# Supplementary material for: Responses of rhizosphere soil bacteria to 2-year tillage rotation treatments during fallow period in semiarid southeastern Loess Plateau
Source: PeerJ. 2020 May 5;8:e8853. doi: 10.7717/peerj.8853 (PMC7207221; doi:10.7717/peerj.8853)
Supplement: Supplemental Information 51 [file peerj-08-8853-s051.gz › G3L3.R2.fastq]

@M00200:207:000000000-ALC1F:1:1101:5065:8461 2:N:0:5
TACCAGGGTATCTAATCCTGTTTGCTCCCCACGCTGTCGCGCCTCAGTGTCAGCCATAGCCCAGCAGGCCGCCTTCGCCACCGGTGTTCTTCCGGATCTCTACGCATTCCACCGCTACACCCGGAATTCCACCTGCCTCTACTATGCTCCAGTGAGCCCAGTTCGCACGGCCGACTCGGAGTTGAGCTCCGAGCTTTCACCGCACGCTTAAGCCACCACCTACGCGCCCTTTAAACCCAATTCTACAG
+
CCCCCGGGGGGGGGGGGGGGGGGGGGGGGGGGGGGGGGGGGGGGGGGGGGGGGGGGGGGGGGGFGGGGGGGGGGGGGGGGGGGGGGGGGGGGGGDGGGGGGGGGGGGGGGGGGGGDGD?EGGGGGGGGGDGGGGGGGGGFGGGGGFGFGFGGGGD6FGGGGGFGFFFGEGB008@EBFD>EGAFACF8;ADF24A8FEFC<@F;B>B;@79?A@FFFD?BB72603(4(1:DF2@FF?F2:ABA<<>?
@M00200:207:000000000-ALC1F:1:1101:9129:19853 2:N:0:5
TACGCGGGTATCTAATCCTGTTTGCTCCCCTAGCTTTCGCGCCTCAGCGTCAGTTGTGGTCCAGTGCGCCGCTTTCGCCACAGGTGTTCCTCCCGATATCTACGCATTTCACCGCTACACCGGGAATTCCACGCACCTCTCCCACACTCAAGCACGGCAGTTTCGCCTGCAGGCTCTGAGTTGAGCCCAGAGTTTTCACAGGTGACTTACCGCACCGCCTACGCGCCCTTTAAACCCAGTTCTACAG
+
CCCCCGGGGGGGGGGGGGGGGGGGGGGGGGGGGGGGGGGGGGGGGGGGGGGGGGGGGGGGGGGGGGGGGGGGGGGGGGGGGGGFGGGGGGGGGGDGGGGGGGGGGGGGGGGGGGGGGGGGGGGGGGDDGGGGGGDGGGGFGFGGGFGFGFGGGGGGGGGGGGFGFEFGFGFFFFFFFFFGGGFFFGFFFFFF?FFFFFFEF;AFEEFF<<;@(6>:9BFFF?F09;>>FFFFF>FFFB?7AADF9A?
@M00200:207:000000000-ALC1F:1:1106:7482:8177 2:N:0:5
TACTAGGGTATCTAATCCTGTTTGCTCCCCACGCTTTCGCGCCTCAGCGTCAGTACCGTCCCAGCGAGCTGCCTTCGCCATTGGTGTTCCTCCTGATATCTGCGCATTTCACCGCTACACCAGGAATTCCACTCGCCTCTTCCGGACTCTAGCCCGACAGTATCGATCGGCATCCGAGGGTTGAGCCCCCGACTTTCACAACCGACTTACCGGACCGCCTACGCGCTCTTTACGCCCAGTTCTACAG
+
CCCCCFGGGGGGGGGGGGGGGGGGGGGGGGGGGGGGGGGGGGGGGGGGGGGGGGGGGGG7FGGGGDFGGEGGGGGGGGGGGFFFFGGDGGGGGGGGGGGGGGGGGGGGGGFFGGGG6CFGGGGGFFGGGGGGGGDGGGGGGGGGCGGGGGGGGGGGEGGGGFGGGGGFDCC>DFC*0@CDGGGGGFF<DGGDBD5?F9FE4>DF1BBF>EFE1(CBBFFFFF?>FF9??F<<A1@GDF044AAFA<?
@M00200:207:000000000-ALC1F:1:1106:8245:14890 2:N:0:5
TACCGGGGTATCTAATCCTGTTTGCTCCCCACGCTTTCGTGCCTCAGCGTCAGTATCGGGCCAGTGAGCCGCCTTCGCCACTGGTGTTCTTGCGAATATCTACGAATTTCACCTCTACACTCGCAGTTCCACTCACCTCTCCCGAACTCAAGATCCTCAGTATCAAAGGCAGTTCTGGAGTTGAGCTCCAGGATTTCACCCCTGACTTAAAGACCCGCCTACGCACCCTTTACACCCAGTTCTACAG
+
CCCCCGGEFGGGGGGGGGEFDGCGGGGGGGGGGGGGGGGGGGGGGGGGGEGGCFGGGGGGGGGDFGGGDGGGGGGGGGGGGGGGGGFGGGFGGGEGGGGGGGGGE=EGGGGGGGGGGGGGGGGGFFCFCGGGGCFGGFGFDGGGCGCFFFGEFDGGGGGFGA9D=CFFFGFDFF?7+:?DCCFFCFGD9?GGFC:@F<FE*:25<FEEEFFFEBGABFFF>FD9DB6?FF;74?FGF;7@;<E6?<8
@M00200:207:000000000-ALC1F:1:1106:4836:16166 2:N:0:5
TACACGGGTATCTAATCCTATTTGCTCCCCACGCTTTCGTGCCTGAGCGTCAGTTACAGGCCAGGCGGCCGCCTTCGCCACTGGTGTTCTTCCACATCTCTACGCATTTTACCGCTACACGTGGAGTTCCACCGCCCTCTCCTGTCCTCGAGCATACCAGTTTCCAAAGCCTGTACAGGTTGAGCCCGTACCTTTCACTTCAGACTTGATATGCCGCCTGCGCACCCTTTAAACCCAATTCTACCG
+
CCCCCCGGGGGGGGGGGGGGGGGGGGGGGGGGEGGGGGGGGGGGGGGGGGGCFGGGGGDEFEGGFGGGGGGGGGGGFGGGGGGGGFGGGGGGGGGGGGGGGGGGGGGGGGFGGDGGGGGGGGFEEGGGGGGGGCGGGGGGGFGGGGGGFDEGECFEGGFGGFGGFF7FGGGGGFCCAF5DGFGGGGGGDCCGFGGCCEGEAAEFFFEFFFFFC5FFFE<FF>;B>FD;@EF?>EFD)4:A9<2))-
@M00200:207:000000000-ALC1F:1:1107:12282:6439 2:N:0:5
TACCGGGGTATCTAATCCCGTTTGCTCCCCTGACCTTCGTGCCTCAGCGTCAGGAACTGTCCAGAGACCCGCCTTCGCCACTGGTCTTCCTTACGATATCTACGCATTTCACCGCTACACCGTAAATTCCAGTCTCCTCTCCAGTCCTCAAGCACGGCAGTATCGAATGCAGTTTCGGAGTTAAGCTCCGAGATTTCACACCCGACTTACCGCGCCGCCTACGCACCCTTTAAACCCAGTTCTACAG
+
CCCCCGGGGGGGGGGGGFGGGGGGGGGGGGGGGGGGGGGGGGGGGGGGGGGGGGGGGGGGGGGGFFGGGGGGGGGGGGGGGGGGGGGGGGGGGGGGGGGGGGGGGGGGGFFGGGGGGGGGGGGGEGGGGGGGGGGGGGGGGGGGGGGGGGGCGGGGGGGGGGGGGGCCDCGGGFGGDGGGEFGGGGGFCBGGBGGFFFFEFFEFFFFFFFFEBFBFFFFF;@FFFFFFFFEC4<F4?BFF<AF26AB
@M00200:207:000000000-ALC1F:1:1109:26191:5652 2:N:0:5
TACGCGGGTATCTAATCCTGTTTGCTCCCCTAGCTTTCGCGCCTCAGCGTCAGTTGTGGTCCAGTGCGCCGCTTTCGCCACAGGTGTTCCTCCCGATATCTACGCATTTCACCGCTACACCGGGAATTCCACGCACCTCTCCCACACTCAAGCACGGCAGTTTCGCCTGCAGGCTCTGAGTTAAGCCCAGAGGTTTCACAGGTGACTTACCGCACCGCCTACGCGCCCTTTAAACCCAATTCTACAG
+
CCCCCEGGGGGGGGGGGGGGGGGGGGGGGGGGGGGGGGGGGGGGGGGGGGGGGGGGGGDGGGGGGGGGGGGGGCDGGGGGGGGGGGGGFFGGAEGEGGGGCGGGGGGGGGGGGGGGGEGGGDCFGGGGGFGGGGGGGGGGFGGGGGGFEGGGFCF57:99D?DGGGGGGGGCFDCFFGGFEFCCCGGFFGFFFGCFFFGFF6AFE;C3CFE>@FEB>G6:(0:>BB9>>BFBF<FFFF6:><<A4=:
@M00200:207:000000000-ALC1F:1:1109:16134:9967 2:N:0:5
TACACGGGTATCTAATCCTGTTTGCTCCCCACGCTGTCGCGCCTCAGCGTCAGCCACGTCCCAGCAGGCCGCCTTCGCCACCGGTGTTCTTCCGGATCTCTACGCATTCCACCGCTACACCCGGAATTCCGCCTGCCTCTACAGTGCTCCAGTCCCGCAGTTCGCACGGCCGACCCGGGGTTGAGCCCCGGGCTTTCACCACACGCTTACCGGACCGCCTACGCGCCCTTTAAACCCAATTCTACAG
+
CCCCCGGGGGGGGGGGGGGGGGGGGGGGGGGGGGGGGGGGGGGGGGGGGGGGGGGGGGGGGGGGGGGGGGGGGGGGGGGGGGGGGGGGGGGGGGGEGGGGGGGGGGGGGGGGGGGGGGGGGGGGGGGGGGFGGGGGGGGGGGGGGGGGGGGGGGGGGGGGGCCEGGDG7EDGDEGGFCC<8<54CFGGFGFFDDCFFAFF?<)53>?BBGFFB>E>1=-41;<F;EFF2:?<A2FFB622:A2)6*.
@M00200:207:000000000-ALC1F:1:1109:18195:22594 2:N:0:5
TACCAGGGTATCTAATCCTGTTCGCTCCCCACGCTTTCGCTCCTCAGCGTCAGTGCCGGCCCAGACCACCGCCTTCGCCACCGGTGTTCCTCCTGATATCTGCGCATTTCACCGCTACACCAGGAATTCCGTGGTCCCCTACCGGACTCGAGTCACAGCAGTATCGGGTGGCGTCTCCAGGTTGAGCCTGGAGTTTTCACACCCGACTTGCCGAACCGCCTACGAGCTCTTTAAACCCAATTCTACAG
+
CCCCCGGGGGGGGGGGGGGGGGGGGGGGGGGGGGGGGGGGGGGGGGGGGGGGGGGCGGGGGFGGGGGGGGGGGGGGGGGGGGGGGGGGGGGGGGGGGGGGGGFGGGGGGGGGFGGEGFFGGGGGGGCGGGGGGGGGEGGGGGGDGGGGGGGGFGGGGGFGGGGDFGDEFEGFG>CCA9:D=CECCFG66B>AACFFFFGFF33>06;>FGCF>1>EFE>BBEFB?36424>5<4==(440(6AA9F<7
@M00200:207:000000000-ALC1F:1:1110:17571:17210 2:N:0:5
TACCCGGGTATCTAATCCCGTTCGCTCCCCTAGCTTTCGCGTCTCAGTGTCAGTTGGCAGCCAGAAAGTCGCCTTCGCCGCTGGTGTTCCTCCCGATATCTACGCATTTCACTACTACACCGGGAATTCCACTTTCCTCTCTGCCACTCTAGCCGCGCAGTATTGATTGCAGTTTCCCGGTTGAGCCGGGAGATTTCACAACCAACTTACGCAACCACCTACACGCGCTTTAAACCCAATTCTACAG
+
CCCCCGGGGGGGGGGGGGGGGGGGGGGGGGGGGGGGGGGGGFGGGGGGGGGGGGGGGGGGGGGGGGGGGGGGGGGGGGGGGGGGGGGGGGGGGGGGGGGGGGGGG@EGGGGGGGGGGFGGGGGGGGGGGGGGGGGGGGGGGGGGGGGGGGGEGGGGGGGGGGGGG9BFGGGGGFGGFFDDGGGGGGGGFCCBEGGFFEGFBEFFFFFFFG;B?FGFFG@@EFFF?BB;BFFFF>FF:?BFF<>AAC>
@M00200:207:000000000-ALC1F:1:1110:20697:19277 2:N:0:5
TACGCGGGTATCTAATCCTGTTTGCTCCCCTAGCTTTCGCGCATCAGCGTCAGTTATGGTCCAGTGCGCCGCTTTCGCCACAGGTGTTCCTCCCGATATCTACGCATTTCACCGCTACACCGGGAATTCCACGCACCTCTCCCACACTCCAGCACCACAGTTTCGCCTGCAGGCTCCGAGTTAAGCCCGGAGATTTCACAGGTGACTTGTGGCACCGCCTACGCGCCCTTTAAACCCAATTCTACAG
+
CCCCCGGGGGGGGGGGGGGGGGGGGGGGGGGGGGGGGGGGGGGGGGGGGGGGGGGGGGGGGGGGGGGGGGGGGGGGGGGGGGGGGGGGGGGFGDGGGGGGGGGGGGGGGGGGGGGGGGGGGGGGGGGGGGGGGDGGGGGGGGGGGGGGGGFFGGGGGGGGEGGGGGFGGGGGGFGGGG:DGGGGGGGGFGEBDGGFFFGFFFFFFFFFFGFFFFG:;CBFFFFFBF9BF0?AFFFFB6<05>FFFF:
@M00200:207:000000000-ALC1F:1:1110:22093:22882 2:N:0:5
TACAGGGGTATCTAATCCTGTTTGCTCCCCACGCTTTCGTGCCTCAGTGTCAATGATCGTGAAGTAAGCTGCCTTCGCAATTGGTGTTCTATGTCATATCTAAGCATTTCACCGCTACATGACATATTCCGCTTACCTACGCGATATTCAAGATCTATAGTATCAACGGCAGTTTCCGAGTTAAGCCCGGAGATTTCACCACTGACTTACAGACCCACCTACGCACCCTTTCAACCCAGTTCTACAG
+
CCCCCGGGGGGGGFGGGGGGGGGGGGGGGGGGGGGGGGGGFDGGGGGGGGGGGGGGGGGGGGFFGGFGGGGGGGGGGGGEDGFGGGGGGFFFGGGGGGGDEFGGGGCGGGGGGCGGGEGGGGGGGGGGFF?EEGGFEFGGG6CDGDEGFDFDFGGGGGGGDFGGG@?+@CGGGFFF7>DDGGGGCE+C>C8?EGGFFEGF=>FFF@F@F70660?ABGD@B44(94>@(:;*=58F@FF@EEECE34
@M00200:207:000000000-ALC1F:1:1112:10042:10858 2:N:0:5
TACTGGGGTATCTAATCCTGTTTGATCCCCACGCTTTCGTGCCTCAGCGTCAATAACTGTTTAGTAAGCTGCCTTCGCAATTGGTGTTCTAAGTCATATCTATGCATTTCACCGCTACATGACTTATTCCGCCTACCTCAACAGTATTCAAGATAGATAGTATCAATGGCAGTTTCCAGGTTGAGCCTGGAGATTTCACCACTGACTTAACTACCCGCCTACACACCCTTTAAACCCAATTCTACAGAAAT
+
CCCCCGGGGGGGGGGGGGGGGGGGGGGGGGGGGGGCFGGFGGGGGGGGGGGGEGGDFFFG9CFGGGGGGGGGGGGGGGGGGDGGGGGGGGG9EEGGGCGGGGEGGGGGGGGGGGGGGGGFGAEFGGGGG;DGGGGGGGGFGGGGFG8CFGGG9FGGCEFEFGGGGGFGGFGGGFFGGGGF@FGGGGGGGG8DFGGEFCGD=DFFDEEFFFGEFFGFBEFA5@5CBDD>DFFFFEFFFDFB=6EFC*:9)0*
@M00200:207:000000000-ALC1F:1:1113:15671:21842 2:N:0:5
TACTAGGGTATCTAATCCTGTTTGATCCCCACGCTTTCGAGCCTCAGCGTCAATATTTGTTTAGCCTGCTGCCTTCGCAATAGGTGTTCCGGGTCATATCTATGCATTTCACCGCTACATGACCCATTCCGCAAACCTCAACAACATTCAAGACTAATAGTATCAATGGCAGTTCCCAAGTTAAGCTTAAGGCTTTCACCACTGACTTACTAATCCGCCTGCGCTCCCTTTATGCCCAGTTCTACAGATAT
+
CCCCCGGGGGGGGGGGGGGGGGGGGGGGGGGGGGGGGGGGGGGGGGGGGGGGGGGGGGGGGGGGGGGGGGGGGGGGGGGGGGGGGGGGGGGEGGEGGGGGGGGGGGGGGGGGGGGGGGGGGGGGGGGGGGGGGGDGGGGD8DGG?CDFGGGGDFGGGFFGGFGGG8EGCC?CFFFGGGGFDFGGDFGGGGGFFGF<?CGFFFA6@EFFF@EF@EFF5?5=DF55/;=B=B4:<E>FB:@ECEFCEC)>*9*
@M00200:207:000000000-ALC1F:1:1115:21032:9289 2:N:0:5
TACAGGGGTATCTAATCCCGTTCACTCCCCTAGCTTTCGTGCCTCAGCGTCAGACAAGGCCCAGTGTACCGCTTTCGCCGCCGGCGTTCCTTCCGATATCTACACATTTCACCGCTCCACCGGAAGTTCCATACACCCCTGCCCCACTCGAGCGACCTAGTTTCAAGCGCTGTTCCCCGGTTGAGCCGGGGGATTTCACACCTGACTTGTGCCGCCGCCTACGCACCCTTTAAACCCAATTCTACAG
+
CCCCCDGGGGGGGGGGGGGGGGGGGGGGGGGGGGGGGGGGGGGGGGGGGGGGGGGGGGGGGGGGGGGGGGGGGGGFGGGGGGGGGGGGGGGGGGGGGDGGGGGGGGGGGGGGGGGGGGGGGGGGGGGGGGGGGGGGDE>FGGDGGGGGGGEFGGDGGGGGGGGGGGGGGGGGGFGGGGGDEGGGGGGGDGGFEGGFFFGF?DFFFFFFFFFFFFFFBF>BFFF>BBFFFFFFBAFF?B2:<BFFD97
@M00200:207:000000000-ALC1F:1:1116:23114:15008 2:N:0:5
TACGGGGGTATCTAATCCCGTTTGCTCCCCTGGCCTTCGTGTCTCAGTGTCAGGAACTGTCCAGAGACCCGCCTTCGCCACTGGTCTTCCTCATGATCTCTACGCATTTCACTGCTACACCATGAATTCCAGTCTCCTCTCCAGTCCTCAAGCACGCCAGTATCGAATGCAGTTTCGGAGTTAAGCTCCGAAATTTCACACCCGACTTAGCGCGCCACCTACACACCCTTTAAGCCCAATTCTACAG
+
CC@CCGEGGGCGGFGGGGGGGGGGGFFGGCGGGGGGGGGFGGGGGGFGGGGFFFCDFFGGFG<FAFGGGGGDGCFGFEFGGGGGCGGGGGGGG9FDEF9@E;FGGGGCFGGGGFGGFFCBECFF<EFCGFBEFGCFFCFFGGGF=C>EFGGFFFGCEGGGGGGGGFGGGGGGFFDFDG6;AFCED?CFGGGF5C+8FCGFFEBF9>54A=4A>>CA@A01;FEFFFD>F8@@E<6A@F@@)195?6;
@M00200:207:000000000-ALC1F:1:1117:25728:7659 2:N:0:5
TACTAGGGTATCTAATCCTGTTGGCTCCCCACGCTTTCGCTCCTCAGCGTCAGGTAAGGCCCAGAGAACCGCCTTCGCCACCGGTGTTCCTCCTGATATCTGCGCATTTCACCGCTACACCAGGAATTCCGTTCTCGCCTGCCTACCTCTAGTCCACCCGTATCGGAAGCAGGACTGGGGTTGAGCCCCAGCTTTTCACTCCCGACGCGATGGACCGCCTCCGAGCCCTTTATGCCCAATTCTACAG
+
CACBCFGGG?EG9EF@FC,,CF,CF8CFG,E:FG7,9C,@FEG@F<<EC@FB@DEFAFEDCFFFFG8EFGGG>?FG<@FBCFB76@B?5AEFFEF<?5,C=EGC7CF@9FGFGG8+4>=4=+A:+FF?FADF88==++@C8EGGGC>?9D8>FDEEFGG6=8DFACG+=3=799?C7F5>**0;DFG7*;CFF*+7F?F4@F=;>@@BF0A?@DF)(511(/,,1)13(8AA)47617(066-6<6:
@M00200:207:000000000-ALC1F:1:1118:12588:22552 2:N:0:5
TACGAGGGTATCTAATCCTGTTTGCTCCCCACGCTTTCGCTCCTCAGCGTCAGGTAAGGCCCAGAGAACCGCCTTCGCCACCGGTGTTCCTCCTGATATCTGCGCATTTCACCGCTACACCAGGAATTCCGTTCTCCCCTGCCTACCTCTAGTCCACCCGTATCGGAAGCAGGACTGGGGTTAAGCCCCAGCTTTTCACTCCCGACGCGATGGACCGCCTACGAGCCCTTTACACCCAATTCTACAG
+
CCCCCGGGGGGGGGGGGGGGGGGGGGGGGGFEGGFFFGGGGGGGGGGGGGGGGGGGGDEFFGGGGGGGFGEGGDGG@CFF:EGG@FGGGGGGGGFD9<,?;EEFDEFGGGGCFGGC8>D<EGDDFGDFCDFGCFFFGGDGGGGGF66A9=FD=9=FG?E8EEGEDG7>CFGFF>596C>DECCFC<FGFD>AA8FFFFGE4ABE?2@D@B;,2=6=086318???DF?F77A>4F?1<F:AADDAA?
@M00200:207:000000000-ALC1F:1:1119:14106:22943 2:N:0:5
TACTGGGGTATCTAATCCCGTTCGCTCCCCTAGCTTTCGCACATCAGCGTCAGTGTCAGCCCAGCAACCCGCCTTCGCCGCAGGTGTTCCTCTCGATATCTACGCATTTCACCGCTACACCGAGAATTCCAGTTGCCCCTTCTGCACTCTAGCCCTGCAGTATCAGTTGACCTTTCCGGGTTAAGCCCGGAGATTTCACAACTGACTTGCAGTGGCCGCCTACGCGCCCTTTAAACCCAATTCTACAG
+
CCCCCGGGGGGGGGGGGGGGGGGGGGGGGGGGGGFGGGGGGGGGGGGGGGGGGGGGGGGGGGGGGGGGGGGGGGGGGGGGGGGGFGGGGGGGGGGGGGGGGGGGGGGGGGGGGGGGGGGGGGGGGDGGGGGGGGGGGGGGGGGGGGGGGGGGGGGGGGGGGGGGGGGGGGGGGFGGGGDDGGGCDGGGGDGGFFGFFFGFA@FFFFFFFFFFFBF:@FFFDF@DF@>F@FFFD<6BF<BFFBFAAB>>
@M00200:207:000000000-ALC1F:1:2104:14304:24329 2:N:0:5
TACTGGGGTATCTAATCCTGTTTGCTCCCCACGCTTTCGAGCCTCAACGTCAGTCACTGTCCAGTAAGCCGCCTTCGCCACTGGTGTTCCTCCTAATATCTACGCATTTCACCGCTACACTAGGAATTCCACTTACCTCTCCAGCACTCTAGCCTGACAGTTTCCAAAGCAGTCACGGGGTTGAGCCCCGGGCTTTCCTTTCAGACTTGCCATGCCGTCTACGCTCCCTTTAAACCCTATTCTCAAGCGAT
+
CCCCCGGGGGGGGGGGGGGGGGGGGGGGGGGGGGGGGGGDGGGGGFGGGGGGGGGGGFDCGFFGGDEGGGDGEGGGGGGGGGGGGGGGGGGGFGGGGGGFGGGGGGGGGGGGGGGGGG9<EFGG8FG8EDEGGGGEDFGGGGGCEFGGGGCFGGGGGGGGFEFCCF,@?F68D?+=@EE8CECEC?FCDG>*<9>9+*++/+==6@BFEEFFC4F>9)/591546?9@BA4<.);)1(/6<CC)))))/1(
@M00200:207:000000000-ALC1F:1:2105:10565:24210 2:N:0:5
TACTGGGGTATCTAATCCTGTTTGCTCCCCACGCTTTCGCGCCTCAGCGTCAGTTGTGGTCCAGTTGGCCGCCTTCGCCACCGGTGTTCTTCCCAATATCTACGAATTTCACCTCTACACTGGGAATTCCACCAACCTCTCCCACACTCCAGTCCCGCCGTATCGGATGCAGTTCCCAGGTTGAGCCCAGGCCTTTCACATCCGACGATCAGGACCGCCTACGCGCCCTTTATGCCCAGTTCTACAG
+
CCCCCGGGGGGGGGGGGGGGGGGGGGGGGGGGGGGGGGGGGGGGGGGGGFGGGGGGGGGGGGGGGGGFGGGGGGGGGGGGGGGGGGGGGGGGGGGGGGFGGGGGGGGGGGAGGGGGGGGGGFFFGGGGGGGGGGGGGGGGGGGGGGGGGFFGGGGGGGGDEGFFG>EG7D7?=82C7CF5DGFGGGGGGGGFFGFFFFGFFFA>D52>@FDE;B<53)(6;;(,6B69>?2))6@B?:B?<256<A:
@M00200:207:000000000-ALC1F:1:2106:13327:8461 2:N:0:5
TACCCGGGTATCTAATCCTGTTTGCTCCCCACGCTGTCGCGCCTCAGTGTCAGCAACTGCCCAGCAGGCCGCCTTCGCCACCGGTGTTCTTCCGGATCTCTACGCATTCCACCGCTACACCCGGAATTCCGCCTGCCTCTACAGTGCTCCAGCCCAGTAGTTCGCACGGCCGACTCGGGGTTGAGCCCCGAGCTTTCACCGCACGCTGACTGGGCCACCTACGCGCCCTTTATGCCCAATTCTACAGACAT
+
CCCCCEGGGGGGGGGGGGGGGGGGGGGGGGGGGGGGGGGGGGGGGFFGGGGGGGGGGGGGGGGGGGGGGGGGGGGGGGGGGGGGGGGGGGGGGGGGDGGGGGGFGGGGGGFGGGGGGGGGFGGG@CFFGGFGGGGGGGGGGGGGGGGGGGG6EFEGDF;EEFGGGGGCCGGGGFGGGG4?EGGGGGFGGGC5BDGFF3CFE>DFFB?E1FF6536(-1.8:F:9>FBFFFB2<9F???F?<A-5>B36(1-
@M00200:207:000000000-ALC1F:1:2107:9764:13423 2:N:0:5
TACGGGGGTATCTAATCCTGTTTGCTCCCCTAGCTTTCGTGCCTCAGTGTCAGGTGTCGTCCAGAGACTCGCCTTCGCCACTGGTGTTCCTCTCGATATCTACGCATTTCACTGCTACACCGAGAATTCCAGTCTCCCCTCCGACCCTCCAGCCGTAGAGTATTTGATGCCATTTCGGAGTTGCGCTCCGAGCTTTAACACCAACCTTCCACGGCCACCTACGCACCCTTTAAACCCAGTTCTACAG
+
CCCCCGGGGGGGGGGGGGGGGGGGGGGGGGGFFGGGGGGGGGGGGGGGGGGGGGGGGGGGGGGFGGGGGGGCFGGGGGGDGGGGGFGGGFGGGGGGGGGGFCFEGGGGGGGGGGFGEGGGGGGGGFAEGF,EGGGGFGECGE8@ECGGGDFFGGGEGDCFC7CFGF:CFECDGFFFDEE9EC7+**;CCDC7?C6@+/=5ABFA2>EAFDFFFFDC@FFFFA@F;DFFFFB4<<AGB?B><F4<A<)
@M00200:207:000000000-ALC1F:1:2108:10396:13680 2:N:0:5
TACAAGGGTATCTAATCCCGTTTGCTCCCCTGGCTTTCGCGCCTCAGCGTCAATACCGGCCCAGAGACCCGCCTTCGCCACCGGTGTTCCTCCTGATATCTGCGCATTTCACCGCTACACCAGGAATTCCAGTCTCCCCTACCGAACTCTAGCCCGCCCGTATCTGCTGCAAGCCCACAGTTGAGCCATGGGATTTCACAGCCGACGCAACAAGCCGCCTACGAGCTCTTTAAACCCAATTCTACAG
+
CCCCCGGGGGGGGGGGGGGGGGGGGGGGGGGGGGGGGGGGGGGGGGGGGGGGGGGGGGGGGGGGGGGGGGGGGGGGGGGGGGGGGGGGGGGGGGGGGGGGGGGGGGGGGGGGGGGGGGGGGGGGGGGGGGGGGGGGGGGGGGGGGGGGGGGGGGGGGGGGGGGF23@EFGGGGGGGGGCGFGGFGGGGGGGGFGGFFFGF=FFE=@FFFFFFF@CFBFFFBFF>B@1:AFBD>AFFFF:?29>92>D
@M00200:207:000000000-ALC1F:1:2111:5618:16107 2:N:0:5
TACTAGGGTATCTAATCCCTTTTGCTCCCCACGCTTTCGTGCCTGAGCGTCAGTAACTGTCCAGGAAACCGCCTTCGCCTCTGGTGTTCCTCACGATATCTACGCATTTCACTGCTACACCGTGAATTCCGTTTCCCTCTCCAGTACTCTAGCCGTGTAGTTTGAGGTGCAATTCCGAGGTTAAGCCTCGGGCTTTCACGCCTCACACACACGGCCGCCTGCGCACCCTTTAAACCCAGTTCTACAG
+
CCCCCGGGGGGGGGGGGGGGGG;EGGGG6BFGGGGGGGGGGGGGGGGGGGGGGGGGGGGGGGGGGGGGGGGGGGGGCGGGGGGGGGGGGGGGGGGGGGGGGGGGGGGGGGGGGGGGFFGGGGGGGGGGGGGGGGGGGGGGGGGGGGGGGGGFGGGGGGGGGGGGGGGGG?DGGFGGGGGGGGGGGGGGGGGDDFGFFFGFFFFFFFFFFFFFFADFFFFFFFFF@EBFFF@FFFGFFFFFEE5).9;
@M00200:207:000000000-ALC1F:1:2112:13392:24594 2:N:0:5
TACGAGGGTATCTAATCCTGTTTGCTCCCCACGCTTTCGTGCCTGAGCGTCAGTGTCAGCCCAGGGGGCTGCCTTCGCCATCGGTGTTCCTCCGCATCTCTACGCATTTCACTGCTACACGCGGAATTCCACCCCCCTCTGCCACACTCCAGTTCGCCAGTTTCAACGGCCATTCCCAGGTTAAGCCCGGGGCTTTCACCGCCGACACAACGAACCGCCTGCGCACGCTTTAAACCCAATTCTACAG
+
CCCCCGGGGGGGGGGGGGGGGG9FGGGGGGGGGGGGGGGGGGGGGGGGGGGGGGGGGGGGGGGGGCFGGGGGGGGGGGGGGGGDFGGCAAGGGGGGDGGFCGGGGGGGGGGGGGGFGGGGGDDCGGGG;DFCGGGGGGGGGGCGGGGGFGFFGGGGGGGDFC=EFDGGGGDGGFGFGG?CGFFFGGC4CGGGFDFFFCFFDDBFFFFF<FD>0()715313039>E>>(4,59>F:<:?79>DA26)
@M00200:207:000000000-ALC1F:1:2115:27883:19425 2:N:0:5
TACTGGGGTATCTAATCCTGTTTGCTCCCCTAGCTTTCGTTCCTCAGCGTCAGTTGTGGTCCAGCGCGCCGCTTTCGCCACGGGTGTTCCTGCAGATATCTACGCATTTCACCGCTACACCTGCAATTCCACGCGCCTCTCCCACACTCAAGCATGGCAGTTTTGGAAGCAGCCTCTGGGTTGAGCCCAGAGATTTCACTCCCAACTTGCCACACCGCCTACGAACCCTTTAAACCCAATTCTACAG
+
CCCCCGGGGGGGGGGG=FGGFGGGGGGGGGFGFGGGGGGGGGGGGGFGEGGGGGGGGGGGGGGGGGGGGGGGGGGFG@FGGG>GGGGGGGGFGGGGGGGGGGGFGGGGGGGGGGG6BFGGFCF,1@FGGGFGGDGGGGGFGCFGGGGFGGFEGGCFFGGDGGGEE6CA?8CCDF5FFFF9@DGGGGGFGGG7FGGFFFCFE455BDF=GF;@FBGFF>>FDFD?;EFF8;3>)6A@6<?F>FBFAB>
@M00200:207:000000000-ALC1F:1:2116:18412:19306 2:N:0:5
TACTGGGGTATCTAATCCTGTTTGCTCCCCACGCTTTCGTGCATGAGCGTCAGTGCAGGCCCAGGGGATTGCCTTCGCCATCGGTGTTCCTCCGCATATCTACGCATTTCACTGCTACACGCGCAATTCCATCCCCCTCTGCCGCACTCCAGCGATGCAGTCACAAATGCAGTTCCCAGGTTAAGCCCGGGGATTTCACACCTGTCTTACATCACCGCCTGCGCACGCTTTATACCCAGTTCTACAG
+
CCCCCGGGGGGGGGGGGGGGGGGGGGG@GGGGGGGGGGGGGGGGGGGGGGGGGGGGGGGGGGGGGDGGGFGGGGFGFGGGGGGGGGGGGGFGGGGGGGFGGGGGGGGGGGGFGGGGGGGGCGG+6@CFGGGGGFGFGGGGGGFGGGGGGGFGCGDGGGFGGGGGGGGGGGGGGFGFFGGGGFGGFG@)0/3:DCA:CEGFBED=E@C<CFFFFFGFF39D?@B>;BFF6134<BF=?F?4>AFFFFF
@M00200:207:000000000-ALC1F:1:2117:22314:5862 2:N:0:5
TACCGGGGTATCTAATCCTGTTTGCTCCCCACGCTGTCGCGCCTCAGTGTCAGCTACTGCCCAGCAGGCCGCCTTCGCCACCGGTGTTCTTCCGGATCTCTACGCATTCCACCGCTACACCCGGAATTCCGCCTGCCTCTACAGTGCTCGAGCCCACCAGTTCGCACGGCCGACCCGGGGTTGAGCCCCAGGCTTTCACCGCACGCTGAGCGGGCCACCTACGCGCCCTTTAAACCCAATTCTCCAG
+
CCCCCGGGGGGGGGGGGGGGGGGGGGGGGGGGGGGGGGGGDGGGGGGGGGGGGGGGGGGGGGGGGGGGGGGGGGGGGGGGGGGGGGGGGGGGGGGGDGGGGGGGGGGGGGGGGCGGGGGGGGGEGGGGGGGGGGGGGGGFFGACDGGGGGGEG@FGGGFF;FC9CDDE4CDDGFGGGC<7CC7C<EFC;DDFFGF;A<FFFF>FFF<10:B6>;GFFFF?:7:>FF6>9F?>A4=:8:1,4<4)6<7
@M00200:207:000000000-ALC1F:1:2117:8103:9454 2:N:0:5
TACTAGGGTATCTAATCCCGTTCACTCCCCTAGCTTTCGTGCCTCAGCGTCAGAAAATGCCCAGTGTGCCGCTTTCGCTGCTGGCGTTCCTTCCGATATCTACACATTTCACCGCTCCACCGGAAGTTCCACACACCCCTGCATCACTCCAGTCATCCAGTTTCAAGCGCAGTTTCCCGGTTGAGCCGAGAGATTTCACACCTGACTTAGATAACCGCCTACGCACCCTTTACACCCAGTTCTACAG
+
CCCCCGFGGGGGGGGGGGGGGGGGG@FFGGGGGGGGGGGGGGGGGGGGGGGGGGGGGGGGFFFGGGGGGGDGGGGGGCFGGGGCGGGGGGGGGGGGGGDGEFGGGCFFFEGGGGGGG@EGGGGFGGGGGGCGGGGGGGGGGFDFGGGGGGG?FGFGGFGGGGGGGGGGDEGGGFGGGEGDGDEGGGFGFDGFFGGFFFGFEEFFDFEE4:;5BEGA@F9@=DDB<>>DFDEFEFA;@FDFFECCE>;
@M00200:207:000000000-ALC1F:1:2118:4042:7171 2:N:0:5
TACTCGGGTATCTAATCCTGTTTGCTCCCCACGCTGTCGCGCCTCAGTGTCAGTAACTGCCCAGCAGGCCGCCTTCGCCACCGGTCTTCCTCCGGATCTCTACGCATTCCACCGCTACACCCGGAATTCCGCCTGCCTCTACAGTCCTCGAGTCTGACAGTCGGCACGGCAGATCCGGGGTTGAGCCCCGGACTTTCACCACACCCTTATCAGACCACCTACGCGCCCTTTAAGCCCAATTCTACAG
+
CCCCCGGGGGGGGFGGGGGGGGGGGGGGGGGGGGGGGGGGGGGGGGGGGGGGFGGGGGGGGGGGFFG@FEGGGGGGGGGGGGGGFFGGGGGGGGD:CGGGGGGGFGGDGGGGGGGGGGGGGGGGGGGCGFGEGGGGGGGG9EFGGFCGGGEEGGGGGCFGGGDGDGE>C*;D4*AFGGDCEDCCFGGCCDCEGEFFFEGFEF;<D0,6ECCCA?F3()-30769B3>BFF:9A2@FFFFBADFFAA0
@M00200:207:000000000-ALC1F:1:2118:8674:7552 2:N:0:5
TACGGGGGTATCTAATCCTGTTCGATACCCACGCTTTCGTGCTTCAGCGTCAGTAAGGCGCCGGCGTGCTGCCTTCGCAATCGGAGTTCTGCGTGATATCTATGCATTTCACCGCTACACCACGCATTCCGCACACTTCTCGCCTACTCAAGGCCGCCAGTTTCAACGGCTCGACGGGGTTGAGCCCCGCAATTTTACCGCTGACTTAACAGCCCGCCTACGCACCCTTTAAACCCAATTCTACAG
+
CCCCCGGGGGGGGGGGGGGGGGGGGGGGGGGGGGGGGGGGGGGGGGGGGGGGGGGFFFGGGGDE8@FGGGGGGGGGGGGGGGGGGGGGGGGGGGGGGGGGGGGGGGGGGGGGGGGGDFGGGGGGGGGGGGGGGGGGGGGGG>EGGGGGGGDFGGGEGGGGGGGGGGGGGGGGGBDGDGGGGGGFFGGGGGCDGFFDFFFEFFF0<AF)49AA??<>>E?FF?;(45:8<FF2<>@38??BFFAA9:
@M00200:207:000000000-ALC1F:1:2118:9681:23683 2:N:0:5
TACCAGGGTATCTAATCCTGTTCGCTCCCCACGCTTTCGCTCCTCAGCGTCAGTTATGGCCCAGAGACCCGCCTTCGCCACCGGTGTTCCTCCTGATATCTGCGCATTTCACCGCTACACCAGGAATTCCAGTCTCCCCTACCACACTCTAGTCTGCCCGTATCGACTGCAGGCCCGGGGTTGAGCCCCGGGTTTTCACAGCCGACGCGACAGACCGCCTACGAGCTCTTTAAGCCCAATTCTACAG
+
CCCCCGGGGGGGGGGGGGGGGGGGGGGGGGGGGGGGGGGGGGGGGGGGGGGGGGGGGGGGGGGG:>FGCFGGGGGGGGGGGGGGGGGGGGGGGGGGGGGGGGGGGGGGGGGGGGGGGGGGGGGGGGGGGGGCDFGGGG6DEGGGDGGGGGGEFGGGFGGGGGFCEFEEGGGGFEDGGGDGECDGGGCFGGGFG;EFF4FF<FFF916>>FFBF(9;9B>:?:?FFF>:)56)6>FF<<:0<A<ABBF
@M00200:207:000000000-ALC1F:1:2119:17425:5289 2:N:0:5
TACAGGGGTATCTAATCCCGTTCGCTCCCCTGGCTTTCGCACCTCAGCGTCAGTCACTCGCCAGGACACTGCCTTCGCCTTCGGTGTTCCTCCGGATCTCTACGCATTTCACCACTCCACCCGGAATTCCGTGTCCCTCTCGAGCCCTCAAGTCATACCGTCTTTCGCATCCTCGGATAGTTAAGCCATCCGCTGTCACACAAAACGCGTACGACCGCCTGCATGCCCTTTATACCCAGTTCTACAG
+
CCCCCGGGGGGGGGGGGCFGGGGGGGGGGGGGGGGGGGGGGFGGGGGGGFGGGGGGGGGGGGGGGGGGGGGGGGGGGGGGGGGGGGGGGGGGGGGGGGGG9EGGGGGGGGGGGGGGGFGG@EGGGGGGGGGGGGFGGGGGGGGGGGGGGFGGGGGGGGGA3@CFGGGGGGGGGFGF>?GGGFFFGGGGGGCFF>EFFEGFFFFBDB@BBBF>BFEFFEFFFD?<AF?:F:8>45/8()35):AFF>?
@M00200:205:000000000-AKKM3:1:1101:20840:1929 2:N:0:1
TACACGGTTCTCTAATCCTGTTTTCTCCCCACTCTTTCTCTTCTCAGCTTCATTTTTCGTCCATTTTTCCGCCTTCGCCACCTTTTTTCCTCCTTCTCTCTCCTCCTTTCCCCTCTACACCCTTCCTTCCCCTTCCCTCTCCTACACTCTATTCACCCAGTTTCCTCCGCCCTTCCCTTTTTGATCCCGTTCTTTTCACGCCTCCCTTTCTCCTCCGCCTTCTCGCTCTTTCTTCCCCCTTCTACTTCTCT
+
6,8,,,+,8,;<C,,<CEE,C;;,;C@<CC,7,CCC@B,<,,;AF,,;,6;,,;,,,;+;BB,,,,,,;;,8????,88,49,,9,:>EBF?A?,,9,9AD,B,,,994A,::>@F,<,:,+,,,,99A@,@@,0990915@,0@*=0=+,+,66++9+*6+26*++,*+*)3::*0++*76+++770*0,**2764*7))1@))109)*03*34<0*30)1*4)**332>***2/4)(07(758******
@M00200:205:000000000-AKKM3:1:1101:14823:2005 2:N:0:1
TACTAGGTTATCTAATCCTGTTTTCTCCCCACGCTTTCTCTCCTCAGCGTCCCTTACAGACCATCTTTTCGCCTTCTCCACTTTTTTTCCTCCTCCTCTCTACGCCTTTCTCCGCTACACCTTTCCTTCCACTCTCCTCTTCTGCACTCCCTTCCCCCAGTTTCCTCTGACCCTCCTCTTTTGCGCCGTTCTCTTTCACCTCATCCTTCTAGGACCGCCTTCTCGCACTTTCTTCCCCATTCTACTTCTCT
+
6,AC<C8,<,;CC<,<<CC<FCC,<;;6CB,@+7C@@@,;,;BEF9@<+8@+,;;,;,,,BD,,,,,,;5+8@CF?,:9,49,,<,8@<EF?,,4,4,9:=,6,=+4?=A,9:+6:+@,4,4,,,,9@E@,9=96@@<@9<@E?D?D8=*,+4663;B>*=+53;++75,4890<0*0++736+331*3+,*42=24*7*:))**30;**3*3)44)*3:)138(4)2/2;***/02(/(;3...)))/))
@M00200:205:000000000-AKKM3:1:1101:12588:2060 2:N:0:1
TACACGGGTATCTAATCCTGTTTGCTCCCCACGCTTTCGCTCCTCAGCGTCAGTCATGGACCATTTTGTCGCCTTCGCCCCTTTTGTTCTTCCGACTATCTACGATTTTCACCTCTACACTCTGCTTTCCACATACCTCTTCCATACTCACGCTAGCCAGTTTCACATGCAATTCCATTTTTGAGCCCTTTTCTTTCACCTCTTCCTATCCTATCCGCCTACGCTCCCTTTTCCTCCAATTCTACTTCTAT
+
66ACCGG+@+;CFC9FFFGDGEE,;@CCD@@F:CFEDE,@,CCFGGGG7@@,,<,,<,,;BE<,:,<,:B,BCFFG,8@,8A,,:,CFFGGA;,,+8+9CDAFFC,9AAE,:CDEF+C;?4@,,,,9@FEFGG=3@@DDD<4EDGFG1?+,+,660;8=DD+3=*++,3=D*+9+3++++7666*610;6,*12=2+*2:@C<:*:****)3;;B38*3=)-)/)43;>CB*/**/2(0*@C8@7*1****
@M00200:205:000000000-AKKM3:1:1101:7615:2067 2:N:0:1
TACGCGGGTATCTAATCCTGTTTGCTCCCCACGCTTTCTCTCCTCAGCGTCAGTTACAGTCCATCTCGCCGCCTTCGCCACTGTTGTTCCTCCACCTCTCTACGCCTTTCACCGCTACACGTTGCCTTCCGCTCTCCTCTTCTGCACTCACGTCTCCCAGTTTCCACTGCGTCACCTCCTTTAGCCCCGCCCTTTTACACCAGCCTTCTTAAACCGCCTGCCCTACCCTTACCCCCCTTTCTACACCTTTC
+
8,ACCEE+8+;CFC,CEFGCGC6,;C<CCF8C:FGBDF,<,CEFFEFFC@B,,<<,CC9FGGF9,,,,688@CGGC78=,89,,<,:EFFG5=,9,99@EF8FFE+9?=E,:ECGE>FE:+6,,+,47CDEGD6=>=<=:<E:7DDF16*,+6=0;;D6DE25;;++7*5*8*)<****37,5+3@C9?**/*4,*18,7=>>(/-0***0**79/0))(/(,)(*2*2;)((/((*(()))).6((,)))
@M00200:205:000000000-AKKM3:1:1101:10843:2077 2:N:0:1
TACTAGGTTCTCTAATCCTGTTTTCTCCCCACACTTTCGTTCCTCAGCGTCATTTTCAGCCTATTCTCCTGCCTTCGCTCTCTTTTTTCTTCCCTCTCTCTACGCCTTTCACCGCTCCACCTTTTTTTCCGACTTCCCCTAAGTGGCTCCAGCCGGGCAGTTTCCCCTGCAGTTCCTCTTTTGAGCCGTTTTCTTTCACAAGGTACTTCCGCGTCCGCCTACTCACCCTTTTTACCCCATTCTAATTTTCT
+
68ACCC8,<,;;C@,<CCFEG@C,,<;C;8@@,@FCC;,;,;BFFD@<:86,,<C,<,,6;CE,;,,,;5;;AFFAD86,45,,9,:@EFG,,9,,4,9?,9E:=+44=A,::6@?=CD49,999,6=E=@CC++9,0@806@DEF0)6*,+,+690>6?D+2+20+,36*1<D?2+5++332035,*<*,*+25+302;:@D3*188**)0):**8/058-*1/5)**2)).(..+(/6..9.)))))))
@M00200:205:000000000-AKKM3:1:1101:11487:2093 2:N:0:1
TACAGGGGTATCTAATCCTGTTTGCTCCCCACGCTTTCGCTCCTCAGCGTCATTTCCGGTCCAGTTCTCCGCCTTCGCCACTGTTGTTCCTCCTCCTCTCTGCGCCTTTCACCGCTACACCCGGATTTCCGTTCTCCCCTGAATAACTCTCGTCTGCCCGTTTCGGCTGCATTTGCCGTGTTAAGCCCCTTGTTTTCACTTCCTCCTCTCAAATCCGCCTTCTCGCCCTTTCCGCCCTATTCTACTCTCCT
+
88AA,EF+B,;CFC,CFGGGGEE,;CECDF@FEGGCDD,,,;8EFEDF78B,,<C6C,6FFFF,<,,,<98BFGGG?@@,8=,,<,CFGGG9AE,,9,9AF=FGC,8?DF,@:>CBDGD?>+++++6@FE=,616@=*@3:6,?8+=3?@8+600*4609C+5=)*++:CA*+*++3*3*6<25?<,3*0,*12401:=4*1:/*04)*(****64@*8>(73+,30:58@))((,4((.))/)1))))()
@M00200:205:000000000-AKKM3:1:1101:14841:2105 2:N:0:1
TACCAGGGTCTCTAATCCTGTTTGCTCCCCACGCTTTCGATCCTCAGCGTCAGTAATGGACCAGTCTGTCGCCTTCGCCACTTGTGTTCTTCCGAATATCTACGACTTTCACCTCTACACTCGGACTTCCACATACCTCTTCCATACTCCCTCTAGCCAGTCTCAAATGCAATTCCCATCTTGAGCCCTTTGCTTTCACCTCTTCCTAACCTATCCGCCTCCTCACCCTTTCACCCCTATTCTACTGCTAT
+
AAACCGG,C,CEFE,EFGGGGEE,;CEECFFFEGGCDE,,,;BFGEFGCCC,,<,,CCECFGG8;,<,<CBBFGGG7@B7:4,,:,EFGGGE=B,,8,9FGFGGC+8@=A,::EFF7EDA=@++++6@FGGGG93@=?E03@EFGFG0?*,+,66+==AFE+5=*++,1@=5DEF1+++*86=85D85D+,+4=D+02@DED<**5:**)5:CBDE)*<>):=3*53;CC>****/4)/07>EF4***1**
@M00200:205:000000000-AKKM3:1:1101:16361:2278 2:N:0:1
TACTGGGGTATCTAATCCTGTTTGCTCCCCACGCTTTCGAGCCTCAGCGTCAGTAATGGACCAGTATGTCGCCTTCGCCACTGGTGTTCTTCCGAATATCTACGAATTTCACCTCTACACTCGGAGTTCCACATACCTCTTCCATACTCAAGATAGCCAGTATCAAAGGCAATTCCAAGGTTGAGCCCTGGGCTTTCACCTCTGACTAACCTATCCGCCTACGCTCCCTTTACGCCCAATTCTACAGAGA
+
CCCCCGGGGGGGGGGGGGGGGGGGGGGFGGGGGGGGGGGG@EGDGGGGGGGGGGGGGGGGGGGGGGFFGGGGGGGGGEFGGGGGFGGGGGGGGGDGGGGGGGFGG?FFGFGGGGCFGGGGGGGDFC=?FGFGGGGGGFGDBFGFGF?EFFGGGDFFFD?F?+CFFFGGFGFFFEF7DFD5DFGFDFFFFGGF?8C@+;@:@@@5C:6;8))0=A@@A?E))84?@GFGFDEE;=@=E5B=EFFFE=)1.(
@M00200:205:000000000-AKKM3:1:1101:22884:2294 2:N:0:1
TACTCGGGTGTCTAATCCTGTTCGCTCCCCACGCTTTCGCTCCTCAGCGTCAGTAACGGCCCAGAGACCTGCCTTCGCCATTGGTGTTCTTCCCGATATCTACACATTCCACCGTTACACCGGGAATTCCAGTCTCCCCTACCGCACTCCAGCCCGCCCGTACCCGGCGCAGATCCACCGTTAAGCGATGGACTTTCACACCGGACGCGACGAACCGCCTACGCGCCCTTTCACCCCAGTTCTACAC
+
CCCCCGGGGGGGGGGGGGGGGGF7BFGGGGGGDGGGGG@FFFCGGGGGGFGEDGFEGGGGGGD88E8@FGFGGGGGGEGGCGF8CDGGGFGGGD::FGGGGGGGGDFGGFAFGG8BGDGFF6=C=8?FGGFGGGGGFFE0D@FBGFGFGF8=FFGDEGGBEC03:?DEDD445*2?AA*2=?CGACC:AC5AFCA;A?FC@@>0(619B;BF03CEFGEF13()-::917)).671:3:?94.:<20
@M00200:205:000000000-AKKM3:1:1101:14963:2357 2:N:0:1
TACTAGGGTATCTAATCCTGTTTGCTCCCCACGCTTTCGAGCCTCAGCGTCAGTAATGAGCCAGTGTGTCGCCTTCGCCACTGGTGTTCTTCCGAATATCTACGAATTTCACCTCTACACTCGGAGTTCCACACACCTCTCTCATACTCAAGACACCCAGTATCAAAGGCAATTCCGAGGTTGAGCCCCGGGATTTCACCCCTGACTTAAATGTCCGCCTACGCTCCCTTTAAGCCCAATTCTACAG
+
CCCCCGGGGGGGGGGGGGGGGGGGGGGGGGGGGGGGGGGGGGGGGGGGGGGGGGGGGGGGGGGGGGGGGGGGGGGGGGGGGGGGGGGGGGGGGGGGGGGGGGGGGGGFFGGGGGGFFGGGGGGGGGGFGGGGGGGGGFGBFGGFFFGFGFGGFGGFFEGFGGFGEBGFBGFFFEFFBDG9C?DGFF@C5DGA5C6>AEGFFAFF=B;9C46/:EGGDGF9@=@>2?EGCC;E)7;;C<@F<CF?CEF
@M00200:205:000000000-AKKM3:1:1101:23998:2451 2:N:0:1
TACTAGGGTATCTAATCCTGTTTGCTCCCCACGCTTTCGCGCCTCAGCGTCAGAACCGGACCAGACAGCCGCCTTCGCCACTGGTGTTCTTGCGAATATCTACGAATTTCACCTCTACACTCGCAGTTCCGCTGTCCTCTTCCGGTCTCAAGCCAACCAGTATCGAAGGCAATTCTGTGGTTGAGCCACAGGCTTTCACCCCCGACTTAATCGGCCGCCTACGCGCCCTTTAAGCCCAGTTCTACAGAGAC
+
CCCCCGGGGGGGGGGGGGGGGGGGGGGGGGGGGGGGGGGGGGGGGGGGGGGGGGGGGGGGGGGGGGGGGGGGGGGGGGGGGGGGFGGDGGGGGGGDGGGFDFGGGGGGGGGGGGGFGGGGGGGGGGGGGGGGDEGFGFGFFGGFGFG>FFGGGGGFFGGF9CEGFFGGFGFFFFFFFFGFGFGFFGCFFFG4FFEFFECE9@B==>F8ECEEF0C?:DEFFFFABGFGC4:A)4).;<43<<4AAF0)(3(
@M00200:205:000000000-AKKM3:1:1101:22807:2490 2:N:0:1
TACCGGGGTATCTAATCCCGTTTGCTCCCCTAGCTTTCGCGCCTCAGCGTCAGTATCGGGCCAGATGAGCGCTTTCGCCACCGGTGTTCCTCCTGATATCTACGCATTTCACCGCTACACCAGGAGTTCCACTCTCCCCTCCCACACTCGAGTCGCGCCGTAACGACGGCAGTTCCCGGGTTGAGCCCGGGGATTTCACCACCGACGGCCCCGCCCGCCTACGCGCCCTTTAAGCCCAATTCTACAGCGAT
+
@CCCCEGGFGGGGGGGGEFGGGGGGGGDGEFGFGFCFGGGGGGEGFGGGEFEFGGGGGGGGEEGFFGGGGEFGBCCCGE:FDGGEGEG9ECFGFFEGGGF;AFGGG:CEEEGGECBDE?FGGCEFGGGGGGCDGDD,;@BB@E?D>DFGFGCDFGF*3=?@7)0157>585-/9B+;?5)4*/>8C?>B3C58=6C8?FE2(39>;00((((-(*:275:(.(),/;C)9).64>7@32.6>A)4)).(((
@M00200:205:000000000-AKKM3:1:1101:11563:2494 2:N:0:1
TACTGGGGTATCTAATCCTGTTCGATACCCGCACCTTCGAGCTTAAGCGTCAGTAACACTCCCGTACGCTGCCTTCGCAATCGGAGTTCGTCATGATATCTAAGCATTTCACCGCTACACCATGAATTCCGCATACGTTGCGTGCACTCAAGTCCGCCAGTTCGCGCTGCAAGTTAAATGTTGAGCACCTAAATTTCACAACACGCTTAACAGACCGCCTACACCCCCTTTAAAACCAGTTCTACAG
+
CCCCCGGGGDGGGGGGGGGGGGGGGGGFGGGGGGGGGGGGGGGGGGGGGGGGGGGGGGGGGGGGGGGGGGGGGGGGGGGGGGGGGGGFGCEEFGGGGFGGGGGGGGGGGGGGGGGFGGGGGGGFGGGGGGGGGGCFFFGFFGGFGFGBG5==FGDD>EGF89>DAAGGFEF6FEFFFFFFGCFGFCGAFGE49FF7AEG6:D9==@?@2*8<:2C5@GF(,/6;(*:C);)1.7)7C01/.4<AABB
@M00200:205:000000000-AKKM3:1:1101:11918:2546 2:N:0:1
TACTCGGGTATCTAATCCTGTTTGCTCCCCACGCTTTCGAGCCTCAGCGTCAGTAATGGACCAGTATGTCGCCTTCGCCACTGGTGTTCTTCCGAATATCTACGAATTTCACCTCTACACTCGGAGTTCCACATACCTCTTCCATACTCAAGATAGCCAGTATCAAAGGCAATTCCAAGGTTGAGCCCTGGGCTTTCACCTCTGACTAAACTATCCGCCTACGCTCCCTTTAAACCCAATTCTACAGAGA
+
CCCCCGGGGGGGGGGGGGGGGGGGGGGGGGGGGGGGGGGGGGGGGGGGGGGGGGGGGGGGGGGGGGGGGGGGGGGGGGGGGGGGGGGGGGGGGGGGGGGGFFFGGGGGGGGGGGGFGGGGGGGCBCEGGGGFGGGGFBEFF;FFGFGFGFGFGFFFFEF5,=DFF?FGFFFFFEFFBFCFGC==:D,<D6+55CC+A77@5@@5=EEE<55>CEGF>C>>>@5@@EFGFFE*>E=3*9-:EFFEFEE9==
@M00200:205:000000000-AKKM3:1:1101:11699:2643 2:N:0:1
TACGGGGGTATCTAATCCTGTTCGCTCCCCACACTTTCGCTCCTCAGCGTCAGGTCATTCCCAGAGAACCGCCTTCGCCACCGGTGTTCCTCCTGATATCTGCGCATTTCACCGCTACACCAGGAATTCCGTTCTCCCCTGAATACCTCTAGTCTGCCCGTATCGGAAGCAAGCGCCGTGTTAAGCACGGCGTTTTCACTCCCGACGCGACAAACCGCCTACGAGCCCTTTATACCCAATTCTACAGAGAC
+
CCCCCGGGGGGGGGGGGGGGGGGGGGGGGGGGGGGGGGGGGGGGGGGGGGGGGGGGGGGGGGGGGGGGGGGGGGGGGGGGGGGGGGGGGGGGGGGGGGGGGGGGGGGG8FGGGGGFGGGGGGGGGGGGGGGGGGGGGFEFFCF?FFFEGFGGGGGFFFGEGGFGFFGGFGFFFFFFFFG>FFGGFGGFFGGFFEGDFFFEF@D9DFFFF090;4;C;DEFFF07:EFG47?2<945A?67AF<<<6:4::(
@M00200:205:000000000-AKKM3:1:1101:15844:2693 2:N:0:1
TACTAGGGTATCTAATCCTGTTTGCTACCCACGCTTTCGAGCCTCAGTGTCAGTTACAGTCCAGAGAGCCGCTTTCGCCACCGGTGTTCCTCCATATATCTACGCATTTCACCGCTACACATGGAATTCCACTCTCCTCTACTGCACTCAAGTCTAACAGTTTCCAATGCACACAATGGTTGAGCCACTGCCTTTTACATCAGACTTATTAAACCACCTGCGCCCGCTTTAAACCCAACTCTACAG
+
CCCCCGGGGGGFEFGFGGGFDCFFFGFFCGFGGGGGGGEGG7FGGGFGFGCGGFGFGGGGGGGGGGGGGGGGGDGDFEGG7FEGCEGEGGDGGGGGGGFFGGGGGGGCDFFGG8C5C>9FF8,EFFGGF8AA?DDGF?D*DDGF9DGFGFGGDDFFFEDD@FE9DFGCD??DFDA?D?6;ACD0*6DF5??FDAADFFGF@AFFB=7C@CEEAE68C55305)*/1**;;A4*6>(B2(0.6?C==
@M00200:205:000000000-AKKM3:1:1101:19917:2817 2:N:0:1
TACAGGGGTATCTAATCCTGTTTGCTACCCACGCTTTCGAGCCTCAGTGTCAGTTACAGTCCAGAGAGCCGCTTTCGCCACCGGTGTTCCTCCATATATCTACGCATTTCACCGCTACACATGGAATTCCACTCTCCTCTACTGCACTCAAGTCTAACAGTTTCCAATGCACACAATGGTTGAGCCACTGCCTTTTACATCAGACTTATTAAACCACCTGCGCTCGCTTTAAGCCCAATTCTACAG
+
CCCCCGGGGGGGGGGGGGGFFFGGGGGGGGGGGGGGGGGGFFGGGGFGGFGGGGGGGGGGGGGFGGGGGGGGGEGGGGGEEGGDGGGGGFFGFFFGGGGGGGGFGE@FGGCFGECBGGGGGGGGGGGGGGGGGGGGCD8>FGG?FFGFFFDFFFGFFFGFFGEGCFGGFFFFFDFFBBDFFCD?FFGFDDFFAFGGFFFEFBFFE5*>@CCEE9:8CD>@@0)*:;:*;;E4>B@DGFF6>7EF>:
@M00200:205:000000000-AKKM3:1:1101:23203:2851 2:N:0:1
TACGCGGGTATCTAATCCTGTTTGCTACCCACGCTTTCGAGCCTCAGTGTCAGTTACAGTCCAGAGAGCCGCTTTCGCCACCGGTGTTCCTCCATATATCTACGCATTTCACCGCTACACATGGAATTCCACTCTCCTCTACTGCACTCAAGTCTAACAGTTTCCAATGCACACAATGGTTGAGCCACTGCCTTTTACATCAGACTTATTAACCCACCTGCGCTCGCTTTACGCCCAATTCTACAG
+
CCCCCGGGGGGGGGGGGGGGGGGGGGGFGGGGGGGGGGGGGGGGGGGGGGGGGGGGGGGGGGGGGGGGGGGGGGGGGGGGGGGGGGEGGGGFGGGGGGGGGGGGGGGGGGGGGGGFGFGGGGGGGGGCFCFGGGFFGFGEFGGFGFGFFFFGGGGFFGC?FCE+CDFGFGFFFFFFFFFFGGGG*@EFFGG>AACGFFGCEEBEF5AF?E?E**,;<>65)6(26/:7C?/13(4(4,6;)9)97E
@M00200:205:000000000-AKKM3:1:1101:9403:2855 2:N:0:1
TACCGGGTATCTAATCCTGTTTGCTCCCCACGCTTTCGAGCCTCAGCGTCAGTAATGAGCCAGTGTGTCGCCTTCGCCACTGGTGTTCTTCCGAATATCTACGAATTTCACCTCTACACTCGGAGTTCCACACACCTCTCTCATACTCAAGACACCCAGTATCAAAGGCAATTCCGAGGTTGAGCCCCGGGATTTCACCCCTGACTTAAATGTCCGCCTACGCTCCCTTTAAACCCAATTCTACAG
+
CCCCCGGGGGGGGGGGGGGGGGGGGGFFGFGGGGGGGGDGGGGGGGGGGGGGGFGGGGGGGGGGGGGGGGGGGCFGGGGGGGGGGGGGGGGGGGGGGGGGGGGEEGGGGGGGGGFFFFGEGGGDGGGGGGGFGEGCGFGFFGGFGFGFGFGFGFGFEGFFFFEFFFGGBFDDBEFF5A??AFFGF8:>>CEA5ECCF;,7ADFFF;4ACE44:@C=(?B@B@@22::5CC4?CE8;82,1;?59)6
@M00200:205:000000000-AKKM3:1:1101:16708:2921 2:N:0:1
TACCGGGGTATCTAATCCTGTTCGCTCCCCACACTTTCGCTCCTCAGCGTCAGGTCATTCCCAGAGAACCGCCTTCGCCACCGGTGTTCCTCCTGATATCTGCGCATTTCACCGCTACACCAGGAATTCCGTTCTCCCCTGAATACCTCTAGTCTGCCCGTATCGGAAGCAAGCGCCGTGTTAAGCACGGCGTTTTCACTCCCGACGCGACAAACCGCCTACGAGCCCTTTATGACCAATTCTACAGAGAC
+
CCCCCGGGGGGGGGGGGGGGGGGGGGGGGGGGGGGGGGGGGGGGGGGGGGGGGGGGGGGGFGGGGGGGGGGGGGGGGGGGGGGGFGGDGGGGGGFGGGGGGGGGGGGGGGGGGGGFGGGFGGDGFGGGGGGF6@DFG5CDFGCFFFFEFDGFEFGFFGGFGGDGFEGGBFF5CCFBEFGFGGGF>E:FDCGDDCGD>?FEA@;9<9@;626(38CGFGF0(4<)3CEG<42))6).24:04:<24)4::F(
@M00200:205:000000000-AKKM3:1:1101:19718:2994 2:N:0:1
TACTCGGGTATCTAATCCTGTTCGCTCCCCACGCTTTCGCGCCTCACCGTCAGTTACCGTCCAGTAATCCGCCTTCGCCACTGGTGTTCTTCCTTATATCTACGCATTTCACCGCTACACAAGGAATTCCGATTACCTCTCCGGCACTCAAGACATACAGTTTCAAATGCAGTTTCAGGGTTAAGCCCTGAGATTTCACATCTGACTTGCATGTCCGGCTGCACGCCCTTTATACCCAATTCTACAG
+
CCCCCGGGGGGGGGGGGGGGGGGGGGGGGGGGGGGGGGGGGGGGGGGGGGGGGGGGGGGGGGGGGGGGGGGGGGGGGGGGGGGGGGGGGGGGGGGGGGGGGFGGGGGGGGGGGGGFGEGGGGGGGGGFEGGGGGGGGFCDFGGFGFGDGFGCGGG7FFFFGGCGEFG8D9BEF@FFFFFFGGF:FGGFFFGFFFFF>CGFC5A=?EECB;>EFFFFDGFF>>=A@:?D<CEFEFFFGE@@EFFFFC3
@M00200:205:000000000-AKKM3:1:1101:6266:3030 2:N:0:1
TACAAGGGTATCTAATCCTGTTTGCTACCCACGCTTTCGAGCCTCAGTGTCAGTTACAGTCCAGAGAGCCGCTTTCGCCACCGGTGTTCCTCCATATATCTACGCATTTCACCGCTACGCATGGAATTCCACTCTCCTCTACTGCACTCAAGTCTAACAGTTTCCAATGCACACAATGGTTGAGCCACTGCCTTTTACATCAGACTTATTAAACCACCTGCGCTCGCTTTAAACCCAATTCTACAG
+
CCCCCGGGGGGGGGFGGGGGGGFGGGGGGGGGGGGGGGGGGGGGFGGGGGGGGGGGGGGGGGGGGGGCGGGGGEGGGGGGGGGDGGGGGGGGGGGGFDFGGGGGGGEGGGDEGGGFDGEGGGGGGCEGFGGGGGGGGFGFFGGFGFFEGF?DDDFFFGGFEG7DEFGGFGFBFFFFFFFFFGFCFGGFFCFAFGEF90@E@5@@@CACEEF7=CFFFG>):1)378?;CFFCE@3=*(84:?CE*)
@M00200:205:000000000-AKKM3:1:1101:6878:3052 2:N:0:1
TACCGGGGTATCTAATCCTGTTCGCTCCCCACGCTTTCGTGCCTCAGCGTCAGTTACACTCTAGTAAGCTGCCTTCGCTATTGGTGTTCTTTATGGTATCTATGCATTTCACCGCTACACCATAAATTCCACTTACCTCTAGTGCACTCACGACTGGCAGTATCAACGGCAACTCAACGGTTGAGCCGCTGCCTTTCACCACTGACTTACCTATCCGCCTACGCACCCTTTAAACCCAGTTCTACAG
+
CCCCCGGGGGGGGGGGGGGGGGGGGGGGGGGGGGGGGGGGGGGGGGGGGGGGGGGGGGGGGGGGGGGGGGGGGGGGGGGGGGGGGGGGGGGGGGGGGGGGGGGGFGGGGGDGGGCDGGGGGGGGAGGGGGFGGGDGGFGFBFFFGFGFCF1+6=?AFFGFGGFGFF6E>GF5D5DFBFDBFE7FAG6?DDCAFGGGF@FFFFE3:BEEC;B69A?@2CD=DBD)5EDGCF@E);A3B?44;CE?CC8
@M00200:205:000000000-AKKM3:1:1101:11691:3191 2:N:0:1
TACTCGGGTATCTAATCCTGTTTGCTCCCCACGCTTTCGCGCCTCAGCGTCAGAACCGGACCAGACAGCCGCCTTCGCCACTGGTGTTCTTGCGAATATCTACGAATTTCACCTCTACACTCGCAGTTCCGCTGTCCTCTTCCGGTCTCAAGCCAACCAGTATCGAAGGCAATTCTGTGGTTGAGCCACAGGCTTTCACCCCCGACTTAATCGGCCGCCTACGCGCCCTTTATGGCCAATTCTACAGCAA
+
CCCCCGGGGGGGGGGGGGGGGGGGGGGGGGGGGGGGGGGGGGGGGGGGGGGGGGGGGGGGGGGGGGGGFGGE@=FGGGGGGGGGGGGGGGGGGGGGGGGGFGGGGDEBFGFEGGGFGGGFEGGGGGEGGGGGGGGFGFADFFG>EFDDGFGGG?6AFECFFGCF9:9E5:9)?*+491+*789;*>;FFD5A@9FC8*=B(6>2(.1()93</(3;638;;(352:BD)2)-))).25(,6-)6))..((
@M00200:205:000000000-AKKM3:1:1101:15081:3202 2:N:0:1
TACGAGGGTATCTAATCCTGTTTGCTCCCCACGCTTTCGAGCCTCAGCGTCAGTAATGGACCAGTATGTCGCCTTCGCCACTGGTGTTCTTCCGAATATCTACGAATTTCACCTCTACACTCGGAGTTCCACATACCTCTTCCATACTCAAGATAGCCAGTATCAAAGGCAATTCCAAGGTTGAGCCCTGGGCTTTCACCTCTGACTAAACTATCCGCCTACGCTCCCTTTATGCCCAATTCTAACG
+
CCCCCGGGGGGGGGGGGGGGGGGGGGGGGGGGGGGGGGGGGGGGGGGGGGGGGGGGGGGGGGGGGGGGGGGGGGGGGGGGGGGGGGGGGGGGGGGGGGFGFGGGGGGGGGGGGGGFGGGGGGGGGGGGGGGGGGGGGFGFFFGFGFGFCFGFGGGFFGGFCFEGFFFGFGFFFF?FFFGFGGGCFDGFF??AFFGGF7CEFDEE:ECE5@EFEEG?5DA=A>ABDGFG;CB4<EC:FB=DCC?E*8(
@M00200:205:000000000-AKKM3:1:1101:8717:3226 2:N:0:1
TACTGGGGTATCTAATCCTGTTTGCTACCCACACTTTCGAGCCTCAGCGTCAGTTGGTGCCCAGTAGGCCGCCTTCGCCACTGGTGTTCCTCCCGATATCTACGCATTCCACCGCTACACCGGGAATTCCGCCTACCTCTGCACTACTCAAGATACACAGTTTTGAGAGCAGTTCATGGGTTGAGCCCATGTATTTCACTCCCAACTTGCATACCCGCCTGCGCTCCCTTTAAACCCAGTTCTACAG
+
C,ACC8FGCFEEFEFGGGD@C@CFGDFGFGFFDCG,EEEF<FEFGGGFGGGEEFAFCFFGGF@GGFFGGGGGFGGFGGCFEFFFECFCECAF8FGC7=@EGFGFEGEEGCFFFC=ADF9FCEEGF+=FGGGGGEGGFF9B*=3@FD6*=+@DEFGFFGGFA+;+=:C86D65=AFF9FG?E@979,;?F5FAFGGGCEGFE4BF54>6>6*7**4>><?2:-5?:;:7*23CE47=C?,6)9)<C);
@M00200:205:000000000-AKKM3:1:1101:19092:3274 2:N:0:1
TACAGGGGTATCTAATCCTGTTTGCTCCCCACGCTTTCGAGCCTCAGCGTCAGTAATGGACCAGTATGTCGCCTTCGCCACTGGTGTTCTTCCGAATATCTACGAATTTCACCTCTACACTCGGAGTTCCACATACCTCTTCCATACTCAAGATAGCCAGTATCAAAGGCAATTCCAAGGTTGAGCCCTGGGCTTTCACCTCTGACTAAACTATCCGCCTACGCTCCCTTTAAACCCAATTCTGCAGACA
+
CCCCCGGGGGGGGGGGGGGGGGGGGGGGGGGGGGGGGGGGGGGFGGGGGFFEGGGGGGGGGGGGGGGGGGGGGGGGGGGGGGGGGGCGGEEGGGGEGGGGFFGFGGGGGGGGGGGFGGGGGGGGCEEGGGGGGGGGDDF6DFGFFFGBCDEDGGGFF8DB@?*CEFGGFCDDFF?FFFGFG,+6;D85;FDFDGGG5CC@58@@A***1));A=A?AGF58=9*)4>F>C>=E66:85>5>C****(1((
@M00200:205:000000000-AKKM3:1:1101:25294:3321 2:N:0:1
TACTGGGGTATCTAATCCTGTTTGCTCCCCACGCTTTCGAGCCTCAGCGTCAGTAATGGACCAGTATGTCGCCTTCGCCACTGGTGTTCTTCCGAATATCTACGAATTTCACCTCTACACTCGGAGTTCCACATACCTCTTCCATACTCAAGATAGCCAGTATCAAAGGCAATTCCAAGGTTGAGCCCTGGGCTTTCACCTCTGACTAAACTATCCGCCTACGCTCCCTTTACACCCAATTCTACAGAACT
+
CCCCCGGGGGGGGGGGGGGGGGGGGGGGGGFGGGGGGGGGGGGGGFGGGGGGGGGGGGGGGGGGGGGGGGGGGGGGGGGGGGGGGGCFGGGGGGCGGGGGGGGGGGGGDGGGGGGFG<D<>DDEF@=DFFGGGGGGGFFFFGGFDFGFGBE6DFC5+DGFDFEGEFGGFGBDFFFFBFC5F=DDFGFFFFG?FGGGFCC@5@@E@EAE6=);65DF5CB=>@FFFGEG*:39:EBFD(25*9CF*1)0.(*
@M00200:205:000000000-AKKM3:1:1101:20081:3412 2:N:0:1
TACGGGGGTATCTAATCCTGTTTGCTCCCCACGCTTTCGCACCTCAGTGTCAGTGTAGATCCCGGTGGTCGCCGTAGCCACAGAAGATCCTTCCTATATCTACGCATTTCACCGCTACACAGGAAATTCCACCACCCTCTACCACACTCTAGTCAGTCAGTTTTGAATGCAGTTCCCAGGTTGAACCCGGGGATTTCACATTCAACTTAACAACCCACCTACGCGCGCTTTAAACCCAATTCTACAGAAAC
+
CCCCCGGGGGGGGGGGGGGGGGGGGGGGGGGGGGGGGGGGGGGGGGGGGGGGGGGG9F,EF,,BFGGGGGGGG:F7,C,,,,,,,,,,,94ADCCFAADF8FGCFD+?DFCDFG>5>:A<98@FBD,@?8CEFFGEG?+);AFFGFD5DFF7@BFFF;DDFCCFFFG:77AC8AC?CFGFG?*;+4:*<97>9ECFF?C58*959C**.8855(*=8*:D@4<>(/.:/9:<<<31C?:04)54::5),)(
@M00200:205:000000000-AKKM3:1:1101:24533:3415 2:N:0:1
TACGGGGGTATCTAATCCTGTTTGCTACCCACGCTTTCGAGCCTCGGTGTCAGTTACAGTCCAGAGAGCCGCTTTCGCCACCGGTGTTCCTCCATATATCTACGCATTTCACCGCTACACATGGAATTCCACTCTCCTCTACTGCACTCAAGTCTAACAGTTTCCAATGCACACAATGGTTGAGCCACTGCCTTTTACATCAGACTTATTAAACCACCTGCGCTCGCTTTAAACCCAATTCTACAGAGAT
+
CCCCCGGGGGGGFFGGGGGGGCFFGGGDFGFGGGGEFFGGGCFGGGDFGEGFGGGGGGGGGGGGGGGGGGGGG:=FGGDEEGGGGG@EGGEFGGGGGGGGFGCFFE@CEGCEEEEEGGGGGGGFGG9D9EGCFGG8DFGFFGGFFFGEGF8DFGGFFGGB=DDFDFDEF?FFFFFFAFCFGG5?FGC6FC6>>ACFFFGEFFF33>*:>AEFFF6:(:6@B2=?2*8C<74C37,2;6(.7?CFC)73(4
@M00200:205:000000000-AKKM3:1:1101:22780:3499 2:N:0:1
TACTGGGGTATCTAATCCTGTTTGCTCCCCACGCTTTCGAGCCTCAGCGTCAGTAATGAGCCAGTGTGTCGCCTTCGCCACTGGTGTTCTTCCGAATATCTACGAATTTCACCTCTACACTCGGAGTTCCACACACCTCTCTCATACTCAAGACACCCAGTATCAAAGGCAATTCCGAGGTTGAGCCCCGGGATTTCACCCCTGACTTAAATGTCCGCCTACGCTCCCTTTACACCCAATTCTACAG
+
C8CCCFGGFGGGGEFFGGGGGGGFGFGFGGGGGGGGGGGGGGGGGGGGGFCCEGGFGGGGGGGGGGGGGGGGEGGGGGEEEFCGGGGGGGGGFFCGGGFBFGGGG8FGGFGGGGGBGGGGGGF7>CBFECFGGGGGG6DBBCGFFFGFGFGGGGFFFGFFE9DFDDFGBE?:DBFFFF>>FD+@FC,?BGCEA7CDFFGFFFFDFFE64A=?EEGG-/82>B2;>C;FCCF<)9;;E<;;)9CE?9;
@M00200:205:000000000-AKKM3:1:1101:9476:3515 2:N:0:1
TACCGGGGTATCTAATCCTGTTTGCTCCCCACGCTTTCGAGCCTCAGCGTCAGTAATGGACCAGTATGTCGCCTTCGCCACTGGTGTTCTTCCGAATATCTACGAATTTCACCTCTACACTCGGAGTTCCACATACCTCTTCCATACTCAAGATAGCCAGTATCAAAGGCAATTCCAAGGTTGAGCCCTGGGCTTTCACCTCTGACTAAACTATCCGCCTACGCTCCCTTTAAACCCAGTTCTACAG
+
CCCCCGGGGGGGGGGGGGGGGGGGGGGGGGGGGGGGGGGGGGGGGGGGGGGGGGGGGGGGGGGGGGGGGGGGGGGGGGGGGFGGGGGGGGGGGG@FEFGGGGGGGGGGFGGGGGGFGGGFGFGGGEGGGGGGGGGE?;8DFGFFGFGFGFG8FGGFF?DFGGFGFFGGFFFFFBF=FFGFGGC69=@FFF7FFGDFBEF=CBFBCE6ACFFFF5><AFBA==4?>CBF4>348*8::5(.*58CF95
@M00200:205:000000000-AKKM3:1:1101:20574:3527 2:N:0:1
TACTAGGGTATCTAATCCTGTTCGCTCCCCATGCTTTCGTGCCTCAGCGTCAGTTGTTGGCCAGTACAATGCCTTCGCTATCGGTGTTCCTGATGGTATCTATGCATTTCACCGCTACACCATCAATTCCATGTACCCCTCCAACACTCAAGCTATCCAGTATCAATGGCACTGCTCCGGTTGAGCCGGAGTCTTTCACCGCTGACTTAAATAGCCGCCTACGCACCCTTTACACCCAATTCTACAG
+
CCCCCGGGGGGGGGGGGGGGGGGGGGGGGGGGGGGGGGGGGGGGGGGGGGGGGGGGGGGGGGGGGGGGGGGGGGGGGGGGGGGGGGGGGGGGGFGGGGGGGGGGGGGGGGGGGGGFGFGGDFGGGGGGGGGGGGGGDFGBFGFFGFGFFFGGGGGFFGGFGGFGFFDGFGFF5DB;?FDFGGDG?EGFFGDFFGGGFFGFFAA>=DEFFFCECFGGFDBADF=A=CEC<C@FFFFDEFF;4<EFFFF
@M00200:205:000000000-AKKM3:1:1101:12551:3593 2:N:0:1
TACAGGGGTATCTAATCCTGTTTGCTCCCCACGCTTTCGAGCCTCAGCGTCAGTAATGGACCAGTATGTCGCCTTCGCCACTGGTGTTCTTCCGAATATCTACGAATTTCACCTCTACACTCGGAGTTCCACATACCTCTTCCATACTCAAGATAGCCAGTATCAAAGGCAATTCCAAGGTTGAGCCCTGGGCTTTCACCTCTGACTAAACTATCCGCCTACGCTCCCTTTAAGCCCAGTTCTACAGAGAC
+
CCCCCGGGGGGGGGGGGGGGGGGGGGGGGGGGGGGGGGGGGGGGGGGGGEGGGGGGGGGGGGGGGGGGGGGGGGGGGGGGGGGCEGGGGGGGGGGGGGGGGGGGGGDGGGFGGGG5AFFGGGGGFEEGGGGGGGGGFFGEFCFFGFGFFCGDGGGFF8=FFGFGE?FG5DFFFBF9DDFFG@0D98=FB8E?FCF?FEF:>CFFFF*;*08A0*@FAC5D=52@>E5?CC=6:66(65906<CEFFE=:(0
@M00200:205:000000000-AKKM3:1:1101:13466:3593 2:N:0:1
TACTGGGGTATCTAATCCTGTTTGCTCCCCACGCTTTCGCACCTCAGTGTCAGTATCAGTCCAGGTGGTCGCCTTCGCCACTGGTGTTCCTTCCTATATCTACGCATTTCACCGCTACACAGGAAATTCCACCACCCTCTCCCATACTCTAGCTCGACAGTTTTGAATGCAGTTCCCAGGTTGAGCCCGGGGATTTCACATCCAACTTAACGAACCACCTACGCGCGCTTTATACCCAGTTCTACATAGAC
+
CCCCCGGGGGGGGGGGGGGGGFGGGGGGGGGGGGGGGGEGGFGGGGGGGGGGGGGGGGGGG@FGGGGGGGGGGGGGCGCEGGDEFGFCGGGGGGGDGGGCEFGCGGGGGGGGGGDECFGFGF8EEGGFGFGF6?=ED?FD*,@FGFGEGFGGACFFFGG>DFF?8ADFFGFFFCBFFFF5@@+8*@@FD+1@DEFGF@EF5C@@BF=A=;;=4<E:>C>(;=9828BG)*83CEC<+=3/4)9<E6)1/:)
@M00200:205:000000000-AKKM3:1:1101:15453:3641 2:N:0:1
TACGAGGGTATCTAATCCTGTTTGCTCCCCACGCTTTCGTGCATGAGCGTCAGTGTTATCCCAGGAGGCTGCCTTCGCCATCGGTATTCCTCCACATCTCTACGCATTTCACTGCTACACGTGGAATTCTACCTCCCTCTGACACACTCTAGCCGTGCAGTCACCACTGCAATTCCCAGGTTAAGCCCGGGGATGTCACATCGGTCTTGCCCACCCGGCTGCGCACGCTTTATACCCAATTCTCCCGAGA
+
CCCCCGGGGGGGGGGGGGGGGGCGGGGGGGGGGGGGGGG@@FFGCFGGGGGGG,@BDF9FGACF<<C@FFGGGCFGGGGGCFEFG8FEGGGGGCEFG,EGGDGGGGGGGGFFFGGFGGGGG?@EGGFGGFGA+@=9CFDDD=89=6CDF+E+40+:?EGFGC*?0+08D,;*?DF?F5FFGF7FFGF?9D65BG*4?AF=7@)=-74C=*))0)61()2@2928(=)/**3./637C4(,.9)/7((,((
@M00200:205:000000000-AKKM3:1:1101:8630:3658 2:N:0:1
TACTACGGTAATCTAATCCTGTTCGTTCCCCACACTTTCGCTCCTCAGCGTCAGGTCATCCCCAGAGAACCGCCTTCCCAACCGGTGTTCATCTTGATATCTCCGCATTCCCCCGCTACACAAGGAATCCCGATCCCCCTTGAATACCCATAGTCTGCCCGTATCGGAAGCAAGCGCCGGGTTAACCACGGGGTTTCAACTCCGGACTACACAAACCCCTTACAGCCCCTTTAAGCACAAATCTCCAG
+
<CC,,CFE,,,,;,CC@F<,,C6<,,,CFG8F+,6EFE9,,8B>,,,66+8,,B;F6,,,CF<,BF86FF<7F+7,,,C,9F,>+4+8,C,,E,,5,,9,,,,,4,44=,9,A6@*6@+AB,+@,E8=4D8=88C=@@6)*,207++)++,=3=@79D+366)+)*0+*;A5*0?>>97****;;,=6@GD)8C5?+*,16=E(442(((/()(*3(15(/6(/4+095*()..)-+..((),.)))(
@M00200:205:000000000-AKKM3:1:1101:24066:3720 2:N:0:1
TACAAGGGTATCTAATCCTGTTTGCTCCCCACGCTTTCGCTCCTCAGCGTCAGTACCGGCCCAGAGAACCGCCTTCGCTACTGGTGTTCCTCCCGATATCTGCGCATTTCACCGCTACACCGGGAATTCCATTCTCCTCTACCGGACTCGAGTCACAGTAGTTTCGACTGCAGTTCCGAGGTTGAGCCTCGGACTTTCACAGCCGACTTACTGAACCGCCTACGAGCTCTTTAAACCCAATTCTACAGCG
+
CCCCCGGDFFGGGGGGGGGGGGGGGGGFGGGGGGGGGGFGEFGGFGGGGGDFGGGGFGGGGGGGGGGGFC:FEGGGGDGGGGGGGGGGGGGGG7F7CFEFGGGFGGGGFGGGG=CBDGGGGDEECGF?EGGGGGFBEDE<FGGFGDGFGF??CGGFFGCFFFEFEFGGEGF5FABFFA9*C>9C6D6A69E8;*=0BEGFCB==39;06)/).9?@0>>(66;B0;:567-6-.45;:<?(6<<AF9:)(
@M00200:205:000000000-AKKM3:1:1101:10359:3798 2:N:0:1
TACGAGGGTATCTAATCCTGTTCGCTCCCCACGCTTTCGTCCATTAGCGTCAGTATACAGTTAGTAGACTGCCTTCGCAATCGGTATTCTATGTAATATCTATGCATTTCACCGCTACACTACATATTCTATCTACTTCACTATAACTCAAGACAACCAGTATCAAAGGCAGTTCCACAGTTGAGCTGTGGGATTTCACTTCTGACTTAGTTGACCGCCTACGGACCCTTTACACCCACTTCTACAG
+
CCCCCGGGGGGGGGGGGGGGGGGGGGGGGGGGGGGGGGGE@FDFCGGGGGGGGGGGGGGGGGAFFG9<FBFGGGGGFGFFEFGGGFGGGGGCF@FFGGGGGGGGGGGGGGGGGGGBDGGEAEF,,4@EGGAADGGGDF8;DFGFGF9DFFGGGGDFFGGFGDEGFFC80@D5?DFFFFG5EFD8?FDDD6=56?86CEG**:=*0:A7A*300*>DBGB)8:A58:5CCF3:*19=E=(74E455*>
@M00200:205:000000000-AKKM3:1:1101:23655:3805 2:N:0:1
TACAGGGGTATCTAATCCTGTTTGCTCCCCACGCTTTCGCGCCTCAGCGTCAGTTATAGGCCAGAAAGTCGCCTTCGCCACTGGTGTTCCTCCACATCTCTACGCATTTCACCGCTACACGTGGAATTCCACTTTCCTCTCCTACACTCAAGTCAACCAGTTTTGGATGCGAACCGGGGTTGAGCCCCGGGCTTAAACACCCAACTTAATTAACCGCCTGCGCGCGCTTTAAACCCCATTCTACAG
+
CCCCCGGGGGGGGGGGGGGGGGGGGGGGGGGGGGGGGGGGGGGGGGGGGGGGGGGGGGGGGGGGGGGGGGGGGGGGFGGGGGGGGGGGFGGGGGGGGGGGFGGGGGGGGGGGGGGFGGCGGGGGGGG?FGGGGGGFGFGFFGGFGFGFGBGGGGGFFGDFFD7DDEGGFGDABA>E>?D?CEDFFFGFF7@>BFGFF>79@FFFF>;=<CFFFCC?>C;;<1:D(2<9*>4)63?(*4().6>>B)
@M00200:205:000000000-AKKM3:1:1101:8315:3860 2:N:0:1
TACAGGGGTATCTAATCCTGTTCGCTCCCCACGCTTTCGTTCCTCAGCGTCAGTATTTGTCCAGAAAGCCGCCTTCGCCACTGGTATTCCTCCTGATATCTACGAATTTCACCTCTACACCAGGAATTCCACTTTCCCCTCTGATACTCAAGCTTGACAGTTTCAAATGCACTTCCACGGTTAAGCCGTGGGCTTTCACATCTGACTTATCAAGCCGCCTACGCGCACTTTAAGCCCAATTCTACAGAGA
+
CCCCCGGGGGGGGGGGGGGGGGGGGGGGGGGGEGGGGGGGGGGGFGGGGGGGGGGGGGGGGGGGGGGGGGGGGGGGGGGGGGGGGFFGGGGGGGFGGGGFFGGGGFGGGFGGGGGFGGGGCGGGGFFGGGGGGGGGGFGFFGGFFFGFGFGGGGGFFGFFFFEGEFFGF8=DFFFFFFGBFEDG7F=BADC5?CGGF@FFFFFFFCFEFE;C;@?D=GB@)0)*(*)276*5**7=F;DFFFE77>39(,
@M00200:205:000000000-AKKM3:1:1101:24264:3893 2:N:0:1
TACAGGGGTATCTAATCCTGTTTGCTCCCCACGCTTTCGAGCCTCAGCGTCAGTAATGGACCAGTATGTCGCCTTCGCCACTGGTGTTCTTCCGAATATCTACGAATTTCACCTCTACACTCGGAGTTCCACATACCTCTTCCATACTCAAGATAGCCAGTATCAAAGGCAATTCCAAGGTTGAGCCCTGGGCTTTCACCTCTGACTAAACTATCCGCCTACGCTCCCTTTAAACCCAATTCTACAG
+
CCCCCGGGGGGGGGGGGGGGGGGGGGGGGGGGGGGGGGGGGGGGGGFGGGGGGGGGGGGGGGGGGGGGGGGGGGGGGEGGGGGCFGGGGGGGGGGGGGGGGGGGGGGGGGGGGFGFGFGGGGGDGGEGGGGGGGGGGFGFFFGFGFGFGFFFGGC?DGFFGGFGEBDADGFFFEFFFFGFGGGGFGGFFFCD5CC6F=E8@CEEEF@E<)0>CFG?5DE))37@>EAF?:4AE4>DD2>FFFFFE43
@M00200:205:000000000-AKKM3:1:1101:19647:3937 2:N:0:1
TACTCGGGTATCTAATCCTGTTCGCTCCCCACGCTTTCGTCCATCAGCGTCAATCAATTAGTAGTAACCTGCCTTCGCAATTGGTATTCCATGTAATCTCTAAGCATTTCACCGCTACACTACATATTCTAGTTACTTCCTAATAATTCAAGTCTAGCAGTATCAATGGCCGTTCCACCGTTGAGCGATGGGCTTTCACCACTGACTTACTAAACCGCCTACGGACCCTTGAAGCCCAATTCTAAAGAGCC
+
CCCCCGGGGGGGGFGGGGGGGGGGGGGGGGGGGGGGGGGGGGGGGGGGGGGGGGGGFGGGGGFEGGGGGGGGGGG:FFGGGGFFGFGGGGGGGGGGGGGGGFGCFFADFGGGGGGFGGG<FGCFGCAFGGFGFGGGGFGEFFGFGFD9DFGGFGFFFFFFFFEGBBFD?FFFDDF6D8FBFG6=FF6*@DEBDGC?+*,1@>5@E@ECCEF*;CFF>DFDACD/:C9C99)*)07(675(19?***8*(((
@M00200:205:000000000-AKKM3:1:1101:16714:3947 2:N:0:1
TACGGGGGTATCTAATCCTGTTTGCTCCCCACGCTTTCGAGCCTCAGCGTCAGTAATGGACCAGTATGTCGCCTTCGCCACTGGTGTTCTTCCGAATATCTACGAATTTCACCTCTACACTCGGAGGTCCACATACCTCTTCCATACTCAAGATAGCCAGTATCAAAGGCAATTCCAAGGTTGAGCCCTGGGCTTTCACCTCTGACTAAACTATCCGCCTACGCTCCCTTTAAGCCCAATTCTACAG
+
@C,BCGGECGGG9EDEDFFCEFGF<FFCFGFEGGGEGGGGGCEGG?F8CFGEGGGGGGGGGGGFGGGGGGGGGGGGGDFFGGGGF@=6EFACFFGEFGCFCFGCBDGCFFFFGGC:+CD?>DF8CE+=FF9=?DGGFDFEFFF7FBF*A@FCFGGFCDDFCC*60?=D?:ACFEF8C?GFGA?7FGDFF*4*;6@*07B;353):C***):>AEGGFGA5(-/?=E)7;:3>333(;1;8)4)76C@
@M00200:205:000000000-AKKM3:1:1101:21634:3957 2:N:0:1
TACGCGGGTATCTAATCCTGTTTGCTACCCACGCTTTCGCACCTCAGTGTCAGTGTCAGTCCAGAAGGCCGCCTTCGCCACTGGTATTCCTCCCGATCTCTACGCATTTCACCGCTACACCGGGAATTCTACCTTCCTCTCCTGCACTCTAGCTTGACAGTTCCGGATGCCGTTCCCAGGTTGAGCCCGGGGCTTTCACAACCGGCTTATCAAGCCACCTACGCGCGCCTTAAACCCAATTCTACAG
+
CCCCCGGGGGGGGGGGGGGGGGGGGGGGGGGGGGGGGGGGEGGGGGGGGGGGGGGGGGGGGGGGGGGGGGGGGGDGGGGGGGGGGFFFGGGGGGGGDGGGDGGGGGGFGGFGGCEFGGGGGGGG>EFFFFGGGGGGGFGFFGGFGFGFGFG=DGGFFGGFGGFGAAGE>EAAFFFFFFG>FFGGFGGFFGGFFGFFFFGFFF0;@09@EFFFFFGGFGFF@@;)(*09)11<247<GF01<>>DA<7
@M00200:205:000000000-AKKM3:1:1101:6217:3979 2:N:0:1
TACAGGGGTATCTAATCCTGTTTGCTCCCCACGCTTTCGAGCCTCAGCGTCAGTAATGGACCAGTATGTCGCCTTCGCCACTGGTGTTCTTCCGAATATCTACGAATTTCACCTCTACACTCGGAGTTCCACATACCTCTTCCATACTCAAGATAGCCAGTATCAAAGGCAATTCCAAGGTTGAGCCCTGGGCTTTCACCTCTGACTAAACTATCCGCCTACGACCCCTTTAAGCCCAGTTCTACAG
+
CCCCCGGGGEGGFFFGGGGGGGFGGGGGGG@FCGGGGGG<EGGGGGGGGGGDEFGFGFGFFGGGGGGGGGGGGGGGGGGGGGGFGFEEEBDCGGGGGGGGGGGGFGFGEGEFFGGFCFDGGGG7@EGGGDFFGGGGGFGEFGGBDFGEGF??,?++4@=6DG*?;D+@*DF=FFFFFFG?FF?+3@@5?D?5D?6AC@G@EFFF75:A*0:CE>;?)9*=ADF*)4:C*06*5*00==>6;?55<83
@M00200:205:000000000-AKKM3:1:1101:10291:4074 2:N:0:1
TACCAGGGTATCTAATCCTGTTTGCTCCCCACGCTTTCGAGCCTCAGCGTCAGTAATGGACCAGTATGTCGCCTTCGCCACTGGTGTTCTTCCGAATATCTACGAATTTCACCTCTACACTCGGAGTTCCACATACCTCTTCCATACTCAAGATAGCCAGTATCAAAGGCAATTCCAAGGTTGAGCCCTGGGCTTTCACCTCTGACTAAACTATCCGCCTACGCTCCCTTTAAGCCCAGTTCTACAGAGA
+
CCCCCGGGGGGGGGGGGGGGGGGGGGGGGGGGGGGGGGGGGGGGGGGGGGGGGGGGGGGGGGGGGGGGGGGGGGGGGGFGGGGGFFGGGGFGGGGEGGGGGGGGEGGGGGGGGGGFGGGGGGGEC@EGGGFGGGGGGFCEFGFFFFGFGFGGFGGFFEGFGGEGEFFFFGF89*D;FFGAFG8+6D?D*=+:DFF7FCGEBCEB*>*;@)=;C@DF5C>=83594=AGGGBFE;4=*29;49@</6>E(7
@M00200:205:000000000-AKKM3:1:1101:9720:4090 2:N:0:1
TACGAGGGTATCTAATCCTGTTCGCTCCCCACACTTTCGCTCCTCAGCGTCAGGTAATGCCCAGAGAACCGCCTTCGCCACCGGTGTTCCTCCTGATATCTGCGCATTTCACCGCTACACCAGGAATTCCGTTCTCCCCTGCATACCTCTAGTCTGCCCGTATCGAAAGCAAGCGCCGTGTTAAGCACGGCGTTTTCACTCCCGACGCGACAAACCGCCTACGAGCCCTCTATCCCCCATTCTACAGCGAC
+
CCCCCGGGGFGGGGGGGGGGGGGGGGGGGGGGGGGGGGGGGGGGGGGGGGGGGGGGGGGGGGGGGGGGGGGGGGGGGGGGGGGGGGGGGGGGGGGGDFGGGGGGGGGGGGGGGGC9DG9FGGGGG8BEFEFGFGGGD?EBDGGFEFFDFFGGGGGFFGF>G8DDAAFGFGF<F=EFF>D5FFC7=C7;5;>;67CDFFGFE282(69BF9062(;;(>B((,4@:C:>C*4A>A(4E(3:BBFA9)8.(((
@M00200:205:000000000-AKKM3:1:1101:20183:4191 2:N:0:1
TACGCGGGTATCTAATCCTGTTTGCTCCCCACGCTTTCGAGCCTCAGCGTCAGTAATGAGCCAGTGTGTCGCCTTCGCCACTGGTGTTCTTCCGAATATCTACGAATTTCACCTCTACACTCGGAGTTCCACACACCTCTCTCATACTCAAGACACCCAGTATCAAAGGCAATTCCGAGGTTGAGCCCCGGGATTTCACCCCTGACTTAAATGTCCGCCTACGCTCCCTTTAAACCCAGTTCTACAGAGA
+
CCCCCGGGGGGGGGGGGGGGGGGGGGGGGGGGGGGGGGGGGGGGGGGGGGGGGGGGGGGGGGGGGGEEEFGGEGGGGGG:F8FGGGGGGDGFGGGGGGGGGGGGGGGGGGGGGGGFGGGFBDGEGDGGFGFCF=DGGFFFF?8?=F97D=FFFDC6DEFFGGFGFBDDDEFFFEFFA*=BF>FGFGFFAGGFFGGD>E?BDB>D@=ECFFE558EF@DB6232)/3=F7C349)7=C@FF4))64>DD?(
@M00200:205:000000000-AKKM3:1:1101:25301:4197 2:N:0:1
TACTGGGGTATCTAATCCTGTTTGCTCCCCACGCTTTCGAGCCTCAGCGTCAGTAATGGACCAGTATGTCGCCTTCGCCACTGGTGTTCTTCCGAATATCTACGAATTTCACCTCTACACTCGGAGTTCCACATACCTCTTCCATACTCAAGATAGCCAGTATCAAAGGCAATTCCAAGGTTGAGCCCTGGGCTTTCACCTCTGACTAAACTATCCGCCTACGCTCCCTTTAAACCCAATTCTACAG
+
CCCCCGGGGEGGGGFDFFGGGGGGGGGGGGGFFGGDGGGGGGGGFGGGGGGGGGGGGGGGGGGGGFGGGGGGGGGGGGGGGGGGGGEED9EGFFEFGGGG8=FFEDGGFGGGGGGFCFGGGFGEEDEGGFGG8EDFD@F5D;DFGFGBFFCFDDGFFGCB8?FCDDDG5DFBFFBFBFF*C=+66DDD?DD55=7C5*@**1*=CE*;@));A5E68*95=C94)CAC7;)*:AB(*-5:*/1>?83
@M00200:205:000000000-AKKM3:1:1101:23030:4203 2:N:0:1
TACAGGGGTATCTAATCCTGTTTGCTCCCCACGCTTTCGAGCCTCAGCGTCAGTAATGGACCAGTATGTCGCCTTCGCCACTGGTGTTCTTCCGAATATCTACGAATTTCACCTCTACACTCGGAGTTCCACATACCTCTTCCATACTCAAGATAGCCAGTATCAAAGGCAATTCCAAGGTTGAGCCCTGGGCTTTCACCTCTGACTACACTATCCGCCTACGCTCCCTTTCTGCCCAATTCTACAGCCAC
+
CCCCCGCF;FGGFGDFGGDDEFFGGFGFFGFGGDGGGGGGFGEGGGGGGGDGDE,<FGGCGCFCGFGGGFCFEGGGGGG:FGGGFFFEGAFDFC:@C,=FGGFFGFCFFGGG<98D+<EFCFG@=EGGGGFGFG8EEFGEFFFDCFDDGFG?>688D?FDE?DFDDC85EFDB87DF??*C90=*@,<5+63*,1=A@FE5588AE@A)03:@@FF5?D80:):4EEG*2.*2*97:3(54CEC8*))-5(
@M00200:205:000000000-AKKM3:1:1101:13457:4284 2:N:0:1
TACTGGGGTATCTAATCCTGTTTGCTCCCCACGCTTTCGAGCCTCAGCGTCAGTAATGGACCAGTATGTCGCCTTCGCCACTGGTGTTCTTCCGAATATCTACGAATTTCACCTCTACACTCGGAGTTCCACATACCTCTTCCATACTCAAGATAGCCAGTATCAAAGGCAATTCCAAGGTTGAGCCCTGGGCTTTCACCTCTGACTAAACTATCCGCCTACGCTCCCTTTATGCCCAATTCTACAGAGA
+
CCCCCGGGGGGGGGGGGGGGGGGGGGGGGGGGGGGGGGGGGDGGGGGGGGGGGGGGGGGGGGGGGGGGGGGGGGGGGGCCGGGGGFGGGGGGGGGGGGGGGGFGG?AEFFFGGGGFFFFGGGGGGGGGGGGGGGGF8DFEFEFFFFGEGFFGGGGFFFF*=D9FDDF86@5=69D;DFCFGA+6:DEDF?E5DDFGFFFCFBEBFFBF6@CEFEGGAGB9>)5?AEDFG>66**/*672>=C?E?*)*(7
@M00200:205:000000000-AKKM3:1:1101:9031:4293 2:N:0:1
TACACGGGTATCTAATCCCGTTTGCTCCCCTGGCTTTCGCGCCTCAGCGTCACTAGCACCCCAGAAGATCGCTTTCGCCACCGGCGTTCCTCCCGATATCTACGCATTTCACCGCTCCACCGGGAGTTCCATCTTCCCCTGATGCAGTCGAGCTCGGCCGTCGCCCGGGCAGTTCCTCGGTTGAGCCGAGGGATTTCACCCGAACCGTGCCGTGCAGCCTACGCGCCCGTTAAACCCAATTCTACAG
+
CCCCCGGGGGGGCFGFGFGGGGGGGGGGGGGGGGGGGGGGDFGGGGGGGGGGGGGGGGGGGGGGGGGGGGGGG?GGGGGGGGGGGGGGGGGGGGGGGGGGGGGGGGEGGEFGGGGAGGDFGCGGGGEDEEGGDGGGFFGFFGGFGFGEF>6+BC?DEEG>EGFGFFGDBDB@A?+8=FGEECD448FFDDGFDGGF+5<3:B6>(321(18>(1?8ACF(),-0455))1,(()4:*(-:<24<427
@M00200:205:000000000-AKKM3:1:1101:18216:4298 2:N:0:1
TACTGGGGTATCTAATCCTGTTCGCTCCCCACACTTTCGCTCCTCAGCGTCAGGTAATGCCCAGAGAACCGCCTTCGCCACCGGTGTTCCTCCTGATATCTGCGCATTTCACCGCTACACCAGGAATTCCGTTCTCCCCTGCATACCTCCAGTCTGCCCGTATCGAAAGCAAGCCAGGTGTTAAGCACCTGGTTTTCACTCCCGACGCGACAAACCGCCTACGAGCCCCTTATACCCAATTCTACAGAGA
+
CCCCCGGGGGGGGGGGGGGGGGGGGGGGGGGGGGGGGGGGGGGGGGGGGGGGGGGGGGGGGGGGGGGGGGGGGGGGGGGGGGGGGGGDGGGGGGGGGGGGGGGGGGGGGGGGGGGEDFGGGGGGGGGGGGGDDGGGGFEDFGGFGFGFGFGGGGGFFGGAEGBFD5D6?GFFFDFFFFGFGGGGFGGFA5<>*@FCEEGFEB4AAFF>@@;;@DGCBGFDDFD.2CEF*1<>)694C?(44<<<AFF4?F
@M00200:205:000000000-AKKM3:1:1101:20155:4309 2:N:0:1
TACTCGGGTATCTAATCCTGTTTGATCCCCACACTTTCGTGCCTCAGTGTCAGTTACAGCTTGGTAAGCTGCCTTCGCTATCGGTGTTCTTGACGATATCTATGCATTTCACCGCTACACCGTCAATTCCGCCTACCTCATCTGTACTCAAGCTATCCAGTATCAATGGCACCCTCTCAGTTAAGCTGAGATATTTCACCACTGACTTAGATAGCCACCTACGCACCCTTTAACACCAATTCTACAG
+
CCCCCGGGGGGGGGGGGGGGGGGGGGGGGGGGGGGGGGGGGGGGGGGGGGGGGGGGGGGGGGGGGGGGGGGGGGGGGGGGGGGGGGGGGGGGGGGGGGGGGGGGGGGGGGGGGGGFGGGGGGGGGGGGGGGGDGDGGFGFFFGFGFGFGFGGGGGFFGFFGGFGEDDEFGFEFAFF?FGFGGGGFGGFFDGFFGGDFCGBEDBEEFFFFE7EEFGGFGFDEC=>5@5?>>;EE*/:8/:EE=E?EAB
@M00200:205:000000000-AKKM3:1:1101:10921:4341 2:N:0:1
TACTAGGGTATCTAATCCTGTTTGCTCCCCACGCTTTCGAGCCTCAGCGTCAGTAATGAGCCAGTGTGTCGCCTTCGCCACTGGTGTTCTTCCGAATATCTACGAATTTCACCTCTACACTCGGAGTTCCACACACCTCTCTCATACTCAAGACACCCAGTATCAAAGGCAATTCCGAGGTTGAGCCCCGGGATTTCACCCCTGACTTAAATGTCCGCCTACGCTCCCTTTAAACCCAGTTCTACAG
+
CCCCCGGGGGGGFGGGGGGGGGGGGGGGGGFGGGGGGGGGGGGGGGGGGGGGGGGGGGGGGGGGGGGGGGGGGGGGGGGGGGGGGGGGGGFFGGGEGGFGGGGFFGFGGGGGGGGFGGGCFFGGGGGFFFFFGEDEGFDFFGGFGFGEGFGGGGGF9C8:FGCGFFGGFGFFFBFFFFGDGDDFFFFFFGGFF>CGCCF6CABDBEF4EE6AECGGAGE(5>=A@EEGDDEC36)6=?DF4CC?<34
@M00200:205:000000000-AKKM3:1:1101:18982:4398 2:N:0:1
TACTAGGGTATCTAATCCCGTTTGCTCCCCTGGCTTTCGCGCCTCAGCGTCAGACATGGTCCAGCGTGCCGCCTTCGCCACCGGAGTTCCAGTTGATATCAACGCATTTCACCGCTCCACCAACTGTTCCGCACGCCCCTACCATCCTCGAGGCCGCCAGTATCCGAGGCAGTTCTCCAGTTAAGCTGGAGGATTTCACCACAGACTTTGCGGCCCGCCTACGCGCCCTTTAAACCCAGTTCTACAG
+
CCCCCGGGGGGGGGGGGGGGGGGGGGGGGGGGGGGGGGGGGGGGGGGGGGGGGGGGGGGGGGGGGGGGGGGGGGGGGGGGGGGGGGGGGGGGGGGGGGGGGFFGGGGGGFGGGGGFGCFGGGGGGGGGGGGGGGGGGEGFFFFFGFGEFEG>8DGFFGGFFGFGFFGGFGFFFFFFFFGFGGD7FGGFFGGFFGGCFFGEFFF;EF3??EFFF9GD>D@<:<BB>GEGD43AFFABGF:7:<AAAB?
@M00200:205:000000000-AKKM3:1:1101:5252:4438 2:N:0:1
TACGGGGGTATCTAATCCTGTTTGCTCCCCACGCTTTCGAGCCTCAGCGTCAGTAATGGACCAGTATGTCGCCTTCGCCACTGGTGTTCTTCCGAATATCTACGAATTTCACCTCTACACTCGGAGTTCCACATACCTCTTCCATACTCAAGATAGCTAGTATCAAAGGCAATCCCAAGGTTGAGCCCTGGGCTTTCACATCTGACTAAACTATCCGCCTACCCTCCCTTTAAGCCCAATTCTACAG
+
CCCCCGGGGGGGGGGGGGGGGGAFGGGGGGGGGGGGGGG@FGGGGGGGGGGGDFDECF9@FGGGFCFG<EEGGGGGGGGGGGGGGGGGGGFGGCEFGGGGGGGFEEFGGGGGGGGBFGFG;87CCEGGGGFFCE+EFFGFDGCFG+=EF9FC=2B?9,CDF2*=F+6,@FBDF)**3??FG;?C?CE**;499CEGFFG*;CF4AC4*7>EE4*?D);?=DB(/*4:C6:E444@FG0336<C?<<)
@M00200:205:000000000-AKKM3:1:1101:14511:4493 2:N:0:1
TACTGGGGTATCTAATCCTGTTTGCTCCCCACGCTTTCGAGCCTCAGCGTCAGTAATGGACCAGTATGTCGCCTTCGCCACTGGTGTTCTTCCGAATATCTACGAATTTCACCTCTACACTCGGAGTTCCACATACCTCTTCCATACTCAAGATAGCCAGTATCAAAGGCAATTCAAAGGTTGAGCCCTGGGATTTCACCTCTGACTAAACTATCCGCCTACGCTCCCTTTAAACCCAATTCTACAGAAA
+
CCCCCGGGGGGGGGGGGGGGGGGGGGGGGGGDEGGGGGGGGGGGGGGGGGGGGGGGGGGGCGGGGGGGGGDGGGGGGGEGGGGGEF<FGGGGGEEFGGGGGGFG:FGGGFGGGGGFFGA,,@7@FGGGGGGGGGGGGFDD8DFFG+0>DFGCDFD+=DF5DGC9ECDGF86DFFF+C+DDFFFGFF8:*=D5DFGGFFGFFFFFEE@E=E<<CAFE)<@5:3>A2A?FFFFC*69<E2=39CE4<CB*)0
@M00200:205:000000000-AKKM3:1:1101:26090:4514 2:N:0:1
TACCAGGGTATCTAATCCCGTTTGCTCCCCTAGCTTTCGCGCCTCAGCGTCAGTAACAGGCCAGAGAGCCGCTTTCGCCGCCGGCGTTCCTCCTGATATCTACGCATTTCACCGCTCCACCAGGAATTCCGCTCTCCCCTCCTGCACTCAAGCCCAACAGTATCAGGTGCAGTTCCCCGGTTGAGCCGGGGGATTTCACACCTGACTTATCAGACTGCCTACGCGCTCTTTAAACCCAATTCTACAGTGAT
+
<<CCCGCFAFFE<D<@FEFGGFGGGC9CFCDGGGGGAA:EEGGGGGGGGFGECEAFFGGGG7FFFA<CDEDEFFFFEDGC7FF>FGF+@E8FGGDFBDDFGDEBFGC=EFGGGGGEG:EFFGG8DFGDFCFECEFF8DEDBEGFGFCCGF73ECCF*BCF:@C@E>CD9FF;FEFAFFDDF>7CFFF:BD=::=?9F5=<;1;;3@9)54AAAFF?:G:2A<<)75)7*2..<5)8E6(44<><<<:).4.
@M00200:205:000000000-AKKM3:1:1101:18175:4526 2:N:0:1
TACCGGGGTATCTAATCCTGTTTGCTCCCCACGCTTTCGAGCCTCAGCGTCAGTAATGGACCAGTATGTCGCCTTCGCCACTGGTGTTCTTCCGAATATCTACGAATTTCACCTCTACACTCGGAGTTCCACATACCTCTTCCATACTCAAGATAGCCAGTATCAAAGGCAATTCCAAGGTTGAGCCCTGGGCTTTCACCTCTGACTAAACTATCCGCCTACGCTCCCTTTAAACCCAATTCTACAG
+
CCCCCGGGGGGGGGGGGGGGGGGGGGGGGGGGGGGGGGGGGGGGGGGGGGGGGGGGGGGGGGGGGGGGGGGGGGGGGGGGGGGGGGGGGGGGGGGGGGGGGGGGGGGGGGGGGGGFGFGGGGGDGGGGGFEFGGGGGFCEFGGFGFGEGFGFGGGFFGGFEGCGEFGGF8DDFEFFFFGFFDF?FFCFFGGAAFGDACGFFFFFFFEEEFFFE<;@@CDDDBD?@EBGFCEFE=>:CD9=>=<EC:;
@M00200:205:000000000-AKKM3:1:1101:14439:4550 2:N:0:1
TACGAGGGTATCTAATCCTGTTTGCTCCCCACGCTTTCGCGCCTCAGCGTCAGAACCGGACCAGACAGCCGCCTTCGCCACTGGTGTTCTTGCGAATATCTACGAATTTCACCTCTACACTCGCAGTTCCGCTGTCCTCTTCCGGTCTCAAGTCTCCCAGTATCGAAGGCAATTCTGTGGTTGAGCCACAGGCTTTCACCCCCGACTTAAAAGACCGCCTACGCGCCCTTTAAACCCAATTCTACAG
+
CCCCCGGGGGGGGGGGGGGGGGGGGGGGGGGGGGGGGGGGGGGGGGGGGGGGGGGGGGGGGGGGGGGGGGGGGGGGGGGGGGEGFGGGGGAGGGGGGGGGAFGGEGGGGGGGGFGFGGGGGGCGGGEEFGGGGGGGGFGFFGGEGEDAFFGGD9FFFGGFGFEGFFGGAFFFF@FFFFFFGG>CFGGFFGGFFGECFEFE2@>B>F(6E)>EEDDGBGF?DF0)(8@D)92:)6>?>?(:<4444<:
@M00200:205:000000000-AKKM3:1:1101:15376:4564 2:N:0:1
TACCGGGGTATCTAATCCCGTTTGCTCCCCACGCTTTCGCGCCTCAGCGTCAGGAGATGCCCAGAGACCCGCCTTCGCCACCGGTGTTCCTCCCGATCTCTACACATTTCACCGCTACACCGGGAATTCCAGTCTCCTCTGCATCCCTCAAGAACGACAGTCTCGGCCGACTCTCCCCGGTTGAGCCGAGGGCTTTCACGACCTACTTGCCGTCCCGCCTACCCGCCCCTTATACCCAATTCTACAGAGA
+
CCCCCGGGGGGGGGGGGGGGGGGGGGGGGGGGGGGGGGGGGGGGGGGGGGGGGGGGGGGGGGGGGGGGGCFGGGGGGGFGGGGGGEFGGGGGGGGGGGFGGGGGGGGGGGGGGC>>CGFFGGGECEGFFGFGFFFGFFGDFG8BFFGFGFGGGDF5?E7:EG*?@>CEED>)?BFF*:C?FGC*8?F3):58);7CF5<;3(21)442<BFF3;EE9C::??()(/.9)132))-)<)::AF2<>A0.((
@M00200:205:000000000-AKKM3:1:1101:5544:4611 2:N:0:1
TACGCGGGTATCTAATCCTGTTTGCTCCCCACGCTTTCGAGCCTCAGCGTCAGTAATGGACCAGTATGTCGCCTTCGCCACTGGTGTTCTTCCGAATATCTACGAATTTCACCTCTACACTCGGAGTTCCACATACCTCTTCCATACTCAAGATAGACAGTATCAAAGGCAATTCCAAGGTTGAGCCCTGGGCTTTCACCTCTGACTAAACTATCCGCCTACGCTCCCTTTAAACCCAATTCTAAAG
+
CCCCCGGGGGGGGGGGGGGGGGGGFGGGGGEFGGGGGGGGGGGGGGGGGGGGGGGGGGGGGFFGGGGGGGGFCGGDGGGGGGGGGGGGGGGGGGGEGAFFFCFGGGCFGGGGFGGFFFFGGGGGFGGGGFGGGGGG8<=DFGGFGFGEGFEFGFGF9DGF99;CFFGGFCFFBF7DFFDFGGGGFCCF*5::FGGG?@C@C56@85>E:=EEF<91<49):0-)/*:CFC64CFBDEFF1).3))1)
@M00200:205:000000000-AKKM3:1:1101:19926:4620 2:N:0:1
TACTGGGGTATCTAATCCTGTTTGCTCCCCACGCTTTCGAGCCTCAGCGTCAGTAATGGACCAGTATGTCGCCTTCGCCACTGGTGTTCTTCCGAATATCTACGAATTTCACCTCTACACTCGGAGTTCCACATACCTCTTCCATACTCAAGATAGCCAGTATCAAAGGCAATTCCAAGGTTGAGCCCTGGGCTTTCACCTCTGACTACACTATCCGCCTACGCTCCCTTTAAACCCAGTTCTACAG
+
CCCCCGGGGGGGGGGGGGGGGGGGGGGGGGGGGGGGGGGGGGGGGGGGGGGGGGGGGGGGGGGGGGGGGGGGGGGGGGGGGGGGGGGGGGGGGGGGGGGGGGGGGGGGGGGGGGGFGGGGGGFGGGEGGGGGGGGGGFCEFFGFGFCDFCFFGGGFFCCFFGFGFFGGFFFFFFBFFFGFGG6D?=GFFG6:DFFGAEGFEF<C7*8A):C;@CGG9CEA=CFBFGDGFGF=A47=B=@=?/<CFE)
@M00200:205:000000000-AKKM3:1:1101:17810:4652 2:N:0:1
TACAAGGGTATCTAATCCTGTTTGCTCCCCACGCTTTCGAGCCTCAGCGTCAGTAATGGACCAGTATGTCGCCTTCGCCACTGGTGTTCTTCCGAATATCTACGAATTTCACCTCTACACTCGGAGTTCCACATACCTCTTCCATACTCAAGATAGCCAGTATCAAAGGCAATTCCAAGGTTGAGCCCTGGGCTTTCACCTCTGACTAAACTATCCGCCTACGCTCCCTTTAAACCCAGTTCTACAG
+
CCCCCGGGGGGGGGGGGGGGGGGGGGGGGGGGGGGGGGGGGGGGGGGGGGGGGGGGGGGGGGGGGGGGGGGCGDGGGGGGGGGGGGFGGGGGGFGGGGGGGGGGGGGGGGGGGGGFGFGGGGGGECCGGGFGFGGE=FF5DFG?EFGFFFC6FGG9DEFFEFEFDFGF?8DDFBB;CFD?F=DFFFFFFDE?FEDFAEGF@C@CFF*;008E5=FE85@AFDF4>EBGFFEFF4;>G?>=E/>484@
@M00200:205:000000000-AKKM3:1:1101:25510:4684 2:N:0:1
TACTAGGGTATCTAATCCTGTTTGCTACCCACGCTTTCGAGCCTCAGTGTCAGTTACAGTCCAGAGAGCCGCTTTCGCCACCGGTGTTCCTCCATATATCTACGCATTTCACCGCTACACATGGAATTCCACTCTCCTCTACTGCACTCAAGTCTAACAGTTTCCAATGCACACACTGGTTGAGCCACTGCCTTTTACATCAGACTAATTAAACCACCTGCGCTCACTTTAAACCCAATTCTCCAG
+
CCCCCGGGGGGGGGGGGGGGGGGFGGGGGGGGDGGGGGGGGGGGGDGFGGGGGGGGGGGGGGGGGGGGGGGGGEGGGGGGGGGGEGGGGGGGGGGFGGFGGGGFDEGCAEGGGCG>6@FFFFGCGGFDFDAFGGGFFFGFFGGDFFDEGF,6@DFF9=DDA@EGFFFDF8?EFDF*@D+@D8FGBGCFFCEFFGECEC,CEEC*5)*3;;;AEEFG=CFF=:597585CC6:6>:)1(-*>*/8>5
@M00200:205:000000000-AKKM3:1:1101:12135:4729 2:N:0:1
TACTAGGGTATCTAATCCTGTTTGCTCCCCACGCTTTCGCACCTCAGCGTCAGTACCGGACCAGTGAGCCGCCTTCGCCACTGGTGTTCTTCCTAATATCTACGAATTTCACCTCTACACTAGGAATTCCACTCACCTCTTCCGGACTCGAGACTTGCAGTATCAGAGGCAGTTCCGAGGTTGAGCCCCGGGATTTCACCCCTGACTTACAAATCCGCCTACGCGCGCTTTCTACCCAATTCTACAGCGAT
+
CCCCCGGGGGGGGGGGGGGGGGGGGGGGGGGGGGGGGGGGGGGGGGGGGGGGGGGGGGGGGGGGGGGGFGGGGGGGGGGGGGGGGGGGGFGGGGGGGGFGGGGGGGGGGGGGGGGF?BFGFGFFFGGGGFGFGGFFGFGFFGGFEEDBGFF=6CDFF=DFF9E9E?D,?C9@FFFCFB95FFCCACGC5DD5>CCGA4:B92>=BBFEC>@>=FGF@FD@?BD)(:8D):()96<7F?:0AFA:AB2)-6(
@M00200:205:000000000-AKKM3:1:1101:6130:4808 2:N:0:1
TACCCGGGTATCTAATCCTGTTTGCTCCCCACGCTTTCGAGCCTCAGCGTCAGTAATGAGCCAGTGTGTCGCCTTCGCCACTGGTGTTCTGCCGAATATCTATGAATTTCACCTCTACACTCGGAGTTCCACACACCTCGCTCATACTCAAGACACCCAGTATCAACGGCAATTCTGAGGTTGAGCCCCGGGATTTCACCCCTGACTTAACTGTCCGCCTACGCTCCCTTTAAACCCAGTTCTGCAG
+
8@C,,@FGGGGGFEFFFGGGGGGG9F<FGGGGGGGGGGGCFG7FGGGGGGGGGC<,F<<BF@,EC,,CB9@FEFGGGG@C@,BF6EEFGG8,,8CFGGGGGG,FGGGGGGGGG9FDGGGG,@7CFEGGGGDGG6+@+;F5BGEAA2?*?==DGG+00@D563*?;E?GDGE555B+11:@C:?FFDG?>79@<*=CCEF6:>))7@EFF985@5C,9D>955(:6CAG7>@<?)/5C08;C??)7./
@M00200:205:000000000-AKKM3:1:1101:12901:4813 2:N:0:1
TACGCGGGTATCTAATCCTGTTTGCTCCCCACGCTTTCGAGCCTCAGCGTCAGTAATGGACCAGTATGTCGCCTTCGCCACTGGTGTTCTTCCGAATATCTACGAATTTCACCTCTACACTCGGAGTTCCACATACCTCTTCCATACTCAAGATAGCCAGTATCAAAGGCAATTCCAAGGTTGAGCCCTGGGCTTTCACCTCTGACTAAACTATCCGCCTACGCTCACTTTAAGCCCAATTCTACAGACA
+
CCCCCGGGGGGGGGGGGGGGGGGGEGGGGGGGGGGGGGGGGGGGGGGGGFGGGGGGGGGGGGGGFFFFEGGGGGGGGG7FFGGGGGGGGGGGGDEGGGGGGGGGGGGGGGFGGGGFGGGGCFCC7@=DFGADFDFGDFFDFGGFGFGEGFGGDFFFFE?6=B9FFFGGFGF=D6?7D+;?FGGG5C@?FGC>AGGFF5EE5C@@EFEE@EECA*6>2C*458@F(=8?=CF*/..;C(,574)73)..(,
@M00200:205:000000000-AKKM3:1:1101:6388:4840 2:N:0:1
TACGCGGGTATCTAATCCTGTTTGCTCCCCACGCTTTCGAGCCTCAGCGTCAGTAATGGACCAGTATGTCGCCTTCGCCACTGGTGTTCTTCCGAATATCTACGAATTTCACCTCTACACTCGGAGTTCCACATACCTCTTCCATACTCAAGATAGCCAGTATCAAAGGCAATTCCAAGGTTGAGCCCTGGGCTTTAACCTCTGACTAAACTATCCGCCTACGCTCCCTTTACGCCCAATTCTACAG
+
CCCCCGGGGGGGGGGGGGGGGGGGGGGGGGGGGGGGGGGGGGGGGGGGGGGGGGGGGGGGGGGDGFGGGGGGGGGGGGGGGGGGFFFGGGGGGGG@FFGGGGGGGFGGGGGGGGGFGGGGGGGGEGEGGGGGGGGGGFGFFGGFGFGFGCGGFF8DFFGFFGEGFFGGFGFBFBFFFFF5CCDCFGGFFGFFAEFD+3@C5)=89=CF=).:879:9FB===@E>CEGGFFFF=(7C;DD).)9?CF
@M00200:205:000000000-AKKM3:1:1101:14158:4852 2:N:0:1
TACAAGGGTATCTAATCCTGTTTGATCCCCACGCTTTCGTGCCTCAGCGTCAATATATGCTTAGTTAGCTGCCTTCGCAATCGGTGTTCTATAACATATCTATGCATTTCACCGCTACATGTTATATTCCGCCAACCTCAACATAATTCAAGGCCAATAGTATCCAAGGCAGTTTCCGAGTTGAGCTCGGAGATTTCACCACAGACTTAAAGACCCGCCTACACACCCTTTAAACCCAATTCTACAGAGA
+
CCCCCGGGGGGGGGGGGGGGGGGGGGGGGGGGGGGGGGGGGGGGGGGGGGGGGGGGGGGGGGGGGGGGGGGGGGGGGGGGGGGGGGGGGGGGGGGGGGGGGGGGGGGGGFGGGGGFGGGFGGGGGGGGGGGGCCDGGFGDFGGFGFGFGFGGGFGFFGGF8FBGDFGFFGFFFFFFFFGBDEDG?8EFFGEEFFFFA;AEEFDFFFE7CFFFFFCFFGA59<@A;C@D;;EEEE=BGD@B=6C4?=@EFF
@M00200:205:000000000-AKKM3:1:1101:24893:4865 2:N:0:1
TACCGGGGTATCTAATCCTGTTTGATCCCCACGCTTTCGTGCCTCAGCGTCAATAATACCATAGTAAGCTGCCTTCGCAATCGGTGTTCTGTGACTTATCTATGCATTTCACCGCTACTTGTCACATTCCGCCTACCTCTAGTATATTCAAGCTCATCAGTATCAAAGGCACTGCGATGGTTGAGCCACCGTCTTTCACCCCTGACTTAATAAGCCGCCTACGCACCCTTTATACCCAGTTCTACAG
+
CCCCCGGGGGGGGGGGGGGGGGGGGGGGGGGGGGGGGGGGGGGGGGGGGGGGGGGGGGGGGGGGGGGGGGGGGGGGGGGGGGGGGGGGGGGGGGGGGGGGGDGGGGGGGGGGGGGFGGGGGGGGGFDGGGGGGGGFGFDD5EFFFFGFGFEDFGGFFGGBFGFGEFDC*D:DFD?D>FDEFGDGFDFFFD>FFGGD7*E5@@DFBEFCE8A*A6D@AGEFABA@AEBD86>4@?<?CE(68?<*77;
@M00200:205:000000000-AKKM3:1:1101:22441:4872 2:N:0:1
TACCCGGGTATCTAATCCTGTTTGCTCCCCACGCTTTCGAGCCTCAGCGTCAGTAATGGACCAGTATGTCGCCTTCGCCACTGGTGTTCTTCCGAATATCTACGAATTTCACCTCTACACTCGGAGTTCCACATACCTCTTCCATACTCAAGATAGCCAGTATCAAAGGCAATTCCAAGGTTGAGCCCTGGGCTTTCACCTCTGACTAAACTATCCGCCTCCGCTCCCTTTACACCCAGTTCTACAG
+
CCCCCGGGFGGGGGGGGGGGGGGGGGGGGGGGEGGGGGGGFGGGGGGGGFGGGFGGGGGGGGGGGGFDGGFFEGEGGGGGGGGGGGGGGGGGGGE@CGGGGGGFGGGDD=EGGGGFCFGGCFGGGGGGGGDDGGCED9FEFGG73CFEGFGDB6=DFB+0@+3CD@FE6,*:D*9+<CFAFD=+*6A5D+9?F??C8*;:0850*:*;15858;BCAGE))-/3):*;?>34*1*(16-6*9?CE4)
@M00200:205:000000000-AKKM3:1:1101:21486:4911 2:N:0:1
TACTGGGGTATCTAATCCTGTTTGCTCCCCACGCTTTCGCGCCTCAGCGTCAGAACCGGACCAGACAGCCGCCTTCGCCACTGGTGTTCTTGCGAATATCTACGAATTTCACCTCTACACTCGCAGTTCCGCTGTCCTCTTCCGGTCTCAAGCCAACCAGTCTCGAAGGCAATTCTGTGGTTGAGCCACAGGCTTTCACCCCCGACTTAATCGGCCGCCTGCGCGCCCTTTAAACCCAATTCTCCAGAGAC
+
<CCCCGGGGGGGG9FFFGGGGGGGGGGGGGGGGGGGGFCGGGGGGGGGGFGGGGGGGGGGDCFGGGGGGGGGGGGGGGGGGGGGFFGGGGGGGGGEGFAFAFGGGGGGGGGGFGGFGEAFGGGGGGGGFGGGGGGGGFGEFFG>GFDAGF8?FGFFFGGFE+0?CF+@5@FD5@FFFFGFGGGGAF7FF7CF47CFFEFFFFFB(-236)1)(6C?.>=1(36:6E3577:)5)48;4:(.2)).).86?(
@M00200:205:000000000-AKKM3:1:1101:11035:5115 2:N:0:1
TACTGGGGTATCTAATCCTGTTTGCTCCCCACGCTTTCGAGCCTCAGCGTCAGTAATGGACCAGTATGTCGCCTTCGCCACTGGTGTTCTTCCGAATATCTACGAATTTCACCTCTACACTCGGAGTTCCACATACCTCTTCCATACTCAAGATAGCCAGTATCAAAGGCAATTCAAAGGTTGAGCCCTGGGCTTTCACCTCTGACTAACCTATCCGCCTACGCTCCCTTTAAGCCCAATTCTACAGAGA
+
CCCCCGGGGGGGGGGGGGGGGGGGGGGGGGEFGGDGGGGGGGGGGGFGGFGGGFGGGGGGGGFGEGGGGGGGGGGGGGGEGDFGGGGGGG8@FFGGGGGGGGGGGCFFAD;FE?FFGGGFDDFGECEGGGGGFFGGFF989DFFGFGEGFGDFGGFFG?DFGEFFFGGFGFDFFF+CDFFGF?DFFG5DFEFFCG7+;C@6)8@EE@A@)0*86@@8@D)18<*7=BG7F46EB;:C9234CCEFF=@BF
@M00200:205:000000000-AKKM3:1:1101:24790:5160 2:N:0:1
TACTAGGGTATCTAATCCTGTTTGATCCCCACACTTTCGTGCCTCAGCGTCAGTTACAGCCTAGTAAGCTGCCTTCGCTATAGGTGTTCTTGACGATATCTAAGCATTTCACCGCTACACCGTCAATTCCGCCTACCTCATCTGTACTCTAGCCCATCAGTATCAATGCCACCCTCCCGGTTCAGCCGGAATATTTCAGCACTCACTTACAGGGCCGCCTACGCACCCTTTAAACCCACTTCTACAG
+
CCCCCGGGGGGGGGGGGGGGGGGGGGGGGGGGGGGGGGGDFGGGGGGGGGGGGGFGFFGGGGGGGGGCGFGGFGGGFGGGEGGGGGGGGFGGEF@CFCEGGGGCEFFEGGGGGDE5DGGGGGGGG>FFFGDEGGGGGFGE9FG;EBFBFFGGGG66;FC9CDEFF9DDFGFDD5:?>?C*@=++?DG>90@?F;FGFAE@C@B5@CC@EBE@)8>E9DDD=5AB@GFGC*845E32:?(8EEF3./)
@M00200:205:000000000-AKKM3:1:1101:6227:5174 2:N:0:1
TACTCGGGTATCTAATCCTGTTTGCTCCCCACGCTTTCGAGCCTCAGCGTCAGTAATGGACCAGTATGTCGCCTTCGCCACTGGTGTTCTTCCGAATATCTACGAATTTCACCTCTACACTCGGAGTTCCACATACCTCTTCCATACTCAAGATAGCCAGTATCAAAGGCACTTCCAAGGTTGAGCCCTGGGCTTTCACCTCTGACTAAACTATCCGCCTACGCTCCCTTTAAGCCCAATTCTACAGAGAC
+
CCCCCGGGGGGGGGFGGGDGGGGGGGGGFGGGGGGGGGGFGGGFGGGGGFGGGGGGGGGGGGGGAFGGGGGCGGGGFGGDFGGGGFEGGGGGGFFEGGDGGGGFG?FF;FFGFFGFFGGGGGGGFEEFGGGGGGGGGFGEFGFFCFGFGF,DF6FBFGGFGCB+;5=DFEF)*DDD?CDAEF?+?FFAFF?F*@7D<0EE5@@FFCE@5>CFF*>D9CEA=C=55;@FC7E6<8*.=7B=E**/8879>3(
@M00200:205:000000000-AKKM3:1:1101:8586:5181 2:N:0:1
TACAGGGGTATCTAATCCTGTTTGCTCCCCACGCTTTCGCACCTCAGTGTCAGTATTAGTCCAGGTGGTCGCCTTCGCCACTGGTGTTCCTTCCTATATCTACGCATTTCACCGCTACACAGGAAATTCCACCACCCACTACCATACTCTAGTCAGTCAGTTTTGAATGCAGTTCCCAGGTTGAGCCCGGGGATTTCACATCCAACTTAACAAACCACCTACGCGCGCTTTAAACCCAATTCTACAG
+
CCCCCGGGGGGGGGGGGGGGGGGGGGGGGGGGGGGGGGGGDGGGGGGGGGGGGGGGGGGGGGGGFGGGGGGGGGGGGGGGGGGGGGGGGGGGGGGGGGFFGGGDGGGGGGGGFGGEGGGGGGGFGGGGGGGGGGGGGFGFFG8DFF8=DEEDFGFFFGFFGGEGDDFF+,5:DEFFFFGFFGGGFGCFEDGFFG6?A=EF@5=5:@5>=EEFE=F5>GAD)))/5*/98CDFFFF@E;?1))/<?C6
@M00200:205:000000000-AKKM3:1:1101:17717:5230 2:N:0:1
TACCGGGGTATCTAATCCTGTTTGATCCCCACACTTTCGTGCCTGAGCGTCAGTACCAGCTTAGTGAGCTGCCTTCGCAATCGGTGTTCTATGTCATATCTAAGCATTTCACCGCTACATGACATATTCCGCCCACTTCAAATGTACTCAAGAACAGCAGTATCAATGGCAATTCGACAGTTGAGCTGCCGGATTTCACCACTGACTTACCGTTCCGCCTACGCACCCTTTAAACCCAATTCTACAGAGA
+
CCCCCGGGGGGGGGGGGGGGGGGGGGGGGGGGGGGGGGGGGGGGGGGGGGGGGGGGGGGGGGGFGGGGGGGGGGGGGGGGGGGGGGGGGGGGGGGGGCFGGGGFGGGGGGGGGGGFGGGGGGGGGGGGGGGDGGGGGFGEF,@FGFGEGFGFFGGFFDFBFGFGFFGGFGFFF<FFFFGEFFG9?AD5D=@BFGGFFEGFCFFFFCCFF6@A>AEF=DF4>B2A9CDGCCEFFEFDGF5BCEEFFE@E@(
@M00200:205:000000000-AKKM3:1:1101:10854:5249 2:N:0:1
TACGGGGGTATCTAATCCTGTTTGCTACCCACGCTTTCGAGCCTCAGTGTCAGTTACAGTCCAGAGAGCCGCTTTCGCCACCGGTGTTCCTCCATATATCTACGCATTTCACCGCTACACATGGAATTCCACTCTCCTCTACTGCACTCAAGTCTAACAGTTTCCAATGCACACAATGGTTGAGCCACTGCCTTTTACATCAGACTTATTAAACCACCTGCGCCCGCTTTATGCCCACTTCTACAG
+
CCCCCCCCGGGGGGGAAFGCFFEECEGGGGGGGG::FGGGGGGGGGGGFEGEFEA@FGGEFGGFGF<FGFGGGCFFGFFGEFF7FFFGGEGADF9FEEDFGDFFFDE=,;DFGGGDGGGGGFFEE@9@FDEGGGGGGFGFBGGFGFF6F?E8>D9EFGG+7+*?EFCD:8<5ADEFFA+?=:+3*@FFC*9AACC*?:E7=@*.7)*1>6EFFFFF53*0:(()-*))11;<?C;:7(/)7756>;
@M00200:205:000000000-AKKM3:1:1101:13377:5304 2:N:0:1
TACTAGGGTATCTAATCCTGTTCGCTCCCCACACTTTCGCTCCTCAGCGTCAGGTAATGCCCAGAGAACCGCCTTCGCCACCGGTGTTCCTCCTGATATCTGCGCATTTCACCGCTACACCAGGAATTCCGTTCTCCCCTGCATACCTCTAGTCTGCCCGTATCGAAAGCAAGCGCCGTGTTAAGCACGGCGTTTTCACTCCCGACGCGACAAACCGCCTACGAGCCCTTTAAACCCAATTCTACAGAGA
+
CCCCCGFGFGGGFFGGGGGGGGGGGCGGGGFGGGGFFGGGGGGGGGGGGGGGGGGGGGGGGGGGGGGGGGGGGGGGGGGEGGGGGGGGGGGGGFGGGGGFGGGGGGG@DGCFGEGEGGGDGGGGFGGGGGGGGFGG8DCB?=DBFFD>D6DFDFGFFGG>=DDGFFGGAGFFFFFFFFGDGDC;AGFFAG5>A?CDA@C?EFD@>@91;@B09(=C1>@6?41D0:5C*2,6A4)8>::74:<24:7:03
@M00200:205:000000000-AKKM3:1:1101:15845:5318 2:N:0:1
TACCAGGGTATCTAATCCTGTTTGCCACCCACGCTTTCGAGCCTCAGTGTCAGTTACAGTCCAGAGAGCCGCTTTCGCCACCGGTGTTCCTCCATATATCTACGCATTTCACCGCTACACATGGAATTCCACTCTCCTCTACTGCACTCAAGTCTAACAGTTTCCAATGCACACAATGGTTGAGCCACTGCCTTTTACATCAGACTTATTAAACCACCTGCGCCCGCTTTAAACCCAATTCTACAG
+
CCCCCGGGGGGGGGGGGGGGFGGGG9EGGGGGGGGGGGGGGGGGGGGGGGGGGGGGGGGGGGGGGGGGGDEGGGGGGGGGGGGGGGGGGGGGGGGGGGGGFFGGGGCCGFGGGGGFGGGGFFGGGGGGGFGFCDFGGFGFFGGFEFGFGFGGGFFFFEFBDFFFDEGGFFFFFDDFFFADCGGDFDGFFCGFF7AFFEF@E@E@C8;C@CE@EC:@8C;C@=)*7:?9CCE54=>@EF@*1@5*>)
@M00200:205:000000000-AKKM3:1:1101:19257:5342 2:N:0:1
TACAAGGGTATCTAATCCTGTTTACTCCCCACGCTTTCGCGCCTCAGCGTCAGAACCGGACCAGACAGCCGCCTTCGCCACTGGTGTTCTTGCGAATATCTACGAATTTCACCTCTACACTCGCAGTTCCGCTGTCCTCTTCCGGTCTCAAGCCAACCAGTATCGAAGGCAATTCTGTGGTTGAGCCACAGGCTTTCACCCCCGACTTAATCGGCCGCCTACGCGCCCTTTAAACCCAATTCTACAGAGA
+
CCCCCGGGGGGGGGGGGGGGGGGGGGGGGGGGGGGGGGGGGGGGGGGGGGGGGGGGGGGGGGGCGGGGGGGGGGGGGGGGGGGGGGGGGGGGGGGGGGGGGGGGDFEFGGGGGGGFGGGG>FFGCCBFGF>6CEG?GFDFFGGFGDGAGFGFDDFFFGGFFF@FA??+*:A)9CFFFFGAFGDCFGGFFFG4FF?C96DBFB>222>2C;CC;DDG>DDD;@127E5<)24:)633EF03<AF<44)6,(
@M00200:205:000000000-AKKM3:1:1101:6426:5344 2:N:0:1
TACTGGGGTATCTAATCCTGTTCGCTCCCCACACTTTCGCTCCTCAGCGTCAGGTCATTCCCAGAGAACCGCCTTCGCCACCGGTGTTCCTCCTGATATCTGCGCATTTCACCGCTACACCAGGAATTCCGTTCTCCCCTGAATACCTCTAGTCTGCCCGTATCGGAAGCAAGCCAGGTGTTAAGCACCTGGTTTTCACTCCCGACGCGACAACCCGCCTACGAGCCCTTTATGCCCAATTCTACAG
+
C@CCCEGGGGGGFGGGGGGGGGGGGEGGGGGGGGGGGGGGGGGGGGGGGGGEDGGGGGGGGGGGGGGGFFGGGGGGGCGGG8F@FEFGGGDGGGGAFEGGGGGGGGGEGFGGGGGFGG@FGGGG7BFGGGGGFGGGDFEDFD8@EFGEGFFGFGGFFGF>EGDGFFG>53:CFFFFFFGFGGG+BF,?FGGFFGGDFFGFFFD2>=@>@@F>F1CE0CBFFFFDFGFGG<:A2><2C?61<)-6A2:
@M00200:205:000000000-AKKM3:1:1101:19810:5359 2:N:0:1
TACGCGGGTATCTAATCCTGTTCGCTCCCCACACTTTCGCTCCTCAGCGTCAGGATATTCCCAGAGAACCGCCTTCGCCACCGGTGTTCCTCCTGATATCTGCGCATTTCACCGCTACACCAGGAATTCCGTTCTCCCCTGAATACCTCTAGTCTGCCCGTATCGGAAGCAAGCCAGGTGTTAAGCACCTGGTTTTCACTCCCGACGCGACAAACCGCCTACGAGCCCTTTAAACCCAGTTCTACAG
+
CCCCCGGGGGGGGGGGGGGGGGGGGGGGGGCFEGGGGGGGGGGGGGGGGGGGGGFGGGGCFGGGFGGGGGGGEGGGGGGGGFGGGGGGGGGGGGGGGGGGGAEEGGGDGGGGGGGFGGGGGGGGGGGGGGF=?FGGEBEDFFGFGFG7DFFD>CFFFGGBEG@GF5C>BGF@FFFF6?9AFEED>FGFFGFFFEFFFFGFE(>=5>9(..:91@FGBCE?FFF@?G)95774-42:E6(.64)6>9)
@M00200:205:000000000-AKKM3:1:1101:9775:5434 2:N:0:1
TACACGGGTATCTAATCCTGTTTGCTCCCCATGCTTTCGTACCTCAGCGTCAGTATTAGGCCAGATGGCTGCCTTCGCCATCGGTATTCCTCCAGATCTCTACGCATTTCACCGCTACACCTGGAATTCTACCATCCTCTCCCATACTCTAGCTTCCCAGTATCGAATGCAATTCCCAAGTTAAGCTCGGGGATTTCACATCCGACTTAAAAAGCCGCCTACGCACGCTTTAAACCCAATTCTACAG
+
CCCCCGGGGGGGGGGGGGGGGGGGGGGGGGGGFGGGGGGGGGGGGGGGGGGGGGGGGGGGGGGGGGGGGGGGGGGGGGGGGGCGGGGGGGGGGG?EGGGGCFGGGGGGGFGGGGGFGGGGGGGGGGGGGGGGGGGFGFG7DDGFGFGFGFGGGGFFFGGFGGFGFDGGFGFFFFFFFF=DFFFFFAFFEGGBFGGFFEGFFEDF=B=898A858C@AGFDDFFF=EAC*:@456)3B?;3><<7CE;
@M00200:205:000000000-AKKM3:1:1101:10354:5464 2:N:0:1
TACCGGGGTATCTAATCCTGTTTGCTACCCACGCTTTCGAGCCTCAGTGTCAGTTACAGTCCAGAGAGCCGCTTTCGCCACCGGTGTTCCTCCATATATCTACGCATTTCACCGCTACACATGGAATTCCACTCTCCTCTACTCCACTCAAGTCTAACAGTTTCCAATGCACACAATGGTTGAGCCACTGCCTTTTCCATCAGACCTATTAAACCACCTGCGCTCGCTTTATGCCCCGTTCTACAGAGCTC
+
CCCCCGGGGGGGGGGGGGCFGGGGGGGGGGDFGGGGGGGGGGGGGGGGGGGGGGGCFGGGGGGGGGFDGGGGGGGGGGGGGGGGGGGGGGGGGDFGGGFGGGGGGGEDGGGGGGGFGGGG,=FFGGGGGGGGG8FGGFFFFCEDGFGFGBG?,?=D+E=DF=EGCDFA5=?DFDB*+:++9A+8?FGCAFFFFGG7+1,2*8**)))8>;**;@6::;*7>42*/*?*/:4*8*>2*-//33CE<)).())
@M00200:205:000000000-AKKM3:1:1101:12430:5471 2:N:0:1
TACTCGGGTATCTAATCCTGTTTGCTCCCCTAGCTTTCGCGCCTCAGCGTCAGTAATGGACCAGCTCGCCGCCTTCGCCACCGGTGTTCTTCCCAATATCTACGAATTTCACCTCTACACTGGGAATTCCACGAGCCTCTTCCATCCTCAAGCAACCCAGTATCAAGCGCAGTCCCCAGGTTGAGCCCAGGAATTTCACGCCTGACTTGGGCCGCCGCCTACGCGCCCTTTATACCCAGTTCTACAGAGA
+
CCCCCGGGGGGGGGGGGGGGGGGGGGGGGGGGGGGGGGGGGGGGGGGGGGGGGGFGGGFGGEGGGGGGGGGGGGGGGGGGGGGGGGGGGGGGGGGGGGGGGGGGGGGGGGGGGGGFGGGGGGGGGGGGGFGGGGGCGFGFFGGFGFFBFFGGGGGFBGGFDDEGFFGCEGFFBEF5AFCFGEGGAFGFFGGFFGCFCC@BFBD>==AC=EFB=@ECFDEFDD?)1C;D>74AA<45<3:?AFBFFF0),(
@M00200:205:000000000-AKKM3:1:1101:21283:5494 2:N:0:1
TACGAGGGTATCTAATCCTGTTTGCTACCCACGCTTTCGAGCCTCAGTGTCAGTTACAGTCCAGAGAGCCGCTTTCGCCACCGGTGTTCCTCCATATATCTACGCATTTCACCGCTACACATGGAATTCCACTCTCCTCTACTGCACTCAAGTCTAACAGTTTCCAATGCACACAATGGTTGAGCCACTGCCTTTTACATCAGACTTATTAAACCACCTGCGCTCGCTTTAAACCCAGTTCTACAG
+
CCCCCGGGGGGGGGGGGGGGGGGGGGGGGGGGGGGGGGGGGGGGGFGGGGGGGGGGGGGGGGGGGGGGGGGGGDGGEGGGGGGGGGGGGGGGGGGEFCEGGGGFGGEFGGGGGEGFDGGGFGG,AEFFG;FGCEGFCFFF9FGDGFGFGFGDFGGF7EDDEFEGFFGGDGFFFFB9DF8@>EGCFGGFFDGFFGGGFEFEFFECC=7*>EEAEE6@>79E@74*5:ADGF*01>55:=665@??C3
@M00200:205:000000000-AKKM3:1:1101:12581:5547 2:N:0:1
TACCGGGGTATCTAATCCTGTTTGCTCCCCACGCTTTCGAGCCTCAGCGTCAGTAATGGACCAGTATGTCGCCTTCGCCACTGGTGTTCTTCCGAATATCTACGAATTTCACCTCTACACTCGGAGTTCCACATACCTCTTCCATACTCAAGATAGCCAGTATCAAAGGCAATTCCAAGGTTGAGCCCTGGGCTTTCACCTCTGACAATACTATCCGCCTACGCTCCCTTTAAGCCCAATTCTACAGAGAC
+
CCCCCGGGGGGGGGGGGGGGGGGGFGGGGGGGGGGGGGGGGGGGGGGGG:CFCFGGGACGGGGEGGGGFFCFFGGGGGEGGGGGGGGGGGGGGGGFGGGGGGGGG,ADEFEEGGG?FGGGGGGEGCE?EFFGG?GEFDC<DFGFGFGBGFGCEGCFFFGFDFEDD?FGFGFFF5DCFFG?ECFGFGGFFFC5AFGCFCGE@D@EFE***38;=7;65?49=>>E=EDG6?3EEFBBGF9=:=EEEE=348(
@M00200:205:000000000-AKKM3:1:1101:21123:5558 2:N:0:1
TACCCGGGTATCTAATCCTGTTTGCTCCCCACGCTTTCGCGCCTCAGCGTCAGATCCGGACCAGTGAGCCGCCTTCGCCACTGGTGTTCTTGCGAATATCTACGAATTTCACCTCTACACTCGCAGTTCCACTCACCTCTTCCGGTCTCAAGCCAAGCAGTATCGAAGGCAATTCCGTGGTTGAGCCACGGGCTTTCCCCCCCACCTTACAAGGCCGCCTACGCGCCCTTTAAACCCAGTTCTACAG
+
CCCCCGGGGGGGGGGGGGGGGGGGGGGGGGGGGGGGGGGGGGGGGGGGGGGGGGGGGGGEGGDFGGGGGGGGGGGGGGBCFGGGGGGGGGCGGGGGGGGGGGGGEGGGGGGGGGGFGGGGFFCEFGGGGGGGGGGGGFFFFGGFGEGFGFGGGGDDBFD5D2;=9CCG>GF=F@FC5;FDF*?76EFF6?=?B5FG4*45>=@;(6@3);37.4C=9CB0,3(.(:BDDF?D<57:C267)6<9A>:
@M00200:205:000000000-AKKM3:1:1101:26348:5564 2:N:0:1
TACTCGGGTATCTAATCCTGTTCGCTCCCCACGCTTTCGCTCCTCAGCGTCAGTTACAGACCAGAGAGTCGCCTTCGCCACTGGTGTTCCTCCACATCTCTACGCATTTCACCGCTACACGTGGAATTCCACTCTCCTCTTCTGCACTCAAGTTTCCCAGTTTCCAATGACCCTCCCCGGTTGAGCCGGGGGCTTTCACATCAGACTTACGCAACCGCCTGCGCGCGCGTTAAACCCAGTTCTACAG
+
CCCCCGGGGGGGGGGGGGGDGGGGGGGGGGGGGGGGGGGGGGGGGGFGEGGGGGGGGFGGGGFGA<CFFGEFEEGGGGGCGGCDFGFEGGGGGGFCEGDFGGGGGDFGGEEFG=EBDFFGGDFGEFFGFEEF?FDGGFGCFGFFGFGBGFDD;=DDDDD5@D*3;;==;EFFBDFFFFC>F:D+;8FA*<@>DGCDF*,85=*7>EECF38(/6C@1<A1@?BE9E3C)/3<1<A0*(,.)6<<><D
@M00200:205:000000000-AKKM3:1:1101:13548:5631 2:N:0:1
TACCAGGGTATCTAATCCTGTTTGCTCCCCACGCTTTCGCGCCTCAGCGTCAGAACCGGACCAGACAGCCGCCTTCGCCACTGGTGTTCTTGCGAATATCTACGAATTTCACCTCTACACTCGCAGTTCCGCTGTCCTCTTCCGGTCTCAAGCCAACCAGTATCGAAGGCAATTCTGTGGTTGAGCCACAGGCTTTCACCCCCGACTTAATCGGCCGCCTACGCGCCCTTTAAGCCCAATTCTACAG
+
CCCCCGGGGGGGGGGGGGGGGGGGGGGGGGGGGGGGGGGGGGGGGGGGGGGGGGGGGGGGGGGGGGGGGGGGGGGGGGGGGGGGGGGGGGGGGGGGGGGGGGGGGGGGGGGGGGGFGGGGGGGGGGGGFFGEGGGGGFFFFGGFGFGFGFF6DFGFFGDFFG<FFFCEFGF@FEFFFFCFGGGGFGGFFDCFFGCFF4CE>@>=@FBDC<?E@?EE>DB;731),:@D97:9>F>>EB::4<<)6:0
@M00200:205:000000000-AKKM3:1:1101:23495:5660 2:N:0:1
TACGGGGGTATCTAATCCTGTTTGCTCCCCACGCTTTCGAGCCTCAGCGTCAGTAATGGACCAGTATGTCGCCTTCGCCACTGGTGTTCTTCCGAATATCTACGAATTTCACCTCTACACTCGGAGTTCCACATACCTCTTCCATACTCAAGATAGCCAGTATCAAAGGCAATTCCAAGGTTGAGCCCTGGGCTTTCACCTCTGACTAAACTATCCGCCTACGCTCCCTTTATACCCACTTCTACAG
+
CCCCCGGGGGGGGGGGGGGGGGGGGGGGGGGGGGGGGGGGGGGGGGGGGGGGGGGGGGGGGGGGGGGGGGCGGGGGGGGGGGGGGGGGGGGGGGFGGGGGGGGGGGGGEDGGGGGFDGGGGGGGGGGGGGGGGGGGFFGEFFGFGFG7AFGFGGFFFGGFGGFGFFGGFGFBF<FFFFGAFGGGAFFFFGFFFGF7FCGFFFFF4>;E6=48AEFG9FFFFB??@EEGFCF)759CC@(3737CEF3
@M00200:205:000000000-AKKM3:1:1101:20692:5781 2:N:0:1
TACGCGGGTATCTAATCCTGTTTGCTCCCCACGCTTTCGAGCCTCAGCGTCAGTAATGGACCAGTATGTCGCCTTCGCCACTGGTGTTCTTCCGAATATCTACGAATTTCACCTCTACACTCGGAGTTCCACATACCTCTTCCATACTCAAGATAGCCAGTATCAAAGGCAATTCCAAGGTTGAGCCCTGGGCTTTCACCTCTGACTAAACTATCCGCCTACGCTCCCTTTAAACCCAATTCTACAG
+
CCCCCGGGGGGGGGGGGGGGGGGGGGGGGGGGGGGGGGGCGGGGGGGGGGGGGGGGGGG9FGGGGAAFGGGGGGGGGGGGGGGGFFGGGCFGGGCGGGGGGGGGEGGGGGGGGGGFGGGG,,@BFBEGGGCGGGGGGFGFFGGF,?FEGF,A,?9?DFG5@@EGEF7E5E65DEFF+CFAGGFGFD7?FGGFAGGGFFFBECE@EFFC=;=EA6DF=FFFDBDB>EEFD7>F4;@3:<0;C<CC?E@
@M00200:205:000000000-AKKM3:1:1101:23543:5825 2:N:0:1
TACAAGGGTATCTAATCCTGTTTGCTCCCCACGCTTTCGAGCCTCAGCGTCAGTAATGGACCAGTATGTCGCCTTCGCCACTGGTGTTCTTCCGAATATCTACGAATTTCACCTCTACACTCGGAGTTCCACATACCTCTTCCATACTCAAGATAGCCAGTATCAAAGGCAATTCCAAGGTTGAGCCCTGGGCTTTCACCTCTGACTAAACTATCCGCCTACGCTCCCTTTAAACCCAATTCTACAG
+
CCCCCGGGGGGGGGGGGGGGGGGGGGGGGGGCGGGGGGGGGGGGGGGDGGGGGCGGGGGGGGGGGFGEGGGGGGDGGGGGGGGGGGGGGFGGGGGGG@EGGGGGE8FGGGGGGGGFGGGGGGCEGGEGGGGFDGDEGFGFBDF@EBFFFF,=,=+<FCGFGGEGEFGCFGF=FFFFDEF5FF+?FF?FFFD@*@DFFFCE@@5@7**185@A55>@)<BA=809)=?FC?:;E8B=EDFFC:754*8
@M00200:205:000000000-AKKM3:1:1101:22489:5871 2:N:0:1
TACTGGGGTATCTAATCCTGTTCGCTCCCCACACTTTCGCTCCTCAGCGTCAGGTAATGCCCAGAGAACCGCCTTCGCCACCGGTGTTCCTCCTGATATCTGCGCATTTCACCGCTACACCAGGAATTCCGTTCTCCCCTGCATACCTCTAGTCAGCCCGTATCGGAAGCAGGCTCGGGGTTAAGCCCCGAGTTTTCACTACCGACGTGACAAACCTCCTACGAGCCCTTTATACCCACTTCTAACGAGA
+
CCCCCGGGGGCFFFFGGGGGFGGGGCFGGGGEEGGGGGGGGGGGGGGGGGGGEGGGGGFGGGGGGGGGGGGGGGCDGGGG@FEG:BFFGGGGGD@FADEFGGGGGGGGGGGGGGEBGD8F?EFGGDD8EFGFDEFGFFGFFG8;=:FEGFGGFFFFF?=5@=)6>>DA*6A):=*;5?95C19++59@ECE>)*,=8CEC*78>@;0371(.>@G;37A1=7;=@E)70*5)44)4<,(..8A)))((--
@M00200:205:000000000-AKKM3:1:1101:13189:5886 2:N:0:1
TACAGGGGTATCTAATCCCGTTTGCTCCCCTAGCTTTCGCGCCTCAGCGTCAGTGTCGGTCCAGGATGCCGCCTTCGCCACCGGTGTTCCTCCAGATATCTACGCATTTCACCGCTACACCTGGAATTCCACATCCCTCTCCCGCACTCGAGCCCTCCAGTATCAGACGCAGTTCCCAAGTTAAGCCTGGGGATTTCACGTCTGACTTAGAAGGCCGCCTACGCGCCCTTTAAGCCCAATTCTACAGCGAT
+
CCCCCGGGGGGGGGGGGGGGGGGGGGGGGGFDEGGGGGGGDGGGGGGGGGGGGGGGGGG:FFGGGGGGCFEEGGGGGGGGGGGGGGGGGGGGGGGGGGGGGGGGDEGGGGGGGGGEGGGGFGGGG8@FGGGGGG6EGFGBFFGFGFGFGFEDEDDDDCGFFFCGEFFEBGFFFFFF5CFFEFFGFGG4AGG>>7FCFFGFDFF>4@@5/>4/82C@@GFFFFDF0CDGCD:>A4<?GF0:94>AA))),((
@M00200:205:000000000-AKKM3:1:1101:21459:5889 2:N:0:1
TACTGGGGTATCTAATCCTGTTTGCTCCCCACGCTTTCGAGCCTCAGCGTCAGTTACAGACCAGAGAGTCGCCTTCGCCACTGGTGTTCCTCCACATATCTACGCATTTCACCGCTACACGTGGAATTCCACTCTCCTCTTCTGCACTCAAGTTCTCCAGTTTCCAATGACCCTCCCCGGTTGAGCCGGGGGCTTTCACATCAGACTTAACGAACCGCCTGCGCTCACTTTAAACCCAATTCTACAG
+
CCCCCGGGGGGGGGGGGGGGGGGGGGGGGGGGGGGGGGGGFGGGGGGGGGGGGGGGGGGGGGGGCGFGGGCGGGGGGGGGGGGDFGGGGGGGGGGGGGGGGGGGGGGDGGGGGGGFGGEGGDFCGEFGGFGGGGGGGFGFFGGFG7DEGFFGGGGFFGCBADEGFFGFFGFDFFFFFFDBFCDGAFC>5CG>BDGGF<F?E@FF@BBFEF42(6E=0CB7;@1:9E5C;:8).-4:CF?044<5A)4
@M00200:205:000000000-AKKM3:1:1101:11729:5893 2:N:0:1
TACAAGGGTATCTAATCCTGTTTGCTCCCCACGCTTTCGAGCCTCAGCGTCAGTAATGAGCCAGTGTGTCGCCTTCGCCACTGGTGTTCTTCCGAATATCTACGAATTTCACCTCTACACTCGGAGTTCCACATACCTCTTCCATACTCAAGATAGCCAGTATCAAAGGCAATTCCAAGGTTGAGCCCTGGGCTTTCACCTCTGACTAAACTATCCGCCTACGCTCCCTTTATGCCCAATTCTACAG
+
CCCCCGFGGGGGGGFGFFGFFGGGGGGGGGGGGGDGFGDGGGGGGGGGGGGGGGGGGGGFGGGGGGGGFGFGGGGGGGGGGGGGGGGGGGGGGGGDEFAFDEFDFGFGGGGGG9@FGGDE,@DCFGGGGGGGGGCEFDE8FGEFGFGDGFGGEFC87DFFGCEGEF?=*665?D?FDD?DE@+8*@=DF6@5DDGGFCFFEFFE<E@AB))0>;DG5?>8A@=@)=9CC8)*8*9:>552*/75C=E
@M00200:205:000000000-AKKM3:1:1101:24677:5949 2:N:0:1
TACGAGGGTATCTAATCCTGTTCGCTCCCCACACTTTCGCTCCTCAGCGTCAGGATATTCCCAGAGCACCGCCTTCGCCACCGGTGTTCCTCCTGATATCTGCGCATTTCACCGCTACACCAGGAATTCCGTTCTCCCCTGAATACCTCTAGTCTGCCCGTCACGGAAGCAAGCCAGGTACTAAGCACCTGGTTTACACTCCCCACACGACTAACCGCCTACACTCCCTTTAAAACCCGTTCTACAC
+
9CCCCEGGGGGGGGGGGGGGGGGGGGGGGGGGCFGGGGGG7EFGGGGGGGGGGGGGGCEEGGGGGGDF@FGGGGGGGGGGGFGEGGCFGCDFGC=?<DFGGGGGCEGCFGGGG6EFGEGGF68CF@F?FCF==E+@=?GD5E==D8DDDFGF;9DD?D+@C6)+1333*35)9)@FFF*+,,+535,3*3@AFC,*+1210)/))))000-((.6,-1233(())5222+/1))))*/(,/32))-(
@M00200:205:000000000-AKKM3:1:1101:8577:5952 2:N:0:1
TACTCGGGTATCTAATCCTGTTTGCTCCCCACGCTTTCGAGCCTCAGCGTCAGTAATGAGCCAGTGTGTCGCCTTCGCCACTGGTGTTCTTCCGAATATCTACGAATTTCACCTCTACACTCGGAGTTCCACACACCTCTCTCATACTCAAGACACCCAGTATCAAAGGCAATTCCGAGGTTGAGCCCCGGGATTTCACCCCTGACTTAAATGTCCGCCTACGCTCCCTTTAAGCCCAGTTCTACAGAGA
+
CCCCCGGGGGGGGGGGGGGGGGGGGGGGGGGEGGGGGGGGGGGGGGGGGGGGGGGGGGGGGGGGGGGGGGGGGGGGFGGGGGGGGGGGGGGGGDGEGGGGGGFGGGGGGGGGGFFFGGGFBFFGCECGGCFFDEGG@DEEFGGFGFGFGFGFGCDDFEGFGGF=F?DCBGFDF5DFB>69FF9CCFGFFGGFFGGDFEFCDFFFFFFFFFC?4>;C=DFFFD>F>G>FCD3)./71C?<;)<5?<3=C;@
@M00200:205:000000000-AKKM3:1:1101:8145:5956 2:N:0:1
TACTGGGGTATCTAATCCTGTTTGCTACCCACGCTTTCGAGCCTCAGTGTCAGTTACAGTCCAGAGAGCCGCTTTCGCCACCGGTGTTCCTCCATATATCTACGCATTTCACCGCTACACATGGAATTCCACTCTCCTCTACTGCACTCAAGTCTAACAGTTTCCAATGCACACAATGGTTGAGCCACTGCCTTTTACATCAGACTTATTAAACCACCTGCGCTCGCTTTAAGCCCCGTTCTACAG
+
CCCCCGGGGGGGGGGGGGGGGGGGGGGGGGGGGGGGGGGGGGGGGGGGGGGGGGGGGGGGGGGGGGGGGGGGGGGGGGGGGGGGGGGGGGGGGGGGGGGGGGGG:EGGGGGGGCGFGGGGGGGGGGGGGGGGGGGFGFGEFGGBGFGFGFFGGGGFFGGF@F;EEFGFF@+DFDF5;DDFG8F6*DFFFFFFFGGFFEGCFFFEFFEF@CCEEE6D5CA@@>=:@897FFEF=B7(*0>@BFFF*)
@M00200:205:000000000-AKKM3:1:1101:22452:5973 2:N:0:1
TACAAGGGTATCTAATCCTGTTCGCTCCCCACACTTTCGCTCCTCAGCGTCAGGTCATTCCCAGAGAACCGCCTTCGCCACCGGTGTTCCTCCTGATATCTGCGCATTTCACCGCTACACCAGGAATTCCGTTCTCCCCTGAATACCTCTAGTCTGCCCGTATCGGAAGCAAGCGCCGTGTTAAGCACGGCGTTTTCACTCCCGACGCGACAAACCGCCTACGAGCCCTTTATACCCAATTCTACAGAGCT
+
CCCCCGGGGGGGGGGGGGGGGGGGGGGGGGGGGGGGGGGGGGGGGGGGGGGGDGGGGGGGGGGGGGGGGGGGGGGGGGGGGGGGGGGGGGGGGGGGGGGGGGGGEGGGFGGGGGG>GGGGGGGGFGGGGGFGGGGGGFGDFGEFGFGEGFGGGGGFFGFBGCDGDFGGFGFFFFFFFFDDGGGFAFGFFGGFAE5?FEBC@BF=9=;9>>FFFFGGBDE??B<>(:@FCC8)-<94C7((.6A>A>0<:()
@M00200:205:000000000-AKKM3:1:1101:11592:6057 2:N:0:1
TACAAGGGTATCTAATCCTGTTTGCTCCCCACGCTTTCGAGCATCAGTGTCAGTTACAGGCCAGAGAGCCGCTTTCGCCACCGGTGTTCCTCCATATATCTACGCATTTCACCGCTACACATGGAATTCCACTCTCCTCTCCTGCACTCAAGTCTACCAGTTTCCAATGCATACAATGGTTGAGCCACTGCCTTTTACACCAGACTTAATAAACCACCTGCGCTCGCTTTCAACCCAATTCTACAG
+
CCCCCFFGGGGGGGGGGGGGGGGGGGGGGGGGGGGGGGGGGGCGGGGGGGGGGGGGGG@FGGGGGGGGGGDGGFGGGGGGGGGGGGGGGGGGGGGGGGGGGGGGGGEDFGGGGGGFGG@EGGGGGGGGGGGGGGGGGFGFFGFFGFGFGFGGFFG9DD=DD873C9DFFGFFFDFFFFD7DC?+?E@DF6?FA;EG9>CCC5====7A*AC7*>8,:;6=:52*:49*;<4?4*5:E(:*@?***0
@M00200:205:000000000-AKKM3:1:1101:24364:6112 2:N:0:1
TACAGGGGAATCTAATCCCGTTTGCTCCCCTGGCTTTCGCGCCTCAGCGTCAATGCCGGTCCAGGATGCCGCCTTCGCCATCGGTGTTCCTCCTGATATCTGCGCATTTCACCGCTACACCAGGAATTCCAGTCTCCCCTACATCACTCTAGTCTGCCCGTACCCACCGCAGATCCGGAGTTGAGCCCCGGACTTTCACGGCAGACGCGACAAACCGCCTACGAGCTCTTTAAGCCCAATTCTACAGAGA
+
CCCCCGGGFGGGGGGGGGGGGGGGGGGGGGGGGGGGGGGGGGGGGGGGGGGGGGGGGGGGGGGGGGGGGGGGGGGGGGGGGGGGGGGGGGGGGGGGGGGGGGGGGGGGEGGGGGGFGGGGGGGGGGGGGGGGGGGGDDEFFGGFGB8D?8E+@FG9FGFFGDFD@CGGFGFFF9FFFFGFGGC>AFGFEGGFFGDFAEG2>BF@F@BFFFF@B1CF;CB?1(372?)2*0452-9?E:22>AAAAA2.((
@M00200:205:000000000-AKKM3:1:1101:18934:6154 2:N:0:1
TACTGGGGTATCTAATCCTGTTTGCTACCCACGCTTTCGAGCCTCAGTGTCAGTTACAGTCCAGAGAGCCGCTTTCGCCACCGGTGTTCCTCCATATATCTACGCATTTCACCGCTACACATGGAATTCCACTCTCCTCTACTGCACTCAAGTCTAACAGTTTCCAATGCACACAATGGTTGAGCCACTGCCTTTTACATCAGACTTATTACACAACCTGCGCTCCCCTTATGCCCAGTTCTACCG
+
CCCCCGGGGGGGGFFGGGGGGGGGGGGGGGGGGGGGGGGGGGGGGGGGGGGGGGGGGFGGGGGGGGGGGGGGGEGGGGGGGGGGGGGGGGGGGGGGGGGGGFGGGGGGGGGGGGGFDGGGGGFGGFFGGGGGGGDFFFGF5E=DGBDBFFGGCFDD7B8DF9EFD7EG?CBD?DFD8;0?FGDDBF8DBFGB9FCC9@FEF6*68)**1*5;CECDAG*)815/5***AC59666:,76?EFEE*(
@M00200:205:000000000-AKKM3:1:1101:6105:6168 2:N:0:1
TACAGGGGTATCTAATCCTGTTCGCTCCCCACACTTTCGCTCCTCAGCGTCAGGATATTCCCAGAGAACCGCCTTCGCCACCGGTGTTCCTCCTGATATCTGCGCATTTCACCGCTACACCAGGAATTCCGTTCTCCTCTGAATACCTCTAGTCTGCCCGTATCGGAAGCAAGACAGGTGTTAAGCACCTGGTTTTCACTCCCGACGCGACAAACCGCCTACGCTCCCTTTAAACCAACTCTAAAGAGACC
+
CCCCCGGGGGGGGDGGGGGGGG<FGGGGGGGGGGGGGGGGGGGGGGGGGGGGGCFGGGEEFGGGGDFGGGGGGGGGGGGGGGGDGGGEGGGGGGGGGGGGG8FEGGGGGCFGGGGFGGGGGGD7FGGGGDC@88=EG+@76=,DDFFDCFF?,=@+=ED5=8DFDAGC>GF@*)3365;FGEG78;EFFDG*0@;@+3<4.:)5)/)-8@=0((;CB:BD(/(0(=><5:)):2-4*-(34<4))--((,(
@M00200:205:000000000-AKKM3:1:1101:18429:6171 2:N:0:1
TACAGGGGTATCTAATCCTGTTTGCTCCCCACGCTTTCGAGCCTCAGCGTCAGTAATGGACCAGTATGTCGCCTTCGCCACTGGTGTTCTTCCGAATATCTACGAATTTCACCTCTACACTCGGAGTTCCACATACCTCTTCCATACTCAAGATAGCCAGTATCAAAGGCAATTCCAAGGTTGAGCCCTGGGCTTTCACCTCTGACTAAACTATCCGCCTACGCTCCCTTTATACCCAATTCTACAG
+
CCCCCGGGGGGGGGGGGGGGGGGGGGGGGGGGGGGGGGGGGGGGGGGGGGGGGGCFGGGGGGGGGGGGGGGGGGGGGGGGGGGGGGGGGGGGGGGGGGGGGGGGGGGGGGGGGGGFGGFGGGFEFEEGGGGGGGGGGFGFFGC7FFGEGFGGCD@DDGGFDD9FBFGGFGFDFFFFFFGFGGG?BF??FGEF5@FFFFGFFFFEEE@F5@EEEFGC>FFAF@AFDGFGF;>EEECEF@(5>EFFFFF
@M00200:205:000000000-AKKM3:1:1101:23094:6194 2:N:0:1
TACAAGGGTATCTAATCCTGTTTGCTACCCACGCTTTCGAGCCTCAGTGTCAGTTACAGTCCAGAGAGCCGCTTTCGCCACCGGTGTTCCTCCATATATCTACGCATTTCACCGCTACACATGGAATTCCACTCTCCTCTACTGCACTCAAGTCTAACAGTTTCCAATGCACACAATGGTTGAGCCACTGCCTTTTACATCAGACTTATTAAACCACCTGCGCTCGCTTTCACCCCAATTCTACAG
+
CCCCCGGGGGGGGGGGGGGGGGGGGGFGGGGGGGGGGGGGGGGGGGGGGGGGGGGGGGGGGGGGGGGGGGGGGGGGGGGGGGGGGGGGGGGGGGGGGGGGGGGCGGGGGFGGGGGFGGGGGGGGGGGGGGGGGGGFGFGFFGGFGFGFGFC?FGGFFGGFEG9FEFGFDFFEFDF5DB=FGG+DFGGF*=DFFFGF;>7CEF<EF@AAEF7;E@,:CDAEB=B3<8?9GG*:4=2@ED-8>??59>
@M00200:205:000000000-AKKM3:1:1101:27338:6205 2:N:0:1
TACTAGGGTATCTAATCCTGTTTGCTCCCCACGCTTTCGAGCCTCAGCGTCAGTAATGGACCAGTATGTCGCCTTCGCCACTGGTGTTCTTCCGAATATCTACGAATTTCACCTCTACACTCGGAGTTCCACATACCTCTTCCATACTCAAGATAGCCAGTATCAAAGGCAATTCCAAGGTTGAGCCCTGGGCTTTCACCTCTGACTAAACTATCCGCCTACGCTCCCTTTACGCCCAATTCTACAG
+
CCCCCGGGGGGGGGGGGGGGGGGGGGGGGGGGGGGGGGGGGGGGGGGGGGGGGGGGGGGGGGGGGGGGGGGGGGGGGGGGGGFGGGGGGGGGGDFGGGGGGGGGFGGGGGGGGGGFGGGGGGGDFGGCFEFGGGGFFCFEFGGFGFFCCFGGFGGFFFGFGGEGFFGC5FFFFFFFF+A*C@D?58F?D@GFFGGGFFG@CDFFFEEC<C@EEFGGDF?AFF55=EDG*;E=C2>5C@D3>488C=3
@M00200:205:000000000-AKKM3:1:1101:24428:6208 2:N:0:1
TACTGGGGTATCTAATCCTGTTTGCTCCCCACGCTTTCGAGCCTCAGCGTCAGTAATGGACCAGTATGTCGCCTTCGCCACTGGTGTTCTTCCGAATATCTACGAATTTCACCTCTACACTCGGAGTTCCACATACCTCTTCCATACTCAAGATAGCCAGTATCAAAGGCAATTCCAAGGTTGAGCCCTGGGCTTTCACCTCTGACTAAACTATCCGCCTACGCTCCCTTTATGCCCAGTTCTACAGAGA
+
CCCCCGGGGGGGGGFGGGGGGGGGGGGGGGGGGGGGGGGGGGGGGGGGGGGGGGGGGGGGGGGGGGGGGGGGGGGGGGGGGGGGGGGGGGGGGGGGGGGGFFGGGGGGGGGGGGGFGGDGGGGGGDCGGGFGGGGGGFGFFGGFG9FFG?D6EDCFFG+:@DEFBFFEBFFFFBF77?FFFGDF5DE*;DGFFFGGA;FE*1:5==EC58==E@FD)<0)1:9B=A>F??:4***.6)-(*9<59934(-
@M00200:205:000000000-AKKM3:1:1101:12863:6243 2:N:0:1
TACCAGGGTATCTAATCCTGTTCGCTCCCCACACTTTCGCTCCTCAGCGTCAGGTAATGCCCAGAGAACCGCCTTCGCCACCGGTGTTCCTCCTGATATCTGCGCATTTCACCGCTACACCAGGAATTCCATTCTCCCCTGCATACCTCTAGTCTGCCCGTATCGGAAGCACGCAACGAGTTAAGCCCGCTGATTTCACTCCCGACGCGCCAAACCGCCTACGCGCCCTTTATACCCAATTCTACAGCGAC
+
CCCCCGDGG@GGGGGGGGGGGGFGGGGGGGGGGGGGGGGGGGGGGFFGGGGEGCFFCFGGGGGFCCFFGGGGGGGGFGGGGGGGGDCFG9CEGGGGGGGGGGGGG6CGDGGGGGGFGGFGGFGG7=FDFDCC+C9EG@GD5F=9,;DCG6DC,=9DFGGAEGBF>>83:FF595@??5;?F;+58<FFBD55*4=@FCG4>=5>5@2200:11(=8(:A@(8()-?EGCC)6).56CB:?2><)4)5),7(
@M00200:205:000000000-AKKM3:1:1101:21817:6340 2:N:0:1
TACTAGGGTATCTAATCCTGTTTGCTCCCCACGCTTTCGAGCCTCAGCGTCAGTAATGGACCAGTATGTCGCCTTCGCCACTGGTGTTCTTCCGAATATCTACGAATTTCACCTCTACACTCGGAGTTCCACATACCTCTTCCATACTCAAGATAGCCAGTATCAAAGGCAATTCCAAGGTTGAGCCCTGGGCTTTCACCTCTGACTAAACTATCCGCCTACGCTCCCTTTAAACCCAATTCTACAG
+
CCCCCGGGGGGGGGGGGGGGGGGGGGGGGGGGGGGGGGGGGGGGGGGGGGGGGGGGGGGGGGGGGGGGGGGGGGGGGGGGGGGGGGGGGGGGGGGGGGGGGGGGGGGGGGFGGGGFGGGGGGFGFGGGGGGGGGGGGFGFFGFFGFGFG?FFFGGFFGGFGF7FE=?DFGFFFFFFFFCFGGGFFGGFFG65?8DDAEGFFDFFFFFFE<CEFFGC=FFFAC>DFGAGGGFFFA;)>@=DEFFECCE
@M00200:205:000000000-AKKM3:1:1101:20842:6363 2:N:0:1
TACGCGGGTATCTAATCCTGTTTGATCCCCACACTTTCGTGCCTCAGTGTCAGTTACAGCTTGGTAAGCTGCCTTCGCTATCGGTGTTCTTGACGATATCTATGCATTTCACCGCTACACCGTCAATTCCGCCTACCTCATCTGTACTCAAGCCCTGCAGTATCAATGGCACCCTCTCAGTTAAGCTGAGCTATTTCACCACTGACTTACAGGGCCACCTACGCACCCTTTATACCCAATTCTACAGAGA
+
CCCCCGGGGGCGGGGGGGGGGGGGGGGGGGGGGGGGGGGGGGGGGGGGGGGGGGGGGGGGGGGGGGGGGGGGGGGGGGGCEGGGGGGGFGGGGGGGGEEGGGGGFFGFGGGGGECEGGGGGGGG+BEGGGFGGGGFGFGFFGGFGFGFGFGGGGGFFF?FFFDGFDFDFFFFFF?FFFFFCFGGFGGFFG6BFFGGFC7>EFFE@CFFFEFFF25CDGF::=@A9=>C5C@48C**,*25><EEC44933
@M00200:205:000000000-AKKM3:1:1101:14979:6374 2:N:0:1
TACTGGGGTATCTAATCCTGTTTGCTCCCCACGCTTTCGAGCCTCAGCGTCAGTAATGGACCAGTATGTCGCCTTCGCCACTGGTGTTCTTCCGAATATCTACGAATTTCACCTCTACACTCGGAGTTCCACATACCTCTTCCATACTCAAGATAGCCAGTATCAAAGGCAATTCCAAGGTTGAGCCCTGGGCTTTCACCTCTGCCTAAACTATCCGCCTACGCTCCCTTTCTACCCAATTCTACAGAGAC
+
CCCCCGGGGGGGGGGGGGGGGGGGGGGGGGGGDGGGGGGGCGGGGFGGCGGGGGGGGGGGGGGGGFGGGGFGGGGGGGGGGGGFFDFGGGGGGGCEG,EGGGGFGGGGGGGGGGGFFGGGGGF=CBEGGGGGGFGGGFGEBGGFGFGFGB=6,=@?FGGFF@DG9DDFDGF);DFFFFCDFGGGFDDFFG659FGGFEGB558@6@8886C<90@E5@DF=@>EDGDGGCE*:7A6C>DF46C??=3*.0(
@M00200:205:000000000-AKKM3:1:1101:18247:6400 2:N:0:1
TACTGGGGTATCTAATCCTGTTTGCTCCCCACGCTTTCGTGCCTCAGTGTCAGTGCTGGTCCAGGCAGTCGCCTTCGCCACGGATGTTCCTCCCGATCTCTACGCATTTCACTGCTACACCGGGAATTCCACTGCCCTCTACCGCACTCTAGCCCGCCAGTATCCCATGCCATTCCCAGGTTGAGCCCAGGGCTTTCACATCGGACTTAACGAACCACCTACGCACGCTTTAAACCCAATTCTACAGCGAC
+
CCCCCGGGGGGGGGGGGGGGGGGGGGGGGGGGEGGGGGGGGGGGGGGGFGGGGGGGGGGGGGGGGGFGGGEGGGGGGGGGGGGEGGGGGGGGGGD=FFGGGFFFGGGGGGGGGGGFGGGGGGGGCCDCGFFFGGGGGFGFFFFBGFGBGFG?FGGFFGDBGDEFFFGGFGFFFFFFFF?:@CFDAFC5AF7BEGGGFECEFFFAAAAEF*8@@9EC=FFB2@@E0:>C:87E?9)/;((3))7931).10(
@M00200:205:000000000-AKKM3:1:1101:7069:6435 2:N:0:1
TACGAGGGTATCTAATCCTGTTTGCTCCCCACGCTTTCGAGCCTCAGCGTCAGTAATCGTCCAGTAAGCCGCCTTCGCCACTGGTGTTCCTCCTAATATCTACGCATTTCACCGCTACACTAGGAATTCCGCTTACCTCTCCGACACTCTAGCTGCATAGTTTCCAAAGCAGTCCCGGGGTTGAGCCCCGGGCTTTCACTTCAGACTTACACAGCCGTCTACGCTCCCTTTAAGCCCAATTCTACCG
+
CCCCCGGGGFGGGGGGGGGGGGGGGGGGGGGGGGGGGGGGGGGGGGGGGGGGGGGGGGGGGGGGGGFGDGGGGGGGGGGGGGGDFGGGGGGGGG9?FFGGGGGGGGGGFGGGGGGDGGGGG,E@EEEFFGGGGG>FGFF86@EFGFGEGF88DFFFDF?FGGFGFFGCFGFFFFFFFFDFFCD55DAFED59?GCFFFGFFFF*8B=?CEEF9(=C@9B?FF@E?EDG57@3)4>3;123:<A2:)3
@M00200:205:000000000-AKKM3:1:1101:5952:6439 2:N:0:1
TACTCGGGTATCTAATCCTGTTTGCTCCCCACGCTTTCGCGTCTCAGCGTCAGAACTGGTCCAGCTGGCCGCCTTCGCCACGAGTGTTCTCCCCCATCTCTACGCATTTCACCGCTACACAGGGAATTCCACCAGCCCCTCCCAGCCTCAAGCTCCGCCGTTTCCGTGGCTCAATACAGTTGAGATGTATGCTTTCACCACCGACCTGCGAAGCCGCCTACACGCCCTTTATGCCCATTTCTCAAT
+
CCCCCFGEGGGGFGGGGGFGGG@FGGCEFEFCFGGGGFEGG@@FGGFGGCFGGC9B,CFGGGDFGGGGGGGGGDGGGGGGEEGGGDFGGGCF,C7FFGG=EFGFC8CFGGGF,@CAGEGG44>+FCGGGGFD8?8E=>CDFGG5F600+*6=D?DF?E+@E>CFE>CC5C*50:8AFC71@,?*/,4=E7=9ACF8>EF*>79====2((5.168=(2./531)(3:)29)42)-,<(.444))))
@M00200:205:000000000-AKKM3:1:1101:22756:6459 2:N:0:1
TACTCGGGTATCTAATCCTGTTTGCTCCCCACGCTTTCGCGCCTCAGCGTCAGGAGATGCCCAGAGACCCGCCTTCGCCACCGGTGTTCCTCCCGATCTCTACACATTTCACCGCTACACCGGGAATTCCAGTCTCCTCTGCATCCCTCAAGAACGGCCGTCTCGGCCGACTCTCCTCGCTTGAGCCGAGGGCTTTCACGACCGACTCGCCGTCCCGCCTACGCGCCCTTTAAGCCCACTTCTACACAGAC
+
<ACCCGGGGE<6EA<A@FFGFAFF<FEFGGGGEGE@FFGGCEGCF<CD:CFGGGFFFEGG8CEF,CCEBFEGE:F=BFGEBF:CCCFFGCFG4@>F+F?FGGGGDGGE=;9FGEG>GDFG=+@74=DFCA8EFGFGGFD=FFGCFFDDF62+D6AA5E79;<895>5EE5?AA699397)4:*868?)6D5:A6=DF??6?1:((41((,((-(1;-))((4()-*>5)2)))4).;1(4)5<<<-(.4(.
@M00200:205:000000000-AKKM3:1:1101:7149:6484 2:N:0:1
TACAGGGGTATCTAATCCTGTTTGCTCCCCACGCTTTCGAGCCTCAGCGTCAGTAATGGACCAGTATGTCGCCTTCGCCACTGGTGTTCTTCCGAATATCTACGAATTTCACCTCTACACTCGGAGTTCCACATACCTCTTCCATACTCAAGATAGCCAGTATCAAAGGCAATTCCAAGGTTGAGCCATGGGCTTTCACCTCTGACTAAACTATCCGCCTACGCTCACTTTAAACCCAATTCTACAG
+
CCCCCGGGGGGGGGGGGGGGGGGGGGGGGGGGGGGGGGGGFEGGGGGGGGGGGGGGGGGGGEGGGGGGGGGGGGCCFDGGGGGGGGGGGGGGGGDGGGGGGGGGGFGGGGGGGGGFGGGGGG?EFGGGGG8DDFGG8FGEFGEDFFGEDFCFGGGFFDGFGF7@FFGF?FFDFFFFDFG?FFFC5DF*+=D?BFGC<CFC<58=*0:;C5C@ECC8@GF9>C5/<C9:8=:*2**:C5BB44?>**8
@M00200:205:000000000-AKKM3:1:1101:26539:6486 2:N:0:1
TACTCGGGTATCTAATCCTGTTTGCTCCCCACGCTTTCGAGCCTCAGCGTCAGTAATGGACCAGTATGTCGCCTTCGCCATCGGTATTCCTCCACATCTCTACGCATTTCACTGCTACACGTGGAATTCTACCCCCCTCTTCTACACTCTAGCCTTGTAGTTTCAAACGCAGTTCCCAGGTTGAGCCCGGGGATTTCACATCTGACTTCCAAAACCGCCTGCGCACGCTTTAAACCCAATTCTCCATAACC
+
CCCCCGGGGGGGGGGGGGGGGGGGGGGGGGGGGGGGGGGGGGGGGGGGGGGGGGGFGGGGGGGGGEFGGGGGGGGGGGGGGGDGGGGGGGGGGGGGGGGGGGGFGDGGGGFGGGGFGGGGGGGGCCEFGGGGGGG7CEGFFGGFGFGDCFGCGGGFFG9@=DFGE?EFDD>)3DBFFB+5@@7@?FGFFDC>9@CGFFB8<;E;?A@E*.9E49B*(/?@(79;>G>D*2,7C3)5=(63C3C))))))((
@M00200:205:000000000-AKKM3:1:1101:15111:6488 2:N:0:1
TACGGGGGTATCTAATCCTGTTTGCTCCCCACGCTTTCGAGCCTCAGCGTCAGTAATGGACCAGTATGTCGCCTTCGCCACTGGTGTTCTTCCGAATATCTACGAATTTCACCTCTACACTCGGAGTTCCACATACCTCTTCCATACTCAAGATAGCCAGTATCAAAGGCAATTCCAAGGTTGAGCCCTGGGCTTTCACCTCTGACTAAACTATCCGCCTACGCTCCCTTTAAACCCAACTCTACAGCTAC
+
CCCCCGGGGGGGFGGEFGFGGGGGGGGFGGGGEGGGGGCCFGGGGGGGGGGGGGFGGFGGGGGGGGGGGGGGGGGGGGGGGGGG<BCCFBEGGGGCFEC9DFGGGGFF=CAFGDE+=FDFCFF8:B@FFCFGGFGGFFDD9FFFDF=1A?=CFFF5DFGFGG*6*4=D9DF5F<AFFFCFF<F?AF??FFG5;@EGFEF@EFF=EF4C*:>6*/?<)9?9@D2?DGFG4:>)9))/8(/(/=CFFC8))/)
@M00200:205:000000000-AKKM3:1:1101:12074:6522 2:N:0:1
TACTGGGGTATCTAATCCTGTTCGCTCCCCACGCTTTCGTCCATCAGCGTCAATATACTCGTAGTAACCTGCCTTCGCAATTGGTATTCCATGTAATCTCTAAGCATTTCACCGCTACACTACATATTCTAGTTACTTCCAAGTAATTCAAGTTCTACAGTATCAATGGCCGTTTGATCGTTGAGCGACCAGATTTCACCACTGACTTATAAAACCGCCTACGGACCCTTTATGCACAATTCTACAGAGA
+
CCCCCGGGGGGGGGGGGGGGGGGGGGGGGGGGGGGGGGGGGGGGGGGGGGGGGGGGGGGGGGEFGGGGGGGGGGGGGGFCGFGFGGGGGGGGGGGGGGGG8=FEGGGGGGCGGGGFGGGGGCFFGFFFGFGGGFGGGFGFFGGFGCGEFFEFGGGFFGGFGGEGDFGCFGF8?AD>DEFFGG=FFGEADGGF*AFC7C7=<CFFEEFFF<7;*:9:8?DDFFD?AEFD4@>4<E4*?8:3*8CEFF=1;(
@M00200:205:000000000-AKKM3:1:1101:25519:6553 2:N:0:1
TACTAGGGTATCTAATCCTGTTTGCTCCCCACGCTTTCGAGCCTCAGTGTCAGTTACAGGCCAGAGAGCCGCTTTCGCCACCGGTGTTCCTCCATATATCTACGCATTTCACCGCTACACATGGAATTCCACTCTCCTCTCCTGCACTCAAGTCTACCAGTTTCCAATGCATACAATGGTTGAGCCACTGCCTTTTACACCAGACTTAATAAACCACCTGCGCTCGCCTTAAACCCAATTCTACAG
+
CCCCCFFFGGGGGGGGFGGGEF<EFGGGGGGGGGGGGGGCGECGGGGFGGGGFFGGGFFFF,CDFGGDC,@F@FDFEEEF7FCF@=FFGCFGFDGGGGGGGGCFGGCCFGGGC8@>DCFFGGF,AEFFE=;@DDDFGFFEF=DFGFGEDF886=FF?CFFFCDG*;D9?FFBF5F+BD==>+DDF,@658E*3@:@C*E@))8@=>CAAE;;CEF58;50:/)3<***9<.***8=7(0*/87?6)
@M00200:205:000000000-AKKM3:1:1101:13753:6585 2:N:0:1
TACTGGGGTATCTAATCCTGTTTGCTACCCACGCTTTCGAGCCTCAGTGTCAGTTACAGTCCAGAGAGCCGCTTTCGCCACCGGTGTTCCTCCATATATCTACGCATTTCACCGCTACACATGGAATTCCACTCTCCTCTACTGCACTCAAGTCTAACAGTTTCCAATGCACACAATGGTTGAGCCACTGCCTTTTACATCAGACTTATTAAACCACCTGCGCTCGCTTTAAACCCAATTCTACAT
+
CCCCCGGGGGGGGGGGGGGGGGGGGGGGGGGGGGGGGGGGFGGGGGGGGGGGFGGGGGGGGGGGGGGGGGGGGEGGGGGGEGGGGGGGGGGGGGGGGGFFAAGGGGGGGGGGGGGFGGGGGGGGGGGGGGGGGGGGGFGFFGGFGFGFG5DFGGGFFFFFGGFGEFGGFCFFFFF?8D+DFGDGFGGFFFDFFGG7CEGFFB<CCC;7CEFFCB?C>CFFD:=>:=>9FGEF4@=(*/:4>?5CC*
@M00200:205:000000000-AKKM3:1:1101:20399:6667 2:N:0:1
TACGCGGGTATCTAATCCTGTTTGCTCCCCACGCTTTCGAGCCTCAGCGTCAGTAATGGACCAGTATGTCGCCTTCGCCACTGGTGTTCTTCCGAATATCTACGAATTTCACCTCTACACTCGGAGTTCCACATACCTCTTCCATACTCAAGATAGCCAGTATCAAAGGCAATTCCAAGGTTGAGCCCTGGGCTTTCACCTCTGACTAAACTATCCGCCTACGCTCCCTTTAAACCCAATTCTACAG
+
CCCCCGGGGGGGGGGGGGGGGGGGGGGGGGGGGGGGGGGGGGGGGGGGGGGGGGGGDGGGGGGGGFGGGGGGGGGGGGGGGFFGGGGGGFGGGGGCGGGGGFGGGGGGGGGGGGGFGGGGGGGGGGGGGGFFD=DFGCGFFGF?FFGFGFGG9?CFBGGFFGCCE7+EFC?DBD?BFE69DFGGA6FFFC7?59,90*@@@5C=*9*96.:*.*>@-9@@4B9558DG4+.*987>@?=(/;))/1/
@M00200:205:000000000-AKKM3:1:1101:14397:6686 2:N:0:1
TACTCGGGTATCTAATCCTGTTTGATCCCCACGCTTTCGTGCCTCAGCGTCAATAATACCATAGTAAGCTGCCTTCGCAATCGGTGTTCTGTGACATATCTATGCATTTCACCGCTACTTGTCACATTCCGCCTACCTCTAGTATATTCAAGCTCATCAGTATCAAAGGCACTGCTATGGTTGAGCCACCGTCTTTCACCCCTGACTTAATAAGCCGCCTACGCACCCTTTCAGCCCAATTCTACAG
+
CCCCCGGGGGGGGGGGGGGGGGGGCGGGGGGGGGGGGGG<4CFGGGGGGGGGGGG<<EEBBFFFGGGGGGGGGGGGGGEGEFGGGGGGGGGC,?EFGGGGGG<FCFGGGGGGGCEDGGFED494C=EGGGGGDEDFGFGE889;=D=EGDD?D8D6DFGFGGFGBFGFFGFFFEF+4C8DFGDCFF8DFDEF>FGGFFGFD9):CEE@C8C;=*@8>DD=DD5*:C9@C9@4AC;4E=(79=CFF4@
@M00200:205:000000000-AKKM3:1:1101:23584:6709 2:N:0:1
TACCGGGGTATCTAATCCTGTTTGCTCCCCACGCTGTCGCGCCTCAGTGTCAGCCATGGCCCAGCAGGCCGCCTTCGCCACCGGTGTTCTTCCGGATCTCTACGCATTCCACCGCTACACCCGGAATTCCACCTGCCTCTACCATGCTCCAGCACGGCAGTTCGCACGGCCGACCCGGAGTTGAGCCCCGGGCTTTCCCGCACGCTTGCCGTGCCACCTACGCGCCCTTTAAGCCCAGCTCTCAAGCGCTC
+
CCCCCGGGGGGGGGGGGGGGGGGGGGGGGGGGGGGGGGGGGGGGDGGGGGGGGGCFGGGFGGEGGGGGGGGGGGGGFDGGGGGDGEGGGGGGG:=CFGDFGGGECEGGGFGGGCG58@,EBCGEGGGFFFGGGCCF8DFDDGGFGFG<DFF6FGGF>EC5@@AD59*4349):2?B??DFG?D76<:>BD7:3>EG?BC6((431(:(-44:B:C+4>>,:2>@>E5)2*))-9(22((.0:)))),3(,1
@M00200:205:000000000-AKKM3:1:1101:27613:6711 2:N:0:1
TACAAGGGTATCTAATCCTGTTTGCTCCCCACGCTTTCGAGCCTCAGCGTCAGTAATGGACCAGTATGTCGCCTTCGCCACTGGTGTTCTTCCGAATATCTACGAATTTCACCTCTACACTCGGAGTTCCACATACCTCTTCCATACTCAAGATAGCCAGTATCAAAGGCAATTCCAAGGTTGAGCCCTGGGCTTTCACCTCTGACTAAACTATCCGCCTACGCTCCCTTTCAACCCAATTATACAG
+
CCCCCGGGGGGGGGGGGGGGGGGGGGGGGGGGGGGGGGGGGGGGGGGGGGGGGFFFGGGGGGGGGGGFGGGGGDGFFFGCFFGGGGGDGGGGG7FFGGGGGGGGGGGGGGGGGGGFFFGGGFGGGGGGGGGGFGGFGFGBFGCDFFGF6@DFGGFFF8DFG+*6CFG85DFFFEFFBDD5FE6DBFG56=?5FFGGFFFF6)8=AEBFCBEFEFGG9FA=8@>ADGAGFFF*:AC>CD9B**19CC*
@M00200:205:000000000-AKKM3:1:1101:20039:6763 2:N:0:1
TACAGGGGTATCTAATCCTGTTTGATCCCCACGCTTTCGTGCCTCAGCGTCAATAAAACCATAGTAAGCTGCCTTCGCAATCGGTGTTCTGTGACATATCTATGCATTTCACCGCTACTTGTCACATTCCGCCTACCTCTAGTTCATTCAAGCTCATCAGTATCAAGGGCACTGCGATGGTTGAGCCACCGTCTTTCACCCCTGACTTAATAAGCCGCCTACGCACCCTTTAAACCCACTTCTACAG
+
CCCCCFGGGGGGGGGGGGGGGGGGGGGGGGGGGGGGGGGGGGGGGGGGGGGGGGGGGGGGGGGGGGGGGGGGGGGGGGGGGGGDGGGGGGGGGGGGFFFGGGGGGGGGGGGGGG>5>FGGGGGGGGGGGGFGGGGGGFGFFGGFFFGFGFGGGGGFBEFFGGFFFF?85EFFFFFDBFD5FADCFGFFFD>:?@CFFFGEDFFB:@CF@EEEA5D@55@=>=A>AGFD*9>E5C@BC9(8*78@<=)
@M00200:205:000000000-AKKM3:1:1101:21474:6774 2:N:0:1
TACCAGGGTATCTAATCCCGTTCGCTCCCCTAGCTTTCGCGCCTCAGCGTCAGTGTCAGCCCAGCAACCCGCCTTCGCCGCAGGTGTTCCTCTCGATATCTACGCATTTCACCGCTACACCGAGAATTCCAGTTGCCCCTTCTGCACTCTAGTCGCACAGTATCAGTTGACCTTTCCGAGTTAAGCTCGGAGATTTCACAACTGACTTGTGCTGACCGCCTACGCGCCCTTTAAGCCCAATTCTACAT
+
CCCCCGGGGGGGFGGGGFGGGGGGGGGGGGGGGGGGGGGGGGGGGGGGGGGGGGGGGGGGGGGGGGGGGGGGDCGGGGGEGGGGGGGGGGGGGGGGGGGGGGGGGGGGGGGGGDEFGGGGGG8ECEGDEFDGGGGGFFDDFGGFGFG=FFGFFFGFFGGFGDEGEFFFACFFFE5FFEG?FE>CFFCAFDG>4CC@B/=CB>33BBFFFF:BE?9C:5):<<@:@*8CGGFF9A2)3,:?FFAF<AA)
@M00200:205:000000000-AKKM3:1:1101:16765:6823 2:N:0:1
TACTCGGGTATCTAATCCTGTTTGCTCCCCACGCTTTCGAGCCTCAGCGTCAGTAATGGACCAGTATGTCGCCTTCGCCACTGGTGTTCTTCCGAATATCTACGAATTTCACCTCTACACTCGGAGTTCCACATACCTCTTCCATACTCAAGATAGCCAGTATCAAAGGCAATTCCAAGGTTGAGCCCTGGGCTTTCACCTCTGACTAAACTATCCGCCTACGCTCCCTTTACGCCCAATTCTACAG
+
CCCCCEGGGGGGGGGGGGGGGGGGGGGGFGGGGGEGGGGGGGGGGGGGGGGGGGGGFGG@FFFGGGGGGGGGGGGG@FGGGGGGGGGGGGGGGGGDGGDFGFFFC=FCCFDGGGGFGFDGGFEGDGEGGGGGGGDFGFGFFGFBFFGFGFGGGGGFF8=?6+;FE+6,3@D);D?77=+@DCFCBC?D6FG*5?7?<CE@CF5>7*97*)1>CEGF>>>)03<>4CFGGC;*1/62B55(9;/79*)
@M00200:205:000000000-AKKM3:1:1101:3290:6823 2:N:0:1
TACTAGGGTATCTAATCCTGTTTGCTCCCCACGCTTTCGCGCCTCAGCGTCAGTTACAGTCCAGAGAGCCGCCTTCGCCACTGGTGTTCCTCCACATCTCTACGCATTTCACCGCTACACGTGGAATTCCGCTCTCCTCTTCTGCACTCAAGTCTCCCAGTTTCCAGTGCGTCACGGGGTTGAGCCCCGCACTTAGACACCAGACTTAAGAAACCGCCTGCGCGCGCTTTAAACCCAATCCTACAG
+
CCCCCGGGGGFGGGGGGGGGGGGGGGGGGGGGGGGGGGGGGGGGGGGGGFGGGGGGGGGGGGGGGGGGFGGGGGGGGG@FGGGGGFGGGGGGGDFGGGGGGGFGGGDCFGEFFGDDGGGGGDFEGFGFGGGG>EDGDBG<FGCDFFFFGFEFGFGF+@FFD8DFFFGEFG>@EFEFEDGECECGF8*9?GDFEFCDFEGFFFFFFF?@CCFEBF8:2C),,2(=9=>)9*:>FA06;?:(3)6<??
@M00200:205:000000000-AKKM3:1:1101:22018:6851 2:N:0:1
TACTAGGGTATCTAATCCTGTTTGCTCCCCACGCTTTCGTGCCTCAGTGTCAGTGCTGGTCCAGGTGGCCGCCTTCGCCACAGATGTTCCTCCCGATCTCTACGCATTTCACTGCTACACCGGGAATTCCACCACCCTCTACCGCACTCTCGTCCGCCAGTATCCACCGCCATTCCCAGGTTGAGCCCGGGGCTTTCACGGCAGACTTAACGAACCACCTCCGCACGCTTTAAACCCAATTCTACAGAAAC
+
CCCCCGGGGGGGGFEGGGGGGGGGGGGGGGGGGGGGGGGFFGGGGGGFCFGGGGGGGGGGGGGCGGGFFGGGGGGGGGGGGGF<FFFGGGGGGGGGGGGGFEGGGGGGFGGGFGFFGGFFFGE7F7FEGFAFFGGGGFGDFFGEGFGAGF8+DGGFFGG5,9DGB9DE>EFFFFFFFF5?FFF*9E:?57549578BEF2-2((:@@?;>A1((3:=FA1==9A(/)11114<441??B7252--),)))(
@M00200:205:000000000-AKKM3:1:1101:27983:6857 2:N:0:1
TACTAGGGTATCTAATCCTGTTTGCTACCCACGCTTTCGAGCCTCAGTGTCAGTTACAGTCCAGGGAGCCGCTTTCGCCACCGGTGTTCCTCCATATATCTACGCATTTCACCGCTACACATGGAATTCCACTCTCCTCTACTGCACTCAAGTCTAACAGTTTCCAATGCACACAATGGTTGAGCCACTGCCTTTTACATCAGACTTATTAAACCACCTGCGCTCGCTTTAAACCCACTTCTACAGCGATC
+
CCCCCGGGGGGGGGGGGGGGDEFGGGGGGGGGGGGGGGGGGGGGGGFGGGGGGGGGGGGGGGGGGD@BEGDGG7FGGGCFGGG=FGGGF9EFFGGAEGDGGGGFGGGDDGGGFGE?DEDFGGGGFCFGGGGGDFGGGFGFFFGFGFGFGBEFFDCFFD?D4C>FEFGGFFFEFDE*@+==B=F8*=8DF?GBFFF?FCE7;*:8>8;AAEE7;CE>=7;C)0)/5*:;CFEE*.5>E(8>BE?CFB)/(61
@M00200:205:000000000-AKKM3:1:1101:23507:6858 2:N:0:1
TACCGGGGTATCTAATCCTGTTTGCTCCCCACGCTTTCGAGCCTCAGCGTCAGTAATGGACCAGTATGTCGCCTTCGCCACTGGTGTTCTTCCGAATATCTACGAATTTCACCTCTACACTCGGAGTTCCACATACCTCTTCCATACTCAAGATAGCCAGTATCAAAGGCAATTCCAAGTTTGAGCCCTGGGCTTTCACCTCTGACTAAACTATCCGCCTACGCTCCCTTTTTACCCAGTCCTACAGAGA
+
CCCCCGGGGGGGGGGGGGGGGGGGGGGGGGGGGGGGGGGGGGGGGFGFGFGEDGGGFGGGGGFCFFGFGGFGGGEFGGGGGGGGFFGGFFEGGGG@BDAECGGGGFFGFFGGFC=DD?,4,D@E+=CFGGGGDCGGFF98?DFFGFFE8DC?DGGFF8D?8?D+;F+=*8D8FDF9D7D+CEDG?FF560C?FCFGA7C@*501A58A@@)>CEF417:)/--*<EECFF3**-3*672@*.1@@2)1.8
@M00200:205:000000000-AKKM3:1:1101:8435:6888 2:N:0:1
TACTAGGGTATCTAATCCTGTTTGCTACCCACGCTTTCGAGCCTCAGTGTCAGTTACAGTCCAGAGAGCCGCTTTCGCCACCGGTGTTCCTCCATATATCTACGCATTTCACCGCTACACATGGACTTCCACTCTCCTCTACTGCACTCAAGTCTAACAGTTTCCAATGCACACAATGGTTGAGCCACTGCCTTTTACATCAGACTTATTAAACCACCTGCGCTCGCTTTAAACCCAATTCTACAG
+
CCCCCGGGGGGGGGGGGGGGGGGGGGGGGGFFGGGGGGGGGGGGGGGGGGGGGGGGGGFGGGGGGFFGGGGGGGGGGGGEFFEGGGGGGGGFFFGGGGGGGGGGGGGGGGFGFGGFGGGGGGGGG,,EFGGGGGGGFFGFFGGFGBFEFF8AFGGFFFCFDG9FEBFGFGFFFDBDFF+BF6D?5@FF58?FFA8CFEFEFF*8=C=AECEAEBECB5>C@A)0)4*/;CE6;=B5B538=EEFFF
@M00200:205:000000000-AKKM3:1:1101:3400:6934 2:N:0:1
TACGGGGGTATCTAATCCTGTTTGCTCCCCACGCTTTCGAGCCTCAGCGTCAGTAATGGACCAGTATGTCGCCTTCGCCACTGGTGTTCTTCCGAATATCTACGAATTTCACCTCTACACTCGGAGTTCCACATACCTCTTCCATACTCAAGATAGCCAGTATCAAAGGCAATTCCACGGTTGAGCCCTGGGCTTTCACCTCTGACTAAACTATCCGCCTACGCTCCCTTTAAACCCAATTCAACAG
+
CCCCCGGGGGDGGGGGGGGGGGFGGGGGGGGEGGGGGGGGGGGFFGGGGGGGGFGFCDGGGGFGGFAFEFGGGGGGDGDGF8FEFGGGGFDFFFEFEFGGGGCGGGGGGGGCFFGFDGFG==>EGGGGGGGDF?FFGFCBBAEFGFGECDFGGGFFFFFFC79ED4DCBFFBACFF<599@?GGFGE59>F*ACF5+::6:)*68;46=@5ABEF62:?2@B2?@=ADC7;CE<E3@;23)1)19;;
@M00200:205:000000000-AKKM3:1:1101:8485:6938 2:N:0:1
TACAGGGGTATCTAATCCTGTTCGCTCCCCACACTTTCGCTCCTCAGCGTCAGGTCATTCCCAGAGAACCGCCTTCGCCACCGGTGTTCCTCCTGATATCTGCGCATTTCACCGCTACACCAGGAATTCCGTTCTCCCCTGAATACCTCTAGTCTGCCCGTATCGGAAGCAAGCCAGGTGTTAAGCACCTGGTTTTCACTCCCGACGCGACAAACCGCCTACGAGCCCTTTATACCCAGTTCTACAG
+
CCCCCGGGGGGGGGGGGGGGGGGGGGGGGGGGEGGGGGGGGGGGGGGGGGGGGGGGGGGGGGGGGFGFFGGGGGGGGGGGGGGGGGGGGGGGGGGGGGGGGGGGFGGFGGGGGGGFGGGGGGGGGGGGGGGGGGGGEFEFFGGFGFFEGFDDFGGFBDF>GGFGFFGGFGFFFF*@6<CFFGFFCGGFFGGFFCEGCFFCABFF@=@=2=;(6@GGFDFF08@FFG>F<DBB56)6C<((649<BF0
@M00200:205:000000000-AKKM3:1:1101:13277:6939 2:N:0:1
TACGAGGGTATCTAATCCTGTTTGCTCCCCACGCTTTCGCGTCTTAGCGTCAGTTACCGTCCAGGTGGCCGCCTTCGCCACCGGTGTTCCTCCCAATATCTACGAATTTCACCTCTACACTGGGAATTCCGCCACCCTCTCCGGCACTCCAGCCTGCCAGTTTTGGCAGCACTTCCATGGTTGAGCCATGGGATTTCACTACCAACTTCACAGACCGCCTACACGCACTTTATGCCCAATTCTACCG
+
CCCCCGGGGGGGGGGGGGGGGGGGGGGGGGGGGGGGGGGGEGGGGGGGGGGGGGGGGGGGGGGGGGGGGGGGGGGGFGGGGGFGGGGGGGGGGGGGGGGGGGGGEGGGGGGGGGGFGGGGGGGGFFGGGGGDD=DGGFGFFGGFGFGFGFGCFFGFFE6FFF<C55FGFGFF>@FF8B8?FGGFFGFFFGGFFFGG6CFEFFF;B@==4@E?EEGGFGFFDF;A;EEGGF<C?EE3B@((:<DA2)-
@M00200:205:000000000-AKKM3:1:1101:26498:6939 2:N:0:1
TACAGGGGTATCTAATCCTGTTTGCTCCCCACGCTTTCGCGCCTCAGCGTCAGAACCGGACCAGTCAGCCGCCTTCGCCACTGGTGTTCTTGCGAATATCTACGAATTTCACCTCTACACTCGCAGTTCCACTAACCTCTTCCGGTCTCAAGCCATACAGTATCGAAGGCAATTCTGTGGTTGAGCCACAGGCTTTCACCCCCGACTTATAAAGCCGCCTACGCGCCCTTTATGCCCAGTTCTACCGCGA
+
CCCCCGGGGGGGGGGGGGGGGGGGGGGGGGGGGGGGGGGGGGGGGGGGGGGGGGGGGGGGGGGGGGGGGGGGGGGGGGGGGGGGGGGGGGGGCGGGGGGFEGGGGGGGGGG9FEGFGGGGFGFCGGEFGGGGGG6>?DGFFGGDD?DFGFGGGG?DFGCFF=CF=FG6AGFDFEFFFBGAGFGGFFGA>;FFFGGGFE:7<AB@>@B=CF45<4CE0<5(33236C5C)7)44:>)24((..))6)3((-
@M00200:205:000000000-AKKM3:1:1101:8284:7001 2:N:0:1
TACTGGGGTATCTAATCCTGTTTGCTCCCCACGCTTTCGAGCCTCAGCGTCAGAAATGAGCCAGTGTGTCGCCTTCGCCACTGGTGTCCTTCCGAATATCTACAAATTTCACCTCTACACTCGGAGTTCCACACACCTCTCTCATACTCAAGACACCCAGTATCAAAGGCAATTCCGAGGTTGAGCCCCGGGATTTCACCCCTGACTTAAATGTCCGCCTACGCTCCCTTTATACCCAATTCTACAGAGCT
+
CCCCCGGGGGGGGGGGGGGGGGGGGGGGGGGGGGGGGGGGFGGGGGGGGGGGGCGGCGFGGGGGGGGGGGGGGGGGGGGGGGGGGGGFGGGGGGCFGEGGGGGGFGGGGGGGGDGFGGGGFGGDFEGGGGDGGGDGGFGFFFGFGFGFGFGFGGGFFEGFE+;FFFFGFGFFFEFFF*+0@D8FFCC?BGGFEGGGFFGFF>DFBFF<*>*9AEEE4DBDFB@E2CDF6:@<7CE3?@(/.)<?C4663()
@M00200:205:000000000-AKKM3:1:1101:13333:7005 2:N:0:1
TACGCGGGTATCTAATCCTGTTTGCTCCCCACGCTTTCGTGCCTGAGCGTCAGTGTCGGCCCAGGGGGCTGCCTTCGCCATCGGTGTTCCTCCGCATCTCTACGCATTTCACTGCTACACGCGGAATTCCACCCCCCTCTGCCGCACTCCAAGCCCGCCAGTTTCCATTGCACCTCCCAGGTTGAGCCCGGGGCTTTCACAACGAACTTAACGAACCGCCTGCGCACGCTTTATACCCCGTTCTACAGCG
+
CCCCCGGGGEGGGAFGGGGGGGGFGGGGGGDCEGGGGGGGGGGGGG?FGGGGGGGGGGGGGGDEGDGGFGFGGGGGGGGGGGGGGEGGGGGGGGG7FGGGGGGGGGGGDFGGGGGFGGGGDECGGEGGGECFGGGGG5EFFGG>C?GFGFGG?FGFDGC4?8/=CF7FFFFCFFFFFFDFDGDFFCGFF5E>EGE*64:<<2?266;<><6<418897748(451:>)911:AABBG2(730:?564222
@M00200:205:000000000-AKKM3:1:1101:9693:7054 2:N:0:1
TACTGGGGTATCTAATCCTGTTTGCTCCCCACGCTTTCGAGCCTCAGCGTCAGTAATGGACCAGTATGTCGCCTTCGCCACTGGTGTTCTTCCGAATATCTACGAATTTCACCTCTACACTCGGAGTTCCACATACCTCTTCCATACTCAAGATAGCCAGTATCAAAGGCAATTCCAAGGTTGAGCCCTGGGCTTTCACCTCTGACTAAACTATCCGCCTACGCTCCCTTTATACCCAGTTCTACAGCTAT
+
CCCCCGGGGGGGGGGGGGGGGGGGGGGGGGGGGGGGGGGGFGGGGGGGGGGGGGGGGGGGGGGGGGGGGGGGGGGGGGGGGGGGGGGGGGGGGGGGGGGGGGGFG8FFGGGGGGGFGGGGGGF>@EGGGGFFGGGGGFGFFFGFGFGFGFFCDDFFFGGFG87=E+D=?GFFFEFFFFD?FCFGFGGFFGGFFGGGF*@CEBFEEFCFE=@EFFGG9FF58@>>DGFGGDEFF?EAE*>=EFEEEC3))**
@M00200:205:000000000-AKKM3:1:1101:27347:7071 2:N:0:1
TACCAGGGTATCTAATCCTGTTTGATCCCCACGCTTTCGTGCCTCAGTGTCAATATTTGTGTAGCCAGCTGCCTTCGCAATTGGTGTTCTATGTCATATCTAAGCATTTCACCGCTACATGACATATTCCGCTGACCTCCACAGTATTCAAGACAAATAGTATCAATGGCAGTTTCCGGGTTAAGCCCGGAGATTTCACATCGGTCTTGAAAAACCGCCTGCGCACGCTTTATGCCCAGTTCTACAGAGAC
+
CCCCCGGGGGGGGGGGGGGGGGGGGGGGGGGGGGGGGGGG@CFGFGFCFCFGGGGGGGGEEGGGGEGGGGGGGGGGGGGE7FDGGGGGF9FFGFFGGGAEGGGGGFFGGGFFGGGFGD8<E=E9CE=FEF8EDG68DFCD0DFFFFD9=2=DCDFDF@DF;CDGFFF8*@FD:=F?FD6?FC+=DDF5@6=5>?FGFFGFEC8AF5=AA;5*1:B@=CA)79)3/4:C88(@**/.4)/008C73)/14=(
@M00200:205:000000000-AKKM3:1:1101:14952:7083 2:N:0:1
TACGGGGGTATCTAATCCTGTTTGCTCCCCACGCTTTCGAGCCTCAGCGTCAGTAATGGACCAGTATGTCGCCTTCGCCACTGGTGTTCTTCCGAATATCTACGAATTTCACCTCTACACTCGGAGTTCCACATACCTCTTCCATGCTCAAGATAGCCAGTATCAAAGGCAATTCCAAGTTTGAGCCCTGGGCTTTCACCTCTGACTAAACTATCCGCCTACGCTCCCTTTAAACCCAGTTCTACAG
+
CCCCCGGGGGGGGGGGGGGGGGGGGGGGGGGGGGGGGGGFBFGGGEGGGGGGGGGGGGGGGGGGGGGFGGDGGGGGFGGDGGGGGGGGGGGGGGGGGGGGGGGGGFGGGGGGGGGFGGGGFFFCFDGGGGGGGGGGGFGFFGGFGFF9D9D8BAFDFGCFEFFC;DCDFGFDACFAFAF+@75=5@C?ADF>FCCFFFGEBCF:AAEFEBEEEFGF=FD?2@(0:E;C;:>467=1B?FEFFF36)/
@M00200:205:000000000-AKKM3:1:1101:27928:7107 2:N:0:1
TACGGGGGTATCTAATCCTGTTTGCTCCCCACGCTTTCGCACCTCAGTGTCAGTATCAGTCCAGGTGGTCGCCTTCGCCACTGGTGTTCCTTCCTATATCTACGCATTTCACCGCTACACAGGAAATTCCACCACCCTCTACCATACTCTAGTCAGTCAGTTTTGAATGCAGTTCCCAGGTTGAGCCCGGGGATTTCACATCCAACTTAACTAACCACCTACGCGCACTTTAAACCCAGTTCTACAG
+
CCCCCGGGGGGGGGGGGGGGGGGGGGGGGGGGGGGGGGGGECFGGFGGGGGGGGGGGGGGGGGGGGGGGGGGGGGGGGGGGGGGFGGDGGGGGGGGGGGGGGGGGGGGGGGGGGGDGEEGGGFGGGGGGGFEFFGGGFGFFGGFGFGFGFGFGGGFFGFBEDFGDFGGFFFFF@FFFFF?FGGGFGGFFGDE>CCGFCGFFE9@::=BFEFEF@GCEGFBEEFBBG:CCC<FFEF@EF=@?A<49A>
@M00200:205:000000000-AKKM3:1:1101:15338:7119 2:N:0:1
TACGCGGGTATCTAATCCTGTTTGCTCCCCACGCTTTCGAGCCTCAGCGTCAGTAATGGACCAGTATGTCGCCTTCGCCACTGGTGTTCTTCCGAATATCTACGAATTTCACCTCTACACTCGGAGTTCCACATACCTCTTCCATACTCAAGATAGCCAGTATCAAAGGCAATTCCAAGGTTGAGCCCTGGGCTTTCACCTCTGACTAAACTATCCGCCTACGCTCCCTTTAAGCCCAATTCTACAGAGA
+
CCCCCGGGGGGGGAGGGGGGGGGGGGGGGGGGGGGGGGGGFGGGGGGGGGGGGGGGGGGGGGGGGGGGGGGGGGGFGGGGGGGGGGGGGGGGGECFGGGGGGGGGGGGFGGGGGGFGGGGGGGGFEGGGGGGGGGEGFGEFGGFGFGFGFGGGFGFFFDDD779DFGFFGFBBE+BFFC?FC+56AF?FGC5ACFGFEGFFD9)8>@A@EFFEEEG9FD4)5>A@GAGCC=C*486==?F)95?EF37.6
@M00200:205:000000000-AKKM3:1:1101:22694:7144 2:N:0:1
TACGAGGGTATCTAATCCCGTTTGCTCCCCTAGCTTTCGAACCTTAGCGTCAGTTACGGTCCAGTGAGCCGCTTTCGCCACCGGTGTTCCTCCAGATATCTACGCATTTCACCGCTCCCCCTGGAGTTCCACTCACCCCAACCGTCCTCTAGCCTGCCAGTATCGAACGCAATTCCCCGGTTGAGCCGGGGGCTTTCACAACCGACTTAGCAGACCGCCTACGTGCGCCTTCTGCCCAATTCTACAGAGAC
+
CCCCCEGGGGGGGDGGGGGGGGGGGGGGGGGGGGGGGGGGGGFGGDGGGGGGGGGGGGGFGGFGGGFCFGEGCCFGGGGGGF:FGGGGGGGGGGFGGGGGGGGGGGGGGGGGGDEFGF+CE+=+BEFGGFGGGGFGEDEABDG585C=GFG?GGFFFGGB=+CD>5CFFG*8?CFA5FC5FGG>FGF:*?CDFEDFFFGCEFDF@F@DE<BA<(2C(9>6:<:<(;)7*12)))-58>21)444<<)43((
@M00200:205:000000000-AKKM3:1:1101:26798:7252 2:N:0:1
TACTAGGGTATCTAATCCTGTTTGCTCCCCTAGCTTTCGCGCCTCAGCGTCAGGAACCGTCCAGAAAGTCGCCTTCGCCACTGGTGTTCTTCCTAATATCTACGCATTCCACCGCTACACTAGGAATTCCACTTTCCTCTCCGGTCCTCAAGACTCGCAGTTTCGGAAGCAGGCTCGGGGTTGAGCCCCGAGTTTTCACTCCCGACTTACAAGTCCGCCTACGCGCCCTTTAAACCCAATTCTACAG
+
CCCCCGGGGGGGGGGGGGGGGGGGGGGGGGGGGGGGGGGGDFGGGGGGGGGGGGGGGGGGGGGGGGGGGGDGGDEFGGGGGGGGGGGGGGGGGGGGGGGGFGGGGGGGFGGGGGGEGGFGGGGFGGGGGGGGGFGFGFGFFGGBEFGFGFGGGC?FFG=0@DCDF>D8*3:DFFA5BBD*@@D56DC5ADGFFGGGFEDEEDB@DFB9CE>4><CC<GFFFF1)6C5<)92<<A2(8-8:49<A4)4
@M00200:205:000000000-AKKM3:1:1101:20333:7286 2:N:0:1
TACAGGGGTATCTAATCCTGTTTGCTCCCCACGCTGTCGCGCCTCAGCGTCAGCCACAGCCCAGCAGACCGCCTTCGCCACCGGTGTTCTTCCGGATCTCTACGCATTCCACCGCTACACCCGGAATTCCATCTGCCTCTACTGTGCTCAAGCTCGACAGTTCGCACGGCCGACTCGGGGTTGAGCCCCGAGCTTTCACCGCACGCTTGTCAAGCCGCCTACGCGCCCTTTAAACCCAGTTCTACCG
+
CCCCCGGGGGGGGGGGGGGGGGGGGGGGGGGGGGGGGGGGGGGGGGGGGGGGEGGGGGGGGGGGGGGGGGGGGGGGGGGGGGGGGGGGGGGGGGGGEGGGGGGGGGGGGGGGGGGFGGGGGGGGGGGGGGGGFGGGGFGEFGGFGFGEGFGDFFGBDGC59CEDFBGGFGFFFF5AFEG4FEDG4CCFFDGFFDGGFFGFFF(:19::?FFF)3CF>G><::(74?DDCFB<4<A7EB(.<9AFD22
@M00200:205:000000000-AKKM3:1:1101:14096:7294 2:N:0:1
TACCGGGGTATCTAATCCTGTTCGCTACCCATGCTTTCGAGCCTCAGCGTCAGTTGCAGACCAGAGAGCCGCCTTCGCCACTGGTGTTCTTCCATATATCTACGCATTCCACCGCTACACATGGAGTTCCACTCTCCTCTTCTGCACTCAAGTTCAACAGTTTCTGATGCAATTCTCCGGTTGAGCCGAAGGCTTTCACATCAGACTTATTGAACCGCCTGCACTCGCTTTATGCCCAATTCTACAG
+
CCCCCGGGGGGGGGGGGGGGGGGGGGGGGGGGGGGGGGGGGGGGDGGGGGGGGGGGGGGGGGGGGGGGGGGGGGGGGGGGGGGGGGGDGGGGGGGGGGGGGGFGGGGGGEDGGGGEGGGEDDEGGGGGGGGGFGGGGFGFFGGFGFFBFFGDEFGFFGGFGGFFDFGGBGFFFFFFFFGDGGGGFGGFEDEFAFGFFEGFFFFE@BEFFFFFF=FCAGA2--56>CFG<F93).6<C@D@EF<CF4)
@M00200:205:000000000-AKKM3:1:1101:3465:7312 2:N:0:1
TACTGGGGTATCTAATCCTGTTCGCTCCCCACACTTTCGCTCCTCAGCGTCAGGTAATGCCCAGAGAACCGCCTTCGCCACCGGTGTTCCTCCTGATATCTGCGCATTTCACCGCTACACCAGGAATGCCGTTCTCCCCTGCATACCTCTAGTCTGCCCGTATCGAAAGCAAGCGCCGTGTTAAGCACGGCGTTTTAACTCCCGACGCGACAAACAGCCTACGAGCCCGTGAAGCACAAGTATACAG
+
CCCCCGGGGGGGGFGFAFGGGGFGGGGGGGGG:CEFGGGGGGGGGGGFEGGGGGGGF9FEFFEFFFDFBFGGFGG=D@FCG?EE:@B,,C=EF8=D?FCFD;EF@@:FFGFFFEDDDCDEDCFGGCD,C,66=8DFA@C:DDF7FD=78?==EFD9B9=>=CDF=F?EDF65F)<>>B?>D@FFA7AAEDDFDGG5+5,*.)((/(.32:3421:*,7>02:6),/.9)9(,49:(A:((.))-)).
@M00200:205:000000000-AKKM3:1:1101:12321:7325 2:N:0:1
TACCGGGGTATCTAATCCTGTTTGCTCCCCACGCTTTCGCGCCTCAGCGTCAGTTACAGTCCAGAGAGCCGCCTTCGCCACTGGTGTTCCTCCACATCTCTACGCATTTCACCGCTACACGTGGAATTCCGCTCTCCTCTTCTGCACTCAAGTCTCCCAGTTTCCAGTGCGTCACGGGGTTGAGCCCCGCACTTAGACACCAGACTAAAGAAACCGCCTGCGCGCGCTTTACGCCCAATTCTACAG
+
CCCCCGGGGGGGGGGGGGGGGGGGGGGGGGGGGGGGGGGGGGGGGGGGGGGGGGGGGGGGGGGGGGGGGGGGGGGGGGGGGGGGGGGGGGGGGGGGGGGGGFGGGGGGGGFGGGGFGGFGGGFGDGGGGGGGGGGGGFGFFGGFGFGFGFFGGGGFFGFFFGFGFFF8;D?AEFDDEF5@FGGGFGGFBC5BD6,=FECBBFB(5@*.67>@@@FE9D>FDB@>FGFGCDB)4:9B::(.6<)4<7
@M00200:205:000000000-AKKM3:1:1101:7174:7332 2:N:0:1
TACCGGGGTATCTAATCCTGTTTGCTCCCCACGCTTTCGAGCCTCAGCGTCAGTAATGGACCAGTATGTCGCCTTCGCCCCTGGTGTTCTTCCGAATATCTACGAATTTCACCTCTACACTCGGAGTTCCACATACCTCTTCCATACTCACGATAGCCAGTATCACAGGCAATTCCAAGGTTGCGCCCTGCGCTCTCACCTCTGACTACACTAACCGCCTACGCCCACTTTAAGCCCAAATCTACCGAGAC
+
8A<@CEBF@@FGG9CF@FC<F@<F9FFGGEFF@7F@D<F,BBFEFFEFCFCGCGGCFFGGFF<@@@CFEA<@FF@F@CF4C77<CAC?F;EEEFG@4?FF;8FCFGFCCFGGGECDGGGGGGD@7@E?AC8ED=FD,+66+@E9,2ABAF8D>CDDDF6F8=>C>+=89F58:BDFF785=,?758+?>7,<AE*<>EG96=1./66>))):4)>;5CAF9=9/(3)2C;)7)))/4,(()/9)9)((.4(
@M00200:205:000000000-AKKM3:1:1101:27769:7361 2:N:0:1
TACAAGGGTATCTAATCCTGTTTGCTCCCCACGCTTTCGAGCCTCAGCGTCAGTAATGGACCAGTATGTCGCCTTCGCCACTGGTGTTCTTCCGAATATCTACGAATTTCACCTCTACACTCGGAGTTCCACATACCTCTTCCATACTCAAGATAGCCAGTATCAAAGGCAATTCCAAGGTTGAGCCCTGGGCTTTCACCTCTGACTAAACTATCCGCCTACGCTCCCTTTATGCCCAGTTCTACAGCGAT
+
CCCCCGGGFGGGGGGGGGGGGGGGGGGGGGGGGCFFGGCGDEGGGGFGCEGGGGGFG<<EFC@FGFGGGFEFGGGCFGGEEGGGEC@FGGEFFFE7BDFGG,AFEGFFFGFGGDDFFFFFCDFEGGEGGFGGGGGFGBGBFGG?CFFEFF8+9DFDFFGFD89EFFGGFF?DF6DFFFFFDA?D6DGFFC8DFGGGFEGE*=E@A=6C0>@*6AF:AF?558)9>E>F?:.A6*>3D)(8*989CE))(/(
@M00200:205:000000000-AKKM3:1:1101:28237:7386 2:N:0:1
TACGCGGGTATCTAATCCTGTTTGCTCCCCACGCTTTCGAGCCTCAGCGTCAGTAATGGACCAGTATGTCGCCTTCGCCACTGGTGTTCTTCCGAATATCTACGAATTTCACCTCTACACTCGGAGTTCCACATACCTCTTCCATACTCAAGATAGCCAGTATCAAAGGCAATTCCAAGGTTGAGCCCTGGGCTTTCACCTCTGACTACACTATCCGCCTACGCTCCCTTTACACCCACTTCTACAGAGA
+
CCCCCGGGGGGGGGGGGGGGGGGGGGGGGGFCFGGGGFECGGGGG8E<+BB::<EDEFGGG<,CEFGFGGEG@EGGFGGGGFGGEEFEECFGGDGGGGF9FC<FFFCGG=AGGGGFCGGF,@EEC+@DGGGGGGDGC1653EDFDDCDC98+9A@FFC8DD7DGEBDFB8DDF=FFFDGFEC=??FGFFGGF5AF5+*@80:5@@8*:):=45*6D>D>525(/-=?FG>EE**75=<(3>EFEFC)).5
@M00200:205:000000000-AKKM3:1:1101:10615:7429 2:N:0:1
TACTGGGGTATCTAATCCTGTTTGCTCCCCACGCTTTCGAGCCTCAGCGTCAGTAATGGACCAGTATGTCGCCTTCGCCACTGGTGTTCTTCCGAATATCTACGAATTTCACCTCTACACTCGGAGTTCCACATACCTCTTCCATACTCAAGATAGCCAGTATCAAAGGCAATTCCAAGGTTGAGCCCTGGGCTTTCACCTCTGACTAAACTATCCGCCTACGCTCACTTTAAACCCAATTCTACAG
+
CCCCCGGGGGGGGGGGGGGGGGGGGGGGGGGGGGGGGGGG<FGGGGGGGGGGGGFFGGGGGGGGGGFGGGGGGGGGGEGGGGGGGFGGGGGGGGGCEFGGGGGGG8FGGGFGGGGFGGFFDEDCFEGGGGCGGGGGGFGFFFGFGF89=F82@=BDFGGFADEFDF+@5D5);DFFFF?DFFGGBFD?F8@*D?FCF@GC551)A=6A@5CAA;BDA55=8CA47:B7+5>49*6>E9>@CFFFFE)
@M00200:205:000000000-AKKM3:1:1101:12910:7430 2:N:0:1
TACTCGGGTATCTAATCCCGTTTGCTCCCCTAGCTTTCGTTCCTCAGCGTCAGAAAAGTCCCAGTGAGCCGCCTTCGCCTCCGGTATTCCTGATGATATCAACGCATTTCACCGCTCCACCATCAGTTCTGCTCACCTCTAGCTTCCTCAAGCTCGGTAGTTTGGAGCGCAATTCCTCGGTTGAGCCGAGGGCTTTCACACCCCACTTTCCAAGCCGCCTCCGAACTCTTTAAACCCAATTCTACAG
+
CCCCCGGGGGGGGGGGGGGGGGGGGGGGGGGGFGGGGGGGGGGFEFFFFGCFGG9EFFGFEGFFG9,CFGBFFGGEFGGCC<7CFCCEFGGG99,A9,@;DF<,@@CFGDGDG+C5=FFGG,@EBFFGGDEGFGGGGFF<?ABFGFGE8FF2EFF>BCG>,?;9)9+=5=?>DEBD;A+9FE6C6CFB57CBACEC98DC=A4>@F2*7C**5>EF8CA1(/,:2CA:+2??)776C@@(96/9?),
@M00200:205:000000000-AKKM3:1:1101:9083:7443 2:N:0:1
TACACGGGTATCTAATCCTGTTTGCTACCCACGCTTTCGAGCCTCAGTGTCAGTTACAGTCCAGAGAGCCGCTTTCGCCACCGGTGTTCCTCCATATATCTACGCATTTCACCGCTACACATGGAATTCCACTCTCCTCTACTGCACTCAAGTCTAACAGTTTCCAATGCACACAATGGTTGAGCCACTGCCTTTTACATCAGACTTATTAAACCACCTGCGCTCGCTTTATACCCATTTCTACAG
+
CCCCCGGGGGGGGGGGGGGGGGGGGGGGGGGGGGGGGGGGGGGGGGGGGGGGGGGGGGGGGGGGGGGGGGGGGGGGGGGGGGGGGGGGGGGGGGGGGFGGGGGGGGGGGGGGGGD>GGGGGGGGGGGGGFGGGGGGDD?EFGGFD:=DGDFDGGGFFGGFGFCGFFGGFD7DDD>FF5+?FCFGD8=DFGGFFCG7CE7ACAF5@=*7;A5E7=?8)36@C:43:;:CGGC<E77;9(8>??EF=3
@M00200:205:000000000-AKKM3:1:1101:17004:7501 2:N:0:1
TACAGGGGTATCTAATCCTGTTTGCTCCCCACGCTTTCGTGCATGAGCGTCAGTTATAGCCCAGAGACCTGCCTTCGCCATCGGTATTCCTCCCGATATCTACGCATTTCACTGCTACACCGGGAATTCCAGTCTCCTCTGCCAAACTCCAGCCTTGCAGTCCCAAATGCCATTCCCAGGTTAAGCCCGGGGATTTCACATCTGGCTTACAAAACCGCCTGCGCACGCTTTAAACCCAGTTCTACAGAAA
+
CCCCCGGGGGGGGGGGGGGGGGGGGGGGGGGGGGGGGGGGGGGGGGFGGGGGGGGGGGGGGGGGFGGGGGCGGGGGGGGGGGGGGGGGGGGGGGEFGGGGGGGGGGGGGGGGGFGFGGGGGGGCCGGGGGGGGGGGGFGFFGGFDBFEGFFGGGGFFGGFFGFGDFDGFGFBFFFBFFG*@EGF7DFFFD+@5EDDC5ACEEEECBBFBBA;@BFGFGFF=9(2(35:1:44?3;3C;@8??ECF34/)/
@M00200:205:000000000-AKKM3:1:1101:16276:7514 2:N:0:1
TACAAGGGTATCTAATCCTGTTTGCTCCCCACGCTTTCGCGCCTCAGCGTCAGTTACAGTCCAGAGAGCCGCCTTCGCCACTGGTGTTCCTCCACATCTCTACGCATTTCACCGCTACACGTGGAATTCCGCTCTCCTCTTCTGCACTCAAGTCTCCCAGTTTCCAGTGCGTCACGGGGTTGAGCCCCGCACTTAGACACCAGACTTAAGAAACCGCCTGCGCGACCTTTATGCCCAATTCTACAG
+
CCCCCGGDGGGGGGGGGGGGGGGGGGGGGGGGGGGGGGEGG7FGGGGGGGGGGGFGGAEGGGGGGGEGGFGGGGGGGGGGGGGGGGGGGGGGGCFGGGGGGGGGGGGGGGGGGGGFCFFGGGGGGGGGGGGGGG?FD8FEFGGFGFGFGB8=FFGF;DDD=DEEFFFDF8BAEAD5<5>@EG5CFGGDFG>AD?EF6>CBFDD9BE*9>;C4(3:8(98?6238(*21:>>A2<<:::<<><:>24
@M00200:205:000000000-AKKM3:1:1101:23208:7515 2:N:0:1
TACCGGGGTATCTAATCCCGTTTGCTCCCCTGGCTTTCGCGCCTCAGCGTCAATACCGGTCCAGGATGCCGCCTTCGCCACCGATGTTCCTCCAGATATCTACGCATTTCACCGCTACACCTGGAATTCCACGTCCCTCTCCCGGATTCACGCCAACCAGTATCGGACGCAGTTCCTGGGTTGAGCCCAGGGATTTCACGTTCGACTTAGCAGGCCGCCTACGCGCCCTTTAAACCCAGTTCTACAGAGAC
+
CCCCCGGGGGFGGGGFGGGE@@AFGGEFD;FC@FF<<FCDDGGEGGGGGGGEFF9AEGG+FCA@8C<BEFDFGCCGF7FDFGF@FGGGGGGG8F?EFFGGGGGGGGEGAFFGGGGFGGFGGGGGG8DCGFFEGFFCEFGFD=,:=>+:DF,6DFD??EG5<:*985?EFGF>BEFFF>**6AD<FGGFFGEBFFGGCFGFFFD<6??;).7;)38=BDA:17189EBD392).-81;8?:A):))))-,.,
@M00200:205:000000000-AKKM3:1:1101:11994:7547 2:N:0:1
TACCAGGGTATCTAATCCTGTTTGCTCCCCACGCTTTCGAGCCTCAGCGTCAGTAATGGACCAGTATGTCGCCTTCGCCACTGGTGTTCTTCCGAATATCTACGAATTTCACCTCTACACTCGGAGTTCCACATACCTCTTCCATACTCAAGATAGCCAGTATCAAAGGCAATTCCAAGGTTGAGCCCTGGGCTTTCACCTCTGACTAAACTATCCGCCTACGCTCCCTTTCTGCCCAATTCTACAGAGCT
+
CCCCCFGGGGGGGGGGGGGGGGFEFGGGGGGGGGGGGGG8<FGGGGGGGGGGGFFF9F9,B,CEFFFGF@FGGGGGGG@EC?EFFAFEGGGGGEDFGGGGGGDG7DGGGGGGGCDF7FFGFG+@:BC8FCGCDD+EFFGFBF;?C+@EG?D8,=+3+@=:=DB=;D=3?FF)3DFF?<6DBDDCBEGF9D+0:EGGFFG5*860*:6;*0:E*>F85C?558):-;>C*5)*2766>3=:6C?C?==43(*
@M00200:205:000000000-AKKM3:1:1101:12690:7561 2:N:0:1
TACGCGGGTATCTAATCCCATTCGCTCCCCACGCTTTCGTCCTAGCAGTGTCAGGTGGCACCCAGTGCTCTGCCTTCGCTTTCGGTGTTCCGAATGATATCAACGCATTTCACTACTACACCATTCGTTCCAAGCACCTCTTTGCCCCTCTAGTTGAGAAGTATTTTGAGCAAACTCAGAAGTTAAGCTTCTGGCCTTTACCCAAACCTTTCTAAACTACCTATCGGTACGATTTATGCCCAATTCTACA
+
CCCCCGGD@CGGGGGGC@FFFFGFGCFGGGGGGGG7FCCFFEFFA@FGGGGGGGGGGFGGGFGFEFGFGGGGDGGGGFGGGGFFCFF:FDGGGCFFGGGFF=FFGGFCCEGGGCFFGEEFEGGGGDEDFFGGGCFG8DGFBCCDF+=:FEGGDGGF78+BDFCGFFGFB+;9FEFFFF6A9EGFFEC5=::<1@E*;>ECF*@6):)8:;BCE?@,:++5:>*+1*)/28(((-/8;5;33)6;<CEE67
@M00200:205:000000000-AKKM3:1:1101:25607:7582 2:N:0:1
TACACGGGTATCTAATCCTGTTTGCTCCCCTAGCTTTCGCGCCTCAGCGTCAGGAACTGTCCAGAAAGTCGCCTTCGCCACCGATGTTCCTCCCGATATCTACGCATTCCACCACTACACCGGGAATTCCATTGCCCCCTAGCTTGCTCGAGCTCGACCGTATCCGCTGACCCCGCCCAGTTGAGCCGGGCGATTTCACAACGGACGTGCCGAGCCGCCTACGCGCCCTTTCCGCCCAGTTCTACAGCGAT
+
CCCCCGGDGGGGGGGGGGGGGGGGGGGGGGFGCGGGGGGGGGGGGGGGGGGGGGGGGGGGGGGGGGGGGGGGGGGGGGGGGGDGGGGGGGGFGGGDGGDGGGGGGGGGGGGGGGGFGGGGGGGGEGGGGFGGGGGFDFEFFGGFGFFEGEGGGGFFFGC*@C@FEFGGAEF@FFDFFFGFFCG+6CFDFGDB;EFCC3C6ED@069(-2:?>1(::9C:(,.3;0::D/0)))(-4C,(,6<<:<>?)(((
@M00200:205:000000000-AKKM3:1:1101:12575:7620 2:N:0:1
TACGAGGGTATCTAATCCTGTTTGCTCCCCACGCTTTCGCACCTGAGCGTCAGTCTTCGTCCAGGGGGCCGCCTTCGCCACCGGTATTCCTCCAGATCTCTACGCATTTCACCGCTACACCTGGAATTCTACCCCCCTCTACGAGACTCAAGCTTGCCAGTATCAGATGCAGTTCCCAGGTTGAGCCCGGGGATTTCACATCTGACTTAACAAACCGCCTGCGTGCGCTTTAAACCCAATTCTACAG
+
CCCCCGGGGGGGGGGGGGGGGGGGGGGGGGGGGGGGGGGGGGGGGGGGGGGGGGGGGGGGGGGGGGGCGGGGGGGGGGGGFFEGGGGGGGGGGGGGGGGGGGGGGGGGGGGGGGGEGGGGGGGGEGGGGGGGGGGGGFGFFGFBGFGFGFFGGGGAFFGFGGFGFCGGFGFEFECFFFGFGGGGFGG>EDGB>EG=FEGE?EFC?CECECFCE@GC;3>D(60<(;77936<>A<7C?6?2::6>A)
@M00200:205:000000000-AKKM3:1:1101:18049:7634 2:N:0:1
TACGGGGGTATCTAATCCTGTTTGCTCCCCACGCTTTCGAGCCTCAGCGTCAGTAATGGACCAGTATGTCGCCTTCGCCACTGGTGTTCTTCCGAATATCTACGAATTTCACCTCTACACTTGGAGTTCCACATACCTCTTCCATACTCAAGATAGCCAGTATCAAAGGCAATTCCAAGGTTGAGCCCTGGGCTTTCACCTCTGACTAAACTATCCGCCTACGCTCCCTTTAAACCCAGTTCTACAG
+
CCCCCGGGGGGGGGGGGGGGGGGGGGGGGGGGGGGGGGGGGGGGGGGGDEGGGGGGGGGGGGGGGGGGGGGGGGGGGGFGGGGGGGGGGFGGGGGGGGGGGGGGGGGFFGGGGGGFGGGGGGF8EEDFGGGGFFGFGBCEFGGFGFGFGFGGGD?5DEFFGGEGEFF8DGFDBDBFFFGFGGDFAFEFFFC5A6CFFFFC:@68ACEE6>@46EFFDD>=ABD>@G;D6C584>==C?;;?EE?EE3
@M00200:205:000000000-AKKM3:1:1101:13352:7669 2:N:0:1
TACACGGGTATCTAATCCTGTTTGCTCCCCACGCTTTCGAGCCTCAGCGTCAGTAATGGACCAGTATGTCGCCTTCGCCACTGGTGTTCTTCCGAATATCTACGAATTTCACCTCTACACTCGGAGTTCCACATACCTCTTCCATACTCAAGATAGCCAGTATCAAAGGCAATTCCAAGGTTGAGCCCTGGGCTTTCACCTCTGACTAAACTATCCGCCTACGCTCCCTTTACGCCCAATTCTACAG
+
CCCCCGGGGGGGGGGGGGGGGGGGGGGGGGGGGGGGGGGFCGGGGGGGGGGGGGGGGGGGGGGGGGGGGGDGGGGGGGGGGGGDGGGGGGGGGGGGGGGGGGGGG8FGGGGGGGGFGGGGGGGDEDGGGGFGGGGGGFGFFGGFGFGFGBF6FGG5FFFFGGFGEFGF6FFBFFFFFFDDFGFGBDGFFF?5AGGFF7C6CD@5CE<*=@8A@EGGAFEF>DABDGAF>:BEE25(=9>BECC4@=)
@M00200:205:000000000-AKKM3:1:1101:16296:7695 2:N:0:1
TACACGGGTATCTAATCCTGTTTGCTCCCCTAGCTTTCGCGCCTCAGCGTCAGGAACCGTCCAGAAAGTCGCCTTCGCCACTGGTGTTCTTCCTAATATCTACGCATTCCACCGCTACACTAGGAATTCCACTTTCCTCTCCGGTCCTCAAGACTCGCAGTTTCAGAAGCAGGCTCGGGGTTGAGCCCCGCGTTTTCACTCCCGACTTACGAGTCCGCCTACGCGCCCTTTAAACCCAATTCTACCGCGAT
+
CCCCCGGGGGGGGGGGGGGGGFGGGGGGGGGGGFFCFGEF@GGGGFGGGGEFEGGGGGCGGGGGGGGGGGGDFGEFGGEGGGGGFFGGGGGGGGGFGFFFGFGFGGCEG9DFGGGFGGGE;EFCDEFCGGGGCFGG8<=9;EEECBCBD+@6@DFFFEG*+=DDDEGCF?DBD=?FD*=5FEDCACG>ED*:ADEGA<CCEFF29966>>1(((3ADDB?;8/59EFD9*,66548>112)4A92)(((-(
@M00200:205:000000000-AKKM3:1:1101:12541:7838 2:N:0:1
TACACGGGTATTAATCCTGTTTGCTCCCCACGCTTTCGAGCCTCAGCGTCAGTAATGGACCAGTATGTCGCCTTCGCCACTGGTGTTCTTCCGAATATCTACGAATTTCACCTCTACACTCGGAGTTCCACATACCTCTTCCATACTCAAGATAGCCAGTATCAAAGGCAATTCCAAGGTTGAGCCCTGGGCTTTCACCTCTGACTAAACTATCCGCCTACGCTCCCTTTATGCCCAATTCTACAG
+
CCCCCGGGGGGGGFGGGGGGGGGGGGGGGGGGGGGGGCGFGGGGGGGGGGGEGGGGGGGGGGGGGGFGFGGGGGGFGGFFGGCFFGGGGFGGEGDFGGGGGGGGGGDFGGGGGGGFG9FGGCECEGGGGGGGGFGGGFGFF;EFGFGFG6ECFDFFFGGFGGFG;DFDDFFDDE7E7?6DFGGGFGGFFF6?A9@<CE7=CFF7ACC8:CEEEEF8>DEFB2>?=;?7C9CCE47:75>9>C78@@
@M00200:205:000000000-AKKM3:1:1101:22497:7887 2:N:0:1
TACTGGGGTATCTAATCCTGTTTGCTCCCCACGCTTTCGCGCCTCAGCGTCAGAACCGGACCAGACAGCCGCCTTCGCCACTGGTGTTCTTGCGAATATCTACGAATTTCACCTCTACACTCGCAGTTCCGCTGTCCTCTTCCGGTCTCAAGTCTCCCAGTATCGAAGGCAATTCTGTGGTTGAGCCACAGGCTTTCACCCCCGACTTAAAAGACCGCCTACGCGCCCTTTAAACCCAATTCTACAGCAA
+
CCCCCGGGGGGGGGGGGGGGGGGGGGGGGGGGGGGGGGGGDGGGGGGGGGGGDGGGGGGGGGGGGGGGGGGGGGGGGGGGGGGGGGGGGGGGGGGGGGGGGGGGGGGGGGGGGGGFFGGGGGGG78CFGGGGGGGGGFGFFGGFGFGFGDFFDFGFFG6CGCEGAFC>?GFFFFFFFFGFGGGGFFG>A>GFFGGGFEFF9BF@=B@;9ECEE;FGFGFD;3<A;DFG)984<D<?E<31:A2:A92)((
@M00200:205:000000000-AKKM3:1:1101:25659:7911 2:N:0:1
TACTGGGGTATCTAATCCCGTTTGCTCCCCTAGCTTTCGCGCCTCAGCGTCAGTGTCGGTCCAGGAAGCCGCCTTCGCCACCGGTGTTCCTCCGGATATCTACGCATTTCACCGCTACACCCGGAATTCCGCTTCCCTCTCCCGAACTCAAGCCTCGCAGTTTTCCACGCCATTCCCCGGTTGAGCCGGGGGATTTCACGCGGAACTTACAAGACCGCCTACGCGCCCTTTAAACCCAATTCTACAG
+
CCCCCGGGGGGGGGGGGGGGGGGGGGGGGGGGGGGGGGGGGGGGGGGGGGGGGGGGGGGGGGGGGGGGGGGGGGGGGGGGGGGGGGGGGGGGGGGGGGGGGGGGGGGGGGGGGGGAGEGGGGGGGGGGGGFGGGDDGFGFFGGFGFGFGFGGGGGFFGGFG>EGFFGGFGFFFFFFFFGFGGDFFGGF>CEE:CEGFFGFFFF;>FFFF<):?BGF>DEB:<2)-:<D)7:6<<4?EF04AAF26>:
@M00200:205:000000000-AKKM3:1:1101:17054:7914 2:N:0:1
TACAGGGGTATCTAATCCCGTTCGCTACCCTGGCTTTCGTTCCTCAGCGTCAGAAAAGTCCCAGTGAGCCGCCTTCGCCTCCGGTATTCCAGATGATATCAACGCATTTCACCGCTCCACCATCTGTTCTGCTCACCTCTAGCTTCCTCAAGCTCGGTAGTTTGGAGCGCAATTCCTCGGTTGAGCCGAGGGCTTTCACACCCCACTTTCCAAGCCGCCTACGAACTCTTTAAACCCAATTCTACAG
+
CCCCCGGGGGGGGGGGGGGGGGGGGGGGGGGGCGGGGGGGGGGGGGGGGGGGCGFGGGGGGGGGGGGGGGGGGGGGGGGGGGGEGGGGGGGGGGAEGGGGGGGGGGGGGGGGGGDEGGGGGGGGGFGGGGGGGGGGGFGFFFGFGFCDGFGCGGGEDG6AFFD85D+D5EBBD@+?FFC5FEGFFCF?>G55@GGGFCFE@@@FFFF4=EBEE=F=>GDFFF;:0:AFFGFF?)7388?FFDB<A9)
@M00200:205:000000000-AKKM3:1:1101:8359:7927 2:N:0:1
TACAGGGGTATCTAATCCTGTTTGCTCCCCACGCTTTCGCGCCTCAGCGTCAGTTACAGTCCAGAGAGCCGCCTTCGCCACTGGTGTTCCTCCACATCTCTACGCATTTCACCGCTACACGTGGAATTCCGCTCTCCTCTTCTGCACTCAAGTCTCCCAGTTTCCAGTGCGTCACGGGGTTGAGCCCCGCACTTAGACACCAGACTTAAGAAACCGCCTGCGCGCGCTTTAAACCCAATTCTACAG
+
CCCCCGGGGGGGGGGGGGGGGGGGGGGGGGFGGGGGGGGGGGGGGGGGGGGGGGGGGGGGGGGGGGGGGGGGGGGGGGGGGGGGGGGGGGGGGGGGGGGGGGFGGGGGGGGGGGGFGGGGGGGGCEFGGGGGGGGGGFGEFGGFGFGFGFGGGGGFFGGFFGFGEFGDDFEFFFFF>AC9FEFGFFFFB>EDBFFGFBGFDBF2B=CEC*;*>DFGBDA=<9>>@:B3774<)-.4/(2)).626)
@M00200:205:000000000-AKKM3:1:1101:17084:7934 2:N:0:1
TACAGGGGTATCTAATCCTGTTTGCTCCCCACGCTTTCGCGCCTCAGTGTCAGTTACAGACCAGAAAGTCGCCTTCGCCACTGGTGTTCCTCCATATCTCTACGCAATTCACCGCTACACATGGAATTCCACTTTCCTCTTCTGCACTCAAGTCTCCCAGTTTCCAATGACCCTCCACGGTTGAGCCGTGGGCTTTCACATCAGACTTAAGAAACCACCTGCGCGCGCTTTAAACCCAATTCTACAGAGA
+
CCCCCGGGGGGGGGGGGGGGGGGDGGGGGGFGGGGGGGGGEGGGGGGGGGGGGGGGGGGGGGGGGDGFFGDGGGGGGGGGGGGGGGGGGGGGGGGGFGGGGFGGGG:FGGGGGGGFGEGGGGFGGDFFCCGGGGGGGFFFFGGFGFGFGFF+EGGFFGGBDFDGFFGGFGFFFFFADF>*@EDFFCGFFDGF?FGGA5CEEFEE8CCEE*;A;BGFFGF=2))3-:?DDD;C)1;=E;?@FFC5?939;(
@M00200:205:000000000-AKKM3:1:1101:14217:7936 2:N:0:1
TACTGGGGTATCTAATCCTGTTTGCTCCCCACGCTTTCGAGCCTCAGCGTCAGTAATGAGCCAGTGTGTCGCCTTCGCCACTGGTGTTCTTCCGAATATCTACGAATTTCACCTCTACACTCGGAGTTCCACACACCTCTCTCATACTCAAGACACCCAGTATCAAAGGCAATTCCGAGGTTGAGCCCCGGGATTTCACCCCTGACTTAAATGTCCGCCTACGCTCCCTTTAAACCCAGTTCTACAG
+
CCCCCGGGGGGGGGGGGGGGGGGGGGGGGGGGGGGGGGGGAFGGGGGGGGGGGGGGGGGGGGGGGGGGGGGGGGGGGGGDGGGGGGGGGGGGGGGGGGGGGGGGDGGGGGGGGGGFGGGGDGGGGDEFGGGGGGDGEFGFFGGFGFGEF?DDGGGFFGFBGG>DFFGFFFFDFEFFF>GFGFGFFGFFEGEAEE@CA;E@FFD2@EF?E=;4>EGFDDF@FB=4@EFGCF3>?<7682157<C3)9)
@M00200:205:000000000-AKKM3:1:1101:13005:7949 2:N:0:1
TCCAGGGTATCTAATCCTGTTTGCTCCCCACGCTTTCGCGCCTCAGCGTCAGTTACAGTCCAGAGAGCCGCCTTCGCCACTGGTGTTCCTCCACATCTCTACGCATTTCACCGCTACACGTGGAATTCCGCTCTCCTCTTCTGCACTCAAGTCTCCCAGTTTCCAGTGCGTCACGGGGTTGAGCCCCGCACTTAGACACCAGACTTAAGAAACCGCCTGCGCGCGCTTTAAACCCAATTCTACAG
+
CCCCCGGGGGGGGFGGGGGGGGGGGGFGGGGGGGGGGCGGGGGGGGGGGGGGGGGGGGGGGGGGGGGGGGGGGGGGGGGGGGCGGGGGCDFFFGGGGGGGGGGGGGFFGGGGGGGFGGGGGGGGGFGGGGGGGGGGGFGFFGGFGFGFGFFGFFGFFGGFGGFGE7D9DGEFFFFE55CDEGGGFGGEDGG>AEGGFFGF=D=>3CE864@BBBEE@GF?066B9?E3<CA9>26?58<AAABFF
@M00200:205:000000000-AKKM3:1:1101:27888:8017 2:N:0:1
TACGAGGGTATCTAATCCTGTTCGCTCCCCACACTTTCGCTCCTCAGCGTCAGGTCATGCCCAGAGAACCGCCTTCGCCACCGGTGTTCCTCCTGATATCTGCGCATTTCACCGCTACACCAGGAATTCCGTTCTCCCCTGCATACCTCTAGTCTGCCCGTATCGAAAGCAAGCCAGGTGTTAAGCACCTGGTTTTCACTCCCGACGCGACAAACCGCCTACGAGCCCTTTAAGCCCAATTCTACAGAGC
+
CCCCCGGGGGGGGGGGGGGFGGGGGGGGGGFGGGGGGGGGGGGGGGGGGGGEEGGGGGGGGGGGGGGGGFCFEGEFGGGGGG7>FFGGGGGGGGGGGGGGGGFEFGGGGGFGGGGFGGGGGGGGFG,AGFFFGFFEGFGDFGGFGFGC7?CFGGGFFFGE6=DDAFGCEG9CFFFFFFGFE5CDFDGFA;<A9:CFAAGF=):2):@@BBFFF@FE15A;2=4A,*092*.6699:;0<7:))64<))5(
@M00200:205:000000000-AKKM3:1:1101:20007:8047 2:N:0:1
TACCAGGGTATCTAATCCTGTTTGCTACCCACGCTTTCGAGCCTCAGTGTCAGTGACAGGCCAGAGAGCCGCTTTCGCCACCGGTGTTCCTCCATATATCTACGCATTTCACCGCTACACATGGAATTCCACTCTCCTCTCCTGCACTCAAGTCTACCAGTTTCCAATGCATACAATGGTTGAGCCACTGCCTTTTACACCAGACTTACTAAACCCCCTGCGCCTCCCTTATACCCCGTTCTTCCGTACTC
+
CCCCCGGGGGGGGGGGGGGGGGGGGGAFGGGGGGGGGGGGEGGGGGGFGGGGGGFFGGGGGGGCFF@FFGGGEEGGGGGGGGGG:CGGGGGGGGGGGFGGGGGGGEEGGGGGFGGBGDFGFG@EF9FGFFGGCFFFGFG<FGGFGFGFGFD+4?99DGGF=DEGDF?=DD+0989+4;+=E=?8:8=??8@FACFFCCEC@)18))0**;E*):>3)90)0-)*-*3*;:=?58<=*(63:9**1/)(((.
@M00200:205:000000000-AKKM3:1:1101:8732:8097 2:N:0:1
TACCGGGGTATCTAATCCTGTTTGCTCCCCACGCTTTCGAGCCTCAGCGTCAGTAATGAGCCAGTGTGTCGCCTTCGCCACTGGTGTTCTTCCGAATATCTACGAATTTCACCTCTACACTCGGAGTTCCACACACCTCTCTCATACTCAAGACACCCAGTATCAAAGGCAATTCCGAGGTTGAGCCCCGGGATTTCACCCCTGACTTAAATGTCCGCCTACGCTCCCTTTAAACCCAATTCTACAG
+
CCCCCGGGGGGGGGFGGGGGGGGGGGGGGGGGGGGGGGGGGGGGGGGGGGGGGGGGGGGGGGGGGGGGGGGGGGGGGGGGGGGGGGGEGGGGGGGGGGGGGGGGGGGGFGGGGGGFGGGGGGGECEGGGGFFGEGGGFGEFGGFGFGFGFGGGGGFFGGFGGFGFFGADFFFFFDFFE>BEGGGFGGFFDGDFGGGC6BEF>BDFEFCFFFCEFGG=CE9=3>30=5C5D3CC9@;B<0=>C333))
@M00200:205:000000000-AKKM3:1:1101:6538:8101 2:N:0:1
TACGCGGGTATCTAATCCTGTTTGCTCCCCACGCTTTCGCGCCTCAGCGTCAGTTACAGTCCAGAGAGCCGCCTTCGCCACTGGTGTTCCTCCACATCTCTACGCATTTCACCGCTACACGTGGAATTCCGCTCTCCTCTTCTGCACTCAAGTCTCCCAGTTTCCAGTGCGTCACGGGGTTGAGCCCCGCACTTAGACACCAGACTTACGAAACCGCCTGCGCGCGCTTTACGCCCAATTCTACCG
+
CCCCCGGGGGGGGGGGGGGGGGGGGGGGGGGGGGGGGGGGGGGGGGGGGGGGGGGGGGGGGGGGGGGGGGGGGGGGGGGGGGGGGGGGGGGGGGGGGGGGGGGGGGGGGGGGFGGFGGGGGGGGG9EGGGGGGGGGGFGFFGGFGFGFGFFGGGGFFGGFDF7CEFGGFGAAFFFFFFGFGEDGFGGFFGCABFFFFEF@F@;?0;9;):?DDFFGBGB;@>2B>:3)9C<<?B0;C:?DAFFD)7
@M00200:205:000000000-AKKM3:1:1101:28034:8110 2:N:0:1
TACTCGGGTATCTAATCCTGTTTGATCCCCACACTTTCGTGCATCAGCGTCAGTTACAGCCCAGTAAGCTGCCTTCGCTATCGGAGTTCTTGACAATATCTATGCATTTCACCGCTACACTGTCAATTCCGCCTACCTCATCTGTACTCAAGGCTACCAGTATCAATGGCACATCAACAGTTAAGCTGCTGGATTTCACCACTGACTTAATAGCCCGCCTACGCACCCTTTAAAACCAGTTATACAGCGAT
+
CCCCCGGGGGGGGGGGGGGGGGGGGGGGGGGGGGGGGGGGGGGGGGGGGGGGGGGGGGFGGGGGGGGGGGGGGGGGGGGGGGGGGGEGGFFGGGGGGGGGFFGDDGGFFGGGGGGFGGGGGGGGGGGGGGFGCEGFGFFEFFGFGFGFFFGFFGGFFEG?AFEGFFFGFGFFF<FFF9DFGFFFFDADFFCFFGGGFEGEFFB):5AE7:7C=A?DACDF=@59>E>D39)96:*1*>=6C*/<?EC)//(
@M00200:205:000000000-AKKM3:1:1101:16250:8165 2:N:0:1
TACGAGGGTATCTAATCCTGTTCGCTCCCCACACTTTCGCTCCTCAGCGTCAGGTCATTCCCAGAGAACCGCCTTCGCCACCGGTGTTCCTCCTGATATCTGCGCATTTCACCGCTACACCAGGAATTCCGTTCTCCCCTGAATACCTCTAGTCTGCCCGTATCGGAAGCAAGCGCCGTGTTAAGCACGGCGTTTTCACTCCCGACGCGACAAACCGCCTACGAGCCCTTTAAACCCAGCTCTACAG
+
CCCCCGGGGGGGGGGGGGGGGGGGGGGGGGGGGGGGGGGGGFGGGGGGGGGGGGGGGGGGGGGGGGGGGGGGGGGGFGGGGGGGGGFGGGGGGGGCGGFGGGGGGGGGFGGGGGGFGGGGGGGGFGFFGGGGGGGGFBEDFGGFGFGEGFG@FGGFFFFFGGBGAEGGFGFFFFFFFFG>FGG@FGGFFCE>B5EDF?GFE2B@0:;B;699;:F=BGE:1?151C3C904A4<<:EF0(.))4443
@M00200:205:000000000-AKKM3:1:1101:28593:8175 2:N:0:1
TACTGGGGTATCTAATCCTGTTCGCTCCCCACACTTTCGCTCCTCAGCGTCAGGTAATGCCCAGAGAACCGCCTTCGCCACCGGTGTTCCTCCTGATATCTGCGCATTTCACCGCTACACCAGGAATTCCGTTCTCCCCTGCATACCCCCAGTCTGCCCGTATCGAAAGCAAGCCAGGTGTTAAGCACCTGGTTTTCACTCCCGACGCGACAAACCGCCTACGAGCCCTTTCTACCCCATTCTACAG
+
B@CCCGFEGEFGGGFFEGGGGGGGG@EFGGGGGGGGG9FGGFFFGEFGGGGGGGGFGGGGFGGGGGGGGCCCEGGGGDFGGGG@FEGGGGFDGGFFGGGGGGGDFCG@FGFFFEG?CFGGGGG>GFDEFAFFDGGGG5E=FFGFGF?)+3@6>DDFF9@9CDDGFFGG>FFE5=9:A5FAFEG98DFFF>6>6<CC6EFFF)5))62=(3>@@@DC(9>(2;(08*)9*9)))6648(,..6>2)).
@M00200:205:000000000-AKKM3:1:1101:6341:8234 2:N:0:1
TACTGGGGTATCTAATCCCGTTTGCTCCCCTGGCTTTCGCGCCTCAGCGTCAAGAACAGGCCAGGTAGTCGCCTTCGCCACTGGTGTTCCTCCCGATATCTACGCATTTCACCACTACACCGGGAATTCCACTACCCTCTCCTGCCTTCGAGTCGATCAGTATCCCGTGACCCTCCCCAGTTGAGCCGGGGGCTTTCACACGGGACTTCATCGACCGCCCGCGCGCTCTTTAAACCCAGTTCTACAGAGAC
+
CCCCCGGGGGGGGGFGGFGGGGGGGGGGGGGGFGGGGGGGGGGGGGGGGGGGGGGGGGGGGGGGGGGGGGGDGGGGGGGGGGGGGGGGGGGGGGGGGGGGGGGGGGGGGGGGGGGFGGGGGGEEG7=8FCFGGF6=E5DDFGGFGF8DFFF8DF6?BGGFGFBGFFGG>GFEFBFEFFGFGG@+*5C9A>EEFCFGFFG5@>>01;D@)).6;(=?>D3((,(04=)9/744).40A:1464))6)4)2((
@M00200:205:000000000-AKKM3:1:1101:26906:8266 2:N:0:1
TACAAGGGTATCTAATCCTGTTTGCTCCCCACGCTTTCGAGCCTCAGCGTCAGTAATGGACCAGTATGTCGCCTTCGCCACTGGTGTTCTTCCGAATATCTACGAATTTCACCTCTACACTCGGAGTTCCACATACCTCTTCCATACTCAAGATAGCCAGTATCAAAGGCAATTCCAAGGTTGAGCCCTGGGCTTTCCCCTCTGACTAAACTATCCGCCTACGCTCCCTTTACTCCCAGTTCTACAG
+
CCCCCGGGGGCDFGFGGGGGGGGGGGFGGGGGGGGGCGGGFGFGFGGGGFGGGGGGFGGFE<FGGGGGGGCFGGGFFGFFGGGGGFEGGGEGGDFDEGGGGGGGGCEGGGCFEGGFGEFGEFFE:CGGG8DFGGGGD+9:D=EFG?+*?F86EFGBFGGB=F78C7D86,*:D=7DD@+*868D;DDFB8D5;?FF8*2:=>=ECE5=@5@E;5@,)<9=9CAF4=@7*5.:A*1):(7;;?EE<>@
@M00200:205:000000000-AKKM3:1:1101:18022:8302 2:N:0:1
TACTCGGGTATCTAATCCTGTTTGCTCCCCACGCTTTCGAGCCTCAGCGTCAGTAATGGACCAGTATGTCGCCTTCGCCACTGGTGTTCTTCCGAATATCTACGAATTTCACCTCTACACTCGGAGTTCCACATACCTCTTCCATACTCAAGATAGCCAGTATCAAAGGCAATTCCAAGGTTGAGCCCTGGGCTTTCACCTCTGACTAAACTATCCGCCTACGCTCCCTTTATACCCAATTCTACAG
+
CCCCCGGGGGGGGGGGGGGGGGGGGGGGGDGGGGGGGGGGGGGGGGGGGGGDGGGGGGCGGGGGGFFFGGGGGGGGGGGGGGGGGGGGGGGGGGDGGGGGGGFFG8FGFEFGGGGFGGGGCDGGEGEGCGGGGGFGGFFFFGGFFFD=DFGFGFDFFCFFDFFGFF?GFGFFFFFFFFG?FGGGFG8DFG6??GGGFEFE@@B@EE=E6=C@FEF:8FEFD594>EDGC+.*2<<<:>2>44<CC::
@M00200:205:000000000-AKKM3:1:1101:5620:8353 2:N:0:1
TACTGGGGTATCTAATCCTGTTTGCTCCCCACGCTTTCGTGCATGAGTGTCAGTGTTGGCCCAGGAGGCTGCCTTCGCCATTGGTGTTCCTCCACATCTCTACGCATTTCACCGCTACACGTGGAATTCCACCTCCCTCTGCCACACTCTAGCCACGTAGTTTCGAGCGCAATTCCCAAGTTAAGCCCGGGGATTTCACACTCGACTTGCGCGGCCACCTGCGCACACTTTATGCCCAGTTCTACAG
+
CCCCCGGGGGGGGGGGGGGGGGGGGGGGGGGGGGGGGGGGGGGGGGGGGGGGGGGGGGGGGFGGGGGCGGGGGGGGGGGGGGGGGGGGGGGGGGGGGGGGGGGGGGGGGGGGGGGFGGGGGFFGGGGGGGGGGDGGDFGFFGGFGFGDGF;DGGGFFFFFEDDF5DGGFGFFFFFBFBGAFCCGFGGC>DE>BEFGFCFEFF99D@ADFFF>@9EE6CFFFDBFBE87>7<)96;<C???FA<AA<)
@M00200:205:000000000-AKKM3:1:1101:19617:8367 2:N:0:1
TACTAGGGTATCTAATCCTGTTTGCTCCCCACGCTTTCGCACCTCAGTGTCAGTATTAGTCCAGGTGGTCGCCTTCGCCACTGGTGTTCCTTCCTATATCTACGCATTTCACCGCTACACAGGAAATTCCACCACCCTCTACCATACTCTAGTCAGTCAGTTTTGAATGCAGTTCCCAGGTTGAGCCCGGGGCTTTCACATCCAACTTAACAAACCACCTACGCGCGCTTTAAACCCAGTTCTACAG
+
CCCCCGGGGGGGGFGGGGGGGGGGGGGGGGGGGGGGGGGGGGGGGGGGGGGGGGFGGGGGGGGCFFGFGGGGGGGGGGGGGGFGGGGGGGGGGGGGGGGGFGGGGDGGGGGGGGGEGGGGGGFGCDGEGGFFFGGGGFGFFGGFGF?EGFF9FGGFFDGFFGEGDBGGFGFFFEFCFFGFGGCFFFGFFGD5*@CCAEGFFFDC0===C@E@E@F5=4B=EF)9@EFGG334CC<1B22;;ECCC)3
@M00200:205:000000000-AKKM3:1:1101:5588:8400 2:N:0:1
TACACGGGTATCTAATCCCGTTTGCTCCCCTGGCTTTCGCTCCTCAGCGTCAATGCCGGTCCAGGATGCCGCCTTCGCCACCGGTATTCCTCCAGATATCTACGCATTTCACCGCTACACCTGGAATTCTGCATCCCTCTCCCGGATTCAAGCCATCCAGTATCGGACGCAGTTCCCAGGTTGAGCCTGGGGATTTCACGTCCGACTTAGTTGGCCGCCTACGAGCCCTTTAAACCCAATTCTACAGACAT
+
CCCCCGGGGGGGGGGGGGGGGGGGGGGGGGGGGGGGGFGGGGGGGGGGGGGGGGGGGGGGGGGGGGGGGGGGGGGGGGGGGFEGG>FGGGGGGGGGGGGGGGGFGGGGGGGGGGGEGGGGGGGGGCFGGFDGGG9EGFDDFGGFGB>AGFGD?DFFFGGFGGEGFDGGEE5>D@+BFFF5F@FGFGC6FGCEBCFGFEF5-525@@B@4C<CEFFF>GF?18@5;CBFFC?)497:A(,365<AA4>B(()
@M00200:205:000000000-AKKM3:1:1101:7688:8408 2:N:0:1
TACTAGGGTATCTAATCCTGTTTGCTCCCCACGCTTTCGCGCCTCAGCGTCAGAACCGGACCAGACAGCCGCCTTCGCCACTGGTGTTCTTGCGAATATCTACGAATTTCACCTCTACACTCGCAGTTCCGCTGTCCTCTTCCGGTCTCAAGCCAACCAGTATCGAAGGCAATTCTGTGGTTGAGCCACAGGCTTTCACCCCCGACTTAATCGGCCGCCTACGCGGCCTTTATGCCCAATTCTACAGACAT
+
CCCCCGGGGGGGGGGGGGGGGGGGGGGGGGGGGGGGGGGEFGGGGGGGGGGGGGEFGGGGGGGGGFGGGGGGGGEGGGGGGGGGGGGGGGGGGGGGGGGGGGFGGGGGGGGGGGGFGGGGGGGGCGGGGGGGGGGGGFFFFGGFGFD5@DDFGGGFFEDFGCCGFFFDFGFFFEAAFFF5FG07?EGFFFFFFGGGFEFE5(5>=BF0C>C?<;CE@DE07@@A(:<D*9<A>).);7,:ABABFD76(3)
@M00200:205:000000000-AKKM3:1:1101:13972:8436 2:N:0:1
TACTGGGGTATCTAATCCTGTTTGCTCCCCACGCTTTCGAGCCTCAGCGTCAGTAATGGACCAGTATGTCGCCTTCGCCACTGGTGTTCTTCCGAATATCTACGAATTTCACCTCTACACTCGGAGTTCCACATACCTCTTCCATACTCAAGATAGCCAGTATCAAAGGCAATTCCAAGATTGAGCCCTGGGCTTTCACCTCTGACTAACCTATCCGCCTACGCTCCCTTTATACCCAGTTCTACAGACAT
+
CCCCCGGGGGGGGGGGGGGGGGGGGGGGGGGGGGGGGGGGFGGGGGGGGGGGGGGFGGGGGGGGGGGGGGGGGGGGGGGGGGGGGGGGGGGGGGGGGGGGGGFGGFFGGGGGGGGFGGGGGGFGF@EGGGGGGGGGGFGFFDFFFFGFG9D+EFG@FEGFD9FCCC88?FDDDEFFFFG*CAFGFGGFFGGF5FFFFEF8@BFF7:6==)8ABEGFA>?)=:):9EEGDD6*:7>6,7@7CC8C<=)*((*
@M00200:205:000000000-AKKM3:1:1101:22836:8438 2:N:0:1
TACTCGGGTATCTAATCCGGTTTGCTCCCCACGCTTTCGCGCCTCAGCGTCAGAAGTGGACCAGGTGGCTGCCTTCGCCATCGGCGTTCCTCCCGGTATCTGCGCATTTCACCGCTACTCCGGGAATTCCACCACCCTCTCCCACCCTCTAGCCTGAGCGTATCCCACGCTCCTCCACGGTTGAGCCGTGGCCTTTCACATGGGACGCCCCAGGCCGCCTACACGCCCTTTACGCCCAATTCTACAGCTAC
+
CCCCCGGGGGGGGGGGGGGGGGGEGGGGGGDFFGGGGGGGGGGGGGGGGGGGGGGFGGGFGGGECGFGFGGGGGGGGGGGGGEGCEGGGGGGGGGGGGGGGGGGGGGGCF9FGGGFGGGGGGE7FEGGGGGFGGGGGFGFFGGFGEGFGFG@@CG:A87@EC5CEFFGFGADAFFFFADEEEGFFGG4?D*5ACFFFEGE?@@(5=BFF;>(--;E1C;???BFBGFG<<3):,44C<:?BA<AB24))))
@M00200:205:000000000-AKKM3:1:1101:16254:8441 2:N:0:1
TACCAGGGTATCTAATCCTGTTTGCTCCCCACGCTTTCGAGCCTCAGCGTCAGTAATGGACCAGTATGTCGCCTTCGCCACTGGTGTTCTTCCGAATATCTACGAATTTCACCTCTACACTCGGAGTTCCACATACCTCTTCCATACTCAAGATAGCCAGTATCAAAGGCAATTCCAAGGTTGAGCCCTGGGCTTTCACCTCTGACTAAACTATCCGCCTACGCTCCCTTTAAACCCAATTCTACAGACAT
+
CCCCCGGGGGGGGGGGGGGGGGGGGGGGGGGGGGGGGGGGGGGGGGGGGGGGGGGGGGGGGGGGGGGGGGGGGGGGGGGGGGGGGGGGGGGGGGGGGGGGGGGGGGGGGGGGGGGFGGGGGGGDFGEGGGFGGGGGGFGFFFGFGFGFGFFDFDFFCBFFG=EGFFGF?FFFFFFFFFGAGGGCFGGFFGG?FGGGFFGB@BFFFFEF8CFF87@:5DEDA@5/7:@GCFFFFF==8@BF68C**13@(5*
@M00200:205:000000000-AKKM3:1:1101:15132:8468 2:N:0:1
TACTCGGGTATCTAATCCTGTTTGCTCCCCACGCTTTCGAGCCTCAGCGTCAGTAATGGACCAGTATGTCGCCTTCGCCACTGGTGTTCTTCCGAATATCTACGAATTTCACCTCTACACTCGGAGTTCCACATACCTCTTCCATACTCAAGATAGCCAGTATCAAAGGCAATTCCAAGGTTGAGCCCTGGGCTTTCACCTCTGACTAAACTATCCGCCTACGCTCCCTTTAACCCCAATTCTACAGACAT
+
CCCCCGGGGGGGGGGGGGGGGGGGGGGGGGGGGGGGGGGGCGGGGGGGGGGGGGGGGGGGGGGGGGGGGGGGGGGGGGGGGGGGGGGGGGGGGGGGGGGGGGGGGGGGGGGGGGGFGGGGGGFEECEGGGGGFGGGGFGFFGGFGFGFGFGCDGGFFFFF8DEGEFGGFGFBFEFFCFFFD@D=DEGAF8@5DC7FFFGE5CF@EFFCE5:7=EGG)<<58@4DAE5C*+78E67-B2@@CEE*916*(0*
@M00200:205:000000000-AKKM3:1:1101:14442:8492 2:N:0:1
TACCGGGGTATCTAATCCTGTTCGCTCCCCACACTTTCGCTCCTCAGCGTCAGGTCATTCCCAGAGAACCGCCTTCGCCACCGGTGTTCCTCCTGATATCTGCGCATTTCACCGCTACACCAGGAATTCCGTTCTCCCCTGAATACCTCTAGTCTGCCCGTATCGGAAGCAAGCGCCGTGTTAAGCACGGCGTTTTCACTCCCGACGCGACAAACCGCCTACGAGCCCTTTATACCCAGTTCTACAGAGAC
+
CCCCCFGGGGGGGGGGGGGGGGGGGGGGGGGGGGGGGGGGGGGGGGGGGGGGGGGGGGGGGGGGGGGGGGGGGGGGGGGGGGGGGGGGGGGGGGGDFGGGGGGGGGGGGGGGGGGFGGGGGGGGDGGGGGCFGGGGFFGFFGGFGFFFGFGFGGGFFGGFG>DGFFGGFGFFF5>>DFGFEFGCFGGF>9EEFGGGFEGFFFD9;;:>>FFFB:EE;GBFFFF>1C:F77:4<4:>FF(52.<5:)2<:1(
@M00200:205:000000000-AKKM3:1:1101:28188:8515 2:N:0:1
TACCGGGGTATCTAATCCCTTTTGCTCCCCATGCTTTCGTGCCTGAGCGTCAGTAACTGTCCAGGTAACCGCCTTCGCCTCTGGTGTTCCTCACGATATCTACGCATTTCACTGCTACACGCGGAATTCCACCCCCCTCTGCCACACTCAAGCCCGCCAGTTTCCACTGCCATTCCCAGGTTGCGCCCGGGGATTTCACAGCAGACATAACGAACAGCCTACGCACGCTTTATACCCAATTCTAAAG
+
CCCCCGGGGGGGGGGGGGGFGGGGGGGGGGDFFGGGGGECFGGGGGFCDGGGG@FFGEG9FGGGGGGGC<FGFGCAFGGCFGFFGGGGGGFGGGGGGGCF8ECDGGDEFGGGC;AFGGGGG6CCF7EFGFGGFGDGGEGFFFEFGFC)=9@F9?8*@EDEGGFGE7?AADFEFACFFFG?CC?*/:;5DGG>)=CDFC75.,:,5;1;47;7?1C*,28(/3(2-*)977344)..<)(()))))-)
@M00200:205:000000000-AKKM3:1:1101:13664:8532 2:N:0:1
TACTGGGGTATCTAATCCTGTTTGCTCCCCACGCTTTCGAGCCTCAGCGTCAGTAATGGACCAGTATGTCGCCTTCGCCACTGGTGTTCTTCCGAATATCTACGAATTTCACCTCTACACTCGGAGTTCCACATACCTCTTCCATACTCAAGATAGCCAGTATCAAAGGCAATTCCAAGGTTGAGCCCTGGGCTTTCACCTCTGACTAAACTATCCGCCTACGCTCCCTTTACACCCAATTCTACAT
+
CCCCCGGGGGGGGGGGGGGGGGGGGGGGGGGGGGGGGGGGGGGGGGGGGGGGDGGGGGGGGGGGGGGGGGGGGGDFDFFGGGGFGGGGFGGGGGGGGGGGGGGGGGGGGGGGAEGBGGGGFGGGDEGGGGFFGGGGFDEBFGGFGFGFGFFDGFGFFCFFFFFGE?FC?FFDFFF7DFFFGGDFFGGFFFC**ACC0*@865@CFFEFFEFFFEBEAG>DD@>DDGFGCFECC7;3CBB3=E<4*9*
@M00200:205:000000000-AKKM3:1:1101:21791:8533 2:N:0:1
TACTCGGGTATCTAATCCTGTTTGCTCCCCACGCTTTCGAGCCTCAGCGTCAGTAATGGACCAGTATGTCGCCTTCGCCACTGGTGTTCTTCCGAATATCTACGAATTTCACCTCTACACTCGGAGTTCCACATACCTCTTCCATACTCAAGATAGCCAGTATCAAAGGCAATTCCAAGGTTGAGCCCTGGGCTTTCACCTCTGACTAAACTATCCGCCTACGCTCCCTTTAAACCCAATTCTACAG
+
CCCCCGGGGGGGGGGGGGGGGGGGGGGGGGGGGGGGGGGGGGGGGGGGGGGGGGGGGGGGGGGGGGGFGGFFGGGGGGGGGGGGGGGGGGGGGGGGGCFGGGGGGGGGGGGGGGGFGGGGGGGDF7BDFGGGGGFGFCFFFEGFGF6=FFGFGA+9DDFFGFEGFFGGFFFFFFFBDFF?FFGG5DFF5=6<FGGG97:8CCEBEFFFF@EEFFFFAGF)0)):@EEGFFBFEEE5:=>29CE5CEB
@M00200:205:000000000-AKKM3:1:1101:8766:8609 2:N:0:1
TACTCGGGTATCTAATCCTGTTTGCTCCCCACGCTTTCGCGCCTCAGCGTCAGAACCGGACCAGACAGCCGCCTTCGCCACTGGTGTTCTTGCGAATATCTACGAATTTCACCTCTACACTCGCAGTTCCGCTGTCCTCTTCCGGTCTCAAGCCAACCAGTATCGAAGGCAATTCTGTGGTTGAGCCACAGGCTTTCACCCCCTACTTAATCGGCCGCCTACGCGCCCTTTAAACCCAATTCTACAG
+
CCCCCGGGGGGGGGGGGGGGGGGGGGGGGGGGGGGGGGGGGGGGGGGGGGGGEGFGGGGGGGGFGGGGGGGGGGGGGGGGGGGGGGGGGGGGGGGGGDGGGGGGGGGGGGGGGGGFGGGGGGGGEGGGGGEGGGGGGFGFFFGEGFGFGFA?FFFFFGGFFC=FDFGDEGF@FFFFAA99FFDFFCEFFF>A>FGGFFDEF=@2>B:CEEFFD@DGFGEFFFFE>GFG39?4463.;::?DFFFB)5
@M00200:205:000000000-AKKM3:1:1101:16928:8633 2:N:0:1
TACTGGGGTATCTAATCCTGTTTGCTCCCCACGCTTTCGCACCTCAGCGTCAGTTCCGAGCCAGTAAGCCGCCTTCGCCACTGGTGTTCTTCCTAATATCTACGAATTCCACCTCTACACTAGGAGTTCCACTTACCTCTCTCGGTCTCTAGACTACCAGTATCAAAGGCAGTTCCGGAGTTGAGCTCCGGGATTTCACCCCTGACTTAATAGTCCGCCTACGTGCACTTTAAGCCCAATTCTACAG
+
CCCCCGGGGGGGGGGGGGGGGGGGGGGGGDGGGGGGGGGGGGGGGGGGGGGGGGGGGGGGGGGGGGGFGGGGGGGGGGGGGGGGGGGGFGGGGGGGGGGGGGFGGGGGGGGGGGFF=FGFFCGFFGGGGGGGGG+9=FF6DGGFGFGADDFBFGGFFGGFGGD3DFGGBGFFFFFBBB6>FCG76?CF?DGDEGCG@AFECACFF):*>46**>C79D>25>28B5>?>D=8*>*7;81@CCFF5)4
@M00200:205:000000000-AKKM3:1:1101:10590:8666 2:N:0:1
TACTGGGGTATCTAATCCTGTTTGCTCCCCACGCTTTCGCGCCTCAGCGTCAGTTACAGTCCAGAGAGCCGCCTTCGCCACTGGTGTTCCTCCACATCTCTACGCATTTCACCGCTACACGTGGAATTCCGCTCTCCTCTTCTGCACTCAAGTCTCCCAGTTTCCAGTGCGTCACGGGGTTGAGCCCCGCACTTAGACACCAGACTTAAGAACCCGCCTGCGCGCACTTTAAACCCAGTTCTACAG
+
CCCCCGGGGGGGGGGGGGGGGGGGGGGGGGGGGGGGGGGGGGGGGGGGGGGGGEGGGGGGGGGGGGGGGGGGGGGGGGGGGGGGGGGGGGGGGGGGFGGGGGGGGGGG8EGGGGGFGGGGGFGG:EFCFGGGGGGGGFGFFGGFGFGFGFGGGGGFFGGFDCFGEF?EFGBDFFFD>BDBCGFGFGF>@>EFD?FFFFGFFFD2>>/>>CEF(7::3/:=<12>B=DD6DD)6<8:E:(4>>AFB?
@M00200:205:000000000-AKKM3:1:1101:12041:8698 2:N:0:1
TACACGGGTATCTAATCCTGTTTGCTCCCCACGCTTTCGAGCCTCAGCGTCAGTAATGGACCAGTATGTCGCCTTCGCCACTGGTGTTCTTCCGAATATCTACGAATTTCACCTCTACACTCGGAGTTCCACATACCTCTTCCATACTCAAGATAGCCAGTATCAAAGGCAATTCCAAGGTTGAGCCCTGGGCTTTCACCTCTGACTAAACTATCCGCCTACGCTCCCTTTAAACCCAATTCTACAG
+
CCCCCGGGGGGGGGGGGGGGGGGGGGGGGGGGGGGGGGGGGGGGGGGGGGGGGGGGGGGGGGGGGGGGGGGGGGGGGGGGGGGGGGFGGGGGGGDGGFGGGGGGGCCFFGGGGGGFGGGGGGGGGGGGGGGGGGFGGFGFFGGFGFGFGFGGGGGBFFGFEGFGFFGGFGFDFFFFFF?5CEFG5EEFFGGFF?FGFFGFFDFFFE8E@CFFFFGGFGFFFFFD=CDGFF=FEFFFC@FD4:4?E=E
@M00200:205:000000000-AKKM3:1:1101:27288:8718 2:N:0:1
TACTAGGGTATCTAATCCTGTTTGCTCCCCACGCTTTCGAGCCTCAGCGTCAGTTACAGACCAGAGAGTCGCCTTCGCCACCGGTGTTCCTCCTGATATCTGCGCATTTCACCGCTACACCAGGAATTCCGTTCTCCCCTGAATACCTCTAGTCTGCCCGTATCGGAAGCAAGCGCCGTGTTAAGCACGGCGTTTTCACTCCCGACTCGACAAACCGCCTACGAGCCCTTTAAACCCAATTCTACAGAGCT
+
CCCCCGGGGGGGGGGGGGGGGGGGGGGGGGGGGGGGGGGCGGGGGGGGGGGGGGGGGG9FCEGGGGFEF9FGGEGGGGGG7FGGGGGGGGGFG,EFGGGGGGGEGEDGGGGGGGGFGGFGG6CC<EGGG8=,=,+EF?E5*@8DA?GEGFGDDFG;FGGFG>)D=A6AAFFFA5*9?D=BBEG;AFFFB5>>5@:CFEG5537>DF(1(11(61CG6CEDFD@A(:<D577).4><C<0:).):9))6?()
@M00200:205:000000000-AKKM3:1:1101:14685:8718 2:N:0:1
TACACGGGTATCTAATCCTGTTCGCTCCCCACACTTTCGCTCCTCAGCGTCAGGTCATTCCCAGAGAACCGCCTTCGCCACCGGTGTTCCTCCTGATATCTGCGCATTTCACCGCTACACCAGGAATTCCGTTCTCCCCTGAATACCTCTAGTCTGCCCGTATCGGAAGCAAGCGCCGTGTTAAGCACGGCGTTTTCACTCCCGACGCGACAAACCGCCTACGAGCCCTTTAAACCCAGTTCTACAG
+
CCCCCGGGGGGGGGGGGGGGGGGGGGGGGGGEGGGGGGEGGGGGGGGGGGGGGGGGGGGGGGGGGGGGGGGGGGGGGGGGDGGGGGGGGGGGGGGGGGGGGGGGEGGGGGFGGGD>DEGGGGGGFFGGGGGGGGGGGF>=FGGFGFFFGFF?FGGFFGGDGGFFFFGGFGFCFDF*<AGFGFFCFDGFFDGFFEGCFCFFF=2@<9BFBBB;6(;;6CB06<0;:D>CFG74<9A(A103699)6:0
@M00200:205:000000000-AKKM3:1:1101:12069:8720 2:N:0:1
TACACGGGTATCTAATCCTGTTCGCTCCCCACACTTTCGCTCCTCAGCGTCAGGTAATGCCCAGAGAACCGCCTTCGCCACCGGTGTTCCTCCTGATATCTGCGCATTTCACCGCTACACCAGGAATTCCGTTCTCCCCTGCATACCTCTAGTCTGCCCGTATCGGAAGCAGGCTCAGGGTTAAGCCCTCAGTTTTCCCTCCCGACGTGACAAACCGCCTCCTACCCCTTTAAACCCATTTCTACAGCGAT
+
CCCCCGGGGGGGGGGGGGGGGGGGGGGGGGGGDGGGGGGGGFGGGGGGGGGGGDG9EFDFFGFGGG<<FFEGGGDGGGEGEGG>6CFGGGGGG,AFGFFGGCAFGGGGGGGGGGGFGGGGFFF7+@FDGGG8DD?FG5CDFGG+@;DDFFGF;D9DFGGFG>DGDF+@:FA@*8**:AC*@:778EGFF*@AFFGGF*<45>9@)-5/-(84/0B5(:)((/(*)3A3<5))647;*1(-.644<6)),((
@M00200:205:000000000-AKKM3:1:1101:15336:8778 2:N:0:1
TACGCGGGTATCTAATCCTGTTTGCTCCCCACGCTTTCGAGCCTCAGCGTCAGTAATGGACCAGTATGTCGCCTTCGCCACTGGTGTTCTTCCGAATATCTACGAATTTCACCTCTACACTCGGAGTTCCACATACCTCTTCCATACTCAAGATAGCCAGTATCAAAGGCAATTCCAAGGTTGAGCCCTGGGCTTTCACCTCTGACTAAACTATCCGCCTACGCTCCCTTTATGCCCAATTCTACAGCGAT
+
CCCCCGGGGGGGGGGGGGGGGGGGGGGGGGGGGGGGGGGGFGGGGGGGGGGGGGGGGGGGGGGGGGGGGGDGGGGGGGGGGGG8FGGGGGGGGGGDGGGGGGGGGFGGGGGGGGGFGGCGGGGC=CEFGGGGGGGGGFGFFGGFGFGFGFGFFFGFFGGFGGFGFFFGFGFFFFFFFFGFGFGGAFFFFFF>FGGFFEFEFFFFFE5A*0)7ACEG=FFFFF=EDE?FF7>4@*67E@F@CFE?E9@)(6(
@M00200:205:000000000-AKKM3:1:1101:16204:8884 2:N:0:1
TACTCGGGTATCTAATCCTGTTTGCTCCCCACGCTTTCGCACCTCAGCGTCAGTTACAGTCCAGAGAGCCGCCTTCGCCACTGGTGTTCCTCCACATCTCTACGCATTTCACCGCTACACGTGGAATTCCGCTCTCCTCTTCTGCACTCAAGTCTCCCAGTTTCCAGTGCGTCACGGGTTTGAGCCCCGCACTTAGACACCAGACTTAAGAAACCGCCTGCGCGCGCTTTAAACCCCATTCTACAGCGCTC
+
CCCCCGGGGGGGGGGGGGGGGGGGGGGGGGGGGGGGGGGGCGGGGGGGGGGGGGGGGGGGGGGFFFCEGGGGGGGGGGGEGGGFGGGGGGGGGGGGGGGGGGGGGGGGGGGGGGGFGGGGGEFG7FGGGGGGGGGGGFGFFFGDGFGFGF8?FGDFFGGFFGFGFFGFFFFDFDE>5?+:FE8?A8FFFD7BE?9=A@FFFB=5:B*/649=BDC?@GBD6(689:A>*1-))53:*1()6>AAA7)((--
@M00200:205:000000000-AKKM3:1:1101:20067:8909 2:N:0:1
TACGAGGGTATCTAATCCTGTTCGCTCCCCATGCTTTCGCTCCTCAGCGTCAGTTAATGCCCAGAGACCTGCCTTCGCCATCGGTGTTCCTCCTGATATCTGCGCATTTCACCGCTACACCAGGAATTCCAGTCTCCCCTACATCACTCTAGTCTGCCCGTACCCACCGCAGATCCGGAGTTGAGCCCCGGACTTTCACGGCAGACGCGACCAACCGCCTACGAGCTCTTTAAACCCAATTCTACAGAGC
+
CCCCCGGGGGGGGGGGGGGGGGGGGGGGGGGGGGGGGGGGGGGGGGGGGGGGGGGGGGGGFGGFDFDFGGGGGGGGGGGGGGGGGGGGGGGGGGGDFFGGGGGGGGGGGGGGGGGFGGGGGGGGFGGGGGGGFGFG@DGDFGGFGFGFGFGGGFGFFDFFGDA==FGEFGFFFEFFFBCDEGGC?E6FEGGDEGGGFCGFFAFFFB2=213(6=E=9DE704173C)7:::BFFA:C?F:BAFFABF242
@M00200:205:000000000-AKKM3:1:1101:21358:8920 2:N:0:1
TACTGGGGTATCTAATCCTGTTCGCTCCCCATGCTTTCGTGCCTCAGCGTCAGTTGTTGGCCAGTACAATGCCTTCGCTATCGGTGTTCCTGATGGTATCTATGCATTTCACCGCTACACCATCAATTCCATGTACCCCTCCAACACTCAAGCTATCCAGTATCAATGGCACTGCATCGGTTGAGCCGATGTCTTTCACCGCTGACTTAAATAGGCGCCTACGCACACTTTAAACCCAATTCTACCG
+
CCCCCGGGGGGGGGGGGGGGGGGGGGGGGGGGFGGGGGGGGGGGGGGGGGGGGGGGGGGGGGGGGGGGGGGGGGGGGGGGGGGDGGGGGGGGFGGCGGGGGGGGGGGGGGGGGGGFGGGGGGGGFEGGGGFGGGGGAFGFFEGFGFGFGFGFGGGFFGGFGGFGFFGGBFBEFFBDFF6BEGGGFGGB5DCF?;CC;EGFF58AAFFECECFC*6@)@A=DDFE4*AGFCB?<E;BG?=BCEFEF):
@M00200:205:000000000-AKKM3:1:1101:22714:9005 2:N:0:1
TACAGGGGTATCTAATCCTGTTTGCTCCCCACGCTTTCGAGCCTCAACGTCAGTCACGGTCCAGTAAGCCGCCTTCGCCGCTGGTGTTCCTCCTAATATCTACGCATTTCACCGCTACACTAGGAATTCCGCTTACCTCTCCCGCACTCCAGCCGGGCAGTTTCCAGAGCGGTCCCGGGGTTGGGCCCCGGCCTTTCACTCCAGACTTGCCCCGCCGTCTACCCTCCCTTTAACCCCAATTCTCCAG
+
CCCCCGGGGGGGGGGGGGGGGGGGGGGGGGGGGGGGGGGGFGGGGGGGGGGGGGGGGGGGGGGGGGGGGGGDGGGGGGG@FGGDGGGGGGGGGGGGDF;FFDFGEC=@DEDFGGGFDFFFGGFF8;EDEFGGGGGGFD2*@@EBGFGFGFGGGGDADGGF6@7CA7D9;CA995?FAECECEDDAFGFFCCDFGGFA3<CE1.4)/;?3>@@F>EE0/5139).5CBG*:2):-.4;6?19A9).)(
@M00200:205:000000000-AKKM3:1:1101:3539:9009 2:N:0:1
TACCCGGGTATCTAATCCTGTTTGCTCCCCACGCTTTCGAGCCTCAGCGTCAGTAATGAGCCAGTGTGTCGCCTTCGCCACTGGTGTTCTTCCGAATATCTACGAATTTCACCTCTACACTCGGAGTTCCACACACCTCTCTCATACTCAAGACACCCAGTATCAAAGGCAATTCCGAGGTTGAGCCCCGGGATTTCACCCCTGACTTAAATGTCCGCCTACGCTCCCTTTATGCCCAATTCTAAAGAGA
+
CCCCCGGGGGGGGGGGGGGGGGFFGGGGGGGGGGGGGGCFGGDGGGGGGFGGGFGGGGGGFFFGFE@FFGGGGGGGGGGGGGGGFFFGGG;DFFGFFCEFGGEFGGGFGGGGGGGBFGGGGGDEFECFFFGGGGD@8986DF9DFFG7AD8=>FGF:EGFDFEG9=DFBGDD?6DF6:DDFFGDAD?5:;EADEGFFA:B-544).9ACEFEFEGGDDE558>8(3:C*06;?C<=F3<1;<EE37=)((
@M00200:205:000000000-AKKM3:1:1101:27147:9013 2:N:0:1
TACCAGGGTATCTAATCCTGTTCGCTCCCCATGCTTTCGCTCCTCAGCGTCAGTTAATGCCCAGAGACCTGCCTTCGCCATCGGTGTTCCTCCTGATATCTGCGCATTTCACCGCTACACCAGGAATTCCAGTCTCCCCTACATCACTCTAGTCTGCCCGTACCCACCGCAGATCCGGAGTTGAGCCCCGGACTTTCACGGCAGACGCGACAAACCGCCTACGAGCTCCTTAAACCCAATTCTACAGAGAC
+
CCCCCGGGGGGGGAFGGGGGGGGGGGGGGGGGGGGGGGGGGGGGGGGGGGGGGGGGGGGGGGGGGGGGGGGGGGGGGGGGGGGGGGGGGGGGGGGGGFGGGGGGGGGGGGGGGGGFGGGGGGGGFGGGGGGGGGGGGFGFFGFFGFGEGFGGGGG??GGEC>>=DFGGFGEFE<DFF>G5FE@9ACFFFGCADGGGF?C>DAFFD:=B29;9@1BF>GFD0;?B0E>F*2944<A?EFFFFB<<B93).4(
@M00200:205:000000000-AKKM3:1:1101:27290:9048 2:N:0:1
TACAGGGGTATCTAATCCTGTTTGCTACCCACGCTTTCGAGCCTCAGTGTCAGTTACAGTCCAGAGAGCCGCTTTCGCCACCGGTGTTCCTCCATATATCTACGCATTTCACCGCTACACATGGAATTCCACTCTCCTCTCCTGCACTCAAGTCTACCAGTTTCCAATGCATACAATGGTTGAGCCACTGCCTTTTACACCAGACTTAATAAACCACCTGCGCTCGCTTTAAACCCAATTCTACAGAGAT
+
CCCCCGGGGGGGGGGGGGGGGCGGGGGGGGGGGGGGGGGGFGGGGGGGGGGGGGGGGGGGGGGGGFGGGGGGGGGGGGGEGGGGGGGGGGGGGGGGGGGGGGGGGGGGGGGGGGGFGGGGGGGGGGFFFGGGGGFGGFF7DFGBGFFEGFGGGFGF9EF?7D7FBFGGFFFEFFFFF9+?DC8DF8FF589DF7CFFEGEFFFDC>**8AE<E@@C)<6CC5437159/:E48@32E9B*889?*.@:86
@M00200:205:000000000-AKKM3:1:1101:26764:9080 2:N:0:1
TACACGGGTATCTAATCCTGTTTGCTACCCACGCTTTCGCACCTCAGTGTCAGTGTCAGTCCAGAAGGCCGCCTTCGCCACTGGTATTCCTCCCGATCTCTACGCATTTCACCGCTACACCGGGAATTCTACCTTCCTCTCCTGCACTCTAGCTTGACAGTTCCGGATGCCGTTCCCAGGTTGAGCCCGGGGCTTTCACAACCGGCTTATCAAGCCACCTACGCGCGCTTTAAACCCAGTTCTACAG
+
CCCCCGGGGGGGGGFGGGGGGGGGGGGGGGGGGGGGGGGGCFEGGGGGGGGGGGGGGGGGGGGGGGGGGGGGGD>EDGDEGGGGG<FFGGGGEFGGFGGGGFGGGGC:EFGGGGGFGGGGGGGGGGGGGFGGG8F@@DFFFFGFGFGFGFGGGGGFFGGFDGC@)?C3*,;AFFFFFFGFFFCCFCF@>GEBEGGCA<?CE?D2@>>;;<EFFEC=;C58;;(.(385)1(65))4A6(.6<>AA<?
@M00200:205:000000000-AKKM3:1:1101:18569:9115 2:N:0:1
TACAAGGGTATCTAATCCTGTTTGCTCCCCACGCTTTCGAGCCTCAGTGTCAGTTACAGGCCAGAGAGCCGCTTTCGCCACCGGTGTTCCTCCATATATCTACGCATTTCACCGCTACACATGGAATTCCACTCTCCTCTCCTGCACTCAAGTCTACCAGTTTCCAATGCATACAATGGTTGAGCCACTGCCTTTTACACCAGACTTAATACACCACCTGCGCTCGCTTTAAACCCAGTTCTACAG
+
CCCCCGGGGGGGGGGGGGGGGGGGGGGGGGFGGGGGGGEFFGGGGGGGGGGGCFGGGGGGGGGGGFFFDFGGGCGGGGGGCFGFGGGDGGGGGGFGFFGGGGGGGGGGGFGGGGGFGGDCGGFG?DFFGGGGGGGGGFGFFGGFGFGFGD8D;DEFFCFFGCEDDF8ADGFEFBF5988BF688*@DFF6A6AEGGFCGFDFF5CECFCEE*:@6:=C9@5:=9A8**:8E4CE:(676><4@C=E
@M00200:205:000000000-AKKM3:1:1101:18749:9123 2:N:0:1
TACTAGGGTATCTAATCCTGTTCGCTCCCCACACTTTCGCTCCTCAGCGTCAGGTCATTCCCAGAGAACCGCCTTCGCCACCGGTGTTCCTCCTGATATCTGCGCATTTCACCGCTACACCAGGAATTCCGTTCTCCCCTGAATACCTCTAGTCTGCCCGTATCGGAAGCAAGCGCCGTGTTAAGCACGGCGTTTTCACTCCCGACGCGACAAACCGCCTACGAGCCCTTTAAACCCAATTCTACAG
+
CCCCCGGGGGGGGGGGGGGGGGGGGGGGGGGGGGGGGGGGGGGGGGGGGGGGGGGGGGGGGGGGGGGGGGGGGGGGGGGGGGGGGGGGGGGGGGGGGCFGGGGGGGDGGGGGGGGFGGGGGGFGCFGGGGGGDFGGFFGDFGGFGFGFGFGFGGGFFFGBGGFGABDCDGFEFFFEF>DEGGGGFGGFF47BE5CD68ECE=D>D>BF03:@F@FGBDFBB?1B1:@F474AA981CBBB<AA<BF0
@M00200:205:000000000-AKKM3:1:1101:10964:9151 2:N:0:1
TACCGGGGTATCTAATCCTGTTTGCTCCCCACGCTGTCGCGCCTCAGTGTCAGCTGATGCCCAGCAGGCCGCCTTCGCCACTGGTGTTCTTTCGGATATCTACGCATTCCACCGCTACACCCGAAATTCCACCTGCCTCTACATCGCTCGAGCTCAGCAGTTCGCACGGCAGATCCGGGGTTGAGCCCCGGACTTTCACCACACGCTTACCAAGCCACCTACGCGCCCTTTATACCCAATTCTACAG
+
CCCCCGGGGGGGGGGGGGGGGGGGGGGGGGGGGGGGGGGGGGGGGGGGGGGGGGGGGGGGGGGGGGGGGGGGGGGGGGGEGGGGGGGGGGGGGGGGGEFGGFFGFGGGGGFGGGD>GFGGDGGGGGGGCGFGGGGGGFGFFGGFGE>)=5EDDGGFFGGFDGFGFFGGDGFFFBFFFFDFGECFFGC>BGGBFGFFF?CEF?FFFFDF@BF<4:F;?GF:?((.-:BGCFB>>A<>F<3<<DDDBBB
@M00200:205:000000000-AKKM3:1:1101:10454:9182 2:N:0:1
TAAAGGGTATCTAATCCTGTTTGATCCCCACGCTTTCGTGCCTCAGCGTCAATCATACTTTAGTAAGCTGCCTTCGCAATCGGTGTTCTGTGACATATCTATGCATTTCACCGCTACTTGTCACATTCCGCCTACCTCAAGTACATTCAAGCCCGACAGTATCAAAGGCACTGCGATGGTTGAGCCACCGTCTTTTACCCCTGACCTATCAGGCCGCCTACGCACCCCTTACACCCAATTCTACAGAGCTC
+
CC<<@FGG<C@;CFFCFF@FGGFFF,FGGFEGG:FG9@E<@FA,,CEEE,CFF@DEE9EFF,CF9FAFFGGGDGEFGCFEFGGF@CGCFFGGCFF9A@DE8=?F<DFG,C>FFGC9+==AEFBD<EFFGGC>DEFGGF?DD;CDA2C*3?AC8D>5*4=9,303;9+,@8D5585>0?CFG+0+:D89*6@>AGG++*@)8:):8)00>@@*15>*79*/5/7:>CE):CB(8>@@7/3CE?CE43)(/))
@M00200:205:000000000-AKKM3:1:1101:19078:9218 2:N:0:1
TACTGGGGTATCTAATCCTGTTTGCTCCCCACGCTTTCGAGCCTCAGCGTCAGTAATGGACCAGTATGTCGCCTTCGCCACTGGTGTTCTTCCGAATATCTACGAATTTCACCTCTACACTCGGAGTTCCACATACCTCTTCCATACTCAAGATAGCCAGTATCAAAGGCAATTCCAAGGTTGAGCCCTGGGCTTTCACCTCTGACTAAACTATCCGCCTACGCTCCCTTTAAACCCAATTCTACAG
+
CCCCCGGGGGGGGGGGGGGGGGGGGGGGGGGGGGGGGGGGGGGGGGGFGGGGGGGCFGGFGFGGGGGGGGGGGGGGGGGGGGGGGGGGGGE9DGGGGGGGGGGGGGGGGGGGGGGFGGGGGGGGGGGGGGGGGGGFGFGFFGGFFBD:DDFGGG9DCGDBFFDFFFGGFGFD?=FFFFGFGGDGFGGFFDF?FGGGFED@6)*:=<6ACEFF6*7@85:8>@>?AD4D0;;=*91712==:C4>CC=
@M00200:205:000000000-AKKM3:1:1101:6272:9282 2:N:0:1
TACGGGGGTATCTAATCCTGTTCGCTCCCCACACTTTCGCTCCTCAGCGTCAGGTAATGCCCAGAGAACCGCCTTCGCCACCGGTGTTCCTCCTGATATCTGCGCATTTCACCGCTACACCAGGCATTCCCTTCTCCCCTGCATACCTCTAGCCTGCCCGTCTCGAAAGCAAGCGCCGTGTTAAGCACGGCGTTTTCACTCCCGACTCGACCAACCGCCTACGACCCCTTTACACCCACTTCTACAG
+
CCCC8FGGGDGGGGDGGGGGGG9B:FFGFG?GGGGGGGG:7FCGFFFGGGGGGGC,CEFGGGGGFEFFG<CFEGGGGG7F:FEEGGGGGGGFEFDGFCFGGA?FGGGGGGFGFGGFGG?FFF87+>DFGF,,+@=DE?CDFG,9ED+0=*<C,020*7=@E+1;@C950<>@A8?BDB79>C+=BF,?B<5))2:>7C9/)/(.(,((6(:(4(2:(1736:(0(27***5>:2<0:(((475<<-4
@M00200:205:000000000-AKKM3:1:1101:10531:9284 2:N:0:1
TACACGGGTATCTAATCCTGTTTGCTCCCCACGCTTTCGAGCCTCAGCGTCAGTAATGGACCAGTATGTCGCCTTCGCCACTGGTGTTCTTCCGAATATCTACGAATTTCACCTCTACACTCGGAGTTCCACATACCTCTTCCATACTCAAGATAGCCAGTATCAAAGGCAATTCCAAGGTTGAGCCCTGGGCTTTCACCTCTGACTAAACTATCCGCCTACGCTCCCTTTAAGCCCAGTTCTACAG
+
CCCCCGGGGGGGGGGGGGGGGGDFGGGGGGGGGGGGGGGGGGGGGGGGGECGEFGGGGGGGGGGGGGGGGGFGGGGGGGGGGGGGGGGGGGGGGGGGGGGGGGGGGGGGGGGGGGFGGGFFFGGFEGGFGEGGGGFGF9DFGGFGFGFCFGGGGGFFGGFGGFGFF8CFGFFFFF?FFGFGGGGFGFF?DEFF6@CAE<CFFE5CEEFFFEEFFFG>FB=10:9=C*;7CE;558(=595CCEFFFE
@M00200:205:000000000-AKKM3:1:1101:4110:9287 2:N:0:1
TACTAGGGTATCTAATCCTGTTTGCTCCCCACGCTTTCGAGCCTCAGCGTCAGTAATGGACCAGTATGTCGCCTTCGCCACTGGTGTTCTTCCGAATATCTACGAATTTCACCTCTACACTCGGAGTTCCACATACCTCTTCCATACTCAAGATAGCCAGTATCAAAGGCAATTCCAAGGTTGAGCCCTGGGCTTTCCCCTCTGCCTAAACTATCCGCCTACGCTCCCTTTAAGCCCAGTTCTACAGAGCT
+
CCCCCGGGGGGGGGGGGGGGGG9EGGGGGFGGEFGGGGDGGDGGGEEGGGGGGGGGGFFGFGDFGGGGGGFGGGEGFGG>CFFGGFGDFGFDGGG7FDGGG8FF@EGFFGEGGGGFDFFGFGFDEEEGGGCEDFFFE7DDBFG7D7=EFB,=FD9?DG+*6+2DDF8D*,*);9?9@9DFEF@?6DFFFFFDFGG?<*211>5@*3**5*87**7,=FBAAB595A>C7751*1A)6((;**9*@*./((*
@M00200:205:000000000-AKKM3:1:1101:14634:9310 2:N:0:1
TACTAGGGTATCTAATCCTGTTTGCTCCCCACGCTTTCGAGCCTCAGCGTCAGTAATGGACCAGTATGTCGCCTTCGCCACTGGTGTTCTTCCGAATATCTACGAATTTCACCTCTACACTCGGAGTTCCACATACCTCTTCCATACTCAAGATAGCCAGTATCAAAGGCAATTCCAAGGTTGAGCCCTGGGCTTTCACCTCTGACTAAACTATCCGCCTACGCTCCCTTTAAGCCCAATTCTACAG
+
CCCCCGGGGGGGGGGGGGGGGGGGGGGGGGGGGGGGGGGGGGGGFGGGGGGGGGGGGGGGGGGGGGGGGGGGGGGGGGGGGGGGGGGGGGGGGGGGGGGGGGGGGGGGGGGGGGGFGGGGGGGEGGGGGGGGFCGGFFGEFGGFGFGFGFFFGGGFF>FFGGFGEFG86EFFFEF<D?D5FGGGFFGF5FGF??FGFFGEEFFC<AAC*)8CCEGGFGF9=5@>>EEGGG=AA;ABDB@B44>EF>E
@M00200:205:000000000-AKKM3:1:1101:5621:9346 2:N:0:1
TACTCGGGTATCTAATCCTGTTTGATCCCCACACTTTCGTGCCTCAGCGTCAGTTACTCCTTAGTAAGCTGCCTTCGCTATCGGTGTTCTGGACGATATCTAAGCATTTCACCGCTACACCGTCCATTCCGCTTACCTCATCAGTACTCAAGTGTCCCAGTATCAATTGCACCTCGACAGTTAAGCTGCCGTATTTCACAACTGACTTAGGACACCGCCTACGCACACTTTACACCCAGTTCTACAGAGA
+
BCCCCGGGGGGGGGGGGGGGGGGGGGGGFFGGGGGGFGGGGGGGGGGFGGGGGGGGGFGGGGGGGGGGGGGFGGGGGGGGGGGGGGGGGGGGGGCF@CGGGGGGGCEEFGGGGGGDGGGGGGGGFE9;FFGGGGGGGFGDFFGFGFGFFBFFFGGFFFCF@GBFBFGGFFFBFFFFEFGFFDFCFFGFFCEDEDCGFCAE@AFB@)>*5A58@8FFAGFFFDF>)4:D*:;<*57-4-77C57?E93.//
@M00200:205:000000000-AKKM3:1:1101:21443:9387 2:N:0:1
TACCAGGGTATCTAATCCTGTTTGCTCCCCACGCTTTCGAGCCTCAGCGTCAGTAATGGACCAGTATGTCGCCTTCGCCACTGGTGTTCTTCCGAATATCTACGAATTTCACCTCTACACTCGGAGTTCCACATACCTCTTCCATACTCAAGATAGCCAGTATCAAAGGCAATTCCAAGGTTGAGCCCTGGGCTTTCACCTCTGACTAAACTATCCGCCTACGCTCACTTTAAACCCAATTCTACAG
+
CCCCCGGGGGGGGGGGGGGGGGGGGGGGGGGGGGGGGGGGGGGGGGGGGGGGGGGGGGGGGGGGGGGGGGGGGGGGGGGGGGGGGGFGGGGGGGGGGGGGGGGGG,AFFGGGGGGFGGGGGGGDGGEGFFFGGGGGDDGFFGGFGFFFGFG?FGGFFGG5=DEGFFCFFGDDFFFFFFFFGGGGBGDFF8@?BGFDFEFFFBCEFFFE@E@EAEFFFGFA=@DDDDEGCFE?4;6BC=2==CEEC>)
@M00200:205:000000000-AKKM3:1:1101:21804:9464 2:N:0:1
TACAGGGGTATCTAATCCTGTTTGCTCCCCACGCTTTCGAGCCTCAGCGTCAGTAATGGACCAGTATGTCGCCTTCGCCACTGGTGTTCTTCCGAATATCTACGAATTTCACCTCTACACTCGGAGTTCCACATACCTCTTCCATACTCAAGATAGCCAGTATCAAAGGCAATTCCAAGGTTGAGCCCTGGGCTTTCACCTCTGACTAAACTATCCGCCTACGCTCCCTTTAAACCCAATTCTACAGAGCT
+
CCCCCGGGGGGGGGGGGGGGGGGGGGGGGGGGGGGGGGGGGGGGGGGGGGGGGGGGGGGGGGGGGGGGGGGGGGGGGGGGGGGGGGGGGGGGGGGGGGGGGGGGGGGGGGGGGFGFGGGGGGGGGGGGFGGGFGFFDFGEFGGFGFGFGFEGGGGFFFCFGGFGFCGGFGFFFFBFFFGFGGGFFGGFFGGFFDFGFEGCFF55=CCECFFEEEGG55?@FCFDFGEGC?@FF69BG=@DE47CEEEE2(.
@M00200:205:000000000-AKKM3:1:1101:25463:9477 2:N:0:1
TACTCGGGTATCTAATCCTGTTCGCTCCCCACACTTTCGCTCCTCAGCGTCAGGTAATGCCCAGAGAACCGCCTTCGCCACCGGTGTTCCTCCTGATATCTGCGCATTTCACCGCTACACCAGGAATTCCGTTCTCCCCTGCATACCTCCAGTCTGCCCGTATCGAAAGCAAGCCAGGTGTTAAGCACCTGGTTTTCACTCCCGACGCGACAAACCGCCTACGAGCCCTTTAAACCCAGTTCTACCG
+
CCCCCGGGGGGGGGGGGGGGGGGGGGGGGGGGGGGGGGGGGFGGGGGGGEEGGGGGGGGGGGGGGGGGGGGGGGGGGGGGGGGGGGGGGGGGGGGGGGGGGGGGGGGGGGGGGGGFGGFGGGFGGGGFGFGGDDC4=DEDFGGFGFGFFFFCDGFFCBFFGGDGDFGG5:FFFFFFFF9CCCGDFGC5AFGFFGGG6EGFEFF)):>BB>>>9@F8(2:;@87)(85C<5))66).;?2?BA2A4)(
@M00200:205:000000000-AKKM3:1:1101:25999:9480 2:N:0:1
TACAAGGGTATCTAATCCTGTTTGCTCCCCACGCTTTCGAGCCTCAGCGTCAGTAATGGACCAGTATGTCGCCTTCGCCACTGGTGTTCTTCCGAATATCTACGAATTTCACCTCTACACTCGGAGTTCCACATACCTCTTCCATACTCAAGATAGCCAGTATCAAAGGCAATTCCAAGGTTGAGCCCTGGGCTTTCACCTCTGACTAAACTATCCGCCTACGCTCCCTTTATACCCAATTCTACAG
+
CCCCCGGGGGGGGGGGGGGGGGGGGGGGGGGGGGGGGGGGGEGFGGGGGGGGGGGGGGGGGGGGGGGGGGGGGGGGGGGGGGGGGGGGGGGGGGGGGGGGGGGGGGGGGGGGGGGFGFGGGGGG>@EDFGGGGGGGGFGEDFGFGFGFGFGGGGGFFGGFGFFGFF+D5EFDFFFFFFFFGGGGBDGFFG@DDEFFFFFEBFF@C<6EFFFEFFGGADFDD5@EFCFGGGFA<9E4>E=3CCE??C)
@M00200:205:000000000-AKKM3:1:1101:17898:9501 2:N:0:1
TACTCGGGTATCTAATCCTGTTTGCTCCCCACGCTTTCGAGCCTCAGCGTCAGTAATGGACCAGTATGTCGCCTTCGCCACTGGTGTTCTTCCGAATATCTACGAATTTCACCTCTACACTCGGAGTTCCACATACCTCTTCCATACTCAAGATAGCCAGTATCAAAGGCAATTCCAAGGTTGAGCCCTGGGCTTTCACCTCTGACTAAACTATCCGCCTACGCTCCCTTTAAACCCAATTCTCCAG
+
CCCCCGGGGGGGGGGGGGGGGGGGGGGGGGGGGGGGGGGGGGGGGGGGGGGGGGGGGGGGGGGGGGGGGGGGGGGGGGGGGGGGGGGGGGGGGGGGGGGGGGGGGGGGGGGGGGGFGGGGGGGGGGGGGGGGDFGGGFGFFGGFGFGFGFGGGDC<FEDFGGFGFFGGFGFFFFFFFFG?F8==FGFFFFCFFFGGFFGFFFEFFFEFBFFCEFFEDG5>189>4C?FFG:6:/17BDBBEE?**8>
@M00200:205:000000000-AKKM3:1:1101:13813:9504 2:N:0:1
TACTGGGGTATCTAATCCTGTTTGCTCCCCACGCTTTCGAGCTTCAGCGTCAGTAATGGACCAGTATGTCGCCTTCGCCACTGGTGTTCTTCCGAATATCTACGAATTTCACCTCTACACTCGGAGTTCCACATACCTCTTCCATACTCAAGATAGCCAGTATCAAAGGCAATTCCAAGGTTGAGCCCTGGGCTTTCACCTCTGACTAAACTATCCGCCTACGCTCCCTTTAAACCCAGTTCTACAG
+
CCCCCGGGGGGGGGGGGGGGGGGGGGGGGGGGGGGGGGGGGGGGGGGGGGGGGGGGGFGGGGGGGGGGGGGGGGGGGGGGGGGGGGGGGGGGGGGGGGGGGGGGGGGGGGGGGGGFGGGGGGGGEGGCGGGGGGGGGFGEFGFFGFGFGFGFGG?FFGGFFC>DDFGGFGF5?DFFFFC5DD6D5DG?FGDFF?EGFEG68CFFFFFF5=EFFEF?>CE>FD5?AGAG>F=EE4=DD9(.>*<?<=3
@M00200:205:000000000-AKKM3:1:1101:25001:9528 2:N:0:1
TACCAGGGTATCTAATCCTGTTTGCTCCCCACGCTTTCGAGCCTCAGCGTCAGTAATGGACCAGTATGTCGCCTTCGCCACTGGTGTTCTTCCGAATATCTACGAATTTCACCTCTACACTCGGAGTTCCACATACCTCTTCCATACTCAAGATAGCCAGTATCAAAGGCAATTCCAAGGTTGAGCCCTGGGCTTTCACCTCTGACTAAACTATCCGCCTACGCTCCCTTTAAGCCCAATTCTACAGAGCT
+
CCCCCGGGGGGGGGGGGGGGGGGGGGGGGGGGDGGGGGGGGGGGGFGGGGGGGGGGGGGGGGGGGGGGGFGGGGGGGGGGGGGFFGGGGGGGGGGFGGGFGGGGGFGGGGGGGGGFGGGGGGGGGCGGGGGGGGGFGFGEFFFFGFGEGFD?FDGFFGGFGC>GEFGGFGF86DFFFB=DFCDF5AEFF?85FF=CF7;8*)8@@F*7*@CFF@FD=F?AFD)3:EDF42:A**:5E923>:@<C6)/.(*
@M00200:205:000000000-AKKM3:1:1101:11707:9547 2:N:0:1
TACACGGGTATCTAATCCTGTTCGCTCCCCACACTTTCGCTCCTCAGCGTCAGGTAATGCCCAGAGAACCGCCTTCGCCACCGGTGTTCCTCCTGATATCTGCGCATTTCACCGCTACACCAGGAATTCCGTTCTCCCCTGCATACCTCCAGTCTGCCCGTATCGAAAGCAAGCCAGGTGTTAAGCACCTGGTTTTCACTCCCGACGCGACACACCGCCTACGAGCCCTTTAAACCCAATTCTACCG
+
CCCCCGGGGGGGGGGGGGGGGGGGGGGGGGGGGGGGGGGGGGGGGGGGGGGGGGGGGGGGGGGGGGFFGGGGGGGGGGGGGGGGGGGGGGGGGGGGGGGGFGGGGGGGGGGGGGGFDGDGGGGGGCGGGGGGGGGGADGDFGGFFFFF7?CGGFFFFGGFGGFGA5CEFGFFFFFFFACAF@7C6EFFFGGA?9CCFEGFFF==A@BF2(36(6EE>GE0,34D6EFG*92>A25?GFFFF2:))-(
@M00200:205:000000000-AKKM3:1:1101:22722:9554 2:N:0:1
TACCGGGGTATCTAATCCTGTTTGCTCCCCACGCTTTCGAGCCTCAGCGTCAGTAATGGACCAGTATGTCGCCTTCGCCACTGGTGTTCTTCCGAATATCTACGAATTTCACCTCTACACTCGGAGTTCCACATACCTCTTCCATACTCAAGATAGCCAGTATCAAAGGCAATTCCAAGGTTGAGCCCTGGGCTTTCACCTCTGACTAAACTATCCGCCTACGCTCCCTTTATACCAGTTCTACAGAGCTC
+
CCCCCGGGGGGGGGGGGGGGGGGGGGGGGGGGGGGGGGGGGGGGGGGGGGGGGGGGGGGGGGGGGGGGGGFGGGGGGGGGGGGGGGGGGGGGGGEGGGGGGGGFGGGGGGGGGGGFGGGGGGGG@8BEGGGGGGGGGFGFFGGFGFGDGF?FGF99DDDDGCDDBDGDFFFFFBFFFFGFGFGGFGG?FGCFFG6DFCGEBDEEFE;E55@EFFFDAFFAAB=@AGFF?D:CC?CEFE@CCEFFFEC:(>4
@M00200:205:000000000-AKKM3:1:1101:11405:9579 2:N:0:1
TACTCGGGTATCTAATCCTGTTTGCTACCCACGCTTTCGAGCCTCAGTGTCAGTTACAGTCCAGAGAGCCGCTTTCGCCACCGGTGTTCCTCCATATATCTACGCATTTCACCGCTACACATGGAATTCCACTCTCCTCTACTGCACTCAAGTCTAACAGTTTCCAATGCACACAATGGTTGAGCCACTGCCTTTTACATCAGACTTATTAAACCACCTGCGCTCGCTTTAAGCCCAATTCTACAG
+
CCCCCGGGGGGGGGGGGGGGGGGGGGGGGGGGGGGGGGGGGGGGGGGGGGGGGGGGGGGGGGGGGGGGGGGGGGGGGGGGGGGGGGGGGGGGGGGGGGGGGGGGGGGGGGGGGGGFGGGGGGGGGFGGGGGGGGGFGFGFDFGFCFGFGFGGGFGFEGGFGGFGFFFGFGFFFFFFFF8BFEGGFCGFFFFFFGGGFEEEFF@CC@*1;EEE5@65>CAEB9)37:A>DF4844=BD(7*/8*/9)
@M00200:205:000000000-AKKM3:1:1101:6888:9604 2:N:0:1
TACCAGGGTATCTAATCCTGTTTGCTCCCCACGCTTTCGAGCCTCAGCGTCAGTAATGGACCAGTATGTCGCCTTCGCCACTGGTGTTCTTCCGAATATCTACGAATTTCACCTCTACACTCGGAGTTCCACATACCTCTTCCATACTCAAGATAGCCAGTATCAAAGGCAATTCCAAGGTTGAGCCCTGGGCTTTCACCTCTGACTAAACTATCCGCCTACGCTCCCTTTAAACCCAATTCTACAT
+
CCCCCGGGGGGGGGGGGGGGGGGGGGGGGGFGGGGGGGGGGGGGGGGGGGGGGGGFGGG9FGGGGGGGGGGGEGGGGGGGGGGFGGGGGGGGGGGGGGGGGGGGGCFGGGFFFGGFGGGGGGGGGGEGGGGGGFFGGFGF5,EDGFG<FF8=DA9+=DGBDGFGFFD=5D?DFFFF+CDDFGGC?DDFFGGF?DEGFEGF*8E@EEE7*8@7*3DFF>DAA@A9<ABFGGFC*A=@C?(:/>?C46*
@M00200:205:000000000-AKKM3:1:1101:7820:9618 2:N:0:1
TACCGGGGTATCTAATCCTGTTCGCTCCCCACACTTTCGCTCCTCAGCGTCAGGTCATTCCCAGAGAACCGCCTTCGCCACCGGTGTTCCTCCTGATATCTGCGCATTTCACCGCTACACCAGGAATTCCGTTCTCCCCTGAATACCTCTAGTCTGCCCGTATCGGAAGCAAGCGCCGTGTTAAGCACGGCGTTTTCACTCCCGACGCGACAACCCGCCTACGAGCCCTTTACACCCAGTTCTACAGAGAC
+
CCCCCGGGGGGGGGGGGGGGGGGGGGGGGGGGGFFGGGGGGGGGGGGGGGGGGGGGGGGGGGGGGGEFGGGGGGGGFFGGGGGGGGGGGGGGGGGGDGGGGGGGGGGGGGGGGDGFGGGGGGGCD8FGGGFEDFGFGFGDFGDFGFGEGFFGGGGFFGG>ECD?=EG69DF)6>DEFFGFGGDGFDCF>7CAEEGGBC@?ED<@D>09>FFFF0AEFGF647(.:EFG<CB<A<>:E:1:))46<-,6(4(
@M00200:205:000000000-AKKM3:1:1101:12379:9626 2:N:0:1
TACCAGGGTATCTAATCCTGTTTGCTACCCACGCTTTCGAGCCTCAGTGTCAGTTACAGTCCAGAGAGCCGCTTTCGCCACCGGTGTTCCTCCATATATCTACGCATTTCACCGCTACACATGGAATTCCACTCTCCTCTACTGCACTCAAGTCTAACAGTTTCCAATGCACACAATGGTTGAGCCACTGCCTTTTACATCAGACTTATTAAACCACCTGCGCTCGCTTTACGCCCAATTCTACAG
+
CCCCCGGGGGGGGGGGGGGGGGGGGGGGGGGGGGGGGGGGGGGGGGGGGGGGGGGGGGGGGGGGGGGGGGGGGGGGGGGGGGGGGGGGGGGGGGGGGGGGFFGGGGGGGGGGGGGFGG?FGGGGGFGGGGGGGGGGGFGFFGGFGFGFGFFDFFFFFFGFDFBGEFGGFGFFFFF5DB+BFEGFFFDFFGCFF@DG?CCEF@@5CC7CEEFEFFDD5;6=C:>/<=DDFGFFF?=9*((6;CF4>)
@M00200:205:000000000-AKKM3:1:1101:10877:9630 2:N:0:1
TACGCGGGTATCTAATCCTGTTTGCTCCCCACGCTTTCGAGCCTCAGCGTCAGTAATGGACCAGTATGTCGCCTTCGCCACTGGTGTTCTTCCGAATATCTACGAATTTCACCTCTACACTCGGAGTTCCACATACCTCTTCCATACTCAAGATAGCCAGTATCAAAGGCAATTCCAAGGTTGAGCCCTGGGCTTTCACCTCTGAATAAACTATCCGCCTACGCTCCCTTTATGCCCAGTTCTACCGAGA
+
CCCCCGGEFEGDDFFFGGDFGGGGGGGFFEFGGGGGGGEGCFGGCGGGGG>C@FEFGFEDFFGGEGGGGGGFFEGGGEEE@FGGEGF@<EGGGGG:CDGFFGGFG8EFFGFFFGGFFG=AEGGD:B>DFGGFGGGGGFGE?@EFGF?9FFDCDC?+9@D066C7>FFA*=?DDD7DF?F*@;+=C6;0:7;*@CC9+*7::5CE@*;A*:649A?8)*94>-5)5:D4*:>**54=:40=;<CC))(/,1
@M00200:205:000000000-AKKM3:1:1101:21933:9734 2:N:0:1
TACAGGGGTATCTAATCCTGTTTGCTCCCCACGCTTTCGAGCCTCAGCGTCAGTAATGGACCAGTATGTCGCCTTCGCCACTGGTGTTCTTCCGAATATCTACGAATTTCACCTCTACACTCGGAGTTCCACATACCTCTTCCATACTCAAGATAGCCAGTATCAAAGGCAATTCCAAGGTTGAGCCCTGGGCTTTCACCTCTGACTAAACTATCCGCCTACGCTCCCTTTATACCCAATTCTACCG
+
CCCCCGGGGGGGGGGGGGGGGGGGGGGGGGGGGGGGGGGGGGGGGGGGGGGGGGGGGGGGGGGGGGGGGGGGGGGGGGGGGGGGGGGGGGGGGGGGGGGGGGGGEFGGGGGFGGGFGGGGGGGGG@=EFGGGGGGGGFGFFGGFGFGFGFFGFFGFFGGFGGEGFBDDFGFFFFFFFFGFFGGF5DF9D8EFFGFGF7F5*):8:=C=5>CEE;BF5FEA>D=>=EAFCFEEE6*5?@25CEFC4.>
@M00200:205:000000000-AKKM3:1:1101:23748:9764 2:N:0:1
TACCCGGGTATCTAATCCTGTTTGCTCCCCACGCTTTCGAGCCTCAGCGTCAGTAATGAGCCAGTGTGTCGCCTTCGCCACTGGTGTTCTTCCGAATATCTACGAATTTCACCTCTACACTCGGAGTTCCACACACCTCTCTCATACTCAAGACACCCAGTATCAAAGGCAATTCCGAGGTTGAGCCCCGGGATTTCACCCCTGACTTAAATGTCCGCCTACGCTCCCTTTATGCCCACTTCTACAG
+
CCCCCGGGGGGGGGGGGGGGGGGGGGGGGGGGGGGGGGDGGGGGGGGGGGGGGGGGGGGGGGGGGGGFGGGGGGGGGGGGGGGGGGGGGGGGGGGGGGGGGGGGGGGGGGGGGGGFGGGGGGGC+8B?EGGGGEGGGFG<DFGFGFGFG7DDCFCB:EGFGCEGF+?9DGF5FDFF?*=BBFDGFFGFDDEAF>CFFFGF=BFF==EA*>6CEEGC?C?=@B(8(*:C;:89CFCEFE037)76764
@M00200:205:000000000-AKKM3:1:1101:22308:9785 2:N:0:1
TACGAGGGTATCTAATCCTGTTTGCTCCCCACGCTTTCGAGCCTCAGCGTCAGTAATGGACCAGTATGTCGCCTTCGCCACTGGTGTTCTTCCGAATATCTACGAATTTCACCTCTACACTCGGAGTTCCACATACCTCTTCCATACTCAAGATAGCCAGTATCAAAGGCAATTCCAAGGTTGAGCCCTGGGCTTTCACCTCTGACTAAACTATCCGCCTACGCTCCCTTTAAACCCAATTCTACAG
+
CCCCCGGGGGGGGGGGGGGGGGGGGGGGGGGGGGGGGGGGGGGGGGGGGGGGGGGGGGGGGGGGGGGGGGGGGGGGGGGGGGGGGGGGGGGGGGGGGGGGGGGGGGGGGGGGGGGFGGGGGGGDGGGGGGGGGGGGGFGFFGGFGFFDDDFGGGGFF?FFGGFGFFGG*@?DFEFFFFGAFGGGFGGFFDFFAGCCAEGFFFE@EEFE5CEF@AFF=DEFFFFFFGFGD>E**8>BC95B:C??EE)
@M00200:205:000000000-AKKM3:1:1101:17878:9787 2:N:0:1
TACTGGGGTATCTAATCCTGTTTGCTCCCCACGCTTTCGAGCCTCAGCGTCAGTAATGAGCCAGTGTGTCGCCTTCGCCACTGGTGTTCTTCCGAATATCTACGAATTTCACCTCTACACTCGGAGTTCCACACACCTCTCTCATACTCAAGACACCCAGTATCAAAGGCAATTCCGAGGTTGAGCCCCGGGATTTCACCCCTGACTTAAATGTCCGCCTACGCTCCCTTTAAACCCAATTCTACAG
+
CCCCCGGGGGGGGGGGGGGGGGGGGGGGGGGGGGGGGGGGGGGGGGGGGGGGGGGGGGGGGGGGGGGGGGGGGGGGGGGGGGGGGGGGGGGGGGGGGGGGGGGGGGGGGGGGGGGFGGGGGGGGGGGGGGGGGGGGGFGFFGGFGFGFGFF6EDGF?ECFGFFGFFDDDGFDF<DDF>CBEGGGFGCFF+4?D>CFFFGFFFFFD=E<E4A6EFFE@DEFDDF>(=8C>7@C)9;5B<=;4>E?EE8
@M00200:205:000000000-AKKM3:1:1101:26319:9833 2:N:0:1
TACAGGGGTATCTAATCCTGTTTGCTCCCCACGCTTTCGAGCCTCAGCGTCAGTAATGGACCAGTATGTCGCCTTCGCCACTGGTGTTCTTCCGAATATCTACGAATTTCACCTCTACACTCGGAGTTCCACATACCTCTTCCATACTCAAGATAGCCAGTATCAAAGGCAATTCCAAGGTTGAGCCCTGGGCTTTCACCTCTGACTAAACTATCCGCCTACGCTCCCTTTATACCCAATTCTACAG
+
CCCCCGGGGGGGGGGCFGGGGGGGGGGGGGGGGGGGGGGFGGGGGGGGGGGGGGGGGGGGGDFGGGGGGGGGGGGGFECEGGGGGGG:EGGGGGG7F7DFGGGGGFE@AECFGGGFGFGGFGGGEGGFGGGGFGGFFFGFFGGFGFFEGB8+DD8DFGCFF+;DEDDC?FFBFF7D9FG5@ECFFGG5DF+9DEFC<7AC5)=@*00;:88A@EGFA5@@DC4D9E5C7:39<A8<CEDDFE?<ECB
@M00200:205:000000000-AKKM3:1:1101:25088:9842 2:N:0:1
TACTGGGGTATCTAATCCTGTTTGCTACCCACGCTTTCGAGCCTCAGTGTCAGTTACAGTCCAGAGAGCCGCTTTCGCCACCGGTGTTCCTCCATATATCTACGCATTTCACCGCTACACATGGAATTCCACTCTCCTCTGCTGCACTCAAGTCTAACAGTTTCCAATGCACACAATGGTTGAGCCACTGCCTTTTACATCAGACTTATTAAACCACCTGCGCTCGCTTTAAGCCCCATTCTACTG
+
CCCCCGGEGGGGGGGFGGDGGGGGGGGGGGGGBFGGGGGGGGGGGGGGGGGGGGGGGGGGGGGFDGGGFGEGGGGGDFGGGGGEFGGGGGFGGGGF<E,@@=FEGGFFC@DFCEG*?FFGGG9EDGG?,@DFFDFGGBFEBEGFFFGFGFFDDFD7DEC5@FEGFFGFFGFEFFD*@86<D8+0DEGFFDFFC;,=C@:;7**1:>C7CE<A;=,,)3*=5):*)*/3/;67**(-*05.9@><*.
@M00200:205:000000000-AKKM3:1:1101:23558:9864 2:N:0:1
TACTCGGGTATCTAATCCTGTTTGCTCCCCACGCTTTCGAGCCTCAGCGTCAGTAATGGACCAGTATGTCGCCTTCGCCACTGGTGTTCTTCCGAATATCTACGAATTTCACCTCTACACTCGGAGTTCCACATACCTCTTCCATCCTCAAGATAGCCAGTCTCAAAGGCCATTCCAACGTTGAGCGCTGGGCTTTCACCTCTGACTAGACTATCCGCCTACGCGCCCTTTACGCCCAGTTCTCAGT
+
CCC?@FGGGGGGGGGGGGCGGGFGGGGGGGGGGGGGGGG8FGGGGGGGGGGGGECAAFGCGGGGG,<FEFGGGGGGGGGGGGGGFGGGGCGGFGCGGCFGGGGG7DGGGGGGGFGFGGGG9FGGD>EGGGGG888EGFGFDGF+9+0:?0=D,+=DFGGFF8DG7++D?,*)0:DD+++<@FGF58+<*@EB6EFFFFGE<58E**3*)38A*0E8>FFD)>)*)*8CDDF9=((4E;((.63.)).
@M00200:205:000000000-AKKM3:1:1101:4359:9868 2:N:0:1
TACAGGGGTATCTAATCCTGTTTGCTCCCCACGCTTTCGAGCCTCAGCGTCAGTAATGGACCAGTATGTCGCCTTCGCCACTGGTGTTCTTCCGAATATCTACGAATTTCACCTCTACACTCGGAGTTCCACATACCTCTTCCATACTCAAGATAGCCAGTATCAAAGGCAATTCCAAGGTTGAGCCCTGGGCTTTCACCTCTGACTACACTATCCGCCTACGCTCCCTTTACACCCAATTCTACAGCTAT
+
CCC@CGGDFGFGGGFGGGGGGGGGGGGGGGGGGGGGGGGGDGFFGGGGGGGGGGGGGGGGFG?EGGGGGGGGGGGGGGGGGGGGGGGGGGGGGGGGGGGGGGGGDFGCFGCFFGGFGGGGFGFC+>CEFGGGFGGGFFGDDFGFGFGEG9AFGG9<FFC5=+DDFCFDBFF<DEFFFF6:FD=00@699@65FFGFFEC<CFFE@EFC):8C@EGF);@>AF=B=C>CD>@4*173:5B(*9??F:@3)8*
@M00200:205:000000000-AKKM3:1:1101:5129:9881 2:N:0:1
TACCCGGGTATCTAATCCTGTTTGCTCCCCACGCTTTCGCGCCTCAGTGTCAGTTACAGACCAGATAGTCGCCTTCGCCACTGGTGTTCCTCCAAATCTCTACGCATTTCACCGCTACACTTGGAATTCCACTATCCTCTTCTGCACTCAAGTCTCCCAGTTTCCAATGACCCTCCACGGTTGAGCCGTGGGCTTTCACATCAGACTTAAGAAACCACCTGCGCGCGCTTTAAACCCAATTCTACAG
+
CCCCCGGGGGGGGGGGGGGGGGGGGGGGGGGGGGGGGGGGGGGGGGGGGGGGGGGGGGGGGGGGGGGGGGGGGGGGGGGGGGGGGGGGGGGGGGGGGGGG8DFFGGGGGG,FFGGFGGFGGGGGGGGGGFFGGGGGGFGFFGGBAFFFFFGGGFGF8D=DFD*DEFFFFDFEFDFFFFDBFDCG*<7?ADG>FCGGFFGFFEC605);77ECEFG6>DD)04-?(*/:8C@FE9<@CD1DCEEFFC)
@M00200:205:000000000-AKKM3:1:1101:20413:9896 2:N:0:1
TACTAGGGTATCTAATCCCGTTCGCTCCCCTGGCTTTCGTGCCTCAGCGTCAGAAAAGACCCAGTAAGCCGCCTTCGCCACCGGTGTTCCTGATGATATCAACGCATTTCACCGCTCCACCATCAGTTCCGCTTACCTCTGTCTCTCTCGAGCTCGGCAGTATTGAGCGCAATTCCTCGGTTGAGCCGAGGGCTTTCACACCCAACTTGCAAAGCCGCCTACGCACCCTTTAAACCCAGTTCTACAGAGAC
+
CCCCCGGGGGGGGGGGGGGGGGGGGGGGGGGGGGGGGGGEDGGGGGGGGGGGGGG8FGGGGGGGGGGGGGGGGGGGGGGEGGGGGGGGGGGGA<EGGGGGGGGGGGGGGGGGGCGFGGGGGGGGGGFGGGGGGGGGGFGBF;;D:9DEGFCCE=FEFGGFED7?9DFGFC*=>CFFFFGEGGD>AGFD49EF>FFFACGCE?=>@=:ACF7)//?A;DD;;8@B<EEG3>)).-<?G<04-)44:48:4((
@M00200:205:000000000-AKKM3:1:1101:12690:9905 2:N:0:1
TACTGGGGTATCTAATCCTGTTCGCTCCCCACACTTTCGTTCCTCAGCGTCAGGATATTCCCAGAGAACCGCCTTCGCCACCGGTGTTCCTCCTGATATCTGCGCATTTCACCGCTACACCAGGAATTCCGTTCTCCCCTGAATACCTCTAGTCTGCCCGTATCGGAAGCAAGCCAGGTGTTAAGCACCTGGTTTTCACTCCCGACGCGACAAACCGCCTACGAGCCCTTTAAACCCAATTCTACAGAGAC
+
CCCCCGGGGGGGGGGGGGGGGGGGGGGGGGGGGGGGGGGGGGGGGGGGGGGGGGGGGGGGGGGGGGGGGGGGGGGGGGGGGGGGGGCGGGGGGGGGGGGGGGGGGGGGGGGGGGGFGGGGGGGGGGGGGGGEGGFEFFGFFGGFGFGFGFFFGGGFFGGFGDFGFFDGFFF@FFFFFFGFGEFGFGGFFFGFFGGFAEGF=@D>=A>@(/6;BFGGFGFFF@@F2?BF9C>FFAFB5240-64<A9?F0.(
@M00200:205:000000000-AKKM3:1:1101:2581:9937 2:N:0:1
TACGCGGGTATCTAATCCTGTTTGCTCCCCACGCTTTCGCACCTCAGTGTCAGTATCAGTCCAGGTGGTCGCCTTCGCCACTGGTGTTCCTTCCTATATCTACGCATTTCACCGCTACACAGGAAATTCCACCACCCTCTACCATACTCTAGCTTGTCAGTTTTGAATGCAGTTCCCAGGTTGAGCCCGGGGCTTTCACATCCAACTTAACAAACCACCTCCGCGCGCTTTAAGCCCAGTTCTACAG
+
CCCCCGGGGGGGGGGGGGGGGGGGGGGGGGGGGGGGGGGGGGGGGGGDGGGGGGGGGGGGGGGGGGGFGGGGGGGGDGGGGGGGGFFGGGGGGGGGGFGGGGGGEEGGGGGGGG>5CGGGFEEFGGG8FGEGGGGGGFGFFGGFGFGFGFGGGGDBFGGFFFDGDF7EDDFEFF9?:9;5@E+C??EFF*@AFEGGFFC79)7):5=*8=ECB2CE2C?F=22A0C):<34>E)/=C=,322<<>43
@M00200:205:000000000-AKKM3:1:1101:19207:9942 2:N:0:1
TACAAGGGTATCTAATCCTGTTTGCTCCCCACGCTTTCGAGCCTCAGCGTCAGTAATGGACCAGTATGTCGCCTTCGCCACTGGTGTTCTTCCGAATATCTACGAATTTCACCTCTACACTCGGAGTTCCACATACCTCTTCCATACTCAAGATAGCCAGTATCAAAGGCAATTCCAAGGTTGAGCCCTGGGCTTTCACCTCTGACTAAACTATCCGCCTACGCTCCCTTTACACCCAATTCTACAGATAC
+
CCCCCGGGGGGGGGGGGGGGGGGGGGGGGGGGGGGGGGGGGGGGGGGGGGGGGGGGGGGGGGGGGGGGGFFGGGGGGGGGGGGGGGGGGGGGGEGGGGGGGGGGGGGGGGGGGGGFGGGGGGGECEEGFGGGFGFEFCGDFFGFGFGFCFA?9?DF+@DFFFEFEFGGFGFDFD?FFFFFFFGGFGCFD=+:*?FFFEGFFD<>*59A*:=EEEF6ACAA=5)@AE5DGFE;*1*::2>:=CE<?>3**/*
@M00200:205:000000000-AKKM3:1:1101:8084:9943 2:N:0:1
TACTAGGGTATCTAATCCAGTTCGCTCCCCACGCTGTCGCGCCTCAGCGTCAGGTGCGGGCTAGGTGGCCGCCTTCGCCACTGGTGTTCCTGCCGATCTCTACGCATTTCACCACTACACCGGCAATTCCACCACCCTCGCCCGCCCTCCAGTCTGAGCGTATCGGCGCGCTTCCCACCGTTAAGCGGTGGACTTTCAGCACCGACGCCTCAGACCGCCTGCGCGCGCCTTATGCCCAATTCTACAGAGAC
+
CCCCCGGGGCGGGGGGGGGGGGGGGGGEGGGGGGFGFGFGEGGGGGGGGGGGEGGGGGGGGGGFGGFGGGGGGEGGGGGGGGDFEGGGGGFGGGFD@FGGCFFGG6F?FFFGGGGFGGGG?EEECCFFFFGG?FGGGFFFFGGDGEGFGFFFDC81=;CBEDAGF>GCBGE9A?FAFFG:485*+>C:>DCFFGEFFBE4A?FF>>>FF??>?)AE;GF(3<9>>G)9)/4?FBA4C0(3):<AB4:-(,(
@M00200:205:000000000-AKKM3:1:1101:6245:9944 2:N:0:1
TACGCGGGTATCTAATCCTGTTTGCTCCCCACGCTTTCGCGCCTCAGCGTCAGTACCGAGCCAGATAGCCGCCTTCGCCACTGGTGTTCTTCCCAATATCTACGAATTTCACCTCTACACTGGGAATTCCGCTATCCTCTCTCGGACTCAGAGCGCGGCAGTCTTAAGCGCAGTTCCCGGGTTGAGCCCGGGCCTTTCACGCCTAACTTACCGCACCGCCTACGCCCCCTTTACCTCCAGTTCTACAGAGC
+
CCCCCGGGGGGGGGGGGG9FFGGFGGGGGGGGGGGGGGGGGGGGGGGGGGGGGGGGGGGDGGGGCFGGGGGGGFGGGGGDGFGCFGGGG9EGFFGGGGGGGGGG@FGFGGDGFFGFGGGGGFG@FFFGGDGGC+=FGFGEFDF>F?GFGF88EFDAE8CECFECEFCC8EA>ADAF6AGF7=CDA,?FFGGBF=EF4>9C?D(:1454:-6::9*:3/5((-:56*7C>C0:-6))<1:?>9ABA>:)50(
@M00200:205:000000000-AKKM3:1:1101:14857:10000 2:N:0:1
TACAAGGGTATCTAATCCTGTTTGCTCCCCACGCTTTCGTGCATGAGCGTCAGTGTTGGCCCAGGAGGCTGCCTTCGCCATTGGTGTTCCTCCGCATCTCTACGCATTTCACTGCTACACGCGGAATTCTACCCCCCTCTGACATACTCTAGCCTGGCAGTTAAGAATGCAGTTCCAAGGTTAAGCCCTGGGATTTCACATCCTTCTTGCCAAACCGCCTGCGCACGCTTTATACCCAATTCTACAG
+
CCCCCGGGGGGGGGGGGGGGGGGGGGGGGGGGGGGGGGGGGGGGGGGGGGGGGGGGGGGGGGGGGGGGGGGGGGGGGGGGGGGGGGGGGGGGGGGGGGGGGGGGGGGGEFGGGGGFGGGGGGGGGGGGGDGEDFGGGFGFFGGFGFFDFFFFGGGFFGGEGGFGFFGGFGFE8=EFFFDFFFGGFGFFFGGFFGGGFFGFFF=EC4BCE@EFB2D@@GFF9@=>>CEG<D?<E?7?C<;3EE3??3@
@M00200:205:000000000-AKKM3:1:1101:16676:10032 2:N:0:1
TACACGGGTATCTAATCCTGTTTGCTCCCCACGCTTTCGAGCCTCAGCGTCAGTAATGGACCAGTATGTCGCCTTCGCCACTGGTGTTCTTCCGAATATCTACGAATTTCACCTCTACACTCGGAGTTCCACATACCTCTTCCATACTCAAGATAGCCAGTATCAAAGGCAATTCCAAGGTTGAGCCCTGGGCTTTCACCTCTGACTAAACTATCCGCCTACGCTCCCTTTAAACCCAATTCTACCGAAAT
+
CCCCCGGGGGGGGGGGGGGGGGGGGGGGGGGGGGGGGGGGGGGGGGGGGGGGGGGGGGGGGGGGGGGGGGGGGGGGGGGGGGGGGGGGGGGGGGGGGGGGGGGGGGGGFGGGGGGFGGGGGGGGG7>FGGGGGGGGGFGFFGGFGFGFGFGFCDGFFGGF8FEGFFFAFGFFFFFFFFGFGGGG?DGFFDCFFGGGFFGFFF5):==A@:EEFFGGFGDAA=AFFGFG>>:CEEEFG@BDFFECC*(((.(
@M00200:205:000000000-AKKM3:1:1101:22968:10062 2:N:0:1
TACTAGGGTATCTAATCCTGTTCGCTCCCCACACTTTCGCTCCTCAGCGTCAGGTCATTCCCAGAGAACCGCCTTCGCCACCGGTGTTCCTCCTGATATCTGCGCATTTCACCGCTACACCAGGAATTCCGTTCTCCCCTGAATACCTCTAGTCTGCCCGTATCGGAAGCAAGCGCCGTGTTAAGCACGGCGTTTTCACTCCCGACGCGACAAACCGCCTACGAGCCCTTTAAACCCAATTCTACAG
+
CCCCCGGGGGGGGGGGGGGGGGGGGGGGGGGGGGGGGGGGGGGGFGGGGGGGGGGGGGGGGGGGGGGGGGGGGGGGGGGFGGGGGGGGGGGGGGFGGGGGGGGGDGGDFGGGGGGFGGGGGGGEFFGGGGF=DGFFFFGF?G?DGFFFGFGFGGGFFFGFGDFGFEGCDGFFFFFFFFGFGCDCFGGFFGGDDCEGF4?5BB=5=21(7;BFFFGGFGFFFF(7:G5C97BAFAA<>132<2<>AA?
@M00200:205:000000000-AKKM3:1:1101:20096:10099 2:N:0:1
CCCCCCCCCCCCCCCCCCCCCCCCCCCCCCCCCCCCCCCCCCCCCCCCCCCCCCCCCCCCCCCCCCCCCCCCCCCCCCCCCCCCCCCCCCCCCCCCCCCCCCCCCCCCCCCCCCCCCCCCCCCCCCCCCCCCCCCCCCCCCCCCCCCCCCCCCCCCCCCCCCCCCCCCCCCCCCCCCCCCCCCCCCCCCCCCCCCCCCCCCCCCCCCCCCCCCCCCCCCCCCCCCCCCCCCCCCCCCCCCCCCCCCCCCCC
+
CCCCCECFFFGGGEGGGGGGGGGFGGGGGGGGGGGGGGGGGGGGGGGGGGGGGGGGGGGGGGGGGGGGGGGGGGGGGGGGGGGGGGGGGGGGGGGGGGGGGGGGGGGGGGGGGGGFGGGGGGGGGGGGGGGGGGGGGFGFFGGFGFGFGFGGGGGFFGGDGGFGFE9CDGF3>>FFFFGFGGGG7CGDFGGFFGGD>>G>BFFFFFFFB>49B4CE9D>;;>;BFCFGGGFBF49>G>BFF>BBFFF>FFF
@M00200:205:000000000-AKKM3:1:1101:18880:10134 2:N:0:1
TACGAGGGTATCTAATCCTGTTTGCTCCCCACGCTTTCGAGCCTCAGCGTCAGTAATGGACCAGTATGTCGCCTTCGCCACTGGTGTTCTTCCGAATATCTACGAATTTCACCTCTACACTCGGAGTTCCACATACCTCTTCCATACTCAGGATAGCCAGTATCAAAGGCAATTCCAAGGTTGAGCCCTGGGCTTTCACCTCTGACTCAACTATCCGCCTACGCTCCCTTTATACCCAGTTCTACAGCGAT
+
CCCCCGGGGGGGGGGGGGGGGGGGGGGGGGGGGGGGGGGGGGGGGGGGGGGGGGGGGGGGGGGGGGGGGGGGGGGGGGGGGGGGGGGGGGGGGGGGGGGGGGGGD?FGFGGGGGGFGGGGFFGEBEGGGA8FGGGGGFGFFGGFGFGDGF,8D?D59DFFG+D97=FFFDFDFFFF?@?DFF6D5@FD?F=:5C??+*@CC@5==EE*)0=EFEFFACBDDBABAEFGGF=4C<*0?*77?CC/8>E)(((
@M00200:205:000000000-AKKM3:1:1101:18627:10146 2:N:0:1
TACTAGGGTATCTAATCCTGTTCGCTCCCCACACTTTCGCTCCTCAGCGTCAGGTCATTCCCAGAGAACCGCCTTCGCCACCGGTGTTCCTCCTGATATCTGCGCATTTCACCGCTACACCAGGAATTCCGTTCTCCCCTGAATACCTCTAGTCTGCCCGTATCGGAAGCAAGCGCCGTGTTAAGCACGGCGTTTTCACTCCCGACGCGACAAACCGCCTACGAGCCCTTTAAACCCAGTCCTACAGAGCT
+
CCCCCGGGGGGGGGGGGGGGGGGGGGGGGGGGGGGGGGGGGGGGGGGGGGGGGGGGGGGGGGGGGGGCGGGDGGGGDGGGGGGGCGGGGGGGGGGGGGGGGGGGGGGGGGGGGGGFGEDGGGG7DFFFGGGGCGGGGFGD9==DGFG9DD9=EFGFFGGDGGFF>?GEAFF@FBDFF>DEGFGGCFGFE4EEDDGGFEFCE255>@06>;BF>;CFBGFBBFB32E>FF4>465AFGBBB)2<<B>048,)
@M00200:205:000000000-AKKM3:1:1101:9974:10186 2:N:0:1
TACCGGGGTATCTAATCCTGTTTGCTCCCCACGCTTTCGAGCCTCAGCGTCAGTAATGGACCAGTATGTCGCCTTCGCCACTGGTGTTCTTCCGAATATCTACGAATTTCACCTCTACACTCGGAGTTCCACATACCTCTTCCATACTCAAGATACCCAGTATCAAAGGCAATTCCAAGGTTGAGCCCTGGGCTTTCACCTCTGACTAAACTTTCCGCCTACGCTCCCTTTAAACCCACTTCTACAGAGTT
+
CCCCCGGGGGGGGGGGGGGGGGGGGGGGGGGGGGGGGGGGGGGGGGGGGGGGGGGGGGGGGFGGFGGGGFGGGGGGGG>CEFGGGGGGGGFGCFEGEFGGGGGGGFGGGGGGGGGFGGCEFEGDEGGGGGGGGGGGGCFBFG8DFFF7DBDGDDD+58+*@=79FF=ADGBDDDFFC?D5F=FF6DF*AFF?F9ECF=GF<88):9*;*85***79);*-<BAE)=?76F36?*7(=9(-**18C3..())
@M00200:205:000000000-AKKM3:1:1101:9483:10222 2:N:0:1
TACTAGGGTATCTAATCCCGTTCGCTCCCCACGCTTTCGCACCTCAGCGTCAGTATCTGCCCAGATCGCCGCCTTCGCCACTGGTGTTCCTCCCGATATCTACGAATTTCACCTCTACACCGGGAATTCCGCGATCCTCTTCAGTACTCAAGCCCCGCAGTTTCGGGTGCACGTCCTCGGTTGAGCCGAGGGATTTCACATCCGACTTGCGAAGCCGCCTACGTTCGCTTTATGCCCAGTTCTACAGCGAT
+
CCCCCGGGGGGGGGGGGGGGGGGGGGGGGGGGGGGGGGGGGGGGGGGGGGGGGGGGGGGGGGGGGGGGGGGGGGGGGGGGGGGGGGGGGGGGGGGGGGGGGGGGG,FFGGGGGGGFGGGGGG7EEEFCFGGGGGGFGFGEFGGFGBDDGFGGGGGFFGGDEGCGAEGGBE>>ABFFFFGDGEGCFGFE>GDDFC7CAEGFEF@F?BFFEE;FF9EDFDF6:?F5(08C*9154:AAF7?F49ADF20.(((
@M00200:205:000000000-AKKM3:1:1101:10382:10227 2:N:0:1
TACAGGGGTATCTAATCCTGTTTGCTCCCCACGCTTTCGAGCCTCAGCGTCAGTAATGGACCAGTATGTCGCCTTCGCCACTGGTGTTCTTCCGAATATCTACGAATTTCACCTCTACACTCGGAGTTCCACATACCTCTTCCATACTCAAGATAGCCAGTATCAAAGGCAATTCCAAGGTTGAGCCCTGGGCTTTCACCTCTGACTAAACTATCCGCCTACGCTCCCTTTAAACCCAATTCTACAGACAC
+
CCCCCF@FGGGGGGGGGGGGGGCGGGGGGGGGGG@CGGGGGGGGGGGGGGGGGGGGGGGCGGGGFGGAFDFGGGGGGGGGGGGGFFGCFGGGGGDFGGEEFGF@C8ECFFGGGGGFCFGE=EBE:8E=DGFGCGGGGFGEF8EFCF69AFF6>D=BFFFFG8DGCD+@;FFDF<9+CB85:@+60=@?D8=:?FE?FEGFF@B@7EA=68=*3;DFFGFAA::?AGAD*2:A<6B3B5@(/855>>6*(-(
@M00200:205:000000000-AKKM3:1:1101:6673:10239 2:N:0:1
TACCCGGGTATCTAATCCTGTTTGCTCCCCACGCTTTCGAGCCTCAGCGTCAGTAATGGACCAGTATGTCGCCTTCGCCACTGGTGTTCTTCCGAATATCTACGAATTTCACCTCTACACTCGGAGTTCCACATACCTCTTCCATACTCAAGATAGCCAGTATCAAAGGCAATTCCAAGGTTGAGCCCTGGGCTTTCACCTCTGACTAAACTATCCGCCTACGCTCCCTTTATACCCAATTCTACAG
+
CCCCCGGGGGGGGGGGGGGGGGGGGGGGGGGGGGGGGGGGGGGGGGGGGGGGFGGGGG9FGGGGGGGFGGGGGGGGGGGGGGGGGGGGGGGGGGGGGGGGGGGGGGGGGGGGGGGFGGGGFGGGGGGGGDDGGGGGGFGEFGGFDFGFGFGGGGGFFGD5DGEGFFFDFGFFFDFCFFF?FDGFFGGFFGG5ACFGFCGFBDBFFCEE=):=CCGF@F>AA=AEFGBGGC=C?CF4<>BB=CE478@
@M00200:205:000000000-AKKM3:1:1101:5805:10298 2:N:0:1
TACACGGGTATCTAATCCTGTTTGCTCCCCACGCTTTCGAGCCTCAGTGTCAGTTACAGGCCAGAGAGCCGCTTTCGCCACCGGTGTTCCTCCATATATCTACGCATTTCACCGCTACACATGGAATTCCACTCTCCTCTCCTGCACTCAAGTCTACCAGTTTCCAATGCATACAATGGTTGAGCCACTGCATTTTACACCAGACTTAATAAACCACCCGCGCTCGCTTTAAACCACATTCTACAG
+
CCCCCGGGGGGGGGGGGGGGGGGGGGGGGGGGGGGGGGGGGGGGGGGGGGGGFFCBFGGGGGGGGGFCGEGGCGGGGGGGCFGCFDGEGGGGGGGGGGGGGGGGDGGGGGGGGCEDGGGGG8EEGEFDF;EFGGGGGFGFFEA6DFFBF5DDFDFF7EF6==DFDFGGFGFEBEFBFF6+9+8=;D,9:AE*;ECC91=8:))5:8;*9AEE@CF5=7*--))/0*8/7C*74*3(1,4.).63;3
@M00200:205:000000000-AKKM3:1:1101:5945:10311 2:N:0:1
TACTCGGGTATCTAATCCTGTTTGATCCCCGCACTTTCGTGCCTCAGCGTCAGTCGCGACCTAGCCATCTGCCTTCGCAATCTGTGTTCTGCGTAATATCTAAGCATTTCACCGCTACACTACGCGTTCCAACGACCTCGATCGAACTCAAGTCCAGCAGTATCAACGGCAATTCCGACGTTGAGCGTCGGGATTTCACCGCTGACTTACAGGACCGCCTACGCACCCTTTAAACCCAGTTCTCCAG
+
CCCCCGGGGEFFFGGAGGGGGGGFD9FEFDFCFFFGGGGGG@FGGGG8CCCGGGGGGGGGGGGGGFFGGGGFGGGGGGECEGGFEGGCFGF9CEFDGGGGGGGGGFCGDFF<FCGFGGFFGGGGGGEGGGGEFEGEE>D>?DFEGFDDCFCDFFGFF8FFGG*<EFFCDGDFFBC;6AC9>DFC6C>?EGG>EGGF7?EE?>0(:;E?C<><@FGFFG3:67?),:7939)4<9A?E?<32<)))6(
@M00200:205:000000000-AKKM3:1:1101:18712:10320 2:N:0:1
TACCAGGGTATCTAATCCTGTTTGCTCCCCACGCTTTCGAGCCTCAGCGTCAGTAATGAGCCAGTGTGTCGCCTTCGCCACTGGTGTTCTTCCGAATATCTACGAATTTCACCTCTACACTCGGAGTTCCACACACCTCTCTCATACTCAAGACACCCAGTATCAAAGGCAATTCCGAGGTTGAGCCCCGGGATTTCACCCCTGACTTAAATGTCCGCCTACGCTCCCTTTAAACCCAGTTCTACAGACAC
+
CCCCCGGGGGGGGGGGGGGGGGGGGGGGGGGGGGGGGGGGGGGGGGGGG@EGGFEFGCCGGGGGGGGDGGFGGGGGFGGEGGGGCF@@FGDGGGG:@FEGC=BBFF@DGGFGGGFFFGFGFFF=@EEGGGGGGEGEG6FDFFGBF@F9D@?2>?DFFGG?D?*=;+=9*,;D6=DFFF+3>=D7AECFFD6A5?7?F5:CCBD)7B=C=E;AEFGG=DF@@=5>@GFD*+/))77@E((5?EEEF6)1(6(
@M00200:205:000000000-AKKM3:1:1101:17027:10345 2:N:0:1
TACCGGGGTATCTAATCCTGTTCGCTCCCCATGCTTTCGCTCCTCAGCGTCAGTTAATGCCCAGAGACCTGCCTTCGCCATCGGTGTTCCTCCTGATATCTGCGCATTTCACCGCTACACCAGGAATTCCAGTCTCCCCTACATCACTCTAGTCTGCCCGTACCCACCGCAGATCCGGAGTTGAGCCCCGGACTTTCACGGCAGACGCGACAAACCGCCTACGAGCCCTTTAAGCCCAACTCTACAG
+
CCCCCGGGGGGGGGGGGGGGGGGGGGGGGGGGGGGGGGGGGGGGGGGGGGGGGGGGGGGGGGGGGGGGGGGGGGGGGGGGGGGGGGEGGFGGGGDGGGGGGGGGGGGGGGGGGGGBGGGGGGGGGGDGGGGGGGFFCDEDFGGFGFGCGFFDCDFFCGGFGGFDFFGGDGF5?@FFF>DBFFGGFGGFFGGDFG6@FFGF@FF255((.669B;FG2CD@?0(88?)7772<)640@?B((54)45:
@M00200:205:000000000-AKKM3:1:1101:24014:10407 2:N:0:1
TACTGGGGTATCTAATCCTGTTTGCTCCCACGCTTTCGCGCCTCAGCGTCAGAACCGGACCAGACAGCCGCCTTCGCCACTGGTGTTCTTGCGAATATCTACGAATTTCACCTCTACACTCGCAGTTCCGCTGTCCTCTTCCGGTCTCAAGTCTCCCAGTATCGAAGGCAATTCTGTGGTTGAGCCACAGGCTTTCACCCCCGACTTAAAAGACCGCCTACGCGCCCTTTAAACCCAATTCTACAG
+
CCCCCDFEGEGGDGFGGGGGFGGFGGGGGGGGGGEGGGGGGGGGCCFGGGGGFFGGGGGFF<EGFGFDDEGGGGGGDFBFGFBEGGGGF;DGGGCCDFGGGGGGGCAFEGGFGGGFGGGFFGGGGECE@?EEGGFGGFGFFGGFGBGECD,6>?FD5D6AFF<D5:+>A?F5CEFFFF5CF5;FFGGFFG5@4?C2:?=@AF@(882*93>ED3<CBDDFD@93;8>57<>):<7?523)655-22
@M00200:205:000000000-AKKM3:1:1101:3430:10419 2:N:0:1
TACTCGGGTATCTAATCCTGTTTGCTCCCCACGCTTTCGCGCCTCAGCGTCAGAACCGGACCAGACAGCCGCCTTCGCCACTGGTGTTCTTGAGAATATCTACGAATTTCACCTCTACACTCGCAGTTCCGCTGTCCTCTTCCGGTCTCAAGCCAACCAGTATCGAAGGCAATTCTGTGGTTGAGCCACAGGCTTTCACCCCCGACTTAATCGGCCGCCTACGCGCCCTTTAAGCCCAGTTCTACAGCGAC
+
CCCCCGGGFCCFGGGFGGGGEGGGGGGGGBFGCGFEGGGGGGGGGGG86CFGDCAFCFEGD7CEFGGDFFGGGGGGGGEGCFCFFDCCFGCA,AFFFGGFGGGFDCF7FGGAFGG?DFEC,,>C=CB;CFE=CEDFFFG75@9?E:=A@FC86DDFABDAEGCF=??EDGF5AEFFFF7ACGGFFGGFFGFF>FCD>AFEBAFF=@>2>C3C0?C=>GF(/6<51:>3)226)6A(24052AD6>>2.(4(
@M00200:205:000000000-AKKM3:1:1101:4474:10440 2:N:0:1
TACAGGGGTATCTAATCCTGTTTGCTCCCCACGCTTTCGAGCCTCAGCGTCAGTAATGAGCCAGTGTGTCGCCTTCGCCACTGGTGTTCTTCCGAATATCTACGACTTTCACCTCTACACTCGGAGTTCCACACACCTCTCTCATACTCAAGACACCCAGTATCAAAGGCAATTCCGAGGTTGAGCCCCGGGATTTCACCCCTGACTTAAATGTCCGCCTACGCTCCCTTTACACCCCATTCTACAGAGCT
+
CCCCCGGGGGGGFGGGGGGGGGGGGGGGGGGGGGGGGGGGGCGGGGGGGGGGGGGGGGGGGGGGGGFGGGGGGGGGGGGGGGCCGGGGGGGGGGGGGGGGCGGGG+CFFDGGGGGFGGFDFGGGFGGGGGGGFGDEEFGFFFFFGFGFGFGGG?DDD>8FGGFGF78=DGFDFFFBFAC>CEFDFG79?DGB5?CFFEG3):944BEEE=C?CAEF29?D@@@49E=FG7@)7<8(:(3(//9<<<83.,)
@M00200:205:000000000-AKKM3:1:1101:18515:10440 2:N:0:1
TACTAGGGTATCTAATCCTGTTCGCTCCCCACGCTTTCGCTCCTCAGCGTCAGTTAATGCCCAGAGACCTGCCTTCGCCATCGGTGTTCCTCCTGATATCTGCGCATTTCACCGCTACACCAGGAATTCCAGTCTCCCCTACATCACTCTAGTCTGCCCGTACCCACCGCAGATCCGGAGTTGAGCCCCGGACTTTCACGGCAGACGCGACAAACCGCCTACGAGCTCTTTCTACCCAATTCGACAGAGA
+
CCCCCGGGGGGGGGGGGGGGGGGGGGGGFGGGGGEGGGGGGFEGGGCFGEDCFGGAFGGGFGGGGGFEEEFGGFGGFGGGGGDGFFFGGGGGGGGGGGFFDFDEFECEGGGGFGGDCEGGGGGGGFG?FGGGGGGGGFGDFDFFFBFB=DFCEFF9DDDBEDD=DFG>DEEFFFFFFF7>CDGF?FEF*@EDFGGGFFG=AAF25:5(5(.(13CC3CE133(03?)922)).4<AF)(.).(-8,-,3<
@M00200:205:000000000-AKKM3:1:1101:4431:10450 2:N:0:1
TACGCGGGTATCTAATCCTGTTCGATCCCCACGCTTTCGTGAATCAGCGTCAATACCAGCTTAGTGAGCTGCCTTCGCAATCGGAGTTCTAAGACATATCTATGCATTTCACCGCTACTTGTCTTATTCCGCCCACTTCAAATGGATTCAAGCCCATCAGTATCAAAGGCACTGCGATGGTTGAGCCACCGTATTTCACCCCTGACTTAATGGGCCGCCTACGCACCCTTTAAACCAATTCTACAG
+
CCCCCGGGGGGGGGGGGGGGGGGGGGGGGGGGGGGGGGGGGGGGGGGGGGGGGGGGGGGGGGFFGFFGGGGGGGGGGGGGGGGCEGGGGGGGGGFGGGGGGGGGGGGGGGGGCGGECEGDEGGGGGGFGGGGGGGGGFGE9E=;8?DBGBGDFG?DD8FFGGFGCD?F5DDDFFF>BFGFGFD66C@?AFGFFGFGFFG8CFFFDFFEC*:6ABGF@GFFFFFF;EBG5>8<<)3=7(66>EE?93
@M00200:205:000000000-AKKM3:1:1101:16464:10457 2:N:0:1
TACAGGGGTATCTAATCCTGTTTGCTCCCCACGCTTTCGAGCCTCAGCGTCAGTAATGGACCAGTATGTCGCCTTCGCCACTGGTGTTCTTCCGAATATCTACGAATTTCACCTCTACACTCGGAGTTCCACATACCTCTTCCATACTCAAGATAGCCAGTATCAAAGGCAATTCCAAGGTTGAGCCCTGGGCTTTCACCTCTGACTAAACTATCCGCCTACGCTCCCTTTATGCCCAGTTCTACAG
+
CCCCCGGGGGGGGGGGGGGGGGGGGGGGGGGGGGGGGGGGGGGGGGGGGGGGGGGGGGGGGGGGGGGGGGGGGGGGGGGGGGGGGGGGGGGGGGGGGGGGGGGGGGGGGGGGGGGFGFGGGGGGFEEGGGFGGGGGGFGEFGGFFFGDFFFGFFGFFGGF8D>EFFGGFFFDFDCFFFGFGEFGFGDFFGGFFGFDACC>CDFFFFFE>EFFFFGFDGFFDCD45C>C>CB*:AEEG5(7CCCFFE3
@M00200:205:000000000-AKKM3:1:1101:12743:10475 2:N:0:1
TACTAGGGTATCTAATCCTGTTCGCTCCCCACACTTTCGCTCCTCAGCGTCAGGATATTCCCAGAGAACCGCCTTCGCCACCGGTGTTCCTCCTGATATCTGCGCATTTCACCGCTACACCAGGAATTCCGTTCTCCCCTGAATACCTCTAGTCTGCCCGTATCGGAAGCAAGCCAGGTGTTAAGCACCTGGTTTTCACTCCCGACGCGACAAACCGCCTACGAGCCCTTTATACCCAATTCTACAG
+
CCCCCGGGGGGGGGGGGGGGGGGGGGGGGGGGGGGGGGGGGGGGGGGGGGGGGGGGGFGGAFGGGGGGGGGGGGGGGGGGGGGGCFFEGGGGGGGGGGGGGGDGGGGGGGGGGGDFGGGGGGGGGGGGGDGGGGGGGFGFFGGFGFCDGFGFGGGF7EFBGGFGFFG>DFFFFFFAFFGFF@FGFGGFFGGFF,;5FEFEFF==D2=>FFFFF;CC6>>DF;@><88C905<B244:8<FFF<A<>D
@M00200:205:000000000-AKKM3:1:1101:7100:10502 2:N:0:1
TACACGGGTATCTAATCCTGTTTGCTCCCCACGCTTTCGAGCCTCAGCGTCAGTAATGGACCAGTATGTCGCCTTCGCCACTGGTGTTCTTCCGAATATCTACGAATTTCACCTCTACACTCGGAGTTCCACATACCTCTTCCATACTCAAGATAGCCAGTATCAAAGGCAATTCCAAGGTTGAGCCCTGGGCTTTCACCTCTGACTAAACTATCCTCCTACGCTCCCTTTAAGCCCAGTTCTACAG
+
CCCCCGGGGGGGGGGGGGGGGGGGGGGGGGGGGGGGGGGGGGGGGGGGGGGGGGGGGGGGGFGGFGGGGGGGGGGGGGEGGGGGFGGGGGGGEFGDGGGGGGGGGGGGGGGGGDGFGGGGFGGGGGGGGGGGGGGGGFGFFGCFG?DEFFGGFDFFF?GFFDFGFFFGFGFFFFFFF9FFGGFG6DEF?FFF?FCCFEG@E5@5*:8E:8C5A5;@*;>)::5@=EBG4:;*66AEFD27??49@4)
@M00200:205:000000000-AKKM3:1:1101:17101:10522 2:N:0:1
TACTAGGGTATCTAATCCTGTTTGCTCCCCACGCTTTCGCGCCTCAGTGTCAGTTACAGACCAGAAAGTCGCCTTCGCCACTGGTGTTCCTCCATATCTCTACGCATTTCACCGCTACACATGGAATTCCACTTTCCTCTTCTGCACTCAAGTCTCCCAGTTTCCAATGACCCTCCACGGTTGAGCCGTGGGCTTTCACATCAGACTTAAGAAACCACCTGCGCGCGCTTTATACCCAATTCTACAG
+
CCCCCGGGGGGGGGGGGGEFGGGGGGGGGGGEGDGGGGGGDGGEGGGGGGGGGGGGGGGDGFGGFGGFGGGGGGGGGGGGGGGGGEFGGGGGGGGGGDFEGGGGGDEGGGGGGGGFGGGG,DFFFDFDE=;EDG8EFFGFFGEFGFDBGFGGGG@DFGFF89DGE?FDBA8=95DDDFDABE>6FFG*:CEFFGGGFEGAEEAE*:>E5*7*::D6);?B6>)*)4/9:7345)..8<0;<><?ECE
@M00200:205:000000000-AKKM3:1:1101:21870:10530 2:N:0:1
TACGAGGGTATCTAATCCTGTTTGCTCCCCACGCTTTCGTGCATGAGCGTCAGTGCAGGCCCAGGGGATTGCCTTCGCCATCGGTGTTCCTCCGCATATCTACGCATTTCACTGCTACACGCGGAATTCCATCCCCCCCTGCCGCACTCCAGCTCTGCAGTCACAATCGCAATTCCCAGGTTGAGCCCGGGGATTTCACGACTGTCTTACAAAACCGCCTGCGCACGCTTTAAACCCAATTCTACAGCTAT
+
CCCCCGGGGGGGGGGFGGA9EGDGGGGGGGACGG7FGGGGGGCFEGGGGGGGGG9FGEGEFGGGGEGC:DFGGGGGGGGGFCBGGCGFGFFGEFEGGGGGGGGGGGGGGGGGGFGFGGGFC>@CGGGGGGGA+6DFC*6:9EG>EDG=GFGFGF+=AFGFFGAGE67DFFEAE=CAFF4@FEGGFGGFBCG45CCCFFGF?9(6@EFFC?><3/==1CE:0<2),/.9*984<>2?CB?2)6))).,))6)
@M00200:205:000000000-AKKM3:1:1101:7250:10573 2:N:0:1
TACTGGGGTATCTAATCCTGTTTGCTACCCACGCTTTCGTGCCTCAGCGTCAGTCACGGTCCAGTAAGCCGTCTACACCGCAGGTGTTCCTCCCGATATCTACGCATTTCACCGCTACACCGGGAATTCCGCTTACCTCTCCCGCACTCCAGCAGCCCCGTTTCCGGCGCACCCTCCCAGTTAAGCCGGGAGATTTCCCACCAGACATGGACCGCCGCCTACGGACCCCTTAAACCCAATTCCACAG
+
CCCCCFGGGGGGGGGGGGGGGGGGGGGGGGGGGGGGGGGGGGGGGGGGGGGGGGGGGGGGG7@FFGGGG@FCFFGGGGGE:FGGGGGGG=FGA4CGGGGGG8CFGGGGGGGGGGGFGGFFGEEDFCGGGGGGGGGGGFGDFGF>8A6@GFCFGGGF6CGFECFGFFGG9?B9:>?AEBG4?CG+8AF?4C7BA:CFF)A<@<111=(;@;EF@BGD1DE:::?>?GFG*9,2<:A:E?:7A2)54(,
@M00200:205:000000000-AKKM3:1:1101:14213:10588 2:N:0:1
TACTGGGGTATCTAATCCTGTTTGCTCCCCACGCTTTCGCGCCTCAGCGTCAGACCCGGGCCAGAGAGCCGCCTTCGCCACTGGTGTTCTTGCGAATATCTACGAATTTCACCTCTACACTCGCAGTTCCGCTGTCCTCTTCCGGTCTCAAGCCAACCAGTATCGAAGGCAATTCTGTGGTTGAGCCACAGGCTTTCACCCCCGACTTAATCGGCCGCCTACGCGCCCTTTACGCCCAATTCTACATCGCT
+
CCCCCGGGGGGGGGGGGGGGGGCDGGGGGGGGGGGGGGGGGGGGGGGGGGGEGFGGGGGGGFGGGFFGGGGFGGGGGGGGGCDGEGFGGGGFGGGGGGGGGFFGG8EFGGFGGGGFGGGGGGD@:BEGGGCG8EGGGFGFBGGDGFGAG9EFGG6?AGGFCFCGD?;85FFCFEFF9BCAFGGGFFGFFF9FFGF485C:>=2@99@;E)<C(8EE@:BFFFBB9EEG)94)62:6:13(46).:6))-((
@M00200:205:000000000-AKKM3:1:1101:6732:10601 2:N:0:1
TACGCGGGTATCTAATCCTGTTTGCTCCCCACGCTTTCGCGTTCCAGCGTCAGTCATTGTCCAGAAGGCCGCCTTCGCCACCGGTGTTCCACTCGATATCTACGAATTTCACCTCTACACCGAGTATTCCGCCTTCCTCTCCAAAACTCTAGCTACGCAGTTTCGAATGCACTTCCATGGTTGAGCCGTGGGATTTCACATCCGACTTGCGCAGCAGCCTACACGCGCTTTATGCCCAGTTCTACAG
+
CCCCCGGGGGGGGGGGGGGGGGGGGGGGGGGGGGGGGGGGGGGGGGGGGGGGGGGGGGGGGGGGGGGEGGGGGGGGGGGGGGGGGGGGGGGGGGGEGGGGGFGGGGGGFGFGGGGFGGGGGECGFGFGGGFGGGGGDCF<DGGBGFGBGFG?DFGFFGGFG7CGFFCGFGFCFEFFFFD5@DD>FFEBEDGFFFGGFCFFE=B22>=<<CB9,:E*6CF1353)(3)193:644)5@7(44666-..
@M00200:205:000000000-AKKM3:1:1101:12510:10628 2:N:0:1
TACTAGGGTATCTAATCCTGTTTGCTCCCCACGCTTTCGCGCCTCAGCGTCAGTTACAGTCCAGAGAGCCGCCTTCGCCACTGGTGTTCCTCCACATCTCTACGCATTTCACCGCTACACGTGGAATTCCGCTCTCCTCTTCTGCACTCAAGTCTCCCAGTTTCCAGTGCGTCACGGGGTTGAGCCCCGCACTTAGACACCAGACTTAAGAAACCGCCTGCGCGCGCTTTATACCCAGTTCTACAG
+
CCCCCGGGGGGGGGGGGGGGGGGGGGGGGGGGGGGGGGGGGGGGGGGGGGGGGGGGGGGGGGGGGGGGGGGGGGGGGGGGGGGGGGGGGGGGGGGGGGGGGGGGGGDEGGGGGGGFGGGGGGGGFBC8EDFGGGGGGFGFFGGBFFGFGFFFGGGFFGGFFGEGFFGGFF?DFFFEFFDBCCFGFGGFFGCBFFGGCFGDDFF=BE5*64C=@B>?9CB==:>EF55)*9>A9A5(08?2<<>A28
@M00200:205:000000000-AKKM3:1:1101:24513:10683 2:N:0:1
TACAGGGGTATCTAATCCTGTTCGCTCCCCACACTTTCGCTCCTCAGCGTCAGGTCATTCCCAGAGAACCGCCTTCGCCACCGGTGTTCCTCCTGATATCTGCGCATTTCACCGCTACACCAGGAATTCCGTTCTCCCCTGAATACCTCTAGTCTGCCCGTATCGGAAGCAAGCGCCGTGTTAAGCACGGCGTTTTCACTCCCGACGCGACAAACCGCCTACGAGCCCTTTCAACCCAATTCTACAGAGA
+
CCCCCGGGGGGGGGGGGGGGGGGGGGGGGGFGFGGGGGGGGGGGFGGGGGGGGGGGGGGGGGGGGGGGGGGGGGGGGDGGGGGGGGGGGGGGGGGGGGGGGGGGGGGGGGGGGDGFGGGGGGGGGGGGGGGGGGGFG5EDFGGFGFG9DFGFGGFFFFGFGGBFAFGEFGFFFFFFFFGFGFFCFGGFFCE>;?CDCEGFF@BFD9;@>BBF08E@>DEBBF?B?G3C>CD)6>AFGFB:2<<BAAB2(1
@M00200:205:000000000-AKKM3:1:1101:9065:10724 2:N:0:1
TACAAGGGTATCTAATCCTGTTTGCTACCCACGCTTTCGAGCCTCAGTGTCAGTTACAGTCCAGAGAGCCGCTTTCGCCACCGGTGTTCCTCCATATATCTACGCATTTCACCGCTACACATGGAATTCCACTCTCCTCTACTGCACTCAAGTCTAACAGTTTCCAATGCACACAATGGTTGAGCCACTGCCTTTTACATCAGACTTATTAAACCACCTGCGCTCGCTTTAAACCCAATTCTACAG
+
CCCCCGGGGGGGGGGGGGGGGGGGGGGGGGGGGGGGGGGGGGGGGGGGGGGGGGGGGGGGGGGGGGGGGGGGDGGGGGGGGGGGGGGGGFGGGGGGGGFGGGGGGGGCGGGGGGDDGGGGFGGGGGGGGGGGGGGFGFGFFF86AF6DFB8DDFFFFGGFEFEGEFGGFGFEDD?*386BFCF?FGGFFDGFFGCFC@7EEAE@:@;CE<*;7>E5);6C=)=995B9FF6EC=>@*>>99**19)
@M00200:205:000000000-AKKM3:1:1101:10859:10725 2:N:0:1
TACTGGGGTATCTAATCCTGTTTGCTCCCCACGCTTTCGAGCCTCAGCGTCAGTAATGGACCAGTATGTCGCCTTCGCCACTGGTGTTCTTCCGAATATCTACGAATTTCACCTCTACACTCGGAGTTCCACATACCTCTTCCATACTCAAGATAGCCAGTATCAAAGGCAATTCCAAGGTTGAGCCCTGGGCTTTCACCTCTGACTAAACTATCCGCCTACGCTCCCTTTACACCCAATTCTACAG
+
CCCCCGGGGGGGGGGGGGGGGGGGGGGGGGGGGGGGGGGGGGGGGGGGGGGGGGGGGGGGGGGGGGGGGGGGGGGGGGGGGGGGGGGGGGGGGGGGGGGGGGGGGGGGGGGGGGGFGGGGGGGGGGGGGGGGGGGGGFGFFGGBGFGFGFFGFGFFBFFFFGFGFFGGFGFBFFFFFFGFFGDFFFC?FGEFFGGCAEG56=*8:A*;5C@EFFG<5C5)::4*/4AFGFE6ACE9CDB(*98?<:>
@M00200:205:000000000-AKKM3:1:1101:25540:10749 2:N:0:1
TACAGGGGTATCTAATCCTGTTTGCTCCCCACGCTTTCGTGCATGAGTGTCAGTGTTGGCCCAGGAGGCTGCCTTCGCCATTGGTGTTCCTCCACATCTCTACGCATTTCACCGCTACACGTGGAATTCCACCTCCCTCTGCCACACTCTAGCCACGTCGTTTCGAGCGCAATTCCCAAGTTAAGCCCGGGGCTTTCACACTCCACTTGCGCGGCCACCTGCCCACACTTTATACCCACACCTACAG
+
B<CCCDBF@;FGFF,FGGFEEFGFDGGGG;8FFGGGGGGFGFGFGFGEGGGFGCFFEEFGGGDF6CFEGDCGDEFGFGGG7CAFDFC?FGCAEFGCEGGGGDGCCCF,@FGFGGGFGGGGGGGDFFFF;DCF6FGGGFGFFFG??*=8=DAFGGGDE@+<=8)25*+@*@?5:=FFFF693DFGFF9FFD*@BEGFF4BEF2>)7>*04>5@=2>C1CF@@@(./;>D*+/))1<3B3(((((2:5.
@M00200:205:000000000-AKKM3:1:1101:11888:10763 2:N:0:1
TACTGGGGTATCTAATCCTGTTTGCTCCCCACGCTTTCGAGCCTCAGCGTCAGTAATGGACCAGTATGTCGCCTTCGCCACTGGTGTTCTTCCGAATATCTACGAATTTCACCTCTACACTCGGAGTTCCACATACCTCTTCCATACTCAAGATAGCCAGTATCAAAGGCAATTCCAAGGTTGAGCCCTGGGCTTTCACCTCTGACTAAACTATCCGCCTACGCTCCCTTTAAACCCAATTCTACAG
+
CCCCCGGGGGGGGGGGGGGGGGGGGGGGGGGGGGGGGGGGFGGGGGGGGGGGGGGGGGGGGGGGGGFGGGGGGGGGGGGGGGGGGGGGGGGGGGG=FFGGAFGGGGGGGGGGGGGFGGGGGGGGGGGGGGGGGFGGGFGFFFEFGFDEFF=FEFCFBEFFFGFGFFGG?FDDFDFFDFC?D,=D58DDB8E?FFCDFCF@EBFBEEE=@)0;8=E:)9@85:@D2?@F>?0/6662=@D2>6<EE=E
@M00200:205:000000000-AKKM3:1:1101:18795:10807 2:N:0:1
TACCAGGGTATCTAATCCTGTTTGCTCCCCACGCTTTCGAGCCTCAGCGTCAGTAATGGACCAGTATGTCGCCTTCGCCACTGGTGTTCTTCCGAATATCTACGAATTTCACCTCTACACTCGGAGTTCCACACACCTCTCTCATACTCAAGACACCCAGTATCAAAGGCAATTCCGAGGTTGAGCCCCGGGATTTCACCCCTGACTTAAATGTCCGCCTACGCTCCCTTTAAACCCAATTCTACAG
+
CCCCCGEGGGGGGGGGGGGGGGGGGGGGGGGGGGGGGGGGGGGGGGGGGGGGGGGGGGGGGAFGGGGGGGGGGGGFGGGGGGGGGGGGGGGGGGGGGGGGFGG7F8FFGGGGGGGFGGGGGGGGEGEFGGGFFGDGGFGFFGGFGFGFGFGFGGGFFCDFGF9@EFGGBFFB58FFFEG>EE6?FFG5@6@9>5@CFFFFFA99>EEECEFE?7DD)*8>90(:9E>C<:@C5;7=7(68CCFF?9;
@M00200:205:000000000-AKKM3:1:1101:22455:10828 2:N:0:1
TACTGGGGTATCTAATCCTGTTCGCTCCCCATGCTTTCGCTCCTCAGCGTCAGTTAATGCCCAGAGACCTGCCTTCGCCATCGGTGTTCCTCCTGATATCTGCGCATTTCACCGCTACACCAGGAATTCCGTTCTCCCCTGAATACCTCTAGTCTGCCCGTATCGGAAGCAAGCGCCGTGTTAAGCACGGCGTTTTCACTCCCGACGCGACAAACCGCCTACGAGCCCTTTAAACCCAATTCTACAG
+
CCCCCGGGGGGGGGGGGGGGGGGGGGGGGGGGGGGGGGGGGGGGGGGGGGGGGGGGGGGGGGGGGGGGGGGGGGGGGGGGGGGGGGGGGGGGGGGGGGGGGGFGGGGGGGGGGGGFGGGFFGGGGGGGGGGGGGGGGFGFFGGFGFGBFFGGGGGFFGGFGDDGFFGGEFFEDFBEFFGFGGC7BGGFFG5ADCEDFEFCE4>BD>BF@FF>@FGF>GF;?B?F6:7>9*8<BB<<>832)-<BFFF
@M00200:205:000000000-AKKM3:1:1101:3867:10834 2:N:0:1
TACTGGGGTATCTAATCCTGTTTGCTCCCCACGCTTTCGAGCCTCAGCGTCAGTAATGGACCAGTATGTCGCCTTCGCCACTGGTGTTCTTCCGAATATCTACGAATTTCACCTCTACACTCGGAGTTCCACATACCTCTTCCATACTCAAGATAGACAGTATCAAAGGCAATTCCAATGTTGAGCCCTGGGCTTTCACCTCTGACTAAACTATCCGCCTACGCTCCCTTTAAGCCCAATTCTACAGAGA
+
CCCCCGGGGGGGGGGGGGGGGGGGGGGGGGGGGGGGGGGGFGGGGGGGGGDGGGGGGGGGGGGGGGGGGGGGGGGGGGGGGGGGGGFGGGGGGGG@FGGGGGGGGDFGAEEGGGGFFGGGGGFGFGCFFGGGFGFFFFGFFGGFGFGFGFFCCFFF9@D?E9*DEFCFFGFF?DF7+++0C@EGFFG?5=@FFGFF<=ECEFB5EFFFF)@E@C>88FF5)==>AEFGCFF6/*:>FF2>==C*86B*6(
@M00200:205:000000000-AKKM3:1:1101:5650:10848 2:N:0:1
TACCGGGGTATCTAATCCTGTTTGCTCCCCACGCTTTCGCACCTGAGCGTCAGTCTTCGTCCAGGGGGCCGCCTTCGCCACCGGTATTCCTCCAGATCTCTACGCATTTCACCGCTACACCTGGAATTCTACCCCCCTCTACGAGACTCAAGCTTGCCAGTATCAGATGCAGTTCCCAGGTTGAGCCCGGGGATTTCACATCTGACTTAACAAACCGCCTGCGTGCGCTTTATGCCCAATTCTACAGCTCC
+
CCCCCGG:FGGGGGGFFGGCFGEGG,FEDGGGGGGGGGEGGGGGGGED@FCFEGFFGGGGGFEGG@FCFEGGCC=FGGFGG<FC@CDFGFGGEFGG9FFGGGGGGGFGGGGC?>EEDCEFGGGCGGFGGGGGGGGCEDGFFDG>EEGBGF7CFGG99BG>FFEDEC7DFFBFFEFF9B792<D>FFCAED55>CC=A5:3<@EFFFAE4C<EF(=C9C)(483>(;@C59?F24>)28:0)).)))),))(
@M00200:205:000000000-AKKM3:1:1101:6487:10867 2:N:0:1
TACTAGGGTATCTAATCCTGTTTGCTCCCCACGCTTTCGAGCCTCAGCGTAAGTAATGGACCAGTATGTCGCCTTCGCCACTGGTGTTCTTCCGAATATCTACGAATTTCACCTCTACACTCGGAGTTCCACATACCTCTTCCATACTCAGGATAGCCAGTATCAAAGGCAATTCCAAGGTTGAGCCCTGGGCTTTCACCTCTGACTAAACTATCCGCCTACGCTCCCTTTAAGCCCAGTTATACAGCGAT
+
CCCCCGGGGGGGGGGGGGGGGGGGGGGGGGGGGGGGGGGGGGGGGGGGGGGGGGGGGGGGGGGGGGGGGGGGGGGGGGGGGGGGGGGGGGGGGGGGGGGGGGGGGGGGGGGGGGGFGGGGGGGGCEGGGGGGGGGFGFGFFGGFGF6*+<EGGGGFF8?DF+*?EFDFFD6D?DFDD?FFFD8FFG?:DGG*?FFGB<FFFF<@<CCCC08C<7EC>FE===@>>>AC78:6**.6>59E4*94<4*)((/
@M00200:205:000000000-AKKM3:1:1101:4318:10869 2:N:0:1
TACGCGGGTATCTAATCCTGTTTGCTCCCCACGCTTTCGAGCCTCAGCGTCAGTAATGGACCAGTATGTCGCCTTCGCCACTGGTGTTCTTCCGAATATCTACGAATTTCACCTCTACACTCGGAGTTCCACATACCTCTTCCATACTCAAGATAGCCAGTATCAAAGGCAATTCCAAGGTTGAGCCCTGGGCTTTCACCTCTGACTAAACTATCCGCCTACGCTCCCTTTAAACCCAGTTCTACAG
+
CCCCCGGGGGGGGGGGGGGGGGGGGGGGGGGGGGGGGGGGGGGGGGGGGGGGGGGGGGGGGGGGGGGGGGFGEGGGGGGGGGGGEEGGFGGGGGGGGCFGGGGGG8FGFGFGGGGFGG8FFFGGF@EGGGGGGGGGGFGEFFGFGFGEGFCFGFDFFFFFGCFGFF7FFGF)6DF?FF6@FC?FFD??A6F>FGGGFFFF=98@C5*9*)4:=EEG2DEF>BDDFGFGC8=*19@5C,346CE<?>3
@M00200:205:000000000-AKKM3:1:1101:24443:10969 2:N:0:1
TACTGGGGTATCTAATCCTGTTTGCTACCCACGCTTTCGCACCTCAGTGTCAGTGTCAGTCCAGAAGGCCGCCTTCGCCACTGGTATTCCTCCCGATCTCTACGCATTTCACCGCTACACCGGGAATTCTACCTTCCTCTCCTGCACTCTAGCTTGACAGTTCCGGATGCCGTTCCCAGGTTGAGCCCGGGGCTTTCACAACCGGCTTATCAAGCCACCTACGCGCGCCTTAAGCCCAATTCTCCAG
+
CCCCCGGGGGGGGGGGGGGGGGCFGGGGGGGGGGGGGGGGDEGGGGGFGGGGGGDFFCDGGGGGGGGGFGGGGGGGGGGGGGGGGDFGGGGGGGG:FF8FDGGGGGGGGGGGGGGFGGGGGGGGGCFFGGGFGGFGGFGEFDGBGFGFGFGGGGFDF8@DDDEGA?6@9FFFFDFFFFGFFFGCAFC>AGD>DGGGFFG6:@9(55-5517<E<CGFGFFFF7>>D)1)13>A49?FB1?<AA))5(
@M00200:205:000000000-AKKM3:1:1101:10989:10977 2:N:0:1
TACTGGGGTATCTAATCCTGTTTGCTCCCCACGCTTTCGCGCCTCAGCGTCAGAACCGGACCAGACAGCCGCCTTCGCCACTGGTGTTCTTGCGAATATCTACGAATTTCACCTCTACACTCGCAGTTCCGCTGTCCTCTTCCGGTCTCAAGCCAACCAGTATCGAAGGCAATTCTGTGGTTGAGCCACAGGCTTTCACCCCCGACTTAATCGGCCGCCTACGCGCCCTTTATAACCAATTCTACAG
+
@CCCCGGGGGGGGGGGGGGGGGGGGGGGGGGGGGGGGGGGGGGGGGGGGGGGGGGGGGGGGGGGGGGGGGGGGGGGGGGGGGGGGGGGGGFGGGGEGGGGGGGEGGGFGGGGGGGFGGGGFGGGGGGFFGGGGGGDEFGFFFGBEFG=FFGGGGGFFCGFFGFGFFGGFGF9F@FFFFCFGGGGFGFFA>?FFFFGB49=BF=@25>?CFEE?;EEFGFF@;:DFC5D)>?F24-6@>B252:BAA:
@M00200:205:000000000-AKKM3:1:1101:12655:10984 2:N:0:1
TACACGGGTATCTAATCCTGTTTGCTCCCCACGCTTTCGAGCCTCAGCGTCAGTAATGGACCAGTATGTCGCCTTCGCCACTGGTGTTCTTCCGAATATCTACGAATTTCACCTCTACACTCGGAGTTCCACATACCTCTTCCATACTCAAGATAGCCAGTATCAAAGGCAATTCCAAGGTTGAGCCCTGGGCTTTCACCTCTGACTAAACTATCCGCCTACGCTCCCTTTAAGCCCAATTCTACAGAGA
+
CCCCCGGGGGGGGGGGGGGGGGGGGGGGGGGGGGGGGGGGGGGGGGGGGGGGGGGGGGGGGGGGGGGGGGGGGGGGGGGGGGGGGGFGGGGGGGGGGGGGGGGGGFFGGGGGGGGFGGGGGGGGEEGGGGGGGGGFGFGFFGGFGFGF6FFGGGGFFGGF@FBGEFFFDGFBFFFFFFG?FEFGFG8DFFEFF6@FFEGFFFF@AE@E@)=AE7F@D5?AA5@BDGFGF8)8@EFBC=(7;EEFFFB>E2
@M00200:205:000000000-AKKM3:1:1101:22599:11040 2:N:0:1
TACCGGGGTATCTAATCCTGTTCGCTCCCCACACTTTCGCTCCTCAGCGTCAGGTAATGCCCAGAGAACCGCCTTCGCCACCGGTGTTCCTCCTGATATCTGCGCATTTCACCGCTACACCAGGAATTCCGTTCTCCCCTGCATACCTCCAGTCTGCCCGTATCGAAAGCAAGCCAGGTGTTAAGCACCTGGTTTTCACTCCCGACGCGACAAACCGCCTACGAGCCCTTTATGCCCAATTCTACAGAGA
+
CCCCCGGGGGGGGGGGGGGGGGGGGGGGGGGGGGGGGGGGGGGGGGGGGGGGGGGGGGGGGGGGGGGGGGGGGGGGGGGGGGGGGGGGGGGGGGGGGGGGGGGGGGGGGGGGGGGFGGGGGGGGGGGGGGGGGGFEEFGDFFFFGFGFGFGGGGGFFGGFGGBFFFGGFGFFFFFFFFGFGEGGFGGFFGFFFEFCAEF?EFFFF=@>F>FF@@GG@GFFF@?B(/7F75:AF2>)A:<?26>25<B>?B
@M00200:205:000000000-AKKM3:1:1101:11610:11052 2:N:0:1
TACACGGGTATCTAATCCTGTTTGCTCCCCACGCTTTCGCGCCTCAGCGTCAGTTACAGTCCAGAGAGCCGCCTTCGCCACTGGTGTTCCTCCACATCTCTACGCATTTCACCGCTACACGTGGAATTCCGCTCTCCTCTTCTGCACTCAAGTCTCCCAGTTTCCAGTGCGTCACGGGGTTGAGCCCCGCACTTAGACACCAGCCTTAAGAAACCGCCTGCGCGCGCTTTATACCCAATTCTACAG
+
CCCCCGGGGGGGGGGGGGGGGGGGGGGGGGGGGGGGGGGGGGGGGGGGGGGGGGGGGGGGGGGFGGGGGGGGGGGGGGGGGGGGGGGGGGGGGGGGGGGGGFGGGGGGGGFGGGGFGGFGGFGGCFGGGDFGGGGGGFGEBGE?FBDEGF=DFGDFFGFFGGFGFFFGFFBAEABD>D+@BE7C?FGD4>CFE,,=+.=>BDD(6:530>CE(68?:8:;D062:CDG:F62)6.56(,)6).:<7
@M00200:205:000000000-AKKM3:1:1101:19104:11134 2:N:0:1
TACGGGGGTATCTAATCCTGTTCGCTCCCCACACTTTCGCTCCTCAGCGTCAGGTCATGCCCAGAGAACCGCCTTCGCCACCGGTGTTCCTCCTGATATCTGCGCATTTCACCGCTACACCAGGAATTCCGTTCTCCCCTGCATACCTCTAGTCTGCCCGTATCGAAAGCAAGCCAGGTGTTAAGCACCTGGTTTTCACTCCCGACGCGACAAACCGCCTACGAGCCCTTTAAGCCCAATTCTACAG
+
CCCC@FGGGGGGGGGGGGGGGGGGGGGGGGGGEGGGGGGGGGGGGGGGGGGGGC6@EFGGGGGGGGFFGGGGGGGGGGGGGGGGGGGGGGGGGGGGGGGGGGGGGGGGGGGGGGGFGFGGG6EEFGGGGGG36@DFGFGFFGFFGFF<FFFFFFGFCGFEGDFGA>9AADF@58F663*;DE+=BE7AA*=8)C=:=CG**:BFF@B0(67173;F(9>?:8?>(::D<CF)-))5CB014>2).)5
@M00200:205:000000000-AKKM3:1:1101:26253:11153 2:N:0:1
TACTGGGGTATCTAATCCTGTTTGCTCCCCACGCTTTCGCGCCTCAGCGTCAGTTACAGTCCAGAGAGCCGCCTTCGCCACTGGTGTTCCTCCACATCTCTACGCATTTCACCGCTACACGTGGAATTCCGCTCTCCTCTTCTGCACTCAAGTCTCCCAGTTTCCAGTGCGTCACGGGGTTGAGCCCCGCACTTAGACACCAGACTTAAGAAACCGCCTGCGCGCGCTTTAAACCCAATTCTACAG
+
CCCCCGGGGGGGGGGGGGGGGGGGGGGGGGGGGGGGGGGGGGGGGGGGGGGGGGGGGGGGGGGGGGGGGGGGGGGGGGGGGGGGGGGGGGGGGGGGGGGGGGGCFGGGFGGGGGGFGGGGGFEEFGGGGGGGGGGGGFGFFGGBGFGFFFGGGGGFFCGF@FEGFFGGBDEDFFF>D5DFGGFDFCGBEC*@>CCFF=GFFF>BB=08*9=C=DFE9533(37B038<*94<2)34::045<449:
@M00200:205:000000000-AKKM3:1:1101:24138:11195 2:N:0:1
TACGAGGGTATCTAATCCCGTTTGCTCCCCTGGCTTTCGCGCCTCAGCGTCAATACCGGTCCAGGATGCCGCCTTCGCCACCGATGTTCCTCCAGATATCTACGCATTTCACCGCTACACCTGGAATTCCACATCCCTCTCCCGGATTCGAGCCTGCCAGTCTCGGACGCAGTTCCCGGGTTGAGCCCGGGGATTTCACGTTCGACTTAGCAGGCCGCCTACGCGCCCTTTAAGCCCAATTCTACAG
+
CCCCCGGGGGGGGGGGGGGGGGGGGGGGGGGGGGGGGGGGGEGGGGGGGGGGGGGGGGGGGGGGGGGGGGGGGGGGGGGGGGGGGGGGGGGGGGGGGGGGGGGGGGGFFGGGGGGFGGGGGGGGGGGGGGGGGGGCFFGFFGGFDFDAGFGFGGGFFGGFGD79CFGGFGFFFFFFFEGEFE>44CFAEGGF:EFFFFF13@F<0,(67<ACA;CE@GE0(.8<>D;D7*,-:292C:B(4<<<B<?
@M00200:205:000000000-AKKM3:1:1101:8457:11211 2:N:0:1
TACGAGGGTATCTAATCCTGTTTGCTCCCCACGCTTTCGAGCCTCAGCGTCAGTAATGGACCAGTATGTCGCCTTCGCCACTGGTGTTCTTCCGAATATCTACGAATTTCACCTCTACACTCGGAGTTCCACATACCTCTTCCATACTCAAGATAGCCAGTATCAAAGGCAATTCCAAGGTTGAGCCCTGGGCTTTCACCTCTGACTAAACTATCCGCCTACGCTCCCTTTATACCCAATTCTACAG
+
CCCCCGGGGGGGGGGGGGGGGGGGGGGGGGGGEGGGGGGGFGGGGGGGGGGGDFFGGGGGGFGGGGGGGGGGGGGGGGGGGGGGFFGGGGGFGGDGGGGGGGADGGGGGGGGFFGFGGGGFGGGFEEGGGGGGGGGGFGFFGGFGFGFGFGFGFDFFDFDFCB9EFG8?D5:DB+B?D+5EDFGBFG?5=6@C7CF8CF<CFFFECAC*>EEFEGF55@8<:9BDG*CD7;C*@?*?3256*/51@=
@M00200:205:000000000-AKKM3:1:1101:7968:11223 2:N:0:1
TACTGGGGTATCTAAGCCTGTTTGCTCCCCACCCTTTCGCTCCTCAGCGTCAGTTACGGCCCAGAGATCTGCCTTCGCCATCGGTGTTCCTCCTGATATCTGCGCATTCCACCGCTACACCAGGAATTCCAATCTCCCCTACCGCACTCTAGTCTGCCCGTACCCACTGCAGGCCGGAGGTTGAGCCTCCGGCTTTCACAGCAGACGCGACAAACCGCCTACGAGCTCTTTAAACCCAGTTCTACAGCGA
+
CCCCCFGGGGGGGGGGGGGFGGGGGGGGGGGGGGGGGGGGDGFGGFFGFGG@FFFGGGDGGG>FGGFFGGDGGGGGCFGGGGGGGGGGGGGFGG8FFAFGGGGGGGGGGGGGGGGFGGGGFFFGG8DGGGGAFGGGG5ADFGGBG>GAGFGD;FGDFFDECDAC86DFBGF=AAEEF*;5@,;FFFGAFG59*;?FF?GE@BD:->@@(79618EG9DEFFFF>?D>F*:2--4):E?:()6<)6:0)(,
@M00200:205:000000000-AKKM3:1:1101:11990:11299 2:N:0:1
TACTAGGGTATCTAATCCTGTTTGCTACCCACGCTTTCGAGCCTCAGTGTCAGTTACAGTCCAGAGAGCCGCTTTCGCCACCGGTGTTCCTCCATATATCTACGCATTTCACCGCTACACATGGAATTCCACTCTCCTCTACTGCACTCAAGTCTAACAGTTTCCAATGCACACAATGGTTGAGCCACTGCCTTTTACATCAGACTTATTAAACCACCTGCGCTCGCTTTCAACCCAATTCTACAG
+
CCCCCGGGGGGGGGGGGGGGGGGGGGGGGGGGGGGGGGGGFGGGGGGGGGGGGGGGGGGGGGGFGGGGGGGGGEGGGGGGGGGGGGGGGGGGGGGGGGGGGGGGGGGGGGGGGGGFGGGGGGGGGGGFGGGGGGGGGFGFFGGFGFGEF6,+@DDFFGGFDGDGFFGF?FFEFDFFFFFFGC6?DGGFFGGFFCDDFFCEEB<@=C*1;EFC7CCD9>6C51=5@=?7>F*:96<5*956CEFF=B
@M00200:205:000000000-AKKM3:1:1101:9214:11304 2:N:0:1
TACGGGGGTATCTAATCCTGTTTGCTACCCACGCTTTCGAGCCTCAGTGTCAGTGACAGTCCAGAGAGCCGCTTTCGCCACCGGTGTTCCTCCATATATCTACGCATTTCACCGCTACACATGGAATTCCACTCTCCTCTACTGCACTCAAGTCTAACAGTTTCCAATGCACACCATGGTTGAGCCACTGCCTTTTACATCAGACTTATTAAACCACCTGCGCTCGCTTTAAGCCCAATTCTACAGCGATC
+
CCCCCGGGGGGGGGGGGGGGGGGGGGGGGGGGGGGGGGGGGGGCFGGGGGGGGGGGGGGGGGGGGGGGGGGGGGGGGGGGGGGGGGGGGGGGGGGGGGGGGGGCGGGGGGGGGGGFGGGGGGGGGFGGGGGGGGGGGFGFFGGFGFGBGFCGGGGF7EDDFGD@99CEFGCE?@*@AB6AC>F?5DFFF>CAFFGCF@BEFFFFFF4A<C6AE:CCBGFEB>@?>56CFGECAE@1*339C?CCC3.(61/
@M00200:205:000000000-AKKM3:1:1101:7926:11330 2:N:0:1
TACAAGGGTATCTAATCCTGTTCGCTCCCCACGCTTTCGTCCCTCAGTGTCAGTACATTATTAGTGATCTGCCTTCGCAATCGGTATTCTGTGTAATATCTATGCATTTCACCGCTACACTACACATTCTAACCACTTCATAATGACTCAAGATAACCAGTATCAAAGGCAATTCTACAGTTGAGCTGCAGGATTTCACCTCTGACTTAATTATCCACCTACGGACCCTTTAAACCCAGTTCTAACG
+
CCCCCFGGGGGGGGGGGGGGGGFGGGGGGGFGGGGGGGGFGGGGGGGEFGGGGGGG9FGG@FFGGGFGGCAFFGGGGGGDGGGGGGGGGFCAEFFGGFFGGGFGGGGGGGGGGGGFGGGGF=EFGGGGGFFGCDGG,DF99;,?=DGFGFGD9DDFBFFFFFFGF98D5DDDFEFFFFGFGGDF5A@;FF?BEDGFFCDEF5>DEFEF7*CDBDGGFDFC)8@*:>?DCC@CEEFDDA98>6E>/*-
@M00200:205:000000000-AKKM3:1:1101:25077:11400 2:N:0:1
TACGAGGGTATCTAATCCTGTTTGCTCCCCACGCTTTCGAGCCTCAGCGTCAGTAATGGACCAGTATGTCGCCTTCGCCACTGGTGTTCTTCCGAATATCTACGCATTTCACCTCTACACTCGGAGTTCCACATACCTCTTCCATACTCAAGATAGCCAGTATCAAAGGCAATTCCAAGGTTGAGCCCTGGGCTTTCACCTCTCACTAAACTATCCGCCTACGCTCCCTTTATACCCAATTCTACAG
+
CCCC@FGGGGGGGGGGGGGGGGGGGGGGGGGGGGGDGGGFGGGGGGGFEFGGGGGFEGGGFGGGG9EGGGGGGGGGGGGGGDGFGGGGGGCFGGGGGGGGGGGG+AFGGGFGGCDDGGGGCEGCBCGGGGGGFG?EFFGFFCF7E7FEGFGFC?G5?CFFGCD+;ECE5DFDFFFFFFFFFAD8DCG5FF6C*@CGB;FB@CE)1>AE:58CEEG8)*@5):2?7C?CC>=:75?<C3=-0*8*5*)
@M00200:205:000000000-AKKM3:1:1101:17245:11472 2:N:0:1
TACCGGGGTATCTAATCCTGTTTGCTACCCACGCTTTCGAGCCTCAGTGTCAGTTACAGTCCAGAGAGCCGCTTTCGCCACCGGTGTTCCTCCATATATCTACGCATTTCACCGCTACACATGGAATTCCACTCTCCTCTACTGCACTCAAGTCTAACAGTTTCCAATGCACACAATGGTTGAGCCACTGCCTTTTACATCAGACTTATTAAACCACCTGCGCTCGCTTTATACCCAATTCTACAG
+
CCCCCDGGGGGGGGGGGGGGGGGGGGGGGGGGGGGGGGEFGGGGGGGGGGGGGGGGGGGGGGGGGGGGGGGGGGGGDGGGGGGGGGGGGGGGGGGGGGGGGGGGGGGDGGGGGGGFGGGGFGFGGGGEFGGGGGGGCFGFFGGFGFGFGF,AFDCFFGGFDG7CEFGGBGBEFFEFFFDFFCF6;D?AFDEFFFGGFCFCE6@6>@;9EE@7E@?>8CFE=9A@9*):*2*>?/9;,5>*@CEEE=
@M00200:205:000000000-AKKM3:1:1101:21906:11479 2:N:0:1
TACCAGGGTATCTAATCCTGTTCGCTCCCCACACTTTCGCTCCTCAGCGTCAGGTCATGCCCAGAGAACCGCCTTCGCCACCGGTGTTCCTCCTGATATCTGCGCATTTCACCGCTACACCAGGAATTCCGTTCTCCCCTGCATACCTCTAGTCTGCCCGTATCGAAAGCAAGCGCCGTGTTAAGCACGGCGTTTTCACTCCCGACGCGACAAACCGCCTACGAGCCCTTTAAACCCAGTTCTACAG
+
CCCCCGGGGGGGGGGGGGGGGGGGGGGGGGGGGGGGGGGGGGGGGGGGGGGGGGGGGGGGFGGGGGCFGGGGGGGGGGGGGGGGGGEGGGGGGGGGGGFGGFGEGGGGGGGGGGGFGGFCEGGGFGGGGGFFGGGGGFGFFGGFGFGEGFGGGGGFFGGFGGBFFAFGFGFEFFDFFFG>FCDCFGGFFGGBEC5:BFGE4=59=79>@6(2:(3=>DD6(4:B(:>F*02):2).;2::64><44)
@M00200:205:000000000-AKKM3:1:1101:9665:11500 2:N:0:1
TACACGGGTATCTAATCCTGTTTGCTCCCCACGCTTTCGAGCCTCAGTGTCAGTTACAGGCCAGAGAGCCGCTTTCGCCACCGGTGTTCCTCCATATATCTACGCATTTCACCGCTACACATGGAATTCCACTCTCCTCTCCTGCACTCACGTCTACCAGTTTCCAATGCATACACTGGTTGAGCCACTGCCTTTTACACCAGACTTACTAAACCACCTGCGCTCGCTTTACACCCCGTCCTACAGAGCTC
+
CCCCCGGGGGGGGGGGGGGGGGGGGGGGGGGGEGGGGGGDEGGGGGGGAFGFCGGGGGEGGCFGGGGGGGDGG=EGGGGGGGEGG7CFGGGGGGGAGCFGFGGDGGFGFGFGGCE5=:=FFF@DG9DGGD=ADFCCGF?9FFGBFFG5=?,+@=F5<BGFG?DGEFFEBDFEFFF5D68<>68CFGGFF?C?F;A;FFC9CD55C@*:5EEF))@:)3*5<)7:<:5?/***/>(5*(/(.;3/(/)((//
@M00200:205:000000000-AKKM3:1:1101:14886:11509 2:N:0:1
TACCAGGGTATCTAATCCTGTTTGCTCCCCACGCTTTCGTGCCTCAGCGTCAGTGCTGGTCCAGATGGCCGCCTTCGCCACGGGTGTTCCTCCCGATCTCTACGCATTTCACCGCTACACCGGGAATTCCACCATCCTCTACCGCACTCTAGCTCGCCAGTATCCACTGCAATTCCCAGGTTGAGCCCAGGGCTTTCACAACGGACTTAACAAACCGCCTACGCACACTTTACACCCAATTCTACAG
+
CCCCCGGGGGGGGGGGGGGGGGGGGGGGGGGGGGGGGGGGGGGGGGGGGGGDDGGGGGGGGGGGGGFGGGGGGGGGGGGGGGG>FGGGGGGGGGG:=FGGGGGFGGEGGGGGGGGFGGGGGGGGG+@DGCFFGGGGGFGFFGFFGDGBGF,=FGGEFGG5DFEGFFGGFGFF>EFFFFG?CGGF4DGFFG5A>FFDAEGEEFF9@FFF*87.;;FEBGFF<D0:;E5CFFAAB2<FGFFFB2<22),
@M00200:205:000000000-AKKM3:1:1101:28268:11559 2:N:0:1
TACTAGGGTATCTAATCCTGTTTGCTCCCCACGCTTTCGAGCCTCAGCGTCAGTAATGGACCAGTATGTCGCCTTCGCCACTGGTGTTCTTCCGAATATCTACGAATTTCACCTCTACACTCGGAGTTCCACATACCTCTTCCATACTCAAGATAGCCAGTATCAAAGGCAATTCCAAGGTTGAGCCCTGGGCTTTCACCTCTGACTAAACTATCCGCCTACGCTCCCTTTAAACTCAGTTCTACAGATAT
+
CCCCCGGGGGGGGGGGGGGGGGGGGGGGGGGGGGGGGGGGGGGGGGGGGGGGGGGGGGGGGGGGGGGGGGGGGGGGGGGGGGGGGGGGGGGGGGGGGGGGGGGGG8FFGGGGGGGFGGGGGGDCBEG8FGGGFGGGFFGFFFGFFFGFFCD6FCDD@FGFFF;FFFFF5F959DFFB2=:CFFGFFGFFF@5DFFFFFC@*=:)8CEFE<@C@CA8AFF==5>EF>>F>>B4<*:*6.:C?E48<*)**0*
@M00200:205:000000000-AKKM3:1:1101:24959:11562 2:N:0:1
TACAGGGGTATCTAATCCTGTTCGCTCCCCACACTTTCGCTCCTCAGCGTCAGGTCATTCCCAGAGAACCGCCTTCGCCACCGGTGTTCCTCCTGATATCTGCGCATTTCACCGCTACACCAGGAATTCCGTTCTCCCCTGAATACCTCTAGTCTGCCCGTATCGGAAGCAAGCGCCGTGTTAAGCACGGCGTTTTCACTCCCGACGCGACAAACCGCCTACGATCCCCTCAAGCCCAATTCTACAGCTAC
+
CCCCCGGGGGGGGGGGGGGFGGGGGGGGGGGGGGGGGGGGGGGGGGGGGGGGGGGGGGGG<FGGGGGGGGGGGGGGFGGGGGGGGGGDGGFFGGG9FDFGGEFGGGGGGGGGGGG?CF,4DDGD7B8DFGGGGGGGGFGDFGGFGF69=DFFFFGFFGDBED5DAFDD>?AEFF>?DFGFACG7;AA49>E?E7?CB8CC45>(56.:6;FFB(3;2C@0,.-)(2899C(3))5:C62:)6A26)4)).)
@M00200:205:000000000-AKKM3:1:1101:21198:11598 2:N:0:1
TACCAGGGTATCTAATCCTGTTTGCTCCCCACGCTTTCGAGCCTCAGCGTCAGTAATGGACCAGTATGTCGCCTTCGCCACTGGTGTTCTTCCGAATATCTACGAATTTCACCTCTACACTCGGAGTTCCACATACCTCTTCCATACTCAAGATAGCCAGTATCAAAGGCAATTCCAAGGTTGAGCCCTGGGCTTTCACCTCTGACTAAACTATCCGCCTACGCTCCCTTTAAGCCCAGTTCTACAG
+
CCCCCGGGGGGGGGGGGGGGGGGGGGGGGGGGGGGGGGGGGGGGGGGGGGGGGGGGGGGGGGGGGGGGGGGGGGGGGGGGGGGGGGGGGGGGGGGGGFFGGGGCGEFGGGGGGGGFGGGGGGC@FEEFGGGGCEGGFFGFFGGFGFGFGF8FFF?FFFGFGGFGFFGG5FFBFDFFFD?DFFFGBGGFF6@DDCFGFCGFFF@CEFFF<@EFFFGF5??@AC>DFEBGGFF4E*:>CB(;:C<CE4>
@M00200:205:000000000-AKKM3:1:1101:11104:11746 2:N:0:1
TACAGGGGTATCTAATCCTGTTCGCTCCCCACGCTTTCGCTCCTCAGCGTCAGTTACAGACCAGAGAGTCGCCTTCGCCACTGGTGTTCCTCCACATCTCTACGCATTTCACCGCTACACGTGGAATTCCACTCTCCTCTTCTGCACTCAAGTTTCCCAGTTTCCAATGACCCTCCCCGGTTGAGCCGGGGGCTTTCACATCAGACTTAAGAAACCGCCTGCGAGCCCTTTAAACCCAGTTCTACAGACAT
+
CCCCCGGGGGGGGGGGGGGGGGGGGGGGGGGGGGGGGGGGGGGGGGGGGGGGGGGGGGGGGGGGGGGGGGGGGGGGGGGGGGGGGGGGGGGGGGGGGGGDGGGGG>EFGGGGGGGFGGGGGGFDGFFGGGGGFGGFGFGFFGGFGFGFGFFGGGDFDGGFGGFGFFGGFGFFFFFFF>G>FGGG?D@?BDGEDDFFB?GE?>=3>EB@EF)7;@FC;GA0262)3=BF7<?2AD<?G1:4)<<A990<(,)
@M00200:205:000000000-AKKM3:1:1101:14094:11748 2:N:0:1
TACTGGGGTATCTAATCCTGTTTGCTCCCCACGCTTTCGAGCCTCAGCGTCAGTAATGGACCAGTATGTCGCCTTCGCCACTGGTGTTCTTCCGAATATCTACGAATTTCACCTCTACACTCGGAGTTCCACATACCTCTTCCATACTCAAGATAGCCAGTATCAAAGGCAATTCCAAGGTTGAGCCCTGGGCTTTCACCTCTGACTAAACTATCCGCCTACGCTCCCTTTAATCCCAATTCTACAGCGAT
+
CCCCCGGGGGGGGGGGGGGGGGGGGGGGGGGGGGGGGGGGGGGGGGGGGGGGGGGGGGGGGGGGGGGGGGGGGGGGGGGGGGGGGGGGGGGFGGGGGGGGGGGGGGGGGGGGGGGFGGGGGGGGGGGGGAFFGFGGGF8DFGGFGFGEDF?DEDGFF>DFFGFGFF8EFFFDFEFFF=ADFADGFCFFF?85DFFGFFGF@CE5*86C@EFEBFGFAFFA>5=B=EBGFC=4A*/8?>(:*>57C>))0>(
@M00200:205:000000000-AKKM3:1:1101:18022:11765 2:N:0:1
TACGCGGGTATCTAATCCTGTTTGCTCCCCACGCTTTCGCGCCTCAGCGTCAGAACCGGACCAGACAGCCGCCTTCGCCACTGGTGTTCTTGCGAATATCTACGAATTTCACCTCTACACTCGCAGTTCCGCTGTCCTCTTCCGGTCTCAAGCCAACCAGTATCGAAGGCAATTCTGTGGTTGAGCCACAGGCTTTCACCCCCGACTTAATCGGCCGCCTACGCGCCCCTTAAACCCAATTCTACAGAGAC
+
CCCCCGGGGGGGGGGGGGGGGGGGGGGGGGGGGGGGGGGGGGGGGGGGGGGGGGGGGGGGGGGGGGGGGGGGC@FGGGG7+FFGDFFGGGFFGGGEGFGADEGGG=@:=FGFGGGFGFFFDFFE:C@=CE>>?EDFEFGDFEGFGFGFGF7CGGG?C*9;EF=F5C?EA59BFFFF6BFAFGGGFFFFFCCFFFGCACCA?@((,((/7;CC;?GE9:>(34()(:@G)9:)4)37/(4(.:4)):)-,((
@M00200:205:000000000-AKKM3:1:1101:2600:11767 2:N:0:1
TACCCGGGTATCTAATCCTGTTTGCTCCCCACGCTTTCGAGCCTCAGCGTCAGTAATGAGCCAGTGTGTCGCCTTCGCCACTGGTGTTCTTCCGAATATCTACGAATTTCACCTCTACACTCGGAGTTCCACATACCTCTTCCATACTCAAGATCGCCAGTATCACAGGCCATTCCGAGGTTGAGCCCCGGGATTTCACCCCTGACTTAAATGTCCGCCTACGCTCCCTTTCAACCCCATTCTACAGCGAT
+
CCCCCFGGGGGGGGGGGGGGGGGGGGGGGGGGGFGGGGGFGGGGGCCGGGGGGGGFGGGGGGGGECFGGGGGGGGGGGGGGGGGGGGGGDAFGGCGEBFGGGGG@EGGGGGGF9DFFGGGFEFEG8CGGGGGC8=FF?FBFG,+6;6:DFDC9D+0?EGFGCEFF9FDD+*8:=FCF*=*8@:CAFF:?CGFFEGGFFG6=F952<AEA6***2?>(9;9(:(22=8FG73)96CFE(8;)97)9)))(6(
@M00200:205:000000000-AKKM3:1:1101:14568:11847 2:N:0:1
TACCGGGGTATCTAATCCCGTTCGCTCCCCTAGCTTTCGCGCCTCAGCGTCAGTGTCGGCCCAGCAACCCGCCTTCGCCGCAGGTGTTCCTCTTGATATCTACGCATTTCACCGCTACACCAAGAATTCCAGTTGCCCCTTCCGCACTCTAGCCCCGCAGTATCGGTTGACCTTTCCGGGTTAAGCCCGGAGATTTCACAACCGACTTGCGGTGGCCGCCTACGCGCCCTTTAAGCCCAATTCTACAG
+
CCCCCGGGGGGGGGGGGGGGGGGGGGGGGGGGGGGGGGGGGGGGGGGGGGGGGGGGGGGGGGGGGGGGGGGGGGGGGGGFGGGGGGGGGGD,CFGGGGGGGGGGGGGGGGGGGGGFGGGGGGGGGGGGGGGGGGGFG?FFFGGFGFGFGFFDGGGFFGG5EGCFDFGGFGFFFFFFFEGDGGGGFGGFFGEFEGFGACFE<7;9@FFFFFF6?FGFBGD;:4?B9:5CG3<BFFDA6?F6:ABFFF>0
@M00200:205:000000000-AKKM3:1:1101:27555:11848 2:N:0:1
TACGGGGGTATCTAATCCGGTTCGCTCCCCCAGCTTTCGTCCCTCACCGTCAGGCGCGTGCTAGCCGACAGCCTTCGCCACTGGTGGTCCTCCCGGGATTATAAGATTTCACCCCTACCCCGAGAATACCGTCGGCCTCTCCCGCCCCCAAGCCTAACAGTATCCCCCGCAGCCCAACAATTAGGTTGTTGGATTTAACGGAAGACTTGCCAGGCCGGCTACGGACGCTTTAAACCCAATTCTACAGAGA
+
CCCCCEGGGGGGGGGGGGGCFGGGGGGGGGDGGGGGGGGEFGGGGGCFGGEE7<CF@FCEGFGGGGGGGEEGGGGGGGGCE?FFG?:FGGGCE@E@:FEGFAGFGCFFFFGFFGEF6FFGDGGGDGGGGGG:::++@0@CFDG*CD*59>>DCD*26FGFECCFCF5C3EB;E6>FFEGFF+2781<.)1*.6<CFF2E10(81:26424:<??GE>3@(,.()(2.9*/,).-4<5321<AA<243)5(
@M00200:205:000000000-AKKM3:1:1101:20191:11876 2:N:0:1
TACGAGGGTATCTAATCCTGTTCGCTCCCCACACTTTCGCTCCTCAGCGTCAGGTCATTCCCAGAGAACCGCCTTCGCCACCGGTGTTCCTCCTGATATCTGCGCATTTCACCGCTACACCAGGAATTCCGTTCTCCCCTGAATACCTCTAGTCTGCCCGTATCGGAAGCAAGCGCCGTGTTAAGCACGGCGTTTTCACTCCCGACGCGACAAACCGCCTACGAGCCCTTTATACCCAATTCTACAG
+
CCCCCGGGGGGGGGGGGGGGGGGGGGGGGGGGGGGGGGGGGGGGGGGGGGGGGGGGGGGGGGGGGGGGGGGGGGGGGGGGGGGGGGGGGGGGGFFGGGGGGGGGGGGGGGGGGGG>GGGGGGGEGGGFGGGGGGGGFFGDFG?FGFGFGFGFGGGFFGG>EGFGFFGGFGFFF9D5?ADEGGGGFGGFFGGFBCECF?FEEFFFFFFFFBFF@BGGFGEBFFFDFG3F7*:25A<4CBF?<ADFF<?
@M00200:205:000000000-AKKM3:1:1101:29034:11907 2:N:0:1
TACTGGGGTATCTAATCCTGTTTGCTCCCCACGCTTTCGCACCTCAGCGTCAGTATCGAGCCAGTGAGCCGCCTTCGCCACTGGTGTTCCTCCGAATATCTACGAATTTCACCTCTACACTCGGAATTCCACTCACCTCTCTCGAACTCCAGACTGATCGTTTTGAAGGCAGTTCCGCGGTTGAGCCCCGGGATTTCACCCCCAACTTTTCAATCCGCCTACGAGCGCTTTCACCCCAATTCTCACGCGCT
+
CCCCCGGDGGGGGGGGGGCEFGFGGGGGGGGGDGGGFGDGGGGGGCFGGGGGCCFDFGGGGFFGF<FGGGCFGGGGGGGCGGF=FGGGGGGGGGEFCFEGGFGF,=FGGGGGEGDD=FFC;@@BC+@FGGGGGGGFG?C0*EF5D6DDGF8+,0=6*@+<EDDDDBD85@*0;EBF**39CCGG5@C*3;7*3=CFA4EE=@/-(6@450@*@?FC6CD?((()(*)1:84))))4:3(3466)))..1((
@M00200:205:000000000-AKKM3:1:1101:28931:11953 2:N:0:1
TACGGGGGTATCTAATCCTGTTTGCTCCCCACGCTTTCGAGCCTCAGCGTCAGTAATGGACCAGTATGTCGCCTTCGCCACTGGTGTTCTTCCGAATATCTACGAATTTCACCTCTACACTCGGAGTTCCACATACCTCTTCCATACTCAAGATAGCCAGTATCAAAGGCAATTCCACGGTTGAGCCCTGGGCTCTCACCTCTGACTAAACTATCCGCCTACGCTCCCTTTACACCCAATTCTACAGAGAC
+
B,CCCEGGFGGGGGGDEFF<FFGGGGGFGGGGDG@FGGGGCFFFGFGFEGGECFCGFCGGGEFGGGGFGGGGGGGGGGGGGGG8EFFGGGCFEFECCCFGGGGCC8FFGG9FGGFFGCDG9DEGDGEGGGFFGG8CEF8DD,@?=FGFGF?F9DGDFFGBDFFGD9DC5DFF?EFFF+=5F>07*<EFFFFFCG*@F@9:=@666EEE=):66*2<2C?6@BFF9C8D<DE<F?A1:=((9CC5)))7(/(
@M00200:205:000000000-AKKM3:1:1101:9375:11956 2:N:0:1
TACTAGGGTATCTAATCCTGTTTGCTCCCCACGCTTTCGAGCCTCAGCGTCAGTAATGGACCAGTATGTCGCCTTCGCCACTGGTGTTCTTCCGAATATCTACGAATTTCACCTCTACCCTCGGAGTTCCACATACCTCTTCCATCCTCACGATAGCCAGTATCAAAGGCAATTCCAAGGTTGAGCCCTGGGCTTTCACCCGTGCCTAAACTATCCGCCTACCCTCCCCTTAAACCCAGTTCTACAG
+
CCCCCADGFG?F9,,<FGG9CAEGGFFGFCEFGEEEDDFCCCCFFDF@76BF,C@EF,<AFGD@FFF<6@EGEGGGGGGGG@F,C<6@,,49FGGCFD;E=4?,849,9C><A,,0=?,:EFECFEE=E,3=+26E8+,:?,@DA+=6DB,0@=@>@ED?EC*3*?+=?,*)00=F9C+083D?*@8:D=6**113A7C*))11))**0*)*37;,)03)/4)31DD*30()04>::2(./99<<=)
@M00200:205:000000000-AKKM3:1:1101:16163:11957 2:N:0:1
TACTCGGGTATCTAATCCTGTTTGCTCCCCACGCTTTCGAGCCTCAGCGTCAGTAATGGACCAGTATGTCGCCTTCGCCACTGGTGTTCTTCCGAATATCTACGAATTTCACCTCTACACTCGGAGTTCCACATACCTCTTCCATACTCAAGATAGCCAGTATCAAAGGCAATTCCAAGGTTGAGCCCTGGGCTTTCACCTCTGACTAAACTATCCGCCTACGCTCCCTTTAAGCCCAATTCTACAG
+
CCCCCGGGGGGGGGGGGGGGGGGGGGGGGGGGGGGGGGGGGGGGGGGGGGGGGGGFGGGGGGGGGGGGGGGGGGGGGGGGGGGGGGGGGGGGGGGGGGGGGGGGGGGGGGGGGGGFGGGGGGGGGGEGGGGGGGGGGFGEFGGFGFGFGFGGGGGFFDDFFGFGFFGGF?6DFEFFFF65EFFG5DFDBF@DFGGGBEG@@B@BFF@*0:CEFFGGDGF=>@):>EEF4C;A*8B:CF2(>CEEFE=
@M00200:205:000000000-AKKM3:1:1101:6161:11960 2:N:0:1
TACTGGGGTATCTAATCCTGTTTGCTCCCCACGCTTTCGAGCCTCAGCGTCAGTAATGGACCAGTATGTCGCCTTCGCCACTGGTGTTCTTCCGAATATCTACGAATTTCACCTCTACACTCGGAGTTCCACACACCTCTTCCATACTCAAGATAGCCAGTATCAAAGGCAATTCCAAGGTTGAGCCCTGGGCTTTCACCTCTGACTAAACTATCCGCCTACGCTCCCTTTAAACCCAATTCTACAG
+
CCCCCGGGGGGGGGGGGGGGGGGGGGGGGGGGGGGGGGGGGGGGGGGGGGGGGGGGGGGGGGGGGGGGGGGGGGGGGGGGGGGGGGGGGGGGGGGGGGGGFGGGDGGGGGGGGGGFGGGGGGGGFEEGGFDGFEGEGFGFFGGFGFGEGFGGDDFFFGGFGCEGEFDGFGBFFFCCFF6DDEFGFGG5?86:5CFGFEFEEFEB@7A5=CEFFEFD>CBAABFA=CDFDG@EE9==C>=BEFFFF*7
@M00200:205:000000000-AKKM3:1:1101:3978:11967 2:N:0:1
TACCCGGGTATCTAATCCTGTTTGCTCCCCACGCTTTCGAGCCTCAGCGTCAGTAATGGACCAGTATGTCGCCTTCGCCACTGGTGTTCTTCCGAATATCTACGAATTTCACCTCTACACTCGGAGTTCCACATACCTCTTCCATACTCAAGATAGCCAGTATCAAAGGCCATTCCAAGGTTGAGCCCTGGGCTTTTACCTCTGACTAACCTATCCGCCTACGCTCCCTTTAAACCCAATTCTACAGTGAT
+
CCCCCGGGGGGGGGGGGGGGGGCGGGGGGGGGGGGGGGGGFGGGGGGGGGGGGGGGGGGGGGGGGGGGFGFGGGGGGGGGGGGGGGGGGGGGECGGGGGGGGGG7,EFGGGGGGGFGGCFGGGC>ECDFGGGGG8@DDFEFFGFGDGFG7DG9DD+<DFFGDFFDFFAD=*:FDDFDFF*C=8+3=DFF695?CF?**@:7@*0*:AA8)00:ADF=FD557>BAGBD*5>:>**0=(53E***01.*1**
@M00200:205:000000000-AKKM3:1:1101:14330:11987 2:N:0:1
TACTAGGGTATCTAATCCTGTTTGCTCCCCACGCTTTCGCACCTCAGCGTCAGTATCGAGCCAGTGAGCCGCCTTCGCCACTGGTGTTCCTCCGAATATCTACGAATTTCACCTCTACACTCGGAATTCCACTCACCTCTCTCGAACTCAAGACCAACAGTTTTGAAGGCAGTTCCGGGGTTGAGCCCCGGGATTTCACCCCCAACTTTCTGGTCCGCCTACGTGCACTTTAAGCCCAATTCTACAGATAT
+
CCCCCGGGGGGGGGGGGGGGGGGGGGGGGGGGGGGGGGGGGGGGGGGGGGGGGGGGGGGGGGGGGGGGGGGGGGGGGGGGGGGGGGGGGGGGGGGGGGGGGGGGGGGGGGGGGGGFGGGGGGGGGGGGGGGGGGGGGFGFFGGFCFGFGFGGGGGFFGGFGGEGFBGGFFF>FEF7BFGFGGGGFGG>DDGFFGGFFE:BBFFF2==EEF?EFEGFFDEDD@@FDGAGF64?E<9;@30@>CEFE3:-)))
@M00200:205:000000000-AKKM3:1:1101:22104:12014 2:N:0:1
TACTGGGGTATCTAATCCTGTTCGCTCCCCATGCTTTCGCTCCTCAGCGTCAGTTGCGGCCCAGTGACCTGCCTTCGCCATCGGTGTTCCTCCTGATATCTGCGCATTCCACCGCTACACCAGGAATTCCAGTCACCCCTACCGCACTCTAGTCTGCCCGTACCCACTGCAAGCCCGAGGTTGAGCCTCGAGTTTTCACAGCAGACGCGACAAACCGCCTACGAGCTCTTTATACCCAATTCTACAGAGCT
+
CCCCCGGGGGGGGGGGGGGGGGGGGGGGGGGGGGGGGGGGGGGGFGGGGGGGGGGGGGGGGGGGFGGGGGGGGGGGGGGGGGGGGGGGGGGGGGGGGGGGGGGGGGEGGGGGGGGEGGGGFFGGGFGDGGGFDGFEDFDDFGGFGFGFGBGFFFGFFDFDEGFGFFDCFGFFF=?F99;@BFFFFGGFFG9?*:CFFEFFFFF3@2>92(3393CF0CB033;<2?)9:*544A)6C<<:<<BAAA:<0()
@M00200:205:000000000-AKKM3:1:1101:22046:12036 2:N:0:1
TACGGGGGTATCTAATCCTGTTTGCTACCCACGCTTTCGAGCCTCAGTGTCAGTGACAGTCCAGAGAGCCGCTTTCGCCACCGGTGTTCCTCCATATATCTACGCATTTCACCGCTACACATGGAATTCCACTCTCCTCTACTGCACTCAAGTCTAACAGTTTCCAATGCACACAATGGTTGAGCCACTGCCTTTTACATCAGACTTATTAAACCACCTGCGCTCGCTTTATGCCCAGTTCTACAG
+
CCCCCGGGGGGGGGGGGGGGGGGGGGGGGGGGGGGGGGGGGGGGGGGGGGGGGGGGGGGGGGFGGGGGGGGGGGGGGGGEGGGGGGGDFGGGGGGGGGGGGGGGGGGGGGGGGGGFGGFGGGGGGGFDGGGGDGGGGFGFFGGFFFGFGFFDFFGFFGGFEDBDEDGGFGFFFFEFFFGFGG?FFFGFFGGF>FFGFEAACEF===**17ECEFGG=DFB(5(/-=?3CCEFFF3@@?;CFC?CEF
@M00200:205:000000000-AKKM3:1:1101:17242:12048 2:N:0:1
TACTGGGGTATCTAATCCTGTTTGCTCCCCACGCTTTCGAGCCTCAGCGTCAGTAATGGACCAGTATGTCGCCTTCGCCACTGGTGTTCTTCCGAATATCTACGAATTTCACCTCTACACTCGGAGTTCCACATACCTCTTCCATACTCAAGATAGCCAGTATCAAAGGCAATTCCAAGGTTGAGCCCTGGGCTTTCACCTCTGACTAAACTATCCGCCTACGCTCCCTTTACGCCCAGTTCTACAG
+
CCCCCGGGGGGGGGGGGGGGGGGGGGGGGGGGGGGGGGGGFGGGGGGGGGGGGGGGGGGGGGGGGGGGGGGGGGGGGGGGGGGGGGGGGGGGGGGGGGGGGGGGGGGGGGGGGGGFGGGGGGGGGGGGGGGGGGGGFFGFFGGFGFGFGFFGGGGFFGGFGGEGFFGGFGDDFFFFFFG?FGGGDFGFFFGFFGGGFFGFFFFFFF@=@@EEEEGG=CE>A@)9>EBG>CFEC5>9E@BFFFFFFEE
@M00200:205:000000000-AKKM3:1:1101:3339:12062 2:N:0:1
TACAGGGGTATCTAATCCTGTTCGCTCCCCACGCTTTCGCTCCTCAGCGTCAGTTACAGACCAGAGAGTCGCCTTCGCCACTGGTGTTCCTCCACATCTCTACGCATTTCACCGCTACACGTGGAATTCCACTCTCCTCTTCTGCACTCAAGTTTCCCAGTTTCCAATGACCCTCCCCGGTTGAGCCGGGGGCTTTCACATCAGACTTAAGAAACCGCCTGCGAGCCCTTTAAACCCAGTTCTACAGAGA
+
CCCCCGGGGGGGFGGGGGGGGGGGGGGGGGGGGGGGGGGGGGGGGGGGGGGGGGGGGGGGGGGGGGGGGGGGGGGGGGGGGGGGGGGGGGGGGGFGGGGGGGGGGEGGEGGGGGGEGGGGEFGGGGGCGGGGGFGGGFGF5E89DFFEGFFGC8DDFGGFFDDGBFGC?EFEF55AE>D0@;C:CFEFBG>9>E6FFFFFFF@@=E@EEF4C3@FD6<>02;FF0=>>D58A)437C0(,.4)-6:)6.8
@M00200:205:000000000-AKKM3:1:1101:12596:12063 2:N:0:1
TACGAGGGTATCTAATCCTGTTCGCTACCCACGCTTTCGTACCTCAGCGTCAGTCAAGGCGTGGTACACTTCCTTCGCTATTGGTGTTCTACATCATATCTAATCATTTCACCGCTACCTGATGCATTCCGTGTACCTCCACCTAACTCAAGTTCAACAGTATCAAGTTCAATTCCGGAGTTTCTCCCCGACCTTTCACCCCTGACTTATTCAACCTCCTACGTCCCCTTTAAACCCAGTTCTCCAG
+
B<B<@B@CFGGGGD,EFGG,FFGGGGEGGGEGEGGDFGEGGGGGG,,CCFGGGFGGAF8D@F7FGGGGGGEGGFGGFGGGGGGGGDGDFFEFCFGGGGFGG,9,C=EECGGGG6C?DG,5>DGGGGGGGE,@+@FEGF8D?FGF,:D7=DFDE8+2+@8*@CDDEFGF<D9D;EFDF509@=+++7ED?>CDBGFCC*C*8=>CDF@=C57A5;9D)*9BB3<9)49C69)6@CB:8=((0>455:(
@M00200:205:000000000-AKKM3:1:1101:27545:12081 2:N:0:1
TACCGGGGTATCTAATCCTGTTTGCTCCCCACGCTTTCGCGCCTCAGCGTCAGTTACAGTCCAGAGAGCCGCCTTCGCCACTGGTGTTCCTCCACATCTCTACGCATTTCACCGCTACACGTGGAATTCCGCTCTCCTCTTCTGCACTCAAGTCTCCCAGTTTCCAGTGCGTCACGGGGTTGAGCCCCGCACTTAGACACCAGACTTAAGAAACCGCCTGCGCGCGCTTTAAACCCAATTCTACAG
+
CCCCCGGGGGGGGGGGGGGGGGGGGGGGGGGGGGGGGGGGGGGGGGGGGGGGGGGGGGGGGGGGGGGGGGGGGGGGGGDGGGGGGGGGGGGGGGGGGGGGGGGGGGGGGGGGGGGFGGGGGGGGGGGGGGGGGGGGGFGFFGGFGFGFGF8DFFCDFGGFFGFGFFGF?DBAEFFFFFCDGGGGFGGFFGGFFGGGF@GFBB=2=BCC3;7<@1B8>DD?(40>;:79*9<<>AF?58:A9>BBA?
@M00200:205:000000000-AKKM3:1:1101:9091:12109 2:N:0:1
TACGCGGGTATCTAATCCTGTTCGCTCCCCACACTTTCGCTCCTCAGCGTCAGGTCATTCCCAGAGAACCGCCTTCGCCACCGGCGTTCCTCCTGATATCTGCGCATTTCACCGCTACACCAGGAATTCCGTTCTCCCCTGAATACCTCTAGCCTGCCCGTATCGGAAGCACGCGCCGTGTTAAGCACGGCGTTTTCACTCCCGACGAGACAAACCGCCTACGAGCCCTTTACACCCAATTCTACAGAGAC
+
C@CCCCCFGEFGFFGFGG,@FGCCFGGGGGGG,CEFFGE,:EEFGG@FBFGDGGAFGFEGGGDGFF@<FFG+CCCF7CF7,94C+@C=FG=5=FGGGGGGFFGGGGG:DFGGGGG56F8DFFFG+@BEGGGG?FGFDF>D5,A7;?D7C*<D,=+3;?69438C=BDC5F9)*-*:;BDBFGGCFCC557*=5*2:C5?543=B<>0(((4:(4CFBGD00:B>6E3<503<>F<<G0<:2))).-,.41(
@M00200:205:000000000-AKKM3:1:1101:28519:12133 2:N:0:1
TACACGGGTATCTAATCCTGTTTGCTCCCCACGCTTTCGAGCCTCAGCGTCAGTAATGGACCAGTATGTCGCCTTCGCCACTGGTGTTCTTCCGAATATCTACGAATTTCACCTCTACACTCGGAGTTCCACATACCTCTTCCATACTCAAGATAGCCAGTATCAAAGGCAATTCCAAGGTTGAGCCCTGGGCTTTCACCTCTGACTAAACTATCCGCCTACGCTCCCTTTAAACCCAATTCTACAG
+
CCCCCGGGEEFGCCCFFFGFGDFGGGGFEGGGGGGGFGGGGCGGFGGGG7FGGGGGGGGGEFGFFFGGGGGGGCFGGGGCCGGGFGGGGGGF9FGGGGGFGG,AF,?AFAD,EFC9FEGGGGGCCECDFEDGCEGG?=FB8=ED8D=DCFF+DAGB=>=DDGE@>?FFFGFFFEFFFF6?DADFFGG?D6D??FFFFFG@EDBE7:A7C@CFFFCFA*@)0-::@E*;9A=6783(65((*1187*)
@M00200:205:000000000-AKKM3:1:1101:19516:12193 2:N:0:1
TACGGGGGTATCTAATCCTGTTTGCTACCCACGCTTTCGAGCCTCAGTGTCAGTTACAGTCCAGAGAGCCGCTTTCGCCACCGGTGTTCCTCCATATATCTACGCATTTCACCGCTACACATGGAATTCCACTCTCCTCTACTGCACTCAAGTCTAACAGTTTCCAATGCACACAATGGTTGAGCCACTGCCTTTTACATCAGACTTATTAAACCACCTGCGCTCGCTTTAAACCCAATTCTACAG
+
CCCCCGGGGGGGGGGGGGGGGGGGGGGGFGGGGGGGGGGGGGGGGGGGGGGGGGGGGGGGGGGGGGGGGGGGGGGGGGGEGGGGGGGGGGGGGGGGGGGGGGGGEGCFGGGGGGGFGGGFFGGGGFGGFGGGGGGGGFGEFFGBGDGFGF=DFGG9DFFFEF7DEFGGBFAEFFFFFFFFFGGGAFGFFCCAA9ADFEGEFFF=;B6AEEFA?E?>>GFE:52:9C>CCFC).;;18(67>CECEF
@M00200:205:000000000-AKKM3:1:1101:7493:12244 2:N:0:1
TACTAGGGTATCTAATCCTGTTTGCTCCCCACGCTTTCGCGCCTCAGCGTCAGTTGCTGTCCAGCAGACCGCCTTCGCCACTGGTGTTCCTCCTAATATCTACGCATTTCACCGCTACACTAGGAATTCCGTCTGCCTCTCCAGTACTCAAGAACTGCAGTTTCAAATGCAGGCCACAGGTTGAGCCCGTGGTTTTCACATCTGACTTGCAATCCCGCCTACACGCCCTTTAAACCCAATTCTACAG
+
CCCCCGGGGGGGGGGGGGGGGGGGGGGGGGGGGGGGGGGGGGGGGGGGGGGGGGGGGGGGGGGGGGGGGGGGGGGGGGGGGGGGGGGGGGGGGGGGGGGGGGGGGGGGGGGGGGGEGGGGGGGGGGGGGGGGGGGFFFGFFGGFGFGFGFGGGGGFFGGFGFEFFFGGFGFFFFBFDFG?EEGFFG;@BGGF?FGG9;@EFFFCE@E<CFEACECGFDD25:BF9E?C5?;6CC):C;;5>EECCEF
@M00200:205:000000000-AKKM3:1:1101:4243:12248 2:N:0:1
TACGCGGGTATCTAATCCTGTTTGCTCCCCACGCTTTCGCACCTCAGCGTCAGTAATGGTCCAGTGAGCCGCCTTCGCCACTGGTGTTCCTCCGAATATCTACGAATTTCACCTCTACACTCGGACTTCCACTCACCTCTACCATACTCAAGACTTCCAGTATCAAAGGCAGTTCCGGGGTTGAGCCCCGGGATTTCACCCCTGCCTTAAAAGTCCGCCTACGTGCGCTTTAAACGCAATTCTACAGAGCT
+
<6CCC@@FFE,FFF,C@CFCCFA@AC<CF;FGGGEG<,@C4:FAFFF8@BFEEGGFFGGFGGFGGFFGGGEGGGG,4,8@BFGGGGG=FGFCFEG+CEFA4@9:=4FGGFEGFGGBD<,9@EGC+++@FFGFGG?DEFDD+7@DGFGFGFF8,=FCDG99EDDF*5=EDEF5AEFFF>+0@***0:F>EGE46*AFFEG*/55(-5>/.)976)53,95;73;;3*.<::1)4)4(1,96AAD4))4.,(.
@M00200:205:000000000-AKKM3:1:1101:17489:12261 2:N:0:1
TACTAGGGTATCTAATCCTGTTTGCTCCCCACGCTTTCGAGCCTCAGCGTCAGTAATGGACCAGTATGTCGCCTTCGCCACTGGTGTTCTTCCGAATATCTACGAATTTCACCTCTACACTCGGAGTTCCACATACCTCTTCCATACTCAAGATAGCCAGTATCAAAGGCAATTCCAAGGTTGAGCCCTGGGCTTTCACCTCTGACTAAACTATCCGCCTACGCTCCCTTTATACACAATTCTACAG
+
CCCCCGGGGGGGGGGGGGGGGGGGGGGGGGGGGGGGGGGGDGGGGGGGGFGGGGCGGFFFGGGGGGGGGGGGGGGGGGGGGGFGGGGFGGGGGGD=EGGGGGGGEGGEGGGGGGGFFFEGGGD8@CEGGGGGFFGGGFGF?EGFGFGFGFFFD=FFF?DFGGFGFFCFFGF5DEFFFF+:F@=D6D8DBGGFFGFFA@,868=>A79CC@EC87CE=FF)=CDADGFGG>4*78>/;3)3@>*/96>
@M00200:205:000000000-AKKM3:1:1101:9149:12287 2:N:0:1
TACAGGGGTATCTAATCCTGTTCGCTCCCCACACTTTCGCTCCTCAGCGTCAGGTAATGCCCAGAGAACCGCCTTCGCCACCGGTGTTCCTCCTGATATCTGCGCATTTCACCGCTACACCAGGAATTCCGTTCTCCCCTGCATACCTCCAGTCTGCCCGTATCGAAAGCAAGCCAGGTGTTAAGCACCTGGTTTTCACTCCCGACGCGACAACCCGCCTACGAGCCCTTTAAGCCCAATTCTACAGACA
+
CCCCCGGGGGGGGGGGGGGGGGGGGGGGGGFGDGGGGGGGGGGGGGGGGGGGGGGGGGGGGGGGGGGGGGGGGGGGGGGGGGGGGGGGGGGGGGGGGGGGGFGGGGGGGGGGGDGEGGGGGFGGGFGGGGG@DFCCGFGDFGFFFFGFGFGFEDGFFGGBGGDCD?GGACFEFDFFFFCFF5C<BFGF*9FF9FFDFF?*:=BB>A=92@FFF(=EBGBF?;<>;EFG*>7A6)<?F?(36)-<B405((
@M00200:205:000000000-AKKM3:1:1101:27379:12291 2:N:0:1
TACCAGGGTATCTAATCCTGTTTGCTCCCCACGCTTTCGAGCCTCAGCGTCAGTAATGGACCAGTATGTCGCCTTCGCCACTGGTGTTCTTCCGAATATCTACGAATTTCACCTCTACACTCGGAGTTCCACATACCTCTTCCATACTCAAGATAGCCAGTATCAAAGGCAATTCCAAGGTTGAGCCCTGGGCTTTCACCTCTGACTAACCTATCCGCCTACGCACCCTTTAAACCCAATTCTACAGAGCT
+
CCCCCGGGGGGGGGGGGGGGGGGGGGGGGGGGGGGGGGGGGGGGGGGFGEGGGGGGGGGGGGGGGGGGGGGGGGGGGGGGGGGGGG@FGGGGGEGDFGGGCEEGGGGFGGGGFGGFGFGGGFGGGGGGGGGGFGGFGDFFFFGFGFGFGFGGGGGFDFGFGGFGFFGGFFFDB8=9CFCFGGC+6DE59????FGGFAC@6@EE**13:=575=?D=CD1))19);@C>759?/.78(2:/*1***78((*
@M00200:205:000000000-AKKM3:1:1101:17394:12330 2:N:0:1
TACTCGGGTATCTAATCCTGTTCGCTCCCCACACTTTCGCTCCTCAGCGTCAGGATATTCCCAGAGAACCGCCTTCGCCACCGGTGTTCCTCCTGATATCTGCGCATTTCACCGCTACACCAGGAATTCCGTTCTCCCCTGAATACCTCTAGTCTGCCCGTATCGGAAGCAAGCCAGGTGTTAAGCACCTGGTTTTCACTCCCGACGCGACAAACCGCCTACGAGCCCTTTCAGCCCAATTCTACAGATAT
+
CCCCCGGGGGGGGGGGGGGGGGGGGGGGGGGGGGGGGGGC:FDGGGGGGGGGG8FGCEFGECEGGGGGF8CGGGGGGGGG,FGGBFGGGGGGFGCFGGGGGFB:FGGGGGGGGCEEGGGGFFGGFGGGGG8DDGGGF?EDF=,4:D=>FFEFDF8+4@+@EDDG=>6CAFF@9C5*093:FE9<8E9AA*4?9AC;FCG6B4>=2=2>>(11,3CC6DA?03<.,:>F95:).)-(;:B06).)56))).)
@M00200:205:000000000-AKKM3:1:1101:4353:12382 2:N:0:1
TACGCGGGTATCTAATCCTGTTTGCTCCCCACGCTTTCGCGCCTCAGCGTCAGTAATGGTCCAGTTGGCCGCCTTCGCCACCGGTGTTCTTGCGAATATCTACGAATTTCACCTCTACACTCGCAGTTCCACCAACCTCTACCATACTCAAGCGTCCCAGTATCGAAGGCCATTCTGTGGTTGAGCCACAGGCTTTCACCCCCGACTTAAAACGCCGCCTACGCGCCCTTTAAACCCAATTCTACAGCGAT
+
CCCCCGGGGGGGGGGGGGGGGGGGGGGGGGGGGGGGGGGGGGGGGGGGGGGGGGGGGGGGGGGGGGGGGGGDGEGGGGGGGGGGGGGGGGGGGGGGGGGGDFGGGGGCFGGFG?D6DFCGAFGGFGGGGGGFGGDGGFGFFFFFFBDDGFGFGGGFFGGAFFEGACGG9,9@FCAFFFFFGFGGFG,9ACE4)=?C8CF=D29(.617EF4>EFGEBDDFBBB:BD@G5>2<<:A:8?<1A<ADF2:)(4(
@M00200:205:000000000-AKKM3:1:1101:13745:12389 2:N:0:1
TAGGGGTATCTAATCCTGTTTGCTCCCCACGCTTTCGAGCCTCAGCGTCAGTAATGGACCAGTATGTCGCCTTCGCCACTGGTGTTCTTCCGAATATCTACGAATTTCACCTCTACACTCGGAGTTCCACATACCTCTTCCATACTCAAGATAGCCAGTATCAAAGGCAATTCCAAGGTTGAGCCCTGGGCTTTCACCTCTGACTAAACTATCCGCCTACGCTCCCTTTAAACCCAATTCTACAG
+
CCCCCGGGGGGGGGGGGGGGGGGGGGGGGGGGGGGGGGGGGGGGGGGGGGGGGGGGGGGGGGGGGGGGGGGGGGGGGGGGGGGGGGGGGGGGGGGGGGGGGGGEGGGGGFGGGGGFDFFFFGGGGGGGGGGGGGGGGFGFFGGFGFGEGFADGGGFFGGFGGEG6DF?DEFFFEFCFFGFFGGD56EDFGFBF?CFFEGFFFFFFFF5@EF;*=BDFC>CA=A@>DFGGGEAE2AFGF4=CCEE>
@M00200:205:000000000-AKKM3:1:1101:18039:12402 2:N:0:1
TACTCGGGTATCTAATCCTGTTTGCTCCCCACGCTTTCGAGCCTCAGCGTCAGTAATGGACCAGTATGTCGCCTTCGCCACTGGTGTTCTTCCGAATATCTACGAATTTCACCTCTACACTCGGAGTTCCACATACCTCTTCCATACTCAAGATAGCCAGTATCAAAGGCAATTCCAAGGTTGAGCCCTGGGCTTTCACCTCTGACTAAACTATCCGCCTACGCTCCCTTTATGCCCAGTTCTACAG
+
@CCCCGGGGGGGGGGGGGGGGGGGGGGGGGGGGGGGGGGGGGGGGGGGGFGGGGGGGGGGGGFGGGGGGGGGGGGGGGGGGGGGGGGGGGGGGGGGGGGGGGGGGGGGGGGGGGGFGFGGFGGGGGEGGGGGGGGGDFFFFGGFGFGFGFGGGGGFFEGFEGEGFFGABFDBFBFBFFGFFF?89?FFFGFFFG6CFFGFFFFBEEBEEFFFFFGG5C>AF=AB45?C;:36<?=BFB>=C5>?CE)
@M00200:205:000000000-AKKM3:1:1101:29208:12460 2:N:0:1
TACCAGGGTATCTAATCCTGTTTGCTCCCCACGCTTTCGAGCCTCAGCGTCAGTAATGGACCAGTATGTCGCCTTCGCCACTGGTGTTCTTCCGAATATCTACGAATTTCACCTCTACACTCGGAGTTCCACATACCTCTTCCATACTCAAGATAGCCAGTATCAAAGGCAATTCCAAGGTTGAGCCCTGGGCTTTCACCTCTGACTAAACTATCCGCCTACGCTCCCTTTATGCCCACTTCTACAGAGA
+
CCCCCFGGGG?@<C<CFGFCEGC<A<FFGGGGGGGG8EECFGE@FFC@@8C@F<FGGGDFFFGF<FGFGFFGGGCE<CFGG<F8FA9FFFEFGGGGGC,:,EF,BD=7,FGGFG@06CD@BFGGGGGGGGGGGFGFABA<?=DFFFGEFDD2@D?+=DD54=7?9?FCBFF)?DF7C96*86=86=EFFGE?F=D?57,9018C**:*1:C@6AEG57>=>55?@EFD;;./26/*672>BBC4843*.5
@M00200:205:000000000-AKKM3:1:1101:25511:12462 2:N:0:1
TACGCGGGTATCTAATCCTGTTTGCTCCCCACGCTTTCGCGCCTCAGCGTCAGAACCGGACCAGACAGCCGCCTTCGCCACTGGTGTTCTTGCGAATATCTACGAATTTCACCTCTACACTCGCAGTTCCGCTGTCCTCTTCCGGTCTCAAGCCAACCAGTATCGAAGGCAATTCTGTGGTTGAGCCACGGGCTTTCACCCCCGACTTAATCGGCCGCCTACGCGCCCTTTAAACCCAGTCCTTCAGAGAC
+
CCCC<EGGGGGGGGGGGGGFGGGGGGGGGGGGGGGGGGGDGGGGGGGGDGGGGC<@CFF@FGGGCFFGGGGGGGGGGGGGGFGGGGGGGCGCFGFFF<FGGGGGC,FF8EFGGDFFGGGG;=BCEDGGGG6E6=CGGFGF+E9?+@DFGFCDCGGF>EDFG+@F=FCEFGF)**4+=9C4F=*;)5:;F):ABG5>FEFE@6909>B077)7,(:;1DB?B7(7>GEG<78<AAB?E6??)2))6)6)4((
@M00200:205:000000000-AKKM3:1:1101:15184:12493 2:N:0:1
TACTCGGGTATCTAATCCTGTTTGCTCCCCACGCTTTCGAGCCTCAGCGTCAGTAATGGACCAGTATGTCGCCTTCGCCACTGGTGTTCTTCCGAATATCTACGAATTTCACCTCTACACTCGGAGTTCCACATACCTCTTCCATACTCAAGATAGCCAGTATCAAACGCAATTCCAAGGTTGAGCCCTGGGCTTTCACCTCTGACTTAACTATCCGCCTACGCTCCCTTTATACCCAGTTCTACAG
+
CCCCCGGGGGGGGGGGGGGGGGGGGGFGGGGGGGGGGGGFF,CFGGGGGGGGGGFFGGG9FGGGFFDGFGGDGG@FFGGGGGGGGGGDGCFGGGDGGGGGGGGDEFCGFGGGGGGFGGGGAEGEGGCFGGGGGGFGGFGFFDFDGFGFC78F9+????FFD+;=D7D,0@A):6DF@7AFDEFGFGG5D?+**@478CF**:*@5C=*8=A7:7;D>C>54>9DDC>F*=B6C*>*?.9=C<*/9*)
@M00200:205:000000000-AKKM3:1:1101:23343:12509 2:N:0:1
TACGGGGGTATCTAATCCTGTTTGCTCCCCACGCTTTCGCGCCTCAGCGTCAGTTACAGTCCAGAGAGCCGCCTTCGCCACTGGTGTTCCTCCACATCTCTACGCATTTCACCGCTACACGTGGAATTCCGCTCTCCTCTTCTGCACTCAAGTCTCCCAGTTTCCAGTGCGTCACGGGGTTGAGCCCCGCACTTAGACACCAGACTTAAGAAACCGCCTGCGCGCGCTTTATGCCCAGTTCTACAG
+
CCCCCGGGGGGGGGGGGGGGGGGGGGGGGGGGGGDEGGGGDGGGGGGGGGGGGGGDGGGGGGGGGGGGGGGGGGGGGGDGGGGGGGGGGFFGGGGGGGGGGGGGDEGFGGGGGGGFG:EGG@FGGGGGGGFC>CGGGFGEFGGFGFGFGFFGGGGFFGDF@CEGEFFGFGDAFADB9ADFGCC?4=CEFGGBF?CFFEGF@;6;;;<4);CFFFCE1C>=:9>D0/)/5/:A>DA??:82:B<AF?
@M00200:205:000000000-AKKM3:1:1101:4462:12534 2:N:0:1
TACAGGGGTATCTAATCCTGTTTGCTCCCCACGCTTTCGAGCCTCAGCGTCAGTAATGGACCAGTATGTCGCCTTCGCCACTGGTGTTCTTCCGCATATCTACGAATTTCACCTCTACACTCGGGGTTCCACATACCCCTTCCATACTCAAGCTAGCCAGTATCAAAGGCAATTCCAAGTTTAACCCCTGTCCTTTACCCCCTGCCTAAACTACCCGCCTACCACCCCTTTAAGCCCCGTTCTCCAGAGTC
+
CCCCCGGGGGGGGFGGGGGGGGGGGGGGGGGGGGGGGGG8EGGFGGGGGGG,FFG,,@;<F<,:C6EA,@<FGG,CBGEECAGF<=FGFGFGC7,@F:DFF;<,,9AFFF=F<?D5=F8,,,4+++6=F?AE8=8FG*@:*@,+@9FEFF8?9=9+*7??AD06;++@*8?5D6F79+++9,?++6D>*3,*02@C+*4)0))1))*3)*1;*03,)3/4:))*.488<C)48*8.*0(65(()7)(/0))
@M00200:205:000000000-AKKM3:1:1101:14345:12535 2:N:0:1
TACTGGGGTATCTAATCCTGTTTGCTCCCCACGCTTTCGAGCCTCAGCGTCAGTAATGGACCAGTATGTCGCCTTCGCCACTGGTGTTCTTCCGAATATCTACGAATTTCACCTCTACACTCGGAGTTCCACATACCTCTTCCATACTCAAGATAGCCAGTATCAAAGGCAATTCCAAGGTTGAGCCCTGGGCTTTCACCTCTGACTAAACTATCCGCCTACGCTCCCTTTATACCCAATTCTACAG
+
CCCCCGGGGGGGGGGGGGGGGGGGGGGGGGGGGGGGGGGGGGGGGGGGGGGGGGGGGGGGGGGGGGGGGGGGGGGGGGGEGGGGGGGGGGG<FFEGGGGGGGFGGFGGGGGGGGGFGFGGGGGGGGGGGGGGGGGEDCFDFGGFGFGFGFDFGGGFFFGFFFBFEFGGFGFFFF7FFFGFGGGGBDFFBFGFFGGFA=CEFBEFFC5ACE:EE@FCAFED>=ABDG4C97@EAA6/,>B:C;CEFCB
@M00200:205:000000000-AKKM3:1:1101:11404:12566 2:N:0:1
TACACGGGTATCTAATCCTGTTTGCTCCCCACGCTTTCGAGCCTCAGCGTCAGTAATGGACCAGTATGTCGCCTTCGCCACTGGTGTTCTTCCGAATATCTACGAATTTCACCTCTACACTCGGAGTTCCACATACCTCTTCCATACTCAAGATAGCCAGTATCAAAGGCAATTCCAAGGTTGAGCCCTGGGCTTTCACCTCTGACTAAACTATCCGCCTACGCTCCCTTTATGCCCAGTTCTACAGATAT
+
CCCCCGGGGGGGGGGGGGGGGGGGGGGGGGGGGGGGGGGGGGGGGGGGGGGGGGGGGGGGGGGGGGGGGGGGGGGGGGGGGGGGGGGGGGGGGGGGGGGGGGGGGGGGGGGGGGGFGGFGGGGGGGGGGGGGGCGGGFGEFGGFGFGFGFGFGFGFFGFFFCDFFFGG5DFFFEFFF?FFGGGGFGDFFG@F6EFC0;FFEFFFFF57@EFFFFGGDFFFD:9?ACAC7CBEE5=EG3>:?EF?E6@E*//
@M00200:205:000000000-AKKM3:1:1101:21692:12567 2:N:0:1
TACCGGGGTATCTAATCCTGTTCGCTCCCCATGCTTTCGCTCCTCAGCGTCAGTTAATGCCCAGAGACCTGCCTTCGCCATCGGTGTTCCTCCTGATATCTGCGCATTTCACCGCTACACCAGGAATTCCAGTCTCCCCTACATCACTCTAGTCTGCCCGTACCCACCGCAGATGCGGAGTTGAGCCCCGGACTTTCACGGCAGACGCGACAAACCGCCTACGAGCTCTTTATACCCAATTCTACAGAGAC
+
CCCCCGGGGGGGGGGGGGGGGGGGGGGGGGGGGGGGGGGGGGGGGGGGGGGGGGGGFGGGFGGGGGGGGGGGGGGGGGGGGGGGGGGGGGFGGGGGGGGGGGGGGGGGGGGGGGGFGGCFGGGGGGGGGGGGGGGGGFEDFGGFGFFEGFGGG?DFFFFFCCA@DFGGFGFFFEFFFECEGGGGFFGF5CGFFGGGFEGFFFFF9>@199;;F(B=3CE603:)2:>C70)<-25AE)-1.:>>B<:443(
@M00200:205:000000000-AKKM3:1:1101:12770:12589 2:N:0:1
TACAGGGGTATCTAATCCTGTTTGATCCCCACGCTTTCGTGCATCAGCGTCAATATCGGCCCGGCGAGCTGCCTTCGCTATCGGCGTTCTGCGTGATATCTAAGCATTTCACCGCTACACCACGCATTCCGCCCGCCTCGACCGAATTCAAGGCGCCCAGTATCCACGGCAGTCCTACGGTTGAGCCGCAGACTTTCACCGCGGACTTAAACGCCCGCCTACGAACCCTTTATACCCAGTTCTACAG
+
CCCCCGGGGGGGGGGGGGGGGGGGGGGGGGGGGGGGGGGGGGGGGGGGGGGGGGGFGGGGFGGGGGGGGGGGGGGGGEGGFGFGGGGGGGGGGGGGGGGGAEFCFCEFFGGGGGGDDFGGGGGGGGGGGGGGDGDGEEGA>EGFGFGFFFFFGGGFFGGFGGFGEFGGFGF@FFFFCFDE7:CFFGGFADEEFD?FAFGAFBB>>F>2A>AFB9C=>GF(444)(27C077A9BBAE?:34:):<4?
@M00200:205:000000000-AKKM3:1:1101:9306:12602 2:N:0:1
TACCCGGGTATCTAATCCCGTTTGCTCCCCACGCTTTCGCGCCTCAGCGTCAGGGTGGGCCCAGAGCCCCGCCTTCGCCACTGGTGTTCCTCCCGATCTCTACACATTTCACCGCTACACCGGGAATTCCAGGCTCCTCTGCCCCCCTCAAGACCAGGAGTCTCGGCCGACCCCTCCAGGTTGAGCCCGGAGATTTCACGACCGACTTCCTGACCCGCCTCCGCGCCCTTTATACCCAATTCTACATATAT
+
CCCCCCE:FEFFADAF<DDEFEGGGGGD,CFEGG@FFGD7@F:,BEGGGFGGCFCBFGCDGGEGFGGF<CEGFG:A<BFGG8EEFFFGFCFEEEGFG@8EG=F9?DGGGGGFEGGD>@,F?CEEFCC?FGGFDC68CFEEDFCF+9CAGFC9A59A5@*:,0*555C>5:?(/8)?))2?<,7C4?EF>CC85CFCF<C,3;31992164)))5<C(9B((.-)387C)73-54.:@4<7)-66A<))).)
@M00200:205:000000000-AKKM3:1:1101:28895:12662 2:N:0:1
TACGGGGGTATCTAATCCTGTTTGCTCCCCACGCTTTCGAGCCTCAGCGTCAGTAATGGACCAGTATGTCGCCTTCGCCACTGGTGTTCTTCCGAATATCTACGAATTTCACCTCTACACTCGGAGTTCCACATACCTCTTCCATACTCAAGATAGCCAGTATCAAAGGCAATTCCAAGGTTGAGCCCTGGGCTTTCACCTCTGACTAAACTATCCGCCTACGCTCCCTTTACGCCCAGTTCTACAG
+
CCCCCGGGGGGGGGGGGGGGGGGGGGGGGGGGGGGGGGEGGGGGGGGGGGGGGGGGGGGGGGGGGGGGGGGGGGGGGGGGGGGGGGGGGGGGGGGGGGGGGEGGGGGGGGGGGGGFGGGGGGGGGGEGGGFGCGGGFDGFFDFFG;DFGFFFGGFFFGCFFGFGFCGGFGFFFFFFFFG?BDC6*:CFF5@56CCFAEFFEFE:4ABAB4;E;7D:AFB29:9:@CFG<F3>ED?2=(=5CCC9?C;
@M00200:205:000000000-AKKM3:1:1101:26258:12720 2:N:0:1
TACTGGGGTATCTAATCCTGTTTGCTCCCCACGCTTTCGAGCCTCAGCGTCAGTAATGAGCCAGTGTGTCGCCTTCGCCACTGGTGTTCTTCCGAATATCTACGAATTTCACCTCTACACTCGGAGTTCCACACACCTCTCTCATACTCAAGACACCCAGTATCAAAGGCAATTCCGAGGTTGAGCCCCGGGATTTCACCCCTGACTTAAATGTCCGCCTACGCTCCCTTTACGCCCAGTTCTACAG
+
CCCCCGGGGGGGGGGGGGGGGGGGGGGGGGGGGGGGGGGGFGGGGGGGGGGGGGGGGGGGGGFGGGGGGGGGGGGGGGGGDFGGGFFGGGGGGGGGG7;FGGGGGGGGGGGGGGGFGGGGGGGGCCEGGGFGGGGGGFGFFGGFGFGBFF@DGFGF*CFBFGCFEDFGFGFDFFFFFDDBCGDDFGGFDGGE>CED@@,994=9=BFF4A4>EFFG2??52(525=AGCC33)((:B33;?EEEE)5
@M00200:205:000000000-AKKM3:1:1101:29175:12744 2:N:0:1
TACAAGGGTATCTAATCCTGTTTGCTACCCACGCTTTCGAGCCTCAGTGTCAGTGACAGTCCAGAGAGCCGCTTTCGCCACCGGTGTTCCTCCATATATCTACGCATTTCACCGCTACACATGGAATTCCACTCTCCTCTACTGCACTCAAGTCTAACAGTTTCCAATGCACACAATGGTTGAGCCACTGCCTTTTACATCAGACTTATTAAACCACCTGCGCTCGCGTTACGCCCACTTCTACAG
+
CCCCCGGGGGGGGGGGGGGGGGGGGGGGGGGGGGGGGGGGGGGGGGGGGGGGGGGGGGGGGGGGGGGGFFGGGGGGGGGGGGGGGCFGGGDGGGFGGGA9DGFGFEEGFGGGGGEBDECGGDGGGF=EFGGGFFFEGFGFFGGFGBFFFFCDDGGFFGGDDFCGCFFGFGFEFDBFB9=;@EGDDECFFGFFDAEFFFFCF*8CFC;E7CECE5D5);98@8599*5*@?(8=25>:(8>E)6?46
@M00200:205:000000000-AKKM3:1:1101:6056:12765 2:N:0:1
TACACGGGTATCTAATCCTGTTTGCTCCCCACGCTTTCGCGCCTCAGCGTCAGTTACAGTCCAGAGAGCCGCCTTCGCCACTGGTGTTCCTCCACATCTCTACGCATTTCACCGCTACACGTGGAATTCCGCTCTCCTCTTCTGCACTCAAGTCTCCCAGTTTCCAGTGCGTCACGGGGTTGAGCCCCGCACTTAGACACCAGACTTAAGAAAACGCCTGCGCGCGCTTTAAACCCAGTTCTACAG
+
CCCCCGGGGGGGGGGGGGGGGGGGGGGGGGGGGGGGGGGGGGGGGGGGGGGGGGGGGGGGGGGGGGGGGGGGGCEEGGGGGGFFFGGGGGGGGGGGFGGGGGFGGEGGGGGGGGGFGGGGGGGGGGDGGFGGGGGGGFGFFGGFGFGFGFGGGGF9DGGFGGEG7DFF6E?DFFFFFECEDG7FFFGEFDGFEGGGFF<3@B9B>3>E4@4CD(?89DA1=,6B>=>5CCA25):?><49AAFF<?
@M00200:205:000000000-AKKM3:1:1101:26876:12774 2:N:0:1
TACAGGGGTATCTAATCCTGTTTGCTCCCCACGCTTTCGAGCCTCAGCGTCAGTAATGGACCAGTATGTCGCCTTCGCCACTGGTGTTCTTCCGAATATCTACGAATTTCACCTCTACACTCGGCGTTCCACATACCTCTTCGATACTCCAGATAGTCAGTATCAAAGGCAATTCCAAGGTTGAGCCCTGCGCTTTCACCTCTGACTAAACTATCCGCCTACGCTCCCTTTAAACCCAGTTCTACGG
+
CCCCCGGGGGGGGGGGGGGGGGGGFGGGGG?F@FGGGGG8FGGGGGGGGGGG>G<<F,E<,,,C@FCF<,BFGGGGGG@F:9FGGGGGGG,54,,@FFFGGG,D?DGGGGGGGGGFGGGGD?+++6@EGG,@+@8E8+@6+A+<,;+:D*@@,2=D+EFFGCFGFF8EFGFB*:+32+=DFAD8:DG5*+,*3@CDA@FF6@6=CEC7>):76*?<9DD@AB=E2=DG*2>>C=3=EF2@;?C)7/(
@M00200:205:000000000-AKKM3:1:1101:15498:12780 2:N:0:1
TACAAGGGTATCTAATCCCGTTCGCTCCCCTAGCTTTCGTCCCTCAGCGTCAGAAAGGACCCAGTGGACCGCTTTCGCCTCCGGTGTTCCTGATGATATCAACGCATTTCACCGCTCCACCATCAGTTCCGCCCACCTCTATCCTCCTCAAGCTTGCCGGTTTGAAGCGCAATTCCCAAGTTAAGCCCGGGGATTTCACACTCGACTTGCGAGGCCACCTGCGCACACCTTAAACCCAATTCTACAGAGAC
+
CCCCCGGGGGGGGGGGGGGGGGGGGGGFGGGGGGGGGGGGGGGGGGGGGGGGGGGGGGGGGGGGGGGGGGGGGGGGGGGGGGGGGGGGGGGGGGGGGFGGGGGGGGGGGGGGGDGFGGGGGGGGFFGGGGGGGGGGGFGFFGGFGFGFGFFGGGDFFGGAEG=G@8FG>EF5?EFFFFDFGGGGFFGFFGGFFGGFC?FFEDDDF>DFFFF>69GC0>F;;8>DFGBF*0:A2<BFG:(4:4<BFF7470(
@M00200:205:000000000-AKKM3:1:1101:22650:12795 2:N:0:1
TACAGGGGTATCTAATCCTGTTCGCTCCCCACACTTTCGCTCCTCAGCGTCAGGTCATTCCCAGAGAACCGCCTTCGCCACCGGTGTTCCTCCTGATATCTGCGCATTTCACCGCTACACCAGGAATTCCGTTCTCCCCTGAATACCTCTAGTCTGCCCGTATCGGAAGCAAGCGCCGTGTTAAGCACGGCGTTTTCACTCCCGACGCGACAAACCGCCTACGAGCCCTTTAAACCCAATTCTACTG
+
CCCCCG;CFEFGGGGFGGGGGDFGGGGGFDFFGGFF<EGGGGGGGGGGGGGDGFGGGGGFGC,@EEDGGFECFEGCGGFEECGG>>BCCGGGGGGGGGGGGFGEGGGFGGGG,>C*=@DG>D@EFG?FGGGGGGGGF*AD5D87DFGFGFFDFGGFF@DDCCB=ADG>9?FFFDAD>5DBGFFGFG7AA*?5B5=5CCFFEFFB2321(..,(5;EFGF<:7?5(::C*2)6)670A::(6):<2))
@M00200:205:000000000-AKKM3:1:1101:12090:12806 2:N:0:1
TACAAGGGTATCTAATCCTGTTTGCTCCCCACGCTTTCGCACATGAGTGTCAGTATTGGGCCAGAAAGCCGCCTTCGCCACTGATGTTCCTCCCGATATCTACGCATTTCACCGCTACACCGGGAATTCCGCTTTCCTCTCCCATACTCTAGCTCGGCAGTATCGACTGCAATTCCCAAGTTAAGCTCGGGGCTTTCACAATCGACTTGCCAAGCCACCTGCGTGCCCTTTATACCCAGTTCTACCGTGAC
+
CCCCCGGGGGGGGGGGGGGGGGGGGGGGGGGDGGGGGGGGGGGGGGGGGGGGGGGGGGGGGFGGGGGGGGGGGGGGGGGGGGGGFGGGGGGGGGGGGGGGGFGGE,?FGGGFFEGFGGGGGGGGFGGGGGGGGGGGGFGFFGGFGFGFGFA?FGGFEGGFGGFGFFGEEFF@C@CFFF?FFFGCFA9A>DGBBDFGFFGE:::>F=9@@E28>BDE@F48;;BDFDFG*C@EFFF3<4(66?CEE)2((((
@M00200:205:000000000-AKKM3:1:1101:2370:12811 2:N:0:1
TACTAGGGTATCTAATCCTGTTTGCTCCCCACGCTTTCGAGCCTCAGCGTCAGTAATGGACCAGTATGTCGCCTTCGCCACTGGTGTTCTTCCGAATATCTACGAATTTCACCTCTACACTCGGAGTTCCACATACCTCTTCCATACTCACGATAGCCAGTATCAAAGGCAATTCCAAGGTTGAGCCCTGGGCTTTCACCTCTGACTAAACTATCCGCCTACGCTCCCTTTATACCCAATTCTACAGCGCC
+
CCCCCFGG@FEGGGGFGFGGGGGFCAFDFGGGGGF@F<@FGGGGGFGGECGDDGGEFGGFFCDFGGGFGGGDFGG?@FCEGGGGGFE7FFAFGEGFGGGGGDGFFFG7DFGFFGGFFFFGEFGGGGCFCFEGFFGFF;EDF8EFFFGFGD,=+=CBFCF6=FEFDDFDF,08D8@FF7=9@EDC5885DFC5*@C99AF*8CB@A*6;1):7AEF38>A=A=)928@;427CEC?CEB5:6*07<=6)(((
@M00200:205:000000000-AKKM3:1:1101:17870:12836 2:N:0:1
TACAAGGGTATCTAATCCTGTTTGCTCCCCACGCTTTCGAGCCTCAGCGTCAGTAATGGACCAGTATGTCGCCTTCGCCACTGGTGTTCTTCCGAATATCTACGAATTTCCCCTCTACACTCGGAGTTCCACATACCTCTTCCATACTCACGATAGCCAGTATCATAGGCAATTCCAAGGTTGAGCCCTGGGCTTTCACCTCTGACTAAACTATCCGCCTACGCTCCCTTGAAACCCAATTCTTCACAGAC
+
BCCCCEGC6@,CFGGCGGGGCFFGGFFGGG<BCGEGGGGFF7BFGFDFDGDCEG9,,FG@FFGGGFCF6FBFCFGGGGG=FGGGGGEFE,@FGCFGGGGGACGGGGGFDG,:EEA*=FEGGGGDF@+1CCAFC,=FGF,89FA+3?D<6D,++0=?7,=*63*6D+3:DD?5DEFF+26:C@FG*=@0*+@551@+9C2:8@*)8:8**):;*;3:)39):0-*-=97D2-1>E9:C2-(14**1**98((
@M00200:205:000000000-AKKM3:1:1101:7857:12871 2:N:0:1
TACAGGGGTATCTAATCCTGTTTGCTCCCCACGCTTTCGAGCCTCAGCGTCAGTAATGGACCAGTATGTCGCCTTCGCCACTGGTGTTCTTCCGAATATCTACGAATTTCACCTCTACACTCGGAGTTCCACATACCTCTTCCATACTCAAGATAGCCAGTATCAAAGGCAATTCCAAGGTTGAGCCCTGGGCTTTCACCTCTGACTAAACTATCCACCTACGCTCCCTTTATACCCACTCCTACAGCGCT
+
CCCCCGGGGGGGGGGGGGGGGGGGGGGGGGGGGGGGGGEGGGGGGGGGGCGGGGGGGGGGGGGGGGGFGGGFGGGGGGGEGGGGFFGGGGGGGGGGGGGDGGGGGGGGGGGGGGDFGGGF9=EEEGEDFGGFGGFFGFGFFGGFGFC7AFGFC?=<D8F5@FFGFFGDFDFBFFDFF9D5FD8F5DFFFGFFB@;C?CFF@CF@ECEE0:@=EEFF*;CDEEDB)49C;;=6:7*:BB(-((0**.8)(((
@M00200:205:000000000-AKKM3:1:1101:9379:12894 2:N:0:1
TACTGGGGTATCTAATCCTGTTTGCTCCCCACGCTTTCGCACCTGAGCGTCAGTCTTTGTCCAGGGGGCCGCCTTCGCCACCGGTATTCCTCCAGATCTCTACGCATTTCACCGCTACACCTGGAATTCTACCCCCCTCTACAAGACTCTAGCTTGCCAGTTTCAAATGCAGTTCCCAAGTTAAGCTCGGGGATTTCACATCTGACTTAACAAACCGCCTGCGTGCACTTTAAACCCAATTCTACAG
+
CCCCCGGGGGGGGGGGGGGGGGGGGGGGGGGGGGGGGGGGGFGGGGGGGGGGGGGGGGGGGGGGGGGGGGGGGGGGGGGGGGGGGGGGGGGGGGGGGGGGFGGGGGGGGGGGGGGFGGGGGGGFGGGGGFCDGGGGGFGDFGGFGFGEGFDGGGGFFGGFGGFGFFGGFGFFFEFFFFGFGFGGFFGFEGGD>EGGFFGFFFFFEFEFECECEFGFBGB;<;;>48FGFC<E<EEDC1306>B2<4?
@M00200:205:000000000-AKKM3:1:1101:4411:12904 2:N:0:1
TACAAGGGTATCTAATCCTGTTCGCTCCCCACACTTTCGCTCCTCAGCGTCAGGTAATGCCCAGAGAACCGCCTTCGCCACCGGTGTTCCTCCTGATATCTGCGCATTTCACCGCTACACCAGGAATTCCGTTCTCCCCTGCATACCTCCAGTCTGCCCGTATCGAAAGCAAGCCAGGTGTTAAGCACCTGGTTTTCACTCCCGACGCGACAAACCGCCTACGAGCCCTTTAAACCCAATTCTACAGAGAC
+
CCCCCGGGGGGGGGGGGGGGGGGGGGGGGGGGGGGGGGGGGGGGGGGGGGGGGGGGGGGGGGGGGGGGGGGGGGGGGGGGGGGGGGGGGGFGGGGGGGGGGGGGGGGGGGGGGGGEGGGGGGGGCFGGGFG@CGGED;EDFGGFFFGEGFGGFGGFFGGFGGFGFFGCEGFEA8??FFDFFEGGFGGFFFGFFGGGCEGEED>BFF>(899175CC9DE;180=?GDGGG><44<:C???<BF<AA?2:1(
@M00200:205:000000000-AKKM3:1:1101:27123:12911 2:N:0:1
TACGGGGGTATCTAATCCCTTTTGCTCCCCATGCTTTCGTGCCTGAGCGTCAGTAACTGTCCAGGTAACCGCCTTCGCCTCTGGTGTTCCTCACGATATCTACGCATTTCACTGCTACACCGTGAATTCCGTTACCCTCTCCAGTACTCTAGTCCAGTAGTTTCAGACGCAGTTCCGCGGTTGAGCCTCGGGATTTCACATCTGACACACCCAACCGCCTGCGCACCCTTTAAGCCCAGTTATACCG
+
CCCCCGGGGGGGGGGGGGCEGGGGGGGGGGGCFGGGGGGCFGGGGCF@FGGGDFGGEGG9EFGG<FFGGGDGGGGGGGGGGDGGGCFGF;FGF8ECGDCGGGGGGGGG8FGGEGGFGGGGGGGGCEGGGGGAA=+CFFGFFG,@:1D>D<F9ED+1*3=<F+CF>;F=>GA53>CFD*+*@@*0?EF>A*;??EFFFFG?*>;4CF@>(-5(/9BE(5=;8((:1?AG*254)4<3A3,42)629)4
@M00200:205:000000000-AKKM3:1:1101:13365:12948 2:N:0:1
TACTGGGGTATCTAATCCTGTTTGCTCCCCACGCTTTCGAGCCTCAGCGTCAGTAATGGACCAGTATGTCGCCTTCGCCACTGGTGTTCTTCCGAATATCTACGAATTTCACCTCTACACTCGGAGTTCCACATACCTCTTCCATACTCAAGATAGCCAGTATCAAAGGCAATTCCAAGGTTGAGCCCTGGGCTTTCACCTCTGACTAAACTATCCGCCTACGCTCCCTTTAAACCCAGTTCTACAGCGAT
+
CCCCCGGGGGGGGGGGGGGGGGGGGGGGGGGGGGGGGGGGGGGGGGGGGGGGGGGGGGGGGGGGGGGGGGGGGGGGFGGGGGGGGGGGGGGDFGGGGGFGFGGGEGGGGGGGGGGFDGGGGGGGGGG?FFFFGGGGGFCDFGGFDFGFGFGGGCDFF8?BF@>FDFGFFGFFFECBD96?FGGGFGGAD6EF?EFGFFGFBDFFFCFF<5CE57E@=C>588@FFDFF*?3A4*>:E@BEFF?49C3)((/
@M00200:205:000000000-AKKM3:1:1101:26982:12949 2:N:0:1
TACAAGGGTATCTAATCCTGTTTGCTCCCCACGCTTTCGCGCCTCAGCGTCAGTACCGGTCCAGATGGCCGCCTTCGCCACCGGTGTTCTTCCCAATATCTACGAATTTCACCTCTACACTGGGAATTCCGCCATCCTCTCCCGGACTCAAGCCTCGCAGTATCAAATGCTATTCCCGGGTTGAGCCCGGGGCTTTCACATCTGACTTACAAGACCGCCTACGCGCCCTTTAAGCCCAGTTCTACAG
+
CCCCCGGGGGGGGGGGGGGFGGFGGGGFGGGGGGGGGGGDEGGGCGGFGGGGCFGGGGGGGGGGFGGGGGGGGGGGGGDGFGGGGGGGGGDGCEEDEGCFGGGGCFFFFGGGGGGFFFAFGFGFF,@DFGGC88DFGFGEF,A>=5>5DFEFEG=DECCAEGCC71:;AC;CCACFFBDFGDCG*>CFFGGFFG5D0*=@>3**8@E<;<A933CC,>A6;3;8;EEG:0:2)4>:E:245)6)4:0
@M00200:205:000000000-AKKM3:1:1101:9580:12966 2:N:0:1
TACACGGGTATCTAATCCTGTTCGCTCCCCATGCTTTCGTGCCTCAGCGTCAGTTGTTGGCCAGTACAATGCCTTCGCTATCGGTGTTCCTGATGGTATCTATGCATTTCACCGCTACACCATCAATTCCATGTACCCCTCCAACACTCAAGCTATCCAGTATCAATGGCACTGCTCCGGTTGAGCCGGAGTCTTTCACCGCTGACTTAAATAGCCGCCTACGCACCCTTTAAGCCCAGTTCTACAGAGCT
+
CCCCCGGGGGGGGGGGGGGGGGGGGGGGGGGGGGGGGGGGGGGGGFGGGGGGGGGGGGGGGGGGGGGGGGGGGGGGGGGGGGGGGGGGGGGGGGGGGGGGGCGGFGGGGGGGGDG>DGGGGGGG<EGFGCEFGGGGAFGDFGG5FFGFGF8?FGGFFGGFFGFGFFGGFGFFFFFFFFG5CCDFFFFE5++:CGGFF<GBA9AF)@CC5AE@EED89CEFF@DDFGDD5<E4*.5;FDD@FFEFFE34/()
@M00200:205:000000000-AKKM3:1:1101:12846:12973 2:N:0:1
TACTAGGGTATCTAATCCTGTTTGCTACCCACGCTTTCGAGCCTCAGTGTCAGTTACAGTCCAGAGAGCCGCTTTCGCCACCGGTGTTCCTCCATATATCTACGCATTTCACCGCTACACATGGAATTCCACTCTCCTCTACTGCACTCAAGTCTAACAGTTTCCAATGCACACAATGGTTGAGCCACTGCCTTTTACATCAGACTTATTAAACCACCTGCGCTCGCTTTAAAACCAATTCTACAG
+
CCCCCGGGGGGGGGGGGGGGGGGGGGGGGGGGGGGGGGGGGGGGGGGGGGGGGGGGGGGGGGGGGGGGGGGGGGGGGGGGGGGGGEGGGGGGGGGGGGGGGGGGGGGGGGGGGGGAG@FGGGGGGGGGGGGGGGGGGFGFFGGFGFGFGFGGGGGFFGGFFGFFEFFGFGDEFFEFFFFDFGGGFGGFFGGFFGGFFFGEFEFFFC7AE@EE7<6:CCFFBAA<<;BDFFEC**1685>EEFFFEE
@M00200:205:000000000-AKKM3:1:1101:22690:12981 2:N:0:1
TACCAGGGTATCTAATCCTGTTTGCTCCCCACGCTTTCTCACCTCAGCGTCAATACCAGTCCAGTCAGCCGCCTTCGCCACTGGTGTTCTTCCGAATATCTACGAATTTCACCTCTACACTCGGAATTCCACTGACCTCTCCTGGATTCAAGCGATGCAGTCTCAAAGGCAGTTCTGGAGTTGAGCTCCAGGCTTTCACCTCTGACTTACAAAGCCGCCTACGTGCGCTTTATGCCCAGTTCTACAGCGAC
+
CCCCCGGGGGGGGGGGGGGGGGGGGGGGGGGGGGGGGGGGGGGGGGGGGGGGGGGGGGGGGGGGGGGGGFGGGGGGGGGGGGGGGGGGGGGGGGGCGGGGGGGGCCGGGFFGGGGFGGGGGGGD:8FGGFEGGGFG=FGFFFGFDFGFGF,?9C+6:@8DFFD@D7AADG?@DEFFDB?FFFFGFFGFFFG?FGGC3*@C@DFE@7AEFFE5>CCC5*9)/:);)4**)*5@45*>7)7=??CFC4))(.(
@M00200:205:000000000-AKKM3:1:1101:7155:13015 2:N:0:1
TACTCGGGTATCTAATCCTGTTCGCTCCCCATGCTTTCGCTCCTCAGCGTCAGTTAATGCCCAGAGACCTGCCTTCGCCATCGGTGTTCCTCCTGATATCTGCGCATTTCACCGCTACACCAGGAATTCCAGTCTCCCCTACATCACTCTAGTCTGCCCGTACCCACCGCAGATCCGGAGTTGAGCCCCGGACTTTCACGGCAGACGCGACAAACCGCCTACGAGCTCTTTATGCCCAGTTCTACAG
+
CCCCCGGGGGGGGGGGGGGGGGGGGGFGGGGGGGGGGGGGGGGGGFGGGGGGGGGGGGGGGGGGGGFGGGGGGGGGGGGGGGFCFGFGFGGGGGFGGGGGGGFGGGEGGGGGGGGBDGGGGGGEFFGGGGFEDFFFFFEB?GGFGFGFGFGCDFGFFFFFEGAD5DGGFGBF>8FFF:C*@@=9CDFFED>BECFFA*,59A9=2:2:236(3@GF;DFFFFF5(:7>*04A>4)5C><(4<A9<40
@M00200:205:000000000-AKKM3:1:1101:4766:13016 2:N:0:1
TACTGGGGTATCTAATCCTGTTTGATCCCCACACTTTCGTGCCTCAGCGTCAGTTGAAGTCTAGTAAGCTGTCTACACTATCGGTGTTCTTGACGATATCTAAGCATTTCACCGCTACACCGTCAATTCCGCCTACCTCGACTCCACTCAAGCCCATCAGTATCAATCCCATCCTCCCGGTTAAGCCGGGATATTTCAGAACTGACTTAATAGGCCGCCTACGCACCCTTTAAACCCAATTCTACAG
+
CCCCCEFEGGGGGGGGGGGGGGGGGGGGGGGGCFGGGGGGGGGGGGGGGGGGGGFGGGGGGGCGGGCFGGGFGGFGAFGCGGGGGGGGGGGGFGG:CCGGGGG9EF9FEFGGGGGEGGGGFGGG@CFFGD8E>EGGGFGF>EGFGFGFGFGCGGGD*>+;ECDFE9DEFG**5D?FF>>BFE=+=EG*@76?FCFGF5@7*:9=CCEEE5*05@FF)9BFDB@F?G?7*05684>1B2?84CFFF3;
@M00200:205:000000000-AKKM3:1:1101:12699:13051 2:N:0:1
TACTGGGGTATCTAATCCTGTTTGCTCCCCACGCTTTCGAGCCTCAGCGTCAGTAATGGACCAGTATGTCGCCTTCGCCACTGGTGTTCTTCCGAATATCTACGAATTTCACCTCTACACTCGGAGTTCCACATACCTCTTCCATACTCAAGATAGCCAGTATCAAAGGCAATTCCAAGGTTGAGCCCTGGGCTTTCACCTCTGACTAAACTATCCGCCTACGCTCCCTTTACGCCCAATTCTACAGATA
+
CCCCC@EFG@GGGGGGGGGFGEDFFFFGGGGG@BFGGGGFC:CFGGGGEFCCFFGGFGDEF@FCEFFFFGFFGGGFCFGGGGEFGGFGGGGGGGGDCFGGGGGGGFECE9BEDGCD?BF8B@@EEEEF;FFGC,=CEFF6?FF?F+8*++=D>DFFC?FDACDDEF8FFGFD6=9=7DD?F@D=D?GFFG6*:81=@=FCFFE5AC5;*8@CC7>DAGF>AC=4)=:C0:06*)00=(83*85>EEBE5?
@M00200:205:000000000-AKKM3:1:1101:18562:13055 2:N:0:1
TACCAGGGTATCTAATCCTGTTTGCTCCCCACGCTTTCGAGCCTCAGCGTCAGTAATGGACCAGTATGTCGCCTTCGCCACTGGTGTTCTTCCGAATATCTACGAATTTCACCTCTACACTCGGAGTTCCACATACCTCTTCCATACTCAAGATAGCCAGTATCAAAGGCAATTCCAAGGTTGAGCCCTGGGCTTTCACCTCTGACTAAACTATCCGCCTACGCTCCCTTTAAACCCAATTCTACAG
+
CCCCCGGGGGGGGGGGGGGGGGGGGGGGGGGGGGGGGGGGDGGGGGGGGGGGGGGGGGGGGGFGGGGGGGGGGGGGGGGGGGGGGGGGGGEGGGCGGFGGGFGGGGGGGGGGGGGFGGGGGEGGEEGGGGFGCFGGGFGDFGGFGFGFGFCA=8D?7EFB=@DFEFGCBGFFFFFFFFCFGE?FFGGFFGGFBFGGFEGCEB8@78=A@5=EA7EF=FFA5):45C5C*A@F4ABDE>9B985CCE9
@M00200:205:000000000-AKKM3:1:1101:23805:13057 2:N:0:1
TACAGGGTATCTAATCCTGTTTGCTCCCCACGCTTTCGAGCCTCAGCGTCAGTAATGGACCAGTATGTCGCCTTCGCCACTGGTGTTCTTCCGAATATCTACGAATTTCACCTCTACACTCGGAGTTCCACATACCTCTTCCATACTCAAGATAGCCAGTATCAAAGGCAATTCCAAGGTTGAGCCCTGGGCTTTCACCTCTGACTAAACTATCCGCCTACGCTCCCTTTAAGCCCAATTCTACAG
+
CCCCCFFGFGGG96CCEFFGGFGGGGGGG8@FGGGGFF8FEGGGGGGGGGGGG<FFGGCFE@FFFGGFGGGFGGFDG@@FFD,C<FEFGFGGDEFC7EAFGGGGEFDFGGGEFGGFGGGFCGGGEGGD=DEGCDD@BFFBFGGFGFCDD5EGFCFCFFFF88DFFFF=@DDDB*BD9D+;=D6?FDFFFG65FG??<EG@@CF7CAE808EEEFG5);@=DA=95=@9+;A8*:.:7(7*>E?E*)
@M00200:205:000000000-AKKM3:1:1101:24390:13116 2:N:0:1
TACACGGGTATCTAATCCTGTTTGCTCCCCACGCTTTCGCACCTCAGCGTCAGTAATGGACCAGTAAGCCGCCTTCGCCACTGGTGTTCCTCCGAATATCTACGAATTTCACCTCTACACTCGGAATTCCACTTACCTCTTCCATACTCAAGATACCCAGTATCAAAGGCAGTTCCAGAGTTGAGCTCTGGGATTTCACCCCTGACTTAAATATCCGCCTACGTGCGCTTTAAACCCAATTCTACAGAGA
+
CCCCCGGGGGGGGGGGGGGGGGGGGGGGGGGGGGGGGGGGGGGGGGGGGGGGGGGGGGGGGGGGGGGGGGGGGGGGGGGGGGGGGGGGGGGGGGGGGGGGGGGGGGGGGGGGGGGFGGGGGGGGGDFGGGGGGGGGGDEFFGGFGFGFGFGFFGGFBFFFGGFGFFGFFFFDFFFFFFGFGGFGFGGB7+<AFFGG?EG5CA55=5C=CFF@5AFG>FBFDD)3)=?DDC2>C6>B>@>=447??EF3@D
@M00200:205:000000000-AKKM3:1:1101:25024:13134 2:N:0:1
TACGCGGGTATCTAATCCTGTTTGATCCCCACACTTTCGTGCCTCAGCGTCAGTTACAGCCTAGTAAGCTGCCTTCGCTATAGGTGTTCTTGACGATATCTAAGCATTTCACCGCTACACCGTCAATTCCGCCTACCTCATCTGTACTCTAGCCCCACAGTATCAATGCCACCCTCCCAGTTAAGCTGGACTATTTCAGCACTGACTTACAGGGCCGCCTACGCACCCTTTAAACCCACTTCTACAG
+
CCCCCGGGGGGGGGGGGFGGGGGGGGGGGGGGGGFGGGGGCFGGGGGGGGGGGGGGGGGGGGGGGGGGGGGGGGGGGGGGGGGGGGGGGGGGGGGGGGCFDAFFFEAFCCGFGGGADGGGGCFGGGGCDE?CDGGGGFGFFGGFGFGFGFGGGG?DBEGFGGBDEFGF?@DEFFFFEFCFFGFGFGGFAF,;6EECC<:EFB@@CEFFFFF@=>5E4D>>575BDG>D9;3).>A3;718@@CEF;3
@M00200:205:000000000-AKKM3:1:1101:8536:13136 2:N:0:1
TACTAGGGTATCTAATCCTGTTTGCTCCCCACGCTTTCGAGCCTCAGCGTCAGTAATGGACCAGTATGTCGCCTTCGCCACTGGTGTTCTTCCGAATATCTACGAATTTCACCTCTACACTCGGAGTTCCACATACCTCTTCCATACTCAAGATAGCCAGTATCAAAGGCAATTCCAAGGTTGAGCCCTGGGCTTTCACCTCTGACTAAACTATCCGCCTACGCTCCCTTTAAACCCAATTCTACAG
+
CCCCCGGGGGGGGGGGGGGGGGGGGGGGGGFGGGGGGGGGGGGGGGGGGGGGGGGGGGGGGEGGGGGGGGGGGGGGGDGCGGGGGGGDGGGGGGGGGGGGFGGGGGC7FFAFFGDFGFFFGFFGGGGGGFFGGGG=EFG<FDFDFFDEFFFFGGGFFCDBFGFFFFGFFGFDFFFF;<DFF8FGFFGFBGCAFFFFFFFCBDFFEA8EFEFEECF@ADE9A880>EEGDFEEFFFDG@FD;CEEFEB
@M00200:205:000000000-AKKM3:1:1101:11065:13149 2:N:0:1
TACGGGGGTATCTAATCCTGTTTGCTACCCACGCTTTCGAGCCTCAGTGTCAGTTACAGTCCAGAGAGCCGCTTTCGCCACCGGTGTTCCTCCATATATCTACGCATTTCACCGCTACACATGGAATTCCACTCTCCTCTACTGCACTCAAGTCTAACAGTTTCCAATGCACACAATGGTTGAGCCACTGCCTTTTACATCAGACTTATTAAACCACCTGCGCTCGCTTTAAACCCAATTCTACAGAAAAC
+
CCCCCGGGGGGGGGGGGGGGGGGGGGGGGGGGGGGGGGGGGGGFGGGGGGGGGGGGGGGGGGGGGGGGGGGGGEFGGGGGCGGGGGGGGGGGGGGGGGGGGGGGFEGEGGGGFEEFGGGGGGGGGEGGF8DAFGGFGFG7DFFFGFGF=DFGFGGFFCDDFG7=DFFFDGFEF@DFFACFCCCC5:FFFFFFFGCFFEFEFFFFE<*><EECC=,=5@>:(5=4>48:GFEC)=(68;,7<?EEC;))/((
@M00200:205:000000000-AKKM3:1:1101:21474:13177 2:N:0:1
TACGGGGGTATCTAATCCTGTTTGATCCCCACGCTTTCGTGCCTCAGCGTCAATAATACCATAGTAAGCTGCCTTCGCAATCGGTGTTCTGTGACATATCTATGCATTTCACCGCTACTTGTCACATTCCGCCTACCTCTAGTATATTCAAGCTCATCAGTATCAAAGGCACTGCGATGGTTGAGCCACCGTCTTTCACCCCTGACTTAATAAGCCGCCTACGCACCCTTTAAACCCAGTTCTACCG
+
CCCCCGGGGGGGGGGGGGGGGGGGGGGGGGGGGGGGGGGGGGGGGGGGGGGGGGGGGGGGGGGGGGFGGGGGGGGGGGGGGGFGGGGGGGGGGGGFFGGGGGGGGGGGGGGGGGGEGGGGGGGGGGFGFFFGGGGGGFGFFAFDF?FEFFDFGGGFFFDFGG>D>DCF5D5DBFFFFFC*@,+@FFGFFGGFFGGGF5AEFFFFBEEE=CF*:69E9CB99:=?DEFG3*6>)98@C;0.;?CCE)6
@M00200:205:000000000-AKKM3:1:1101:16850:13178 2:N:0:1
TACCGGGGTATCTAATCCTGTTTGATCCCCACGCTTTCGTGCCTCAGCGTCAATAATACCATAGTAAGCTGCCTTCGCAATCGGTGTTCTGTGACATATCTATGCATTTCACCGCTACTTGTCACATTCCGCCTACCTCTAGTATATTCAAGCTCATCAGTATCAAAGGCACTGCGATGGTTGAGCCACCGTCTTTCACCCCTGACTTAATAAGCCGCCTACGCACCCTTTAAGCCCAGTTCTACAGCGAT
+
CCCCCGGGGGGGGGGGGGGGGGGGGGGGGGGGGGGGGGGGGGGGGGGGGGGEGGGGGGGGGGGGGGGGGGGGGGGGGGGGGGGGGGGGGGGGGGGGGGGGGGGGDGGGGGGGGDGFGGGGGGGGGGGGGGEGGGGGGFGFFGGFGFGEGFGGGGGFFGGFGGFFEFDF?FDDFFFFFFGAFDGGFGGFFGGFDGFFFEGBD8CFDEFF@EF7E6F8>5@A=@=@AG?<?CB4>5>(=95;?CCCF3)).4(
@M00200:205:000000000-AKKM3:1:1101:8936:13240 2:N:0:1
TACTAGGGTATCTAATCCTGTTTGCTCCCCACGCTTTCGAGCCTCAGCGTCAGTAATGGACCAGTATGTCGCCTTCGCCACTGGTGTTCTTCCGAATATCTACGAATTTCACCTCTACACTCGGAGTTCCACATACCTCTTCCATACTCAAGATAGCCAGTATCAAAGGCACTTCCAAGGTTGAGCCCTGGGCTTTCACCTCTGACTAAACTATCCGCCTACGCTCCCTTTATACCCACTTCTACAG
+
CCCCCGGGGGGGGGGGGGGGGGGGGGGGGGGGGGGGGGGGGGGGGGGGGGGGGGAFGGGGGF8FGGGGGGGFGCEFGGFGEGGGGGGGGGGCGGGGGGGGGGGGGGGGGGGGGGGFGGGDFEFECGGFGGGGFCFDDFGFFGGFGFDEGFGCADDFFGFDDFFCDFGDFFF568FDF;DFGAFGFGGFFGF5DF?FFFGFFF@)*7ACE587AEGF5FBAD=55);?F*;=6AEFCFE(5>E4//80
@M00200:205:000000000-AKKM3:1:1101:26229:13256 2:N:0:1
TACCAGGGTATCTAATCCTGTTTGCTACCCACGCTTTCGAGCCTCAGTGTCAGTTACAGTCCAGAGAGCCGCTTTCGCCACCGGTGTTCCTCCATATATCTACGCATTTCACCGCTACACATGGAATTCCACTCTCCTCTACTGCACTCAAGTCTAACAGTTTCCAATGCACACAATGGTTGAGCCACTGCCTTTTACATCAGACTTATTAAACCACCTGCGCTCGCTTTATGCTCAATTCTACAG
+
CCCCCGGGGGGGGGGGGGGGGGGGGGGGGGGGGGGGGGGG?CGGGGGGGGGCGGGGGGGGGGGGGGGGGGGGGGGGGGGFGGEGGGGGGGGGGGGGGGGGGGGGGGGGGGGGGGEFGGGGGGGGGGAFFF8AFGGGGFGFFGGFGFGFFFFGGFGFBED:EFEGFFDFFGFEFDFFFDDFFGCDDDGFFGGFFGGGFEGE@CE*8:*:7EE*;=@8CCAB@5)3-=>49;EFFFFFC39*@C??;)
@M00200:205:000000000-AKKM3:1:1101:6347:13267 2:N:0:1
TACGCGGGTATCTAATCCTGTTTGCTCCCCACGCTTTCGCGCCTCAGCGTCAGAACCGGGCCAGAGAGCCGCTTTCGCCACCGGTGTTCCAGCCAATATCTACGAATTTCACCTCTACACTGGCTATTCCACCCTCCTCTCCCGGTCTCGAGCCCTCCCGTCTCGGATGCCGTTCCGGGGTTGAGCCCCGGGCTTTCACATCCGACTGAAAGAGCCGCCTCCGCGCCCTTTAAGCCCAGTTCTACAG
+
CCCCCGGGGGGGGGGGGGGGGGGGGGGGGGGGGGGGGGGGDGGGGGGGGGGGGGGGGGGGGGGGGGGGGGGGGGGGGGGGGGGGGGGGGGGGGGGGGGGGGGGGGGGGGGGGGGGBGGGGGGGGGGGGGGGGGGGGGFGFFGGFGFDAGFFGGGGFFGGBFGDGE?7E>GFFD@FFFF:;CEDDACGFE:CEFGGGFCC<B::(19;60<<)44?A9DEB(4(79EBG54492<ABG62:):>)668
@M00200:205:000000000-AKKM3:1:1101:13705:13279 2:N:0:1
TACGAGGGTATCTAATCCTGTTTGCTCCCCACGCTTTCGAGCCTCAGCGTCAGTAATGGACCAGTATGTCGCCTTCGCCACTGGTGTTCTTCCGAATATCTACGAATTTCACCTCTACACTCGGAGTTCCACATACCTCTTCCATACTCAAGATAGCCAGTATCAAAGGCAATTCTAAGGTTGAGCCCTGGCCTTTCACCTCTGACTAAACTATCCGCCTACGCTCCCTTTACACCCAATTCTACAG
+
CCCCCGGGGGGGGGGGGGGGGGGGGGGGGGDGGGGGGGGGGGGGGGGGGGGGGGGGGGGGGECGFGGGGEFGGGGGGGCF@BFGFFGGGGGGF@FGGGGGGGGGGGDFGGGGGGGFGGGGFCDGEDGCFFFFCFF9E7E68;E?DFGFGFFGD89DFGGFGFCDBFGC*DF5;*=+CFFFGGG698FFB=+*5?A?F<FE*0>@7=676>C@57BF57B95))*:EECCGEF4**8@2278*****0
@M00200:205:000000000-AKKM3:1:1101:18606:13281 2:N:0:1
TACTGGGGTATCTAATCCCGTTTGCTCCCCTGGCTTTCGCGCCTCAGCGTCAGATGGGGTCCAGCACGCCGCCTTCGCCACCGGAGTTCCTGTGGATATCAACGCATTTCACCGCTCCACCCACAGTTCCGCATGCCCCTACCCCCCTCGAGGCCGCCCGTATCCGAGGCCGTTCCCCGGTTGAGCCGGAGGATTTCACCCCGGACGCGGCAGCCCGCCTACGCGCCCTTTAAACCCAGTTCTACAGCGAT
+
CCCCCGGGGGGGGGGGGGGGGGGGGGGGGGGGGGGGGGGGGGGGGGGGGGGGGGGGGGGGGGGGGGGGGGGGGGGGGGGGGGGGEGGGGGGGGGGFGGGGGGGGGGGGGGGGGGGFGGGGFGGGGGGGGGGGGGGGGFGFFGGFCAGFGDDCGGGFFGGFGGFGFFGGFEFFFFFFFFGEEECG;FGFF:EEFCFFFFGF:BF6>(3>FFFFF<FE>DFB14683C5<)9)6AAD?GB:3AB4>AA:)49(
@M00200:205:000000000-AKKM3:1:1101:12023:13339 2:N:0:1
TACGGGGGTATCTAATCCTGTTTGCTCCCCACGCTTTCGAGCCTCAGCGTCAGTAATGAGCCAGTGTGTCGCCTTCGCCACTGGTGTTCTTCCGAATATCTACGAATTTCACCTCTACACTCGGAGTTCCACACACCTCTCTCATACTCAAGACACCCAGTCTCAAAGGCAATTCCGAGGTTGAGCCCCGGGATTTCACCCCTGCCTTCAATGTCCGCCTACGCTCCCTTTCAGCCCAATTCTACACAGC
+
CCCCCGGGFGGGGGFEGGFGFFGGGGGGGGGGGGGGGG7,BFGGGGGGGEGGGGCFGFGAFG@FFFEFGGGGGGGGGGGGCFAFGGGGGC8FFECCF<=FGFGE:=EG8,@FGGG?=?DGDGFE64@@DDCFGEDGGB?=FFGFFDGDG?A8,=DDDE??D+;C@+=7AC*)*11<@EDDF,*;9<FFDG>?*:?CFCC3(:2993=6*.7<<6C?2D>?0;()2=>FCC4))9;8CB0()-6><4()((
@M00200:205:000000000-AKKM3:1:1101:26054:13348 2:N:0:1
TACGAGGGTATCTAATCCTGTTCGCTCCCCACACTTTCGCTCCTCAGCGTCAGGTAATGCCCAGAGAACCGCCTTCGCCACCGGTGTTCCTCCTGATATCTGCGCATTTCACCGCTACACCAGGAATTCCGTTCTCCCCTGCATACCTCTAGTCTGCCCGTATCGAAAGCAAGCGCCGTGTTAAGCACGGCGTTTTCACTCCCGACGCGACAAACCGCCTCCGAGCCCTCTATGCCCAATTCTACAGCGAT
+
CCCCCGGGGGGGGGGGGGGFGGGGGGGGGGGGGGGGGGGGGGGGGGGGGGGGGFGGGGGGCFGGGGGGGGGGGGGGGGEEFGGGFGGGGGGGGGGGGGGGGGGGGGGGGGGGGGGFGGFGGGGDFGGGGGGGGFGFE?EDFGGCGFGEGFGGGGGFF=FBCC8F>57EBGFFFBFEFFGAFFGGAFGFECEFFGGDF>CCB:B2?FB@6:B;FFGGFGB0(.()4:59C*3)64<AG::15<A<A)3)-7(
@M00200:205:000000000-AKKM3:1:1101:25781:13408 2:N:0:1
TACTCGGGTATCTAATCCTGTTTGCTCCCCACGCTTTCGCGCCTCAGCGTCAGAACCGGACCAGACAGCCGCCTTCGCCACTGGTGTTCTTGCGAATATCTACGAATTTCACCTCTACACTCGCAGTTCCGCTGTCCTCTTCCGGTCTCAAGCCAACCAGTATCGAAGGCAATTCTGTGGTTGAGCCACAGGCTTTCACCCCCGACTTAATCGGCCGCCTACGCGCCCTTTAAACCCAGTTCTACAG
+
CCCCCGGGGGGGGGGGGGGGGGGGGGGGGGGGGGGGGGGGGGGGGGGGGGGGGGGGGGGGGGGFGGGGGGGGGGGGGGGGGGGGGGGGGGGGGGGGGGGGGFEGGGGGGGGGGGFFGGGGGGGGGGGGGGGGGGGFGFFEFGGACBCD=;DFDGGFFEGFGGFGFFGGBDA5;CFFFFFFGGGG>CCFFGFAFGFFF<C>=@2>996;EFFEDFGD;GFF280)(209)98>><3(20(.6A>AA<?
@M00200:205:000000000-AKKM3:1:1101:23537:13469 2:N:0:1
TACTAGGGTATCTAATCCTGTTTGCTACCCACGCTTTCGAGCCTCAGTGTCAGTTACAGTCCAGAGAGCCGCTTTCGCCACCGGTGTTCCTCCATATATCTACGCATTTCACCGCTACACATGGAATTCCACTCTCCTCTACTGCACTCAAGTCTAACAGTTTCCAATGCACACAATGGTTGAGCCACTGCCTTTTACATCAGACTTATTAAACCACCTGCGCTCGCTTTACGCCCAATTCTACAG
+
CCCCCGGGGGGGGGGGGGGGGGGGGGGGGGGGGGGGGGEEGGGFGGGGGGGGGGGGGGGGGGGGGGGGGGGGGGGGGGGGGGGGGGGGGGGGGGGFGGGGGGGGGGGGGGGGGGG>DGFGGGGCFFGGGGFGGGGGGFGFFGGFFFGFGFDGGGGFFG+:79DD*?FGBDFEFFF?F?+DF>86DDEDB+=DFGGGFFGFF@=@=C77CC=CE@DCC5*)=8=5>=@9CF;*:@2@72-99C<CC7
@M00200:205:000000000-AKKM3:1:1101:8693:13503 2:N:0:1
TACTGGGGTATCTAATCCTGTTTGCTACCCACGCTTTCGAGCCTCAGTGTCAGTTACAGTCCAGAGAGCCGCTTTCGCCACCGGTGTTCCTCCATATATCTACGCATTTCACCGCTACACATGGAATTCCACTCTCCTCTACTGCACTCAAGTCTAACAGTTTCCAATGCACACAATGGTTGAGCCACTGCCTTTTACATCAGACTTATTAAACCACCTGCGCTCGCTTTATACCCACTTCTACAG
+
CCCCCGGGGGGGGGGGGGGGGGGGGGGGGGGGGGGGGGGGGEEGGGGFGGGGGGGGGGGGGGGGGFFGFGGGEGFGGGGGGGGGGGGGGGGGGGGGGGGGGGEGGGFCGGGGGGGFGGGGGCGGGGGGFGGGGGGGGFFEF;,;FFGEGFFGEFGFFFGFEGE@DFGDFDFD<5@*+:+4EECCFCGFFFFFFGGGFFG@*:@@EE*:C*3CECCG0@9C@854>C47FCEEEEC2<(845@E<*)
@M00200:205:000000000-AKKM3:1:1101:10519:13541 2:N:0:1
TACAGGGGTATCTAATCCTGTTCGCTACCCACGCTTTCGTTCCTCAGCGTCAGTTACTGCCCAGAGACCCGCCTTCTCCACCGGTGTTCCTCCTGATATCTGCGCATTTCACCGATACACCAGGAATTCAAATCTCCCCTGCAGTACTCAAGTCTGCCCGTATCGACTGCATGACAGCACTTGAGCTGTTGGTTTTCACAAAGGACGCGATCATCCTCCAACGAAATCTTTAAACCCCACTCTATATATAT
+
-ACC@,,C;@@C66@FD<CFGDF;FGEC<;EFC+B@,;B;BFA96C,,686B:C@EEA,EFFFG,<<E<,+7:?,4,96,A=FE::66EB;?AA8F<A,EE,?+C>C7,,,9EE+*68,ADG8C=>,,C8;,6=DF8@+=D8?DEFG7D+@+6?++130*6=5+)*=80:F*1*;CAFD*8<+4*,2*+3,*<*1<1>F5>)))0:))(((((*6>*;;((.(8(38++2))1)),4(,((,.)).).)11
@M00200:205:000000000-AKKM3:1:1101:27071:13551 2:N:0:1
TACGCGGGTATCTAATCCTGTTTGATACCCACACTTTCGAGCATCAGTGTCAGTTGCAGTCCAGTGAGCTGCCTTCGCAATCGGAGTTCTTCGTGATATCTAAGCATTTCACCGCTACACCACGAATTCCGCCCACCTCTACTGTACTCAAGACTGACAGTATCAACTGCAATTTTACGGTTGAGCCGCAAACTTTCACAACTGACTTACCAGTCCACCTACGCTCCCTTTAAGCCCAGTTCTACAGAAC
+
CCCCCGGGGGGGGGGGGGGGGGGGGGGGGGGGGGGGGGGGCGGGGGGGGGGGGGGGGGGGGGGGGGGGGGGGFGGGGGGGGGGGGGGGGGGGGGGGGGGGGGGGFGGFGGGGGGGFDFGGGFGGGGGGGGGGGGGCEFGDFGGFGFFEGFGGGGGFBFGFGGFGFFGGFGFFFEFFFFGFFEDGAGDE5@GFFGEFB=CEF>C=>EEEEE493AF6AFF=B;2?@EEGG+385;E@E<;EF3?E<C4;)(
@M00200:205:000000000-AKKM3:1:1101:19322:13686 2:N:0:1
TACTGGGGTATCTAATCCCGTTTGCTCCCCTGGCTTTCGCTCCTCAGCGTCAGTATTGGTCCAGGATGCCGCCTTCGCCACCGGTGTTCCTCCAGATATCTACGCATTTCACCGCTACACCTGGAATTCCGCATCCCTCTCCCAAACTCAAGCCAACCAGTATCGGACGCAGTTCCCCGGTTAAGCCGAGGGATTTCACGTCCGACTTAGTTGGCCACCTACGAGCCCTTTAAACCCAATTCTACAG
+
CCCCCGGGGGGGGGGGGGGGGGGGGGGGGGFGGGGGGGGGGGGGGGGGGGGGGGFGGGGGGGGGGGGGGGGGGDEGGGGGGGGGGGGGGGGGGGGGGGGGGGGGGGGGGGGGGGGFGGGGGFGGFGGGGGGGGGGGGFGFFGGFGFGFFFG6FGGFFEGFGFBDABGGBEFFFFFFFFCBGEG>6FGFFD5A>FGGFFE@DF29>FFFFEC?EEFFEGF;4=?B<D)9*2>9<<7?D0:1<ABBFF:
@M00200:205:000000000-AKKM3:1:1101:5467:13703 2:N:0:1
TACTAGGGTATCTAATCCTGTTTGCTCCCCACGCTTTCGAGCCTCAGCGTCAGTAATGAGCCAGTGTGTCGCCTTCGCCACTGGTGTTCTTCCGAATATCTACGAATTTCACCTCTACACTCGGAGTTCCACACACCTCTCTCATACTCAAGACACCCAGTATCAAAGGCAATTCCGAGGTTGAGCCCCGGGATTTCACCCCTGACTTAAATGTCCGCCTACGCTCCCTTTAAACCCAATTCTACAG
+
CCCCCGGGGGGGGGGGGGGGGGGGGGGGGGGGGGGGGGGGGGGGGGGFFGGGGGGGGGGGFGGGGGGGGGFGGGGGGGGGGGGGGGGGFGGGGGGEGFGGGGGGGGGGGGGGGGGFGGGGGGGGEGGGGGGGFGGGGFGEFGGBGFGEGFGGGGGFFGFFGF9=;DFGFC9=F6DFFADBFGC8*<C:BGGEEEFC+;C@B9@2>B=79669EED<AGE(53(//;?C;C@EEC81:;0(1)<65;;
@M00200:205:000000000-AKKM3:1:1101:25528:13724 2:N:0:1
TACTAGGGTATCTAATCCTGTTCGCTCCCCACACTTTCGCTCCTCAGCGTCAGGTAATGCCCAGAGAACCGCCTTCGCCACCGGTGTTCCTCCTGATATCTGCGCATTTCACCGCTACACCAGGAATTCCGTTCTCCCCTGCATACCTCCAGTCTGCCCGTATCGAAAGCAAGCCAGGTGTTAAGCACCTGGTTTTCACTCCCGACGCGACAAACCGCCTACGAGCACTTTATACCCAATTCTACAG
+
-BCCCGGGGGGGGGFGGGGFFGGGGDGEDGG>EFGGGGGGGGGGGGGGGGGGGGGGGGGGFGGGGGGGGGGGDFDEGGGGGGGGFEGFFEGGGGGGCGCFGFFGGGGGGGGGGGG>DGGGFFCGGG?DFGGG?FGGED8DFGGFFDDEF?DGCDFFFGGFGDBG>FFGFGFFFBFFFFDFG:FCFGGFFGFF>FFFF<FEE:==AA2==@BF(3B=:CEFFDFEDG.>*97A2>2>C>?B29A.:23
@M00200:205:000000000-AKKM3:1:1101:4945:13724 2:N:0:1
TACAAGGGTATCTAATCCTGTTTGCTCCCCACGCTTTCGAGCCTCAGCGTCAGTAATGAGCCAGTGTGTCGCCTTCGCCACTGGTGTTCTTCCGAATATCTACGAATTTCACCTCTACACTCGGAGTTCCACACACCTCTCTCATACTCAAGACACCCAGTATCAAAGGCAATTCCGAGGTTGAGCCCCGGGATTTCACCACTGACTTAAATGTCCGCCTACGCTCCCTTTAAACCCAGTTCTACAG
+
CCCCCGGGGGGGGGEGGGGGGGGGGGGGGGGGGGGGGGGGGGGGGGGGGGGGGGGGGGGGGGGGGGGGFG>FGGGGFGGGGGGGGGG7FGGGGGGFGGGGGGGGGFBFGFEFGGGFGGGGGGGEGDCGGGGGGDGECFGFFGED8DGFGF,?EGGFFGGFF+DD7FCG5DD5969B6AD>FDFD*@ECE>?>BEFGFEGF*:C5BEF:*64AEFG7>CD?@D?F@C)?8C)@))/3;714?EC.?;;
@M00200:205:000000000-AKKM3:1:1101:2212:13769 2:N:0:1
TACTGGGGTATCTAATCCTGTTTGCTCCCCACGCTTTCGCGCCTCAGCGTCAGTAATGGACCAGTATGTCGCCTTCGCCACTGGTGTTCTTCCGAATATCTACGAATTTCACCTCTACACTCGGAGTTCCACATACCTCTTCCATACTCAAGATAGCCAGTATCAAAGGCAATTCAAAGGTTGAGCCCTGGGCTTTCACCTCTGACTAAACTATCCGCCTACGCTCCCTTTATGCCCAATTCTACAG
+
CCCCCGGGGGGGGGGGGGGGGGGGGGGGGGGGGGGGGGGG7FGGGGGGGGGGGGGGGGGGGGGGGGGGGGGGGGGGGGGGGGGGGGFGFFGGGGGGDFGGGGGGGGGGFGGGGGG5DEDFGGGGGGCGGGGGGGGGGFGEFGGFGFGEGF8DFDDFDFD*,=0=CCFFFGFFFDF+<D79FFFGFGG??CEFFGGGFFGFEFBFEEFF@EFFFECF9CAAABAB449;C+5*57=BC=B2*@C7@;@
@M00200:205:000000000-AKKM3:1:1101:13661:13819 2:N:0:1
TACTGGGGTATCTAATCCTGTTTGCTCCCCACGCTTTCGAGCCTCAGCGTCAGTAATGGACCAGTATGTCGCCTTCGCCACTGGTGTTCTTCCGAATATCTACGAATTTCACCTCTACACTCTGAGTTCCACATACCTCTTCCATACTCAAGATAGCCAGTATCAAAGGCAATTCCAAGGTTGAGCCCTGGGCTTTCACCTCTGACTAAACTATCCGCCTACGCTCCCTTTAAACCCAGTTCTCCAGAGA
+
CCCCCGGGGGGGGGGGGGGGGGGGGGGGGGGGGGGGGGGGGGGGGGGGGGGGGGGGGGGGGGGGGGGGGGGGGGGGGGGGGGGGGGGGGGGGGGGGGGGGGGGGGGGGGGGGGGGFGGGGGGCFAGGGGGGGGFGFGFGEFGGFGFGFGFGGGFGBFGF*@@EGFFGFFGFDFFFDFFG?DFGGBFGFFGFFFGGGFFG5=CFE@EE<CFFFFCGGFGE9=5)3=E5CDF:AA6>@EDB6?E<*8C6*0(
@M00200:205:000000000-AKKM3:1:1101:19368:13868 2:N:0:1
TACGGGGGTATCTAATCCTGTTTGCTCCCCACGCTTTCGCGCCTCAGCGTCAGAACCGGACCAGACAGCCGCCTTCGCCACTGGTGTTCTTGCGAATATCTACGAATTTCACCTCTACACTCGCAGTTCCGCTGTCCTCTTCCGGTCTCAAGCCAACCAGTATCGAAGGCAATTCTGTGGTTGAGCCACAGGCTTTCACCCCCGACTTAATCGGCCGCCTACGCGCCCCTTAAACCCAATTCTACAGCGAT
+
CCCCCGGGGGGGGGFGGGGGGGGGGGGGGGGGGGGGGGGGGGGGGGGGGGGGGGGGGGGGGGGGGGGGGGGGGGGGGGGGGGGGGGGGGGDGGGGGGGGGGGGGGGGGGGGGGGGFFGGGGGGGGGGGGGGGGGGGGFGFFCFFGFGFGC:9FGGFFGGFGGFGFFCEACFFFFFFFFGFGFGGFGGFFGGFFGGFFE@EF6@B9B>D9C?E@?DC1C@FFB:5(:>D)/())55?E0?(54))))).(((
@M00200:205:000000000-AKKM3:1:1101:22242:13878 2:N:0:1
TACCGGGGTATCTAATCCTGTTTGCTCCCCACGCTTTCGCGCCTCAGCGTCAGTTACAGTCCAGAGAGCCGCCTTCGCCACTGGTGTTCCTCCACATCTCTACGCATTTCACCGCTACACGTGGAATTCCGCTCTCCTCTTCTGCACTCAAGTCTCCCAGTTTCCAGTGCGTCACGGGGTTGAGCCCCGCACTTAGACACCAGACTTAAGAAACCGCCTGCGCGCGCTTTATACCCAATTCTACAG
+
CCCCCGGGGGGGGGGGGGGGGGGGGGGGGGGGGGGGGGGGGDGGGGGGGGGGGGGGGGGGGGGGGGFGGGGGGGGGGGGGGGGGGGGGGGGGGGGGGGGGGGGGGGGGGGGGGGGFGCGGGGGGGGGGGGGGGGGGGFGFFGGFGFGFGFCFGGGFFGGFGGFGFFFFFFB=DDFDBFGFGDC5FGGFFGDD>6=C+8:@DFFFBE>4.?9EFFGG0D>?@9>F>C><3CA6A9AB614)6><94>
@M00200:205:000000000-AKKM3:1:1101:23349:13894 2:N:0:1
TACGCGGGTATCTAATCCTGTTTGCTCCCCACGCTTTCGAGCCTCAGCGTCAGTAATGAGCCAGTGTGTCGCCTTCGCCACTGGTGTTCTTCCGAATATCTACGAATTTCACCTCTACACTCGGAGTTCCACACACCTCTCTCATACTCAAGACACCCAGTATCAAAGGCAATTCCGAGGTTGATCCCCGGGATTTCACCCCTGACTTAAATGTCCGCCTACGCTCCCTTTAAACCCACTTCTCCAG
+
C@CCCGGGGGGGGGGGCFEDEFGGEGGGFGGGGGECGFEFGGGGGFFDGFGEGGGGGGGFFEFGGFGFGGCFDFF:<FCGFGGDGFFF?EFGGGCFGB=FEAFFG8F7DGGFAE86DEGGGGGC>7+@FA@D8C8@E?FBFGGFC+BDCF88,=DD?EC5=DDF*=CD5EFDF588FFD?>D57+,2;9C>B4C7>FFGED=2>2(.9*/98CF9C())30(8>;E=9>+4/7)/8BD0@47)))-(
@M00200:205:000000000-AKKM3:1:1101:26068:13895 2:N:0:1
TACCCGGGTATCTAATCCTGTTCGCTCCCCACACTTTCGCTCCTCAGCGTCAGGTCATTCCCAGAGAACCGCCTTCGCCACCGGTGTTCCTCCTGATATCTGCGCATTTCACCGCTACACCAGGAATTCCGTTCTCCCCTGAATACCTCTAGTCTGCCCGTATCGGAAGCAAGCGCCGTGTTAAGCACGGCGTTTTCACTCCCGACGCGACAAACCGCCTACGAGCCCTTTAAACCCAATTCTACAGAGA
+
CCCCCGGGGGGGGGGGGGGGGGGGGGGGGGGGGGGGGGGGGGGGGGGGGGGGGGGGGGGGGGGGGGFGGGDGGGGGGGGGGGGGGGGGGGGGGGGFFGGGGGGGGGGGGGGGGGGFGGGGG?EEGDFGGGGGGGGGGFGBFFFFGFGEGBGGGGGFFGDDGDFGFBGDEGFEFBDDEFGFGGGCFGGFF77?DEGDFFGFFBFFF@FBF;@FFFGG9DEF((:36EFFD<3)6AF0EB:(6<>FF2?)72
@M00200:205:000000000-AKKM3:1:1101:6747:13903 2:N:0:1
TACGAGGGTATCTAATCCTGTTCGCTCCCCACACTTTCGCTCCTCAGCGTCAGGTCATTCCCAGAGAACCGCCTTCGCCACCGGTGTTCCTCCTGATATCTGCGCATTTCACCGCTACACCAGGAATTCCGTTCTCCCCTGAATACCTCTAGTCTGCCCGTATCGGAAGCAAGCGCCGTGTTAAGCACGGCGTTTTCACTCCCGACGCGACACACCGCCTACGAGCCCTTTAAACCCAATTATACAG
+
CCCCCGGGGGGGGGGGGGGGGGGGGGGGGGGGGGGGGGGGGGGGGGGGGGGGGGGGGGGGGFGGGGGGGGGGGGGGGGGGGGGGGGGGGGGGGGGGGGGGGGGGGGGGGGGGGGGFGGGGGGGGG8FGGGGGGGGGD?EFFEGDGF?EGFGGGGGFFGGFGGFGFBGGFGFFFDFFFFGFGGGGFGGFFGGEAEGDFFGCEFF>;BB0;;B@1<GG>GFFFF?51EBG5<BF2<7?GB(:))6))):
@M00200:205:000000000-AKKM3:1:1101:4011:13933 2:N:0:1
TACTGGGGTATCTAATCCTGTTTGCTACCCACGCTTTCGAGCCTCAGTGTCAGTTACAGTCCAGAGAGCCGCTTTCGCCACCGGTGTTCCTCCATATATCTACGCATTTCACCGCTACACATGGAATTCCACTCTCCTCTACTGCACTCAAGTCTAACAGTTTCCAATGCACACACTGGTTGAGCCCCTGCCTTTTACATCAGACTTATTAAACCCCCTGCGCTCGCTTTATACCCCATTCTACAGACATC
+
CCCCCGGGG7FGGGGGGGGGGGGGGGGGGGCFEFGGGGGGGGGGGGGGGGGCFFGGGGFGGGGGGGFGGGGGGGGGGGGGGGGGGGGGGGGAEFGAGEFGFGGGGEFGGGGFFGGFCFFGGGCEFCDGGGGGGGGGGFGFFFGFGBFEGF,DFFDCDE8DACCFEFGDFGFBF5A*@?=?FEF?FC85DFCF?CCG+8<C78>*8@<*>;*;**7*)30755)*7*8**2**1*0;*(5*9?@?4)9(6)/
@M00200:205:000000000-AKKM3:1:1101:25158:13945 2:N:0:1
TACTCGGGTATCTAATCCTGTTTGCTCCCCACGCTTTCGAGCCTCAGCGTCAGTAATGGACCAGTATGTCGCCTTCGCCACTGGTGTTCTTCCGAATATCTACGAATTTCACCTCTACACTCGGAGTTCCACATACCTCTTCCATACTCAAGATAGCCAGTATCAAAGGCAATTCCAAGGTTGAGCCCTGGGCTTTCACCTCTGACTACACTATCCGCCTACGCTCCCTTTATACCCAATTCTACAG
+
CCCCCGGGGGGGGGGGGGGGGGGGGGGGGGGG@FGGGGGGGGGGGGGGGGGGGGGGGGGGGGGGGGGGGGGGGGGGGGGGGGGGGGGGGGGDGFGGGGGGGGGGGGGFFFGGGGGFGGGGGGGDGGGDGGGGGGGGGFGFFFGFGFGEGF8DADGFFGCFAGFGEFGGFGFDFFFFF9=DDGGG??=DDFFF?EFGF<7@C)@ECE@E)>CFFFEGAG5>A@DD=CDG9@@*:A*1>>9(@CE<5*7
@M00200:205:000000000-AKKM3:1:1101:17942:13962 2:N:0:1
TACTAGGGTATCTAATCCTGTTTGATCCCCACGCTTTCGTGCCTCAGCGTCAATAATCGCTTAGTTAGCTGCCTTCGCAATCGGTGTTCTATATCATATCTATGCATTTCACCGCTACATGATATATTCCGCCAACCTCAACGATATTCAAGATAAATAGTATCAATGGCAGTTTCCAGGTTGAGCCTGGAGATTTCACCACTGACTTAAATACCCGCCTACACACCCTTTATACCCAGTTCTACAG
+
CCCCCFGGGGGGGGGGGGGGGGGGGGGGGGGGGGGGGGGGGGGGGGGGGGGGGGGGGGGGGGGGGGGGGGGFGGGGGGGGGGGGGGGGGGGGGGGGGGGGGGGGFGGGGGGGGGGFGFGGGFGGGGGGGGGDGGGGGFGEFGG?C*@FDFGFFFGFFGGFGGFFBDFADG?>@EFFFFGFFFGDFDDDDDCDB8BF9;@D=CEEB@EECA>EFECFBCD>D8=5=@>CD>;EFC<?7@):C<7??CB
@M00200:205:000000000-AKKM3:1:1101:13108:13986 2:N:0:1
TACTAGGGTATCTAATCCTGTTCGCTCCCCACACTTTCGCTCCTCAGCGTCAGGATATTCCCAGAGAACCGCCTTCGCCACCGGTGTTCCTCCTGATATCTGCGCATTTCACCGCTACACCAGGAATTCCGTTCTCCCCTGAATACCTCTAGTCTGCCCGTATCGGAAGCAAGCCAGGTGTTAAGCACCTGGTTTTCACTCCCGACGCGACAAACCGCCTACGAGCCATTTACGCCCAGTTCTAAAGAGA
+
@CCCCGGGGGFFADFEGGGGFCGGFDFBFFFF@FDFFGGGGGGGGFGCFFFFGFGGGFGDEFEFGGGGGGGCECEGGGGEGGGGFEBCGGGG8FGGGGFGGGGGC>F7DGAF9CGFDCFFFFGGFGGFE8@DDFFC7;=DDGD7EF6=7?DF;FCFF?@3@>58=9CE>=A5A=:CFFCFB;F9FCFFF>CFF79<@A<A*<B94)-(/0(6(3;CB850(((2,3:*2*))6((,2((()6))))))((
@M00200:205:000000000-AKKM3:1:1101:22230:14058 2:N:0:1
TACTGGGGTATCTAATCCTGTTTGCTACCCACGCTTTCATGCCTCAGTGTCAGTTACAGTCCAGAAAGCCGCCTTCGCCACTGGTGTTCCTCCTAATATCTACGCATTTCACCGCTACACTAGGAATTCCGCTTTCCTCTCCTGCACTCTAGATATCCAGTTTGGAATGCAGTTCCCGGGTTGAGCCCGGGGATTTCACATCCCACTTAAATATCCACCTACGCATCCTTTATACCCAATTCTACAG
+
CCCCCGGGGGGGGGGGGGGGGGGGGGGGGGGGGGGGGGGGGGGGGGGGGGGGGGGGGGGGGGGGGGGGGGGGGGGGGGGGGGGGGGGGGGGGGGGGGGGGGGGGGGGGGGGGGGGFGGGGGGGGGGGGGGGGGGGGGFGFFGGFGFGFGFGGGGGFFCFFFFEGFFGGFGFEFEFFFF>DGEGGFGGFFGGB>EGF>EGEFEFFB@CEFEF?EECF>A>=EB2BAEFFGFFFFF?><E((*8CCFFE
@M00200:205:000000000-AKKM3:1:1101:3078:14091 2:N:0:1
TACGGGGTATCTAATCCTGTTCGCTCCCCACGCTTTCGTCCATCAGCGTCAGTTAAAACATAGTGACCTGCCTTCGCAATTGGTGTTCTAAGTAATATCTATGCATTTCACCGCTACACTACTTATTCCAGCCACTTCTACTTTACTCAAGACCTGCAGTATCAATGGCAGTTTCATAGTTAAGCTATGAGATTTTACCACTGACTTACAGATCCGCCTACGGACCCTTTAAACCCAATTCTACAG
+
CCCCCGGGCFFFCFECFGGGGDGGDEGGGD+CC,CE9FFGCFED@FE@C@FGCFGGGGFFF@FGGFFEFFGG9F:A?6@F<F8F@FGGFF4AAEFC<EFCEGGEFFGGFGGG:889D,@?EFGCFGGAEAFFG,DEA5,;E,@DFFGB9DFCFGGFFDDF8F;?;FC,68@DFFF9;99<D,=956D+<DADFFF+?==<=518)*50:C=7A5>;=D58=)8*:EA97CA666-7:):CEEEE44
@M00200:205:000000000-AKKM3:1:1101:24355:14107 2:N:0:1
TACCCGGGTATCTAATCCTGTTTGCTACCCACGCTTTCGAGCCTCAGTGTCAGTTACAGTCCAGAGAGCCGCTTTCGCCACCGGTGTTCCTCCATATATCTACGCATTTCACCGCTACACATGGAATTCCACTCTCCTCTACTGCACTCAAGTCTAACAGTTTCCAATGCACACAATGGTTGAGCCACTGCCTTTTACATCAGCCTTATTAAACCACCTGCGCTCGCTTTAAACCCAATTCTACAG
+
CCCCCGGGGGGGGGGGGGGFEEGGGGGGGEFFGGEFGFCEGGGGGGGGGGGGGGGGGGGGGGGFGFGGGGGGGGGGCGGCCEFD=FGGGFGGGGGGGGGFFFGGGGEGFFGFGDG>DFFGGDFGGGGGGGGGGGGGGFGEFFGFGFGFGF?FGGFDFGGFDGFGBFGGFGDEFFF*;?8DFG6=?=ED676CFCF7=8CA@CC)0:*:=E@5AC,8C>95:/:52**:<C*9**(8*25*>C<CE3
@M00200:205:000000000-AKKM3:1:1101:11476:14107 2:N:0:1
TACTCGGGTATCTAATCCTGTTTGCTCCCCACGCTTTCGAGCCTCAGCGTCCGTAATGGACCAGCATGTCGCCTTCGCCACTGGTGTTCTTCCGAATATCTACGAATTTCACCCCTACACTCGGAGTTCCACATACCTCTTCCATACTCAAGATAGCCAGTACCAAAGGCAATTCACAGGTTGAGCCCTGCCCTTTCACCTCTGAATAAACTCTCCGCCCACGACCCCCTTACACACCATTCTTCCACGAT
+
CCC,CEDGGGGGGFFEFGGGGFFGGGGGGG8FEGGGGGG8EGGGGCGDCFE+@EE,CCC<FGDF,CFE9F8CFDGGCGGGGGFFGG@CFFDGCE:4,<=AD,CF,@?FFGDGG8E?GFFG,D88@CEGGGDF+@=FGFGF+=DDECF96=8+6+++=@=6=9*+CD6,5=?);*D++=89CD686DG5*+,*5,,5+*59*:85***0*097*033:C>)/-)*(42/):(72>=)4(())1))/1))/((
@M00200:205:000000000-AKKM3:1:1101:16360:14122 2:N:0:1
TACCAGGGTATCTAATCCTGTTCGCTCCCCACACTTTCGCTCCTCAGCGTCAGGTCATTCCCAGAGAACCGCCTTCGCCACCGGTGTTCCTCCTGATATCTGCGCATTTCACCGCTACACCAGGAATTCCGTTCTCCCCTGAATACCTCTAGTCTGCCCGTATCGGAAGCAAGCGCCGTGTTAAGCACGGCGTTTTCACTCCCGACGCGACAAACCGCCTACGAGCCCTTTAAACCCAATTCTACAG
+
CCCCCGGGGGGGGGGGGGGGGGGGGGGEFEGGGGGGGGGGGFGGGGGGFGEGGGGGGGGGGGGGGGGGGGGGGGGGGGGGGGGGFGEGGGGFGGGGGGFGGGGGEGFGGGGGGGGFGGGGGGGGGGFGGGGGGGGGGF6DFGGBGFC=FBE@DFFBFFGFGGBF8DGGBFF@FB>EEFGFGCFCAGCFDDGFF=5:8?C**07=@26@F@BB98CFFDD6?F?EFGFG5CBF<<2(2301):ADFA?
@M00200:205:000000000-AKKM3:1:1101:19870:14149 2:N:0:1
TACGAGGGTATCTAATCCCGTTTGCTCCCCACGCTTTCGCGCCTCAGCGTCAGGGTGTGGCCAGAGACCCGCCTTCGCCACCGGTGTTCCTCCCGATATCTACACATTTCACCGCTACACGTGGAATTCCGCTCTCCTCTTCTGCACTCAAGTCTCCCAGTTTCCAGTGCGTCACGGGGTTGAGCCCCGCACTTAGACACCAGACTTAAGAACCCGCCTGCGCGCGCTTTAAGCCCAATTCTACAG
+
CCCCCGGGGGGGGGGGGGGGGGGGGGGGGGGGGGGGGGGGGGGGGGGGGGGGGGGGGGGGGGGGGGGGGGGGGGGGGGGGGGGGGGGGGGGGFGGGGGGGGGGFF?,FFGGFGGGFGFGFEEGGGFCGGGGGGG6,AFFEFGFFGFGFGF?DGGGFFGGFCDCGEFGFFGEFFFFFB?DF>EDDFDGFFGGFB?FFFFGFFFDFDE9C>FFE(3BE995:;9989::9*9AAFAFFG38>A5)667
@M00200:205:000000000-AKKM3:1:1101:4593:14181 2:N:0:1
TACTGGGGTATCTAATCCTGTTTGCTCCCCACGCTGTCGCGCCTCAGCGTCAGCCACTGCCCAGCGGGCCGCCTTCGCCACCGGTGTTCTTCCGGATCTCTACGCATTCCACCGCTACACCCGGAATTCCACCCGCCTCTACAGTGCTCGAGCGACGCAGTTCGCACGGCCGACTCGGAGTTAAGCCCCGAGCTTTCACCGCACGCTTACGTCGCCGCCTACGCGCCCTTTAAGCCCAATTCTACAGAGA
+
CCCCCGGGGGGGGGGGGGGGGGGGGGGGGGGGGGGGGGGGGGGGGGFGGGGGGGGGGGGGGGGGGGGGGGGGGGGGGGGGGGGDGGGGGGGGGGGGGGGGGGGFGDGCFGEGGGGFDGGGGGEEDGCCGGGGGGGGGEGFFGGFGCGEFFGG5DGFFGGFGGFG>EDEEGFFFFFBAA55=CDD@CFF>GGEFDGC=>GF?>BFF9<???3<BBGG>DE?FFB@>DDG)9)629>(;8B:2<<AD<)68:
@M00200:205:000000000-AKKM3:1:1101:8483:14245 2:N:0:1
TACGGGGGTATCTAATCCTGTTCGCTCCCCACGCTTTCGCTCCTCAGCGTCAGTACCGGCCCAGAGTGCCGCCTTCGCCACTGGTGTTCTTCCGAATATCTACGAATTTCACCTCTACACTCGGAGTTCCACATACCTCTTCCATACTCAAGATAGCCAGTATCAAAGGCAATTCCAAGGTTGAGCCCTGGGCTTTCACCTCTGACTAAACTATCCGCCTACGCTCCCTTTAAACCCAATTCTAACG
+
CCCCCGGGGGGGGGGGGGGGGGGGGGGGGGFFDGGGGGGGGGGGGGGGGGGGGGGGGGGGGGGGGGGGGGGGGGGGGGGGGGGGGGGGGGGGGGGGGGGGGGGGGGGGGGGGGGGFGGGAFGGGGGGGGGGGFCGFGFG5DFGFGFGFGFFFGFGFFGGFFFFGCCDCFEF@F@F6EFGFGDGFFFGFFGGFFFGGAE7>=DFEFFFC=3>EBEE@=FD@D8<)6C8C4>3>E938CD?F))))1.(
@M00200:205:000000000-AKKM3:1:1101:15691:14277 2:N:0:1
TACTGGGGTATCTAATCCTGTTTGCTCCCCACGCTTTCGAGCCTCAGCGTCAGTAATGGACCAGTATGTCGCCTTCGCCACTGGTGTTCTTCCGAATATCTACGAATTTCACCTCTACACTCGGAGTTCCACATACCTCTTCCATACTCAAGATAGCCAGTATCAAAGGCAATTCCAAGGTTGAGCCCTGGGCTTTCACCTCTGACTAAACTATCCGCCTACGCTCCCTTTAAACCCAATTCTACAG
+
CCCCCGGGGGGGGGGGGGGGGGGGGGGGGGGGGGGGGGGGGGGGGGGGGGGGGGGGGGGGGGGGGGGGGGGGGGGGGGGGGGGGFGGGGGGFGGGGGGGGGGGGGGGGGGGGGGGFGGDGGGGG>EEGGGGGGFGGGFGFFGGFGFFEGFG8FGGBBFGBEFEGBDF9D8DDFBFFFFGFGGGGFGDFBDGFF8CDACC@@FFFFF5>CEFFF*@@ACA==@DB2E9;;DECEF:BC9(36>CCC4=
@M00200:205:000000000-AKKM3:1:1101:1864:14291 2:N:0:1
TACAAGGGTATCTAATCCTGTTTGCTACCCACGCTTTCGAGCCTCAGTGTCAGTTACAGTCCAGAGAGCCGCTTTCGCCACCGGTGTTCCTCCATATATCTACGCATTTCACCGCTACACATGGAATTCCACTCTCCTCTACTGCACTCAAGTCTAACAGTTTCCAATGCACACAATGGTTGAGCCACTGCCTTTTCCATCAGACTTATTACACCCCCTGCCCCCGCTTTAAACCCATTTCTACAG
+
CCCCCGGGFG?GGDFGGGGGA@6EF<FEFEGEEEC:<ACFEDFGGGFGCFFGGGFFDGGGGGGGGFGGGGGGF4=?CGDGGGCEGGFGFFGGGGGGGD,:@DEDEG:?FGGFGDE>DGFGDFEGGD9EGG=AD8FGGBF:?FF5EFGFGDCFEFFFFFFF=DDCE?GE?FDE58?FFF=4,668:=FFF6EFFGGG78,*:1>*:)08*;C7*88*0;>1)))*0*378**/*7(/6(0@CCEF*>
@M00200:205:000000000-AKKM3:1:1101:19760:14303 2:N:0:1
TACCGGGGTATCTAATCCTGTTTGCTCCCCACGCTTTCGAGCCTCAGCGTCAGTAATGGACCAGTATGTCGCCTTCGCCACTGGTGTTCTTCCGAATATCTACGAATTTCACCTCTACACTCGGAGTTCCACATACCTCTTCCATACTCAAGATAGCCAGTATCAAAGGCAATTCCAAGGTTGAGCCCTGGGCTTTCACCTCTGACTAAACTATCCGCCTACGCTCCCTTTATACCCAGTTCTACAGCGAT
+
CCCCCGGGGGGGGGGGGGGGGGGGGGGGGGGGGGGGGGGGGGGGGGGGGGGGGGGGGGGGGGGGGGGGGGGGGGGGGGGGGGGGFGGGGFGGGGGGGGGGGGGGGGGGGGGGGGGFGGGGGGGEFGGGGGGGGGGGGFGFFGGFGFGEFFFGGGGFFEFFGGFGECGGFGB56DFFF?FDGGGGFGGFFGCFFGGGFFF@EFFFEEEFCEFFBFGF)<>)-05:9CFG4:5@ECF?7*8;CFFFF>3)2((
@M00200:205:000000000-AKKM3:1:1101:26745:14326 2:N:0:1
TACTCGGGTATCTAATCCTGTTTGCTCCCCACGCTTTCGCGCCTCAGCGTCAGTATTGGACCAGTTGGCCGCCTTCGCCACCGGTGTTCTTGAGAATATCTACGAATTTCACCTCTACACTCGCAGTTCCACCAACCTCTTCCGAACTCAAGACTCCCAGTATCGACGGCAATTCCAGGGTTGAGCCCTGGGTTTTCACTTCCGACTTACAAGTCCGCCTACGCGCCCTTTAAACCCAGTCCTACAGTGAT
+
CCCC@FGGGG<EFFGCCFFFFFGGGCCC@F,+8+FG89@7C@CC@@CFE@:B:@F<,C<F@FGFFGF,BFDEE::B7:B,?,>=@:46,C,5,5A,??EED8CF7@EE4FFGG,,:2,9A,@@E8@CFGGF=+,=EGFFDD=,*+<>8FF8A9+6;*,0@FG>D00+@*@5=AC6>F+*3@C;C5>,3;**/**491/=*;**52((//**1.12+6)=27=;)(*)2)2))-)5:*3?2))-).(5))))
@M00200:205:000000000-AKKM3:1:1101:12234:14372 2:N:0:1
TACGCGGGTATCTAATCCTGTTTGATCCCCACGCTTTCGTGCCTCAGCGTCAATCACACCATAGTAAGCTGCCTTCGCAATCGGTGTTCTGTGACATATCTATGCATTTCACCGCTACTTGTCACATTCCGCCTACCTCTAGTGTATTCAAGCTCATCAGTATCAAGGGCACTGCGATGGTTGAGCCACCGTCTTTCACCCCTGACTTAATAAGCCGCCTACGCACCCTTTATGCCCAATTCTACAGAAAT
+
CCCCCGGGGGGGGGGGGGGGGGGGGGGGGGGGGGGGGGGGGGGGGGGGGGGGGGGGGGGGGGFGGGGGGGGGGGGGGGGGGGGGGGGGGGGGGGGGGGGGGGGGGGGGGGGGGGGFGGGGGGGGGGGGGGGGGGGGGFGFFGFFFFGFGFGGGGGFFGGFGGFGFFFF>CFDFEFEAFC?FGGCAGDFFGGAEFGFFEGEF=588>EFF;ECCBGGBGD?@B@)(4?DCF3>E5>3C;18;CCEC44/)/)
@M00200:205:000000000-AKKM3:1:1101:11151:14456 2:N:0:1
TACAGGGGTATCTAATCCTGTTCGCTCCCCACACTTTCGCTCCTCAGCGTCAGGTAATGCCCAGAGAACCGCCTTCGCCACCGGTGTTCCTCCTGATATCTGCGCATTTCACCGCTACACCAGGAATTCCGTTCTCCCCTGCATACCTCCAGTCTGCCCGTATCGAAAGCAAGCCAGGTGTTAAGCACCTGGTTTTCACTCCCGACGCGACAAACCGCCTACGAGCCCTTTAAACCCAGTTCTAAAGAGCT
+
CCCCCGGGGGGGGGGGGGGGGGGGGGGGGGGGCGGGGGGGGGGGGGGGGGGGGGGFGCGGGGGGGGGGGFGGGGGGGGGGFFGGGGEGGGGGGGGGGGGGGGGGGGGGGGGFGGGFGGGGGG@CGGGGGGGDDEFGGFGDFGGFCDGFD6FGGGGFCGGEGGFGFFGGEGFEFF?CA?=AFCGFFFGF**,*9<CGA4BEEF):A9=>@21;BFGG;GE<?@0:68DG7C>>2A<?GBB?<F><-).9:()
@M00200:205:000000000-AKKM3:1:1101:4336:14462 2:N:0:1
TACTGGGGTATCTAATCCTGTTTGCTCCCCACGCTTTCGAGCCTCAGTGTCAGTTACAGGCCAGAGAGCCGCTTTCGCCACCGGTGTTCCTCCATATATCTACGCATTTCACCGCTACACATGGAATTCCACTCTCCTCTCCTGCACTCAAGTCTACCAGTTTCCAATGCATACAATGGTTGAGCCACTGCCTTTTACACCAGACTTACTCAACCCACTGCGCTCGCTTTATACTCAGTTCTACAG
+
CCCCCGGGGGGGGGGGGFGGFGGGGGGGGGGGGGCCGGGGGGGGGGGFGEGGGDFGC9FFGGGGGGGEGGGGG7DGGGGGGGGGGGGGGGGGGGGFFFGFFGGFD>FEGGFGFGGEGGFGGGGGGGGFGA3DCEFEFFDD5==:FFGFFB8?EFGFFGGFFGFGEB?,9@F*DEFB7FDFFEGGFG8D679AFGC+?8,:=5CDFEE=**3:)8,*0;*76)7*)*27:5>?58*8,0*/?C?8C;
@M00200:205:000000000-AKKM3:1:1101:22820:14467 2:N:0:1
TACGGGGGTATCTAATCCTGTTTGCTCCCCACGCTTTCGAGCCTCAGCGTCAGTAATGGACCAGTATGTCGCCTTCGCCACTGGTGTTCTTCCGAATATCTACGAATTTCACCTCTACACTCGGAGTTCCACATACCTCTTCCATACTCAAGATAGCCAGTATCAAAGGCAATTCCAAGGTTGAGCCCTGGGCTTTCACCTCTGACTAAACTATCCGCCTACGCTCCCTTTAAACCCAATTCTACAG
+
CCCCCGGGEGGGGGGGGGGGGGGGGGGGGGFGGGGGGGGGGGGGGGGGGGGGGGGGGGGGGGGGGGGGGGGGGGGGGGGGGGGGGGFGGGGGGGCCGGGGFGGGGGGGGGFFGGGFGGCFGGGGGDGGGGFGGGGDGFGFFGGFFFGFDFGGG?FDFGGFGFEFEFGGFGFFFFFFFCG5FFCG?E6>AGGF>CFFFEGFEFFEF=4>:BBEFFGGFCD9@BDEFGFGF8:<<9E@ED?@FEFFFF8
@M00200:205:000000000-AKKM3:1:1101:17917:14479 2:N:0:1
TACTAGGGTATCTAATCCTGTTTGCTCCCCACGCTTTCGAGCCTCAGCGTCAGTAATGGACCAGTATGTCGCCTTCGCCACTGGTGTTCTTCCGAATATCTACGAATTTCACCTCTACACTCGGAGTTCCACATACCTCTTCCATACTCAAGATAGCCAGTATCAAAGGCAATTCCAAGGTTGAGCCCTGGGCTTTCACCTCTGACTAAACTATCCGCCTACGCTCCCTTTAAACCCAATTCTACAG
+
CCCCCGGGGGGGGGGGGGGGGGGGGGGGGGGGGGGGGGGGGGGGGGGGGGGGGGGGGGGGGGGGGGGGGGGGGGGGGGGGGGGGGGGGGGGGGGGGGGGGGGGGGGGGGGGGGGGFGGGGGGGGGGGGGGGGGGGGGFGFFGGFGFGFGFGGGGGFFGGFGGEGFFGGFGFDFFFFFF=DDEFFFG,<DGFFFFDDFFGEBDFEEE@=C));C<AF5CDAD==>ACAGCCBE<EEFGF(7C=EFFEE
@M00200:205:000000000-AKKM3:1:1101:22951:14492 2:N:0:1
TACTGGGGTATCTAATCCTGTTTGCTCCCCACGCTTTCGAGCCTCAGCGTCAGTAATGGACCAGTATGTCGCCTTCGCCACTGGTGTTCTTCCGAATATCTACGAATTTCACCTCTACACTCGGAGTTCCACATACCTCTTCCATACTCAAGATAGCCAGTATCAAAGGCAATTCCAAGGTTGAGCCCTGGGCTTTCACCTCTGACTAAACTATCCGCCTACGCTCCCTTTAAACCCAATTCTACAG
+
CCCCCGGGGGGGGGGGGGGGGGGGGGGGGGGGGGGGGGGGGGGGGGGGGGGGGGGGGGGGGGGGGGGGGGGGGGGGGGGGGGGGGGGGGGGGGGDFGGGGGGGGGGGGGGGGGGGFGGGGGGG>FGEGGGGGGGGFFFCEFGGFGFGFGC=DEDGFCEGFGGFGFFCGFGFFFFCFFFGDFFGGFGGFFCFFFC?DFCFEEFFF8ABE8@EC@EF85FE8A@9>AEFGFG=CECEBEF>B6CC<CEF
@M00200:205:000000000-AKKM3:1:1101:14299:14519 2:N:0:1
TACGAGGGTATCTAATCCTGTTCGCTCCCCACGCTTTCGTACCTCAGTGTCAGTTACAGTTTAGTAAGCTGCCTTCGCAATCGGGGTTCTGTGTAATATCTAAGCATTTCACTGCTACACTACACATTCCGCCTACCTCAACTGTACTCAAGCCCAGCAGTTTCAATGGCAGTTCTACCGTTAAGCGGCAGGATTTCACCACTGACTTACTGGGCCACCTACGTACCCTTTAAGCCCAATTCTACAGCGAC
+
CCCCCGGGGGFEEGFFGGFFGGGGGGGGGGGGEGGGGFCGGGGDEFGGGGGFGCCFGFG@EFDGGGFGGGGGGGGGGGEFGGGGGGGCGGFFEFGFGGGDFGGFEFGGGGGG,@DF?FGGGGFGGFGGGGGGGG>F?BF8;DDFGFFFGF?DGF=FDEGFGGBGEFGG6@F>FEFFFCFEGGG?FFEA5>EBEGGGFEG@EF9@:CA<>AC@@@FEADA=EFFF=CAC9D=4>;=6BD(56*75*88)(((
@M00200:205:000000000-AKKM3:1:1101:7542:14596 2:N:0:1
TACTGGGGTATCTAATCCTGTTTGCTCCCCACGCTTTCGAGCCTCAGCGTCAGTAATGGACCAGTATGTCGCCTTCGCCACTGGTGTTCTTCCGAATATCTACGAATTTCACCTCTACACTCGGAGTTCCACATACCTCTTCCATACTCAAGATAGCCAGTATCACAGGCAATTCCAAGGTTGAGCCCTGGGCTTTCACCTCTGACTACACTATCCGCCTACGCTCCCTTTAAGCCCAGTTCTACAG
+
CCCCCGGGGGGGGGGGGGGGGGGGGGGGGGGGGGGGGGGGGGGGGGGGGGGGGGGGGGGGGGGGGGGGGGFGGGGGGGGGGGGGGGGGGGGGGGGGGFGGGGFFGGGGGGGGGFGFGGGGGGGGGGGGGGFGGGGGGFGFFGGFGFGFGFGDGGGFFGFFEDBGF+ACDFFDFFFFF;DFFGGGFGG?FCCFFGGGA=FFFFBEFFEF5@DFFEGFACA@ADFBFGFG7?7466*3:05.9CCFFF=
@M00200:205:000000000-AKKM3:1:1101:22670:14684 2:N:0:1
TACAAGGGTATCTAATCCTGTTCGCTCCCCACACTTTCGCTCCTCAGCGTCAGGTCATTCCCAGAGAACCGCCTTCGCCACCGGTGTTCCTCCTGATATCTGCGCATTTCACCGCTACACCAGGAATTCCGTTCTCCCCTGAATACCTCTAGTCTGCCCGTATCGGAAGCAAGCGCCGTGTTAAGCACGGCGTTTTCACTCCCGACGCGACAAACCGCCTACGAGCCCTTTAAACCCAATTCTACAG
+
CCCCCGGGGGGGGGGGGGGGGGGGGGGGGGGGGGGGGGGGGGGGGGGGGGGGGGGGGGGGGGGGGGGGGGGGGGGGGGGGGGGGGGEGGGGGGGGGGGGGGGGGGEGGG;FGGGGFGFGGGGGGFFGGGGGGGGGFADGFFGDEFFGEFFCFGGGFB@FAEDFF=EGGFGFCF>EBFEGFGC>DFGGFFGGFF5CCBEFEF:BFDFFF;6>B6@FFBGF::?18?G3C9C3<9A2,;?B0<>D>AA7
@M00200:205:000000000-AKKM3:1:1101:11789:14735 2:N:0:1
TACTAGGGTATCTAATCCTGTTTGCTCCCCACGCTTTCGAGCCTCAGCGTCAGTAATGGACCAGTATGTCGCCTTCGCCACTGGTGTTCTTCCGAATATCTACGAATTTCACCTCTACACTCGGAGTTCCACATACCTCTTCCATACTCAAGATAGCCAGTATCAAAGGCAATTCCAAGGTTGAGCCCTGGGCTTTCACCTCTGACTAAACTATCCGCCTACGCTCCCTTTACACCCAATTCTACAGCGAT
+
CCCCCGGGGGGGGGGGGGGGGGGGGGGGGGGGGGGGGGGGGGGGGGGGGGGGGGGGGGGGGGGGGGGGGGGGGGGGGGGGGGGGGGGGGGGGGGGGGGGGGGGGGGGGGGGGGGGFGGGGGGGGEGGGGGGGGGGGFFGBFGGFG7DEGFGCGGGFBCDFFDFGFF+EDGFDFBFFFDCFGGGC5D,99DEDFEFD?;E@EF587>6EC5CEFFFF5C@A==5?=>ED0DE4>**:*(6>>EFEF93)08(
@M00200:205:000000000-AKKM3:1:1101:7364:14737 2:N:0:1
TACAGGGGTATCTAATCCTGTTTGCTCCCCACGCTTTCGCGCCTCAGCGTCAGAACCGGACCAGACAGCCGCCTTCGCCACTGGTGTTCTTGCGAATATCTACGAATTTCACCTCTACACTCGCAGTTCCGCTGTCCTCTTCCGGTCTCAAGCCAACCAGTATCGAAGGCAATTCTGTGGTTGAGCCACAGGCTTTCACCCCCGACTTAATCGGCCGCCTACGCGCCCTTTATGCCCCGTTCTACCG
+
CCCCCGGGGGGGGGGGGGGGFGGGGGGGGGGGGGGGGGGGGGGGGGGGGGGGGGGGGGGGGGGGGGGGGGGGGGGGGGGGGGGGGGGGGGGGGGGGGGGGGGGGGFGGGGGGGGGFGGGGGGGGGGGGGGGGGGGGGFGEFGGFGFGFGFFFGFGFFGCADFFGFFGGFDFFFEFFFFGFGFGGFG66A*:AF>EGFFFB9>>25:>;CEFF;@GEFGB3236:>5>G5D2<)5<A@((-1::):)(
@M00200:205:000000000-AKKM3:1:1101:14156:14762 2:N:0:1
TACTGGGGTATCTAATCCTGTTTGCTCCCCACGCTTTCGCGCCTCAGCGTCAGTTACAGTCCAGAGAGCCGCCTTCGCCACTGGTGTTCCTCCACATCTCTACGCATTTCACCGCTACACGTGGAATTCCGCTCTCCTCTTCTGCACTCAAGTCTCCCAGTTTCCAGTGCGTCACGGGGTTGAGCCCCGCACTTAGACACCAGACTTAAGAAACCGCCTGCGCGCGCTTTAAACCCAATTCTACAGCGATC
+
CCCCCGGGGGGGGGGGGGGGGGGGGGGGGGGGGGGGGGGGGGGGGGGGGGGGGGGGGGGGGGGGGGGGGGGGGGGGGGGGGGGGGGGGGGGGGGGGGGGGGGGGGGGGGGGGGGGFGGGGGGGGGDGFFGGGGGGGGFFFFGGFGFGFGFGGGGGFFGGFFGCGFFGGFF5>EFFDFFGEGGCFFGGFFGGEDC?CF=FDFFFFFF<>ECFF2BFDFGF=?>(:98@G3FBA5<3:C81--):>A0),43-
@M00200:205:000000000-AKKM3:1:1101:3572:14765 2:N:0:1
TACGAGGGTATCTAATCCTGTTCGCTCCCCACGCTTTCGTGCCTCAGCGTCAATAATGGCTTAGTAAGCTGCCTTCGCAATTGGCGTTCTGTGTTATATCTATGCATTTCACCGCTACACAACACATTCCGCCTACCTCAACCATATTCAAGACTTGCAGTATCAATGGCAGTTCTACCGTTAAGCGGCAGTATTTCACCACTGACTTACAAGCCCGCCTGCGCACCCTTTAAGCTCAATTCTACAG
+
CCCCCGGGGGGGGGFGGGGGGGDFFFGGGGGGGGGFFGGGG@FGGGGGGGFGDGGGGGGGFFFFCFGGGGGGGGDFGGGGGGGGFFFCFFEA@FFGGFGGGCEA?CFGFGGGGGGFGGDFFDEDFFGFGG?=CE>E89ED?8F>?DG7@;DFGGGFFGF5EGEGE9FFFFFFFB?FFFFFFGGDFDG59CCFFGFF9AE@@CC558===486>BD*/;?=>2@;>=:C2;)9);@)57749C?<?C3
@M00200:205:000000000-AKKM3:1:1101:8150:14767 2:N:0:1
TACTAGGGTATCTAATCCCGTTTGCTCCCCTAGCTTTCGCTCCTCAGCGTCAATGTCGGTCCAGGATGCCGCCTTCGCCACCGGTATTCCTCCAGATATCTACGCATTTCACCGCTACACCTGGAATTCTGCATCCCTCTCCCGAATTCAAGCCAACCAGTATCAGACGCAGTTCCCAGGTTGAGCCTGGGGATTTCACGTCTGACTTAGTTGGCCGCCTACGAGCCCTTTAAACCCAATTCTACAG
+
CCCCCGGGGGGGGGGGGFGGGGGGGGGGGGGGGGGGGGGGGGGGGGFGGGGGGGGGGGGGGGGGGGDGGGGGGGGGGGGGGGGGGGGGGGGGGGFFFGGGGGGGGGGGGGGGFGGBGGGGGGGGGFGGGGGGGGGDGFGFFFEEE?DDGFGFGGGFFGGFGFFGFFCGEGFFFFCFFFGFCFGGFGFFFFGF>EGGFACDFFD=CCA8AEF?CBD>5<B@FB=;>E>F5C3;E9E1C7(/6)57E>8
@M00200:205:000000000-AKKM3:1:1101:20087:14784 2:N:0:1
TACAGGGGTATCTAATCCTGTTTGCTCCCCACGCTTTCGCGCCTCAGCGTCAGAACCGGACCAGACAGCCGCCTTCGCCACTGGTGTTCTTGCGAATATCTACGAATTTCACCTCTACACTCGCAGTTCCGCTGTCCTCTTCCGGTCTCAAGCCAACCAGTATCGAAGGCAATTCTGTGGTTGAGCCACAGGCTTTCACCCCCGACTTAATCGGCCGCCTACGCGCCCTTTATGCCCAGTTCTACAG
+
CCCCCGGGGGGGGGGGGGGGGGGGGGGGGGGGGGGGGGGGGGGGGGGGGGGGGGGGGGGGGGGGGGGGGGGGGGGGGGGGGGFGFGGGGGGGGGGGGGGGGGGGGGGGGGGGGGGFGGGGGGGGFGECFGGGGGGGGFGFFGGFGFGFGFFDGGGFFGGFDCEFDFGGFGFDAEFFFFCFGGGGFC?FFGGFFEFCFC,>B@BBFFFDFFEF?088:DD@D@?B>GFG)9:AD:AFGBFFFA<AF<?
@M00200:205:000000000-AKKM3:1:1101:22186:14784 2:N:0:1
TACACGGGTATCTAATCCTGTTTGCTCCCCACGCTTTCGAGCCTCAGCGTCAGTAATGGACCAGTATGTCGCCTTCGCCACTGGTGTTCTTCCGAATATCTACGAATTTCACCTCTACACTCGGAGTTCCACATACCTCTTCCATACTCAAGATAGCCAGTATCAAAGGCAATTCCAAGGTTGAGCCCTGGGCTTTCACCTCTGACTAAACTATCCGCCTACGCTCCCTTTACACCCAATTCTACAG
+
CCCCCGGGGGGGGGGGGGGGGGGGGGGGGGGGGGGGGGGGGGGGGGGGGGGGGGGGGGGGGGGGGGGGGGGGGGGGGGGGGGGGGGGGGGGGGGGGGGGGGGGGGGGGGGGGGGGFGFFGGGGCFGGGGGGGGGGGFFGFFGFFGFGFGF8DGGGFBEGFFGBFEFGGFCFFBEFFFDFFFAD6?D8@FGFFFFFD9EFE@D@@EEEA:1=AEFFC9DE)1:9:>>*;CFBCEFFBEDF=FFEEFF=
@M00200:205:000000000-AKKM3:1:1101:13259:14812 2:N:0:1
TACAGGGGTATCTAATCCTGTTTGCTCCCCACGCTTTCGAGCCTCAGCGTCAGTAATGGACCAGTATGTCGCCTTCGCCACTGGTGTTCTTCCGAATATCTACGAATTTCACCTCTACACTCGGAGTTCCACATACCTCTTCCATACTCAAGATAGCCAGTATCAAAGGCAATTCCAAGGTTGAGCCCTGGGCTTTCACCTCTGACTAAACTATCCGCCTACGCTCCCTTTATGCCCAGTTCTACAGAGCT
+
CCCCCGGGGGGGGGGGGGGGGGFGGGGGGGGGGGGGGGGGGGGGGGGGGGGEEGGGGFGGGGGGGGGGGGGGGGGGGGGGGGGGFGGBFCAFGGGGGGGGGGFGGGGFGFGGGGGFGGGF;DDE7CCDG88EGGGGFFGFFGGFGFGFDDE?FD?DBDGFG9>FF+AFBG5DFEF7<9F5CFDG0=8:DD?0*,9CA*7>EDFB7E@E@5CCACCDACB==5ADAGFGCD@6A7ABEB5;/07??>)/(0*
@M00200:205:000000000-AKKM3:1:1101:24429:14831 2:N:0:1
TACGCGGGTATCTAATCCTGTTTGCTCCCCACGCTTTCGCACCTCAGCGTCAGTATCGGGCCAGTGAGCCGCCTTCGCCACTGGTGTTCTTGCGAATATCTACGAATTTCACCTCTACACTCGCAGTTCCACTCACCTCTCCCGAACTCAAGATCGTCAGTTTCGAAGGCAGTTCTGGAGTTGAGCTCCAGGATTTCACCCCCGACTTAACAACCCGCCTACGTGCGCTTTAAACCCAATTCTACAG
+
CCCCCGGGGGGGGGGGGGGGGGGGGGGGGGGGGGGGGGGGGGGGGGGGGGGGGGGGGGGGGGGGGGGGGGGGGGGGGGGGGGGGGGGGGGGGGGGGGGGGGGGGGGGGGGFGGGGFGGGGGGGGGGGGGGGGGGGGGFGFFGGFGFGFGFGGGCF?CGGFCFEGFFGGFGFDFFFFFFGAGGGGFGEFFCEFFDFGFFCB>BF>BF@DCEFFF<EG@GF0;@(.:E>D<<<)6-2<D(8?FFFFFFF
@M00200:205:000000000-AKKM3:1:1101:11882:14834 2:N:0:1
TACACGGGTATCTAATCCTGTTTGCTCCCCACGCTTTCGAGCCTCAGCGTCAGTAATGGACCAGTATGTCGCCTTCGCCACTGGTGTTCTTCCGAATATCTACGAATTTCACCTCTACACTCGGAGTTCCACATACCTCTTCCATACTCAAGATAGCCAGTATCAAAGGCAATTCCAAGGTTGAGCCCTGGGCTTTCACCTCTGACTAAACTATCCGCCTCCGCTCCCTTTCAACCCAATTCTACAGAGAC
+
C@CCCFEGGGFGGGGGFGGGGGGGGGGGGG@FGGGGGGGFGGGGGFFGGGGEGGGGGGFFGFGGGFGGGGGGGGGGFDGGGGGFFCED?CFGGGCFGGGC8D9=FDGG,EEFGFGFGGAFFGF7=EGGGG8D+@?CFFGFDCDFDDDEFF?CGDDFFFG*DFFFECGG5EFDBF?FF+=38DDGFFGFF==00@CCA@F@6588CC*A*>EC;*@@5C?5)/5@=C?FCG=:4<C@@2(784<EF:@;(((
@M00200:205:000000000-AKKM3:1:1101:7333:14837 2:N:0:1
TACTAGGGTATCTAATCCCGTTCGCTCCCCTGGCTTTCGTGCCTCAGCGTCAGAATAGACGCAATAAGCCGCCTTCGCCACCGGTGTTCCTGATCATATCAAAGCATTTCACCGCTCCATCATCAGTTCCGCTCACCTCTGTCTCTCTCGAGCTCAGCAGTATTGAGCGCAGTTCCTAGGTTAAGCCGAGGGCTTTCACCACCAACTTACAAATCCACCTACGCACCCTTTACGCACAATTACACAGAGAC
+
CCCC@FGGGGGGGGGGGG6@FGCF7FFGGG,6CFFGGF@FGG@FGGG<FGGG,,C6<,,F,+@+,69BD@FGGGGGGG7F:<FGGGFFGA;,,C,CEFFGAF,EFGGGGGGGGGGFDGG,,@4;,,@EFFGED+=,60AD*6,2C++5D*,?B>+098D5D7E9*3+,03?)<=FF++20@D++?@,**<CAEGGFACG**<59<@BE*>485*?C*;A=EE9B2==D*044;?;(=6(;4).)7)23;<(
@M00200:205:000000000-AKKM3:1:1101:10906:14883 2:N:0:1
TACGAGGGTATCTAATCCTGTTTGCTCCCCACGCTTTCGAGCCTCAGCGTCAGTAATGGACCAGTATGTCGCCTTCGCCACTGGTGTTCTTCCGAATATCTACGAATTTCACCTCTACACTCGGAGTTCCACATACCTCTTCCATACTCAAGATAGCCAGTATCAAAGGCAATTCCAAGGTTGAGCCCTGGGCTTTCACCTCTGACTAAACTATCCGCCTACGCTCCCTTTAAACCAGTTCTACAG
+
CCCCCGGGGGGGGGGGGGGGGGGGGGGGGGFGGGGGGGGGGGGGGGGGGGGGGGGGGGGGGGGGGGGGGGGGGGGGGGGGGGGGGGGGGGGGGGGGGGGGGGGGGGGGGGGGGGGFGGGG9DEGGGGGGGGGGFGGGBFFFGGFGFGFGFGGGGGFCGGFGGFGFFGGFGFD?DF?FFGFGGFGFGGFFGCAFGGGFFGE*=@ECCEEFFEFFCGGFGE8=B=9=E57CFE=?EFFG(0*95>56>
@M00200:205:000000000-AKKM3:1:1101:4435:14921 2:N:0:1
TACTGGGGTATCTAATCCTGTTCGCTCCCCATGCTTTCGCTCCTCAGCGTCAGTTAATGCCCAGAGACCTGCCTTCGCCATCGGTGTTCCTCCTGATATCTGCGCATTTCACCGCTACACCAGGACTTCCAGTCTCCCCTACATCACTCTAGTCTGCCCGTACCCACCGCAGATCCGGAGTTGAGCCCCGGACTTTCACGGCAGACGCGACCAACCGCCTACGAGCTCTTTATACCCAATTCTCCAGCGAT
+
CBCCCGGGGGDFGGGGGGGGGGGGGEGGGGGGFGGGGGGGCFF,FFEFGGGGGGGGCFGGCFGG@CEGGG<FGGCGFGGGGGGGCFFGGCFG?FFGGGGGEGGGGGG7EGGGGGGFGGGFFG=EF+DFGGGFCGGFGFEDFE8DFFGFGFDFDGGFFFF5388=DFG6BGDF58DDFF69>DF+;DF>DC>*9CCCFFGD2BB>BB2(-:0(40CC>3>(38:)38)9*0):4<456),:).-6).4(4>(
@M00200:205:000000000-AKKM3:1:1101:7467:14933 2:N:0:1
TACTGGGGTATCTAATCCTGTTTGCTACCCACGCTTTCGAGCCTCAGTGTCAGTTACAGTCCAGAGAGCCGCTTTCGCCACCGGTGTTCCTCCATATATCTACGCATTTCACCGCTACACATGGAATTCCACTCTCCTCTACTGCACTCAAGTCTAACAGTTTCCAATGCACACAATGGTTGAGCCACTGCCTTTTACATCAGACTTATTAAACCACCTGCGCTCGCTTTATCCCCAATTCTACAG
+
CCCCCFGGGGGGGGGGGGGGGGGGGGGGGGGGGGGGGGGFGGFGGGGGGGGGGGGGGGFGGGGGGGGGGGGGGDGGGGGGGGGGGGGGGGGGGGGGCFGGGGGGGGGGGFGEAEGFGGGGGGBFGGGGGGCFGGGGGFGEFGGFGFGEGFD8=FFFFGGFGGFFEFGGF8+58DAF?D+=E8+?DDGFFFGF5=EGFCCFF=8CC8*1;CEC*6>8:??EB5=/41@*996:**59@(0*98?C*>
@M00200:205:000000000-AKKM3:1:1101:27525:14960 2:N:0:1
TACAGGGGTATCTAATCCCGTTTGCTCCCCACGCTTTCGTGTATCAGCGTCAGTTCAGGCCCAGTGCACCGTCTTCACCGCCGGCATTCCTCTTGATATCTACGCATTCCACCGCTCCACCAAGAGTTCTATGCACCCCTGCCTGCCTCAAGAAAAGCAGTACGTCAAGCAATTCCCCGGTTAAGCCGGGGGATTTCACAAAACGCTTACTTTCCCGCCTACACACGCTTTAAACCCAATTCTACAGAGCT
+
CCCCCGGGGGGGGGGGGGGGGGGGGGGGGGGGGGGGGGGGGFFGGGGGGGGGDGGGGFGGGGGGGGGGGGGFGGGGGGGGGGGG>FGGGGGGGGG99FEFFDGGGGGGGGGGGGGFGGGGGGGGA8@,?CFGGGGGGFGFFGGFFFDDGFGGGDFDDGGFGGDD8FD>FFF@F@+=F5C>@CGGCFG>?CEEFGGCC?CEE0=5>9?@<EC<3)?<;DF@;5=?7:<<59?9>4><E(,4))6::2)5(,)
@M00200:205:000000000-AKKM3:1:1101:19983:14992 2:N:0:1
TACAGGGGTATCTAATCCCGTTTGCTCCCCTGGCTTTCGCGCCTCAGCGTCAGGAGAGGCCCAGCGGGGCGCTTTCGCCACCGGCGTTCCTTCCGATATCAACGCATTTCACCGCTCCACCGGAAGTTCCCCCCGCCCCTGCCTCGCTCGAGCCGCGCGGTATCCCGGGCACTTCCCCGGTTGGGCCGGGGGCTTTCACCCGGGACCGGCGCGGCCGCCTACGCGCCCTTCACACCCCGTCCTACAGATAC
+
9CCCCGGGGDCEAFGGGAFGEGGGGGGFGEGGFGGGGGGGGGGGGGFGGFDGGGGEFEGCFGGFGEEFGGEGGDGGGEGGGGGGGGE@@=DFFGG7+>8FGFFGEE@FGGGGFEG>DGGGGG:CEC6=FF9:DEC7:?=-?:=FGEG0CD=DCDGFD8>5*9(::@CGFC)3<066@FD)**)1<8FB>C/)0**09)35?F01((391424-(::>C>(21,07E5<)*()56:,:(,,(,(6752.)))
@M00200:205:000000000-AKKM3:1:1101:3095:15002 2:N:0:1
TACTGGGGTATCTAATCCTGTTTGCTCCCCACGCTTTCGAGCCTCAGCGTCAGTAATGGACCAGTATGTCGCCTTCGCCACTGGTGTTCTTCCGAATATCTACGAATTTCACCTCTACACTCGGAGTTCCACATACCTCTTCCATACTCAAGATAGCCAGTATCAAAGGCAATTACAAGGTTGAGCCCTGGGCTTTCACCTCTGACTAAACTATCCGCCTACGCTCCCTTTATGCCCAATTCTACAG
+
CCCCCGGGGGGGGGGGGGGGGGGGGGGGGGGGGGGGGGGGGGGGGGGGGGGGGGGGGGGGGGGGGGGGGGGGGGGGGGGGGGGGGG<FFFCEGEGGDGFFGFFFGGGGGGGGGFFFGGGGFFEGGCCFF8DFGGGGGFG5D=DFGFG=?FFDADGB7DDFGFBGEFFGFGFDF5+=?<FFGGGGFG?DDFFFFFGGFCFBFFBEFFB7@CEFFFFCFGB=5:@>=EFFF+5*:A=>F38B=EFEFFE
@M00200:205:000000000-AKKM3:1:1101:17985:15032 2:N:0:1
TACTAGGGTATCTAATCCTGTTTGCTCCCCACGCTTTCGAGCCTCAGCGTCAGTAATGGACCAGTATGTCGCCTTCGCCACTGGTGTTCTTCCGAATATCTACGAATTTCACCTCTACACTCGGAGTTCCACATACCTCTTCCATACTCAAGATAGCCAGTATCAAAGGCAATTCCAAGGTTGAGCCCTGGGCTTTCACCTCTGACTAAACTATCCGCCTACGCTCCCTTTAAGCCCAATTCTACAG
+
CCCCCGGGGGGGGGGGGGGGGGGGGGGGGGGGGGGGGGGGGGGGGGGGGGGGGGGGGGGGGGGGGGGGGGGGGGGGGGGGGGGGGGGGGGGGGGGGGGGGGGGGGGGGGGGGGGGFGGGGGGD=FGGGGGGGGGGGFFGFFCGFGFGFGFEDGGGFFGGF=9EGFFGGFGFFFBFFFFG5EFGGFFGFFGDDFGFFFFGE@CEEEF8*08CACFGF9FFAA5>D=E*@CC=4<64>FB===EE4@E3
@M00200:205:000000000-AKKM3:1:1101:26847:15052 2:N:0:1
TACGGGGGTATCTAATCCTGTTTGCTCCCCACGCTTTCGCACCTCAGCGTCAATACCAGTCCAGTGAGCCGCCTTCGCCACTGGTGTTCTTCCGAATATCTACGAATTTCACCTCTACACTCGGAATTCCACTCACCTCTCCTGGATTCAAGCGATGCAGTCTTAAAGGCAGTTCTGGAGTTGAGCTCCAGGCTTTCACCTCTAACTTACAAAGCCGCCTCCGTGCGCTTTATGCCCAGTTCTACAG
+
CCCCCGGGGGGGGGGGGGGGGGGGGGGGGGGGGGGGGGGGGGGGGGGGGGGGGGGGGGGGGGGGGGGGGGGGGGGGGGGGGGGGGGGGGGGGGGGGGGGGFGGFG8FFGGGGGGGFGFGGGGGGDGGGGGGGGGGGGFCDFFDDEFGEGF:EGGGB>GDFGGFGCEGFAFF9;>9CFBF5FG>>FDGFA?FFFGGD;6E@67>:E@EFEEE*076F5DE2(0(=;=DGDC?EC)7)?6=E??E<?94
@M00200:205:000000000-AKKM3:1:1101:18865:15061 2:N:0:1
TACAAGGGTATCTAATCCTGTTCGCTCCCCACACTTTCGCTCCTCAGCGTCAGGTCATGCCCAGAGAACCGCCTTCGCCACCGGTGTTCCTCCTGATATCTGCGCATTTCACCGCTACACCAGGAATTCCGTTCTCCCCTGCATACCTCTAGTCTGCCCGTATCGAAAGCAAGCCAGGTGTTAAGCACCTGGTTTTCACTCCCGACGCGACAAACCGCCTACGAGCCCTTTAAACCCAGTTCTACAG
+
CCCCCGGGGGGGGGGGGGGGGGGGGGGGGGGGGGGGGGGGGGGGGGGGGGGGGGGGGGGGGGGGGGGGGGGGGGGGGGGGGGGGGGGGGGGGGGGFGGGGGGGGGGGGGGGGGGGFGGFGGGGGGGGGGGGGFFFGGFEFFGGFGFFFGFCDFGGFFFG>EDFGFFFGEGFBFFFFF5;?FEGGFGGA?FFFFFGGFFEAE=D4AAFFFFFF>DGGFGF<FDDDDGEGD7:4<BF0?B37<DFFA<?
@M00200:205:000000000-AKKM3:1:1101:16639:15085 2:N:0:1
ACCGGGGTATCTAATCCTGTTTGCTCCCCACGCTTTCGCGCCTCAGCGTCAGAACCGGCCCAGCTGGCCGCCTTCGCCACGGGTGTTCTTCCCGATATCTACGCATTCCACCGCTACACCGGGAATTCCACCAGCCTCTACCGGTCTCCAGACGTGCAGTTTCGGGAGCAGCTCCGGGTTTGAGCCCCGGAATTTCACTTCCGACTTGCACACCCGCCTGCGCGCGCTTTATGTCCAATTCTACAG
+
CCCCCGGGGGGGGCFGEFGGGGGGGGEFGFEGGGCGGGGGGGGGGGFGGGGGGGGGGEECGEGGGGGGGFG>F7=FFFFFEFEEEGGGGGGFFGCECGGFFGGGFGFFGFGGGGG>CEGGGGGGGGFD,7EF7?CBCFG@F,@*@BGFGFCC>5;9?FGFGGEGBFDGD=FDFBAEFF)8CEFGA:F5:DGBF6<+:)<<<2,29;0<<?F98?EG>3)1301595)17*.4:42)+))6<444<:
@M00200:205:000000000-AKKM3:1:1101:28271:15124 2:N:0:1
TACTAGGGTATCTAATCCTGTTTGCTCCCCACGCTTTCGAGCCTCAGCGTCAGTAATGAGCCAGTGTGTCGCCTTCGCCACTGGTGTTCTTCCGAATATCTACGAATTTCACCTCTACACTCGGAGTTCCACACACCTCTCTCATACTCAAGACACCCAGTATCAAAGGCAATTCCGAGGTTGAGCCCCGGGATTTCACCCCTGACTTAAATGTCCGCCTACGCTCCCTTTACACCCAATTCTACAG
+
CCCCCGGGGGGGGGGGGGGGGGGGGGGGGGGGGGGGGGGGGGGGGGGGGGGGGGGGGGGGGGGGFGGGGGGGGGGGGGGGGGGGGGGGGGGGGGGGGGGGGGGGGFFGGGGGGFGFGGGGGGGCEGGGGGGGGGDGGFGBB?FFG?DEGFFDAFGFDGGFG?9FFFGGBGFDFB9FFEGEGGG+9CC?EGDB>CFGFEC@D52):>AEE*:A?EGC=CBF@@@A2CEGFG8>CCFFDFF(1;37?E@
@M00200:205:000000000-AKKM3:1:1101:10270:15250 2:N:0:1
TACACGGGTATCTAATCCCGTTTGCTCCCCTGGCTTTCGTGCATCAGCGTCAGAAAAGACCCAGTGAGCCGCTTTCGCCACCGGTGTTCCTGATGATATCAACGCATTTCACCGCTCCACCATCAGTTCCGCTCACCTCTGTCTCCCTCCAGCTACACAGTTTCAAGCGCAGTTCCACGGTTGAGCCGTGGGATTTCACACCTGACTTTTGTAGCCGCCTACGCACCCTTTAAGCCCAATTCTACAG
+
CCCCCGGGGGGGGGGGGGGGGGGGGGGGGGGGGGGGGGGGGGGGGGGGGGGGGGGGGGGGGGGGGGGGGGGGGGGGGGGGGGGGGGGGGGGGGGGGGFGGGGGGGGGGGGGGGGGFGGGGGGGGGGGGGGGGGGGGGFGEFGGFGFGFGFGGGGGFFGD?3D7DEFGGFGFBFEFFFAD>FEGGFFGEFCGAAFEFFEG4:ABE=@FEFEEDE*4>2?DFFD0.(3:D*0=E))7;C@;@CEFFCC)
@M00200:205:000000000-AKKM3:1:1101:21951:15255 2:N:0:1
TACAGGGGTATCTAATCCTGTTTGCTCCCCACGCTTTCGAGCCTCAGCGTCAGTAATGGACCAGTATGTCGCCTTCGCCACTGGTGTTCTTCCGAATATCTACGAATTTCACCTCTACACTCGGAGTTCCACATACCTCTTCCATACTCAAGATAGCCAGTATCAAAGGCAATTCCAAGGTTGAGCCCTGGGCTTTCACCTCTGACTAAACTATCCGCCTACGCTCCCTTTATGCCCACTTCTACAG
+
CCCCCGGGGGGGGGGGGGGGGGGGGGGGGGGGGGGGGGGGGGGGGGGGGGGGGGGGGGGGGGGGGGGGGGGGGGGGGGGGGGGGGGGGGGGGGGGGGGGGGFGGGGGGGGGGGGGFGGGGGGGEEGGGGGGGGGGEF9FEFGGFGFDEGF?FGGGFFGGFFGFGCDFGFGFFFEFFF+A?FGDDDFGFFGFFFFFFBEGFF<@EFEBFEFFEFFGGAFDAA@59=EBGCFEE76C*6>(7.>CEE:E
@M00200:205:000000000-AKKM3:1:1101:19555:15304 2:N:0:1
TACCGGGGTATCTAATCCTGTTTGCTCCCCACGCTTTCGAGCCTCAGCGTCAGTAATGGACCAGTATGTCGCCTTCGCCACTGGTGTTCTTCCGAATATCTACGAATTTCACCTCTACACTCGGAGTTCCACATACCTCTTCCATACTCAAGATAGCCAGTATCAAAGGCAATTCCAAGGTTGAGCCCTGGGCTTTCACCTCTGACTAAACTATCCGCCTACGCTCCCTTTAACCCCAATTCTACAG
+
CCCCCGGGGGGGGGGGGGGGGGGGGGGGGGGGGGGGGGGGGGGGGGGGGGGGGGGGGGGGGGGGGGGGGGGGGGGGGGGGGGGGGGGGGGGGGGGGGGGGGGGGGGFGGCGGGGGFGGGGGGGGEEECGGGFGGGGGFGFFGGFGFGFGFFGGFFFCEGFFCDGFFGGFGFFFFFFFBG*@=FGFFGFFDA@FFGFF7CB@CE5AEE585CCEFFFFGFF=5>>=G>FC87=E*32C>23CCEE<8;
@M00200:205:000000000-AKKM3:1:1101:5103:15363 2:N:0:1
TACGGGGGTATCTAATCCTGTTTGCTACCCACGCTTTCGAGCCTCAGTGTCAGTTACAGTCCAGAGAGCCGCTTTCGCCATCGGTGTTCCTCCATATATCTACGCATTTCACCGCTACACATGGAATTCCACCCTCCTCTACTGCACTCAAGTCTAACAGTTTCCAATGCACACAATGGTTTAGCCACTGCCTTTTACATCAGACTTATTAAACCCCCCGCCCTCGCCTTAAACCCACTTCTACCGCTCTC
+
@CCCCBCCFGGGGGGFGGDFFGGCFGGGFGGGDGEEDFFGDFGGGF?CFGGGGGGGFGGAF@EFFCEFGGFG7FFG@FDG,EF:B=C=F=EG,=E@FGGGGDFGGEEGDFGGGGGAGGDC,6,EFEADFGGF+6=EEFGEFGGFGFGBG5=FFF9<CF++7+;DDC2DBGFFA535**0?3,+535,;04AAACA?68,*A;C@E396***29>,=57)(((,.(*.)*27)77;;8;@F@E<)7((-(,.
@M00200:205:000000000-AKKM3:1:1101:15044:15420 2:N:0:1
TACACGGGTATCTAATCCTGTTTGCTCCCCACGCTTTCGCGCCTCAGCGTCAGTTACAGTCCAGAGAGCCGCCTTCGCCACTGGTGTTCCTCCACATCTCTACGCATTTCACCGCTACACGTGGAATTCCGCTCTCCTCTTCTGCACTCAAGTCTCCCAGTTTCCAGTGCGTCACGGGGTTGAGCCCCGCACTTAGACACCAGACTTAAGAAACCGCCTGCGCGCGCTTTAAACCCAGTTCTACAGAGTTC
+
CCCCCGGGGGGGGGGGGGGGGGGGGGGGGGGGGGGGGGGGGGGGGGGGGGGGGGGGGGFGGGGFGGGGGGGGGGGGGGGGGGGGG@FFEGGGGFFGGGGGGGGGGGGGGGGGGGGFGGCFGGGGGGFFGGGGGGGGGFGFFGGFGFGFGFFFGGGFFGGFFGFGFFFGFGDFFDFB>56?CEFFFF5@DDC?A,,4+39@BDFFFE7448C4(8C81C:40,(=0=<)>F<447<?C6>2<A<A<?A?)).
@M00200:205:000000000-AKKM3:1:1101:16748:15443 2:N:0:1
TACTAGGGTATCTAATCCTGTTTGCTACCCACGCTTTCGAGCCTCAGTGTCAGTTACAGTCCAGAGAGCCGCTTTCGCCACCGGTGTTCCTCCATATATCTACGCATTTCACCGCTACACATGGAATTCCACTCTCCTCTACTGCACTCAAGTCTAACAGTTTCCAATGCACACAATGGTTGAGCCACTGCCTTTTACATCAGACTTATTAAACCACCTGCGCTCGCTTTATACCCAATTCTACAG
+
CCCCCGGGGGGGGGGGGGGGGGGGGGGGGGGGGGGGGGGGGGGGGGGGGGGGGGGGGGGGGGGGGGGGGGGGGEGGGGGGGGGGGGGGGGGGGGGCGGGFFGGGGGGGGGGGGGGFGGGGGGGGGFGDGGFFGGGGGFGFFGGFGFGEGF8DEDGBFGFFGGEGEFGGFFDEFF>FFFGFGG6DFFGFFGGFFGFGFFGFFFF@CCECFEF7C9DFC>6@@85@=8A7FCAA69A(,(56@EFF==
@M00200:205:000000000-AKKM3:1:1101:28564:15466 2:N:0:1
TACTGGGGTATCTAATCCTGTTTGCTCCCCACGCTTTCGAGCCTCAGCGTCAGTAATGGACCAGTATGTCGCCTTCGCCACTGGTGTTCTTCCGAATATCTACGAATTTCACCTCTACACTCGGAGTTCCACATACCTCTTCCATACTCAAGATAGCCAGTATCAAAGGCAATTCCAAGGTTGAGCCCTGGGCTTTCACCTCTGACTAAACTATCCGCCTACGCTCCCTTTAAACCCAATTCTACAG
+
CCCCCGFGGGGGGGGGGGGGGGGGGGGGGGGGGGGGGGGGGGGGGGGGGGGGGGGGGGGGGGGGGGDGGGGGGGGGGGGGGGGGGGGGGFFGGGGDGGGGGGGGDGGGGGGGGGGFFFFGGGGGG@CFDGFGFFGFGFGEBEGFCFGEGFCGGGGFFGGBFFFGFFGGFGFDB=9DD?FFFGGGFG@:DFGFFGGF+*210@6=7:9AC=5AEEGF=>DDFFF4>EFGGCEF?CE=C2(>*>CEC16
@M00200:205:000000000-AKKM3:1:1101:6425:15516 2:N:0:1
TACTAGGGTATCTAATCCTGTTCGCTCCCCACACTTTCGCTCCTCAGCGTCAGGTCATTCCCAGAGAACCGCCTTCGCCACCGGTGTTCCTCCTGATATCTGCGCATTTCACCGCTACACCAGGAATTCCGTTCTCCCCTGAATACCTCTAGTCTGCCCGTATCGGAAGCAAGCGCCGTGTTAAGCACGGCGTTTTCACTCCCGACGCGACAAACCGCCTACGCGCCCTTTATACCCAATTCTACTG
+
CCCCCGGGGGGGGGGGGGGGGGGGGGGGGGGGGGGGGGEGGFGGGGGGGGGGGGGGGGGGGFFGGGFGGEGGGGGGGGGGDGGGGGFGGGGGFGGGGGGGGGGGGGGGGGGGGGGFGGCFGGGG+@FFGGGG?FGGF??DFGCDGFGEGBGGGGFFFGGFGGDGFFGCEGAEFF>>DFG5>FF7>F9AE>E534=DFEGFFB2@>B(6>(:;6@BCBDEF?<1)4CDG9C24<<A2A7:?A>A))).
@M00200:205:000000000-AKKM3:1:1101:24691:15519 2:N:0:1
TACTGGGGTATCTAATCCTGTTTGCTCCCCACGCTTTCGCGCCTCAGCGTCAGTTACAGTCCAGAGAGCCGCCTTCGCCACTGGTGTTCCTCCACATCTCTACGCATTTCACCGCTACACGTGGAATTCCGCTCTCCTCTTCTGCACTCAAGTCTCCCAGTTTCCAGTGCGTCACGGGGTTGAGCCCCGCACTTAGACACCAGACTTAAGAAACCGCCTGCGCGCGCCTTAAACCCAGTTCTACAG
+
CCCCCGGGGGGGGGGGGGGGGGGGGGGGGGGGGGGGGGGGGGGGGGGGDGGGGGGGGGGGGGGGGGGGGGGGGGGGGGGGGGGGGGGGGGGGGGGGGGGGGGGGGGGGGGCFGGGFCFGGGGCE@EGFEGGGGGGGGFGEDFGFGFGFGFFCFFGFFECFFDDFFFGGBGBDFFEFBB>BEG55@CGEBGGEFEF>F>CBFF=BB>@C4CEF=:CE0>DD@@(=6=>)99<6<A:4*3>9:94)))
@M00200:205:000000000-AKKM3:1:1101:8794:15528 2:N:0:1
TACCGGGGTATCTAATCCTGTTTGCTACCCACGCTTTCGAGCCTCAGTGTCAGTTACAGTCCAGAGAGCCGCTTTCGCCACCGGTGTTCCTCCATATATCTACGCATTTCACCGCTACACATGGAATTCCACTCTCCTCTACTGCACTCAAGTCTAACAGTTTCCAATGCACACAATGGTTGAGCCACTGCCTTTTACATCAGACTTATTAAACCACCTGCGCTCGCTTTATACCCAATTCTACAG
+
CCCCCGGGGGGGGGGGGGGGGGGGGGGGGGGGGGGGGGGGFGGGGGGGGGGGGGGGGGGGGGGGGGGGGGGGGGGGGGGGGGDGGGGGGGGGGGFEGGGGGGGGGGGGGGGGGGGFGGGGGGGGGGGFGGGGGGGGFFGFFGGFGFGFGF8DGGGFFGGFGGFGFFGGFGBEFFEDF?=FFEGGFGGFFCDFA9EFCEFFF@F*>@ECEFEACEDF>D94>459<=55CFC@@E*59/86@E7743
@M00200:205:000000000-AKKM3:1:1101:5278:15532 2:N:0:1
TACGAGGGTATCTAATCCTGTTTGCTCCCCACGCTTTCGCGCCTCAGCGTCAGAACCGGACCAGACAGCCGCCTTCGCCACTGGTGTTCTTGCGAATATCTACGAATTTCACCTCTACACTCGCAGTTCCGCTGTCCTCTTCCGGTCTCAAGCCAACCAGTATCGAAGGCAATTCTGTGGTTGAGCCACAGGCTTTCACCCCCGACTTAATCGGCCGCCTACGCGCCCTTTAAGCCCAATCCTACAGAGAC
+
CCC@CGGGGGGGGGGGGGGGGGGGGGGGGGGGGGGGGGGGDGGGGGGGGGGGGGGGGGGGGGGGFGGFGGGGGGGGFGGGGGGGGGGGFGGGGGGEC@FCEFGGDGCGGGCGGGGFGGAE;EEGCGEFGF>CDGGFFFGFFGGFGFGFFDGFGDCAFGGFGF7EAFGDEG5:C@FFAFCFGGGC4>A9FGGFFGFGFEGFB>>F>;B;C395/(8C1CA?(,3B0EBGC*4>9AFBG631(.6440:>(2(
@M00200:205:000000000-AKKM3:1:1101:26299:15538 2:N:0:1
TACTGGGGTTCTAATCCTGTTTGCTCCCCACGCTTTCGAGCCTCAGCGTCAGTAATGGACCAGTATGTCGCCTTCGCCACTGGTGTTCTTCCGAATATCTACGAATTTCACCTCTACACTCGGAGTTCCACATACCTCTTCCATACTCAAGATAGCCAGTATCAAAGGCAATTCCAAGTTTGAGCCCTGGGCTTTCACCTCTGACTAAACTATCCGCCTACGCTCCCTTTAAGCCCAGTTCTCCAG
+
CCCCCGGGGGGGFCFGGGGGGGGGGGGGGGGGGGGGGGGGGGGGGGGGGGGGGGGGGGGGGGGGGGGFGCGGGGFFGGGGGGGGFGGGGGGGGDGGGGGGGGGGGGFGGGGFGGGBGEGFG?ECFEFFEGFGG9F8EFFFFGFFGFGFFFGFG??FFGCFFFEGDFGDD=BEB7FFFF+<DEFGFGFFB++;DECC@CEECECAEF@C@EFFECGE=7A=C:@5@;?9F7:EEA2>,9EFCC*8;>
@M00200:205:000000000-AKKM3:1:1101:4745:15543 2:N:0:1
TACACGGGTATCTAATCCCGTTCGCTCCCCTAGCTTTCGCAGTTCAGCGTCAGTGTCAGCCCAGCAACCCGCCTTCGCCGCAGGTGTTCCTCTCGATATCTACGCATTTCACCGCTACACCGAGAATTCCAGTTGCCCCTTCTGCACTCTAGCCCTGCAGTATCGATTGACCTTTCCGAGTTAAGCCCGGAGATTTCACAACCGACTTGCAGTGGCAGCCTACCCGCCCTTTCTGCCCAATTCTACAG
+
CCCCCGGGGGGGGGGGGGGGGGGGGGGGGGGGGGGGGFGGGGGGGGGGGGGDGGGGGGGGGGGGGGGGGGGGGGGGGGGGGGDGGGGDFGGGGGGGEGGGGGGGGGGGGGGGGCGD?FGGFEGGGGGGGGGGGGGGGFEFFGGFGFGFGBG7>?DDBFDFAF>FA?FDFGFEFFFFFF5DFGGFFF6??DE44AFGBEFCB=2>@B@DB:<EEEFE(/.=1)=)(/):DCD))7:AF?F?:<9)-5.2
@M00200:205:000000000-AKKM3:1:1101:18734:15548 2:N:0:1
TACCGGGGTATCTAATCCTGTTTGCTCCCCACGCTTTCGAGCCTCAGCGTCAGTAATGGACCAGTATGTCGCCTTCGCCACTGGTGTTCTTCCGAATATCTACGAATTTCACCTCTACACTCGGAGTTCCACATACCTCTTCCATACTCAAGATAGCCAGTATCAAAGGCAATTCCAAGGTTGAGCCCTGGGCTTTCACCTCTGACTAAACTATCCGCCTACGCTCCCTTTATGCCCAATTCTACAGCGAT
+
CCCCCGGGGDFGFGGFGGGGGGGGGGGGGGGGGGGGGGGGGGGGGGGGGFGGGGGDCFGGGGGGGGGGGGGCEGGGGEGDGGGGGGGGGGGGGGDFGGGDGGGGGGGGGGGGGGGFGGGGGGGGDGGGGGGGGGGFFFDEFGGFGFGFGFD?FF?DD8ADFGEGFFGG5D95DE9FFF85C,=DDFFFFCCFFGGFFE@CEFE@CA>78:@EFFFGDGD===A?DGFFFG;CEFFFFFB=>4***/>)(.(
@M00200:205:000000000-AKKM3:1:1101:19657:15550 2:N:0:1
TACTGGGGTATCTAATCCTGTTTGCTCCCCACGCTTTCGAGCCTCAGCGTCAGTAATGGACCAGTATGTCGCCTTCGCCACTGGTGTTCTTCCGAATATCTACGAATTTCACCTCTACACTCGGAGTTCCACATACCTCTTCCATACTCAAGATAGCCAGTATCAAAGGCAATTCCAAGGTTGAGCCCTGGGCTTTCACCTCTGACTAAACTATCCGCCTACGCTCCCTTTATACCCAATTCTACAG
+
CCCCCGGGGGGGGGGGGGGGGGGGGGGGGGGGGGGGGGGGGGGGGGGGGGGGGGGGGGGGGFFFGFGEGGGGGGGGGGGGGGGGEFD7FGGGGGEEG<;FFFEFFDGGFAEGGGE?DFGEFFGGGGGGGFGGGFG?D9EEFGGBFFGEGF889?FFF86;6+;=DFFDBGFFFFFFFDFF>FFGFFFFFCF56DFGAAF68@@E77*;CC)*:79C5CEFA@>E-49C7?):>*7A83226>CEE=@
@M00200:205:000000000-AKKM3:1:1101:6437:15565 2:N:0:1
TACCCGGGTATCTAATCCTGTTTGCTCCCCACGCTTTCGAGCCTCAGCGTCAGTAATGGACCAGTATGTCGCCTTCGCCACTGGTGTTCTTCCGAATATCTACGAATTTCACCTCTACACTCGGAGTTCCACATACCTCTTCCATACTCAAGATAGCCAGTATCAAAGGCAATTCCAAGGTTGAGCCCTGGGCTTTCACCTCTGACTAAACTATCCGCCTACGCTCCCTTTATACCCAGTTCTACAG
+
CCCCCGGGGGGGGGGGGGGGGGGGGGGGGGGGGGGGGGGGGGGGGGGGGGGGGGGGGGGGGGGGGGGGGGGFGGGGGGEGGGFFGGCCFGGGGGGEGFGGGGGGFFGGGGGGGGGFGGGGGGGGEGCGGGDFGGFGGFFBFGGFGFGFGFFGGG?FBEGFGDBGFFGGFGFFB5D+<C+<ECDC:EG?D=?FFFGFB<FEFFFF@787@=CE@EEE>CFDABD4<EDGGCB4@CC5<;9(*98@<8)
@M00200:205:000000000-AKKM3:1:1101:24960:15571 2:N:0:1
TACTCGGGTATCTAATCCTGTTTGCTCCCCACGCTTTCGAGCCTCAGCGTCAGTAATGGACCAGTATGTCGCCTTCGCCACTGGTGTTCTTCCGAATATCTACGAATTTCACCTCTACACTCGGAGTTCCACATACCTCTTCCATACTCAAGATAGCCAGTATCAAAGGCAATTCCAAGGTTGAGCCCTGGGCTTTCACCTCTGACTAAACTCTCCGCCTACGCTCCCTTTATACCCAATTCTACAG
+
CCCCCGGGGGGGGGGGGGGGGGGGGGGGGGGGGGGGGGGGAEGGGGGGGGGGGGGGGGGGGGGGGGGGGGFGGGGGGGGGEGGGGGGGGGGGGGG:FFGGGGGGGFGGGCAFGGGFGEGGGGGCFGGFGG,DCF8>=DFFFCC+,;DEGFGFAD++BF?5@FEGFFCFFGFFFDFFFFGFFFGG6DE?FF+95EFC8*7@CFE):>@E*@CE*;E:ADFA=4555C>DCCE4<6?58BB3CEF4<43
@M00200:205:000000000-AKKM3:1:1101:20890:15637 2:N:0:1
TACAGGGGTATCTAATCCTGTTTGCTACCCACGCTTTCGAGCCTCAGTGTCAGTTACAGTCCAGAGAGCCGCTTTCGCCACCGGTGTTCCTCCATATATCTACGCATTTCACCGCTACACATGGAATTCCACTCTCCTCTACTGCACTCAAGTCTAACAGTTTCCAATGCACACAATGGTTGAGCCACTGCCTTTTACATCAGACTTATTAAACCACCTGCGCTCGCTTTAAACCCAATTCTACAG
+
CCCCCGGGGGGGGGGGGGGGGGGGGGGGGGGGGGGGGGGGGGGGGGGGGGGGGGGGGGGGGGGGGGGGGGGGGGGGGGGGGGGGGGGGGGGGGFGCGGGGGGGGGGGGGGGGGGGEGGGGGGGGGGGGGGFGGGGFGFGFFGGFGFGBFFGGGFGFFGGBDFEGEFFGFFFFFBFFFFGFGEF6D,=9?DEFFEFCFFFFFBEFCB7:CEF5;C6EC59@:5):==?CGG=C:B26E(88>EC4*)
@M00200:205:000000000-AKKM3:1:1101:12691:15666 2:N:0:1
TACCAGGGTATCTAATCCTGTTTGCTCCCCACGCTTTCGAGCCTCAGCGTCAGTAATGGACCAGTATGTCGCCTTCGCCACTGGTGTTCTTCCGAATATCTACGAATTTCACCTCTACACTCGGAGTTCCACATACCTCTTCCATACTCAAGATAGCCAGTATCAAAGGCAATTCCAAGGTTGAGCCCTGGGCTTTCACCTCTGACTAAACTATCCGCCTACGCTCCCTTTATACCCAATTCTACAG
+
CCCCCGGGGGGGGGGGGGGGGGGGGGGGGGGGGGGGGGGGGGGGGGGGGGGGGGGGGGGGGGGGGGGGGGGGGGGGGGGGGGGGGGGGGGGGGGGGGG8FGGGGGGGGGGGGGGGFGGGGGGGGGGGGGGGGGGGGGFGFFGGFGFGEGFGGGGGFFFGFGGEGFFGFBFFDFFFFFFFFGFFGFFFFFGGFFGGGFFFEFFFFFFFEB5CCBEGG5DEDFB=DACEGF?=6A68ECE@BEF?EE@@
@M00200:205:000000000-AKKM3:1:1101:27812:15742 2:N:0:1
TACAGGGGTATCTAATCCTGTTTGCTCCCCACGCTTTCGTGCCTCAGTGTCAGTGCTGGTCCAGGTGGCCGCCTTCGCCACGGATGTTCCTCCCGATATCTACGCATTTCACTGCTACACCGGGAATTCCGCCACCCTCTACCGCACTCTAGGTCGCCAGTATCCAATGCCATTCCCAGGTTGAGCCCAGGGCTTTCACATCAGACTTAACGAACCACCTACGCACGCTTTAAACCCAATTCTACATAGA
+
CCCCCGGGGGGGGGGGGGGGGGGGGGGGGGGGGGGGGGGGGGGGGFGGGFGGGGGGFGGGGGGGGGGGGGGGGGGGGGGDFGFFGFGGGGGGGGGGGGGFGGGGGGGGFGGGFFEFGGGG8E@CCCGFGGGGGEG8CFGDFGGBGFGFGFGGGGGF>EGBG8=CEAGG?EFEF7B=?FC?FG5?AFFFFFFEEFGGF?EEEBA6@E@ECCF=(6BEBD>3342):EBD/1(6543@E0?;CB6944).45
@M00200:205:000000000-AKKM3:1:1101:18627:15744 2:N:0:1
TACTAGGGTATCTAATCCTGTTTGCTCCCCACGCTTTCGAGCCTCAGCGTCAGTAATGGACCAGTATGTCGCCTTCGCCACTGGTGTTCTTCCGAATATCTACGAATTTCACCTCTACACTCGGAGTTCCACATACCTCTTCCATACTCAAGATAGCCAGTATCAAAGGCAATTCCAAGTTTGAGCCCTGGGCTTTCACCTCTGACTAAACTATCCGCCTACGCTCCCTTTATACCCAGTTCTACAG
+
CCCCCGGGGGGGGGGGGGGGGGGGGGGGGGGGGGGGGGGGGGGGGGGGGGGGGGGGGGGGGGGGGGGGGGGGGGGGGGGGGGGGGGFGGGGGGGGGGGGDGGGGGGGGGGGGGGGFGGGGGGGGGDEGGGGGGGGFGFGFFGGFGFGFGFGGGGGFFGGFGGC8D?GG?FFFFFFFFFG+CFGGFGGFFGFFFDFGFFGBFDC=7A<<5@CC<*@@AFD>FBFF5EAGDFE=E?<6C=4=EE?5@:)
@M00200:205:000000000-AKKM3:1:1101:8762:15765 2:N:0:1
TACGAGGGTATCTAATCCTGTTTGCTCCCCACGCTTTCGAGCCTCAGCGTCAGTAATGGACCAGTATGTCGCCTTCGCCACTGGTGTTCTTCCGAATATCTACGAATTTCACCTCTACACTCGGAGTTCCACATACCTCTTCCATACTCAAGATAGCCAGTATCAAAGGCAATTCCAAGGTTGAGCCCTGGGCTTTCACCTCTGACTAAACTATCCGCCTACGCTCCCTTTAAACCCAATTCTACAG
+
CCCCCGGGGGGGGGGGGGGGGGGGGGGGGGGGGGGGGGGGGGGGGGGGGFGGGGGGGGGGGGGGGGGGGGGGGGGGGGGGGGGGGGGGGGGGGGGGGGGGGFGFFGGGGGGGGGG5DE,8>FGG:8BFGGGFCFGGGFGFFGGFGFGFGCFGGF=F7@DDD?7=DFDGFGFDFFF7DCD<EDGG?FF:6FEFFCCGF@FE@CC@EE5A6)8;E7DEDGFAFBFFAGEC9C5ACE37@>2089?@EC)
@M00200:205:000000000-AKKM3:1:1101:22168:15767 2:N:0:1
TACCCGGGTATCTAATCCGGTTTGCTCCCTTGGCTTTCGTCCCTCACTGTTGAATCCGTTCTAGTCAGATGCCTTCGCCATCGGTAGTCTTAAAGGGATTATAACATTTTACCGCTACCCCAATAATACTTCTGACCCTTCCCCGGTTCCAAGTCTAATAGTGTCTTCTGCACGTTGTTAAGTTGAGCTTAACAATTTCACAAAAGATTTATTAGACCAGCTACGGACGCTTTATGCCCAATTCTACTAC
+
CCCCCGGDGG@FGGFGGGGGFGGGGGGEGGGGGGGGGGGGGGGGGGGGCFGGDFGGGGGGGGDGFGGGGGGGDFGGFDE:7FEGFGGFEGGGAFAFFE8FECFG?EFGGECFEEEDGGFF8?@FGCEF;EA=DE@EDBDDF9ADEFC>DDFGC8DFFCGFGGEGFFFFFG?;DDFBF?FFFFGGBAD6DCEFFGEFFE:CECEB@@CEE;AEEC,,:5A=5=;08*:*@C)25>C?,7=5(74*8?E4*1
@M00200:205:000000000-AKKM3:1:1101:21804:15772 2:N:0:1
TACAGGGGTATCTAATCCTGTTTGCTCCCCACGCTTTCGAGCCTCAGCGTCAGTAATGGACCAGTATGTCGCCTTCGCCACTGGTGTTCTTCCGAATATCTACGAATTTCACCTCTACACTCGGAGTTCCACATACCTCTTCCATACTCAAGATAGCCAGTATCAAAGGCAATTCCAAGGTTGAGCCCTGGGCTTTCACCTCTGCCTAAACTATCCGCCTACGCTCCCTTTAAGCCCAATTCTACAG
+
CCCCCGGGGGGG9FGGGGGGGGGGGGGGGGGGGGGGGGGGGGGGGGGGGGGGGGGGGGGGGGGGGGGGGGGGGGGGGGGGGGGGGGGGGGGGGGEGGGGGGGGGGGGGGGGGGGGFGGGGGGGG7CEGGGFFFGGGGFGEFGGFGFGFGFFFFFGFFGGFGG9DEFGGFGFDFFF<FFGFG,=FBE?5:D6?6EFFFEGFFBFE**::)*8AE5DE=DDD)3:B<CEGC>3A<AEFF5:>4@EEF4;
@M00200:205:000000000-AKKM3:1:1101:11912:15777 2:N:0:1
TACTAGGGTATCTAATCCTGTTTGATCCCCACGCTTTCGTGCCTCAGCGTCAGTTACAGTTTAGTGAGCTGCCTTCGCAATCGGTGTTCTGTGTCATATCTATGCATTTCACCGCTACATGACACATTCCGCCCACCTCATCTGTACTCAAGCACTGCAGTATCAATGGCAATTTTACAGTTAAGCTGCAAACTTTCACCACTGACTTACAACGCCGCCTACGCACCCCTTATACCCAATTCTACAG
+
CCCCCGGGGGGGGGGGGGGGGGGGGGGGGGGGGGGGGGGGGGGGGGGGGGGGGGGGGGGGGGGGGGGGGGGGGGGGGGGGGGGGGGGGGGGGGGGGGGGGGGGGGGGGGGGGGGGFGGGGGGGGGGGGGGGDGGGGGBFFFGGFGFGFDFDFGGGFFGGFAFFFDFGGFGFFFEFFBBCFGGG@?CFFFGFBFFFGFFD=EFFDDFFFFFF<CBDE>DFFF5>B=E54*/-4C??7>EB2=E?<E43
@M00200:205:000000000-AKKM3:1:1101:27012:15796 2:N:0:1
TACGCGGGTATCTAATCCTGTTTGCTCCCCACGCTTTCGCGCCTCAGCGTCAGAACCGGACCAGACAGCCGCCTTCGCCACTGGTGTTCTTGCGAATATCTACGAATTTCACCTCTACACTCGCAGTTCCGCTGTCCTCTTCCGGTCTCAAGCCAACCAGTATCGAAGGCAATTCTGTGGTTGAGCCACAGGCTTTCACCCCCGACTTAATCGGCCGCCTACGCGCCCTTTAAGCCCAATTCTACAGAGCT
+
CCCCCGGGGGGGGGGGGGGGGGGGGGGGGGGGGGGGGGGGGGGGGGGGGGGGGGGGGGGGGGGGGGGGGGGGGGGGGGGGGGGGFGGGGGFGGGGGGGGGGGGGGGGGDGGGGGGFGGGGGGFGFGCFFFDGDGGGGFGFFGGEGDG@GFF?FGGFFEGFE87EDFGGBEF=FFFFFFGFGFGGFGFAAFGFFGFGFEFA196>069?C<EF@DGE>DB0((4>(8>C752.:9<?G6?:DAF9<5:53()
@M00200:205:000000000-AKKM3:1:1101:13434:15864 2:N:0:1
TACCCGGGTATCTAATCCTGTTTGCTCCCCACGCTTTCGAGCCTCAGCGTCAGTAATGGACCAGTATGTCGCCTTCGCCACTGGTGTTCTTCCGAATATCTACGAATTTCACCTCTACACTCGGAGTTCCACATACCTCTTCCATACTCAAGATAGCCAGTATCAAAGGCAATTCCAAGGTTGAGCCCTGCGCTTTCACCTCTGACTAAACTATCCGCCTACGCTCCCTTTAAACCCATTTCTACAGAGCT
+
CCCCCGGGGGGGGFGGGGGGGGGGGGGGGGGGGGGGGGEGGGGGGGGGGGGGGGGGDGGGGGGGFGGGGGGGGGGGGGGGGGGGGGGGGGGGGGEGGGFFGGGGGGGGGGGGGGGFGGGGGG@CFEGCFGGGGCGFGFGBFGGFGFGFGFC?FFFBFFGFFFEGE7=9DGFDFEFFF<DFCEG6DF8FFG,95EEFFFGFFF:58=8;8@ECA<D?ACAA==25>E>FC?BC<45-==(85@<C4/)1(()
@M00200:205:000000000-AKKM3:1:1101:15877:15935 2:N:0:1
TACTCGGGTATCTAATCCTGTTTGCTCCCCACGCTTTCGCGCCTCAGCGTCAGAACCGGACCAGACAGCCGCCTTCGCCACTGGTGTTCTTGCGAATATCTACGAATTTCACCTCTACACTCGCAGTTCCGCTGTCCTCTTCCGGTCTCAAGCCAACCAGTATCGAAGGCAATTCTGTGGTTGAGCCACAGGCTTTCACCCCCGACTTAATCGGCCGCCTACGCGCCCTTTATACCCAGTTCTACAG
+
CCCCCGGGGGGGGGGGGGGGGGGGGGGGGGGGGGGGGGGGGGGGGGGGGGGGGGFGGGGGGGGGGGGGGGGGGGGGGGGGGGGGGGGGGGGGGGGGGGGGGGGGG?FGGGGGGGGFGGGGGGGGGGGGGGGGGGGGGFGFFGGFGFGFGFGGGFFFFGGFGGEG5@FDFGFFFFFFFFFFGGGGFFGFFGGFFGGFFFGEFFF>@69?EFEE;DGEBGFFF@FFFGFG30))64.6A???<95AFFF
@M00200:205:000000000-AKKM3:1:1101:6504:15949 2:N:0:1
TACGCGGGTATCTAATCCTGTTTGCTCCCCACGCTTTCGAGCCTCAGCGTCAGTAATGGACCAGTATGTCGCCTTCGCCACTGGTGTTCTTCCGAATATCTACGAATTTCACCTCTACACTCGGAGTTCCACATACCTCTTCCATACTCAAGATAGCCAGTATCAAAGGCAATTCCACGGTTGAGCCCTGGGCTTTCACCTCTGACTAAACTATCCGCCTACGCTCCCTTTAAGCCCAGTTCTACAG
+
CCCCCGGGGGGGGGGGGGGGGGGGGGGGGGGGGGGGGGGGGGGGGGGGGGGFFGGGGGGGGGGGGGGGGGGGGGGGGGGGGGGGFGGGGGGGGGGGGGGGGGEFGFGGGGGGGGGFFFGGFGGG>CEDGGGGGGGEFFGFFGGFGFGEGFG?A8FFFGGBFGCFFFGGFGF8*:D7D+C?FGGGFGGFAFFFFGGG?;;08@=:<AE4*>BEFFGG=DD@@:9)2ABGGGEC)796C@DEEECCEE8
@M00200:205:000000000-AKKM3:1:1101:18070:16059 2:N:0:1
TACTAGGGTATCTAATCCTGTTTGCTCCCCACGCTTTCGAGCCTCAGCGTCAGTAATGGACCAGTATGTCGCCTTCGCCACTGGTGTTCTTCCGAATATCTACGAATTTCACCTCTACACTCGGAGTTCCACATACCTCTTCCATACTCAAGATAGCCAGTATCAAAGGCAATTCCAAGGTTGAGCCCTGGGCTTTCACCTCTGACTAAACTATCCGCCTACGCTCCCTTTAAACCCAGTTCTACAG
+
CCCCCGGGGGGGGGGGGGGGGGGGAFGGGGGGGGGGGGGFGGDGGGG8FFGDEGGFGFEEE,FGGGFGGGGGDGGGGGGGGGGGGFGGGGFGECCFGGGGGGGGGFCGGGGGGGGFGGGCFEGE@EGGGGFGDDFFGFGFFF;DA?+*AD@FG?FFCFGFGGFGE?8D9FFDFFFFFFGDGG8DFFG?DD8DDD,=A@CE<=@EEF<E*=@7EEGE=5@DF@DB);@C4CE;CE=2B2(.9C5*@:)
@M00200:205:000000000-AKKM3:1:1101:27222:16104 2:N:0:1
TACAAGGGTATCTAATCCTGTTTGCTCCCCACGCTTTCGAGCCTCAGCGTCAGTAATGGACCAGTATGTCGCCTTCGCCACTGGTGTTCTTCCGAATATCTACGAATTTCACCTCTACACTCGGAGTTCCACATACCTCTTCCATACTCAAGATAGCCAGTATCAAAGGCAATTCCAAGGTTGAGCCCTGGGCTTTCACCTCTGACTAACCTATCCGCCTACGCTCCCTTTACACCCAGTTCTACAGAGA
+
CCCCCGGGGGGGGGGGGGGGGGGGGGGGGGGGGGGGGGGGGGCFGGGGGGGGGGGGGGGGFFGGGGGGGGGGGGFGGGGGGGGGGGGGGGGGGEGCGGGGGGGGGGG?;FGGGGGBGFDEFGGGDGGGGFGGGGGFDBEEFGGFGFGE6FGFGGGFFFFFGGEGEFGGFCF8FDD+2;=DEDDFFFDFD?EF?CFFFCCCB5CEAEEC8)505CG6)<<=855>@C?F*=BCCA;=EB=>CC4@CC386-
@M00200:205:000000000-AKKM3:1:1101:28673:16117 2:N:0:1
TACGAGGGTATCTAATCCTGTTTGCTCCCCACGCTGTCGCGCCTCAGCGTCAGCAACAGCCCAGCAGACCGCCTTCGCCACCGGTGTTCTTCCCGATCTCTACGCATTCCACCGCTACACCGGGAATTCCGTCTGCCTCTACTGTGCTCGAGCCTGGCAGTCTAGAAGGCGGTTCTGCGGTTGAGCCGCAGGATTTCACCCCCTACTTACCGGGCCGCCTACGCGCCCTTTAAGCCCAATTCTACAG
+
CCCCCGGGGGGGGGGGGGGGGGGGGGGGGGGGGGGGGGGGGGGGGGGGGGGGGGGGGGGGGGGGGGGGGGGGGGGGGGGGGGGGGGGGGGGGGGGGGGGGGFGGGGGGGGDFDGGFGGGGGGGGGGGGGGGGFGGGGFGEFGGFGFGFGEDDGGGFFGGBDFAFE>CFFGEBFFFFFFGFGGGGFGGFFDGFFGGF=?FE29>FF@<?CA?F>BDCBG>?B<?F>DFGD7))))48A:?:)46<A))
@M00200:205:000000000-AKKM3:1:1101:21946:16155 2:N:0:1
TACAAGGGTATCTAATCCTGTTTGCTCCCCACGCTTTCGAGCCTCAGCGTCAGTAATGGACCAGTATGTCGCCTTCGCCACTGGTGTTCTTCCGAATATCTACGAATTTCACCTCTACACTCGGAGTTCCACATACCTCTTCCATACTCAAGATAGCCAGTATCAAAGGCAATTCCAAGGTTGAGCCCTGGGCTTTCACCTCTGACTAAACTATCCGCCTACGCTCCCTTTAAACCCAGTTCTACAG
+
CCCCCGGGGGGGGGGGGGGGGGGGGGGGGGGGGGGGGGGGGGGGGGGGGGGGGGGGGGGGGGGGGGGGGGGGGGGGGGGGGGGGGGFGGFGGGGGGGGGFDDFGEGGGGGFDGGGFGGFGGGGGEGGGGGGGGFGGGFEDFEGFGFGFGB@FG?FFBGGFGGDD>DDFFG?5DDBF?=FFFFGGFGGFFGFFFFCFFFFFFFFEE@EEEEEEEFGF=CBA@@=?AEFG4+)6:**<E2569CE?E=E
@M00200:205:000000000-AKKM3:1:1101:3435:16196 2:N:0:1
TACTGGGGTATCTAATCCTGTTTGCTCCCCACGCTTTCGTGCCTGAGCGTCAATAATAGCTTAGTAAGCTGCCTTCGCAATTGGTGTTCTGTATCATATCTATGCATTTCACCGCTACATGATACATTCCGCTTACTTCAACTATATTCAAGAATAACAGTATCAATGGCAGTTCCACAGTTGAGCTGTGGGCTTTCACCACTGACTTATCATTCCGCCTGCGCACCCTTTATGCCCAGTTCTACAG
+
CCCCCGGGGGGGGGGGGGGGFGGGGGGGGGGGGGF@CGGEGGGGCGGGGGGGCEDFFFGGGFEGFGFGGFGGFGGGGGGG>CFGFGGGGGGFFFGGFGGGGGDFGGFADFGGGGGF>FG9DGGDFGCFGFCED=DGGFG;FFAD,?+;DFGFDDDF7DGFEC*=FFF8??6=;0?+4+=?>=+DFG=9<=F>DFGFF;=8DD)8*5>>D**3;=ECCGE=88=*)@?DC5@E**::D:20*97*8AE
@M00200:205:000000000-AKKM3:1:1101:12719:16198 2:N:0:1
TACAGGGGTATCTAATCCTGTTTGCTCCCCACGCTTTCGAGCCTCAGCGTCAGTAATGGACCAGTATGTCGCCTTCGCCACTGGTGTTCTTCCGAATATCTACGAATTTCACCTCTACACTCGGAGTTCCACACACCTCTTCCATACTCAAGCTCGCCAGTATCAAAGGCAATTCCAAGGTTGAGCCCTGGGCTTTCACCTCTGACTAACGTATCCGCCTACGCTCCCTTTAAACCCAATTCTACAGAGAC
+
CCCCCGGGGGGGGGGGGGAFGGGGGGGGGGFCFGCFGGG8EFGGGGGFGGGGECFGCEG,EEGG@CE,@FFGGGGGGGGGGFFFG8FEF9;E;FFGGFGGFGGG,DGCGGGGADFFGGGG,=>+>8CCF8;D++0@EFFF5F,+=DGEDF=C,6+3<C>5,B>FDFF8:F:896+<;++37=+0DF9?57+*9,,?C@E6*85@*31;@))0)*6>74BA=:=D5:6CDF3*8*7-=>BB<>)/9>E3@@(
@M00200:205:000000000-AKKM3:1:1101:18838:16268 2:N:0:1
TACTAGGGTATCTAATCCTGTTTGCTCCCCACGCTTTCGAGCCTCAGTGTCAGTTACAGGCCAGAGAGCCGCTTTCGCCACCGGTGTTCCTCCATATATCTACGCATTTCACCGCTACACATGGAATTCCACTCTCCTCTCCTGCACTCAAGTCTACCAGTTTCCAATGCATACAATGGTTGAGCCACTGCCTTTTACACCAGACTTAATAAACCACCTGCGCTCGCTTTATACCCAGTTCTACAG
+
CCCCCGGGGGGGGGGGGGGGGGGGGGGGGGGGGGGGGGGGGGGGGGGGGGGGGGGGGGGGGGGGGGGGGGGGGGGGGGGGGGGGGGGGGGGGGGGGGGGGGGGGGGGGGGGGGGGFGGGGGGGGGGGGGGGGGGGGGFGFFGGFGFGFFFFGGGGFFGFF@FEGFFFGFGFFFFFFFFDFFGGGFGGFFFFFFGFCFFGFDDF@CF;:A@EFFFFGFGFEBA=?@EADGGF?EE7BC=B45CEFEB
@M00200:205:000000000-AKKM3:1:1101:25313:16341 2:N:0:1
TACACGGGTATCTAATCCTGTTTGCTCCCCACGCTTTCGCGCCTCAGCGTCAGAACCGGACCAGTCAGCCGCCTTCGCCACTGGTGTTCTTGCGAATATCTACGAATTTCACCTCTACACTCGCAGTTCCACTAACCTCTTCCGGTCTCAAGCCATACAGTATCGAAGGCAATTCTGTGGTTGAGCCACAGGCTTTCACCCCCGACTTATAACGCCGCCTACGCGCACTTTAAACCCAATTCTACAGAGA
+
CCCCCGGGGGGGGGGGGGGGGGGGGGGGGGGGGGGGGCGGGGGGGGGGGFGGGGGGGGGGGGGGGGGGGGGGGGGGGGGGGGGGGGGDGGGGGGGCGGGGGGGGGGGGGGGGGGGFGGGGA8DEFGGF9DFGCGGGFFGFFGGFGFGA7FEGGGDFFFFFCFEGFFGGEGFBFEFF6+?CFFDDAFG>FGGFFGGGBE7@D)99@@22@CE<)(3:;G:(:3().:BG5CAA><<:CB?B<2<-)).-(,
@M00200:205:000000000-AKKM3:1:1101:21910:16346 2:N:0:1
TACACGGGTATCTAATCCTGTTTGCTCCCCACGCTTTCGAGCCTCAGCGTCAGTAATGGACCAGTATGTCGCCTTCGCCACTGGTGTTCTTCCGAATATCTACGAATTTCACCTCTACACTCGGAGTTCCACATACCTCTTCCATACTCAAGATAGCCAGTATCAAAGGCAATTCCAAGGTTGAGCCCTGGGCTTTCACCTCTGACTAAACTATCCGCCTACGCTCCCTTTAAACCCAGTTCTACAG
+
CCCCCGGGGGGGGGGGGGGGGGGFGGGGGGGGGGGGGGGGGGGGGGGGGFGGGGGGGGGGGGGGGGGGGGGGGGGGGGGEFGGGFGFGGGGGGGGGGGGFDGGFGGGGGGGGGGGFGFFGGGGGGGGGGA=DGGGFEFFEFGGFGFGFDFCFGGFFDFDD@D7DEFGGFGBDFEFFFFGFFCFFFC,:FF8?FGFGAEECFDEFFEAEFFE@EEFFAG>F=:9DAGBF4+:4<*8@E@@=EEFFE*0
@M00200:205:000000000-AKKM3:1:1101:22118:16351 2:N:0:1
TACGGGGGTATCTAATCCTGTTTGCTCCCCACGCTTTCGCACCTGAGCGTCAGTCTTTGTCCAGGGGGCCGCCTTCGCCACCGGTATTCCTCCAGATCTCTACGCATTTCACCGCTACACCTGGAATTCTACCCCCCTCTACAAGACTCTAGCCTGCCAGTTTCGAATGCAGTTCCCAGGTTGAGCCCGGGGATTTCACATCCGACTTGACAGACCGCCTGCGTGCGCTTTAAGCCCAGTTCTACAG
+
9CCCCGGGGGFGGAFGFDGGGFECEFGGFDEFFGDEGGGGGFGGGGGDFFGDGFGF<FGFGGACFGGDGGDFGGDEGDGDCFGGFG+F9EFFFFGC<ECFCFFGGE+?8=FBFEEEDF8ADFGGGE98F:EDFCD@EEGDAFGFGF5*3<;=FFG>6FDA>8ACDFG6;CBA;>F>AFGAFF6?AC6?ECEE>=6;A<FE?E=?0:>?<A?BB?C:,9;((49<2C;1)1(6)9A4;(35)65:.-4
@M00200:205:000000000-AKKM3:1:1101:3446:16375 2:N:0:1
TACTGGGGTATCTAATCCTGTTCGCTCCCCATGCTTTCGCTCCTCAGCGTCAGTTAATGCCTAGAGACCTGCCTTCGCCATCGGTGTTCCTCCTGATATCTGCGCATTTCACCGCTACACCAGGAATTCCAGCCTCCCCTACATCACTCTAGTCTGCCCGTACCCACCGCAGATCCGGAGTTGAGCCCCGGACTTTCACGGCAGACGCGACAAACCGCCTACGAGCCCTTTAAACACAATTCTACAG
+
CCCCCGGGFGGGGGG9FGGGDFCFEGGGGGEEDGFGGGGGGFGGGGDEECFED<EECFFGF,CFEGFFFGC@F@=FFFFGGGGGCFB,CEFFGFGG9A;E;EFCCE@F8FDCE>=<=FFEGFGEDD8,ADEG+==EFF>50@?+79D7DFG?>D=<7>D?>D==DF>E9EBAE6F::07A@@CCF65<5;95?EGGA8C==>425259@FF;03=87DB216?),2)/**544AD);8:)))6:A)3
@M00200:205:000000000-AKKM3:1:1101:25418:16375 2:N:0:1
TACGGGGGTATCTAATCCTGTTTGCTCCCCACGCTTTCGAGCCTCAGCGTCAGTAATGGACCAGTATGTCGCCTTCGCCACTGGTGTTCTTCCGAATATCTACGAATTTCACCTCTACACTCGGAGTTCCACATACCTCTTCCATACTCAAGATAGCCAGTATCAAAGGCAATTCCAAGGTTGAGCCCTGGGCTTTCACCTCTGACTAAACTATCCGCCTACGCTCCCTTTACGCCCAGTTCTACAGAGC
+
CCCCCGGGFGFGG<E<AA@FFGCFGGGGGEGGGGD7<FCFGGGGAGGGGCGGGGFCGGGDGCFGGGGFGFGGGGGG7?FFGFFAFGGEF=AF;CC@CDCGEFGDEFC=DFGGGGG?FFGGCCGGCGCFFFGFDCGCC7E5D9FFGFGFGFFGGGG??8DFFDBFD??DDDFDC@FFFC65>,?9CGCFFGG**@EF+*,9>CBEEC46.47CEFFGF>B?@FDE>E;D*;56;;(6C;?.)7?CC)4)/3
@M00200:205:000000000-AKKM3:1:1101:27770:16424 2:N:0:1
TACTGGGGTATCTAATCCTGTTTGCTCCCCACGCTTTCGAGCCTCAGCGTCAGTAATGGACCAGTATGTCGCCTTCGCCACTGGTGTTCTTCCGAATATCTACGAATTTCACCTCTACACTCGGAGTTCCACATACCTCTTCCATACTCAAGATAGCCAGTATCAAAGGCAATTCCAAGGTTGAGCCCTGGGCTTTCACCTCTGACTAAACTATCCGCCTACGCTCCCTTTAAGCCCAATTCTACAGAAAT
+
CCCCCGGGGGGGGGGGGGGGGGGGGGGGGGFGGGGGGGGGGGGFFGGGGGGGGGGGGGGGGGGGGGGGGGGGGGDGGGFGGGGGGGFGGGGGGGDGGGGGGFGGGGGGGGGGGGGFGGGGGGGGGGEGGGGGGGGGFFGEFGGFGFGFGFGCGCGFBFGF8BBGFFGGFGFFFBFFFFGFGGFGFGDDF?FFFFGG5CG5CDFFFFEF55@CCEG8AFFF===D)=@F;83A7AB)=5=@*6@?E=3*)0*
@M00200:205:000000000-AKKM3:1:1101:7126:16448 2:N:0:1
TACTAGGGTATCTAATCCTGTTCGCTCCCCACACTTTCGCTCCTCAGCGTCAGGTAATGCCCAGAGAACCGCCTTCGCCACCGGTGTTCCTCCTGATATCTGCGCATTTCACCGCTACACCAGGAATTCCGTTCTCCCCTGCATACCTCCAGTCTGCCCGTATCGAAAGCAAGCCAGGTGTTAAGCACCTGGTTTTCACTCCCGACGCGACAAACCGCCTACGAGCCCTTTAAACCCAGTTCTACAG
+
CCCCCGGGGGGGGGGGGGGGGGGGGGGGGGGGGGGGGGGGGGGGGGGGGGGGGGGGGGGGGGGGGGGGGGGGGGGGGGGGGGGGFEFEGGGGGGGGGGGGGGGGG>FCCFGGGGGBGGGGGGGGGGGGGGGGGGGFGFGFFGGFGFGFGFFFFFGFFFFFGDFGF?GG>FFCFF*;FFCCFEGDFGGF5CGFFGGGAAEEFFFBFBF2/>>F>1=E@GF<;;?58=BD473<DFFFG?::DDFBFBB
@M00200:205:000000000-AKKM3:1:1101:20653:16513 2:N:0:1
TACTGGGGTATCTAATCCTGTTTGCTCCCCACGCTTTCGAGCCTCAGCGTCAGTAATGGACCAGTATGTCGCCTTCGCCTCTGGTGTTCTTCCGAATATCTACGAATTTCACCTCTACACTCGGAGTTCCACATACCTCTTCCATACTCAAGATAGCCAGTATCAAAGGCAATTCCAAGGTTGAGCCCTGGGCTTTCACCTCTGACTAAACTATCCGCCTACGCTCCCTTTATACCCAGTTCTACAG
+
CCCCCGGGGGGGGGGGGGGGGGGGGGGGGGGGGGGGGGGGGGGGGGGGGGEFGGGGGGGGGGGFGGGGGGGFGGGGGDEGGGGGGGFGGGGGGFGEGGGFGGGGGGGGGGGGGGGFGFFFGGGGGE>DFGGFGFGFFFGFFGGFGFGFGFFFGGGFFGFFDGEGEFGGFEFDBDF?FFGFGFG?6CGFFGGFF?@FAEFEEFFEE<6A8@5AAEF6=5?ADDF4):9>927/:A?E7>95**/@5>:
@M00200:205:000000000-AKKM3:1:1101:28502:16575 2:N:0:1
TACCGGGGTATCTAATCCTGTTTGCTCCCCACGCTTTCGAGCCTCAGCGTCAGTAATGGACCAGTATGTCGCCTTCGCCACTGGTGTTCTTCCGAATATCTACGAATTTCACCTCTACACTCGGCGTTCCACATACCTCTTCCATACTCAAGATAGCCAGTATCAAAGGCAATTCCCAGGTTGAGCCCTGGGCTTTCACCTCTGACTAAACTATCCGCCTACGCTCCCTTTACACCCACTTCTACAG
+
CCCCCGGGFGGGGGFGGGFEGGGGGGGGGGGGGGGGGGGGGGDFFGGGGGGGGGG9CFF9ECFFGGFGB@FFG7FGGG:C7<FGGGGGGFFFGEDCGGGGGGFG:DFC;FFFEFGFFGGGCCFG+@@?CD,==DFEFFE5+E,=EFFEGFC?9=8DFGDBFG7F>DFDDFFBF691+080@:CGFG,@567?FDFGFEG@BCEE@E@C=CE*1/2D)*9@=B2?=EEGFFF4*>:=E;(674)177;
@M00200:205:000000000-AKKM3:1:1101:24020:16589 2:N:0:1
TACACGGGTATCTAATCCTGTTTGCTCCCCACGCTTTCGAGCCTCAGCGTCAGTAATGGACCAGTATGTCGCCTTCGCCACTGGTGTTCTTCCGAATATCTACGAATTTCACCTCTACACTCGGAGTTCCACATACCTCTTCCATACTCACGATAGCCAGTATCAAAGGCAATTCCAAGGTTGAGCCCTGGGCTTTCACCTCTGACTAAACTATCCGCCTACGCTCCCTTTAAACCCAGTTCTACAG
+
CCCCCGGGGGGGGGGGGGGGGGGGGGGGGGGGGGGGGGGGGGGGGGGGGFGGGFGGGGGGGGGGGGGGGGGGGGGGGGGGGGGGGGGGGGGGGGGGGGGGGGEGGGDFGGGGGGGFGGAFFECB>EGGGGGGGGGGGFFFFFGFGFGFGF,@EGGDFFGBEGB8FDGGFGFFFFFFFFGFFG6D?EDDFG6?FGGGF7;=CCEEC*8ACEEFFEFF5>DAF2-*<CAGDC3C?EF2C@(08?<CFEE
@M00200:205:000000000-AKKM3:1:1101:3495:16596 2:N:0:1
GACTCGGGTATCTAATCCTGTTTGCTCCCCACGCTTTCGAGCCTCAGCGTCAGTAATGGACCAGTATGTCGCCTTCGCCACTGGTGTTCTTCCGAATATCTACGAATTTCACCTCTACACTCGGAGTTCCACATACCTCTTCCATACTCAAGATAGCCAGTATCAAAGGCAATTCAAAGGTTGAGCCCTGGGCTTTCACCTCTGACTAAACTATCCGCCTACGCTCCCTTTATGCACAGCTCTACAG
+
-ACCCGGGFCDFFGGFGGGGGGFEE<,CFCFFFGGFDCFFGGGGGGGEF@CFF<@DFGGCFFFGEE<FFFFGGG:BFGGEFGFGFGFGFGGGGFGGFFFA;=FEEE:,,EDGFGFFGGGG9DDECECFGGFFC,?CDFADFGFFGFG9DFCFG6?DFG8F=?*?;=FGDGFB56B+?BFBF=DFDE@5D8AD5,1AC7FFEDE@7**;888;8;;6>GF5>5-374:C7::;>:6/,*5(.64;E:5
@M00200:205:000000000-AKKM3:1:1101:17971:16599 2:N:0:1
TACTCGGGTATCTAATCCTGTTTGCTCCCCACGCTTTCGAGCCTCAGCGTCAGTAATGGACCAGTATGTCGCCTTCGCCACTGGTGTTCTTCCGAATATCTACGAATTTCACCTCTACACTCGGAGTTCCACATACCTCTTCCATACTCAAGATAGCCAGTATCAAAGGCAATTCCAAGGTTGAGCCCTGGGCTTTCACCTCTGACTAAACTATCCGCCTACGCTCCCTTTAAACCCAATTCTACAG
+
C@CCCGGGGGGGGGGGGGGGGGGGGGGGGGGGGGGGGGGGGGGGGGGGGGGGGGGFGGGGGGGGGGGGGGGGGGGGGGGGGGGGGGGGGGGDGGEGGGGGGGFGGGGFGGGGGGGFGGGGGGGEG88=FGGGFCFEF?FD<=EFGFGF+B?FGGFFFFFFGGBFFFGFDGFFFE712?D?DDFGFFFFFGFFF69?B7AEB56C8A*;6CC@E5;@AGFAFCAF=EEGG>=6A1:(;=(59>4>C=E
@M00200:205:000000000-AKKM3:1:1101:13396:16646 2:N:0:1
TACGAGGGTATCTAATCCTGTTCGCTCCCCACGCTTTCGTGCCTCAGCGTCAGTTTCGGCTCAGCGAGCTGCCTACGCAATCGGGGTTCTTGGTGGTATCTATGCATTTCACCGCTACACCACCAGTTCCGCCCGCCTTAACCGAACTCAAGCCCTGCAGTATCAACGGCAGTTCCAGGGTTGAGCCCTGGGATTTCACCGCTGACTTACAGGGCCGCCTACGCACCCTTTAAGCCCAATTCTACAGAGA
+
CCCCCGGGGGGGGGGGGGGGGGGGGGGGGGGGGGGGGGGGGGGGGGGGGGGGGGGGGGGGGGFGGGGGGGGGGGGGGGGGGGGCFFGGGGGGGGGGFGGGGGGCGGGGGGGGGGGFGGGGGGGGGGGGGGGDDEGGDBEF9EDEGFGFGFGFFGGFFGG?@FEFFFGGEGFBFFFACA?BG>4@*DGFFGGFFGGGF?GFF@9;FFAFFFF@@?GGFGF(6=0>6=>D*7).6<>:FB:04ABFF>:A03
@M00200:205:000000000-AKKM3:1:1101:18963:16653 2:N:0:1
TACGCGGGTATCTAATCCTGTTTGATCCCCACACTTTCGTGCCTCAGCGTCAGTTACAGCCTAGTAAGCTGCCTTCGCTATAGGTGTTCTTGACGATATCTAAGCATTTCACCGCTACACCGTCAATTCCGCCTACCTCATCTGTACTCTAGCCACGCAGTATCAATGCCACCCTCCCAGTTAAGCCGGGATATTTCAGCACTGACTTCCTTGGCCGCCTACGCACCCTTTATGCCCACTTCTACAG
+
-<CCCEEGGG?FGFFFFFGGGGFGGGFFGGGGGGGGDGFFF@<FGGGGGCCFGGGFGGGGGGGEGGGGGGCFGGGFGGEGGGGGFGGGGG;FFFEGGGGGCFFFGGGGFEGGGGGBGCGFDEGGGG9EED?CDCGFCFDB=DF?GFCEF7DD;??DDGG>EGBDEFD:?@9D5=FFD>DFCA?CAEF>B5*:A72=+;:41>@:=564**:AEEFDBGE=D2@)(355/0/4<6><E;;33=?5<9;
@M00200:205:000000000-AKKM3:1:1101:21916:16679 2:N:0:1
TACGGGGGTATCTAATCCTGTTTGCTCCCCACGCTTTCGTGCCTGAGCGTCAGTGTCGGCCCAGGGGGCTGCCTTCGCCATCGGTGTTCCTCCGCATCTCTACGCATTTCACTGCTACACGCGGAATTCCACCCCCCTCTGCCGCACTCCAAGCCCGCCAGTTTCCATTGCACCTCCCAGGTTGAGCCCGGGGCTTTCACAACGAACTTAACGAACCGCCTGCGCACGCCTTAAACCCAATTCTACAG
+
CCCCCGGGGGGGGGGGGGGGGGGGGGGGGGGGGGGGGGGGGGGGGGGGDGGGGGGGGGGGGGGGGGGGGGGGGGGGGGGGFGGGGGGGGGGGGGGGGGGGCFGGGGGGGGGGGGGFGFGGGGGGGGGGGGGGGGGGGFGFFFGFGEGFGFEGGGFFFGGFD6?DCAGGFF=EF@FFFFGFG+0;ACGFFGGDDDEF@<74<BFF:BBB>BAF?8CGB))-4<BEB8><C*:<<2:);<1144:<<)),
@M00200:205:000000000-AKKM3:1:1101:13175:16692 2:N:0:1
TACTGGGGTATCTAATCCTGTTCGCTCCCCACACTTTCGCTCCTCAGCGTCAGGTAATGCCCAGAGAACCGCCTTCGCCACCGGTGTTCCTCCTGATATCTGCGCATTTCACCGCTACACCAGGAATTCCGTTCTCCCCTGCATACCTCCAGTCTGCCCGTATCGAAAGCAAGCCAGGTGTTAAGCACCTGGTTTTCACTCCCGACGCGACAAACCGCCTACGAGCCCTTTACGCCCAATTCTACAGAGA
+
CCCCCGGGGGGGGGGGGGGGGGGGGGGGGGGGGGGGGGGGGGGGGGGGGGGGGGGGGGGGFGGGGGGGGGDGGGGGGGGEFGGGGGGGGGGGGGGGGGGGGGGGGGGGGGGGGGGFGGGGGGGGGGGGGGGFGGGGGFGFFGGFGFFF?FFFFGGFFFG>CDFGFFGGFGFEFFFFF@FFFCFFFFGFFGGF9<CCFECEFDDBD>>>BFFFF;FG6DBF@8;DFG)>5C2)6:0;CB:(:2AABA0<?0
@M00200:205:000000000-AKKM3:1:1101:22506:16721 2:N:0:1
TACCCGGGTATCTAATCCTGTTTGCTCCCCACGCTTTCGAGCCTCAGCGTCAGTAATGAGCCAGTGTGTCGCCTTCGCCACTGGTGTTCTTCCGAATATCTACGAATTTCACCTCTACACTCGGAGTTCCACACACCTCTCTCATACTCAAGACACCCAGTATCAAAGGCAATTCCGAGGTTGAGCCCCGGGATTTCACCCCTGACTTAAATGTCCGCCTACGCTCCCTTTATGCCCAATTCTACAG
+
CCCCCGGGGGGGGGGGGGGGGGGGGGGGGGGGGGGGGGGGGGGGGGGGGGGGGGGGGGGGGFGGGGGGGGGGGGGGGGGGEGGGGGGGGGGGGGGGGGGFGDFGGGGGGGGGGGGFGGGGFGGGGGGGGGGGGGGGCDDEFGGFGFGFGFGFCGGF?ECDEGEGECFCDCFDBDF?FDGBGGFGAGC?BD9BEG6CFAE=B=B>DEEFEECEE?B>@GE@>386==BDC:/;EEE3B341;C?EEE@
@M00200:205:000000000-AKKM3:1:1101:21550:16737 2:N:0:1
TACAAGGGTATCTAATCCTGTTTGCTCCCCACGCTTTCGAGCCTCAGCGTCAGTAATGGACCAGTATGTCGCCTTCGCCACTGGTGTTCTTCCGAATATCTACGAATTTCACCTCTACACTCGGAGTTCCACATACCTCTTCCATACTCAAGATAGCCAGTATCAAAGGCAATTCCAAGGTTGAGCCCTGGGCTTTCACCTCTGACTAAACTATCCGCCTACGCTCCCTTTAAACCCAATTCTACAGAAAT
+
CCCCCGGGGGGGGGGGGGGGGGGGGGGGGGGGGGGGGGGGGGGGGGGGGGGGGGGGGFGGGGGGGGGGGGGGGGGGGGGGGGGGGGGGGGGGGGGGGGGGGGGGDGGGGGGGGFFFGGGGGGGGGGGDFGGGGGGGGFGEFGGFGFGFFFGFGGGFFGGFFGFGFFGGFGFDFFF7DFGDGADCF?F5??8?FFGGFFG@EFEEE>AECEF=CFG?A595>:A4<EEG4D=*>C6@EFD=CC?EFFE;)0*
@M00200:205:000000000-AKKM3:1:1101:25119:16741 2:N:0:1
TACAGGGGTATCTAATCCTGTTTGCTACCCACGCTTTCGAGCCTCAGTGTCAGTTACAGTCCAGAGAGCCGCTTTCGCCACCGGTGTTCCTCCATATATCTACGCATTTCACCGCTACACATGGAATTCCACTCTCCTCTACTGCACTCAAGTCTAACAGTTTCCAATGCACACAATGGTTGAGCCACTGCCTTTTACATCAGACTTATTAAACCACCTGCGCTCCCTTTAAGCCCAATTCTACAG
+
<CCCCFGDGEGFFGGGGGGFGFCFGGGFGGGGGGGGGGCGGGGEFFCF<,EFGGGGFGGGGGGGGGGG8FCFG,DFEGGGFGGD:>FGGG8?EFGGGGFGFGGGGGGGGGGFFG65=FCGGFCEF=,=AFGGGCFFGDGEFGGFGFGEGF8DF?FF7=?FAD78;DDG*@DDDFB9??=@DCF+*,,;?+9FFGGF?EGE<A<<88*:C@@5A66D);A8@9A5)**3DC*8>>)6;>>4**8?CF
@M00200:205:000000000-AKKM3:1:1101:8186:16813 2:N:0:1
TACGAGGGTATCTAATCCTGTTTGCTACCCACGCTTTCGAGCCTCAGTGTCAGTTACAGTCCAGAGAGCCGCTTTCGCCACCGGTGTTCCTCCATATATCTACGCATTTCACCGCTACACATGGAATTCCACTCTCCTCTACTGCACTCAAGTCTAACAGTTTCCAATGCACACAATGGTTGAGCCACTGCCTTTTACATCAGACTTATTAAACCACCTGCGCTCGCTTTAAGCCCAGTTCTACAG
+
@CCCCGDGGGFGGGGGGGGGGGGGGGGFGGGGGGEGGGGGGGGGGGGGGGFGGGGGGGGGGGGGGGGGGDCGGEGGGGGGGGGGGGGGGGGGGFGGDFFFFGGGGCE7FFFFFGGFGGGGGFGGGEFFGGCGGGGFGB?EFFGFGFGEGFDGGGGFFGFF==D=FFCGFFFEFFFFBDD;F=68?8DFFDCAFFFGFEF@A:=C@>CEEEFEE@CFFCFED==B2*?7?CF*5;2(6(08EECC4@
@M00200:205:000000000-AKKM3:1:1101:15211:16886 2:N:0:1
TACAAGGGTATCTAATCCTGTTTGCTCCCCACGCTTTCGAGCCTCAGCGTCAGTAATGGACCAGTATGTCGCCTTCGCCACTGGTGTTCTTCCGAATATCTACGAATTTCACCTCTACACTCGGAGTTCCACATACCTCTTCCATACTCAAGATAGCCAGTATCAAAGGCAATTCCAAGGTTGAGCCCTGGGCTTTCACCTCTGACTAAACTATCCGCCTACGCTCCCTTTATTCCCAATTCTACATACAT
+
CCCCCGGGGGGGGGFGGGGGGGGGGGGGGGGGGGGGGGEGGGGGGDGGGGGCEGGGGGGGGGGGGGGGGGFGGGGGGGGGGGGFFFGGGGGGGEGGGFGGGGGGGGGGGGFGGGGFGGGGGGGGCEEGGGGGGGCFGFGFFGGFGB?06+@DD6@+=BD5,+;@DFGGBFFFFDFFFFCFG=66*@ED?6+:D8=CFCA66=C<AEFF55CFFCFF)9AFF@5@AEEGCDE=E*27DEB:ECEFFC*9*0*
@M00200:205:000000000-AKKM3:1:1101:21645:16891 2:N:0:1
TACGAGGGTATCTAATCCTGTTTGCTCCCCACGCTTTCGAGCCTCAGCGTCAGTAATGGACCAGTATGTCGCCTTCGCCACTGGTGTTCTTCCGAATATCTACGAATTTCACCTCTACACTCGGAGTTCCACATACCTCTTCCATACTCAAGATAGCCAGTATCAAAGGCAATTCCAAGGTTGAGCCCTGGGCTTTCACCTCTGACTAAACTATCCGCCTACGCTCCCTTTAAACCCAATTCTACAGCAAT
+
CCCCCGGGGGGGGGGGGGGGGGGGGGGGGGCFFGGGGGGGGGGGGGGGGGGGGGGGGGGGGGGFGFEGGGGGGGGGGGGGGGGGGGGGGGGAFGGGGGGGGG9=CFGGGGGCGGGFGGFGGGGE:BEGGGAFCGGFGFFEFGGFGFGEGFGGFGGF?FFFFGEGFFCF5FFFFD?DD789@FFGBFGF?+1:*1@78CFE@<@EFEE56)0AEFGG=>B))059)*3**;6684>(=2(019*/9*).(0*
@M00200:205:000000000-AKKM3:1:1101:16242:16893 2:N:0:1
TACTAGGGTATCTAATCCTGTTTGCTCCCCACGCTTTCGCGCCTCAGCGTCAGTTACAGTCCAGAGAGCCGCCTTCGCCACTGGTGTTCCTCCACATCTCTACGCATTTCACCGCTACACGTGGAATTCCGCTCTCCTCTTCTGCACTCAAGTCTCCCAGTTTCCAGTGCGTCACGGGGTTGAGCCCCGCACTTAGACACCAGACTTAAGAAACCGCCTGCGCGCGCTTTAAACCCAATTCTACAG
+
CCCCCGGGGGGGGGGGGGGGGGGGGGGGGGGGGGGGGGGGGGGGGGGGGGGGGGGGGGGGGGGGGGGGGGGGGGGGGGGGGGGGGGGGGGGGGGGGEEGGGGGGGGGGGGGGGGEEGGGGEFGGGGGGGGGGGGGGGFGFFGGFGFGFGFFCGGGFFGFF8@7FBFGGFGDFFFEFFDGFGGDFFGGBFDEEBCFG>EGFFFFB9E?C4>EFFFGE;<BD<6>>>5=3C<BFFFF18?36<<<A<?
@M00200:205:000000000-AKKM3:1:1101:14544:16896 2:N:0:1
TACGCGGGTATCTAATCCTGTTTGCTCCCCACGCTTTCGAGCCTCAGCGTCAGTAATGAGCCAGTGTGTCGCCTTCGCCACTGGTGTTCTTCCGAATATCTACGAATTTCACCTCTACACTCGGAGTTCCACACACCTCTCTCATACTCAAGACACCCAGTATCAAAGGCAATTCCGAGGTTGAGCCCCGGGATTTCACCCCTGACTTAAATGTCCGCCTACGCTCCCTTTACGCCCAATTCTACAG
+
@CCCCGGGGGGGGGGGGGGGGGCGGGGGGGGGGGGGGGGGGGGGGGGGGEFGGGGCGGGGGGGGGGGGGGGGGGGGGDGGGGGGFFGGGGGGGGGCGGGGCFFFGGFFFGGFGEDDDFGGFF7C7EGGGFEGFGGGGFGFFGGFGFGFGFGGGGGFFGFFFG7D>C?=DCFFFFFFF>CBEFGDFEE>*7EF>CCCFECEFFFDFFFE=CCE4CFF@GFF?8;FFEFG;C;C6,(:E0,84)6<A<?
@M00200:205:000000000-AKKM3:1:1101:5457:16938 2:N:0:1
TACTGGGGTATCTAATCCTGTTTGCTCCCCACGCTTTCGCACCTCAGTGTCAGTATCAGTCCAGGTGGTCGCCTTCGCCACTGGTGTTCCTTCCTATATCTACGCATTTCACCGCTACACAGGAAATTCCACCACCCTCTACCGTACTCTAGCTTGCCAGTTTTGGATGCAGTTCCCAGGTTGAGCCCGGGGCTTTCACATCCAACTCAACAAACCACCTACGCGCGCTTTAAACCCAATTCTACAG
+
CCCCCGDG@FEFGGGGGFGG@<EF9<AFGEGGGGGGFGGGGEGGGGDFFFGGGGGGGGGGFEGFGGGGGGDGGGGGGDGDGGGGFCF=EFGGGGGGAFFGGGFF7EEFC;D<EB8DDGGGGEGCE8FCECAFGDFCEDFDFGCBGFG5@BFFFGGFDFDFEGEGFBFF?FF=<DFFFFGFDD?FFF??ADG>>C,;C5=A5C5C>>@*9<D=)4BD7;27=:9?(45>)*,;<<<=70((96?<536
@M00200:205:000000000-AKKM3:1:1101:4855:16991 2:N:0:1
TACCGGGGTATCTAATCCCGTTCGCTCCCCACGCTTTCGTGCCTCAGCGTCAGTACTCGGCCAGGAAACCGCCTTCGCCACCGGTGTTCCTCCTGGTATCTACGCATTTCACCGCTACACCAGGAATTCCGCTTCCCTCTCCGGTACTCCAGTCCGTCAGTTTCCAATGCAGTTCCTGAGTTGAGCCCAGGGCTTTCACATCAGACTTATCGGACAGCCTACGCACCCTTTAAACCCAATTCTACAGAGA
+
CCCCCGGGGGGGGGGGGGGGGGGGGGGGGGDFGGGGGGGGGGGGGGGGGGGGGGGGGGGGGGGGGGGGGGGGGGGGGGGGGFEGGGGGGFGGGGGGGGGGGGFFEEG7DFGGGGGFDGGGGGGGEGGGGCGGGGGFGFGFBEEBGEDDG?GGGGDDAFG>7?EGCAFGF,=5CEFFFF8AFCC9?CG**;?5*A>DFEGFF:>3=>BFFFE25@C/3>513(3:?CEG37).97)8:?F0:2)6><>:>(
@M00200:205:000000000-AKKM3:1:1101:14731:16992 2:N:0:1
TACTCGGGTATCTAATCCTGTTTGCTCCCCACGCTTTCGAGCCTCAGCGTCAGTAATGGACCAGTATGTCGCCTTCGCCACTGGTGTTCTTCCGAATATCTACGAATTTCACCTCTACACTCGGAGTTCCACATACCTCTTCCATACTCAAGATAGCCAGTATCAAAGGCAATTCCAAGGTTGAGCCCTGGGCTTTCACCTCTGACTAAACTATCCGCCTACGCTCCCTTTATACCCAGTTCTACAG
+
CCCCCGGGGGGGGGGGGGGGGGGGGGGGGGGGGGGGGGGGGGGGGGGGGGGGGGGGGGGGGGGGGGGGGGGGGGGGGGGGGGGGGGGEGGGGGGGGGGGGGGGGGGGGGGGGGGGFGFGGGGGG7BEGGGGGGFGGGFGFFGGFGFGFGFGDGCGFFFGFFCEFFFGGFGFDFFFFFDF?FDFFFFGDDGED6CCGF@AE@CFFEE8E@E@=ECGFA>DAA@ABFGFGGGFE4EFFGF>E49@*/1)
@M00200:205:000000000-AKKM3:1:1101:27677:17035 2:N:0:1
TACTGGGGTATCTAATCCTGTTTGCTCCCCACGCTTTCGCACCTCAGCGTCAGTAATGGTCCAGTGAGCCGCCTTCGCCACTGGTGTTCCTCCGAATATCTACGAATTTCACCTCTACACTCGGAATTCCACTCACCTCTACCATACTCAAGACTTCCAGTATCAAAGGCAGTTCCGGGGTTGAGCCCCGGGATTTCACCCCTGACTTAAACGTCCGCCTACGTGCGCTTTCACCCCAATTCTACCGAGAC
+
CCCCCGGGGGGGGGGGGGGGGGGGGGGGGGGGGGGGGGGEEGGGGF@FE@CFGGC@FFGGGGGGGGCFEGGGGGGGDBEEFGFGGGGGGEFGFFECGFGFGGGGGFGGFFGGGFDFFGCFGFFGFGGGGGGGGGGGGFGFFGDFGFGCFBEGGGFF7EGF=9DGC9DFF8DAFEFD>B8AFEDGFGGFFGC>*;CFACC*5>B@BE@?=CF*5>FC@C?2>BD4(3):)26).)/(=22(9)9CC)6:(-(
@M00200:205:000000000-AKKM3:1:1101:19643:17036 2:N:0:1
TACAGGGGTATCTAATCCTGTTTGCTCCCCACGCTTTCGAGCCTCAGCGTCAGTAATGAGCCAGTGTGTCGCCTTCGTCACTGGTGTTCTTCCGAATATCTACGAATTTCACCTCTACACTCGGAGTTCCACACACCTCTCTCATACTCAAGACACACAGTATCAAAGGCAATTCCGAGGTTGAGCCCCGGGATTTCACCCCTGACTTAAATGTCCGCCTACGCTCCCTTTAAGCCCAATTCTACAGTGAT
+
CCCCCGGGFGGGGGGGGG,CFGAFGGGGGGFFGGGGGGGFG7FGGFGGGGGGGGE,CCCFGGGGE<FEEFGFCGGGFEFFDGFG@FGGGC;<=,@FEFFGGGGFEEGGGGGGGG8?7AEG;=>8+@>FGGGGDE6EGBFEFFGFDFGFGFFGGGGF*@6:D9DFB7?,@F*8FEFFF*=BCGFCFF6::7C>>CDCA;C5)5>):BFCE/18<EG7=4?9((/8>CEGCF@<?3)(=;1@<.<C67))1;)
@M00200:205:000000000-AKKM3:1:1101:26517:17051 2:N:0:1
TACTAGGGTATCTAATCCTGTTTGCTCCCCACGCTTTCGCACCTCAGCGTCAGTTTTGGGCCAGTGAGCCGCCTTCGCCACTGGTGTTCCTCCGAATATCTACGAATTTCACCTCTACACTCGGAATTCCACTCACCTCTCCCAAACTCGAGATTGCCAGTATGAGAGGCAGTTCCAGGGTTGAGCCCTGGGATTTCACCCCTCACTAAACACTCCGCCTACGTGCACTTTAAACCCAGTTCTACCG
+
CCCCCGGGGGGGGGGGGGGGGGFGGGGGGGGGGGGGGGGGGGGGGGGGEGGFGGGGGGEGGGGGGFGGGGGGGGGGGGGGGGGFFGGGGGCFGG+CFGGGGGGC,=FGGFGGGGGFGGGG9ECEGDGGGGGF?GFGGFGFFGDFGFGFGFF>,?@?DEG5DC;DBDF=@EFDFFFFFF+9@FDFAFGFFGGF?C@DCEFF@>DAD@*2)6>B2<E=);925BDF=C;C:C:*8*73=(/54))1)..
@M00200:205:000000000-AKKM3:1:1101:12514:17075 2:N:0:1
TACGGGGGTATCTAATCCTGTTCGCTCCCCACACTTTCGCTCCTCAGCGTCAGGTCATTCCCAGAGAACCGCCTTCGCCACCGGTGTTCCTCCTGATATCTGCGCATTTCACCGCTACACCAGGAATTCCGTTCTCCCCTGAATACCTCTAGTCTGCCCGTATCGGAAGCAAGCGCCGTGTTAAGCACGGCGTTTTCACTCCCGACGCGACAAACCGCCTGCGAGCACTTTAAACCCAATTCTACAG
+
CCC8CGGGGGGGGGGGGGGGGGGGGGGGGGA@:FGGGGGGCGGG<FGGGGGGGGGGGGFGGGGGGGGGGGGGGGGGGGGGGGGGGGGGGGGGGGGFGGGGGGGGGCFGGGGGGGGFGGGGGGGGGGGFGGGGGGGDE0CDF?,CFFFEGDFC;DGFFG9>EGFGFFG?>F5)3>BEDB?/C@7CAD?F>CGB>EECFFG3A(=046((46>922AE>DE?(((03C)9777:)-87E6((6>24<-3
@M00200:205:000000000-AKKM3:1:1101:9775:17085 2:N:0:1
TACCGGGGTATCTAATCCTGTTCGCTCCCCACACTTTCGCTCCTCAGCGTCAGGTAATGCCCAGAGAACCGCCTTCGCCACCGGTGTTCCTCCTGATATCTGCGCATTTCACCGCTACACCAGGAATTCCATTCTCCCCTGCATACCTCTAGTCTGCCCGTATCGGAAGCAAGCAACGAGTTAAGCCCGCTGTTTTCACTCCCGACGCGACAAACCGCCTACGAGCCCTTTCAACCCAATTCTACAGAGCC
+
C@CCCGGGGGGGGGGGGGGGGGGGGGGGGGGGGGGGGGGGGGGGGGGGGGGEGGGGGGGGGGGGGGGGFGGGGGGGGGGGGGCGGGGGGGFGGGFGGGGGGGGDGGGGGGGGGGD5CC=FGGGDFGGGGGFGDGCFGFGF?GDFGFGFDDADFFFFFGG>E>DF957CBGF5;CFFF>FEFE+?<AGFFGGFDGEDFCGCEBD95>2(((66((=F09>0((()(:7>*28>B4:?G0:()6<>B9).,.(
@M00200:205:000000000-AKKM3:1:1101:21703:17145 2:N:0:1
TACGCGGGTATCTAATCCTGTTCGCTCCCCACACTTTCGCTCCTCAGCGTCAGGTAATGCCCAGAGAACCGCCTTCGCCATCGGTGTTCCTCCTGATATCTGCGCATTTCACCGCTACACCAGGAATTCCAGTCTCCCCTACATCACTCTAGTCTGCCCGTACCCACCGCAGATCCGGAGTTGAGCCCCGGACTTTCACGGCAGACGCGACAAACCGCCTACGAGCTCTGTATACCCAATTCTACAG
+
CCCCCGGGGGGGGGGGGGGGGGGGGGGGGGGGGGGGGGGGGGGGGGGGGGGGGGGGGGGGGGGGGGGGGGGGGGGGGGGGGGGGGGGGGGGGGGGGGGCFGGGGGGGGFGGGGGGFGGGGGGGGGGGGFFGGFGGGGFGFFGGFGFGEGFGGGGGFFFGFGDFG@FGE5EEADFFFFBCBGG@FACFFFGGFDGGGFEG@FF02;;9@F>>F9?GFFGF<?BBF0:5DG74:<BBBF348)-6<BFB
@M00200:205:000000000-AKKM3:1:1101:27443:17186 2:N:0:1
TACAGGGGTATCTAATCCTGTTTGCTCCCCACGCTTTCGAGCCTCAGCGTCAGTAATGGACCAGTATGTCGCCTTCGCCACTGGTGTTCTTCCGAATATCTACGAATTTCACCTCTACACTCGGAGTTCCACATACCTCTTCCATACTCAAGATAGCCAGTATCAAAGGCAATTCCAAGGTTGAGCCCTGGGCTTTCACCTCTGACTAAACTATCCGCCTACGCTCCCTTTAAGCCCAATTCTACAG
+
CCCCCGGGGGGGGGGGGCGGGGGGGGGGGGGGDEGGGGGGGGGDGFGGGGGGGGGGGGGGGGGGGGGGGGGGGGGGGGGGGGGGGGAFGFGGGGGGGGGGGGGGGGGGGGGGGGGBGGGGGGGECCCFCECCGGGEGFGFFGFFGFGFGF88EFGFF8=DGGFGEBGGFGFDBDFFD9FFFEGGFFGAFGF?FGFG87E8@@C<8EA=6@E5ACAC=DD=@@=?5EDGGGFEEA=EFFF:84?EF6:
@M00200:205:000000000-AKKM3:1:1101:11591:17203 2:N:0:1
TACCCGGGTATCTAATCCGGTTTGCTCCCCACACTTTCGCGCCTCAGCGTCCCGTGCTGTCCCGCGAGCTTCCTTCGCCATAGGTGTTCCTACCAGTATCTACCCATTCCACCGCTTCCCTGGTAATTCCACTCGCCTCTCCAGCCGTCAAGCCTGCCAGTTTCCAACCCCCTGCCGGGGTTGAGCCCCGGGCTTTTCCATCGGCCTTAACAGACCGCCTACGCGCCACTTATACCCCCATCCACAGCGA
+
C<@CC@FGCFFACCA<,@@E@FD,,6;CFEAF7C<EG,,BFEF:B,@@@@C+B:F,:CEEBE<:@:7CF+,?F<FC,?F,B<==5?CC,C,9=F@,C,=,49,,4,4CCE9FFE89++,67DFG<EFE;E;==?88CBE5:@=9?FD)656+96+:?F99D+;+;+?E*3<)*)3A9?*@C5);;6CFFDCD>*26*)01<.(((/(/)7;?),=A0C:(4(()(:>)/9))))-4<(((.((),.(3,1
@M00200:205:000000000-AKKM3:1:1101:12600:17218 2:N:0:1
TACTGGGGTATCTAATCCTGTTTGCTCCCCACGCTTTCGAGCCTCAGCGTCAGTAATGGACCAGTATGTCGCCTTCGCCACTGGTGTTCTTCCGAATATCTACGAATTTCACCTCTACACTCGGAGTTCCACATACCTCTTCCATACTCAAGATAGCCAGTATCAAAGGCAATTCCAAGGTTGAGCCCTGGGCTTTCACCTCTGACTAAACTATCCGCCTACGCTCCCTTTATACCCAATTCTTCAG
+
CCCCCGGGGGGGGGGGGGGGGGGGGGGGGGGGGGGGGGGGGGGGGGGGGGGGGGGGGGGGFGGGGGGGGGGGGGGFGGGGGGGGGGGGGGGGGGGCGGGGGGGGGGGGGGGGGGGFFAFFDGGGGGGGGGGGGGGFGFDDFGGFGFGFFC=DGGGFFGGFGGFGFFGCFDFDFFFFFFG?D9DFFFG?FGCFFGGDFFACCC@@EA*=8@C=CFFF5>9=A89>AGDF4?4*29EC:EF2/*5*0**
@M00200:205:000000000-AKKM3:1:1101:8943:17279 2:N:0:1
TACAAGGGTATCTAATCCTGTTCGCTCCCCACACTTTCGCTCCTCAGCGTCAGGTCATGCCCAGAGAACCGCCTTCGCCACCGGTGTTCCTCCTGATATCTGCGCATTTCACCGCTACACCAGGAATTCCGTTCTCCCCTGCATACCTCTAGTCTGCCCGTATCGAAAGCAAGCCAGGTGTTAAGCACCTGGTTTTCACTCCCGACGCGACAAACCGCCTACGAGCCCTTTAAAACCACTTCTACAG
+
CCCCCGGGGGGGGGGGGGGGGGGGGGGGGGGGGGGGGGGGGGGGGGGGGGGGGGGGGGGFGGGGGGGGGGGGGGGGGGGGGGGGGGGGGGGGGGGGGFGGGGGGGGGDGGGGGDGEGGGGGGGGCGGGGGGGGGGGGFGFFGGFGFGFGFGCDDGFFGF>GDFGFFGGFGFEADFFFFGFFGGCAE@A6CGA@<FGC*=AA4BA9AF29=>@F@GC9GFF;@05;EFG004-4.).;:(597>DA)5
@M00200:205:000000000-AKKM3:1:1101:27037:17282 2:N:0:1
TACCAGGGTATCTAATCCTGTTTGCTCCCCACGCTTTCGAGCCTCAGCGTCAGTAATGGACCAGTATGTCGCCTTCGCCACTGGTGTTCTTCCGAATATCTACGAATTTCACCTCTACACTCGGAGTTCCACATACCTCTTCCATACTCAAGATAGCCAGTATCAAAGGCAATTCCAAGGTTGAGCCCTGGGCTTTCACCTCTGACTAAACTATCCGCCTACTCTCCCTTTAAACCCAATTCTACAGAGA
+
CCCCCGGGGGGGGFFGGGGGGGGGGGGGGGGGGGGGGGGGFGGGGGGGGGGGGGGGGGGFGGGGFEGGGGFGGGGGGGGGGGGGGGGGGGGGGGGGGGGGGGGGGGGGGCGFGDDDGGGGGFGGGGGGG8DDFGFGGFAEFGGFGFDDAF=8=ADFFCGFCFEFBFGG5EFD?DFF?DF5C9DFDDCFF8+*3=@CF7,:6@5):=EFF55CE*3D=*<>A8*0;>FF*;:;<A*5B<B)*8*9847*7(
@M00200:205:000000000-AKKM3:1:1101:20109:17335 2:N:0:1
TACTAGGGTATCTAATCCTGTTTGCTCCCCACGCTGTCGCGCCTCAGCGTCAGTAATGGACCAGCTCGCCGCCTTCGCCACCGGTGTTCTTCCCAATATCTACGAATTTCACCTCTACACTGGGAATTCCACGAGCCTCTTCCATCCTCAAGCAACCCAGTATCAAGCGCAGTCCCCAGGTTGAGCCCAGGAATTTCACGCCTGACTTGGGCCGCCGCCTACGCGCCCTTTATACCCAATTCTACAG
+
CCCCCGGGGGGGGGGGGGGGGGGGGGGGGGGGGGGGGGGGGGGGGGGGGGGGGGGGGGGGGGGGGGGGGGGGGGGGGGGGGGGGGGGGGGGGGGGGGGGGGGGGGFGGGGGGGGGFGGGGGGGGGGGGGGGGGGGGGFGFFGGFGFGFGFGGGGGFFEGFGGFGFFGGFGFFFFFFFFGFGGGGFGGFAFF5FFGGFEG=>9<>BEFEEFFFBFGGFGFF?DFEBGFGC<:9<B5AGF08<<AFA4:
@M00200:205:000000000-AKKM3:1:1101:8285:17340 2:N:0:1
TACGAGGGTATCTAATCCTGTTTGCTCCCCACGCTTTCGTGCATGAGTGTCAGTGTTGGCCCAGAAGGCTGCCTTCGCCATCGGTGTTCCTCCAGATCTCTACGCATTTCACCGCTACACCTGGAATTCCACCTTCCTCTGCCACACTCCAGCCACGTAGTTTCGAGCGCAATTCCCAAGTTAAGCCCGGGGATTTCACACTCGACATGCGCGGCCACCTGCGCACACTTTAAACCCAATTCTACAGAGAC
+
CCCCCGGGGGGGGGGGGGGGGGGGGGGGGGGGGGGGGGFGGGGGGGGGGGGGGGGGGGGGGGEFGGGGGGGGGGGGGGGGGGGGGGGGGGGGGGGGGGGGGGFGFGGGGGGGGGGFGGGGGGGF8EGGGGGGGGGGGFGFF=FDFFGDG?FFGG?FDFFBEG;E@FC>5@A9>DF?DAC9C;CGFCA?>D>>>7;*=;:EBB=29>457>@99(=?@GFF11356C5C<+7)762(;6(344A2)4)-2((
@M00200:205:000000000-AKKM3:1:1101:16603:17341 2:N:0:1
TACGAGGGTATCTAATCCTGTTTGCTCCCCACGCTTTCGCGCCTCAGCGTCAGTTATCGTCCAGAAAGCCGCCTTCGCCACCGGTGTTCCTCCTAATATCTACGCATTTCACCGCTACACTAGGAATTCCGCTTCCCTCTCCGACACTCAAGATTTCCAGTTTCAAGTGCAGTTCCTCAGTTGAGCCGAGGGATTTCACACCTGACTTGCAATCCCGCCTACACGCCCTTTAAGCCCAATTCTACAG
+
CCCCCGGGGGGGGGGGGGGGGGGGGGGGGGGGGGGGGGGGGGGGGGGGGGGGGGGGGGGGGGGGGGGGGGGGGGGGGGGGGGGGGGGGGGGGGGGFGEGGGGGGGGGGGGGGGGGDGGGGGCFGEGGGGGGGGGDGGFGFFGGFGFGFGF1=BFGFFGGFGGEGFAFGCGCAFFFFFFFAFFGGFGG5@GDFFGFGFFGFFF=3:BEEFEFEFFGEFDE?D=FF@DAD3>E9C7@1=;(8ECEFF)8
@M00200:205:000000000-AKKM3:1:1101:14396:17346 2:N:0:1
TACTAGGGTATCTAATCCTGTTTGCTCCCCACGCTTTCGCGCCTCAGCGTCAGTTACAGTCCAGAGAGCCGCCTTCGCCACTGGTGTTCCTCCACATCTCTACGCATTTCACCGCTACACGTGGAATTCCGCTCTCCTCTTCTGCACTCAAGTCTCCCAGTTTCCAGTGCGTCACGGGGTTGAGCCCCGCACTTAGACACCAGACTTAAGAAACCGCCTGCGCGCGCTTTATGCCCAGTTCTACAG
+
CCCCCGGGGGGGGGGGGGGGGGGGGGGGGGGGGGGGGGGGGGGGGGGGGGGGGGGGGGGGGGGGGGGGGGGGGGGGGGGGGGGGGGGGGGGGGGGGGGGGGGGGGGGGGGGGGGGEGGGGGGGGGGGGFGGGGGGGGFFEFGGFGFGEGFFFGGGFFGGFGGFGFFGGFGFDFFFEDFGFGECFFGGFDD>>BF9++9BDFFFFBFE44?EF(5BCBGEF@49>68>/7>):<<>BC444<AA94:
@M00200:205:000000000-AKKM3:1:1101:6257:17362 2:N:0:1
TACAAGGGTATCTAATCCTGTTCGCTCCCCACACTTTCGCTCCTCAGCGTCAGGTCATTCCCAGAGAACCGCCTTCGCCACCGGTGTTCCTCCTGATATCTGCGCATTTCACCGCTACACCAGGAATTCCGTTCTCCCCTGAATACCTCTAGTCTGCCCGTATCGGAAGCAAGCGCCGTGTTAAGCACGGCGTTTTCACTCCCGACCCGACAAACCGCCTACGAGCCCTTTATACCCAATTCTAACGAGCC
+
CCCCCGGGGGGGGGGGGGGFGGGGGGGGGGGGCGGGGGGGGGGGGGGGGGGGGGFFGGGGGGGGGFGGGGGGGGGGGGGGGGGGGEGGGGGGGGGGGGGGGGGDGGGGGGGGDGGDCF?FCFGGF8DGGGGGCE?;EFDD?D8C=?FDFFFGFCGBFDFFEGFGFBD+@CA@*:>D9BGFFGGCFCFA@45?9?EGFFD<BFDF99(:1069>3EF@DA(4:?>BEFG*9:925<<F?::<A))).2:9>(
@M00200:205:000000000-AKKM3:1:1101:7261:17382 2:N:0:1
TACCAGGGTATCTAATCCTGTTTGCTCCCCACGCTTTCGAGCCTCAGCGTCAGTAATGGACCAGTATGTCGCCTTCGCCACTGGTGTTCTTCCGAATATCTACGAATTTCACCTCTACACTCGGAGTTCCACATACCTCTTCCATACTCAAGATAGCCAGTATCAAAGGCAATTCCAAGGTTGAGCCCTGGGCTTTCACCTCTGACTAAACTATCCTCCTACGCTCCCTTTATACCCAGTTCTACCG
+
CCCCCGGDGGGGGGFFGGGGGGGFGGGGGGGGGGGGGG@C@CFFGFCFGGGGCDEE9ED9FGGGFDGGFGFGGGGG?FGGGGDAFDGGGGGGGGGGGGGFFGGD@,FFGGGGA,DFDGGGGGFEFEECFFCGGG8FD7E*+EFFFFF<FFF?68=++DFFFGEGFBAF5DF=FE?FF?DDGG?CDCG5?FFFFGG64CFC*558=*8C5EFE5;D<*4*88>=?8@*9*5)*:*:<DB):A6CF4*-
@M00200:205:000000000-AKKM3:1:1101:13117:17388 2:N:0:1
TACAAGGGTATCTAATCCTGTTTGCTCCCCACGCTTTCGAGCCTCAGCGTCAGTAATGGACCAGTATGTCGCCTTCGCCACTGGTGTTCTTCCGAATATCTACGAATTTCACCTCTACACTCGGAGTTCCACATACCTCTTCCATACTCAAGATAGCCAGTATCAAAGGCAATTCCAAGGTTGAGCCCTGGGCTTTCACCTCTGACTAAACTATCCGCCTACGCTCCCTTTAAACCCAATTCTACAG
+
CCCCCGGGGGGGGGGGGGGGGGGGGGGGGGGGGGGGGGGGGGGGGGGGGGGGGGGGGGGGGGGGGGGGGGGGGGGGGGGGGGGGGGGGGGGGGGGGGGGGGGGGGGGGGGGGGGGFGGGGGGGGGGGGGGGGGGGGGFGFFGDFGFDEFFDGAFFFFFCFGGFGFFGGFGFBFFFFFFGFGGGGFGGFFFDFFGGC?*@CEFFFFFCEE@EFFFGFAFBA9CABFGBG>FE*A;B:C(6=CEFFFC)
@M00200:205:000000000-AKKM3:1:1101:9431:17408 2:N:0:1
TACCGGGGTATCTAATCCTGTTTGCTCCCCACGCTTTCGCGCCTCAGCGTCAGTTACAGTCCAGAGAGCCGCCTTCGCCACTGGTGTTCCTCCACATCTCTACGCATTTCACCGCTACACGTGGAATTCCGCTCTCCTCTTCTGCACTCAAGTCTCCCAGTTTCCAGTGCGTCACGGGGTTGAGCCCCGCACTTAGACACCAGACTTAAGAAACCGCCTGCGCGCGCTTTCTGCCCAATTCTACAG
+
CCCCCGGGGGGGGGGGGGGGGGGGGGGGGGGGGGGGGGGGGGGGGGGGGGGGGGGGGGGGGGGGGGFGGGGGGGGGGGGGGGGGFGGGGGGGGGGGGGGGGGGGGGGGGGCGGGGFGGGGGGGGFCEFGGGGGGGFGFGFFGGFGFGFGFCCFGGFFFGFGGFGFFGGFG>AFFDDFF5@FECFFFGB>DED:CC7@>CDF2@BFBC4).6CDFGE48)3=36>@C>95D)69A3?+2()6<)6)3
@M00200:205:000000000-AKKM3:1:1101:18119:17410 2:N:0:1
TACGCGGGTATCTAATCCTGTTCGCTCCCCATGCTTTCGCTCCTCAGCGTCAGTTAATGCCCAGAGAACCGCCTTCGCCACCGGTGTTCCTCCTGATATCTGCGCATTTCACCGCTACACCAGGAATTCCGTTCTCCCCTGCATACCTCCAGTCTGCCCGTATCGAAAGCAAGCCAGGTGTTAAGCACCTGGTTTTCACTCCCGACGCGACAAACCGCCTACGAGCCCTTTAAACCCAGTTCTACAG
+
CCCCCGGGGGGGGGFGGGGGGGGGGGGGGGGGGGGGGGGGGGGGGGFGGGGGGGGGGGGGCFFFGGGFGGGGGGGGFGGGGGGCGGGGGGGGGGGGGGGGGGGGGGGGGGGGGGGFCGGGG6EDDFFFGGG8?FGFG?EDFG8D:FCEGFGDGGG??C?BGGFGFFGGFGF@A5?6CFCFGG>C6CFFFGGFFGGGFFGFF=7/52((70:93=FC;DF6:?()8EEGG:?9)447C(444))69>)
@M00200:205:000000000-AKKM3:1:1101:22913:17410 2:N:0:1
TACTCGGGTATCTAATCCTGTTTGCTACCCACGCTTTCGAGCCTCAGTGTCAGTTACAGTCCAGAGAGCCGCTTTCGCCACCGGTGTTCCTCCATATATCTACGCATTTCACCGCTACACATGGAATTCCACTCTCCTCTACTGCACTCAAGTCTAACAGTTTCCAATGCACACAATGGTTGAGCCACTGCCTTTTACATCAGACTTATTAAACCACCTGCGCTCGCTTTAAGCCCAATTCTACAG
+
CCCCCGGGGGGGGGGGGGGGGGGGGGGGGGGGGGGGGGGGGGGGGGGGGGGGGGGGGGGGGGGGGGGGGGGGGCGGCGGGGGGGGGGGGGGGGGGFGFFGGGGGGGGGCFGGGGGFDFFGGGGGGGGGGGGGGGGGFFGFFGGFGFGFGF=FGGFFFGGBFFFG7;DGBC7>FDEFDF+=F>8FFF8F58D9CFGGFFGFFFB*>@*:CEE@AC,8>DFEC=A>A547>CC44>898(74@C5EF3
@M00200:205:000000000-AKKM3:1:1101:9809:17413 2:N:0:1
TACTAGGGTATCTAATCCTGTTTGCTCCCCACGCTTTCGAGCCTCAGTGTCAGTTACAGGCCAGAGAGCCGCTTTCGCCACCGGTGTTCCTCCATATATCTACGCATTTCACCGCTACACATGGAATTCCACTCTCCTCTCCTGCACTCAAGTCTACCAGTTTCCAATGCATACACTGGTTGAGCCACTGCCTTTTACACCAGACTTAATAAACCACCTGCGCTCGCTTTACACCCCTTTCTACAGAGCTC
+
CCCCCGGGGGGGGGGGGGGGGGGGGGGGGGGGDGGGGGGGGGGGGGGGGGGGGGGGGGFGGEGFGGG:FFCGGCGGDGGGGGDEFEGGGGGGGGFEFGGGGFGCGGGGGGGGGGGFGG?FGGF8FBDFGGFGGGGGGFGDFGGFGFGFGFF6EDFFCD8DEDDF7+?F5E7>DDF*=D6<F@F6FF8DF6?FAFGFC@EEF=@)8=;C*@CEE@ED5;6:C:59<1?CFG*9*375*(0>9C?E=@)4(/.
@M00200:205:000000000-AKKM3:1:1101:4371:17502 2:N:0:1
TACGGGGGTATCTAATCCCGTTCGCTCCCCACGCCTTCGCGCCTCAGCGTCAGGTCAGGTCCAGCGAGCCGCCTTCGCCACTGGTGTTCCTCCGGATCTCTACGCATTTCACCACTACACCCGGAATTCCACTCGCCTCTCCCTGCCTCCAGCTGGCCCATCTCGCCGGACCCTCCCCCGTTGAGCGGGGGGCTTTCACCGACGGTGCGACCATCCGCCTGCGCGCGCCTTCAACCCAATTCTACAG
+
CCCCCGGGGGGGGGGGGGGGGGGGGGGGGGGCFGGGGGGGGCGGGGGGGGGGG@FGFGGGGGGGGGGEGGGGGCGGGGGGGGGFEGGDGGGCFE@@BFGGGGGGGGGGGGGGGGGFDGGGGDGCGEFCFDD<8C6@E?G@FFGFFFFEGAG>,;09>,9BDGCD499C)?BB>;FEFBGFFC*:6@=B5CG37>566)3<((96(-,4((49()3;?FE0(425(8)))*-).<>?GF(,)))-)),
@M00200:205:000000000-AKKM3:1:1101:24962:17555 2:N:0:1
TACGGGGGTATCTAATCCTGTTTGCTCCCCACGCTTTCGAGCCTCAGCGTCAGTAATGGACCAGTATGTCGCCTTCGCCACTGGTGTTCTTCCGAATATCTACGAATTTCACCTCTACACTCGGAGTTCCACATACCTCTTCCATACTCAAGATAGCCAGTATCAAAGGCAATTCCAAGGTTGAGCCCTGGGCTTTCACCTCTGACTACACTATCCGCCTATGCTCCCTTTAAACTCAATTCTACAG
+
CCCCCGGGGGFGGGGGGGGGGGGGGGGGGGGGGGGGGGGGGGGGGGGGGGGGGGGGGGFGGGGFGGGFGGGGGGCFGGGGGGGGGGGGGGGGGGGDGGGGGGGGG8FFGGFGGGGFGFGGGGGEGGGGGDDGGGGFGFGDBGGFGDDEFF,A=AD?FGFFFDFG*CF86?DBCCA8F;95><?7A?CFFFF>ACCFFCG@@@@64EA*):>CEEDE49?=(*0A?F;FF+044*7*?;477CEFEC;
@M00200:205:000000000-AKKM3:1:1101:22348:17558 2:N:0:1
TACCGGGGTATCTAATCCTGTTCGCTCCCCACACTTTCGCTCCTCAGCGTCAGGTCATTCCCAGAGAACCGCCTTCGCCACCGGTGTTCCTCCTGATATCTGCGCATTTCACCGCTACACCAGGAATTCCGTTCTCCCCTGAATACCTCTAGTCTGCCCGTATCGGAAGCAAGCGCCGTGTTAAGCACGGCGTTTTCACTCCCGACGCGACAAACCGCCTACGAGCCCTTTATACCCAATTCTACAG
+
CCCCCGGGGGGGGGGGGGGGGGGGGGGGGGGGGGGGGGGGGGGGGGGGGGGGGGGGGGGGFGGGGGGGGGGGGGGGGGGGGGGGGGGGGGFGGGGGGGGGGGGGGGGGGGGGGGGFGGGGGGGGGFFFGGGGCFGGAFGDFGGFGFFEGFGGGGGFFGFAG>5@@FGGFGF<F>EFFFGEGGGGFGCFFDGFFGG:FEGFFFFFD(..627;1<FE>GF002(7(27C<<249><:C,8<A24A>90
@M00200:205:000000000-AKKM3:1:1101:25983:17576 2:N:0:1
TACACGGGTATCTAATCCTGTTCGCTCCCCACACTTTCGCTCCTCAGCGTCAGGTAATGCCCAGAGAACCGCCTTCGCCACCGGTGTTCCTCCTGATATCTGCGCATTTCACCGCTACACCAGGAATTCCGTTCTCCCCTGCATACCTCCAGTCTGCCCGTATCGAAAGCAAGCCAGGTGTTAAGCACCTGGTTTTCACTCCCGACGCGACAAACCGCCTACGAGCCCTTTATGCCCAATTCTACCGCCAT
+
CCCCCGGGGGGGGGGGGGGGGGGGGGGGGGGGEEGGGGGGGFGGGGGGGGGGDGGGGGGGGGGGGGGGGGGGGGGGGGGGGGGGGGGGGGGGGGGGGGGGGGFGGGGGGGGGGDGFGGGGGGGDFFGGGGFEGGGFFFGFFGGFGFFFFFGGGGFFFCGFGGFF=5CEDFF<ACFFFFGFFEFFFFGFFCFFFGDFCEDEF2>27(5>>FFF0=E@9DE3@@;:,8)99759A<><EFB(64<>>)(((,(
@M00200:205:000000000-AKKM3:1:1101:9638:17676 2:N:0:1
TACCGGGGTATCTAATCCTGTTTGCTCCCCATGCTTTCGTGCCTCAGTGTCAAACCAATCGTAGCCACCTGCCTTCGCACTCGGTGTTCTGGATGATATCTATGCATTTCACCGCTACACCATCCATTCCGGCAGCCTCCAATTATTTCAAGCCGGTCAGTATCAATGGCACCTCGATTGTTGCGCAACCGTATTTCACCACTGACTTCACAGGCCACCTACGCCCCCTTTAAACCCAATTCTACAC
+
CCCCCGGGGGGGGGGGGGGGGGGGGGGGGGG9FGGGGGCFFGGGGFGFCGGGGGGDGCGGGEFGGGFFGGGGGGGGFGG7FEGDFEGGFFFCDFFFC<FGFD?AFFGGDFGGFGEFGGFF>FF@FGDFGCF6CCDDFBGFF88DAE@EGF8+@8D>EG8FGG9EB+=80@5>?DFB56D5FD@+3@:*<37@5FGGFFGFBF@)*:AE**1/*7>C);6B=F(/(4):<4@)17=(=0334675)1(
@M00200:205:000000000-AKKM3:1:1101:21647:17778 2:N:0:1
TACAGGGGTATCTAATCCTGTTTGCTCCCCACGCTTTCGAGCCTCAGCGTCAGTAATGGACCAGTATGTCGCCTTCGCCACTGGTGTTCTTCCGAATATCTACGAATTTCACCTCTACACTCGGAGTTCCACATACCTCTTCCATACTCAAGATAGCCAGTATCAAAGGCAATTCCAAGGTTGAGCCCTGGGCTTTCACCTCTGACTAAACTATCCGCCTACGCTCCCTTTATACCCAATTCTACAGTGAT
+
CCCCCGGGGGGGGGGGGGGGGGGGGGGGGGGGGGGGGGGGGGGGGGGGGGGGGGGGGGGGGGGGGGGGGGGGGGGGGGGGGGGGGGGEFGGGGGGGGGGGGGGGGGGGGGGGGGGBGGGGGGDEDEEDGGGGGGGGGFGFFGGFGFGF?DFGFGGFFGGFGGCGFFFGFGFFFFFFF?D5FF??BFFDFFDFFGGGFFGEFDBEEF@=*55ABEGFFFFFDDDBAEEGCC46AE*7<B2(94@@**.*1**
@M00200:205:000000000-AKKM3:1:1101:9242:17829 2:N:0:1
TACAAGGGTATCTAATCCTGTTTGCTCCCCACGCTTTCGTGCATGAGCGTCAGTGTTGGCCCAGGGGGCTGCCTTCGCCATTGGTGTTCCTCCACATCTCTACGCATTTCACCGCTACACATGGAATTCCACTCTCCTCTACTGCACTCAAGTCTAACAGTTTCCAATGCACACAATGGTTGAGCCACTGCCTTTTACATCAGACTTATTAAACCACCTGCGCTCGCTTTATGCCCAGTTCTACAG
+
CCCCCGGGGGGGGGGGGGGGGGGGGGGGGGGGGGGGGGGGGGGGGGGGGGGGGGGGGGGGGGGGGGGGGGGGGGGGGGGGDGGGGGGGGGGGGGGGGGGGGGGGGGGGGGGGGGGFGGGGGGGGGGGGGGGGGGGGGFGFFGGFGFGFGFFGGGGFFGGFGDDFEFFFBFFFFDDDFF6?FEFF9<,**5A?AFFGFEFCEFF5C@75;EECFFGFDCAEF543>=>CGF=E4@BF7958CFCCFE
@M00200:205:000000000-AKKM3:1:1101:27049:17857 2:N:0:1
TACTGGGGTATCTAATCCTGTTTGCTCCCCCAGCTTTCGCGCCTGAGCGTTAGGACAGGCCCAGAGATCCGCCTTCGCCACCGGTGTTCCTCCCGATATCTGCGCATTTCACCGCTACACCGGGAATTCCGATCTCCCCTACCTGCCTCGAGCCCGACAGTATCGAATGCAGGCCCGGGGTTGAGCCCCGGGTTTTCACATCCGACTTACCGGGCCGCCTGCGCGCGCCTTAAGCCCAGTTCTACAG
+
CCCCCGGGGGGGGGGGGGGGGGGGGGGGGGGGGGGGGGGGDGGGGGGGGGGGGGGGGGGGGGGFGGGGGGFFGGGGGGGGEGGGGGGGGGFGGGG7CGGGGGGGGDEEFGGGGGG>DGGGGGGGGDFGGGGGGGGCFFEDFFGFGFGFGFGDGGGFFGGE;C5EFFFCAGFFFFFEFFGAFEDC6?C;BGDDDECFFEGF?@8((,38<ABB;BGGFGD1:89B6=5C)*2,99)4:((..:)6<2)
@M00200:205:000000000-AKKM3:1:1101:12804:17870 2:N:0:1
TACACGGGTATCTAATCCTGTTTGCTCCCCACGCTTTCGAGCCTCAGCGTCAGTAATGGACCAGTATGTCGCCTTCGCCACTGGTGTTCTTCCGAATATCTACGAATTTCACCTCTACACTCGGAGTTCCACATACCTCTTCCATACTCAAGATAGCCAGTATCAAAGGCAATTCCAAGGTTGAGCCCTGGGCTTTCACCTCTGACTAAACTATCCGCCTACGCTCCCTTTAAACCCAATTCTACAGAGAC
+
9CCCCGGGGGGGGGGGGGGGGGGGGGGGGEFGGGGGGGGGGGGGGGGGGEEGGGGGGGGGDFGFGGGGGGGGGGGGGGGGGGFGFFFGGGGGGGGGGGGGGGGFEFGGG;EGGGGF=EGGGGGGGDGGGGGGGGGGDFGFFDFFGFG9?DD69ACDBGC5D9DDEFGFFG?5DEF7DFDFFG=6*88FFDCFA?FGA;A=C@E)8::A@55A>*@@>GFFD=93)45;*546?=B2C(63865@E=3>(7(
@M00200:205:000000000-AKKM3:1:1101:4956:17882 2:N:0:1
TACTAGGGTATCTAATCCTGTTTGCTCCCCACGCTTTCGAGCCTCAGCGTCAGTAATGGACCAGTATGTCGCCTTCGCCACTGGTGTTCTTCCGAATATCTACGAATTTCACCTCTACACTCGGAGTTCCACATACCTCTTCCATACTCGAGATAGCCAGTATCAAAGGCAATTCCAAGGTTGAGCCCTGGGCTTTCACCTCTGACAAAACTATCCGCCTAGGCTCCCTTTAAACCCACTTCTACAG
+
CCCCCGGGGGGGGGFGGGGGGGGGGGGGGGGGFGGGGGGCFFGGGGGGGGGGGGGGGGGGGGGGGGGFFG?FGGGGGFGGGGGGGGEEGGG<FFFCCFCGGGGGGGGFGFGGFGGFGGGF9EGGDGG=EEEFGCDEGCEEFGDFGFGFGEGCGGGFFF?D8DDD*<=9DFFDFF9FF=D?DFFGFFG5BGF?BCCFFCC8@585=7**)0:88@9,89*85))3:EDDD?E=E/*77>=3*09*94>
@M00200:205:000000000-AKKM3:1:1101:18798:17884 2:N:0:1
TACGCGGGTATCTAATCCTGTTTGCTCCCCACGCTTTCGAGCCTCAGCGTCAGTAATGGACCAGTATGTCGCCTTCGCCACTGGTGTTCTTCCGAATATCTACGAATTTCACCTCTACACTCGGAGTTCCACATACCTCTTCCATACTCAAGATAGCCAGTATCAAAGGCAATTCCAAGGTTGAGCCCTGGGCTTTCACCTCTGACTAAACTATCCGCCTACGCTCCCTTTATGCCCAGTTCTACAGAGAC
+
CCCCCGGGGGGGGGGGGGGGGGGGGGGGGGGGGGGGGGGGGGGGGGGGGGGGGGGGGGGGGGGGGGGGGGGGGGGGGGGGGGGGGGGGGGGGGGGGGGGGGGGGGGGGGGGGGGGFGGGFEFGGGGGGGGGGGGGGGFGFFGGFGFGCGF=?AFCDBCF?FDEGFDGDFGFFFFFCFFGFFGFFFGGFFGG>FGGGFFGF:@ECEFFFF;BFEAFEAGFDABFB?G6:8:>CCE9BC)(636?9?C4)(/(
@M00200:205:000000000-AKKM3:1:1101:9345:17953 2:N:0:1
TACTCGGGTATCTAATCCTGTTTGCTACCCACGCTTTCGAGCCTCAGTGTCAGTTACAGTCCAGAGAGCCGCTTTCGCCACCGGTGTTCCTCCATATATCTACGCATTTCACCGCTACACATGGAATTCCACTCTCCTCTACTGCACTCAAGTCTAACAGTTTCCAATGCACACAATGGTTGAGCCACTGCCTTTTACATCAGACTTATTAAACCACCTGCGCTCGCTTTAAGCCCAATTCTACAG
+
CCCCCGGGGGGGGGGGGGGGGGGGGGGGGGGGGGGGGGEEFGGGGGGGGGGGGGGGGGGGGGGGGGGGGGGGGGGGEGGGGGEGGGGGGGGGGGGGGGGGGGGGGGGGGGGGGGEFGGGGGGGGGGGGGFGGGGGGGFGFFFFFGFGFGF?FGFGFFGGB:CFGFFCGBFFDDDF*3;=DFE+=DEFFFDG5AFGGCCCEE6=*8CC@C=AA5>EF=*;C5)7@=:4;FF4<;>B=,954CFFFE3
@M00200:205:000000000-AKKM3:1:1101:18249:17973 2:N:0:1
TACAGGGGTATCTAATCCTGTTCGCTCCCCACACTTTCGCTCCTCAGCGTCAGGTAATGCCCAGAGAACCGCCTTCGCCACCGGTGTTCCTCCTGATATCTGCGCATTTCACCGCTACACCAGGAATTCCGTTCTCCCCTGCATACCTCCAGTCTGCCCGTATCGAAAGCAAGCCAGGTGTTAAGCACCTGGTTTTCACTCCCGACGCGACAAACCGCCTACGAGCCCTTTAAACCCAATTCTACAG
+
CCCCCGGGGGGGGGGGGGGGGGGGGGGGGGGGDGGGGGGEEGGGGGGGGGGGGGGGGCFFGFCGFFGGGGGGGD:FGFGGDGGGGGF@A@FFG8FFGGGGGGFGGGGGGGFEGGDBDFDFGGGGFFGFGGF8=?GG@DGDAD??FFGEFFCGCFGB?FGAEGFGFFGGFGFB?5?FC?9CFEGGF7<A>FGFFFFCFFGEEF2>>B@=@2:@@FGGBGFFFF657CBF5>8B)6A<EFF?2><<4)3
@M00200:205:000000000-AKKM3:1:1101:25226:18006 2:N:0:1
TACTGGGGTATCTAATCCTGTTTGCTACCCACGCTTTCGAGCCTCAGTGTCAGTTACAGTCCAGAGAGCCGCTTTCGCCACCGGTGTTCCTCCATATATCTACGCATTTCACCGCTACACATGGAATTCCACTCTCCTCTACTGCACTCAAGTCTAACAGTTTCCAATGCACACAATGGTTGAGCCACTGCCTTTTACATCAGACTTATTAAACCACCTGCGCTCGCTTTATGCCCACTTCTACAG
+
C<CCCGGGGGGGGGGGGGFGGGGGGGGGGGGGGGGGGGGGGGGFFGGGGGGGGFGGGGGGGGGGGGGG?FGGD:FGGGGGGGGGGGGGGGGGGGGGGDFGGDFGCE=FFEGGGDGF6:DFGGGGGGGGGGGD@CFFCD8:FGFFF?FFGFDDFGGFDGGFDDDC;+CCFF7DFDFFFB6=>@?85DGFFGGFFGCC?@C@E@*8=@771;;E@C6DC>55)15*:4?7>9E<C=5>7(88>CCE==
@M00200:205:000000000-AKKM3:1:1101:14321:18099 2:N:0:1
TACTCGGGTATCTAATCCTGTTCGCTCCCCATGCTTTCGCTCCTCAGCGTCAGTTAATGCCCAGAGACCTGCCTTCGCCATCGGTGTTCCTCCTGATATCTGCGCATTTCACCGCTACACCAGGAATTCCAGTCTCCCCTACATCACTCTAGTCTGCCCGTACCCACCGCAGATCCGGAGTTGAGCCCCGGACTTTCACGGCAGACTTACCAAACCGCCTACGCGCCCTTTAAACCCAGTTCCTCCACAAC
+
CCCC@FGGGGGGGGGGGGGGGGGGGGGGGGG-EFGGGGG7@FGGGGGGGGGGGGGGFGGGGGGGD8F@F,EFGGGGGGGGCGGGEGGGGAFGGFFGGGGGGGGGGGGG8DFGGGGFGGGGFGGGGGGFGGF,3=DGG068?E??D5==DBGG6=@9@FGFG>=C<DGC9EA9?8FFFA7DFGFGFGGFFGG*@CFGF<C99A(-6>3*/*.*)7BF,:B<D@;8(:>DC*)).6<:E:044-6)-,,((.(
@M00200:205:000000000-AKKM3:1:1101:4866:18121 2:N:0:1
TACAAGGGTATCTAATCCTGTTTGCTCCCCACGCTTTCGAGCCTCAGCGTCAGTAATGGACCAGTATGTCGCCTTCGCCACTGGTGTTCTTCCGAATATCTACGAATTTCACCTCTACACTCGGAGTTCCACATACCTCTTCCATACTCAAGATAGCCAGTATCAAAGGCAATTCCAAGGTTGAGCCCTGGGCTTTCACCTCTGACTAAACTATCCGCCTACTCTCCCTTTAAGCCCACTTCTACAG
+
CCCCCGGGGGGGGGGGGGGGGGGGGGGGGGGGGGGGGGGGGGGGGGGGGGGGGGGGGGGGGGGGGGGFGGFGGGGGGDGGGGGGGGGGGGGGGGECGGGGGGGGGGGGGGGGGGGFFGGGGCFGGGGFGGGGGGGGGFGFFGGFGFGFGFGGGGGBDFGFDGEGFFGGFGF5DDFFFFFFGG80*66DF=D?FDFGF7FF@CF):=6**5)0:=AD55A=):*3;DAF9;=CC=EEGF4@65CEE6@
@M00200:205:000000000-AKKM3:1:1101:14683:18139 2:N:0:1
TACCGGGGTATCTAATCCTGTTTGCTACCCACGCTTTCGCACCTCAGTGTCAGTGTCAGTCCAGAAGGCCGCCTTCGCCACTGGTATTCCTCCCGATCTCTACGCATTTCACCGCTACACCGGGAATTCTACCTTCCTCTCCTGCACTCTAGCTTGACAGTTCCGGATGCCGTTCCCAGGTTGAGCCCGGGGCTTTCCCAACCGGCTTATCAAGCCACCTACGCGCGCTTTAAGCCCAATCATACAGAGAC
+
CCCCCGGGGGGGGGGGGGGGGGGGGGGGGGGFGGGGGGGGGCFGGGGGGGGGGGGGGGGGGGGGGGGGGFGGGGGGGGGGGGGGGGGGGGGGGGGFEEGGFGGGGGGGGGFGGCG>=FFGGEEGGGGFCF,DDFGGGFGFFGGFGFGFG?FFFD7D5EGFG?DGDBD65EFAF>FFAFF>FGFC9EFFFDD>>EF;+8,>(55>21:()9<E58CC;F)(5=D5(*059544<><?G181()).482)(.(
@M00200:205:000000000-AKKM3:1:1101:9354:18146 2:N:0:1
TACCGGGGTATCTAATCCTGTTTGCTCCCCACGCTTTCGAGCCTCAGCGTCAGTAATGGACCAGTATGTCGCCTTCGCCACTGGTGTTCTTCCGAATATCTACGAATTTCACCTCTACACTCGGAGTTCCACATACCTCTTCCATACTCAAGATAGCCAGTATCAAAGGCAATTCCAAGGTTGAGCCCCGGGATTTCACCCCTGACTTAAAGGTCCGCCTACGCTCCCTTTAAACCCAATTCTACAG
+
CCCCCGGGGGGGGGGGGGGGGGGGGGGGGGGGGGGGGGGFGGGGGGGGGGGGGGGGGGAFGGGGGGGGGGGGGGGGFGGGGGGGFFFEGGGGGGGGGGGGGGGGGGGGGGFGGGGFGGGGGGGEGGGGGGGGGFGGGFGEFGGFGFGFGFGGCFDBFDDFGFEGCFDG:@FDFFF7D4A*CD=D@EGF?DG>9@7CF@F@C5=>528E;66*1>FGFGFDD=5B@GFGF>E4647=8<?3;<C?E.)
@M00200:205:000000000-AKKM3:1:1101:11931:18159 2:N:0:1
TACGCGGGTATCTAATCCTGTTCGCTCCCCATGCTTTCGCTCCTCAGCGTCAGTTAATGCCCAGAGACCTGCCTTCGCCATCGGTGTTCCTCCTGATATCTGCGCATTTCACCGCTACACCAGGAATTCCAGTCTCCCCTACATCACTCTAGTCTGCCCGTACCCACCGCAGATCCGGAGTTGAGCCCCGGACTTTCACGGCAGACGCGACAAACCGCCTACGAGCTCTTTATACCCAATTCTACAGAGAC
+
CCCCCGGGGGGGGGGGGGGGGGGGGGGGGGGGGGGGGGGGGGGGGGGGGGGGGGGGGGGGGGGGGGGGGGGGGGGGGGGGGGGGGGGGGGGGGGGGGGGGGGGGGGGGGGGGGGGFGGGGGGGGGGGGGGGGGGGGGFGFFGGFGFGEGFGCGGGFFGGFGGFGFFGGFGFF>EFFA>CBF6CGFGFFED=5?GGDC?F=9@@F@@@@;16>9@GGFGF:6<?>6E@GF7<4>FFBGB??DFBADA?D0:(
@M00200:205:000000000-AKKM3:1:1101:17746:18176 2:N:0:1
TACTAGGGTATCTAATCCTGTTTGCTCCCCACGCTTTCGAGCCTCAGCGTCAGTAATGAGCCAGTGTGTCGCCTTCGCCACTGGTGTTCTTCCGAATATCTACGAATTTCACCTCTACACTCGGAGTTCCACACACCTCTCTCATACTCAAGACACCCAGTATCAAAGGCAATTCCGAGGTTGAGCCCCGGGATTTCACCCCTGACTTAAATGTCCGCCTACGCTCCCTTTAAACCCAATTCTACAG
+
CCCCCGGGGGGGGGGGGGGGGGGGGGGGGGGGGGGGGGGGGGGGGGGGGGGGGGGGGGGGGGGGGGGGGGGGGGGGGGGGGGGGGGGGGGGGGGGGGGGGGGGGGGGGGGGGGGGFGGGGGGGGGGGGGGGGGGDEGFGFFGGFGFGFGFGGGGGFF88DGGFGFFGGDFDFFFFFFFG?FEGDFFFF>GGFEEFGFFGEFFF>446EFE=<AEFFAGF295(:@EFG00;4?))3122;9CECFC3
@M00200:205:000000000-AKKM3:1:1101:13022:18179 2:N:0:1
TACGGGGGTATCTAATCCTGTTTGCTCCCCACGCTTTCGAGCCTCAGCGTCAGTAATGAGCCAGTGTGTCGCCTTCGCCACTGGTGTTCTTCCGAATATCTACGAATTTCACCTCTACACTCGGAGTTCCACACACCTCTCTCATACTCAAGACACCCAGTATCAAAGGCAATTCCGAGGTTGAGCCCCGGGATTTCACCCCTGACTTAAATGTCCGCCTACGCTCCCTTTAAGCCCAGTTCTACAGACAT
+
CCCCCGGGGGGGGFGGGGGGGGGGGGGGGGGGGGGGGGGCFGGGFGGGGGGGGGA,F<CFGGGGGGGGGFCGGGGGGGGGFFGGGGGGG9FGGGGGGCFGGGGF@8FGGGGG,EFFFGGGGFGEFCGGG8EFGGGGGFGFB=FFGFGFG7,=@D?6DGDFG?DD=FG,@CACFFFFA>CBEG*?68CF5?>>AEGGFCGE2>B>2@BE:*>.)9BF@GF1286>;EFGCD;)/).5C?(.<>A)6):2(.)
@M00200:205:000000000-AKKM3:1:1101:17133:18192 2:N:0:1
TACAGGGGTATCTAATCCTGTTTGCTCCCCACGCTTTCGTGCCTCAACGTCAGATATAGTTTGGTAAGCTGCCTTCGCAATCGGTGTTCTGTATGATCTCTAAGCATTTCACCGCTACACCATACATTCCGCCTACCGCAACTACTCTCTAGTCCAACAGTATTGGAGGCAGTTTCAGGGTTAAGCCCTAACATTTCACCTCCAACTTATCAAACCGCCTACGCACCCTTTAAACCCAGTTCTACAG
+
CCCCCGGGGGGGGGGGGGGGGGGGGGGGGGGGGGGGGGGGGGGGGGGGGGGGGGGGGGGGGGGGGGGGGGGGFFGGGGGGGGGGGGGGGGGGGGGGFGGGGGFGFGGGFEGGGGGEGGGFEFEFGGGFGFGGDGGEGBGFAGGFGFFEGFDGFGGFFGGFEGFGFFGGFGFFFEFFFFGFGFGGFGGDFGDFFGAD77CEFBDD58@8EFFFFFDFAGF=@==EAEDG*;7C4@E:@9(7:*78>CF
@M00200:205:000000000-AKKM3:1:1101:17013:18270 2:N:0:1
TACAGGGGTATCTAATCCTGTTTGCTCCCCACGCTTTCGAGCCTCAGCGTCAGTAATGGACCAGTATGTCGCCTTCGCCACTGGTGTTCTTCCGAATATCTACGAATTTCACCTCTACACTCGGAGTTCCACATACCTCTTCCATACTCAAGATAGCCAGTATCAAAGGCAATTCCAAGGTTGAGCCCTGGGCTTTCACCTCTGCCTAAACTATCCGCCTACGCTCCCTTTAAACCCAATTCTACAG
+
CCCCCGGGGGGGGGGGGGGGGGGGGGGGGGGGGGGGGGGGGGGGGGGGGGGGGGGGGGFGGGGGGGGGGGGGGGGGGGGGGGGGGGGGGGGGGGGGGGGGGGGGGGGGGGGGGGGFGGGGGGGGECBFGGGGGGGFGFGFFGGFGBFEFFGC@A+4DFGBGGFGFFGGFGFBB=DBFFFFG8DFFGGDFGFFFGFGFFGFFFF5*38A)88=8;DF8C>0:=5*)1:;9>=CECFBG=BDCCEFFC:
@M00200:205:000000000-AKKM3:1:1101:8518:18383 2:N:0:1
TACCAGGGTATCTAATCCTGTTTGCTCCCCACGCTTTCGAGCCTCAGCGTCAGTAATGGACCAGTATGTCGCCTTCGCCACTGGTGTTCTTCCGAATATCTACGAATTTCACCTCTACACTCGGAGTTCCACATACCTCTTCCATACTCAAGATAGCCAGTATCAAAGGCAATTCCAAGGTTGAGCCCTGGGCTTTCACCTCTGAATAAACTATCCGCCTAAGCACCCTTTAAACCCAATCCTACAG
+
CCCCCGGGGGGGCGGGGFGGGGFFGGGGGGFFEGGGGF@<@BCFGGFGGGGGGCFFC@FFGFGGFE<BCEFGFE@FFFG@FCFFFGFGGG85EFGE=FDG;DFGGGFFGFGGD9FFGGFG9,@884@DFGCD??8>DBFFF8ED8DGFDFEFFGGFC82*@BDF>DD=:,:DBDFF922@F8D?68DDF6D?*6@DFFFE68C@00;E*>6CAEGF)@5>5))**53*;95AC4657>9B(-8<3>3
@M00200:205:000000000-AKKM3:1:1101:25877:18466 2:N:0:1
TACTCGGGTATCTAATCCTGTTTGCTACCCACGCTTTCGAGCCTCAGTGTCAGTTACAGTCCAGAGAGCCGCTTTCGCCACCGGTGTTCCTCCATATATCTACGCATTTCACCGCTACACATGGAATTCCACTCTCCTCTACTGCACTCAAGTCTAACAGTTTCCAATGCACTCAATGGTTGAGCCACTGCCTTTTACATCAGACTTATTAAACCACCTGCGCTCGCTTTAAACCCAATTCTACAG
+
CCCCCGGGGGGGGGGGGGGGGGGGGGGGGGGGGGGGGGGGFGGGGGGGGGGGGGGGGGFGGGGGGGGGGGGGGGGGGGGFFGGGGGGGGGGGGGGGGGGGFGGGDEFGGGGGGGGFGFFGGGGGGGCEGGGGGGG8FFGFFGGFGFGFC?FCGGGFFGGFGGFGFFGFFDFDFBDDDF=DFG6DFEGFB+,@FGAFFFGCEFF5@@;AEFFF@>,,>DFC@=9:@=ACD>E*/7>F7>B*8?CCF=
@M00200:205:000000000-AKKM3:1:1101:4602:18476 2:N:0:1
TACCAGGGTATCTAATCCTGTTTGCTCCCCACGCTTTCGCGCCTCAGCGTCAGAACCGGACCAGTCAGCCGCCTTCGCCACTGGTGTTCTTGCGAATATCTACGAATTTCACCTCTACACTCGCAGTTCCACTAACCTCTTCCGGTCTCAAGCCATACACTATCGAAGGCAATTCTGTGGTTGAGCCACAGGCTTTCACCCCCGACTCATAAAGCCGCCTACGCGCCCATTAATACCAGTTCTACCG
+
AAC<@<FCFCFGGGGGGG9CFAAFGCFGGFGGGG@CFGECF@C7BE6CFCGDEGFGEGCGGGGGF<F6,BCF7?F9=FF7F85A5AC4CEFGGGGGGECFACEGE?FDDGCFFBFF?E,4,@FE:@6ED;=D8E8EGD@5<=E?>?DFGFCD9DGF0,A*7==F8C6+3331:C<+1?55@:DG*6AAFG,*9:9*+/,:)799((((.*186CC=;D:(,/33,3;:**))6))-3)5.))-)))(
@M00200:205:000000000-AKKM3:1:1101:28299:18487 2:N:0:1
TACACGGGTATCTAATCCTGTTTGCTCCCCACGCTTTCGCGCCTCAGCGTCAGAACCGGACCAGACAGCCGCCTTCGCCACTGGTGTTCTTGCGAATATCTACGAATTTCACCTCTACACTCGCAGTTCCGCTGTCCTCTTCCGGTCTCAAGCCAACCAGTATCGAAGGCAATTCTGTGGTTGAGCCACAGGCTTTCCCCCCCGACTTAATCGGCCGCCTACGCGCCCCTTAAGACCAATTCTACAGAGCT
+
CCCCCGGGGGGGGGGGGGGGGGGGGGGGGGGGGGGGGGGGGCFGGGGGGGGGGGGGGGGGGGFFGGGGGGGGGGEFGGGEGGGGGGFGGGAFCGGGGGGGCDEFGFEFGGFGGGGFGGGGGGGGEG>FGGEGGGGGGFGCDGGBC9C5DDECFGGFFGG?;<CG=?CEBFFFA=CCFFG5D59;A<:>A4C**7:;A*4(>26>313;)4<C@7CCBDE0,4(0325))/3?)6).;2<?)4:<<B)),()
@M00200:205:000000000-AKKM3:1:1101:25389:18522 2:N:0:1
TACAAGGGTATCTAATCCTGTTTGCTCCCCACGCTTTCGAGCCTCAGCGTCAGTAATGGACCAGTATGTCGCCTTCGCCACTGGTGTTCTTCCGAATATCTACGAATTTCACCTCTACACTCGGAGTTCCACATACCTCTTCCATACTCAAGATAGCCAGTATCAAAGGCAATTCCAAGGTTGAGCCCTGGGCTTTCACCTCTGACTAAACTATCCGCCTACGCTCCCTTTAAACCCAATTCTACAG
+
CCCCCGGGGGGGGGGGGGGGGGGGGGGGGEGGGGGGGGGGGGGGGGGGGGGGGGGGGGGGGGGGGGGFGGGGGGGGGGGGGGGGGGGGGGGGGGGGGGGGGGGGGGGGGGGGCFFFGGGGGGGGGGGGGFFGFGFFGF=DFGGFGFGFGFGGBDGFFFDFG8;DDBG8DGFFF5@FFFGFGGGDFF=DFG?FFFGGFFGEFFECEC5A6CEEEFGFDCBA)):9>E?FDC:CCCB4C=B@6>C7/@3
@M00200:205:000000000-AKKM3:1:1101:4803:18548 2:N:0:1
TACTGGGGTATCTAATCCCGTTTGCTCCCCTAGCTTTCGCGCCTCAGCGTCAGTGTCGGTCCAGGAAGCCGCCTTCGCCACCGGTGTTCCTCCGGATATCTACGCATTTCACCGCTACACCCGGAATTCCGCTTCCCTCTCCCGAACTCAAGCCTTCCAGTTTCCCGTGCAGTTCCCCAGTTGCGCCGAGGGATTTCACACGGAACTCAATCGACCCCCTCCGCGCCCCTTAAGCCCAAGTCTATAGAGAC
+
C@CCCGFGCFGGGCFFGDFDC,@@EFGGGGFGGGCGGFEEDEGGGGC<F:FFDEEFG@:@FEG,EG?@FFGGGGGGGGGCBEFG:+BFFGAC8@@@4?EFGGGFEGD7EGFGFGC>DG8FDGEE=@6DFGGECEDFFFG<*@DB+<6)587=BC6*?D?7@;*;AAD:?E07AEF9C>C3,52>*:EDBCC5)6?C=?FEFFB(613)/6).288?(9:(-4(0(:0>)1(,))6(;31(.:<4).5)-)(
@M00200:205:000000000-AKKM3:1:1101:8916:18554 2:N:0:1
TACGGGGGTATCTAATCCCGTTTGCTCCCCTAGCTTTCGCGCCTCAGCGTCAGTGTCGGTCCAGGAAGCCGCCTTCGCCACCGGTGTTCCTCCGGATATCTACGCATTTCACCGCTACACCCGGAATTCCGCTTCCCTCTCCCGAACTCAAGCCCGGCAGTCTCCCGTGCAGTTCCTCAGTTGAGCCGAGGGATTTCACACGGGACTTACCGAACCGCCTACGCGCCCTTTACACCCAATTCTACAG
+
CCCCCGGGGGGGGGGGGGGGGGGGGGGGGGGGGGGGGGGGGGGGGGGGGGGGGGGGGGGGGGGGGGGGGGGGGGGGGGGGGGGGGGGGGGGGGGGGGGGGGFGDGE@FFGGGGGGFGGGGGGGGGGGGGGGGGGGGGFGFFGGFGFGFGFGGGGGFFGGFGFCGEFGGFGFFFFFFFF7AFCCFFGGFFGGFFGGF=)4)5613077DFFFFB>G?1CEFFF?F9EFG55?)6).1C11:4<>2<A?
@M00200:205:000000000-AKKM3:1:1101:11608:18584 2:N:0:1
TACACGGGTATCTAATCCTGTTTGCTCCCCACGCTTTCGCACATGAGTGTAAGTATTGGGCCAGAAAGCCGCCTTCGCCACTGATGTTCCTCCCGATATCTACGCATTTCACCGCTACACCGGGAATTCCGCTTTCCTCTCCCATACTCTAGCTCGGCAGTATCGACTGCAATTCCCAAGTTAAGCTCGGGGCTTTCACAATCGACTTGCCAAGCCACCTGCGTGCCCTTTCTACCCACTTCTACAGAGAC
+
CCCCCGGEGGGGGFGGGGGGGGFGGGGGGGGGGGGGGGGFGGGGGCFFGGFGGGGGGGGGGGGGGGFGGGGGGGEGEGGGGGGGGFGGFGFGGEGGGGGGGGGGGGGGFFGGFGGEDGGGGDGGGGGGGFGGD=FGGFDEFGGFG5?DFFGFFGFE9ED5FG@9>?CE>F?5C@FFFFGFFADGAEGF?DEEEEEDFCGF352:(:2@FFEF3;8E1CF536.>1EFG*;)/7))/;@(3)).)65>-(2(
@M00200:205:000000000-AKKM3:1:1101:25032:18585 2:N:0:1
TACCGGGGTATCTAATCCTGTTTGCTCCCCACGCTTTCGAGCCTCAGCGTCAGTAATGGACCAGTATGTCGCCTTCGCCACTGGTGTTCTTCCGAATATCTACGAATTTCACCTCTACACTCGGAGTTCCACATACCTCTTCCATACTCAAGATAGCCAGTATCCAAGGCCATTACAAGGTTGAGCCCTGGGCTTTCACTCCTTACTAACCTATCCGCCTACGCTCCCTTTAAGCCCATTTATACAGCTAT
+
CCC8CCGEBCFGGF<EFGAEFFGGGGGGGGGGEGGGCFE8F@FEEGG8FGGGG<FD@FFGGGGGFGG9AFFGGGGGGGGGGG8FGFGGGGCFGGEEEBDFG8EF7@F=EGGG9>=FGGCG9DDEECGGGGGC6@+C@+==FA;9C?FB=9=D9D399,63@+;9*?DC5+*:60+1+++3@D+=FD60;D+**15:8CC**0***30*;))3)0@4849<5B9*-45:80)1*08;E9(09***1/4.6;)
@M00200:205:000000000-AKKM3:1:1101:19495:18595 2:N:0:1
TACCGGGGTATCTAATCCCGTTCGCTCCCCACGCTGTCGCGCCTCAGCGTCAGGTGCGGGCTAGGTGGCCGCCTTCGCCACTGGTGTTCCTGCCGATCTCTACGCATTTCACCACTACACCGGCAATTCCACCACCCTCGCCCGCCCTCCAGTCTGAGCGTATCGGCGCGCTTCCCACCGTTAAGCGGTGGACTTTCAGCACCGACGCCTCAGACCGCCTGCGCGCGCTTTAAACCCAATTCTACAGCGAC
+
CCCCCGGGGGGGGGGGGG,FGGGGGGGGGGGGGGGGGGGGGGGGGGGGGGGGGFFFGGGGGGGGGGGGGGGGGGGGGGGGGGGGGGGGGGGGGGGGGGGGGGGGGGGGGGGGGGGFGFGGGGGGGGGGGGGGGFGGGFF>EEDEDFGFFEGCDFGFFGFBE<=FFBGEAEFFFDFFFFGFFEG3ACG::DCFFFFGFAG<4:<>(7>>FFFBBFGG9DE0:69B;C@D)91AB<<?EF67AA<DFBF)-7(
@M00200:205:000000000-AKKM3:1:1101:16160:18599 2:N:0:1
TACAGGGGTATCTAATCCTGTTTGCTCCCCACGCTTTCGAGCCTCAGCGTCAGTAATGGACCAGTATGTCGCCTTCGCCACTGGTGTTCTTCCGAATATCTACGAATTTCACCTCTACACTCGGAGTTCCACATACCTCTTCCATACTCAAGATAGCCAGTATCAAAGGCAATTCCAAGGTTGAGCCCTGGGCTTTCACCTCTGACTAAACTATCCGCCTACGCTCCCTTTAAACCCAGTTCTACAG
+
CCCCCGGGGGGGGGGGGGGGGGGGGGGGGGGGGGGGGGGGGEGGGGGGGGGGGGGGGGGGGGGGGGGGGGGGGGGGGGGGGGGGGGGGGGGFGFGGGGGGGGGGFGGGGGGGGGGFFFGGGGGGGGGGGFGGGDG>DFGDDGGFGFGEGFFFGGGFBGGFGGFGEFGGFGFFFF?FFFGFGGGGFGFFFFGFBFFFFF7CECEFFF5A=CEFFFGGF>DF=@@FDGDGGGF*>EEBE=BE??CFEEF
@M00200:205:000000000-AKKM3:1:1101:15349:18690 2:N:0:1
TACGAGGGTATCTAATCCTGTTTGCTACCCACGCTTTCGAGCCTCAGTGTCAGTTACAGTCCAGAGAGCCGCTTTCGCCACCGGTGTTCCTCCATATATCTACGCATTTCACCGCTACACATGGAATTCCACTCTCCTCTACTGCACTCAAGTCTAACAGTTTCCAATGCATACAATGGTTGAGCCACTGCCTTTTACACCAGACTTAATAAACCACCTGCGCTCGCTTTAAGCCCAATTCTACAG
+
CCCCCGGGGGGGGGGGGGGGGGGGGGGGGGGGGGGGGGGGGGGGGGGGGGGGGGGGGGGGGGGGGGGGGGGGGGGGGGGGGGGGGGGGGGGGGGGEFGGGGGGGGGEGGGGGGDGFGGGGGGGGGGGGGGGGGGG@FFGEFGGFGFGFFDFGFFGFFGGFA@*?DFGGDGFEFEFFFFDDFGGFFFFFFGGFFGGGFEGE)8=@CEFE@EEA;CFC=DA5=7959*:/?F*7>=(8,-:6;CEC4;
@M00200:205:000000000-AKKM3:1:1101:13018:18711 2:N:0:1
TACAGGGGTATCTAATCCTGTTTGCTCCCCACGCTTTCGCACCTCAGCGTCAGTAATGGTCCAGTGAGCCGCCTTCGCCACTGGTGTTCCTCCGAATATCTACGAATTTCACCTCTACACTCGGAATTCCACTCACCTCTACCATACTCAAGACTTCCAGTATCAAAGGCAGTTCCGGGGTTGAGCCCCGGGATTTCACCCCTGACTTAAAAGTCCGCCTACGTGCGCTTTAAACCCAATTCTACAGAGAC
+
CCCCCGGGGGGGGGGGGGGGGGGGGGGGGGGGGGGGGGGGGGGGGGGGGGGGGGGGGGGGGGGGGGGGGGGGGGGGGGGGGGGGGFGGGGGGGGGGGGGGGGGGGGGGGGGGGGGFGGGGGGGGGGGGGGGGGGGGGFGFFGAFGFGFGFGFGGGFFGGFFGFGFFGGFFFFFFFFFFGBFEGGFGE?DDEEFEGGFFGF=:=BBEFA4>@>:@FGFGE@DBFF@E:DDDFCE<8;C;(66;?CCF;C;1(
@M00200:205:000000000-AKKM3:1:1101:8291:18716 2:N:0:1
TACCCGGGTATCTAATCCTGTTCGCTCCCCACACTTTCGCTCCTCAGCGTCAGGTAATGCCCAGAGAACCGCCTTCGCCACCGGTGTTCCTCCTGATATCTGCGCATTTCACCGCTACACCAGGAATTCCGTTCTCCCCTGCATACCTCTACTCTGCCCGTATCGAAAGCCAGCGCCGTGTTAAGCACGGCGTTTTCACTCCCGACGCGACAAACTGCCTACTAGCCCTTTAAACCCAATTCTGCATACAC
+
CCCCCEGGGGGGGGGGGGFFGGG7CFGGGGGGGDGEGC7FEFFG?EGGDFFCCGGGFFCFGFFFGEFFGGGGGDBF7FEGEGG:>FF:EEFFEFFF9F8ECFFGCC+6@EGDGBC>8@,AE=FC78,@FG8,AFF;=FCDDGGFCF69=DE+>=CFFGGDE+3=85FE*5*5:=5@>?;*><C=+9CF>/1??7CDAEGF4/4;<B(1:>9B9:C+-052<:)@)*)2**266<).12((6:6).-).).)
@M00200:205:000000000-AKKM3:1:1101:5445:18724 2:N:0:1
TACTCGGGTATCTAATCCTGTTTGCTCCCCACGCTTTCGAGCCTCAGCGTCAGTAATGGACCAGTATGTCGCCTTCGCCACTGGTGTTCTTCCGAATATCTACGAATTTCACCTCTACACTCGGAGTTCCACATACCTCTTCCATACTCAAGATAGCCAGTATCAAAGGCAATTCCAAGGTTGAGCCCTGGGCTTTCACCTCTGACTAAACTATCCGCCTACGCTCCCTTTAACCCCAGTTCTACAG
+
CCCCCGGGGGGGGGGGGGGGGGGGGGGGGGGGGGGGGGGGGGGGGGGGGGGGGGGGGGGGGGGGGGGGGGGGGGGGGGGGGGGGGGGGGGGGGGGGGGGGGGGGGGGGGGGGGGGFGGGGGGFGGGEGGGGGGFFGGFGFFGGFGFGFGFGDGFGFBFDFFGFGFFGCFGDFFDFFFF65FFGG*@CFFGFFFGGGFAF>E<8EEEEE@EEF@EGG)7AFD@D@=;DGCDEF?**7B@>ECE<CE*6
@M00200:205:000000000-AKKM3:1:1101:15399:18755 2:N:0:1
TACACGGGTATCTAATCCTGTTCGCTCCCCACACTTTCGCTCCTCAGCGTCAGGTCATTCCCAGAGAACCGCCTTCGCCACCGGTGTTCCTCCTGATATCTGCGCATTTCACCGCTACACCAGGAATTCCGTTCTCCCCTGAATACCTCTAGTCTGCCCGTATCGGAAGCAAGCGCCGTGTTAAGCACGGCGTTTTCACTCCCGACGCGACAAACCGCCTACGAGCCCTTTAAACCCAATTCTACAGAGCT
+
CCCCCGGGGGGGGGGGGGGFGGGGGGGGGGGGGGFGGFCFCFEGGDFGGFGGGGGGGFFGCGGGGGGGGGGGGGGGFGGGGGGGGGGGGGGEGGGDEFGFGGGGGGGC;9EFGEGFGEGGGGF@DGCFGGGG=DFEFFGF?F8D8<FEFB=FCFFDFFFBGCDGF>G85D:EFCEDDFGEGFG+1>,;@DEFE=CCFEFCFF>@?9@FF(16;B@E1C>,:<()4CBGCC3<<47(22,,549<A<?2:()
@M00200:205:000000000-AKKM3:1:1101:12647:18765 2:N:0:1
TACACGGGTATCTAATCCTGTTTGCTACCCACGCTTTCGAGCCTCAGTGTCAGTTACAGTCCAGAGAGCCGCTTTCGCCACCGGTGTTCCTCCATATATCTACGCATTTCACCGCTACACATGGAATTCCACTCTCCTCTACTGCACTCAAGTCTAACAGTTTCCAATGCACACAATGGTTGAGCCACTGCCTTTTACATCAGACTTATTAAACCACCTGCGCTCGCTTTATACCCAATTCTACAG
+
CCCCCGGGGGGGGGGGGGGGGGGGGGGGGGGGGGGGGGGGGGGGGGGGGGGGGGGGGGGGGGGGGGGGGGGGGGGGGGGGGGGGGGGGGGGGGGGGGGGGGGGGGGGCFGGGGGDEGGGGFGGGGFGFGGGGGGGGGFGEFGG6EFGFGFFFFFGFFGGFEFEGFFGGFGFEFFFFBFADD@DD?8FFFFFFFFCDFEFEF@@*1@=8EEF7A@6@C@>@=):4:49*CCC<7??=,67CCCCEE3
@M00200:205:000000000-AKKM3:1:1101:23624:18773 2:N:0:1
TACACGGGTATCTAATCCTGTTCGCTCCCCACACTTTCGCTCCTCAGCGTCAGGTCATTCCCAGAGAACCGCCTTCGCCACCGGTGTTCCTCCTGATATCTGCGCATTTCACCGCTACACCAGGAATTCCGTTCTCCCCTGAATACCTCTAGTCTGCCCGTATCGGAAGCAAGCGCCGTGTTACGCACGGCGTTTTCACTCCCGACGCGACAAACCGCCTACGAGCCCTTTATACCCAGTTCTACAG
+
CCCCCGGGGGGGGGGGGGGGGGGGGGGGGGGGGGGGGGGGGGGGGGGGGGGGGGFGGGGGGGGGGGGGGGGGGGGGGGGGGGGGGGGGGGGGGGGGGGGGGGGGGGGGGGDFGCEFGGGGGFEEGGGGFGFGGGGGGFGDFGD?GFGFGFGCFGGFF@FEGDDG=DGGAGFFFFBEFFGFGGG+*=ED>4:?BEGGFEGE<(86;6@F9>B>(1;@9CB(4:651?BC*7)6>><AFDF>BAAAAB)
@M00200:205:000000000-AKKM3:1:1101:15957:18849 2:N:0:1
TACTCGGGTATCTAATCCTGTTTGCTACCCACGCTTTCGAGCCTCAGTGTCAGTTACAGTCCAGAGAGCCGCTTTCGCCACCGGTGTTCCTCCATATATCTACGCATTTCACCGCTACACATGGAATTCCACTCTCCTCTACTGCACTCAAGTCTAACAGTTTCCAATGCACACAATGGTTGAGCCACTGCCTTTTACATCAGACTAATTAAACCCCCTGCGCTCGCTTTAAACCCAATTCTACAG
+
CCCCCGGGGGGGGGGGGGGGGGGGGGGGGGGGGGGGGGGGGCGGGGGGGGGGGGGGGGGGGFGGGGGGGGGGGGGGGGGEFFGGGGGGGGGGGGGGGGGGGGGGGGGFGGGGGGGFGGGGGGGGGGGGGCFGGGGEEFGFFFFFGFGFDFGGFGGFFGGFCGEGFFFGFFFFFFFFFF8D;?F6F8FFF8FFFFGG?CFEFCFEEC*5>7AE@C,*)3<0:5)*04@DFCE<*7>(6(79>?CEFB
@M00200:205:000000000-AKKM3:1:1101:22308:18870 2:N:0:1
TACGCGGGTATCTAATCCTGTTTGCTCCCCACGCTTTCGAGCCTCAGCGTCAGTAATGGACCAGTATGTCGCCTTCGCCACTGGTGTTCTTCCGAATATCTACGAATTTCACCTCTACACTCGGAGTTCCACATACCTCTTCCATACTCAAGATAGCCAGTATCAAAGGCAATTCCAAGGTTGAGCCCTGGGCTTTCACCTCTGACTAAACTATCCGCCTACGCTCCCTTTACACCCACTTCTACAGAGAC
+
CCCCCGGGGGGGGGGGGGGGGGGGGGGGGGGGGGGGGGGGGGGGGGGGGGGGGGGGGGGGGGGGGGGGGGEGGGGGGGGGGGGGGGGGGGGGGGGCGGGGGGGGGGGGGGGGGEDFGG8EDFFCCCEGGGGGGGFE8@EDDEDFGFGFFF??ED?FFGGFEGE7DFGGFGFDFFFFFFGFFEF?FFG5A6FFFGGGFEG@=CE58866>EEF@EFG)@D=A:9EFGBGC:=449B(:1(5)..).1))(((
@M00200:205:000000000-AKKM3:1:1101:16384:18927 2:N:0:1
TACAGGGGTATCTAATCCTGTTTGCTCCCCACGCTTTCGCACCTGAGCGTCAGTCTTTGTCCAGGGGGCCGCCTTCGCCACCGGTATTCCTCCAGATCTCTACGCATTTCACCGCTACACCTGGAATTCTACCCCCCTCTACAAGACTCTAGCCTGCCAGTTTCGAATGCAGTTCCCAGGTTGAGCCCGGGGATTTCACATCCGACTTGACAGACCGCCTGCGTGCGCGTTAAACCCAATTCTACAG
+
CCCCCGGGGGGGGGGGGGGGGGGFGGGGGGGGGGGGGGEGGGGGGFFFGGGGGGCFGDGGGGFFGGGGGGGGGGGGGGGGG8@FGGGGGGGGGGGGCFAEEG9F:C=CFGCEEGGFDGGGGCGEFGFGGGGGGGDCEDGFFGGBFFGBDFGGGGCFF>FFFFFFFFGGFCFFFFCFFFGFGFGFFF1@?DEEFGGGFFGFFFFD?>0?E8@EEFGD>DB113;>?EEG)1(81A2(24379AAAFAF
@M00200:205:000000000-AKKM3:1:1101:26659:18946 2:N:0:1
TACTCGGGTATCTAATCCTGTTTGCTCCCCACGCTTTCGAGCCTCAGCGTCAGTAATGGACCAGTATGTCGCCTTCGCCACTGGTGTTCTTCCGAATATCTACGAATTTCACCTCTACACTCGGAGTTCCACATACCTCTTCCATACTCAAGATAGCCAGTATCAAAGGCAATTCCAAGGTTGAGCCCTGGGCTTTCACCTCTGACTAAACTATCCGCCTACGCTCCCTTTATACCCAGCTCTACAG
+
CCCC@FGGGGGGGGGGGGGGGGGGGGGGGGGGGGGDGGGGGGGGGGGGGGGGGCFEGGGFGGGGEFFGGGGGGGGGGGGGGGGGGGGGGGGGGGGGGGGGGGGFCFGGGGFGGGGFGGGGEFGGGDEGFGGG=?DFCB=DFFDFFDFFGFGGFCD5DDFFD+;+;FCFFGB5DDFFFDDFFGG?*@FF6FE?6CFGFC=@8@85:=C;@=C*32@C=F>>DCAFDGFFCF);:6A>8=((06*8C4)
@M00200:205:000000000-AKKM3:1:1101:22957:18946 2:N:0:1
TACAGGGGTATCTAATCCTGTTTGCTCCCCACGCTTTCGAGCCTCAGCGTCAGTAATGGACCAGTATGTCGCCTTCGCCACTGGTGTTCTTCCGAATATCTACGAATTTCACCTCTACACTCGGAGTTCCACATACCTCTTCCATACTCAAGATAGCCAGTATCAAAGGCAATTCCAAGGTTGAGCCCTGGTCTTTCACCTCTGACTAAACTATCCGCCTACGCCCCCTTTAAACCCAGCTCTACAG
+
CCCCCGGGGGGGGGGGGGGGGGGGGGGGGGGGGGGGGGGGGGGGGGFGGCGGGGGGGGGGGGGGGGGGGGGGGGGGGGGDGGGGGGGGGGGGGGEGGGGGGGGGGGGGFGGGGGGFGGGGGGFEEEBCFFGGGGG=DFGDFGGFGFFFGFCGGGGFFFGFGGCGEFGFB?FDFBFFFDGFGFDF*@@5FDAFFGGG?CGFE@EEEC5E@C@CECF659@AAC=>)4*;*;5*1>35B(((034;CC3
@M00200:205:000000000-AKKM3:1:1101:11431:18971 2:N:0:1
TACACGGGTTTCTAATCCTGTTTGCTCCCCACGCTTTCGAGCCTCAGCGTCAGTAATGGACCAGTATGTCGCCTTCGCCACTGGTGTTCTTCCGAATATCTACGAATTTCACCTCTACACTCGGAGTTCCACATACCTCTTCCATACTCACGATAGCCAGTATCAAAGGCAATTCCAAGGTTGAGCCCTGGGCTTTCACCTCTGACTAAACTATCCGCCTACGCTCCCTTTAAACCCAGTTCTACAG
+
CCCCCGGGFGGGGGGGGGGGGGGGGGGGGGGGDDGGGGEDFGGGGFFGGGGGGGGGGGGGGGFGGGGGGG?FGGGGGGGGGGGFGGGDFGFGGGGGGGGG;FGGGFFGGGGGGGGFGFGGGGGGEEEGGGFGFCGFGFCEFGD7DFGFGF,+>DD5982:D+*3;<DGDFFDFFFFFF6DFG+=:EFFFFFAFFDGFFGF@@EF77>C*3=;**@D)7BFFFAFDEDFC8@4?C;=E5(0@C?CEEF
@M00200:205:000000000-AKKM3:1:1101:19101:18986 2:N:0:1
TACTAGGGTATCTAATCCTGTTTGATACCCACACTTTCGAGCCTCAATGTCAGTTGCAGCTTAGCAGGCTGCCTTCGCAATCGGAGTTCTTCGTGATATCTAAGCATTTCACCGCTACACCACGAATTCCGCCTGCCTCAACTGCACTCAAGACATCCAGTATCAACTGCAATTTTACGGTTGAGCCGCAAACTTTCACAACTGACTTAAACATCCATCTACGCTCCCTTTAAACCCAATTCTACAGAGAC
+
CCCCCGGGGGGGGGGGGGGGGGGGGGGGGGCGFGGGGGGGGGGGGGGGGGGGGGGGGGGGGGDGGGGGGGGGGGGGGGGEGGGGGGGGGGGGCGGGGGGFGGGGGGGFFFFGGGEFGGGGGFGEFEGGGGGGGGGGGBE5FGGFGFGE6D==9FGFFCGFGGECEFGGFGFDDDFFFFG>FGDFFFE>DGG>FGGGF7:C5)8=6:8A987=EFGGEFACE7892=9FGFE*A46>C9BB::4*9C::(((
@M00200:205:000000000-AKKM3:1:1101:8510:19064 2:N:0:1
TACAAGGGTATCTAATCCTGTTCGCTCCCCACACTTTCGCTCCTCAGCGTCAGGATATTCCCAGAGAACCGCCTTCGCCACCGGTGTTCCTCCTGATATCTGCGCATTTCACCGCTACACCAGGAATTCCGTTCTCCCCTGAATACCTCTAGTCTGCCCGTATCGGAAGCAAGCCAGGTGTTAAGCACCTGGTTTTCACTCCCGACGCGACAAACCGCCTACGAGCCCTTTAAACCCAATTCTACAG
+
CCCCCGGGGGGGGGGGGGGGGGGGGGGGGGFFGGGGGGGGGGGGFFGGGGGEGGGGGGGGGGGGGGGGGBFGGGGGGGGGGFGGGGGGGGGGGGGGGFGGGGGGC>FFGFGGF>EFGFGFGGGECEDFFGFGGGGEFFCDDGGFGFGFGFGGGGGF9DG>EGFD=9==>FC@5)*;AAFFFEFGFGGFFDFFFGFF<ED?>=B>=@AFFFF;(6B=9>54<=<DDC5F7<,4628?E:32):9:A97
@M00200:205:000000000-AKKM3:1:1101:23143:19101 2:N:0:1
TACGAGGGTATCTAATCCTGTTTGATCCCCACACTTTCGTGCCTCAGTGTCAGTTACAGCTTGGTAAGCTGCCTTCGCTATCGGTGTTCTTGACGATATCTATGCATTTCACCGCTACACCGTCAATTCCGCCTACCTCATCTGTACTCAAGCCCTGCAGTATCAATGGCACCCTCTCAGTTAAGCTGAGATATTTCACCACTGACTTACAGGGCCACCTACGCACCCTTTAAACCCAATTCTACAC
+
CCC@C7CGGGGGGGGGGGGGGGGGGGFGGGGECGGGGGGGGGGGGGGGGGGGDGGGFGGGGGGGGGGGFGGGGGGGGGGGGGDCGEGDFGGFGFCCFGGFGGGGGGGGGGFGGGGFGGGGGGGGGECGGGFEDEGGGFGBBGGFCDGC8DFGGCFFFGGFCFEGFFFGFGFFF=?FDB89@F7E+@D9?DADDEFGFFG@6CEEFFF@8A:@51>C);CDE@)94:BG7?:**:B5>52546<<E*(
@M00200:205:000000000-AKKM3:1:1101:4467:19139 2:N:0:1
TACGCGGGTATCTAATCCTGTTTGCTCCCCACACTTTCGCGCCTCAGCGTCAGTTGTCGTCCAGAAAGCCGCCTTCGCCACTGGTGTTCCTCCTAATATCTACGCATTTCACCGCTACACTAGGAATTCCGCTTTCCTCTCCGATACTCAAGAATATCAGTTTCAATCGCAGCCCCGCAGTTGAGCCTCGGTATTTCACGACCGCCTTGATATCCCGCCTACGCCCCCTTTAAGCCCAATTCTACCG
+
CCCCCGEGFEFGGGGGGGGGGGFEGGGGGGGGGGGFGGFE@FGEGFCCFFEEGGGFECGFGGGFFEG@FGGG:FGFGGCCFGFEDDF@FGGGGGG9EEFGGGGGGGGDGGGGGGGFGGGGGGG8F;CFG8AGD8+3EDFEFDE*C>DFGBFF9===FGG?EGFGEFGGFF58@@95?5?9FF:>AC7/9D=EFFFC88C9@>((,.1<@)9?6)5>:DFFFF?)(/015722646:C?::).:A<)1
@M00200:205:000000000-AKKM3:1:1101:14338:19236 2:N:0:1
TACAGGGGTATCTAATCCTGTTTGCTCCCCACGCTTTCGCGCCTCAGTGTCAGTTACAGACCAGAAAGTCGCCTTCGCCACTGGTGTTCCTCCATATCTCTACGCATTTCACCGCTACACATGGAATTCCACTTTCCTCTTCTGCACTCAAGTCTCCCAGTTTCCAATAACCCTCCACGGTTGAGCCGTGGGCTTTCACATCCGACTTAAGAAACCACCTGCGCGCGCTTTAAACCCAATTCTACCGAGA
+
CCCCCGGGGGGGGGGGGGGGGGGGGGGGGGGGGGGGGGGGGGGGGGGFGGGGGGGGGGGGGGGGGGGGGGEGGGGGGGGGGGFGGGGGGGGGGGGGGGGGGGGGGGGGGGCGGGEEGGGGGFDF<EFGGGGGGGGGGFGFFF;FGFGFGFGFGGGFFGGFGGFGFF+E*=DEFFFEFFG5FCDDFEDE>9CFFFDGFEG*0:))0:8=A*:*9:FGFGF))09?=E)9)2(96673CD(=CEC3))(/.(
@M00200:205:000000000-AKKM3:1:1101:14631:19270 2:N:0:1
TACCCGGGTATCTAATCCTGTTTGCTCCCCACGCTTTCGCGCCTCAGCGTCAGAACCGGACCAGACAGCCGCCTTCGCCACTGGTGTTCTTGCGAATATCTACGAATTTCACCTCTACACTCGCAGTTCCGCTGTCCTCTTCCGGTCTCAAGCCAACCAGTATCGAAGGCAATTCTGTGGTTGAGCCACAGGCTTTCACCCCCGACTTAATCGGCCGCCTACGCGCCCTTTACACCCAGTTCTACAGAGAC
+
CCCCCGGGGGGGGGGGGGGGGGGGGGGGGGGGGGGGGGGGGGGGGGGGGGG:FGGGGGGGGGGGGGGGGGGGGGGGGGGGGGGGGGGGGGGGGGGGGGGGGGGGGDGGGGGGGGGFGGGGGGGGGGEGGGGGGGG=FFGFFGGFGFGFGF8DGGGFFGDFGGFGFFGDEGF@FFFFFFGFGGGGFGGFFGGFFGGGFCGFFFF=(4314;3<@DGE9DE08:?>68>D390<)6-2?(47>FFF<97<>B(
@M00200:205:000000000-AKKM3:1:1101:21285:19275 2:N:0:1
TACACGGGTATCTAATCCTGTTTGCTCCCCACGCTTTCGAGCCTCAGCGTCAGTAATGGACCAGTATGTCGCCTTCGCCACTGGTGTTCTTCCGAATATCTACGAATTTCACCTCTACACTCGGAGTTCCACATACCTCTTCCATACTCAAGATAGCCAGTATCAAAGGCAATTCCAAGGTTGAGCCCTGGGCTTTCACCTCTGACTACACTATCCGCCTACGCTCCCTTTATACCCAGTTCTACAG
+
CCCCCGGGGGGGGGGGGGGGGGGGGGGGGGGGGGGGGGGGGGGGGGGGGGGGGGGGGFFGGGGGGGGGGGEGGGGG?FGGGGGGGGGGGGGGGGDGGGGGGGGFGFG@FGGGGGGFGGFGGGFCGGEGGGGFFGGGGFGFFFGFGFGFGFFGG?FFFGGFGG>FF7DFFGF5DEFFFBFFFFFF5D=DFGFFCGGGFCC96@EB*:AE)@DFFFGC=DDF94>4<CBGGCB*>5*9B7B=?CEEF>3
@M00200:205:000000000-AKKM3:1:1101:28209:19286 2:N:0:1
TACGCGGGTATCTAATCCCGTTCGCTACCCTAGCTTTCGTGCATCAGCGTCAGAAAAGACCCAGTGAGCCGCTTTCGCCACCGGTGTTCCTTAGGATATCAACGCATTTCACCGCTCCCCCCTAAGTTCCGCTCACCTCTGTCTTCCTCCAGCACGGTAGTTTTGGGCGCGCTTCCTCGGTTGAGCCGAGGGATTTCACCCCCAACTTTCCGCACAGCCTACGTACCCTTTAAACCCAATTCTACAGAGAC
+
CCCCCGGGGGGGGDFGGFFEGGGGGGGGGGGGGGGFGGGGFGDFGGCFEFGDEC<,CA7FGGGGG<EFGF@F4CFGDGGGGGGGGGEGGGAFAFFGG9DE;DACFEEFGGGG94C?CF+?@C@DGGGGGGGGG+=DFFGED:D+,?@7F56?FF7*3+39;9520**,31/)9(02BF<)==)*;6E:>C5B3;A9=)+)(,.4(8?)6>4:((8/(*7()41.)28F*5))))).;(,,:2<26),)(((
@M00200:205:000000000-AKKM3:1:1101:5744:19331 2:N:0:1
TACAGGGGTATCTAATCCTGTTTGCTCCCCACGCTTTCGAGCCTCAGCGTCAGTAATGGACCAGTATGTCGCCTTCGCCACTGGTGTTCTTCCGAATATCTACGAATTTCACCTCTACACTCGGAGTTCCACATACCTCTTCCTTACTCAAGATAGCCAGTATCAAAGGCAATTCCAAGGTTGAGCCCTGGGCTTTCACCTCTGACTATACTATCCCCCTCCGCTCCCTTTAACCCCAATTCTACAGAGCT
+
CCCCCGGGGGGGGGGGGGGGGGCFDFGGGGGGEEFGGGGGFEGGGF<F@FGGGCEDFFEFGGGFC,C@CEFFG7@FCGGEGGEFCEEEFFFGFFEGGCDFGGGDEFGFF,,EFGGF7<=EDFGGGGGGGFDEFFDFGFGDB=8+,=DEFFG6,?8?9DF5,+;?*+?=DEF=FFFFB?FFDA+60@E:*++0:97C0*2968*)::5**280;;E3)<<=)1552:9C0:<4AE*5C9@FEFC754)/((*
@M00200:205:000000000-AKKM3:1:1101:27071:19358 2:N:0:1
TACGAGGGTATCTAATCCTGTTTGCTACCCACGCTTTCGAGCCTCAGTGTCAGTTACAGTCCAGAGAGCCGCTTTCGCCACCGGTGTTCCTCCATATATCTACGCATTTCACCGCTACACATGGAATTCCACTCTCCTCTACTGCACTCAAGTCTAACAGTCTCCAATGCACACAATGGTTGCGCCACTGCCTTTTACATCAGACTTATTAAACCACCTGCGCTCCCCTTAACCCCACTTCTACAGATATC
+
CCCCCGGGGGGGGGGGGGGGGGGGGGGGGGGGGGGGGGGFFGGGGFGGGGGGGFFGG9FFGGGGGGGGGGGGGDGGGGGGGGGEGGGGGFGGGGGGGGGGGFGGGGGGGGGGGGGFGGGGCDGEGFGFGGGGGGGGGFGEFG89FF?DFF,=EDFF;AFFE+;D9DDEBGFF5D>5DF8?F+++9C7@F9EAFEC8C@;AA=6==);8E*A7**4,1;*)0-/*5*88F87>*5(06(5>BEEF3)1))1)
@M00200:205:000000000-AKKM3:1:1101:14475:19359 2:N:0:1
TACTCGGGTATCTAATCCTGTTCGCTCCCCACGCTTTCGCTCCTCAGCGTCAGTATCGGCCCAGAGACCCGCCTTCGCCACCGGTGTTCCTCCTGATATCTGCGCATTTCACCGCTACACCAGGAATTCCAGTCTCCCCTGCCGAACTCAAGTCTGCCCGTATCGACTGCAGGCCCACAGTTAAGCTGTAGGTTTTCACAGCCGACGCAACAAACCGCCTACGAGCTCTTTAAACCCAATTCTACAG
+
CCCCCGGGGGGGGGGGGGGGGGGGGGGGGGGGGGGGGGGDEGGGGGGGGGGGDGFFGGGGGGGGGGGGGFEGGGGGGGGG@AFFGGGGGGGGGGGGGGGGGFGEGEEFGGGGGGGFGGFFFGF7=EFFGGGGD9BFGBEDFDGA+<CDGFGG@DGFF9C?C>5F@FGGFGFF5>9A5?CACF@FFFC*=8:AFG7CC*=*85:>92(((6186(=A9C>?0=:)(/)9*:4).5<:E((,64A>6)5
@M00200:205:000000000-AKKM3:1:1101:19823:19380 2:N:0:1
TACAAGGGTATCTAATCCTGTTTGCTCCCCACGCTGTCGCGCCTCAGCGTCAGTCACAGGCCAGGTCGCCGCCTTCGCCACCGGTGTTCTTCCCAATATCTACGAATTTCACCTCTACACTGGGAATTCCGCGACCCTCTCCTGCCCTCCAGCCCCGCAGTCTCAAGCGCAGCCCCCAGGTTAAGCCCAGGAATTTCACGCCTGACTTGCAGGGCCGCCTACGCGCCCTTTACGCCCAATTCTACAC
+
CCCCCGGGGGGGGGGGGGGGGGGGGGGGGGGGGGGGGGGGEGGGGGGGGGGGGGGGGGGGGGGGGGGGGGGGGGGGGGGGGGGGGGGGGGFGGGGFGGGFGGGGGGGGGGGGGGGFGGGGGGGGGGGGGGGGG>6CEFGDFGGFGFGFGFGGFGGFFGGFGF@CEBFGD554BDB>@><?>CF?=FEFF<AFFECFFEGFFFD33@EEFF<<@FGG9CBBF??E9?BG574)638>C((4)-:AA)(
@M00200:205:000000000-AKKM3:1:1101:26077:19387 2:N:0:1
TACCAGGGTATCTAATCCTGTTTGCTCCCCACGCTTTCGCGCCTCAGCGTCAGATCCGGACCAGTGAGCCGCCTTCGCCACTGGTGTTCTTGCGAATATCTACGAATTTCACCTCTACACTCGCAGTTCCACTCACCTCTTCCGGTCTCACGCCAAGCCGTATCGAAGGCAATTCCGTGGTTGAGCCACGCGCTTTCACCCCCAACTTACAAGGCCGCCTAAGCGCCCTTTACACCCAATTCCACAG
+
CCCCBEDFFGAFFFGGFGFGFF<<FGAFFEFF@FGGF9FGGGCGGGGGGGGGGCFGGGDDGGFFFFEEFGCGGECEEEGGGDE@C==FFFFBFGG7BFFGGDBD78E?=,4CFD8@DGGG;DGG@8>FADDCGGFEF+6D99EDE9D5D9=+DF?>?F+*@DC?=*0+3:6=>CAC>0**65>9>C69A?**2*:???FBB(532?(7);E)/1*C:7>;()(.,/.977)-:>24:(3,-6-6<((
@M00200:205:000000000-AKKM3:1:1101:5381:19420 2:N:0:1
TACTGGGGTATCTAATCCCGTTCGCTCCCCACGCTTTCGTGCCTCAGCGTCAGTACTCGGCCAGGAAACCGCCTTCGCCACCGGTGTTCCTCCTGGTATCTACGCATTTCACCGCTACACCAGGAATTCCGCTTCCCTCTCCGGTACTCCAGTCCGTCAGTTTCCAATGCAGTTCCTGAGTTGAGCCCAGGGCTTTCACATCAGACTTATCGGACCGCCTACGCACCCTTTATACCCAGTTCTACAGAGAC
+
CCCCCFGGGGGGGGGGGGGCGGGGGGGGGGGGEGGGGGGGGGGGGGGGGGG@FGGGFGGGGGGGGDFGGGDGGEGGGGGGGGGGGGGGGGGGGGGGGGGGGGG7FCFGFFGGGGGFGGGGGGCEGGGFGFFGGDGGGFGFFGGBGFGFG?FFGFFBFFCEFFCG7CFGFFF6AEFFFF79F;+2;A@F5*=49EGFB*BAF=A=*7>*8?EB(58=2)=;(6731?>D*93C3)?6C@0:AF<)6<0),3(
@M00200:205:000000000-AKKM3:1:1101:8890:19429 2:N:0:1
TACCAGGGTATCTAATCCTGTTCGCTCCCCACGCTTTCGCTCCTCAGCGTCAGTTACAGACCAGAGAGTCGCCTTCGCCACTGGTGTTCCTCCACATCTCTACGCATTTCACCGATACACGTGGAATTCCACTCTCCTCTTCTGCACTCAAGTTTCCCAGTTTCCAATGACCCTCCCCGGTTGAGCCGGGGGCTTTCACATCAGACTTCAGAAACCGCCTGCGAGCCCTTTAAACCCACTTCTACAGAGAC
+
CCCCCGGGGGGGGGGGGGGGGGGGGGGGGGGGGGGGGGGGGGGGGGGGGGGGGGGGGGGGGGGGGGGGGGGGGGGGGGGGGGFFFGGGGGGGGGGGGGGGGGGGGGGFFGGGGGG>CFGGGGGGGGGGGGGGGGGGGFGEFGEDFFGFGFGFGFFFFGGFFFEGFFCF*=DEFFFFFFG5FCC6AFFFDGGFBGFGF5@C?EE=3>>@)945CEGG6D>??DB>>GFG47,<)))4>3(().6<A>0<.((
@M00200:205:000000000-AKKM3:1:1101:26002:19453 2:N:0:1
TACTCGGGTATCTAATCCTGTTTGCTCCCCACGCTTTCGAGCCTCAGCGTCAGTAATGGACCAGTATGTCGCCTTCGCCACTGGTGTTCTTCCGAATATCTACGAATTTCACCTCTACACTCGGAGTTCCACATACCTCTTCCATACTCAAGATAGCCAGTATCAAAGGCAATTCCAAGGTTGAGCCCTGGGCTTTCACCTCTGACTAAACTATCCGCCTACGCTCCCTTTATGCCCAGTTCTACAG
+
CCCCCGGGGGGGGGGGGGGGGGGGGGGGGGGGGGGGGGGGGGGGGGGGGGGGGGGGGGGGGGGGGGGGGGGGGGGGGGGGGGGGGGGGGGGGGGGGGGGGGGGGGGGGGGFGGGGFGGGGGGGG@EGGGGGGGGCFGFGFFGGFGFGEGFDDFDC5?FGFF8DGFF?=?DFFFEFF;D6*CFGGFGGFF6F?DFGG<;@CEFE@EE<CE@C@CFGGDC<8=549>CEGGFE=C<;EG3(./97C?>:
@M00200:205:000000000-AKKM3:1:1101:25132:19453 2:N:0:1
TACAAGGGTATCTAATCCTGTTCGCTCCCCACACTTTCGCTCCTCAGCGTCAGGTAATGCCCAGAGAACCGCCTTCGCCACCGGTGTTCCTCCTGATATCTGCGCATTTCACCGCTACACCAGGAATTCCGTTCTCCCCTGCATACCTCCAGTCTGCCCGTATCGAAAGCAAGCCAGGTGTTAAGCACCTGGTTTTCCCTCCCGACGCGACAAACCGCCTACGAGCCCTTTAAACCCAATTCTACAG
+
CCCCCGGGGGGGGGGGGGGGGGGGGGGGGGFFGGGGGGGGGGGGGGGGGGGCFGFGFGGGGGGGGGGGGGGGGGGGGGGGGGGGGGGGGGGGGGGGGGGGGGGGGGGGGG9FFGGFGGGGGFGGFFDGGGGGGGGGFF68DFFFGFFFFFGGGGGFF3=*@88DDFG89FFEFFAAFCF5@AFGFGFFFGGFFFGG<*4>@AAFFB@@2@>99DFGFGF;68,.6?DFC*,44<4(2:<?AAAB<A>
@M00200:205:000000000-AKKM3:1:1101:10453:19562 2:N:0:1
TACGCGGGTATCTAATCCTGTTCGCTCCCCACGCTTTCGCGTCTCAGCGTCAGTACCGTCCCAGAGAGCTGCCTTCGCCATTGGTGTTCTTCCTGATATCTGCGCATTTCACCGCTACACCAGGAATTCCACTCTCCTCTTCCGGACTCTAGTCTGCCCGTACCCGATGCAAGCTCGAGGTTGAGCCTCGAGTTTTCACACCAGACGCGACAAACCGCCTACGAGCTCTTTAAACCCAGTTCTACAGAGA
+
CCCCCGGGGGGGGGGGGGGGGGGGGGGGGGGGGGGGGGGGGEGGGGGGGGGGGGGGGGGGGGGGGGFGGGGGGGGGGGGGGGGGGGFGGGGGGGGGGGGGGGGGGGGGGGGGGGGFGGGFGGFGGFGGGGGGGGGGGFGFFGGEGFGFGFGGGGFFFGGFGGDDFFGGFGFFFFAFEFDFFGCFFGGFA??;ACFFFFGFE>B?FD9@FBFF95CE@CE?<?1:(8)9:C4<):ABE?BFFBAFFFF)((
@M00200:205:000000000-AKKM3:1:1101:3779:19584 2:N:0:1
TACAAGGGTATCTAATCCTGTTTGCTCCCCACGCTTTCGAGCCTCAGCGTCAGTAATGGACCAGTATGTCGCCTTCGCCACTGGTGTTCTTCCGAATATCTACGAATTTCACCTCTACACTCGGAGTTCCACATACCTCTTCCATACTCAAGATAGCCAGTATCAAAGGCAATTCCAAGGTTGAGCCCTGGGCTTTCCCCTCTGACTAAACTCTCCGCCTACGCTCCCTTTATCCCCAGTTATACAGACAC
+
CCCCCGGGGGGGGGFGGGGGGGGGGGGGGGGGGGGGGGGGCFFGGGGFGGGGGGFDFFGFGGGGGGGFBFFGGGGGGGGGGGGGGGGGGGGGGG>FG@8FGGGGDDGFD=AFFFGFGGGGFGFC+>EGGEFGFF8E@9E*+,,3@DFBF?DFDF+0DFFFG8*?BEDGFFFBDEFFF?+:CADC5D=FFGDFFGDF+0E5@=8@CE<;8):=6*@@=CB@5==>)43@98BC:*:);72>87*0*0*6-((
@M00200:205:000000000-AKKM3:1:1101:14471:19610 2:N:0:1
TACCGGGGTATCTAATCCTGTTTGCTCCCCTAGCTTTCGTGCCTCAGTGTCAGGAGTTGTCCAGGGACTCGCCTTCGCCACTGGTGTTCCGCTTGATATCTACGCATTTCACTGCTACACCAAGCATTCCAGTCCCCCCTCCAACCCTCGAGCCGAATAGTATCCGATGCAGTTTCCAAGTTGAGCTTGGAGATTTCACATCAGACTTACCCGACCACCTACGCACCCTTTAAACCCAATTCTACAG
+
CCCCCGGGGDGGGGFGFGGGGGGGGGGGGGGCGGGGGGGFDGGGGGGGGGGGG?DF,CFGFFGGGGGG,EFGGGGGGGEFG<<CFFGGGGEGCCG?GEFDFGGGGGG>FGGG<EFFGGFGG6ECDFGGGGC;=@DGG9C8BCDDFAGDGF+=EDGEB+0:DFEGBDG+9CF5AEAFC?79@DC+@6,;03@5*:ECAEGAEF4@EEE<CE4)04C=>FD2;=@?(::D<D44?>)57((674CF39)
@M00200:205:000000000-AKKM3:1:1101:6518:19642 2:N:0:1
TACGCGGGTATCTAATCCTGTTTGATCCCCACGCTTTCGTGCCTCAGCGTCAGTTACACTTTAGTGAGCTGCCTTCGCAATCGGTGTTCTGTGACATATCTATGCATTTCACCGCTACTTGTCACATTCCGCCCACTTCATCTGTACTCAAGCGAACCAGTATCAAAGGCATTTCTACAGTTGAGCTGCAGGCTTTCACCTCTGACTTAATTCGCCGCCTACGCACCCTTTACACCCAATTCTACAGCGAT
+
CCCCCGGGGGGGGGGGGGGGGGGGGGGGGGGGGGGGGGGGFGGGGGGGGGGGGGGGGGGGGGGGGGGGGGGGGGGGGGGGGGGGGGGGGGGGGCGGGGGGGGGGGGGGGGGGGGGFGGGGGGGGGGGGGGFG>EGGGFGFFGGFGFGFGFGGGGGFEGGFGFFGF?FCBFFFFFFFFFFFGG?+6DEFA?FFEGGFFCF==CFFFFFC@CFFFBCC2CA9@D=E@E>DD<3E)5@8C38;)9C357=).:(
@M00200:205:000000000-AKKM3:1:1101:16833:19648 2:N:0:1
TACACGGGTATCTAATCCTGTTTGCTCCCCACGCTTTCGCGCCTCAGCGTCAGTTACAGTCCAGAGAGCCGCCTTCGCCACTGGTGTTCCTCCACATCTCTACGCATTTCACCGCTACACGTGGAATTCCGCTCTCCTCTTCTGCACTCAAGTCTCCCAGTTTCCAGTGCGTCACGGGGTTGAGCCCCGCACTTAGACACCAGACTTACGAAACCGCCTGCGCGCGCCTTATACCCAATTCTACAG
+
CCCCCGGGGGGGGGFGGGFGGGGGGGGGGGGGGGGGGGGGGGGGGGGGGGGGGFEFGGGGGGGGFFGEGGGGGGGGGGGGGGGGGGGGGGGGGFGGGGGGGGGGGGGGGGGGGGGFGGGGGGFGFFGFFGFDDDCFFFGFFGGFGFGEGF82EGGFFGGFG?DGEFGG?EDFFFFF>EGFGGCFAFGFAD5>5?,:C@,82((5-58>*6>B(4C:>D)/6365185)97742<9?C(,4<<FFF7
@M00200:205:000000000-AKKM3:1:1101:13963:19694 2:N:0:1
TACTCGGGTATCTAATCCTGTTCGCTACCCACGCCTTCGCGCCTCAGCGTCAGTATCGGTCCAGAAAGCTGCCTTCGCCATCGGTGTTCCTCCTGATATCTACGAATTTCACCTCTACACCAGGAATTCCGCTTTCCTCTCCCGTACTCAAGTCTTGCTGTTTCAAATGCACGTCCAGGGTTGAGCCCTGGGCTTTCACATCTGACCGACAAGACCGCCTACGCGCCCTTTAAGCCCAGTTCTCCAG
+
CCCCCGGGGGGGGGGGGGGGGGGGGGGGGGGGGGGGGGGGGGGGGGGGGGGGGGGGGGGGGGGGGGGGGGGGGGGGGGGGGGGFGGGGGGGGGGGFGGGGGGGGG8EFGGGGGGGFGGGGGGFGCECFFGGGGGGGGFGFBFG>FFGFFFGGGGGFFGGFFGFGFDFGFFFDFDFD>FFEFF>F5EFFFGGFFFGGFFGEFFFCEEE=5>==2BGFBGFD9=152C;D5>.77>9(434.44)))),
@M00200:205:000000000-AKKM3:1:1101:5870:19704 2:N:0:1
TACAGGGGTATCTAATCCTGTTCGCTCCCCACACTTTCGCTCCTCAGCGTCAGGTAATGCCCAGAGAACCGCCTTCGCCACCGGTGTTCCTCCTGATATCTGCGCATTTCACCGCTACACCAGGAATTCCGTTCTCCCCTGCATACCTCCAGTCTGCCCGTATCGAAAGCAAGCCAGGTGTTAAGCACCTGGTTTTCACTCCAGACGCGAAAAACCGCCTACGAGCCCTTTAAACCCAATTCTACAGCGA
+
CCCCCGGGEGGGGFFGGGGCFFGCGGGGFGFFGGGGGGGGGFGGGGGFEGGGGGFGGGGGGGEEGGGGFFGGGGEFGGGDGFGGFGFE9ED?F@=FFFGGGGGGGGGGGFGGGGGEDGGGGGG>FGFGFFGF?EF;A5CD?CDFGFGFGFFD;89D9ECECGD?8FGE9C?EF9:CFFDFAEG?<ECA**@A3ECC+>=EF=)0*)0)/((89@DE>CD(63358E58*;4<BFA0;2126)4<9<),16
@M00200:205:000000000-AKKM3:1:1101:22914:19781 2:N:0:1
TACTGGGGTATCTAATCCCGTTTGCTCCCCTAGCTTTCGCGCCTCAGCGTCAGTACGCGTCCAGAGAGCCGCCTTCGCCACCGGTGTTCCTCCCAATATCTACGCATTTCACCGCTACACTGGGAATTCCGCTCTCCTCTCCGCGACTCAAGCCGGACAGTTTCCGAAGCGGGTCCCCGGTTGAGCCGGGGGATTTCACAACGGACTTATCCGGCCGCCTACGCGCTCTTTATACCCAATTCTACAG
+
CCCCCGGGGGGGGGGGGGGGGGGGGGGGGGGGGGGGGGGGGGGGGFGGGGGGGGGGGGGGGGGGGGGGGGGGGGGGGGGGGGGGGDGGGGGGEGGFG=FGGFFGGGGGGGFGGGGFGGGGGEGGCFFGGGGGGGFFGFG9FCEBEBDFGFGFGGGBEGGFEFCFF4>8@E9:?@EFFADEGDGFFGGFFGG@):EF*-AA>:9;,6>FA<>6<9ED(18-32,)-8777C2:)666CB039AF<95)
@M00200:205:000000000-AKKM3:1:1101:17408:19809 2:N:0:1
TACTCGGGTATCTAATCCTGTTTGCTCCCCACGCTTTCGAGCCTCAGCGTCAGTAATGAGCCAGTGTGTCGCCTTCGCCACTGGTGTTCTTCCGAATATCTACGAATTTCACCTCTACACTCGGAGTTCCACACACCTCTCTCATACTCAAGACACCCAGTATCAAAGGCAATTCCGAGGTTGAGCCCCGGGATTTCACCCCTGACTTAAATGTCCGCCTACGCTCCCTTTATACCCAATTCTACAG
+
CCCCCGGGGGGGGGGGGGGGGGGGGGGGGGGGGGGGGGGGGGGGGGGGGGGGGGAFGGGGGGGGGGGGGGGGGGGGGG>FGGGGGGGGGGGGAFGGGGGGGGFGGFGGGGGGGGGFGGGGGGGG>7BEGGFGFCDGEFG5D?EFGFGBDFGGGGGFFGG?FDECEFGGFGFBFEFFFDD56@CF6CF?BC9>BG?FFFG65544@EF4<6CCEAEEFGE@FFFFFGFG<>@EC))15775>EFF)9)
@M00200:205:000000000-AKKM3:1:1101:4270:19844 2:N:0:1
TACGCGGGTATCTAATCCTGTTTGCTCCCCACGCTTTCGCGCCTCAGTGTCAGTTACAGACCAGAAAGTCGCCTTCGCCACTGGTGTTCCTCCATATCTCTACGCATTTCACCGCTACACATGGAATTCCACTTTCCTCTTCTGCACTCAAGTCTCCCAGTTTCCAATGACCCACCACGGTTGAGCCGTGGGCTTTCCCATCAGACTTAAGCAACCACCTGCGCGCGCTTTATACCCATTTCTACAG
+
CCCCCGGGGGGGGGGGGGGGGGGGGGGGGGGGGGGFGGGGGGGGGGGGGGGGGGGGGGGGGDGEGDGDGGGDGGGGGGGGGGDGGGGGGGGGGGGGAGFFGGGGGGGG8FEGFGG>DEGGEGGGG9DDFCFFGGGGE?DBFF,+7=DDGF8DDD9DF?DD8DEG7F7DF8D<D8>?FFD5@80CACGFD?C?FFCFFFCE4BB=37>E;49*>(<,>GF:3=28(3./)*/7C?EFF)()1744<9:
@M00200:205:000000000-AKKM3:1:1101:10060:19858 2:N:0:1
TACGAGGGTATCTAATCCTGTTTGCTCCCCACGCTTTCGAGCCTCAGCGTCAGTAATGGACCAGTATGTCGCCTTCGCCACTGGTGTTCTTCCGAATATCTACGAATTTCACCTCTACACTCGGAGTTCCACATACCTCTTCCATACTCAAGATAGCCAGTATCAAAGGCACTTCCAAGGTTGAGCCCTGGGCTTTCACCTCTGACTAAACTATCCGCCTACGCTCCCTTTAAGACCAATTCTACAG
+
CCCCCGGGGGGGGGGGGGGGGGGGGGGGGGGGGGGGGGGGGGGGGGGGGGGGGGGGGGGGGDGGGGGGGGGGGGGGGGGGGGGGGGGGGGGGFGEGGGGFGF9FGGGGFFFGGGGFGGGGGFCC7EGGFGCGGGFGGFGFFGGFGFF9=DFFGDG?9DF5DC9D7DFD5FF5:)+;@CC5>DDG5FF?FD+9AEGGFFGFFFF@*ACE5@ECE<AD5CBADFF>>EBGGF:CF8*06(5=CEEE?>3
@M00200:205:000000000-AKKM3:1:1101:24337:19883 2:N:0:1
TACTCGGGTATCTAATCCCGTTCGCTACCCTAGCTTTCGTGCCTCAGCGTCAGAAGAGACCCAGTGAGCCGCTTTCGCCACTGGTGTTCCTTAGGATATCAACGCATTTCACCGCTCCACCCTAAGTTCCGCTCACCTCTGTCTCCCTCAAGCACGGCAGTTTTGGGCGCAGTTCCTCGGTGGAGCCGAGGGATTTCACACCCAACTTTCCGCGCCGCCTACGCACCCTTTATACCCAATTCTACAGAG
+
9CCCCGGGFEFFFFFDCFFEEFGFEFEFFGDGGGG9DFFCFCFGFGGDG@@:FFFGGGGD@DFF,ECF88FCCCD:FCCCC8EFFFFG9FGEFGGG9FACD8FECEDEDD>?<>CA6>@@?6+,AF=F9DECC>6@898DDED+;+=DDDDGFDFB>E8?@@*7=?8@A658?77+4+<?C39CACCE>DCB>C6=>?@<6(65923).).6(6*::C307/4)-:3***5-)65)+5,15)))..86?
@M00200:205:000000000-AKKM3:1:1101:21610:19917 2:N:0:1
TACTGGGGTATCTAATCCTGTTTGCTACCCACGCTTTCGAGCCTCAGTGTCAGTTACAGTCCAGAGAGCCGCTTTCGCCACCGGTGTTCCTCCATATATCTACGCATTTCACCGCTACACATGGAATTCCACTCTCCTCTACTGCACTCAAGTCTAACAGTTTCCAATGCACACAATGGTTGAGTCACTGCCTTTTACATCAGACTTATTAAACCACCTGCGCTCGCTTTATACCCAATTCTACAG
+
CCCCCGGGGGGGGGGGGGGGGGGGGGGGGGGGGGGGGGGGGDGGGFGGGGGGGGGGGGGGGGGGGGGGGGGGGGGFFGGGGFGDEGGGGGGGGGGGGGGGGGGGGGGGGGGGGGGFGGGGGGGGGFGGGGGGGGCFGFGFFGGB8DFFGFGGGF9DDFGFDEB89FGGFGF5D<B9DFGDGC?=+6=93?DFFFFF9CFC;=>@@5*00;CC;C6,>D>=):)3<*?;FF4AE<E2,(8CC58**)
@M00200:205:000000000-AKKM3:1:1101:21028:19981 2:N:0:1
TACTGGGGTATCTAATCCTGTTTGCTCCCCACGCTTTCGTGCCTCAGTGTCAGTGCTGGTCCAGGTAGTCGCCTTCGCCACAGATGTTCCTCCCGATATCTACGCATTTCACTGCTACACCGGGAATTCCACTACCCTCTACCGCACTCTAGTAAGCCAGTTTCCAATGCAGTTCCCAGGTTGAGCCCAGGGCTTTCACATCAGACTTAACACACCACCTACGCACGCTTTAAACCCCATTCTCCAGAGAC
+
CCCCCGGGGGGGGGGGGGGGGGGGGGGGGGGGGGGGGGGGGGGGGGGFGGGGGGGFCEFGGGGGFGGFGGGGGGGGGGGGGCECGDGGGGGFFGGGGGGGGGGGGGGGGGGGGGGFGGGGGGGGGGGGGGGCF8DCGFGFFGF>E5CAGFFGFGGBFFFFFDBF72CF589DD;9DF8DFGG66AG@F6FC>AFFGF*CA*:8=@CFFF5CE)-B?BGFFBEAD9E5DC59*/8=BC(654?))/;6A(3(
@M00200:205:000000000-AKKM3:1:1101:3563:20027 2:N:0:1
TACAAGGGTATCTAATCCTGTTTGCTCCCCACGCTTTCGAGCATCAGCGTCAGTAATGGACCAGTATGTCGCCTTCGCCACTGGTGTTCTTCCGAATATCTACGAATTTCACCTCTACCCTCGGAGTTCCACATACCTCTTCCATACTCAAGATAGCCAGTATCAAAGGCAATGCCAAGGTTGAGCCCTGGGCTTTCACCCCTGACTAAACTAGCCGCCTACACGCCCTTTACACCCAATTCTACAG
+
9CCC<AFFC@CFECEFGG9EFFGFGGGGGGFCEGGGGGCCDF+=FCGFE:CFGCFGFEACFGG<EFCAEGDD7@=EFGGGGDFGFGDFG,=@FBCFFDGG8=,A,DF7=FDFE,,+2<,:E+46CEE,A@8E88DFGFG*09,BFDF*=1@=,==F7,=96+;+026@D?F):*5:9DD?=FCGF8=*?DG*;DE+30=9)1)10:*;5)3;**330*979B)9)4@>)2)9/8*-4/6(*9<519)
@M00200:205:000000000-AKKM3:1:1101:27531:20080 2:N:0:1
TACAGGGGTATCTAATCCCGTTCACTCCCCTAGCTTTCGTGCCTCAGCGTCAGTAAATGCCCAGTGTGCCGCTTTCGCTGCTGGCGTTCCTTCCGATATCTACACATTTCACCGCTCCACCGGAAGTTCCACACACCCCTGCATCCCTCCAGTCACCCAGCTTCAAGCGCAGTTTCCCGGTTGAGCCGAGAGATTTCACACCTGACTTAGATAACCGCCTACGCACCCTTTCAACCCAATTCTACAGACAC
+
CCCCCGGGGGGGGFGFGGGGGG8FGGGFGGFGCGGGGGGGGGGFGGGGEGGGGGGFGGGFGAFGGE@FFFGGDDGGGGGF>FFCCEFGGGGGGGGGGGGGGGFGFGFGGGGGGGGFGGGGGGGDFGFGGGGGD>>EABD>?8FFGFGEFD,=EFFFFGGF,=D8DB@8*@0=@79C;A9D*5C9ACG>E*;9FG7CFCE?:=((774*>*197;FE>DAD;((0,=59/25/?E38E1,(9))665?)(.(
@M00200:205:000000000-AKKM3:1:1101:18225:20095 2:N:0:1
TACACGGGTATCTAATCCTGTTCGCTCCCCACACTTTCGCTCCTCAGCGTCAGGATATTCCCAGAGAACCGCCTTCGCCACCGGTGTTCCTCCTGATATCTGCGCATTTCACCGCTACACCAGGAATTCCGTTCTCCCCTGAATACCTCTAGTCTGCCCGTATCGGAAGCAAGCCAGGTGTTAAGCACCTGGTTTTCACTCCCGACGCGACAAACCGCCTACGAGCCCTTTAAGCCCAGTTCTACAGAGA
+
CCCCCGGGGGGGGGGGGGGGGGGGGGGGGGGGGGGGGGGGGGGGGGGGGGGGGGGGGGGGGGGGGGGGGGGGGGGGGGGGGGGGGGGGGGGGGGGGGGGGGGGGGGGGGGGGGGGEGGGGGGGGGGGGGGGGDFFFDFGFFGDFGFGFGFGGGGGFFGGFGGFGFFGGEGFFFB?FFFGAGGGGFGGFFFFFF:CD99DEE2>=DBFF>@BFFFGDFGFFF@<FFGFG9<0A)6A:>::3:AA)).8<?0
@M00200:205:000000000-AKKM3:1:1101:24911:20175 2:N:0:1
TACCGGGGTATCTAATCCTGTTCGCTCCCCACACTTTCGCTCCTCAGCGTCAGGTAATGCCCAGAGAACCGCCTTCGCCACCGGTGTTCCTCCTGATATCTGCGCATTTCACCGCTACACCAGGAATTCCGTTCTCCCCTGCATACCTCTAGTCTGCCCGTATCGAAAGCAAGCGCCGTGTTAAGCACGGCGTTTTCACTCCCGACGCGACAAACCGCCTACGAGCCCTTTATACCCACTTATACAG
+
C8CCCGGGGGGGGGGGGGGGGGGGGGGGGGGGGGGGGGGGGGGGGGGGGGGGGGGGFGGGGGGGGGGGGGGGGGGGGGGGGGGGGGGGGGGGGGGEGGDGGGDGGGGGGGGFGGC>GGGGGGGGF@FFDGG?DFDFAFDDFGGBFFGFFFFFFGGFBEGAEG5CA?CEAGFFFDBFD>D?CC:CACFAA;C4):CDFCFFFFFF?FF6>9>>0(;*4D>,3:05:EFD7446<A2<E2(.))).64)
@M00200:205:000000000-AKKM3:1:1101:26010:20183 2:N:0:1
TACAGGGGTATCTAATCCTGTTTGCTCCCCACGCTTTCGAGCCTCAGCGTCAGTAATGGACCAGTATGTCGCCTTCGCCACTGGTGTTCTTCCGAATATCTACGAATTTCACCTCTACACTCGGAGTTCCACATACCTCTTCCATACTCAAGATAGCCAGTATCAAAGGCAATTCCAAGGTTGAGCCCTGGGCTTTCACCTCTGACTAAACTATCCGCCTACGCTCCCTTTATGCCCAATTCTACAGAGA
+
CCCCCFGGGGGFGGGGGGGGGFGGGGGGGGGGGGGGGGGGFGGGGGGFGFGGGGGGGFGGGGGGFGGGGGGFGGGGGGGEGCGFCEEGFDDFGFGG7<=9DEGFEFGFGFGGGFG6FEFGFFGGGGC8FGGFGFGF8DEEDDFFEFF7=9,?EGGFCF=DE9ECFFGFBFFFFFFDDD?DFDGFFG,5:DG*;@FF+;,=6C6@0**;*03;CE9@09@5>=9@4EBF7;)*:A6EGF9DC8*7?46/.(
@M00200:205:000000000-AKKM3:1:1101:18250:20183 2:N:0:1
TACAGGGGTATCTAATCCTGTTTGCTCCCCACGCTTTCGAGCCTCAGCGTCAGTAATGGACCAGTATGTCGCCTTCGCCACTGGTGTTCTTCCGAATATCTACGAATTTCACCTCTACACTCGGAGTTCCACATACCTCTTCCATACTCAAGATAGCCAGTATCAAAGGCAATTCCAAGGTTGAGCCCTGGGCTTTCACCTCTGACTAAACTATCCGCCTACGCACCCTTTAAACCCACTTCTACAG
+
CCCCCGGGGGGGGGGGGGGGGGCGFGGGGGGGGGGGGGG?EGGGFGGGGGGGGGGGGGGGGGGGGGGGGGGGGGGGGG@CCGGGGGGGGGGGGGGGGGGGCGFGGGGGGGGGGGGFGGGGCDFGDB=DFGGGFGGGGFGFBFGFGFGCGFFCD2=5+DDFGGEGF7=96DB5DDDD?DF5FFGCBCG5;=+<FGGG?=GEFF@CEFFFFB:=EEFCAFE==F=A)=?DCD=E44;BE?2(*85/9C)
@M00200:205:000000000-AKKM3:1:1101:17882:20203 2:N:0:1
TACCAGGGTATCTAATCCTGTTTGATCCCCACACTTTCGTGCCTCAGCGTCAGTTACAGCTTAGTAAGCTGCCTTCGCTATAGGTGTTCTTGACGATATCTATGCATTTCACCGCTACACCGTCAATTCCGCCTACCTCATCTGTACTCAAGCCCCGCAGTATCAATGGCACCCTCTCAGTTAAGCTGAGATATTTCACCAATGACTTACAGGGCCGCCTACGCACCCTTTATACCCAATTCTACAGAGAC
+
CCCCCGGGGGGGFFGGGGGGGGGGGGGGGGGG7FGGGGGGGFGGFGGFEGEGGFDGCGFG<FGGGGGGGGGGGGGGGGEGG,FFGGGGDFFGGGGGGGGGGGEGFFFGGCFGGGDBGGF<ECGEFEGGFCF>DEGEG?E5FFGFCDDECFGGG?=:*CGE>F*=;DFGF?DEF9FF?6DFGFFGFFD?9?,++<EFFCFE@))8:@FFFAA5)883:*:9=5)*)48<CC6*>47*2>25=*8<E)))(((
@M00200:205:000000000-AKKM3:1:1101:13144:20215 2:N:0:1
TACTGGGGTATCTAATCCTGTTTGCTCCCCACGCTTTCGAGCCTCAGCGTCAGTAATGGACCAGTATGTCGCCTTCGCCACTGGTGTTCTTCCGAATATCTACGAATTTCACCTCTACACTCGGAGTTCCACATACCTCTTCCATACTCAAGATAGCCAGTATCAAAGGCAATTCCAAGGTTGAGCCCTGGGCTTTCACCTCTGACTAAACTATCCGCCTACGCTCCCTTTAAGCCCAATTCTACAGAGA
+
CCCCCGGGGGGGGGGGGGGGGGGGGGGGGGGGGGGGGGGGGGGGGGGGGGGGGGGGGGGGGGGGGGGGGGGGGGGGGGGGGGGGGGGGGGGGGGGGGCFGGGGGGGGGGGGGGGGFGGGGGGGGGGGGGGGGGGGF?DGEFGGFGFGE?FFF=DFFCGGFFG>FEFGGFGFFFFFFFFGAFFFGFGGFF?FFFGGGF7ACFFB@EF5E@EFFC@FFFFEFF5>>5EEGGGE;EAA:E5BB>4<?EF34(-
@M00200:205:000000000-AKKM3:1:1101:3818:20297 2:N:0:1
TACGCGGGTATCTAATCCTGTTTGCTACCCACGCTTTCGAGCCTCAGTGTCAGTGACAGTCCAGAGAGCCGCTTTCGCCACCGGTGTTCCTCCATATATCTACGCATTTCACCGCTACACATGGAGTTCCACTCTCCTCTACTGCACTCAAGTCTAACAGTTTCACATGCACACAATGGTTGAGCCACCGCCTTTTCCATCCGACTTAGTAAACCCCCTGCGCTCGCCTTAAACCCCATTCTACAGCGATC
+
CCCCCGGGGEFGGAFGGGGGGGGGGGGGGGGGGGGGGGE@,CFDGFGE<EGCGAECF9CFFGGGDD<FFFGGECFEFGGGGGDE@FGGGGFGGG9FGAFGGGGDGEEGGGGGGGGADEEFBF9EF,DDF;FDDDFFDFGE5E::A?FEG5DGDDCF7,+4@DDG*+6=FFFD<D>*00+1@+;+3@@F59EEBEFF69@96/)54))**2*1*8F*(1)(-(()/*))1973931;E7()9<?5)))-(8(
@M00200:205:000000000-AKKM3:1:1101:10412:20305 2:N:0:1
TACCAGGGTATCTAATCCCGTTCGCTACCCTGGCTTTCGTTCCTCAGCGTCAGAAAAGTCCCAGTGAGCCGCCTTCGCCTCCGGTATTCCAGATGATATCAACGCATTTCACCGCTCCACCATCTGTTCTGCTCACCTCTAGCTTCCTCAAGCTCGGTAGTTTGGAGCGCAATTCCTCGGTTGAGCCGAGGGCTTTCACACCCCACTTTCCAAGCCGCCTACGAACTCTTTATACCCAGTTCTACAGCGAC
+
CCCCCGGGGGGGGGGGGGGGGGGGGGGGGGGGGGGGGGGGGGGGGGGGGGGGGGGGGGGGGGGGGGGGGGGGGGGGGGGGGGGGGGGGGGFFFDFGGGGGGDFGGGFGGDFGGGGFGGGGGGGGGGGGGGFGGGGGGFGFFGGCEFGEGFGGFGGDDEGFGCDGADFGBEFBFFFFFFGBGGG6AFFFBGGFFGCFFFFEEAFF@FDEFF4?C=FF@DF?F@DD;?5@CGEFEFFFF<=@37?5)94,(3(
@M00200:205:000000000-AKKM3:1:1101:6600:20324 2:N:0:1
TACTAGGGTATCTAATCCTGTTCGCTCCCCATGCTTTCGCTCCTCAGCGTCAGTTAATGCCCAGAGACCTGCCTTCGCCATCGGTGTTCCTCCTGATATCTGCGCATTTCACCGCTACACCAGGAATTCCAGTCTCCCCTACATCACTCTAGTCTGCCCGTACCCACCGCAGATCCGGAGTTGAGCCCCGGACTTTCACGGCAGACGCGACAAACCGCCTACGAGCTCTTTAAGACCAGTTCTCCAGACAT
+
CCCCCGGGGGGGGGGGGGGEGGGDGGGGGGGGGGGGGGGGGGGGFGGGGGGGGGCFGFFGGDGFG<CFGGGGGGGGDGGGGGCFFGEGGAFF?ECEAFGGGEDGGGGGGGGGGDGFGGGGFGCE<EFGGFEA8=DGFFE5*@,?,<DDFF8BFDF99D?9EC=GEFG6:CDB5>DDFBG>F:CDFGFFF5>>DGGGFEG24=:2>=285=BB08C=(>AF@F;)4*097::>F2)4;:044<)).625(4)
@M00200:205:000000000-AKKM3:1:1101:26381:20389 2:N:0:1
TACAGGGGTATCTAATCCTGTTTGCTCCCCACGCTTTCGAGCCTCAGCGTCAGTAATGGACCAGTATGTCGCCTTCGCCACTGGTGTTCTTCCGAATATCTACGAATTTCACCTCTACACTCGGAGTTCCACATACCTCTTCCATACTCAAGATAGCCAGTATCAAAGGCAATTCCAAGGTTGAGCCCTGGGCTTTCACCTCTGACTAAACTATCCGCCTACGCTCCCTTTAAACCCAATTCTACAG
+
CCCCCGGGGGGGGDGGGGGGGGGGGGGGGGGGGGGGGGGGGGGGGGGGGGGGGGGGGGGGGGGGGGGGGGEGGGGGFGGGGGFDGGGGGGGGGGGGGGGGGGGGGFGGGGGGFEGFGGFGGGGECEE8FGGGGGGGGFGFFGGFGFGFGF?F9DFBFGG6@FDFFFFF5DFDFBFFF?FFGG6?FFGFF?D5DFGGFFGFFFE87=8A<@CFFEGGAFB558)@AGBGCFEEF*6(685BFFFFECB
@M00200:205:000000000-AKKM3:1:1101:15786:20410 2:N:0:1
TACTCGGGTATCTAATCCTGTTTGCTCCCCACGCTTTCGCGCCTCAGCGTCAGAACCGGACCAGACAGCCGCCTTCGCCACTGGTGTTCTTGCGAATATCTACGAATTTCACCTCTACACTCGCAGTTCCGCTGTCCTCTTCCGGTCTCAAGCCAACCAGTATCGAAGGCAATTCTGTGGTTGAGCCACAGGCTTTCACCCCCGACTTAATCGGCCGCCTACGCGCCCTTTAAACCCAATTCTACAGAGAC
+
CCCCCGGGGGGGGGGGGGGGGGGGGGGGGGGGGGGGGGGGGGGGGGGGGGGGGGGGGGGGGGGGGGGGGGGGGGGGGGGGGGGGGGGGGGGGGGGGGGGGGGGFGGGGGGGGGGGFGGGGGGGGEGGGGGGGGGGGGFGFFDGFGFGADCFFGGGFFECFGFCGAFGGFGFFFBFFFF>FGFDGFGGFFFGFFGGGFF?EBFFF@BFFFEFF<DGEBGE01:6@(:>D<D?<)).(;?BFAFFFFD:601(
@M00200:205:000000000-AKKM3:1:1101:22036:20509 2:N:0:1
TACTCGGGTATCTAATCCTGTTTGCTACCCACGCTTTCGAGCCTCAGTGTCAGTTACAGTCCAGAGAGCCGCTTTCGCCACCGGTGTTCCTCCATATATCTACGCATTTCACCGCTACACATGGAATTCCACTCTCCTCTACTGCACTCAAGTCTAACAGTTTCCAATGCACACAATGGTTGAGCCACTGCCTTTTACATCAGACTTATTAAACCACCTGCGCTCGCTTTATGCCCAGTTCTACAG
+
CCCCCGGGGGGGGGGGGGGGGGGGGGGGGGGGGGGGGGGGGEGGGGGGGGGGGGGGGGGGGGGGGGGGGGGGGGGGGGGGFGEEGGGGGGGGGGGGGGGGGGGGGGGGGGGGGGGFGGGGGGGGGGGFGGGGFGGGFDCEFGGFGFGFGFGGGGGFFGGFGGFGEFGGFGFFFFFFFFFFGGGGFDGFFG?FFGFFFEGCEEF*0@0>CECEFFFFDDFE5:@5:;>9GF6EEE3>:2BEEFFFEF
@M00200:205:000000000-AKKM3:1:1101:22386:20555 2:N:0:1
TACAGGGGTATCTAATCCTGTTTGCTACCCACGCTTTCGAGCCTCAGTGTCAGTTACAGTCCAGAGAGCCGCTTTCGCCACCGGTGTTCCTCCATATATCTACGCATTTCACCGCTACACATGGAATTCCACTCTCCTCTACTGCACTCAAGTCTAACAGTTTCCAATGCACACAATGGTTGAGCCACTGCCTTTTACATCAGACTTATTAAACAACCTGCGCTCGCTTTAAACCCAGTTCTACAG
+
CCCCCGGGGGGGGGGGGGGGGGGGGGGGGGGGGGGGGGGGGGGGGGGGGGGGGGGGGGGGGGGGGGGGGGGGGGGGGGGGGGGGGGGGGGGGGGGGGGGGGGGGGGGEGGGGGGGFGGGGGGGGGGDFGGGGFCGGGFGFFGGFGFCEGF?DDDGFFGGFC9EFFFGGFGFFFFFFFF8DFEGGFGGFFGFFFFFGFFGFFFE<C=0:EFFEE6,:@DFD=89941@C4CCECED97=EEECEFFE
@M00200:205:000000000-AKKM3:1:1101:26858:20569 2:N:0:1
TACCAGGGTATCTAATCCTGTTTGCTCCCCACGCTTTCGAGCCTCAGCGTCAGTAATGGACCAGTATGTCGCCTTCGCCACTGGTGTTCTTCCGAATATCTACGAATTTCACCTCTACACTCGGAGTTCCACATACCTCTTCCATACTCAAGATAGCCAGTATCAAAGGCAATTCCAAGGTTGAGCCCTGGGCTTTCACCTCTGACTAAACTATCCGCCTACGCTCCCTTTAAACCCAGTTCTACAG
+
CCCCCGGGGGGGGGGGGGGGGGGGGGGGGGGGGGGGGGGGGEGGFGGGGEGEGGGFGGGGGGGGFGGCGGGGGGGGGGGGDFGGGGGGGGGGGGGGGGGDGGGGDFFGGEFGFCFFGGGGGFGGCCGGGGGGGGFEGFGDBGGFGFGFGF8CFFFFBFGBDGFGFFGGFGFFFFFCF7DDFCDGFGG*DFGF?FFFFFC@8C@@=7C@@CFFF@FFFGD=5:8*)*:D*5>CECF2C@2BC?8<7@3
@M00200:205:000000000-AKKM3:1:1101:6283:20702 2:N:0:1
TACAGGGGTATCTAATCCTGTTCGCTCCCCACACTTTCGCTCCTCAGCGTCAGGTCATTCCCAGAGAACCGCCTTCGCCACCGGTGTTCCTCCTGATATCTGCGCATTTCACCGCTACACCAGGAATTGCGTTCTCCCCTGAATACCTCTAGTCTGCCCGTATCGGACGCAAGCGCCGTGTTAAGCACGGCGTTTTCACTCCCGACGCGACAAACCGCCTACGAGCCCTTTAAACCCAGTTCTACAG
+
CCCCCGGGGGGGGGGFGGGGGGGGGDGGGGGGGGFCGGGGGEFGFFGGGGGEGGGGGGGEGGGFGGGGGGGGGGGGFGGEGDFCFECFGGGCFFGGFGGGGGGGDEGFGGGGGGEFDGFGGGGCDECDFGGGGGGG=DGFFGGFGFGCFFGGGCGFF9=BG6DGDBG69E5=?59BF>>DFFG@C9FFF<CEFGGDC?C?<3;@0:>029>>01C87DB014?@:E3<74):<551;01?9)<2<<:
@M00200:205:000000000-AKKM3:1:1101:14484:20710 2:N:0:1
TACGAGGGTATCTAATCCTGTTTGCTCCCCACGCTTTCGAGCCTCAGCGTCAGTAATGGACCAGTATGTCGCCTTCGCCACTGGTGTTCTTCCGAATATCTACGAATTTCACCTCTACACTCGGAGTTCCACATACCTCTTCCATACTCAAGATAGCCAGTATCAAAGGCAATTCCAAGGTTGAGCCCTGGGCTTTCACCTCTGACTAAACTATCCGCCTACGCTCCCTTTAAGCCCAGTTCTACAG
+
CCCCCGGGGGGGGGGGGGGGGGGGGGGGGGGGGDGGGEEGGGGGGGGGGEGGGGGGGGGGGGGGGGGGGGFGGGGGGGDGGGFCFGG:FFGGGG>EGFGFGGFGGGG7EGGGGGFFGDFGGGFD+@CFGG8EGGGFGFGF5EGFFFGFFBCFFGGFCED6DDD@EFFGBFFDFDFFFFGDFD6+:,ADFGGFFGC?FFG@<CEEFC@E8C@EEFGGDG*0-555@E??056C*.*8:=-.68?EE=@
@M00200:205:000000000-AKKM3:1:1101:22824:20736 2:N:0:1
TACTAGGGTATCTAATCCTGTTTGCTCCCCACGCTTTCGAGCCTCAGAGTCAGTAATGGACCAGTATGTCGCCTTCGCCACTGGTGTTCTTCCGAATATCTACGAATTTCACCTCTACACTCGGAGTTCCACATACCTCTTCCATACTCAAGATAGCCAGTATCAAAGGCAATTCCAAGGTTGAGCCCTGGGCTTTCACCTCTGACTAAACTATCCGCCTACGCTCCCTTTAAACCCAATTCTACAG
+
CCCCCGGGGGGGGGGGGGGGGGGGGGGGGGGGGGGGGGGGGEEFGGGGGGGGGGGGGGFFGGGGGGFFGGGGGGGGFGFGEGGGGFGGGGGGGGGGGGGGGGGD=DFFGGGGGGGFGFGGGGGGGEGFGGFG6?FFGFGFFFFFGFGFDFGG9DGF7DFFGCEGF7D8DGBDFFF<F9=FEFFG*DE?DGFFBGGGFECDEDCEFF@>6>5EAEGGA?@@FD55AEAGFC3*2*>=CDFFEFECEE=
@M00200:205:000000000-AKKM3:1:1101:26882:20745 2:N:0:1
TACACGGGTATCTAATCCTGTTCGCTCCCCACACTTTCGCTCCTCAGCGTCAGGATATTCCCAGAGAACCGCCTTCGCCACCGGTGTTCCTCCTGATATCTGCGCATTTCACCGCTACACCAGGAATTCCGTTCTCCCCTGAATACCTCTAGTCTGCCCGTATCGGAAGCAAGCCAGGTGTTAAGCACCTGGTTTTCACTCCCGACGCGACAAACCGCCTACACGCCCTTAATTCCCAGTTCTGCAGAGAC
+
CCCCCGGGGGGGGGGGGGGGGGGGGGGGGGGGGGGGGGGGGGFFGGGGGGGGGGGFFDFC<FG<FGFGFGGGGGGGGGGEGFGGCFEGGGGGG?=FGGGGGFGDGGGGGGGGGGGFGGGGGGGCDCGGGGGGGGGFFFGFFDFFGFG<D5==DFFFFC+*6@<F5AGCEGFEADFFC*;>=*+=AFGFF56?AEED+::ABF=A9=B>@2170(3=15>07@()6?>D)2)-))..<7).49<)4)(61((
@M00200:205:000000000-AKKM3:1:1101:5464:20801 2:N:0:1
TACAGGGGTATCTAATCCTGTTTGCTACCCACGCTTTCGAGCCTCAGTGTCAGTTACAGTCCAGAGAGCCGCTTTCGCCACCGGTGTTCCTCCATATATCTACGCATTTCACCGCTACACATGGAATTCCACTCTCCTCTACTGCACTCAAGTCTAACAGTTTCCAATGCAAACAATGGTTGCGCCACTGCCTTTTCCATCCGACTTTTTAACCCCCCCGCCGCACCCTTAAGCCCCATTCTACCGACATC
+
CCCCCGGGGGGGGGGGGGGGGGGGGGGGGGGGGGGGGGGGGGGGGFGFGGGGGGGGGGFGGGGDEGGGGGCF7CFGGGGGFGGGGGEGGDGGG@FGGGDFGGGGGGGGGGGGGCGFGGGGG8CEF>DFGDFGGGDECFGDBFCDCFG<FFG?7==+4>FFDDFG7+=95DD*+1**;86BF6F6AGEE6+9FA7<F+>,**)))0)8*3*8@78,847)/8(()(*2*:;).)/32*3(76./7)(,(--.
@M00200:205:000000000-AKKM3:1:1101:5534:20827 2:N:0:1
TACCAGGGTATCTAATCCTGTTTGCTCCCCACGCTTTCGAGCCTCAGCGTCAGTAATGGACCAGTATGTCGCCTTCGCCACTGGTGTTCTTCCGAATATCTACGAATTTCACCTCTACACTCGGAGTTCCACATACCTCTTCCATACTCAAGATAGCCAGTATCAAAGGCAATTCCAAGATTGAGCCCTGGGCTTTCACCTCTGACTAAACTATCCTCCTACCCTCCCTTTAAGCCCACTTCTACAGCGAT
+
CCCCCGGGGGGGGGFGGGGGGGGGGGGGGGGGGGGGGGGGGGGGGGGGGGGGGGGGGGGGGGGGGGGGGGGGFG7BFGGGGGGGGGCFGGCFCFGGGGCFAFGGDDFFGFGGF9EFGGFGGGGGFCCGGCFGCFGFCD=8DFGFGFG<DFF+=DG?+@DFGF>FEFCG?8DBFB7DFF8*,78=+@?DFFDFFGGFFEFE@CFF7*37*5=E8;@@*4;83*)*033*02)9/*.)6)))*196<9)0((0
@M00200:205:000000000-AKKM3:1:1101:8290:20837 2:N:0:1
TACGGGGGTATCTAATCCTGTTTGCTCCCCACGCTTTCGTGCCTCAGCGTCAGTGCTGGTCCAGAGGGCCGCCTTCGCCACTGATGTTCCTCCCGATCTCTACGCATTTCACCGCTACACCGGGAATTCCACCCTCCTCTACCGCACTCCAGCTTTCCAGTATCCACAGCCATTCCCAGGTTGAGCCCGGGGCTTTCACGGCAGACTTAGAAAACCGCCTACGCACGCTTTATACCCAATTCTACCACGAC
+
CCCCCGGGGGGGGGGGGGGGGGCFGFGGGGGGGGGGGGGGGGGGGGGGGGGGGFFFEFGGGGGGGGGGGFGGGGGGGGGFGGGGGFGGGGGF?FG++C=EEGGGGGC:DDFFGGGFGGGGFGDCFGGGGGGGGGGGGFGEFGCDEFGFGFG>GGF>FFGFCD*+;;9,3:?DFFFFFAG*?@FFFG6?BGDD):;D=?C@090935;.>9)9)(;=45:?01:5:E<D*7,-4):A?2-2.:44:)).(4(
@M00200:205:000000000-AKKM3:1:1101:18730:20844 2:N:0:1
TACACGGGTATCTAATCCTGTTTGCTCCCCACGCTTTCGAGCCTCAGCGTCAGTAATGGACCAGTATGTCGCCTTCGCCACTGGTGTTCTTCCGAATATCTACGAATTTCACCTCTACACTCGGAGTTCCACATACCTCTTCCATACTCAAGATAGCCAGTATCAAAGGCAATTCCAAGGTTGAGCCCTGGGCTTTCACCTCTGACTAAACTATCCGCCTACGCTCCCTTTATACCCAGTTCTACAG
+
CCCCCGGGGGGGGFGGGGGGGGGGGGGGGGGGGGGGGGGGGGGGGGGGGGGGGGGGGGGGGGGGGGGGGGGGGGGGGGGGGGGGGGGGGGGGGGGGGGGGGGGGGGGGGGGGGGGBDE8EEEGGCGGFAFGGGGGGGFGFFEGFFFGFGFGDFFGFF8DFG9>@DB?GFGFFFFDFFFD?FCFFFGGFF6@FAFGFFEC@@DFF@7CE:==EFEGGAGBA)))3-1:CCC=ACCFEFEBFFFF*/17
@M00200:205:000000000-AKKM3:1:1101:16023:20863 2:N:0:1
TACAAGGGTATCTAATCCTGTTTGCTCCCCACGCTTTCGAGCCTCAGCGTCAGTAATGGACCAGTATGTCGCCTTCGCCACTGGTGTTCTTCCGAATATCTACGAATTTCACCTCTACACTCGGAGTTCCACATACCTCTTCCATACTCAAGATAGCCAGTATCAAAGGCAATTCCAAGGTTGAGCCCTGGGCTTTCACCTCTGACTAAACTATCCGCCTACGCTCCCTTTATGCCCACTTCTACAG
+
CCCCCGGGGGGGGGGGGGGGGGGGGGGGGGGGGGGGGGGGDEGGGGFGEGGGGGF<@FFGGGGGGGGGGFFFGFGGFGGEGGGGGGGGGGGGGEEEGGGFFGGGEGGGGGCFGGGFGGGGGGGGCGEGGGCFGGCEGBD6<EGFGFGFGFG+>D9D77=5DFCFFF8ADF5DFBFFB9F5EE6CF8FFF?6:DFGGFFF@65C<CEEFC@@7CEFF=5?=AD5?4:>FF7BC*/13>@(55B?4?>=
@M00200:205:000000000-AKKM3:1:1101:20704:20881 2:N:0:1
TACGCGGGTATCTAATCCTGTTTGCTACCCACGCTTTCGAGCCTCAGTGTCAGTTACAGTCCAGAGAGCCGCTTTCGCCACCGGTGTTCCTCCATATATCTACGCATTTCACCGCTACACATGGAATTCCACTCTCCTCTACTGCACTCAAGTCTAACAGTTTCCAATGCACACAATGGTTGAGCCACTGCCTTTTACATCAGACTTATTAAACAACCTGCGCTCGCTTTAAACCCAATTCTACAG
+
CCCCCGGGGGGGGGGGGGGGGGGGGGGGGGGGGGGGGGGGFGGGGGGGGGGGGGGGGGGGGGGGGGGGGGGGGGGGGGGGGGGGGGGGGGGGGGGGGGGGGGGGGGGGGGGGGGGFGGGGFGGGGEFFGGGGGGGFGFGFFGGFGFGFGFFGFGGFFGGFFDEEDCGGFGFFFFFFFFCFF:CFF@CFFFGFFFGG+>EECCEEEE7AECF4AE,;59AB==55>8ACGFC88;3;738)>EFFC3
@M00200:205:000000000-AKKM3:1:1101:26093:20927 2:N:0:1
TACAAGGGTATCTAATCCTGTTTGCTACCCACGCTTTTGAGCCTCAGTGTCAGTTACAGTCCAGAGAGCCGCTTTCGCCACCGGTGTTCCTCCATATATCTACGCATTTCACCGCTACACATGGAATTCCACTCTCCTCTACTGCACTCAAGTCTAACAGTTTCCAATGCACACAATGGTTGAGCCACTGCCTTTTACATCAGACTTATTCAACCAACTGCGCTCGCTTTAATCCCCGCTCTACAGCACTT
+
CCCCCGGGGGFGGGGFGGGGGGGGGGGGGGGGGGGGGFGGGGGGGGGGGGFGGGGGGGFFGGGGGGGGGFGGGEFGGFFF7?@CB@FEC,4?9FFGGGGCGGBEGGC:EFGCGEE>>FFGEFFCGFF8D8,@=FGG?DFEFGGFGFGEFF,2@DGF7FG+,?;F>;DG*6=6DDD?F?D<78686D?*:?9FFGGGFFGC7><E<8*:C0*0*5,50*3880)*0*3*3;*8***)*/(5258>*))(())
@M00200:205:000000000-AKKM3:1:1101:19305:20965 2:N:0:1
TACTCGGGTATCTAATCCTGTTTGCTCCCCACGCTTTCGAGCCTCAGCGTCAGTAATGGACCAGTATGTCGCCTTCGCCACTGGTGTTCTTCCGAATATCTACGAATTTCACCTCTACACTCGGAGTTCCACATACCTCTTCCATACTCAAGATAGCCAGTATCAAAGGCAATTCCAAGGTTGAGCCCTGGGCTTTCCCCTCTGACTAAACTATCCGCCTACGCTCCCTTTATACCCAATTCTACAG
+
CCCCCGGGGGGGGFGGGGGGGGGGGGGGGGGGGGGGGGGFDGGGGGGGGGGGGGGGGGGGGGGGGGGGGGGGGGGGGGGGGGGFGFFGGGGGGGGGGGGFGGGGGGGGGGCGGGGFGGGGGGGGCEEGGGGGCFGGG?FD9FA?GFGFG9@FCD=DF8A5@=DDCFGGFGF5?=F?DFGFEFGGFGGFFF65DFGGF*2):5):**:C5)=A6;;@>C91>=2B4=3CD:EFCCE4:*8B48/@5;)
@M00200:205:000000000-AKKM3:1:1101:21421:21046 2:N:0:1
TACTGGGGTATCTAATCCTGTTTGCTCCCCACGCTTTCGAGCCTCAGCGTCAGTAATGGACCAGTATGTCGCCTTCGCCACTGGTGTTCTTCCGAATATCTACGAATTTCACCTCTACACTCGGAGTTCCACATACCTCTTCCATACTCAAGATAGCCAGTATCAAAGGCAATTCCAAGGTTGAGCCCTGGGCTTTCACCTCTGACTAAACTATCCGCCTACGCTCCCTTTAAACCCAATTCTACAGAGAC
+
CCCCCGGGGGGGGGGGGGGGGGGGGGGGGGGGGGGGGGGGGGGGGGGGGGGGGGGGGGGGGGGGGGGGGGFGGGGGGGGGGGGGGGGGGGGGGGGGGCGGGGGGGGGGGGGGGGGFFGGGGGGGGGGGGGGGFGGGGFGFFGGFGDFCDDCF9DGFFDFFGCDDEFGGBDBDFFFFFBF5EFDGB?GFFFD?FFGGF;,:CC@<7ACEE5CEFFGGAFFDF@AEAGDF7>=6E=BDG=>B=EFEFC=CE((
@M00200:205:000000000-AKKM3:1:1101:7186:21099 2:N:0:1
TACAGGGGTATCTAATCCTGTTTGCTCCCCACGCTTTCGAGCCTCAGCGTCAGTAATGGACCAGTATGTCGCCTTCGCCACTGGTGTTCTTCCGAATATCTACGAATTTCACCTCTACACTCGGAGTTCCACATACCTCTTCCATACTCAAGATAGCCAGTATTAAAGGCAATTCCCAGGTTGAGCCCTGGGCTTTCACCTCTGACTAAACTATCCGCCTACGCTCCCTTTCTGCCCAATTCTACCG
+
CCCCCGGGGGGGGGCFGGFGGGGGGGGGGG8FFGGGFGF8@FGGGGFGGGGGGE<BFCFGGGGGEE<@FGDF,FGGGGGDFGFG@FGGG,@EG7EFFGGGGGGFFGGGGGFE,9DDDFGCGGE+@BEFGFGG6D?>DFGFFGF9ACDFGFFF98+<+D?FD+;+*49,+@D0;EF7+:=DBD==6DG*0=E5*4@CACF8*8*):>C=8)876*580;9@AD=*)45?>:3*2/*.6)(7;>E4*8(
@M00200:205:000000000-AKKM3:1:1101:5490:21102 2:N:0:1
TACTCGGGTATCTAATCCTGTTTGCTCCCCACGCTTTCGAGCCTCAGCGTCAGTAATGGACCAGTATGTCGCCTTCGCCACTGGTGTTCTTCCGAATATCTACGAATTTCACCTCTACACTCGGAGTTCCACATACCTCTTCCATCCTCAAGATAGCCAGTATCAAAGGCAATTCCAAGGTTGAGCCCTGGGCTTTCACCTCTGACTAAACTATCCGCCTACGCTCCCTTTACGCCCAATTCTACAGAGCC
+
CCCCCGGGGCFGGGGGGGGGGGGGGGGGGGGGGGGEGGGD<CCGGGGGGGGGGG9FGGGGGGFGGFGFGGEEGGGGFCGEGFDF<8E,9CFGGGG,FFCFGGGGCGFFFFGFFCGD?FGG9E7>CEE8FGGGFFCFGFG<?;@D=+6=DFDDA8FDFFGFADBDEF+9*6*:?*+++=?*8=?D68D?6@8DFGGF5;EC@CF=*:AE*)3;E*,@=CBF8==9@E993=5C;)/-4((0*>5>4/3/3((
@M00200:205:000000000-AKKM3:1:1101:18468:21126 2:N:0:1
TACGAGGGTATCTAATCCTGTTTGCTCCCCACGCTTTCGAGCCTCAGCGTCAGTAATGGACCAGTATGTCGCCTTCGCCACTGGTGTTCTTCCGAATATCTACGAATTTCACCTCTACACTCGGAGTTCCACATACCTCTTCCATACTCAAGATAGCCAGTATCAAAGGCAATTCCAAGGTTGAGCCCTGGGCTTTCACCTCTGACTAAACTATCCGCCTACGCTCCCTTTATACCCAGTTCTACAG
+
CCCCCGGGGGGGGGGGGGGGGGGGGGGGGGGGGGGGGGGGGGGGGGGGGGGGGGGGGGGGGGGGGGCGGGGGGGGGGGGGGGGGGGGGGGGGGGGGDGGGGGGGGGGGGGGGGFFBDFGGGG?GFGGFFGDFGGGGGFGFFGGFGFGE??D6CFD8FGGBFGDGEFGGFGBDFFFFFDGFFGGFFGG5DFGFFGGG8*7:8@EE7A@EC5@EEFGF)9BDD@>9>EAG9::*>?CEC;=587C4>4=
@M00200:205:000000000-AKKM3:1:1101:14260:21148 2:N:0:1
TACCGGGGTATCTAATCCTGTTTGCTCCCCACGCTTTCGAGCCTCAGCGTCAGTAATGGACCAGTATGTCGCCTTCGCCACTGGTGTTCTTCCGAATATCTACGAATTTCACCTCTACACTCGGAGTTCCACATACCTCTTCCATACTCAAGATAGCCAGTATCAAAGGCAATTCCAAGGTTGAGCCCTGGGCTTTCACCTCTGACTAAACTATCCGCCTACGCGCCCTTTACACCCAATTCTACAG
+
CCCCCGGGGGGGGGGGGGGGGGAFGGGGGGGGGGGGGGGFDEGGGGGGGGGGGGGGGGGGGGFGGGGGGGGGGGGGGGGGGGGGGGGGGGGGGGGGGGFFGFGGGGGFFGGGGFGFGGDGGGGG7CEFGF8FD8DFDBGFF8D@CFFFGF8DFFFFFEGDF89DDCFFFGFBDBDFF?F?DFFGFG8:A7FF5CEF5EF**8@C@EE7C@C5**@5=5>>)-75)=?<GF)1*/.8C@@@>>E3C<3
@M00200:205:000000000-AKKM3:1:1101:8246:21172 2:N:0:1
TACACGGGTATCTAATCCTGTTCGCTCCCCATGCTTTCGCTCCTCAGCGTCAGTTAATGCCCAGAGACCTGCCTTCGCCATCGGTGTTCCTCCTGATATCTGCGCATTTCACCGCTACACCAGGAATTCCAGTCTCCCCTACATCACTCTAGTCTGCCCGTACCCACCGCAGATCCGGAGTTGAGCCCCGGACTTTCACGGCAGACGCGACAAACCGCCTACGAGCTCTTTAAACCCAGTTCTAACGACAT
+
CCCCCGGGGGGGGGGGGGGGGGGGGGGGGGGGGGGGGGDGGGGGGGGGGGGGGGGGGGGGGGGGGGGGGGGGGGGGFGGGGGGGGGGGGGGGGGGGGGGGGGGG@EGGGGGGGGG?DGGGGGFG7FFGGFCFFGGGFFGFFGGFGBCEGFFDGGGFFFGBGGD>EFGG>GFAFD??AA7BFCBCFGGFFCE4>>EFFEGF4>@FDF@F@0>@0;FFFGB;(3(0,/.20*6)6<B?E(3>A26)))-,(-,
@M00200:205:000000000-AKKM3:1:1101:14973:21180 2:N:0:1
TACACGGGTATCTAATCCTGTTTGCTCCCCTAGCTTTCGCGCCTCAGCGTCAGTATCCGTCCAGAAGATCGCCTTCGCCACTGGTGTTCCTCCCGATATCTACGAATTTCACCTCTACACCAGGAATTCCGCTTCCCTCTCCAACACTCGAGGCAACCAGTTTCAAGTGCAGTTCCTGGGTTGAGCCCAGGGATTTCACACCTGACTTGATTACCCGCCTACACGCGCTTTAAACCCAATTCTACCG
+
CCCCCGGGGGGGGGGGGGGGGGGGGGGGGGGGGGGGGGGGGGGGGGGGGGGGGGGGGGGGGGGGGGGGGGGGGGGGGGGGGGGGGGGGGGGGGGGGGCEGGGGGGGGGGGGGGGGFGGGGGGGGFGCGGGGGGGGFGFGDFGGFGFGFGFCCEGGFFGGFFCEGFFCDFFFFFFAFFFFFGGGGFGGFFCFAF>FGFFGFFFFFBBAE@EEAF=FF>DB>=>F;@CAC851)<))6*1136C<C543
@M00200:205:000000000-AKKM3:1:1101:21256:21183 2:N:0:1
TACTAGGGTATCTAATCCTGTTTGATCCCCACACTTTCGTGCCTCAGCGTCAGTTACAGCCTAGTAAGCTGCCTTCGCTATAGGTGTTCTTGACGATATCTAAGCATTTCACCGCTACACCGTCAATTCCGCCTACCTCATCTGTACTCTAGCCACGCAGTATCAATGCCACCCTCCCAGTTAAGCCGGGATATTTCAGCACTGACTTACTTGGCCGCCTACGCACCCTTTAAACCCAATTCTACAG
+
CCCCCFFGGGGGGGGGGGGGGGGGGGGGGGGGGGGGGGGGGGGGGGGGGGGGGGGGGGGGGGGGGGGGGGGGGGGGGGGDGGFDGGGGGGFGGGGGGGGGGGGGDGGGGGGGGGGFGGGCFCEGFGGGGGGEGGDEGFGFFGGFGFGFGFGGGGGF5ECBGGFGF7C,:@58DDF?EFGFFDF++@DEFD7?FFFGFEGFE@EEEF@EEA;@78ECA7A==B):5=ADDFF4?CE@7-(0>EFFE4/
@M00200:205:000000000-AKKM3:1:1101:25983:21212 2:N:0:1
TACCGGGGTATCTAATCCTGTTTGCTCCCCACGCTTTCGAGCCTCAGCGTCAGTAATGGACCAGTATGTCGCCTTCGCCACTGGTGTTCTTCCGAATATCTACGAATTTCACCTCTACACTCGGAGTTCCACATACCTCTTCCATACTCAAGATAGCCAGTATCAAAGGCAATTCCAAGGTTGAGCCCTGGGCTTTCACCTCTGACTACACTATCCGCCTACGCTCCCTTTAAACCCAATTCTACAG
+
CCCCCFGGGGGGGGGFGGGGGGGGGGGGGGGGGGGGGGGGGGGGGGGGGGGGGGGGGGGGGGGGGGGGGGGGGGDGGGGEEGGGGGFGGGGGGGGGGGGGGGGCFGFGGGGGFGGFGEGGGGGDEGCFGFGGGGGFGCGFFFGFGFGFGFGFGGGFBDGFGGEGFFGGF89DDEFBFFDFGFDGF88FFD?FFGGGFEDE@DEEA7*A):@EFFFGDCEDA49974@F;;59?C>BGF@@4@?<EE;
@M00200:205:000000000-AKKM3:1:1101:14152:21219 2:N:0:1
TACACGGGTATCTAATCCTGTTTGCTCCCCACGCTTTCGAGCCTCAGCGTCAGTAATGGACCAGTATGTCGCCTTCGCCACTGGTGTTCTTCCGAATATCTACGAATTTCACCTCTACACTCGGAGTTCCACATACCTCTTCCATACTCAAGATAGCCAGTATCAAAGGCAATTCCAAGGTTGAGCCCTGGGCTTTCACCTCTGACTAACATATCAGCCTACGCTCCCTTTCTACCCAATTCTACAG
+
CCCCCGGGGGGGGGGGGFGGEGGGGGGGGCDEEGGGGGGGFGGDGGGGGGGGGGGGGGGGGFCGFGGGGGGGGGGGGGGGGGGGCFFDGGDFGGEGGG8FFFFA:DGGGGGGGCGFF9FGGGCC:E>8F;9E6DCFGFGFF8@D8CFEGFCFF=9DB8C33+;DDFDFDFFBFDC7=@DDFECF6DF*;=6:ACFF+;7:6):5*:>=C));*;E,;7?DC@=>)*3C*+)*2/9BC=2(6/98**)
@M00200:205:000000000-AKKM3:1:1101:13327:21227 2:N:0:1
TACCGGGGTATCTAATCCTGTTTGCTCCCCACGCTTTCGAGCCTCAGCGTCAGTAATGGACCAGTATGTCGCCTTCGCCACTGGTGTTCTTCCGAATATCTACGAATTTCACCTCTACACTCGGAGTTCCACATACCTCTTCCATACTCAAGCTCGCCAGTATCAAAGGCACTTCCAAGGTTGAGCCCTGGGCTTTCACCTCTGACTAAACTATCCGCCTACGCTCCCTTTAAACCCAGTTCTCCAGAGCT
+
CCCCCGGGGGGGGGGGGGGGGGGGGGGGGGCGGGGGGGGCFGGGGGGGGGGGGGGFACGDGGCGFAFFGGGGGGGGGGGGGGGGGGGGGGGBFCFGGGGGGGDG@FGGGGGGGGGFGGGGE?G=:=EFGGGGC8CGG?FBFGADG;FDGFGG9=+**>CEGFEFCF7DDGF=DDBF?++:FFGFFGGFA=;FFFGGB=FEBF@CACC;*))***?D2>BF=B>E?EEGGC=4847BC@;E757)/..3(()
@M00200:205:000000000-AKKM3:1:1101:23605:21297 2:N:0:1
TACTGGGGTATCTAATCCTGTTTGCTACCCACGCTTTCGAGCCTCAGTGTCAGTTACAGTCCAGAGAGCCGCTTTCGCCACCGGTGTTCCTCCATATATCTACGCATTTCACCGCTACACATGGAATTCCACTCTCCTCTACTGCACTCAAGTCTAACAGTTTCCAATGCACACAATGGTTGAGCCACTGCCTTTTACATCAGACTTATTAAACCACCTGCGCTCGCTTTATACCCAGTTCTACAG
+
CCCCCGGGGGGGGGGGGGGGGGFGGGGGGGGGGGGGGGGGGGGGGGGGGGGGGGGGGGGGGGGGGGGGGGGGGGGGGGGGGGGGGGGGGGGGGGGGGGGGGGGGGGGGGGGFGGGFGGGGGGGGGGGGGE;EFGGGGFGFFGGBGBGFGFGGGGG?FDGFGDDFBDEGFFFFFDFFFF+BFGCGBFGFFDD:DFGFFCECF@5>@@77**CEFFFGF5C85=53):9CFCCE<4*3,/888<*96>
@M00200:205:000000000-AKKM3:1:1101:12810:21341 2:N:0:1
TACTCGGGTATCTAATCCTGTTTGCTCCCCACGCTTTCGAGCCTCAGCGTCAGTAATGGACCAGTATGTCGCCTTCGCCACTGGTGTTCTTCCGAATATCTACGAATTTCACCCCTACACTCGGAGCTCCACATACCTCTTCCATACTCAAGATAGCCAGTATCAAAGGCCATTCCAAAGTTGAGCCCTGGGCTTTCACCTCTGACTAAACTATCCGCCTACGCTCCCTTTAAACCCAATTCTCCAGAGCC
+
CCCCCGGCFF<FFGGGGGGGGDFGGGGGGGGGEGGEGFGGGCEF@C<FGGDDGGGGGGFFEGCFGGGGGGAFG7FGGGGGDFDDF4C@F9=FGEGGGGGGGFF=B=FGGD,?A,+304@GADGDCC+@EFGGGGFG,=E*DEGFGFGEGF8AGGG9@8DFGF;FEFFGF8*8*:F?7;=53=D+0@G*9D@*;7@CFEF*8C6=*097*55;8EC:>05):@)99:?*98)9*0*7B(/:*/9*.1(*-((
@M00200:205:000000000-AKKM3:1:1101:18370:21359 2:N:0:1
TACAAGGGTATCTAATCCTGTTTGCTCCCCACGCTTTCGCGCCTCAGCGTCAGGACCGGACCAGAGAGCCGCTTTCGCCACCGGTGTTCCACCCAATATCTACGAATTTCACCTCTACACTGGGTATTCCACCCTCCTCTTCCGGCCTCCAGCACAGCAGTTTCGGCCGCACCTCCGGGGTTGAGCCCCGGGCTTTCACAAGCCGACACGCCATGCCGCCTACGCGCCCTTTATACCCACTTCTCCAG
+
CCCCCGGGGGGGGGGGGGGGGGGGGGGGGGGGGGGGGGGGGGGGGGGGGGGGGGGGGGGGGGGGGGGGGGGGGGGGGGGGGGGGGGGGGGFFFGGGGGGGFGGGGGGGFGGFGGGFGGGGGGGGGGGGGFGF6EGGGFGFFGCAEEGFGFGGGGGFFGGFFGFGFEGGDCEFF@FFFFCEFCGGACFFEGEEFEGFFEGEE?FFFFFBFBFB;F6C?352?:?>BDDDG37?92<BGF7?:>2-4)4(
@M00200:205:000000000-AKKM3:1:1101:19653:21414 2:N:0:1
TACGGGGGTATCTAATCCTGTTTGCTCCCCACGCTTTCGCGCCTCAGCGTCAGAACCGGACCAGACAGCCGCCTTCGCCACTGGTGTTCTTGCGAATATCTACGAATTTCACCTCTACACTCGGAGTTCCACATACCTCTTCCATACTCAAGATAGACAGTATCAAAGGCAATTCCAAGGTTGAGCCCTGGCCTTTAACCTCTGACTAAACTATCCGCCTACGCACCCTTTAAACCCAATACTACAG
+
CCCCCGGGGGGGGGGGGG9CFFGGGGGGGG<@FGFGGGGGGGGGDFGGGGGGGGGGCFGDGGGGEFG8FGGDE7CFGGGGGFGG?E?FF9EDDGDGEGGGCDFGG,AFFFFEG9@DGCFG9DDEDG6ED==,=D?EFFGFDG,1EFGFGFFFC7CA+>F69+;FEAFC>>A5?6@AFFFFDDDGFF7@AF5*8=C?+8<*8(0.9E4**)7547C8;<A2;58)(*:*:C;<)1738:2()..65).
@M00200:205:000000000-AKKM3:1:1101:14649:21417 2:N:0:1
TACAAGGGTATCTAATCCTGTTTGCTCCCCACGCTTTCGCGCCTCAGCGTCAGAACCGGACCAGACAGCCGCCTTCGCCACTGGTGTTCTTGCGAATATCTACGAATTTCACCTCTACACTCGCAGTTCCGCTGTCCTCTTCCGGTATCAAGCCAACCAGTATCGAAGGCAGTTCTGTGGTTGAGCCAAAGGCTTTCACCGCCGACTCAATCGGCGGCCTACGCGCCCTTTAAGCCCAGTTGTACAG
+
CCCCCGGGGGGGGFGGCCEDFGGGGGGGGFEFGGGGGGG@FG:F@EEFEGGGGGGG<@FCFF@FEDGGGGFF@CGEGGGGGEFGFF<FFGGGGGGDGG8;FGAFE,:FGGGGGGGFDCDFGGGGGGCGCFA@C=DGGFGE?,3389+)=FFGGG?D*3;?,+;CAFCGB66)**?<CB7CFF;>CC19**4AFFFF+:=*((-(859(//))//8*37>12:0>2*))1*594-63@0,.-).6.)6
@M00200:205:000000000-AKKM3:1:1101:17629:21481 2:N:0:1
TACACGGGTATCTAATCCTGTTCGCTCCCCACGCTTTCGTCCATCAGCGTCAATCAATTAGTAGTAACCTGCCTTCGCAATCGGTATTCTATGTAATCTCTAAGCATTTCACCGCTACACTACATATTCTAGTTACTTCCTAATAATTCAAGTCTAGCAGTATCAATGGCCGTTCCACCGTTGAGCGATGGGCTTTCACCACTTACTTACTAAACCGCCTACGGACCCTTTATGCCCAATTCTACTG
+
CCCCCGGGGGGGGFGFGGGGGGGGGGGGGGFGGGGGGGDGG>FFGFEDFFFGGGGGGFFFGFGFGGFGGGFFGGGGGGGFG,BFGDCEC,9?,A@E9FAFADAFFFFFFGGGFEDEGEDFFGG8FFCCFGFFD3?EFFGEFGDFDE8DCDAGDF+?D,=84?7=EBFF*@01@)**5D=BGEDD:DG>;DEFBFGG+;<68C)*0>E@EFFEE:D@89@>@4A4-;/328)/95>>EEB:8*****0
@M00200:205:000000000-AKKM3:1:1101:18701:21505 2:N:0:1
TACTGGGGTATCTAATCCTGTTTGCTCCCCACGCTTTCGAGCCTCAGCGTCAGTAATGGACCAGTATGTCGCCTTCGCCACTGGTGTTCTTCCGAATATCTACGAATTTCACCTCTACACTCGGAGTTCCACATACCTCTTCCATACTCAAGATAGCCAGTATCAAAGGCAATTCCAAGGTTGAGCCCTGGGCTTTCACCTCTGACTAAACTATCCGCCTACGCTCCCTTTAAACCCAATTCTACAG
+
CCCCCGGGGGGGGGGGGGGGGGGGGGGGGGGGCGGGGGGGGGGGGFGFGGGGGGGGGGGFFFFGGGGGGGGGGGGGGGGGGGGFGGE7FDGGGGGGGCEDDDFFEFFGAFGGGFFBA?DFGGGGGGEGDD;DFFGGG7FFFGFDDFGEGF8FGCFF7D8FFGFGF7F80=650DBFF=8DFF?DFF=DFFCFFEFGFEGE*:*:AE<C:5=7C5E,89@AF@A>)=5C*5766665B(/7@:CCC:=
@M00200:205:000000000-AKKM3:1:1101:7957:21612 2:N:0:1
TACCGGGGTATCTAATCCTGTTCGCTCCCCACACTTTCGCTCCTCAGCGTCAGGATATTCCCAGAGAACCGCCTTCGCCACCGGTGTTCCTCCTGATATCTGCGCATTTCACCGCTACACCAGGAATTCCGTTCTCCCCTGAATACCTCTAGTCTGCCCGTAGCGGAAGCAAGCCAGGTGTTAAGCACCGGGTTTTCACTTCCGAGGAGACAAACCGCCTACGAGCCCCATAAACCCACTTCTAAAGAGA
+
@CBC<:FEFEEGGFG,@E9FEFFGGGGEFG,+,@FGGGGGGGGGGEFEFCGGCGFEFCGDAFFGCEE@FEFGEGE9CCFFFFGGF48@AEGF8CFEAADDGCDGCEEEF,EFFE6*=@D=?68BAECFGF1@D,+8ED=DDF,98<+72+@=3?==9,+@C8)3=@D+9DA86)3;9039=:99B75*3*9924=8C5=****8>(((,//31,2=(:),6318855***.12-).;,(.).6<)).68,
@M00200:205:000000000-AKKM3:1:1101:15705:21659 2:N:0:1
TACTGGGGTATCTAATCCTGTTTGCTACCCACGCTTTCGAGCCTCAGTGTCAGTATTATGCCAGAAGGCTGCCTTCGCCATCGGTATTCCTCCAGATCTCTACGCATTTCACCGCTACACCTGGAATTCTACCTTCCTCTCACATACTCTAGCTCTACAGTTTCAGATGCAGTTCCCAGGTTGAGCCCGGGGATTTCACATCTGACTTATAGAGCCACCTACGCTCCCTTTAAACCCAATTCTACAGAGA
+
CCCCCGGGGGGGGDGGGGGGGGGGGGFEFFFGGGGGGGGGGCFGGFFFFFEFGFCFGFGGGFFGGGGGGGGGGGGFGGCFDFGGEFDFEEFEEDFGFFEA,=FCFC@=F9@BFGGEDCFFBDFGGGCFGGGGGCD@D9FDBEFFGFG7?DEFEGGFFGG5EF79DFFFBG8D<DF=99FDFDGGFG,<@DGFDECFC;CEFFFFC*:;8;E<A*7,0*3:81>*:AAF3;4<AE30;6254**/7*>*6(
@M00200:205:000000000-AKKM3:1:1101:11238:21778 2:N:0:1
TACTAGGGTATCTAATCCTGTTTGCTCCCCACGCTTTCGAGCCTCAGCGTCAGTAATGGACCAGTATGTCGCCTTCGCCACTGGTGTTCTTCCGAATATCTACGAATTTCACCTCTACACTAGGAGTTCCACATACCTCTTCCATACTCAAGATAGCCAGTATCAAAGGCAATTCCAAGGTTGAGCCCTGGGCTTTCACCTCTGAGTAAACTATCCGACTACGCTCCCTTTATGCCCACTTCTACAGAGA
+
CCCCCFGGCAFD@FGGFC@FDFFGDGGGGGGGG@@@8FCFGCEGGGCFFBF:6CC9CEFE<,CF;CCEFC@BFEBFGG,4B,@<E4EFFC,9,8@F@D,9@CFFB4,9=FAE9EGFGGG<=,@EC88EGF8969A>,4,1<D8DGF?9+=12>+++B4=@,30+33=DB,DBDE9+?7=3C=D=6C,0*6+:*=8=?*@*:CF@E*:*70;7A*>5)0*1)010)5:;0;662***6:)):35CC4)*.7
@M00200:205:000000000-AKKM3:1:1101:10533:21793 2:N:0:1
TACTAGGGTATCTAATCCCGTTCGCTCCCCTGGCTTTCGTGTCTCAGCGTCAGCACACCCCCAGCAACCCGCCTTCGCCGCAGGTGTTCCTCTCGATATCTACGCATTTCACCGCTACACCGAGAATTCCAGTTGCCCCTTCTGCACTCTAGACCCGCAGTATCGGTTGACCTTTCCGGGTTAAGCCCGGAGATTTCACAACCGACTTGCGGTGGCCGCCTACGCGCCCTTGAAACCCAGTTCTAGAG
+
A@CCCFGGFEFFGGGGGGGGGGGGGDGGGGGGFGGEEFGFDFGGGGGGGGGGGGAFGGDFEGGGGFGGFGGGGCGGGEFFFBCFECFEGGGGDFCE,FEFFGGGGC?C;EGCFGGFGGGADCGGGEAFGGGFG7=669+=0,@=FFG*=D=B,+ADDGGB:80?:?>@>FA@FEF6+<9AFCG>FFG999??AF7C6<<CFFF69(1(7>>>D>>E5<)7::BF>:;DG)4(54<-;(-1244)))-5
@M00200:205:000000000-AKKM3:1:1101:19937:21842 2:N:0:1
TACGAGGGTATCTAATCCTGTTTGCTCCCCACGCTTTCGAGCCTCAGCGTCAGTAATGGACCAGTATGTCGCCTTCGCCACTGGTGTTCTTCCGAATATCTACGAATTTCACCTCTACACTCGGAGTTCCACATACCTCTTCCATACTCAAGATAGCCAGTAGCAAAGGCAATTCCAAGGTTGAGCCCTGGGCTTTCACCTCTGACTAAACTATCCGCCTAAGCTCCCTTTATACCCAATCGTCCTGATCC
+
CCCCBFGGGGGGGGGGGGGGGGGGGGGGGGGGEGGEFGDFGGGGGGGFGEGGGGGG,CFGGGGGFG@F<@BFGGGGGGGCF=FGGGDGGFFFGFCC@@FFGGGGGGGGFFGGGGGFGGFF,DFDF8BDFF,EFGGGGFGEFG,9EFGEGFDDF8+<9DGF?@7B>DC89FFB6DFB?+=DEFCG5?EFFG6*?AF+?7@@6=5)**3**38*10><5DEAD)7*/,99*+:>A7?*25(7((/(((.9***
@M00200:205:000000000-AKKM3:1:1101:24526:21854 2:N:0:1
TACTCGGGTATCTAATCCCGTTTGCTACCCTAGCTTTCGCGCCTCAGCGTCAAGAACAGGCCAGGAAGTCGCCTTCGCCACTGGTGTTCCTCCCGATATCTACGCATTTCACCACTACACCGGGAATTCCACTTCCCTCTCCTGCCTTCGAGTTGAGCAGTATCGCGTGACCCTCCCCAGTTGAGCCGCGGGCTTTCACACGCGACCTGCACACCCGCCTTAGGGCCCCTTGCACCCACTTCTACCGGGCC
+
CCCCCGGGGGGGGGGGGGGGGGGGGGGGGGGGGGGGGGGGGGGGGGGGGGGGGGGGGGGGGGGGFGG@FFEGGGGGGGGGGDGGGGGGGGGGGGGGDFGGGFGFFGGEFFGGGGGBDFGFGGGGCCGGGGGGC8DGGFGFFGG?FFGFGFFGG8B;9@8?F?*2:>D;*@?8*@F>@@79@,+5*:CD**=?ECC<=4C)(,1((((.885;4(;?2DE(())1(0)/)*(((44:C02(..:BA)(-(((
@M00200:205:000000000-AKKM3:1:1101:15332:21868 2:N:0:1
TACTCGGGTATCTAATCCTGTTTGCTCCCCACGCTTTCGAGCCTCAGCGTCAGTAATGAGCCAGTGTGTCGCCTTCGCCACTGGTGTTCTTCCGAATATCTACGAATTTCACCTCTACACTCGGAGTTCCACACACCTCTCTCATACTCAAGACACCCAGTATCAAAGGCAATTCCGAGGTTGAGCCCCGGGATTTCACCCCTGACTTAAATGTCCGCCTACGCTCCCTTTAAACCCAATTCTACAG
+
CCCCCGGGGGGGGGGGGGGGGGGGGGGGGGGGGGGGGGGGGGGGGGGGGGGGGGGGGGGGGGGGGGGGGGGGGGGGGEGGGGGGGGGGGGDFGGGGGGGGGGGGGGGGGGGGGGGFGGGGGGGGGGGGGGGGCEGCEFGFFGGFGFGFGFGGGGGFFEC5EFEGFDFCDFFDFFFCFBGAFGGGFF6?DDGFFGGGFFGEBAFF2.:86*<EEFGGFGFFFF(:2CEF573>)17@B7((9CFFFC3
@M00200:205:000000000-AKKM3:1:1101:22028:21868 2:N:0:1
TACCGGGGTATCTAATCCTGTTTGCTCCCCACGCTTTCGAGCCTCAGCGTCAGTAATGGACCAGTATGTCGCCTTCGCCACTGGTGTTCTTCCGAATATCTACGAATTTCACCTCTACACTCGGAGTTCCACATACCTCTTCCATACTCAAGATAGCCAGTATCAAAGGCAATTCCAAGGTTGAGCCCTGGGCTTTCACCTCTGACTAAACTATCCGCCTACGCTCCCTTTAAACTCAGTTCTACAGACA
+
<CCCCEGGEGGGGFGGGGGGGGFGFGGGGGGGGGGGCGGGGGGGGGGGG@FEGGFGGGFGGGGGGGFFGC<FFCFGGGGG@BFGGGGEGGGGGFGECD8ECAFGE=@FGGGGGGG5DFCFGFGE+B8DFFGGGFGGGD8>FFD=E7==DFEGGFGFFF?FD?*?DDF9DEFFF5DFDFF97@?DFFGF?@?:5CF+87E@@B*8AA*38=@5A7>D5*9)5):>)1:CCF.*86>/68)0*99C?CE*(3
@M00200:205:000000000-AKKM3:1:1101:15579:21884 2:N:0:1
TACTGGGGTATCTAATCCTGTTTGCTCCCCACGCTTTCGAGCCTCAGCGTCAGTAATGGACCAGTATGTCGCCTTCGCCACTGGTGTTCTTCCGAATATCTACGAATTTCACCTCTACACTCGGAGTTCCACATACCTCTTCCATACTCAAGATAGCCAGTATCAAAGGCAATTCCAAGGTTGAGCCCTGGGCTTTCACCTCTGACTAAACTATCCGCCTACGCTCCCTTTAAACCCAGTTCTACAG
+
CCCCCGGGGGGGGGGGGGGGGGGGGGGGGGGGGGGGGGGGGGGGGGGGGGGGGGGGGGGFGFGGGGGGGGGGGGGGGGGGGGGGGFGGGGGGGGGGGGGGGGGGGGGGGGGGGGGFGGGGGGGGGGGGGGGGGGGFGFG<DDAFCFGFGFGCGGFDCFGFGGFGEFGGFFFDFEF?CFGAFDCGFGFF5=EFFGGG8EEE5@@@AAACEEF53;D@55@==)45)4:;;CB/8C:@:(/7;EEE?==
@M00200:205:000000000-AKKM3:1:1101:23108:21885 2:N:0:1
TACCAGGGTATCTAATCCTGTTTGCTCCCCATGCTTTCGCACCTCAGCGTCAGTGTTAGGCCAGATGGCTGCCTTCGCCATCGGTATTCCTCCAGATCTCTACGCATTTCACCGCTACACCTGGAATTCTACCATCCTCTCCCACACTCTAGCTAACCAGTATCGAATGCAATTCCCACGTTAAGCTCGGGGATTTCACATTTGACTTAATTAGCCGCCTACGCGCGCTTTAAACTCAATTCTACAG
+
CCCCCGGGGGGGGGGGGGGGGGGGGGGGGGGGGGGGGGGG@FGGGGGGGGGGGGGGGGGGGGGGGCFFFGGGGGGGGGGGGGGGGGGGGGGGGGFFGGGGGGGGGGDGGGGGGGGFGGGGGGGGGGGGGFFFFFGE?6@EBFFFGEGFGFGGFGG?6EFFA+*?=DFGFFFEFBF+;86*8@FF?DFFEDGD?CFD;CFECEE75AE<0>EC;)6@);?)/:5B>55C>5;>C97)?)(1)65<5C)
@M00200:205:000000000-AKKM3:1:1101:12781:21894 2:N:0:1
TACGGGGGTATCTAATCCTGTTTGCTCCCCACGCTTTCGCGCCTCAGCGTCAGAACCGGACCAGACAGCCGCCTTCGCCACTGGTGTTCTTGCGAATATCTACGAATTTCACCTCTACACTCGCAGTTCCGCTGTCCTCTTCCGGTCTCAAGCCAACCAGTATCGAAGGCAATTCTGTGGTTGAGCCACAGGCTTTCACCCCCGACTTAATCGGCCGCCTACGCGCCCTTTACACCCAATTCTACAG
+
CCCBCEGEFGGGFGFGGGGGGGGGGGGGFGGGGGGGGGGECGGGGFGGGGGGGGGGFGGGGGFGGFGGGGGCFEFGCFG@FGFFFGECE;=AFEGGFEAEGGCFGGFFGFDGGG?5=93DFFCECEB,3E>CCED9CCFEAGGAGB9)CF7CFGCFFGGF,=>C9*;5>FAB>EFFAF+8<:86A6=?ACCFFC:>AC+)646(3@B;C<.77(:?;DF?F<(.1?<C)*.)64)(1(434)-).:0
@M00200:205:000000000-AKKM3:1:1101:12639:21929 2:N:0:1
TACCGGGGTATCTAATCCTGTTTGCTACCCACGCTTTCGAGCCTCAGTGTCAGTTACAGTCCAGAGAGCCGCTTTCGCCACCGGTGTTCCTCCATATATCTACGCATTTCACCGCTACACATGGAATTCCACTCTCCTCTACTGCACTCAAGTCTAACAGTTTCCAATGCACACAATGGTTGAGCCACTGCCTTTTACATCAGACTTATTAAACCACCCGCGCTCGCTTTAAACCCAATTCTACAG
+
CCCCCGGGGGGGGGGGGGGGGGGGGGGGGGG@FGGGGGGFGGGGGGGGGGGFGFFGGGGCGGGGGGGEFGDEEGFEFFGGG8FGEGGGGGGGGGGGGGGGGGGGGGGGGGGGGGGFDGGG?FGGGFGCFGGGFGDGGFGFFGG5,:FFGF8?>D@FFGGFF=EDFFFFFGFB08*<FF=@F@+=9@,A5=FAAFGG7@7E7*16>);*;;0*1*4,)3*):)))0*8*97;*83;;*3=7C).)7=
@M00200:205:000000000-AKKM3:1:1101:14561:21989 2:N:0:1
TACCCGGGTATCTAATCCCGTTCGCTACCCTAGCTTTCGCACTTCAGCGTCAGTAGTGGACCAGAGAGCCGCCTTCGCCACCGGTGTTCCTCCTGATATCTACGCATTTCACCGCTCCACCAGGAGTTCCGCTCTCCCCTACCACACTCGAGCAACGCAGTATGCCAAGCAATTCACACGGGTGAGCCGTGGGATTTCACCCGACACTTACGTCGCCGCCTACGCGCGCTTTAAACCAAGTTCTACAG
+
CCCCCGGGEFCFFGGGGGGGG8FGDGGGGGGFGGGFFGGCCCCFGGGGGCEEC9EFFGGGG?FGFGGGFDGDGDGGGGDFG?FCCFGGGGAC@<FEFFEGGGF?FCFFGFEDFCG?DEGCGDGGECD8FFGGGD6EC?C)<@EDFFGDGFDD+@FFFGGFEFEGF*;DFGA@C5>B8FFDFGGDFGGFFDEB4,026*,17556;@9=ECED3=CC?DD;14256:;9552,2:)-0,3()-646)))
@M00200:205:000000000-AKKM3:1:1101:8509:21993 2:N:0:1
TACCGGGGTATCTAATCCCGTTTGCTCCCCTGGCTTTCGCGCCTCAGCGTCAGGAGAGGCCCAGCGGGGCGCTTTCGCCACCGGCGTTCCTTCCGATATCAACGCATTTCACCGCTCCACCGGAAGTTCCCCCCGCCCCTGCCTCGCTCGAGACGCGCGGTATCCCGGGCACTTCCCCGGTTGGGCCGGGGGCTTTCACCCGGGACCGGCGCGGCCGCCTACGCGCCCTTTCACCCCAATTCTCCAGAGAC
+
CCCCCGGGGGGGGGGGGGGGGGGGGGGGGGGGGGGGGGGGDGGGGGGGGGGGGFGGGEFGGCEFGGGDGGGDGDFGCF@BF8FGGCCFGGGGFFGEEGDGFF<FEGD:AFGGFGGFG@FGGGDG<CE,@C,DGCG754C28C*/CAC(2:E8*19BA>D5*)(2-995.8515>=*77CDEC<7:CC>>5C5<=50/.<A613((-(4-41276E=><7201(0,8>D7*)6>4),:61(6:))))(-(((
@M00200:205:000000000-AKKM3:1:1101:20151:22067 2:N:0:1
TCCCAGGGTATCTAATCCTGTTTGCTCCCCACGCTTTCGCGCCTCAGCGTCAGATCCGGACCAGTGAGCCGCCTTCGCCACTGGTGTTCTTGCGAATATCTACGAATTTCACCTCTACACTCGCAGTTCCACTCACCTCTTCCGGTCTCAAGCCAAGCAGTATCGAAGGCAATTCCGTGGTTGAGCCACGGGCTTTCACCCCCAACTTACAAGGCCGCCTACGCGCACTTTATGCCCAGTTCTACAGAGCT
+
<CC@CGGGGGGGGGGDGGGGEFGFEFGGGGGGGGGGGGGGG7FFGGFGGE@CG9@@FGGGGGGG9FEDF,FFGDGGDGDGBEFFGFECF,@EFC>FEGCFGCCDFDCFGGGGGCFFFGEFADGGE+@8ADFGGGCFGDGBFGGD>9DAF9AF,=D:FFGBDDEF@F6>B,*:*8FFFFGFGGGCFFGA>D>*/:9C?AF622>259=BEFF=*,;=05AF(5759E)919)492A);2042<2:<9)),()
@M00200:205:000000000-AKKM3:1:1101:18799:22075 2:N:0:1
TACGGGGGTATCTAATCCTGTTCGCTCCCCACGCTTTCGCGCCTCAGCGTCAGTTACTGTCCAGCAATCCGCCTTCGCCACTGGTGTTCCTCCGTATATCTACGCATTTCACCGCTACACACGGAATTCCGATTGCCTCTCCAGCACTCAAGAAACACAGTTTCAAATGACGGCCACAGGTTGAGCCCGTGGTTTTCACATCTGACTTGCACTCCCGCCTACACGCCCTTTAAACCCACTTCTAAAGCGAT
+
CCCCCGGGGGGGGGGGGGGGGGGGGGGGGGGGGGGGGGDGGGGCEGGGGGGGGGGGGGGGGGGGGGGGGGGGGEGGGGGGGGFGGGGGGGGGGGGGGG8BFFFFEE7@FGGGGCEFGGGGGGGCEGGGGAEGGGDAFFGEFGF?EFGFGF7DCFGFFGG?EF=C*BCF8,*):5*/@FFFEFGGFGCFDC=EFG:F+*48646CE9)73C@=A4?*18>?21=8;EFG/*))52<7C:(1),44)).)-((
@M00200:205:000000000-AKKM3:1:1101:24467:22123 2:N:0:1
TACCGGGGTATCTAATCCTGTTTGCTCCCCACGCTTTCGAGCCTCAGCGTCAGTAATGGACCAGTATGTCGCCTTCGCCACTGGTGTTCTTCCGAATATCTACGAATTTCACCTCTACACTCGGAGTTCCACATACCTCTTCCATACTCAAGATAGCCAGTATCAAAGGCAATTCCAAGGTTGAGCCCTGGGCTTTCACCTCTGACTAAACTATCCGCCTACGCTCCCTTTAAACCCACTTCTACAG
+
CCCCCGGGGGGGGGGGGGGGGGGGGGGGGGGGGGGGGGGGGGGGGGGGGGGGGGGGGGGGGFGGGGGGGGGGGGGGGGGEGGFGCGGGGGGGGGGGGGGGGGGGGDFFFGGGGGGFGGGGGGDEFEEGGGEDFCFCFFGEFFGFFFGEGFFDF?CDFCDFFDDGDFFFFFFFFF7=@7D:FEGGFFF?AFF?9CFFBCC<EFFB8=**8@C@*AD6AFD2>B)*<E?DF>@EFE3:@@2(83>C?@;
@M00200:205:000000000-AKKM3:1:1101:23035:22154 2:N:0:1
TACTAGGGTATCTAATCCTGTTTGCTCCCCACGCTTTCGAGCCTCAGCGTCAGTAATGGACCAGTATGTCGCCTTCGCCACTGGTGTTCTTCCGAATATCTACGAATTTCACCTCTACACTCGGAGTTCCACATACCTCTTCCATACTCAAGATAGCCAGTATCAAAGGCAATTCCAAGGTTGAGCCCTGGGCTTTCACATCTTACTAAACTATCCGCCTACGCTCCCTTTATACCCCATTCTACAGAGA
+
CCCCCGGGGGGGGGGGGGGGGGGGGGGGGGGGGGDGGGGGGGGDGGGGGGGGGGGGGGGGGGGGGGGGGGGGGGGGGGGGGGFGGGFCFGCEFFGGGGGGGGGGG8?@FGFGGFGFGGGGFGGGGD6?FFGGGGGGDFGFFGDFFFGB?F,+EFG?+@=?D9;=FFG86=?5FBF7DFGFFFFG?F=?FFG5DF=FAEG7=@**5AEE@E@<8EC6)3<>ADFADGF4*;;CE6A4,))(0/08?*)8(0
@M00200:205:000000000-AKKM3:1:1101:20658:22166 2:N:0:1
[truncated: 14,677,632 more chars]
