# Supplementary material for: Responses of rhizosphere soil bacteria to 2-year tillage rotation treatments during fallow period in semiarid southeastern Loess Plateau
Source: PeerJ. 2020 May 5;8:e8853. doi: 10.7717/peerj.8853 (PMC7207221; doi:10.7717/peerj.8853)
Supplement: Supplemental Information 52 [file peerj-08-8853-s052.gz › G3'L3.R2.fastq]

@M00200:207:000000000-ALC1F:1:1102:2234:16732 2:N:0:5
TACTAGGGTATCTAATCCTGTTTGCTCCCCACGCTTTCGTGCCTCAGCGTCAGTGTTGTCCCAGATGGCCGCCTTCGCCACTGATGTTCCTCCCGATCTCTACGCATTTCACCGCTACACCTGGAATTCTGCATCCCTCTCTCGAATTCAAGCCATCCAGTATCACACGCAGTTCCTAGGTTAAGCCTGGGGATTTCACGTGTGACTTAGTTGGCCGCCTACGAGCCCTTTACGCCCAGTAGTGTTC
+
CCCC@EGGGF8FFCFGGGGFGGGFGGGGGDCCGD::CAFGDGGFGGFGGGGGGCEGGEGFFGGG,FFFGGGGGGCFGGGGGGFFGGGGGGGFCCGDGGGGGGA@FDCFFFGFGGDEGGFGGE?EFFFGFF;EGGG,@F8FG,@CF8A+=DG;FEGGGGGFGDFGC=DFGDD>=D9C+6=DDFFF+<0*:=F5BD5CFEGF85=CCAEEACEFEE4?A>@@==@(>=>BFB@EC0BD96;E4CE@C<?
@M00200:207:000000000-ALC1F:1:1102:20384:19081 2:N:0:5
TACTGGGGTATCTAATCCTGTTTGCTCCCCTAGCTTTCGTGCCTCAGTGTCAGGTATTGTCCAGGGACTCGCCTTCGCCACTGGTGTTCCTCTTGATATCTACGCATTTCACTGCTACACCAAGAATTCCAGTCCCCCCTCCAATCCTCCAGATCTGCAGTATTCAATGCCATTCCCGGGTTAAGCCCGGGGCTTTCACATCAAACTTGCAAACCCACCTGCGCACCCTTTAAACCCAATAGTGTTC
+
CCCCCGGGGGGGGGGGGGGGGFGFFGGGGGGGGGGGGGGGGGGGGGGGGGGGGGGGGGGGGGGGGGGGGGGGGGGGGGGGGGGGGGGGGGGGGGGGGGGCGGGGGGGGFGGGGGGGGGGGGGGGGGGGGGGGGGFGGGGCDGGGGGGGGGGGGGGGGGGFDFGFGGGGGGGFGDGGFGGGGGGCDGFFFGDBBA6=A5FCECFFBFFFECFCE=F5@FDBFD92>B>DB=EC7=A;;@F@@C39?3C
@M00200:207:000000000-ALC1F:1:1105:21117:12908 2:N:0:5
TACTGGGGTATCTAATCCTGTTTGCTCCCCACGCTTTCGCGTCTCAGCGTCAGTCACGTACCAGAGAGCCGCCTTCGCCACGGGTGTTCTTCCTGATATCTGCGCATTTCACCGCTACACCAGGAATTCCACTCTCCTCTTCCGGACTCTAGCCAGATGGTTTCCATCGACGTCTCGAGGTTGAGCCTCGAGTTTTCACAACGTACCTCTCTAGCCGCCTACACTCTCTTTCCGCCCAGTCGTGTTCACAT
+
CCCCCFGGGGGGGGFFGGFFGGGGGGGGGGGGGEGGGGFGE@FFEGCGGGGGD@FCGGGGFGGFFFGGGGGGGGGGGGGGGGGGGGGCGFGGGGGGEGGGGGGDGGGGGGCGGGEGGGGGGGGEFFDFGGGGDEG8FFGGGG8C6>EDGGGFAFGG?FGGGGGGFFGG73=7CEGG59?**@C9*=4?C4=;94CE9*190?A)(8(>..;3C=FFBFFF054@);;E@<?).1>:>?:>??:(.44))-)
@M00200:207:000000000-ALC1F:1:1105:10668:16421 2:N:0:5
CACTGTGGTACTGATGTTCAGACCTCTGCCCCTCCTACTTACTCCGCTCTCTCATCCTTCTTGTTCCCCACCCTCTCCCACCCCATCGTCACTCTTCTCTACTCTCACCGCCTCTGCCCCCGCTTTTCCTCCCGCCCCCCTCGCATTTTACCTCTTCCCAGTTACTCTCGCCACCCCCTCTCTTACTACAGCATATCCCTCTCGTACGCACATACTCCTGTCATCCGTCGATTCTCAACTCACCATTACC
+
-AB,66,,6-=,;-,,;;E,,<,,=6,,;,C<D8@,;C,,,,C,;:,8+,,CC,<@,C,,,,C,6;66E,@,4,,4,694B77@6<6,::,,,55,9,9,,,,,,,,9>,8+,?,999,,@++4++,9,,@,++6+++6++6++6++3,?333=A,,,6,,1+,2+,,++3++*03**13,99>7;2++24**51/1*3))3/*)0((((0(*.*+01*)1))))+((,((,.)++))())/(())/)).
@M00200:207:000000000-ALC1F:1:1106:21338:22966 2:N:0:5
TACAAGGGTATCTAATCCCGTTTGCTCCCCTGGCTTTCGCTCCTCGGTGTCAGTGTCGGTCCAGGATGCCGCCTTCGCCACTGGTGTTCCTCCCGATATCTACGCATTTCACCACTACACCGGGAATACCACTTCCCTCTCCTGCCTTCGAGTCGATCAGTATCGCGTGACCCTCCCCAGTTGAGCCGGGGGCTTTCACACGCGCCTTGCACGACCGCCTGCGCGCCCTTTATGCCCAATAGTGTTC
+
CCCCCFGGGGGGGGGGGGGGGGGGGGGGGGGGGFGGGGGGGGGGGGFGGGGGGGGGGGGEDFGDC,FFGGEDEGGGGGGGGGGGGFGGGGGGGG>FECGGGGGFGGGGGGGGGCGGGGGGGGFGGGGDGGGGFDG>D=FGGGGGGGFEFGCFGG6C8EGFFEFGGGGEGDFGFFFG>DGGGGF9CGGD4C456<5(+)+/;>0>(03(/(;A16C@6D((45((2)((2:?24.9DF7(:?<<AF4>
@M00200:207:000000000-ALC1F:1:1107:10712:3676 2:N:0:5
TACTGGGGTATCTAATCCTGTTCGCTCCCCACACTTTCGCTCCTCAGCGTCAGGACATGCCCAGAGAACCGCCTTCGCCACCGGTGTTCCTCCTGATATCTGCGCATTTCACCGCTACACCAGGAATTCCGTTCTCCCCTGCATACCTCCAGTCTGCCCGTATCGAAAGCAAGCCACCAGTTAAGCCAGTGGATTTCACTCCCGACGCGACAAACCGCCTACGAGCCCTTTATGCCCAATAGTGTTC
+
CCCCCGGGGGGGGGGGGGGGGGGGGGGGGGGGGGGGGGGGGGGGGGGGGGGGEGGGGGGGGGGGGGGGGGGGGGGGGGGGGGGGGGGGGGGGGGGGGGFGGGGGGGGGGGGGGGGGGGGGGGGGGGGGGGGGGGGGGFGGGGGGGGGGGGGGGGGGGGGGGGGGGGCGGGGGGFDGGGGGGGDGGGGFFAFG>CG>CEGFF@FBDF>B=@FE@DF:>>F@<D;?DBE07?:)<<FFFF?F:2:AAAD
@M00200:207:000000000-ALC1F:1:1108:2381:10483 2:N:0:5
TACGAGGGTATCTAATCCTGTTTGCTCCCCACGCTTTCGCACCTCAGCGTCAATATGTGTCCAGTAAGTCGCCTTCGCCACTGGTGTTCTTCCGAATATCTACGAATTTCACCTCTACACTCGGAATTCCACTTACCTCTCCACAATTCTAGCGATGCAGTCTTAAAGGCAATTCCAGGGTTGAGCCCTGGGCTTTCACCTCTAACTTACAAAGCCGCCTACGTGCGCTTTATACCCAGTAGTGTTC
+
CCCCCGGGGGGGGGGGGGGGGGGGGGGGGGGGGGGGGGGGGGGGGGGGGGGGGGGGGGGGGGGGGGFGGGGGGGGGGGGGGGGGGGGGGGGGGGGGGGGGGGGGGGGGGGGGGGGGGGGGFGGGGGGGGGGGFGGGGFGGGGGFGGGGGGGFGGGGGGGGGGFGG:DE7FGFGFGGGGGGGGGFCDFGGGFFFGGFFFGFEFFE@AFFFFFFEBGFFGFFDFDABFFFFFBE8CA=BFF;<9?;<))
@M00200:207:000000000-ALC1F:1:1108:22033:12421 2:N:0:5
TACACGGGTATCTAATCCTGTTCGCTCCCCACGCTTTCGCGTCTCAGCGTCAGTACCGTCCCAGAGAGCTGCCTTCGCCATTGGTGTTCTTCCTGATATCTGCGCATTTCACCGCTACACCAGGAATTCCACTCTCCTCTTCCGGACTCTAGCCACACGGTTTCCGTCGACGTCTGGAGGTTGAGCCTCCAGTTTTCACAACGGACCTGTTTGGCCGCCTACACGCTCTTTAAGCCCAATAGTGTTC
+
CCCCCGGGGGGGGGGGGGGGGGGGGGGGGGGGGGGGGGGGGGGDGGGGGGGGEGGGGGGG@FGGGGGGGGFGGGGGGGGGGGGGGGGGGGGGGGGGGGGGGFFGEGGGGGGGGGGGGGGGGGFCGDGGGGGGGGGGGG?FGGGGGDGDG?DFGGGGGEGGGCGFFGGGGGGDDFGGGGFDEGGGFFGGGGAFFGGAFFGF*0?(9@237=>FD;F;:CB?;@EF;D;>=EE3<AFF::?)5-.<<.:
@M00200:207:000000000-ALC1F:1:1108:12280:21657 2:N:0:5
TACGCGGGTATCTAATCCTGTTTGCTCCCCTAGCTTTCGCACCTCAGCGTCAGGAACGCGCCAGTCACTCGCTTTCGCCTCCGGCGTTCCTCCTGATATCTACGCATTTCACCGCTTCACCAGGAGTTCCAGTGACCCCTCACGCCCTCGAGCCCGGTATTTTCGGCCGCCGTTCCGACGGTAAGCGTCGGGATTCCACGACCGATTTGCCGAGCCGCCTACGTGCCCTTTAAGCCCAATAGTGTTC
+
CCCCCGGGGGGGGGGGGGGGGGGGGGGGGGGGGGGGGGGGGGGGGGGGGGGGGGGGGGGGDGGGGCEGGGFGGFGGGGGGGGECGGGGDFGGGGGEGGFGGGGGGGGGGFGGECGGD=FGCFGGGGGGGGFF=EGEG,=DEGGGF?EGGGGEEEFGGGGGGGGGGGDE>EDCDEGGGGGDGGG=DFGGGGF3>CDFFFFBFFB>0;<?FFABFFGB99;:??B51F(<??F299FF:B(>44<AF>4
@M00200:207:000000000-ALC1F:1:1109:8615:2744 2:N:0:5
TACGGGGGTATCTAATCCTGTTTGCTCCCCACGCTTTCGTGCATGAGCGTCAGTGCAGGCCCAGGGGATTGCCTTCGCCATCGGTGTTCCTCCGCATATCTACGCATTTCACTGCTACACGCGGAATTCCATCCCCCTCTGCCGCACTCCAGCCGTGCAGTCACAAATGCAGTTCCCAGGTTAAGCCCGGGGATTTCACATCTGTCTTGCACAACCGCCTGCGCACGCTTTAAACCCAGTAGTGTTC
+
CCCCCDGGGGGGGGGGGGGGGGGFFGGGGGGGGGGGGGGGGGGGGGGGGGGGGCEDGGGGGGGGGDGFGGGGGGGGGGGGGGGGGGGGFGGGGDGGGGGGGGGGCFFGFFGGGGGGGGFFC8FGGGGGGGGGGGGG6@ECDGGCCEGGGGFFGGGGGGFC??CCFG9DGC:>FAFFFFG48CFG=CCFBG>5>C<FFFGFFFFFFFFFF7@F<@FD;GB:::9BBB9>?BFDAFF44:0(.).26@6
@M00200:207:000000000-ALC1F:1:1109:17644:19366 2:N:0:5
TACTGGGGTATCTAATCCTGTTTGCTCCCCACGCTTTCGCGCATCAGCGTCAGTATCGGGCCAGTGAGTCGCCTTCGCCACTGGTGTTCCGCCGAATATCTACGAATTTCACCTCTACACTCGGCATTCCACTCACCTCTCCCGAACTCAAGACATCCAGTATCGAAGGCAATTCCAGGGTTGAGCCCTGGGCTTTCACCCACGACTTAAATGTCCGCCTACGCGCCCTTTAAGCCCAATAGTGTTC
+
@CCCCFGGBFGGFGGGEDGFFGGGEFGGGGEFGGGGGGGGGGGGGFGFGGGEGGGGFGGGGGGGEFFGGGGGGGGGGGGEGGGGGG<FF<CF@FGEEGGGFGGGGGFDFGFFGFGGFFGFDFGGGDFGCDFGGGGGGGGGGDFEGGGGGGGGGGGGFFFGGGGEDE7EDFFG>FFG9EFDGF>CFGGCACFFFGGFFCG8;(8?@@FFFGFFCCFF;C?<<4430>>6@3:449@7,41:?DDF:?)
@M00200:207:000000000-ALC1F:1:1110:9703:2369 2:N:0:5
TACCGGGGTATCTAATCCTGTTTGCTCCCCACGCTTTCGTGCATGAGCGTCAGTGTTGGCCCAGAAGGCTGCCTTCGCCATCGGTGTTCCTCCACATCTCTACGCATTTCACCGCTACACGTGGAATTCCACCTTCCTCTGCCACACTCCAGCTCCGTAGTTTCGAGCGCAATTCCCAAGTTAAGCTCGGGGCTTTCACACTCGACTTGCGGAGCCGCCTGCGCACACTTTAAGCCCAATAGTGTCC
+
CCCCCGGGGGGGGGGGGGGGGGGGGGGGGGGGGGGGGGGFGGFDFGFGDGGGGGGGGDGGGGGG8FFGGGGGGGGGGGGG7EFGGGGGGGGGGGGGGGGGFGGGGEGGGGGGGGGGGGGG78FGGGGFGGGGDFFGGGGG89EFGGGGGFGCF8DEE@F8CEDGG+*@CGGCDFGGG7?FGGCG+:8CD>EBDGGFFFGFEFAFB@>DFC()59DB@EFD023>0A2<?DF2>>FF?:(4)4664*6
@M00200:207:000000000-ALC1F:1:1110:19233:21664 2:N:0:5
TACTAGGGTATCTAATCCTGTTTGCTCCCCACGCTTTCGCGTCTCAGCGTCAGTCACGTCCCAGCGAGCTGCCTTCGCCATTGGTGTTCCTCCTGATATCTGCGCATTTCACCGCTACACCAGGAATTCCACTCGCCCCTTCCGGACTCTAGCCCGACAGTATCCACCGGCATTCCAGGGTTGAGCCCTGGACTTTCACAGCGGACTGGTCGGGCCGCCTACACGCTCTTTACGCCCAGTAGTGTTCAGAC
+
CCCCCGGGFGGGGGGGGGGGGGGGGGGGGGGGGGG7DGGGGGGGGGGGGGGGGGGGGGGGDFFGGEGGGGGGGFGGGGGDGGGGFGEFGGGGGGGGFE,FFGCC@FGDFGGF9FEGGFG,E8FGFFFFGGGGGGGG@CG?,@FGGGEGGGFFD@D6CEDGFCGGGFFGGGGGGBFF@93;<74;*9;*/,8?FDF6ACFFFFF4>B:?;C>A9;D:;E9:1:???E?0?22)C1>>B:6(<4<?A7444))
@M00200:207:000000000-ALC1F:1:1112:13642:22417 2:N:0:5
TACCGGGGTATCTAATCCTGTTTGCTCCCCACGCTTTCGTGCCTCAGCGTCAGTATCGGGCCAGTGAGCCGCCTTCGCCACCGGTGTTCTTCCTGATATCTGCGCATTCCACCGCTACACCAGGAGTTCCGCTCTCCCCTGCCTACCTCTAGTCTGCCCGTATCGGAAGCAGGCTCGGGGTTAAGCCCCGAGTTTTCACTCCCGACGTGACGAACCGCCTACGAGCCCTTTACCCCCAGTAGTGTTC
+
CCCCCGGGGGGGGGGGGGGGGGGGGGGGGGGGGGGGGGGGGGGGGGGGGGGGGGGGGGGGGGGGGGGGGGGGGGGGGGFGGFGGGGGGGGGGGGGGGGGGGGGGGGGGGGGGGGGGGGGGGGGGGGGGGGGGGGGGGGGGGGGGGGGGGGGFGGGGGGG>DGGGGGGGGGGGGFGGGC?DCDFGDE6FGGGFFGGFFEGFFFF><BFF;DGFFFGFFF081?FF050<??B2)-9F>B?:<<BBA9A
@M00200:207:000000000-ALC1F:1:1113:8965:3064 2:N:0:5
TACAGGGGTATCTAATCCTGTTTGCTCCCCACGCTTTCGCACCTCAGCGTCAGTATCTACCCAGGTCGCCGCCTTCGCCACTGGTGTTCCTCCATATCTCTGCGCATTTCACCGCTACACATGGAATCCCACTTTCCTCTTCTGCACTCAAGTTTTCCAGTTTCCAATGACCCTCCACGGTTGAGCCGTGGGCTTTCACATCAGACTTAAAAAACCGCCTACGCGCGCTTTATGCCCAATAGTGTTC
+
CCCCCGGGFGGGGGGGGGGGGGGGGGFGGGGGGGGGGGGGGGGGGGGGGGGGGGGGGGGFFFGGFGGGGGGGCFGGGGGGGGGGFGGDGGGGGGFGFGGGGGGGGGGGGGGGFEGEEGGGGGGFCFGG@FFGG9FGGGG?FGGGGGGGGGGGGGGGCFDGGGGGGGGGG8=DFFCCGGG+@;6=DFDDCC5@FGGBA*+18>A4@=@C;8=A=2??@B=@=B@>B>0028@CECC*=:6:244<<.)
@M00200:207:000000000-ALC1F:1:1114:5427:6552 2:N:0:5
TACTGGGGTATCTAATCCTGTTTGCTCCCCACGCTTTCGCGTCTCAGCGTCAGTAACGTCCCAGCGAGCTGCCTTCGCCATAGGTGTTCCTCCCGATATCTGCGCATTTCACCGCTACACCGGGAATTCCACTCGCCTCTTCCGAACTCTAGTCCGGCAGTATCGACCGGCATCCCAGGGTTGAGCCCTGGACTTTCACAGCCGACTTACCGGACCGCCTACACGCTCTTTACGCCCAGTAGTGTTC
+
CCCCCGGGGGGGGGGGGGGGGGGGGGGGGGGGGGGGGGGGGGGGGGGGGGGGGGGGGGGGGGGGGGGGGGGGGGGGGGGGGGGGGGGGGGGGGGGGGGGGGGGGGGGGGGGGGGGGGGGGGGDGGGGGGGGGGGGGGGGGGGGGGGGGGGGEFGGGGGGGGGGGGGDCDGGGGFDGFFFGGGGGGGFGGGGFFGGFFF79AFFBFFFFFFFDF9D@F>>BBFB:192?FFFFF?>BB7:7AFFFB><
@M00200:207:000000000-ALC1F:1:1115:10962:7916 2:N:0:5
TACCCGGGTATCTAATCCTGTTTGCTCCCCACGCTTTCGTGCCTCAGTGTCAGATATGGACCAGGAAGCTGCCTTCGCCATCGGTGTTCCTCTCGAGATCCACGCATTTTACCGCTACTCCGAGAATTCCACTTCCCTCTTCCATCCTCAAGTTTGCCAGTTTCCATTGCATGCTTCCGGTTAGGCCGGAAAATTTAACAACAGACTTAACATACCACCTACGCACCCTTTATACCCAGTAGTGTTC
+
CCCCCGGGGGGGGGGGGGGGGGGGGGGGGGGGGGGGGGGGGGGGGGFFGGGGGGGGGFFCGGGGGGGGGFGGGGGGGGGGGFGGGGGGGGGGGGEFEFGGGGGGGGGGGGGGGGGEGGGGFEEGGGGGGGGGGGGGGGGGAFFGGFGGGGFFGFGGGGG?FGGF8DGC8EFGGFGGGFGD>CC?CGGGGCGE9FGFF@FFFAAFFFBFCCBECEFFEFD47:5@@F9@DFFFEFFF@@;67?7;?9?
@M00200:207:000000000-ALC1F:1:1115:19821:15200 2:N:0:5
TACTGGGGTATCTAATCCTGTTCGCTCCCCACGCTTTCGCTCCTCAGTGTCAGTATCGGCCCAGAGTGCCGCCTTCGCTACGGGTGTTCCTCCTGATATCTGCGCATTTCACCGCTCCACCAGGAATTCCACACTCCCCTACCGAACTCTAGTCACGGCAGTATCGAATGACCCCTCCAGGTTGAGCCTGGAGATTTCACATCCGACTTACCGAACCACCTACGAGCTCTTTAAACCCAATAGTGTTC
+
CCCCCGGGGGGGGGGGGGGGGGGGGGGGGGGGGGGGGGGGGGGGGGGGGGGGGGGGGGGGGGGGGGGGGGGGGGGGGGGGGGGGGGGGGGGGGGGGGGGGGGFGGGGGGGGGGGGGDGGGGGGGFGGGGGGGGGGGGGGGGGGGGGGFGGGFGACGEC>EGGFGFGFGFGGGGFGGDDGGGGGGGGGGGGGFAFGFFEGFFFFA@DFFFFFFF6ADFFFF=@E37<BFE?@E?5@F04<BF?BFFF<A
@M00200:207:000000000-ALC1F:1:1115:17884:20969 2:N:0:5
TACTCGGGTATCTAATCCTGTTTGCTCCCCACGCTTTCGTGCCTCAGTGTCAGTGCTGGTCCAGGTAGCCGCCTTCGCCACTGGTGTTCCTCCCGATCTCTACGCATTTCACTGCTACACCGGGAATTCCACTACCCTCTACCGCACTCTAGCTTTCCAGTATCCACTGCCATTCCCAGGTTGAGCCCAGGGCTTTCACAACGGACTTAAAAAACCACCTACGCACGCTTTATACCCAATCGTGTCC
+
C@CCCGGGFGGGGGGGGGGGGGGGGGGGGGGGEGGGGGGGGGGGGFGGGGGDGGGGGGGGGGGGGGGGGGCGGGGGGGGGGC@AFGGFGGGGGGGEDGGFFGGGG>GGGGGGGGGGFGGGGGGG7FAFFGFGGGG@FGGGGGGGGDCGGGGGFGFGGFFFG8DGGGFDFGGGGFGGGG?FEGGGGGGGGDEBEGGFFFGFFFEBA=@3AE=E3AFFB4:B@F@FFFFF@;;9EFFAE<71(,/63(.
@M00200:207:000000000-ALC1F:1:1116:16404:20797 2:N:0:5
TACTGGGGTATCTAATCCTGTTCGCTCCCCACGCTTTCGCGTCTCAGCGTCAGTACCGTCCCAGAGAGCCGCCTTCGCCACCGGTGTTCTTCCTGATATCTGCGCATTCCACCGCTACACCAGGAGTTCCGCTCTCCCCTGCCTACCTCTAGTCTGCCCGTATCGGAAGCAGGCTCGGAGTTAAGCTCCGAGTTTTCACTCCCGACGTGACGAACCGCCTACGAGCCCTTTAAGCCCAGTAGTGTTC
+
CCCCCGGGGGGGFGGGGGGGGFGGGGGGGGGECEGGGFGGFFF@FFFGGGGDGGGGGGGGGGGFGGGGGGCFGDCFCCFGDFGGEFG7EFGGGGGGFGAFGEFGGGGGGGCGGGGGEFGGGFGGFEGGGGEG8ECGGGGGFGGGGG,9D?F=4BFFGGGCEG6CGGDGDGGF7B9FG@*7;?D:CFFGGGGEFGF?>*=:@;@((=(.2=>;<0C:;E>????B:>B??F:?2)9F<:(,).6:6<9
@M00200:207:000000000-ALC1F:1:1116:19895:24117 2:N:0:5
TACTAGGGTATCTAATCCTGTTCGCTCCCCACGCTTTCGCGTCTCAGCGTCAGTACCGTCCCAGAGAGCCGCCTTCGCCACGGGTGTTCTTCCTGATATCTGCGCATTTCACCGCTACACCAGGAATTCCACTCTCCTCTTCCGGACTCTAGCCAGATGGTTTCCATCGACGTCTCGAGGTTGAGCCTCGAGTTTTCACAACGGACCTACCTGGCCGCCTACACGCTCTTTACACCCAGTAGTGTTC
+
CCCCCGGGGGGGGGGGGGGGGGGGGGGGGGGGGGGGGGGGGGGGGGGGGGGGGGGGGGGGGGGGGGGGGGGGGGGGGGGGGGGGGGGGGGGGGGGGGGGGGGGGGGGGGGFFGGGGGEGGGGGGD,,@FFGGGGGFGGGGGFGGD8E5FGGCDFFFFGGGGGGGFGGGGGGCC>FGGCGGGGGFGGGFDDC59CF?F4:87BF(5?BF@FFFFDGFFFF0<FF@09;FFAA@A26?61(,.)-2:9>
@M00200:207:000000000-ALC1F:1:1117:11421:21660 2:N:0:5
TACCAGGGTATCTAATCCTGTTTGCTCCCCTAGCTTTCGTGCCTCAGTGTCAGGAGTTGTCCAGGGACTCGCCTTCGCCACTGGTGTTCCGCTTGATATCTACGCATTTCACTGCTACACCAAGCATTCCAGTCCCCCCTCCAACCCTCGAGCAAGGTAGTTTCCAATGCCATTTCGGAGTTGAGCTCCTAGCTTTCACATCCGACTTACCTCCCCACCTACGCACCCTTCACGCCCAATAGTGTTC
+
CCCCCGGGGGD<FFCGGGFGEFGGCDGFGGGGFGGCGGGGGEGGGGGGGGGGEGFGGGGGE<FFGGCFGFGGGGGFFGGCFGGGGGGDDGGGGGGFG<=FGEFF:C7FFGCFGEFFCC?A@7EGD:;EF9DEGG@,=+1@CGGGGDG6=DEEEEGGFEGFFA9@=+@E??DFGFFGGCCCE6+++ACDC+,+;+?>AC?CEF@5A9A5CEF4*):@=>:)00)8@E=(5>,.026?667*67C3?5?
@M00200:207:000000000-ALC1F:1:1118:13754:2942 2:N:0:5
TACTGGGGTATCTAATCCTGTTTGCTACCCACGCTTTCGAACCTCAGCGTCAGTTACAGACCAGAGAGCCGCTTTCGCCACTGGTGTTCTTCCATATATCTACGCATTTCACCGCTACACATGGAGTTCCACTCTCCTCTTCTGCACTCAAGTCTCCCAGTTTCCAATGCACTACTCCGGTTAAGCCGAAGGCTTTCACATCAGACTTAAAAGACCGCCTGCGTTCCCTTTAAACCCAGTAGTGTTC
+
CCCCCGGGGGGGGGGGGGGGGGGGGGGGGGGGGGGGGGGGGGGGGGGGGGGGGGGGGGGGGGGGGGGGGGGGGGGGGGGEFGGGGGGGGGGGGGGGGGGGGGGGGGGGGGGGGGGGGGGGGGGGGGGGFGGGGGGGGGGGGGGGGGGGGGGGGGGGGGGGGGGGGGDGGGGGGFGGFGGGGGGGGGGGFGGFFGFFFFGEFACFFFFFFFF8EDFF=BBFBBB9@D5==EF>*8A?@;<;EFEEEFF
@M00200:207:000000000-ALC1F:1:1119:16960:5415 2:N:0:5
TACTCGGGTATCTAATCCCGTTCGCTCCCCACGCTTTCGTGCCTCAGCGTCAGTACTCGGCCAGGAAACCGCCTTCGCCACCGGTGTTCCTCCTGGTATCTACGCATTTCACCGCTACACCAGGAATTCCGCTTCCCTCTCCGGTACTCCAGTCCGTCAGTTTCCAATGCAGTTCCTGAGTTGAGCCCAGGGCTTTCACATCAGACTTATCGGACCGCCTACGCACCCTTTAAACCCAGTAGTGTTC
+
CCCCCGGGGGGGGGGGGGGGGGGGGGGGGGGGGGFDGGGGGEGGGGGGGGGGGGGGGGGGGGGGGGGGGGGGGGGGGGGGGGGGGFGGGGGGGGGGGFGGGGGGGGGGGGGGGGGGGGGGGGGEFGGGGGGGGGGGGGGGGGGGGGGGGGGGGGGGGGGGGGGGGGFGGGGGGFGGGGGGGGGGGGGFGGCDEFFFFFGFF=BFFFFFFFFFFFFFFEF@FD?FD@FFFDF+7EAF01:2<<AFFF<
@M00200:207:000000000-ALC1F:1:1119:25976:11689 2:N:0:5
TACTGGGGTATCTAATCCCGTTTGCTCCCCTGGCTTTCGCTCCTCAGCGTCAGTATCGGTCCAGGATGCCGCCTTCGCCACCGGTGTTCCTCCAGATATCTACGCATTTCACCGCTACACCTGGAATTCCGCATCCCTCTCCCGAACTCAAGCCATCCAGTATCAGACGCAGTTCCCCGGTTAAGCCGAGGGATTTCACGTATGACTTAGTTGGCCGCCTACGAGCCCTTTACGCCCAATAGTGTTC
+
CCCCCGGGGGGGGGGGGGGGGGGGGGFGDGGGGGGGGGGGGGGGGGGGGGGGGGGGGGGGGFGEDCFFGGGGGGGGDGGGGGGGEEGGGGGGGGGGGGGGGGGGGGGGGGGGGGGGGGGGGGGGGGAFFGGGG>>F?FGGGGGGCEGDFGGFGGGD@FEFGGDGFDFGDGDGGFGGGFDGGGGGDGGDGGGDDFFAFEGFFFCF**97>4AEFFFF9>;DFF6<?BFFF?BF<<BF>0-(4<<DF2<
@M00200:207:000000000-ALC1F:1:2101:26145:7558 2:N:0:5
TACCAGGGTATCTAATCCCTTTTGCTCCCCACGCTTTCGTGCCTGAGCGTCAGCAATTGTCCAGGTAGCCGCCTTCGCCTCTGGTATTCCTCATGATATCTACGCATTTCACTGCTACACCATGAATTCTGCTACCCTCTCCAATGCTCTAGCCGTGTAGTTTGAGGTGCAATTCCGGGGTTAAGCCCCGGGCTTTCACGCCTCACACACTCGGCCGCCTGCGCACCCTTTATGCCCAGTAGTGTTC
+
CCCCCGGGGGGGGGFGGCFGGGGGGGGGGGGGGGGGGGGGGGGGGGGGGGGGGGGGGGFGGGGGGGGGGGGGGGGGGGGGGGGGGGGGGGGGGGGGGGGGGGGGGGGGGGGGGGGGGGGGGGGGGGGGGGGGGGGGGGGFGGGGGFGFGFGGGGGGGGGGGGFGFGGGFGFF?DGFFGDEGGGGFGFFGEDEFDFFFFFDF=@DEDEFAFDFFADFFFFFFFFF@>@F?(47?CFC@FD1>EF8EEF
@M00200:207:000000000-ALC1F:1:2101:5219:17475 2:N:0:5
TACAGGGGTATCTAATCCTGTTTGCTACCCACGCTTTCGTGCCTCAGCGTCAGTTATGGTCCAGAAAGCCGTTTACACCACCGGTGTTCCTCCTGATATCTACGCATTTCACCGCTACACCAGGAATTCCACTTTCCTCTCCCACACTCTAGCCCCTCAGTATCCGGCGCACCCTCCCAGTTGAGCCGGGAGATTTCACACCAGACTTAAGAAGCCGCCTACGCACCCTTTAAACCCAGTAGTGTTC
+
CCCCCGGGGGGGGGGGGGGGGGGGGGGGGGGGGGGGGGGGGGGGGGGGGGGGGGGGGGGGGGGGGGGGGGGGGGGGGGGGGGGGGGGGGGGGGGGGGGGGGGGGGGGGGGGGGGGGGGGGGGGGGGGGGGGGGGGGGGGFGGGGGGGFGFGGGFGGFEGCGG?DFGCGEGFFFDGF5DGFGGGG5FA>DAD>DFAEFEFEFFF=FF=?E4@44;F42?>FFFFFFFBFD@@45>F<@@D44;EF54:
@M00200:207:000000000-ALC1F:1:2101:16547:18103 2:N:0:5
TACACGGGTATCTAATCCTGTTTGCTCCCCACGCTGTCGCGCTTCAGCGTCAGCCACTGCCCAGCGGGCCGCCTTCGCCACTGGTGTTCTTCCGGATCTCTACGCATTCCACCGCTACACCCGGAATTCCGCCTGCCTCTGACAAGCTCCAGTCCCCCAGTTCGCACGGCCGACCCGGAGTTGAGCCCCGGGCTTTCACCACACGCTTAAGAGACCGCCTACGCGCCCTTTATGCCCAATAGTGTTC
+
CCCCCGGGGGGGGGGGGGGGGGGGGGGGGGGGGGGGGGGGGGGGGGGGGGGGGGGGGGGGDGGGGGGGGGGGGGGGGGGGGGGGGGGGGGGGGGGGGGGGGGGGGGGGGGGGGGGGGGGGGGGGGGGGGGGGGGGGGGGFGGGGGGFAFFGGGGGGGGGGGGFGFGGGFGFFFFCDEG38:DDGFFFFGFGFF>FFFFFFFFFBB>0::AA<<:FFFEB6??<9;>>>FF74))8C?FF(3))-).)
@M00200:207:000000000-ALC1F:1:2103:25300:18685 2:N:0:5
TACAGGGGTATCTAATCCTGTTTGCTCCCCACGCTTTCGCACCTCAGTGTCAGTATCGAACCAGGTCGCCGCCTTCGCCACCGGTGTTCCTCCCGATATCTACGAATTTCACCTCTACACCGGGAATTCCGCGACCCTCTTTCGTACTCAAGCCTGCCAGTTTCAGGTGCACTTCCCCAGTTAAGCCGAGGGCTTTCACATCTGACATAACAGACCACCTACGTGCGCTTTATGCCCAATAGTGTTC
+
CCCCCGGGFGGGFGGGFGGGGFGGGGGFFGFGGGGGGGGGDFGCFFFFEEGGGGGGGCGGGEFGDGGDCFEGGGGGGGGCGEFGGGGGG9EGFF>BFGGGGGFGCCFGGGGGGGGGGGGGCGG7@CFFGFGDE8==CFG?,3=ECFGEFDEFGGGGGGGGFFDFGGGGGGCFFFF>*:CGGGFGF?CCGDC45CCFFFGFFFFAEE<FFFFFF@CF;F;16A;53?B>>1<)44@>8?01>):<<)6
@M00200:207:000000000-ALC1F:1:2103:5752:20078 2:N:0:5
TACGCGGGTATCTAATCCCTTTTGCTCCCCACGCTTTCGTGCCTGAGCGTCAGCAATTGTCCAGGTAGCCGCCTTCGCCTCTGGTGTTCCTCACGATATCTACGCATTTCACTGCTACACCGTGAATTCCGCTACCCTCTCCAATGCTCTAGCCATGTAGTTTGAGGTGCAATTCCGGGGTTAAGCCCCGGGCTTTCACGCCTCACACACACGGCCGCCTGCGCACCCTTTAAACCCAATAGTGTTC
+
CCCCCGGGGGGGGGGGGFGGGGGGGGGGGGGGGGGGGGGGGGGGGGGGGGGGGGGGGGGGGGGGGGGGGGGGGGGGGGGGGGGFGGGGGGGGGGGGGGGGFGGGGGGGGGGGFFGGGGGGGGGGGGGGGGGGGGGGGFGGGGGGFGGFGGD;FDGFGGGEGGGGGGGGGGGGGFGGGGGGGGGGGGCFGGGGFGGFFFGF=DFFFBFF@1A@BFGFBFFFFFFFBF>BB?FAF<=D?(2:)<B<A<A
@M00200:207:000000000-ALC1F:1:2106:15460:12392 2:N:0:5
TACAAGGGTATCTAATCCTGTTTGCTCCCCACGCTTTCGTGCCTCAGCGTCAGTATCGGGCCAGTGAGCCGCCTTCGCCACTGGTGTTCTTGCGATTATCTACGAATTTCACCTCTACACTCGCAGTTCCACTCACCTCTCCCGACCTCAAGATCTTCTGTATCAAAGGCAGTTATGGAGTTCAGCTCCAGGATTTCACCCCTCACTTAAAGACCCTCATACGCATCCTTTATACCCCGTAGTGTTC
+
CCCCCGG7CEFEF-FECEF,<EDEACFFFGGGGC@FFC,FCFG9FEF,+@@C,CEGGG7@+@,CF,@6EFC:7@FB7@E7=,,=6,B:ACAAB+>,94,,@=F7,,A=EE?FGGDF9,@?=F+@+CCDF9,9,,64@E,+,6,4C++6==,,6=FGGF,7EFGGGA,,+8+6=+,62@8?C1+7+,5=FGC+99:C6A+@9)9):8ECE+14+)))0*)1/+((-)07*0**/*++0-.((/,.7).
@M00200:207:000000000-ALC1F:1:2107:3868:18691 2:N:0:5
TACTGGGGTATCTAATCCTGTTTGCTCCCCACGCTTTCGTGCCTCAGTGTCAGTGCTGGTCCAGAGAGCCGCCTTCGCAACTGATGTTCCTCCCGATCTCTACGCATTTCACTGCTACACCGGGAATTCCACTCTCCTCTACCGCACTCTAGCCCGCCAGTATCCATCGCCATTCCCAGGTTGAGCCCGGGGCTTTCACGACAGACTTAACGAACCACCTACGCACGCTTTATGCCCAATAGTGTTC
+
CCCCCGGGGGGGGGGGGGGGGGGGGGGGGGGGGGGGGGGGGGGGGGGGGGGGGGGGGGDGGGGGFGGGGGGGGGGGGGGGGGGGGGGGGGGGGGGGGGGGGGGGGGGGGGGGGGGGGGGGGGGGGGCFGGGGGGGGGGGGGGGGGGGGGGGFGGGGDGGGG9FGGGGGDGGGGFFGGGF6@EGG>FFF59DDEDGFFEGDFF5;BD@+=CF==<E:6>6;1670(:(4?D@BDFFG0)(.4AAA<AF
@M00200:207:000000000-ALC1F:1:2108:27769:15387 2:N:0:5
TACTAGGGTATCTAATCCTGTTTGCTCCCCACGCTTTCGTGCCTGAGCGTCAGTGTTAGCCCAGGGGGCTGCCTTCGCCATCGGTGTTCCTCCGCATCTCTACGCATTTCACTGCTACACGCGGAATTCCACCCCCCTCTGCCACACTCAAGCCCGCCAGTTTCGAATGCCATTCCCAGGTTAAGCCCGGGGCTTTCACATCGGACACAGCGAACCGCCTGCCCACGCTTTATGCCCAATAGTGTTC
+
CCCCCGGGGGGGGGGGGGGGGGGGGGGGGGGGGGGGGGGGGGGGGGGGGGGEGGGGGGGG8CEFFECGFGGGGGGGGGGGGGCC:EGEGGFGGGGGGGGG9EFGGGGGGGGGGGGGGGDCEEGGFGFDGFFGC=ECGGGGF9DGG8EDFG?FFGGEGECECFCE0:48C7*38CFGFGG4CC>9BFCCDG*8BGGFFFGAEFF38;BF@4AB>0DC6B3-()(04@B>B1842<CFFFF?3:<AA24
@M00200:207:000000000-ALC1F:1:2109:9865:24881 2:N:0:5
TACGAGGGTATCTAATCCTGTTCGCTCCCCACGCTTTCGCGTCTCAGCGTCAGTACCGTCCCAGAGAGCCGCCTTCGCCACGGGTGTTCTTCCTGATATCTGCGCATTTCACCGCTACACCAGGAATTCCACTCTCCTCTTCCGGACTCTAGCCAGATGGTTTCCGCCGACGTCTCGAGGTTCAGCCTCGAGTTTTCACAGCAGACCTACCTGGCAGCCTACACGCTCTTTATGCCCAGTAGTGTTC
+
CCCCCGGGGGGGGGGGGGGGGGGGGGGGDFGGDGGGGGGGGGGGGGGGGGGGGGGGGGGGGGGCGGGGGGGGGGGGGGGGGGFGEGECFCFGGFF<EFGGFGGGGGGDFGGGAFGGCGGGGFGGGG@?FFGGGGGGGGFFFFGGGGGGGFGGGGFC7DFGGGGGFDEGGC7DGFFF7,C8==..+4?FGD58C5:AFEF674)),/:;EAA<A:<*/.61@FE@?GF0(-.45)/77?1.5643445
@M00200:207:000000000-ALC1F:1:2111:27472:13211 2:N:0:5
TACCGGGGTATCTAATCCTGTTCGCTCCCCACACTTTCGCTCCTCAGCGTCAGGACATGCCCAGAGAACCGCCTTCGCCACCGGTGTTCCTCCTGATATCTGCGCATTTCACCGCTACACCAGGAATTCCGTTCTCCCCTGCATACCTCCAGTCTGCCCGTATCGAAAGCAAGCCACCAGTTAAGCCAATGGATTTCACTCCCGACGCGACAAACCGCCTACGAGCTCTTTATACCCAATAGTGTTCATAT
+
CCCCCFGGGGGGGCGGGGGGGGGGGDGGGGGG7FGGDFGGGGGGGGGGGGGGGGGGGGCGCFGGGGGEGCECFGGGFFFGCEGGGCBFGGGGGGGGGGGGGEF@EGDGGG9FFCE>EGGGGFG7DFGGGGGGGGGDD8CFGGDDGG8=DDFCFGG=DFFCECD77;AE>GG+C5@DFGGF,EF+BF5C74?9F+86BCG6*?A4@FB=D6>BB@G)6=3??;27()(.4*464>DF020??FFA.6:4)--
@M00200:207:000000000-ALC1F:1:2112:18957:4571 2:N:0:5
TACGAGGGTATCTAATCCCGTTTGCTCCCCTGGCCTTCGTGCCTCAGCGTCAGGAACTGTCCAGAGACCCGCCTTCGCCACTGGTCTTCCTTACGATATCTACGCATTTCACCGCTACACCGTAAATTCCAGTCTCCTCTCCAGTCCTCAAGCACGGCAGTATCGAATGCAGTTTCGGAGTTAAGCTCCGAGATTTCACACCCGACTTACCGCGCCGCCTACGCACCCTTTACACCCAGTAGTGTTC
+
CCCCCGGGGGGGGGGGGGGGGGCFFGGGGGGGGGGGGGGGGGGGGGGGGGGGGGGDGGGGGDGGGGFGDGGCFGGGGGGGGGFGGGFGGGGFGGGGGGGGGGGGGGGGGFGGGGGGGEGFFGGGGGGGFGGGGGGGGGGGGGGGDF?DGGEGF8DCEGGGGGGGE@CGGGFFDFDDDECDEFF98EGGGDCGEGFCFEFF)?AFBABFFFFBFB7;659D;;D>FD>F@DFEFFFFB:::9<>755.
@M00200:207:000000000-ALC1F:1:2117:4184:18578 2:N:0:5
TACTGGGGTATCTAATCCTGTTTGCTCCCCACGCTTTCGTGCATGAGCGTCAGTATTGGCCCAGGGGGCTGCCTTCGCCATCGGTATTCCTCCACATCTCTACGCATTTCACTGCTACACGTGGAATTCTACCCCCCTCTGCCATACTCTAGCCTGCCAGTCACCAATGCAGTTCCCAGGTTGAGCCCGGGGATTTCACATCGGTCTTAGCAAACCGCCTGCGCACGCTTTATACCCAGTAGTGTTC
+
CCCCCFGGGGGGGGGGGGGGGCFGGGGGGGGGGGGGGGGGGGGGG9FGGGGGEEGGG9FFEDFFGGEGFGGGGGGGFEGGGGGGGGFGGGGG8FAE8AFGFGGGGGCGDFFEFGGGGGGFCGG@FGFGGGGECFGEEGGGGGGGGGGGGG9;=FGGG8=DGGGFGFGGG=9=CFGGFCCDGGC?FFFFB>75/@C=FFFF?FFDFFDF5EF4@@FF@>@61;BBFF@6((4)??FA4<672<<B564
@M00200:207:000000000-ALC1F:1:2117:23263:19478 2:N:0:5
TACTAGGGTATCTAATCCTGTTTGCTCCCCACGCTTTCGTGCCTCAGCGTCAGTATCGGGCCAGTGAGCCGCCTTCGCCACTGGTGTTCTTGCGAATATCTACGAATTTCACCTCTACACTCGGAATTCCACTTACCTCTCCGACGTTCTAGCGATGCAGTCTTAAAGGCAATTCCGGAGTTGAGCCCCGGGCTTTCACCTCTAACTTACAAAGCCGCCTACGTGCGCTTTACACCCAATAGTGTTC
+
CCCCCGGGGGGGGGGGGGGGGGGGGGGGGGGGGGGGGGGGGGGGGGGGGGGGGGGGGGGGGGGGGGGGGGGGGGGGGGGGGGGGGGGGGGGGGGGGGGGGGGGGGGGGGGGGGGGGGGGGGGG>FGGGGGGGGGGGGGGGGGG=EEEGGGGGGGDGGGGGGGGGGGGGGGGGFFGGGGDDGGGGGGFDAGDBFGGFFFGFFFFFFFFFEFEFFFGF@AFFF@DF8:7@FFF<CFFF06<B>4)64<B
@M00200:207:000000000-ALC1F:1:2119:18783:4765 2:N:0:5
TACAAGGGTATCTAATCCTGTTTGCTCCCCTAGCTTTCGTGCCTCAGTGTCAGGAGTTGTCCAGGGACTCGCCTTCGCCACTGGTGTTCCACTTGATATCTACGCATTTCACTGCTACACCAAGTATTCCAGTCCCCCCTCCAACCCTCGAGCAAGGTAGTTTCCAATGCCATTTCCGAGTTGAGCTCCGAGCTTTCACATCCGACTTACCTCACCACCTACGCACCCTTTACACCCAATAGTGTTC
+
CCCCCAFEFFFFCCCCEFFGGGGFEFGGGGGCEGGFFGGGGGGGFGGGGGEEE8EEGGGGGEDFFCFF<@@CCBEDFDFFGGFGGGG7,@FFGFA???FFCAF<FEGGFFGGGACFCBEGGGGGGGCFFFFGGDGG8=CCE8FFFG>DFGGDEE=DDGGF,2CF=D,EFFGCD9DF<:+=EDFGGGGGGGD??C*7?CCAEFAA):8AFE5CE=*;;FA)5=@2=?2(52=:EEAA=99146?656?
@M00200:207:000000000-ALC1F:1:2119:2374:12468 2:N:0:5
TACTGGGGTATCTAATCCTGTTTGCTACCCACGCTTTCGAACCTCAGCGTCAGTTACAGACCAGAGAGCCGCTTTCGCCACTGGTGTTCTTCCATATATCTACGCATTTCACCGCTACACATGGAGTTCCACTCTCCTCTTCTGCACTCAAGTCTCCCAGTTTCCAATGCACTACTCCGGTTAAGCCGAAGTCTTTCACATCAGACTTAAACGACCGCCTGCGTTCCCTTTCCACCACGTCGTGTTC
+
CCCCCGFGGDDCGG9EFECFGGCDFFAGG@EGGGGGGGDGGGGGGGC@CGGDGGGGGGGAFGFFGGGD,@:@7BFGDGEGGFGGGGGGGDFEGFFGGFBFFGGGGD@FFGAAFEGGGGGFGGGCF8EGFFGFG?,@=DEGFFD3,,@A??F,7;@=EF85ADDFFDAD?,3=DFFFGFC6=+=?CFFC00?*?CFEF73C*3<5@EF@6E8*)8?@299@=B>99?5*853*.9AF1(6,(.6(33.
@M00200:205:000000000-AKKM3:1:1101:18244:1972 2:N:0:1
TACCGGGTTCTCTACTCCTTTTTTCTCCCCACGCTTTCTCTCCTCAGCGTCATTCCTGTGCCTTTTTTTCGCCTTCTCCTCTTTTGTTCTTCCTTCTTTCTACTACTTTCACCTCTCCACTCTTCCTTCCACACTCCTCTCTCATACTCCCTTCACCCCGTTTCTTCCGCAATTCCTTTTTTGTTCCCCTTCTTTTCACCCCTTACTTCTATGTCCGCCTCCTCTCCCTTTCCACCCCGTAGTGTTCCTCT
+
6,8A,+++6,6<C,,<CC@,C;6+66<;C@,8+8@89;,,,;;AC,,;+88,,;,,<,,,;@,,6,6+74+67@=?,::,95,,9,:9A;D54,,,5,9==,9,,,4949,9:@@B+4,999,,,,999=,4=6+99:=05=@8;<B06*,+,06304+*6+36*++,*6*)38=1++++730+*77*3+,**2555*71:8C))110**322;2,)*35)--31:/;8:7*.*.(4(0/((/(1.)))))
@M00200:205:000000000-AKKM3:1:1101:7418:2089 2:N:0:1
TACCCGGGTATCTAATCCTGTTTGCTCCCCACGCTTTCGCTCCTCAGCGTCAATCACGGGCCAGATAGCCGCCTTCGCCACCTGTGTTCTTCCCAATATCTACGACTTTCCCCTCTACACTGGTACTTCCACTCTCCTCTCCCGCATTCAATCTCACCAGTCTCAAGCGCAGCCCCCAGGTTGAGCCCGTGTCTTTCACGCCTCTCTTCTTAAGCCGCCTCCTCGCCCTTTTTCCCCTATATTGTTCCTCT
+
@8CCCGG+@+;CF;,CFFGCGE<,CCFCCFDF:FGCCF,@,CFFGA<FCBF7,CC,C7@@CFG,,:,,6:8FFFGG7=C,89,,:,CFGGGE;E,,9,9CD;F@7+8@=C,BAFGFFF,94,,,,,@CEGGGG,66=DF9@DFDC>D0=+3+33+5<>?FG+;D*++33@5)9@?39*+*74330@;?AC***55542=7BB=))009**1*/99>=/83(,(0,=8>);))/(/)4((67)).1/.).))
@M00200:205:000000000-AKKM3:1:1101:14929:2171 2:N:0:1
CACGGGGGTATCTAATCCTGTTTGCTCCCCACGCTGTCGCGCCTCAGCGTCAGCAACAGCCCAGCAGGCCGCCTTCGCCACTGATGTTCTTCCCGCTCTCTACGCATTCCACCGCTACACCGGGAATTCCACCTGCCTCTACTGTGCTCGTTCCTGACAGTTTAGAAGGCAGCCCTGCGTTTAAGCCGCTGGATTTCACCCCCTACTTACCAGGCCGCCTACGCGCCCTTTCAACCCAATAGTGTTCCGAT
+
BCCCCGGCF7FFGGGGGGGGGGE,@FFFFGGGGGGDFA8C+:FGGGGGGCC:,6C,FGGGGGG?E,,,@?CFGGGGGBC+?E,,<?FGGGGFFF:+=C?FGGGGG6@FEF,BFEGF6FGFF8++++DFG9D9C;7@FFGEFFGAC772=54*6;?>1,49;5;=**:,;@FDE)3;*2))6:9+;9<?>)*))4?6+9<<1:B.38@934(/5:FG>)78(.(51C)99<)))).28(4(.:B<<49)(,(
@M00200:205:000000000-AKKM3:1:1101:20121:2201 2:N:0:1
TACTAGGGTATCTAATCCTGTTCGCTCCCCACACTTTCGCTCCTCAGCGTCAGGTAATGCCCAGAGAACCGCCTTCGCCACCGGTGTTCCTCCTGATATCTGCGCATTTCACCGCTACACCAGGAATTCCGTTCTCCCCTGCATACCTCCAGTCTGCCCGTATCGAAAGCAAGCCAGGTGTTAAGCACCTGGTTTTCACTCCCGACTCGACAAACCGCCTACGAGCCCTTTACACCCAATAGTGTTC
+
CCCCCGGFFDFGGGGGGGGGGGA7FFGGGGGGGGGGGGDFEGGGGGGGGFGD@8EAFGGGGGG88,6,BEFGGGGGGCFC@EB7FGGGGGGGGG?AFDFFGGGEC6CCFGAFFDGFGGGFF+>7+8DGGGGFF@FGF*CD@FGFGFGDGFG8@DF?FGGFG+:D>58+9DFEFF?6**;*@EC9BFGFFG,99CF;+3=AAF9)):)4(((/(:FF=<DF;D0)3:DG*;3)1)/6B(4=)46::4)
@M00200:205:000000000-AKKM3:1:1101:22543:2247 2:N:0:1
TACAAGGGTATCTAATCCTGTTTGCTCCCCACGCTTTCGATCCTCAGCGTCAGTAATGAGCCAGTGTCTCGCCTTCGCCACTGGTGTTCTTCCGACTATCTACGACTTTCACCTCTACACTCTGCGTTCCACACACCTCTCTCATACTCAACACACCCAGTTTCACAGGCAATTCCGAGCTTGAGCCCCGGGATTTCACCCCTTCTTTACATGTCCACCTACTCTCCCTTTCTTCCCTGCTGTGTTCCGAC
+
-,8A<@8BG8;6FCFE@CE<C,<,CF<F66,@BC@:CF,:,C,;;CEFGCFC@6,,CFAFFCFE;,<,<9BB+@FGG:@74A@,,::@F;A?E77+@+@D8=FDG646EE,C5>=+,9D4@C,;,=++6DFGG=CE+3AD5@F8,;+0=5=+,6=@?3603+599+3,6DFDBDF+**6*330+3,40501*3793+2@*)))0:*****/*2265*4)((.*2*5/;*:>***1*4*7((/1(1())/((
@M00200:205:000000000-AKKM3:1:1101:23895:2248 2:N:0:1
TACACGGGTATCTAATCCCGGTCGCTCCCCTAGCTTTCGCGCCTGAGCGTCAAGGGCGGACCAGCAAATCGCTTTCGCCACTGGTGTTCCTTCCGGTATCTACGCCTTTTACCGCTACACCGGAACTTCCATTTGCCTCTTCCGCCTTCACGTCCCGAAGTTTCGAACGGCCTCTCCCATTTGGGCCGGTAGCTTTCACGTCCGTCTTTCGGGACCGCCTGCGCGCGCTTTTTACCCCATAGTGTTCTGAT
+
BBCCCGGDGDGGGGGGGGGGGGF>FGGGFGGGGGGGGGDG+CCGGGFGGGGD>DF7FGGGGGGCF8=8EGEFGGGGG:FEFGE,AEFGGFGGGGC7F==EGGGGG+ACAG,CCEEAGGGDG6+3++6EFGFGG=CFFFGBFA,@EFG=FF,3@9CDBE49459:):;@?EDBBBFFF;6+7441=CCED)*.0<@:0/4=@?@0(4:?FF1>F9EE05>6((()35799*:).(.)0((,,264)65))..
@M00200:205:000000000-AKKM3:1:1101:24154:2255 2:N:0:1
TACCGGGGTATCTAATCCTGTTCGCTCCCCATGCTTTCGCTCCTCAGCGTCAGTTAATGCCCAGAGACCTGCCTTCGCCATCGGTGTTCCTCCTGATATCTGCGCATTTCACCGCTACACCATGAATTCCAGTCTCCCCTACATCACTCTAGTCTGCCCGTACCCACCGCAGATCCGGAGTTGAGCCCCGGACTTTCACGGCAGACGCGACAAACCGCCTACGAGCTCTTTCTGCCCCGTAGTGTTCCGAC
+
BCCCCGGGGDDGGGFGGGGGGGE,@@AFFGGGGGGEFFCFFFEGGFGGG@CC@FGAFGGGGGGF8<,:FE@EFGGGGECE@E=,BFBCGGGEGG8,AEEGGFGGGC:FDGFFFGGBGEGGGC,,,,@CGGGGGFFFDFC8DFGF8?F9?D8+7DDFFFG?C+1=DFG=@GFF5@FAA@+*84=+3@FFA**4?=?=+2=>AB=((7(:;(63(3:;4CA;;3()-2)2*2))))-58(3413<:)46)--(
@M00200:205:000000000-AKKM3:1:1101:7942:2266 2:N:0:1
TACTGGGGTATCTAATCCCGTTTGCTCCCCTGGCTTTCGCGCCTCAGCGTCAATGCCGGTCCAGGATGCCGCCTTCGCCACCGGTGTTCCTCCAGATATCTACGCATTTCACCGCTACACCTGGACTTCCGCATCCCTCTCCTGACTTCAAGCCAGCCAGTCTCGAACGCAGCTCCCGGTTTGAGCCCGGGGATTTCACGTTCGACTTATCAGGCCGCCTACCCGCCCCTTCCACTCCGTAGCGTCCAGAC
+
CCCCCGGC@@FFEFGGGCEFFGC7<EFAFGGGGGGGGGGG+@FEFGFGG@FGGCAFFC@CFGGCD,:,,BFGGGGGGCCFE=F7FFCGGGGGGG8,C<D9=DFCG+6?EDFGF>EFDEFFCCDBE89@EACED>DFGFGBFD,;=*2;DBA+9?DDFFG5@+1?);CCEG5A58CFF@D*>;;5@FGFD4*))442104(/68((4631)..)6?E0CDF01()(*0>)1.(.)-.2(-(4(((,(-()),
@M00200:205:000000000-AKKM3:1:1101:22631:2365 2:N:0:1
TACAGGGGTATCTAATCCTGTTTGCTCCCCTAGCTTTCGCGCCTCAGCGTCAGTTGTGGTCCAGTGCGCCGCTTTCGCCACAGGTGTTCCTCCCGATATCTACGCATTTCACCGCTACACCGGGAATTCCACCTTCCTCTCCGGGACTCAAGAGAAGCAGTTTCGGGCGCAGTTCCTCGGTTGAGCCGAGGGATTTCACACCCGACTTGCCTCCCCGCCTACGCGCCCTTTACGCCCAATAGTGTTC
+
CCCCCGGGGGGGGGGGGGGGGGGGGFGGGGGGGGGGFGGGGGGGCFGGGGGDGGGGGGGGGGGGGGGGGGGEGDGGGGGGGGGGGGGGGGGGGGGGGGDGGFF@BEGGGGGGGGGEGGGGGGGEGGGGFFGGGGGDGF8:D3@AE5@DD?=3@CGFA>:?ECECAFGE9=9=5CFAFFG4C8CDAFGFFCEFAGFC+.4<E<@966B?<EE;:8CC9<>((.45(277C*82:4?-240(544<94)
@M00200:205:000000000-AKKM3:1:1101:14689:2390 2:N:0:1
TACTAGGGTATCTAATCCTGTTTGCTACCCACGCTTTCGAGCCTCAGTGTCAGTGACAGTCCAGAGAGCCGCTTTCGCCACCGGTGTTCCTCCATATATCTACGCATTTCACCGCTACACATGGAATTCCACTCTCCTCTACTGCACTCAAGTCTAACAGTTTCCAATGCACACAATGGTTGAGCCACTGCCTTTTACATCAGACTTATTAAACCACCTGCGCGCGATTTATGCCCAGTAGTGTTC
+
CCCCCGGGGGGGGGGGGGGGGGGGGGGGGGGGGGGGGGGGFEGGGGGGGGGGGFCFFGGGGGGGF<F>E@CG7FFGGGGGCEFEGGEF<FGGGFGGGGGGGGGGEGGGGGGG9==BGGGGGGGGGGGFGGGGGDFGGFGFFGGFGBFFG?=?D?D72@?D=FED*D3,*=DDF=E5?F+?F+A=?EEFFGGF5DGG?6:**96@C5CEFC@7;>?F>0*)85)*-4*)*2@*8*7:<2>C;/7*94
@M00200:205:000000000-AKKM3:1:1101:16048:2435 2:N:0:1
TACAAGGGTATCTAATCCTGTTTGCTCCCCACGCTTTCGAGCCTCAGCGTCAGTAATGAGCCAGTGTGTCGCCTTCGCCACTGGTGTTCTTCCGAATATCTACGAATTTCACCTCTACACTCGGAGTTCCACACACCTCTCTCATACTCAAGACACCCAGTATCAAAGGCAATTCCGAGGTTGAGCCCCGGGATTTCACCCCTGACTTAAATGTCCGCCTACGATCACTTTACGCCCAGTAGTGTTG
+
CCCCCGGGFGGGFFGDFGGF<DGGGGDGGGFFGGGGGGGGGGGCFFGGGF7FFDFGGGGGCFCGGGGGGGGGGGGGGGGGDGGGGGDEGCFGGGGGGGFGGG<FEGGFFDFGGGGBDCD=,=D7>EBEFGGGGGGD@3DBFFGDEF?=DFE6BFFFD+DFFGEGEBFDB@DD:DFFFF8?F?FGFDFFFDDEFE,;@A<854>9-7*/96AECA@::CA2=5()/;);CD=?C?;(41((9;<;C<(
@M00200:205:000000000-AKKM3:1:1101:8644:2443 2:N:0:1
TACGAGGGTATCTAATCCTGTTTGCTCCCCACGCTTTCGAGCCTCAGCGTCAGTAATGAGCCAGTGTGTCGCCTTCGCCACTGGTGTTCTTCCGAATATCTACGAATTTCACCTCTACACTCGGAGTTCCACACAACTCGCTCATACTCAAGACACCCAGTATCAAAAGCAATTCCGAGGTTGAGCCCGGGGATTTCACCACTGACTTAAATGTCCGCCTACGCTCCCTTACTACCCAGTAGTGTTCTGAT
+
CCCCCGGGGGGGGGGGGGGGGGGGGGGGGGGGGGG7FGGCFGGGGGFCFGGCGFFCFE9F9FF@C@EFGGGG,,4,4CFG,,@FCEC,CEF@FFECFGC,,4,,:DFGGF9<FDFFGDFF9D=C:C8,CFAF?EC+C6D)0410EFG*=DAFFGFF538D=99FE7+,;D6D+0<+;*=?>3;0;DGF*95<@E6*+2=*.)))1:66>/**/*6>():(0:@B;:05*+)()166*/4(1))(7)))19)
@M00200:205:000000000-AKKM3:1:1101:9849:2448 2:N:0:1
TACCAGGGTATCTAATCCCGTTCGCTCCCCACGCTTTCGAGCCTCAGCGTCAGTAATGGACCAGTATGTCGCCTTCGCCACTGGTGTTCTTCCGAATATCTACGAATTTCACCTCTACACTCGGAGTTCCACATACCTCTTCCATCCTCAAGATCGCCAGTATCAAAGGCAATTCCACGGTTGAGCCCTGGGCTTTCACCTCTGACTAACCCATCCGCCTACGCTCCCTTTCCACCCAATAGTGTTC
+
CCCCCGGGGGGGGGGGGGCCGG<FGGGGGGFFGG@FGGG8@FGGGGGGGGGGGEF9<F<,FGGGF9,E<FFGEGGGGGGGGGGGGGGGGC;?FC@FDDFGFGGG,DFFGGGGG?EFDFFG,@++>CEGGGGGGGGGGFGFFDD1,+=DF5@D,++*3BD?F89D*+3,3,*)3:FFF+CBG>7?AGG53CEFFGGGFFG0=508CECEE50)/:BDDGF95>=62:6D4?E4*/5:E?FF37.19).
@M00200:205:000000000-AKKM3:1:1101:18832:2514 2:N:0:1
TACGGGGGTATCTAATCCTGTTTGCTCCCCACGCTTTCGAGCCTCAGCGTCAGTAATGAGCCAGTGTGTCGCCTTCGCCACTGGTGTTCTTCCGAATATCTACGAATTTCACCTCTACACTCGGAGTTCCACACACCTCTCTCATACTCAAGACACCCAGTATCAAAGGCAATTCCGAGGTTGAGCCCCGGGATTTCACCCCTGACTTAAATGTCCGCCTACGCTCCCTTTACGCCCAGTAGTGTTC
+
CCCCCGGGGGGGGGGGGGGGGGGGGGGGGGFGGGGGGGGGGGGGGGGGGGGGGGGGGGGGGGGGGGGGGGGGGGGFGGGGGGGGGGGEGGGGGGGGDGDFGGGGGGFGGGGGGGGFGGGGGGGGGEBFFFGGGEDGCFFEFGGFGFGFGFGGGFCFFGGF8D7ECFGGFGFFFFFFFDDAG:CFFGGFFDGEBEECACG3@BDBD@@?4C=3).<>;DE?;@F)6;>F4CEC;181C:6(<<)3-6A
@M00200:205:000000000-AKKM3:1:1101:11995:2514 2:N:0:1
TACGAGGGTATCTAATCCTGTTTGCTCCCCACGCTTTCGAGCCTCAGCGTCAGTAATGGACCAGTATGTCGCCTTCGCCACTGGTGTTCTTCCGAATATCTACGAATTTCACCTCTACACTCGGAGTTCCACATACCTCTTCCATACTCAAGATAGCCAGTATCAAAGGCAATTCCAAGGTTGAGCCCTGGGCTTTCACCTCTGACTAAACTATCCGCCTACGCTCCCTTTACACCCACTAGTGTTC
+
CCCCCGGGGGGGGGGGGGGGGGGGGGGGGGGGGGGGGGGGGGGGGGGGGGGGGGGGGGGGGGGGGGGGGGGGGGGGGGGGGGGGGGGGGGGGGGGGGGGGGGGGGGFFGGGGGGGFGGGGGGFGGGEGGGGGGGFFGFGEFGGFGFGFGF?FGGGBFEGBDFCGFCGGFGFDFFDFFFF?FGGFFGGFFFC?*@FDB@FFFD5:EF@E@8EEFCGG);@AD=2BDDBFCF:6**.7C5:55:>*18C
@M00200:205:000000000-AKKM3:1:1101:15989:2515 2:N:0:1
TACACGGGTATCTAATCCTGTTTGCTCCCCACGCTTTCGAGCCTCAGCGTCAGTCATGGACCAGTAAGTCGCCTTCGCCACTGGTGTTCTTCCGAATATCTACGAATTTCACCTCTACACTCGGAGTTCCACTTACCTCTTCCATACTCAAGGCTGACAGTTTTGAAGGCAATTCCAGGGTTGAGCCCTGGGCTTTCACCTCCAACTTGCCAACCCGCCTACGCTCCCTTTATATCCAGTAGTGTTC
+
CCC<CGGGGDGGGGGGGGGGFGGGGGGGGGGGDGGGGGGGGGCFEFFGGGGGGGGGGGGFDCGGGGFFGGGGGGGGGGFEGGFFCDFGGGGGFCGGGGGGFG9FEECFFAFGGFGDGFGC,9@CFCEEGGFGFDDFFDF8DGG7,C6>FFGGC609DEDF3303)<DGFGFBBEBDDBFAFGDF?C8:0+;5;CFCCFCEFFD):@CF@*)0)1@*47?==B?E@E8C;;)*/9*9293<;6.//1.
@M00200:205:000000000-AKKM3:1:1101:18797:2523 2:N:0:1
TACGGGGGTATCTAATCCCGTTTGCTCCCCTGGCTTTCGCGCCTCAGCGTCAATACCGGTCCAGGATGCCGCCTTCGCCACCGGTGTTCCTCCAGATATCTACGCATTTCACCGCTACACCTGGAATTCCACATCCCTCTCCCGGATTCGAGCCTATCAGTCTCGGACGCAGTTCCCGGGTTGAGCCCGGGGATTTCACGTCTGACTTAGCAGGCCGCCTACGAGCCCTTTATACCCACTAGTGTTC
+
CCCCCGGGGGGGGGGGGGGGGGGGGGGGGGGGGGGGGGGGDGGGGGGGGGGGGGGGFGGGGGGGGGGGGGGGGGGGGGGGGGGGGGGGGGFGGFGGGGGGGGGGGGGGGGGGGGGFGGGGG8DDGGGCFGGGGFGGGFFD?FGB>E>>FDG?CDGF>FFFGGFD:C9>>GFAEFFFFFG)4=C*AFF8B37A):CGF?FDFFF6<AAA4)4<A:E=3D@(8:<<:E5C9C>AAD6-<<0(5>><4.4
@M00200:205:000000000-AKKM3:1:1101:7817:2528 2:N:0:1
TACAGGGGTATCTAATCCTGTTCGCTACCCATGCTTTCGAGCCTCAGCGTCAGTTACAGACCAGACAGCCGCCTTCGCCACTGGTGTTCTTCCATATATCTACGCATTTCACCGCTACACATGGAGTTCCACTGTCCTCTTCTGCACTCAAGTTCTCCAGTTTCCGATGCACTTCCTTGGTTGAGCCAAGGGCTTTCACATCAGACTTACAAAACCGCCTGCGCTCGCTTTAAGCCCACTAGTGTTC
+
CCCCCGGGGGGGGGGGGGGGGGGGGGGGGGGGGGGGGGGGGGGGGGGGGGGGGEFGGGGGGGGGFGGGGGGGGGGGGGGGGGGGGGGGGGGGGGGFGCFGGGGGGGGGGGGFGEGFGGGGGGGGGGGGGGGGGFGGGFFFFGGFGFGEGFCC4CCFFGGFGGFGF>D>DDBE95DFFFGFFGDFFGGDFGF>EGGGFFGEFFFE@CC7A*>7@9DCBG>)-/:B(=?G5CD4CEF2C<61(49;9<E
@M00200:205:000000000-AKKM3:1:1101:13102:2567 2:N:0:1
TACGAGGGTATCTAATCCTGTTTGCTCCCCACGCTTTCGAGCCTCAGCGTCAGTAATGGACCAGTATGTCGCCTTCGCCACTGGTGTTCTTCCGAATATCTACGAATTTCACCTCTACACTCGGAGTTCCACATACCTCTTCCATACTCAAGATAGCCAGTATCAAAGGCAATTCCAAGGTTGAGCCCTGGGCTTTCACCTCTGACTAAACTATCCGCCTACGCTCCCTTTAAACCCAATAGTGTTC
+
CCCCCGGGGGGGGGGGGGGGGGGGGGGGGGGGGGGGGGGGGGGGGGGGGGGGGGGGGGGGGGGGGGGGGGGGGGGGGGGGGGGGGGGGGGGFGGGGGGGGGGGGGGGGGGGGGGGFGGGGGGGEEGGGGFGGGGFGGFG<FFGFGFGEDFFDFGFFFGGFGGFGFFGGFGFDFFFBDDFFGFDFBFD*DGGA5F?7CEFEEFFEFE*;65=A8AGE=GFAFB=BDE9C4;>47*85:(5:.>C4C*7
@M00200:205:000000000-AKKM3:1:1101:22656:2580 2:N:0:1
TACCGGGGTATCTAATCCTGTTTGCTCCCCACGCTTTCGAGCCTCAGCGTCAGTAATGAGCCAGTGTGTCGCCTTCGCCACTGGTGTTCTTCCGAATATCTACGAATTTCACCTCTACACTCGGAGTTCCACATACCTCTTCCATACTCAAGATAGCCAGTATCAAAGGCAATTCCAAGGTTGAGCCCTGGGCTTTCACCTCTGACTAAACTATCCGCCTACGCTCCCTTTAACCCCAATCGTGTTCAGAC
+
CCCCCGGGEGGGGGGGGGGFGGFGGGGGGGGGGGGGGGGGGGGGGGGGGGGCGGGGGGGGGGGFGGGGGGGGGGGGFGGDGGDFFDDGGGGGGGGGGG8FFFGGGGGGGGGGGGGFGFDEFG7EFDG8ADFGGGGGGFGDFGGFGFFCFFGCF?FF9C=5==;DD;FDDF?DFDCFFFDAFGGG*=8@FFE5AGFDFEGEFDB5A;5;*:0>AECC);>=D29*)4?D*206<**0*6-5(((/253).))
@M00200:205:000000000-AKKM3:1:1101:10291:2582 2:N:0:1
TACACGGGTATCTAATCCTGTTTGCTCCCCACGCTTTCGAGCCTCAGCGTCAGTAATGGACCAGTATGTCGCCTTCGCCACTGGTGTTCTTCCGAATATCTACGAATTTCACCTCTACACTCGGAGTTCCACATACCTCTTCCATACTCAAGATAGCCAGTATCAAAGGCAATTCCAAGGTTGAGCCCTGGGCTTTCACCTCTGACTAAACTATCCGCCTACGCTCCCTTTAAACCCAATAGTCTTC
+
CCCCCGGGGGGGGGGGGGGGGGGGGGGGGGGGGGGGGGGGGGGGGGGGGGGEGGGGGGGGGGGGGGGGGGGGGGGGGGGGEGGGFFGGGGGGGGGGDFFGFFGGGFGGFGGGGGGFGGGGGGGGGGGFFGGGGGGGGFG<DGGFGFGFGFGGGGGFFGGFGFEGEFGGFGFFFFF+DDF?FGFF58F5?FFA?EGGFEFB<@FFFFBECCCEF<DEDFF=5>D?>EEGGFEFF47(B9>==4*108@
@M00200:205:000000000-AKKM3:1:1101:15521:2582 2:N:0:1
TACGAGGGTATCTAATCCTGTTCGCTCCCCCAGCTTTCGCTCCTCAGCGTCAGGACAGGCCCAGAGAGCCGCCTTCGCCACCGGTGTTCCTCCTGATATCTGCGCATTTCACCGCTACACCAGGAATTCCACTCTCCCCTACCTGCCTCTAGCCGAGCAGTATCGAACGACTCCCCACGGTTGAGCCGTGGTATTTCACGTCCGACTTGCACGGCCGCCTACGAGCTCTTTAAACCCAATAGTGTTC
+
CCCCCGGGGGGGGGGGGGGGGGGGGGGGGGGGGGGGGGGFGFFFGGGGGGGGGGGGGFDGGGGGGFECFFEEGGGGGGGCE<CG=FGGGGEDF?GGGGGGGFGGGGGGGGGGGGGFDEFGGG8=F>DFGGGCCDFGFFGFFGGFGFGFGFFFDFGFFGGFGGFGF5FF>CBDBEF>FEGBGEGG>ECDDDGFFGGGFEGFFB>61:117>@ED6C=2:>?:84)(*00*2646A>1CBB004664:A
@M00200:205:000000000-AKKM3:1:1101:18937:2586 2:N:0:1
TACTAGGGTATCTAATCCCGTTCGCTCCCCTAGCTTTCGCGCCTCAGCGTCAAGAGTGGGCCAGGTAGCCGCTTTCGCCACTGGTGTTCCTCCCGATATCTACGCATTTCACCACTACACCGGGAATTCCGCTACCCTCTCCCACCTTCCAGCCGACCAGTATCCGATGCCGTTTTCCAGTTAAGCCGGAAGCTTTCACATCGGACTTGGCCAGCCGCCTGCGCGCGCTTTATGCCCAGCAGTGTTC
+
6BCCCGGGFGGGGGGFGDFGGGGGGGGGGGGFGGGGGGGGGGGGGGGGGGDGGGGGGGGGGGGGGGGGGGGGD=DEEGGFCFGFFFGGGGGGGGGGGGDFAFFFFCDFEGAFFFFFGGG=EGGEEG,,;=8CDEG??D65DDFFGF?8D*=+@DDDEGGFF8CGCFGGFGF>D@A*?FF+75+24>C4*:*2AFF7?4B?EBD=@99)7;@8@(=F19:(:70)-*)/1*,5))-3;)((.44())-
@M00200:205:000000000-AKKM3:1:1101:22746:2589 2:N:0:1
TACTAGGGTATCTAATCCTGTTTGCTACCCACGCTTTCGCACCTCAGTGTCAGTGTCAGTCCAGAAGGCCGCCTTCGCCACTGGTATTCCTCCCGATCTCTACGCATTTCACCGCTACACCGGGAATTCTACCTTCCTCTCCTGCACTCTAGCTTGACAGTTCCGGATGCCGTTCCCAGGTTGAGCCCGGGGCTTTCACAACCGGCTTATCAAGCCACCTACGCGCGCTTTAAGCCCAGTAGTGTTCAGCT
+
CCCCCE8,C,CE<CCFGE@ECCEGFCFFGGGGDGDCFFFGCFGG8FF9<CFGFFFFGGGGCGGFAEFGGC@FGGGG7FEGGEGGFAA?FGFFGGGCEEGGGCF7@EF,@FGGGGGFGGGGGGDDC+@2EDGGGG8@DFA7D8AFGFGFFFGDDGC6DDF+3+;?8*@+:8;8:8?A*@7*@,+56C;?A7>AB*,9>EGFE=9>=>@=384?>3B8=5;833086:5C)9(.)4),;8(.)..3-)6.-))
@M00200:205:000000000-AKKM3:1:1101:14947:2614 2:N:0:1
TACTAGGGTATCTAATCCTGTTTGCTCCCCACGCTTTCGCGCATCAGCGTCAGCAATGGCCCAGCTGGCCGCCTTCGCCACCGATGTTCTTCCCGATCTCTACGCATTCCACCGCTACACCGGGAATTCCACCAGCCTCTACCATGCTCGAGCCAGGCAGTCTAGAAGGCAGCCTCACAGTTGAGCCATGAGATTTCACCCCCTACTTACCCGGCCGCCTACGCGCCCTTTACACCCAGGAGTGTTCAGC
+
CCCCCGGGFECGFGFGGGGGGGGFGGEGGGGGGGGEEGGD@CGD@CFGGGGGGGGGGGGGGGGFFGGGDGGGGGGF@FGCCE@FGDFFGGGGGGGGGGGGGDGGGGDGFFGGGGGDGGCFGGGGGGDDFGGGFFDGG*DEBDFBD98DDEGDEGCFFDCD@CEGFAGF58;=A)*3049;C:CC98CFFD?FFGECFC,7B@B>9>345>@;12BC9<A0((670?)>7*24445.:-((42,26)6)).
@M00200:205:000000000-AKKM3:1:1101:7595:2617 2:N:0:1
TACGAGGGTATCTAATCCTGTTTGCTCCCCACGCTTTCGAGCCTCAGCGTCAGTAATGAGCCAGTGTGTCGCCTTCGCCACTGGTGTTCTTCCGAATATCTACGACTTTCACCTCTACACTCGGAGTTCCACATACCTCTTCCATACTCAAGATAGCCAGTATCAAAGGCAATTCCAAGGTTGAGCCCTGGGCTTTCACCTCTGCCTAAACTATCCGCCTACGCTCCCTTTCAACCCAATCGTGTTCAGAC
+
CCCCCGGGGGGGGFGGGGGGGGGGFEGGGGFGGGGGGGGFGGGGGGGGGGGGDGGFGGAFGF?EEFGGGGGGGDGGGGGGGFFFGGGGGFEBFFGGGGGGGGGGC+CFFGGGFD8DGGGFFFGC+BCFFDDGGGGGGFGFFF,1EF?<F9=FEDFFFFDDDCBGFFDF?GFDFB7DFB6DFFD+;D8:?++5;7@CAEECEB6>*0:A0*)38*;55;A5)0<*:=?GGC38?E?B:9BD:B(((/76).)
@M00200:205:000000000-AKKM3:1:1101:7082:2628 2:N:0:1
TACTAGGGTATCTAATCCCGTTCGCTCCCCTGGCTTTCGCGCCTCAGCGTCAGTGTCGGCCCAGCAACCCGCCTTCGCCGCAGGTGTTCCTCTCGATATCTACGCATTTCACCGCTACACCGAGAATTCCAGTTGCCCCTTCCGCACTCTAGCCCCGCAGTATCAGTTGACCTTTCCGAGTTAAGCCCGGAGATTTCACAATTGACTTGAGGAGGCCGCCTACGCGCCCTTTAAACCCAGTAGTGTTCCG
+
CCCCCGGGGGGGFGGGGGGGGGGGGGGGGGGGGGGGGGGGGGGGGGGGGGGGGGGGGGGGGGGGGG8FFGGGGEGGFGGGGG7BCFGGFGGGGGG<AFGGGGGGGCGGGGGAFEGFGGGGGGDGFEGGGGGGGFGFEFGFFG?BGDG9FFF+,CFDBGGFCFFFC9FGFEAEF@FFFFGEG5FGFFFFEG5AEEEFF<CC)))/99<CA3)5@DDC;832?:4>118CG<0:AAAAF((42<46:<A>)(
@M00200:205:000000000-AKKM3:1:1101:14184:2630 2:N:0:1
TACACGGGTATCTAATCCTGTTTGCTCCCCACGCTTTCGAGCCTCAGCGTCAGTAATGGACCAGTATGTCGCCTTCGCCACTGGTGTTCTTCCGAATATCTACGAATTTCACCTCTACACTCGGAGTTCCACATACCTCTTCCATACTCAAGATAGCCAGTATCAAAGGCAATTCCAAGGTTGAGCCCTGGGCTTTCACCTCTGACTAAACTATCCGCCTACGCTCCCTTTAACCCCAGTAGTGTTC
+
CCCCCGGGGCGFGGGGGGGGGGGGGGGGGGFGGGGGGGGGGGGGGGGGGGGGGGGGGGGGGEGGGGGGGGGGGGGGGGFGGGGGGGGDDFGGGGGGGGGGF8FGGFGGGGGGGGGFGGGGGGGGGGGFGGGGGCCFGF88FGGCFFGEDFDGGFGFFGFFCDEGFFGGFGFFFFFFFFG?FGFGDFGFFCFFFG6C?CFF@DFEEFBE68C55AAD=F99>:>>AE5C9CFFE*79E@>7CC?69>5
@M00200:205:000000000-AKKM3:1:1101:7978:2633 2:N:0:1
TACAGGGGTATCTAATCCTGTTTGCTCCCCACGCTTTCGTGCCTTAGCGTCAGAACGAGCCCAGCAACCTGTCTTCACCTTTGGTGTTCCTGTAGATATCTACGCATTTCACCGCTACACCTACAGTTCCGATTGCCTCTACTCGCCTCAGGAATCGCAGTTTGCCAAGCACTTCCAAGGTTGAGCCCTGGAATTTCACAAAGCTCTTACGACCCCACCTACGCACCCTTTATACCCAGTAGTGTCA
+
CCCCCFGGGGGGGGEGGGGGGGGGGGGGGGGGDGGDGGGGGGGGFGGGGGGG>9FGGEEGC@FGGGGGGGG@FGGGGGGGFGGGGGGGG,@FF,:EGGGGGGFGGGGGGGGGFEEEGGGGGGGFFEFFGGE8CGGGGFGBDFG589DAGD8=DD=+@EG>ECD+*;=,@F*8DE:D+=63C;?F:?@*AFF*6@FGF5E<=@5)*3;*AEC5):*;)39)8>(25?BGFDE>E?)<74((/4.66))
@M00200:205:000000000-AKKM3:1:1101:14005:2719 2:N:0:1
TACGAGGGTATCTAATCCTGTTTGCTCCCCACGCTTTCGAGCCTCAGCGTCAGTAATGGACCAGTATGTCGCCTTCGCCACTGGTGTTCTTCCGAATATCTACGAATTTCACCTCTACACTCGGAGTTCCACATACCTCTTCCATACTCAAGATAGCCAGTATCAAAGGCAATTCCAAGGTTGAGCCCTGGGCTTTCACCTCTGACTAAACTATCCGCCTACGCTCCCTTTAACCCCACTAGTGTTAAGC
+
CCCCCGGDFGGFGCAFGGGGFAFFGFGGGG@FFGGGGGGGGGGFGGGGGCEFGFGGG<FG@F@FFGGFGGGGGGGDGGGGGGCFFGFEDDFGGFGGGG8AFGF@FGG@;FEFGGG???FGGDCGBEGFFFFFF?D>DFDEFGGFGFGB6FC=@FGFF8D56=7@CDDDF8:5;8F97=6<=ADDBFF**6D?FF97CCC**0>0775;=5@=87D8>*<@=:A94C4@0+)*/*.(=5((3*/0****/.
@M00200:205:000000000-AKKM3:1:1101:20105:2755 2:N:0:1
TACACGGGTATCTAATCCTGTTTGCTCCCCACGCTTTCGCGCCTCAGCGTCAGTACCGGTCCAGATGGCCGCCTTCGCCACCGGTGTTCTTCCCAATATCTACGAATTTCACCTCTACACTGGGAATTCCGCCATCCTCTCCCGGACTCAAGCGAGGCAGTCTCAAGTGCAGTTCCTGGGTTGAGCCCAGGCCTTTCACACCTGACTTGCCAAGCCGCCTACGCGCCCTTTACGCCCCGCAGTGTTCGGAT
+
CCCCCGGGGGGGGGGGGGGGGGGGGGGGGGGGGGGGGGGGGDGGGGGGGGGGGGGGGGGGGGFGGGGGGGGGGGGGGGGGGGGGGGGGGGGGGGGFGGGGGFFGGGGFGGGGGGGFGGGGGGGGGGGGGGFGGGGGG?FEFGGFGFGFGFGGGGGFFEGEGG<FEFGEFGFFFFFFFFGFGGGGFGGFFGGFF?CFFFGEF?F=>2@CEC=B>BGGFGE@?FD39EEG3C04)(14:((((4,(-.<?9<,
@M00200:205:000000000-AKKM3:1:1101:15315:2790 2:N:0:1
TACGAGGGTATCTAATCCTGTTCGCTCCCCACACTTTCGCTCCTCAGCGTCAGGTAATGCCCAGAGAACCGCCTTCGCCACCGGTGTTCCTCCTGATATCTGCGCATTTCACCGCTACACCAGGAATTCCGTTCTCCCCTGCATACCTCCAGTCTGCCCGTATCGAAAGCAAGCCAGGTGTTAAGCACCTGGTTTTCACTCCCGACGCGACAAACCGCCTACGAGCCCTTTATGACCAGTAGTGTTC
+
CCCCCGGGGGGGGGGGGGGGGGGGGGGGGGGGGGGGGGGGGGGGGGGGGGGGGGGGGGGGGGGGGGGGGGGGGGGGGGGGGGGGGGEGGGGGGGGGGGGGGGGGGGGGGGGGGGGFGGGFGGGDFEFGGGFG6DFFEFGFFGGFGFDFCFGGGGGFFEG>EC5D=FGGEGAEFDFFFFFFF8;+BFCFFGGFFGG4CCFFFB9@=>@2>BFFB@G*,28;7@1><E.>*9,64<)6<8:9<<<79<A
@M00200:205:000000000-AKKM3:1:1101:8783:2827 2:N:0:1
TACACGGGTATCTAATCCTGTTTGCTCCCCACGCTTTCGAGCCTCAGCGTCAGTAATGGACCAGTATGTCGCCTTCGCCACTGGTGTTCTTCCGAATATCTACGAATTTCACCTCTACACTCGGAGTTCCACATACCTCTTCCATACTCAAGATAGCCAGTATCAAAGGCAATTCCAAGGTTGAGCCCTGGGCTTTCACCTCTGACTAAACTATCCGCCTACGCTCCCTTTAAACCCAATAGTGTTA
+
CCCCCGGGGGGGGGGGGGGGGGGGGGGGGGFGGGGGGGGGGGGGGGGGGGGGGGGGGGGGGGDGGGGGGGGGGGGGGGGEGGGGGGGGGGGFGGFGGGGGGGG@FGGGFFGGGGGBGGGGGGDGFG88FGFGGGFEFFGBFGGFGFGEG7DDEFGF+>DFF?9DDFGGFGFF?=9BFFGFGGGC:=85?+6@5C67A<:CC5CEEF5A5@9E50>D@9@A54<5:C>F4C=EEFFBE?BFEFEFCC*
@M00200:205:000000000-AKKM3:1:1101:18736:2835 2:N:0:1
TACAAGGGTATCTAATCCTGTTTGCTCCCCCAGCTTTCGCGCCTCAGCGTCAGTGTCAGTCCAGAAGGCCGCCTTCGCCACTGGTGTTCTTCCAGATATCTACGCATTCCACCGCTACACCTGGAATTCCGCCTTCCTCTCCTGCACTCTAGACCGGCAGTTTCAGAGGCAGTCCCGGAGTTGAGCCCCGGGCTTTCCCCCCCGACTTACCGATCCGCCTACGCGCCCTTTAACCCCAATAGTGTTC
+
CCCCCGGGGGGGGGGGGGGGGGGGGGGGGGGGGGGGGGGGGGGGGGGGGGGGGGGGGGGGGGGGGGGGGGGGGGGGGGGGGGFGGFGDGGGGGGGGGGGGGGGGGGGGGGGGGGGFGGGGGGGGGGFCGGGGGGGGGFGFFGFFGFGFGFGFFGGFFGGFFDEGEDDGFGFFFFFFFDGA>D>GFGG5@DGFDGFC?*47@FFFFFF;<)6<<;GG6CE?:?F>1?></9724<>(C?:7>><A<))
@M00200:205:000000000-AKKM3:1:1101:23178:2853 2:N:0:1
TACTGGGGTATCTAATCCTGTTTGCTCCCCTAGCTTTCGCGCCTCAGCGTCAGCCACAGCCCAGCAGGCCGCCTTCGCCACCGGTGTTCTTCCGGATCTCTACGCATTCCACCGCTACACCGGGAATTCCATCTGCCCCTACCGTGCTCGAGCCCGGCAGTCTGACCGGCAGCCCCGGAGTTGAGCCCCGGGATTTCACCAGCCACTTACCGAGCCACCTACGCGCCCTTTAAACCCAATAGTGTTC
+
CCCCCGGGGGGGGGGGGGGGGGGGGGGGGGGGGGGGGGGGGGGGGGGGGGGGGGGGGGGGGGGGGFGGGGGGGGGGGGGGGGGGGGGGGGGGGGGGGGGGGGGGGGGGGGGGGGGBDGGGGGGGGGGGGGGGGGGGEDGFFGFEDFGFFFGCEDFFFGGFFFFGF6CD>CEBF2AEFFCBFGGGFFG>BGGEFD7C=?:<>FF<??F<))8?F;G52CF1::()-:)9/9)4>)3(;:<?0:<<-64
@M00200:205:000000000-AKKM3:1:1101:22021:2954 2:N:0:1
TACGAGGGTATCTAATCCTGTTTGCTCCCCACGCTTTCGCGCCTCAGCGTCAGTATCGGGCCAGTTGGCCGCCTTCGCTTCTGGTGTTCCTCCGAATATCTACGAATTTCACCTCTACACTCGGAATTCCACCAACCTCTCCCGATCTCCAGACGTCCAGTATCAAAGGCCATTCCAGGGTTGAGCCCTGGGATTTCACCCCTGACTTAAGCGTCCGCCTACGCGCGCTTTACACCCAATAGTGTTC
+
CCCCCGGGGGGGGGGGGGGGGGGGGGGGGGGGGGGGGGGGDGGGGGGGGGGGGGGGGGGGGGGGGGGGGGGGGGGGGGGGGGGGG<FGGGGGGGGGGGGGGGGGGGGGGGGGGGGFGGGGGGGGGEGGGGGGGGGGGFGEFGGFG>DDGFG6>?DFFGGFGGFG<CGGFGFFFFFFFFFDFCDGFGGFFGGFF6CFFFGF@2BB:3@E=EFFF?EE@DF0161)(3>CD<?A4:>BG:807<))65<
@M00200:205:000000000-AKKM3:1:1101:20553:2978 2:N:0:1
TACCGGGGTATCTAATCCCGTTTGCTCCCCTGGCTTTCGCTCCTCAGCGTCAATACCGATCCAGGATGCCGCCTTCGCCACCGGTGTTCCTCCAGATATCTACGCATTTCACCGCTACACCTGGAATTCCGCATCCCTCTCTCGGCTTCAAGCAATCCAGTCTCACACGCAGTTCCCCGGTTAAGCCGAGGGATTTCACGTGTGACTTAGTTGGCCGCCTACGAGCCCTTTACCACCAGTAGTGTTC
+
CCCCCGGGGGGGGGGGGCFGGGGGGGGGGGGGGGGGGGGGGFGGGGGGGGGGGGGGGGGGGGGGGGGGGGGGGGG?FGGGGGGGGGGGGGGGGGGGGGGGGGGGGGGGGGGGGGGFGGGFGGGGGGGGGGGGGGGFFBFDFGGFGEGFFFGFF6DFFGGFGGEGEFGGFGFFBEFF>FDEGDGGFGGFFDCDD648BCEBDF8?EFCE4>E?<EGF6CD;;=@5:8<C*0:4:)).A1<B44)8:.:
@M00200:205:000000000-AKKM3:1:1101:18315:2988 2:N:0:1
TACAGGGGTATCTAATCCTGTTCGCTCCCCACGCTTTCGCTCCTCAGCGTCAGTTCCGGCCCAGAGTGCCGCCTTCGCCACCGGTGTTCCTCCTGATATCTGCGCATTTCACCGCTACACCAGGAATTCCGCACTCCCCTACCGGACTCGAGTCATGGCAGTATCGAGTGGCGTCTCCGAGTTGAGCCCGGAGTTTTCACACCCGACTTGCCAAACCGCCTCCGACCCCTTGAAACCCAGTAGTGTTC
+
CCCCCGGGGGGGGGGGGGGGGGGGGGGGGGGGGGGEGGGGGGGGGGGGGGGGGGGGGGGDEGGFGGGFGGGGGDFFGGGGGGGEGEBFEFDGGGFFFGGGGGGGGGGGGGFGGGGFGGGGFE@EGF?FGGGDDCDFF*=DFFFEDBGFGFGCEGG;ADGFG5>+;>;>FG>=5<A*;B9*5:*=B:FA)7EE8=*@+<FCEE?@B@>6(7<@E;8*//71((.04*819987)...A??:(6).(.6<
@M00200:205:000000000-AKKM3:1:1101:21943:3001 2:N:0:1
TACAGGGGTATCTAATCCTGTTTGCTCCCCACGCTTTCGAGCCTCAGCGTCAGTAATGGACCAGTATGTCGCCTTCGCCACTGGTGTTCTTCCGAATATCTACGAATTTCACCTCTACACTCGGAGTTCCACATACCTCTTCCATACTCAAGATAGCCAGTATCAAAGGCAATTCCAAGGTTGAGCCCTGGGCTTTCACCTCTGACTAAACAATCCGCCTACGCTCCCTTTAACCCCAATAGCGTTAAGAC
+
CCCCCGGGGGGGGGGGGGGGGGGGGGGFFGGGGGFGGGGGGGGGGGGGGGGGGFFGGGGGGGGGGGGFGGGGGGGGGGGGGGGEFGGGGGGGGGGGEFGGGGGGGGFFGGCEGGGFGGGEFGGGG8EGGGDGCDFGGFGEBFGFGFGEGFG6DDFFFFGFFCDC;DDF*DFBF=FF9CFDD3=8DGDDFFF*;9A=<C@=EB6C<=EF6C8*03D8AFFA5>5>2=:;*2>=E6*:C@2(84*828(()))
@M00200:205:000000000-AKKM3:1:1101:22763:3011 2:N:0:1
TACGAGGGTATCTAATCCTGTTTGCTCCCCACGCTTTCGCTCCTCAGCGTCAGTATCGGCCCAGAGATCCGCCTTCGCCACCGGTGTTCCTCCTGATATCTGCGCATTCCACCGCTACACCAGGAATTCCGATCTCCCCTACCGAACTCCAGCCTGCCCGTATCGAATGCAGACCCGGGGTTAAGCCCCGGGCTTTCACATCCGACGCGACAAGCCGCCTACGAGCTCTTTAAACCCAATAGTGTTC
+
CCCCCGGGGGGGGGGGGGGGGGGGGGGGGGGGGGGGGGGGGGGGGGGFGFGGGGGGGGGGGGGGGFGGGGGGGGGGGGGGGGGGGGFGGGGGGGGGGGGGGGGGGGGGGGGGGGGFGGGGGGGGGGGGFGGGGGGGGFGDFGGDEEGFGFD=EDFF?FGFGG5AAFGFAGCAF)9CA>DEGCGGFG?)):EDFCECFEGEE3@FF22>B6>0>BGGBGD?BFFB:=)6>D)-)6<1C<?7:FAB<<)
@M00200:205:000000000-AKKM3:1:1101:25239:3020 2:N:0:1
TACGAGGGTATCTAATCCCGGTCGCTCCCCTAGCTTTCGCGCCTGAGCGTCAAGGGCGGGCCAGCAGATCGCTTTCGCCACTGGTGTTCCTTCCGGTATCTACGCATTTTACCGCTACACCGGAAATTCCATCTGCCTCTCCCGCCTTCAAGTCCCGAAGTTTCGAACGGCCTCTCCCAGTTGGGCCGGGAGCTTTCACATTCGTCTTTCGGAACCGCCCGCGCGCGCTTTATACTCAGTAGTGTTC
+
CCCCCGGGGGGGGGGGGGGGGCFG>:<FGGGGDFGGGGGGEGEGGGGGGGGDFCE7F7:FFGGGGFF8=EGGG+FFGGCGFCBFFFCCFFF9FF@GGGGGGC<AFE:FD8EFGGDD633D@CCECE9EFGFGG9DDC*CCF:CDGE44A9C+?:CF4C7?@F5:(06,)/:1>8FAA;F)5++;)82)017>5A+:=AE42:<<(44:2)4(1(:;(7<((4089?)))/,--)6)<)).6)-()6>
@M00200:205:000000000-AKKM3:1:1101:11543:3071 2:N:0:1
TACTAGGGTATCTAATCCCGTTTGCTCCCCACGCTTTCGCGCCTCAGCGTCAGTCACCGTCCAGAAGGCCGCCTTCGCCACCGGTGTTCCTCCCGATCTCTACACATTTCACCGCTACACCGGGAATTCCACCTTCCTCTCCGGGACTCAAGAGAGGCAGTCTCGGGCGCCGTTCCTCGGTTGAGCCGAGGGCTTTCACACCCGACTTACCCCCCCGCCTACGCGCCCTTTACGCCCAGTAGTGTTC
+
CCCCCGGGGGGGGGGGGGGGGGGGGGGGGGGGGGGGGGGGGGGGGGGGGGGGGGGGGGGGGGGGGGGGGGGGGGGGGGGGGGGGGGGGGGGGGGGGGGGGGGGGGGGGGGGGGGGFGGGGGGGGGEGGGGGGGGGGGFGFFGGFGDGBGFGGGGGDFGGDGGEG@>DEFGFFFFFFFFGFGGGGFFFFFGGFFGGGFEGFE21961>FDFFF<;GGFGF?F?:71:BGGF?<>F?3E0<:AA<?AF2
@M00200:205:000000000-AKKM3:1:1101:17967:3098 2:N:0:1
TACCGGGGTATCTAATCCCGTTCGCTCCCCTGGCTTTCGCGCCTCAGCGTCAGTATCGGCCCAGTAGCCCGCCTTCGCCTCAGGTGTTCCTCCCGATATCTACGCATTTCACCGCTACACCGGGAATTCCAGCTACCTCTTCCGTACTCTAGCTCGCCAGTATCGGCCGACCCTCCGGGGTTGAGCCCCGGGCTTTCACAGCCGACTTAACAAGCCGCCTACGCGCCCTTTACACCCAGTAGTGTTC
+
CCCCCGGGGGGGGGGGGGGGGGGGGGGGGGGFFGGGGGGGGGGGGGGGGGGGGGGGGDGGECCGGFGGGFGGGGGGGGGGEGGGGGGGGGGEEGGGGGGGGGCFEGGGGGGGGGGFDFGGGGDEGDGGGGCFFGGGFDFBFGGFCF>DG+@BFFGFAEGFGGCGDDGCDEEAE3)?DEGBGDDCFGGFBCCBEGGDFFGBB6:>;>BBD9AAABG59D@61:FFFGFGDDFA<A>(:61,)648>2)
@M00200:205:000000000-AKKM3:1:1101:13140:3137 2:N:0:1
TACTAGGGTATCTAATCCCGTTTGCTCCCCTGGCTTTCGCGCCTCAGCGTCAATGCCGGTCCAGGATGCCGCCTTCGCCACCGGTGTTCCTCCAGATATCTACGCATTTCACCGCTACACCTGGAATTCCGCATCCCTCTCCCGGATTCAAGCCAACCAGTATCGGACGCAGTTCCCGGGTTGAGCCCGGGGATTTCACGTTCGACTTAGCAGGCCGCCTACGCGCCCTTTATACCCCGTAGTGTTCAT
+
CCCCCGGGFGGGGGGGGFGGGGGEGFGGGGGGGGFGGGGGGGGGGGGGGGGGGFGGGGGGGGGGGGGGGGDGGGGGGGGGGGGGGGGGGGFGFFGGGFDFCFGGGGGGGGFGGEGD8FEGGGGGGGGFFF=EGG=DGFF56FGBCFD5DFGGF6??FCC5DFEC>ACEBEDFFFFA>BGECGCFFFEF)?CE3:6*;)+6;((6=6;,)74)7=EE>GF?F:?D9CDG)7759::4+(-(-81(-).))
@M00200:205:000000000-AKKM3:1:1101:21825:3167 2:N:0:1
TACCGGGGTATCTAATCCTGTTTGCTCCCCACGCTTTCGAGCCTCAGCGTCAGTAATGGACCAGTATGTCGCCTTCGCCACTGGTGTTCTTCCGAATATCTACGAATTTCACCTCTACACTCGGAGTTCCACATACCTCTTCCATACTCAAGATAGCCAGTATCAAAGGCAATTCCAAGGTTGAGCCCTGGGCTTTCACCTCTGACTAAACTATCCGCCTACGCTCCCTTTATACCCAATAGTGCTC
+
CCCCCGGGGGGGGGGGGGAFGGGGGGGGGGDFGGEGGGGFGGGGGGGGGGGGGFADAFGCFGGGGGG<FGFGGCGGGGGGGGGGGGGGGFGAEFFEDGGGGGGGGFFGDGGGCDGFGGGGFGCCGEGGGGGFFGFGFDFFFC,=;CGEGFGG=DGD+=D?FFEGEFF85=D=FEDBDFGFGGGGFGCFFGDFF?FGFFGEB5*:AEEF6)8AE5EEDCAAAB2@=A?F<+6*1*//?>F@E4***09
@M00200:205:000000000-AKKM3:1:1101:14544:3205 2:N:0:1
TACAAGGGTATCTAATCCTGTTTGCTCCCCACGCTTTCGAGCCTCAGCGTCAGTAATGGACCAGTATGTCGCCTTCGCCACTGGTGTTCTTCCGAATATCTACGAATTTCACCTCTACACTCGGAGTTCCACATACCTCTTCCATACTCAAGATAGCCAGTATCAAAGGCAATTCCAAGGTTGAGCCCTGGGCTTTCACCTCTGACTAAACTATCCGCCTACGCTCCCTTTAAGCCCAGTAGTGTTCAGA
+
CCCCCGGGGGGGGGGGGGGGGGGGGGGGGGGGGGGGGGGGGGGGGGGGGGGGGGGGGGGGGGGGGGGGGGGGGGGGGGGGGGGGGGGGGGGGGGGGGGGGGGGGGGGFFGGGGGGFGGGGGGGGGGGGGGGGGGGGGFGFFGGFGFGEGFGGGGFFFGGFFD7DEDGGFGFDFBFFFFGFGGGGFGDFFDC5FGFFFFGF5=C@@@EE@CFFFED@ACD@AC>B<EAF77;E**:4DBDE*>CBC?*9@E
@M00200:205:000000000-AKKM3:1:1101:10552:3223 2:N:0:1
TACCAGGGTATCTAATCCTGTTTGCTCCCCACGCTTTCGAGCCTCAGCGTCAGTAATGGACCAGTATGTCGCCTTCGCCACTGGTGTTCTTCCGAATATCTACGAATTTCACCTCTACACTCGGAGTTCCACATACCTCTTCCATACTCAAGATAGCCAGTATCAAAGGCAATTCCAAGGTTGAGCCCTGGGCTTTCACCTCTGACTAAACTATCCGCCTACGCTCCCTTTATACCCACTCGTGTTCAGA
+
CCCCCGGGGGGGGGGGGGGGGGGGGGGGGGGGGGGGGGGGGGGGGGGGGGGGGGGGGGGGGGGGGGGGGGGGGGGGGGGGGGGGGGGGGGGGGGGGGGGGGGGGGGGGGGGGGFGFCFGFGGFEGGGGGGFGFGF=EFGEFGFFGFGFGF@DGGGFFFGFGGFGFFGGBFFFFFFFFFF5D,+AFCFDDF?FDGFGFFGFEDFEFF6ECFFFFCFGDGDFDDD>DGFGGFBFE?ECG=(((/-(555?EE
@M00200:205:000000000-AKKM3:1:1101:15472:3228 2:N:0:1
TACGGGGGTATCTAATCCTGTTTGCTCCCCACGCTTTCGCGCCTCAGCGTCAATTACGGGCCAGATAGCCGCCTTCGCCACTGGTGTTCTTCCCAATATCTACGAATTTCACCTCTACACTGGGAATTCCACTATCCTCTCCCGCATTCAAGCTCATCAGTATCAAGCGCAGCCCCCAGGTTGAGCCCGGGAATTTCACGCCTGACTTGATAAGCCGCCTACGCGCACGTTAAGCCCACTAGTGCTC
+
CCCCCGGEGGGGGGGCFGGGGGGGGGGGGGFG@FDFGGGDGGEEGFEGGGDG>FFGGGD:7C=FGGCDGEGGGGEGFGEFF=FF?BF@GFACFGGGF=EGGGGG?=FD,@=FADFDFGEGGG88F8D,AAF,3@DF?FFDBF?B6*=8FFGFE+;?A3=0@+29CF7E?EE=>=9?>AD4>,4?AGGFA<*6/==CFCF1=(5331@?7@?E).?<(1)1;;<3(:)1)1302)4424(,(4.5)).
@M00200:205:000000000-AKKM3:1:1101:9888:3242 2:N:0:1
TACTAGGGTATCTAATCCTGTTTGCTCCCCACGCTTTCGCGTCTCAGCGTCAGTGCCGTACCAGAGAGCCGCCTTCGCCACGGATATTCTTCCCGATATCTGCGCATTTCACCGCTACACCGGGAATTCCGCCATCCTCTCCCGGACTCAAGCGAGGCAGTCTCAAGTGCAGTTCCTGGGTTGAGCCCAGGCCTTTCACACCGGACTTGCCAAGCCGCCTACGCGCCCTTTAAGCCCAGTAGTGTTC
+
CCCCCGGGGGGGGFGGGGGGGGGGGGGGGGDGDGGGGGGGG@FEGFGGGEGGGGGCGGGDGGGGEFGGGGGGGGGGGGGGGGGFGEGFGDEEGFGGGGGGGGGGGGGGGGGGGGDADGGGEG>EGGCFGGCGD=CCFFAEFCGEEEGFDFCGGG69>EG>G7AECFFFAG+*39EFFF>FFGDCFG6:)**8/6FGFFG)(4((.19<<95A.1BC7C::?B?B>D@D3>)449>0@:,4<54,).)
@M00200:205:000000000-AKKM3:1:1101:15413:3266 2:N:0:1
TACTAGGGTATCTAATCCTGTTTGCTCCCCACGCTTTCGCACCTCAGCGTCAATACATGTCCAGTTAGTCGCCTTCGCCACTGGTGTTCTTCCGAATATCTACGAATTTCACCTCTACACTCGGAATTCCACTAACCTCTCCATGATTCAAGCGATGCAGTCTTAAGGGCAGTTCCAGAGTTGAGCTCTGGGCTTTCACCCCTAACTTACAAAGCCGCCTACGTGCGCTTTAAAACCAATAGTGTTC
+
CCCCCGGGGGGGGGGGGGGGGGGGGGGGGGGGGGGGGGGGEGGGGGGGGGGGGGGGGGGGGGGGGGGGGGEGGDGGGGGGGGGGFFGGGGGGGGGGGGGGGGGGGGGGGGGGGCFFGGGGGGGGGGGGGGGGGGGGGFGBDFGFG?DFGFGDGGGFFGGFFFDFFFGGFEFFFFFCFFGFGG@??C=5<8D6?DCC5CFCC58):<=EEFFE8@6<>D?4-:A3)1@D)*:494*3=55);=8?59<
@M00200:205:000000000-AKKM3:1:1101:16091:3271 2:N:0:1
TACGAGGGTATCTAATCCTGTTTGCTCCCCACGCTTTCGCGTATCAGCGTCAGTATCCAACCAGGGGGCCGCCTTCGCCACCGGTGTTCCTCCAGATATCTACGCATTTCACCGCTACACCTGGAATTCCACCCCCCTCTTTGGTACTCTAGCTTGCCAGTTTCATGCGTCCTTCCCCGGTTAAGCCGGGGGCTTTCACACATGAATTAACAAACCGCCTACACGCCCTTTACACCCAGTAGTGTTC
+
CCCCCGGGGGGGGGGGGGGGGGGGGGGGGGGGGGFGGGGGGGGGGGGGGGGGGGGGGGGGGGGGGGGGGGGGGGGGGGGGGGGGGGGGGGGGGGGGGGGGGGGGGGGGGGGGGCEECFGGGGGFGGFGGGGGGGGGG5C@FGGFGFGFFFF@CFGFFFFFFF@FEFGGFGFFFFFFFFGFGGGGFGGF>DGFFGGFFFFFFFFF>)44>AFBDFGGB3BB:2>FFG>GDC?<BF<?EF?:>F2:99A
@M00200:205:000000000-AKKM3:1:1101:12338:3285 2:N:0:1
TACGGGGGTATCTAATCCTGTTTGCTCCCCACGCTTTCGAGCCTCAGCGTCAGTAATGGACCAGTATGTCGCCTTCGCCACTGGTGTTCTTCCGAATATCTACGAATTTCACCTCTACACTCGGAGTTCCACATACCTCTTCCATACTCAAGATAGCCAGTATCAAAGGCAATTCCAAGGTTGAGCCCTGGGCTTTCACCTCTGACTAAACTATCCGCCTACGCTCCCTTTACGCCCAGTAGTGTTC
+
CCCCCGGGGGGGGGGFGGGGGGGGGGGGGGGGGGGGGGGGGGGGGGGGGGGGGGGGCGGGGGGGGGGGGGFFGGGGGGGGGGGGFGGDGGFGGGEGGGGGGGGGGGGGGGGGGGGFFGGGGGGGGGGGGGGGGFGFFB8DBFGFGFGEGFFFFGGB@FFFGGCGFFGGFGFFFFFFFFGFFFFGFG?<6@G>FGG>F=E@@BFEEF4AB);*::D87FF=9:2:>EEGC?3);113E?@(.9?@E)9
@M00200:205:000000000-AKKM3:1:1101:13197:3310 2:N:0:1
TACTCGGGTATCTAATCCTGTTTGCTACCCACGCTTTCGAGCCTCAGTGTCAGTTACAGTCCAGAGAGCCGCTTTCGCCACCGGTGTTCCTCCATATATCTACGCATTTCACCGCTACACATGGAATTCCACTCTCCTCTACTGCACTCAAGTCTAACAGTTTCCAATGCACACAATGGTTGAGCCACTGCCTTTTACATCAGACTTATTAAACCACCTGCGCTCGATTTACGCCCCGTCCTATTC
+
CCCCCFGGGGGGGGGGGGFGGGGGFGGGGGGGEGGGGGGGGGGGGGFFFGGGGGGGGGGGGGGGGGGGGGEGGCFFEGEGGGGGFGGGGEFGGGGGGGGGGGGGGGDEFGGGGGG>GGFDFDGFGGCFGGGGG??EDDDEFGCFGFFBFFG6DD@<FA+:E8>D7FGG6EFBFDEFFFG9F8D=6DCFDD=*0,5CA=7;CAE*>);AEE575*4,)3*)8))*)**0=?1>99@5*85(./)1))
@M00200:205:000000000-AKKM3:1:1101:6121:3323 2:N:0:1
TACAGGGGTATCTAATCCCGGTCGCTCCCCTAGCTTTCGCGCCTGAGCGTCGAGGGTGGGCCAGCAGATCGCTTTCGCCACTGGTGTTCCTCCCGGTATCTACGCATTTTACCGCTACACCGGGAATTCCATCTGCCTCTCCCGCCTCCAAGTCCCGAAGTTTCCACCGGCCTCTCCCAGTTGAGCCGGGAGCTTTCACGAAGGACTTTCGGGACCGCCTGCGCGCGCTTTACAACCAGTAGTGTTA
+
@CCCCGGGGGGGGFFFGCFFG@FGGEEFGGGGGGGGGGGGGGGGGGGFGFGGGGGGGGGGGGGGGFGGGGGGGGGGGGDEGGGGFGGGGGGGFGGGGDFFGGGG@EGGCDFFEGEEGGGGGGGGGGGFGGGGFGGGFFFB?D?@>5DA3;CFFGGFBE*055*=8E?C48?FADFFFAFAFCF8FFGEFG5>)6A>8CE427?1:(.)7)46608;6D>1,33)(27))14>4:).;::-6<>7:).
@M00200:205:000000000-AKKM3:1:1101:17159:3347 2:N:0:1
TACTAGGGTATCTAATCCTGTTTGCTACCCACGCTTTCGAGCCTCAGTGTCAGTTACAGTCCAGAGAGCCGCTTTCGCCACCGGTGTTCCTCCATATATCTACGCATTTCACCGCTACACATGGAATTCCACTCTCCTCTACTGCACTCAAGTCTAACAGTTTCCAATGCACACAATGGTTGAGCCACTGCCTTTTACATCAGACTTATTAAACCACCTGCGCTCGCTTTAAGCCCATTAGTGTTC
+
CCCCCGGGGGGGGGGGGGGGGGGGGGGGGGGGGGGGGGGGGGGGGGGGGGGGGGGGGGGGGGGGGGGGGGDGGGGGGGGGGGGGGGGGGGGFGGGGGGGGGGGGGGGGGGGGGGGEDFGGGFGGGGCGGFGGGGGGGFCEFGGFGFFBDFGFGGGFFGCB@FFGEFFG68FEFDFFFF?FGEGFBDFFFDE6?9FF?@GEE<5=55;CECCF<C6>=D508:=04:>9?FFE4*:5B(8>E5*0@E
@M00200:205:000000000-AKKM3:1:1101:20642:3354 2:N:0:1
TACCGGGGTATCTAATCCTGTTTGCTACCCACGCTTTCGAGCCTCAGTGTCAGTTACAGTCCAGAGAGCCGCTTTCGCCACCGGTGTTCCTCCATATATCTACGCATTTCACCGCTACACATGGAATTCCACTCTCCTCTACTGCACTCAAGTCTCACAGTTTCCAATGCACACAATGGTTGAGCCACTGCCTTTTACATCAGACTTATTAAACCACCCGCGCTCGCTTTATAACCAACAGTGTTACGACC
+
CCCCCGGGGGGGGGGGGGGGGGFGFFGGGGGGGGGGGGGFGGGGGGGGGGGGFGFFFFGGFGGFGGG:@EFFEE@FGG:F7FCGFGGGG9DFFFGFFEFGGG<FGGGGEFCFGGGFGGFGGF9FGGGFGGGGGGGGGBGEBC,6=DFBGFFF@D@+<AD<F@7DEFGGFGFBFDEF+9+BFGDD*@EFF??CFDFF7=C;E5=68)*3**2*;@?CCD*):4))(/)*228**0/(5/((66396.)3,(,
@M00200:205:000000000-AKKM3:1:1101:25080:3363 2:N:0:1
TACAAGGGTATCTAATCCCGTTTGCTCCCCTAGCTTTCGCGCCTCAGCGTCAGTAATGGTCCAGGATGCCGCCTTCGCCACCGGTATTCCTCCAGATATCTACGCATTTCACCGCTACACCTGGAATTCCGCATTCCTCTCCCGAATCCAAGCCATCCAGTATCAGACGCAGTTCCCCAGTTAAGCTGAGGGATTTCACGTCTGACTTAGTTGGCCGCCTACGAGCTCTTTACGCCCACTAGTGTTC
+
CCCCCGGGGGGGGGGGGGGGGGGGGGGGGGGFGGGGGGGGGGGGGGGGGGGGGGCGGGGGGGGGGGGGGGGGGGGGGGEFFGGDGGGGGGGGGGGGGGGGGGGGGGGGGGGGGGGEDFD8DFGGGGGGGGGGGGG;EFGFB,ABEDGFGFGGFFFBFFGFGCFGFFGGBEFAFFFFF6@>DD@G8FFF>FCD>CEFAEGFDF2)99AC=EE46>F8@GB@DD?D;C>FGC<77(3>B6(,(754?EE
@M00200:205:000000000-AKKM3:1:1101:25690:3378 2:N:0:1
TACGGGGGTATCTAATCCTGTTTGCTCCCCACGCTTTCGAGCCTCAGCGTCAGTAATGGACCAGTATGTCGCCTTCGCCACTGGTGTTCTTCCGAATATCTACGAATTTCACCTCTACACTCGGAGTTCCACATACCTCTTCCATACTCAAGATAGCCAGTATCAAAGGCAATTCCAAGGTTGAGCCCTGGGCTTTCACCTCTGACTAAACTATCCGCCTACGCTCCCTTTAAACCCAATAGTGTTA
+
CCCCCGGGGGGGGGGGGGGGGGGGGGGGGGGGGGGGGGGGGGGGGGGGGGGGGGGGGGGGGGGGFGGGGGGGGGGGGGGGGGGGF@CFGAAFGGGGGGGGGGFGGGFGFFFFGGGFGEGGFDE7CEEGGGGGGGGGGFGFFGGFGBDEGFF?9?DFBF?FFGFGF7?DBFB5:@FFFFG@FGF7*@:5AG55AEGGFFGFEFFB=EEFBE=4A9C>)*:>D252(*:?CF)9?EADE7;D);))9)/
@M00200:205:000000000-AKKM3:1:1101:14689:3417 2:N:0:1
TACAAGGGTATCTAATCCTGTTTGCTCCCCACGCTTTCGCGCCTCAGCGTCAGAACCGGACCAGACAGCCGCCTTCGCCACTGGTGTTCTTGCGAATATCTACGAATTTCACCTCTACTCTCGCAGTTCCGCTGTCCTCTTCCGGTCTCAAGCCAACCAGTATCGCAGGCAATTCTGTGGTTGAGCCACAGGCTTTCACCCCCGACTTAATCGGCCGCCTACGCGCCCTTTAAGCCCACTAGTGTTCAGA
+
CCCCCGGGGGGGGGGGGGGGGGGGGGGGGGGGGGGGGGGGGEGGGGGGGEGGGGGGGGGGGGGGGGFGGGGGGGGGGGGGGGGGGGGGGGGGGGGGDEDGGGGGGGGGFGGGGGGFGGGGBFGCBEEFGGDGDEDGGFGDFGGFD>DFGFGGGGGFFEC6EGEG5*;EBEF)06C<+3?*>;7CFGGFFGGFFFFGACC:55>95>(4)>)<@<EE93=;066;(?BC)92).4<2C?1(,44)...--6
@M00200:205:000000000-AKKM3:1:1101:13992:3445 2:N:0:1
TACACGGGTATCTAATCCTGTTTGCTCCCCACGCTTTCGAGCCTCAGCGTCAGTAATGGACCAGTATGTCGCCTTCGCCACTGGTGTTCTTCCGAATATCTACGAATTTCACCTCTACACTCGGAGTTCCACATACCTCTTCCATACTCAAGATAGCCAGTATCAAAGGCAATTCCAAGGTTGAGCCCTGGGCTTTCACCTCTGACTAAACTATCCGCCTACGCTCCCTTTCTACCCAATAGTGTTC
+
CCCCCGGGGGGGGGFGGGGGGGGGGGGGGGGGGGGGGGGGGGGGGGFGGGGGGGGGGGGGGGFGGGGGGFFGGGGGGGGGGGGGGGGGGGGGGGGEFDFGGGGFFGGFGGGGGGGFFGGGFGGGGEGGGGFF8FGGFF8DFGGFGFGEFFEFFGF?FFCFFGFGFFGGFFFDFFF7CFGFGGGGFE?FFGFFAFGGFFF=5C@5:A6A5)=E5EAE87A@A4>?>E>CC7.*1>88B:BBE*><?E<
@M00200:205:000000000-AKKM3:1:1101:10621:3450 2:N:0:1
TACACGGGTATCTAATCCTGTTTGCTCCCCACGCTTTCGTGCATGAGTGTCAGTGTTGGCCCAGGAGGCTGCCTTCGCCATTGGTGTTCCTCCACATCTCTACGCATTTCACCGCTACACGTGGAATTCCACCTCCCTCTGCCACACTCCAGCCACGTAGTTTCGAGCGCAATTCCCAAGTTAAGCCCGGGGATTTCACACTCGACATGCGCGGCCACCTGCGCACCCTTTAAACCCAATAGTGTTC
+
CCCCCGGGGGGGGGGGGGGGGGGGGGGCFGGGGGGGGGGGGGGGGGGGGGGGGGGGGGGGGGGFGGGGGGGGGFFGGGGGGGGGEG@EGGGGGGGGFGGGFFGFGEECFGFDGGG>CEFGGGGGGFFGGFGGGFFFGF8):=DFGFD5DFGDGFFFFDGFEGE=)??=>CBF>DFFFFG?@CFGFCGFFGE9?;;CF*=>=BFFD=@9;62=@(:?>G4((36>98)**05<24).C<(4:).66.:
@M00200:205:000000000-AKKM3:1:1101:12110:3463 2:N:0:1
TACTGGGGTATCTAATCCTGTTTGCTCCCCACGCTTTCGAGCCTCAGCGTCAGTTACAGACCAGAGAGCCGCTTTCGCCACCGGTGTTCCTCCATATATCTACGCATTTCACCGCTACACATGGAATTCCACTCTCCCCTTCTGCACTCAAGTTTAACAGTTTCCAAAGCGAACAATGGTTAAGCCACTGCCTTTTACATCAGACTTATTAAACCACCTGCGATCGCTTTACACCCAATAGTGTTC
+
CCCCCGGGGGGGGGGGGGGGGGGGGGGGGGGGGGGGGGGGGEGGGGGGGGGGGGGGGGGGGGGGGGGGGGGGGGGGGGGGGFGDGGGGGGGGGGGGGGFGGGGGGGGGGGGGGGGDDGGGFFGGGEEGGGGGGGGGCFGFFGGFGFGFGFGGEGGFFEGF=FFDEFGGFGDAFBDF?FGFGFGGFGGFFCCFFCCFFEFFCEFEFE*87EEF?B8;>C6)7:)20=BCCFE=?@(/*2,=EFCCEE
@M00200:205:000000000-AKKM3:1:1101:16664:3491 2:N:0:1
TACGGGGGTATCTAATCCTGTTTGCTCCCCACGCTTTCGAGCCTCAGCGTCAGTAATGGACCAGTATGTCGCCTTCGCCACTGGTGTTCTTCCGAATATCTACGAATTTCACCTCTACACTCGGAGTTCCACATACCTCTTCCATACTCAAGATAGCCAGTATCAAAGGCAATTCCAAGGTTGAGCCCTGGGCTTTCACCTCTGACTAAACTATCCGCCTACGCTCCCTTTAAGCCCAATAGTGTTC
+
CCCCCGGEFGFFFGGGGGGGGGGGGGGGGFGGGGGGGGGGGGGGGGGGGGGGGGGGGGGGGFGGGGGGGGGGGGGGGGGCGGGGFGGGGFFFGGGGGGGGGGGGG8=FFGGGFFG?FGG<FGGGDGEFGGGGGGGGGF8>FGGFGFFDDFGFGGGFFDGD8D>FFFCGFCFFFFFFAEF5FAFF5:?03@75AEFGFCF@CD3;EEBCEFBAACFFFGB95:()6C>F883)<3;4;;((=4CCE?C
@M00200:205:000000000-AKKM3:1:1101:9741:3559 2:N:0:1
TACTGGGGTATCTAATCCTGTTTGCTCCCCACGCTTTCGAGCCTCAGCGTCAGTAATGGACCAGTATGTCGCCTTCGCCACCGGTGTTCTTCCGAATATCTACGAATTTCACCTCTACACTCGGAGTTCCACATACCTCTTCCATACTCAAGATAGCCAGTATCAAAGGCAATTCCAAGGTTGAGCCCTGGGCTTTCACCTCTGACTAAACTATCCGCCTACGCTCCCTTTAAACCCACTAGTGTTCAGA
+
CCCCCGGGGGGGGGFGGGGGGGGGGGGGGGGGDGGGGGGGGGGGGGGGGGGGGGGAFGGGGGGFG<E@FGFGGGGDFGGGG8F@GGEGGGGGGGCFC?EGGGGGGGGGGGFGGGGFFGE8;8@CFEEDFGGGGF3CFDA=FFGFG7FFGF8F,??+=FFBFGFGE9DE?FF);8?9+<?DFD+D*8?DFG??C6ADFEG@60@:EEE@65@EFEGCDGFFAB5*);AGG7@45/>:=6(-3*/*/08536
@M00200:205:000000000-AKKM3:1:1101:17945:3592 2:N:0:1
TACTCGGGTATCTAATCCCGGTCGCTCCCCTAGCTTTCGCGCCTGAGCGTCAAGGGCGGACCAGCAAATCGCTTTCGCCACTGGTGTTCCTTCCGGTATCTACGCATTTTACCGCTACACCGGAAATTCCATTTGCCTCTTCCGCCTTCAAGTCTCGAAGTTTCGAACGACCTCTCCCAGTTGGGCCGGGAGCTTTCACGTCCGACTTTCGAGACCGCCTGCGCGCGCTTTAAGCCCAGTAGTGTTC
+
CCCCCGGGGGGGGGGGGGGGGGGGGGGGGGGGGGGGGGGGGGGGGGGGGGGGGGGGGGGGGFGGGGEFFGGGGGGGGGGGGGGGGGGGGGGGGGGCFGGGGGFGGGGGGGGGGGGFGFGGGGGGGGGGFGCGDD@FGFGEFAEBGFGFGFE?DGDFFG*9FGFGFFGGFGFFFFFFFFFAFFCGFGG:BDEDFGF@4?FDF@DF9;>BBB?(43CF>DD688>@>D>D)914:AF(@(82<<<BF4<
@M00200:205:000000000-AKKM3:1:1101:16274:3640 2:N:0:1
TACAGGGGTATCTAATCCTGTTTGCTCCCCACGCTTTCGCACCTCAGCGTCAGTATCTGCCCAGATCGCCGCCTTCGCCACTGGTGTTCCTCCCGATATCTACGAATTTCACCTCTACACCGGGAATTCCGCGATCCTCTTCAGTACTCAAGCCCCGCAGTTTCGGGTGCACGTCCTCGGTTGAGCCGAGGGATTTCACATCCGACTTGCGAAGCCGCCTACGTGCGCTTTAAGCCCAGTAGTGTTCAGCT
+
CCCCCGGGGGGGGGGGGGGGGGGGGGGGGGFEEGGGGGGGDGGGGGGGGGGGGGGDGFEFGGGGGGGGCEGGGGGGGGGGGGGGGGGGGGGGGGGGGGGGGGGGGGGGGGGGGDF?FGGGGGGGGGG8FGGE6@6@CFGFDGGDEFFFG7EDCGF>*CG?C87ED>DFDGF=FFFFDFGBFC4FFGGF>GCBACFCAEGF?3;;DFBFFC9(.(2;9D31(4?).;895>:<:44.28(54<<:4).64))
@M00200:205:000000000-AKKM3:1:1101:9951:3663 2:N:0:1
TACTGGGGTATCTAATCCCGTTTGCTCCCCTGGCTTTCGCTCCTCAGCGTCAGTGTTGGTCCAGGATGCCGCCTTCGCCACCGGTGTTCCTCCAGATATCTACGCATTTCACCGCTACACCTGGAATTCCGCATCCCTCTCCCAAACTCGAGCCATCCAGTATCAGACGCAGTTCCCCGGTTAAGCCGAGGGATTTCACGTCTGACTTAGTTGGCCGCCTACGAGCCCTTTAAACCCAATAGTGTTC
+
C@CCCGGGGGGGGGGGGGGGGGGGGGGGGGGFGGGFGGGGGFGGGGGGGGGGGGGGGGGGGGGGGGGGGGGGGGGGGGGGGGGGGGGGGGGGGGGFGGGCCC<FEGDGFGGGGGD5CFGGGGGGFGGGGGFGDGGGGFGFFFFFFDG<FBG6BDFFFGGFGGFGEFFGEGF@?EFAFFDEGG7DFFG5@4ED46?6+*=5-/:(4@E5;;8<4(+3,)0,257)3:BG*;=))648E<0(4>B9><4
@M00200:205:000000000-AKKM3:1:1101:21505:3678 2:N:0:1
TACTAGGGTATCTAATCCTGTTTGCTCCCCACGCTTTCGCGCCTCAGCGTCAATCACGGGCCAGATAGCCGCCTTCGCCACCGGTGTTCTTCCCAATATCTACGAATTTCACCTCTACACTGGGAATTCCACTATCCTCTCCCGCATTCAAGCTCACCAGTATCAAGCGCAGCCCCCAGGTTGAGCCCGGGAATTTCACGCCTGACTTGGTAAGCCGCCTACGCGCCCTTTACGCCCAATCGTGTTC
+
CCCCCGGGGGGGGGGGGGGGGGGGGGGGGGGGGGGGGGGGGGGGGGGGGGGGGGGGGGGGGGGFFGGGGGGGGGGGGGGGGGGGEEGGGFGGGGGGGGGGGGGFGGGGGGFGGGGFGGFGGGFGGGFGFFGGGGGGFFGDFFGDGFG=GFGCD?DDFGGFGGFGEFCG5CEBACFEDEGFG?C76?@FBGC5?GGFFFGFFBB=B:B<=@FCE@FF1C=<<DF>9G5C5C4:A<B>GF<?(4,13(:
@M00200:205:000000000-AKKM3:1:1101:16960:3679 2:N:0:1
TACTCGGGTATCTAATCCTGTTTGCTCCCCACGCTTTCGCACCTCAGCGTCAGTACCGGACCAGTGAGCCGCCTTCGCCACTGGTGTTCCTCCGAATATCTACGAATTTCACCTCTACACTCGGAATTCCACTCACCTCTTCCGGACTCGAGATTGCCAGTATCAAAGGCAGTTCTGGAGTTGAGCTCCAGGATTTCACCCCTGACTTAACAATCCGCCTACGTGCGCTTTAAACCCCGTAGTGTTC
+
CCCCCGGGGGGGGGGGGGGGGGGGGGGGGGGGDGGGGGGGDGGGGGGGGGGGGGGGGGGGGGGGGGCGGGGGGGGGGGGGGGGGGGGGGGGGGGGGGGGGGGGGDGGGGGGGGGGFGGGGFGGCGEFGGGGGGGGGGFGEFGG5CADBF?DDD+=DFFGFGGEGEDF,*@FDFFFFAAC?FGF+?D93@>CFFGC7FEG@@=DB@=EF*6A6@EGDBFF@?B=/(:?DDD@FEE<3*/(/:(,.9?3
@M00200:205:000000000-AKKM3:1:1101:17541:3712 2:N:0:1
TACCCGGGTATCTAATCCTGTTTGCTCCCCACGCTTTCGCGTCTCAGCGTCAGTCACGTCCCAGCGAGCTGCCTTCGCCATTGGTGTTCCTCCAGATATCTACGCATTTCACCGCTACACCTGGAATTCCGCATCCCTCTCCCAAACTCGAGCCATCCAGTATCAGACGCAGTTCCCCGGTTAAGCCGAGGGATTTCACGTCTGACTGAGTTGGCCGCCTACGAGCCCTTTAAGCCCAATAGTGTTC
+
CCCCCGGGGGGGGGGGGGGGGGGGGGGGGGGGGGGGGGGGDGGGGGFGGGGGGGGGGDGGGGGGGGGGGGGGFGGGGGGGGGFGGGGGGGGGGGGGGGGGGGGGGGGDEDGGGEEAGGGGGGGFDFGGFGGGGGGGFF?DFGGFFDFDGFGCEDGFFFGFGGFCCFFG>GDABEF+9CGDFE7+=?F>5CE;>F6?CEF=DBDFEE3).6<33=BE0CBFF3;57E>F>*:9-99(;1(40-.)6)6
@M00200:205:000000000-AKKM3:1:1101:12542:3738 2:N:0:1
TACTGGGGTATCTAATCCTGTTTGCTCCCCACGCTTTCGAGCCTCAGCGTCAGTAATGGACCAGTATGTCGCCTTCGCCACTGGTGTTCTTCCGAATATCTACGAATTTCACCTCTACACTCGGAGTTCCACATACCTCTTCCATACTCAAGATAGCCAGTATCAAAGGCAATTCCAAGGTTGAGCCCTGGGCTTTCCCCTCTGACTAAACTATCCGCCTACGCTCCCTTTATACCCAGTAGTGTTCAGA
+
CCCCCGGGGGGGGAGGGGGGGGGGGGGGGGGGGGDGGGGGGGGGGGGGGGGGGGGGGGGGGGGGGGGCFGGGGGGGGGGGGGGGGGGGGGGGGGGGGGGGGGGGGGGGGGGGGGGFGGGGFFGGGGGGGGGFGGFGGFGFFFGDF7DEGFGGGGFDFGGFGFFGFFGFFC*8DEFF+<DDDDCGFGGFFGDAFGGGA*,0)08CAE=AC@EAEEGGFGEA))):>EDF>CE=6*88<0-0*>CFE4>??5
@M00200:205:000000000-AKKM3:1:1101:20245:3777 2:N:0:1
TACAGGGGTATCTAATCCTGTTTGCTCCCCACGCTTTCGTGCATGAGCGTCAGTGTTGGCCCAGAAGGCTGCCTTCGCCATCGGTGTTCCTCCACATCTCTACGCATTTCACCGCTACACGTGGAATTCCACCTTCCTCTGCCACACTCTAGCCACGTAGTTTCGAGCGCAATTCCCAAGTTAAGCCCGGGGATTTCACACTCGACATGCGCGGCCACCTGCGCACACTTTACACCCACTAGTGTTC
+
CCCCCGGGGGGGGGGGGGGGGGGGGGGGGGGGGGGGGGGGGGGGGFGGGGGGGGEFFGGGGGGGGGFGGGGGGGGGGGGGGGGGGGGGGGGGGGGGGGGGGGGGFGDGGGAFFGGFGG8EG=ECGCGGEF=FFFGGGFGEBAFBFDGDGBFGGGGFFD?BEGDGF?CEAGEABEFAFA9CFCFCFF,<B*@A5EGDFCG?E2>BBF?@B@(:@6EE;FF8;FF:(=DG7:<F94<3C66?2>).-6)
@M00200:205:000000000-AKKM3:1:1101:23814:3791 2:N:0:1
TACTGGGGTATCTAATCCTGTTCGCTCCCCACACTTTCGCTCCTCAGCGTCAGGATATTCCCAGAGAACCGCCTTCGCCACCGGTGTTCCTCCTGATATCTGCGCATTTCACCGCTACACCAGGAATTCCGTTCTCCCCTGAATACCTCTAGTCTGCCCGTATCGGAAGCAAGCCAGGTGTTAAGCACCTGGTTTTCACTCCCGACGCGACAAACCGCCTACGAGCCCTTTACACCCAGTAGTGTTC
+
CCCCCGGDGGGGGGCGGGGGGGGGGGGGGGGGGGGGGGGGGGGGGFGGGGGGGGGGFGGFGGGGGGGGGGGGGGGGGGG=FFGCFFGGGGGGGGGGGGGGGGGGGGGGGGGFGGGDGD?FGGGD+=?DFGG=?FFGFFGFF8DDDFGFGFADFGGDFFFFG6DFA?G6BG?@FB?FF5;?DCFGFGFFFGE*;AFGFFF<B:@A4:((-5:9(3CFFGED(53)/:7DDC>26)).2((..)6(649
@M00200:205:000000000-AKKM3:1:1101:11744:3800 2:N:0:1
TACAAGGGTATCTAATCCTGTTTGCTCCCCACGCTTTCGAGCCTCAGCGTCAGTAATGGACCAGTATGTCGCCTTCGCCACTGGTGTTCTTCCGAATATCTACGAATTTCACCTCTACACTCGGAGTTCCTCATACCTCTTCCATACTCAAGATAGCCAGTATCAAAGGCAATTCCAAGGTTGAGCCCTGGGCTTTCACCTCTGACTACACTATCCGCCTACGCTCCCTTTAAGCCCAATAGTGTTC
+
CCCCCGGGGGGGGGGGGGGGGGGGGGGGGGGGGGGGGGGGGGGFGGGGGGGGGGGGGGGGGGGGGGGGGGDGGGGFGGGGGGGGGGGGGGGGGGGGGGGGGGGGGGGGFGGGGGGFGGGGGGGCFECDFFGGGFGGGFGFFFGFGFGCDFGGFFDFFGCF@DDGFFGC?86DFEDFFFF?DGGGFGGFDDDDDFGFF@FFFFFFFF<E=CD@8EECD5@DFCF>A?DGFGF4>686D(/()9>CC?5
@M00200:205:000000000-AKKM3:1:1101:9728:3809 2:N:0:1
TACGGGGGTATCTAATCCTGTTTGCTACCCACGCTTTCGCACCTCAGTGTCAGTGTCAGTCCAGAAGGCCGCCTTCGCCACTGGTATTCCTCCCGATCTCTACGCATTTCACCGCTACACCGGGAATTCTACCTTCCTCTCCTGCACTCTAGCTTGACAGTTCCGGATGCCGTTCCCAGGTTGAGCCCGGGGCTTTCACAACCGGCTTATCAAGCCACCTACGCGCGCTCTCAACCCAATAGTGTTCAGA
+
CCCCCGGGGGGGGGGGGGGGGGGGGGGGGGGGGGGGGGGGGGGGGGGCFGGGGGGFFGFGGGGFGGFGGGGEFGGGGGGGGGGGGGGGGGFDGDGGGEFGFGGGGGGGEEGGGGDEDC?GG=EGGEGGGGFGGG?DGFGFFGG?GF81AFGFGFC50DD?FG7CA5DE>DF=EFFFFBC4F6;FF?7@B<E46EFCFFG?)(,3(217@<475@GG(;;1,46>(:.79*,).:24*(43346)).6))6
@M00200:205:000000000-AKKM3:1:1101:16513:3811 2:N:0:1
TACGGGGGTATCTAATCCTGTTCGCTCCCCACGCTTTCGCGTCTCAGCGTCAGTACCGTCCCAGAGAACCGCCTTCGCCACCGGTGTTCCTCTCGATATCTACGCATTTCACCGCTCCACCGAGAGTTCCAGTCCCCCCTACCGCCCTCGAGAACCGACGTATGGCGCGCACTTCCCCGGTTGCGCCGGGGGATTTCACGCGCCACGCTCGCACCCGCCTCCGCGCCCTTCAACGCCGCGAGTGTTCAGAC
+
@CCCCGGGGGGGGFFGGGGGGGGDFGGGGGGGGGGGGFGGGFGGGGGGGFG:FFGGGGGGGGGGGGGGGGGGGGFGGGGGGGGGEGGGGGGGGGGGCGCFGGGGGGGGFGAFGEE?CEGGFGDGGG88>DFFFGGE?EGFFGGFGBG=GD;CGGGFFGD>:DEGFA)/.3=;:;4958C31*9*5:E::<EE:57F4)<<B9B0(,4((4;((,:50C7,8(7@2C>D)9(4))((:((,312:4AAA2))
@M00200:205:000000000-AKKM3:1:1101:23931:3814 2:N:0:1
TACCGGGGTATCTAATCCTGTTTGCTCCCCACGCTGTCGCGCCTCAGTGTCAGCAACGGCCCAGCAGAACGCCTTCGCCACTGGTATTCTTCCCGATCTCTACGCATTCCACCGCTACACCGGGAATTCCATCTGCCCCTACCGTGCTCTAGCTCGCCAGTCTGACCGGCAGCCCCGGAGTTGAGCCCCGGGATTTCACCAGCCACTTAACGGGCCACCTACGCGCCCTTTACCCCCAATCGTGTCC
+
CCCCCGGGGGGGGGGGGGGGGGGGGGGGGGDFGGGEGGGGEGGGGFGFGGGCC<F<FGGGGGGGGGGGFGGGGGGGDGGGGGGFGGGGGGFGGGGGGGGGGGGGGGGGFF;FGGGFDGFGGDEDGGGGGGFGFGDGGFGDFGGEGFGFGFGGG7D>EGGFGGE7A8CC5E?A>:?EE)/:FC>=AEFFBDEAF5CFFCG)72;=?DFFF24(((:C1<>BB?6<4CBD992).).(:7?F16(4?(4
@M00200:205:000000000-AKKM3:1:1101:9091:3821 2:N:0:1
TACAGGGGTATCTAATCCCGTTTGCTCCCCACGCTTTCGCGCCTCAGCGTCAGGGAATGCCCAGAGACCCGCCTTCGCCACCGGTGTTCCTCCCGATCTCTACACATTTCACCGCTACACCGGGAATTCCAGTCTCCTCTGCATCCCTCAAGAACGGCAGTATCGGCCGACCCCCCTGAGTTGAGCCCAGGGATTTCACGACCGACTTGCCATCCCGCCTACGCGCCCTTTCCCCCCAATATTGTTC
+
CCCCCGGGGGGGGGGGGGGGGGGGGGGGGGGGGGGGGGGGGGGGGGGGGGGGGGGFFGGGGGGGGGGGGGDGGGGGGGGGGGGGGGGGGGGGGGGGGGGGGGGFGGGGGGGGGGCEGGGGGGGGDEGGGGGGGGFFGB?EFGCFGFDEGFGG9FG>>E>5FF<FFAG:>*99DFDEFF4)7=::4CGFAG73.AEGF<E1,::0,79?BF?99>C8<DE:<?B>(/8C/745)).7E7(,))))).<
@M00200:205:000000000-AKKM3:1:1101:12076:3821 2:N:0:1
TACTGGGGTATCTAATCCTGTTTGCTCCCCACGCTTTCGAGCCTCAGCGTCAGTAATGGACCAGTATGTCGCCTTCGCCACTGGTGTTCTTCCGAATATCTACGAATTTCACCTCTACACTCGGAGTTCCACATACCTCTTCCATACTCAAGATAGCCAGTATCAAAGGCAATTCCAAGGTTGAGCCCTGGGCTTTCACCTCTGACTAAACTATCCGCCTACGCTCCCTTTACACCCAGTAGTGTTC
+
CCCCCGGGGGGGGGFGGGGGGGGGGGGGGGGGGGGGGGGGGGGGGGGGGGGGGGGGGGGGGGGGGGGGGGGGGGGGGGGGGGGGGGGGGGFGGGGGGGGGGGGGG889ECGGGGGFGFEFDEGGGGGGGGGGGGGGGFGFFGFFGFGFGBCFEG@FFGG5==>FF@DFFCD5D=B+9DFDGGGGDFGFFGFFF8EFFEGFF<<):EA*05@E67>D=FFF=@437=BGDDE*9A=BEBF./9C(98C
@M00200:205:000000000-AKKM3:1:1101:8933:3843 2:N:0:1
TACACGGGTATCTAATCCTGTTTGCTCCCCACGCTTTCGCGCCTCAGCGTCAGAACCGGACCAGACAGCCGCCTTCGCCACTGGTGTTCTTGCGAATATCTACGCATTTCACCTCTACACTCGCAGTTCCGCTGTCCTCTTCCGGTCTCAAGTCAACCAGTATCGAAGGCAATTCTGTGGTTGAGCCCCAGGCTTTCACCCCCGACTTCATCGGCCGCCTACGAGCCCTTTGCCACCTGCAGTGTTAAGTT
+
CCCCCD@FGEFFFFDEGGGGCG<FGGFFGEFEGGGGGGGGCEEDEGGGGGGGGG9BCFGGGG?FFFGGGGGGGGGGGGGDDCFFGGFEFF;FF@::FFCGC;FC+4@FAFEGGGFFGG;F,,=@CE==FFGGGGGGG+@D<FG?60=)?98A5=+C8F+07=CF5*;@9,0101=AFF7AFED**44*3*:*9C6CF?G3((551>(6)7))./8=(9AD0:()(*7<*24))))5;(((.56(65)))))
@M00200:205:000000000-AKKM3:1:1101:5343:3856 2:N:0:1
TACGAGGGTATCTAATCCTGTTTGCTCCCCACGCTTTCGCGCCTCAGCGTCAATTACGGGCCAGATAGCCGCCTTCGCCACCGGTGTTCTTCCCAATATCTACGAATTTCACCTCTACACTGGGAATTCCACTATCCTCTCCCGCATTCAAGCTCACCAGTATCAAGCGCAGCCCCCAGGTTGAGCCCGGGAATTTCACGCCTGACTTGGTAAGCCGCCTACGCGCCCTTTAAACCCAATAGTGTTC
+
CCCCCGGGGGGGGGGGGGGGGGAFGGGGGGGGGGGGGGGGG>FGGGGGGGGGEGGGGG@FGGGGGGGGGGGEGGGGGGGGGGGGGGGGGGGGGCGGGGGGGGGGG?FGGGFGGGGFFGDFEFGGFF8?FGGGGGGGEDGF?FFAGFGA?@EEE88DFGGFF9FGFFFGF>*=9CBBDFGFF99FFGGFF>EE4=?F=<9B==D=BFF?=57CCEGC2<5326;:>E:DCD)<45>(:1((.-.:A46
@M00200:205:000000000-AKKM3:1:1101:7195:3861 2:N:0:1
TACAAGGGTATCTAATCCTGTTTGCTCCCCACGCTTTCGCGCCTCAGCGTCAGATCCGGACCAGTGAGCCGCCTTCGCCACTGGTGTTCTTGCGAATATCTACGAATTTCACCTCTACACTCGCAGTTCCACTCACCTCTTCCGGTCTCACGCCAAGCAGTATCGAAGGCAATTCCGTGGTTGAGCCACGGGCTTTCACCCCCAACTTACAAGGCCGCCTACGCGCCCTTTAAACCCAGTAGTGTTC
+
CCCCCGGGGGGGGGGGGGGGGGGGGGGGGGGGGGGGGGGGGGGGGGGGGGGGGGGGGGGGGGGGGGGGGGGGGGGGGGGGGGGGGGGGGGGGGGGGGGGGGGGGG8EFGGGGGGGFGGGGGGGGGGEGGGGGGGGGGFFFFGGFGFGDGF,=FGGFFGGFGGFGAFGGFGFFFFFAAADBGGGC>CEFFG5?BGGGF5EEF=@FFFFF**07<0>CBDFF6=DD0C>C<<:>A>2:C68>)6<:><>
@M00200:205:000000000-AKKM3:1:1101:20645:3901 2:N:0:1
TACCCGGGTATCTAATCCTGTTTGATCCCCACACTTTCGTGCCTCAGCGTCAATATAAGCCTAGTAAGCTGTCTTCACTATCGGTGTTCTTGACGATATCTAAGCATTTCACCGCTACACCGTCAATTCCGCCTACCTCGACTTCATTCAAGCCCTGCAGTATCAATGGCCCCCCTCTAGTTAAGCTAGAGTATTTCACCTATGACTTACAGGTCCGCCTACGCACCCTTTAAACCCACTAGTGATCAGA
+
CCCCCGGGFGGGGGGGGGFGGGGGGGGFGGGGGGGGFGGDGGFFGGGGGGGGGGGGECF9E@FFFG@FFFFEFGGGFFFCEFDGGCEEGGGGCEE,@?>FGFG=<FFFFGGGFEEFGGGFCE8@FE98FA88DE=E,09=*@=BFFFEGFD66=??FGGFCFBGEFGEB,:5989*<?2=@D+CCE,=A7@C9C2?C7,0*03*;CCECC5C)*3@)*39A=499EFG*2)/8*0>C9(83)9).75E<)
@M00200:205:000000000-AKKM3:1:1101:11151:3921 2:N:0:1
TACTGGGGTATCTAATCCTGTTTGCTCCCCACGCTTTCGAGCCTCAGCGTCAGTAATGGACCAGTATGTCGCCTTCGCCACTGGTGTTCTTCCGAATATCTACGAATTTCACCTCTACACTCGGAGTTCCACATACCTCTTCCATACTCAAGATAGCCAGTATCAAAGGCAATTCCAAGGTTGAGCCCTGGGCTTTCACCTCTGACTAAACTATCCGCCTACGCTCCCTTTAAACACAGTAGTGTTC
+
CCCCCGGGGGGGGGGGGGGGGGGGGGGGGGGGGGGGGGGGGGGGGGGGGGGGGGGGGGGGGGGGGGGGGGGGGGGGGGGGGGGGGGFGGGGGGEGGGGGGGGGGGEFGGGGGGGGFGGGGGGGGGGGGGGGGGGGGDFGEFFGFGFGFGFGGGGGFBFGFFGFGDFGFFGFFFFFBFFFFFFF8*@E?DF?DD869CEGFFDFFFE<==@CEFFGFFGFFA@DEAEBF>C=CFE=*B2B35;8@8**
@M00200:205:000000000-AKKM3:1:1101:24980:3953 2:N:0:1
TACTAGGGTATCTAATCCTGTTTGCTCCCCACGCTTTCGAGCCTCAGCGTCAGTAATGGACCAGTATGTCGCCTTCGCCACTGGTGTTCTTCCGAATATCTACGAATTTCACCTCTACACTCGGAGTTCCACATACCTCTTCCCTACTCAAGATAGCCAGTATCAAAGGCAATTCCAAGGTTGAGCCCTGGGATTTCACCTCTGACTCAACTATCCGCCTACGCTCCCTTTACACCCAGTAGTGTTC
+
CCCCCGGGGGAFGGFGGGGGGGGGGGGGGGGGGGGGGGGGGGGGGGGFGGGGGGCAFGGGGGGGFGGGGGGGGGGGGGFGGGGGFFECCEGGGEEDGFGGFCCF@FGGGGGGFFFDDFGFAEFGGGGGCGAF8?8EFFGB5D3*@9=DCBDDE?=5D8DDFG79*?FAF?6=6DF+C<D5:@08D8DFFC=**6@DFC:*8865AE5*)15;)*@@5>DFD@=D);?FDCEE673BC=((/88381*
@M00200:205:000000000-AKKM3:1:1101:7875:3973 2:N:0:1
TACTGGGGTATCTAATCCTGTTTGCTCCCCACGCTTTCGAGCCTCAGCGTCAGTAATGGACCAGTATGTCGCCTTCGCCACTGGTGTTCTTCCGAATATCTACGAATTTCACCTCTACACTCGGAGTTCCACATACCTCTTCCATACTCAAGATAGCCAGTATCAAAGGCAATTCCAAGGTTGAGCCCTGGGCTTTCACCTATGACTAAACTATCCGCCTACGATCCCTTTACACCCAATAGTGTTCAGA
+
CCCCCGGGGGGGGGGGGGGGGGGGGGGGGGGGGGGGGGGGGGGGGGGGGGGGGGGGGGGGGGGGGGGGGGGGGGGFGGGGGFGGGGGGGGGGGGGGGGGGGGGFEGGGGFGGGGGFGGDGCFGEFEGGGGDFGGGFGFGEFFGFGFGFGFGGGGGDFEGFGC;FECGGF,@D?EFFFFDFFF+86DF?;8=DBFGGFCF@F5A5*:;;<CEEAC9@=FB58=8*7=*445>EE*.>72@()085C4*78<
@M00200:205:000000000-AKKM3:1:1101:17256:3974 2:N:0:1
TACTGGGGTATCTAATCCTGTTTGCTCCCCACGCTTTCGAGCCTCAGCGTCAGTAATGGACCAGTATGTCGCCTTCGCCACTGGTGTTCTTCCGAATATCTACGAATTTCACCTCTACACTCGGAGTTCCACATACCTCTTCCATACTCAAGATAGCCAGTATCAAAGGCAATTCCAAGGTTGAGCCCTGGGCTTTCACCTCTGACTAAACTATCCGCCTACGCTCCCTTTAAACCCAATAGTGTTC
+
CCCCCGGGGGGGGGGGGGGGGGGGGGGFGGGGGGGGGGGGGGGGFGGGGGGGGGGGGGGGGGGGFGGGGGGGGGGGGGGGGGGFGGGDGGGGGGGGGGGFFGGFF@:FEGGGGGFFGGGGGGGEDECFEGGGGGFEGFGEFGGFGFGBFFGGGGGFFCCFEFEGEFFGBFBDFFFFFF+3E=?8DFGFFG6?6DCAA7CEBFEEFFFC@@@EFEFG>F>850)*:;9D9>E64>:>E95@348C5@C
@M00200:205:000000000-AKKM3:1:1101:6949:3976 2:N:0:1
TACTAGGGTATCTAATCCTGTTTGCTCCCCACGCTTTCGCGCCTCAGCGTCAGAACCGGACCAGACAGCCGCCTTCGCCACTGGTGTTCTTGCGAATATCTACGAATTTCACCTCTACACTCGCAGTTCCGCTGTCCTCTTCCGGTCTCAAGCCAACCAGTATCGAAGGCAATTCTGTGGTTGAGCCACAGGCTTTCACCCCCGACTTAATCGGCCGCCTAAGCGCCCTTTAAGCTCACTAGTGTTC
+
CCCCCGGGGGGGGGGGGGGGGGEGGGGGGGGGGGGGGGEGGGGGGGGGGGGGGGGGGGGGGGGGGGGGGGGGGGGGGGGGGGGGGGGGGGGGGGGGGGGGGGGGGDDCFGG,C9DFGGFGFFGGFGGDEGGGGGGFGFGFDFFFGFGFFFDDFFGFFGDAGGFGFF6@?8ACFEFFAFFAFGGGAFGFFGG4ADCF;6=>2=B>>2=1<9EF@?D=2):81)().277C*24<A<)<<22)4)-6<A
@M00200:205:000000000-AKKM3:1:1101:23270:4013 2:N:0:1
TACTGGGGTATCTAATCCTGTTTGATCCCCACGCTTTCGTGCCTCAGTGTCAATGATTGTGTAGCAAGCTGCCTTCGCTATCGGTGTTCTATGTCATATCTAAGCATTTCACCGCTACATGACATATTCCGCTTACCTCCACAATATTCAAGACTAATAGTATCCACGGCAGTTTCCAAGTTAAGCTTGGAGATTTCACCACGGACTTACTAGCCCACCTACGCACCCTTTAAACCCAATAGTGTTCAGCT
+
CCCCCGGGGGGGGGGGGGGGGGGGGGGGGGGGGGGGGGGGGGGGGGGGGGGGGGGGGGGGGGGGGGGGGGGGGGGGGGGGGGGGGDGGGGGGGGGGGGGGGGGGGGGGGGGGGGGFGGGGGFGGGGGGGGDGGGGGGFGDFGGFCBGFFFFDGGGFFGGFGGFDE?FGFGEFFFFFB7DFGCG@+EFFFDFFFGGGFFEEFFDFFFA6AE=**:,@@DFCE@A9)49CGGFEE=B=7(2=B:C45949***
@M00200:205:000000000-AKKM3:1:1101:21697:4055 2:N:0:1
TACTGGGGTATCTAATCCTGTTTGCTCCCCACGCTTTCGAGCCTCAGCGTCAGTAATGGACCAGTATGTCGCCTTCGCCACTGGTGTTCTTCCGATTATCTACGAATTTCACCTCTACACTCGGAGTTCCACATACCTCTTCCATACTCAAGATAGCCAGTATCAAAGGCAATTCCAAGGTTGAGCCCTGGGCTTTCACCTCTGACTAAACTATCCGCCTACGCTCCCTTTAAGCCCAGTAGTGTTC
+
CCCCCGGGGGGGGGGGGGGGGGGGGGGGGGGGDGGGGGGGGGGGGGGGGGGGGGGGGGGGGGGGGGGGGGGGGGGGGGGGGFGGGGGGGGGGGGGGGGGGGGGGGGGGGGGGGGGFGGGGGGGGGGGGGGGGGGFGFFGFFGGFGFGFGFGGCFGFFGG?ADDGD;FFFFFDFEFFFFGFGGGGFGGFFG6FBFCFBACEFFB@CEEC*:CEFFGGFGFDDFF>AGFGFFEE4;A(C9-7CEC2@EF
@M00200:205:000000000-AKKM3:1:1101:15567:4072 2:N:0:1
TACACGGGTATCTAATCCTGTTTGCTACCCACGCTTTCGAGCCTCAGTGTCAGTTACAGTCCAGAGAGCCGCTTTCGCCACCGGTGTTCCTCCATATATCTACGCATTTCACCGCTACACATGGAATTCCACTCTCCTCTACTGCACTCAAGTCTAACAGTTTCCAATGCACACAATGTTTGAGCCACTGCCTTTTACATCAGACTTATTAAACCACCTGCGCTCGCTTTACACCCAGTAGTGTTC
+
CCCCCGGGGGGGGGGFGGGGGGGGGGGGGGGGGGGGGGGDGGGGGGGGGGGGGGGGGGGGGGGFGGGGGGGGGEGGGGGGGGGGGGGGGGGGGGGGGGGGGGGGGGGGGGGGGGGEGGGGFCCGGCEGFGGGGGGGGBGFFGGFGFGBGFGFGGF@FGFFFCBFDFGFFGFFFFF5FF+2C8DCDGEFFC,@AFFFAC7EEE@55)**0>*@78B8=D>@@82/0*59CF:E*5:@*576C<3*91
@M00200:205:000000000-AKKM3:1:1101:9122:4089 2:N:0:1
TACGGGGGTATCTAATCCTGTTTGCTCCCCACGCTTTCGAGCCTCAGCGTCAGTAATGGACCAGTATGTCGCCTTCGCCACTGGTGTTCTTCCGAATATCTACGAATTTCACCTCTACACTCGGAGTTCCACATACCTCTTCCATACTCAAGATAGCCAGTATCAAAGGCAATTCCAAGGTTGAGCCCTGGGCTTTCACCTCTGACTAAACTATCCGCCTACGCTCCCTTTAAGCCCAGTAGTGTTC
+
CCCCCGGGGGGGGGGGGGGGGGGGGGGGGGGGGGGGGGGGGGGGGGGGGGGGGGGGGGGGGGGGGGGFGGGGGGGGGGGGGGGGGGGGGGGGGGCEGGGGGGFGG8FFAFGGGGGFGGFEGGCE:CEFGCCGGGGGFF9DFGGFGFGFGFG=DDDFBFGFGCDFEFC8FGF59CCFFCGFG9C6ACF>>5>FAGGGF5<@5CEB;EAE<BECEFFCACAD?2/66=BGCCE<C<4=C3=E)9<EC))
@M00200:205:000000000-AKKM3:1:1101:18046:4102 2:N:0:1
TACTAGGGTATCTAATCCTGTTTGCTCCCCACGCTTTCGCGTCTCAGCGTCAGTATCCGACCAGGGGGCCGCCTTCGCCGCAGGTGTTCCTCCCGATATCTACGCATTTCACCGCTACACCGGGAATTCCACCCCCCTCTTCGGTACTCTAGCTTGCCAGTTTCATGCGCACTTCCCCGGTTGAGCCGGGGGATTTCACACATGACTTAACAAACCGCCTACACGCCCTTTATGCCCAGTAGTGTTC
+
CCCCCGGGGGGGGGGGGGGGGGGGGGGGGGGGGGGGGGGGGGGGGGGGGGGGGGGGGGGGGGGGGGGGGGGGGGGGGGGGGGGGGGGGGGGGGGCFFGEGGGGFECEGGGGGGGGEGFFGGGGGE+8=FGFGGGGGGFDBFGGAGFCEGFGGGGGFFC:A8BA+1B7CB5)5?@FFFFDAF5D6;CF:3CED@GGGFFGFF<BFA4A<<<AAF:GGFGF??:8)8E59CF:AAFAFG?:2)).8ABF
@M00200:205:000000000-AKKM3:1:1101:9266:4145 2:N:0:1
TACTAGGGTATCTAATCCTGTTCGCTCCCCATGCTTTCGCTCCTCAGCGTCAGTTAATGCCCAGAGACCTGCCTTCGCCATCGGTGTTCCTTCTGATATCTGCGCATTTCACCGCTACACCAGGAATTCCAGTCTCCCCTACATCACTCTAGTCTCCCCGTACCCCCCGCACATCCGGAGTTGAGCCCCGGACTTTCACGGCAGACGCGACAACCCGCCTACGCGCTCTTTACACCCACTACAGTTC
+
CCC?CGGGGGGGGGGGGGGGGGEGEGGGGGG98FGGGGECEGDGGGGGGGGGGFE,,CFGG<<F8FF<<F8FE@FFCFEGGGECB76=FEG,:EE<FDGGGD,>FEGGAFDFGGGFGEDGGG87+>DEFG,46@BF,@EBFGG?,<D==+@F=D@;0DDB8>5=:0?+?ED)<>CFE>7?FE7B*<GF9*=>BGCFF*,((5(((71:0:6(.(3?1CEB,81),:)9*04)).-4E611((),.).
@M00200:205:000000000-AKKM3:1:1101:26103:4146 2:N:0:1
TACGCGGGTATCTAATCCCGTTTGCTCCCCACGCTTTCGCGCCTCAGCGTCAGGAGATGCCCAGAGACCCGCCTTCGCCACCGGTGTTCCTCCCGATCTCTACACATTTCACCGCTACACCGGGAATTCCAGTCTCCTCTGCAACCCTCAAGAACAGCAGTATCGATCGACGTTCCTCGGTTGAGCCGAGGGATTTCACGACCGACTTGCCATCCCGCCTACGCGCCCTTTACGCCCAGTAGTGTTCCGAC
+
CCCCCGGGGEFFFGGFGGGGGGCEGFGGGGGGGGGGGGGGDGGGGGGGGGGGGGGGGGGGGGGGG8=FFGGGGGGGGGGGGFFGGGGGGGFGGGEEFCFGGGGGGFGFFGGDFEGFGGGG?=EGGGGGGGGG@82EAFC*:FDAFFG@GAFDAFFFFGGFG8AFAF9F4E>B?DFAAFDEEE5CFFGE)8>>.7A4FEG@@F199>92<A?F)2@@?C@F17BD9EFG35,6<1-7E((.)-6,).4)4((
@M00200:205:000000000-AKKM3:1:1101:23310:4147 2:N:0:1
TACTCGGGTATCTAATCCTGTTTGCTACCCACGCTTTCGAGCCTCAGTGTCAGTTACAGTCCAGAGAGCCGCTTTCGCCACCGGTGTTCCTCCATATATCTACGCATTTCACCGCTACACATGGAATTCCACTCTCCTCTACTGCACTCAAGTCTAACAGTTTCCAATGCACACAATGGTTGAGCCACTGCCTTTTACATCAGACTTATTAAACCACCTGCGCCCCCTTTACGCCCAATAGTGTTC
+
CCCCCGGGGGGGGGGGGGGGGGGGGGGGGGGGGGGGGGGGGGGGGGGGGGGGGGGGGGGGGGGGGGGGGGGGGGGGEGGGGGGGGGGGGGGGGGGGGGGGGGGGGGGGGGGGGGGEGGDGGGGGGGGFGGGGGGGGGFFEDFGFGFGEGFCGED@FFEGFFGFGCF+DDGFBFFFF?DDFGDGGFDFFFDDFFGGGFEGE@*>@C8*>=EECCEDFF>98:5=*)45;CDC4929215(.9CE7?C
@M00200:205:000000000-AKKM3:1:1101:21815:4161 2:N:0:1
TACGAGGGTATCTAATCCTGTTTGCTCCCCACGCTTTCGAGCCTCAGCGTCAGTAATGGACCAGTATGTCGCCTTCGCCACTGGTGTTCTTCCGAATATCTACGAATTTCACCTCTACACTCGGAGTTCCACATACCTCTTCCATACTCAAGATAGCCAGTATCAAAGGCAATTCCAAGGTTGAGCCCTGGGCTTTCACCTCTGACTAAACTATCCGCCTACGCTCCCTTTACACACAATAGTGTTAAGAC
+
CCCCCGGGEGGGGGGGGGGGGGGGGGGGGGGGGGGGGGGGGGGGGGGGGEGGGGGGGGGGGGGGGGGGGGGGGGGGGGGGGGGGGGGGGGGGGGGGGGGGGGGGGGGFFGGGGGGFGGGGGGFGGGGGGGGGGGGGGFGEFGGFGFGFGFGFGGGFFDGFGGFGF9DFFGFFFED?FFG5FFGFFGD*:+@??FCCFEFFFFFFEF<E@CFCEFGCDGF59>9D9EFGGDF=C77*6553*98C?**0*0*
@M00200:205:000000000-AKKM3:1:1101:11546:4166 2:N:0:1
TACGCGGGTATCTAATCCTGTTTGCTCCCCACGCTTTCGAGCCTCAGCGTCAGTAATGAGCCAGTGTGTCGCCTTCGCCACTGGTGTTCTTCCGAATATCTACGAATTTCACCTCTACACTCGGAGTTCCACACACCTCTCTCATACTCAAGACACCCAGTATCAAAGGCAATTCCGAGGTTGAGCCCCGGGATTTCACCCCTGACTTAAATGTCCGCCTAAGCTCCCTTTAACCCCCGTAGTGTTC
+
C<CCCGGGGGEFGGGGGGGGGGFFGGGGGGGGGGGGGGGGGGGGGFGGGGGGDGGGGGGGGGGGGGGGGGGGGGGGGGGEEGGGGGGGGGGGGGDFGGGGGGGFGGGGFGGGGGGFGGGGFFCE@CEGGAFGGEGGGFGFFGGFGFGBD9DFFGGFFGGFFCCFFFGGFGF5?EFAFE>?FG>55DFFFDC4?C69E<FEF>B2BE=EC69?4@EC>DD?().8CFFG5:44?))/*,.,(48:A))
@M00200:205:000000000-AKKM3:1:1101:24327:4188 2:N:0:1
TACTAGGGTATCTAATCCTGTTTGCTCCCCACGCTTTCGAGCCTCAGCGTCAGTAATGAGCCAGTGTGTCGCCTTCGCCACTGGTGTTCTTCCGAATATCTACGAATTTCACCTCTACACTCGGAGTTCCACACACCTCTCTCATACTCAAGACACCCAGTATCAAAGGCAATTCCGAGGTTGAGCCCCGGGATTTCACCCCTGACTTAAATGTCCGCCTACGCTCCCTTTACGCCCAGTAGTGTTCGGAT
+
CCCCCGGGGGGGGGGGGGGGGGGGGGGGGGGGGGGGGGGGCFGGGGGGGGGGGGGGGFGGGGGGGGGGGGGGGGGGGGGGGGGGEAF:FFGGGGGGGGGGGGGGGGGFGGGGGGGFGGGGFGGCFGGGGGGGGGGGGB?5DGGFGFGFGFFGGGGFFGGF@FFGE?FA:EFDFE+BFE>5@=8=*<?F>DG>AECCFEE>@AFBB=BEEF;EFFGGFGB@DF9?2=?<*:@)90;BE(/5;C?@E<)(.:,
@M00200:205:000000000-AKKM3:1:1101:17686:4210 2:N:0:1
TACGGGGGTATCTAATCCTGTTTGCTCCCCACGCTTTCGAGCCTCAGCGTCAGTAATGGACCAGTATGTCGCCTTCGCCACTGGTGTTCTTCCGAATATCTACGAATTTCACCTCTACACTCGGAGTTCCACATACCTCTTCCATACTCAAGATAGCCAGTATCAAAGGCAATTCCAAGGTTGAGCCCTGGGCTTTCACCTCTGACTAAACTATCCGCCTACGCTCCCTTTACACCCAATAGTGTTC
+
CCCCCGGGGGGGGGGGGGGGGGGGGGGGGGGGGGGGGGGGGGGGGGGGGGGGGGGGGGGGGGGGGGGGGGGGGGGGGGGGGGGGGGGGGGGGGGGGGGGGGGGGGGGGGGGGGGGFGGGGGGGGGGEGGGGGGGGGGFCEFGGFGFGFGFFGGGGFFGGFGGFGEFCFFGFDFFFFFFF?DFFGFGGFFFDFFFGCFEAEED34;6<A6@@4AAFF>C?9@DDFFDFGGF@EFE<@GF13)9CCEEE
@M00200:205:000000000-AKKM3:1:1101:9866:4222 2:N:0:1
TACGAGGGTATCTAATCCGGTTCGCTCCCCTAGCTTTCGCGCCTCAGCGTCAGGATCGGCCCAGCTTTCCGCCTTCGCCACCGGCGTTCCTAGCGATATCTGCGCATTTCACCGCTACACCGCTAGTTCCAAAAGCCTCTACCGTCCTCAAGCCAACGCAGTATCCGACGCAGTTCCACATTTAAGCCATGGGATTCCCCCCCGGCCTTACGTACCCGCCTGCGCCCCCTTGAAGCCCAGTCATGTTCAC
+
CCCCCGGGGGGGGGGGGGGGGGDEGGGGGGGGGGGGGGGGGGGGGGGGGGGGGCFFGGGCGEGGGGGFFFEGGGGG?FGGGFGGDGGGGGGGFGGGGGGGGDGCFEGGGGGGGDGD>FGG==EED=EGGGGF+,ADGFFCFFGF7>DAGFGCCFG6?8**=;A7EFD8?*?@?D6C88D6,>CGF+A6)0CF)*=7*1+((.39(((4))503,*235>>04653*09DC?.).42C?:(4)-)..)))-
@M00200:205:000000000-AKKM3:1:1101:24741:4228 2:N:0:1
TACCAGGGTATCTAATCCTGTTTGCTCCCCACGCTTTCGCGCCTCAGCGTCAGTTATAGGCCAGAAAGTCGCCTTCGCCACTGGTGTTCCTCCACATCTCTACGCATTTCACCGCTACACGTGGAATTCCACTTTCCTCTCCTACACTCAAGTCAACCAGTTTTGGATGCGAACCGGGTTTGAGCCCCGGGCTTAAACACCCAACTTCATTAACCGCCCGCCCGCGCCTTATACCCAATAGTGTTA
+
CCCCCGGGGGGGGGGGGGGGGGGGGGGGGGGGGGGGGGGGDGGGGGGGGGGGGFGGGGGGGGGGGGGGGGGGGGGFGGGGGGGGGGEGGGGGGGG8AFGFGFGGGGGGGGGGGGG>DGGGGGGGEFADFGGGGGGGC7@<FGFDFFGFD?GCGDGFFFGFGD9FDFCGFGFFEADDED+9C8>C5DGF>D7?DFGGFFG4=92>=74*>CEE?C9465).1(.86:5)*14<<94:+(,)).66).
@M00200:205:000000000-AKKM3:1:1101:24798:4251 2:N:0:1
TACCAGGGTATCTAATCCTGTTTGCTCCCCACGCTTTCGAGCCTCAGCGTCAGTAATGGACCAGTATGTCGCCTTCGCCACTGGTGTTCTTCCGAATATCTACGAATTTCACCTCTACACTCGGAGTTCCACATACCTCTTCCATACTCAAGATAGCCAGTATCAAAGGCAATTCCAAGGTTGAGCCCTGGGCTTTCACCTCTGACTAAACTATCCGCCTACGCTCCCTTTACGCCCAATAGTGTTCAGCT
+
CCCCCGGGGGGGGGGGGGGGGGGGGGGGGGGGGGGGGGGGCGGGGGGGGGGGGGGGGGGGGGGGGGGGGGGGGGGGGGGGGGFGGGGGGGGGGGGFFGGGGGGGGGGGGGGGFGGFGFGGGGFGCGGGGGGGGGGGGFFFFGCFGFGFGFCFGGDDFFDBGGDFEFGA*@D=BEFFF9?FGD?F9DFFFGGF5D8CACG58@CEEEEEF@@CCFGFFGB9AD=B4;AFFF:=EFD9B?B()8@7CC<?7**
@M00200:205:000000000-AKKM3:1:1101:17373:4263 2:N:0:1
TACTAGGGTATCTAATCCTGTTTGCTCCCCACGCTTTCGCGCCTCAGCGTCAGTTACAGTCCAGAGAGCCGCCTTCGCCACTGGTGTTCCTCCACATCTCTACGCATTTCACCGCTACACGTGGAATTCCGCTCTCCTCTTCTGCACTCAAGTCTCCCAGTTTCCAGTGCGTCACGGGGTTGAGCCCCGCACTTAGACACCAGACTTAAGAAACCGCCTGCGCGCGCTTTAAACCCAGTAGTGTTC
+
CCCCCGGGGGGGGGGGGGGGGGGGGGGGGGGGGGGGGGGGGGGGGGGGGGGGGGGGGGGGGGGGGGGGGGGGGGGGGGGGGGGGGGGGGGGGGGGGGGGGGGGGGGGGGGGGGGGFGGGGGGGGFGFGGGGGGGGGGFGFFGGFGFGBFFFGFGGFFGGBDFFGFFGFFGEFFDFFF5DEFGDGFGGF>DCBF?,=C>:@BBBB>3/@*>E4@FGE0C36716>;8=)*/6<9)2:;2()-.:5<-
@M00200:205:000000000-AKKM3:1:1101:23355:4271 2:N:0:1
TACTAGGGTATCTAATCCCGTTCGCTACCCTAGCTTTCGCGCCTCAGCGTCAGGGAAGATCCAGCGGTTCGCTTTCGCCACCGGCGTTCCTGCCAATATCAACGCATTTCACCGCTCCACTGGCCGTTCCAACCGCCCCTACCTTCCTCTAGACTGCCAGTATCCCAGGCCATTTTCCGGTTAAGCCGAAAGATTTCACCCCAGACTTGGCAATCCGCCTACGCGCCCTTTAAACCCAGTAGTGTTC
+
CCCCCGGGGGGGGGGGGGGGGGGGGGGGGGGGGGGGGGGGGGGGGGGGGGGGGGGGGGGGGGGGGGGGGGGGGGGGGGGGEFGGGGGGGGGGGGGGGFAFGGGGGGEGGFGGGGGFGGGFGGEGGGGGGGGGGGGGGEDDFGGFGFGFGFG?GGGFFCGFGGFGFFGGFGFDFFF=AADBFEGGFGGEFDGFFGGGFEGEF98@FFFFA;@F<1<C;GFFFDF;9EEGDF?ABAF?E:644A98<>B
@M00200:205:000000000-AKKM3:1:1101:12130:4289 2:N:0:1
TACTAGGGTATCTAATCCTGTTTGCTCCCCACGCTTTCGAGCCTCAGCGTCAGTATTGGACCAGTATGTCGCCTTCGCCACTGGTGTTCTTCCGAATATCTACGAATTTCACCTCTACACTCGGAGTTCCACATACCTCTTCCATACTCAAGATAGCCAGTATCAAAGGCAATTCCAAGGTTGAGCCCTGGGCTTTCACCTCTGACTAAACTATCCGCCTACGCTCCCTTTAAACCCAGTAGTGTTCAGA
+
CCCCCGGGGGGGGGGGGGGGGGGGGGGGGGGGGGGGGGGGGGGGGGGGGGGGGGGGGGGGGGGGGGGGGGGGGGGGFGGGGGGGGGGDGGGGGGGGGGGGGGGGGGGGGGGGGCGFGGGGGGGECEGDFGGGGFGFG?FEFGGFGFGEFFGFFGFFFGGFG=DGFFFGFGFFFDF7CFF?FA6DFGGFFGDFFFGCFEFFEBEFFFEFF@EFFFGG5CDA>@AA7ABFFFECEE:>E@2(9*77*5>**9
@M00200:205:000000000-AKKM3:1:1101:7119:4313 2:N:0:1
TACTGGGGTATCTAATCCTGTTTGCTCCCCACGCTTTCGCGCCTCAGCGTCAGAACCGGACCAGACAGCCGCCTTCGCCACTGGTGTTCTTGCGAATATCTACGAATTTCACCTCTACACTCGCAGTTCCGCTGTCCTCTTCCGGTCTCAAGCCAACCAGTATCGAAGGCAATTCTGTGGTTGAGCCACAGGCTTTCACCCCCGACTTAATCGGCCGCCTACGCGCCCTTTAAACCCAGTAGGCTTCAGAC
+
CCCCCGGGGGGGGFGGGGGGGGGGGGGGGGGGGGGGGGGGGGGGGFGGGGGGGGGGGGGGGGGGGGGGFGGGGGGGGGGGGGGGGGGGFFDGGGGFGGGGGCDGGCGGGGGGG9DFFFDGGGD@+CEGGEEGGGGGGFFFFGGFGDCAFFFFCGGA?GDFFG<GFFCGEGFFFFFFFFGFG>4;9@CF49AFFGGFFFFE2:@(/(6;EC??=F>8,38(/618,:5C)9).46<B5(((.-)))(42)-.
@M00200:205:000000000-AKKM3:1:1101:18516:4354 2:N:0:1
TACTAGGGTATCTAATCCTGTTTGCTCCCCACGCTTTCGCACCTCAGTGTCAGTGTTGGTCCAGGTAGCCGCCTTCGCCACTGGTGTTCCTTCCTATATCTACGCATTTCACCGCTACACAGGAAATTCCACTACCCTCTACCACACTCTAGTCTGACAGTTCGAAATGCCGTTCCCAGGTTAAGCCCGGGGCTTTCACATCTCGCTTATCAAACCACCTACGCGCGCTTTATGCCCAGTAGTGTTC
+
CCCCCGGGFGGGGGGGGGGGGGGGGGGGGGGGGGGGGDGGGGGGGGGGGGGGGGGGGGGGGGGGGGGGGGGGGGGGGGGGGGFGGGGGGGGGGGGGGGFFGFGGGEEFEFFGGCEFGEGGGGGGGGGGGGGGGGGGGFGFFGEFGBCDGFGDFFGFFCD54=FGFDD88=DAEFFFFFGFGDDFDGCF>>C>DGGGFCGA7CAEC=AFF49AE=F>>FB=26(:8CA3)2,>CEE)?;(/94?@5?E
@M00200:205:000000000-AKKM3:1:1101:16133:4363 2:N:0:1
TACAGGGGTATCTAATCCTGTTTGCTCCCCACGCTGTCGCGCCTCAGCGTCAGCCACAGCCCAGCAGACCGCCTTCGCCACCGGTGTTCTTCCGGATCTCTACGCATTCCACCGCTACACCCGGAATTCCATCTGCCTCTACTGTGCTCAAGCTCGACAGTTCGCACGGCCGACTCGGGGTTGAGCCCCGAGCTTTCACCGCACGCTTGTCAAGCCGCCTACGCGCCCTTTATACCCAATAGTATAC
+
CCCCCGGGGGGGGGGGGGGGGGGGGGGGGGGGGGGGGGGGGGGGGGGGGGGGDGGGGGGGGGGGGGGGGGGGGGGGGGGGGGGGGGGGGGGGGGGGGGGGGGGGGGGGGGGGGGGFGGGGGGGGGGGGGGGGGGGGGFGFFGGFGFGFGFGCGGGFFGG*,?CDA??>BGDADA>EFFCAECDFFGCFB<>AEEC@F3<EDFB>>F?1<422)3<C1CD0(3(0(:>D7>:BF)4-A?<:?9))))-
@M00200:205:000000000-AKKM3:1:1101:6111:4376 2:N:0:1
TACCGGGGTATCTAATCCTGTTTGCTCCCCACGCTTTCGCGTCTCAGCGTCAGTCACCGTCCAGAGGGCCGCCTTCGCCACCGGTGTTCCTCCTGATATCTCCGCATTTCACCGCTACACCAGGAATTCCACCCTCCTCTGCGGGACTCGAGCCAGCCCGTTTCCAACGCCATCCCGGGGGTCATCCCCGGGCTTTCACATCAGCATTAGCGGACCGCCCACTAGCGCTTTACGCCCAGTTGAGATA
+
CCCCCGGDEGDAEECFGGA<FG@CCDEFGGGGGG7@C@B@7FGFDECGGEEDFG,,EE,6BFEFAF@7@4FE:FEF?B?,,A:F::F?,@EFE,E9?FGEG,?FFEGGA=><5=C?CFFEFFCEG@8=F9DE?+0+=DFF*98*+3@@+:FD*<***43*3*:><>C,*4::8(/?;)94*:**1>9::DGFF=5>6>F6),6)3))-:-8((-:C(/)(-(())2)/77,4A34(24<:)))(().
@M00200:205:000000000-AKKM3:1:1101:24111:4397 2:N:0:1
TACAGGGGTATCTAATCCCGTTTGCTCCCCTAGCTTTCGCACCTCAGCGTCAGTAATGGACCAGAGAGCCGCCTTCGCCACTGGTGTTCCTCCCGATATCTACGCATTTCACCACTACACCGGGAATTCCGCTTCCCTCTCCTGCCTTCGAGTCGAGCAGTATCGAATGTCCCTCCCCAGTTGAGCCGGGGGCTTTCACATCCGACTTGCTCGACCGCCTGCGCGCTCTTTCCGCCCAATAGTGTTC
+
CCCCCGGGGGGGGGGGGGGGGGGGGGGGGGGGGGGGGGGGGGGGGGGGGGGGGGGGGGGGGGGGGGGGGGGGGGGGGGGGGGGGGGGGGGGGGGGGGGGGGGFFGGCEGGGGGGGFGGGGGCC=FGGGGGDGCEGGGFGFFGGFGFGEGFGCFGGFFGGFDFDFDFDGFGF7CEF5A5C>FFCDFFGFFGGFAECGBEC3?;@DDF;;<C34;;E?>DF:?<67;D)75C94<:F0?:81726A6AA
@M00200:205:000000000-AKKM3:1:1101:18433:4409 2:N:0:1
TACCCGGGTATCTAATCCTGTTTGCTCCCCACGCTTTCGCGCCTCAGCGTCAGAACTGGCCCAGGCAGCCGCCTTCGCCACTGGTGTTCCTCCCGATATCTACGCATTTCACCGCTACACCGGGAATTCCACTGCCCTCTTCCAGCCTCGAGCTCCGCAGTATCCAAGGCAATTCCTCGGTTGAGCCGAGGGCTTTCACCCAAGACTTACGGAGCCGCCTACGCTCCCTTTAAGCCCAGTAGTTTTCCGAT
+
CCCCCGGGGGGGGGGGGGGGGGGGGGGGGGGGEGGGGGGGDGGGGGGGGGGGGGGGGGGGGGGGGGGGGGGGGGGGGGGGGGGGGGGGGGGGGGGGGGGGGFGGGGGGGGGGGGGFGGGGGGCDGEGGGGGGGGGGGFGFFGGFCFGFGBG>EDFFEEGFGGAFEFGG>FF@FFFFF6D4FED>FGG5?DEAA6*;FFGF;6?;@@FEFFFF?BGG98>02:?3(;>F*;:9AB9?GB142<)-).-22<,
@M00200:205:000000000-AKKM3:1:1101:18718:4430 2:N:0:1
TACGAGGGTATCTAATCCTGTTTGCTCCCCACGCTTTCGAGCCTCAGCGTCAGTAATGGACCAGTATGTCGCCTTCGCCACTGGTGTTCTTCCGAATATCTACGAATTTCACCTCTACACTCGGAGTTCCACATACCTCTTCCATACTCAAGATAGCCAGTATCAAAGGCAATTCCAAGGTTGAGCCCTGGGCTTTCACCTCTGACTAAACTATCCGCCTACGCTCCCTTTAAACCCAATATCGTTC
+
CCCCCGGGGGGGGGGGGGGGGGGGGGGGGGGGGDGGGGGGGGGGGGGGGGGGGGGGGGG9FG@DGCFGGGGFGEGGGGGGGGCGFFGGGGCFGGDFFDDFDAFGCFFGGGGFA??F+9=ADFFGDEGE?FAFGGGGFFFDDGGBG?+*63??FFCFB8DFGC*?9DG86?FDD=+?FDD?FFGGFCGFFFFFF6FFFA7*:@@8EE<E*8@A*;E<0*<@4<A5@EDF7:BC4>=:B@=3B**---8
@M00200:205:000000000-AKKM3:1:1101:21526:4442 2:N:0:1
TACTAGGGTATCTAATCCTGTTTGCTCCCCACGCTTTCGAGCCTCAGCGTCAGTAATGGACCAGTATGTCGCCTTCGCCACTGGTGTTCTTCCGAATATCTCCAATTTTACCCTTAAACCCCGAGTTCCACCTACCTCCTCCATAACCAACAATGACCGTAACAAAGGCCAATTCAAAGTTTGGGCCTTGGGCTTTCCCTCCTACTAAAATTATCCGCTTCCGCTCCCTTTCCCCCCATAGGTTTCCGCTC
+
CCCCCGGGGGGGGGGGGGGGGGGGGGGGGGGGGGGGGGGGFGFGGGGGGGGGEGGGGGGGGGGGGGGGGGFGGGGGGGGGGGGGGGGGGGGGGGGGGGCFGC,,E4FF8,DF=,,*,,9:,+8644@,C=D,+,6@,+,1*@,+,++)+3+6,+++;,0*++)+56+3*,:);097++62C,++*6=**AG*0AFF+*@*0))****1)**)*3@,);*))))/-@B*;8340*0(1(/())1).))((/(
@M00200:205:000000000-AKKM3:1:1101:11645:4452 2:N:0:1
TACAAGGGTATCTAATCCTGTTTGCTCCCCACGCTTTCGAGCCTCAGCGTCAGTAATGAGCCAGTGTGTCGCCTTCGCCACTGGTGTTCTTCCGAATATCTACGAATTTCACCTCTACACTCGGAGTTCCACACACCTCTCTCATACTCAAGACACCCAGTATCAAAGGCAATTCCGAGGTTGAGCCCCGGGATTTCACCCCTGACTTAAATGTCCGCCTACGCTCCCTTTAAACCCAGTAGTGTTC
+
CCCCCGGGGGGGGGGGGGGGGGGGGGGGGGGGGGGGGGGGGGGGGGGGGGGGGGGGGGGGGGGGGGGGGGGGGGGGGGGGGGGGGGFGGGGGGGGGGGFGGGGGGGGGGGGGGGGFGGGGFGGEFEEGGGGGGGGGC?FDFGGFGFGFGFGGGGCFFGGFFC7F>BD95?9DFEFFFFG>FD=FAGC?BDCBFGCCFCFF@FDFDE;9=*94*:DD9?D@((5/(4:C8CFF).3583=;C46;ECF
@M00200:205:000000000-AKKM3:1:1101:22862:4474 2:N:0:1
TACTCGGGTATCTAATCCTGTTTGCTCCCCACGCTTTCGAGCCTCAGCGTCAGTAATGGACCAGTATGTCGCCTTCGCCACTGGTGTTCTTCCGAATATCTACGAATTTCACCTCTACACTCGGAGTTCCACATACCTCTTCCATACTCAAGATAGCCAGTATCAAAGGCAATTCCAAGGTTGAGCCCTGGGCTTTCACCTCTGACTAAACTATCCGCCTACGCTCCCTTTACACCCAGTAGTGTTC
+
CCCCCGGGGGGGGGGGGGGGGGGGGGGGGGGGGGGGGGGGGGGGGGGGGGGGGGGGGGGGGGGGGGGGGGGGGGGGGGGGGGGFGGGGGGGGGGGGGGGGGGGFFFGGAEGGGGGFGGGGGFDEFGGGGGGGGGGG?FGDFGGCDBFFGFGGGDDBFGGFGG>GDFGGFFFFF<D+=DGFFCD?FGGFFGFFFCCCFFEEEFFFEE@F@CCEFEGF)30:>C2/7=AF4@B*8A;-:>D>E48(9<@
@M00200:205:000000000-AKKM3:1:1101:17702:4548 2:N:0:1
TACAAGGGTATCTAATCCTGTTTGCTCCCCACGCTTTCGCACCTCAGCGTCAGTACCGGGCCAGTGAGCCGCCTTCGCCACTGGTGTTCTTGCGAATATCTACGAATTTCACCTCTACACTCGCAGTTCCACTCACCTCTCCCGGACTCGAGATCCTCAGTATCAAAGGCAGTTCCGGAGTTGAGCTCCGGGATTTCACCCCTGACTTAAAGATCCGCCTACGTGCGCTTTACACCCAATAGTGTTCAGA
+
CCCCCGGGGGGGGGGGGGGGGGGGGGGGGGGGGGGGGGGGGGGGGGGGGGGGGGGGGGGGGGGGGGGGGGGGGGGGGGGGGGGGGGGGGGGGGGGGGGGGGGGGGGFFGGGGGGGFGFGGGGGGGGEGGFGGGGGGGFGFFGGFGEGFGFGDFGGFFGGFFGFG@F?A0;5>CEFFFFDFG?CFFGGFFGD4@EGDAEGEBBFFBF4>C6C4=3>>9C>4?D<F(85<5:7).975C<(4:A:96444)-
@M00200:205:000000000-AKKM3:1:1101:15016:4564 2:N:0:1
TACCGGGGTATCTAATCCTGTTTGCTCCCCACGCTTTCGAGCCTCAGCGTCAGTAATGGACCAGTATGTCGCCTTCGCCACTGGTGTTCTTCCGAATATCTACGAATTTCACCTCTACACTCGGAGTTCCACATACCTCTTCCATACTCAAGATAGCCAGTATCAAAGGCAATTCCAAGGTTGAGCCCTGGGCTTTCACCTCTGACTAAACTATCCGCCTACGCTCCCTTTAAACCCAATAGTGTTCAGA
+
CCCCCGGGGGGGGGGGGGGGGGGGGGGGGGGGGGGGGGGGGDGGGGGGGGGGGGGGGGGGGGGGGGGGGGGGGGGGGGGGGGGGGGGGGGGGGGGGGGGGFGGGGGGGGGGGGGGFGGGG9FGGGGGGGGGGGGGFGFDDFGGFGFGFGFGGGGGFFGFFGGCGFFGFFGFFBFFFFCFFGGGGFGCFFGCFAFDFFAFCC@EFEF=EF9CCCEGG5@>D45<?>?9C6:7CEFBDD?B>)8CE<EEF36
@M00200:205:000000000-AKKM3:1:1101:26681:4564 2:N:0:1
TACGCGGGTATCTAATCCCGTTTGCTCCCCTAGCTTTCGCGCCTCAGCGTCAGTGTCGGTCCAGGAAGCCGCCTTCGCCACCGGTGTTCCTCCGGATATCTACGCATTTCACCGCTACACCCGGAATTCCGCTTCCCTCTCCCGAACTCAAGCCTCGCAGTTTTCCACGCCATTCCCCGGTTGAGCCGGGGGATTTCACGCGGCACTTACAAGACCGCCTACGCGCCCTTTATACCCAGTAGTGCTC
+
CCCCCGGGCGGGGGGCG@FGDGGGGGGGGGGGGGG,EFGGGGGGDFG8EGDGGGGGGGGGGGGFGGG,EFGE>FGDDCGGGCGGGDGEGGGGGGFFGGDFGFEDECCGEGCE<BEEGCGGGGGECECEGCGC+CC8A97@F:EEG>C=FF7FGFGFFG75CCACAFGGFGF>FFFFFFC/=8<<AEF>EGG>3:7764<8?>1((,15AF9238CF9CEFFFFD0:7DC4:65>B>C<6:4)..))-
@M00200:205:000000000-AKKM3:1:1101:13070:4619 2:N:0:1
TACGAGGGTATCTAATCCTGTTTGCTCCCCACGCTTTCGCGCCTCAGCGTCAGAACCGGACCAGACAGCCGCCTTCGCCACTGGTGTTCTTGCGAATATCTACGAATTTCACCTCTACACTCGCAGTTCCGCTGTCCTCTTCCGGTCTCAAGCCAACCAGTATCGAAGGCAATTCTGTGGTTGAGCCACAGGCTTTCACCCCCGACTTAATCGGCCGCCTACGCGCCCTTTATACCCAGTAGTGTTCAGA
+
CCCCCGGGGGGGGGGGGGGGGGGGGGGGGGGGGGGGGGGGGGGGGGGGGGGGGGGGGGGGGGGGGGGGGGGGGGGGGGGGGGGGGGGGGGGGGGGGGGGGGGGGGFF7EGGGGGGFGGGGGGGGDEGGGGGGGGGGGFGFFGGFGEG>FFG?DFGCFEGFGGEGDFFGFGFFFEFFFACACC9FFGFFFGGFFG?DFEF@2@=BFFBFFFFF(;EE9DFD61,0(8@G)94AFB>4A73:AF<>AAFA<4
@M00200:205:000000000-AKKM3:1:1101:10399:4622 2:N:0:1
TACCAGGGTATCTAATCCTGTTTGCTACCCACGCTTTCGAGCCTCAGTGTCAGTTACAGTCCAGAGAGCCGCTTTCGCCACCGGTGTTCCTACATATATCTACGCATTTCACCGCTACACATGGAATTCCACTCTCCTCTACTGCACTCAAGTCTAACAGTTTCCAATGCATACAATGGTTGACCCACTGCCTTTTACACCCGACCTATTCAACCCCCCGCGCTCCCCTTACGCCCAGTAGTGTTAAGACC
+
CCCCCFEGGGGGGAFGGGGGGGGGGGFGGGGGGGGGGGGCGGGGGGGFFGGGCGFGGGFGGGGGDFGGGGGGCGGGGGGGG8FGGGGGGGGGGFGGGGGGGFGGGGGGGGGGGGGFGG8=98EBF>EFGGGGGC+EEFFF8FF?8:=DFFGF,??<9DDFGGF8FFGD*@+*+3++;+=FE++++@,:@?AF6DFFC@:*)))10))*:**;AED5=D*52(2)//:*88)(48>9*6.1))..1)).))(
@M00200:205:000000000-AKKM3:1:1101:17461:4623 2:N:0:1
TACGGGGGTATCTAATCCTGTTTGCTCCCCACGCTTTCGAGCCTCAGCGTCAGTAATGGACCAGTATGTCGCCTTCGCCACTGGTGTTCTTCCGAATATCTACGAATTTCACCTCTACACTCGGAGTTCCACATACCTCTTCCATACTCAAGATAGCCAGTATCAAAGGCAATTCCAAGGTTGAGCCCTGGGCTTTCACCTCTGACTAAACTATCCGCCTACGCTCCCTTTATGCCCAGTAGTGTTC
+
CCCCCGGGGGGGGGGGGGGGGFGGGGGGGGGGGGGGGGGGGGGGGGGGGGGGGGGGGGGGGGGGGGGGGGGGGGGGGGGGGGGGGGGGGGGGGGGGGGGGGGGGGGGGFGGGGGGFD9=DFFGGGEEGGGGGGGGGGFGFFGGDGFGFGFGGGDFFDGGB@FFGBCFFFFFFFFF?CCC?FAF?CGEAFGGF5?CFF@FEFFFF=E=A6:54::C85?BFFFF>DGFGFDE4)6;;C3,(195;6C?
@M00200:205:000000000-AKKM3:1:1101:21091:4632 2:N:0:1
TACGAGGGTATCTAATCCTGTTTGCTCCCCTAGCTTTCGCGCCTCAGCGTCAGTGTTGGCCCAGGTGCCCGCCTTCGCCACCGGTGTTCCTCCTGATATCTACGCATTTCACCGCTACACCAGGAATTCCAGCACCCTCTTCCACACTCTAGCCTGCCAGTATCGAGCGACCGTCCAGAGTTAAGCTCTGGAATTTCACACTCGACTTGACAAGGCCGCCTACGCGCCCTTTATGCCCAGTAGTGTTC
+
CCCCCGGGGGGGGGGGGGGGGGGGGGGGGGGGGGGGGGGGGGGGGGGGGGGGGGGGGGGGGGGGGGGGGGGGGGGGFGGGGGGGGGGGGGGGGGGGGGGGGGGGGGGGGGGGGGGFGGGGGGGGGGGCFGGGGGGGGF?DFGGFGFGFGFGCFGGFFGGFFGDGA?FGDGFFF5AAFFGFGGGC@FAFACFFFGGGFF:/6:BF=2@FEEFE=2,45<518:@A(*)2))/8<<A4<:?:8:AB?A26
@M00200:205:000000000-AKKM3:1:1101:8977:4676 2:N:0:1
TACACGGGTATCTAATCCCGTTTGCTCCCCTGGCTTTCGTTCCTCAGCGTCAATGCCGGTCCAGGATGCCGCCTTCGCCACCGGTGTTCCTCCAGATATCTACGCATTTCACCGCTACACCTGGAATTCCGCATCCCTCTCCCGGATTCAAGCCAACCAGTATCAGACGCAGTTCCCCGGTTGAGCCGAGGGATTTCACGTCTGACTTAGTTGGCCGCCTACGAACCCTTTCAGCCCAGTAGTGTTC
+
CCCCCGGGGGGGGGGGGGGGGGGGGGGGGGGGGGGGGGGGGGGGGGGGGGGGGGGGGGGEGGGGGGGGGFGGGGGGGGGGEEGGGGGGGGGGGGGGGGGGGGGFFGGGGGGGGGGFGGGGGGGGGGGGGGGGGGGGGFGFFGGFDBDAF9EDGFGFFGGFCC@CCA7@5?ABF@FFFFGEEE/9AFGFF4EEECF*:?@2:1(6777EE;C?<EG@@DED<;1:6CDG4>?):A>:C6<3)662<4<
@M00200:205:000000000-AKKM3:1:1101:13254:4712 2:N:0:1
TACAAGGGTATCTAATCCTGTTCGCTCCCCACACTTTCGCTCCTCAGCGTCAGGTAATGCCCAGAGAACCGCCTTCGCCACCGGTGTTCCTCCTGATATCTGCGCATTTCACCGCTACACCAGGAATTCCGTTCTCCCCTGCATACCTCTAGTCTGCCCGTATCGAAAGCAAGCGCCGTGTTAAGCACGGCGTTTTCACTCCCGACGCGACAAACCGCCTACGAGCCCTTTATACCCAGTAGTGTTC
+
CCCCCGGGDFFGFFGGGGGGGFGGGGGGGGGGGGGGGGGGGGGGFGGGGGGGEGFEFGGGGGGFFGGGGGGGGGGGGGGGGGGGECFEGGGGGGGGGGGGGDGGGGEGGGGGGGGEGGGGGGFDGGGGGGGFFGCEEDE<DFGFGFDEG5DDFGFFFDGEGDFGFFGGBFFEA>DFFFGEGCFFFGGFF4ED>CEGF<ECEFFF@@@@B@@BF@FFFGFFFFBF6E5C*93<)6)4C?:?4<-(-.6
@M00200:205:000000000-AKKM3:1:1101:15641:4712 2:N:0:1
TACTCGGGTATCTAATCCTGTTTGCTACCCACGCTTTCGAGCCTCAGTGTCAGTTACAGTCCAGAGAGCCGCTTTCGCCACCGGTGTTCCTCCATATATCTACGCATTTCACCGCTACACATGGAATTCCACTCTCCTCTACTGCACTCAAGTCTAACAGTTTCCAATGCACACAATGGTTGAGCCACTGCCTTTTACATCAGACTAATTAAACCACCTGCGCTCGCTTTACACCCAATAGTGTTC
+
CCCCCGGGGGGGGGGGGGGGGGGGGGGGGGGGGGGGGGGGGGGGGGGGGGGGGGGGGGGGGGGGGGGGGGGGGEGGGGGGGGGGGGGGGGGGGGGGGGGGGGGGGGGGGGGGGGGFGGGGGGGGFGGCFGGGCGFGG9EC?EGFGFGFGFGGGF@FFGG?DF>F9EGFFFFFFFFFFF?DFCDCFGGFFGGFFECFFEFFFF@@E5*:7;C@EE?FFGAC817*::>9CCEFEE@5*5>FEE?ECF
@M00200:205:000000000-AKKM3:1:1101:7103:4727 2:N:0:1
TACAAGGGTATCTAATCCTGTTTGCTCCCCACGCTTTCGAGCCTCAGCGTCAGTAATGGACCAGTATGTCGCCTTCGCCACTGGTGTTCTTCCGAATATCTACGAATTTCACCTCTACACTCGGAGTTCCACATACCTCTTCCATACTCAAGATAGCCAGTATCAAAGGCAATTCCAAGGTTGAGCCCTGGGCTTTCACCTCTGACTAAACTATCCGCCTACGCTCCCTTTAAACCCAGTAGTGTCC
+
CCCCCGGGGGGGGGGGGGGGGGGGGGGGGGFGGGGGGGGGGGGGGGGGGGGGGGGFGGGGGGGGGGGGGGFGGGGGGGGGGGGGGGGGGGGGGGCFGFGGGGGGGGGGGGGGGGDFGGGG9DGGGGEGGGGGGGFGGFFEFGGFFCGFFF?ADF9DFGGFGGFG9EDCFGFFFEFFFFGFGGGGFGGFF+DFFDFGAEGF5C@@EE@;=85EECGGFDA=DCF>9EEGDFEF46:4C@B3>*97@*1
@M00200:205:000000000-AKKM3:1:1101:18980:4736 2:N:0:1
TACCCGGGTATCTAATCCTGTTTGCTACCCACGCTTTCGAGCCTCAGTGTCAGTTACAGTCCAGAGAGCCGCTTTCGCCACCGGTGTTCCTCCATATATCTACGCATTTCACCGCTACACATGGAATTCCACTCTCCTCTACTGCACTCAAGTCTAACAGTTTCCAATGCACACAATGGTTGAGCCACTGCCTTTTACATCAGACTTATTAAACCACCTGCGCTCGCTTTACACCCAGTAGTGTTC
+
CCCCCGGGGGGGGGGGGGGGGGGGGGGGGGGGGGGGGGGGGGGGGGGGGGGGGGGGGGGGGGGFGGGGGGGGGGGGGGGGGGGGGGGGGGGGGGGGGGGGGGGGGGGGGGGGGGGFG@DFGGGGGGGGGGGGGGGGGFGFFGGBFFGFGFGGGFGFFGGFFGFGFFGGFGFFFFFFFFFFGGGGFGGFFGGFFFGF98,*;AE6=)2:@EFFFEGGFD55:5)35*5CGCEFEFFF@>ECCEFFFF
@M00200:205:000000000-AKKM3:1:1101:16734:4749 2:N:0:1
TACTCGGGTATCTAATCCTGTTTGCTCCCCACGCTTTCGCGCCTCAGCGTCAGTTACAGTCCAGAGAGCCGCCTTCGCCACTGGTGTTCCTCCACATCTCTACGCATTTCACCGCTACACGTGGAATTCCGCTCTCCTCTTCTGCACTCAAGTCTCCCAGTTTCCAGTGCGTCACGGGGTTGAGCCCCGCACTTAGACACCAGACTTAAGAAACCGCCTGCGCGCGCTTTATACCCAATAGTGTTC
+
CCCCCGGGGGGGGGGGGGGGGGGGGGGGGGGGGGGGGGGGGGGGGGGGGGGGGGGGGGGGGGGGGGGGGGGGGGGGGGGGGGGGGGGGGGGGGGGGGGGGGGGGGGGGGGGGGGG>DFGGEFGGGGGGFGGGGGGGGFFFFGGFGFGFGFF=CGGFFGGFEGEGFFGGFGADEAEFBF>BEGGGFGGFBCGFB?F@6>CBDF=9@B5CCFFFBD6E9C::<9B>::>)5>F<).<:G?0)-)).--
@M00200:205:000000000-AKKM3:1:1101:11361:4769 2:N:0:1
TACTCGGGTATCTAATCCTGTTTGCTCCCCACGCTTTCGCGCCTCAGCGTCAGAACCGGACCAGACAGCCGCCTTCGCCACTGGTGTTCTTGCGAATATCTACGAATTTCACCTCTACACTCGCAGTTCCGCTGTCCTCTTCCGGTCTCAAGCCAACCAGTATCGAAGGCAATTCTGTGGTTGAGCCACAGGCTTTCACCCCTGACTTAATCCGCCGCCTACGCGCCCTTTAAGCCCAGTAGTGTTCAGA
+
@CCCCGGCFECFFFGFGGGGGGGGGGGGGG?@CGGGGGGGGEFGGGGGGGGGGGGGGGG7FFCFGDGFGFGGGGEGGGG:C,EEFGG7A;ECFGGGGGGGGGG@FEFGGGGGGFFFFGGGGFFGGCEGGF6EGE8D=;F9FGGFGDDAGFGGGC?9:BDFD<=;>@C6?FFFFFF>A<CFGG4>FGGAFCGFFFFF=5C*(6(/5>@E:C?E*6CC6C;?6:DE@EEG7*)5.-6(;3(()668A9)<><
@M00200:205:000000000-AKKM3:1:1101:24579:4785 2:N:0:1
TACTCGGGTATCTAATCCTGTTTGCTCCCCACGCTTTCGAGCCTCAGCGTCAGTAATGGACCAGTATGTCGCCTTCGCCACTGGTGTTCTTCCGAATATCTACGAATTTCACCTCTACACTCGGAGTTCCACATACCTCTTCCATACTCAAGATAGCCAGTATCAAAGGCAATTCCAAGGTTGAGCCCTGGGCTTTCACCTCTGACTAAACTATCCGCCTACGCTCCCTTTACACCCCGTAGTGTTC
+
CCCCCGGGGGGGGGGGGGGGGGGGGGGGGGGGGGGGGGGGGGGGGGGGGGGGGGFGGGGGGGGGGGGGGGGGGGGGGGGGGGGGGGGGGGGGGEGGGGGGGGGGGGGGGGGGGGGFCGGGGGGGGGGGGGGGGGGGGFGFFGGFGF8DGFFGDD959DF?8BEGFFFFFGF<6DDFFFGFGGGGBFFFBFGFFGGGFEF6885@EEA@C@C*8=EEAGF9==4@>CDGG>>4AEF9C(0(5-:@?78
@M00200:205:000000000-AKKM3:1:1101:19212:4814 2:N:0:1
TACGCGGGTATCTAATCCTGTTTGCTCCCCACGCTTTCGAGCCTCAGCGTCAGTAATGGACCAGTATGTCGCCTTCGCCACTGGTGTTCTTCCGAATATCTACGAATTTCACCTCTACACTCGGAGTTCCACATACCTCTTCCATACTCAAGATAGCCAGTATCAAAGGCAATTCCAAGGTTGAGCCCTGGGCTTTCACCTCTGACTAAACTATCCGCCTACGCTCCCTTTATGCCCAATAGTGTTCAGA
+
CCCCCGGGGGGGGGGGGGGGGGGGGGGGGGGGGGGGGGGGGGGGGGGGGGGGGGGGGGGGGGGGGGGGGGGGGGGGGGGGGGGGGGEGGGGGGGGGGGGGCFFGFGGGGGGGGGGFGGGGGGGGGGGGGGGGGGGG,BFDDFFFGB+9=DFGGGGF7D?DDGEGFFGGBCDDFB?9DFG?F,7CAFGFFFFFFG7CFEGFE@CCEE@FF4>EFFGF=CA==>94246CCFE485@=8;;83>C?776959
@M00200:205:000000000-AKKM3:1:1101:9123:4820 2:N:0:1
TACTGGGGTATCTAATCCTGTTTGCTCCCCACGCTTTCGAGCCTCAGCGTCAGTAATGGACCAGTATGTCGCCTTCGCCACTGGTGTTCTTCCGAATATCTACGAATTTCACCTCTACACTCGGAGTTCCACATACCTCTTCCATACTCAAGATAGCCAGTATCAAAGGCAATTCCAAGGTTGAGCCCTGGGCTTTCACCTCTGACTAACCTATCCGCCTACGCTCCCTTTAAGCCCAATAGTGTTC
+
CCCCCGGGGGGGGGGGGGGGGGGGGGGGGGGGGGGGGGGGFGGGGGGGGGGGG6FGGGGGGGGGGGGGGGGGGGGGGGGGGGGGGGGGGGGGGGGEGFGGGGGGEGGGGGGGGGGBGGGGGGGGGGGGGGGGGGGGGFGBFFGFGFGFGFGGGGGBFGGFFGEGFFGGFGFFBEF?FFF?FGCFFFDFBF6?DCCC5;E@=C6@=E8>6)58@CGG=CA55@AEFGFG*;4A6AA7E==(7*08947
@M00200:205:000000000-AKKM3:1:1101:15303:4847 2:N:0:1
TACAGGGGTATCTAATCCTGTTTGCTCCCCACGCTTTCGAGCCTCAGCGTCAGTAATGGACCAGTATGTCGCCTTCGCCACTGGTGTTCTTCCGAATATCTACGAATTTCACCTCTACACTCGGAGTTCCACATACCTCTTCCATACTCACGATAGCCAGTATCAAAGGCAATTCCAATGTTGAGCCCTGGGCTTTCACCTCTGACTAAACTATCCGCCTACGCTCCCTTTAACCCCACTAGGGTTCAGAC
+
CCCCCGGGGGGGFGGFDFFFEFGDDCFFFGGGGGGGGGDFCGFGGGFGGCGEGGFGGGGGGGFGGGGFGGGGGDFGCEGGGGGFEFGGDFFGGGCGEFDGGGGFEEGGFADFGDFFGGGGGFFE+8BFEGGFGGGGG+=DFGGFGFF7DB,=CDD>CD+:E?7FCDGFFFDFBDFBFD+;FE+9D,D5561*@FG+<CE58CE<A==;@1)1*3>D);5))7557C*;*:)A:*02B5(0(*(-8(8=*7)
@M00200:205:000000000-AKKM3:1:1101:7153:4848 2:N:0:1
TACCAGGGTATCTAATCCTGTTCGCTCCCCACACTTTCGCTCCTCAGCGTCAGGATATTCCCAGAGAACCGCCTTCGCCACCGGTGTTCCTCCTGATATCTGCGCATTTCACCGCTACACCAGGAATTCCGTTCTCCCCTGAATACCTCTAGTCTGCCCGTATCGGAAGCAAGCCAGGTGTTAAGCACCTGGTTTTCACTCCCGACGCGACAAACCGCCTCCGAGCCCTTTCCCCCCAGTAGTGTTCAGC
+
CCCCCGGGFFFGFGEFGGGGGGGGGDFCGGGGEGGFGDCEEGGGGGGGGGGGGGGGGGGGGGGGGGGGFGGGGGDGF7F:C8>FFEFGGGGGGGFFFGGGGGFGGGEFFG,?FEDADGFGCGFDFGFFGGGFFGGGGFGFFGGFGFG==?FFF@9D7DD?@DDGA>DCDFF@:C5AAF7?@:FGFGGFFGGA6::FFEF76<27=ABFF29;9=FGBGF(//(:,/09754)).(4C;?(6-6>)6))66
@M00200:205:000000000-AKKM3:1:1101:6525:4856 2:N:0:1
TACTGGGGTATCTAATCCCTTTTGCTCCCCACGCTTTCGTGCCTGAGCGTCAGCAATTGTCCAGGTAGCCGCCTTCGCCTCTGGTATTCCTCATGATATCTACGCATTTCACTGCTACACCATGAATTCTGCTACCCTCTCCAATGCTCTAGCCATGTAGTTTGAGGTGCAATTCCGGGGTTAAGCCCCGGGCTTTCACGCCTCACACACTTGGCCGCCTGCGCACCCTTTATACCCAATCGTGTTC
+
CCCCCGGGGGGGGGGGGFGGGGGGGGGGGGGGGGGGGGGGGGGGGGGGGGGGGGGGGGGGGGGGGGGGGGGGGGGGGGGGGGGGGGGGGGGGGDGGGGGGGGGGGGGDCFFGGGGFGGGGGGGGGGGCFDGGGGGGGF?DBFF?FFGFGF89FGGFFFG?EGEGE?CGFFFFFFFFF>DEGGGFBCAFFGCDFGGGFFGCF8@=:@@E4@BFFFG>7)?59=28>EDG*;;C3?C6B<1((6,8;=?
@M00200:205:000000000-AKKM3:1:1101:17680:4859 2:N:0:1
TACAAGGGTATCTAATCCCGTTTGCTCCCCACGCTTTCGCGCCTCAGCGTCAGGAGATGCCCAGAGACCCGCCTTCGCCACCGGTGTTCCTCCCGATCTCTACACATTTCACCGCTACACCGGGAATTCCAGTCTCCTCTGCATCCCTCAAGAACGGCAGTATCAGCCGACGTTTCTCGGTTGAGCCGAGAGATTTCACGACTGACTTGCCGCCCCGCCTACGCGCCCTTTAAACCCAATAGTGTTC
+
CCCCCGGGGGGGGGGGGGGGGGGGGGGGGGGGGGGGGGGGGGGGGGGGGGGGGGGGGGGGGGGGGFGGGGGGDGGGGGGGGGGGGGGGGGGGGGGGGGFGGGGGEGGGGGGGGGG>DGGGGGGGGEEFGEGGGGGGGFGFFGGFGBG<FFGFEGF>?GGFGG@GFA7@DG?>B=6FAFD>FGGCFGGFEDGB>FGF=CGD60@@8;@3)4;>>@GGFD>(2::E;E>D7>:AA<<?GF?0:A:46:4
@M00200:205:000000000-AKKM3:1:1101:16997:4860 2:N:0:1
TACTCGGGTATCTAATCCTGTTCGCTCCCCACACTTTCGCTCCTCAGCGTCAGGTAATGCCCAGAGAACCGCCTTCGCCACCGGTGTTCCTCCTGATATCTGCGCATTTCACCGCTACACCAGGAATTCCGTTCTCCCCTGCATACCTCCAGTCTGCCCGTATCGAAAGCAAGCCAGGTGTTAAGCACCTGGTTTTCACTCCCGACGCGACAAACCGCCTCCGAGCCCTTTATGCCCACTAGTGTTCAGCC
+
CCCCCGGGGGGGGGGGGGGGGGGGGGGGGGGGGGGGGGGGGGGGGGGGGGGGGGGGGGGGGGGGGGGGGGGGGGGGGGGGGGGGGGGGGGGGGGGGGGGGGGGGGGGGGGGGGGGEGFGGFGGGGGGFGGGGGFGGEFGDFGGFGFGFGFGFDGGFFEGBEG588:FG5EF<AC?FF?9CF:EF6AEFF*AAFGF>CEGCEBDA>AFFBFFFB;GG9DE13(63(:DFC5.).5)50,((.2.5:4.))-(
@M00200:205:000000000-AKKM3:1:1101:14595:4871 2:N:0:1
TACTCGGGTATCTAATCCTGTTTGCTCCCCACGCTTTCGAGCCTCAGCGTCAGTAATGGACCAGTATGTCGCCTTCGCCACTGGTGTTCTTCCGAATATCTACGAATTTCACCTCTACACTCGGAGTTCCACATACCTCTTCCATACTCAAGATAGCCAGTATCAAAGGCAATTCCAAGGTTGAGCCCTGGGCTTTCACCTCTGACTAAACTATCCGCCTACGCTCCCTTTAAACCCAGTAGTGTTCAGA
+
CCCCCGGGGGGGGGGGGGGGGGGGGGGGGGGGGGGGGGGGGGGGGGGGGGGGGGGGGGGGGGGGGGGGGGGGGGGGGGGGGFGGGGGGGGGGGGFGGGGGGGGGDGGGGGGGGGGFGGGGFGGGGGGGGGGGGGGGGFGEFGGFGFGFGFGFFFDBFGGFGG7FEFGGFED)0:9DF7?5FGFGFGGFFCA5FGD?FEG@@CEFAEAA58CE5*@DACE=A@5A=E9D?8E;EA>DG?(7CE?EC9CEFC
@M00200:205:000000000-AKKM3:1:1101:15443:4907 2:N:0:1
TACTAGGGTATCTAATCCTGTTTGCTCCCCACGCTTTCGAGCCTCAGCGTCAGTAATGGACCAGTATGTCGCCTTCGCCACTGGTGTTCTTCCGAATATCTACGAATTTCACCTCTACACTCGGAGTTCCACATACCTCTTCCATACTCAAGATAGCCAGTATCAAAGGCAATTCCAAGGTTGAGCCCTGGGCTTTCACCTCTGACTAAACTATCCGCCTACGCTCCCTTTCCCCCCAGTAGCGTTCAGAC
+
CCCCCGGGCGGGGGGGGGGGGGGGGGGFGGGGGGGGGGGGGGGGGGGGGGGGGGGGGGGFGGDGGGFGGGGGGGGGDGFGGGGGFEC7EFGGGGEGGFGGFGGGEFGGFGEFGGGBDFGGGGGEECCFGFFGFFGGGFGFFGGFGFGEFDFGFGGFF?8669CFEFGGFGF5**=9FFF*3,=6@DF*3+@DFCEGF<CEF@E@*18E@EF7A=>@)9?=58535;?C;24*..)04((01**-0(/()7)
@M00200:205:000000000-AKKM3:1:1101:25266:4958 2:N:0:1
TACGGGGGTATCTAATCCTGTTTGCTCCCCACGCTTTCGAGCCTCAGCGTCAGTAATGGACCAGTATGTCGCCTTCGCCACTGGTGTTCTTCCGAATATCTACGAATTTCACCTCTACACTCGGAGTTCCACATACCTCTCCCATACTCAAGATAGCCAGTATCAAAGGCAATTCCAAGGTTGAGCCCTGGGCTTTCACCTCTGACTAAACTATCCGCCTACGCTCCCTTTAAGCCCAGTAGTGTTC
+
CCCCCGGGGGGGGGGGGGGGGGGGGGGGGGGGGGGGGGG8FGGGGGGGGGGGGFGGFCF9FFFFAC,E6FFGGGGGGGGGGGGGCEGDGC=FFCEGGFFFFGGGG8FFGGDFGGGFGE,AFFFE@=BFGGC8+66@D7DD*=,5=DFFGFFC9=B++D?6=2*+;;D,3@58?6BAAC6*8E7D?CCF5C5?FC5D>5E@EBE3*>61*0:*.*??9FE-((()(4:??C;E7;A(=(/=EE?37)7
@M00200:205:000000000-AKKM3:1:1101:26293:4972 2:N:0:1
TACAGGGGTATCTAATCCCGTTTGCTCCCCTAGCTTTCGCGCCTCAGCGTCAGTGTCGGTCCAGGAAGCCGCCTTCGCCACCGGTGTTCCTCCGGATATCTACGCATTTCACCGCTACACCCGGAATTCCGCTTCCCTCTCCCGAACTCAAGCCCCGCAGTCTTCCGCGCCATTCCCCGGTTGAGCCGGGGGATTTCACGCGGAACTTACGGGACCGCCTACGCGCCCTTTATACCCAGTAGTGTTC
+
CCCCCGGGGGGGGGGGGGGGGGGGGGGGGGGGGGGGGGGGGGGGGGGGGGGGGGGGGGGGGGGGGGGGGGGGGGCGGDGEGGGGGGGGGGGGGGGGGEFGGGFGGGGGGGGGGGGFDFGGGGGGGECFGGGGGDD8EFGFFGGEGFDB+*C;FFDBFGGFEGEGFF48*:@2?=+:?F45*=<FA@F5)9C))2CF@2+3609929?FAFBFB6?C3C>28?()(27))*)).45)3..()--,59)
@M00200:205:000000000-AKKM3:1:1101:11269:5009 2:N:0:1
TACTCGGGTATCTAATCCCGTTTGCTCCCCTAGCTTTCGCGCCTCAGCGTCAGTACGCGTCCAGAGACCCGCCTTCGCCACCGGTGTTCCTCCCGATCTCTACACATTTCACCGCTACACCGGGAATTCCAGTCTCCTCTGCATCCCTCAAGAACGGCAGTATCAGCCGACGTTTCTCGGTTGAGCCGAGAGATTTCACGACTGACTTGCCGCCCCGCCTACGCGCCCTTTACGCCCAGTAGTGCTCAG
+
CCCCCGGGGGGGGGGGFFGGGFGGGGGGGGGGGGGGGGGGGGGGGGFGGGGGGGGGGGGGGGGGGGGGGGGGGGGGGGFEGGGGGEFGGGGGGGGGDGGGGGGGFGGFGGGGFGE>CFGGGG78CEGGGGGGGFCGGBGEFGG7A688DFD?FCGFBGGFGG<C5FGFECDBFF499BCAC8<6AFFFFDEFFG?C7?E6((,(5;A?E3;9B1:C09B(42:E;C>CDC3)-46,22(,)).().6)4
@M00200:205:000000000-AKKM3:1:1101:24966:5038 2:N:0:1
TACGAGGGTATCTAATCCTGTTTGCTCCCCACGCTTTCGAGCCTCAGCGTCAGTAATGAGCCAGTGTGTCGCCTTCGCCACTGGTGTTCTTCCGAATATCTACGAATTTCACCTCTACACTCGGAGTTCCACACACCTCTCTCATACTCAAGACACCCAGTATCAAAGGCAATTCCGAGGTTGAGCCCCGGGATTTCACCCCTGACTTAAATGTCCGCCTACGCTCCCTTTACACCCAATAGTGTTC
+
CCCCCGGGGGGGGGGGGGGGGGGGGGFGGGGGGGGGGGGGGGGGGGGGGGGGGFFGGFGGGGGGGGCEGGGGGGGGGGEGGFGGGCEFGGGGGGGGGGGFGFGGG?FGFGGGGGGFGGGGGGGG7=@=BFDFDEGEEFGBFGFFGFGFGC,DFGGFFGGDGCEFFCGC?D?5?D?@D>DEGFDGA6FFFDEB>E?FFF:6>A>95@@<66*9;C9B(?D?FFF>DGBG4+;)9CE(=;23)157..)
@M00200:205:000000000-AKKM3:1:1101:13237:5046 2:N:0:1
TACGCGGGTATCTAATCCTGTTCGCTCCCCACGCTTTCGCGTCTCAGCGTCAGTACCGTCCCAGAGTGCTGCCTTCGCCATAGGTGTTCTTCCTGATATCTGCGCATTTCACCGCTACACCAGGAATTCCACACTCCTCTTCCGGACTCTAGCCAGACGGTTTCCATCGACGTCTCGAGGTTGAGCCTCGAGTTTTCACAACGGACCTGTCTGGCCGCCTACACGCTCTTTAAACCCAATAGTGTTC
+
CCCCCGGGGGGGFFGGGGGGGGGGGGGGGGGGGGGGGGGGGGGEGGGGGGGGGGGGGGGGGGGGGGGDGGGGGGGGGGGGGGFGGGGGGGGGGGFGGGGGGGGGGGGGGGGGGGGFGGGGGGGGGFGGGGFGGGGGGFGFFGGEGFGFGFF=DGGFFGGFGGADFFFGFGFFFFFFAFGFG>CF>CGFF:CE6CCDFCFF@95;<@@886))),>@@GDD;@=?:E5D5CD)69<7E?042:426)4
@M00200:205:000000000-AKKM3:1:1101:13668:5050 2:N:0:1
TACTAGGGTATCTAATCCTGTTTGCTCCCCACGCTTTCGAGCCTCAGCGTCAGTAATGGACCAGTATGTCGCCTTCGCCACTGGTGTTCTTCCGAATATCTACGAATTTCACCTCTACACTCGGAGTTCCACATACCTCTTCCATACTCAAGATAGCCAGTATCAAAGGCAATTCCAAGGTTGAGCCCTGGGCTTTCACCTCTGACTAAACTATCCGCCTACGCTCCCTTTACACCCAGTAGTGTTC
+
CCCCCGGGGGGGGGGGGGGGGGGGGGGGGGFGGGGGGGGGGGGGGGGGGGGGGGGGGGGGGDGGGGGGGGGGGGGGGGGGGGGGGGGGGGCFGFEGGGGGGGGGGGGGGGGGGGGFGGGGGG?CFEEGGGGGGGGGFFGEFGGFGFGFGFGGGGGFFGG*=DFGEFFGFGFFFEFFF?6FED6DFGGFFCGDBCGGFFGFB@EEEE5;=CBCACDC)9@5=CAB)4@FC;@4;49=EDF=EFF=?89
@M00200:205:000000000-AKKM3:1:1101:19137:5089 2:N:0:1
TACTGGGGTATCTAATCCTGTTTGCTCCCCACGCTTTCGCGCCTCAGCGTCAGAACCGGACCAGACAGCCGCCTTCGCCACTGGTGTTCTTGCGAATATCTACGAATTTCACCTCTACACTCGCAGTTCCGCTGTCCTCTTCCGGTCTCAAGCCAACCAGTATCGAAGGCAATTCTGTGGTTGAGCCACAGGCTTTCACCCCCGACTTAATCGGCCGCCTACGCGCCCTTTATGCCCAATAGTGTTC
+
CCCCCGGGGGGGGGGGGGGGGGGGGGGGGGGGGGGGGGGGGGGGGGGGGGGGGGGGGGGGGGGGGGGGGGGGGGGGGGGGGGGGGGGGGGGGGGDGGGGGGGGGGGGGGGGGGGGFGGGGGGGGFEGGGFGGGGGFGFDEFGGFGFG>FFGGFGGFFGGFFGCGFFGEFGADFFFFFFGFGGGGFGCFFGGFFGGGFFGB(8>92@FF<EF?<0BE6D>D@FF>0CBG>C0)6AA2CB<F):>B46>
@M00200:205:000000000-AKKM3:1:1101:11580:5089 2:N:0:1
TACCGGGGTATCTAATCCTGTTTGCTCCCCACGCTTTCGAGCCTCAGCGTCAGTAATGGACCAGTATGTCGCCTTCGCCACTGGTGTTCTTCCGAATATCTACGAATTTCACCTCTACACTCGGAGTTCCACATACCTCTTCCATACTCAAGATAGCCAGTATCAAAGGCAATTCCAAGGTTGAGCCCTGGGCTTTCCCCTCTGACTAACCTATCCGCCTACGCTCCCTTTACGCCCAGTAGTGTTCACAC
+
CCCCCGGGGGGGGGGGGGGGGGGGGGGGGGGGGGGGGGGGGGGGGGGGGGGGGGGGGGGGGGGFGGGFGGGGGGGGFGFEEGGGGGGGGGGGGGCFDFFGFGGGGGFGGGGGGGGFFFGGGGCEFEGGFDAFFCDGGFGEFGGFF?DEG7=+DF+D?FGF==*?D9FGFGFFFFFFFFC*8@6DFF8?5++5;C7+0*5:CDFE78008)15=AF?2DEAAD95<EDG4:>4;>=(=/73)97.9)9))1(
@M00200:205:000000000-AKKM3:1:1101:11323:5124 2:N:0:1
TACTGGGGTATCTAATCCTGTTTGCTCCCCACGCTTTCGTGCATGAGCGTCAGTGTTGGCCCAGAAGGCTGCCTTCGCCATCGGTGTTCCTCCACATCTCTACGCATTTCACCGCTACACGTGGAATTCCACCTTCCTCTGCCACACTCCAGCCACGTAGTTTCGAGCGCAATTCCCAAGTTAAGCTCGGGGATTTCACACTCGACTTGCGCGGCCGCCTGCGCACACTTTAAACCCAGTAGTGTTC
+
CCCCCGGGGGGGGGGGGGGGGGGGGGGGGGGGGGGGGGGGGGGGGGGGGGGGGEFGGGGGGCEGGFGGGGGGGGGGGGGGGGGGGGGGGGGGGGGGGGGGGFGGGGGGGGGGGGGFDGEGCDGGE9DGGGGGFFDGFFGFFG?FGFGFGFGGGGCFEFFDCGEGFFGGEGFBFFFCFFGFFCC+=79A5CC>DEGDFEGF)4>DFAA?FF=BFFD8@D:;?6@EFG>FGG24<AA?G???A9:4444
@M00200:205:000000000-AKKM3:1:1101:15883:5133 2:N:0:1
TACAGGGGTATCTAATCCTGTTTGCTCCCCACGCCTTCGCGCCTCAGCGTCAGTATTGGTCCAGGAAGTCGCCTTCGCCACCGGTGTTCCTCCTGATATCTACGAATTTCACCTCTACACCAGGAATTCCACTTCCCTCTCCCATACTCAAGTCTCTCAGTTTCAAATGCACTTCCGGGGTTGAGCCCCGGGCTTTCACATCTGACTTAAAAGACCGCCTGCGCGCCCTTTAAGCCCAATAGTGTTCAGC
+
CCCCCGEDFGFGGGGGGGGGGGGGGFGGGGGGGGGGGGGGGGGFGGGGGGGGG@FFFGGGGGGGGGGGGGGGGDDFFGFGGGGG:FFGEGGGGGGEDGGGGFGGG8,ADFDFGGF?FFGGCFGDFGFDFFGGGGGGDFGDFGGFGFGEGFGFGGGFFCDF=DDFEFFGFCFDDEDFFF+:C;CGFFG?EGG>EGFF?ACEEEFFEFEFFE=ECBFGBDA?@9>:;GFG)>)>EAF@F<0=@BA><6<5).
@M00200:205:000000000-AKKM3:1:1101:25601:5135 2:N:0:1
TACTAGGGTATCTAATCCCGTTTGCTCCCCACGCTTTCGCGCCTCAGCGTCAGTCACCGTCCAGAAGGCCGCCTTCGCCACCGGTGTTCCTCCCGATCTCTACACATTTCACCGCTACACCGGGAATTCCACCTTCCTCTCCGGGACTCAAGAGAGACAGTTTCGGGCGCCGTTCCTCGGTTGAGCCGAGGGATTTCACACCCGACTTACCTCCCCGCCTACGCGCCCTTTATACCCAGTAGTGTTC
+
CCCCCGGGGGGGGGGGGGGGGGGGGGGGGGGGGGGGGGGGGGGGGGGGGGGGGGGGGGGGGGGGGGGGGGGGGGGGGGGEEGGGGGGGGGGGGGGGGGGFGGGGFGGGGGGGGGGFGGGGGGDGGGGGGGAEGGFGFFFEFCE?EEGFFFGGFFCBFGGF7@EF9>DD>E>2058A6@5?FCCF;CF3:>EFFGGGAFFEE?0(,46?A<:ADBEC1CB((41.4C)9)9.<D9<AE<6:4<A?A9A
@M00200:205:000000000-AKKM3:1:1101:16794:5137 2:N:0:1
TACAAGGGTATCTAATCCTGTTTGCTCCCCACGCTTTCGAGCCTCAGCGTCAGTAATGGACCAGTATGTCGCCTTCGCCACTGGTGTTCTTCCGAATATCTACGAATTTCACCTCTACACTCGGAGTTCCACATACCTCTTCCATACTCAAGATAGCCAGTATCAAAGGCAATTCCAAGGTTGAGCCCTGGGCTTTCACCTCTGACTAAACTATCCGCCTACGCTCCCTTTAAGCCCAATAGTGTTC
+
CCCCCGGGGGGGGGGGGGGGGGGGGGGGGGGGGGGGGGGGGGGGGFGGGGDGGGGGGGGGGGGGGGGGGGGGGFGGGGGGGGGGGGGGGGGFGGGGGGGGGGGGGGGGGGGGGGGFGFGGGGGGGGGGGGGGGGGGGFGFFGGFGFGD?BFCGGGFBEGBDGFGEFGGFGFFFEFFFFGFGFFD9D,3:=DFF?=DFEGFFBEEECCE65CE5EFFDGFA5@A>AE@GC:)>C=44DF937CF?7*1
@M00200:205:000000000-AKKM3:1:1101:19213:5138 2:N:0:1
TACGGGGGTATCTAATCCCGTTTGCTCCCCACGCTTTCGCGCCTCAGCGTCAGGAGGTGGCCAGAGACCCGCCTTCGCCACCGGTGTTCCTCCCGATCTCTACACATTTCACCGCTACACCGGGAATTCCAGTCTCCTCTCCACCCCTCCACACCGGCCGTTTCGGAGGCCCTTCTGCGGTTTAGCCGCAGGCTTTCACCACCGCCTTGCCGCTCCGCCCACACGCCCCTTACCCCCCATAGTGTTCAGA
+
CCCCCGGGGGGGGGFGGFFEFG8FGGGGGGGGGGGGGGGGGGGGGGGGGGGGGGFGG:CFGFF?CFDFBF=>F:F?7CGE:FGEED7CEFEFGE@F>C,C@=FEFG89D@,CFED3=@@BGGGGGGGGG97@CFFFFF6*9EGFF?G9C>C*3<C5A>>>55@*65/*)*.(53.*1@C>F***15C5BDGB5*E9*:?A??2((43<::F99(:::3:((--8(*.9)*().((-2(7?F0).-)-)).
@M00200:205:000000000-AKKM3:1:1101:16290:5165 2:N:0:1
TACAGGGGTATCTAATCCTGTTTGCTCCCCACGCTTTCGAGCCTCAGCGTCAGTAATGAGCCAGTGTGTCGCCTTCGCCACTGGTGTTCTTCCGAATATCTACGAATTTCACCTCTACACTCGGAGTTCCACACACCTCTCTCATACTCAAGACACCCAGTATCAAAGGCAATTCCGAGGTTGAGCCACGGGATTTCACCCCTGACTTAAATGTCCGCCTACGCTCCCTTTAAACCCAGTAGTGTTC
+
CCC8<FGGGGGGGGGGGGGGGGGGGGGGGGGGGGGGGGG@EEGGGGGGGGGGG<FDCFEAFGGGF<CF<@FGGGGGGGGGGGGGGGGGGFGFFGGGGGGGGGGGGGGGGGGGGGGFGGGGGGG8FGEGGG8E?C8CEFGFB=FDF+?DGFGG,=F?FEGFGGFGBD?F5EFB5DF+@*=?F8?FFGG*;+@5>EFFCCGBBB5=4=A<*:**:AFGDGF@@FFB9E>G6CB=*9==812(.;<;?56
@M00200:205:000000000-AKKM3:1:1101:12489:5197 2:N:0:1
TACGAGGGTATCTAATCCTGTTTGCTCCCCACGCTTTCGTGCATGAGCGTCAGTGTTGGCCCAGAAGGCTGCCTTCGCCATCGGTGTTCCTCCACATCTCTACGCATTTCACCGCTACACGTGGAATTCCACCTTCCTCTGCCACACTCTAGCCACGTAGTTTCGAGCGCAATTCCCAAGTTAAGCCCGGGGATTTCACACTCGACATGCGCGGCCACCTGCGCACACTTTAAACCCAATAGCGTTCAGA
+
@CCCCGGGGGGGGGGGGGGGGGGGGGGGGGGGGGGGGGGGGGGGGGGGGGGGGGGGGGGG8DFGGFGGGGGGGGGFGGGGGGGGGGGGGGGGGFFGFGGGGGGGGGGGGGGGFGGFDGGGGGGGGGGGGGGGGGGGFFGFFF=?D6DDG?FGG6DFFBFD8FEGFFFGFGFBFFFFFFGFCCDFFFCFFDGFFEG4EAFFBFFFBB>5@EB>@FGG9D51;:;328:F5:)-:AA1;::?04)43424<A
@M00200:205:000000000-AKKM3:1:1101:21050:5235 2:N:0:1
TACTAGGGTATCTAATCCTGTTTGCTCCCCACGCTTTCGAGCCTCAGCGTCAGTAATGGACCAGTATGTCGCCTTCGCCACTGGTGTTCTTCCGAATATCTACGAATTTCACCTCTACACTCGGAGTTCCACATACCTCTTCCATACTCAAGATAGCCAGTATCAAAGGCAATTCCAAGGTTGAGCCCTGGGCTTTCACATCTGACTAAACTATCCGCCTACGCTCCCTTTAAACCCAGTAGTGTTC
+
CCCCCGGGGGGGGGGGGGGGGGGGGGGGGGGGGGGGGGGGGGGGGGGGGGGGGGGGGGFGGGGGGGGGGGGGGGGGGGGGGGGGGGGGGGGGGGGGGGGGGGGGGGGGGFGGGGGFGGCEBFGGGGGGGGGGGGGGDFFEFGGFGFGFGFGGGGF?BGG5DFBDEFFGFGFFFFFFFFFFGFGGB8D9FGFDFFGFA;E**87>E7AEF@CEFEFF9FA8)8:>=EFG9CFE46>BG==3@C*(9**
@M00200:205:000000000-AKKM3:1:1101:16395:5237 2:N:0:1
TACTAGGGTATCTAATCCTGTTTGCTCCCCACGCTTTCGAGCCTCAGCGTCAGTAATGAGCCAGTGTGTCGCCTTCGCCACTGGTGTTCTTCCGAATATCTACGAATTTCACCTCTACACTCGGAGTTCCACACACCTCTCTCATACTCAAGACACCCAGTATCAAAGGCAATTCCGAGGTTGAGCCCCGGGATTTCACCCCTGACTTAAATGTCCGCCTACGCTCCCTTTACGACCAATAGTGTTCAGC
+
CCCCCGGGGGGGGGGGGGGGGGGGGGGGGGGGGGGGGGGGGGGGGGGGGGGGGGGGGGGGGGGGGGGGGGGGGDGGGGGGGGGGGGGGGGGGGGGEGGGGGGGGG=FGCGGGGGGFFFGGGGGGGGGFGGGGGGGGGFGBFFGFGFGCGFGGGGGFFGGBEGEGEFGFFCFD60BFFFGFGGGG5D7:BD7@*19C9CCEF==B@EEF=ECEE4DD4D>@?B>?@EBG;;5)7((2=>;344?CE3<EE)
@M00200:205:000000000-AKKM3:1:1101:16121:5240 2:N:0:1
TACAAGTGTATCTAATCCCGTTTGCTCCCCTAGCTTTCGCGCCTCAGCGTCAGTGTCGGTCCAGGAAGCCGCCTTCGCCACCGGTGTTCCTCCGGATATCTACGCATTTCACCGCTACACCCGGAATTCCGCTTCCCTCTCCCGAACTCAAGCCTCGCAGTTTTCCACGCCATTCCCCGGTTGAGCCGGGGGATTTCACGCGGAACTTACAAGACCGCCTACGCGCCCTTTAAACCCAATAGTGTTC
+
CCCCCGGGGGGGGGGGGGGGGGGGGGGGGGGGGGGGGGGGGGGGGGGGGGGGGGGGGGGGGGGGGGGGGGGGGGGGGGGGGGGGGGGGGFGGGGGEGGFGGGGGGDEFFGGGGGGFGGFGGGGGGGGGGGGGGGGGGFGBBGGDGEGFFFGFGGGFBGDFGGFCAAFF>EFF>CFFFFGECEG<FF6;BDEEFDGGA?C?@FB>(-24)6-6??GFFGFF??()4C>D)92649<:EBB0)6AAA9<
@M00200:205:000000000-AKKM3:1:1101:21856:5243 2:N:0:1
TACTAGGGTATCTAATCCTGTTTGCTCCCCTAGCTTTCGTGCCTCAGTGTCAGGAGTCGTCCAGAGACTCGCCTTCGCCACTGGTGTTCCTCTCGATATCTACGCATTTCACTGCTACACCGAGAATTCCAGTCTCCCCTCCGACCCTCGAGCCGAATAGTATTCAATGCCATTTCCGGATTGAGCTCGGAGATTTCACATCGAAATTACCCAGCCACCTACGCACCCTTTACAACCAGCAGTGTTCAGA
+
CCCCCGGGGGGGGGGGGGGGGGGGGGGGGGGGGGGGFGGGGGGGGGGGGGGGGGGGGGGGGGGGGGGGGGFEGGGGGGGGGGGGEGGGGGFDECGGGGDGGEGGEGDFFGFFFGGFGGGGGGDEECF8EGAEGFGGGFGFFGG5C?GFFBGC6CCEDBFFFF;9DDGD<8*8FD=?C5+*3@6C?E,;:@7>9@F>FE,;0@><5)-63*:6@>E5>?ABB2282C6C*2;<7))/;;7(,,)(1)7<??
@M00200:205:000000000-AKKM3:1:1101:22116:5261 2:N:0:1
TACTAGGGTATCTAATCCTGTTTGCTCCCCACGCTTTCGCGCCTCAGCGTCAGAACCGGACCAGTCAGCCGCCTTCGCCACTGGTGTTCTTGCGAATATCTACGAATTTCACCTCTACACTCGCAGTTCCACTAACCTCTTCCGGTCTCAAGCCATACAGTATCGAAGGCAATTCTGTGGTTGAGCCACAGGCTTTCACCCCCGACTTATAAAGCCGCCTACGCGCACTTTATGCCCAGTAGTGTTCCGAT
+
CCCCCGGGGGGGGGGGGGGGGGGGGGGGGGGGGGGGGGGGGGGGGGGGGGGGGGGGGGGGGGGGGGGGGGGGGGGGGGGGGGGGGGGGGGGGGGGGGGGGGFGGGGGGGGGGGGGFDFGGGGGGGGGGGGGGGGGGGFGEFGGFGFGFGFGCFGGFFGGFGGFGA?GG>GFBF@FFFFEFGGGFFGGFAGGFF>ACFFFEDFFFFFFFFFC?CFGGFGF(2((0,:5))04AAAB2A)(5<<4:96)),((
@M00200:205:000000000-AKKM3:1:1101:10297:5276 2:N:0:1
TACCAGGGTATCTAATCCTGTTTGCTCCCCACGCTTTCGAGCCTCAGCGTCAGTAATGGACCAGTATGTCGCCTTCGCCACTGGTGTTCTTCCGAATATCTACGAATTTCACCTCTACACTCGGAGTTCCACATACCTCTTCCATACTCAAGATAGCCAGTATCAAAGGCAATTCCAAGGTTGAGCCCTGGGCTTTCACCTCTGACTAAACTATCCGCCTACGCTCCCTTTACACCCAGTAGTGTTC
+
CCCCCGGGGGGGGGGGGGGGGGGGGGGGGGGGGGGGGGGGGGGGGGGGGGGGGGGGGGGGGGGGGGGGGGGGGGGGGGGGGGGGGGGGGGGGGGGGGGAFGGGGGGGGGGGGGGGFGGGFADGGGGGGGGGGGGGGF?FEFGGFFFGCGFGCFGGFCGGFFGFGFFDEDGFDFFFFD+=5FGGF5ECDFFGFFGG6AEGFFBCBEFFFCECEEFGC=FDFFB=DFGFGGGFFFFEBG=(.989(18*
@M00200:205:000000000-AKKM3:1:1101:16000:5278 2:N:0:1
TACTGGGGTATCTAATCCTGTTTGCTCCCCACGCTTTCGCACCTCAGTGTCAGTGTTGGTCCAGGTAGCCGCCTTCGCCACTGGTGTTCCTTCCTATATCTACGCATTTCACCGCTACACAGGAAATTCCACTACCCTCTACCACACTCTAGCCTGACAGTTCGAAATGCCGTTCCCAGGTTAAGCCCGGGGCTTTCACATCTCGCTTACCAAACCACCTACGCCCGCTTTATGCCCCGTAGTGTTC
+
CCCCCGGGGGGGGGGGGGGGGGGGGGGGGGGGGGGGGGGGGGGGGGGGGGGGGGGGGGFEGGDGGGGGGGGGGGGGGGGGGGGGGGGGGGGGGGGGGGGGGGGGGGGGGGGGGGGFGGGGGGFFGGGGGGGGGGGGGFGB9EGFGFGFGBFGGD?BFGGDEFED<?6DFFFFAFFFBFGFGGGGFCFFFGGDFEGD<EGFFF495AFDFF=EB)>E=GBB=:5?-/):)18C)647B(((63;(9<C
@M00200:205:000000000-AKKM3:1:1101:7945:5293 2:N:0:1
TACTAGGGTATCTAATCCTGTTTGCTCCCCACGCTGTCGCGCCTCAGCGTCAGCCACAGCCCAGCAGACCGCCTTCGCCACCGGTGTTCTTCCGGATCTCTACGCATTCCACCGCTACACCCGGAATTCCATCTGCCTCTACTGTGCTCAAGCTCGACAGTTCGCACGGCCGACTCGGGGTTGAGCCCCGAGCTTTCACCGCACGCTTGTCAAGCCGCCTACGCGCCCTTTACACCCAATAGTGTTCAGCC
+
CCCCCGGGGGGGGGGGGGGGGGGGGGGGGGGGGGGGGGGGGGGGGGGGGGGGGGGGGGGGGGGGGGGGGGGGGGGGGGGGGFGGGGGGGGGGGGGGGGGGGGGGGGGGGGGGGGGEGGGGGGGGGGGGGGGGGGGGGFGFFGGFGFGFGFFFGGG>BG7>FGEDABGGDGFFFF4*9AD4=CG84:8>EDCBFGGFFCG<0;061;B:18>2:BGF0>BB6<1)3C7D/9)-6)),:018:BF).6442),
@M00200:205:000000000-AKKM3:1:1101:20082:5392 2:N:0:1
TACCAGGGTATCTAATCCTGTTTGCTCCCCACGCTTTCGCGCCTCAGCGTCAGTTACAGTCCAGAGAGCCGCCTTCGCCACTGGTGTTCCTCCACATCTCTACGCATTTCACCGCTACACGTGGAATTCCGCTCTCCTCTTCTGCACTCAAGTCTCCCAGTTTCCAGTGCGTCACGGGGTTGAGCCCCGCACTTAGACACCAGACTTAAGAAACCGCCTGCGCGCGCTTTAAGCCCAATAGTGTTC
+
CCCCCGGGGGGGGGGGGGGGGGGGGGGGGGGGGGGGGGGGGGGGGGGGGGGGGGGGGGGGGGGFGGGGGGGGGGGGGGFGGGGGGGGGGGGGGGGGGFGGGGGGGGGGGGGGGGGFGFGFEDFEGFFGGGGGGGGGGFGFFGGFGFGFGFGGGGGFFGGFFG>FFFGCDGBFEADAEEGFDC7FFFFEEDE>ECCFFEGFFFDDF=5CEFFF23:86D8(31:>98:)9>AFD)48/877<))6<4
@M00200:205:000000000-AKKM3:1:1101:13148:5400 2:N:0:1
TACTGGGGTATCTAATCCCGTTTGCTCCCCACGCTTTCGCGCCTCAGCGTCAGGAATTGCCCAGAGACCCGCCTTCGCCACCGGTGTTCCTCCCGATCTCTACACATTTCACCGCTACACCGGGAATTCCAGTCTCCTCTGCAATCCTCTAGAACAGCAGTATCGATCGACGTTCTTCGGTTGAGCCGAAGGATTTCACGACCGACTTGCCATCCCGCCTACGCGCCCTTTACGCCACATAGTGTTA
+
CCCCCGGGGGGGGGGFGGGGGGGGGGGGGG<FFEGGEFGDEGGEGGFGEFGGDGFGGCGG,<<AFFGFFFFEGGGGGGGG@FGEGGGGGGD<AC=CFGFGGGAA=D:AEFGGGCEEGGC4,@8CFEFGGGCG9E8EDFG9DFFDFBGEGFG9CFFFFFGFGG7@)@FFEEB@>>FFFFF5CC796D4:?DEAFGFG>/==>6(.:906<4/44.=;;DE:?1<.65BGGF?A<123*((5)464<))
@M00200:205:000000000-AKKM3:1:1101:24321:5427 2:N:0:1
TACAAGGGTATCTAATCCTGTTTGCTCCCCACGCTTTCGAGCCTCAGCGTCAGTAATGAGCCAGTGTGTCGCCTTCGCCACTGGTGTTCTTCCGAATATCTACGAATTTCACCTCTACACTCGGAGTTCCACACACCTCTCTCATACTCAAGACACCCAGTATCAAAGGCAATTCCGAGGTTGAGCCCCGGGATTTCACCCCTGACTTAAATGTCCGCCTACGCTCCCTTTACACCCAGTAGTGTTC
+
CCCCCGGGGGGGGGGGGGGGGGGGGGGFG7FGGGCFGGGGGGGFGFGGDGFGCFF@FGFFGGGGGGFGGGGGG=FGGGGGGGGGDFCCECEGGGDGCD;,4=CCCCFGDBE9F940?E=<;DFEFEE@CFFFFGGGGB?5D=F8D7+98D8+6?DF5EC066*30?F,5D?DDB+?*@=0>D++68GFFD6?*9:CF@GF9=>):>A6A;ACC*,5:DA@9=>E2::D*7)79E<3B(3(63)6))9
@M00200:205:000000000-AKKM3:1:1101:25656:5439 2:N:0:1
TACGCGGGTATCTAATCCCGTTCGCTCCCCCAGCTTTCGCGAATCAGTGTCAGGGATGGCCCAGGTGACCGCCTTCGCCACTGGCGTTCCTCCCGATATCTACGCATTTCACCGCTACACCGGGAATTCCATCACCCTCTGCCACCCTCAAGCCCGCCAGTCTGGCGCGACCTCTCACAGTTGAGCTGTGAGCTTTCACACGCCACTTAACAGGCCACCTACTCGCGCTTTAAACCCAATAGTGTTCAGA
+
CCCCCGGGGGGGGGGGGFGGGGGGGGGGFEGGGGGGGGGGGGGEGGGGGGGFFGGGGGGGGGGGGGGGGGGGGGGGGGFEGFFGGFCBFGGGGGEGDCEGFDCFGE7FFGDDFGGBC:EFGGGGEEFGGGGGFGGDGFGFFFGFFFDCFFGCFFFEFCDEGGFGDFGD8EEBFFAFBFFFFG@7AC@FFDF@AFGGFFGFEBFD9<0<4>AB<B5?(*8<?BF4:CDGCC324-.3838:?BAD<9>:9)
@M00200:205:000000000-AKKM3:1:1101:14798:5444 2:N:0:1
TACCCGGGTATCTAATCCTGTTTGCTCCCCACGCTTTCGCGCCTCAGCGTCAATTACGGGCCAGATAGCCGCCTTCGCCACTGGTGTTCTTCCCAATATCTACGAATTTCACCTCTACACTGGGAATTCCACTATCCTCTCCCGCATTCAAGCTCATCAGTATCAAGCGCAGCCCCCAGGTTGAGCCCGGGAATTTCACGCCTGACTTGATAAGCCGCCTACGCGCCCTTTATACACAATAGTGTTC
+
CCCCCGGGGGGGGGGGGGGGGGGGGGGGGGGGGGGGGGGGGGGGGGGGGGGGGGGGGGGGGGGGGGGGGGGGGGGGGGGGGGCFEGFGGGGGGGGGGGGGGGGGGGGGGGGGGGGFGGGGGGGGGGGGGGGGGGGGFFGFFGGEGBG>FFG?EGGFFGGFGGFGFFGGFGFFFFEFFFGFGCFGFGGFFDG>EGGGFFGFFFFFBEEC=7CFFFGF>C:<@@F3(38C554)6::)<2:72<AA<A<
@M00200:205:000000000-AKKM3:1:1101:4272:5444 2:N:0:1
TACTCGGGTATCTAATCCTGTTCGCTCCCCACACTTTCGCTCCTCAGCGTCAGGATATTCCCAGAGAACCGCCTTCGCCACCGGTGTTCCTCCTGATATCTGCGCATTTCACCGCTACACCAGGAATTCCGTTCTCCCCTGAATACCTCTAGTCTGCCCGTATCGGAAGCAAGCCAGGTGTTAAGCCCCTGGTTTTCACTCCCGACGCGACAAACCGCCTACGAGCCCTTTAAGCCCAGTAGTGTTCCGCT
+
CCCCCGGGGGGGGGGGGGGGGGGGGGGGGGGGGGGGGGGCFGEGGGGCGGEGDGFFEGGGAEDFGGGGGCGGGGGGGGGG7FGCGGGGGAFGFFGGCEGGGGGGGGGGGGGGGGGE>FGGGFEEGGGGGGFACGGGD5@DF3=DFFGFGFG8@FGFF9D?C>DGAB>+5D58FDF6F?+:@C@=89,<ACF>AGFCFEC46@4>=A999969(=CEBGF<2=(81C:F0>):)-9(;4(,5)).)6))(((
@M00200:205:000000000-AKKM3:1:1101:26470:5451 2:N:0:1
TACTAGGGTATCTAATCCTGTTTGCTCCCCACGCTTTCGAGCCTCAGCGTCAGTACTGGACCAGTATGTCGCCTTCGCCACTGGTGTTCTTCCGAATATCTACGAATTTCACCTCTACACTCGGAGTTCCACCTACCTCTTCCATACTCAAGATAGCCAGTATCAAAGGCAATTCCCAGGTTGAGCCCTGCGCTTTCACCTCTGACTAAACTATCCGCCTACGCTCCCTTTAAACCCAGTAGTGTTCATAT
+
CCCCCGCGGGGGGGEGGGGFGGGGGGCEGGGGDF7FGGEGGGGGGG?FGGGE@FF,CFGCFC<@CFFFEB@FFGGG?EBB@=FGGGGFFGGGG@:CGFFGGGCF:=FGGGGFGGGFGGGGD8++FBCFGF8=8D=EFFGFFGGBA;DDGFGCEDFFFGC04=;FE93,*@DDF<<+0@8DBF+=6,8::D,9@E6C8CGFECFB@EEC@):=*AE@D5?@D=A>>E?CC:E659>2B95B:;1(8*99**/
@M00200:205:000000000-AKKM3:1:1101:20437:5456 2:N:0:1
TACACGGGTATCTAATCCTGTTCGCTCCCCATGCTTTCGCTCCTCAGCGTCAGGTAATGCCCAGAGAACCGCCTTCGCCACCGGTGTTCCTCCTGATATCTGCGCATTCCACCGCTACACATGGAATTCCACTCTCCTCTACTGCACTCAAGTCTAACAGTTTCCAATGCACACAATGGTTGAGCCACTGCCTTTTACATCAGACTTATTAAACCACCTGCGATCGCTTTACACCCAATAGTGTTC
+
CCCCCGGGGGGGGGFGGGGGGGGGGGGGGGGGGGGGGGGGGGGDGGGGGGGGGGGGGGGGGGFGGGGGCFFGGGGGGGGEGGGGGDFCGGGGGGGGGGGGGGGGGGGGGGGGGEGFGCFGFFGEFFFGGGGG?FCFGFGCFGGFGFGFGFEF>FFFFGGFGGE@DBF8*@9DDDFFFFFFG8??F6C5?7FFFGGG>CG*;A=@E@*:EAEEFFFCBC4)>>)*/4)2CCCEEE(5B(6=EF6?6?
@M00200:205:000000000-AKKM3:1:1101:18972:5467 2:N:0:1
TACTAGGGTATCTAATCCTGTTTGCTCCCCACGCTTTCGAGCCTCAGCGTCAGTAATGGACCAGTATGTCGCCTTCGCCACTGGTGTTCTTCCGAATATCTACGAATTTCACCTCTACACTCGGAGTTCCACATACCTCTTCCATACTCAAGATAGCCAGTATCAAAGGCAATTCCAAGGTTGAGCACTGGGCTTTCACCTCTGACTAAACTATCCGCCTACGCTCCCTTTAAACCCAGTAGTGTTC
+
CCCCCGGGGGGGGGGGGGGGGGFGGGGGGGGGGGGGGGGGGGGGGGGGGGGGGGGGGGGGGGGGGGGGGGGGGGGGGGGGGGGGGGGGGGGGGGGGGGGGGGGGGGGGFGGGGGGDGGGGGFGGGGG8FFCFGGGGGFGEFGA9FFGFFFGGGFGDB8D:DFEGFFGFF=FDF5+DFFFDEGDCFG,:*=D0DFFFF7C*:CF@EF*;:)8C@@C?AFF)>C>ADGFG@CB;6>=BDA(.8*1(8*7
@M00200:205:000000000-AKKM3:1:1101:27350:5496 2:N:0:1
TACGCGGGTATCTAATCCTGTTTGCTCCCCACGCTTTCGAGCCTCAGCGTCAGTAATGGACCAGTATGTCGCCTTCGCCACTGGTGTTCTTCCGAATATCTACGAATTTCACCTCTACACTCGGAGTTCCACATACCTCTTCCATACTCAAGATAGCCAGTATCAAAGGAAATTCCAAGGTTGAGCCCTGGGCTTTCACCTCTGCCTAAACTATCCGCCTACGCTCCCTTTAACCCCAGTAGTGTTC
+
CCCCCGGGEGGGGGGGGGGGGGGGGFGGGGGGGGGDFGEGGGGGGFGGGGGGGGGGGGGGGGGGGGGCGFEGGGG:?CGGGGGGGGGEGGGGGGCEGFDG8DGGGFGG8FFGGG8DFFG<;DDEGDGFGGGGG?FFF?AEFGFFGFD<8DFGGGGFF?=?EG79F7DGB,6:FCFFFCGFFGGF*@CFFFGCFGFDFFDEFFEB*1>;6>BE4ADEAGD27:=;@=4CFFEEC**-*/:;)6/3C)1
@M00200:205:000000000-AKKM3:1:1101:19708:5538 2:N:0:1
TACGAGGGTATCTAATCCTGTTTGCTCCCCACGCTTTCGTGTCTCAGCGTCAGTGATGGTCCAGAAAGCCGTCTACACCGCAGGTGTTCCTCCTGATATCTACGCATTTCACCGCTACACCAGGAATTCCGCTTTCCTCTCCCATACTCAAGCAATCCAGTTTTCGGCGCACCCTCCCAGTTGAGCCGGGAGATTTCACACCGAACTTAGACCACCGCCTACACACTCTTTAAACCCAGTAGTGTCCAGA
+
-ACCCEGG@FFGGGGGGGFGFEGCGGGFFGGGCFGEFFEF<@FFGFFFDGGGGGFGGFGGFFCEGGGGGGGGGGGGGGGGGGGGGGGDFGGGGD@FBFFGFFF:CGGFEFGGGGG5?FGGGGGGGGG8FEFEGGGG9DDFF?=D;?D>87=8ED=FBED6=F*=EACEDD>>ADF?BEGFF,+B9CGFF5>?AF9@6AF4<)->@=DE:@C@BBFE@GFF;:EF<E5<:1))<C<@G7(.-4::<).-).
@M00200:205:000000000-AKKM3:1:1101:8253:5539 2:N:0:1
TACTGGGGTATCTAATCCTGTTCGCTCCCCACGCTTTCGCACCTCAGTGTCAGTATTAGCCCAGGTGGTCGCCTTCGCCACTGGTGTTCCTTCCTATATCTACGCATTTCACCGCTACACAGGAAATTCCACCACCCTCTGCCATACTCTAGCTTGCCAGTTTTGGATGCAGTTCCCAGGTTGAGCCCGGGGCTTTCACATTCAACTTAACAAACCACCTACGCGCGCTTTATACCCAGTAGCGTTC
+
CCCCCGGGGGGGGGGGGFGGGGGGGGGGGGGGGGGGGGGGEFGGGGGGFGGGGGGGGGFGDFGGGGGGGGGGGGGGGGGGGGFGFFGGGGGGGGGGGGGGGGGGGGGGGGGGFGGFGGGGGGGGFGGFGGFGGGGGGFFFFGGFGFGCGFGGGGGFFGFD8?;DDDGGFGFFFFFFFFGFGGGGFFGF5CEFFGGGFFGFFFFFCEF@38;4>BFF9?;23((/(4.8C8;)7??CG@;3))),(4,
@M00200:205:000000000-AKKM3:1:1101:9515:5545 2:N:0:1
TACGCGGGTATCTAATCCTGTTCGCTCCCCACACTTTCGCTCCTCAGCGTCAGGTAATGCCCAGAGAACCGCCTTCGCCACCGGTGTTCCTCCTGATATCTGCGCATTTCACCGCTACACCAGGAATTCCGTTCTCCCCTGCATACCTCTAGTCTGCCCGTATCGAAAGCAAGCGCCGTGTTAAGCACGGCGTTTTCACTCCCGACGCGACAAACCGCCTACGAGCCCTTTAAACCCAATAGTGTTCAGCT
+
CCCCCGGGGGGGGGGGGGGGGGGGGGGGGGGGGGGGGGGGGGGGGGGGGGGGGGGGGGGGGGGGGGGGGGGGGGGGGGGGGGDFGGGGGGGGGGGGGGGGGGGGGGGGFGGGGCEFCFFGGGGGGEGFGGGGGGGGFFGDFGGFGFGFGBFDFFGFFFCEGGFGAFFGFGF@F5BBAFGEGGGEFGGFF)?EFGGGFCF?E8;>DF@FB>FB6?GF6C@<6:6<:E:FD*22:<7:EF(()6>2))66<4)
@M00200:205:000000000-AKKM3:1:1101:21836:5568 2:N:0:1
TACGGGGGTATCTAATCCCGTTTGCTCCCCTGGCTTTCGCGCCTCAGCGTCAATACCGGTCCAGGATGCCGCCTTCGCCACCGATGTTCCTCCAGATATCTACGCATTTCACCGCTACACCTGGAATTCCACATCCCTCTCCCGGATTCGAGCCTGCCGGTCTCGGACGCAGTTCCCGGGTTGAGCCCGGGGATTTTCCGTTCGACTTAGCAGGCCGCCTACGCGCCCTTTACACCCAGTAGTGTTCAG
+
CCCCCGGGGGGGGGGGGGGGGGGGGGGGGGGGGGGGGGGGGGGGGGGGGGGGGGGGGGGEGGGGGGGGGGGGGGGGGGGGGGGGEGGGGGFGGGGGGGGGGGGGGGGGGGGGGGGFGGGGGGGGGGGGGGGGGGGGGFCDDGGFGDGACBGCDDGFFFC0@D>F9FDG>EA9>CFFFFGFFCCFFGDFAGGF)2C49)34:?FFB??1<6<<26CEFGF?FBF74CBG3>09AA>BG(054442-)6-6
@M00200:205:000000000-AKKM3:1:1101:16229:5573 2:N:0:1
TACAGGGGTATCTAATCCCGTTTGCTCCCCACGCTTTCGCGCCTCAGCGTCAGGAGGTGGCCAGAGACCCGCCTTCGCCACCGGTGTTCCTCCCGATCTCTACACATTTCACCGCTACACCGGGAATTCCAGTCTCCTCTCCACCCCTCCAGACCGGCAGTTTCGGAGGCCCTTCTGCGGTTGAGCCGCAGGCTTTCACCACCGACTTGCCGCTCCGCCTACACGCCCTTTAAGCCCAATAGTGTTC
+
CCCCCGGGGGGGGGGGGGGGGFGGGGGFGGGGGGGGGGGGGGGGGGGGGGGGGGGGGGGG8FFGGGGGGGGGGGGGGG@EFGGGGGGGGGGG8FFGGGGGFGGFEFGG8FGGGGGAGGGGGGGG=EEGCGGFFGFGGFFDDEGFEEG=GFG?DFFF>E>5DFFGFFDE*:9AFFFFCFD?FCD*;CGFFGGDB62;ACGFFF?((39(4A:0;3EG:DEFFFFF(:7C/049:AFFGF?03:A9:-4
@M00200:205:000000000-AKKM3:1:1101:25763:5579 2:N:0:1
TACGAGGGAATCTAATCCTGTTTGCTACCCACGCTTTCGAGCCTCAGTGTCAGTTACAGTCCAGAGAGCCGCTTTCGCCACCGGTGTTCCTCCATATATCTACGCATTTCACCGCTACACATGGAATTCCACTCTCCTCTACTGCACTCAAGTCTAACAGTTTCCAATGCACACAATGGTTGAGCCACTGCCTTTTACATCAGACTTATTAAACCACCTGCGCTCGCTTTACGCCCAGTAGTGTTC
+
CCCCCGGGGGGGGGGGGGGGGGGGGGGGGGGGGGGGGGGGGGGGGGGGGGGGGGGGGGGGGGGGGGGGGGGGGGGGGGGGGGGGF>FGGGFGGGGGGGGGGGGGEGDFGGFFGGGEGGGGGGFGGGGGFCFGGGGEGFGFFFGFGF?DDFGFDFGFFGGFAFEFBBDFBGFFF5BFBFGDFEGGFG8FFGE9*@AFFEGFFF@CFEEEC=EAECCEDG*555597*9CGD=;@(>BC-(9**(/.?
@M00200:205:000000000-AKKM3:1:1101:26942:5582 2:N:0:1
TACTGGGGTATCTAATCCTGTTTGCTACCCACGCTTTCGAGCCTCAGTGTCAGTTACAGTCCAGAGAGCCGCTTTCGCCACCGGTGTTCCTCCATATATATACGCATTTCACCGCTACACATGGAATTCCACTCTCCTCTACTGCACTCAAGTCTAACAGTTTCCAATGCACACAATGGTTGAGCCACTGCCTTTTACATCAGACTTATTAACCCACCTGCGCTCGCTTTAAGCCCAGTAGTGTTC
+
CCCCCFDGGGGGGGG,FFGGCFFGGGGGGGFGGGDGGGGGFGEGEFGEGGFDFFFCFF,C@FGFFF<7F?7FCFG,,8BF@EGGGGGGFCDFGFFGGFG,@FG::8CCFDCG9,49?F@EGGGGGGGGGGCFFG=,A?EDBEGDDDFFGF8DFFFFFF?FF9>D>9EFFF?D@DAFF8+4D+DC58@**6,@69<?9:77**5*:3;C7;=C7*@5)3*5@5A*54/*97>/5>(2,5;4>*(1*/
@M00200:205:000000000-AKKM3:1:1101:18386:5584 2:N:0:1
TACAAGGGTATCTAATCCTGTTCGCTCCCCACGCTTTCGCGTCTCAGCGTCAGTACCGTCCCAGAGAGCCGCTTTCGCCACGGGTGTTCCTCCCGATATCTGCGCATTTCACCGCTACACCGGGAATTCCACTCTCCTCTTCCGGACTCTAGCCCGACGGTTTCCATCGACGTCTCGAGGTTGAGCCTCGAGTTTTCACAACGGACCTGCCGGGCCGCCTACACGCTCTTTACGCCCAATAGTGTTC
+
CCCCCGGGGGGGGGGGGGGGGGGGGGGGGGGGGGGGGGGGGGGGGGGGGGGGGGGGGGGGGGGGGGGGGGDGGEGGGGGGGGECFGGGGGGGGGGGGGGGGGGGGGGGGGGGGGGFGGGGGGGGGGGGGGGGGGGGGFGFFGGBG>DAGFG?F7D>AEDBCDFGFFGG4DBFFFFFFADFGGGFFGGFF3=>FGGGFFGFEDF;;29BB?F99>EEBG;08?BF?C)95:4<:16;EF02746A256
@M00200:205:000000000-AKKM3:1:1101:6949:5593 2:N:0:1
TACGAGGGTATCTAATCCTGTTTGCTCCCCACGCTTTCGAGCCTCAGCGTCAGTAATGGACCAGTATGTCGCCTTCGCCACTGGTGTTCTTCCGAATATCTACGAATTTCACCTCTACACTCGGAGTTCCACATACCTCTTCCATACTCAAGATAGCCAGTATCAAAGGCAATTCCAAGGTTGAGCCCTGGGCTTTCACCTCTGACTACACTATCCGCCTACGCTCCCTTTACACCCACTAGTGTTCAGCT
+
CCCCCGGGGGGGGGGGGGGGGGFGGGGGGGGGGGGGGGBFGGGGGGGGGGGGGGGGGGGGGGGGGGFGGGEFEGGGGGGGGGGGFGGGGGGGGGGGGGGGDFGGGGGGGGGGGCFFFGAFDGGEGGGGGGGGGGFEGFGFFGGBGFGFFC?FG?F5F88*6DBGFF8D*DFDFE?FF+=?FED6*=DDFG+*@FGGFCFECBE@>CCF):55C@E@>FEDDD29>GEG>85C*/7(=((-.*19**941**
@M00200:205:000000000-AKKM3:1:1101:16179:5603 2:N:0:1
TACTGGGGTATCTAATCCTGTTTGCTACCCACGCTTTCGAGCCTCAGTGTCAGTTACAGTCCAGAGAGCCGCTTTCGCCACCGGTGTTCCTCCATATATCTACGCATTTCACCGCTACACATGGAATTCCACTCTCCTCTACTGCACTCAAGTCTAACAGTTTCCAATGCAAACAATGGTTGAGCCACTGCCTTTTACATCAGACTTATTAAACCACCTGCGCTCGCTTTATGCCCAGTAGTGTTC
+
CCCCCGGGGGGGFGGGGGGGGGGGGGGGGGGGGGGDGGGGGFGGGGGGGGGGGGGCFGGGGGGGGGGGGGGGGGGGGGGGGGGGGGGGGGGGGGGGGGGGFGGGGGGGGEDGGECBGGGDFGGGGGGGGGGGGGGGGFCDFGGFGF?DDFEGGGGFFEDFFGBGFDDADCD*98?DFFGFGEGGFGGFF?DDFGGCFFFEF6@=@8*:CCE7EF?CCCF@@A=3:;*/@CC*/450,5(9?@@C4*
@M00200:205:000000000-AKKM3:1:1101:12505:5637 2:N:0:1
TACAGGGGTATCTAATCCTGTTTGCTCCCCACGCTTTCGAGCCTCAGCGTCAGTAATGGACCAGTATGTCGCCTTCGCCACTGGTGTTCTTCCGAATATCTACGAATTTCACCTCTACACTCGGAGTTCCACATACCTCTTCCATACTCAAGATAGCCAGTATCAAAGGCAATTCCAAGGTTGAGCCCTGGGCTTTCACCTCTGACTAAACTATCCGCCTACGCTCCCTTTAAACCCAGTAGTTTTC
+
CCCCCGGGCGGGGGGGGGGGGGGGGGGGGGGGGGGGGGGGGGGGGGGGGGGGGGGGGGGGGGGGGGGGGGGGGGGGGGGGGGGGGGGGGGGGGGGGDGGGGGGGGGGGGGGGGGGFGGGGFGCBECCGGGGGGGGGFBGFFGGFGFGEGFGDGGFFFGGBDGCGFFGGFGFFFFFFFFC5C=8DDGGFF?FDF67C8*,@@CFEFFBA6):EEEGGFGFFFD9/5CEGGGF=E6*>E2-0//**81*
@M00200:205:000000000-AKKM3:1:1101:12291:5662 2:N:0:1
TACGAGGGTATCTAATCCTGTTTGCTCCCCACGCTTTCGAGCCTCAGCGTCAGTAATGGACCAGTATGTCGCCTTCGCCACTGGTGTTCTTCCGAATATCTACGAATTTCACCTCTACACTCGGAGTTCCACATACCTCTTCCATACTCAAGATCGCCAGTATCAAAGGCAATTCCAAGGTTGCGCCCTGGGCTTTCCCCTCTGACTAACCTATCCGCCTACGCTCCCTTTACGCCCACTAGTGTCCAGA
+
CCCCCEGGGGGGGGGGGGAFCGGDFFGGGGGGGG>CFGCFGGGGGGGGGFFFGGGFGGFFGGFGGGGGGGEFGEEGGGGGGFFCFGEFFG8?E?@FG?FFGFGGGGGGGGGGGCF68FEG9DFCG8CFFA,@+AFG,;EEBFGFFFGB8+@=BF+09CG>FGEF*++DFG6=DD7D;9803@D+*3CBED7FFC?FCE6@C>)130*>65<E4*?EADADFFFB28BF0:7*9(6(B;(6(7/9?)193)
@M00200:205:000000000-AKKM3:1:1101:23666:5693 2:N:0:1
TACGCGGGTATCTAATCCTGTTTGCTCCCCACGCTTTCGAGCCTCAGCGTCAGTAATGGACCAGTATGTCGCCTTCGCCACTGGTGTTCTTCCGAATATCTACGAATTTCACCTCTACACTCGGAGTTCCACATACCTCTTCCATACTCAAGATAGCCAGTATCAAAGGCAATTCCAAGGTTGAGCCCTGGGCTTTCACCTCTGACTAAACTATCCGCCTACGCTCCCCTTATGCCCAATAGTGTTC
+
CCCCCGGGGGGGGGGGGGGGGGGGGGGGGGGGGGGGGGGGGGGGGFGGGGGEGGGGGGGGGGGGGFGGGGGGGGGGGGGEGGGGGGFEGGGGGGGGDGFGGGGGGGGGGGGGGGGBFGGFFGGGGGEGGGGGGGFFGFADFFGFGBGEFFGGGGGFDFFFGG>GFFGGFFFDF6D7DCF?FEGGAFGF*=CFFGFFFFGFF@6C516A@))11>B>>FE453@4@EFG<C56>447<;0(3>C<6??
@M00200:205:000000000-AKKM3:1:1101:23471:5700 2:N:0:1
TACAAGGGTATCTAATCCCGTTTGCTCCCCTAGCTTTCGCGCCTCAGCGTCAGTGTCGGTCCAGGAAGCCGCCTTCGCCACCGGTGTTCCTCCGGATATCTACGTATTTCACCGCTACACCCGGAATTCCGCTTCCCTCTCCCGAACTCAAGCCTCGCAGTTTTCCACGCCATTCCCCGGTTGAGCCGGGGGATTTCACGCGGAACTTACAAGACCGCCTACGCGCCCTTTAAACCCAGTAGTGTTGAGAC
+
CCCCCGGGGGGGGGGGGGGGGGGGGGGGGGGDDGGGGGGGGGGGGGFGGGGGGGGGGGGGGGGGGGGGGGGGGGGGGGGGGGGGFGGGGGGGGGGGDGGGGGGGG8EFGGGGGGGBGGGGGGDE+=DCGGGG6+@@FFFDFGGE+@GDGFGGGGGFFGG>ECCC;8DGBG>5DEFFFFDBFC47AFFBFDG>BGCFF3C<DF96>B3<)-42>FGFFGEB?<BFBGEG)9)).48?GF((--68<2(-4(.
@M00200:205:000000000-AKKM3:1:1101:7485:5714 2:N:0:1
TACAGGGGTATCTAATCCTGTTTGCTCCCCACGCTTTCGCGCCTCAGCGTCAGAACCGGACCAGTCAGCCGCCTTCGCCACTGGTGTTCTTGCGAATATCTACGAATTTCACCTCTACACTCGCAGTTCCACTAACCTCTTCCGGTCTCAAGCCATACAGTATCGAAGGCAATTCTGTGGTTGAGCCACAGGCTTTCACCCCCGACTTATAAAGCCGCCTACGCGCCCTTTAAGCCCAGTACTGTTC
+
CCCCCGGGGGGGGFGGGGGGGGFGGGGGGGGGGGGGGGGGGGGGGGGGGGGGGFGFFGGGGGGGGGGGFGGGGGGGGGGGGGGGFGGGGGFDGGDFGGGGGGGG7EGGGGGGGGGFGGFGAEGGGEGGGGGGGGCFGFGFFGGBCAGFGFGGGFGFFGGFG+CGFFF+*DF59CF+=35*DE7CAFC>9;CF*;CGFEG3:=9BB>@D97<C<CFG;GF4<@@39E>G57:A<>).;0:,))44)))
@M00200:205:000000000-AKKM3:1:1101:14267:5719 2:N:0:1
TACTAGGGTATCTAATCCCGTTTGCTCCCCTGGCTTTCGCGCCTCAGCGTCAGTGTCGGTCCAGGAAGCCGCCTTCGCCACCGGTGTTCCTCCGGATATCTACGCATTTCACCGCTACACCCGGAATTCCGCTTCCCTCTCCCGAACTCAAGCCTCGCAGTTTTCCACGCCATTCCCCGGTTGAGCCGGGGGATTTCACGCGGAACTTACAAGACCGCCTACGCGCCCTTTCAACCCAGTAGTGTTC
+
CCCCCGGGGGGGGGGGGGGGGGGGGGGGGGGGGGGGGGGGGGGGGGGGGGGGGGGGGGGGFGGGGGFGGGGGGGGGGGGGGGGGGGGGGGGGGGGEGGGGGGGGGGGGGGGGGGGFGGGGGGGGDGDFGGGGGGGGGFGFFGGFGFGFGFGGGGGFFGGFGGCGEFGGEGFADEFFFFGEFEGGFGGFDGDB)AF4@3C?79>F9>:A>DFBF4CE2DD<???>2E)95934:)6:E<F?99<?449
@M00200:205:000000000-AKKM3:1:1101:20985:5720 2:N:0:1
TACAGGGGTATCTAATCCTGTTTGCTACCCACGCTTTCGAGCCTCAGTGTCAGTTACAGTCCAGAGAGCCGCTTTCGCCACCGGTGTTCCTCCATATATCTACGCATTTCACCGCTACACATGGAATTCCACTCTCCTCTACTGCACTCAAGTCTAACAGTTTCCAATGCACACAATGGTTGAGCCACTGCCTTTTACATCAGACTTATTAAACCACCTGCGCTCGCTTTAAACCCACTAGTGTTC
+
CCCCCGGGGGGGGGGGGGGGGGGGGGGGGGGGGGGGGGGGGGGGGGGGGGGGGGGGGGGGGGGGGGGGGGGGGGGGGGGGGGGGGGGGGGGGGGGGGFDGGGGGEGGGGGGGGGG9CFGGGGGGFFGCEAEFFFFGDFFEBFGFGFFEGDGGFFGFFGGFGGEGFFGGFGFFFFFFFFC<CE?8FFGFFGCFFAFGACG@CA<*8007CEE@AE6DCGAE=:9*:=B7FF;?E>85C(72784>E?
@M00200:205:000000000-AKKM3:1:1101:26248:5730 2:N:0:1
TACAAGGGTATCTAATCCTGTTTGCTCCCCACGCTTTCGCACCTCAGCGTCAATACATGTCCAGTTAGTCGCCTTCGCCACTGGTGTTCTTCCGAATATCTACGAATTTCACCTCTACACTCGGAGTTCCACACACCTCTCTCATACTCAAGACACCCAGTATCAAAGGCAATTCCGAGGTTGAGCCCCGGGATTTCACCCCTGACTTAAATGTCCGCCTACGCTCCCTTTAAGCCCAGTAGTGTTACTAT
+
CCCCCGGGGGGGGGGGGGGGGGFGGGGGGGGGGGGGGGGGGFEGGGGGGGGGGGGGGGGGGGGGGFGGGGGGGGGGGGGGGGFGGGGGGGFGFGDGGGGGGFEDCFGGGC;FGGGFGGGGFFCGFGCFFGGGGG8CDFGFBEGFC<FBGB==EFFFFGFD8DEGF+?D;EFDFBFC5?CEGDGGFG?FEDGFFDGGF@C@5:=@:76<;/8A*:DC)58==B2)-4:<*;)7)7>;FD1..9C@C))))..
@M00200:205:000000000-AKKM3:1:1101:10429:5785 2:N:0:1
TACACGGGTATCTAATCCTGTTTGCTACCCACGCTTTCGAGCCTCAGTGTCAGTTACAGTCCAGAGAGCCGCTTTCGCCACCGGTGTTCCTCCATATATCTACGCATTTCACCGCTACACATGGAATTCCACTCTCCTCTACTGCACTCAAGTCTAACAGTTTCCAATGCACACAATGGTTGAGCCACTGCCTTTTACATCAGACTTATTAAACCACCTGCGCTCGCTTTACACCCAATAGTGTTC
+
CCCCCGGGGGGGGGGGGGGGGGGGGGGGGGGGGGGGGGGGGGGGGGGGGGGGGGGGGGGGGGGGGGGGGGGGGGGGGGGGGGGGGGGEFGGGGGGGGGAFFGGGGGGGGGGGGDGDGGGGGGGGFFCGGGGGGGGGGFEBFFGFGFGFGFFGEGFFFGGFG?9=9CFGFGFFFDFAFF?FGGFGFGGFFFGFFFCGFEFEFFFFF87CECEEFFGGFGFC@9)*/*:?FDFFF3:2;/-3;<?>C?
@M00200:205:000000000-AKKM3:1:1101:16755:5812 2:N:0:1
TACAAGGGTATCTAATCCTGTTTGCTCCCCACGCTTTCGAGCCTCAGCGTCAGTAATGGACCAGTATGTCGCCTTCGCCACTGGTGTTCTTCCGAATATCTTCGAATTTCACCTCTACACTCGGAGTTCCACATACCTCTTCCATACTCAAGATAGCCAGTATCAAAGGCAATTCCAAGGTTGAGCCCTGGGCTTTCACCTCTGACTAAACTATCCGCCTACGCTCCCTTTCAACCCAATAGTGTTA
+
CCCCCGGGGGGGGGGGGGGGGGAFGGGGGGGGGGGGGGGGGEFGGGGGGGGGGGGGGFCGGGGGGGGCFGGCFCGGGGGGGGFGGGGGGGGEGGGGGGGGGFGGG8FFGGGGGGGF?FGGGCFDCECFFGFGFGGGGFGFFGGFFFGFGFGGGGFFFGGFGGEFFFGFFGF<FEF7DFGFGGGFFGGDFFC??F?DFCFEE@=CCE5;@=@75CFFDFB=):8@)=5;9CE*27A=C9=2BC5?C5/
@M00200:205:000000000-AKKM3:1:1101:4660:5813 2:N:0:1
TACTAGGGTATCTAATCCTGTTTGCTCCCCACGCTTTCGCGCCTCAGTGTCAGTTACAGACCAGAAAGTCGCCTTCGCCACTGGTGTTCCTCCAAATCTCTACGCATTTCACCGCTACACTTGGAATTCCACTTTCCTCTTCTGCACTCAAGTTCCCCAGTTTCCAATGACCCTCCACGGTTGAGCCGTGGGCTTTCACATCAGACTTAAGGAACCACCTGCGCGCGCTTTATACCCAATAGTGTTC
+
CCCCCGGGGGGGGGGGGGGGGGFGGGGGGGGGGGGGGGGGGGGGGGGGGGGGDFGGGGCGGGGGGGGGGGGGGGGGGGGGGGDFGGGGGGGFGGFGGGGGGGGGGDEEFGGGEGGFGGGGGGGGGGGGGGGGGFCGGFGFFGGFGFGFGFFGFFGFFGGFD=7DBD+EFA?);8DDFFDBGGGFBFF5<CED:@@DFEGFEFFF5@CF;AE@@CG:>FF:=>297:?G):().5??B<@(6CE3)76
@M00200:205:000000000-AKKM3:1:1101:11448:5842 2:N:0:1
TACTAGGGTATCTAATCCTGTTTGCTCCCCACGCTTTCGCGCCTCAGCGTCAGTTACAGTCCAGAGAGCCGCCTTCGCCACTGGTGTTCCTCCACATCTCTACGCATTTCACCGCTACACGTGGAATTCCGCTCTCCTCTTCTGCACTCAAGTCTCCCAGTTTCCAGTGCGTCACGGGGTTGAGCCCCGCACTTAGACACCAGACTTAAGAACCCGCCTGCGCGCGCTTTATACCCAATAGTGTTC
+
CCCCCGGGGGGGGFGGGGGGGGGGGGGGGGGGGGGGGGGGDGGDGGGGGGGGGGGGGGGGGGGGGGFGGGGGGGGGGGGGGGGGGGGGGGGGGGFGGGGGGGGGEEEGGGGGGGGFGGGGGGGGGGGGGEGGGG8EFFGEFGGFGFGFGF8FGGGFFGGFGGEGDFGGFGDAF>>>DE6@FEFGFFGFEGGB4,=F+>9>F==258@EFE:C(-;C>G>?01;E;*:5CF22<AF?0422:<AA<4
@M00200:205:000000000-AKKM3:1:1101:27507:5843 2:N:0:1
TACGGGGGTATCTAATCCTGTTTGCTCCCCACGCTTTCGAGCCTCAGTGTCAGTTACAGGCCAGAGAGCCGCTTTCGCCACCGGTGTTCCTCCATATATCTACGCATTTCACCGCTACACATGGAATTCCACTCTCCTCTCCTGCACTCAAGTCTACCAGGTTCCAATGCATACAATGGTTGAGCTACTGCCTTTTACACCAGACTTAATAAACCACCTGCGCCCGCTTTACACCCAATAGTGTTA
+
CCCCCGGGCFGGFGF9FFGFFGGGGFGGGGGGGGGGFGGGGGGGG<FCFGGGGGGGGGGGGGGGGDFG7BFGCFGA:FCFE8CFGGGGFGFGGGGGGGG9F8FGG6FEFFCACEC>DC8FDFGGF,,@EFGGGGGGGFD9D8DDGB?DGF8DC77CFB=*+=*A@FCF*,+CAEFFCF+=@>5CF,,3;996CGFC+7D=))5)::/ACEEFF@,,6?663(()/33)89>))71(*6(67951.)
@M00200:205:000000000-AKKM3:1:1101:6621:5849 2:N:0:1
TACGAGGGTATCTAATCCCGTTTGCTCCCCACGCTTTCGCGCCTCAGCGTCAGTCTCCGTCCAGCGGGCCGCCTGCGCCACCGGTGTTCCTCCTGATCTCTACACATTTCACCGCTACACCAGGAATTCCACCCGCCTCTCCGGGACTCAAGAGCCACAGTCTCGGGCGCCGTTCCCGGGTTGAGCCCGGGGCTTTCACACCCGACTTCCGGCCCCGCCTACGCGCCCTTTATGCCCAGTCGTGTTCAGCT
+
CCCCCGGGGGGGGGGGGGGGGGGGGGGGGGGGGGGGGGGGGGGGGGGGGGGGGGGGGGGGGGGGGGGEGGGGGGGGGGGGGGGGGGGGGGFGFGGGGGGGGGGGGFGGGGFGGGGEGGGGGGFGGGGGGGGGGDDEGFGFFGEB6BGFGFGF,;FFFGGFGGFGE4**:C?B;<FAFBCBEEG*6CGFFGGFFGEFFAGA?F09036:AA:9>>:=9CDFF?(8(27D)9)5-647E0,4218(1:A-)5.
@M00200:205:000000000-AKKM3:1:1101:23327:5863 2:N:0:1
TACGGGGTATCTAATCCCGTTTGCTTCCCTGGCTTTTGCGCCTCAGCGTCAGGTTCGGTCCAGAATGCCGCTTTCGCCACCGGTGTTCCTCCATATATCTACGCATTTCACCGCCACACATGGAATTCCACCCTCCCCTTCTGCACTCAAGTTTGACAGTTTCCAAAGCATACTCTGGTTAAGCCACATCCTTTTTCTTCAGACTTATCAAACCCCCCCCACTCGCCTTTCACCCACTAGTGTTCCGATCG
+
CCCCCGG:66666CC6FGG<FG;E,,CFG9,9C,FF,,;@:F,4FCE:C,,8,<;B:F@7F9F9EFGGD7@+,A4=?FBCFBE:+?F<FFGGDFFC,,9,49?=@@@F;ECF7++0696+4,EEECF8E;D,+==EGFFDF8,==6+30;9=,+69D9=9D=;FD+=DB8@*0>*13*58,3D?9,C6*2,31@C*@*,;=**))*0039*1:/*=:)).(6=A;5)18*)17)68*(()))..)1((-,(
@M00200:205:000000000-AKKM3:1:1101:8988:5886 2:N:0:1
TACTGGGGTATCTAATCCGGTTCGCTCCCCACGCTCTCGCGCCTCAGCGTCGGGCTCGGCCCAGGGCGCCGCCTGCGCCACCGGTGTTCCGCCGGATCTCTACGCATTTCACCACTACACCCGGCATTCCGCGCCCCTCGGCCGCCCCCCAGCCCGGCCGTCCCGGGCCCCGACCCGGGGCTGAGCCCCGGGCTTTCGGGCCCGACTGACCGGGCCGCCTCAGGGCCCCTTAAACCCAATAGTGTTC
+
CCCCCGGGGGGGGGGGGGGGGGGGGGGGGGGGGGGGGGGGGGGGGGGGGGGGEGGGGGGGGGGFGGGGGGGGGGGGGGGGGGGGGGGGGGGGDGEFGGGGGGGGD8FGFF9FGGGAFGGGGGG>FECAFGGG>EGGE>EBBGGFGFC@GFGC>FGFFGGDEDFGFFDGFGF6B9BEFFDDE*955CGFFGGFDECF44E21110(2(12:?>90C:;DD<<(()(209)*87ADF?G??7?ABBA6>
@M00200:205:000000000-AKKM3:1:1101:13919:5896 2:N:0:1
TACTCGGGTATCTAATCCTGTTCGCTCCCCACACTTTCGCTCCTCAGCGTCAGGTCATTCCCAGAGAACCGCCTTCGCCACCGGTGTTCCTCCTGATATCTGCGCATTTCACCGCTACACCAGGAATTCCGTTCTCCCCTGAATACCTCTAGTCTGCCCGTATCGGAAGCAAGCGCCGTGTTAAGCACGGCGTTTTTACTCCCGACGCGACAAACCGCCTACGAGCCCCTTATACCCAATCGTGTTC
+
CCCCCGGGGGGGGGGGGGGGGGGGGGGGGGGGGGGGGGGGGGGGGGGGGGGGGGGGGGGGGGGGGGGGGGGGGGGFFGGGGGGGGGGGGGGGGGGGGFGGGGGGGGGGGGGGGGGFGGGGGGGGGGGGGGGGGGGGFFGDFGGFGFGEGFFFGFFFFGG>EDBGFFCCEGFFFCDFDBGDGGF@AF9FB45@8=CDF9CEF6>>FFF9B>FF6@FGBGF?1::EFGDF*1.)6)44@7(((48::(6
@M00200:205:000000000-AKKM3:1:1101:9525:5900 2:N:0:1
TACAAGGGTATCTAATCCTGTTTGCTCCCCACGCTTTCGTGCATGAGCGTCAGTGCTAGCCCAGGAGGCTGCCTTCGCCATCGGTGTTCCTCCACATCTCTACGCATTTCACTGCTACACGTGGAATTCCACCTCCCTCTGCCGCACTCCAGCCTCGCAGTCACAAGCGCAATTCCCAGGTTAAGCCCGGGGCTTTCCCACCTGTCTTACGAGCCCGCCTGCGCACGCTTTAACCCCACTAGTGTTC
+
CCCCCGGGGGGGGGGGGGGGGGGGGGGGGGGGGGGGGGGGGGGGEFGGGGGGGGFFGGEFGGGF8EGCFGFGGGGGGGGGGGG>FEFGGGGDF8FDEDGGGGGDGGGCFGFGFFGD?E9AEFGD=EFGGGGGFGGGGFGBB8DBDDGFGFG=DFDFDCCDGG5BD+=E5@AA?@FFFFF*89+=+7@:*9*0*:CC46A@FDFB6>874@5(((4;(1=37@9B(=5<7/4..).4CB62424<D24
@M00200:205:000000000-AKKM3:1:1101:11645:5901 2:N:0:1
TACTGGGGTATCTAATCCTGTTTGCTCCCCACGCTTTCGAGCCTCAGCGTCAGTAATGGACCAGTATGTCGCCTTCGCCACTGGTGTTCTTCCGAATATCTACGAATTTCACCTCTACACTCGGAGTTCCACATACCTCTTCCATACTCAAGATAGCCAGTATCAAAGGCACTTCCAAGGTTGAGCCCTGGGCTTTCACCTCTGACTAAACTATCCGCCTACGCTCCCTTTATACCCAATAGTGTTC
+
CCCCCGGGGGGGGGGGGGGGGGGGGGGGGGGGGGGGGGGGGGGGGGGGGGGGGGGGGGGGGGGGGGGGGGGGGGGGGGGGGGGGGGGGGGGGGEEGGGGGGGGGGGGGFFFFGGFFGGGGGGGGGGGGGFGGGGGGGCFDFAEFGFGEGFGGGGFFFFFFGF7CEB896DF)9D5DFFGFFA8DFFG?FGE*9CFGFFGFFFFFFCCE<@CE8EGC@GF=ADFFFEFGFGF=AAC5CB=B)9@CE7C
@M00200:205:000000000-AKKM3:1:1101:25267:5905 2:N:0:1
TACTAGGGTATCTAATCCTGTTTGCTCCCCACGCTTTCGAGCCTCAGCGTCAGTAATGGACCAGTATGTCGCCTTCGCCACTGGTGTTCTTCCGAATATCTACGAATTTCACCTCTACACTCGGAGTTCCACATACCTCTTCCATACTCAAGATAGCCAGTATCAAAGGCAATTCCAAGGTTGAGCCCTGGGCTTTCACCTCTGACTAAACTATCCGCCTACGCTCCCTTTAAGCCCAGTAGTGTTC
+
CCCCCGGGGGGGGGGGGGGGGGGGGGGGGGGGGGGGGGGGGGGGGGGGGGGGGGGGGGGGGGGGGGGGGGGGGGGGGGGGGGGGGGGGGGGGGFEEGGGGGGGGGFGFGGGDGGGFGGGGGGGGFGGGGGGGCFGFGFFB?FFFGFGFGFEGDDGFFGGFGGEGFFGG5DFDFFFFFFFDFGGGFGGFFGG5??EGFCFB<@@@E<AE>=EEFFGG)9A55:>EFGAF>8@=6B;5>>93*/*(115
@M00200:205:000000000-AKKM3:1:1101:8979:5937 2:N:0:1
TACGCGGGTATCTAATCCTGTTTGCTCCCCACGCTTTCGCACCTCAGCGTCAATACATGTCCAGTTAGTCGCCTTCGCCACTGGTGTTCTTCCGAATATCTACGAATTTCACCTCTACACTCGGAATTCCACTAACCTCTCCATGATTCAAGCGATGCAGTCTTAAGGGCAGTTCCAGAGTTGAGCTCTGGGCTTTCACCCCTAACTTACAAAGCCGCCTACGTGCGCTTTATGCCCAATCGTGTTC
+
CCCCCEGGGGGGGGGGGGGGGGGGGGGGGGGGGGG7FGGGGGGGGGGGGGGGGGGDFGGGGGGGGGFGGGGGGGGGGGGGGFFGGGFGGGGAFFGGGFGGGGGGG8?FGFAFGFGFGGFG9DGD>BDFDFGG+ADFC7DEF8FDD5EDGFCDGGDFF>=DEDEF>EG9DGDA9A7;+?3@FGDEFF=9;FGFF7EDAEF@885@5>E*1:AE3B?:>D)(:>9234?D381<C<3/?3((,/,6=@F
@M00200:205:000000000-AKKM3:1:1101:23748:5984 2:N:0:1
TACCCGGGTATCTAATCCTGTTCGCTCCCCATGCTTTCGCTCCTCAGCGTCAGTTAATGCCCAGAGACCTGCCTTCGCCATCGGTGTTCCTCCTGATATCTGCGCATTTCACCGCTACACCAGGAATTCCAGTCTCCCCTACATCACTCTAGTCTGCCCGTACCCACCGCAGATCCGGCGTTGAGCCCCGGACTTTCACGGCAGACGCGACCAACCGCCTACGAGCTCTTTATGCCCCGTAGTGTTCAGAC
+
CCCCCGGGGGGGGFGGGGGFGGGGGGGGGGGGGGGGGGGGGGGGGGGGGGGGGGGAFGGGGGGGFGGGGGFGGGGGGGGDGGGGGGCFGGGGGGGGGFGGGGGCFDGGGGFGGGGFDEGGGGFGEGFGFGFGFGGGGBEDFGFBGFGEFDGGGGGFF@=BEGDG59DEEGFF*8FFFB6:C?9>A:9>BDE4>CFFFEF>=@B9@D1661>(67EE77B::7(.48)9C7<)<A<.;((--,(().6:A<)
@M00200:205:000000000-AKKM3:1:1101:20997:5987 2:N:0:1
TACGGGGGTATCTAATCCTGTTTGCTCCCCACGCTTTCGAGCCTCAGCGTCAGTAATGGACCAGTATGTCGCCTTCGCCACTGGTGTTCTTCCGAATATCTACGAATTTCACCTCTACACTCGGAGTTCCACATACCTCTTCCATACTCAAGATAGCCAGTATCAAAGGCAATTCCAAGGTTGAGCCCTGGGCTTTCACCTCTGACTAAACTATCCGCCTACGCTCCCTTTCAACCCAATAGTGTTC
+
CCCCCGGGGGGGGGGGGGGGGGGGGGGGGGGGGGGGGGGGGGGGGGGGGGGGGGGGGGGGGGGGGFGGGGGGGGGGGGGGGGGGGGGGGGGGGGGFGGGGGGGGGGGGGGGGGGGFGGFGGGGGGGGGGGFGFGGF?FGFFDGFGFGFGFFGGGFFF88DDD7CFFGFBGFDFFFAFFGFGDGFFDGFFG7@ACG5FCFFFBF=EA=A::EA=EGG@F59>BF;=E4FFFF)9<?@E7816CEFCF<
@M00200:205:000000000-AKKM3:1:1101:8716:5989 2:N:0:1
TACGAGGGTATCTAATCCTGTTTGCTCCCCACGCTTTCGAGCCTCAGCGTCAGTAATGGACCAGTATGTCGCCTTCGCCACTGGTGTTCTTCCGAATATCTACGAATTTCACCTCTACACTCGGAGTTCCACATACCTCTTCCATACTCAAGATAGCCAGTATCAAAGGCAATTCCAAGGTTGAGCCCTGGGCTTTCACCTCTGACTAAACTATCCGCCTACGCTCCCTTTACACCCAGTAGTGTTC
+
CCCCCGGGGGGGGGGGGGGGGGGGGGGGGGGGGGGGGGGGGGGGGGGGGGGDGGGCGGGGGGGGGGGGGGGGGGGGGGGGGGCFFGGGGGGGGGGGGGGGGGFGGGGGGGGGGGGFDGGGGGFECGGGFFGGGGGGGFGEFGFFFFGFGFGCGGGFBFGFF+;DCFGGFGFFFEFFFFGFGFGGFGFFFGFFFGGGA7CCEF<87:**30=EFCFF=FEFFFDB=EFGCCEFEFFBE((0**007<8
@M00200:205:000000000-AKKM3:1:1101:18529:6005 2:N:0:1
TACAGGGGTATCTAATCCTGTTTGCTCCCCACGCTTTCGAGCCTCAGCGTCAGTAATGGACCAGTATGTCGCCTTCGCCACTGGTGTTCTTCCGAATATCTACGAATTTCACCTCTACACTCGGAGTTCCACATACCTCTTCCATACTCAAGATAGCCAGTATCAAAGGCAATTCCAAGGTTGAGCCCTGGGCTTTCACCTCTGACTAAACTATCCGCCTACGCTCCCTTTACGCCCAATAGTGTTCCGAT
+
CCCCCGGGGGGGGGGGGGGGGGGGGGGGGGGGGGGGGGGGGGGGGGGGGGGGGGGGGGGGGGGGFGGGGGGGGGGGGGGGGGGGGGGGGGGGGGEGGGGGGGGGGGGGDGCGGGGFGGGGADFEGGGFEGGF6DDGG9ADFGGFGFFFGFFDGGCFFGGFGDFGEFGFFGFDDEFFCFGAFDF?0=?D?FEFFGGGF*:C6C@EFFF@*8CCEEGG=>BD9@)?2A>F*:>CE=@=E=95>CFEEF45(/(
@M00200:205:000000000-AKKM3:1:1101:16708:6015 2:N:0:1
TACTAGGGTATCTAATCCTGTTTGCTACCCACGCTTTCGAGCCTCAGTGTCAGTTACAGTCCAGAGAGCCGCTTTCGCCACCGGTGTTCCTCCATATATCTACGCATTTCACCGCTACACATGGAATTCCACTCTCCTCTACTGCACTCAAGTCTAACAGTTTCCAATGCACACAATGGTTGAGCCACTGCCTTTTACATCAGACTTATTAAACCACCTGCGCTCGCTTTAAGCCCAATAGTGTTC
+
CCCCCGGGGGGGGGGGGGGGGGGGGGGGGGGGGGGGGGGGGGGGGGGGGGGGGGGGGGGGGGGGGGGGGGGGG:FFEGGGGGGGGGGGGGGGGGGAFGFGGFGGGGGGGGGGGGGFGGGGGGGGF=9EGGGGGGGGGFGEFGGFGFGFGF=DGFGFFGGFGGFGEFGGFCFEFFF5DFDDCC689EFFFF?DFCEFF@EEF@C5@8*8CC@0;83::@6)::>:7:>*;;8/>;)6:(7BE?CC??
@M00200:205:000000000-AKKM3:1:1101:19011:6017 2:N:0:1
TACACGGGTATCTAATCCTGTTTGCTCCCCACGCTTTCGCGTCTCAGCGTCAGTATCGGTCCAGGAAGCCGCCTTCGCCACTGGTGTTCCTTCGAATATCTACGGATTTCACCCCTACACTCGAAATTCCACTTCCCTCTCCCGTACTCAAGTTTGCCAGTTTCCAATGCACTTCCCAGGTTGAGCCCGGGGCTTTCACACCAGACTTAACTAACCGCCTACACGCGCTTTAAACCCAGTAGCGTTCAGCT
+
CCCCCGGGGGGGGGGGGGGGGGGGGGGGGGGGGGGGGGGGGGGGGGGGGGGGGGGGGDGGGGGGGGGGGGGGGGGGGGGGGGGGGGGGGGGGGFGGGGGGGGGGGEEGGGGGGFEFGGGGGGGGGEDAEFGGFG?FGFFBFFFDF5DDGBGFFGDFFGFFDGEGFFGGBDFFFBFFFAD5@CGC9DCFFGEA>E5CF?C<)-:5(->?**0<E5FFBGD?05;A1C)::5<FF)/=E1:4:A2,43:F2))
@M00200:205:000000000-AKKM3:1:1101:11445:6019 2:N:0:1
TACAAGGGTATCTAATCCTGTTTGCTCCCCACGCTTTCGAGCCTCAGCGTCAGTAATGGACCAGTATGTCGCCTTCGCCACTGGTGTTCTTCCGAATATCTACGAATTTCACCTCTACACTCGGAGTTCCACATACCTCTTCCATACTCAAGATAGCCAGTATCAAAGGCAATTCCAAGGTTGAGCCCTGGGCTTTCACCTCTGACTAAACTATCCGCCTACGCTCCCTTTACGCCCAGTCGTGTTCAGAC
+
CCCCCGGGGGGGGGGGGGGGGGGGGGGGGGGGGGGGGGGGGGGGGGGGGGGGGGGGGGGGGGGGGGGGGGGGGGGGGGGGGGFFGGGGGGGGGGGGGGGGGGGGGGGGGGGGGGGFFF4EEGGGCEEGGGCGGGGG8DFFFGG+DDFFGFFGGGGBFF8FFGFGBFGFBFFDFEBFFFG?FE+D5DG5DDCFFGGG57C@C@@)*7:A5=@EA@9D1@>5>@>:7CBGG76*<>28C9>(*(-0>37**1.
@M00200:205:000000000-AKKM3:1:1101:18894:6022 2:N:0:1
TACACGGGTATCTAATCCTGTTTGCTCCCCACGCTTTCGAGCCTCAGCGTCAGTAATGGACCAGTATGTCGCCTTCGCCACTGGTGTTCTTCCGAATATCTACGAATTTCACCTCTACACTCGGAGTTCCACATACCTCTTCCATACTCAAGATAGCCAGTATCAAAGGCAATTCCAAGGTTGAGCCCTGGGCTTTCACCTCTGACTACACTATCCGCCTACGCTCCCTTTATGCCCAGTAGTGTTC
+
CCCCCGGGGGGGGGGGGGGGGGGGGGGGGGGGGGGGGGGGGGGGGGGGGGGGGGGGGGGFGGGGGGGGGGGGGGGGGGGGGGGGGGEEGGGGGGGGGGGGGFFGGGGGGGGGFGGDFEFGGGGGGGGGGGGGGGFGEFGEFGGFG?D:DFGDDF8FFGFFCCD9EFGG?GFBF=FFD<FFFFGD;D,<D?C5?EEDACGF5=ECEFA@)>CC)*;D5@B=45)554@CFF5C?EC:F=BEFF<;CE*
@M00200:205:000000000-AKKM3:1:1101:5063:6054 2:N:0:1
TACTCGGGTATCTAATCCTGTTTGCTCCCCACGCTGTCGCGCCTCAGCGTCAGTAATGGACCAGCTCGCCGCCTTCGCCACCGGTGTTCTTCCCAATATCTACGAATTTCACCTCTACACTGGGAATTCCACGAGCCTCTTCCATCCTCAAGCAACCCAGTATCAAGCGCAGTCCCCAGGTTGAGCCCAGGAATTTCACGCCTGACTTGGCCCGCCGCCTACGCGCCCTTTACACCCAGCCGGGTTCAGGT
+
CCC<CGGGGGGGGGGFFGFCGGCFGGGGGGFGFGGGGGGGGGGGGGFGGDGGGGGGGGGGGGGGG<FFEFGGGGGGGGGGGGGGGGGGGGGGGGGFFFGGGEGGCG8F==EFGGGFGGGGGGGGGCFGGGADDDCEGFG5<=DFG7=DFF8DFG?DFGGBFF>GE;CGEEEBB86*@CCAF?>CC8CFFGGFFGGGFFGB2BDF2;>?*.()6>EC9D3,4,(0.=>DCF:)4-44C6:((-((4(,..).
@M00200:205:000000000-AKKM3:1:1101:7435:6060 2:N:0:1
TACGCGGGTATCTAATCCTGTTTGCTCCCCACGCTTTCGAGCCTCAGCGTCAGTAATGGACCAGTATGTCGCCTTCGCCACTGGTGTTCTTCCGAATATCTACGAATTTCACCTCTACACTCGGAGTTCCACATACCTCTTCCATACTCAAGATAGCCAGTATCAAAGGCAATTCCAAGGTTGAGCCCTGGGCTTTCACCTCTGACTAACCTATCCGCCTACGCTCCCTTTAAGCCCACTAGTGTTCAGCT
+
C<CCCGGGGGGGGGEFGGGGGGFGGGGGGGFGGGGGGGGGEGGGGGGGGGGGGGGGGGGGGGGGGFFGGG@GGGGGGGGGGGGGGGGGGGGGGGGEGGGGGGGGGGGGGGFFFGGFGG,ADFFGGDGGGGGGFFGGGFGFFGGFGFGFFDGGFFCFFGGFGGEGE@=DFGFDFFFFFFGFGG7CAFGFFG;5FGEGB<FFFFFFFFEF@)7C=AF@2;?)>=98@E>?6;6C*48341335;?E5)<57))
@M00200:205:000000000-AKKM3:1:1101:21922:6066 2:N:0:1
TACGCGGGTATCTAATCCTGTTTGCTCCCCACGCTTTCGAGCCTCAGCGTCAGTAATGGACCAGTATGTCGCCTTCGCCACTGGTGTTCTTCCGAATATCTACGAATTTCACCTCTACACTCGGAGTTCCACATACCTCTTCCATACTCAAGATAGCCAGTATCAAAGGCAATTCCAAGGTTGAGCCCTGGGCTTTCACCTCTGACTAAACTATCCGCCTACGCTCCCTTTACGCCCAATAGTGTTC
+
CCCCCGGGGGGGGGGGGGGGGGGGGGGGGGGGGGGGGGGGGGGGGGGGGGGGGGGGGGGGGGGGGGGGGGGGGGGGGGGGGGGGGGGGGGGGGGGGGGGGGGGGGGGGGGGGGGGFGGGGGGFEGGGGGGGGGGDFGFGEFGGFGBDEGFGGGGGFFGGFDGFGFBGGFGFDFEFFFFG?FCFCFGGFFGGFAFFGFEFEE8@8AEEE>=E<6EF?AGFFFDFFFGFGGGF4>=@2B;;@E3977?C
@M00200:205:000000000-AKKM3:1:1101:10453:6076 2:N:0:1
TACCGGGGTATCTAATCCTGTTCGCTCCCCACACTTTCGCTCCTCAGCGTCAGGATATTCCCAGAGAACCGCCTTCGCCACCGGTGTTCCTCCTGATATCTGCGCATTTCACCGCTACACCAGGAATTCCGTTCTCCCCTGAATACCTCTAGTCTGCCCGTATCGGAAGCAAGCCAGGTGTTAAGCACCTGGTTTTCACTCCCGACGCGACAAACCGCCTACGAGCCCTTTATACCCAGTAGTGTTC
+
CCCCCGGGGGGGGGGGGGGGGGGGGGGGGGGGGGGGGGGGGFGGGGGGGGGGGGGGGGGGGGGGGGGGGGGGGGGGGGGGGGGGGGGGGGGGGGGGGGGGGGGGGGGGGGGGGGGFGGGFGGFEGGGGGGGGGGGGGFGBDGFFGFFEGFGGGGGFFFGDGGDG=BGGFGFFFFFFFFDFGCCGFGGFFFGFFGG4F4@EFF9@F=B@6;B@>(BF9D:1<=FF?E>G7904:A)6@<0:4AA?4<)
@M00200:205:000000000-AKKM3:1:1101:21581:6083 2:N:0:1
TACTAGGGTATCTAATCCTGTTTGCTCCCCACGCTTTCGCGCCTCAGCGTCAGAACCGGACCAGACAGCCGCCTTCGCCACTGGTGTTCTTGCGAATATCTACGAATTTCACCTCTACACTCGCAGTTCCGCTGTCCTCTTCCGGTCTCAAGCCAACCAGTATCGAAGGCAATTCTGTGGTTGAGCCACAGGCTTTCACCCCCGACTTAATCGGCCGCCTACGCGCCCTTTACGCCCAGTCGTGTTC
+
CCCCCGGGGGGGGGGGGGGGGGGGGGGGGGGGGGGGGGGGGGGGGGGGGGGGGGGGGGGGGGGGGGGGGGGGGGGGGGGGGGFGGGGGGGFFGGGGGGGGGGGGGGGGGGGGGGGFGGGGGFFGEEEFGGGGGEGGGFGFFGFDGF8>FFCFFFFFFEGAGCEGAFGGFGFFFFFFFFGFGCCC5E;AFGGA>GG9BAFEB=@@2(><)93700B=(/=(,3239CDGGG?4<:?3??:4)(3:?B4
@M00200:205:000000000-AKKM3:1:1101:26258:6084 2:N:0:1
TACTAGGGTATCTAATCCTGTTTGCTCCCCACGCTTTCGAGCCTCAGCGTCAGTAATGGACCAGTATGTCGCCTTCGCCACTGGTGTTCTTCCGAATATCTACGAATTTCACCTCTACACTCGGAGTCCCACATACCTCTTCCATACTCAAGATAGCCAGTATCAAAGGCCATTCCACGGTTGAGCCCTGGGCTTTCACCTCTGACTACACTATCCGCCGACGCTCCCTTTAACTCCAGTAGTGTTC
+
CCCCCGGGGGGGGGGGGGGFGGGGGGGGGGGGGGGGGGEGDGGGGGGGGGGGGECB@FCGFGGGCCFEFGEGGGGGGGGGGGGGGGFFGGFGGGG7:FFGGGGF7DFC,4,EFGGFGGGGGF7>@CEDFFA8+2=CEFGBDFGFGFG7?@=+@D989DFBD@9DB=CF5D*::0?DB++*@A==FFED6D=FAFFGF7FFCFB@@@A0):@@5;D<=FA)/))20;?F*2>=4**06>(.)99(?))
@M00200:205:000000000-AKKM3:1:1101:16548:6102 2:N:0:1
TACTAGGGTATCTAATCCTGTTTGCTCCCCACGCTTTCGAGCCTCAGCGTCAGTAATGAGCCAGTGTGTCGCCTTCGCCAATGGTGTTCTTCCGAATATCTACGAATTTCACCTCTACACTCGGAGTTCCACACACCTCTCTCATACTCAAGACACCCAGTATCAAAGGCAATTCCGAGGTTGAGCCCCGGGATTTCACCCCTGACTTAAATGTCCGCCTACGCTCCCTTTAAACCCAATAGTGTTCAGA
+
CCCCCGGGGGGGGGGGGGGGGGGGGGGGGGGGGGGGGGGGGGGGGGGGGGGGGGGGGGCFGGGGGGGGGGDGGGGGGGGGGGGGGGGGGGGGGGGGGGGGGGGGGGDGGFGGGGGFGGGGGGGGGGGGGGGGGGGGEBGBFGGFGFGFGFGFGGGFFEGFGG7DDFFG*=DDDEFFFFGEGGGGFFFFFC@@>EGFCCGFFFFFFFBFEFAEEEGFAGD@>BDBDGEGFDE)6>48E?D@;EEFFF<?)9
@M00200:205:000000000-AKKM3:1:1101:19004:6134 2:N:0:1
TACTGGGGTATCTAATCCTGTTCGCTCCCCACACTTTCGCTCCTCAGCGTCAGGATATTCCCAGAGAACCGCCTTCGCCACCGGTGTTCTTCCGAATATCTACGAATTTCACCTCTACACTCGGAGTTCCACATACCTCTTCCATACTCAAGATAGCCAGTATCAAAGGCAATTCCAAGGTTGAGCCCTGGGCTTTCACCTCTGACTAAACTATCCGCCTACGCTCCCTTTAAACCCACTAGTGTTC
+
C@CCCGGGGGGGGGGGGGGGGGGGGGGGGGGGGGGGGGGGGGGGGGGGGGGGGGGGGGGGGGGGGGGGGGGGGGGGGGGGGGGGGGGGFGGGGGGGEGGGGGGGGDFFGEEFFGGFGGGGGFGEGGEGG8=FGGFFF+ADFFGFGFF7DFGGGG?5@FFFGG>GFFGGFFFFFFFFBEFDFGGGAFGFFGF?FGFDF@FF9@EFCE@F@@EEFFFGFDBAA2>E@E?C8C3>?E==C=(5;;<E5<E
@M00200:205:000000000-AKKM3:1:1101:22568:6174 2:N:0:1
TACCCGGGTATCTAATCCTGTTTGCTCCCCACGCTTTCGAGCCTCAGCGTCAGTAATGGACCAGTATGTCGCCTTCGCCACTGGTGTTCTTCCGAATATCTACGAATTTCACCTCTACACTCGGAGTTCCACATACCTCTTCCATACTCAAGATAGCCAGTATCAAAGGCAATTCCAAGGTTGAGCCCTGGGCTTTCACCTCTGCCTAAACTATCCGCCTACGCTCCCTTTAAACCCAATAGTGTTCAGA
+
C<CCCGGGGGGGGGGGGGGGGGGGGGGGGGGGGGGGGGGGDGGGGFGGGGGGGGGGGGGGGGGGGGGGGGGGGGGGGGGGGGGGGGGGGGGGGGGGGGGGGGGGGGFGGGFGGGGFGGGGGGGGGEGGGGGG6,+9A7E5?AFFG?FEGFGGGD+<9FD5@FEGEFGA*D6DFBFBFFGFFGGFF?8DFDF?F?,=8*@@EFE@*1:CB@C@EFFG=9@=A7):@EFF*:@:59@3B>(7>4?CE<??48
@M00200:205:000000000-AKKM3:1:1101:8876:6177 2:N:0:1
TACAGGGGTATCTAATCCTGTTTGCTCCCCACGCTTTCGCGCCTCAGCGTCAGAACCGGACCAGACAGCCGCCTTCGCCACTGGTGTTCTTGCGAATATCTACGAATTTCACCTCTACACTCGCAGTTCCGCTGTCCTCTTCCGGTCTCAAGCCAACCAGTATCGAAGGCAATTCTGTGGTTGAGCCACAGGCTTTCACCCCCGACTTAATCGGCCGCCTACGCGCCCTTTATCCCCAATAGTGTTCAGA
+
CCCCCGGGGGGGGGGGGGGGGGGGGGGGGGGGGGGGGGGGGGGGGGGGGGGGGFGGGGGGGGGGGGGGGGGGGGGGGGGCGGFGGGGGGGGGGGGGGFGGGFGGGGGGGGGGGGGFGGCFFC@EGGGGGGGGGGGGGFGFDEGDGDGFGFGGGGGFFGGFGGFGFFGG>FFCFEFFFFGFG>*0?EGFFGGFFGF>FFGFF>==>9B@EC7612CEBC>0?@?3(2<C)9:---)5C04:))4).4.<26
@M00200:205:000000000-AKKM3:1:1101:12059:6179 2:N:0:1
TACTGGGGTATCTAATCCTGTTTGCTCCCCACGCTTTCGAGCCTCAGCGTCAGTAATGAGCCAGTGTGTCGCCTTCGCCACTGGTGTTCTTCCGAATATCTACGAATTTCACCTCTACACTCGGAGTTCCACACACCTCTCTCATACTCAAGACACCCAGTATCAAAGGCACTTCCGAGGTTGAGCCCCGGGATTTCACCCCTGACTTAAATGTCCGCCTACGCTCCCTTTACGCCCACTATTGTTCAGAC
+
C<CCCEFGGGGGGF<FGGGGGGGGGGGGGGCGGGGGGGGGGGGGGFGGCGGGGGGGGGCGGGFGGGGGGGCGGGGGFGGGGGGGGGGGGGGGGGGGGGFGGCGC?FGGGGGGGGGFCFDFFGG@FEGCFG8EGGDGGFGEFGGFGBFEGFGDGG??@E66D9EFEFGG*DF)@>FB>5C9FFC?5<FFFGEBDEFG95=CFAD=:=;7CE6AAEFF>DFF9>=?9CDGFG4367;;G@03()..19?56))
@M00200:205:000000000-AKKM3:1:1101:25813:6188 2:N:0:1
TACTGGGGTATCTAATCCTGTTTGCTCCCCACGCTGTCGCGCCTTAGCGTCAGTACCGGTCCAGATGGCCGCCTTCGCCACGGGTGTTCTTCCCAATATCTACGAATTTCACCTCTACACTGGGAGTTCCACCATCCTCTCCCGGACTCAAGCCCGCCAGTATCAGGCGCACGTCCTGGGTTGAGCCCAGGAATTTCACACCTGACTTAACGGGCCGCCTAACCGCCCTTTAAACCCAATAGTGTTCCGCT
+
CCCCCGGGGGGGGGGGGGGGGGGGGGGGGGFGGGGGGGGGGGGGGGGGGGGGGGGGGGGGGGGGGGGGGGGGGGGGGGGGGGGGGGGGGGGGGGGGGGGGGGGGG?GGGGGGGGGFGGFGGGGGGGGGGGGGGGG?DFFEFGGFGDDAFDG?FGGF>GGDFG7DCFGGBGEAFBFFFFGFGEDCAGGFFGG);CEGFFCEE>=B839E4>;;>@GG6:>D3)(),:>C/>3<A<<(;:618<>2<A>2(((
@M00200:205:000000000-AKKM3:1:1101:27737:6201 2:N:0:1
TACTAGGGTATCTAATCCTGTTCGCTCCCCACGCTTTCGAGCCTCAGCGTCAGTAATGGACCAGTATGTCGCCTTCGCCACTGGTGTTCTTCCGAATATCTACGAATTTCACCTCTACACTCGGAGTTCCACATACCTCTTCCATACTCAAGATAGCCAGTATCAAAGGCAATTCCAAGGTTGAGCCCTGGGCTTTCACCTCTGACTAAACTATCCGCCTACGATCCCTTTAAGCCCAATAGTGTTC
+
CCCCCGGGGGGGGGGGGGGGGG9FGGGGGGGGGGGGGGGGGGGGGGFGGGGGGGGGGGGGGGGGGGGFGGGGGGGGGGGGGGGGFGGGGFGGGGGGGGGGGGGFEGGGGGGGGGGFGFGGGGCECCCFFGGGGGGDDF8DFFGFGFF*=FGCECDDFGGFGF7FEFFFBF6DFFFBFCDFDFFGF?FFFGDFAFFGBEFBEDFE7*>E*58EFFGEAFB58==*:;4;@+.;7E6(18233>8CC??
@M00200:205:000000000-AKKM3:1:1101:4071:6231 2:N:0:1
TACTGGGGTATCTCATCCGGTTCGCTCCCCTAGCTTTCGCGCCTCAGCGTCAGGAGTGGCCCAGCCATCCGCCTTCGCCACCGGCATTCCTAGCGATATCTGCGCATTTCACCGCTACACCGCTAGTTCTAATGGCCTCTCCCATCCTCAAGCCAACGTAGTTTCCGACGCAGTTCCACAGTTGAGCCGTGGGATTTCCCGCCCGCCCTTCCTCCCCGCCTGCCCCCCCTTTAAACCCAGTTGTGTTCAGC
+
-6BCCE8+@@F@E,<EEEF7CGGEGCCFDFG98FGEFF@@EGE@F,EFEGG,6,,8FCDGDGC8EFCE<FFFG@F=FGC:F<C+C+4?FGGG,E@+97@GF;FCFCDDDFFGC6CB8F,AECEGF+6EF:,@+98DFFGE5EF6=DF<+8,+EF+;?8=*:;C5;9D55*97*0=F99;;B<F++5?6)94):,=C=C9)/(61((((.(,())5*41)(,(4).*89<5??).).*4182))),.(642)
@M00200:205:000000000-AKKM3:1:1101:8392:6232 2:N:0:1
TACGCGGGTATCTAATCCTGTTTGCTCCCCACGCTTTCGCGCCTCAGCGTCAATTACGGGCCAGATAGCCGCCTTCGCCACCGGTGTTCTTCCCAATATCTACGAATTTCACCTCTACACTGGGAATTCCACTATCCTCTCCCGCATTCAAGCTCATCAGTATCAAGCGCAGCCCCCAGGTTGAGCCCGGGAATTTCACGCCTGACTTGATAAGCCGCCTACGCGCCCTTTACGCCCACTAGTGTTC
+
<@CCCFGDGGGGFGGGGGGFGG<FG<@FGGGGGGGGGGG@FGCGGFDCEEGGGG9CAFB@FGGGGGGGGEFGGGGGGGGGCFGGGEECF9EF;FEGG8EFEFF@@=?FCEFGGGGFGG,=;@,=DF8FFAFGG,9CDFGFF8A5=*=)?9E<DC?*999AGF7?7CGGFGFA5)5??>DFFCF*;ECFDD*6),<:B3218(/1=EEEA3?)9;FCBC>,:;?)9E.9D58<A(37EB((..-44)6
@M00200:205:000000000-AKKM3:1:1101:6811:6239 2:N:0:1
TACCAGGGTATCTAATCCTGTTTGCTCCCCACGCTTTCGAGCCTCAGCGTCAGTAATGGACCAGTATGTCGCCTTCGCCACTGGTGTTCTTCCGAATATCTACGAATTTCACCTCTACACTCGGAGTTCCACATACCTCTTCCATACTCAAGATAGCCAGTATCAAAGGCAATTCCACGGTTGAGCCCTGGGCTTTCACCTCTGACTACACTATCCGCCTACGCTCCCTTTACCCCCCATAGTGTTCAGCT
+
CCCCCGGGGGGGGDFGGGGGGGGGGGGGGGGGGGGGGGGDDGGGGGGGGGGGGGF,E<A@FA6EF<FGGCFGGGGGGGCEFGGGGGGGGGCEFCCEGFGGFGFG78EFGGGGGGGFFFFGAF7=+>EFGGCGD=DEF7FBFGGFGFGFGFDF,23+9D?FFGEGF?3ADFF);8BB@++<FED8?FFFF6=?AEGFBCEB5CE5*>AA5)8CEEGGAGFFDD=B2A9CFCB4CB;=7(5@(;<CE?E3)))
@M00200:205:000000000-AKKM3:1:1101:16749:6257 2:N:0:1
TACAAGGGTATCTAATCCTGTTCGCTCCCCACACTTTCGCTCCTCAGCGTCAGGTAATGCCCAGAGAACCGCCTTCGCCACCGGTGTTCCTCCTGATATCTGCGCATTTCACCGCTACACCAGGAATTCCGTTCTCCCCTGCATACCTCCAGTCTGCCCGTATCGAAAGCAAGCCAGGTGTTAAGCACCTGGTTTTCACTCCCGACGCGACACACCGCCTACGAGCCCTTTCAACCCAATAGTGTTCAGAC
+
CCCCCGGGGGGGGGCGDGGGGGGGGGGGGGGGGGGGGGGGGGGGGGGGGGGGGGGCFFGGGGGGGGGGGGGGGGGGGGGGGGGEFGGGGGGGGGGGGGGGGGGGGGGGGGGGGGGFDGGGGGGC7EFGGGFDGGGGGFGDDFGFGF?EGFGGGGGFFGGFGGFGDFGEEGF5FFFFFAGFFG7DBDGFFGGFFGGFFFGFF9BFFA@>B=BB0=EEBGFD?@?>0C5D<*.).:<?GFF?0<.6:>FF>A)
@M00200:205:000000000-AKKM3:1:1101:20310:6273 2:N:0:1
TACTCGGGTATCTAATCCTGTTTGCTCCCCACGCTTTCGAGCCTCAGCGTCAGTTACAGACCAGAGAGTCGCCTTCGCCACTGGTGTTCCTCCACATATCTACGCATTTCACCGCTACACGTGGAATTCCACTCTCCTCTTCTGCACTCAAGTTCTCCAGTTTCCAATGACCCTCCCCGGTTGAGCCGGGGGCTTTCACATCAGACTTAAAGAACCGCCTGCGCTCGCTTTAAGCCCAATAGTGTTCAGCT
+
CCCCCGGGGGGGGGGGGGGGGGGGGGGGGGGGGGGGGGGGGGGGGGGGGGGGGGGGGGGGGGGGGGGGGGGGGGGGGGGGGGGGGGGGGGGGGGGGGGGGGFGGGGGGGGGGGGGFGGGGGGGGGEGGGGGGGGGGGFFFFGG7FFFEGBFGGGGFFGGFGGEGFF9EFGFFFFFFFECFGGCGFGGFFDEFFGGGFCFFFFFEFFFFFC=CE=FFBCEFD<@E688C7C?)4<<?FB?02<.652<A2))
@M00200:205:000000000-AKKM3:1:1101:23613:6284 2:N:0:1
TACCCGGGTATCTAATCCTGTTTGCTACCCACGCTTTCGAGCCTCAGTGTCAGTTACAGTCCAGAGAGCCGCTTTCGCCACCGGTGTTCCTCCATATATCTACGCATTTCACCGCTACACATGGAATTCCACTCTCCTCTACTGCACTCAAGTCTAACAGTTTCCAATGCACACAATGGTTGAGCCACTGCCTTTTACATCCGACTTAGTAAACCCTCCGCGCACGCTTTAACCCCAATAGTGTTC
+
CCCCCEGDGEGGGGEGGGGGGGCEFGGGGGGGCGGGGGGGGGGGG<FF<FGGEE@EFGGFGG<FFGGGF@EG+@FGGGGG7FGGGGGGGFGGGGG9FGGGGGGGE,?FFGEFGGGFCEFG?DFEFGFFGG8AFGGGGFGB8D8DD9F*6*@A4=9=CED8:9*D7+D,*8+:95**+8=DFCD+0,,;F+99*7@;16,02)))))0**3*0;AFC)/*):54)(*/*:99**)63*263)9)7))
@M00200:205:000000000-AKKM3:1:1101:20167:6294 2:N:0:1
TACTAGGGTATCTAATCCTGTTTGCTCCCCACGCTTTCGCGCCTCAGCGTCAGTTACAGTCCAGAGAGCCGCCTTCGCCACTGGTGTTCCTCCACATCTCTACGCATTTCACCGCTACACGTGGAATTCCGCTCTCCTCTTCTGCACTCAAGTCTCCCAGTTTCCAGTGCGTCACGGGGTTGAGCCCCGCACTTAGACACCAGACTTAAGAAACCGCCTGCGCGCACTTTAAGCCCACTAGTGTTC
+
CCCCCGGGGGGGGGFGGGGGGGGGGGGGGGGGGGGGGGGGGGGGGGGGGGGGGGGGGGGGGGGGGGFGGGGGGGGGGGGGGGGGGGGGGGGGGGGGGGGGGGGGGGGGGGGGGGGFGGFGGGGGEGGGGGGGGGGGGFGFFGGFGFGFGFGGGGGFFGGFGGFGFFGGFGFFFFFF>B+@FGFGFGGFFGCDFFGGF@FDDBBDF>?6;?ECDFGG2DA=<3>DB:B8DF4<9<(4/(.(5<AA9<
@M00200:205:000000000-AKKM3:1:1101:24742:6296 2:N:0:1
TACAGGGGTATCTAATCCTGTTCGCTCCCCACACTTTCGCTCCTCAGCGTCAGGTCATGCCCAGAGAACCGCCTTCGCCACCGGTGTTCCTCCTGATATCTGCGCATTTCACCGCTACACCAGGAATTCCGTTCTCCCCTGCATACCTCTAGTCTGCCCGTATCGAAAGCAAGCCAGGTGTTAAGCACCTGGTTTTCACTCCCGACGCCACAAACCGCCTACTCGCCCTTTCACCCCACTCGTCTTCAGCT
+
CCCCCGGGGGGGGGFGGGGGGGFGGGGGGGGECFGGGGGGGGGGGGGGGGGG:,CE8FG<FGGGFE<@FGGGGGGGFGGGGGECGFFGGGGGFFGFGFGGGAFGGGGGGGFGGDGFGGGGG+E@@8DGGAD46,=EG5ED*D=D86DDGFCFDFC+BGFBGGFGDD++<FA53)<035CFFG>B@DC>F7EA*@CFFEGEAB2=):(-((0((/=8;DF;;@)/,:AD<0)))))68807(-4((2))6))
@M00200:205:000000000-AKKM3:1:1101:16355:6316 2:N:0:1
TACTGGGGTATCTAATCCTGTTCGCTCCCCACGCTTTCGCGTCTCAGCGTCAGTACCGTCCCAGAGAGCCGCTTTCGCCACGGGTGTTCCTCCTGATATCTGCGCATTTCACCGCTACACCAGGAATTCCACTCTCCTCTTCCGGACTCTAGCCCGACGGTTTCCATCGACGTCTCGAGGTTGAGCCTCGAGTTTTCACAACGGACCTGTCTGGCCGCCTACACGCTCTTTACACCCCATAGTGTTC
+
CCCCCGGGGGGGGGFGGGGGGGGGGGGGGGGGGEGGGGGGGGGGGGGGGGGGGGGGGGGGGGGGGGGGGGGGGGGGGGGGGGCDCFCGGGGGGGG9FGGGGFGGGGGGGGGGGGGFGGGGGGGGGGGGGGGGGGGGGFFFFGFBGBGFGFGGGGGFEGG?CDAGFFGGEFD=?AFFFF4?FCDGFCFAFGDFFGGGFEGFE;;;FF;D;EFFFFGGBGD?::?FBE5CFG9>A97:5(11<)6AFA<
@M00200:205:000000000-AKKM3:1:1101:25910:6318 2:N:0:1
TACGCGGGTATCTAATCCTGTTTGCTCCCCACGCTTTCGCGTCTCAGTGTCAGTGTTGGTCCAGGTAGCCGCCTTCGCCACTGGTGTTCCTTCCTATATCTACGCATTTCACCGCTACACAGGAAATTCCACTACCCTCTACCACACTCTAGCCTGACAGTTCGAAATGCCGTTCCCAGGTTAAGCCCGGGGCTTTCACATCTCGCTTATCAAACCACCTACGCGAGCTTTAACCCCAGTAGTGTTC
+
CCCCCDGGGGGGGGGFGGGGGGAEFFFGGGFCEGGGGGGGGGGGGGDGGFFGGGGGGGGGGGGGGFGGGCGGGGGGGEG@FFCFEFACFE;FGGGFGFFGGFFGGGGG=C,FFCC*=F8AEGCEDEDFGGDE=ED,ADFDFGGFGFDDGFGGGGGBFDGFDFD>BFCF?CFAF@FFFA??C9>CACG5595?>=?FFEG?EF?EF225=*6*7:CA<5B;E1<E;*)257?)6<2:>(1()-.8A<D
@M00200:205:000000000-AKKM3:1:1101:8035:6326 2:N:0:1
TACGAGGGTATCTAATCCTGTTTGCTCCCCACGCTTTCGAGCCTCAGCGTCAGTAATGGACCAGTATGTCGCCTTCGCCACTGGTGTTCTTCCGAATATCTACGAATTTCACCTCTACACTCGGAGTTCCACATACCTCTTCCATACTCAAGATAGCCAGTCTCAAAGGCAATTCCAAGGTTGAGCCCTGGGCTTTCACCTCTGACTAAACTATCCGCCTACCCTCCCTTTCCGCCCAATAGTGTTCAGAC
+
CCCCCGGEGFFFFE<FGGGGFGF@FGGGGCFGGGGGFGDFGCEGGFEGEEGGGGGGGFGDGG7<FAFGFGFGFGGGGGGDEEADFDCCFDGGCG:CCFGGFGGGGGF,@E>FFFGFGGGGGGG7F7EFGGFGGGC=F7EEFG8DCFGEF7E6,??DF8=DE8=F>F?C6CDD?ED++?+08=+=D8FFFG=*;E@;3*,>=@CEFE@=6:5AECC:ACBF)0)3>@>D*:6*1)5-:9((0*9@497198)
@M00200:205:000000000-AKKM3:1:1101:9599:6355 2:N:0:1
TACACGGGTATCTAATCCTGTTTGCTCCCCACGCTTTCGTGCCTGATCGTCAGTTCTGGTCCAGGAAGCCGCTTTCGCCACTGATGTTCCTTCCGATATCTACGCATTTCACCGCTACACCGGAAATTCCGCTTCCCTCTGCCGAACTCTAGCCATCCAGTATCGACTGCAATTCCCAGGTTGAGCCCGGGGATTTCACACCCGACTTAAATGGCCGCCTACGCACGCTTTACGCCCAATAGTGTTC
+
CCCCCGGGGGGGGDFGGGGFGGGGGGGGGDEGGGGGGGGGFGGGG8EFFGG8FGGGGGGGGGGEFCFCFGGGDFGGGGGGGGF,CFGGGGGGGGGCFFEGGGFDGEGGGG9FFDGFDGFGGGG=:CFEGGGGGECFGFGFFGGDEFGDGF86@DFFFGFFF7FGFFCEDGFFFFFFFF?*@D>5?FGFEDC45CFGF57/6=>9=>>@E<45C39<@):1(675(/))770<AF?>E:?7)5-<-6<
@M00200:205:000000000-AKKM3:1:1101:14902:6359 2:N:0:1
TACTCGGGTATCTAATCCTGTTTGCTACCCATGCTTTCGCACCTCAGCGTCAGTCACCGTCCAGGTGGTCGCCTTCGCCACCGGTGTTCCTCCTGATATCTACGAATTTCACCTCTACACCAGGAATTCCACCACCCCCTCCGGGACTCGAGCCAAACAGTTTCCGATGCACTTCCAGGGTTGAGCCCTGGGCTTTCACATCAGACTTATTTGCCCGCCTACGCGCACTTTAAACCCAGTAGTGTCC
+
CCCCCGGGGGGGGGGGGGGGGGGGGGGGGGGGGGGGGGGGGGGGGGGGGGGGGGGFGGGGGGGFGFGGGGGGGGGGGGGCGGGGGGDEGGGGGGDEGGGGGGGGGDFGGGGGGGGFGGFGG8EGFGGGGGGGGGGGGFGBFGGDGDDDGFFGGGG6:FGB=FDGDA6A?G5C5=AA?8=:D>CGFFF>FFF>FGGFFCFEC@4@.:=5/*/8?*?A2CA@23;8055>C6A?))//=/1;AB-(6))
@M00200:205:000000000-AKKM3:1:1101:13322:6370 2:N:0:1
TACAGGGGTATCTAATCCTGTTTGCTCCCCACGCTTTCGAGCCTCAGCGTCAGTAATGGACCAGTATGTCGCCTTCGCCACTGGTGTTCTTCCGAATATCTACGAATTTCACCTCTACACTCGGAGTTCCACATACCTCTTCCATACTCAAGATAGCCAGTATCAAAGGCAATTCCAAGGTTGAGCCCTGGGCTTTCACCTCTGACTAAACTATCCGCCTACGCTCCCTTTAAGCCCAATAGTGTTC
+
CCCCCGGGGGGGGGGGGGGGGGGGGGGGGGGGGGGGGGGGGGGGGGGGGGGGGGCFFGGGGGGGGGGGGGFGGGGGGGGGGGFFGGFGGGGGGGGGGGGGFGGFGGGGGGGGGGGFGGGGGGDEGDGGGGGGGG?EGFFFFFGFGFGFGF?DGGGFBDGFFGFFFDGDFGFFFFFFF+=?DEFGDFG?FDDADFFGFFGEECFEEECA6):A@EGF)<@DDFDFFGBGCC=;?B;5EB@2>;CE<5C
@M00200:205:000000000-AKKM3:1:1101:24186:6372 2:N:0:1
TACACGGGTATCTAATCCGGTTCGCTCCCCTAGCTTTCGCGCATCAGCGTCAGGATCGGCCCAGCCATCCGCCTTCGCCACCGGCGTTCCTAGCGATATCTGCGCATTTCACCGCTACACCGCTAGTTCCAATAGCCTCTACCGTCCTCTAGCCAGCGCAGTTTCCGACGCAGTTCCACAGTTGAGCCATGGGATTTCACGCCGGACTTGCGCAGCCGCCTACGCGCCCTTTATACCCAATAGTGTTC
+
CCCCCGGGGGGGGGGGGGGGEGGGGGGGGGGGGGGGGGGGGGGGGGGGGGGGGGGGGGGGGGGGGGGGGGGFGEGGGGGGGGGGGGGGGGGGGGGGGGGGGGGGGGGGGGGGGGGFGGGEGGGGGGGGGGGGGGGGGFGFFGGFGFGFGFG7BFGFFGGFGGFGFFGEDGFFF>FFFAFFF<C7AFGFFCFF>CFCFEGF@FF9;>>BFA<>9>E*4959?(8D;?>3<1(5A2:5:>2(4:AAFF>B
@M00200:205:000000000-AKKM3:1:1101:19745:6373 2:N:0:1
TACAAGGGTATCTAATCCTGTTTGCTCCCCACGCTTTCGCGCCTCAGCGTCAGAACCGGACCAGACAGCCGCCTTCGCCACTGGTGTTCTTGCGAATATCTACGAATTTCACCTCTACACTCGCAGTTCCGCTGTCCTCTTCCGGTCTCAAGCCAACCAGTATCGAAGGCAATTCTGTGGTTGAGCCACAGGCTTTCACCCCCGACTTAATCGGCCGCCTACGCGCCCTTTAAACCCAGTAGTGTTC
+
CCCCCGGGGGGGGGGGGGGGGGGGGGGGGDFGGDGGGGGGGGGGGGGGGGGGGGGGGGGGGGGGGGGGGGGGGDGGGGGGGGGGDGGGGGAFGGGGGGGGCFCFG8EFGGGGEFGFFDGGGGGCFGEGFGGGDEGGGFGFFFGFGFD=FFGGGGGFFGGFGFEGAF?EDGACACCC6<CFFG>7?<CFFF564=,AAEF===@@FFFF<EFFF?CE>DE1;:<B(/>D3979ABB:81:4)6:(6<A
@M00200:205:000000000-AKKM3:1:1101:8523:6386 2:N:0:1
TACTAGGGTATCTAATCCTGTTCGCTCCCCATGCTTTCGCTCCTCAGCGTCAGGTCATGCCCAGAGAACCGCCTTCGCCACCGGTGTTCCTCCTGATATCTGCGCATTCCACCGCTACACCAGGAATTCCGTTCTCCACTGCATACCTCTAGTCTGCCCGTATCGGAAGCACGCTCAGGGTTGAGCCCTGAGTTTTCACTCCCGACGCGACAAACCGCCTACGAGCCCTTTATACCCAGTAGTGTTCAGCT
+
CCC?CGGGGGGGGGGGGGGGGGGGGGGGGEGGFGGGGGGGGGGGGGGGDGGGGGGGGGFGGGGFGCFFFGGGGGGGGGGGGGD7CCFGGGGGGGGGGGDEFGGGGDGGGGGGGGDAGGGGGGGGG,DFGGGGDDDFG+ADB?FFGFDCFDD=F?DDFGGEEDFDF>>EACFDEF5@E?CFEFGCAGEFFFG5BFGCFCC4*5BA59@=55914@GF>GFF1=;A0*8D*9:)6<5:E<(.6)).64)2<)-
@M00200:205:000000000-AKKM3:1:1101:21720:6400 2:N:0:1
TACCAGGGTATCTAATCCTGTTTGCTCCCCACGCTTTCGAGCCTCAGTGTCAGTTACAGGCCAGAGAGCCGCTTTCGCCACCGGTGTTCCTCCATATATCTACGCATTTCACCGCTACACATGGAATTCCACTCTCCTCTCCTGCACTCAAGTCTACCAGTTTCCAATGCATACAATGGTTGAGCCACTGCCTTTTACACCAGACTTAATAAACCACCTGCGCCCGCTTTATGCCCACTAGTGTTC
+
CCCCCGGGGGGGGGGGGGGGGGGGGGGGGGGGGGGGGGGGGGGGGGGFGGGGFGGGGGGGFGGGGGGGGGGGGGGGGGGG@FEGGGGGGGGGGGGGGFFFGGGGGGGGGGCFGGGFGGDGGGGGGCGGGGFGGGGGDFGFFGFFGFGEGFGGDDFFFGGFGGEDEC9=FGFFDDF5??6FGE6DDD8662EFFGGC9CFEDDDFD)0*:E<=C6D@590@C:)*)*3*:9>5@EBB@=3238C?97
@M00200:205:000000000-AKKM3:1:1101:20063:6432 2:N:0:1
TACTGGGGTATCTAATCCTGTTTGCTCCCCACGCTTTCGCGCCTCAGCGTCAGAACCGGACCAGACAGCCGCCTTCGCCACTGGTGTTCTTGCGAATATCTACGAATTTCACCTCTACACTCGCAGTTCCGCTGTCCTCTTCCGGTCTCAAGCCAACCAGTATCGAAGGCAATTCTGTGGTTGAGCCACAGGCTTTCACCCCCGACTTAATCGGCCGCCTACGCGCCCTTTATACCCAATAGTGTTCAGAC
+
CCCCCGGGGGGGGGGGGGGGGGGGGGGGGGGGGGGGGGGGGGGGGGGGGGGGGGGGGGEGGGGGGGGGGGGGGGGGGGGFGGGGGGGGGGGGGGGEGGGGGGGGGFGGGGGGGGGFGGGGGGGGFGEFGGGEDGGGGFGFFFGFGFGFGFFFFFDFFGGFGFFGAFFGF>FDFFFFFFG5DECDFDGFFGGFFGGG4<CBDFFFFFF;EFE<4?CE@GFFFFB>0C>D55>DAFBAGD2:>DD<52:4)6)
@M00200:205:000000000-AKKM3:1:1101:11783:6439 2:N:0:1
TACTGGGGTATCTAATCCTGTTTGCTCCCCACGCTTTCGAGCCTCAGCGTCAGTAATGGACCAGTATGTCGCCTTCGCCACTGGTGTTCTTCCGAATATCTACGAATTTCACCTCTACACTCGGAGTTCCACATACCTCTTCCATACTCAAGATAGCCAGTATCAAAGGCAATTCCAAGGTTGAGCCCTGGGCTTTCACCTCTGACTAAACTATCCGCCTACGCTCCCTTTAAACCCATTAGTGTTC
+
CCCCCGGGGGGGGGGGGGGGGGGGGGGGGGGGGGGGGGGFGGGGGGGGGGGCFGGGGGGGGFGGGGGGGGGGGGGGGGGGGGGGGGGGGGGGGEGEGGGGGGGGG8FGGGFGGGGFGGFFEFGEFEGGGGFGGGGGEFGFFGGFEFGFGF?DFFFDFGGF=9DFCFFC?FFD?B7DFFGFGG6D9FG5D685FGGF9;:@EDFE*:CE*08AEFGF=FEFA@=E>CAGFCF*:A@BGF(**194985
@M00200:205:000000000-AKKM3:1:1101:27586:6442 2:N:0:1
TACTAGGGTATCTAATCCTGTTTGCTCCCCACGCTTTCGCGTCTCAGCGTCAGTATCCGACCAGGGGGCCGCCTTCGCCGCAGGTGTTCCTCCCGATATCTACGCATTTCACCGCTACACCGGGAATTCCACCCCCCTCTTCGTTACTCTAGCTTGCCAGTTTCATGCGCACTTCCCCGGTTGAGCCGGGGGATTTCACACATGACTTAACAAACCGCCTACACGCCCTTTCTCCCCACTATTGTTCACAT
+
CCCCCGGGGGGGGGGGGGGGFGGGGGGGGGGGGGGGGGGGGGGGGGGGGGGGGGGGFGGGGFF<FGGDGGGGGGGGGGGDGG>F8DGGGGGGGGGGGGGG8EF?FEGEGFEGFGDFGGGGDD7@FGGGFGGGGGGDGAEC>9@*4?7;FFGFGG>FFGGFED<CCFFGFGFFFFFFFFDEECDGFGCDDGG)):CF6<CA??:)<>2<BA2:ABCC;DFFBB7??C5C77)5-6)(;<9(.))--649).)
@M00200:205:000000000-AKKM3:1:1101:25520:6447 2:N:0:1
TACTCGGGTATCTAATCCCGTTTGATCCCCACGCTTTCGTACCTCAGCGTCAGAACAAGCCCAGCTGCCTGTTTTCACCTTCGGCGTTCCGATAGATATCAACGCATTTCACCGCTCCACCTATCGTTCCGACAGCCTCTACTTGCCTCAAGACTCGCAGTTCACCCAGCAGTTCCTCGGTTGAGCCGAGGGATTTCACAAGATGCTTGCAAGTCCGCCTACGTACGCTTTACGCCCCGTAGTGTTCACAT
+
BCCCCGCB@FGGGGGGGDFGGFC@GFFGGGGG@CCEFG@FGGGFFGGGECCEDFEGDFAD,DCFGGCFGGGGFAB;@FFGGGGEGGFGGGGG>FFGGGA9ECECGCCC;@9A,CE>DDFGFGG9EE8=FGEEDDCFGFC5DDCFCBF7=DFC9DDF?>6?+2;?8A+;A85=@AFFFF9*>8D*;?F>BD>>5:8?FFG432(7C4.*>=EE=9B<;CA?;8(2=837*/().(:6C,(-18,8)5>2)-.
@M00200:205:000000000-AKKM3:1:1101:9022:6448 2:N:0:1
TACGGGGGTATCTAATCCTGTTTGCTCCCCACGCCTTCGCGCCTCAGCGTCAGTATTGGTCCAGGAAGTCGCCTTCGCCACCGGTGTTCCTCCTGATATCTACGAATTTCACCTCTACACCAGGAATTCCACTTCCCTCTCCCATACTCAAGTCCCTTAGTTTCAAATGCACTTCCGGGGTTGAGCCCCGGGCTTTCACATCTGACTTAAAAGACCGCCTACGCGCCCTTTACACCCAGTAGTGTTC
+
CCCCCGGGGGGGGGGGGGGGGGGGGGGGGGGEGGGGGGGGDGGGGGGGGGGGGGGGGGGGGGGGFFFEGGGEGGGGGGGDGGGGGGGGGGGGGGGGGGFGGGGGGCGGGGGGGGGFFGDGG?FEFGGGGGGGGGGGGFGFFGGFGDGFGBFFGFGFFGFFFG7FAF+:=FFEA@FF>BC5FED4FEFFEDCFBGFFFFFEFFFFCEFF9C34)/:9>DB?,3(.(:5C354<):22C105<):76<D
@M00200:205:000000000-AKKM3:1:1101:21675:6458 2:N:0:1
TACTAGGGTATCTAATCCTGTTTGCTCCCCACGCTTTCGCACCTCAGCGTCAGTAATGGTCCAGTGAGCCGCCTTCGCCACTGGTGTTCCTCCGAATATCTACGAATTTCACCTCTACACTCGGAATTCCACTCACCTCTACCATACTCAAGACTTCCAGTATCAAAGGCAGTTCCGGGGTTGAGCCCCGGGATTTCACCCCTGACTTAAACGTCCGCCTACGTGCGCTTTAAACCCGGTAGTGTTCAGA
+
CCCCCGGGGGGGGGGGGGGGGGGGGGGGGGGGGGGGGGGGGGGGGGGGGGGGGGGGGGGGGGGGGGGGGGGGGGGGGGGGGGGFGGGGGGGGGGGGGGGGGGGGGGGGGGGGGGGFGGGGGGGGGGGGGGGGGGGGGFGFFGGFGFFFGFGDGGGFFFGFDFFGE9AGFGFFFFFBDFGEGGGGFFF?>CEDACGD9;:>DA9>).>CCAA*)7EC252@@5-;,35>DD@9CF<=7((.,:EFFAA2-6
@M00200:205:000000000-AKKM3:1:1101:8568:6475 2:N:0:1
TACCCGGGTATCTAATCCTGTTTGCTCCCCACGCTTTCGAGCCTCAGCGTCAGTAATGGACCAGTATGTCGCCTTCGCCACTGGTGTTCTTCCGAATATCTACGAATTTCACCTCTACACTCGGAGTTCCACATACCTCTTCCATACTCAAGATAGCCAGTATCAAAGGCAATTCCAAGGTTGAGCCCTGGGCTTTCACCTCTGACTAAACTATCCGCCTACGCTCCCTTTAAGCCCAGTAGTGTTC
+
CCCCCGGGGGGGGGGGGGGGGGGGGGGGGGGGGGGGGGGGFGGGGGGGGGDGGGGGGGGGGGGGGGGGGGGGGGGGGGEEGGGGGGGGGGGGGGGGGGGGGGGGGFGGGGGGGGFFGGGGGGFGEGGGGGGGGGGGEFFBFGFDAFFEGFGDGGGFFCDF?FFGFFGGFGFFFFFC95=5FG=?*6,9?FGFACFC+;E**5@@@E5E@E@CA5ED=F*):5=97EBFFFBE9==@F225*/7>E?4
@M00200:205:000000000-AKKM3:1:1101:4650:6529 2:N:0:1
TACGAGGGTATCTAATCCTGTTTGCTCCCCACGCTTTCGAGCCTCAGCGTCAGTAATGGACCAGTATGTCGCCTTCGCCACTGGTGTTCTTCCGAATATCTACGAATTTCACCTCTACACTCGGAGTTCCACATACCTCTTCCATACTCAAGATAGCCAGTATCAAAGGCAATTCCAAGGTTGAGCCCTGGGCTTTCACCTCTGACTAAACTATCCGCCTACGCTCCCTTTATACCCAGTAGTGTTC
+
CCCCCGGGGGGGGGGGGGGGGGDGGGGGGGGGGGGGGGGGGGGGGGGGGGGEFGGGGGFGFGFGGGGFGGGGGGGGGGGGGGGGGGGGCFGFGGGG7=EADEGGGGGGGCFGGGGBDFCFCGGGEG>FGCCFGFGGFFDFFFGFGBGFFD,=D8FB7DFF@D9F>FCFD8DD6:9@F@FDFGDFFFFFFG6*:,@DF=C=@DFEFF=08@CF8AB<8>DAD=-:4?:9985>>CECEE9(/9<57@C
@M00200:205:000000000-AKKM3:1:1101:16463:6534 2:N:0:1
TACGCGGGTATCTAATCCTGTTCGCTCCCCACGCTTTCGCGCCTCAGCGTCAGTACCGTCCCAGCGAGCTGCCTTCGCCGTCGGTGTTCCTCCTGATATCTGCGCATTCCACCGCTACACCAGGAATTCCACTCGCCTCTTCCGGACTCTAGCCCGACAGTATCCACTGACATTCAAAGGTTGAGCCTTTGACTTTTACAGCGGACTTACCGGGCCGCCTACGCGCGCTTTATACCCACTAGTGTTC
+
CCCCCGGGGGGGGGGGGGGGGGGGGGGGGGGGGGGGGGGGGGGGGGGGGGGGGGGGGGGGGGGGGGGGGGGGGGGGGGGGGGEGGGGGGGGGGGGFGGGGGFGGGGGGGGGGGGGACFGGGGF8=FGGGGGGGGFDGEGFFGGFG>GBGFG<@CCE5CDBGGCGEFGCA@FEFCFAFFGFF;4;;EGFFGFFFGGFF37?<):,(6:@E3((3;DE>GD??::B>E@D)*356649C)(422.:B2>
@M00200:205:000000000-AKKM3:1:1101:23890:6541 2:N:0:1
TACTAGGGTATCTAATCCTGTTTGCTCCCCACGCTTTCGAGCCTCAGCGTCAGTAATGGACCAGTATGTCGCCTTCGCCACTGGTGTTCTTCCGAATATCTACGAATTTCACCTCTACACTGGGAATTCCACCATCCTCTCCCGCACTCAAGCCAGCCCAGTCTCAAGCGCAATTCCCGGGTTGAGCCCAGGCCTTTCACGCCTGACTTGAGCAGCCGCCTGCGCGCCCTTTACACCCAATAGTGTTC
+
CCCCCGGGGGGGGGGGGGGGGGGGGGGGGGGGGGGGGGGGGGGGGGGGGGGGGGGGGGGGGGGGGGGGGGGGGGGGGGGGGGGGGGGGGGGGGGGFGGGGGGGGDGGFGGGGGGGFGGGGGGGGGGGGGGGGGGGGGFGFFEGFGFGAD6EFGGGFFGGFGGFDEFGCFGEAFFBFFFDFD:DGACFCFF5FFDEFFEGFBDBB=DBACB6:=B6D);?@@=DD>=BDGD=;<)9EG02(5;EEF?EE
@M00200:205:000000000-AKKM3:1:1101:22354:6546 2:N:0:1
TACCGGGGTATCTAATCCTGTTTGCTCCCCACGCTTTCGAGCCTCAGCGTCAGTAATGGACCAGTATGTCGCCTTCGCCACTGGTGTTCTTCCGAATATCTACGAATTTCACCTCTACACTCGGAGTTCCACATACCTCTTCCATACTCAAGATAGCCAGTATCAAAGGCAATTCCAAGGTTGAGCCCTGGGCTTTCACCTCTGACTAAACTATCCGCCTACGCTCCCTTTACGCCCAGTAGTGTTC
+
CCCCCGGGGGGGGGGGGGGGGGGGGGGGGGGGGGGGGGGGEFGGGGGGGGGGGGGGGGGGGGGGGGGGGGGGGGGGGGGGGGGGGGGGGGGGGGGGGGGGFGGGGGGGGGGGGFGFGGGGGGCECCGGFDDFGGGFGFGFFFGFGFGFGFGGGFGDFFGFFFEFFDFDFGFDBEFFFFFFFGGGFCEFACC?FGGGFEFBBFF@CE8AEEEFF59D5CE>25/57CEGCD3;CF9>E>@FF4<1<<C
@M00200:205:000000000-AKKM3:1:1101:25150:6553 2:N:0:1
TACAAGGGTATCTAATCCTGTTTGCTCCCCACGCTTTCGAGCCTCAGCGTCAGTAATGGACCAGTATGTCGCCTTCGCCACTGGTGTTCTTCCGAATATCTACGAATTTCACCTCTACACTCGGAGTTCCACATACCTCTTCCATACTCAAGATAGCCAGTATCAAAGGCACTTCCAAGGTTGAGCCCTGGGCTTTCACCTCTGACTAAACTATCCGCCTACGCTCCCTTTATACCCAATAGTGTTC
+
CCCCCGGGGGGGGGGGGGGGGGGGGGGGGGGGGGGGGGGGFGGGGGGGGGGGGGGG9FGCGFGGEDDAGGGGGGGGGGGGGGGFG?EFG;FDFGGGGGGGGGGG>FFGGGGGGGGFGGGGDFFEE7EGGGGG?8=EGFDEBFFBGBGFGFFF,=+59DGF@+;F7DF,5=D):85?7+=DDCFFFFGFFFFFFGGFAEFBEF55::>7*0)*:5EFDFEFAC=?)=@FCFB4**:A@=9(7*9*9**
@M00200:205:000000000-AKKM3:1:1101:16057:6571 2:N:0:1
TACGCGGGTATCTAATCCTGTTTGCTCCCCACGCTTTCGAGCCTCAGCGTCAGTAATGGACCAGTATGTCGCCTTCGCCACTGGTGTTCTTCCGAATATCTACGAATTTCACCTCTACACTCGGAGTTCCACATACCTCTTCCATACTCAAGATAGCCAGTATCAAAGGCAATTCCAAGGTTGAGCCCTGGGCTTTCACCTCTGACTAAACTATCCGCCTACGCTCCCTTTAAACCCAATAGTGTTC
+
CCCCCGGGGGGGGGGGGGGGGGGGGGGGGGGGGGGGGGGGGGGGGGGGGGGGGGGGGGGGGGGGGGGFGGGGGGGGGGGGGGGGGGGGGGGGGGGGGGGGGFGGGGGGGGGGGGGFGGGGGGGCCEEGGGGGGGGGGFFFFGGFGFGFGFCCFA98@E=?DFFGFFGGFGFDFEFFFF6CFGGCFGEFFCC5ACGFFFGB@DFE=A=E3=EEFE9D57BFF@F4>EFF2;BEEC==8;?@F9?5???
@M00200:205:000000000-AKKM3:1:1101:15064:6663 2:N:0:1
TACCCGGGTATCTAATCCTGTTCGCTCCCCACACTTTCGCTCCTCAGCGTCAGGTCATTCCCAGAGAACCGCCTTCGCCACCGGTGTTCCTCCTGATATCTGCGCATTTCACCGCTACACCAGGAATTCCGTTCTCCCCTGAATACCTCTAGTCTGCCCGTATCGGAAGCAAGCGCCGTGTTAAGCACGGCGTTTTCACTCCCGACGCGACAAACCGCCTACGAGCCCTTTAAACCCAATAGTGTTC
+
CCCCCGGGGGGGGGGGGGGGGGGGGGGGGGGGGGGGGGGGGGGGGGGGGGGGGGGGGGGGGGGGGGGGGGGGGGGGGGGGGGGGGGGGGGGGGGGGGGGGGGGGGGGGGGGGGGGDGGFGGGGGGGGGGGGGGGGGFFEDFGDFGFDBFFGFGGGFFFFFGGFGFFG6?FFCFFFFFBDEFEGGFGGFFDGFEGEGFEFEEFFFD@>@@9:>FFG59<>B:0:D6C3>495AAAA<E?<07<<4:)6
@M00200:205:000000000-AKKM3:1:1101:21140:6702 2:N:0:1
TACGAGGGTATCTAATCCTGTTTGCTCCCCACGCTTTCGAGCCTCAGCGTCAGTAATGGACCAGTATGTCGCCTTCGCCACTGGTGTTCTTCCGAATATCTACGAATTTCACCTCTACACTCGGAGTTCCACATACATCTTCCATACTCAAGATAGCCAGTATCAAAGGCAATTCCAAGGTTGAGCCCTGGGCTTTCACCTCTGACTACACTATCCGCCTACGCTCCCTTTAAACCCAGTAGTGTTC
+
CCCCCGGGGGGGGGGGGGGGGGGGGGGGGGGGGGGGGGGGGGGGGGGGGGGGGGGGGGGGGGGFGGGDGGFGGGGGGFGGGGFGEFGGGGGGGGGGDGGFFFGGGGGGGGGGGGGFGGGGGGGCFEEFGGGGGDFGGFGFFFGFGFGEGFGGGFGFFGFFCDFFFFGGB8:DFEFFBB??FGGGFGG??=D5CFGCCFFE@)8)7A5;)):EFFF68*::8=):5;5C7C5C463:C((.*/9@C48
@M00200:205:000000000-AKKM3:1:1101:4993:6710 2:N:0:1
TACACGGGTATCTAATCCTGTTTGCTCCCCACGCTTTCGAGCCTCAGCGTCAGTAATGGACCAGTATGTCGCCTTCGCCACTGGTGTTCTTCCGAATATCTACGAATTTCACCTCTACACTCGGAGTTCCACATACCTCTTCCATACTCAAGATAGCCAGTATCAAAGGCAATTCCAAGGTTGAGCCCTGGGCTTTCACCTCTGACTACACTATCCGCCTACGCTCCCTTTACACCCAATAGTGTTC
+
CCCCCGGGGGGGGFFGGGGGGGGGGGGGGGGGGGGGGGGFGGGGGGGGGGGGGGGGGGGFGDGGGGGGGGCGGGGGGGGGGGGGGGGGGGGGGGCFGGFGAGFGG,?FGGFFEGGFGGGGDG=ECCGGGGDGF?FGFFGEFGGFGFFCGFCFC6DFFGGF8+3CEFGCBFFFFDF7?FF*>ADFFF8D6=69AEGGBAEE@@65EEEE)>C755>8>CBA=>=5)=?FC:>***.0:2>::*/*>**
@M00200:205:000000000-AKKM3:1:1101:18790:6720 2:N:0:1
TACTGGGGTATCTAATCCCGTTCGCTCCCCTAGCTTTCGCGCCTCAGCGTCAGTGTCGGCCCAGCAACCCGCCTTCGCCGCAGGTGTTCCTCTCGATATCTACGCATTTCACCGCTACACCGAGAATTCCAGTTGCCCCTTCCGCACTCTAGCCCTGCAGTATCAGTTGACCTTTCCGAGTTAAGCCCGGAGATTTCACAATTGACTTGCAGTGGCCGCCTACGCGCCCTTTACACCCACTAGTGTTC
+
CCCCCGGGGGGGGGGGGGGGGGGGGGGGGGGGGGGGGGGGDGGGGGGGGGFGGGGGGGGGGGGGGGGGGGDGGGGGGGGGGGEFGGGGGGGGGGG8=A?FFGGGGDGGGGGGGGGAGE,AD8EGG+=BBFDGFADG9DEDFFGFGFGAGFGCC6:F;CFFAC@7*BFG>@FEFBFFFFG5DC9CBFGF49CABFFFFEG<==EE4)164;@FE198(:::;6;=1287D51?4>)8C9F4,2)6<A>9
@M00200:205:000000000-AKKM3:1:1101:3678:6739 2:N:0:1
TACCGGGGTATCTAATCCTGTTTGATCCCCACGCTTTCGTGCCTCAGCGTCAGTTTAGGGCCAGTTGACCGCCTTCGCCACCGGTGTTCTTCCAGATATCTACGCATTTCACCGCTACACCTGGAATTCCATCAACCTCTCCCTAACTCAAGAACAGCAGTATTAAAGGCCGTTTCACAGTTAAGCTGTGAGATTTCACCTCTAACTTACTTTACCGCCTACGCTACCTTTAAACCCAGTAGTGTTCCGAT
+
CCCCCGGG@FDGFFGGFGGGFDC<ECEGGGGGCG@FG<FGCEGFEDGGEGGGGGGGGGFDFGGGGGGGFGGCFGGGC@CGFGGGGGGGGGGG;DFCFFGGF;F::E+@;FGGC=>A+C,AEF@8FCGGGEFGCF7EFFGBF?DFG?89?DGGGG6DDC+06=>FEB+=5DDBEAFFF7++@:7CFA,*=3;=+7@BCEF**8@C75>@:EEEC6;F@>>A53(2(*)2*=>E?43@7(157?6;1).)/((
@M00200:205:000000000-AKKM3:1:1101:21579:6748 2:N:0:1
TACACGGGTATCTAATCCTGTTTGCTCCCCACGCTTTCGAGCCTCAGCGTCAGTAATGGACCAGTATGTCGCCTTCGCCACTGGTGTTCTTCCGAATATCTACGAATTTCACCTCTACACTCGGAGTTCCACATACCTCTTCCATACTCAAGATAGCCAGTATCAAAGGCAATTCCAAGGTTGAGCCCTGGGCTTTCACCTCTGACTAAACTATCCGCCTACGCTCCCTTTACGCCCAGTAGTGTTCAGA
+
CCCCCGGGGGGGGGGGGGGGGGGGGGGGGGGGGGGGGGGGFGGGGGGGGGGGGGGGGGGGGGGGGGGGGGGGGGGGGGGGGGGGGGGGGGGGGGGGG@FGDGGGGGGGGGGGGGGFGGGF>DFGFDGGGGGFCCFDGFGFFGGFGFGFGFG6>FGBF?6;DFFGFFGG*=6DBBFDFFD?@DFFFFCDFF?5AECCA*<=C)0:7>CCECFAEFGGFGFFDBDEDGDGDDE4@25=E?=6:C@;8*70/)
@M00200:205:000000000-AKKM3:1:1101:12861:6752 2:N:0:1
TACGGGGGTATCTAATCCCGTTTGCTCCCCTGGCTTTCGCTCCTCAGCGTCAGTGTTGGTCCAGGATGCCGCCTTCGCCACCGGTGTTCCTCCAGATATCTACGCATTTCACCGCTACACCTGGAATTCCGCATCCCTCTCCCAAACTCAAGCCATCCAGTATCAGACGCAGTTCCCCGGTTAAGCCGAGGGATTTCACGTCTGACTTAGTTGGCCACCTACGAGCCCTTTACGCCCAATAGTGTTC
+
CCCCCGGGGGGGGGGGGGGGGGGGGGGGGGGGGGGGGGGGGGGFGAGGGGGGGGGGGGGGGGGGGDGGGGGGGGGGGGGG7=CGGGGGGGGGGGFGGFGGGGGGDEGEGGGGGGGFGGGGGGGGGGGGGGGGGGGGGFGFFGGFGF?9DFGC9DGFFCFFGGEFFFGGFGDAFF6FFFGDEGDC>FEBBDG4)=?DC?9(68@;EC@5EEEFF;FCEFA(4=@B<E5D45:<<:?>G6?1,64A6:5
@M00200:205:000000000-AKKM3:1:1101:27864:6765 2:N:0:1
TACTGGGGTATCTAATCCTGTTCGCTCCCCACACTTTCGCTCCTCAGCGTCAGGTAATGCCCAGAGAACCGCCTTCGCCACCGGTGTTCCTCCTGATATCTGCGCATTTCACCGCTACACCAGGAATTCCGTTCTCCCCTGCATACCTCCAGTCTGCCCGTATCGAAAGCAAGCCAGGTGTTAAGCACCTGGTTTTCACTCCCGACGCGACAAACCGCCTACGAGCCCTTTAAGCCCAATAGTGTTCAGA
+
CCCCCGGGGGGGGGGGGGGGGGGGGGGGGGFFEGGGGGGGGGGGGFGGGGGGGGGGGGGGGGGGGGGGGGGGGGGGGGGGGGGGCFGGGGGGGGGGGGGGGGDGGGGDCEFGFEC>DGGFFFGGGGGGGGGDCFGGGFEDFFGFGFGC?DGGGGGFFGGFGGFFD5?:BGFF?=<FFFFFFCDCFFG5FGGFFFGGFF@AB=BF>@BF=>>B@DGGF3=@FF60(:)>*9)-.6<8CB((,654<ADFA:
@M00200:205:000000000-AKKM3:1:1101:5003:6819 2:N:0:1
TACTGGGGTATCTAATCCTGTTTGCTCCCCACGCTTTCGAGCCTCAGCGTCAGTAATGGACCAGTATGTCGCCTTCGCCACTGGTGTTCTTCCGAATATCTACGAATTTCACCTCTACACCCGGAGTTCCACATACCTCTTCCATACTCAAGATAGCCAGTATCAAAGGCAATTCCAAGGTTGAGCCCTGGGCTTTCACCCCTGACTAATCTATCCGCCTACGCTCCCTTTAAACCCAGTCGTGTTC
+
CCCCCGGGGGGGGG<FGGFGGGGGGGGGGGCFGGGGGGGGGGGGGGGGGGGGEE@EFGCDGGGGF<FFFGGGGGGGGGGGGGGGFFFCFCFFFGEGCFDCAFGGEGGGGGGGGFFFGG;F,@ECGGGGGGGCFGFGGFG5DAED;;DEGFGCD++<9C=?=?*6;DGGFGF)6DF?C+ADFFDFFGGFFCFFFF;FFFGB):58))9;8**0;7DE>C>A>BDA2CBD2484*>=DGF25*-83((7
@M00200:205:000000000-AKKM3:1:1101:19648:6825 2:N:0:1
TACACGGGTATCTAATCCCGTTCGCTCCCCTGGCTTTCGTGCCTCAGCGTCAGAAGAGGTCCAGTGCACCGCTTTCGCCACAGGTGTTCCTTCCGATATCAACGCATTTCACCGCTCCACCGGAAGTTCCATGCACCTCTACCTCCCTCGAGCGCGCCAGTTTCAGCGGCAATTCTCTGGTTGAGCCAAAGTATTTCACCACCGACTTAACGCACCGCCTACGCACCCTTTAAACCCAATAGTGTTCAGAC
+
CCCCCGGGGGGGGGGGGGGGGGGGGGGGGGGGGGGGGGGGGGGGGGGGGGGGGGGFGGGGGGGGGFGGGGGGGDGCCFGGGGCGGFGGGGFGGGGCEGGFFGGGGGGGGGGGGGGFGEGGGGGGGGDFGGGGGGFGGDEDFGGFGFGBGFD=EDGFFE7AACCDCFGC?CABFFFFFFGFGGCF4DGFFG?FFCFFFEEBEBF=>B@F49EFFFGE9DD1,54)(2>D32)))688?:(,5<-6<<A::))
@M00200:205:000000000-AKKM3:1:1101:26699:6839 2:N:0:1
TACCAGGGTATCTAATCCTGTTTGCTCCCCACGCTTTCGAGCCTCAGCGTCAGTAATGGACCAGTATGTCGCCTTCGCCACTGGTGTTCTTCCGAATATCTACGAATTTCACCTCTACACTCGGAGTTCCACATACCTCTTCCATACTCAAGATAGCCAGTATCAAAGGCAATTCCAAGGTTGAGCCCTGGGCTTTCACCTCTGACTAAACTATCCGCCTACGCTCCCTTTACACCCAATAGTGTTC
+
CCCCCGGGGGGGGGGGGGGGGGGGGGGGGGGGGGGGGGGGFGDGGGGGGGGGGGGEFFFGGGGGGGGGGGGGGGGGGGGGGGGGGGGGGGGGGGGGGGGGFGFGGGGCFGGGGGGFGGGGGGGGGGGGGGGGGGGGGFGF5=FFDFGFGFCGGFCFFF6DFD990;DGFGFDFD+B?DDFGDFFFCGFFGG5DFFC+CGE55@@C7*>*>E@EFGGF>@8=58?AGDG78>=FEF2C22(.885/**
@M00200:205:000000000-AKKM3:1:1101:10931:6857 2:N:0:1
TACGCGGGTATCTAATCCTGTTTGCTCCCCACGCTTTCGCGCCTCAGCGTCAGAACCGGACCAGACAGCCGCCTTCGCCACTGGTGTTCTTGCGAATATCTACGAATTTCACCTCTACACTCGCAGTTCCGCTGTCCTCTTCCGGTCTCAAGCCAACCAGTATCGAAGGCAATTCTGTGGTTGAGCCACAGGCTTTCACCCCCGACTTAATCGGCCGCCTACGCGCCCTTTATACCCAGTAGTGTTC
+
CCCCCGGGGGGGGGGGGGGGGGGGGGGGGGGGGGGGGFGGGGGGGGGGGGGGGGGGGGGGFFGGGGGGGGGGGGGGGGGGGGGFGGGGGGGGGGGGGGGGGGGGGFFFGGGGGGGFGGGGGGFEF@=EFGGDDEGGGFGFFFG>GFGFGFGCGGGFFCDFGGFFDFDGDGFFFBFFFFCAFC5CAFFFFGDFF=FGAECAD9@;BF9;>;6<=1CC>D>0??B>0*777*4<>2))<2?4244>942
@M00200:205:000000000-AKKM3:1:1101:26365:6877 2:N:0:1
TACAAGGGTATCTAATCCTGTTTGCTCCCCACGCTGTCGCGCCTCAGCGTCAGCCACAGCCCAGCAGACCGCCTTCGCCACCGGTGTTCTTCCGGATCTCTACGCATTCCACCGCTACACCCGGAATTCCATCTGCCTCTACTGTGCTCAAGCTCGACAGTTCGCACGGCCGACTCGGGGTTGAGCCCCGAGCTTTCACCGCACGCTTGTCAAGCCGCCTACGCGCCCTTTACACCCACTAGTGTTC
+
CCCCCGGGGGGGGGGGGGGGGGGGGGGGGGGGGGGGGGGGGGGGGGGGGGGGGGGGGGGGGGGGGGFGGGGGGGGGGGGGGGGGCFGGGGGGGGDGGGGGGGGGGGGGGFGGGGGFGGFGGGGGG+>EGGGGGGFGGB8DDFGBGFGFGFCFGCFBFGGFFGECBDGGDCBBFFEFFFD4<?DCAAGFDGEEFGFGFEFAFFFF>B8:<7<BF?FG>GF<??:E68@D)28)44<,86(3(.64454
@M00200:205:000000000-AKKM3:1:1101:25339:6885 2:N:0:1
TACTGGGGTATCTAATCCTGTTTGCTCCCCACGCTTTCGCGCCTCAGCGTCAGAACTGGCCCAGGTAGCCGCCTTCGCCACTGGTGTTCCTCCCGATATCTACGCATTTCACCGCTACACCGGGAATTCCGCTACCCTCTTCCAGCCTCGAGCTCCGCAGTATCCAAGGCAATTCCTCGGTTGAGCCGAGGGCTTTCACCCAAGACTTACAGAGCCGCCTACGCGCCCTTTCCACCCAGTAGTGTTC
+
CCCCCGGGGGGGGGGGGGGGGGGGGGGGGGGGGGGGGGGDEGGGFGGGGGGGGFGGGGFGGGGCFGGGGGGGGGGGCGGGGCGGGGGGGGGGGGEFE7EFGGGGGGGGGGGGGGGEDFGGGGGGGGGGGGGGGGGGGFCDFGGFEFGFGF6CGDDFDDGEGCAF@F*3:**=AEFFAFG>FCDFFGGFDG5?BFGGFFFFFD(=@DAC1;AE35CFB:B?@?B:28)9974.-54<E:(.)6)4-))
@M00200:205:000000000-AKKM3:1:1101:14246:6935 2:N:0:1
TACGAGGGTATCTAATCCTGTTTGCTCCCCACGCTTTCGCGCCTCAGCGTCAGTTACAGTCCAGAGAGCCGCCTTCGCCACTGGTGTTCCTCCACATCTCTACGCATTTCACCGCTACACGTGGAATTCCGCTCTCCTCTTCTGCACTCAAGTCTCCCAGTTTCCAGTGCGTCACGGGGTTGAGCCCCGCACTTAGACACCAGACTTAAGAAACCGCCTGCGCGCGCTTTAAACCCAATAGTGTTC
+
CCCCCGGGGGGGGGGGGGGGGGGGGGGGGGGGGGGGGGGGGGGGGGGGEGGGGGGGGGGGGGGGGGDGGGGGGGGGGGGGGGGGGCGEGGGGGGGGGGGGGGGFGGGGGGGGGGGFGGGGGGFECFCFGGGGGGGGGBFEFGGFFFGFGF88EGGFFGGFGGFGFFGGFGDAFFFFAE+<CGCFFGGFFD>BA,:C6>EDFBF2>@<>>EEEDFCC(>5==:B>B859CF<<4<:2;(.,44<>>B
@M00200:205:000000000-AKKM3:1:1101:12553:6956 2:N:0:1
TACCCGGGTATCTAATCCTGTTTGCTCCCCACGCTTTCGCGTCTCAGCGTCAGTATCGGTCCAGGAAGCCGCCTTCGCCACCGGTGTTCCTTCGAATATCTACGGATTTCACCCCTACACTCGAAATTCCACTTCCCTCTCCCGTACTCAAGTCTGCCAGTCTCCAATGCACTTCCCATCTTGAGCCCGGGGCTTTCACATCCGACCTACCACACCGCCTACACGCGCTTTACGCCCAGCAGTGTTCAGCT
+
CC<CCGG>FEGGFGGGGG,EFC<@EFFCFGCFGGGGG9CFG@C4FGDGGG:F@<FFGECB@:EDG?@,,B@FGCFGGGG7BACFGGGGGFFGGG@8E<=FCFF7C+8@9FGGEG8*0EED,@8D,8>AFEGGG=DAD<=8D?FE1*+)=DG6ED@D?CDDGF9D=9C,5@7CF5@F5*+*,7++3@CC5*4/*4,C8?C@4>--52((.5(33=EG9DF1?D()(3)1)*,-.3(4C:3(.(..<).)).)
@M00200:205:000000000-AKKM3:1:1101:15344:6970 2:N:0:1
TACAGGGGTATCTAATCCTGTTTGCTCCCCACGCTTTCGTGCATGAGCGTCAGTGTTGGCCCAGAAGGCTGCCTTCGCCATCGGTGTTCCTCCACATCTCTACGCATTTCACCGCTACACGTGGAATTCCACCTTCCTCTGCCACACTCTAGCCACGTAGTTTCAAGCGCAATTCCCAAGTTAAGCCCGGGGATTTCACACTCGACATGCGCGGCCACCTGCGCCCACCTTAAACCCAATAGTGTTC
+
CCCCCGGGGGGGGGGGGGGGGGGGGGGGGGGGGGGGGGGGCGGGGGGGGGGGGGGGGGGGGGGGGGGFGGFGGGGGGGGGGGGGGGGGFGGGGGGFGGGGGGGGGDGEGEAFGDGFGGGGDFF@FFG?EGFGGGGGGF=9DCFFGFD=DFGFGFGFED+?@9DGFFCF5EEABDFFFF8*8<FFFFCFF6@@>EG49<7*:55))0))*)(0((:?>GF146(2(3)2*2/4;<77C<??044:A)-
@M00200:205:000000000-AKKM3:1:1101:8818:6972 2:N:0:1
TACGAGGGTATCTAATCCCGTTTGCTCCCCTGGCTTTCGTTCCTCAGCGTCAATGCCGGTCCAGGATGCCGCCTTCGCCACCGGTGTTCCTCCAGATATCTACGCATTTCACCGCTACACCGGGAATTCCACCTTCCTCTCCGGGACTCCAGAGAAGCAGTTTCGGGCGCCGTTCCTCGGTTGAGCCGAGGGATTTCACCCCCGACTTGCCTCCCCGCCTACGCGCCCTTTATGCCCAGTCGTGTTCAGCT
+
CCCCCDDEGGGGGGFGGGGGGGGGGGGGGGGGCFGGGGGDFGGGFGGGGGGGGGGGGGGGGEGGGFGDGGGGGGGGGGGGEGFGFEGGGGGGGGGFG9EFG;FGGGGGAFGGGGGFGGGGGGGG+BGGGGGFGGGGGFG9FGG>=:>DG*==D+3*089ADFCGDBDEDDFFDFF6EFC>FE468EG4?C=:AECD=?E)6999BF>FAA?A?<EGB55(13231:BD75)-)6)2*)(,)-(-:0:)--)
@M00200:205:000000000-AKKM3:1:1101:18957:6992 2:N:0:1
TACTCGGGTATCTAATCCTGTTCGCTCCCCACACTTTCGCTCCTCAGCGTCAGGTAATGCCCAGAGAACCGCCTTCGCCACCGGTGTTCCTCCTGATATCTGCGCATTTCACCGCTACACCAGGAATTCCGTTCTCCCCTGCATACCTCCAGTCTGCCCGTATCGAAAGCCAGCCAGGTGTTAAGCACCTGGTTTTCACTCCCGACGCGACAAACCGCCTACGCGCCCTTTATCCCCACTACTGTTCCGAT
+
CCCCCGGGGGGGGGGGGGFEGGGDGGGGGGGGGGGGGGGGGGGGGGGGGGGGCGGG<FGGGGGCF8EGBFEGGGGGGGGGGGGGGGGGGGGGGGCFGGGGGFGGGGGGGGFGGGGFCGFGGFCECDFGGD,4=FDGFFGFFG?FGF6DFB?DGGGFFGG>CDDC@5=>*:*1;CFF5***@CCCAF9A5;E>FCGFFCGFF)>>A452>22(((3=9DFF?@?)(27C52.44).3;(31,(62:<<21-(
@M00200:205:000000000-AKKM3:1:1101:4051:6993 2:N:0:1
TACAAGGGTATCTAATCCTGTTTGCTACCCACGCTTTCGAGCCTCAGTGTCAGTTACAGTCCAGAGAGCCGCTTTCGCCACCGGTGTTCCTCCATATATCTACGCATTTCACCGCTACACATGGAATTCCACTCTCCTCTACTGCACTCAAGTCTACCAGTTTCCAATGCACACCATGGTTTAGCCACTACCTTTTCCCTCCGACTTTTTAAACCACCCGCCACCCCTTTAAGCCCCGTCGTTCTCAGTTC
+
CCCCCGGGGGGGGGFGGGGGGGGGFGGGGGGGEFGGGGGGGGGGGGFEFGGGGGGGGGGG@<ECFFGGG8CG7FGGGGEG:FFEEEGGGFFGE?FEGCFGG;,AFGGGGGGGGGGFGGFGFE9EFGGGGG8E9?DFGBF7;DGFGFGFGF8DCF8D+@D5E9CC7++=:DFFB)**5++5C,6?<6=6*+@D?EF8+0,0)0):88=*;6:)*36,:0*)))03)*2*;;****6(6(8(1,3(6?C5)))
@M00200:205:000000000-AKKM3:1:1101:18377:6994 2:N:0:1
TACAGGGGTATCTAATCCCGTTTGCTCCCCACGCTTTCGCGCCTCAGCGTCAGTCACCGTCCAGAAGGCCGCCTTCGCCACCGGTGTTCCTCCCGATCTCTACACATTTCACCGCTACACCGGGAATTCCACCTTCCTCTCCGGGACTCAAGAGAGACAGTTTCGGGCGCCGTTCCTCGGTTGAGCCGAGGGATTTCACACCCGACTTACCTCCCCGCCTACGCGCCCTTTAAACCCAATAGTGTTC
+
CCCCCGGGGGGGGGGGGFGGGGGGGGGGGGGGDGGGGGGGGGGGGGGGGGGGGGGGGGGGGGGGGGGGGGGGGGGGGGGGGGGGGGGGGGGGGGGGGGGGGGGGFGGGGGGGGGGFGGGGGGDEGGGGGGGGGGGGGFGFFGGFCEGFGFGGCC6:FFGFGGFGADGGFGEFFFFFFFDDFGGGFGGDFDGA>GGGACGEFDFFFB03A>?AF?GGFGFFFFFE;E;DDFDF2)57C??FB2<A5.5
@M00200:205:000000000-AKKM3:1:1101:5208:7022 2:N:0:1
TACTGGGGTATCTAATCCTGTTTGCTCCCCACGCTTTCGCGCCTCAGCGTCAGAACCGGACCAGACAGCCGCCTTCGCCACTGGTGTTCTTGCGAATATCTACGAATTTCACCTCTACACTCGCAGTTCCGCTGTCCTCTTCCGGTCTCACGTCTCCCAGTATCGAAGGCAATTCTGTGGTTGAGCCACAGGCTTTCACCCCCGACTTAAACGACCGCCTACGCGCCCTTTATGCCCACTAGTGTTC
+
CCCCCGGGGGGGGGGGGGGGGGGGGGGGGGGGGGGGGGGGGGGGGGGGGGGGGGGGGGGGGGGGGGGFFDGGGGGGGGGGGGGGGGDGGGGGGGGGGGFGGGG?CDGGCFDFFGGBGGGGAFGGGC@EGG8EGGGGGFGFFGF>EFGFGF8?FGGFFFCFGGEG=FCEEGFDFFFFFFGAFCCGFGGFFF5>FEGGFEGF(:2>@@FFE);)(1BC>DF?6;?<4CEG)93)6AA<E00703<4)-6
@M00200:205:000000000-AKKM3:1:1101:8288:7027 2:N:0:1
TACAGGGGTATCTAATCCTGTTTGCTCCCCACGCTGTCGCGCCTCAGCGTCAGCCACAGCCCAGCAGACCGCCTTCGCCACCGGTGTTCTTCCGGATCTCTACGCATTCCACCGCTACACCCGGAATTCCATCTGCCTCTACTGTGCTCGAGCTCGACAGTTCGCACGGCCGACTCGGGGTTGAGCCCCGAGCTTTCACCGCACGCTTGTCAAGCCGCCTACGCGCCCTTTAAGCCCAGTAGTGTTCGAAT
+
CCCCCGGGGGGGGGGGGGGGGGGGGGGGGGGGGGGGGGGGGGGDGGGGGGGGGGGGGGGGGGGGGGGGGGGGGGGGGGGGGGGGGGGGGGGGGGEGGGGGGGGGGGGGGGGGGGGFGGGGGGEGGGGGFGGGGGFGGFGFFGGFGFDEGFGDD>FFFGGEF+;C@DGGAEDBFFFEFF45FED*6@FFFGGA8CFGFFGE?B20(-810.4<>2?C>GFF(4(.(28D)9:DA)42C02,6<)(-.4((()
@M00200:205:000000000-AKKM3:1:1101:11270:7028 2:N:0:1
TACGGGGGTATCTAATCCTGTTTGCTCCCCACGCTTTCGAGCCTCAGCGTCAGTAATGGACCAGTATGTCGCCTTCGCCACTGGTGTTCTTCCGAATATCTACGAATTTCACCTCTACACTCGGAGTTCCACATACCTCTTCCATACTCAAGATAGCCAGTATCAAAGGCAATTCCAAGGTTGAGCCCTGGGCTTTCACCTCTGACTAAACTATCCGCCTACGCTCCCTTTAAGCCCAATAGTGTTCAGAC
+
CCCCCGGGGGGGGGGGGGGGGGGGGGGGGGGGGGGGGGGGGGGGGGGGGGGGGGGGGGGGGGGGGGGGGGGGGGGGGGGGGGGGGGGGGDFGGGGGGFGGGGFGGGGGGGGGGGGF?FGGFFG7@BCGGAFFGGGGGFGF5@EFGFGEFFG6FFC+=7=FFGCFF+=F5DDB:@BAAFFCFAFFFFG>CC5CFGGGFEFBEFFBCEB;>4<A=EFE);?@==@>=EBFGC7))7)4C0835675755)96)
@M00200:205:000000000-AKKM3:1:1101:3621:7031 2:N:0:1
TACGGGGGTATCTAATCCTGTTTGCTCCCCACGCTTTCGAGCCTCAGCGTCAGTAATGGACCAGTATGTCGCCTTCGCCACTGGTGTTCTTCCGAATATCTACGAATTTCACCTCTACACTCGGAGTTCCACATACCTCTTCCATACTCAAGATAGCCAGTATCAAAGGCAATTCCAAGGTTGAGCCCTGGGCTTTCACCTCTGACTAAACTATCCGCCTACGCTCACTTTATACACACTAGTGTTCAAA
+
CCCCCGGGEGGGGGFFGFGGGGGGGFGGGGGGGGGGGGGGGGGFGGGGGFGGGGGGGGGGGGGGGGGFGGGGGGGFGGGEGFGDEFFGGGGGGGGGDCF,,9EFGGG:FGFCDGGFGGGFGGGGFCCGGGGGGGCEFFFFFAE9E?=D6=8DG88?F88B@=9DF+2@*DFDFFFFC<CFFGG6?8,@ACCFFGG>F@:*:@@9;AEF=;>A46;>)*)0>29?5=5CDFEC?CE):<((;<?)96)))1
@M00200:205:000000000-AKKM3:1:1101:4098:7048 2:N:0:1
TACTCGGGTATCTAATCCCGTTTGCTCCCCTGGCTTTCGCTCCTCAGCGTCAATACCAATCCAGGATGCCGCCTTCGCCACCGGTGTTCCTCCAGATATCTACGCATTTCACCGCTACACCTGGAATTCCGCATCCCTCTCTTGGATTCAAGCCATCCAGTCTCAGACGCAGTTCCCCGGTTAAGCCGAGGGATTTCACGTCTGACTTAGTTGGCAGCCTACGAGCCCTTTACACCCAATCGTGTTC
+
CCCCCGGGGGGGGGFGGFGGGGFGGGGGGGGGGGGGGGGGGGGGG<EGGGGGGFFGFF@DGGGGGGGGGGGGGGGGGGGGGGGGFGFDGGGGGGGFGGGGGGGGGGGGGF;FFEG>DG@FGGGCEGGFGGGGGGGGGFF5DGGFF:DEGF,=EDGFBE??GGFGDD+@BDB):=FFFFC>CE*+1@FF*@>BE>FFFCCBFFFBFFFE==5?*7C,55A;860=1=>F5CE)6?F1:70@1@@287A
@M00200:205:000000000-AKKM3:1:1101:10456:7052 2:N:0:1
TACGAGGGTATCTAATCCCGTTCGCTCCCCTAGCTTTCGCGCCTCAGCGTCAGTCACTGTCCAGGTAGCCGCCTTCGCCGCAGGTGTTCCTCCCAATATCTACGCATTTCACCGCTACACTGGGAATTCCACTACCCCCTCCAGGACTCAAGCAAAACAGTTTCAGATGCAATTCCCGAGTTAAGCCCGGGGCTTTCACATCTGACTTTTCAAGCCGCCTAAGCGCCCTTTACACCCAGAAGTGTTC
+
CCCCCEGGGGGGGGGGGGGGGGGGGGGGGGGGGGGGGGGGEGGGGGGGGGGGGGGGGGGGGGGFGGFGGGGGGGGGGGGGGG@FGGGGGGGGGGGGGGGGGGFGGGEGGGGGGGEEGG8EFFFGG88@FFFGGGGG8D88@+=DF?GFF?82BF60DFFFGGEGFFCFFGFFFFCFFFCDFCCFFGGFEC>B?=CC8*=CC3***1.8*/*88EGGFGFD;)550CEG<C4);324C12(,564>>D
@M00200:205:000000000-AKKM3:1:1101:4408:7061 2:N:0:1
TACAGGGGTATCTAATCCTGTTTGCTCCCCACGCTTTCGTGCCTCAGCGTCAGTATCGGGCCAGTGAGCCGCCTTCGCCACTGGTGTTCTTGCGAATATCTACGAATTTCACCTCTACACTCGCAGTTCCACTCACCTCTCCCGAACTCAAGATCTTCAGTATCAAAGGCAGTTCTGAAGTTGAGCTCCAGGATTTCCTCCCTGACTTACAGATCCGCCTACCCACCCTTTAAATCCAGAAGTTGTCAGCT
+
<CCCCFGGGGGGGFFEGFGC@FEDFGGC@FFCEGGGGGCGGGGEG,FFGGC7FFCFCBFD:FCGGFC9FF7BFEBG@BBCEF<DGGCGG9FGGGDEG@;FD;FF:@?AFF9B5EFF7DDFG4=E++@ECFCEDE68FF8:*D?085CDGFGGDDD<CE+33+3632==*8;=:AA<++5*8D=5*,@0AGGF>CFG+3,::085@81>;*.*1*>94*:)/0(/8;/97C=4***1<7))/(/))1.))/)
@M00200:205:000000000-AKKM3:1:1101:28025:7093 2:N:0:1
TACCGGGGTATCTAATCCTGTTTGCTCCCCACGCTTTCGCGTCTCAGCGTCAGTATCGGTCCAGGAAGCCGCCTTCGCCGCCGGTGTTCCTCCTGATATCTACGCATTTCACCGCTACACCGGGAATTCCACCCCCCTCTTCGGTACTCTAGCTTGCCAGTTTCATGCGCACTTCCCCGGTTGAGCCGGGGGATTTCACACATGACTTAACAAACCGCCTACACGCCCTTTATGCCCAGTAGTGTTC
+
CCCCCGGGGGGGGGGGGGGGGGGGGGGGGGGGGGGGGGGGGGGGGGGGGGGGGGGGGGGGGGGGGGGGGGGGGGGGGGGEGEGGGGGDFGGGGGGGGGGGFGGEEGGGEFGDFGG*CFGGGGGCFEDGGDFGGGGEGED@FFG>GFGFGFGFGGGFFGDFFF?@AFFFEGE@FFFFFFD>FGGF6>EFFGD>@EFG@AGB:?B<>:<AFFFFA?GFFGB62:?F(:<C3>)6<24AFF64).)569A
@M00200:205:000000000-AKKM3:1:1101:4059:7094 2:N:0:1
TACGCGGGTATCTAATCCTGTTTGCTCCCCACGCTTTCGAGCCTCAGCGTCAGTAATGGACCAGTATGTCGCCTTCGCCACTGGTGTTCTTCCGAATATCTACGAATTTCACCTCTACACTCGGAGTTCCACATACCTCTTCCATACTCAAGATAGCCAGTATCAAAGGCAATTCCAAGGTTGAGCCCTGGGCTTTCACCTCTGACTAAACTATCCGCCTACGCTCCCTTTATGCCCAGTAGTGTTC
+
@CCCCGGGFGGGGGGFEGGGGGFFGGGGGDGGGGGGGGGGGGG?EEGDEF@FBFDGGGGGGGGGGAFGFG<BFEEGGGGGGGFFFGGGGGGGGGGGGFDFGGGGGG8FFA4FE?DBGGGGGGGGCEGFGGGGG8FEFFGBBDFFFFF*+4@+D?FFFDFFGFDF>+ADBC?8D5<DFFC5ECCFFF?:AD?>FGGGFFCCEFFEEECEE3;E=EF?AG>AA>9)5C?F?C>6?<*0?;(.17.67))
@M00200:205:000000000-AKKM3:1:1101:8593:7107 2:N:0:1
TACCGGGGTATCTAATCCCGTTCGCTCCCCCAGCTTTCGCGTCTCAGCGTCAGGGACGGCCCAGGTGACCGCCTTCGCCACTGGCGTTCCTCCCGATATCTACGCATTTCACCGCTCCACCGGGAATTCCATCACCCTCTACCGCCCTCAAGCCCGCCAGTATCCCGCGGCGTTCTCCGGTTGAGCCGGAGGATTTCACACGAGACTTCACGGACCGCCTGCACGCGCTTTAAACACAATCGGGTTC
+
CCCCCGGGGGGFGGGGGCGGGGGGGGGGGGGGGGGGGGGGGGGGGGGGGGG7@FGGGGFGGGGGGEFFDGEGGEGGGDGGGGGFGGGGGGGGGGGGBFEGFFGGGG7FFFFGGGG>DEEAF>E7FDGGGGGGGGFFCFD@A,EB5ACAGFF?DGGFFGGE8D5:CFGGFGFF59)8CFGFGEG6;EEEEGGDBCEGFFFFF>F1144)-43606*:97B((.(),*.11*,).:4);2()(-(-436
@M00200:205:000000000-AKKM3:1:1101:13540:7128 2:N:0:1
TACTGGGGTATCTAGTCCTGTTTGCTACCCACGCTTTCGAGCCTCAGTGTCAGTTACAGTCCAGAGAGCCGCTTTCGCCACCGGTGTTCCTCCATATATCTACGCATTTCACCGCTACACATGGAATTCCACTCTCCTCTACTGCACTCAAGTCTAACAGTTTCCAATGCACACAATGGTTGAGCCACTGCCTTTTACATCAGACTTATTAAACCACCTGCGCTCGCTTTACACCCCGTAGTGTTC
+
CCCCCGGGGGGGGGGGGGGGGGGGGGGGGGGGGGGGGGGGFGGGGGGGGGGGGGGGGGFGGGGGGEFEGGGGGDGGGGGGGGGGGGGGGGGGGGGGGFGGGGGGGGGGGGGGGGGFGGGGGGGGGGGGGGEGGGGGGFGFFGGFGFGFGFFFGFGDFG?DFFFFFFGGBGFEFFBFD:?FFED8FFDFFDFFFFGG7>ACEF@0:5*:;CE@;C6:>7AED=>>>:BDCF=6**0(*0(/2>:<4<
@M00200:205:000000000-AKKM3:1:1101:3456:7131 2:N:0:1
TACAGGGGTATCTAATCCTGTTTGCTCCCCACGCTGTCGCGCCTCAGCGTCAGCAACAGCCCAGCAGGCCGCCTTCGCCACTGATGTTCTTCCCGATCTCTACGCATTCCACCGCTACACCGGGAATTCCACCTGCCTCTACTGTGCTCGAGCCCGACAGTTTAGAAGGCAGCCCTGCGGTTAAGCCGCAGGATTTCCCCCCCTACTTATCAGGCCGCCTACGCGCCCTTTACGCCCAGTAGTGTTCAGA
+
CCCCCGGGGE8FFGGGGGGFEGFGGGGGGGGGEGGEGGGGGGGGGGGGEF@FEGFFGGGEFGGFGGGGGGGGGEGGGGGDGGFGFGEFGGGFGGEGFGFGFGGFEG7BFGGGGGG*?F9FFEGDGEFGG8@EFGFEGFD5@FCFFD2;D5@=@CCDEGC9,2*?;FGGFGF=BBDFFADD7:*:ACF;?GCB:7C4+)+/39991;<EFFEFFBGEBG>6??B@BDEG777BF?:9*,4.66::9))-)6
@M00200:205:000000000-AKKM3:1:1101:11462:7154 2:N:0:1
TACTGGGGTATCTAATCCTGTTTGCTCCCCACGCTTTCGAGCCTCAGCGTCAGTAATGGACCAGTATGTCGCCTTCGCCACTGGTGTTCTTCCGAATATCTACGAATTTCACCTCTACACTCGGAGTTCCACATACCTCTTCCATACTCACGATAGCCAGTATCAAAGGCAATTCCAAGGTTGAGCCCTGGGCTTTCACCTCTGACTCAACTATCCGCCTACGCTCCCTTTATGCCCAATAGTGTTCATAC
+
CCCCCGGGGGGGGGDGGGGGGGGGGGGGGGGGGGGGGGGGGGGGGGGGGGGGGGFGGGGGGGGGGGGGGGGGGGGGFGGGGGGFEGGGFGGGGGGGGGGGG8FGGGGGGGGGGGGFGGGGGG87>=CGGGGGGGGGGFGFFGGBGBGFGD,0@?DEFFFF?FEFEFGF5?5:FD7DFFCFGDCDDFGFFDD?FFFFF7C@@=C57A6*)0:E:5EFAFE>9@FEDGDGC84**197:)((66CFC7?C***
@M00200:205:000000000-AKKM3:1:1101:27208:7170 2:N:0:1
TACAGGGGTATCTAATCCTGTTTGCTCCCCACGCTTTCGCGCCTCAGCGTCAGTTACAGTCCAGAGAGCCGCCTTCGCCACTGGTGTTCCTCCACATCTCTCCGCATTTCACCGCTACACGTGGAATTCGGCTCTCCTCTTCTGCACTCACGTCTCCCAGTTTCCAGTGCGTCACGGGGTTGAGCCCCGCACTTAGACACCAGACTTACGAACCCCCCTGCGCGCCCTTTATACCCATAAGTGTTC
+
CCCCCGGGGGGGGGGGGGGGGGF@D@FFGGGFGDEGGE:FEGG@CAC8BBC7FFFF<F,AFCEEEFGGGFCGGG:,:FFED?FFGDFGGF=FFGGF,,,94,:6,=:F;A;F94+304,4>@=@F,E8E+,4+=?FFDGE5=A79;6*6;,=DC8;@D?DEF0?DBCF+=>1:85B>E+:<:3*6:A:?4?BB?=B+8C>2/0567*6.657(;>*(1),(.(81*89<D6>9>)4+((,4.).).
@M00200:205:000000000-AKKM3:1:1101:7274:7193 2:N:0:1
TACCCGGGTATCTAATCCCGTTCGCTCCCCTAGCTTTCGCGCCTCAGCGTCAGTGTCGGCCCAGCTACCCGCCTTCGCCACCGGTGTTCCTCCTGATATCTACGCATTTCACCGCTACACCAGGAATTCCACCCTCCTCTCCGGTACTCGAGTCTGCCAGTATCCGGCGCACTTCCTCGGGTGAGCCGAGGGCTTTCACACCGAACTTAACAGACCGCCTACGCGCCCTTTAAACCCAATAGTGTTCAGA
+
CCCCCGGGGGGGGGGGGGGGGGGGGGGGGGFGGGGGGGGGGGGGGGGGGGGGGGGGGGGGGGGGGGGGGGGGGGGGGGGGGGDGGGGGGGGGGGGGGGGGGGGGGGGGGGGGGGGFGGGGGGGGGGGGGGGFDEFGGFGFFGGFGBDFGFGDCFFFFGGFGGFGFFGEEGFA?>FAFFGA>CD4FGGFAGGFEGGC93CE@DB>BFF?E9A97(2;;DEFFFB>;EEG5D:)6)57C?F1:>:4<>FA2)
@M00200:205:000000000-AKKM3:1:1101:27975:7213 2:N:0:1
TACGCGGGTATCTAATCCTGTTTGCTCCCCACGCTTTCGAGCCTCAGCGTCAGTAATGGACCAGTATGTCGCCTTCGCCACTGGTGTTCTTCCGAATATCTACGAATTTCACCTCTACACTCGGAGTTCCACATACCTCTTCCATACTCAAGATAGCCAGTATCAAAGGCAATTCCAAGGTTGAGCCCTGGGCTTTCACCTCTGACTAAACTATCCGCCTACGCTCACTTTACACCCAATCGTGTTCAGA
+
CCCCCGGGGGGGGGGGGGGGGGGGGGGGGGGGGGGGGGGGGGGGGGGGGGGGGGGGGGGGGGGGGGGGGGGGGGGGGGGGGGGGGGGGGGGGGGGGGCFGGGGGGGGGGGGGGGGFGGFCFFGGGGGGGGGGFFF,@@EEFGFFFB?9DF=FGGCDFGGFGGFGFFGGF8DDF6FFFFGFFGGFFFGFFGC55AF5+;E5*855AC6;>EECFFGGAF?9AB@4(;);8:>F*1.(43;((/6?DFFC67
@M00200:205:000000000-AKKM3:1:1101:18539:7222 2:N:0:1
TACTAGGGTATCTAATCCTGTTTGCTCCCCACGCTTTCGCGCCTCAGCGTCAGAACCGGACCAGACAGCCGCCTTCGCCACTGGTGTTCTTGCGAATATCTACGAATTTCACCTCTACACTCGCAGTTCCGCTGTCCTCTTCCGGTCTCAAGCCAACCAGTATCGAAGGCAATTCTGTGGTTGAGCCACAGGCTTTCACCCCCGACTTAATCGGCCGCCTACGCGCCCTTTAATCCCAATAGTGTTC
+
CCCCCGGGGGGGGGGGGGGGGGGGGGGGGGGGGGGGGGGGGGGGGGGGGGGGGGGGGGGGGGGGGGGGGGGGGGGGGGGGGGGGGGGGGGGGGGGGGGGGGGGGGDGGGGGGGGGFGGGGGFDEFCEGGGGGGGGGGFGFFGGFGFGFGFGCDFGBFGGFGGF@:?FCAF5@F@FFFFCFGGDF5DGFFFCFFFFGFECB==@F>>(3;EFFF?GC>GF@;;6>9EED77:92)69C?B1?AD<B<)
@M00200:205:000000000-AKKM3:1:1101:25554:7226 2:N:0:1
CACGCGGGTATCTAATCCTGTTTGCTCCCCACGCTTTCGCGTCTCAGCGTCAGTCATCGTCCAGAAGGCCGCCTTCGCCACTGGTGTTCTTCCGAATATCTACGAATTTCACCTCTACACTCGGAGTTCCACATACCTCTTCCATACTCAAGATAGCCAGTATCAAAGGCAATTCCAAGGTTGAGCCCTGGGCTTTCACCTCTGACTAACCTATCCGCCTACGCTCCCTTTACACCCTGTAGCGTTC
+
@CCCCFGGGGGGGGGGGGGGGGGGGGGGGGGGGGGGGGGGGGGGGGGGGGGGGGCEFAFFGCFGCE8FFGGGGGGGGGGGGGGGFG@FGFGGCC4FGFGGCFGG+@FGGGGGGGFF?FFG98BEG=CGGGGC?,=EFFGFFGGBFF?EGFGF,DFFBCD5=9C+*3=;5FA5?CAFAC+3@DD76DF0;CFF4?>DB<F>B=37AFFC3):C(4B85FE?9>6A088F4>87;7)3*(,/79),/6(
@M00200:205:000000000-AKKM3:1:1101:13436:7238 2:N:0:1
TACGCGGGTATCTAATCCTGTTTGCTCCCCACGCTTTCGAGCCTCAGCGTCAGTAATGGACCAGTATGTCGCCTTCGCCACTGGTGTTCTTCCGAATATCTACGAATTTCACCTCTACACTCGGAGTTCCACATACCTCTTCCATACTCAAGATAGCCAGTATCAAAGGCAATTCCAAGGTTGAGCCCTGGGCTTTCACCTCTGACTAAACTATCCGCCTACGCTCCCTTTAAGCCCACTAGTGTTC
+
CCCCCGGGGGGGGGGGGGGGGGGGGGGGGGGGGGGGGGGF<FGGGGGGGGGGGGGGGGGGGGGGGGGGGGFGGGGGFGGGGGGGGGGGFGGGGGGGGFGGGGGGGCGGGGGGGFGF?FGGGGGCCCGGGGGGGGDGGFFEFGGFGFGFGFFCGGF5D??*@?B@DFFG5DFFFFFFFF?*@@=FFDF5C;F5>FGCBFGFF@@)8=9A<5>>AEGFFDFA4(()/=;CFF385*4(=;(/(7?EC<E
@M00200:205:000000000-AKKM3:1:1101:7836:7255 2:N:0:1
TACGAGGGTATCTAATCCTGTTCGCTCCCCACACTTTCGCTCCTCAGCGTCAGGTCATTCCCAGAGAACCGCCTTCGCCACCGGTGTTCCTCCTGATATCTGCGCATTTCACCGCTACACCAGGAATTCCGTTCTCCCCTGAATACCTCTAGTCTGCCCGTATCGAAAGCAAGCGCCGTGTTAAGCACGGCGTTTTCACTCCCGACGCGACAAACCGCCTACGAGCCCTTTATACCCCGTAGTGTTC
+
CCCCCGGGGGGGGCFGGGGGGGGGGGGGGGGGGGGGGGGGGGGGGGGGGGGGGGGGGGGGGGGGGGFGGGGGGDGGFGGGGGGGGEGGGGGGGGGGGGGFGCFGGGGGGGGGGGGBGGGGGGGGGGGGGGGGFGGGFFGDFG,CFFAEGFGGGGGFFGGBC>DDAFGG>FF@A=DF>BGFGGF+?EGFEDGFFGGDAEGFE5:(8@6@9,39@1;F;DD:::B31C.995:4<9))<(-:902:<<<
@M00200:205:000000000-AKKM3:1:1101:24382:7265 2:N:0:1
TACCGGGGTATCTAATCCTGTTTGCTCCCCACGCTGTCGCGCCTCAGCGTCAGCCACAGCCCAGCGGGCCGCCTTCGCCACCGGTGTTCTTCCGGATCTCTACGCATTCCACCGCTACACCCGGAATTCCACCCGCCTCTACTGTGCTCCAGCGCGAGAGTCTCGAAGGCCGATCCGGGGTTGAGCCCCGGACTTTCACCCCCGACTCCTCGCGCCGCCTACGCGCCCTTTACACCCAGTAGTGTCC
+
CCCCCGGGGGGGGGGGGGGGGGGGGGGGGGFGGGGGGGGCDGGGGGGDGGGGGGGGDGFGGGGCGGBCCGGGGGGGGGGGGGGG=FFGGGGGGEGGGGGFGGGGGGGGAFGGGGGFGGGGGGGGGG6AFE;FFEDEEDGC8FCA:=FEGFFDFG4??*:4CFFC=4C*5CF@>B:B5>).=85CFGG>3CC<5CFGF>GB?>>>9>60:4?(((2:19<?BF:>9EBGC52<B<A0C<(.4)6(.4-
@M00200:205:000000000-AKKM3:1:1101:14869:7319 2:N:0:1
TACTGGGGTATCTAATCCCGTTTGCTACCCACGCTTTCGCGCCTCAGCGTCAGTACCGGCCCAGGGGACCGCCTTCGCCACCGGTGTTCCTCCCAATATCTACGCATTTCACCGCTACACTGGGAATTCCGCCCCCCTCTTCCGGACTCGAGCCTTGCAGTTTCTTCCGCACGTCCTCGGTTGAGCCGAGGGATTTCACGGAAGACACGCATGGCCGCCTACGCGCCCTTTAAACCCAATAGTGTTC
+
CCCCCGGGGGGGGGGGGGGGGGGGGGGGGGGGCGGGGGGGCFGGGGGGGGGGGGGGGGGGGGGGGGGGGGGGGGGGGGGGGGE:FGGGGGGGGGGGGGGGGGGGGGGGGGGGGGGFGG?FGGGFFGGDDDFGGGGGGFGFFFFEG>75DFGGEGGFFGGFFFFGFFFFEGEFB2>EFF4><E3>ACGAEGEF>C6CFEG?;3:>77?:(3(3:(;@;DE02403(8:<)03)6).4;?F?0442444
@M00200:205:000000000-AKKM3:1:1101:24507:7336 2:N:0:1
TACGAGGGTATCTAATCCTGTTTGCTCCCCACGCTTTCGAGCCTCAGCGTCAGTAATGAGCCAGTGTGTCGCCTTCGCCACTGGTGTTCTTCCGAATATCTACGAATTTCACCTCTACACTCGGAGTTCCACACACCTCTCTCATACTCAAGACACCCAGTATCAAAGGCAATTCCGAGGTTAAGCCCCGGGATTTCACCCCTGACTTAAATGTCCGCCTACGCTCCCTTTATACCCAGTAGTGTTC
+
CCCCCGGGGGGGGGGGGGGGGGGGGGGGGGGGGGGGGGGGGGGGGGGGGGGGGFGGGGGGGGGGGGGGGGGGGGGGGGGGGGGGGGGGGGGGGGGGGGGGGGGGGGGGGGGGGGGFGGGFFGFGFGGDFGGGFGGGGFGFBGGFGFGFGBGGGGGF5>?FFGFGFFGGFGFDBEFB5AC>FD+=BCCFFGGFBGFFFEGFF=BDDEF4*:9EC>=C@DB558()6CB3*2;)/5<<C/2(.7).7)9
@M00200:205:000000000-AKKM3:1:1101:19505:7344 2:N:0:1
TACAAGGGTATCTAATCCTGTTTGCTCCCCACGCTTTCGTGCCTCAGCGTCAGTACTGGTCCAGAGGGCCGCCTTCGCCACTGATGTTCCTCCCGATCTCTACACATTTCACCGCTACACCGGGAATTCCAGTCTCCTCTGCATCCCTCAAGAACGGCAGTATCGGCCGACCCCCCTGAGTTGAGCCCAGGGATTTCACGACCGACTTGCCATCCCGCCTACGCGCCCTTTACGCCCAATAGTTGTC
+
CCCCCGGGGGGGGGGGGGGGGGGGGGGGGGGGGGGGGGGGGGGGGGGGGGGGGGGGGGGGGGGGGGGGGGGGGGGGGGGGGGFFGGGGGGGGGGGCFGGGGGGDGGGGGGGGGGGFGGGGGGEGEGDGGGGGGGGGGFFEFFFFGFGFGFFFGGGBAGGFG7EG5<DG>EEFDDEFFF>>F:C:AFGFF4E:F=,;BCG9@FFF0,,(/7;EE8FCDDEBF?(.(:>D)24)6<:9C18B?<))).-
@M00200:205:000000000-AKKM3:1:1101:20576:7360 2:N:0:1
TACAAGGGTATCTAATCCTGTTTGCTCCCCTAGCTTTCGCTCCTCAGCGTCAGGACAGGCCCAGAAAGCCGCCTTCGCCACCGGTGTTCCACCTGATATCTGCGCATTTCACCGCTACACCAGGTATTCCACTTTCCCCTACCTGCCTCTAGTCATGCAGTATCGAATGGCATCCCGAAGTTGAGCCTCGGGCTTTCACATCCGACTTGCACAACCGCCTACGAGCTCTTTATGCCCAGTAGTGTTCAGTT
+
CCCCCGGGGGGGGGGGGGGGGGGGGGGGGGGGGGGGGGGGGGGGGGGGGGGGGGGGGGGG7CFDGGGGGGGGGDGGGGGGGGGGFGGGGGGGFDGGGGGGGGGGGGGGGGGGGGGFGGGGG6EEFGGGGGGGGGGGCFGFFFEFGFGFGFGGEFGBFFG5FGEC>?DGFGFFFEDFDEG>FC@F?6FFFGCB5:@AFFGEFF<9=AA=3;@;ADGD@G?D>B?EFC)23;<?5C)79)6;CCC@))6?6).
@M00200:205:000000000-AKKM3:1:1101:23246:7367 2:N:0:1
TACCCGGGTATCTAATCCGGTTTGCTCCCCTGGCTTTCGGGTCTCAGCGTCAGGATCGGCCCAGTCGGCCGCCTTCGCCACTGGTGTTCCCCCGAATATCTGCCCATTTCACCGGTACACTCGGGATTCCACCGACCTCTACCGTCCTCAAGTCGACCAGTATCAGATGCAATTCAGCGGTTGGGCCGCTGGATTTCACATCTGACTTAGAAGACCGCCTACACCCGCTTTAAACCCAATAGTGTTC
+
CCCCCGGGGGGGGGGGGGGCCGGGGGGGGGGGGGGGGGGGGGGGGGGGGGGGGGGGGGGGEGGGGGGGGGGGGGGGFGGGGGGGGGGGGGGGGGGGGGG;EGGGGGGGGGGGGEGBGGGEDEFGEGGGGGGGGGGEGFGFFCGFGFGFGFDFGG?AFGDAFGFGFF>FFGFFFFFFAFGFGGGCDFFDFD5:FGGG=5C6<39EEFEF><C))4B93C>B:?B7::8C5/4:4524:(31:9<>44A
@M00200:205:000000000-AKKM3:1:1101:15414:7373 2:N:0:1
TACGGGGGTATCTAATCCTGTTCGCTCCCCCAGCTTTCGCTCCTCAGCGTCAGGACAGGCCCAGAGAGCCGCCTTCGCCACCGGTGTTCCTTCTGATATCTGCGCATTTCACCGCTACACCAGGAATTCCACTCTCCCCTACCTGCCTCTAGCCGAGCAGTATCGAACGACTCCCCACGGTTGAGCCGTGGTATTTCACGTCCGACTTGCACGGCCGCCTACGAGCTCTTTACACCCTGTAGTTTTC
+
CCCCCGGGGGGGGGGGGGGGGGGGGGGGGGGGDGGGGGGGGGGGGGGGGGGGCGGGGGGGGGGGGGGGGGGGGGGGFGGGGGGGGEEGGGG,AEG,CDCGGGGGGGGGGGFGGGGFGGGGGFGGG@DEGGGGGGGGGFCDFGGFGFGFGFG?FF6>AGGFFCEGFFGG5>DFF=AB)57)</C*;@GFF:*:7CGGFFF0=;?;19(3/>3<<6EEBGB?1:1)2:7D>C>)<).(2(,,54)).6<
@M00200:205:000000000-AKKM3:1:1101:12291:7400 2:N:0:1
TACACGGGTATCTAATCCTGTTTGCTCCCCACGCTTTCGAGCCTCAGCGTCAGTAATGGACCAGTATGTCGCCTTCGCCACTGGTGTTCTTCCGAATATCTACGAATTTCACCTCTACACTCGGAGTTCCACATACCTCTTCCATACTCAAGATAGCCAGTATCAAAGGCAATTCCAAGGTTGAGCCCTGGGCTTTCCCCTCTGACTAAACTATCCGCCTACGCTCCCTTTAAACCCAATAGTGTTCAGAC
+
CCCCCGGGGGGGGGGGGGGGGGGGGGGGGGGGGGGGGGGGGGGGGGGGGGGGDGGGGGGGGGGGGGGGGGGGGGGGGGGDGGG8FFGGGGGGGGGGGGGGGGGGGGGGGFFFGGGBFGGGGEFGGGGGGGGGFC8EEFGFFGGFGFC:=D?=BDGFFDFFD?>EEFGGFGFFFFFFFF?DFGGGFGG5FF8**@CC8*@)588:EE6;8));>EGG=GDFFFDF2;BG>CBE*6>(;29:B4?4*75>5?)
@M00200:205:000000000-AKKM3:1:1101:4167:7402 2:N:0:1
TACGCGGGTATCTAATCCTGTTCGCTCCCCACGCTTTCGCTCCTCAGCGTCAGTTTCGGCCCAGAGACCCGCCTTCGCCACCGGTGTTCCTCCTGATATCTGCGCATTTCACCGCTACACCAGGAATTCCAGTCTCCCCTGCCGAACTCAAGTCCGCCCGTATCGACTGCAGGCCCGGAGTTGAGCTCCGGGTTTTCACAGCCGACGCGACGAACCGCCTACGAGCTCTTTAAACCCAATAGTGTTCAGCT
+
CCCCCGGGGGGGGGGGGGGGGGGGGGGGGGGGGGGGGGGGGGGGGGGGGGGGGGGGGGGGGGGGCGGGGGGGGGGGGGGGGGGGGGEGGGGGGGGFGCGGGGGGGGGGGGGGGGGFGGGGGGGG?BFFGGFGGGGGGFCDFGGDGFGFGFGGGGGFFGGDGDBGFFGGDG>EFF>DBF<?FFG76@=AFGDFFECFFFG?4=369;0>B>FB>BGGFGBFBFFB0?)>*:)6:228E?B0)6<A4AD<A)-
@M00200:205:000000000-AKKM3:1:1101:9533:7406 2:N:0:1
TACTCGGGTATCTAATCCTGTTTGCTCCCCACGCTTTCGAGCCTCAGCGTCAGTAATGGACCAGTATGTCGCCTTCGCCACTGGTGTTCTTCCGAATATCTACGAATTTCACCTCTACACTCGGAGTTCCACATACCTCTTCCATACTCAAGATAGCCAGTATCAAAGGCAATTCCAAGGTTGAGCCCTGGGCTTTCCCCTCTGACTAAACTATCCGCCTACGCTCCCTTTACGCCCATAGTGTTC
+
CCCCCGDDGGGGGGFGGGGDGGGGGGGGGGGGGGGGGGGGGGGGGGFGDGGGGGGGGFFGGGGGGFGGFGEGGGGGCFGGGGGFGGGGGFGGGGEFGFGGGGGGG8FGGGFFGGGFCFGGGGD@@CGGGGCFGGGGGFGFFEGFGFDEG7D=9ACDFD6*DD>DD?D9:DDDDEFFB?F?FGF+6DCFFF89DC?FB*@@<AD@ACFFCEFFFEF<5<>5>BFFFEAGFF=4;==2B5-5@E*95>
@M00200:205:000000000-AKKM3:1:1101:23376:7421 2:N:0:1
TACTGGGGTATCTAATCCTGTTTGCTACCCACGCTTTCGAGCCTCAGTGTCAGTTACAGTCCAGAGAGCCGCTTTCGCCACCGGTGTTCCTCCATATATCTACGCATTTCACCGCTACACATGGAATTCCACTCTCCTCTACTGCACTCAAGTCTAACAGTTTCCAATGCACACAATGGTTGAGCCACTGCCTTTTACATCAGACTTATTAAACCACCTGCGCTCGCTTTAAACCCAATAGTGTTC
+
CCCCCGGGGGGGGGGGGGGGGGGGGGGGGGGGGGGGGGGGGGGGGGGGGGGGGGGGGGGGGGGGGGGGGGGGGDGGGGGGGGGGGGGGGGGGGGGGGGGGGGGGGGDGGGGGGGGEGGGGGGGGG=DFGFEGGGGGGFFEFFGFGFGFGFEDE=EFFGGFACE@FFGGFGFEFFEFB@=BE>DFF==@D6EFFGGGFEFFEBFFC@;AE=C<EC6DCCAEBA5/78BDFFE46>5@C(5>CEC7*8
@M00200:205:000000000-AKKM3:1:1101:5282:7436 2:N:0:1
TACGGGGGTATCTAATCCTGTTTGCTCCCCACGCTTTCGAGCCTCAGCGTCAGTAATGGACCAGTATGTCGCCTTCGCCACTGGTGTTCTTCCGAATATCTACGAATTTCACCTCTACACTCGGAGTTCCACATACCTCTCTCACACTCAAGACACCCAGTATCAAAGGCAGTTCTAGAGTTGAGCTCTGGGATTTCACCCCTGACTTAAATGTCCGCCTACGCGCCCTTTAAACCCAATAGTGTTC
+
CCCCCGGGGGGGGGGGGGGGGGFGGGGGGGGEGGGGGGGGGGGGGGGGGGGGGGGGGGGGGGGGGDGDFFGGGGGGGGGGGGFGGFGGGGGGFEG=FGGGGFEFGCFGGGGGEFCFGGGGDGEE>CEGGGFAFGGGGDFFDFGFADGF?*8D9DDFFEGFGF>=F9=,6,68F@C+C?9FFGGGFGCFFFG*AFGGFFG==A=2>EEC;49<<EC5<DA@@B2)(=8C)8=)?C<;C@((/67)19?
@M00200:205:000000000-AKKM3:1:1101:27630:7436 2:N:0:1
TACCCGGGTATCTAATCCTGTTCGCTCCCCACGCTTTCGCTCCTCAGCGTCAGTACCGGCCCAGAGCGCCGCCTTCGCCACCGGTGTTCCTCCTGATATCTGCGCATTTCACCGCTACACCAGGCATTCCGCGCTCCCCTACCGGACTCTAGTCATGGCAGTATCGAGTGGCGTCTCCGAGTTGAGCCCGGAGTTTTCCCACCCGACCTGCCAACCCCCCTCAGAGCCCTTTACACCCCATTGTGTTCAGC
+
-ABCCEGECGFFEFDEFGGFGCCFGGGGGGGEEEGCGFFEGFFFGGGGGGGGEGGGGGGGGGGFGGF>EGEGDBFFFGECEGEG:FFFGFFGG@DF,FFGCFGGGDCCCCFGG68>CCFD>FGG+36=FFFGGG6CGFG@*@7*9*<5C>F8@FFA>9CFC>C@E*;*;C4AD>E:F*)6:;*4;++;ACED5=A>=?+4;3(/(20(-((43.*16*521-())+)***8)-)))2((-1)))).8AA))
@M00200:205:000000000-AKKM3:1:1101:10161:7453 2:N:0:1
TACTAGGGTATCTAATCCTGTTCGCTCCCCACACTTTCGCTCCTCAGCGTCAGGTCATTCCCAGAGAACCGCCTTCGCCACCGGTGTTCCTCCTGATATCTGCGCATTTCACCGCTACACCAGGAATTCCGTTCTCCCCTGAATACCTCTAGTCTGCCCGTATCGGAAGCAAGCGCCGTGTTACGCACGGCGTTTTCACTCCCGACGCGACAAACCGCCTACGAGCACTTTCTGCCCAGTAGTGTTC
+
CCCCCGFGGGGGGF<FGGGGGGGCGGGGGGGGGGGGGGCGGGGGGFFGCGGGCGGGGGGGGGGFGCGGGGDGGGGGGGGGGGG@FGGGGGGGGGF<FGGGGGGGGGGGGGGGGGGFGGFGGGGC?EGGGGGGGGGGFFGFDF8DFFGDFFGGGGGFFGGFEGDGF>DE5EFEFFDEFEGDGGG+0@CEF4@9?7CDC?FEF3==;@B9;6>F(.8C>GF6:??)3CB4*7-).6>);38,64<2<66
@M00200:205:000000000-AKKM3:1:1101:5232:7489 2:N:0:1
TACGAGGGTATCTAATCCCGTTTGCTCCCCACGCTTTCGCGCCTCAGCGTCAGTCTCCGTCCAGCGGGCCGCCTGCGCCACCGGTGTTCCTCCTGATCTCTACACATTTCACCGCTACACCAGGAATTCCACCCGCCTCTCCGGGACTCAAGAGCCACAGTCTCGGGCGCCGTTCCCGGGTTGAGCCCGGGGCTTTCACACCCGACTTCCGGCCCCGCCTACGCGCCCTTTCAACCCAGTAGTGTTC
+
CCCCCGGGGGGGGGFGFFGEGGFGGGGGGGGEGGGGGGGGGGGGGGGGGGGGGGGGGGGGGGGGGGD@GGGGGGGGGGGGGGGGFGGGGGG<FGGGGGGGFGGGGGGCFGGGGGGFGGGGGFGEE8=FGGGGFEGGGFGFF,;0+<D@GFGCCDGFFGFFGG4FF4*CEGFBD;AF4>>DGE8FFGGFFGG>>E5CF2<:??0(7>><FFFBB9EE9DEFFFF>>GFG54:2<)).;:??F).()))
@M00200:205:000000000-AKKM3:1:1101:28353:7496 2:N:0:1
TACTAGGGTATCTAATCCTGTTTGCTCCCCACGCTTTCGAGCCTCAGTGTCAGTTACAGGCCAGAGAGCCGCTTTCGCCACCGGTGTTCCTCCATATATCTACGCATTTCACCGCTACACATGGAATTCCACTCTCCTCTCCTGCACTCAAGTCTACCAGTTTCCAATGCATACAATGGTTGAGCCCCTGCCTTTTACACCAGACTTAATAAACCACCTGCGCTCGCTTTAAACCCCGTAGTGTTC
+
C8CCCGGGGGGGGGGGGGGGGG9FGGGGGGGGGGGGGGDFGGGGGGFGGGGGGGGGGGGGFGGGFGGGGGGGG7FFGDGGGGGGGEGGGCAFGFGGFGGFEFDFGGGGGGGGGCD>GGGGFDFGGGCDFGEGGC=E88?EF?FBGFGFGFDDD?3=BGF5@@DG7<FC5EFEFFFFFFGC;=+=FF+3:=CAAFAFFEFEDBBC:8289=E29C?C>7A5>4>5<1@CFF=C=;(8*-5((3357C
@M00200:205:000000000-AKKM3:1:1101:20383:7517 2:N:0:1
TACGCGGGTATCTAATCCTGTTCGCTCCCCACACTTTCGCTCCTCAGCGTCAGGTAATGCCCAGAGAACCGCCTTCGCCACCGGTGTTCCTCCTGATATCTGCGCATTTCACCGCTACACCAGGAATTCCGTTCTCCCCTGCATACCTCCAGTCTGCCCGTATCGAAAGCAAGCCAGGTGTTAAGCACCTGGTTTTCACTCCCGACGCGACAAACCGCCTACGAGCCCTTTATGCCCAGTAGTGTTC
+
CCCCCGGGGGGGGGGGGGGGGGGGGGGGGGGGGGGGGGGGGGGGGGGGGGGGGGGGGGGGFGGGGGGGGGGGGGGGGGGGGGGGGGGDGGGGGGGGGGGGGGGGGGGGGGGGGGGFGGGGGGGGGGGGGGGGGGGGFFEFFGGFGFGFGFGGGGGFFGGAEG@F=FFGFGFEADFFAFCAFGF@CFFFFFFFFFGCC?FEFBF>@BFF;9>B6;EG@GDBBF:B6EBG57:A<AA.87?F4><>B<<
@M00200:205:000000000-AKKM3:1:1101:7563:7521 2:N:0:1
TACAAGGGTATCTAATCCTGTTTGCTCCCCACGCTGTCGCGCCTCAGCGTCAGCCACGTCCCAGCGGGCCGCCTTCGCCACCGGTGTTCTTCCGGATCTCTACGCATTCCACCGCTACACCCGGAATTCCGCCCGCCTCTGACGTGCTCCAGCCCCCCAGTCCGCACGGCCGACTCGGGGTTGAGCCCCGAGCTTTCACCGCCCGCTTAAGGGGCCGCCTACGCGCCCTTTAAACCCAATCGTGTTC
+
CCCCCFGGGGGGGGGGGGGGGFEFGGGGGGFGDGEGGGFGGGGGDGDGGGGGGGGGGGGGGGGGGGGEGGGGGGEGGGGGGGGGCCFGGGGGGGGGCFFGGGGGECG@FFGGGGGFGGGGGGGGDCFGFEDGGEGGGFGFFGGFGFGFGFDC?FDFFGGF8DFGFFGGBED@FF3A5B3>EEG<FGDFED*0<EF799C>191>4(2((.<24;GGFDBF?<:51:55)2).<<)4C?(((4((,.)
@M00200:205:000000000-AKKM3:1:1101:9730:7535 2:N:0:1
TACTGGGGTATCTAATCCTGTTTGCTCCCCACGCTTTCGAGCCTCAGCGTCAGTAATGGACCAGTATGTCGCCTTCGCCACTGGTGTTCTTCCGAATATCTACGAATTTCACCTCTACACTCGGAGTTCCACATACCTCTTCCATACTCAAGATAGCCAGTATCAAAGGCAATTCCAAGTTTGAGCCCTGGGCTTTCACCTCTGACTAAACTATCCGCCTACGCTCCCTTTACGCCCAGTAGTGTTC
+
CCCCCGGGGEGGGFFGGGGGGGGGGGGGGGGGGGGGGGGGGGGGGGGGGGGGGGGGGGGGGGGGGGGGGGFGGGGGGGGGGGGGGGGGGGGGGGGGGDGGGGGGGGGGGGGGGGGFGGFGGGGGGGGGGGGGGDFGCFGFFGGFGFGFGFFF=D9DFFFFG?>DEFF9FGF<FEFFFFG8FFG7DEDFFGGFFGGGFCGEFFFF77=ECFEFEEGFA5@>)35>5AEGC;7*ADD(=5239?5;E98
@M00200:205:000000000-AKKM3:1:1101:25031:7557 2:N:0:1
TACTGGGGTATCTAATCCTGTTTGCTCCCCACGCTTTCGCGCCTCAGTGTCAGTTACAGACCAGAAAGTCGCCTTCGCCACTGGTGTTCCTCCATATCTCTACGCATTTCACCGCTACACATGGAATTCCACTTTCCTCTTCTGCACTCAAGTCTCCCAGTATCCAATGCCTCTCCACGGTTGAGCCCTGGGCTTTCACATCTGACTTAAGAAACCACCTGCGCGCGCTTTATGCCCAATAGTGTTCACAT
+
CCCCCFGGGGGGGGGGGGGGGGGGGGGGGGGGEGGGGGGGGCFGCGG<EGGGGF<FGFF,BFGGG8FEAFGGGGGGGGGGGGGGGGGGG9FFGE,5FFGGGGGG>>FGGGGGGGGDDGFGC8DEGGGGGGGGG8DGDFGF5FEF,+=DG5FFGGC9DFFFG+CF;<2DF,;**05*40+<@CCCFD@**06?AEGGAEGEFF*;E59=8=**:=DF5C9C2:)9>C;D5C@415<<F;(/3.1).9?C)9)
@M00200:205:000000000-AKKM3:1:1101:7427:7564 2:N:0:1
TACTAGGGTATCTAATCCTGTTCGCTCCCCACACTTTCGCTCCTCAGCGTCAGGTAATGCCCAGAGAACCGCCTTCGCCACCGGTGTTCCTCCTGATATCTGCGCATTTCACCGCTACACCAGGAATTCCGTTCTCCCCTGCATACCTCCAGTCTGCCCGTATCGAAAGCAAGCCAGGTGTTAAGCACCTGGTTTTCACTCCCGACGCGACAAACCGCCTACGAGCCCTTTATACACAGTAGTGTTC
+
CCCCCFGGGGGGG9FGGGGGGGGGGCGGGGGGEGGDGGGGG<FGGGGGGGGGGGGGAECGGFGGGGACGGGGGGGGGGGEGFGGGGGGGGGGGGGGGGGGGGGDEGGGGGGGGDGEGEFGGFGGD@GGGFG@DFGGFDED?GDFGFGF?DCDFFG?+@6:EGFGF?F?DG58CD9CFFFFGC>FFGG5AFFFFAEF<AFEF=4AAF4((:@0(8FCBDFFFFD=(/)929764<>)<)<AFFB>)6<
@M00200:205:000000000-AKKM3:1:1101:14137:7570 2:N:0:1
TACAGGGGTATCTAATCCTGTTTGCTCCCCACGCTTTCGAGCCTCAGCGTCAGTAATGAGCCAGTGTGTCGCCTTCGCCACTGGTGTTCTTCCGAATATCTACGACTTTCACCTCTACACTCGGAGTTCCACACACCTCTCTCATACTCAAGACACCCAGTATCAAAGGCAATTACGAGGTTGAGCCCCGGGATTTCACCCCTGACTTAAATGTCCGCCTACGCTCCCTTTAAACTCAGTAGTGTTC
+
CCCCCGGDGGGGGGGGGGGGGGGGGGGGGGGGGGGGGGGGGGGGGGGGGGGGGGFGGG9FGGGFGGGGGGGGGGGGFGGGGFGGGGGGGGGGGGGGGGFGGGGDF+CGGGGGGGGFGGGGGC8+>+6@FFAEDECBCFC5?FFBAFGFG7DDEGFFFECF8+;=CE8@DF9DF<+=:9C>CFGGFF7?A6CD>56?>*@>DBD)):B46*86CEG75?A@2>265:6:;:8))./.5)5C<47=7).
@M00200:205:000000000-AKKM3:1:1101:7565:7582 2:N:0:1
TACTAGGGTATCTAATCCTGTTTGCTCCCCACGCTTTCGAGCCTCAGCGTCAGTAATGGACCAGTATGTCGCCTTCGCCACTGGTGTTCTTCCGAATATCTACGAATTTCACCTCTACACTCGGAGTTCCACATACCTCTTCCATACTCAAGATAGCCAGTATCAAAGGCAATTCCAAGGTTGAGCCCTGGGCTTTCACCTCTGACTAAACTATCCGCCTACGCTCCCTTTAAACCCAGTAGTGTTC
+
CCCCCGGGGGGGGDFGGGGGGGGGGGGGGGGGGGGGGGGGGGGGGFGGGGGGGGGGGGGGGGGGGGGGGGGGGGGGGGGGGGGGGGGGGGGGGGGGGGGGGGGGGCFGGGGGGGGFGGGGGGGGEEEGGGFGGGGGGFGFFGGFGFGFGFEDG?DFFGGFGGECEFGG5FFDDFFFFFCDFCFFFGFFFG69FCFGFFGFFFFBEE6E:88E@EGCDCB>9=5@@EFGG8E6>ABDE9(094>(85C
@M00200:205:000000000-AKKM3:1:1101:16881:7593 2:N:0:1
TACCGGGGTATCTAATCCCGTTTGCTCCCCTGGCTTTCGCGCCTCAGCGTCAGAAGAGGTCCAGCCCGTCGCTTTCGCCACCGGCGTTCCTTCCGATATCTACGCATTTCACCGCTCCACCGGAAGTTCCACAGGCCCCTACCTCCCTCGAGACATCCAGTATCAGGGGCCGTTTTCCGGTTGAGCCGAAAGATTTCACCCCTGACTTGAATGCCCGCCTACGCGCCCCTTAAGCCCCATAGTGTTC
+
CCCCCGGGGGGGGGGGGGGGGGGEGGGGGGGGGGGGGGEGGGGGGGGGGGGGGGGGFGGGGGGGGGGGGGGGGGGGGGGFGGDGGGGGGGGGGGD7FCEGGGGGGGGGGGFGGGGFGGFGGDEGCGGGGGFGDFCGGEGBFGGFGFGFGFG*:@7FFGGFGG<FCACFBEE>?@FEFF46<EGDACG)2/:.5EGF85F<?>?06;<ABB:AAAFFBGE?FF6@FG><)127<)47;(372:6)6.6
@M00200:205:000000000-AKKM3:1:1101:26508:7608 2:N:0:1
TACGAGGGTATCTAATCCTGTTTGCTCCCCACGCTTTCGAGCCTCAGCGTCAGTAATGGACCAGTATGTCGCCTTCGCCACTGGTGTTCTTCCGAATATCTACGAATTTCACCTCTACACTCGGAGTTCCACATACCTCTTCCATCCTCAAGATAGCCAGTATCAAAGGCAATTCCAAGGTTGAGCCCTGGGCTTTCACCTCTGACTAAACTATCCGCCTACGCTCCCCTTAAGCCCAATAGTGTTCAGAC
+
CCCCCGGGGGGGGGGGGGGG,FFGGGGGGGGGDGGGGGGGGGGGGGGGGGGGGGCGGGGGGGFDGAFGGGFGGGGGGGGGGGGGGGGGGGGGGGGGGGGGGGGGGGGGGGFGGGGFGFGGGGGD@EGDGGCFGGFFGFFDBFG7D+?DG8D?9D95DGF68+;DEF+=?FF5FEFFFFGFGGCD*=D*9=AFFGGGFFF66@EF@A@C*:@A8=F,5C@A>==B9EEF*34).94>C=2@5*9*18?7*/)
@M00200:205:000000000-AKKM3:1:1101:7261:7628 2:N:0:1
TACAGGGGTATCTAATCCTGTTTGCTCCCCACGCTTTCGCGCCTCAGCGTCAGTTACAGTCCAGAGAGCCGCCTTCGCCACTGGTGTTCCTCCACATCTCTACGCATTTCACCGCTACACGTGGAATTCCGCTCTCCTCTTCTGCACTCAAGTCTCCCAGTTTCCAGTGCGTCACGGGGTTGAGCCCCGCACTTAGACACCAGACTTAAGAAACCGCCTGCGCGCGCGTTATACCCAGTAGTGTTC
+
CCCCCGGGGGGGGGGGGGGGGGGGFGGGGGGGGGGGGGGGGGGGGGGGGGGGGGGGGGGGGGGGGGGGGGGGGGGGGGGGGGGGGGGGGGGGGGGGEGGGGGGGGGGGGGGGGGG5CFGGGGGGGGGGGGGGGGDFGFFEFFGFGFGFGF8DGGGFFFGFD?EGFFGGFGEA>5?BF>7BGGGGFGFFEGGBFF?FAFCBFF>FBFEE*;=*7BED;DB?<:9>;E5)>C(8BBA2+2,.4-2<BA
@M00200:205:000000000-AKKM3:1:1101:17359:7648 2:N:0:1
TACTAGGGTATCTAATCCTGTTTGCTACCCACGCTTTCGAGCCTCAGTGTCAGTGACAGTCCAGAGAGCCGCTTTCGCCACCGGTGTTCCTCCATATATCTACGCATTTCACCGCTACACATGGAATTCCACTCTCCTCTACTGCACTCAAGTCTAACAGTTTCCACTGCACACAATGGTTGAGCCACTGCCTTTTACATCAGACTTATTAAACCACCTGCGCTCGCTTTATACTCAATAGTGTTC
+
CCCCCGGGGGGGGGGGGGGGGGGFGGGGGGGGGGGGGGGGGGGGGGGGGGGGGGGGGGFGGGGGGGFFGFGGGEGGEGGGGGGGGGGGGGGGGGGDGDGGGGGGGGGGGGGGGGGFDGFGGGGCFEFEG8DFGGGGGFGFBFGBGFGFGF8DFGGFFFFDCFFGFF+DDFFDFDF5DF=BE>CFFGGFF=EFFA8C?@CEF@E*8C7=7EE*;0@;>7@C@8=?A>5CGC;AEE*>,09*6C<5C<
@M00200:205:000000000-AKKM3:1:1101:12264:7655 2:N:0:1
TACCGGGGTATCTAATCCTGTTTGCTCCCCACGCTTTCGCGCCTCAGCGTCAATCACGGGCCAGATAGCCGCCTTCGCCACCGGTGTTCTTCCCAATATCTACGAATTTCACCTCTACACTGGGAATTCCACTATCCTCTCCCGCATTCAAGCTCATCAGTATCAAGCGCAGCCCCCAGGTTGAGCCCGGGAATTTCACGCCTGACTTGATAAGCCGCCTACGCGCCCTTTACACCCAATAGTGTTC
+
CCCCCGGGGGGGGGGGGGGGGGGGGGGGGGGGGGGGGGGGGGGGGGGGGGGGGGGGGGGGGGGGGGCFGGGGGGGGGGGGGGGGGGGGGGGGGGGGGGGGGGGGGFCFGGGGGGGFGGGGGGGCGGGGGEGGG?GGGFGFFGGFGFGFGFGGGGGFFFGBFDCGFFGGFGFFECBBF>7?DFFDAGG>>CGEFGGG6/BBF2723=<3477C5=FFFGEF16(:7EDGGC:54).4?6::0:444))
@M00200:205:000000000-AKKM3:1:1101:9820:7683 2:N:0:1
TACGAGGGTATCTAATCCCGTTCGCTCCCCCAGCTTTCGCGAATCAGTGTTAGGGATGGCCCAGGTGACCGCCTTCGCCACTGGCGTTCCTCCCGATATCTACGCATTTCACCGCTACACCGGGAATTCCATCACCCTCTGCCACCCTCAAGCCCGCCAGTCTGGCGCGACCTCTCACAGTTGAGCTGTGAGCTTTCACACGCCACTTAACAGGCCACCTACTCGCACTTTATACCCAGTAGTGTTC
+
CCCCCGGGGGGGGGGGGGGGGGGGGGGGGGGGGGGGGGDGEGGGGGGGGGG9EFGGGGGGGGGGGGFGGGGGGGGGGGGGGGGGGGGGGGGGGGDGGGGGGFGFGGGGGGGGGGGFGGGGGEECGEGGGGGGGGGEFFGFFCFFGFGFGFGGGGGBEB9BGFEGBFCE4EFBFFFFFF;?FGG8FGGFFF7AAACFFFG<@1;=6?EE<CFFF<GGFGFFF??@?GFCC4<4:>DFF3<:A>:?BBB
@M00200:205:000000000-AKKM3:1:1101:8476:7701 2:N:0:1
TACGCGGGTATCTAATCCTGTTTGCTCCCCACGCTTTCGAGCCTCAGCGTCAGTAATGGACCAGTATGTCGCCTTCGCCACTGGTGTTCTTCCGAATATCTACGAATTTCACCTCTACACTCGGAGTTCCACATACCTCTTCCATACTCAAGATAGCCAGTATCAAAGGCAATTCCAAGGTTGAGCCCTGGGCTTTCACCTCTGACTAAACTATCCGCCTACGCTCACTTTACGCCCAGTAGTGTTC
+
CCCCCGGGGGGGGGGGGGGGGGGGGGGGGGGGGGGGGGGGGGGGGGGGGGGGGGGGGGGGGGGGGGGFGGFFGGGGGGGGGGFFGGGGGGFGGGGGGGGGGGGFGFFFGGFGGGGFGGGGGG8BFGCGGEGGFGGGGFADDDEFGFCEFFF6BAFFFC+3DGFFD9D,;CFFFFFCFFDADE995,:9A+;*9CCGF=CEE56=E76>.>ECF?DEACF>=B?8/48CFFEE=>2,8,654CCFFEE
@M00200:205:000000000-AKKM3:1:1101:6049:7756 2:N:0:1
TACAGGGGTATCTAATCCTGTTTGCTCCCCACGCTTTCGAGCCTCAGCGTCAGTAATGGACCAGTATGTCGCCTTCGCCACTGGTGTTCTTCCGAATATCTACGAATTTCACCTCTACACTCGGAGTTCCACATACCTCTTCCATACTCAAGATAGCCAGTATCAAAGGCAATTCCAAGGTTGAGCCCTGGGCTTTAACCTCTGCTTAAACTATCAGCCTACGCCCCCTTTAACCCCATTAGTTTTC
+
CCCCCGGGGGGGGGGGGGGGGGGGGGGGGGGGGGGGGGGGGGGGGGGGGGGGGGGGGGGGGFGGGFGGGFFGGGGGGGGGGGGGGGGGGGGGGFGGGGGGGGGFGGGGGFGGGGGFGGGGGGGDEGGCFGFGGGGG8FEBDFGFGFFDGFF?AF?<FFD5A9*6;D?D6,60*3=+=3=*C=+69D8?*@+5*@C6+;E30:=8**5;*70;87>,7A?)88)*-;@?CD:EA4*(;((*1***1/*
@M00200:205:000000000-AKKM3:1:1101:3292:7775 2:N:0:1
TACTGGGGTATCTAATCCCGTTTGCTCCCCTAGCTTTCGCGCCTCAGCGTCAGTGTCGGTCCAGGAAGCCGCCTTCGCCACCGGTGTTCCTCCGGATATCTACGCATTTCACCGCTACACCCGGAATTCCGCTTCCCTCTCCCGAACTCAAGCCGGGCAGTTTCCCGTGCAGTTCCTCAGTTGAGCCGAGGGATTTCACACGGGACTTACACCGACCGCCTACGCGCCCTTTCAGCCAAATAGTGTTA
+
CCCCCGGGGGGGGGFGGGGGGGFGGGGGGGGGGGGGGGGGGGGGGGGGGGGGGGGGGGGGGGGGGGGGGGGGGGGGGGGGGGCEGDGGGGGGGGGGGGGGGGGGGGGGFFFGGGD>DFGGGGEG>EGGGCF>CEDFGFGFF@FBGFGBCFGFGFD?EGGFCFEGFFGEBGFFFEFFFFGA@;=CACFEFCEB36CFFFCE@>;13113)47;@08C9DB9?4?57*7DGC:F)49<C(1()6)..6.)
@M00200:205:000000000-AKKM3:1:1101:6083:7797 2:N:0:1
TACCGGGGTATCTAATCCTGTTTGCTCCCCACGCTTTCGAGCCTCAGCGTCAGTAATGAGCCAGTGTGTCGCCTTCGCCACTGGTGTTCTTCCGAATATCTACGAATTTCACCTCTACACTCGGAGTTCCACACACCTCTCTCATACTCAAGACACCCAGTATCAAAGGCAATTCCGAGGTTGAGCCCCGGGATTTCACCCCTGACTTAAATGTCCGCCTACGCTCCCTTTACACCCAGTAGTGTTC
+
CCCCCGGGGGGGGGGGGGGGGGGGGGGGGGGGGGGGGGGGGGGGGGGGGGGFEFGGGGGGGGFGGGGGGGGFG:FFGGGGGGGGGGGGGGGGGDGGGGGGGGFGGGGGGGGGGGFFGGGFGGGGGGGFGGGGGGGGGFGBFGGFGFGFGFDDCGFFFGFFGGFGF?FF5DB5*:9FB?GEGGGGFGF5>CE>>CEGF<B@>4BD)7A86@ECCE;;>CB=DB>DDEEFDGEFEE33:7?;ECEE<?C
@M00200:205:000000000-AKKM3:1:1101:17079:7798 2:N:0:1
TACTAGGGTATCTAATCCTGTTTGCTCCCCACGCTTTCGAGCCTCAGCGTCAGTAATGAGCCAGTGTGTCGCCTTCGCCACTGGTGTTCTTCCGCATATCTACGAATTTCACCTCTACACTCGGAGTTCCACACACCTCTCTCATACTCAAGACACCCAGTATCCACGGCAATTCCGAGCTTGAGCCCCGGGATTTCACCCCTGACTTAAATGTCCGCCTACGCTCCCTTTAAGCCCAGTCGTGTTCAGTT
+
CCCCCGGCFECGGFDFGGFGGGGFGG<FFE@FCGGGGGGG@FEGFFFGGGGGGG<FCFEEGGFGGGGAFG@@FFE=BCC?FGGGFE@FFGGGGG,>FC;;EAFFC?FD89;FFFGFFEDFBF78F84@?E8E?E>E+*1:DGGFGFGDG?,=BD6?9C66@39=*5+6@GDBFBFFFFD*@?+=*,:?BDG5@59?C7,7:9=>B=*:<*/7?EGD(::((0-8>;A35>@9?9)6=((/)6=(,5C?<)1
@M00200:205:000000000-AKKM3:1:1101:26548:7800 2:N:0:1
TACGGGGGTATCTAATCCTGTTTGCTCCCCACGCTTTCGAGCCTCAGCGTCAGTAATGGACCAGTATGTCGCCTTCGCCACTGGTGTTCTTCCGAATATCTACGAATTTCACCTCTACACTCGGAGTTCCACATACCTCTTCCATACTCAAGATAGCCAGTCTCAAAGGCACTTCCAAGGTTGAGCCCTGGGCTTTCACCTCTGACTAGACTATCCGCCTACGCTCCCTTTCTGCCCAATAGTGTTC
+
C@C<CGGGGGGGGGGGGGGGGGGFGGGGGGGGGGGGGGG,BFEGFFGGGGGGGGA,EA,,BFGGGGGGB<DGGGGGGGGD78EGGCFGG=FGGG7?:+@FGGGGC?FGGGFGECFFGGGGGGFGEEGGGADFDFDFGFGFFF9DDBGFG+AG,+?+5@?F?87D*==,*@F);@FF8=CFGE+55DAF*3@CFE:FACF6CB==46A;)*:A@<F>):?=5=@D@GBG*24))))4;)/()9CCECF
@M00200:205:000000000-AKKM3:1:1101:9641:7810 2:N:0:1
TACAGGGGTATCTAATCCTGTTTGCTCCCCACGCTTTCGAGCCTCAGCGTCAGTAATGGACCAGTATGTCGCCTTCGCCACTGGTGTTCTTCCGAATATCTACGAATTTCACCTCTACACTCGGAGTTCCACATACCTCTTCCATACTCAAGATAGCCAGTATCAAAGGCAATTCCAAGGTTGAGCCCTGGGCTTTCACCTCTGACTACACTATCCGCCTACGCTCCCTTTAAGCCCACTAGTGTTC
+
CCCCCGGGGGGGGGGFGGGGGGGGGGGGGGGGGGGGGGEFDGGGGGGGGGGDGGGEGGGGGGDGGGGGGGCFGGGGGGGGGGG8FGGGGGGGGEG=FGGGFGGFGGFGGGGGGFFFGGFGGGEE=>CGGGFGFGGGFFAD?FF?DDGFGBD+DA+4B8DDEF*=DB8@DD?)?D7DFF8@FCGFFG8FF6+*0@@9AEGCC=@@7AA*):C@:=EF5;AFF@59/;?>*;)/*:5(=/(0;*/09<4
@M00200:205:000000000-AKKM3:1:1101:9522:7811 2:N:0:1
TACCCGGGTATCTAATCCTGTTTGCTCCCCACGCTTTCGCGCCTCAGCGTCAGTTACAGTCCAGAGAGCCGCCTTCGCCACTGGTGTTCCTCCACATCTCTACGCATTTCCCCGCTACACGTGGATTTCCGCTCTCCTCTTCTGCACTCAAGTCTCCCAGTTCCCATTGCGTCACGGGTTTGAGCCCCGCCCTAAGACACCAGCCTTACGAAACCGCCTGCGCGCGCTTTAACCCCAGTAGTGTTC
+
CCCCCGGGGGGGGGGGGGGGGGGGGGGGG,CC@EGG?<:C:FGCFD<C6@::6FD9@<<FFGFAFGG7DF7FDGGG,FB@FFG8FFFEGG;FC4F,,9,,9,BFE+@CEF,C<=+5=@9E49ECF,@2E@>GGGGGDDDE?9=1@;=8FF,+@=@FFC60@F*9DD+,499=D@5:559AFC87CGF559*38,,2**,82(7(/(*0(,=0,3<C42817.9)3:57<3<9)84,2,()6<BF<A
@M00200:205:000000000-AKKM3:1:1101:28527:7817 2:N:0:1
TACCAGGGTATCTAATCCTGTTTGCTCCCCACGCTTTCGCGCCTCAGCGTCAGAACCGGACCAGACAGCCGCCTTCGCCACTGGTGTTCTTGCGAATATCTACGAATTTCACCTCTACACTCGCAGTTCCGCTGTCCTCTTCCGGTCTCAAGCCAACCAGTATCGAAGGCAATTCTGTGGTTGAGCCACAGGCTTTCACCCCCGACTTACTCGGCCGCCTACGCGCCCTTTACCCCCAAACGTGTTC
+
CCCCCGGGGGGGGGEGGGGGGGGGGGGGGGGGGGGGGGGGDGGGGGGGGGGGCFGGGGDEEGGGGGGDGGGGGGGGGGGGDGGGGGGGGFDFGGGGG<DGGFEGGGGG8FGGGGGFGGFGGFCE7ECAFFGDGGG@FFGEFGG*>@DAGFFGGGGFFGDFGD;C=5?E5D5=AE8EEFF*@@DFAF9*3;FAFF?FB*=>>22((830))74(/:?17>?6;(07C>C)9:24)51:>?(--,,(,.
@M00200:205:000000000-AKKM3:1:1101:27952:7818 2:N:0:1
TACGAGGGTATCTAATCCTGTTCGCTCCCCATGCTTTCGCTCCTCAGCGTCAGTTAATGCCCAGAGACCTGCCTTCGCCATCGGTGTTCCTCCTGATATCTGCGCATTTCACCGCTACACCAGGAATTCCAGTCTCCCCTACATCACTCTAGTCTGCCCGTACCCACCGCAGATCCGGAGTTGAGCCCCGGACTTTCACGGCAGACGCGACAAACCGCCTACGAGCTCTTTATACCCAATAGTGTTCAGAC
+
CCCCCGGGGGGGGGGGGGGGGGGGGGGGGGGGGGGGGGGGDGGGGFGGGGGDEGGGFGGGGGGGGGGGGGGFGGGGGGGGGGGGFCGGGGGGGGGGGGFGGGGGDEGGEEGGGGGFGGGGGGFGGFGGGGGGGGFFFFCD5FDDGFFB8DD+@FGFFFGFGD5CDFGGAE>>*0;CF5;AF6:GADCFFGCDDGGF8<C>A=@>2(:@@@BF91CF(95723,>?D3D2:-:<)-)353?7BF264)..4)
@M00200:205:000000000-AKKM3:1:1101:24643:7826 2:N:0:1
TACTAGGGTATCTAATCCTGTTCGCTCCCCACACTTTCGCTCCTCAGCGTCAGGTCATTCCCAGAGAACCGCCTTCGCCACCGGTGTTCCTCCTGATATCTGCGCATTTCACCGCTACACCAGGAATTCCGTTCTCCCCTGAATACCTCTAGTCTGCCCGTATCGGAAGCAAGCGCCGTGTTAAGCACGGCGTTTTCACTCCCGACGCGCCAAACCGCCTACGAGCCCTTTCACCACAGTAGTGTTCAGA
+
9@CCCGGFGGGGGGEFGGGGGGGGGGGGGGGGGGGCGFGGG8FFGGGGGGGGGGGGFGGGFFA<E8<FDFGGGDEFGG7CEGEGGEEC<@FGGGGCFFCFCFFCECDGFGGFGGGEDEFGGFGGFF8=EFEFCEFE8D=55DCEFFGFGBFGFGGFFGGE>C0=55CE*@0::8?D>?;9DFG+;CFFFCEF4:CD87<08(7852(.2(6>2@F82D.((.(0487C9*4)6)-);.,544<?)664))
@M00200:205:000000000-AKKM3:1:1101:17650:7840 2:N:0:1
TACAGGGGTATCTAATCCTGTTTGCTCCCCACGCTTTCGTGCCTCAGCGTCAGTTACAGTCCAGAGAGTCGCCTTCGCCACTGGTGTTCCTCCTAATATCTACGCATTTCACCGCTACACTAGGAATTCCACTCTCCTCTCCTGTACTCAAGCCAATAAGTTTCAAAGGCTTACTACGGTTGAGCCGTAGCCTTTCACCTCTGACTTTATTGGCCGCCTACGCACCCTTTAAACCCAATAGTGTTC
+
CCCCCGGGGGGGGGGGGGGGGGGGGGGGGGGGGGGGGGGGGGGGGGGGGGGGGGGGGGGGGGGGGGGGGGGGGGGGGGGDGGGGGFGGGGFGGGGGGGGFGGGFGGGEGGFGGGGFGGGGGGFGGGGGGCDE8FGGGFGEFGGFGFGFGBF6EGGFFGG+=DFGEF8A9FFFFFFFF>=DF@GGFGE?9=EFFCC<FEEEDFF7>6;7AEC@5@BC=D5774>*7CAC<?E4>B==78>)/9<?75
@M00200:205:000000000-AKKM3:1:1101:25136:7842 2:N:0:1
TACGCGGGTATCTAATCCTGTTCGCTCCCCTAGCTTTCGCGCCTGAGCGTCAGGACAGGCCCAGAGAGCCGCCTTCGCCACCGGTGTTCCTCCCGATATCTGCGCATTTCACCGCTACACCGGGAATTCCACTCTCCCCTACCTGCCTCTAGCCCGCCAGTATCGGACGCAGGCCCGGGGTTGAGCCCCGGGTTTTCACAACCGACTTGGCGGGCCGCCTACGCGCGCTTTATGCCCAGTAGTGTTCCGAT
+
CCCCCGGGGGGGGGGGGGGGGGGGGGGGGGGGGGGGGGGGGGGGGFGGGGGEGGGFGFCGFGGGGGGGGGGGGGGGGGGGGGGGECFGGGGGGGGGEGEGGGGGGDGCEA;FGGGFGGFGGGGGFEDFFGFFGGGGGFGFFGFFGFGFGFGGGGGFFGD>,=AF>FCC0:85BBDA3:5=F8CGFGGFFGGB>E*7FAFBFFFBB21(5)86>1>/4C@6:<()(*05)*8))645?8?(.))().6)-,(
@M00200:205:000000000-AKKM3:1:1101:4055:7852 2:N:0:1
TACTGGGGTATCTAATCCTGTTTGCTCCCCACGCTTTCGAGCCTCAGCGTCAGTAATGGACCAGTATGTCGCCTTCGCCACTGGTGTTCTTCCGAATATCTACGAATTTCACCTCTACACTCGGAGTTCCACATACCTCTTCCATACTCAAGATAGCCAGTATCAAAGGCAATTCCAAGGTTGAGCCCTGGGCTTTCACTTCTGACTCAACTATCCGCCTACGCTCCCTTTACACCCAATAGTGTTC
+
CCCCCGCFGGGGGCEEFFGFGGGGGGGGGGGGGGGGGGGGGGGGGGGGGGGGEGGCGGGGGGGGG<FGFGG?CFEFFFGDGF@@EDGGGGFGGGGGG@CGFGFFG8FFFGGBFFF5FFDGGGGE7>CFEEFGGGCFGF88FFFDGFGFGFG+DF=9BEFB=FDFF7=E5DB);EFD7++*8D+=D==?FD85DC??A*E**3;77EB*5))>:;3:=F*))))94:?D050*:/6):6(()6>C889
@M00200:205:000000000-AKKM3:1:1101:8549:7863 2:N:0:1
TACTAGGGTATCTAATCCCGGTCGCTCCCCTAGCTTTCGCGCCTGAGCGTCAAGGGCGGGCCAGCAGATCGCTTTCGCCACTGGTGTTCCTTCCGGTATCTACGCATTTTACCGCTACACCGGAAATTCCATCTGCCTCTCCCGCCTTCAAGTCCCGAAGTTTCGAACGGCCTCTCCCAGTTGGGCCAGGAGCTTTCACGCTCGACTTTCGGAACCGCCTGCGCGCGCTTTATGCCCAATAGTGTTC
+
CCCCCGGGGGGGGGGGGFGGGGGGGGGGGGGGGGGGGGGGGGGGGGGGGGGGGGGGGGGGGGGGGGFGGGGGGFGGGGGGGGGGGGGGGGGGGGGDFGGGGGGGDGGG:FGGGGDBDGGGGGGGGGGGCGGGGGGGGFGFF@E?EDCAGFGGGGDFFECE@CEG=AGGFGFFF@FFFFG4?FCFDGGEFG7BFGFDFEFFF<B>FF??BA?F01CF;GE0416>BEDG)9:AAAA7C>6:?>-64)-
@M00200:205:000000000-AKKM3:1:1101:14252:7870 2:N:0:1
TACAGGGGTATCTAATCCGGTTCGCTCCCCTAGCTTTCGCGCATGAGCGTCAGGAACGGCCCAGCAGATCGCCTTCGCCACCGGCGTTCCTAGCGATATCTGTGCATTTCACCGCTACACCGCTAGTTCCATCTGCCTCTACCGCCCTCAAGTCAACGCAGTATCCGACGCGGTTTCACAGTTGAGCCGTGAGTTTTCACGCCGGACTTACGTAACCGCCTACCCGCCCTTTAAACCCAATAGTGTTC
+
CCCCCGGGGGGGGGFGGGGGGGGGGGGGGGGGGGGGGGGGGGGGGFGGGGGGGGGGGGGGGGGGGGGGGGGGGGGGGGGGGGG@FGGGGGGGGGGD@FGGGGGGGGGGGGGGGGGFGGGGGGGGEGGGGGGGGGGGGFGFFGGFGFGFGFC7DGGFFGGEDC4:EFD5?EDFF@FFFFG6?<FGFGGFAD5FDFG7AEEC16=(2-7>?ABF1<5887>0148)4::DG3(5.<47C?1<<24<4))4
@M00200:205:000000000-AKKM3:1:1101:11010:7904 2:N:0:1
TACTCGGGTATCTAATCCTGTTTGCTCCCCACGCTGTCGCGCCTCAGCGTCAGCAAGATCCCAGCAGGCCGCCTTCGCCACCGGTGTTCTTCCGAATATCTACGAATTTCACCTCTACACTCGGAGTTCCACATACCTCTTCCATACTCAAGATAGCCAGTATCAAAGGCAATTCCAAGGTTGAGCCCTGGGCTTTCACCTCTGACTAAACTATCCGCCTACGCTCCCTTTAAACTCAATAGTGTTC
+
CCCCCGGGGGGGGGGGGGGGGGGGGGGGGGGGDGGGGGGGGGGGGGGGGGGGGGGGGGGGGGGGGGGFGGGGGGGGGGGGGGGDGGGGGGGGGGGGGGGGGGGGGGGGGGGGGGGFGGGGGGGGGEGGGGGGGGGGGFGFFGGFGFDEGF?DGFGFFFGFGGFGEB?DDGFDFFFFFFCFFFFGFGCFFGFFAGGGFFGFFFFFFF;A=BFEFFFFFGD9>=@D?G>FFC@E)><)?4@??CEFFEC
@M00200:205:000000000-AKKM3:1:1101:12673:7906 2:N:0:1
TACAAGGGTATCTAATCCTGTTCGCTCCCCACACTTTCGCTCCTCAGCGTCAGGTCATTCCCAGAGAACCGCCTTCGCCACCGGTGTTCCTCCTGATATCTGCGCATTTCACCGCTACACCAGGAATTCCGTTCTCCCCTGAATACCTCTAGTCTGCCCGTATCGGAAGCAAGCGCCGTGTTAAGCACGGCGTTTTCACTCCCGACGCGACAAACCGCCTACGAGCCCTTTAAGCCCAGTAGTGTTC
+
CCCCCGGGGGGGGGGGGGGGGGGGGGGGGGGGGGGGGGGGGGGGGGGGGGGGGGGGGGGGGGGGGGGGGGGGGGGGGGGGGGGDFGGGGGGGGGGGGGGGGGGGGGGGGGGGGGGFGGGGGGGGDFGGGGGFGGGGGFEDFGDFGFGFGFFCGCGFFFGBGGDGFFDG>@?<AFBFFFGDFCFFFGGFFDEDFEGGFCFFFFBB=>@F(,260@FGFD>BF?6>BGFG4>?>>9>5;:B?A>BFFAB
@M00200:205:000000000-AKKM3:1:1101:10868:7945 2:N:0:1
TACGAGGGTATCTAATCCTGTTTGCTCCCCACGCTTTCGAGCCTCAGCGTCAGTAATGGACCAGTATGTCGCCTTCGCCACTGGTGTTCTTCCGAATATCTACGAATTTCACCTCTACACTCGGAGTTCCACATACCTCTTCCATACTCAAGATAGCCAGTATCAAAGGCAATTCCAAGGTTGAGCCCTGGGCTTTCACCTCTGACTAAACTATCCGCCTACGCTCCCTTTAAACCCAATAGTGTTC
+
CCCCCGGGGFGGGGGGGGGGGGGGGGGGGGGGGGGGGGGGGGGGGGGGGGGGDGGGGGGGGGGGGEGGGGGGGGGGGGGGGGGFGGGGGGGGGGGCGGGGGGGGGDGGGGGGGGGFGGGGGGF7@8CGGGGGGGGGGFGFFGGFGFGBDBEDF=DFCFGFG8;=79DG5EFFFEFFF76*CDCCFGGFFG?FAGGGFEFEEBBCEEEC*5@EEEGGDCDDDB2>>CEGGFF4>:BBC((7E*>CEEE
@M00200:205:000000000-AKKM3:1:1101:23282:7949 2:N:0:1
TACACGGGTATCTAATCCTGTTCGCTCCCCACGCTTTCGCTCCTCAGCGTCAGTAATGGCCCAGAGATCCGCCTTCGCCACCGGTGTTCCTCCTGATATCTGCGCATTTCACCGCTACACCAGGAATTCCGATCTCCCCTACCACACTCTAGCCTGCCCGTATCGAATGCAGACCCGGGGTTAAGCCCCGGGCTTTCACATCCGACGCGACAAGCCGCCTACGAGCTCTTTAAACCCAATAGTGTTCAGAC
+
CCCCCGGGGGGGGGGGGGGGGGGGGGGGGGGGGGGGGGGGGGGGGGGGGGGGGGGGGGGGGGGGGGGGGGGGGGGGGGGGGGGGGGGGGGGGGGGGGGGGGGGGGGGGGG,EFEGFGGGGGGGGGGGGGGGGDEGGFFEDFGGFGFGFGFGFFFG5DGGEGGBDD?CGFGFF+89A5**?FCCGAFGFFG=>DEFFFEGFFFFDFFF@6BF6;BFGFGFF:<:)2C>F::4<2<)8:0204<)5:<2)-.)
@M00200:205:000000000-AKKM3:1:1101:22311:7970 2:N:0:1
TACAAGGGTATCTAATCCTGTTTGCTACCCACGCTTTCGAGCCTCAGTGTCAGTTACAGTCCAGAGAGCCGCTTTCGCCACCGGTGTTCCTCCATATATCTACGCATTTCACCGCTACACATGGAATTCCACTCTCCTCTACTGCACTCAAGTCTAACAGTTTCCAATGCACACAATGGTTGAGCCACTGCCTTTTACATCAGACTTATTAAACCACCTGCGCTCGCTTTATGCCCAATAGTGTTCATATC
+
CCCCCGGGGGGGGGGGGGGGGGGGGGGGGGGGGGGGGGGGBFGGGGGGGGGGGFGFGGGGGGGGGGG7FGGGGDGGGEFEGGGGGGGEGGGGGGGFFEFGGGGGGGGGGGFGGGGFGGGGGGG,EEFGGGFGGFGGGFGFFGGBGFFEGFCGGGGFFGGFAF>DE9CDFGFEB5B?DF+?DEGGFGGFFFGFFFGGFFF@EE<@C@7:E@EECEC>8;658)89)***;36*:AB:8(()9C?>****195
@M00200:205:000000000-AKKM3:1:1101:26102:7973 2:N:0:1
TACTAGGGTATCTAATCCCGTTTGCTCCCCTAGCTTTCGCGCCTCAGCGTCAGTACGCGTCCAGAGAGCCGCCTTCGCCACCGGTGTTCCTCCCAATATCTACGCATTTCACCGCTACACTGGGAATTCCGCTCTCCTCTCCGCGACTCAAGCCGGACAGTTTCCGAAGCGGGTCCCCGGTTGAGCCGGGGGATTTCACAACGGACTTATCCGGCCGCCTACGCGCCCCTTAAGCCCAGTAGTTTTC
+
CCCCCGGGGGGGGGGGGGGGGGGGGGGGGGGGGGGGGGGGGGGGGGGGGGGGGGGGGGGGGGGGGGGGGGGGGGGGGGGGGGGGGGGGGGGGGGGGGGGGGGGGGGGGGGGGGGGEDFGGGGGGFGF8FFGGGGGGGFGFFGGFGFGFGFGGGGGFFGGFAFCGFFGDFGB4>@BFAFG>FEGGFFCA:DGFF5CFFAF>FFFFFFFF9<>41>GE1>B???(.75)7)1().)4(;4?36)))).6
@M00200:205:000000000-AKKM3:1:1101:5862:7988 2:N:0:1
TACAAGGGTATCTAATCCTGTTTGCTCCCCACGCTTTCGCGACTCAGCGTCAGAACCGGACCAGTCAGCCGCCTTCGCCACTGGTGTTCTTGCGAATATCTACGAATTTCACCTCTACACTAGCAGTTCCACTAACCTCTTCCGGTCTCAAGCCATACAGTATCGAAGGCAAGTTTTTGGTTGAGCCAAAGGCTTTCACCACCGAATTATAAAGCCGCCTTCGCGCCCTTTATCCCCAGTAGTGTTC
+
CCCC8@<B@<CEFGGGGFGGFGGGCFDFCE8C:FFGGACF4+78BFGGGGGC@<F,@+7FFGGGF,C,@AFFGGGGF@G@F<88FFF7FFFGCGCFGGGFADFCEFC7=EFGG?FFDFGC,4,4BE6BEAA,3,0@@7?DD,B9898>FF:+6=DFFGFBF+*61*+59,95*5+1+**0@:9CACCF5D,/9<?C+EFE*)/)(--548@<*8985)26()(2.323/26))))/4/(352<(6))
@M00200:205:000000000-AKKM3:1:1101:16672:8006 2:N:0:1
TACGAGGGTATCTAATCCTGTTTGCTCCCCACGCTTTCGTGCCTCAGCGTCAGTATCGGGCCAGTGAGCCGCCTTCGCCACTGGTGTTCTTGCGAATATCTACGAATTTCACCTCTACACTCGGAGTTCCACACACCTCTCTCATACTCAAGACACCCAGTATCAAAGGCAATTCCGAGGTTGAGCCCCGGGATTTCACCCCTGACTTAAATGTCCGCCTACGCTCCCTTTATACCCAGTAGTGTTCAGCT
+
CCCCCGGGGGGGGGGGGGGGGGGGGGFGGGFGGGGGFFGGFGGGGGGGGGGGGGGGGDGGGGGGGGGGGGGGGGGCFGEEGGGGGGCGFGGFGGECGGFFGGGGGFGGGGGGGGGFGGGFFFGCEC>EFEFAFEGGGF?DFGGFGFGFGFGDDFDFF6?D=9;90D8FFGF5?=@@A??5@CF>FFFFEGEEFGGD67CBD>B523>?****8@GG@GE@1@7;1=):0;.)7?56>30.9?....6)4))
@M00200:205:000000000-AKKM3:1:1101:18839:8014 2:N:0:1
TACCGGGGTATCTAATCCTGTTCGCTCCCCACACTTTCGCTCCTCAGCGTCAGGTCATTCCCAGAGAACCGCCTTCGCCACCGGTGTTCCTCCTGATATCTGCGCATTTCACCGCTACACCAGGAATTCCGTTCTCCCCTGAATACCTCTAGTCTGCCCGTATCGGAAGCAAGCGCCGTGTTAAGCACGGCGTTTTCACTCCCGACGCGCCAAACCGCCTACGAGCACTTTATGCCCAATAGTGTTCAGAC
+
CCCCCGGGGGGGGGGGGGGGGFGGGGGGGGGFEGGGGGGGGGGGGGGGGGGG@CFGGGGGGGFFGGDFFFGGGGGGGGGGGGGGFCGGGGGGGG?FFDFGGGGGGGGGGFBFGGGFGGFGGG@E+8>DGGGGGGCBFFCDF@@EGFGEFFGGFGGFFEG>G6DFABCEBGFFACEDB>D>FCCFFGC>*;EABEGGFFGFF@FBF9@09(124:FGFG@:((,.(*)9203:::<)C?3?):.5:49-)))
@M00200:205:000000000-AKKM3:1:1101:17024:8026 2:N:0:1
TACTGGGGTATCTAATCCTGTTTGCTCCCCACGCTTTCGAGCCTCAGCGTCAGTAATGGACCAGTATGTCGCCTTCGCCACTGGTGTTCTTCCGAATATCTACGAATTTCACCTCTACACTCGGAGTTCCACATACCTCTTCCATACTCAAGATAGCCAGTATCAAAGGCAATTCCAAGGTTGAGCCCTGGGCTTTCACCTCTGACTACACTATCCGCCTACGCTCCCTTTACGCCCAATAGTGTTC
+
CCCCCGGGGGGGGGGGGGGGGGGGGGGGGGGGGGGGGGGGCGGGGGGGGGGGGGGGGGGGGGGGGGGGGGGGGGGGGGGGGGGGGGGGGGGGGGGDFGGGGGGGG?FFGGGGGGGFGGGGGGGGG7EFGGGFGGGGGFGFFGGFGFGDGF8DF?=<FGG?FF7+;CFFFGFFFFFFFFG?DFDF?DCFF6F*@DFFFEFEFFC<7AAC=ECFCEG?=DEA)=)54CAFC2:6C=>2C=(7;EEF<<?
@M00200:205:000000000-AKKM3:1:1101:5418:8041 2:N:0:1
TACACGGGTATCTAATCCTGTTTGCTCCCCACGCTTTCGTGCATGAGTGTCAGTGTTGGCCCAGAAGGCTGCCTTCGCCATCGGTGTTCCTCCACATCTCTACGCATTTCACCGCTACACGTGGAATTCCACCTTCCTCTGCCACACTCCAGCCACGTAGTTTCGAGCGCAATTCCCAAGTTAAGCCCGGGGATTTCACACTCGACTTGCGCGGCCACCTGCGCACACTCTACGCCCCGTAGTGTTC
+
CCCCCGGGGGGGGGGGGGGGGGFGFFGGGGGGGGGGGGGGGGGGGGGGFGGGGGGGGEFGFGGGGGGDFGGGGGGGGGGGGGGGGGCGGGDGGGGGGGGGFGFGGEGCDFGEFGC5DEGGGGGGDEEFGFEFDG6>DFF*;,@FGF?5DDFGGGGFFGC5@DBFF?DDEGFFFFFFFFD5@D+;@7,@DDGFFD7CFAGEFFB=BFFFFEBFB>EEFFAF;@933?AG**).6:9(:99:018?4>9
@M00200:205:000000000-AKKM3:1:1101:7638:8050 2:N:0:1
TACCGGGGTATCTAATCCCGTTTGCTCCCCTGGCTTTCGCGCCTCAGCGTCAGTTTCGGTCCAGGATGCCGCCTTCGCCACCGGTGTTCCTCCAGATATCTACGCATTTCACCGCTACACCTGGAATTCCACATCCCTCTCCCGAACTCCAGCCTTCCAGTATCAGACGCAGTTCCCAGGTTAAGCCGGGGGATTTCACGTCTGACTAAGAAGGCCGCCTACGCGCCCTTTATACCCAGTAGTGTTC
+
CCCCCCGGGGGGGGGGGGGGGGFGGGGGGGGGCGGGGGGGGGGGGGGGGGGGGGGGGGGGGGGGGGGGGGGGGGGGGGGGGGDGGGGGGGGGGGFGGGGGGGGFGGGFGGGGGGDFGGGGGGGFG8BGGGGGGGG8FFGDF?FEGDGFGBCFFGGFFGGFCCEGFF6F5+95?ACFFFF>FFGCAGFFFGEFAEEFFFGF3=@;>EE?3;EEE;FG9DBB02(8;EEG3C?BFA)-<4334)6?B:>
@M00200:205:000000000-AKKM3:1:1101:28448:8060 2:N:0:1
TACCGGGGTATCTAATCCTGTTTGCTCCCCACGCTTTCGAGCCTCAGCGTCAGTAATGGACCAGTATGTCGCCTTCGCCACTGGTGTTCTTCCGAATATCTACGAATTTCACCTCTACACTCGGAGTTCCACATACCTCTTCCATACTCACGATAGCCAGTATCAAAGGCAATTCCAAGGTTGAGCCCTGGGCTTTCACCTCTGCCTAAACTATCCGCCTACGCTCCCTTTATCCCCAATAGTGTTC
+
9B@CCEEGGGFGG<AFGGGGGGGGGDGGGGGEGGGGFFGGFDG?FEEF@FGGGGGG<DF<BFFGECEFFFFGGCEGGGGGGEGGGGF@F;AEE::CGGFCEFGGEC,AEFFGGGDFGGAFGG8@78@?FGFGF?+9A?D5<@DF=769F?,DE?6?7B8*6DFGFF=E5FF59=D+=D6*7@?+;<;5?FF?@CCGFCGE*5*:*68A558*9AF8=7ADAB2*-:?G?7:47*1>=(/(888<)..
@M00200:205:000000000-AKKM3:1:1101:16779:8069 2:N:0:1
TACTAGGGTATCTAATCCTGTTTGCTCCCCACGCTTTCGAGCCTCAGCGTCAGTAATGGACCAGTATGTCGCCTTCGCCACTGGTGTTCTTCCGAATATCTACGAATTTCACCTCTACACTCGGAGTTCCACATACCTCTTCCATACTCAAGATAGCCAGTCTCAAAGGCAATTCCAAGGTTGCGCCCTGGGCTTTCACCTCTGACTAAACTATCCGCCTACTCTCCCTTTACACCCAGTAGTGTTC
+
CCCCCGGCGGGGGGGGGGGGGGGGGGGGGGGGGGGGGGGFEFGGGGGGGGGGGGGGGGGGGGGGGGFEFGFGGGGGFGGGGGGFGGGGGGGGGGDF@@FGGGGFCDEFGGGGGGGFGGGGGGF@:BEFGCFFGGFGFFGEFGGFGFGFGFG+==DDFF?DF+;DE7DF5DFD*DFFFBC?D,++0@=>?D;55FD9CEF@5)*:*9000:5;9;C?)*95))*37:6;CC@;C<:>B(9(@?E;/8C
@M00200:205:000000000-AKKM3:1:1101:28389:8071 2:N:0:1
TACTGGGGTATCTAATCCTGTTCGCTCCCCACACTTTCGCTCCTCAGCGTCAGGTCATTCCCAGAGAACCGCCTTCGCCACCGGTGTTCCTCCTGATATCTGCGCATTTCACCGCTACACCAGGAATTCCGTTCTCCCCTGAATACCTCTAGTCTGCCCGTATCGGAAGCAAGCGCCGTGTTAAGCACGGCGTTTTCACTCCCGACGCGACAAACCGCCTACGAGCCCTTTACGCCCAATAGTGTTC
+
CCCCCGGGGGGGG9FGGGGGGGGGGGGGGGGGEGGGGGGGGGGGGGGGGGGEGGGGGGGGGGGGFFDGGFGGGGGGGGEGGGGGFFGGGGGGGGGGGCEGGG9FGEGGGGFGGGE?DGGFFG8EGGGGCFG==DDF85=8FG,?FFGCFBGGGGGFFFD>>DFGF>GEEGF@FCE5AEGEGGCGFGGFBDGEDEEDF?FFEB=@93111(39,3>F(9@:6?B7,:BG57:94:26>(1:0:5466<
@M00200:205:000000000-AKKM3:1:1101:17904:8093 2:N:0:1
TACAAGGGTATCTAATCCTGTTTGCTCCCCACGCTTTCGAGCCTCAGCGTCAGTAATGGACCAGTATGTCGCCTTCGCCACTGGTGTTCTTCCGAATATCTACGAATTTCACCTCTACACTCGGAGTTCCACATACCTCTTCCATACTCAAGATAGCCAGTATCAAAGGCAATTCCAAGGTTGAGCCCTGGGCTTTCACCTCTGACTAAACTATCCGCCTACGCTCACTTTAAGCCCACTCGTGTTCAGA
+
CCCCCGGGGGGGGGGGGGFGGGGCFGGGGGGGEGGGGGEGFGGGGGGGGGGGGGGGGGGFFFEGGGGGGGGGGGGGGGCGGGGGGDFCFGFGGGDFGGGGGGGGGFGGGFDGGGGFFFGGFFGGDEGFFFFFGGGGGFGDFGGDAFFDGFCFFFG5FGFFDGEGFF8F5DFDFBFBFB6DBFG6*@EFFF69D?DC?=:CFFFEEF6;*:);CFGGFGFF5=A4=EFF2:@E*:65>7(3(/5>B3?/8*
@M00200:205:000000000-AKKM3:1:1101:28726:8115 2:N:0:1
TACGCGGGTATCTAATCCTGTTTGCTCCCCACGCTTTCGCGCCTCAGCGTCAGTTACAGTCCAGAGAGCCGCCTTCGCCACTGGTGTTCCTCCACATCTCTACGCATTTCACCGCTACACGTGGAATTCCGCTCTCCTCTTCTGCACTCAAGTCTCCCAGTTTCCAGTGCGTCACGGGGTTGAGCCCCGCCCTTAGACCCCAGACTTAAGAAACCGCCTGCGCGCCCTTTACCCCCCGTAGTCTTC
+
CCCCCGGGGGGGGCDFGGGGGGGGGGGGGGFGGGGGGGGGGGGGGGGGGGGGGGGGGGGFGGGGCGFE7FFGGGGGGGGGGGGGGGFGGGFGGGGGGGDGGGGGGGGGGGFGGGGFGGGGE=EGEFGGGGCGGEGG?5=9FF,=FFDDFFAFGGGFFFFFGGFGFFGE5FBAA>E5<ADDE8*;FGF>?D5?:?<7CE,3(68;=47/16)/,52*.553;04)(*01*9)5)(4(/((,(4))6)
@M00200:205:000000000-AKKM3:1:1101:13900:8162 2:N:0:1
TACACGGGTATCTAATCCTGTTTGCTCCCCACGCTTTCGAGCCTCAGCGTCAGTAATGAGCCAGTGTGTCGCCTTCGCCACTGGTGTTCTTCCGAATATCTACGAATTTCACCTCTACACTCGGAGTTCCACACACCTCTCTCATACTCAAGACACCCAGTATCAAAGGCAATTCCGAGGTTGAGCCCCGGGATTTCACCCCTGACTTAAATGTCCGCCTACGCTCCCTTTAAACCCAACAGTGTTCAGA
+
CCCCCGGGGGGGGGGGGGGGGGGGGGGGGGGGGGGGGGGGFGGGGGGGGGGGGGGGGGGGGGGGGGGGGGEGGGGGGGGGGGGGGGFGGGGGGGGGGGGGGGGGGGGGGGGGGGGFGGGGFGFGCCCGGGGGGGGGGFGBBGGFGFGFGFGC>DFFFGGFGGFGFBGGFGFDBBDF5BD>FGGGF6CFBCE>5>FGFFGFDB94>EEFF;CCACFG2?A2/0>>2CDG5;EF<C<=E@0(,/7CE??5.9
@M00200:205:000000000-AKKM3:1:1101:15439:8167 2:N:0:1
TACTGGGGTATCTAATCCCGTTTGCTCCCCACGCTTTCGCGCCTCAGCGTCAGTTCCGGTCCAGTGAGCCGCCTTCGCCACTGGTGTTCCTCCCAATATCTACGCATTTCACCGCTACACTGGGAATTCCACTCACCTCTCCCGGACTCAAGCAACGCAGTTTGGAGGGCAGTTCCTCAGTTAAGCCGAGGGATTTCACCAACCACTTGCGAAGCCGCCTACGCGCCCTTTATGCCCAGTAGTGTTCAGCT
+
CCCCCGGGGGGGGGGGGGGGGGGGGGGGGGGGGGGGGGGGGGGGGGGGGGGGGGGGGGGGGGGGGDGFGGGGGGGGCFGGGGGGGGGGGGGGGGGDGGGGGGGGGGGGGGCFGGGFGGGGGGGFG8DFGGGGGGGGFFGFFCGEGFGAGBGCGGFFFGGFEGFG50;:BE9@FFFFFFF6FCCC6DGDEDEB4=EGFFGFFFFF@B8>3C09B0:C9DFFFFFE(:>D9*4:2))4A.::6)-(.::))))
@M00200:205:000000000-AKKM3:1:1101:6064:8187 2:N:0:1
TACCCGGGTATCTAATCCTGTTCGCTCCCCACACTTTCGCTCCTCAGCGTCAGGTCATTCCCAGAGAACCGCCTTCGCCACCGGTGTTCCTCCTGATATCTGCGCATTTCACCGCTACACCAGGAATTCCGTTCTCCCCTGAATACCTCTAGTCTGCCCGTATCGGAAGCAAGCGCCGTGTTAAGCACGGCGTTTTCACTCCCGACGCGACAAACCGCCTACGAGCCCTTTAAGCCCAGTAGTGTTCAGC
+
CCCCCGGGGGGGGGGGGGGGGGGGGGGGGGFFEGFGGGGGGGGGGGGGGGGGGGGGGGGGFGGGGGGGGGGGGGGGGGGDGGGGCEGFFGGGFFGGGGGGGFGGGGCFDGFFGGGFDFGGGGGCGGGGGCGGFGFGFFGFFGF?FF?EGFGGGGGFFGG>EGFG=ADC>EACF>DDEFGFGFGFFDGFEGGDEEGDFCF5>B(,26:;>>>F>FGGFGF0(40>388729)624<0;(,5<)-4-62644
@M00200:205:000000000-AKKM3:1:1101:10230:8220 2:N:0:1
TACTGGGGTATCTAATCCTGTTTGCTCCCCACGCTTTCGAGCCTCAGCGTCAGTAATGGACCAGTATGTCGCCTTCGCCACTGGTGTTCTTCCGAATATCTACGAATTTCACCTCTACACTCGGAGTTCCACATACCTCTTCCATACTCAAGATAGCCAGTATCAAAGGCAATTCCAAGGTTGAGCCCTGGGCTTTCACCTCTGACTAAACTATCCGCCTACGCTCCCTTTATACCCAGTAGTGTTC
+
CCCCCGGGGGGGGGGGGGGGGGGGGGGGGGGGGGGGGGDC<FGGGGGGGGGGGGGGGGGGGGGGGGGFFGGGGGGGGGGGGGG8FGGGGGGGGGGGGGGGGGGGGGGGGGGGGGGFGGGGGGGEDECGGGGGFGFGGFGFFGGFGFGFFBGG=?F?FGG?FGCDED?FFGFDFEFFFFC5FG6FDFFFFDCFFCGGFFGCF@5)*:C7@CEE@7CFDG>18:>4):5CFFF4EFEEFB2;E*8@55*
@M00200:205:000000000-AKKM3:1:1101:11039:8288 2:N:0:1
TACTGGGGTATCTAATCCCGTTCGCTCCCCTGGCTTTCGCGCCTCAGCGTCAGTATCGGCCCAGTAGCCCGCCTTCGCCTCAGGTGTTCCTCCCGATATCTACGCATTTCACCGCTACACCGGGAATTCCAGCTACCTCTTCCGTACTCTAGCTCGCCAGTATCGGCCGACCCTCCGGGGTTGAGCCCCGGGCTTTCACAGCCGACTTAGCAGGCCGCCTACGCGCCCTTTAAACCCAATAGTGTTCAGA
+
CCCCCGGGGGGGGGGGGFGGGGGGGGGGGGGGGGGGGGGGDGGGGGGGGGGGGGGGGGGGGGGGGGGGGGGGGGGGGGGGGGGFGGGGGGGGFGD@FEGGGGGGGGEGGGGGGGGDGGGGGGGD>BDGGGGGFGGG?FGFFGGFGFGDGFGFGGGFFCDEFGFGFEDCEGFAEFFFFFGFGGGGFGEFBCEDFGGCAEGFF?706>66AFFFFFGGBDFFF:2.4C@<)926:4<081:?4):<<525:<
@M00200:205:000000000-AKKM3:1:1101:9652:8317 2:N:0:1
TACAAGGGTATCTAATCCCGTTTGCTCCCCTGGCTTTCGCTCCTCAGCGTCAGTGTCGGTCCAGGATGCCGCCTTCGCCACCGGTGTTCCTCCAGATATCTACGCATTTCACCGCTACACCTGGACTTCCGCATCCCTCTCCCGATCTCAAGCCATCCAGTCTCAGACGCAGTTCCCCGGTTAAGCCGAGGGATTTCACGTCTGACTTAGTTGGCAGCCTACGAGCCCTTTAAACCCAGTAGTGTTC
+
CCCCCGGDGGGGGGGGGGGGGGGGGGGGGGGG8FGGGGEGGGGGGGGGGGGGGGGGGGGGGGGGGFFFGGGGGGGGGGGGGFCCGGGGGGGGGGGGGGGGGGGGGGGGGGGGGGGFGGGGGGGGF,==FG>CGGGGGFGDFFGE>>DBFFGGGGGFFGGFGGEFEFGGFGDBEFFFFFGEGG9CFFGE5D5B48F=8@EFFBBDECE48C?CFFGF;DF@88?:?CBGGFFFF)73:2(()46:6).
@M00200:205:000000000-AKKM3:1:1101:7085:8330 2:N:0:1
TACGGGGGTATCTAATCCTGTTTGCTCCCCACGCTTTCGAGCCTCAGCGTCAGTAATGGACCAGTATGTCGCCTTCGCCACTGGTGTTCTTCCGAATATCTACGAATTTCACCTCTACACTCGGAGTTCCACATACCTCTTCCATACTCAAGATAGCCAGTATCAAAGGCAATTCCAAGGTTGAGCCCTGGGCTTTCACCTCTGACTAAACTATCCGCCTACGCTCCCTTTATACCCAATAGTGTTC
+
CCCCCGGGGGGGGGGGGGGGGGGGGGGGGGGGDGGGGGGGGGGGGGGGGGGGGGGGGGGGGGGGGGGGGGGGGGGGGGGGGGGGGGGGGGGGGEEFGGGGCFGGGGGGGGGGGGGFGGGG9?EGFEGGGGGGGGGGFFGD5AFFFFGFGFGGG?8DFGGFFGFGEFGGFGFDF6BFF=C:FCFGFGCFFGFFFFGGFFG@CC*6AEEFFEE46AF?AGFF(((2-;?FDC=6?CC?FF((/9<C?CC
@M00200:205:000000000-AKKM3:1:1101:26604:8335 2:N:0:1
TACACGGGTATCTAATCCTGTTTGCTCCCCACGCTTTCGAGCCTCAGCGTCAGTAATGGACCAGTATGTCGCCTTCGCCACTGGTGTTCTTACGAATATCTACGAATTTCACCTCTACACTCGGAGTTCCGCATACCTCTTCCATACTCAAGATAGCCAGTCTCAAAGGCGATTCCAAGGTTGAGCCCTGGGATTTCACCTCTTACTAAACTATCCGCCTACGCTCCCTTTATGCCCAGTAGTGTTC
+
CCCCCGGGGGGGGGGGGGGGGGCFGGGGGGE6FGGGGGGFG7FGGGGGGGGGG<E6,,CAGGGGA<EAFGGG:FGGGGG,FFGGCFEGGGG<4A<EEFCGGGGGE@EFF;;EGGGFGGGGFFF78@BFGG6=?6=EGBGEF;6=,4=EFD=DCD8?FEGF82;8*+63*=*)@5DD72AFFEFFFGG*0?FF*AEFFEG@C=**;AE;*38*:EFFAFEDAB4A)12?8CEC**8*<6964@*(9<5
@M00200:205:000000000-AKKM3:1:1101:27784:8361 2:N:0:1
TACGAGGGTATCTAATCCTGTTTGCTCCCCACGCTTTCGCACCTCAGCGTCAATACATGTCCAGTTAGTCGCCTTCGCCACTGGTGTTCTTCCGAATATCTACGAATTTCACCTCTACACTCGGAATTCCACTAACCTCTCCATGATTCAAGCGATGCAGTCTTAAGGGCAGTTCCAGAGTTGAGCTCTGGGCTTTCACCCCTAACTTACAAAGCCGCCTACGTGCGCTTTAAACCCAGTAGTGTTCAGCT
+
CCCCCGGGGGGGGGGGGGGGGGGGGGGGGGGGGGGGGGGGDFFFGGGGGGGGGGGGGGGGGGGGGGGGGGGGGGGGGGGGGGGGGGGGGGGGGGGGGGGGGGGGGGGGGGGGGGGBDFGGGGGGDEGGGGGGGGFEGFGFFGGFGFGFGFGGGGDFFGGFGGEGFFGGBEFFFFFFFF7DFGDFFGGF77<6AEGCC*,:CAC=FFEEE@AEE@GGADFF<=DA@C8C):B4>CB-=234>3C4<ECC?))
@M00200:205:000000000-AKKM3:1:1101:6528:8367 2:N:0:1
TACAGGGGTATCTAATCCTGTTTGCTCCCCACGCTTTCGAGCCTCAGCGTCAGTAATGGACCAGTATGTCGCCTTCGCCACTGGTGTTCTTCCGAATATCTACGAATTTCACCTCTACACTCGGAGTTCCACATACCTCTTCCATACTCAAGATAGCCAGTATCAAAGGCAATTCCAAGTTTGAGCCCTGGGCTTTCCCCCCTGACTAACCTATCCGCCTCCGCTCCCTTTCACCCCAGTCGTTTTCAGCT
+
CCC8@FGGGGGGGGEGGGGGGGDFGGGGGG<@FFGGGGF<<FGGGGGEGGGGGECAAFGDGGGGFFCAEFFGGGGGFGGGGGGGGGGGGCFGGGGGGGGGGGGG,DFGGGGGF9EFGG;FFG7C7+BFGGGGGF+@F+DE5AFF=+ADFF8?92=DFFDBFFDD7C?DFGF5D*9D;2?0C=2=D@DFFGC:5@?F8*4)):>)8@6*:5:75*@D);9--5@4)=6C8?58C<=(:-(5.(6(/()/.))
@M00200:205:000000000-AKKM3:1:1101:15850:8369 2:N:0:1
TACCAGGGTATCTAATCCTGTTTGCTCCCCACGCTTTCGCGCCTCAGCGTCAGTTACAGTCCAGAGAGCCGCCTTCGCCACTGGTGTTCCTCCACATCTCTACGCATTTCACCGCTACACGTGGAATTCCGCTCTCCTCTTCTGCACTCAAGTCTCCCAGTTTCCAGTGCGTCACGGGGTTGAGCCCCGCACTTAGACACCAGACTTAAGAAACCGCCTGCGCGCGCTTTATACCCCATAGTGTTC
+
CCCCCGGGGGGGGGGGGGGGGGGGGGGGGGGGGGGGGGDGCGGGGGGGGGGGGGGGGGGGGGGGGFGGGGGGGGGGGGGGGGGFGGGGGGGGGGGGGGGGGGGGGGGGGGGGGGGFGGGGGGGGGFGGGGGGGGGGGFGEFGGFGFGFGFCFGGGFDFDFCFFGFFGGFG>=BAEE>*6<FGFFFEFFFGGFFFGCFEGFFFF2BE?E4:EEFFFE6C3:61()28:3><9<4<<7*-(,,-<<AF
@M00200:205:000000000-AKKM3:1:1101:25884:8375 2:N:0:1
TACTAGGGTATCTAATCCTGTTTGCTCCCCACGCTTTCGAGCCTCAGCGTCAGTAATGGACCAGTATGTCGCCTTCGCCACTGGTGTTCTTCCGAATATCTACGAATTTCACCTCTACACTCGGAGTTCCACATACCTCTTCCATACTCAAGATAGCCAGTATCAAAGGCAATTCCAAGGTTGAGCCATGGGCTTTCACCTCTGACTAAACTATCCGCCTACGCTCCCTTTACGCCCAGTAGTGTTC
+
CCCCCGGGGGGGGGGGGGGGGFGGGGGGGGGGGGGGGGGGFGGGGGGGGGGEGGGGGGGGGGGGGGGGGGGGGGGGGGGGGGGGFGGCFCGGGGGGGFGGFGEGGGGFFGGGGFFFGFFCFGGG7EEFCCDFFGGGGBFFFGGCFFGEGFG+@DDDFGD:DFEFFFGGFGFFFFFFFD?DFFC?*3,*4DFFFFGGFDF5*18>:>*;8CBCEEFFA*9))::9>>BG78)*/<D):>(0*/>3>CC
@M00200:205:000000000-AKKM3:1:1101:12387:8380 2:N:0:1
TACCCGGGTATCTAATCCTGTTTGCTCCCCACGCTTTCGAGCCTCAGCGTCAGTAATGGACCAGTATGTCGCCTTCGCCACTGGTGTTCTTCCGAATATCTACGAATTTCACCTCTACACTCGGAGTTCCACATACCTCTTCCATACTCAAGATAGCCAGTATCAAAGGCAATTCCAAGGTTGAGCCCTGGGCTTTCACCTCTGACTAAACTATCCGCCTACGCTCCCTTTATACCCAATAGTGTTCAGAC
+
CCCCCGGGGGGGGGGGGGGGGGGGGGGGGGGGGGGGGGGGGGGGGGGGGGGGGGGGGGGGGGGGGGGGGGFGGGGGGGGGGGGGGGGGGGGGGGGGGGGGGGGGGGGGGGGGGGGFGGGGFGGEGGEGGGGGGGGGGFGEFGGFGFGEGFGCGFGBDGGFGGFGFFGGBGFFFFFFFFFFFAFGFGGFFG6?CGGGFEFEEC@5:997@BFEEFFG=FDAFFF4-:AF7CEE?EEEFF=BE=??EF??<C)
@M00200:205:000000000-AKKM3:1:1101:11309:8414 2:N:0:1
TACTCGGGTATCTAATCCTGTTTGCTCCCCACGCTTTCGAGCCTCAGCGTCAGTAATGGACCAGTATGTCGCCTTCGCCACTGGTGTTCTTCCGAATATCTACGAATTTCACCTCTACACTCGGAGTTCCACATACCTCTTCCATACTCAAGATAGCCAGTATCAAAGGCAATTCCAAGGTTGAGCCCTGGGCTTTCACCTCTGACTACACTATCCGCCTACGCTCCCTTTAAACCCAATAGTGTTC
+
CCCCCGGGGGGGGGGGGGGGGGGGGGFGGGGGGGGEGGGGFGGGGGGGGGGGEGGGGGGGGGGGGGGGGGGGDGEGGGEGGGFGGGGGGGGGGGGGGFCEFFGGGFGGGGFFGGGFGFDFDFFGEEB?FFGGGGD@FDFFFFGFGFGEFFF?>DGFFEGBG8EDEFGCFFFDFDFFF7DDDEFFF?D5D6=DBC,AAEG@*)::87*;)0:0)07:);5A03)3:CEGC8>6>C33*5((0*158/8
@M00200:205:000000000-AKKM3:1:1101:24940:8431 2:N:0:1
TACACGGGTATCTAATCCCGTTTGCTCCCCTAGCTTTCGCGCCTCAGCGTCAGTGTCGGTCCAGGAAGCCGCCTTCGCCACCGGTGTTCCTCCGGATATCTACGCATTTCACCGCTACACCCGGAATTCCGCTTCCCTCTCCCGAACTCAAGCCTCGCAGTTTTCCACGCCATTCCCCGGTTGAGCCGGGGGATTTCACGCGGAACTTACAAGACCGCCTACTCGCCCTTTATGCCCAATAGTGTTC
+
CCCCCGGGGGGGGGGGGGGGGGGGGGGGGGGGGGGGGGGGGGDGGGGGGGGGGGGGGGGGGGGGGCGGGGGGGGGGGGGGGGGGGGGGGGGGGGECGGFGGGGGDEGDFGGGGGGFGGGGGGGGGGGGGGGGGDGBGFGFFGGEGAGFGFGFFGGFF>>?AFEFFFGGFEFFFEFFFFG>F:8CFGGFDDGFEEDDA<E<6>919>>>DB2<>BGC(18:62)9:EEG)*.).6).;,1.5:)-.<A
@M00200:205:000000000-AKKM3:1:1101:18468:8441 2:N:0:1
TACCAGGGTATCTAATCCTGTTTGCTCCCCACGCTTTCGAGCCTCAGCGTCAGTAATGGACCAGTATGTCGCCTTCGCCACTGGTGTTCTTCCGAATATCTACGAATTTCACCTCTACACTCGGAGTTCCACATACCTCTTCCATACTCAAGATAGCCAGTATCAAAGGCAATTCCAAGGTTGAGCCCTGGGCTTTCACCTCTGACTATACTATCCGCCTACGCGCCCTTTAAACCCAGTAGTGTTC
+
CCC8CGGGGGGGGGGGGGGGGFFCFGGGGGGGGGGGGGG8FEEGFGGGGGGDEGGEGGA@<EFGFFFGGFCGEC:AFGCFD<FGFCCFEGF,AFE@FFFFGG?FFDGGGGGGFGGFFCDF=D>>+BEGGD;EC?DGE9@8<9EDECDDD9ADEFF?9>DB=B3?>FGGFGFDF<FFF78*CFGFFG,@DDFD*6@=00@=C@*:*06;*;AE70@:)<9=@@>5)*/?46)6?===@@B(095;/59
@M00200:205:000000000-AKKM3:1:1101:14243:8452 2:N:0:1
TACTGGGGTATCTAATCCTGTTTGCTCCCCACGCTTTCGAGCCTCAGCGTCAGTAATGGACCAGTATGTCGCCTTCGCCACTGGTGTTCTTCCGAATATCTACGAATTTCACCTCTACACTCGGAGTTCCACATACCTCTTCCATACTCAAGATAGCCAGTATCAAAGGCAATTCCAAGGTTGAGCCCTGGGCTTTCACCTCTGACTACACTATCCGCCTACGCTCCCTTTAAACCCAATAGTGTTC
+
CCCCCGGGGGGGGGGGGGGGGGGGGGGGGGGGGGGGGGGGGGGGGGGGGGGGGGGGGGGGGGGGGGGGGGGGGGGGGGGGGGGGGGGGGGGGGGGGGGGGGGGGGGGGGGGGGGGFGGGGFGF8CEGGGGGGGGGGFFFFFGGFGFGFGFGGDDFBFFGFFFDDEFGGFGFFFFFFFFGFGGGFFGGFFGGFFG6FFFGFF@<5AC8E):=CBFGF=CD==@AAAGFG>>ECFFFFG?(77*>CC?5
@M00200:205:000000000-AKKM3:1:1101:20891:8452 2:N:0:1
TACGCGGGTATCTAATCCCGTTTGCTCCCCCAGCTTTCGCGCCTCAGCGTCAAGAACAGGCCAGGCAGCCGCCTTCGCCACTGGTATTCCTCCCGATATCTACGCATTTCACCACTACACCGGGAATTCTGCTGCCCTCTCCTGCCTTCAAGTTGGACAGTATCGAATGACCCTCCCCAGTTAAGCCGGGGGCTTTCACATTCGACTTATCCAACCGCCTGCGCGCTCTTTACGCCCAGTAGTGTTC
+
CCCCCGGGGGGGGGGGGGGGGGGGGGGGGGGGGGGGGGGGCGGGGGGGGGGDGGGGGGGGGGGGGGGGGGGGGGGGGGEGGGGGGGGGGGGGAFGGGGGGGGGGGGGGGGGGGFFFGGGGGGECEEGGGFCGGGGEGFGBFGGFGFG@FFGG;CFFFFGFGG5C=9CFFGF8AC>DDBFBFFGGFGGEDD53>E*9F?FFCCEEED?6>EE.42F519DBFB(89CBGFF2A<1:6:882:AFF99A
@M00200:205:000000000-AKKM3:1:1101:12369:8482 2:N:0:1
TACGGGGGTATCTAATCCTGTTTGCTCCCCACGCTTTCGAGCCTCAGTGTCAGTTACAGGCCAGAGAGCCGCTTTCGCCACCGGTGTTCCTCCATATATCTACGCATTTCACCGCTACACATGGAATTCCACTCTCCTCTCCTGCACTCAAGTCTACCAGTTTCCAATGCATACAATGGTTGAGCCACTGCCTTTTACACCAGACTTAATAAACCACCTGCGCTCACTTTACACCCAATCGTGTTC
+
CCCCCGGGGGGGGGGGGGGGGGGGGGGGGGGGGGGGGGGGGGGGGGGGGGGGGGGGGGGGGGGGGGGGGGGGGGGGGGGGGGGGGGGGGGGGGGGGGGGGGGGDCEGGGGGGGGD>GGGGFGGFFGFGGGGGGGGGFFGEFFFFGFGFGFGFGGGFFFGFFGEGEFCGFFC=FEF5FF+BFGG>FC9>6CCFFCEFFEFE=DF4>@*66:<E4;,8><AB:2()6:AD>C7CCE168,:(,/1/36
@M00200:205:000000000-AKKM3:1:1101:9960:8488 2:N:0:1
TACCCGGGTATCTAATCCTGTTTGCTCCCCACGCTTTCGAGCCTCAGCGTCAGTAATGGACCAGTATGTCGCCTTCGCCACTGGTGTTCTTCCGAATATCTACGAATTTCACCTCTACACTCGGAGTTCCACATACCTCTTCCATACTCAAGATAGCCAGTATCAAAGGCAATTCCAAGGTTGAGCCCTGGGCTTTCACCTCTGACTAAACTATCCGCCTACGCTCCCTTTACACCCAATAGTGTTC
+
CCCCCGGGGGGGGGGGGGGGGGGGGGGGGGGGGGGGGGGGCGGGGGGGGGGGGGGGGGGGGGGGGGGGGGFGGGGGGGGGGGGGGGGGGGGGGGGGGGGGFGGGGGGGGGGGGGGFGGFGGGE@CEGGGGGGGGFGGFGFFGGFGFGFGFG?EGGFFGFBFDDDFF89DFFFFEFFFFGFFGGGFGGFFFCFFGGGFFGFFD@5<=6A*>@EF<ECACB9=:ADFGFGFCE*9*05CBF2E*9>C?4
@M00200:205:000000000-AKKM3:1:1101:22082:8491 2:N:0:1
TACTGGGGTATCTAATCCTGTTTGCTCCCCACGCTTTCGAGCCTCAGCGTCAGTAATGGACCAGTATGTCGCCTTCGCCACTGGTGTTCTTCCGAATATCTACGAATTTCACCTCTACACTCGGAGTTCCACATACCTCTTCCATACTCAAGATAGCCAGTATCAAAGGCAATTCCAAGGTTGAGCCCTGGGCTTTCACCTCTGACTAAACTATCCGCCTACGCTCCCTTTAACCCAATAGTGTTC
+
CCCCCGGGGGGGGGGGGGGGGGGGGGGGGGGGGGGGGGGGGGGGGGGGGGGGGGGGGGGGGGGGGGGGGGFGGGGGGGGGGGGGGGGGGGGGGFEGGGGGGGGGGGGGGFGFGGGFGGGGGG?7FEGDGFGGGCGGGFGEFGGFGFGFGFGCCFGFFDCDEGFFFFFGFGFDFFFFFFD?DA?FFGFDB=89D?CDFFFF@@FFCE@EEC5EEFGCADAAFFFFFGDGDG;=AE:5:@>3;EEFFF
@M00200:205:000000000-AKKM3:1:1101:27945:8514 2:N:0:1
TACTAGGGTATCTAATCCTGTTTGCTCCCCACGCTTTCGAGCCTCAGCGTCAGTAATGGACCAGTATGTCGCCTTCGCCACTGGTGTTCTTCCGAATATCTACGAATTTCACCTCTACACTCGGAGTTCCACATACCTCTTCCATACTCAAGATAGCCAGTATCAAAGGCAATTCCAAGGTTGAGCCCTGGGCTTTCACCTCTGACTAAACTATCCGCCTACGCTCCCTTTAAACCCAATAGTGTTC
+
CCCCCGGGFGGGGGGGGGGGGGGGGGGGGGGGGGGGGGGGGGGGGGGGGGGGGGGGGGGGGFGGGGGGGGGGGGGGGGGEEFGGGGGGGGGGGGGGGGGGGGFFGGFGGGGGGGGFDFGEGGGGFGEGGGGGGGGDFFFFFGGFGFGDFFFCFFGFF8AFDG>FEFGGF=68@=DF=9DFFFFF;EG?FDFFFGGGAFEEF@*):::EEEBFFFGC5C>AAFA*5:?FF7@FFE9>C@2:B=<<@C4
@M00200:205:000000000-AKKM3:1:1101:8027:8524 2:N:0:1
TACTGGGGTATCTAATCCTGTTTGCTCCCCACGCTTTCGAGCCTCAGCGTCAGTAATGGACCAGTATGTCGCCTTCGCCACTGGTGTTCTTCCGAATATCTACGAATTTCACCTCTACACTCGGAGTTCCACATACCTCTTCCATACTCAAGATAGCCAGTATCAAAGGCAATTCCAAGGTTGAGCCCTGGGCTTTCACCTCTGACTAAACTATCCGCCTACGCTCCCTTTCTACCCAATAGTGTTC
+
CCCCCGGGGGGGGFGGGGGGGGGGGGGGGGGGGGGGGGGGDGGGGFGGGGGGGGGFGGGGGFGGGFFGGGFFGGGGFGGGGGGGGFGGGGGGGGGEGGGGGGFFGGGGFGCFGGGFGGGGEDFG+BEGGGGGGGGFGFGFFGGFGFGFGF8=DGGDDFGFF8EGFFGGBFFFFE9DDCF5FDFGFGGFFF65FGFF?EGF@CFF7A8EF5CFFFF6DFEFFFFFFG>FD75*AC*1=5/:E4??C45
@M00200:205:000000000-AKKM3:1:1101:23225:8533 2:N:0:1
TACGCGGGTATCTAATCCTGTTCGCTACCCACGCTTTCGCTCCTCAGCGTCAGGTAAGGCCCAGAGAGCCGCCTTCGCCACCGGTGTTCTTCCTGATATCTGCGCATTCCACCGCTACACCAGGAGTTCCGCTCTCCCCTGCCTACCTCTAGTCTGCCCGTATCGGAAGCAGGCTCGGAGTTAAGCTCCGAGTTTTCACTCCCGACGTGACGGACCGCCTACGAGCCCTTTAAACCCCATAGTGTTC
+
CCCCCGGGGGGGGGGGGGGGGGGGGGGGGGGGGGGGGGGGGGGGGGGGGGGGGGGGGGGGFGGGGGGGGGGGGGGGGGGGGGGGGGGGGGGGGGGGGGGGGGGGGGGGGGFFGGGFGGGGGGGGGGFGGGGGDDFFFFGFFGGFGFGFGFGGGGGFFGGFGGFGFFG:BFF=FFFFEF4DFFGGFGCFFGGFFGGGFEF?@37@@BBF@@FFFFGGFGB66?FB:E:D97?<<:28E(,.324666<
@M00200:205:000000000-AKKM3:1:1101:21535:8552 2:N:0:1
TACGCGGGTATCTAATCCCGTTCGCTCCCCTGGCTTTCGTGCCTCAGCGTCAGAAGAGGTCCAGTGCACCGCTTTCGCCACAGGTGTTCCTTCCGATATCAACGCATTTCACCGCTCCACCGGAAGTTCCATGCACCTCTACCTCCCTCAAGCACGCTAGTTTCAGCGGCAATTCTCTGGTTGAGCCAAAGTATTTCACCACCGACTTAACGCACCGCCTACGCACCCTTTATGCACAATAGTGTTC
+
CCCCCGGGGGGGGGGGGGGGGGGGGGGGGGGGGGGGGGGGFGGGGGGGGGGGGGGGGGGGGGGGGGGGGGGGGDGGGGGGGGFGGGGGGGGGGGGGGGGGGGGGEGGGGGGGGDGFGEGGGGEGGGGGGGGGGGFGGFGFFGGFGFGFGFGGGGGFFEDBAFC;ECGGFGFFFFFFFFGAFGGGFGE6A*,BFGFGFEGBEFFFFFFDFFF;>>G:>GF21=<>?GFGC7?AD<<)<AB7AFFF<<4
@M00200:205:000000000-AKKM3:1:1101:14765:8589 2:N:0:1
TACGCGGGTATCTAATCCCGTTTGCTCCCCTAGCTTTCGCGCCTCAGCGTCAGTGTCGGTCCAGGATGCCGCCTTCGCCACTGGTGTTCCTCCATATATCTACGCATTTCACCGCTACACATGGAATTCCACTCTCCTCTACTGCACTCAAGTCTAACAGTTTCCAATGCACACAATGGTTGAGCCACTGCCTTTTCCATCAGACTTATTAAACCACCTGCGCCCGCCTTAAACCCCATAGTGTTC
+
CCCCCGGGGGGGGGGGGGGGGGGGGGGGGGGCGGGGGGGGGGGGGGGGGGGGGGFGGGG@FCFGGGGFGGGGGGGGGGGGDGGFFGGGGFGGGFGFGGGGGGFGFEGGGGGGGGGFGGGGFFGFGEFGGGGGFFFFGFGFFGC?9FCEGFCFFGGB7EGFGFDDEFGGFGFFA@B?FFFFGGCF6DFAFGGFFGGC6*,9>=6=E)8AE4CEEBECBG4@B5()8/=)9>4)6)53*/(()))1./
@M00200:205:000000000-AKKM3:1:1101:4478:8596 2:N:0:1
TACGAGGGTATCTAATCCTGTTTGCTCCCCACGCTTTCGAGCCTCAGCGTCAGTAATGGACCAGTATGTCGCCTTCGCCACTGGTGTTCTTCCGAATATCTACGAATTTCACCTCTACACCCGGAGTTCCACATACCTCTTCCATACTCAAGCTAGCCAGTAGCACAGGCAATTCCAAGGTTGCTCCCTGGGCTTTCACCTCTGTCTAAACTCTCCCCCTACGCCCCCTTTATGCCCCTTACTGTTCGGAC
+
<CCCCDGEF@G9EF,,CFEECFCFFFGGGGFCFCGGGGGGGGGGGFA<:FFCCCE9@EE?FCFGAFFDBF@F@F@FDGCEGF8,9::,<FDFGGDFFG8EG8EF7DFGA;DGG,90+C,=,4@C7@4AFF;DF8DE=<AD<@DDEFG*DF8=,69+;BC*6+*+0+66*6*5@8D72?D?C,+++3,9;+1:ACF??*2*0:8C*3*02;@***75);>))--*)4)1)2)8**/.,(((6()15))/(6(
@M00200:205:000000000-AKKM3:1:1101:8588:8602 2:N:0:1
TACTAGGGTATCTAATCCTGTTTGCTCCCCACGCTTTCGTGCCTGAGCGTCAGTTTCAGTCCAGGGGGCTGCCTTCGCCATCGGTGTTCCTCCACATCTCTACGCATTTCACTGCTACACGTGGAATTCCACCCCCCTCTACTGAACTCGAGCGACCTAGTTTCAAGCGCAATTCCCAGGTTAAGCCCGGGGATTTCACACCTGACACAAGCCGCCGCCTGCGCACGCTTTATGCCCAATAGTGTTC
+
CCCCCGGGGGGGGGGGGGGGGGGGGGGGGGGGGGGGGGGGFGGGGGFGGGGGDGGGGGGGGGGFG7FGGCGGFGGGGGGGDGGGGGGGGGGFGGGGGGGGGGGGGGGGGGGGGGCFGGGGGGFGCFFGGGCD?EGGGFGDFGGFGFGFGFGCEDDE>GFFFD<CC+=?BGEFF@FAFF5CCEDCAFCFEGGFFGG=85B?EDB9((75@7(:;.:=@GD22:6)3?5C>DBFF<2-;>?00:9>.6<
@M00200:205:000000000-AKKM3:1:1101:9824:8616 2:N:0:1
TACGAGGGTATCTAATCCTGTTCGCTCCCCATGCTTTCGCTCCTCAGCGTCAGTTAATGCCCAGAGACCTGCCTTCGCCATCGGTGTTCCTCCTGATATCTGCGCATTTCACCGCTACACCAGGAATTCCAGTCTCCCCTACATCACTCTAGTCTGCCCGTACCCACCGCAGATCCGGAGTTGAGCCCCGGACTTTCACGGCAGACGCGACAAACCGCCTACGCGCTCCTTACACCCAATAGTCTTCCGAT
+
CCC@CGGGGGGGGGEGGGGGGGFEGGGGGGGGGGGGGGGGGGGGGGGGGEGEGGGGFGFGGGGGDDFFG8@FFFGGGGGCCF@:FEFFGFGGGGGGGCEGGFCFGGGG;FGGGGG>CF,ADEFEGGGGGGGG=DDGGFDD?FG7EF6:FDFC>FDFFGGFGC>+:?DCBG5>**:?ABDF>8+CFFG>BDC??EFGFCC92@@==@@92>>(63CFFG:,/6/)-:5C)94)59>1EB(()-))-46)-(,
@M00200:205:000000000-AKKM3:1:1101:21037:8626 2:N:0:1
TACGCGGGTATCTAATCCTGTTTGCTCCCCACGCTTTCGAGCCTCAGCGTCAGTAATGGACCAGTATGTCGCCTTCGCCACTGGTGTTCTTCCGAATATCTACGAATTTCACCTCTACACTCGGAGTTCCACATACCTCTTCCATACTCAAGATAGCCAGTATCAAAGGCAATTCCAAGGTTGAGCCCTGGGCTTTCACCTCTGACTAAACTATCCGCCTACGCTCCCTTTATACCCAATAGTGTTC
+
CCCCCGGGGGGGGGGGGGGGGGGGGGGGGGGGGGGGGCGGGGGGGGGGGGGGGGGGGGGGGGGGGGGGGGGGGGGGGGD:FCEGEGG>FGGGGFGGGGDCFCFGGGGGGFFGEFGFGGEF;EGEGEEFGGGGGGGGEF8D5EGBFFGFGFGGGGGFDDF?@DDDFCGDF=DDFEFFFFFFFGGGFG?:;D7>FEGGF@E5@5@CCECE3>BFBEF8>4B4ADFE=CE42:7@EEC@F<?(64<ECCE
@M00200:205:000000000-AKKM3:1:1101:14776:8627 2:N:0:1
TACGGGGGTATCTAATCCTGTTCGCTCCCCACACTTTCGCTCCTCAGCGTCAGGTCATTCCCAGAGAACCGCCTTCGCCACCGGTGTTCCTCCTGATATCTGCGCATTTCACCGCTACACCAGGAATTCCGTTCTCCCCTGAATACCTCTAGTCTGCCCGTATCGGAAGCAAGCGCCGTGTTAAGCACGGCGTTTTCACTCCCGACGCGACAAACCGCCTACGAGCCCTTTACACCCAGTAGTGTTC
+
CCCCCGGGGGGGGGGGGGGGGGGGGGGGGGGGGGGGGGGGGGGGGGGGGGGGGGGGGGGGGGGGGGGGGGGGGGGGGGGGGGGGGGFEFFFGGGGGGGGGGGGGGGGGGGGGGGGFGGGGGGGCFFGGGGGGGGGGDFGF?GEFGFDEGFGFFGGFFGGFGGFGDEGGFGFEF=EFFFDBGGGFCCGFDDEEE>CDFFGFF;?F@>@>9BFFFFGG>GF66?FF:C5C947)-4-3C?F2AF)5-<A
@M00200:205:000000000-AKKM3:1:1101:26521:8628 2:N:0:1
TACCGGGGTATCTAATCCTGTTTGCTCCCCACGCTTTCGAGCCTCAGCGTCAGTAATGGACCAGTATGTCGCCTTCGCCACTGGTGTTCTTCCGAATATCTACGAATTTCACCTCTACACTCGCAGTTCCACTCACCTCTTCCGGTCTCAAGCCAAGCAGTATCGAAGGCAATTCCGTGGTTGAGCCACGGGCTTTCACCCCCAACTTACAAGGCCGCCTACGCTCCCTTTACACCCAATAGCGTTC
+
CCCCCDCEGGGGGCCFGGFGGGGGGGGGGGGGGGGGGGGGGGGGGGGGGEGEGGGGGGGGGGGGGGFGGGGGGGGGGGGGGGGGGGGGGAFGGGGGGFGGFCFFG8FGGGGFGGGFFGFGFF@E:=CEEGGGFGGGGFGBFGGFG>88D?889D+;6DGFG?D9=?8@?GF596DFFFGFGF67:EGFF>C>BGCGF*B65:AB)/-.>@4@72=C@GF0(/(5(3.C*26)1)7=C;(669)4<:0
@M00200:205:000000000-AKKM3:1:1101:16245:8637 2:N:0:1
TACTAGGGTATCTAATCCTGTTTGCTCCCCACGCTTTCGCGCCTCAGCGTCAGAACCGGACCAGACAGCCGCCTTCGCCACTGGTGTTCTTGCGAATATCTACGAATTTCACCTCTACACTCGCAGTTCCGCTGTCCTCTTCCGGTCTCAAGCCAACCAGTATCGAAGGCAATTCTGTGGTTGAGCCACAGGCTTTCACCCCCGACTTAATCGGCCGCCTACGCGCCCTTTATACCCAATAGTGTTC
+
CCCCCGGGGGGGGGGGGGGGGGGGGGGGGGGGGGGGGGGGGGGGGGGGGGGGGGGGGGGGGGGGGGGGGGGGGGGGGGGGGGGGGGGGGGGGGGGGGGGGGGGGGFGGGGGGGGGFGGGGGGFGFDGGGGGGGGGFGFGFFGGFGFGFGFGGFGGFFGGFGGFGFFGDFGFFFEFFFFCFGGGDFGGFFFFFFGGGACG=DF=92B@;4).9@?GG6DBDDDFFFGFG303<AFF2:424:<AAF><
@M00200:205:000000000-AKKM3:1:1101:25138:8644 2:N:0:1
TACCGGGGTATCTAATCCTGTTTGCTCCCCACGCTTTCGCGCCTCAGCGTCAGTTACAGTCCAGAGAGCCGCCTTCGCCACTGGTGTTCCTCCACATCTCTACGCATTTCACCGCTACACGTGGAATTCCGCTCTCCTCTTCTGCACTCAAGTCTCCCAGTTTCCAGTGCGTCACGGGGTTGAGCCCCGCACTTAGACACCAGACTTAAGAAACCGCCTGCGCGCGCTTTATGCCCAATAGTGTTC
+
CCCCCGGGGGGGGGGGGGGGGGGGGGGGGGGGGGGGGGGGGGGGGGGGGGGGGGGGGGGGGGGGGGGGGGGGGGGGGGGGGGGGGGGGGGGGGGGGGGGGGGGGGGGGGGGFGGGDGGGGGFCEEGGDFGGGGGGGGFGFFGGFGFGFGFGFGGGFFG?FEFDGFFGGFCDDFFF?EEGEGGGGFEGFFGCEFFGGFEGFDFFFBF4@)77CDDB=>D>D6(6::27)/5A6:<<?F((.:<>5<<
@M00200:205:000000000-AKKM3:1:1101:19476:8660 2:N:0:1
TACTAGGGTATCTAATCCTGTTTGCTACCCACGCTTTCGAGCCTCAGTGTCAGTTACAGTCCAGAGAGCCGCTTTCGCCACCGGTGTTCCTCCATATATCTACGCATTTCACCGCTACACATGGAATTCCACTCTCCTCTACTGCACTCAAGTCTAACAGTTTCCAATGCACACAATGGTTGAGCCACTGCCTTTTACATCAGACTTATTAAACCACCTGCGCTCGCTTTAAACCCAGTAGTGTTCAGATT
+
CCCCCGGGGGGGGGGGGGGGGGGGGGGGGGGGGGGGGGGGGGGGGGGGGGGGGGGGGGGGGGGGGFFGGGGGG@FFGGGGGGGGGGGGGGGGGGGGGGGFGGGGGGGGGGGGGEGFGEGGGGGGGGGGGGGGGGGGGFGFFGGFGFGFGFGGGGGFFFGFGGFGEFFGFFFFFFEFFFDFCCDDFGGFFDFFFEFDFFGEFFB@CECEFFFE<86DDDACBA=994@CDFE*>74579EFFEBE<???CF*
@M00200:205:000000000-AKKM3:1:1101:17117:8681 2:N:0:1
TACTGGGGTATCTAATCCTGTTTGCTCCCCACGCTTTCGTGTCTCAGCGTCAGAATCGGCCCAGCGCCCCGCTTTCGCCTCAGGCGTTCCTCTAGATATCTACGCATTTCACCGCTCCACCTAGAGTTCCAGGCGCCTCTACCGACCTCAAGCGACGCCGTCTGCCGAGCCGTTCCAGCGTTGAGCACTGGCCTTTCCCTCGACACTTACGCCGCCGCCTACACACGCCTTAACACCCATAGTGTTCAGAC
+
CCCCCGGGGGGGGGGGGGGGGGGGGGGGGGFGGGGGGGGGGGGGGGGGGGGEEGGFGG@FCFGGGEFGGGGGGGGGCGGGGGDFFGGGGGGGGGFFGGGGGGGGGGGDGFFFGGGEDBDFGGG9FCEGEGFFGGGGGFGFFGGFGFGBGFG?FGGF>8*9C*0*:ADG@ED@EDFAA@F4<C)*2>FA4*2=;EGF6)3;;6@B0:@<9E(32(2?>DD2(40;3A>D974).)).1(,.84.).)).)6)
@M00200:205:000000000-AKKM3:1:1101:20888:8684 2:N:0:1
TACACGGGTATCTAATCCTGTTTGCTACCCACGCTTTCGAGCCTCAGTGTCAGTTACAGTCCAGAGAGCCGCTTTCGCCACCGGTGTTCCTCCATATATCTACGCATTTCACCGCTACACATGGAATTCCACTCTCCTCTACTGCACTCAAGTCTAACAGTTTCCAATGCACACAATGGTTGAGCCACTGCCTTTTACATCAGACTTATTAAACCACCTGCGCTCGCTTTACACCCAATAGTGTTC
+
CCCCCGGGGGGGGGGGGGGGGFGGGGGGGGGGGGGGGGGGGGGGGGGGGGGGGGGGGGGGGGGGGGGGGGGGGGGGGGGGGGGGGGGGGGGGGGGGGGFFGGFGEGEGGGGGGGGFGFFGGG9FFEDGGGGGGGGGGFGFFGGFGFGFGFGGGGGFFGGFFGEFEFGGFGFFFFFFFF6DFGGCFGGBFGGFFFGCFFGFEFFFEFCEEFFFEF6@5@>C):::5:@9FCFFFF=@C=B3><<8/>
@M00200:205:000000000-AKKM3:1:1101:13675:8697 2:N:0:1
TACAGGGGTATCTAATCCCGTTTGCTCCCCTGGCTTTCGCTCCTCAGCGTCAATACCAATCCAGGATGCCGCCTTCGCCACCGGTGTTCCTCCAGATATCTACGCATTTCACCGCTACACCTGGAATTCCGCATCCCTCTCTTGGATTCAAGCCATCCAGTCTCAGACGCAGTTCCCCGGTTAAGCCGAGGGATTTCACGTCTGACTTAGTTGGCAGCCTACGAGCCCTTTACACCCAATAGTGTTC
+
CCCCCGGGGGGGGGGGGGGGGGGGGGGGGGGFGGGGGGGGGGGGGGGGGGGGGGFFGGGGGGGG8FFGFFGGGGGGGGCEFGGDGGGGGGDGFGFGGGGGGGFGGGGGGGGGGGGFDGGGGF@8,EGGGGGGG>DFFFGB?FFFGFGFGFG3EGGFFGGFGFEGFFGGDGE=5;?CA5D5F?D>A7CBF47*:CCFF<CDFBFFCC4*/@>>476>5CA;3/832=BGCC33>77(:;?(5)75?<2
@M00200:205:000000000-AKKM3:1:1101:12322:8710 2:N:0:1
TACTCGGGTATCTAATCCCGTTTGCTCCCCTAGCTTTCGCGCCTCAGCGTCAGTAGAGATCCAGTGGGTCGCTTTCGCCACCGGCGTTCCTTCTGATATCAACGCATTTCACCGCTCCACCAGAAGTTCCACCCACCCCTACCTCCCTCGAGCTCGCCAGTATCAAAGGCACTTCTACAGTTGAGCTGCAGGATTTCACCCCTGACTTGGCAAGCCGCCTACGCGCCCTTTAAGCCCAATAGTGTTC
+
CCCCCGGGGGGGGGGGGGGGGGGGGGGGGGGGGGGGGGGGGGGGGGGGDGGGGGGGGGGGGGGGGGGGGGGGGGGGGGGGGGGGGGGGGGGGGGGGGGGGFGGGGGGGGGGGGGG>DGGGGGGFGGGGGGGFDCGGGFGDFGGFFFGFGFDDGGGFECCBC2;F@FCF5CFCACFFCFDFFFGCAEFFFGGFDFGFFCE=BBFFFF:C=BEF*6>C9DA;?@7>>E>DC5595<<7@6:<)4:444<
@M00200:205:000000000-AKKM3:1:1101:25602:8721 2:N:0:1
TACTCGGGTATCTAATCCTGTTTGCTCCCCTAGCTTTCGCGCCTCAGCGTCAGTGCTGGTCCAGGAAGCCGCCTTCGCCACTGGTGTTCCTCCCGATATCTACGCATTTCACCGCTACACCGGGAATTCCACTCTCCTCTTCTGCACTCAAGTTTCCCAGTTTCCAATGACCCTCCCCGGTTGAGCCGGGGGCTTTCACATCAGACTTAAGAAACCGCCTGCGAGCCCTTTAAACCCAGTAGTGTTC
+
CCCCCGGGGGGGGGGGGGGGGGGGGGGGGGGGGGGGGGGGGGGGGGGGGGGGGGGGGGGFGGGGGGGGGGGGGGGGGGGGGGGGGGGGGGGGGGGCGGGGGGGGGGGGGGGGGGGFGCFGFC@EGEGGGGGGGGGGGFGFFGGFGFGFGFGDDFCFFGGFFG>FFFGF6FFFF@FFFDGFGEDCACG>B9CEFGCFFFGFC@@E8@E<3>3>EDG=2>A12237(28C5>?AA240A6?792.244)
@M00200:205:000000000-AKKM3:1:1101:12129:8727 2:N:0:1
TACAAGGGTATCTAATCCTGTTTGCTACCCACGCTTTCGAGCCTCAGTGTCAGTTACAGTCCAGAGAGCCGCTTTCGCCACCGGTGTTCCTCCATATATCTACGCATTTCACCGCTACACATGGAATTCCACTCTCCTCTACTGCACTCAAGTCTAACAGTTTCCAATGCACACAATGGTTGAGCCACTGCCTTTTACATCAGACTTATTAAACCACCTGCGCTCGCTTTAAACCCAATAGTGTTC
+
CCCCCGGGGGGGGGGGGGGGGGGGGGGGGGGGGGGGGGGGGGGGGGGGGGGGGGGGGGGGGGGGGGGGGGGGGEGGGGGGGGGGGGEGGGGGGGGGGGFFGGGGGGGGGGGGGCEFGGGGFDGFG9EGGFGGGGGGGFGDFGGFGFGFGFGGGGGFFDD5EGFFDFGGFGFFFFF*+;+?>=6=DFDDFCFDDDFFF@CEEC@5>C*:CEC@*8,58CA=58537497?D**:9(5=((0994@45
@M00200:205:000000000-AKKM3:1:1101:9715:8751 2:N:0:1
TACAGGGGTATCTAATCCTGTTTGCTCCCCACGCTTTCGAGCCTCAGCGTCAGTAATGGACCAGTATGTCGCCTTCGCCACTGGTGTTCTTCCGAATATCTACGAATTTCACCTCTACACATGGAATTCCACTCTCCTCTACTGCACTCAAGTCTAACAGTTTCCAATGCACACAATGGTTGAGCCACTGCCTTTTACATCAGACTTATTAAACCACCTGCGCTCCCTTTAAACCCCGCAGTGTTCACTTC
+
CCCCCGGGGGGGGGGGGGGGGGGGGGGGGGGGGGEGGGGGGGGGGGGGGGGGGGGGGGGGGGGGGGGFGGGFGGGGGGGGGGGGGGGGGGGGGGGGGGGGGGGCFFDGGGGGGGGFGGGGFFGGGGGGGGGGGGGGGFGFBFGFGFGFGFGGEFGFFGGFGGCGCFFFFGD8DDFF?F+?DE6?FEDDF8=DFFGGBD=DF@@00:**;;*7*@6:5;A5)))01;/0?;6*:>:)*-(0>569C*9****
@M00200:205:000000000-AKKM3:1:1101:27711:8768 2:N:0:1
TACTAGGGTATCTAATCCCGTTTGCTCCCCCAGCTTTCGCGTCTCAGCGTCAGAGAAGGCCCAGATGGCCGCCTTCGCCACTGGCATTCCTCCCGATATCTACGCATTTCACCGCTACACCGGGAATTCTACCATCCTCTGCCTTCCTCAAGCCCGCCAGTATCCCGCGACCTCCTCCGGTTGAGCCGGAGGCTTTCACACGGGACGGAACGGGCCGCCTGCACGCGCCTTAAACCCACTCGTGTTCAGA
+
CCCCCGGGGGGGGGGGGGGGGGGGGGGGGGGGGGGGGGGGGGGGGGGGGGGEGGGGGGCEGGGGGGGGGGGGGGGGGGGDGGGFGFFGGGGDGDGGGGGG8FGGBEG+=AFFGGGFGGGGGGGGGG?FGGGGGFG8EFGFFGGFGFGF?DG6DFGFFGG58CEGFAGE5EDADFF4?FG>F*CC8CE>BGGEFGGCFEGC;>F9@9191:BF??D:9C@(4,1)(2)))1(844)4A<((((.,..).66
@M00200:205:000000000-AKKM3:1:1101:9956:8782 2:N:0:1
TACGAGGGTATCTAATCCCGTTTGCTCCCCTGGCTTTCGTTCATCAGTGTCAGTTGCAGTCCAGAACGCCGCCTTCGCCACCGGTGTTCCTCCAGATATCTACGCATTTCACCGCTACACCTGGAATTCCGCGTTCCTCTCCTGCACTCGAGCCCGCCAGTCTCACACGCAGTTCCCCAGTTAAGCTGAGGGATTTCACGTGTGACTTAGCGGGCCACCTACGAACCCTTTATGCCCAGTAGTGTTC
+
CCCCCGGGGGGGGGGGGGGGGGGGGGGGGGGGCGGGGGGGGFGGGGGGGGGGGGGGGGGGGGGGGGGGGGGGGGGGGGGGGGGGGGGGGGGGGGGGGGGGGGGGGGGGGGGGGGGFGGGGFFGDGGGGGGGGGGGGGFGCFFFFGFGBGFGDGDFFFGG>FGFGFFGGFGFFFFFFFFGFFGFGFGGF>CFEFGGGFFGFF=EFFFE?*>EBBFGG6FADFFFEDEEGC<7><4<3E)445AF?AA<
@M00200:205:000000000-AKKM3:1:1101:26811:8809 2:N:0:1
TACTAGGGTATCTAATCCTGTTCGCTCCCCATGCTTTCGCTCCTCAGCGTCAGTTAATGCCCAGAGACCTGCCTTCGCCATCGGTGTTCCTCCTGATATCTGCGCATTTCACCGCTACACCAGGAATTCCAGTCTCCCCTACATCACTCTAGTCTGCCCGTACCCACCGCAGATCCGGAGTTGAGCCCCGGACTTTCACGGCAGACGCGACAAACCGCCTACGAGCTCTTTAACACCAATAGTGTTCAGA
+
CCCCCGGGGGGGGGGGGGGGGGGGGGGGGGGGGGGGGGGG7FEGGGGGGGGGGFGGGGGGGFGGGDGGGGGGGGGGGGGGGGEGGGGGGGGGGGGFCFGGGDFGGDGGGGGGGGDFCGGGGGFGGGGGGGGGFFFFG5EDFGGFG5?D?DDFGFF79EFBG68DEFGGFGFFB5DDFBC9@EF+AFFFE5*5@EGFF?F>)>25=B>F2>>17;F*(:B(/53.6C)9*:)4.)).;<3:?B)-4)).))
@M00200:205:000000000-AKKM3:1:1101:5527:8818 2:N:0:1
TACGGGGGTATCTAATCCTGTTCGCTCCCCACGCTTTCGCTCCTCAGCGTCAGTTACTGCCCAGAGACCCGCCTTCGCCACCGGTGTTCCTCCCGATATCTACGCATTTCACCGCTACACCGGGAATTCAACCCCCCTCTTCAGTACTCTAGCTTGTCAGTTTCATGCGCACTTCCTCGGTTGTGCCGAGGGATTTCACACATGACTAAACAGACCGCCTCCACGCCCTTTACACCCAGCAGTGTTCAGA
+
CCCCCGGGGEGGGGGGFGGGGGGGCFGGGEFGGGGGGDCGGGGGGGGGGFCGGGGGGFGGFEFGGGGGGGGGGGGG7FCG>FGDFEGGGFGFGGGCC>=FGGGGGGF@FGGGGGGEGGFEGGGDCCGGF,2EDGG7+0@C0,=8E@77+4@59B=4A99+529CE99DEEB>6>F*+1?5C=D*8A1)5D7..:;>+97CE3))))-)4),6,2A2-9),((,00:;D)0)-6<<?5(((,(-5:):)))
@M00200:205:000000000-AKKM3:1:1101:27485:8834 2:N:0:1
TACCGGGGTATCTAATCCTGTTTGCTCCCCACGCTTTCGCGCCTCAGCGTCAGTTCCGGTCCAGTGAGCCGCCTTCGCCACTGGTGTTCCTCCCAATATCTACGCATTTCACCGCTACACTGGGAATTCCACTCACCTCTCCCGGTCTCAAGCCTCACAGTCTGACAGGCAGTTCCTCGGTTAAGCCGAGGGCTTTCACCCGTCACTTGCAAAGCCGCCTACGCGCCCTTTATACCCACTCGCGTTCAGCT
+
CCCCCGGGGGGGGGGGGGGGGGGGGGGGGGGGGGGGGGGGGGGGGGGGGGGGGGDDFGGGGGGGGFGGGGEGGGGGGGGGGGGGGGGGGGGGGGGGGGGGGGGFGGEGFGGGFDGFGGGGGGGFFGGGGGGG8EFFGFGFFGFFGBDADFCFGGGFFGGADDEFCFFCADAAFECFFFGEGGG+<EC9?GG>?;EDACFE2=29=@<37C<?35BE(5827@7EBEDD)9:A)5>AG?((((((,(((.))
@M00200:205:000000000-AKKM3:1:1101:3697:8842 2:N:0:1
TACACGGGTATCTAATCCTGTTTGCTCCCCACGCTGTCGCGCCTCAGCGTCAGTCACAGGCCAGGTCGCCGCCTTCGCCACCGGTGTTCTTCCCAATATCTACGAATTTCACCTCTACACTGGGAATTCCGCGACCCTCTCCTGCCCTCCAGCCCCGCAGTCTCAAGCGCAGCCCCCAGGTTAAGCCCAGGAATTTCACGCCTGCCTTGCAGGGCCGCCTACGCGCCCTTTAAGCCCAATAGTGTTC
+
CCCCCGGGGGGGGFGGGGGGGGGGGGGGGGGGGGGGGGGGGGGGGGGGGGGEFGGGGGGGGGGGGGGGGGGGGGGGGGGGGGGGGGGGGGGGGGGGGCGGAEGD:EFGGGGGGFGFGGGGGFGGC8DFGGGCDGDEEFGDFGGFGFFDC:EFFDGBFGGFGGFGFAFG?EFFF25?B?DFE:+?CGFFFCDF)<<CFFG@<;;03(/15;7@83CC1CD:?<051CEG7C7D<A)4C6((3)66A2A
@M00200:205:000000000-AKKM3:1:1101:5779:8881 2:N:0:1
TACAGGGGTATCTAATCCTGTTTGCTCCCCACGCTTTCGCGTATCAGCGTCAGTATCCAACCAGGGGGCCGCCTTCGCCACAGGTGTTCCTCCCGATATCTACGCATTTCACCGCTACACCGGGAATTCCACCCCCCTCTTTGGTACTCTAGCTTGCCAGTTTCATGCGTCCTTCCCCGGTTGAGCCGAGGGATTTCACACATGACTTAACAAACCGCCTACACGCCCTTTATGACCAGTAGTGTTC
+
CCCCCGGGGGGGGGGGGGGGGGGGGGGGGEF@EFGGGGGGGGGGGGGGGGGGGFGGGGGGGGGGGGDGGGGGGGGGGGGDFGGGGGGGGGECACGGGGGGGGGGGGGDGGGGGGGFGGGGGDECGGDFGGGFGGGGGFGFFCC?EFGFGFGGGGGFFGGFGF4CEFGGFG>AFFFFFF<AFEDGFGGFFG=A3CFGFFGFFFFFFEFF<AFA)3CC>G5::?7@0EFG<F:AF2).<4(-)).56<<
@M00200:205:000000000-AKKM3:1:1101:27339:8891 2:N:0:1
TACAAGGGTATCTAATCCCGTTCGCTCCCCTAGCTTTCGCGCCTCAGCGTCAGTGTCAGCCCAGCAACCCGCCTTCGCCGCAGGTGTTCCTCTCGATATCTACGCATTTCACCGCTACACCGAGAATTCCAGTTGCCCCTTCTGCACTCTAGCCCTGCAGTATCGGCTGACCGTTCCGGGTTAAGCCCGGAGATTTCACAGTCGACTTGCAGAGGCCGCCTACGCGCCCTTTAAACCCAATAGTGTTC
+
CCCCCGGGGGGGGGGGGGGGGGGGGGGGGGGGGGGGGGGGGGGGEGGGGGGGGGGGGGGGGGGGGGGGGGGGGGGGGGGGGGGGGGFGGCGGGGGCFGEGGGGGGGGGGGGGGGGFGGGGGGGGGDGGGGGGGGGEFB=D6?DFGFGFFFC7F=DFFCC?=CED95CCAFFEFAEFFFD5CE>;BFF>EGGDDGGGF*,1>@E@@F;4);<=>DF=085:<13>>25C5)306):28:::?26<><<A
@M00200:205:000000000-AKKM3:1:1101:4000:8924 2:N:0:1
TACGGGGGTATCTAATCCTGTTCGCTCCCCACACTTTCGCTCCTCAGCGTCAGGTAATGCCCAGAGAACCGCCTTCGCCACCGGTGTTCCTCCTGATATCTGCGCATTTCACCGCTACACCAGGAATTCCGTTCTCCCCTGCATACCTCCAGTCTGCCCGTATCGAAAGCAAGCCAGGTGTTAAGCACCTGGTTTTCACTCCCGACGCGACAAACCGCCTACGAGCCCTTTCAACCCAATAGTGTTCCGCT
+
C<CCCFGGEGGFFDEGGGFAFGGGGGGGGGGGGGGGGCCGGGGGGFEGGGG7FFFGCFGGFGGGGGFGGGEGGGEGFGGGGDGGGDGGGGGG:FFGFGCGFGGEGD@EGGGGGDDD>F?EGFGGCFGGGA?==88EFFGD5D8DCFGFFFGGGG<1=>F5:?@GF55@DGABA=>F9*4;D*=BCCGFFGF4?9CCFE?*0(89=B6070.17(;C0DE??B05(18D*9>)4<9:5((,))-.6-))-(-
@M00200:205:000000000-AKKM3:1:1101:24852:8933 2:N:0:1
TACTCGGGTATCTAATCCTGTTTGCTCCCCACGCTTTCGAGCCTCAGCGTCAGTAATGGACCAGTATGTCGCCTTCGCCACTGGTGTTCTTCCGAATATCTACGAATTTCACCTCTACACTCGGAGTTCCACATACCTCTTCCATACTCAAGATAGCCAGTATCAAAGGCAATTCCAAGGTTGAGCCCTGGGCTTTCACCTCTGACTAAACTATCCGCCTACGCTCCCTTTACGCCCAATAGTGTTC
+
CCCCCGGGGGGGGGGGGGGGGGGGGGGGGGFFGGGGGGGGGGGGGGGGGGGGGGGGGGGGGGGGGGGGGGGGGGGGGGGGGGGGFGGGGGGGGGGGGGGGGGGGG?FFGGGGGGGF?EFGGGFEGGE,=EFGGGGGGFGFBFGFGFCDGFFCFGFFBGFBF?*=EFDF6@FDB<BFFF65DFFGFGGFFG6@57@FFEGC6@@B@=CFEE@CEFFCDG>=A@=5AGED9:<E4@26B@D(7*/*/0/
@M00200:205:000000000-AKKM3:1:1101:11645:8935 2:N:0:1
TACTCGGGTATCTAATCCCGTTTGCTCCCCTAGCTTTCGTGTTTCAGAGTCAGGAATCGTCCAGGATGCCGCCTTCGCCACCGGTGTTCCTCTCGATATCTACGCATTTCACTGCTACACCGAGAATTCCGCATCCCCCTCCGATCCTCTAGCCACGCAGTATCGGCTGCAGTTCCAGGGTTAAGCCCTGGGATTTCCCAGCTGACTTACGCCACCTCCTACACACCCTTTACGCCCAATAGTGTTCCGCC
+
CCCCCEGGGGGGGFFFGGGGFGGCFGGFGGGF@EGGGGEFGGEEGF,@FFGGCGFG@F,BFF:FF,EFFFDGGGCFCFGEGG7+@BFBEEGGFGE<EFEGFGGEGE,=EGFG<=99+C,EFE=E7BCGGGGGGGGGFFG=>@E5EEDFG+@3=+=DB>=@@+;FDEGGFGF8?C7CF69?FF7+8EF**3:>AC,;B*=>=D34*:E4@E99((=8>CF2=@184EBC706)9(/(43((.)/76).)4((
@M00200:205:000000000-AKKM3:1:1101:14666:8945 2:N:0:1
TACACGGGTATCTAATCCTGTTTGCTCCCCACGCTTTCGAGCCTCAGCGTCAGTAATGGACCAGTATGTCGCCTTCGCCACTGGTGTTCTTCCGAATATCTACGAATTTCACCTCTACACTCGGAGTTCCACATACCTCTTCCATACTCAAGATAGCCAGTATCAAAGGCAATTCCAAGGTTGAGCCCTGGGCTTTCACCCCTGACTAAACTACCCGCCTACGCTCCCTTTAAACCCACTACTGTTCAGTT
+
CCCCCDGGGGGGGGGGGGGGGGGGGGGGGGGGGGGGGGGGGGGFGGGGGGGGGGGGGGGGGGGGGGGGGGFGGGGGFGGGGGGGGGGGGGGGGGGDGGGGACFGEFGGGGFFGGGFFGGGGGGG@EEFGGGGGGGGFFGFFGGFGFF*ADDA9D?+9DD?EFEGEFF8:E?5D6DFF;A5EFFFFFG5F=D**@F6+*@*):>558*A5)8E;)@DBG>)5B)/)46:C:0*8/0>E2(00(8077736))
@M00200:205:000000000-AKKM3:1:1101:19842:8952 2:N:0:1
TACTAGGGTATCTAATCCCGTTCGCTCCCCACGCTTTCGCGTCTCAGCGTCAGGGGCCGACCAGAGAGCTGCCTTCGCCATGGGTGTTCCTCCTGATCTCTACGCATTTCACCGCTACACCAGGAATTCCACTCTCCTCTTCGACCCTCAAGAACGGCAGTTTCCAACGGCCCTCCCCGGTTGAGCCGGGGGCTTTCACGTCCGACTTGCCGTCCCGCCTACACGCGCTTTAAACCCAGTAGTGTTCAGAC
+
C8CCCGGGGGGGGGGGGGGGGGGGGGGGGGGGGGGGGGGGGGGGGGGGGGGEEGGGGGGGGGGGGGGGGGGGGGGGGGGGGGDFGGEGGGFGGGGDFGGGFGGGGGGGGGGGGGGFGGGGGGGGGGGGCFGGDGGGGFGFFGGFGFDDGF8D@DF>BGGF:FFGEFGGFGEFFFFFBFD>FGGFACGEE5>AA=5CFEGFBB?>>9147A76:BEG0>B?6:?FFGFD39(.).5(;062:44(.:<)6>)
@M00200:205:000000000-AKKM3:1:1101:26636:8963 2:N:0:1
TACTGGGGTATCTAATCCTGTTTGCTCCCCACGCTTTCGAGCCTCAGCGTCAGTAATGGACCAGTATGTCGCCTTCGCCACTGGTGTTCTTCCGAATATCTACGAATTTCACCTCTACACTCGGAGTTCCACATACCTCTTCCATACTCAAGATAGCCAGTATCAAAGGCAATTCCAAGGTTGAGCCCTGGGCTTTCACCTCTGACTAAACTATCCGCCTACGCTCCCTTTATACCCAGTAGTGCTC
+
CCCCCGGGEGGGGGGGGGGGGGGGGGGGGGGGGGGGGGGGGGGGGGGGGGGGGGGGGGGGGGGGGGGGGGGGGGGGGGGGGGGGGGGGGGGGGGGGGGGFGDFGGGGFGGGGGGGFFGGFGFDEEGGGGGGGGGGGFFGFFGGFGFGC6DFGGGGFFFFFGGEFFFGGBFFFFFFFFFGFDDFGFFGDFGGFFGGGFEFE@@@EFF@7CEFF*;C<=FD9>C9>AGFG4D=CE??*808B*><3*8:
@M00200:205:000000000-AKKM3:1:1101:6246:8965 2:N:0:1
TACGAGGGTATCTAATCCTGTTTGCTCCCCACGCTTTCGCGCCTCAGCGTCAGAACCGGACCAGACAGCCGCCTTCGCCACTGGTGTTCTTGCGAATATCTACGAATTTCACCTCTACACTCGCAGTTCCGCTGTCCTCTTCCGGTCTCAAGTCTCCCAGTATCGAAGGCAATTCTGTGGTTGAGCCACAGGCTTTCACCCCCGACTTAAAAGACCGCCTACGCGCCCTTTATACCCAGTCGTGTTC
+
C<CCCGGGGGGGGCFFGGFGGGGFGGGGGGCCCFDGFFEC@FGGGGGFDGGDG9EDFGD+FFGGAFGGGGEFGGCFGGGGGCFGGGFGGGAFGEDFEGFGGGGFD8FFFGGGGGGFGGGGGGFG7CEGG,63=C+C=7DD+EF>E>D=@<EG3=+C9:?6@FEF>F78:FF)@=FFFFCFFGC7AF7>F*4@FGGGFEF35@>F=(4177<)11B<@GB;2;;EFGBGDF>>)-6)A7:2)(4,.,.
@M00200:205:000000000-AKKM3:1:1101:26850:8978 2:N:0:1
TACTGGGGTATCTAATCCTGTTTGCTCCCCACGCTGTCGCGCCTCAGTGTCGGCTATTGAGTCCTTGCGGACTCACCGCCCAGCAGACCGCCTTCGCCACTGGTGTTCTTCCGGATCTCTACGCATTCCACCGCTACACCCGGAATTCCATCTGCCTCTACAGTGCCCAAGCCCCACAGTCGCCGCGGCAGATCCGGCGCTGAGCTCCGGACTTTCACCGCGGCCTTATGGGTGCCACCTCACCTACCTGT
+
CCCCCGGGGGGGGGGGGGGGGGGGGGGGGGGGGGGGGGGGGGGGGGGGGGGFDGGGGGEGGFFFGGFGGDGGGGGGGGGGGGGGGGGFGEGGGGGGGGGGGGGGCEFGG9DGGGGEGCFGGFFGGGEDCFGGGGCEGFGFFGGFG5D@GACC,+BACDCFFG8FCFGCFFFFF5>??>C8D=CD5:7)8)*.;CC*>(=(-3>(.6:B?>1965<CACF04((042)*2*,((-(.04((,((..(.,)).
@M00200:205:000000000-AKKM3:1:1101:21273:8987 2:N:0:1
TACTGGGGTATCTAATCCCGTTCGCTCCCCCAGCTTTCGCGTCTCAGCGTCAGGGACGGCCCAGGTGACCGCCTTCGCCACTGGCGTTCCTCCCGATATCTACGCATTTCACCGCTACACCGGGAATTCCATCACCCTCTACCGCCCTCAAGCCCGCCAGTTTCCCGCGGCATTCCCCGGTTGAGCCGGAGGCTTTCACACGGGACATAACGGACCGCCTGCACGCGCTTTAAACCCAATAGTGTTC
+
CCCCCGGEGGGGGGGGGGGGGGGGGGGGGGGGGGGGGGGGGGGGGGGGCFFGEGG7FGDFCFGGGGGGGGEGGGGGGGGGGGGGGGGGGGGGGGGGGGGGGAFFGGGGGGFGGDGFGGGGGGG7:=DEGGFGGGGGGFGFFGDEGFGBGFGCGGGEFGG><FFGEFGGFGDBFFFFFFG3CE3CFGFE3)18BGFDFFGD?B>>?;BABFFF7?GG>GDF0?BF?EBG<5?2):4:E?(1:<AB>24
@M00200:205:000000000-AKKM3:1:1101:11640:8987 2:N:0:1
TACTAGGGTATCTAATCCTGTTTGCTCCCCACGCTTTCGAGCCTCAGCGTCAGTAATGGACCAGTATGTCGCCTTCGCCACTGGTGTTCTTCCGAATATCTACGAATTTCACCTCTACACTCGGAGTTCCACATACCTCTTCCATACTCAAGCTAGCCAGTCTCAAAGGCAATTCTAAGTTTGAGCCCTGGTCTTTCACCTCTGACTATACTATCCGCCTACGCTCCCTTTACACACAGCAGTGTTCACCC
+
CCCCCGGCCFE6F,@FF@FEGGG8FFGGGGGGGEGEFFC@,@4FFGFA:F:::FE9FGD9E<FGGEFFFGGFFGEA=CCGEFDFFFGGGGGFBFC=FBFDFFG,CCGDA=,<<==FFF;FD=DE7CEDGGGCFGGGFBF*<,@DGF?EG+=8,=995=?D,89@*+63*@950>7+2492C:F+08DFF++*5,@7+;=DF@557E8E***0*;E@5C?=A5)3=CBCGCB*666*>4@)7(8684?5*.(
@M00200:205:000000000-AKKM3:1:1101:16958:9000 2:N:0:1
TACAAGGGTATCTAATCCTGTTTGCTCCCCACGCTTTCGCGCCTCAGCGTCAGATCCGGACCAGTGAGCCGCCTTCGCCACTGGTGTTCTTGCGAATATCTACGAATTTCACCTCTACACTCGCAGTTCCACTCACCTCTTCCGGTCTCAAGCCAAGCAGTATCGAAGGCAATTCCGTGGTTGAGCCACGGGCTTTCACCCCCAACTTACAAGGCCGCCTACGCGCCCTTTATGCCCAGTAGTGTTC
+
CCCCCGGGGGGGGGGGGGGGGGGGGGGGGGGGGGGGGGGGGGGGGGGGGGGGGGGGGGGGGGGGGFGGGGGGGGGGGGGGGGGGGGGGGGGGGGGCDFFGGGGGGGGGGGGGGGGFGGGGGGGG=8@FFEAGGGGGGFGFFGGFGFGFGFGGGGGFFGGFFFFGFFGGFGF@FBFFFFFBFFGGFGGFFGGEEDGG>8:=B=@299=EFF=E@2;C@DFD?@DF@GDG7*5-44<7C,3:<AFBFA<
@M00200:205:000000000-AKKM3:1:1101:13757:9009 2:N:0:1
TACCGGGGTATCTAATCCTGTTTGCTCCCCACGCTTTCGAGCCTCAGCGTCAGTAATGGACCAGTATGTCGCCTTCGCCACTGGTGTTCTTCCGAATATCTACGAATTTCACCTCTACACTCGGAGTTCCACATACCTCTTCCATACTCAAGATAGCCAGTATCAAAGGCAATTCCAAGGTTGAGCCCTGGGCTTTCACCTCTGACTAAACTATCCGCCTACGCTCCCTTTACACCCAATAGTGTTC
+
CCCCCGGGGGGGGGGGGGGGGGGGGGGGGGGGGGGGGGGGGGGGGGGGGGGGGGGGGGGGGGGGGGGGGGGGGGGGGGGGGGGGGGGGGGGGGGGGGGGGGGGGGGGGGGGGGGGFGGGGGGGGGGGGGGGGGGGGGFGFFGGFGFGEGFFCGGFFFFGDFGB@DFGGFGFFFEFFFFF?FCDFBFGFFFFFFFGGFFGFFF98AEA;65C@EFGEFGFDDDF>DGEG<?BEFCEBC9B==CCFE??
@M00200:205:000000000-AKKM3:1:1101:7823:9052 2:N:0:1
TACTAGGGTATCTAATCCTGTTTGCTCCCCACGCTGTCGCGCCTCAGTGTCAGCTAAACTGCCCAGCAGGCCGCCTTCGCCACCGGTGTTCTTCCGGATCTCTACGCATTCCACCGCTACACCCGGAATTCCGCCTGCCTCTACAGTGCTCGAGCCGCGGCAGTATCCATGGCCGACGCAGGGTTGAGCCCCGCGCTTTCACCACGGACTGACCGGGCCACCTCCGCGCCCCTTAAACCCAATAGTGTTCC
+
CCCCCGGGGGGGGGGGGGGGGGGCGGGGGGGGGGGGGGFGDGGGGGGGGGGGGGGGFGGGGGGG@FFGGGGGGDFGGGEFFGGGGGGGGGGGGGGGDCEGGGFGGGGGGGFGGGGDD:CGGGGGGEEGGFGFGGGDFFGFFDGFGFFCG?FDG>D>>EC?CC>D;@FGFGF@F@B*?;CA*=DCAEGAFFCBEG*9.1*6<FF???6191422>8C(9>::?F)(*)1>D>(-344<-.--4(5).):AA)
@M00200:205:000000000-AKKM3:1:1101:12239:9077 2:N:0:1
TACGGGGGTATCTAATCCTGTTTGCTCCCCACGCTTTCGAGCCTCAGCGTCAGTAATGGACCAGTATGCCGCCTTCGCCACTGGTGTTCTTCCGAATATCTACGCATTTCACCTCTACACTCGGAGTTCCACACACCTCCTCCCTACTCAAGATAGCCAGTATCAAAGGCAATTCCATGGTTGACCCCTGCGCTTTCACCTCTGACTACACTCTCCGCCTCCCCCCCCTTTACGCCCCATCCATTTCAGAC
+
CCCCCEGG@F<F@EFGFGGGG<FGGGGGGG,@:FGEGGE<<FFGGG8E@CBCFGFG<,,,BCC<F@<9,B+@FEGGCF744,:45==7?F,54??@BDFG8FED+AF7CF=FF,=6DEF89@++8>@?E=;ED+=CEFF)0@,0,;=:?78=D++046+;3+*<7C+5*DC5*388+++*79950<CA*<,3/:1CF4BB>233*94*()(00*68-:A?(((:(=ADC452>4228(-42,.)))-6-))
@M00200:205:000000000-AKKM3:1:1101:5434:9130 2:N:0:1
TACACGGGTATCTAATCCCGTTCGCTCCCCACGCTTTCGTACCTCAGCGTCAGAATCGGCCCAGCGGCCTGTTTTCACCTTCGGCGTTCCGATAGATATCAACGCATTTCACCACTCCACCTATCGTTCCGACCGCCCCTACCGATCTCAAGACATGCGGTTCGCCGTGCAGTTCCCCGGTTGAGCCGAGGGATTTCACACGACGCCTGCATATCCGCCTACGTACCCTTTAAACCCAGTAGTGTTC
+
CCC?CEGGGGGGGGGGGGGGGG8@GEFGGGGGGGCFGGGDCFGFGGFFGGGGGFGGGGGGDGEGGGD7C,B?<FFGGGGF<<DC:FFFFGDCE7?,@FFGCFGGGGGDFFGGGGGFCFGG??FF@CFGFC?E8E6C8<EFFFF>:*;CGFG>CFFF>CCBGGA9:>5?BG)4BC:F64/>CC)26AF>B37>):C66<EB:1(3-2(.-4(6:5:C:FFF??15)*)9228A9<<(;3:24-)()64
@M00200:205:000000000-AKKM3:1:1101:11810:9133 2:N:0:1
TACAAGGGTATCTAATCCCGTTCGCTACCCTAGCTTTCGCGCCTCAGCGTCAAGAGAGGTCCAGTTGCGCGCTTTCGCCACCGGCGTTCCAGCCAATATCAACGCATTTCACCGCTCCACTGGCTGTTCCCGCAACCCCTACCCCCTTCGAGCCGGCCAGTATCCAAAGCACTTTTCCGGTTGAGCCGAAAGATTTCACTCCGGACTTGGCCGACCGCCTACGCGCCCTTTAAACCCAGTAGTGGTC
+
CCCCCGGGGGGGGGGGGGGGGGGGGGGGGGGGGGGGGGGGGGGGGGGGGGGGGGGFGGGGGGGGGGGGGGGGGGGGGGGGGGGGGGGGGGGGGGGGFGGGGFGGGGGGGGGGGGGFGGGGGGGGGGFGGGGGGGGGGEGFFGFFGFGFGFGFGGD>EGDAC76FEFGF>CADF=AAFFGFEGGFFGFAACCAFFFFFFC5@D@F?90<EFFFF0?C6DEF:4<@68EG<D26:2778<?>24<0(6>
@M00200:205:000000000-AKKM3:1:1101:15583:9137 2:N:0:1
TACCCGGGTATCTAATCCCGTTCGCTCCCCCAGCTTTCGCGTCTCAGCGTCAGGGACGGCCCAGGTGACCGCCTTCGCCACTGGCGTTCCTCCCGATATCTACGCATTTCACCGCTCCACCGGGAATTCCATCACCCTCTACCGCCCTCAAGCCCGCCAGTATCCCGCGGCGTTCTCCGGTTGAGCCGGAGGATTTCACACGAGACTTAACGGACCGCCTGCACGCGCTTTATGCCCAATAGTGTTCAGCT
+
CCCCCGGGGGGGGGGGGGGGGGGGGGGGGGGGDGGGGGGGGGGGGGGGGGGGGGGGGGGGGGGGGGFGGGGGGGGGGGGGGGGGGGGGGGGGGGGECFGGGGGGGGGGGGGGGGGFGGFGGGGGDGGEGGGFGFGGGFGFFGGFGFGBGFGCFGGFFEDEFGFGFFGGFGDBFFF>FFG:FC)>FFF@BGGFFFFFFBG>?6396BFFBFFFFFGG6DB080(9:C@GD3?2:>2);?:24ADBAA<42).
@M00200:205:000000000-AKKM3:1:1101:20507:9207 2:N:0:1
TACGGGGGTATCTAATCCTGTTTGCTACCCACGCTTTCGAGCCTCAGTGTCAGTTACAGTCCAGAGAGCCGCTTTCGCCACCGGTGTTCCTCCATATATCTACGCATTTCACCGCTACACATGGAATTCCACTCTCCTCTACTGCACTCAAGTCTAACAGTTTCCAATGCACACAATGGTTGAGCCACTGCCTTTTACATCAGACTTATTAAACCACCTGCGCTCGCTTTATACCCATAGTGTTC
+
CCCCCGGGGGGGGGGGGGGGGGGGGGGGGGGGGGGGGGGGGGGGGGGGGGGGGGGGGGGGGGGGGGGGGGGGGDGGGGGEGGGGGGGGGGGGGGGGGGGGGGGGGGGGGGGGGGGFGGGGGGGGGFFGGGGGGGGGGFGFFGGFGFGFGF?DDFGFFGFFGGFGFD6ED?CFFFF*AFCFFGDGFGGFAFFFFGFCFEGEFEFFE=<AEE?E4>8D>C97:52/58>8FFCE53?@+=FE??EEF
@M00200:205:000000000-AKKM3:1:1101:2320:9208 2:N:0:1
TACCGGGGTATCTAATCCTGTTTGCTCCCCACGCTTTCGAGCCTCAGCGTCAGTAATGGACCAGTATGTCGCCTTCGCCACTGGTGTTCTTCCGAATATCTACGAATTTCACCTCTACACTCGGAGTTCCACATACCTCTTCCATACTCAAGATAGCCAGTATCAAAGGCAATTACAAGGTTGAGCCCTGGGCTTTCACCTCTGACTAAACTATCCGCCTACGCTCCCTCTACGCCCTGTAGTGTTTAGAC
+
-<8BCGG:@;,@,6EFEEFG<F,C96F@CFGGGGC7CD:<D::FF<66@FBF,,69@<<FFGCFGGGFGA,<C,,C<@C=FCFGF@=,C4,CEFGBCFGGFF9:F84:4CE9F>@FGEDECDGGFCC,A8=EFGG,AFA=97@+@<DEG?62,=@BDB+:@DFGEF8AFFF=*9++<3=*>9D89,6?9C7*6@770*,:85@5AEB;@)8AAAD<5CD9=<9958*:;*7099((4((019)/9)(11))
@M00200:205:000000000-AKKM3:1:1101:6078:9213 2:N:0:1
TACTGGGGTATCTAATCCTGTTTGCTCCCCACGCTTTCGCACCTCAGCGTCAATACCAGTCCAGTGAGCCGCCTTCGCCACTGGTGTTCTTCCGAATATCTACGAATTTCACCTCTACACTCGGAATTCCACTCACCTCTCCTGGATTCAAGCGATGCAGTCTTAAAGGCAGTTCTGGAGTTGAGCTCCAGGCTTTCACCTCTAACTTACAAAGCCGCCTACGTGCGCTTTACACCCAATAGTGTTC
+
CCCCCGGGGGGGGGGGGGGGGGGGGGGGGGGGGGGGGGGGEFGGGGGGGEEGGFGGGGGGGGGGGGGGGGGGGGGFGGGGGGGGEFGGGGGGGGGGGGGGCFGFGGGGGGGGGGGFGGGGGGGGGGGGG8EFDCFEFFGBFDFFGFFFGFG?FGGF>GGFGGFFFFGG?DF=D9DBFFFFFCDF6D:5:CGF59FGFECE<):CEECA@5=75=6,8CAD>4)/7*22DD(149>:72134>?<595
@M00200:205:000000000-AKKM3:1:1101:27732:9218 2:N:0:1
TACGAGGGTATCTAATCCTGTTTGCTACCCACGCTTTCGAGCCTCAGTGTCAGTGACAGTCCAGAGAGCCGCTTTCGCCACCGGTGTTCCTCCATATATCTACGCATTTCACCGCTACACATGGAATTCCACTCTCCTCTACTGCACTCAAGTCTAACAGTTTCCAATGCACACAATGGTTGAGCCACTGCCTTTTACATCAGCCTTATTAAACCACCTGCGCCCGCTTTACGCCCATTAGTGTTC
+
<ACCCFFGGGGGGGGGGGGGGGGGGGGGGGFFDGGGGGGFGGGGGGFEEGGGGFFGGGGGGGGGFGGGGGGGGEFFGGGGDGGGCE@@FGGGFFFFGGCCFCAFGGGEDFGGGB6:DEFCFEGGGGGCGGGGFFFFGFGFFGFFDFGFF6824=D??DDFGGEGC?F,:DBEFDFDFF+1>8+=D?CD5?@CFAFDF@E@;**):0***0;;**,8)30852)*)*3/974=2>:2:(*/*1*176
@M00200:205:000000000-AKKM3:1:1101:26659:9269 2:N:0:1
TACCCGGGTATCTAATCCTGTTCGCTCCCCACACTTTCGCTCCTCAGCGTCAGGTCATTCCCAGAGAACCGCCTTCGCCACCGGTGTTCCTCCTGATATCTGCGCATTTCACCGCTACACCAGGAATTCCGTTCTCCCCTGAATACCTCTAGTCTGCCCGTATCGGAAGCAAGCGCCGTGTTAAGCACGGCGTTTTCACTCCCGACGCGACAAACCGCCTACGAGCCCTTTAAGCACAATCGTGTACAGA
+
@CCCCGGGGGGGGGGGGGGGFGGGGGGGGGGGEGGGGGGGGFGGGGGGGGGGGFGGGGGGGGFGGGGGEGGEDGGGFFGGGGGGGGGGGGGGGGFF9FFGGGGDEE7FGGGGGGGFDGGEGGG7F8?D9AEGGCFF,;=DFCDDGFCEG6F=>FGFFEGEGDDGABG?5658CF5AEFDEF6C@FFGFF4>?5?=D>4CCE@2B<>@FF>FB078=-9<0::()(809904))64-2(3)((.1((.)-)
@M00200:205:000000000-AKKM3:1:1101:3524:9269 2:N:0:1
TACTAGGGTATCTAATCCCGTTTGCTCCCCTGGCTTTCGCTCCTCAGCGTCAGTATTGGTCCAGGATGCCGCCTTCGCCACCGGTGTTCCTCCAGATATCTACGCATTTCACCGCTACACCTGGAATTCCGCATCCCTCTCCCAAACTCCAGCCATCCAGTATCAGACGCAGTTCCCCGGTTAAGCCGAGGGATTTCACGTCTGACTTAGTGGGCCGCCTACGAACCCTTTATGCACAGTAGTGTTC
+
CCCCCGGGGGGGGGGGGGGGGGGGGGGGGGGGGGGFGGGGGGGGGGGCGEGEECFF9EFFGGFGFGFEGGGGGGGGGGGGGGGGGGGGGGGGGGFFGGGFGGGGGGGGGFGGGGG*=EFGF8EGC8EFGGGDGGGFG?FDBFEB=DFFGFGGGC?5;EGFD@CF*?88B601?EFFF@>>>CDG>E?09*49@,=D9*=):5@=4@=CE><C=>CF@CBD08@3;501*26))6))5-:)65-5<99
@M00200:205:000000000-AKKM3:1:1101:17275:9274 2:N:0:1
TACTCGGGTATCTAATCCCGTTCGCTCCCCTAGCTTTCGCGCCTCAGCGTCAGTCACTGTCCAGGTAGCCGCCTTCGCCGCAGGTGTTCCTCCCAATATCTACGCATTTCACCGCTACACTGGGAATTCCACTACCCCCTCCAGGACTCAAGCAAAACAGTTTCAGATGCAATTCCCGAGTTAAGCCCGGGGCTTTCACATCTGACTTGTCAAGCCGCCTACGCGCCCTTTATACCCAGTAGTGTTC
+
CCCCCGGGGGGGGGGGGGGGGGGGGGGGGGGGGGGGGGGGGGGGGGGGGGGGGGGGGGGGGGGDGGGGGGGGGGGGGGGGGGGGGGGGGGGGGGGGGGGGGGGGGGGGGGGGGGGFGGGGGGGGGGFCGGGGGGG8@DDBEEGFGFGFGFGGGGGFFGGF,=C@EFFGFGFCFEFFFFG5FCGDAG7FFDG>DCFFFFGFFFFF4CBEEF@4C3<CBGFF<8?F0E>D)9?)654A?3::2:A?A<2
@M00200:205:000000000-AKKM3:1:1101:14271:9279 2:N:0:1
TACAAGGGTATCTAATCCTGTTTGCTCCCCACGCTTTCGAGCCTCAGCGTCAGTAATGGACCAGTATGTCGCCTTCGCCACTGGTGTTCTTCCGAATATCTACGAATTTCACCTCTACACTCGGAGTTCCACATACCTCTTCCATACTCAAGATAGCCAGTATCAAAGGCAATTCCAAGGTTGAGCCCTGGGCTTTCACCTCTGACTAAACTATCCGCCTACGCTCCCTTTATGCCCAATAGTGTTC
+
CCCCCGGGGGGGGGGGGGGGGGGGGGGGGGGGGGGGGGGFGGGGGGGGGGGGGGGGGGGGGGGGGGGGGGGGGGGGGGGGEDEGGGFGGGGGGGGGGEFGFEEGFEEGGG9FGGGBFFGF,DFGCEEFFGEFGGGGGDFEFGGFGFGDCBE6BDDFBGGFFG>FEDFGFFF5BEFB+=2*CEF6DEG*9=F5FCDFA@F@@@@@EF5;5@EE@EFG=F?AFCAD@CBG0:=CCCC=C)5=3CCC/**
@M00200:205:000000000-AKKM3:1:1101:19814:9292 2:N:0:1
TACGGGGGTATCTAATCCTGTTCGCTCCCCTAGCTTTCGCGCCTCAGCGTCAGGTCATTCCCAGAGAACCGCCTTCGCCACCGGTGTTCCTCCTGATATCTGCGCATTTCACCGCTACACCAGGAATTCCGTTCTCCCCTGAATACCTCTAGTCTGCCCGTATCGGAAGCAAGCGCCGTGTTAAGCACGGCGTTTTCACTCCCGACGCGACAAACCGCCTACGAGCCCTTTAAGCCCAGTAGTGTTC
+
CCCCCGGGGGGGGGGGGGGGGGGGGGGGGGGGGGGGGGGGGGGGGGGGGGGGGGGGGGGGGGGGGGGGGGGGGGGGGGGGGGGGGGGGGGGGGGGGGGGGGGGGGGGGGGGGGGGFGGGGGGGGGGGGGGGGGGGGGFGDDGDFGFGFGFGGGGGFFEF>EGDGFFGGFGF=F>FFAEGFGGGDFGGFFGGFDEGC;5FEFFF>@999>>FFFFGG0<:6021>:EEG4*4<><2?E<:?2<<?):A
@M00200:205:000000000-AKKM3:1:1101:7772:9306 2:N:0:1
TACTGGGGTATCTAATCCTGTTTGCTCCCCACGCTTTCGAGCCTCAGCGTCAGTAATGGACCAGTATGTCGCCTTCGCACTGGTGTTCTTCCGAATATCTACGAATTTCACCTCTACACTCGGAGTTCCACATATCTCTTCCATACTCAAGATAGCCAGTATCAAAGGCAATTCCAAGGTTGAGCCCTGGGCTTTCACCTCTGACTAAACTATCCGCCTACGCTCCCTTTATACCCAATAGTGTTC
+
CCCCCGGGGGGGGGFGGGGGGGGGGGGGGGGGEGGGGGGGCGGGGGGGGGGGDGGGGGGGGGGGGGGGGGGGGGGGFGGGGGGGGGGGGGGGGGGGGGGGGGGGFGGGGGGGGGGFGFGCGDCEGGGGGGGGGGGGGFGFFGGFGFGFG5=?FG?DDEFFA@EGBFF8D=9DDEFFDF6;FFGGFFFF?+866DFDFECBCFFECFEE@<E@EFGC=D?AB=4?=E>FCC6E*:A=@5074>CEE<
@M00200:205:000000000-AKKM3:1:1101:8237:9308 2:N:0:1
TACAAGGGTATCTAATCCTGTTTGCTCCCCACGCTTTCGCACCTCAGTGTCAGTGTTGGTCCAGGTAGCCGCCTTCGCCACTGGTGTTCCTTCCTATATCTACGCATTTCACCGCTACACAGGAAATTCCACTACCCTCTACCACACTCTAGCCTGACAGTTCGAAATGCCGTTCCCAGGTTAATCCCGGGGCTTTCACATCTCGCTTATCAAACCACCTACGCCCGCTTTAAACCCAGTAGTGTTC
+
CCCCCGGGGGGGGGGGGGGGGGGGGGGGGGGGDFFGGGGGGGGGGGGGGGGGGGGGGGGGGGGGGFAGFGGGGGGGGGGGGGGGGGGGGGGGGGGFGGGGGGGGGGDGGGGGGGGFGGGGGGFGGFGGGFAGGGGFGFGFFGGFGFGFGBFDECDFFGGBFFFGDFGGFFFFBAFFFFCFFF7=2@DD@67AEEGGFFFCC07>C):B)/9A66D8)39@27()(*2:29=<)))/811/)4<()76
@M00200:205:000000000-AKKM3:1:1101:15764:9348 2:N:0:1
TACCCGGGTATCTAATCCTGTTTGCTCCCCACGCTTTCGAGCCTCAGCGTCAGTAATGGACCAGTATGTCGCCTTCGCCACTGGTGTTCTTCCGAATATCTACGAATTTCACCTCTACACTCGGAGTTCCACATACCTCTTCCATACTCAAGATAGCCAGTATCAAAGGCAATTCCAAGGTTGAGCCCTGGGCTTTCACCTCTGACTAAACTATCCGCCTACGCTCCCTTTAAACCCAATAGTGTTC
+
CCCCCGGGGGGGGGGGGGGGGGGGGGGGGGGGGGGGGGGGGGGGGGGGGGGGGGGGGGGGGGGGGGGGGGGGGGGGGGGGGGGGGGGGGGGGGGGGDGGGGGGGGGGGGGGGGGGFGGGGGGFEGGGGGGGGGGGGGBFDFFGFGFGFGFGGEFCFFGGFFFFGFFGGFGFFFFFFFFGFGG6FFGCFFFFFFGGGAEGEFFFFEE5;C=CEFEGC=*:=@>4BDGDGDFBCEF:3C26=@E??E@5
@M00200:205:000000000-AKKM3:1:1101:3858:9357 2:N:0:1
TACGAGGGTATCTAATCCCGTTTGCTACCCACGCTTTCGCGCCTCAGCGTCAGTACCGGCCCAGGGGACCGCCTTCGCCACCGGTGTTCCTCCCAATATCTACGCATTTCACCGCTACACTGGGAATTCCGCCCCCCTCTTCCGGACTCGAGCCTTGCAGTTTCTTCCGCACGTCCTCGGTTGAGCCGAGGGATTTCACGGAAGACACGCATGGCCGCCTACGCGCCCTTTCTACTCACTAGTTGTCAGCT
+
CCCCCGGGGGGGGDGGGEGGGGGGGGGGGGGGGGGGGGGGGGGEGGGGGGGGGGGGGGGGEGGGGGGEGGGGGGGGGGGGGGGGGGGGGGGGGGGGGGGGGGGGGGGGGGGGGGGFGGGGGGFGDFFEGFGEDGDGGEG@AFGFGFGAGFGGEDGFAE4?EGECEFDFFGB@DBFFFFGDFC<66<FAEGEF:E6F=)4316290::?FF01:?FC9>E22:()485<)24)).6)<4(6))))-.6<B4.
@M00200:205:000000000-AKKM3:1:1101:16754:9378 2:N:0:1
TACTGGGGTATCTAATCCTGTTCGCTCCCCATGCTTTCGCTCCTCAGCGTCAGTTAATGCCCAGAGACCTGCCTTCGCCATCGGTGTTCCTCCTGATATCTGCGCATTTCACCGCTACACCAGGAATTCCAGTCTCCCCTACATCACTCTAGTCTGCCCGTACCCACCGCAGATCCGGAGTTGAGCCCCGGACTTTCACGGCAGACGCGACAAACCGCCTACGAGCTCTTTAAACCCAATAGTGTTC
+
CCCCCGGGGGGGGGGGGGGGGGGGGGGGGGGGGGGGGGGGGGGGGGGGGGGGGGGGGGGGGGGGGGGGGGGGGGGGGGGGGGGGGGGGGGGGGGGGGGGGGGGGGGGGGGGGGGGFGGGGGGGGGGGFGGGGGGGFCF6DFFFFGFGCFF8=FGGFFGGDGGFGEFDGFGF9B:FFF>7?FFGG?F7FFGC5:EGGF?GDFA25(0/>B@;BFFGF>DD0;8<>1C5C7C<AA)4(;:?8?<6).44
@M00200:205:000000000-AKKM3:1:1101:10640:9381 2:N:0:1
TACTCGGGTATCTAATCCCGTTTGCTCCCCTGGCTTTCGTTCCTCAGCGTCAATGCCGGTCCAGGATGCCGCCTTCGCCACCGGTGTTCCTCCAGATATCTACGCATTTCACCGCTACACCTGGAATTCCGCATCCCTCTCCCGGATTCAAGCCAACCAGTATCAGACGCAGTTCCCCGGTTGAGCCGAGGGATTTCACGTCTGACTTAGTTGGCCGCCTACGAACCCTTTACACCCAATAGTGTTC
+
CCCCCGGGGGGGGGGGGGGGGGGGGGGGGGGGGGGGGGGGGGGGGGGGGGGGGGGGGGGGGGGGGGGGGGGGGGGGGGGEFGGGGGGGGGGGGGGGGGGGGGGGGGGGGGGGGGGFGGGGGFGGGGGGGGGGGGGGGFGFFGF5E5DFGFDFFGGFFGGFGGCFFCGGDGFFFFFFFAGFFCDC6CGEEGGFBC?CACFFFF;@EEA<<EEEEEGE>GF@FFFEDEDGFF?DAFFFE?:?:BF<>25
@M00200:205:000000000-AKKM3:1:1101:25876:9383 2:N:0:1
TACTGGGGTATCTAATCCTGTTTGCTCCCCACGCTTTCGCGTCTCAGCGTCAGTCACCGTCCAGAGGGCCGCCTTCGCCACCGGTGTTCCTCCTGATATCTACGCATTTCACCGCTACACCAGGAATTCCACCCTCCTCTCCGGGACTCGAGTCCGCCAGTTTCCAATGCCCTTCCGGGGGTGAGCCCCGGGCTTTCACATCAGACTTAGCGGACCGCCTACACGCCCTTTCCACCCATTAGTGTCCGCAT
+
CCCCCGGGGG<<FGGGGGGGGGGFGGGGGEGGGGGGGGGGEGGGGGGGGGGGGGGFGGGGGGGGGGGGDFGDDEGGGGGGGGGGCEGGGGGFGGGGCD8?=FGGGGGGGGGGGGGFGGFGGGGGGFGGGCCFDDGGGDDEFEEBG>+:=?FDFFFFFGG55=5BEFFG6DCF>CFFFF4:C87F59F55C5BEGGF=)<<<4<?2>DFBBFFF9EC6DD:31871C599*).6<A7>0())6.).))((((
@M00200:205:000000000-AKKM3:1:1101:14125:9393 2:N:0:1
TACTAGGGTATCTAATCCTGTTTGCTCCCCACGCTTTCGAGCCTCAGTGTCAGTTACAGGCCAGAGAGCCGCTTTCGCCACCGGTGTTCCTCCATATATCTACGCATTTCACCGCTACACATGGAATTCCACTCTCCTCTCCTGCACTCAAGTCTACCAGTTTCCAATGCATACAATGGTTGAGCCACTGCCTTTTACACCAGACTTAATAAACCACCTGCGCTCGCTTTACGCCCAGTAGTGTTC
+
CCCCCGGGGGGGGGGGGGGGGGGGGGGGGGGGGGGGGGGGGGGGGGGGGFGGGGGGGGGGGGGGGGGGGGGGG@FGGGGGGGGGFCFEFGGGCGGGGGGGGGGGGGGGGGFGGGGFGFDFGGGGGGFCFFGGGGGGGFGFFGGFGFGFGF=?FFD+===D=DEFFFGGFGFFFDFF?D?FGGGGFCGFFFG?6ACGFEGFCF@@DF*>5;EE8C6;)<98):=>2**;7C4C@?@2*70*9@EC<5
@M00200:205:000000000-AKKM3:1:1101:11300:9448 2:N:0:1
TACGGGGGTATCTAATCCTGTTCGCTCCCCACACTTTCGCTCCTCAGCGTCAGGTCATTCCCAGAGAACCGCCTTCGCCACCGGTGTTCCTCCTGATATCTGCGCATTTCACCGCTACACCAGGAATTCCGTTCTCCCCTGAATACCTCTAGTCTGCCCGTATCGGAAGCAAGCGCCGTGTTAAGCACGGCGTTTTCACTCCCGACGCGACAAACCGCCTTCGAGCTCTTTATACCCTATATGCTTACGAT
+
CCCCCDGGGGGGGGGGGGGGGGGECGGGGGGGGGGGGGCFFFGGGGGGGGGGGGFGGGGGGGG8FFEGGGGGGGCFGGGGGGGDGGGGGFEGCFGFGCFGDFGEG>CFFGDGFE65>FGGGGGGGGFGE,1D?FDE,DGDFG?FCFFECD@:FGG799C>EDF>5*<C*89);)/9@*33<,=86AFA64555=:9:5+))34@@F@9>>9(4(*;(/8((,(>:E5C0*6)45)6C)4:))))...),((
@M00200:205:000000000-AKKM3:1:1101:14093:9460 2:N:0:1
TACGGGGGTATCTAATCCGGTTTGCTCCCCACGCTTTCGCTCCTCAGCGTCAGGATAGGCCCAGAAAGCCGCCTTCGCCACTGGTGTTCCTCCCGATATCTACGCATTTCACCGCTACACCGGGAATTCCGCTTTCCTCTGCCCACCTCTAGCTCGCCAGTATCCGATGGCTCCTCCCAGTTGAGCCAGGAGATTTCACACCGGACTTACCGAACCGCCTACAAGCCCTTTAAGCCCAATAGTGTTC
+
CCCCCGGGGGGGGGGGGGGGGGGGGGGGGGGGGGGGGGGGGGGGGGGGGGGGGGGGGGGGGGGGGGGGFGGCGGGGGGGGGGFGGGGGGGGGFGGGGGGGGGGGGGGGGGGGGGGFGGGGGEGEGGGGGGGGGGGGDFGFFGFFGFGFGFGGGGGFFGDBGDFGFA7EAGFFFDFFFFFFCBDC;CFF457BFFFGFFGFF?B696>FF)=16>GG2CB2<?FF<E>C<5:2A<B?816?B>B>44<
@M00200:205:000000000-AKKM3:1:1101:7308:9471 2:N:0:1
TACGAGGGTATCTAATCCTGTTCGCTCCCCATGCTTTCGCTCCTCAGCGTCAGTTAATGCCCAGAGACCTGCCTTCGCCATCGGTGTTCCTCCTGATATCTGCGCATTTCACCGCTACACCAGGAATTCCAGTCTCCCCTACATCACTCTAGTCTGCCCGTACCCACCGCAGATCCGGAGTTGAGCCCCGGACTTTCACGGCAGACGCGACAAACCGCCTACGAGCTCTTTATGCACAGTAGTGTTC
+
CCCCCGGGGGGGGGGGGGGGGGGGGGGGGGGGGGGGGGGGGGGGGGGGGGGGGGGGGGGGGGGGGGGGGGGGGGGGGGGGGGGGGGGGGGGGGGGGGGGGGGGGGGEGGGGGGGGFGGGGGGGGGCGGGGGGFGGGGFEDFGGFGFGEFFFGGGFFFGGEGGAGFFG@*@?=EFFFFB>BEC8C??FFBGEDEGGF>*=529@(65>@=9F;B1C=1CB@?;?71C5F7:AA))4)3<7<>A43<<>
@M00200:205:000000000-AKKM3:1:1101:6205:9491 2:N:0:1
TACGGGGGTATCTAATCCTGTTTGCTCCCCACGCTTTCGAGCCTCAGCGTCAGTAATGGACCAGTATGTCGCCTTCGCCACTGGTGTTCTTCCGAATATCTACGAATTTCACCTCTACACTCGGAGTTCCACATACCTCTTCCATACTCAAGATAGCCAGTATCAAAGGCACTTCCACGGTTGAGCCCTGGGCTTTCACCTCTGACTAAACTATCCGCCTACGCTCCCTTTACGCCCACTAGTGTTCAGAC
+
CCCCCGGGCFEGGAAFFGGEFG9FEGGGGFFGGGGEGGDDFGGGG<DFGEGGDGGGGFFGGGGGGGGGGGGGGGGGFGGGGGGCEFG@E;FFGG:FEGGGGCGGG8ADFGAFFFGFGGFFGGDGCEGGFD8=DFDEFBDEF9D+@7DEF?@6FFG?7E?5=+0DE7FF??51956AF+;*@C+**3C5AFC56,4CFEGFFFFFCEEE=@B6*:CC8DDDF2@A@A:C*24>C@D682(:8)739)95<))
@M00200:205:000000000-AKKM3:1:1101:12386:9498 2:N:0:1
TACTAGGGTATCTAATCCTGTTTGCTCCCCACGCTTTCGCGTCTCAGCGTCAGTATCGGTCCAGGAAGCCGCCTTCGCCACTGGTGTTCCTTCGAATATCTACGGATTTCACCCCTACACTCGAAATTCCACTTCCCTCTCCCGTACTCAAGTTTGCCAGTTTCCAATGCACTTCCCAGGTTGAGCCCGGGGCTTTCACATCAGACTTAACTAACCGCCTACACGCACTTTATGCCCAATAGTGTTC
+
CCCCCGGGGGGGGGGGGGGGGGGGGGGGGGGGGGGGGGGGGGGGGGGGGGGGGGGGGGGGGGGGGGGGGGGGGGGGGGGGGGGGGGGGGGGGGGGGGGGGGFGGG6?BDGGGGGGFGGGGGGGGGCFFGGGGGGGGGFGDFGGFGFGFGFFFFGFFFGDD8DEGFFGFFGFFFFFFFFC?@CFDAFGFDGDFAGGDAEGEEFBB*:B?C6;EEFGGFGFF@D=?;C)>/;<56993BED8)6/9C?)
@M00200:205:000000000-AKKM3:1:1101:6663:9521 2:N:0:1
TACTGGGGTATCTAATCCTGTTTGCTCCCCACGCTTTCGAGCCTCAGCGTCAGTAATGGACCAGTATGTCGCCTTCGCCACTGGTGTTCTTCCGAATATCTACGAATTTCACCTCTACACTCGGAGTTCCACATACCTCTTCCATACTCAAGATAGCCAGTATCAAAGGCAATTCCAAGGTTGAGCCCTGGGCTTTCACCTCTGACTACACTATCCGCCTACGCTCCCTTTATGCCCAATAGTGTTC
+
CCCCCGGGGGGGGGGGGGGGGGGGGGGGGGGGGGGGGGGGGGGGGGGGGGGGGGGGGGGGGGGGGGGGGGGGGGGGGGGGGGGGGGGGGGGGGGGGGGGGGGGGGGGFFGGFFFGFGGGGGGGDFGEGGGGGGGGFGFDBFGGB=DFFGF@=EFFFFGGFGGFGEFGGFFFBFDFFFDGFGGGGBGG*@FFFFFEFA@G@<CE@AAAE):@C5CEFDGFA587?@E?CD74*A?C3B3BF38?CEE?
@M00200:205:000000000-AKKM3:1:1101:25002:9549 2:N:0:1
TACTGGGGTATCTAATCCTGTTTGCTCCCCACGCTTTCGCGCCTCAGCGTCAGAACCGGACCAGACAGCCGCCTTCGCCACTGGTGTTCTTGCGAATATCTACGAATTTCACCTCTACACTCGCAGTTCCGCTGTCCTCTTCCGGTCTCAAGTCTCCTAGTATCGAAGGCAATTCTGTGGTTGAGCCACAGGCTTTCACCCCCTACTTAAACGACCGCCTACGCGCCCTTTCACCCAGTCGTGTTCAGAGC
+
CCCCCFGGGGGGGGGGGGGGGGGGGGGGGGGGGGGGGGGGGGGGGGGGGGGGGGGGGGGGGGGGGFFFGGGGGGGFGGGGGGGGDFGGGGGGGGG>FGGGGGF=F8ECGGGGGGGFGF8ADFFGEEEGFGGGGGGFGFGFFGGFGFGFFFA?DDGFF9CFGGFG5CF85E5)96BFFFGFGC*;6@FFFF>AFEGGFFGF=2>(07=;9CC*(6:=>C>/3(,).:)9972:AFFF51:)28<?<A9<)).
@M00200:205:000000000-AKKM3:1:1101:12370:9549 2:N:0:1
TACGCGGGTATCTAATCCTGTTTGCTCCCCACGCTTTCGCGCCTCAGCGTCAGTTATAGGCCAGAAAGTCGCCTTCGCCACTGGTGTTCCTCCACATCTCTACGCATTTCACCGCTACACGTGGAATTCCACTTTCCTCTCCTACACTCAAGTCAACCAGTTTTGGATGCGAACCGGGGTTGAGCCCCGGGCTTAAACACCCAACTTAATTAACCGCCTGCGCGCGCTTTAAACCCAGTAGTGTTC
+
CCCCCGGGGGGGGGGGGGGGGGGGGGGGGGGGGGGGGGGGGGGGGGGGGGGGGGGGGGGGGGGGGGGGGGGGGGGGGGGGGGGGGGGGGGGGGGGGGGGGGFGGGGGGGGGGGGGFGGGGGGGDGFGFGFGGGGGGGDFFFGGFGFGFGFGGGGGFFGGFGGEFFDGGFGFFFFFAB>>DCGGGF6E?BD*?D*=D6;GFFBFF?@)7CCFF3>E=9D54:7>3;=>>D<AF>24?C::)54>AD)
@M00200:205:000000000-AKKM3:1:1101:17794:9565 2:N:0:1
TACCGGGGTATCTAATCCGGTTCGCTCCCCTAGCTTTCGCGCCTCAGCGTCAGGAGTGGCCCAGCCATCCGCCTTCGCCACCGGCATTCCTAGCGATATCTGCGCATTTCACCGCTACACCGCTAGTTCTAATGGCCTCTACCATCCTCAAGCCAACGTAGTTTCCGACGCAGTTCCACAGTTGAGCCGTGGGATTTCACGCCGGACTTACGTAGCCGCCTGCGCGCCCTTTACGCCCAATAGTGTTC
+
CCCCCGGGGGGGGGGGGGGGGGGGGGGGGGGGGGGGGGGGGGGGGGGGGGGGGGGGGGGGGGGGGGFFGFCFGGGGGGGGGGGGGGGGGGGGDGGGGGGGGGGGGGGGGGGGGGGFGGGGGGGGGGGGGFCGFFGGGFGFFGGFGFGFGFGGGGGFFGGFGG=CEFGDFGFF>=CCFFGFGEGGF?,;5:7?B=C7AC:?=DFFF9:>@<@?FFCFAD>460:@1889D510))1481(42:A4))65
@M00200:205:000000000-AKKM3:1:1101:22003:9572 2:N:0:1
TACGGGGGTATCTAATCCTGTTTGCTCCCCACGCTTTCGCGCCTCAGCGTCAGATCCGGACCAGTGAGCCGCCTTCGCCACTGGTGTTCTTGCGAATATCTACGAATTTCACCTCTACACTCGCAGTTCCACTCACCTCTTCCGGTCTCAAGCCAAGCAGTATCGAAGGCAATTCCGTCGTTGAGCCACGGGCTTTCACCCCCAACTTACAAGGCCGCCTACGCGCCCTTTAAACCCACTAGTGTTC
+
CCCCCGGGGGGGGGGGGGGGGGGGGGGGGGGGGGGGGGGGGGGGGGGGGGGGGGGGGGGGGGGGGGGGGGGGGGGGGGGGGGGGGGFGGGGGGGGGGGGGGGGGGFGGGGGGGGGFGGGGGGGGEGGGGGGGCFGGGFGDFFGFEFGFGFGGGGGFFFGFGGFGFF;@>GFDAEFFFFGEFGGGFGGFFGGFFGGFB?FFF>B@<DFFFF<E<DGGFGF:3<B>BG>G558<9AFFGF0((4:A6:A
@M00200:205:000000000-AKKM3:1:1101:15562:9600 2:N:0:1
TACGCGGGTATCTAATCCTGTTCGCTCCCCACGCTTTCGCGTCTCAGCGTCAGTACCGTCCCAGAGAGCCGCCTTCGCCACGGGTGTTCTTCCTGATATCTGCGCATTTCACCGCTACACCAGGAATTCCACTCTCCTCTTCCGGACTCTAGCCAGACGGTTTCCATCGCCGTCTCGAGGTTAAGCCTCGAGTTTTCACGACGGACCTGCCTTGCCGCCTACACGCCCTTTACGCCCAGTAGTGTTC
+
CCCCCGGGGGGGGGGGGGGGGGGGGGGGGGGGGGGGGGGGGGGGGDGGGGGGGGGGFEGEGGDGFFEGGGGGGGGGGGGGG+>FGGGDGGGGGGG9EAEGGFGGGGEGGGGGF6EDGGFGGGGGDFGGGG8EDDFGGFGFDG7@E*9=F87FFG5A6E5B@9<CEFCEE**-@5/?4A5?EA>DCFFFF35>45<CFEG((.(3((((2(.)).<E0CB(83(04C)1)9:44(,4:(8:))6(.))
@M00200:205:000000000-AKKM3:1:1101:9385:9602 2:N:0:1
TACCGGGGTATCTAATCCCGTTTGCTCCCCTAGCTTTCGCGCCTCAGCGTCAGTAACAGTCCAGAGAGCCGCCTTCGCCACCGGTGTTCCTCCCAGTATCTACGCATTTCACCGCTACACTGGGAATTCCGCTCTCCTCTCCTGCACTCAAGTCTCGCAGTTTCCGACGCGGATCCCGGGTTGAGCCCGGGGCTTTCACATCGGACTTGCGACACCGCCTACGCGCGCTTTACACCCAATAGTGTTC
+
CCCCCGGGGGGGGGGGGGGGGGGGGGGGGGFFGGGGGGGGGGGGGGGGGGGGGGGDFGGGGGGGGFGEGGGGGGGGDGGGGFEGGGGGGGGGGGFGGCFGGGGFGGGGGGGGGGGFGGGGGDEEEEFGGGGGGGGGGFGFFFGFGFGFGFFDFGGFFGGFGG@GFADEFE>94=?FF>7?FDGGFGGFD3:5:EGGFEGFFF0176>BFF0;(-:C15;038079=:D7C?A<>A?G<:7?AFFDA<
@M00200:205:000000000-AKKM3:1:1101:11226:9611 2:N:0:1
TACCAGGGTATCTAATCCCGTTCGCTCCCCTAGCTTTCGCGCCTCAGCGTCAGTGTCAGCCCAGCAACCCGCCTTCGCCGCAGGTGTTCCTCTCGATATCTACGCATTTCACCGCTACACCGAGAATTCCAGTTGCCCCTTCTGCACTCTAGCCCCGCAGTATCGGTTGACCTTTCCGAGTTAAGCCCGGAGATTTCACAATCGACTTGCGATGGCCGCCTACGCGCCCTTTAAGCCCAGTAGTGTTC
+
CCCCCGGGGGGGGGGGGFGGGGGGGGGGGGGGGGGGGGGGGGGGGGGGGGGGGGGGGGGGGGGGGGGGGGGGGGGGGGGGGGGGGGGGGGGGGGGEFFGGGGGGGGGGGGGGGGGFGGGGGGGGGGGGGGGGF=DFGF?DFFGFGFGEGFGGGGGEEGGFGGFG>>D:9DFEFEFFFFGEGGGGFGFFB4C>DEFGFFGEEEFFFF078EB9@0C=(>BF;8?B987CG:18<4>B@::?4)-)..65
@M00200:205:000000000-AKKM3:1:1101:26746:9636 2:N:0:1
TACTGGGGTATCTAATCCCGTTTGCTCCCCTGGCTTTCGCTCCTCAGCGTCAATACCGATCCAGGATGCCGCCTTCGCCACCGGTGTTCCTCCAGATATCTACGCATTTCACCGCTACACCTGGAATTCCGCATCCCTCTCTCGGCTTCAAGCCATCCAGTCTCACACGCAGTTCCCCGGTTAAGCCGAGGGATTTCACGTGTGACTTAGTTGGCCGCCTACGAGCCCTTTACACCCACTCGTGTTC
+
CCCCCGGGGGGGGGGGGGGGGGGGGGGGGGGGGGGGGGGGGGGGGGGGGGGGGGGGGGDCGGGGGCFGGGGGGGGGCEGGEGGGGGGGGGGGFGGGGGGGGGGGFCGGGGGGGGGFGGGFGGGGGG9FGFFGGCCGGFFDFGGFGFGFGFGGF=CDFFGFGGFGCFCGEGFFFE?9AFD?FGDGFGFEBGGFFDFGFEFB@==5*8C?E4C334<8:DB;03<5<E>FFC:BFAF(:1(((((.(()
@M00200:205:000000000-AKKM3:1:1101:19861:9667 2:N:0:1
TACCGGGGTATCTAATCCCGGTCGCTCCCCTAGCTTTCGCGCCTGAGCGTCAAGGGCGGACCAGCAAATCGCTTTCGCCACTGGTGTTCCTTCCGGTATCTACGCATTTTACCGCTACACCGGAAATTCCATTTGCCTCTTCCGCCTTCAAGTCTCGAAGTTTCGAACGACCTCTCCCAGTTGGGCCGGGAGCTTTCACGTCCGACTTTCGAGACCGCCTGCGCGCGCTTTAAGCCCAATAGTGTTC
+
CCCCCGGGGGGGGGGGGGGGGGGGGGGGGGGGGGGGGGGGGGGGGGGGGGGGGGGGGGGGGGGGGGGGGGGGGGGGGGGGGGGGGGGGGGGGGGGGGGGGGGGGGGGGGGGGGGGFGGGGGGGGGGGGGGGGFGFGGFGFFGGFGFGAGFGGGGGFFG?BFGFGFFGGDGEFEFFFFFGFGFGGEGGFDDGFFGGGFFFFDFF>>>FBDFF?F6EF>GEBB:>BBGEG35<ADFF?F<6356ABB9A
@M00200:205:000000000-AKKM3:1:1101:4281:9724 2:N:0:1
TACTAGGGTATCTAATCCTGTTTGCTCCCCACGCTTTCGAGCCTCAGCGTCAGTAATGAGCCAGTGTGTCGCCTTCGCCACTGGTGTTCTTCCGAATATCTACGAATTTCACCTCTACACTCGGAGTTCCACACACCTCTCTCATACTCAAGACACCCAGTATCAACGGCAATTCCGAGGTTGAGCCCCGGGATTTCACACCTGACTTACATGTCCGCCTACGCCCCCTTTAAACCCATAGTGTTCCGACC
+
CCCCCGGGGFGGGCFCFFFGGGGGGGGGGFFGGGGGGGGGGG@EFGGE:FFEFGGGGGFGFG<@FGDEGGEFGDGGF>FCEGFGFGCCFG8E=F@,=?F;AFFFGD:FGGAF9?F?,B=AEFB+@BCFFDFE6ACCEDFEFGGFFF8*898=FGGDD++6@3;=7C6@?E5:F6?=5@D*@,7C56C?3*1:9@FFFFG*55)7):>7A*:<EEB;@D>=>@()(/2>554)1>76;7@8)9<)96)1((-
@M00200:205:000000000-AKKM3:1:1101:9096:9736 2:N:0:1
TACGAGGGTATCTAATCCTGTTTGCTCCCCACGCTTTCGAGCCTCAGCGTCAGTAATGGACCAGTATGTCGCCTTCGCCACTGGTGTTCTTCCGAATATCTACGAATTTCACCTCTACACTCGGAGTTCCACATACCTCTTCCATACTCAAGATAGCCAGTATCAAAGGCAATTCCAAGGTTGAGCCCTGGGCTTTCACCTCTGACTCAACTATCCGCCTACGCTCCCTTTAAACCCACTAGTGTTC
+
CCCCCGGGGGGGGGGGGGFGGGGGGGGGGGGGGGGGGGGGGGGGGGGGGGGGGFFFFGGGG<FFGGGGGGGGGGGGGGGGGGGGGCFGGG8AFGEGGGGGGGGDEFGGGGGGGGGFFEFG;DFC7=EGFCDFGGGGGFGFFGFFGFGCFD=FG8D++@?FDGFG7F=96DFFFFFBDBG9FGGGFGGFFC?55;@FFFGE@CFFFC=*:5CFFFC:@5A87>A>=8EC*549493(;>2357**0/1
@M00200:205:000000000-AKKM3:1:1101:16233:9747 2:N:0:1
TACTGGGGTATCTAATCCTGTTTGCTCCCCACGCCTTCGCGCCTCAGCGTCAGTATTGGTCCAGGAAGTCACCTTCGCCACCGGTGTTCCTCCTGATATCTACGAATTTCACCTCTACACCAGGAATTCCACTTCCCTCTCCCATACTCAAGTTCAGCAGTTTCAACTGCACTTCCGGGGTTGAGCCCCGGGCTTTCACAGCTGACTTGCCAAACCGCCTGCGCGCCCTTTAAGCCCAATCAGTTTCCGCT
+
CCCCCGGGGGGGGGGGGGGGGGGGGGGGGGGGGGGGGGGGGGGGGGGGGGGGGGGGGGGGGGGGGGGGGGGGGGGGGGGGGGGGGGGGGGGGGGGGGGGGGGGGG8FGGGGGFGGFGGGGGGG7FF8FGGGGGFGGGFGFFGGFGFGEGBFCDDGFFGGFFFFGFFGGFGFFFFFFBEDBFCG??CFFEG5@>EGGFFGEBDEF=DEEFFFFE@FG2DB2(//:(:>D);;6C44;F3((,)).)1:)(((
@M00200:205:000000000-AKKM3:1:1101:18701:9762 2:N:0:1
TACTAGGGTATCTAATCCTGTTCGCTCCCCACACTTTCGCTCCTCAGCGTCAGGTCATGCCCAGAGAACCGCCTTCGCCACCGGTGTTCCTCCTGATATCTGCGCATTTCACCGCTACACCAGGAATTCCGTTCTCCCCTGCATACCTCTAGTCTGCCCGTATCGAAAGCAAGCCAGGTGTTAAGCACCTGGTTTTCACTCCCGACGCGACAAACCGCCTACGAGCCCTTTAAACCCAGTAGTGTTCATAT
+
CCCCCGGGGGGGGGGGGGGGGGGGGGGGGGGGGGGGGGGGGGGGGGGGGGGGGGGGGGGGGGGGGGGGGGGGGGGGGGGGGGGGGGGGGGGGGGGGGGGGGGGGGGGGGGGGGGGFGGGGGGGGFGGGGGGGGGGGGFGFFGGFGFGFGFGGGGGFFGGDGGDGDFGGFGFFFFFFA?FFGGGGFGGFFGFAFEGFFCFEFFFA=5A@22@F@DGG>GF@F@0B@D>G57>DAA<BG?:F9>B?)6<<-))
@M00200:205:000000000-AKKM3:1:1101:5255:9767 2:N:0:1
TACACGGGTATCTAATCCTGTTTGCTACCCACGCTTTCGAGCCTCAGTGTCAGTTACAGTCCAGAGAGCCGCTTTCGCCACCGGTGTTCCTCCATATATCTACGCATTTCACCGCTACACATGGAATTCCACTCTCCTCTACTGCACTCAAGTCTAACAGTTTCCAATGCACACAATGGTTGAGCCACTGCCTTTTACCTCAGACTTATTAAACCACCTGCGCTCGCTTTAAACCCCGTAGTGTTCTGATC
+
CCCCCCGGGGGGGGGGGGGEFGGGGGGGGGGGGGGGGGGFGGGFGGGGGGGGGGGGGGGGGGGGGFG@FGGGEFGGGGGGGGGGEGGGGGGGGGGGGGGGGGGGGGGEGGGG<EDAGGGG9D@FGGGGGFFGGF=EFFGEFGGFFFGFG*@D4=DFF=?5@DFGBFFD6EFFDDBFFF=;D>?+;FC?DF?FFGGC+1,0@E@*:30*;;;51*7;C**):44*:;@45?*1**78*6/(62=/5<)7?3.
@M00200:205:000000000-AKKM3:1:1101:7691:9796 2:N:0:1
TACTGGGGTATCTAATCCTGTTCGCTCCCCACACTTTCGCTCCTCAGCGTCAGGATATTCCCAGAGAACCGCCTTCGCCACCGGTGTTCCTCCTGATATCTGCGCATTTCACCGCTACACCAGGAATTCCGTTCTCCCCTGAATACCTCTAGTCTGCCCGTATCGGAAGCAAGCCAGGTGTTAAGCACCTGGTTTTCACTCCCGACGCGACAAACCGCCTACGAGCCCTTTAAGCCCAATAGTGTTC
+
CCCCCGGGGGGGGGGGGGGGGGGGGGGGGGGGGGGGGGGGGGGGGGGGGGGGGGGGGGGGGGGGGFGGGGDGGGGGGGGDGGGGGGGGGGGGGGGGGGGGGGGGGGDFGGGGGGGFGGGGGGGGFFGGGGGGGGGGFFGFFGGBGFGFGFGGGGGBFGGFEGFGD>DE>FF@FBFFF59AFGGF@FGFFGGFFFFGCEGF4>=):=>@=>B96@FGBGEDF@0>658F9C><)4<?FF1(4<B<4<2
@M00200:205:000000000-AKKM3:1:1101:7486:9800 2:N:0:1
TACCCGGGTATCTAATCCTGTTTGCTCCCCACGCTTTCGAGCCTCAGCGTCAGTAATGGACCAGTATGTCGCCTTCGCCACTGGTGTTCTTCCGAATATCTACGAATTTCACCTCTACACTCGGAGTTCCACATACCTCTTCCATACTCAAGATAGCCAGTATCAAAGGCAATTCCAAGGTTGAGCCCTGGGCTTTCACCTCTGACTAAACTATCCGCCTACGCTCCCTTTAAGCCCAGTAGTGTTC
+
CCCCCGGGGGGGGGGGGGGGGGGGGGGGGGGGGGGGGGGGGGGGGGGGGGGGGGGGGGGGGGGGGGGGGGGGGGGGGGGGGGGGGGGGGGGGGGEEGGGGGGGGGGGGGGGGFGGFFGGGGFFGFGCGGGGGGGGEFFGEFGGFGFGFGFGCGGFFFGGFGGFG7DFG?FFFF<BFF9+:FFDF*A,:DD15AEGG+0EEFFFE<5AE*:@EEFGGFGFD9:94=CE@0;BF4>4@;2:(4;5=E<E
@M00200:205:000000000-AKKM3:1:1101:21126:9806 2:N:0:1
TACGGGGGTATCTAATCCTGTTCGCTCCCCACACTTTCGCTCCTCAGCGTCAGGTAATGCCCAGAGAACCGCCTTCGCCACCGGTGTTCCTCCTGATATCTGCGCATTTCACCGCTACACCAGGAATTCCGTTCTCCCCTGCATACCTCCAGTCTGCCCGTATCGAAAGCAAGCCAGGTGTTAAGCACCTGGTTTTCACTCCCGACGCGACAAACCGCCTACGAGCCCTTTAAACCCAATAGTGTTC
+
CCCCCGGGGGGGGGGGGGGGGGGGGGGGGGGGGGGGGGGGGGGGGGGGGGGGGGGGGGGGGGGGGGGGGGGGGGGGGGGGGGGGGGGGGGGGGGGGGFFGGGGGGGGGFGGGGGGFGGGGGGGG78DFGGGGGGGGDFEDFFFFFFGFGFFGGCCAFEGFGGFGFFGG5:FCFF?FF>CAF?CD@FGFFFCAF7FFFFF7@3B@9;660:;@08FG>GFFBFFEFDEF554<2.-4C:?<BA266:4
@M00200:205:000000000-AKKM3:1:1101:28189:9820 2:N:0:1
TACTAGGGTATCTAATCCTGTTTGCTCCCCACGCTTTCGAGCCTCAGCGTCAGTAATGGACCAGTATGTCGCCTTCGCCACTGGTGTTCTTCCGAATATCTACGAATTTCACCTCTACACTCGGAGTTCCACATACCTCTTCCATACTCAAGATAGCCAGTATCAAAGGCAATTCCAAGGTTGAGCCCTGGGCTTTCACCTCTGACTAAACTATCCGCCTACGCTCCCTTTAAGCCCAATAGTGTTC
+
CCCCCGGGGGGGGGGGGGGGFGGGGGGGGGGGGGGGGGGGGGGFGGGGGEGGGGGGGGGGGGGGGGGGGGFGGGGGGGGGGGGGGGGGGGGFGGGDCFFGGGGGGGGGFGGGGGGFGGGGGGGGEGGGGFCDFGGE?FGFFGGFGFGFGFFCGGGFF=8FGGEFFDDFFFF5;DD?FFGFFGGGBG,@DFFFBFDGFEF*5=@5ACAEFEFFFFGDDGEA5)8>)=*;CC@E?A*)>>(>)9><7?4
@M00200:205:000000000-AKKM3:1:1101:4552:9856 2:N:0:1
TACTAGGGTATCTAATCCTGTTTGCTCCCCACGCTGTCGCGCCTCCGCGTCAGCCACAGCCCAGCGGGCCGCCTTCGCCACCGGTGTTCTTCCGGATCTCTACGCATTCCACCGCTACACCCGGAATTCCACCCGCCTCTACTGTGCTCCAGCGCGAGAGTCTCGAAGGCCGATCCGGGGTTGAGCCCCGGACTTTCACCCCCGACTCCTCGCGCCGCCTACGCGCCCTTTATGCCCAGTAGTGTTC
+
CCCCCGGGGGGGGGGGGGGGGGGGGGGGGGGGGGGGGGGGGGGGGGGGGGGGGGGGGFGGGGGGGGGGGGGGGGGGGGGGGGGGGGGGGGGGGDGGCFGGGGEFGEGGFFGGGGGFGGGGGGGGCEFGGGFGGGGGGFGFFGCAFFGFFFG7EGGE/1):>DFGF4F5BG;9=0>)0)1.<=5*;8FFDDE)<=CFFAGA?FBF999??),,43EE>GE?076@3C>G50,))-62@7<2:AA0).6
@M00200:205:000000000-AKKM3:1:1101:17337:9878 2:N:0:1
TACTGGGGTATCTAATCCTGTTCGCTCCCCACACTTTCGCTCCTCAGCGTCAGGTCATTCCCAGAGAACCGCCTTCGCCACCGGTGTTCCTCCTGATATCTGCGCATTTCACCGCTACACCAGGAATTCCGTTCTCCCCTGAATACCTCTAGTCTGCCCGTATCGGAAGCAAGCGCCGTGTTAAGCACGGCGTTTTCACTCCCGACGCGCCAAACCGCCTACGAGCCCTTTCTACCCAATAGTGTTCAGAC
+
CCCCCGGGGGGGGGGGGGGGGGGGGGGGGGGGGGGGGGGGGGGGGGGGGGGGGGGGGGGGGGGGGGGGGGGGGGGFGGGGGGGGGGGGGGGGGGGGGGGGGGGGGGGGGGGGGGGFGGGGGGGGGGGGFGGGGGGFGFEDFGGFFFD=?DFGGGGFFGGFGGFGDEGGFGFFFFFFFFG5FGFGFGGFFGGDFGGGFEGCF7>2(7@9@(19>1C8>GFF??1)(:8>9>4).549EB1:0<<-4424A2)
@M00200:205:000000000-AKKM3:1:1101:2406:9880 2:N:0:1
TACTCGGGTATCTAATCCTGTTTGCTCCCCTAGCTTTCGCGCCTCAGCGTCAGTGTCGGTCCAGGAAGCCGCCTTCGCCACCGGTGTTCCTCCGGATATCTACGCATTTCACCGCTACACCCGGAATTCCGCTTCCCTCTCCCGAACTCAAGCCCGGCAGTTTCCCGTGCGGTTCCTCAGTTGAGCCGAGGGATTTCACACGGGACTTATCGGACCGCCTACGCGCCCTTTACACCCAATAGTGTTA
+
CCCCC7FGGGGGGGGGGGGGGGGGGGGGGGGGGGGGGGGGGGGGGGGGGGGGGGGGGGGGGGGGGGGFFGGGGGGGGGGGGGGGEEGGGGCGEGGEGGGGGGGGGGGGGGGGGGG>DFGGCEGGGGGFGGGGGGGGF8EFFGGFGFGFGFGCGCGDFGG5@CEFEF5@?EEBFFD>@FGFCFD+?:C5?C=38E6CFFGFFFFF(3=74)1/9<GEFGEF?B0:(109)2:AB527E:0:?<<<44)
@M00200:205:000000000-AKKM3:1:1101:26813:9906 2:N:0:1
TACAGGGGTATCTAATCCCGTTTGCTCCCCACGCTTTCGCGCCTCAGCGTCAGTCACCGTCCAGAAGGCCGCCTTCGCCACCGGTGTTCCTCCCGATCTCTACACATTTCACCGCTACACCGGGAATTCCACCTTCCTCTCCGGGACTCAAGAGAAGCAGTTTCGGGCGCCGTTCCTCGGTTGAGCCGAGGGCTTTGACACCCGACTTGCCTCCCCGCCTACGCGCCCTTTATACCCAGTAGTGTTCAGAC
+
CCCCCGGG@EFFC<FDFDFG@FGGGFGGGGGGGGEGGGGGGEFCCFGGEEGGGGGGGGDGGEEGGGGGGGGGGEGFGGFGGGGGGEGGGCAGGGGDCGGFGGGGGGGDFGGGGGGFGGFFGGGGGCG8FGAFGFFEFFGDFGGAEEGBGFEFFFDFFGFFADEDDFGGEED>?@)/+=C5=C<66?FAA7>3)=:6*.=6),169BF0<2?AB:CC>GE1,220(87C)22)6:)60)4?)6<3)4664.)
@M00200:205:000000000-AKKM3:1:1101:20197:9926 2:N:0:1
TACGGGGGTATCTAATCCCGGTCGCTCCCCTAGCTTTCGCGCCTGAGCGTCAAGGGCGGGCCAGCAGATCGCTTTCGCCACTGGTGTTCCTTCCGGTATCTACGCATTTTACCGCTACACCGGAAATTCCATCTGCCTCTCCCGCCTTCAAGTCCCGAAGTTTCGAACGGCCTCTCCCAGTTGGGCCGGGAGCTTTCACATTCGACTTTCGGAACCGCCTGCGCGCGCTTTAAGCCCACACGTGTTC
+
CCCCCGGGGGGGGGGGGFGGGGGGGGGGGGGGGGGFGGGGGGGGGFGGGGGGGGGGGGDFGGGGGGGDGGGGGCGGGGGGGGFGGGGGGGGGGGGGGFGGGDFFFGGGGGGGFGGFG7EGGGGGGGGGGGGGGGGGGFGFFGGAGBD@GFGCFGFFDGGF@DFGF>7=5CBFAFFFFFG@<FDG>85<B<E:>GFFF<GFFFFDBFBB2:?F08EC>GF?<6()(2:<<*44464(/1((-,43:1:
@M00200:205:000000000-AKKM3:1:1101:7864:9931 2:N:0:1
TACTCGGGTATCTAATCCTGTTTGCTCCCCACGCTTTCGCACCTCAGCGTCAGTAATGGTCCAGTGAGCCGCCTTCGCCACTGGTGTTCCTCCGAATATCTACGAATTTCACCTCTACACTCGGAATTCCACTCACCTCTACCATACTCAAGACTTCCAGTATCAAAGGCAGTTCCGGGGTTGAGCCCCGGGATTTCACCCCTGACTTAAAAGTCCGCCTACGTGCGCTTTAAGCCCAGTAGTGTTC
+
CCCCCGGGGGGGGGGGGGGGGGGGGGGGGGGGGGGGGGGGGGGGGGGGGGGGGGGGGGGGGGGGGGGGGGGGGGGGGGGGGGGGGGGGGGGGGGGGGGGGGGGGGGGGGGGGGGGFGGGGGGDEGEGGGGGGGGGGGFGFFGGBGFGFGFD?DFGFFGGFGFFGFFFF5EFFFDFFEEC*@EDGFGGFF5:?>EFGFEGEF==2=:B66*98;@G7@CB@@:DFFGBD<D<3?4>@E/(.94686?5
@M00200:205:000000000-AKKM3:1:1101:28823:9931 2:N:0:1
TACTCGGGTATCTAATCCTGTTCGCTCCCCACACTTTCGCTCCTCAGCGTCAGGTCATGCCCAGAGAACCGCCTTCGCCACCGGTGTTCCTCCTGATATCTGCGCATTTCACCGCTACACCAGGAATTCCGTTCTCCCCTGCATACCTCTAGTCTGCCCGTATCGAAAGCAAGCCAGGTGTTAAGCACCTGGTTTTCACTCCCGACGCGACAAACCGCCTACGAGCCCTTTACACCCAATAGTGTTC
+
CCCCCGGGGDGGGGGGGGGGGGGGGGGGGGGGGGGGGGEGGGGGGGGGDGGGGGGGGGGGGGGGGGFGGGGGGGGGGGGGGGGGGGGGGGGGGGGFGGGGGFGGGGGGGGGGGGGFGGGGGGGECFGGGGGGGGGFFFGDFFGFGFGF?FGFGGGFCDFBGGBDDFG+0DFEFFFFF5=6FGGGFGCFFGCFFGFGA?FEFFFBF4>B=@F@;@GC18B@F@(><E5CDFD2AA<?>34?0<4)).:
@M00200:205:000000000-AKKM3:1:1101:20383:9937 2:N:0:1
TACCGGGGTATCTAATCCCGTTTGCTCCCCTGGCTTTCGCGCCTCAGCGTCAATGCCGGTCCAGGATGTCGCCTTCGCCACCGGTGTTCCTCCAGATATCTACGCATTTCACCGCTACACCTGGAATTCCACATCCCTCTCCCGGATTCAAGCCAACCAGTATCGGACGCAGTTCCTGGGTTGAGCCCAGGGATTTCACGTTCGACTTAGCAGGCCGCCTACGCGCCCTTTACGCCCAGTAGTGTTC
+
CCCCCGGGGGGGGGGGGGGGGGGGGGGGGGGGGGGGGGGGGGGGGGGGGGGGGGGGGGGGGGGGGGGGGGGGGGGGGGGFGGGGGGGGGGGGGGGGGGGGGGGGDCEGGGGGGGGFCFGGGGGGFGFGFGCFF8FFDFF=DDGEG5DDGFGGGGFFFEDFFGCGFACEAGFFFFFFFFGFGGGFA:??A6E:FEFDFFGB2>B@;<FDEFEC7?GG;GF6;8<>>GFGD4><<0(48?:4))-(.6A
@M00200:205:000000000-AKKM3:1:1101:26668:9945 2:N:0:1
TACCGGGGTATCTAATCCTGTTTGCTACCCACGCTTTCGAGCCTCAGTGTCAGTTACAGTCCAGAGAGCCGCTTTCGCCACCGGTGTTCCTCCATATATCTACGCATTTCACCGCTACACATGGAATTCCACTCTCCTCTACTGCACTCAAGTCTAACAGTTTCCAATGCACACAATGGTTGAGCCACTGCCTTTTACATCAGACTTATTAAACCACCTGCGCTCGCTTTACGCCCCATAGTGTTCCGATC
+
CCCCCGGGGGGGGGGGGGGGGGGGGGGGGGGGGGGGGGGGGGGGGGGGGGGGGGGGGGGGGGFGGDGEGGGGGGGGGGGGGGGGGGGDGGFGGGGFGGGGG8EFGGGGGGGGGGGFGGGGGC9EGGFFGGGGGGGEGFGFFGGFF+88=*12EGG?FGGFGGEGFFGGFGF<5=B?FDDD;C+DFGGFFGF:FGGF7@;=AEC@CCCCAE*;**@FCD4)5-)/-4?7CFC4(-5(468@355/.))(6/,
@M00200:205:000000000-AKKM3:1:1101:27435:9973 2:N:0:1
TACGAGGGTATCTAATCCTGTTTGCTACCCACGCTTTCGCACCTCAGTGTCAGTGTCAGTCCAGAAGGCCGCCTTCGCCACTGGTATTCCTCCCGATCTCTACGCATTTCACCGCTACACCGGGAATTCTACCTTCCTCTCCTGCACTCTAGCTTGACAGTTCCGGATGCCGTTCCCAGGTTGAGCCCGGGGCTTTCACAACCGGCTTATCAAGCCACCTACGCGCGCTTTATGCCCAATAGTGTTC
+
CCCCCGGGFGGGGGGGGGGGGGGGGGGGGGGGGGGGGGGG@@FDFGGGGGGGGGGGGGGGGGGGGGGGGGGGGGGGGGGGGGGGGGGGGGGGGGGGCCGGFGGGGGDGGGGGFGG>DEFCFGGGGGGGGFGGGGGGGFGFFGGFGFGFGFGFGGGFFGGFGGFC@EGGDFA@EAFFFFC?FGGGFGGFFGGDDDEGFCFFFFFFFB>937CFEFGFFFFD1(().38C9*34)6)5C0(374A<454
@M00200:205:000000000-AKKM3:1:1101:23816:9984 2:N:0:1
TACTAGGGTATCTAATCCTGTTTGCTCCCCACGCTTTCGAGCCTCAGCGTCAGTAATGGACCAGTATGTCGCCTTCGCCACTGGTGTTCTTCCGATTATCTACGAATTTCACCTCTACACTCGGAGTTCCACATACCTCTTCCATACTCAAGATAGCCAGTATCAAAGGCAATTCCAAGGTTGAGCCCTGGGCTTTCACCTCTGACTAGACTATCCGCCTACGCTCCCTTTAGCCCAGTAGTGTTC
+
C@CCCGGGGGGGGGGGGGGFGGGGGGGGGGGGGGGGGGGGEGGGGFGGGGGGGGGGGGGGGGFFGGGGGG@FEGGGGGGGGGGGGFGGGGGGGGGGGGGGFGGCFDFDFFGGGGGFGGGGGGG>EGGGGGGGFGGGFBFDFFGFGBGFF@FDGFCFFD=FGF7FCDCGBFFFFEBFFFG9FDGFFCFFFF6*DDFGFCGFFCFFFEB@@=EFFFGG5DD550:9=;4C>?7AC*>B,56*9C(/*1
@M00200:205:000000000-AKKM3:1:1101:9830:9985 2:N:0:1
TACCGGGGTATCTAATCCTGTTTGCTCCCCACGCTTTCGCGCCTCAGCGTCAGAACCGGACCAGACAGCCGCCTTCGCCACTGGTGTTCTTGCGAATATCTACGAATTTCACCTCTACACTCGCAGTTCCGCTGTCCTCTTCCGGTCTCAAGCCAACCAGTATCGAAGGCAATTCTGTGGTTGAGCCACAGGCTTTCACCCCCGACTTAATCGGCCGCCTACGCGCCCTTTATGCCCAATAGTGTTC
+
CCCCCGGGGGGGGGGGGGGGGGGGGGGGGGGGGGGGGGGGGGGGGGGGGGGGGGGGGGGGGGGGGGGGGGGGGGGGGGGGGGGGFGGGGGGGGGGEGGGGGGGGGGGGGGGGGGGFGGGGGGGGFGGGGGGGGGGFGFGFFGGFGFGFGF;CGGGFFE6AGDEGA9CEFGFFFFFFFFGFGFDFFGGFFGDFFDGGAFGEDFFFFFF<CCCE;<EE25>:?FB@;CEDC5:B<A>7A0:?B<BAFFA
@M00200:205:000000000-AKKM3:1:1101:2132:9989 2:N:0:1
TACTCGGGTATCTAATCCTGTTTGCTCCCCACGCTTTCGCGTCTCAGCGTCAGTCACCGTCCAGAGGGCCGCCTTCGCCACCGGTGTTCCTCCTGATATCTACGCATTTCACCGCTACACCAGGAATTCCACCCTCCTCTCCGGGACTCGAGTCCGCCAGTTTCCAATGCACTTCCGGGGGTGAGCCCCGGGCTTTCACATCAGACTTAGCGGACCGCCTCCACGCCCTTTAAACCCAGTCGTGTTCCGAT
+
9CCCCDGGGGGDCEAFGGGGGGGCEGGGFGGEGGGGGGGGGGE=FFGGGGGECGGFGGGGGGDFFGGGGEEG:FGGGGGGGGGGFGF?FFAFGGGGGGGGGGGGG8++@FFGGC>*=F9EFGFEGGF,AA,3AEDGGFG<F,@BGFGFGFGCBCGEDBCA8@59;FGFFD+:CBFFAA94CC<C8EF>3DGBEGC68?F2)8AB)48:46A17>EE;DB62::)(20917)5-6):E(2(,3:62(.)(,-
@M00200:205:000000000-AKKM3:1:1101:17269:9990 2:N:0:1
TACGAGGGTATCTAATCCTGTTTGCTCCCCACGCTTTCGAGCCTCAGCGTCAGTAATGGACCAGTATGTCGCCTTCGCCACTGGTGTTCTTCCGAATATCTACGAATTTCACCTCTACACTCGGAGTTCCACATACCTCTTCCATACTCAAGATAGCCAGTATCAAAGGCAATTCCAAGGTTGAGCCCTGGGCTTTCACCTCTGACTAAACTATCCGCCTACGCTCCCTTTAAACCCAATAGTGTTC
+
CCCCCGGGGGGGGGGGGGGGGGGGGGGGGGGGGGGGGGGGGGGGGGGGGGGGGGGGGGGGGGGGGGGGGGGGGGGGGGGGGGGGGGGGGGGGGGGGGGGGGGGGGGGGGGGGGGGFGGGGGGGEGGGGGGGGGGGGGFGFFDFFGFGFGFFCGD+9@DGFGGEGBFGG?FFFFFFFFFCFFGGGFFGFFGGFFGGGFECCFFFB88CFBEFFFFG6AGB=@4>4>EEFC:=;<@>3:@2>:6/>E<?
@M00200:205:000000000-AKKM3:1:1101:22808:9998 2:N:0:1
TACAAGGGTATCTAATCCTGTTTGCTCCCCACGCTTTCGAGCCTCAGCGTCAGTAATGGACCAGTATGTCGCCTTCGCCACTGGTGTTCTTCCGAATATCTACGAATTTCACCTCTACACTCGGAGTTCCACATACCTCTTCCATACTCAAGATAGCCAGTATCAAAGGCAATTCCAAGGTTGAGCCCTGGGCTTTCACCTCTGACTAAACTATCCGCCTACGCTCCCTTTATGCCCAGTAGTGTTC
+
CCCCCGGGGGGGGGGGGGGGGGGGGGGGGGGGGGGGGGGGGGGGGGGGGGGGGGGGGGGGGGGGGGGGGGGGGGGGDGGGGGGGGGGGGGGGGGGGGGGGGGGGGDGGGGGGEEGFGGGGGGGEEGGGGGGGGGGGGFGBDFFFGF@EFFGGGG?8FFGFFFEGFFGGFGFFFFFFFFGDGGGGFG,D6D+DF?DDFFGFFFE57=AEB8@EFFFCAGFFFD9@=C4?FFB4E?;>C5-044@;<CC
@M00200:205:000000000-AKKM3:1:1101:11810:10035 2:N:0:1
TACCAGGGTATCTAATCCTGTTTGCTCCCCACGCTTTCGAGCCTCAGCGTCAGTAATGGACCAGTATGTCGCCTTCGCCACTGGTGTTCTTCCGAATATCTACGAATTTCACCTCTACACTCGGAGTTCCACATACCTCTTCCATACTCAAGATAGCCAGTATCAAAGGCAATTCCAAGGTTGAGCCCTGGGCTTTCACCTCTGACTAAACTATCCGCCTACGCTCCCTTTAAACCCAATAGTGTTC
+
CCCCCGGGGGGGGGGGGGGGGGGGGGGGGGGGGGGGGGGGGGGGGGGGGGGGGGGGGGGGGGGGGGGGGGGGGGGGGGGGGGGGGGGGGGGGGGGGGGGGGGGGGFFFCGFGGGGFGGGGGGFGGGGGGGGGGGGCGFGEFGGFFDCFFFFGFFGFFGGDFGEGFFFGFE58?EFFFFGFGGGG5DGFFGGFFGGC?=;@FDBC@7AEEFFFFEGEDGE5)))9<EEGGFBFEC3->(5B=C*/97E
@M00200:205:000000000-AKKM3:1:1101:3911:10082 2:N:0:1
TACTAGGGTATCTAATCCTGTTTGCTCCCCACGCTTTCGAGCCTCAGCGTCAGTAATGGACCAGTATGTCGCCTTCGCCACTGGTGTTCTTCCGAATATCTACGACTTTCACCTCTACACTCGGAGTTCCACATACCTCTTCCATACTCAAGATAGCCAGTATCAAAGGCAATTCCAAGGTTGAGCCCTGGGCTTTCACCTCTGACTAAACTATCCGCCTACGCTCCCTTTATCCCCAGTAGTGTTCAGA
+
CCCCCGGGGGGGGGGGGGGGGGGGGGGGGGGGGGGGGGGGGGGGGGGGGGGGGGGGGGFGGGGGGGGFGGGGGGGGGGGGGGGGGGGGGGGGGGE:FGGGGFGGG+,FFGFGGGFDFGGGGGGGE8BFGGGGGG8,8BEDFFG?FFFEG9@8FF98DFF5DDEGFFD=FCDD6=FFF+?5=96??CGFF?8D5?D:5;E@@)>5*>=AC<@E5CED=5?A=@):9C?;>7>4E*:3>5(08*909495<*
@M00200:205:000000000-AKKM3:1:1101:3840:10108 2:N:0:1
TACCGGGGTATCTAATCCTGTTTGCTCCCCACGCTTTCGAGCCTCAGCGTCAGTAATGGACCAGTATGTCGCCTTCGCCACTGGTGTTCTTCTGAATATCTACGAATTTCACCTCTACACTCGGAGTTCCACATACCTCTTCCATACTCAAGATCGCCAGTATCAACGGCAATTCCACGGTTGAGCACTGGGCTTTCACCTCTGACTAAACTATCCGCCTACGCTCCCTTTATGCCCAATAGTGTAC
+
<A@<C:FGF;FFEGEFGGGGGGGGGGAFD@AGGGDC@BE,46@EFGGGDBFG:F,EEFGGGG7@EGGDGG8FEGGFFGGGGFECGGF@F9DF,EEFGFF9;,ED=,:F,,@FFGGFGGGGGEEG7B8EFEGFGGGBF+96DE=DA;D7=@8?FD+:AE85DDBCBD+@>E55*DDD?+=>B:7+;62:ACE05@EGFFGC@DE5*:>5:7@E49DFFGF9)72)-;8:0+0><?=5C;(35C)..)9
@M00200:205:000000000-AKKM3:1:1101:7285:10158 2:N:0:1
TACTGGGGTATCTAATCCTGTTTGCTCCCCACGCTTTCGAGCCTCAGCGTCAGTAATGGACCAGTATGTCGCCTTCGCCACTGGTGTTCTTCCGAATATCTACGAATTTCACCTCTACACTCGGAGTTCCACATACCTCTTCCATACTCAAGATAGCCAGTATCAAAGGCACTTCCAAGGTTGAGCCCTGGGCTTTCACCTCTGACTAAACTATCCCCCTACGCTCCCTTTAAACCCAGTAGTGTTCAGCT
+
CCCCCGGGGGGGGGGGGGGGGGGGGGGGGGGGGGGGGGGGGGGGGGGGGGGGGGGGGGGGGGGGGGGGGGGGGGGGGGGGGGGGGFGGGGGGGGDGGFGGGGGGG?EGGGGGGGGFGG,EFGGGGCEGGGGGGGGFF7EFFGFDGFGFGFGFGFF8DFFFFGFGE??8@FF);DFFF?F*@3@D?AC5DFD*6@FFFEG5*=<5*33;*>CC**@D)3:>=@9*-=?F7;;*:69=@(((1/>38*1****
@M00200:205:000000000-AKKM3:1:1101:13881:10182 2:N:0:1
TACGAGGGTATCTAATCCTGTTTGCTCCCCACGCTTTCGCGCCTCAGTGTCAGTTACAGACCAGATAGTCGCCTTCGCCACTGGTGTTCCTCCAAATCTCTACGCATTTCACCGCTACACTTGGAATTCCACTATCCTCTTCTGCACTCAAGTCTCCCAGTTTCCAATGACCCTCCACGGTTGAGCCGTGGGCTTTCACATCAGCCTTAAGCAACCACCTGCGCGCGCTTTAAACCCAGTAGTGTTC
+
CCCCCGGGGGGGGGGGGGGGGGGGGGGGGGGGGGGGGGGDEGGGGGGGGGGGGGGGGGGDGGGFGGFGGGGGGGGGGGGGGGGGGGGGGGGGGGGDGGGGGGFGGGGGGGGGGGGFGGGGCFGGGGGGGGGGGFGCFFGFFGGFGFGFGFGGFFDFFGGFG9DGEFGDFAF::=FB5DDFGG>??D9AEGGDFGFFAAG@@E@F)):=@*>*>2><)C>)45:?2?)99DD37CF@E1,(1474C?E
@M00200:205:000000000-AKKM3:1:1101:6840:10193 2:N:0:1
TACCAGGGTATCTAATCCTGTTTGCTCCCCACGCTTTCGTGCCTCAGCGTCAGTTATAGTTTAGTGAGCTGCCTTCGCAATTGGTGTTCTGTATCATATCTAAGCATTTCACCGCTACATGACACATTCCGCCCACCTCAACTATACTCAAGATTATCAGTTTCAAAGGCAATTTTACAGTTAAGCTGCAAACTTTCACCTCTGACTTAATAATCCGCCTACGCACCCTTTATGCCCAATAGTGTTC
+
CCCCCGGGGGGGGGGGGGGGGGGGGGGGGGGGGGGEFGGGGGGGGGGGGFGGGGGGGFGGGGCGGGGGGGGGGGGGGGGGGGGGFGGGGGGEGFGGGGGGGGGGGGGDDGDFFGGFGGGGGFGGFGGGGGGGGGGGGFGDFGGFGFGDGFGGFD+;EGGFFGFGFFGFFGFFFFFFFFGFGFG=FDGFBGFF?DFF+7C5>DFBEEEED*CEEFC=57>ADD)@>E>>3;5A<<E3C4-5:6AE?9E
@M00200:205:000000000-AKKM3:1:1101:12260:10201 2:N:0:1
TACGAGGGTATCTAATCCTGTTTGCTCCCCACGCTTTCGCACCTCAGCGTCAACAACGGTCCAGTGAGCCGCCTTCGCCACTGGTGTTCTTCCGAATATCTACGAATTTCACCTCTACACTCGGAATTCCACTCACCTCTCCCGTGTTCTAGCGATGCAGTCTTAAAGGCAATTCCGGAGTTGAGCCCCGGGCTTTCACCTCTAACTTGCAAAGCCGCCTACGTGCGCTTTACGCCCAATAGTGTTC
+
CCCCCGGGGGGGGGGGGGGGGGGGGGGGGGGGGGGGGGGGGGEGGGGGGGGGGGGGGGGGGGGGFGGGGGDGGGGGGGGDEGFGGGGGGGGGGGGGGGGGGGGGDFFGGFGGGGGFFGFGEFGGGGGGG8EFFGFGGFGFDFGF80=DGFGGGD+:AEGFGGFGFFGGFGFBAEFFFD9*@D7;?:C>>CG>DCFG8EC@@B3=844*44*>4>E659AF137838)2)9()903,=3((.).)).)
@M00200:205:000000000-AKKM3:1:1101:3454:10210 2:N:0:1
TACTGGGGTATCTAATCCTGTTCGCTCCCCACACTTTCGCTCCTCAGCGTCAGGATATTCCCAGAGAACCGCCTTCGCCACCGGTGTTCCTCCTGATATCTGCGCATTTCACCGCTACACCAGGAATTCCGTTCTCCCCTGAATACCTCTAGTCTGCCCGTATCGGAAGCAAGCCAGGTGTTAAGCACCTGGTTTTCACTCCCGACGCGACAAACCGCCTACGAGCCCTTTAAAACCAGTAGTGTTCAGA
+
CCCCCGGGGGGGGGGGGGGFGGGGGGGGGGGGGGGGGGGGGGGGGGGGGGGGGGGGGGGGGGGGGGGGFGGGGGGGGGGFGGGGEFGGGGGGGGGGGGGGGDFGGGGGGGGGGGG>DGGGGCFEFFGGGGGGGGGFG*=DD??DFBF7DFGGGGGFFGFEGGBFAEGGFGFEFFFFFF=9>EGFFFGFFCGFFGGGFFGF4BBBF2659=9@F@GGFGFF6@<B1=@G*03AA>43;:<6AF44):<6::
@M00200:205:000000000-AKKM3:1:1101:25579:10222 2:N:0:1
TACTGGGGTATCTAATCCTGTTTGCTCCCCACGCTTTCGAGCCTCAGCGTCAGTAATGGACCAGTATGTCGCCTTCGCCACTGGTGTTCTTCCGAATATCTACGAATTTCACCTCTACACTCGGAGTTCCACATACCTCTTCCATACTCAAGATAGCCAGTATCAAAGGCAATTCCAAGGTTGAGCCCTGGGCTTTCACCTCTGACTAAACTATCCGCCTACGCTCCCTTTAAGCCCAATAGTGTTC
+
CCCCCGGGGGGGGGGGGGGGGGGGGGGGGGGGGGGGGGGGGGGGGGGGGGGGGGGGGGGGGGGFGGGGGGGGGGGGGGGGGGGGGGGGGGGGGGGCFGGGGGGGGGGGGCGGGFGFGGGFGGGGGGGGGGGGGGGGGFGFF=FFGFFB?DF?GGGFFDGF?FFGFFGGFGFFFFFFFFGFFFGGFFFFFCFFBDFFFEGFF@EFFECEE@EFFEGFDGFFFDA@DGFF>?4CEFFEGDB=EECEC4*
@M00200:205:000000000-AKKM3:1:1101:6556:10232 2:N:0:1
TACTGGGGTATCTAATCCTGTTTGCTCCCCACGCTTTCGAGCCTCAGCGTCAGTAATGGACCAGTATGTCGCCTTCGCCACTGGTGTTCTTCCGAATATCTACGAATTTCACCTCTACACTCGGAGTTCCACATACCTCTTCCATACTCAAGATAGCCAGTATCAAAGGCAATTCCAAGGTTGAGCCCTGGGCTTTCACCTCTGACTAAACTATCCGCCTACGCTCCCTTTAAACCCAATAGTGTTCAGAC
+
CCCCCGGGGGGGGGGGGGGGGGGGGGGGGGGGGGGGGGGGGGGGGGGGGGGGGGGGGGGGG<FGGGGGGGGGGGGGGGGGGGGGGGFGGGGGGGGGDGGGGGGGGFGGGGGGGGGFGGGGFGGE@ECEFGGGGGDFFDEFFGGFGFFEG9FFGFGFFGFFGGEDFFGFFGFDDFFFF+ADFGDGDGFFD?D?FGGGACGFEFF5ACEEE885C@FGAFEAFF):@EFGD:@/9AEDG295E=/8???*4?)
@M00200:205:000000000-AKKM3:1:1101:22105:10243 2:N:0:1
TACCGGGGTATCTAATCCTGTTTGCTCCCCACGCTTTCGAGCCTCAGCGTCAGTAATGGACCAGTATGTCGCCTTCGCCACTGGTGTTCTTCCGAATATCTACGAATTTCACCTCTACACTCGGAGTTCCACATACCTCTTCCATACTCAAGATAGCCAGTATCAAAGGCAATTCCAAGGTTGAGCCCTGGGCTTTCACCTCTGACTAAACTATCCGCCTACGCTCCCTTTAAACCCAATAGTGTTC
+
CCCCCGGGGGGGGGGGGGGGGGGGGGGGGGGGGGGGGGGGGGGGGGGGGGGGGGGGGGGGGGGGGGGGGGGGGGGGGGGGGGGGGGGGGFGGGGGGGGGGADFGGGGGGGGGGGGFGFGGGGGGGGGGGGDGGGGFEFGFFGGFGFGFGFAFGFFFFFGFGGEGFFGFFGFFFFCDFFF9FEGFFG=@FFG?C6?=+;EEFFFFFFEE@@@EEEGDDFDADFA>@EAFC:=CE4=:E@B==CFFECE
@M00200:205:000000000-AKKM3:1:1101:9032:10253 2:N:0:1
TACACGGGTATCTAATCCGGTTCGCTCCCCTGGCTTTCGCGCCTCAGCGTCAGGAGTGGCCCAGCCCGTCGCCTTCGCCACCGGCGTTCCTAGCGATATCTGCGCATTTCACCGCTACACCGCTAGTTCCACGAGCCTCTACCATCCTCAAGTCAATGCAGTATCCGACGCAGTTCCAGAGTTGAGCCCTGGGATTTCACGCCGGACTTACATAACCGCCTACGCGCCCCTTAAGCCCAGTAGTGTTC
+
CCCCCGGGGGGGGGGGGGGGGGGGGGGGGGGGGGGGGGGGGGGGGGGGGGGGGGGGGGGGGGGGGGGGGGGGGGGGGGGGGGGGGGGGGGFGGGEEGDGGGGGGGGGGGGGGGGGFGGGGGGGGDEFGGGGGGGGGGFGFFFGFGFGFGF?CEGCFFGGFGGFGFFGGFGB=A>FFFFGBFEFGFGGFFGGF>CC<A?F?6(:6019>BA>AAAFGB5)488153*09D)3::9:)<(4?:A<<>444
@M00200:205:000000000-AKKM3:1:1101:8032:10265 2:N:0:1
TACTAGGGTATCTAATCCTGTTTGCTCCCCACGCTTTCGAGCCTCAGCGTCAGTAATGGACCAGTATGTCGCCTTCGCCACTGGTGTTCTTCCGAATATCTACGAATTTCACCTCTACACTCGGAGTTCCACATACCTCTTCCATACTCAAGATAGCCAGTATCAAAGGCAATTCCAAGGTTGAGCCCTGGGCTTTCACCTCTGACTAAACTATCCGCCTACGCTCCCTTTAAACCCAATAGTGTTC
+
CCCCCGGGGGGGGGGGGGGGGGGGGGGGGGGGGGGGGGGGGGGGGGGGGGGGGGGGGGGGGGGGGGGGGGGGGGGGGGGGGGGGGGGGGGGGFGEGGGGGGGGGGCGGGGGGGGGFFGFGGGFEFGEGGGGGGGGFGFGEFGGBEBGFGFD+EFGF?FFBEGFGBFGG5EFFFE7DDF85FDFDDFG56FFFBEFFFFGEFFFEFFECE):@CEGGFGFFFF5<>EEG*;E6>A=>E@(::C8?55<
@M00200:205:000000000-AKKM3:1:1101:12372:10270 2:N:0:1
TACCGGGGTATCTAATCCCGTTCGCTCCCCTGGCTTTCGCGCCTCAGCGTCAGGGCGGGCCCAGCAGCGCGCTTTCGCCACCGGCGTTCCTTCCGATCTCAACGCATTTCACCGCTCCACCGGAAGTTCCCGCTGCCCCTACCCGCCTCCAGCCCCCCCGTTTCCGGGGCCCTTCCCCGGTTGGGCCGGGGGCTTTCACCCCGGACAAGGGGGGCCGCCTACGCGCCCTTTATACCCAGTAGTGTTC
+
CCCCCGGGFEGGGGGGGGGGGGGGGGGGGGGGGGGGGGGGGGGGGGGGGGGGGGGGGGGGGGGGGGGGGGGGGDGGGGGGGGGGGGFGGGGFGGGGEFDGEDFGGGCFFGGGGGG>GEGGGGGGFGGGGGGGGGGGGFGBFGGFGFGFGFGGGGGFFGGFEG?FAFDGDEEFFBFFFFG:?C3C5CFE5CEFFGEFF>GAF>FF09>B<:?(-9EE>DF0:??5;EEDC<0:9424A<82<A25462
@M00200:205:000000000-AKKM3:1:1101:18388:10274 2:N:0:1
TACTAGGGTATCTAATCCTGTTCGCTCCCCACGCTTTCGTGCCTCAGCGTCAGTTACAGTCTAGGCAGCTGCCTTCGCAATCGGTGTTCTGGATACTATCTATGCATTTCACCGCTACAGTATCCATTCCGCCACCCTCGTCTGTACTCAAGTCCTCCAGTTTCCAGGGCAGTTCCACTGTTGAGCAGTGGGCTTTCACCCCGGACTTAAAAAACCGCCTACGCACCCTTTCTACCCAGTAGTGTTC
+
CCCCCGGFGGGGGGGGGGGGGGGGGGGGGGGGGGGGGGGGGGGGGGGGGGGGGGGGGGGGGGGGGGGGGGGGGGGGGGGGGGGGGGGGGGGGGGGGGGGGGGGGGGGGGFGGGGGFGGCFGGGGGGGGGDFGGGGGGFGFFGGFGFGFGFDFGGGFFGGFGG>FEFGGFGFFFFFFFFGFGA8DBFDFDFGFFGCCFEFED=@AFFF@FFEFFFGG2DDFD=@?=E?D:8))9?E4C=,/6?5=??E
@M00200:205:000000000-AKKM3:1:1101:12915:10283 2:N:0:1
TACAAGGGTATCTAATCCTGTTCGCTCCCCATGCTTTCGCTCCTCAGCGTCAGTTAATGCCCAGAGACCTGCCTTCGCCATCGGTGTTCCTCCTGATATCTGCGCATTTCACCGCTACACCAGGAATTCCAGTCTCCCCTACATCACTCTAGTCTGCCCGTACCCACCGCAGATCCGGAGTTGAGCCCCGGACTTTCACGGCAGACGCGACAAACCGCCTACGAGCTCTTTAAGCCCAATAGTGTTC
+
CCCCCGGGGGGGGGGGGGGGGGGGGGGGGGGGGGGGGGGGGGGGGGGGGGGGGGGGGGGGGGGGGGGGGGGGGGGGGGGGGGGGEGGGGGGGGGGGGGFGGGGDGGGGGGGGGGGEGGGGGGGGGGGGGGGGGGGGFFGFFGGFFFGFGFGGGGGFFGGFGGAGDFDGFGFBE8FFF?7@FGFGFGGAEGGD>EGGFFGFFFBBFFB@=>>FFFGGFGF@<D@FDG3F7F<AA>>:FF?2:A<).6<
@M00200:205:000000000-AKKM3:1:1101:11022:10293 2:N:0:1
TACCAGGGTATCTAATCCTGTTCGCTCCCCACGCTTTCGCGTCTCAGCGTCAGTACCGTCCCAGAGAGCTGCCTTCGCCATTGGTGTTCTTCCTGATATCTGCGCATTTCACCGCTACACCAGGAATTCCACTCTCCTCTTCCGGACTCTAGCCGTGCGGTTTCTGTCGACGTCTGGAGGTTGAGCCTCCAGTTTTCACAACAGACCTGCTCGGCCGCCTACACGCGCTTTAAGCCCAGTAGTGTTC
+
CCCCCGGGGGGGGGGGGGGGGGGGGGGGGGGGGGGGGGGGGGDEGGGGGGGGGGGGGGGGGGGGGFAFGGGGGGGGGGGGGGGGFGGGGFGGGGGGGGGGGGGGGGGGGGGGGGGFGFGGGGGGGGGGGGGGGGGGGFFFFGGFGFDAFFGDFGGFBGDDGGDGEFGGF@58BDFFAA5AG6CCFF,9;9=FFFCGFEGEEFD259=7(7.895E86<B??((0655<)*4>AA6:5((.6<>?A9<
@M00200:205:000000000-AKKM3:1:1101:17863:10296 2:N:0:1
TACGAGGGTATCTAATCCTGTTTGCTCCCCACGCTTTCGAGCCTCAGCGTCAGTAATGGACCAGTATGTCGCCTTCGCCACTGGTGTTCTTCCGAATATCTACGAATTTCACCTCTACACTCGGAGTTCCACATACCTCTTCCATACTCAAGATAGCCAGTATCAAAGGCAATTCCAAGGTTGAGCCCTGGGCTTTCACCTCTGACTAAACTATCCGCCTACGCTCCCTTTACACCCAGTAGTGTTC
+
CCCCCGGGGGGGGGGGGGGGGGGGGGGGGGGGGGGGGGGGGGGGGGGGGGGGGGGGGGGGGGGGGGGGGGGGGGGGGGGGGGGGGGGGGGGGGGGGGGGGGGGGGGGGGGGGGGGFGGGGGGGGGEEGGGGGGGGGGFGFFGGFGFGFGFDDGGGFFEGFFGEGFFG8DDFFFFFFFFCDEFGGFGGFFGFFFGFFFEFFEDEEFF@E6>EAEEFEA5ADAD=>AG4CCFE*>C72B>97*9C(*08
@M00200:205:000000000-AKKM3:1:1101:16681:10315 2:N:0:1
TACAGGGGTATCTAATCCTGTTTGCTCCCCACGCTTTCGCGCCTCAGTGTCAGTTACAGACCAGAAAGTCGCCTTCGCCACTGGTGTTCCTCCATATCTCTACGCATTTCACCGCTACACATGGAATTCCACTTTCCTCTTCTGCACTCAAGTCTCCCAGTTTCCAATGACCCTCCACGGTTGAGCCGTGGGCTTTCACATCAGACTTAAGAAACCACCTGCGCGCACTTTAAACCCAGTAGTGATC
+
CCCCCGGGGGGGGGGGGGGGGGGGGGGGGGGGGGGGGGGGGGGGGGGGGGGFGGGGGGGGGGGGGGGGGGGGGGGGGGGGGGGGGGGGGGGGGGGGGGGGGGGGDGGGFGGGGGGFGGGGGGGGGGGDFGGGGGGGGFGFFGGFGFGFGFDCFFFFBFGFD?EGFFGGFFFEFDFEFFGDFE86FFFBF>EEFGFGF5FE7>9C@EFFECEEE@G,>FD=>=BD>*8C)8:8?)7(=8?3C?C().<
@M00200:205:000000000-AKKM3:1:1101:13949:10330 2:N:0:1
TACAGGGGTATCTAATCCTGTTTGCTCCCCACGCTTTCGAGCCTCAGCGTCAGTAATGGACCAGTATGTCGCCTTCGCCACTGGTGTTCTTCCGAATATCTACGAATTTCACCTCTACACTCGGAGTTCCACATACCTCTTCCATACTCAAGATAGCCAGTATCAAAGGCAATTCCAAGGTTGAGCCCTGGGCTTTCACCTATGACTAAACTATCCGCCTACGCTCCCTTTAAACCCAATAGTGTTCAGAC
+
CCCCCGGGGGGGGGGGGGGGGGGGGGGGGGGGGGGGGGGGGGDGGGGGGGGGGGGGGGGGGGGGGGGGGGGGGGGGGGGGDG8FFGGGGGGGGGGGGGGGGGGGGFFGGGGFGFGFFFGGGGGGFGGGGGDGGGGGGFGFFGGFGFGFGFFFFDDB7DDFDFCG7FGGFFF8DEF7DDC5ED?D98D?F8EDFC@DF7@=*)*0;7*>*10;EEFE)79005-37:9**56*:CEBD25(0*/1794**/)
@M00200:205:000000000-AKKM3:1:1101:21226:10343 2:N:0:1
TACGCGGGTATCTAATCCCGTTCGCTCCCCTGGCTTTCGCGCCTCAGCGTCAGGCAAGGTCCAGGCGCCCGCTTTCGCCACGGGCGTTCCTGCCGATCTCAACGCATTTCACCGCTCCACCGGCAGTTCCGGCGCCCCCTACCCCCCTCCAGGCCGGTCGTATCGGCGCCCCTTCCCCGGTTGAGCCGGGGGCTTTCAGCATCCGACGTGCCGGCCCGCCTACGCGCGCTTTACACCCAATAGTGTTC
+
CCCCCGGGGGGGGGGGGGGGGGGGGGGGGGGGGGGGGGGGGGGGGGGGGGGGGGGGGGGGGGGGGGFGGGGGGEGGGGGGGGFEGGGGGGGGGGGGGGGGGGGGGGGGGGFGGGGFGGGGGGGGCEFFFGGGGGGEE@EBFFGFGFGFGEE<FGD5AGGEGGFG:DD8BDDF3<55;FC>?CDG@GGDFDGFFEF<B2C:AFFFF861>FFF6>EC4/)-4(4>>=>CG3(8)69AG>36,8).5>BF
@M00200:205:000000000-AKKM3:1:1101:6659:10398 2:N:0:1
TACACGGGTATCTAATCCTGTTTGCTCCCCACGCTTTCGCGCCTCAGCGTCAGAACCGGACCAGACAGCCGCCTTCGCCACTGGTGTTCTTGCGAATATCTACGAATTTCACCTCTACACTCGCAGTTCCGCTGTCCTCTTCCGGTCTCAAGCCAACCAGTATCGAAGGCAATTCTGTGGTTGAGCCACAGGCTTTCACCCCCGACTTAATCGGCCGCCTACGCGCCCTTTATGCCCAATCGTGTTC
+
CCCCCGGGGGGGGGGGGGGGGGGGGGGGGGGGGGGGGGGEGGGGGGGGGGGGGGGGGGGGD7FFCFGGG@FGGGGGGGGGGFGGGGGGGGGGGDGGGGGGGGFGEFGGGGGGGGGFGGFGGG8=@EEGGFCEDGGGGFGEFGGFEDGFGCFFDDFFFGGFGGFGFF7EDGA@66CFFFGFFCDCFFCFF4FAFFFGFEFE9@=@=BBFEEFC;0=CFGFFD?BF(:>D)7:<AF<AGB(((381::B
@M00200:205:000000000-AKKM3:1:1101:15034:10404 2:N:0:1
TACGCGGGTATCTAATCCTGTTTGCTCCCCACGCTTTCGAGCCTCAGCGTCAGTAATGGACCAGTATGTCGCCTTCGCCACTGGTGTTCTTCCGAATATCTACGAATTTCACCTCTACACTCGGAGTTCCACATACCTCTTCCATACTCAAGATAGCCAGTATCAAAGGCAATTCTACGGTTGAGCCTTGGGCTTTCACCTCTGACTAAACTATCCGCCTACGCTCCCTTTACACCCAATAGTGTTC
+
CCCC@FGGGGGGGGGGGGGGGGGGFGGGGG?F@FGGGGG8FCGGGGGGGGGGGG9EF<FE<F@FEFCF6,EFGGGGGGEG,9FF?AFGGGGG9,8FFGGGFG<@=DGGGGGGG?FFGGGG,9+@FEGGGG8DDFFGGFGF?EGCADGEGFGG=D=+=FFFCDEGFF+=DGFFFFF+C+=AEGGGFGG6*+,*;7ACFEG66@EFFFE4>3)*>AFGFC?ADD@A=G):;C6C*@@3C?63@)..1)7
@M00200:205:000000000-AKKM3:1:1101:13697:10405 2:N:0:1
TACGGGGGTATCTAATCCTGTTCGCTCCCCACGCTTTCGCGTCTCAGCGTCAGTACCGTCCCAGAGAGCTGCCTTCGCCATTGGTGTTCTTGCGAATATCTACGAATTTCACCTCTACACTCGCAGTTCCGCTGTCCTCTTCCGGTCTCAAGCCAACCAGTATCGAAGGCAATTCTGTGGTTGAGCCACAGGCTTTCACCCCCGACTTAATCGGCCGCCTACGCGCCCTTTAAACCCAATAGTGTTC
+
CCCCCGGGGGGGGGGGGGGGGGGGGGGGGGGGGGGGGGGGGGGGGGGGGGGGGGGGGGGGGGGGGGGGGGGGGGGGGGGGGGGGGGGGGGGGGGGDGGGGGGGGGGGFGGGGGGGFGGGGGGFGGGGGFGGGGGGGGFGFFGGFGFGFGFGGGFGFFEGFF7;C5@F:?FFFFFFFFFGFFGGGAFGFFGGFFGGDFFDEB=@FFFFFE35?03EC09>:B?054=BGD4?)6A<(A6?7?D:>BFF
@M00200:205:000000000-AKKM3:1:1101:5841:10425 2:N:0:1
TACTAGGGTATCTAATCCCGTTTGCTCCCCTGGCTTTCGCGTCTCAGCGTCAGTGCCGGTCCAGAGAGCCGCCTTCGCCACTGGTGTTCCTCCCAATATCTACGCATTTCACCGCTACACTGGGAATTCCGCTCTCCTCTCCCGGACTCAAGCTTCGCAGTTTCCCATGCAGTTCCCCGGTTGAGCCGAGGGCTTTCACATGGGACATACGAAGCCGCCTACACGCCCTTTATGCCCAATAGTGTTC
+
CCCCCGGGGGGGGGGGGGGGGGGGGGGGGGGGGGGGGGGGGFGGGGGFGGGGGGGGGGGGGGGGGGGGGGGGGGGFGGGGGGGGGGGGGGGGGGGGGGGFFFFGEGGGGGGGGGDDDCGGGGGGGGFFFGGGGGGFDDGEFFGFGFGFGFG89DDFFGGEGDEGFFGGFGFBCEFFFFGEGDDG4CCBDCEDAGGGFEGF<BBD=@2AA<3686:=2<A0;33A;:<D377424).;031)--:-5<
@M00200:205:000000000-AKKM3:1:1101:18737:10442 2:N:0:1
TACTCGGGTATCTAATCCTGTTTGCTCCCCACGCTTTCGAGCCTCAGCGTCAGTAATGAGCCAGTGTGTCGCCTTCGCCACTGGTGTTCTTCCGAATATCTACGAATTTCACCTCTACACTCGGAGTTCCACACACCTCTCTCATACTCAAGACACCCAGTATCAAAGGCAATTCCGAGGTTGAGCCCCGGGATTTCACCCCTGACTTAAATGTCCGCCTACGCTCCCTTTCAACCCAATAGTGTTC
+
CCCCCGGGGGGGGGGGGGGGGGGGGGGGGGGGGGGGGGGGGGGGGGGGGGGGGGGGGGGGGGGGGGGGGGGGGGGGGGGGGGGGGGGGGGGGGGGGGGGGGGGGGGGGGGGGGGGFGGGGGFGGGGGGGGGGGGD8=FGFFGGFGFGFGDGGGGGFFEGFFGEGDCGGFGFFFFFFF>CEFGGG?FGFFGEFEGGG>AGB29BFFBEFFFFFFEFC>DEFFD?>-;?G5C;)/<C@E;DDFEECFEE
@M00200:205:000000000-AKKM3:1:1101:21400:10453 2:N:0:1
TACTCGGGTATCTAATCCGGTTCGCTCCCCTAGCTTTCGCGCCTCAGCGTCAGGAGTGGCCCAGCCATCCGCCTTCGCCACCGGCATTCCTAGCGATATCTGCGCATTTCACCGCTACACCGCTAGTTCTAATGGCCTCTACCATCCTCAAGCCAACGCAGTATCCGTCGCAGTTCCACAGTTGAGCCATGGGATTTCACAACGGACTTACGTAGCCGCCTGCGCGCCCTTTACGCCCAATAGTGGTC
+
CCCCCGGGGGGGGGGGGGGGGGGGGGGGGGGGGGGGGGGGGGGGGGGGGGGGGGGGGGGGGGGGGGGGGGGGGGGGGGGGGGGGGGGGGGGGGGGGGGGGGGGGGGGGGGGGGGGFGGGGGGGGGGGGGFGFGGGGFFGFFGGFGFGEGFEFFFGFFGGFGGCDEFGGFEFA?5AFFFGFCEGGFGGF;CCFF?EFFF@EFFFBFD;:ECE@D@FG45=91=?898>DG3??A<1(:(-08>25)(.8
@M00200:205:000000000-AKKM3:1:1101:27645:10455 2:N:0:1
TACAGGGGTATCTAATCCTGTTTGCTCCCCACGCTTTCGCGCCTCAGCGTCAGTTACAGTCCAGAGAGCCGCCTTCGCCACTGGTGTTCCTCCACATCTCTACGCATTTCACCGCTACACGTGGAATTCCGCTCTCCTCTTCTGCACTCAAGTCTCCCAGTTTCCAGTGCGTCACGGGGTTGAGCCCCGCACTTAGACACCAGACTTAAGAAACCGCCTGCGCGCGCTTTACACCCAATAGTGTTC
+
CCCCCGGG@CFGGGGGGGGGFGGGGGGGGGGFGGEGFGGG>CGGGGGGGGGGGGGGGGGGGGGGGGGGGGGGF@EFGEEGGGGGEGGGFFGGGGGGCFGGGGGGDGGGGFFFEGGFGGGFEFGGGFGCEFFGGGGFGFGBBDGFGFDEGFG8E?=CDFGF=FDGFFGGFFEFFADDAEC@FEGFAEF>>C7>?F75=.B>B=25>B*99?=EFDGDBG>:;2;D08>7<D9<6)89*332:-:6AF
@M00200:205:000000000-AKKM3:1:1101:20615:10468 2:N:0:1
TACCAGGGTATCTAATCCTGTTTGCTCCCCACGCTTTCGAGCCTCAGCGTCAGTAATGGACCAGTATGTCGCCTTCGCCACTGGTGTTCTTCCGAATATCTACGAATTTCACCTCTACACTCGGAGTTCCACATACCTCTTCCATACTCAAGATAGCCAGTATCAAAGGCAATTCCAAGGTTGAGCCCTGGGCTTTCACCTCTGACTAAACTATCCGCCTACGCTCCCTTTAAGCCCAATAGTGTTC
+
CCCCCGGGGGGGGGGGGGGGGGGGGGGGGGGGGGGGFGCGFFGGGGGGGEEGGGGGGGGGGGGGGGGGGGGGGGGGGGGGGGGGGGGGGGGGGGGGGGGGGGGGGGGGGGGFGGGFGFGGGEGCFGCDGGGFGGGGF7DDBFGBGFGEFFGGGGGFFFCF@DDDEFGGFEFFFEF+?FGFGGGGFFC*?DGFFC?75CEE6=CEF@*;@EFFFFD?A>BAA@>?5>DGCFB=EFE2CB93>E8C?CE
@M00200:205:000000000-AKKM3:1:1101:15550:10493 2:N:0:1
TACTAGGGTATCTAATCCCGTTTGCTCCCCACGCTTTCGAGCCTCAGCGTCAGTAATGGACCAGTATGTCGCCTTCGCCACTGGTGTTCTTCCGAATATCTACGAATTTCACCTCTACACTCGGAGTTCCACATACCTCTTCCATACTCAAGATAGCCAGTATCAAAGGCAATTCCAAGGTTGAGCCCTGGGCTTTCACCTCTGACTAAACTATCCGCCTACGCTCCCTTTAAGCCCAATAGTGTTC
+
CCCCCGGGGGGGGGGGGGGGGGGGGGGGGGGGGGGGGGGGGGGGGGGGGGGGGGGGGGGGGGGGGGGGGGGGGGGGGGGGGGGGGGGGGGGGGGGGGGGGGGGGGGGGGGGGGGGFGGGGGFGGGGGGGGGGGGGGGFGFFFGFGFGFGFFFDFGFFF?FGFEGFFGGFGFFFBFFFFGFGGGGFFGFFGGFFGGGFFFFFFEF7:AEFEFFEEFF=FF=D@=DAGEG7DEFFEB4CBF=@49CECC
@M00200:205:000000000-AKKM3:1:1101:4913:10502 2:N:0:1
TACAAGGGTATCTAATCCTGTTTGCTCCCCACGCTTTCGAGCCTCAGCGTCAGTAATGGACCAGTATGTCGCCTTCGCCACTGGTGTTCTTCCGAATATCTACGAATTTCACCTCTACACTCGGAGTTCCACATACCTCTTCCATACTCAAGATAGCCAGTATCAAAGGCAATTCCAAGGTTGAGCCCTGGGCTTTCACCTCTGACTAAACTATCCGCCTACGCTCCCTTTATACCCAGTAGTGTTC
+
CCCCCGGGGGGGGGGGGGGGGGGGGGGGGGGGGGGEGGGGGGGGGGGGGGGGGGFFFGGGGGGGGGGGGGGGGGGGGGGGGGGGDGFGGFFGGG>CCCFFFCEGGG::EGGFEEGFGGGGGGGG=CCGFEFFG8?>DBFBB8FFGBFEFFCDGGGFFGGBDF*=C;==;FFBFFFFF?D?FECFFGG?FC6D9ADFB@CCFFFFFCEF*@C7C5,51998>@=45C>D*=)6<6*9>6B.@?EFE*/
@M00200:205:000000000-AKKM3:1:1101:8780:10506 2:N:0:1
TACTAGGGTATCTAATCCTGTTCGCTCCCCCAGCTTTCGCTCCTCAGCGTCAGGACAGGCCCAGAGAGCCGCCTTCGCCACCGGTGTTCCTCCTGATATCTGCGCATTTCACCGCTACACCAGGAATTCCACTCTCCCCTACCTGCCTCTAGCCGAGCAGTATCGAACGACTCCCCACGGTTGAGCCGTGGTATTTCACGTCCGACTTGCACGGCCGCCTACGAGCTCTTTATGCCCAGTAGTGTTC
+
CCCCCGGGGGGGGGGGGGGGGGGGGGGGGGGGGGGGGGGGGGGGGGGGGGGGGGGGGGGGGGGGGGGGGGGGGGGGGGGGGGGGFGGGGGGGGGGFFGGGGGDGGGGGGFFGGGGFGGGGGGGEFEDGFGGGGGGGGFG<9DEFFFFBFFGGGGGBFGGFGGEG9F7DFGFFEEFFFFGBFEGGFGGFBDGFFGGFFFGFBDDFFFB?=>E@FFGC>G>7(.3D<=8<77444<<5C?0896>?AAF
@M00200:205:000000000-AKKM3:1:1101:6411:10517 2:N:0:1
TACTAGGGTATCTAATCCTGTTTGCTACCCACGCTTTCGAGCCTCAGTGTCAGTTACAGTCCAGAGAGCCGCTTTCGCCACCGGTGTTCCTCCATATATCTACGCATTTCACCGCTACACATGGAATTCCACTCTCCTCTACTGCACTCAAGTCTAACAGTTTCCAATGCACACAATGGTTGAGCCACTGCCTTTTACATCAGACTTATTAAACCCCCTGCGCTCGCTTTACACCCCATAGTGTTC
+
CCCCCGGGGFGGGFGGGGGGGGGGGGFGGGGGGGGGGGGGGGGGGGGEGGGGGGGGGGGFG8CFCGGGG8FFEGGGGGEGCFGGGGGGG9AEFFGGGGGGGGGGGCGGGGGGGGGFGG8FF8EGG@GGGGFGGGGGF?FDDGGFGFGFGFCFGFDFFGGFFGFGBF8EFFFDFFDF5++BF=6D*D8DF6E56DFDCE7*C5@@=@@=*0;*C@C*19*=@))*7*9**;9*1>-572(77559//
@M00200:205:000000000-AKKM3:1:1101:13295:10522 2:N:0:1
TACTAGGGTATCTAATCCTGTTTGCTCCCCACGCTTTCGAGCCTCAGCGTCAGTAATGGACCAGTATGTCGCCTTCGCCACTGGTGTTCTTCCGAATATCTACGAATTTCACCTCTACACTCGGAGTTCCACATACCTCTTCCATACTCAAGATAGCCAGTATCAAAGGCAATTCCAAGGTTGAGCCCTGGGCTTTCACCTCTGACTAAACTATCCGCCTACGCTCCCTTTACGCCCAATAGTGTCC
+
CCCCCGGGFGGGGGGGGGGGGGGGGGGGGGGGGGGGGGGGGGGGGGGGGGGGGGGGGGGGGGFGGGGGGGGGGGGGGGGGGGGGFGFEGGGGGGGGGGGGGGGGE8F7EGGGGGGFGGFGFGGGGGGGFGGGFGGFFFGFFGGFGFCEFFFGGGGFF?FFFGFCEFGGFGFFFEFFFDFFG9?FFGFFFGGFFGFG<;EEFFFFFF@@@@@CEFGF8F>DD8@>AE>>?CE*6)5)45(7;*/9*/*
@M00200:205:000000000-AKKM3:1:1101:12288:10558 2:N:0:1
TACTAGGGTATCTAATCCTGTTTGCTCCCCACGCTTTCGAGCCTCAGCGTCAGTAATGGACCAGTATGTCGCCTTCGCCACTGGTGTTCTTCCGAATATCTACGAATTTCACCTCTACACTCGGAGTTCCACATACCTCTTCCATACTCAAGATAGCCAGTATCAAAGGCAATTCCAAGGTTGAGCCCTGGGCTTTCACCTCTGACTAAACTATCCGCCTACGCTCACTTTAAACCCAGTAGTGTTCAGAC
+
CCCCCGGGGGGGGGGGGGGGGGGGGGGGGGGGGGGGGGGGGGGGGGGGGGGGGGGGGGGGGGGGGGGGGGGGGDGGGGGGGGGGFGGGGDFCGGGGGGGGGGGFCCGDDGGGGGFFGGGGGGGGGGGDGCFFFGGFFFGEFGGFGFGFGFFGGDCFFFFFGGEGFFGGFGF5B5D9DFG*C=D+6D?DF?CF51@DFCGCCB@CAC*;*:CEBCFCAFEF=8599E*;CCECC=64B2588*>EFEF?<C)
@M00200:205:000000000-AKKM3:1:1101:2092:10591 2:N:0:1
TACAAGGGTATCTAATCCTGTTTGCTACCCACGCTTTCGAGCCTCAGTGTCAGTGACAGTCCAGAGAGCCGCTTTCGCCACCGGTGTTCCTCCATATATCTACGCATTTCACCGCTACACATGGAATTCCACTCTCCTCTACTGCACTCAAGTCTAACAGTTTCCAATGCACACAATGGTTGAGCCACTCCCTTTTACATCAGACTTATTAAACCACCTGCGATCGCTTTACGCCCACTAGTGTTCCGATC
+
CCCCCGGGGGGGFFGGGGGGGGGGGGGGGFFFGGGGGGGGGGGGGFFGGGGGGFGGGGGGGGGGGGFGGGGGGCFFGGGGG@GGFGGGGGFGGGGGGGGGGFEGGG7FGGGGFEGFGGCFDFGGGFGCF=DD@GFFGFG<FGGFGFGEGFCFDFGFFGCDFGB8C<EFFCBDFD>:D?+<=3DFFGGF5+6;FFFGFF7EE@B@CC;ACCAEF@,5:C6E5:)*/*/*;/>C=A>B7-((.10><**0(;7
@M00200:205:000000000-AKKM3:1:1101:4352:10610 2:N:0:1
TACGGGGGTATCTAATCCTGTTCGCTCCCCTAGCTTTCGCGCCTCAGCGTCAGGCAAGGCCCAGAGATCCGCCTTCGCCACCGGTGTTCCTCCTGATATCTGCGCATTTCACCGCTACACCAGGAATTCCGATCTCCCCTACCTGCCTCCAGCCCGGAAGTATCGGACGCAGTCCCGGGGTTGAGCCCCGGGCTTTCCCAACCGACTTTCCGGGCCGCCTACGCGCGCTTTATGCCCAGTAGTGTTC
+
CCCCCGGGGGGGGGGGGGGGGGGGGGGGGGGGGGGGGGGGGGGGGGGGGGGDGGGGGGGGGGGGGGGGGGGGGGGGGGGGGGGD@GGGGGGGGGGECGCFGGGGGGGGGGCGGGGEGGGGGGGGGCFGGGGGGGGGCFGFFGGFGFGFGFGGGGGFFG*9D7*CA>DGBGFFE2AFBFDEGDCCFGF>BGG>5EEFF)<22:FB0148ADF69(827D@?(8:>9535)*-.)64-;8?259<:):>
@M00200:205:000000000-AKKM3:1:1101:14149:10650 2:N:0:1
TACAAGGGTATCTAATCCCGTTTGCTCCCCACGCTTTCGCGCCTCAGCGTCAGTCACCGTCCAGAAGGCCGCCTTCGCCACCGGTGTTCCTCCCGATCTCTACACATTTCACCGCTACACCGGGAATTCCACCTTCCTCTCCGGGACTCAAGAGAGACAGTTTCGGGCGCCGTTCCTCGGTTGAGCCGAGGGATTTCACACCCGACTTACCTCCCCGCCTACGCGCCCTTTAAGCCCAATAGTGTTA
+
@CCCCGGGEFFGGGGGGGGGGGGGGGFFGGGGFGGGGGGGGEGG@EGGGGGGGGGGGGGGGEGFGGGGGGGGGGGGGGGECGGGGGGEGGGGFGGDFFGGGGGFFGGGGGGGGGG>DEFFGGGGGGGGGGFFGFGEGFEEFFGFGEGBGFCCC?;DFGGFFGCGFADGFEB@D=FFFFGFG5CFFGGDFDGDDFDGFC7<@;39BF9:<A?DFFGE9DD0,.456C>9/9)64A>?G?6:09626))
@M00200:205:000000000-AKKM3:1:1101:3533:10667 2:N:0:1
TACTCGGGTATCTAATCCTGTTTGCTCCCCACGCTTTCGCGCCTCAGCGTCAGTTACAGTCCAGAGAGCCGCCTTCGCCACTGGTGTTCCTCTACATCTCTACGCATTTCACCGCGACACGTGGAATTCCGCTCTCCTCTTCTGCACTCAAGTCTCTCAGTTTCCAGTGCGTCACGGGGTTGAGCCCCGCACTTAGATACCAGACTTAAGAAACCGCCTGCGCGCGCTGTAAACACAATCGAGTTACGAGG
+
<6@CCGEGCC86CFGGGGG<C<C6ECEEFFGGGGGCFECF@B:?FCE@E,,8,<@F6CEEEF<EFDECCGCGGEGGGCFEC<F@CFGGFGAF,CFG9FAFCGE7=A@:DEDFFD6*+86=@@88BEF8=,@++@FF??F<DFFDDF6*+;18@DFB+38+3+*2;?F,9C5898>>>593>C>?F@F9>*;?DF,++*1/>.>((;740>633(*/6D)=F9(:9:)/)16-44-,;,),-(-5(6-1(((
@M00200:205:000000000-AKKM3:1:1101:29087:10671 2:N:0:1
TACTAGGGTATCTAATCCTGTTTGCTCCCCACGCTTTCGAGCCTCAGCGTCAGTAATGGACCAGTATGTCGCCTTCGCCACTGGTGTTCTTCCGAATATCTACGAATTTCACCTCTACACTCGGAGTTCCACATACCTCTTCCATACTCAAGATAGCCAGTATCAAAGGCAATTCCAAGGTTGAGCCCTGGGCTTTCACCTCTGACTAAACTATCCGCCTACGCTCCCTTTAAACCCAATAGTGTTCAGA
+
CCCCCGGGFFEGCFDEFGGGFGGGGGGGGECFFGGGGGGGGDGDFGGGGGGGGGGGGGGGGGDFGFGGGGGGGGDGGDGEGGGGGGGGGFGGGGG7CGGGGGGGGGGGGGFGGGGBFFGGGGGGG7CFGGGFFGDFGBADFGEFGFGEGFFFGGGFFGDB8DEGFFG8*6;DFEFFF9D?FF8FF?EADD+**@DGFEF@@<@5A0*18@EFFCACAF?):@FE9>BG985496:)6(5-64>?*8@5*0
@M00200:205:000000000-AKKM3:1:1101:27207:10694 2:N:0:1
TACTAGGGTATCTAATCCTGTTTGCTCCCCACGCTTTCGAGCCTCAGTGTCAGTTACAGGCCAGAGAGCCGCTTTCGCCACCGGTGTTCCTCCATATATCTACGCATTTCACCGCTACACATGGAATTCCACTCTCCTCTCCTGCACTCAAGTCTACCAGTTTCCAATGCATACAATGGTTGAGCCACTGCCTTTTACACCAGACTTAATAAACCACCTGCGCTCGCTTTACACCCAATAGTGTTC
+
CCCCCGGGFGGGGGGGGGGGGGGGGGGGGGGGGGGGDGEGGEGGGF@FGGGGGGGGGGDFDGGGGGGGGGGGGGGGGGGGGGGG@FGGGGGGGGGGGFCFGGAFCEGGGGGGGEGFGGDFGAE@EEDFFDFFF839A9DEFFAFGDDDGFGDFDFFFGC?=?EGEFGGFFBEFFFF?@6BFE6DBGGFF?FFFFGGF=FEFFF5=87A5AEE5C6E8CA)@:4*)49/@D*8CF2/*600@?C9<8
@M00200:205:000000000-AKKM3:1:1101:13912:10708 2:N:0:1
TACTAGGGTATCTAATCCTGTTTGCTCCCCTAGCTTTCGCGCCTGAGCGTCAGGACAGACCCAGAGAGCCGCCTTCGCCACCGGTGTTCCTCCCGATATCTGCGCATTTCACCGCTACACCGGGAATTCCACTCTCCCCTGTCTGCCTCGAGTCCGCCAGTATCGAATGCAGGCCCGGGGTTGAGCCCCGGGTTTTCACACCCGACTTAACGAACCGCCTACGCGCCCTTTACACCCAATAGTGTTCAGCT
+
CCCCCGGGGGGGGCGGGGGGGGGGGGGGGGGGGGAFGGGEGGGGC<F8FGGGGGGGFGG@FGGGGGGDGGGGGGGGGGGGG<EGEDGGGGGGGEGGGDGGGGGGGGGGGGGG9EGFGG8FGE7@EEGEGGGCDD88F9CDF3=EEDFEGB6@DFGEEDG5DGFGFF7?5DFEF)0<@E45CE56AF;?>D75)=5>FCGFE?@96;9;E<9:06EE,7BF<B:>(:)1)24>DB<:?:?7?).))6)2<4)
@M00200:205:000000000-AKKM3:1:1101:14934:10712 2:N:0:1
TACTGGGGTATCTAATCCCGTTTGCTCCCCTAGCTTTCGCGCCTCAGCGTCAGTGTCGGTCCAGGAAGCCGCCTTCGCCACCGGTGTTCCTCCGGATATCTACGCATTTCACCGCTACACCCGGAATTCCGCTTCCCTCTCCCGAACTCAAGCCTTCCAGTTTCCCGTGCAGTTCCCCAGTTGAGCCGAGGGATTTCACACGGAACTTAAAAGACCGCCTACGCGCCCTTTATGCCCAGTAGTGTTCAGA
+
CCCCCGGGGGGGGGGGGFGGGGGGGGGGGGGGGGGGGGGGGEGGDGGGGGGGGGGGGGGGGGGGGGGGGGGGGGGGGGGGGGGGGGGGGGGGGGGGGGGGGGGGGGEFGGGGGEGFGGGGGGGGGGGGGGGGGEGFGBGFFGGFGFGFGFGGGGGFFGGFFGCFEFGGFG>EBEFFFFGEGFGGFGGFFG=?AGGFCCEEFBF;DFF3<>EFFFGGBGFF@1:5>E3>77:<<AF2;,44<A>BBDA>9<
@M00200:205:000000000-AKKM3:1:1101:12298:10763 2:N:0:1
TACTAGGGTATCTAATCCTGTTTGCTCCCCACGCTTTCGCGCCTCAGCGTCAGTTACAGTCCAGAGAGCCGCCTTCGCCACTGGTGTTCCTCCACATCTCTACGCATTTCACCGCTACACGTGGAATTCCGCTCTCCTCTTCTGCACTCAAGTCTCCCAGTTTCCAGTGCGTCACGGGGTTGAGCCCCGCACTTAGACACCAGACTTAAGAAACCGCCTGCGCGCGCTTTAAGCCCAGTAGTGTTC
+
CCCCCGGGGGGGGGGGGGGGGGGGGGGGGGGGGGGGGGGGGGGGGGGGGGGGGGGGGGGGGGGGGGGGGGGGGGGGGGGGGGGGGGGGGGGGGGGGGGGGGGGGGGGGGGGGGGGFGGGGGGFGFGGGGGGGGGGGGFGFFGGFGFGFGF=FGGCFFGGFGGEFEFGGFGEDEAAED>CBCGGCFFGEFG5AE?F7FBFFDD==9094>4>CBFGC0C)61408688)9C4AAD>?C4:A44:>9>
@M00200:205:000000000-AKKM3:1:1101:28394:10824 2:N:0:1
TACCGGGGTATCTAATCCTGTTTGCTCCCCACGCTTTCGCGCCTCAGCGTCAGATCCGGACCAGTGAGCCGCCTTCGCCACTGGTGTTCTTGCGAATATCTACGAATTTCACCTCTACACTCGCAGTTCCACTCACCTCTTCCGGTCTCAAGCCAAGCAGTATCGAAGGCAATTCCGTGGTTGAGCCACGGGCTTTCACCCCCGACTTAATCGGCCGCCTACGCGCCCCTTAAGCCCAGTAGTGTTC
+
CCCCCGGGGGGGGGGGGGGGGGGGGGGGGGGGGGGGGGGGGGGGGGGGGGGGGGGGGGGGGGGGGGGGGGGGGGGGGGGGGGGGGGGGGGGGGGGEGFDGGGGGGGFGGGGGGGGFGGGGGGGGDGEGGGGGGGGGGFFDDFGDEBGFGFE6DGFDF6+AFGFGDF?CAGFFFEFFFFGFGF>>AFGFFDC?BGGGFCCEDFFFFFBD9C56(8EE@GEFFFFFFGFG)9(5-6)5;:0()6:2.).
@M00200:205:000000000-AKKM3:1:1101:9488:10837 2:N:0:1
TACTAGGGTATCTAATCCTGTTTGCTCCCCACGCTTTCGCGTCTCAGCGTCAGTATCGGTCCAGGAAGCCGCCTTCGCCACTGGTGTTCCTTCGAATATCTACGGATTTCACCCCTACACTCGAAATTCCACTTCCCTCTCCCGTACTCAAGTTTGCCAGTTTCCAATGCACTTCCCAGGTTGAGCCCGGGGCTTTCACATCAGACTTAACTAACCGCCTACACGCGCTTTAAACCCAATCGTGTTC
+
CCCCCGGGGGGGGGGGGGGGGGGGGGGGGGGGGGGGGGGGGGGGGGGGGGGGGGGGGGGGGGGGGGGGGGGGGGGGGGGGGGGGFGGGGGGGGGGGGGGGGFGGG,?@FGGGGFGFGGGGGGGG8CEGGGGGGGGCDFGDFGGFGFGFGBEGFEFFFGCFGCEGEFEFFGF=FFFFFFDFEEGG6FC?>DEFEEGGFFFEFEFEFFFFC=AEEEFGFGE2((.2/8)2):?EC9ADC2(6((/(4()
@M00200:205:000000000-AKKM3:1:1101:8043:10855 2:N:0:1
TACCAGGGTATCTAATCCTGTTTGCTCCCCACGCTTTCGAGCCTCAGCGTCAGTAATGGACCAGTATGTCGCCTTCGCCACTGGTGTTCTTCCGAATATCTACGAATTTCACCTCTACACTCGGAGTTCCACATACCTCTTCCATACTCAAGATAGCCAGTATCAAAGGCAATTCCAAGGTTGAGCCCTGGGCTTTCACCTCTGACTAAACTATCCGCCTACGCTCCCTTTATACCCAGTAGTGTTCAGA
+
CCCCCGGGGGGGGGGGGGGGGGGGGGGGGGGGGGGGGGGGGGGGGGGGGGGGGGGGGGGGGGGGGGGGGGGGGGGGGGGGGGGGGGGGGGGGGD:CGGGGGGGGGGGGGGGGGFGFGGGGGGFCFGGGGGGGGGGGGFG=B=EFGFGEDFGCGGGFFGGFGGEGFFGGFGF=FFFBFFG?B9?DFGFFFG6?DFGGFEGE@FFFFFEFEFF76>ED9DE>>559@EEGCFF4A**2>*(.84@EE*99**
@M00200:205:000000000-AKKM3:1:1101:28159:10860 2:N:0:1
TACCGGGGTATCTAATCCCGTTTGCTACCCACGCTTTCGAGCCTCAGTGTCAGTTACAGTCCAGAGAGCCGCTTTCGCCACCGGTGTTCCTCCATATATCTACGCATTTCACCGCTACACATGGAATTCCACTCTCCTCTACTGCACTCAAGTCTAACAGTTTCCAATGCACACAATGGTTGAGCCACTGCCTTTTACATCAGACTTATTAAACCACCTGCGCTCGCTTTATACCCAGTAGTGTTC
+
CCCCCGGGGGGGGGGGGGGGGGGGGGGGGGGGGGGGFGGGGGGGGGGGGGGGGGGGGGGGGGGGGGGGGGGGGGGGGGGGGGGGFGFGGGGGGGGGGGGFGGFGGGGGGGGGGGGDGGGEGGGFGFFGGFGGFGGDGFGFFGGFGFGFGFDDFGGCDGFFF=;FEFGGFCDDDDFFFFFFFGCGF?GFFGFFAFGGFFGFFEE5>C;AEECECF?:BGF@DF=@A=?5FCF485134(8*/@;CC5
@M00200:205:000000000-AKKM3:1:1101:22012:10862 2:N:0:1
TACTAGGGTATCTAATCCTGTTTGCTCCCCACGCTTTCGTGCATGAGCGTCAGTGTTGGCCCAGAGTGCCGCCTTCGCCACCGGTGTTCCTCCTGATATCTGCGCATTTCACCGCTACACCAGGAATTCCGTTCTCCCCTGAATACCTCTAGTCTGCCCGTATCGGAAGCAAGCGCCGTGTTAAGCACGGCGTTTTCACTCCCGACGCGACAAACCGCCTACGAGCCCTTTATACCCAATAGTGTTCAGAC
+
CCCCCGGGGGGGGGGGGGGGGGGGGGGGGGGGGGGGGGGGGGGFGEGGGGGGGGGGGGGGGGGGGFGGGGGDGGGGGGGGGGGGG7::FFGGGGGGGGGGGGFGGEGGGGGGGDGFGGGGGGGGGGGGGGFFGGGGGFEFFGGFGFGFGFDFGG@DFGFFEGFFAEGCEGFEFCEBBFDDCGGFFGGFFDEBD7?CFFG?=FBFDFFFFFFFF1B:2CBF?<?BFGBF9C2)6:9AG?077<A<6:AA2-,
@M00200:205:000000000-AKKM3:1:1101:13474:10879 2:N:0:1
TACTGGGGTATCTAATCCTGTTTGCTCCCCACGCTTTCGAGCCTCAGCGTCAGTAATGGACCAGTATGTCGCCTTCGCCACTGGTGTTCTTCCGAATATCTACGAATTTCACCTCTACACTCGGAGTTCCACATACCTCTTCCATACTCAAGATAGCCAGTATCAAAGGCAATTCCAAGGTTGAGCCCTGGGCTTTCACCTCTGACTAAACTATCCGCCTACGCTCTCTTTACACCCAGTAGTGTTC
+
CCCCCGGGGGGGGGGGGGGGGGGGGGGGGGGGGGGGGGGGGGGGGGGGGGGGGGGGGGGGGGGGGGGGGGGGGGGGGGGGGGGGGGGGGGFGGGGFGGGGGGGGGGGGGGGGGGGFGGGGGGGDCGCFGGEFGGGEGF8DFGGFGFGFGFGGDDGFF8=F?8*CDFGFFGF5DEFFFFGFGADFF8ADFDCFFFFGFAF@EDFFFF@7*)0;CCCG=FD5A=ABDE*;;+9EEE=>E@9.6?E29CE
@M00200:205:000000000-AKKM3:1:1101:19094:10891 2:N:0:1
TACGGGGGTATCTAATCCTGTTCGCTCCCCACACTTTCGCTCCTCAGCGTCAGGTAATGCCCAGAGAACCGCCTTCGCCACCGGTGTTCCTCCTGATATCTGCGCATTTCACCGCTACACCAGGAATTCCGTTCTCCCCTGCATACCTCTAGTCTGCCCGTATCGAAAGCAAGCGCCGTGTTAAGCACGGCGTTTTCACTCCCGACGCGACAAACCGCCTACGAGCACTTTATGCCCAGTAGTGTTC
+
CCCCCGGGGGGGGGGGGGGGGGGGGGGGGGGGGGGGGGGGGFGGGGGGGGGGGGGGGGGGGGGGGGGGGGGGGGGGGGGGGGGGFGGGGGGGGGGGGFGGGFFGGGGGGGGGGGGFGGGGGGGGDFGGGGGGGGGG8DGDFGGFGFGFGFCFGGGFFFFEGCCGAFDEDDFBFBFFFBCDGGG+:CGF>GGFFGGGFFGFFFFBD>F@FFFF>BGFBGF?BB6@:E3506))6<2<C8844<-44-4
@M00200:205:000000000-AKKM3:1:1101:22066:10892 2:N:0:1
TACGAGGGTATCTAATCCTGTTTGCTACCCACGCTTTCGCTCCTCAGCGTCAGTCACGGCCCAGAGCGGCGCCTTCGCCACTGGTGTTCCTCCTGATATCTGCGCATTTCACCGCTACACGTGGAATTCCGCTCTCCTCTTCTGCACTCAAGTCTCCCAGTTTCCAGTGCGTCACGGGGTTGAGCCCCGCACTTAGACACCAGACTTAAGAAACCGCCTGCGCGCGCTTTACGCCCAGTAGTGTTC
+
CCCCCGGGGGGGGGGGGGGGGGGGGGGGGGGGGGGGGGGGGGGGFGGGGGGGGGGGGGGGGGGGGGGGGGGGGGGGGGGGGGGGGDGGGGGGGGGGGGGGGGGGGGGGDGGGGGGFGGGGGGGGGFGGGGGGGGGGGFGFFGGFGFGFGFGGGGFFFFGF@FEF@FGGFF>AFFF>EFDFGGGGFGGFEGGFFCG+AAG@26;DDE34;?CE@3CEBDE@BF0<>C>C/16AB0(4*2,:A>?4)6
@M00200:205:000000000-AKKM3:1:1101:25159:10895 2:N:0:1
TACTAGGGTATCTAATCCCGTTTGCTCCCCTAGCTTTCGCGCCTCAGCGTCAAGAACAGGCCAGGAAGTCGCCTTCGCCACTGGTGTTCCTCCCGATATCTACGCATTTCACCACTACACCGGGAATTCCACTTCCCTCTCCTGCCTTCGAGTCGATCAGTATCGAATGACCCTCCCCAGTTGAGCCGGGGGCTTTCACACTCGACTTGAACGACCGCCTGAGCGCTCTTTAAGCCCAGTAGTGTTC
+
CCCCCGGGGGGGGGGGGFGGGGGGGGGGGGGGGGGGGGGGGGGGGGGGGGGGGGGGGGFGGEGGGGGGGGGGGGGGGGGGGGGGGGGGGGGGEGGGGGGGGGGGGGGGFGGGGFFFGGGGGGCEGBFGGGGGGGGGGFGFFGGFGFGDGF?DGGGBAEDFGGEGFFGGFGFFAC@EFFGFFGGGFGCD>DE>BGGGB*18>FFF;BF@A<))63::6DB11((938)797::AB2(;((().-5)6<
@M00200:205:000000000-AKKM3:1:1101:28029:10907 2:N:0:1
TACACGGGTATCTAATCCTGTTTGCTCCCCACGCTTTCGAGCCTCAGCGTCAGTAATGGACCAGTATGTCGCCTTCGCCACTGGTGTTCTTCCGAATATCTACGAATTTCACCTCTACACTCGGAGTTCCACATACCTCTTCCATACTCAAGATAGCCAGTATCAAAGGCAATTCCAAGGTTGAGCCCTGGGCTTTCACCTCTGACTAAACTATCCGCCTACGCTCCCTTTAAACCCAGTAGTGTTCAGA
+
CCCCCGGGGGGGGGGGGGGGCGGGGGGGGGGGGGGGGGGGGGGGGGGGGGGGGGGGGGGFGGGGGGGGGGGGGGGGGGGEGGGGGGGGGGGGGGGGGGGFGGGGGGFFGGGGGGGFGGGGGF>EGGGGGGGGGGGG?FCDFGGFGFFB?FGGGGGFFFGFDGBGFFGGFGFDFEDFFFGFGDGGFDD?FDGFFGGGFFGFEFFFECFFBFEFFEEF=FEA@49@@C9C9CB*8@53B@B@>C<E?CFFFE
@M00200:205:000000000-AKKM3:1:1101:9685:10912 2:N:0:1
TACGGGGGTATCTAATCCTGTTCGCTCCCCACACTTTCGCTCCTCAGCGTCAGGTAATGCCCAGAGAACCGCCTTCGCCACCGGTGTTCCTCCTGATATCTGCGCATTTCACCGCTACACCAGGAATTCCGTTCTCCCCTGCATACCTCCAGTCTGCCCGTATCGAAAGCAAGCCAGGTGTTAAGCACCTGGTTTTCACTCCCGACGCGACAAACCGCCTACGAGCCCTTTACACCCAATAGTGTTC
+
CCCCCGGGGGGGGGFGGGGGGGGGGGGGGGGGFGGGGGGGGGGGGGGGGGGGEGGGGGGGGGGFGGGGGGGGGGGGGGGGGGGGGGGGGGFFGGGAAEFGGGGGGGGGGGGGG>GFGGGGGGGGFGFFGGGGGGGGGBGDFFGFGFGFGFGFCGGFFFC?CD@GF>F>EGFFFFFFF?CFFC+@CCCFFCC46:?FFFFEE7>=217>9BFFF8CC9D>6B:1.3:5FF4))66>081:<:A<<A5<
@M00200:205:000000000-AKKM3:1:1101:14845:10914 2:N:0:1
TACTGGGGTATCTAATCCTGTTCGCTCCCCCAGCTTTCGCTCATCAGCGTCAGGTACGGCCCAGGATCCCGCCTTCGCCACCGGTGTTCCTCCTGATATCTGCGCATTTCACCGCTACACCAGGAATTCCAGATCCCCCTACCGACCTCTAGCGATGCAGTATCGAACGACATCCCAGGGTTGAGCCCTGGACTTTTACGTCCGACTTGCAAAGCCACCTACGAGCCCTTTATGCCCAATAGTGTTC
+
CCCCCGGGGGGGGGGGGGGGGGGGGGGGGGGGGGGGGGGGGGGGGGGGGGGGGGGGGGGGGGGGGGGGGGGGGGGGGGGGGGGGEG@FGGGGGGGFDGGGGGGGGGGGGGGGGGGFGGGGGGGGG@FFGGGGFGGFFFGBFGGFGFGFFFGFGGGFFGGFGGEGFFGGFGEA>CFFFFG>FGGG4EGFFGCFF?EFFCEFFF==>9>DFF;?CEGG@GFFFFFD0C3C5C?<<:2>FDF:7ADFFFF
@M00200:205:000000000-AKKM3:1:1101:20395:10927 2:N:0:1
TACTGGGGTATCTAATCCTGTTTGCTCCCCACGCTTTCGCGCCTCAGCGTCAGAACCGGACCAGACAGCCGCCTTCGCCACTGGTGTTCTTGCGAATATCTACGAATTTCACCTCTACACTCGCAGTTCCGCTGTCCTCTTCCGGTCTCAAGCCAACCAGTATCGAAGGCAATTCTGTGGTTGAGCCACAGGCTTTCACCCCCGACTTAATCGGCCGCCTACGCGCCCTTTACGCCCAGTAGTGTTC
+
CCCCCGGGGGGGGGGGGGGGGGGGGGGGGGGGGGGGGGGGGGGGGGGGGGGGGGGGGGGEGGGGGGGGGGGGGGGGGGGGGGGGGGGGGGGGGGGGGGGGGGGGGFGGGGGGGFFFGDCGGGGGGEGGGGGGGGGGGF9EFGFFGEGFGFGGGGGFFGGFGGCFAFFGBG>@FE>FFFGFGFGG*DFFFGGFFFGGFFGF=>FF@>F0)9?EDFGGBDADF8:89CEG9>?<4(40?:052<)(654
@M00200:205:000000000-AKKM3:1:1101:9135:10928 2:N:0:1
TACACGGGTATCTAATCCCGTTTGCTCCCCTGGCTTTCGCGCCTCAGCGTCAATACCGGTCCAGGATGCCGCCTTCGCCACCGGTGTTCCTCCAGATATCTACGCATTTCACCGCTACACCTGGAATTCCACATCCCTCTCCCGGATTCAAGCCTTCCAGTCTCAGACGCAGTTCCCCGGTTGAGCCGAGGGATTTCACGTCTGACTTAGAAGGCCGCCTACGCGCCCTTTACACCCAATCGTGTTC
+
CCCCCGGGGGGGGGGGGGGGGGGGGGGGGGGGGGGGGGGGCGGGGGGGGGGDGGGGGGGGGGGGGFGGFGGGGGGGGGGGGGGGGDGGGGGGGGFGGGGGGCGGGGDGGGGGGGG>DFFGGGGGGCFGGDFGGGGFGFGF6DGFG>=5DFGDGGGFFGG7DGEFEFGGFGEFFFFFFFG>FECF>CGFE4EDFCFFAFFB@;3;CCA<6;466;F57<>6@@;5;=ED9F?BF4<2C431(4:BF74
@M00200:205:000000000-AKKM3:1:1101:21556:10949 2:N:0:1
TACCAGGGTCTCTAATCCTGTTTGCTCCCCACGCTTTCGAGCCTCAGCGTCAGTAATGGACCAGTATGTCGCCTTCGCCACTGGTGTTCTTCCGAATATCTACGAATTTCACCTCTACACTCGGAGTTCCACATACCTCTTCCATACTCAAGATAGCCAGTATCAAAGGCAATTCCAAGGTTGAGCCCTGGGCTTTCACCTCTGACTAAACTATCCGCCTACGCTCCCTTTACACCCAATCGTGTTC
+
CCCCCGGGGGGGGGGGGGGGGGGGGGGGGGGGGGGGGGGGGGGGGGGGGGGGGGGGGGGGGGGGGGGGGGGGGGGGGGGGGGGGGGGGGGGGGGGGGGFGGGGGGGGGGGGGGGGFGGGFGGGGGGGGGGGGGGGEGFGFFGGFGFG<DFCGDDF?DECFFGFGEFGGFGFD5DFFFFG5DACDFGFFFF@FF?FGAEFFFFEFFEAE*8CECCFF5DDADFAEFGDFGGFFFFE)4922(55>@3C
@M00200:205:000000000-AKKM3:1:1101:22258:10956 2:N:0:1
TACCAGGGTATCTAATCCTGTTCGCTCCCCACACTTTCGCTCCTCAGCGTCAGGTCATTCCCAGAGAACCGCCTTCGCCACCGGTGTTCCTCCTGATATCTGCGCATTTCACCGCTACACCAGGAATTCCGTTCTCCCCTGAATACCTCTAGTCTGCCCGTATCGAAAGCAAGCCAGGTGTTAAGCACCTGGTTTTCACTCCCGACGCGACAAACCGCCTACGAGCCCTTTAAGCCCAGTAGTGTTC
+
CCCCCGGGGGGGGFGGGGGGGGGGGGGGGGGGGGGGGGGGGFGGGGGGGGGGGGGGGGGGGGGGGGGGGGGGGGGGGGGGGFGGGGGGGGGGGGGGGGGGGGGGGGGGGGGGGGGDGGGGGGGGGGGGGGGFGGGGGBEDFGGFFFGFGFGGEGGFFFGFGGDDAFGE?@A@FF?FACFAFGGGFGGFFGGFFACCCEGE=B499):2>@@B>@GG>GF;?@<5?GFGCD?D44A:F(44<247<)-
@M00200:205:000000000-AKKM3:1:1101:18716:10956 2:N:0:1
TACCGGGGTATCTAATCCTGTTCGCTCCCCACACTTTCGCTCCTCAGCGTCAGGATATTCCCAGAGAACCGCCTTCGCCACCGGTGTTCCTCCTGATATCTGCGCATTTCACCGCTACACCAGGAATTCCGTTCTCCCCTGAATACCTCTAGTCTGCCCGTATCGGAAGCAAGCCAGGTGTTAAGCACCTGGTTTTCACTCCCGACGCGACAAACCGCCTACGAGCCCTTTATACCCAGTAGTGTTC
+
CCCCCGGGGGGGGGGGGGGGGGGGGGGGGGFGGGGGGGGGGGGGGGGGGGGGGGGGGFGFGGGGGGGGGGGGGEGGGGDGGGGGGGFGGGGGGGGFGGGGGGGGDGGGGGFGGGGEGGGGGGGGGGGFGGDAFGGGGFGFFGE?GF?=GFGGGGGFFGGEGDFGFFGD>EFEA>5?AF7ADEGGFFGFA?69?FGG>*2<BBBB=929>0;@B@F89DE@D@05,8BFF44<:AAB6)3(5<4:<6A
@M00200:205:000000000-AKKM3:1:1101:3951:11005 2:N:0:1
TACGGGGGTATCTAATCCTGTTTGCTCCCCACGCTTTCGCGCCTCAGCGTCAGAACCGGACCAGACAGCCGCCTTCGCCACTGGTGTTCTTGCGAATATCTACGAATTTCACCTCTACACTCGCAGTTCCGCTGTCCTCTTCCGGTCTCAAGCCAACCAGTATCGAAGGCAATTCTGTGGTTGAGCCACAGGCTTTCACCCCCGACTTAATCGGCCGCCTACGCGCCCTTTACACCCAGTAGTGTTCAGAC
+
CCCCCGGGGGFGGFGGGGGGGGGGGGGGGGGGGGEGGGGGGGGGGGGGGGGEGGGGGGGGGGGGGGGGGGGGGDGGGGGFGGFGFGGGGGGGGGGGGGGGGGGDG8AFEGCFFGGFGGGGGGGGFECDFGEGGGGGGFGFFFGFGFGFGFGGGGGFFGGFG><F=4C8BGF=FFAFFFGAFFG?48FFFF5A?CFD;<CA(:@9BFF0;C?C1(*115>:<?:3(2>DCF?AA4<(:46BA<)(-.<2<))
@M00200:205:000000000-AKKM3:1:1101:25599:11013 2:N:0:1
TACAGGGGTATCTAATCCTGTTTGCTCCCCACGCTTTCGAGCCTCAGCGTCAGTAATGGACCAGTATGTCGCCTTCGCCACTGGTGTTCTTCCGAATATCTACGAATTTCACCTCTACACTCGGAGTTCCACATACCTCTTCCATACTCAAGATAGCCAGTATCAAAGGCAATTCCAAGGTTGAGCCCTGGGCTTTCACCTCTGACTAAACTATCCGCCTACGCTCCCTTTAAACCCAATAGTGTTC
+
CCCCCGGGGGGGGGGGGGGGGGGGGGGGGGGGGGGGGGGGGGGGGGGGGGGGGGGGGGGGGGGGGGGGGGFGGGGGGDGGGGGGGGGGGGGGGGGGGGGGDEGGG8FGGGFGGGGFGGGGGGGD7CEFCGGGGFGF?DGFFGGFGFGCGF8DFDGFFFGB,@CFE+=DFGBDFEF+;DGFGGG69=85DF8FDFFG5CFC@BFBEECEB):EEFG@=C?==C=@@GBF7:):A46>7@5(.>CCE*8
@M00200:205:000000000-AKKM3:1:1101:3562:11027 2:N:0:1
TACCGGGGTATCTAATCCTGTTCGCTCCCCACGCTTTCGCTCCTCAGCGTCAGTACCGGCCCAGAGTGCCGCCTTCGCCACCGGTGTTCCTCCTGATATCTGCGCATTTCACCGCTACACCAGGAATTCCGCACTCCCCTACCGGACTCGAGTCATGGCAGTAACGAGTGGCGTCTCTGGGTTGAGCCCAGAGTTTTCACACCCGACTTGCCAAACCGCCTACGAGCCCCTTAAACCCAATAGTGTTCAGG
+
CCCCCGGGFGGGGGGGGGGGGGGGGGGGGGGCFGGGGGGGGGGGGGGFGGGGGGFGGGGGGGGGGGFGGGGGGGGGGGGGGFGGGGGGGGGGGGGGCFFGGGGGGC@:DFFFFGGEGGFGGFGGFFF8DC==DECFFFGFF@=AGFDBGFGGCFFFFGGFE9A+;?DGFGF=>4BBFFGFGFGGFGGFFFCA;@C;=619<3(,34,(33;;4=8*(/048:BD?8<)1*,432:>*,-324)6)-6942)
@M00200:205:000000000-AKKM3:1:1101:13285:11071 2:N:0:1
TACTCGGGTATCTAATCCTGTTTGCTCCCCACGCTTTCGAGCCTCAGCGTCAGTAATGAGCCAGTGTGTCGCCTTCGCCACTGGTGTTCTTCCGAATATCTACGAATTTCACCTCTACACTCGGAGTTCCACACACCTCTCTCATACTCAAGACACCCAGTATCAAAGGCAATTCCGAGGTTGAGCCCCGGGATTTCACCCCTGACTTAAATGTCCGCCTACGCTCCCTTTACACCCAATCGTGTTC
+
CCCCCGGGGGGGGGGGGGGGGGGGGGGGGGGGGGGGGGGGGGGGGGGGGGGGGGGGGGGGGGGGGGGGGGGGGGGGGGGGGGGGGGGGGGGGGGDEGGGGGGGGGGGGGGGGGGGFGGGGCFFE7BEGGGGGGGGGDFGFFGGFGFGF?7DDFFGFFGG5DFEGFFGDDCFDFECFB>CDEFGGFGFFDGG5BG7CFEFED=29BE;6C64AEAFF@GFD5=@:9E>DGD8<CFE(=;63(6=16()
@M00200:205:000000000-AKKM3:1:1101:23386:11118 2:N:0:1
TACTGGGGTATCTAATCCTGTTTGCTCCCCACGCTTTCGAGCCTCAGCGTCAGTAATGGACCAGTATGTCGCCTTCGCCACTGGTGTTCTTCCGAATATCTACGAATTTCACCTCTACACTCGGAGTTCCACATACCTCTTCCATACTCAAGATAGCCAGTATCAAAGGCAATTCCAAGGTTGAGCCCTGGGCTTTCACCTCTGACTAAACTATCCGCCTACGCTCCCTTTACACCCATTAGTGTTC
+
CCCCCGGGGGGGGGGGGGGGGGGGGGGGGGGGGGGGGGGGGGGGGGGGGGGGGGGGGGGGGGGGGGGGGGGGGGGGGGGGGGGGGGGGGGGGGGGGGGGGGGGGGGGGGFFGGGGFGGGGGGGEGGGCFGGGGGGGGFGEFFGFGFF9?9@DGF?DF8668=DFEFFFFCB=?DBFFFF?FG+6*@F?FDGFF=7FFFGBEB=CFF<@C@EEEFFF)0:5>C>>7CEGCFF6;EBBE((*94@EF?C
@M00200:205:000000000-AKKM3:1:1101:5086:11156 2:N:0:1
TACTCGGGTATCTAATCCTGTTTGCTCCCCACGCTTTCGAGCCTCAGCGTCAGTAATGGACCAGTATGTCGCCTTCGCCACTGGTGTTCTTCCGAATATCTACGAATTTCACCTCTACACTCGGAGTTCCACATACCTCTTCCATACTCAAGATAGCCAGTATCAATGGCAATTCCAAGGTTGAGCCCTGGGCTTTCACCTCTGACTAAACTATCCGCCTACGCTCCCTTTAAACCCAGTAGTGTTC
+
CCCCCGGGGGGGGGGGGGGGGGGGGGGGGGGGGGGGGGGGGGGGGGGGGGGGGGGFGGFGG8@FGGGGGGGGGGGGGGGGGGGGGGFGGFGGFD7FEDGGGGGGEGGFGGGGGGGFFGGF9@FCECGCFDAFFGGFF?CEFGGFFFGDFFCF9DFDFFGFFDFCFF+=989*;89DDF8DFF?+0@FF?=F?FFGGFFF0*)*0:A*3*:5***758?EF5@FFDG>F@CB46*74B@BFFC?(/**
@M00200:205:000000000-AKKM3:1:1101:27627:11181 2:N:0:1
TACACGGGTATCTAATCCCGTTTGCTCCCCACGCTTTCGCGCCTCAGCGTCAGTCACCGTCCAGAAGGCCGCCTTCGCCACCGGTGTTCCTCCCGATCTCTACACATTTCACCGCTACACCGGGAATTCCACCTTCCTCTCCGGGACTCAAGAGAAGCAGTTTCGGGCGCCGTTCCTCGGTTGAGCCGAGGGATTTCACACCCGACTTGCCTCCCCGCCTACGCTCCCTTTAAACCCAATAGTGTTC
+
CCCCCGGGGGGGGGGGGGGGGGGGGGGGGGGGGGGGGGGGGGGGGGGGGGGGGGGGGGGGGGGGGGGGGGGGGGGGGGGGGGGGGGGGGGGGFGGEFGGGEFFGGGGGGGGGGGGBGFGGGGGGGGFGGGAFFGF8DFGFFFGDGFG@GFGGGGGAFGGFFCCFA5DGBEEBEDFFFFGFGGGGAEGE:<=D)=FGFE7?E@BBBFFFBFFFFFGGFGFFFFFB(2>C9*8496>?GF(3:<AF9)<
@M00200:205:000000000-AKKM3:1:1101:6830:11203 2:N:0:1
TACTGGGGTATCTAATCCTGTTTGCTCCCCACGCTTTCGAGCCTCAGCGTCAGTAATGGACCAGTATGTCGCCTTCGCCACTGGTGTTCTTCCGAATATCTACGAATTTCACCTCTACACTCGGAGTTCCACATACCTCTTCCATACTCAAGATAGCCAGTATCAAAGGCAATTCCAAGGTTGAGCCCTGGGCTTTCACCTCTGACTAAACTATCCGCCTACGCTCCCTTTAAACCCAATAGTGTCC
+
CCCCCGGGGGGGGGGGGGGGGGGGGGGGGGGGGGGGGGGGGGGGGFGGGCFGGGGGGGGGGGGGGGGGGGGGGGGGGGGGGGGGGGGGGGGGGEGGGFCGCGGGGGGCFFCFFGGFFFFGFGCGDGGGGGGGGGGDGFGFFGGFF?C7?DGCFFFFB8+6DBDDEFCFDFFFFEFBFFGFFFGGFDGFFGGFFFFGFEFEFC85=:8>5CFFFFFF)3@ADF)3/=9D98>;*:657(533CE5**1
@M00200:205:000000000-AKKM3:1:1101:18398:11204 2:N:0:1
TACAGGGGTATCTAATCCGGTTCGCTCCCCCAGCTTTCGCGTCTCAGCGTCAGGGATGGCCCAGGTGACCGCCTTCGCCACTGGCGTTCCTCCCGATATCTACGCATTTCACCGCTCCACCGGGAATTCCATCACCCTCTACCACCCTCAAGCCCGCCAGTATCCCGCGGCGTTCTCCGGTTGAGCCGGAGGATTTCACACGAGACTTAACGGACCGCCTGCACGCGCTTTACACCCAATAGTGTTC
+
CCCCCGGGGGGGGGGGGGGFGGGGGGGGGGGGGGGGGGGGGGGGGGGGGGGGGGGGGGGGGGGGGGGGGGGCGGGGGGGGGGGGGGGGGGGGGGGGGGGGGGGGGGGGGGGGGGGFG7DFGGGGGGGGGGGGGGGGGFGFFGGFGFGDGF?DFGGFFGGFEF@GFFGGEGBBF@F>FFGFGGGCAFEFEGGD@GFDFFGAFF9F917A)6>F6:CE0C>???BF?:>D37:29A<?GFFB726:<4:
@M00200:205:000000000-AKKM3:1:1101:22312:11208 2:N:0:1
TACAAGGGTATCTAATCCTGTTTGCTCCCCACGCTTTCGAGCCTCAGCGTCAGTAATGGACCAGTATGTCGCCTTCGCCACTGGTGTTCTTCCGAATATCTACGAATTTCACCTCTACACTCGGAGTTCCACATACCTCTTCCATACTCAAGATAGCCAGTATCAAAGGCAATTCCAAGGTTGAGCCCTGGGCTTTCACCTCTGACTAAACTATCCGCCTACGCTCCCTTTAAACCCAATAGTGTTC
+
CCCCCGGGFGGGGGGGGGGGGGGGGGGGGGGGGGGGGGGGGGGGGGGGGGEGGGGGGGGGGGGGGGGGGGGGGGGGGGGGGGGGGGGGGGGGGGGGGGGGFFGGGGGGGGGCDFFFGGGFGGGGCEGGGFFGGFGFGFCDFFGFGFGFGFDDFGGFFGGFGGFGFFGGFGFDFFFFFFGFFEF66E8?FFGFBDGFFFGEE@@EFFFF8CFEFFGF=5?=DCD>AEBGG>=CEEFDC=B@)*95@<C
@M00200:205:000000000-AKKM3:1:1101:19148:11224 2:N:0:1
TACTAGGGTATCTAATCCGGTTTGCTCCCCACGCTTTCGCTCCTCAGCGTCAGGATAGGCCCAGAAAGCCGCCTTCGCCACTGGTGTTCCTCCCGATATCTACGCATTTCACCGCTACACCGGGAATTCCGCTTTCCTCTGCCCACCTCTAGCTCGCCAGTTTCCGCTGGCCCCTCCCAGTTGAGCCGGGAGATTTCACACCGGCCTTAACGAACCGCCTACAAGCCCTTTACACCCAGTAGTGTTC
+
CCCCCGGGGGGGGGGGGGGGGGGGFGGGGGGGGGGGGGEEEGGGGGGGGGGGGGFGGGGGFCFFGFGGGFGGGGGGGGGGGGGFEGGGGGGGFEGGGGGDGFEGGEGGGGGGGGGFGEFGGGDGGGFGGGGGGDFDGFFEFF8;?BGDGFGDDFGEEGGF68CFE**@*@553=FEFEGFFG8+9AC*68CB4?FCFFD).3(((,,67>3;;1BC(10((3062@FF773)::<,:2,46><7:44
@M00200:205:000000000-AKKM3:1:1101:13448:11233 2:N:0:1
TACCCGGGTATCTAATCCTGTTTGCTCCCCACGCTTTCGAGCCTCAGCGTCAGTAATGGACCAGTATGTCGCCTTCGCCACTGGTGTTCTTCCGAATATCTACGAATTTCACCTCTACACTCGGAGTTCCACATACCTCTTCCATACTCAAGATAGCCAGTATCAAAGGCAATTCCAAGGTTGAGCCCTGGGCTTTCACCTCTGACTAAACTATCCGCCTACGCTCCCTTTATGCCCAGTAGTGTTC
+
CCCCCGGGGGGGGGGGGGGGGGGGGGGGGGGGGGGGGGGGGGGGGFGGGGGGGGGGGGGGGGGGGGGGGGGGGGGGGGGGGGGGEGGGGGGGGGGGGGGGGGGGGFFGGGGFGGGFGGGGGGGGGGGGGGGGGGGGGFGFFGGFGFGFGFCCFGFFBD6DFGBGFFGGBC9DFEF79DF5FA?DFFGFFGFFFGGG8CGEEBFB7C**:@EE@=FE9F55@F2A=CEGFG3@EFFEEE5(/9>398C
@M00200:205:000000000-AKKM3:1:1101:28560:11233 2:N:0:1
TACGAGGGTATCTAATCCTGTTTGCTCCCCACGCTTTCGAGCCTCAGCGTCAGTAATGGACCAGTATGTCGCCTTCGCCACTGGTGTTCTTCCGAATATCTACGAATTTCACCTCTACACTCGGAGTTCCACATACCTCTTCCATACTCAAGATAGCCAGTATCAAAGGCAATTCCAAGGTTGAGCTCTGGGCTTTCACCTCTGACTAAACTATCCGCCTACGCTCCCTTTATACCCAATAGTGCTCAGCT
+
CCCCCGGGGGGGGGGGGGGGGGAFGGGGGGGGGGGGGGGGFGGGGGGGGGGGGGGGGGDCECFGGGGGGGGGGGGGGGGGGGGGGGFGGGADFEGGGDFGGGGGGGGGGGGGGGGFGFFGGGFDCGGGGGGFGFFGGFGFFFGFGFFEGFG6D6=9@FFDFGFGC?=ADFFF6=FFFFFFGC+?*@,;FDFFFFFFFFF@@CFE@CEC58CE57@D5C?=A=>B=EFGGGBEEC67<EB(7*8**/*05.*
@M00200:205:000000000-AKKM3:1:1101:8577:11237 2:N:0:1
TACGGGGGTATCTAATCCTGTTTGCTCCCCACGCTTTCGAGCCTCAGCGTCAGTAATGGACCAGTATGTCGCCTTCGCCACTGGTGTTCTTCCGAATATCTACGAATTTCACCTCTACACTCGGAGTTCCACATACCTCTTCCATACTCAAGATAGCCAGTATCAAAGGCAATTCCAAGGTTGAGCCCTGGGCTTTCACCTCTGACTAAACTATCCGCCTACGCTCCCTTTAAACCCAATAGTGTTC
+
CCCCCGGGGGGGGGGGGGGGGGGGGGGGGGFGGGGGGGGGGFGGGGGGGGGGGFFGGGGGGGGGGGGGGGGGGGGGGGFCFGGGGGGGGGGGGFGGDGFAFGGFGGGCFGGFGGGFFFGGGGGGGGCEFGGGGDGEFFGEFFFFFD+*=B@8DGGFFC?5=B>9DDGGFFFFF@FAC?::D7CDFGGFFFF?AFGF>EC@E@67;*1>6:;<686>@CB@F@DE==?FGGFEEF<3=;;@EC5))).
@M00200:205:000000000-AKKM3:1:1101:5609:11242 2:N:0:1
TACACGGGTATCTAATCCTGTTTGCTCCCCACGCTTTCGCGCCTCACCGTCAGTTACAGTCCAGCGAGCTGCCTTCGCCACTGGTGTTCCTTCACATATCTACGCATTTCACCGCTACACGTGCCATTCCGCTGTCCTCTTCCGCATTCCAGCTCCCCAGTTTCCGGTGCATCCCGGGGCTTCGCCCCTCAATTTTACCCAAGACTTATAGTACCCCCTGCGCGCGCTTTTTACCCCGACGTGTCA
+
CCCC8FFEGGGGFFADGG<CEFGFGEGGGF<@FFFCFGGCCGGGGG,CBFG,,<CEF9,CF,6@,+@@:+BFFG;FFEGC:,BEE<,@FE,,9<F<5,@FD,,9=CGG;F,,:>CDGGDG+4,++4=DF=CE++68@<E7+@,3+9+)?+=D,2=F*@65@20=**+6*+;*43A59?0**5**:>C>*36)+,,++0,6*(7BB*0;*9/*95>+(8)4(.68:*7)//).,)4(*((((--,(.
@M00200:205:000000000-AKKM3:1:1101:4393:11248 2:N:0:1
TACGGGGGTATCTAATCCTGTTCGCTCCCCACACTTTCGCTCCTCAGCGTCAGGTCATTCCCAGAGAACCGCCTTCGCCACCGGTGTTCCTCCTGATATCTGCGCATTTCACCGCTACACCAGGAATTCCGTTCTCCCCTGAATACCTCTAGTCTGCCCGTATCGGAAGCAAGCGCCGTGTTAAGCACGGCGTTTTCACTCCCGACGCGACAAACCGCCTACGAGCCCTTTACCCCCAGTCGTGTTCCGAT
+
CCCCCGGGGGGGGGGGGGGGGGGGGGGGGGGGGGGGGGGGGGGGGGGGGGGGGGGGGGGGGGGFGG@EFFGFGGGGGGGGGGGGGGGGGGGGGGGGGGGGGGGGGGGGGGGGFGGFGGGGGGGGGFFFFGGGCGGFFFGDFFEFGFGFGBGFGGGFFGGFGCFGAFGC5FFFFFFFFFGFGGGGFCFFFDGFBGEC;CCE3;6>6696>9>690C;>DB:(4276EDG908)))((2--.)-,443))1((
@M00200:205:000000000-AKKM3:1:1101:20784:11264 2:N:0:1
TACTGGGGTATCTAATCCTGTTTGCTCCCCACGCTTTCGAGCCTCAGCGTCAGTAATGGACCAGTATGTCGCCTTCGCCACTGGTGTTCTTCCGAATATCTACGAATTTCACCTCTACACTCGGAGTTCCACATACCTCTTCCATACTCAAGATAGCCAGTATCAAAGGCAATTCCAAGGTTGAGCCCTGGGCTTTCACCTCTGACTAAACTATCCGCCTACGCTCCCTTTAAACCCAGTAGTGTTC
+
CCCCCGGGGGGGGGGGGGGGGGGGGGGGGGGGGGGGGGGGGGGGGGGGGGGGGGGGGGGGGGGGGGGGGGGGGGGGGGGGGGGGGGGGGGGGGGGGGGGGGGGGGFGGGGGGGGFFGGGGF8F7CGGGGGCFFGGG8DGFFGGFGFGFGFGFGCFDFGGFGGFGFFGGFG*:FD7D<F=5FADC5DF5?DGFF8CFFECE6):577=76580*2>@=DD5)))3)=?F>?:*8*15B@B34??.085
@M00200:205:000000000-AKKM3:1:1101:19718:11276 2:N:0:1
TACAGGGGTATCTAATCCTGTTTGCTCCCCACGCTTTCGAGCCTCAGCGTCAGTAATGGACCAGTATGTCGCCTTCGCCACTGGTGTTCTTCCGAATATCTACGAATTTCACCTCTACACTCGGAGTTCCACATACCTCTTCCATACTCAAGATAGCCAGTATCAAAGGCAATTCCAAGGTTGATCCCTGGGCTTTCACCTCTGACTAAACTATCCGCCTACGCTCCCTTTAACCCCAATAGTGTTC
+
CCCCCGGGGGGGGFGGGGGGGGGGGGGGGGGGGGGGGGGGGGGGGGGGGGGGGGGGGGGGGGGGGGGGGGGGGGGGGGGGGGGGGGGGGGGGGGGGGGGGGGGGGGGGGGGGGGGFGGGGGGFCF@EGGGGGGGGEFFFEFGFFFFGECFFFFF+?DDC?FGFGEFFGFGFFFFFFFFGDFCFF+=FFFGFDDEFGFEGE@DFE@<6C*):EEFGEDGFFFF594=BGCF):A**:C2(>)897@5C
@M00200:205:000000000-AKKM3:1:1101:5552:11279 2:N:0:1
TACAGGGGTATCTAATCCTGTTTGCTCCCCACGCTTTCGAGCCTCAGCGTCAGTAATGGACCAGTATGTCGCCTTCGCCACTGGTGTTCTTCCGAATATCTACGACTTTCACCTCTACACTCGGAGTTCCACATACCTCTTCCATACTCAAGATAGCCAGTATCAAAGGCAATTCCAAGGTTGAGCCCTGGGCTTTCACCTCTGACTAAACTATCCGCCTACGCTCCCTTTACACCCAGTAGTGTCCCGAC
+
CCCCCGGGGGGGGGGGGGGGGGGGGGGGGGGGGGGGGGGGGGGFFFGGGGGGGGGGGGGGGGGGGGGGGGFGGGGGGGGGGGGFGGEFGGGGGGGEGGGGGGGGG+?FGGFCFGGFDFGGGGGGCGBFGGGGGGGGFFGFFFGFGFFCFF@DFFGFFCDFFC;?EFFCBFB5?DF9DFG?F9D66DDAF?+:FFGGF7EC<8@8*>8<01=E5;DD95?5>=FFDGFG>:>C49>2B(8(9C4@<*/*(0(
@M00200:205:000000000-AKKM3:1:1101:23164:11279 2:N:0:1
TACAGGGGTATCTAATCCTGTTTGCTCCCCACGCTTTCGTGCATGAGCGTCAGTGTTGGCCCAGAAGGCTGCCTTCGCCATCGGTGTTCCTCCACATCTCTACGCATTTCACCGCTACACGTGGAATTCCACCTTCCTCTGCCACACTCTAGCCACGTAGTTTCGAGCGCAATTCCCAAGTTAAGCCCGGGGATTTCACACTCGACATGCGCGGCCACCTGCGCACACTTTAAACCAGTAGTGTTC
+
CCCCCGE>FGGGGFFFGGGGGGGGGGGGGGGGGGDGGGGGGGGGGGFGGGGGGGFGGGGGGGGGGGGGGGGGGGGGGGGGGGECFGGGGGGGGDGGGFFGGAFFGGGGFGGGGGGFDFFGGGGEF9=8FGEFGGG>FFGFFGGFGFDDFF89EFGDDFC?GGFGFFFDFGBF>@FFAAFAFGGF+@<?ACCEFDCGF?GFFFFFFBFF3)5@@0EC9>F13((>;EFG0:><A4A7E(62-.46))
@M00200:205:000000000-AKKM3:1:1101:13461:11299 2:N:0:1
TACAGGGGTATCTAATCCCGTTTGCTCCCCTAGCTTTCGCGCCTCAGCGTCAATGCCGGTCCAGGATGCCGCCTTCGCCACCGGTGTTCCTCCAGATATCTACGCATTTCACCGCTACACCTGGAATTCCGCATCCCTCTCCCGGATTCAAGCCCGCCAGTATCGGACGCAGTTCCCGAGTTGAGCTCGGGGATTTCACGTTCGACTTAGCGGGCCGCCTACGCGCCCTTTAAACCCAATAGTGTTCAGAC
+
CCCCCGGGGGGGGGGGGGGGGGGGGGGGGGGGGGGGGGGGGGGGGGGGGGGGGGGFGGGGGGGFGFGGGGGGGGGGGGGGGGGGGGGGGGGGGGGGGGGGGGGFGGGGCGGGGGGFDGCAEGGGGGGGGGGGDGD8DFGFFFGE69==FFG?FDFEEGGFGG@FFDGGFG*):AFFF47@C?CFFF,;?CC4)=CFAEGFF;(,/;D<EC@1>BGG;DB:(.-3,8@DDF?A24<<EF(3:-6A<<<))-)
@M00200:205:000000000-AKKM3:1:1101:7235:11302 2:N:0:1
TACGGGGGTATCTAATCCTGTTTGCTCCCCACGCTTTCGAGCCTCAGCGTCAGTAATGGACCAGTATGTCGCCTTCGCCACTGGTGTTCTTCCGAATATCTACGAATTTCACCTCTACACTCGGAGTTCCACATACCTCTTCCATACTCAAGATAGCCAGTATCAAAGGCAATTCCAAGGTTGAGCCCTGGGCTTTCACCTCTGACTAAACTATCCGCCTACGCTCCCTTTAACCCCACTAGTGTTC
+
CCCCCGGGGGGGGGGGGGGGGGGGGGGGGGGGGGGGGGGGGGGGGGGGGGGGGGGGGGGGGGGGGGGGGGGGGGGGGGGGGGGGGGGGGGGGGGGGGGGFGGGGGCCGGGFGFGGFGGGGGGGGCGGGGGGGGGGGGFGFFFGBFFGFG7DCGGGDFGGFGGFGFFGGD?*=F@FFFCC?FF6?AEFFFFF5AFGGC*<CCBFECE44:4=C@4B@7CEF(0>D?EEGCFFCF372B6(((./.67)
@M00200:205:000000000-AKKM3:1:1101:6296:11348 2:N:0:1
TACGGGGGTATCTAATCCTGTTTGCTCCCCACGCTTTCGCGCCTCAGCGTCAATTACGGGCCAGATAGCCGCCTTCGCCACTGGTGTTCTTCCCAATATCTACGAATTTCACCTCTACACTGGGAATTCCACTATCCTCTCCCGCATTCAAGCTCATCAGTATCAAGCGCAGCCCCCAGGTTGAGCCCGGGAATTTCACGCCTGACTTGATAAGCCGCCTACGCGCCCTTTAAACCCAGTAGTGTTC
+
CCCCCGGGGGGGGGGGGGGGGGGGGGGGGGGGGGGGGGGGGGGGGGGGGGGGGGGGGGGGGGGGGGFGGGGGGGGGGGGGGGGGGGGGGGGGGGGGGFGGGGGGGFGGGGGGGGGFGGGGGGGGGGGGGGGGGGGGGFGEFGFFGFGFGFGGGFFFFG?FFCEGFFGGFCFFFFFFFFGFGFGFFFGFFGG4?CFGACFDFFFFFF3CAEE<.;CFBDDD<;?B>5@D7>7AFBFFG13:26:0<:2
@M00200:205:000000000-AKKM3:1:1101:23706:11350 2:N:0:1
TACTCGGGTATCTAATCCTGTTTGCTACCCACGCTTTCGAGCCTCAGTGTCAGTTACAGTCCAGAGAGCCGCTTTCGCCACCGGTGTTCCTCCATATATCTACGCATTTCACCGCTACACATGGAATTCCACTCTCCTCTACTGCACTCAAGTCTAACAGTTTCCAATGCACACAATGGTTGAGCCACTGCCTTTTACATCAGACTTATTAAACCACCTGCGCTCGCTTTAAACCCAGTAGTGTTC
+
CCCCCGGGGGGGGGGGGGGGGGGGGGGGGGGGGGGGGGGGGGGGGGGGGGGFGGGGGGGGGGGGGGGGGGGGGGGGGGGGGGGGGGGGGGGGGGFGGGGGGGGFGGGGGGGGGGGF>FGGGGGGGGGGGGGGGGGGGFGFFGGFGFGFGFGGGFFDFGGFFGFGFFFGFGFEFFF5DDDDFGC=FCGFFGGFFGGFFFGFFE58@@70;7A*;6,@CCAEDA=9>CDDF?E*@B5=CBB4*77<55
@M00200:205:000000000-AKKM3:1:1101:9689:11355 2:N:0:1
TACTCGGGTATCTAATCCTGTTTGCTCCCCACGCTTTCGAGCCTCAGCGTCAGTAATGGACCAGTATGTCGCCTTCGCCACTGGTGTTCTTCCGAATATCTACGAATTTCACCTCTACACTCGGAGTTCCACATACCTCTTCCATACTCAAGATAGCCAGTATCAAAGGCAATTCCAAGGTTGAGCCCTGGGCTTTCACCTCTGACTAAACTATCCGCCTACGCTCCCTTTAAACCAATCGTGTTC
+
CCCCCGGGGGGGGGGGGGGGGGGGGGGGGGGGGGGGGGGGGGGGGGGGGGGGGGGGGGGGGGGGGGGGGGGGGGGGGGGGGGGGGGGGGGGGGGGGGGGGGGGGEFCCGGGGGGGFGGGGGGGCGGGGGGGGGGGGGFGFFFGFGFGFFFCFFFGFF?DFGGFGEFGGBFF);DFFFFDDFFFF*DDFDDC*DFEFA;FCEFF5CE6;85CFFFGGACDFF:554;?;*5>;*/>57-8(85(7>E
@M00200:205:000000000-AKKM3:1:1101:7129:11367 2:N:0:1
TACTAGGGTATCTAATCCCGTTTGCTCCCCTGGCTTTCGCTCCTCAGCGTCAATACCGATCCAGGATGCCGCCTTCGCCACCGGTGTTCCTCCAGATATCTACGCATTTCACCGCTACACCTGGAATTCCGCATCCCTCTCTCGGCTTCAAGCCATCCAGTCTCCCACGCAGTTCCCCGGTTAAGCCGAGGGATTTCACGTGTGCCTTAGTTGGCCGCCTACGACCCCTTTAAACACAATAGTGTTC
+
CCCCCGGGGGGGGGGGGFGGGGGEGGGGGGGGGGFGGGGGGGGGGGGGGGGEEGGGGGGGGGGGGGGGGGDGGGGGGGGGGGGGGGGGGGGGGGGGGGCFGGGGGDEGGGGFGGGEGGDFFGGEFGGGGFGEGGGGGFGFFGGBGFGFFFFGGGGFFGGFCGB?*DDC5EFFFFFFAFD><@DGAC?A>>>)?C8F=59(0872*9>;=ACEF1CC;D8(33;A(/0**2)6:6<6;,()6452464
@M00200:205:000000000-AKKM3:1:1101:23699:11384 2:N:0:1
TACAGGGGTATCTAATCCTGTTTGCTCCCCTAGCTTTCGCGCCTCAGCGTCAGTTGTGGTCCAGGAAGCCGCCTTCGCCACTGGTGTTCCTCCTGATCTCTACGCATTTCACCGCTACACCAGGAATTCCACTTCCCTCTCCCACACTCTAGCTCGACAGTTTCAACTGCAGGCCTCGAGTTGAGCCCGAGGTTTTCACAGCTGACTTGTCCAACCACCTACGCGCCCTTTAAAACCAATAGTGTTC
+
CCCCCGGGGGGGGGGGGGGGGGGGGGGGGGGGGGGGGGGGGGGGGGGGGGGGGGGGGGGGGGGGGGGGGGGGGGGGGGGGGGGGGGGGGGGGGGGGGGGGGFGGGGGGGGEFGGGFGGGGGGGDFFGGGGGGGGGEGFGFFDGFGFGFGFGGGGGFFGGFFGFGFFGGFGFBFAFFFDGFFGGDAGGFFGGEFFCFFCGEFDE=>DEFFEECEFGE9FF=@@@;1CEG)7;CE3).;=7434?EFFF
@M00200:205:000000000-AKKM3:1:1101:7180:11388 2:N:0:1
TACTCGGGTATCTAATCCCGTTTGCTCCCCACGCTTTCGCGCCTCAGCGTCAGGAATTGCCCAGAGACCCGCCTTCGCCACCGGTGTTCCTCCCGATCTCTACACATTTCACCGCTACACCGGGAATTCCAGTCTCCTCTGCAATCCTCAAGAACAGCAGTATCGATCGACGTTCCTCGGTTGAGCCGAGGGATTTCACGACCGACTTGCCATCCCGCCTACGCGCCCTTTAAGCCCAATAGTGTTC
+
CCCCCGGGGGGGGGGGGGGGGGGGGGGGGGGGGGGGGGGGGGGGGGGGGGGGDGGFGGGGGGGGGGGGGGGGGGGGGGGGGGGDGGGGGGGGGGGDCGGGGGGGGGGGGGGGGCGFDGGGGGGGFGFGGGGGGGGGGFGFFFGFGFFEGF?DFFDFFGGFGFFGF?C65CBBEFFFFFG>F:CF4DGEDGGFECEFA@?=@@7112:;@CEEFFGGFGE11:1>;EEG7>72)-62;?:?0>FFFAB
@M00200:205:000000000-AKKM3:1:1101:19421:11389 2:N:0:1
TACAAGGGTATCTAATCCTGTTTGCTCCCCACGCTTTCGAGCCTCAGCGTCAGTAATGGACCAGTATGTCGCCTTCGCCACTGGTGTTCTTCCGAATATCTACGAATTTCACCTCTACACTCGGAGTTCCACATACCTCTTCCATACTCAAGATAGCCAGTATCAAAGGCAATTCCACGGTTGAGCCCTGGGCTTTCACCTCTGACTAAACTATCCGCCTACGCTCCCTTTACACCCAGTCGTGTTC
+
CCCCCFGGGGGGGDDGGGGGGGGGGGGGGGGGGGGGGGGGGGGGGGGGGGGCGGGGGGGGGGGGGGGGGGGGGGGGFGGGGGGGGGGDGAFFGGGFGGGGGGGGGGGGGGGGGFDBFGGGGFG>E@BFFFGFGGCCE?ABDECBDBFFGFCCGFGFF8+*=DBFFFGFFGFFFEB?F+=?DCDGBFCD?6@9?GGGF=EEFFF<A76A588ECCFG=FD=5)7*:CBG78>6>@=BE((.*8>>27?
@M00200:205:000000000-AKKM3:1:1101:29560:11396 2:N:0:1
TACTCGGGTATCTAATCCCGTTTGCTCCCCTGGCTTTCGCTCCTCAGCGTCAATGTCGGTCCAGGATGCCGCCTTCGCCACCGGTGTTCCTCCAGATATCTACGCATTTCACCGCTACACCTGGAATTCCGCATCCCTCTCCCGAATCCAAGCCATCCAGTATCAGACGCAGTTCCCCAGTTAAGCTGAGGGATTTCACGTCTGACTTAGTTGGCCGCCTACGAGCCCTTTAAAACCAGTAGTGTTC
+
CCCCCGGGGGGGGGGGGGGGGGGGGGGGGGGGGGGGGFGGGGGGGGGGGGGGGGGGGGGFGGGGGGGGGGGGGGGGFGGEGGGGGGGGGG8FFGFFG9FGGFGGGGGGFGGGGGGFGGGGGGGGGGGGFGGGGGG8FFGFFGGFGFGFGB=6>CFFFCFFGGFGFBFGAG?B?EFFFFGFDFG78ECF*;CFDFGGFEGBBBB9>A6C**844>?C@GF7;=FFFGEGFF5)/./7E(,>)??@CCE
@M00200:205:000000000-AKKM3:1:1101:29083:11403 2:N:0:1
TACTCGGGTATCTAATCCTGTTTGCTCCCCACGCTTTCGAGCCTCAGCGTCAGTAATGGACCAGTATGTCGCCTTCGCCACTGGTGTTCTTCCGAATATCTACGAATTTCACCTCTACACTCGGAGTTCCACATACCTCTTCCATACTCAAGATAGCCAGTATCAAAGGCAATTCCAAGGTTGAGCCCTGGGCTTTCACCTCTGCCTAAACTATCCGCCTACGCTCCCTTTCTACACAATAGTGTTC
+
CCCCCGGGGGGGGGGGGGGGGGGGGGGGGGGGGGGGGGGGGGGGGGGGGGGGGGGGGGGGGGGGGGGDFGGFGGGGGGGGGGGGGGGGGGGGGGGEGGGGDGGGGGGGGGGFGGFF?FEGGGFCFEEFGFFGGGFEGFGFFG=@DFGEGF,=EF=8D8A*@=DGE7=DDFFBDE7DFD?5FD+=?D85@8D5*@@CFEFEFFF)*:@E)3@=A5,@)3@=)109:E*;C7)/674*6>-5*9@*88<
@M00200:205:000000000-AKKM3:1:1101:25121:11473 2:N:0:1
TACTGGGGTATCTAATCCTGTTTGCTACCCACGCTTTCGAGCCTCAGTGTCAGTTACAGTCCAGAGAGCCGCTTTCGCCACCGGTGTTCCTCCATATATCTACGCATTTCACCGCTACACATGGAATTCCACTCTCCTCTACTGCACTCAAGTCTAACAGTTTCCAATGCACACAATGGTTGAGCCACTGCCTTTTACATCAGCCTTATTAAACCACCTGCGCTCGCTTTACACCCAATAGTGTTC
+
CCCCCGGGGGGGGGGGGGGGGGGGGGGGGGGGDGGGGGGG,CEGGGFGGGFFGGGGGGGGGGGGGGGGGG>FGGGG@FGGF<FGGGGGGGGGGGGGGGGGGGG7FEEGGGGGG>EDDEGGGGGGGGGGGGEGGGGGGFGFFGF?FFGBGF?FGGG?DFGFEGEGD7DFFGFFF<:5DF+=FE=DFGFBFFGBFFGG7@F=EF@)=8**7C=;EF68>CA5@=29-***;C;>?*7(*(06@EFCEE
@M00200:205:000000000-AKKM3:1:1101:13012:11476 2:N:0:1
TACTGGGGTATCTAATCCTGTTTGCTCCCCACGCTTTCGAGCCTCAGCGTCAGTAATGGACCAGTATGTCGCCTTCGCCACTGGTGTTCTTCCGAATATCTACGAATTTCACCTCTACACTCGGAGTTCCACATACCTCTTCCATACTCAAGATAGCCAGTATCAAAGGCAATTCCAAGGTTGAGCCCTGGGCTTTCACCTCTGACTAAACTATCCGCCTACGCTCCCTTTAAGCCCAGTAGTGTTC
+
CCCCCGGGGGGGGGGGGGGGGGGGGGGGGGGGGGGGGGGGGGGGGGGGGGGGGGGGGGGGGGGGGGGGGGGGGGGGGEGGGGGGGGGGGGGGGDEGGGGGGGGGGGGGGGGGGGGFGGGGGGGGEGGGGGGGGGGGGFGFFGGFG7=DFFGGGGGFFFG?ADEFEFGGFDFDFFBFFFGFGGGGFGFFF?DFBDFG9CG@BFFB@7:E@EEAAEGG)CDADCFDFG?C>CF6:<BBGB=BC*>718*
@M00200:205:000000000-AKKM3:1:1101:22527:11487 2:N:0:1
TACAAGGGTATCTAATCCCGTTCGCTCCCCCAGCTTTCGCGTCTCAGCGTCAGGGATGGCCCAGGTGACCGCCTTCGCCACTGGCGTTCCTCCCGATATCTACGCATTTCACCGCTCCACCGGGAATTCCATCACCCTCTACCACCCTCAAGCCCGCCAGTATCCCGCGGCGTTCTCCGGTTGAGCCGGAGGATTTCACACGAGACTTAACGGACCGCCTGCACGCGCTTTATACCCAGTAGTGTTC
+
CCCCCGGGGGGGGGGGGGGGGGGGGGGGGGGGGGGGGGGGGGGGGGGGGGGGDGGGGGGFGGGGGGFGGGDGGGGGGGGGGGGGGGGGGGGGGGGGGGGGGGGFEGGGGGGGGGGFGGGGGGGGGEGGGGGGGGGCGFGFFGGFGFGFGFGFGFCEFGGEGGFGFFGGFDEFFFFFFFGAGGGGFGGFFGG:BFGGFBGFFB;B>F<9ABB?B?GEFGFFB?:?1=8C)122<B>4A)(.)65459<
@M00200:205:000000000-AKKM3:1:1101:11754:11504 2:N:0:1
TACTCGGGTATCTAATCCTGTTTGCTCCCCACGCTTTCGAGCCTCAGCGTCAGTAATGGACCAGTATGTCGCCTTCGCCACTGGTGTTCTTCCGAATATCTACGAATTTCACCTCTACACTCGGAGTTCCACATACCTCTTCCATACTCAAGATAGCCAGTATCAAAGGCAATTCCAAGGTTGAGCCCTGGGCTTTCACCCCTGACTAAACTATCCGCCTACGCTCCCTTTCAGCCCACTCGTGTTC
+
CCCCCGGGGGGGGFEGGGGGGGGGGGGGGGFFEGGGGGGCFGGGGGGFGGGGGGG<FFCFFGGGGFG9FGFFGGGGGGGGGGFGGGGGGAFGGD,FCD=FGGGG7=FF=FFGFFGFGGGF9D8CB+@DFGFFG88EFFGFFGF9E?GFGFGF9?8FFGGFGG>FD9FDFGF5FFBFFFFFFG=65DDFFGDD*ACFFAF*)1:):@CE5)0*:AFF=CD=-0:>4?BG78@*/447@5(-0(0(/(*
@M00200:205:000000000-AKKM3:1:1101:16318:11517 2:N:0:1
TACTCGGGTATCTAATCCTGTTTGCTCCCCACGCTTTCGAGCCTCAGCGTCAGTAATGGACCAGTATGTCGCCTTCGCCACTGGTGTTCTTCCGAATATCTACGAATTTCACCTCTACACTCGGAGTTCCACATACCTCTTCCATACTCAAGATAGCCAGTATCAAAGGCAATTCCAAGGTTGAGCCCTGGGCTTTCACCTCTGACTAAACTATCCGCCTACGCTCCCTTTAAACCCAATAGTGTTC
+
CCCCCGGGGGGGGGGGGGGGGGGGGGGGGGGGGGGGGGGGGGGGGGGGGGGGGGGGGGGGGGGGGGGGGGGGGGGGGGGGGGGGGGGGGGGGGGGGGGGGGGGGGGGGGGGGGGGFGGGGGGGGCGGGGGGGGGGDFFGFFGGFGFGFGFGGGFFFFFFFGGFGFFFGFGFDFFBCFBF5@DF65D8FFFCDFGGGFFGFBCFFEE5A*>EEFFGEA5@AFFA>DGFGFGF6ECFFGF2(.408CCC
@M00200:205:000000000-AKKM3:1:1101:22698:11524 2:N:0:1
TACCCGGGTATCTAATCCTGTTTGCTCCCCACGCTTTCGAGCCTCAGCGTCAGTAATGGACCAGTATGTCGCCTTCGCCACTGGTGTTCTTCCGAATATCTACGAATTTCACCTCTACACTCGGAGTTCCACATACCTCTTCCATACTCAAGATAGCCAGTATCAAAGGCAATTCCAAGGTTGAGCCCTGGGCTTTCACCTCTGACTAAACTATCCGCCTACGCTCCCTTTACGCCCAATAGTGTTC
+
CCCCCGGGGGGGGGGGGGGGGGGGGGGGGGGGGGGGGGGGFGGGGGGGGGGGGGGGGGGGGGGGGGGGGGGGGG@FFFGGGGGGGGFGGGGGGGEDFGGGFGGGGFGFFFGGGGGFFGGGGGGGGDGGGGGGGGGGCBCDFCGFGFGFGF?FFFGFDFFFCD9FDFFGFGFBDD+<B7?DGG?F5DE?FG+*;CCFACFECD@8=78755=EFA9DD5@DA45?=CEG*;BEFF(5C-5(5@E?<4?
@M00200:205:000000000-AKKM3:1:1101:13554:11528 2:N:0:1
TACTGGGGTATCTAATCCTGTTTGCTCCCCACGCTTTCGAGCCTCAGCGTCAGTAATGGACCAGTATGTCGCCTTCGCCACTGGTGTTCTTCCGAATATCTACGAATTTCACCTCTACACTCGGAGTTCCACATACCTCTTCCATACTCAAGATAGCCAGTATCAAAGGCAATTCCAAGGTTGAGCCCTGGTCTTTCACCTCTGACTAAACTATCCGCCTACGCTCCCTTTATGTCCAGTAGTGTTC
+
C<CCCGGDGGGGGGGGGGGGGGGGGGGGGGGGGGGGGGDGGGGGGGFGGGGGGGGGGGCFGGGGGGGFGGFFGCGGGGGGGGGGGGGGGGGGGGGGGFFGGFECCFFGGCDAFFCFGGDFFG@CFEEGFC8DFGCE?FGEF;A?F;FEA@8FCFG?F?DBFFFFEFGC*DFDFECFCFF5DFFGFCE0DD=3=@BFFEF5@CF@@=EE@):C@EGE55?A@:)0:;@FC+)6E4*:B*:8*18(98C
@M00200:205:000000000-AKKM3:1:1101:7929:11533 2:N:0:1
TACGGGGGTATCTAATCCTGTTTGCTACCCACGCTTTCGAGCCTCAGTGTCAGTTACAGTCCAGAGAGCCGCTTTCGCCACCGGTGTTCCTCCATATATCTACGCATTTCACCGCTACACATGGAATTCCACTCTCCTCTACTGCACTCAAGTCTAACAGTTTCCAATGCACACAATGGTTGAGCCACTGCCTTTTACATCAGACTTATTAAACCACCTGCGCTCGCTTTAAACCCCATAGTGTTC
+
CCCCCGGGGGGGGGGGGGGGGGGGGGGGGGGGGGGGGGGGGGGGGGGGGGGGGFFGGGGGGGDEFGGGGGGGGGGGCEGCFGGGGDGGGGGGGGGGGGGGGGGGGGGGGGGGFGGFGGGG=DFGFFGGGEACFFGGGFGFFGGFGFGFGF88FGGFFGGFGGEFDFGGFGFFFDFAFF6BFCFD?@FFFFFFFEGFFFCEE5::E=EEFFAE*1,159A;85(/(*2/1>)9))/2*2;DF???<)
@M00200:205:000000000-AKKM3:1:1101:21603:11546 2:N:0:1
TACGCGGGTATCTAATCCTGTTTGCTCCCCACGCTTTCGAGCCTCAGCGTCAGTAATGGACCAGTATGTCGCCTTCGCCACTGGTGTTCTTCCGAATATCTACGAATTTCACCTCTACACTCGGAGTTCCACATACCTCTTCCATACTCAAGATAGCCAGTATCAACGGCAATTCCAAGGTTGAGCCCTGGGCTTTCACCTCTGACTAAACTATCCGCCTACGCTCCCTTTACGCCCAATAGTGTTC
+
CCC@CGGGGGGGGGGGGGGGGGGGGGGGGGGGGGGGGGGFCFGGGGGGGGGGGGG,CF<FGGGGGGGGFGGGGGGGGGGGGGGGGGGGGGGGGGGGGGGGGCF?C8FGGGGGGGGBDGGGGGFGGGGGGGGGFDDGG7FEFGGD:DFEG+@F,=@59FFFGGFGBF=85C*:?CFFFF6@CFGGFFFFFD79AFGGFFGEEFEFCE=E7):CEFGC=CA@2:(?@G?FGF8<)/29E@13;3?)9.7
@M00200:205:000000000-AKKM3:1:1101:26575:11546 2:N:0:1
TACGCGGGTATCTAATCCTGTTTGCTCCCCACGCTGTCGCGCCTCAGCGTCAGCAACGGCCCAGCAGAACGCCTTCGCCACTGGTGTTCTTCCCGATATCTACGCATTCCACCGCTACACCGGGAATTCCACCTGCCTCTACTGTGCTCGAGCCTGCCAGTTTAGAAGGCAGCCCTGCGGTTAAGCCGCAGGATTTCACCCCCTACTTACCAGGCCGCCTACGCGCCCTTTAAGCCCAATAGTGTTC
+
CCCCCEGGGGGGGFFGGGGGGGGGGGGGGGGGDFGGGGCGEGGGGGGGEGGCBFFGGGGGGGEGG@CCGG>EGGGGGGGGGGEFGGGGGGFGGGGGGGDGGGGFG8FGGGGGGGGF>GFGGDG>FGFGGGGGFGGGGFGFAGGFG+87=5>7CCFF*D;4>FADEFGGFGFAEDFFFFGFFE5C8;F>DD=>)<@FF?=420:>(3@C2<7248EE>GF?281B;EFDGC292)44:231)564A<A
@M00200:205:000000000-AKKM3:1:1101:3808:11550 2:N:0:1
TACCCGGGTATCTAATCCTGTTTGCTCCCCACGCTTTCGAGCCTCAGCGTCAGTAATGGACCAGTATGTCGCCTTCGCCACTGGTGTTCTTCCGAATATCTACGAATTTCACCTCTACACTCGGAGTTCCACATACCTCTTCCATACTCAAGATAGCCAGTATCAAAGGCAATTCCAAGGTTGAGCCCTGGGCTTTCACCTCTGACTAAACTATCCGCCTACGCTCCCTTTATGCCCAGTCGTGTTC
+
CCCCCGGGGGGGGGGGGGGGGGGGGGFGGGGGGGGGGGGFGGGGGFGGGGGGGGGGGGGFGGGGGGGGGGGGGGGGGGGGGGGGGGGGGGGGGG>@FCFGGGGG,DFGGGGGGGGFGGGGFFGGGEGGGGDGFGFFFFGFDGCDFDFEGFD?9=8+BDGFDDDFE7?86FFDFFFFFB6@FDFC?DG5;FCFFFGGFCFB@CFFEFF508@FFCFGAC>0<>=B9C?GFGE485>3C;(0*-:(074
@M00200:205:000000000-AKKM3:1:1101:15011:11564 2:N:0:1
TACACGGGTATCTAATCCTGTTCGCTCCCCACACTTTCGCTCCTCAGCGTCAGGTAATGCCCAGAGAACCGCCTTCGCCACCGGTGTTCCTCCTGATATCTGCGCATTTCACCGCTACACCAGGAATTCCGTTCTCCCCTGCATACCTCTAGTCTGCCCGTATCGAAAGCAAGCGCCGTGTTAAGCACGGCGTTTTCACTCCCGACGCGACAAACCGCCTACGAGCCCTTTAAACCCAATAGTGTTC
+
CCCCCGGGGGGGGGGGGGGGGGGGGGGGGGGGGGGGGGGGGGGGGGGGGGGGGGGGGGCGFGGGGGGGGGGGGGGGGGGGGGGGGGGGGGGGGGGGGGGGGGGGGDEEGGGGGGGFGGGGGGGGFGGFGGFGGGGEFFGFFGGFGFGFGFGGGGGFF9DEGC<?ADDEDGFEFFAEFFG>FEFGAEGFF4?DDCEDACCEFFDB@9BF>B@@F?FG>DD::??:<C5D9F>D:>FFE?1<?AA96:A
@M00200:205:000000000-AKKM3:1:1101:26487:11564 2:N:0:1
TACTCGGGTATCTAATCCTGTTTGCTACCCACGCTTTCGCACCTCAGTGTCAGTGTCAGTCCAGAAGGCCGCCTTCGCCACCGGTGTTCCTCCCGATCTCTACACATTTCACCGCTACACCGGGAATTCCACCTTCCTCTCCGGGACTCAAGAGAAGCAGTTTCGGGCGCCGTTCCTCGGTTGAGCCGAGGGATTTCACACCCGACTTGCCTCCCCGCCTACGCGCCCTTTAAACCCACTAGTGTTCAGCT
+
CCCCCGGGGGGGGGGGGGGGGGGGGGGGGGGGGGGGGGGGGGGGGGGGGGGGGGGGGGGGGGGGGCFGGGGGGGGGGGGGGGEGGEGGGGGGGGGGEGGGGAFGGGGGGGGGGGGEGGGGGGEG:>FFFGGGGGGGGFGFFGGDGBGFGF8DCFFFFGGFGGFGFEDGFGFAFFFFFFGBFCD*?FG>ADG:AGGGF5F?81909BFFFF@CFFEG>DEFFFFD9GFG<7?4)6AFE?(4.24.69<44))
@M00200:205:000000000-AKKM3:1:1101:10068:11567 2:N:0:1
TACTGGGGTATCTAATCCTGTTTGCTACCCACGCTTTCGAGCCTCAGTGTCAGTTACAGTCCAGAGAGCCGCTTTCGCCACCGGTGTTCCTCCATATATCTACGCATTTCACCGCTACACATGGAATTCCACTCTCCTCTACTGCACTCAAGTCTAACAGTTTCCAATGCACACAATGGTTGAGCCACTGCCTTTTACATCAGACTTATTAAACCACCTGCGCTCGCTTTACACCCACTAGTTTTC
+
CCCCCGGGGGGGGGGGGGGGGGGGGGGGGGGGGGGGGGGGGGGGGGGGGGGGGGGGGGGGGGGGGGGGGGGGGEGGGGGGGGEGGGGGGGGGGGGGGGGGGGGGGGGDGGDFFGGFGGGGGG@EGDGGGFGGGGGGGFGFFGGFGFGFGFG6EDGFFGGFG?EGFFGGFGFFFFBDFF+DF@FGFFGFFAFFFFFFFFFEFFFEC@;*CEFE7988809)=):3<5?>GG;=7355;(83*1*98<
@M00200:205:000000000-AKKM3:1:1101:27585:11568 2:N:0:1
TACCAGGGTATCTAATCCTGTTTGCTCCCCACGCTTTCGAGCCTCAGCGTCAGTAATGGACCAGTATGTCGCCTTCGCCACTGGTGTTCTTCCGAATATCTACGAATTTCACCTCTACACTCGGAGTTCCACATACCTCTTCCATACTCAAGATAGCCAGTATCAAAGGCAATTCCAAGGTTGAGCCCTGGGCTTTCACCTCTGACTAAACTATCCGCCTACGCTCCCTTTATACCCAATAGTGTTC
+
CCCCCGGGGGGGGGGGGGGGGGGGGGGGGGGGGGGGGGGGGGGGGGGGGGGGGGGGGGGGGGGGGGGGGGGGGGEFFGGGGGGGGGGGGGGGGGGGGGGGGGGGGFGGGGCGGGGFGEFGGGGGGGGGGGGGGFGGGFGFFGGFGFGFGFGFGGGFBFFFFGFGFFGGFGFDF5D;;DG?DFGGFGCD?D8DFGGGACGEB@@CFFFFB5C76AEFFFD5=@A@A>BCC+7CFECCDEB()*07/*8
@M00200:205:000000000-AKKM3:1:1101:12014:11593 2:N:0:1
TACTGGGGTATCTAATCCCGTTTGCTCCCCTGGCTTTCGCGCCTCAGCGTCAATACCGGTCCAGGATGCCGCCTTCGCCACCGATGTTCCTCCAGATATCTACGCATTTCACCGCTACACCTGGAATTCCACATCCCTCTCCCGCACTCAAGCCCTCCAGTATCAGACGCAGTTCCCAAGTTAAGCCTGGGGATTTCACGTCTGACTTAGAAGGCCGCCTACGCGCCCTTTACATCCATTAGTGTTC
+
CCCCCGGGGGGGGGGGGGGGGGGGGGGGGGGGGGGGGGGGGGGGGGGGGGGGGGGGGGGGGGGGFGGDGGGEGGGGGGGGGGG:FGGGGGGGGGGFGGGGGFG?FGGGGGFGGGGFGGGGGDFGFGGGGGGGGGGCFFGFFFG5C5C>GFDGGGGFFGFFFGEGFF6C9C*)0;9FFBCA=,5?C;FFF7CDDGGC=CFFFBB2CEB?CE=?EFGF(CBF6=0:(:>D)8@>)))6@3)--):<945
@M00200:205:000000000-AKKM3:1:1101:12058:11597 2:N:0:1
TACAGGGGTATCTAATCCTGTTCGCTCCCCACACTTTCGCTCCTCAGCGTCAGGTCATTCCCAGAGAACCGCCTTCGCCACCGGTGTTCCTCCTGATATCTGCGCATTTCACCGCTACACCAGGAATTCCGTTCTCCCCTGAATACCTCTAGTCTGCCCGTATCGGAAGCAAGCGCCGTGTTAAGCACGGCGTTTTCACTCCCGACGCGACAAACCGCCTACGAGCCCTTTACCCCCAATAGTGTTCAGAC
+
CCCCCGGGGGGGGGGGGGGGGGGGGGGGGGGGGGGGGGGGGGGGGGGGGGGGGGGGGGGGGGGFGGGGGGGGGGGG?GGGGGGGGGGGGGGGGGGGGGGGGGGCEGGGGGFGGGGFGGDGGGF@?FGGGGGGGGGFFFGFAE?DFFGEDDGDFGGFFGG5EDDD=BDC?GF@FB5>?>D@FGGGACGF>*@BFGGGFFGFF>B@@F>>60309;FC>GFF082@1?)92*5)<).(:9(4)646<A<2A4)
@M00200:205:000000000-AKKM3:1:1101:20220:11605 2:N:0:1
TACAAGGGTATCTAATCCCGTTTGCTCCCCACGCTTTCGCGCCTCAGCGTCAGGAGGTGGCCAGAGACCCGCCTTCGCCACCGGTGTTCCTCCCGATCTCTACACATTTCACCGCTACACCGGGAATTCCAGTCTCCTCTCCACCCCTCCAGACCCGCAGTTTCGGAGGCCCTTCTCCGGTTGAGCCGCAGGCTTTCACCACCGACTTGCCGCTCCGCCGACCCGCCCTTTATGCCCCGTAGTATTCATCC
+
9C@CCFGDF<@FGGGGFDFGFGGGFGGGGEGGGGE7FEC@FECGGGFGGCFCCDFC:B@DFGGGG8FFGCCCEGGGGGGE>AEEC+CCECFFFGD+>F8DA;??F@FDFFGGGDGADGGGFD++++>?FCEA3=9DEFCB??BB@?==6:D8,@C*@E+*4+2?)0*@5E>D*-;F+0/**=)*9<C>>DC))2;*1)=;EF?(3661=;339(/*(10(,4->0:0>/9,645>FC(((-(().)-.)))
@M00200:205:000000000-AKKM3:1:1101:18142:11615 2:N:0:1
TACAGGGGTATCTAATCCTGTTTGCTCCCCACGCTTTCGTGCATGAGCGTCAGTGCAGGCCCAGGAGATTGCCTTCGCCATCGGTGTTCCTCCGCATATCTACGCATTTCACTGCTACACGCGGAATTCCATCTCCCTCTGCCGCACTCAAGCTATGCAGTCACAAATGCAGTTCCCAGGTTGAGCCCGGGGATTTCACATCTGTCTTGCATAACCGCCTGCGCACGCTTTACACCCAATAGTGTTC
+
CCCCCGGGGGGGGGGGGGGGGGGGGGGGGGGGGGGGGGGGGGGGGGGGGGGGGGGGGGGGGGGGGGGGGGGGGGGGEEGGGGGGGGGGGGGGGGGGGGGGGGGGGGGGGGGGGGGFGGGGGGGGGGGFGGGGGGG,AFGFFGGFGFGBGFF?FFFFF92?FGFGFFCAACFFFFCFFFGFGGGG>EGFFG5?BEGGFFGFE=EEE?CCBFFFCEGF@GFF;=@B(3:C*8@)))./:3:B7<AA9AF
@M00200:205:000000000-AKKM3:1:1101:26917:11652 2:N:0:1
TACTGGGGTATCTAATCCTGTTTGCTCCCCACGCTTTCGAGCCTCAGCGTCAGTAATGGACCAGTATGTCGCCTTCGCCACTGGTGTTCTTCCGAATATCTACGAATTTCACCTCTACACTCGGAGTTCCACATACCTCTTCCATACTCAAGATAGCCAGTATCAAAGGCAATTCCAAGGTTGAGCCCTGGGCTTTCACCTCTGACTAAACTATCCGCCTACGCTCCCTTTACGCCCAATAGTGTTC
+
CCCCCGGGGGGGGGGGGGGGGGGGGGGGGGGGGGGGFGGGGGGGGGGGGEGGGGGGGGGGGGGGGGGGGGGGGGGGGGGGDGGGGGGGGFGGGGGGGGCGGGGGGGGGGGGGGGGFGCFGGGGGEGEGCFGFGGG9DFGEFGGFFFGCGFGD9==DF8FFG8>FEFGGFGFFFE?DF+=FFFCGFC8DFC?FFDFCFEGFBFB<*:==5>CE@EGF5D?===AFAC>CAC;4*)86B552>4?8<C5
@M00200:205:000000000-AKKM3:1:1101:10393:11658 2:N:0:1
TACCGGGGTATCTAATCCTGTTTGCTACCCACGCTTTCGAGCCTCAGTGTCAGTTACAGTCCAGAGAGCCGCTTTCGCCACCGGTGTTCCTCCATATATCTACGCATTTCACCGCTACACATGGAATTCAACTCTCCTCTACTGCACTCAAGTCTAACAGTTTCCAATGCACACAATGGTTGAGCCACTGCCTTTTACATCAGACTTATTAAACCACCTGCGCTCGCTTTACACCCAGTAGTGTTC
+
CCCCCGGGGGGGGGGGGGGGGGGGGGGGGGGGGGGGGGGGGGGGGGGGGGGGGGGGGGGGGGGGGGGGGGGGGEFGGGGGGGGGGGGGGGGGGGFGGGGGGGGGFGGGGGFDFCEEGGGGGGGFGFGFG,=EGGGGGFGFFGGFGFGFF5@=FGGFFFGF:=EFCFDGFGFFFFAFFF?FGCCDBFGFFGFAFFGCFEGFEFF@EB5=EFFEE5B>CDAF:9)3::87FFF=?:@=7>5@4>;<<)
@M00200:205:000000000-AKKM3:1:1101:14539:11689 2:N:0:1
TACGGGGGTATCTAATCCGGTTCGCTCCCCTAGCTTTCGCGCCTCAGCGTCAGGAGTGGCCCAGCCATCCGCCTTCGCCACCGGCATTCCTAGCGATATCTGCGCATTTCACCGCTACACCGCTAGTTCTAATGGCCTCTACCATCCTCAAGCCAACGTAGTTTCCGACGCAGTTCCACAGTTGAGCCGTGGGATTTCACGCCGGACTTACGTAGCCGCCTGCGCGCCCCTGAAACCCCATAGTGTTCTGC
+
CCCCCDBFGGGGGEFGFGFFCEFGGGGGGGGGGGGGGGGGGGGGGGGGGGGGGGGGGGGGFDGGFGGFFGGGGGEFFGGGDGGCF@EFGGGFEGGFEG6FFFGGGGGGCFDGF>EF>=EBDGGG:CEGGGCGGGFCFCGFFGGFCFFEGFGGGGGA>G7AD76CEFGDDE>259FFFCFFCF:CC?7AA>55>FC5*9:?7?@FBB96<)4(.)2;55@138070*5><)4(.).);1(,435)))--).-
@M00200:205:000000000-AKKM3:1:1101:5458:11696 2:N:0:1
TACTCGGGTATCTAATCCCGGTCGCTCCCCTAGCTTTCGCGCCTGAGCGTCAAGGGCGGACCAGCAAATCGCTTTCGCCACTGGTGTTCCTTCCGGTATCTACGCATTTTACCGCTACACCGGAAATTCCATTTGCCTCTTCCGCCTTCAAGTCTCGAAGTTTCGAACGACCTCTCCCAGTTGGGCCGGGAGCTTTCACGTCCGACTTTCGAGACCGCCTGCGCGCGCTTTAAGCCCAGTAGTTTTA
+
CCCCCGGGGGGGGGGGGGGGGGGEGGGFGGGGGGGGGGGGGGGGG<FGGGGGGGGGGGDGGGGGGGFGDGGCGFGGGGGGGGGGGGF7FFGFG<FGGGGGGGGFGGGGGGD<ECGFGGGGGDGDGGGGGGGFCDDFGFGFFFGACEGAGFGGGFFFFFDAFGEGFFGG4>>=>EFAAA86CFCD>FGE)87:BGGGF?C?;<7>6BFFAD:??:EF6DEF0:(798>D)98A>)9(2.4:))))-))
@M00200:205:000000000-AKKM3:1:1101:12643:11710 2:N:0:1
TACAAGGGTATCTAATCCTGTTTGCTCCCCACGCTTTCGAGCCTCAGCGTCAGTAATGGACCAGTATGTCGCCTTCGCCACTGGTGTTCTTCCGAATATCTACGAATTTCACCTCTACACTCGGAGTTCCACATACCTCTTCCATACTCAAGATAGCCAGTATCAAAGGCAATTCCAAGGTTGAGCCCTGGGCTTTCACCTCTGACTAAACTATCCGCCTACGCTCCCTTTAAACCCAATAGTGTTC
+
CCCCCGGGGGGGGGGGGGGGGGGGGGGGGGGGGGGGGGGGGGGGGGGGGGGGGGGGGGGGGGFGGGGGGGGGGGEGGGGGGGGGGGGGGGGGGGDGGGGGGGFGGGGGGGGFGGGFGGGGGGGGGGGGGGGGGGGGGFGBFFGFFFFEGFFFDFGB7DFFF8>FDFFGFGFFFFFFFFGFGFGGFGGFFGCFFGGF+CGEEFEE*0:EEFFFFFGG=FEAA@899CEGC7=A4>EBED2(068@40/
@M00200:205:000000000-AKKM3:1:1101:2864:11717 2:N:0:1
TACAGGGTATCTAATCCTGTTTGCTCCCCACGCTTTCGTGCATGAGCGTCAGTGTTGGCCCAGAAGGCTGCCTTCGCCATCGGTGTTCCTCCACATCTCTACGCATTTCACCGCTACACGTGGAATTCCACCTTCCTCTGCCACACTCGAGCCACGTAGTTTCGAGCGCAATTCCCAAGTTAAGCCCGGGGATTTCACACTCGACTTGCGAGGCCGCCTGCGCACCCTTTAAACCCAATAGTGTTC
+
CCCCCFGGGGGGGEFGFGGGDGGGGGGGGGGCFCFCEEFGGFGGDGGGGGGGFGGGGFFGFEGGGGGGGGGGGGGGGG:F@@7F@FGGGFFFGGGFFGGGAEGGGGDAEFGGGGG5C9@FDGCEFGCFGDFE6FFEFFGFF=DFF>85D5C>EFGFF,DECGD>D6>858*8?*?696++8E?7A@CEDG5>DF9>9<=@@D4@@>@FE@((51B?(>3:<.:8>*8<*944).(4*-48<<<A9:
@M00200:205:000000000-AKKM3:1:1101:12945:11731 2:N:0:1
TACAAGGGTATCTAATCCTGTTTGCTCCCCACGCTTTCGAGCCTCAGCGTCAGTAATGGACCAGTATGTCGCCTTCGCCACTGGTGTTCTTCCGAATATCTACGAATTTCACCTCTACACTCGGAGTTCCACATACCTCTTCCATACTCAAGATAGCCAGTATCAAAGGCAATTCCAAGGTTGAGCCCTGGGCTTTCACCTCTGACTAAACTATCCGCCTACGCTCCCTTTAAACCCAATCGTGTTC
+
CCCCCGGGGGGGGGGGGGGGGGGGGGGGGGGGGGGGGGGGGGGGGGGGGGGGGGGGGGGGGGGGGGGGGGGGGGGGGGGGGGGGGFFGGGGGGGGGGGGGGGGFGGGGGGGGGGGFGGGGGGFEEGGFGGGGGGGGGFGFFGGFGFGFGFGGGFGFFFCD@DEGFFGFFFFFFFFFFFGFGGGFFFGFFG+:F?8AFCEC@DE@7C*;65@CEFFGFGB>9:=EDDFFCDEF4A35>->=(6@5@@E
@M00200:205:000000000-AKKM3:1:1101:11720:11751 2:N:0:1
TACTCGGGTATCTAATCCTGTTTGCTCCCCACGCTTTCGAGCCTCAGCGTCAGTAATGGACCAGTATGTCGCCTTCGCCACTGGTATTCTTCCGAATATCTACGAATTTCACCTCTACACTCGGAGTTCCACATACCTCTTCCATACTCAAGATAGCCAGTATCAAAGGCAATTCCAAGGTTGAGCCCTGGGCTTTCACCTCTGACTAAACTATCCGCCTACGCTCACTTTATGCCCAGTAGTGTTC
+
CCCCCGGGGGGGGGGGGGGGGGGGGGCGGGGGGGGGGGG8@FFGGGG8FGGGGG9666F9FGGGFGDGGGGGGGGGGGGGGGGGG,EFGGGGG7@@FBFGGGGGGGGGGGGGGGGFGGGGACDEGCGFG,CF+D8EFFGF5EE7CFGFG9EG=?+81=FFF9*?9;D,DG*);DBFF;DFGGG65DFD9DFABCDGF@CC*=55*>AC*1:*0>D?5CA=A@@45C585=>AEFCEF5>566>6@5C
@M00200:205:000000000-AKKM3:1:1101:14060:11798 2:N:0:1
TACAAGGGTATCTAATCCTGTTTGCTCCCCATGCTTTCGTACCTCAGCGTCAGTATTAGGCCAGATGGCTGCCTTCGCCATCGGTATTCCTCCAGATCTCTACGCATTTCACCGCTACACCTGGAATTCTACCATCCTCTCCCATACTCTAGCTTCCCAGTATCGAATGCAATTCCCAAGTTAAGCTCGGGGATTTCACATCCGACTTAAAAAGCCGCCTACGCACGCTTTACACCCAATAGTGTTC
+
CCCCCGGGGGGGGGGGGGGGGGGGGGGGGGGGGGGGGGGGGGGGGGGGGGGGGGGGGGGGGGGGGGFDFGGGGGGGGGGGDGGGGGGGGGGGGGGGGGGGGGGGGGGGGGGGGGGFGGGGGGGGGGGGGGCDFGGGGFGEFDFFGFGFGFGGGGGFFGGFGGEGFFGGFGFF@DFFFFGFFGFFDFFFEDEF>GGGFFGEEFFF9AB>C5>CEF>FFGF>2>2?9CAGC7B4;EEBC-8@EE66756
@M00200:205:000000000-AKKM3:1:1101:9715:11811 2:N:0:1
TACTAGGGTATCTAATCCTGTTTGCTCCCCACGCTTTCGCGCCTCAGCGTCAGTTACAGTCCAGAGAGCCGCCTTCGCCACTGGTGTTCCTCCACATCTCTACGCATTTCACCGCTACACGTGGAATTCCGCTCTCCTCTTCTGCACTCAAGTCTCCCAGTTTCCAGTGCGTCACGGGGTTGAGCCCCGCACTTAGCCACCAGCCTTAAGAACCCGCCTGCGCGCGCTTTACGCCCCGTAGTGTTC
+
CCCCCGGGGGGGGFGGGGGGGGGGGGGGGGGGGGGGGGGGGGGGGGFGGGGGGEEGGGFGGGGG9FG>FGGGGFGGGGGGGGGGGFGFGGGGGGGGGGGGGGGGGGGGGGGGGEGFGGGGGGGDF,DFGGGGGGGGGBGE?EFFGFGFG5,2@DDF9FCFDD7FEFGD?FEFD5?B>5+@CEGFACEA9C*:*2,++0<>@B5(5(5.0*94-7C*1C8?81,:3*2)17)66<7>>B,-41:4<A
@M00200:205:000000000-AKKM3:1:1101:7544:11815 2:N:0:1
TACGGGGGTATCTAATCCTGTTTGCTCCCCACGCTTTCGAGCCTCAGCGTCAGTAATGGACCAGTATGTCGCCTTCGCCACTGGTGTTCTTCCGAATATCTACGAATTTCACCTCTACACTCGGAGTTCCACATACCTCTTCCATACTCAAGATAGCCAGTATCAAAGGCAATTCCAAGGTTGAGCCCTGGGCTTTCACCTCTGACTAAACTATCCGCCTACGCTCCCTTTAAGCCCAGTAGTGTTC
+
CCCCCGGGGGGGGGGGGGGGGGGGGGGGGGGGGGGGGGGGGGGGGGGGGGGGGGGGGGGGGGGGGGGGGGGGGGGGGGGGGGGGGGGGGGGGGGGGGGGGGGGGGGGGGGGGGGGFGGDGGGFGFEGGGGGGGGGGGFGFFGGFGFGFGF8DDFGFFGGFGGFGEFGGFGFFFFFFFFGFFFGGFGGFF5>59CFGFEGF@DFFCC=;6@@4AEG@ACB=2=25>ABG6:3>)798C0(6>EFFF?5
@M00200:205:000000000-AKKM3:1:1101:12374:11815 2:N:0:1
TACTGGGGTATCTAATCCTGTTTGCACCCCACGCTTTCGCTCCTCAGCGTCAGTACCAGCCCAGAGTGCCGCCTTCGCCGCCGGTGTTCCTCCCGATATCTGCGCATTTCACCGCTACACCGGGAATTCCACACTCCCCTACTGGACTCGAGTCATAGCAGTATCGAATGGCCGCTCCAGGTTGAGCCTGGAGATTTCACACCCGACTTGCTAAACCGCCTACGAGCTCTTTACACCCAATAGTGTTC
+
CCCCCGGGGGGGGGGGGGGGGGGGGFGFFEGGGGGGGGGGGGGGGGGGGGGGGGGGGGGGGGGGGGGGGGGGGGGGGGGGGGGGGGGGGGGGGGGGGGGGGGGGGGGGGGGGGGGFGGGGGGGGGGGGGGGGGGGGGBEFFGGFGFGFGFGGGGGFFGGFGGEGFFGDFGADFFD9?EGAFF6CACGFFGGFFGF885+9C3;((62:1<ECEC9C=):>?6:76*75F*<AF>>2@1<B??B>965<
@M00200:205:000000000-AKKM3:1:1101:19751:11836 2:N:0:1
TACCCGGGTATCTAATCCTGTTCGCTCCCCACACTTTCGCTCCTCAGCGTCAGGATATTCCCAGAGAACCGCCTTCGCCACCGGTGTTCCTCCTGATATCTGCGCATTTCACCGCTACACCAGGAATTCCGTTCTCCCCTGAATACCTCTAGTCTGCCCGTATCGGAAGCAAGCCAGGTGTTAAGCACCTGGTTTTCACTCCCGACGCGACAAACCGCCTACGAGCCCTTTATACCCAGTAGTGTTC
+
CCCCCGGGGGGGGGGGGGGGGGGGGGGGGGGGGGGGGGGGGGGGGGGGGGGGGGGGGGGGFGGGGGGGGGGGGGGGGGGGDFGGFFFGGGGGGGGGGGEGGGGDGGGGGGGGGGGFGGGGGGGGGGGGGGGGGGGGGFGDDGEFGFGFGFGGGGFFFDFFGGDGFFGGFFFFFFFAF>FFGECEFGGFFGGFFGGGAEFEB=BAA=>@B@BFFFGFFGEF;3;5(:>FCC?4)<>)<7:BB<DFBAA
@M00200:205:000000000-AKKM3:1:1101:6299:11848 2:N:0:1
TACACGGGTATCTAATCCTGTTTGCTCCCCACGCTGTCGCGCCTCAGCGTCAGCCACAGCCCAGCGGGCCGCCTTCGCCACCGGTGTTCTTCCGGATCTCTACGCATTCCACCGCTACACCCGGAATTCCACCCGCCTCTACTGTGCTCCAGCGCGAGAGTCTCGAAGGCCGATCCGGGGTTGAGCCCCGGACTTTCACCCCCGACTCCTCGCGCCGCCTACGCGCCCTTTACACCCAGTAGTGTTC
+
CCCCCGGGGGGGGGGGGGGGGGGGGGGGGGGGGGGGGGGGGGGGGGGFGGGGGGGGGFGGGGGGGGGGGGGGGGGGGGGGGFGGFGGGGGGGGGGGGGGGFDGGGGGGGGGGGEGDDGGGDCEECGGGGGFCFG7EDBG@AGG6<BGEGAFFFGGDBCDFFGFGFFCE4FF9:9DFFEGEFEGFACA.8<C)>ECFFFFA0;>6966?BFFFFFGGFGFB::<D>EDGC9..<<71C<B352),64)
@M00200:205:000000000-AKKM3:1:1101:18092:11861 2:N:0:1
TACGAGGGTATCTAATCCTGTTCGCTCCCCACGCTTTCGCGTCTCAGCGTCAGTACCGTCCCAGAGAGCCGCTTTCGCCACGGGTGTTCCTCCTGATATCTGCGCATTTCACCGCTACACCAGGAATTCCACTCTCCTCTTCCGGACTCTAGCCCGACGGTTTCCATCGACGTCTCGAGGTTGAGCCTCGAGTTTTCACAACGGACCTGTCTGGCCGCCTACACGCTCTTTACACCCAGTAGTGTTC
+
CCCCCGGGGGGGGGGGGGGGGGGGGGGGGGGGGGGGGGGGGGGGGGGGGGGGGGGGGGGGGGGGGGGGGGGGGGGGGGGGGGGGGGCGGGGGGGGGGGGGGGFGGGGGGGGGGGGFGGGGGGGGGGGGGGGGGGGGGFGFFGGFGDD>FFGGGGGD5EC5:CAGFFGG?FEFFFFFFFCEGFGGFGGFFCCDFCFCFEC<@D0>DB6@@7)5)6CEBGEFFBFF?=097044<A28EB1>A2<2A5<
@M00200:205:000000000-AKKM3:1:1101:8799:11876 2:N:0:1
TACTCGGTATCTAATCCCGTTTGCTCCCCACGCTTTCGCGCCTCAGCGTCAGGAGATGCCCAGAGACCCGCCTTCGCCACCGGTGTTCCTCCCGATCTCTACACATTTCACCGCTACACCGGGAATTCCAATCTCCTCTGCATCCCTCAAGAACGGCAGTATCGGCCGACGTTCTTCGGTTGAGCCGAAGGATTTCACGACCGACTGGCCATCCCGCCTACGCGCCCTTTAAACCCCATAGTGTTC
+
CCCCCGGGGGGGGFGGFGGGGGGGGGGGGGGGGGGGGGGGDGGGGGGGGGGGGFEGGFGGGGGGGGGGGGGGGGGGGFGGGGEGGFFGFGGFGGGGGGGGGGGGEFFGGGGGGGGFGGGFGGEGGGGGGGDFFGGEGFGFFGFFFFGDGFGFGGGEFGGFGGCG=5?EAGFFFFFFFFGE@GCDFGGFFGCFFGGCFECDFF@BFF0<1::0:B:=9D5<BF;>BC@<5<AA4AFB5::144<4>F
@M00200:205:000000000-AKKM3:1:1101:16368:11878 2:N:0:1
TACTGGGGTATCTAATCCTGTTTGCTCCCCACGCTTTCGAGCCTCAGCGTCAGTAATGGACCAGTATGTCGCCTTCGCCACTGGTGTTCTTCCGAATATCTACGAATTTCACCTCTACACTCGGAGTTCCACATACCTCTTCCATACTCAAGATAGCCAGTATCAAAGGCAATTCCAAGGTTGAGCCCTGGGCTTTCACCTCTGACTAAACTATCCGCCTACGCTCCCTTTATGCCCAGTAGTGTTC
+
CCCCCGGGGGGGGGGGGGGGGGGGGGGGGGGGGGGGGGGGGGGGGFGFGGGGGGGGGGGGGGGGGGGGGGGGGGGGGGGGGGGGGGGGGGGGGGGGGGGGGGGGGGGGGGGGGGGFGGGGGGGDEEGGGGGGGGGGGFGFFFGFGFGFGFF?GGGFCGGFFDEGFFGGFGFFFEFFFFD?FFFGFGFFFG6DFGGGFFGCEFF@EEBA55@C5EE?DFDDFF=5);5?CC:CFFE38.764>5:??4
@M00200:205:000000000-AKKM3:1:1101:12140:11901 2:N:0:1
TACCGGGGTATCTAATCCCGTTTGCTCCCCACGCTTTCGCGCCTCAGCGTCAGGAAATGCCCAGAGACCCGCCTTCGCCACCGGTGTTCCTCCCGATCTCTACACATTTCACCGCTACACCGGGAATTCCAGTCTCCTCTGCATCCCTCAAGAACGGCAGTATCGGCCGACGTTCTTCGGTTGGGCCGAAGGATTTCACGACCGACTTGCCATCCCGCCTACGCGCCCTTTACACCCAGTAGTGTTC
+
CCCCCGGGGGGGGGGGGGGGGGGGGGGGGGGGGGGGGGGGGGGGGGGGGGGGGGGGGGGGGGGGGGGGGGGGGGGGGGGGGGGGGGGGGGGGGGGGGGGGGGGGGGGGGGGGGGGFGGGGG>GGGGGGGGGGGGGGGFGFFGGFGFGFGBFGGGGFFGGECGFGFEGGFGFFFFFFFA4?C?CDEGGFF3EAFGFGFEF;?@F0(4963<:29?FGBGFFFB?@>DFG3904<>A:C(4?AF>B6>:
@M00200:205:000000000-AKKM3:1:1101:25444:11904 2:N:0:1
TACCAGGGTATCTAATCCTGTTTGCTCCCCACGCTTTCGAGCCTCAGCGTCAGTAATGGACCAGTATGTCGCCTTCGCCACTGGTGTTCTTCCGAATATCTACGAATTTCACCTCTACACTCGGAGTTCCACATACCTCTTCCATACTCAAGATAGCCAGTATCAAAGGCAATTCCAAGGTTGAGCCCTGGGCTTTCACCTCTGACTAAACTATCCGCCTACGCTCCCTTTACACCCAATAGTGTTC
+
CCCCCGGGGGGGGGGGGGGGGGGGGGGGGGGGGGGGGGGGGGGGGGFGGGGGGGGGGGGGGGGGGGGGGGGGGGGGGGGGGGGGGGGGFGGGGGGGGGGGGGGGG?FGGGGGGGGFGGGGGGGGGGGGGGFG6DGFGBDEFGGFGFGFGFGGGGGFFGGFFG7DFBFFFCFFFFFFFFGFEFGGFGGFFGCDBEGGF@EEFBBEE@EEBEFFFFGGFGE9>8A>@EDFDC=CE*6>EDB=BC?5/8?
@M00200:205:000000000-AKKM3:1:1101:22994:11910 2:N:0:1
TACTGGGGTATCTAATCCTGTTTGCTCCCCACGCTTTCGAGCCTCAGCGTCAGTAATGGACCAGTATGTCGCCTTCGCCACTGGTGTTCTTCCGAATATCTACGAATTTCACCTCTACACTCGGAGTTCCACATACCTCTTCCATACTCAAGATAGCCAGTATCAAAGGCAATTCCAAGGTTGAGCCCTGGGCTTTCACCTCTGACAAAACTATCCGCCTCCGCTCCCTTTACCTCCACTCGTGTGCATAC
+
CCCCCGGGGGGGGGGGGGGGGGGGGGGGGGGEGGGGGGGEEFGGGGGGGGGGGGGGGGGGGGGGGGGGGGGGGGDGGGGGGGGGGGGGGGDGCFGGGGFGGFGGG8FFAGGGFGGFFADFGGGEFGG?FGFGGGFGGFGFFGG7CFGFGF?DFC=FFF=?D9FGEF?AFGBD561=3++*C9=??CGF*68*:DFFCE,9=C@5*8*3)1):CCG6=C51)1-35CD>G?6*:3*0;:(*(/:(-(***0*
@M00200:205:000000000-AKKM3:1:1101:10586:11913 2:N:0:1
TACTCGGGTATCTAATCCCGTTTGCTCCCCTAGCTTTCGCGCCTCAGCGTCAGTGTCGGTCCAGGAAGCCGCCTTCGCCACTGGTATTCCTCCTGATATCTACGAATTTCACCTCTACACCAGGAATTCCACTTTCCCCTCTGATACTCAAGCTTGACAGTTTCAAATGCACTTCCACGGTTAAGCCGTGGGCTTTCACATCTGACTTATCAAGCCGCCTACGCGCCCTTTACACCCAGTAGTGTTC
+
CCCCCGGGGGGGGGGGGGGGGGGGGGGGGGGGGGGGGGGGGGGGGGGGGGGGGGGGGGGGGGGGGGGGGGGGGGGGGGGGGGGGGGGGGGGGGGGGFGGGGGGGG8FGGGGGGGGFGGGGGGGDGGFFFGGGGGGGEDEDFGGFGFGFGFGGGGGFFGGFGGFGFFGGFGFEFFFFFFDAFEG8DFG>D>>>@7CGFFFEFF7507C@=AEFA@FC2?4>=@?D2C5>9F;4C?33C:1..6?EE<E
@M00200:205:000000000-AKKM3:1:1101:4572:11941 2:N:0:1
TACTGGGGTATCTAATCCTGTTTGCTCCCCACGCTTTCGTGCCTCAGCGTCAGTTACAGTCCAGAAAGTCGCCTTCGCCACTGGTGTTCCTCCTAATATCTACGCATTTCACCGCTACACTAGGAATTCCACTTTCCTCTCCTGCACTCAAGCCAAATAGTTTCAAAGGCTTACTACGGTTAAGCCGTAGCCTTTCACCTCTGACTTTTCTGGCCGCCTACGCACCCTTTAAGCCCAGTCGTGTTC
+
CCCCCGGGGGGGGGGGGGGGGGGGGGGGGGGGGGGGGGGGGGGGGGGGGGGGGGGGGGGGGGGGGGGGGGGGGGGGGGGGGGGGGGGGGGGGGGGGGGGGGGGGGGGGGGGGGGGFGGCFGGGGGGGGGFGGGGGGGFGEDFGFGFGFGFDGGGDFFGGFFFF8EFGGFGD<?BFFFE@FEEGGFGGFFGGFFGFDFECCFFFEFFFEFEE<@@CE=DD45<9?AEB4CFE?EFEB,7B*(-(/8E
@M00200:205:000000000-AKKM3:1:1101:24090:11952 2:N:0:1
TACTAGGGTATCTAATCCCGTTCGCTCCCCCAGCTTTCGCGTCTCAGCGTCAGGGACGGCCCAGGTGACCGCCTTCGCCACTGGCGTTCCTCCCGATATCTACGCATTTCACCGCTACACCGGGAATTCCATCACCCTCTACCGCCCTCAAGCCCGCCAGTTTCCCGCGGCGTTCTCCGGTTGAGCCGGAGGCTTTCACACGGGACATAACGGACCGCCTGCACGCGCTTTATACCCAATAGTGTTC
+
CCCCCGGGGGGGGGGGGGGGGGGGGGGGGGGGGGGGGGGGGGGGGGGGGGGGGGGGGGGGGGGGGEFGGGGGGGGGGGGGGGGGGGGGGGGGGEGGGGGGGGGGGGGGGGGGGGGFCGGGDEGCCGGGGFFGGGGGGFG<AFGBGEGAGFGFGGFEEGD9>CABEFDGBGFFFFFFFFGEGGG4;FG@>DGFFGGGFFGFFFF(89<>)64:6?GGFGFF?:(<?C)7)7:)54A<C<687A)).46
@M00200:205:000000000-AKKM3:1:1101:7914:11976 2:N:0:1
TACGGGGGTATCTAATCCCGTTTGCTCCCCTAGCTTTCGCGCCTCAGCGTCAGTGTCGGTCCAGGAAGCCGCCTTCGCCACCGGTGTTCCTCCGGATATCTACGCATTTCACCGCTACACCCGGAATTCCGCTTCCCTCTCCCGAACTCAAGCCCTCCAGTTTCCCGTGCCGTTCCCCAGTTGAGCCGAGGGATTTCACACGGAACTTAAAAGACCGCCTACGCGCCCTTTAAGCCCAGTAGTGTCC
+
CCCCCFGGGGGGGGGGGGGGGGGGGGGGGGGFAFGGGGCGEGGGGFFGGGGGGGFGGGGGGGFGGGGGGGGGGGGGGGGGGGGFGGGGGGGGGGGDFGGGGGGGGGGGGGCFGGGFGGGGGGGDG@=FGGGGGEGGGAGFFGFF5AGFG8,;FFGFFGGFFDEFEFDGBGFFF9FF4?*8?C=CACG>5CEBACFGFFG?56>(39:2454-:?FGFGFFFB:BBGEGCFF)-4-4@6:844)(6).
@M00200:205:000000000-AKKM3:1:1101:26754:11982 2:N:0:1
TACAAGGGTATCTAATCCTGTTTGCTCCCCACGCTTTCGCACCTCAGCGTCAATACTTGTCCAGTCAGTCGCCTTCGCCACTGGTGTTCTTCCGAATATCTACGAATTTCACCTCTACACTCGGAGTTCCACATACCTCTTCCATACTCAAGATAGCCAGTATCAAAGGCAATTCCAAGGTTGAGCCCTGGGCTTTCACCTCTGACTAAACTATCCGCCTACGCTCCCTTTAAACCCAGTAGTGTTC
+
CCCCCGGGGGGGGGGGGGGGGGGGGGGGGGGGGGGGGGGGGGGGGGGGGGGGGGGGGGGGGGGGGGGGGGGGGGGGGGGGGGGGGGGGGGGGGGGDGGGGGGGGC?FGGGGGGGGFGGGGFFGEGDCFGGGFGGGGGFGFFGE9FFGEGFGFCFG5DDFFGGFGEFGGFGFBF5@DF?FFGGGGFGGFFGC*??FGFECCCBEEFFFFE5);87ED5CAA=8255CDF9+7;4/>BD@==;?CF?@C
@M00200:205:000000000-AKKM3:1:1101:10617:11999 2:N:0:1
TACTAGGGTATCTAATCCCGTTTGCTCCCCACGCTTTCGCGCCTCAGCGTCAGGAATTGGCCAGAGACCCGCCTTCGCCACCGGTGTTCCTCCCGATCTCTACACATTTCACCGCTACACCGGGAATTCCAGTCTCCTCTCCAACCCTCAAGGACAGCAGTATCGGACGCACTTCTTCGGTTGGGCCGAAGGATTTCACGACCGACTTGCCATCCCGCCTACACGCCCTTTAAACCCCGTAGTGTTC
+
CCCCCGGGGGGGGGGGGFGGGGGGGGGGGGGDGGGGGGGGGGGGGGGGGGGGGGGGGGGGGGGGGGGGGGGGGGGGGGGFGGGGGGGGGGGGGGGGGGGGGGGGGGGGGGGGGGGFGGGGGGGGGGGGGGGGGFFFGFGFFGGFGBGFGFGGGGGFF6DFGFEF>>>E>EBA>EFFFFGFGCDG>FGFFGG>FGGGFFE?<FFFFFFFFF;<<?C8:DEFF?00(285/>:>24)3*(43161:9<4
@M00200:205:000000000-AKKM3:1:1101:13219:12005 2:N:0:1
TACACGGGTATCTAATCCTGTTCGCTCCCCACACTTTCGCTCCTCAGCGTCAGGTCATTCCCAGAGAACCGCCTTCGCCACCGGTGTTCCTCCTGATATCTGCGCATTTCACCGCTACACCAGGAATTCCGTTCTCCCCTGAATACCTCTAGTCTGCCCGTATCGGAAGCAAGCGCCGTGTTAAGCACGGCGTTTTCACTCCCGACGCGACAAACCGCCTACGAGCCCTTTAAACCCAGTAGTGTTC
+
CCCCCGGGGGGGGGGGGGGGGGGGGGGGGGGGGGGGGGGGGGGGGGGGGGGGGGGGGGGGGGGGGGGGGGGGGGGGGGGGGGGGEEGGGGGGGGGGGGGGGGGGGGGGGEGGGGGFGGGGGGGGGGGGGGGGGGGGGFDDFGEFGFGBDFFGGGGFFGGFGGFGFFGGFGFFFFFFFFGFGGFGFGGFFDGFFEEDFFFEFFB@?;@B9:BBF:F=9DE014?F883>95?AF<8:E13(6<A?B))
@M00200:205:000000000-AKKM3:1:1101:20464:12024 2:N:0:1
TACTAGGGTATCTAATCCTGTTTGCTCCCCACGCTTTCGAGCCTCAGCGTCAGTAATGGACCAGTATGTCGCCTTCGCCACTGGTGTTCTTCCGAATATCTACGAATTTCACCTCTACACTCGGAGTTCCACATACCTCTTCCATACTCAAGATAGCCAGTATCAAAGGCAATTCCAAGGTTGAGCCCTGGGCTTTCACCTCTGACTAAACTATCCGCCTACGCTCCCTTTACACCCAATAGTGTTC
+
CCCCCGGGGGGGGGGGGGGGGGGGGGGGGGGGGGGGGGGGGGGGGGGGGGGGGGGGGGGGGFGGGGGGGGGGGGGGGGGGGGGGGGGGGGGGGGGGGGGGGGGFGGGGGFGGGGGFGGGGGGGGGGGGGADFGGGFFFGFFGGFGFGCFFGGGGGFFFFF8?DGFFGGFGFDFDDDFFGFGFDFFGGFFGFFFGGG<CFEFBF@7E5A=CFFFFGGFGF=ACF*5C>DGF>6**75:B(()9?C?7?
@M00200:205:000000000-AKKM3:1:1101:14344:12041 2:N:0:1
TACTGGGGTATCTAATCCTGTTTGCTCCCCACGCTTTCGCGCCTCAGCGTCAATCACGGGCCAGATAGCCGCCTTCGCCACCGGTGTTCTTCCCAATATCTACGAATTTCACCTCTACACTGGGAATTCCACTATCCTCTCCCGCATTCAAGCTCATCAGTATCAAGCGCAGCCCCCAGGTTGAGCCCGGGAATTTCACGCCTGACTTGATAAGCCGCCTACGCGCCCTTTAAACCCAATAGTGTTC
+
CCCCCGGGGGGGGGGGGGGGGGGGGGGGGGGGGGGGGGGGGGGGGGGGGGGGGGGGGGGGGGGGGGGGGGGGGGGGGGGGGGGGGGGGGGGGGGGFGGGGGGGGGCFGGGGGGGGFGGGGGGGGGGGGGGGGGGGGGFGFFGGFGFGFGFG?EGGFFFFFGGFGFFGG>EA=BCEFFFGFFE>*AFGF>DEFDGFFFFG@D=3>DFFE*7?CCEFE09BF0338(=5D5<?A9AABGF???FF9<9<
@M00200:205:000000000-AKKM3:1:1101:16756:12043 2:N:0:1
TACTAGGGTATCTAATCCTGTTTGCTCCCCACGCTTTCGAGCCTCAGCGTCAGTAATGAGCCAGTGTGTCGCCTTCGCCACTGGTGTTCTTCCGAATATCTACGAATTTCACCTCTACACTCGGAGTTCCACACACCTCTCTCATACTCAAGACACCCAGTATCAAAGGCAATTCCGAGGTTGAGCCCCGGGATTTCACCCCTGACTTAAATGTCCGCCTACGCTCCCTTTACACCCAATAGTGTTC
+
CCCCCGGGGGGGGGGGGGGGGGGGGGGGGGGGGGGGGGGGGGGGGGGGGGGGGGGGGGGGGFGGGGGGGGGGGGGGGGGGGGGGGGGGGGGGGGGGGGGGGGGGGGGGGGGGGGGFGGGFGGGGFEGGGGGGGGGGGFGFFGGFGFGFGFFGGGGFFG?9EGFGFFGGFGFFFFFFF>DFGCDGFGGFEGGEFEFCFFACFFD@5B=C;;ACEFGGFDE?FBFA>CEG4CE3<CA=C1(6).16?CE
@M00200:205:000000000-AKKM3:1:1101:4577:12056 2:N:0:1
TACAGGGGTATCTAATCCGGTTCGCTCCCCACGCTTTCGCGTCTCAGCGTCAGGTAGGGCCCAGAGAGCCGCCTTCGCCACTGGTGTTCCTCTCGATATCTACGCATATCACCACTACACCGAGAATTCCACTCTCCTCTACCCCCCTCGAGTCTGCCAGTATCCAAGGACCTCTCCCAGTTGAGCCGGGAGCTTTCACCCTAGACTTAGCGGACCGCCTGCACGCCCTTTACACCCAGTAGTGTTC
+
CCCCCGGGGGGGGFGGGGGCFGGGGGGGGDGGGGGGGGGGDGGGGGGGGGGGGGGGGGGGDGGGGGGGGGGGGGGGGGGGGGFGGGGGGGGGGGFFGECFGGGGGG7=;FGGGDGFGGGGGGGEGGGGGAFFDGGGGFGDFEG?C>D5CBCCECGCFGCAEFEGFFGG>DACFFFFF4AFFFC@>DF>DGGFFGFCFEE;@>@;<EEF<>EF9@EEBDE:2..9?EFG5<:AA:<8C004)6.().)
@M00200:205:000000000-AKKM3:1:1101:9451:12090 2:N:0:1
TACTAGGGTATCTAATCCTGTTTGCTACCCATGCTTTCGCGCCTCAGCGTCAGTCACTGTCCAGGTAGCCGCCTTCGCCACTGGTGTTCCTCCCAATATCTACGCATTTCACCGCTACACCGGGAATTCCACCTTCCTCTCCGGGACTCAAGAGAAGCAGTTTCGGGCGCCGTTCCTCGGTTGAGCCGAGGGATTTCACACCCGACTTGCCTCCCCGCCTACGCGCCCTTTATACCCAATAGTGTTCCGAT
+
CCCCCGGGGGGGGGGGGGGGGGGGGGGGGGGGGGGGGGGGGGGGGGGGGGGGGGGGGGGGGGGGGGFGGGGGGGGGGGGGGGGGGGGGGGGGGGGGGGGGGGGGGGGGGGGGGGGFGGGGGGGGGGGGGGGGGGGGGFGFFGG>EDGFGFGGGGCDFFG5ADFFDEGGFGFFFFFFFFC9FGGGFGGF>GGF:FGGFFGFF<FB>BBDFFFFFFGG6DEF(4850EBDD*4>>9A>F<?F)6<)6)))-((
@M00200:205:000000000-AKKM3:1:1101:15903:12093 2:N:0:1
TACTAGGGTATCTAATCCTGTTTGCTCCCCACGCTTTCGAGCCTCAGCGTCAGTAATGGACCAGTATGTCGCCTTCGCCACTGGTGTTCTTCCGAATATCTACGAATTTCACCTCTACACTCGGAGTTCCACATACCTCTTCCATACTCAAGATAGCCAGTATCAAAGGCAATTCCAAGGTTGAGCCCTGGGCTTTCACCTCTGACTAAACTATCCGCCTACGCTCCCTTTAAGCCCAGTAGTGTTC
+
CCCCCGGGGGGGGGGGGGGGGGGGGGGGGGGGGGGGGGGGGGGGGGGGGGGGGGGGGGGGGGGGGGGGGGGGGGGGGGGGGGGGFGGGGGGDFGEEGGGGGGGFCGGGFGGGFGGFGGGGGGGGGGGGGGGFGGGGGFGDFFEFGFGFFFGGGGGFFFGFFGEGFFGGFGFFFFBFFFGFGGGDD8?DFDGF?8FDFFFFFFFFFFFF*85CEFGGFFFF>5=ADGDFF+7=?6*:>2279>EE<EF
@M00200:205:000000000-AKKM3:1:1101:12985:12099 2:N:0:1
TACGCGGGTATCTAATCCTGTTTGCTCCCCACGCTTTCGAGCCTCAGCGTCAGTAATGAGCCAGTGTGTCGCCTTCGCCACTGGTGTTCTTCCGAATATCTACGAATTTCACCTCTACACTCGGAGTTCCACACACCTCTCTCATACTCAAGACACCCAGTATCAAAGGCAATTCCGAGGTTGAGCCCCGGGATTTCACCCCTGACTTAAATGTCCGCCTACGCTCCCTTTACACCCAGTAGTGTTC
+
CCCCCGGGGGGGGGGGGGGGGGGGGGGGGGGGGGGGGGGGGGGGGGGGGGGGGGGGGGGGGGGGGGGGGGGGGGGGGGGGGGGGGGGGGGGGGGGGGGGGGGGGGGGGFGGGGGGFGGGGGGGECEEFGGGGGGGGGFGFFGGFGFGFDFFFGGGFFEGFFG7EFFGGFGFDFEFF??GEG6FGF6CFFDCEFGGGFEGEFFBDFFFCC:C<4@FF?GFF;;?EDGFG;?EEEEF=E?7@C3<?BFF
@M00200:205:000000000-AKKM3:1:1101:11820:12114 2:N:0:1
TACTAGGGTATCTAATCCTGTTTGCTCCCCCAGCTTTCGCGTCTCAGCGTCAGGGATGGCCCAGGTGACCGCCTTCGCCACTGGCGTTCCTCCCGATATCTACGCATTTCACCGCTCCACCGGGAATTCCATCACCCTCTACCACCCTCAAGCCCGCCAGTATCCCGCGGCGTTCTCCGGTTGAGCCGGAGGATTTCACACGAGACTTAACGGACCGCCTGCACGCGCTTTCAGCCCACTAGTGTTC
+
CCCCCGGGGGGGGGGGGGGGGGGGGGGGGGGGGGGGGGGGGGGGGGGGGGGGGGGGGGFGGGGGGGGGGGGGGGGGGGGGGGGGGGGGGGGGGGGGDGGGGGGGGGGGGGGGGGGEGGGGGGGGGGGGGGGGGFGGGFGFFGGFGFGFGFGGGGF5?GGEGGC@EFGGBGFF>BEFFFGFGCCDFGGFFD5BE6:CF?F);9>>FFBDB>B?B?GGFGF??13/4C.7)/1)--).;((((569:4<
@M00200:205:000000000-AKKM3:1:1101:3342:12157 2:N:0:1
TACCAGGGTATCTAATCCTGTTTGCTACCCACGCTTTCGCACCTCAGTGTCAGTGTCAGTCCAGAAGGCCGCCTTCGCCACTGGTATTCCTCCCGATCTCTACGCATTTCACCGCTACACCGGGAATTCTACCTTCCTCTCCTGCACTCTAGCTTGACAGTTCCGGATGCAGTTCCCAGGTTGAGCCCGGGGCTTTCACAACCGGCTTATCAAGCCACCTACGCGCGCTTTATACCCCATAGTGCTC
+
CCCCCGGGGGGGGGFGGGGGGGGGGGGGGGGFFGGGGGGGDFGGGGG@EFGGGDDF@DG<AFGGF@<F8FGGGGGGGGGGGGGGGGGGGGGGGGEGG>FGGGGGGGGGGGGGGGGFGGGGGEGGGDGGGEFG+=3EDFGEDF=6DFF5D8FFG8EBFFGFC+*==>D6@G+:F9ED00?FGG6CFFG5@GGB5:C4AEFE:AA==@@9E=*/93BC3CA844<EBC)2:*:B26<9823(.4).)).
@M00200:205:000000000-AKKM3:1:1101:17596:12170 2:N:0:1
TACGGGGGTATCTAATCCTGTTTGCTCCCCACGCTTTCGAGCCTCAGCGTCAGTAATGAGCCAGTGTGTCGCCTTCGCCACTGGTGTTCTTCCGAATATCTACGAATTTCACCTCTACACTCGGAGTTCCACACACCTCTCTCATACTCAAGACACCCAGTATCAAAGGCAATTCCGAGGTTGAGCCCCGGGATTTCACCCCTGACTTAAATGTCCGCCTACGCTCCCTTTATGCCCAATAGTGTTCAGA
+
CCCCCGGGGGGGGGGGGGGGGGGGGGGGGGFGGGGGGGGGGGGGGGGGGGGGGGGGGGGGGGGGGGGGGGGGGGGGGGGGGGGGGGGGGGGGGGGGGGGGGGGGGGGGFGGFGGGFGGGGGGGGGGEGGGGGGGGGGFGFFGGBGFGFGFFGGGGFFGGDEFFGFFGGFGF56=BFFED>FFCDFCFC?DGED=A=FFGFD=BFFFFF=E=EFFGG;DE@DFDFFEFG57)6)93;C)410<AAF4AAD)
@M00200:205:000000000-AKKM3:1:1101:5337:12170 2:N:0:1
TACTCGGGTATCTAATCCTGTTCGCTCCCCACGCTTTCGCGTCTCAGCGTCAGTACCGTCCCAGAGAGCCGCCTTCGCCACGGGTGTTCTTCCTGATATCTGCGCATTTCACCGCTACACCAGGAATTCCACTCTCCTCTTCCGGACTCTAGCCAGACGGTTTCCATCGACCTCTAGAGGTTGAGCCTCTAGTTTTCACAACGGACCTGCCTGGCCGCCTACACGCTCTTTAAACCCAATAGTGTTC
+
CCCCCGGGGGGGGGGGGGGGGGGGGGGGGGGGGGGGGGGGGGGGGGGGGGGGGGGGGGGGFGGGGGGGGGGGGGGGGGGGGGFGGGGGGGFAFGFG,CFGGGGGGGG>FGGGGEEDDGGGGGGGGGGGGGDFFGFGGFGFFGGFGFGFGBEFGF?FFGC5@DD7;ACGDGFFFEF8B>FAFEGGA?EAFGGFFG7@CEGF@2>==2(((:3@ADGA;GA?064A7C5CCCDFFF><CB1().4:4.6
@M00200:205:000000000-AKKM3:1:1101:21250:12179 2:N:0:1
TACGGGGGTATCTAATCCTGTTTGCTCCCCACGCTTTCGCGCCTCAGCGTCAGAACCGGACCAGACAGCCGCCTTCGCCACTGGTGTTCTTGCGAATATCTACGAATTTCACCTCTACACTCGCAGTTCCGCTGTCCTCTTCCGGTCTCAAGCCAACCAGTATCGAAGGCAATTCTGTGGTTGAGCCACAGGCTTTCACCCCCGACTTAATCGGCCGCCTACGCGCCCCTTAACCCCAGTAGTCTTCAGAC
+
CCCCCGGGGGGGGCFCGGGGGGGGGGGGGGGGGGGGGGGGGCFGGGGGGGGCEGGGGGGGGCFFFGGGGGGGGGGGGGGGGGGGFGGGGGDFGCGGGGGGGGGGG?FFGGFGGGGFGGAF;EFEFEGGFD6EG>CEFFGFFGG?E?DDGF7*>FGF>C5AFDFFD5?C>GFDA=FFFFFAFED66:F)00;;)AFFF<C4(.7B09FD<65CF;CC0CB?FF05(:BD)7()6)8?D(,.6).))64-4))
@M00200:205:000000000-AKKM3:1:1101:3096:12182 2:N:0:1
TACTAGGGTATCTAATCCTGTTTGCTCCCCACGCTTTCGCGTCTCAGCGTCAGTCACCGTCCAGAAGGCCGCCTTCGCCGCTGGTATTCCTCCCGATATCTACGGATTTCACCCCTACACCGGGAATTCTGCCTTCCTCTCCGGGACTCCAGCCAGGCAGTTTCAGATGCAGTTCCGGGGTTGGGCCCCGGGCTTTCACAACCGACTTGCCTTGCCGCCTACTCGCGCTTTAAGCCCCATAGTGTTACGCT
+
CCCCCGGGGGGGGGGGGGGGGGGGGGGGGGGGGGGGGGGGGGGGGGFGGGGGGGGGG@FFGGGGCGG8FFGGGGGGGGGGGGGDGGGGGGGGFGEGGGGGGGGGCGGGGGGGG8CDFGGGGGGGGGGGGFGG6?DFGFGEBGE*=?DDGFGFD7C5CFGB8C=FEF9EFGFFC=EF?DC9FC25;EGBDGCA>EFGFE:E.:3019@D82()))<<9CB<(.)/(2)1/9,)).47>1,(2)-44446:((
@M00200:205:000000000-AKKM3:1:1101:4862:12188 2:N:0:1
TACGAGGGTATCTAATCCTGTTTGCTCCCCACGCTTTCGAGCCTCAGCGTCAGTAATGGACCAGTATGTCGCCTTCGCCACTGGTGTTCTTCCGAATATCTACGAATTTCACCTCTACACTCGGAGTTCCACATACCTCTTCCATACTCAAGATAGCCAGTATCAAAGGCAATTCCAAGGTTGAGCCCTGGGCTTTCACCTCTGACTAAACTATCCGCCTACGCTCCCTTTAAACCCAATAGTGTTC
+
CCCCCGGGGGGGGGGGGGGGGGGGGGGGGGGGGGGGGGGGGGGGGGGGGGGGGGGGGGGGGGGGGGGGGGGGGGGGGGGEFGGGGGFGGGGGFGFGGFGGGGGGGGGGGGGGGGGFGG;EFGGGDDEGGGGGGGGFGFGFFGGFGFGFGFGGGGGFFGDDGGFGEFGGFGFBDEFFFFGAFDDC6DFFFGCFFGGGFFGBEF@@CFEFE:EEFFG?AFE@4>=DDGEGCCBFC4E9@@D356@@ECC
@M00200:205:000000000-AKKM3:1:1101:14759:12199 2:N:0:1
TACCCGGGTATCTAATCCTGTTTGCTCCCCACGCTTTCGCGTCTCAGCGTCAGTCACCGTCCAGAAGGCCGCCTTCGCCGCTGTATTCCTCCCGATATCTACGGATTTCACCCCTACACCGGGAATTCTGCCTTCCTCTCCGGGACTCTAGCGAGGCAGTTTCAGGTGCCATTCCGGGGTTTGGCCCCGGGCTTTCACAACCCACTTGCCCAGCCCCCTACACGCCGCTTAAACCCCATAGTTTTCCGGTC
+
CCCCCGGGGGGGGGGGGGGGGGGGGGGGGGGGGGGGGGGGGGGGGGGGGGGGGGGGGGGGGGGGGGGGGGGGGGGGGGGGGGGGFDG?FE8FG7=BCC=EEFFG:8FFAE>FGGFFGA=F6CC7FFGFF:=E=FFFFFGFFGGF697@CFGF++*9?8C>AFA:*35,3:8*9*=*9DD5F*8C?EGF3<E3):<++)+.(3(/((.-62)4,.;*3D)3((4)(*)))C4<<)4:5(430)))..)((--
@M00200:205:000000000-AKKM3:1:1101:12413:12204 2:N:0:1
TACTGGGGTATCTAATCCTGTTTGCTCCCCACGCTTTCGCGCCTCAGCGTCAATTACGGGCCAGATAGCCGCCTTCGCCACCGGTGTTCTTCCCAATATCTACGAATTTCACCTCTACACTGGGAATTCCACTATCCTCTCCCGCATTCAAGCTCATCAGTATCAAGCGCAGCCCCCAGGTTGAGCCCGGGAATTTCACGCCTGACTTGATAAGCCGCCTACGCGCCCTTTATGCCCAGTAGTGTTC
+
CCCCCGGGGGGGGGGGGGGGGGGGGGGGGGGGGGGGGGGGGGGGGGGGGGGGGGGGGGGGGGEGGGGGGGGGGGGGGGGGGGGGGFGGGGGGGGFGGGGGGGGGGGGGGFFGGGGDGGGGGFGGGGGGFGFGGGGGGFGBFCFEGFGFGFGGGGFFFGGFGFEGFFGGFGDBFCFFFFGFGGGGFGFFEGGFFGGGFFGFFB@9@BEFEFEC?EGFFGE<F;@BBGEG373>2<A<F3((4<D245<
@M00200:205:000000000-AKKM3:1:1101:8228:12231 2:N:0:1
TACAAGGGTATCTAATCCCGTTTGCTCCCCACGCTTTCGCGCCTCAGCGTCAGTCACCGTCCAGAAGGCCGCCTTCGCCACCGGTGTTCCTCCCGATCTCTACACATTTCACCGCTACACCGGGAATTCCACCTTCCTCTCCGGGACTCAAGAGAAGCAGTTTCGGGCGCCGTTCCTCGGTTGAGCCGAGGGATTTCACACCCGACTTGCCTCCCCGCCTACGCGCCCTTTAACCCCAATCTGGTTCACAT
+
CCCCCGGGGGGGGGGGGGGGGGGGGGGGGGGGGGGGGGGGGGGGGGGGGGGGGGGGGGGGGGGGFGGGGGGGGGGGGGGGGGGCFEGGGGGGGGGGGGGGGGGGGGGGGGGGGGGFGGGGGGEGDGGGGGGGGGGGGFGFFGGFGFGBGF6CFGGFFGGFGGFGADGGDGFFFFFFFFGFGGD4?CFBBGGFEGFG@)4CED993641)-:4>BGE>CDF61(),:;D708-:)5<C:(((-))..)))6)
@M00200:205:000000000-AKKM3:1:1101:21314:12256 2:N:0:1
TACTAGGGTATCTAATCCTGTTTGCTCCCCACGCTTTCGAGCCTCAGCGTCAGTAATGAGCCAGTGTGTCGCCTTCGCCACTGGTGTTCTTCCGAATATCTACGAATTTCACCTCTACACTCGGAGTTCCACACACCTCTCTCATACTCAAGACACCCAGTATCAAAGGCAATTCCGAGGTTGAGCCCCGGGATTTCACCCCTGACTTAAATGTCCGCCTACGCTCCCTTTAAACCCAATAGTGTTC
+
CCCCCGGGGGGGGGGGGGGGGGGGGGGGGGGGGGGGGGGGGGGGGGGGGGGGGGGGGGGGGGGGGGGGGGGGGGGGGGGGGGGGGGGGGGGGGGGGGGGGGGGGGCCGGGGGGGGFGFFGEFGDFGGGGGGGGGGGGFFEFGGFGFGFGFGGGGFFFGGFGGFGFFGGFGFFFDFFF>CEGG6FFGFFFGE>BC6;95C@C=B22467A*>EFFGGADD92:5?==BF4:=453=DG(6@3.7?6)9
@M00200:205:000000000-AKKM3:1:1101:29351:12259 2:N:0:1
TACGAGGGTATCTAATCCTGTTTGCTCCCCACGCTTTCGAGCCTCAGCGTCAGTAATGGACCAGTATGTCGCCTTCGCCACTGGTGTTCTTCCGAATATCTACGAATTTCACCTCTACACTCGGAGTTCCACATACCTCTTCCATACTCAAGATAGCCAGTATCAAAGGCAATTCCAAGGTTGAGCCCTGGGCTTTCACCTCTGCCTAAACTATCCGCCTACGAGCACTTTATACCCAATTGTGTTC
+
CCCCCGGGFGGGCEGGGGEFFFAFGGDFGGGGGECFFEFFGEGGGFGGGGEGGFGGEFFCEGGGGFGGEGFFEGDGGFGGG<DGGGFGFF;FF@CFGGGG8EGG78:FGFGGADGFFGGF=EGGGBCFGFGGGGGD?+@DFEE?E7D=DFA?AF8FF,2:3+;9;3?=*D9DDBFFFFGFGGFC9DE?DG6FFGGGA7EE58=5*6*001)09*;<=5>8@>)*)**3;*77?EE5<75>**8577*
@M00200:205:000000000-AKKM3:1:1101:27655:12264 2:N:0:1
TACTAGGGTATCTAATCCTGTTTGCTCCCCACGCTTTCGCGCCTCAGCGTCAGAACCGGACCAGACAGCCGCCTTCGCCACTGGTGTTCTTGCGAATATCTACGAATTTCACCTCTACACTCGCAGTTCCGCTGTCCTCTTCCGGTCTCAAGCCAACCAGTATCGAAGGCAATTCTGTGGTTGAGCCACAGGCTTTCACCCCCGACTTAATCGGCCGCCTACGCGCCCCTTACACCCAATAGTGTTCAGA
+
ACCCCDFGGGCGGGGGGGGGGGGFGGGGGGGFGGGGGGGGGGGGGGGGEGGGGGGGGGGGGGGGGGGGGGGGGGGGGGGGGGGGEFGGGGGGGGGGEGGGGGDDGDEEGGGGG9EFGGGGGGGGDG>FGGGD>CDEFFGCDDFDGFCADFCDGGGBFGGFDG*?>FGGFGFFF@FFFFF9:DCDFGGFFF7A57?FFEGE>BF222-()//)2;CC2C>118@FBEFG)1:):AFFD031:<2:6A<))6
@M00200:205:000000000-AKKM3:1:1101:4066:12271 2:N:0:1
TACTAGGGTATCTAATCCTGTTTGCTCCCCACGCTTTCGAGCCTCAGCGTCAGTAATGGACTAGTATGTCGCCTTCGCCACTGGTGTTCTTCCGAATATCTACGAATTTCACCTCTACACTCGGAGTTCCACATACCTCTTCCATACTCAAGATAGCCAGTATCAAAGGCAATTCCAAGGTTGAGCCCTGGGCTTTCACCTCTGACTAAACTATCCGCCTACGCTCCCTTTCAGCCCAGTAGTGTTC
+
CCCCCGGGGGGGGGGGGGGGGGGGGGGGGGGGGGGGGGGGGGGGGGFGGGGGGGGGGGGGG9FFGGGGGGGGGGGFGGGGGGGFFGFGGGGGGGGGGGGGGGGGGGGGGGFFFGGFGGGGGGGGGGEGGGGGGGGGGFGFFGGFGFFEGFFGFFGFBEGFFFFGFFGFFGFBFFFFFFD5DEFGFFEFDCD??DFGFFGB@@EFEFFFF5@EEEGFFF>FAF=55A>F9:4*74;=C)8(69@21@C
@M00200:205:000000000-AKKM3:1:1101:20462:12298 2:N:0:1
TACAGGGGTATCTAATCCTGTTTGCTCCCCACGCTTTCGAGCCTCAGCGTCAGTAATGAGCCAGTGTGTCGCCTTCGCCACTGGTGTTCTTCCGAATATCTACGAATTTCACCTCTACACTCGGAGTTCCACACACCTCTCTCATACTCAAGACACCCAGTATCAAAGGCAATTCCGAGGTTGAGCCCCGGGATTTCACCCCTGACTTAAATGTCCGCCTACGCTCCCTTTAAACCCACTAGTGTTC
+
CCCCCGGGGGGGGGGGGGGGGGGGGGGGGDGGGGGGGGGGGGGGGGGGGGDGGGGGGGGGGGGGGGGGGGGGGGGGGGGGGGGGGGGGG;FFGGGGGGGGGGGGGGGCFDDAFGGFGGGGGGGGCEGGGGFFGGGDGF889DGFGFG7?FEFFGGFFCFFFFEGFFGGFF6DFFFFFB>>BGGGFFGFFGGEFCCDAEF@>)5>B4AFFEFFAA,=@DE2@B@F@EEF*;@)/)7@E;0(437>79C
@M00200:205:000000000-AKKM3:1:1101:28997:12312 2:N:0:1
TACTGGGGTATCTAATCCTGTTCGCTCCCCACACTTTCGCTCCTCAGCGTCAGGATATTCCCAGAGAACCGCCTTCGCCACCGGTGTTCCTCCTGATATCTGCGCATTTCACCGCTACACCAGGAATTCCGTTCTCCCCTGAATACCTCTAGTCTGCCCGTATCGGAAGCAAGCCAGGTGTTAAGCACCTGGTTTTCACTCCCGACGCGCCAAACCGCCTACGAGCCCTTTACGCCCAATAGTGTTC
+
CCCCCGGGGGGGGGGGGGGGGGGGGGGGGGGGGGGGGGGGGGGGGGGGGGGGGGGGGGGGGGGGGGGGGGGGGGGG?FGGGGGGGGGGGGGGGGGGGGGGGGCFGGGGGGGGGGGFGGFGGGG@FFFFFGGGGGGGEFEF?DDFFFG7DFGGFCGFFGG>GCDF=BDGAGFBFDFFFFGFGGG7@FFA5CFFFFFCFFGFFB2:25@@=(/6((;=9DF0?@FF?CEG4*8AA?<4C?1:06464)6
@M00200:205:000000000-AKKM3:1:1101:9104:12315 2:N:0:1
TACAAGGGTATCTAATCCCGTTTGCTCCCCACGCTTTCGCGCCTCAGCGTCAGGGAATGCCCAGAGACCCGCCTTCGCCACCGGTGTTCCTCCCGATCTCTACACATTTCACCGCTACACCGGGAATTCCAATCTCCTCTGCATCCCTCAAGAACGGCAGTATCGGCCGACGTTCTTCGGTTGAGCCGAAGGATTTCACGACCGACTCGCCATCCCGCCTACGCGCCCTTTATACCCAGTAGTGTTC
+
CCCCCGGGGGGGGGGGGGGGGGGGGGGGGGGGGGGGGGGGGGGGGGGGGGGGGGGEGGGGGFGGGGGGGGGGGG:FGGEGGGGGGGGGGGGFGGGGGGGGGGFEFFGGGGGGGDGFGGGGGGGGGGGGGGGGGGGGGBGFFGGFGFGFGFFFDC?BBGDBGGFGFFGGFGFBEBAFFFGEGGDGFECB45=A49AFFFGFD@>;6(3(399B07EABGF(((-01::D)9:2254<C318<).8<9)
@M00200:205:000000000-AKKM3:1:1101:7500:12351 2:N:0:1
TACACGGGTATCTAATCCCGTTTGCTCCCCTGGCTTTCGCGCCTCAGCGTCAATGCCGGTCCAGGATGCCGCCTTCGCCACCGGTGTTCCTCCAGATATCTACGCATTTCACCGCTACACCTGGAATTCCGCATCCCTCTCCCGGATTCAAGCCAACCAGTATCGGACGCAGTTCCCGGGTTGAGCCCGGGGATTTCCCGTCCGACTTAGCAGGCCACCTACGCGCCCTTTATGCCCAATAGTGTTC
+
CCCCCGGGGGGGGGGGGGGGGGGGGGGGGGGGGGGGGGGGGGGGGFGGGGGGGGFGGGGGEGGGGGGGGGGGGGGGGGGGGGGGGGGGGGCFGGGGFGGGGGGGGCFFGGGGG6C5?FGGGGGGGGGGGGGGGGGFGBFFFGGFGFG=FCDCF7CFFGDFCCEGFFGGFE>=BFFFADGFGEDFFFGFFGGF)=C9+)33@FFFFF;:B<2)-3CC6FF2?:<<7EED5*,)4:<2C21<?<)6:2:
@M00200:205:000000000-AKKM3:1:1101:20396:12355 2:N:0:1
TACTAGGGTATCTAATCCTGTTTGCTCCCCACGCTTTCGAGCCTCAGCGTCAGTAATGGACCAGTATGTCGCCTTCGCCACTGGTGTTCTTCCGAATATCTACGAATTTCACCTCTACACTCGGAGTTCCACATACCTCTTCCATACTCAAGATAGCCAGTATCAAAGGCAATTCCAAGGTTGAGCCCTGGGCTTTCACCTCTGACTAAACTATCCGCCTACGCTCCCTTTATACCCAATAGTGTTC
+
CCCCCGGGGGGGGGGGGGGGGGGGGGGGGGGGGGGGGGGGGGGGGGGGGGGGGGGGGGGGGGGGGGGGGGGGGGGGGGGGGGGGGGFGGGGGGGGGGGGGDFGGGGGGGGGGGGGFGGGGGGGGGGGGGGGGGFFFFFFFFDGFGFGFFFGGGFFFFGGFFGFGFFGGFGFFFFFBFC85FFDGFGGFFFF5DDFFFFGEFFFFFEECEFFFFFFGAG>AF85@AEFGF8=CEE?EF6<=E=CC?@E
@M00200:205:000000000-AKKM3:1:1101:22629:12370 2:N:0:1
TACCGGGGTATCTAATCCTGTTTGCTCCCCACGCTTTCGCGCCTCAGCGTCAGATCCGGACCAGTGAGCCGCCTTCGCCACTGGTGTTCTTGCGAATATCTACGAATTTCACCTCTACACTCGCAGTTCCACTCACCTCTTCCGGTCTCAAGCCAAGCAGTATCGAAGGCAATTCCGTGGTTGAGCCACGGGCTTTCACCCCCAACTTACAAGGCCGCCTACGCGCCCTTTAAGCCCAGTAGTGTTCCGAT
+
CCCCCGGGGGGGGGGGGGGGGGFGGGGGGGGGGGGGGGGGGGGGGGGGGGGGGGFFGGGGGGGGEFGGGGGGGGGGGGGGGGGGGGGGGGGFCFEEGGGGGGGG:DGGGGDGGGGFGGGGDGGGEEEGGGGGGFGGGFGFFGGFGBGFGFFGGFFBAGG5AGFGAA6>DG>CAEFFFFCDGFCDFGGFFGDFFGGGFFFE2/05028A<;3))(=:6DF61;2:(179)2.-6427E((().54464)(((
@M00200:205:000000000-AKKM3:1:1101:2367:12377 2:N:0:1
TACTCGGGTATCTAATCCTGTTCGCTCCCCATGCTTTCGCTCCTCAGCGTCAGTTAATGCCCAGAGACCTGCCTTCGCCATCGGTGTTCCTCCTGATATCTGCGCATTTCACCGCTACACCAGGAATTCCAGTCTCCTCTACCTCACTCTAGTCTGCCCGTACCCACCGCAGCTCCGGCGTTGAGCCCCGGACTTTCACGGCAGACGAGACAAACCGCCTACGAGCTCTTTATACCCAGTAGTGTTCTGAT
+
CCCCCGGG<FFGGGGCAFGGFGGGGCGCFFFFGGCEDFGDGG7=EC<FEEFGEFFG<EFFFGCGFG@,DFCFGGGGGGGGGGGFFECGFF8E,A<?FECEFG9=FG74EFGCEED5CCFFGFGGGG,AFG;9=@DGG+@::F,:,@C=DFFF;==D?DD*36)=*DC+5C9=5)3:>>+3539?6D7*9?555;,=8>7@=@22BB@(.(3;8;FC,C>;;8;305)>2:4:--)4<)(().6764))6))
@M00200:205:000000000-AKKM3:1:1101:10675:12420 2:N:0:1
TACGAGGGTATCTAATCCTGTTTGCTCCCCACGCTTTCGCGCCTCAGCGTCAGTTACAGTCCAGAGAGCCGCCTTCGCCACTGGTGTTCCTCCACATCTCTACGCATTTCACCGCTACACGTGGAATTCCGCTCTCCTCTTCTGCACTCAAGTCTCCCAGTTTCCAGTGCGTCACGGGGTTGAGCCCCGCACTTAGACACCAGACTTAAGAAACCGCCTGCGCGCGCTTTAAACCCAGTAGTGTTC
+
CCCCCCEGFGGGFGGGGGGFGGGGGGGGGGGGGGGGGGGGGGGGGGGGGGGGGEEFGGGGGCGGGGGGGGEGGGGGGGGDGGGGGGDGGGGGGGGGFFGCEGGGGGG@FGGGGEEBGEGGGDGGGGGGGGGGDGGGGFGFFGGFFFGBCF8=EF@FDDF66?DFBFFFFE>ADFBDD>>B*:;DFGFA>DGFF69CF>CFBBBD>;*>*>@C=BFCBDE@?;0:2/75*/6)68<0/:8>AABDFF
@M00200:205:000000000-AKKM3:1:1101:7749:12433 2:N:0:1
TACTAGGGTATCTAATCCTGTTTGCTCCCCTAGCTTTCGCAGCTGAGCGTCAGTAATAGTCCAGGTACCTGCTTTCGCCATTGGTGTTCCTCCCGATCTCTGCGCATTTCACCGCTACACCGGGAATTCCAGTACCCTCTCCTATACTCAAGCCTGGCAGTATCTGTTGGCCTCTCCCCGTTAAGCAAGGAGCTTTCACAACAGACTAACCAGACCGCCTACCTGCCCTTTAAACCCAGAAGTGTCC
+
CCCCCGGGGGGGGGGGGGGGGGGGGGGGGGGGCFFAEFCGEEGGGG?FGECFFGGGGGGGDFGGGGGGGEFFG<EF=FFEEFADFGGGGGGGFFGGEGFGGGGGGGFGFGDFGGGFGGGGG8EEF+DCEGAEEGGFGFFDFEGFGD9DFFDFDFGFFGGDF@BFFCFA88DEBDFBFFGFF=9CFF7*:=FFFFG>FEGFE>CC@88C=EFEF4:D2?B?227?>6;C;*6*/9>3=;(//.1771;
@M00200:205:000000000-AKKM3:1:1101:21790:12443 2:N:0:1
TACTAGGTATCTAATCCTGTTTGCTACCCACGCTTTCGAGCCTCAGTGTCAGTTACAGTCCAGAGAGCCGCTTTCGCCACCGGTGTTCCTCCATATATCTACGCATTTCACCGCTACACATGGAATTCCACTCTCCTCTACTGCACTCAAGTCTAACAGTTTCCAATGCACACAATGGTTGAGCCACTGCCTTTTACATCAGACTTATTAAACCACCTGCGCTCGCTTTAACCCCAATCGTGTTC
+
CCCCCGGCF9FGDCGDFGGFGGDGGGGGG9FCDFCFGGGFGE@FGFEGGGGGGGGFGGGGFGGFFFEFGGGGEGEEEGEEGGDCFFGCFGGFFFGGGGGGFGGEFEGGEGGFGGD?DFFFGGGCEGCDFFFFGFFFDFGEFFGFGFCDG6==B++5<>?DEGDFDFFFFFBEFF?+;DD=@@+=;=FD*6@FFGD9;E,;96@EEE@E@CE@E5D>>>*):=>*:CAFG+9474>>7=599>BFF
@M00200:205:000000000-AKKM3:1:1101:25897:12446 2:N:0:1
TACTAGGGTATCTAATCCTGTTTGCTCCCCACGCTTTCGCGCCTCAGCGTCAGAACCGGACCAGACAGCCGCCTTCGCCACTGGTGTTCTTGCGAATATCTACGAATTTCACCTCTACACTCGCAGTTCCGCTGTCCTCTTCCGGTCTCAAGCCAACCAGTATCGAAGGCAATTCTGTGGTTGAGCCACAGGCTTTCACCCCCTACTTAATCGGCCGCCTACGCGCCCTTACGCCCAGTAGTGTTC
+
CCCCCGGGGGGGGGGGGGGGGGGGGGGGGGGGDGEEGGDGGGGGGGG@:FGGCFFGGGGGGGDGGEGFGGDGGGGGGFFGGGGGFGGGGG,F,4@C:BFGFGGGEEF7FGGGGGC?FACFDDDGCE>=EGCCGCG>FFGFFGG?>ED97+,6@=D50@7A,+;+=50CAG6@5CFF9BCFF:*C5,9A9*7?FG6;FAF*5-6(/7*/8*0@=9*;9CB1(((.(/07)28(-424;(.4-6>B92
@M00200:205:000000000-AKKM3:1:1101:26288:12451 2:N:0:1
TACTCGGGTATCTAATCCTGTTCGCTCCCCTAGCTTTCGCGCCTCAGCGTCAGGACAGGTCCAGAGAGCCGCCTTCGCCACCGGTGTTCCTCCCGATATCTGCGCATTTCACCGCTACACCGGGAATTCCACTCTCCCCTACCTGCCTCGAGCCGTGCAGTATCGGACGCAGTCCCGCGGTTGAGCCCCGGGATTTCACAACCGACTTGCACGGCCGCCCACGCGCCCTTTCAGCCCAATAGTGTTC
+
CCCCCGGGGEGGGGGGGGGGGGGGGGGGGGGGGGGGGGGGGGGGGGGGGGGGGGFGDGFGGGGGGGGGGGGGGGGGGGGGGFGGGGGGGGGGGGG:C=CGGGGDGGGGGGGGGGEFGGGGGGDDFEGGGGGGGGGGCBGFFGFFEFGEGFGGGDGAEGGFG7;FDAGGECBFB2FFFFDAFEDGFGGAEGD)5>67F<9)8:?;966?FF)81>GGFGF(,,3.(2)1)9.)6-)8>,,:?><26>>
@M00200:205:000000000-AKKM3:1:1101:17987:12477 2:N:0:1
TACCCGGGTATCTAATCCCGTTTGCTCCCCACGCTTTCGCGCCTCAGCGTCAGGAGATGCCCAGAGACCCGCCTTCGCCACCGGTGTTCCTCCCGATCTCTACACATTTCACCGCTACACCGGGAATTCCAATCTCCTCTGCATCCCTCAAGAACGGCAGTATCGGCCGACGTTCTTCGGTTGAGCCGAAGGATTTCACGACCGACTTGCCATCCCGCCTACGCGCCCTTTACACCCAGTAGTGTTC
+
CCCCCGGGGGGGGGGGGGGGGGGGGGGGGGGGGGGGGGGGGGGGGGGGGGGGGGGGGGGGGGGGGGGGGGGGGGGGGGGGGGGGGGGGGGGGGGGGGGGGGGGGGGGGGGGGGGGFGGGGGGGGEEGGGGGGGGGGGFGFFGGFGFGFGFFGGGGFFGGFGGEGFEGEECBBBDFFAFGEGGGFFGFEFGEFFGGFACF?1:B;29037A7AFFGG<DBB??:EFGFGDD7AD<A:EB6:BF4:>24
@M00200:205:000000000-AKKM3:1:1101:7108:12490 2:N:0:1
TACTGGGGTATCTAATCCTGTTTGCTCCCCACGCTTTCGCGCCTCAGTGTCAGTTACAGACCAGAAAGTCGCCTTCGCCACTGGTGTTCCTCCATATCTCTACGCATTTCACCGCTACACATGGAATTCCACTTTCCTCTTCTGCACTCAAGTCTCCCAGTTTCCAATGACCCTCCACGGTTGAGCCGTGGGCTTTCACATCAGACTTAAGAAACCACCTGCGCGCGCTTTCTACCCAGTAGTGTTC
+
CCCCCGGGGGGGGGGGGGGGGGGGGGGFGGGGGGGGGGGGGGGGGGGGGGGGGGGGGGGGGGGGGGGGGGGGGGGGGGGGGGGGGFGGGFGGGGGGGGGGGGFGGGGGGGFGFGGFGEFGFGGFGG9DGGGGGGGGGFG7?FCFGFGFGFFGDGFBBEGFFDEGEFGCFG5=FBF5?DG5FC+A6DF>FCGFFGFGBEGC*)96*01;78=8*)489C?4E=:42?4?)/;)<<3>B;(()))6).1
@M00200:205:000000000-AKKM3:1:1101:8560:12502 2:N:0:1
TACAGGGGTATCTAATCCTGTTCGCTCCCCACACTTTCGCTCCTCAGCGTCAGGTAATGCCCAGAGAACCGCCTTCGCCACCGGTGTTCCTCCTGATATCTGCGCATTTCACCGCTACACCAGGAATTCCGTTCTCCCCTGCATACCTCCAGTCTGCCCGTATCGAAAGCAAGCCAGGTGTTAAGCACCTGGTTTTCACTCCCGACGCGACAAACCGCCTACGAGCCCTTTACACCCAATAGTGTTA
+
CCCCCGGGGGGGGGGGGGGGGGGGGGGGGGEFEGGGGGGGGGGGGGGFGGGGGGGGGGGGGGGGGGGGGGGGGGGGGGGGGGGGFGFGGGGGGGGGGGFGGGEGGGGGGGEGGGGFGCFGGGGGGGGGGGFDCGGGEFG5FGGFGFG<FFFFGGGFFGGFGGFGFFGGFGFFFFFAA?AFF5EFFGGFFFGFFGGG>EFFFFBBD=BFF@FF@@FFFGE;2/487:EC7FFAAFFBC03(5<AA<4)
@M00200:205:000000000-AKKM3:1:1101:12613:12505 2:N:0:1
TCACGCGGGGGTGTTATTCTTTTTTTTCCCCCCCCTCCTTACCGCGCGACGGTAACAGAGTAGGTAGTGGTGCTTTCGCCCCCCGGTGTTTTTGATATATATCTATATTTCACTTCCCCCCCCGGGTCTTCCTAACACCTCCCTATATCACAACTACAACACAAAAAACACAAACCAAGTCTTGACCGCGGGGTCTCCCCTACACTCAAACTACACCACCCACCCCCCCCCATGTCCCTCACTGTTCTTA
+
-8,8,;8:F++++8,;,,<,6,CE7++,::C@=F:@:,:9,,4+++4@++++4:+:,,,,:55,:558,,8+,,,,,+8>B:++8***6*,,*5*7,32,,,<,<,,2,7,,,,,/*,,**=*4<@E7C+<E7=+*+)*()*2)+/*)**+0+*29/2*)/*(9(0>*7;F::())0<5*++2*/00.7):7)****)*-(,((.)((.8))))+*(*)(((,),*79)1(,(.))3))4((-).).)--
@M00200:205:000000000-AKKM3:1:1101:27894:12520 2:N:0:1
TACCCGGGTATCTAATCCTGTTTGCTCCCCACGCTTTCGAGCCTCAGCGTCAGTAATGGACCAGTATGTCGCCTTCGCCACTGGTGTTCTTCCGAATATCTACGAATTTCACCTCTACACTCGGAGTTCCACATACCTCTTCCATACTCAAGATAGCCAGGATCAAAGGCAATTCCAAGGTTGAGCCCTGGGCTGTCACCTCTGACTAAACTATCCGCCTACGCTCCCTTTAAACCCAACAGTGTTCGGAT
+
CCCCCGGE:F8@C9EACFGGFGFF@C<CF7@FCGE7DFGGGGGGG8EFCB@FEDAFGGGGGEGGFFGGGGG@FEF,F6CF>GFFGFC:FFAF=FGC=FFC,,<4:84AD,=AFG?+=?=ABDGCBC8=?EF=FGG,=D98DGGFC7+:811=EF@8DD?66+:D59DEFCDD**43?FFFE@D69,,:FF+::9+=AA,6*06)000**8@E52,<);?):5@9@C>C6+>:<=3:E>((/-*1*/)((/(
@M00200:205:000000000-AKKM3:1:1101:16904:12550 2:N:0:1
TACGAGGGTATCTAATCCCGTTTGCTCCCCTAGCTTTCGCGCCTCAGCGTCAATGCCGGTCCAGGATGCCGCCTTCGCCACCGGTGTTCCTCCAGATATCTACGCATTTCACCGCTACACCTGGAATTCCGCATCCCTCTCCCGAATTCAAGCCCGCCAGTATCGGACGCAGTTCCCGAGTTGAGCTCGGGGATTTCACGTTCGACTTAGCGGGCCGCCTACGCGCCCTTTATACCCAGTAGTGTTC
+
CCCCCGGGGGGGGGGGGGGGGGGGGGGGGGGGGGGGGGGGGGGGGGGGGGGGGGGGGGGGGGGGGGGGGGGGGGGGGGGGGFGGGGGGGGGGGGGEGGGGGGGGGGEFGGGGGGGFGGGGGGGGGGGGGGGGGGGGGFGFFGGFD5DDFFGGGGGFFGGBGGFGDFCEAEE=BFFFFEGBGGGGAFGFFGGEEECCFFE?FFFF?F;176EF>BEE97@<F?FFFG>GG*)646<6C<2,-:.:DBF
@M00200:205:000000000-AKKM3:1:1101:13545:12555 2:N:0:1
TACGGGGGTATCTAATCCTGTTTGCTCCCCACGCTTTCGCACCTCAGCGTCAGTTCCGAGCCAGTAAGCCGCCTTCGCCACTGGTGTTCTTCCTAATATCTACGAATTCCACCTCTACACTAGGAGTTCCACTTACCTCTCTCGGTCTCTAGACTACCAGTATCAAAGGCAGTTCCGGAGTTGAGCTCCGGGATTTCACCCCTGACTTAATAGTCCGCCTACGTGCGCTTTATGCCCAATAGTGTTC
+
CCCCCGGGGGGGGGGFGGGGGGGGGGGGGGGGGGGGGGGGGGGGGGGGGGGGGGGGGGGGGGGGGGGGGGGGGGGGGGGGGGGGGGGGGFGGGGGFGGGGGGGGGFEGGEGGGGGFGGGGGGFDGGGGGFGGGFGFDFGFFGGAFBDFFFFBFGGFFFGFGGFFCCGFFFFFFFFFF>D?F,=FA8,;@DEE>7;CC4,8==>>D2*0*69<?EGF?DB0(/;F@C;CCD;363348=@FF<6:A4A
@M00200:205:000000000-AKKM3:1:1101:17624:12565 2:N:0:1
TACGAGGGTATCTAATCCCGTTTGCTCCCCACGCTTTCGCGCCTCAGCGTCAGAACCGGACCAGACAGCCGCCTTCGCCACTGGTGTTCTTGCGAATATCTACGAATTTCACCTCTACACTCGCAGTTCCGCTGTCCTCTTCCGGTCTCAAGCCAACCAGTATCGAAGGCAATTCTGTGGTTGAGCCACAGGCTTTCACCCCCGACTTAATCGGCCGCCTACGCGCCCTTTATACCCAGTAGTGTTC
+
CCCCCGGGGGGGGGGGGGGGGGGGGGGGGGGGGGGGGGGGGGGGGGGGGGGGGGGGGGGGGGGGGGGGGGGGGGGGGGGGGGGGGGGGGGGGGGGGGGGGGGGGG8BFGGGGGGGFGGGGGGGECEEGGGGGGGGFGFGFFGGFGFGFGFCDGGGFFCD5;DCG=9CGEGFFFFFFFFGFGGGGFG?AAFCFFGGFFFGFFFFF9>0;CEFE;0B=6DD6??B70CEG>57ABBFFGB??BB<?FAF
@M00200:205:000000000-AKKM3:1:1101:23258:12569 2:N:0:1
TACTCGGGTATCTAATCCTGTTTGCTCCCCACGCTTTCGAGCCTCAGCGTCAGTAATGGACCAGTATGTCGCCTTCGCCACTGGTGTTCTTCCGAATATCTACGAATTTCACCTCTACACTCGGAGTTCCACACACCTCTCTCATACTCAAGACACCCAGTATCAAAGGCAATTCCGAGGTTGAGCCCCGGGATTTCACCCCTGACTTAAATGTCCGCCTACGCTCCCTTTAAGCCCAATAGTGTTC
+
CCCCCGGGGGGGGGGGGGGGGGGGGGGGGGGGGGGGGGGGGGGGGGGGGGGGGGGGGGGGGGGGGGGGGGGGGGGFGGGGGGGGGGFGGGGGGGEGGGGGGFGGGGGGGGGGGGFFGGGGGGGGEGGGGGGGGGGGGFCEFGGFGFGFGFGGGGGFFGGFGGFGFFGGFGFFFFFFB>DEGGGFAEGFFGGFFGGGFCFE)>=@@FFFE*A6CE@D95?>=B@8=CBGDC@4?<AEG?@(6>?E?CF
@M00200:205:000000000-AKKM3:1:1101:20707:12571 2:N:0:1
TACGGGGGTATCTAATCCTGTTTGCTCCCCACGCTTTCGCGCCTCAGCGTCAGTTACAGTCCAGAGAGCCGCCTTCGCCACTGGTGTTCCTCCACATCTCTACGCATTTCACCGCTACACGTGGAATTCCGCTCTCCTCTTCTGCACTCAAGTCTCCCAGTTTCCAGTGCGTCACGGGGTTGAGCCCCGCACTTAGACACCAGACTCAAGAAACCGCCTGCGCGCGCTTTACACCCAATAGTGTCCTGATC
+
CCCCCGGGGGGGGGGGGGGGGGGGGGGGGGGGGGGGGGGGGGGGGGGFGGGDGFGGGGGCEEFFFF,C@FFEGE7,DFGGGG84CEF@?FAEFFFFDGFGG=EG7+4@DFGFAED0=FC@CFE>+63=9EECDGDFFFF9?DFFG9DDDD,+EFDFF8F6:2CDEFDF*=@DF)@DBF4/*1;9ACFD>DGFF6C>A<9:;DF1?@)=@E<18(BC1:>16>;5218)1*:<9A(9;(().):4)))).6-
@M00200:205:000000000-AKKM3:1:1101:26800:12582 2:N:0:1
TACGCGGGTATCTAATCCTGTTCGCTCCCCACGCTTTCGCTCCTCAGCGTCAGTATCGGCCCAGAGACCCGCCTTCGCCACCGGTGTTCTTCCTGATATCTGCGCATTCCACCGCTACACCAGGAGTTCCGCTCTCCCCTGCCTACCTCTAGTCTGCCCGTATCGGAAGCAAGCTCGGAGTTAAGCTCCGAGTTTTCACTCCCGACGCAACACACCGCCTACGAGCCCTTTAAGCCCAATAGTGTTC
+
CCCCCGGGGGGGGGGGGGGGGGGGGGGGGGGGGGGGGGGGGGGGGGGGGGGGGGGGGGGGGGGGGGGGGGGGGGGGGGGDGGGGGGCEFGGGGGGGFGGG=EF@CCGGGGGGGGG?=CFGGFGG@EFGFGGGGGGGD?GFFGGFGF?5CFGFGGGFFGF>E*8?=EDGEGFEFB9AABG4F8B+8<:;AD58F=CDF)+))627@19B9@FF04>C1CDBFF6BFCFG*9.<4A43CBB<?A<2:4<
@M00200:205:000000000-AKKM3:1:1101:15645:12587 2:N:0:1
TACTGGGGTATCTAATCCCGTTTGCTCCCCTAGCTTTCGCGCCTCAGCGTCAGTACGCGTCCAGAGAGCCGCCTTCGCCACCGGTGTTCCTCCCAATATCTACGCATTTCACCGCTACACTGGGAATTCCGCTCTCCTCTCCGCGACTCAAGCCGGACAGTTTCCGAAGCGGGTCCCCGGTTGAGCCGGGGGATTTCACAACGGACTTATCCGGCCGCCTACGCGCTCTTTACGCCCAATAGTGTTC
+
CCCCCGGGGGGGGGGGGGGGGGGGGGGGGGGGGGGGGGGGGGGGGGGGGGGGGGGGGGGGGGGGGGGGGGGGGGGGGGGGGGGGGGGGGGGGGGGGGGGGGGGGGGGGGGGGGGGFGGGGGGGFFGGGGGGGGGGGGF8EFEGFGFG=CFGGGGG>DGCFFGFGFFGGFGDBBFEFFFDDGGGGFGGFFGGFEGGGFBGFFFFFF6;BAFFFFFGC>G::13?F18)950-6)4:9E0:?F5<BA4A
@M00200:205:000000000-AKKM3:1:1101:10636:12597 2:N:0:1
TACGCGGGTATCTAATCCCGTTTGCTCCCCACGCTTTCGCGCCTCAGCGTCAGGAATTGGCCAGAGACCCGCCTTCGCCACCGGTGTTCCTCCCGATCTCTACACATTTCACCGCTACACCGGGAATTCCAGTCTCCTCTCCAACCCTCAAGGACAGCAGTATCGGACGCACTTCTTCGGTTGGGCCGAAGGATTTCACGACCGACTTGCCATCCCGCCTACACGCCCTTTATACCCAGTAGTGTTCATAT
+
CCCCCGGGGGGGGGGGGGGGGGGGGGGGGGGGGGGGGGGGGGGGGGGGGGGGGGGGFFGGGGGGGGFFGGGGGGGGGGGGGGGGGGGGGGGGGGG7+@FGGGGAFGDEGGGGFGGFGGGGGGGGCGGGGGFDCF=EFFGFFGGFGFDCGFGDFGDA?FGFGGFGF>CC?GEBFFFFF6DFGEGGFDGBFGGFFGGFFEF??F;>BFFFFF7<9>FGBDEB??2@?G@G15:A4<B<FB,454624-5)).)
@M00200:205:000000000-AKKM3:1:1101:5992:12618 2:N:0:1
TACGCGGGTATCTAATCCCGTTCGCTCCCCTGGCTTTCGCGCCTCAGCGTCAGAAGAGGTCCAGCGCGCCGCTTTCGCCACCGGAGTTCCGGATGATATCAACGCATTTCACCGCTCCACCACCCGTTCCGCACGCCCCTACCTCCCTCGAGGCCGCCAGTATCAGAGGCTGTTCTCCGGTTAAGCCGGAGGATTTCACCCCTGACTCGGCAGCCCGCCTACGCGCCCTTTAAACCCACTAGTGTTCAGC
+
CCCCCGGGGGGGGGGGGGGGGGDGGGGGGGGGGGGGFGGGGGGGGGGGGGGGGGGGFGFGGDGGGGGGDGGGDGGGGGGGEGEGEGCGGGEGCFEGCDCGFGFGGGFGGGGG?EGEGG8FGGGCGGEFGGGGGGGGGBGF>DFAGADDGFG*:<F>A:DF?C?G?FFE3C4,2;C8C=GDFCDC6EG>@GG@)A?FFFGF0>:0074AFF6990CCBGFF07?>(/0>)9)64:ABEF0,(56>9>924)
@M00200:205:000000000-AKKM3:1:1101:9653:12629 2:N:0:1
TACGCGGGTATCTAATCCTGTTTGCTCCCCACGCTTTCGAGCCTCAGTGTCAGTTACAGGCCAGAGAGCCGCTTTCGCCACCGGTGTTCCTCCATATATCTACGCATTTCACCGCTACACATGGAATTCCACTCTCCTCTCCTGCACTCAAGTCTACCAGTTTCCACTGCATACACTGGTTGAGCCACTGCCTTTTACACCAGACTTACTAAACCACCTGCGCTCCCTTTAACACCACTAGTGCTC
+
CCCCCGGGFGFGGGGGGF9EGGGGGGGGGGGGGGGGGGG8FFGGFGG<E<FGGEFGFGGGGGGGDFFGGGGGCGGGGGFGFEFC=@FGGCFFGGGCFA=FGGFFFECG,AFGFGGFDGGGF?FGGFGGGAFGGGGGGFGFFDFFGBDEGF@F=DGF?9+;=2;FEF7FB?C7FFF6BFCFFC?7A676ADC5?EF>+0:=8)<))06;*66*)08,>D)755>)(*:*;;).))62*(.53)9)9>
@M00200:205:000000000-AKKM3:1:1101:18475:12653 2:N:0:1
TACGGGGGTATCTAATCCTGTTTGCTACCCACGCTTTCGAGCCTCAGTGTCAGTTACAGTCCAGAGAGCCGCTTTCGCCACCGGTGTTCCTCCATATATCTACGCATTTCACCGCTACACCAGGAATTCCGTTCTCCCCTGCATACCTCTAGTCTGCCCGTATCGAAAGCAAGCGCCGTGTTAAGCACGGCGTTTTCACTCCCGACGCGACAAACCGCCTACGAGCCCCTTAAGCCCAGTAGGGTTC
+
CCCCCGGGGGGGGGGGGGGGGGGGGGGGGGGGGGGGGGGGGGGGGGGGGGGGGGGGGGGGGGGGGGGGGGGGGEGGDGGGGGGGFGGGGGGGGGGGGGGGGGGGGGDGGGGGGGGFGGGGGGGGGGGGGGGG?DD;EFDDFGGFGFDEGF,=EGGFFFGFGGFGFAGGDFFEFDBFFFGFGGFFFGGFFDEEFEGDFF9EFF@F?F@F0901>FGGFGF0(447:C)/*13).-)2C2(().)((.:
@M00200:205:000000000-AKKM3:1:1101:24673:12674 2:N:0:1
TACCAGGGTATCTAATCCTGTTTGCTCCCCACGCTTTCGCGCCTCAGCGTCAGTTATAGGCCAGAAAGTCGCCTTCGCCACTGGTGTTCCTCCACATCTCTACGCATTTCACCGCTACACGTGGAATTCCACTTTCCTCTCCTACACTCAAGCCTTCCAGTTTCCGATGCGAACCGGGGTTGAGCCCCGGGATTAAACACCAGACTTAAAAACCCGCCTGCGCGCGCTTTATACCCAGTAGTGTTC
+
CCCCCGGGGGGGGGGGGGGGGGGGGGGGGGGGGGGGGGGGGGGGGGGGGGGGGGGGGGGGGGGGGGGGGGGGGGGGGGGGGGGGGGGGGGGGGGGGGGGGGGGGGGGGGGFGGGGFDFGGGGGGGGGGGGGGFF=>EFF*@EGFFFGEGF8DFFFFFG?DE?;FFFGEFGFFFFEFEACBGG>>FGGF?GGEFCEFFBFDFFFBF>EE=E=E((=:>5)1=:;;@=3)>5<AA<D?C0:A)-2<A2
@M00200:205:000000000-AKKM3:1:1101:12165:12685 2:N:0:1
TACTGGGGTATCTAATCCTGTTCGCTCCCCACACTTTCGCTCCTCAGCGTCAGGTCATTCCCAGAGAACCGCCTTCGCCACCGGTGTTCCTCCTGATATCTGCGCATTTCACCGCTACACCAGGAATTCCGTTCTCCCCTGAATACCTCTAGTCTGCCCGTATCGGAAGCAAGCGCCGTGTTAAGCACGGCGTTTTCACTCCCGACGCGACAAACCGCCTACGAGCCCTTTAAACCCAATAGTGTTC
+
CCCCCGGGGGGGGGGGGGGGGGGGGGGGGGGGGGGGGGGGGGGGGGGGGGGGGGGGGGGGGGGGGGGGGGGGGGGGGGGGGGGGGGCFGGGGGGGGGGGGGGGGGGGGGGGGGGGFGGGGGGGGGGGGGGFGGGGGGFGDFGFFGFD;?DGGGGGFFFG5CGDGFFGGFGFFFD>EDADFGGGFFFGFFDGFFGGGFEGEB7BBFFF>F@@F6;FF,98::::E<E:9**.6):A?EFFB:A<AAAA
@M00200:205:000000000-AKKM3:1:1101:15635:12693 2:N:0:1
TACTCGGGTATCTAATCCTGTTTGCTCCCCACGCTTTCGTACCTCAGCGTCAATACATGTCCAGTGAGTCGCCTTCGCCACTGGTGTTCTTCCGAATATCTACGAATTTCACCTCTACACTCGGAGTTCCACATACCTCTTCCATACTCAAGATAGCCAGTATCAAAGGCAATTCCAAGGTTGAGCCCTGGGCTTTCACCTCTGACTAAACTTTCCGCCTACGCTCCCTTTACTCCCAGTAGTGTTC
+
CCCCCGGGGGGGGGGGGGGGGGGGGGGGGGGGGGGGGGGGGGGGGGGGGGGGGGFGGGGGGGGGGGGGGGGGGGGGGGGGGGGGGGGGGGGGGGGGGGGGFGGGGGGGGGGGGGGFGGGGDDFGGGEFFGGGGGFFGFFEFGGF8FGFGFGGA8DFF=DFGGEFE??ABGDBFFFF9=+9AEF?FGG?BFFFFCFGFEG@8@E):CEEE58C*;D<ACEAFB)37C5DCF=CE**)6(>=C?967?<
@M00200:205:000000000-AKKM3:1:1101:18652:12697 2:N:0:1
TACGCGGGTATCTAATCCTGTTTGCTCCCCACGCTTTCGAGCCTCAGCGTCAGTAATGGACCAGTATGTCGCCTTCGCCACTGGTGTTCTTCCGAATATCTACGAATTTCACCTCTACACTCGGAGTTCCACATACCTCTTCCATACTCAAGATAGCCAGTATCAAAGGCAATTCCAAGGTTGAGCCCTGGGCTTTCACCTCTGACTAAACTATCCGCCTACGCTCCCTTTAAACCCAATAGTGTTCAAAT
+
CCCCCGGGGGGGGGGGGGGGGGGGGGGGGGGGGGGGGGGGGGGGGGGGGGGGGGGGGGGGGGGGGGGGGGGGGGGGGGGGGGGGGGGGGFGGGGGGGGGFGGGGG8EGDGFGGGGFGGGGGGG8>C>FGGGGGGGFCFGFFGGFCBFFCF,?FFGFFC66D9ECDFGG58D<FDFC?FC5CCFDADGFFC7*;6>CFCCCCFFEC@=EBEB<6E?FF>BD23()(487<:=*>4*(;1,,6>C3<.)9)))
@M00200:205:000000000-AKKM3:1:1101:19639:12701 2:N:0:1
TACAAGGGTATCTAATCCTGTTTGCTCCCCACGCTTTCGAGCCTCAGCGTCAGTAATGGACCAGTATGTCGCCTTCGCCACTGGTGTTCTTCCGAATATCTACGAATTTCACCTCTACACTCGGAGTTCCACATACCTCTTCCATACTCAAGATAGCCAGTATCAAAGGCAATTCCAAGGTTGAGCCCTGGGCTTTCACCTCTGACTAAACTATCCGCCTACGCTCCCTTTATACCCAGTAGTGTTC
+
CCCCCGGGGGGGGGGGGGGGGGGGGGGGGGGGGGGGGGGGGGGFGGGGGGGGGGGGGGGGGFGGGGGGGGGGGGGGGGGGGGGGGGGGGGGGGGGGGGGGGGGGEGGGGGGGGGGFFGGGFGGEGGGGGGGGGGGGGFGEFGGFGFGFGF8DGFGFFGD?FGEGFFDGFGFFBD7DFFGFGGGGFFGFFGEFFGFFFFGFEBEFEF=A655CEEGGACD=5=>>>EFGCF>A?EFFG=B34?C25**
@M00200:205:000000000-AKKM3:1:1101:23782:12704 2:N:0:1
TACGAGGGTATCTAATCCTGTTTGCTCCCCACGCTTTCGAGCCTCAGCGTCAGTAATGGACCAGTATGTCGCCTTCGCCACTGGTGTTCTTCCGAATATCTACGAATTTCACCTCTACACTCGGAGTTCCACATACCTCTTCCATACTCAAGATAGCCAGTATCAAAGGCAATTCCAAGGTTGAGCCCTGGGCTTTCACCTCTGCCTAAACTATCCGCCTACGCTCCCTTTATGCCCAATAGTGTTCAGCT
+
CCCCCGGGGGGGGDFGGGGGGGGGGGGGGGGGGGGGGGGDDGGGGGGGGGGGGGGGGGGGGGGGFFFGGGFGGGGGGGGGGGFGGGGGGGGGGGGGGGGGGFGGGFGGFGGGGGGFDF,<DD8CCCGGGFFG?FFGF7=DFGGFGFGFD78=>FCFFG+@E+;=*93DFG*:DFFFFDC5E=FGBEFFFDGFAFFFB*@>6CEE*86*5*=7AEGG5?>=AD=B>EDGG74A8?EB:35=EE8?95?*8**
@M00200:205:000000000-AKKM3:1:1101:9397:12705 2:N:0:1
TACTCGGGTATCTAATCCTGTTTGCTACCCACGCTTTCGAGCCTCAGTGTCAGTGACAGTCCAGAGAGCCGCTTTCGCCACCGGTGTTCCTCCATATATCTACGCATTTCACCGCTACACATGGAATTCCACTCTCCTCTACTGCACTCAAGTCTAACAGTTTCCAATGCACACAATGGTTGAGCCACTGCCTTTTACATCAGACTTATTAAACCACCTGCGCTCGCTTTATGCCCAATAGTGTTCCGATC
+
CCCCCGGGGGGGGGGGGGGGGGGGGGGGGGGGGGGGGGGGGGGGGGGGGGGGGGGGGGGGGGGGGGGGGGGGGCGGGGGGGGGGGGGGGGGGGGGGGGGGFGGGGGGGGGGGFGGFGGGGGGG8FFGGGGGGGGGFGFGFFGGFGFGFGFGFGGGFFGGFGGFFD?GGFGFFFFF?FFF@FC8DFFDD6FCFF9EFFEGEEEFEFCCEEFFE5>?>C**0=))*:49?CGF58*7@C(8;C?7885*5>@(
@M00200:205:000000000-AKKM3:1:1101:18572:12708 2:N:0:1
TACAGGGGTATCTAATCCCGTTTGCTCCCCACGCTTTCGCGCCTCAGCGTCAGGGAATGCCCAGAGACCCGCCTTCGCCACTGGTGTTCTTGCGAATATCTACGAATTTCACCTCTACACTCGCAGTTCCACCAACCTCTTCCGAACTCAAGACTCTCAGTATCGAAGGCAATTCCAGGGTTGAGCCCTGGGCTTTCACCCCCGACTTAAGAGTCCGCCTACGCGCCCTTTATACCCAATAGTGTTC
+
CCCCCGEGBGGGGGGGGGGGFFGEGGGFFGGGGGGGFGGGGGEGGGGGGFEGGGGDGGGGCFFGGFGGFGGDGGGGGGGEGGFEEEFGGF=FGGGGGGGCGCCDCGFFGGGGGGGDFFGGGGGG7C@BGFDECDGGCFGFFCFEGFGFFFGGGGGFFGGFGGEGFAFGFDFFFECCCCF5DCDFFFC>FGCFFFCC87CB=A>B==9946C>:EF@;D>;68722=57)*5499<:<>3:0<<<>4)
@M00200:205:000000000-AKKM3:1:1101:11296:12738 2:N:0:1
TACAGGGGTATCTAATCCCGTTTGCTCCCCTGGCTTTCGCTCCTCAGCGTCAGTGTTGGTCCAGGATGCCGCCTTCGCCACCGGTGTTCCTCCAGATATCTACGCATTTCACCGCTACACCTGGAATTCCGCATCCCTCTCCCAATCTCAAGCCATCCAGTATCAGACGCAGTTCCCCGGTTAAGCCGAGGGATTTCACGTCTGACTTAGTTGGCCGCCTACGAGCCCTTTACACCCAGTAGTGTTC
+
CCCCCGGGGGGGGGGGGGGGGGGGGGGGGGGGGGGGGGGGGGGGGGGFEGFGGGGGGGGGGGGGGGGGGGGGFGGGFGGGGFEGGGGGGGGGGFGGGGGGGGFFGECGGGGGGGGDDFFGGGGGGGGGGGGGDGDE?FGFFGGFGFGB8DFGFGF?:?FFFFE@9;FGFGFFF@FCFFCBGEDFFFGF5DEEEGGGA69>>BDFFEF4>C<?EFD693>((/,82CDCFC@3>E@@GB<?2A4(<>A
@M00200:205:000000000-AKKM3:1:1101:29427:12744 2:N:0:1
TACACGGGTATCTAATCCCGTTTGCTCCCCTAGCTTTCGCGCCTCAGCGTCAGTGTCGGTCCAGGAAGCCGCCTTCGCCACCGGTGTTCCTCCGGATATCTACGCATTTCACCGCTACACCCGGAATTCCGCTTCCCTCTCCCGAACTCAAGCCCGCCAGTTTCCTGTGCAGTTCCCCAGTTGAGCCGGGGGATTTCACACAGGACTTAACGAACCGCCTACGCGCCCTTTAAGCCCAGTAGTGTTC
+
CCCCCGGGGGGGGGGGGGGGGGGGGGGGGGGGGGGGGGGGGGGGGGGGGGGGGGGGGGGGGGGGGGGGGGGGGGGGGGGGGGGGGEGGGGGGGGGGGGGGFGFGGGCGFAFGFEG>GGGGFGGGGGGFFGGGGEDDFBFDF?GEGFGFFB,A:DGA>EGFGG*9;+CFFGFCBFFFFFGFGGGGFGGFFGGF>C?FA)=<@18;0,;>):4<?(::>DDB?48)(:>>)054669:F0(,64)5>:)
@M00200:205:000000000-AKKM3:1:1101:26343:12763 2:N:0:1
TACGAGGGTATCTAATCCTGTTTGCTCCCCACGCTTTCGTGCATGAGCGTCAGTGTTAGCCCAGGGGGCTGCCTTCGCCATCGGTGTTCCTCCACATCTCTACGCATTTCACTGCTACACGTGGAATTCCACCCCCCTCTGCCACACTCCAGCTTGCCAGTAACAAGCGCAGTTCCCAGGTTAAGCCCGGGGATTTCCCACCTGTCTTAGCAAACCGCCTGCGCACGCTTTAAACCCAATAGTGTTC
+
CCCCCFGGGFGGGGFGGGGGGGGGGGGGGGDGCGGGGGGGGGGGGGGGGGGGGGDGGCGAFGFGGEEEFEGGGGGG7FGGGGE=FGGDGGGGGGGFFGGGGGG@:+@FDFGGGGGF+CDFCFFD+44DFDCFGEGGDBGDFGGFF6DDGF8=EF7DFGG*@D;C**:?BE5>:5;FFF5CD9+213C5?4544=AC@<<*:@DB=:CC*94?)/BA(:BF<;(5(=.777?2))41;?6(556>6<A
@M00200:205:000000000-AKKM3:1:1101:4693:12771 2:N:0:1
TACTCGGGTATCTAATCCTGTTTGCTACCCACGCTTTCGAGCCTCAGTGTCAGTGACAGTCCAGAGAGCCGCTTTCGCCACCGGTGTTCCTCCATATATCTACGCATTTCACCGCTACACATGGAATTCCACTCTCCTCTACTGCACTCAAGTCTAACAGTTTCCAATGCACACAATGGTTGAGCCACTGCCTTTTACATCAGACTTATTAAACCACCTGCGCTCGCTTTACGCACAGTAGTGTTC
+
CCCCCGGGGGGGGGGGGGGGGGGGGGGGGGGGGGGGGGGGGGGGGGGGGGGGGGGGGGGGGGGGGGGGGGGGGGDGGGGGGGGGGGGGGGGGGGGGGGGGGGGGGGGGCGGGGGGBGGGGGDGGGGGCFGGGGGGGGFGFFGGFF?D6DFGG;DFFFF8DDFEGFFGFFGFEFFBDFFFDDCDGFGGFFGGFFFFGCFFEEEF5@=7AEEFFFF?5CCA=@>494;B*//CEF>-9*7B<?5;7?4
@M00200:205:000000000-AKKM3:1:1101:18640:12792 2:N:0:1
TACGGGGGTATCTAATCCTGTTTGCTCCCCACGCTTTCGAGCCTCAGCGTCAGTAATGAGCCAGTGTGTCGCCTTCGCCACTGGTGTTCTTCCGAATATCTACGAATTTCACCTCTACACTCGGAGTTCCACACACCTCTCTCATACTCAAGACACCCAGTATCAAAGGCAATTCCGAGGTTGAGCCCCGGGATTTCACCCCTGACTTAAATGTCCGCCTACGCTCCCTTTACACCCAATAGTGTTC
+
[truncated: 30,838,124 more chars]
