# Supplementary material for: Responses of rhizosphere soil bacteria to 2-year tillage rotation treatments during fallow period in semiarid southeastern Loess Plateau
Source: PeerJ. 2020 May 5;8:e8853. doi: 10.7717/peerj.8853 (PMC7207221; doi:10.7717/peerj.8853)
Supplement: Supplemental Information 53 [file peerj-08-8853-s053.gz › G3''L3.R2.fastq]

@M00200:207:000000000-ALC1F:1:1101:24439:14967 2:N:0:5
TACTGGGGTATCTAATCCCGTTTGCTCCCCTAGCTTTCGCCGTTCAGCGTCAATGTCGGTCCAGGATGCCGCCTTCGCCACCGGTATTCCTCCAGATATCTACGCATTTCACCGCTACACCTGGAATTCTGCATCCCTCTCCCGAATTCAAGCCAATCAGTATCCGACGCAGTTCCCAAGTTAAGCCTGGGGATTTCACGTCGGACTTAATCGGCCGCCTACTGGCCCTTTAAACCCAATTGAGATC
+
CCCCCGGGGGGGGGGGGCGGGGGGGGGGGGGGGGGGGGGGGGGGGFGGGGGGGGGGFGGGGGGGGGGGFGGEGGGGGGGGGGGGGGGGGGFGDGGGFGGGGFFGGGGEGGFGGGGGE@FGFGGGGFG?EGGGGGGGFGGFGGGGGFDDGFFFGGGGGGGGGGFFFFFCDDDFAEFFFFFGA>AFFDFFFFGF95A3AEFBB>A>FB9@C=?EBD>DF>(24@=7@@<128).9>FF?0:047A)39<
@M00200:207:000000000-ALC1F:1:1102:7127:11687 2:N:0:5
TACAGGGGTATCTAATCCCGTTTGCTCCCCTAGCTTTCGCGCCTCAGCGTCAGAAAAGATCCAGCGAGCCGCCTTCGCCACTGGTGTTCCTCCATATCTCTGCGCATTTCACCGCTACACATGGAATCCCACTTTCCTCTTCTGCACTCAAGTTTTCCAGTTTCCAATGACCCTCCACGGTTGAGCCGTGGGCTTTCACATCAGACTTAAAACACCGCCTACGCGCGCTTTATGCCCAATTGAGATC
+
CCCCCEGBFBFGGG<FGFFGDGFBCEFGGGGFGFGGGGGEGGGGGCGGGGGGEG9<EFGGFGGGGGGGGCCGEGGGGGGEBFGGGGGGGGG9BFGGGGFGEEFFDEG7FFFGGGGGGGCFFGGGFGGFCFFFFGGDFGGGGGGEFGG??FFCD,ECFGGGEGFGG@C98DDB6?DDF9DGGGGGFG5?BCC>FAF=49=<CF;BEE=7CFA6*:?)58>@@DFF;6@0>;1CCEF=;447A2<76))
@M00200:207:000000000-ALC1F:1:1102:28478:14769 2:N:0:5
TACAGGGGTATCTAATCCTGTTTGCTCCCTACGCCTTCGCGCCTCAGCGTCAGTCTCGGGCCAGTGAGCCGCCTTCGCTTCTGGTGTTCCTCCGAATATCTACGAATTTCACCTCTACACTCGGAATTCCACCCACCTCTCCCGATCTCCAGGCTCCCAGTATCGAAGGCCGTCCCACGGTTGAGCCCTGGAATTTCACCCCCGACTTGGAAACCCGCCTACGCGCCCTTTATACCCAATTGAGATC
+
-<-6CFFGC@<,6<D@EFGGFAF8FG<C@,CCFG+6FEFD7BFGGGGGGFG7FGGF,@FFG@FGGG,FFFE@F,CCDE,F7<FEEFEC<FD9FFGC7<ECE;BFEDCD;CF9,C=9,A;FDGGGGGGFCDFB,@EGGGGF6DFEC6@+6+3@3AGED6=,@F@FGFF696997*<CB*<@@**;AFF>F7C>FFF*3:@B=(0(6>1(74)..,88;>3(/88096(-(25<A9FF07?(4443643
@M00200:207:000000000-ALC1F:1:1103:11416:1896 2:N:0:5
TACCGGGGTATCTCATCCTGTTTGATCCCCACGCTTTCGCACATCAGCGTCAGTTACAGACCAGAAAGTCGCCTTCGCCACTGGTGTTCCTCCATATCTCTGCGCATTTCACCGCTACCCATGTACTCCCACTTTCCTCTTCTGCACTCAAGTTTTCCAGTTTCCAATGACCCTCCACGGTTGCTCCGTGTGCTTTCACATCAGACTTAAAAAACCGCCTACGCGCGCTTTATACCCACTTTAGATCTGTT
+
6,AA,+++=,;CE-,<CFE,CEE,,CCCFD,@+@CCDE,B,@+BF,,;+BC,,<C,C,,,:@,,,,,,<B,@CFEF,@B,BE,,:,B?FFEFF,C,AA@EB,?+8+?CDE,:?+@C+8,9,9,,,,9=>D,@=ADFFFEGCDD,>+@DE6,,77CDFD,,@@DE=8+7+,60=DD8+66+6@+++7;6=++3<EAF8*5*2;80*3:<**+**)3:)/:=2-(5-8(2:<2)1.:15)(6))1))19)-))
@M00200:207:000000000-ALC1F:1:1104:12697:9691 2:N:0:5
TACTGGGGTATCTAATCCTGTTTGCTCCCCTAGCTTTCGCGCATCAGCGTCAGTTGTGGTCCAGTGCGCCGCTTTCGCCACAGGTGTTCCTCCCGATATCTACGCATTTCACCGCTACACCGGGAATTCCACGCACCTCTCCCACACTCTAGCACCGCAGTTTCCGCGGCAGACTCCAAGTTGAGCCTGTAGATTTCACCACGGACTTGCGACACCGCCTACGCGCCCTTTACGCCCAATTGAGATC
+
CCCCCGGGGGGGGGGGGGGGGGCGFGGGGGGFGGGGGGGGGGGGGGGGEGGGGGGGGGGGGEEEFFFGGGGGGEGGDG@CF8FGFGGGGGFDGGDGGGGGGFGGGGGGGGGGGGGGGGGGGD7F7FFGGGGGGGEGG8EGGGGGGDEGGGFFEFGGGGDEEG@AFD9CDEGGGF4FFGG4C,,+2?FGF+:D+:=CFEG@<F06;B9F8C>012CA9@BFB::>BFFF>02)),<39<<128)86><
@M00200:207:000000000-ALC1F:1:1105:26699:7101 2:N:0:5
TACGGGGGTATCTAATCCTGTTTGATCCCCACGCTTTCGTGCCTCAGTGTCAATAACCGTGTAGCGAGCTGCCTTCGCAATTGGTGTTCTATGTCATATCTAAGCATTTCACCGCTACATGACATATTCCGCTCACCTCCACGATATTCAAGACAGATAGTATCAACGGCAGTTTCTGAGTTAAGCTCAGAGATTTCACCACTGACTTACCTGCCCACCTACGCACCCTTTACACCCAATTGAGATC
+
CCCCCGGGGGGGGGGGGGGFGGGGEGFGGGGGCEGGFGGCGGGGGGGGGGGGDFCCGFEECGGGAEEGGGGGGGGGGGGCCFFGGFGEGGGGGAFEGGGGGGGGFGGGGGGDGFGGGGGGFGFCFEFGFGCEDG8C?FG88F6+3C6DFGFG,,1@DDAFFGGA:@CE6CDGGCC9CGGGGGGF7E8DFFGGCGF@A42175*/>BFE=B*:*:66@D?F@3(9@;66?(/))/;=18?FC<))/4<
@M00200:207:000000000-ALC1F:1:1105:10743:16286 2:N:0:5
TACGCGGGTATCTAATCCCGTTTGCTCCCCTGACCTTCGTGCCTCAGCGTCAGGAACTGTCCAGAGACCCGCCTTCGCCACTGGTCTTCCTTACGATATCTACGCATTTCACCGCTACACCGTAAATTCCAGTCTCCTCTCCAGTCCTCAAGCACGGCAGTATCGAATGCAGTTTCGGAGTTAAGCTCCGAGATTTCACACCCGACTTACCGCGCCGCCTACGCACCCTTTAAGCCCAATTGAGATC
+
CCCCCGGGGGGGGGGGGGGGGGGGGGGGGGGGGGGGGGGGGEGGGGGGGGGGGGGGGGGGGGGGGGGGGGGGGGGGGGGGGGGGGGGGGGGGGGGGGGGGGGGGGGGGFFGGGGGGGGGGGGGGGGGGGGGGGGF@FGGGGFGGGGGGGGGFGGGGGGGGFGGGGGGGGGGGGFFFGGGGGGGFFG>FCGGGBGFEFEGFF;D>=@B@EF;@9:DBBD>@;@?FFF9BF?FFFBFFFFFFFFAB:4<
@M00200:207:000000000-ALC1F:1:1106:8848:5163 2:N:0:5
TACACGGGTATCTAATCCCGTTTGCTCCCCTAGCTTTCGCGCCTCAGCGTCAAGAACAGGCCAGGTAGTCGCCTTCGCCACTGGTGTTCCTCCCGATATCTACGCATTTCACCACTACACCGGGAATTCCACTACCCTCTCCTGCCTTCGAGTCGATCAGTATCGCGTGACCCTCCCCAGTTGAGCCGGGGGCTTTCACACGCGACTTGAACGACCGCCTGCGCGCTCTTTAAACCCAATTGAGATC
+
CCCCCGGGGGGGGGGGGGGGGGGGGGGGGGGGGGGGGGGGGGGGGGGGGGGGGGGGGGGGGGGGGGGGGGGGGDGGGGGGGGGGGGGGGGGGFFGGGGGGGGGGDGGGGGGGGGGGGGGFGGGGGGFGGGGGGGGGGGFGGGGGGGGGGGGFFFGEGGGFGGGGGGDGCGGGGFCGFDGDGFGGGFDGGGDDFGC@F<FFFEFA>FFBAFFFFFGDBD>6:FF04;3::2<<FAFGD:?FF?<ABA?
@M00200:207:000000000-ALC1F:1:1107:10446:14472 2:N:0:5
TACGCGGGTATCTAATCCTGTTTGCTCCCCACGCTTTCGCGTCTCAGCGTCAGTCACTGTCCAGAAGGCCGCCTTCGCCACCGGTGTTCCGCTTGATATCTACGAATTTCACCTCTACACCAAGCATTCCACCTTCCTCTCCAGGACTCTAGCCCTGCAGTTTCGAATGCACTTCCACGGTTGAGCCGTGGGATTTCACATCCGACTTGCAGGGCCGCCTACACGCGCTTTATGCCCAATTGAGATC
+
CCCCCGGGGGGGGGGGGGGGGGGGGGGGGGGGGGGGGGGGGGGGGGGGGGGGGGGGGGGGGGGGGGGGGGGGGGGGGGGGGGGGGGGGGFGGGGGGGGGGGGGGGGGGGGGGGGGGGGGGGG<FGGGGGGGGGGGGGGGGGGGGGGGGGGGFGDGFGGGGGGGGGFGGGGGGGFGGGGGCGGGGGGGFGFGGFGGFFEGFFEFF@FFDEFFF@6>:>@BF<@@DD@E>BBFF<BFFFF:FDB><BFF
@M00200:207:000000000-ALC1F:1:1107:8840:19723 2:N:0:5
TACTAGGGTATCTAATCCCGTTTGCTCCCTACGCTTTCGTGCCTTAGTGTCAGAACCGTCTCAGTAACCTGCCTACGCTATCGGTGTTCTTTCTAATATCTACGGATTTCACTCCTACACTAGATATTCCAGTTACCCCTAACGGTCTCGAGCTCAACAGTTTAGCTAATAGTCTGAATGGTTGGGCTACCAGATTTCACTAGCTATTTATTATGCCACCTACGACCCTCTTTATACCCAATTTAGATCA
+
CCCCCGGGGGGGGGGGGGCFGGGGDGGGGGGGGGGGGGGGGGGG,FGCFGGGA,666@BF,,,CF<FCFGFGGGAFGG7FGGGGGGGGG,9F<,?FGFGGGC9F7CDFGGGGC?DFGGGA9,?F,CFGGGAD=9EF=,@DFFGEB1+@FDFE8E,,EGGGGAF;E8DC+4CFF<?+=:,=8E,6++=*3*=+*+=?7DEEF*9;C**;*0*5;;+=5=@)0))1))*10):67EA+77B*)0****)27)
@M00200:207:000000000-ALC1F:1:1108:18868:18867 2:N:0:5
TACCGGGGTATCTAATCCTGTTTGCTACCCACGCTTTCGCTCCTCAGCGTCAGTACTGGCCCAGAGCACCGCCTTCGCCACCGGTGTTCCTCCTGATATCTGCGCATTTCACCGCTACACCAGGAATTCCGTGCTCCCCTACCAGACTCTAGCCATAGCAGTCTCAGGTGGCATCTCCAGGTTGAGCCTGAAGTTTTCACACCTGACTTGCCAAGCCGCCTACGAGCTCTTTAAACCCAGTTGAGATC
+
CCCCCGGGGGGGGGGGGGGGGGGGGGGGGGGGGGGGGGGGGGGGGGGGGGGGGGGGGGFGGGGGGGGGGGGGGGGGGGGEGGGGGGGGGGGGGGGGGGGGGGGGGGDGGGGGGGGGGGGGFGGGGGGGGGGGGGGGGGGGFFFGGGGFGGGGGGGGGGFGCFGGGGGGFDFFGFGGGGGGGGGGGFGGFG5;C;CFFFGFEFEDFFFFFFEFFFGFFG@FFFFD;EBDEFEFEEFF@0;F;?CCE:94
@M00200:207:000000000-ALC1F:1:1109:12662:14049 2:N:0:5
TACTAGGGTATCTAATCCTGTTTGATCCCCACGCTTTCGCACATCAGCGTCAGTTACAGACCAGAAAGTCGCCTTCGCCACTGGTGTTCCTCCATATCTCTGCGCATTTCACCGCTACACATGGAATCCCACTTTCCTCTTCTGCACTCAAGTTTTCCAGTTTCCAATGACCCTCCACGGTTGAGCCGTGGGCTTTCACATCAGACTTAAAAAACCGCCTACGCGCGCTTTCCACCCAATTGAGATC
+
CCCCCGGGGGGGGGDFGGGGGGGGGGGGGGGGGGGGGGGGGGGGGGGGGGGGGGGGGGGGGGGGGGGGGGGGGGGGGGCFGGGGGGGGGGGGEGFGCFGGGGGGCFGGGGFGGGGGGGGGGGGGGGGGCGGGGGGGGGGGGGFGGDGGGGGGED=FGDGGDFFGCGDFGAFGGFGGFFD>FGGFF8F>B+9??CGFFFGFFFFA@CFFFDCFE>DABDBF@A@BFEFFB01))76A??F@>E9<0;3
@M00200:207:000000000-ALC1F:1:1109:17599:14153 2:N:0:5
TACGAGGGTATCTAATCCTGTTCGCTACCCATGCTTTCGAGCCTCAGCGTCAGTTGCAGACCAGACAGCCGCCTTCGCCACTGGTGTTCTTCCATATATCTACGCATTCCACCGCTACACATGGAGTTCCACTGTCCTCTTCTGCACTCAAGTCGCCCGGTTTCCGATGCACTTCTTCGGTTAAGCCGAAGGCTTTCACATCAGACCTAAGCAACCGCCTGCGCTCGCTTTAAACCCAATTGAGATC
+
CCCCCGGGEEFGGGFGGGGEFGGFGGGCEFEGGGGGGCFGFCFGGGGGGFGGGFGFGGGGGFGGGGGGGGGGEEGGGGGGGGGGEEFGGGFEGGGFGGGGGG9FFGFGGAEGGEEGGEGG@FGGGGGGGGGGGGGFGGGGGGGGGGGGGGGGGGGGGGGGEGGGGGGGGGGGFAGGFGGGGGGGGGGGFCEFFFGFFFFAFEFFFFFBEFFFFFFF@=@>B66:B>;@;;?E5<FF@;;@FFFF?*2
@M00200:207:000000000-ALC1F:1:1110:12168:3833 2:N:0:5
TACGCGGGTATCTAATGCCGTTCGCTCGCCTGGCTTTCGCGTCTCAGCGTCAGAAAACGTCCAGGATCTCGCTTTCGCCACGGGCGCTCCTTCCGCTCTCAACGCATTTCACAGCTCCACCGGAAGTTCCAGTTCCCCCTACGTCCCGCCAGGCCGGTCGTACCGACGCCCGTTCCCCGGGCGAGACGGGTGATTTCAGCGACCGCCGTGCCGTCCTCACTACACGCGCTTTGTGCCCCATTGAGATA
+
-,AA<7+:6+,,CC,,,,C@CCFC:@<+@@F,D,B,CCF>F+6,:C,:66B:,CF,6C:6,BFCF7,B,<CF7<@?4:,7CFCE>@+@FFFFDFE+?F:F9,=8FF+38,,:,,>8DFDBD8++3:>93@,,,5,@@FG64:@1@E5*@98**17;;4)**,*451)*:*/:/)*2;*/)**)))*)*)2*0)::=@<D4-)75;(7195::(-98(+)..5(.2.(((((,*.0/)((3(64:29>)
@M00200:207:000000000-ALC1F:1:1111:15078:23277 2:N:0:5
TACTAGGGTATCTAATCCTGTTTGATCCCCACGCTTTCGCACATCAGCGTCAGTTACAGACCAGAAAGTCGCCTTCGCCACTGGTGTTCCTCCATATCTCTGCGCATTTCACCGCTACACATGGAATCCCACTTTCCTCTTCTGCACTCAAGTTTTCCAGTTTCCAATGACCCTCCACGGTTGAGCCGTGGGCTTTCACATCAGACTTAAAAAACCGCCTACGCGCGCTTTAAACCCAGTTGAGATC
+
CCCCCGGGGGGGGGGGGGGGGGGGGGGGGGGGGGGGGGGGGGGGGGGGGGGGGGGGGGGGGGGGGGGGGGGGGGGGGGGGGGGGGGGGGGGGGGGGGGGGGGGGGGGGGGGGGGGGGGGGGGGGGGGGDGGGGGGGGGGGGGGGGGGGGGFFEGGGGFFEFGGGGGGGGFFGGGGGGGGDGE6DCFGGGGCAFGFFFFGFFEFFFFFFFFCCCADE9D9=@D259>>>@FD<?>F5@@FFFFFEDCE
@M00200:207:000000000-ALC1F:1:1112:17402:16453 2:N:0:5
TACCGGGGTATCTAATCCTGTTTGCTCCCCACGCTTTCGCGCCTCAGCGTCAGTTACAGGCCAGAAAGCCGCCTTCGCCACTGGTGTTCCTCCACATCTCTACGCATTTCACCGCTACACGTGGAATACCGCTTTCCTCTCCTGCACTCAAGCCAGGCAGTTTCCAATGCGGACCGGGGTTGAGCCCCGGGCTTTAACATCAGACTTACCCGACCGCCTGCGCGCGCTTTACACCCAGTTGAGATC
+
CCCCCGGGGGGGGGGGGGGGGGGGGGGGGGGGGGGGGGGGGGGGGGGGGGGGGGGGGGGGGGGGGGGGGGGGGGGGGGGGGGFFFGGGGGGGGGGGGGGGGGGGGGGGGGGGGGGGGGGGGGGGGGGGGGGGGGGGGGGGGGGGGGGGGGGGGGGGGFGGGGGGGGGGGGGC9BGGGGCGDGCGGGGGGG=>DGGFFFGFFF=FEF?CFEE@B9D30@??F6919C>>B<2>B<F5:6?B>BFF9?
@M00200:207:000000000-ALC1F:1:1112:25629:20649 2:N:0:5
TACTAGGGTATCTAATCCTGTTCGATCCCCGCGCTTTCGTGCCTCAGCGTCAGTGGCGGCACGGCACGCTGCCTTCGCAACCGGGGTTCTGCGCGATATCTATGCATTTCACCGCTACACCGCGCATTCCGCATGCCTCCGCCGCACTCAAGGCCCCCAGTTCCGACGGCCCGGCGGGGCTGAGCCCCCCCCTTTCACCGCCCGCCTCCACGCCCGCCTGCGCACCCTTTACACCCCCTTGCGATCACACC
+
CCCCCDCGFGGGDFGCFGAF;CDCEEGGGGEGGGGCCFB<FGGGGFFD:FGD:F,,@F+@FF@+8+@=F76CFG?EFE7F+B@@76@CFFFG+>7+>BEGFG<@EDCDDE9EF7E=EFGGG7FEG7FEFE8E+83DFGFF5::8ECECC6,6:5:CEE<1*1:C**:*/:5:))9>3*/)2/**965C)1/)8*05*6:59B)73((,((*((39575-(4-1(()4,(,).).733767(((,(--(.43
@M00200:207:000000000-ALC1F:1:1114:8704:23548 2:N:0:5
TACTGGGGTATCTAATCCTGTTTGCTCCCCTAGCTTTCGCGCCTCAGCGTCAGTTGTGGTCCAGAGAGCCGCTTTCGCCACCGGCGTTCCTCCCGATATCAACGCATTTCACCGCTACACCGGGAATTCCACTCTCCTCTCCCACACTCAAGCCCGGCAGTTCCCCCAGCAGACTCTGAGTTGAGCCCAGGGATTTCACTAGAGACTTGCCGAACCGCCTACGCGCCCTTTAACCCAAATTGACATC
+
CCCCCGGGGGGGGGGGGG,FGG,FFGFGGGGEG@FGGGEE+FGGGGGGGGGGGEFE<EGFFGGG9FECG,F:@FFDEGG,B,4F+>FFFGF<=@@FEGGG9=FEDEGGGGGGGDCGEFFGGCF+C+,=E>>,,6,DGGFG8EGGE+@:EFGF,:C+;E5:@@9:DGC5CGGG*3*9+=7CDFCCCFFGF6*6);FFF<;57A8*.6))/9C9;(:>B:0<:FB>171028726-7;(134<<A0)))
@M00200:207:000000000-ALC1F:1:1116:24509:4763 2:N:0:5
TACGGGGGTATCTAATCCTGTTTGCTACCCACGCTTTCGAACCTCAGCGTCAGTTACAGACCAGAGAGCCGCTTTCGCCACTGGTGTTCTTCCATATATCTACGCATTTCACCGCTACACATGGAGTTCCACTCTCCTCTTCTGCACTCAAGTCTCCCAGTTTCCAATGCACTACTCCGGTTAAGCCGAAGGCTTTCACATCAGACTTAAAAGACCGCCTGCGTTCCCTTTAAACCCAGTTGAGATC
+
CCCCCGGGGGGGGGGGGGGGGGGGGGGGGGGGGGGGGGGGGFGGGGGGGGGGGGGGGGGGGGGGGGGGGGGGGGGGGGGGGGGGGGGGGGGGGGGFGGGGFGGGDGEGGGGGGGGGGGGGGGGGGGFGFFFGGGGFFGGGGFGGGGGFCDFFFDGGG8=DDFGGGEDGGFGGGFGGGCGGGGDGGGGGGGGBFCFEFFGFEFFF94@5=4@405D8@FFF(;0;@6@EAEEFEFFF6/2@?EE1?CF
@M00200:207:000000000-ALC1F:1:1116:10366:6200 2:N:0:5
TACTGGGGTATCTAATCCCGTTTGCTACCCTAGCTTTCGCGCCTCAGCGTCAAGAACAGGCCAGGAAGCCGCCTTCGCCACTGGTATTCCTCCCGATATCTACGCATTTCACCACTACACCGGGAATTCTGCTTCCCTCTCCTGCCTTCCAGTCGAGCAGTATCGCGTGACCCTCCCCAGTTGAGCCGGGGGCTTTCACACGCGACTTGCACGACCGCCTGCGCGCTCTTTAAGCCCAGTTGAGATC
+
CCCCCGGGGGGGGGGGGGGGGGGGGGGGGGGGGGGGGGGGGGGGGGGGGGGGGGGGGGGGGGGGGGGGGGGGGGGGGGGGGGGGGGGGGGGGGGGECGGGGGGGGGGGGGGGGGGGGGGGGGGGDGGGGGGGGGGGGGGGGGGGGGGFGGGECFGCEGGGGGGGGGGGCGGGGFGGGGGGGGGGCGGGGDGFFGFFF3CFFFBFFFFFFF?BBFGFF>96?FBF>BFF?FFF4<FFFFFFFF20<BF
@M00200:207:000000000-ALC1F:1:1118:22867:15710 2:N:0:5
TACTGGGGTATCTAATCCCTTTCGCTACCCTAGCTTTCGCACTTGAGTGTCAGTTGAAGCCAAGTAAGCCGCTTTCGCCACCGGTGTTCCCTGGAATATCTATGCATTTCACTACTTCACCCCAAGTTCCGCTTACCTCTACTTCACTCTAGTTTACCAGTTCGAAGCCCAGTTCCACGGTTGAGCCGTGGGATTTCAGACCCCGCTTAGTATACAACCTACATGCCCTTTATACCCAATTGAGATC
+
CCCCCGGGGGGGGGGGGGGGGFGGGGGGGFEDFGGGGGGGGGGGGGGGGGGGGFGGGGGGGFFGGGGGGGGGGGGGGGGGGGGGGGGGGGGGGGGGGGFGGGFGFGFGGGGGGGGGGGGGGGGGGFFFGGGGGGGGGGGGGGGFGGGGGGGGGGGGGAAEGGGGFFEG8DGGGF?FDGGGFGD?DFGC?;@DFGFEFEFEE>5?598?9:EEEFFF@FDF:E=?E;EB=B?CCEFF=@2=EEFFFEE
@M00200:207:000000000-ALC1F:1:1119:13436:13871 2:N:0:5
TACACGGGTATCTAATCCTGTTTGCTCCCCACGCTTTCGTGCATGAGCGTCAGTGTCAGCCCAGAGACCTGCCTTCGCCATCGGTATTCCTCCTGATATCTACGCATTTCACTGCTACACCAGGAATTCCAGTCTCCTCTGCCGCACTCAAGCCTTGCAGTCCCAAATGCCATTCCCAGGTTAAGCCCGGGGCTTTCACATCTGGCTTACAAAACCGCCTGCGCACGCTTTATACCCAATTGAGATC
+
CCCCCGGGGGGGGGGGGGGGGGGGGGGGGGGGGGCGGGGGGGGGGG?GGGGGGGGGGGGGGGGGGGGGGGGGGGGGGGGGGGGGCFGGGGGGGGGGGGGGGGGGGGGGGGGGGGGGGFGGGGGGGGGGGGGGGGGGGGGGEFGGGGGGGGGFGGGGGGGGGGGGGGGGGGGFGFGGGGGGGGGGGFGGGGDGFFFFFCGFFEFFCEDFFFFFFBFFB>B@FDFFFFFFFFFFEFFCEF?FE@EEFCE
@M00200:207:000000000-ALC1F:1:1119:24996:18154 2:N:0:5
TACGGGGGTATCTAATCCTGTTTGCTCCCCACGCTTTCGTGCCTCAACGTCAGAAGTAGCTTGGTAAGCTGCCTTCGCAATCGGTGTTCTGTATGATCTCTAAGCATTTCACCGCTACACCATACATTCCGCCTACCGCATCTACTCTCTAGCCGAACAGTATCAGCGGCCATCCCGAAGTTGAGCCCTGGGCTTTCACATCTAACTTATCAGACCGCCTACGCACCCTTTAACCCCAGTTGAGCTC
+
CCCCCGGGGGGGGGGGGGGGGGGGGGGGGGGGDGFGGGG@C:FGGG,EGGGGG,<CE<,EF,:FFGGGGGGGFGGGGG7>FDFCFFGGGA;95@FGG9FFGE,@FGGGGGGGGDGGGGGGG7E9<FGGGGCG6E8FG>G+=CG8DAFGGGFD8D+@CEEDGGGG7,2+39*@D*@C31*;CCDGGGGG4C;**;;?AC>=67++98C8:*8*536;>B;D;@392913:@);5);F(,(.:)6(4<:
@M00200:207:000000000-ALC1F:1:2103:20860:19236 2:N:0:5
TACTAGGGTATCTAATCCTGTTTGCTCCCCACGCTTTCGAGCCTCAACGTCAGTTACTGTCCAGCAAGCCGCCTTCGCCACTGGTGTTCTTCCTAATATCTACGCATTTCACCGCTACACTAGGAATTCCGCTTGCCTCTCCAGCACTCCAGTCAGGCAGTTTCCAAAGCAGTCCCGGGGTTGAGCCCCGGGCTTTCACTTCAGACTTGTCTCACCGTCTACGCTCCCTTTAAACCCAATTGCGATC
+
CCCCCGGGGGGGGGGGGGGGGGGGGGGGGGGGGGGGGGGGGGGGGGGGGGGGGGGGGGGGGGGGGGGGGGGGGGGGGGGGGGGGGGGGGGGGGGGGGGGGGGGGGGFGGGGGDEGGEEGGGGGGGGGGCGGGGGGGGGGGGGGGGGGCDDCEFGFGGGGGGGDCGGFGCD?DGFGGGGGGEGGGGEGGGGGGFDGFFEGFEEFC*.4+*:ACE?GFFFFFDF9B=;F@@4;C33AGF@D@<))(,68
@M00200:207:000000000-ALC1F:1:2104:21608:15698 2:N:0:5
TACGGGGGTATCTAATCCTGTTCGCTCCCCACGCTTTCGCTCCTCAGCGTCAATATCGGCCCAGAGACCCGCCTTCGCCACCGGTGTTCCTCCTGATATCTGCGCATTTCACCGCTACACCAGGAATTCCAGTCTCCCCTACCGAATTCTAGCTTGCCCGTATCGGCTGCAGGGCCAGGGTTGAGCCCTAGGTTTTCACAGCCGACGCGACAAGCCGCCTACGAGCTCTTTAAACCTAATTGAGATC
+
CCCCCGGCCGGGFGGGGFEGGGGGGGGCGGFEGEEGGGGGGGD?<EFGGGGGDGGGGGGGGGDFFGFFGGGDGGGGGGEFFGGEC:CFFFGGFGGGGGFGGGCFGGGGFGGGCFEGEGGG87FGFGGGGFGGFGGGGGGDCFGGGGGGGGGGAFFG>G?@EGDGG9EGGGFGCDDGGG57::D68<CFFGGG1:D>7CD8;45>>61B;4@<>:DF>>BF:40),51849>)6497((5<9BF<FFB
@M00200:207:000000000-ALC1F:1:2104:8844:24310 2:N:0:5
TACTCGGGTATCTAATCCTGTTTGCTCCCCACGCTTTCGAGCCTCAACGTCAGTTACAGTCCAGTAAGCCGCCTTCGCCACTGGTGTTCCTCCTAATATCTACGCATTTCACCGCTACACTAGGAATTCCGCTTACCTCTCCTGTACTCCAGTTCAACAGTTTCCAATGCAGTCCCGGGGTTGGGCCCCGACCTTTCACATCAGACTTGCTGCACCGTCTACGCTCCCTGTAACCCCAATTGAGATCAGCT
+
CCCCCGGGGGGGGGFGGGGGGGFGGGGGGGGGGGGGGGGGGGGGGGGGGGGGGGCFGGGGGGGGGGGGGGGGGDGGFGGGGGCEFGFEGAEFGGGGCFGFGGGG7E?:;EFCFGGGGGGG;EGGGF8DF9FGDEGGFE=A6=,=EDAFDFFGG;ECGFDDCFFG?EFGGGGGFD?8DEE>8CDCCGG5CCD*<C7;+8:9AAF>*67===F4*66;9A>2>AB)8.6//)/?<)*501(:C@9EFE<@@)/
@M00200:207:000000000-ALC1F:1:2105:19276:11156 2:N:0:5
TACTGGGGTATCTAATCCTGTTTGCTCCCCTAGCTTTCGTCCCTCAGCGTCAGTTGTGGTCCAGCGAGCCGCCTTCGCCACGGGTGTTCCTGCAGATATCTACGCATTTCACCGCTACACCTGCAATTCCACTCGCCTCTCCCACACTCCAGCATGGCAGTTTCGGAAGCAGCCTCTGGGTTAAGCCCAGAGATTTCACTCCCGACTTGCCACACCGCCTACGGACCCTTTAAACCCAATTGAGATC
+
CCCCCGGGGGGGGGGGGGGGGGGGGGGGGGFGGGGGGGGGGGGGGGGGGFGGGGGGGGGGGGGGGGGGGGGGGGGGGGGGGGGGGGGGGGGGGGGGGGGGGGGGGGGGGGGGGGGGGGGGGGGGGGGGGGGFGGGGGDEGGGFGGGGGCDGFGGGGGGGGGGGGEGGCDFFGGFGGGGGGGGCDFFG7CCGFFGGF>EGFF=FE=>>@EEFEFFGDB3:?FA?@DF>FF@@EFFFFDDFFF?2.4-8
@M00200:207:000000000-ALC1F:1:2106:2293:14153 2:N:0:5
TACGGGGGTATCTAATCCTGTTTGATCCCCACACTTTCGCTCCTCAGCGTCAGGTAATGCCCAGAGAACCGCCTTCGCCACCGGTGTTCCTCCTGATATCTGCGCATTTCACCGCTACACCAGGAATTCCGTTCTCCCCTGCATACCTCTAGTCTGCCCGTATCGGGAGCAGGCTCAGGGTTAAGCCCTGAGTTTTCACTCCCGACGCGACAAACTGCCTACGAGCCCTTTACACCCAGTTGAGATC
+
CCCCCGGGGGGGGGGGGGGGGFGGGGGGGGGCCGGGGGGGGFGGGGGGGGGGGGGGGGGGGGGGGGGFGGGGGGGGGGGGGGGGGGGGGFGGGGGGGGGGGGGGGGGGGGGGGGGGGGGFFGGGGGGGGGGGGGGGGGGGGGGGGGGGGGGFGGGGFFFGGGGGGGGGGGGGGFGGGGFGGGGGGGGGGGDGFF8A>?GFFFFFDFFE@DFEFFF).*.46@??BEFFBFFFFFFFF?07-:2:1<D
@M00200:207:000000000-ALC1F:1:2107:16432:3976 2:N:0:5
TACTGGGGTATCTAATCCTGTTTGCTCCCCACGCTGTCGCGCCTCAGTGTCAGGTACTCGCCAGCAGGCCGCCTTCGCCACCGGTCTTCTTCCGGATCTCTACGCATTCCACCGCTACACCCGGAATTCCGCCTGCCTCTCGAGCCCTCTAGTCTGACAGTCGGCACGGCAGATCCGGGGTTGAGCCCCGGACTTTCACCACACCCTTATCAAACCACCTACGCGCCCTTTATACCCAATTGAGATC
+
CCCCCGGGGGGGGFGGGGGGGGGGGGGGGGGGGGGGGGGGDCEGGGGGGGGGGGGGGGGGCCGGGGGGGGGGGGGGGGGGGGGGFGGGGGGGGGGGFGGGGGGGGGGGGGGGGGGGGGGGGGGGG7FGGG8EGGGGGGF+DEGGGGGGGGGGGGGGGGG6<FGGDEEGGGGGFFGGGGGGCEDFDFGGGGC3>GGFFEGFFFFF6>?)7AFFA9F/.<B??FF9BEFB>FF2<>4<><605?AA06>
@M00200:207:000000000-ALC1F:1:2107:25227:9473 2:N:0:5
TACGGGGGTATCTAATCCTGTTTGCTCCCCACGCTTTCGCACCTCAGCGTCAGTATCGACCCAGATCGCCGCCTTCGCCACTGGTGTTCCTCCCGATATCTACGAATTTCACCTCTACACCGGGAATTCCGCGATCCTCTTTCGTACTCAAGTACAGCAGTTTCGGATGCACTTCCTTGGTTAAGCCGAGGGATTTCACATCCGACTTGCAATACCGCCTACGTGCGCTTTAAACCCAGTTGAGATC
+
CCCCCGGGGGGGGGGGGGGGGGGGGGGGGGGGGGGGGGGGEGGEGGGGGGGGGGGGGGFGGGGGGC<DEEGGGGEFGGGEGGGGGGGGGGGGGGGGDGGGGGGGGGGDDEEGGFFGGFGGF>FEFFFFGGGGDGGFGFGGE:FEEFGGGGFGAFGFC,@CDB=CC=?ECEFGFFGCFCFFGDGGFFFGGGGGFDF46?DEAFFE?;;569=66>?C?E>?BFFF()4(;?(44)522324)).8?><
@M00200:207:000000000-ALC1F:1:2107:10122:13809 2:N:0:5
TACCCGGGTATCTAATCCTGTTTGATCCCCACGCTTTCGTGCCTCAGCGTCAATATATGCGTAGTAAGCTGCCTTCGCAATGGGTGTTCTATGTCATATCTAAGCATTTCACCGCTACATGACATATTCCGCTTACCTCCACAATATTCAAGACAGATAGTATCAAAGGCAGTTTCCGAGTTAAGCTCGAAGATTTCACCCCTGACTTACCTGCCCGCCTACGCACCCTTTATACCCAGTTGAGATC
+
CCCCCGGGGGGGGGGGGGGGGGGGGGGGGGGGGGGGGGGGGGGGGGGGGGGGGGGGGGGGCGGGGGGGGGGGGGGGGGGGGGGGGGGGGGGGGGGGGGGGGGGGGGGGFGGGGGGGGGGGGGGGGGGGGGGGGGGGGGGGDGGFDGGGGGGGGGGGFGGGGGGGGGGGGGFGGBGGG>EGGGGGGG9DDDDGFGGFFCD:AB?FFFFFFE6CBFFDAABDFFAFFFFF9BBEEF<=;3>@EEFFDEF
@M00200:207:000000000-ALC1F:1:2110:5406:8351 2:N:0:5
TACCAGGGTATCTAATCCTGTTCGCTCCCCACGCTTTCGCACCTCAGCGTCAGTACCGGACCAGTGAGCCGCCTTCGCCACTGGTGTTCTTCCTAATATCTACGAATTCCACCTCTACACTAGGAGTTCCACTCACCTCTTCCGGACTCAAGATCGCCAGTATCGAAGGCAGTTCTGGAGTTGAGCTCCAGGATTTCACCCCCGACTTAACGATCCGCCTACGTGAGCTTTATGCCCAATTGAGATC
+
CCCCCGGGGGGGGGGGGGGGGGGGGGGG,BCFGGGGGGFEEGGGGGGGGEFGGGGGGGGGGGGGGGGGGGEEGGGGGGGGGGGGGGGCGGFGGGGGGGGGGGGGGGGGGCFGFGGGGGGGGGGGGGGGGGGGGFFGGGGGGFGGGDC=FGGGGGGGGGGGGGFGGFGDGGGDGFFGGG7FGFBEGGCFGDGAG5FFCEF5?AEFFFFFEFF5?DGBB>DF<A;@/,6/967<EEFA3@?@C<CEDE@
@M00200:207:000000000-ALC1F:1:2110:26213:18819 2:N:0:5
TACTAGGGTATCTAATCCTGTTCGCTCCCCACGCTTTCGCTCCTCAGCGTCAGTATCGGCCCAGAGACCCGCCTTCGCCACCGGTGTTCCTCCTGATATCTGCGCATTTCACCGCTACCCCAGGAATTCCAGTCTCCCCTGCCGAACTCCAGTGATGCCCGTATCGACCGCAAGCCCACAGTTAAGCTGCAGGTTTTCACGGCCGACGCGACACACCGCCCACGACCCCTTTCCACCAAATTGAGATC
+
CCCCCGGGGGGGGGCGGGGGGGGGGGGG9BFGGGGGGGGGGGGGGGGGGGGGGGGGGGEGGGGGE8EGGGGGGGEFGGGDGGGFECGDG?EGGGGGGGDGGFGGGGGGGCFFGDGEC=,AEGGGGGGGGGGFCECGGGGGFFFGGGGGGGCDFFFGFGEECEDD?CGEC?DGGEGFGCGCFF,:EGFGGGCF;AGF?EDFFF>:@>;(.2)(71CEF:63*)43-(,(-::?))*94((4824:A?43
@M00200:207:000000000-ALC1F:1:2112:24379:15640 2:N:0:5
TACTAGGGTATCTAATCCCGTTCGCTCCCCTGGCTTTCGCGTCTCAGCGTCAGCCGACGTCCAGGGACTCGCTTTCGCCACGGGCGTTCCTTCCGATCTCAACGCATTTCACCGCTCCACCGGAAGTTCCAGTCCCCCCTACGTCGCTCCAGGGCGGTCGTTTCGGCGCCCCTTCCCCGGTTGAGCCGGGGGATTTCAGCGGCCGACGCACCACCCCGCCTACACGCGCTTTAAACCCAATTGAGATC
+
CCCCCGGGGGGGGGGGGGGGGG@FGGGGGGGGGGGGGGGGGGGGGGGGGGGGGGGGGGGGGGGGGGGGGGGGGGGGGGGGGGGGGGGGGGGGGGGGGGGGGGGGGGGGGGGGGGGGGGGGGGGGGGEFGGGGGGGGGGGDGGGGGGGGGGGGGCCEGGGGEGGGGGGGGEGDGFGGGGGGEGGGGGGGDGGDEGFFFAGFBFEEBBFFFEFFFFGFFFBBB?87:BFFFFFB<96FBFF?FFF<B0)4
@M00200:207:000000000-ALC1F:1:2113:14388:8139 2:N:0:5
TACGGGGGTATCTAATCCTGTTTGCTCCCCACGCTTTCGCGTATCAGCGTCAGTATCCAACCAGGGGGCCGCCTTCGCCACAGGTGTTCCTCCCGATATCTACGCATTTCACCGCTACACCGGGAATTCCACCCCCCTCTTTGGTACTCTAGCTTGCCAGTTTCATGCGTCGTTCCCCGGTTGAGCCGAGGGATTTCACACATGACTTAACAAACCGCCTACACGCCCTTTACACCCAGTTGAGATC
+
@CCCCGGGGGGGFGGGGGGGGG,EFGGGGGFGGGGEGGGGGGCEGGGGGGGGGGGGGGGGGGGGGGGEGGGGGGGGGGGDGGFG?FGGGDEF<FEDFCEFGGGGGG7@EGGFGGGGGGGFGGGCCEEGGGGGGCEGGGGCFCE7FGGGGGGGGEG?GFFGFGGGGGGGDGGDDGGGF==DC5C*8CFCC)>D35CFF2>@FEF<AF<<=8AAF0FFF>961?F??)419?74:<FF6(44<AF?62<
@M00200:207:000000000-ALC1F:1:2114:15031:7620 2:N:0:5
TACAGGGGTATCTAATCCTATTTGCTCCCCACGCTTTCGTGCCTCAGCGTCAGCAATGGCCCAGCAAGTCGCCTTCGCCACTGGTGTTCCTTCTAATATCTACGCATTTAACCGCTACACTAGCAATTCCACTTGCCTCTACCATGCTCAAGCGATACGGCTTCTATGGCGAACCGAAGTTAAGCTTCGGGATTAAACCACAGACCTGTAAAGCCGCCTACGCACCCTTTAAACCCAATTGAGATC
+
@CCC@FCFFFGEDF<@EGGADGFDGCE<F;FFGGFGGGGGE:FDG,C@:CCGGGGEFEFG,C@FGGF@FFEGGGGFGGEEFG<ECFBFAFECFFFGFECDCEECFCGF@9FGGGGGGCEGFFG,;;=DF;EGF8E==;D8DGGFGEF@A@8DDECFGECC+@+,@FCF8@CDD5+?6EC:7;,<<CGGG**3<@C6+1;4);F24<@=BC?4CF6?259@=?FFF3,6357.9))0/,6)7<@2?E
@M00200:207:000000000-ALC1F:1:2114:6571:16599 2:N:0:5
TACTAGGGTATCTAATCCCGTTCGCTCCCCTGGCTTTCGCGTCTCAGTGTCAGCACATCCCCAGCAACCTGTTTTCACCTTTGGCGTTCCAAGCGATATCTACGCATTTCACCGCTCCACCGCGTGTTCCAGTTGCCCCTGGGTGGCTCAAGCGACCCAGTATACCAAGCAGTTCTGCGGTTGAGCCGCAGGATTTCACAAGGTACTTAGGCCGCCACCTACACGCGCTTTAAGCCCAATTGAGATC
+
CCCCCGGGGGGGGGGGGGGGGGGGGGGGGGGGGGGGGGGGGGGGGGGGGGGGCGGGGGGGGGGGGGGGGGGFGFGGGGFGGGGGGGGGGGGGGGGGGGDGGGGGGGGGGGGGGGGGGGGGGGE+<CFGGGGGGGGAFGGGGG+DEEGGCFGFGDEGEEGGGCGGGGGGGGGGGFDGFGCGGGGCDCGGGGDFD?FFFFGFFFFBEC?EFFFE@><89B@@(6@DFFFB@B0454@?F:::4<AA?>2
@M00200:207:000000000-ALC1F:1:2117:20006:14483 2:N:0:5
TACGGGGGTATCTAATCCTGTTTGCTCCCCACGCTTTCGTGCCTCAGTGTCAGTGCTGGTCCAGGTAGTCGCCTTCGCCACTGGTGTTCCTCCCGATCTCTACGCATTTCACTGCTACACCGGGAATTCCACTACCCTCTACCGCACTCTAGCCTGCCAGTATCCAATGCAATTCCCAGGTTGAGCCCAGGGCTTTCACATCAGACTTAACAAACCACCTACGCACGCTTTACGCCCAATTGAGATC
+
CCCCCGGGGGGGGGGGGGGGGGGGGGGGGGGGGGGGGGGGGGGGGGGGGGGGGGGGGGDGGGGGGGGFGGGGGGGGGGGGGGGCFGGGGGGDGGGGEEGGGGGGGGGGGGGGGFGGGGGGGGGGGGGGGGGGGFG8EGGGGGGGGGGGGGGDFGGGGGGDFGGGCFFGGGGGGFFGGGGGGGGGFFFGF4C?ACGEFFGFEFFE=B)7*9@EF=C?BFDFEFDBFFFFFDFFF?FF0028C7)70<?
@M00200:207:000000000-ALC1F:1:2118:24782:4653 2:N:0:5
TACGGGGGTATCTAATCCTGTTTGATCCCCACGCTTTCGCACATCAGCGTCAGTTACAGACCAGAAAGTCGCCTTCGCCACTGGTGTTCCTCCATATCTCTGCGCATTTCACCGCTACACATGGAATCCCACTTTCCTCTTCTGCACTCAAGTTTTCCAGTTTCCAATGACCCTCCACGGTTGAGCCGTGGGCTTTCACATCAGACTTAAAAAACCGCCTACGCGCGCTTTATGCCCAATTGAGATC
+
CCCCCGGGGGGGGGGGGGGGGGGGGFGGGGGGGGGGGGGGGGGGGGGGGGGGGGGGGGGGGGGGCDFGFFGGCFCEGGGGGGGGGGGGGGGGGGGGGGGGGGGGEGGGGGGGGGGGGGGGGGGGGGGDFEFGGGGFGGGGGGGGGGFGGGGGGGGGGGGGGGDGFFGGGGGGGFGGGGGGGGGGGGGGGDDFGFA=FEFFFF=E>EFFFECEFFG>>:2?DFFFFFBBB66649/?7><?ABA<B9)
@M00200:207:000000000-ALC1F:1:2118:21450:16132 2:N:0:5
TACCAGGGTATCTAATCCTGTTTGATCCCCACGCTTTCGCACATCAGCGTCAGTTACAGACCAGAAAGTCGCCTTCGCCACTGGTGTTCCTCCATATCTCTGCGCATTTCACCGCTACACATGGAATCCCACTTTCCTCTTCTGCACTCAAGTTTTCCAGTTTCCAATGACCCTCCACGGTTGAGCCGTGGGCTTTCACATCAGACTTAAAAAACCGCCTACGCGCGCTTTATACCCAATTGAGATC
+
CCCCCGGGGGGGGGGGGGGGGGGGGGGGGGGGGGGGGGGGGGGGGGGGGGGGGGGGGGGGGGGGCDFGGGGGGGGGGGGGGGGGGGGGGGGGGGGGGGGGGGGGGGGGGGGGGGGGGGGGGGGGGGGGGGGGGGGGGGGGGGGGGGGGGGGGGGGGGGGGGGGGGGGGGGGGGFGGGGGGGGGGGGGGGGGFGFFFFFGFFFEF@C@CEF@EC=G*>AB=526@BE>@@F0>?<C=@FFFE@E8178
@M00200:205:000000000-AKKM3:1:1101:8551:1977 2:N:0:1
TACCGGGTTATCTAATCCTGTTTTCTCCCCACTCTTTCTCTCCTCAGCGTCCTTTCCAGTCCATTTCTCCGCCTTCGCCCCTCTTTTTCCTCCACCTCTCTACGCCTTTCTCCGCTACACTTTTTCTTCCGCTCTCCTCTTCTGCACTCACTTCTCCCAGTTTCCTCTGCGTCACTTTTTTTAGCCCCGCTCTTTTACACCAGTCTTACTAACCCCCCTTCCCCCGCTTTACTCCCCCTTGAGCTCTCTTC
+
6,88@7:+8,;<C@,<C@C,C;;,;;66CB8@,;C<;@,6,;BAE,,6+88+,;6,;,,<CC,,,,,,;;+8??FE,88,79,,9,<AAEF59,4,9:@AF8F7B+4849,9:64@+@,:,4,,,,@@E==@C6=@1<=:54@+B+=06*,+666<04+5@3362++356*13)3++++38+3+441*3+*03,,+13,1=54*1*/***2*)/2*)/)-0(()(*2997)/)1(,*((/())))))))-)
@M00200:205:000000000-AKKM3:1:1101:20019:1985 2:N:0:1
TACACGGTTATCTAATCCTGTTTGCTACCCACGCTTTCTTTCCTCAGTGTCCTTTCCAGTCCATTTTTCCGCTTTCGCCACCTTTGTTCCTCCTTATATCTACGCCTTTCACCGCTACACATTTTCTTCCACTCTCCTCTACTGCACTCACTTCTAACAGTTTCCCTTGCACACATTCTTTTAGCCACTTCCTTTTACATCAGTCTTATTAAACCCCCTTCCTCCCCTTTACCCCCCTTTGAGTTTTCTTC
+
6,8,A;:,8,;<C,,<CCE,CC6,;<,;=C9@+8@@@A,,,6CEF9,<,<<,,<<,;,,<CC,,,,,,;5,B??D:,8@,49,,:,<ABEF<=,:,9,99=,9,6+469A,:9,=9+@=:,,,,,,99@@,@D,6==?D95@D598?1=*,+96?2+9++9+26*++6*6+1+8**3++44,6+13,39+233==6+3,00***3*****5**5,+)+*)0)*+1+3*330**)1)1))0**)*2****1*
@M00200:205:000000000-AKKM3:1:1101:23644:2067 2:N:0:1
TACCCGGGTCTCTAATCCCGTTTTCTCCCCTGGCTTTCTCTCCTCAGCGTCAATGCCGGTCCATCCTTCCGCCTTCGCCACCGTTTTTCCTCCATCTCTCTACGCATTTCCCCGCTACACCTTTCCTTCCGCATCCCTCTCCCGGATTCCATCCAACCAGTCTCGCCCGCAGTTCCCTTTTTGAGCCCGTCCCTTTCCCGTCCTCCTTCTCAGGCCGCCTCCTCGCCCTTTCCCCCCTATTGCGATCCCTT
+
68ABC@C+8+;CCC<CFEFCFC<,<CCCFFF-,EECEE,6,;BAF<F@+8B,,6,6;66FFG9,,,,,:98@@FEE,8B,8A+,8,8AFGG<?,,,9,@EDCF,@,6?=A,AE6C96CD:>D,,,,99ED>EG164@9=5;=A5+:606+,+66=@DED59+3=)*++3;>)30113++*740**5;9B/***452+*,/75@(*-0.***1*/*36/0331(028=*)2.))),4/(-,-))-3,((())
@M00200:205:000000000-AKKM3:1:1101:8291:2289 2:N:0:1
TACTAGGGTATCTAATCCTGTTTGCTCCCCACGCTTTCGAGCCTCAGCGTCAGTAATGGACCAGTATGTCGCCTTCGCCACTGGTGTTCTTCCGAATATCTACGAATTTCACCTCTACACTCGGAGTTCCACATACCTCTTCCATACTCAAGATAGCCAGTATCAAAGGCAATTCCAAGGTTGAGCCCTGGGCTTTCACCTCTGACTAAAATATCCGCCTACGCTCCCTTTCAACCCAGTTGAGATC
+
CCC@CGGGGCGGGGGGGGGGGGFFGGGGGGGGGGGGGGG8<FEFGGGGGGGGGGC<@FGFGGGFGCCEEGGGGGGGGGGGFGGGGGGGGGGGGDEFGGGGGGGG:FFGGGGGGEGFCFGGGGGDFEGGGFGGGFFGFFGFFGDFGFGEGFGG,2=<FGGFG8C+;<FFFG5598F77++:AD=CFGF?9DF??DF=+0,:18680>C;1:5C8*@EDGF5>=@5)=AF9C6*:7A01:26EE?2(/7
@M00200:205:000000000-AKKM3:1:1101:23936:2300 2:N:0:1
TACGGGGGTATCTAATCCTGTTCGCTCCCCACACTTTCGCTCCTCAGCGTCAGGATATTCCCAGAGAACCGCCTTCGCCACCGGTGTTCCTCCTGATATCTGCGCATTTCACCGCTACACCAGGAATTCCGTTCTCCCCTGAATACCTCTAGTCTGCCCGTATCGGAAGCAAGCCACGTTTTAAGCACCTGGTTTTCACTCCCGACGCGACAAACCGCCTACGAGCCCTTTTCCCCCCATTGAGATCAGAC
+
@CCCCDGDFGFFDFGCEGGGGGF>7:FGD@FGGGFFFGGGFGGGGFGGGGGG@C<FFGGGGGGC@8,,FFGGGGCF@7FF=F:C+@CFFGGGGGFF<EFGDGGGGGECEGGGGGD5CFGGGG?B@8DFG91D=ECD=DED5,,<,<606@FD;CFCFDFB++1;>@D*@,?)*53;*/**51+;4,<FA4CFFCF7+*4*0:>2(((.7(:3(6CC9<54:2()220>22,)).),1(3()4)5,)))..)
@M00200:205:000000000-AKKM3:1:1101:20860:2310 2:N:0:1
TACAGGGTATCTAATCCTGTTTGCTCCCCACGCTTTCGAGCCTCAGCGTCAGTAATGGACCAGTATGTCGCCTTCGCCACTGGTGTTCTTCCGAATATCTACGAATTTCACCTCTACACTCGGAGTTCCACATACCTCTTCCATACTCAAGATAGCCAGTATCAAAGGCAATTCCACGGTTGAGCCCTGGGCTTTCACCTCTGACTAAACTATCCGCCTACCCTCCCTTTAAGCCCCATTGAGCTCAGAAT
+
CCCCCGGGGGGGGEGGGGGGGGGGFFFGGGGGGFGGFGGGDGGGGGGGGECGGEFFAFFGGGGGGF<F<<FEGGCFEF@F,ABACFGGGGGDGEEEEFGGCFGFFGGGACFGGGGFGFG9E8@EGGGGGFFGGGGF;8,8DEFDGF9DDDDDF8=7FGGDF9>+DFF8DFFFF*?F+9+3@+=?FGGDB=ED*:F+?CFEFFFE7*1:@@E**1@8)3*:3)-*0;>*C46**16:*/:E>E*)1>B2=**
@M00200:205:000000000-AKKM3:1:1101:18476:2371 2:N:0:1
TACAGGGGTATCTAATCCTGTTTGCTACCCACGCTTTCGAGCCTCAGTGTCAGTTACAGTCCAGAGAGCCGCTTTCGCCACCGGTGTTCCTCCATATATCTACGCATTTCACCGCTACACATGGAATTCCACTCTCCTCTACTGCACTCAAGTCTAACAGTTTCCAATGCACACAATGGTTGAGCCACTGCCTTTTACATCAGACTTATTAAACCACCTGCGCTCGCTTTAAGCCCAGTTGAGATC
+
CCCCCGGGGGGGGGGGGGGGGGGGGGGGGGGGGGGDGGGGGGGGGGGGGGGGGGGGGGGGGGGGFCFFGGGGGGGGGGGGGGGGGGGGGGGGGGGGGCGGFGEGGGGDGGGGGGGFGGGGGGGGGGGGGGGGGGGGGFFFFGGFGFGEGD@DGFGFFGGFFGFGEF=FFFFFFFF9DFCD;>6DFD?FFDGFFGGGFFGFFF@*8C;CEE5EEF6D>>5@@:)//*9/?CEEFB79B20*1<:>EE
@M00200:205:000000000-AKKM3:1:1101:18809:2372 2:N:0:1
TACCCGGGTATCTAATCCTGTTCGCTCCCCACACTTTCGCTCCTCAGCGTCAGGATATTCCCAGAGAACCGCCTTCGCCACCGGTGTTCCTCCTGATATCTGCGCATTTCACCGCTACACCAGGAATTCCGTTCTCCCCTGAATACCTCTAGTCTGCCCGTATCGGAAGCAAGCCAGGTGTTAAGCACCTGGTTTTCACTCCCGACGCGACAAACCGCCTACGAGCCCTTTATACCCAATTGAGATCAGAC
+
CCCCCGGGGGGGGGGGGGGGGGGGGGGGGGGGGGGGGGGGGGGGGGGGGGGGGGGGGGGGGGGGGGGGGGGGGGGGGGGGGGGDGGGGGGGGGGGGGGGGGGGEGGGGGGGGGGGFGGGGGGGGGFGGFGFGGGGGAFGDF@DFGFGEFFG9FDGFFGGAG85D=>DDDGFFFBFFFFGFFGGGFGGFFGGF3CFDFEGFFFFFA@B>@9BB9;F86:>?(6:DBGDG49?9AF>9<)4:>2AA693)5<)
@M00200:205:000000000-AKKM3:1:1101:8336:2385 2:N:0:1
TACTAGGGTATCTAATCCTGTTTGCTCCCCACGCTTTCGCGCCTCAGCGTCAGAACCGGACCAGACAGCCGCCTTCGCCACTGGTGTTCTTGCGAATATCTACGAATTTCACCTCTACACTCGCAGTTCCGCTGTCCTCTTCCGGTCTCAAGCCAACCAGTATCGAAGGCAATTCTGTGGTTGAGCCACAGGCTTTCACCCCCGACTTAATCGGCCGCCTACGCGCCCTTTAAGCCCAATTGAGATAAGA
+
CCCCCGGGGGGGGGGGGGGGGGGGGGGGGGFGGGGGGGGGGGGGGGGGGEGGGGGGGGGGGGGGGGGGGGGGGGGGGGGEFFFGFGGGGGGFCGGGGGGFGEAFG8AFGDFEFGCDGGGGGGGGGGCFEF=CDGGGCFGDFFGFGFDFGFF+=DFFDED?ED@9>FGD>E5=F5=FFFGFGG5?ADFFFGGFFFGGFEGEDBF9@BF;>E??;0B*63;?1,;DB?BD5C?)44>?G??FF?FFF2))5<
@M00200:205:000000000-AKKM3:1:1101:23097:2415 2:N:0:1
TACGCGGGTATCTAATCCTGTTTGCTACCCACGCTTTCGAGCCTCAGTGTCAGTGACAGTCCAGAGAGCCGCTTTCGCCACCGGTGTTCCTCCATATATCTACGCATTTCACCGCTACACATGGAATTCCACTCTCCTCTACTGCACTCAAGTCTAACAGTTTCCAATGCACACAATGGTTGAGCCACTGCCTTTTACATCAGACTTATTAAACCACCTGCGCTCGCTTTATGCCCACTTGAGATA
+
CCCCCEGGGGGGGGGGGGGGGGGGGGGGGGFGDEEGGGGGGGGGGGGGGGGGGGGGGGGGFFEGFGGGFGGGDEGGGGGDCFGGGGGGGGGGGGGGGGGGGGGGGGCFGGGGGGGFGGGGGGGGGGGGGGEFGFF?DFFEFCFFGFFEGFGGGGGFFGGFGGFG7DGGFCFFFFFFBFCBFDC7?FGFFGGFFGFGFCFE@EFFFB*6AA4E4@C,);AEB(>/-=?57C:CEF<8E15/);31?3
@M00200:205:000000000-AKKM3:1:1101:13516:2473 2:N:0:1
TACTAGGGTATCTAATCCTGTTTGCTCCCCACGCTTTCGAGCCTCAGCGTCAGTAATGGACCAGTATGTCGCCTTCGCCACTGGTGCTCTTCCGAATATCTACGAATTTCACCTCTACACTCGGAGTTCCACATACCTCTTCCATACTCAAGATAGCCAGTATCAAAGGCAATTCCAAGGTTGAGCCCTGGGCTTTCACCTCTGACTAAACTATCCGCCTACGCTCCCTTTAAACCCAATTGAGCTC
+
CCCCCGGGGGGGGGGGGGGGGGGGGGGGGGGGGGGGGGGGGGGGGGGFGGGGGGGGGGGGGGGGGGGGGGGGGGGGGGGGGGGGGFGEGGGGGGGGGGGGGGGGGGGGGGGGGGGBFGGGGGFGG8BFGGGGGGGGGFGFFGGFGFGF69DFGGGFFDCFEGFGFFGGFGFFFFF9C=DFGGGFF8@DFCD59E=FFEFB@CFFECFEEFEFFFCC)995ACDEAEFGCCE*:467>)(5;31*.*6
@M00200:205:000000000-AKKM3:1:1101:12359:2478 2:N:0:1
TACTAGGGTATCTAATCCTGTTTGCTCCCCACGCTTTCGAGCCTCAGCGTCAGTAATGAGCCAGTGTGTCGCCTTCGCCACTGGTGTTCTTCCGAATATCTACGAATTTCACCTCTACACTCGGAGTTCCACACACCTCTCTCATACTCAAGACACCCAGTATCAAAGGCAATTCCGAGGTTGAGCCCCGGGATTTCACCCCTGACTTAAATGTCCGCCTACGCTCCCTTTAAACCCAATCGAGTTCAGA
+
CCCCCGGGGGGGGGGGGGGGGGGGGGGGGGGGGGGGGGGGGGGGGGGGGGGGGGGGGGGGGGGGGGGGGGGGGGGGGGGGGGGGGGGGGGGGGGGGGGGGGGGGGGGGGGGGGGGFFGFG9DBGGGGCGFEFFDGGCFFFFEFFGFDEGFGGGGFFFDGFGGFGFCFGBDD8?EFFF5=>F8FG?CFF?GGFFEGG6AC@D=DFD9A6CE;4EEGG)@>DFDFF=EBGC?@ECFFDG;2@((62)/.?C5
@M00200:205:000000000-AKKM3:1:1101:15123:2508 2:N:0:1
TACAGGGGTATCTAATCCTGTTTGCTCCCCACGCTTTCGAGCCTCAGCGTCAGTAATGGACCAGTATGTCGCCTTCGCAACTGGTGTTCTTCCGAATATCTACGAATTTCACCTCTACACTCGGAGTTCCACATACCTCTTCCATACTCAAGATAGCCAGTATCAAAGGCAATTCCAGGGTTGAGCCCTGGGCTTTCACCTCTGACTAAACTCTCCGCCTACGCTCCCTTTAAACCCAGTTCAGTTC
+
CCC?CFGGGGGGGGGGGGGGGGGGGFGGGGFGEFG,FFGEGGEGGFGGGGGGGGGEDEFGG,,FGCFGE,FGGGGGGG,F49EGGGGGGGG9,,7@FGGGGGAF=FGGGGGGD9EFGGGG9FE44=CGGG,@6=DF8DF58FFBFFF<F?FG9DF5DC?DGG7DFF8FDFFFB5FDD++*8@DGFFGA*0@:*@7FFEG@5C@CEFE56857**@58>BD9>>?4?DFCCEEFC=BC2(7C*9<***
@M00200:205:000000000-AKKM3:1:1101:16640:2604 2:N:0:1
TACAAGGGTATCTAATCCTGTTCGCTCCCCACACTTTCGCTCCTCAGCGTCAGGTAATGCCCAGAGAACCGCCTTCGCCACCGGTGTTCCTCCTGATATCTGCGCATTTCACCGCTACACCAGGAATTCCGTTCTCCCCTGCATACCTCCAGTCTGCCCGTATCGAAAGCAAGCCAGGTGTTAAGCACCTGGTTTTCACTCCCGACGCGACAAACCGCCTACGAGCCCTTTACACCCAGTTGAGATC
+
CCCCCGGGGGGGGGGGGGGGGGGGGGGGGGGGGGGGGGGGGGGGGGGGGGGGGGGGGGGGGGGGGGGGGGGGGGGGGGGGGGGGGGGGGGGGGGGGGGGGGGGGGGGGGGGGGGG>DFFFGFGGGGGGG8A@6DGGGFGDFGGFGFGFGFEDEFGFFFG>8CDCDFDGFGFFFC?FFFFFGGFGFGGFFFGF9<>CEFGF@DF944592@BFF@GF>GFF?@,5;E>F<5)6>FB:EB??>D<B?9<
@M00200:205:000000000-AKKM3:1:1101:18989:2690 2:N:0:1
TACTAGGGTATCTAATCCTGTTTGCTCCCCACGCTTTCGCGCCTCAGCGTCAGAACCGGACCAGACAGCCGCCTTCGCCACTGGTGTTCTTGCGAATATCTACGAATTTCACCTCTACACTCGCAGTTCCGCTGTCCTCTTCCGGTCTCAAGCCAACCAGTATCGAAGGCAATTCTGTGGTTGAGCCACAGGCTTTCACCCCCGACTTAATCGGCCGCCTACGCGCCCTTTACACCCAATTGAGATC
+
CCCCCGGGGGGGGGGGGGGGGGGGGGGGGGGGGGGGGGGGGGGGGGGGGGGGGGGGGGGGGGGGGGGGGGGGGGGGGGGGGGGGGGGGGGGGGGGGGGGGGGGGGGGGCGGGGGGFGGGGGGGGGGGGGGGGGGGFFBFEFDGFCDDAFFGFFGGFFGDFFFCGFFFEEGFFFEF>FFD6FEDGFFEFFFGF>67C>AGFF>9=BF2;<EFFDFG82C:?D@;:>EBG3>>2<AF<E(4(:343?<<
@M00200:205:000000000-AKKM3:1:1101:7571:2801 2:N:0:1
TACACGGGTATCTAATCCTGTTTGCTCCCCACGCTTTCGAGCCTCAGCGTCAGTAATGGACCAGTATGTCGCCTTCGCCACTGGTGTTCTTCCGAATATCTACGAATTTCACCTCTACACTCGGAGTTCCACATACCTCTTCCATACTCACGATAGCCAGTATCAAAGGCAATTCCAAGGTTGAGCCCTGGGCTTTCACCTCTGACTAAACTATCCGCCTACGCTCCCTTTATACCCAGTTGAGATCACAT
+
CCCCCGGGGGGGGGGGGGGGGGGGGGGGGGGGGGGGGGGFGGGGGGGGGGGGGGFFFGGGGGGGGGGFGGGGGGGGGGGGGGGGGEEGGGGGGGGGGGGGGDFCFDGGGGGCEDFFGGGGGGGG:CCGGCAGGGGGGFGF?FFFGF69=D,6@=?DFGCFAD7DE?DCFFFBFDFFFDG?FFGGB?FFFFF?FFFG?7CEFFFE;7>065@E@EFD@F>AFFFF9CBGFC;=88C7:35>EFFB(@B;(*)
@M00200:205:000000000-AKKM3:1:1101:10702:2812 2:N:0:1
TACAGGGGTATCTAATCCTGTTTGCTACCCACGCTTTCGAGCCTCAGTGTCAGTTACAGTCCAGAGAGCCGCTTTCGCCACCGGTGTTCCTCCATATATCTACGCATTTCACCGCTACACATGGAATTCCACTCTCCTCTACTGCACTCAAGTCTAACAGTTTCCAATGCACACAATGGATGAGCCACTGCCTTTTACATCAGACTTATTAAACCACCTGCGCTCGCTTTAAACCCAATTGAGATCAGAT
+
CCCCCGGGGGGGGGGGGGGGGGEGGGGGGGGGGGGGGGGGGGGGGGGGGGGGGFFGGFGFFGGGGFGGGGGGGGGGGGGGGGGGGGGGGGGGGGFGGGGGGFFGEGGG8DFGGGGBDGGEDGGGGGFDFGGGGDFGGFFEFGF5D9FEGFFGEGGFFGGFGF;FFFDFFFFEFFFFFFG+>,==58DFF8E?AAEF7>EC;>E8@5*:7=EEC54@8DF=5083:;5/*3A*4>B(*53>.4>>EF3>34
@M00200:205:000000000-AKKM3:1:1101:14870:2861 2:N:0:1
TACAGGGGTATCTAATCCTGTTTGCTCCCCTAGCTTTCGTGCCTCAGTGTCAGGTGTTGTCCAGAGACTCGCCTTCGCCACTGGTGTTCCTCTCGATATCTACGCATTTCACCGCTACACCAGGAATTCCAGTCTCCCCTACATCACTCTAGCCTGCCCGTACCCACCGCAGATCCGGAGTTGAGCCCCGGACTTTCACGGCAGACGCGACAAACCGCCTACGAGCTCTTTAAACCCAATTGAGATCAGA
+
BCCCCGGGGGGGGGGGGGGFDFGGGGGGGGFGGGGGGGGGGGGAFGGGGGGGGGGGGGGGGFGGGGGGGGGGGGGGGGFGGGGGGGEECGGGGGGGDGGGGGGGGGGGGFEFFGGEDGGGCGGG@EEGGGGGGGCFEBEBDDFBFFG7FFGGGGGFFDCD+=5==FGGFGFFFFFFFBDECCF<9DFFFGEFFECDFFGFFBF=9@F@F2160:FGFGF((6?D;C)0*2-)-:7?GF??9)))(-.42.
@M00200:205:000000000-AKKM3:1:1101:23125:2925 2:N:0:1
CACACGGGTATCTAATCCTGTTTGCTCCCCACGCTTTCGAGCCTCAGCGTCAGTAATGGACCAGTATGTCGCCTTCGCCACTGGTGTTCTTCCGAATATCTACGAATTTCACCTCTACACTCGGAGTTCCACATACCTCTTCCATACTCAAGATAGCCAGTATCAAAGGCAATTCCAAGGTTGAGCCCTGGGCTTTCACCTCTGACTAAACTATCCGCCTACGCTCCCTTTATACCCAATTGAGATCAGA
+
CCCCCGGGGGGGGGGGGGGGGGGGGGGGGGGGGGGGGGGGFGGGGGGGGGGGGGGGGGGGGGGGGGGGGGGGGGGGGGEGGGGGGGGGGGGGGGGGGGGGGGGGGGGGGFDGGGGFFFGGFGGGGGGGGGGGGGGGGBGFFGFFGFFEGFFGGGGFF8?DGGBFEFGGFFBD6DDFFFGFGGGG5FGF5@?55AEC8ECCEB@58>6A8@C<*03@>FE5/:A>)4:**=0*@C5*?7>=EECE>4*85=
@M00200:205:000000000-AKKM3:1:1101:22430:2931 2:N:0:1
TACTAGGGTATCTAATCCTGTTTGCTCCCCACGCTTTCGAGCCTCAGCGTCAGTAATGGACCAGTATGTCGCCTTCGCCACTGGTGTTCTTCCGAATATCTACGAATTTCACCTCTACACTCGGAGTTCCACATACCTCTTCCATACTCAAGATAGCCAGTATCAAAGGCAATTCCAAGGTTGAGCCCTGGGCTTTCACCTCTGACTAAACTATCCGCCTACGCTCCCTTTAAGCACAATTGAGATC
+
CCCCCGGGGGGGGGGGGGGGGGGGGGGGGGGGGGGGGGGGGGGGGGGGGFGGGGGGGGGGGGGGGGGGGGGGGGGGGGDFGGGGGGFCFFGGGGFGDGFGGGGGGGGGGGGGGGGFFFGGGGGGGGGGFGFFGGGFDFFFFFFFGFGFFFGGGGCFF>DFDFF@EFGGFFFFFEFBF@FFGDGGFCDFDD?DFCE?FEGF@DB<E7<ECEE7**75>FA8A@D5)*:F4:)6EBB*>>=*9.83(9;
@M00200:205:000000000-AKKM3:1:1101:20786:2954 2:N:0:1
TACGAGGGTATCTAATCCTGTTTGCTCCCCACGCTTTCGAGCCTCAGCGTCAGTAATGAGCCAGTGTGTCGCCTTCGCCACTGGTGTTCTTCCGAATATCTACGAATTTCACCTCTACACTCGGAGTTCCACACACCTCTCTCATACTCAAGACACCCAGTATCAAAGGCAATTCCGAGGTTGAGCCCCGGGATTTCACCCCTGACTTAAATGTCCGCCTACGCTCCCTTTAAACCCAATTGAGTTCAGA
+
CCCCCGGGGGGGGGGGGGGGGGGGGGGGGGGGGGGDFGGGGGGGGGGGGFGGGFGGGGFGFGGGGGG<FGGGGGGGFGGEEGGFFFGGGGGGGGEGGGFGFFFGDDGGGGGGGGGFGGGGGGGGGDCFGGGG?CCGG5A=DFCFG7FFFFG69?DDFG?5@+*?DCGFFGFDFEFFF585@8;CFFG5:DGD:?E5+/,*5244>EEEF*14*/6,():@FD@B?EBF5C)9?CA316;1>@>3714?5)
@M00200:205:000000000-AKKM3:1:1101:22255:2980 2:N:0:1
TACGCGGGTATCTAATCCTGTTTGCTCCCCACGCTTTCGAGCCTCAGCGTCAGTAATGGACCAGTATGTCGCCTTCGCCACTGGTGTTCTTCCGAATATCTACGAATTTCACCTCTACACTCGGAGTTCCACATACCTCTTCCATACTCAAGATAGCCAGTATCAAAGGCAATTCCAAGGTTGAGCCCTGGGCTTTCACCTCTGACTAAACTATCCGCCTACGCTCCCTTTAAACCCAGTTGAGATCAGA
+
CCCCCGGGGGGGGGGGGGGGGGGGGGGGGGGGDGGGGGGGGGGGGGGGGGGGGGGGGGGGGGGGGGGGGGGGGGGGGGGGGGGGGGGGGGGGGGFGGGGGGFGGGGGGGGGGGGGFGGGGGFGE@EGGGGGGGGGGFFGBFDGFDFGEGFGF=F8FFFGFGDBDEF?FFGF59=DFFB60@CDFAFG?6?E>FGGFBEFCEF@C@CCCFBB4ACCC=CBAF2-)6AEGDC=F*>B(;<(/74C(4.75))
@M00200:205:000000000-AKKM3:1:1101:23306:3031 2:N:0:1
TACGAGGGTATCTAATCCTGTTCGCTCCCCACACTTTCGCTCCTCAGCGTCAGGTAATGCCCAGAGAACCGCCTTCGCCACCGGTGTTCCTCCTGATATCTGCGCATTTCACCGCTACACCAGGAATTCCGTTCTCCCCTGCATACCTCCAGTCTGCCCGTATCGAAAGCAAGCCAGGTGTTAAGCACCTGGTTTTCACTCCCGACGCGACAAACCGCCTACGAGCCCTTTAAACCCAATTGAGATC
+
CCCCCGGGGGGGGGGGGGGGGGGGGGGGGGGGCGGGGGGG:FGGGGGGGGGGGGGGFGGCFGGGG<F@FGGGGGGGGGGGG<FDGGGGGGGGGGFEGGGGGGGGGGGGGGGGGGGFGGGGGGGEGGGGGGG,=8DEG6CDDFCCDFGFGBGG;+=DFFGFGGBGFFG:?GFF5>FFF>*?FEFGFGEF*3CA*<:DFEGCAD2:AB((-:B;;;FGF3AD;@D)(:7F*2)<5)80A<01:2:<:A<
@M00200:205:000000000-AKKM3:1:1101:14168:3035 2:N:0:1
TACCAGGGTATCTAATCCTGTTTGCTCCCCACGCTTTCGAGCCTCAGCGTCAGTAATGGACCAGTATGTCGCCTTCGCCACTGGTGTTCTTCCGAATATCTACGAATTTCACCTCTACACTCGGAGTTCCACATACCTCTTCCATACTCAAGATAGCCAGTATCAAAGGCAATTCCAAGGTTGAGCCCTGGGCTTTCACCTCTGACTAAACTATCCGCCTACGCTCCCTTTAAGCCCAATTGAGATCAGAC
+
CCCCCGGGGGGGGGGGGGGGGGGGGGGGGGGGGGGGGFGGGGGGGGGGGCFGGGGGGGGGGGGGGGGGGGGGGGGGGGGGGGGGFGFGGGGGGGGDGGGGGGGGGGGGGGDGGGGFGGGGGGGGEEGGGFFG+@DFGFGEFGFFGFGFGFGGDFFFF?DFE=*?E?DCFFF5D<F@DFG?FFGGFGGFFGC??F8CBEC**:CE@E*;80=CE@EF>5@DAD5B>E>C*=4***1:D2(5C3**/*0.0*)
@M00200:205:000000000-AKKM3:1:1101:23058:3039 2:N:0:1
TACAAGGGTATCTAATCCTGTTTGCTCCCCACGCTTTCGAGCCTCAGCGTCAGTAATGGACCAGTATGTCGCCTTCGCCACTGGTGTTCTTCCGAATATCTACGAATTTCACCTCTACACTCGGAGTTCCACATACCTCTTCCATACTCAAGATAGCCAGTATCAAAGGCAATTCCAAGGTTGAGCCCTGGGCTTTCACCTCTGACTAAACTATCCGCCTACGCTCCCTTTATGCCCAATTGAGATC
+
CCCCCGGGGGGGGGGGGGGGGGGGGGGGGGGGDFGEGGGGFGGGGGGGGGGGGGGGFGGGGEFGDEGFFGFGGGGGGGGE7FGFFGGGGGGGGG=EGGGGCGFGGC@FGGDFGGGFGFFGGGGC@BEFFDFGDFFFFFG=DAFFGF?9DBFG9D+<DFGBFGFGFFGFFE6DFBF@DD+*8@DG5DCFFF?FFGFCFCC@8CEFFFFCC<EEEAF6=CB0):A?@E57*;B*2*69?)9B8@C@24@
@M00200:205:000000000-AKKM3:1:1101:20249:3046 2:N:0:1
TACGCGGGTATCTAATCCCGTTTGCTCCCCTAGCTTTCGTTCCTCAGCGTCAGTTAGGTCCCAGTGAGCCGCCTTCGCCACCGGTGTTCCTCCTGATATCTGCGCATTTCACCGCTACACCAGGAATTCCGTTCTCCCCTGCATACCTCCAGTCTGCCCGTATCGAAAGCAAGCCAGGTGTTAAGCACCTGGTTTTCACTCCCGACGCGACAAACCGCCTACGAGCCCTTTAAACCCAATTGAGATAAGA
+
CCCCCGGGEGGGGGGGGGGGGGGGGGGGGGGGGGGGGGGGGGGGGGGGGGGGGGGGGGGGGGGGGGGGGGGGGGGGGGGGGGGGGGGGGGGGGGGGAFGGDGGGGGGGGGGGGGGFGGFGGGGGGGGGGGGFG?DFEFGDFCGFGFDEGFGFGDGFFGGFGGBGFFGGFGFFFFFFFFFFF>99BFGFFFGAA<,;=CCEFBDFFB=>>0204;FEB3AD7?B:8E>:*28<A<A:C??:A?FFF>)).6
@M00200:205:000000000-AKKM3:1:1101:21751:3064 2:N:0:1
TACCGGGGTATCTAATCCTGTTTGCTACCCACGCTTTCGAGCCTCAGTGTCAGTTACAGTCCAGAGAGCCGCTTTCGCCACCGGTGTTCCTCCATATATCTACGCATTTCACCGCTACACATGGAATTCCACTCTCCTCTACTGCACTCAAGTCTAACAGTTTCCAATGCACACAATGGTTGAGCCACTGCCTTTTACATCAGACTTATTAAACCACCTGCGCTCGCTTTAAACCCAATTGAGATC
+
CCCCCGGGGGGGGGGGGGGGGGGGGGGGGGGGGGGGGGGGGGGGGGGGGGGGGGGGGGGGGGGGGGGGGGGGGGGGGGGGGGGGGGGGGGGGGGGGFGFGGFGGGGCCGGFGGGGFD7FFFGGCFGGGCGGGGGGGGFGFFGGFGFGFGFGGGGGFFGGFFGFGFFGGFGFFFD>?DFFFGGGGFFGFFGGFFAFFFCGFEEFFE:*8AEFEEFFF=D4:)/43::DD59CE=B:@B=(9>EEFFE
@M00200:205:000000000-AKKM3:1:1101:14005:3108 2:N:0:1
TACTGGGGTATCTAATCCTGTTTGCTCCCCACGCTTTCGAGCCTCAGTGTCAGTTACAGGCCAGAGAGCCGCTTTCGCCACCGGTGTTCCTCCATATATCTACGCATTTCACCGCTACACATGGAATTCCACTCTCCTCTCCTGCACTCAAGTCTACCAGTTTCCAATGCATACAATGGTTGAGCCACTGCCTTTTACACCAGACTTACTAAACCACCTGCGCCCCCCTTACGCCCAATTGAGATCAACTC
+
CCCCCGGGGGGGGGGGGGGGGGGGGGGGGGGGGGGGGGGGGGGGGGGGGGGGGGGGGGGGGGGGGGFEGGGGGGGGGGGGGGGGGGGGGGGGGGGGGGGGGFGGDGEGGGGGGGGFGGGGGGGGGGGGGGGFGGGGGFGFFGA?F*=DF?8DEFGFFGCFDGEFEFGFFFFFFEBDFFFFGGGCFDFFFFGFFGGC1:750:CFF57A**;A@E?DFD*)--)*/*8):8;=BD;B7(3;<C<17=3)().
@M00200:205:000000000-AKKM3:1:1101:6884:3182 2:N:0:1
TACTCGGGTATCTAATCCTGTTTGCTCCCCACGCTTTCGAGCCTCAGCGTCAGTAATGGACCAGTATGTCGCCTTCGCCACTGGTGTTCTTCCGAATATCTACGAATTTCACCTCTACACTCGGAGTTCCACATACCTCTTCCATACTCAAGATAGCCAGTATCAAAGGCAATTCCAAGGTTGCGCCCTGGGCTTTCCCCTCTGACTACACTATCCGCCTACGCTCCCTTTAAACCCAGTTGAGATCAGAC
+
CCCCCFGCEFFFD<FFGGGGGFFGGGGFFGGGGGEGGFEGGGGGDGDGGFGGGCFGGGGFGFFGGCEGGGEGEBEGGGGGGGG8EEFCFGCDFF:FCEFGFFGDF,AD;F9CEGGFGEEF,DDEC8CFGGGA6=DFGFD55AA@CFF76D,=,?DDFC?*,+330<=A5DD<**1DB;8*7,=+<CGFFFE557775*5:==58088A@)8*0*@427?44>)/:??4*45*84=3B2(./1*50))5)7)
@M00200:205:000000000-AKKM3:1:1101:22993:3193 2:N:0:1
TACAGGGGTATCTAATCCTGTTTGCTCCCCACGCTTTCGAGCCTCAGCGTCAGTAATGAGCCAGTGTGTCGCCTTCGCCACTGGTGTTCTTCCGAATATCTACGAATTTCACCTCTACACTCGGAGTTCCACACACCTCTCTCATACTCAAGACACCCAGTATCAAAGGCAATTCCGAGGTTGAGCCCCGGGATTTCACCCCTGACTTAAATGTCCGCCTACGCTCCCTTTAAGCCCAATTGAGATC
+
CCCCCGGGGGGGGGGGGGGGGGGGGGGGGGGGGGGGGGGGGGGGGGGGGGGGGGGGGGGGGGGGGGGGGGGGGGGGGGGGGGGGGGGGGGGGGGGGDFGGGGGGGGGGGGGGGGF?DEFFCDCGEEGGGGGGGGDGGFGFFGGFGFGFGFG?DGGFFGDF@FCGCFGGFFFFFFCFFDDA:,0;6DFF>CEFFGFDEAFC4@BFFFBAEE;E6ACF=DEF=>@>5=)>CC;39;93C;@DCEEA<?E
@M00200:205:000000000-AKKM3:1:1101:18433:3197 2:N:0:1
TACTCGGGTATCTAATCCTGTTCGCTCCCCACGCTTTCGCTCCTCAGCGTCAGTTACAGACCAGAGAGTCGCCTTCGCCACTGGTGTTCCTCCACATCTCTACGCATTTCACCGCTACACGTGGAATTCCACTCTCCTCTTCTGCACTCAAGTTTCCCAGTTTCCAATGACCCTCCCCGGTTGAGCCGGGGGCTTTCACATCAGCCTTAAGAAACCGCCTGCGAGCCCTTTACACCCAATTGAGATCAGA
+
CCCCCGGGGGGGGGGGGGGGGGGGGGGGGGGGGGGGGGGGGGGGGGGGGGGGGGGGGGGGGGGGGGGGGGGGGGGGGGGGGGGGGGGGGGGGGGGGGGGGGGGGGGGGGDGGGGGFGEDGCFGDFGGGGDFGGG?FGFGCFFGFGFFEGFGFFGGFFGFF=F>GFFFFFGFDFF?ABEGFEGDGFFGFEGGFBGDFA4:?8@EF3((*4@C6C1BE9<D;=6@B;EBFCC2<A<<?G?::24A369?:<<
@M00200:205:000000000-AKKM3:1:1101:15924:3292 2:N:0:1
TACTCGGGTATCTAATCCTGTTCGCTCCCCACACTTTCGCTCCTCAGCGTCAGGATATTCCCAGAGAACCGCCTTCGCCACCGGTGTTCCTCCTGATATCTGCGCATTTCACCGCTACACCAGGAATTCCGTTCTCCACTGAATACCTCTAGTCTGCCCGTATCGGAAGCAAGCCAGGTGTTAAGCACCTGGTTTTCACTCCCGACGCGCCAAACCGCCTACGAGCCCTTTAAACCCAGTTGAGATCAGA
+
CCCCCGGGGGGGGGGGGGGGGGFGGGGGGGGGDGGGGGGGGGGGGGGGGGGGGGGGGGGGGGGGGGGGGGGGGGGGGGGGG8FDCFFGFFGGGGGGGGGGFGGGGGCFGGGGCGGFGGGGGGEEGGGGGGGDFGGGG+@EFCF7ADFEGFGD;DDFDFGFGGFGFEGDFGFFFDFFF?9@FGGGFGGFFC?00@9;EEFE@DFBAA>2>(6:08CFFGF@DFF>(35C9>8A>B>?GB??4>94:)3><?
@M00200:205:000000000-AKKM3:1:1101:11340:3301 2:N:0:1
TACTGGGGTATCTAATCCTGTTTGCTCCCCACGCTTTCGAGCCTCAGCGTCAGTAATGGACCAGTATGTCGCCTTCGCCACTGGTGTTCTTCCGAATATCTACGAATTTCACCTCTACACTCGGAGTTCCACATACCTCTTCCATACTCAAGATAGCCAGTATCAAAGGCAATTCCAAGGTTGAGCCCTGGGCTTTCCCCTCTGACTATACTATCCGCCTACGCTCCCTTTATACCCAATTGAGATGATA
+
CCCCCGGGGGGGGGGGGGGGGGGGGGGGGGGGGGGGGGGGGGGGGFGGGGGGGGGGFGG?FGGGGGGGGGGFGGGGGGGGGGGG<FFFGGGGGGGGGGGGGGGGEGGDEF9FGGGFGG8FEGGGEGEGFGFGF?FG?+D*09BD;9=EGFG?,=+<DD=*@9*?DDFFBG65*:FD99+:FGDCDDDDDGF5*,1++*,:)=@8CE5A**8**2@D)*@A=@4*7;?742.*8>48F3((9>>*58*858
@M00200:205:000000000-AKKM3:1:1101:6251:3331 2:N:0:1
TACGGGGGTATCTAATCCTGTTTGCTCCCCACGCTTTCGCGCCTCAGCGTCAGTTACAGTCCAGAGAGCCGCCTTCGCCACTGGTGTTCCTCCACATCTCTACGCATTTCACCGCTACACGTGGAATTCCGCTCTCCTCTTCTGCACTCAAGTCTCCCAGTTTCCAGTGCGTCACGGGGTTGAGCCCCGCCCTTAGACACCAGACTTAAGAACCCGCCTGCGCGCGCTTTATACCCCATTGAGATC
+
CCCCCGGGFGGGGGGGGGGGGGGGGGGGGGGGGGGGGGGGGGGGGGGGGGGGGFGGGGGGGGGGGGGGGGGGGGGGGGGGGGGGGCFGGGGGGGGGGGGGGGGGDDEGFGFFFGGF6FFG>EFEEGFGGDFGD>=DFFGFFGFFDF?BGF8DGF9<CGFF@B7CEFDGFGFFFFAA5:?DDCFGFGC4?)/:?FFF+3<32=0;=.6CC)69,/=C>C)/(-979=@)99)546::*2(-6)44<?
@M00200:205:000000000-AKKM3:1:1101:7139:3333 2:N:0:1
TACGCGGGTATCTAATCCTGTTTGCTCCCCACGCTTTCGAGCCTCAGCGTCAGTAATGGACCAGTATGTCGCCTTCGCCACTGGTGTTCTTCCGAATATCTACGAATTTCACCTCTACACTCGGAGTTCCACATACCTCTTCCATACTCAAGATAGCCAGTCTCAAAGGCAATTCCAAGGTTGAGCCCTGGGCTTTCACCTCTGACTAAACTATCCGCCTACGCTCCCTTTATACCCAATTGAGATC
+
CCCCCGGGGGGGGGFFGGGGGGGGGGGGGGGGGGGGGGGCGGGGGGGGGGGGGGGGGGGGGGGGGGGGGGGGGGGGGGGGGGGGGGGGGGGGFGGGGCCGGGGGGGGGGGGGFGGFFGGGGGGGGGGGGGFGG?FGGFGFFGGFGFGFGFGGGFGFFFFFG+*?DFGGFGFFFEFFFFDFGGFCFFGFFGC5>FEFFFGC=5==5A@4*0:EBFGCACB2@B=)(*2:;:@FFC7*?;28<<3@FE@
@M00200:205:000000000-AKKM3:1:1101:13245:3388 2:N:0:1
TACTAGGGTATCTAATCCTGTTTGCTCCCCACGCTTTCGCACCTCAGCGTCAGTAATGGTCCAGTGAGCCGCCTTCGCCACTGGTGTTCCTCCGAATATCTACGAATTTCACCTCTACACTCGGAATTCCACTCACCTCTACCATACTCAAGACTTCCAGTATCAAAGGCAGTTCCGGGGTTGAGCCCCGGGATTTCACCCCTGACTTAAAAGTCCGCCTACGTGCGCTTTAAACCCAATTGAGATCAGA
+
CCCCCGGGGGGGGGGGGGGGGGGGGGGEFGGGEGGGGGGGEGGGGGGGGGGGGGCGGGGGGGGGGGGGGG>FGGGGGGGGGGGGGGGCEGGGGGGGGGGGGGGGGGGGFGGFGGGFGGGFGGGGGGGGGGGGGGGGFFGFFGGFGFFDDFGGGGGFFGFFGGFF>DCFFGF>DDBFFBGAFEDFFFG5:CDABGFGFCEB4A=BFFFECE*>4@GG=DEF=72)(48>22(>CFF@B?0(;@>81;<;E7
@M00200:205:000000000-AKKM3:1:1101:16878:3447 2:N:0:1
TACGCGGGTATCTAATCCTGTTTGCTACCCACGCTTTCGAGCCTCAGTGTCAGTTACAGTCCAGAGAGCCGCTTTCGCCACCGGTGTTCCTCCATATATCTACGCATTTCACCGCTACACATGGAATTCCACTCTCCTCTACTGCACTCAAGTCTAACAGTTTCCAATGCACACAATGGTTGAGCCACTGCCTTTTACATCAGACTTATTAAACCACCTGCGCTCGCTTTATGCCCACTTGAGATC
+
CCCCCGGGGGGGGGGGGGGGGGGGGGGGGGGGGGGGGGGGGGGGGGFGGGGFGGGGGGGGGFGGGGGGGGGGGGGGGGGGGGGGEGGGGGFFGGGAFGGGGGGGGGGGGGGGGGGFDGGGFGGEG,@CGGAFFEFGGFGBBFGFGFGFFF8?3DCFFGGFGG7F>DGFFGFE8:0*;9+?EEGGFGGFFGGFFGGG9=FFEEBEF8AAA<E6AEC>BG42<9=)8*/*::6*<C@@F(,).74,))
@M00200:205:000000000-AKKM3:1:1101:15105:3454 2:N:0:1
TACTCGGGTATCTAATCCTGTTTGCTCCCCACGCTTTCGCGCCTCAGTGTCAGTTACAGACCAGACAGTCGCCTTCGCCACTGGTGTTCCTCCAAATCTCTACGCATTTCACCGCTACACTTGGAATTCCACTATCCTCTTCTGCACTCAAGTTCCCCAGTTTCCAATGACCCTCCCCGGTTGAGCCGGGGGCTTTCACATCAGACTTAAGGAACCACCTGCGCGCGCTTTACGCCCAATTGAGATCAGA
+
CCCCCGGGGGGGGGGGGGGGGGGGGGGGGGGGGGGGGGGGGGGGGGGGGGGGGGGGGGGGGGGGGGGGGGGGGGGGGGGGGGFGGGGGGGGGGGGFEGGGGGFGGGGGCDGGGGGFGGGGGGFGEFGGGGGGGGGGG?FFFGGFFFGBFFGGEFGFFGGD=DEGFF+@DGFFFFFFFFGFGGGGFCCEFGGFFGDGFFGFFFFEF9EE=EFFEBFE@GF1=83>@EADDC6-6((4:0?BB2><14<7>2
@M00200:205:000000000-AKKM3:1:1101:17007:3478 2:N:0:1
TACTAGGGTATCTAATCCTGTTTGCTACCCACGCTTTCGAGCCTCAGTGTCAGTTACAGTCCAGAGAGCCGCTTTCGCCACCGGTGTTCCTCCATATATCTACGCATTTCACCGCTACACATGGAATTCCACTCTCCTCTACTGCACTCAAGTCTAACAGTTTCCAATGCACACAATGGTTGAGCCACTGCCTTTTACATCAGACTTATTAAACCACCTGCGCTCGCTTTATACCCAATTGAGATC
+
CCCCCGGGGGGGGGGGGGGGGGGGGGGGGGGGGGGFGGGGGGGGGGGGGGGGGFGGGGGGGGGGGGGGGGGGGGGGGGGGEGGGGGGGGGGGGGGGGGGGGGGGGGGGGGGGGGGAC=EGGGGGGGFGGGFGFGGGGFGCFGGFGFGFGFFFFGGFF,DFF9EFFFGFBGFDFFFFFFGDFGGGBFGFBFGFFGGGFEGFFC@BEE<7CCEEE@CG5CABD=A5>E?>FGC6<EEEC@79*;>@:B
@M00200:205:000000000-AKKM3:1:1101:25209:3503 2:N:0:1
TACTGGGGTATCTAATCCTGTTTGCTCCCCACGCTTTCGAGCCTCAGCGTCAGTAATGGACCAGTATGTCGCCTTCGCCACTGGTGTTCTTCCGAATATCTACGAATTTCACCTCTACACTCGGAGTTCCACATACCTCTTCCATACTCAAGATAGCCAGTATCAAAGGCAATTCCAAGGTTGAGCCCTGGGCTTTCACCTCTGACTAAACTATCCGCCTACGCTCCCTTTATACCCAGTTGAGATCAGA
+
CCCCCGGGGGGGGGGGGGGGGGGGGGGGGGFGGGGGGGGGGGGGGGGGGGGGGGGGGGGGGGGGGGGGGGGGGGGGGGGGGGFGGGGGGGGGGGGGGGGFGGGGGGGG8FFGGFFFGGGGFGGGGG=FGEFGGFGFFFGFFGGFGFGFGFDDFGGFBFGFGDEFF?GGFFFFFFFFDFG5FEGGF8DFFGGF?DFGAEC@EDE@=E5;=@E7CEG88CEA>=5>4:9CCDFFC<C6?3(048CE=*7>EB
@M00200:205:000000000-AKKM3:1:1101:12413:3533 2:N:0:1
TACACGGGTATCTAATCCTGTTTGCTCCCCACGCTTTCGAGCCTCAGCGTCAGTAATGGACCAGTATGTCGCCTTCGCCACTGGTGTTCTTCCGAATATCTACGAATTTCACCTCTACACTCGGAGTTCCACATACCTCTTCCATACTCAAGATAGCCAGTATCAAAGGCAATTCCAAGGTTGAGCCCTGGGCTTTCACCTCTGACTAAACTATCCGCCTACGCTCCCTTTAAGCCCAGTTGAGATC
+
CCCCCGGGGGGGGGGGGGGGGGGGGGGGGGGGGGGGGGGGGGGGGGGGGGGGGGGGGGGGGGGGGGGGGGGGGGGGGGGGGGGGGGFGGGGGGGDGGGGGGDGGGGGGGGGGGGGFGGGGGGGGGGGGGGGGGGGGGFGFFGGFGFGCGFFFFGGF7B?DGGBFFFGGFD?D9DFFFFG?FFFGFFFFBD?CACGCFEGBFF@=EF5CEBFEFEGFADE>A@FA@EBG>D4A*>@3E2(6@*07(*7
@M00200:205:000000000-AKKM3:1:1101:24255:3540 2:N:0:1
TACCCGGGTATCTAATCCTGTTTGCTCCCCACGCTTTCGAGCCTCAGTGTCAGTTACAGGCCAGAGAGCCGCTTTCGCCACCGGTGTTCCTCCATATATCTACGCATTTCACCGCTACACATGGAATTCCACTCTCCTCTCCTGCACTCAAGTCTACCAGTTTCCAATGCATACAATGGTTGAGCCACTGCCTTTTACACCAGACTTAATAAACCACCTGCGCTCGCTTTAAACCCAATTGAGATC
+
CCCCCGGGGGGGGGGFGGGGGGGGGGGGGGFGGGGGGGGGGGGGGGFGGFGGGGGGGGGFFFGGGGGGGGGGGGGGGGGFFGGGGGGGGGGGGGGGGGGGGGFFCECFGGFFGGGEGFFG?FGGGGFGFGCFGGFFGFFDFGGFGFGF8DFGFGDFFFFD@?EG7EGGFCFFFFFDDDFF;CDD?8FFFCEFFGGD?CG@CFBFDC;7CA@=E@CFFGFED:B5)*:7*:*96B5>@:89@C<=33
@M00200:205:000000000-AKKM3:1:1101:15073:3710 2:N:0:1
TACTCGGGTATCTAATCCTGTTCGCTCCCCACGCTTTCGCTCCTCAGCGTCAGTTACTGCCCAGAGACCCGCCTTCGCCACCGGTGTTCCTCCTGATATCTGCGCATTCCACCGCTACACCAGGAATTCCAGTCTCCCCTGCAGTACTCCAGTCTGCCCGTATCGCCCGCACGCCCACAGTTAAGCTGTGAGTTTTCACGAACAACGCGACAAACCGCCTACGAGCCCTTTAAACCCAGTTGAGATC
+
CCCCCGGGGGGGGGGGGGGGGGGGGGGGGGGG:FGGGGGGC8FGFFFGGGGGGGGGGAEGFGGGAE,BAFGG@FEGDGFGGFDFFGGGGAEGGGGGGGGGGGGGGGGGF;EFGGGFGGGGGGGDFFGGGGGADC@EG*@BFFFF9FGFG5DDGFCDFF6?E=5F95+8@69@AAFFFFGFA?>FCGCF87,=+5:@F?F556555@2(:4;911CF2/>6?@?E0?>F*2))).4?E(83544((.3
@M00200:205:000000000-AKKM3:1:1101:20991:3823 2:N:0:1
TACACGGGTATCTAATCCTGTTTGCTACCCACGCTTTCGCACCTCAGTGTCAGTGTCAGTCCAGAAGGCCGCCTTCGCCACTGGTATTCCTCCCGATCTCTACGCATTTCACCGCTACACCGGGAATTCTACCTTCCTCTCCTGCACTCTAGCTTGACAGTTCCGGATGCCGTTCCCAGGTTGAGCCCGGGGCTTTCACAACCGGCTTATCAAGCCACCTACGCCCGCTTTATGCCCAATTGAGATC
+
CCCCCGGGGGGGGGGGGGGGGGGGGGGGGGGGGGGGGGGGGGGGGGGGGGGGGFFGGDGGGGGGGGGGGGGGGGGGGGFGGGGFGGGFGGGGGGGGGGGGGFGGGGGGFGGGFEGF6>FEGCEEEG?,CDAEGGGGGFGEFCCFFFDBFFF?FDFFFC8DEFFG9>DGFG95@AFF9AD:FFCGFFCFF5CDDC7CF4<?3@D=@@=94;CE6)?=374;1;;5(3;D)12<A)-2;:((.<).(62
@M00200:205:000000000-AKKM3:1:1101:10412:3832 2:N:0:1
TACCCGGGTATCTAATCCTGTTTGCTCCCCACGCTTTCGCGCCTCAGCGTCAGAACCGGACCAGACAGCCGCCTTCGCCACTGGTGTTCTTGCGAATATCTACGAATTTCACCTCTACACTCGCAGTTCCGCTGTCCTCTTCCGGTCTCAAGCCAACCAGTATCGAAGGCAATTCTGTGGTTGAGCCACAGGCTTTCACCCCCGACTTAATCGGCCGCCTACGCGCCCTTTAAACCCAATTGAGATCAGA
+
CCCCCGGGGGGGGGGGGGGGGGGGGGGGGGGGGGGGGGGGGGGGGGGGGGGGGGGGGGGGGGGGGGGGGGGGGGGGGGGGGGGGGGGGGGGGGGGGGGG9CFFFEGGGFGGGGGGFGGG@;DFGEGGGGGGGCGDFGBGCFDGBGDG=GFG6EFGF?EGFCGAFFFGGBGFBABFFFF+AFGGGFGGFFFFF5ECDF?F*8=>@>@F?);?E(;EC1DE@BB:>(2<<)9)46><3C83(-822144372
@M00200:205:000000000-AKKM3:1:1101:6446:3862 2:N:0:1
TACTGGGGTATCTAATCCTGTTTGCTACCCACGCTTTCGAGCCTCAGTGTCAGTTACAGTCCAGAGAGCCGCTTTCGCCACCGGTGTTCCTCCATATATCTACGCATTTCACCGCTACACATGGAATTCCACTCTCCTCTACTGCACTCCAGTCTAACAGTTTCCAATGCACACAATGGTTGAGCCACTGCCTTTTACATCAGACTTATTAAACCACCTGCGCTCGCTTTAAACCCAATTCAGATC
+
CCCCCGGGGGGGGGGGGGGGGGGGGGGGGGGGGGGGGGGGGGGGGGGFGGGGGCGGGGGGGGGGGGGDGDGGGDFGDGGGGGGGGEFGGGGFGGGGGGGGGGFFF6CGGGGGFGDEGGGGGFGGGGGDFGGG?DFGGF8DFGGFGFGFG*DDFGGFFGG?3C;F9DGGFFFEFFBFFFGFC68?D8DFFFEDFGFFFEAEC@EF=5;*;CE5EE?F8CA@C:432=@*;;E56ED2*/8**1**/0
@M00200:205:000000000-AKKM3:1:1101:18589:3894 2:N:0:1
TACTAGGGTATCTAATCCTGTTTGCTCCCCACGCTTTCGCGCCTCAGCGTCAGAACCGGACCAGACAGCCGCCTTCGCCACTGGTGTTCTTGCGAATATCTACGAATTTCACCTCTACACTCGCAGTTCCGCTGTCCTCTTCCGGTCTCAAGCCAACCAGTATCGAAGGCAATTCTGTGGTTGAGCCACAGGCTTTCACCCCCGACTTAATCGGCCGCCTACGCGCCCTTTAAACCCAATTGAGATC
+
CCCCCGGGGGGGGGGGGGGGGGGGGGGGGGGGGGGGGGGGGGGGGGGGGGGGGGGGGGGGGEGGGGGGGGGGGGGGGGGGGGGFGGGGGGGGGGGGGDCGGGGGGGFCGGGGGGGFGGGFAFFGGGCDGGGGDGGGGFGFFFGBEEGFGFGGGDGDFGGFGD*?8*CEFGFFF@FFFFGFGGGGFFGFFD5AACCFFFFEBB((52@?)/<?6;EGFGFF@@;D>GEG5>:B4:58E?18B>)43<2
@M00200:205:000000000-AKKM3:1:1101:12870:3921 2:N:0:1
TACGGGGGTATCTAATCCTGTTTGCTCCCCACGCTTTCGAGCCTCAGCGTCAGTAATGGACCAGTATGTCGCCTTCGCCACTGGTGTTCTTCCGAATATCTACGAATTTCACCTCTACACTCGGAGTTCCACATACCTCTTCCATACTCAAGATAGCCAGTATCAAAGGCAATTCCAAGGTTGAGCCCTGGGCTTTCACCTCTGACTAAACTATCCGCCTACGCTCCCTTTATACCCAATTGAGATCAGA
+
CCCCCGGGGGGGGGGGGGGGGGGGGGGGGGFGGGGGGGGGGGGGGGGGGEGGGGGGGGGGGGGGGGGGGGGGGGGGGGGGGGGGGGGGGGGGGGGGGGGGGGGGGGGFGGGGGGGFGGGGGGGGGGDFFGGGGGGGGFG5DCFFGFFFGFGGGG?DFCFBFFBFEFGFB?BDFFCAFFFFGGGGFGGFF>FFFGCGFEGFFFF:*>AFB@FEFFGFAFDD?=24>CBF*4>C<?C<C@1193471)7E88
@M00200:205:000000000-AKKM3:1:1101:6610:3990 2:N:0:1
TACTGGGGTATCTAATCCTGTTTGCTCCCCACGCTTTCGCGCCTCAGCGTCAGATCCGGACCAGTGAGCCGCCTTCGCCACTGGTGTTCTTGCGAATATCTACGAATTTCACCTCTACACTCGCAGTTCCACTCACCTCTTCCGGTCTCAAGCCAAGCAGTATCGAAGGCAATTCCGTGGTTGATCCACGGGCTTTCACCCCCAACTTACAAGGCCGCCTACGCGCCCTTTAAACCCAATTGAGATC
+
CCCCCGGGGGGGGGGGGGGGGGGGGGGGGGGGGGGGGGGGCGGGGGFGGGGGGGGGGFGDFGGGGCF9FGGGGGGGFGEFBFGFGGEFGGADGGFCGFFGGGGGC8BFFGGGGGGFCCGG,DGEECGCFEFGFFFCGFF5DGA>8@+8=D=A=DFBDFF?EFED5@FCDGFFFEFFFFDBE59A+@EA5CC5>EEGF4C*85(2>?B@FFF**(BCFD>6;D089=)7<52).6ABE:((44).().
@M00200:205:000000000-AKKM3:1:1101:5683:4011 2:N:0:1
TACCGGGGTATCTAATCCTGTTCGCTCCCCACACTTTCGCTCCTCAGCGTCAGGTAATGCCCAGAGAACCGCCTTCGCCACCGGTGTTCCTCCTGATATCTGCGCATTTCACCGCTACACCAGGAATTCCGTTCTCCCCTGCATACCTCTAGTCTGCCCGTATCGAAAGCAAGCGCCGTGTTAAGCACGGCGTTTTCACTCCCGACGCGACAAACCGCCTACGAGCCCTTTAAACCCAATTGAGATC
+
CCCCCGGGGGGGGGGGGGGFGGGGGGGGGGGGGGGGGGDEGGGGGGGGGGGGC8E<FGADE<FGCFFGGFGGGGGGGGGG@EGGGGGGGGGGGG8FGGGGGGGGGGGGGGGGGGGFDGGGEG8C+EFGGGGGGF?D9DED5FGFGF=DFFGDGCFFFGDEGGFG):CG>FFEFFFEFB>DGEFG6AFFF**887:?FFF*)8:>?B(,,,:9(2;*9CEB0305(:<*07)6)-5:E6(322))..3
@M00200:205:000000000-AKKM3:1:1101:8868:4114 2:N:0:1
TACGGGGGTATCTAATCCTGTTCGCTCCCCACACTTTCGCTCCTCAGCGTCAGGTAATGCCCAGAGAACCGCCTTCGCCACCGGTGTTCCTCCTGATATCTGCGCATTTCACCGCTACACCAGGAATTCCGCTCTCCCCTGCACACCTCTAGTCTCACCGTATCGAAAGCAAGCGCCGTGTTAAGCACGGCGTTTTCACTCCCGACGCGACAACCCGCCTCCGACCCCTTTAAGCCCACTTGATATCAGCC
+
CCCCCGGGGGGGGGGGGGGGGGAEGGGGGGGGGGGGGGGECCGGGGGFGGGGGFGGGGGGGGGG<EFFGGGGGGGGGGGGGCFGGGGGGGGGGDGGGGGGGFGFGGGGGGGGGGGEDGGFG=>><DFDFGG+6++CFBGDFG8*@ADCGFGC@@C++7+:F*0;8?GEBCAE429??FGFGED=8CE48/:>>G59:C?)7517069>(((4((2;2D5(,(()-:BDC4)62)64*((49AB).))-.4(
@M00200:205:000000000-AKKM3:1:1101:12300:4127 2:N:0:1
TACGAGGGTATCTAATCCTGTTTGCTCCCCACGCTTTCGAGCCTCAGCGTCAGTAATGAGCCAGTGTGTCGCCTTCGCCACTGGTGTTCTTCCGAATATCTACGAATTTCACCTCTACACTCGGAGTTCCACACACCTCTCTCATACTCAAGACACCCAGTATCAAAGGCAATTCCGAGGTTGAGCCCCGGGATTTCACCCCTGACTTAAATGTCCGCCTACGCTCCCTTTATACCCAGTTGCGATC
+
CCCCCGGGGGGGGGGGGGGGGGGGGGGGGGGGGGGGGGGGGGGGGGGGGGGGGGGGGGFGGGGGGGGGGGGGGGGGGGFGGGGGGEFGGGGGGGGEGFFGGGGGGGGGGGGGGFGFGGGGFGFEFEGFGGGGGGGGGFGEFAGFGFGFGFGGGGGFFGGFFGCFEFGDFF5D5DFBFDGFGC6CFGG?EGGB9777BAFF9BD224;A4AE?ECC,-:>>@25)(4:C0:)./))9?@;@C9)632(
@M00200:205:000000000-AKKM3:1:1101:25384:4304 2:N:0:1
TACCGGGGTATCTAATCCTGTTCGCTCCCCACACTTTCGCTCCTCAGCGTCAGGTCATTCCCAGAGAACCGCCTTCGCCACCGGTGTTCCTCCTGATATCTGCGCATTTCACCGCTACACCAGGAATTCCGTTCTCCCCTGAATACCTCTAGTCTGCCCGTATCGGAAGCAAGCGCCGTGTTAAGCACGGCGTTTTCACTCCCGACGCGACAAACCGCCTACGAGCCCTTTAAGCCCAGTTGAGATC
+
CCCCCGGGGGGGGGGGGGGGGGGGGGGGGGGGGGGGGGGGGGGGGGGGGGGGGGGGGGGGGGGGGGGGGGGGGGGGGGGGGGGGGGGGGGGGGGGGGGGGGGGGGGGGGGFFGGGFGGFFGFGGGGGGGGGGGGGGGFGFFFGFGFGFGFC?=DFFFGGFGGFGDEG85:F5:9DFEFDDGGF:FG7AADGBEGGGFFGFF;DFF;B0,63;1<FEBGE2<?05<C3<7*4:AA9:F((.)44(4))
@M00200:205:000000000-AKKM3:1:1101:25262:4349 2:N:0:1
TACTCGGGTATCTAATCCTGTTCGCTCCCCACACTTTCGCTCCTCAGCGTCAGGATATTCCCAGAGAACCGCCTTCGCCACCGGTGTTCCTCCTGATATCTGCGCATTTCACCGCTACACCAGGAATTCCGTTCTCCCCTGACTACCTCTAGTCTGCCCGTATCGGAAGCAAGCCAGGTGTTAAGCACCTGGTTTTCACTCCCGACGCGACAAACCGCCTACGAGCACTTTAAACCCACTTGAGATCAGA
+
CCCCCGGGGGGGGGGGGGGGGGGGGGGGGGGGGGGGGGGGGGGGGGGGGGGGGGGGGGGGGGGGGGGGGGGGGGGGGGGGGGGGGGGGGGGGFFGGDFGGFGCEGEEFGGGGGGGFGEGGGGGGEGGFGGGGGGGGAFGFFG,<FFFEGFCFGGGFFGGFGDFGD>GEDGFFF>5CF5C5FEGGFGFFADFAA<CC1ACE674@F==2559B(8CC1<57?D081C5C*74<AFA?5<((6><)(...,.
@M00200:205:000000000-AKKM3:1:1101:16979:4412 2:N:0:1
TACGCGGGTATCTAATCCTGTTTGCTCCCCACGCTTTCGAGCCTCAGCGTCAGTAATGGACCAGTATGTCGCCTTCGCCACTGGTGTTCTTCCGAATATCTACGAATTTCACCTCTACACTCGGAGTTCCACATACCTCTTCCATACTCAAGATAGCCAGTATCAAAGGCAATTCCAAGGTTGAGCCCTGGGCTTTCACCTCTGACTAAACTATCCGCCTACGCTCCCTTTACACCCAATTGAGATCAGA
+
CCCCCGGGGGGGGGGGGGGGGGGGGGGGGGGGGGGGGGGGGGGGGGGGGGGGGGGGGGGGGGGGGGGGGGGGGGGGGGGGGGGGGGGGGGGGGGGGGGGGGGFFGFFGFFFGGGGFGGGF9DDGGGEGGGGGCFGGGFGFFGGFGFGFGFGGFFGFFGGFEGFGFFGGFGFFFEFFDEFCCGGF5EF?FFCFAGGG5AFC@CEE;EEE@EEFEFGGFGFFDB9BDGFG<CEEEFFFGFD@C34A?3@@3<
@M00200:205:000000000-AKKM3:1:1101:18417:4414 2:N:0:1
TACAGGGGTATCTAATCCTGTTTGCTCCCCACGCTTTCGAGCCTCAGCGTCAGTAATGGACCAGTATGTCGCCTTCGCCACTGGTGTTCTTCCGAATATCTACGAATTTCACCTCTACACTCGGAGTTCCACATACCTCTTCCATACTCAAGATAGCCAGTATCAAAGGCAATTCCAAGGTTGAGCCCTGGGCTTTCACCTCTGACTAAACTATCCGCCTACGCTCCCTTTACGCCCAATTGAGATCAGA
+
CCCCCGGGGGGGGGGGGGGGGGGGGGGGGGGGGGGGGGGGGGGGGGGGGGGGGGGGGGGGGGGGGGFFGGGGGGGGGGGGGGGGGGGGGFGGGGDGGGGGGGGGFGGGGGGGGGGFFGGGFGGGGEGGFGCGGGGGGFGBFFGFGFGFGFFFGGFD7@DFGG>DEFGGFGFDDE?DDDC5DEG6DGGFFF=FFGGCFCGB@@6)*:*;@@EFEAAD=*@5=CFEFGFG>:BEFF9>E>5B=E4729;;07
@M00200:205:000000000-AKKM3:1:1101:12343:4418 2:N:0:1
TACCCGGGTATCTAATCCTGTTTGCTCCCCACGCTTTCGAGCCTCAGCGTCAGTAATGGACCAGTATGTCGCCTTCGCCACTGGTGTTCTTCCGAATATCTACGAATTTCACCTCTACACTCGGAGTTCCACATACCTCTTCCATACTCAAGATAGCCAGTATCAAAGGCAATTCCAAGGTTGAGCCCTGGGCTTTCACCTCTGACTAAACTATCCGCCTACGCTCCCTTTAAACCCAATTCAGATCAGA
+
CCCCCGGGGGGGGGGGGGGGGGGGGGGGGGGGGGGGGGGGGGGGGGGGGGGGGGGGGGGGGGGGGGGGGGGGGGGGGGFEGGGGGGGGGGGGGGGGGGGGGGGGGFGGGGGGGGGFGGGFGGG@8>C8FGGFGGGGGFGEFGGFDFFEGFGGGGGFF8=DFG>FEFGF*=FBDDFFFFGFF8F+6@DFFFF5C?FFB=FEFFBE@E@EE)8=C<EGDCB=DDF>)4@F7;8>C=B(;9@:**1185(7=*
@M00200:205:000000000-AKKM3:1:1101:12958:4487 2:N:0:1
TACGAGGGTATCTAATCCTGTTTGCTCCCCACGCTTTCGCGTCTCAGCGTCAGTATCCGACCAGGGGGCCGCCTTCGCCGCAGGTGTTCCTCCCGATATCTACGCATTTCACCGCTACACCGGGAATTCCACCCCCCTCTTCGGTACTCTAGCTTGCCAGTTTCATGCGCACTTCCCCGGTTGAGCCGGGGGATTTCACACATGACTTAACAAACCGCCTACACGCCCTTTAAACCCAATTGAGATC
+
CCCCCGGGGGGGGGGGGGGGGGGGGGGGGGGGGGGGGGGGGGGGGGGGGGGGGGGGGGGGGGGGGGDGGGGGGGGGFGGGGGGGGFGGGGGGGGGGGGGGGGGFGDGGGGGGGGGFGGGGDCGDEECEGGFFGGGGGFGFFGGFGFGFGFGFGGGFFGF4<F?FFF=GEGDBF)6AFFGDGEG4AFGFEGGDF=66=>GFFFF?>BAABAAFBBFC;GFB2((76C5C<F:94A2.;?:?24)46<2
@M00200:205:000000000-AKKM3:1:1101:10423:4494 2:N:0:1
TACACGGGTATCTAATCCTGTTTGCTCCCCACGCTTTCGAGCCTCAGTGTCAGTTACAGGCCAGAGAGCCGCTTTCGCCACCGGTGTTCCTCCATATATCTACGCATTTCACCGCTACACATGGAATTCCACTCTCCTCTCCTGCACTCAAGTCTACCAGTTTCCAATGCATACAATGGTTGAGCCACTGCCTTTTACACCAGACTTAATAAACCACCTGCGCTCGCTTTAAGCCCAATTGAGAGC
+
CCCCCGGGGGGGGGGGGGGGGGGGGGGGGGGGGGGGGGGGGGGGGGGGGGGGGGGGGGGGGGGGGGGG?EGGGGGGGGGEGFDGCFFGGGGGGGGGGGGGGGCGGGGGGGGGFEGDGGGGGGGGGGGGGGGGFGGGGFGFFGGBFFGFGFGGFGFFFGGFEGCGFFGGFFFEFFFFFFGFGGGGFFGFFC?FFFGGFFGFFFFFD@;CEEF5C9>CC76)752*:4)17?4584>2=(>4BFF()(
@M00200:205:000000000-AKKM3:1:1101:15440:4508 2:N:0:1
TACCCGGGTATCTAATCCTGTTTGCTCCCCACGCTTTCGAGCCTCAGCGTCAGTAATGGACCAGTATGTCGCCTTCGCCACTGGTGTTCTTCCGAATATCTACGAATTTCACCTCTACACTCGGAGTTCCACATACCTCTTCCATACTCAAGATAGCCAGTATCAAAGGCAATTCCAAGGTTGAGCCCTGGGCTTTCACCTCTGACTAAACTATCCGCCTACGCTCCCTTTAAACCCAATTGAGATC
+
CCCCCGGGGGGGGGGGGGGGGGGGGGGGGGGGGGGGGGGGGEGGGGGGGGGGGGGGGGGGGGGGGGGGGGGGGGGGGGGGGGGGGGGGGGGGGGGGGGGGGGGGGGGFGFGGGGGFGGGGGGGGGGGFGGGGGGGGFFGEFGGFGFGEGFGDFGGF7DGFGD>FEFGGBGD=FEFFFFGFGGDGFGGFB69FFCEGAEEFFFFFFCBFBEFFFFGGDGFFFDDDDGFG;?3C/9>=ED2>C=:@(07
@M00200:205:000000000-AKKM3:1:1101:16354:4541 2:N:0:1
TACGAGGGTATCTAATCCTGTTTGCTCCCCACGCTTTCGAGCCTCAGCGTCAGTAATGGACCAGTATGTCGCCTTCGCCACTGGTGTTCTTCCGAATATCTACGAATTTCACCTCTACACTCGGAGTTCCACATACCTCTTCCATACTCAAGATAGCCAGTATCAAAGGCAATTCCAAGGTTGAGCCCTGGGCTTTCACCTCTGACTACACTATCCGCCTACGCTCCCTTTAAACCCAATTGAGATCAGC
+
CCCCCGGGGGGGGGGGGGGGGGGGGGGGGGGGGGGGGGGGGGGGGGGGGEGGGGGGGGGGGGGGGGGGGGGGGGGGGGGGGGGGGGGGGGGGGGGGGGFGGGGGGGFCGFBEGGGFGDGGGGGGGGGGGGGGGGGGGFAEBFGFGFFFGFGFGFGFFCFF8@>FFFGFFGFFDFFF;DDFFGGGFGGFFG6@AF?:FFGFFDFF<7AC0=@5)*>3>CEDA57?AE>7785AEC=@EF2=48;378@B*)
@M00200:205:000000000-AKKM3:1:1101:24114:4566 2:N:0:1
TACTGGGGTATCTAATCCTGTTCGCTCCCCACACTTTCGCTCCTCAGCGTCAGGTAATGCCCAGAGAACCGCCTTCGCCACCGGTGTTCCTCCTGATATCTGCGCATTTCACCGCTACACCAGGAATTCCGTTCTCCCCTGCATACCTCCAGTCTGCCCGTATCGAAAGCAAGCCAGGTGTTAAGCACCTGGTTTTCACTCCCGACGCGACAAACCGCCTACGAGCCCTTTAAACACAATTGAGAACAGA
+
CCCCCGGGEGGGGGGGGGGGGGGGGGGGGGFGGGGGGGGGGFGGGGGGGGGGGGGGGGGGGGGFGGGGGGGGGGGGGGGGGGGGGGFGGGGGGGGGGGGGGGDGCGGGGGGGGGGFGEGGGGGGGGGGFGEDFFGAEFGFFGGFGFFEGFGGF?FFFDFACGDGFFGGFGFFFFFFFF9?@@GFFGG>>>CFFCFCFEGCA444=)>5@@BBF18;;<D7?@0B<EBG7*:9AAF4832348A24)44:?
@M00200:205:000000000-AKKM3:1:1101:15139:4630 2:N:0:1
TACTAGGGTATCTAATCCTGTTTGCTCCCCACGCTTTCGAGCCTCAGCGTCAGTAATGAGCCAGTGTGTCGCCTTCGCCACTGGTGTTCTTCCGAATATCTACGAATTTCACCTCTACACTCGGAGTTCCACACACCTCTCTCATACTCAAGACACCCAGTATCAAAGGCAATTCCGAGGTTGAGCCCCGGGATTTCACCCCTGACTTAAATGTCCGCCTACGCTCCCTTTATACCCAATTGAGATC
+
CCCCCGGGGGGGGGGGGGGGGGGGGGGGGGGGGGGGGGGGGGGGGGGGGGGGGGGGGGGGGGGGGGGGGGGGGGGGGGGGGGGGGGGGGGGGGGGGGGGGGGGGGGGGCFGGGGGFGGGGGF7EFGGGGGGGGGGGGFGEFGGFGFGFGFGGGGGFFGGFGGFGFFGCFGFFFFFF5*=:@DCFFGGFFGGFFGGGFEFB9>BBD@EC=E=AEEGGADF>DFF>5CDF4:;663??EE(547<<@4=
@M00200:205:000000000-AKKM3:1:1101:20137:4699 2:N:0:1
TACGGGGGTATCTAATCCTGTTCGCTCCCCACACTTTCGCTCCTCAGCGTCAGGTAATGCCCAGAGAACCGCCTTCGCCACCGGTGTTCCTCCTGATATCTGCGCATTTCACCGCTACACCAGGAATTCCGTTCTCCCCTGCATACCTCCAGTCTGCCCGTATCGAAAGCAAGCCAGGTGTTAAGCACCTGGTTTTCACTCCCGACGCGACAAACCGCCTACGAGCCCTTTAAGCCCAATTGAGATAAGA
+
CCCCCGGGGGGGGGGGGGGGGGGGGGGGGGGGFGGGFGGGGGGGGGGGGGGGGGGGGGGGGGGGGGGGGGGGGGGFGGGGGGGGGGGGGGGGGGGGGGGGG=<FGGGGGGGGGGGFGCFFGGGGGGGGGGD=AFFGGFGFFGGFGFGFGFGFGGGFFGGBGG@FFFGGFGFECB4A9:C>>EGGA9FFADGF;CGFFFGCFFFFFBF(7117;@GG9DB:??074:B5092<64).;:(7>822())..)
@M00200:205:000000000-AKKM3:1:1101:5599:4718 2:N:0:1
TACCCGGGTATCTAATCCTGTTTGCTCCCCACGCTTTCGCGCCTCAGCGTCAGTTACAGTCCAGAGAGCCGCCTTCGCCACTGGTGTTCCTCCACATCTCTACGCATTTCACCGCTACACGTGGAATTCCGCTCTCCTCTTCTGCACTCAAGTCTCCCAGTTTCCAGTGCGTCACGGGGTTGAGCCCCGCACTTAGACACCAGACTTAAGAAACCGACTGCGCGCGCTTTAAACCCATTTGAGCTC
+
CCCCCGGGGGGGGGFGGGGGGGAFGGGGGGGGGGGGGGGGGGGGGGGGGGGGGGGGGGAFGGGGGGGGGGGGGGGGGGGGGGGGGGGGGGGGGGGGGGGGGGGFGEGGGGGFGGGDGGFGGFG7?EGFGGGGGGGGGFGFFGFFGFF5DFGCFGGFFFGD=DCG7DCEFG>8<555?D7?FGGGFGG3@>EAD?C747=B2@2>>3?C*@CC@DG=1>:9@42.,20/*14AB<(3*(.6>B<))5
@M00200:205:000000000-AKKM3:1:1101:6580:4725 2:N:0:1
TACTAGGGTATCTAATCCTGTTTGCTCCCCACGCTTTCGAGCCTCAGCGTCAGTAATGGACCAGTATGTCGCCTTCGCCACTGGTGTTCTTCCGAATATCTACGAATTTCACCTCTACACTCGGAGTTCCACATACCTCTTCCATACTCAAGATAGCCAGTATCAAAGGCAATTCCAAGGTTGAGCCCTGGGCTTTCACCTCTGACTAAACTATCCGCCTACGCTCCCTTTCACCCCCATTGATATCAGAC
+
CCCCCGGGFGGGGFFGGGGGGGFFGGGGGGGGDGGGGFGGCGGGGFGGDGGG7FGGGGFGGGGGGGGGFGDFGGGGGGGGGGGFG<FGGGGGGGGGED8FFGGCFFGGFGFGGGCDFFGG9DD=FEGFFDDGGGFGD?9=5EFFFFGFCFF6DFGFFGGFFG>DFFCCD?9858DFCFFFFCDFDFF**0+<?EGG8*@C@@EE*:*1:5@E**@DA*9)))0*7C4D;2):**7=C((74*****0*1>)
@M00200:205:000000000-AKKM3:1:1101:7859:4728 2:N:0:1
TACCGGGGTATCTAATCCTGTTTGCTCCCCACGCTTTCGTGCATGAGCGTCAGTGCAGGCCCAGGGGATTGCCTTCGCCATCGGTGTTCCTCCGCATATCTACGCATTTCACTGCTACACGCGGAATTCCATCCCCCTCTGCCGCACTCCAGTCATGCAGTCACAAATGCAGTTCCCAGGTTGAGCCCGGGGATTTCACATCTGTCTTACATAACCGCCTGCGCACGCTTTATACCCAATTGAGCTCAGA
+
CCCCCGGGGGGGGGGGGGGGGGFGGGGGGGGGGGGGGGGGGGGGGFEFGGGGGGGGGGGGGGGGGGGGGGGGGGGGGGGGGGGGDFFFGGGGGGGGGGGGGGGDFGEGCFGAEDGFGGGGGGGCCEGGGGGGGGGGGFGDFFFDGDGA=AGGGGGFFGFFGGFGFFCGFCF@FEFFFFFFGGCDAFGFBDG>DC6FAC,5>EFCEEECEFEFFFGGFGE<0=989E>C*14>B2)6A?6?>)62)).42-
@M00200:205:000000000-AKKM3:1:1101:14528:4800 2:N:0:1
TACTCGGGTATCTAATCCTGTTTGCTACCCACGCTTTCGAGCCTCAGTGTCAGTTACAGTCCAGAGAGCCGCTTTCGCCACCGGTGTTCCTCCATATATCTACGCATTTCACCGCTACACATGGAATTCCACTCTCCTCTACTGCACTCAAGTCTAACAGTTTCCAATGCACACAATGGTTGAGCCACTGCCTTTTACATCAGACTTATTAAACCACCTGCGCTCGCTTTATACCCACTTGAGATC
+
CCCCCGGGGGGGGGGGGGGGGGGGGGGGGGGFGGGGGGGGFGGGGGEGGGGGGGGGGGGGGGGCGGGGGGGGGGGGGGGGEGGGGGGGGGGGGGGGGGGGGGFGGGD@FGGGGGGFGGDGFCGGGGGGGGFGGGGGGBFFFGGBGFGFGFGFGFFFFGFFFFCCDDED?FFFFFFFBBFB;EG6DFFFFGG59EFGFCFCFF5C@500;CA<AECC53;@@>93:=4**9C*@?45C>784=:(8;
@M00200:205:000000000-AKKM3:1:1101:25444:4855 2:N:0:1
TACCCGGGTATCTAATCCTGTTTGCTCCCCACGCTTTCGAGCCTCAGCGTCAGTAATGGACCAGTATGTCGCCTTCGCCACTGGTGTTCTTCCGAATATCTACGAATTTCACCTCTACACTCGGAGTTCCACATACCTCTTCCATACTCAAGATAGCCAGTATCAAAGGCAACTCCAAGGTTGAGCCCTGGGCTTTCACCTCTGACTAAACTATCCGCCTACGCTCCCTTTATACCCACTTGAGATC
+
CCCC@FGGGGGGGGGGGGGGGGGGGGGGGGGGGGGGGGGGGGGGGGGGDFGGGGCFGCFCGFGGFDFFFGGGGGEGGGEGGGGGFGEGGGGGG>FGDGGGGGFGCGF?DGGFGFGFGGGGGFGGGGGGFGDGFGFGGFGFFA;D8FGBDF=DFDCF+6=*,32=>@3=DGFD*8?DFFGFGGGGFGF::CFFAFFGBFG50=6C5*1>*1)017B@8>B@DDDFFGFGCF3;*0*8?5(54>*)(9.
@M00200:205:000000000-AKKM3:1:1101:26799:4956 2:N:0:1
TACTGGGGTATCTAATCCTGTTCGCTACCCATGCTTTCGAGCCTCAGCGTCAGTTGCAGACCAGAGAGCCGCCTTCGCCACTGGTGTTCTTCCATATATCTACGCATTCCACCGCTACACATGGAGTTCCACTCTCCTCTTCTGCACTCAAGTTCAACAGTTTCTGATGCAATTCTCCGGTTGAGCCGAAGGCTTTCACATCAGACTTATTGAACCGCCTGCACTCGCTTTAAACCCAGTTGAGATC
+
CCCCCGGGGGGGGGG9FFGGGGGGGFEFFFGGGGGFGGGGGGGGGGCEFGGGGGGFGGDFGGGGGGGGFFGGCEFFDGEGGGGGGGDCCFECFGGGGGGGFGGGGEGGGFGG@ECBDFGGGGGGFFGGGDGGDFGFFB@DFFDFGFD5FFFDFGGFFFDFEGFGEFFFFGFEFEFFFBD>@68CBCD?>DEEFGGGFFGEE:C:@C@5=ECCFCC:9C>A:):9@AFG?C(95E=5BD1.7;CE(6)
@M00200:205:000000000-AKKM3:1:1101:12910:4969 2:N:0:1
TACAGGTATCTAATCCTGTTTGCTCCCCACGCTTTCGAGCCTCAGCGTCAGTAATGGACCAGTATGTCGCCTTCGCCACTGGTGTTCTTCCGAATATCTACGAATTTCACCTCTACACTCGGAGTTCCACATACCTCTTCCATACTCAAGATAGCCAGTATCAAAGGCAATTCCAAGGTTGAGCCCTGGGCTTTCACCTCTGACTAAACTATCCGCATACGCTCCCTTTAAACCTCGTTGAGATC
+
CCCCCGGGGGGGGGGGGGGGGGGGGGGGGGGGGGGGGGFGGGGGGGGGGEEFGGGGGGGGGGGCGGGGGGGGGGGGGGGGGGGGGGGGGGGGGGGGGGGGGGFGGGGGFFFEGFGFGGFGGGGGGGGGGGGGGGGFGFGFFGGFGFGFFFGGGGG5?FFFFGFGEFGFFGFFFFFFF?GFGC?FFGC9DDFFF,=DFFGFFFAC5;=CEFFFF<8C)39CCAFE=@FGGGF;BF))10:@9((*7
@M00200:205:000000000-AKKM3:1:1101:8361:4974 2:N:0:1
TACTCGGGTATCTAATCCTGTTCGCTCCCCACGCTTTCGCTCCTCAGCGTCAGTATCGGCCCAGAGATCCGCCTTCGCCACCGGTGTTCCTCCTGATATCTGCGCATTTCACCGCTACACCAGGAATTCCGATCTCCCCTACCGCACTCTAGCCTGCCCGTATCGACTGCAGACCCGGGGTTAAGCCCCGGGCTTTCACAACCGACGCGACAAGCCGCCTACGAGCTCTTTAAACCCAATTGAGATA
+
CCCCCGGGGGGGGEFFGFGGGGGGGGGGGGFFGGGGGGGGGGGGGGFGGGGGGGFGGGGGGGGFGGGGGGGGGGGGGGFFGGGGGGGGGGGGGGGGGGGGGFCFGCCFFGGGGGGFGGGEGGGGGGFGGDFEGG6E9DEDFFGF+:C>GBE9EFF6*8CBEG5CDFGGFCFFA:>AED7BGGGC6CGFF44>3>=CF<F67??>F;9>;91938C;,9B??B:E(*)227)5><54;1379<2<B).
@M00200:205:000000000-AKKM3:1:1101:14964:5055 2:N:0:1
TACAAGGGTATCTAATCCTGTTTGCTCCCCACGCTTTCGCGCCTCAGCGTCAGAACCGGACCAGACAGCCGCCTTCGCCACTGGTGTTCTTGCGAATATCTACGAATTTCACCTCTACACTCGCAGTTCCGCTGTCCTCTTCCGGTCTCAAGCCAACCAGTATCGAAGGCAATTCTGTGGTTGAGCCACAGGCTTTCACCCCCGACTTAATCGGCCGCCTACGCGCCCTTTAAGCCCAATTGAGATACGA
+
CCCCCGGGGGGGGGGGGGGGGGGGGGGGGGGGGGGGGGGGGGGGGGGGGGGGGGGGGGGGGGGGGGGGGGGGGGGGGGGGGGGGGGGGGGGGGGGGGFGGGGGFGGGGGGGGGGGFGGCFGGGGGGEGGGGGGEGGGFFEFFGFGADAGFGGGDGDFGGFFG@CAFGGB5ACFFFFF>FFGGGGFGGFFGGFF6C7ACC:8>@F>@26><???FGG@3B;;(,0(27C)7><)6-5C?6?9?F<:4))-0
@M00200:205:000000000-AKKM3:1:1101:15917:5115 2:N:0:1
TACCAGGGTATCTAATCCTGTTTGCTCCCCACGCTTTCGAGCCTCAGCGTCAGTAATGAGCCAGTGTGTCGCCTTCGCCACTGGTGTTCTTCCGAATATCTACGAATTTCACCTCTACACTCGGAGTTCCACACACCTCTCTCATACTCAAGACACCCAGTATCAAAGGCAATTCCGAGGTTGAGCCCCGGGATTTCACCCCTGACTTAAATGTCCGCCTACGCTCCCTTTAAACCCAATTGAGATCAGA
+
CCCCCGGGGGGGGGGGGGGGGGGGGGGGGGGGGGGGGGGGGGGGGGGGGEGGGGGGGGGGGGGGGGGGGGGGGGGGGGGGGGGGGGFGGGGGGGGGGGGGGGGGGG87;FFGGGGFGGGGFGCECEGGGGGGGGGGGFGFFGGFGFGFGFGGGGGFFGGFGG9FEFGGFGFF5DFFF*89@EFCAF?9>GE557CCFEGBDF9>BFEF=CE6A9;D4CFDFBFF=CFG2;3;678;;:=19<C)(.;@E)
@M00200:205:000000000-AKKM3:1:1101:5436:5127 2:N:0:1
TACTGGGGTATCTAATCCTGTTTGCTACCCACGCTTTCGAGCCTCAGTGTCAGTTACAGTCCAGAGAGCCGCTTTCGCCACCGGTGTTCCTCCATATATCTACGCATTTCACCGCTACACATGGAATTCCACTCTCCTCTACTGCACTCAAGTCTAACAGTTTCCAATGCACACAATGGTTGAGCCACTGCCTTTTCCATCAGACTTATTAAACCACCTGCGCTCGCTTTACACCCAATTGAGATC
+
CCCCCGGGGGGGGGGGGGGGGGGGGGGGGGGGGGGGGGGGGGGGGGGGGGGGGFGGGGGGGGGGGGGGGGGGGGGGGGGGGGGGGGGGGGFGGFGFGGGGGGGGGGGFEGGFFGGFGGDG9DEFGEFEFGGGDGGGGFGFFGGFGFGEGF=DFFGFFFGBFDDDEFGGFGFFFFDF5;=DEG6DF??DDDEBFGGG+0@;**>=C:;=EAEF@*8D1;6@518/:8@*/;**9>25*(:C:63->B
@M00200:205:000000000-AKKM3:1:1101:26809:5161 2:N:0:1
TACACGGGTATCTAATCCTGTTCGCTCCCCACGCTTTCGAGCCTCAGCGTCAGTTACAGACCAGAGAGCCGCTTTCGCCACCGGTGTTCCTCCATATATCTACGCATTTCACCGCTACACATGGAATTCCACTCTCCCCTTCTGCACTCAAGTTTGACAGTTTCCAAAGCGAACTATGGTTGAGCCACAGCCTTTAACTTCAGACTTATCAAACCGCCTGCGCTCGCTTTACACCCAATTGAGATC
+
CCCCCGGGCGFGCGGFGGGGGGD@FGGGGGGGGGGDCGGGGGGGGD<AFGGGCGGFGG,6FFGGGGGGGGGGG7FEGEGGGGEGGEGGFFGGGFFFGGGG8FGGC6FFFG9F5+6:>FFGGFFCFFAEDFGFDDCG8DE<FG99FFG5FFG+76C@FGGF=9;FEFGGFGA=BBAF+=+?D8+?FF@6*;CFAFC<AAEEFFC?>@/AEEF7631==D;25(6268859:)7CA(.*/61)44D?E
@M00200:205:000000000-AKKM3:1:1101:20901:5217 2:N:0:1
TACCAGGGTATCTAATCCTGTTCGCTCCCCACACTTTCGCTCCTCAGCGTCAGGTAATGCCCAGAGAACCGCCTTCGCCACCGGTGTTCCTCCTGATATCTGCGCATTTCACCGCTACACCAGGAATTCCGTTCTCCCCTGCATACCTCTAGTCTGCCCGTATCGAAAGCAAGCGCCGTGTTAAGCACGGCGTTTTCACTCCCGACGCGACAAACCGCCTACGAGCCCCTTAAAACCAATTGAGATCAGA
+
CCCCCGDDGFGGGGGFEFGGGGGGGCGEGGGEGGGG@FF@FECGGFGGGGGGEFEFFCFGEFG<EFEFGGGGGGGGGGGGGGDGEFEGGFFGGGFGGGGGGGFGGGC:DFCFEE6<CB4FGGGG7FFCDFFGGGCG@D8D?FGFGF=>?99=@=+=9B=:+=)6)<DE?GF@A):?>B75@E79BFCAD*;@D**8FFGFF(7=290:60(:;@GC2CD:<?052/7F*14)))).;<33426)4647<,
@M00200:205:000000000-AKKM3:1:1101:16714:5242 2:N:0:1
ACTGGGGTATCTAATCCTGTTTGCTCCCCACGCTTTCGAGCCTCAGCGTCAGTAATGGACCAGTATGTCGCCTTCGCCACTGGTGTTCTTCCGAATATCTACGAATTTCACCTCTACACTCGGAGTTCCACATACCTCTTCCATACTCAAGATAGCCAGTATCAAAGGCAATTCCAAGGTTGAGCCCTGGGCTTTCACCTCTGACTAAACTATCCGCCTACGCTCCCTTTATACCCAATTGAGATCAGAAC
+
CCCCCGGGGFFFFFGGGGGGGGGGGGGGGGGGGG@GGGGGGGGGGGGGGGGGGGGGGGGFGGGGGGGFGGGGGGGGGGEGFGGGGGGGGAFFGCEEFFGGFCFGGGGGGGGGEGGFGGG9FFGGDGGGFGGGGGGG=DEFFGGFGFDD?F9F@F++@BDFFFFFFFGGFGFFFF+CDF6?FG+@FEFFDD=6?FF71;9CC@@AC@E@@EC=;AF>=D5>@5A*-;9*;@*2>AC5,6:>*6>BFFE3B*0
@M00200:205:000000000-AKKM3:1:1101:14237:5285 2:N:0:1
TACGAGGGTATCTAATCCTGTTTGCTCCCCACGCTTTCGAGCCTCAGCGTCAGTAATGGACCAGTATGTCGCCTTCGCCACTGGTGTTCTTCCGAATATCTACGAATTTCACCTCTACACTCGGAGTTCCACATACCTCTTCCATACTCAAGATAGCCAGTATCAAAGGCAATTCCAAGGTTGAGCCCTGGGCTTTCACCTCTGACTAAACTATCCGCCTACGCTCCCTTTATACCCAATTGAGATCAGA
+
CCCCCGGGEGGGGGGFGGGGGGGGGGGGGGGGGGGGGGGGGGGGFGGGGGGGGGGGGGGGGGGGGGGGGGGGGGGGGGEEGGGGGGGGGGGGGGGGGGGGGGGGGGGGFGGGGGGFGGDFFFGGGGGGGGGGGGGGGFGBFCFFGFG7DFFGGGGFFDGFFGEGEFGFFGFFFEBFFFGFF86DDFF?DGFFFC6?AEDEFBEECEFC@=@FFFGGFGEDF@29=EFG4C@49??4B3>DE9*>2?B33.
@M00200:205:000000000-AKKM3:1:1101:19490:5290 2:N:0:1
TACTAGGGTATCTAATCCTGTTTGCTCCCCACGCTTTCGAGCCTCAGCGTCAGTAATGGACCAGTATGTCGCCTTCGCCACTGGTGTTCTTCCGAATATCTACGAATTTCACCTCTACACTCGGAGTTCCACATACCTCTTCCATACTCAAGATAGCCAGTATCAAAGGCAATTCCAAGGTTGAGCCCTGGGCTTTCACCTCTGACTAAACTATCCGCCTACGCTCCCTTTATGCCCAGTTGAGATC
+
CCCCCGGGGGGGGGGGGGGGGGGGGGGGGGGGGGGGGGGGGGGGGGGGGGGGGGGGGGGFGGGGGGGGGGGGGGGGGGGFGGGGGGGGGGGGGGGGGGGGGGGG@FGGGGGGGGGFGGAEADFEFGGGGGGFDDGGGBDEF8DDGFFBGFGGGFG+3@FFGGFFCBF;?FFBFEF?DFCFGFGGFG,39DC?F8FGFEGE5)*>=EEE<EEEB*@EDGFD==A5);?F9+7A??E@D3>3*8<((8>
@M00200:205:000000000-AKKM3:1:1101:5535:5305 2:N:0:1
TACGGGGGTATCTAATCCTGTTCGCTCCCCACACTTTCGCTCCTCAGCGTCAGGATATTCCCAGAGAACCGCCTTCGCCACCGGTGTTCCTCCTGATATCTGCGCATTTCACCGCTACACCAGGAATTCCGCTCTCCCCTGCATACCTCTAGTCTGCCCGTATCGGAAGCAAGCCAGGTGTTAAGCACCTGGTTTTCCCTCCCGACGCGACAAACCGCCTACGAGCCCTTTACACCCACTTGAGATCAGAC
+
CCCCCGGGGGGGGGGGGGGGGG<FGGGGGGGGCGGGGGGGGGGGGGGFGGGGGGF,6C9,FFGGE,CAAFEGGGGGGGGGGFGCGEEGGGGGGCEGGCGGGDGGGGGGGGGGFGGFGGFGGDGGGGGGGGF+C6=EF?EBF,8@FFFEFFGG;2C@CF9BGGDG)*;39FF@9):9>>FAFECFFG,;)*CA)<?DA*=*(86;@@((.1:(4:FG0DBFBF?3?E:F>C:<DFD?G0(,).))())).4)
@M00200:205:000000000-AKKM3:1:1101:19140:5325 2:N:0:1
TACCCGGGTATCTAATCCTGTTTGCTACCCACGCTTTCGAGCCTCAGTGTCAGTTACAGTCCAGAGAGCCGCTTTCGCCACCGGTGTTCCTCCATATATCTACGCATTTCACCGCTACACATGGAATTCCACTCTCCTCTACTGCACTCAAGTCTAACAGTTTCCAATGCACACAATGGTTGAGCCACTGCCTTTTACATCCGACTTATTAAACCACCTGCGCTCCCCTTAAACCCAATTGAGATC
+
CCCCCGGGGGGGGGGGGGGGGGGGGGGGGGGGGGGGGGGGG>CGGGGGGGGGGGGFGFGGGGCFGGGGGGGGGEGGGGGGGGGGGGGGGGGGGGGGGGGGGGGGGGGGGGGGFGGFGGG<EGGGGGGGCFGGGGGGGFGFFGGFDFGFGF?+,?=E+@2+3?CF*+=A68DDFFADBB=DFEGGDEGF6?CFFGGGFEGFC)):))101*;;EEC5CG4572@*<*)*2;).6;358>5*0>3;E3
@M00200:205:000000000-AKKM3:1:1101:12065:5380 2:N:0:1
TACCGGGGTATCTAATCCTGTTTGCTCCCCACGCTTTCGCGCCTCAGCGTCAGTTACAGTCCAGAGAGCCGCCTTCGCCACTGGTGTTCCTCCACATCTCTACGCATTTCACCGCTACACGTGGAATTCCGCTCTCCTCTTCTGCACTCAAGTCTCCCAGTTTCCAGTGCGTCACGGGGTTGAGCCCCGCACTTAGACACCAGACTTAAGAAACCGCCTGCGCGCGCTTTAAACCCAATTGAGATC
+
CCCCCGGGGGGGGGGGGGGGGGGGGGGGGGGGGGGGGGGGGGGGGGGGGGGGGGGGGGGGGGGGGGGGGGGGGGGGGGGGGGGGGGGGGGGGGGGGGGGGGGGGGGGGGGGGGGGFGGGGGGGGGGGGGGGGGGGGGFGFFGGFGFGFGFGGGGGFFGFF=FFGFFGGFGEFE=DD5A5BGGCFFGGFFCEFFCGF+7CFDBBB@8>=<CC<;@EE6D8?21(:327)DCAA2<7:C?,.):<0-4
@M00200:205:000000000-AKKM3:1:1101:26253:5444 2:N:0:1
TACACGGTATCTCATCCTGTTTGCTCCCCACGCTTTCGCGCCTCAGCGTCAGTTACAGTCCAGAGAGCCGCCTTCGCCACTGGTGTTCCTCCACATCTCTACGCATTTCACCGCTACACGTGGAATTCCGCTCTCCTCTTCTGCACTCAAGTCTCCCAGTTTCCAGTGCGTCACGGGGTTGAGCCCCGCACTTAGACACCAGACTTAAGAAACCGCCTGCTCGCGCTTTATGCCCAATTGAGATC
+
CCCCCGGGGGGG9FGGEGGGGGGGGGGGGGGGGGGGGGGGGGGGGGGGEGGGGGGGGGGGGGGDGGGGGGGGGGGGGFEFFFBFCFGGGGGGGGGGGFEGGGGGGGGFGGGGGGGFGGGGFGEGGGGGE=CEGGGG8@F<FGGFGFGFGFGGGGGFFGGFDFE+CD=8=E>@>AFFDEGFGFGGFGGFFGE4A,B8FFFDF>=>)7@EFEEFDDE*79>8(/;39C:5FFF?9)47C?28AD068
@M00200:205:000000000-AKKM3:1:1101:21722:5461 2:N:0:1
TACAAGGGTATCTAATCCTGTTTGCTACCCACGCTTTCGAGCCTCAGTGTCAGTTACAGTCCAGAGAGCCGCTTTCGCCACCGGTGTTCCTCCATATATCTACGCATTTCACCGCTACACATGGAATTCCACTCTCCTCTACTGCACTCAAGTCTAACAGTTTCCAATGCACACAATGGTTGAGCCACTGCCTTTTACATCAGACTTATTAAACCACCTGCGCTCGCTTTATACCCACTTGAGATC
+
CCCCCGGGGGGGGGGGGGGGGGGGGGGGGGGGGGGGGGGGGGGGGGGGGGGGGGGCGGGGGGGGGGGGGGGGGEGGGGGGGGGGGGGGGGGGGGGGGGGGGGGFFEGGGGGGGGGFGGGGGGCGFGGGGGCFG8=FGBGEFGGFGFGEGFGGGGFF=EGFAFFG7DFF5DFDFFDFFF+DFEFGFGGFFGEBFGGFFEF@EA58@8;A<CE*C=EF5C6)805*:;A7DC*7EE5:@(8*8309?=
@M00200:205:000000000-AKKM3:1:1101:26576:5550 2:N:0:1
TACAGGGGTATCTAATCCTGTTTGCTCCCCACGCTTTCGCACCTCAGTGTCAGTATCAGTCCAGGTAGTCGCCTTCGCCACTGGTGTTCCTTCCTATATCTACGCATTTCACCGCTACACAGGAAATTCCACTACCCTCTACCATACTCTAGCTTGCCAGTTTTGGATGCAGTTCCCAGGTTGAGCCCGGGGATTTCACATTCAACTTAACAAACCACCTACGCGCGCTTTACGCCCAATTGAGATCAGA
+
CCCCCGGGGGGGGGGGGGGGGGGGGGGGGGFCFGGGGGGGGFGGGGGGGGGGGGGGGGGGGGGGGFEEFGGDEGDGGGGGDFFGFGGGGGGGGGGFGCGGGGGGGGGGGGGGGEGFGGGGGGD8FCFGGGGGGGGGGFFDFGGFGFGFGFGFGGGFFFGFFGFGF5D8DDFBFFFFFFGFGF?6;?FFBDG>EEGGFFA=ACE;7AE*87=76@E*-94)5BA*2:5:)26EF?0(:;6/4.>36?E;33
@M00200:205:000000000-AKKM3:1:1101:22770:5571 2:N:0:1
TACTAGGGTATCTAATCCTGTTTGCTCCCCACGCTTTCGAGCCTCAGCGTCAGTAATGGACCAGTATGTCGCCTTCGCCACTGGTGTTCTTCCGAATATCTACGAATTTCACCTCTACACTCGGAGTTCCACATACCTCTTCCATACTCAAGATAGCCAGTATCAAAGGCAATTCCAAGGTTGAGCCCTGGGCTTTCACCTCTGACTAAACTATCCGCCTACGCTCCCTTTAAACCCAATTGAGATC
+
CCCCCGGGGGGGGGGGGGGGGGGGGGGGGGGGGGGGGGGGGGGGGGGGGGGGGGGGGGGGGGGGGGGGGGEGGGGGGGGGGGGGGGGGGGGGGGGGGGGGGGGGG88FGGGGGGGFGGGGGGFGFGGGGFGGGGFGGFGFFDGFGFFFGFGGGGGFFFFDGGFFEFGGFGFFFF+DFDC:FFFFFGFFFFGFFC?FFEGCEDFF@EEE5):C@EGGAGFA>@8@AEFGGF39:A==85(0;E=E2>@
@M00200:205:000000000-AKKM3:1:1101:8191:5589 2:N:0:1
TACGAGGGTATCTAATCCTGTTTGCTCCCCACGCTTTCGAGCCTCAGCGTCAGTAATGGACCAGTATGTCGCCTTCGCCACTGGTGTTCTTCCGAATATCTACGAATTTCACCTCTACACTCGGAGTTCCACATACCTCTTCCATACTCAAGATAGCCAGTATCAAAGGCAATTCCAAGGTTGAGCCCTGGGCTTTCACCTCTGACTACACTATCCGCCTACGCTCCCTTTCAACCCAATTGAGATACGA
+
CCCCCGGGGGGGGGGGGGGGGGGGGGGGGGGGGGGGGGGGGGGGGGGGGGGGGGGGGGGGGGGGGGGGGGGGGGGGGGGGGGGGGGGGGGGGGGGEGGGGGFGGGGGGGGGFGGGBDFGGGGFCFGE8FAFGGGGGGFGBFGGFGFGBGF8=FGCFFCGF?FEGFFGGFGFFFBFFFFGDGGGG?FGFFDFA*7@CFCG5EC<@EE5A0>=;@EGGDGF5@==?>?BG>CF*7<6(19=BCBC=2//*((
@M00200:205:000000000-AKKM3:1:1101:20405:5590 2:N:0:1
TACCCGGGTATCTAATCCTGTTTGCTACCCACGCTTTCGCACCTCAGTGTCAGTGTCAGTCCAGAAGGCCGCCTTCGCCACTGGTATTCCTCCCGATCTCTACGCATTTCACCGCTACACCGGGAATTCTACCTTCCTCTCCTGCACTCTAGCTTGACAGTTCCGGATGCCGTTCCCAGGTGGAGCCCGGGGCTTTAACAACCGGCTGATCAAGCCACCTCCGCGCGCTTTAAGCCCAATTGAGATAGGA
+
CCC8CGGGGGGGGGGGGGGGGGFGFGGGGGGGGGGGGGGGEGGGGGGEFGGGGGFCAFAFFGCFEGCGG@FGGGGGGGEG>,BF<FFGGFCG=F:CF7@GACBFGGGGFCDFGGGFCCEGGD8=4B?FGADGFG=EFFG7D8E?F6D=D?D9DC?69EGDC+*?5*6+3:;=*)6;?5;*8,0**5C?BCC9?EFD+*4**--9=@9(,/65)/<8(;A(/((2(/)7<D0>2).(;8605<<)()))()
@M00200:205:000000000-AKKM3:1:1101:24131:5603 2:N:0:1
TACCAGGGTATCTAATCCTGTTTGCTCCCCACGCTTTCGCGCCTCAGCGTCAGTTACAGTCCAGAGAGCCGCCTTCGCCACTGGTGTTCCTCCACATCTCTACGCATTTCACCGCTACACGTGGAATTCCGCTCTCCTCTTCTGCACTCAAGTCTCCCAGTTTCCAGTGCGTCACGGGGTTGAGCCCCGCACTTAGACACCAGACTTAAGAAACCGCCTGCGCGCGCTTTATGCCCAGTTGAGATC
+
CCCCCGGGGGGGGGGGGGGGGGGGGGGGGGGGGGGGGGGGGGGGGGGGGGGGGGGGGGGGGGGGGGGGGGGGGGGGGGGGGGGGGGFGGGGGGGGGGGGGGGGGGGGDGGGGGGGFGFFFGGGGDGGGGGFGDGFGGFGFFGGFGFGFGFFCGFDDFDGFFGFGFFGGFGFFFFFFB>DFCEGGFGGFDGCDFG7C6>FDDFF25=5>E?=43>FC;<>:?7>>9*8)>*6A<<<0+44<A<>BA>
@M00200:205:000000000-AKKM3:1:1101:11706:5606 2:N:0:1
TACCAGGGTATCTAATCCTGTTTGCTCCCCACGCTTTCGAGCCTCAGCGTCAGTAATGGACCAGTATGTCGCCTTCGCCACTGGTGTTCTTCCGAATATCTACGAATTTCACCTCTACACTCGGAGTTCCACATACCTCTTCCATACTCAAGATAGCCAGTATCAAAGGCAATTCCAAGGTTGAGCCCTGGGCTTTCACCTCTGACTAAACTATCCGCCTACGCTCCCTTTATGCCCACTTGAGATC
+
CCCCCGGGGGGGGGGGGGGGGGGGGGGGGGGGGGGGGGGGGGGGGGGGGGGGGGGGGGGGGGGGGGGGGGGGGGGGGGGGGGGGGGGGGGGGGGGGGGGGGGGGG8EFGGGGGGGFGGGGGGGGFEGGGGGGFGGGGFGFFGGFGFGFGFGGFGGFFGG?6=FGFCCGF?FFFFF7FFF<DA+DFEG?B==FFGD6AEGFECE@EECE@EEEEFGG=GF=5@>DDGFGCFBEFFC*DE(78>E)(05
@M00200:205:000000000-AKKM3:1:1101:25346:5607 2:N:0:1
TACAGGGGTATCTAATCCTGTTTGCTCCCCACGCTTTCGAGCCTCAGCGTCAGTAATGGACCAGTATGTCGCCTTCGCCACTGGTGTTCTTCCGAATATCTACGAATTTCACCTCTACACTCGGAGTTCCACATACCTCTTCCATACTCAAGATAGCCAGTATCAAAGGCAATTCCAAGGTTGAGCCCTGGGCTTTCACCTCTGACTAAACTATCCGCCTACGCTCCCTTTAAAACCAATTGAGATCAGA
+
CCCCCGGGGGGGGGGGGGGGGGGGGGGGGGGGGGGGGGGGGGGFGGGGGGGGGGGGGGGGGGGGGGGGGGGGGGGGGGGGGGGGGGGGGGGGGGGGGGGGGGCFGFFGFGGGGGGFGGFFGGGGGGGGGGGGGGGGGCGBFGGFGFGFFF?FDFGFFGFFGFDFEFGGF8*=6DFFFFG?EFGGFFGFFGGFFDFGFCF@EFFFFA@E5CCECEFG5DE55:)/)4:C9?49EC*08-8@C@F:28>).5
@M00200:205:000000000-AKKM3:1:1101:6629:5681 2:N:0:1
TACAAGGGTATCTAATCCTGTTTGCTCCCCACGCTTTCGAGCCTCAGCGTCAGTAATGGACCAGTATGTCGCCTTCGCCACTGGTGTTCTTCCGAATATCTACGAATTTCACCTCTACACTCGGAGTTCCACATACCTCTTCCATACTCAAGATAGCCAGTATCAAAGGCAATTCCAAGGTTGAGCCCTGGGCTTTCACCTCTGACTAAACTATCCGCCTACGCTCCCTTTAAACTCAATTGAGATC
+
CCCCCGGGGGGGGGGGGGGGGGGGGGFFGGFGGGGGGGGGGGGGFGGGGGGGGGFFGGFCGGGGGGGGGGGGGGGGGGGGGFGGFFGGGGGGGEGGGGGGGGGGGGGCEGGAFFGBGGGGGGGGECCFGGGGFGDEFFGBFGGFGFGFGFDFGGDFBFGFGDDFEFGGBFFDFE?DDCFFGGGCFDGFFGC56DFGF*@*8860:=CA1>EEEFG8>5?5A@9*/;@F4;>**17*66;E4*8*/9*
@M00200:205:000000000-AKKM3:1:1101:17531:5711 2:N:0:1
TACAGGGGTATCTAATCCTGTTTGCTCCCCACGCTTTCGAGCCTCAGCGTCAGTAATGGACCAGTATGTCGCCTTCGCCACTGGTGTTCTTCCGAATATCTACGAATTTCACCTCTACACTCGGAGTTCCACATACCTCTTCCATACTCAAGATAGCCAGTATCAAAGGCAATTCCAAGGTTGAGCCCTGGGCTTTCACCTCTGACTAAACTATCCGCCTACGCTCCCTTTAAACCCAATTGAGATC
+
CCCCCGGGGGGGGGGGGGGGGGGGGGGGGGGGGGGGGGGGGGGGGGGGGGGGGGGGGGGGGGGGGGGGGGGGGGGGGGEGGGGGGGGGGGGGGGGGGGGGGGGGGFGGGGGGGGGFGGGGDGGGGGGGGGFFFFGGGFGFFGGFFFGEGFGGGGGFFGGFFGEGFFGGFGFFFFFFFFGFGGGGFCF5DFG*6FFGFEGFFFFFE:>C@5CEEEGFFGFFFDFE=>?DGF=*:A==E9(:9:C=>8=
@M00200:205:000000000-AKKM3:1:1101:23833:5720 2:N:0:1
TACTAGGGTATCTAATCCTGTTTGCTCCCCACGCTTTCGAGCCTCAGCGTCAGTAATGGACCAGTATGTCGCCTTCGCCACTGGTGTTCTTCCGAATATCTACGAATTTCACCTCTACACTCGGAGTTCCACATACCTCTTCCATACTCAAGATAGCCAGTATCAAAGGCAATTCCAAGGTTGAGCCCTGGGCTTTCACCTCTGACTACACTATCCGCCTACGCTCCCTTTACACCCAATTGAGATC
+
CCCCCGGGGGGGGGGGGGGGGGGGGGGGGGGGGGGGGGGGGGGGGGGGGGGGGGGGGGGGGGGGGGGGGGGGGGGGGGGGGGGGGGGGGGGGGGGEGGGGGGGGGGGGFGGGGGGFGGGGGGGGEGGGGGGGGGGGGFGFFGGFGFGFGFGGADFFFGFFGGFGFFFGBGF5DEFDFFGFFGGG5DGFFFGFFGGG5EFEFFB@A8EF8@DEFFGF=F>==@85@E@FGCB=CA35B2>:C;=@@?E
@M00200:205:000000000-AKKM3:1:1101:19569:5721 2:N:0:1
TACTAGGGTATCTAATCCTGTTTGCTCCCCACGCTTTCGAGCCTCAGCGTCAGTAATGGACCAGTATGTCGCCTTCGCCACTGGTGTTCTTCCGAATATCTACGAATTTCACCTCTACACTCGGAGTTCCACATACCTCTTCCATACTCAAGATAGCCAGTATCAAAGGCAATTCCAAGGTTGAGCCCTGGGCTTTCACCTCTGACTAAACTATCCGCCTACGCTCCCTTTAAACCCAATTGAGATC
+
CCCCCGGGGGGGGGGGGGGGGGGGGGGGGGGGGGGGGGGGGGGGGGGGGGGGGGGGGGGGGGGGGGGGGGGGGGGGGGGGGGGGGGGGGGGGGGGGGGGGGGGGGGGDGGGGGGGFCEFEGGGGGGGGGGGGGFGGEFGFFGGFGFGFGFGGGGGFFCDFGGBGEBFG?FFFFFFFFEGFGG6+0@=:?=FFFG8AFFF@=DFCEF<CE5@E<CFE8FBAA:19:CDF;:B6AEFBED2B=B=BBF*
@M00200:205:000000000-AKKM3:1:1101:7374:5825 2:N:0:1
TACGAGGGTATCTAATCCGGTTTGCTCCCCACGCTTTCGCGCCTCAGCGTCAGAAGTGGACCAGGTGGCTGCCTTCGCCATCGGCGTTCCTCCCGGTATCTGCGCATTTCACCGCTACTCCGGGAATTCCACCACCCTCTCCCACCCTCTAGCCTGAGCGTATCCCACGCTCCTCCACGGTTGAGCCGTGGCCTTTCACATGGGACGCCCCAGGCCGCCTACACGCCCTTTACGCCCACTTGAGATCAGAC
+
CCCCCGGGGGGGGFGGGGGGGGEGGGGGGGGGGGGGFGGGGGGGGGGGGGDGGGGGGGGGGGGGGGGGGGGGGGGGGGGGGGGGGGGGGGGGGGGGGGGGGGGGGGGCFGGFFGGEGGGGGGDE:CFFGGFGGGGEG?D5;FGFGFGFGFF8F9DFF?F?CG>FEF>EEEAAB<AFFAG;FCDF4CFFFDEFFG?FF?F?C33?;@BB(:9(:<FE>GEBFB?50C)95*.)66?>E?03<)80457:<>)
@M00200:205:000000000-AKKM3:1:1101:16226:5860 2:N:0:1
TACGGGGGTATCTAATCCTGTTTGCTCCCCACGCTTTCGAGCCTCAGCGTCAGTAATGGACCAGTATGTCGCCTTCGCCACTGGTGTTCTTCCGAATATCTACGAATTTCACCTCTACACTCGGAGTTCCACATACCTCTTCCATACTCAAGATAGCCAGTATCAAAGGCAATTCCAAGGTTGAGCCCTGGGCTTTCACCTCTGACTAAACTATCCGCCTACGCTCCCTTTATGCCCAGTTGAGATCAGAC
+
CCCCCGGGGGGGGGGGGGGGGGGGGGGGGGGGGGGGGGGFGGGGGGGGGGGGGGGGGGGGGGGGGGGGGGGGGGGGGGGGGGGGGGGGGGGGGGGCCFFGGGGGGGGGDGGGGFCFFGGGGGDECEGGGGGGGCGGGFCEDEGFGFGFGFGGGGGFFEDF?FBFEFGFFGFB?<BFFFGFGGGG5DC>FGDFFG5CFFCEEDB==E4>@;2<4AECAGB@@D2:9EDG4;B3?<7=FE1=CE)63C<@E<)
@M00200:205:000000000-AKKM3:1:1101:14407:5900 2:N:0:1
TACAAGGGTATCTAATCCTGTTTGCTCCCCACGCTTTCGCGCCTCAGCGTCAGAACCGGACCAGACAGCCGCCTTCGCCACTGGTGTTCTTGCGAATATCTACGAATTTCACCTCTACACTCGCAGTTCCGCTGTCCTCTTCCGGTCTCAAGCCAACCAGTATCGAAGGCAATTCTGTGGTTGAGCCACAGGCTTTGACCCCCGACTTAATCGGCCGCCTACGCGCCCTTTAAACCCAATTGAGATCAGA
+
CCCCCGGGGGGGGGGGGGGGGGGGGGGGGGGGGGGGGGGGGGGGGGGGGGGGGGGGGGGGGGGGGGGGGGGGGGGGGGFGGGGGGGGGGGFGGGGGGGGGGGGGGFGFGGGGGGGFGGGGGGGGFGGGGGGGGGGGGFGFFGGDGFGFGFGGGFGFF6C5,8CFAFGEFGFB56FFFCFFFGGGFGGFFGGFFGG79*=>B(5((/:<EFEED<GEBGFF0:7),:>DC*2<><A0EB3(6):A:>)4)4
@M00200:205:000000000-AKKM3:1:1101:13273:5906 2:N:0:1
TACTGGGGTATCTAATCCCTTTCGCTACCCCGGCCTTCGTACCTTAGCGTCAGTTAATGTCCAGGAACCCGCCTTCGCCTCGGGTCTTCTTCTTGATATCTACGCATTTCACTGCTACACCAAGAATTCCGGTTCCCCCTCCATTACTCCAGCACCACAGTATCATGCGCACTCCAGAGGTTGAGCCCCTGCCTTTCACGCGCGACTTATGGTGCAGCCTACGTACCCTTTATGCCCACTTGCGATCAGAC
+
CCCCCFGGGEGGG9FFGGGGFGGGGGGGGGFGEGGGDGGGGGGGGGCFFFGECCGGGAFGGGGGGGGGGGGGGGEGGGGGGGGGGGFGGGGGGFGGGF=FFGGGGGGGFGGGGCGFFGGGGGGGG8BFFFFECEDGGF650@FFG7=EGB86=DDDBFGB,=DFD97D>E?)9@6A?*=0>,39A,C>DC*A6CF71*7)-)/7>=@>ECE>/*2>)9=8@;087;>FD4@<??C3?3(/)4)691????)
@M00200:205:000000000-AKKM3:1:1101:5359:5929 2:N:0:1
TACAAGGGTATCTAATCCTGTTTGCTCCCCACGCTTTCGAGCCTCAGCGTCAGTAATGGACCAGTATGTCGCCTTCGCCACTGGTGTTCTTCCGAATATCTACGAATTTCACCTCTACACTCGGAGTTCCACATACCTCTTCCATACTCAAGATAGCCAGTATCAAAGGCAATTCCAAGGTTGAGCCCTGGGCTTTCACCTCTGACTAAACTATCCGCCTACGCTCACTTTAAGCCCAATTGAGATC
+
CCCCCGGGGGGGFGGGGGGGGGGGGGGGGGGGGGGGGGGFCGGGGGGGGGGGGGGGGFGGGGGGGFGGGGGGGGGGGGGGGGGGGGGGGGGGGGGCFGGGGGGFGCGGGGGGGGGFGGGGGGDGGGEGGGGGGG+CDDDDFGFFDFFFGFFFG?FB7DFF=+;DEFFFFGFBFFFFFF?FFGFFFG??6?FFFGDFA@FFED@E779;6>=CA;;:);9@DB=AAC48F@>*/1:::<2@6>E=94;
@M00200:205:000000000-AKKM3:1:1101:21663:5973 2:N:0:1
TACTAGGGTATCTAATCCTGTTTGCTACCCACGCTTTCGAGCCTCAGTGTCAGTTACAGTCCAGAGAGCCGCCTTCGCCACCGGTGTTCCTCCATATATCTACGCATTTCACCGCTACACATGGAATTCCACTCTCCTCTACTGCACTCAAGTCTAACAGTTTCCAATGCACACAATGGTTGAGCCACCGCCTTTTACATCAGACTTATTAAACCCCCTGCGCTTCCTTTAAACCCAATTGAGATTAAATC
+
CCCCCGGGGGGGGGGGGGGGGGFGGGAFGGGGGGGGGGGGGGGGGGG<EFGGGGGGGFG@FGGGCGGGGGGG+CFGGGGGGCGGGGGGGGGGGFGGGFGGGGGGGGGGGGGGGGGFGGGGG8E8F9DFGGGGGGDGGFGFFGG?FFGFGFDFDDFDCGGFGGFGEBGC?FF*0)*3;DGFF+==DFEF*66*3@FG9@GF76<@88*7*2*3;:,*)3*<B49*)*;+2=*5@E=2:62;>=:(0**.))1
@M00200:205:000000000-AKKM3:1:1101:8689:5999 2:N:0:1
TACACGGGTATCTAATCCTGTTTGCTCCCCACGCTTTCGCGCCTCAGCGTCAGAACCGGACCAGACAGCCGCCTTCGCCACTGGTGTTCTTGCGAATATCTACGAATTTCACCTCTACACTCGCAGTTCCGCTGTCCTCTTCCGGTCTCAAGCCAAACAGTATCGAAGGCAATTCTGTGGTTGAGCCACAGGCTTTCACCCCCGACTTAATCGGCCGCCTACGCGCCCTTTCACACCAGTTGAGATCAGA
+
CCCCCDGGGGGGGGFFGGGGGGGGGGFFGEFGGGGGGGGGGGGGEGGGGGGGGFAFFGGGGGFCFGGGGGGGGGGGGGFGGGGGGGGGGGFGGDGGDGGGGGGGGGGGGGFFGGGFGGGGFDDEGGCGGGGGGGCFC@EEFFCB>@DAGFGFFGGF*:DFFCEGAAGG5>>)95BFFF9AFCDGFG7?FGGFFF6CB<C3B@B9@F>0>CEFFFGG9DA1/6?>>EDDCFB):).4E::A>BFF:<?:77
@M00200:205:000000000-AKKM3:1:1101:20220:6002 2:N:0:1
TACAGGGGTATCTAATCCTGTTTGCTCCCCACGCTTTCGAGCCTCAGTGTCAGTTACAGGCCAGAGAGCCGCTTTCGCCACCGGTGTTCCTCCATATATCTACGCATTTCACCGCTACACATGGAATTCCACTCTCCTCTCCTGCACTCAAGTCTACCAGTTTCCAATGCATACAATGGTTGAGCCACTGCCTTTTACACCAGACTTACTAAACCACCTGCGCCCGCCTTAAACCCAGTTGAGATC
+
CCCCCGGGGGGGGGGGGGGGGGGGGGGGGGGGGGGGGGGGGGGGGGGGGGGGGGGGGGGGGGGGGGGGGGGGGGGGGGGGGGGGGGGGGGGGGGGGGGGFGGGGGGGGGFGGGGGFGCGFGGGGGGGGFGGGGGGGGFGFFGGFGFDBGFGFFGGF?GGFFG7DDFGG?GFFFEFFFFFFF668DGGFFGGFFGGGFFGFF=@)887A*;@AEFFGC73):52*/1:)59E*/>B=C9B:CEF2;@
@M00200:205:000000000-AKKM3:1:1101:7270:6020 2:N:0:1
TACCAGGGTATCTAATCCTGTTTGCTACCCACGCTTTCGAGCCTCAGTGTCAGTTACAGTCCAGAGAGCCGCTTTCGCCACCGGTGTTCCTCCATATATCTACGCATTTCACCGCTACACATGGAATTCCACTCTCCTCTACTGCACTCAAGTCTAACAGTTTCCAATGCACACAATGGTTGAGCCACTGCCTTTTACATCAGACTTATTAACCCACCTGCGCTCGCTTTATACCCAATTGAGATC
+
CCCCCFGGGGGGGGGGGGGGGGEGGGGGGCFGGGGGGGGGGGGGGFGGGGGGGGGGGGGGGGGGGGGGGGGGGEFGGGGGGGGGGGGGGGGGGGGGGGGGFGGGGGGEGGGCEGGFGG,EGGGGGGGGGGGGGGGGGFGFFGGFGFGFGF864?F9DC6D=FEDEFDGFGFD58@FFFFDFE6+;@?FFDFFFGGGFFFFFF@EB50=EEEE*:DE=56C@:A*7493CG6EEEC>,((17=E2?7
@M00200:205:000000000-AKKM3:1:1101:8530:6025 2:N:0:1
TACGCGGGTATCTAATCCTGTTTGCTACCCACGCTTTCGAGCCTCAGTGTCAGTTACAGTCCAGAGAGCCGCTTTCGCCACCGGTGTTCCTCCATATATCTACGCATTTCACCGCTACACATGGAATTCCACTCTCCTCTACTGCACTCAAGTCTAACAGTTTCCAATGCACACAATGGTTGAGCCACTGCCTTTTACATCAGACCTATTAAACCACCTGCGATCGCTTTATGCCCAGTTGAGATAAGATT
+
CCCCCGGGGGGGGGGGGGGGGGGGGGGGGFFGGGGGGGGGGGGGGGGGGGGGGGGGGGGGGEGFGGGEFGGGGGGGGGGGEFDGGGGGGGGGGGGGGGGGGGGCGGGGGGGGGDEDDFEGGFFFGGGGGGGGGGDGFFDDFDGFGFG5FFFD>FGFFFGF8FFD>FGG?FFBDD?:?AFFA67F5@F?AFF5AEFGFBF<5AC=E)01>7AE?B,==>642(()8*///88*8:>1<,6).9;(4)..)))
@M00200:205:000000000-AKKM3:1:1101:26317:6055 2:N:0:1
TACCCGGGTATCTAATCCTGTTTGCTCCCCACGCTTTCGAGCCTCAGCGTCAGTACTGGACCAGTATGTCGCCTTCGCCACTGGTGTTCTTCCGAATATCTACGAATTTCACCTCTACACTCGGTGTTCCACATACCTCTTCCATACTCAAGATAGCCAGTATCAAAGGCAATTCCACGGTTGAGCCCTGGGCTTTCCCCTCTCACTAAACTATCCTCCTACGCTCCCTTTAAACCCACTTAATATC
+
CCC@CGGGGGGGGGGGGGDFGGGGGGGGGGC@FGGGGGG8F7FGGGFGGGGGGGG9E,,BFEGGGAA6BFFF=FFF7FECC8FDEEFGGFFGFGDCFGGGGGGGCDGGFGGGGGGF7,=FF@@++@BEFGA8+=8FG7DDF;@+,5?9DDD8===+=D8*@DDC9+=9;E0);>BFF+008@++3@E5::65*@@C9*@C)85)3***3):E*07@*=A>.*):9E4?6:)****(:>((8//*9<*
@M00200:205:000000000-AKKM3:1:1101:9039:6060 2:N:0:1
TACTAGGGTATCTAATCCTGTTTGCTCCCCACGCTTTCGAGCCTCAGCGTCAGTAATGGACCAGTATGTCGCCTTCGCCACTGGTGTTCTTCCGAATATCTACGAATTTCACCTCTACACTCGGAGTTCCACATACCTCTTCCATACTCAAGATAGCCAGTATCAAAGGCAATTCCAAGGTTGCGCCCTGGGCTTTCACCTCTGACTAAACTATCCGCCTACGCTCCCTTTACGCCCAGTTGAGCTC
+
CCCCCGGGGGGGGGEGGGGGGGGGGGGGGGGGGGGGGGGGGGGGGGGGGGGGGGGGGGGGGGGGGGGGGGGGGGGGGGGGGGGGGGGGGGGGFGEFGGGGGCGEFGGFGGGGGGGFGGGGGGGGEEEFGGGGFGCEGFGFFFGFGFGEGBDCFC+@FG+;D+DFEEGG5D6:;DFFFFFFFG6+3@CBEGGFFGGGFEF@CC@5>@6E@BEFECFFFGE9-7)9>CFGFFB4C==@G=(;?CCE)06
@M00200:205:000000000-AKKM3:1:1101:6499:6064 2:N:0:1
TACTGGGGTATCTAATCCTGTTTGCTCCCCACGCTTTCGAGCCTCAGTGTCAGTTACAGGCCAGAGAGCCGCTTTCGCCACCGGTGTTCCTCCATATATCTACGCATTTCACCGCTACACATGGAATTCCACTCTCCTCTCCTGCACTCAAGTCTACCAGTTTCCAATGCATACAATGGTTGAGCCACTGCCTTTTACACCAGACTTAATAAACCACCTGCGCTCGCTTTAAGCCCAATTGAGCTC
+
CCCCCGGGGGGGGGFGGGGGGGFGGGGGGGGGGGGGGGGGGGGGGGGGGGGGGGGGGGFGGGGGGGGGGGGGGGGGGGGGGGGGGGGGGGGGGGGGGECFGGGFDC:EFGGGGGGFGEDG=FGGGGGFGGCGGGGGGFGFFGGFGFGFGF?D;DDFFGDFFGFGFF?A?GFFFEF?DF6DF=+=:E8DFGFA?CCG+:;CB9CDC:;C@E57*8D8>D5@@))*/*6/5?*9>@BB:(7;38>5:@
@M00200:205:000000000-AKKM3:1:1101:13733:6087 2:N:0:1
TACGAGGGTATCTAATCCTGTTTGCTCCCCACGCTTTCGAGCCTCAGCGTCAGTAATGGACCAGTATGTCGCCTTCGCCACTGGTGTTCTTCCGAATATCTACGAATTTCACCTCTACACTCGGAGTTCCACATACCTCTTCCATACTCAAGATAGCCAGTATCAAAGGCAATTCCAAGGTTGAGCCCTGGGCTTTCACCTCTGACTAAACTATCCGCCTACGCTCCCTTTAAACCCACTTGAGATCAGA
+
CCCCCGGGGGGGGGFGGGGGGGGGGGGGGGGGGGGGGGGGGGGGGGGGGGGGGGGGGGGGGGGGGGGGGGEGGGGGGGGGGGGGGGGGGGGGGGGGGGGGGFGGEGGGGGGGGGGFFGGGGGG@FGGFGGGGFGGGE?EDDGGFGFGFGFGGGGGDFGG5DG>FEFDF6D5DFFFFFFG?FDCGFGGFFGGFFFG6FEGFFFFBCE@;5@FFFFGGAGFF=@):>C9F>:BEE47:E=(5@5@3B4*83>
@M00200:205:000000000-AKKM3:1:1101:8489:6087 2:N:0:1
TACTAGGGTATCTAATCCTGTTTGCTCCCCACGCTTTCGAGCCTCAGCGTCAGTAATGGACCAGTATGTCGCCTTCGCCACTGGTGTTCTTCCGAATATCTACGAATTTCACCTCTACACTCGGAGTTCCACATACCTCTTCCATACTCAAGATAGCCAGTATCAAAGGCAATTCCAAGGTTGAGCCCTGGGCTTTCACCTCTGACTAAACTATCCGCCTACGCTCCCTTTAAACCCAATTGAGATCAGA
+
CCCCCGGGGGGGGGGGGGGGGGGGGGGGGGGGGGGGGGGGGGGGGGGGGGGGGGGGGGGGGGGGGGGGGGGGGGEGGGFEGGGGGGFFGGGGGGGGGGGGGGGGGGGGGGGGGGGFGGGGGGGGGEGGGGGGGGGGGFGFFGFFGFGFFFGDFFGDD?DBEF>@CDFGBFFFFFFFFFG5D@DG5DE?FFDFFCFCFFA@E<C@EE@EEFFFFFGFF>A5@B=>:89DGF=EEA>B>@((97>32*8:3B
@M00200:205:000000000-AKKM3:1:1101:27234:6091 2:N:0:1
ACCAGGGTATCTAATCCTGTTTGCTCCCCACGCTTTCGAGCCTCAGCGTCAGTAATGGACCAGTATGTCGCCTTCGCCACTGGTGTTCTTCCGAATATCTACGAATTTCACCTCTACACTCGGAGTTCCACATACCTCTTCCATACTCAAGATAGCCAGTATCAAAGGCAATTCCAAGGTTGAGCCCTGGGCTTTCACCTCTGACTAAACTATCCGCCTACGCTCCCTTTAAACCCAATTGAGATC
+
CCCCCGGGGGGFC<FGFGGGGGDGGGGGGGFGGGFFGGGGGFGGGGGGGGGGFGGGGGGGGGGGGGGGGFEFGGGGD@FFFFBFFGGGGGGGGG7CGGGGGGGGG=DCGGGGGGGFGGGDGGGGDGGGGFGGCDF8EFGEFGGFGFGFGFDGGFFFFGGF89DF*<?8DF*=DEFFCDFDF,8+6DGFDFFD9ADDC=9@CFFF@*;8C@EFEFFECCAAC)=94;?DGF*96>5)1(0**9*(15
@M00200:205:000000000-AKKM3:1:1101:11529:6142 2:N:0:1
TACTAGGGTATCTAATCCTGTTTGCTCCCCACGCTTTCGCGCCTCAGCGTCAGATCCGGACCAGTGAGCCGCCTTCGCCACTGGTGTTCTTGCGAATATCTACGAATTTCACCTCTACACTCGCAGTTCCACTCACCTCTTCCGGTCTCAAGCCAAGCAGTATCGAAGGCAATTCCGTGGTTGAGCCACGGGCTTTCACCCCCAACTTACAAGGCCGCCTACGCGCCCTTTAAGCCCAATTGAGATCAGAC
+
CCCCCFGGGGGGGGFGGGGGGGGGGGGGGGGGGGGGGGGGGGGGGGGGGGGGGGGGGGEGEFFGGGGGGGGGGGGGGGGGGGGGGGGGGGGGGGGGGGGGGGGD+DFGGGGGGGGFGGAFGFFGBCEFGGGGGGGGGFGFFGGFGFGFGFGGGGF9?ED?==BFF?F6BG?@FCFFFFGDGG59CGGFADCDDGGGFFGFB9BFFDFEEE==3@CF9DF@?@05(=DD5C24<<<?GF:(.5)3(5<?74)
@M00200:205:000000000-AKKM3:1:1101:15148:6146 2:N:0:1
TACTGGGGTATCTAATCCTGTTTGCTCCCCACGCTTTCGTGCCTCAGCGTCAATAGTCGTCCAGTGAGCCGCCTTCGCCACTGGTGTTCTTCCGAATATCTACGAATTTCACCTCTACACTCGGAATTCCACTCACCTCTCCGACATTCTAGCGACCTAGTTTCAAAGGCAGTTCTGGAGTTGAGCTCCAGGCTTTCACCTCTGACTTGAGTCACCGCCTACGCACGCTTTATACCCAATTGAGATC
+
CCCCCGGGGGGGGGGGGGGGGGGGGGGGGGGGGGGGGGGGGGGGGFFGGGGGGGGGGGGGGGGGGGGGGGGGGGGGGGGGGGGGGGGGGGGGGGGG:FGGGGGG@DEFGGGGGGGFFGGGG8@GGGGGGGGGGGGGGFGEFGG>E*=9FFGCFCDEFEFFFGCGBFGA*DF>F<DFFFGFGGGGFF7CFFF5CCAFFEF@5=@E58CEE*.*1/?E-@>)6:?8(458/7=9CECCFF(=C3><@3)
@M00200:205:000000000-AKKM3:1:1101:18994:6162 2:N:0:1
TACAGGGGTATCTAATCCTGTTTGCTCCCCACGCTTTCGAGCCTCAGCGTCAGTAATGGACCAGTATGTCGCCTTCGCCACTGGTGTTCTTCCGAATATCTACGAATTTCACCTCTACACTCGGAGTTCCACATACCTCTTCCATACTCAAGATAGCCAGTATCAAAGGCAATTCCAAGGTTGAGCCCTGGGCTTTCACCTCTGACTAAACTATCCGCCTACGCTCCCTTTACACCCAATTGAGATCAGAC
+
C,CCCFGGGCFGGFFGGGGGFGGGGGGGGGGGGGGGGGGGGDGGGGGGGGG@FGGFGGGGGGGGGGGGGGFGGGGGFEGGEFDFFG8FGGFGGGCFGFGGGGGGGF8FGC9FFGFF+C4A>8EEG=>EGGGFGFFGDFGED;FDGFC*?FG69D+8DD6*6?7+DFGG*6*)09DDFFG?FD6+5@FFF?6DFF?@F7C@@@@EFFEA0)=EEFGGDG5088<4>EEGC:>*99:=EB(005;3(*>373)
@M00200:205:000000000-AKKM3:1:1101:16935:6166 2:N:0:1
TACTAGGGTATCTAATCCTGTTCGCTCCCCACACTTTCGCTCCTCAGCGTCAGGTAATGCCCAGAGAACCGCCTTCGCCACCGGTGTTCCTCCTGATATCTGCGCATTTCACCGCTACACCAGGAATTCCGTTCTCCCCTGCATACCTCCAGTCTGCCCGTATCGAAAGCAAGCCAGGTGTTAAGCACCTGGTTTTCACTCCCGACGCGACAAACCGCCTACGAGCCCTTTATACCCAGTTGAGATCAGA
+
CCCCCGGGGGGGGGGGGGGGGGGEGGGGGGGGEGGGGGGGGGGGGGGGGGGGGGGGGGGGGGGGGGGGGGGGGGGGGGGGGGGGGGGGGGGGGGGGGGGGGGG7FGGGGGGGGDGF>FEGGGGGGGGGGGGGGGGGGFGDFGGFGFGFGFFAFFGCFFGFGGFGFFGGFGFFFFFFFFF6FEG+8EFFFGGFFGGCFFGFFFFFA>A>F@BF@8CD1DDD?;<:;=DF5C>FD<<<C<184:)0(.54).
@M00200:205:000000000-AKKM3:1:1101:6984:6215 2:N:0:1
TACTAGGGTATCTAATCCTGTTTGCTACCCACGCTTTCGAGCCTCAGTGTCAGTTACAGTCCAGAGAGCCGCTTTCGCCACCGGTGTTCCTCCATATATCTACGCATTTCACCGCTACACATGGAATTCCACTCTCCTCTACTGCACTCAAGTCTAACAGTTTCCAATGCACACACTGGTTGAGCCACTGCCTTTTACATCAGCCTTATTAAACCACCTGCGCTCGCTTTAAACCCAGTTGAGATCAGCTC
+
CCCCCDFGGGGGGAFFGGGGGDFGGGGGGGGGEFGGGGEGGGGGG?FGGGGAFFFGGGGGGGGGGGGGGGGGGCFFGGGGGGFEGGGGGGCGGGG9FFFGGGGGGDGGGGFCAEGDCG8EB=F?FCGDGGGGGGFFGFGEFGGFFDDBGF,=>BFDEFFFCFEGEFFFBEDEFFE>F6=<C@0=DFGFFDFFFGFG1@AEEB@58CC=EC<E*8D85CF@@>9@=*9?FF*66>:2*(01*1;2*3>;)>5
@M00200:205:000000000-AKKM3:1:1101:9041:6375 2:N:0:1
TACTAGGGTATCTAATCCTGTTTGCTCCCCACGCTTTCGAGCCTCAGCGTCAGTAATGAGCCAGTGTGTCGCCTTCGCCACTGGTGTTCTTCCGAATATCTACGAATTTCACCTCTACACTCGGAGTTCCACACACCTCTCTCATACTCAAGACACCCAGTATCAAAGGCAATTCCGAGGTTGAGCCCCGGGATTTCACCCCTGACTTCAATGTCCGCCTACGCTCCCTTTCCGCCCAGTTGCGATCAGA
+
CCCCCGGGGGGGGGGGGGGGGGGGGGGGGGGGGGGGGGGGGGGGGGGGGGGGGGGGGGGGGGGGGGGGGGGFGGGGGGGGGGGGFGGGGGGGGG:EG7CFCFFFG8FGFGGGGGGFGGFFAFC84>CFGGGGGE6CGFGFFGGFDFGFGFGDFFGFFEFBGDEFB7FFFFFBFFFFF>>5FFGGFGGFEGGFBGCC9=F:CABB=>B*/8*>EFGG=DF2(5(:>C;FDF@)4(2(:,14?>)(.31(7)
@M00200:205:000000000-AKKM3:1:1101:16528:6397 2:N:0:1
TACAAGGGTATCTAATCCTGTTTGCTCCCCACGCTTTCGCGCCTCAGCGTCAGTTACAGTCCAGAGAGCCGCCTTCGCCACTGGTGTTCCTCCACATCTCTACGCATTTCACCGCTACACGTGGAACTCCGCTCTCCTCTTCTGCACTCAAGTCTCCCAGTTTCCAGTGCGTCACGGGGTTGAGCCCCGCACTTAGACACCAGACTTAAGAAACCGCCTGCGCGCGCTTTATGCCCAATTGAGATC
+
CCCCCGGGGGGGGGGGGGGGGGGGGGGGGGGGGGGGGGGGCGGGGGGGGGGGGGGGGGGGGGGGGGGGGGGGGGGGGGGGGGGGGGGGGGGGGGGGGGGGGGGGGGGGGGFGGGGFGGGGEGGGGGGGGGGGDGGGGFGFFGGFGFGFGBGGGGGFFFFFDFFGEFGGBFBA>5ADAFDEGGGCFFGFFD7BBCGGF6E=DFF>BE?E=?EFFFGCFG37?7159=ECCC>A>FB::(442>FFFF
@M00200:205:000000000-AKKM3:1:1101:25983:6456 2:N:0:1
TACGGGGGTATCTAATCCTGTTTGCTACCCACGCTTTCGAGCCTCAGTGTCAGTGACAGTCCAGAGAGCCGCTTTCGCCACCGGTGTTCCTCCATATATCTACGCATTTCACCGCTACACATGGAATTCCACTCTCCTCTACTGCACTCAAGTCTAACAGTTTCCAATGCACACAATGGTTGAGCCACTGCCTTTTACATCAGACTTATTAAACCACCTGCGCTCGCTTTAAACCCAGTTGCGATC
+
CCCCCGGGGGGGGGGGGGGGGGGGGGGGGGGGGGGGGGGGGGGGGGGGGGGGGGGGGGGGGGGGGGGGGGGDGGGGGGGGGGGGGGGGGGGGGGGGGGGGGGGGGGGGGGGGFE>?GGGGGGGGGGGGCFGGGGGGGFGEFGGFGFGEGFEFGGFDFGFB3D9F>FFF6D?EFCF5FACFGGCCFGGFAFFFFFGGFCFFFFFFFF46ECAEEEGGDDF@(-642*01<DC)78=;B1;;3).3(/
@M00200:205:000000000-AKKM3:1:1101:15938:6512 2:N:0:1
TACGCGGGTATCTAATCCTGTTTGCTACCCACGCTTTCGAGCCTCAGTGTCAGTGACAGTCCAGAGAGCCGCTTTCGCCACCGGTGTTCCTCCATATATCTACGCATTTCACCGCTACACATGGAATTCCACTCTCCTCTACTGCACTCAAGTCTAACAGTTTCCAATGCACACAATGGTTGAGCCACTGCCTTTTACATCAGACTTATTAAACCACCTGCGCTCGCTTTAAGCCCAGTTGAGATC
+
CCCCCGGGGGGGGGGGGGGGGGGGGGGGGGGGGGGGGGGGGGGGGGGGGGGGGGGFGGGGGFFEFGGDFGGGGCGFGGGGGGGGGGGGGGGGGGFFFFCEFFFFEEGGG=DCGGGFGCFFGGGGGGGGGGGGGGGG8DFEFGGFGFGFF5?CFGGFDE6DDFE7DFGD?=DD?DFFF57=FEFFAFFA:>EFFGGGFFF@CCC6>C76AEEA<@615C>556=8(*/:9:@*4)6(4(5C<?;@EF
@M00200:205:000000000-AKKM3:1:1101:23447:6527 2:N:0:1
TACTGGGGTATCTAATCCTGTTCGCTCCCCACACTTTCGCTCCTCAGCGTCAGGTCATTCCAGAGAACCGCCTTCGCCACCGGTGTTCCTCCTGATATCTGCGCATTTCACCGCTACACCAGGAATTCCGTTCTCCCCTGAATACCTCTAGTCTGCCCGTATCGGAAGCAAGCGCCGTGTTAAGCCCGGCGTTTTCACCCCCGACGCGACAAACCGCCTACGAGCCCCTTATACCCCGTTGAGATC
+
CCCCCGGGGEGGGGGGGGGGGGGGGGGGGGGGGGGGGGG7CGGGGGGGGGGGGGGEDCFFG<FCECEFFC@GF@9??FGG8@@=6FFAEFG,=,<E<5=ACCFF>>FF8@CC=E6<D,8E8D8+BEFEFGG8AEFGG>,8D,@DF53:=DFFFFF76D6A80)+)3=CFF*85=EFFE59@;2BA:***/=/2=?+1>759@2999((.(43((2*())4,(-)-:@*17.)644.12,,(((()5
@M00200:205:000000000-AKKM3:1:1101:4409:6530 2:N:0:1
TACTAGGGTATCTAATCCTGTTCGCTCCCCACACTTTCGCTCCTCAGCGTCAGGTCATGCCCAGAGAACCGCCTTCGCCACCGGTGTTCCTCCTGATATCTGCGCATTTCACCGCTACACCAGGAATTCCGTTCTCCCCTGCATACCTCTAGTCTGCCCGTATCGAAAGCAAGCCAGGTGTTAAGCACCTGGTTTTCACTCCCGACGCGACAAACCGCCTACGAGCCCTTTAAACCCAGTTGAGATC
+
@CCCCGGGGGGGGGGGFGGGGGGGGGGGGGGGGGGGGGGGGGGGGGGGGGGGGGGGGGGGGGGGGGGGGGGGGGGGGGGGGGGGGGGGGGGGGGGGGGFGGGEGGGGFGGGGGGDEDGFGGGGGG,>FGGGGGGGGGFGFAFGFGFGE=?FFGGGFFGGFGGFG>5FGBCFBACFFF?CFCCGFFGGFFGGAFGGGFFGFEBFFF=5=>=BB(8E;>D;7;@@=?GFG753A44)4C:2().620)<
@M00200:205:000000000-AKKM3:1:1101:23820:6556 2:N:0:1
TACTAGGGTATCTAATCCTGTTTGCTACCCACGCTTTCGAGCCTCAGTGTCAGTTACAGTCCAGAGAGCCGCTTTCGCCACCGGTGTTCCTCCATATATCTACGCATTTCACCGCTACACATGGAATTCCACTCTCCTCTACTGCACTCACGTCTAACAGTTTCCAATGCACACAATGGTTGAGCCACTGCCTTTTACATCAGACTTATTAAACCACCTGCGCTCGCTTTACGCCCAATTGAGATC
+
CCCCCFGGG@FGGGGGGGGGGGGGGGGGGGGGGGGGGGEGGGGGGGGGGGGGGGGGGGGGGGCC<F<FFGGGG7FGGGGGGG@GGDFGGGGGGGGEGCCFGFGGGGGGGGGGGGGFGGGGGGGGG@FGGGFGGGGGGFGFFGGFFFGEFF,@D=6DFGGFAGFGFFGC??BDFDF5?D+3CC6CBFFFF??F5CCCABC=C@F*08*:CCCC5=CFC>0)58=9=*9*3;**825=*(0/*9>(*.
@M00200:205:000000000-AKKM3:1:1101:3918:6609 2:N:0:1
TACAGGGGTATCTAATCCTGTTTGCTCCCCACGCTTTCGAGCCTCAGCGTCAGTAATGGACCAGTATGTCGCCTTCGCCACTGGTGTTCTTCCGAATATCTACGAATTTCACCTCTACACTCGGAGTTCCACATACCTCTTCCATACTCAAGATAGCCAGTATCAAAGGCAATTCCAAGGTTGAGCCCTGGGCTTTCACCTCTGACTAAACTATCCGCCTACGCTCCCTTTTTACCCAGTTGCGATC
+
CCCCCGGGGGGGGFGGGGGGGGGGGGGGGGGGGGGGGGGGGGGGGGGGGGGGGGGGGGGGGGGGGGGGGGGGGGGGGGGGGFGGGGFGGGGFGGGGGGGGGGGGGGGGGGGGGFDFGGGGGGGD@7BFFFGGCEFFGCGEFGGFGFC7DF,=FF9F7F8FFF*?E+?E*DFDF<FFFFG?FFFGBD,:;D6?DCCG8;CCECF@CEAEF@EEFEGE5C@58=A>4;@GCFE*.)7*?:BBEE*2((6
@M00200:205:000000000-AKKM3:1:1101:17628:6630 2:N:0:1
TACAGGGGTATCTAATCCTGTTTGCTCCCCACGCTTTCGAGCCTCAGCGTCAGTAATGGACCAGTATGTCGCCTTCGCCACTGGTGTTCTTCCGAATATCTACGAATTTCACCTCTACACTCGGAGTTCCACATACCTCTTCCATACTCAAGATAGCCAGTATCAAAGGCAATTCCAAGGTTGAGCCCTGGGCTTTCACCTCTGACTAAACTATCCGCCTACGCTCCCTTTATACCCATTGAGATC
+
CCC@BFFGGGGGGFFGGGGGGGGFGGGGGGGGGGGGGGGGFGGGGG@FCFGGEGGGGGFGGGCDFGF6FFCFGGGGGGGDEFFFGGGGGGGGGFC@FGGGGGGGFEGGGGGGFCF?FGGGGGF7+@CGFGFFGGDGGBE<<EFFF?DDGFFDFD?<FEC5@?;DDFFE?E6DF5D;CD6DA==+6D@FFG+5*@9:A77*8=EEE7*;*5@E5;;8)<5)8:=>>E>FF7587EA?F:(.44*7?E
@M00200:205:000000000-AKKM3:1:1101:16175:6650 2:N:0:1
TACACGGGTATCTAATCCTGTTTGCTCCCCACGCTTTCGAGCCTCAGCGTCAGTAATGGACCAGTATGTCGCCTTCGCCACTGGTGTTCTTCCGAATATCTACGAATTTCACCTCTACACTCGGAGTTCCACATACCTCTTCCATACTCAAGATAGCCAGTATCAAAGGCAATTCCAAGGTTGAGCCCTGGGCTTTCACCTCTGACTAAACTATCCGCCTACGCTCCCTTTAAACCCAATTGAGTTC
+
CCCCCGGGGGGGGGGGGGCFGGFGGGGGGGGGGGGGGGGGGGGGGGGGGGGGGG<EGGGGGGGGGGGGFGEGGGGGGGGGGGGGGGGDF9FGGGEE@FGGGGGGDGGGGGGGGGGFFGGGGF78>EGGGGGGFFGGGDFFFGGFGFGEGFG+>=++=,=?FGDDCFG9DFFBFFFFF+8*CFDDFGG?FF6?AEDFF<AC@@=@E=9=855;57@C)<B=ABA*5C>GD>644C5=C@2>;>E=***
@M00200:205:000000000-AKKM3:1:1101:24341:6677 2:N:0:1
TACACGGGTATCTAATCCTGTTTGCTCCCCACGCTTTCGCGCCTCAGCGTCAGTTACAGACCAAAAAGCCGCCTTCGCCACTGGTGTTCCTCCACATCTCTACGCATTTCACCGCTACACGTGGAATTCCGCTTTTCTCTTCTGCACTCAAGTTCCCCAGTTTCCAATGACCCTCCACGGTTGAGCCGTGGGCTTTCACATCAGACTTAAGAAACCGCCTGCGCGCGCTTTATGCCCAATTGAGATCAGA
+
CCCCCGGGGGGGGGGGGGGGGGGGGGGGGGGGGGGGGGGGGGGGGGGGGGGGGGGGGGGGGGGGGGGGGGGGGGGGGGGGGGGGGGGGGGGGGGGGGGGGGGGGGGGGGGGGGGGFGGGGGGGGGFFGGGGGGGGGGFGFFGGFGFGFGFGGGDDFFGGEEDBDEFFGFGFFFFFFFFGAFEGCFGGEFGGD4:>FFEGFC@E33=BFF:EEFDFF>GA(619A;E>C>7DE?C<-;?BF<?)4:62),)
@M00200:205:000000000-AKKM3:1:1101:20069:6704 2:N:0:1
TACCAGGGTATCTAATCCTGTTTGCTCCCCACGCTTTCGCGCCTCAGCGTCAGTTATAGGCCAGAAAGTCGCCTTCGCCACTGGTGTTCCTCCACATCTCTACGCATTTCACCGCTACACGTGGAATTCCACTTTCCTCTCCTACACTCAAGTCAACCAGTTTTGGATGCGAACCGGGGTTGAGCCCCGGGCTTAAACACCCAACTTAATTAACCGCCTGCGCGCGCTTTATGCCCAATTGAGATC
+
CCCCCGGGGGGGGGGGGGGGGGGGGGGGGGGGGGGGGGGGGGGGGGGGGGGGGGGGGGGGGGGGGGGGGGGGGGGGGGEGGGGGGGGGGGGGGGGGGGGGGGGGGGGDGGGGGEGFGGGGGGGGGGGGGGGGGGGGGFGFFGGFGFGCFBDFGGGFFGGFGGBFDFGGFGFFFFE5>ADDGGGGFGFFFGGDF9EGFBGB@>FF9B8@4@EFEEFE6D>?066A18735C9<AAA?<8?F2<>FFF
@M00200:205:000000000-AKKM3:1:1101:18100:6711 2:N:0:1
TACACGGGTATCTAATCCTGTTTGCTACCCACGCTTTCGCACCTCAGTGTCAGTGTCAGTCCAGAAGGCCGCCTTCGCCACTGGTATTCCTCCCGATCTCTACGCATTTCACCGCTACACCGGGAATTCTACCTTCCTCTCCTGCACTCTAGCTTGACAGTTCCGGATGCCGTTCCCAGGTTGAGCCCGGGGCTTTCACAACCGGCTTATCAAGCCACCTACGCGCCCCTTAAGCCCAATTGAGATCAGCT
+
CCCCCGGGGGGGGGGGGGGGGGGGGGGGGGGGGGGGGGGGGGGGGGGFGGGGFGGGGGGGGCGGFGFCGGEGGGGGGGGEEGGGGGGGGGGF:FC4CFGGGGDFGGGGFGGGGGGFGGGGGDGG@BFGGDGFGGGGGFGEFG8;FFGDFFG?FFFDB8+?GFFD@*=CDGFFDDFFFF?*8:CC>CCFF>E>?EGGFFGFE>=(-5>63CEC5<FGFGF@(6(:(/)1)/,).))4C?F(4)-)2-5))))
@M00200:205:000000000-AKKM3:1:1101:8803:6769 2:N:0:1
TACAAGGGTATCTAATCCTGTTCGCTCCCCACACTTTCGCTCCTCAGCGTCAGGTAATGCCCAGAGAACCGCCTTCGCCACCGGTGTTCCTCCTGATATCTGCGCATTTCACCGCTACACCAGGAATTCCGTTCTCCCCTGCATACCTCCAGTCTGCCCGTATCGAAAGCAAGCCAGGTGTTAAGCACCTGGTTTTCACTCCCGACGCGACAAACCGCCTACGAGCCCTTTACACCCACTTGAGCTCAGA
+
CCCCCGGGGGGGGGGGGGGGGGGGGGGGGGGGGGGGGGGGGGGGGGGGGGGGGGGGGGGGGGGGGGFGGGGGGGGGGGGGGGGGGGGGGGGGGGGGGGGGGGGGGGGGGGGGGGGFGGGGGGGGGGGGGGGGGGFGAFGDFFGFGFFEGFGGGGGFFGGFGGFGFFGEEGFEFFFFFFGFGDGGFGGFFFGFFFFDFA?CFDFFFFFFFF99@8CF>DF?8=;EDEEG>>?DBFFFG:(4<272)6:?FF
@M00200:205:000000000-AKKM3:1:1101:16580:6796 2:N:0:1
TACTCGGGTATCTAATCCTGTTCGCTCCCCACACTTTCGCTCCTCAGCGTCAGGTCATTCCCAGAGAACCGCCTTCGCCACCGGTGTTCCTCCTGATATCTGCGCATTTCACCGCTACACCAGGAATTCCGTTCTCCCCTGAATACCTCTAGTCTGCCCGTATCGGAAGCAAGCGCCGTGTTAAGCACGGCGTTTTCACTCCCGACGCGACAAACCGCCTACGAGCCCTTTATACCCAATTGAGATCAGAC
+
CCCCCGGGGGGGGGGGGGGGGGGGGGGGGGGGGGGGGGGGGGGGGGGGGGGGGGGGGGGGGGGGGGGGGGGGGGGGGGGGGGGGGGGGGGGGGGGGGGGGGGGGGGGGGGGGGGGFGGGGGGGGGGGGGGGGGGFGFFEDFGDDFFDEGFGFGGGFFGGDGGDGF>DGDFFBFFFFFEGBGGGGFGGFF*;BD55CFFGEE>D>F>FFFFFFB@FGFGF???1D<C>F99?)66>)<201<B246)23>7)
@M00200:205:000000000-AKKM3:1:1101:17413:6796 2:N:0:1
TACCCGGGTATCTAATCCTGTTTGCTCCCCACGCTTTCGAGCCTCAGCGTCAGTAATGGACCAGTATGTCGCCTTCGCCACTGGTGTTCTTCCGAATATCTACGAATTTCACCTCTACACTCGGAGTTCCACATACCTCTTCCATACTCAAGATAGCCAGTATCAAAGGCAATTCCAAGGTTGAGCCCTGGGCTTTCACCTCTGACTAAACTATCCGCCTACGCTCCCTTTAAACCCAGTTGAGATC
+
CCCCCGGGGGGGGGGGGGGGGGGGGGGGGGFGGGGGGGGGGGGGGGGGGGGGGGGGGGGGGCFGGGGGGGGGGGGGGGGGGGGGGGGGGGGGGGDFGGGGGFGGGGGGGGGGGGGFFGGGGGFCGDEGGGFGGGGGGFC6DFGFGCDEDFGGGDCDDEDF8=;FEFFGFGD5DEBFFFG*CDFCFGFFFDEFFGGGFFGC6=8>*0*;5>C@AEGFAGDFA:9BFGFC;A;=*9>(;656;8<==CE
@M00200:205:000000000-AKKM3:1:1101:15418:6934 2:N:0:1
TACGGGGGTATCTAATCCTGTTTGCTCCCCACGCTTTCGAGCCTCAGCGTCAGTAATGGACCAGTATGTCGCCTTCGCCACTGGTGTTCTTCCGAATATCTACGAATTTCACCTCTACACTCGGAGTTCCACATACCTCTTCCATACTCAAGATAGCCAGTATCAAAGGCAATTCCAAGGTTGAGCCCTGGGCTTTCACCTCTGACTAAACTATCCGCCTACGCTCCCTTTACACCCAGTTGCGATC
+
CCCCCGGGGGGGGGGGGGGGGGGFGGGGGGGGGGGGGGGGGGGGGGGGGGGGGGGGGGGGGGGGGGGGGGGGGGGGGGGGGGGGGGGGGGGGGGGDGGGGGGGGGGGGGGGGGGGFGGGGGGGC@ECGGGGGGGFEGFFFFFCFGFGFGFGGGFGFFB?FEGFFEFFFB,:=ACFCFFD5FEF6ACC?>CG>6FGGFFGE9@@E6A.A335ABFGGAGF=DBFA>CD<GDEE4)7(4(((/))(.6=
@M00200:205:000000000-AKKM3:1:1101:5897:6945 2:N:0:1
TACGAGGGTATCTAATCCTGTTCGCTCCCCACACTTTCGCTCCTCAGCGTCAGGTCATTCCCAGAGAACCGCCTTCGCCACCGGTGTTCCTCCTGATATCTGCGCATTTCACCGCTACACCAGGAATTCCGTTCTCCCCTGAATACCTCTAGTCTGCCCGTATCGAAAGCAAGCGCCGTGTTAAGCACGGCGTTTTCACTCCCGACGCGACAAACCGCCTACGAGCCCTTTAAGACCAATTGAGCTCAGA
+
CCCCCGGGGGFGGGGGGGGGGGGGGCFGFEEFGGGGGGGGG@FFFAFGEGGGGGGGGGGCEGGGGGGGGFGEFGCCFEGGGDCCCCFGGGGGGFGGGCC;CGFG@8FFA;=FGGGFGGFFCDEEGGGGGDFFFEDE=DEBFGGFGF=966EFGGGFFGG*=D86=DFE5,;=ADFF>BC*,4B@ACEA49CDD555189CFBFBD9391792.3;*-/8614(58*79502:B>),241><2<))),504
@M00200:205:000000000-AKKM3:1:1101:25777:6970 2:N:0:1
TACTAGGGTATCTAATCCTGTTTGCTACCCACGCTTTCGCTCCTCAGCGTCAGTACCGGCCCAGAGCGCCGCCTTCGCCGCTGGTGTTCCTCCTGATATCTGCGCATTTCACCGCTACACCAGGAATTCCACGCTCCCCTACCGGACTCAAGTCACAGCAGTATCCGGTGGCGTCTCTGGGTTGAGCCCAAAGTTTTCACACCCGACTGACCAAACTGCCTACCAGCCCTTTACGACCAATTGTGTTCAC
+
?CCCCFFGE<FGFGAFFGGDFGGGDGFGGGGG7F:FGFGEGGGGGGGGFFGDCFGFGGG7FCEF8F,CF4@BCF@EGGDC+@FDGGGGGF8,AFGCC<;DGFAFGEGGAFFDGGGEGFDFGFFEDG8=F,,38+=8>?CD5=E*19CACF6+;2?A75;FFC*=013*<:*)*)3399C47D45),,;A6*);44:@*,84;790((3(.(()(2=)+2(3)())3;*1*(,).((1,,().)))(()))
@M00200:205:000000000-AKKM3:1:1101:25628:7103 2:N:0:1
TACCCGGGTATCTAATCCTGTTTGCTCCCCACGCTTTCGAGCCTCAGCGTCAGTAATGAGCCAGTGTGTCGCCTTCGCCACTGGTGTTCTTCCGAATATCTACGAATTTCACCTCTACACTCGGAGTTCCACACACCTCTCTCATACTCAAGACACCCAGTATCAAAGGCAATTCCGAGGTTGAGCCCCGGGATTTCACCCCTGACTTAAATGTCCGCCTACGCTCCCTCTAAACCCAATTGAGATC
+
CCCCCGGGGGGGGGGGGGGGGGGGGGGGGGGGGGGGGGGGGGGGGGGGGGGGGGGGGGGGGGGFGGGGGGGGGGGGGGGGGGGGGGGGGGGGGGGGGGGGGGGGGGGGGGGGGGGBFFGGGGGGGGGGGGGGGGGGEFGFFGGFGFGFGFFDEFGFFGGFGGEGFFGGFGFFFB+?DBD>FGGGFDFFBG*?AE979<G@9=D==EA<;EEFCFFC2DE@?356>CAG57@<>E@3B@06C<7<;?E
@M00200:205:000000000-AKKM3:1:1101:26447:7104 2:N:0:1
TACTCGGGTATCTAATCCTGTTTGCTCCCCACGCTTTCGAGCCTCAGCGTCAGTAATGGACCAGTATGTCGCCTTCGCCACTGGTGTTCTTCCGAATATCTACGAATTTCACCTCTACACTCGGAGTTCCACATACCTCTTCCATACTCAAGATAGCCAGTATCAAAGGCAATTCCAAGGTTGAGCCCTGGGCTTTCACCTCTGAATAAACTATCCGCCTACGCTCCCTTTCTAACCAATTGAGATCAGCT
+
CCCCCGGGGGGGGGGGGGGGGGGGGGGGGGGGGGGDGGGGGGGGGGGGGGGGGGGGGGGGGGGGGGGGGGGGDFGGFDGGGGFFGGGGGGGFGGGGGGGGGGGGFGGGFFFGGGFFGGGGFGGG>EGGGGGGGGGGCDCEFGGFGBFFGF?AADFDBFGFGFFGFBGGFGFDFEFFFBG5D==?6DFFF?6DFFFGFEGEFFFE=*3;7C:EE7;<:DADAB)3-4*@0=>46**:;3>=C7=*(9.77)*
@M00200:205:000000000-AKKM3:1:1101:23431:7130 2:N:0:1
TACCAGGGTATCTAATCCTGTTTGCTCCCCACGCTTTCGAGCCTCAGCGTCAGTAATGGACCAGTATGTCGCCTTCGCCACTGGTGTTCTTCCGAATATCTACGAATTTCACCTCTACACTCGGAGTTCCACATACCTCTTCCATACTCAAGATAGCCAGTATCAAAGGCAATTCCAAGGTTGAGCCCTGGGCTTTCACCTCTGACTAAACTATCCGCCTACGCTCCCTTTAAACCCAATTGAGATC
+
CCCCCGGGGGGGGGGGGGGGGGGGGGGGGGGGGGGGGGGGGGGGGGGGGGGGGGGGGGGGGGGGGGFGGGGGGGGGGGGGGGGGGGGGGGGGGGGGGGGGGGGGGGGGGGGGGGGFGGCFGFGGGGGFGGGGGGGDGFGFFFGFGFGFDBEGFGFFF=DFGGEGCFGGFGFFFEBFFFGFGGF8FGCFFGG?BGGFFFGF<CBCC@CE*8@EFEDD9CB=9=>>AEEG>>=;ECEBE>254*9*5?E
@M00200:205:000000000-AKKM3:1:1101:13126:7189 2:N:0:1
TACGAGGGTATCTAATCCTGTTTGCTCCCCACGCTTTCGAGCCTCAGCGTCAGTAATGGACCAGTATGTCGCCTTCGCCACTGGTGTTCTTCCGAATATCTACGAATTTCACCTCTACACTCGGAGTTCCACATACCTCTTCCATACTCAAGATAGCCAGTATCAAAGGCAATTCCAAGGTTGAGCCCTGGGCTTTCACCTCTGACTAAACTATCCGCCTACGCTCCCTTTAAACCCAATTGAGATC
+
CCCCCGGGGGGGGGGGGGGGGGGGGGGGGGGGGGGGGGGGFGGGGGGGGGGGGGGFGGEGGGGGGGGGGGGFGGGGFGGGGGGGGGGGGGGGGGGGGGGGGFGGG?EGGGGGGGGFDFGGGGGGFEGDFGGGGGGGGFGEFGGFGFGFGFGGGGGFFGGF@+CCFFGFFFFFFDFBF9FFFDFGFFGFFFF5FGGGFEGFB@EFFE=EEEEEFFGGDGF945=?@GDG>D@EC4@5B9928=**-6;
@M00200:205:000000000-AKKM3:1:1101:22321:7213 2:N:0:1
TACAAGGGTATCTAATCCTGTTTGCTCCCCACGCTTTCGAGCCTCAGCGTCAGTTACAGACCAGAGAGCCGCTTTCGCCACCGGTGTTCCTCCATATATCTACGCATTTCACCGCTACACATGGAATTCCACTCTCCCCTTCTGCACTCAAGTCCTCCAGTTTCCAAAGCGTACAATGGTTAAGCCACTGCCTTTAACTTCAGACTTAAAGAACCGCCTGCGCTCGCTTTACACCCATTTGAGATC
+
CCCCCGGGGGGGGGGGGGGGGGGGGGGGGGGGGGGGGGGGGGGGGGGGGGGGGGGGGGGGGGGGGGGGGGGGGEGGGGGGDGGGGGGGGGGGGGGGGGGGGGGGGEGGGGGGGGG5CFFGGGGGFEGFGGFFGGGGEFGFFFGFGFGFGFDGFGFDBFGFCFFGFFGFFG>@EBFFFF8FFGGGFGGFACGFFCFGFEGFFFFFE@;*0:>*@D5;>;:4@:9A@8:*7?>*7;;;F(75?C;078
@M00200:205:000000000-AKKM3:1:1101:16675:7249 2:N:0:1
TACTAGGGTATCTAATCCTGTTCGCTCCCCACACTTTCGCTCCTCAGCGTCAGGTAATGCCCAGAGAACCGCCTTCGCCACCGGTGTTCCTCCTGATATCTGCGCATTTCACCGCTACACCAGGAATTCCGTTCTCCCCTGCATACCTCTAGTCTGCCCGTATCGAAAGCAAGCGCCGTGTTAAGCACGGCGTTTTCACTCCCGACGCGACAAACCGCCTACGAGCCCTTTAAACCCAATTGAGATCAGA
+
CCCCCGGGGGGGGGGGGGGGGGGGGGGGGGGGGGGGGFGGGEFGGGGGDGGGGGGGGGGGGGGEGGGGGGGGGDGGGGGGGGGGGGFGGGGGGGGGGGGFGFFCFGGDAFGGGGGEDFFGFGGGGGFGGGGGGGFFFFCDDGGFGFFBFFG9DGGFFFFBGDBDAFCEFGF5FD>DEFGFGFGGFGFFEDEFF5CCF?7CED>5=(699>F>@(=8(1<(4:?B(:)10*5>A2)8C3129<<A:<7.))
@M00200:205:000000000-AKKM3:1:1101:18709:7282 2:N:0:1
TACTCGGGTATCTAATCCTGTTTGCTCCCCACGCTTTCGAGCCTCAGCGTCAGTAATGAGCCAGTGTGTCGCCTTCGCCACTGGTGTTCTTCCGAATATCTACGAATTTCACCTCTACACTCGGAGTTCCACACACCTCTCTCATACTCAAGACACCCAGTATCAAAGGCAATTCCGAGGTTGAGCCCCGGGATTTCACCCCTGACTTAAATGTCCGCCTACGCTCCCTTTATACCCAATTGAGATCAGA
+
CCCCCGGGGGGGGGGGGGGGGGGGGGGGGGGGGGGGGGDGFGGGGGGGGGGGGGGGGGGGGGGFGGGFFGCGGGGGGGGGGGDFGGGGGGGFGGGGGGFGGGFECFGGGCFFGGGFGGGGGGCEFDGFGGGGGGGGG?8DFFGFGFGEFF8=>?=DFEF5DGFGBBD8DGFBF8?FFB8?FGFF?DFFEGG5@CF?FFGE==25).><*:A<::@C?D>=5BDD5C8C;;;C?E<)?41=)7C33C<)))
@M00200:205:000000000-AKKM3:1:1101:23254:7343 2:N:0:1
TACCAGGGTATCTAATCCTGTTTGCTCCCCACGCTTTCGAGCCTCAGCGTCAGTAATGGACCAGTATGTCGCCTTCGCCACTGGTGTTCTTCCGAATATCTACGAATTTCACCTCTACACTCGGAGTTCCACATACCTCTTCCATACTCAAGATAGCCAGTATCAAAGGCAATTCCAAGGTTGAGCCCTGGGCTTTCACCTCTGACTAAACTATCCGCCTACGCTCCCTTTAAACCCAATTGAGATC
+
CCCCCGGGGGGGGGGGGGGGGGGGGGGGGGGGGGGGGGDGGGGGGGGGGGGGGGGGGGGGGGGGGGGGGGGGGGGGGGGGGGGGGGGGGGGGGGFGGGGGGGGGGDFGCGGGGGGFGGGGGGGGGGEGGGGGFGGEFFGBFGGFGFGFGF8==?CFFGGFGGFGCF?FFGFFFFFFFFFFGGFGFFFADFFFFGGG?CFFFFCE@ECF@EFFFFGF5*@A=55@DC5FDCBF4A=)>-5>/*1.587
@M00200:205:000000000-AKKM3:1:1101:23120:7391 2:N:0:1
TACTCGGGTATCTAATCCTGTTTGCTCCCCACGCTTTCGCACCTCAGCGTCAGTAATGGTCCAGTGAGCCGCCTTCGCCACTGGTGTTCCTCCGAATATCTACGAATTTCACCTCTACACTCGGAATTCCACTCACCTCTACCATACTCAAGACTTCCAGTATCAAAGGCAGTTCCGGGGTTGAGCCCCGGGATTTCACCCCTGACTTAAAAGTCCGCCTACGTGCGCTTTAAACCCAATTGAGATC
+
CCCCCGGGGGGGGFGGGGGGGGGGGGGGGGGGGGGGGGGGGGGGGGGGGGGGGGGGGGGGGGGGGGGGGGGGGGGGGGGGGGGGGGGGGGGGGGGGGGGGGGGGGCGGGGGGGGGFGGGGGGGGGGGGFGGGGGD8FFGFFGGFGFGEFFGGGGGFFFG7=DEGFC?FDGFA:=FFBFCEGGGGFGFFEDEEBCFGFAFEDBB=@FE<C=C447E>57?@FFDF;C:DD<@<CE3@GFD,4=3323@
@M00200:205:000000000-AKKM3:1:1101:19218:7419 2:N:0:1
TACCGGGGTATCTAATCCTGTTTGCTCCCCACGCTTTCGAGCCTCAGCGTCAGTAATGAGCCAGTGTGTCGCCTTCGCCACTGGTGTTCTTCCGAATATCTACGAATTTCACCTCTACACTCGGAGTTCCACACACCTCTCTCATACTCAAGACACCCAGTATCAAAGGCAATTCCGAGGTTGAGCCCCGGGATTTCACCCCTTACTTAAATGTCCGCCTACGCTCCCTTTAAACCCAATTGAGATC
+
CCCCCGGGGGGGGGGGGGGGGGGGGGGGGGGGGGGGGGGGFGGGGGGGGGGGGGFGGGEFFGGGGGGGGGFFGGGGGGGGGGGGGGFFGGGGGGGCGGGGGGGGFFGGGGGGGGGFGGGGGGFGGEGGGGGGGGDGGFGFDGGFGFGFGFGGGGGFDE=DGCEGB9D9?FFDDEBFBA?5@E7FFG6?>5C5@*;;9CGBB=5)).>CE*9C<EC9>DEF=:(.6A5C*2;C34.(463@4;<3(9=
@M00200:205:000000000-AKKM3:1:1101:14271:7463 2:N:0:1
TACTGGGGTATCTAATCCTGTTTGCTACCCACGCTTTCGAGCCTCAGTGTCAGTGACAGTCCAGAGAGCCGCTTTCGCCACCGGTGTTCCTCCATATATCTACGCATTTCACCGCTACACATGGAATTCCACTCTCCTCTACTGCACTCAAGTCTAACAGTTTCCAATGCACACAATGGTTGAGCCACTGCCTTTTACATCAGCCTTATTAAACCACCTGCGCTCGCTTTATACCCAATTGAGATCAGTTC
+
C@CCCGGDGGGGGGGGGGGGGGGGGGGGGGCGFGGGGGCGCFGGGGGGFGGGGGGGGFGGGGGGGCECGGGGGCGGEGGGGGGGGGGGGGFGGGGGGGFGGGGFGGGGGGGGGGGFGGGGGGGGGCFGGGGGGGGGGFFEFGGFG?FDGB88EGFFFGG5E=D+;FFG??1>FDE??D==DEGCD?DFFA=DFEFCFEDEEEF)8=*1;;<A5@C5=CA@C))/5;??9>E<>C?=,(-83@3540).**1
@M00200:205:000000000-AKKM3:1:1101:8715:7622 2:N:0:1
TACAAGGGTATCTAATCCCGTTTGCTCCCCTAGCTTTCGCTCCTCAGCGTCAGGTCATGCCCAGAGAACCGCCTTCGCCACCGGTGTTCCTCCTGATATCTGCGCATTTCACCGCTACACCAGGAATTCCGTTCTCCCCTGCATACCTCTAGTCTGCCCGTATCGAAAGCAAGCCAGGTGTTAAGCACCTGGTTTTCACTCCCGACGCGACAAACCGCCTACGAGCCCTTTACACCCAATTGAGATC
+
CCCCCFGGGGGGGGGGGGGGGGGGFGGGGGGGGGGGGGGGGGGGGGGGGGGGGGGGGGGGGGGGFDDFGGGGGGGGGGGGGGGDGGGGGGGGGGGGGGGGGGGGGGGGGGGGGGGFGGGGGGGGDGGGGGGGGGGGFFEDFGGFCDGFGFGDGGGFFGGEGGBFADFG58:DFC:5659A>EDFAFFFAGFAFFGGFFGFFCFBA=FFFFFF(3EC1CBD0(3)2?DG9;;2)-3(:8::)8)<(6>
@M00200:205:000000000-AKKM3:1:1101:3413:7670 2:N:0:1
TACAGGGGTATCTAATCCTGTTTGCTCCCCACGCTTTCGAGCCTCAGCGTCAGTAATGGACCAGTATGTCGCCTTCGCCACTGGTGTTCTTCCGAATATCTACGAATTTCACCTCTACACTCGGAGTTCCACATACCTCTTCCATACTCAAGATAGCCAGTATCAAAGGCAATTCCACGGTTGAGCCCTGGGCTTTCACCTCTGACTAAACTATCCGCCTACGCTCCCTTTAAACCCAATTGAGCTCAGA
+
CCCCCDEEFEDGGGGGGGDAC<;EFFGGGGGGGGGEGG,@EG7AFGGGG,B6@EEEFFEGG,CEFCGFGGGGC=CEEECCF8EDCFFGGG,<EFGG7=;EEDFEGCFFGGAFFFGF?GDECGGCFGEGGFA9D,=4@@@DDD;DEDFBGB@DGGGFF86DEF*=;++@6F?D5DF7=4@*86==?8D?FG7?5?7?8;:685=EC@60:8@A@ACE)9:A2))*)4/;*+3>?C5-*5((9*8*09>>B)
@M00200:205:000000000-AKKM3:1:1101:25875:7737 2:N:0:1
TACTAGGGTATCTAATCCTGTTCGCTCCCCACACTTTCGCTCCTCAGCGTCAGGTAATGCCCAGAGAACCGCCTTCGCCACCGGTGTTCCTCCTGATATCTGCGCATTTCACCGCTACACCAGGAATTCCGTTCTCCCCTGCATACCTCTAGTCTGCCCGTATCGAAAGCAAGCGCCGTGTTAAGCACGGCGTTTTCACTCCCGACGCGACAAACCGCCTACGAGCCCTTTAAACCCAGTTGAGAACAGA
+
CCCCCGGGGGGGGGGGGGGGGGGGGGGGGGGGGGGGGGGGGGGGGGGGGGGGGGGGGGGGGGGGGGGGFGGGGGGGGGGGGGGGGGGGGGGFGGGGFGGGGGGEE>?FFGGGGEG>GGGBDGGGGGGGGGGGGGGFDFDDFGGFFFFB?DAFE+?DFEGEGGD6@FFGBFFEFDFDDDDEFFGCFGGFDGGFFECCB<CCED9=28:;9@@@B1EF>)7013:B05>F7*5)-43(/462<<:70).2:7
@M00200:205:000000000-AKKM3:1:1101:24427:7777 2:N:0:1
TACGAGGGTATCTAATCCTGTTTGCTCCCCACGCTTTCGAGCCTCAGCGTCAGTAATGAGCCAGTGTGTCGCCTTCGCCACTGGTGTTCTTCCGAATATCTACGAATTTCACCTCTACACTCGGAGTTCCACACACCTCTCTCATACTCAACACACCCAGTATCAAAGGCAATTCCGAGGTTGAGCCCCGGGATTTCACCCCTGACTTAAATGTCCGCCTACGCTCCCTTTATCACCAATTGAGATCAGA
+
@ACCC@7FGGGGGFFGGGDEE<FC<CFEFEGGGGDCCAGFCFBFFGGDGGGGGGGDA<FGGGG@FGGGGGCFGGEEFE7,@DGGEGE:FFFGGGGEE<DFGGGFCF8D;FD<FFEFDDAGGGFEC@>?ACFFGDC719DBFGGFGFGCFDF+68=@:+6;D9DG>FFFFGFF59B?*:+*5@?6@ECFBDDD5@:CBC@>BFFB=BA/8*68?CFC>DFF27(A=CBG*2/).))/571433)72.=3))
@M00200:205:000000000-AKKM3:1:1101:27930:7799 2:N:0:1
TACTAGGGTATCTAATCCTGTTTGCTCCCCACGCTTTCGAGCCTCAGCGTCAGTAATGGACCAGTATGTCGCCTTCGCCACTGGTGTTCTTCCGAATATCTACGAATTTCACCTCTACACTCGGAGTTCCACATACCTCTTCCATACTCAAGATAGCCAGTATCAAAGGCAATTCCAAGGTTGAGCCCTGGGCTTTCACCTCTGACTAAACTATCCGCCTCCGCTCCCTTTAAACCCAATTGAGATC
+
CCCCCGGGGGGGGGGGGGGGGGGGGGGGGGGGGGGGGGCFGGGGGGGFGEFGFGGGGGGGGGGGGGGFGGGGGGGEFGGGGGGGGGGGGGGGGGGDEGGGGAFFGFCGGFGGGDGFCFFGGFDE+8BFGGGFFFGGGFGFFGGFGFGC=98AFG859E6D,=*3D+DC9EF0D>7DD;D5FF6A0@?:FF695@8DFEGEBCEBFF@C@EFC6;E@5>>))0=>AGEG*==C64>BG2>(97*3>43
@M00200:205:000000000-AKKM3:1:1101:15151:7825 2:N:0:1
TACTAGGGTATCTAATCCTGTTTGCTCCCCACGCTTTCGAGCCTCAGCGTCAGTAATGAGCCAGTGTGTCGCCTTCGCCACTGGTGTTCTTCCGAATATCTACGAATTTCACCTCTACACTCGGAGTTCCACACACCTCTCTCATACTCAAGACACCCAGTATCAAAGGCAATTCCGAGGTTGAGCCCCGGGATTTCACCCCTGACTTAAATGTCCGCCTACGCTCCCTTTACGCCCAGTTGAGATC
+
CCCCCGGGGGGGGGGGGGGGGGGGGGGGGGGGGGGGGGGGGGGGGGFGGGGGGGGGGGFGGGGDGFGEGGEDFGGGGGGDGGFFGGGGGGGGGGGGGGGGGGGFEGGGFGGGGGGFGGFGFGC8>>BFGGGGGGGGGFGFFGGFGFDEF?F?9DDFFGGFG9DF>FGFFGFDFDFFFEGFGFCD?FGFEGE>EGGGFFGBCBBF=EFF=A;48AFEAGFFFB2ADGAC8:4)9236CD6639?;(.)
@M00200:205:000000000-AKKM3:1:1101:27771:7831 2:N:0:1
TACGAGGGTATCTAATCCTGTTTGCTCCCCACGCTTTCGAGCCTCAGCGTCAGTAATGGACCAGTATGTCGCCTTCGCCACTGGTGTTCTTCCGAATATCTACGAATTTCACCTCTACACTCGGAGTTCCACATACCTCTTCCATACTCAAGATAGCCAGTATCAAAGGCAATTCCAAGGTTGAGCCCTGGGCTTTCACCTCTGACTAAACTATCCGCCTACGCTCCCTTTATACCCACTTGAGATC
+
CCCCCGGGGGGGGGGGGGGGGGGGGGGGGEFGGGGGGGGGGGGGGGGGGGGGGGGGFGGGGGGGGFGGGFGGGGGGGGGGGGGFGGFGGGGGGGCGGGGGGGGGGGGGGGGGGGG5DGGGGGGGGGEDGGGGDCFGF@FFFGFFGF+089@?F?F5+>D?D+C=DFGGDFDDFEFFFBDFFF?DBCF5D?+9@FEGFFGF@CE@EFE==5)>==EEAGFF)):D>EBG7C=FC<EFGF(-.*7)76E
@M00200:205:000000000-AKKM3:1:1101:8480:7868 2:N:0:1
TACGCGGGTATCTAATCCTGTTCGCTCCCCACACTTTCGCTCCTCAGCGTCAGGTAATGCCCAGAGAACCGCCTTCGCCACCGGTGTTCCTCCTGATATCTGCGCATTTCACCGCTACACCAGGAATTCCGTTCTCCCCTGCATACCTCCAGTCTGCCCGTATCGAAAGCAAGCCAGGTGTTAAGCACCTGGTTTTCACTCCCGACGCGACAAACCGCCTACGAGCCCTTTACACCCAGTTGAGATCAGA
+
CCCCCGGGGGGGGGGGGGGGGGGGGGGGGGGGGGGGGGGGGGGGGGGGGGGGGGGGGGGGGGGGGGGGGGGGGGGGGGGGGGEGGEGGGGGGGGGGGGGGGEFFGGGDGGGGGGGEDEGGFGFGGGGCFGFGGGGGGFGDFFGFGFCEGFGFFGGFFGGFGGFGAFGG5C9:CC?FF4;AGGGGFGGFFGGFF7=FFEFFFFF=@BFF6>199@G56DD:FFF81:330>2424-(C13?2).,2)),3)
@M00200:205:000000000-AKKM3:1:1101:23638:7879 2:N:0:1
TACACGGGTATCTAATCCTGTTTGCTCCCCACGCTTTCGAGCCTCAGCGTCAGTAATGGACCAGTATGTCGCCTTCGCCACTGGTGTTCTTCCGAATATCTACGAATTTCACCTCTACACTCGGAGTTCCACATACCTCTTCCATACTCAAGATAGCCAGTATCAAAGGCAATTCCAAGGTTGAGCCCTGGGCTTTCACCTCTGACTAAACTATCCGCCTACGCTCCCTTTATACCCAATTGAGATCAGA
+
CCCCCGGGGGGGGGGGGGGGGGGGGGGGGGGGGGGGGGGGGGGGGGGGGGGGGGGGGGGGGGGGGGGGGGGGGGGGFGGGGGGGGGGGGGGGGGGEGGGGGGGGGGGGGGGGGGGBDFGGGGGEGGGFGDGFFCFG=DGEFGGFGFGFGF8DGGGFF8DFFGCGFFCFFCFBFEBFFDGDFFFGBCFFFGFF5@CCA@FE@5@@0:=A@C@<AA;@>C98A=5D4CBFF:5AEFC4<B(54587(/7>@3
@M00200:205:000000000-AKKM3:1:1101:28581:7896 2:N:0:1
TACAAGGGTATCTAATCCTGTTTGCTCCCCACGCTTTCGAGCCTCAGCGTCAGTAATGAGCCAGTGTGTCGCCTTCGCCACTGGTGTTCTTCCGAATATCTACGAATTTCACCTCTACACTCGGAGCTCCACACACCTCTCTCATACTCAAGACACCCAGTATCAACGGCAATTCCGAGGTTGAGCCCCGGGATTTCACCCCTGACTTAAATGTCCGCCTACGCTCCCTTTCAACCCAATTGAGATCATC
+
-BCCCGGGGGGGFAEGGGGGGGFGGGGGGGGGGGGGDAFF,FFGGGGGDGGGFGFFGGGDGGEGGGGGGGGFGGGGGGFGEGGGGFCCF,EFFBFGG@EFGGGGEGGGGFDGGFG?FGGGA?7B+++9AFGFG>=EGFGDFGGFFFFEC@,+60=;*BF6EDEGFF6=>G5>DDCBD>6?B:67A<9?5;@5*=;CA4,75@D=2<*5*/8*19EE>DFD(05;(A:<87;)1).6:(:;)7).678;))
@M00200:205:000000000-AKKM3:1:1101:4894:7962 2:N:0:1
TACCCGGGTATCTAATCCTGTTTGCTCCCCACGCTTTCGAGCCTCAGCGTCAGTAATGGACCAGTATGTCGCCTTCGCCACTGGTGTTCTTCCGAATATCTACGAATTTCACCTTTACACTCGGAGTTCCACATACCTCTTCCATACTCAAGATAGCCAGTATCAAAGGCAATTCCAAGGTTGAGCCCTGGGCTTTCACCTCTGACTAAACTATCCGCCTACGCTCCCTTTAAGACCAATTGAGATC
+
CCCCCGGGGGGGGGGGGGGGGGGGGGGGGGGGGGGGGGGGGGGGGGGGGGGGGGGGFGGGGGGGGGGGGGGGGGGGGGGGGFFGGGGGGGGGGGGFGGGGGGGGG8FFGGFEGGFFGGGGAFGGDGEGGG,EFGFFGFGFFGGFGFGEGFFFGFGFFGGFGGFFBFGGFFF<6DF7F?65@DFFFG8DFGGFFGGGFCFFEDFFECF@:EB@@EG@8CBAAB95):>D;?:C*5*7,753>::@(/7
@M00200:205:000000000-AKKM3:1:1101:14683:7987 2:N:0:1
TACACGGGTATCTAATCCTGTTTGCTCCCCACGCTTTCGAGCCTCAGCGTCAGTAATGGACCAGTATGTCGCCTTCGCCACTGGTGTTCTTCCGAATATCTACGAATTTCACCTCTACACTCGGAGTTCCACATACCTCTTCCATACTCAAGATAGCCAGTATCAAAGGCAATTCCAAGGTTGAGCCCTGGGCTTTCACCTCTGACTAAACTATCCGCCTACGCTCCCTTTATGCCCAATTGAGATC
+
CCCCCGGGGGGGGGDGGGGGGGGGGGGGGGGGGGGGGGGGGGGGGGGGGGGGGGGGGGGGGGGGGFFGGGGGGGGGGGGGGGGGFGGGGGGGGGEEGGGGGGGGGDGGGGGGGGGFGGGGGCC@C=EGGGGGGGGGFFGFFGGDCFF<D@DDFA@DFGGFGCEGFF=DDDD<FEFCFC=*EDGGFGGDFGDF?GFGF7CEF@@):AAC@5@EFFGC59@AA@FD2?BG*=>*9@C=CEDBC*;55*7
@M00200:205:000000000-AKKM3:1:1101:22625:8058 2:N:0:1
TACGAGGGTATCTAATCCTGTTTGCTCCCCACGCTTTCGCGCCTCAGTGTCAGTTACAGACCAGATAGTCGCCTTCGCCACTGGTGTTCCTCCAAATCTCTACGCATTTCACCGCTACACTTGGAATTCCACTATCCTCTTCTGCACTCAAGTCTCCCAGTTTCCAATGACCCTCCACGGTTGAGCCGTGGGCTTTCACATCAGACTTAAGAAACCACCTGCTCGCGCTTTACACCCAATTGAGCTCAGA
+
CCCCCGGGGGGGGGFCGGGGGGGGGGGGGGGGGGGGGFDGEGGGCFGGGGGGGGGGGGGGGGGGGGAFFFEGEEDFGDGGGGGGEEGGGGGGGGCFGCFGGGGGGGGGGGGGGGGEGGDGFFCFG;9EDFGGGGGGFDFE5AEFGFGFGFDFGGGFFGGF8DEGEBFCDCFDB5DADF8<D>DFFGGABDG>?FGFF7FECEA65CFCF5A5C2DD>FEFFD)99CDG<CB4C536E;1;984<)9=7@)
@M00200:205:000000000-AKKM3:1:1101:13866:8090 2:N:0:1
TACGCGGGTATCTAATCCTGTTCGCTCCCCACACTTTCGCTCCTCAGCGTCAGGTAATGCCCAGAGAACCGCCTTCGCCACCGGTGTTCCTCCTGATATCTGCGCATTTCACCGCTACACCAGGAATTCCGTTCTCCCCTGCATACCTCCAGTCTGCCCGTATCGAAAGCAAGCCAGGTGTTCAGCACCTGGTTTTCACTCCCGACGCGACAAACCGCCTACGAGCCCTTTATGCTCAATTGACATCAGTC
+
C<BCCGGCEGAEEEFGGFGGEGGGDGFCGGGGEEGGGGGGGFGFGGGFGGGGEAFFEGDFGFG<<FEFFGEGG@FGFGDGDFGG:B4@FACGGGFFGCFCFGGC@CFEFGGGGGGFDFFGD+>+B@FEFA,32D6=3;88DD?DGFGFGFF+@FGFFGG>+0=FA>G8@DF5C=F>F4*9>E+::=CAFF6AF7?FF4EEFBF9@2,9((.3(:C*6C50,46)(287**))-)-)<)8498)))-)97-)
@M00200:205:000000000-AKKM3:1:1101:4137:8173 2:N:0:1
TACAGGGGTATCTAATCCTGTTTGCTCCCCACGCTTTCGAGCCTCAGCGTCAGTAATGGACCAGTATGTCGCCTTCGCCACTGGTGTTCTTCCGAATATCTACGAATTTCACCTCTACACTCGGAGTTCCACATACCTCTTCCATACTCAAGATAGCCAGTATCAAAGGCACTTCCAAGGTTGAGCCCTGGGCTTTCACCTCTGACTACACTATCCGCCTACGCTCCCTTTAAACCCAGTTGAGATC
+
CCCCCGGGGGGGGGGGGGGGGGGGGGGGGGGGGGGGGGGGGGGGGGGGGGGGGGFGGGGGGGGGGGGGGGCFGGGGGGGGEGGGGGGGGGGGGGGGGGGGGGGGGFDFAEGFFGGFDGGGGGCEFEGGGGGGGGGGFFGEDFGFGFG<?<FFGGGFCGF?FG7FFFGCFGF5*3D+1DD?FFG85@?:DCF5AFGDA7=9CBEE@EEF5@@CEFGG);BDD=DE4::;0+)**17>E9DF?C*(-*7
@M00200:205:000000000-AKKM3:1:1101:27435:8196 2:N:0:1
TACTAGGGTATCTAATCCTGTTTGCTACCCACACTTTCGAGCCTCAGCGTCAGTTGGTGCCCAGTAGGCCGCCTTCGCCACTGGTGTTCCTCCCGATATCTACGCATTCCACCGCTACACCGGGAATTCCGCCTACCTCTGCACTACTCAAGACGACCAGTTTTGAAAGCAGTTCATGGGTTGAGCCCATGGATTTCACTTCCAACTTGTCTTCCCGCCTGCGCTCCCTTTAAGCCCAATTGAGATC
+
CCCCCGGGGGGGGGGGGGGGGGGGGGGGFGGGGGGGGGGGGGGGGGGGGGGGGGGGGGGGGGGGGGDGGGGGGGGGGGGGGGGGGGGGGGGGGGGGGGGGGGGGGEGGGCFGGGGFGGGGGGGGGGGGGGGGGGGGGFFDFCFFGFGFGFGGGFGAE6@D@C@C@BGGFDFCFEFFFFGFGGDGFFC5??FF4B<F98EEFB>6AEFECCE<55?<25;=922)2A>D4:))6;36C3;@EF9E<CF
@M00200:205:000000000-AKKM3:1:1101:28061:8230 2:N:0:1
TACGCGGGTATCTAATCCTGTTCGCTCCCCACGCTTTCGCTCCTCAGCGTCAGTTACGGCCCAGAGACCCGCCTTCGCCACCGGTGTTCCTCCTGATATCTGCGCATTTCACCGCTACACCAGGAATTCCAGTCTCCCCTACCGCACTCTAGTCTGCCCGTATCGACTACAGGCACGGGGTTGAGCCCCGGGTTTTCACAGCCGACGCGACAGACCGCCTACGAGCTCTTTACACCCAATTGAGATC
+
CCCCCGGGGGFGGFFGGGGGGGGGGGGGGGGGGGEEFGGGGGGGGGGGGGGGGGGGGGGGGGGGGGGGGGEGGGGGGGGGGGGCFFFGGGGGGGGGFGCGGGGGGGGGGGGGGGGBDGGFFFFCFGGFGGGADFCEEBEDFGGFGFGFGFGCFF@FFCF*3<CG=AGE58A6AB*;AB5?<:46)<AFDDED37CGFF?3A0419B09999>>1E52>B0:::>?D7D?><<<DF(:(-.-8))148
@M00200:205:000000000-AKKM3:1:1101:10812:8255 2:N:0:1
TACTGGGTATCTAATCCTGTTTGCTACCCACGCTTTCGAGCCTCAGTGTCAGTTACAGTCCAGAGAGCCGCTTTCGCCACCGGTGTTCCTCCATATATCTACGCATTTCACCGCTACACATGGAATTCCACTCTCCTCTACTGCACTCAAGTCTAACAGTTTCCAATGCACACAATGGTTGAGCCACTGCCTTTTACATCAGACTTATTAAACCACCTGCGCTCGCTTTAAGCCCAATTGAGATC
+
CCCCCGGGGGGGGGGGGGGGGGGGGGGFGFGGGGGGGEGGGGGGGGGGGGGGGGGGGGGGGFCEFGGGGGGGGGGGCFGGGG7FEGGGGGGGGGGGGGGGGGGGGECEFGGGGGDFGFGFGGEGFGFGAGFGGGGGGFGEFGGFGFGFCF,?FGGFFGGFFFFFFCFD?EFEFFFFF5BF:?FF?DFFFFEDFEAEAEGFFEE<@CFFFFFFE=CF9F58>5=A=5@CGGC6;)-78@4>E39?E
@M00200:205:000000000-AKKM3:1:1101:27304:8311 2:N:0:1
TACGGGGGTATCTAAGCCTGTTTGCTCCCCACCCTTTCGCTCCTCAGCGTCAGTTACGGCCCAGAGATCTGCCTTCGCCATCGGTGTTCCTCCTGATATCTGCGCATTCCACCGCTACACCAGGAATTCCAATCTCCCCTACCGCACTCTAGTCTGCCCGTACCCACTGCAGGCCGGAGGTTGAGCCTCCGGATTTCACAGCAGACGCGACAAACCGCCTACGAACTCTTTAAACCCAATTGAGATCAGA
+
CCCCCGGGEGGGGGGGGGGGGGFGGDGGGGGGGGGGCGGGGGGCEFGGGGGGGFFCFEGCFGGGGGGG@F9FGFGGGDGEGGGGGGFGGGFECFGGCCFF;EGGGCC7FFEFGDGFDGG,DEGGGFFFGFGGGGFGG*CDFFGFGFGFGFGGGGGFFGG5EDFD=>D6*@8CA=BFFFDFC:C88AFFACGF>CCCCEGFEFD3@@;>FFB9>FGGFGF0<?F)(10:026::4),;:2:A<<22).:24
@M00200:205:000000000-AKKM3:1:1101:28527:8335 2:N:0:1
TACGGGGGTATCTAATCCTGTTTGCTCCCCACGCTTTCGAGCCTCAGCGTCAGTAATGGACCAGTATGTCGCCTTCGCCACTGGTGTTCTTCCGAATATCTACGAATTTCACCTCTACACTCGGAGTTCCACATACCTCTTCCATACTCAAGATAGCCAGTATCAAAGGCAATTCCAAGGTTGAGCCCTGGGCTTTCACCTCTGACTACACCTTCCGCCTACGCTCCCTTTAAACACAATTGCGATCAGAC
+
@CCCCFGGGGGGGGGGGGGGGGGGGGCGFGGGGEFGGGC<FFFEFGGGGGGCCFFFEDFGCEEDFGGGGGGGGGGGGG7FF8=8C,C:DGFG,:CEF<DFCGBF@8EFCFFGGF,:D<,EEFF7>8@DFD=8=E=EFFGFF8FFAEC:D98=EDF?77DFFG7FE9A9*@@D*1B+?;C?EACGFGGF69@0*@CFF@D@*834**.>2;B)70:D):8>2=(/(=AFCF3;C)/)4628E@)((,3;@@)
@M00200:205:000000000-AKKM3:1:1101:19136:8354 2:N:0:1
TACTAGGGTATCTAATCCTGTTCGCTCCCCACGCTTTCGCTCCTCAGCGTCAGTATCGGCCCAGAGACCCGCCTTCGCCACCGGTGTTCCTCCTGATATCTGCGCATTTCACCGCTACACCAGGAATTCCAGTCTCCCCTGCCGACCTCCAGTCATGCCCGTATCGACCGCAAGCTCCGGGTTAACCCCCAAGTTTTCACGACCGACGCGACAGCCCCCCTCCGAGCCCTTTATGCCCAATCTAGTTC
+
CCCC@FGGGGGGGGGGGGFGGGGCGGGGGGGCEEGGGGDGGGGGGGFGGGGGGFFCFGEEGGCEFF8EFGGGGGGGGGGGGGCF:FGGGGGGEEGGGGGGDGGGGGGGGGGGGECECGFGGG@=+6B8FGG;CFCFGFEFFGG580=AGBGGGGGFFGGFGGF?C>7@5*?=55>9?A?B7?DFF,,25)*8)AC=+)4<,63:@F2;(-471(*;63;9>(80(*89D57)-6))<8:1:(6)))))
@M00200:205:000000000-AKKM3:1:1101:24568:8383 2:N:0:1
TACCCGGGTATCTAATCCTGTTTGCTCCCCACGCTTTCGCGCCTCAGCGTCAGAACCGGACCAGTCAGCCGCCTTCGCCACTGGTGTTCTTGCGAATATCTACGAATTTCACCTCTACACTCGCAGTTCCACTAACCTCTTCCGGTCTCAAGCCATACAGTATCGAAGGCAATTCTGTGGTTGAGCCACAGGCTTTCCACCCTGACTTATAAAGCCGCCTTCGCGCCCTTTATGCCCAGTTGAGATC
+
CCCBC@FGGGGGGGGGGGGGGGFGGFEGGGGGCGEGGGEGFFGDGGFFGGGGGCCEEFGGG7CFEFCEFEFGGGGGDGCGC8FEFGGDFGGGGEGFGGGGEF<DCCFFGGGGGCFFGGFGE87>>EGDFGDF=80@DFFE8DG>C?D>FF==EDD?BFFFGGFGA5;C*3@@F:FFF>FAF:CFFGGFAF>45CFGA*,:)5((035E4@*9<>?E>50((/3)3=BG323)9.43B)(.).)(.)5
@M00200:205:000000000-AKKM3:1:1101:18678:8390 2:N:0:1
TACTAGGGTATCTAATCCTGTTTGCTCCCCACGCTTTCGAGCCTCAGCGTCAGTAATGGACCAGTATGTCGCCTTCGCCACTGGTGTTCTTCCGAATATCTACGAATTTCACCTCTACACTCGGAGTTCCACATACCTCTTCCATACTCAAGATAGCCAGTATCAAAGGCAATTCCAAGGTTGAGCCCTGGGCTTTCACCTCTGACTAAACTATCCGCCTACGCTCCCTTTCTGCCCAATTGAGATC
+
CCCCCGGGGGGGGGGGGGGGGGGGGGGGGGGGDGGGGGGGEGGGGGGGGGGGGGCGGGGGGGGGGGGGGGEGGGGGGGFGGGGGGGGGGGGGGGGEGFGGGGFGGFGGGGGGGGGFGGGFGFC8F7BFGGGGGGGGGFGFFGFFGFGFGFG6EF?8DGFFGF>DEFDF*@F5FEFFFF8DFF6DBDCFF?D5DCEFFFG@@@CBEEBE50)0AECDAFF88=5<@E>C;C6*9AA>D=2=>B4*28*
@M00200:205:000000000-AKKM3:1:1101:27814:8452 2:N:0:1
TACTAGGGTATCTAATCCTGTTTGCTCCCCACGCTTTCGAGCCTCAGCGTCAGTAATGGACCAGTATGTCGCCTTCGCCACTGGTGTTCTTCCGAATATCTACGAATTTCACCTCTACACTCGGAGTTCCACATACCTCTTCCATACTCAAGATAGCCAGTATCAAAGGCAATTCCAAGGTTGAGCCCTGGGCTTTCACCTCTGACTAAACTATCCGCCTACGCTCCCTTTATACCCAGTTGAGATC
+
CCCCCGGGGGGGGGGGGGGGGGGGGGGGGGGGGGGGGGGGGGGGGGGGGGGGGGGGGGGGGGGGGGGGGGGGGGGGGGGGGGGGGGGGGGGGGGGGGGGGGGGGGGGGGGGGGGGFGGGGGGGGGGGGGGGGFFGEFBGBFGGFGFGFGFEFGGGFF?FFFGFGFFGGFCFFFE@FD=FDFGGFFFEF5=F5DFFGFFFEFF@=<>=EE@FC**7@=5?>=@8*-19DF7>EFFEE7E)64CC2@EE
@M00200:205:000000000-AKKM3:1:1101:25459:8456 2:N:0:1
TACTCGGGTATCTAATCCTGTTTGCTCCCCACGCTTTCGAGCCTCAGCGTCAGTAATGGACCAGTATGTCGCCTTCGCCACTGGTGTTCTTCCGAATATCTACGAATTTCACCTCTACACTCGGAGTTCCACATACCTCTTCCATACTCAAGATAGCCAGTATCAAAGGCAATTCCAAGGTTGAGCCCTGGGCTTTCACCTCTGACTAAAATATCCGCCTACGCTCCCTTTAAACCCAGTTGAGATC
+
CCCCCGGGGGGGGGGGGGGGGGGGGGGGGGGGGGGGGGGGGGGGGGGFGGGGGGGGGGGGGGGGGGGGGGFDGGGGGDGFFGGGEEFGGGGFGGGGGGGGFGGGGGGGGFGCFGGFGGGC;FGGGEGDFGGGGFD9FFGFFGGFGFGFGF8+@FGFFCFB4B9FDD+@?FFBFFFFFCD5>EDF??=9DGFF5CFGAEGFEFFFFE*>8)*2A<BF=5B)884*/4@40=.AE*:2*(73?E529?E
@M00200:205:000000000-AKKM3:1:1101:26801:8470 2:N:0:1
TACGAGGGTATCTAATCCTGTTTGCTCCCCACGCTTTCGCGCCTCAGTGTCAGTTACAGACCAGATAGTCGCCTTCGCCACTGGTGTTCCTCCAAATCTCTACGCATTTCACCGCTACACTTGGAATTCCACTATCCTCTTCTGCACTCAAGTCTCCCAGTTTCCAATGACCCTCCACGTTTGAGCCGTGGGCTTTCACACCAACCTTAAGAAACCACCTGCCGGCGCTTTATACCCAGTTGAGACA
+
CCCCCGGGGGGGGGGGGGGGGGGGGGGGGGGGGGGGGGGGGGGGGGGGGGGGGGGGGGGFGGGGFDGDFGGG@FCFFGE:FFG8F8FGGGGGGGGFGGGGGFFBC,CGGGGGFECDGGGGFGGFFGGGGGGGF8=EGDDE+=,9EF=9=6,67?FFFG??8BEDEF9ADFFFF5::9D63@,+=:=830=19?EFGA@FA)1)))1=CC5;;C=EFBFDB)))*(/)29>47<.<)?)(.)))(,),
@M00200:205:000000000-AKKM3:1:1101:10479:8473 2:N:0:1
TACAGGGGTATCTAATCCTGTTTGCTACCCACGCTTTCGAGCCTCAGTGTCAGTTACAGTCCAGAGAGCCGCTTTCGCCACCGGTGTTCCTCCATATATCTACGCATTTCACCGCTACACATGGAATTCCACTCTCCTCTACTGCACTCAAGTCTAACAGTTTCCAATGCACACAATGGTTGAGCCACTGCCTTTTACATCAGACTTATTAAACCACCTGCGCTCGCTTTACACCCAATTGAGATC
+
CCCCCGGGGGGGGGGGGGGGGGGGGGGGGGGGGGGGGGGGGGGGGGGGGGGGGGGGGGGFGGGGGGGGGGGGGDDGEGGGCFGGGGGGGGGGGGGFGGGGCGGGGGGGGGGGGGGFGGGGGGGGGGFGGGEGDGGGGFGFFGGFGFGFGF8DGGGFFGGFFDEFEFGG5EFFFFFFFFGFGGCFFGGF?8EFFFCFFEGFFFFFC=5>EFFEFECFBDFED=>?A;@C>DEEF:B=825C:;B(9@
@M00200:205:000000000-AKKM3:1:1101:8214:8534 2:N:0:1
TACTAGGGTATCTAATCCTGTTTGCTACCCACGCTTTCGAGCCTCAGTGTCAGTGACAGTCCAGAGAGCCGCTTTCGCCACCGGTGTTCCTCCATATATCTACGCATTTCACCGCTACACATGGAATTCCACTCTCCTCTACTGCACTCAAGTCTAACAGTTTCCAATGCACACAATGGTTGAGCCACTGCCTTTTACATCAGACTTATTAAACCACCTGCGCTCGCTTTATACCCAATTGAGATC
+
CCCCCGGGGGGGGGGGGGGGGGEFFGGGGGGGGGCFGGGGGGGGGGGGGGGGGGGGGGGGGGGGGGGGDFGGGGGFGGGEGGGGGGGGGGGGGGGGGGGGGGCGFGEGGGGGGGGFGGGGGGGGGGGGGGGGFFGGGFGFFFDFGFGFGFGGGGGFFGGFFDEGCFG86=F8FF??DFCDF6FGFGC5*6=DFFEGFF:**0>558;=7C@;E6:,>*08@580-4**33:64A9(,(7;@EE=43
@M00200:205:000000000-AKKM3:1:1101:12549:8671 2:N:0:1
TACACGGGTATCTAATCCTGTTTGCTCCCCACGCTTTCGAGCCTCAGCGTCAGTAATGGACCAGTATGTCGCCTTCGCCACTGGTGTTCTTCCGAATATCTACGAATTTCACCTCTACACTCGGAGTTCCACATACCTCTTCCATACTCAAGATAGCCAGTATCAAAGGCAATTCCAAGGTTGAGCCCTGGGCTTTCACCTCTGACTAAACTATCCGCCTACGCTCCCTTTAAGCCCAATTGAGATC
+
CCCCCGGGGGGGGGGGGGGGGGGGGGGGGGGGEGGGGGGFFGGGGGGGGGGGGGGGGGCGGGGGGGGGGGGGGGGGGGGGGGGGGGGGGGGGGGGGGGGGGGGGGGGFGGGGGGGFDGGCCFG@>EEGGG;FGGGGGFGFFGGFGFGDGFED9DG5DDD:AF9EE<FD98DDFF+9<DDFGGG66DFF5+85:7@FFEG@CFF<AE8;8=E7AEGC=FB=))75:??FDCE68BBB7(BF==E35>@
@M00200:205:000000000-AKKM3:1:1101:19427:8758 2:N:0:1
TACCAGGGTATCTAATCCTGTTTGCTCCCCACGCTTTCGAGCCTCAGCGTCAGTAATGAGCCAGTGTGTCGCCTTCGCCACTGGTGTTCTTCCGAATATCTACGAATTTCACCTCTACACTCGGAGTTCCACACACCTCTCTCATACTCAAGACACCCAGTATCAAAGGCAATTCCGAGGTTGAGCCCCGGGATTTCACCCCTGACTTAAATGTCCGCCTACGCTCCCTTTACACCCAATTGAGATC
+
CCCCCGGGGGGGFGGGGGGGGGGGGGGGGGGGGGGGGGGG@FGGGGGGGCFEGGGGGGGGGGGGGGGGGGGGGGGGGGGGGGGGGGGGGGGGGGGGGGGGGGGGGFGCFGGGGGGFGGGGGGDGEEEGGFGGGEGGGFGEFGGFGFGFGFGCGGGFFGGFG9DFBDFG6FFFFFFFFBD>C8?CFG6FFGG>EGC>BEGFFFBB:=EE4EEE8A>DFGE=@B?B?CEGGG37>?A1B0=@6<93=9@
@M00200:205:000000000-AKKM3:1:1101:21384:8759 2:N:0:1
TACACGGGTATCTAATCCTGTTTGCTCCCCACGCTTTCGCACCTCAGCGTCAGTTCCGGACCAGTAAGCCGCCTTCGCCACTGGTGTTCTTCCTAATATCTACGAATTCCACCTCTACACTAGGAGTTCCACTTACCTCTTCCGGACTCGAGATTGCCAGTATCAAAGGCAATTCCAAGGTTGAGCCCTGGGCTTTAACCTCTGACTAAACTATCCGCCTACGCTCCCTTTAAACCCAATTGAGATC
+
CCCCCGGGGGGGGGGGGGGGGGGGGGGGGGGGGGGGGGGGGGGGGGGGGGGGGGGGGGGGGGGGGGGGGGGGGGGGGGGGGGGGGGGGGGGGGGGFGGGGGGGGGGGGGGGGGGGFGGGGGCE?FGGGGGGGGFDGGFC<FGGFG5=8FFFG8DFFFGFFGGECEFDDB?B8;DFFFFG5FGFG?FGFFGCF>FG5+*<@;5@@5EEE@3EFFCEFDGB>AB()5A>FGCEC<*73E;1=)/7<07=
@M00200:205:000000000-AKKM3:1:1101:9603:8762 2:N:0:1
TACGCGGGTATCTAATCCTGTTTGCTCCCCACGCTTTCGAGCCTCAGCGTCAGTAATGGACCAGTATGTCGCCTTCGCCACTGGTGTTCTTCCGAATATCTACGACTTTCACCTCTACACTCGGAGTTCCACATACCTCTTCCATACTCAAGATAGCCAGTATCAAAGGCAATTCCAAGGTTGAGCCCTGGGCTTTCACCTCTGACTAAACTATCCGCCTACGCTCCCTTTAAACCCAATTGAGATC
+
C8CCCGGDGGGGGGGGGGGFGGGGGGGGGGGGGGGGGFGGGGGGGGGGGGGGGGGFGGGGGGGGGDFBGGGGGGGGGGGGGGGGG?FDFFGGFG>ECFCGGCEFG6CFFGGGGGGFGGGGGGGC>CEDGGFF6FGGFD=DFDGFGCGEGF?8EDDFFFGFFD9D>9DGF?D5DBDF9FC5D9C+:CFF?CC?FGGF>=58@BFE5>6A6=BEAAF<94@A?((/6CEGFC>4CE33=81@C3;71?8
@M00200:205:000000000-AKKM3:1:1101:22811:8780 2:N:0:1
TACGGGGGTATCTAATCCTGTTCGCTCCCCACGCTTTCGCGTCTCAGCGTCAGTACCGTCCCAGAGAACCGCCTTCGCCACCGGTGTTCCTCCTGATATCTGCGCATTTCACCGCTACACCAGGAATTCCGTTCTCCCCTGAATACCTCTAGTCTGCCCGTATCGGAAGCAAGCGCCGTGTTAAGCACGGCGTTTTCACTCCCGACGCGACAAACCGCCTACGAGCCCTTTACACCCAATTGAGATC
+
CCCCCGGGGGGGGGGGGGGGGGGGGGGGGGGGGGGGGGGGGGGGGGGGGGGGGGGGGGGGGGGGGGGGGGGGGGGGGGGGGGEGFGGGGGGGGGG9FCGGGGGGGGGGGGGGGGGFGGGGGGFEFGGGGGGGGGGGGFGDFGGFGFGFGFGGGGGFFFFEGCCCAAG:?GFFFFFFFFGFGGGGFGGFFCEDEECDFEGFF;@909>>B((1,:FF0DEB0::D18;C*92)-))(:?:3>?<2.)5
@M00200:205:000000000-AKKM3:1:1101:23472:8805 2:N:0:1
TACTAGGGTATCTAATCCTGTTTGCTACCCACGCTTTCGAGCCTCAGTGTCAGTTACAGTCCAGAGAGCCGCTTTCGCCACCGGTGTTCCTCCATATATCTACGCATTTCACCGCTACACATGGAATTCCACTCTCCTCTACTGCACTCAAGTCTAACAGTTTCCAATGCACACAATGGTTGAGCCACTGCCTTTTACATCAGACTTATTAAACCACCTGCGCTCGCTTTATACCAAGTTGAGATA
+
CCCCCGGGFGGFGGGGGGGGGGGGGGGGG@FGGGGGDGEGGGGGGGGGGGGFGGGGGGGGGGGGGGGGGGGGGEGFGGGFFFFGG@FGGGFGGGGGGGGG;DCC:EBCFGGCGGG>DCFGGGGGGFFGGGGGGGGGGFGFFFF6D?FFGFF8EFGF?9DFCFFGFFGGFGFBFD>FBF8DFCD69DGFFCFFFG8DFEE<EAE0>C*>ECFEFBC>C>AFCA53/**34?*AEC/0,-01**82**
@M00200:205:000000000-AKKM3:1:1101:15669:8812 2:N:0:1
TACCAGGGTATCTAATCCTGTTCGCTCCCCACGCTTTCGCTCCTCAGCGTCAGTTTCGGCCCAGAGACCCGCCTTCGCCACCGGTGTTCCTCCTGATATCTGCGCATTTCACCGCTACACCAGGAATTCCAGTCTCCCCTGCCGAACTCAAGTCCGCCCGTATCGACTGCAGGCCCGGAGTTGAGCTCCGGGTTTTCACAGCCGACGCGACGAACCGCCTACGAGCTCTTTAAGCCCAATTGAGATCAGA
+
CCCCCGGGGGGGGGGGGGGGGGGGGGGGGGGGGGGGGGGGGGGGDFGGGGGGGGGGGGGGGGGGGGGGGGGGGGGGGGGGGGGDFGGGGGGGGGGGCGFGGGGGGGGGGGGGGGGFGGGGG8EE@FFFGGEGDFDGEBGFFGGFGEGFGFGFGGGFFCC5CD@F9FGGFGFFFBEFFFG*6E@BFG?AADEF;EEGFFGFFFFFFFFFBBFFFFGGFDB6:?28-8)2*:)6<<)5A:(44<27:>?2<)
@M00200:205:000000000-AKKM3:1:1101:28301:8921 2:N:0:1
TACGAGGGTATCTAATCCTGTTCGCTCCCCACGCTTTCGCGCCTCAGCGTCGGACCATGCCCAGCGAGCCGCCTTCGCCCCCGGTGTTCTTCCGGATCTCTACGCATTCCACCGCTACACCCGGAATTCCACCTGCCTCTACTGTCCTCGAGTGCACCAGTTCGCACGGCCGACCCGACGTTGAGCCTCCCGCTTTCACCGCACGCTTGATACACCGCCTACGCGCCCTTTATAACCAATTGCGCTC
+
@CC,BFGEGGGGCGGGGGGGGGGGGGCGGGGGGGFGGGGGGGGDEGEFGGGGG7@FD8@@FGGGGD:FG+CFGGGGDGFD+@FGCGGGGGGFE:F@FEFGGGGGGGEGAFCFGGG*6F?FE+3@FECC9@FGFFCGF5@@5A,9,+3;F5E>3*5@AG9*>FC9=?D*858().))))))4=FFA@G?4*1.77:CFDGF?;211((4::).)-3;6C>((4(<>G@G)*)66-)6C<().4)(,(-
@M00200:205:000000000-AKKM3:1:1101:4921:8924 2:N:0:1
TACGCGGGTATCTAATCCTGTTTGCTCCCCACGCTTTCGAGCCTCAGCGTCAGTAATGGACCAGTATGTCGCCTTCGCCACTGGTGTTCTTCCGAATATCTACGAATTTCACCTCTACACTCGGAGTTCCACATACCTCTTCCATACTCAAGATAGCCAGTATCAAAGGCAATTCCAAGGTTGAGCCCTGGGCTTTCACCTCTGACTAAACTATCCGCCTACGCTCCCTTTATACCCAATTGAGATC
+
CCCCCGGGGGGGGGGGGGGGGGGGGGGGGGGGGGGGGGGGFGGGGGGGGGGGGGGFGGGGGGGGGGGGGGGGGGGGGGGGGGGGGGGDGGGFGGGGGGGGGGGGGGGGGGGGGGGFGGGGGGGG7@EGGGGGGGGGGFFEFGGFGFGFGFGGGG+@+@8*3DEGFFGG5?5DB5F?DD7:FFFFFF6FAFG>FGGGFFGECFFBFEEFE=FFFFGG=FE>502:(4:FF7B85548C371>)7)//4
@M00200:205:000000000-AKKM3:1:1101:10054:8969 2:N:0:1
TACGGGGGTATCTAATCCCGTTTGCTCCCCACGCTTTCGCGCCTCAGTGTCAGTTACAGTCCAGAGAGCCGCTTTCGCCACCGGTGTTCCTCCATATATCTACGCATTTCACCGCTACACATGGAATTCCACTCTCCTCTACTGCACTCAAGTCTAACAGTTTCCAATGCACACAATGGTTGAGCCACTGCCTTTTACATCAGACTTATTAAACCACCTGCGCTCACTTTACACACAATTGAGATCAGCTC
+
CCCCCGGGGGGGGGGGGGGGGGGGGGGGGGGGGGGGGGGGGGGGGGGGGGGGGGGGGGGGGGGGGGGGGGGGGGGGGGGGGGGCGGGGGGGGGGGGGGGGGGGGGGGGGGGGGGGFGGGGGGGGGGGGGGGGFGGGGFGFFGGFGFGFGFCGGGDFFGGFFGEGEFCFFGFFFDFFFFGFGGFFFGGFFGGFFGGGFFFFEEFFFE*876CCEFGC=DA@=855;56CF>CE?E)2*43).737C@;3)/)
@M00200:205:000000000-AKKM3:1:1101:17642:9012 2:N:0:1
TACACGGGTATCTAATCCTGTTCGCTCCCCACACTTTCGCTCCTCAGCGTCAGGTCATTCCCAGAGAACCGCCTTCGCCACCGGTGTTCCTCCTGATATCTGCGCATTTCACCGCTACACCAGGAATTCCGTTCTCCCCTGAATACCTCTAGTCTGCACGTATCGGAAGCAAGCGCCGTGTTAAGCACGGCGTTTTCCCTCCAGACGCGAAAAACCGCCCACGAGCACTTTAAACGCAATTTAGACT
+
CCCCCGGGGGGGGGGGGGGGGGGDFGGGGGGGEGGFGGGGGGGGGGGGDGGGCFFGGGGEFGGCFCFFGEFGGGGGGGGGGG>EGGGGGGFFG?=CGGGGADFCFGGGGFFGGGGFDFFA@D,CFGGCEF8DFFFFDF+=FFEDDDF7AFG8@6?DF3=*=D7D5*+3<@*)08?EEBGEFG>@+7@@?*4:?:C*+*4*08(.021;(,((((3=())(,-4)-*.9*28)..4(/-4()).))))
@M00200:205:000000000-AKKM3:1:1101:6527:9132 2:N:0:1
TACGGGGGTATCTAATCCTGTTTGCTCCCCACGCTTTCGAGCCTCAGCGTCAGTAATGAGCCAGTGTGTCGCCTTCGCCACTGGTGTTCTTCCGAATATCTACGAATTTCACCTCTACACTCGGAGTTCCACACACCTCTCTCATACTCAAGACACCCAGTATCAAAGGCAATTCCGAGGTTGAGCCCCGGGATTTCACCCCTGACTTAAATGTCCGCCTACGCTCCCTTTAAGCCCAATTGAGATC
+
CCCCCGGGGGGGGGGGGGGGGGGGGGGGGGGGGGGGGGGGGGGGGGGFGGGGGGGGGGGGGFGGGGGGGGGGGGGGGGGGGGGGFGGDGGGFGGGEGGGGGGGGGGGGGGFGGGGFFFCFAFGGEEBFGGFFGGGEGFGFFGGFGFGFGFFGGGGFFGFFFGCCEFFGFGFFFFFFFBDDCFG5FFGFFDC?ECAF@?F3BFFFFFFF4=C57CE<3)8;2:?5;CAF*;=<EFE;C1:0<?9<?AF
@M00200:205:000000000-AKKM3:1:1101:10615:9148 2:N:0:1
TACTAGGGTATCTAATCCTGTTTGCTCCCCACGCTTTCGAGCCTCAGCGTCAGTAATGGACCAGTATGTCGCCTTCGCCACTGGTGTTCTTCCGAATATCTACGAATTTCACCTCTACACTCGGAGTTCCACATACCTCTTCCATACTCAAGATAGCCAGTATCAAAGGCAATTCCAAGGTTGAGCCCTGGGCTTTCACCTCTGACTAAACTATCCGCCTACGCTCCCTTTATACCCAATTGAGATC
+
CCCCCGGGGGGGGGGGGGGGGGGGGGGGGGGGGGGGGGGGGGGGGGGGGGGGGGGGGGGGGGGGGGGGGGGGGGGGGGGGGGGGGGGGGGGGGGGGGGGGGGGGGGGGGGGGGGGFGGGGGGGGGGGGGGGGGGGEFFGFFFGDF9?EFFGGGFFFFCCFGGFGEFGGFFF<9DBFDFGFGFGGFGGFFDGDFEGGFEGFE5EEE@CEB@EEE@G8AFFFABDE)=?D>C@=EFFEF39BCB6>=?B
@M00200:205:000000000-AKKM3:1:1101:13842:9191 2:N:0:1
TACACGGGTATCTAATCCTGTTTGCTCCCCACGCTTTCGAGCCTCAGCGTCAGTAATGGACCAGTATGTCGCCTTCGCCACTGGTGTTCTTCCGAATATCTACGAATTTCACCTCTACACTCGGAGTTCCACATACCTCTTCCATACTCAAGATAGCCAGTATCAAAGGCAATTCCAAGGTTGAGCCCTGGGCTTTCACCTCTGACTAAACTATCCGCCTACGCTCCCTTTAAACCCAATTGAGATCAGA
+
CCCCCGGGGGGGGGGGGGGGGGGGGGGGGGGGGGGGGGGGGGGGGGGGGGGGGGGGGGGGGGGGGGGGGGGGGGGGGGGGGGGGGGGGGGGGGGGGGGGGGFGGGGGGGGGGGGGFD9DFFGGGEGGGGGGGGGGGGFGFFGGFGFFFGFFG9AFFFGGFGGFGEFGGFGFFFFFFFFGFFEGGFG8?FDGFAEGGFFGFFFFFEECEEBECFEGGFGEAAB=@<CDDDF9E46;>@>2@>EEE20>=BB
@M00200:205:000000000-AKKM3:1:1101:6524:9194 2:N:0:1
TACTGGGGTATCTAATCCTGTTTGCTCCCCACGCTTTCGCGCCTCAGCGTCAGTTACAGTCCAGAGAGCCGCCTTCGCCACTGGTGTTCCTCCACATCTCTACGCATTTCACCGCTACACGTGGAATTCCGCTCTCCTCTTCTGCACTCAAGTCTCCCAGTTTCCAGTGCGTCACGGGGTTGAGCCCCGCACTTAGACACCAGACTTAAGAAACCGCCTGCGCGCGCTTTACACCCAGTTGAGATC
+
C,ACCGGGGCGGGGGGGGFGGGGGGGGGGGGDGGEGGGGGGGGGGGGGGGGGGGGGGGGGGGGGGGGGGGGGGGGGGGGGGGGGGGGGGGGFEGGGAFFGGCFGGGGGGGCGGGGFGEFGGGGGGFGGGGGGDEGFFFGFFGGFGFGFGF8DFGGFFGGFFCDGFFFGFGFFEFBFA>CBFCFFFGFEBGCEF?9>>6CBFF>D>B8@*@=4:BEE@3.=7:151=>)><4<AA(48(54<2>().
@M00200:205:000000000-AKKM3:1:1101:7311:9229 2:N:0:1
TACTAGGGTATCTAATCCTGTTTGCTCCCCACGCTTTCGAGCCTCAGCGTCAGTTACAGACCAGAGAGTCGCCTTCGCCACTGGTGTTCCTCCACATATCTACGCATTTCACCGCTACACGTGGAATTCCACTCTCCTCTTCTGCACTCACGTTCTCCAGTTTCCAATGACCCTCCCCGGTTGAGCCGGGGGCTTTCACATCAGACTTAAAGAACCGCCTGCGCTCGCTTTCAACCCAATTGAGATCAGA
+
CCCCCGGGGGGGGGGGGGGGGGGGGGGGGGGGGGGGGGDGFFGGGFGGGGGGGGGGGGGGGCFGGGGGGGFEFEFGGGGDGGGFGFGGGGGGGGGGGFGGGGGGGGGGGGCFGGDD8FFGEGGGGGGGGGGGGGFG8DEEBDGFGFGBGF,=EGGFFGGFEFFG7?FFFGFD68FDDFGEF87@ACFFECGFDGFGF<,*>@FE*8>78;;C>:C*(7>;:02)(3:</9?)694:E??<F2<<:ABF27
@M00200:205:000000000-AKKM3:1:1101:16274:9287 2:N:0:1
TACTAGGGTATCTAATCCTGTTTGCTCCCCACGCTTTCGCGCCTCAGCGTCAGAACCGGACCAGACAGCCGCCTTCGCCACTGGTGTTCTTGCGAATATCTACGAATTTCACCTCTACACTCGCAGTTCCGCTGTCCTCTTCCGGTCTCAAGCCAACCAGTATCGAAGGCAATTCTGTGGTTGAGCCACAGGCTTTCACCCCCGACTTAATCGGCCGCCTACGCGCCCTTTAAACCCAGTTGAGATC
+
CCCCCGGGGGGGGGGGGGGGGGGGGGGGGGGGGGGGGGGGGGGGGGGGGGGGGGGGGGGGGGGGGGGGGGGGGGGGGGGGGGGGGGGGGGGGGGGGGGGGGGGGGGGGGGGGGGGFFCDEFFDGBGGGGGGGGGGGFFFEDGFEGEGAGFEGGGGFFGGACCEGAFGGFGFDFFFFFFGFGFGGFGGFFGGFFGGGFFGFDFF>59@@EFFFD<GE6DD68@<86EEG9075A237>4??24:?:AF
@M00200:205:000000000-AKKM3:1:1101:10666:9318 2:N:0:1
TACTGGGGTATCTAATCCTGTTGGCTCCCCACACTTTCGCTCCTCAGCGTCAGGTCATTCCCAGAGAACCGCCTTCGCCACCGGTGTTCCTCCTGATATCTGCGCATTTCACCGCTACACCAGGAATTCCGTTCTCCCCTGAATACCTCTAGTCTGCCCGTATCGGAAGCAAGCGCCGTGTTAAGCACGGCGTTTTCACTCCCGACGCGACAAACCGCCTACGAGCCCTTTACACCCAATTGAGATC
+
CCCCCGGGGGGGGGGGGGGGGGGGGGGGGGGGGGGGGGGGGGGGGGGGGGGGGGGGGGGGGGGGGGGGGGGGGGGGGGGGGGGGGGGGGGGGGGGGGGGGGGGGGGGGGGGGGGGFGEGGGGGGGGGGGGFGGGFFGFGDFGEFGFCEGFGGGGGFFGGFGGFGFFGG>FFEFDEBFFGAFGGGFGGFFDEEEEEGFCC?F2@(:>BB(:>BF1C=>GEF07172C>F5DBBADBBGF<0486<:-4
@M00200:205:000000000-AKKM3:1:1101:28461:9320 2:N:0:1
TACCGGGGTATCTAATCCTGTTTGCTCCCCACGCTTTCGCGCCTCAGCGTCAGATCCGGACCAGTGAGCCGCCTTCGCCACTGGTGTTCTTGCGAATATCTACGAATTTCACCTCTACACTCGCAGTTCCACTCACCTCTTCCGGTCTCACGCCAAGCAGTATCGAAGGCAATTCCGTGGTTGAGCCACGGGCTTTCACCCCCAACTTACAAGGCCGCCTACGCGCCCTTTAAACCCAGTTGAGATCAGCT
+
CCCCCGGGGGGGGGGGGGGGGGGGGGGGGGGGGGGGGGGGGGGGGGGGGGGGGGGGGGGGGGGGGGGGGGGGGGD?GGGGGGGGCGGGGGGGGGGGGGFFFCFFGGGGGGGFGGG5DFGGGCGD@CEGFGGGGFGFGFFEFEGFGEDFGF,?DFGEFFGFFDEF5?FGDFFFFE>FAFFBFFCDFGGFFGGFFGFF8*=@9@B@FFFE47);3(;C27>@05;B9:D3)9))6AD?E?2(5:A069?:2))
@M00200:205:000000000-AKKM3:1:1101:2709:9343 2:N:0:1
TACAGGGGTATCTAATCCTGTTTGCTCCCCACGCTTTCGAGCCTCAGCGTCAGTAATGGACCAGTATGTCGCCTTCGCCACTGGTGTTCTTCCGAATATCTACGAATTTCACCTCTACACTCGGAGTTCCACATACCTCTTCCATACTCAAGATAGCCAGTATCAAAGGCAATTCCAAGGTTGAGCCCTGGGCTTTCACCTCTGACTAAACTATCCGCCTACGACCCCTTTACACCCAATTGATCTC
+
9CCCCGGGGGGGGGGGGGGGGGGCGGGGGGGGGGGGGGDGGCGGGGGGGGGGGGGGGGFGGFGGGGGGGGGGGGGGGCECGGGGGGGGGGFFFCEGGGGGGDGGGGGGGFDBFGGFFEFDFGFEEG6DFGGGGGC=DDGEFF8?DDGFF+@8E?DDFG85=9CD>7DD?DFDFBF99;=*86++3=EFF++:6CEGFEGEF@5):1*;*887*;;@ACB080)*)43;D9>C**>(:>9(83@*194
@M00200:205:000000000-AKKM3:1:1101:21247:9430 2:N:0:1
TACAGGGGTATCTAATCCTGTTTGCTCCCCACGCTTTCGAGCCTCAGCGTCAGTAATGGACCAGTATGTCGCCTTCGCCACTGGTGTTCTTCCGAATATCTACGAATTTCACCTCTACACTCGGAGTTCCACATACCTCTTCCATACTCAAGCTAGCCAGTATCAAAGGCAATTCCAAGGTTGAGCCCTGGGCTTTCACCTCTGACTAAACTCTCCGCCTACGCTCCCTTTACACCCAACTGAGCTC
+
C,C8CFGGGGGGGGGGGGGGGGGGGGGGGGGGDGGGGGGGFGGGGGGGGGGGGGGGGGFGGGGGGFFFFGGGGGGGGGGGGGF8FFGGGGGGGGGCFFFGGGGFGGGGGGGGGF86DFFGEF=C:==EGGGFFGGGGFGEFGGFF?DDDF=?,==D5D65DFFGFF8F6?D5DDFFFF+*C@=CFFGFF8=:DFCFFFGBFDF5A<=*6):76;DE)3?=54AADGFGD8)*/9B:7(((00*7(1>
@M00200:205:000000000-AKKM3:1:1101:8404:9452 2:N:0:1
TACGAGGGTATCTAATCCTGTTTGCTACCCACGCTTTCGCACCTCAGTGTCAGTGTCAGTCCAGAAGGCCGCCTTCGCCACTGGTATTCCTCCCGATCTCTACGCATTTCACCGCTACACCGGGAATTCTACCTTCCTCTCCTGCACTCTAGCTTGACAGTTCCGGATGCCGTTCCCAGGTTGAGCCCGGGGCTTTCACAACCGGCTTATCAAGCCACCTACGCGCGCTTTAAGCCCAATTGAGATC
+
CCCCCGGGGGGGGGGGGGGGGGGGGGGGGGGGGGGGGGGGGGGGEGGGGGGGGGGGGGGGGFGGGGGGGGGGGGGGGGGGGGGGGGGGGGGGGGGEFGGGGGGGGGGGGGGGGGGFGFGGGGEGGGGGGGGFGGCEGFGFF8FFGFGFDFGFGGGFFFFFFGEGAEGGFGFFDFFFFFGFGGF7FGGFFGGFFCFGFFFEFFFB(559EFFEFFG5=FF@EE;A>E>D9C(<AB<FF6:?FF2<()8
@M00200:205:000000000-AKKM3:1:1101:8262:9468 2:N:0:1
TACCGGGGTATCTAATCCTGTTTGCTCCCCACGCTTTCGAGCCTCAGCGTCAGTAATGGACCAGTATGTCGCCTTCGCCACTGGTGTTCTTCCGAATATCTACGAATTTCACCTCTACACTCGGAGTTCCACATACCTCTTCCATACTCAAGATAGCCAGTATCAAAGGCAATTCCAAGGTTGAGCCCTGGGCTTTCACCTCTGACTAAACTATCCGCCTACGCTCCCTTTAAGCCCAATTGAGATCAGA
+
CCCCCGGGGGGGGGGGGGGGGGGGGGGGGGGGGGGGGGGGGGGGGGGGGGGGGGGGGGGGGGGGGGGGGGGGGGGGGGGGGGGGGGGGGGGGGGGGGGGGGGGGGGGGGGGGGGGFGGGGGGGGGGGGGGGGGGGGGFGEFGGFGFGFGFDDGGGB9DGFGGFGFFGGFGFFFFFFFFGFGGGGFCCFFC65AFFGFFFEFFFFFFFFFFFCA@GG=FEFD:ADAGFGCF@EC::3BBBB>5C39476<@
@M00200:205:000000000-AKKM3:1:1101:18683:9472 2:N:0:1
TACGAGGGTATCTAATCCTGTTTGCTCCCCACGCTTTCGAGCCTCAGCGTCAGTAATGAGCCAGTGTGTCGCCTTCGCCACTGGTGTTCTTCCGAATATCTACGAATTTCACCTCTACACTCGGAGTTCCACACACCTCTCTCATACTCAAGACACCCAGTATCAAAGGCAATTCCGAGGTTGAGCCCCGGGATTTCACCCCTGACTTAAATGTCCGCCTACGCTCCCTTTAAACCCAGTTGAGATC
+
CCCCCGGGGGGGGGGGGGGGGGGGGGGGGGGGGGGGGGGGGGGGGGGGGGGGGGGGGGGGGGGGGGGGGGGGGGGGGGGGGGGGGGGGGFFGGGGGGGGGGGGGGGGGGGGGGGGFGFGGGGGGGEEDGGFGGGGGGFGFFGGFGFGFGFDGFGFFFGGFGGBFFFGGFGFFFFFFFFGDFFGGFGGFBCE>DGGDFFGF>AFFDFFFFC48ACFFDGF=D5()8CAGC:=C<3<3@388?E3=6CF
@M00200:205:000000000-AKKM3:1:1101:11053:9484 2:N:0:1
TACGGGGGTATCTAATCCTGTTTGCTCCCCACGCTTTCGAGCCTCAGCGTCAGTAATGGACCAGTATGTCGCCTTCGCCACTGGTGTTCTTCCGAATATCTACGAATTTCACCTCTACACTCGGAGTTCCACATACCTCTTCCATACTCAAGATAGCCAGTATCAAAGGCAATTCCAAGGTTGAGCCCTGGGCTTTCACCTCTGACTAAACTATCCGCCTACGCCCCCTTTAAACCCAGTTGAGATC
+
CCCCCGGGGGGGGGGGGGGGGGGGGGGGGGGGGGGGGGGGGGGGGGGGGGGGGFDFFGGGGGFGGGGGGFGGGGGGGGGGGGGGFGGGGGGGFGEEGGGGGGGGG?FGFGGGGGGFGFGFGGGGGGGGGFGGGGGG8<FEFGGFGFGFGFFDEFGFFFGFGGFGFCDF?E6DFEFAFFGFGCCFFE,:AG5FAFGGFEC@@CE=EAAA3:=AAEF8>?8((5552*85)>3;C9A8=;@EC4<@(.)
@M00200:205:000000000-AKKM3:1:1101:8829:9550 2:N:0:1
TACTGGGGTATCTAATCCTGTTTGCTCCCCACGCTTTCGAGCCTCAGCGTCAGTAATGAGCCAGTGTGTCGCCTTCGCCACTGGTGTTCTTCCGAATATCTACGAATTTCACCTCTACACTCGCAGTTCCGCTGTCCTCTTCCGGTCTCAAGCCAACCAGTATCGAAGGCAATTCTGTGGTTGAGCCACAGGCTTTCACCCCCGACTTAATCGGCCGCCTACGCGCCCTTTAAACCCAGTGGAGCTAAGCC
+
CCCCCGGGGCFGGGGGGGGGGGGGGGGGGGGGGGGGGGEGGGGGGGGGGGGGGFG9EFCFGGFGFCFFGGGGGGGGGGGGGGCCGGGEGGGGGGG:C,@FEFGGDGCFGGGGFFFFGGDFFFGC=EEFGGEE>EG@FFF7D8E>CEG=FFADGGGFFGGBDC>D=*=E>FFDFFFF?FGFGGGG5DCFF?CFFG6CFFFEF5>@=5AAFE4722CE>DD(85(0(3:C);4C?9A8C128)().(,-).((
@M00200:205:000000000-AKKM3:1:1101:7077:9558 2:N:0:1
TACTGGGGTATCTAATCCTGTTTGCTCCCCACGCTTTCGCGCCTCAGTGTCAGTTACAGACCAGACAGTCGCCTTCGCCACTGGTGTTCCTCCAAATCTCTACGCATTTCACCGCTACACTTGGAATTCCACTATCCTCTTCTGCACTCAAGTTCCCCAGTTTCCAATGACCCTCCCCGGTTGAGCCGGGGGCTTTCACATCAGACTTAAGGAACCACCTGCGCGCGCTTTACGCCCAATTGAGATC
+
CCCCCGGGGGGGGGGGGGGGGGGGGGGGGGGGGGGGGGGGGGGGGGGGGGGGGGGGGGGGGGGGGGGGGGGGGGGGGGGGDGDDFFFGGGGGGGGGFC=EDDFFEGGGGGGGGGGEDGGGGGGGFGGGGGDFGFGGGFGFFFDFGFGFGFGGGGGF?FFEG9>F7FDGBEFFFDFB>BG5@87+3@A?BCG>BEFFFECCEF4>*>>5*6;3*(=518BFE@0>>C5C)13.<?B;E:0:))-4(64
@M00200:205:000000000-AKKM3:1:1101:16058:9577 2:N:0:1
TACGCGGGTATCTAATCCTGTTTGCTACCCACGCTTTCGAGCCTCAGTGTCAGTTACAGTCCAGAGAGCCGCTTTCGCCACCGGTGTTCCTCCATATATCTACGCATTTCACCGCTACACATGGAATTCCACTCTCCTCTACTGCACTCAAGTCTAACAGTTTCCAATGCACACAATGGTTGAGCCACTGCCTTTTACATCAGACTTATTAAACCACCTGCCACCGCTTTATACCCAATTGAGATCAAGTC
+
CCCCCGGGGGGGGGGGGGGGGGGGGGFGGGGGGGGGGGG<<CFGGGFFFGGGGGFGGGGGGGGGGGGGGGGGCFGGGGGGGGGGGGGGGGGGGGGGGGGGGGGGGGGGGGGGG6EEGGGGFEGGGGGGGG;F=?FGGFGF59=6ADDDFFGFDD9ECGCFDFFGFFDAF?@E5=0:8A+?D+9:*@?FFGGFFGG;B@,;;1*:8121A6E?*3>,)9*72))*-*:)8C=77@?E,65C<).(1)/)).)
@M00200:205:000000000-AKKM3:1:1101:20808:9592 2:N:0:1
TACTGGGGTATCTAATCCTGTTTGCTCCCCACGCTTTCGAGCCTCAGCGTCAGTAATGAGCCAGTGTGTCGCCTTCGCCACTGGTGTTCTTCCGAATATCTACGAATTTCACCTCTACACTCGGAGTTCCACACACCTCTCTCATACTCAAGACACCCAGTATCAAAGGCAATTCCGAGGTTGAGCCCCGGGATTTCACCCCTGACTTAAATGTCCGCCTACGCTCCCTTTAAACCCAATTGAGATC
+
CCCCCGGGGGGGGFGGGGGGGGGGGGGGGGGGGGGGGGGGFGGGGGGGGGGGGGGGFGGGGGGGGGGGGGGGGGGGGGGGGGGGGGGGGGGGGGGGGGGGGGGGGCGFGGGGFFGFGFGFGGDGEEEGGGGGGGGGEFGFFGGFGFGFGFGGGGGFFGFFGCDFCFD85=5DF6DFFBDFGGG6*<?FFCE>>GFFFAFEFFFFBEFEF4C*6EEDDGF@@B26@EFGGG@)9<48EF68)/)7(/4
@M00200:205:000000000-AKKM3:1:1101:5459:9601 2:N:0:1
TACTGGGGTATCTAATCCTGTTTGCTACCCACGCTTTCGAGCCTCAGTGTCAGTGACAGTCCAGAGAGCCGCTTTCGCCACCGGTGTTCCTCCATATATCTACGCATTTCACCGCTACACATGGAATTCCACTCTCCTCTACTGCACTCAAGTCTAACAGTTTCCAATGCACACAATGGTTGAGACACTGCCTTTTACATCAGACTTATTAAACCACCTGCGCCCGCCTTACACCCCCTTGAGAGCAGACC
+
CCCC@EDCGFGGGGGGGGGGGGGGGGGGGGGFCCFGGGDGGFFGGGCF<FGGFFADFFGFGDFF9EGGGFGGEE@FFCFGEFGGFGGGGAFGGGGGGGFDGGGGGEFEGGGGGGGEDECEE8EGGGGGGGF8=EGFE5DEFGEBDFFEGFGD;DDFFFA8=EEGECED5D9=8):?B?+=D@+=*6@FFDE69BFG?@:0**:68);37;A5A@6:);*)31)*)*3*;303**06*((-(..2)()((/(
@M00200:205:000000000-AKKM3:1:1101:26578:9608 2:N:0:1
TACGAGGGTATCTAATCCTGTTTGCTCCCCACGCTTTCGAGCCTCAGCGTCAGTAATGAGCCAGTGTGTCGCCTTCGCCACTGGTGTTCTTCCGAATATCTACGAATTTCACCTCTACACTCGGAGTTCCACACACCTCTCTCATACTCAAGACACCCAGTATCAAAGGCAATTCCGAGGTTGAGCCCCGGGATTTCACCCCTGACTTAAATGTCCGCCTACGCTCCCTTTATACCCAATTGAGATC
+
CCCCCGGGGGGGGGGGGGGGGGGGGGGGGGDGGGGGGGEFFGGGGFFGGGGGGGGGGGFGGGFGGGGGGG>FGGGEFEEDGGGGGGGGGGGFGGGCG7FGGGGFGGGGGGGGGGGFGFFGGGGEFGGGGGGFFGDGCFGFBGGFGFGDDFC8EDFFFG6D8@DGDFFGBFFDFBFFBBCBGGGFADEFEGD*?C7DFFGFDFFF25BE**>E4>BC9DFFFB2504=DC:3;)/56B)(/)))/=47
@M00200:205:000000000-AKKM3:1:1101:8763:9655 2:N:0:1
TACCCGGGTATCTAATCCTGTTTGCTCCCCACGCTTTCGCGCCTCAGCGTCAGTTACAGTCCAGAGAGCCGCCTTCGCCACTGGTGTTCCTCCACATCTCTACGCATTTCACCGCTACACGTGGAATTCCGCTCTCCTCTTCTGCACTCAAGTCTCCCAGTTTCCAGTGCGTCACGGGGTTGAGCCCCGCACTTAGACACCAGACTTAAGAAACCGACTGCGCGCGCTTTATACCCAATTGAGATC
+
CCCCCGGGGGGGGGGGGGGGGGGGGGGGGGGGGGGGGGGGGGGGGGGGGGGGGGGGGGGGGGGGGGGGGGGGGGGGGGGGGGGGGGGGGGGGGGGGGGGGGGGGGGGGGGGGGEGFGFFGEGGGGGGGFGFGGGGGGFGFFGGFGFGFGF8CGGGFFGGFGGFGEFGGFFEFFFFDBE6?CEFFFFE?ADCABC9:8>FDDDFFBECE=EF=@FFG(93:1;0>98D35FF2>BA?:44)4)-4:>
@M00200:205:000000000-AKKM3:1:1101:24956:9660 2:N:0:1
TACGAGGGTATCTAATCCTGTTTGCTCCCCACGCTTTCGAGCCTCAGCGTCAGTAATGGACCAGTATGTCGCCTTCGCCACTGGTGTTCTTCCGAATATCTACGAATTTCACCTCTACACTCGGAGTTCCACATACCTCTTCCATACTCAAGATAGCCAGTATCAAAGGCACTTCCAAGGTTGAGCCCTGGGCTTTCACCTCTGACTACACTATCCGCCTACGCTCCCTTTAAACCCAATTGAGATC
+
C@CCCGGGGGGGGGGGGGGGGGGGGGGGGGGGGGGGGGGGGGGGGGGGGGGGGGGGGGGGGGGGGGGGGGGGGGGGGGGGGGGGGGGGGGGGGGGGGGGGGGGGGGGGFGFGGGFFGGGGGGGDGCEFGFFFFGGFGFGBFGGFGFGFGFC?,=+9@FFD83CDD<FGFGD);DFFFFGFCGGG5E?DFF?FFGGFAEGFFFFFFFAE)>CE5>EFFG>)/75:4>AGCCEC?CEFG2>=;=E*5>:
@M00200:205:000000000-AKKM3:1:1101:7473:9699 2:N:0:1
TACACGGGTATCTAATCCTGTTTGCTCCCCACGCTTTCGAGCCTCAGCGTCAGTAATGGACCAGTATGTCGCCTTCGCCACTGGTGTTCTTCCGAATATCTACGAATTTCACCTCTACACTCGGAGTTCCACATACCTCTTCCATACTCAAGATAGCCAGTATCAAAGCCAATTCCAAGGTTGAGCCCTGGGCTTTCACCTCTGACTACACTATCCGCCTACGCTCCCTTTATACACAATTGAGATC
+
CCCCCGGGGGGGGGGGGGGGGGGGGGGGGGGGGGGGGGGGGGGGGGGGGGGGGGGGGGGGGGGGGGGDGGGGGGGGFGGGGGGGGGGGFGGGGGGGGGGGGGGGGFFFFGGGGGGFGG;FFFGGFEEGGGGGGGG>FDAEFGFFG9=DGF88==+0+@D*6=DGBBDG*6;8FEF7DD8FDD6+*@8DF8@F?FGG?CC@@58EC8=F)8CCB;>EDGD>A=)/<EEG4;4*7@</<>9=>E*5(17
@M00200:205:000000000-AKKM3:1:1101:15581:9707 2:N:0:1
TACAGGGGTATCTAATCCTGTTTGCTCCCCACGCTTTCGAGCCTCAGCGTCAGTAATGGACCAGTATGTCGCCTTCGCCACTGGTGTTCTTCCGAATATCTACGAATTTCACCTCTACACTCGGAGTTCCACATACCTCTTCCATACTCAAGATAGCCAGTATCAAAGGCAATTCCAAGGTTGAGCCCTGGGCTTTCACCTCTGACTAAACTATCCGCCTACGCTCCCTTTACACCCAATTGAGATC
+
CCCCCGGGGGGGGGGGGGGGGGGGGGGGGGGGGGGGGGGGGGGGFFGGGGGGGGGGGGGGGGGGGGGGGGGGGGGGGGGGGGGGGGGGGGGGGGGGGGGGGGGFGEDGGGGGGGGFGGGGGGGGFCGGGGGGGGGGGFGFFGGFGFGECD=D=AC9=FGFGC*DEFCEFGFB*DFDF7+DFFGGFCDFFGF?FGDGFCE565@@CECCB@EFFCFC=5?=AD=FFGFG7>BCC6>:EBD=:5:@=/0
@M00200:205:000000000-AKKM3:1:1101:27970:9716 2:N:0:1
TACAGGGGTATCTAATCCTGTTTGCTCCCCACGCTTTCGAGCCTCAGCGTCAGTAATGGACCAGTATGTCGCCTTCGCCACTGGTGTTCTTCCGAATATCTACGAATTTCACCTCTACACTCGGAGTTCCACATACCTCTTCCATACTCAAGATAGCCAGTATCAAAGGCAATTCCAAGGTTGAGCCCTGGGCTTTCACCTCTGAATAAACAATCCGCCTACGCTCCCTTTACGCCCAATTGCGATCAGCT
+
CCCCCGGGGGGGGGGGGGGGGGGGGGGGGGGGGGGGFGGGGGGGGFFGGGGGGGGFGGGGGGGGFGCFFGGGGGGFFGGGGGGGFFEGGGGGGGGGGGGGGGGGCE@FFFGGGFGFGGGGGGGGGGEFGGFFGGGGGBGFFGGFDDG<F7=DFC@BDF=DFF>GF7?DFF5DDEFFF9=9FFGF?DF?D?65FCEFF@C=8C@<***2:0>*18DFAFFDFB):>EFGFD@*:929B>DB93*8(5=FE))
@M00200:205:000000000-AKKM3:1:1101:7146:9716 2:N:0:1
TACACGGGTATCTAATCCTGTTTGCTCCCCACGCTTTCGCGCCTCAGCGTCAGAACCGGACCAGACAGCCGCCTTCGCCACTGGTGTTCTTGCGAATATCTACGAATTTCACCTCTACACTCGCAGTTCCGCTGTCCTCTTCCGGTCTCAAGTCTCCCAGTATCGAAGGCAATTCTGTGGTTGAGCCACAGGCTTTCACCCCCGACTTAAAAGACCGCCTACGCGCCCTTTCCACCCCCTTCAGATCCGAT
+
CCCCCGGGGGGGGGDGGGGGGGGGGGGGGGGGGGGGGGGGGGGGGGGGGGGGGGFGGGGGGGEFCFEFGGFFCGEGFGGGGGGGEFGGGGGGGGGGGGGGGGGGEGGFFGGGGGFFFGFGGGGE:CEFEGDGD=D>DDDEFGGFGFDAFF:+;=@FFGGFDBEGF?GCDF>CFFFFFA>AFFD@AC?A9DFAF7?C84C;B>@B>22;C34<9;EE6981//;A085</*,-6<448(((4(55)62).((
@M00200:205:000000000-AKKM3:1:1101:23068:9820 2:N:0:1
TACTCGGGAATCTAATCCTGTTTGCTCCCCACGCTTTCGAGCCTCAGCGTCAGTAATGGACCAGTATGTCGCCTTCGCCACTGGTGTTCTTCCGAATATCTACGAATTTCACCTCTACACTCGGAGTTCCACATACCTCTTCCATACTCAAGATAGCCAGTATCAAAGGCAATTCCAAGGTTGAGCCCTGGGCTTTCACCTCTGCCTAAACTATCCGCCTACGCTCCCTTTAAACTCAATTGAGATCAGA
+
C@CCCGGGDGGGGGGGGGGGGGGGGGGGGGGGGGGGGGGGGGGGGGGGGGGGDGGAEEFGGGFGGGGGGGGGEFGGGGGGGGGGGGGGGGGGGFGFEDEGFGGGGGGGGGGGDDFFGGG8EEDECEEGGGFGFGGEGFGFFGGFGFGED@D?4ADFDGGFGG9EE+?ED8?DFFFFFDG?FFFGDCFFF68*;CFGF77=C@B5*8=C@55;00@EADB=><ABFGEGGGBE4CE*?>@EE:43(9@:33
@M00200:205:000000000-AKKM3:1:1101:4344:9894 2:N:0:1
TACTCGGGTATCTAATCCTGTTCGCTCCCCACACTTTCGCTCCTCAGCGTCAGGTAATGCCCAGAGAACCGCCTTCGCCACCGGTGTTCCTCCTGATATCTGCGCATTTCACCGCTACACCAGGAATTCCGTTCTCCCCTGCATACCTCTAGTCTGCCCGTATCGAAAGCACGCGCCGTGTTAAGCACGGCGTTTTCCCTCCCGACGCGACACACCGCCTACGCGCCCTTTAAACCCAATTGAGCTCAGA
+
CCCCCGGDGGGGGGGGGGGFGGGGGGGGGGGGGGGGGGGGGGGGGGDGGGGGGGGGGGGGGGGGFFGGGGGGGGGGGGGGGFDGGCGEGEFGGGFGGGGGGGGGGGGGGGGGGGGFGGGG,=@ED@8FGF8@DFFFGFG<5FGF@DFFGFGFGGGBBFDBE6DFAFGG5FF)9=>?B5;*@EF+BCGF>/CD):5:A*=:;<?;1;;0901-(4?C1CE?2:(.,:>DD0.)--42C:((),:)).841<
@M00200:205:000000000-AKKM3:1:1101:24309:9899 2:N:0:1
TACAGGGGTATCTAATCCTGTTTGCTCCCCACGCTTTCGAGCCTCAGCGTCAGTAATGGACCAGTATGTCGCCTTCGCCACTGGTGTTCTTCCGAATATCTACGAATTTCACCTCTACACTCGGAGTTCCACATACCTCTTCCATACTCAAGATAGCCAGTATCAAAGGCAATTCCAAGGTTGAGCCCTGGGCTTTCACCTCTGACTAAACTATCCGCCTACGCTCCCTTTACACCCAGTTGAGATC
+
CCCCCGGGGGGGGGGGGGGGGGGGGGGGGGGGGGGGGGGGGGGGGGGGGGGGGGGGGGGGGGGGGGGGGGGGGGGGFGGGGGGGGGGCDGGGGGGGGGFFGGGGGGGGGGGGGGGFGGGGGGGEFGCEGGGGGGGGFBFFFEGFGFFDGFGFEDFFFGGFDFDGFFFGBGFFFFFFFFFFF9DG?EG56DEFBCFGFFF@=CEE7=AEC@@FEFFFAGDAFCAE5??C4;.*8ABDG5768*@32>E
@M00200:205:000000000-AKKM3:1:1101:8301:9926 2:N:0:1
TACTCGGGTATCTAATCCTGTTTGCTCCCCACGCTTTCGAGCCTCAGCGTCAGTAATGGACCAGTATGTCGCCTTCGCCACTGGTGTTCTTCCGAATATCTACGAATTTCACCTCTACACTCGGAGTTCCACATACCTCTTCCATACTCAAGATAGCCAGTATCAAAGGCAATTCCAAGGTTGAGCCCTGGGCTTTCACCTCTGACTAAACTATCCGCCTACGCTCCCTTTAAACCCAATTGAGATC
+
CCCCCGGGGGGGGGGGGGGGGGGGGGGGGGGGGGGGGGGGGGGGGGGGGGGGGGGGGGGGGGGGGGGGGGGGGGGGGGGGGGGGGGFGGGGGGGGGGGGGGGFGGGGGGGGGGGGFGGGGGGGEFCGGGFGGGGGEGFGEFFGFGFGFGF8DGFGBFGGFGFDGEBGEFFF55DDFFB69CE6?B?FFB6=DFCFFF<:@CF@5AEBE@))19EF<=5*)15-ADGFG4=BC*AB(8:>:>3C>D4@
@M00200:205:000000000-AKKM3:1:1101:25831:9944 2:N:0:1
TACGAGGGTATCTAATCCTGTTTGCTCCCCACGCTTTCGCACATGAGCGTCAGTATTGGTCCAGGAAGTCGCTTTCGCCACTGATGTTCCTTCCGATATCTACGCATTTCACCGCTACACCGGAAATTCCACTTCCCTCTCCCATACTCTAGCAATGCAGTCTCGAATGCAGTTCCCAGGTTAAGCCTGGGGATTTCACACCCGACTTGCAAAGCCGCCTACGCGCGCTTTATACCCAATTGAGATCAGCT
+
CCCCCGGGGGGGGGGGGGGGGGGGGGGGGGGGGGGGGGGGGGGFFGGGGGGGGGGGGGGGGGGDGGGGGGGGGFGGGGGGGGGGGGGGGGGGGGGGGGGGGGGGGGGGGGGFGGGFGGGGGGGGGGGGGGGGGGGFGFGFFGGFGFFBCFG8FFGFFFG59DDFEF6=DFFDFFFFFFGFFGG7A,CCFC695C@FEEFEEDF>22@D@E=EF=DCBGEF@>@F0?BC5*6C75C3C8?@<<4<(64,)))
@M00200:205:000000000-AKKM3:1:1101:8261:9949 2:N:0:1
TACCGGGGTATCTAATCCTGTTTGCTACCCACGCTTTCGAGCCTCAGTGTCAGTTACAGTCCAGAGAGCCGCTTTCGCCACCGGTGTTCCTCCATATATCTACGCATTTCACCGCTACACATGGAATTCCACTCTCCTCTACTGCACTCAAGTCTAACAGTTTCCAATGCACACAATGGTTGAGCCACTGCCTTTTACATCAGACTTATTAAACCACCTGCGCTCGCTTTATGCCCAGTTGAGATA
+
CCCCCGGGGGGGGGGGGGGGGGGGGGGGGGGGGGGGGGEGGGGGGGGGGGGGGGGGGGGGGGGGGGGGGGGGGGGGGGDEGGDGGGGGGGGGGGGGGGGGGGEDGGGGGGGGGGGFCGGGGFGGGGGGGGGGGGGGGFGFFGGFGFGFGFECFDGBFGGFDFDGFFGGFGFFFFFFFF=FGG6FFCGFFDGFFGGC7C<E7AFBCCCFCEF@<C,@8CAE):=9>C?C?DFEC==2,(744@283)
@M00200:205:000000000-AKKM3:1:1101:5941:9966 2:N:0:1
TACGAGGGTATCTAATCCTGTTTGCTACCCACGCTTTCGAGCCTCAGTGTCAGTTACAGTCCAGAGAGCCGCTTTCGCCACCGGTGTTCCTCCATATATCTACGCATTTCACCGCTACACATGGAATTCCACTCTCCTCTACTGCACTCAAGTCTAACAGTTTCCAATGCACACAATGTTTGAGCCACTGCCTTTTACATCAGACTTATTAAACCACCTGCGCTCGCTTTAAACCCAATTGAGATC
+
CCCCCGGGGGGGGCFFGGGGGGGGGGGGGGFFGGGGGGGGGGGGGGGGGGGGGFGEGGGGGGCFGGGEGGGGGDFFDGGC4EFGGGEGGGGGGFGFGGEGGGGGGEEE,EEEEGGDGGGGGGGGGGFGFCGGGGGFGFGFFFGFDFFEGFGGGGGFFGGDFG7DEFGGF8DD5=BFFF+;E89=D8EFB8CFFGFFF@E=CEEFC=CCEEC=A5,@)*3)=89?)*:;DDF<=;7@E((*0035/7
@M00200:205:000000000-AKKM3:1:1101:27664:9976 2:N:0:1
TACAAGGGTATCTAATCCTGTTCGCTCCCCATGCTTTCGCTCCTCAGCGTCAGTTAATGCCCAGAGACCTGCCTTCGCCATCGGTGTTCCTCCTGATATCTGCGCATTTCACCGCTACACCAGGAATTCCAGTCTCCCCTACATCACTCTAGTCTGCCCGTACCCACCGCAGATCCGGAGTTGAGCCCCGGACTTTCACGGCAGACGCGACAAACCGCCTACGAGCTCTTTAAACCCAATTGAGATCAGA
+
CCCCCGGGFGGGGGGGGGGGGGGGGCFGGGGGGGGGGGGGGGGGGGGGGGGGGFGGGGGGGGGGGGFFGGGGGGGGGGGGGGGGGGGGGFGGGGGGGGGGFCFGGEGDGGGGGGG>GGDFGGGGGGGGGGFD?DDFFFEDFGGFGFGFFFGFGFGFFG6?3@ACE?DEFGDA56DFF>DACEFFAE6CEGCABGGCA4BB4=5223@F=@F@;(=CBGF?D@0B0:>F7*6)-624*(-(62)4:2)5).
@M00200:205:000000000-AKKM3:1:1101:27186:9987 2:N:0:1
TACTAGGGTATCTAATCCTGTTTGCTCCCCACGCTTTCGAGCCTCAGCGTCAGTAATGGACCAGTATGTCGCCTTCGCCACTGGTGTTCTTCCGAATATCTACGAATTTCACCTCTACACTCGGAGTTCCACATACCTCTTCCATACTCAAGATAGCCAGTATCAAAGGCAATTCCAAGGTTGAGCCCTGGGCTTTCACCTCTGACTAAACTATCCGCCTACGCTCCCTTTAAGCCCAGTTGAGATC
+
CCCCCGGGGGGGGGGGGGGGGGFGGGGGGGGGGGGGGGGFGGEGFGGGGGGGGGGGFGGFGG?FFGGGGGGGGGGGGGCGEFFGGGGCFGFACFGGGGGGGG<FCGGGGGGGFEFFGGGGFFD8:4BDFGAFFFGFGFGEFGGFGFGFGFGGGC@+9FGFFGFGFF8DFGF=6DFFFFGFGDGFFDGFFCDAFGCD<;@@5@EEFF@*@C@CE738>DEDFD)?9E>F;C.6AAB=@)7B4@*((93
@M00200:205:000000000-AKKM3:1:1101:20074:9989 2:N:0:1
TACAAGGGTATCTAATCCTGTTTGCTCCCCACGCTTTCGAGCCTCAGCGTCAGTAATGGACCAGTATGTCGCCTTCGCCACTGGTGTTCTTCCGAATATCTACGAATTTCACCTCTACACTCGGAGTTCCACATACCTCTTCCATACTCAAGATAGCCAGTATCAAAGGCAATTCCAAGGTTGAGCCCTGGGCTTTCACCTCTGACTACACTATCCGCCTACGCTCCCTTTATACCCAATTGAGATC
+
CCCCCGGGGGGGGGGGGGGGGGGGGGGGGGGGGGGGGGGGGGGGGGGGGGGGGGGGGGGGGGGGGGGGGGGGGGGGGGGGGGGGGGGGGGGGGGGGGGGGGGGGGGGGGGGGGGGFGGGGGGGGCEEGGGFGGGGGFFGFFGGFGFGFDFFDGGGFFGGFGGFGFFGGFGFBFBFFFFG?ECFDDF,:DDD5D?EFFFGB=DEEEEEA)8):CFG8AGEFFCFFAGFGGGF4E??EC*539E===?E
@M00200:205:000000000-AKKM3:1:1101:28137:10000 2:N:0:1
TACTAGGGTATCTAATCCTGTTTGCTCCCCACGCTTTCGCGCCTCAGCGTCAGTTACAGTCCAGAGAGCCGCCTTCGCCACTGGTGTTCCTCCACATCTCTACGCATTTCACCGCTACACGTGGAATTCCGCTCTCCTCTTCTGCACTCAAGTCTCCCAGTTTCCAGTGCGTCACGGGGTTGAGCCCCGCACTTAGACACCAGACTTAAGAAACCGCCTGCGCGCGCTTTAAACACAATTGAGATC
+
<,CCCFGGEGGFGGGGF9FGDFFGGGGFGGGGCFCGGGGGGGGGGGGGGGGGGEGGGGGGGGGGGGGGFGGFGGGGGEGGCFFE<FEGGGGGGGFC<EFFGGFD@EGCEGFFGGCEGGGFEEGEB9F?FDFDGDCFGFF7FGGFGFD68?FFGG@DFGD?@9;CCFGF5,9=DFD5@*=BCE97>?F?BGC*?E7+=:C>4BFDDE7*8C*95(<=0<58=BFB(3:)**54.4-2;-5))).44<
@M00200:205:000000000-AKKM3:1:1101:3825:10001 2:N:0:1
TACGAGGGTATCTAATCCTGTTTGCTCCCCACGCTTTCGCACCTCAGCGTCAGTATTGGTCCAGGGTGTCGCCTTCGCCACTGGTGTTCCTTCAGATATCTACGCATTTCACCGCTACACCTGAAATTCCACACCCCTCTACCATACTCTAGCTTGGCAGTTCTAACCGCACTTCCCAGGTTAAGCCCGGGGCTTTCACGGCTAGCTTACCAAACCGCCTACGTGCGCTTTAAACCCAATTGAGATC
+
CCCCCGGGGGGGGGGGGGGGGGGGGGGGFGGGGGGGGGGGGGGGGGGGGEGGGGGGGGGGGFFGGGGGGGGGGGGGGGGGGGGGGGGGGGGGGGG<,?DFFGGGGGGGGGGGFGGEGEGFGGGGGGGGGGGGFG6CEFGDFGAFA6+9?FGFGGGFBCD?FGBGFFGFFG>)98DFCA6?D9<??CEFF;EDDGGGFFFD=BFFFBE?CEFF=@>;>GE12368(/:<CC;6?E),88?7<2<A052
@M00200:205:000000000-AKKM3:1:1101:25501:10085 2:N:0:1
TACGCGGGTATCTAATCCTGTTTGCTCCCCACGCTTTCGAGCCTCAGCGTCAGTAATGGACCAGTATGTCGCCTTCGCCACTGGTGTTCTTCCGAATATCTACGAATTTCACCTCTACACTCGGAGTTCCACATACCTCTTCCATACTCAAGATAGCCAGTATCAAAGGCAATTCCAAGGTTGAGCCCTGGGCTTTCACCTCTGACTAAACTATCCGCCTACGCTCCCTTTACACCCAGTTGAGATC
+
CCCCCGGGGGGGGGGGGGGGGGGGGGGGGGGGGGGGGGGGGGGGGGGGGGGGGGGGGGGGGGGGGGGGGGGFGGGGGGGGGGFGGGGGGGGGGGGGGGGGGGGGGCGGFGGGGGGFGGGGGGCEGGEGGGFGGGGFGFGEFGGFGFGFGFGGGGGFFGGFFGFGEFGCDFFFFFBFFFGFFEGGFGGFFF?FFGGFFFEE5CEF@*0>6;>EEFGC2CD9A(2)>EAGG:@EEF=(4(,676?8?4)
@M00200:205:000000000-AKKM3:1:1101:12146:10121 2:N:0:1
TACTAGGGTATCTAATCCTGTTTGCTCCCCACGCTTTCGAGCCTCAGCGTCAGTAATGGACCAGTATGTCGCCTTCGCCACTGGTGTTCTTCCGAATATCTACGAATTTCACCTCTACGCTCGGAGTTCCACATACCTCTTCCATACTCAAGATAGCCAGTATCAAAGGCAATTCCAAGGTTGAGCCCTGGGCTTTCACCTCTGACTACACTATCCGCCTACGCTCCCTTTAAACCCAATTGAGATC
+
CCCCCGGGGGGGGGGGGGGGGGGGGGGGGGGGGGGGGGGGGGGGGGGGGGGGGGGGGGFGGGGGGGGGGGGGGGGGGGGGGGGGGGGGGGGGGGGGGGGGGGGGGGGGGGFGGGGFGGCGGGGGGGGFEGDFGFGFGDGFB=EFGFGECFGGGGGF7DDFGFEGFFGGFGFFFFFFFEG5D,6DDFGFFFGFFGGGFCFCFDF@E76;)38CCEGC@CE@A@DB=CAF7;>:EE3B795(8;>*(9@
@M00200:205:000000000-AKKM3:1:1101:25881:10199 2:N:0:1
TACCAGGGTATCTAATCCTGTTTGCTCCCCACGCTTTCGAGCCTCAGCGTCAGTAATGGACCAGTATGTCGCCTTCGCCACTGGTGTTCTTCCGAATATCTACGAATTTCACCTCTACACTCGGAGTTCCACATACCTCTTCCATACTCAAGATAGCCAGTATCAAAGGCAATTCCAAGGTTGAGCCCTGGGCTTTCACCTCTGACTAAACTATCCGCCTACGCTCCCTTTACACCCAATTGAGATAAGA
+
CCCCCGGGGGGGGGFGGGGFGGGGGGGFGGGGGGGGGGGGGCGCFGGGGEGGGGGGGGGGGFGGGGGGGGGGGGGGGDGEEGGGFGGGGFGGGGGGGGGGCCDFGGGGGCFFGGGFFFGGFGF@CEGGGGFGGGGDD+=DFFFFGF===B==@DGF7DCF8DEGDFGGFGFDFFFFEFC?FFDCF8E59DD?DFGGA*,0:5CEEEAA@@@7CCCC89?@D)137:*@7CE;*96):2BD:@CFFC***0
@M00200:205:000000000-AKKM3:1:1101:5931:10250 2:N:0:1
TACTCGGGTATCTAATCCTGTTTGCTCCCCACGCTTTCGAGCCTCAGCGTCAGTAATGGACCAGTATGTCGCCTTCGCCACTGGTGTTCTTCCGAATATCTACGAATTTCACCTCTACACTCGGAGTTCCACATACCTCTTCCATACTCAAGATAGCCAGTATCAAAGGCAATTCCAAGGTTGAGCCCTGGGCTTTCACCTCTGACTAAACTATCCGCCTACGCTCCCTTTATGCCCAATTGAGATC
+
CCCCCGGGGGGGGGGGGGGGGGGGGGGGGGGGGGGGGGGGGGGGGGGGGGGGGGGGGGGGGGGGGGGGGGGGGGGGGGGGGGGGGGFGGGGGGGGGGGGGGGGGGEGGGGGGGGFFGGGG9DFEEEGGGGGGGGGGFFGFFDGFGFDEGFGCFGGFFFGFGFEF>DCFFFFDFDFFEFC?FFGGFGCFF6DFFGGG5ECE55@@7:AEBFEE@ADCFFFAFCA*7=BGCFBEFC=BGBBFE=E3>CE
@M00200:205:000000000-AKKM3:1:1101:16339:10330 2:N:0:1
TACGCGGGTATCTAATCCTGTTTGCTCCCCACGCTTTCGAGCCTCAGCGTCAGTAATGAGCCAGTGTGTCGCCTTCGCCACTGGTGTTCTTCCGAATATCTACGAATTTCACCTCTACACTCGGAGTTCCACACACCTCTCTCATACTCAAGACACCCAGTATCAAAGGCAATTCCGAGGTTGAGCCCCGGGATTTCACCCCTGACTTAAATGTCCGCCTACGCTCCCTTTAAGCCCAGTTGAGCTC
+
CCCCCGGGGGGGGGGGGGGGGGGGGGGGGGGGGGGGGGGGGEGGGGGGGGGGGGGGGGGGGGGGGGGGGGGGGGGGGGGGGGEGFGGGGGGGGGGGGGGGGGGGGGGGGGGGGGGFGGGGGGGGGGEDDADGGGGGGFGFFGGFGFGFFFGDFFGFFEGFGFFGEFGGFGFFFEFFFBGEGGGGFFGFFDE4DGGGFF9=9=BDDFECFFFFEEFGFGFF7528@EBF87;<))7(4(1./9C7)44
@M00200:205:000000000-AKKM3:1:1101:8778:10339 2:N:0:1
TACTGGGGTATCTAATCCTGTTTGCTCCCCACGCTTTCGAGCCTCAGCGTCAGTAATGGACCAGTATGTCGCCTTCGCCACTGGTGTTCTTCCGAATATCTACGAATTTCACCTCTACACTCGGAGTTCCACATACCTCTTCCATACTCAAGATAGCCAGTATCAAAGGCAATTCCAAGGTTGAGCCATGGGCTTTCCCCTCTGCCTAAACTATCCGCCTACGCTCCCTTTAAACCCAGTTGAGATCAGAC
+
CCCCCGGGGGGCFC<FGGGGGGGGGGGGGEGGGGGGGGEGGGGGGGGGGGGGGGGGGGGGGGGGGGGGGGCFGGGGGGGGGGGDFFFGGGGGCFGFGGDGFFGDGGGGGGCGGGGFFCCGGGGDFGGGGGFEGFDEFFGFFFDFFFG=?96?FDGF7D6DDFFGFFCGBGFDBDFFFFG?F=FGFCF*++69DDFGF*,:8>@@*0:A@CEE@7>@=C5):1)*:;@FCG@EC**3C(:64*8.(18)7>)
@M00200:205:000000000-AKKM3:1:1101:17387:10350 2:N:0:1
TACTAGGGTATCTAATCCTGTTTGCTCCCCACGCTTTCGCGCCTCAGCGTCAGAACCGGACCAGACAGCCGCCTTCGCCACTGGTGTTCTTGCGAATATCTACGAATTTCACCTCTACACTCGCAGTTCCGCTGTCCTCTTCCGGTCTCAAGCCAACCAGTATCGAAGGCAATTCTGTGGTTGAGCCACAGGCTTTCACCCCCGACTTAATCGGCCGCCTACGCGCCCTTTACGCCCAGTCGAGATCAGAC
+
CCCCCGGGGGGGGGGGGGFGGGGGGGGGGGFFFGGGGGGGGGGGGGGGGGGGGGEFGGD:FGGGGGEGGGGGGGGGGGGGGFGGGGGGGGGGFGGGGGGGGGGGGFCGGGGGGGGFGGGGFFGGCEEFGCEGDGGDFFFCFGGDC98AGFFGFFGDFGDFGG7@>?FCBGFDFBFFF?BAFGGCFGGFA454?E?CFCGB25>@=@92)9CE12CEBDB;;;0>08)>/926<216E04()-(41:<:72)
@M00200:205:000000000-AKKM3:1:1101:25227:10359 2:N:0:1
TACTGGGGTATCTAATCCTGTTCGCTCCCCACACTTTCGCTCCTCAGCGTCAGGATATTCCCAGAGAACCGCCTTCGCCACCGGTGTTCCTCCTGATATCTGCGCATTTCACCGCTACACCAGGAATTCCGTTCTCCCCTGAATACCTCTAGTCTGCCCGTATCGGAAGCAAGCCAGGTGTTAAGCACCTGGTTTTCACTCCCGACGCGACAAACCGCCTACGAGCCCTTTATACCCAATTGAGATC
+
CCCCCGGGGGGGGGGGGGGGGGGGGGGGGGGGGGGGGGGGG@FGGGGGGGGGGGGGGDGGGGGGFGGGGGGGGGGGGGGGGGGGGGGGGGGGGGGFDGGGGGGGGGGGGGGGGGGFGGGGGGGGFGGGGGGGGGGGGFGB?G8DGBFEGFFDFGGFCGDEGDFGFFGGF6909>FFFFC6=ED@FGFFFFFFACECFE,>A=>4:7@2>2>@((;;6C>DFF()6C>F50)49AA>D7(2<2))42)
@M00200:205:000000000-AKKM3:1:1101:19210:10464 2:N:0:1
TACGCGGGTATCTAATCCTGTTTGCTACCCACGCTTTCGAGCCTCAGTGTCAGTTACAGTCCAGAGAGCCGCTTTCGCCACCGGTGTTCCTCCATATATCTACGCATTTCACCGCTACACATGGAATTCCACTCTCCTCTACTGCACTCAAGTCTAACAGTTTCCAATGCACACAATGGTTGAGCCACTGCCTTTTACATCAGACTTATTAAACAACCTGCGCTCGCTTTACCCCCAGTTGAAATC
+
C@CCCCFEEGFFGGGGGGGGFFDFGGGGGGGGGGGEEGCGFDBBGFGFDFFGF@FFEFGGFGGGGDGEFFGGE,AECFCCEFCCFFEGDEEGGGFFDFGFGFFFG6=+@E;FGG6:DFD<E?B@A9FFFGGGGGC8FDFCFGGFGBGEFFCDFFCFFF6D@DDFEFCF5DFBD8@FBF+?@37;?5CFFDCFF9EF6::A=C=5@:*97:*7?B9;>>A)592)6*?*??=C*6(3*(/))))/).
@M00200:205:000000000-AKKM3:1:1101:25150:10475 2:N:0:1
TACGAGGGTATCTAATCCTGTTCGCTCCCCACACTTTCGCTCCTCAGCGTCAGGATATTCCCAGAGAACCGCCTTCGCCACCGGTGTTCCTCCTGATATCTGCGCATTTCACCGCTACACCAGGAATTCCGTTCTCCCCTGAATACCTCTAGTCTGCCCGTATCGGAAGCAAGCCAGGTGTTAAGCACCTGGTTTTCACTCCCGACGCGACAAACCGCCTACGAGCCATTTACGCCCAATTGAGATC
+
CCCCCGGGGGGGGGGGGGGGGGGGGGGGGGGGGGGGGGGGGGGGGGGGGGGGGFGGGGGGGGGGGGGFFGGGGGGGGGGGGGGGGGGGGGFFGGGGGGGDGGGGGGGGGGGGCEGFGGGGGGGGGGGGGGGGGGGGDFGDDFGFGFFEGBDFGGGFFFFA>CDFDEDG>DAFFDFFF?FFGEGGFGDFFGGFFFFGFEDFBFF=DA>=>BFFFFGEFGDFFF@B?CE**2)).1:9EBF0)5<)4<?
@M00200:205:000000000-AKKM3:1:1101:2588:10503 2:N:0:1
TACAAGGGTATCTAATCCCGTTTGCTACCCACGCTTTCGAGCCTCAGTGTCAGTTACAGTCCAGAGAGCCGCTTTCGCCACCGGTGTTCCTCCATATATCTACGCATTTCACCGCTACACATGGAATTCCACTCACCTCTACTGCACTCAAGTCTAACAGTTTCCAATGCACACAATGGTTGAGCCACTGCCTTTTACATCTGACTTATTAATCCACCTGCCATCGCCTTTAACCCCATTTAGTTC
+
CCCCCGGGGGGGGGGGGG,BFFGGGGGGGFGGCFGGGGD@FGGG?EGCGFGGFFGGGFDEFGGG9<E7F@@FCFCFEGGG:FCF@FFGGGGGG=FEGFFFFGF@FEGGGGGG<>69DGFE,4EF89EDGGC=DF+EFFFDF;,;=FF*?06+,6?FBDF5@FFC09=9D,1*40<*+56DE+6+*@,6?+=:5@AF9=7<****:*;0*0*3*3,,3;*))011)*:*3;*1*:*)>)(**8?*1>
@M00200:205:000000000-AKKM3:1:1101:10621:10563 2:N:0:1
TACTAGGGTATCTAATCCTGTTTGCTCCCCACGCTTTCGAGCCTCAGCGTCAGTAATGGACCAGTATGTCGCCTTCGCCACTGGTGTTCTTCCGAATATCTACGAATTTCACCTCTACACTCGGAGTTCCACATACCTCTTCCATACTCAAGATAGCCAGTATCAAAGGCAATTCCAAGGTTGAGCCCTGGGCTTTCACCTCTGACTAAACTATCCGCCTACGCTCCCTTTAAACCCAATTGAGATC
+
CCCCCGGGGGGGGGGGGGGGGGGGGGGGGGGGGGGGGGGGGGGGGGGGGGGGGGGGGGGGGGGGGGGGGGGGGGGGGGGGGGGGGGGGGGGGGGGGGGGFGGGGGGGGGGGGGGGFGGGGGGGGGGGGGGGGGGGGFFFEFGGFGFGEFFGFGGGFFGGFGGFGEDFGFGFFFFFFFFFFGGGGFGFFFFFFF8DFA7@C=@EBFFEEEFFFFFGGAC?DFCA?);DGGGFF<<>BDFD@C;472*3
@M00200:205:000000000-AKKM3:1:1101:28897:10602 2:N:0:1
TACTCGGGTATCTAATCCTGTTCGCTCCCCATGCTTTCGCTCCTCAGCGTCAGTTAATGCCCAGAGACCTGCCTTCGCCATCGGTGTTCCTCCTGATATCTGCGCATTTCACCGCTACACCAGGAATTCCAGTCTCCCCTACATCACTCTAGTCTGCCCGTACCCACCGCAGATCCGGAGTTGATCCCCGGACTTTCACGGCAGACGCGACAAACCCCCTACGAGCCCTTTACACCCAGTTGCTATCAGAC
+
CCCCCGGGGGGGGGGGGGGGGGGGGGGFGGGGGGGGGGGGGGGGGGGGGGGGGGFGGGFGGGGGGGGGEGFGGGGGGGGGGGDFGGGGGGGGGGGGGFGGGGGGGGGEGGGGGGGFGGGFFGCGFGGGFGGGGGGGGFGDFGGCEDFEC?B=EGFDFGGEE>AGFFGGFGFF5D?D55008@7C+@A*09:9@EFGF?FF)7=225(2(/2103B5(2:;@@(=1C)/02842:41?((5)))-..8))5)
@M00200:205:000000000-AKKM3:1:1101:13764:10610 2:N:0:1
TACAAGGGTATCTAATCCTGTTTGCTCCCCACGCTTTCGAGCCTCAGCGTCAGTAATGGACCAGTATGTCGCCTTCGCCACTGGTGTTCTTCCGAATATCTACGAATTTCACCTCTACACTCGGAGTTCCACATACCTCTTCCATACTCAAGATAGCCAGTATCAAAGGCAATTCCAAGGTTGAGCCCTGGGCTTTCACCTCTGACTAAACTATCCGCCTACGCTCCCTTTAAACCCAATTGAGATCACAT
+
CCCCCGGGGGGGGGGGGGGGGGGGGGGGGGGGGGGGGGGGCFGGGGGGGEGGGGGGGGGGGGGGGGGGGGGGGGGGGGGGDGGGGGGGGGGGGFGGGGGGGGGGEGEEFGGGGGGFGFGGGGGGGGEGGDEEGGGEGFFEFGGFGFGF?DFFGFGFFFGF?=DDEFD8@FFFFEFFFFFFGGGDFF=?*0=?FCEFFAGEE@@=7:8A5@EFBFGGFGF==)0:5A4CFCE=EE=4E@B@**8*5*.3(0*
@M00200:205:000000000-AKKM3:1:1101:18123:10643 2:N:0:1
TACGCGGGTATCTAATCCTGTTCGCTCCCCACACTTTCGCTCCTCAGCGTCAGGTAATGCCCAGAGAACCGCCTTCGCCACCGGTGTTCCTCCTGATATCTGCGCATTTCACCGCTACACCAGGAATTCCGTTCTCCCCTGCATACCTCTAGTCTGCCCGTATCGAAAGCAAGCGCCGTGTTAAGCACGGCGTTTTCACTCCCGACGCGACAAACCGCCTACGAGCCCTTTAAGCCCAATTGAGATC
+
CCCCCGGGGGGGGGGGGGGGGGGGGGGGGGGGGGGGGGGGGGGGGGGGGGGGGGGFFGGGGGGGGGGGGGGGGGGGGGGGGGGGGGGGGGGGGGGGFGGGGGGGGGGGFGGGGGGFGGGGGGGGGGGFGGG?FGGGGFGFFGCDGFGFGFFGFGGFFGGFCG<F=*ACEGFEADFFEFGFGGGG9CFFFDDE>CEDFEGFA@:>D6@;(41>08FGFGFFF?0>BG:C*7:A<<2:F1?F22<714<
@M00200:205:000000000-AKKM3:1:1101:8455:10644 2:N:0:1
TACACGGGTATCTAATCCTGTTTGCTCCCCACGCTTTCGAGCCTCAGCGTCAGTAATGAGCCAGTGTGTCGCCTTCGCCACTGGTGTTCTTCCGAATATCTACGAATTTCACCTCTACACTCGGAGTTCCACACACCTCTCTCATACTCAAGACACCCAGTATCAAAGGCAATTCCGAGGTTGAGCCCCGGGATTTCACCCCTGACTTAAATGTCCGCCTACGCTCCCTTTACGCCCAATTGAGATC
+
CCCCCGGGGGGGGGGFGGGGGGGGGGGGGGGGGGGGGGGGGCG?FGGGGCGFFDEGGGFGGFGGGGGGGGGGGGGGGGGGGGGGEGEGGGGGGGGGGGGCFGEGGGGFGFDEFGGFGAFEGGGGGGEGGGDF?=C>6DGFFGGFGDDEFFD?FGGFDGFFGGCFFCDFFFFDFFFFFFGFGGGGAACFBGGEFGGGFA:>)>DBBE;EEFEEEEDFDD5(27>;=E>FFFFFE<?6C1;@3<EE@47
@M00200:205:000000000-AKKM3:1:1101:11565:10684 2:N:0:1
TACCAGGGTATCTAATCCTGTTTGCTCCCCACGCTTTCGAGCCTCAGCGTCAGTAATGGACCAGTATGTCGCCTTCGCCACTGGTGTTCTTCCGAATATCTACGAATTTCACCTCTACACTCGGAGTTCCACATACCTCTTCCATACTCAAGATAGCCAGTATCAAAGGCAATTCCAAGGTTGAGCCCTGGGCTTTCACCTCTGACTAAACTATCCGCCTACGCTCCCTTTCTACCCAATTGAGATCAGAC
+
CCCCCGGGGGGGGGGGGGGGGGGGGGGGGGGGGGGGGGGGGGGGGGGGGGGGGGGGGGGFGGGGGGGGGGGGGGGGGGGGGGGGGGGGGGFGGGGGGGGGGFGGG8EGGGGGGGGFGGGGDGGGGGGGGGGGGGGGFFGFFAFFGFGEGF8D9DFFDFG?DFEGB+==*=D):DFF?+?FGG?CFFGDFFDD?EFDFEG5:@@@EEFEBC@<5;CFFGF5=CD>@GEG>:5*:EE6D>936>:32*833=)
@M00200:205:000000000-AKKM3:1:1101:25078:10688 2:N:0:1
TACAAGGGTATCTAATCCTGTTTGCTCCCCACGCTTTCGAGCCTCAGCGTCAGTAATGGACCAGTATGTCGCCTTCGCCACTGGTGTTCTTCCGAATATCTACGAATTTCACCTCTACACTCGGAGTTCCACATACCTCTTCCATACTCAAGATAGCCAGTATCAAAGGCAATTCCAAGGTTGAGCCCTGGGCTTTCACCTCTGACTAAACTATCCGCCTACGCTCCCTTTAAACCCAATTGAGATC
+
CCCCCGGGGGGGGGGGGGGGGGGGGGGGGGGGGGGGGGGGGGGGGGGGGGGGGGGGGGGGGGGDGGGGGGGGGGGFGGGGGGGGGGGGGGGGGGDGGGCFGGGGGGGGFGGGGGGFGGGCFGFGGGGGFGGGGGGGGFCEFGGFGFGFGFGGGGGFFG66DF7=DDGGFGFFFEFFFDCFFDDFFFFFFG65DD8:+0@5>@EBE78EB8@CAEC6@F>=@@8@98DF9;:*:A@@E@=:C@E:=?E
@M00200:205:000000000-AKKM3:1:1101:24066:10701 2:N:0:1
TACCGGGGTATCTAATCCTGTTTGCTCCCCACGCTTTCGAGCCTCAGCGTCAGTAATGGACCAGTATGTCGCCTTCGCCACTGGTGTTCTTCCGAATATCTACGAATTTCACCTCTACACTCGGAGTTCCACATACCTCTTCCATACTCAAGATAGCCAGTATCAAAGGCAATTCCAAGGTTGAGCCCTGGGCTTTCACCTCTGACTAAACTATCCGCCTACGCTCCCTTTAAACCCAATTGAGATCAGA
+
CCCCCGGGGGGGGGGGGGGGGGGGGGGGGGGGGGGGGGGGGGGGGGGGGGGGGGGGGGGGGGGGGGGGGGGGGGGGGGGGGGGGGGGGGGGGGGGDGGGGGGGGGGGGGGGGGGGFGGGGGGGGGGEGGGFGGFGGGFGFFGGFGFGFFFFFCFDFFGG9@F99DFGGFDFFFEFFFFG?FF6?FGGFAFFFFGGG?AGEB858A=ACCEEE;CGFAGF2)4799EFGCFBF?CEDD2(-95;EB334)/
@M00200:205:000000000-AKKM3:1:1101:3491:10708 2:N:0:1
TACCGGGGTATCTAATCCTGTTTGCTCCCCACGCTTTCGAGCCTCAGCGTCAGTAATGGACCAGTATGTCGCCTTCGCCACTGGTGTTCTTCCGAATATCTACGAATTTCACCTCTACACTCGGAGTTCCACATACCTCTTCCATACTCAAGATAGCCAGTATCAAAGGCAATTCCAAGGTTGAGCCCTGGGCTTTCACCTCTGACTAAACTATCCGCCTACGCTCCCTTTAAACCCAATTGAGATC
+
CCCCCEGGFEFGGGGFGGGGGGGGGGGGGGGGGGGGGGGGGGGGGGGGGGGGGGGGGGGGFFFGFGFGGGGGGGGGGGGGGFGGGFGGGGGGGCGGGGGGGGDGGGGGCFFFEFGFFFGFGFFG7CEGGFFGGGGEGFGFFGGFG++*=FCFGFGFBFGFGGBGFFDF58DDFFFFF5=DFF?DFCD5?DCFF?FGAEGE6@@C==A@E@@@EAF6=FFDA=)*)4:5?+)1*9>BGDBF*.4*747
@M00200:205:000000000-AKKM3:1:1101:19364:10729 2:N:0:1
TACCGGGGTATCTAATCCTGTTTGCTCCCCACGCTTTCGCGCCTCAGCGTCAGAACCGGACCAGTCAGCCGCCTTCGCCACTGGTGTTCTTGCGAATATCTACGAATTTCACCTCTACACTCGCAGTTCCACTAACCTCTTCCGGTCTCAAGCCATACAGTATCGAAGGCAATTCTGTGGTTGAGCCACAGGCTTTCACCCCCGACTTATAAAGCCGCCTACGCGCCCTTTATGCCCAATTGAGATCAGA
+
CCCCCGGGGGGGGGGGGGGGGGGGGGGGGGGGGGGGGGGGGGGGGGGGGGGGGGGGGGGGGGGGGGGGGGGGGGGGGGGGGGGGFGGGGGFGGGGGGFFGGGGGGGGFGGGGGGGFGGGGGGGGGGEFFGGG8@=DFFGFFGGBEEGFGFCCFGGFAB++7209>F6EDGAC*1BF@FFAFEDG4CFFFC?AFFGFFEFE2>@FF=60>EFFFFD*25:036(),27<>C>)<ABFF:?(-4:)4.35..
@M00200:205:000000000-AKKM3:1:1101:22560:10743 2:N:0:1
TACTGGGGTATCTAATCCTGTTTGCTCCCCACGCTTTCGTGCCTGAACGTCGGTACTGGTCCAGGAAGTCGCTTTCGCCACTGATGTTCCTTCCGATATCTACGCATTTCACCGCTACACCGGAAATTCCACTTCCCTCTACCGTACCCTAGCTATTCAGTCTCGAATGCAATTCCCAGGTTGAGCCCGGGGCTTTCACACCCGACTTAAATAACCGTCTACGCACGCTTTAAACCCAATTGAGATCAGA
+
CCCCCGGGGGGGGGGGGGGGGGCFGGGGGGGGGGGGGGDGGGGGGGGGGGGGFGGGGGGGGGGGGGGFGGGGGGGGGGGGGGGGGGGGGGGGGGGGGGGGCDGGGGGGGGGGGGCEDFGGGGGGGBFFGGGFGGGEGFGDFGGDGFC>?FGFFGFFFFGBGGDDDFF?BFFFFFFFFFGFFGFCAG9?EGC?EGFD8?CE=A292>=2CE>?>BFC28>73>?3<EBD7*637;38@??;),6)4>?244
@M00200:205:000000000-AKKM3:1:1101:2756:10764 2:N:0:1
TACGAGGGTATCTAATCCTGTTTGCTCCCCACGCTTTCGAGCCTCAGCGTCAGTAATGGACCAGTATGTCGCCTTCGCCACTGGTGTTCTTCCGAATATCTACGAATTTCACCTCTACACTCGGAGTTCCACATACCTCTTCCATACTCAAGATAGCCAGTATCAAAGGCAATTCCAAGGTTGAGCCCTGGGCTTTCACCTCTGAATAAACTATCCGCCTACGCTCCCTTTCCACCCACTTGAGATC
+
CCCCCGGGGGGGGGGGFGGGFGGGGGGGGGGGGGGGGGGFGGGGGGGGGGGGGGGGDAFFAFGGGGGGGGGGGGGGGGGGGGGGGGFEFG8FFEGEEGGGCFGGGGGGGGGGGGGFGGGGCGGGGGEDGFFD8?=>?9EEB8EBGFGFGFGGGGGFFGFFFDBGFFFFFGF5?DFDDF6DFC==*@1:9=@5AFFFFF79@FFEE*0;C79;;*7,8CEFFD257CD>?74*6CE=E=5(*05;2>@
@M00200:205:000000000-AKKM3:1:1101:18326:10774 2:N:0:1
TACGGGGGTATCTAATCCTGTTTGCTACCCACGCTTTCGAGCCTCAGTGTCAGTTACAGTCCAGAGAGCCGCCTTCGCCACTGGTGTTCCTCCACATCTCTACGCATTTCACCGCTACACGTGGAATTCCGCTCTCCTCTTCTGCACTCAAGTCTCCCAGTTTCCAGTGCGTCACGGGGTTGAGCCCCGCACTTAGACACCAGACTTAAGAAACCGCCTGCGCGCGCTTTAAACCCAATTGAGATC
+
CCCCCGGGGGGGGGGGGGGGGGGGGGGGGGGGGGGGGGGGGFGGGGGGGGGGGGGGGGGFGGGGGGGGGGGGGGGGGGGGGGGGGGGGGGGGGGGGGGGGFFFGGGGGGGGGGGGDGGGGEGGGGFGGGGGGGGGGGFGFFGGFGFGFGFGGGGGFFGFFEGFGFFGGFGEDFFDFFFDEGGFFFEGFD>5ADFGG=>GFDFFFFF<<CCFEFFFGFGBDF;@D9?BD5C<<:A??E::57A<:AF
@M00200:205:000000000-AKKM3:1:1101:5880:10825 2:N:0:1
TACTCGGGTATCTAATCCTGTTCGCTCCCCACACTTTCGCTCCTCAGCGTCAGGTCATTCCCAGAGAACCGCCTTCGCCACCGGTGTTCCTCCTGATATCTGCGCATTTCACGGCTACACCAGGAATTCCGTTCTCCCCTGAATACCTCTAGTCTGCCCGTATCGGAAGCAAGCGCCGTGTTAAGCACGGCGTTTTCACTCCCGACGCGACAAACCGCCTACGAGCCCTTTAAACCCAGTTGAGATCAGAC
+
CCCCC@FEGEFFGGGGGGGGGGGGGGGGGGGGGGGGGGGGGFGGGGGGGGGGGGGGGGGGGGGGFGGFGFGGGGGGGGGGGGGGGGGGGGGGGGGGGGFGFGGGGGGGGGGGFEGEGGGGGGGGGGGFGFGGGGFCD6EDFGGFGF+;AFDD=DFFFGFFEGFGFFGGFGFFAB5ADFGFDFGGFGFFDCEEBEECFFGCEFFF?93(,7@@1@E;(/712:176CE>9>:A<>37E:<?D45(,:3,47)
@M00200:205:000000000-AKKM3:1:1101:18226:10878 2:N:0:1
TACAGGGGTATCTAATCCTGTTTGCTCCCCACGCTTTCGAGCCTCAGCGTCAGTAATGGACCAGTATGTCGCCTTCGCCACTGGTGTTCTTCCGAATATCTACGAATTTCACCTCTACACTCGGAGTTCCACATACCTCTTCCATACTCAAGATAGCCAGTATCAAAGGCAATTCCAAGGTTGAGCCCTGGGCTTTCACCTCTGACTAAACTATCCGCCTACGCTCCCTTTAAACCCCATTGAGATCAGAC
+
CCCCCGGGGGGGGGGGGGGGGGGGGGGGGGGGGGGGGGGGGGGGGGGGGGGGGGGGGGGGGGFGGGGGGGGGGGGGGGGGGGGGFFEEGGGGGGGGGGG;AEEGGGGFGFFGGGGFGGGGGGGGGGC8EEDFGGGGGFGDFFGFFFGFGFFGGGGFF8DFGGFGF7FG?FFDFEFDFF6*CD=ADF8?FFGFFFDDF7,:=@EEF7*>@EECF5>DADE8>CFF=E>D;;66A8B>*(8>=CF=(6>@==)
@M00200:205:000000000-AKKM3:1:1101:6887:10890 2:N:0:1
TACTAGGGTATCTAATCCTGTTTGCTCCCCACGCTTTCGAGCCTCAGCGTCAGTAATGGACCAGTATGTCGCCTTCGCCACTGGTGTTCTTCCGAATATCTACGAATTTCACCTCTACACTCGGAGTTCCACATACCTCTTCCATACTCAAGATAGCCCGTATCAAAGGCAATTCCAAGGTTGAGCCCTGGGCTTTCACCTCTGACTAAACTATCCGCCTACGCTCCCTTTCCGCCCAATTGAGACC
+
CCCCCGGGGGGGGGGGGGGGGGCGGGGGGGGGGGGGGGEGCGGGGGFGGGGGGGGGGFGGGGGGGGGGGGGGGGGGGGGDGFFGGEFGGGGGGGCEGGGGGGGGGGGGGGGGGGGFGGGGGGGE@EGGFFGGGGGGGFGF?C8DFFGFGFFFGCCDF8+<@GDGFFGGBGF<FBFFF7=5F==DBFGDFGGAFGG7ACG@@D@<ECEF*>EEFEGGFGFFDB=*>E@GG7@*:@F(:>=(*.0*(*(
@M00200:205:000000000-AKKM3:1:1101:16876:10901 2:N:0:1
TACGCGGGTATCTAATCCTGTTCGCTCCCCTAGCTTTCGCGCCTCAGCGTCAGGACAGGTCCAGAGAGCCGCCTTCGCCACCGGTGTTCCTCCCGATATCTGCGCATTTCACCGCTACACCGGGAATTCCACTCTCCCCTACCTGCCTCGAGCCGTGCAGTATCGGACGCAGTCCCGCGGTTGAGCCCCGGGATTTCACAACCGACTTGCACGGCCGCCTACGCGCTCTTTATGCCCAATTGCGATC
+
CCCCCGGGGGGGGGGGGGGGGGGGGGGGGGGGGGGGGGGGGGGGGGGGGGGGGGGGGGGGGGGGGGGGGGGGGGGGGGGGGGGGGGGGGGGGGGGEGEGGGFFGGGGDGGGGGGGDGGGGGGGGFEDGGGGGGGGGGFGDFGGFGFGEGFGGGGGFFG49;FEGFEGGFGDFBFFFFE<>E:D<FGGFFGGFDC*7F4C>?:?FFB0:<>>DFFGE>DB??F?>>E.797<)6A<AFFF7>B48;(2
@M00200:205:000000000-AKKM3:1:1101:4664:10912 2:N:0:1
TACCAGGGTATCTAATCCTGTTTGCTCCCCACGCTTTCGAGCCTCAGCGTCAGTAATGGACCAGTATGTCGCCTTCGCCACTGGTGTTCTTCCGAATATCTACGAATTTCACCTCTACACTCGGAGTTCCACATACCTCTTCCATACTCAAGATAGCCAGTATCAAAGGCAATTCCAAGGTTGAGCCCTGGGCTTTCACCTCTGACTAAACTATCCGCCTACGCCCCCTTTAAACCCAATTGAGATCAGAC
+
CCCCCGGGFA<C9FDFFFGGGGGAFGGDDGGECFFGGFGGGGGGGFDFGFGDEGGGGGGGGGGFGGGGGGGGGCEFG@CFGGGGFFA:FGCFGFCFDGGGFGGFC,EFGFGGFGGFGFFFEEGGGGGGGGGGGGGFDDGFFGGFGFGBGFD?9FGFBE2DEF7CEF8EFFF5D6FFECDDFG?FD865D=89DFFGF<F*386@AEA7=5CC;CC88>?)01)*)43;7;=8?4*7;2(7*7>*(18>;5)
@M00200:205:000000000-AKKM3:1:1101:16807:10914 2:N:0:1
TACTGGGGTATCTAATCCTGTTTGCTCCCCACGCTTTCGAGCCTCAGCGTCAGTAATGGACCAGTATGTCGCCTTCGCCACTGGTGTTCTTCCGAATATCTACGAATTTCACCTCTACACTCGGAGTTCCACATACCTCTTCCATACTCAAGATAGCCAGTATCAAAGGCAATTCCAAGGTTGAGCCCTGGGCTTTCACCTCTGACTAAACTATCCGCCTACGCTCCCTTTATACCCAATTGAGATC
+
CCCCCGGGGGGGGGGGGGGGGGGGGGGGGGGGGGGGGGGFGGGGGGGGGGGGGFGGGGGGGGGGGGGGGGGGGGGGFGGGGGGGGGGGGGGGGFGGGGGGGGGGGGGGGGGGGGGFGGGGGGGGEGEFGGGGGGFFGFGFFGGFGFGEGFFGGGGFBBFBDCEGEFGFFGFD?DFFFFFFFG?D?FGFFG6FFGC?FEGFBBFFFFFEFFE<=EGC=FF>9@@A2>ED*:;6<6EEF=BF=E=@2CE
@M00200:205:000000000-AKKM3:1:1101:8757:10927 2:N:0:1
TACTGGGGTATCTAATCCCGTTTGCTCCCCACGCTTTCGCGCCTCAGCGTCAGGAGATGCCCAGAGACCCGCCTTCGCCACCGGTGTTCCTCCCGATCTCTACACATTTCACCGCTACACCGGGAATTCCACACTCCCCTACCGGACTCGAGTCAGAGCAGTATCGGGTGGCGGCTCCAGGTTGAGCCTGGAGGTTTCACACCCGACTTGCCCAACCGCCTACGACCTCTTTATACCCAGTTGAGATC
+
CCCCCGGGGGGGGGGGGGGGGGGGGGGGGGGGGGGGGGGGGGGGGGGGGGGGGGGGGGGGGGGGGGGGGFGGGGGGGGGGGGGGGGGGGGDGGGGGEGGGGGGGGGGGGGGGGGGFGGGGGGEEGEFGGGGGGGGGGFGFFGGFGEGFGFGGGGGFBFGFGGFGCBDEFGAB>AD;A>4AFCGFFFGFAGGFFGEFFE?EFFF@>61;;2>70)/;<3>9B8B@?*7/7*.5)6)6C(504<)-4(),
@M00200:205:000000000-AKKM3:1:1101:23489:10939 2:N:0:1
TACTGGGGTATCTAATCCTGTTTGCTCCCCACGCTTTCGCGCCTCAGTGTCAGTTACAGACCAGATAGTCGCCTTCGCCACTGGTGTTCCTCCAAATCTCTACGCATTTCACCGCTACACTTGGAATTCCACTATCCTCTTCTGCACTCAAGTCTCCCAGTTTCCAATGACCCTCCACGGTTGAGCCGTGGGCTTTCACATCAGACTTAAGAAACCACCTGCGCGCGCTTTAAACCCAGTTGAGATAGGC
+
CCCCCGGGGGGGGGGGGGGGGGGGGGGGGGGGGGGGGGGGGGGGGGGGGGGGGGGGGGGGGGGGGGGFGGDGGGGCFGGGGGGGGGGGGGFGGGGGGGGGGGGGGGEGFFGEFGGFGDGGGGGGGGGGGCGGFGFFGFFDFGF?FDCD8?8?EGGFFFFF=+;EFF?FB88DF55?FBDBF6CDDFGFEDGFFFGFCEGCA@C@EFFCE;=5ACG:=D?DBD9@54AGGD().).,43;@?<?;;)))((
@M00200:205:000000000-AKKM3:1:1101:6168:11006 2:N:0:1
TACTGGGGTATCTAATCCTGTTCGCTCCCCACACTTTCGCTCCTCAGCGTCAGGATATTCCCAGAGAACCGCCTTCGCCACCGGTGTTCCTCCTGATATCTGCGCATTTCACCGCTACACCAGGAATTCCGTTCTCCCCTGAATACCTCTAGTCTGCCCGTATCGGAAGCACGCCAGGTGTTAAGCACCTGGTTTTCACTCCCGACGCGACAAACCGCCTACGAGCCCTTTATACCCAGTTGAGATC
+
CCCCCGGGGGGGGGGGGGGGGGGGGGGGGGGGGGGGGGGGGFGGGGGGGGGGGGGGGGGGGGGGGGGGGGGGGGGGGGGGGGGGGGEGGGGGGGGGGGGGGGGGGGGFGGGGGCGFGGDGGGGGGFGGGGGGGGGGFFGFFF8EGFGDFFGFGGGFFGGFEGBFDFGGFGF)@=5BBFFAFCC98DCFFFCFFFGGFEG69@:55(52>69B0=FGFGFFF@;5<D8D79:AA>BBG??F<<AF1><
@M00200:205:000000000-AKKM3:1:1101:6253:11030 2:N:0:1
TACGCGGGTATCTAATCCTGTTTGCTCCCCACGCTTTCGAGCCTCAGCGTCAGTAATGGACCAGTATGTCGCCTTCGCCACTGGTGTTCTTCCGAATATCTACGAATTTCACCTCTACACTCGGAGTTCCACATACCTCTTCCATACTCAAGATAGCCAGTATCAAAGGCAATTCCAAGGTTGAGCCCTGGGCTTTCACCTCTGACTAACTTATCCGCCTACGCTCCCTTTATACCCACTTCAGATCAGAC
+
C@CCCGGGGFGGGFGFFGGGGEFGGGGFG7FGGGGGFFFDFGGFG8CFFFGGGECFGGGFGGGFGGGEGGGGGGEEDCFGGGGCFGFGGFFGGGGCEDAFG8?FGFFGGGGGGGGFFEEEFGFE:CCDF@CFFGF===DEFFF7EFGEG+=8@DF8=DDFC2;FEF=FFFFD6DFFFF+58339CFFFFD69A>CG5;,@*)3>EC;*..*2.AEFACB457=49EBFG85485C57428A)94))())/)
@M00200:205:000000000-AKKM3:1:1101:4028:11119 2:N:0:1
TACAAGGGTATCTAATCCTGTTTGCTCCCCACGCTTTCGAGCCTCAGCGTCAGTAATGGACCAGTATGTCGCCTTCGCCACTGGTGTTCTTCCGAATATCTACGAATTTCACCTCTACACTCGGAGTTCTACATACCTCTTCCATACTCAAGATAGCCAGTATCAAAGGCACTTCCAAGGTTGAGCCCTGGGCTTTCACCTCTGACTCAACTATCCGCCTACGCTCCCTTTAAACCCCGTTCAGATC
+
CCCCCGGGGGGGGGGGFGFGGGGGGGGFGGGGGGGGGGGGGGGGGGGGGGGGGGGFGGGGGGFFGGGGGGGGGGGGGGGGGGGGGGGGGGGGGGGGGCCGGGGGGGFGGGFGGGGF?FGGGGCE7CGCFGGGGGGFC=EEFFDFGFGDC?F?FGGFFEG5@9DDE+=AFG9);>DFFFGF:ED6?FCFFFGF5?FGFFGF5)@=AEE*18@E8EGG59?DAD5?AEBG4?:;84*48((/7(8***7
@M00200:205:000000000-AKKM3:1:1101:3724:11128 2:N:0:1
TACAGGGGTATCTAATCCTGTTCGCTCCCCACACTTTCGCTCCTCAGCGTCAGGATATTCCCAGAGAACCGCCTTCGCCACCGGTGTTCCTCCTGATATCTGCGCATTTCACCGCTACACCAGGAATTCCGTTCTCCCCTGAATACCTCTAGTCTGCCCGTATCGGAAGCACGCCAGGTGTTACGCACCTGGTTTTCACTCCCGACGCGACAAACCGCCTACGAGCCCCTTAAACCCAATTGCGACAAGAC
+
@AC@CFFGGGGGGD@FFE<FGGGGGGGGGGGGGGGGAFGGGGGGGGGGGGGGGGGGGGGFFFGCFE8BEFGGG@FGGGGDGDGGGDGGGGGGGGGCCFGGGGF+FCCEFGGGF6=AGGGFFCFDB88@FDFF+1D;=?E8FG,D=DDEGB9DFFFFFGCEECDG5*=+9FF)<A5B59C6@;F75CGF9DCA;A6C:*=/9@75(/-(:19>2(=C@GFF;;(7:E:C*124>48?C<2(-))23((-(.(
@M00200:205:000000000-AKKM3:1:1101:9568:11130 2:N:0:1
TACAGGGGTATCTAATCCTGTTTGCTCCCCACGCTTTCGAGCCTCAGCGTCAGTTACAGACCAGAGAGCCGCTTTCGCCACCGGTGTTCCTCCATATATCTACGCATTTCACCGCTACACATGGAATTCCACTCTCCCCTTCTGCACTCCAGTCCTCCAGTTTCCAACGCGTACAATGGTTAAGCCACTCCCTTTTACTTCAGACTTAAAGAACCGCCTGCGCTCGCTTTACACACAATTGAGCTC
+
CCCCCGGGGGGGGGGGGGGGGGGGGGGGGGGGGGGGGGGFGGGGGGGGGGGGGGGGGGGFE@FGFGGGG@GGGGGGGGEGFGGGGGGGGGGGGDFGGGGGGG9DEGGGGGGGGGGFDFGGGG9,EC>FDGFGFFGG8DGBFGGFGFGF?*A8@DGFFG+9E+;FD?76*@AAE9?9??6BAD7CBCGFF*@AAA?*<8A>AE*9B>6AEF4*54D;(9)520>4@*5*/CC>C4)/*,=CE3))1/
@M00200:205:000000000-AKKM3:1:1101:6006:11254 2:N:0:1
TACGCGGGTATCTAATCCTGTTCGCTCCCCACACTTTCGCTCCTCAGCGTCAGGTCATTCCCAGAGAACCGCCTTCGCCACCGGTGTTCCTCCTGATATCTGCGCATTTCACCGCTACACCAGGAATTCCGTTCTCCCCTGAATACCTCTAGTCTGCCCGTATTGGAAGCAAGCGCCGTGTTAAGCACGGCGTTTTCACTCCCGACGCGACAACCCGCCTACGAGCCCTTTACGCCCAATTGAGATAAGC
+
CCCCCEGFGGGGGGGGGGGGGGFFCFCGGGFFGGGFFFEEFGGGGGGGGEGEGGGGGFGF<EFCFGD<F,CFEGGGGEGGCFGG@EBFF@DGCFFFFGGGGAF7>>C@EFGFF+CBGEFFGFFEGGG8D=E=DF?DD*@5:=DDFF8DF+2=>+==FD+*5C<+;697*@F@F>B>?D4AFCDFFC?F>CCBFCED79+14@((6,,(.:>12(/:637:1865<GDC*72<A?((*((2.,44())))-
@M00200:205:000000000-AKKM3:1:1101:8532:11333 2:N:0:1
TACGAGGGTATCTAATCCTGTTTGCTCCCCACGCTTTCGAGCCTCAGCGTCAGTAATGGACCAGTATGTCGCCTTCGCCACTGGTGTTCTTCCGAATATCTACGAATTTCACCTCTACACTCGGAGTTCCACATACCTCTTCCATACTCAAGATAGCCAGTATCAAAGGCAATTCCAAGGTTGAGCCCTGGGCTTTCACCTCTGACTAAACTATCCGCCTACGCTCCCTTTAAACCCAATTGAGATCAGA
+
CCCCCGGGGGGGGGGGGGGGGGGGGGGGGGGGGGGGGGGGGGGGGGGGGGGGGGGGGGGGGGGGGGGGGGGGGGGGGGGGGGGGGGGGGGGDGGGGGGGGGGGGGGGGGGGGGGCFGFEEGGFDEGEGGGGGGGGEE9=DDGGFGFGFCFFDGGGB7DCFGGFGFFGGFGFD9DDDDDFFGG66:DGFFDEFFGGGFFE====CEE*>CCC**3@@87*8<4<*)1:CCC4659:>756==745(/8>:3
@M00200:205:000000000-AKKM3:1:1101:27854:11359 2:N:0:1
TACAGGGGTATCTAATCCTGTTCGCTCCCCACACTTTCGCTCCTCAGCGTCAGGTCATTCCCAGAGAACCGCCTTCGCCACCGGTGTTCCTCCTGATATCTGCGCATTTCACCGCTACACCAGGAATTCCGTTCTCCCCTGAATACCTCTAGTCTGCCCGTATCGGACGCAAGCGCCGTGTTAAGCACGGCGTTTTCACTCCCGACGCGACAAACCGCCTACGAGCCCTTTAACCCCAATTGAGATCAGA
+
CCCCCGGGGGGGGGGGGGGGGGGGGGGGGGGGEGGGGGGGGFGGGGGGGGEFGGGGGGGGGGGGGGGGGFGGGGEGGGGGEGEGFCFFGFGGGGGG?FGGGGGGGGEEDFFGGGGFDGGGGGGG<DGEGGGG+@DDDBEFFGGF8D89D5EDD=9<9EFEGGDF=*@+*30:5C9?9>D>FFFGFFCFBDC/::CGA?GFEFF(647>B9>(9(*;9CB(,.3)(2<3*2)-4)5,:((8))..(44)))
@M00200:205:000000000-AKKM3:1:1101:13659:11387 2:N:0:1
TACTCGGGTATCTAATCCTGTTTGCTCCCCACGCTTTCGCACCTCAGTGTCAGTATCAGTCCAGGTGGTCGCCTTCGCCACTGGTGTTCCTTCCTATATCTACGCATTTCACCGCTACACAGGAAATTCCACCACCCTCTACCATACTCTAGCTTGCCAGTTTTGGATGCAGTTCCCAGGTTGAGCCCGGGGATTTCACATTCAACTTAACAAACCACCTACGCGCACTTTAAACCCAGCTGAGATC
+
CCCCCGGGGGGGGGGGGGGGGGGGGGGGGGGGGGGGGGGGGGGGGGGGGGGGGGGGGGGGGGGGGGGGGGGGGGGGGGGGGGGGGFGGGGGGGGGGGGGGGGGGGGGGGGGGGGGFGGGGGGEGGGGGGGGGGGGGGFF<DFGFGBDFGFDCGFDFFEGFFCBFFFGGFGFFFEFFFFC?FCGGFGGFBGGFFCFGFEGFFFFEFEE;=AEFFFGGFFFFFEAFFGFG<FE??))6B;0(6;314;<
@M00200:205:000000000-AKKM3:1:1101:2468:11398 2:N:0:1
TACGGGGGTATCTAATCCTGTTTGCTACCCACGCTTTCGAGCCTCAGTGTCAGTTACAGTCCAGAGAGCCGCTTTCGCCACCGGTGTTCCTCCATATATCTACGCATTTCACCGCTACACATGGAATTCCACTCTCCTCTACTGCACTCAAGTCTAACAGTTTCCAATGCACACAATGCTTGAGCCACTGCCTTTTCACTCATACCTATTCACACCCCCGCCCCCCCCTTTACACCCATTGCATTCAACAT
+
CCCCCGGGGGGGGGGGGGGGGGGGGGFGGGGGGGGFGGCC<FEGGGGAEEGGGFC<FEEFGGGGDCFBGGEG:FGGGGGGGGGGGGGDFGGGGDFGGGGGGGGGGGGGFGGGGGGEGGGGD89EFDGGGF,7=DFGFDFF5=,+=+=DGF8A3BFF+@++7=DFDFDEBFFE5C:C5;+=D,=66D9?*39*;7@C+*,*:0***)1/*/*21:C*7/)(/(().38)9;))).-.8414))))).6).)(
@M00200:205:000000000-AKKM3:1:1101:24223:11420 2:N:0:1
TACACGGGTATCTAATCCTGTTCGCTCCCCACACTTTCGCTCCTCAGCGTCAGGTCATTCCCAGAGAACCGCCTTCGCCACCGGTGTTCCTCCTGATATCTGCGCATTTCACCGCTACACCAGGAATTCCGTTCTCCCCTGAATACCTCTAGTCTGCCCGTATCGGAAGCAAGCGCCGTGTTAAGCACGGCGTTTTCACTCCCGACGCGACAAACCGCCTACGAGCCCTTTCAACCCACTTTAGAGCAGAC
+
CCCCCGGGGGGGGGEGGGGGGGGGGGGGGGGGGDGGGGGGGGEFGGGGGGGFGFFGGGGGGGGGGGGGFGGGGGGGGDGGGGEGECCFGGCGGGGGGGFGGGGDCEFGGGGGGGGEGGGGFFFGGFGEGGGFFGCAC68=FGEFGFD;?DG?FGGFFGGE=D5=>DDG>:ACFCFFFEC>F8C7;DGFD*C))4*:B5@48>B>((26,1:@03AFFGF(22(.,*<F*2))6:<<>4(.-)-52)))..(
@M00200:205:000000000-AKKM3:1:1101:5625:11460 2:N:0:1
TACTGGGGTATCTAATCCTGTTTGCTCCCCACGCTTTCGCGCCTCAGCGTCAGTTACAGTCCAGAGAGCCGCCTTCGCCACTGGTGTTCCTCCACATCTCTACGCATTTCACCGCTACACGTGGAATTCCGCTCTCCTCTTCTGCACTCAAGTCTCCCAGTTTCCAGTGCGTCACGGGGTTGAGCCCCGCACTTAGACACCAGACTTAAGAAACCGCCTGCGCGCGCTTTAAGCCCCATTGAGATC
+
CCCCCGGGGGGGGGGGGGGGGGGGGGGGGGGGGGGGGGGGDGGGGGGGGGGGGGGGGGGGGGGGGGGGGGGGGGGGGGGEGGGFGFFGGGGGGGGGGGGGGGGGGCEGFGGGGGGEGGGGGGGGGEGGGGGGGGGGGFGFFGGFGFGFGFGGGFGFFGGFGGEGBFGGFGEFFAEEFFGFGGFFAFFEDGCA>FC+=;EDFFF2:;?C4C=C3@FC;D::?69B;*.)*1644<7,*484<A),),
@M00200:205:000000000-AKKM3:1:1101:8206:11464 2:N:0:1
TACTAGGGTATCTAATCCTGTTTGCTCCCCACGCTTTCGAGCCTCAGCGTCAGTAATGAGCCAGTGTGTCGCCTTCGCCACTGGTGTTCTTCCGAATATCTACGAATTTCACCTCTACACTCGGAGTTCCACACACCTCTCTCATACTCAAGACACCCAGTATCAAAGGCAATTCCGAGGTTGAGCCCCGGGATTTCACCCCTGACTTAACTGTCCGCCTACGCTCACTTTAAACCCAGTTGAGACCCGAT
+
CCCCCGGGGGGGGGGGGGGGGGCFGGGGGGGGGGGGGGGGFGGGGGGGGGGGGGGGGGGGGGGGGGFFGGEGGGGGGGGGGGGGGGGGGGGGGGEGGGGGGGFGGGFGGGGGGGGFGGGG=FFGGGEFGGGGGGGGGFGFFGGFG;DEGF8DF?DD3B=6DDEGFFGDFGF:DFFFFFGFGGGGFGGFFDE>DEGFC@F=CFFFBFFF6C.>6EGG4DFF@=9A=CAFGFFF)4@(=:D;?<)(()(,(((
@M00200:205:000000000-AKKM3:1:1101:4584:11543 2:N:0:1
TACTGGGGTATCTAATCCTGTTTGCTCCCCACGCTTTCGAGCCTCAGCGTCAGTAATGGACCAGTATGTCGCCTTCGCCACTGGTGTTCTTCCGAATATCTACGAATTTCACCTCTACACTCGGAGTTCCACATACCTCTTCCATACTCAAGATAGCCAGTATCAAAGGCAATTCCAAGGTTGAGCCCTGGGCTTTCACCTCTGACTACACTATCCGCCTACGCTCCCTTTATACCCAGTTGAGTTCAGAC
+
CCCCCGGGGGGGGGGGGGGGGGGGGGGGGGGGGGGEGGGFFGGGGGGGGGGCGEGGGGGFGGGGGGGGGGGGGGDDFGGGGGFEGGCFFGGGGGCGGGGGGGGGGD:DGGFFGGGFDFFGGGGGGGGGGGGGGGGEFDFEFGGFG?=EGFGGGGDFFGF68+CGFFGGFG?DFDFDFDFFDF8DF?DFF?6:DDFGF@E@@CF57AAEBCCCFEGF=5<55@AA>EFGGC>C6:*:?55;@4C(**1**>)
@M00200:205:000000000-AKKM3:1:1101:20158:11587 2:N:0:1
TACCGGGGTATCTAATCCTGTTTGCTCCCCACGCTGTCGCGCATCAGCGTCAGCTACTGCCCAGCAGGCCGCCTTCGCCACCGGTGTTCTTCCGGATCTCTACGCATTCCACCGCTACACCCGGAATTCCACCTGCCTCTACAGTGCTCGAGCACAGAAGTATCGACGGCCGACTCGGGGTTGAGCCCCGAGCTTTCACCGTTGACTTTCCGCCCCGCCTCCGCGCCCTTTCAACCCACTTGAGATCAGAC
+
CCCCCGGGGGGGGGGGGGGGGGGGGGGGGGGGGGGGGGGGGGGGGGGGGGGGGGGGGGGGGGGGGGGGGGGGGGGGGGGGGGGGGGGGGGGGGGFGGGGGGGGGGEGGGGFFFGGFGGCGGGGGGGGGGGGEDEGGGFD5DFGFGAGFGFGCGGGFFGGFFGFG>9CE>ED>?@?DAF::<EGGFGGF3CEDDEGC6??4228:()))65<BB(:83<;((.4>>C5>)22)6-<2C?:2<A2:(-4))))
@M00200:205:000000000-AKKM3:1:1101:20941:11607 2:N:0:1
TACTCGGGTATCTAATCCTGTTTGCTACCCACGCTTTCGAGCCTCAGTGTCAGTTACAGTCCAGAGAGCCGCTTTCGCCACCGGTGTTCCTCCATATATCTACGCATTTCACCGCTACACATGGAATTCCACTCTCCTCTACTGCACTCAAGTCTAACAGTTTCCAATGCACACAATGGTTGAGCCACTGCCTTTTACATCAGACTTATTAAACCACCTGCGCTCTCTTTATACCCAGTTGAGATC
+
CCCCCGGGGGGGGGGGGGGGGGGGGGGGGGGGGGGGGGGGGGGGGGGGGGGGGGGFGGGGGGGGGCGGGGGGGGGGGGGGGGGGGGGGGGGGGGGFGFFGF,F7FCGGGGGGGGCEDGGCGGGGGGGGGGGGGFGFFFGEFGGFGB6D=F8?FGG?FEDF=EDFD?FGFCDEFFFFFF+BF@68?=EFFGGFFA9?FCCE<=<6:87=ECC*;CC5899EBA2:2*;;@CEEEC47,278;*79?=
@M00200:205:000000000-AKKM3:1:1101:5810:11616 2:N:0:1
TACTGGGGTATCTAATCCTGTTTGCTCCCCACGCTTTCGAGCCTCAGTGTCAGTTACAGGCCAGAGAACCGCCTTCGCCACCGGTGTTCCTCCTGATATCTGCGCATTTCACCGCTACACCAGGAATTCCGTTCTCCCCTGCATACCTCTAGTCTGCCCGTATCGAAAGCAAGCGCCGTGTTAAGCACGGCGTTTTCACTCCCGACTCGACAAACCGCCTACGAGCCCTTTATACACCATTGAGATCATG
+
CCCCCGGGGGGGGGGGGGGGGGGGGGGGGGFGGGGGGGGGGDGGGGGGDFGGGFGGGGGGGGGGGGGGGGGGGGGGGGGGGGGGGGGGGGGGGGGGGGGGGGGDEGGDCGGGGGGEDFGGGDF>FGDGGGGFDCFEFFED?FFFGDGFGFCDF+=DFGG5=+8FA5++0@DDFDFFBDGFGGGGAGGFDDE59@EGFCGFFBF=>F2;3?>D05FG13>;;=(:1:>DC*:A49<)<(,).6:3?2<)))
@M00200:205:000000000-AKKM3:1:1101:19927:11655 2:N:0:1
TACAAGGGTATCTAATCCTGTTCGCTCCCCACGCTTTCGCTCCTCAGCGTCAGTTACAGACCAGAGAGTCGCCTTCGCCACTGGTGTTCCTCCACATCTCTACGCATTTCACCGCTACACGTGGAATTCCACTCTCCTCTTCTGCACTCAAGTTTCCCAGTTTCCAATGACCCTCCCCGGTTGAGCCGGGGGCTTTCACATCAGACTTAAGAAACCGCCTGCGAGCCCTTTAACACCAATTGAGAAC
+
CCCCCGGGGGGGGGGGGGGGGGGGGGGGGGGGGGGGGGGGGGGGGGGGGGGGGGGGGGGGGGGGGGGGGGGGGGGGGGGGGGGEGGGGGGFGGGGGGGGGGGGGGGCFGGGGGGGFGGFGGGGGGGGGGGGGDFFGGBFFFGGFGFFDDFFGGGDFFGGF8DEGFFGGFGFDFFFBEDGEEGGGFFGFA>EFEGFGFE?4C@FFFFFFFFFEF@GC>CB0?D35(=>3*2).<))5;<<)4).8?)5
@M00200:205:000000000-AKKM3:1:1101:3347:11656 2:N:0:1
TACCAGGGTATCTAATCCTGTTTGCTCCCCACGCTTTCGCACCTCAGCGTCAGTAATGGTCCAGTGAGCCGCCTTCGCCACTGGTGTTCCTCCGAATATCTACGAATTTCACCTCTACACTCGGAATTCCACTCACCTCTACCATACTCAAGACTTCCAGTATCAAAGGCAGTTCCGGGGTTGAGCCCCGGGATTTCACCCCTGACTTAAAAGTCCGCCTACGTGCGCTTTAAACCCAATTGAGATC
+
CCCCCGGGGGGGGGGGGGGGGGGGGGGGGGDFGGGGGGGGGGGGGGGGGGEFGGGGGGGGGGGGGGGFFGGGGGGGGGGGGGGGGGGGGGGGGFGGGGGCDDGFFF8:AFGBFGGFFFGFFGGGGGGGGGGG8FFFG5DEFFFFGFGEGBEFGGG7D9DFGFDGECFFD8FAFFFF@>+9@CDDFGFFEDDFFGGGFEFEBBDF=@ECEFFEEFGG@)?=@BFA24:57C6)96/:8?<39;<7(94
@M00200:205:000000000-AKKM3:1:1101:8611:11671 2:N:0:1
TACGAGGGTATCTAATCCTGTTTGCTCCCCACGCTTTCGAGCCTCAGCGTCAGTAATGGACCAGTATGTCGCCTTCGCCACTGGTGTTCTTCCGAATATCTACGAATTTCACCTCTACACTCGGAGTTCCACATACCTCTTCCATACTCAAGATAGCCAGTATCAAAGGCAATTCCAAGGTTGAGCCCTGGGCTTTCACCTCTGACTAAACTATCCGCCTACGCTCCCTTTCCACCCAATTGAGATCAGA
+
CCCCCGGGGGGGGGGGGGGGGGGGGGGGGGGGGGGGGGGGGGGGGGGGGGEGGGGGGGGGFGGGGGGGGGGGGGGGGGGCFGGGGGGGGGGGGGGGGGGGGGGGGGGGGGGFGGGFGFFEGGGGGGEGGGEGGFG9FFCBFEGFGFGEGFGGGCFFBF?FDD>FDFGGD8DDFF9DDD?DFDDDFCGFFGEFF,@79C@@E<CEC7*ACF@A@CFD@FE)5:99@E>;;C4*09BB>B5:87CEDE=B=B
@M00200:205:000000000-AKKM3:1:1101:24675:11683 2:N:0:1
TACTGGGGTATCTAATCCTGTTTGCTACCCACGCTTTCGAGCCTCAGTGTCAGTGACAGTCCAGAGAGCCGCTTTCGCCACCGGTGTTCCTCCATATATCTACGCATTTCACCGCTACACATGGAATTCCACTCTCCTCTACTGCACTCAAGTCTAACAGTTTCCAATGCACACAATGGTTGAGCCACTGCCTTTTACATCAGACTTATTAAACCACCTGCGCTCGCTTTAAACCCAATCGAGATC
+
CCCCCGGGGGGGGGGGGGGGGGGGGGGGGGGGGGGGGGGGGGDGGGGGGGGGGGGGGGGGGGGGGGGGGGGGGGCFFGGFDGGDFGGEFGGGGGFCFGGEGGGGGGGGGGGFGGGFGGGGGGGGG@FCGGGGGGGGGFGFFGGFGFGEFF,AFFDFFG6FDGEGFF8FFGFFFFFFFFDDEEFGF8FFBFEFFGFFCEGFFF@5>E5:CEE<CE68>DA=)149=>DG7@E5CE2@7(5(((/2BB
@M00200:205:000000000-AKKM3:1:1101:14881:11685 2:N:0:1
TACCGGGGTATCTAATCCTGTTTGCTCCCCACGCTTTCGAGCCTCAGCGTCAGTAATGAGCCAGTGTGTCGCCTTCGCCACTGGTGTTCTTCCGAGTATCTACGAATTTCACCTCTACACTCGGAGTTCCACACACCTCTCTCATACTCAAGACACCCAGTATCAAAGGCAATTCCGAGGTTGAGCCCCGGGATTTCACCCCTGACTTAAATGTCCGCCTACGCTCCCTTTAAACCCAATTGAGATC
+
CCCCCGGGGGGGGGGGGGGGGGGGGGGGGGGGGGGGGGGGGGGGGGGGGGGGGGGGGGGGGGGGGGGGGGGGGGGGGGGGGGGGGGGGGGGGGGG>FGGGGGGGGCGGGGGGGGGFDFFGFGGGFGGGGGGGGGGGGFGEFGGFGFGFGFGFGGGFFEGFGGFGEFGGFGFFFEFFBEDFEGGF5@?@DGDEFGFDFFFE=AFD=B@CE4@C?@FG=DA2@>DE;C>DD7;C<;<;C7?@9;>)(7;
@M00200:205:000000000-AKKM3:1:1101:2226:11687 2:N:0:1
TACACGGGTATCTAATCCTGTTTGCTCCCCACGCTTTCGCGCCTCAGCGTCAGAACCGGACCAGTCAGCCGCCTTCGCCACTGGTGTTCTTGCGAATATCTACGAATTTCACCTCTACACTCGCAGTTCCACTAACCTCTTCCGGTCTCAAGCCATGCAGTATCGAAGGCAATTCTGTGGTTGAGCCACAGGCTTTCACCCCCGACTTAATCGGCCGCCTACGCGCCCTTTATACCCACTTGAGATC
+
CCCCCGGGGGGGGGGGGGGGGGGGGGGGFFGGGGGGGGGGGGGGGGGGGGGGGGGGGGGGGEGGGGGFGGGGGGGGGGGGGGGGGGFGGCDGGGGFEGFGGGGGG?FFGGGGGGGFDGGGGGGCCEEGGEGGFFGGGFGEFGGFGFGAFFFGDFFFF8FFGGEGF?6:?CF556@FAFDFGCGGFGCAFCCF>FGFBAC6<A2(6>@FCEE3;@GC>DF?F@DD6C@DD4>):>94?7(3)6<03)3
@M00200:205:000000000-AKKM3:1:1101:27560:11700 2:N:0:1
TACCGGGGTATCTAATCCTGTTTGCTCCCCACGCTTTCGAGCCTCAGCGTCAGTAATGGACCAGTATGTCGCCTTCGCCACTGGTGTTCTTCCGAATATCTACGAATTTCACCTCTACACTCGGAGTTCCACATACCTCTTCCATACTCAAGATAGCCAGTATCAAAGGCAATTCCAAGGTTGAGCCCTGGGCTTTCACCTCTGACTAAACTATCCGCCTACGCTCCCTTTCCACCCAATTGAGATCAGA
+
CCCCCGGGGGGGGGGGGGGGGGGGGGGGGGGGGGGGGGGGGFGGGGGGGGGGGGGGGGGGGGGGFGGFGGGGGGGGFFGGGGGGGGGGGGGGGGG7CGGGGGGGGGGGFGGGGGGFGGGGGGGGGGGGGGDGFFGGGFGBFAFFGFFEGB?GDFGFFDFFGGBFEFDGDD95;DF7D?DFFEG6FDDFFF+@ACFFFFG5*@=CA@EE5EFFF@FF5<BAA:<A=EEC<?3*8CE2;@9>=B;*833@3=
@M00200:205:000000000-AKKM3:1:1101:2300:11713 2:N:0:1
TACGGGGGTATCTAATCCTGTTTGCTCCCCACGCTTTCGAGCCTCAGCGTCAGTAATGAGCCAGTGTGTCGCCTTCGCCACTGGTGTTCTTCCGAATATCTACGAATTTCACCTCTACACTCGGAGTTCCACACACCTCTCTCATACTCAAGACACCCAGTATCACAGGCAATTCCGAGGTTGAGACCCGGGATTTCACCCCTGACTTAAATGTCCGCCTACGCTCCCTTTAAACCCACTTGAGATC
+
BCCCCGGGFGGGFFGGGGGGGGGGGGGFGEGCEGEGGGGGGDGGGFGGGFGGDGGFFFFFGFDFGGGCFEECFG:FFGGCGFGGGGGGGF8DEFGGG@;@=DCFGGC=DFFGGGGFGGGCFFGGGGGGGGDFFCC@85DEFGGFGFG*?FFGGGGFDBGFFGD@E??AACFFF5BAF>?56DG*95E>AG5>ED6?6/=B7@DFB2;<C4=?EFG7;<5;;3;)6CEG>:=)7)/3C71?><<:,:)
@M00200:205:000000000-AKKM3:1:1101:5705:11735 2:N:0:1
TACGAGGGTATCTAATCCTGTTTGCTACCCACGCTTTCGAGCCTCAGTGTCAGTGACAGTCCAGAGAGCCGCTTTCGCCACCGGTGTTCCTCCATATATCTACGCATTTCACCGCTACACATGGAATTCCACTCTCCTCTACTGCACTCAAGTCTAACAGTTTCCAATGCACACAATGGTTGAGCCACTGCCTTTTACATCAGACTTATTAAACCACCTGCGCTCGCTTTATCCCCAATTGAGATC
+
CCCCCGGGGGGGGGGGGGGGGGGGGGGGGGGGGGGGGGGGGGGGGGGGGGGGGGGGGGGGGGGGGGGGGGGGGGGGGGGGGGDGGGGGGGGGGGGGGGGGGGGGGGGGGGFFFGGFGG?EGGGEGGGGGGGGGGGGGFGFFGGFGFGEGFDGGFGFCFFFFFEGEFGCFF7DFF5:FFD<FCFFBFGFF7EFFGGG9@7CEFFFC5;0AEAEE@?55;0)8/)/<55*?**9*/.6,80>347(*7
@M00200:205:000000000-AKKM3:1:1101:7563:11738 2:N:0:1
TACTAGGGTATCTAATCCTGTTCGCTCCCCACACTTTCGCTCCTCAGCGTCAGGTCATTCCCAGAGAACCGCCTTCGCCACCGGTGTTCCTCCTGATATCTGCGCATTTCACCGCTACACCAGGAATTCCAGTCTCCCCTACATCACTCTAGTCTGCCCGTACCCACCGCAGATCCGGAGTTGAGCCCCGGACTTTCACGGCAGACGCGACAAACCGCCTACGAGCCCTTTCCAACCCATTGAGATCAGAC
+
CCCCCGGGGGGGGGGGGGGGGGGGGGGGGGGGGGGGGGGGGGGGGGGGGGGGGGGGGGGGGGGGG?,FFGGGGGGGGGGGGGGEFGGGGGGGGGGFG9DGFGGGGGGGGGGGFEGFGGGGFDGGGFGGGGGFFGGGGFGB?FGFGFGEGFGFGGGFFGDBCDFDB5DEFGF9D5AFF>D*>3:>ADGFEDC>BEFGFEGF?FF2>B2,299B((==1CEF<B<>:EFF5*3)6))58(8(-.).2)5.<))
@M00200:205:000000000-AKKM3:1:1101:5872:11751 2:N:0:1
TACGGGGGTATCTAATCCTGTTTGCTCCCCACGCTTTCGAGCCTCAGCGTCAGTAATGAGCCAGTGTGTCGCCTTCGCCACTGGTGTTCTTCCGAATATCTACGAATTTCACCTCTACACTCGGAGTTCCACACACCTCTCTCATACTCAAGACACCCAGTATCAAAGGCAATTCCGAGGTTGAGCCCCGGGATTTCACCCCTGACTTAAATGTCCGCCTACGCTCCCTTTATGCCCAATTGAGATC
+
CCCCCGGGGGGGGGGGGGGGGGGGGGGGGGEFGGGGGGGGGGGFGGGFGFGGGGGGGGGGGGGGGGGGGGGGGDGGGGGGGGGGGGGGGGGGGGGGGGGGDFGGGGG7AFFFGGG?=FEGG?CGGGEFGGGFGGG>EBFFFGGFGFDECFFGGFD?DCFFGGEGFFGG5FFDF5=CAEGFGCGFFGG5@CEE>EG=F5:729@=@=4//04<E5C3;CB?D;?)6C:D9CEFFF37?;(2)5A>B>>
@M00200:205:000000000-AKKM3:1:1101:9935:11755 2:N:0:1
TACCAGGGTATCTAATCCTGTTTGATCCCCACGCTTTCGTGCCTCAGCGTCAATAATACCATAGTAAGCTGCCTTCGCAATCGGTGTTCTGTGACATATCTATGCATTTCACCGCTACTTGTCACATTCCGCCTACCTCTAGTATATTCAAGCTCATCAGTATCAAAGGCACTGCGATGGTTGAGCCACCGTCTTTCACCCCTGACTTAATAAGCCGCCTACGCACCCTTTAAACCCAATTGAGATC
+
CCCCCGGGGGGGGGGGGGGGGGGGGGGGGGGGGGGGGGGGGGGGGGGGGGGGGGGGGFGGGGGGGGGGGGGGGGGGGGGGGGGGGGGGGGGGGGGGGGDFG,FFGGGGGGGGGGG>DCGGGGGGGGGGGGGDGGGGFFGFFGGFGFGFG7@+EFFFFEDBF@DFEFGFFGFFFFBB>FD?DFGGBFG?FGGFDGGG7;8>C5CD@@EFF*CEF@G35CEAA@=@AEDGCFE;7*7@E?=BC363=>=
@M00200:205:000000000-AKKM3:1:1101:17140:11777 2:N:0:1
TACGGGGGTATCTAATCCTGTTTGCTACCCACGCTTTCGCACCTCAGTGTCAGTGTCAGTCCAGAAGGCCGCCTTCGCCACTGGTATTCCTCCCGATCTCTACGCATTTCACCGCTACACCGGGAATTCTACCTTCCTCTCCTGCACTCTAGCTTGACAGTTCCGGATGCCGTTCCCAGGTTGAGCCCGGGGCTTTCACAACCGGCTTATCAAGCCACCTACTCGCGCTTTAACCCCAGTAGATATCAGAC
+
CCCCCGGGGEGGFFGGGGGGGGGG9FFGFGGGGGGGGGGGCGEGGGGCFGGGFECFFGCBFC@E@@AFFGGGGGGGGGEEFFGGEGGGGGDGGEE+CFFGGGDGGGGGFGGGGGGFGGGGGG7C=CC=D:FGGGGGGFGDF,@58@GBFBGGA=?FCGGAC;CF55+39C5)*19A**7@FG4*/DF>*:=))=:?F)16.6(43@F6;6CC)7CE@FF1(4)/,8)9)/4)6-4(;33B))--))66:3)
@M00200:205:000000000-AKKM3:1:1101:24102:11800 2:N:0:1
TACTAGGGTATCTAATCCTGTTTGCTCCCCACGCTTTCGAGCCTCAGCGTCAGTAATGGACCAGTATGTCGCCTTCGCCACTGGTGTTCTTCCGAATATCTACGAATTTCACCTCTACACTCGGAGTTCCACATACCTCTTCCATACTCAAGATAGCCAGTATCAAAGGCAATTCCAAGGTTGAGCCCTGGGCTTTCACCTCTGACTAAACTATCCGCCTACGCTCCCTTTATACCCAATTGAGATCAGA
+
CCCCCGGGGGGGGGGGGGGGGGGGGGGGGGGGGGGGGGGGGGGGGGGGGGGGGGGGGGGGGGGGGGGGGGGGGGGGGGGGGGGGGGGGGGGGGGGGGGGGGGGGGGGGGGGGGGGFGGGGGGGGGGGGGGGGGGGGFFGFBGGFGFGFGFGGDFDFFGGFFDEGFFGCDFFDFDB+?DFFGGGGFFGFFGGFFGGG82CEFFFFEE<C5CEEFFGG=FFFFDFFFGFG*=0>A4*:>:>=:;*.56>@BE
@M00200:205:000000000-AKKM3:1:1101:5694:11820 2:N:0:1
TACGCGGGTATCTAATCCTGTTTGCTCCCCACGCTTTCGAGCCTCAGCGTCAGTAATGGACCAGTATGTCGCCTTCGCCACTGGTGTTCTTCCGAATATCTACGAATTTCACCTCTACACTCGGAGTTCCACATACCTCTTCCATACTCAAGATAGCCAGTATCAAAGGCAATTCCAAGGTTGAGCCCTGGGCTTTCACCTCTGACTAAACTATCCGCCTACGCTCCCTTTACACCCAATTGAGATCAGA
+
CCCCCGGGGGGGGGGGGGGGGGGGGGGGGGGGGGEEGGDGFGGGGGGGGGGEGGGGGGGGGGGGGGGGGGGGGGGGGGGGGGGGGGGGGGGGGGGGGGGGGGGGGGGGGGGGGGGFGGGGGGGGGGGGGGGGGGFFGFGEFGGFGFGFGF?DGGCDFGGBDFECEFGGFGFDBFFFD@FFFFGG?@ACAC?FFGGGFF@@@5:CAFEE::EF;EFGDFBAA@>A==;F0;=CC*3-16;;E)6A(9)))/
@M00200:205:000000000-AKKM3:1:1101:12283:11821 2:N:0:1
TACGAGGGTATCTAATCCTGTTTGCTCCCCACGCTTTCGCGCCTCAGCGTCAGTTATAGGCCAGAAAGTCGCCTTCGCCACTGGTGTTCCTCCACATCTCTACGCATTTCACCGCTACACGTGGAATTCCACTTTCCTCTCCTACACTCAAGTCAACCAGTTTTGGATGCGAACCGAGGTTGAGCCTCGGGCTTAAACACCCAACTTAATTAACCGCCTGCGCGCGCTTTCAACCCAGTTGCGATC
+
CCCCCEEGGGGGGGGFGGGGGGFGGGGGGGGGGGGGGGGGDGGGGGD@FGGGGFGGFCFFCFGGCGFAFGGGGGEGGGGGGDFFFGGGFGGGGGGGGGGGFGGGGGGGFFGGGGGFGEGGGGGGGGGGGGGG?FGFGFGFFGGFGFGDFBEG3BDFFGDDADE@BDDGFFEFB>*9@>>97:5CCCFF*77AA=A+=@FFA==BD24>9?CECEG8@5)6;(()1*=8*9)65-46*,.6:23231
@M00200:205:000000000-AKKM3:1:1101:5302:11847 2:N:0:1
TACAGGGGTATCTAATCCTGTTTGCTACCCACGCTTTCGAGCCTCAGTGTCAGTTACAGTCCAGAGAGCCGCTTTCGCCACCGGTGTTCCTCCATATATCTACGCATTTCACCGCTACACATGGAATTCCACTCTCCTCTCCTGCACTCAAGTCTACCAGTTTCCAATGCATACAATGGTTGAGCCACTGCCTTTTACACCAGACTTAATAAACCACCTGCGCTCGCTTTACGCCCAGTTGAGATC
+
CCCCCGGGGGGGGGGGGGGGGGGGGGGGGGGGGGGGGGGGGGGGGGGGGGGGGGFGGGGGGGGGGGGGGGGGGFGGGGGGGGEGGGGGGGGGGGGGGGGGGGGGGGGGEGGGGGGFGGGGGFGGG9D?EEGGGGGGGFGFFGGFGFGFGFFGGGGFFGGFFGDFEFEGFGFFFFFBFFC=E@?F5DCF?=E5AFFGF@:=5=C=8=;EFCF5AE6DCCAE=5)3:4949?E*(>9>B>;?:?(8))
@M00200:205:000000000-AKKM3:1:1101:10899:11863 2:N:0:1
TACTAGGGTATCTAATCCCGTTTGCTCCCCACGCTTTCGCGCCTCAGCGTCAGGAGATGCCCAGAGACCCGCCTTCGCCACCGGTGTTCCTCCCGATCTCTACACATTTCACCGCTACACCGGGAATTCCAGTCTCCTCTGCAATCCTCAAGAACAGCAGTATCGATCGACGTTCCTCGGTTGAGCCGAGGGATTTCACGACCGACTTGCCATCCCGCCTACGCGCCCTTTAAGCCCAATTGAGATCAGAC
+
9CCCCGGGGGGGGGGGGAFEFGGGGGGGGGGGGGDGGAFGGGGG:EFGGGCFCGGGG8FGGGGGGGGGGGEEEGGGGGFGGGGGGGGCFGGGGGEGCGGGGGGGGGEFFGFFGGGFGGGGFGDEEEGGFGGFCEFGGFGEFGGFGF6;DFEFF=DFF@D5@==FFF6EBEFFFFFFAFD?>5C49@F>FDGEBGEGFFGFFF9>;91;AC@FFFGG@DEF24?>1=:D)*5:<44,;?20475426<),3)
@M00200:205:000000000-AKKM3:1:1101:20428:11886 2:N:0:1
TACAAGGTATCTAATCCTGTTCGCTCCCCACACTTTCGCTCCTCAGCGTCAGGTAATGCCCAGAGAACCGCCTTCGCCACCGGTGTTCCTCCTGATATCTGCGCATTTCACCGCTACACCAGGAATTCCGTTCTCCCCTGCATACCTCCAGTCTGCCCGTATCGAAAGCAAGCCAGGTGTTAAGCACCTGGTTTTCACTCCCGACGCGACACACCGCCTACGAGCCCTTTAAACCCAATTGAGATC
+
CCCCCGGGFFGGGFEEFFFGGGGGGGGGGGGCFFDAFGG@FGGDFGDFGEFGGGGGAFADGGGFGDGGGGGGCCFGGGGGFCCFGGGFGGGFGGGGEFGFGFEG7CFGFGGGGG89DFF?+D78@GEGGFAAFGGGGA?=FG8FFB@DF9AEFGDBDFDBE+00:DCG6CFF55?5<034<E+?FAFF>9C*39E++7,*)/-:9:(8(6@(38C:;C>;;(3):::4>*))4<22*(.))-)1),
@M00200:205:000000000-AKKM3:1:1101:18525:11939 2:N:0:1
TACTGGGGTATCTAATCCTGTTTGCTCCCCACGCTTTCGAGCCTCAGCGTCAGTAATGAGCCAGTGTGTCGCCTTCGCCACTGGTGTTCTTCCGAATATCTACGAATTTCACCTCTACACTCGGAGTTCCACACACCTCTCTCATACTCAAGACACCCAGTATCAAAGGCAATTCCGAGGTTGAGCCCCGGGATTTCACCCCTGACTTAAATGTCCGCCTACGCTCCCTTTAAACCCAATTGAGATCAGA
+
CCCCCGGGGGGGGGGGGGGGGGGGGGGGGGGGGGGGGGGGGGGGGGGGGGGGGGGGGGGGGGFGGGGGGGGGGGGGGGGGGGGGGGGGGGGGGGGGGGCFGGGGGGGFGGGGGGGFGGGGGGGGFGGGGGGGGGGEGFGEFGGFGFGEGFGFD8D65EGFC?;CDFCAFGFFFFCFFDG>FFGD68FFFGGEBG?DFEGFDBBB=BEEE=EFFFDDDGF9>5()0=;F4C)67)=(=;(3<<F3;CEF<E
@M00200:205:000000000-AKKM3:1:1101:17543:11952 2:N:0:1
TACTGGGGTATCTAATCCTGTTCGCTCCCCACGCTTTCGCGTCTCAGCGTCAGTACCGTCCCAGAGAACCGCCTTCGCCACGGGTGTTCTTCCCGATATCTGCGCATTTCACCGCTACACCGGGAATTCCATTCTCCTCTTCCGGACTCTAGCCAGCTGGTTTCCGCCGACATCTCGAGGTTGCGCCTCGAGTTTTCACAGCTCACCTACCTGGCCGCCTACACGCTCTTTAAACCCAATTGAGATCAGCT
+
CCCCCGGGGGGGGGFGGGGGGGGGGGGGGGFEGGGGGGGGCGGGGGGGGGGGGGG9FEGGGGGG?FFGGGGDFGGG@FGDCCEG:FGDG9AEFFDEGCCFGGGGGGGCGGGGGGGFCGGGGDCGD8FGGGFGGGGDF8DEB=D>95@ACFFCF@69*:*63:@@*3;*91//5>+B6)1)=:;*8C:).9*=/7C:F?FE90)))/,733@E3(/;>D@1:7>.8E5D*:-5442(;((.-)-.:6)4>0)
@M00200:205:000000000-AKKM3:1:1101:13422:11967 2:N:0:1
TACTGGGGTATCTAATCCTGTTTGCTCCCCACGCTTTCGAGCCTCAGCGTCAGTAATGAGCCAGTGTGTCGCCTTCGCCACTGGTGTTCTTCCGAATATCTACGAATTTCACCTCTACACTCGGAGTTCCACACACCTCTCTCATACTCAAGACACCCAGTATCAAAGGCAATTCCGAGGTTGAGCCCCGGGATTTCACCCCTGACTTAAATGTCCGCCTACGCTCCCTTTAAACCCAGTTGAGATCACAT
+
CCCCCGGGGGGGGGGGGGGGGGGGGGGGGGGGGGGGGGGGGGGGGGGGGGGGGGGGGGGGGGFGGGGGGGGGGGGGGGGGGGGGFEGGGGGFGFEGGGGGGGGGGGGGGGGGGGGFGGGCGFCECEGCGGGGGEGGGFGFFGGF8CFFGF,?DFGFFGGFGGFGF73EDCFDFFFFF5D5FFGGFGG?>CEE5EFDFCGFFAFFBEB4A4*;AAF:DGD@202A=EDGD>;4?3/=E;?;)7?3,)/)(/)
@M00200:205:000000000-AKKM3:1:1101:24376:11979 2:N:0:1
TACACGGGTATCTAATCCTGTTTGCTCCCCACGCTTTCGCGCCTCAGCGTCAGAACCGGACCAGTCAGCCGCCTTCGCCACTGGTGTTCTTGCGAATATCTACGAATTTCACCTCTACACTCGCAGTTCCACTAACCTCTTCCGGTCTCAAGCCATACAGTATCGAAGGCAATTCTGTGGTTGAGCCACAGGCTTTCACCCCCGACTTATAAAGCCGCCTACGCGCCCTTTATACCCAGTTGAGATC
+
CCCCCEGGGGFGGGGGGGGGGGGGGGGGGGGGGGGGGGGGGGGGGGGGGGGGGGGGGGGGGGGGGGGGGGGGGGGGGGGGGGGGGGGGGGCGFGEFGGGGGGGGGGGGGGGFGGGFGGGGEGGGCGGGGGFGFGDEFFCDDEG>GFDAFDEGGGGFFGGFFFFGFFGGDFFFFFFFFFGFGGGGFF6FFGGFAFCG4E7>B299@>=?CEFFEEFC;CB7@;;A;=>D3*52)4:4C218B)<26),
@M00200:205:000000000-AKKM3:1:1101:27891:11985 2:N:0:1
TACGCGGGTATCTAATCCTGTTTGCTACCCACGCTTTCGAGCCTCAGTGTCAGTTACAGTCCAGAGAGCCGCTTTCGCCACCGGTGTTCCTCCATATATCTACGCATTTCACCGCTACACATGGAATTCCACTCTCCTCTACTGCACTCAAGTCTAACAGTTTCCAATGCACACAATGGTTGAGCCACTGCCTTTTACATCAGACTTATTAAACCACCTGCGCTCGCTTTACACCCAATTGAGATC
+
CCCCCGGGGGGGGGGGGGGGGGGGGGGGGGGGGGGGGGGGGGGGGGGGGGGGGGGGGGGGGGGGGGGGGGGGGGGGGGGGGGGGGGGGFGFGGGGGGGGGGGGGGGGGGGGGGGGFGGGGGGGGDFGGGGGGGGGGDFDDFEGFGFGBDF=AEFGFFGGF@DEGFFGG?=F=FDFF?A6BEE?CFFFAAFGFFGGGFFFCEEFF@@EA?EF*A=,,<7642/(/(4?C4?CCCE141,,783<(63
@M00200:205:000000000-AKKM3:1:1101:3269:11996 2:N:0:1
TACTGGGGTATCTAATCCCCTTCGCTCCCCTGGCTTTCGTACCTCAGCGTCAGAAGAGACCCAGTAAGCCGCTTTCGCCACCGGTGTTCCTGATGATATCAACGCATTTCACCGCTCCACCATCAGTTCCGCTTACCTCTGTCTCCCTCAAGCACTGCAGTATCGGGCGCGGTTCCTCGGTTGAGCCGAGGGATTTCACACCCGACTAACAGCGCCGCCTACGTACCCTTTATACCCAGTTGAGATC
+
CCCCCGGGGGGGGGGGGGGGGGGGGGGGGGGGGGGGGGGGGGGGGGGGGGGGGFFGCFFGGGGGGGGGGGGGGGGGGGGECFGGGGEDGGGGGGFGFAFGFFGGGGECCGGG<CGFDGGGGEEFGGFFGGGGC+=@EBFEF,@CDFGBFF=D?DFFDCGFGGFG=DGD?EA=DBFFFFGDFGGGFGGEFGGFBG?DA>C?299B177;343;89EE0CD6??0)5A:FFDB96).<E?::AA)5?AF
@M00200:205:000000000-AKKM3:1:1101:28291:12003 2:N:0:1
TACACGGGTATCTAATCCTGTTCGCTCCCCACACTTTCGCTCCTCAGCGTCAGGTCATTCCCAGAGAACCGCCTTCGCCACCGGTGTTCCTCCTGATATCTGCGCATTTCACCGCTACACCAGGAATTCCGTTCTCCCCTGAATACCTCTAGTCTGCCCGTATCGGAAGCAAGCGCCGTGTTAAGAACGGCGTTTTCACTCCCGACGCGACAAACCGCCTACGAGCCCTTTAAGCCCAATTGAGATCAGAC
+
CCCCCGGGGGGGGGGGGGGGGGGGGGGGGGGGGGGGGGGGFFGGGGGGGGGGGGGGGGGGGGGGGGGGGGGGGGGGGGGGGGGGGGGGFGGGGGGFFGGGGGFGGGGGGGGGGEEB>FGGGGFEGGFGGGFGGGGGFFGDFGGFGFFEGFGGGDFFFGG>GGDCA59+@EC@:CEFFFGEGFC<<,=6A;EBEEGC1*=>>BBBFFFF;9>BFBGE;DEFB??7(*7777:294)881(.-<4):))42.)
@M00200:205:000000000-AKKM3:1:1101:27253:12005 2:N:0:1
TACACGGGTATCTATCCTGTTTGCTCCCCACGCCTTCGAGGCTCAGCGTCAGTTATGGACCAGTATTTCGCCTTCGCCACTGGTTTTCTTCCGAATATCTACGGATTTCACCTTTACACTCCGAGGTCCACATTACTTTTCCATTATCAAGATAGCCCGTATTAAAAGCAATTTCAAAGTTGGGCCCTTGGCCTTTCCCCTTGACTAAACTTACCCCCTAACTCCCCCTTCTACCCCAATTAGTTTCGATC
+
CCCCCGGGGGGGGG,,E<@6FG,,;,CFGC:++,;F<,6,+@,,;C,668@B;,C<,C,,B@@9,6,,,98C7F94,F,4,,45,,:55E,F,,@?4,4,4=<,B,FF8@>E,,,++54,4,@47+@1==9==,+93+,;+@,+,++0396=46+4@,+03+)+;D9D9,0*;*DFF+D+C,++*5E5*3<*3@<210@:)))*80*0:)*0**,15C*)))*+0=?):C(7**08*((08*))))),6)(
@M00200:205:000000000-AKKM3:1:1101:14632:12050 2:N:0:1
TACTAGGGTATCTAATCCCTTTTGCTCCCCTAGCCTTCGAGCCTCAGCGTCAGATGTTGTCCAGTAGCTCGCCTTCGCCACGAGTGTTCCTATCGATATCCACGCATTTCACTGCTACACCGATAATTCCAGCTACCTCTCCAACCCTCAAGCACGGCAGTATCGGATGCAGTTCCGGGGTTGAGCCCTGGGCTTTCACCTCTGACTAAACTATCCGCCTACGCTCCCTTTACACCCAGTTGAGTTCAGAC
+
CCCCCGGGGGGGGGGGGGGGGGGGGGGGGGGGGGGGGGGGGGGGGGGGGGGGGGGGGGGGGGGGGGGGGGGGGGGGGGGGGGGGGGEGGGGFGGGGGGGGGGFGGGEGGGGGGGGFGDGGGGGGFGGGGFDDFGGFC5@6@8E?ED>5?DD8FGGD>CGF@D>=>DDGEEFFFEFFDFG>FEDDAFGAAGFFF>C4>EC@EB=@8:6CBF=*.9B>2C5>5-/),3>5*:=<CFE3B3((.))6)1.)75)
@M00200:205:000000000-AKKM3:1:1101:28895:12085 2:N:0:1
TACCGGGGTATCTAATCCTGTTTGCTACCCACGCTTTCGAGCCTCAGTGTCAGTGACAGTCCAGAGAGCCGCTTTCGCCACCGGTGTTCCTCCATATATCTACGCATTTCACCGCTACACATGGAATTCCACTCTCCTCTACTGCACTCAAGTCTAACAGTTTCCAATGCACACAATGGTTGAGCCACTGCCTTTTACATCAGACTTATTAAACCACCTGCGCTCGCTTTAAACCCAATTGAGATC
+
CCCCCGGGGGGGGGGGGGGGGGGGGGGGGGGGGGGGGGGFGGGGGGGGGGGGGGGGGGGGGGGCFDGGGGGGEGGGGGGGGGDGGGGGGGGGGGGGGGGGGGGGGGGGEFGGGGGFGGCGGGFGGGGGGGGG8FGGGFFEFGGFG5?EGF?DD?8DFED:E@FFFBGGBF?<+:D*D?+BD==?:DFCFGGF?FEGF@@;E*0=55;AECFCEE?5CGA44:5*5*?/?FC5*07>*0(*0))/6=
@M00200:205:000000000-AKKM3:1:1101:28991:12086 2:N:0:1
TACCGGGGTATCTAATCCTGTTTGCTCCCCACGCTTTCGAGCCTCAGCGTCAGTAATGGACCAGTATGTCGCCTTCGCCACTGGTGTTCTTCCGAATATCTACGAATTTCACCTCTACACTCGGAGTTCCACATACCTCTTCCATACTCAAGATAGCCAGTATCAAAGGCAATTCCAAGGTTGAGCCCTGGGCTTTCACCTCTGACTAAACTATCCGCCTACGCTCCCTTTAAGCACAGTTGAGGTCCGAT
+
CCCCCGGGGGGGGGGGGGGFGGGGGGGGGGGGGGGGGGGGFGGFGGGGGGGGGGGGGGCDGGGGGGGFGGGGGGEFGGGEGGDDGGGGGGGGGGGCFGGGGGGFGGFGCFGGGGGFFGFGGGCEF+@=FGGFGFFGDFGEDFG?D9FFGF8A9?++==DB=FEF736E5,*0;D7DD7D5CFDD*@E9A++<9@EFFCEEEDB@*>EE@@CC5*7<59>AA@9*:?@FGC=;<>*063=>E:*((73)66(
@M00200:205:000000000-AKKM3:1:1101:5689:12097 2:N:0:1
TACCGGGGTATCTAATCCTGTTTGCTACCCACGCTTTCGAGCCTCAGTGTCAGTTACAGTCCAGAGAGCCGCTTTCGCCACCGGTGTTCCTCCATATATCTACGCATTTCACCGCTACACATGGAATTCCACTCTCCTCTACTGCACTCAAGTCTAACAGTTTCCAATGCACACAATGGTTTAGCCACTGCCTTTTACATCAGCCTTATTAAACCACCTGCGCTCGCTTTAAGCCCCATTGAAATC
+
CCCCCGGGGGGGGGGGGGGGGGGGGGGGGGGFGGGEFGGGGGGGGGGEGGGGGGGFGFFGGGFGCGGGGGGGGDGGGGGGGGGGGGGGGGGFGGGCGGFFDFGGGGGGGGGGGGDB?FFGGGFFGGGGGGGGFDDGGFGFFGGDFFGFGFGF>DD@?FDFCG79;F9EFGFFFD?*;D=FF3=99D?CF?9?FEFG+0,*2:@):=96AEC7A6?,136.:))*)*8*7817*8:@*>:>/*).))
@M00200:205:000000000-AKKM3:1:1101:23339:12146 2:N:0:1
TACACGGGTATCTAATCCTGTTCGCTACCCACGCTTTCGCGTCTCAGCGTCAGTACCGTCCCAGAGAGCTGCCTTCGCCATCGGTGTTCTTCCTGATATCTGCGCATTTCACCGCTACACCAGGAATTCCACTCTCCTCTTCCGGACTCTAGCCAAGCGGTTTCCATCGACGTCTGGAGGTTGAGCCTCCAGTTTTCACAACGGACCTGCCTGGCCGCCTACACGCGCTTTATGCCCAATTGAGATC
+
CCCCCGGGGGGGGGGGGGGGGGGGGGGGGGGGGGGGGGGGGGGGGGGGGGGGGGGGGGGGGGGGGGGGGGGGGGGGGGGGGGGGGGGGGGGGGGGFGGGGGGGGGGGGGGFGGGGFGGGEFGGEGGGGGGGFFFGGDFGEFGGFGFGFGFGGGGGFFGGBGGFFFFGGFGFFFFFFAFGFGDGC4>EFFFGFA@FGFFGFFDF>F2@BD=B@3=FEBGE@F@FFFEAD3/:BF99):::BF?22:A<
@M00200:205:000000000-AKKM3:1:1101:5480:12175 2:N:0:1
TACGCGGGTATCTAATCCTGTTTGCTCCCCACGCTTTCGAGCCTCAGCGTCAGTAATGAGCCAGTGTGTCGCCTTCGCCACTGGTGTTCTTCCGAATATCTACGAATTTCACCTCTACACTCGGAGTTCCACACACCTCTCTCATACTCAAGACACCCAGTATCAAAGGCAATTCCGAGGTTGAGCCCCGGGATTTCACCCCTGACTTAAATGTCCGCCTACGCTCCCTTTATACCCAGTTGAGATCAGA
+
CCCCCGGGGGGGGGGGGGGGGGGGGGGGGGFGDGGGGGGGGGGGGGGGGGGGGGGGGGGGGGGGGGGGGGGGGGGGGGGGGGGGGGFCFGGGGGGGGGGGGFGGGGGGGGGGGGGFGGGGFEGGGGEGGGGGGGDEGFGFFGC?FFFFGFG+EFGFFGGFFGFGCFG89FF=?@FFFB>9CDDGFGGFFGGD5;CDCEGF(>2=D=484*9C?EF>@DDF@@;DDGFF*;)9?CEFG@;;?E68?BF:<<
@M00200:205:000000000-AKKM3:1:1101:28660:12182 2:N:0:1
TACTGGGGTATCTAATCCTGTTTGCTCCCCACGCTTTCGAGCCTCAGCGTCAGTAATGGACCAGTATGTCGCCTTCGCCACTGGTGTTCTTCCGAATATCTACGAATTTCACCTCTACACTCGGAGTTCCACATACCTCTTCCATACTCAAGATAGCCAGTATCAAAGGCAATTCCAAGGTTGAGCCCTGGGCTTTTCCCTCTGACTAAACTATCCGCCTAACCTCCCTTTATACCCAATTGAGATCAGA
+
CCCCCGGGGGGGGGGGGGGGGGGGGGGGGGGGGGGGGGGGGGGGGGGGGGGGGGGGGGGGGFEFGGGGGGFGGGGGGGGCECGFEFF,@FGGGGGGGGGGGGGGGFG=DGGFGFFFFFGGFGG@FGECGGFGGGGGGFGFFGGFGFGB++,=FDFF?FCDD?*?CCDFFFFDFE?7+323@,+=*,@5DF@FFFFF**58C@5=EE@EFFF@EFFF07?))))3*=AD>A:CC<8*>62(9747=@==3*
@M00200:205:000000000-AKKM3:1:1101:13501:12206 2:N:0:1
TACGCGGGTATCTAATCCTGTTTGCTCCCCACGCTTTCGAGCCTCAGCGTCAGTAATGGACCAGTATGTCGCCTTCGCCACTGGTGTTCTTCCGAATATCTACGAATTTCACCTCTACACTCGGAGTTCCACATACCTCTTCCATACTCAAGATAGCCAGTATCAAAGGCAATTCCAAGGTTGAGCCCTGGGCTTTCACCTCTGACTAAACTATCCGCCTACGCTCCCTTTAAACCCAATTGAGATC
+
CCCCCGGGGGGGGGGGGGGGGGGGGGGGGGGGGGGGGGGGGGGGGGGGGGGGGGGGGGGGGGGGGGGGGGGGGGGGGGGGGGGGGGGGGGGGGGEGGGFGGGGGGCDGGGGGGGGFGGGGGGFGGGGGGGFFGGGGGFGFFGGFGFGFGFGGGFGFFGGB==CFEFGGFFFDBFFFFFG:FCGGFGGFFGGAFFFG5EGEEFFFFFEFFEFFFFGGDGFFD7>A2;?D<FF4@@@DGFF()/942;4
@M00200:205:000000000-AKKM3:1:1101:4203:12241 2:N:0:1
TACTGGGGTATCTAATCCCGTTTGCTCCCCTAGCTTTCGCGCCTCAGCGTCAGAAGAGATCCAGCCATGCGCTTTCGCCACCGGCGTTCCGACCAATATCAACGCATTTCACCGCTCCACTGGTAGTTCCCATGGCCCCTATCCTCTTCGAGCCCGCCAGTATCCCAGGCAATTCTCCGGTTGAGCCGGAGGATTTCACCCCAGACTTGGCGAGCCGCCTACGCGCCCTTTAAACCCAGTTGAGATCCGAT
+
CCCCCGGDGGFGGGGGGFGGGGGGGGFGFGGGFGGGGGGGGGGGGGCEGGGGGGGFGGGGGGGGGGGGGGEGCCFFEEGGGGDEGEGEGFEGDEGGGGGGGGGGGGGGGGGGGEGDGGFGGGGG,E@FGGGGGGDGGFGF?GGFGFGFG5E+@CFFFGGB8DAFFFFFFGFFFEFFFFGDFCG7A?FB>CCD),=CA?FFFFF?DDE5<3@;>BGG0CD??0()4?>D/9:>A27<C0(.66<(.6>,:6(
@M00200:205:000000000-AKKM3:1:1101:5677:12249 2:N:0:1
TACTAGGGTATCTAATCCTGTTCGCTCCCCACACTTTCGCTCCTCAGCGTCAGGTAATGCCCAGAGAACCGCCTTCGCCACCGGTGTTCCTCCTGATATCTGCGCATTTCACCGCTACACCAGGAATTCCGTTCTCCCCTGCATACCTCCAGTCTGCCCGTATCGAAAGCAAGCCAGGTGTTAAGCACCTGGTTTTCACTCCCGACGCGACAAACCGCCTACGAGCCCTTTACACCCAATTGAGATCAGAC
+
CCCCCGGGGGGGGGGGGGGGGGFGGGGGGGGGGGGGGGGGGGGGGGGGGGGGGDFGGGGGGGGGGGGFGGGGGGGGGGGGGGGGGGGGGGGGGGGGGGGGGGGGGGGGGGGGGGGBGGGGGGDC7EEGGGF==DGGFFEDAGGFGF?DFFE83AFFFG85@DDGDFGEFGFFFCFFFFFFCEF9BAFFFDGFFFGGFEGFFBDFFA>@BBF>BFGGFGB1?D;5;EFG*9:)6<AFG6?:A<)-8A2427)
@M00200:205:000000000-AKKM3:1:1101:6041:12257 2:N:0:1
TACCGGGGTATCTAATCCTGTTTGCTCCCCACGCTTTCGAGCCTCAGCGTCAGTAATGGACCAGTATGTCGCCTTCGCCACTGGTGTTCTTCCGAATATCTACGAATTTCACCTCTACACTCGGAGTTCCACATACCTCTTCCATACTCAAGATAGCCAGTATCAAAGGCAATTCCAAGGTTGAGCCCTGGGCTTTCACCTCTGACTAAACTATCCGCCTACGCTCCCTTTAAGCCCAATTGAGATC
+
CCCCCGGGGGGGGGGGGGGGGGGGGGGGGGGFGGGDDGGGGGGGGGGGGGGGGGGGGGGGGGGGGGGGGGGGGGGGGGGGGGGGGGFGGFFFGFGGGGGGGGGGGGGGFGGGGGGFGGGGGGGGGGEGGGGGGGGD?DFEDDGFGFGFGF6+@DF5+>?FAFFGFFGGF8DDFBFB9<F*8@DGBFCF*=;?AGGGA;C*8=*>EFBCC=@58EFF55?2<=D*:;@GFCEECEE(;7-5CEFF2*)
@M00200:205:000000000-AKKM3:1:1101:23303:12309 2:N:0:1
TACTCGGGTATCTAATCCTGTTTGCTCCCCACGCTTTCGAGCCTCAGCGTCAGTAATGGACCAGTATGTCGCCTTCGCCACTGGTGTACTTCCGAATATCTACGAATTTCACCTCTACACTCGGAGTTCCACATACCTCTTCCATACTCAAGATAGCCAGTATCAAAGGCAATTCCAAGGTTGAGCCCTGGGCTTTCACCTCTGACTAAACTATCCGCCTACGCTCCCTTTACACCCAGTTGAGATCATAT
+
CCCCCGGGGGGGGGGGGGGGGGGGGGGGGGGGGGGGGGGGGGGGGGGGGGGGGGGGGGGGGGGGGGGGGGGGGGGGGGGGGGGGGGGGGGGGGGGGGGGGGGGGGGGGGGGGGGGFGGGGGGGGGGGGGGGGGGGGFFGFFGGFG7DC6FFGGGDFFFGBEFFGFFGGFFFFFBFFFFG5FAFG?E8F?DG5FGGGBECBC@BEEE5;=C5*:AFFDFE=@C>EACBC*;=EFFFBDB2;94@;98;=*9*
@M00200:205:000000000-AKKM3:1:1101:9640:12337 2:N:0:1
TACTGGGGTATCTAATCCTGTTTGCTCCCCACGCTTTCGCGCCTCAGCGTCAGTTACAGTCCAGAGAGCCGCCTTCGCCACTGGTGTTCCTCCACATCTCTACGCATTTCACCGCTACACGTGGAATTCCGCTCTCCTCTTCTGCACTCAAGTCTCCCAGTTTCCAGTGCGTCACGGGGTTGAGCCCCGCACTTAGACACCAGACTTAAGAAACCGCCTGCGCGCGCTTTCCACCCAATTGAGATCCGATC
+
CCCCCGGGGGGGGGGGGGGGGGGGGGGGGGGGGGGGGGGGGGGGGGGGGGGGGGGGGGGGGGGGGGGGGGGGGGGGGGGGGGGGGGGGGGGGGGGGGGGGGGGGGEGGGGGGGGGFGGGGGGGGGGGGGCFGGGGGGFGFFGGFGFGFGFGGGGFFFGGFDFFGEFGGBE?FFFFFEEDECGFFFGFFFGEEFFDGFB?@FFFFBB/9CEFC@BC83<>??39;@=BDGG)62<368(.).:>0A<)486(
@M00200:205:000000000-AKKM3:1:1101:3627:12343 2:N:0:1
TACGAGGGTATCTAATCCTGTTTGCTCCCCACGCTTTCGCGCCTCAGCGTCAGAACCGGACCAGACAGCCGCCTTCGCCACTGGTGTTCTTGCGAATATCTACGAATTTCACCTCTACACTCGCAGTTCCGCTGTCCTCTTCCGGTCTCAAGCCAACCAGTATCGAAGGCAATTCTGTGGTTGAGCCACAGGCTTTCACCCCCGACTTAATCGGCCGCCTACGCGCCCTTTAAACCCAATTTAGATAAGCT
+
CCCCCGGGGGGGGGGGGGGGGGGGGGGGGGGGGGGGGGGDGGGGGGGGGGGGGFGFGEDCGGGGDFGGGGGGGGGGGGGCFGFGGGGGGGGGGGGGGGGGGGGC7@FGGGGGGGGFGGGGGGCE:CE=EAEGDCCFGFGF5@FFGDGFGF,+70;?*CGFGCCF509CBG50?CFFAF<*@DGDFG,9AFG>>CEGFEG@>9>(2:969<).2/:;(9;1381B6EBDC<?F29<<C6:<))-).)..)-)
@M00200:205:000000000-AKKM3:1:1101:7146:12396 2:N:0:1
TACACGGGTATCTAATCCTGTTTGCTACCCACGCTTTCGAGCCTCAGTGTCAGTTACAGTCCAGAGAGCCGCTTTCGCCACCGGTGTTCCTCCATATATCTACGCATTTCACCGCTACACATGGAATTCCACTCTCCTCTACTGCACTCAAGTCTAACAGTTTCCAATGCACACAATGGTTGAGCCACTGCCTTTTACATCAGACTTATTAAACCACCTGCGCTCGCTTTAAACCCAATTGAGATC
+
CCCCCGGGGGGGGGGGGGGGGGGGGGGGGGGGGGGGGGGGGGGGGGGGGGGGGGGGGGGGGGGFGGGGGGGGGDGGGGGGGGGGGGGGGGGGGGGGGGGGGGGGGGGGGGGGGGGFGGGGGGGGGGGGGGGGGGGGGFGFFGGFGFGEGFDFGGGFFGGFFGBGEFGGFGFFFFFFFFGFGGGGFGGFFDFFFGGGFFGFFFF@BCCFFFFECFGFCDAEDA9*)4@>GFEC=>F9@5>C:*.->=
@M00200:205:000000000-AKKM3:1:1101:24900:12402 2:N:0:1
TACTCGGGTATCTAATCCTGTTTGCTACCCACGCTTTCGAGCCTCAGTGTCAGTGACAGTCCAGAGAGCCGCTTTCGCCACCGGTGTTCCTCCATATATCTACGCATTTCACCGCTACACATGGAATTCCACTCTCCTCTACTGCACTCAAGTCTAACAGTTTCCAATGCACACAATGGTTGAGCCACTGCCTTTTACATCAGACTTATTAAACCACCTGCGCTCGCTTTAAACCCAATTGAGTTC
+
CCCCCGGGGGGGGGGGGGGGGGGGGGGGGGGGGGGGGGGGGGGGGGGGGGGGGGGGGGGGGGGGGGGGGGGGGGGGGGGGGGCGGGGGGGGGFGGGGGGGGGFGGGGGGGG9FGGFGFFGGGGGGGGGGFGGGGGGGFGFFGGFGFGFGF8A=DGFFGGFFGFGEFGGFGFFFFFFFF6<D>DGDFGFFFGFACCGFFGFF@E*58=<@=<*>C6@>5655=4/:497?C*@CBB=*(79*9=**1
@M00200:205:000000000-AKKM3:1:1101:22935:12404 2:N:0:1
TACGGGGGTATCTAATCCTGTTCGCTCCCCACACTTTCGCTCCTCAGCGTCAGGTCATTCCCAGAGAACCGCCTTCGCCACCGGTGTTCCTCCTGATATCTGCGCATTTCACCGCTACACCAGGAATTCCGTTCTCCCCTGAATACCTCTAGTCTGCCCGTATCGGAAGCAAGCGCCGTGTTAAGCACGGCGTTTTCACTCCCGACGCGACACACCGCCTACGAGCCCCTTAAACCCACTTAAGTTC
+
CCCCCGCCGGGGGGFGGGGGGGGGG@AGGE<FCGGGCECEGGGGF<FF@FGGGGGGGFGGGGGGDGGFGFEGGGDF7FEEFGG>@CBFFGGFGFGGGFDD;AFFG6CFFGGGGGG>6@FG88BE788DFFFF?EDCE9C<?D,?FF?*++EFFGGA?EG9CG8;>57C>FFFFBA?EED5FG8BFFFFF4C>B*/:AEFCE;?9<90(49;>0:E=05),441>BG)9**(.)-3?G1(.6).--.6
@M00200:205:000000000-AKKM3:1:1101:29338:12407 2:N:0:1
TACAGGGGTATCTAATCCTGTTTGCTCCCCACGCTTTCGAGCCTCAGCGTCAGTAATGGACCAGTATGTCGCCTTCGCCACTGGTGTTCTTCCGAATATCTACGAATTTCACCTCTACACTCGGAGTTCCACATACCTCTTCCATACTCAAGATAGCCAGTATCAAAGGCAATTCCAAGGTTGAGCCCTGGGCTTTCACCTCTGACTAAACTATCCGCCTACGGTCCCTTTATACCCAATTGAGCTCAGA
+
CCCCCGGGGGGGGGGGGGGGGGGGGGGGGGGGGGGGGGGGGGGGGGGGGGGGGGGGGGFGGGGGGGGGGGGGGGGGGGGGGGGGGGGGGGGGGGGGGGGGGGGGGGGGGGGGGGG?DFEBEFFGEEGGGGGGFGG@DFDEFCGFGFGCGFGGGDDB7DGFGGEFEDGDFEFFFE+BDD?5@FGGBGGFFCFFFGGFF<@@=DFEFC=7@C@EBE9@)?EFFD9*04/;;+76A***,85==3*3)*0.(*
@M00200:205:000000000-AKKM3:1:1101:24358:12439 2:N:0:1
TACTCGGGTATCTAATCCTGTTTGCTACCCACGCTTTCGAGCCTCAGTGTCAGTTACAGTCCAGAGAGCCGCTTTCGCCACCGGTGTTCCTCCATATATCTACGCATTTCACCGCTACACATGGAATTCCACTCTCCTCTACTGCACTCAAGTCTAACAGTTTCCAATGCACACAATGGTTGAGCCACTGCCTTTTACATCAGACTTATTAAACCACCTGCGCTCGCTTTACACCCAGTTGAGATC
+
CCCCCGGGGGGGGGGGGGGGGGGGGGGGGGGGGGGGGGGGGGGGGGGGGGGGGGGGGGGGGGGGGGGGGFGGGGGGGGGGGGGDFGGGGGGGGGGGFGGGGFFGGGDGGGGGGGGEGGGGGGGGGFGGGGGGGGGGGFGFFGGFGFGFGFFGGGGFFGGFFEEGDFGGFGFFFFFFFFFFGGGGFGGFFDFDFGGFFFGFFF@EC8*ACECFFF6@=D68=8>5>CADGGFFFF:2*2>:67>BC=
@M00200:205:000000000-AKKM3:1:1101:26303:12460 2:N:0:1
TACTGGGGTATCTAATCCTGTTTGCTCCCCACGCTTTCGCGCCTCAGCGTCAGTTACAGTCCAGAGAGCCGCCTTCGCCACTGGTGTTCCTCCACATCTCTACGCATTTCACCGCTACACGTGGAATTCCGCTCTCCTCTTCTGCACTCAAGTCTCCCAGTTTCCAGTGCGTCACGGGGTTGAGCCCCGCACTTAGACACCAGACTTAAGAAACCGCCTGCGCGCGCTTTATACCCAATTGAGATC
+
CCCCCGGGGGGGGGGGGGGGGGGGGGGGGGGGGGGGGGGGGGGGGGGGGGGGGGFGGGGGGGGGGGGGGGGGGGGGGGGGGGGGGGGGGGGGGGGGGGGGGGGGGGGGGG;FGGGDCEFGGGGGEEFGGGGGGEGGGFGFFGGCFFGEF6?DEC@EFGGFD=EFDD+@9E>AFAEFD5+@CG*;CFGFED7ADGF79>=:=@BFD=CE>CFF27=C;DB027;DB5@<C55<DFAF6(4)5<236,
@M00200:205:000000000-AKKM3:1:1101:18120:12480 2:N:0:1
TACCCGGGTATCTAATCCTGTTTGCTCCCCACGCTTTCGAGCCTCAGCGTCAGTAATGGACCAGTATGTCGCCTTCGCCACTGGTGTTCTTCCGAATATCTACGAATTTCACCTCTACACTCGGAGTTCCACATACCTCTTCCATACTCAAGATAGCCAGTATCAAAGGCAATTCCAAGGTTGAGCCCTGGGCTTTCACCTCTGACTAAACTATCCGCCTACGCTCCCTTTATACCCAGTTGAGATC
+
CCCCCGGGGGGGGGGGGGGGGGGGGGGGGGGGGGGGGGGGGGGGGGGGGGGGGGGGGGGGGGGGGGGGGGGGGGGGGGGGGGGGGGGGGGGGFFGGGGGGGGGGGGGGGFGGGGGFGGGGGGGGGGGGGGGGGGGGGFGFFGGFGFGFGFFGFDGFFDFFGGEGFFGGFGFFFFDFFFGFGGG?DFGFFGGFFGGGF@CCFFFF7AEFFFFFFEGFFGFFF9AA=EFG7?:=5CFFGFBB4@C=(*.
@M00200:205:000000000-AKKM3:1:1101:6721:12487 2:N:0:1
TACAAGGGTATCTAATCCTGTTTGCTCCCCACGCTTTCGAGCCTCAGCGTCAGTAATGGACCAGTATGTCGCCTTCGCCACTGGTGTTCTTCCGAATATCTACGAATTTCACCTCTACACTCGGAGTTCCACATACCTCTTCCATACTCAAGATAGCCAGTATCAAAGGCAATTCCAAGGTTGAGCCCTGAGCTTTCACCTCTGACTAAATTATCCGCCTACGCTCCCTTTAAGCCCAGTTGAGATC
+
CCCCCGGGGGGGGFGGGGAFGGGGGGGGGGC:FFGGGGGFGGGGGGGGGGGGGGG<CFGGGGGGFFFBEFFGGGGGDFGGGFGGGGGGG9FGGG@CGGGGGFGGB?DFGGGGGGGFGGGG,==CFECGGGGGGFCFEFGFFGGF,DFFGFFF,?@FFDGFGGEGEF+EFC?556@DF9+:DD=DFFFFB=,:*6@FD9<C@BE<=EA**1*36CDGAGFA5=5?@EDGDFF68**:>5)84>C=2?=
@M00200:205:000000000-AKKM3:1:1101:29668:12489 2:N:0:1
TACTCGGGTATCTAATCCTGTTTGCTCCCCACGCTTTCGAGCCTCAGCGTCAGTAATGGACCAGTATGTCGCCTTCGCCACTGGTGTTCTTCCGAATATCTACGAATTTCACCTCTACACTCGGAGTTCCACATACCTCTTCCATACTCAAGATAGCCAGTATCAAAGGCAATTCCAAGGTTGAGCCCTGGGCTTTCACCTCTGACTAAACTATCCGCCTACGCTCCCTTTACACCCACTTGAGATCAGAC
+
9BCCCEGG@FEFEGGGFGGF<@CCE<FGFGGGGGEEFGC@FGGGGGE8FEGGGE<FF9;,BC<EFFCFEFFFEGGGGGGGGGGD@=C7EA=,C@4=C@CDGFGG7=DBDFGEF9@9+?DF@@EEEGG,,@DE8E+9@+@=?FFFG9DEF9?DFGFFFC=DDFF9D??F5,*)09DFFDF?B,=??889??DFBEC++3=@080):7*03:5A=;E?)9*)11099E9@9:.6/9*5CD(75=3=(*.7>3)
@M00200:205:000000000-AKKM3:1:1101:27510:12526 2:N:0:1
TACTCGGGTATCTAATCCTGTTTGCTCCCCACGCTTTCGAGCCTCAGCGTCAGTAATGGACCAGTATGTCGCCTTCGCCACTGGTGTTCTTCCGAATATCTACGAATTTCACCTCTACACTCGGAGTTCCACATACCTCTTCCATACTCAAGATAGCCAGTATCAAAGGCAATTCCAAGGTTGAGCCCTGGGCTTTCACCTCTGACTAAACTATCCGCCTACGCTCCCTTTAAACCCAATTGAGATCAGA
+
CCCCCGGGGGGGGGGGGGGGGGGGGGGGGGGGGGGGGGGGGGGGGGGGGGGGGGGGGGGGGGGGGGGGGGGGGGGGGGGGGGGGGGGCCFGGGDGGGGGGGGFGGGGGGFFGGFFFGGGGGGGDGGGGFGGFGGGGFFGFFFGFGFGBFFGFGGGFFGG?EGCGDB?D@FFBFFFFFFGFGFDGFGGFFGEF59EFA@:C5C@@AEA7@@EFFFGF=FD58:>D)4:??>@A*8*(19928>EB@C3;35
@M00200:205:000000000-AKKM3:1:1101:12658:12581 2:N:0:1
TACTGGGGTATCTAATCCTGTTCGCTCCCCACACTTTCGCTCCTCAGCGTCAGGTAATGCCCAGAGAACCGCCTTCGCCACCGGTGTTCCTCCTGATATCTGCGCATTTCACCGCTACACCAGGAATTCCGTTCTCCCCTGCATACCTCCAGTCTGCCCGTATCGAAAGCAAGCCAGGTGTTAAGCACCTGGTTTTCACTCCCGACGCGACAAACCGCCTACGAGCCCTTTATGCCCAGTTGAGATC
+
CCCCCGGGGGGGGGGGGGGGGGGGGGGGGGGGGGGGGGGGGGGGGGGGGGGGGGGGGGGGGGGGGGGGGGGGGGGGGGGGGGGGGGGGGGGGGGGGGGGGGGGGGGGGGGGGGGGFGGGGGGGGGGGFGGGFGGGGGFGDFGGFGFDEFFGGGFGFFGGEGGDGAFGEDGF@FFFFF@DFF:FCFGGFF>7F>EGFFFGEE@>BDF9@FFFBFFGGFGF@?DDF<CFG*2426>22@:0844<?().
@M00200:205:000000000-AKKM3:1:1101:26277:12595 2:N:0:1
TACAGGGGTATCTAATCCTGTTTGCTCCCCACGCTTTCGAGCCTCAGCGTCAGTAATGGACCAGTATGTCGCCTTCGCCACTGGTGTTCTTCCGAATATCTACGAATTTCACCTCTACACTCGGAGTTCCACATACCTCTTCCATACTCAAGATAGCCAGTATCAAAGGCAATTCCAAGGTTGAGCCCTGGGCTTTCACCTCTGACTACACTATCCGCCTACGCTCCCTTTAAACCCAATTGAGATC
+
CCCCCGGGGGGGGGGGGGGGGFGGGGGGGGGGGGGGGGGGGGGGGGGGGGGGGGGGGGGGGGGGGGGGGGGGGGGGGGGGGGGGGGGGGGGGGGGGGGGGFFGGGGGGGGGGGGGFDFGGGGGGGGEGGGGGGGGGFFGFFFGFGFFEGFGGGFDFFFGFFGFFFFGFBFFD*1+?DCFFGFGFFGDDD?DDDFGGBCCEFFBBC@5E5C@CCCDGDD>>58AB=EEGGGF*>C33B=9@EB:EB4;
@M00200:205:000000000-AKKM3:1:1101:13178:12624 2:N:0:1
TACGAGGGTATCTAATCCTGTTTGCTCCCCACGCTTTCGAGCCTCAGCGTCAGTAATGGACCAGTATGTCGCCTTCGCCACTGGTGTTCTTCCGAATATCTACGAATTTCACCTCTACACTCGGAGTTCCACATACCTCTTCCATACTCAAGATAGCCAGTATCAAAGGCAATTCCAAGGTTGAGCCCTGGGCTTTCACCTCTGACTACACTATCCGCCTACGCTCCCTTTAAACCCAATTGAGATCAGA
+
CCCCCGGGGGGGGGGGGGGGGGGGGGGGGGGGGGGGGGGGGGGGGGGGGGGGGGGGGGGGGGGGGGGGGGGGGGGGGGGGGGGGGGGGGGGGGFGEEFGGGGGGGGGFGGGGGGGFGGGGGGGGEGGGGGFGGGGGGFGFFFGFGFGFGFGGGGGFFGGFGGEGEFGG5EFDFFFFFFG?FC6D5DGDF+@5ACFFFFGE@CCCEEEE):@EFFGG5>DFAB9?-=?D>FB8*9*5C>B2=3C3(93B:E
@M00200:205:000000000-AKKM3:1:1101:7738:12643 2:N:0:1
TACTCGGGTATCTAATCCTGTTCGCTCCCCACACTTTCGCTCCTCAGCGTCAGGTCATTCCCAGAGAACCGCCTTCGCCACCGGTGTTCCTCCTGATATCTGCGCATTTCACCGCTACACCAGGAATTCCGTTCTCCCCTGAATACCTCTAGTCTGCCCGTCTCGGAAGCAAGCGCCGTGTTAAGCACGGCGTTTTCACTCCCGACGCGACAAACCGCCTACGAGCCCTTTACACCCAGTTGAGATCAGA
+
CCCCCGGGGGGGGGGGGGGGGGFGGGGGGGGGGGGGGGG7FGGGGGGGGGGGG8<@EGGGGGGFFFGGG@FGGGGGGGGE:FFGGDGGGGFGEGAFGGGGFFFGDEFGGGGG9CEFGGE@C?EEFGGGGFGFGGDGFD>DFG8C88FEG5DFGGGF7EDEG+1DDFG6>FA<*)<5BBCEGGGFFG,@DD5B):/?F?GC4BD@@B609(.,6=FG>CDB17B3-:@G45)<)620C:<5<A<(3)),).
@M00200:205:000000000-AKKM3:1:1101:26674:12646 2:N:0:1
TACGAGGGTATCTAATCCTGTTTGCTCCCCACGCTTTCGAGCCTCAGCGTCAGTAATGGACCAGTATGTCGCCTTCGCCACTGGTGTTCTTCCGAATATCTACGAATTTCACCTCTACACTCGGAGTTCCACATACCTCTTCCATACTCAAGATAGCCAGTATCAAAGGCAATTCCAAGGTTGAGCCCTGGGCTTTCACCTCTGACTAAACTATCCGCCTACGCTCCCTTTAAACCCAATTGAGATC
+
CCCC@FFGGGGGGGGGGGGGGGGGGGGGGGGGGGGGGGGGGGEF@FGGGGGGCFGFFEGGGGGGGFGGGGGGGGGGGGGGGGGGGGGGGGGGGGGGGGFFGGGGEGGGGGGGGGFFGFGF9=DEGGGCFGGGGGGGGFGEFGGFDFGFGFD?BD?8@DDFF+;DFDGDBF5=FEBFF9+:FE?DDC?FFGC5CEFGFFG@EFFE*08A*8@*0;DFDFF=AB>>2;*3*5>/@4>=CFF(*0*>2*>
@M00200:205:000000000-AKKM3:1:1101:5469:12710 2:N:0:1
TACGAGGGTATCTAATCCTGTTTGCTCCCCACGCTTTCGAGCCTCAGCGTCAGTAATGGACCAGTATGTCGCCTTCGCCACTGGTGTTCTTCCGAATATCTACGAATTTCACCTCTACACTCGGAGTTCCACATACCTCTTCCATACTCAAGATAGCCAGTATCAAAGGCAATTCCAAGGTTGAGCCCTGGGCTTTCACCTCTGACTAAACTATCCGCCTACGCTCACTTTACACCCAATTGAGATC
+
CCCCCGGGGFGGGGAFGGGGGGGGGGGGGGGGGGGGGGFGGGGGGGFGDFGGGGFFGFGGGGEFEFGGFGGGGGGGFGEGEGGGGGGGGGFGGGDGGGGGGAFD=FGGGGFGGGGFGGFG=FGGGGGGGGGGFFGGGFGD+4B?;FFBF9=DDD9?FFFDFFBDEDGGFGF<DDFFFBF*C=DD5DF?D?E?AEFGFCFC58@)8AAA6C8;C7ECA>@55>25759;2=67AE@@EB2>**93(/*
@M00200:205:000000000-AKKM3:1:1101:20661:12712 2:N:0:1
TACTGGGGTATCTAATCCTGTTTGCTACCCACGCTTTCGAGCCTCAGTGTCAGTTACAGTCCAGAGAGCCGCTTTCGCCACCGGTGTTCCTCCATATATCTACGCATTTCACCGCTACACATGGAATTCCACTCTCCTCTACTGCACTCAAGTCTAACAGTTTCCAATGCACACAATGGTTGAGCCACTGCCTTTTACATCAGACTAATTAAACCACCTGCGCTCGCTTTAAACCCAGTTGAGATC
+
CCCCCGGGGGGGGGGGGGGGGGGGGGGGGGGGGGGGGGGGGGGGGGGGGGGGGGGGGGGGGGGGGGGGGGGEGGGGGDGFFGGGFGGGGGGGGGGGGGGGFGGGGEFFGGGDGDGFGEGGGGGGGGGGGFGGGGGGGFGFFGGFDFGFGFDFGFGFFGDFDFFGFFFGF?FDFDFDFF8BFE?DBDD?DFCFFGGGFFFFE5@@CE*8AEFFFF?F=DAFFA=54@BGCFA7@*5(4-08>C2943
@M00200:205:000000000-AKKM3:1:1101:21659:12723 2:N:0:1
TACAGGGGTATCTAATCCTGTTTGCTACCCACGCTTTCGAGCCTCAGTGTCAGTTACAGTCCAGAGAGCCGCTTTCGCCACCGGTGTTCCTCCATATATCTACGCATTTCACCGCTACACATGGAATTCCACTCTCCTCTACTGCACTCAAGTCTAACAGTTTCCAATGCACACAATGGTTGAGCCACTGCCTTTTACATCAGACTTATTAAACCACCTGCGCTCGCTTTACACCCACTTGAGATC
+
CCCCCGGGGGGGGGGGGGGGGGGGGGGGGGGGGGGGGGGGGGGGGGGGGGGGGGGGGGGGGGGGGGGGGGGGGGGGGGGGGGGGGGGGGGGGGGGGGGGGGGGGGGGGGGGGGGGFGGGGGGGGGGGGGGGGGGGGGFGFFGGFGFGFGFFGGFGFFGGF,DEGFFGGFGFFFFF?BBDFGGFGFGFFFFGFFDFCCBFFFEFFFB7CCEEF<E?@5DAE:>9:@597DCEF<E2>F(8>BEFD?7
@M00200:205:000000000-AKKM3:1:1101:15811:12749 2:N:0:1
TACCCGGGTATCTAATCCTGTTTGCTCCCCACGCTTTCGAGCCTCAGCGTCAGTAATGAGCCAGTGTGTCGCCTTCGCCACTGGTGTTCTTCCGAATATCTACGAATTTCACCTCTACACTCGGAGTTCCACACACCTCTCTCATACTCAAGACACCCAGTATCAAAGGCAATTCCGAGGTTGAGCCCCGGGATTTCACCCCTGACTTACATGTCCGCCTACGCTCCCTTTAAGCCCAGTTGAGATC
+
CCCCCGGGGGGGGGGGGGGGGGGGGGGGGGGGGGGGGGGGGGGGGGGGGEGGGGGGGGGGGGGGGGGFGFGGGGGGGGGGGGGFFGFGGGFFGGGGGGGGGGGGG8FGGGGGGGGFGFGGGGGGEGEGGGGGGEGEGFGFFGDFGFGFGFADGGGFFGGFFGDDFFFFFGFFFEFFD5CBGGGGFGGFFGGB>79CF<CBBA==DFBFC4<54CGB@GF295=4(3:CC:36744;C?7@FFEE6;E
@M00200:205:000000000-AKKM3:1:1101:16856:12775 2:N:0:1
TACGGGGGTATCTAATCCTGTTTGCTCCCCACGCTTTCGAGCCTCAGCGTCAGTAATGGACCAGTATGTCGCCTTCGCCACTGGTGTTCTTCCGAATATCTACGAATTTCACCTCTACACTCGGAGTTCCACATACCTCTTCCATACTCAAGATAGCCAGTATCAAAGGCAATTCCAAGGTTGAGCCCTGGGCTTTCACCTCTGACTAAACTATCCGCCTACGCTCCCTTTAAACCCAATTGAGATC
+
CCCCCGGGGGGGGGGGGGGGGGGGGGGGGGGGGGGGGGGGGGGGGGGGGGGGGGGGGGGGGGGGGGGGGGGGGGGGGGGGGGGGGGGGGGGFGGGGGGGGGGGGGGGFFGGGGGGFDFGGGGGGGGGGGGGGGGGFFFGFFAFFGFGFFFEGGGGFFFFDEFBDEF79@FFDFEFFFA7FGFCCAFGFFGGFFG>DF5:@EFFEE;BE=BEEBCFG)@D(((5?2=AGFC>EE))686;@C<C813=
@M00200:205:000000000-AKKM3:1:1101:15619:12852 2:N:0:1
TACGCGGGTATCTAATCCTGTTTGCTCCCCACGCTTTCGAGCCTCAGCGTCAGTAATGAGCCAGTGTGTCGCCTTCGCCACTGGTGTTCTTCCGAATATCTACGAATTTCACCTCTACACTCGGAGTTCCACACACCTCTCTCATACTCAAGACACCCAGTATCAAAGGCAATTCCGAGGTTGAGCCCCGGGATTTCACCCCTGACTTAAATGTCCGCCTACGCTCCCTTTAAACCCAATTGAGATCAGA
+
CCCCCGGGGGGGGGGGGGGGGGGGGGGGGGGGGGGGGGGGGGGGGGGGGGGGGGGGGGGGGGGGGGGGGGGGGGGGGGGGGGGGGGGGGGGGGGGGGGGGGGGGGFGGGGGGGGGFGGGFFFGGGGGGGGGGGGGGGBFEFGGFGFGFGFGFGFGFFEGFGGFGFFGGFGFFFFFFA>GEGGFGFFFFFGGFDEGGA?FEFFFB=3>EEEE?<EGGFGEFD@F:?EFF5FFF?CF1B@FFFFA22.5:?4
@M00200:205:000000000-AKKM3:1:1101:7371:12891 2:N:0:1
TACAGGGGTATCTAATCCTGTTCGCTCCCCACGCTTTCGCGCCTCAGCGTCAGTACCGTTCCAGCGAGCTGCCTTCGCCATCGGTGTTCCTCCTGATATCTGCGCATTTCACCGCTACACCAGGAATTCCACTCGCCCCTCCCGGACTCAGGCCAGACAGTTTCCAGCGGCCTTCCCAGGTTGAGCCTGTGCCTTTCACCCCGGACTCATCCGCCCGCCTACCCGCGCCTTCAGCCCAATTGAGACCACCC
+
CCCCCGGGGGGGGGGGGGGGGGGGGGGGGGGGGGGGGGGGGGGGGGGGGGGGGGGGGGGGGGGGGGGGGGGGGGGGGGGGGGGGGGGGGGGGGGGGGGGGGGGGGGGGGGGGFGGFGGFGGGGCG@CFGGGGCF?ECAGFFGGAGFGFGFGGGG?5FG+*@DEGFFGGFC5):0**;*;*7,*4/>F4A04+=1<0=*=*8@@(,33())/72(==2C>((4(0(2)7)1(,,)68E0:14<))(,4((((
@M00200:205:000000000-AKKM3:1:1101:4834:12897 2:N:0:1
TACTAGGGTATCTAATCCTGTTTGCTACCCACGCTTTCGAGCCTCAGTGTCAGTTACAGTCCAGAGAGCCGCTTTCGCCACCGGTGTTCCTCCATATATCTACGCATTTCACCGCTACACATGGAATTCCACTCTCCTCTACTGCACTCAAGTCTAACAGTTTCCAATGCACACAATGGTTGAGCCACTGCCTTTTACATCAGACTTATTAAACCACCTGCGCTCGCTTTAAGCCCACTTGAGATC
+
CCCCCGGGGGGGGGGGGGGGGGGGGGGGGGFFGGGGGGEGGGGGGFGGGFGGGGGGGGGGGGGFGGGGGCGDG?FGGGGFGFGGGGGGGGGGGGGGGGGGGGGGGGEFGGGEGGGFGGGGGGGGGGGGGGFGGGGCGFGFFGGFGFGFGFFFGGDFFGGFGGFGEFGGFGF<?D*:5:=?FE8+;DEFFFGFFGGFF@EEEEE5CCE@EFFFCFFFD5;E585@A5599C*>46498(-883;9**
@M00200:205:000000000-AKKM3:1:1101:3112:12950 2:N:0:1
TACGAGGGTATCTAATCCTGTTTGATCCCCACGCTTTCGTGCCTCAGCGTCAATAATACCATAGTAAGCTGCCTTCGCAATCGGTGTTCTGTGACATATCTATGCATTTCACCGCTACTTGTCACATTCCGCCTACCTCTAGTATATTCAAGCTCATCAGTATCAAAGGCACTGCGATGGTTGAGCCACCGTCTTTCACCCCTGACTTAATAAGCCGCCTACGCACCCTTTATACCCACTTGAGATC
+
CCCCCGGGGGGGGGGGGGGGGGGGGGGGGGGGGGGGGGGGFGGGGGGGGGDFGFFBFGGGGGCEGGGGGGGGGGGGGGGGGGFEFGEGGGGGGDCFGGAEADGDFGFFAEFFECEFGGGEFDEF9FCFF8=EDEDFGFGBFGGFFFG7F7;+@DGBFF+;DEEFEFG8:DFDFE5@EFD*CA6DD?D;DFGFFGGGFFGF))>C@EE@CFF*A*;@5CDF2)2/:8>DC;=/<9C7>3((.*7)565
@M00200:205:000000000-AKKM3:1:1101:10102:13033 2:N:0:1
TACTGGGGTATCTAATCCTGTTCGCTCCCCACACTTTCGCTCCTCAGCGTCAGGTCATTCCCAGAGAACCGCCTTCGCCACCGGTGTTCCTCCTGATATCTGCGCATTTCACCGCTACACCAGGAATTCCGTTCTCCCCTGAATACCTCTAGTCTGCCCGTATCGGAAGCAAGCGCCGTGTTAAGCACGGCGTTTTCACTCCCGACGCGACAAACCGCCTACGAGCCCTTTAAACCCCATTGAGATC
+
CCCCCFGGGGGGGGGGGGGGGGGGGGGGGGGGGGGGGGGGGGGGGGGGGGGGGGGGGGGGGFGGGGGGGGGGGGGGGGGGGGGGGGGGGGGGGGGGGGGGGGGGGGGGGGGGGGGFGGGGGGGGGGGGGGGFGGGEDFEDFFGDGFF;DDGDFFGFF?FAGGFGFEGGDGFFFF5BFFGFGGGCCFF6?47AFEC4:CGCEFFFFFF>BFFF@DGG>GFBFFBD:EBG752AAAB?5(,.6:)51))
@M00200:205:000000000-AKKM3:1:1101:13741:13075 2:N:0:1
TACAAGGGTATCTAATCCCGTTTGCTCCCCTAGCTTTCGCGCCTCAGCGTCAGAAGAGATCCAGTGCGTCGCTTTCGCCCCCGGCGTTCCTTCTGATATCAACGCATTTCACCGCTACACATGGAATTCCACTCTCCTCTACTGCACTCAAGTCTAACAGTTTCCAATGCACACAATGGTTGAGCCACTGCCTTTTACATCAGACTTATTAAACCACCCGCCCTCCCTTTCCACCCCGTTGAGATCACGTC
+
CCCCCGGGGGGGGGGGGGGGGGGGGGGGGGGGGGGGGGGGGGGGGGGGGGGGEGGGGFGGGGGGGGGGFGGGGGGGGGGCGFGGDGGGGGG,FFGGGGGGFFGGGGDGGFCFFEGFGGGGGGGGGEG?FFFGGDGGGFGFFGGFGFDDGF88DFCFFGGD:=AGFFFF5EFFAB>5ACFCF:CC6DDFFF6A?GGF6<?6763.7)89AEFA73B,-1)(6--)(*2*:C)))7337:151((/)/)(,(-
@M00200:205:000000000-AKKM3:1:1101:5340:13076 2:N:0:1
TACCGGGGTATCTAATCCTGTTTGCTACCCACGCTTTCGAGCCTCAGTGTCAGTTACAGTCCAGAGAGCCGCTTTCGCCACCGGTGTTCCTCCATATATCTACGCATTTCACCGCTACACATGGAATTCCACTCTCCTCTACTGCACTCAAGTCTAACAGTTTCCAATGCACACAATGGTTGAGCCACTGCCTTTTACATCAGACTTATTAAACCACCTGCGCTCGCTTTATGCCCAATTGAGATC
+
CCCCCGGGGGGGGGGGGGGGGGGGGGGGGGGGGGGGGGGGGGGGGGGGGGGGGGGGGGGGGGGGGGGGGGGGGGGGGGGGFGGGGGGGGGGGGGGGGGGGGGGGGGGGGGGGGGGFGGGGGGGGGGFFGFGGGGGGGFGFFGGFGFGFGFDFFGGFFGFFGGFGFFGGBFFFFDF9DF6DFGGGFGGF5;9FFGGGFFGFF=**>EAE5EFEFF6:8<6>252/<*:5DGFECCB2,-3>:EB;E@
@M00200:205:000000000-AKKM3:1:1101:21359:13085 2:N:0:1
TACGAGGGTATCTAATCCTGTTTGCTCCCCACGCTTTCGCGCCTCAGCGTCAGAACCGGACCAGACAGCCGCCTTCGCCACTGGTGTTCTTGCGAATATCTACGAATTTCACCTCTACACTCGCAGTTCCGCTGTCCTCTTCCGGTCTCAAGCCAACCAGTATCGAAGGCAATTCTGTGGTTGAGCCACAGGCTTTCCCCCCCGACTTAATCGGCCGCCTACGCGCCCTTTACACCCAATTGAGATCCGAC
+
C<CCCGGGGGGGGGGGGGGGGGGGGGGGGGGGGGGGGGGGGGGGGGGGGGGGEGGGGGDGGGGGGGGGGGGGGGGGGGGGGGGGGGGGGDFGGGGCGFGFDGGFG,=DFFAFGFGFGFGGGGGG@EEFGGEGGGGGGFDDFGFBGFG>GF@FGGGFFGGFECFG@FCG>FACACFABFFFGGG>FFGFFFFFFFG9;*,75912(:6;FCC???GE(7>:1:?>(8>C3049A>A?D1((..44?4>)(4(
@M00200:205:000000000-AKKM3:1:1101:27773:13143 2:N:0:1
TACACGGGTATCTAATCCTGTTTGCTCCCCACGCTGTCGCGCCTCAGTGTCAGCAACGGCCCAGCAGAACGCCTTCGCCACTGGTGTTCTTCCCGATATCTACGCATTCCACCGCTACACCGGGAATTCCATCTGCCCCTACCGTGCTCGAGCACGGCAGTCTGACCGGCAGCCCCGGAGTTGAGCCCCGGGATCTCACCCGCACCTTACGGAGCCACCTAGGCGCCCTCTAAACCCAGTTGAGAGCAGCC
+
@CCCCGDC@E<FG<DFGGGCEEDFFFGEDFFGGD7FCGGFGE@FG@FGCECFAEFGGGCGFCC@FGFGGGCCGGGFGGCCF,B=FEEBEEA<;F=FGGGGCGFF7=:BFGFAE>>*6@EFF4CCCCGG;DFGFGGGC*@DDE=:FFCDFEC9E+=AD4??3*;8AFGDFD4-:2)?>>45=CC:;@2.5)*:85*2+)=816>9,333).(-22?CBF>B:)(0(2)/)*,.--(.:(.()6431),.3((
@M00200:205:000000000-AKKM3:1:1101:23229:13152 2:N:0:1
TACTGGGGTATCTAATCCTGTTTGCTCCCCACGCTTTCGAGCCTCAGCGTCAGTAATGAGCCAGTGTGTCGCCTTCGCCACTGGTGTTCTTCCGAATATCTACGAATTTCACCTCTACACTCGGAGTTCCACACACCTCTCTCATACTCAAGACACCCAGTATCAAAGGCAATTCCGAGGTTGAGCCCCGGGATTTCACCCCTGACTTACATGTCCGCCTACGCTCCCTTTAAACCCAATTGAGATC
+
CCCCCGGGGGGGGGGGGGGGGGGGGGGGGGGGGGGGGGGGGGDGGGCGGGGGGGGGGGGGGGGGGFFGGGGGGGGGGGGGGGGGGGGGGGCFFFF@FGGGGGGGG?FGGGFGGGGFGGGGGGGEEGGGGGGF?EGGGBGFFGFFGFGEFDGGFGGFFGGFGGFC>F+EFCFD5=FFFB8>>EC?5FF?>CGE>;1CCECEDF>DBBEFF*>EEEFGDGF-(06>(=8>C:4C<6)(=(3;34;@6?E
@M00200:205:000000000-AKKM3:1:1101:25975:13229 2:N:0:1
TACCGGGGTATCTAATCCTGTTCGCTACCCACGCTTTCGCTCCTCAGCGTCAGAATAGGCCCAGAGAACCGCCTTCGCCACCGGTGTTCCTCCTGATATCTGCGCATTTCACCGCTACACCAGGAATTCCGTTCTCCCCTGCATACCTCTAGTCTGCCCGTATCGAAAGCAAGCGCCGTGTTAAGCACGGCGTTTTCACTCCCGACGCGACAAACCGCCTACGCGCCCTTTAAGCCCAATTGACATCAGA
+
CCCCCDGGGGFFGGGGGGGDGGAFGEGFGGGCBGGGGGGGGFEFGCFEEGGGGGGGGGGGFGGGGGGGGGGGGGGGGGCFBFFCFECFFGGGGGGGGFGGGGGGGEEEFGFFGGGFDFGDFGGGCFC8E=FGCGDGA9EDFGFBFFFEF?FGGD+=D9+04?@FFFG6>F>CAD>5@>DEG>FCAGGF>D5//755;6<CAF<18;;2(,3,48;C6DB1:?6)(:09)0)66A93C??(.)4)645<7,
@M00200:205:000000000-AKKM3:1:1101:1731:13249 2:N:0:1
TACGCGGGTATCTAATCCTGTTTGCTCCCCACGCTTTCGAGCCTCAGCGTCAGTAATGGACCAGTATGTCGCCTTCGCCACTGGTGTTCTTCCGAATATCTACGAATTTCACCTCTACACTCGGAGTTCCACATACCTCTTCCATACTCAAGATCGCCAGTATCAAAGGCCATTCCAAGGTTGAGCCCTGGGCTTTCACCTCTGACTCAACTCTCCGTCTACCCTCCCTTTACACCCAATTCATATCAGCT
+
CCCCCDCFGGGGGGGGGGFGGFFGGGFE@@<FGFFEGGGFDGGGGGFGGGGGGGGFGGGGGGFEGGGFFGFGGGGFGGGG@<EEGFGGGDC?9FFCC<FGGGGFGFGGGFCFFFCFGGGGED=>+8>8FDEFGCDGG?DEFDFFGFG7?9F?9=+3?C6?=+CDE+A,9@*8A7C7C1AFCD7C68C**0@**@:CFFEF5)0)18.*074**/41/*3((1*/0AADF8=E*93>CD089)5)17<C)))
@M00200:205:000000000-AKKM3:1:1101:5969:13250 2:N:0:1
TACAGGGGTATCTAATCCTGTTTGCTCCCCACGCTTTCGCACCTCAGCGTCAGTTTTGGGCCAGTGAGCCGCCTTCGCCACTGGTGTTCCTCCGAATATCTACGAATTTCACCTCTACACTCGGAATTCCACTCACCTCTCCCAAACTCGAGATTGCCAGTATGAGAGGCAGTTCCAGGGTTGAGCCCTGGGATTTCACCCCTCACTAAACAATCCGCCTACGCGCGCTTTACACCCAATTGAGATCAGA
+
CCCCCGGGGGGGGFGGGGGGGGGGGGGGGGFFGGGGGGGGCFGGGGDFGGGGGGFGGGGGGFEGFFCFEGDEGGGGGGGCFGGGGGGGGAFGGGGGGGGGGGGCGFFGGGGGGGGFGGGGGGFGG+@?FGFFFFD@EFG5:@FFGFGFF5DCEGDFFEG6DDFCDFGG>EEADEFDDDC*@DDGFGF?:645>FFFFCEC58C=55AE@B=EFFGC>FEFDF2)(3):<DD)7?AD70483)9)6/2>??
@M00200:205:000000000-AKKM3:1:1101:17613:13280 2:N:0:1
TACGGGGGTATCTAATCCTGTTTGCTCCCCACGCTTTCGCGCCTCAGCGTCAGAACCGGACCAGACAGCCGCCTTCGCCACTGGTGTTCTTGCGAATATCTACGAATTTCACCTCTACACTCGCAGTTCCGCTGTCCTCTTCCGGTCTCAAGCCAACCAGTATCGAAGGCAATTCTGTGGTTGAGCCACAGGCTTTCACCCCCGACTTAATCGGCCGCCTACGCGCCCTTTAAACCCAATTGAGATC
+
CCCCCGGGGGGGGGGGGGGGGGGGGGGGGGGGGGGGGGGGGGGGGGGGGGGGGGGGGGGGGGGGGGGGGGGGGGGGGGGGGGGGGGGGGGGGGGGCGGGGGGGGGGGGGGGGGGGFGGGGGGGGGGGGGGGGGGGGGFGFFDGEGFGFGFFFFGGFFEGFCGFGFFGC4@F29>CFFFGFGEDGFGGFFGGFFGGGFFGFFFFFFFFFFEEC<6EGFGFB?::<6CDG)9:<24<?G(33<<)-,6<
@M00200:205:000000000-AKKM3:1:1101:26157:13290 2:N:0:1
TACTCGGGTATCTAATCCTGTTTGCTCCCCACGCTTTCGAGCCTCAGCGTCAGTAATGGACCAGTATGTCGCCTTCGCCACTGGTGTTCTTCCGAATATCTACGAATTTCACCTCTACACTCGGAGTTCCACATACCTCTTCCATACTCAAGATAGCCAGTATCAAAGGCAATTCCAAGGTTGAGCCCTGGGCTTTCACCTCTGACTAAACTATCCGCCTACGCTCCCTTTACACCCAATTGAGATC
+
CCCCCGGGGGGGGGGGGGGGGGGGGGGGGGGGGGGGGGGGGGGGGGGGGGGGGGGGGGGGGGGGGGGGGGGGGGGGGGGGGGGGGGGGGGGGGGGGGGGFGGGGGGGGFGGGGGGFGGGFGGGEFCCGFGGGGGGGGFGFFGGFGFFFGFFGDFCBFFGFCFBGECDFFDFFFFFFFFGFGD?8FGFFFDDFFGGGF@:@EF@@EE@=5@EFFFGF85@DFFFADG>FDC:A*:67CB53/7:@>EE
@M00200:205:000000000-AKKM3:1:1101:28542:13382 2:N:0:1
TACTCGGGTATCTAATCCTGTTTGCTCCCCACGCTTTCGAGCCTCAGCGTCAGTAATGGACCAGTATGTCGCCTTCGCCACTGGTGTTCTTCCGAATATCTACGAATTTCACCTCTACACTCGGAGTTCCACATACCTCTTCCATACTCAAGATAGCCAGTATCAAAGGCAATTCCAAGGTTGAGCCCTGGGCTTTCACCTCTGACTAAACTATCCGCCTACGCTCCCTTTAAAACCAATTGAGATC
+
CCCCCGGGGGGGGGGGGGGGGGGGGGGGGGGGGGGGGGGGGGGCGGGGGGGGGGGGGGGGGGFGGGGGGGGGGDGGGGGGGGGGGGGGGGGGFBEGGGGGGGGGFGGGFGGGGGGFGFDGFFGDFDGGGGFFFGGGGFGFFDEFGFGFGFFCFFFDBE?DGGEGDDFGFGFDDDFFFFFFGFFF5ED?DFFFFGFGFEGE<C@=>CEC805;CEG6)39@=)>>=C>FFGFFF49.*8(.@*/7(1>
@M00200:205:000000000-AKKM3:1:1101:25986:13386 2:N:0:1
TACAGGGGTATCTAATCCTGTTTGCTCCCCACGCTTTCGCGCCTCAGCGTCAGAACCGGACCAGACAGCCGCCTTCGCCACTGGTGTTCTTGCGAATATCTACGAATTTCACCTCTACACTCGCAGTTCCGCTGTCCTCTTCCGGTCTCAAGCCAACCAGTATCGAAGGCAATTCTGTGGTTGAGCCACAGGCTTTCACCCCCGACTTAATCGGCCGCCTACGCGCCCTTTAAACCCAATTGAGATCAGA
+
CCCCCGGGGGGGGGGGGGGGGGGGGGGGGGEFGGGGGGGGGGGGGGGGGGGEEGGGGGGGGGGGGGGGGGDGGGGGGGGGGGGGGGGGFGGGGGGDGGCGGGGGGGGCGGGGGGGFGEFGFGGGGGEGGGGGGGGEGFGE?FG>GFDAFFECGGGFFGGFEGEGAFGGFGFDFFFFFFGAFFDGFFFFFGFAFFFGFFGED9>2=@9?EFFF?<5;1>A<@;:76?:D77?2>>A?C03058<A0.8:>)
@M00200:205:000000000-AKKM3:1:1101:9788:13406 2:N:0:1
TACGAGGGTATCTAATCCTGTTTGCTCCCCACGCTTTCGAGCCTCAGCGTCAGTAATGGACCAGTATGTCGCCTTCGCCACTGGTGTTCTTCCGAATATCTACGAATTTCACCTCTACACTCGGAGTTCCACATACCTCTTCCATACTCAGGATAGCCAGTATCAAAGGCAATTCCAAGGTTGAGCCCTGGGCTTTCACCTCTGACTAAACTATCCGCCTACGCTCCCTTTACACCCAATTCAGATC
+
CCCCCGGGGGGGGGGGGGGGGGGGGGGGGGGGGGGGGGGGGGGGGGGGGGGGGGGFGGGGGGGGGGGGGGGGGGGGGGGGGGGGGGFGGGGGGGGCGGGFGGGGGGGGGGGGFGGFGFGGGGGGEEGFGGFGGGGFGFGFFGGFGFGFGFGGGGFFDFFF8DEFEFGA5DB<FFFFF7?*8EDDDGGFFDEFFCFGF@GFF@EFC@*;5>C=CEGF59?=44):9EEGGG4;>**(45(5=*/9<*6
@M00200:205:000000000-AKKM3:1:1101:16475:13440 2:N:0:1
TACGAGGGTATCTAATCCTGTTTGCTCCCCACGCTTTCGCGCCTCAGCGTCAGAACCGGACCAGACAGCCGCCTTCGCCACTGGTGTTCTTGCGAATATCTACGAATTTCACCTCTACACTCGCAGTTCCGCTGTCCTCTTCCGGTCTCAAGTCTCCCAGTATCGAAGGCAATTCTGTGGTTGAGCCACAGGCTTTCACCCCCGACTTAAAAGACCGCCTACGCGCCCTTTAAGCCCAATTGAGATC
+
CCCCCGGGGGGGGGGGGGGGGGGGGGGGGGGGGGGGGGGGGGGGGGGGGGGGGGGGGGGGGGGGGGGGGGGGGGGGGGGGGGGGGGGGGGGGGGGGGGGDEEFFGDFGGGGGGGGFFFDGEF7EFECFGGCCGGGDGFGFFGGFGFGFGFGDEGFFFGFFGCEGFFGGFGFFFFFAAFD5DGDFACCFFG>FFGGGFFFFF>2(5>B0CE)7)(5<9CEF@8;80:>D7C?<B2<:F?63:843<<?
@M00200:205:000000000-AKKM3:1:1101:27527:13454 2:N:0:1
TACTCGGGTATCTAATCCTGTTTGCTCCCCACGCTTTCGCGCCTCAGCGTCAGAACCGGACCAGACAGCCGCCTTCGCCACTGGTGTTCTTGCGAATATCTACGAATTTCACCTCTACACTCGCAGTTCCGCTGTCCTCTTCCGGTCTCAAGCCAACCAGTATCGAAGGCAATTCTGTGGTTGAGCCACAGGCTTTCACCCCCGATTTAATCGGCCGCCTACGCGCCCTTTAAACCCAGTTGCGCTCAGA
+
CCCCCGGGGGGGGGGGGGGGGGGGGGGGGGGGGGGGGGGGGGGGGGGGGGGGGGGGGGGGGGGGGGGGGGGGGGGGGGGGGGGGGGGGGGAGFGGGEGGGGGGGGGFGGGGGGGGFGGGGGGGGDGEEFF>CGGGFGFCEFGGFGFCAGF8DGGGFF8;;FGAE):?CDGFFFFFFFF76D*;;4DGFFGGFFGGGF?=>>9@@F2<;?E?E0;E5:35<8@;:(:7D7*56<5)481(45))(-(,(47
@M00200:205:000000000-AKKM3:1:1101:29079:13508 2:N:0:1
TACTGGGGTATCTAATCCTGTTTGCTCCCCACGCTTTCGAGCCTCAGCGTCAGTAATGGACCAGTATGTCGCCTTCGCCACTGGTGTTCTTCCGAATATCTACGAATTTCACCTCTACACTCGGAGTTCCACATACCTCTTCCATACTCAAGATAGCCAGTATCAAAGGCAATTCCAAGGTTGAGCCCTGGGCTTTCACCTCTGACTAAACTATCCGCCTACGCTCCCTTTAAACCCAATTGAGATA
+
CCCCCGGGGGGGGGGGGGGGGGGGGGGGGGGGGGGGGGGGFEGGGGGGGGGGGGGDFGGDGGGGGGGGGGFGGGGGGGGGGGGGGGGGGFFFGGGFC?;FFGGGFFGGFEDGGFGF7?DGGGGGF7EFGCFGGGGGGFGFFF8DFFGFGFFGGDCDFD86FGE@BFGGFFFDFFF7FDCFFGGG5=DFFFDFFFGG?;EEEC<@@C570@EFFECC=DEF=074>E>C0:)AA6:(=2(:C3C*08*
@M00200:205:000000000-AKKM3:1:1101:26107:13518 2:N:0:1
TACTAGGGTATCTAATCCTGTTTGCTCCCCACGCTTTCGAGCCTCAGCGTCAGTAATGGACCAGTATGTCGCCTTCGCCACTGGTGTTCTTCCGAATATCTACGAATTTCACCTCTACACTCGGAGTTCCACATACCTCTTCCATACTCAAGATAGCCAGTATCAAAGGCAATTCCAAGGTTGAGCCCTGGGCTTTCACCTCTGACTAAACTATCCGCCTACGCTCCCTTTAAGCCCAATTGAGATC
+
CCCCCGGGGGGGGGGGGGGGGGGGGGGGGGGGGGGGGGGGGGGGGGGGGGGGGGGGGGGGGGGGGGGGGGGGGGGGGGGGGGGGGGGGGGGGGGGGGGGGFGGGGGGGGGGGGGGFFFGGGGGGGGG?EFGGFGGGFCADFFFFGFGFGFGGGGGF?DFFGGCGEFGGF?FFFDF7ED8DDFGGFFGFFD65DFGGFEGF@DEFEFF@6CFFFFGFFFF@A=5ADG9DCDECE@4<FFDB=@:=940
@M00200:205:000000000-AKKM3:1:1101:3869:13598 2:N:0:1
TACTGGGGTATCTAATCCTGTTTGCTCCCCACGCTTTCGTGCCTCAGCGTCAATGAAGGCCCAGCAAGCTGCCTTCGCAATCGGTGTTCTATGGCATATCTAAGCATTTCACCGCTACATGCCACATTCCGCCTACCTCAACCTCATTCAAGTCCGGCAGTATCAATCGCAGTTGCACGGGTTAAGCCCGGCGATTTCACGACTGACTTACCAGACCGCCTACGCACCCCTTCAACCCAATTGAGATC
+
CCCCCGGGGGGGGGGGGGGGGGGGGGGGGGGGGGEGGGGGGGGGGGGGGDGECFGFGF8FGGGFGGFFGGGFGGGGGGGGGGGGGGGGGGGGGFGGGA,;=FFFGAAEFGFGFGGFCC,CDD8FGGFDFGCGDGGFGFD8DF=:FFGEFFG?;DFF>E>539DFEFGG5F?A9DFFBFG>FED+33AFFDC?57E9?4,:7@FDF>=4>:=BE3:48CA;D<@F0/83<)=@(/1?@?08().)41)4
@M00200:205:000000000-AKKM3:1:1101:4197:13674 2:N:0:1
TACCGGGGTATCTAATCCTGTTTGCTCCCCACGCTTTCGAGCCTCAGCGTCAGTAATGGACCAGTATGTCGCCTTCGCCACTGGTGTTCTTCCGAATATCTACGAATTTCACCTCTACACTCGGAGTTCCACATACCTCTTCCATACTCAAGATAGCCAGTATCAAAGGCAATTCCAAGGTTGAGCCCTGGGCTTTCCCCTCTGACTAAACTATCCGCCTACGCTCCCTTTATACCCAATTGAGATC
+
CCCCCGGGGGGGGAFGGGGGGGGGGGGGGGGGGGGGGGGGGGGGGGGGGGGGGGGGGGGGGG@DFGGGGGGGGGGGGGGGGGGGGGGGGGGGGGG@GGGGG8F:CEGGGGGGGGGFGGFGGGFEFEBFGGGGGGGGGFGFFGGFGFGFGFGCEF?FFG+*36CDF+?FFGFF5DFFFFGFFDG?FFGFFFF?FGGGAAF@CADBE551*):;8CF@09@=AD2?4CAGC:=E5@>5C3>393**(*7
@M00200:205:000000000-AKKM3:1:1101:28592:13679 2:N:0:1
TACTGGGGTATCTAATCCTGTTTGCTCCCCACGCTTTCGCGCCTCAGCGTCAGAACCGGACCAGTCAGCCGCCTTCGCCACTGGTGTTCTTGCGAATATCTACGAATTTCACCTCTACACTCGCAGTTCCACTAACCTCTTCCGGTCTCAAGCCATACAGTATCGAAGGCAATTCTGTGGTTGAGCCACAGGCTTTCACCCCCGACTTATAAAGCCGCCTACGCGCCCTTTACACCCAATTGAGATC
+
CCCCCGGGGGGGGGGGGGGGGGGGGGGGGGGGGGGGGGGGGGGGGGGGGGGGGGGGGGGGGGGGGGGGGGGGGGGGGGGGGGGGGGGGGGCGGGGGGGGGGGFGGGGGGGGGGGGFFFFGGGGGEEGGGGGGGGG8EDEEBFGFGFGFGF8?EGG?DGGDD7*CAFGG*DCFFFFFFFGFGGGGAFG*9DFFFGGGFEBBB>B@((6@*>E4*9C:63B0861:6EFG<D7<2.40:01(-.-)(.4
@M00200:205:000000000-AKKM3:1:1101:10940:13685 2:N:0:1
TACGAGGGTATCTAATCCTGTTCGCTCCCCACGCTTTCGTGCATGAGCGTCAGTGTCATCCCAGGGGGCTGCCTTCGCCATTGGTGTTCCTCCACATCTCTACGCATTTCACTGCTACACGTGGAATTCCACCCCCCTCTGACACACTCTAGCCCCGTAGTTTCAAATGCAGTTCCCAGGTTGAGCCCGGGGATTTCACATCTGACTTGCGGAACCGCCTGCGCACGCTTTATACCCAGTTGAGATC
+
CCCCCGGGGGGGGGGGGGGGGGCFEGGGGGGEGGGGGGGGGGGGGGGGGGGGGGGGGGGGGGGGGEGGGGGGGGGGGGGGGGGGFGGGGGGGGGGGGDFGGGGFGGGGGGGGGGGFGGGGGFGEGGGGGGGGCECGC5@DDGG6,3@DFDGGCD8ADBDDGGEC<F2;AGF*<;+C59*5>9956CC5?DGBBGGGFE:84=?CE;@E9=>>BFGGFGFF;;0=@EBD/7:BF9>AG<3?A<>01))
@M00200:205:000000000-AKKM3:1:1101:6962:13688 2:N:0:1
TACCGGGGTATCTAATCCTGTTTGCTCCCCACGCTTTCGAGCCTCAGCGTCAGTAATGGACCAGTATGTCGCCTTCGCCACTGGTGTTCTTCCGAATATCTACGAATTTCACCTCTACACTCGGAGTTCCACATACCTCTTCCATACTCAAGATAGCCAGTATCAAAGGCAATTCCAAGGTTGAGCCCTGGGCTTTCACCTCTGACTAAACTATCCGCCTACGCTCCCTTTACACCCAGTTGAGATC
+
CCCCCGGGGGGGGGGGGGGGGGGGGGGGGGGGGGGGGGGGGGGGGGGGGGGGGGGGGGGGGGGGGGGGGGGGGGGGGGGGGGGGGGGGGGGGGGGGGGGGGGFGGGGGGGGFEGGFGGGGGGGDEGCFGEGGGGGFGFGEFGGFGFGFGF8FFFG?7DFFDD9+2DDFFGFFFF9FFFG*CE8D?FEFFCFFFGGG9=GFEDEEEFAF@@@EFEFGFGA7>B=D<C>F??5C*>B@E9(>?643(.7
@M00200:205:000000000-AKKM3:1:1101:29543:13702 2:N:0:1
TACACGGGTATCTAATCCTGTTTGCTACCCACGCTTTCGAGCCTCAGTGTCAGTTACAGTCCAGAGAGCCGCTTTCGCCACCGGTGTTCCTCCATATATCTACGCATTTCACCGCTACACATGGAATTCCACTCTCCTCTACTGCACTCAAGTCTAACAGTTTCCAATGCACACAATGGTTGAGCCACTGCCTTTTACATCAGACTTATTAAACCACCTGCGCCCGCTTTAAACCCAATTGAGATC
+
CCCCCGGGGGGGGFGGGGGGGGGGGGGFGGGGGGGGFGGGGGGGGGGGGGGGGGGGGGGCGFGGGGGGGGGGGGGGGGGGGGGEGGGGGGGGGGGGGGGGGDGGGGGGGGGGGGGFGECFGFFGGCGGGFFFGGGDEFGFFGGFGFGFFF8D;DGFFEFBD8EGEFGGFGFFFDD9DF=DD>FCFG,3:=FFFGGFAEF@EEF*):***;AF**7DDG6584)*/;9*C<*8=>5=7(54745(47
@M00200:205:000000000-AKKM3:1:1101:29150:13731 2:N:0:1
TACAGGGGTATCTAATCCTGTTTGCTACCCACGCTTTCGAGCCTCAGTGTCAGTTACAGTCCAGAGAGCCGCTTTCGCCACCGGTGTTCCTCCATATATCTACGCATTTCACCGCTACACATGGAATTCCACTCTCCTCTACTGCACTCAAGTCTAACAGTTTCCAATGCACACAATGGTTGAGCCACTGCCTTTTACATCAGACTTATTAAACCACCTGCGCTCGCTTTATACCCAATTGAGATC
+
CCCCCGGGGGGGGGGGGGGGGGGGGGGGGGGGGGGGGGGGFGGGGGGGGGGGGFGGGGGFGGGGGGGGGGGGGC?FGGGGGGGGGDGGFGGGGGGFGGGGGGGGGGGGGGGGGGGFDGGGGGGFGGGGGGGGGGGGGFGFFGGFGFGBFFC?FDCFFGGF=@FGCFDFFGFFFFFFFF6<FGCDFG?568EDFFFDFECCCA@CC>;7CCCCEE?5=?6)5:4?>;@47;<4>5@@95(9>*.5@E
@M00200:205:000000000-AKKM3:1:1101:6590:13797 2:N:0:1
TACTAGGGTATCTAATCCTGTTTGCTCCCCACGCTTTCGAGCCTCAGCGTCAGTAATGGACCAGTATGTCGCCTTCGCCACTGGTGTTCTTCCGAATATCTACGAATTTCACCTCTACACTCGGAGTTCCACATACCTCTTCCATACTCAAGATAGCCAGTATCAAAGGCAATTCCAAGGTTGAGCCCTGGGCTTTCACCTCTGACTAAACTATCCGCCTACGCTCCCTTTAAACCCAGTTGAGATC
+
CCCCCGGGGGGGGGGGGGGGGGGGGGGGGGFGGGGGGGGGGGGGGGGGGGGGGGGGGGGGGGGGGGGGGGGGGGGGGGGGGGGGGGGGGGGGGGGGGGGGGGGGGGGGGGGGFFGFGGGGGGGGEEEFGEGGGGCEFFGEFGA9DFGFG71=>DFFFGGFGGCGFF8FBDFFFEFFD?8DDFDDFGFA?D?FFGC?<C,8@CBE@:>E<EBEFFGC8@B=AD557A>99?)/:A6)62B:;6C2=43
@M00200:205:000000000-AKKM3:1:1101:8441:13809 2:N:0:1
TACTGGGGTATCTAATCCTGTTTGCTCCCCACGCTTTCGAGCCTCAGCGTCAGTAATGGACCAGTATGTCGCCTTCGCCACTGGTGTTCTTCCGAATATCTACGAATTTCACCTCTACACTCGGAGTTCCACATACCTCTTCCATACTCAAGATAGCCAGTATCAAAGGCAATTCCAAGGTTGAGCCCTGGGCTTTCACCTCTGACTAAACTATCCGCCTACGCTCCCTTTAAACCCAATTGAGATC
+
CCCCCGGGGGGGGGGGGGGGGGGGGGGGGGGGGGGGGGGGGGGGGGGGGGGGGGGGGGGGGGGGGGGGGG?FGGGGGGGCFGGGFGEGGGGGGGGGGGGAEFEBEGFGGCDFGGGFG?FFGGGGGGGGCGEFGFGEGFGBFGGFCFGFGFFFGGGFDFGFGGBCDFGGF8DD5D1<DFG?FE6A?FGFFFGFFFFF8EGEFFF5CF@EFF5EE<EF);55>)<555*;*57*7C=2B@==*7>*54*
@M00200:205:000000000-AKKM3:1:1101:9954:13835 2:N:0:1
TACAAGGGTATCTAATCCTGTTTGCTACCCACGCTTTCGAGCCTCAGTGTCAGTTACAGTCCAGAGAGCCGCTTTCGCCACCGGTGTTCCTCCATATATCTACGCATTTCACCGCTACACATGGAATTCCACTCTCCTCTACTGCACTCAAGTCTAACAGTTTCCAATGCACACAATGGTTGAGCCACTGCCTTTTACATCAGACTTATTAAACCACCTGCGCTCGCTTTACACCCAATTGAGATC
+
CCCCCGGGGGGGGGGGGGGGGGGGGGGGGGGGGGGGGGDGGGGGGGGGGGGGGGGGGGGGGGGGGGGGGGGGGGGGGGGGGGGGGGGGGGGGGGFFGGGGGGGGGGGGGC9EFGGFGGGGGEFFGFDFFGGGGGGGGFGFFGGFGFGFGFDDGGGFFFCFFGFGFFFGFG9=FFF?FFC;C>6DFGGFB+=DF=9=FFAAEEE<@E<ACCE@CEC>5;;58=>?>=?CCG6C*:(>*(093@>BC3
@M00200:205:000000000-AKKM3:1:1101:8676:13838 2:N:0:1
TACGCGGGTATCTAATCCTGTTTGCTCCCCACGCTTTCGAGCCTCAGCGTCAGTAATGGACCAGTATGTCGCCTTCGCCACTGGTGTTCTTCCGAATATCTACGAATTTCACCTCTACACTCGGAGTTCCACATACCTCTTCCATACTCAAGATAGCCAGTATCAAAGGCAATTCCAAGGTTGAGCCCTGGGCTTTCACCTCTGACTAAACTATCCGCCTACGCTCCCTTTACACCCAATTCAGATC
+
CCCCCGGGGGGGGGGGGGGGGGGGGGGGGGGGGGGGGGGGGGGGGGGGGGGGGGFFFGGFGFGGGGGGGGGGGGGGGGGGGGGGGGGGGGGG9FGGGGGGGGGGGGGGCGFFGGGFGFGFFF@EEEGGGGGGGGGGFFGB5@E9=FFBCFFDGFGF7DFFGFE9EFFA?DFB?DDFFFCFGGGGAGG*9FF>5CFGFFGB@D@)0:CE3>74AEFF9DD9AB>>DGFGGG=4=CEFG1(()).)91(
@M00200:205:000000000-AKKM3:1:1101:9690:13840 2:N:0:1
TACGGGGGTATCTAATCCTGTTCGCTCCCCACACTTTCGCTCCTCAGCGTCAGGTCATTCCCAGAGAACCGCCTTCGCCACCGGTGTTCCTCCTGATATCTGCGCATTTCACCGCTACACCAGGAATTCCGTTCTCCCCTGAATACCTCTAGTCTGCCCGTATCGGAAGCAAGCGCCGTGTTAAGCACGGCGTTTTCACTCCCGACGCGACAAACCGCCTCCGAGCCCTTTACACCCAATTGAGATCAGA
+
CCCCCGGGGGGGGGGGGGGGGGGGGGGGGGGGGGGGGGGGGGGGGGGGGGGGGGGGGGGFGGGGGGGGGGDGGGGGGGGGGGGGGGGGGGGFGFGGGGGGFGGGGGGGGGGGGGDFGFGGG6EEFDEGGGGGGGGGAFEDAGFFGFGBF5EFGGGAFGG5:D5CD5?*@8*)9CFFF>DEGCGGFFCFDDGFFEGGFCA)///,36>>6917>:GC>GF0(47>>EFGGG>)6).(21(,4))).)5),.
@M00200:205:000000000-AKKM3:1:1101:16142:13877 2:N:0:1
TACCGGGGTATCTAATCCTGTTTGCTCCCCACGCTTTCGAGCCTCAGCGTCAGTAATGGACCAGTATGTCGCCTTCGCCACTGGTGTTCTTCCGAATATCTACGAATTTCACCTCTACACTCGGAGTTCCACATACCTCTTCCATACTCAAGATAGCCAGTATCAAAGGCAATTCCAAGGTTGAGCCCTGGGCTTTCACCTCTGACTAAACTATCCGCCTACGCTCCCTTTAAACCCAATTGAGATC
+
CCCCCGGGGGGGGGGGGGGGGGGGGGGGGGGGGGGGGGGGGGGGGGGGGGGGGGGGGGGGGGGGGGGGGGGGGGGGGGGGGGGGGGGGGGGGGGGGGGGGGGGGGFDDGGGGGGGFGGGGGGGGGGGGGGGGGGGGGFGEFGGFGFGFGFGGGGGFFFGFFFEGFFGGFGFFFFFFFF?DDFGGFGGFFGGFFGDFFCF@@@EFFF@EBEE5CFGGDGFAADD>DGDGGGFF4@B2CDF>97CEB97
@M00200:205:000000000-AKKM3:1:1101:9371:13938 2:N:0:1
TACCGGGGTATCTAATCCTGTTTGCTACCCACGCTTTCGAGCCTCAGTGTCAGTTACAGTCCAGAGAGCCGCTTTCGCCACCGGTGTTCCTCCATATATCTACGCATTTCACCGCTACACATGGAATTCCACTCTCCTCTACTGCACTCAAGTCTACCAGTTTCCAATGCACACAATGGTTGAGCCACTGCCTTTTACATCAGACCTATTCAACCATCTGCGCTCCCCTTACACCCCATTACGATC
+
CCCC?EGGGGGGGGGGGGGGGGGGGG<FGGGGGGGGGGG@<FGGGGG@FGGGGGCFGGGGGGGG9FEGGGGG7FGGGGGGGFGGGGGGGFGGGFGFGFGGGFGGGGGGGGGGGGGFDGGGF8EFGFGGGGGGGGGGGFGFDFGFCFGEGFFGD=DD+@FFF+CDDF?EFGFFF=5*;?+?D3+=@@ECA9CCFGFF;*,2;=*5))0*9**;75,**4+*1-)3)*3**2)75@B@700**1//((
@M00200:205:000000000-AKKM3:1:1101:28855:13947 2:N:0:1
TACTAGGGTATCTAATCCTGTTTGCTCCCCACGCTTTCGCGCCTCAGCGTCAGTTACGGGCCAGTGTGTCGCCTGCGCCACTGGTGTTCTTCCGAATATCTACGAATTTCACCTCTACACTCGGAGTTCCACACACCTCTCTCATACTCAAGACACCCAGTATCAAAGGCAATTCCGAGGTTGAGCCCCGGGATTTCACCCCTGACTTACATGTCCGCCTACGCTCCCTTTAAGCACAGTTGAGATC
+
CCCCCGGGGGGGGGGGGGGGGGGGGGGGGGGGGGGGGGGGGGGGGGEGGGGGGGGGGGGGGGGGGGGGGGGGGG:FGGGGGGGGGGGGGGGGGGGGGFGGGGGGGGGGGGGGGGGFGGGGGF+C@EEGGDGGGGGGGFFFFDGFGFFEGFC+EFGF?C8DFCEGE7D8*@;DBDFA5:95@EFGFFCFEC*95@CF9*56=9>2:6>E4*859@;<9<B?(/3:4CEG<CEC)7>)=58AE<3;1?4
@M00200:205:000000000-AKKM3:1:1101:28430:14004 2:N:0:1
TACTCGGGTATCTAATCCTGTTTGCTCCCCACGCTTTCGAGCCTCAGCGTCAGTAATGGACCAGTATGTCGCCTTCGCCACTGGTGTTCTTCCGAATATCTACGAATTTCACCTCTACACTCGGAGTTCCACATACCTCTTCCATACTCAAGATAGCCAGTATCAAAGGCAATTCCAAGGTTGAGCCCTGGGCTTTCACCTCTGACTAAACTATCCGCCTACGCTCCCTTTAAACCCAATTGAGATC
+
CCCCCGGGGGGGGGGGGGGGGGGGGGGGGGGGGGGGGGGGGGGGGGGGGGGGGGGGGGGGGGGGGGGGGGGGGGGGGGGGGGGGGGGGGFFGGGGGGGC@DGGGGGGC@FFGGGGFGGGGGGCCFEGGGCGFGGGGGFGEFGGFG;8EGF88FD@?DCFFD@ECDDFA*@DDDEFB9DFDFGGGFGGF?DDFFGGGA=FCECC=7A@<*:@<5EF8ACEAF8):4C9CDC.;A46:C2281.>>(*.
@M00200:205:000000000-AKKM3:1:1101:27417:14036 2:N:0:1
TACGGGGGTATCTAATCCTGTTTGCTCCCCACGCTTTCGCGCCTCAGCGTCAGAACCGGACCAGACAGCCGCCTTCGCCACTGGTGTTCTTGCGAATATCTACGAATTTCACCTCTACACTCGCAGTTCCGCTGTCCTCTTCCGGTCTCAAGCCAACCAGTATCGAAGGCAATTCTGTGGTTGAGCCACAGGCTTTCACCCCCGACTTAATCGGCCGCCTAACCGCCCTTTAAACCCAGTTGAGATCAGA
+
CCCCCGGGGGGGGGGGGGGGGGGGGGGGGGGGGGGGGGGGGGGGGGGGGGGGGGCFCFGGGGGGGGGGGGGGGGGGGGGGGGGGGGGGGGGGG@FGGGFGGCFGGGGGGGGGGGGFGGGGGCGGGBBFGGDGGGG@FFGFFDC>C9DAFFGGCFFAFECFGFEGFFFCBGF44>AF8BDFGG4<ACEFFG68?FFGFFG381>B399?EF37;;EE>GF:()(.(17C)9:9B).(;6.44:2(.-5),)
@M00200:205:000000000-AKKM3:1:1101:27065:14039 2:N:0:1
TACAGGGGTATCTAATCCTGTTTGCTACCCACGCTTTCGAGCCTCAGTGTCAGTTACAGTCCAGAGAGCCGCTTTCGCCACCGGTGTTCCTCCATATATCTACGCATTTCACCGCTACACATGGAATTCCACTCTCCTCTACTGCACTCAAGTCTAACAGTTTCCAATGCACACAATGGTTGAGCCACTGCCTTTTACATCAGACTTATTAAACCACCTGCGCTCGCTTTAAACCCAATTGAGATC
+
CCCCCGGGGGGGGGGGGGGGGGGGGGGGGGGGGGGGGGGGGGGGGGGGGGGGGGGGGGGGGGGGGGGGGGGGG@FGGGGGGGGGGGGGGGGGGGGGGGGGGGGGCEEGGGGGGDGFGCFGGFGGGGGGFGGGGGGFGFGFFCGFGFGFGFGGFGGFFFGDDFE8DFGGFGFFFFFFBF6?C@D?DDGFFFFDFFFGFFFEFFEEE@7>C7=E;ECFC56C):434*9?FF=C>=72*(76=4>=EE
@M00200:205:000000000-AKKM3:1:1101:24100:14074 2:N:0:1
TACGAGGGTATCTAATCCTGTTTGCTCCCCACGCTTTCGCGCCTCAGCGTCAGTTACAGTCCAGAGAGCCGCCTTCGCCACTGGTGTTCCTCCACATCTCTACGCATTTCACCGCTACACGTGGACTTCCGCTCTCCTCTTCTGCACTCAAGTCTCCCAGTTTCCAGTGCGTCACGGGGTTGAGCCCCGCACTTAGACACCAGACTTACGACACCGCCTGCGCGCGCTTTACGCCCCGTTGAGATCAGACC
+
CCCCCGGGGGGGGGGGGGGGGGGGGGGGGCGGDGGGGGGEFGGGECFGDGGGEFFGGGGGGGGGGFGGGGEGGGGGGGGGGGGFEFGGGGGGGGGGDGGGCGGGG>CCEDFGCEGAGGGFCDEEG,EEFFEGGGGGGFF0+@:DGFGFGF?FGF+=;DFFFGEGEFFGFEA@<)<:B>79*8*9AFGD4;EEF?F7C7CBDFB9>@844>B(3:F8398=;;933*795C4<(,3(2(443241)5><))-
@M00200:205:000000000-AKKM3:1:1101:6212:14096 2:N:0:1
TACCAGGGTATCTAATCCTGTTTGCTCCCCACGCTGTCGCGCCTCAGTGTCAGCAACGGCCCAGCAGAACGCCTTCGCCACTGGTGTTCTTCCCGATATCTACGCATTCCACCGCTACACCGGGAATTCCATCTGCCCCTACCGTGCTCGAGCCCGGCAGTCTGACCGGCAGCCCCGGAGTTGAGCCCCGGGATTTCACCAGCCACTTACCGAGCCACCTACGCGCCCCTTACCACCAGTTGAGATCAGAC
+
CCCCCGGGGGGGGGGGGGGGGGGGGGGGGGGGGGGGGGGGGGGGGFFFGGGGGGGGGGGGGGGGGGGGGGGGGGGGGGGGGGGGGGGGGGGGGGGGGGGGGGGGGGGGGGGGGGGFGGGGGGGGGCGGGGGGGGGGFDFD?DFFGFDDF>ECCDFEEGCDGDEG=9FGBGA2@BEF448?<C@7FC6:AD=3.>6>FCFE@?FB:?BB4AB:0(:??FF<7?153CBG)/2),..4C:44:4)81)527>)
@M00200:205:000000000-AKKM3:1:1101:21636:14126 2:N:0:1
TACGCGGGTATCTAATCCTGTTTGCTCCCCACGCTTTCGAGCCTCAGCGTCAGTAATGAGCCAGTGTGTCGCCTTCGCCACTGGTGTTCTTCCGAATATCTACGAATTTCACCTCTACACTCGGAGTTCCACACACCTCTCTCATACTCAAGACACCCAGTATCAAAGGCAATTCCGAGGTTGAGCCCCGGGATTTCACCCCTGACTTAAATGTCCGCCTACGCTCCCTTTACACCCAATTGAGATCAGC
+
CCCCCGGGGGGGGGGGGGGGGGGGGGGGGGGGGGGGGGGGGGGGGGGGGGGGGGGGGGGGGGGGGGGGGGGGGGGGGGGGGGGGGGGDFGGGGGGGGGGGGGGGGGGGGGGGGGGFGFGFDDFGGGGGGGGGGEDEGFFFFGGFGFGEFFFFGGGFFGGFG77DBFCGFGFFFFFFFEGFE>CF5CCFFDGFDGGABEGFFFFFFFFFF*@*>CDF=CB@DF?8:EEFDCF3<<EDD(284))439<:7)
@M00200:205:000000000-AKKM3:1:1101:26325:14140 2:N:0:1
TACTAGGGTATCTAATCCTGTTCGCTCCCCACACTTTCGCTCCTCAGCGTCAGGTAATGCCCAGAGAACCGCCTTCGCCACCGGTGTTCCTCCTGATATCTGCGCATTTCACCGCTACACCAGGAATTCCGTTCTCCCCTGCATACCTCCAGTCTGCCCGTATCGAAAGCAAGCCAGGTGTTAAGCACCTGGTTTTCACTCCCGACGCGACAAACCGCCTACGAGCCCTTTACACCCAGTTGAGATC
+
CCCCCGGGGGGGGGGGGGGGGGGGGGGGGGGGGGGGGGGGGGGGGGGGGGGGGGGGGGGGGGGGGGGGGGGGGGGGGGGGGGGGGGGGGGFGGGGGGGGGGGGGGGEGFCGGGGGFGGGGGGGGDGGGGGGCCDDFGFGFFGGFGFG==@EFGGGFFGGFGCDG=5?EAG5)ADFFFFGFGDC78EGFFCGFFFGD>0CEFFDAFFB=@2>;@@FG;D><;6;:;C>F**54)5>(:-349:20(-,
@M00200:205:000000000-AKKM3:1:1101:15141:14176 2:N:0:1
TACGAGGGTATCTAATCCTGTTTGCTCCCCACGCTTTCGCGCCTCAGTGTCAGTTACAGACCAGAAAGTCGCCTTCGCCACTGGTGTTCCTCCATATCTCTACGCATTTCACCGCTACACATGGAATTCCACTTTCCTCTTCTGCACTCAAGTCTCCCAGTTTCCAATGACCCTCCACGGTTGAGCCGTGGGCTTTCACATCAGACTTAAGAAACCACCTGCGCGCGCTTTACACCCAGTTCAGATC
+
CCCCCGGGGGGGGGGGGGGGGGGGGGGGGGGGGGCGGGGGGGGGGGFGGGGFGGDFGGGGGGFFGFGGGGGGGGDGGGGGGGFGGGGGGFF9FGGFFGFGGGGGGGGCFGGGGGGEGED@FFFC<BE8;EAFGG?9=DFEDFA<ADFFGF8FGGDFFGGDD89DDFGGFGFFFDFDFFGEEGGD6DFB5+C5?DFFFC7;=EB@BBCEA*;5A=D:47?<>:5?5??<C<3)91;3E07=?)5)).5
@M00200:205:000000000-AKKM3:1:1101:24289:14216 2:N:0:1
TACAAGGGTATCTAATCCTGTTTGCTACCCACGCTTTCGAGCCTCAGTGTCAGTTACAGTCCAGAGAGCCGCTTTCGCCACCGGTGTTCCTCCATATATCTACGCATTTCACCGCTACACATGGAATTCCACTCTCCTCTACTGCACTCAAGTCTAACAGTTTCCAATGCACACAATGGTTGAGCCACTGCCTTTTACATCAGACTTATTACACCACCTGCGCTCGCTTTATACCCAATTGACATC
+
CCCCCGGGGGGGGGGGGGGGGGGGGGGGGGGGGGGGFGGGGGDGCGGFFGGGCF<FG,FF@@EFCGGGGFGG@FGGGGDGEGGGGGGDGCCC:EFGGGDGGGFGGEFGFGGGGGGFGGGEGGFG8ECFG8=EF?3EFFGFFG86DFDDFFFG@BDDD=FFG8;=9FCFFGFB85:58DCDFEGGFGGF5A?FFFECFFGECE@6=8=770;*:98*)**8=5=954?79C;76A46,5(9*8/**.
@M00200:205:000000000-AKKM3:1:1101:11618:14269 2:N:0:1
TACCAGGGTATCTAATCCTGTTTGCTCCCCACGCTTTCGAGCCTCAGCGTCAGTAATGAGCCAGTGTGTCGCCTTCGCCACTGGTGTTCTTCCGAATATCTACGAATTTCACCTCTACACTCGGAGTTCCACACACCTCTCTCATACTCAAGACACCCAGTATCAAAGGCAATTCCGAGGTTGAGCCCCGGGATTTCACCCCTGACTTAAATGTCCGCCTACGCTCACTTTAAACCCAATTGAGATC
+
CCCCCGGGGGGGGGGGGGGGGGGGGGGGGGGGGGGGGGGGGGGGGGGGGGGGGGGGGGGGGGGGGGGGGGGGGGGGGGGGGGGGGGGGGGGGGFGGGGGGGGGFGGGGGGGGGGGFGFGGGGGGGGGGGGGGGGGGGFGFFGGFGFGFGFFFGGGFFGGFFCEGEFGF5DFD?DFFFFGEGGC;FFG?BGGDEGFFFFGEFFFDBEF?C;EEEFGFDGFDF@=5=EEDCFE55C@@E10=E3><??@
@M00200:205:000000000-AKKM3:1:1101:5581:14297 2:N:0:1
TACACGGGTATCTAATCCTGTTCGCTCCCCACACTTTCGCTCCTCAGCGTCAGGTAATGCCCAGAGAACCGCCTTCGCCACCGGTGTTCCTCCTGATATCTGCGCATTTCACCGCTACACCAGGAATTCCGTTCTCCCCTGCATACCTCTAGTCTGCCCGTATCGAAAGCAAGCGCCGTGTTAAGCACGGCGTTTTCCCTCCCGACGCGACAAACCGCCTACGAGCCCTTTACACACAGTTGAGCTCAGA
+
CCCCCGGGGGGGGGFGFGGFEGGGGGGGGDGGGGGGGGDGGGGFFGCGGGGGG<FGGGGGFFGGGGCFGGGGFG7FGGGGGGGGGEBFF,DFGFGGGFGGGFFEGGGDGGGGFEEA6CGGGGGGGGGDFFDDDG8EEDGF?FGFGFG785A9EGG9=DGBCGDGFFFC>CA5?CEFFF?9F>FFF779?CE55=:51*40525(69691(6620@E>GD0<B:53C5C*9?25:<)24,544)()).5()
@M00200:205:000000000-AKKM3:1:1101:10112:14314 2:N:0:1
TACCCGGGTATCTAATCCTGTTTGCTCCCCACGCTTTCGAGCCTCAGCGTCAGTAATGGACCAGTATGTCGCCTTCGCCACTGGTGTTCTTCCGAATATCTACGAATTTCACCTCTACACTCGGAGTTCCACATACCTCTTCCATACTCACGATAGCCAGTATCAAAGGCAATTCCAAGGTTGAGCCCTGGGCTTTCACCTCTGACTAAACTATCCGCCTACGCTCCCTTTAAACCCAATTGAGATC
+
CCCCCGGGGGGGGGGGGGGGGGCGGGGFGGGGGGGGGGGGGDGGFGGGGGGGGFGFGFGGGGGFGGGEDGGGGGDFFGGGGGGGGGGEGFGGGGDGEFGGGGGGCFGGGGGGGGGFDFCDFGGGGEEGGGGGGGGGF?,>?F;DFFCB6D,=+=8@FGC5EFEGEDGFBFF5D5DFFFCFF9=D3=8DFF@?FFFFA*@EFF@@ECEF*>=<57;DAGD>=7<B4=@D4:)0/8>(6>226:4*56@
@M00200:205:000000000-AKKM3:1:1101:12109:14351 2:N:0:1
TACGAGGGTATCTAATCCTGTTCGCTCCCCACACTTTCGCTCCTCAGCGTCAGGTCATTCCCAGAGAACCGCCTTCGCCACCGGTGTTCCTCCTGATATCTGCGCATTTCACCGCTACACCAGGAATTCCGTTCTCCCCTGAATACCTCTAGTCTGCCCGTATCGGAAGCAAGCGCCGTGTTAAGCACGGCGTTTTCACTCCCGACGCGACAAACCGCCTACGAGCCCTTTAAACCCAATTGAGATCAGA
+
CCCCCGGGGGGGGGGGGGGGGGGGGGGGGGGGEGGGGGGGGGGGGGGGGGGGGGGGGGGGGGGGGGGGGGGGGGGGGGGGGGGGGGGGGGGGGGGGGGGGGGGGGGGGFGGGGGGFGGDGGGGGGFGGGGGGGGGFGFGFFGGFGFFEGFGGGGGFFGG>GGFGDBGGFGFFFFFFFFGEGGFFFGGFFGGEDGDDFEGFEFF@;9121@FFF?CG9DE0<31>?GFG*>:))6A:E(4<A?924<B?D?
@M00200:205:000000000-AKKM3:1:1101:7652:14377 2:N:0:1
TACTAGGGTATCTAATCCTGTTTGCTCCCCACGCTTTCGAGCCTCAGCGTCAGTAATGGACCAGTATGTCGCCTTCGCCACTGGTGTTCTTCCGAATATCTACGAATTTCACCTCTACACTCGGAGTTCCACATACCTCTTCCATACTCAAGATAGCCAGTATCAAAGGCAATTCCAAGGTTGAGCCCTGGGCTTTCACCTCTGACTAAACTATCCGCCTACGCTCCCTTTAAACCCAATTGAGATCCGAT
+
CCCCCGGGGGGGGGGGGGGGGGGGGGGGGGGGGGGGGGGGGGGGGGGGGGGGGGGGGGGGGGGGGGGGGGGGGGGGGGGGGGGGGGGGGGGGGGDGGF;FGGBFGCFGGGGGGGGDFGGGGGFEFEGGGGGGGGGGGFGFFGGFGFD=FFGGGCGFFGGFCFDFBFGGFGFFFEFFFFGFFGG??FGFFGGFFFG?+;CEFFFFE7>@@@E@CCFDAFF5585@DCBGCFF=CFF=C9228>;*:?**8((
@M00200:205:000000000-AKKM3:1:1101:2073:14377 2:N:0:1
TACGAGGGTATCTAATCCTGTTTGCTCCCCACGCTTTCGTGTCTCAACGTCAGTATTGGTCCAGGAAGCTGCCTTCGCCATTGATGTTCCTCCACATATCTACACATTTCACCGCTACATGTGGAATTCCGCTTCCCTCTACCATACTCTAGTCAAGCAGTATTGAATGCCATTCCCAGGTTGAGCCCGGGGATTTCACATCCAACTTACCAAACCACCTACGCGCACTTTATACCCACTTGAGATC
+
CCCCCGGGGGGGGCEFGGGGGGGGGGGGFGGGGGGGGGGGGGGGGGGGGGGGGGGFGGFGGGGGGFECGGFGGGGGFGGGGGGGGGGGGGGGGFGGFEFGGGGGGGGFFFFFFEGFCF=FFA;CF9EFDGGGGGGFGBFFFGGFFFGEGFGGEFFDFDG*=DE9*<@FFGF6@DFF6D6*A=@6*@F?>>EFFCCDC7E770:)>@DEFFFE5=D@CDE::@@9>E)/107*9<?EFF(3)/7)(.7
@M00200:205:000000000-AKKM3:1:1101:28330:14390 2:N:0:1
TACGCGGGTATCTAATCCTGTTCGCTACCCATGCTTTCGAGCCTCAGCGTCAGTTGCAGACCAGAGAGCCGCCTTCGCCACTGGTGTTCTTCCATATATCTACGCATTCCACCGCTACACATGGAGTTCCACTCTCCTCTTCTGCACTCAAGTTCAACAGTTTCTGATGCAATTCTCCGGTTGAGCCGAAGGCTTTCACATCAGACTTATTGAACCGCCTGCACTCGCTTTAAACCCAGTTGAGCTC
+
CCCCCGGGGGGGGGGGGGGGGGGGGGGGGGGGGGGGGGGGGGGGGGGGGGGGGGGGGGGGGGGGGGGGGGGGGGGGGGGGGGGGGGGGGGGGGGGGGGGGGGGGGGGGGGGGGGGFGGGGGGGGFGGGGGGGGGGEGFGEFFGFFFGEGFGGFFGFDFFFGGFGBFGGFGF5CDFFFFG>FGG?FFGFFGCDAFGGFEGEFFFEEEEFEFFFCCFC2D:@>7>F3<=D<<0)9CE(=;1@?<)()1)
@M00200:205:000000000-AKKM3:1:1101:1857:14441 2:N:0:1
TACTGGGGTATCTAATCCTGTTTGCTACCCACGCTTTCGCACCTCAGTGTCAGTGTCCGTCCAGAAGGCCGCCTTCGCCACTGGTATTCCTCCCGATCTCTACGCATTTCACCGCTACACCGGGAATTCTACCTTCCTCTCCTGCACTCTAGCTTGACAGTTCCGGATGCCGTTCCCAGGTTGAGCCCGGGGCTTTCACAACCGGCTTCTCAAGCCACCCACGCGCGCTTTATACCCAATTGCGACC
+
CCCCCCGGGGGGGGGFFGGFFGGGGGGGGGDDCFFC@B@;CFFEFGE@@FGFGEEFG9@A,FEFGFGCGGGGGGEGGGG>FGGGFGGGGGGG?E@F778EDFFGGGGEGGGGAEDDGCEEGCEGGE>?FGGGGGGFGFGEFGGFGFGFGFC?EGFFFC9DFGF==5>69EFFF=AA**5?@DD5A:7>>**:>E5@98=*79@(/55:(7;)9)+=3C)((/(81*)15*44.6<<C<(()..(3((
@M00200:205:000000000-AKKM3:1:1101:28564:14457 2:N:0:1
TACGGGGGTATCTAATCCTGTTTGCTCCCCACGCTTTCGAGCCTCAGCGTCAGTAATGGACCAGTATGTCGCCTTCGCCACTGGTGTTCTTCCGAATATCTACGAATTTCACCTCTACACTCGGAGTTCCACATACCTCTTCCATACTCAAGATAGCCAGTATCAAAGGCAATTCCAAGGTTGAGCCCTGGGCTTTCACCTCTGACTAAACTATCCGCCTACGCTCCCTTTAAACACAGTTGAGATA
+
CCCCCGGGGGGGGGGGGGGGGGGGGGGGGGGGGGGGGGGGGGGGGGGGGGGGGFGGGGGGGGGGGGGGGGGGGGGGGGGGGGGGGFFEGGFDGGGEGGGGGGGDCCGGGGCFGFGFDEEGGGGDCCGGGGGGGGGG?FGFFGGFGFGECBFCGGGFFGDFFD9DFFGFF?FDF@FFFFF5FGFCAG?>CFFFFGGGFFG*8CEFE;;E@BFFFEGFFFD227=?@GBGD0>EF3A)43/7).746.)
@M00200:205:000000000-AKKM3:1:1101:22391:14459 2:N:0:1
TACGAGGGTATCTAATCCTGTTCGCTCCCCACACTTTCGCTCCTCAGCGTCAGGTAATGCCCAGAGAACCGCCTTCGCCACCGGTGTTCCTCCTGATATCTGCGCATTTCACCGCTACACCAGGAATTCCGTTCTCCCCTGCATACCTCCAGTCTGCCCGTATCGAAAGCAAGCCAGGTGTTAAGCACCTGGTCTTCACTCCCGACGCGACAAACCGCCTACGAGCCCTTTACACCCAATTCAGATCAGA
+
9CCCCGGGFFFEGFFFFGGGGGGGEGGGGGGFGGGGGGGGDFGFGFEEEGGG:FFGFGGGFGG<CEDFDFEGGGGGGGCFGGGD>FFEGCFGGGGGGGGGGGEGG=@F8ADGGGGFDCCFGGFGG8?EGFE=6DFF,;C5?FG?FF=>DFDD@DD?DFFDCC5DAF?CAGFEFDFFAA9AF*;=1<CFF7?6A,,=E?C?E4@AFA2>B((,35EE3DD?<12)/*.90*5)6A<7EF(:<).6..553<
@M00200:205:000000000-AKKM3:1:1101:15679:14484 2:N:0:1
TACCGGGGTATCTAATCCTGTTTGCTCCCCACGCTTTCGAGCCTCAGCGTCAGTAATGAGCCAGTGTGTCGCCTTCGCCACTGGTGTTCTTCCGAATATCTACGAATTTCACCTCTACACTCGGAGTTCCACACACCTCTCTCATACTCAAGACACCCAGTATCAAAGGCAATTCCGAGGTTGAGCCCCGGGATTTCACCCCTGACTTAAATGTCCGCCTACGCTCCCTTTATACCCAATTGAGATCAGA
+
CCCCCGGGGGGGGGGGGGGGGGGGGGGGGGGGGGGGGGGGGDGGGGGGGGGGGGGGGGGGGGGGGGGGGGGGGGGGGGGGGGGGGGGGGGGGGGGGGGGGGFGGGFGGGGGGGGFFGGGGGGGGGGGGGGGGGGGGGFGFFGGFGFCDGFGGDFFFDGGFGGFGFFGGFGFFFBFFFFGFGGGGFGCFBDE>DGGGFECEFFFFBE@ECEFFFFGE@GADFB2ADE5FF+6>)<<EF@FFFF<EFE@6@E
@M00200:205:000000000-AKKM3:1:1101:19833:14530 2:N:0:1
TACAAGGGTATCTAATCCTGTTCGCTCCCCACACTTTCGCTCCTCAGCGTCAGGATATTCCCAGAGAACCGCCTTCGCCACCGGTGTTCCTCCTGATATCTGCGCATTTCACCGCTACACCAGGAATTCCGTTCTCCCCTGAATACCTCTAGTCTGCCCGTATCGGAAGCAAGCCAGGTGTTAAGCACCTGGTTTTCACTCCCGACGCGACAAACCGCCTACGAGCCCTTTACACCCAGTTGAGATC
+
CCCCCGGGGGGGGGGGGGGGGGGGGGGGGGGGGGGGGGGGGGGGGGGGGGGGGGGGGGGGGGGGGGGGGGGGGGGGGGGGGGGGGGGGGGGGGGGGGGGGGGGGGGGGGGGGGGGFGGGFGGGGGGGGGGGGFGFFFFGFFGGFGFGEGFGGGGGFFGG5EGFFDFGGFGFFFFFFFFGFGCFCCFGFFGGFFGD>9AFFFFDBAAA@FFFFF@GG@DEFD82A;E397C0<AFDBC<045A>?<>B
@M00200:205:000000000-AKKM3:1:1101:18816:14535 2:N:0:1
TACGCGGGTATCTAATCCTGTTTGCTCCCCACGCTTTCGAGCCTCAGCGTCAGTAATGAGCCAGTGTGTCGCCTTCGCCACTGGTGTTCTTCCGAATATCTACGAATTTCACCTCTACACTCGGAGTTCCACACACCTCTCTCATACTCAAGACACCCAGTATCAAAGGCAATTCCGAGGTTGAGCCCCGGGATTTCACCCCTGACTTAAATGTCCGCCTACGCTCCCTTTATGCCCAATTGAGATC
+
CCCCCGGGGGGGGGGGGGGGGGGGGGGGGGGGGGGGGGGGGGGGGGGGGGGGGGGGGGGGGGGGGGGGGGGGGGGGGGGGGGGGGGGGGGGGGGEGGGGGGGGGGGGGGGGFGGGFGGGGGGGGGGGGGGGGGGGGGFGFFGGFGFGFCFGGGGGFFGGFGFFGFFGGFGFD5CFFFEGFGGDFAFFFEDEF>EGFAEGFFF>2BEFFEC>CC?ECDCB6D;@DFGFF<D;6?5C3C4;8<7;)3AF
@M00200:205:000000000-AKKM3:1:1101:9303:14541 2:N:0:1
TACCGGGGTATCTAATCCTGTTTGCTCCCCACGCTTTCGCGCCTCAGCGTCAGAACCGGACCAGACAGCCGCCTTCGCCACTGGTGTTCTTGCGAATATCTACGAATTTCACCTCTACACTCGCAGTTCCGCTGTCCTCTTCCGGTCTCAAGCCAACCAGTATCGAAGGCAATTCTGTGGTTGAGCCACAGGCTTTCACCCCCGACTCAATCGGCCGCCTACGCGCCCTTTCTACCCAATTGAGATC
+
CCCCCGGGGGGGGGGGGGGGGGGGGGGGGGGGGGGGGGDGGGGGGGGGGGGGGGGGGGGGGGGGGCEGGGGGGGGGGGGGGGGGGGGGGGFGGEGGGGGGGGGGGGGGGGGGGGGFGGGGGGGGGGGGGGEGGGGGFFGEBFGFGFGDCA@FGGGFFGGFF:CFF5?>AGFF>=FFFFGFGGGC>CCFFGGFFGFFFFG;BFF9((6()./>08C89DEFF::E9E@G37:)6)46C2:74?2<:4?
@M00200:205:000000000-AKKM3:1:1101:17068:14543 2:N:0:1
TACAGGGGTATCTAATCCTGTTTGCTCCCCACGCTTTCGCACCTCAGCGTCAGTAATGGTCCAGTGAGCCGCCTTCGCCACTGGTGTTCCTCCGAATATCTACGAATTTCACCTCTACACTCGGAATTCCACTCACCTCTACCATACTCAAGACTTCCAGTATCAAAGGCAGTTCCGGGGTTGAGCCCCGGGATTTCACCCCTGACTTAAAAGTCCGCCTACGTGCGCTTTAAACCCAGTTGAGATCAGA
+
CCCCCGGGGGGGGGGGGGGGGGGGGGGGGGGGGGGGGGGGGFGGGGGGGGGGGGGGGGGGGGGGGGGGGGGGGGGGGGGGGGGGGGGGGGGGGGGGGGGGGGGGGGGGGGGGGGGFGGGGGFGGGGGGGGFGGGGGGFGFFGGFGFGFGFGGGGGFFGGFGFDGFFGGFGFAFCFFFF8@FCGGFGGFFGE>@CFF>EGEDFFBBF;64@;E=EF,5DEF>B?A@C:<C>06?)3(=(457>5;7CF;43
@M00200:205:000000000-AKKM3:1:1101:25629:14560 2:N:0:1
TACACGGGTATCTAATCCTGTTTGCTCCCCACGCTTTCGCACCTCAGCGTCAGTAATGGTCCAGTGAGCCGCCTTCGCCACTGGTGTTCCTCCGAATATCTACGAATTTCACCTCTACACTCGGAATTCCACTCACCTCTACCATACTCAAGACTTCCAGTATCAAAGGCAGTTCCGGGGTTGAGCCCCGGGATTTCACCCCTGACTTAAAAGTCCGCCTACGTGCGCTTTATACCCAGTTGAGATCAGA
+
CCCCCGGGGGGGGGGGGGGGGGGGGGGGGGGGGGGGGGGGCFFGGGGGGGGGGGGGGGGGGGGGGGGGGGGGGGGGGGGGGGGGGGGGGGGGGGGGGGGGFFCGGGCEF9;FGGGFGGGGGGGGGGGGGGGGGGGGGBGEFGGFGF6D?D@FGGGFF=@DFGCDEFGG?FFA?D7D>DC*@@CG?E@F5DEFFEFGFCF=B>9-7>=?E4@E=ECC25?D=@@FFGAGCC14?<57B<D;C;?1677;@;
@M00200:205:000000000-AKKM3:1:1101:28420:14605 2:N:0:1
TACGGGGGTATCTAATCCTGTTTGCTCCCCACGCTGTCGCGCCTCAGTGTCAGCAACGGCCCAGCAGAACGCCTTCGCCACTGGTATTCTTCCCGATCTCTACGCATTCCACCGCTACCCCGGGAATTCCATCTGCCCCTACCGTGCTCTAGCTCGCCAGTCTGACCGGCAGCCCCGGAGTTGAGCCCCGGGATTTCACCAGCCACTTAACGGGCCACCTACGCGCCCTTTATACCAGTCGAGATC
+
CCCCCGGGGGGGGGGGGG9FGGFGGGGGGGGGGDGGGGGGDFGGG<FEGGGFFGGGGGDGGGGGGGG?FGEGGFGGGCFGGGFGGGGGGFFGGGEGGGGGCFGFC>FGGGGGGGGF>C,AFE+8CECFGGGGGEGGGAF=?FGFEFGFFFGDG+DBECDAGGEGEFFCDGF@52)8B55>FCGFFGDFFGEADCC7BFG2<?02:4342)6<B0:8(7>(45(7(:BG)98A2):A+8A)--443>
@M00200:205:000000000-AKKM3:1:1101:6279:14606 2:N:0:1
TACCGGGGTATCTAATCCTGTTTGCTCCCCACGCTTTCGCGCCTCAGCGTCAGAACCGGACCAGTCAGCCGCCTTCGCCACTGGTGTTCTTGCGAATATCTACGAATTTCACCTCTACACTCGCAGTTCCACTAACCTCTTCCGGTCTCAAGCCATACAGTATCGAAGGCAATTCTGTGGTTGAGCCACAGGCTTTCACCCCCGACTTATAAAGCCGCCTACGCGCCCTTTAAACCCAGTTGAGATC
+
CCCCCGGGGGGGGGGGGGGGGGGGGGGGGGGGGGGGGGGGGGGGGGGGGGGGGGGGGGGGGGGGGGGGGGGGGGGGGGGGGGGGGGGGGGGGGGEGGGGGGGGGGGGGGGGFGGGFGGFGGGFGFEGGGGGGGGGGGFGFFEGFGFGDGFCCFFGBFGGFGGEFF?FGBEFCFFFFFFGFGFGGFGGFFGGFFFGGF4,7B9@B2@;;;CEFFEGC;GE@D@?FBGDGCDFF4AA?E<:?FBFFB<2
@M00200:205:000000000-AKKM3:1:1101:8962:14654 2:N:0:1
TACTGGGGTATCTAATCCTGTTTGCTCCCCACGCTTTCGCGCCTCAGCGTCAGTTACAGTCCAGAGAGCCGCCTTCGCCACTGGTGTTCCTCCACATCTCTACGCATTTCACCGCTACACGTGGAATTCCGCTCTCCTCTTCTGCACTCAAGTCTCCCAGTCTCCAGTGCGTCACGGGGTTGAGCCCCGCCCTTAGACACCAGACTTACGAAACCGCCTGCGCGCGCTTTATACCCACTTGAGATC
+
CCCCCGGGGGGGGGGGGGGGGGGGGGGGGGF@FGGGGGGGGGGGGGGGGGGGGGGGGGGGGGGGGGGGGGGGGGGGGGGGGGGGGGGGGGGGGGGGGGGGGGGGGGGGGGGGFGGFGGFGGGGG@GFGGGGGGGGGGFGFFGGFGFGEGF,=DGDFFGGFG+;DDF6DDGEDEA?>?5@EEECGFGGDBD7**4,2B>?>BDB9>874*/5@?FGE0<)3=(,.78>)9596)6<:6(4)6)314<
@M00200:205:000000000-AKKM3:1:1101:17537:14674 2:N:0:1
TACTGGGGTATCTAATCCTGTTTGCTCCCCACGCTTTCGAGCCTCAGCGTCAGTAATGGACCAGTATGTCGCCTTCGCCACTGGTGTTCTTCCGAATATCTACGAATTTCACCTCTACACTCGGAGTTCCACATACCTCTTCCATACTCAAGATAGCCAGTATCAAAGGCAATTCCAAGGTTGAGCCCTGGGCTTTCACCTCTGACTAAACTATCCGCCTACGATCCCTTTAAAACCAGTTGCGCTCA
+
CCCCCGGGGGGGGGGGGGGGGGGGGGGGGGGGGGGGGGGGGGGGGGGGGGGGGGGGGGGGGGGGGGGGGGGGGGGGGGGGGGGGGGGGGFFGGGCFEGG9,=FGGFFGFFGGGFGFGFGGGGGGDGEGGFFGFGGFC?FEFGFFGFGFGFGFGGGFFGFFGGFGFFGGFGBDFBBFF+D5@FGGFFG5DFE59?FFACGEEFFFE7:A@8@=>=;E5;?9AC)*)4@4*2:*A**1>((.9**((/:5
@M00200:205:000000000-AKKM3:1:1101:26680:14684 2:N:0:1
TACGCGGGTATCTAATCCTGTTTGCTCCCCACGCTTTCGCGCCTCAGCGTCAGAACCGGACCAGACAGCCGCCTTCGCCACTGGTGTTCTTGCGAATATCTACGAATTTCACCTCTACACTCGCAGTTCCGCTGTCCTCTTCCGGTCTCAAGCCAACCAGTATCGAAGGCAATTCTGTGGTTGAGCCACAGGCTTTCACCCCCGACTTAATCGGCCGCCTACGCGCCCTTTATGCCCAGTTGAGATCAGAC
+
CCCCCGGGGGGGGGGGGGGGGGGGGGGGGGGGGGGGGGGGGGGGGGGGGGGGGGGGGGGGGGGGGGGGGGGGGGGGGGGGGGGGEGGDGGFGGGGDEG8FFFGGGGGGGGGGGGGFGGGGGFGG@GEGGGGGGDDGGFGFFDGAGFGFGFEFGGGAFEDFFCEGDFGGAGFDFFFFFAEFGGGGFFGFAFE;FGFGF?CAD@9(((,()9?E;7EE19B21<FD(:@G577<<AABG022:))(.6??27)
@M00200:205:000000000-AKKM3:1:1101:27571:14790 2:N:0:1
TACCGGGGTATCTAATCCTGTTTGCTCCCCACGCTTTCGAGCCTCAGCGTCAGTAATGGACCAGTATGTCGCCTTCGCCACTGGTGTTCTTCCGAATATCTACGAATTTCACCTCTACACTCGGAGTTCCACATACCTCTTCCATACTCAAGATAGCCAGTATCAAAGGCAATTCCAAGGTTGAGCCCTGGGCTTTCACCTCTGACTAAACTATCCGCCTACGCTCCCTTTAAACCCAATTGAGATC
+
CCCCCGGGGGFGGGGGGGGGGGGGGGGGGGCFGEGGGGGGGGGGGGGGGGGGGGEGGGGEGCDGGGGAFGGGGGGGGGGGGGGGGGGGGGGGGGGGGGGGGFFGEFFGCFGEGGGBFFF<BEDEEGEGGFGFGGGGFD,>DGGFGFGEGFFGFDFFFFFDACEGEFGGFGFDFFFFFFG5>A8=6=CFACC*;CFGFFA@EDE:AEEE*33;6CFG)935>>=A9CDGC7@EEEE9C92>*093@4@
@M00200:205:000000000-AKKM3:1:1101:9757:14800 2:N:0:1
TACTAGGGTATCTAATCCTGTTTGCTACCCACGCTTTCGAGCCTCAGTGTCAGTTACAGTCCAGAGAGCCGCTTTCGCCACCGGTGTTCCTCCATATATCTACGCATTTCACCGCTACACATGGAATTCCACTCTCCTCTACTGCACTCAAGTCTAACAGTTTCCAATGCACACAATGGTTGAGCCACTGCCTTTTACATCAGACTTATTAAACCACCTGCGCTCGCTTTAAACCCAGTTGAGATC
+
CCCCCGGGGGGGGGGGGGGGGGGGGGGGGGGGGGGGGGGGGGGGGGGGGGGGGGGGGGFFGGGGGGGGGGGGGGGGGGGGDGGGGGGGGGGGGGGGGGGGGGGGGGGGGGGGGGDD>FGGGGGGGGGGGGFGFGGGGFGFFGFFGFGFGF8AFGGFFGGFGGFGFFGGFGFFFFBF?F+BEG?FFFGFFFGFFGG7FEFFFE56>=7=ECE*;C8,=*9CBF5<:4:9CGFF*>29*7699C(7*.
@M00200:205:000000000-AKKM3:1:1101:13299:14830 2:N:0:1
TACCGGGGTATCTAATCCTGTTCGCTCCCCACGCTTTCGAGCCTCAGCGTCAGTTACAGACCAGAGAGCCGCTTTCGCCACCGGTGTTCCTCCATATATCTACGCATTTCACCGCTACACATGGAATTCCACTCTCCCCTTCTGCACTCAAGTTTGACAGTTTCCAAAGCGAACTATGGTTGAGCCACAGCCTTTAACTTCAGACTTATCAAACCGCCTGCGCTCGCCTTAAACCCAATTGAGCTCAAATC
+
CCCCCGGGGGGGGGGGGGGGGGGGGGGGGGGGGGGGGGGGGGGGGGGGGGGGGGGGGEGGGGGGFFGGGGGGGGGGGGGGGGGGGGGGGGGGGGGGGGGGGGGGGCGGGGGGGGGFGGGGG,EGGGGGGGGGGGGGG*ADFGFFGFFFGFFC>=DFFCFFGGBFEFGF5F>AABFFFFFFGG75AGGFFGD96@C++:F4AE474:<;EEF<=B5:>D)5@52.68>)C:@)9@;?@(5>E)3)).8).).
@M00200:205:000000000-AKKM3:1:1101:10689:14883 2:N:0:1
TACCCGGGTATCTAATCCTGTTCGCTCCCCACACTTTCGCTCCTCAGCGTCAGGTCATTCCCAGAGAACCGCCTTCGCCACCGGTGTTCCTCCTGATATCTGCGCATTTCACCGCTACACCAGGAATTCCGTTCTCCCCTGAATACCTCTAGTCTGCCCGTATCGGAAGCAAGCGCCGTGTTAAGCACGGCGTTTTCACTCCCGACGCGACAAACCGCCTACGAGCCCTTTCTGCCCAGTTGAGATCGGAT
+
CCCCCGGGGGGGGGGCGG<FFGFGGGGGGGGGGGGGGGGGGGGGGGGGGEGGGGEFFGGGGGGGGGGGGGGGGGEGGGGGGGGGFGFGGGFGGCGGGGGGGGGDEGGGGGGGGGGFGGGGGGGGGGGGGGGGGGGGG5CDFFGFGFGEGBCDDGCBBFF>GGDGFEGE>?FBCCBFDF7?FFFCFD,/:77B;?=5FFF7:59B<BF0:0(63:FGBGEFB??BFGFGC*)).52<>,:?<A<?(-2((((
@M00200:205:000000000-AKKM3:1:1101:5398:14888 2:N:0:1
TACTGGGGTATCTAATCCTGTTTGCTCCCCACGCTTTCGCGCCTCAGCGTCAGAACCGGACCAGACAGCCGCCTTCGCCACTGGTGTTCTTGCGAATATCTACGAATTTCACCTCTACACTCGCAGTTCCGCTGTCCTCTTCCGGTCTCAAGCCAACCAGTATCGAAGGCAATTCTGTGGTTGAGCCACAGGCTTTCACCCCCGACTTCATCGGCCGCCTACGCGCCCTTTCAACCCAATTGAGATCCGAC
+
@CCCCFCEGGGGGFFGGGGGGG<DFFGGGGGGGGGFGGGGDFEGGGGGEFGCEGGGGGGGGGGGGGGGGGGDGGGFGGGGG<EC5EFGFFGGGGGG>CCFFGGGGD8?EFGGGGG5D?9EDE@EG76BFF+@6@GFGFGFF8AAE9@AFFFGGGDFFGGF;77C5*;8A>F00@FFAFCAFF496AGFA7CAFGF?+0=755@>BF>?4<CF;?EG05A;6@(.,2>D)*,).)<?C:::2,)-.-,)6<(
@M00200:205:000000000-AKKM3:1:1101:4079:14899 2:N:0:1
TACACGGGTATCTAATCCTGTTTGCTCCCCACGCTTTCGCGCCTCAGCGTCAGAACCGGACCAGACAGCCGCCTTCGCCACTGGTGTTCTTGCGAATATCTACGAATTTCACCTCTACACTCGCAGTTCCGCTGTCCTCTTCCGGTCTCAAGCCAACCAGTATCGAAGGCAATTCTGTGGTTGAGCCACAGGCTTTCACCCCCGACTTAATCGGCCGCCTACGCGCCCTTTAAACCCAGTTGAGATCAGCT
+
CCCCCGGGGGGGGGGGGGGGGGGGGGGGGGGGGGGGGGGGGGGGGGGGGGGCFGGGGGGGGGGGGGGGGGGGGGGGGGGGGGGGGGGGGGFGGGECFEGGGGGGE8?DEGFGFGGFGGGGGGFG@EEGFECGGGGFGFGFFGGFGFGFGF:8FGGFFGDFGGCCAF7CEGFBAFFFFFGFGG>09?AAFFG6FGFFA4CE(9@@F9064/?C10C=>GEF08?FFGFD9<2))-4:C<054-651224?)-
@M00200:205:000000000-AKKM3:1:1101:18625:14979 2:N:0:1
TACACGGGTATCTAATCCTGTTTGCTCCCCACGCTTTCGCGCCTCAGCGTCAGTTACAGTCCAGAGAGCCGCCTTCGCCACTGGTGTTCCTCCACATCTCTACGCATTTCACCGCTACACGTGGAATTCCGCTCTCCTCTTCTGCACTCAAGTCTCCCAGTTTCCAGTGCGTCACGGGGTTGAGCCCCGCACTTAGACACCAGACTTAAGAAACCGCCTGCGCGCGCTTTATACCCAATTGAGACC
+
CCCCCGGGGGGGGGGGGGGGGGGGGGGGGGGGGGGGGGGGGGGGGGGGGGGGGGGGGGGGGGGGGGGGGGGGGGGGGGGGGGFGGGGGGGGGGGGGGGGGGGGGGGGGGGGGGGGFGGGGGGGGGGGGGGGGGGGGGFGFFGGFGFGFGFGFGFGFFGGFGGFGFFGGFGFFFFFDB>GFGG5CFFGBADGFF=EFF@FBBDF25@*/>EE9(5==9DE;@9B>B=<7*16<AAABF(,-))4,)-
@M00200:205:000000000-AKKM3:1:1101:8410:15021 2:N:0:1
TACGCGGGTATCTAATCCTGTTTGCTCCCCACGCTTTCGAGCCTCAGCGTCAGTAATGGACCAGTATGTCGCCTTCGCCACTGGTGTTCTTCCGAATATCTACGAATTTCACCTCTACACTCGGAGTTCCACATACCTCTTCCATACTCAAGATAGCCAGTATCAAAGGCAATTCCAAGGTTGAGCCCTGGGCTTTCACCTCTGACTAAACTATCCGCCTACGCTCCCTTTATGCCCAATTGAGATC
+
CCCCCGGGGGGGGGGGGGGGGGGGGGGGGGGGGGGGGGGGGEGGGGGGGGGGGGGGGGGGGGGGGGGGGGGGGGGGGGEFGGGGGGGGGFGGGGGGGGFGGGGGGGGGGGGGGGGFGGGGCFDGGGGGGGGGGGGGGFGFFAGFGFGFGFGFFFGFF8FFFFEGFFCEDGFFFEFFFFGFF7+;*@FFFGG>A,AFFE:CCCFE57AA6BEFFEFGDD?DA5>BFG;FCC=4?46;B;;;EEEE64<
@M00200:205:000000000-AKKM3:1:1101:10194:15092 2:N:0:1
TACTAGGGTATCTAATCCTGTTCGCTCCCCACACTTTCGCTCCTCAGCGTCAGGTCATTCCCAGAGAACCGCCTTCGCCACCGGTGTTCCTCCTGATATCTGCGCATTTCACCGCTACACCAGGAATTCCGTTCTCCCCTGAATACCTCTAGTCTGCCCGTATCGGAAGCAAGCGCCGTGTTAAGCACGGCGTTTTCACTCCCGACGCGACAAACCGCCTACGAGCCCTTTAAACCCAATTGCGATCAGAC
+
CCCCCGGGGGGGGGGGGGGGGGGGGGGGGGGGGGGGGGGGGGGGGGGGGGGGGGGGGGGGGGGGGGGGGGGGGGGGGGGGGGGGGGGGGGGGGGGGGGFGGGFGGGGGGGGGGGGFDFFGGGFCDFGGGGFF8DFGDFEDFG=CCDDEGFGGGGGFFGGAGGFGF5CG>GFFFFDFFFCA7:97@EFFECCB?CEDFEC45@2>9>9@;1;B08EF0CEF(4-72EBG><?A)6A?>((22?9((,4(.))
@M00200:205:000000000-AKKM3:1:1101:13754:15110 2:N:0:1
TACAAGGGTATCTAATCCTGTTTGCTACCCACGCTTTCGCACCTCAGTGTCAGTGTCAGTCCAGAAGGCCGCCTTCGCCACTGGTATTCCTCCCGATCTCTACGCATTTCACCGCTACACCGGGAATTCTACCTTCCTCTCCTGCACTCTAGCTTGACAGTTCCGGATGCCGTTCCCAGGTTGAGCCCGGGGCTTTCACAACCGGCTTATCAAGCCACCTACGCGCGCTTTAAGCCCAGTTGAGATC
+
CCCCCGGGGGGGGGGGGGGGGGGGGGGGGGGGGGGGGGGGGGGGGGGGGGGGGGGGGGGGGGGGGGGGGGGGGGGGGGGGGGGGGFGGFGGGGGGGGGGGGFFGGGGGGGGGGGGFGGGGGGGGGGGGGGFGGGGGGFGFFGGFGFGFGFGCGGGFFGGFGGFGD>DEFGFFFFFFFF7FDFFFFGGFFGEFFGGGFFGFFFFFFF2>EEFC4=FGFGF8@=?DFGDGCC(<<>A:C(2:AF<BF>B
@M00200:205:000000000-AKKM3:1:1101:8029:15125 2:N:0:1
TACTGGGGTATCTAATCCTGTTTGCTCCCCACGCTTTCGAGCCTCAGCGTCAGTAATGGACCAGTATGTCGCCTTCGCCACTGGTGTTCTTCCGAATATCTACGAATTTCACCTCTACACTCGGAGTTCCACATACCTCTTCCATACTCAAGATAGCCAGTATCAAAGGCAATTCCAAGGTTGAGCCCTGGGCTTTCACCTCTGACTAACCTATCCCCCTACGCTCCCTTTATGCCCACTTACGCAC
+
CCCCCGGGGGGGGGGGGGGGGGGGGGGGGGGGGGGGGGGGFGGGGGFGGGGGGGGGFFGFGGGGGGGGEF@FGGGGGGGDGCEDGCFGGGGGEFGGG@DGGGGGGGGGGGGGGGGFGGGGGGGG7CGGGGGGCFDGGFF<+@FC;=DFG+AA,?=+BFD*6B7+;5?E5@*:9DBFF+2*CE=D5DFFBD=5FFGGFFGE@DF57E=;:))8:56D)3@F>@):<E4D9?E;?66;F3(-8**((--
@M00200:205:000000000-AKKM3:1:1101:2465:15168 2:N:0:1
TACGAGGGTATCTAATCCTGTTTGCTCCCCACGCTTTCGAGCCTCAGCGTCAGTAATGGACCAGTATGTCGCCTTCGCCACTGGTGTTCTTCCGAATATCTACGAATTTCACCTCTACACTCGGAGTTCCACATACCTCTTCCATACTCAAGATAGCCAGTATCACAGGCAATTCCAAGGTTGAGCCCTGGGCTTTCACCTCTGACTAAACTATCCGCCTACGCTCCCTTTAAACCCTGTTGAGATC
+
CCCCCGDCGGGGGGCFGGGGFFGGGGGFFBDEGG:FGGGGGGGGFCFFFGGGGGGGGGGGGGFGGAFFGGGGGGCFFG7@FGFFFG,FFFFGGDG:=DEGGGGGGFFFEDEGCGFFGGGGFGFE>@EGFFDDFFGGGFF*<,@DCFF>F7D+@DD++@D?DF>F7+?D?=:D6*B;+?8:DCDDFDDDFG8?FFGG8*=*@5>@FE@*8>CEFFG?57?5A=>?==5C*5)*88BFE(-7**/5-**
@M00200:205:000000000-AKKM3:1:1101:7257:15180 2:N:0:1
TACCGGGGTATCTAATCCTGTTTGCTCCCCACGCTTTCGAGCCTCAGTGTCAGTTACAGGCCAGAGAGCCGCTTTCGCCACCGGTGTTCCTCCATATATCTACGCATTTCACCGCTACACATGGAATTCCACTCTCCTCTCCTGCACTCAAGTCTACCAGTTTCCAATGCATACAATGGTTGAGCCACTGCCTTTTACACCAGACTTAATAAACCACCTGCGCTCGCTTTAAACCCAATTGAGATC
+
<CCCCGGGGGGGGGGGGGGGGGGGGGGGGGGGDFGGGGGGGGGGGGGGGGGGGGGGGGGGGEFGGGGGGGGGGGGGGGGGGGGGGGGGGGGGGGGGGGGGGGGGGGG>FGGGGGGFGGGGGGGGGGGGGGFFGGGFFFGFFGFFFFGFGFFGFGGFFGG5DBEGFFGFFGFEFEF?DFCDD>GFFFCFFFFFFGGGA=CBCFB@DE=E@EE5**>5BD44>4)3-*:9CFF4C@=@C(3>@FFF93
@M00200:205:000000000-AKKM3:1:1101:13653:15264 2:N:0:1
TACTGGGGTATCTAATCCTGTTTGCTCCCCACGCTTTCGCGCCTCAGCGTCAGTTACAGTCCAGAGAGCCGCCTTCGCCACTGGTGTTCCTCCACATCTCTACGCATTTCACCGCTACACGTGGAATTCCGCTCTCCTCTTCTGCACTCAAGTCTCCCAGTTTCCAGTGCGTCACGGGGTTGAGCCCCGCACTTAGACACCAGACTTAAGAAACCGCCTGCCCGCGCTTTACACCCAATTGATATCAGAAT
+
CCCCCGGGGGGGGGGGGGGGGGGGGGGGGGGGGGGGGGGGGGGGGGGGGGGGGGGGGGGGGGGGFGGGGGGGGGGGGGGGGFGGGGGGGGGGGGGGGFGGGGGGGGGGGGGGGGGF6@FGGGGGEFDFGGGGGG?FGDFEFGGFCDGFGF8D=DGFFGFDFFEFEFCA5E>DA5?:95+9FEGFFGGA?DCAFFG+=>9(6>5(8>54*19=2:C*:D3=(,3>>8B)89:A223;*(.:7))6:A)),))
@M00200:205:000000000-AKKM3:1:1101:3219:15302 2:N:0:1
TACAGGGGTATCTAATCCTGTTTGCTCCCCACGCTGTCGCGCCTCAGCGTCAGTAATGGACCAGCTCGCCGCCTTCGCCACCGGTGTTCTTCCCAATATCTACGAATTTCACCTCTACACTGGGAATTCCACGAGCCTCTTCCATCCTCAAGCAACCCAGTATCAAGCGCAGTCCCCAGGTTGAGCCCAGGAATTTCCCGCCTGACTTGGGCCGCCGCCTACGCGCCCTTTAAACCCAGTTGAGATC
+
CCCCCGGGGGGGGGGGGGGGGGGGGGGGGGGGGGGGGGGGGGGGGGGGGGGGGGGGGGGGGGGGGGGGGGGGGGGGGGGGGGGGFGGGGGGGFGGGGGGGGGGGGGCG8EFFG?EFFGGG;D8EFCCFG;FGD88EEFGFFGGFFFGBF?D8EDFFDEGFG+;EE?:D5C>AB@FAFF>FFGFG5@9>AFCFFFFGF6</7=@=B@E5=):2>@GE@DDF?3;52:BG7>?)6:33811?:<)((-)
@M00200:205:000000000-AKKM3:1:1101:8585:15357 2:N:0:1
TACGAGGGTATCTAATCCTGTTCGCTCCCCACACTTTCGCTCCTCAGCGTCAGGTCATTCCCAGAGAACCGCCTTCGCCACCGGTGTTCCTCCTGATATCTGCGCATTTCACCGCTACACCAGGAATTCCGTTCTCCCCTGAATACCTCTAGTCTGCCCGTATCGGAAGCAAGCGCCGTGTTAAGCACGGCGTTTTCACTCCCGACGCGACAAACCGCCTACGAGCCCTTTCTACCCAATTCAGATC
+
CCCCCGGGGGGGGGGGGGDGFGGGGEGGGGGGCGGGGGGGGGGGGGGGGCEFGFFFGGAFGGFFG@FFGGGGGGGGFGGEGEGDCEFGGGDFGGGFFFFFGDFG@EGFGGFFFGDEGGGGFFGGGGGGGGCFF?F9DF+=DFDEFD8=FFEDE8D@7@FFGGFGDDDEEGA@?=559BGFGGFFFG?>>C>B6*:5=?E?==29?66(69>>@(;:(CBB?<?>:C)**98)66>4;<114)6644(
@M00200:205:000000000-AKKM3:1:1101:26346:15504 2:N:0:1
TACACGGGTATCTAATCCTGTTTGCTCCCCACGCTTTCGAGCCTCAGCGTCAGTAATGGACCAGTATGTCGCCTTCGCCACTGGTGTTCTTCCGAATATCTACGAATTTCACCTCTACACTCGGAGTTCCACATACCTCTTCCATACTCAAGATAGCCAGTATCAAAGGCAATTCCAAGGTTGAGCCCTGGGCTTTCACCTCTGACTAACCTATCCGCCTACGCTCCCTTTATACCCAGTTGAGATC
+
CCCCCGGGGGGGGDGGGGGGGGGGGGGGGGGGGGGGGGGGFGGGGGGGGGGGGGGGGGFGGGGGGGGGGGGGGGGGFGGGGGGGGGGGGGGGGEEGGGGGGGGGDGGGGGGGGGGFGGFGGGGE+BGGGGGGGGGGFFGFFDGFGFGFGF=DGGGB7DFDED7FDBFD6CDDFDFFFDFFGFGF5A@5DDD?ACF?0*7:5)6)**:7@)8A@EGG=CB5A@A>=EFG7C<CE<55:3:@?4C((8@
@M00200:205:000000000-AKKM3:1:1101:10922:15588 2:N:0:1
TACTGGGGTATCTAATCCTGTTTGCTCCCCACGCTTTCGAGCCTCAGCGTCAGTAATGGACCAGTATGTCGCCTTCGCCACTGGTGTTCTTCCGAATATCTACGAATTTCACCTCTACACTCGGAGTTCCACATACCTCTTCCATACTCAAGATAGCCAGTATCAAAGGCAATTCCGAGGTTGAGCCCCGGGATTTCACCCCTGACTTAAATGTCCGCCTACGCTCCCTTTAAACCCAATTGAGATC
+
CCCCCGGGGGGGGGGGGGGGGGGGGGGGGGGGGGGGGGGGGGGD@EGGGFGGGGGFGGG@FEFFGGGGGGGGGGGGFGGGGGGGGGGDEF=FGGGGGGGGGGGGGGGGGFGGGFGFDFGG;FFD@EEGGCCEGGGGGCGFFFD+9C?EGF,?@=DB?BD*@DEGFF+@6EF)9:9+*5C>FE+6*6,:?>@A5@:*1;,8@==)0:ACA*9**9?D);5)(82?=A8CFC:@*8>88(((1737063
@M00200:205:000000000-AKKM3:1:1101:28097:15659 2:N:0:1
TACAAGGGTATCTAATCCTGTTCGCTCCCCACGCTTTCGAGCCTCAGCGTCAGTTACAGACCAGAGAGCCGCTTTCGCCACCGGTGTTCCTCCATATATCTACGCATTTCACCGCTACACATGGAATTCCACTCTCCCCTTCTGCACTCAAGTTTGACAGTTTCCAAAGCGAACTATGGTTGAGCCACAGCCTTTAACTTCAGACTTATCAAACCGCCTGCGCTCGCTTTATACCCAGTTGAGATCAGCTC
+
CCCCCGGGGGGGGGGGGGGGGGGGGGGGGGGGGGGGGGGGGGGGGGGGGGGGGGGGGGGGGGGGGGGGGGGGGGGGGGGFGGGGGGGGGGGGGGGGGGGGGGGGGGGGGGGGGGGFGGGGGGGGGFGGGGGGGGG@FFEDFGGFGFGEGFGGEGGDFGFFAFFGEFGGFFFFFFFFFF7CFEFGFGGFFGFFFGGFFFGFFFCFFFEFF=E?EEG59DA(::9:=EFDFFFEFEFF??EFFCEFC@E@3)/
@M00200:205:000000000-AKKM3:1:1101:5593:15702 2:N:0:1
TACTAGGGTATCTAATCCTGTTTGCTCCCCACGCTTTCGAGCCTCAGCGTCAGTAATGGACCAGTATGTCGCCTTCGCCACTGGTGTTCTTCCGAATATCTACGAATTTCACCTCTACACTCGGAGTTCCACATACCTCTTCCAAACTCAAGATAGCCAGTATCAAAGGCAATTCCAAGGTTGAGCCCTGGGCTTTCACCTCTGACTAACCTATCCGCCTACGCTCCCTTTAAACCAAATTGAGATCAGA
+
CCCCCGGGGGGGGGGGGGGGGGGGGGGGGGGGGGGGFGGGGGGGGGGGGGGDGGGGGGGGGGGGGGGGGGGGGGGGGGGGGGGGGGFGGGGGGGGGGGGGGGGGEFGFGGGEEGGFFG;FGGG7CEE=EEFGGGGEFFGEFFFFGFGFGFGGGG98DGFFEGD9EBFDBFFBFFDFFFGFFFGFBFGFFGFFFE8D<CF*@5>@CEEEB)1:E@9:>9*8>:>9<C?CCCF48:>:,(-7C:EE2?3653
@M00200:205:000000000-AKKM3:1:1101:9117:15709 2:N:0:1
TACTAGGGTATCTAATCCTGTTTGCTCCCCACGCTTTCGAGCCTCAGCGTCAGTAATGGACCAGTATGTCGCCTTCGCCACTGGTGTTCTTCCGAATATCTACGAATTTCACCTCTACACTCGGAGTTCCACATACCTCTTCCATACTCAAGATAGCCAGTATCAAAGGCAATTCCAAGGTTGAGCCCTGGGCTTTCACCTCTGACTAACCTATCCGCCTACGCTCCCTTAAAACCCAATTGAGATC
+
CCCCCGGGGGGGGGGGGGGGGGGGGGGGGGGGGGGGGGGGGGGGGGGGGGGGGGGGGGGGGGGGGGGGGGGGGGGGGGGGGGGGGGGGGGGEGGGCFGGGGGGGGGGGGGGGGGGFGGCGGFGGFGGGGGGFGGGGGFGBFGGFGFGFGF?FGGFFFF?FGFFFEFCE6EFBFDFFFFCFFGF0*@=FFCFFFGGFF*,:>5*8*79E@58E<C><8CE>D@AF54@;7C)6>CB)=((:=@=3@EB
@M00200:205:000000000-AKKM3:1:1101:19828:15730 2:N:0:1
TACTGGGGTATCTAATCCTGTTCGCTCCCCATGCTTTCGCTCCTCAGCGTCAGTTAATGCCCAGAGACCTGCCTTCGCCATCGGTGTTCCTCCTGATATCTGCGCATTTCACCGCTACACCAGGAATTCCAGTCTCCCCCACATCACTCTAGTCTGCCCGTACCCACCGCAGATCCGGAGTTGAGCCCCGGACTTTCACGGCAGACGCGACAAACCGCCTACGAGCTCTCTAAACCCAATTGAGATCAGA
+
CCCCCGGGGGGGGFGFFGFGEFGGG>FCDFFGGDGGGEGGGGGGGFGGGCCFGGGGFGGGFFCGG@GGGGGGFGGBFCGGGGGGFEFFGGGGGGGGFGCGGEEFGGECEGFGGGGDG+@ADFGGCFGGCFFF?FFFFFG59@GFGFGFGFF?FGFF7,69C=>68DDGFGFBFFFFF@DDE?=<58FFFGDFFDF:+8@>5@>==:>>@9>F>DGGBDEDFD651*.2:*8<A9:(24:2)))41<2,<>
@M00200:205:000000000-AKKM3:1:1101:18537:15777 2:N:0:1
TACTCGGGTATCTAATCCTGTTTGCTCCCCACGCTTTCGAGCCTCAGCGTCAGTAATGGACCAGTATGTCGCCTTCGCCACTGGTGTTCTTCCGAATATCTACGAATTTCACCTCTACACTCGGAGTTCCACATACCTCTTCCATACTCAAGATAGCCAGTATCAAAGGCAATTCCAAGGTTGAGCCCTGGGCTTTCACCTCTGACTAAACTATCCGCCTACGCTCCCTTTATACCCAATTGAGATC
+
CCCCCGGGGGGGGGGGGGGGGGGGGGGGGGGGGGGGGGGGGGGGGGGGGEGGGGGGGGGGGGGGGGGGGGGGGGGGGGGGGGGGGGGGGGGGGGGGGGGGGGGGGGGGGGFFGGGFGFGGGGGGFGEGCGAFGGDEFCFEFDGFGFGFGFFGGGGFF?FFGGEFFFGGFGFFFEFFFBGFFDDDBF?F?D+@F6CFFEEEFDEFEEEFFFFCFFGE>>B5>C>5ACDGGCB;A/8?8E2:EFF3@4;
@M00200:205:000000000-AKKM3:1:1101:21991:15820 2:N:0:1
TACTGGGGTATCTAATCCTGTTTGCTCCCCACGCTTTCGAGCCTCAGCGTCAGTAATGGACCAGTATGTCGCCTTCGCCACTGGTGTTCTTCCGAATATCTACGAATTTCACCTCTACACTCGGAGTTCCACATACCTCTTCCATACTCAAGATAGCCAGTATCAAAGGCAATTCCAAGGTTGAGCCCTGGGCTTTCACCTCTGACTAAACTATCCGCCTACGCTCCCCTTAAGCCCAATTGAGATCAGA
+
CCCCCGGGFGGGGGGGGGGGGGGGGGGGGGGGGGDGCFGGFGGGGGG?E@FGGGGGGGGGGGGGGGGGGGGGGGGGGGGGDGGGGGFGGGGGGFEGGGGGGF<FGGFFGGGGGGGBFBEEGGGDGGGGGGGGGGGEFFD5?FFDCFD7=F?DDFFFFG65=+9+3+ACDCD=FDF9DFGFGDFGFG8?6F89DEGGACGEEFB5=**1>CFFF5E68CD>D54A9E@C*;5;;6>@F2(:>@E@24*.**
@M00200:205:000000000-AKKM3:1:1101:9261:15829 2:N:0:1
TACTGGGGTATCTAATCCTGTTCGCTCCCCACACTTTCGCTCCTCAGCGTCAGGTCATTCCCAGAGAACCGCCTTCGCCACCGGTGTTCCTCCTGATATCTGCGCATTTCACCGCTACACCAGGAATTCCGTTCTCCCCTGAATACCTCTAGTCTGCCCGTATCGGAAGCAAGCGCCGTGTTAAGCACGGCGTTTTCACTCCCGACGCGACAAACCGCCTACGAGCCCTTTAAGCCCACTTGAGATC
+
CCCCCGGGGGGGGGGGGGGGGGGGGGGGGGGGGGGGGGGGGGGGGGGGGGGGGGGGGGGGGGGGGGGGGGGGGGGGGGGGG?FGGGGGGGGGGGGGGGGFGGGGGGGGGGGGGGGEGGGGGGGDGGGGGGGGGGGGGFC<DF?EGFGFGBGFGGGFFGDBEGBGFFGGEGFEFDFB5BGFGGGFCG7FEDEFFGGGF?C?@BD==013;@@B05CE9GFF??:>6E>GFGB2<4>7CB(:9)),()4
@M00200:205:000000000-AKKM3:1:1101:15839:15860 2:N:0:1
TACAAGGGTATCTAATCCTGTTTGCTCCCCACGCTTTCGCGCCTCAGTGTCAGTTACAGACCAGATAGTCGCCTTCGCCACTGGTGTTCCTCCAAATCTCTACGCATTTCACCGCTACCCTTGGAATTCCACTATCCTCTTCTGCACTCAAGTCTCCCAGTTTCCAATGACCCTCCACGGTTGATCCGTGCGCTTTCACCTCAGACTTAAGACACCACCTGCGCGCGCTTTATACCCAATTGAGTTC
+
CCCCCGGGGGGGGGFGGGGGGGGGGGGGGGGGGGGGGGGGGGGGGGCFFGGGGGGGGGGFGFGGFGFGEFGGGGEGGGGEGAFGGCFGGGGGFCFGGGGGGGEFGGGGGGFGGGEFGG,E>D,EE,9DFGGGCEGGGFGEFGGFFFGFGFCCDDDFFGGFCDFGCFGE6FFD55?:?FD>8==D+7BD0+1*<:EDF*7*:CC)9=5A*>A5*:DFBFFFBF)?@D6CD<7.)/77E.((/.)7)19
@M00200:205:000000000-AKKM3:1:1101:12445:15861 2:N:0:1
TACAGGGGTATCTAATCCTGTTTGCTCCCCACGCTTTCGAGCCTCAGCGTCAGTTACAGACCAGAGAGTCGCCTTCGCCACTGGTGTTCCTCCACATATCTACGCATTTCACCGCTACACGTGGAATTCCACTCTCCTCTTCTGCACTCAAGTTCTCCAGTTTCCAATGACCCTCCCCGGTTGAGCCGGGGGCTTTCACATCAGACTTAAAAACCCGCCTGCGCTCGCTTTAAACCCAATTGAGATCAGA
+
C@CCCFGGGGGGGGGGGGGGGGGGGGGGGGGGGGGGGGGGGGGGGGGGGGGGGGGGGGGGGGGGGGFGGGGGGGGGFGGGGGGGFEEGGGGGGGGGGG8FGGGGGGGGGGGGGGGFGGGGGGGEGGGGGGGGGGGGGFGFBGFFGFGFGF8DFGEFFGGF@F7DEFGFFGFFFD?ABFGFGGCFFGGFFGG*3:CFFFGFC@EF=BBE4@C:E(=:>DD;(,(86=)1*126<<>BE?2:.347:2532)
@M00200:205:000000000-AKKM3:1:1101:10833:15863 2:N:0:1
TACTGGGGTATCTAATCCTGTTTGCTCCCCACGCTTTCGCGCCTCAGCGTCAGAACCGGACCAGACAGCCGCCTTCGCCACTGGTGTTCTTGCGAATATCTACGAATTTCACCTCTACACTCGCAGTTCCGCTGTCCTCTTCCGGTCTCAAGCCAACCAGTATCGAAGGCAATTCTGTGGTTGAGCCACAGGCTTTCACCCCCGACTTAAACGGCCGCCTACGCGCCCTTTAAACCCAATTGAGCTC
+
CCCCCGGGGGGGGGGGGGGGGGGGGGGGGGGGGGGGGGGGGGGGGGGGGGGGGGGECCFGGGGGGGFGGGGGGGGGGGGEGEGGGGGGGDGGGGGGGGGGGGGGDFGGGGFGGGGFGGFG;D7EFGGGGGGGG8CCGFGFFDGFGAGFG7@ADGFFAEGFGCEGA?;:B558ACFFFFFFGGGG4C69A97AF6?D8EG99@==296;9<)76;DG1CA2?BBFFGFGGF?AF<A2A(3:-)44).5
@M00200:205:000000000-AKKM3:1:1101:5170:15942 2:N:0:1
TACTAGGGTATCTAATCCTGTTTGCTCCCCACGCTTTCGCGCCTCAGCGTCAGAACCGGACCAGACAGCCGCCTTCGCCACTGGTGTTCTTGCGAATATCTACGAATTTCACCTCTACACTCGCAGTTCCGCTGTCCTCTTCCGGTCTCAAGCCAACCAGTATCGAAGGCAATTCTGTGGTTGAGCCACAGGCTTTCACCCCCGACTTAATCGGCCGCCTACGCGCCCTTTAAACCCAATTGAGATC
+
CCCCCGGGGGGGGGGGGGGGGGGGGGGGGGGGGGGGGGGGGGGGGGGGGGGGGGECAGGEGGGGGGGGGGGGGGGGGGGGGGGGGGGGGGGGGGGGGCGGGGGGGFGGGGGGGGGFGGGGGGGGGE>FGGDGGGGGGFGFFGGFCDGDFFG6EGGFFDCFGGEFDF?EFF6=FEFFFFCFFGG5AFC4>CFA>FDGFEGFB>22>@@;EFEEDFDG;:B1;=6>>GFG)9:22<ABG06:<7)4.<>
@M00200:205:000000000-AKKM3:1:1101:8311:15970 2:N:0:1
TACTAGGGTATCTAATCCTGTTTGCTCCCCACGCTTTCGCACCTCAGCGTCAATACATGTCCAGTTAGTCGCCTTCGCCACTGGTGTTCTTCCGAATATCTACGAATTTCACCTCTACACTCGGAATTCCACTAACCTCTCCATGATTCAAGCGATGCAGTCTTAAGGGCAGTTCCAGAGTTGAGCTCTGGGCTTTCACCCCTAACTTACAAAGCCGCCTACGTGCGCTTTAAACCCAATTGAGATC
+
CCCCCGGGGGGGGGGFGGGGGGGGGFGGGGGGGGGFGGGGGGGGGGGGGGGGGGGGGGGGGGGGGGGGGGGGGGGGGGCGGFGGGGFFGAEEGGGGGGGGGGGGGGGGGGGGFGGFGGGG9@GEGGGGGGGGGGGGGCGEFGGFGBGEGFGGGGGFEGG5EFFGEFGGFGF5DF7DFFGFGGFGFCEFFGFFFGFG9EFBDA):@BEEEFF7CFGG=DD=AD26)4/;/:>*>4>:E@92;5CE(9;
@M00200:205:000000000-AKKM3:1:1101:8827:15996 2:N:0:1
TACAAGGGTATCTAATCCTGTTTGCTACCCACGCTTTCGAGCCTCAGTGTCAGTTACAGTCCAGAGAGCCGCTTTCGCCACCGGTGTTCCTCCATATATCTACGCATTTCACCGCTACACATGGAATTCCACTCTCCTCTACTGCACTCAAGTCTAACAGTTTCCAATGCACACAATGGTTGAGCCACTGCCTTTTACATCAGACTTATTAAACCACCTGCGCTCGCTTTAAACCCAATTGAGATC
+
CCCCCGGGGGFGGGGGGGGGGGDFFGGGGGGGGGGGGGGGGGGGGGGGGGGGGGGGGGGGGGGGGGGGGGGGGEFGGGGGGGGGGGGGGGGGGGGGFGGFGGGGDGDCGGFGGGGEGGGGGGFFFEDGFFGGGGGFFFGFFFGFGFGEGFGFEFFFDGGFGGFGEFFFFGFE+DBFFF?D;CGGFFGFFGGFFDFGABFECAEEFE*:;77CECC5C>FC5:=<>:>/9CE4162>*554>C:=;7
@M00200:205:000000000-AKKM3:1:1101:19137:16074 2:N:0:1
TACACGGGTATCTAATCCTGTTCGCTCCCCACACTTTCGCTCCTCAGCGTCAGGTCATTCCCAGAGAACCGCCTTCGCCACCGGTGTTCCTCCTGATATCTGCGCATTTCACCGCTACACCAGGAATTCCGTTCTCCCCTGAATACCTCTAGTCTGCCCGTATCGGAAGCAAGCGCCGTGTTAAGCACGGCGTTTTTACTCCCGACGCGACAAACCGCCTACGAGCCCTTTAAACCCAATTGAGATCAGA
+
CCCCCGGGGGGGGGGGGGGGGGGGGGGGGGGGGGGGGGGGGGGGGGGGGGGGGGGGGGGGGGGGGGGGGGGGGGGGGGFGGGGGGGGGGGGGFGGFCGGGGGGGGGGGGGGGGGGFGGGGGGF8DFGGGGGFGGGEDFGDFFCDGBCDGBGGGGGFFGFEGCFGFEGEEGAFF>EFEEGEGGCFCFGF4;ED?ECC)5=5CB(68>>B;@BBBBG=>GF6?F676E@F772).).(;4:0<7A2<A>:>>
@M00200:205:000000000-AKKM3:1:1101:10986:16090 2:N:0:1
TACTAGGGTATCTAATCCTGTTTGCTCCCCACGCTTTCGAGCCTCAGCGTCAGTAATGGACCAGTATGTCGCCTTCGCCACTGGTGTTCTTCCGAATATCTACGAATTTCACCTCTACACTCGGAGTTCCACATACCTCTTCCATACTCAAGATAGCCAGTATCAAAGGCAATTCCAAGGTTGAGACCTGGGCTTTCACCTCTGACTAAACTATCCGCCTACGCTCCCTTTATATCCAATTGAGATCAGA
+
<CCCCGGGFDEGGGGFFFFFGGGGGGGGGGGGGGGGDFGGGDGFEDFGG@FGEGGGGGGFFGDCGFGGGGFFGGGGFGCCGFGDCFECFDAEGFFG>FFFGF?BCDFFGG;FGGFFF9E=DCGDGECDFFFGGGG,@<ADFG8?EFGFCFG2ECFFF8+?=DD?CFFABFBDFFBFFFGFG8+D?,=3:8DFFG?D0CCE=C@)**5;>@@EB@B809@@53:9)*:@;C@;E4*2,A4***9>(9:)**
@M00200:205:000000000-AKKM3:1:1101:21229:16119 2:N:0:1
TACCGGGGTATCTAATCCTGTTTGCTCCCCACGCTTTCGAGCCTCAGCGTCAGTAATGGACCAGTATGTCGCCTTCGCCACTGGTGTTCTTCCGAATATCTACGAATTTCACCTCTACACTCGGAGTTCCACATACCTCTTCCATACTCAAGATAGCCAGTATCAAAGGCAATTCCAAGGTTGAGCCCTGGGCTTTCACCTCTGACTAAACTATCCGCCTACGCTCCCTTTACACCCAGTTGAGATC
+
CCCCCGGGGGGGGGGGGGGGGG9FGGGGGGGGGGGGGGG<EFGGGGGGGGGGGF9FCFGFGGGGGFDABEFGGGGGGGGGGGGFGGGGGEFGGGFGGFGGFDFG:EGGGFGGGGGFDGGGA?FGCCCFGGCFG8DFG@GFFF,<=DDDGFF69+3+9EDFGC9FF7=,;EF<DEFFF+8*>E80?FGF5+7?AGGG?ACEFFFFEF@=8>578*75:?5AA)4?=>BG*:>E4435B(-.949B(?3
@M00200:205:000000000-AKKM3:1:1101:17170:16122 2:N:0:1
TACTGGGGTATCTAATCCTGTTCGCTCCCCACACTTTCGCTCCTCAGCGTCAGGTAATGCCCAGAGAACCGCCTTCGCCACCGGTGTTCCTCCTGATATCTGCGCATTTCACCGCTACACCAGGAATTCCGTTCTCCCCTGCATACCTCCAGTCTGCCCGTATCGAAAGCAAGCCAGGTGTTAAGCACCTGGTTTTCACTCCCGACGCGACAAACCGCCTACGAGCCCTTTAAACCCAGTTGAGATCAGA
+
CCCCCGGGGGGGGGGGGGGGGGGGGGGGGGGGGGGGGGGGGGGGGGGGGGGGGGGGGGGGGGGGGGGGGGGGGGGGGGGGGGGGGGGGGGGGGGGGGGGGGGGGGGGGFFGGGGG>CFGFGGGGFGGGGGGGGGGGGFGFFGGFGF?<DFGGGGGFFGGFGGFGF5=EEFFFFD?FF?DABEGG;CGFFGGFFGGFFEGFFF9A>ABBFBFFBFGGFGFD@F?)(:7CD7?<ABF<E:?>F>2(46?7??
@M00200:205:000000000-AKKM3:1:1101:25901:16181 2:N:0:1
TACCGGGGTATCTAATCCTGTTTGCTCCCCACGCTTTCGAGCCTCAGCGTCAGTAATGGACCAGTATGTCGCCTTCGCCACTGGTGTTCTTCCGAATATCTACGAATTTCACCTCTACACTCGGAGTTCCACATACCTCTTCCATACTCAAGATAGCCAGTATCAAAGGCAATTCCAAGGTTGAGCCCTGGTCTTTCACCTCTGACTAAACTATCCGCCTACGCTCCCTTTACACCCAGTTGAGATC
+
CCCCCGGGGGGGGFFFGGGGGGGGGGGGGGGGGGGGGGGGGGGGGGGGGGGGGGGGGGDFGGGGGGGCFCFGGGDGGEGEGGGGGGFGGGGGGECGGGFGFAFFCGGFGGGGGGGFGGGG9DEEG=+,FFCFF8FFGFF5DGEDGFGFF?DGGGGFF?FFFDDGFFGGBDFFFFBFD9?@DA=FFGG?F?F*=EFF7CC6*:@E@A*A@CECFFGE=CD=27=EFGDGFF3>CE:3C2:=***(-/0
@M00200:205:000000000-AKKM3:1:1101:2829:16208 2:N:0:1
TACTGGGGTATCTAATCCTGTTCGCTCCCCACACTTTCGCTCCTCAGCGTCAGGTCATTCCCAGAGAACCGCCTTCGCCACCGGTGTTCCTCCTGATATCTGCGCATTTCACCGCTACACCAGGAATTCCGTTCTCCCCTGAACACCTATAGTCTGCCCGTATCGGACGCAAGCGCCGTGTTAAGCACGGCGTTTTCACCACAGGCGCGACAAACCGCCTACGCGCCCTTAAACACCACACGAGCACAG
+
CCCCCGGGGEFGGGGCGGGGGGGGGGGGGGGGEGFFFGGGGGGGGGGGGGGGGGGGGGGGGGGGGGFEBEFEFEGFC@FGGGEDCF?=FF;FE@FGAA;EDFFGGGCCAFGGACEB>FFE8=E++,,6;,6@+@08@*+)<,=*@36)++@9E99DF6+*66)+00=35+*0*0<99?D>,4==+,,99955BCCD@):)/((,((,((3069(/;(/)-(.(),1)1C5)-6).486(((-216((.4
@M00200:205:000000000-AKKM3:1:1101:28235:16215 2:N:0:1
TACAAGGGTATCTAATCCTGTTTGCTCCCCACGCTTTCGAGCCTCAGCGTCAGTAATGGACCAGTATGTCGCCTTCGCCACTGGTGTTCTTCCGAATATCTACGAATTTCACCTCTACACTCGGAGTTCCACATACCTCTTCCATACTCAAGATAGCCAGTATCAAAGGCAATTCAAAGGTTGAGCCCTGGGCTTTCACCTCTGACTAAACTATCCGCCTACGCTCCCTTTAAACCCAATTGAGATC
+
CCCCCGGGGGGGGGGGGGGGGGGGGGGGGGGGGGGGGGDGGGGGGGGGGGGGGGGGGGGGGGGGGGGGGGGGGGGGGGGGGGGGGGECGGGGGGGGGGFGGGDEGFGGGGGGGGGFGFGFGGGG7EGGGGGGGGGGDFD=DEGFGFGFGD=DGGGBDDGFCFFGEDGFB?FFFED+3CDFFEGGFFGFFF6DFGGFAEGEFFFE7:6;@):EFFGCAGDADC=BDEDFC7BCEA@@EF=BCF*75?E
@M00200:205:000000000-AKKM3:1:1101:24261:16287 2:N:0:1
TACTAGGGTATCTAATCCTGTTTGCTCCCCACGCTTTCGAGCCTCAGCGTCAGTAATGGACCAGTATGTCGCCTTCGCCACTGGTGTTCTTCCGAATATCTACGAATTTCACCTCTACACTCGGAGTTCCACATACCTCTTCCATACTCAAGATAGCCAGTATCAAAGGCAATTCCAAGGTTGAGCCCTGGGCTTTCACCTCTGACTAAACTATCCGCCTACGCTCCCTTTAAGCCCAATTGAGATC
+
CCCCCGGGGGGGGGGGGGGGGGGGGGGGGGGGGGGGGGGGGGGGGGGGGGGGGGGGGGGGGGGGGGGGGGGGGGGGGGGGGGGGGGGDFGGGGGGGGGGGGGGGGGGGGGGGGGGFGGGGGGGGDGGGGGGGGGGFGFGFFGGFGFGFFFFFGGGFBDD?=FBFF@CFFGFDFFFFFF6?DFDGFG?FBGFFBGGGFFGFEDFFEF@EB@EEFFGG9CADF5=59EAGFFEFFFE2>B>=>BEE=CB
@M00200:205:000000000-AKKM3:1:1101:26180:16305 2:N:0:1
TACTAGGGTATCTAATCCTGTTCGCTCCCCACGCTGTCGCGCCTCAGCGTCAGTTACAGTCCAGAGAGCCGCCTTCGCCACTGGTGTTCCTCCACATCTCTACGCATTTCACCGCTACACGTGGAATTCCGCTCTCCTCTTCTGCACTCACGTCTCCCAGTTTCCAGTGCGTCACGGGGTTGAGCCCCGCACTTAGACACCAGACTTAAGAAACCGCCTGCGCGCGCTTTACACCCACTCGAGATC
+
CCCCCFFDFGFGGAEAEEFGGGGGGGGCF;EFGGDGGGGGGE@@CG@EEGEEGGFGGGGGGGGEGGGGFGGGG@BFFGGGGGC8CFF,EF,9AFGGCCFFGCFDGEEFFGGFDEG>8@EFEFGGGGGFGGGGGGG>FFGEFGGFFFFDCF,6DDDFFC?D=9;F7FGED8@0@5BF5?DD78>CAFFE>>>B4,1=A7C3==>2>@*1*1161(9=(1./361>0:BD*74622(1A(4(-(48:B
@M00200:205:000000000-AKKM3:1:1101:27341:16309 2:N:0:1
TACACGGGTATCTAATCCTGTTCGCTCCCCACGCTTTCGAGCCTCAGCGTCAGTTACAGACCAGAGAGCCGCTTTCGCCACCGGTGTTCCTCCATATATCTACGCATTTCACCGCTACACATGGAATTCCACTCTCCCCTTCTGCACTCAAGTTTGACAGTTTCCAAAGCGAACTATGGTTGAGCCACAGCCTTTAACTTCAGACTTATCAAACCGCCTGCGCTCACTTTATACCCATTTGAGATC
+
CCCCCGGGGGGGGGGGGGGGGGGGGGGGGGGGGGGGGGGGGGGGGFFCFFGGGGGGGGGGGGGGGGGGGGGGGGGGGGGGGGGGGEFGGGGGGGGGGGGFAFFGECC:FGGGFEGFGGFEGGGGGGDDEFGGGGGGDFEFFFGFDF?<FF,6@D8DF>FD==7D;B@3:FA=BFAFFFGEFECFFCFFFGGFAEECFFGFFFFFFF4A4AC7A@>C2:552:(08*;@FGFFFFC(?(/<?311C4
@M00200:205:000000000-AKKM3:1:1101:21838:16331 2:N:0:1
TACGAGGGTATCTAATCCTGTTTGCTACCCACACTTTCGAGCCTCAACGTCAGTTACAGTCCAGTAAGCCGCCTTCGCCACTGGTGTTCTTCCATATATCTACGCATTCCACCGCTACACATGGAGTTCCACTTACCTCTACTGCACTCAAGTTAACCAGTTTCCAATGCCATTCCGGAGTTGAGCTCCGGGCTTTCACATCAGACTTAATCAACCGTCTGCGCTCGCTTTAAGCCCAATTGAGATC
+
CCCCCFGGGGGGGGGGGGGGGGGGGGGGGGGGGGGGGGGGGGGGGGFGGFGGGGGGGGGGGGGGGGGGGGGGGGGGGGGGGGGGGGFGGGFGGGGGGGGGGGGGGGGGGGGGGGGFGGGGGFGGGGGGGGGGGGGGGFGEFGGFGFFEFFFGGDFFFGGF=DDGFFG8?FFDFFFFFFCDGGGGFFEFFGGFFGGGFFGFFEF@*:CFF=EEFEGFBDFB>;=?@EEG<C26*8=3B9B@FF<<<C@
@M00200:205:000000000-AKKM3:1:1101:24809:16357 2:N:0:1
TACCGGGGTATCTAATCCTGTTTGCTCCCCACGCTTTCGCGCCTCAGCGTCAGTTACAGTCCAGAGAGCCGCCTTCGCCACTGGTGTTCCTCCACATCTCTACGCATTTCACCGCTACACGTGGAATTCCGCTCTCCTCTTCTGCACTCAAGTCTCCCAGTTTCCAGTGCGTCACGGGGTTGAGCCCCGCACTTAGACACCAGACTTAAGAAACCGCCTGCGCGCACTTTAAGCCCCGCTGAGATC
+
CCCCCGGGGGGGGGGGGGGGGGGGGGGGGGGGGGGGGGGGGGGGGGGGGGGGGGGGGGGGGGGGGFGGGGGGGGGGGGGGGGGGFGGGGGGGGGGGGGGGGGGGGGDGGGGGGGGFGGGGGGGGGGFGGGFGGGGFGFGFFGGFGCF=DF,=FFFFBFDFGC;FE7?FDGEFFFFFAE5:>EC>FFGEEGGF:8EGF=CB9=>=@B*96C4>;5*3,9>3(((.1*7)2:>)-<068((,((4<5<
@M00200:205:000000000-AKKM3:1:1101:13685:16390 2:N:0:1
TACGGGGGTATCTAATCCTGTTTGCTCCCCACGCTTTCGCGCCTCAGCGTCAGAACCGGACCAGACAGCCGCCTTCGCCACTGGTGTTCTTGCGAATATCTACGAATTTCACCTCTACACTCGCAGTTCCGCTGTCCTCTTCCGGTCTCAAGCCAACCAGTATCGAAGGCAATTCTGTGGTTGAGCCACAGGCTTTCACCCCCGACTTAATCGGCCGCCTACGCGCCCTTTATACCCAGTTGAGATCAGA
+
CCCCCGGGGGGGGGGFFGGGGGGGGGGGGGGFGGGGGGFGDGGGGFGGGGGGGGGGGGGGGGGGGGGGGGDGGGGGGGGGGGGGGFGGGGGGGGGGGGGGGCFGGGGBF;FFGGGFFCFGGGGGGGGGGGEEGGGEGFGFFDFFGFDAFFFFGGFFFEDFGGFGFFGGFG>=FEFFFFGFGFGGFCCAFGGFF=EGFFFEF@BBB6@(9CFFF@E;>374?7<<>=5<)9:<2<A<????A<A>?>?>F7
@M00200:205:000000000-AKKM3:1:1101:4418:16401 2:N:0:1
TACTAGGGTATCTAATCCTGTTTGCTCCCCACGCTTTCGAGCCTCAGCGTCAGTAATGGACCAGTATGTCGCCTTCGCCACTGGTGTTCTTCCGAATATCTACGAATTTCACCTCTACACTCGGAGTTCCACATACCTCTTCCATACTCAAGATAGCCAGTATCAAAGGCAATTCCAAGGTTGAGCCCTGGGCTTTCACCTCTGACTCAACTATCCGCCTACGCTCCCTTTACGCCCAGTTGAGATC
+
CCCCCGGGFGGGGGGGGGFFFGGGGGGGGGGGGGGGGGGGGGGGGGGGGEFGGGGGGGGGEGFGGGGGGGGGGDGGGGGGGGGGGGF7FFCFGGFGGGCFGGGFGGGGCFGFGGFBFGGGGGGGGGGGGEGFDF8,@=EEBFGFGF6*?7@DCDDFFFGFFG>FEBFFFGFDFEBFFFGFGG?FFG?DDDGFFGGGFFFE55:):AE*5==EBCE?)9@88=5*:CEGFF>E*5@=E((0/9/;=EF
@M00200:205:000000000-AKKM3:1:1101:19028:16406 2:N:0:1
TACCCGGGTATCTAATCCTGTTTGCTACCCACACTTTCGAGCCTCAACGTCAGTTACAGTCCAGTAAGCCGCCTTCGCCGCTGGTGTTCTTCCATATATCTACGCATTCCACCGCTACACATGGAGTTCCACTTACCTCTACTGCACTCAAGTTAACCAGTTTCCAATGCCTTTCCGGAGTTGAGCTCCGGGCTTTCACATCAGACTTAATTAACCGTCTGCGCTCGCTTTAAGCCCAGTTGAGATC
+
CCCCCGGGGGGGGGGGGGGGGGGGGGGGGGGGGGGGGGGGGGGGGGGGGGCGGFGGGGGGGGGGGGGGGGGGGGGGGGGGGGGGGGGGGGGGGGGGGGGGGGGGDGGGGGGGGGGFGEGGGGGGGGGGGADFFGGGGFGFFGGFGFGEGF,ADCFFFGGFFGEGFFFGB?FFFFFFFEG>FGGGFCFFFGEEBGGFFEGEEFFEEEFFFFFCCEFF>DBB=4@>@CEGCFDE3;);;?14;<CE?);
@M00200:205:000000000-AKKM3:1:1101:22476:16454 2:N:0:1
TACGAGGGTATCTAATCCTGTTCGCTCCCCACACTTTCGCTCCTCAGCGTCAGGTCATTCCCAGAGAACCGCCTTCGCCACCGGTGTTCCTCCTGATATCTGCGCATTTCACCGCTACACCAGGAATTCCGTTCTCCCCTGAATACCTCTAGTCTGCCCGTATCGGAAGCAAGCGCCGTGTTAAGCACGGCGTTTTCACTCCCGACGCGACAAACCGCCTACGAGCCCTTTACACCCAGTTGAGATC
+
CCCCCGGGGGGGGGGGGGGGGGGGGGGGGGGGEGGGFGGGGFGFEFGGGGGGGGGGGGGGGGGGGGGGGGGGGGGGGGGGGGGGGG@FFGGGFGGGCFGFGGGGGGE7EFDGFGGBGGFGGGGGGFFGGGGGGGGFFFGDFGGFGFC=7DEFGGGFFGDBGGFGABGGFGF<CB>EDFGFF>GC>FGFF4:DD*:CFCG4B>@2<6BF0:BFB:GFFG@<:4?FFGBGCC:AA<A(:842.49??-2
@M00200:205:000000000-AKKM3:1:1101:12493:16461 2:N:0:1
TACGAGGGTATCTAATCCTGTTTGCTCCCCACGCTTTCGAGCCTCAGCGTCAGTAATGAGCCAGTGTGTCGCCTTCGCCACTGGTGTTCTTCCGAATATCTACGAATTTCACCTCTACACTCGGAGTTCCACACACCTCTCTCATACTCAAGACACCCAGTATCAAAGGCAATTCCGAGGTTGAGCCCCGGGATTTCACCCCTGACTTAAATGTCCGCCTACGCTCCCTTTAAACCCAATTGAGATCAGA
+
CCCCCGGGGGGGGGGGGGGGGGGGGGGGGGGGGGGGGGGGGGGGGGGGGGGGGGGGGGGGGGGGGGGGGGGGGGGGGGEEGGGGGGGGGGGGGGGGGGGGGGGGGGGGGGGGGGGFGGGGGGDGGGEGGGGGFGGGGFGEFGGFGFGFGFGFGGGF?CGFG+;DDDFGFGFF?DFFBAG?C6DFFFDFDCEFFGFGF?C>>ABBBFFFEFEC<?FC@GD@D>9?@58C;FF<EE@@EDD16@EFFFE;EE
@M00200:205:000000000-AKKM3:1:1101:9889:16479 2:N:0:1
TACAGGGGTATCTAATCCTGTTTGCTACCCACGCTTTCGAGCCTCAGTGTCAGTTACAGTCCAGAGAGCCGCTTTCGCCACCGGTGTTCCTCCATATATCTACGCATTTCACCGCTACACATGGAATTCCACTCTCCTCTACTGCACTAAAGTCTAACAGTTTCCAATGCACACAATGGTTGAGCCACTGCCTTTTACATCAGACTTATTAAACCACCTGCGCTCGCTTTAAACCCAATTGAGATC
+
CCCCCGGGGGGGGGGGGGGGFGGFGGGGGGGEGGGGGGGGGDGGGGGGGEEGGFGFGGGGGGFEGGGGGGDGGCGGGGGFGDFGGGGGGGGGGGGGFGGFGCCDBEEEFCGGGC8?GFFDGGGGGCCECDFGGGGCCFFDFGGFGFF*+3==>DGF7>ABCFEFEF?A?,=DFFFFF5==C@8DF,@?FC?FFAAFAEEE@<=@CC7AACFFC@,,:9A)=52/-1*;CFFFFEF(1(0/*9>94>
@M00200:205:000000000-AKKM3:1:1101:22116:16536 2:N:0:1
TACCCGGGTATCTAATCCTGTTTGCTCCCCACGCTTTCGCGCCTCAGCGTCAGAACCGGACCAGACAGCCGCCTTCGCCACTGGTGTTCTTGCGAATATCTACGAATTTCACCTCTACACTCGCAGTTCCGCTGTCCTCTTCCGGTCTCAAGCCAACCAGTATCGAAGGCAATTCTGTGGTTGAGCCACAGGCTTTCACCCCCGACTTAATCGGCCGCCTACGCGCCCTTTACACCCAATTGAGATC
+
CCCCCGGGGGGGGGGGGGGGGGGGGGGGGGGGGGGGGGGGGGGGGGGGGGGGGGFGGGGGGGGGGGGGGGGGGGGGGGGGG8FGGGGGGGGGGGGGGGGGGGGGG8FCGGFGGGGFFFGGGGGGGEGGGGGGGGGGGFGEFGGFGFGFGFGGGGGFFCDFCGFGFFGGFGFCFFF6BF7AFFDGFGGFACGFFGGFFFGEB=BB>06@<ECFFFGA0C>DB<?EFGFGDC7):AFBG?:7><<2(.3
@M00200:205:000000000-AKKM3:1:1101:2783:16565 2:N:0:1
TACTGGGGTATCTAATCCTGTTTGCTCCCCACGCTTTCGAGCCTCAGCGTCAGTAATGGACCAGTATGTCGCCTTCGCCACTGGTGTTCTTCCGAATATCTACGAATTTCACCTCTACACTCGGAGTTCCACATACCTCTTCCATACTCAAGATAGACAGTATCAAAGGCAATTCCAAGGTTGTGCCCTGGGATTTCACCTCTGACTAAACTATCCGCCTACGCCCCCTTTAAGCACAATTCAGATC
+
C@CCCGGGFE<FGGGFGGGGGFEFAFGGGGGGED7FFF:EFCFDGEFGGEEGGFGGGGGGGD,FEFDFF@DGGGGFD@,48?EFCEFGGGGGFEGFFFFGGG9:,==ACFGEEFFFDFF,>8=BFGGGFFGF6@?,@9D=D,,BADG7DB8=D8F576@DD@99CCFG5=D5?DB==+A:838+37E**0+3*61;?*@**)5>C*0;>CEE5*7@=55))08:)4/3*;)9584*65>*8*09*/8
@M00200:205:000000000-AKKM3:1:1101:7832:16643 2:N:0:1
TACAGGGGTATCTAATCCTGTTTGCTCCCCACGCTTTCGCGCCTCAGCGTCAGAACCGGACCAGACAGCCGCCTTCGCCACTGGTGTTCTTGCGAATATCTACGAATTTCACCTCTACACTCGCAGTTCCGCTGTCCTCTTCCGGTCTCAAGCCAACCAGTATCGAAGGCAATTCTGTGGTTGAGCCACAGGCTTTCACCCCCGACTTAATCGGCCGCCTACGCGCCCTTTAAACCCAATTGAGATC
+
CCCCCGGGGGGGGGGGGGGGGGGGGGGGGGGGGGGGGGGGGGGGGGGGGGGGGGGGGGGGGGGGGGGGGGGGGGGGGGGGGGGGGGGGGGGGGGGGGGGGGGGGG,:DFGGFFGGFGGGGGGGGGGGGGGGGGGGFGFGDDFGAEFGFGF8FGGGFFG7AFGFGFFGG589CFBFFAFCFGGG4F8FFFDGFFGGFFFGFFF@259><EF?312CEBGFF?D:>>CEG)94A542.;18<F?481)4
@M00200:205:000000000-AKKM3:1:1101:26726:16651 2:N:0:1
TACCGGGGTATCTAATCCTGTTTGCTACCCACGCTTTCGCACCTCAGTGTCAGTGTCAGTCCAGAAGGCCGCCTTCGCCACTGGTATTCCTCCCGATCTCTACGCATTTCACCGCTACACCGGGAATTCTACCTTCCTCTCCTGCACTCTAGCTTGACAGTTCCGGATGCCGTTCCCAGGTTGAGCCCGGGGCTTTCACAACCGGCTTATCAAGCCACCTACGCGCGCTTTATGCCCAGTTGAGATC
+
CCCCCGGGGGGGGGGGGFG<CFGGGGGGEGGGGGGGGGGGGGGGGGDFGFGGGFGGGGGGGGGGGFGGFGGGGGGGGGGGGGGGGGGGGAEGFC=BFFEEF8FCCGCCFCFGGGGBDCFFFGGDCEGDFFGCFGGGGFGFFGGFGFGFGFGFDGGF5@+DD@EFDFD>*@*>@=AFFFGFFCC9;8@C>**:9?FCF*19BD=2-((.47956;CF(8;8(((0,*8C1/--4><2@03:)994:2)
@M00200:205:000000000-AKKM3:1:1101:15368:16655 2:N:0:1
TACAGGGGTATCTAATCCTGTTTGCTCCCCACGCTTTCGAGCCTCAGCGTCAGTAATGGACCAGTATGTCGCCTTCGCCACTGGTGTTCTTCCGAATATCTACGAATTTCACCTCTACACTCGGAGTTCCACATACCTCTTCCATACTAAAGATAGCCAGTATCAAAGGCAATTCCAAGGTTGAGCCCTGGGCTTTCACTCCTGACTAAACTATCCGCCTACGCTCCCTTTAAACCCAATTGAACTC
+
CCCCCGGGGGGGGGGGGGGGGGGGGGGGGGGGGGGGGGGGGGGDGGGGG:FGGGGF9FFGGGGGGGGGGGGGGGGGGGGGGGCFFGEEFGGGGGGGGGF,=D<BEFDGF9=E,@FFFBGF9@DEGEE?FEGGGGG@EFCE?EFDFD?D9<@+@DFFFD?FFGFCEFGGB,@5;DF+=DF?BFGF?CGDDGF?9,159;A7*)*0:5:;85)*87;D95*):85*5C54C2)1ACED7>B(**9*)*0
@M00200:205:000000000-AKKM3:1:1101:23953:16657 2:N:0:1
TACTCGGGTATCTAATCCTGTTTGCTCCCCACGCTTTCGAGCCTCAGCGTCAGTAATGGACCAGTATGTCGCCTTCGCCACTGGTGTTCTTCCGAATATCTACGAATTTCACCTCTACACTCGGAGTTCCACATACCTCTTCCATACTCAAGATAGCCAGTATCAAAGGCAATTCCAAGGTTGAGCCCTGGGCTTTCACCTCTGACTAAACTATCCGCCTACGCTCCCTTTAAACCCAATTGAGATCAGA
+
CCCCCGGGGGGGGGGGGGGGGGGGGGGGGGGGGGGGGGGGGGGGGFGFGGGGGGGGGGGGGGGGCFGFGGGGGGGGGGGGGGGGGGGGGGGGGGGGGGGGFGGGCC:FFGGGGGGFGGGGFGGGEEGGGGGFFDGGGFGEFGGFGF=:=DFF9D+0=FGFGGFGFBCFBFFDFFFFF?=DFGG+0@FFBGFABGFGFFGFFFEE@EEE5CFCE7EFDFBA585BDGFGGCFE*/75C:(0**/0(/7.*.
@M00200:205:000000000-AKKM3:1:1101:14115:16690 2:N:0:1
TACTAGGGTATCTAATCCTGTTTGCTCCCCACGCTTTCGAGCCTCAGCGTCAGTAATGGACCAGTATGTCGCCTTCGCCACTGGTGTTCTTCCGAATATCTACGAATTTCACCTCTACACTCGGAGTTCCACATACCTCTTCCATACTCAAGATAGCCAGTATCAAAGGCAATTCCAAGGTTGAGCCCTGGGCTTTCACCTCTGACTAAACTATCCGCCTACGCTCCCTTTCCGCCCAATTGAGCTCAGA
+
CCCCCGGGGGGGGGGGGGGGGGGGGGGGGGGGGGGGGGGGGGGGGGGGGGGGGGGGGGGGGGGGGGGGGGGGGGGGGGGGGGGGGGGGGGGGGGGGEFGGGGGGGGGGGGFGFGGFGGGFGGGGGGGGGGGGFGGGGFGFFGGFGFFFGFGFDFGF7D8*DFEGFFGGFGFFFEBFFFG?FC?FBFDDFGCDFFG?B@<8>CCEC7*>8CEF57E88C>=A)8?:CFGCGE64>AAG=(0/78*0*8>BF
@M00200:205:000000000-AKKM3:1:1101:25162:16722 2:N:0:1
TACGCGGGTATCTAATCCTGTTTGCTCCCCACGCTTTCGAGCCTCAGCGTCAGTAATGGACCAGTATGTCGCCTTCGCCACTGGTGTTCTTCCGAATATCTACGAATTTCACCTCTACACTCGGAGTTCCACATACCTCTTCCATACTCAAGATAGCCAGTATCAAAGGCAATTCCAAGGTTGAGCCCTGGGCTTTCACCTCTGACTAAACTATCCGCCTACGCTCCCTTTCACCCCACTTGAGATC
+
CCCCCGGGGGGGGGGGGGGGGGGGGGGGGGGGGGGGGGGGGGGGGFFGCGGGGGGGGGGGGGGGGGGGGGFGGGGGGGGGGGGFGFGGGGGGGGGFDFGGGCGGGDFGCFGGGGFBGGGGGGGGGD>FGGGGGGGDFFGFDFGFGFFEGF8DFGGBFCFFGGD7;DFGFGFFFBFFF9=?FFF?*:E*ACCFFFCFFFGBEDEEAE@E34>?EEGCAGF2:=(:>EFCC83*/*088<(6)/=)3C)
@M00200:205:000000000-AKKM3:1:1101:25810:16745 2:N:0:1
TACGAGGGTATCTAATCCTGTTTGATACCCACACTTTCGAGCCTCAATGTCAGTTGCAGCTTAGCAGGCTGCCTTCGCAATCGGAGTTCTTCGTGATATCTAAGCATTTCACCGCTACACCACGAATTCCGCCTGCCTCAACTGCACTCAAGATATCCAGTATCAACTGCAATTTTACGGTTGAGCCGCAAACTTTCACAACTGACTTAAACATCCATCTACGCTCCCTTTAAACCCAATTGAGATCAGAC
+
CCCCCEFGGGGGGGGGGGGGGGGGGGGGFGGGEGGGGGGGGGGGGGGGGGGGGGGGGGGGGGGGEFGGGGGGGGGGGGGGGGGDGGGGGGGGGGGGGGGGGGGGEGGECGGGGEEFGGGGGFGGGGGGCCFEGGGFGFGFFGGFGFGFGFGGGGGFFADFFGFGFFGGFGFFB=FFFFDEFEDGFCGFEGGBFGGFFE;7@>@F@5AE;=AE@E:C>E@;E8=@DE4DD:5C54;(152>CB4>28>EE@)
@M00200:205:000000000-AKKM3:1:1101:24226:16778 2:N:0:1
TACCGGGGTATCTAATCCTGTTTGCTCCCCACGCTTTCGAGCCTCAGCGTCAGTAATGGACCAGTATGTCGCCTTCGCCACTGGTGTTCTTCCGAATATCTACGAATTTCACCTCTACACTCGGAGTTCCACATACCTCTTCCATACTCAAGATAGCCAGTATCAAAGGCAATTCCAAGGTTGAGCCCTGGGCTTTCACCTCTGACTAACCTCTCAGCCTACGCTCCCTTTATGCCCAGTTGAGATC
+
CCCCCFGGGCFGGCFFGGFGFEGGGFFGGGGGGGECEFGGGGEGGCFGGGGGGGGGGGGGGFFGGGCDFGG7CGGAGGGGGGF,CECBEFFGGDFGGGGGFGGFGCFGGGFFGGF0=CFGGGGGCCEG9C8DDFGFCFCDFFGFG7DDFF8=>D8@FFCB6B9CDBFGF8*8DDFFF?D*CEFG*AFFFF6@A67?<7FB5CECE7*>*):0)3:3*2;:=2)3)43;*:>C<?*>F35.9>8(5**
@M00200:205:000000000-AKKM3:1:1101:10451:16801 2:N:0:1
TACGAGGGTATCTAATCCTGTTTGCTCCCCACGCTTTCGCGCCTCAGCGTCAGAACCGGACCAGTCAGCCGCCTTCGCCACTGGTGTTCTTGCGAATATCTACGAATTTCACCTCTACACTCGCAGTTCCACTAACCTCTTCCGGTCTCAAGCCATACAGTATCGAAGGCAATTCTGTGGTTGAGCCACAGGCTTTCACCCCCGACTTATAAAGCCGCCTACGAGCCCTTTAAACCCAATTGAGATC
+
CCCCCGGGGGGGGGGGGGGGGGGGGGGGGGGGGGGGGGGGGGGGGGGGGGGGGGGGGGGGGGGGGGGGGGGGGGGGGGGGGGGGGGGGGGGGGGGGGGGGGGGGGGGGGGGGGGGFGGGGFFFEGGGGGGGGGGGGGFGFFGGEEFGFGFGGGGGFFGGFGFCF=FGGFGFDFFFFFA@CFFDDFGGFF>CF4CFGFFGFFFFFFFFFEECFFFG@9GFF@;;)6CEGGG@9A28(;82<ABA7?AB
@M00200:205:000000000-AKKM3:1:1101:24323:16819 2:N:0:1
TACGGGGGTATCTAATCCTGTTTGCTCCCCACACTTTCGCTCCTCAGCGTCAGGTAATGCCCAGAGAACCGCCTTCGCCACCGGTGTTCCTCCTGATATCTGCGCATTTCACCGCTACACCAGGAATTCCGTTCTCCCCTGCATACCTCTAGTCTGCCCGTATCGAAAGCAAGCGCCGTGTTAAGCACGGCGTTTTCACTCCCGACGCGACAAACCTCCTACGAGCCCTTTCAACCCAATTGAGATCATAT
+
CCCCCGGGGGGGGGEGGGGGGGGGGGGGGGGGGGGGGGGGGGGGGGGGGGGGGGGGGGGGGGGFGGGGGGGGGGGGGGGGGGGGGGGGGFGGGGGGAFGEGAFC@CEGGGGGGGC>DGGGGGGGGDGGFGGG68?AEFGDFGGFGFFFGFGGGGGF?FGDGCDGFFGGEGFEFBEFFFGFGGGC@DFFE7CAFGGDFFFC>871<>B0;(4;90AC(9<8?<(7:EFGC4:)45<:C:(:F)68?4<)).)
@M00200:205:000000000-AKKM3:1:1101:3354:16823 2:N:0:1
TACGAGGGTATCTAATCCTGTTTGCTACCCACGCTTTCGAGCCTCAGTGTCAGTTACAGTCCAGAGAGCCGCTTTCGCCACCGGTGTTCCTCCATATATCTACGCATTTCACCGCTACACATGGAATTCCACTCTCCTCTACTGCACTCAAGTCTAACAGTTTCCAATGCACACAATGGTTGAGCCACTGCCTTTTACATCAGACTTATTAAAACACCTGCGCTCGCCTTAAGCCCAGTTAAGCTC
+
CCCCCFGGGGGGGGGCGGGGGGGGGGGGGGGGGGGGCGGGGGEGGGGEFCFGGGG9FFGGGGGGFGFGGGGGDFGGGGGGGCCGDGGGFFGGGFGGFGGGGGGGGDGGGGGGFCEFGGGGGGGFF9FFGFGGGGGGG5FFFFCFGDCDD?DDEDFF7DDFEGBF*267;DD8?=*DDDD9DE6=6=,**=9?ACGF1:<CE88@E8@5*;*;=*>,@D*8515*)13**174*>BFG>@****047
@M00200:205:000000000-AKKM3:1:1101:27745:16854 2:N:0:1
TACTGGGGTATCTAATCCTGTTTGCTACCCACGCTTTCGAGCCTCAGTGTCAGTTACAGTCCAGAGAGCCGCTTTCGCCACCGGTGTTCCTCCATATATCTACGCATTTCACCGCTACACATGGAATTCCACTCTCCTCTACTGCACTCAAGTCTAACAGTTTCCAATGCACACAATGGTTGAGCCACTGCCTTTTACATCAGACTTATTAAACCACATGCGCTCGCTTTAAACCCAGTTGAGCTC
+
CCCCCGGGGGGGGGGGGGGGGGGGGGGGGGGGGGGGGGGGGGGDGGGGGGGGGGGGGGGGGGGGFGGGGGGGGGGGGGGGGGGGGGGGGGGGGFGGGGGGGGGGEGGGGGGGGGGFGFGGGDGGGFEGGFDGGGGEGFGFFGFFGFGE+DF?EFGFFFGFEFEGFFGGFGF<DDB?FF?DFEF?BCFFFF9FFGGFFFGC@<@FEC7CEEAEAFCF>*3@@559<4@CDF=*>*39893*1<()*6
@M00200:205:000000000-AKKM3:1:1101:25541:16903 2:N:0:1
TACTGGGGTATCTAATCCTGTTTGCTCCCCACGCTGTCGCGCCTCAGCGTCAGCCACAGCCCAGCGGGCCGCCTTCGCCACCGGTGTTCTTCCGGATCTCTACGCATTCCACCGCTACACCCGGAATTCCACCCGCCTCTACTGTGCTCCAGCGCGAGAGTCTCGAAGGCCGATCCGGGGTTGAGCCCCGGACTTTCACCCCCGACTCCTCGCGCCGCCTACGCGCCCTTTAAACCCAATTGAGATCAGCC
+
CCCCCGGGGGGGGGFGGGGGGGGGGGGGGGGGDGGGGGGFFGGGGGGGGGGGGGGGGGGGGGGGGGGGGGGGGGGGGGGGEGFGFFEGGGGGGGGGGGGGGGGCGGGGGFFGGGEDGGGGGGGGGGGGGGGGGGDGGFG<FGGFFADEFAGGGDDBFE>?GGFGFFFEEGF@F0::58<:FE)2)5A8>C*>>EEFF2EA?BBF>FBF?DFB;1EGFD>1(.2>>GEG)05)).4:C0(344)4:4<:7)(
@M00200:205:000000000-AKKM3:1:1101:13177:16956 2:N:0:1
TACAGGGGTATCTAATCCTGTTTGCTCCCCACGCTTTCGAGCCTCAGTGTCAGTTACAGGCCAGAGAGCCGCTTTCGCCACCGGTGTTCCTCCATATATCTACGCATTTCACCGCTACACATGGAATTCCACTCTCCTCTCCTGCACTCAAGTCTACCAGTTTCCAATGCATACAATGTTTGAGCCACTGCCTTTTACACCAGACTAAATAAACCACCTCCGCTCGCTTTAAGCCCAATTGAGATC
+
CCCCCFGGGGGGGGGGGGCGGGFGGGGGGGGGDGGGFGGGGGGGGGGGGGGGGGGGGGGGGGGGGGGEGGGGGGGGFGGGGGGGFGGEFGGGGGGGGGGGGGGFGGGGGGGGGGGFCFGGG,@EGGAFGGGGGGGGGFG*@FGFGFGFGF?+7?99DFGFGGFGBFFGBGFFFFFFFB2CF@FGFGGFF?CACEEF?EGFFFF<C5**85EA*83,899):749>1:*994*85(6,(:47*72))
@M00200:205:000000000-AKKM3:1:1101:9985:16958 2:N:0:1
TACGAGGGTATCTAATCCTGTTCGCTCCCCATGCTTTCGCTCCTCAGCGTCAGTTAATGCCCAGAGACCTGCCTTCGCCATCGGTGTTCCTCCTGATATCTGCGCATTTCACCGCTACACCAGGAATTCCAGTCTCCCCTACATCACTCTAGTCTGCCCGTACCCACCGCAGATCCGGAGTTGAGCCCCGGACTTTCACGGCAGACGCGACAAACCGCCTACGAGCTCTTTCCACCCACTTGAGATC
+
CCCCCGGGGGGGGGGGGGGGGGGGGGGGGGGGGGGGGGGGGGGGGGGGGGGGGGGFGGGGGGGGDFFGGGGGGGGGGGGGGGGGGGGGGGGGGGGGGGGGGGGGGGDFGGGGGGGBCFGGCFGEGGGGGGFAFFDFGBEDFGGFGFGFGFF8DFDBFGGFG68D5+==BGFF>56FFD>BEG8CFGGFF5*9@CEFF7B92)((5@==569605FF>GFF;D?)(/.9:CA46-<0;<(26)42(.4
@M00200:205:000000000-AKKM3:1:1101:24346:16978 2:N:0:1
TACAGGGGTATCTAATCCTGTTTGCTCCCCACGCTTTCGAGCCTCAGCGTCAGTAATGGACCAGTATGTCGCCTTCGCCACTGGTGTTCTTCCGAATATCTACGAATTTCACCTCTACACTCGGAGTTCCACATACCTCTTCCATACTCAAGATAGCCAGTATCAAAGGCAATTCCAAGGTTGAGTCCTGGGCTTTCACCTCTGACTAAACTATCCGCCTACGCTCCCTTTAAACCCAATTGAGATCAGAC
+
CCCCCGGGGGGGGGGGGGFGGGGGGGGGGGGGGGGGGGGGGGGGGGGGDGGGGGGFGGGFGGGGFFFGGFFGGGGGGGGGGFGGGGGGGGGGGGGEGGGGGGGGGDGGGGGGGFGFGGFFFFF@FGEFGGGG88DGFFFFFGGFFDFFG7FGGFDFFF=?F8EGFBG85=DDFEFFF7=5FFFGFFGF7+,<?FFGFFGBEFFFAE<**58EAEGFF5?DF@)94A?D;846/:=@EF2:E34>(**035)
@M00200:205:000000000-AKKM3:1:1101:8301:16993 2:N:0:1
TACGAGGGTATCTAATCCTGTTTGCTACCCACGCTTTCGAGCCTCAGTGTCAGTTACAGTCCAGAGAGCCGCTTTCGCCACCGGTGTTCCTCCATATATCTACGCATTTCACCGCTACACATGGAATTCCACTCTCCTCTACTGCACTCAAGTCTAACAGTTTCCAATGCACACAATGGTTGAGCCACTGCATTTTCCCTCAGACTTATTACACCACCTGCCCCCGCTTTAAACCCCATTGAGATC
+
CCCCCGGGCFFGGGGGGGGGGGGGGGEFGGGGGGGEFGCDECGFGGGGGFGGGGG,EC<FGGGFAEFGGGGGGD7FEF,?:FGGG7FEGGGGGGGGCFFAFFFDFGGGGFFGFGGFGGGGFGGFC@9DFGAFCFGGGFGEDFFFFFDBF*1=;=++CD?FC9FGFBFGFGFFF<5509+?D866;=8D6:@*?,5D+*,:=)8*):CCC=E*986*)<9@)))*/43/59*8*7058(7544*/?E
@M00200:205:000000000-AKKM3:1:1101:3759:16995 2:N:0:1
TACTCGGGTATCTAATCCTGTTTGCTCCCCACGCTTTCGAGCCTCAGCGTCAGTAATGGACCAGTATGTCGCCTTCGCCACTGGTGTTCTTCCGAATATCTACGAATTTCACCTCTACCCTCGGAGTTCCACATACCTCTTCCATACTCAAGATAGCCAGTATCACAGGCAATTCCAAGGTTGAGCCCTGGGCTTTCCCCTCTGCCTACACTATCCGCCTACGCTCCCTTTAAACCCAATTGCGATC
+
C<CCCGGGFEFGGGAFFGDEFGGGGGGGGFFGGGGGGGGGFEGGGFGGGGGGGFGFGGGGGFFFGAEGGGGGGGEGGGGGGFGGGFGEGGGGGDFGGGGGG,EFGCFGG99FFGGFFG,A?FE@FDEGGGGFCG?>D+@DFGGDGBGCD7==,=+9@F?*4=0=E+?8*@6=F=?9+D?DFGG+;8DFFGDAAFFGF*<@==@@*0310=89)*7@5C*)9>9?>EA4*5.1*/7(1((04**/(-6
@M00200:205:000000000-AKKM3:1:1101:20609:17016 2:N:0:1
TACTGGGGTATCTAATCCTGTTTGCTCCCCACGCTTTCGAGCCTCAGCGTCAGTAATGGACCAGTATGTCGCCTTCGCCACTGGTGTTCTTCCGAATATCTACGAATTTCACCTCTACACTCGGAGTTCCACATACCTCTTCCATACTCAAGATAGCCAGTATCAAAGGCAATTCCAAGGTTGAGCCCTGGGCTTTCACCTCTGACTAAACTATCCGCCTACGCTCCCTTTATACCCAATTGAGATC
+
CCCCCGGGGGGGGGGGGGGGGGFGGGGGGGGGGGGGGGGGGGGGGGGGGGGGGGGGGGGGGGGGGFGGGGGGGGGGGGGGGGGGGGGGGGGGGGGGGGGGGGGGGGGGGGGGGGGFGGGGDEGGGGEGGGGGGFGG8FFEFFDDF9DD?D,==CF?FGGFG+9DBCFCDGFDFBDDF<DFFFCGFGGFFF+0:=FFFC78@FFFC@EE@@EEFEGCAGFF=C>A=EEFCCE=CFEFFE@=6=CB(*0
@M00200:205:000000000-AKKM3:1:1101:9332:17020 2:N:0:1
TACTCGGGTATCTAATCCTGTTCGCTCCCCACACTTTCGCTCCTCAGCGTCAGGATATTCCCAGAGAACCGCCTTCGCCACCGGTGTTCCTCCTGATATCTGCGCATTTCACCGCTACACCAGGAATTCCGTTCTCCCCTGAATACCTCTAGTCTGCCCGTATCGGAAGCAAGCCAGGTGTTAAGCACCTGGTTTTCACTCCCGACGCGACAAACCGCCTACGCGCCCTTTATACCCAATTGAGATC
+
CCCCCGGGGGGGGGGGGGGGGGGGGGGGGGGGGGGGGGDGGGGGGGGGGGGGGGFGGGGFGGGGFGGGGGGGGGGGGGGGGGGGGGGGGGGGGGGGGGGGGGGGGGGGGGGGGGGFGCFG8EGGGGGGGGGFF=8CFFEDD?DDEFFFGF9DDGGFFGGEGGFGFADGEGFEF>FF?:A6@:C@AEGFFFGA?CFFFFGFFB>>):9295>@(8FEBGE?;@;)3C<DC04<AA>2A2(4)))30<?
@M00200:205:000000000-AKKM3:1:1101:19466:17059 2:N:0:1
TACTAGGGTATCTAATCCTGTTTGCTCCCCACGCTTTCGAGCCTCAGCGTCAGTAATGGACCAGTATGTCGCCTTCGCCACTGGTGTTCTTCCGAATATCTACGAATTTCACCTCTACACTCGGAGTTCCACATACCTCTTCCATACTCAAGATAGCCAGTATCAAAGGCAATTCAAAGGTTGAGCCCTGGGCTTTCACCTCTGACTAAACTATCCGCCTACGCTCCCTTTAAACCCAATTGAGATC
+
CCCCCGGGGGGGGGGGGGGGGGGGGGGGGGGGGGGGGGGGGGGGGGGGGGGGGGGGGGGGGGGGGGGGGGGGGGGGGGGGGGGGGGGGGGGGGGGGGGGGGGGGGGGGGGGFFGGFGGGGGGG7FGGGGGGGGGGF@FGFFGGFGFGFGFFGGGGFFGGBEGEGFFGGFGFFFDF7C?FFGGGFFDGD6@FFFGFGFEGEEFFFFCAE@@EFEFGG5CDFFBDF@E?FFF=ACE@B>25-@>4>>E=
@M00200:205:000000000-AKKM3:1:1101:7805:17131 2:N:0:1
TACTAGGGTATCTAATCCTGTTTGCTCCCCACGCTTTCGAGCCTCAGCGTCAGTAATGGACCAGTATGTCGCCTTCGCCACTGGTGTTCTTCCGAATATCTACGAATTTCACCTCTACACTCGGAGTTCCACATACCTCTTCCATACTCAAGATAGCCAGTATCAAAGGCAATTCCAAGGTTGAGCCCTGGGCTTTCACCTCTGACTAAACTATCCGCCTACGCTCCCTTTATCCCCACTTGAGATCAGTT
+
@CCCCGGFGG<CGGGFGFECFFFGDEGCFEFCGGCBFGEGFFGGGGGGGG@:CFGFGG9FDCFGGFEFGFEGDEFD?FEEEGBEGGFCFFFFA@F8?,=FF;F@F=EFDFGF99EFD9=FFDFEGDCEGADEGGFE=1@DBEFCGFFFGFGCFFCDFC6DFC>DEFG,;89DD5DFFB?5D=8+:DG5DGGF*6=DA@F@EDE=E78C5)81*;,<)990)3):4:9D>8:*8**0>:(8:.*)(8;55**
@M00200:205:000000000-AKKM3:1:1101:12196:17177 2:N:0:1
TACTGGGGTATCTAATCCTGTTTGCTCCCCACGCTTTCGAGCCTCAGCGTCAGTAATGAGCCAGTGTGTCGCCTTCGCCACTGGTGTTCTTCCGAATATCTACGAATTTCACCTCTACACTCGGAGTTCCACACACCTCTCTCATACTCAAGACACCCAGTATCAAAGGCCATTCCGAGGTTGAGCCCCGGGATTTCACCCCTGCCTTACATGTCCGCCTACGCTCCCTTTAAACCCCATTGAGATCAGA
+
CCCCCGGGGGGGGGGGGGGGGGGGGGGGGGGGGGGGGGDGFEFGGGGGGGGGGGGGEFAGGGGGGGEEFGEGGGGGGGGGGGGFFGGGGGGGGDCCEGGGG8FGEGGGFGGGGGGFFF8F=CFEBCGGGGDFGGDGGBFEF,AF,CDEGF,2,=8D5CF6=+;D7DD8?F68?DF99>=*@D+=5AC?>CE>*1@CFFFEFF=))0.1106***2>(2?9@:>B/=;<5:))7>3@E(8=A47)2.))//
@M00200:205:000000000-AKKM3:1:1101:22102:17217 2:N:0:1
TACTAGGGTATCTAATCCTGTTTGCTCCCCACGCTTTCGAGCCTCAGCGTCAGTAATGAGCCAGTGTGTCGCCTTCGCCACTGGTGTTCTTCCGAATATCTACGAATTTCACCTCTACACTCGGAGTTCCACACACCTCTCTCATACTCAAGACACCCAGTATCAAAGGCAATTCCGAGGTTGAGCCCCGGGATTTCACCCCTGACTTAAATGTCCGCCTACGCTCCCTTTAAACCCAATTGACATC
+
CCCCCGGGGGGGGFGGGGGGGGGGGGGGGGGGGGGGGGGGGGGGGGGGGGGGGGGGGGGGGFGGGGF<FGEGGGEGGGGGGGGGGGGGGGGGGGGGGFFGGDEGGGGGGGGGGGGFGGGGGFGDEEEFGGAEDCDEEDGFFGF5FFGFGFFGC?FF5CD?FG>DEF8A5?6DFFF7D5=?FE8+:@E*@GEFBEACFFGFFA9BFE;<6A*6<EGCAGF??5(5-46C8?=)<4=@GFF8CEC)9CE
@M00200:205:000000000-AKKM3:1:1101:15488:17241 2:N:0:1
TACTAGGGTATCTAATCCTGTTTGCTCCCCACGCTTTCGAGCCTCAGCGTCAGTAATGGACCAGTATGTCGCCTTCGCCACTGGTGTTCTTCCGAATATCTACGAATTTCACCTCTACACTCGGAGTTCCACATACCTCTTCCATACTCAAGATAGCCAGTATCAAAGGCAATTCCAAGGTTGAGCCCTGGGCTTTCACCTCTGACTAACCTATCCGCCTACGCTCCCTTTATACCCAGTTGAGATC
+
CCCCCGGGGGGGGGGGGGGGGGGGGGGGGGGGGGGGGGGGGGGGGGGGGGGGGGGGGGGGGGGGGGGGGGGGGGGGFGGGGGGGGGGGGGGGGGCFECFGGGGGGFGGGGGGGGGFGCDFGGFGEGEEGGGGGDDBFFGFFGGFGFGFGFFDFFFFFFG?DDBGF7ACDGFFFEFFFFG5FFGGDDDFFG??DFGFFCGFFF58A@57=)0:56EF9FFADC>EAEBG4CE4<<AECB=E?=*(7*8
@M00200:205:000000000-AKKM3:1:1101:9443:17277 2:N:0:1
TACACGGGTATCTAATCCTGTTCGCTCCCCACACTTTCGCTCCTCAGCGTCAGGTAATGCCCAGAGAACCGCCTTCGCCACCGGTGTTCCTCCTGATATCTGCGCATTTCACCGCTACACCAGGAATTCCGTTCTCCCCTGCATACCTCCAGTCTGCCCGTATCGAAAGCAAGCCAGGTGTTAAGCACCTGGTTTTCACTCCCGACGCGACAAACCGCCTACGAGCCCTTTAAACCCAATTGAGATCCGAC
+
CCCCCGGGGGGGGGGGGGGGGGGGGGGGGGFGEFGGGGGGGGGGGGGGGGGGGGGGGGGGGGGGGFGFGGDGGGGGGGGGGGCFGGGGGGGGGGGGGGGGGGGGGGGGGGGGGGGEDFGGGFGGGFGGGGGGGGGGCDEDFGGFGFGFGFGGGGGFFFG5CCDGDFFD>GFFFFFFFFFFGGGCFFGFF>FFF?CFFEGFFFDADFB@926(3@FE;GD;?D;:@EBG7CB96-)(1(3:4448(5).4<(
@M00200:205:000000000-AKKM3:1:1101:25242:17278 2:N:0:1
TACTAGGGTATCTAATCCTGTTTGCTCCCCACGCTTTCGAGCCTCAGCGTCAGTAATGGACCAGTATGTCGCCTTCGCCACTGGTGTTCTTCCGAATATCTACGAATTTCACCTCTACACTCGGAGTTCCACATACCTCTTCCATACTCAAGATAGCCAGTATCAAAGGCAATTCCAAGGTTGAGCCCTGGGCTTTCACCTCTGACTAAACTATCCGCCTACGCTCCCTTTATACCCAGTTGAGATC
+
CCCCCGGGGGGGGGGGGGGGGGGGGGGGGGGGGGGGGGGGGGGGGGGGGGG,CGFGGGGGGGGGGGGGGGGGGGGGGGGGGGGFFFGGGGGGGEE@FGGGGGGGGGGGGGGGGGFFFGGGFGGDFGGGGGGGGGFFGFGB?DFFGFGFGFEFFFCDFGGFGG7CE78ABFF<6DFFF7D5FDDFFF8FFGF?FFGGFFFEFFFFCFBEEFEE8AG@>C5=A=AF9C@FC8>66>>AF675>6*;243
@M00200:205:000000000-AKKM3:1:1101:17035:17401 2:N:0:1
TACTCGGGTATCTAATCCTGTTTGCTACCCACGCTTTCGAGCCTCAGTGTCAGTTACAGTCCAGAGAGCCGCTTTCGCCACCGGTGTTCCTCCATATATCTACGCATTTCACCGCTACACATGGAATTCCACTCTCCTCTACTGCACTCAAGTCTAACAGTTTCCAATGCACACAATGGTTGAGCCACTGCCTTTTACATCAGACTTATTAAACCACCTGCGCTCGCTTTACGCCCAATTGAGATC
+
CCCCCGGGGGGGGGGGGGGGGGGGGGGGGGGGGGGGGGGGGGGGGGGGGGGGGGGGGGGGGGGGGGGGGGGGGGGGGGGGGGGGGGGGGGGGGGGGGGGGGGGGGGGGGGGGGGGFGGGGGGFGGGGGGGGFGGGGGFGFFGGFGFGFGFGGGGGFFGGFEGEGFFGGFGFFFFFFFF+DFG?DFFGFFDDFFFFFCEEEFFE=@E;EEFEFEC68=C6)@8:>4*:*;F492@==*08*0@@@*7
@M00200:205:000000000-AKKM3:1:1101:19631:17424 2:N:0:1
TACCGGGGTATCTAATCCTGTTTGCTCCCCACGCTTTCGAGCCTCAGCGTCAGTAATGAGCCAGTGTGTCGCCTTCGCCACTGGTGTTCTTCCGAATATCTACGAATTTCACCTCTACACTCGGAGTTCCACACACCTCCCTCATACTCAAGACACCCAGTATCAAAGGCAATTCCGAGGTTGAGCCCCGGGATTTCACCCCTGACTTACATGTCCGCCTACGCGCCCTTTAAACCCAGTTGAGAAC
+
CCCBCEGGGGGGGGFGGGFGGGFGGFFGGGGEGGGDGGGDEGGGGGCGGGGGEGG,CAFCEFGGFCFGGGEGGGGGGGGGG@F,CCGGF;DFFGGF7FDGF,EF@F:FFG9EC9D6DGGG,@=8@EGGGGAFGG>CE?D)04A*@D?=GFFGCF+*<EGFF79FF7=3;FFD5*DFDA>AFEDC*@C5@DE59@799AGEBB=2>BE4>*8?CEGGFGE2@>?>08;D)2)6)1;8E(65)):3(-.
@M00200:205:000000000-AKKM3:1:1101:21841:17428 2:N:0:1
TACGAGGGTATCTAATCCCGTTTGCTCCCCTAGCTTTCGCGCCTCAGCGTCAGTGTCGGTCCAGAGAGCCGCCTTCGCCACTGGTGTTCCTCCACATCTCTACGCATTTCACCGCTACACGTGGAATTCCGCTCTCCTCTTCTGCACTCAAGTCTCCCAGTTTCCAGTGCGTCACGGGGTTGAGCCCCGCACTTAGACACCAGACTTAAGAAACCGCCTGCGCGCGCTTTATACCCAATTGAGATC
+
CCCCCGGGGGGGGGGGGFGGGGGGGGGGGGGGGGGGGGGGGGGGGGGGGGGGGGGGGGGGGGGGGGGGGGGGGGGGGGGGGGGGGGGGGGGGGGGGGGGGGGGGGDGGFFGGGGGEGGFGGGDGDFGGGGGGGGGGGFGFFGFFGFGFFF?FGGGFF=DD@DEGCFFG?E?>EFFA?9CDD@5CFGGFFGGFEE=C6=FD29>DD@5C4;4>=@FE@D5,4328>5>C<C<6)6-8C(4)<A72))
@M00200:205:000000000-AKKM3:1:1101:7684:17659 2:N:0:1
TACTGGGGTATCTAATCCTGTTTGCTCCCCACGCTTTCGAGCCTCAGCGTCAGTAATGGACCAGTATGTCGCCTTCGCCACTGGTGTTCTTCCGAATATCTACGAATTTCACCTCTACACTCGGAGTTCCACATACCTCTTCCATACTCAAGCTAGCCAGTATCAAAGGCAATTCCAAGGTTGAGCCCTGGGATTTCACCTCTGACTAAACTATCCTCCTATGACCCCTTTACCCCCAGTTGAGCTC
+
CCCCCGGGGGFGGGGGGGGFGGGGGGGGGGGGDGGGGGGCFGGGGFEGDFGFGGGGGGGGGGGGFGGGGGFGGGGGDFGGGGGGGGGGGGGGG7BFGGGGGGGGE?FFGGGGGGGFGGFFFFF+@>C@FGGGGGFCGFGEDGGFGFGEFFG=,6DD5FCB=DEC9F89*@;=*:F79D85==6+*,,:606**5;;F<FE*8530007085A6*@:*33)***+*5;7C?)1*6)-B52.*/0()/0
@M00200:205:000000000-AKKM3:1:1101:23083:17682 2:N:0:1
TACTAGGGTATCTAATCCTGTTTGCTCCCCACGCTTTCGAGCCTCAGCGTCAGTAATGGACCAGTATGTCGCCTTCGCCACTGGTGTTCTTCCGAATATCTACGAATTTCACCTCTACACTCGGAGTTCCACATACCTCTTCCATACTCAAGATAGCCAGTATCAAAGGCAATTCCAAGGTTGAGCCCTGGGCTTTCACCTCTGACTAAACTATCCGCCTACGCTCCCTTTATACCCAGTTGAGATC
+
CCCCCGGGGGGGGGGGGGGGGGGGGGGGGGGGGGGGGGGGGGGGGGGGGGGGGGGGGGGGGGGGGGGGGGGGGGGGGGGGGGGGGGGGGGGGGGGGGGGGGGGGD?GGGGGGGGGFFEDGGGGGEGGGGGGGGGFFFFGEFGGFGFGDGFFG9DFFFEFFGGFGE?FGFGFFFEFFFDFFGGGGFFDFFG69DGGGFFGFFFFEFEEFE5CE8CEF8FFAFFAA=C>CD>@EEEE4>>5=CF?2:EE
@M00200:205:000000000-AKKM3:1:1101:8618:17683 2:N:0:1
TACACGGGTATCTAATCCTGTTTGCTCCCCACGCTTTCGAGCCTCAGCGTCAGTAATGAGCCAGTGTGTCGCCTTCGCCACTGGTGTTCTTCCGAATATCTACGAATTTCACCTCTACACTCGGAGTTCCACACACCTCTCTCATACTCAAGACACCCAGTATCAAAGGCAATTCCGAGGTTGAGCCCCGGGATTTCACCCCTGACTTAAATGTCCGCCTACGCTCCCTTTAAGCCCAATTGAGATC
+
CCCCCFGGFGGGGGGGGGGGGGGGGGGGGGGGGGGGGFGGFBEFGGGFEFGGGGGGGGGGGFFGGGGGGGDFGGGGGGGCFGGGGGGGGFGGGGGGEGFGGGGGGGGGGGCFGGGFGGG=EFGDEE==FDFGDEGEEFF5DGGFFF?EFFGGGGFFDECBFFEFEFGGFFFDFFFFFFGEEGGFFG70>95@EGFGFFGF=A9=@EE*6>E?<CFF(9A>28569=>CCF;9)7>;8=:(9@C8@37
@M00200:205:000000000-AKKM3:1:1101:6181:17697 2:N:0:1
TACGGGGGTATCTAATCCTGTTTGCTCCCCACGCTTTCGCGCCTCAGTGTCAGTTACAGACCAGATAGTCGCCTTCGCCACTGGTGTTCCTCCAAATCTCTACGCATTTCACCGCTACACTTGGAATTCCACTATCCTCTTCTGCACTCAAGTCTCCCAGTTTCCAATGACCCTCCACGGTTGAGCCGTGGGCTTTCACATCAGACTTAAGAAACCACCCGCTCGCGCTTTATACCCACTTGCGATCATCT
+
CCCCCGGGGGGGGGGGGGGGGGGGGGGGGEGGGGGEFGGGGGGGGGFGGGGGGGGGGGGGGGGGGGGGGGGGFGEFDGEGGGFGGGGGCFFGGGFGGGGGGGGGFEFEACDEEEEEGFGGGGGGDCD?CFFGGGGGGFGFFFGFGFGFGFGGGGFFFCFF=7DFFFGGF8FCFFFEFAD5FE77*@E***;AAFGGFFGC6:;B6BFCEC*0*-6<294(8,()(/:9D7(..17C8)(,49)((-3()))
@M00200:205:000000000-AKKM3:1:1101:11584:17723 2:N:0:1
TACAAGGGTATCTAATCCTGTTTGCTCCCCACGCTTTCGAGCCTCAGTGTCAGTTACAGGCCAGAGAGCCGCTTTCGCCACCGGTGTTCCTCCATATATCTACGCATTTCACCGCTACACATGGAATTCCACTCTCCTCTCCTGCACTCAAGTCTACCAGTTTCCAATGCATACAATGGTTGAGCCACTGCCTTTTACACCAGACTTAATAAACCACCTGCGCTCGCTTTACGCCCAATTGAGATC
+
CCCCCGGGGGGGGGGGGGGGGGGGGGGGGGGGGGGGGGGGGGGGGGGGGGGGGGGGGGGGGGGGGGGGGGGGGDGGGGGGGGGGGGGGGGGGGGGGGCFGGGGFGGGGGGGGGGGFGGGGGGGGGFGGGGGGGGDEFFFDF@GFGFGFGF8DGGGFFGGFDFDGFFGGFGFFFFFFFF6DFEDDFGFFFGGFFGGD+:;C@DBBDFCE8EFE@EFFFD6)87>95:@7FF:C@=2:7--45;30?@
@M00200:205:000000000-AKKM3:1:1101:22506:17760 2:N:0:1
TACAGGGGTATCTAATCCTGTTTGCTCCCCACGCTTTCGCGCCTCAGCGTCAGAACCGGACCAGACAGCCGCCTTCGCCACTGGTGTTCTTGCGAATATCTACGAATTTCACCTCTACACTCGCAGTTCCGCTGTCCTCTTCCGGTCTCAAGCCAACCAGTATCGAAGGCAATTCTGTGGTTGAGCCACAGGCTTTCACCCCCGACTTAATCGGCCGCCTACTCGCCCTTTAAACCCAATTGAGCTC
+
CCCCCGGGGGGGGGGGEGGGGGGGGGGGGGGGGGGGGGGDGGGGGGGGGGGGGGGGGGGGGGGGGGGGGGGGGGDGGGGGGGGGFGFEGGEGGGGEGGGFGFEGGGGGGGGGGGGFGFGFEGGG:7@DEAEGGGD9D7EDFGF5@ACAGFFF?DFFFGGF9CEGFFGGFC6@ACFFFFDFFFCFFDCA9DCF>FGFFCEE(5>B299;CE5?D0BCBGB@D@)928)957:9)-2,2:(3),).).8
@M00200:205:000000000-AKKM3:1:1101:23661:17809 2:N:0:1
TACTAGGGTATCTAATCCTGTTTGCTACCCACGCTTTCGCACCTCAGTGTCAGTGTCAGTCCAGAAGGCCGCCTTCGCCACTGGTATTCCTCCCGATCTCTACGCATTTCACCGCTACACCGGGAATTCTACCTTCCTCTCCTGCACTCTAGCTTGACAGTTCCGGATGCCGTTCCCAGGTTGAGCCCGGGGCTTTCACAACCGGCTTATCAAGCCACCTACGCGCGCTTTATGCCCAATTGAGATC
+
CCCCCGGGGGGGGGGGGGGGGGGGGGGGGGGGGGGGGGGGGGGGGGGGGGGGGGGGGGGGGGGGGGGCFFGGGGGGGGGGGGGGGGGGGGGGGCGGGGGGGFGGGGGGGGGGGGGFGGGGGDD7FECFGGFAFGFGGFGFFG8DGFDB?FGFFGFFFGGFCECFAEGGFD5=?96AFFGFGFGGFGGFDCEEFGGGFFF<>>A@>B=BFEFFE3B88<FFEE<538>D)/42<<DAC),:)2-.,5>
@M00200:205:000000000-AKKM3:1:1101:5979:17821 2:N:0:1
TACTAGGGTATCTAATCCTGTTTGCTCCCCACGCTTTCGTGCCTCAGTGTCAGTGCTGGTCCAGATGGCCGCCTTCGCCACAGATGTTCCTCCCGATCTCTACGCATTTCACTGCTACACCGGGAATTCCGCCATCCTCTACCGCACTCTAGCCCGCCAGTATCCAATGCAATTCCCAGGTTGAGCCCAGGGCTTTCACATCAGACTTAACGAACCACCTAAGCACGCTTTATACCCGGTTGAGATAAGA
+
CCCCCGGGGGGGGGGGGGDGGGGGGGGGGG@@FGGGGGGGGGGGGGGGGGGGGGGGGGGFGGFFGGGGGGCFGGGGGGGEGDFFFGGGGGGGGGGGEGGGGGGFDGDDGGGGFGGFFGGGGGGGGGGGGGFGDEDFGF99:FD5EEDBGFGGGGGFFGGFEF7D*;DC?DFEFF?C?FGFGF?CFGDFAGGEEFGGFEGE<4AEFE9CC;BAADEGB:DB:)()8<;D/7475<?C?(.317E31))).7
@M00200:205:000000000-AKKM3:1:1101:17973:17865 2:N:0:1
TACTGGGGTATCTAATCCTGTTTGCTCCCCACGCTTTCGAGCCTCAGCGTCAGTAATGGACCAGTATGTCGCCTTCGCCACTGGTGTTCTTCCGAATATCTACGAATTTCACCTCTACACTCGGAGTTCCACATACCTCTTCCATACTCAAGATAGCCAGTATCAAAGGCAATTCCAAGGTTGAGCCCTGGGCTTTCACCTCTGACTAAACTATCCGCCTACGCTCCCTTTATCCCCAGTTGAGATC
+
CCCCCGGGGGGGGGGGGGGGGGGGGGGGGGGGGGGGGGGGGGGGGGGGGGGGGGGGGGGGGGGGGGGGGGGGGGGGGGGGGGGGGGGGGGGGGGGGGGGGGGGGGGFGGGGGGGGFGGGGFGGGFE8FFGGGGGGGGFGFFGGFGFGFGFFFADCFFFGBFD7=DFFGFGFFFFCFFFGFGFGGFGCDBFFFFGGGF<2=@C=577AEC@EECCFF9C?153-5>EFF>C:****.6(8=?4>2(/*
@M00200:205:000000000-AKKM3:1:1101:19303:17867 2:N:0:1
TACGAGGGTATCTAATCCTGTTTGCTCCCCACGCTTTCGCGCCTCAGCGTCAGAACCGGACCAGTCAGCCGCCTTCGCCACTGGTGTTCTTGCGAATATCTACGAATTTCACCTCTACACTCGCAGTTCCACTAACCTCTTCCGGTCTCAAGCCATACAGTATCGAAGGCAATTCTGTGGTTGAGCCACAGGCTTTCACCCCCGACTTATAAAGCCGCCTCCGCGCCCTTCAAGCCCAGTTGAGATCAGCT
+
CCCCCGGGFFCFGGGGGGFGGGGGGGGGGGGGGGGGGGGGGGGGGGGGGGGGGGGGGGGGGGFGGGFEGGDGGCCE=FFEGGDFGFEEGGFGGGG7FGCFGEFFG8F?DG;FGGD@FGDGGGGG:CGDGGGGGGGGGDFEFGGFGFGAGFGGGFGFFGFACC7+=F?CFGFF5CFFFACCFFDC5DFFFGG4FF9CF<F6==@((0(/*9*9)9C8>GA((/(26C;C50(.)-)(2(,52:),2)5,)))
@M00200:205:000000000-AKKM3:1:1101:7995:17915 2:N:0:1
TACGAGGGTATCTAATCCTGTTTGCTCCCCACGCTTTCGAGCCTCAGCGTCAGTAATGGACCAGTATGTCGCCTTCGCCACTGGTGTTCTTCCGAATATCTACGAATTTCACCTCTACACTCGGAGTTCCACATACCTCTTCCATACTCAAGATAGCCAGTATCAAAGGCAATTCCAAGGTTGAGCCCTGGGCTTTCACCTCTGACTAAACTATCCGCCTACGCTCCCTTTATGCACAGTTGAGATCCGAT
+
C@CCCGGGGGGGGGGGGGGGGGGGGGGGGGGGGGGGGGGGFGGGGGGGGGEGGGGGGGGGGGGGGGGGGGFGGGGGGGGGGGGGGGGGGGGGGE@FGDGGGGGGGGGGGGGGGGGFGGGGGGFGFGGGGGGGGGGGFCGBFFGFGFCEGF=?FGGFFFGFEGFGE7DA:CFFFEFFF3=DDGF?*@DAFFGFFGGGFFGE@DFE@=6AEFFFFFGF=CBD4))*)=?F>846@*>*<5(089?E(***8((
@M00200:205:000000000-AKKM3:1:1101:11395:17931 2:N:0:1
TACACGGGTATCTAATCCTGTTCGCTCCCCACACTTTCGCTCCTCAGCGTCAGGTAATGCCCAGAGAACCGCCTTCGCCACCGGTGTTCCTCCTGATATCTGCGCATTTCACCGCTACACCAGGAATTCCGTTCTCCCCTGCATACCTCTAGTCTGCCCGTATCGAAAGCAAGCGCCGTGTTAAGCACGGCGTTTTCACTCCCGACGCGACAAACCGCCTACGAGCCCTTTAAACCCAATTGAGATCAGA
+
CCCCCGGGGGGGGGGGGGGGGGGGGGGGGGGGGGGGGGGGGGGGGGGGGGGGGGGGGGGGGGGGGGGGGGGGGGGGGGGGGGGGGGGGGGGGGGGGGGGGGGGGGGGGGFGGGGGFGGGGGGGGFGGGGGGGFGGGDFGFFGGFGFGFGFGGGGGFFFGFGGFGA?F:BGFFFDBAFFGEGF;DFCCFEGGEFGGGFFGFFBDFDB@FBFF@FFGG>GFF?FF>6CBG9742<28?GF?82<92:94>??
@M00200:205:000000000-AKKM3:1:1101:5978:17955 2:N:0:1
TACTGGGGTATCTAATCCTGTTCGCTCCCCATGCTTTCGCTCCTCAGCGTCAGTTAATGCCCAGAGACCTGCCTTCGCCATCGGTGTTCCTCCTGATATCTGCGCATTTCACCGCTACACCAGGAATTCCAGTCTCCCCTACATCACTCTAGTCTGCCCGTACCCACCGCAGATCCGGAGTTGAGCCCCGGACTTTCACGGCAGACGCGACAAACCGCCTACGAGCTCTTTCCACCCAATTGAGACC
+
CCCCCGGGGGGGGGGGGGGGGGGGGGGGGGGGGGGGGGGGGFFGGFGGGGGGGGGGGGGGGGGGGGDFGGGGGGGGGGGCGGGGFECGGGGGGGGGGGGGGGGG:>CCFGGGGGGDDGGFGGGGGGGGGGFGFGCFFFG<FGGFGFGCGFGFGGGFFGG*6=5C8DDC56*:DDDF?A>?F6CGFGCFDD:@>>CC8*57)//5-09@FF6@>DG=2:>((/2A(8577>)))-94C:0())))()(
@M00200:205:000000000-AKKM3:1:1101:18262:18001 2:N:0:1
TACTAGGGTATCTAATCCTGTTTGCTACCCACGCTTTCGAGCCTCAGTGTCAGTTACAGTCCAGAGAGCCGCTTTCGCCACCGGTGTTCCTCCATATATCTACGCATTTCACCGCTACACATGGAATTCCACTCTCCTCTACTGCACTCAAGTCTAACAGTTTCCAATGCACACAATGGTTGAGCCACTGCCTTTTACATCAGACTTATTAAACCACCTGCGCTCGCTTTAAACCCATTTGAGATC
+
CCCCCGGGGGGGGGGGGGGGGGGGGGGGGGGGGGGGGGGGGGGGGGFFGGGGGGGGGGGGGGGGGGGGGGGGGGGGGGGGGGGGGGGGGGGGGFGGGGGGGGCFGGGGGGGGGEGDGGGGGGGGGFFGGGGGGGGGGFGFFGGFGFGFGFGGGGGFFGG5=DEFFFDFFGFFFFFFFF=DEE=FFCEFFFFFFGGDCBFEEFFFE@*AEFFF<=CF899=5=53:;>DGGF?EB)6:(018@D24*
@M00200:205:000000000-AKKM3:1:1101:25312:18030 2:N:0:1
TACAGGGGTATCTAATCCTGTTTGCTCCCCACGCTTTCGAGCCTCAGCGTCAGTAATGGACCAGTATGTCGCCTTCGCCACTGGTGTTCTTCCGAATATCTACGAATTTCACCTCTACACTCGGAGTTCCACATACCTCTTCCATACTCAAGATAGCCAGTATCAAAGGCAATTCCAAGGTTGAGCCCTGGGCTTTCACCTCTGACTAAACTATCCGCCTACGCTCCCTTTACACCCAGTTGAGATCAGC
+
CCCCCGGGGGGGGGGGGGGGGGGGGGGGGGGGGGGGGGGGGGGGGGGGGEGGGGGGGGFGGGGGGGGGGGGGGGGGGGGGGGGGGGGGGGGGGGGGGGGGGGGGGEGGDGGGGGGFGGGGGGGDGDEFGGFEFFGFGFGFFGGFGFGEGF?DGGFFFEGFGCEGFFGGFGFFFFFFFFDFGGGCFFGFFGC?FEGGFFCEFBFFFFFFBC:E6=9DAGF5ADF>>A>F*;>*:A*77(/0>4<E=?E@=)
@M00200:205:000000000-AKKM3:1:1101:24727:18093 2:N:0:1
TACTGGGGTATCTAATCCTGTTTGCTCCCCACGCTTTCGCGCCTCAGCGTCAGTTACAGTCCAGAGAGCCGCCTTCGCCACTGGTGTTCCTCCACATCTCTACGCATTTCACCGCTACACGTGGAATTCCGCTCTCCTCTTCTGCACTCAAGTCTCCCAGTTTCCAGTGCGTCACGGGGTTGAGCCCCGCACTTAGACACCAGACTTAAGAAACCGCCTGCGCGCGCTTTAAACCCAGTCGAGATC
+
CCCCCGGGGGGGGGFGGGGGGGGGGGGGGGGGGGGGGGGGGGGGGGGGGGGGGGGGGGGGGGGGGGGGGGGGGGGGGGGGGGGGGGGGGGGGGGGGGGGGGGGGGGGGGGGGGGGFGGGGGFFGE=FFGGGG>EGGGFGFFGGFGFGFGF8FFGFFFGGFFFEFDFGG5DBDFFFD?B6AFE>*@FFE>C5BBF:@+:FFFF(-9B4CECE45=CC(2::(22:;*;)/9<<)3<?>6?),3(4(.
@M00200:205:000000000-AKKM3:1:1101:6073:18110 2:N:0:1
TACTAGGGTATCTAATCCTGTTTGCTCCCCACGCTTTCGAGCCTCAGCGTCAGTAATGGACCAGTATGTCGCCTTCGCCACTGGTGTTCTTCCGAATATCTACGAATTTCACCTCTACACTCGGAGTTCCACATACCTCTTCCATACTCAAGATAGCCAGTATCAAAGGCAATTACAAGGTTGAGCCCTGGGCTTTCACCTCTGACTAAACTATCCGCCTACGATCCCTTTAAACCCAATTGAGACCAGA
+
@CC8CEFFFFGCGGGGGGGGGFGGGGFFGGFGGGEEGGGGGDGGGGGFGEGEGEDCECGGEFFFGGGGGGGGGGG@=FC=FFFGC=CF5EDFFFGFGG8AEGGGEDDDAFFFGGFFFFGGFD@EGGGDEFA=F?DEF+,6D=E9DF69DFC=EFGFF8D5@=DFDCDGF8DDFB+1<D?6C9+=D810;DGFFG8DFCGF6=@5AA5EFFFEECC6)<>88)1*)43;75)8E;=>C)2=4BCB9*(00-
@M00200:205:000000000-AKKM3:1:1101:2836:18166 2:N:0:1
TACTGGGGTATCTAATCCTGTTTGCTCCCCACGCTTTCGCGCCTCAGTGTCAGTTACAGACCAGAAAGTCGCCTTCGCCACTGGTGTTCCTCCATATCTCTACGCATTTCACCGCTACACATGGAATTCCACTTTCCTCTTCTGCACTCAAGTCTCCCAGTTTCCAATGACCCTCCACGGTTGAGCCATGGGCTTTCACATCCGACTTACGAAACCACCTGCGCGCGCTTTCAGCCCAATTGAGATCAGA
+
CCCCCCFGGGGGGGGGGGFGGGGGGGGGGGGGGGGGGGGCF7FFGFGGGGGGGGGGGGFFG@FAFFGGGGGG@CGGGGGGGGGFGFGGFFGGGCDE@FEGGGGGGEDFGFCGFEG>DGGGGD9E<EC8FF;EF@DFFFGB0@DD;FDDDD8DCFEF0DDFE8DCDF?8?,0)9)0*:6=9DE6=*=D*+3,*5@EGFCCE*0)18@A>=*0):)4=BGFDE))*-:5CDC6)9?C;E1((7).)6CFFF)
@M00200:205:000000000-AKKM3:1:1101:10036:18170 2:N:0:1
TACGGGGGTATCTAATCCTGTTTGCTCCCCACGCTTTCGCACCTCAGCGTCAATACATGTCCAGTGAGTCGCCTTCGCCACTGGTGTTCTTCCGAATATCTACGAATTTCACCTCTACACTCGGAATTCCACTCACCTCTCCATGATTCAAGCGATGCAGTCTTAAAGGCAATTCCAGGGTTGAGCCCTGGGCTTTCACCTCTAACTTACAAAGCCGCCTACGTTCGCTTTAAACCCAGTTGAGATC
+
CCCCCGGGGGGGGGGGGGGGGGGGGGGGGGGGGGGGGGGGEFGGGGGGGGGGGGGGGGGGGGGGGGGGGGGGGGGGGGGGGGGGGGGGGGGGGGGGGGGGGGGGGGGFDGGGGGGFGGGGFEGGGDGFFAFGGGGGGFGFFGGFGFGFGFDGFGCFFGGF9DEGEFGGFGFCFEFFFFGFGGGCFGGFFC5CFGDGFCCEEFEEA6CCEFEFE=FF>DFDF:@A(029>5?FFFFFGD;F9954234
@M00200:205:000000000-AKKM3:1:1101:6951:18172 2:N:0:1
TACGGGGGTATCTAATCCTGTTTGCTACCCACGCTTTCGAGCCTCAGTGTCAGTTACAGTCCAGAGAGCCGCTTTCGCCACCGGTGTTCCTCCATATATCTACGCATTTCACCGCTACACATGGAATTCCACTCTCCTCTACTGCACTCAAGTCTAACAGTTTCCAATGCACACAATGGTTGAGCCACTGCCTTTTACATCAGACTTATTAAACCACCTGCGCTCGCTTTACACCCAATTGAGATC
+
CCCCCGGGGGGGGGGGGGGGGGGGGGGGGGGGGGGGGGGGGGGGGGGGGGGGGGGGGGGGGGGGGGGGGGGG@FGGEGGGGFGGGGGGGGGFFFGGGGGGGGGGGGGGFGGGGGGFGGGGGGGGGGGGGGGGGGGGGFGFFGGFGFGFGD?FCDCF?FGFF=DDEFDFFGF@FDEA*9+?F;FFFFGFFDGFFGGFFF7A@5>:B4>4A??EF=6:/7*(0-5)8=?*18<>C<3>7(644>A;)/
@M00200:205:000000000-AKKM3:1:1101:14655:18186 2:N:0:1
TACGAGGGTATCTAATCCTGTTCGCTCCCCACGCTTTCGCACCTCAGCGTCAGAACAAGCCCAGTTGGCCGCCTTCGCCTCTGGTATTCCTCCGGATCTCTACGCATTCCACCGCTACACCCGGAATTCTACCAACCTCTGCTTGTCTCCAGCCGGGCAGTATCCCCTGCAATCCACGGGGTTGAGCCCCGGGCTTTCACAGACAGACTTACCCAGCCGCCTACGTGCGCTTTATACCCAGTTGAGATCC
+
CCCCCGGGGGGGGGGGGGGGGGGGGGGGGGGGGGGGGFEEGGGGGGGGGGGGGGGGGCFGGGGGGGGGGGGGGGGGGGGDGGGGGGGGGGGGGGCCCGGGGGGGGGGGGGGGGGGFDGGGGGGDGDFCFFGGGGGGGFGFFDFFGFCEGFGFGGGDEGGBFGFGEFGGFGFFFFFFFFC?C?DDFGGAFDGBFEE<6<FCFF(1=@12E?E<@E?80C.610::1;)59C402<)4:<02:>2<<:(4<2
@M00200:205:000000000-AKKM3:1:1101:17755:18254 2:N:0:1
TACGCGGGTATCTAATCCTGTTTGCTACCCACGCTTTCGAGCCTCAGTGTCAGTTACAGTCCAGAGAGCCGCTTTCGCCACCGGTGTTCCTCCATATATCTACGCATTTCACCGCTACACATGGAATTCCACTCTCCTCTACTGCACTCAAGTCTAACAGTTTCCAATGCACACAATGGTTGAGCAACTGCCTTTTACATCAGACTCATTAAACAACCTGCGCTCGCTTTACACCCCGTTGAGATC
+
CCCCCGGGGGGGGGGFGGGGGGGGGGGGGGGGGGGGGGGGGGGGGGGEEGGGGGFGGFGFFGGGCFFFGGGG@FGG@FGGGFCGGGGGGFGGG<FFGGGGGGGG7=CEFGGGGDGFGGGGCEGGGFGGGFFGFGFEGFFEFGGFGFGFFFGF@DFDDGG5EFEF7DFF*@DEF=9*:86BFE6;A,;CFCF6A2ECFBA;AEF*>E5>8*;*9:,;@*;-)-6:5/6/*:99EA,6*36/38E0.7
@M00200:205:000000000-AKKM3:1:1101:20606:18434 2:N:0:1
TACTAGGGTATCTAATCCTGTTTGCTCCCCACGCTTTCGAGCCTCAGCGTCAGTAATGGACCAGTATGTCGCCTTCGCCACTGGTGTTCTTCCGAATATCTACGAATTTCACCTCTACACTCGGAGTTCCACATACCTCTTCCATACTCAAGATAGCCAGTATCAAAGGCAATTCCAAGGTTGAGCCCTGGGCTTTCACCTCTGACTAAACTATCTGCCTACGCCCCCTTTACGCCCAGTTGATCTC
+
CCCCCGGGGGGGGGGGGGGGGGGGGGGGGGGGGGGGG9CGGGGGGGGGGGGGGGGGGGGFFFCFGGGFGGGGDEGGGGFEGGFDFFGGGGFFGGGGGGGGGFGFGGGGGGDEGGGFGGGG9DGGEGEGGGGFFG=,=<DDFGCFGB=:FFGGFFFF?DD?,D>=DFGGFGFDFEF?FFD5FD=FBC89D8=5DFGF8CEBEC@EEEFF5=@FFEG,*?9C;@)3)*/9;C)*1792:(576C<***9
@M00200:205:000000000-AKKM3:1:1101:10178:18469 2:N:0:1
TACTGGGGTATCTAATCCTGTTCGCTCCCCATGCTTTCGCTCCTCAGCGTCAGGTCATGCCCAGAGAACCGCCTTCGCCACCGGTGTTCCTCCTGATATCTGCGCATTCCACCGCTACACCAGGAATTCCGTTCTCCCCTGCATACCTCTAGTCTGCCGTATCGGAAGCACGCTCAGGGTTGAGCCCTGAGTTTTCACTCCCGACGCGACAACCCGCCTACGAGCCCTTTAAACCCAATTGAGATC
+
CCCCCGGGGGGGGGGGGGGGGGGGGGGGGGGGGGGGGGGGGGGGGGGGGGGGGGGGGGGGGGGGGGGGGGGGGGGGGGGGGGGGGGGGGGFGGGGGGGGGGGGGGGGGGGGGGGG5DGGGGFGDGFGGGGGDGGGGGFGFFGGFGFGFFFGCGFGFFGC?E8DD=>CE?,;=>):?5?7FCEG5?@FFFFD89CF:9<<659>A=2(->99B(6:/6C5;=(,04EF<5926<AB?5(()..5(.4
@M00200:205:000000000-AKKM3:1:1101:24765:18469 2:N:0:1
TACAGGGGTATCTAATCCTGTTTGCTCCCCACGCTTTCGCGCCTCAGCGTCAGAACCGGACCAGACAGCCGCCTTCGCCACTGGTGTTCTTGCGAATATCTACGAATTTCACCTCTACACTCGCAGTTCCGCTGTCCTCTTCCGGTCTCAAGCCAACCAGTATCGAAGGCAATTCTGTGGTTGAGCCACAGGCTTTCACCCCCGACTTAATCGGCCGCCTACGCGCCCTTTCAACCCAGTTGAGATC
+
CCCCCGGGGGGGGGFGGGGGGGGGGGGGGGGGGGGGGGGDGGGGGGGGGGGGGCEFGGGGGE@FEFGGGGGGGGGGGGDGGEGGGGGGGGGGGGGGGGFGGGGGG8?DFGGGGGGFGGGGGGGGCECFGGEGGGGGGFFFFGGFC?DDGFECF6DF5EGFGDEG=FDC>GF595@AFFCFGGGGFF7AFDCAFGGFFFGF2>=((69:C47C@FEDBGF@FDFFFGBGC*,-46ABE?:8A)44()5
@M00200:205:000000000-AKKM3:1:1101:23655:18474 2:N:0:1
TACGAGGGTATCTAATCCTGTTTGCTACCCACGCTTTCGAGCCTCAGTGTCAGTTACAGTCCAGAGAGCCGCTTTCGCCACCGGTGTTCCTCCATATATCTACGCATTTCACCGCTACACATGGAATTCCACTCTCCTCTACTGCACTCAAGTCTAACAGTTTCCAATGCACACAATGGTTGAGCCACTGCCTTTTACATCAGACTTATTACACCACCTGCGCTCGCTTTATACCCAATTGAGATC
+
CCCCCGGGGGGGGGGGGGGGGGGGGGGGGGGGGGGGGGGGGGGGGGGGGGGGGGGGGGGGGGGGGGGGGGGGGGGGGGGGGDGGGGGGGGGGGGGGGGGGGGGGGGGGGGGFFGGFGGGGGGCFGGGGGGGGFGGGGFGBDFGFFFGFGF?DF8C;?FGFEGFCFFGGFGFBFDFFFFD9FEGFFGGBF??AFGDF<CGEFFF5>8;A5AE*:C,@>DFF):@5@CA7FC*@C4@;,-8*7@B2?=
@M00200:205:000000000-AKKM3:1:1101:11575:18529 2:N:0:1
TACGAGGGTATCTAATCCTGTTCGCTCCCCACACTTTCGCTCCTCAGCGTCAGGTCATTCCCAGAGAACCGCCTTCGCCACCGGTGTTCCTCCTGATATCTGCGCATTTCACCGCTACACCAGGAATTCCGTTCTCCCCTGAATACCTCTAGTCTGCCCGTATCGGAAGCAAGCGCCGTGTTAAGCACGGCGTTTTCACTCCCGACGCGACAAACCGCCTACGAGCCCTTTAAACCCACTTGAGATC
+
CCCCCGGGGGGGGGGGGGGFGGGGGGGGGGGGGGGGGGGGGFGGGGGGGGGGGGGGGGGGGGGGGGGGGGGGGGGGGGGGGGGGGGGGGGGGGGGGGGGGGGFGGGG@FFGGGGGFGGGGGGGGGGGGGGGGGGGFGFGDFGG?DFGDDFGGGFGFFGGEGGFGFFGGFGFFABFDAFGFFGC9FFGFDCCFDEEGFEEFFFF=;;B@F;@;91CC1DEFF?<):C5FFF34).42E?(8A-)51<?
@M00200:205:000000000-AKKM3:1:1101:19409:18566 2:N:0:1
TACAGGGGTATCTAATCCTGTTCGCTCCCCACACTTTCGCTCCTCAGCGTCAGGTCATTCCCAGAGAACCGCCTTCGCCACCGGTGTTCCTCCTGATATCTGCGCATTTCACCGCTACACCAGGAATTCCGTTCTCCCCTGAATACCTCTAGTCTGCCCGTATCGGAAGCAAGCGCCGTGTTAAGCACGGCGTTTTCACTCCCGACGCGACAAACCGCCTACGAGCCCTTTAAACCCAATTGAGATCAGAC
+
CCCCCGGGGGGGGGGGGGGGGGGGGGGGGGGGEGGGGGGGGGGGGGGGGGGGGGGGGGGGGGGGGGGGGGGGGGGGGGGGGGGGGGGGGGGGGGGGGGGGGGGGGGGGGGGGGGGEGGGGGGGGGGGGGGGGGGGGFFGDFGCDGFDEGFGFGGGFFGGFGGFGFAGCBGFEFFFFBFG?GGGFFGGFFGGFFEEGFFGFF2>@FFFF;69F@FGGBG:(3:(8:E@G52>>2<28C61:4<)<()55)4)
@M00200:205:000000000-AKKM3:1:1101:13923:18621 2:N:0:1
TACTAGGGTATCTAATCCTGTTTGCTCCCCACGCTTTCGAGCCTCAGCGTCAGTAATGGACCAGTATGTCGCCTTCGCCACTGGTGTTCTTCCGAATATCTACGAATTTCACCTCTACACTCGGAGTTCCACATACCTCTTCCATACTCAAGATAGCCAGTATCAAAGGCAATTCCAAGGTTGAGCCCTGGGCTTTCACCTCTGACTAAACTATCCGCCTACGCTCCCTTTAAGCCCAGTTGAGATC
+
?@CCCGGGFGFGGGGGGGGGGGFGGGGGGGGGGGGGGGGGGGGGGGGGGGGGGFGFGGGGGGGGGGCGFGGGGGGGGGG>FGFFGGFGGGGGGGGFGFFGGGGGG?FGGGGGGGGFDFFGEFFEEEGGGGGGGGF9FDGEFDFDCDDEFC88AD8DBDDFGFEDFFDGFGFFFFFFB7D*CDFFDE,5DF+:;8DFFFGFFFEEE@EF@5@CEEG?>F55>@D*7E@GFFEC<BEBC)8=4*>2(85
@M00200:205:000000000-AKKM3:1:1101:14689:18641 2:N:0:1
TACGAGGGTATCTAATCCTGTTTGCTACCCACGCTTTCGAGCCTCAGTGTCAGTTACAGTCCAGAGAGCCGCTTTCGCCACCGGTGTTCCTCCATATATCTACGCATTTCACCGCTACACATGGAATTCCACTCTCCTCTACTGCACTCAAGTCTAACAGTTTCCAATGCACACAATGGTTGAGCCACTGCCTTTTACATCAGACTTATTAAACCACCTGCGCTCGCTTTATGCCCAATTGAGCTC
+
CCCCCGGGGGGGGGGGGGGGGGGGGGGGGGGGGGGGGGGGGGGGGGGGGGGGGGGGGGGGGGGGGGGGGGGGGGGGGGGGGGGGGGGGGGGGGGGGGFEGGGGGGGGGGGGGGGGFGGGGGGGGGEFGGGGGGGGGGFGFFGGFGFGFGFEGGGGFFGGFFGFGFFGGFGFFFFFFFFCFGGFFF8DFFDFFFGGGFFGFE*=*:@;@CE@E;EGFD>>CC:)/-45*;C4<@C3:,879=E3)9B
@M00200:205:000000000-AKKM3:1:1101:14088:18643 2:N:0:1
TACACGGGTATCTAATCCTGTTTGCTCCCCACGCTTTCGAGCCTCAGCGTCAGTAATGAGCCAGTGTGTCGCCTTCGCCACTGGTGTTCTTCCGAATATCTACGAATTTCACCTCTACACTCGGAGTTCCACATACCTCTTCCATACTCAAGATAGCCAGTATCAAAGGCAATTCCAAGGTTGAGCCCTGGGCTTTCACCTCTGACTAAACTATCCGCCTAAGCTCCCTTTACGCCCAATTGAGATCAGC
+
C@CC@FGDFGGGGGGGGGEGGGGGGGGGGGGGGGGGGGGGFFGGGGGGGFGGGGGGFGGGGGCFGGFGGGGGGGEFGGGGGGGGGGGEGGGGGGGGG@FFGGGGGGGFFFGGGGGFDFDFDGGC+@BFGGGGGGGGGFGFFGGFGFGCCB8?DFGFF?DB?978DFFGFGFFFEFFF985DD8FFFGFFDEF6@CGBCGFFDEEECECE581*;;@DGFD9))3*:>90:>>*)8(1/6(*04>(*37*)
@M00200:205:000000000-AKKM3:1:1101:25029:18661 2:N:0:1
TACAGGGTATCTAATCCTGTTTGCTCCCCACGCTTTCGAGCCTCAGCGTCAGTAATGGACCAGTATGTCGCCTTCGCCACTGGTGTTCTTCCGAATATCTACGAATTTCACCTCTACACTCGGAGTTCCACATACCTCTTCCATACTCAAGATAGCCAGTATCAAAGGCAATTCCAAGGTTGAGCCCTGGGCTTTCACCTCTGACTAAACTATCCGCCTACGCTCCCTTTAAACCCACTTGAGATC
+
CCCCCGGGGGGGGGGGGGGGGGGGGGGGGGGGGGGGGGGGGGGGGGGGGGGGGGGGGGGGGGGGGGGGGGGGGGGGGFGGGGGGGGGGGGGCEGCGGGGGGGGGGGFGEGGGGGGFGGGGGGGDEGGGGGAFGGGFGFGFFGFFGFGEGFGGFGGFFDCFFGEFFFGC;FFEFEFFCBDFEEFCFC8?DDD6DEE?FEFFFF@@EEFFBEFFFFG:1;?AB==:AGFC>F;4A>)78(8>4=3(9B
@M00200:205:000000000-AKKM3:1:1101:26172:18670 2:N:0:1
TACTGGGGTATCTAATCCTGTTTGCTCCCCACGCTTTCGCGTATCAGCGTCAGTATCCAACCAGGGGGCCGCCTTCGCCACCGGTGTTCCTCCTGATATCTGCGCATTTCACCGCTACACCAGGAATTCCGTTCTCCCCTGCATACCTCTAGTCTGCCCGTATCGAAAGCAAGCGCCGTGTTAAGCACGGCGTTTTCACTCCCGACGCGACAAACCGCCTACGAGCCCTTTAAACCCTGTTGAGATCAGC
+
CCCCCGGGGGGGGGGGGGGGGGGGGGGFGGGGGGGGGGGGGGGGGGGGGGGGGGGGGGGFFFGGGGGGGGGGGGFGGGGEGGDGGFCGGGGGGGGGGGGGGGGGGEFFGGGGGGGFGGGGGGGGGGGGGGGGGGGFEBEDFGGFGF?DFFGFGGGFFEG58D@GAFGEFGF5F=?EFFGBGF71BDG;A45>B5:977FFFDFFFF69619618FCBDD1::?E3=>D*03:A2-(2(,.).6(442)3)
@M00200:205:000000000-AKKM3:1:1101:20154:18713 2:N:0:1
TACACGGGTATCTAATCCTGTTTGCTCCCCACGCTTTCGCGCCTCAGCGTCAGAACCGGACCAGACAGCCGCCTTCGCCACTGGTGTTCTTGCGAATATCTACGAATTTCACCTCTACACTCGCAGTTCCGCTGTCCTCTTCCGGTCTCAAGCCAACCAGTATCGAAGGCAATTCTGTGGTTGAGCCACAGGCTTTCACCCCCGACTTAATCGGCCGCCTACGCTCCCTTTACGCCCAATTGAGATCCGAT
+
CCCCCGGGGGGGGGGGGGGGGGGGGGGGGGGGGGGGGGGDFGGGGGGFGGGGGFGGDEGGGFGG8@EDGFGGGGGGGGG:=EGGGGFEFEGFFD@GGGGGG8FFDFGGG=FFGGFFGGFFA8EGDEGGFFG6==DDFFG<?@=?E?DFGD:8??FA5CDFGF@9=FGGDCF8ACCFFFGFGG>D4D79A7?>AGCGFFGE2>(5>>F14CE?(188>38?DF?>,A)99:?F)(,(:3<04)6)(6),(((
@M00200:205:000000000-AKKM3:1:1101:6175:18752 2:N:0:1
TACTGGGGTATCTAATCCTGTTTGCTCCCCACGCTTTCGAGCCTCAGCGTCAGTAATGGACCAGTATGTCGCCTTCGCCACTGGTGTTCTTCCGAATATCTACGAATTTCACCTCTACACTCGGAGTTCCACATACCTCTTCCATACTCAAGATAGCCAGTATCAAAGGCAATTCCAAGGTTGAGCCCTGGGCTTTCACCTCTGACTACACTATCCGCCTACGCTCCCTTTATACCCAATTGAGATC
+
CCCCCGGGGGGFFGGGGG<FGGGGGGGGGGFEGGGGGGGC<FFGGGGDEGGGGGFAEEG<FEFGFGGFGGGGGGGG7FEGGGGFGGGGGDGGGGGDDDGGGGGA:FGGGGGGGGGFGGFFEGFGC>BFGCFGCFDFGF98DC;DDBGEGFGCADGFBDDB8+;+*?8@FFB86DFD;=D5@=FFB8E?9F?*?D7CA7A:CBE@7=C*):8>5;D:139@DFA*:?DG4;>***1*67(5*7*07**
@M00200:205:000000000-AKKM3:1:1101:12750:18799 2:N:0:1
TACCGGGGATCTAATCCTGTTTGCTACCCACGCTTTCGAGCCTCAGTGTCAGTTACAGTCCAGAGAGCCGCTTTCGCCACCGGTGTTCCTCCATATATCTACGCATTTCACCGCTACACATGGAATTCCACTCTCCTCTACTGCACTCAAGTCTAACAGTTTCCAATGCACACAATGGTTGAGCCACTGCCTTTTACATCCGACTTATTAAACCACCTACGCTCGCTTTATCCCCAATTGAGATC
+
CCCCCGGGGGGGG,CFGGFFFFFGGGECEFEGGGCFFGGGGGGGGGGGGGGGGGGGGGGFGAFGGGGGGGGGGGGGDEGGGGCGGGGGEGGGGGGGGGGGGGGGBEFFGGGGGGGDGGGGGGFGGGGG9DFFG8F>FFGFFGGFGFGFGFGGGFFFFGGFCFFF>EGGFFFFFA*;F@FF7?0C?CGFFFG5@ECG5*@*)118AAEEEEFEEDF5AC*::2))(*)2:+87?>(78@C)7)2;4
@M00200:205:000000000-AKKM3:1:1101:4278:18805 2:N:0:1
TACGAGGGTATCTAATCCTGTTTGCTCCCCACGCTTTCGAGCCTCAGCGTCAGTAATGGACCAGTATGTCGCCTTCGCCACTGGTGTTCTTCCGAATATCTACGAATTTCACCTCTACACTCGGAGTTCCACATACCTCTTCCATACTCACGATAGCCAGTATCAAAGGCAATTACAAGGTTGAGCCCTGGGCTTTCACCTCTGACTAAACTATCCGCCTCCGCTCCCTTTCTACCCAGTTGCGATC
+
CCCCCGGGGFGGGDFDFGGGGGGGGGGFGGGGGGGGGGCFGGGGGF8FFGGGGGGGGGGGGGGGGGGGGGGGGGDGGGGGGG<ECFEGGDAFGGGGGFEGGFFGGG8FGGGGGGGFFAFFGGG7++@DF,@=+9=C,@GDFGGFGFFFGF88EFGFFEFF@F79DDGG5DFD68+=@7D?FEF+:@FFFG6*;?6=+5;:8868@@EE3));A;9,8C97)//*54@CG7@/77@=C3=>84*/2((
@M00200:205:000000000-AKKM3:1:1101:15534:18812 2:N:0:1
TACTCGGGTATCTAATCCTGTTTGCTACCCACGCTTTCGAGCCTCAGTGTCAGTTACAGTCCAGAGAGCCGCTTTCGCCACCGGTGTTCCTCCATATATCTACGCATTTCACCGCTACACATGGAATTCCACTCTCCTCTACTGCACTCAAGTCTAACAGTTTCCAATGCACACAATGGTTGAGCCACTGCCTTTTACATCAGACTTATTAAACCACCTGCGCTCGCTTTATGCCCAATTGAGATC
+
CCCCCGGGGGGGGGGGGGGGGGGGGGGGGGGGGGGGGGGGGGGGGGGGGGGGGGGGGGFGGGGGGGGGGGGGGGGGGGGGGGGGGGGGGGGGGGGFGGGGGGGGGGGGGGGGGGGFGGGGGGGGGGGGGGGGFGCEFFGFFGGFGFGBGFFGGGGFBGG5@FFGBFGGFGFFFFFFFFDFGEGCFGGFFFG5AEGGCCF@@AE<CE<:=E@EACDCCG6CD=A@>4@C9C4CCE32,(0>*8@2?3
@M00200:205:000000000-AKKM3:1:1101:26788:18812 2:N:0:1
TACCAGGGTATCTAATCCTGTTTGCTCCCCACGCTTTCGAGCCTCAGCGTCAGTAATGGACCAGTATGTCGCCTTCGCCACTGGTGTTCTTCCGAATATCTACGAATTTCACCTCTACACTCGGAGTTCCACATACCTCTTCCATACTCAAGATAGCCAGTATCAAAGGCAATTCCAAGGTTGAGCCCTGGGCTTTCACCTCTGACTAAACTATCCGCCTCAGCTCCCTTTACACCCAATTGAGATCAGC
+
CCCCCGGGGGGGGGGGGGGGGGGGGGGGGGGGGGGGGGGGGGGGGGGGGGGGGGGGGGGGGGGGGFGGGGGGGGGFFGGGGFGGC=FDFGGFGGGGGGFGGGGGG8=:;EEFGGGFGEFFDFFGGGGGGGGGGGGG8+2:DFGFGFFDGFGGGD+<DD6:=8CF>FGGBFFBFEFFFFD5D=DFBFG*3=@*9=DCC@F@@C@5=AC*:=EEEC,@>FB)))139DFFFG<866:>B4>D47;*54;=E)
@M00200:205:000000000-AKKM3:1:1101:10778:18826 2:N:0:1
TACGAGGGTATCTAATCCTGTTTGCTCCCCACGCTTTCGAGCCTCAGCGTCAGTAATGGACCAGTATGTCGCCTTCGCCACTGGTGTTCTTCCGAATATCTACGAATTTCACCTCTACACTCGGAGTTCCACATACCTCTTCCATACTCAAGATAGCCAGTATCAAAGGCCATTCCAAGGTTGAGCCCTGGGCTTTCACCTCTGACTAAACTATCCGCCTACGCTCCCTTTATACCCAATTGAGATCATA
+
CCCCCGGFGGGGGGGGGGGGGGGGGGGGGGGGGGGGGGGGGGGGGGGGGGGGGGGGGGGGGGGGGGGGGGGFGGGGGGGGGGGGGGGGGGGGGGGGG<EGGGGGGGGGGFGGGGGFGGGGGGGGGGGGGGGGGFGFGFGBFGGFG?FEGFDDGGGFFG6?EFEGFFCCF8*:9D7DFBCFFG8D?EF?DD65AFGGFFGFFFE@7EBFF9E=AEGGFGFDFFF4):9D*;>EE?E*>E(565439C*)**
@M00200:205:000000000-AKKM3:1:1101:24628:18956 2:N:0:1
TACAGGGGTATCTAATCCTGTTTGCTCCCCACGCTTTCGAGCCTCAGCGTCAGTAATGGACCAGTATGTCGCCTTCGCCACTGGTGTTCTTCCGAATATCTACGAATTTCACCTCTACACTCGGAGTTCCACATACCTCTTCCATACTCAAGATAGCCAGTATCAAAGGCAATTCCAAGGTTGCGCCCTGGGCTTTCACCTCTGACTAAACTATCCGCCTACGCTCCCTTTAAACCCAATTGCTATCAGCT
+
CCCCCGGGGGGGGGGGGGGGGGGGGGGGGGGGGGGGGGGGGGGGGGGGGGGGEGGGGGGGGGGGGGGGGGDGGGGGGGGGGGGGFGCGGGGGGGGGGGGGGGGGGFGGGGGGGFGFGGGGGGGCFGEGGCGGGGGGG?FEFGGFGFGFGFG?EDFFFFGFGGFGEFGGFGFDFEFFF;?5FFG+*@@9@FFFFGGGA;FB@CFEEFFF5@EEAFGC55A2)5)35=?D;?8*0@=FG@@BFE**9*3?3))
@M00200:205:000000000-AKKM3:1:1101:4570:18960 2:N:0:1
TACGAGGGTATCTAATCCTGTTTGCTCCCCACGCTTTCGAGCCTCAGTGTCAGTTACAGGCCAGAGAGCCGCTTTCGCCACCGGTTTTCCTCCATATATCTACGCATTTCACCGCTACACATGGAATTCCACTCTCCTCTCCTGCACTCAAGTCTACAAGTTTCCAATGCATACAATGGTTGAGCCACTGCCTTTTACACCAGACTAATTAACCCACCTGCGCTCGCTTTAACCCCCATTGAGATCAGACC
+
CBCCCEECFC@<EEF@ECCCFFGFF<FGGDFC+8B:C;,CECE8FC8FEFGG9CEFGGGGF7E@D@@,@E7FG@FGGGCCGGG+@+6AFF,CFFGEE,9E;,99@,8,4A;<FC85?ECF?8EEF492EAFDGFDCGFGFFDCDEFF5DF86EFGFD,2+,?*=*C+3*@+C+8+9+;+47++6;@E:67<:CFAC9*@C)))8>C3**3*3*3,3>7A==7)3//)*22654>=5*(6..6409@EE.)/
@M00200:205:000000000-AKKM3:1:1101:5767:19002 2:N:0:1
TACTCGGGTATCTAATCCTGTTTGCTCCCCACGCTTTCGCGCCTCAGCGTCAGTTATAGGCCAGAAAGTCGCCTTCGCCACTGGTGTTCCTCCACATCTCTACGCATTTCACCGCTACACGTGGAATTCCACTTTCCTCTCCTACACTCAAGTCAACCAGTTTTGGATGCGAACCGGGGTTGAGCCCCGGGCTTAACCACCCAACTTAATTACCCGCCTGCGCGCCCTTTACACCCAATTGAGATC
+
CCCCCGGGCFFFGFGGGGGGGGCGGGGGGGE@@FFGGGGGGFEFGGGGGGGGGFFGCCGGGGGFGGGGGGGGGG@FGGC=FDFFGFFGFGAFFGFGGFGGDGGFGE@FFGGGGGGADGCEG=EEG9,=F4EFFGGGFFFFFGGFGFG7FFF6E=D9D,66EGECDEGD5?5=5>BD>D59F*0?6C*@A*1@BF6=+0A9(6B95:;3>CEF))23()2,6.38:*))9*4)5)8>5(4).<2?24
@M00200:205:000000000-AKKM3:1:1101:10628:19040 2:N:0:1
TACACGGGTATCTAATCCCGTTTGCTCCCCTGGCTTTCGCTCCTCAGCGTCAATGCCGGTCCAGGACGCCGCCTTCGCCACCGGTGTTCCTCCAGATATCTACGCATTTCACCGCTACACCTGGAATTCCACGTCCCTCTCCCGGATTCGAGCCCGCCAGTCTCAGACGCAGTTCCTCGGTTGAGCCGAGGGATTTCACGTCTGACTTAGCAGGCCGCCTACGAGCCCTTTACACCCAGTTGAGATC
+
CCCCCGGGGGGGGGGGGGGGGGGGGGGGGGGGGGGGGGGGGGGGGGGGGGGGGGGFGGGGGGGGGGGGGGGGGGGGGGGGGGGGFGGGGGGGFGGFFEGGGGGGGGGGGGGGGGGFGGGGGGGG@FGGGGGGGGGGGFGFFGGFGFGDGFGFGGGDFGDFGG;DEFDGFE47BFFFFFGFGCDCAGGF>DGFEFGFAEGF@@@@EFFFFFFEF;EE;GFF<BBF0CBFCF?4A4>7E86(:<A03<>
@M00200:205:000000000-AKKM3:1:1101:25184:19044 2:N:0:1
TACTAGGGTATCTAATCCTGTTTGCTCCCCACGCTTTCGAGCCTCAGCGTCAGTAATGGACCAGTATGTCGCCTTCGCCACTGGTGTTCTTCCGAATATCTACGAATTTCACCTCTACACTCGGAGTTCCACATACCTCTTCCATACTCAAGATAGCCAGTATCAAAGGCAATTCCAAGGTTGAGCCCTGGGCTTTCACCTCTGACTAAACTATCCGCCTACGCTCCCTTTCCACCCAATTGAGATC
+
CCCCCGGGGGGGGGGGGGGGGGGGGGGGGGGGGGGGGGGGGGGGGGGGGGGGGGGGGGGGGGGGGGGGGGGGGGGGGGGGGGFGGGGGGGGGGGGGGGGGGGGGGGGDEFGGGGGFGGGGGGGGGGEGGFGGGGGGFFGBFGGFGBGFGFDDGGFFFFGFFGF@EFGFFGFDF6FFF9FDFGFGFFDFFFGFBF?FAEGFFFFF7ACE6C@EF@FF=C?=DF)?=EBGCC=/:AABCBF(63**-1>
@M00200:205:000000000-AKKM3:1:1101:10163:19104 2:N:0:1
TACTAGGGTATCTAATCCTGTTTGCTCCCCACGCTTTCGAGCCTCAGCGTCAGTAATGGACCAGTATGTCGCCTTCGCCACTGGTGTTCTTCCGAATATCTACGAATTTCACCTCTACACTCGGAGTTCCACATACCTCTTCCATACTCAAGATAGCCAGTATCAAAGGCAATTCCAAGGTTGAGCCCTGGGCTTTCACCTCTGACTAACCTATCCGCCTACGCTCCCTTTAAACCCAATTGAGATCAGAC
+
CCCCCGGGGGGGGGGGGGGGGGGGGGGGGGGGGGGGGGGGGEGGGGGGGGGGGGGGGGGGGGGGGGGGGGGGGGGGGGGGGGGGGGGGGFGGGGGGGGGGGGGGGDGGGGGGGGGFGGFGFGGGGGGGGFGGGGGGGFGFFFGFGFGFGFGDDFG5?@DFGFFGFFGFFFBDFFFBF?G?DFGG*@@:F6655@DFAEF685*)778C@)0:@CFF>5?==CD>9EDGCCEF*9@5>29DE=43243)*7)
@M00200:205:000000000-AKKM3:1:1101:6296:19118 2:N:0:1
TACTAGGGTATCTAATCCTGTTTGCTCCCCACGCTTTCGAGCCTCAGCGTCAGTAATGAGCCAGTGTGTCGCCTTCGCCACTGGTGTTCTTCCGAATATCTACGAATTTCACCTCTACACTCGGAGTTCCACACACCTCTCTCATACTCAAGACACCCAGTATCAAAGGCACTTCCGAGGTTGAGCTCCGGGATTTCACCCCTGACTTAAATGTCCGCCTACGCTCCCTTTAAACCCAGTTGAGATC
+
CCCCCGGGGGGGGGGGGGGGGGGGGGGGGGDEGGFGGGEGGGGGGGGGGGGGGGGFGGFDGGGGGGFEFGGG@EGGFGGGGCFF6FFEGGGFFEGGGGFGGGGGGGGGGGGGGGGFGGGGGGGCF4BFGGCGFCCEEDGFFGGFGFCEGFGFFDFFFGGFG+DE>7=@6ED09DFFD*=@FF?6AF,;*049@EGGFFGBFBFD@>EEE*/*/ACEDGFA=B=A9CEG*;5>7;B(=10/9><11.;
@M00200:205:000000000-AKKM3:1:1101:11074:19235 2:N:0:1
TACACGGGTATCTAATCCTGTTTGCTCCCCACGCTTTCGAGCCTCAGCGTCAGTAATGGACCAGTATGTCGCCTTCGCCACTGGTGTTCTTCCGAATATCTACGAATTTCACCTCTACACTCGGAGTTCCACATACCTCTTCCATACTCAAGATAGCCAGTATCAAAGGCAATTCCACGGTTGAGCCCTGGGCTTTCACCTCTGACTAAACTATCCGCCTACGCTCCCTTTATACCCAATTGAGATCAGAC
+
CCCCCGGGGGGGGGGGGGGGGGGGGGGGGGGGGGGGGGGGGGGGGGGGGGGGGGGGGGGGGGGGGGGGGGFGGGGGGGGGGGGGGGGGGGGFGGGGGGGFGGGFGFGGGGGGGGGFGGGFFGCEE@EFGGGGGGGGGFGEFFFBDFGFFFGGGGGFFGF*,=DFEFGG58DDFEFFD+=?DEG?FD?FFFGFAFC65CCC@@5)**:E*@ECCA9D)*5=DD)@=E>F*;3>?<8*B.(7*04*813>3))
@M00200:205:000000000-AKKM3:1:1101:9691:19240 2:N:0:1
TACCCGGGTATCTAATCCTGTTCGCTCCCCACACTTTCGCTCCTCAGCGTCAGGTAATGCCCAGAGAACCGCCTTCGCCACCGGTGTTCCTCCTGATATCTGCGCATTTCACCGCTACACCAGGAATTCCGTTCTCCCCTGCATACCTCCAGTCTGCCCGTATCGAAAGCAAGCCAGGTGTTAAGCACCTGGTTTTCACTCCCGACGCGACAAACCGCCTACGAGCCCTTTAAACCCAATTGAGATCAGA
+
CCCCCGGGGGGGGGGGGGGGGGGGGGGGGGGGGGGGGGGGGGGGGGGGGGGGGGGFGGGGGGGGGGGGGGGGGGGGGGGGGGDGFGGGGGGGGGGGGGGGGGGGGGDGGGGGGGC?GGGGGDFGG8DGGGGGFFGGGFGDFGGFGFFFGFGGGGGFFFGBGGFGF?FGEGFFFFFFFAFFFEFGAGDFAFGFFCGC48CEFFFA=@B>F>FFB1CF6DF@;@D:<DEG4C74>>A?E:60<24-()58>4
@M00200:205:000000000-AKKM3:1:1101:11786:19333 2:N:0:1
TACAGGGGTATCTAATCCTGTTTGCTCCCCACGCTTTCGCGCCTCAGCGTCAGAACCGGACCAGACAGCCGCCTTCGCCACTGGTGTTCTTGCGAATATCTACGAATTTCACCTCTACACTCGCAGTTCCGCTGTCCTCTTCCGGTCTCAAGCCAACCAGTATCGAAGGCAATTCTGTGGTTGAGCCACAGGCTTTCACCCCCGACTTAATCGGCCGCCTACGCGCACTTTAAACCCAGTTGAGATC
+
CCCCCGGGGGGGGGGGGGGGGGGGGGGGGGGGDGGGGGGGEGGGGGGGGGGGGGGGFGGGGGGGGGGGGGGGGGGGGGGGGGGGGGGGGGGGGGGGGFGGGGGGGGGGGGCGGGGF?EGGGD@EF8EGGGDGGGGGGFGCFGGFGDGFGFG6EDD5:EGFGFFFDFG>>GFDFFFFFBFAFFG4AGGFFGGFFGGF+8C=B@@B=B>FC3?C3;>EFGF@<@1DFG)>DCA4957:E?<:442(.58
@M00200:205:000000000-AKKM3:1:1101:23235:19336 2:N:0:1
TACCGGGGTATCTAATCCTGTTCGCTCCCCACACTTTCGCTCCTCAGCGTCAGGTAATGCCCAGAGAACCGCCTTCGCCACCGGTGTTCCTCCTGATATCTGCGCATTTCACCGCTACACCAGGAATTCCGTTCTCCCCTGCATACCTCTAGTCTGCCCGTATCGAAAGCAAGCGCCGTGTTAAGCACGGCGTTTTCACTACCGACGCGACAAACCGCCTACGAGCCCTTTCAACCCAATTGAGATCAGA
+
CCCCCGGGGGGGGGGGGGGGGGGGGGGGGGGGGGGGGGGGGGGGGGGGGGGGDGGG9FGGFGGGGGGGGGGGGGGGDGGGEGGGGGGGGGGGFGFGGGGGGGFGGGGGGGGGGDGFGFFCGGGGGGGCGGGGGGGF9;EDFGFFG?FEDFGGGGGFFCD5E8CGFFGGEGF50>?EDDGDGG>GFGGFF4CDFEGGFC,*./6(49>>919>93ECBGB?FB:E0C:945?)<4)4??:(<2><()5.),
@M00200:205:000000000-AKKM3:1:1101:23421:19345 2:N:0:1
TACGAGGGTATCTAATCCTGTTCGCTCCCCATGCTTTCGCTCCTCAGCGTCAGGTCAGTCACAGCGCACCGCCTTCGCAATCGGCGTTCTTCCCGATATCTGTGCATTTCACCGCTACACCAGGCATTCCGCTCTCCTCTGACTACCTCTAGCATGCCCGTCCCGACGGCTATACCCGGTTTAGCCACGCCGTTTTACCGCCCGCTGCCCCAGCCCCCCGCGCACCCCTTAAACCCCCTTTGGATCCGATC
+
CCC8,FGGGGGGGGGGGGGGGGGG7FGGGGG-FFGGGGG7,CFGGGGGGGGGG8FG,,,,;F,C,+++@+@FGG7FFGC:,AFG7FFFE,9E,,@CFGGGG8,9FGGGCGFCFGG?DFFGG6,@<EFGGGG>+++CE+@**37+2*=DG6=D,=+0*D0:EC5;>***3C*:**++*3*2:*?++>,;??58)5CD+/<(:@(:(((((.,(-(;2(1)(-((0(2>597.)64(4*((.2),.-4(((((
@M00200:205:000000000-AKKM3:1:1101:26286:19465 2:N:0:1
TACTGGGGTATCTAATCCTGTTTGCTCCCCACGCTTTCGAGCCTCAGCGTCAGTAATGGACCAGTATGTCGCCTTCGCCACTGGTGTTCTTCCGAATATCTACGAATTTCACCTCTACACTCGGAGTTCCACATACCTCTTCCATACTCAAGATAGCCAGTATCAAAGGCAATTCCAAGGTTGAGCCCTGGGCTTTCACCTCTGACTACACTATCCGCCTACGCTCCCTTTACGCCCAGTTGAGATCATAT
+
CCCCCGGGGGGGGGGGGGGGGGGGGGGGGGGGEGGGGGGGFGGGGGGGGGGGGGGFGGGGGGGGGGGFGGCFGGGGGGGGGGGGGGGGGGGGGDEEGCFGGGGGG8FGGGGGGEGFGGGGGGFC+@EGGGGGGG8=FFGFFCFFGFGFFFFFFGF?DF?BGCBFFFCF5FFFFFFBDF6DFGGGBFFFFD+<?FFGF*@>CCBC7EEA):CE5EF6AFFD))/*:E>CACE4A@@(=226***(8CB@4<)
@M00200:205:000000000-AKKM3:1:1101:27214:19525 2:N:0:1
TACGGGGGTATCTAATCCTGTTTGCTCCCCACGCTTTCGCGCCTCAGTGTCAGTTACAGACCAGAAAGTCGCCTTCGCCACTGGTGTTCCTCCATATCTCTACGCATTTCACCGCTACACATGGAATTCCACTTTCCTCTTCTGCACTCAAGTCTCCCAGTTTCCAATGACCCTCCACGGTTGAGCCGTGGGCTTTCACATCAGACTTACGAAACAACCTGCGCGCGCTTTAAACCCAGTTGAGATCCGA
+
CCCCCEGGGGGGGFFGGGGGGGGGGGGGGGGGGGG7FGGGGGGGGGGGGGGGGFGGGACFFFGF8C<FFGGGGGGGGGGGGGGGGFGGGAEFGFGCEGDGF=FEEGED;EFGGGG>>F9BF?E8<@98FE8FDGG9EFGDDF,=9+A5=0,=@=DD4==D8=9FEF79?,859CFBFFD?C6CDFC:93?54@FFGF?GECEB*7>B48*29>(80/;?((0.=6CDD3874)4)45(479252(6)).-
@M00200:205:000000000-AKKM3:1:1101:14590:19536 2:N:0:1
TACCGGGGTATCTAATCCTGTTTGCTCCCCACGCTGTCGCGCCTCAGCGTCAGCCACAGCCCAGCGGGCCGCCTTCGCCACCGGTGTTCTTCCGGATCTCTACGCATTCCACCGCTACACCCGGAATTCCACCCGCCTCTACTGTGCTCCAGCGCGAGAGTCTCGAAGGCCGATCCGGGGTTGAGCCCCGGACTTTCACCCCCGACTCCTCGCGCCGCCTACGCGCCCTTTAAACCCAGTTGAGATCAGAC
+
CCCCCGGGGGGGGGGGGGGGGGGGGGGGGGGGGGGGFGGGGGGGGGGGGGGGGGGGGGGGGGGGGGGGGGGGGGGGGGGGDFGGEFGGGGGGGGGGGGGGGGGGGGGGGGGGGGGFGGGGGGGGG7DGGGFEGGGGGFGFFGGFGFGFGFGGGGGFEC)8ACCGFFGGEGF>F@>AAEG>FEGCFDF@>CD>DGGF?<FA8BFFF;>FF>F:>FGD(1<<286@BGFG)25444)4E<05A)681)3)).,
@M00200:205:000000000-AKKM3:1:1101:24789:19544 2:N:0:1
TACTAGGGTATCTAATCCTGTTTGCTCCCCACGCTTTCGCGCCTCAGCGTCAGATCCGGACCAGTGAGCCGCCTTCGCCACTGGTGTTCTTGCGAATATCTACGAATTTCACCTCTACACTCGCAGTTCCACTCACCTCTTCCGGTCTCAAGCCAAGCACTATCGAAGGCAATTCCGTGTTTGAGCCACGGGCTTTCACCCCCAACTTACAAGGCCGCCTACGCGCCCTTTAAACCCAGTTGAGATCAGAC
+
C<CCCFGFFDEFFGFDEGGGGFDGFFGGGGGGGCGECFEDGGGEGGGGGGGGGGGGGDGGGGGCFFCF<FFGEGGGC7B,C8EFGCF7,,@FGGEFGGGGF=F=:8EFFGGGGGGFGGGGFCGGGEE8FGFDFF+@DFGBFFCDGEC8DBD8@DDFFGG*@2*685F>5D*:08A;9AF3@:78*5@9ADEBB5,;F*,:5569@9(>EF88=28A63>30;(::5>5C93)4)-(;-(5).4(46>7)))
@M00200:205:000000000-AKKM3:1:1101:16028:19548 2:N:0:1
TACGCGGGTATCTAATCCTGTTTGCTCCCCACGCTTTCGAGCCTCAGCGTAAGTAATGGACCAGTATGTCGCCTTCGCCACTGGTGTTCTTCCGAATATCTACGAATTTCACCTCTACACTCGGAGTTCCACATACCTCTTCCATACTCAAGATAGCCAGTATCAAAGGCAATTCCAAGGTTGAGCCCTGGGCTTTCACCTCTGACTAAACTATCCGCCTACGCTCCCTTTAAACCCAATTGAGATC
+
CCCCCGGGGGGGGGGGGGGFGGGGGGGGGGGGGGGGGGGGGGGGGGGGGGGGFGGEFACFGGGGGGGGFGGGGGGGFGGEGGGGGGCGGGGGGEGGGGGFFEGGFGGGGGGGGFGF7EFGGGGG>E>FGGGGGGGGGDEDD8EFF@CEGF8AFGGFF8=:=9EFECGGFGBDFFFFFF=53@CCCFDFFGCFFGDF3A786@@88*8;*74/97EC4C>554(8>EAFGFB=C4BDE0/8<@F314=
@M00200:205:000000000-AKKM3:1:1101:24581:19552 2:N:0:1
TACTCGGGTATCTAATCCTGTTTGCTCCCCACGCTTTCGAGCCTCAGCGTCAGTAATGGACCAGTATGTCGCCTTCGCCACTGGTGTTCTTCCGAATATCTACGAATTTCACCTCTACACTCGGAGTTCCACATACCTCTTCCATACTCAAGATAGCCAGTATCAAAGGCAATTCCAAGGTTGAGCCCTGGGCTTTCACCTCTGACTAAACTATCCGCCTACGCTCCCTTTACACCCAATTGAGATCAGA
+
@CCCCGGGGGGGGGGGGGGGGGGGGGGGGGGGGGGGFGGGGGGGGGGGGGGGGGGGGGGGGGFGGGGGGGGGGGGGGGGGGGGGGGGGGGGGGGGGGGFFCGCGGGGD8EEGGGGFGGGGGDGDF7BFGGEFGGGEFC=DFCF7FFGFGD=AFFFFBDF6@=7DEFGGFCDDBEBFD<D5DFFFD?8DF6DF?FDF5CC*@=EFFEE7=EE7CEGGFGE9A52?4CAF4?E=;CE(=22388E;=;337:
@M00200:205:000000000-AKKM3:1:1101:14518:19558 2:N:0:1
TACTGGGGTATCTAATCCTGTTTGCTCCCCACGCTTTCGCGCCTCAGCGTCAGAACCGGACCAGGCAGCCGCCTTCGCCACTGGTGTTCTTGCGAATATCTACGAATTTCACCTCTACACTCGCAGTTCCGCTGTCCTCTTCCGGTCTCAAGCCAACCAGTATCGAAGGCAATTCTGTGGTTGAGCCACAGGCTTTCACCCCCGACTTAATCGGCCGCCTACGCGCCCTTTACACCCAATTGAGATC
+
CCCCCGGGGGGGGGGGGGGGGGGGGGGGGGGGGGGGGGGGDGDGGGGGGGGGGGGGGGGGGGGGGGGGGGGGGGGGGGGGGGGGFGGGGGGGGGGGGGGGGGGGGGGGGGGGGGGFGGGGGGGDFGGGGGGGGGGGGFGFFGGFGFGFGFGGGG6AFGGFGGFGFF6EFGFFFFFFFF7AFFGFACCFFGGFFFGFFFFFB>=>=>;<<ECFDDGG>DDDFFFFBGEG5>?)6>ABGF6?<7)5(6?
@M00200:205:000000000-AKKM3:1:1101:25538:19558 2:N:0:1
TACGCGGGTATCTAATCCTGTTTGCTCCCCACGCTTTCGAGCCTCAGCGTCAGTAATGGACCAGTATGTCGCCTTCGCCACTGGTGTTCTTCCGAATATCTACGAATTTCACCTCTACACTCGGAGTTCCACATACCTCTTCCATACTCAAGATAGCCAGTATCAAAGGCAATTCCAAGGTTGAGCCCTGGGCTTTCACCTCTGACTAAACTATCCGCCTACGCTCCCTTTACACCCAGTTGAGATCAGCT
+
CCCCCGGGGGGGGGGGGGGGGGGGGGGGGGGCGGGGGGGC<FGGGGGGGGGGGGCFGGGFGGGGF<EFAFGGGGGGGGGGC,EFGGGGGCGGGEEGGFGGGDFG@FGGGGGGG9DFGGGGG?8C+6@DFGAFF8DFF?FF+D;7@DGEG9?+,6DFFGGBEGEGD@DFFGFD*31=FD??EG?FFGG?*0196AEGFFGF@@@5AEA*..>AE4DFAGFFFF9?DGFF*2.*973:C3/;4464//).)))
@M00200:205:000000000-AKKM3:1:1101:24273:19560 2:N:0:1
TACTAGGGTATCTAATCCTGTTTGCTCCCCACGCTTTCGAGCCTCAGCGTCAGAACCGGACCAGACAGCCGCCTTCGCCACTGGTGTTCTTGCGAATATCTACGAATTTCACCTCTACACTCGCAGTTCCGCTGTCCTCTTCCGGTCTCAAGCCAACCAGTATCGAAGGCAATTCTGTGGTTGAGCCACAGGCTTTCACCCCCGACTTAATCGGCCGCCTACGCGCCCTTTACACCCAATTGAGATCAGA
+
CCCCCGGGGGGGGGGGGGGGGGGGGGGGGGGGGGGGFGGGGGGGGGGGGGGGGGGGGGGGGGGGGGGGGGGGGGGGGGGGGGGGFFFGFFFGGGGGGGGGGGGGGGFGFFGGGGGFFFGGGGGGGGGGGGGGGG8FFFAEBFGEEFDAGEGGGGGFFEDFEGEGDFGGFFFB5@FFFFGFG>GG5CFFAFGFFGDF4<::45@BF>@9CCC48;E;:CD?262:@C>7)*4A<))48(-.))).3.5:)2
@M00200:205:000000000-AKKM3:1:1101:27312:19561 2:N:0:1
TACTCGGGTATCTAATCCTGTTTGCTCCCCACGCTTTCGAGCCTCAGTGTCAGTTACAGGCCAGAGAGCCGCTTTCGCCACCGGTGTTCCTCCATATATCTACGCATTTCACCGCTACACATGGAATTCCACTCTCCTCTCCTGCACTCAAGTCTACCAGTTTCCAATGCATACCATGGTTGAGCCACTGCCTTTTCCACCAGACTTAATAAACCACCTGCGCTCCCTTTCTACCCAGTTGAGATC
+
CCCCCGGGGGGGGGGGGGGGGGGGGGGGGGGGGGGGGGGGGGGGGGGGGGGGGGGFGGFGGGGGGCFGGGGGGGFGGGGGFGGE=>FEGGCFGGGGGGGGGGGGGGGGGGGGGGGFGGGGGGGGGGGGGGGGC=DGGFGFFCF6=DGEGFGGGG8DBD+;@DD+7DFGFGFEF8*;39=DF@=DFGGFFGGFFGF=+*@8)):):@;A5;7*:@,31?54>9A>2**0+2*/7C4>,50/88:(/.
@M00200:205:000000000-AKKM3:1:1101:12674:19562 2:N:0:1
TACTGGGGTATCTAATCCCGTTCGCTCCCCTGGCTTTCGCGCCTCAGCGTCAGTGTCAGCCCAGCAACCCGCCTTCGCCGCAGGTGTTCCTCTCGATATCTACGCATTTCACCGCTACACCGAGAATTCCAGTTGCCCCTTCTGCACTCTAGTCGCACAGTATCAGTTGCCCTTTCCGAGTTAAGCCCGGAGATTTCACAACTGACTTGTGCTGACCGCCTACGCCCCCTTTAAGCCCATTTGCGATC
+
CCCCCGGGGGGGGGGGGGCFGG8FGGGGGGCCGGGGGGGGGGGGGGG,CFGEGEEFFGGGGGGFFGGGFGGGGGGGGGGGGGDEGGGDG9DCAFGAFCCGFFFGGDGGGGGGGGGFGGGGGGGGGGGGGGGGGGGGFFGFBGEFE?DEGFGGEFGBB>DFCCC9;+2@B,;)*8*B<?C*@C>CFCGFAG7?;CFFFEFCB23;5;@?=>)7??+5.)891,6),*:C:7?74))9F43(44<231((
@M00200:205:000000000-AKKM3:1:1101:13778:19630 2:N:0:1
TACTCGGGTATCTAATCCTGTTTGCTCCCCACGCTTTCGCGCCTCAGCGTCAGTTACAGTCCAGAGAGCCGCCTTCGCCACTGGTGTTCCTCCACATCTCTACGCATTTCACCGCTACACGTGGAATTCCGCTCTCCTCTTCTGCACTCAAGTCTCCCAGTTTCCAGTGCGTCACGGGGTTGAGCCCCGCACTTAGACACCAGACTTAAGAAACCGCCTGCGCGCGCTTTAAACCCACTTGAGATC
+
CCCCCGGGGGGGGGGGGGGGGGGGGGGGGGGGGGGGGGGGGGGGGGGGGGGGGGGGGGGGGGGGGGGGGGGGGGGGGGGGGGGGGGGGGGGGGGGGGGGGGGGGGGGGGGGGGGGFGGGGGGGGGGGGGGGGGGGFGFGFFFGFGFGFGFGGGGGFFDDFFGFGFFGFFFDFFAEF5BC?FGGGFGGFFGGFEEFGFEGFFFFDD34@*@E*:=:C1:8=?;>>BCE)9DA<27B08(.69>?B28
@M00200:205:000000000-AKKM3:1:1101:12341:19647 2:N:0:1
TACTAGGGTATCTAATCCTGTTTGCTACCCACGCTTTCGAGCCTCAGTGTCAGTTACAGTCCAGAGAGCCGCTTTCGCCACCGGTGTTCCTCCATATATCTACGCATTTCACCGCTACACATGGAATTCCACTCTCCTCTACTGCACTCAAGTCTAACAGTTTCCAATGCACACAATGGTTGAGCCACTGCCTTTTACATCAGACTTATTAAACCACCTGCGCTCGCTTTAAGCCCCGTTGCGATCAGAT
+
CCCCCGGGGGGGGGGGGGGGGGGGGGGGGGGGGGGGGGGGFGGGGGGGGGGGGGGGGGGGGGGGGGGGGGGGGGGGGGGGGFGGGGGGGGGGGGGGGGGGGGGGGGGGGGGGGGGFGG=FGGGGGGGGGGGGGGGGGFGFFGGFGFFEFFFGDDFFFGGFGFDCEFGGFGFFFDFFFF6BF8FD?FGFFCCFFGGG7=CAE56>C@@EECE*;CFG)39C@85<4***;@A/66.6*-52((/(177=36
@M00200:205:000000000-AKKM3:1:1101:9201:19653 2:N:0:1
TACAGGGGTATCTAATCCTGTTTGCTCCCCACGCTTTCGAGCCTCAGCGTCAGTAATGGACCAGTATGTCGCCTTCGCCACTGGTGTTCTTCCGAATATCTACGAATTTCACCTCTACACTCGGAGTTCCACATACCTCTTCCATACTCAAGATAGCCAGTATCAAAGGCAATTCCAAGGTTGAGCCCTGGGCTTTCACCTCTGACTACACTATCCGCCTACGCTCCCTTTCTACTCAATTGAGATCAGA
+
@<C@CGGGGGGC<AAFAGF<CFEGGGFGGGGGCGGGD@CDFGFBFGFGGEGGGFGFFGCFFF<FGGAFGGGGFCGGGGGGGG8F6EE,5,4AFGEDGGGGFGGGE8F7D;B@F@D5=?;FEGGD78=AFGFGGGG9DDFEFGGFGB698F,=,?DD?DD56+0@D??8*,;8DD?7@EFFDCC8D=DF5D6*6?ECAC<**168*0*;)8)1);>:@>A5AC)/)*3;A+.*2*:*2*.8/7@5(87)0*
@M00200:205:000000000-AKKM3:1:1101:27426:19697 2:N:0:1
TACTGGGGTATCTAATCCTGTTTGCTCCCCACGCTTTCGAGCCTCAGCGTCAGTAATGGACCAGTATGTCGCCTTCGCCACTGGTGTTCTTCCGAATATCTACGAATTTCACCTCTACACTCGGAGTTCCACATACCTCTTCCATACTCAAGATAGCCAGTATCAAAGGCAATTCCAAGGTTGAGCCCTGGGCTTTCACCTCTGACTAAACTATCCGCCTACGCTCCCTTTAAATCCAATTGCGATCAGA
+
CCCCCGGDEGGFFGGGGGGGGFGGGFGGGGGGGGGEGGGGCFG@GFFGDGGGGGGGGGFGGGGGGGGGGGGGGGGGGGGGGGGFFGDBGFGGGGGGGGGGFDGGGGGGGGGGGGC:DFGGGGGEG@BFFGGGGGGFD78DFGGFFFGFFF,=FG9FFFDBDBDFECFGDFFFFFFFC7DDFFCG5,@?FG6DBGC?AC<C@C557E***55*:EG?9DE55:>BAE*@>:>FF4**47>CE=*-5(((73
@M00200:205:000000000-AKKM3:1:1101:27117:19702 2:N:0:1
TACAGGGGTATCTAATCCTGTTTGCTCCCCACGCTTTCGAGCCTCAGCGTCAGTTACAGACCAGAGAGTCGCCTTCGCCACTGGTGTTCCTCCACATATCTACGCATTTCACCGCTACACGTGGAATTCCACTCTCCTCTTCTGCACTCAAGTTCTCCAGTTTCCAATGACCCTCCCCGGTTGAGCCGGGGGCTTTCACATCAGACTTAAAGAACCGCCTGCGCTCGCTTTAAACCCACTTGAGATC
+
CCCCCGGGGGGGGGGGGGGGGGGGGGGGGGGGGGGGGGGGGGGGGGGGGGGGGGGGGGGGGFFGGGGGGGGGGGGGGGGGGGEGGGGGGGGGGFGGGGGGGGGGGGGGGGGGGGGFGGCGCDEGGGGFACFGGGFGGFFED;FFGFGFGFGFFDDFF98DED9FEBFFFFF=DDFEFFG>FGGF5AF50;ED4=CF=CGFCB=@:3BFFFCE*79C1C>(((.:(/:739<-6<DBEFF744<:0<7
@M00200:205:000000000-AKKM3:1:1101:20028:19738 2:N:0:1
TACGAGGGTATCTAATCCTGTTTGCTCCCCACGCTTTCGAGCCTCAGCGTCAGTAATGGACCAGTATGTCGCCTTCGCCACTGGTGTTCTTCCGAATATCTACGAATTTCACCTCTACACTCGGAGTTCCACATACCTCTTCCATACTCAAGATAGCCAGTATCAAAGGCAATTCCAAGGTTGAGCCCTGAGCTTTCACCTCTGACTAAACTATCCGCCTACGCTCCCTTTATACCCACTTGAGATCAGA
+
CCCCCGGGGGGGGGGGGGGGGGGGGGGGGGGGGGGGGGGGGGGGGGGGGGGGGGGGGGGGGFFGGGGGGGGGGGGGGGGEGGGGGGGGGGGGGEFGGGGFGGGGGGGGGGFGGGGFGGGGGGGGDGCFGGFGGGGFGD9EFDGFGFGB+DFGGFGFFCCFGGFGEFGGFGFDFBF?FFGAGGFGFGFFF??DFGGG+CC@@DEFFE5A5CBFEEGCDGDFDCDFAEB?;7=CE<A877((.8;3>?5E3>
@M00200:205:000000000-AKKM3:1:1101:26917:19756 2:N:0:1
TACGAGGGTATCTAATCCTGTTCGCTCCCCACACTTTCGCTCCTCAGCGTCAGGTCATTCCCAGAGAACCGCCTTCGCCACCGGTGTTCCTCCTGATATCTGCGCATTTCACCGCTACACCAGGAATTCCGTTCTCCCCTGAATACCTCTAGTCTGCCCGTATCGGAAGCAAGCGCCGTGTTAAGCACGGCGTTTTCCCTCCCGACGCGACAAACCGCCTACGAGCCCTTTAAGGCCAATTGAGATC
+
CCCC8CFGGFFFFCFEGGGGGGGGGGGGGGGGDGGGGGGGGFGFGGGGGGGGGFGGGGGGGGGGGGCGGGGGEGGFDGGGGGGGGGGGFDDF8FGGGGGGFCGEFGGGGGGGG6EBDCCFGCFEGFGGGGGGGGGGGFGDFCD?FFGFFFGGGGGFFEF>CDDGADGGDFFFFFFDFFGDGFF?+>CFEDGFF5?8B*4>>5>01((.:19(4?DC(/<F03:D,2<<*9:A94).;,40<<<A()4
@M00200:205:000000000-AKKM3:1:1101:11945:19872 2:N:0:1
TACGCGGGTATCTAATCCTGTTTGCTCCCCACGCTTTCGAGCCTCAGCGTCAGTAATGGACCAGTATGTCGCCTTCGCCACTGGTGTTCTTCCGAATATCTACGAATTTCACCTCTACACTCGGAGTTCCACATACCTCTTCCATACTCAAGATAGCCAGTATCAAAGGCAATTCAAAGGTTGAGCCCTGGGCTTTCACCTCTGACTAAACTATCCGCCTACGCTCCCTTTAAACCCAATTGAGATCAGA
+
CCCCCGGGGGGGGGGGGGGGGGGGGGGGGGGGGGGGGGGGGGGGGGGGGGGGGGGGGGGGGGGGGGGGGGGGGGGGGGGGGGGGGGGGGGGGGGGGGFCFGGGGGGGGGGGFFGGFCEGGGGGGGGGGGFEFGGGGFFFFFGGFGFGFGF?DFGGFFFFFFGFGFFGGBGFFFDF+;DCAFCGG5A7CFFDFFGGGF5@5=0>@5CAF@3>EFFGF27?AD=2:5CDFFFEC?=EBDD0=7@<A;?@;);
@M00200:205:000000000-AKKM3:1:1101:26161:19876 2:N:0:1
TACACGGGTATCTAATCCTGTTTGCTCCCCACGCTTTCGAGCCTCAGCGTCAGTAATGGACCAGTATGTCGCCTTCGCCACTGGTGTTCTTCCGAATATCTACGAATTTCACCTCTACACTCGGAGTTCCACATACCTCTTCCATACTCAAGATAGCCAGTATCAAAGGCAATTCCAAGGTTGAGCCCTGGGCTTTCACCTCTGACTAAACTATCCGCCTACGCTCCCTTTAAACCCAGTTGAGATCAGAC
+
CCCCCGGGGGGFGGFGGGGGGGGGGGGGGGGGGGGEDGCFGCGFGGGGGGGGGGGGGGGGGGFGGFFGGGGGGGGGGGGGGGGGGGGEGGGGGGGGGGGCFGGGGGFECGCGCFEBFFFFGFGEFGCGGGGFGCGGGFGFFFDFGFFFGF8?F6FFBBFF?FFGE+D9DFFFFBFFF7F?DD6+58D5DDF*5;@:3;EEEDBCEF@C@@EEFFFFDD@AF)7>AG4DFCE*9:=@7(73?E5((9>=BE)
@M00200:205:000000000-AKKM3:1:1101:15000:19943 2:N:0:1
TACCAGGGTATCTAATCCTGTTTGCTCCCCACGCTTTCGCGCCTCAGCGTCAGTCCCGGGCCAGGTGGCCGCCTTCGCCACCGGTGTTCTTCCCAATATCTACGAATTTCACCTCTACACTCGGAGTTCCACATACCTCTTCCATACTCAAGATAGCCAGTATCAAAGGCAATTCCAAGGTTGAGCCCTGGGCTTTCACCTCTGACTAAACTATCCGCCTACGCTCCCTTTCCGCCCAGTTGAGATCAGCC
+
CCCCCGGGGGGGGGGGGGGGGGGGGGGGGGGGGGGGGGFGGGGGGGGGGGGGGGGGGGGGGGGGGGGGGGGGGGGGGGGGGGGGGGGGGGGGGGGGGGGGGGGGGGGGGGGGGGGFGGGGGGGGFCCGGGGGGGFFGFGFFCFFGFGFGFGFGGFFFCDFD9>FDDCG5CADFCFFFFGFGGDGFCGFAF5*;EGFFFGBEBF=EAA?==2>BEGF54?@>=9E>GFG*:.)/3;1C<(6).5=0?@@<)(
@M00200:205:000000000-AKKM3:1:1101:10772:19956 2:N:0:1
TACTGGGGTATCTAATCCTGTTCGCTCCCCACGCTTTCGCTCCTCAGCGTCAGTATCGGCCCAGAGAGCCGCTTTCGCCACCGGTGTTCCTCCATATATCTACGCATTTCACCGCTACACATGGAATTCCACTCTCCTCTACTGCACTCAAGCCTAACAGTTTCCAATGCACACAATGGTTGAGCCACTGCCTTTTACATCAGACTTATTAAACCACCTGCGCTCGCTTTACGCCACGTTGAGATC
+
CCCCCGGGGGGGGGGGGGGGGGGGGGGGGGGEGGGGGGGGGGGGGGGDGFGGGGGGGGGGEEGGGGGGGFGGGGGGGGGEGFGGGGGGGGGGGGGGGGC9;EEGCGGGAEGGGGGBDCFFEGGGGGGGFGGGGGGGCDEEFFGFGF?=GFFDFGGFF?FFFF>CDFGGFFF6DDE?FF+<>E7FFGFFAFGFAFAFFFGFFBC56)6**2:EFF6,>*9.52(/6/8:G3CC@@>(4.,,:;@;4/
@M00200:205:000000000-AKKM3:1:1101:21124:19982 2:N:0:1
TACACGGGTATCTAATCCTGTTTGCTCCCCACGCTTTCGAGCCTCAGCGTCAGTAATGAGCCAGTGTGTCGCCTTCGCCACTGGTGTTCTTCCGAATATCTACGAATTTCACCTCTACACTCGGAGTTCCACACACCTCTCTCATACTCAAGACACCCAGTATCAAAGGCAATTCCGAGGTTGAGCCCCGGGATTTCACCCCTGACTTAAATGTCCGCCTACGCTCCCTTTCAACCCAGTTGAGATCAGA
+
CCCCCGGGGGGGGGGGGGGGGGGGGFGGGGGGGGGGGGGGGGGGGGGGGGGGGGGGGGGGGGGGGGGGGGGGGGGGGGGGGGGGFGGEGGGGGGGGGFEGGCFGGGGFFGGGGG?FC?;FDGGEFEGFGGGFGGGGGFGFFCDBFFGFDFFGGGGFFGG*,+0=9DGGFGFDFEFFFFC>F6+:589?>DE>?EGGF42::ADFBFFC/98**72B948(-7(:2?DF57@)<.)573:;EEF@())/)7
@M00200:205:000000000-AKKM3:1:1101:13924:19985 2:N:0:1
TACTCGGGTATCTAATCCTGTTTGCTCCCCACGCTTTCGAGCCTCAGCGTCAGTAATGGACCAGTATGTCGCCTTCGCCACTGGTGTTCTTCCGAATATCTACGAATTTCACCTCTACACTCGGAGTTCCACATACCTCTTCCATACTCAAGATAGCCAGTATCAAAGGCAATTCCAAGGTTGAGCCCTGGGCTTTCACCTCTGACTAAACTATCCGCCTACGCTCCCTTTAAACCCACTTGAGATCAAAT
+
CCCCCGGGGGGGGGGGGGGGGGGGGGGGGGGGCGGGGGGFGGGGGGGGGGGGGGGGFGGGGGGGGGGGGGGGGGGGGGGGGGGGGGGGGGGGGGGGGGGGGGGGGGGGGGGGGGGFGGGGGGGGGGGGGGGGFCGGGFGFFGGFFFGFGB8=DD8?F8=FGFEGFFGG5DF5DEFB=D?*EEFGBFG??DFFFFGG50EEEFEEE7CE5>=AE=DE=G?)=C2*:CBC*5>EF=:=E@(:B>:)/**))0*
@M00200:205:000000000-AKKM3:1:1101:12553:19994 2:N:0:1
TACACGGGTATCTAATCCTGTTTGCTCCCCACGCTTTCGAGCCTCAGCGTCAGTAATGGACCAGTATGTCGCCTTCGCCACTGGTGTTCTTCCGAATATCTACGAATTTCACCTCTACACTCGGAGTTCCACATACCTCTTCCATACTCAAGATAGCCAGTATCAAAGGCAATTCCAAGGTTGAGCCCTGGGCTTTCACCTCTGACTAAACTATCCGCCTACGCTCCCTTTATGCCCAATTGAGATC
+
CCCCCGGGGGGGGGGGGGGGGGGGGGGGGGGFGGGGGGGGGGGGGGGGGGGGGGGFGGGGGGGGGGGGGGGGGGGGGGGGGGGGGGGGGGGGGGGGGFGFGGGGGGGGGGGGGGGFGGDFGGGGGGGGGGGGGDGGGFFFFFGFGFFEDFDFBDGFFGGFFGFGFBFGFFFFBDFFFFGFGE?FFGDDFG?:AEFGFFGEBDBE**5>@ECCEEGG)<@DFFFBDGFGCF;AC<>:E)93C=E=(>@
@M00200:205:000000000-AKKM3:1:1101:10486:20047 2:N:0:1
TACGAGGGTATCTAATCCTGTTTGCTCCCCACGCTTTCGCGCCTCAGCGTCAGAACCGGACCAGACAGCCGCCTTCGCCACTGGTGTTCTTGCGAATATCTACGAATTTCACCTCTACACTCGCAGTTCCGCTGTCCTCTTCCGGTCTCAAGTCTCCCAGTATCGAAGGCAATTCTGTGGTTGAGCCACAGGCTTTCACCCCCGACTTAAAAGACCGCCTACGCGCCCTTTACACCCAATTGAGATC
+
CCCCCEGGGGGGGGGGGGGGGGGGGGGGGGGGGGGGGGGGGGGGGGGGGGGGGGGGGGGGGGGGGGGGGGGGGGGGGGGGGGFFFGGGGGGGGGGGGGGGGGGGGGGFGGGGGGGFGGGGGGFECBCFGCEEDEGGGFGEFGGFGFGFGF,DGGGF?GGFGCEGFFGG>FFBF5BFFFG9FFDFAEEFF>5A>FGGFFGEDFFFFFFDE)9.70BF;DF0(6;A>GEG37:266A:EF<<)4:)2<B
@M00200:205:000000000-AKKM3:1:1101:20546:20181 2:N:0:1
TACTAGGGTATCTAATCCTGTTTGCTCCCCACGCTTTCGAGCCTCAGCGTCAGTAATGGACCAGTATGTCGCCTTCGCCACTGGTGTTCTTCCGAATATCTACGAATTTCACCTCTACACTCGGAGTTCCACATACCTCTTCCATACTCAAGATAGCCAGTATCAAAGGCAATTCCAAGGTTGAGCCCTGGGCTTTCACCTCTGACTAAACTATCCGCCTACGCTCCCTTTATACCCAGTTGAGATCAGA
+
CCCCCGGGGGGGGGGGGGGGGGGGGGGGGGGGGGGGGGGGGGGGGGGGGGGGGGGGGGGGGGGGGGGGGGGGGGGGGGGGGGGGGGGGGGGGGGGGGGGGGGGGGGGGFGGGGGGFGGGGGGGGGGGGGGGGGGGGGFGBFFGFGFGFGFGGGGGFFFGFFGFGFFGGFGFDFDFFFFG?FG=DFGFFF=FFFGGGFFGFFFFFFFFF@EC<8;@6AGFFFBDBA8?GCC<AAFFF7*:;?CF3(/>3BE
@M00200:205:000000000-AKKM3:1:1101:12997:20297 2:N:0:1
TACTAGGGTATCTAATCCTGTTTGCTCCCCACGCTTTCGAGCCTCAGCGTCAGTAATGGACCAGTATGTCGCCTTCGCCACTGGTGTTCTTCCGAATATCTACGAATTTCACCTCTACACTCGGAGTTCCACATACCTCTTCCATACTCAAGATAGCCAGTATCAAAGGCAATTCCAAGGTTGAGCCCTGGGCTTTCACCTCTGACTAAACTATCCGCCTACGCTCCCTTTACACCCAATTGAGATCACAC
+
CCCCCGGGGGGGGFGGGGGGGGGGGGGGGGGGGGGGGGEGGGGGGGGGGGGGGGGGCFGFGGGGGGGGGGGGGGGGGGGGGGGCFGEGGFGGGGGGGFGGGGGGGGGGGGGGGGGFGGGGGGGGGGGGGGGGGGGFGFGF?GCD8FFDGFGFA?FFFGGFFGEDEFFFFCDDFFFBFFG?FGFG5,=FFG6?BFGGFCGB<@@E*:>ECFFFF7AE5?@=A@)<AE*;7+>;C4>:>==B4**0(**)(0(
@M00200:205:000000000-AKKM3:1:1101:24283:20305 2:N:0:1
TACAAGGGTATCTAATCCTGTTTGCTCCCCACGCTTTCGAGCCTCAGCGTCAGTAATGGACCAGTATGTCGCCTTCGCCACTGGTGTTCTTCCGAATATCTACGAATTTCACCTCTACACTCGGAGTTCCACATACCTCTTCCATACTCAAGATAGCCAGTATAAAAGGCAATTCCAAGGTTGAGCCCTGGGCTTTCACCTCTGACTAAACTATCCGCCTACGCTCCCTTTAGGCCCAATTGAGAGAAGA
+
9CCCCGGG@FFGAFFGFFFD9<<FC@A<FFFFGGDC8FCDFCFDGFFDF7FFGE@9EFGFFFFF,CC<C9E7F@EDD,B@@8EE9E<7FC8F9C7F7F,A=DGGED=:DADEF98DFFG8,4@C@CB??=ED?D?=1;,00;;D8+=*6=6DF?FF?>DF==;+*;=F58D8D6D+5+=9C,=DDD8?5=8D*,,00C75*08875*;6>@700@6=C5=888*::*9*558*0)0>==3>5*7>)-757
@M00200:205:000000000-AKKM3:1:1101:6164:20328 2:N:0:1
TACTCGGGTATCTAATCCTGTTCGCTCCCCACACTTTCGCTCCTCAGCGTCAGGTCATTCCCAGAGAACCGCCTTCGCCACCGGTGTTCCTCCTGATATCTGCGCATTTCACCGCTACCCCAGGAATTCCGTTCTCCCCTGAATACCCCTAGTCTGCCCGTACCGGAAGCCAGCGCCGTGTTAAGCACGGCGTTTTCACTCCCGACGCGACCACCCGCCTCCGAGCCCCTTATGCCCTGTTGAGCTCAGCT
+
C@CC@FEGGGFEFCD,EC<,CFF@@FEFFGGCBFGCD9FGG<FCGFFGGGGCEGG?E9FFGFGGGE,FDGGGGGGCFECEFCFECF=ECGGGGGDFF9=D,9FCF668=4DCC=C*8+,:9+@DFF8DF88@DD8@3@+8:D,;:+=)0:EGCFF79,=*3=)6=9C:08*)355?A5*3>=9C+>EFF45?A::CA?9E;;,38((,(,4(,(2809>:1(()(277/1.)6)4)2((.)5<())5.22)
@M00200:205:000000000-AKKM3:1:1101:13538:20339 2:N:0:1
TACACGGGTATCTAATCCTGTTTGCTCCCCACGCTTTCGAGCCTCAGCGTCAGTAATGGACCAGTATGTCGCCTTCGCCACTGGTGTTCTTCCGAATATCTACGAATTTCACCTCTACACTCGGAGTTCCACATACCTCTTCCATACTCAAGATAGCCAGTATCAAAGGCAATTCCAAGGTTGAGCCCTGGGCTTTCACCTCTGACTAAACTATCCGCCTACGCTCCCTTTATACCCACTTGAGATC
+
CCCCCGGGGGGGGGGGGGGGGGGGGGGGGGGGGGGGGGGGGGGGGGGGGGGGGGGGGGGGGCFGGGGGGGGGGGGGGGGGGGGGGGGGGGGGGGGGGGGGGGGGGGFGGGGGGGGFGGGGGGGGGGEGGGGGFGGGGFGFFFGFGFGFGDFCBFGBF?DDFFBGEFGGFGFB?DFFFB8DFF+60=FFFFGFFFCF?7E@EDBC@E6A@@E7*>FEFGA58:=B9CBGFG:**>ECF3(:B8@3967
@M00200:205:000000000-AKKM3:1:1101:25414:20414 2:N:0:1
TACCAGGGTATCTAATCCTGTTTGCTCCCCACGCTTTCGAGCCTCAGCGTCAGTAATGGACCAGTATGTCGCCTTCGCCACTGGTGTTCTTCCGAATATCTACGAATTTCACCTCTACACTCGGAGTTCCACATACCTCTTCCATACTCAAGATAGCCAGTATCAAAGGCAATTCCAAGGTTGAGCCCTGGGCTTTCACCTCTGACTAAACTATCCGCCTACGCTCCCTTTATACCCAGTTGAGATC
+
CCCCCGGGFGGGGGGGGGGGGGGGGGGGGGGGGGGGGGFGGGGGGGGGGGGEGGGGGGGGGGGGGGGEGFGGGGGGGGGGGGGGCFGGGGGGGGGGGGGGGGGGGFGGGGCFGGGFGFGGGFFDGGGGGCFGGGGECFGFFGGBADGFGD==FGGFFGGFGFD9CFCGFFFFFDDFF2A?DECC?CFFFGGFFGGG<*@CE@E@:AAE6@EEEFGG8>9=8@>9>E4CGG=EC447:69B40865?*
@M00200:205:000000000-AKKM3:1:1101:16715:20493 2:N:0:1
TACTCGGGTATCTAATCCCGTTCGCTCCCCCAGCTTTCGCGAATCAGTGTCAGGGATGGCCCAGGTGACCGCCTTCGCCACTGGCGTTCCTCCCGATATCTACGCATTTCACCGCTACACCGGGAATTCCATCACCCTCTGCCACCCTCAAGCCCGCCAGTCTGGCGCGGCCTCTCACAGTTGAGCTGTGAGCTTTCACACGCCACTTAACAGGCCACCTACTCGCGCTTTATCCCCAATTGAGATCAGAC
+
CCCCCGGGGGGGGGGGGFGGGGGGGGGGGGGGGGGGGGGGGGEGGGGGGGGGGGGGGGFGEGGGGGGGGGGGGGGGDGGGGGGGFGFGGFGGGGGEDEGGGGGFEGGGCGFFGDGFGGGGGDGGGGGGGGGGGGGGG?FDFFGFGFGFGF6DFFGAFGGB6AEF59DGFGFBEB;FBAFBF?>@FGFFFFCFFGCCFFFE@BBDBF844>EFFFGG1<F((3<FBG37156AA)-5;<((.,6.3)428?)
@M00200:205:000000000-AKKM3:1:1101:13432:20527 2:N:0:1
TACAAGGGTATCTAATCCTGTTTGCTCCCCACGCTTTCGAGCCTCAGCGTCAGTAATGGACCAGTATGTCGCCTTCGCCACTGGTGTTCTTCCGAATATCTACGAATTTCACCTCTACACTCGGAGTTCCACATACCTCTTCCATACTCAAGATAGCCAGTATCAAAGGCAATTCCAAGGTTGAGCCCTGGGCTTTCACCTCTGACTAAACTATCCGCCTACGCTCCCTTTATACCCAGTTGAGATC
+
CCCCCGGGGGGGGGGGGGGGGGGGGGGGGGGGGGGGGGGGGGGGGGGGGGGGGGGGGGGGGGGGGGGGGGGGGGGGGGGGGGGGGGGGGGGGGGGGGGGGGGGGGGGGGGGGGGGFGGGGGGGGGGGGGGGGDGGGGFGFFGGFGFGFGFGGGGFFFGGFGGFGFFGGFCDDFFFFFFGDF9=D58F5FGFFFGGGFFGE@CEF7*87C<@C@AFD5D>A@=5>DGFG?>BCCEEFF.((18*((8@
@M00200:205:000000000-AKKM3:1:1101:8822:20535 2:N:0:1
TACTAGGGTATCTAATCCTGTTTGCTACCCACGCTTTCGAGCCTCAGTGTCAGTGACAGTCCAGAGAGCCGCTTTCGCCACCGGTGTTCCTCCATATATCTACGCATTTCACCGCTACACATGGAATTCCACTCTCCTCTACTGCACTCAAGTCTATCAGTTTCCAATGAACACAATGGTTGAGCCACTGCCTTTTACATCAGACTTATTAAACCACCTGCGCTCGCTTTAAACCCAGTTGAGATC
+
CCCCCGGGGGFGFFGEGGGGGGGFGGGFFGFCFGGGFBCDFFFGGFGFGFGGGFDEFDFGFFFGGGGGFGGGFG7FFFFCF=FG:CECGGGGGGGGFGGGGDCF:C7?;E=EFGG?DC?EFCEGGFGGCDEFG?DF88=DFFGFGFFBFF8DD8DFFGFF=+C99DFF?,=DFDDDBFGFACGGF8DFF?EDD=D?FEE7EFFFE5;@CAEFECGE5*;:CA)3)4@9D>EECF2@B>56;CFFFF
@M00200:205:000000000-AKKM3:1:1101:17353:20596 2:N:0:1
TACTGGGGTATCTAATCCTGTTTGCTCCCCACCCTTTCGCTCCTCAGCGTCAGTTACGGCCCAGAGATCTGCCTTCGCCATCGGTGTTCCTCCTGATATCTGCGCATTCCACCGCTACACCAGGAATTCCAATCTCCCCTACCGCACTCTAGTCTGCCCGTACCCACTGCAGGCCGGAGGTTGAGCCTCCGGATTTCACAGCAGACGCGACAAACCGCCTACGGGCTCTTTATACCCAATTGCAATCCGA
+
CCCCCFGGGGGGGGGGGGGGGGGGGGGGGGGGGGGGGGDGGGGGGGGGGGGGGGGGGGGGEGGGGGGGGGGGGFGGGGGGGGEGGGFEGGGGGGFGGDCE=DFEGECEG;EGGGGFGGGGGGGGGGGGCCGGGGGFDFG5?FGFGFGBFFD=FDDFFDF>EGFGF5DG?G9CFFDBEF5?FFG*9DEFAFGFFCEC:*5/.8=>=@=>@;F>B(=C;DF;@@()(:7FGF).:>F202:1<)))).8(-4
@M00200:205:000000000-AKKM3:1:1101:21926:20614 2:N:0:1
TACTGGGGTATCTAATCCTGTTTGCTACCCACGCTTTCGAGCCTCAGTGTCAGTTACAGTCCAGAGAGCCGCTTTCGCCACCGGTGTTCCTCCATATATCTACGCATTTCACCGCTACACATGGAATTCCACTCTCCTCTACTGCACTCAAGTCTAACAGTTTCCAATGCACACAATGGTTGCGCCACTGCCTTTTACATCAGACTTATTAAACCACCTGCGCTCGCTTTAAACCCAGTCGAGTTC
+
CCCCC@EGEFGGEGGGGGFGGGGGGGGGGGGGGGGGGGGGGGGGGGGGDEGGGGGGFGFFFGGFGGGGGGGGG7:BFEGGGGGDCFGGDFFGCFGGGFFGCEFEEGGGFFEFFGGFGGGGGGGGGGFGFGFGGGGGGFFD9,=:FFGFFFFGGGGFFGGF;?CDEF+DDEFEFFFFFF+59=+69@1:?DFFFGGDFEG**3>CFF57=EE*;688CDAC2:23<85C*:**93=(6(7*-57),)
@M00200:205:000000000-AKKM3:1:1101:4323:20651 2:N:0:1
TACAAGGGTATCTAATCCTGTTTGCTCCCCACGCTTTCGAGCCTCAGCGTCAGTAATGGACCAGTATGTCGCCTTCGCCACTGGTGTTCTTCCGAATATCTACGAATTTCACCTCTACACTCGGAGTTCCACATACCTCTTCCATACTCCAGATAGCCCGTATCAAAGGCAATTCCACGGTTGAGCCCTGGGCTTTCACCTCTGCCTAAACTATCCGCCTACGCTCCCTTTAAACACACTTGAGATC
+
C<CCCGGGGGGGGCGFFGGGGGGGGGFFCGCF7EFFGGGF<BFGFGGGGGGEFFFGGGGFFGGGGAFCFF@DGGGCA@CGFGGFFFECAFGGGGEEDFAFFGG7F=DECFFFGGF+=EEFFGFE>8BFGFCFGGG=D+@DDFGFEFGCC6=8BDDFC8DDG68?>DFGFC*):6F?C+65>+086=,5?CC??E?7FC:CEBEE*:6A)*0>A*@D94?--7:54?5??:=**07*67-(08*)()/
@M00200:205:000000000-AKKM3:1:1101:12122:20662 2:N:0:1
TACTCGGGTATCTAATCCTGTTTGCTCCCCACGCTTTCGAGCCTCAGCGTCAGTAATGGACCAGTATGTCGCCTTCGCCACTGGTGTTCTTCCGAATATCTACGAATTTCACCTCTACACTCGGAGTTCCACATACCTCTTCCATACTCAAGATAGCCAGTATCAAAGGCAATTCCAAGGTTGAGCCCTGGGCTTTCACCTCTGACTAAACTATCCGCCTACGCTCCCTTTAAACCCACTTGAGATC
+
CCCCCGGGGGGGFGGGGGGGGGGGGGGGGGGGGGGGGGGGGGGGGEGGGGGGGGGGGGGGGGGGGGGGGGD@FGGGGGGGGGFGGGGGGGGFGGGFGGGGGGGGGGGDGGGGFGGFGGGGGGGGGGEFGDFEFFGEEFCEFFFFGFFCGFEFGGGFF?DBDFFGEFFG?D?DDB?DBD?FGCFGFFFFBDFFFGGGFEGEEF<EC7AEFCCFEFGGFFD>DC)*/1@FCC4E<C=2:5-:>@E=94;
@M00200:205:000000000-AKKM3:1:1101:22389:20733 2:N:0:1
TACTAGGGTATCTAATCCTGTTTGCTACCCACGCTTTCGAGCCTCAGTGTCAGTGACAGTCCAGAGAGCCGCTTTCGCCACCGGTGTTCCTCCATATATCTACGCATTTCACCGCTACACATGGAATTCCACTCTCCTCTACTGCACTCAAGTCTAACAGTTTCCAATGCACACAATGGTTGAGCCACTGCCTTTTACATCAGACTTATTAAACCACCTCCGCCCGCTTTACACACAATTGAGATC
+
CCCCCGGGGGGGGGFGGGGGGGGGGGGGGGGEGGGGGGGGGGGGGGGGGGGGGGFFGGGGGGGGGGGDGGGG>EFGGGGGGGGGGGGGGGGGGGGGGGGGGGGGGGGDGGGGGGGFGEFGGGGGGGGCGGDGGGGGGFGFFGGFGFGFGFGGFDGFFGC?DDFGFFGGFGFFFDE?8D0BDC8?FGGFFFGF59DFCEFEFFF=@=7=E7<EE@CG=>;)11)*-19*@D*/*9*61(.43/.593
@M00200:205:000000000-AKKM3:1:1101:13859:20795 2:N:0:1
TACGCGGGTATCTAATCCTGTTTGCTCCCCACGCTTTCGAGCCTCAGCGTCAGTAATGGACCAGTATGTCGCCTTCGCCACTGGTGTTCTTCCGAATATCTACGAATTTCACCTCTACACTCGGAGTTCCACATACCTCTTCCATACTCAAGATAGCCAGTATCAAAGGCAATTCCAAGGTTGAGCCCTGGGCTTTCACCTCTGACTAAACTATCCGCCTACGCTCCCTTTAAACCCAATTGAGATC
+
CCCCCGGGGGGGGGGGGGGGGGGGGGGGGGGGGGGGGGGGGGGGGGGGGGGGGGGGGGGGGGGGGGGGGGGGGGGGGGGGGGGGGGGGGGGGGGGFEFGGFGGGGGGGGGGGGGGFGGGGGG7C+BEFCCFGFFGEFFGFFGGFGFGECF?D9DDFFDDF@DEGEFGCBG*=*=FBDFGFFGF6F6C?FG:5;CFF<=FEFFB):86C3)57AECG=FEFFB@B@5899:7*94=>CF03;4.)(17
@M00200:205:000000000-AKKM3:1:1101:27062:20801 2:N:0:1
TACAGGGGTATCTAATCCTGTTTGCTCCCCACGCTTTCGAGCCTCAGCGTCAGTAATGAGCCAGTGTGTCGCCTTCGCCACTGGTGTTCTTCCGAATATCTACGAATTTCACCTCTACACTCGGAGTTCCACACACCTCTCTCATACTCAAGACACCCAGTATCAAAGGCAATTCCGAGGTTGATCCCCGGGATTTCACCCCTGACTTAAATGTCCGCCTACGCTCCCTTTAAACCCAATTGAGATCAGA
+
CCCCCGGGGGGGGGGGGGGGGGGGGGGGGGGGGGGGGGGGGGGGGGGGGGGGGGGGGGGGGFFCFGFGGEFGGGGGGEGGEGGGCGGGGGGGEFDDG7EFCGFGGGGGFEC5?DF5=FFGGGGGGDBFGGGGGEGGGBGEFGF?GB@EGFFDFG6*5B8*63CFFFGG9FFDFEFF5<C*@,=C+=FA576*<?F5BA;5:>BFFFEC=E;*/:EE):/52:5)6C5?C+)/9C8@712@337),/))))
@M00200:205:000000000-AKKM3:1:1101:17607:20809 2:N:0:1
TACGCGGGTATCTAATCCTGTTTGCTCCCCACGCTTTCGAGCCTCAGCGTCAGTAATGAGCCAGTGTGTCGCCTTCGCCACTGGTGTTCTTCCGAATATCTACGAATTTCACCTCTACACTCGGAGTTCCACACACCTCTCTCATACTCAAGACACCCAGTATCAAAGGCACTTCCGAGGTTGAGCCCCGGGATTTCACCCCTGACTCAAATGTCCGCCTACGCTCCCTTTAAACCCAATTGAGATC
+
<CCCCGGGEGGGGGGGGGFGGG9FGGGGGGGEGGGGGGG<<FGGGGGGGFGEGGG<FFGGGGGGFGD@FFFFGGGGGGGGGGGGGGGDF;DEGDGGGGGGGFGG+=EFFGGEFFGFGGGGGFGGGG=EDFG8=E8EG9DDBFGBFFGCGFFG9D+:DE6FGFDG>D8C?EF5*0?FEEC>FG39AE7**9;B>EEFFFG=2:>=@F:*6(74/9CFFCE;FFF>;CAG8;;<)9=@E@(,.5<):A?
@M00200:205:000000000-AKKM3:1:1101:21843:20832 2:N:0:1
TACGCGGGTATCTAATCCTGTTTGCTCCCCACGCTTTCGAGCCTCAGCGTCAGTTACAGACCAGAGAGTCGCCTTCGCCACTGGTGTTCCTCCACATATCTACGCATTTCACCGCTACACGTGGAATTCCACTCTCCTCTTCTGCACTCAAGTTCTCCAGTTTCCAATGACCCTCCCCGGTTGAGCCGGGGGCTTTCACATCAGACTTAAAGAACCGCCTGCGCTCGCTTTCAACCCACTTGAGATC
+
CCCCCGGGGGGGGGGGGGGGGGGGGGGGGGGGGGGGGGGGGGGGGGGGGGGGGGFGGGGGGGGGGGGGGGGGGGGGGGGGGGGGGGGGGGGGGGGGGGGGGGGGGG7FGGGGGGGFGGGGGGFGGFGGGGGGGGGFGFDEFGGFGFGFGBGFEGGFFGGBEGEGFFGFFFDDFFFFFFGEGCGGACGE>4EE?C=CFCGFC@A);EFFFFE<EDFG@GFF;@FBFGFG<C<).)6(;:(84>73?62
@M00200:205:000000000-AKKM3:1:1101:17527:20835 2:N:0:1
TACTCGGGTATCTAATCCTGTTTGCTCCCCACGCTTTCGAGCCTCAGCGTCAGTAATGGACCAGTATGTCGCCTTCGCCACTGGTGTTCTTCCGAATATCTACGAATTTCACCTCTACACTCGGAGTTCCACATACCTCTTCCATACTCAAGATAGCCAGTATCAAAGGCAATTCCAAGGTTGAGCCCTGGGCTTTCACCTCTGACTAAACTATCCGCCTACGCTCCCTTTACACCCAGTTGAGATC
+
CCCCCGGGGGGGGGEGGGFGGGGGGGGGGGDFEGCGGGGGGGGGGGGGGGGGGFGGGGG@FFGGGGGFFGGGGGGGGGGGGGGGGGG>EDGGGGEEGGGGGGGGGGGGGFGGGGGFGA=E=@@EGGGGGGGGGGCEGFGDBFFFG?FBFFEFGD8++6A?FDEFC7DD6EFBDDFFFFGDFG8D?DG?FG?DFFFCFFGF@)08A7A<@E5*:EE855ADFC)*-=@G>DECE7>@E573*/>((47
@M00200:205:000000000-AKKM3:1:1101:13804:20927 2:N:0:1
TACTAGGGTATCTAATCCTGTTTGCTCCCCACGCTTTCGCGCCTCAGCGTCAGAACCGGACCAGACAGCCGCCTTCGCCACTGGTGTTCTTGCGAATATCTACGAATTTCACCTCTACACTCGCAGTTCCGCTGTCCTCTTCCGGTCTCAAGCCAACCAGTATCGAAGGCAATTCTGTGGTTGAGCCACAGGCTTTCACCCCCGACTTAATCGGCCGCCTACTCGCCCTTTACCCCCAATTG
+
CCCCCGGGGGGGGGGGGGGGGGGGGGGGGGGGGGGGGGGGGGGGEGGGGGGGGGGGGGGGGGGGGGGGGGGGGGGGGGGGGGGGGGGGGGGGGGGGGGGGGGGGGGGGGGFFFGGFGFGGGGGGEGGGGGGGGGGGFFD9FFGEGF65BFEGGGDF?EGFGFFGFFDG*DFDFEFFFFEFGGGCFG9AFGGFFGCDF4:@(>=B9@@(9475;?EE6DD(36);(:0><C:<4).4C>(2))
@M00200:205:000000000-AKKM3:1:1101:26994:21028 2:N:0:1
TACGCGGGTATCTAATCCTGTTTGCTCCCCACGCTTTCGCACCTCAGCGTCAATACCAGTCCAGTGAGCCGCCTTCGCCACTGGTGTTCTTCCGAATATCTACGAATTTCACCTCTACACTCGGAATTCCACTCACCTCTCCTGGATTCAAGCGATGCAGTCTTAAAGGCAGTTCTGGAGTTTAGCTCCCGGCTTTCACCTCTAACTTACACAGCCGCCTACGTGCGCTTTAACCCCAATTGAGATCAGA
+
CCCCCGGGGGGGGGGGGGGGGGGGGGGGGGGGGGGGGGGGCFFGGGGGGGGGGGGGGAFGGCFGGGGGGGGGGGGGFFFGGFGG<FFGEG8FGGGGGGGGGGGDFFGGCGGGGGGF7ADEEEFDGGGGGGGGGGFED??:?FA3,@@BFEFGGD+:BE?9D?EGEFFG*@9=C7EFFFFFGC+?A9EF6*@BEDEFFCFE*<@@;AAE34>*.(===DFFD@?;(;>C):2)9).(43(3>)9):CB.)8
@M00200:205:000000000-AKKM3:1:1101:21536:21036 2:N:0:1
TACACGGGTATCTAATCCTGTTTGCTCCCCACGCTTTCGCGCCTCAGCGTCAGATCCGGACCAGTGAGCCGCCTTCGCCACTGGTGTTCTTGCGAATATCTACGAATTTCACCTCTACACTCGCAGTTCCACTCACCTCTTCCGGTCTCAAGCCAAGCAGTATCGAAGGCAATTCAGTGGTTGAGCCACGGGCTTTCCCCCCCAACTTACAAGGCCGCCTACGCGCCCTTTAAACCCAATTGAGATCAGA
+
CCCCCGGGGGGGGGGGGGGGGGGGGGGGGGFFGGGGGGGGGGGGGGFGGGGGGGGGGGGGGGGGEFGGGGGGGGGGGGGEEBFG?FGGGGGGGGEGGGGGGGGG+DGGGGGGGGGFGGGGEGFGGGGGGGGGGGGGGFGFFGGFD5D59FDGFCGF6D8DFFCG5?6+5DFBA=C+35=AFFCG5DEAFCEA55=D>*,05519DFDAEE@9<(=C05BF;@?:(*75)24644<0E11:<):2(),,4)
@M00200:205:000000000-AKKM3:1:1101:24697:21121 2:N:0:1
TACTAGGGTATCTAATCCTGTTTGCTCCCCACGCTTTCGCGCCTCAGCGTCAGTTACAGTCCAGAGAGCCGCCTTCGCCACTGGTGTTCCTCCACATCTCTACGCATTTCACCGCTACACGTGGAATTCCGCTCTCCTCTTCTGCACTCAAGTCTCCCAGTTTCCAGTGCGTCACGGGGTTGAGCCCCGCACTTAGCCACCAGACTTAAGAAACCGCCTGCGCGCGCCTTAAGCCCACTTGAGATC
+
C@CC@FFFFGGGGGGGGGGGGGGGGGGGGGGGGGGGGGGGDEGGGGGGGGGGGFGGGDGFGGGFFGGDGGDGGGGGGGGDEGGGGGGGGGGGGGGGGGGGGGGGGGGGGGGGGGGFGGGEEFFGGGGGGFDE?8FGGFGFBGGFGFGFGBC8FDFFDGGFECEGCF?FBCB:BA>BB>CDCGD5?<FF*0CEEE,=+)2:7=29=E?;EC:>:><C6>8?F>9:43=)77744>:08(4)4)53-)
@M00200:205:000000000-AKKM3:1:1101:13057:21179 2:N:0:1
TACCCGGGTATCTAATCCTGTTTGCTCCCCACGCTTTCGAGCCTCAGCGTCAGTAATGGACCAGTATGTCGCCTTCGCCACTGGTGTTCTTCCGAATATCTACGAATTTCACCTCTACACTCGGAGTTCCACATACCTCTTCCATACTCAAGATAGCCAGTATCAAAGGCAATTCCAAGGTTGAGCCCTGGGCTTTCACCTCTGACTAAACTATCCGCCTACGCTCCCTTTAAACCCACTTGATATC
+
CCCCCGGGGGGGGGGGGGGGGGGGGGGGGGGGGGGGGGGGGGGGGGGGGGGGGGGGGGGGGGGFGGGGGGFGGGGGGGGGGGGGGGGGGGGGGGGGGC;FFGGGGGGGGGGGGGGFGGGGGGGGGGGGGGGGGGGGGFGFFGGFGFGBDD,+BD=DFGGFGCDGFFGGFGBDFFFFFFGFGGGGBDDFFF@FFGGD+*<98CF5=A==@EFFBEEF)CBD=:9A@EFGGF>48*7>ED254*7*9CC
@M00200:205:000000000-AKKM3:1:1101:5359:21181 2:N:0:1
TACTGGGGTATCTAATCCTGTTCGCTCCCCACACTTTCGCTCCTCAGCGTCAGGTCATTCCCAGAGAACCGCCTTCGCCACCGGTGTTCCTCCTGATATCTGCGCATTTCACCGCTACACCAGGAATTCCGTTCGCCCCTGACTACCCCTAGTCTGCCCGTATCGAAAGCATGCCAGGTGTTAAGCACCTGGCTTTCACTCTCGACGCGACCAACCGCCCACGAGCCCCTTAACCCCAACTGAGATCAGAC
+
CCCCC<FEFEGFGG@FGGGFCFFGG7FGFGEGGGGGGGEGGGGEFGGGGGDGC@FEACEGFCGFGG?FGGGGGGDF,BCFGFGGGGGGFGEAFGG9,,@BFD<EEEG+8@;FF+@5CGGGGGGEG=82=@=4=,+46:CD5=,<EFG)=*1+@+?+1,=:3+)00:CE*@6*3@FFFF*;,4<9+3,*;*46*;7@BEGFF*654=>((61(6(13(8:(239)(:5>**,)46265(2(.(),)-52)4)
@M00200:205:000000000-AKKM3:1:1101:9605:21252 2:N:0:1
TACCGGGGTATCTAATCCTGTTTGCTACCCACGCTTTCGAGCCTCAGTGTCAGTTACAGTCCAGAGAGCCGCTTTCGCCACCGGTGTTCCTCCATATATCTACGCATTTCACCGCTACACATGGAATTCCACTCTCCTCTACTGCACTCAAGTCTAACAGTTTCCAATGCCCACAATGGTTGAGCCACTGCCTTTTACATCAGACTTATTATACCACCTGCGCTCGCTTTTAACCCACTTGAGATC
+
CCCCCGGGGGGGGGGGGF9FFEGGGGGGGCFCFGGGGGC@F7FFFGGGGGGGG<FGGGGGGGGGGGGGGGGGG:FGGGGGGGGGGGGDFGGGFEE<FFFE;DFGGGGCAFCGCEGBGFGGG,>8EEFGGFGGFFGFF?FEFGG69;DDGF=DDGGF7,+5=C9D*3DFB,*:DAD*@D+=,6+6:@F?ACFFFAAFCCGEC68*@E377;A*;7E6@D60)05/:487*2**)10-*(0>@3)2).
@M00200:205:000000000-AKKM3:1:1101:23345:21356 2:N:0:1
TACCAGGGTATCTAATCCTGTTTGCTCCCCACGCTTTCGAGCCTCAGCGTCAGTAATGGACCAGTATGTCGCCTTCGCCACTGGTGTTCTTCCGAATATCTACGAATTTCACCTCTACACTCGGAGTTCCACATACCTCTTCCATACTCAAGATAGCCAGTATCAAAGGCAATTCCAAGGTTGAGCCCTGGGCTTTCACCTCTGCCTAAACTATCCGCCTACGCTCCCTTTAAGCCCAATTGAGATC
+
CCCCCGGGGGGGGGGGGGGGGGGGGGGGGGGGGGGGGGGGGGGGGGGGGGGGGGGGGGGGGGGGGGGGGGGGGGGGGGGGGGGGGGGGGFGGGGGGGGGGGGFGDFGGGGGGGGGFFEGGGGFGGGGGGGGGFFFEDFGFFGCFGFGEFFGDEFFF7DFFFGEGFFGGFGF5DEFFFBFFGGFDF8DFBD6?5EFGFFGFFFB@*:@F@EE=8AF@>GEFAB5?AEBGGGF4<E;2>=B3>EC3547
@M00200:205:000000000-AKKM3:1:1101:16345:21364 2:N:0:1
TACTAGGGTATCTAATCCTGTTTGCTCCCCACGCTTTCGCGCCTCAGCGTCAGAACCGGACCAGACAGCCGCCTTCGCCACTGGTGTTCTTGCGAATATCTACGAATTTCACCTCTACACTCGCAGTTCCGCTGTCCTCTTCCGGTCTCAAGCCAACCAGTATCGAAGGCAATTCTGTGGTTGAGCCACAGGCTTTCACCCCCGACTTAATCGGCCGCCTACGCGCACTTTATGCCCAATGGAGATC
+
CCCCCGGGGGGGGGGGGGGGGGGGGGGGGDFGGGGGGGGGGGGGGGGGGGGGGGGGGGGGGGGGGGGGGGGGGGGGGGGGGGGGGGGGGGGFGGGGGGGG;EFDFGGGGGGGGGGFCFGGCFGGFGGGGGECGGGGGFGFFGFBGFGFGFFGFGFF5:DFAC<78@GEDGF5FE>FFFGFGGGGFF?FFGEFFGFGFFG==@FFFFF<EE)9=2>C27>1<3184:>D9>)4<)).;36:0(520(,
@M00200:205:000000000-AKKM3:1:1101:23542:21493 2:N:0:1
TACACGGGTATCTAATCCTGTTTGCTACCCACGCTTTCGAGCCTCAGTGTCAGTTACAGTCCAGAGAGCCGCTTTCGCCACCGGTGTTCCTCCATATATCTACGCATTTCACCGCTACACATGGAATTCCACTCTCCTCTACTGCACTCAAGTCTAACAGTTTCCAATGCACACAATGGTTGAGCCACTGCCTTTTACATCAGCCTTATTAAACCACCTGCGCCCGCTTTACACCCAATTGAGATC
+
CCCCCFGGGGGGGGGGGGGGEFGGGGGGGGGGGGGGGGGGGGGGGGGEEFGGGGGFGCFFF,FGGGGGGFGD7FFGGGFG@EGGGGGGFACGGGFGGGFGGGEFFEGGGGGGGGGEGEFGGDCEFG9CGEFG+,=EDFG<543@@D+*6;,=EFCD9=DFC=C=DF9DF8DD?BD?8DCFFE68*@??D6C6FF9DA*;7CE@)013>C5;A@53@>DA@@5)*-4@**:CEFF3@7((/087>43
@M00200:205:000000000-AKKM3:1:1101:12246:21495 2:N:0:1
TACACGGGTATCTAATCCTGTTCGATACCCGCACTTTCGAGCTTCAGCGTCAGTTGCGCTCCAGTGAGCTGCCTTCGCAATCGGAGTTCTTCGTGATATCTAAGCATTTCACCGCTACACCACGAATTCCGCCCACTTTGTGCGTACTCAAGGAAACCAGTTCGCGCTGCAGTGCAGACGTTGAGCGTCTACATTTCACAACACGCTTAATCTCCGGCCTACGCTCCCTTTAAGCCCAATTGAGATC
+
CCCCCGGEGGGGGGGGGGGGGGGGGGGGGGGGEGFGGGEGGGGDGGGGGGGGGGGGGGGDGGGGGGGGGFGGGGGGGG@EGGGGEGD<F;AFGGGGGGFGFGFGGGGGGGGGGGGFDFGFFGGGGGG?F8DE6CCEFBFEFGGFCBD>GBFGG6DD6@DFEGFDFFGGFEAEFFFFFCCEFGFCFFGFFGCFFGGG6AC<=@>?F9@@247C*1+=05=@D@@:(30CCF8)/734;4,.6492:).
@M00200:205:000000000-AKKM3:1:1101:25870:21497 2:N:0:1
TACGGGGGTATCTAATCCTGTTTGCTCCCCACGCTTTCGAGCCTCAGCGTCAGTAATGAGCCAGTGTGTCGCCTTCGCCACTGGTGTTCTTCCGAATATCTACGAATTTCACCTCTACACTCGGAGTTCCACACACCTCTCTCATACTCAAGACACCCAGTATCAAAGGCAATTCCGAGGTTGAGCCCCGGGATTTCACCCCTGACTTAAATGTCCGCCTACGCTCCCTTTCCACCCAATTGAGATC
+
CCCCCGGGGGGGGGGFGGGGGGGGGGGGGGFFGF>FGGGGGGGGGGGFGGGGGGGGGFAFFDEFFFFGGGCFGGGGGGGGGFFFAAFGGGFGGGGGGGGGGFGGGDGFFGGGGFGDFFFGFCFGGGGCE;=E?C>CGFGFF8=:CFFFGBGGGCD5?+=DF7DFEFG7FC9)5*=B:ADA>D7C5D,5BDC4?5;6+8=75@>27;B?E==?5?FF25B?FD0A?GEF*:))//;@E?-())-.44<
@M00200:205:000000000-AKKM3:1:1101:22547:21518 2:N:0:1
TACCCGGGTATCTAATCCTGTTCGCTCCCCACACTTTCGCTCCTCAGCGTCAGGTAATGCCCAGAGAACCGCCTTCGCCACCGGTGTTCCTCCTGATATCTGCGCATTTCACCGCTACACCAGGAATTCCGTTCTCCCCTGCATACCTCTAGTCTGCCCGTATCGAAAGCAAGCGCCGTGTTAAGCACGGCGTTTTCACTCCCGACGCGACAAACCGCCTACGAGCCCTTTACACCCAGTTGAGATC
+
CCCCCGGGGGGGGGGGGGGGGGGGGGGGGGFEEGGGGGGGGGGGGGGGGGGGGGGGEFGGGGGGGFFFGGGFGGGGDFGFGGGGCF7=FFGGGGGGGGEGGEEFFGGDDGCAECC>DCFFGGGGFEG,=AD=AFGFFFGDFDFCFF8=DFAFGGF@?@F>C>=FD?G694AEF>D5AFCEF@;5=>EFD*:B??:C+/49:=2(/36;>6069BCE3C@??:254*0>**5A<43:E,4,)-6>6)5
@M00200:205:000000000-AKKM3:1:1101:14763:21600 2:N:0:1
TACGAGGGTATCTAATCCTGTTTGCTCCCCACGCTTTCGCGCCTCAGCGTCAGAACCGGACCAGACAGCCGCCTTCGCCACTGGTGTTCTTGCGAATATCTACGAATTTCACCTCTACACTCGCAGTTCCGCTGTCCTCTTCCGGTCTCAAGTCTCCCAGTATCGAAGGCAATTCTGTGGTTGAGCCACAGGCTTTCACCCCCGACTTAAAAGACCGCCTACGCGCCCTTTAAAACCAATTGAGATCCGA
+
ACCCCFGGGGGGGGGGGGGGGGGGGGGGGGEFGGGGDGGGGDGGGGGGFFCFGFGGGGGEC6DFFGGGFGGEGCCFGG7FE8EFFDE@FEFEEFEFCFC;;FCF?DFFGGFFF=DFF9FE9DFEGGBAE,@=CC8>,CADF8F?EDC5D=2=,=C9A,C:<B@9=??GFGA=*889BBD>FEC?FF?969CFAF6;+:95892556;0>EC9C@F*(25<1/3)(207)2)65:));:?0-8<<1).)(-
@M00200:205:000000000-AKKM3:1:1101:22251:21613 2:N:0:1
TACTGGGGTATCTAATCCTGTTTGCTCCCCACGCTTTCGAGCCTCAGCGTCAGTAATGGACCAGTATGTCGCCTTCGCCACTGGTGTTCTTCCGAATATCTACGAATGTCACCTCTACACTCGGAGTTCCACATACCTCTTCCATACTCAAGATAGCCAGTATCAAAGGCAATGCCAAGGTTGAGCCCTGGGCTTTCACCTCTGACAAAACAATCCGCCTACGCCCCCTTTAAACCCAATTGAGATCAGA
+
ACCC@FGGFDFFC<EFFEFFDFGCFFF,F@FEFEFGFGEGGG@<F@F6@B@CEEEACCFGFDFGE@EE6CDFCC:FBFF@B8@E,=,,:4;FF@F@CCE==4,4CD?8E=;,F>8+DFF<@DFECE4,CD=D==DE,3=*4@=DF?69+=82>?90+@=?6=*=;;FGF,5=B*5*:;FFBD806@,?*86::7,3+07:*5*:8A*:88=)1*@,:*95<)-:)*37)*)*1837B>D(*087,.737)
@M00200:205:000000000-AKKM3:1:1101:13875:21661 2:N:0:1
TACTCGGGTATCTAATCCTGTTTGCTCCCCACGCTTTCGCGCCTCAGCGTCAGTTACAGTCCAGAGAGCCGCCTTCGCCACTGGGGTTCCTCCACATCTCTACGCATTTCACCGCTACACGTGGAATTCCGCTCTCCTCTTCTGCACTCAAGTCTCCCAGTTTCCAGTGCGGCACGGGGTTGAGCCCCGCACTTAGACACCAGACTTAAGAAACGGCCTGCGCGCGCTGTACGCCCAGTCGAGATCAGAGG
+
@CCCCEEGECEF,CC,CE<C@,EEE9EFFG@+CF,@DFEEF++::CF@F@:FC,C@@@F,@,9CEFFGDFE@+64?=:,6BABF,>6+:9E<EE=EE@,4;=9A+@:@;;=5ACE5=>9?C,@E@>,,,,68=8+88+A7+3D=DDF6=9@DD+?C5=?D@=9+0;=7;A5)3:9?AED?>C7F4E**:4C))0,=BEC(9=@=2)7);7;C;@**(1)67>1A>?:))1-483((/8()--443)44<)(
@M00200:205:000000000-AKKM3:1:1101:13225:21676 2:N:0:1
TACAGGGGTATCTAATCCTGTTTGCTACCCACGCTTTCGCACCTCAGTGTCAGTGTCAGTCCAGAAGGCCGCCTTCGCCACTGGTATTCCTCCCGATCTCTACGCATTTCACCGCTACACCGGGAATTCTACCTTCCTCTCCTGCACTCTAGCTTGACAGTTCCGGATGCCGTTCACAGGTTGAGCCCGGGGCTTTCACAACCGGCTTATCAAGCCCACTACGCCCGCTTTAAACCCACTTGAGAGCAAAC
+
CCCCCGGGGGGGGGGFGGGGGGGGGGGGGGGGGGGGFGGGEFFGGGGFGGGGGGFGGFGGGFFFGGGGEGGGEGGGGGGEEGGGFFFGGGGGEEFGGGFGGGGGFGCFCFDFFEEBDFFFFEGGGGGFGGFGG86@89;EDGGFGFG5??DDDDFFFGGFG99+89C@>DF>:@F*=CDFFFD7A?F59>EFDG5CBEEEFF@5@>@=)*975)2;(*.,4/3)(30:CD;9?43(::((-47)4)2)(((
@M00200:205:000000000-AKKM3:1:1101:25237:21765 2:N:0:1
TACTGGGGTATCTAATCCTGTTCGCTCCCCACACTTTCGCTCCTCAGCGTCAGGTCATTCCCAGAGAACCGCCTTCGCCACCGGTGTTCCTCCTGATATCTGCGCATTTCACCGCTACACCAGGAATTCCGTTCTCCCCTGAATACCTCTAGTCTGCCCGTATCGGAAGCAAGCGCCGTGTTAAGCACGGCGTTTTCACTCCCGACGCGACAAACCGCCTACGAGCCCTTTATACCCACTTGAGAGAAGA
+
@CCCCGGGGGGGGGGGGGGGGFGGGGGGGGGGEGGDDGGGGGGGGGGGGGGGGGFGGGGGGGGGGGGDFFGGGGFGF@FFFDGGGG@CEEGDFCFG,EEGGGGGGGGGC=DFGGGFGGGGDDGGDFFFGGGGGGGE99@)58EFGF?*?DCDFGGBFGGFDDFGFFGD>FFEFFFF?ED9D8C?AEGFDDEDD*=?F<77B=B(((.76193;DGF65@014:E0?57**5445A<+)(44<.2()(,((
@M00200:205:000000000-AKKM3:1:1101:22102:21782 2:N:0:1
TACAAGGGTATCTAATCCTGTTTGCTCCCCACGCTTTCGAGCCTCAGCGTCAGTAATGGACCAGTATGTCGCCTTCGCCACTGGTGTTCTTCCGAATATCTACGAATTTCACCTCTACACTCGGAGTTCCACATACCTCTTCCATACTCAAGATAGCCAGTATCAAAGGCAATTCAAAGGTTGAGCCCTGGGCTTTCACCTCTGACTAAACTATCCGACTACGCTCCCTTTAAGCCCACTTGAGATCAGA
+
CCCCCGGGFFFGFGGGGGGGGGGGGFGGGGGGGGGGGGGFGCFGGGGGG@FGGFGGGGGGGGGGFGGGEFGGGGGGGDFCFGGGGGGGGFGGFFEGDFFFGGGGGF8ACFF<FGGFCFGEAFFGEEEFFGGGG,=C@;,6<DFFGFGDF@DFF?DF7@AFFFFC>FDD*,3:66D+?FGFBDFGDGG?FDD5D8DCF7;=EFEEE8*;:8@CEFGD5*08>C94:AAGFFFC8AA2*>(38BBE=*7:;@
@M00200:205:000000000-AKKM3:1:1101:8001:21809 2:N:0:1
TACGCGGGTATCTAATCCTGTTTGCTCCCCACGCTTTCGAGCCTCAGCGTCAGTAATGGACCAGTATGTCGCCTTCGCCACTGGTGTTCTTCCGAATATCTACGAATTTCACCTCTACACTCGGAGTTCCACATACCTCTTCCATACTCAAGATAGCCAGTATCACAGGCAATTCAAAGGTTGAGCCCTGGGTTTTCACCTCTGACTAAACTATCCGCCTACGCTCCCTTTACACCCAATTGAGATAAGCT
+
CCCCCGGGGDGGGGGDFGGGGGFGGGCGGGGGGGGGGGGGGFGGGGGGGFFGGEFFGGGGGGGGFGFGGGGGGGGFGFEEF8FFGGGGGGGGFFEC@EGGE8FF@FF:;;,?FFFFGGGGGFGGDEGGGGFGGG886?D*5=EDFFGFG?@6D?FFFGDBDF7+;+=D6DFFF8@9DCFFFFDFF?F?FC7?64@7B;:*>858=A4CB=EF;C?D-7?A2-()/;:<C:E44?=1=,6(.)17;61)))/
@M00200:205:000000000-AKKM3:1:1101:14917:21940 2:N:0:1
TACTCGGGTATCTAATCCTGTTCGCTCCCCACACTTTCGCTCCTCAGCGTCAGGTAATGCCCAGAGAACCGCCTTCGCCACCGGTGTTCCTCCTGATATCTGCGCATTTCACCGCTACACCAGGAATTCCGTTCTCCCCTGCATACCTCCAGTCTGCCCGTATCGAAAGCAAGCCAGGTGTTAAGCACCTGGTTTTCACTCCCGACGCGACAAACCGCCTACGAGCCCCTTCTACCCAATTGAGATCAGAC
+
CCCCCGGGGGGGGGGGGGGGGGGGGGGGGGGGGGGGGGGGGGGGGGGGGGGGGGGGGGGGGGGGGGGFGGGGGGGGGGGGGGGGGGGGGGGGGGGGGGGGFGGGGEDGCFGGGGGADGFGGGGGGGGGGGGGGGGGGFGFFGGFFFGFGFGGGGGFFGGFGGFGFFG>>EFBFFFFFF7>FC9EFFGFFGGFA,;FFFGFFDFAABFB>FB;;8FG@DFFFFD5?DFG*/3,4444;<(2<<<B12<:,5)
@M00200:205:000000000-AKKM3:1:1101:24465:22028 2:N:0:1
TACGGGGGTATCTAATCCTGTTTGCTCCCCACGCTTTCGAGCCTCAGCGTCAGTAATGGACCAGTATGTCGCCTTCGCCACTGGTGTTCTTCCGAATATCTACGAATTTCACCTCTACACTCGGAGTTCCACATACCTCTTCCATACTCAAGATAGCCAGTATCAAAGGCAATTCCAAGGTTGAGCCCTGGGCTTTCACCTCTGACTAAACTATCCGCCTACGCTCCCTTTATACCCAATTGAGATCAGA
+
CCCCCGGGGGGGGGGGGGGGGGGGGGGGGGGGGGGG8FGGGGGGGGGGGGGGGGGGGGAFGGGGGGGGGGCFGGGGFEGEGGGGGGGGGGGGGGGGGGGGGGFCCDFFGGFFGGGFGGGGGGGGGGBFF;FGGGGFGFGFFFGFGFF<FDEDFGFDF8FFGGFGEFFGBFFDF<FFFFF*>DCG6FGFFGG5*@EGF@:=@D9>4E4AEB=?6EFD)?;@2(5?5CBFDF3)53598<05/.77;E8@EE
@M00200:205:000000000-AKKM3:1:1101:22279:22078 2:N:0:1
TACCAGGGTATCTAATCCTGTTCGCTCCCCACACTTTCGCTCCTCAGCGTCAGGTAATGCCCAGAGAACCGCCTTCGCCACCGGTGTTCCTCCTGATATCTGCGCATTTCACCGCTACACCAGGAATTCCGTTCTCCCCTGCATACCTCTAGTCTGCCCGTATCGAAAGCAAGCGCCGTGTTAAGCACGGCGTTTTCACTCCCGACGCGACAAACCGCCTACGAGCCCTTTAAACCCAGTTGAGATCAGA
+
CCCCCGGGGGGGGGGGGGGGGGGGGGGGGGGGGGGGGGGGGGGGGGGGGGGGGGGGGGGGGGGGGGGGGGGGGGGGGGGGGGGGFGFGGGGFGGGGGGGGGGGGGGGGGGGGGGGBGGGGGGGGGGFGGDFGCGGGGFGDFGFFGFGFGFGFFGGFFEF?EGFG=FGGFGFFFFFFFFGFGFFFAFGFDDD>AEGDACFEBBD=?231;@BFB1CF>GF1222><G3F**845>A0??(().6(447:2?
@M00200:205:000000000-AKKM3:1:1101:7274:22174 2:N:0:1
TACGGGGGTATCTAATCCTGTTTGCTACCCACGCTTTCGAGCCTCAGTGTCAGTGACAGTCCAGAGAGCCGCTTTCGCCACCGGTGTTCCTCCATATATCTACGCATTTCACCGCTACACATGGAATTCCACTCTCCTCTACTGCACTCAAGTCTAACAGTTTCCAATGCACACACTGGTTGAGCCACTGCCTTTTACATCAGACTTATTAAACCACACGCGCTCCCTTTATTCCCCATTAGGTTC
+
CCCCCGGGGGGGGGGGGG9FEFGGGGGGGGGGGGGGGGGGGGGGGGGGGGGGGCEEGGGGGGGGFFGGGGGGGGGGGGEFGDCGGGGGGGGGGGGGGGGGGGGGGGGGFGGGGGGBGGGGGFFGGGGGGGGGFGGGCFGF+@F+DFGBDFGGGDGFFGGFE9765C+@6DAEF)9*;96AD+=*3@CA@FF5AFFG+*7;A*6;B3:A<7*>4*6;<*)(-/5),*:CGG4?3?5;8,53)).)/7
@M00200:205:000000000-AKKM3:1:1101:14504:22182 2:N:0:1
TACCCGGGTATCTAATCCTGTTTGCTCCCCACGCTTTCGAGCCTCAGCGTCAGTAATGAGCCAGTGTGTCGCCTTCGCCACTGGTGTTCTTCCGAATATCTACGAATTTCACCTCTACACTCGGAGTTCCACACACCTCTCTCATACTCAAGACACCCAGTATCAAAGGCAATTCAGAGGTTGAGCCCTGGGCTTTCACCTCTGACTAAACTATCCGCCTACGCTCCCTTTAAGCCCAGTTGAGATCAGA
+
CCCCCGGGFEFGAGGGGGGGGGGGGGGGGGGGGGGGGGGGGDGFGG?FGFGFEFGGGGGFFFGGGFCFFGGGGGGGGGGGGGFGFFFEGGFGGGDGFFFFEFFGGF=FDEDFGEGFGCFFFGG8>=@DFFGGFGC@19E*;FFFGFGE+DDFF6=?5EFB,9;DDFGC5@?DFFF+?DDF@DF?FGG5FGG?ACG6A@78CF@=E5:*0@@EEEEC<CB45)<?>EEG<D@4>**785(06;9E04)3=3
@M00200:205:000000000-AKKM3:1:1101:10521:22203 2:N:0:1
TACAAGGGTATCTAATCCTGTTTGCTCCCCACGCTTTCGAGCCTCAGCGTCAGTAATGGACCAGTATGTCGCCTTCGCCACTGGTGTTCTTCCGAATATCTACGAATTTCACCTCTACACTCGGAGTTCCACATACCTCTTCCATACTCAAGATAGACAGTATCAAAGGCAATTCCAAGGTTGAGCCCTGGGCTTTCACCTCTGACTAAACTATCCGCCTACGCTCCCCTTAAGCCCAATTCAGATC
+
CCCCCGGGGGGGGGGGGGGGGGGGGGGGGGGGGGGGGGGGGCGGGGGGGGGGGGGGGGGGGGGGFGGGGGGGGGGGFGGGGGGGGGGGGGGGGGEGEFGGGGGGGGGD8FGGGGGFGGGGFFFC:CEFFGGEFGGGFFGBBD;DFFGFGF8D,=D<+,+9=+;=FFGADGFB?89DFB?5E=DGFGGFF+AFFFGF<;A<6@6=EE6>8:@C6*@DDGFD@@A55;>**45@496<CF2BE*>?C?2
@M00200:205:000000000-AKKM3:1:1101:20261:22207 2:N:0:1
TACTCGGGTATCTAATCCTGTTCGCTCCCCACACTTTCGCTCCTCAGCGTCAGGTCATGCCCAGAGAACCGCCTTCGCCACCGGTGTTCCTCCTGATATCTGCGCATTTCACCGCTACACCAGGAATTCCGTTCTCCCCTGCATACCTCTAGTCTGCCCGTATCGAAAGCAAGCCAGGTGTTAAGCACCTGGTTTTCACTCCCGACGCGACAAACCGCCTACGAGCCCTTTAAACCCAATTGAGATCAGAC
+
CCCCCGGGGGGGGGGGGGGGGGGGGGGGGGGGDGGGGGGGGGGGGGGGGGGGGGGGGGGGGGGGGGGGGGGGGGGGGGGGGGGGGGGGGGGGGGGGGGGGGGFGEGGGGGGGGDGEGGGGGGGGGGGCFGGDDFGFGFGDFGGBGFFEGFGFGGGF+EFDGGFG>FCEEGFFFF?FFF7CFGG?FGGFFGG>FCFGF?F6A@B4A@=559@B>@GC3CD1,6?B;8BG<43A24<2CB0<:<>2?)82<2)
@M00200:205:000000000-AKKM3:1:1101:6581:22250 2:N:0:1
TACGAGGGTATCTAATCCTGTTCGCTCCCCACACTTTCGCTCCTCAGCGTCAGGTAATGCCCAGAGAACCGCCTTCGCCACCGGTGTTCCTCCTGATATCTGCGCATTTCACCGCTACACCAGGAATTCCGTTCTCCCCTGCATAACTCCAGTCTGCCCGTATCGAAAGCAAGCCAGGTGTTAAGCACCTGGTTTTCACTCCTGACGCGACCAACCGCCTACGAGCCCTTTAAACCCAATTGAGATC
+
CCCCCGGGGGGGGGGGGGGGGGGGGEFGGGFCFGGGGGGGGGGGGGGGGGGGGGGCFGGGGFFGGGGGGGGGGGGFGGCCFGGGGGGGGGGGFGGGGGGGGGGEGGGGGGGGGGGFGGGGGGGGDGGGGGGDFGCFGDGDFGGF8+=EG5DFDFF7B>?ECC=D5?0+9DF)08?FF>96FCFCAF7AFFFAA?CDFFG/1<*)/:4)55((6=EE>DD@6;6B(=8C9CD9AF>(;14(<2)),),
@M00200:205:000000000-AKKM3:1:1101:6851:22363 2:N:0:1
TACTGGGGTATCTAATCCTGTTTGCTACCCACGCTTTCGAGCCTCAGTGTCAGTTACAGTCCAGAGAGCCGCTTTCGCCACCGGTGTTCCTCCATATATCTACGCATTTCACCGCTACACATGGACTTCCACTCTCCTCTACTGCACTCAAGTCTAACAGTTTCCAATGCACACAATGGTTGAGCCACTGCCTTTTACATCAGACTTATTAAACCCACTGCGCTCGCTTTAACCCCCATTGACATCAGAT
+
CCCCCGGGGGGGGGGGGGGFF<FGGGGFFGGGGGEGGGGFGGFFFDDE,CAEFGEFGDGFGGGCFEGF8A7FG7FGGGGGGC@@FE:CFC;,?<BAF<DGGGGFGG@E8EGFGGGFDGGG9EFGG8DFGFDFG8DFFBD79EEDDFFFGF,2>@=CFFDDDCD?>DGGBD?D+:>9:F+3C+=6DGC5:A8:F7<C<@7=E5*6@80**;**;>8;)0;5*1>*-*3*3;***0((1((*19*9>7:375
@M00200:205:000000000-AKKM3:1:1101:18806:22370 2:N:0:1
TACTGGGGTATCTAATTCTGTTTGCTCCCCACGCTTTCGAGCCTCAGCGTCAGTAATGGACCAGTATGTCGCCTTCGCCACTGGTGTTCTTCCGAATATCTACGAATTTCACCTCTACACTCGGAGTTCCACATACCTCTTCCATACTCAAGATAGCCAGTATCAAAGGCAATTCCAAGGTTGAGCCCTGGGCTTTCACCTCTGACTAAACTATCCGCCTACGCTCCCTTTACACCCACTTGAGATC
+
CCCCCGGGGGGGGGGG9FGGGGGGGGGGGGGGGGGGGGGGGGGGGGGGGGGGGGGGGGGGGGGGGGGGGGGGGGGGDGGEGGGGGGFGGGGGGGGEGGGGGGGFGGGGGGGGGGGFGGGGGGGGGGGGGGGGGGGGG7FFFGGFFFGBFFD6EFGFFEFFD=DCD7AD5,9=FBFBFF??FFGGF?FFFGGFFFFGFFGE<C@)>A@C<C@F*;;CDCE=DCDEAEDGF2:EFEBBE=5>BEEFBFF
@M00200:205:000000000-AKKM3:1:1101:17915:22370 2:N:0:1
TACAAGGGTATCTAATCCTGTTCGCTCCCCACACTTTCGCTCCTCAGCGTCAGGTCATTCCCAGAGAACCGCCTTCGCCACCGGTGTTCCTCCTGATATCTGCGCATTTCACCGCTACACCAGGAATTCCGTTCTCCCCTGAATACCTCTAGTCTGCCCGTATCGGAAGCAAGCGCCGTGTTAAGCACGGCGTTTTCACTCCCGACGCGACAAACCGCCTACGAGCCCTTTATACCCAATTGAGATCACA
+
CCCCCGGGGGGGGGGGGGGGGGGGGGGGGGGGGGGGGGGGGGGGGGGGGGGGGGGGGGGGGGGGGGGGGGGGEGGGGGGGGGGGEECCGGGGGGGGGGFGFGGG7ECCFGGGGGGFGGGGGGGGGGGGFGGGGGGGGFGFFGGFGFGDFFFFGGGFFGG>CGBGFFGGDFFFFFFFFDD>FGGGFGGFFGGF>55CFEDE=DD@D>>FBFF;>FGF9DD1?0-04CBF*9>)626<C2,344<<:4<3(.
@M00200:205:000000000-AKKM3:1:1101:24605:22414 2:N:0:1
TACGAGGGTATCTAATCCTGTTTGCTCCCCACGCTTTCGAGCCTCAGCGTCAGTAATGAGCCAGTGTGTCGCCTTCGCCACTGGTGTTCTTCCGAATATCTACGAATTTCACCTCTACACTCGGAGTTCCACACACCTCTCTCATACTCAAGACACCCAGTATCAAAGGCAATTCCGAGGTTGAGCCCCGGGATTTCACCCCTGACTTAAATGTCCGCCTACTATCCCTTTTCACCCACTTGAGATC
+
C@CCCEGGGGGGGGGGFGGGGGGGGGGGGGGGGGGGGGGGGG7FFGCFGGGGGGGGGFFGFCFFGFFGGGGGGGGGGGGGGFGFGGGGGGDGGGEFGGGGGGG,C,AADFCCGF8DGFGC>@DEGE8,A=ED6@>CEFC5;EGFCDG7?FCFBDFFFEG?D+0CDFDCFDF5DDFFF5>BCFFCAFD?EDCDDGEC94,:259)5>E?CEF6ACGC@DB=@B.1*56??:;)/7C)=?(,4.;)417
@M00200:205:000000000-AKKM3:1:1101:11900:22431 2:N:0:1
TACTGGGGTATCTAATCCTGTTTGCTACCCACGCTTTCGAGCCTCAGTGTCAGTTACAGTCCAGAGAGCCGCTTTCGCCACCGGTGTTCCTCCATATATCTACGCATTTCACCGCTACACATGGAATTCCACTCTCCTCTACTGCACTCACGTCTAACAGTTTCCAATGCACACAATGGTTGAGCCACTGCCTTTTACATCAGACTTATTAAACCACCTGCGCTCGCTTTAAGCCCAGTTGAGATC
+
CCCCCGGGGGGGGGGGGGGGGGGGGGGGGGGGGGGGGGFGFGGGGGGGGGGGGGGGGGGGGGGGCFGGGGGGGGGGGGGEGGGGGGGGGGGGGGGGGGFGFGGGGGGGGGGGGDEFGGGGGGGDFGGGGGGGGGGGGFGDFDDB8DFEGF,=DFGAFGGF8?;DDFGGFGFEFDF?FF+=FCDGFFF?F+9AAFG:CE7EE665=:;*;EEEE5B,1*95)))/)*33CD=C=8(64(88*86263
@M00200:205:000000000-AKKM3:1:1101:11290:22538 2:N:0:1
CACTAGGGTATCTAATCCTGTTTGCTCCCCACGCTTTCGAGCCTCAGCGTCAGTAATGGACCAGTATGTCGCCTTCGCCACTGGTGTTCTTCCGAATATCTACGAATTTCACCTCTACACTCGGAGTTCCACATACCTCTTCCATACTCAAGATAGCCAGTATCAAAGGCAATTCCAAGGTTGAGCCCTGGGCTTTCACCTCTGACTAAACTATCCGCCTACGCTCCCTTTACACCCAATTGAGATCAGA
+
CCCCCGGGGGGGGGGGGGGGGGGGGGGGGGGGGGGGGGEGGGGGGGGGGGGGGGGGGGGGGGGGGGGGGGGGGGGFGGGGGGGGEFDFGGGGFGGGGGGGGGGGG8EFFGGGGGGFGGDGEFGGGGGGG,EFFGGGGFGFFG8DCBFEDFDFEGFFF>DF?+;?;98,*@6DDB=FFFFFDFG8*,@DDDCFFCFFFEGFE)*8**0*:CEFACE?)39>5)19=EDG*;E49*9>8(8(/09@24==**
@M00200:205:000000000-AKKM3:1:1101:7472:22542 2:N:0:1
TACTAGGGTATCTAATCCTGTTTGCTCCCCACGCTTTCGAGCCTCAGCGTCAGTAATGGACCAGTATGTCGCCTTCGCCACTGGTGTTCTTCCGAATATCTACGAATTTCACCTCTACACTCGGAGTTCCACATACCTCTTCCATACTCAAGATAGCCAGTATCAAAGGCAATTCCAAGGTTGAGCCCTGGGCTTTCACCTCTGACTAAACTATCCGCCTACGCTCCCTTTAACCCCAGTTCACATC
+
CCCCCGGGGGGGGGGGGGGGGGGGGGGGGGGGGGGGGGGGGGDGGGGGGGGGGGFGGGG<FDGGGFFFFFEFGGGGFGEGGGGGFGGGGGGGF,CCFGGGGGGDEGGGGEEFF9EFGGFGFF87FEEGGGGG6?FGFDGBB,8=;D?DFFGGF6DDFFFFF3;DDBCC*@5)0911CCF5FD==*@=DD++*;@D?8*E8*8@<ECE765@C60><);95)3=>@>9;DF46A**-88(7C*9*/*0
@M00200:205:000000000-AKKM3:1:1101:14787:22555 2:N:0:1
TACAAGGGTATCTAATCCTGTTTGCTCCCCACGCTTTCGAGCCTCAGCGTCAGTAATGGACCAGTATGTCGCCTTCGCCACTGGTGTTCTTCCGAATATCTACGAATTTCACCTCTACACTCGCAGTTCCACATACCTCTTCCATACTCACGATCGCCAGCATCAAAGGCAATTCCAAGGTTGAGCCCTGGGCTTTCACCCCCGACTTAACTATCCGCCTCCCCCCCCCTTCCACCCAACTCCGATCCGCC
+
@CC8AE<BFEGGGGGGGG,CFDG8FGGFFGDG:C6FFG7<ECFAEGEF@FF7:C,FE@6FF@F<<AFF<F,BCFGG<CFGCE<FC,CCA9A?9@7?=F8EE,B=FFGG;F9EEF?6CFD8==7+7@>;EFF9DGGGCCGBFFF9E=+06=,=C8695ED*+68D)?+@*D98*:+1+2+*8,++;,6*0++<AC979*:*):)1):7)*:8*86>D)394(((2-:>3)//,()73B(((.).(-(4((((
@M00200:205:000000000-AKKM3:1:1101:18874:22785 2:N:0:1
TACTAGGGTATCTAATCCTGTTTGCTCCCCACGCTTTCGAGCCTCAGCGTCAGTAATGGACCAGTATGTCGCCTTCGCCACTGGTGTTCTTCCGAATATCTACGAATTTCACCTCTACACTCGGAGTTCCACATACCTCTTCCATACTCAAGATAGCCAGTATCAAAGGCAATTCCAAGGTTGAGCCCTGGGCTTTCACCTATGACTAAACTATCCGCCTACGCTCCCTTTAAACCCAATTGAGATCAGA
+
CCCCCGGGGGGGGGGGGGGGGGGGGGGGGGGGGGGGGGGGGGGGGGGGGGGGGGGGGGGGGGGGGGGGGGGGGGGGGGGGGGGGGGGDGFGGGGGDGGGGGGGGGGGGFAFAFGGFGFGGGGGGFGGGEGGG?FGFG?FEFGGFGFCEGFD6EF?F7EDF4?DFDFFCFFB5DF?7FDGAGGGFFFGFDF6DFF,=<CC5*)5:CA7*61:C*7>D85B)8@5>@E4C9?EC**17CA(3/863-/7337
@M00200:205:000000000-AKKM3:1:1101:16324:22785 2:N:0:1
TACTAGGGTATCTAATCCTGTTCGCTCCCCACACTTTCGCTCCTCAGCGTCAGGATATTCCCAGAGAACCGCCTTCGCCACCGGTGTTCCTCCTGATATCTGCGCATTTCACCGCTACACCAGGAATTCCGTTCTCCCCTGAATACCTCTAGTCTGCCCGTATCGGAAGCAAGCCAGGTGTTAAGCACCTGGTTTTCACTCCCGACGCGACAAACCCCCTCCGAGCCATTTAAACCCGGTTGAGATCAAAC
+
CCCCCFFCFGGGGGGGGGGGGGGGCEFFFGEECFFGGGDGGGGGGGGCFGGGCCFFFGGGDFGGGGFGGEFEF@?FFGGGEGGCCFGGGG,C:FFGGGGFDGF7FGGGGGGGGEGFGDDGF844BEBE=DGGC?+EF58=DGDFFFGEDBD8@D8DD==*@DDF55CE*@?@A5@A*0=*@@FF6ACFFGGF5<CCBE:<A4)/)5)/(5@0(,=8(1>((/.)(/:*+2).)))45((-32((4)).)))
@M00200:205:000000000-AKKM3:1:1101:12039:22918 2:N:0:1
TACAGGGGTATCTAATCCTGTTTGCTCCCCTAGCTTTCGTTCCTCAGCGTCAGTTGCGGTCCAGCGAGCCGCCTTCGCCACGGGTGTTCCTACAGATATCTACGCATTTCACCGCTACACCTGTAATTCCACTCGCCTCTCCCGCACTCAAGCACGGCAGTTTCGGAAGCAGTCTCTGAGTTGAGCCCAGAGATTTCACGCCCGACTTGCCGCCCCGCCTACGAACCCTTTAAGCCCACTTGAGATC
+
CCCCCGGGGGGGGGGGGGGGGGGGGGGGGGGGGGGGGGGGGGGGGGGGGGGGGGGGGGGGGGGGGGGGGGGGGGGGGGGGGGGGGGGGGGGGGGGGGGGGGGGGGGGGGGGGGGGFGGGGFFGGGGCGGGGGGGGGGFGFFFGEG>DBGFGGGGGDB6CEEFCGDEG5@F5CFEAFFFG+?A=F4EGFFG596?C=10=2=B=((0667C(1((=:9CAFFF0)8EED57>96292C?(4A27)(6<
@M00200:205:000000000-AKKM3:1:1101:16196:22951 2:N:0:1
TACTAGGGTATCTAATCCTGTTTGCTCCCCACGCTTTCGAGCCTCAGCGTCAGTAATGGACCAGTATGTCGCCTTCGCCACTGGTGTTCTTCCGAATATCTACGAATTTCACCTCTACACTCGGAGTTCCACATACCTCTTCCATACTCAAGATAGCCAGTATCAAAGGCAATTCCAAGGTTGAGCCCTGGGCTTTCACCTCTGACTAAACTATCCGCCTACGCTCCCTTTAAACTCAATTGAGCTCAGAC
+
CCCCCGGGGGGGGGGGGGGGGGGGGGGGGGGGGGGGGGGGGGGGGGGGGGGGGGGGGGGGGGCFGGGGGGCFGGGGGGGGGGGGGGFGFGGGGDGGGGAF8=FFGCCGGGGGGCDFGGCFFFF7CCEGGFGGGGG9FFGFFGCFGFDE698+@DD89DDDGFFFEFDA;CDD6DFFC++03DD=68FFFCC5DEDF9C7@C=C@EE@*85=7*2,55CAD)30*)4/;;:):AA=*?6:8<./0)16*(7)
@M00200:205:000000000-AKKM3:1:1101:24328:23015 2:N:0:1
TACCGGGGTATCTAATCCTGTTTGCTCCCCACGCTTTCGAGCCTCAGTGTCAGTTACAGGCCAGAGAGCCGCTTTCGCCACCGGTGTTCCTCCATATATCTACGCATTTCACCGCTACACATGGAATTCCACTCTCCTCTCCTGCACTCAAGTCTACCAGTTTCCAATGCATACAATGGTTGAGCCACTGCCTTTTACACCAGACTTAATAAACCACCTGCGCTCGCTTTAAACCCAATTGAGATCATATC
+
C@CCCGGGGGGGGGGGGGGGGGGGGGGGGGGGGGGGGGGGGGGGGGGGGGGGGGGGGGGGGGGGGGGGGGGGGCFGEGDBFGGDGEFFFGGGGGGGGGGGGGGGGGGGFGDGFCEFGGGFGFGFGGDGGGGGGEFDDFF<FGGFGFGFGFD6>DGFFFFD=DEGFFGGFGBEDEFFFF?D;:0+:<,;F+<AFGFFCC7@5>C@CC50:A*>7C?:B>FB>>99:45*?CC5C@(684:)/9.643)))))
@M00200:205:000000000-AKKM3:1:1101:13627:23017 2:N:0:1
TACGGGGGTATCTAATCCTGTTCGCTCCCCACACTTTCGCTCCTCAGCGTCAGGTAATGCCCAGAGAACCGCCTTCGCCACCGGTGTTCCTCCTGATATCTGCGCATTTCACCGCTACACCAGGAATTCCGTTCTCCCCTGCATACCTCCAGTCTGCCCGTATCGAAAGCAAGCCAGGTGTTAAGCACCTGGTTTTCACTCCCGACGCGACAAACCGCCTACGAGCCCTTCACACCCAGTGCAGGTC
+
CCCCCGGGGGGGGGGGGGGGGGGGGGGGGGGGEGGGGGGGGGGGGGGGGGGGGGGGGGGGGGGGGGGGGGGGGGGGGGGGGGGDGGGGGGGGGGGFGGGGGGGGFGGFGGGFGCEFGGGGC?FCFGFFGDFFFGCC9DEDFGGFGFFBGFG6EFFFFEFEE9)3:@;CAGAEF=99697?D:92+>=FF*<4FFG4=*4*.7>2@@;>0:(.:@G*3C50:<(),:3*75,8>-:4C(42)).)((.
@M00200:205:000000000-AKKM3:1:1101:16131:23115 2:N:0:1
TACGCGGGTATCTAATCCTGTTTGCTCCCCACGCTTTCGAGCCTCAGCGTCAGTAATGGACCAGTATGTCGCCTTCGCCACTGGTGTTCTTCCGAATATCTACGAATTTCACCTCTACACTCGGAGTTCCACATACCTCTTCCATACTCAAGATAGCCAGTATCAAAGGCAATTCCAAGGTTGATCCCTGGGCTTTCACCTCTGACTACACTATCCGCCTACGCCCCCTTTATACCCATTTGAGATCACAC
+
CCCCCGGGGGGGGGGGGGGGGGGGGGGGGGGGEGGGGGGGGGGGGGGGGGGGGGGGGGFGGGGGGGGGGGFGGGGGGGGGGGGGGGFFGFFGGGGGGGGGGGGGGFGGGGGGGGGFGGGGFGGDCBCDGGFGGGFFGFGEFF;+@DFEFF,=@A9?FDF5A99?D7DF?FFDFDFFFF??FD?C+@EA?CF*?@FFF@FEBCBC79A@==>=)>;>)3:25:2)(48?D8:;C)76<<(/7<3=(..//7(
@M00200:205:000000000-AKKM3:1:1101:11183:23430 2:N:0:1
TACTAGGGTATCTAATCCTGTTTGCTCCCCACGCTTTCGTGCATGAGCGTCAGTGTTGGCCCAGAAGGCTGCCTTCGCCATCGGTGTTCCTCCACATCTCTACGCATTTCACCGCTACACGTGGAATTCCACCTTCCTCTGCCACACTCTAGCCACGTAGTTTCGAGCGAAATTCCAAAGTTAAGCCCGGGGATTTCACACTCGAAATGGGCGGCCACATGCGCCACACTTACACCCAATTGAGGAC
+
@CCCCGGGAFFGFDFFGGGGFGGGGFGGGGGC@GFGGGGFGGGGGGGFGGGGGGGGGGGGEFE8FGGGFGGGGGGGGGG:F8FGGGGDGCEGBFFECAFGGGGCFEDFFFDFGGG>CFFG8DEEEFAFADDEF8DD8FE76,@?FFD<DDDFFGG55@6?E87=@?=><+*8D<9?+?D5CAFC?C6:@+CA>EFD9AGE@B=BB4:4**)7>=>C9<;))),0,3.*/0;3)73<8<6(:)))(,,
@M00200:205:000000000-AKKM3:1:1101:23386:23457 2:N:0:1
TACCAGGGTATCTAATCCTGTTTGCTCCCCACGCTTTCGCGCCTCAGTGTCAGTTACAGACCAGATAGTCGCCTTCGCCACTGGTGTTCCTCCAAATCTCTACGCATTTCACCGCTACACTTGGAATTCCACTATCCTCTTCTGCACTCAAGTCTCCCAGTTTCCAATGACCCTCCACGGTTGAGCCGTGGGCTTTCACATCAGACTTAAGAAACCACCTGCGCGCGCTTTACACCCAATTGAGATC
+
CCCCCGGGGGGGGGGGGGGGGGGGGGGGGGGGGGGGGGGGGGGGGGGGGGGGGGGGGGGGGGGFGGGGGGGGGGGGGGGGGGGGGGGGGGGGGGEGGGGGGGGGECEFGGGGGGGFGFFGGFFEEGGGGFFGGGGGGFFDFGGFFFGEDF8FEFGBFFC563;CEFGG5FFFFD?BFFG5FEDGFFF5@CC>ACCGFEGFFEF9EECE;97*756:>FE==2)9)=)9CDD<<?E@C03@EEC3=C<
@M00200:205:000000000-AKKM3:1:1101:10592:23530 2:N:0:1
TACTCGGGTATCTAATCCTGTTTGCTCCCCACGCTTTCGAGCCTCAGCGTCAGTAATGGACCAGTATGTCGCCTTCGCCACTGGTGTTCTTCCGAATATCTACGACTTTCACCTCTACACTCGGAGTTCCACATACCTCTTCCATACTCAAGATAGCCAGTATCAAAGGCAATTCCAAGGTTGAGCCCTGGGCTTTCACCTCTGACTAAACTACCCGCCTACGCTACCTTTACACCCACTTGAAATCAGAC
+
-ACCC@EE@:FGCFDGGGGGGGGGGF@FEGFGGGGCDGGFCEFEFGDGGGGF7CEFGGGGGFGGGGGGGCGGGFGGGGGGGGGGGGF=?EFGGGGEGGGDDCFFC+@@FG9E,9@6FFFGGFG>FE=,9,EFGCFEDDFEFGGFGFFDFD,+@DG5DFC9@9EGE9FF6=*360+5CFG?B9?D*,19D+6366194;<=C)00****:@@*9)358*<==:4@A*5?7:8@C?==CB=DB43)**10)))
@M00200:205:000000000-AKKM3:1:1101:9222:23540 2:N:0:1
TACAAGGGTATCTAATCCTGTTTGCTCCCCACGCTTTCGAGCCTCAGCGTCAGTAATGGACCAGTATGTCGCCTTCGCCACTGGTGTTCTTCCGAATATCTACGAATTTCACCTCTACACTCGGAGTTCCACATACCTCTTCCATACTCAAGATAGCCAGTATCAAAGGCAATTCCAAGGTTGAGCCCTGGGCTTTACCCTCTGACTAAACTATCCGCCTACGCTCCCTTTATGCTCACTTGAGATC
+
@CCCCFGGGGGGGGGFGGFGGGGGGGGGFEFGGGGGGGGGGGGGG@FGGGGGGGFGGGGFGGGGGGGGGGGGGGGFGG>FGGGCFFGEGGGGGGGBFDGGGGC7CD:FFGFFGEEFGFFCFGDGE8@DFAAAFGCE?FG*0@FFFF6*+4@=FFFFFGGDDFFGFCGA*8?D?D<@FFD*EFCDFDF*@DDA588+1*58C=@B@CEFFF5;6=EC>5?)08)@)=9;9;E499C*?>*;?:;>285
@M00200:205:000000000-AKKM3:1:1101:17909:23559 2:N:0:1
TACTAGGGTATCTAATCCTGTTTGCTACCCACGCTTTCGAGCCTCAGTGTCAGTTACAGTCCAGAGAGCCGCTTTCGCCACCGGTGTTCCTCCATATATCTACGCATTTCACCGCTACACATGGAATTCCACTCTCCTCTACTGCACTCAAGTCTAACAGTTTCCAATGCACACAATGGTTGAGCCACTGCCTTTTACATCAGACTTATTAAACCACCTGCGCTCGCTTTAAACCCAGTTGAGATC
+
CCCCCGGGGGGGGGGGGGGGGGGGGGGGGGGGGGGGGGGGGGGGGGGGGGGGGGGGGGGGGGGGGGGGGGGGGEGGGGGGGGGGGGGGGGGGGGGGGGGGFFGGFGGGGGGGFEEEGCFGGDFGFCAFFGGGGGGGGFFEFFFFGFGFGFFGGGCFFFGF8=DC7FGGFGFEFDBFFFDFFCFGFFFFFGGFFGGGFEGEFBEFEF*:ECEEE6?>CDC@C5859:@CGCEEFB0>7>B?CCE2*7
@M00200:205:000000000-AKKM3:1:1101:18471:23585 2:N:0:1
TACAAGGGTATCTAATCCTGTTTGCTCCCCACGCTTTCGAGCCTCAGCGTCAGTAATGGACCAGTATGTCGCCTTCGCCACTGGTGTTCTTCCGAATATCTACGAATTTCACCTCTACACTCGGAGTTCCACATACCTCTTCCATACTCAAGATAGCCAGTATCAAAGGCAATTCCAAGGTTGAGCCCTGGGCTTTCACCTCTGACTAAACTATCCGCCTACGCTCCCTTCAAACCCCATTGAGATC
+
CCCCCGGGGFFGGGGGGGGGGGGGGFGGGGGGGGGGGGGGGGGFGGGGGGGGGGFFGGGGF,FFGGGGGGFDGDGGGGGGGGGGEFCGGFDGGGGCGFGF;DDGGFFGFGDFFGGFDF;ECEFECEEGGGGGGGF=D?=DFGGF8??DGF,?=DD@DG6D,=9DEFGF?@:D?5DFFFGAA3=?*@85:DFFBFDDFEGF@CE@CC=;8=CEF5B88CD>)1:?AEBF*;-:/*747265>6?326=
@M00200:205:000000000-AKKM3:1:1101:15791:23590 2:N:0:1
TACCAGGGTATCTAATCCTGTTTGCTCCCCACACTTTCGCTCCTCAGCGTCAGGATATTCCCAGAGAACCGCCTTCGCCACCGGTGTTCCTCCTGATATCTGCGCATTTCACCGCTACACCAGGAATTCCGCTCTCCCCTGAATACCTCTAGTCTGCCCGTATCGGATGCAAGCCAGGTGTTGAGCCCCTGGCTTTCACTCCCGACGTGACATACCGCCTACGCGCCCTTTCAACCCAGTTCTGATC
+
CCCCCGGGGGGGGGGGGGGGGG9FCFFGGG,66FGGGGGG7FFGGGGGGGGGGGDFF9CFGGGF<FGCF,FBGGGGFGCF,ACE7CGGGFGFAFG<FFGGGFACGGGGEFGGGGGFGGGGGGCC<8DFGGG8+@8EGFEB58=2=+DEFF9933=?7=+:=+)=53++:@C6:5@5??9ABE+?66,9>5EF*@1ABFG*.::>A5((/(-/**6=54>?;@<)3:BG5F;)))9(;2(.)))--.6
@M00200:205:000000000-AKKM3:1:1101:18678:23641 2:N:0:1
TACTGGGGTATCTAATCCTGTTTGCTCCCCACGCTTTCGCACCTCAGCGTCAATACATGTCCAGTTAGTCGCCTTCGCCACTGGTGTTCTTCCGAATATCTACGAATTTCACCTCTACACTCGGAATTCCACTAACCTCTCCATGATTCAAGCGATGCAGTCTTAAGGGCAGTTCCAGAGTTGAGCTCTGGGCTTTCACCCCTAACTTACAAAGCAGCCTACGTGCACTTTAACTCCAATTGAGATC
+
CCCCCGGGGGGGCGGGGFFGGGGGGGGGGGGGGGEGGGGG@CFGGGGFGGGGGCFGGGGGGFFFGGDGEGGGGGGGGGGGGGFFEGGCGGCFGGGGGGF;FGGGG8EFGEAFCFFFDEE<DEGECEC8?EFGFGFFGBF6DFFFGFGFGD,9EGGFF6+8E=7DEFGGFGFA6D?;9D+@FFG?FGGFBD,3*4,?00@CBFD==BF5*00*6@F,)39@C@A9:8*;DC*/6***6)086>4=(97
@M00200:205:000000000-AKKM3:1:1101:15801:23651 2:N:0:1
TACCCGGGTATCTAATCCTGTTTGCTACCCACGCTTTCGAGCCTCAGTGTCAGTTACAGTCCAGAGAGCCGCTTTCGCCACCGGTGTTCCTCCATATATCTACGCATTTCACCGCTACACATGGAATTCCACTCTCCTCTACTGCACTCAAGTCTAACAGTTTCCAATGCACACAATGGTTGAGCCACTGCCTTTTACATCAGCCTTATTAAACCACCTGCGCTCGCTTTAAACCCATTTGAGATCAGACC
+
CCCCCGGGGGGGFGGGGGGGGGGGGGGGGGGGGGGGGGGFFGGGGGGGGGGGGGFEGGGGGGGGGGGGGGGGGGGGGGGCFGGDGGGGGGGGGGGGGGGGGGGGGGGGGGGGGGGFDGGGGGGDGGGGGGDEFFF8FFGFFGGFGFGFFDFDEFFF7FGFGFD9D9FGFGFFFD>D?F6@F>G6DDFFF6?FCFGGC67;EB5))3***3;A;@8CDDAEC):9ACD<C567EF:/*(0@455-*7;37)(
@M00200:205:000000000-AKKM3:1:1101:15553:23681 2:N:0:1
TACGAGGGTATCTAATCCTGTTTGCTCCCCACGCTTTCGAGCCTCAGCGTCAGTAATGGACCAGTATGTCGCCTTCGCCACTGGTGTTCTTCCGAATATCTACGAATTTCACCTCTACACTCGGAGTTCCACATACCTCTTCCATACTCAAGATAGCCAGTATCAAAGGCAATTCCAAGCTTGAGCCCTGGGCTTTCACATCTGACTAAACTATCCGCCTACGCTCCCTTTAAGCCCAATTGAGATCCGAT
+
CC<C@GGGGGGGGGGGGGGGGGGGGGGGGGGGGGGGGGGGCEGGGGGGGGGGGGGGGGGGGGGGGFGGGGFGGGGGGGGGGFFGGGGGGGGGGGGFG@EGFFAFGFGFAFCFGGGFGGGGFE7@+@@?FFGGGGFGGDFBFAFBAFGEG?,6426<@GGF=DEGFF8D*895DDFF<=F*@=FFFDG??D8?6CFGF7E*;1A@C@C*88);A@EC=5?>9@2>@GBD7:>49>55;((::@4*(/**05(
@M00200:205:000000000-AKKM3:1:1101:23719:23794 2:N:0:1
TACGCGGGTATCTAATCCTGTTCGCTCCCCACACTTTCGCTCCTCAGCGTCAGGTCATTCCCAGAGAACCGCCTTCGCCACCGGTGTTCCTCCTGATATCTGCGCATTTCACCGCTACACCAGGAATTCCGTTCTCCCCTGAATACCTCTAGTCTGCCCGTATCGGAAGCAAGCGCCGTGTTAAGCACGGCGTTTTCACTCCCGACGCGACAAACCGCCTACGAGCCCTTTAAACCCAATTGAGATCAGA
+
CCCCCGGGGGGGGGGGGGGGGGGGGGGFGGGGGGGGGGGGGGGGGGGGGGGGGGGGGGGGGGGGGGGGGGGGGGGGGGGGGGGGGGGGGGFGGGGGGGGGFGGGGGGGGGGGGGGBDB8FFFGGGGCFGDFGCEG9=FGDFG?DDF=DDDGGGGGFF9?DGD@FFFGG*@FCF5955:9@FFGGAGF;5CE55=CC@EGFF@1:09((469>FBGG6D>:1:<EFDFG97542<24?110))6)(65)).
@M00200:205:000000000-AKKM3:1:1101:22738:23930 2:N:0:1
TACTGGGGTATCTAATCCTGTTTGCTCCCCACGCTTTCGAGCCTCAGCGTCAGTAATGGACCAGTATGTCGCCTTCGCCACTGGTGTTCTTCCGAATATCTACGAATTTCACCTCTACACTCGGAGTTCCACATACCTCTTCCATACTCAAGATAGCCAGTATCAAAGGCAATTCCAAGGTTGAGCCCTGGGCTTTCACCTATGACTAAACTATCCGCCTACGCTCCCTTTATACCCAACTGAGATCAGAC
+
CCCCCGGGEGGGGGGGGGGGGGGGGGGGGGGGGGGGGGGGGGGGGGGGGGGGGGGGGFGGGADFGGGGGGGGEGGGGGDCEGGGFF<B?DFFGGGFGGFGFGGFGGGGEFFGGFGFFFGGGGFE7CBFGCDD+=6>D@FBFGGFGFFB?D8FGGGFFG6DFGEF>DGF9D;5?E9@3D+:FFGD5DDFF6DFFFCFFCGFE)**00*;*:8EFFF8559):@>EFGFGG7EEC48A8@2(5(07C?*)0.)
@M00200:205:000000000-AKKM3:1:1101:16605:24081 2:N:0:1
TACTAGGGTATCTAATCCTGTTTGCTCCCCACGCTTTCGAGCCTCAGCGTCAGTAATGGACCAGTATGTCGCCTTCGCCACTGGTGTTCTTCCGAATATCTACGAATTTCACCTCTACACTCGGAGTTCCACATACCTCTTCCATACTCAAGATCGCCAGTATCAAAGGCAATTCCTAGGTTGAGCCCTGGGCTTTCACCACTGACTAAACTTTCCGCCTCCGCTCCCTTTACACCCCATCGAGACCAGAC
+
CCCCCGGGGEGGGGGGGGFGGGGGGGGGGGGGGGGGGGGFFGGGGGGGGGGGG@FG,C<@8ADGGAEEFFGGGGGGGGGGG,FFGGGCGFGGGE>:?,@FGGE:F?FGDGGGGGFFGGGGBDGC7=EGGGGA8=FG,DGFBGF9D7?DDCDCF8+:*@8?FGBD9?DEB,*008B9+4+;EFF6DCD?9D6??@?F?CC6*))3*30**387**7@=*0)117@>:AD98=C4?B(=((5(0((((/(60,
@M00200:205:000000000-AKKM3:1:1101:19395:24085 2:N:0:1
TACTAGGGTATCTAATCCTGTTTGATACCCACACTTTCGAGCATGAACGTCAGTTACAGTTTAGCAAGCTGCCTTCGCAATCGGGGTTCTTCGTGATATCTAAGCATTTCACCGCTACACCACGAATTCCGCCTGCCTCAACTGCACTCAAGGAAACCAGTATCAACTGCAATTTTACGGTTGAGCCGCAAACTTTCACAACTGACTTAATCTACCGTCTGCGCTCCCTTTACACCCAATTGATAACAGC
+
9CCCCGGGGGGGGGGGGGGGGGGGGGGGEFGGGGGGGGGGGGGFEFFGGGGGGGGGGGGFGGGGGFFFGGGGGGGGGGGGGGDEGGEGFG8FFFCFFGFFGFGCCFGGGG;EG>=BGGD@F6DDCGD=F;FEDECE,??DBFDFGFF5DF,?DCFFFECDFGF@EFGD5A8*5*++?DD>FEC?6@89?CE?FFDCB7A**8C:63:=A5=A;*73099))9)*::?:6C;CFE*(1/5(/01/))//)/
@M00200:205:000000000-AKKM3:1:1101:24415:24086 2:N:0:1
TACGCGGGTATCTAATCCTGTTTGCTCCCCACGCTTTCGAGCCTCAGCGTCAGTACTGGACCAGTATGTCGCCTTCGCCACTGGTGTTCTTCCGAATATCTACGAATTTCACCTCTACACTCGGAGTTCCACATACCTCTTCCATACTCAAGCAAGCCAGTATCAAATGCAATTCCAAGGTTGAGCCCTGGGCTTTCACCTCTGACTAAACTATCCGCCTACGCTCCCTTTATACCCCGTTGAGATCGACC
+
C<CCCGGGGGGGGGGGGGGGGGGGGGGGGGGGGGGGGGGGGGGGGGGGGGGGGGG,E<8@FCFGE9<FFGGGGGGGGGGGGDEDGGCFF@DFA:@:=FGFGGGGGGGGGGGFFEGFFGFGD8DE:CEFGGGGGGFGGFGB9EADCFFE8+@D,+659+DFG+;DDFG:+@7*;DBFB9CFGGFDFDG?CF99AEGGAEG5=CB@8=*11)086*2,/9@)(0-)(4:<4?>45/@*2,(/,42.())(,((
@M00200:205:000000000-AKKM3:1:1101:9443:24182 2:N:0:1
TACTGGGGTATCTAATCCTGTTTGCTCCCCACGCTTTCGAGCCTCAGCGTCAGTAATGGACCAGTATGTCGCCTTCGCCACTGGTGTTCTTCCGAATATCTACGAATTTCACCTCTACACTCGGCGTTCCACATACCTCTTCCATACTCAAGATAGCCAGTATCAAAGGCAATTCCAAGGTTGCGCCTTTGGCTTTCACCTCTGACTAAACTATCCGCCTACGCCCCCTTTCTACCCCATTGAACTTAGTC
+
CCCCCGGGGGGGGGFGGGGGGGGGGGGGGGGGGGGGGGGFGGGGGGGGGGGG:FG<FEGF@@FGGGGGGGFGGGGGGGGGGGGGCEGGGGFAC7FCFGGGGG9FG8=FGGGGGCFFGGGGDF@E+>CEGCFEGGGGGFGBFGGFAD+:DF=?DF98+@=*330?EFGC*DFD5DFFF?+*868+*@C**+,0;@CCA*<8>=@)8@A*8):A50>@2*:==529)42974>:7<<>B-((/./))))))))
@M00200:205:000000000-AKKM3:1:1101:21797:24184 2:N:0:1
TACAAGGGTATCTAATCCTGTTTGCTCCCCACGCTTTCGAGCCTCAGCGTCAGTAATGGACCAGTATGTCGCCTTCGCCACTGGTGTTCTTCCGAATATCTACGAATTTCACCTCTACACTCGGAGTTCCACATACCTCTTCCATACTCAAGATAGCCAGTATCAAAGGCAATTCCAAGGTTGAGCCCTGGGCTTTCACCTCTGACTAAACTATCCGCCTACGCTCCCTTTAAACCCAATTGAGCTCCGAT
+
CCCCCGGGGGGGGGGGGGGGGGGGGGGGGGGGGGGGGGGGGGGGGGGGGGGGGGGG9EFFGGFGGFFGCGGGGGGGGGGGGGGGEGGGGGGGGFDGGGGGCGGGG8EFGGGGGGGFGGGGGGGGEEEGGCFFGGGGGFGFBFFDCDGCDFGCGGGF@FGFGGFGEFGGFGFD6>DD;+?5CE?DFFFAFGE5FGGFF<,:*):58:C=:5CCFEEG979>A@AFFGFG;::**6>)B5(:43;7)45((-(
@M00200:205:000000000-AKKM3:1:1101:11809:24250 2:N:0:1
TACGGGGGTATCTAATCCTGTTTGCTCCCCACGCTTTCGAGCCTCAGCGTCAGTAATGGACCAGTATGTCGCCTTCGCCACTGGTGTTCTTCCGAATATCTACGAATTTCACCTCTACACTCGGAGTTCCACATACCTCTTCCATACTCAAGATAGCCAGTATCAAAGGCACTTCCAAGGTTGAGCCCTGGGCTTTCACCTCTGCCTAAACTATCCGCCTACGCCCCCTTTACACCCAATCTAGATCAGAC
+
BBCCCGGGFGGGGGECEG,CFGGFGGGGGGGGGGGGGG7FFGGGGGGGGGGCF<DFACFDFEGGGGFGGGFGEGGGGGGGGGGGFGFGGG8@9CFFEF;CFFGGCGGG8FGGFD?FCD8FFGG7@7BDFGGFGC=,@DCB59,+7D+*6=D6==C5+>66@=D@DD+E6DD)*0**++=*8,=?6@7597*?*@73+0@*35*)*1:8B7)86*;8)222(0()(40>CFFF<?;(=14:()))1)/33))
@M00200:205:000000000-AKKM3:1:1101:17260:24419 2:N:0:1
TACTGGGGTATCTAATCCTGTTTGCTCCCCACGCTTTCGAGCCTCAGCGTCAGTAATGGACCAGTATGTCGCCTTCGCCACTGGTGTTCTTCCGAATATCTACGAATTTCACCTCTACACTCGGAGTTCCACATACCTCTTCCATACTCAAGATAGCCCGTATCAACGGCAATTCCAAGGTTGAGCCCTGGGCTTTCACCTCTGACTAAACTATCCGCCTACGCTCCCTTTATGCCCAGTTGAGCTCACAT
+
CCCCCGGGGGGGGGGGGGGGGGGGGGGGGGGGDGGGGGGGGEFGGGGGGGGGGGGGFGGGGGGGGGGGGGGGGDGGGGGGGFGF@FFCGGGGGGGGGGGGFAFFG?EGGGCGGGGFGFGGGFGCFEGFFGDFDF=EFFGDFFEFGFGFGF?+@==+@@+*@8D=;F+=9CBFFFFFFFC*C@+C*,@:6+A*;@CC8;E58=@C5EBE*0:A5;CD)3@>>D=A2C?DC+3*><C@C3>6**9=)9=3)))
@M00200:205:000000000-AKKM3:1:1101:9079:24511 2:N:0:1
TACGAGGGTATCTAATCCTGTTTGCTCCCCACGCTTTCGCGCCTCAGTGTCAGTTACAGACCAGATAGTCGCCTTCGCCACTGGTGTTCCTCCAAATCTCTACGCATTTCACCGCTACACTTGGTATTCCACTCTCCTCTTCTGCACTCAAGTCTCCCAGTTTCCCATGACCCTCCACGGTTGAGCCGTGGGCTTTCACATCAGACTTAAGAAACCACCTGCGCGCGCCTTCTACCCAGTCGAGCTC
+
CCCCCEGGGGGGGGCFGGGGGGGGGGGGGG<@FGGGGGGC7@EGGG@FFGGGG,EAECCFGFGFGFF<FECBCEEGDGGG@ED=C<FGDE8FFGGG?,4,8=FGCEBBDF=E<+@BCFGFFFFC5CDGGGGFD8=EF+@3+@=98?DDF?,2@D@?DB?B=DD=9+?A*,30;8D>FB05>+++5,@>ECGFFF59+;;E7)**:CB5*A5*8:D:=C?4547558;D)2/)/.//=3(()1(((64
@M00200:205:000000000-AKKM3:1:1101:15912:24547 2:N:0:1
TACGCGGGTATCTAATCCTGTTTGCTACCCACGCTTTCGAGCCTCAGTGTCAGTTACAGTCCAGAGAGCCGCTTTCGCCACCGGTGTTCCTCCATATATCTACGCATTTCACCGCTACACATGGAATTCCACTCTCCTCTACTGCACTCAAGTCTAACAGTTTCCAATGCACACAATGGTTGAGCCCCTGCCTTTTACATCAGACTTATTAAACCACCTGCGCTAGCTTTAAACCCAATTTAGACCAGCTC
+
CCCCCGGGGGGGGFGGGGGGGGGGGGGGGGGGGGGGGGGGGGGGGGGGGGGGGGGGGGGGGGGGGGFGGGGGGGGGGGGGGGGGGGGGGGGGGGGGGGGGGGGGGGGGGGGGGGGFGEGGGGGGGGGFGGGGCFFGGFF7?EGFGFC*=DE6@DC+CFGFGGFGF?9,*@D<<)*<AF6<D60+38+*<9CC5BCG+:,;E***309*>E?<89?,)3*))-()(*1+4+*7*8B@*:=C)))/))((,))
@M00200:205:000000000-AKKM3:1:1101:15834:24583 2:N:0:1
TACCAGGGTATCTAATCCTGTTTGCTACCCACGCTTTCGAGCCTCAGTGTCAGTTACAGTCCAGAGAGCCGCTTTCGCCACCGGTGTTCCTCCATATATCTACGCATTTCACCGCTACACATGGAATTCCACTCTCCTCTACTGCACTCAAGTCTAACAGTTTCCAATGCACACAATGGTTGAGCCACTGCCTTTTACATCAGACTTATTAAACCACCTGCGCTCGCTTTCCACCCAATTGAGATC
+
CCCCCGGGGGGGGGGGGGGGGGGGGGGGGGGGGGGGGGGGFGGGGFGGGGGGGGGGGGGGGGGGCFGEGGGGGGGGGGGGGGGGCGGGGGGGGGGGGFGGGGGFDGGG8CFGGGGFGGGGGGGGG9FGGGGGFGFGG?FDFFGFGFG5DFD8DCFDDFFFGGFDEFCDFGFEBD>*0;+?C+8DFCFFDFFF?9=F+@FCE<E*:8777C7CEE6,:**)8:5?)*:997*:<A22*-(9367(**
@M00200:205:000000000-AKKM3:1:1101:14016:24723 2:N:0:1
TACGGGGGTATCTAATCCTGTTCGCTCCCCACGCTTTCGCTCCTCAGCGTCAGTATCGGCCCAGAGACCCGCCTTCGCCACCGGTGTTCCTCCTGATATCTGCGCATTTCACCGCTACACCAGGAATTCCAGTCTCCCCTGCCGAACTCCAGTCTGCCCGTCTCGACTGCAGGCCCGGCGTTGAGCTCCGGGTTTTCACAGCCGACGCGACAGACCGCCTACGAGCTCGTTACACCCAGTTGAGCTCAGGC
+
CCCCCGGGGGDFGGGGGGGGGGGGGGGGGGGGGGGGGGGGGFFFGFGGGGGGGGGGGGGGGGGGGGGGGGCCEGGGGGGGGGGG>FG7FEG9FFCFFE8FGG9CGGC7;FEGFGGFD@CGG6DCFFFGGGGG+ADD,:@DFGGFGDC5:A9*7AFFFDC5@*-*)*;:?FFFFF?86;):CCCCAF7AF*7>):*9;6@CE1369029B9>961F/477(,40)(*02*1-44-53::<())..))..((.
@M00200:205:000000000-AKKM3:1:1101:9691:24840 2:N:0:1
TACTGGGGTATCTAATCCTGTTTGCTCCCCACGCTTTCGAGCCTCAGCGTCAGTAATGGACCAGTATGTCGCCTTCGCCACTGGTGTTCTTCCGAATATCTACGAATTTCACCTCTACACTCGGAGTTCCACATACCTCTTCCATACTCAAGATAGCCAGTATCAAAGGCAATTCCAAGGTTGAGCCCTGGGCTTTCACCTCTGACTTAACTATCCGCCTACGCTCCCTTTATACCCAATTGCACTCCGAT
+
@CCCCGGGGGGGGGGGGGGGGGGGGGGGGGGGGGGGGGGGGGGGGGGGGGGGGGGGFGGGEGFEFGGGGFGGGGGGGDCGGGGFGFFGGGGFFGGFGGFECGAFF,AFGFGGGGFFGGFGGGGG7CEFGGFGFFGGGF=8?DCBC+=02=,=,??DFBDFGC*=D+=,9DF<FEF7@+??FFGG5E@*;=D5DF7DA*5:CCFBFC8*0>CEE*@45*3)03)3-:??;+>46A<*2*-(*0**08((5/(
@M00200:205:000000000-AKKM3:1:1101:12149:24911 2:N:0:1
TACTGGGGTATCTAATCCTGTTCGCTCCCCACACTTTCGCTCCTCAGCGTCAGGTCATTCCCAGAGAACCGCCTTCGCCACCGGTGTTCCTCCTGATATCTGCGCATTTCACCGCTACACCAGGAATTCCGTTCTCCCCTGAATACCTCTAGTCTGCCCGTATCGGAAGCAAGCGCCGTGTTAAGCACGGCGTTTTCACTCCCGCCGCGACAACCCGCCTACGCGCCCTTTAAACACAATTCAGTCTCGCC
+
CCCCCGGGGGGGGGGGGGGGGGGGGGGGGGGGGGGFGGGGGGGGGEGGGGGGGGFDGGGGGGGGFGFGGGGGGGGGDGGGGGGGGDGCGGGGDFGGGGGGGGGGGGGGGGFGG>EEGGGGGGGGG,8DGGGGG??DA??DFG=DFFDDFFGBDC++1>DEGD<FAFGGEFF);)@B5AG5FDF76DA*//CE4=CC159*8(:((.(291,,3(;8(>B1(,2)4C>D77:A2).)21(4.)66)-)).,(
@M00200:205:000000000-AKKM3:1:1101:12238:24946 2:N:0:1
TACGAGGGTATCTAATCCTGTTTGCTACCCACGCTTTCGAGCCTCAGTGTCAGTTACAGTCCAGAGAGCCGCTTTCGCCACCGGTGTTCCTCCATATATCTACGCATTTCACCGCTACACATGGAATTCCACTCTCCTCTACTGCACTCAAGTCTAACAGTTTCCAATGCACACAATGGTTGAGCCACTGCCTTTTACATCAGACTTATTACACCACCTGCGCTCGCTTTAAGCCCCGCTGAGCTC
+
CCCCCEGGGGGGGGCFGGGGGGGGGGCGGGGGGGGGGGGFFGGGGGGCGGGGGGGGGFGGGGGGCGGGGGCGGGGGGGGEGGGGGGGGGGGGGGFGCGGGGGGGG,FCGGDGGGGF+C9FD8BE@99DGGADDEGGGBE=DFGFGFG5=D,=@DDFFGGFGFEFFF8E*D7D+)*0:DDFFC8+:D=;6=ECFGGG1>,;CEB<@5;**;E;=96:85*)0)59<*:*59**04(5*:(6;((.7)
@M00200:205:000000000-AKKM3:1:1101:10641:24947 2:N:0:1
TACTGGGGTATCTAATCCTGTTTGCTACCCACGCTTTCGAGCCTCAGTGTCAGTTACAGTCCAGAGAGCCGCTTTCGCCACCGGTGTTCCTCAATATATCTACGCATTTCACCGCTACACATGGAATTCCACTCTCCTCTACTGAACTCAAGTCTAACAGATTCAAATGCACACAATGGTTGAGCCACTGCCTTTTACATCAGACTTATTAAACCCCCTGAGCTCGCTTTAAACCCAATTGAGATCAGAAC
+
CCCCC<DEFEFGCF@FEF,EFGGGGDCECFFE@FEFGFCFGGGFGFCGFFGGG9CEGFGFGGGCF8FFFG:B:=:FEGFGG8F>FCFFFGG9,A?BFGFDFGFF>>@ED9DFDED*@B,,>4,@EE9AAD;9=FFGFF?=?DDF,9DEFD,2@@DFF9+9,?D9*??:99F5+8:@D8+<>@FDB=GFB=E9DD@=+07CE@58C@7A;C<**9,3);*8))01.*3*3396*.<(*5(*0/8(*7)3**(
@M00200:205:000000000-AKKM3:1:1101:21567:25081 2:N:0:1
TACTAGGGTATCTAATCCTGTTTGCTCCCCACGCTTTCGAGCCTCAGCGTCAGTAATGGACCAGTATGTCGCCTTCGCCACTGGTGTTCTTCCGACTATCTACGAATTTCACCTCTACACTCGGAGTTCCACATACCTATTCCATACTCAAGATAGCCAGTATCAAAGGCAATTCCAAGGTTGAGCCCTGGGCTTTCACCTCTGCCTAAACTATCCACCTACGCTCCCTTTAAACCCGTCTGAGCTCACAC
+
CCCCCGGGGGGGGGGGGGGGGGGGGGGGGEGGEGGGGGGGGGGGGGGFEGGGGGGGGGGGG?DEGGGGGGCFFGGGGGGGGGGGG8ECGC=FFFE=CFD;8@F@@?:@FGGGGFGF7?DGGGC@FEBFFGGGFGGG8+,3?,@FGFGCDF88D2=++@?*,+*+*?DC5,*3;6DBD+=*C@=@F8E?DC+:*=C+<C:@*)8@***0@@EE**33*0;=:0>>=E>>*+:6E465*(((((14(*00*..
@M00200:205:000000000-AKKM3:1:1102:12916:2091 2:N:0:1
TACCCGGGTATCTAATCCTGTTCGCTCCCCACACTTTCGCTCCTCAGCGTCAGTTCATTCCCACCCCACCGCCTTCGCCACCGGTGTTCCTCCTGCTCTCTGCGCATTTCACCGCTACACCCGTATTTCCGTTCTCCCCTGAATACCTCTAGTCTGCCCGTATCGCACGCAAGCGCCTTCTTAAGCACGTCGTTTTCACTCCCTACGCTCCAACCCGCCTCCCCGCCCTTTTTTCCCCATTGAGATCACAT
+
-88ACEF+=+,<CC-EFGFFGCC,8BC6CBEC,CFE<<,6@C@EGDCF7BB,,,6<6EFDEFE,,,+,787@@=FF,??,89++8+8?FFGE?E,,9,9?DGDEG+88>@,ACCEGEFF?8++++,647EEGG=@D,==0:@@+DDA0=?,,7=?DFF65=+53**++33:A>>E09*/*2522=?FAD/1)2/7/1*=55@-(*/((((268=8*3)87(0()-9>D)7)),(220((.)4)-(.,)())
@M00200:205:000000000-AKKM3:1:1102:17948:2148 2:N:0:1
TACTAGGGTATCTAATCCTGTTTGCTCCCCACGCTTTCGAGCCTCAGCGTCAGTAATGGACCAGTATGTCGCCTTCGCCACTGTTGTTCTTCCGAATATCTACGAATTTCACCTCTACACTCGGCGTTCCACATACCTCTTCCATACTCAAGATAGCCAGTCTCACAGGCAATTCCAATTTTGAGCCCTCTGCTTTCACCTCTTACTACAATATCCGCCTACGCTCCCTTTCTACCCCATTGAGATCATCT
+
<ACCCFG8E@EFGFCGGGGGGFE,@EEFFGGGCFGGGF,6,8@FGGFGGBF7,C,,CFEGGGG,C,C,CE<FFGGGG:F,BF,,CEFGGGGEE:,,@,>FGFGGG,ACDF9EFGGGGGGE;D+@++@CFEGGGE8>===;0DFGGG?1?+,,,633?EFFC,5C9+,,069DF?73++++8=?C?FGF6+,*3@@++025@@F**;A=*)*3<CF@809859)3);5AFFF*2*27/(-7>;9390.)/**
@M00200:205:000000000-AKKM3:1:1102:18083:2152 2:N:0:1
TACGGGGGTATCTAATCCTGTTTGCTCCCCACGCTTTCGAGCCTCAGCGTCAGTAATGAGCCAGTGTGTCGCCTTCGCCACTGGTGTTCTTCCGAATATCTACGACTTTCACCTCTACACTCGGCTTTCCACACACCTCTCTCATACTCAATACACCCAGTTTCACAGGCAATTCCGCTTTTGAGCCCCGGTATTTCACCCCTTACTTCTATGTCCGCCTACCCTCCCTTTCAACCCCATTGAGATCATCT
+
@8ACCGGCF;FFGE<FGGGGGDF,CCFECFGGGGGCFG7,,6@FGGGGGFFC,C,,CECGGGF,:,<,BFFFGGGGF@C,?A,,C<FDGGFA?7++?+4CD9FFG+@@DE,AAFFGEEFE>D++++8=:FGGG=+@CFG:DFFGGGF9=+3,,26=DEGF8,3==+7,5@CFFFA3*+**6:8:CCGF7***/4<++257>@F2)7;C**+9=EFC2)8705(0)16AFA3)))323(/6>3;A7-.,-))
@M00200:205:000000000-AKKM3:1:1102:15486:2195 2:N:0:1
TACCCGGGTATCTAATCCTGTTCGCTCCCCACACTTTCGCTCCTCAGCGTCAGGTCATTCCCAGAGCACCGCCTTCGCCACCGGTGTTCCTCCTGATATCTGCGCATTTCACCGCTACACCAGGAATTCCGTTCTCCCCTGAATACCTCTAGTCTGCCCGTATCGGAAGCAAGCGCCGTGTTAAGCACGTCGTTTTCACTCCCGACGCGTCAAACCGCCTCCTCGCCCTTTCAGCCCAGTTGAGATCAGAC
+
88ACCGG7F7CECFGGGGGGGFF,6@F@FFGGGGGGGE:@CF@EFFFGG@B7,,CEFGGGFGG,,,,:AECGGGGFF:B@?E++@=BFGGFEGG8,5,>FGGGGG+6C=ACBF@EGGGGF@6,++,4@FDEFGD?E=?>?FFGGGG?;DFC,ED=9FBFFG+1=3*1+3DFFAF>9@*3*6<@,=2AFD*:*3;55+1<<=BB(//(3(()(29C:9<B;(8()(1-7)7))))32/(,5)6A0(.4))))
@M00200:205:000000000-AKKM3:1:1102:15276:2203 2:N:0:1
TACAGGGGTATCTAATCCTGTTTGCTCCCCACGCTTTCGAGCCTCAGCGTCAGTAATGAGCCAGTGTGTCGCCTTCGCCACTGGTGTTCTTCCGAATATCTACGAATTTCACCTCTACACTCGGAGTTCCACACACCTCTCTCATACTCACGACACCCAGTATCAAAGGCAATTCCGAGGTTGAGCCCCGGTATTTCACCCCTGACTTAAATGTCCGCCTTCGCTCCCTTTCCACCCAGTTGAGATC
+
CBCCCGGGGGFFGFFGGGGGGGG8FFGFFFGGGGGFGGC8,@FGGGGGGGGC@FF,FGFGGGGFF9CAFGGFGGGGGCFCFGC,ECGGGGGGGG7BFBFFGGGGG?FFGGCFGGGGGGGFFG:+7+8DFGGGGEDE>FGDFGGGGGC>FF,6+6=?FEG?F,5D7D8=?DF6@DF+*++0@@FG5FCCG55*:4;<+;EEDA=))0:E**=7BCFC29AF(;(26?6AFFF)//02;(//7)7=0))
@M00200:205:000000000-AKKM3:1:1102:11420:2281 2:N:0:1
TACCAGGGTATCTAATCCTGTTTGCTCCCCACGCTTTCGAGCCTCAGTGTCAGTTACAGGCCAGAGAGCCGCTTTCGCCACCGGTGTTCCTCCATATATCTACGCATTTCACCGCTACACATGGAATTCCACTCTCCTCTCCTGCACTCAAGTCTACCAGTTTCCAATGCATACAATGGTTGAGCCACTGCCTTTTACACCAGACTTAATAAACCACCTGCGCTCGCTTTACACCCACTTGCGATC
+
CCCCCGGGGDFGGGGGGGGGGGGFGGGGGGGGGGGGGGGG8FGGGGGGGGGGEGGGGGGGGGGGGCC:FGGGGGGGGGGGGGGGGGGGGGGGGGGGGGGGGGGGGGGGGGGGGGGGGGGGGGGFFCGGGGGGGGGGGGGFFGGGGGGFGFGGGFGGGGGFEEEFFFGGFGFDFFFBBD=?;6@FF@8DFDDAFFG:AEGFF5CCCC7:8AAAF@8CFCAC)/59<D=*:>*9*7@:*(>=5*((30
@M00200:205:000000000-AKKM3:1:1102:19355:2323 2:N:0:1
TACCAGGGTATCTAATCCTGTTTGCTCCCCACGCTTTCGAGCCTCAGCGTCAGTAATGGACCAGTATGTCGCCTTCGCCACTGGTGTTCTTCCGAATATCTACGAATTTCACCTCTACACTCGGAGTTCCACATACCTCTTCCATACTCAAGATAGCCAGTATCAAAGGCAATTCCAAGCTTGTGCCCTGGGCTTTCACCTCTGACTAAACTATCCGCCTACGCTCCCTTTCAGCCCAATTGAGATCAGAC
+
@CCCCCGEFGGEEGGFG@ECFDGGC<6C,@@F@CFEGGEGFEEGDEGGGCG@BFF9FCDBEC<<EEFFFGF<F:FE?BG::=E<EFGGFEGFFGCCFGFGCFGD@?FGGFF,AEG?=EGFDDC7+@>=4,EFF?=C=+9;?E,BFFGB?D8=DGCDDED6@893C+==5,@:DFFFFF?+AF?,08E*D=D*9=,;@AA=C@<8AA=A5CACFFG,85@A5*8BAG/99A=**:7,855:45**(**)0*)
@M00200:205:000000000-AKKM3:1:1102:9180:2476 2:N:0:1
TACCGGGGTATCTAATCCTGTTTGCTCCCCACGCTTTCGAGCCTCAGCGTCAGTAATGAGCCAGTGTGTCGCCTTCGCCACTGGTGTTCTTCCGAATATCTACGAATTTCACCTCTACACTCGGAGTTCCACACACCTCTCTCATACTCAAGACACCCAGTATCAAAGGCAATTCCGAGGTTGAGCCCCGGGATTTCACCCCTGACTTAAATGTCCGCCTACGCTCCCTTTACACCCAATTGAGATC
+
CCCCCGGGGGGGGGGGGGGGGGGGGGGGGGGGGGGGGGGGGGGGGGGGGGGGGGGGGGGGGFGGGGGGGGGFGEGGGGGGGGGGGGGGGGGGGGGGGFGGCGFGGGGGGGGGGGGGGEGFFGG>@CEDDAFFFGGEGGGFFGGGGGDEGFGGGGGGFEFFCEEGFFGGFGFFFFFFFGGGEDGGFG,:0?*9*CEFFEG6):BBFFFEFCFEFFGG?DB@@A?EFG@FFFF<C6;CE;2=E@;E6EF
@M00200:205:000000000-AKKM3:1:1102:19184:2609 2:N:0:1
TACTGGGGTATCTAATCCTGTTTGCTCCCCACGCTTTCGAGCCTCAGCGTCAGTAATGGACCAGTATGTCGCCTTCGCCACTGGTGTTCTTCCGAATATCTACGAATTTCACCTCTACACTCGGAGTTCCACATACCTCTTCCATACTCAAGATAGCCAGTATCAAAGGCAATTCCAAGGTTGAGCCCTGGGCTTTCACCTCTGACTAAACTATCCGCCTACGCTCCCTTTAAACCCAATTGAGATCAGA
+
CCCCCGGGGGFCGGGGGGGGGGGGGGGGGGGGGGGGGGGGGGGGGGGGGGECGGGGGGGGGGGGGGGGGGFFGGGFGGGGGFFGGGFGGGGGGGGGGGGGGGGGGGGGGGGGGGG6DEFFGGGGGECGGG;FDFGGGGGFFGGGGFGFFFDFFGGF?ECFGGB8DDFF?GFFFFF@<?FFCFCEFFFFGGFFFGF5CEA96CBE<7AEBCFFFFG,03<8@;49-*7*/9)9EEGGG>(:C3;;2**3**
@M00200:205:000000000-AKKM3:1:1102:14301:2729 2:N:0:1
TACGCGGGTATCTAATCCTGTTTGCTCCCCACGCTTTCGAGCCTCAGCGTCAGTAATGGACCAGTATGTCGCCTTCGCCACTGGTGTTCTTCCGAATATCTACGAATTTCACCTCTACACTCGGAGTTCCACATACCTCTTCCATACTCAAGATAGCCAGTATCAAAGGCAATTCCAAGGTTGAGCCCTGGGCTTTCACCTCTGACTAAACTATCCGCCTACGCTCCCTTTATGCCCAGTTGAGATC
+
CCCCCGGEFGGGGFGGGGGEGGGGGGGGGGGGFD@CEGGGGGG8EFGGGFEECEFEGGGGGGGGGGFFGGGGGGGGGFGGGGFGEFFFGGGGAFEFGGGGGFFGGFCGGGGGGGGFGGEGGGG@FGCGGGGGDGGGGGDFFGGGGGGEGF?FGGGG+DDDDAEGFCFFFDFFFFFFF?CDD9F?56CCFCCFAEG*<=GFC5=CE@8EF4**4:>9=FE2)65?@G>FA4;448CFG@6@37C1044
@M00200:205:000000000-AKKM3:1:1102:10751:2826 2:N:0:1
TACGAGGGTATCTAATCCTGTTTGCTCCCCACGCTTTCGCGCCTCAGTGTCAGTTACAGACCAGACAGTCGCCTTCGCCACTGGTGTTCCTCCAAATCTCTACGCATTTCACCGCTACACTTGGAATTCCACTATCCTCTTCTGCACTCAAGTTCCCCAGTTTCCAATGACCCTCCCCGGTTGAGCCGGGGGCTTTCACATCAGACTTAAGGAACCACCTGCGCGCGCTTTAAACCCAATTGAGATC
+
CCCCCGGGGGGGGGGGGGGGGGGGGGGGGGGGGGGGGGGGGGGGGFGGGGGGGDFFGGGGGGGGGGGGGGGGGGGGGGGGGGGGGGGGGGGGGGGGGGGGGGGFGGGGFGGGGGGG6FFGGGFFGGGGGGGGGGGGGGGFFGGGGGGEGFGFFGGG?FGBFDFGFFGG5BD;FFFEEDGDGG6EFGGBGCG>BGGFFFG4?B@3>B=ECCA=*8CF@GFFEF>F1D@F)7?BAFGGG?FFA7A2:>2
@M00200:205:000000000-AKKM3:1:1102:17252:2923 2:N:0:1
TACTGGGGTATCTAATCCTGTTTGCTCCCCACGCTTTCGAGCCTCAGCGTCAGTAATGGACCAGTATGTCGCCTTCGCCACTGGTGTTCTTCCGAATATCTACGAATTTCACCTCTACACTCGGAGTTCCACATACCTCTTCCATACTCAAGATAGCCAGTATCAAAGGCAATTCCAAGGTTGAGCCCTGGGCTTTCACCTCTGACTAAACTATCCGCCTACGCTCCCTTTAAGCCCAATTGAGATC
+
CCCCCGGGGGGGGGGGGGGGGGGGGGGGGGGGGGGGGGGGGGGGGGGGGGGGGGGGGGGGGGGGGGGGGGGGGGGGGGGGGGGGGGGGGGGGGGGGGGGGGFFGGDGGGGGGGGGGGGGGGGGGGGGGGGGGGGGGGGGFFGGGGGGFGDCEGG+=DEGFGGFFFFGFDGFFFFFFFGGGGGGFFGGFGGGFFGCFFFGFFFEFFEBE@EFFFFGGFFD59*5:7CAFFFE;EAEGGF2BE3CFFE@
@M00200:205:000000000-AKKM3:1:1102:19000:2999 2:N:0:1
TACTGGGGTATCTAATCCTGTTTGCTCCCCACGCTTTCGTGCCTCAACGTCAGATATAGTTTGGTAAGCTGCCTTCGCAATCGGTGTTCTGTATGATCTCTAAGCATTTCACCGCTACACCATACATTCCGCCTACCGCAACTACTCTCTAGCCCAACAGTATCAGAGGCAATTCCGGAGTTAAGCCCCGGGATTTCACCTCTAACTTATCAGACCGCCTACGCACCCTTTACACCCAATTGAGATC
+
CCCCCGGDFGGGGFGFGGGFGGGGGFCGGGGGGGGEFGGGGGGECGEDEGGGGGFGGGGGGGGGGGGCGGGGGGGGGGGGGGGGCGGGGGGGGGGGFGGGGGGFFGGADFGFGEEGGGGG8EFGGGGGGFEGGEDFFDE>>GGFGGF9+:DACFCFFC+DDFFGFFGGFGFFF5FFF>CGFDFFFD,@67E>>E6FF<FF@CCEFF4A3AFEFBGFBGFFFAD)5C(:);3.6<CCE?(343)/(73
@M00200:205:000000000-AKKM3:1:1102:18513:3035 2:N:0:1
TACTGGGGTATCTAATCCTGTTTGCTCCCCACGCTTTCGAGCCTCAGCGTCAGTAATGGACCAGTATGTCGCCTTCGCCACTGGTGTTCTTCCGAATATCTACGAATTTCACCTCTACACTCGGAGTTCCACATACCTCTTCCATACTCAAGATAGCCAGTATCAAAGGCAATTCCAAGGTTGAGCCCTGGGCTTTCACCTCTGACTAAACTATCCGCCTACGCTCCCTTTAAACCCAGTTGAGATC
+
CCCCCGGGGGGGGGGGGGGGGGGGGGGGGGGGGGGGGGGGGGGGGGGGGGGGGGGGGGGGGGGGGGGGGGGGGGGGGGGGGGGGGGGGGGGGGGGGGGGGGGGGGGGFGGGGGGGFGGGGGGGGGECFFFGGGGGGGGDFFGGGGGEC?FGDGGGGGEGFGGEGFFFGFDFFFFBFFGGGADGGFGGFGGGFFCC5?CGEBC@EFEEEEFFFFFGG=GFFF@>47DAFFFEFFCF7C5BBEFFFB:5
@M00200:205:000000000-AKKM3:1:1102:16053:3064 2:N:0:1
TACTAGGGTATCTAATCCCGTTCGCTACCCTAGCTTTCGAGCCTCAGCGTCAGTTACAGTCCAGAAAGCCGCCTTCGCCACTGGTGTTCTTCCCGATATCTACGCATTTCACCGCTACACTGGGAATTCCGCTTTCCTCCCCTGCACTCAAGAAAACCAGTTTGGACCCCATCACGGGGTTGAGCCCCGCACGTTTAACATCCGCCTTGTTTCACCCCCGCGCCCCCCTTTAACCCCATTGAGATCAGAT
+
CCCCCGGGGGGGGGGGGG<FGGGGGGCGGGFEGGGDGGGFGGGGGGGGGGGDGF,C66F6EFEGCFDFGEGGGGGGGGGGE,FFFFGGGAFFABFGGEDGGGCFGGGGEGGGGGGGDFDG;9,@FFGGGGGD6C?FGGG5?E,=,=FEG5==,06=8CD5EE*2*;F60CBBD*;50C=CC85,*@EED7@55;FF45,183(5((-/6*;(@)>+/:.69):)6C>)7:).46CE8??A9AA?4<))))
@M00200:205:000000000-AKKM3:1:1102:17481:3170 2:N:0:1
TACAGGGGTATCTAATCCTGTTTGCTCCCCACGCTTTCGAGCCTCAGCGTCAGTAATGGACCAGTATGTCGCCTTCGCCACTGGTGTTCTTCCGAATATCTACGAATTTCACCTCTACACTCGGAGTTCCACATACCTCTTCCATACTCAAGATAGCCAGTATCAAAGGCAATTCCAAGGTTGAGCCCTGGGCTTTCACCTCTGACTAAACTATCCGCCTACGCTCACTTTATGCCCAGTTGAGCTC
+
CCCCCGGGGGGGGGGGGGGGGGGGGGGGGGGGGGGGGGGGGGGGGGGGGEGEGGGGGGGGGGGGGGGGGGGGGGGGGGGGGGGGGGGGGGGGGGGGGGGFFFGGGGGGGGGGGGGGGGGGGGGGGGGGGGFGGGGGFCEFFGGGGGGEFFGGGGGGGEFFGG7FDFGGFGFFFFFFFGGGDDFGFFFFGGCFF??FA7FEEDFF@>6>@EFFFECEFGF=5;=EAD@4=F=?EEFFFBBEE8CE)*0
@M00200:205:000000000-AKKM3:1:1102:11633:3199 2:N:0:1
TACAGGGGTATCTAATCCTGTTTGCTCCCCACGCTTTCGCGCCTCAGCGTCAGTTACAGACCAGAAAGTCGCCTTCGCCACTGGTGTTCCTCCAAATCTCTACGCATTTCACCGCTACACTTGGAATTCCACTTTCCTCTTCTGCACTCAAGTCCCCCAGTTTCCAATGACCCTCCACGGTTGAGCCGTGGGCTTTCACATCAGACTTAAAGGACCGCCTGCGCGCGCTTTAAACCCAATTGAGATC
+
CCCCCGGGGGGGGFGGGGGGGGGGGGGGGGGGGGGGGGGGGGGGGGGGGGGGGGGGGGGGGGGGGGGGGGGGGGGGGGGGGGGGGGGGGGGGGGGGGGGGGGGGGGGGGGGGGGGDGGGGGFFGGFCFGGGGGGGGGFFFFGGGGGGEGFGGGGGFFGGFFGEGFFGG?GFFFFFFFGGDGGCFFFFFGGGEFGGFFEGEEEFF6>EC=49AFBGGFGEFFFFFFGBDE>;9EFGGE@D;C).5?22
@M00200:205:000000000-AKKM3:1:1102:9170:3262 2:N:0:1
TACTGGGGTATCTAATCCTGTTTGCTCCCCTAGCTTTCGCGCCTCAGCGTCAGTGTCCGTCCAGAAGGCCGCCTTCGCCGCTGGTGTTCCTCCCGATATCTACGCATTTCACCGCTACACCGGGAATTCCGCCTTCCTCTCCGGAACTCAAATCAAGCAGTATCAGCTGCACTTCCCGAGTTAAGCCCGGGGCTTTCACAGTTGACTTGCTTAATCGCCTACGCGCCCTTTAAACCCAGTTGAGATC
+
CCCCCGGGGGGGGGGGGGGGGGGGGGGGGGGFGGGGGGGGGGGGGGGGGGGGGGGGGGGGGGGGGFGGGGGGGGGGGGFGGGGGGGGGGGGGGGGGGGGGGGGGGGGGGGGGGGGGGGGGGGEGGEGGGGGGGGGGGGGFFGGGDDG@GFGGGGGGGGGFGGEFAFGGFGFFFFFFFDCGGGGGFGG>94C>BGFFFFGFFECFFF3<A<FFF9<C;FF??F6:>C7>7):BAFGG=?.,46<2().
@M00200:205:000000000-AKKM3:1:1102:23293:3273 2:N:0:1
TACACGGGTATCTAATCCCGTTCGCTCCCCTGGCCTTCGTGCCTCAGCGTCAGATACTGTCCAGAGATCCGCCTTCGCCACTAGTGTTCCTCACGATATCCACGCATTTCACTGCTCCACCGTGAATTCCGATCTCCCCTCCAGTTCTCAAGCGCGGGAGTATCAAAGGCAGTTCCGGAGTTGAGCTCCGGGATTTCACCCCTGACTTTCCGCGCCGCCTACGCACCCTTTAAGCCCAATTGAGATC
+
CCCCCGGGEGGGGGGGGGGGGGGGGGGGGGGGGGGGGGGGGGGGGGGGGGGGGGGGGGFGGFGGGCFCGGGGGGGGGGCEGG8FGGGGGF9FGGGGCFGGGFGGGGEGCGFGGFG9EFGEFGEFGFFGGGGGDGGCFG6?BEGGGGGFGFGFGGGGGG+@CFCGCCFGFFFBA+CCB>>CFGGFFGG6CD5*9:CFAFFED@=>BFFC*98(.0==08:?FFFE<GFE:?:)54CA@04:AB2)34<
@M00200:205:000000000-AKKM3:1:1102:9102:3304 2:N:0:1
TACGAGGGTATCTAATCCTGTTCGCTCCCCACACTTTCGCTCCTCAGCGTCAGGATATCCCAGAGAACCGCCTTCGCCACCGGTGTTCCTCCTGATATCTGCGCATTTCACCGCTACACCAGGAATTCCGTTCTCCCCTGAATACCTCTAGTCTGCCCGTATCGGAAGCAAGCCAGGTGTTAAGCACCTGGTTTTCACTCCCGACGCGACAAACCGCCTACGAGCCCCTTAAACCCAATTGAGATCAGAAC
+
CCCCCGGGGGGGGGCGGGGGGGGGGGGGGGGGGGGGGGGGGGGGGGGGGGGGGGGGGGGGGGGGG8FGGGGGEGFG7FGGGGCGEGGFGGGFGFFGGGGGGFGEEGGGFGGGGGGGG<FFGGCCFFGGG@FFFFFFFDEFFGFGGGCD8DEFGGG8=BDEEGBG>EGGFGFFFF?9@9FG7,+E5FDFGFGFAC5++:,>)52@F5>>29D05=F51C)63)6565?35>04<BFGE(44,6<(2)44))(
@M00200:205:000000000-AKKM3:1:1102:8279:3322 2:N:0:1
TACAAGGGTATCTAATCCTGTTTGCTCCCCACGCTTTCGCGTCTCAGCGTCAGTCATCGTCCAGAAGGCCGCCTTCGCCGCAGGTGTTCTGCTTGATATCTACGAATTTCACCTCTACACCAAGCATTCCACCTTCCTCTCCGAGACTCCAGCCATGCAGTTTCGGATGCACTTCCACGGTTGAGCCGTGGGCCTTCACATCCGACTTGCAAAGCCGCCTACACGCGCTTTAAACCCAATTGAGATC
+
CCCCCGGGGGGGGGGGGGGGGGGGGGGGGGGGGGGGGGGGGGGGGGGGGGGGGFGGGGGGGGGGGGGGGGGGGGGGGGGEGGEGGGGGGGGGGGGGGGGGGGGGGGGGGGGGGGGGGGGGGGGGGGGGGGGGGFGFGGGFFGGGGGGF6?F8DGGGGFFFGGFFEFGGFGAFFFFFFGG6@C>FFGGFGDGA?5C99:EEEEFFFFF=ECFFF:FEBGF1;AE;6<15:>F)64CFEBF:<)5>:<?
@M00200:205:000000000-AKKM3:1:1102:9301:3334 2:N:0:1
TACTGGGGTATCTAATCCTGTTCGCTCCCCATGCTTTCGCTCCTCAGCGTCAGTTAATGCCCAGAGACCTGCCTTCGCCATCGGTGTTCCTCCTGATATCTGCGCATTTCACCGCTACACCAGGAATTCCAGTCTCCCCTACATCACTCTAGTCTGCCCGTACCCACCGCAGATCCGGAGTTGAGCCCCGGACTTTCACGGCAGACGCGACAAACCGCCTACGAGCTCTTTAAACCCAATTGAGCTC
+
CCCCCGGGGCGGGGGGGGGGGGGGGEFGGGGGGGGGGGGGGFGGGGGGGGGGGGGGGGGGGGGGGGFGGFFGGGGGGDGGGGGGGGGGGGGGGGGGGCGGGGEFGGGFGGCGGGGGGGGGGGGGGGGGGGGGGGGGGGGFFGGGGGGFGFC@FGGGGGGFCED>DFGGFGF>5FF6F7>CFFC7AGGFGGGFEEGFFCGFFFFFBF2>56E@:;GG>GFF@F?F2C9F84:2))<CEF::><)))-,
@M00200:205:000000000-AKKM3:1:1102:22242:3370 2:N:0:1
TACAGGGGTATCTAATCCTGTTTGCTCCCCACGCTTTCGCGCCTCAGTGTCAGTTACAGACCAGAAAGTCGCCTTCGCCACTGGTGTTCCTCCATATCTCTACGCATTTCACCGCTACACATGGAATTCCACTTTCCTCTTCTGCACTCAAGTCTCCCAGTTTCCAATGACCCTCCACGGTTGAGCCGTGGGCTTTCACATCAGACTTAAGAAACCACCAGCGCGCGCTTTAAACCCAATTGAGATC
+
CCCCCGGGGGGGGGGGGGGGGGGGGGGGGGGGGGGEGGGGGGGGGGGGGGGGGGGGGGGGGGGGGGGGGGGGGGGGGGGGGGGGGGGGGGGGGGGGGGGGGGGGGGGGGGGGGGGGGGGGGGGGGGGGGGGGGFFGGGGBFGGGGGGFGFGGGGGGCFGFFF7DFFDFFGFBFBABFGCCFGGCFFGFGCCDFGGFFCGF@CEEFFFEEFFC+=FE=CD))309(?=D3>6CCEFGGD<@<=CEDFE
@M00200:205:000000000-AKKM3:1:1102:24647:3396 2:N:0:1
TACGGGGGTATCTAATCCTGTTTGCTCCCCACGCTGTCGCGCCTCAGTGTCAGCAACGGCCCAGCAGAACGCCTTCGCCACTGGTATTCTTCCCGATCTCTACGCATTCCACCGCTACACCGGGAATTCCATCTGCCCCTACCGTGCTCTAGCTCGCCAGTCTGACCGGCAGCCCCGGAGTTGAGCCCCGGGATTTCACCCCTGACTTAAATGTCCGCCTACGCTCCCTTTAAACCCAATTGAGATCAGAC
+
CCCCCGGGGGGGGGGGGG9FFGGGGGGGGGCCFGGGGGGGGEFGGGGAFGGGGGGGGGGGGGGGGGGGDGGGGGGGGGGGGGGGGFDFG,EFGGGD@@DGGGGGGGGGEFGGGGGGGGGFGGGGGGGCFGG;FGGFFDGFFG,C4@ECG>GFF+<77CDEGGFDFFFGDGDDFFF4?<7CFF@@)A6557C3):C?FBCA?>007?A<<>F4=<FE?GD60)()(1378F)4:)<;EB:(6)6),58432)
@M00200:205:000000000-AKKM3:1:1102:11047:3410 2:N:0:1
TACTAGGGTATCTAATCCTGTTTGCTCCCCACGCTTTCGAGCCTCAGCGTCAGTAATGAGCCAGTGTGTCGCCTTCGCCACTGGTGTTCTTCCGAATATCTACGAATTTCACCTCTACACTCGGAGTTCCACACACCTCTCTCATACTCAAGACACCCAGTATCAAAGGCAATTCCGAGGTTGAGCCCCGGGATTTCACCCCTGACTTAAATGTCCGCCTACGCTCCCTTTACACCCAATTGAGAGCAGA
+
CCCCCGGGGGGGFGGGGFFGGGFGFGGFGGGGEGGGGGGGGGGGGFGGGCCEECFEGGGGGGFG8FFDEGGGGGGGGEC@FF@FFGF7FFC@<CGDDEGGGGGC:E8FACFFGD88ABEG9DGECGG?EFGGFGDE>8@FF@@F;=DDFFFEEGGG?=D:DDE8;CDGFDBDFDF@FCC8=,=DFF?5?@7>>:@F6729):<@@B*248+>FFGGDDE(5)>)6C9A6=@CCFGF8(634=CF0)(6(,
@M00200:205:000000000-AKKM3:1:1102:9055:3436 2:N:0:1
TACCGGGGTATCTAATCCTGTTTGCTACCCACGCTTTCGAGCCTCAGTGTCAGTTACAGTCCAGAGAGCCGCTTTCGCCACCGGTGTTCCTCCATATATCTACGCATTTCACCGCTACACATGGAATTCCACTCTCCTCTACTGCACTCAAGTCTAACAGTTTCCAATGCACACAATGGTTGAGCCACTGCCTTTTACATCAGACTTATTAAACCACCTGCGCTCGCTTTAAACCCAATTGAGATC
+
CCCCCGGGGGGGGGGGGGGGGGGGGGGGGGGGGGGGGGGGGGGGGGGGGGGGGFGGGGGGGGGGGGGGGGGGGGGGGGGGGGGGGGGGGGGGGGGGGGGGGGGGGGGGGGGGGGGGGGGGGGGGGGGFGGGGGGGGGGGFFGGGGGGFGFCGEFFGGGGFGGFGFFFGFGFFFF?FFGFGCEGGFGGFGFGFFGGFFEGFEFFCC5;A5ACE>=C,=7945999>DF>FA4CCBCBE=7;>>AFE8
@M00200:205:000000000-AKKM3:1:1102:16702:3466 2:N:0:1
TACAGGGGTATCTAATCCTGTTTGCTCCCCACGCTTTCGAGCCTCAGCGTCAGTAATGGACCAGTATGTCGCCTTCGCCACTGGTGTTCTTCCGAATATCTACGAATTTCACCTCTACACTCGGAGTTCCACATACCTCTTCCATACTCAAGATAGCCAGTATCAAAGGCAATTCCAAGGTTGAGCCCTGGGCTTTCACCTCTGACTACACTATCCGCCTACGCTCCCTTTCTACCCAGTTGAGATCAGC
+
CCCCCGGGGGGGGGGGGGGGGGGGGGGGGGGGGGGGGGGGGGGGGGGGGGGGGGGGGGGGGGGGGGGGGGGGGGGGGGGGGGGGGGGGGGGGGGDFGGGGGGG?F=EGGGGGGGGGGGFGGFGGFDCGGGFFGGGFDGGFFGGGGGGFFFGGGGGGGFDD@=9=F9DGFGFFFFFFFGC=FDFFFGDFGDGFF,@A?7E@BD558AEA8@FCFEFCA>DFFFA>)74@/?E*:7?::>-76C<==?E9:)
@M00200:205:000000000-AKKM3:1:1102:9075:3483 2:N:0:1
TACTCGGGTATCTAATCCTGTTCGCTCCCCACACTTTCGCTCCTCAGCGTCAGGTCATTCCCAGAGAACCGCCTTCGCCACCGGTGTTCCTCCTGATATCTGCGCATTTCACCGCTACACCAGGAATTCCGTTCTCCCCTGAATACCTCTAGTCTGCCCGTATCGGAAGCAAGCGCCGTGTTAAGCACGGCGTTTTCACTCCCGACGCGACAAACCGCCTACGAGCCCTTTAAACCCAGTTGAGATCAGA
+
CCCCCGGGGGGGGGGGGGGGGGGGGGGGGGGGGGGGGGGGGFGGGGGGGGGGGGGGGGGGGGGGGGGGGGGGGGGGGGGGGGGGGGDGGGGGGGGGGGGGGGGGGGGGGGGGGGGDGGGGGGGGGGGGGGGGGGGDAFEFFGCDGGGFGFGCGGGGGGGFGC5DDBGGEGFFFFFFFGGG>CC@FFGFDDGEF5EBFEGFFFD95;BF66AFFDGFBDEFF?0::D(88?:DBFGGG<24>4A:?:2)).
@M00200:205:000000000-AKKM3:1:1102:9779:3491 2:N:0:1
TACTGGGGTATCTAATCCTGTTTGCTCCCCACGCTTTCGAGCCTCAGCGTCAGTAATGGACCAGTATGTCGCCTTCGCCACTGGTGTTCTTCCGAATATCTACGAATTTCACCTCTACACTCGGAGTTCCACATACCTCTTCCATACTCAAGATAGCCAGTATCAAAGGCAATTCCAAGGTTGAGCCCTGGGCTTTCACCTCTGACTAACCTATCCGCCTACGCTCCCTTTAAACCCAATTCAGATC
+
CCCCCGGGGGGFGGGGGGGGGGGGGGFGGGGGGGGGGGGGFCGGEGGGGGFGGGGGGGGGGGGGGGFFGGGGGGGGGGGGGGGGFGGEGFCFGGGCEGGGGGGGGGGGGGFGGGGGGGGGGGG7:EGGGGGGGGFFFGGFFFCFGFF7DFDFGG?+B68DFG7?DFGGFDFF*;DFF=8=F9DFFGGFGFF?*1,;CEG@E@@@CE=*8)38;6@A5?BF>?)*)3)39876A6DFE9@B:*/*84(
@M00200:205:000000000-AKKM3:1:1102:17178:3525 2:N:0:1
TACAGGGGTATCTAATCCTGTTTGCTCCCCACGCTTTCGAGCCTCAGCGTCAGTAATGGACCAGTATGTCGCCTTCGCCACTGGTGTTCTTCCGAATATCTACGAATTTCACCTCTACACTCGGAGTTCCACATACCTCTTCCATACTCAAGATAGCCAGTATCAAAGGCAATTCCAAGGTTGAGCCCTGGGCTTTCACCTCTGACTACACTATCCGCCTACGCTCCCTTTAAACCCACTCGAGATC
+
CCCCCGGGGGGGGFGGGGGGGGGGGGGGGGGGGGGGFGGGGGGGGGGGGGGGGGGF<FGGGGGGGGGGGGGGGGGGGGGGGGGGGGGGGGGGGGGGGGGGGGGGGGGGGGGGGGCFGGGG9EGGGDGGGGGF+@DFGGGFFGGGFFDEGBGFF6D8+EFFFGDGF7DA5FF5;FFFFDD8E,6@*@EDCFGF?GCACEG5@CFFF767)8F@65DF=?>D9@959DFFABEFC6EFC@2-(8222-*
@M00200:205:000000000-AKKM3:1:1102:18538:3531 2:N:0:1
TACAAGGGTATCTAATCCTGTTTGCTCCCCACGCTTTCGCACCTCAGCGTCAATATGTGTCCAGTGAGTCGCCTTCGCCACTGGTGTTCTTCCGAATATCTACGAATTTCACCTCTACACTCGGAGTTCCACATACCTCTTCCATACTCAAGATAGCCAGTATCAAAGGCAATTCCAAGGTTGAGCCCTGGGCTTTCACCTCTGACTAAACTATCCGCCTACGCTCCCTTTATACCCAATTGAGATC
+
[truncated: 13,319,661 more chars]
