# Supplementary material for: Responses of rhizosphere soil bacteria to 2-year tillage rotation treatments during fallow period in semiarid southeastern Loess Plateau
Source: PeerJ. 2020 May 5;8:e8853. doi: 10.7717/peerj.8853 (PMC7207221; doi:10.7717/peerj.8853)
Supplement: Supplemental Information 54 [file peerj-08-8853-s054.gz › G4L1.R1.fastq]

@M00200:207:000000000-ALC1F:1:1101:19023:24918 1:N:0:5
ATTGGGCGTAAAGAGCTCGTAGGCGGTCTGTCGCGTCGGCTGTGAAATCCCGGAGCTCAACTCCGGGTCTGCAGTCGATACGGGTAAACTGGAGTACTGCAGGGGAGACTGGAATTCCTGGTGTAGCGGTGAAATGCGCAGATATCAGGAGGAACACCGGTGGCCAAGGCGGGCCTCTGGGCAGTAACTGACGCCGAGGAGCGAAAGCGTGGGGAGCGAACAGGACTAGATACCCCAGTA
+
FEGGGC9F@CFGE<E<FFEFGFEGGDCFGFEEF,@@F:C@FFGGGFFGFGGCEGGGG?F==EGGDGEEGGGGGCFFEGDFCFCC+@,,F<<BFFEF<FG<F8F:@=:+BE<FEGGFD?DGFGGFDCGGGFEGE<@B9>FGDG9BGC9FCF@F:FGGGCEEC<C<,>5:@78EE*BEFGCE*3*12A+39<0AEC)2/8*25>9*:<<*:EGDEGGGDDDDDBC.))9:4*76:7<:@EFF
@M00200:207:000000000-ALC1F:1:1102:22827:12606 1:N:0:5
ATTGGGTTTAAAGGGTGCGTAGGTGGTTTCTTAAGTCAGAGGTGAAAGGCTACGGCTCAACCGTAGTAAGCCTTTGAAACTGGGGAACTTGAGTGCAGGAGAGGAGAGTGGAATTCCTAGTGTAGCGGTGAAATGCGTAGATATTAGGAGGAACACCAGTTGCGAAGGCGGCTCTCTGGACTGTAACTGACACTGAGGCACGAAAGCGTGGGGAGCAAACAGGATTAGATACCCCAGTA
+
GGGGGGGGGGGGGGGGGGGGGGGGGGGGFGGGGGGGGGGGGGGGGGGGGGGGGGGGGGGGGGGGGGGGGGGGGGGGGGGGGGGGGGGGGGGFGGGGGGGGGGGGGGGGGGGGGGGGGGGGGGGGGGGGGGGGGGGGGGGGFGGGGGGGGGGGGGGGGGFGFFFGGGGGGGGGGGGGGGGGGGGGGGGGGGGGGCCFGFGGGGGGGGGGGGGGGDGGGGGFGC7>FCGFGFFGFCFEFGF
@M00200:207:000000000-ALC1F:1:1104:20442:4832 1:N:0:5
ATTGGGTTTAAAGGGCGAGTAGGCGGGCTGGTAAGTTGGGAGTGAAATGTCGGGGCTCAACCCCGGAACTGCTTTCAAAACTGCTGGTCTTGAGTGATGGAGAGGCAGGCGGAATTCCTAGTGTAGCGGTGAAATGCGTAGATATTAGGAGGAACACCAGTGGCGAAGGCGGCCTGCTGGACATTAACTGACGCTGAGGAGCGAAAGCGTGGGGAGCAAACAGGATTAGATACCCCCGTA
+
GGGGGGEGGGGGGGGGGGGGGGGGGGGGGGGGGGGGFGGGGGGGGGGGGGGGGGGGGGGGGGGGGGGGGGGGGGGGGGGGGGGGGGGFGGGGGGGGGGGGGGGGGGGGGGGGGGGGGGGGGGGGGGGGGGGGGGGGGGGGGGGGGGGGGGGGGGGGGGGGGGGGGGGGGGGGGEGGGGGGGGF9FGGGGGGGGGGGGGGGGGGGGGEGGGGGGGGGGGGGGGGGGGGGGGGGGGGGGGGG
@M00200:207:000000000-ALC1F:1:1104:14958:7739 1:N:0:5
ATTGGGTTTAAAGAGCGTGTAGGCGGTTCGGTAAGTCTGTCGTGAAATCCTGGGGCTCAACCCCGGGCGTGCGATGGATACTGCCGGGCTAGAGGATGGTAGAGGCGAGTGGAATTCCCGGTGTAGCGGTGAAATGCGCAGATATCGGGAGGAACACCAGTAGCGAAGGCGGCTCGCTGGGCCATTCCTGACGCTGAGACGCGAAAGCTAGGGGAGCGAACAGGATTAGATACCCGCGTA
+
EFGGGG@FEGGGG-CFGCGGGGGGGGGGGGGGGGGGGGGGEFFGFGGEFGGFFGGGGGGGFGCCFGGEGGGGGCFGGGGGGGGFGEGGGGGGGGGCGCFGGGGGGCFGFFGGGGGGGGGGGGGGGGGGGGGGGGGGGEGEG7EFFGGGGGGGGGGGGGGGGGGGGDGGGGGGGGGGGEGGGGGGGGFG?FGGGGCCCGGGGGG=EGGGG?FCGGGGGGGGGGGGG:FGGFFGGF6DDDGG
@M00200:207:000000000-ALC1F:1:1104:16722:17016 1:N:0:5
ATTGGGTTTAAAGCGCGCGCAGGCGGATGTGGGCGTCGGTGCTGAAAGACCACCGCTTAACGGTGGCTGGCGTGCCGATACGCCATATCTGGAGGGCGGGCGAGGGCGGTGGAATTGCCGGTGTAGTGGTGAAATGCGTAGAGATCGGCAGGAACACCCGTGGCGGAAGCGGCCGCCTAGCCCGCACCTGACGCTGAGGCGCGACAGCGTGGGGAGCGAACGGGATTAGATACCCCCGTA
+
GGGGGGGGGGGGGGGGGGGGGGGGGGEGGGGGGGGGGGGGGGGGGGGGGGGGGGGGGGGGGGGGGGGGGGGGGGGGGGGGGGGGGGGGGGGGGGDGGGGGGGGGGGGGGGGGGGGGGGGGGGFGGGGGGGGGGGGGGGGGGGGGGGGGGGGGGGGGGGGGGGGGGGGDGGGGGGGGGGGGGGFGGGGGGGCCGGGEEDGGGGGGGGGGGGGGGEDGDEEEGGGGGGGGGDGGGGGGDGGC
@M00200:207:000000000-ALC1F:1:1105:6498:14164 1:N:0:5
ATTGGGCTTAAAGCGTGCGCAGGCGGTTATGTAAGACAGTTGTGAAATCCCCGGGCTCAACCTGGGAATTGCATCTGTGACTGCATAGCTAGAGTACGGTAGAGGGGGATGGAATTCCGCGTGTAGCAGTGAAATGCGTAGATATGCGGAGGAACACCGATGGCGAAGGCAATCCCCTGGACCTGTACTGACGCTCATGCACGAAAGCGTGGGGAGCAAACAGGATTAGATACCCCAGTA
+
GGGGGGGGGGGGGGGGGGGGGGGGGGGGGGGGGGGGGGGGGGGGGGGGGGGGGGGGGGGGGGGGGGGGGGGGGGGGGGGGGGGGGGGGGGGGGGGGGGGGGGGGGGGGGGGGGGGGGGGGGGGGGGGGGGGGGGGGGGGCE:FFGGGGGGGGGGGGGGGGGGGGGGGGGGGGFGGGGGGGGGGGGGGGGGGGGGGGGGGGGGGGEGGFGGGGGGGGGGFGGGGGGGGGGFGGGGGGFGGG
@M00200:207:000000000-ALC1F:1:1106:5630:21350 1:N:0:5
AATGGGCTTAAAGGGTGCGTAGGAGGGCAGGTAAGTCAGTGGTGAAATCTTCGAGCTTAACTCGGAAACTGCCGTTGATACTATCTGTCTTGAATCCCGTGGAGATGAGCGGAATATGTCATGTAGCGGTGAAATGCTTAGATATGACATAGAACACCAATTGCGAAGGCAGCTCGTTAAACGAAGATTGACTCTGAGGCACGAAAGCGTGGGGATCAAACAGGATTAGATACCCGCGTA
+
G-@EGGFGGFGGGGGEFFFBFFEFGGGFGGGFGGGFGGGFFGFGGGGDGGGGGGGFEFGGGGGFGGGGFFGGGGFGEGGGGGGGGGGGGGGGGGGG<FFFFGGGGGFGGCFEGFGGGGGGGFFFFFGGGCFFFGFGAE,CEFEGFGGGGCFGGGDFGGGGGGGFFGGGGFCEGDFE@D@+@BCEGECEDFCDF,@BFBFFCFEEGGGGGEEEG=C=FEEGGGGGG4+2>C7C7=F7DG<D
@M00200:207:000000000-ALC1F:1:1107:21351:5746 1:N:0:5
ATTGGGTTTAAAGGGTGCGTAGGTGGTCCGTTAAGTCAGTTGTGAAATCCCCGGGCTCAACCCGGGAAATGCTTCTGATACTGGCGGACTTGAGGCCAGTAGGGGTCACTAGAACTGACGGTGGAGCGGTGAAATGCGTAGATATCGTCAGGAATGCCGGTGGTGAAGACGGGTGACTGGGCTGGTTCTGACACTGAGGCACGAAAGCGTGGGGAGCGAACGGGATTAGATACCCCTGTA
+
GFGGGGGGGGGGGGGGGGGGGGGGGGGGFGGGGGGGGFFGGGGGGGGGGGGGGGGGGGGGGGGGGGGGFFGGGFGGGGGGGGGFGDG+FGFFGGGGGEGGGFFGGGGGGGGGGGGGGGGGGGGGFGGGGGGG9FGGGGGGGGGGGGGGGFFEGGGGGGGGGGGGGGGGGGGDDCGCGGGGG8FGDGGGGGGGGGGGCGGGGGGGGGGGGGGDGGGCGGGGG=DGGGGFGFGGGEGFEFGF
@M00200:207:000000000-ALC1F:1:1108:8103:3775 1:N:0:5
ATTGGGCTTAAAGAGCGTGTAGGCGGCCAGACAGGTCCGTTGTGAAAACTCGAGGCTCAACCTCGAGATGTCGATGGAAACCGTCTGGCTAGAGTCCGGAAGAGGAGTGTGGAATTCCTGGTGTAGCGGTGAAATGCGCAGATATCAGGAAGAACACCTATGGCGAAGGCAGCACTCTGGGACGGTACTGACGCTGAGACGCGAAAGCGTGGGGAGCGAACAGGATTAGATACCCCTGTA
+
GGGGGGGGGFFFFGGGGEGGGFEGGGGGGGGGGGGGGGGGGGGGGGFGGGGGEEGGGGGGGGGGGGEGGGGGGGGGFGGCGDGEFGGGGGGGGGGGGGGCFGGGFGGGGGGGGGGGGGG9=FGGG9FGGFGGGGDAGGGGGGGGGGGGGGGGGGGGGGGGGGDFGGGGGGGGDCDB@EBFEDFEEEFGGGEGGGGGGGFG5EE=557?ECGDG>=5CEGGGGF@3DFGGFGGCFFGF18:
@M00200:207:000000000-ALC1F:1:1108:10330:13925 1:N:0:5
ACTGGGCTTAAAGGGTGCGTAGGCGGCCCTGTAAGTCAGTTGTGAAATACTGCAGCTTAACTGTAGAGGTGCAATTGATACTGCGGGGCTTGAGTACTGATGAGGTATGCGGAATGGACGGTGTAGCGGTGAAATGCTTAGATATCGTCCAGAACACCGATAGCGAAGGCAGCATACTAAGGAGTAACTGACGCTGAGGCACGAAAGTGTAGGGATCAAACAGGATTAGATACCCCAGTA
+
CCAFFGFG<CFFGF;C;CEGCFGGG@FGGGGGGGGF@FFFCD@CFGEEAFECGD8C,C@F9<F6C9,<FFFEGD<FCFFGGGAEGGGGGG,>4EFAEECFCBFEFGF,89FGGGGBEAF7@+DCFFB3@FGDGGGGCAC9DFCGGGEFGGEGAFCFFFCFEEFGEEGGEF@CCFBBFF9?B8C@:CF;A19CECEEGG>CC=EDCEGFG,+3<<CCFGGFFF5*47>D7@FGG<F3;C>F
@M00200:207:000000000-ALC1F:1:1109:24809:23662 1:N:0:5
ATTGGGTATAAAGAGCGTGTAGGCGGCCAGGGAGGTCCGTTGTGAAAACTCGAGGCTCAACCTCGAGACGCCGATGGAAACCCCCTGGCTAGAGTCCGGAAGAGGAGAGTGGAATTCCTGGTGTAGCGGTGAAATGCGCAGATATCAGGAAGAACACCCGTGGCTAAGGCGGCTCTCTAGTACGGTACTGACGCTGAGACGCGAAAGCGTGGGGAGCGAACAGGATTAGATAACCGCGTA
+
FGGGGGFFGGGGGGGGGGGGGGGGGGGGGGGGGGGGGGGGGEEFGGGGGFGCDGGGGGGGGGGGGGGGGGGGGDGGDGGGGFFGGGGGGGGGFGGGGDCEGCFGGGDGDGGGGGGGFGGCGGGGAFGGGGGGGGFAFGGGGGGGC@AGCEG:CDGFGEGGGGCEGGGFF8CCECBB9C@FF@?>CC*B?EFGGGGEDCFCGGGGGGG6C>C5C55=EGD55):CFC>9<F7:+07))95)
@M00200:207:000000000-ALC1F:1:1111:24337:14074 1:N:0:5
ATTGGGTTTAAAGCGAGCGCAGGTGGTTTAATAAGTCTGATGTAAAAGGCAGTGGCTCAACCATTGTGTGCATTGGAAACTGTTAGACTTGAGTGCAGTAGAGGAGAGTGGAATTCCATGTGTAGCGGTGAAATGCGTAGATATATGGAGGAACACCGGTGGCGAAAGCGGCTCTCTGGACTGTAACTGACACTGAGGCTCGAAAGCGTGGGTAGCAAACAGGATTAGATACCCGAGTA
+
GGGGGGGGGGGGGGGGGGGGGGGFGGGGGGGGGFGGGGGGGGGGGFGG@GGGGGGGFFGGGGGGGGGGGGGGGGGGGGGGGGGGGGFGGGGGGGGGGGGGGFFFFEGGGGGCGGGGAFGGGCGGGGGGGGGGGGGGGGGGGGGFFGGGAGGEFFGGGGGGGDGGDGGGGGGGGGGGGGG=@<DEGFGGGFGGDGGGFGGGGGGGGGGGGGGEGFDGED?FGGFCC>=FGFGG6CDGBGF
@M00200:207:000000000-ALC1F:1:1111:14552:21033 1:N:0:5
ACTGGGTTTAAAGCGTGTGTAGGCGGACTTGTAAGTACCTTGTGAAATCCCACGGCTCAACCGTGGAACTGCTTGGTATACTGCTTGTCTTGAGCCACTTAGGGGCTACCGGAACAAATGGTGGAGCGGTGAAATGCGTAGATATCATTTGGAACGCCAATGGTGAAAACAGGTAGCTGGGAGTGTGCTGACGCTGAGACACGAAAGCCAGGGGAGCGAACGGGATTAGATACCCGAGTA
+
GGGGGGGGGGGGGGGGGGGGGGGGGGGGGGGGGGGGGGGGGGGGGGGGGGGGGGGGGGGGGGGGGGGGGGGGGGGGGGGGGGGGGGGGGGGGGGGGGGGGGGGGGGGGGGGGGGGGGGGGGGGGGGGGGGGGGGGGGGGGGGGGGGGGGGGGGGGGGGGGGGGGGGGGGGGGGGGGGGGGGGGGGGGGGGGGGGGGGGGGGGGGGGGGGGGGGF>GGGGGGDGGGGGFGFGGGGGGFGGF
@M00200:207:000000000-ALC1F:1:1112:23044:16555 1:N:0:5
ACTGGGTTTAAAGGGTGCGTAGGCTGTTCCGCAAGCCGGTGGTGAAAAGCGCGGGCTCAACCCGTGGAGTGCCTCCGGGACTGCGGTTCTGGGATTCGGCCGCCGTGGGGGGAATGCGTGGTGTAGCGGTGAAATGCATAGATATCACGCAGAACGCCGATTGCGAAGGCACCTCACGAGGCCGCGATTGACGCTGATGCACGAAAGCGCGGGGATCGAACAGGATTAGATACCCTCGTA
+
GGGGGGGGGGGGGGGGGGGGGGGGGGGGGGGGGGGGGGGGGGGGGGGGGGGGGGGGGGGGGGGGGGGGGGGGGGGGGGGGGGGGGGGGGGGGGGGGGGGGGGGGGGGGGGGGGGGGGGGGGGGGGGGGGGGGGGGGGGGFGGGGGGGGGGGGGGGGGGGGGGGGGGGGGGGGGGGGGGGGGGGGGGEGGGGGGGGGGGGGGGGGGGGGGGGCGEEGGGGGGGGGGGGGGFGGGGGGFGGG
@M00200:207:000000000-ALC1F:1:1112:24879:20288 1:N:0:5
ATTGGGTTTAAAGCGTGCGCAGGCGGCTTTGCAAGACAGATGTGAAATCCCCGGGCTTAACCTGGGAACTGCATTTGTGACTGCATGGCTGGAGTGCGGCAGAGGGGGATGGAATTCCGCGTGTAGCAGTGAAATGCGTAGATATGCGGAGGAACACCGATGGCGAAGGCAGCCTCCTGGGATAACACTGACGCTCAGGCACGAAAGCGTGGGGAGCAAACAGGATTAGATACCCGCGTA
+
9FEGGG-CCGGGGGEFEGGGGGG:FEEEEGGGGGGCFGGGFGGFDFEFG<F<FEGGFGFC,F<FFGFGFFGGFAF<CC=EFGDFFGA8FGGGE=FFGGGEFBAFGGGGGGGF<E<FGFGGEFGGFGFGGCADDDGFFEGGGDACFGGGGGGGGGGGGF>CEGGGE7EGCGG@EGCCFCFGF6C7C9CCFEFFGDEGEFF;/:7;ECEGC:CEE=GCDG?6FGGGGC7>7@>FGGFDFDDC
@M00200:207:000000000-ALC1F:1:1113:4394:5936 1:N:0:5
ATTGGGTATAAAGGGCGCGTAGGTGGCTCGTGAAGCGTGCGGTGAAAGTCCGAGGCTCAACCTCGGATCGGCCGTGCGGACTCGCGGGCTCGAGCGTTGTAGAGGCGGGTGGAATTTCGGGGGTAGCGGGGGAATGCGTAGAGATCCGGAAGAACACCGGTGGCGAAGGCGGCCCGCTGGGCAACTGCTGAAACTGGTGCGCGACCGCGGGGGGGGCAAACAGGATTAGATAACCCAGTAAGA
+
GGGGGGGGGGFEGGGGGGGGGGGGGGGGGGGGGGGFEFGGGGGGGGGGGGGGGGGGGGGFGGGGGGGGGGGGGGGGGGGGGGGGGGGEFGGFCFGG7FGEGGGGGGDGG7FE*<<:,@8FC7C<CGGCG*:C/;*,0:85?*A?:<C8C8CE>CC8@E5C2CG6EC**/88E**:8?8E5;*:C*<86CF++<C7C+22+2*1*:*1*/**8?E75/*2A55:9*0*009>C09DG)7/*=:)
@M00200:207:000000000-ALC1F:1:1114:23210:16511 1:N:0:5
ATTGGGTTTAAAGGGAGCGTAGACGGCATGGCAAGCCAGATGTGAAAGCCCGGGGCTCAACCCCGGGACTGCATTTGGAACTGTCAGGCTAGAGTGTCGGAGAGGAAAGCGGAATTCCTAGTGTAGCGGTGAAATGCGTAGATATTAGGAGGAACACCAGTGGCGAAGGCGGCTTTCTGGACGATGACTGACGTTGAGGCTCGAAAGCGTGGGGAGCAAACAGGATTAGATACCCTGGTA
+
GGGGGGGGGGGGGGGGGGGGGGGGGGGGGGGGGGGGGGGFGGGGGGGGGGGGGGGGGGGGGGGGGGGGGGGGFGGGGGGGGGGGGGGGGGGGGGGGGGGGGGDGGGGGGGGGGGGGGGGGGGGGGGGGGGGGGGGGGGGGGGGGGGGGGGGGGGGGGGGGGGGGGGGGGGGGG@EGFGGGGGGGGGGGGGGGGEGGGFFFGGGGGGGGGEGGGGGGGGC?FGGGFDC?GFGGGGGDGDFC
@M00200:207:000000000-ALC1F:1:1114:26735:18611 1:N:0:5
ACTGGGTTTAAAGGGAGCGTAGACGGCGGTTTAAGTCAGCTGTGAAATGGTGCGGCTCAACCGTAGCACTGCAGTTGAAACTGGACGGCTTGAGTGCAGTTGAGGCAGGCGGAATTCGTGGTGTAGCGGTGAAATGCTTAGATATCACGAAGAACCCCGATTGCGAAGGCAGCCTGCTAAGCTGCAACTGACGTTGATGCTCGAAAGTGTGGGTATCAAACAGGATTAGATACCCCGGTA
+
GGGGGGGGGGGGGGGGGGGGGGGGGGGGGFGGGGGGGGGGGGGGGGGGGGGGGGGGGGGGGGGGGGGGGGGGGGGGGGGGGGGGFGGGGGGGGGGGGGGGGGGGGGGGGGGGGGGGGGGGGGGGGGGGGGGGGGGGGGGGGGGGGGGGGGGGGGFFEGGGGGGGGGGGGGGGGGGGGGGGGGGGGFGGGGGGGGGGGGGFCFGG8EGGGGGEGGGGGFGG@FGGFGGFGFGGG6DFGDFD
@M00200:207:000000000-ALC1F:1:1116:4019:11416 1:N:0:5
ACTGGGTGTAAAGCGCGTGTAGGCGGCTTTGCAAGTCGGATGTGAAAGCCCACGGCTCAACCGTGGAAGTGCATCCGAAACTGCATAGCTTGAGTCCCGGAGAGGAAGGTGGAATGCTTGGTGTAGAGGTGAAATTCGTAGATATCAAGCAGAACACCTGCGGCGAAGGCGGCCTTCTGGACGGTGACTGACGCTGAGACGCGAAAGCGTGGGGAGCAAACAGGATTAGATACCCTCGTACGCT
+
GGGGGGGGGGGGFFEGGGCFGFGGGGGEGGGGGGGGGGGGGGGGGGGG8EE@FEFGGGDFDGGGGGGGGGGGGGGGCCGGGGFGCF@EGGGGGGGGGGGGGGFGGGGCFGGGGCEEFGFGGFGFGGGG8BBCFGGGGG@FFGGGGDEFAGFG7FFGG7DEGEDGEDGDGF7:EECEFGFCFGGEEDEFGGGGGCGGGGGGG=EC**:CEEG8EEGGG5*A@FGC)*?*<):FC74?FGF<))(-
@M00200:207:000000000-ALC1F:1:1117:25723:7516 1:N:0:5
ATTGGGTTTAAAGGGTGCGTAGGTGGCGCTGTAAGTCGGGTGTGAAATTTCGGAGCTTAACTCCGAAACTGCATTCGATACTGCGGTGCTTGAGGACTGGAGAGGAGACTGGAATTCATGGTGTAGCAGTGAAATGCGTAGAGATCATGAGGAAGACCAGTGGCGAAGGCGGGTCTCTGGACAGTTCCTGACACTGAGGCACGAAGGCCAGGGGAGCAAACGGGATTAGATACCCTAGTAAGA
+
GGGGGGFFGGFGGGGGGCGBCFGCFGGGGGGGGGGEFGGGGGGGGGGGGGEFGGGGGGGGEFGFGGGGGGGCFFGGGGGDGGGGGGGGGGGGGGGGGGGGGGGGGGGGGGGGGGGCGDFGGGGGFGGGGFGGGGGGGGGDEGGGGFGGGGGGGGFFGDDFFGGDGDGGGFGGGGDFC9@FGGGGGGFGGG@?F8CFGGGCEFEGEGGCFGFFEGGGCC?FGGGED37C=F>CF+9C4CFFFGF
@M00200:207:000000000-ALC1F:1:1117:13284:9296 1:N:0:5
ATTGGGTTTAAAGCGAGCGCAGGTGGTTTATTAAGTCTGGTGTAAAAGGCAGTGGCTCAACCATTGTATGCATTGGAAACTGGTAGACTTGAGTGCAGGAGAGGAGAGTGGAATTCCATGTGTAGCGGTGAAATGCGTAGATATATGGAGGAACACCGGTGGCGAAAGCGGCTCTCTGGCCTGTAACTGACACTGAGGCTCGAAAGCGTGGGGAGCAAACAGGATTAGATACCCGCGTA
+
GGGGGGGGGGGGGGGGGGGGGGGGGGGGGGGGGGGGGGGGGGGGGGGGGGGGGGGGGGGGGGGGGGGGGGGGGGGGGGGGGGGGGGGGGGGGGGGGGGGGGGGGGGGGGGGGGGGGGGGGGGGGGGGGGGGGGGGGGGGGGGGGGGGGGGGGGGGGGGGGGGGGGGGGGDGGGGGGGGGGGGGGGGGGGGGGGGGGGGGGGGGGGGFGGGGGGGGGGGGGGGFGFFGGGFGGGGGGFGF
@M00200:207:000000000-ALC1F:1:1117:10400:12267 1:N:0:5
ATTGGGCTTAAAGGGTGCGTAGGTGGCCTGGTAAGTCCGTGGTGAAAGCCTCTTGCTCAACAAGAGAACTGCCATGGATACTGCCGGGCTTGAGTCCAGACGAGGTTGGCGGAATAGAGGCTGTAGCGGTGAAATGCATAGATAGCCTCTAGAACCCCGATTGCGTAGGCAGCTGACTAGGCTGGTACTGACACTGAGGCACGAAAGCGTGGGGAGCGAACAGGATTAGATACCCGAGTA
+
E@FGF@C@@E<FE<CEGE@@B+FFE<8@F@CFC@EEGGGGFCFFGGGG@DAFGGEG@FFCFFGDAFAEFGGFFFGGGCGGEGGAFGGCEGDG@FFFF<AFD:==B=FGGGCEFGDECFFCFEGF?FGCGFE@=?FFFGGCF<DFAF<FGFGDC<,6+@B+3+@=<:B<B:<CCF@FC9E>8EGBEG,DC;=E9C8BFC*:C:EG5*9CE=8C8/*/*/C5>GGGA8:CGFF>?FFG:D>D
@M00200:207:000000000-ALC1F:1:1117:24771:13359 1:N:0:5
ACTGGGTGTAAAGGGTGCGTAGGCGGCTTTGTAAGTCAGTGGTGAAATACGGTAGCTCAACTATCGAGGTGCCATTGATACTGCGGAGCTTGAGTACAGATGAGGTAGGCGGAATTGACGGTGTAGCGGTGAAATGCTTAGATATCGTCAAGAACACCTATAGCGAAGGCAGCTTACTAGGCTGTAACTGACGCTGAGGCACGAAAGTGTGGGGATCAAACAGGATTAGATACCCGCGTA
+
GGGGGGFEGGGGGGGGGGGGGGGGGGGGGGGGGGGGGGGGGGGGGGGGGGGGGGGGGGGGGGGGGGFCGGGGGGGGGGGGGGGGGGGGGGGGGGGGGGGGGGGFGGGGGGGGGGGGGGGGGGGGGGGGGGGGGGGGGGGGGGGGGGGGGGGGGGFGGGGGGGGGGGGGGGGGGGGGGFGGGFGGGFFGGGGGGGGGGGGGGGGGGGGGGGGCEGDDGGFCGGFGFGGGGCFC@?FG>CEG
@M00200:207:000000000-ALC1F:1:1117:3701:19646 1:N:0:5
ATTGGGTTTAAAGCGAGCGCAGGTGGTTTAATAAGTCTGATGTAAAAGGCAGTGGCTCAACCATTGTGTGCATTGGAAACTGTTAGACTTGAGTGCAGTAGAGGAGAGTGGAATTCCATGTGTAGCGGTGAAATGCGTAGATATATGGAGGAACACCGGTGGCGAAAGCGGCTCTCTGGCCTGTAACTGACACTGAGGCTCGAAAGCGTGGGGAGCAAACAGGATTAGATACCCTAGTA
+
GGGGGGGGGGGGGGGGGGGGGGGGGGGGGGGGGGGGGGGGGGGGGGGGGGGGGGGGGGGGGGGGGGGGGGGGGGGGGGGGGGGGGGGGGGGGGGGGGGGGGGGGGGFGGGGGGGGGGGGGGGGGGGGGGGGGGGGGGGGGGGGGGGGGGGGGGGGGGGGGGGGGGGGGGGGGGGGGGGGGGGGGGGGGGGGGGGGGGGGGGGGGGGGGGGGDGDGGGGGGGGGGFGGGGFGGFGF*=F=
@M00200:207:000000000-ALC1F:1:1117:15973:24483 1:N:0:5
ATTGGGTTTAAAGGGCTCGTAGGCGGCCAACTAAGTCACACGTGAAATCCCCAGGCTTAACCTGGGAACTGCGTGTGATACTGGATGGCTTGAATTCGGGAGAGGGATGCAGAATTCCAGGTGTAGCGGTGAAATGCGTAGATATCTGGAGGAATACCGGTGGCGAAGGCGATGCTCTGGGCCGGTACTGACGCTGAGGAGCGAAAGCATGGGGAGCGAACAGGATTAGATACCCGGGTA
+
GDGGGGFFGGGGGGGGGGGEGGGGGGGGGGGGGGGGGGGFGGGGGGGGGGGGGGGGGGGGGGGGGGGGGFGGGGGGGGGGGGGGGGGGGGGGGGGGGGGGGGGGGGGGGGGGGGGGGGGGGG<FGGGGGGDGGGGGGGGGGGGGGGGGGGGGGFGGCFGGGGGGGGGGGGGGGGGGGGGGGGGGGGGEFGGGCE8EGGGGEDGDGDGFFGFCGGGGGGEGGGFGFGC7FFFGEGGGFGDD
@M00200:207:000000000-ALC1F:1:1119:14334:2923 1:N:0:5
ATTGGGTTTAAAGTGTGCGTAGGTGGCCCTGCAAGTCCGTGGTGAAAGCCTGCTGCTCAACAGCAGAACTGCCATGGATACTACAGGGCTTGAGTCCAGACGAGGTTGGCGGAATGGATGGTGTAGCGGTGAAATGCATAGATACCATCCAGAACCCCGATTGCGTAGGCAGCTGACTAGGCTGGTACTGACACTGAGGCACGAAAGCGTGGGGAGCGAACAGGATTAGATACCCCAGTA
+
GGGGGGGGGGGGGGGGGGGGGGGGGGGGGGGGGGGGGGGGGGGGGGGGGGGGGGGGGGGGGGGGGGGGGGGGGGGGGGGGGGGGGGGGGGGGGGGGGGGGGGGGGGGGGGGGGGGGGCGGGGGGGGGGGGGGGGGGGGGGGGGGGGGGGGGGGGGGGGGEGGGGGGGGGGGGGGGGGGGDGGGGDGGFG7>EGGGGGGGFGGGGGGGGGEDGG=EDDGGG=DGFGGGGGFG=FGC>5<:F
@M00200:207:000000000-ALC1F:1:1119:27282:7542 1:N:0:5
ATTGGGTATAAAGCGTGTGTAGGCGGATCGTTAAGTACCTTGTGAAATCCCACGGCTCACCCGTGGAACTGCTCGGTATACTGGCGGTCTTGAGCCACTTAGGGGCTGTCGGAACAGACGGTGGAGCGGTGAAATGCGTAGATATCGTCTGGAACGCCAATGGTGAAAACAGACAGCTGGGAGTGTGCTGACGCTGAGACACGAAAGCCAGGGGAGCGAACGGGATTAGATACCCGAGTA
+
GGGGGGGGGGGGGGGBF@FFGGGGGGGGEGGGGGGGGG9FGGGGGGGGGGGGFGGGGGGGGGGFGGDFFGGGFD?FFEDGGGGGGGG7FGGGGGGDFFDFGGFGGGGD<EGDGGFGFGGGGFFG<=DFGGGGGGGGDFFCC@CCGFGFGGGGGGGCGGGDFGFFGGGCFFFCC,DCFFGGC8:*=CC,CFGGC:EEEFE0@GEGGGCE6BFGGGCGGGGD=<DGCDGGGFDGGGCCDDFF
@M00200:207:000000000-ALC1F:1:2102:8656:2587 1:N:0:5
ATTGGGCATAAAGCGAGCGCAGGTGGTTTAATAAGTCTGATGTAAAAGGCAGTGGCTCAACCATTGTGTGCATTGGAAACTGTTAGACTTGAGTGCAGTAGAGGAGAGTGGAATTCCATGTGTAGCGGTGAAATGCGTAGATATATGGAGGAACACCGGTGACGAAAGCGGCTCTCTGGACTGTAACTGACACTGAGGCTCGAAAGCGTGGGTAGCAAACAGGATTAGATACCCGTGTA
+
GGGGGGGGGGGGGGGGGGGGGGGGGGDGGGGGGGGGGGGGGGGGGGGGGGGGGGGGGGGGGGGGGGGGGGGGGGGGGFFGGFGGGGGGGGGGGGGGGGGGGGGGGGGGGGGGGGGGGGGGGGGGGGGDFGFGGGFFGGGEFFGGGGGGGGGGGGGGGGGEG36CCFFEGGGGGC@FGGGCFFFGGGGGGGFGGFCFGGGGGGECCGGGGEGGGGGGGGGGD<EGCFGGGFF;FCGDD7C
@M00200:207:000000000-ALC1F:1:2102:6518:6539 1:N:0:5
ATTGGGTTTAAAGAGCTCGTAGGCGGTTTGTTGCGTCGGCTGTGAAATCCCGAGGCTCAACCTCGGGTCTGCAGTCGATACGAGCAAACTAGAGTGTTGCAGGGGAGACTGGAATTCCTGGTGTAGCGGTGAAATGCGCAGATATCAGGAGGAACACCGGTGGCGAAGGCGGGTCTCTGGGCAACAACTGACGCTGAGGAGCGAAAGCGTGGGGAGCGAACAGGATTAGATACCCTAGTA
+
GGGGGGGGGGGGGGGGGGGGGGGGGGGGGGGGGGGGGGGGGGGGGGGGGGGGGGGGGGGGGGGGGGGGGGGGGGGGGGGGGGGGGGGGGGGGGGGGGGGGGGGGGGGGGGGGGGGGGGGGGGGGGGGGGGGGGGGGGGGGGGGGGGGGGGGGGGGGGGGGG*3DGGGGGGGGGGGGGGGGGGGGGGGGGGGGGGGGEGGGGGGGGGGGGGCGCEGGGGGGCDCGDGGGGFGFFGGCCDFG
@M00200:207:000000000-ALC1F:1:2103:17000:22429 1:N:0:5
ATTGGGTTTAAAGGGCGCGTAGGCGGGCGATCAAGCGTGCGGTGAAAGCTCGGGGCTCAACTCCGAGTCGGCCGTGCGAACTGGTTGTCTGGAGTCTGGTAGAGGTCGATGGAATTCCGGGTGTAGCGGTGGAATGCGTAGAGATCCGGAAGAACACCGGTTGCGAAGGCGGTCGACTGGGCCAGTACTGACGCTGATGCGCGACAGCGTGGGGAGCAAACAGGATTAGATACCCCCGTA
+
GGGGGGGGGGGGGGGGGGGGGGGGGGGGGGGGGGGGGGGGGGGGGGGGGGGGGGGGGGGGGGGGGGGGGGGGGGGGGGGGGGGGGGGGGGGGGGGGGGGGGGGGGGGGGGGGGGGGGGGGGGGGGGGGGGGGGGGGGGGGGGGGGGGGGGGGGGGGGGGGG*2<FGGGGGGGGGGGGGGGGGGGGGFGGGGGGGGGGEGGGGDEGGGGGGGGGGGGGGGGFG6EFGFFCFGGF?CFDEGG
@M00200:207:000000000-ALC1F:1:2104:17426:18123 1:N:0:5
ATTGGGTATAAAGAGCTCGTAGGCGGCTTGGCAAGTCGGGTGTGAAACCTCCAGGCTCAACCTGGAGACGCCACTCGATACTGCTATGGCTAGAGTCCGGTAGGGGACCACGGAATTCCTGGTGTAGCGGTGAAATGCGCAGATATCAGGAGGAACACCGGTGGCGAAGGCGTTGGTCTGGGCCGGCACTGACGCTGAGGAGCGAAAGCGTGGGTAGCAAACAGGATTAGATACCCTAGTA
+
GGGGGGGGGGGGGGGGGGGGGGGGGGGGGGGGGGGGGGGGGGGGGGGGGGGGGGGGGGGGGGGGGGGGGGGGGGGGGGGGGGGFGGGGGGGGGGGGGGGGGGGGGGGGGGGGGGGGGGGGGGGGGGGGGGGGGGGGGGGGGGGGGGGGGGGGGGGGGGGGGGGGGGGGGGGG8:FGGGGGGGGGGGGGGGGGGGGGGGGGGGGGGGGGGGGGGGGGGGGGGGGGGGGGGGFGGFFFGGGGF
@M00200:207:000000000-ALC1F:1:2105:13100:12539 1:N:0:5
ACTGGGTATAAAGGGTGCGTAGGCGGCGCGGTAAGTCGGGTGTGAAATCTCGGAGCTTAACTCCGAAACTGCATTCGATACTGCCGTGCTTGAGGACTGGAGAGGAGACTGGAATTTACGGTGTAGCGGTGAAATGCGTAGATATCGTAAGGAAGACCAGTGGCGAAGGCGGGTCTCTGGACAGTTCCTGACGCTGAGGCACGAAGGCCAGGGGAGCAAACGGGATTAGATACCCCAGTA
+
GGGGGGGGGGGGGGGGGGGGGGGGGGGDCGGGGGGGGGGGGGGGGGGGGGGGGFGGGGGGGGAFGGGGGGGGGGGGGGGGGGGCFEFGGGFGGGGGGFGGGGGGGGGGGGGGGGGGGGGGGGGGGGGGGGGGGGGGGGGGGGGGGGEFEGGCGGGGGGGGGGGGGGGGGGGGG:@CFGGGGGGGGG9FGGGGGGGGGGGGDGGGGGGG5;FGGGGGGGGGGDEGGGGGGGGGGGGFGGGG
@M00200:207:000000000-ALC1F:1:2106:17313:17349 1:N:0:5
ATTGGGCTTAAAGGGCGCGTAGGCGGCTTGATAAGGTTGCGGTGAAAGCCCGGGGCTCAACCCCGGGTCGGCCGTGGCAACTGTCGAGCTGGAGCACTGTAGAGGCAGGTGGAATTCCGGGTGTAGCGGTGGAATGCGTAGAGATCCGGAAGAACACCGGTGGCGAAGGCGGCCTGCTGGGCAGTGGCTGACGCTGAGGCGCGACAGCGTGGGGAGCAAACAGGATTAGATACCCCCGTA
+
GGGGGGGGGGGGGGGGGGGGGGGGGGGGGGGGGGGGGGGGGGGGGGGGGGGGGGGGGGGGGGGGGGGGGGGGGGGGGGGGGGGGGGGGGGGGGGGGGGGGGGGGGGGGGGGGGGGGGGGGGGGGGGGGGGGGGGGGGGGGGGGGGGGGGGGGGGGGGGGGGGGGGGGGGGGGGGGGGGGGGGGGGGGGGGGGGGGGGGGGGGGGGGGGGGGGGGGEEGGGGGGGCGGGGFGGGGGGGGGG
@M00200:207:000000000-ALC1F:1:2108:24900:9562 1:N:0:5
ATTGGGTGTAAAGCGAGCGCAGGCGGTTTAATAAGTCTGAAGTTAAAGGCAGTGGCTTAACCATTGTTCGCTTTGGAAACTGTTAAACTTGAGTGCAGAAGGGGAGAGTGGAATTCTATGTGTAGCGGTGAAATGCGTAGATATATGGAGGAACACCGGTGGCGAAAGCGGCTCTCTGGTCTGTAACTGACGCTGAGGCTCGAAAGCGTGGGGAGCAAACAGCATTAGATACCCCTGTA
+
FGGGGGGGGGGGGGGEGGGGGGGGGGGGGGGGGGGGGGGGGGGGGGGGGGGGGGGGGGGGGGGGGGGGGGGGGFE8EFCFGGGGDGGFFEGGGGGFCEGCEGE7F:FFGGGGGFGC,EFEEGGFGGGGGGFGDFGGGGF@FE?FGFDFG<>FGGGGGGGFGDFGGDGGGGGGDGGFGFGFGG7EFGGGGGGGGGGGGDFFGGGGDEG5CBCGDC5EGGCC*,(.2ACFGF>EGGFGGGF
@M00200:207:000000000-ALC1F:1:2109:5663:18821 1:N:0:5
ATTGGGTTTAAAGAGCGCGCAGGCGGTCGTTCAAGTCGCGTGTGAAAGCCCCCGGCTCAACTGGGGAGGGTCACGCGATACTGATCGACTCGAAGGCAGGAGAGGGTAGTGGAATTCCCGGTGTAGTGGTGAAATGCGTAGATATCGGGAGGAACACCAGTGGCGAAGGCGACTACCTGGCCTGTTCTTGACGCTGAGGCGCGAAAGCTAGGGGAGCAAACGAGATTAGATACCCCGGTA
+
GGGGGGGGGGGGGGGGGGGGGGGGGGGGGGGGGGGGGGGGGGGGGGGGGGGGGGGGGGGGGGGGGGGGGGGGGGGGGGGGGGGGGGGGGGGGGGGGGGGGGGGGGGGGGGGGGGGGGGGGGFGGGGGGGGGGGGGGGGGGGGGGGGGGGGGGGGFGGGGGGGGGDFGGGGGGGGGGGGGGGGFGGGGGGGGGGEGGGGGGGGGGGGGGGFFGGGGGGGFFG4(47E7>FGGCF@FGBGGG
@M00200:207:000000000-ALC1F:1:2110:14790:10550 1:N:0:5
ACTGGGTATAAAGGGCGCGTAGGCGGGTAACCAAGTCCGGGGTGAAAGCCTCCAGCTTAACTGGAGAAGTGCCTCGGATACTGGTCGTCTCGAGGAGGGTAGGGGCATCTGGAACTAGCGGTGGAGCGGTGAAATGCGTTGATATCGCTAGGAACTCCGATGGCGAAGGCAAGGTGCTGGACCCTTTCTGACGCTGAGGCGCGAAAGCCAGGGGAGCGAACGTGATTAGATACCCGGGTA
+
GGGGGGGGGGGGGGGGGGGGGGGGGGGGGGGGGGGGGGGGGGGGGGGGGGGGGGGGGGGGGGGGGGGGGGGGGGGGGGGGGGGGGGGGGGGGGGGEEGGGGGGGGGGGGGGGGGGGGGGGGGGG:@FGGGGGGGGGGGGGGGGFGGGGGGGGGGGGGGGGGGGGGGGGGGGGGGGGGGGGGGFGGGGGGGGGGGGGGGGGGGGGGGGGGGGGGGGGGGGGG4(497C>FFFCGGGGGGGG
@M00200:207:000000000-ALC1F:1:2110:9166:13459 1:N:0:5
ATTGGGTTTAAAGGGCGCGTAGGCGGCGGCGTAAGTTGGAAGTGAAATCCCATCGGCTCAACCGTGGAATTGCTCCCAGTACTGCGTCGCTCGAGGGGGATAGGGGTCTGCGGAACTACCGGTGAAGCGGTGAAATGTGTTGATATCGGTGGGAACGCCAGTGGCGAAAGCGGCAGACTGGACCCTTCCTGACGCTGATGCGCGAAAGCTAGGGGAGCAAACGGGATTAGATACCCTGGTA
+
GGGGGGGGGGGGGGGGGGGGGGGGGGGGDGG@FGGGGGGGGGGGGGGGGGGGGGGGGFGGGGGGGGGCFGGGGGGGGGGGFFGGGGGGGGGGGGGGGGGFGGGGGDGCFGGGGGCFF=F,CFGC>?FFGGGFFGFGGGGGGGC@@FFFC<CGGGGGGGGGGGGG7EGCCEEEGDCCCFGGGGF;EGGGFFGGFEGGGGGGFGGGGGGGGGCFGGGGGGGGG?((7<5CEFGGGCCCFCFGF
@M00200:207:000000000-ALC1F:1:2110:15078:24926 1:N:0:5
ATTGGGTTTAAAGAGCGTGTAGGCGGCCAGATAGGTCAGCTGTGAAAACTCGAGGCTCAACCTCGAGACGTCGGTTGAAACCATCTGGCTAGAGTCCGGAAGAGGAGAGTGGAATTCCCGGTGTAGCGGTGAAATGCGCAGATATCGGGAAGAACACCCGTGGCGAAGGCGGCTCTCTGGGACGGTACTGACGCTGAGACGCGAAAGCGTGGGGAGCGAACGTGATTAGATACCCGGGTA
+
GGGGGGGGGGGGGGGGGGGGGGGGGGGGGGGGGGGGGGGGGGGGGGGGGGGGGGGGGGGGGGGGGGGGGGGGGGGGGGGGGGGGGGGGGGGGGGGGGGGDGGGGGGGGGGGGGFGGGGGGGFEG-CFFGGGGGGGGGGGGGGGGGGGGGGGGGGGGGGGGGGGGGEGGGGGGEGFGGGGGGFGGGEGEGG?FGGGGE8<CE5ECGGGGGCCCGGECEGCEE4(4*2;C6*:<FF+9CDDD
@M00200:207:000000000-ALC1F:1:2111:24882:16693 1:N:0:5
ATTGGGTTTAAAGGGAGCGTAGACGGGATGTTAAGTCAGCTGTGAAAGTTTGGGGCTCAACCTTAAAATTGCAGTTGAAACTGGCGTTCTTGAGTGCGGCAGAGGCAGGCGGAATTCGTGGTGTAGCGGTGAAATGCTTAGATATCACGAAGAACTCCGATTGCGAAGGCAGCTTGCTGGAGCGTAACTGACGTTGATGCTCGAAAGTGTGGGTATCAAACAGGATTAGATACCCCAGTA
+
GFGGGGFGGGGGGGGGGGGGGEDGGGGGEGGGGGGGGGGGGGGGGGGGGGGGGGGGGGGGGGGFCFFEFGGGGGGGGGGGGGGFGGGGGGGGFEGGGGGGGGGGGGGGGGGGEGGGGGGGDGFGGFGGGGGFDFGGGGDGFGGGGGGGD86BFGG,=FFGGGGGGGGGGGGGGGGGGGGGGFFGGGGGGGGGGBFDGGCFGGDGDGGGCFGGGGGGGGGGGGGGGFGGGFGGGGGDGDG7
@M00200:207:000000000-ALC1F:1:2112:5560:3940 1:N:0:5
ATTGGGTATAAAGTGTGCGCAGGCGGCAAAGCAAGTCGAGTGTGAAAGCCCCGGGCTTAACTTGGGAATTGCGCTCGAAACTACTTTGCTGGAGTGTGGCAGAGGAAGGTGGAATTCCACGTGTAGCGGTGAAATGCGTAGAGATGTGGAGGAACACCAATGGCGAAGGCAGCCTTCTGGGCCAACACTGACGCTCATGCACGAAAGCGTGGGGAGCAAACAGGATTAGATACCCTCGTA
+
GGGFGGGGGGG9AEFGGGDGEEGGCGGEGGGGGGGFGGGGGGGGGGGGGGGGGGGGGGGGGGGGGGGGGGGGCGFGGGGGGGGGGFGGFCFFGGGGGGGGGGGGFGDGGGGGFGGAFFGGGGGGGGGGEFCGGGGGGGGGGGGGGGGGGDF@FFG-@<FAGG@FGG@>:FGGGGGGGGGGGFGGGGF@,0>?CECEGGDGGGFGCEG6EBEGEGGGGGGGG<FGFGGGFCFFGGCFGDGD
@M00200:207:000000000-ALC1F:1:2112:10508:16564 1:N:0:5
ACTGGGCTTAAAGGGAGCGTAGGCGGGCTAACAAGTCTGGGGTGAAATGCCGCGGCTCAACCGTGGAACTGCCTTAGATACTGTCGGCCTCGAGGGAGATAGGGGCATGCGGAACAGTAGGTGGAGCGGTGAAATGCGTTGATATCTACTGGAACCCCGGTGGCGAAAGCGGCGTGCTGGATCTCTTCTGACGCTGAGGCTCGAAAGCTAGGGGAGCAAACGGGATTAGATACCCCTGTA
+
GGGGGGGGGGGGGGGGGGGGGGGGGGGGGGGGGGGGGGGGGGGGGGGGGGGGGGGGGGGGGGGGGGGGGGGGGGGGGGGGGGGGGGGGGGGGGGGGGGGGGGGGGGGGGGGGGGGGGGGGGGGGGGGGGGGGGGGGGGGGGGGGGGGGGGGGGGG-=FGGGGGGGGGGGGGGGGGGGGGGGGGGGGGF36<ACEGGGGGGGFEGGGGGGGGGGGGGGGCGGGGGGGGGGGGGGGGGGGGG
@M00200:207:000000000-ALC1F:1:2113:15840:9581 1:N:0:5
ATTGGGCTTAAAGTGAGCGCAGGCGGTTTAATAAGTCTGAAGTTAAAGGCAGTGGCTTAACCATTGTTCGCTTTGGAAACTGTTAGACTTGAGTGCAGAAGGGGAGAGTGGAATTCCATGTGTAGCGGTGAAATGCGTAGATATATGGAGGAACATCGGTGGCGAAAGCGGCTCTCTGGTCTGTAACTGACGCTGAGGCTCGAAAGCGTGGGGAGCAAACAGGATTAGATACCCCTGTA
+
GGGGGGGGGGGFGGGGGGGGGGGGGGGGGGGGGGGGGGGGGGGGGGCFFGEGGGGGGGGGGGGGGGGGCGGGGGGGGGGGGGGGGGGGGGGGGGGFGGGGGGGGGGGGGGGGGGGGGFGCEFGFFFEGGGGGGGGGGGGGEGGGGGGGGGEGGGG-6FFFEGGGGGGGGDGGGGCGGGGGGGGGGGGGGFGGGGCEFGGGGEDG8EGGGGGGGEGGGGGGGG5*;CFGGFGDGCFGGGG
@M00200:207:000000000-ALC1F:1:2114:20607:6430 1:N:0:5
ACTGGGTGTAAAGTGTGCGCAGGCGGCGTCGCAAGTCGAGTGTGAAAGCCCCGGGCTTAACTTGGGAATTGCGCTCGAAACTACGATGCTGGAGTGTGGCAGAGGAAGGTGGAATTCCACGTGTAGCGGTGAAATGCGTAGAGATGTGGAGGAACACCAATGGCGAAGGCAGCCTTCTGGGCCAACACTGACGCTCATGCACGAAAGCGTGGGGAGCAAACAGGATTAGATACCCTGGTA
+
GGGGGGFGFGGGGGGGGFGGGGGGGGGGGGGGGGGGGGGGGGGGGGGGGGGGGGGGGGGGGGGGGGGGGGGGGGGGGGGGGGGGGGGGGGGFGGGGGGGGGGGGGGGGGGGGGGGGGGGGG:@FDFGGGGGGGGGGGGGGGGGGGGGFGGGGGGGGGGGGGGGGGGGGGGGGGGGGGGGGGGGGGGGGGGFGGGGGGGGGFGGGD74CECGGGGGGGGGGGGGGFC7=CFFGGGB).99C
@M00200:207:000000000-ALC1F:1:2114:6211:18987 1:N:0:5
ACTGGGTTTAAAGCGAGCGCAGGCGGTTTAATAAGTCTGAAGTTAAAGGCAGTGGCTTAACCATTGTTCGCTTTGGAAACTGTTAAACTTGAGTGCAGAAGGGGAGAGTGGAATTCCATGTTTAGCGGTGAAATGCGTAGATATATGGAGGAACACCGGTGGCGAAAGCGGCTCTCTGGTCTGTAACTGACGCTGAGGCTCGAAAACGTGGGGAGCAAACAGGATTAGATACCCGTGTA
+
GEGGGGGGGGGGGGGGGGGEGGGGGGFEEGGGGGGGGFGGGGGGGGGGGGDGGGGGGGGGGGGGGGEFGGGDGGGFGGFGGGGGGGGGGGGFGGGFGGGGFGEGEEEFGGGFGGGG<FAFG,@CFFFGEGGGGGCFGFEGGGGGDFGGGGGGGCG<FCEEGGGGFGGGGGGDEBAEGFGGGGGGGFEFDFGGGGDGGGGGFCCC5*,3ACEGGEG5AEGGGGFEFCCCEF:CCC>(-20
@M00200:207:000000000-ALC1F:1:2114:20767:19991 1:N:0:5
ACTGGGTGTAAAGGGCTCGTAGGCGGTTCGTCACGTCGGGAGTGAAAACTCGGAGCTCAACTCCGAGCCTGCTTCCGATACGGGCAGACTAGAGGTAGGCAGGGGAGAGCGGAACTCCTGGTGTAGCGGTGGAATGCGCAGATATCAGGAAGAACACCGGTGGCGAAGGCGGCTCTCTGGGCCTTACCTGACGCTGAGGAGCGAAAGCGTGGGTAGCGAACAGGATTAGATACCCGAGTA
+
GGGGGGGGGGGGGGGGGGGGGGGGGGGGGGGGGGGGGGGGGGGGGGGGGGGGGGGGGGGGGGGGGGGGGGGGGGGGGGGGGGGGGGGGGGGGGGGGGGGGGGGGGGGGGGGGGGGGGGGGF:@BDEFGGGGGGGGGGGGGGGGGGGGGGGGGGGGGGGGGGGGGGGGGGGGGGGGGGGGGGGGGGGGGGGGGGGGGGGGGGGGGG54CEEEEGGGEGECEEGGGGFFGGGGGGGB>-9CC
@M00200:207:000000000-ALC1F:1:2114:10585:21597 1:N:0:5
ATTGGGTGTAAAGGGTGCGTAGGCGGCGCGGTAAGTCGGGTGTGAAATCTCGGAGCTTAACTCCGAAACTGCATTCGATACTGCCGTGCTTGAGGACTGGAGAGGAGACTGGAATTTACGGTGTAGCGGTGAAATGCGTAGATATCGTAAGGAAGACCAGTGGCGAAGGCGGGTCTCTGGACAGTTCCTGACGCTGAGGCACGAACGTCAGGGGAGCAAACGGGATTAGATACCCTCGTA
+
GGGGGGGGCFFGGGGGGGGFGGGGGGEGGGGGGGGGGGGGGGGGGGGGGGGGGGGGGGGGGGGGGGGGEGGGGGGGGGGGGGGFGGGGGGGGGGGGFGGGGGGGGGGGFCFGGGFGGDFGG8@BFGGGGGGGGGGGGGGGGGFFFFFFFGGGGGGGG:CFFGGGGGGGGCGGEFFFDFFGGE@FFFGGGGGGGGGGGGGGCFEGC*-21?EFFGGE7EFGFGGGD=C7FFCF9+2)-11>
@M00200:207:000000000-ALC1F:1:2115:25627:12101 1:N:0:5
ATTGGGTTTAAAGGGTCCGTAGGCGGGAGAATTAGTCAGTGGTGAAAGTCTGTGGCTCAACCATAGAATTGCCGTTGAAACTGTTTTCCTTGAGTCATTATGAAGTGGTTAGAACATGTAGTGTAGCGGTGAAATGCATAGATATTACATAGAATACCGATTGCGTAGGCAGATCACTAATAATGTACTGACGCTGAGGGACGAAAGCGTAGGTAGCGAACAGGATTAGATACCCCAGTA
+
GGGGGGGGGGGGGGGGGGGGGGGGGGGGGGGGGGGGGGGGFGGGGGGGGGGGGGGGGGGGGGGGGGGGGGGGGGGGGGGGGGGGGGGGGGGGGGGGGGGGGGGGGGGGGGGGGGGGGGGGGCDGGGGGGGGGGGGGGGGGGGGGGGGGGGGGGGGGGGGGGGFGGGGGGGGGGGGGGGGGGGGGGGGGGGGGGGGGGGGGGGGGGEBGGGGGGGGGGGGGGGGGGFGGGFGG7C3-8>CF
@M00200:207:000000000-ALC1F:1:2116:9184:2671 1:N:0:5
ACTGGGTTTAAAGGGTCCGTAGGCGGACTTGTAAGTCAGTGGTGAAATCTCATAGCTTAACTATGAAACTGCCATTGATACTGCAGGTCTTGAGTAAATTTGAAGTGGCTGGAATAAGTAGTGTAGCGGTGAAATGCATAGATATTACTTAGAACACCAATTGCGAAGGCAGGTCACTAAGATTTAACTGACGCTGATGGACGAAAGCGTGGGGAGCGAACAGGATTAGATACCCTGGTA
+
GFGGGGGGGGGGGGGFGGEGGEGCFGGGGGGGGGGGGGGGDGGGGGGGGFGGGGGGGGGGGGGGGGGGFGGGGGGGGGGGGGGGFGGFGGGGGGGGGGGGGGGGGGGGGGGGGGGG9FFGGGGGGGGGGGGGGGGGGGGGGGGGGGGGGGGGGGFGGGGGGGGGGGGGGGGGGGGGGGGGGGGAFGGGCFGGGGGGGGGFCF6EGGGCGGGGGGGGGDEGGDFG4CGGGFGGGGF/6:FF
@M00200:207:000000000-ALC1F:1:2116:8774:11024 1:N:0:5
ATTGGGTTTAAAGCGTGCGCAGGCGGTTATGTAAGACAGTTGTGAAATCCCCGGGCTCAACCTGGGAATTGCATCTGTGACTGCATAGCTAGAGTACGGTAGAGGGGGATGGAATTCCGCGTGTAGCAGTGAAATGCGTAGATATGCGGAGGAACACCGATGGCGAAGGCAATCCCCTGGACCTGTACTGACGCTCATGCACGAAAGCGTGGGGAGCAAACAGGATTAGATACCCTAGTA
+
GDGGGGGGGGGGGCGGGGGEGGGGGGGECFG<FGGAF8F@FGGGGGGGGFG@FGGGGGGGGGC<F@FGGGGGGGGAFE6FGGGGFGAFGGGGGGGCGCGFGGGGG:F@>FGGGGGGAAFBFGGGGGGGGGGGGGGGGGGGGGGGGD<7>FFGGG@GGGD<FGGGGGGGGG7F:4C8FGGGGGE,,?FGGGGGGGG>E?FGGGGGG5CFD8EGGGGGGGGGGFGGGGGGGFGGGG?).9DG
@M00200:207:000000000-ALC1F:1:2116:28332:18800 1:N:0:5
ATTGGGCTTAAAGGGGACGTAGGCGGCCAACTAAGTCCGACGTGAAATCCCAAGGCTTAACCTTGGAACTGCGTCGGATACTGGATGGCTTGAATTCGGGAGAGGGATGCAGAATTCCAGGTGTAGCGGTGAAATGCGTAGATATCTGGAGGAATACCGGTGGCGAAGGCGGCATCCTGGACCGACATTGACGCTGAAAGCCGAAAGCTAGGGGAGCAAACGGGATTAGATACCCGAGTA
+
FGGGGGGGAFGGGGDGGEEGGGDGEGGGGGFGFDCFFGGD@FGD?F9FEFGG@EFFEGGGG@DFFGFCFFGGGGGGG7FGGCFFGG=FEGGGGGGGFFGGFFGGGGGGEGGGGC9FFGFAFEFFGFCFEGGCFGD>3>@CFE==FFGF9CED@,@F<<CBFCDGEGCFFCFGGGGGCFGGGG+CCGEGCGFFGGGEG+AFG6=E5C5@CC685E55>CC?5C:D*>5CEBDFGGF(,117
@M00200:207:000000000-ALC1F:1:2118:15316:4219 1:N:0:5
ACTGGGTATAAAGGGCTCGTAGGCGGTTTGTCGCGTCGGGAGTGAAAATCCAGGGCTTAACGCTGGACTGGCTTCCGATACGGGCAGACTAGAGGTATGCAGGGGAGAACGGAATTCCTGGTGTAGCGGTGAAATGCGCAGATATCAGGAGGAACACCGGTGGCGAAGGCGGTTCTCTGGGCCGATACTGACGCTGAGGAGCGAAAGCGTGGAGAGCGAACAGGATCAGATACCCCAGTA
+
GGGGGGGGGGGGGGGGGGGGGGGGGGGGGGGFGGGGGGGGFGGGGGGGGGGGGGGGGGGGG,@FGGGGGGGGGGGGGGGGGGGGGGGGGGFGGGGGGGGFGGGGGGGGGGGGGGGGGFGGGGGGGGGGGGGGGGGGGGGGGGGGGGGFGGGGGGGFGGGGGGGGGGGGGGGGEGGGGGGGGGCEDEGGGGGGGGGGGGGGGGGGGGGFGEGG*.<:FEGGGGGGG?54CFGGGGGGG(<C
@M00200:207:000000000-ALC1F:1:2118:25923:20271 1:N:0:5
ATTGGGTTTAAAGGGTGCGTAGGTGGCCTGTTAAGTCAGGGGTGAAAGACGGTAGCTCAACTATCGCAGTGCCCTTGATACTGATGGGCTTGAATAAACTAGAGGTAGGCGGAATGTGACAAGTAGCGGTGAAATGCATAGATATGTCACAGAACACCAATTGCGAAGGCAGCTTACTATGGTTTTATTGACACTGAGGCACGAAAGCGTGGAGATCAAACAGGATCAGATACCCTGCTA
+
GGGGGGGGGGGGGGGGGGGGGGGGGGGGGGGGGGGGGGGGGGGGGGGGGGGGGGFGGGGGGAFGGGGGGGGGGGGGGGGGGGGGGGGGGGGGGGGGGGGGGGGGGGGGCFGGGGGGGGGGGGGGGFGGGGGGGGGGGGGGGGGGGGGGGGGGGGGGGGGFGGGGGEGGGGGGGGFGGGGGGGGGFFGGGCFFGGGGGGCFEGEGGGDGGGGG*/=EGFGCGFFFGE(82>FFGGGFF(53
@M00200:205:000000000-AKKM3:1:1101:11134:1858 1:N:0:1
ATTGGGTTTAAAGGGCTCGTAGGCGGCCAACTAAGTCAGACGTGAAATCCCTCAGCTTAACTTTTGTTCTTCGTCTTCTCCTGGATGGCTTTTTTTCGGGTGATTTTTTCGTACTTCCATTTTTCTCTTTTTTTTTCTTCTATATCTTTTTTATCTCCGTTTTCTTATTCGTCTTCCTTGACCGACATTGCCGCTTTTTCTCTATAGCCTTTTTTGCTAACTTTTTTTTATACCCTCTTCTTTT
+
9EF9,-CFG@C-<97@FF7F78,C77@@CCDG8,,C<9,,@+C,,,,<:6C99,,,CC,,9<,,,,,,<<,<,C,C,,9,9:,,,:,,6:C,,,879+++,++,,,,<+9+,,+:<?8,,,<,:,,5,,:,,++8+3,>,,,8,8,7,,,,+,,:,::**7,33,,,,,7,,6,6526,,,42**4*/1+,4*42**++++3+++++++++,,+))*+++2+++)2/()).*0009..8+*))-
@M00200:205:000000000-AKKM3:1:1101:13283:1874 1:N:0:1
ATTGGGTGTAAAGAGCGTGTAGGCGGGAATGTAAGTCGGGCGTGAAATCCCCATGCTCCACCTTGTCTCTTCACTCTACACTGCGTTTCTTTTTTATCGGAGATTTTTTCGTACTACCTTTTTTCTTTTTTCTCTTCTTCTATATCTTTTTTAACACCATTTTCTTATTCGTCTTTCTTGACGCTTACTTTCTCTTCTTCTCGTTAGCTTTTTTTTCTCTCTTTTTTTTCTTCCCCCTTTCTTT
+
9EF9<9FCFCCCAFFGEGDF@A9FC@77+C8F,99CC,++@+@+,,,,999:,,,:<C,,::C,,,,,<<,<,:<C,,,,9:,:,BFFF@E,,,8,<C+++++,,,,,+8+,,+:,88:,,:,8,,,,,:+,,,8:7,@,,,8,83,,,7,+,,8,85*,7,,3,,,,,7,,646@;>,,,64*6B*1=+,1,44,,2,4,4*****2+4+,,*)/0+++2*++)29()).*+000))0+*))-
@M00200:205:000000000-AKKM3:1:1101:13664:1929 1:N:0:1
ATTGGGTTTAAAGCGCGTGTAGGCGGCCTCGCAAGTCGGGCGTGAAATCCCACTGCTCAACCGTTTCCGTGCACTCGAAACTGCGAAGCTTTAGTCCTGGAGATGTTGTTGTCATGCTTTTTGTCTCTTTTTTTTTCTTATATATCTTTCTTAACACCGTTTTCTCAGTCGTCCTTCTTGACAGTGACTGACGCTTTTTCTCTTAATCTTTTTTCTCAAACATTTTTTTATCCCCTTTTTTTTT
+
AFGAC@FGGGGGGGGGGGGGGFGGGEFGGGCGDCCFF>7@C@FC7<<<@CC,:,::CC,,C:+8,,,,,:,8,:C9+,,+7:,B7+++@A?,,,<5CE,,,4,,,,,,,:8,,,<,5BB,,:+:,,,,,:,,++885,@9,,@,8,,,33,,,,8,8@*,6,*6,,2,,5**>*4@<;,2,6,,?,,14+,5*42**2+3+3+++++;+4+,,*)+1+++2*++)3:()..*+0;9))9+)-(-
@M00200:205:000000000-AKKM3:1:1101:15519:1940 1:N:0:1
ACTGGGTATAAAGGGTGCGTAGGTGGTTAGGTAAGACCTGTGGGAAATCCCTGTGCTTACCCCATTCTGTTCGCATTTTCCTGCCTAGCTAGTTTTCGGGAGATGAGCTCGTAATTCCCTTTTTCTCGTTGCCCTTCTTATATATCTTTTTTAAGTCCGTTTTCTCAGTCGGCTCTCTTGAACGTTCCTGACACTTCTTCTCGATAGCTTTTTTCTCATACATTTTTATATACCCCCTTCTTTT
+
9FGF8CFDG9<DEDCGGGGG>:CGGGFGD8,FC9@9EEGCF88C,C,,,;;C,,66CE9,;;6,,,,,<,<C,@,,,<,,9<6CCF<,BC,,,,,,<7++++,,,,,5,98+,,:B@??,,:,:,,:++:,+,,9,9,9,,,,,:4,,,,,+,,,,::@,8,+6,,,,,8++@+366@,,,,6,@DF:C+,5,@3,,,,2,5+,,,*5,5,,,**+4,,,5*,+*55)+4;+684:))0,***1
@M00200:205:000000000-AKKM3:1:1101:19968:1951 1:N:0:1
ATTGGGTTTAAAGCGCGTGCAGGTGGCGCGGTAAGTTGGGCGTGAAATCTCCCTGCTCAACTTTGTCTGTTCGTTCTATTCTACCGTGCTTGTGTTCAGAAGATTTTCTTGTACTTCCCTTTTTCTTTTTTCCCTTCTTATCTATCTTTTTTAACACCTTTTTCTTATGCGATCTTCTTTTCTTTTTCTGACTCTCTTTCTCTACAGCTTTTTTCGTAAACTTTATTCTATTCCCCCTTCTTTT
+
<CFA99FGGGGGGGGGGGGGFGGFFFA+@@@F7B9EEC87C:FC7CAC9969:,,9@C,,:6,,,,,,,,<<,BC6,,<,9<<<C>F,?95,,,,,9,,,,B,,,,,,,<5,,,<<554,,:,:,,5,,:+,,,7,:,9,,,8,7,,,,,,+,,:,:@,,8,,6,,6,,6+33+3857,,835,7@937+,@,@52,,,2,5,,3,*43,,,,4**3,,*5+,+*2=*14>+63>8))0,**).
@M00200:205:000000000-AKKM3:1:1101:23425:1961 1:N:0:1
ATTGGGTTTAAAGAGCTCGTAGGCGGTTTGTTGCGTCGGCTGTGAAATCCCTTTGCTCAACCTCTTTTCTGCTGTCTTTTCTAGCAAACTTTTTTTTTGCAGGTTTCTCTGTACTTCCTTTTTTCTCTTTTTTCTTCTCCTCTCTCTTTCTTCCCACCGTTTTCTCACGCGTGTCTCTTTGCAACACCTGCCGCTTTCTCTCTCTAGCTTTTTTTGCGATCTTTTTTTTATCCCCCTTTTCTTT
+
,CF,@@FFGGGFFCCGFFCGCEGG@CFEGFGFFC+@@++6C+E,6,@9,69,,,,,6C,,9,99,,,<,<,<,,<6,,6,6,,9,,,6?9,,,,4+8>+,,,,,,,,,55,,,,5<5:?,,8,6,,5,,5,,+,5,5,5,,,9,73,,,,,,,,8,366,5,+8,,,,,3**5443,3,,,5,,4,*41*,1*;2**,,,,*,,,,++,1,3,*))2***/*++)21()0.*0,17)))+*)).
@M00200:205:000000000-AKKM3:1:1101:23073:1970 1:N:0:1
ATTGGGTGTAAAGGGCGCGTAGGCGGGCTGTCAAGTCTGGGGTGAAATCCCACTGCTCAACCTTGTTTCTGCCTTTTTTCCTGACGGCCTCTTTTTGGGTAGGTTCTTTCGGCACTACTTTTTTCTCTTTTTCCTTCTTTTTTATCTTTCTTAACTCCGTTTTCTCAGGCGGCTCTCTTGATCTTTTCTTACGCTTCTTCTCGAATGCTTTTTTTGCAAACTTTTTTCTATTCCCTTTTCCTTT
+
9FF99EGGGGGGGGGGGGGGGGGGGD>FGGGGFCEFGGA88:F+<C<<999,:,:CCE,<6:,:,,,,<<,<CEC,,,7,5<,,B++@F89,,,,,8++B9++,,8,,,<3+++8:,,:,,<,+,38,,:,,,,7,3,8@,,8,73,77,3,,,88>@**7,*2,,5,26**44;,24,2,6<CCFF<C++3*=1**++4+2*+*+*25++,,*))/++0/*+*)2/(**.*03+:*)/+*.).
@M00200:205:000000000-AKKM3:1:1101:7870:1988 1:N:0:1
ATTGGGTTTAAAGGGTGCGTAGGCGGCCTTGTAAGTCAGTGCTGAAATATCCCGGCTTAACCGTGTTTGTGGCATTTCTACTGCAGGGCTTGCGTAGAGTCGATGTAGTCGGACTTTACGGTGTCGCGGTGCCTTTCTTAGCTATCTTCCTTAACACCGTTTTCTCAGGCAGCTTTCCTAGCTGTAACTGACACTTATTCTCGAAAGTTTTTTTTTCAACCATTTTTCCATACCCCCCTCCTAT
+
GGGGGGGGGGGGGGGGGGGGGGGGGGGGGGGGFGFGGFCGFGGCG9F<,<C@C,88CFA<CC+,,,,,::,,:CCC,,<,<CCC9=CEGCC+,+8,8=AFFFE+,:,,,<4+++8:,,:++:+8,+8++8++,,9,::C,,,9,C6,:3,,,7,:,BC:,5,+5,,3,,@:@E>=,5,,73>D>DAA=C+<:9F3,,,,5,5*,,*2=94,***)2;+<+**++)33(*39+?2B<))0**()-
@M00200:205:000000000-AKKM3:1:1101:18946:2045 1:N:0:1
ATTGGGCTTAAAGGGCGTGTAGGCGGTCGAGTAAGTGAGATGTGAAATCCCTCGGCTCACCCGAGGACCGGCATCTCAAACTGCTTGGCTATAGTACGGGAGAGGATGATGGAATTCCTGTTTTAGCGGTGCACTTCTTAGATATCTTTTTTAACACCGTTTTCTAAAGCGCTCATCTTGCCCGACACTGACGCTGCTTCGCGACAGCTTTTTTAGCAAACGTTCTTATATACCCGCTTACTTT
+
GGGGGGGGGGGGGGGGGGGGGGGGGGGGGGGGGGGFGGGGGGGGGGGCCEECE+8@DBEFEC+++++::++>+@9CC,,,9CCFGGGCFA,,,,<,<BFCGGG++,9,,,<,,,:A?AE,,:,:,,:++B++,,9,7,9,,,@9D,,,,,,+:,33@CC3>,+8,,777>CBC3*75>,,56<E*>E=C;,CCE1**,,,*1***35CA++,,*)2/09+57**(12-*94*<9A3))0**)).
@M00200:205:000000000-AKKM3:1:1101:10253:2052 1:N:0:1
ACTGGGTATAAAGTGCGTGTAGGCGGCCTTGTGTGTCGGGCGTGAAATCCCACTGCTTAACCGTTGCTGTGCACTCGAAACTGCAAGGCTGGAGTACTGGAGAGGATGTTGGAATGCTCGTTGTAGTGGTTCTTTTCTTAGATATCTTGCTTAACACCGTTTTCTTAGGCGGCCTTCTCGACAGTCACTGACGCTGCTTCTCGAAAGCTTTTTTTGCAAACATTCTTTTATCCCCTTTTCCTTT
+
GGGGGGGGGGGGGGGGGGGGGGGGGGGGGGGGGGGGGGGGGGGGGGG<@<C,:,:<FFFFC6+8,,,,:<,C,FC<,,,,8:CFCDFFGC8,,,:,:FFGDFG++,:,,<C,,,:,A@A++8,8,,,,,:+,,,8:7,9;,,9,C7,,,,,,,,:A=CF,8,+3,,8CEFDEG**66>,64@CEFGFCC79ECE3**,,4,4:,,=9F,4,,,*)1*23+2*++)22)+31+58;F))0+*-).
@M00200:205:000000000-AKKM3:1:1101:13404:2054 1:N:0:1
ATTGGGTTTAAAGGGCGCGTAGGCGGATAAGCAAGTCCGGGGTGAAATCTTTCGGCTCAACCGGAAAAGTGCCTTGGATACTGCTTGTCTCGAGGTAGATAGGGGCCGTTGGAACTTCCGGTGGAGCGGTGCTATTCTTTGATATCTTTTTTAACGCCGTTTGCTCAAGCGAACGTCTTGACCTCTTCTGACGCTGTTTCTCTACAGCTATTTTCGCAAACGTGTTTATATACCCCTGTCTTTT
+
GGGGGGGGGGGGGGGGGGGGGGGGGGGGGGGGGGGGGGGGGGGGGGGCFFEFE,@>FFFGFC+++++,::,CCFF,,,:,9BCEGGGGGE@,,+++:EFGGFGC++8+@B8,,,:FBD<++8+++,8++B++,,8,:,@E,,@,@3,,,,,*6,@><CF*6,*5,,67:CC@E1**13*,?CFGGGGGCC?@5C1**++4+;+?+16C>+++++*1./1:7C**(22)*06::CCF))0+*))-
@M00200:205:000000000-AKKM3:1:1101:11794:2073 1:N:0:1
ACTGGGTTTAAAGGGTGCGTAGGCGGCGCGGAGGGTGGGATGTGAAATCCCCCGGCTTAACCGGGGAATTGCGTCCCAAACCGCCGTGCTCGAGGAAGATAGAGGTGAGCGGAACAGATGGTGGAGCGGTGAAATGCTTTGATATCTTCTTTAACACCCTTTTCGAAAGCGGCTCACTTGGTCTTCTCTGACGCTGAGTCTCGAAAGCTATTTTCGCGAACGTGTTTATATACCCTTGTACTCT
+
GGGGGGGGGGGGGGGGGGGGGGGGGGGGGGGGGGGGGGGGGGGGGGGEEEFDC7CCFFFGGF:+++++BF,F:FFCE9,,:ACFGGGGGFF7+3++:DFGGGG98@7,,>>7*:F8:,D:,?,**,8**=:*,,7,7,@CC9FBC2,72>,,7<CCFFG7<,,5**4=BBFCG88+<<+<+CFGGGGGGF7@CE9***+3+0+2;8DG2++++3*95:5:C5/*(22)*16*02<C0)1+*.).
@M00200:205:000000000-AKKM3:1:1101:9059:2107 1:N:0:1
ATTGGGTATAAAGCGCGTGTAGGCGGTCCGGTAAGTCCGCTGTGAAAGTCGGGGGCTCAACCCTCGGTTGCCGGTGGATACTGTCGGGCTTGAGTACGGAAGAGGCGAGTGGCATTCCTGGTGTAGCGGTGTCATGCCCAGATATCTTTCTTAACACCACTTTCGCAGGCAGCTCTCTTGGACGTTACTGACGCTGAGTCGCGAAAGCTTGTTGCGCAAACATGATTCTATACCCGTGTACTTT
+
GGGGGGGGGGGGGGGGGGGGGGGGGGGGGGGGGGGGGGGGGGGGCFF,CE@+++>CBFFCF,?4C+++8+4B7FC77+9,:C@CFGGGDBA+,5C,CFGFGDGC8=:++@B7+,:ECA<,,:,8,,3**@@*,,7,7,64>,?,D2,,,,,,7@<@FGG*6<,6**6=FEGG8*2+33,7BBFCEDE?FGFGGG7***+2*1:*8=CF+2**+**17*:?F*+*)22)*/.2<<CD0)0**))-
@M00200:205:000000000-AKKM3:1:1101:21440:2125 1:N:0:1
ATTGGGTTTAAAGGGCGCGTAGGCGGGATGGCAAGTCGGTCGTGAAATCCCTCGGCTCAACCGAGGAGCGTCGGCCGCTCCTGCCGTTCTTGAGGTATGCAGAGTAGACTGGAATTCCCGTTGTAGCGGTGACATTTTTAGAGATCTTTTTTAACACCGTTTTCGCAGGCGGGTCTCTTGGCATCTCCTGACGCTGATGCTCGAAAGCTTTTTTCGCAAACATTATTCTATACCCGTTTC
+
GGGGGGGGGGGGGGGGGGGGGGGGGGGGGGGGGGGGGGGGGGGGFGGCEEFFF+BCFGGGGC++++++:=CF@CCCC+@+8EFFGGGGGEF,,,,,CFFGGGG+,,3,<>B,<,@FFBF+,@+8,,:**@**,,7,7,@D3>F;F7,,,,,*37@;FGD,6,*6**4=EGGGG::C@@+3<E?FFGGFFGGGGG7**++3+2/8;EDG+<+++*)10:::7*+*)2:)*1):CCFG))9+
@M00200:205:000000000-AKKM3:1:1101:17272:2130 1:N:0:1
ATTGGGTTTAAAGAGCTCGTAGGCGGTTTGTCGCGTCTGCCGTGAAAGTCCGTGGCTCAACTCCGGTTCTGCGGTGGGTACTGGCAGACTATTGTTATGTAGGGGAGACTGGCATTCCTTTTTTAGCTGTGTAATTCTCATATATCTTTTTTAACACCGTTTTCTCAGGCAGGTCTCTTGGCATTAACTGACGCTTATGCTCGAAAGACTTCTTAGCGAACATGTTTCTATACCCGTTGTTTT
+
FFFEGGEGGEFGGGGFFGGGGGEFGGGEGGEFFG@FEFDFGEGGG7E,CCE,,,8@FGCDFFFF,++78E,C7>B7++8,,,<CCACGGB5,,<<,CFGFGD,++++44?B8,,C?AAE,58,@3,5,,:,,,,9,5,9@,=@<F3,,,,,3@,CCGGE,>,+3,,@=@:CE56>>;B,7,>D9C9D=<=?E?;3**,1,,+4*6:9*,0,,,++3;*=*))+*)31)+3<@C,?>)))1*.(
@M00200:205:000000000-AKKM3:1:1101:14706:2152 1:N:0:1
ATTGGGCTTAAAGGGTGCGTAGGCGGTCGGGTAAGTCTGACGTGAAATCTTCAAGCTCAACTTGGAAACTGCGTCGGATACTATTCGGCTAGAGGAATGGAGGGGAGGCTGGAATACTTGGTGTAGCAGTGAAATGCGTAGATATCAAGTGTAACACCAGTGGCGAAGGCGAGTCTCTGGACATTTCCTGACGCTGAGGCACGAAAGCCAGGGGAGCAAACGTGATTAGATACCCCTGTA
+
GGGGGGGGGGGGGGGGGGGGGGGGGGGGGGGGGGGGGGGGGGGGGGGGGGGGGGGGGGGGGGGDGC,@FGGGGGGGGGGFGGGGGGGGGGCE9EG8FGGGGGGGGDEGGGGGGGGGGGGC8E?FFFFGFGFA,,CDB+>EFGGGG;,,,C,,CFGGGGG,E3,@3+BGEGCEGEGGGG9DFGGGFGGGGGGGDED55;5C*>EEEGGGC6**1*):5FGGFG*1(9:4*94CFE85).9:
@M00200:205:000000000-AKKM3:1:1101:21192:2184 1:N:0:1
ATTGGGTTTAAAGGGTGCGTAGGCGGCCCTGTAAGTCAGTGCTGAAATATTCCAGCTTAACTGGGAGGGTGGCATTGATACTGTGGGGCTAGAGTACAGATGAGGTAGGCGGAATTGACGGTGTAGCGGTGACATGCTTAGATATCGTCAATAACACCTATAGCGAAGGCAGCTTACTAGGCTGTAACTGACGCTGAGGCACGAAAGTGTGGGGATCAAACATGATTATATACCCTCGTAATAT
+
GCFGGGGGGDFFFGGGGGGGGGGGGGGGGGGGGFGGGGGGGGGGGGGF9FFFF9EFFGGDGF9,,9,+@FGEFFGGG,E<?FFGGGGDGG8<,CCDFGGGGGGC@F=B+B>CFGGF@EEC+B+8:,CE7F7+,,9,:C9@<FF9F>+@>++,::CDGGG,>,,8++8CFGGGG>DABD,E,8:FGFFAEGGGGD9:*=*:*1:CE*:F+=+**1)2=FG9DG+*)3;)+7?FC<CF0)8/9().
@M00200:205:000000000-AKKM3:1:1101:12773:2204 1:N:0:1
ACTGGGTATAAAGTGCGCGTAGGCGGTTGGGTAAGTCGGGTGTGAAAGCCCTGGGCTTAACCTGGGAATGGCATTCGAGACTACCTAGCTAGAGTCTGGTAGAGGGAAGTGGAATTTCCGGTGTAGCGGTGAAATGTGTAGATATCGGTAGTAACACCAGTGGCGAAGGCGACTTCCTGGACCAAGACTGACGCTGAGGCGCGAAAGCGTGGGGATCAAACATGCTTAGATACCCTTGTA
+
GGGGFGGGGGGGGGGGEGGGGDGGGGEGGGGGGGGGGGGGGGEECFGDFFFFGFFDGGGGGFGFG78CFFFGGGDGGD@8CFGG=FAFFGGD@CFF<BE?FDGGGGCFCGGFGEFGGGFCEGCFFGGGGCC+,,C,C,9@FAFGG3+++,+,:=FFGBF:C>,7++@FEGGGGBCC9D,>2DGFGGD@7?E::CC=558C7>:EEGDC*7****0/7>FC=*+*)2:)*94FG?C4..03
@M00200:205:000000000-AKKM3:1:1101:15273:2224 1:N:0:1
ATTGGGTTTAAAGAGCGCGTAGGCGGCCGTGCAAGTCGGTTGTGAAATCCCGGGGCTCAACCGCGGGACTGCGTCCGATACTGCACGGCTCGAGGCAGGTAGGGGAGAGTGGAATTCCCGGTGTAGCGGTGAAATGCGCAGATATCATGAGGAACACCGGTGGCGAAGGCGGTTCTCTGGGCATTACCTGACGCTGAGGAGCGAAAGTGTGGGGAGCGAACAGGATTAGATACCCCGGTAAGA
+
GGGGGGGGGGGGGGGGGGGGGGGGGGGGGGGGGGGGGGGGGGGGGGGFEGGGGGGGGGGGGGGGDDGGGGGGGGGGGGGGGGGGGGGGGGGGGGGGGGGGGGGGGGGCFGGGGGGGGFG>FGEGGFGGGGGD@;F99*CEGDGGG2,,,,2+2CFGGGG>F:<:5:8EGGGGGGGGGG7FEGGGGGGGGGGGGGGEC55C=GGGGGDGFF7885)7@EECDD**4CF<*9<CCE?3)77=5,6
@M00200:205:000000000-AKKM3:1:1101:14194:2227 1:N:0:1
ATTGGGTATAAAGCGTGCGCAGGCGGTGCTGTAAGACAGGCGTGAAATCCCCGGGCTTAACCTGGGAATGGCGCTTGTGACTGCAGTGCTGGAGTGTGGCAGAGGGGGATGGAATTCCGCGTGTAGCAGTGAAATGCGTAGATATCCGGAGGAACACCGCTGGCGAAGGCAATCCCCTGGGCCTGCACTGACGCTCATGCACGAAAGCGTTGGGAGCAAACATGATTAGATACCCTTGTA
+
GEGGGG;FGGGGGGGFGGGGEGGGGGGGEGGGGGGDGFGGGGGGEFGGGGGFGGGGGFEGGFFCF7C,,CFGEFEGGEFFGGGGCDGGGGGGGG<FFGGGGGGGDFGGGGGGGGGGGGGDEGGGGGGAFD=,,,C>B+>BEGGGG,8+++**5<@<FGG7F:*>*=BFDGFFG?88BF*<82CCFGC99C?FEGGGGFGF+;5>:ECFEG*:58)C:>FGFG+*6>C:**6DCFGG))9<
@M00200:205:000000000-AKKM3:1:1101:24260:2229 1:N:0:1
ATTGGGTTTAAAGGGCGCGTAGGTGGCTCGGTAAGTGGCTGGTGAAATCCCGGGGCTCAACTCCGGGGCTGCCGGTCAGACTGCCGGGCTCGAGCACGGTAGGGGCAGATGGAATTCCCGGTGTAGCGGTGGAATGCTTAGATATCTTGTCGAACACCACTTGCGAAGGCGACTCACTCGCTCATTACTGACGCTGAGGCTCGAAAGCGTTGGGAGCAAACATGATTAGATACCCCTGTACGAT
+
GGGFFFGGGGFFFE@-@FGGGGGGFGGFGGGGGGGGGGGFGGGGGGGFGGG7@CCGGGGGGCFFE@7+:CCGGGDFGGFGFGGG<4C:FFD@C=+>EGGGGG@:CGGG7FGGGGGCDFD7:F7F9FFEDGD**37,7,7EGGGG973,,,,*6DGGGEF*?,3<*1C@FFEG5*=+<<,=@CECFGFGECF?EGD=**2AFGD5CGD48:****)*012<DG+7):2)/9<FG?FF)8?7*((-
@M00200:205:000000000-AKKM3:1:1101:18500:2236 1:N:0:1
ATTGGGTTTAAAGCGTGTGTAGGCGGGTCGTTAAGTACCTTGTGAAATCCCACGGCTCAACCGTGGAACCGCTGGGTGTACTGGCGATCTTGAGAGACCTAGGGGTCACCGGAACAGGCGGTGGAGCGGTGAAATGCGTAGATATCGCCTGGAACGCCGGCGGCGAAAGCGGGTGACTGGAGGTCTTCTGACGCTGAGACACGAAAGCCAGGGGAGCGAACGTGATTAGATACCCCGGTAAGCT
+
GGGGGGGGGGGGGGGGGGGGGGGGGGGGGGGGGGGGGGGGGGGGGGGGGGGGGGGGGGGGGGGGGGGGGGGGGGGGGGGGGGGGGGGGGGGGGGGGGGGGGGGGGGGGGGGGGGGGGFGGGGGGFGGGGGGD,3@>AC<EDGGGG>**>F**>FGGGGGDFC7CECEEGGEEGGE>FFEFFGGGGGGGGGGGGGDEG>CC64CGGGDF@C8EGC:DBGEGDC*9:CFAF4<*+08C3>EE*)))
@M00200:205:000000000-AKKM3:1:1101:18626:2272 1:N:0:1
ATTGGGTGTAAAGGGTGCGTAGGCGGAAGTGTAAGTCCGTGGTGAAATCTCCGAGCTTAACTCGGAAACTGCCGTGGATACTATATTTCTTGAATATTGTGGAGGTTAGCGGAATATGTCATGTAGCGGTGAAATGCATAGATATGACATAGAACACCAATTGCGCAGGCAGCTGGCTACACAAATATTGACGCTGAGGCACGAAAGCGTGGGGATCAAACAGGATTAGATACCCTAGTA
+
GGGGGGGGGGGGGGGGGGGGGGGGGGGGGGGGGGGGGGGGGGGGGGGGGGGGGGGGGGGGGGGGGGGGGGGGGGGGGGGFGGGGGGGGGGGGGGGGGGGGGGGGGGGGGGGGGGGGGGGGGGGGGGGGGGGGGGGGGFGGGGGGGFDFEGF<FGGGGGGGGGGG@FGGGGFGGGGFGGFGGGGDGGGGGGGGGGGGGEFFGGGGGGCCEG7<FGFGFGGGGGC<DFFEACEFGGGGAFFG
@M00200:205:000000000-AKKM3:1:1101:10629:2281 1:N:0:1
ACTGGGCTTAAAGGGCGTGTAGGCGGGAGCGTGAGTCGGTCGTGAAAGCCTTCGGCTCAACCGAAGAAGGGCGGCCGATACTGCGTTCCTTGAGGGGTGGAGAGGAGACTGGAATTCCCGGTGTAGCGGTGAAATGTGTAGATATCGGGAGGAACACCGGTGGCGAAGGCGGGTCTCTGGCCACACCCTGACGCTGAGGCGCGAAAGCGTGGGGAGCAAACGGGATTAGATACCCTCGTA
+
GGGGGGGGGGGGGGGGGGGGGGGGGGGGGGGGGGGGCGGGGGGGGGGGGGGGGGGGGGGGGGGGGGGGGGGGGGGGGGGGGGGGGGGGGGGGGGGGGGGGGGGGGGGFGGGGGGGGGFGGGGGGGGGGGGGGGGGGFGGGGGGGGFC77***CFFFGGGCGGDGGGGGGGGGGGDFEGGGGGGGGGGGGGGGGEDEG5CFGDGGGE7FEEGCEGDGDGGGFG53:5<4?FFGGFF4.)7E
@M00200:205:000000000-AKKM3:1:1101:14902:2289 1:N:0:1
ATTGGGTTTAAAGGGTGCGTAGGCGGCCTATTAAGTCAGTGCTGAAATATCCCGGCTTAACCGGGAGGGTGGCATTGATACTGATGGGCTTGAGTAGAGTCGAGGTAGGCGGAATTGACGGTGTAGCGGTGAAATGCTTAGATATCGTCAAGAACACCGATAGTGTAGACAGCTTACTAGACTCAAACTGACGCTGAGGCACGAAAGTGTGGGGATCAAACAGGATTAGATACCCCAGTAAGA
+
GGGGGGGGGGGGGGGGGGGGGGGGGGGGGGGGGGGGGGGGGGGGGGGGGGFGGEGGGGGFCEGGGDFEBCGEGGGGGFGGGGGGGGGGGGGGCFEFGGGFGGGCGGGGGGGGGGGGGGGGGEFEGGGGGGGFGFFGGFGGDDFFFA7F<+C,>FGGGGG7FE@DEFECFC;8FGGGGGC?>9CFDBF,:?FG=CDGE*AFCFDGEG:CCGG7FEE<AFGCGG**47:394<FC@CF3B4+7-9
@M00200:205:000000000-AKKM3:1:1101:21573:2292 1:N:0:1
ATTGGGTTTAAAGGGCGCGTAGGCGGGCGGCCAAGTCAGGGGTGAAATCCTCCGGCCCAACCGGAGAAGGGCCCCTGAGACCGGCCGCCTCGAGGGGGGTAGGGGCAAGCGGAACTTCCGGTGGAGCGGTGAAATGCGTAGATATCGGAAGGAACGCCGGTGGCGAAAGCGGCTTGCTGGACCCCTTCTGACGCTGAGGCGCGACAGCCAGGGGAGCGAACGTGATTAGATACCCGGGTA
+
EFF@CFBFBDGFEGCGGG@FCGGGCG@@EGGGGFGFF<,<4=8CFGFFFFGAFFG:4FF7FGGGCF+=BFCG+@CFGFGGE7F@BFG:FGGEFEGGECE>EGG58>:;@EEGGGGFCFFEGGDEDFD5CCEGGFF7?*;EEGFGFC?E*/8>GGF8CCEEEEGGDEGEGGGGGGG>FGFGFGGC5FFGF>C@=EG58EFGGDGG*:DGEFEFEC5C@EEEGG5F?FF9?BAGG<E<)57:
@M00200:205:000000000-AKKM3:1:1101:23222:2371 1:N:0:1
ACTGGGTTTAAAGGGTGCGTAGGTGGGTTGGTAAGTCAGTGGTGAAATCCCCGAGCTTAACTTGGGAACTGCCATTGATACTATCAGTCTTGAATACCGTGGAGGTTAGCGGAATATGTCATGTAGCGGTGAAATGCTTAGATATGACATAGAACACCAATTGCGAAGGCAGCTGGCTACACGAATATTGACACTGATGCACGAAAGCGTGGGGATCAAACAGGATTAGATACCCCCGTA
+
GGGGGGGGGGGGGGGGGGGFCGGFGGGGGGDGGGGGGGGGGGGGGGGGGGGGGGGGGEGGGGGGGGGFGFGGGCCFGGGGGGFE96F<FGGGGGGFF8FFGGGGGCGGGC7FGGGGGGGGGGGGGGDGGGGGGGGGGGGGGGCEGG9C<CBEFFFGGGGGG<FFCFG>CD8CG8=DGGFGGGGGGFDFFGF,DFGGG,@EFGGGGGGGGGGGGE:?)=8C=<E74FGF=FC:9:B*=BFG
@M00200:205:000000000-AKKM3:1:1101:23141:2400 1:N:0:1
ATTGGGTTTAAAGGGCGCGTAGGCGGCTGCACGAGTCGGAAGTGAAATCCCTCGGCTTAACCGGGGAATGGCCTCCGATACTGTGCGGCTCGAGTCCCGGAGAGGGTGGTGGAATTCCCAGTGTAGCGGTGAAATGCGTAGATACTGGGAGGAACACCGGTGGCGAAGGCGGCCACCTGGACGGGTACTGACGCTGAGGCGCGAAAGCTAGGGGAGCAAACAGGATTAGATACCCCCGTAAGA
+
GGGGGGGGGGGGGGGGGGGGGGGGGGGGGGGGGGGGGGGGGGGGGGGGGGGGGGGGGGGGGGGGGGGGGGGGGGGGGGGGGGGGGGGGGGGGGGGGGGGGGGGGGGGGGGGGGGGGGGGGGGGGGGGGGGGGGGGGGGGGGGGGGFGGGGGEGGGGGGGGGGGGGGGGGGGGGGGFGGGFGGGGGGGFFGGGGGDGDDGCEDGGEGGFC<FFGGBDEGGGC4673DG<494:ACFFBEFE*4<
@M00200:205:000000000-AKKM3:1:1101:16734:2402 1:N:0:1
ATTGGGTTTAAAGGGCGCGTAGGTGGCCTGTTAAGTCGAACGTGAAATCCCCGGGCTCAACCCGGGAACTGCGTCCGAGACTGGCAGGCTCGAATCCGGGAGAGGGATGTGGAATTCCAGGTGTAGCGGTGAAATGCGTAGATATCTGGAGGAACACCGGTGGCGAAGGCGGCATCCTGGACCGGTATTGACGCTGAGGCGCGAAAGCCAGGGGAGCAAACGGGATTAGATACCCCAGTA
+
GGGGGGGGGGGGGGGGGGGGGGGGGGGGGGGGGGGGGGGGGGGGGGGGGGGGGGGGGGGGGGGGGGGGGGGGGGGGGGGGGGGGGGGGGGGGGGGGGGGGGGGGGGGGGGGGGGGGGGGGGFGGGGGGGGGGGGGGGGGEEFGGGGGGGGGGGGGGGGGGGGGGGGGGGGGGGGGGFFGGGGGGGEGFD>CCGGGGGGGGGGGGGGGFGGGGGGFGFGGGGG5C:DC29=AGGGGGFEFG
@M00200:205:000000000-AKKM3:1:1101:8036:2402 1:N:0:1
ATTGGGTTTAAAGAGCACGTAGGCGGTTGAGCAAGTCCAATGTGAAATCCCCCGGCCTAACTGGGGAACTGCATTGGATACTACTTGACTTGAGTGCAGGAGGGGAGAGTGGAATTCCAGGTGGAGCGGTGAAATGCGTAGATATCTGGAGGAACGCCGGCGGCGAAAGCGACTCTCTGGTCTGCAACTGACGCTGAGGTGCGAAAGCTAGGGGAGCAAACGGGATTAGATACCCGTGTA
+
GGGGGGGGGGGGGGGGGGGGGGGGGGGGGGGGGGGGGGGGGGGGGGGGGGGGGGGGGGGGGGGGGGGGGGGGGGGGGGGGGGGGGGGGGGGGGGGGGGGGGGGGGGGGGGGGGGGGFGGGGGGGFGGGGGGGGGGGGGGDECAEGGGGGGGGGGGGGGGGGGGGGGGGGFGGGGGGGGGGFFGGGGEFGGGGGEDEEFGGGDGGGDDFGGGDGGFG@FGGFDE3?G42*92CC?CDDFFF
@M00200:205:000000000-AKKM3:1:1101:24595:2422 1:N:0:1
ATTGGGTGTAAAGTGCGCGTAGGCGGCCTGATAAGTAGGGGGTGAAATCCTGCGGCTTAACCGCAGGGCTGCCTTCTAAACTGTCAGGCTTGAGCACAGTAGAGGCAGGTGGAATTCCCGGTGTAGCGGTGGAATGCGTAGAGATCGGGAAGAACATCAGTGGCGAAGGCGGCCTGCTGGGCTGTTGCTGACGCTGAGGCGCGACAGCGTGGGGAGCAAACAGGATTAGATACCCGTGTA
+
GGGGGGGGGGGGGGGGGGGGGGGGGGGGGGFGGGGGGGGGGGGGGGGGGGGGGGDGGGGGGGGGGGGGGDGGGGGGGGFGGGGGGGGGGGGGGGGGGGGGGGGGGGGGGGGGGGGGGGGGGGGGGGGGGGGGGGGGGGGGGGGFGGFGGGGGGGGGGGGGGGGGDEGGGGGD554CGFGGGGCGGGGGGGGGGGGGGGGGGGGGCEDGGEDGGGFGF5?FFGFF?GGBFFFGGGGDBEFF
@M00200:205:000000000-AKKM3:1:1101:16695:2433 1:N:0:1
ACTGGGTTTAAAGAGCTCGTAGGCGGTTTGTCGCGTCTGCCGTGAAAGTCCGGGGCTCAACTCCGGATCTGCGGTGGGTACGGGCAGACTAGAGTGATGTAGGGGAGACTGGAATTCCTGGTGTAGCGGTGAAATGCGCAGATATCAGGAGGAACACCGATGGCGAAGGCAGGTCTCTGGGCATTAACTGACGCTGAGGAGCGAAAGCATGGGGAGCGAACAGGATTAGATACCCGAGTA
+
GGGFGGGGGGGGGGGGGGGGGGGGGGFGDGGGGGGGGGGGGGFGGGGGGGGGGGGGGGGFGGGGGGGGGFGGGGGGGGGGGFGGGGGGGGGGBFBFFGGGGFGGGGEGGGGGGGGGGGGGGGGGGGGGGGGCFGGGGDGGGG@FGGGGGGEGGGFFFGEFCGGGGGGGGGGGGGGGGGGGGGGG+?CFFFCGGECEGCGGGGGGEGGGGDEGC>>CDGECDCFF?<GFFFFGGGGGD>>F
@M00200:205:000000000-AKKM3:1:1101:20606:2470 1:N:0:1
ACTGGGTATAAAGGGCGCGTAGGCGGGATGGCAAGTCGGTCGTGAAATCCTTCGGCTCAACCGCAGAACGTCCGCCGATACTGCCGTTCTTGAGGGATGCAGAGGAGATTGGAATTCCCGGTGTAGCGGTGAAATGTGTAGAGATCGGGAGGAACACCGGTGGCGAAGGCGGGTCTCTGGGCATCTCCTGACGCTGAGGCGCGAAAGCGTGGGGAGCAAACGGGATTAGATACCCTAGTA
+
F,FFGGE9FGGGGGGGGGGGGGGGGG@+@:@,CF<C9CFCGG::<FGD<FGCFFGD=,CFGGG7CEFFGGD7+8+BFC:4>99,ECB:FCC??>EFGC:,B<DFG,:B,C<FDEFGGGGGGGC<38@:B:*3@AD,@,337,F;DF@FGGGCEF@:3FCEG:FGCGC:<CCCE/*;:CCEGG6>09C+02CGGEGD8@FGEGGGC839CGEEEGFGBGGG57ED1544??BGGGG4))=C
@M00200:205:000000000-AKKM3:1:1101:23881:2472 1:N:0:1
ATTGGGTATAAAGCGCGAGTAGGTGGCCTGTTAAGTGGCGTGTGAAAGCTCACAGCTCAACTGTGAGAGGTCGCGCCAGACTGGCGGGCTTGAGGGTGGCAGAGGGTGATGGAATTCCCGGTGTAGCGGTGAAATGCGTAGATATCGGGAGGAACGCCAGTGGCGAAGGCGGTCACCTGGGCCATCCCTGACACTGATTCGCGAAAGCTGGGGGAGCGAACGGGCTTAGATACCCCAGTA
+
GGGGGGGGGGGGGGGGGGGGGGGGGGGGGGGGGGGGGGGGFGGGGGGGGGGGGGGGGGFFGFEFGFFEFGGGGGEGGGGGGGGFGGGGGGGGGFGGGGGGFGFCFEFGFGGGGFGGFGGGGGGGGGGGGGGGGGGGGDFEGGAFGGGGEGGGGGGGGGGGGGGGGCEEGGGGGCEGG9<FFFDCGGFGGGGGFGGGGGGGGGGGGGDGGCFGGGFGFGGGGD5D(1*,9@2>CFFCDFFC
@M00200:205:000000000-AKKM3:1:1101:10379:2496 1:N:0:1
ATTGGGTTTAAAGAGCGTGTAGGCGGCCAGGTAGGTCAGCTGTGAAAACTCGAGGCTCAACCTCGAGATGTCGGCTGAAACCATCTGGCTAGAGTCCGGAAGAGGAGAATGGAATTCCCGGTGTAGCGGTGAAATGCGCAGATATCGGGAAGAACACCCGTGGCGAAGGCGGTTCTCTGGGACGGTACTGACGCTGAGACGCGAAAGCGTGGGGAGCGAACAGGATTAGATACCCCAGTA
+
CFFGGGFGGGGGGGGGGEFGEGFGGGGGGGGGGGGGFGGGGGGGGGGGGGGEGGGGDGGGFGGGGGGGGGGGGGGGGGGGFFFFGGGGGFFGFGGGDGGEEEFGGGGGGG?EEFGGCFGGCFBFFGGGECFF<DFFFGGCGC=>D9:F7BFGGFFGGG:<FFEEDEGG7:FEEGGGGGGGGGFDGGFGFCFGE5>E:C?+:CCEE=C*8:CEEG)77EECCD8*(9*.692*+0<5>>)<
@M00200:205:000000000-AKKM3:1:1101:8400:2505 1:N:0:1
ATTGGGTATAAAGCGCGTGTAGGCGGTTCGATTAGTCTGCTGTGAAAGTCCGGGGCTCAACCCCGGAAAGCCGGTGGATACTGTCGAACTAGAGTACGGGAGAGGCGAGTGGAATTCCTGGTGTAGCGGTGAAATGCGCAGATATCAGGAGGAACACCAATTGCGAAGGCAGCTCGCTGGAACGTCACTGACGCTGAGACGCGAAAGCGTGGGGAGCAAACAGGATTAGATACCCCTGTA
+
GGGGGGGFGGGFGGGFFGGGGGGGGGFGGEGFGGGGGGGGGGGGGGGGGGGGGGGGGGGGGGGDGGGGGGFGGGGGGGGGFGGF9CFGFGGGGGGGGGGGGGGGGGGGGFFGFGFGGGGGGFGFGGEGGEGGGGFGEGGGCGFFFFGFGGGGGGFG:FDFG?FFGCEGG8FECFGE:>EEFFFC:*:=FFGCECDE8CC<C9CCEEGGG5:CEEFGEFD<4<FG?<FFFFA7<<C7>)9E
@M00200:205:000000000-AKKM3:1:1101:8244:2506 1:N:0:1
ATTGGGTTTAAAGGGCGCGTAGGTGGCTCGGTAAGTGGCTGGTGAAATCCCGGGGCTCAACTCCGGGGCTGCCGGTCAGACTGCCGGGCTCGAGCACGGTAGGGGCAGATGGAATTCCCGGTGTAGCGGTGGAATGCGTAGATATCGGGAAGAACACCAGTGGCGAAGGCGTTCTGCTGGGCCGTTACTGACACTGAGGCGCGACAGCGTGGGGAGCAAACAGGATTAGCTCCCCTCGTA
+
FGEFGFGGGGGGGFDGDFEGGGGGFGGGFGGGFGGGG9@FGGGGGEFGGDFFG:CFGGGGGGGDFFGGEGGGGGDGGGGGGGFCF7::FFFGC+BCECB<=C<=:FFC>BFFFGGC,C=7>FFEGCDFEGGEGDFFGECEF:FGGFE@*1CEFEGGGGC::C:CEDCG7FD8ECCFGEF:B*:5?5*2AD7CEFG?C?EECCEGGG<785*8CEDG5*0<5<**8C>)*))*0*29.75:
@M00200:205:000000000-AKKM3:1:1101:19686:2506 1:N:0:1
ATTGGGTTTAAAGAGCTCGTAGGCGGTTTGTCGCGTCTGCCGTGAAAGTCCGGGGCTCAACTCCGGATCTGCGGTGGGTACGGGCAGGCTAGAGTGATGTAGGGGAGACTGGAATTCCTGGTGTAGCGGTGAAATGCGCAGATATCAGGAGGAACACCGATGGCGAAGGCAGGTCTCTGGGCCGTTACTGACGCTGAGGAGCGAAAGCATGGGGAGCGAACAGGATTAGATACCCGAGTAAGA
+
GGGGGFGGGGGGGGGGGGGFGGGGGGFGGGGGGGGGGGGGGGGGGGGGGGGGGGGGGGGGGGGGGGGGGGGGGGGGGGGGGGGGGGGGGGGGFGGFFEGGGGGGGGGGGGGGGFGGGFGGGGGGGGGGGEGGGGGGGGGGGGGGGGGGGGGGEGGGGGGGGGGFGG@FEGGGGCEGGFDGGFCGG5EEFGGGGGCECEGGDGGGGECFF7CFFGBGFG>:DGGGBFD4@FBGGGGC>@F=D<A
@M00200:205:000000000-AKKM3:1:1101:21241:2526 1:N:0:1
ATTGGGTTTAAAGGGCGCGTAGGCGGTTGGGTAAGTCGGGTGTGAAAGCCCTGGGCTTAACCTGGGAATGGCATTCGAGACTACCTAGCTAGAGTCTGGTAGAGGGAAGTGGAATTTCCGGTGTAGCGGTGAAATGTGTAGATATCGGAAGGAACACCAGTGGCGAAGGCGACTTCCTGGACCAAGACTGACGCTGAGGCGCGAAAGCGTGGGGATCAAACAGGATTAGATACCCCCGTA
+
GGGGGGGGGGGGGGGGGGGGGGGGGGGGGGGGGGGGGGGGGGGGGGGGGGGGGGGGGGEGGGGGGGGGGGGGGGGGGGGGGGGGGGGGGGGGGGGGGGGGGGGGGGGGGGGGGGGGGGGGGGGGGGGGGGGGGGGGGGGGFGGGGGGGGEG>FGGGGGGFGGGGGGEGGGE7CEGGGGGGFGGFGGFGGFGGDEGGGGGGGGGDGGGGGGGGGGFGFGGGGGFGFGGB=FAF@FFFFDFE
@M00200:205:000000000-AKKM3:1:1101:10914:2537 1:N:0:1
ACTGGGTATAAAGCGCGTGTAGGCGGCTAGGTAGGTCCGTTGTGAAAACTCGAGGCTTAACCTCGAGATGCCGACGGAAACCATCTGGCTAGAGTCCGGAAGAGGAGAGTGGAATTCCTGGTGTAGCGGTGAAATGCGCAGATATCAGGAAGAACACCTATGGCGAAGGCAGCTCTCTGGGACGGTACTGACGCTGAGACGCGAAAGCGTGGGGAGCGAACAGGATTAGATACCCTAGTA
+
GGGGGGGGGGFGGGGGGGGGGGGGGGGGGGGGGGGGGGGFGGGGGGGGGGGGGGGGGGGGGGFGGGGGGGGGGGCFFGGGGGGGGGGGGGGGGGGGGGGGGGGGGGGGGFFGGFGGGGGGFFGGGGGGGEDFFGGGGGGGGGFGGGGGGGGGGGGGGGGGGGGGGGEEGGGEGFFGGGGGGGGGGGGGGGGGGGGGGGGGGGDGDEDGGGGGGGFGFGGGGDCC<GGB?FA*<@FGF@FG
@M00200:205:000000000-AKKM3:1:1101:15463:2544 1:N:0:1
ATTGGGTATAAAGGGAGCGTAGGCGGATAGTTTAGTCAGAGGTGAAAGCCCAGGGCTCAACCTTGGAATTGCCTTTGATACTGGCTATCTTGAGTATGGAAGAGGTATGTGGAACTCCGAGTGTAGAGGTGAAATTCGTAGATATTCGGAAGAACACCAGTGGCGAAGGCGACATACTGGTCCATTACTGACGCTGAGGCTCGAAAGCGTGGGGAGCAAACAGGATTAGATACCCTCGTA
+
GGGGGGGGGGGGGGGGGGGGGGGGGGGGGGGGGGGGGGGGGGGGGGGGGGGGGGGGGGGGGGGGGGGGGGGGGGGGGGGGGGGGGGGGGGGGGGGGGGGGGGGGGGGGGGGGGGGGGGGGGGGGGGGGGGGGGGGGGGGGGGGGGGGGGGGGGGGGGGGGGGGGGGGGGGGGGGGGGGGGGGGGGCFGGGGGGGGGGGGGGGG8FEGGGCGEGGFGFGDGGDF4?FFFF=CDFFGDFEFG
@M00200:205:000000000-AKKM3:1:1101:18179:2553 1:N:0:1
ACTGGGTATAAAGGGCGCGTAGGTGGCCCGTTAAGTGGCTGGTGAAATCCCGGGGCTCAACTCCGGGGCTGCCGGTCAGACTGGCGAGCTAGAGCACGGTAGGGGCAGATGGAATTCCCGGTGTAGCGGTGGAATGCGTAGAGATCGGGAAGAATACCAGTGGCGAAGGCGTTCTGCTGGGCCGTTGCTGACACTGAGGCGCGACAGCGTGGGGAGCAAACAGGATTAGATACCCTAGTA
+
GGGGGGGGGGGGGGGDEGGGGGGGGGGGGGGGGGGGGGGGGGGGGGGGGGGGGGGGGGGGGGGGGGGGGGGGGGGGGGGGGGGGGGGGGGGGGGGGGGGGGGGGGGGGGGGGGGCGGCFGGFGGGGGGGGGGFGGFFGGCEEGGEGGGGFGGFFGGCCFGGGGGGGGGGGGGDGGGGGGGGGGGGGGGGGGGGGGGGGGGGDEGGGDGGEGDGGFGFGFFFFDGFGGFFFBGFCGGFFFG
@M00200:205:000000000-AKKM3:1:1101:11034:2577 1:N:0:1
ACTGGGTTTAAAGTGTGCGCAGGCGGCAGAGCAAGTCGAGTGTGAAAGCCCCGGGCTTAACTTGGGAATTGCGCTCGAAACTACTTTGCTGGAGTGTGGCAGAGGAAGGTGGAATTCCACGTGTAGCGGTGAAATGCGTAGAGATGTGGAGGAACACCAATGGCGAAGGCAGCCTTCTGGGCCAACACTGACGCTCATGCACGAAAGCGTGGGGAGCAAACAGGATTAGATACCCGGGTA
+
GGGGGGGGGGGGGGGEFGG>FGGCGGGGGGD@FGFGGGGEEFGGGGGFGFGGGGGGGGGGG9FGGGGGGGGGGGDGFGFGGGGECFGGGGGGGGGGGGGFFGGGGGGGGECGGGGGGFGGEGGGGGGGGGGGGGGGGGGGGGGGGGGEGGGGGG<DGG@CFGFFGGEEEGCEEFD>>FGGFGFGGGG/CFFGGGDGEFGGGGGGGEGGGEGGGGDGEGGGGDGG6<*3?=>G9CFGFD3=
@M00200:205:000000000-AKKM3:1:1101:16505:2605 1:N:0:1
ATTGGGTTTAAAGGGCTCGTAGGCGGTTCGTCACGTCGGGAGTGAAAACTCGGAGCTCAACTCCGAGCCTGCTTCCGATACGGGCAGACTAGAGGTAGGCAGGGGAGAGCGGAACTCCTGGTGTAGCGGTGGAATGCGCAGATATCAGGAAGAACACCGGTGGCGAAGGCGGCTCTCTGGGCCTTACCTGACGCTGAGGAGCGAAAGCGTGGGTAGCGAACAGGATTAGATACCCTGGTA
+
GGGGGGGGGGGGGGGGGGGGGGGGGGGGGGGGGGGGGGGGGGGGGGGGGGGGGGGGGGGGGGGGGGGGGGGGGGGGGGGGGGGGGGGGGGGGGGGGGGGGGGGGGGGGGGGGGGGGGGGGGGGGGGGGGGFGGGGGGGGEGGGGGGGGGGGGGGGGFGGGGGGGGDGGE7FGGGGGGGGGGFGGGGGCGGGGGGGGGGEFGGGGGGGGGGGGGEFD:EGGGGGFB**2?F<GGGDGFF6E
@M00200:205:000000000-AKKM3:1:1101:14100:2624 1:N:0:1
ACTGGGTTTAAAGTGCTCGTAGGTGGTTTGTCGCGTTGTTCGTGAAAACTCACAGCTTAACTGTGGGCGTGCGGGCGATACGGGCAGACTGGAGTACTGCAGGGGAGACTGGAATTCCTGGTGTAGCGGTGGAATGCGCAGATATCAGGAGGAACACCGGTGGCGAAGGCGGGTCTCTGGGCAGTAACTGACGCTGAGGAGCGAAAGCGTGGGGAGCGAACAGGATTAGATACCCCCGTA
+
GGGGGGGGGGGGGGGGGGGGGGGGGGGGGGGGGGGGGGGGGGGGGGGGGGGGGGGGGGGGGGGGGGGGGGGGGGGGGGGGGGGGGGGGGGGGGGGGGGGGGGGGGGGGGGGGGGGGGGGGGGGGGGGGGGGGGGGGGDGGGGGGGGGGGFEGGGGGGGGGGGGGGGGGGGGGGGGGGGGGGGGG8FGGGGGFEGGGGGGFEFEGEGGGGDGGGGFDEGGEGGGGFC>?FBFFC?CFEDBE
@M00200:205:000000000-AKKM3:1:1101:14004:2626 1:N:0:1
ATTGGGTTTAAAGTGCGCGTAGGCGGATAAGCAAGTCCGGGGTGAAATCTTTCGGCTCAACCGGAAAAGTGCCTTGGATACTGCTTGTCTCGAGGGAGATAGGGGCCGTTGGAACTTCCGGTGGAGCGGTGAAATGCGTTGATATCGGAAGGAACGCCGGTGGCGAAAGCGAACGGCTGGACCTCTTCTGACGCTGAGGCGCGAAAGCTAGGGGAGCAAACGGGATTAGATACCCTTGTA
+
GGGGGGGGGGGGGGGGGGGGGGGGGGGGGGGGGGGGGGGGGGGGGGGGGGGGGGGGGGGGFGGGGGGGGFGGGGGGGGGGGGGGGGGGGGGGGGGGGGGGGGGGGGGGGEGGGGGGGGGGGGGGGGGGGGGGGGGGGGGCGGGGFGGGGGGGGGGGGGGGEGGGGGDEGGGGGGGGGEGGGGGGGGGGFGCFGGGGGFFFEGGGGGG5+CFGGGECDGGC<CCGFGCBF=9CFFGFFFFG
@M00200:205:000000000-AKKM3:1:1101:11531:2627 1:N:0:1
ATTGGGTGTAAAGCGCGGGCAGGCGGTCTGTTAAGTCGTTTGTGAAAATCCGGAGCTCAACTCCGGAAATGCGTACGATACTGGCAGGCTGGAGACTGGTAGAGGCTAGCGGAATTCCTGGTGTAGCGGTGGAATGCGTAGATATCAGGAAGAACACCTGTGGCGAAGGCGGCTAGCTGGGCCAGTTCTGACGCTCATCCGCGAAAGCGTGGGGAGCAAACAGGATTAGATACCCCAGTAAGCT
+
GGGGGGGGGGGGGGDGGGGGGGGGGGEECEFEEFFGGEDGGGGGGGDFGEGEGFFGGCFGGACDGGC@CFEFGC@CFFCFGGCFDGGEGGGEFGGGEEGGGGGCGCF8E8FGGGGGGGGGFGGGGGGGGGGGGGFFFGGGGGGGGGFGGFDCGGGCGCCGGGGGGGGEGGGG5EECEGGGGGF5B:EGGFGGEECE8<EGGGECEG)>E5>E8E>CECF6<DFGFGC?F4<CCFFFDFFFFF).
@M00200:205:000000000-AKKM3:1:1101:19964:2628 1:N:0:1
ACTGGGTATAAAGAGCGCGTAGGCGGCCGGATAAGTCCGTTGTGAAATCCCCCGGCTCAACCGGGGACCCGCTTCGGAAACTATCTGGCTTGAGTCGCGGAGAGGAGAGCGGAATTCCCAGTGTAGCGGTGAAATGCGTAGATATTGGGAGGAACACCGGTGGCGAAGGCGGCTCTCTGGACGCGTACTGACGCTGAGGCGCGAAAGCTAGGGGAGCAAACGGGATTAGATACCCCAGTAAGA
+
GGGGFGFGGDCFGGGGEGGFECGEECGGC:BCGGGGGFGGGGFGGGGGCFFGGGGGECFGGGEDGGEGGGEGGEGFFGEGD<FFGGGGG8EFG<5EFGEFCEEGGGDGEFGGGGFGGCFCEFGEFGGEGGGGGGFFGGFCGGGGGGGCFFEG<FGGGGGDGGGGGGDDCFEGGGEGFCFGFFCGGGGG=FG?CGGD:@FDGGEGE:DFFFFGGGEGFG??4<EC:)*56?>F@:ADD)00::<
@M00200:205:000000000-AKKM3:1:1101:24492:2635 1:N:0:1
ACTGGGTTTAAAGGGCGCGTAGGCGGCCTGCTAAGTCGAACGTGAAATCCCCGGGCTCAACCCGGGAACTGCGTCCGAGACCGGCAGGCTCGAATCCGGGAGAGGGATGTGGAATTCCAGGTGTAGCGGTGAAATGCGTAGATATCTGGAGGAACATCGGTGGCGAAGGCGGCATCCTGGACCGGTATTGACGCTGAGGCGCGAAAGCCAGGGGAGCAAACGGGATTAGATACCCGTGTA
+
GGGGGGGGGGGGGGGGGGGGGGGGGGGGGGGGGGGGGGGGGGGGGGGGGGGGGGGGGGGGGGGGGGGGGGGGGGGGGGGGGGGGGGGGGGGGGGGGGGGGGGGGGGGGGGGGGGGGGGGGGGGGGGGGGGGGGGGGGGGGGGGGGGGGFCGGEGGGGGGGGGGGGGGGGGGGDDGGGGGGGFGGGGECFGGGGGDGGGGGGGGGGGGG=EGGGG@GFGGGGGGG?GGFFFFGGEGGBEFG
@M00200:205:000000000-AKKM3:1:1101:21640:2646 1:N:0:1
ATTGGGCTTAAAGGGCGCGTAGGCGGTGCATCAAGCGTGCGGTGAAAGCCCGAGGCTCAACTTCGGGTCGGCCGTGCGAACTGGTGCACTCGAGCACAGTAGAGGCAGGTGGAATTCCGGGTGTAGCGGTGGAATGCGTAGAGATCCGGAAGAACACCGGTGGCGAAGGCGGCCTGCTGGGCTGTGGCTGACGCTGAGGCGCGACAGCGTGGGGAGCAAACAGGATTAGATACCCGAGTA
+
GGGGGGGGGGGGGGGGGGGGGGGGGGGGGGGGGGGGGGGGGGGGGGGGGGGGGFGGGGGGGGGGGGGGGGGGGGGGGGGFFFGGGGGGGGGGGGGGGGGGGGGGGGGGGGGGGGGDCFFGGGGGGGGGGGGGFGGGGGGGDGGGGGGGGGEGGDCGGGGGGGGGGGGGGGGGGEGGGCFGEGDGGGGGGGGGGDDGDFDFEGEGEGGFE28EGGFGFGGGGGFF?DGBFF4:+AFGFEFG
@M00200:205:000000000-AKKM3:1:1101:10912:2659 1:N:0:1
ATTGGGTTTAAAGGGCGCGTAGGCGGTGCCGCAAGCGGCGTGTGAAATTCCGGGGCTCAACCCCGGAACGGCGCGCTGGACTGCGGTGCTCGAGTGCGGGAGGGGGGTGCGGAACTCTAGGTGGAGCGGTGAAATGCGTAGATATCTAGAGGAACACCGGTGGCGAAAGCGACACCCTGGCCCGCAACTGACGCTGAGGCGCGAAAGCGTGGGTAGCAAACAGGATTAGATACCCTAGTA
+
FFGGGGGGGGGGGGGGEGGEGEGGGGGGGGGGGGGFGCFGFGFFGGGGGGGGGGGGGGGGGGGGGGGGGGGGGGEFGGGGGFGGGGGGGGGGGGGGGGGGGGGGGGGEGGGGEGGFGGGGGFGGGGGGGGGGGGGGGGGGGGFG?+AFGFGGGGGFFGGGGGGGGGGGGGGGGGGGEGGGGFFEGEEE?FFGDGGGGGFFGGGGGGDGGEGGGGFGFFGGGGGGFGG?FBAGFEFFFFFG
@M00200:205:000000000-AKKM3:1:1101:19652:2662 1:N:0:1
ATTGGGTTTAAAGGGTGCGTAGGCGGCCTTATAAGTCAGTGCTGAAATACTCTAGCTTAACTAGAGGGGTGGCATTGATACTGCAGGGCTTGAGTATAGTCGAGGTAGGCGGAATTGACGGTGTAGCGGTGAAATGCTTAGATATCGTCAAGAACACCGATAGTGTAGACAGCTTACTAGGCTATAACTGACGCTGAGGCACGAAAGTGTGGGGAGCGAACAGGATTAGATACCCGCGTA
+
GGGGGGGGGGGGGGGGGGGGGGGGGGGGGGGGGGGGGGGGGGGGGGGGGGGGGGGGGGGGGGGGGGGGGGGGGGGGGGGGGGGGGGGGGGGGGGGGGGGGGGGGGGGGFGGGGGGGFGGGGGGGGGGGGGGGGGGGGGGGGGGGGGGGGFGGGGGGGGGGGGGGGGGDGGGGFGGGGGGGGGGGGGCCFFGFGDGGGGGGGGGGGEGFGGGGGGADDGGGDGGGFGFFFFFGGEFG>F>*
@M00200:205:000000000-AKKM3:1:1101:19941:2668 1:N:0:1
ATTGGGTTTAAAGCGCACGTAGGCGGCTAGGTCCGTCCGATGTGAAAGCCCCCGGCTCAACCGGGGAATTGCATCGGATACAGCCTGGCTCGAGGACGGTTGGGGTGAGTGGAACTCCTGGTGGAGCGGTGAAATGCGTAGATATCAGGAGGAACACCGGTGGCGAAAGCGGCTCACTGGACCGTTACTGACGCTGAGGTGCGAAAGCTAGGGGAGCAAACGGGATTAGATACCCTAGTA
+
GGGGGGCGGGGGGGGGGGGGGGGGGGGGGGCGGGGGGGGGEGGGGGGGGGGGGGGGGGGGGGGGGGGGGGGGGGGDGGGGGGGFFGGGGGGGCFGDEGGBFGGGGFGDGCGGGGFGGGFGGGGGGGGGGGGGGGGGGGGGGGGGGG;FGGGGGGGGGGGGEGGGGGGGGGDGG5*9CFGGGGGGCCG8FGGGGGGGGGGFGGGGGGGF+A?FFG3C3CFE4CDDFDG>46<GFFGGFFFG
@M00200:205:000000000-AKKM3:1:1101:10546:2674 1:N:0:1
ATTGGGTTTAAAGGGTGCGTAGGTGGCCCTGTAAGTCAGTGGTGAAATATCTCAGCTTAACTGAGAGGGTGCCATTGATACTGCAGGGCTTGAGTACAGATGAGGTAGGCGGAATTGACGGTGTAGCGGTGAAATGCATAGATATCGTCAAGAACACCGATAGCGAAGGCAGCTTACCAAGCTGTAACTGACACTGAGGCACGAAAGTGTGGGGATCAAACAGGATTAGATACCCTAGTAAGA
+
GGGGGGGGGGGGGGGFEGGGGGGGGGFFFGFGGGGGGFGFFGGGGGGGGFGGGGGGG9FGGGGCFFFGGGGGGFFGGGGGGGGGGGGGGGGGGGGGGGGGFGGFGGGGCFGDGGGGGGGGDGGGGGGGGGG7FFGGGGGGGGGGGGGGFGDGGGGGGGDEGGGGGGGGGGGGGGGGGGGGGCGGCEGDGGGGGGGGGGGGDCEGEECCDFFCG>4:?C8A6<E<14:@F+);EFF=AFAG73;
@M00200:205:000000000-AKKM3:1:1101:18804:2713 1:N:0:1
ACTGGGTTTAAAGCGCGCGCAGGCGGTTAATTAAGTTGGGTGTTTAAGCCCGGGGCTCAACCCCGGTTCGCATCCAAAACTGGTTGACTTGAGTGTAGGAGAGGAAAGTGGAATTCCACGTGTAGCGGTGAAATGCGTAGAGATGTGGAGGAACACCAGTGGCGAAGGCGACTTTCTGGCCTATAACTGACGCTGAGGCGCGAAAGCGTGGGGAGCAAACAGGATTAGATACCCGGGTA
+
GGGGGGGGGGGGGGGGGGGGGGGGGGGGGGGGGGGGGGGGGGGGGGGGGGGGGGGGGGGGGGGGGGGGGGGGGGGGGGGGGGGGGGGGGGGGGGGGGGGGGGGGGGGGGGGGGGGGGGGGGGGGGGGGGGGGGGGGGGGGGGGGGFGGGGGGGGGGGGGGGGDGGGGGGGEGGGGGGGGGGGGGGGGGGGGGGGGGGGGGGGGE8EGGAEGGGGFGFCFGGGCF?CGFFFFG8CEG>EF
@M00200:205:000000000-AKKM3:1:1101:19955:2727 1:N:0:1
ATTGGGTGTAAAGGGCGCGTAGGCGGTCGATCCAGTCCGGGGTGAAATCTTTCGGCTTAACCGGAAAAGTGCCTTGGATACTGATCGGCTGGAGGGAGGTAGGGGCAGCTGGAACTTCCGGTGGAGCGGTGAAATGCGTTGATATCGGAAGGAACGCCGGTGGCGAAAGCGAGTTGCTGGACCTCTTCTGACGCTGAGGCGCGAAAGCTAGGGGAGCGAACGGGATTAGATACCCCGGTA
+
GGGGGGGGGGGGGGGGGGGGGGGGGGGGGGGGGGGGGGGGGGGGGGGGGGGGGGGGGGGGGGGGGGGGGGGGGGGGGGGGGGGGGGGGGFGGGGGGGGGGGGGGGGGGGGGGGGGGGGGGGGGGGGGGGGGGGGGGGGFCGGGGGGGGGGGGGGGGGGGGGGGGGGGGGGGGGGGGGGGGGGGFFGGGGGGGGGGGGGGCEGGGGGGFFGGGGGFGFGEGGGGGFG47FFBG?CEG@DBG
@M00200:205:000000000-AKKM3:1:1101:24941:2736 1:N:0:1
ATTGGGTTTAAAGAGCGCGTAGGCGGCCGGATAAGTCCGTTGTGAAATCCCCCGGCTCAACCGGGGACCCGCTTCGGAAACTATCTGGCTTGAGTCGCGGAGAGGAGAGCGGAATTCCCAGTGTAGCGGTGAAATGCGTAGATATTGGGAGGAACACCGGTGGCGAAGGCGGCTCTCTGGACGCGTACTGACGCTGAGGCGCGAAAGCTAGGGGAGCAAACGGGATTAGATACCCTAGTA
+
GGGGGGGGGGGGGGGGGGGGGGGGGGGGGGGGGGGGGGGFGGGGGGGGGGGGGGGGGGGGGGGGGGGGGGGGGGGGGGCFFGGAFGGGGGGGGGGGGGGGGGGGGGGGGGGGGFFGGGGGGGGFFGGGGGGGGGGGGGGGGGGGGGGGGGGGGGGGGGGGGGGGGGGGGGGGGGG6CCDFGGGEG>:8FGFGGGGGEFGGGCEDGGGGGGGGGG3>:CCGCCEG0DG2664CFEGD@@=F
@M00200:205:000000000-AKKM3:1:1101:24495:2753 1:N:0:1
ACTGGGTTTAAAGGGAGCGTAGGCGGATAGTTTAGTCAGAGGTGAAAGCCCAGGGCTCAACCTTGGAATTGCCTTTGATACTGGCTATCTTGAGTATGGAAGAGGTATGTGGAACTCCGAGTGTAGAGGTGAAATTCGTAGATATTCGGAAGAACACCAGTGGCGAAGGCGACATACTGGTCCATTACTGACGCTGAGGCTCGAAAGCGTGGGGAGCAAACAGGATTAGATACCCGCGTA
+
GGGGGGGGGGGGGGGGGGGGGGGGGGGGGGGGGGGGGGGGGGGGGGGGGGGGGGGGGGGGGGGGGGGGGGGGGGGGGGGGGGGGGGGGGGGGGGGGGGGGGGGGGGGGGGGGGGGGGGGGGGGGGGGGGGGGGGGGGGGGGGGGGGGGGGGGGGGGGGGGGGGGGGGGGGGGGGGGFG9FGEGGGGGGGGGGGD>EGGGFFGGGGGGFECEEGCEGFGCFD**;=FGFFFCGFFGGDFDE
@M00200:205:000000000-AKKM3:1:1101:17436:2761 1:N:0:1
ACTGGGTTTAAAGGGCGCGTAGGCGGCTTATCAAGTCAGGCGTGAAATTCCCGGGCTCAACCTGGGGGCTGCGCTTGATACTGATGAGCTTGAATGCGGGAGAGGATAGTGGAATTCCCAGTGTAGAGGTGAAATTCGTAGATATTGGGAAGAACACCGGTGGCGAAGGCGGCTATCTGGCCCGTGATTGACGCTGAGGCGCGAAAGCGTGGGGAGCAAACAGGATTAGATACCCTCGTA
+
GGGGGGGGGGGGGGGGGGGGGGGGGGGGGGGGGGGGGGGGGGGGGGGGGGGGGGGGGGGGGGGGGGGGGGGGGGGGGGGGGGGGGGGGGGGGGGGGGGGGGGGGGGGGGGGGGGFGGGGGGFGGGGGGGGGGGGGGGGGGGGGGGGGGGGGGGGGGCFGGGGGGGGGGGGGGGGGGGFGGGGFGGGGGGGGGGGGGGGGGGGGGGGGGGGCGGGEG>GGGFFGG?GG>?7<:<CFD@BFE
@M00200:205:000000000-AKKM3:1:1101:9527:2769 1:N:0:1
ATTGGGTTTAAAGAGCGTGTAGGCGGCCCGGCAGGTCCGTTGTGAAAACTCGAGGCTCAACCTCGAGACGTCGATGGAAACCGTCGGGCTAGAGTCCGGAAGAGGAGAGTGGAATTCCCGGTGTAGCGGTGAAATGCGCAGATATCGGGAGGAACACCAGTGGCGAAGGCGGCCTTCTGGGCCTACCCTGACGCTGAGGAGCGAAAGCGTGGGGAGCAAACCGGATTAGATACCCCAGTA
+
GGGGGGGGGGGGGGGGGGGFGGGGGGGGGGGGGGGGGGGGGGGGGGGGGGGGGGGGGGGGGGGGGGGGGGGFGGGGGGGGGGGGGGGGGGGGGGGGGGGGGGGFGGGGGGGGGGDGGGGGGGGGFGGGGEGGGGGGGGGGGGGGDFGGGEGGGGGGDGGGGGGGGGGGGGGGGGGGGGGGGGFGGGGGGGFGGGDDEGGGGGGEGGGGGGGGGGDGEGCC*7CD9<DDFFFFCFFFFEFG
@M00200:205:000000000-AKKM3:1:1101:12883:2784 1:N:0:1
ATTGGGTGTAAAGGGTGCGTAGGTGGTCTATTAAGTCAGTGCTGAAATATCCCGGCTTAACCGGGAGGGTGGCATTGATACTGATGGACTTGAGTAAAGTTGAGGTAGGCGGAATTGACGGTGTAGCGGTGAAATGCTTAGATATCGTCAAGAACACCTATTGCGAAGGCAGCTTACTAAGCTTTAACTGACACTGAGGCACGAAAGTGTGGGGATCAAACAGGATTAGATACCCTGGTA
+
GGGGGGGGGGGGGGGGGGGGGGGGGGGGGGGGGGGGGGGCFGGGGGGGGGGGGGGGGGGGGGGGGGGGGGGGGGGGGGGGGGGGGGGGGGGGGEFFGGGFGGGGGGGGGGGGGDGGGGFGGGGGGGGGGGGGGGGGGGGGG;FGGGGFFGGGDGFFGGFGGFDGGGGGGGGEGGGGGGGAFGGGFGGFGGGGGGGGGFGGGGEEGGGGGFDGEGFGFGGCFGFFFGGFFFEGFFGD5AFG
@M00200:205:000000000-AKKM3:1:1101:24565:2802 1:N:0:1
ATTGGGCTTAAAGGGCGCGTAGGCGGCTTGACAAGCGTGCGGTGAAAGCTCGGGGCTCAACCCCGAGTCGGCCGTGCGAACTGTCGAGCTTGAGCACAGTAGAGGCAGATGGAATTCCGGGTGTAGCGGTGGAATGCGTAGAGATCCGGAAGAACACCGGTGGCGAAGGCGGGTCTCTGGGCCGATACTGACGCTGAGGAGCGAAAGCGTGGGGAGCGAACAGGATTAGATACCCGCGTA
+
GGGGGGGGGGGGGGGGGGGGGGGGGGGGGGGGGGGGGGGGGGGGGGGGGGGGGGGGGGGGGGGGGGGGGGGGGGGGGGGGGGGGGGGGGGGGGGGGGGGGGGGGGGGGGGGGGGGGGGGGGEGGGGGGGGGGFFGGGGGGGGGGGGGGGGGGGGGGGGFGCGGGGGGGGGGGGEGEFGGGGGFEGGGGGGGFGGGGGGGGC*=ECGCFECGGGGFGFGGGGGGGFFD7F?<><,<DDB>C
@M00200:205:000000000-AKKM3:1:1101:12010:2802 1:N:0:1
ATTGGGTTTAAAGGGCGCGTAGGCGGTTCCGAAGGTGGCGTGTGAAATCCCCCGGCTCAACCGGGGAAGTGCGCGCCAAACCACGGTTCTAGAGGGCGGTAGGGGGGACTGGAACTCTCGGTGGAGCGGTGAAATGCGTAGATATCGAGAGGAACACCGGCGGCGAAGGCGAGTCCCTGGTCCGCATCTGACGCTGAGGCGCGAAAGCGTGGGTAGCAAACAGGATTAGATACCCCAGTA
+
GGGGGGGGGGGGGGGGGGGGGGGGGGGGGGGGGGGGGGGGGGGGGGGGGGGGGGGGGGGGGGGGGGGGGGGGGGGGGDGGGGGGGGGGGGGGGGGGGGGGGGGGGGGGGGGGGGGGGGGGGGGGGGGGEEGGGGGGGGGGGGGGGGGGGGGGGGFGGGGDGGGGGGGGGGGGGGGECFGGGGGGGGGGGGGGGGGG=FGGEDGEGEDFGGCGGEFD@?CFGGGGFGG>?=>FCC?GEEFG
@M00200:205:000000000-AKKM3:1:1101:14807:2817 1:N:0:1
ATTGGGTTTAAAGGGTGCGTAGGCGGCGTTATAAGTCAATGGTGAAAGACTTGAGCTTAACTCAGGCGAGCCGTTGATACTGTAGAGCTAGAACATAGATGGAGTAGGCGGAATGAATCATGTAGCGGTGACATGCATAGATATGATTCAGAACACCGATCGCGAAGGCAGCTTACTAAGCTATAGTTGACGCTGAGGCACGAAAGCGTGGGGATCGAACAGGATTAGATACCCGAGTA
+
GGGGGGGGGGGGGGGGGGGGGGGGGGGGGGGGGGGGGGGGGGGGGGGGGGGGGGGGGGGGGGGGGGGGCFGGGGGGGGGGGGGGGGGGGFGGGGGGGGGGGGGGGGGGGGGGGGGGGGGGGGGGGGGGGGGGGGGGGGGGGGGGGGGGGGGGGGGGGGECFGEEGGGEGGGEGGGFGGCFGGGGGGGGGGGGCEDGGFGGGGGGGGGGGGGEGGF38:EFDF=G)>75BBFGFEED@@:
@M00200:205:000000000-AKKM3:1:1101:17245:2820 1:N:0:1
ATTGGGTTTAAAGCGTGTGTAGGCGGATCGTTAAGTGTCTTGTGAAATCCCACGGCTCAACCGTGGAACGGCTGGGCATACTGGCGATCTTGAGCAGCCTAGGGGCGACCGGAACAAACGGTGGAGCGGTGAAATGCGTAGATATCGTTTGGAACGCCGATGGTGAAAACAGGTCGCTGGGGGCTCGCTGACGCTGAGACACGAAAGCCAGGGGAGCAAACGGGATTAGATACCCCAGTA
+
GGGGGGGGGGGGGGGGGGGGGGGGGGGGGGGGGGGGGGGGGGGGGGGGGGGGGGGGGGGGGGGGGGGGGGGGGGGGGGGGGGGGGGGGGGGGGGGGGGGGGGGGGGGGGGGGGGGGGGGGGGGGGGGGGGGGGGGGGGGGGGGGGGGGGGGGGGGGGGGGGGGGGGGGGGGGGGGGGGGGGGEGGGGGGGGGGGGGGGGGGFC?GEGFGGGGGGFGFGGGGGGDFGD?@@<CEFGFF>:F
@M00200:205:000000000-AKKM3:1:1101:13584:2833 1:N:0:1
ATTGGGTTTAAAGGGCTCGTAGGCGGTCCGTCACGTCGGGAGTGAAAACTCAAGGCTCAACCTTGAGCGTGCTTCCGATACGGGCGGACTAGAGGTATGCAGGGGAGAACGGAATTCCTGGTGTAGCGGTGGAATGCGCAGATATCAGGAGGAACACCGGTGGCGAAGGCGGTTCTCTGGGCATTACCTGACGCTGAGGAGCGAAAGCAGGGGGAGCGAACAGGATTAGATACCCTCGTA
+
GGGGGGGGGGGGGFGGGGGGGGGGGGGGGGGGGGGGGGGGGGGGGGGGGGGGGGGGGGGGGGGGGGGGGGGGGGGGGGDGGGGGGGGGGGGGGGGGGGGGGGGGGGGGGGGGGGGGGGGGGGGGGGGGGGGGGGFGGGGEEGGGGGGGGGGGGGGGGGGGGGGGGGGGGGEEGEGDFGGGGGGGGGGGGGGFCGGGCEFGGGGGGGG4<*;CCGDCEGGGDDFGFF7<FFFGF6<4;>FG
@M00200:205:000000000-AKKM3:1:1101:9736:2839 1:N:0:1
ATTGGGTTTAAAGGGCGCGTAGGTGGCCCGTTAAGTGGCTGGTGAAATCCCGGGGCTCAACTCCGGGGCTGCCGGTCAGACTGGCGAGCTAGAGCACGGTAGGGGCAGATGGAATTCCCGGTGTAGCGGTGGAATGCGTAGAGATCGGGAAGAATACCAGTGGCGAAGGCGTTCTGCTGGGCCGTTGCTGACACTGAGGCGCGACAGCGTGGGGAGCAAACAGGATTAGATACCCTAGTA
+
FGGGGGGGGGGGGGGGGGGGGGGGGGGGGGGGGGGGGGGGGGGGGGGGGGGGGGGGGGGGGGGGGGGGGGGGGGGGGGGGGGGGGGGGGGGGGGGGGGGGGGGGGGGGGGGGGGGGGFGGGGGGGGGGGGGGGGGGGGGGGGGGGGFGGGGGGGGGGGGGGGGDGGGGGGGGGGFGGGGGGGGGGGGGFFGGGGFGGFGGGGGCECDGEGGGGGFGFGGGGGGD0CGFF=9CAEGCFFFG
@M00200:205:000000000-AKKM3:1:1101:22680:2846 1:N:0:1
ATTGGGTGTAAAGGGCGCGTAGGCGGTGCGGTACGGTTCGGGTGAAATCCCTCGGCTCAACCGAGGAATTGCCCGGGCGACGGCCGTGCTAGACAGCATCAGGGGAAGATGGAACTCCCGGTGGAGCGGTGAAATGCGTAGATATCGGGAGGAACGCCGGTGGCGAAAGCGATCTTCTGGGGTGCTCGTGACGCTGAGGCGCGACAGCTAGGGGAGCAAACGGGATTAGATACCCTAGTA
+
GGGGGGGGGGGFGGGGGGGGGGGGGGGGGGGGGGGGGGGGGGGGGGGGGGGGGGGGGGGGGGGGGGGGAFGGGGGGGGGFFGGGGGGGGGGGGGGGGGGGGGGGGGGGGGGGGGGGGGGGGGGGGGGGGGGGGGGGGGGCGGGGGGGGGGGGD7FGFCFFEGGGGGCEGGGGGGGGGGGFDEEGGCCGGFFFCEDCEGGGGGGG*CCGGGGGDEBG>FFFCD*9:DCDFFFGFGGFFFFG
@M00200:205:000000000-AKKM3:1:1101:20143:2847 1:N:0:1
ATTGGGTTTAAAGAGCTCGTAGGCGGTGTGTCACGTCGGTCGTGAAAACTTGGGGCTTAACCCTGAGCGTGCGGTCGATACGGGCATCACTTGAGTTCGGCAGGGGAGACTGGAATTCCTGGTGTAGCGGTGAAATGCGCAGATATCAGGAGGAACACCGGTGGCGAAGGCGGGTCTCTGGGCCGACACTGACGCTGAGGAGCGAAAGCGTGGGGAGCGAACAGGATTAGATACCCCGGTA
+
GGGGGGGGGGGGGGGGGGGCEGGGGGGGGGGGGGGGGGGGEGGGGGGGGGGGGGGGGGGGGGGGGGGGGFGGGGGGGGGGGGGGEGFGFGGGGGGGGDFGGGGEGGDGGGGGGGGGGGGGGGFGGGEGFG7:@FFCCCFEEC@DE@@@FFGGEGGFFGGGGCFEEGGEEGCECCCC*@7CFDGGGGGCECCCFEC*;EG=G7:?EEDDF7*;EGF35>EEDGEG?FC)=?BFEGF*>EF5)
@M00200:205:000000000-AKKM3:1:1101:11908:2902 1:N:0:1
ACTGGGTTTAAAGGGTGCGTAGGTGGTTAGGTAAGACCTGTGGGAAAGACCTGGGCTTAACCCAGGAAGGTCGCAGGTGACTGCCTAGCTAGAGGGCGGGAGAGGAGCGCGGAATTCCCGGTGTAGCGGTGAAATGCGTAGAGATCGGGAGGAAGGCCGGTGGCGAAGGCGGCGCTCTGGAACGTTCCTGACACTGAGGCACGAAAGCGTGGGGAGCAAACAGGATTAGATACCCCAGTAAGAC
+
GEGFEGGCGGGGGGGFGGGE@FGGGGEGGGGCFFEDGGGGGGGEGGGGFG@EGGGGGCGGGGGGGGDGGGGGGGGGGGGGGGGGCFGGGGEFFFGGGGGGGECCEGGGGGGGGGFGGGFGGGGECCGEDGGGGGGGGGGGGGGGEGGGGDFGGGDF<FCE<FFGEGGGGGDC88C8CGGG7<EGFFFGGDFGGGGGGFGGEGDGCGDFC7CEEEFGFGFCGDC::C7<@F<CF@F5>:7?C5>)
@M00200:205:000000000-AKKM3:1:1101:13615:2922 1:N:0:1
ATTGGGTTTAAAGGGCGCGTAGGTGGCTCGGTAAGTGGCTGGTGAAATCCCGGGGCTCAACTCCGGGGCTGCCGGTCAGACTGCCGGGCTCGAGCACGGTAGGGGCTGATGGAATTCCCGGTGTAGCGGTGGAATGCGTAGATATCGGGAAGAACACCAGTGGCGAAGGCGTTCTGCTGGGCCGTTGCTGACACTGAGGCGCGACAGCGTGGGGAGCAAACAGGATTAGATACCCCGGTA
+
GGGGGGGGGGGGGGGGGGGGGGGGGGGGGGGGGGGGGGGGGGGGGGGGGGGGGGGGGGGGGGGGGGGGGGGGGGGGGGGGGGGGGGGGGGGGGGGGGGGGGGGGGG7FGGGGGGGGGGGGGGGGGGGGGGGGGGGGGGGGGGGGGGGDGGGGGGGGGGGGFGGGGGGGGGGGGG@FFGGGGGGGGGGGFFGGGGGGGGG=EGGGGGGGGGGGGGFGFGGGGGFGFGG?FFFGFF<F@FEG
@M00200:205:000000000-AKKM3:1:1101:13030:2924 1:N:0:1
ATTGGGTTTAAAGAGCTCGTAGGCGGCCGTGCAAGTCGGACGTGAAATACCACGGCTCAACCGTGGGGAGTCGTTCGATACTGCTCGGCTAGAGGCAGGTAGGGGAGAGTGGAATTCCTGGTGTAGCGGTGAAATGCGCAGATATCAGGAGGAACACCGGTGGCGAAGGCGGCTCTCTGGGCCTTACCTGACGCTGAGGAGCGAAAGCGTGGGTAGCGAACAGGATTAGATACCCCGGTAAGA
+
GGGGGGGGGGGGGGGGGGGGGGGGGGGGGGGGGGGGGGGGGGFGGGGGGGGGGGGGGGGGGGGGGGGGGGGGGGGGGGGGGGGGGGGGGGGGGGGGGGGFGGGGGGGGGGGGGGGGGGGGGGGGGGGGGGGGGGGGGGGGGGGGGGGGGGGGGGGGGGGGGGGGGGGGGGGGGGGGGGGGGGGGGGGGGGGGGG3EEGFCEFC5EEGGGGGGGG736CGGGGFGBGGFFF<DGCFD>58CG<<
@M00200:205:000000000-AKKM3:1:1101:20155:2928 1:N:0:1
ATTGGGTTTAAAGCGCGCGTAGGTGGTTTGTTAAGTTGGATGTGAAATCCCCGGGCTCAACCTGGGAACTGCATCCAAAACTGGCAGGCTAGAGTATGGTAGAGGGTGGTGGAATTTCCTGTGTAGCGGTGAAATGCGTAGATATAGGAAGGAACACCAGTGGCGAAGGCGGCTAACTGGTCCGGTTCTGACGCTGAGGCGCGAAAGCGTGGGGAGCAAACAGGATTAGATACCCTAGTAAG
+
GGGGGGGGGGGGGGGGGGGGGGGFGGGGGGGGGGGGGGGGGGGGGGGGGGGGGGGGGGGGGGGGGGGGGGGGGFFGGGGGFGGGGGGGGFGGGGEGFGGGGGGGGGGGGGGGGGGGGGGGGGGFGGGEGGGGGGGGGGGGGGDFGGGGGGFGFFGGFGGGCFGEGGGGGGGGGGGGFGGGFCFEE:E8FGGGGG3=EFDFCCEEEEDFGCECEGFGFFGGFFGG<4:?FFFGF<<CFF@FFB
@M00200:205:000000000-AKKM3:1:1101:21682:2931 1:N:0:1
ACTGGGTTTAAAGGGTGCGTAGGCGGTGCAGCAAGTCGGGAGTGAAATACCTCAGCTTAACTGAGGAACTGCTCTCGATACTGCTGTGCTTGAGTGAGACAGAGGTAAGCGGAACTTAGGGTGGAGCGGTGAAATGCGTTGATATCCTAAGGAACACCGGTGGCGAAGGCGGCTCACTGGGTCTCAACTGACGCTGAGGTACGAAAGCCAGGGTAGCGAACGGGATTAGATACCCCAGTA
+
GGGGGGGGGGGGGGGGGGGGEGGGGGGGGGGGGGGGGGGGGGGGGGGGGGGGGGGGGGGGGGGGGGGGFGGGGGGGGGGGGGGGGGGGGGGGGGGGGGGGGGGGGGGGGGGGGGGGGGGGGGGGGGGGGGGGGGGGGGGGGGGGFGGGGGGGGGGGGGGGGGGGGGCEGGGGGDGFGGGGGGGGGGGGGGGGGGDGGFGGGGGGGGGGEGGGGFFDFGGGGGGGFG4<FFAGFGGGBDFG
@M00200:205:000000000-AKKM3:1:1101:7658:2931 1:N:0:1
ATTGGGTTTAAAGAGCGTGTAGGCGGTCAGGTAGGTCGGTTGTGAAAACTGGAGGCTCAACCTTCAGAGGTCGACCGAAACCCCCTGGCTAGAGTCCGGGAGAGGAGAGTGGAATTCCTGGTGTAGCGGTGAAATGCGCAGATATCAGGAAGAACACCCGTGGCGAAAGCGGCTCTCTGGAACGGTCCTGACGCTGAGACGCGAAAGCGTGGGGAGCGAACAGGATTAGATACCCGCGTA
+
GGGGGGGGGGGGGGGGGGGGGGGGGGGGGGGGGGGGGGGGGGGGGGGGGGGFGGGGGGGGGGGGGGGGGGGGGGGGGGGGGGGGDGGGGGAFGGGGGGGGGGGGGGGGGGGGGGGGGGGGGGGDFGGGGEC>FFFGGGGEGGGGGGGGGGG?CCFGGGGGEEFGGGGGCF@CD5EGGFGGFFFGDB*3CFGGGGC=GCGGCDDEEEG4CEEGGGEC>=8EDDGF66>BFFAF?,A577)*
@M00200:205:000000000-AKKM3:1:1101:11938:2937 1:N:0:1
ATTGGGTTTAAAGGGTGCGTAGGCGGTGCAGCAAGTCGGGAGTGAAATACCTCAGCTCAACTGAGGAACTGCTCTCGATACTGCTGTGCTTGAGTGAGACAGAGGTAAGCGGAACATCGGGTGGAGCGGTGAAATGCGTTGATATCCGATGGAACACCGGTGGCGAAGGCGGCTTACTGGGTCTCTACTGACGCTGAGGCACGAAAGCTAGGGTAGCAAACGGGATTAGATACCCCCGTA
+
GGGGGGGGGGGGGGGGGGGGGGGGGGGGGGGGGGGGGGGGGGGGGGGGGGGGGGGGGGGGGGGGGGGGGGGGGGGGGGGGGGGGGGGGGGGGGGGGGGGGGGGGGGGGGGGGGGGFGGEEGFFGGGGGGGGGGGGGGGEGFGGGFFGGGGFGGGGGGGGGGGGGGGGGGGGCEGGGGGGGGGGGGGGGGFGFGGGGGGGGGFGEGGGGGCFCFFFCFF@C*>*<()24?@5C+<:F3;5E
@M00200:205:000000000-AKKM3:1:1101:20335:2943 1:N:0:1
ATTGGGTTTAAAGTGTGCGCAGGCGGCTCCGCAAGTCGAGTGTGAAATCCCCGAGCTTAACTTGGGAATTGCGCTCGAAACTACGGAACTGGAGTGTGGCAGAGGAAGGTGGAATTCCACGTGTAGCGGTGAAATGCGTAGAGATGTGGAGGAACACCGATGGCGAAGGCAGCCTTCTGGGCCAACACTGACGCTCATGCACGAAAGCGTGGGGAGCAAACAGGATTAGATACCAGGGTAAGA
+
GGGGGGGGGGGGGGGGGGGGGGGGGGGGGGGGGGGGGGGGGGGGGGGGGGGGGGGGGGGGGGGGGGGGGGGGGGGGGGGGGGGGGGGGGGGGGGGGGGGGGGGGGGGGGFGGGGGDEGGGGGGGGGGGGGGGGGGGGGGGGGGGGGGGGGGGGGGGGGGGGGGFEFEGFFFGGGGGGGGGGGGGGGGGGCGFGGD789CCGGGGGG<DG=;CCEDG>5CGFFFFB4C<*/4CFF+*07>C<?>
@M00200:205:000000000-AKKM3:1:1101:22757:2950 1:N:0:1
ATTGGGTTTAAAGTGTGCGCAGGTGGCCGCGCAAGTCGAGTGTGAAATCCCTGAGCTTAACTTGGGAATTGCGCTCGAAACTACGGTGCTGGAGTATGGCAGAGGAAGGTGGAATTCCACGTGTAGCGGTGAAATGCGTAGAGATGTGGAGGAACACCGATGGCGAAGGCAGCCTTCTGGGCCAATACTGACGCTCATGCACGAAAGCGTGGGGAGCAAACAGGATTAGATACCCTGGTA
+
GGGGGGGGGGGGGGGGGGGGGGGGGGGGGGGGGGGGGGEGGGGGGGGGGGGGGGGGGGGGGDFGGGGGGGGGGGGGGGGGCGGGGGGGGGGGGGGGGGGGGGGGGGGGGGGGGGGGGGGGGGGGGGGGGGGGGGFGGGGGEGGGGGGGGGGDEGGGGGGGGGGGGGDGGFFGGCGFF?FGCFGGGGGGGGGGGE<GGGFGGGGGGGGGG5CFGGFGFGFF47FGFGGFF44CCFGGFFFG
@M00200:205:000000000-AKKM3:1:1101:20813:2954 1:N:0:1
ATTGGGTATAAAGAGCGCGCAGGCGGTCGTTCAAGTCGCGTGTGAAAGCCCCCGGCTCAACTGGGGAGGGTCACGCGATACTGATCGACTCGAAGGCAGGAGAGGGTAGTGGAATTCCCGGTGTAGTGGTGAAATGCGTAGATATCGGGAGGAACACCAGTGGCGAAGGCGACTACCTGGCCTGTTCTTGACGCTGAGGCGCGAAAGCTAGGGGAGCAAACGGGATTAGATACCCGAGTAAGA
+
GGGGGGGGGGGGGGGGGGGGGGGGGGGGGGGGGGGGGGGGGGGGGGGGGGGGGGGGGGGGGGGGGGEFGGGGGGGGGGDGGGGGGGGGGGGGGGGGGGGGGGGGGGGGEGGGGGGFGGGGGGGEFGFGGGGGGGGGGGGGEEFGGGGGGGGGGGGGGGGGEGGDGGGGGGGDGEGGGGGGGGGGG7FFGGGC=EGGGGGGGGGGGGGGGGGGGGBD:EFFG<=D?9C?FF<F+3<57>FCD6<
@M00200:205:000000000-AKKM3:1:1101:22705:2966 1:N:0:1
ACTGGGTTTAAAGTGTGCGCAGGCGGCCGCGCAAGTCGAGTGTGAAATCCCCGAGCTTAACTTGGGAATTGCGCTCGAAACTACGTGGCTGGAGTGTGGCAGAGGAAGGTGGAATTCCACGTGTAGCTGTGAAATGCGTAGAGATGTGGAGGAACACCGATGGCGAAGGCAGCCTTCTGGGCCAACACTGACGCTCATGCACGAAAGCGTGGGGAGCAAACAGGATTAGATACCCCAGTA
+
GGGGGGGGGGGGGGGGGGGGGGGGGGGGGGGGGGGGGGGGGGGGGGGGGGGGGGGGGGGGGGGGGGGGGGGGGGGGGGGGGGGGGGGGGGGGGGGGGGGGGGGGGGGGGGFGGGGGGGGGGGGGGGGGGGGGGGGGGGGGGCCFGGGGGGGGGGGGGGG@CGEGEEGGGGGGGFGGFGGGFGGGGGGGGGGGGGGGGGGGGGFGGGGGGGGCEGB5>FGGGGGGFFG?F*6FGGFGEFFG
@M00200:205:000000000-AKKM3:1:1101:10304:2972 1:N:0:1
ATTGGGTTTAAAGGGCGCGTAGGCGGTTCCGTAAGTTCCGCGTGAAATCCCCCGGCTCAACCGGGGAATGGCGCGGAAAACTGCGGGGCTTGAGTTCGGGAGAGGGAAGCGGAATTCCGGGTGTAGCGGTGAAATGCGTAGATATCCGGAGGAACACCGGTGGCGAAGGCGGCTTCCTGGACCGACACTGACGCTGAGGCGCGAAAGCTAGGGGAGCAAACGGGATTAGATACCCTAGTA
+
GGGGGGGECFGGGGGGGDGGGGGGGGGGGGGGGGGGGGGGGGGECGGGFGGGGGEGEGGGGGGGGGGGGGGFFEGGGGGGEFFCFEGGGGGGGGGGGFGGGGGGGGGGGGGGGEGDGDFGGFGCFGFGGGGGGGGGGGEGGGFFGFGGGGGGGGGFGGEGCGEGGGCEGGGGGG5CCCGGGGEEEGGGGFFFE=3CEFFGE):EGEDC7EGGGEB<@GGG**89:DF<F44>FGG4?@@F
@M00200:205:000000000-AKKM3:1:1101:8972:2988 1:N:0:1
ATTGGGTGTAAAGGGCGCGTAGGTGGCTCGGTAAGTGGCTGGTGAAATCCCGGGGCTCAACTCCGGGGCTGCCGGTCAGACTGCCGGGCTCGAGCACGGTAGGGGCAGATGGAATTCCCGGTGTAGCGGTGGAATGCGTAGATATCGGGAAGAACACCAGTGGCGAAGGCGTTCTGCTGGGCCGTTGCTGACACTGCGGCGCGACAGCGTGGGGAGCAAACAGGATTAGATACCCTAGTA
+
GGGGGGGGGFGDGGGGGGGGGGGFGGGGGGGGGGGGGGGGGGGGGGGGGGGGGDEGGGGGGGGFGGGGGGGGGGGGGGGFFFGGGGGGGGGGDGGGGEGCFFGEEGGEGGGGGGDFGGGGGEEEFEFGGGGGFGFGFDGGGGGGGFFEFEEGGGGGGG<FGGC8C:8CFGGGDEGG?CFGEF:CEGDEFFC;EGFC+:817<ECGGGGEECCGGD35E?C7DGG<C>7@46:0<<D?FFG
@M00200:205:000000000-AKKM3:1:1101:12140:3000 1:N:0:1
ACTGGGTGTAAAGCGCGCGCAGGCGGCGGTGCTGGCCCGGCGTGAAAGCCCCCGGCTCAACCGGGGAGGGTCGTCGGGGACCGCACCGCTTGAGGGCGGTAGGGGCTGGTGGAATGCCTGGTGTAGTGGTGAAATGCGTAGAGATCAGGCGGAACACCCGTGGCGAAGGCGGCCAGCTGGGCCGTCCCTGACGCTGAGGCGCGAAGGCGTGGGGAGCGAACGGGATTAGATACCCTGGTC
+
GGGGGGGGFGGGGFGGGGGGGGGGEGGGGGGGGGGGGGEGGGGCFGGFFGDCFGDGGGGFFGGGGGGGGGGGFFFGGGGFCFEEGGGGGGGGDFFEGGCFGGGCGGGGGGGGFGGEGGGGGFF72CGGGGFFFGGGFEGEGGGFGFGGGFGCEEEEDGGGGGGGGGGGGFEG:EGG>FGEGDFGEGEEGFGG8//AC>EAED5*8CCFE**CEEDGFEEGC7CG:CC7?B5??EF*>>?+
@M00200:205:000000000-AKKM3:1:1101:10586:3002 1:N:0:1
ATTGGGTTTAAAGAGCGTGTAGGCGGTCCGGTAAGTCAGCTGTGAAAGTCAAGGGCTCAACCCTTGAAAGCCGGTTGATACTGTCGGGCTAGAGTCCGGAAGAGGCGAGTGGAATTCCCGGTGTAGCGGTGAAATGCGCAGATATCGGGAGGAACACCAATGGCGAAGGCAGCTCGCTGGGACGGTACTGACGCTGAGACGCGAAAGCGTGGGGAGCAAACAGGATTAGATACCCCAGTAAGA
+
GGGGGGGGGGGGGGGGGGGGGGGGGGGGGGGGGGGGFGGGGEFEFFGGFGGGGGGGGGGFG8FGGGGGGFGGGEEGGGGGGGFGGGGGGGGGGGGGGGGGGGGGGGEGGBDCEFGGGGGGG:FFGGGGGFGGFGGGGGGGEGGGGGGGGGGGGGGGGGFGGGGGGGGGGGGGEGGEECEECFFGGGGGGGGGGGGGGGGGGGEGGGGGGEGDCC>CFGFGGGG:?<:?@6AGFCCD@EFGFA2
@M00200:205:000000000-AKKM3:1:1101:21094:3003 1:N:0:1
ATTGGGTTTAAAGAGCGTGTAGGCGGCCAGGCAGGTCCGTTGTGAAAACTAGAGGCTTAACCTCTAGAGGTCGATGGAAACCGTCTGGCTAGAGTCCGGAAGAGGAGAGTGGAATTCCTGGTGTAGCGGTGAAATGCGCAGATATCAGGAAGAACACCCGTGGCGAAGGCGGCTCTCTGGGACGGTACTGACGCTGAGACGCGAAAGCGTGGGGAGCGAACAGGATTAGATACCCTAGTA
+
GGGGGGGGGGGGGGGGGGGGGGGGGGGGGGGGGGGGGGGGGGGGGGGGGGGGGGGGGGGGGGGGGGGGGGGGGGGGGGGGGGGGGGGGGGGGGGGGGGGGDGGGGGGGGGGGGGGGGGGGGGGGGGGGGGGGGGGGGGGGGGGGGGGGGGGGGGGGGGGGGGGDGGGGGGGGGGGGFGGGFGGGGGGGGGGGGGGGGGGGGGGGGGGGGEGGGGFGFGGGGGGGFGGFFFAGGGGGFFFG
@M00200:205:000000000-AKKM3:1:1101:12476:3034 1:N:0:1
ATTGGGTTTAAAGGGCGCGTAGGTGGCTCGGTAAGTGGCTGGTGAAATCCCGGGGCTCAACTCCGGGGCTGCCGGTCAGACTGCCGGGCTCGAGCACGGTAGGGGCAGATGGAATTCCCGGTGTAGCGGTGGAATGCGTAGATATCGGGAAGAACACCAGTGGCGAAGGCGTTCTGCTGGGCCGTTGCTGACACTGAGGCGCGACAGCGTGGGGAGCAAACAGGATTAGAAACCCCTGTA
+
GGGGGGGGGGGGGGGGGGGGGGGGGGGGGGGGGGGGGGGGGGGGGGGGGGGGGGGGGGGGGGGGGGGGGGGGGGGEDGGGGGGGGGGGGGGGGGGGGGGGGGGGGGGGGGGGGGGGGGGGGGGGGGGGGGGGGGGGGGGGGGGGGGGGGGGGGGCFGGGFGGGGGGGGGGGGGGFCCGGGGGGGGGGGGGFFFGGGGGGGGDED88DFG5CCEE:DFFGGGGGGFF*3//):EFE55><C
@M00200:205:000000000-AKKM3:1:1101:18352:3053 1:N:0:1
ATTGGGTTTAAAGGGCGTGTAGGCGGTCGAGTAAGTGAGATGTGAAATCCCTCGGCTCACCCGAGGACCGGCATCTCAAACTGCTTGGCTAGAGTACGGGAGAGGATGAGGGAATTCCTGGTGTAGCGGTGAAATGCGTAGATATCAGGAGGAACACCGGTGGCGAAAGCGCTCATCTGGCCCGACACTGACGCTGAGGCGCGAAAGCTAGGGGAGCAAACGGGATTAGATACCCGCGTAAGA
+
GGGGGGGGGGGGGGGGGGGGGGGGGGGGGGGGGGGGGGGGGGGGGGGGGGGGGGGGGGGGGGGGGGGGGGGGGGGGGGGGFEFGGGGGGGGGGGGGGGGGGGGGGGGGGGFGGGGGGGGGGGGGFGEGGGGGGGGGGGGGGGGFFGGGGGGGGGGGGGGD<FGGEGEGGGGDEGEFEGGGGGGEEGGGEFFFGDCGGGGFECEGGGG4<AFGGDBGFGFFGGEGFDG<FFBFGFC<7BBEGBF
@M00200:205:000000000-AKKM3:1:1101:17691:3071 1:N:0:1
ACTGGGTTTAAAGAGCGCGCAGGCGGCTGGGCAAGTCCGATGTGAAAGCTCCCGGCTCAACTGGGAAATTGCATCGGAAACTGCTCGGCTTGAAGGTGGGAGAGGGTAGCGGAATTCCCGGTGTAGTGGTGAAATGCGTAGATATCGGGAGGAACACCAGTGGCGAAGGCGGCTACCTGGCCCATTCTTGACGCTGAGGCGCGAAAGCTAGGGGAGCGAACGGGATTAGATACCCGGGTAAG
+
GGGGGGGGGGGGGGGGGGGGGGGGGGGGGGGGGGGGGGGGGGGGGGGGGGGGGGGGGGGGGGGGGGGGGAF<FCDF:FGGFDB95ACFFGCCGCFFCFGD<C@FGD?FECF>GCFGGGFGD@CF9FEG@F>FGC,EFGC:>B<<F;FG7>FCFCB,>7>:<DFEEG8:1,CB>5;BE9CFGGCEF+2@9C79CE*72A=5:C5CEEDFF79C>EDC:EG=)9C3:C5)6@<:EG+9>BBE*2
@M00200:205:000000000-AKKM3:1:1101:18920:3076 1:N:0:1
ATTGGGTTTAAAGCGCACGTAGGCGGCTTTGTAAGTTAGAGGTGAAAGCCCGGGGCTCAACTCCGGAACTGCCTTTAAGACTGCATCGCTAGAATTGTGGAGAGGTAAGTGGAATTCCGAGTGTAGAGGTGAAATTCGTAGATATTCGGAAGAACACCAGTGGCGAAGGCGACTTACTGGACACATATTGACGCTGAGGTGCGAAAGCGTGGGGAGCAAACAGGATTAGATACCCTCGTAAGA
+
GGGGGGGGGGGGGGGGGGGGGGGGGGGGGGGGGGGGGGGGGGGGGGGGGGGGEGGGGGGGGGGGGGGGGGGGGGGGGGGGGGGGGGGGGDGGFGGGGGFGGGGGGGGGGGGGGAFGGGGGGGGFGFGGGGGGGGGFFGGGFCDEGGGGDFEGGGGGGGGGFGGGGGGGGGGE:EEGGGGGC6AFFFGCFGGFGGGDGG=F7CGGGGGGGCEGDEFG>GGGFGGGFG=BFF<:@C64<70/9?F
@M00200:205:000000000-AKKM3:1:1101:20065:3103 1:N:0:1
ATTGGGTATAAAGGGCGCGTAGGCGGTCTAGCAAGTCTAAGGTGAAATCCCTCGGCTCAACCGAGGAACTGCCTTGGAAACTGTTGGACTTGAGTTCCGGAGAGGAAAGCGGAATTCCCAGTGTAGCGGTGAAATGCGTAGATATTGGGAGGAACACCGGTGGCGAAGGCGGCTTTCTGGACGGAAACTGACGCTGAGGCGCGAAAGCTAGGGGAGCAAACAGGATTAGATACCCGCGTA
+
GGGGGGGGGGGGGGGGGGGGGGGGGGGGEFGGGGGGGGGGGGGGGGGGGGGDGGGGGGGGGGGGGGGGGGGGGGGGGFGGGGGGGGGGGGGGGGGGGGGGGGDGGFGGDEGGGGFFFCGGG=E@FFGEGFDGGBFFFGGGEC<EFDDFGGGGEFC<FGGDCGGFEFGGGFCEEGECFFGGGGDGEGC6<79CEGDGGF=CCDEGGDDF::CGGG3>BFGFGGGG?CC<FFAGFGGGFFFG
@M00200:205:000000000-AKKM3:1:1101:8742:3112 1:N:0:1
ATTGGGTATAAAGGGCGCGTAGGCGGCCTGGGCAGTCTCGGGTGAAAGTCCTCGGCTTAACCGGGGAAGGGCCTGAGAAACCACTGGGCTGGAGTGCTGGAGAGGGGAGCGGAATTCCCGGTGTAGCGGTGAAATGCGTAGAAATCGGGAGGAACATCGGCGGCGAAGGCGGCTTCCTGGACAGACACTGACGCTGAGGCGCGAAAGCTAGGGGAGCAAACGGGATTAGATACCCTTGTA
+
GGGGGGGGGGGGGGGGGGGGGGGGGGGGGGGGGGGGGGGGGGGGGGGGGGGGGGGGGGGGGGGGGGGGGGGGGGFGGGGGGGGGGGGGGGGGGGGGGGGGGGGGGGGGGGGGEGGGGGGGGGGGFGGGGEFGGCGGGGGGGGGFGGGGGGGEFGGGGGEGGGGGGGGGGGEEGCEFGGGGFGGGGGGGEGGGGG3::CE5EGGGGGGGGGCFFGBD>CFFGGGGBDC2?7<7@CFG:FF?
@M00200:205:000000000-AKKM3:1:1101:24350:3116 1:N:0:1
ATTGGGCTTAAAGTGTGCGCAGGTGGCCGCGCATGTCGAGTGTGAAATCCCCGGGCTTAACTTGGGAATTGCGCTCGAAACTACGTGGCTAGAGTGTGGCAGAGGAAGGTGGAATTCCACGTGTAGCGGTGAAATGCGTAGAGATGTGGAGGAACACCGATGGCGAAGGCAGCCTTCTGGGCCAACACTGACGCTCATGCACGAAAGCGTGGGGAGCAAACAGGATTAGATACCCGGGTAAGA
+
GGGGGGGGGGGGGGGGGGGGGGGGGGGGGGGGGGGGGGGGGGGGGGGGGGGGGGGGGGGGGFGGGGGGGGGGGGGGGGGGGGGFGGGGGCFGGGGGGGGGGGGGGGGGGGGGGGGGGGGGGFGGGGGGGGGGGGGGGGGGGGGGGGGGGGGGGGEGGGCGGGGGGGGGFFFGG>FGFGGGGGFGG>GGFGGGGGGEGGFGGFFDEED<CEGFGG@DEG?FGGGGFFF>6FFF98<CEB>CD24
@M00200:205:000000000-AKKM3:1:1101:23254:3118 1:N:0:1
ATTGGGTGTAAAGGGTGCGTAGGCGGGAACATACGTCAGATGTGAAATGCTGGGGCTCAACTTCAGCGCTGCATCTGAAACGGCGTTTCTTGAGGACTAGCGGAGAGAATGGAATTCCATGTGTAGCGGTGAAATGCGTAGATATATGGAAGAACACCGGTAGCGAAAGCGGTTCTCTAGCTCTATCCTGACGCTGAGGCACGAGAGCAAGGGGAGCAAACAGGATTAGATACCCGCGTAAGA
+
@FGGGGFE@FGFFGDGEGEGGGGGGDEDFGGGGGFEFFDFFGGGGFFGGGGGGCGEGFGD<FFFFGGGDGGGGGFFGCGGGGGGGGG+?BFFGGGGGGGGGGGCCECGGGGGGGGG9DFFGDFGFF?FC=FCEECCFGF8<@9D9FFCFCC@@,,@:F:F@:@88FEEE8FEG5BBF;<<CF,?E??<CCE6C>DDGCEGGGGDC59CGGG>EDEG3:FC**0969?4?/4*+,39>)0>5(.
@M00200:205:000000000-AKKM3:1:1101:14213:3138 1:N:0:1
ATTGGGTATAAAGCGCACGTAGGCGGCCTGTTAAGTCGGATGTGAAAGCCCCGGGCTCAACTCGGGAAGTGCATTCGAAACTGGCAGGCTTGAATATGGAAGAGGGTCGCGGAATTCCCGGTGTAGAGGTGAAATTCGTAGATATCGGGAGGAACACCAGTGGCGAAGGCGGCGACCTGGGCCAATATTGACGCTGAGGTGCGAAAGCGTGGGGAGCAAACAGGATTAGATACCCTAGTA
+
GGGGGGGGGGFGGGGGBCFFGGGGGGGGGGGGGGGGGGGGGGGGGGGGGGGGGGGGGGGGFGGGGGGGGGGGGGGGGGFGGGGGGGGGGGGGGGGGGGGGGGGGGGGGGGGGGGGGGGGGGCCFGGGGGGGGGGGGGGGGGGGGGGGGGGGGGGGGGGGGGGGGGGGGGGGGGGGGGEFGGGGGGGGFGFGGGDGGGGGGGGGDGGGGGGGGGGFD5FFFFGGGFGFFFF9CC8EGFFFG
@M00200:205:000000000-AKKM3:1:1101:11074:3150 1:N:0:1
ATTGGGTTTAAAGCGCGTGCAGGCGGTCCGTTAAGTCTCGTGTGAAATCCTCCGGCTCAACCGGAGAACGCCGCGGGATACTGGCGGGCTTGAGGGCGGTAGAGGGTGATGGAATTCCCGGTGGAGCGGTGAAATGCGTAGATATCGGGAGGAACGCCAGTGGCGAAGGCGGTCACCTGGGCCGTCCCTGACGCTGAGACGCGAAAGCTGGGGGAGCGAACGGGATTAGATACCCCTGTA
+
GGGGGGGGGGGGGGGGGGGGGGGGGGGGGGFGGGGGGGGGGGGGGGGGGGGGGGGDGGGGGGGGGGEGGGGGGEFGGGGGGGGGGGGGGGGEFGGGGGGGGGGGGGGGGGGGGGGGGGGEGFGGGGGGGFGGGGGGGGCCGGGFFCEGGGGGGGGEGGGGGFGEEGGGGGGDECCFCGFGGGGGGEEGGFGGGGCEGFEDGGGGGGGGF?F>EEDGFDGG53CDF3<,69<FCCFCFFFG
@M00200:205:000000000-AKKM3:1:1101:8194:3151 1:N:0:1
ATTGGGTTTAAAGGGTGCGTAGGTGGCCTGCCACGTCGGTGCTGAAAGCGCCCGGCTCAACCGGGCGAGGCGTGCCGATACGAGTGGGCTCGAGCCTCGGAGAGGGCGGTGGAACTCCTGGTGTAGTGGTGAAATGCGTAGAGATCAGGAAGAACACCCGTGGCGCAAGCGACCGCCTGGCCGAGAGCTGACACTGAGGCACGAGAGAGTGGGGAGCGAACCGGATTAGATACCCGCGTA
+
EFGFGGGGGDA-CEFGG@FGGGGGGDDDFFGEGGGDFGGGCEGG,EFGCFGF@FF7FDFFCEFFFGDFEEGGGECFGDB>7FF@FFGG@FGCGGGGGCFGEGGEGGGGDFG><3FGDFFG@3DFFFGGGGGGGGGGGGE1C*7C;:FGEED:<FGGCF1CFGDG@FEGG*<E5C>:*:;E5**?8:8*<*909<C?F8C5777EC*9**A?CFD:D):**)/*)-1/2*9>7:,0537.*
@M00200:205:000000000-AKKM3:1:1101:14481:3165 1:N:0:1
ACTGGGTTTAAAGAGCACGTAGGCGGTTGAGCAAGTCCAATGTGAAATCCCCCGGCCTAACTGGGGAACTGCATTGGATACTACTTGACTTGAGTGCAGGAGGGGAGAGTGGAATTCCAGGTGGAGCGGTGAAATGCGTAGATATCTGGAGGAACGCCGGCGGCGAAAGCGACTCTCTGGTCTGCAACTGACGCTGAGGTGCGAAAGCTAGGGGAGCAAACGGGATTAGATACCCCAGTAAGA
+
GGGGGGGGGGGGGGGGDFEGGGGGGGGGGGGGGFGGGGEGGGGGGGGGGGGGGGGGGGGGGGGGGGGGGGGGGGGGGGGGGGGGGGGGGGGGGGGGGGGGDGGGGGGGGGGGGGGGGGGGGGGGGGGGGGGGGGGGGGGGGGGGGGGGGGGGGGGGGGGGGGGGGGGGGCGGGEGFGGGGG9FGGGGGGGGGGGGGGFGGGGGGGGGGGGGGGDFG@GGGGGCDFG4<FF2DGG8*0>@?746
@M00200:205:000000000-AKKM3:1:1101:18187:3170 1:N:0:1
ATTGGGTATAAAGGGTGCGTAGGCGGCCTATTAAGTCAGTTCTGAAATATCCCGGCTTAACCGGGAGGGTGGGATTGATACTGATGGGCTTGAGTGGAGTCGAGGTAGGCGGAATTGACGGTGTAGCGGTGAAATGCTTAGATATCGTCAAGAACACCGATAGTGTAGACAGCTTACTAGACTTCAACTGACGCTGAGGCACGAAAGTGTGGGGATCAAACAGGATTAGATACCCGTGTA
+
GGGGGGGGGGGGGGGGGGGGGGGGGGGGGGGGGGGGGGGGGGGGGGGGGGGGGGGGGGGGGGGGGGGGGFGGGGGGGGGGGFGGGGGGGGGGGGGGGGGGGGGGGGGGGGGGGGGGGFGGGGGGGGGGGGGGGGGGFGGGFGGGGGGGGGGGGGGGGGGGCGGGGGGGGFGGGGGGFFFCGGGGGFGGGGGGGGGGGGDGDGGGGCDFGFCFCGFGFGGGDDFF<FCFFF>FG2CDE@FG
@M00200:205:000000000-AKKM3:1:1101:12873:3180 1:N:0:1
ATTGGGTTTAAAGCGCACGCAGGCGGTCTGTCAAGTCGGATGTGAAATCCCCGGGCTCAACCTGGGAACTGCATCCGAAACTGGCAGGCTTGAGTCTCGTAGAGGGGGGTAGAATTCCAGGTGTAGCGGTGAAATGCGTAGAGATCTGGAGGAATACCGGTGGCGAAGGCGGCCCCCTGGACGAAGACTGACGCTCAGGTGCGAAAGCGTGGGGAGCAAACAGGATTAGATACCCCCGTAAGA
+
GGGGGGGGGGGGGGGGGGGGGGGGGGGGGGGGGGGGGGGGGGGGGGGGGCGFGGGGGGGGGGGGGGGGGGGGGGGGGGGGGGGGGGGGGGGGGGGFFGGGGGEGGGGGGGGGGGGGGGGGGGGGGFFGGGGGGGGGGGGGGGGFGGC<FGGGGGGGGGGGGGGGGGDGEFDGGGGGGDGGGFGGGGDFFFGGGGC*:FFF6FGGGGGGG7EGGGEDDGGGGGGGFGFF=F<C9CEF5BFGG:9
@M00200:205:000000000-AKKM3:1:1101:7577:3218 1:N:0:1
ATTGGGTTTAAAGGGTGCGTAGGCGGCCTATTAAGTCAGTGCTGAAATATCCCGGCTTAACCGGGAGGGTGGCATTGATACTGATGGGCTAGAGTACAGATGAGGTAGGCGGAATTGACGGTGTAGCGGTGAAATGCTTAGATATCGTCAAGAACACCTATAGCGAAGGCAGCTTACTAGGCTGTAACTGACGCTGAGGCACGAAAGTGTGGGGATCAAACAGGATTAGATACCCGCGTA
+
GGGGGGGGGGGGGGGGGGGGGGGGGGGGGGGGGGGGGGGGGGGGGGGGGGGGGGGGGGGGGGGGGGGGGGGGGGGGGGGGGGGGGGGGGGGGGGGGGGGGGGFGGGGGGGGGGGGGFGGGGGGGGGGGGGGGGGGGGGGGGGGGDGGGGFGGGGFGGGGGGGGGGGGGGFFD>EFFDGEGGFFGGFGGGGGFGGGDEFGCEGC;EEGGGGGGEDE5ACFGGGGC:FGBFFFGFCFD>@>E
@M00200:205:000000000-AKKM3:1:1101:23245:3221 1:N:0:1
ACTGGGTGTAAAGAGCGCGCAGGCGGCTGGTCAAGTCCGATGTGAAATCTCCCGGCTCAACTGGGAAACTGCATCGGAAACTGATCGGCTTGAAGGTGGGAGAGGGTAGTGGAATTCCCGGTGTAGTGGTGAAATGCGTAGATATCGGGAGGAACACCAGTGGCGAAGGCGACTACCTGGCCCATTCTTGACGCTGAGGCGCGAAAGCTAGGGGAGCGAACGGGATTAGATACCCTGGTA
+
GGGGGGFGGGGGGGGGGGGGGGGGGGEGGGGGGGGGGGGEEGGGGGGGGGA,CCFGGGGGGGFGC<EFGGGGFGC@FGCGGGGGGFGGDGGGGGGC=FGGGGGGGGEGGGGGGGGGFG9FFFFFFGEFGFGGGGGGGGGGGGGGG9CF@ECEFGGGGGGGGGGGEGCCGGGEGG@,8:FFFGGECFGCFC9FGGGGGGGGGGGGGGGF@CGGGGFGFCEGGGDD?DF?FFBGGCFG>@FF
@M00200:205:000000000-AKKM3:1:1101:24148:3227 1:N:0:1
ATTGGGTTTAAAGGGTGCGTAGGCGGAATGGTAAGTCAGAAGTGAAATACTCGCGCTTAACGCGGGCACTGCTTTTGATACTGCTGTTCTTGAGTGCAGAAGAGGGAAGCGGAATTCTCGGTGTAGCGGTGAAATGCGTAGATATCGAGAAGAACACCAGCAGCGAAAGCGGCTTCCTGGTCTGTAACTGACGCTGAGGCACGAAAGTGTGGGTAGCAAACAGGATTAGATACCCGAGTAAGA
+
GGGGGGFGGGGGGGGGGGGGGGGGGGGGGGGGGGGGGGGGGGGGGGGGGFGGGGGGGGGGGGGGGGGGGGGGGGGGGGGGGGGGGGGGGGGGGGGGGGGGGGGGGGGGGGGGGGGGGGGGGGGGGGGGGGGGGGGGGGGGGGGGGGGGGGGGGGGGG>FGGGGCEGGGDFFGEEGGGFGGGGGGGGGGGGGEEGCGGGGGGGGGGGGGG9:CECFDFGFFGFGGFG74@B<G@EFGDE@FF9A
@M00200:205:000000000-AKKM3:1:1101:9198:3244 1:N:0:1
ACTGGGTTTAAAGCGTGCGTAGGCGGTTGGTTGTGTCGGATGTGAAAGCCCTGGGCTCAACCTGGGAATTGCATTCGAAACTGGCCAGCTAGAGTTCGATAGAGGGTCGCGGAATTCCCGGTGTAGCGGTGAAATGCGTAGAGATCGGGAGGAACATCAGTGGCGAAGGCGGCGACCTGGATCAGAACTGACGCTGAGGCACGAAAGCGTGGGGAGCAAACAGGATTAGATACCCCCGTAAGA
+
GGGGGGGGGGGGGGGGGGGGGGGGGGGGGGGGGGGGGGGGGGGGGGGGGGGGGGGGGGGGGGGGGGGGGGGGGGGGGGGFFGGGGGGGGGGGGGGGGGGGGGGGGGGGGGGGGGGGGGGGGFGGGGGGGGGGGFGGGGGGGGGCCFFDG@EDFGGGGGGGGGGGGGGGG@BEGGGGGEGGGGGGGGGCECGGEGGGGGGDGGEGEGGGGGGGGGFGFGGGGGGGFCD?FB<FGCFG3>5=<:2
@M00200:205:000000000-AKKM3:1:1101:6895:3247 1:N:0:1
ATTGGGTTTAAAGAGCTCGTAGGCGGCCACTCAAGTCGAACGTGAAAACTCGGGGCTCAACCCCGAGCCCGCGTTCGATACTGGGCGGCTAGAGTCTGGTAGGGGGATCTGGAATTCCTGGTGTAGCGGTGGAATGCGCAGATATCAGGAGGAACACCGGTGGCGAAGGCGGGATCCTGGGCCAGTACTGACGCTGAGGAGCGAAAGCGTGGGGAGCAAACAGGATTAGATACCCGAGTA
+
GGGGGGGGGGGGGGGGGGGGGGGGGGGGGGGGGGGGGGGGGGGGGGGGGGGGGGGGGGGGGGGGGGGGGGGGGEGGGGFGGGGGGGGGGGGGFGGGGGGGGGGGGGGGGGEGGGGGGGGGGGGGGGGGGGGDGGGGGGGGGGGGGGGGFGGGGGGGGGGGGGGGGGGGGGGGGGGGGFGGGGEEFCCGFFGGGDGGGGGGGGGGGEDFEEGGGGFG>:CF:<EGFGC<@=9FFA?D@D>E
@M00200:205:000000000-AKKM3:1:1101:14569:3256 1:N:0:1
ATTGGGTATAAAGGGCGTGTAGGCGGCTGAATAAGTGGGATGTTAAATCCCCCGGCTCAACCGGGGACCTGCATCTCATACTGTTCAGCTCGAGCACATCAGAGGAGACTGGAATTCCCGGTGTAGCGGTGAAATGCGTAGATATCGGGAGGAACACCAGTGGCGAAGGCGAGTCTCTGGGATGATGCTGACGCTGAGGCGCGAAAGCCAGGGGAGCAAACGGGATTAGATACCCTCGTA
+
GGGGGGGGGGGGGGGGGGGGGGGGGGGGGGGGGGGGGGGGGGGGGGGGGGGGGGGGGGGGGGGGGGGGGGGGGGGGGGGGGGGGGGGGGGGGGGGGGGGGGGGGGGGGGGGGGGGGGGGGGGGGGGGGGGGGGGGGGGGGGGGGGGGGGGGGGGGGGGGGGGGGGGGGGGGGGGFFF9FGGGGGGFGG?GGGGGCEGGGGGGGGGGDG=CGGGGFGFGGGFGGD?CF8FFAF70A7>B>E
@M00200:205:000000000-AKKM3:1:1101:6295:3316 1:N:0:1
ATTGGGTGTAAAGGGCGTGTAGGCGGGATGGCAAGTCGGTCGTGAAATCCTTCGGCCCAACCGAAGAAGTGCGTCCGATACTGCTGTCCTTGAGGGTTGGAGAGGAGACTGGAATTCCCGGTGTAGCGGTGAAATGTGTAGAGATCGGGAGGAACACCGGTGGCGAAGGCGGGTCTCTGGCCAATTCCTGACGCTGAGGCGCGAACGCGTGGGGAGAAAACGGGTTTAGATACCCCTGTA
+
GGGGGGGGGGGGGFGCFGGGGGGGGGGGGGGGGGGGGGGGGGGGGGGGGGGGGGGGDGGGGGGDGGGGGGGGGGGGGGGEGGGGGGGGDGGGGGGGFGGGGGGGGGGGGGGGGGGGGGGGGGGGCGGGGGGGGGGGCFGC;CGGG,DFDGFEGCGGGGCEFEEC@FCGD8FGCEGG?<CEGEF@FFECGGFGE=C5*28CCGGGG*19CEGGGGFD):8C4CED,/*4@6)2C<8C37?+
@M00200:205:000000000-AKKM3:1:1101:16186:3341 1:N:0:1
ATTGGGCTTAAAGAGCTCGTAGGCGGTCTGTCGCGTCTGCTGTGAAAACCGGAGGCTCAACCTCCGGCCTGCAGTGGGTACGGGCAGACTCGAGTGCGGTAGGGGAGACTGGAATTCCTGGTGTAGCGGTGGAATGCGCAGATATCAGGAGGAACACCGATGGCGAAGGCAGGTCTCTGGGCCGTAACTGACGCTGAGGAGCGAAAGCGTGGGGAGCGAACAGGATTAGATACCCGAGTAAGA
+
GGGGGGGGGGGGGGGGGGGGGGGGGGGGGGGGGGGGGGGGGGGGGGGGGGGGGGGGGGGGGGGGGGGGGGGGGGGGGGGGGGGGGGGGGGGGGGGGGGGGGGGGGGGGGGFGGGGGGGGGGGGGGGGGGGGGGGGGGGGGGGGGGGGGGGGGGGGGGGGGGGGGGGGGGGGGGGGGGGGGGGGGGGGGGGG@EEGGGGGGGGGGGGGGGGGGGGDCEGGDGGGD(*2<FFADFFFDFF>CD<4
@M00200:205:000000000-AKKM3:1:1101:23056:3346 1:N:0:1
ATTGGGCATAAAGGGTGCGTAGGCGGCTTGTTAAGTCAGCGGTGAAATCCCAGGGCTCAACCCTGGAACTGCCGTTGATACTGGCAAGCTTGAGTTCGGTCGAGGCGGGCGGAACTGGTGGTGTAGCGGTTAAATGCATAGATACCACCAAGCACCCCGATTGCGAAGGCAGCTCGCTGGGCCGAAACTGACGCCGACGCCCGCAAGCGTGGGGAACGACCCGGATTAGATACCCGGGTCAGA
+
,CFEFCFEFGGFGGGGGGCF;+@F@CCFEGG,<FGG<FFGGGFEFEFECF8FFFBFGFCDDGGGGFFGGGGGGDFGG<,<FFFFFFGGGGG@FFFGGCEEGDEC@:CC7:F7CFGGGGCCEF7@CFGGE<*>,@F;FGF,FF;@EFFGE7F@*FCGCFFE7F:9CC7**:FEDF8CEG>5?FF*?C?CFC+A**)***:C=)>*:8)1*/1888)*)/2*9)*91757*160<EEG@>)/12>
@M00200:205:000000000-AKKM3:1:1101:12930:3360 1:N:0:1
ATTGGGTGTAAAGGGTGCGTAGGCGGAACGGTAAGTCAGTGGTGAAATCCGGCAGCTCAACTGTCGAATTGCCATTGATACTGCTGTTCTTGAGTACATTTGAAGTGGGCGGAATATGTCATGTAGCGGTGAAATGCTTAGATATGACATAGAACACCGATTGCGAAGGCAGCTCACTAAGCTGGTACTGACGCTCAGGCACGAAAGTGTGGGGATCAAACAGGATTAGATACCCCTGTA
+
GFGGGGGGGGGGGGGEGGGGGGGCGGGGDGEGGGGGGFAD<CFFGGGGGGG7CCFGGGGGGFFACFGG8EGGFE,6EFFGGGGG<=CEFGAE9EE?FGGGGGGFGGC9F+@FEGGFFGACEGGFGGGGGEGCFGGGGCFGGGGGGGDB?DFGGGGGGGG:C7FFGGEFGGCGG6CCFGGFF?;8FGG:CDGGGGGEG?CF7DGDGGGC9:CDGGFGFGFGCFCC?4CEFFFD9<CGFFFG
@M00200:205:000000000-AKKM3:1:1101:25491:3362 1:N:0:1
ATTGGGTATAAAGGGCGCGTAGGCGGCCTGCTAAGTCGAACGTGAAATCCCTGGGCTCAACCCAGGAACTGCGTCCGATACTGGTTGGCTTGAATTCGGGAGAGGGATGCGGAATTCCAGGTGTAGCGGTGAAATGCGTAGATATCTGGAGGAACATCCGTGGCGAAGGCGACTACCTGGACCAGCACTGACACTGAGGCACGAAAGCGTGGGGAGCAAACAGGATTAGATACCCTCGTA
+
GGGGGGGGGGGGGGGGGGGGGGGGGGGGGGGGGGGGGGGGGGGGGGGGGGGGGGGGGGGGGGGGGGGGGGGGGGGGGGGGGGGGGGGGGGGGGGGGGGGGGGGEGGGGGGGGGGGGGGGGGGGGGGGGGGGGGGGGGGGGGGGGGGGGGGGGGGGGGGGGGGGGGGGGGGGGGGGCFGGGGGGGGGGGGGGGGGGGGGGGGGGDEE<FGGEEEGFGFGGGFGGGFG=3?BDGCFDGFFFG
@M00200:205:000000000-AKKM3:1:1101:15008:3366 1:N:0:1
ATTGGGTTTAAAGGGCTCGTAGGCGGTTTGTCGCGTCGGGAGTGAAAACGCCGTGCTTAACACGGCGCATGCTTTCGATACGGGCAGACTAGAGGTATGCAGGGGAGAACGGAATTCCTGGTGTAGCGGTGAAATGCGCAGATATCAGGAGGAACACCGGTGGCGAAGGCGGTTCTCTGGGCATTACCTGACGCTGAGGAGCGAAAGCGTGGGGAGCGAACAGGATTAGATACCCTCGTA
+
GGGGGGCFCGG-FCCGDGGGGGEGGGGGDG@ACGG@FECF@C@A@E<E@6F@BFGGF<CFEFGC77FF+4FGGGF9F<EBGGCG:FF@FF,BE<E,:<=<?9D>@FGECFDEFG@F9F9C@FDFCGCC<FEC,EECGGGGEEEFCFFGC:::@FFA:CFDGGGGDCEECG78EEGCE9F6*:;*<@EEFFFGGGGGGGF?EFGE58/*:*2CE>@CEGEC<<FC4**)6@ACC<CCFFFE
@M00200:205:000000000-AKKM3:1:1101:17790:3379 1:N:0:1
ACTGGGCTTAAAGGGCGCGTAGGTGGCCCGTTAAGTGGCTGGTGAAATCCCGGGGCTCAACTCCGGGGCTGCCGGTCAGACTGGCGAGCTAGAGCACGGTAGGGGCAGATGGAATTCCCGGTGTAGCGGTGGAATGCGTAGAGATCGGGAAGAATACCAGTGGCGAAGGCGTTCTGCTGGGCCGTTGCTGACACTGAGGCGCGACAGCGTGGGGAGCAAACAGGATTAGATACCCCAGTA
+
GGGGGGGGGGGGGGGGGGGGGGGGGGGGGGGGGGGGGGGGGGGGGGGGGGGGGGGGGGGGGGGGGGGGGGGGGGGGGGGGGGGGGGEGGGGGGGGGGGGGGEGGGGGGGGGGGGGGGGGGGGGGFGGGGGGGFGGGGGGGGGGFGFGGGGGDGGGGGFGGGGGDGGGGGGGGEEGGGGG?@GGGGGGGGGGGGGGGGFGFC3EGGGGGGGGGEEFGF5EFF5FC<FC?FFA>FGG3BFFG
@M00200:205:000000000-AKKM3:1:1101:7892:3386 1:N:0:1
ATTGGGCTTAAAGGGTGCGTAGGTGGTGAGGTAAGTCGGATGTGAAAGCTCCGAGCTCAACTCGGAAATGGCATTGGAAACTACCTTGCTAGAGGGTTTGAGGGGGGACTGGAATTCTTGGTGTAGCAGTGAAATGCGTAGATATCAAGAGGAACACCAGTGGCGAAGGCGAGTCCCTGGACAACACCTGACACTGAGGCACGAAAGCTAGGGGAGCAAACAGGATTAGATACCCTTGTA
+
GGGGGGFGGGGGGGG<FGGGGGGGGGE@9FFDFFFGGGG7@FGGGGGGGC@,:@FGGGG9F<,B77FGFG9FE9C6EE<EFGCFGFGD<<6<<FFGCF,:FGFEGGEGGGGGGGGGCCCEGGGGGGGFFGGGGGGF9FBEGG9CGG93CEGGGGACF<7<FF<EEDCFCGGCGGG9EFGGC*<8;8E5E<:8<FC9C@CEA5>EGGGG7+<8AGDD@GG64*;FFG7)/*.*<<<=)<=C
@M00200:205:000000000-AKKM3:1:1101:20357:3395 1:N:0:1
ATTGGGTTTAAAGGGTGTGCAGACGGCTTACTAAGTCACTTGTTAAATTCTTCGGCCTAACTGAAGGTCTGCGAGTGATACTGGAAAGCTAGAGGGTGGAAGAGAGAAGTGGAATTCTCGGAGTAGCGGTAAAATGCGTAGATCTCGAGAGGAACACCAATGGCGAAGGCAGCTTCTTGGTCCATTCCTGACGTTCATACACGAAAGCGTGGGGAGCAAACAGGATTAGATCCCCCTGTA
+
GDFGGGFEEFGGGGGGGGGGGGGGGGGGGFGGGGGGGGGGGGGFGGGG9FGFFFGGGGGGGGCEFGDFFGGGG7FGGGGGGGGGFDGCGFDEGGGG=CCEGGGGGGFGGGG?FGF8FFAFFDGGGGGGGGGEGGGGGGGGFGGFFGF8FF@@FGGFG7FCFCF8@FGGGGGGD,,@,5EFGGDCCCFGGGGGG:DGGCEEGGGCEGGGCEEGGCADEG6CF5FG;<D3AF5+<:C7:>F7
@M00200:205:000000000-AKKM3:1:1101:8177:3410 1:N:0:1
ATTGGGTTTAAAGAGCGCGTAGGCGGTCCGGTAAGTCCGCTGTGAAAGTCAGGGGCTCAACCCCTGGAGGCCGGCGGATACTGTCGGGCTAGAGTCCGGAAGAGGCGAGTGGAATTCCTGGTGTAGCGGTGAAATGCGCAGATATCAGGAGGAACACCAATTGCGAAGGCAGCTCGCTGGGACGGTACTGACGCTGAGGCGCGAAAGCGTGGGGAGCAAACAGGATTAGATACCCTTGTAAGA
+
GGGGGGGGGGGCGGGGGGGGGGGGGGGGGGGGGGGGGGGGGGGGGGGGGGGGGGGGGGFGGGGGGGFEGGGGGDCGGGGGGGG<EDFGGGGGGDGGGGGGGGGGGGGGGGGGGGGGGGGFGGGGGGGGGGGGGGGGGEGGGGGGG9F9<@FDGGGGGGFGGGEGGGGDGGGGGFGGDCEGC*;::?C=CFGGGGD5*2857D*::=DFGDGGEE:CEGGFGGCF?CFFF@FGFFFG??@GCB4
@M00200:205:000000000-AKKM3:1:1101:9914:3419 1:N:0:1
ATTGGGTTTAAAGGGCGCGTAGGCGGCCTCTGCAAGTCGACTGTGAAATCTCCGGGCTTAACCCGGAACGGTCAGCCGATACTGCAGGGCTAGAGTGCAGAAGGGGCAACTGGAATTCTCGGTGTAGCGGTGAAATGCGTAGATATCGAGAGGAACACCTGCGGCGAAGGCGGGTTGCTGGGCTGACACTGACGCTGAGGCGCGAAAGCTAGGGGAGCGAACGGGATTAGATACCCGCGTA
+
GGGGGGGGGGGGGGGGGGGGGGGGGGGGGGGGGGGEFGGGGGGGGGGGGGGGGGGGGGGG<FGGGGGGGGGGEGGGGGGGGGGGGGGGGGGGFGGGGGGGGFGGGGGGGGGGGGGGGGGGGGGGG9EFGGGGGGGGGGGGGDGGGGGGFFGGDGGGFGGFFGGGG>EGD8FEEGEGDFF9FGGGGGGGCFGGGGGGGGFGGGGEEGGD89+<EFEGDCEGGGGG<CC(9?<C9CGGEFFGD
@M00200:205:000000000-AKKM3:1:1101:14645:3443 1:N:0:1
ATTGGGTGTAAAGGGCGCGTAGGCGGTCTTGCAAGTCCCGTGTGAAATCCCTCGGCTCAACTGAGGAACTGCACGGGAAACTGCTTGGCTTGAGTTCGGGAGAGGGAAGCGGAATTCCGGATGTAGCGGTGAAATGCGTAGATATCCGGAGGAACACCGGTGGCGAAGGCGGCTTCCTGGACCGACACTGACGCTGAGGCGCGAAAGCTAGGGGAGCAAACGGGATTAGATACCCTAGTA
+
GGGGGGGGGGGGGGGGGGGGGGGGGGGGGGGGGGGGGGGGGGGGGGGGGGGGGGGGGGGGGGGGGGGGGGGGGGGGGGGECCFGGGGGGGGFEGGGGGGGGGGGGGGGGGGFFGGGGGGGGGGEGGGGGGFG@FFGGGEGGGGGGGGEGGGEFGGGGGGGGEGFEGDFGGGGGDGFGGGGFGGGGGGGDCFGGGGEEGGGGDGGDED7+<FGGGDCDGGGGGD7<DD76@BGG6AFFFFF
@M00200:205:000000000-AKKM3:1:1101:9473:3461 1:N:0:1
ACTGGGTATAAAGGGCGCGTAGGTGGCTGGGTAAGTGGCTGGTGAAATCCCGGGGCTCAACTCCGGGGCTGCCGGTCAGACTGCCGGGCTCGAGCACGGTAGGGGCAGATGGAATTCCCGGTGTAGCGGTGGAATGCGTAGATATCGGGAAGAACACCAGTGGCGAAGGCGTTCTGCTGGGCCGTTGCTGACACTGAGGCGCGACAGCGTGGGGAGCAAACAGGATTAGATACCCCGGTA
+
GGGGGGGGGGGGGGGGGGGGGGGGGGGGGGGGGGGGGGGGGGGGGGGGGGGGGGGGGGGGGGGGGGGGGGGGGGGGGGGGGGGGGGGGGGGGGGGGGGGGGGGGGGGGGGGGGGGGGGGGGBFGGGGGGGGDGGGGGGGGGGGGGGGGGGGGGGGGGGGGGGGEGGGGGGGGGGGFFDCFGEGGGGGGFGGGGGGGGGGCEGGGCECFGGGGGGFD>FF@FGGGFFGFFFA7C<EFFF>=
@M00200:205:000000000-AKKM3:1:1101:11624:3478 1:N:0:1
ATGGGTGTAAAGAGCGCGTAGGGGGTCCGATGCGTCTTGTCTTAAATCTTTGGGCTTAACCCAAAGGCTGGGCAAGATACGATCGGACTTGAGGATGTGAGAGGTAAGCGGAACGCACGGTGTAGGGGTGAAATCCGTTGATATCGTGCGGAACACCAAAGGCGAAGGCAGCTTACTGGCACATTCCTGACCCTCAGTGCGCGAAAGCGTGGGGAGCAAAAAGGATTAGATACCCCGGTA
+
GGGGGGGGGGGGFGGGGGGGGGGGGGGGGEGGGGGGGGGGGGG9FFGGGGGGGGGGGGGGGGGGGGGGGGGGGGGGGGGFGGGGGGGGGGDFGGGGFGGGGGGGGFGDGGDDGGGGGGGEBFGGGFGGGGGGGGGGGGGGGGGGGG<CGGCFED@FEFGGGGGGGEBCGGDDFC>FFEC79EGFGFGGCGGFGGGGGF+<CDGC88DGGEG>C:BD35*@03CGFGDDF4<GGF6<>@>C
@M00200:205:000000000-AKKM3:1:1101:9573:3479 1:N:0:1
ACTGGGTTTAAAGGGCGCGTAGGCGGCTCGTTAAGTCGGTTGTGAAATCCCCCGGCTCAACCGGGGAACGGCATCCGATACTGGCGGGCTCGAGGACGGGAGGGGTAAGTGGAACTCCAGGTGGAACGGTGAAATGTGTAGATATCTGGAGGAACACCGGTGGCGAAAGCGGCTTACTGGCCCGTATCTGACGCTGAGGCGCGAAAGCTAGGGGAGCAAACGGGATTAGATACCCCCGTA
+
GGGGGGGGGGGGGGGGGGGGGGGGGGGGGGGGGGGGGGGGGGGGGGGGGGGGGGGGGGGGGGGGGGGGGGGGGG8FEGGGGGGGGGGGG@FGEEGGGGGGGGGGGGGGGGGGGGGCFFFFFGGGGGGGGGGGGGGFGGGCCCFCC:EGGGGGEAE:FGGGGGGC>C>>ECEGGDCFGCCGGFGGGGFGFGGGGECEGFF*:<EEDGGGGGGGGG:)7C8<CDED2CD??*):<?CDDFFE
@M00200:205:000000000-AKKM3:1:1101:16568:3490 1:N:0:1
ATTGGGCTTAAAGGGCGCGTAGGCGGAATGGCAAGTCGGTCGTGAAATCCTTCGGCTCAACCGAAGAACGTCGATCGAAACTGCCGTTCTTGAGGATTGCAGAGGAGACTGGAATTCCCGGTGTAGCGGTGAAATGTGTAGAGATCGGGAGGAACACCGGTGGCGAAGGCGGGTCTCTGGGCAATTCCTGACGCTGAGGCACGAAAGCGTGGGGAGCAAACGGGATTAGATACCCTAGTA
+
GGGGGGGGGGGGGGGGEGGGGGGGGG@FGCF@FGGGGGGGGGGGGGGFGGGFDGGGGGGGGGE7:FGGCBDG::F=>FDGGGGGGEFGGGFGGFFCFFGFGGGGFCFGBFGGGGGGGGGGGGGGGGFGGGGGGGGGCEGGGG,@FFFGGF7FGGGGGGGGGGGGGGGGGGGGDGGCGGGGFFGE6@90:CGGGGGGGGGGGFEGGEGGG=>CGGF))AF?C<EGFCF2?FFFFGG*.58F
@M00200:205:000000000-AKKM3:1:1101:14262:3502 1:N:0:1
ACTGGGCTTAAAGGGTGCGTAGGCGGACCGACACGCGTCCCGTGAAAGCCCCCGGCTCAACCGGGGAACTGCGGGGCGAACGAGCGGTCTCGAGGCAGGTATGGGCGGGCGGAACCGTAGATGGAGCGGTGAAATGCGTAGATATCGTTTGGAACGCCAAAGGTGAAAACAGACAGCTGGGAGTGTGCTGACGCTGAGACACGAAAGCCAGGGGAGCGAACGGGATTAGATACCCTGGTA
+
GGGGGGGGGGGGGGGGGGGGGGGGGGGGGGGGGGGGGGGGGGGGGGGGGGGGGGGGGGGGGGGGGGGGGGGGGGGGGGGGGGGGGGGGGGGGGGGGGGGGGGGGGGGGGGGGGGGGGGGGGGGGGGGGGGGGGGGGGGGGGGGGGGGGGGGGGGGGGGGGGGGFGGGGGGGGGGGGGGGGDGGGGGGGGGGGGDGGGGGGGGGGGGGGFCEGGGFGFGGGGGGGF<F??FB7<8CFFFFF
@M00200:205:000000000-AKKM3:1:1101:6296:3503 1:N:0:1
ATTGGGTTTAAAGCGCGCGTAGGCGGTCCGTTAAGTCGGGTGTGAAAACCCGGGGCTCAACCCCGGGCCTGCATCCGATACTGGCGGACTCGAGGCAGACAGGGGAGAGTGGAATTCCCGGTGTAGCGGTGAAATGCGCAGATATCGGGAGGAACACCGGTGGCGAAGGCGGCTCTCTGGGTCTGTCCTGACGCTCAGGCGCGAAAGCTAGGGGAGCAAACAGGATTAGATACCCGGGTAAGA
+
GGGGGGGGGGGGGGGGGGGGGGGGGGGGGGGGGGGGGGGGGGGGGGGGGGGGGGGGGGGGGGGGGGGGGGGGGGGGGGGGGGGGGGGGGGFGGGGGGGGGGGGGGGGGGFGGGGFGGFGGGEGCGGGGGEGGGGGFGEGGGGGF<CFGGGGEGGFFGDFG=EGCEEDEG>EGE>EGGGGGGGFGGGGD7DGCCGGC8FGGG3ECGGDGCCCFGGEG>CGFDDF<6D><FF2*C,+/<DECC?<
@M00200:205:000000000-AKKM3:1:1101:21335:3516 1:N:0:1
ATTGGGTTTAAAGGGTGCGTAGGCGGCCTATTAAGTCAGTTCTGAAATATCCCGGCTTAACCGGGAGGGTGGGATTGATACTGATGGGCTTGAGTGGAGTCGAGGTAGGCGGAATTGACGGTGTAGCGGTGAAATGCTTAGATATCGTCAAGAACACCGATAGTGTAGACAGCTTACTAGACTTCAACTGACGCTGAGGCACGAAAGTGTGGGGATCAAACAGGATTAGATACCCTAGTA
+
GGGGGGGGGGGGGGGGGGGGGGGGGGGGGGGGGGGGGGGGGGGGGGGGGGGGGGGGGGGGGGGGGGGGGGGGGGGGGGGGGGGGGGGGGGGGGFFGFGGGGGGGGGGGGGGGGGGGGGGGGGGGGGGGGGGGGGGGGGGGGGGGGGDGGGGGGGGGGGGGGGGGGGGGGGGGGGGGGGGGGGGGGGGGGFGGDGGGGGFGGGDDGGGGGGGGGGFGFGEGGGGGFGGFFFFGGGGFFFBF
@M00200:205:000000000-AKKM3:1:1101:7003:3520 1:N:0:1
ATTGGGTTTAAAGCGAGTGCAGGCGGTTCAATAAGTCTGATGTGAAAGCCTTCGGCTCAACCGGAGAATTGCATCAGAAACTGTTGAACTTGAGTGCAGAAGAGGAGAGTGGAACTCCATGTGTAGCGGTGGAATGCGTCGATATATGGAAGAACACCAGTGGCGAAGGCGGCTCTCTGTTCTGCAACTGACGCTGAGGCTCGCAAGCACGGGTAGCGACCAGGATTAGATACCCGTGTAAGA
+
<EFGGFGGCEFF@EGBGFEGEFGE:F++BEAFGFDAEECFGGGG9,CEFGGD<DGGFFG9EEF7@CFGCAGGGGGD@EFFG<CC?E<E8FEGGGGGGDDEGFGFG,8EFFEDGGGGGCAF<9<,ABFGCCGGFCG8<:4+86@FC;<FGFEDEGFFC>:DF<FGG+>F7@F8CEG7DFF,,>CFE;DE90,1ACC:*B:*7?E*=*8FF*4=<8)2AEG8>DFG0*04?B9*<86)8)8::A2
@M00200:205:000000000-AKKM3:1:1101:14848:3535 1:N:0:1
ATTGGGTTTAAAGCGCGGGCAGGCGGTCTGTTAAGTCGTTTGTGAAAATCCGGGGCTCAACCCCGTGAAATGCATACGATACTGGCAGGCTGGAGACTGGTAGAGGCTAGCGGAATTCCTGGTGTAGCGGTGGAATGCGTAGATATCAGGAAGAACACCTGTGGCGAAGGCGGCTAGCTGGGCCAGTTCTGACGCTCATCCGCGAAAGCGTGGGGAGCAAACAGGATTAGATACCCGAGTA
+
GGGGGGGGGFGGGGGGGGGGGGGGGGGGGGGGGGGGGGGGGGGGGGGGGGGGGGGGGGGGGGGGGGGG=FFGGGGGGGGGGGGGGGGGGGGGGGGGGGGGGFGFGGGGGGGGGGGGGGGGGGGGGGGGGGGGGGGGGGGGGGEGGGGGGGGGDFGGGGGGFGGGGGGGGGGGGGEGGGGGGGGGGGGGGGGGGGGGGGGGGGGGGEGGGGGCGGFD>5@?DF=FBGG9@F<7FFGCBDEGF
@M00200:205:000000000-AKKM3:1:1101:12782:3580 1:N:0:1
ATTGGGCATAAAGAGCTCGTAGGCGGCTTAGTAAGTCGGCGGTGAAATACCGAGGCTCAACCTCGGCACTGCCGTCGATACTGCTATGGCTAGAGTTTGGTAGAGGAGAACGGAATTCCCGGTGTAGCGGTGGAATGCGCAGATATCGGGAGGAACACCCGTAGCGAAGGCGGTTCTCTGGGCCAATACTGACGCTGAGGAGCGAAAGCGGGGGGAGCAAACAGGATTAGATACCCCAGTA
+
GGGGGGGGGGGGGGGGGGGGGGGGGGGGGGGGGGGGGGGGGGGGGGGGGGGGGGGGGGGGGGGGGGGGGGGGGGGGGGGGGGGGGGGGGGGGGGGGGGGGGGGGGGGGGGGGGGGGFDFGGGGGGGGGGGGGGGGGGGGGGGGGGFGGGEEGGGGGGGEGGGGGGGGGGGGGGGGGGGGGGGGGGGGF?CFGGCDEGEGGGGGGGGGGG**:ECBCDCFFGGG4:<FBF=<>CFGGF>@FC
@M00200:205:000000000-AKKM3:1:1101:5548:3581 1:N:0:1
ATTGGGTATAAAGAGCTCGTAGGCGGTTTGGCAAGTCGGGTGTGAAAACTCTGGGCTCAACCCAGAGACGCCACTCGATACTGCCATGACTCGAGTCCGGTAGGGGAGTGCGGAATTCCTGGTGTAGCGGTGAAATGCGCAGATATCAGGAGGAACACCGGTGGCGAAGGCGGCACTCTGGGCCGGTACTGACGCTGAGGAGCGAAAGCGGGGGGAGCGAACAGGATTAGATACCCCGGTA
+
GGGGGGGFGGGGGFG?CGGGGGGGGGGGCFFGGGGEFDGGEGGGFGGGCF@9EGGGGGGGGGGGCCGGGEEGGE,FGF@FGGGGFEGGF=,CFF@FGAE+84BCFC7F?FEGGGEDA<,?FFE8F??<F738FGD=C,3>=C@>AF>FC7CFEGG,,@>>@FGDC<E7FDCCECE:B37?F>FBEGECC>@FCE</;5CFEG58EG:)0:*:C8)7)*1:))*91*7)9?9>FFF6>)7CD
@M00200:205:000000000-AKKM3:1:1101:6732:3603 1:N:0:1
ATTGGGTTTAAAGGGTGCGTAGGCGGGTCTTTAAGTCAGGGGTGAAATCCTGGAGCTCAACTCCAGAACTGCCTTTGATACTGAAGATCTTGAGTTCGGGAGAGGTGAGTGGAACTGCGAGTGTAGAGGTGAAATTCGTAGATATTCGCAAGAACACCAGTGGCGAAGGCGGCTCACTGGCCCGATACTGACGCTGAGGCACGAAAGCGTGGGGAGCAACCAGGATTAGATACCACAGTA
+
GGGGGGGGGGGGGGGGGGGGGGGGGGGCEGFGGGGGGGGGGGGGGGGGGGGGGGGGCGFFGGGGGGGGGGGFGGGGGGGGGGGGGGGGGGGGGFEGGGGGGGGGGGGGGGGGGGGGGGGEGEG<FFGGGGGGGGGGGGGGGGGGGGGFEGGGGFFGGGGGGGGGGG>FCF@CCCGFFCFEGGGGGGGGGGCCCEGGGFEGGGGEGGDGGGEEGGFCDFC*2>8<4<F<?F2*<C+9FFFG
@M00200:205:000000000-AKKM3:1:1101:15713:3613 1:N:0:1
ACTGGGCTTAAAGGGCGCGTAGGCGGGCTCGTAAGTCAGGGGTGAAAGCCCACGGCCCAACCGTGGAAGTGCCTCTGATACTGCGGGCCTCGAGGGGGATAGGGGCGTGCGGAACTCAGGGTGGAGCGGTGAAATGCGTAGATATCCTGAGGAACACCGGTGGCGAAAGCGGCGCGCTGGATCCCTTCTGACGCTGAGGCGCGAAAGCCAGGGGAGCAAACGGGATTAGATCACCCAGTAAGA
+
GGGGGGGGEFAF<ACF@FEGGDGFEG>FGGGGGGGGGGFGGGCGCFGGGGGGGEEGGGDG7FFFDEGGGFGGGGGGEGGGF?FF::CFEEFCGEGGGDDGGDGEEGGGGGGGEEGFGFFFG,CFFCGEGD<FEFGBFEGGEGFGCGGGGG7FEFGGGGGGCCGGGGGECGGDEGEEG>88C:EFGGCFC>FF5:7:?C@EGD558ECCFFD58837.:EGG<552)*,766*+2;/).0<*-<
@M00200:205:000000000-AKKM3:1:1101:7780:3614 1:N:0:1
ATTGGGTTTAAAGAGCGTGTAGGCGGCCATGCAGGTCCACTGTGAAAACTGGAGGCTCAACCTCCAGAGGTCGGTGGAAACCGCATGGCTAGAGTCCGGAAGAGGAGACTGGAATTCCCGGTGTAGCGGTGAAATGCGCAGATATCGGGAAGAACACCCGTGGCGAAGGCAGCTCTCTGGGACGGTACTGACGCTGAGACGCGAAAGCGTGGGGAGCAAACAGGATTAGATACCCGAGTA
+
GGGGGGGGGGGGGGGGGGGGGGGGGGGGGGGGGGGGGGGGGGGGGGGGGGGGGGGGGGGGGGGGGGGGGGGGGGGGGGGGGGGGGGGGGGGGGGGGGGGGGGGGGGGGGGGGGGGGGGGGGGGGGGGGGGGGGGGGGGGCEEGGGGGGGGGGGGGGGGD7@FCGGGGGGGGGGGGGGGGGGGGGGGGGGGGGGGGGGGGFEDGGGGGGGGGGGGBGFFFGGC@*(2:<479FGGGGF@FG
@M00200:205:000000000-AKKM3:1:1101:23194:3641 1:N:0:1
ATTGGGTTTAAAGGGTGCGTAGGCGGCCTATTAAGTCAGTTCTGAAATATCCCGGCTTAACCGGGAGGGTGGGATTGATACTGATGGGCTTGAGTGGAGTCGAGGTAGGCGGAATTGACGGTGTAGCGGTGAAATGCTTAGATATCGTCAAGAACACCGATAGTGTAGACAGCTTACTAGACTTCAACTGACGCTGAGGCACGAAAGTGTGGGGATCAAACAGGATTAGATACCCTCGTA
+
CCFEFFGGGGEEGGGGDGDGGGE9FFFGFCFECCGFGGGGFFGGGAFGGGGGGGGGD@6<,CFFGGCEG,BCCF?FFGFFGGGGGDFFGBFGGGG<FFFFFGG>CBFGGGGCC7=DFGG=:8DFFGGGGGCFB<F9CFGGGGFGGGB@<FGCC7>8FFEGCFE;BFCC,DCC52DCFFA@CGGGGGFGGCFGCCDEDGG5CFGG5EDFCEC<FGFGFGG9FFCG<G*5FF2:F6<CF5<5
@M00200:205:000000000-AKKM3:1:1101:21512:3647 1:N:0:1
ATTGGGCTTAAAGGGTACGTAGGCGGAAGATTAAGTCAGTAGTGAAAGCCTCCCGCTTAACGGGAGAACTGCTATTGATACTGGTTTTCTTGAATATAGTTGAAGTAGGCGGAATACGACATGTAGCGGTGAAATGCATAGATATGTCGTGGAACACCGATTGCGAAGGCAGCTTACTAAGCTATTATTGACGCTGATGTACGAAAGCGTGGGGAGCGAACAGGATTAGATACCCTAGTA
+
GGGFGFGGGGGGFFGGGGGFGGGFEEGGGGGFFAFGDFCGGGGGGGGGGCFGFGGGGGGGGGGGGGGGGGFGGGCFGGGGGGGGGAEFFGGGGGGGGGGGGGGFGGGGGGGGGDF@EFGGDDGGGGGGGG7FEFAFFGGGGGGFGGGGGGGDFCFGGGGGGG7DEGGGGGGGGGGFCGG,;DAFGC;CF@FGG595*?9B7+=EG=);*CE7FGAGECEGGDGC1CFEFF2F7AEF))@?
@M00200:205:000000000-AKKM3:1:1101:14119:3650 1:N:0:1
ATTGGGCTTAAAGGGTGCGTAGGTGGGCTAGTAAGTCCGTGGTGAAATCTCCAAGCTTAACTTGGAAACTGCCGTGGATACTATTAGTCTTGAATATTGTGGAGGTAAGCGGAATATGTCATGTAGCGGTGAAATGCTTAGATATGACATAGAACACCGATAGCGAAGGCAGCTTGCTACACAATTATTGACACTGAGGCACGAAAGCGTGGGGATCAAACAGGATTAGATACCCTTGTA
+
GGGGGGGGGGGGGGGGGGGGGGGGGGGGGGGGGGGGGGGGGGGGGGGGGGGGGGGGGGGGGGGGGGGGGGGGGGGGGGGGGGGGGGGGGGGGGGGGGGGGGGGGGGGGGGGGGGGGGGGGGGGGGGGGGGGGGGGGGGGGGGGGGGGGGGGGGGGGGGGGGGGGGGEGGGGGGGGGGGGGGGGGGGGGF?EEFGGGGGGGGGGGGCDFGEGGGGFG>CFGGGEGDGGFFACFCFGGFFFG
@M00200:205:000000000-AKKM3:1:1101:14537:3653 1:N:0:1
ACTGGGTATAAAGCGCGCGCAGGCGGCCGCGCAGGCCCGGCGTGAAAGCCCCCGGCTCAACCGGGGAGGGTCGCCGGGGACGGCGCGGCTTGAGGGCGGCAGGGGCCGGTGGAATTCCCGGTGTAGTGGTGAAATGCGTAGAGATCGGGAGGAACACCCGTGGCGAAGGCGGCCGGCTGGGCCGACCCTGACGCTGAGGCGCGAAGGCGTGGGGAGCGAACGGGATTAGATACCCCAGTA
+
GGGGGGGGGGGGGGGGGGGGGGGGGGGGGGGGGGGGGGGGGGGGGGGGGGGGGGGGGGGGGGGGGGGGGGGGGGGGGGGGGGGGGGGGECFFGGGGGGGGGGGGGGGGGGGGGGFGGGGEGGGGFGCFGGGGGGGGGGEGGGGGGGGGGGGCEFCGGGGGGGGGGGGGGGGGGGGGGEGGGGGGGGEGGG?FGGGGGGFFEGEGGGGGGEGGGGDGFGDG:DEGFGGBFBBGGGGG>DFG
@M00200:205:000000000-AKKM3:1:1101:17900:3654 1:N:0:1
ACTGGGTTTAAAGGGTGCGTAGGTGGGCTAGTAAGTCCGTGGTGAAATCTCCAAGCTTAACTTGGAAACTGCCGTGGATACTATTAGTCTTGAATATTGTGGAGGTAAGCGGAATATGTCATGTAGCGGTGAAATGCTTAGATATGACATAGAACACCGATAGCGAAGGCAGCTTGCTACACAATCATTGACACTGAGGCACGAAAGCGTGGGGATCAAACAGGATTAGATACCATTGTA
+
GGGGGGGGGGGGGFEGGEFGGGGGGGGGGGGFGGGGGGGGGGGGGGGGGGGGGGGGGGGGGGGGGGGGGGGGGGGGGGGGGGGGGFGGGGGGGGGGGGGGGGGGGGGGGGGDGECFGFGGGFGGGGGGGGEDGGGGGFFAGGGFGGGGGGGFFEFGGGEGGGGGEGGGGGGGGGFFG;DFGGGCDGGGFGFFGGCGGGGCCFEG5CD4EGGCEE45FFFGGGGGFF7=FFEGFG++1:@?
@M00200:205:000000000-AKKM3:1:1101:6955:3662 1:N:0:1
ACTGGGTTTAAAGGGCGCGTAGGCGGTCTGCCAAGTCTGGGGTGAAATCGTTCGGCTCAACCGGACAATTGCCTGGGATACTGGCAGGCTCGAGGGAGGTAGGGGCGATCGGAACGACCAGTGGAGCGGTGAAATGCGTTGATATTGGTCGGAACGCCGGTGGCGAAAGCGGATCGCTGGATCTCTTCTGACGTTGAGGCGCGAAAGCTAGGGGAGCAAACGGGATTAGATACCCCGGTAAGAC
+
CFGGGGGGGGGGGF;BFGGGGGGGGGGGGGGGGGGFGGGGF:@@<FECGFGGFGDG7FFFCFEE>FGEFGGGGGGGD@FGFD?EFGGGG,<=+CEEGGGEFFG+CFGCGFG>EEEBFGDE783:>B<C78>F9>FF@15B<<@CCFGG=FEE7CFCGGGDGC78:FEEG8EGGEG8ED5C@7FCGGC9CF7@C**7*<EGGGGE:8CFCF@CEE59>F8095CD6DG2@?B*0<+CB>BE*,6)
@M00200:205:000000000-AKKM3:1:1101:19331:3702 1:N:0:1
ACTGGGTATAAAGGGCTCGTAGGCGGCCAACTAAGTCACACGTGAAATCCCTCGGCTTAACCGGGGAACTGCGTGTGAGACTGGATGGCTTGAAGCCGAGAGAGGGATGCGGAATTCCAGGTGTAGCGGTGAAATGCGTAGATATCTGGAGGAACACCGGTGGCGAAGGCGGCATCCTGGATCGGTATTGACGCTGAGGAGCGAAAGCCAGGGGAGCAAACGGGATTAGATACCCGCGGAAG
+
GGGGGGGGGGGGGGGGGGGGGGGGGGGGGGGGGGGGGGGGGGGGGGGGGGGGGGGGGGGGGGGGGGGGGGGGGGGGGGGGGGGGGGGGGGGGGGGGGGEGGGGGGGGGGGGGGGGGGGGGGGGGGGGGGGGGGGGGGGGGGGGGGGGGGGGGGGGGGGDFGGGGGGCEGGGGGGGGGGGGGGGGGGGGGGGGGGGGGGGGGGGGGDGGGDFFGE>GFGGED3CG?DF<FFADGGGGFFFGC>
@M00200:205:000000000-AKKM3:1:1101:16454:3732 1:N:0:1
ATTGGGCTTAAAGGGCGCGTAGGTGGCACGTCAAGCGTGCGGTGAAAGCCCGGGGCTCAACTCCGGGTCGGCCGTGCGAACTGGCGTGCTCGAGCATGGTAGAGGCAGGTGGAATTCCGGGTGTAGCGGTGGAATGCGTAGAGATCCGGAAGAACACCGGTGGCGAAGGCGGCCTGCTGGGCCATGGCTGACACTGAGGCGCGACAGCGTGGGGAGCAAACAGGATTAGATACCCGTGTA
+
GGGACGFGGGGGGGGGGGGGGGGGGGGGGGGFGGGFGEEEGEGGGGGGGGGGGGGGGGGGGEFGCGGGGGGGGGGGGGDEGGGGGGGGGGFGGGGGFGFGGGGGGGEGGGGGGGGGGG@FGGGGGFGGGGGGGGFGGGGGFGFDFGFGGGGGGGGGGGGGGDGGC@E<FFG7CEG>CECGEGFGGFGGGG=FCCFGFFGGGGDEG5>5C=EGEG35756CFG65?FGFFFAFGFGD>@F7
@M00200:205:000000000-AKKM3:1:1101:5542:3767 1:N:0:1
ACTGGGTTTAAAGGGCGCGTAGGCGGCCATCTAAGTCAGACGTGAAATCCCCCGGCTTAACCTGGGAACTGCGTCTGATACTGGACGGCTCGAGTTTGGGAGAGGGATGTGGAATTCCAGGTGTAGCGGTGAAATGCGTAGATATCTGGAGGAACACTGGTGGCGAAGGCGGCTTCCTGGACCAACACTTACGCTGAGGCGCGAAAGCTAGGGGAGCAAACGGGATTAGATACCCCTGTA
+
FGGFFG@CFGGGEEEGG77CFGDC:7CF7F<FFGEGGFFCCFG@F@EFGE<CCEGFEEFCGGDE8<FFGGDGGGDEC9BCFG98D,4+@B+8+BFGA,=FFEGCG++B+DD<FCAFFFG9<DAFAF9F7F7+>=F9,3+@@FA,7DC,>,<C@CF:F,,>B>@FE*1*1,<***42:>::+*=CF>FE++A78C7******1/5*:CF+<+2;87/):889*/14D*<*7)2+<@*).9C
@M00200:205:000000000-AKKM3:1:1101:17584:3770 1:N:0:1
ACTGGGTATAAAGCGTGCGTAGGTGGTGGTTTAAGTCTGTTGTGAAAGCCCTGGGCTCAACCTGGGAATTGCAGTGGATACTGGATCACTAGAGTGTGGTAGAGGGTGGCGGAATTCCCGGTGTAGCAGTGAAATGCGTAGAGATCGGGAGGAACATCCGTGGCGAAGGCGGCCACCTGGGCCAACACTGACACTGAGGCACGAAAGCGTGGGGAGCAAACAGGATTAGATACCCCGGTACGAT
+
GGFGGGGDGGGFFFEFEGGGEGGGGGEGGFGGGGFFGGGGGGGGGGGGGGGGGGGGGGGGGGGGGFGGFGGGGGFGGGGFGFGG<FGGGDGFFFFEGGGCCEFGEBF7FGEFGDGGGFGGGGEGGGGGGGCEEFFGFECEGGGCGGGGEEGG@=FG9@FGFFCGGE@7C7@EEGEGGCGGEGFGGFFGGFFFGFGGFGGG5CE>E:DFEECFGGDDBG*<4*;<:*:<=BA:CCFGFFDG*(4,
@M00200:205:000000000-AKKM3:1:1101:7546:3843 1:N:0:1
ATTGGGCTTAAAGGGCGTGTAGGCGGTCGAGTAAGTGAGATGTGAAATCCCTCGGCTCACCCGAGGACCGGCATCTCAAACTGCTTGGCTAGAGTACGGGAGAGGATGAGGGAATTCCTGGTGTAGCGGTGAAATGCGTAGATATCAGAAGGAACGCCGGTGGCGAAAGCGACAGACTGGATCTCTTCTAACGCTGAGGCGCGAAAGCTAGGGGAGCAAACGGGATTAGATACCCTCGTA
+
GGGGGGGGGGGGGGGGGGGGGGGGGGGGGGGGGGGGGGGGGGGGGGGGGGGGGGGGGGGGGGGGGGGGGGGGGGGDFFDFGGGGFGGGGGGGGGGFGGGGGGGGGFGFFFGGGGGGGGGGFGGGGGGGGGGGGGGGGGGGGGGGGGFGCGFGGFGGGEGGGGGGGGGGGGGEGGG8CFFGGGGGGGGGGGGGGGGGGGFGGGGCEGGGFGGGG>DGFGGGFD8<1CF?@FB=CFG*77@E
@M00200:205:000000000-AKKM3:1:1101:14187:3857 1:N:0:1
ATTGGGTTTAAAGGGCGCGTAGGCGGGGTCGGAAGTCGGGTGTGAAAGCCCCGGGCTCAACCCGGGAACGGCGCTCGAGACTCCGGCTCTTGAGTCCCGGAGAGGCGGGTGGAATTCCTGGTGTAGCGGTGAAATGTGTAGAGATCAGGGGGAACACCGGTGGCGCAGGCGGCCCGCTGGACGGAGAATTGCGCTGAGGCGCGAAAGCGTGGGGAGCAAACGGGATTAGATACCCCGGGAAGA
+
GGGGGGGGGGGGGGGGGGGGGGGGGGGGGGGGGGGGGGGGGGGGGGGGGGGGGGGGGGGGGGGGGGGGGGGGGGGGGGGGGGGGGGGGGGGGGGGGGGGGEGGEGGGGGGGG<F:F<FFFGCFFFCCCFEGFGGFCCFFGGGFFFFF<F**:CE@@EGGG8EC0CE5:?:*:8?ECCEDG8>5C:*/*3*++2*1**;C55/>85CDF8**:EG))0*;85<ED17*./9:*+ACF35)/C((
@M00200:205:000000000-AKKM3:1:1101:24332:3871 1:N:0:1
ATTGGGTTTAAAGGGCGCGTAGGCGGGATGGCAAGTCGGTCGTGAAATCCTTCGGCTCAACCGAAGAACGTCGGCCGATACTGCCGTTCTTGAGGGATGCAGAGGAGATTGGAATTCCCGGTGTAGCGGTGAAATGTGTAGAGATCGGGAGGAACACCGGTGGCGAAGGCGGGTCTCTGGGCATCTCCTGACGCTGAGGCGCGAAAGCGTGGGGAGCAAACGGGATTAGATACCCGAGTA
+
GGGGGGGGGGGGGGGGGGGGGGGGGGGGGGGGGGGGGGGGGGGGGGGGGGGGGGGGGGGGGGGGGGGGGGGGGGGGGGGGGGGGGGGGGGGGGGGGGGGGGGGGGGGGGGGGGGGGGGGGGGGGGGGGGGGGGGGGGGGGGGGGGGGGGGGGGGGGGGGGCFGGGGGGGFGCGGGGGGGGGGGGGGGGGGGGGGGGGGGGGGGDEGGGGGGGGGFGFGGGGGGGBCFBFBBGGGGD:DFG
@M00200:205:000000000-AKKM3:1:1101:16195:3873 1:N:0:1
ATTGGGTGTAAAGAGCGTGTAGGCGGCCAGGTAGGTCAGCTGTGAAAACTCGAGGCTCAACCTCGAGATGTCGGCTGAAACCATCTGGCTAGAGTCCGGAAGAGGAGAATGGAATTCCCGGTGTAGCGGTGAAATGCGCAGATATCGGGAAGAACACCCGTGGCGAAGGCGGTTCTCTGGGACGGTACTGACGCTGAGACGCGAAAGCGTGGGGAGCAAACAGGATTAGATACCCTAGTA
+
GGGGGGGGGGGGGGGGGGGGGGGGGGGGGGGGGGGGGGGGGGGGGGGGGGGGGGGGGGGGGGGGGGGGGGGGGGGGGGGGGGGGGGGGGGGGGGGGGGGGGGGGGGGGGGGGFGGGGGGGGGGGGGGGGGGGGGGGGGGGGGGGGGGGGGGGGGGGFGGGEGGGGGGGGGGGGGGGGGGGFGGGGGGGGGGGGGGGGGCEGGGG5EGGE:EDGGFGDF8CGGGGBG:7F=2:CFG6:4BF
@M00200:205:000000000-AKKM3:1:1101:19564:3888 1:N:0:1
ATTGGGTTTAAAGGGCGCGTAGGCGGTCTTTTAAGTTCCGTGTGAAATCCCTCGGCTCAACTGGGGAACTGCACGGGAAACTGGAAGGCTTGAGTTCGGGAGAGGGAAGCGGAATTCCGGGTGTAGCGGTGAAATGCGTAGATATCCGGAGGAACACCGGTGGCGAAGGCGGCTTCCTGGACCGACACTGACGCTGAGGCGCGAAAGCTAGGGGAGCAAACGGGATTAGATACCCGAGTA
+
FGGGGGGGGGFGGFGEGGGGGGGGGGGGGGGGGGGAECGGFGGGGGGGCGGCEGE@C7FEGFGGGGC@FGFGGGGGGGGGGGGGFGGCGGFCGGFEGGGGGGGGGGGGGGGGGGGGDCFEGFGGGGGEGGGGGGGGGGGECFFFC;CEEGGF>FGGGGGGGGGCGEEEGGGCE>GGFGGFFFGDEDGGD=0AEGDEEGGFEGG8CEGC7CFFGGBGEFF<C*CD6DGFFF2CF,<DFE5F
@M00200:205:000000000-AKKM3:1:1101:21548:3918 1:N:0:1
ACTGGGTGTAAAGGGCTCGTAGGCGGCCAACTAAGTCGGACGTGAAATCCCTCGGCTTAACCGGGGAACTGCGTCCGAGGCGGGATGGCTCGAGTTTGGGAGAGGGATGCGGAATTCCAGGTGTAGCGGTGAAATGCGTAGATATCTGGAGGAACACCGGTGGCGAAGGCGGCGGAGTGGGGGTCTTCTGACGCTGAGGAACGAAAGCCAGGGGAGCGAACGGGATTATATACCCCGGTAAGA
+
GGGGGGGGGGGGGGGGGGGGGGGGGGGGGGGGGGGGGGGGGGGGGGGGGGGGGGGGGGGGGGGGGGGGGGGGGGGGG=>+@4@FFGGGGGGGCFGGGGGGDFGGGGGGGGGGGGGGGGGGGGGGGGGGGGGGGGGGGDGGGGGGGGGGGGGGGGGGGGGD*14+4<2:EGGG>2:1*22;8EGGGGGFDDFFGGGGGGGGGGGGGGGGGGGGG5;DFGGGGGGG1CF2F*5:<CCFBF:CCBB
@M00200:205:000000000-AKKM3:1:1101:23133:3943 1:N:0:1
ACTGGGTATAAAGGGCGCGTAGGCGGACATTTAAGTCAGAGGTGAAAGCCCAGGGCTCAACCTTGGAATTGCCTTTGATACTGGATGTCTTGAGTTCGGGAGAGGTGAGTGGAATGCCGAGTGTAGAGGTGAAATTCGTAGATATTCGGCGGAACACCAGTGGCGAAGGCGACTCACTGGCCCGATACCGACGCTGAGGCGCGAAAGCGTGGGGAGCAAACAGGATTAGATACCCGAGGA
+
GGGGGGGGGGFGGGGGGGGGGGGGGFGGGGGGGGGGGGGGGGGGGFFGGGGGGGGGGGFGGGGGGGGGGGGGGGGGG9EFGGGGGF8FFGGGCFGGGGGGGDFGGGGEGGGGGGGGGGD7:FFEGFFGGGGGGGGGGGGGGGGGGCFGDFGGGGEFGGGGGF<BEGGGGGGGCEGFFGGGGGGGGGDG63=EEGG=8:FGE<*CCEC<8>CEEGF:D5C@DCCF6<:29B<FGGCD@B):
@M00200:205:000000000-AKKM3:1:1101:7475:3944 1:N:0:1
ATTGGGTTTAAAGAGCGTGTAGGCGGTCCGGTAAGTCGGCTGTGAAAGTCCAGGGCTCAACCCTGGGATGCCGGTCGATACTGCCGGACTAGAGTTCGGAAGAGGCGAGTGGAATTCCCGGTGTAGCGGTGAAATGCGCAGATATCGGGAGGAACACCTATGGCGAAGGCAGCTCGCTGGGACGTTACTGACGCTGAGACGCGAAAGCGTGGGGAGCGAACAGGATTAGATACCCCAGTA
+
GGGFGGFFGGGGGFFDGBFFGGGGGGGEFGGGGGGGGGGGGGGGGGGGGGGGGGGGGGGGGGGGFGGGFEGGDEGGGGGGGGGGGGGCFGFFGFGGGGGEGGGGGGEEGGGGGGGGGGGGGGGGGGGGGGGGFGGAFCEEEDFGGC:FDEDEGGGGGGGGGGGGGGGGGGFGEFG:EECC72CGGGDGGCFFGGGDCC<CCDEGDGGGEG58E5@DFGGDD)8C?G:74=>GGGG3>BFG
@M00200:205:000000000-AKKM3:1:1101:19837:3946 1:N:0:1
ATTGGGTGTAAAGAGCTCGTAGGCGGCTCAGTAAGTCGGGTGTGAAACCCTCAGGCTCAACCTGGGGACGCCACTCGATACTGCTGTGGCTAGAGTCCAGTAGGGGAGTGTGGAATTCCCGGTGTAGCGGTGAAATGCGCAGATATCGGGAGGAACACCAGCGGCGAAGGCGGCACTCTGGGCTGGTACTGACGCTGAGGAGCGAAAGCGTGGGTAGCAAACAGGATTAGATACCCCCGTA
+
GGGGGGGGGGGGGGGGGGGGGGGGGGGGGGGGGGGGGGGGGGGGGGGGGGGGGGGGGGGGGGGGGGGGGGGGGGGGGGGGGGGGGGGGGGGGGGGGGGGGGGGGGGGGGGGGGGGGGGGGGGGGGGGGGGGDGGGGGGGGGGGGGGGGGGGGGGGGGGGGGGGGGGGGGGGGGGGGGCGGGGGGGGGGGGGGGGDGGEGGGGGGGEGGGG>EGGDGDGF?CFFGFFDDFFBGGCFGFDDED
@M00200:205:000000000-AKKM3:1:1101:25552:3947 1:N:0:1
ATTGGGCATAAAGAGCGCGCAGGCGGTCGTTCAAGTCGCGTGTGAAAGCCCCCGGCGCAACTGGGGAGGGTCACGCGATACTGATCGACTCGACGGCAGGAGAGGGTAGTGGAATTCCCGGTGTAGTGGTGAAATGCGTAGATATCGGGAGGAACACCAGTGGCGAAGGCGACTACCTGGCCTGTTCTTGACGCTGAGGCGCGAAAGCTAGGGGAGCAAACGGGATTAGATACCCTAGTA
+
GG<@CF@FA<FGGGGGGCGG@GCC:@FCBFFGGFFG<FFCGGGGGFFEFFC@F:CF+>>:4BFGG7?>CGE<FGEGG+C@:<@?EAFCEFGFG+FGGGGEGEG:F7FEGFGDFFGGGGFG:CF>9>FF7>CF:;D:;7C@CCCDE;<:<<CFGFE:,4=CCF7*=BCCEFGCEEGF?@9CFGFGGGGFFFGGEE5=E88:E7C*8*9*++3**/<D3C88*7113CG47*6C<<@C5)/9
@M00200:205:000000000-AKKM3:1:1101:13732:3956 1:N:0:1
ATTGGGTTTAAAGGATGCGTAGGCGGCCTATTAAGTCAGTGCTGAAATATCCCGGCTTAACCGGGAGGGTGGCATTGATACTGATGGGCTTGAGTGAAGTCGAGGTAGGCGGAATTGACGGTGTAGCGGTGAAATGCTTAGATATCGTCAAGAACACCGATAGTGTAGACAGCTTACTAGGCTTATACTGACGCTGAGGCACGAAAGTGTGGGGATCAAACAGGATTAGATACCCTGGTA
+
GGGGGGGGGGGGGGGGGGGGGGGGGGGGGGGGGGGGGGGGGGGGGGGGGGGGGGGGGGGGGGGGGGGGGGGGGGGGGGGGGGGGGGGGGGGGGGGGGGGGGGGGGGGGGGGGGGGGGGGGGGGGGGGGGGGGGGGGGGGGGGGGGGGGGGGGGGGGGGGGGGGGGGGGGGGGGGGGGGGGGGGGGGGGGCFGGGGGGGGGEGGGGGGGGGGGGG>GFGFGGGGGFFGBFFFGGGGGFFFG
@M00200:205:000000000-AKKM3:1:1101:5259:3961 1:N:0:1
ATTGGGTTTAAAGGGCGCGTAGGTGGCTTGGTAAGCGTGTGGTGAAAGTCCGGGGCTCAACCCCGGATCTGCCGTGCGAACTGCTGAGCTGGAGCACTGTAGAGGCAGGTGGAATTTCGGGTGTAGCGGTGGAATGCGTAGATATCCGAAAGAACACCAGTGGCGAAGGCGGCCTGCTGGGCAGTTGCTGACACTGAGGCGCGACAGCGTGGGGAGCAAACAGGATTAGATACCCTAGTA
+
FFFFGGFGGGGGGFGGGGGCGGGGGGGFGGGGGGFACFEFGGGGGGCGGGCFGGEGGCFGGG:FGGGGGGGGFEGGEGEGGGGFF=DCFGGGGGGGGC@EAAFFGGGFEFGGGGG8EFGD:F@CFGGGGGGGGF9FGGEEGGFGGGGGGGEDGCGGGGGG>CCEGGDEGFC@ECGDFFCFG>CEGGGGCF?FFF4+AEGFGGGCGDDCCCEGGDDGFFGFC*291CG</1:C+<C*))/0
@M00200:205:000000000-AKKM3:1:1101:20801:3989 1:N:0:1
ATTGGGTATAAAGTGCGCGTAGGCGGCTCGCCAAGTCTGGGGTGAAATCTTTCGGCTTAACCGGAAAAGCGCTTTCGATACTAGCAAGCTCGAGGGAGGTAGGGGCAGATGGAACTTCCGGTGGAGCGGTGAAATGTGTTGATATCGGAAGGAACGCCGGTGGCGAAAGCGATCTGCTGGACCTCTTCTGACGCTGAGGCGCGAAAGCCAGGGGAGCAAACGGGATTAGATACCCTAGTA
+
GGGGGGGGGGGGGGGGGGGGGGGGGGGGGGGGGGGGGGGGGGGGGGGGGGGGGGGGGGGGGGGGGGGGGGGGGGGGGGGGGGGGGGGGGGGGFDGGGGGGGGGGGGGGGGGGGGGGGGGGGGGGGGGGGGGGGGGGGGGGGGGGGGGGGGGGGFGGGDCEEGGFGEGGGGGGFGGFGGGGGFGGGGGGGGGFDGD5EGGGGGDEGGGGGGGGGGFGBGGGFGGD?GGFF@<7FFFG?FFF
@M00200:205:000000000-AKKM3:1:1101:5427:3993 1:N:0:1
ATTGGGTTTAAAGAGCGCGCAGGCGGTCGTTCAAGTCGCGTGTGAAAGCCCCCGGCTCAACTGGGGAGGGTCACGCGATACTGATCGACTCGAAGGCAGGAGAGGGTAGTGGAATTCCCGGTGTAGTGGTGAAATGCGTAGATATCGGGAGGAACACCAGTGGCGAAGGCGACTACCTGGCCTGTTCTTGACGCTGAGGCGCGAAAGCTAGGGGAGCAAACGGGATTAGATACCCGAGTA
+
GGGGGGGGGGGGGGGDGGGGGGGGGGGGGBFGGGGGGDGDGGGGGGGGGG,@FGEGGEGGGFGGFGGGE@CFGGFECGEGGDGFFGGGGG7DGF7FGGGGGGGGGDBFGGGGGGCFGGGEGGGGGGGGGGGFGGGGGEFCG@FGGG7EFE*C@FGGGGGGGGGGGGGGGGGGGGEFGGGGGFFGGF7<FGGGGGDGGGGGGGGEGE<CGGFGGGFGFDFG4CGGFGGB@@DF?CGDBFFG
@M00200:205:000000000-AKKM3:1:1101:18036:4018 1:N:0:1
ATTGGGTTTAAAGCGCACGCAGGTGGCTGAGCAAGTCGGATGTGAAAGCCCTGGGCTTAACCTGGGAATTGCATTCGATACTACTCAGCTAGAGTATGGGAGAGGGTAGTGGAATTCCCGGTGTAGCGGTGAAATGCGTAGATATCGGGAGGAACATCAGTGGCGAAGGCGGCTACCTGGCCCAATACTGACACTCAGGTGCGACAGCGTGGGGAGCAAACAGGATTAGATACCCTAGTA
+
GGGGGGGGGGGGGGGGFFFGGGGGGGGGGGGGGGGGGGGGGGGGGGGGGGGGGGGGGGGGGGGGGGGGGGGGGGGGGGGGGGGGGGGGGGGGGGGGGGGGGGGGGGGGGGGGGGGGGGGGGGGGGGGGGGGGGGGGGGGDGGGGGGGGGGGGGGGGAFGFGGGGDCEGGGGGGGGGGGGGGGGGGGFCGGGGGGGGGGGGGGGGGGGGGGGGGGBGFGGGGFGGFGGFFFBCGFFFFFFG
@M00200:205:000000000-AKKM3:1:1101:25479:4036 1:N:0:1
ATTGGGCATAAAGCGCACGCAGGCGGCTTCGAAAGCCCATGGTGAAAGCCCTCGGCCCAACCGAGGGATGCCCATGGGAACTCCGGAGCTCAGAAGACGGGAGAGGCGGATGGAATTTCCGGTGTAGCGGTAAAATGCGTAGATACCGGAAGGAACACCAGTGGCGAAAGCGATCCGCTGGCCCGCTCTTGACGCTCAGGTGCGAAAGCTAGGGTAGCGACCGGGATTAGATACCCCCGTA
+
GGGGFEGDFFGGGFC::@FEGGDGEE@FGGG<CFDFFCCGGFGGGGAFGGGGFGGGGGGGGGGGGGGGG,CFCAFFFGCFGGGFEDFFGGGD=A<FG@?EC=>:FGGDEECB7FFGGGGGGECFFFGGGGGGGGGGGCGECF@CC>7FGGGGCGCFCEEFGCGDEFEDGGCCDFFEGGGGGGFGGGGGGGF+<=DCE5CC<FEGG5)C6C:FGGFGDGD5>DGGB<C?4/):<<F7>@@5>
@M00200:205:000000000-AKKM3:1:1101:17688:4039 1:N:0:1
ATTGGGTTTAAAGAGCGCGTAGGCGGCCGGATAAGTCCGTTGTGAAATCCCCCGGCTCAACCGGGGACCCGCTTCGGAAACTATCCGGCTTGAGTCGCGGAGAGGAGAGCGGAATTCCCAGTGTAGCGGTGAAATGCGTAGATATTGGGAGGAACACCGGTGGCGAAGGCGGCTCTCTGGACGCGTACTGACGCTGAGGCGCGAAAGCTAGGGGAGCAAACGGGATTAGATACCCCAGTAAGA
+
GGGGGGGGGGGGGGGGGGGGGGGGGGGGGGGGGGGGGGGGGGGGGFGGGGGGGGGGGGGGGGGGGGGGGGGGGGGGGGGGGGGGGGGGGGGGGGGGGGGGGGGGGGGGGGGGDGGGGGGGGGGGGGGGGGGGGGFGGGGGGGGGGGGGGGGGGGGGGGGGGGGGGGGGGGGGGGEGGCFGGGGGGGEGGFCGGGGGEGGGD5:CEGGG7CGGFGBDEGGGGGGD?GGFF4<7<CEFBFFGGF4
@M00200:205:000000000-AKKM3:1:1101:15745:4067 1:N:0:1
ATTGGGTATAAAGGGCTTGTAGGCGGGACTGCGCGTCGTGGAGTAAATCCCTCGGCTCAACTGAGGGGCCATCTGCGATACGGCAGTTCTTGAGGACAGGAGAGGAGAGTGGAATTCCCGGTGTAGCGGTGAAATGCGTAGATATCGGGAGGAACACCAGTGGCGAAGGCGACTCTCTGGCCTGATTCTGACGCTGAGGAGCGAAAGCCAGGGGAGCGAACGGGATTAGATACCCGCGTA
+
GGGGGGGGGGGGGGGGGGGGGGGGGGGGGGGGGGGGGGGGGGGGGGGGGGGGGGGGGGGGGGGGGGGGGGGGGGGGGGGGGGGGGGGGGGGGGGGGGGGGGGGDGGGGGGGGGGGGFGGGGGGGGGGGGGGGGGGGGGGGGGGGGGGGGDGEGGGGGGGGGGGGGGGGGGGGGGGGGGGGGGGGF9CFGGGGGGGGGFGGGGDGGGGFGGGGGGFGFGG5CDED0DCBF4:FFFGGFFFC
@M00200:205:000000000-AKKM3:1:1101:21829:4084 1:N:0:1
ATTGGGTTTAAAGGGCGCGTAGGTGGCTCGGTAAGTGGCTGGTGAAATCCCGGGGCTCAACTCCGGGGCTGCCGGTCAGACTGCCGGGCTCGAGCACGGTAGGGGCAGATGGAATTCCCGGTGTAGCGGTGGAATGCGTAGATATCGGGAAGAACACCAGTGGCGAAGGCGTTCTGCTGGGCCGTTGCTGACACTGAGGCGCGACAGCGTGGGGAGCAAACAGGATTAGATACCCTTGTA
+
GGGGGGGGGGGGGGGGGGGFGGGFGGGGGGGGGGGGGGGFGGGGGGGGGG8BCGGGGGGGGGGGGDGFFGGGGGGGGGGGGGGGEGGGGGGGGGGGGGGGGGGGGGGGCFGGGGGGGGG7FGGGGFGGGGGGGGGGGGGCECEGGGGDEGGGGGGGGGFGGGGGGGGGGGGECEGGGGGGGGFEEGGGGGGGGGGGGGGGGDGGDGGGGGGGD5BG@FFGCFDC1FG?FFFGG?CC?)9<
@M00200:205:000000000-AKKM3:1:1101:11962:4085 1:N:0:1
ATTGGGTTTAAAGGGAGCGTAGGCGGATAGTTTAGTCAGAGGTGAAAGCCCAGGGCTCAACCTTGGAATTGCCTTTGATACTGGCTATCTTGAGTATGGAAGAGGTATGTGGAACTCCGAGTGTAGAGGTGAAATTCGTAGATATTCGGAAGAACACCAGTGGCGAAGGCGACATACTGGTCCATTACTGACGCTGAGGCTCGAAAGCGTGGGGAGCAAACAGGATTAGATACCCCTGTA
+
GGGGGGGGGGGGGGGGGGGGGGGGGGGGGGGGGGGGGGGGGGGGGGGGGGGGGGGGGGGGGGGGGGGGGGGGGGGGGGGGGGGGGGGGGGGGGGGGGGGGGGGGGGGGGGGGGGGGGGGGGGGGFFGGGGGGGGGGGGGGGGGGGGGGCGEGGGGGGGGGGGGGGGGGCGEEGGGFGGGGGGGGGGGGGGGGEGGEGGGGGGGGGGGGEGGGEDFG:FCFGGCFFGGEAFFGGGGGFFFG
@M00200:205:000000000-AKKM3:1:1101:8067:4113 1:N:0:1
ACTGGGTTTAAAGGGCGCGTAGGCGGCTTATCAAGTCAGGCGTGAAATTCCCGGGCTCAACCTGGGGGCTGCGCTTGATACTGATGAGCTTGAATGCGGGAGAGGATAGTGGAATTCCCAGTGTAGAGGTGAAATTCGTAGATATTGGGAAGAACACCGGTGGCGAAGGCGGCTATCTGGCCCGTGACTGACGCTGAGGCGCGAAAGCGTGGGGAGCAAACAGGATTAGATACCTTCGTA
+
C,EFGGGGEGGGGACGEGEFGDG,@FCFGCGCEAFF,,C,,CFFGGGFFGFCECEGGEGGGGGGGDGGG7BCE+C:<F9BEF9EB,CEFF8EF<EEFGGCFGGGGGCF8DFGGGGGGGFFGBCGG9,BCFFGGFG9=FFF7CFGGGGF7<,>CFFG8B7:FGGGGGGGGGGGEGCE8CFC8B*=:8B*4;AC=ED*:882:CCG:ECCGGGEGC)9:F68>FFG:FC29=ADFC+*/7<7
@M00200:205:000000000-AKKM3:1:1101:17202:4123 1:N:0:1
ATTGGGTTTAAAGAGCGTGTAGGCGGCTTGGTAGGTCTGCTGTGAAAACTCGGGGCTCAACCCCGAGACGTCGGTGGAAACCACCTGGCTAGAGTCCGGAAGAGGAGAGTGGAATTCCCGGTGTAGCGGTGAAATGCGCAGATATCAGGAAGAACACCCGTGGCTAAGGCGGTTCTCTAGTACGGTACTGACGCTGAGACGCGAAAGCGTGGGGAGCGAACAGGATTAGATACCCTAGTA
+
GGGGGGGGGGGGGGGGGGGGGGGGGGGGGGGGGGGGGGGGGGGGGGGGGGGGGGGGGGGGGGGGGGGGGGGGGGGGGGGGGGGGGGGGGGGGGGGGGGGGGGGGGGGGGGGGGGGGGGGGGGGGGGGGGGGGGGGGGGGGGGGGGGGGGGGGGGGGGGGGGGGGGGGGGGGGGGGGGGFGGGGGGGFGGGGGGGGGGG?FDGGGGGGGGGGCGGFGFGGEDGGF?FGBFFDFFEGC?>FG
@M00200:205:000000000-AKKM3:1:1101:24804:4134 1:N:0:1
ATTGGGTTTAAAGTGTGCGCAGGCGGCCGAGCAAGTCGAGTGTGAAAGCCCCGGGCTTAACTTGGGAATTGCGCTCGAAACTACTTGGCTGGAGTGTGGCAGAGGAAGGTGGAATTCCACGTGTAGCGGTGAAATGCGTAGAGATGTGGAGGAACACCGATGGCGAAGGCAGCCTTCTGGGCCAACACTGACGCTCATGCACGAAAGCGTGGGGAGCAAACAGGATTAGATACCCTTGTA
+
GGGGGGGGGGEGGGGGGGGGGGGGGGGGGGGGGGGGGGGGGGGGGGGGGGGGGGGGGGGGGGGGGGGGGGGGGGGGGGGGGGGGGGGGGCGGGGGGGGGGGGGGGGGGGGGGGGGGGGGGGGGGGGGGGGGGGGFGGGGGGGGGGGGGGFFGGGGGGGGGGGGGGGGGGGGGGGGGCEGGGGGEGGGGG6CGGGCC=?7EEC58CEGC=EGEDG>D55?CF4*/.7C7=BFG7<EFFFFG
@M00200:205:000000000-AKKM3:1:1101:6065:4152 1:N:0:1
ATTGGGTTTAAAGAGCTCGTAGGCGGCCACTCAAGTCGAACGTGAAAACTCGGGGCTCAACCCCGAGCCCGCGTTCGATACTGGGCGGCTAGAGTCTGGTAGGGGGATCTGGAATTCCTGGTGTAGCGGTGGAATGCGCAGATATCAGGAGGAACACCGGTGGCGAAGGCGGGATCCTGGGCCAGTACTGACGCTGAGGAGCGAAAGCGTGGGGAGCAAACAGGATTAGATACCCTAGTA
+
GGGGGGGGGGGGGGGGGGGGGGGGGGGGEGGGGGGGGDGGGGGGGGGGGGGGGDGGCFGGGGGGGGGGDGGGGGGGGGGDFFC=EEGFDEGGGGGGGGGGGGFEGGGGGGGGGFGGGGGGGFFFGFGGGEGG<F9CFGGGGGCGFGFGFGGDGCECGGGGCC<=C7CFDGEEGEGGGGGDGGGCCFGFCGF+**1:CD@FGFCEEECFEEGGGE:DFFDFCF*934C?=?AGGG66@F7<
@M00200:205:000000000-AKKM3:1:1101:24127:4181 1:N:0:1
ATTGGGTTTAAAGAGCGCGCAGGCGGTCGTTCAAGTCGAGTGTGAAAGCCCCCGGCTCAACTGGGGAGGGTCACTCGATACTGATCGACTCGAAGGCAGGAGAGGGAAGTGGAATTCCCGGCGTAGAGGTGAAATGCGCAGATATCGGGAGGAACACCAATGGCGAAGGCAGCTCGCCGGGACGACACTGACGCTGAGACGCGAAAGCGTGGGGAGCAAACAGCATTAGATACGCGTGTAAG
+
F@FEFG;FFF-<<EFGGEG7F:CEC6@FF+,CE<,<CFGGGGFE9C<<CEFCGG7C7BFDEGG<<E@F>E=FFG9FF@EEGEFFGG7FGGD@ADC=FGEGG7ECBC:DE,B=EDFEBEF7F+@<@>+@<:DEGCCCF7FCEG9CGFG7*>BCFGFGG7C:::7BC7C:E8<8:*B78**1*2?5*:CEC6EEEED**;<?7CEC*2758*;:E>B5>CC8****4:7)98:CF*1C))0A*6
@M00200:205:000000000-AKKM3:1:1101:5221:4183 1:N:0:1
ATTGGGTATAAAGGGTGCGTAGGCGGTGTAGCAAGTCGGGAGTGAAATACCCCAGCTTAACTGAGGAATTGCTTTCGATACTGCTGCGCTTGAGTGAGACAGAGGTAAGCGGAACTTAGGGTGGAGCGGTGAAATGCGTTGATATCCTAAGGAACACCGGTGGCGAAGGCGGCTTACTGGGTCTCTACTGACGCTGAGGCACGAAAGCTAGGGTAGCAAACGGGATTAGATACCCGTGTACGAT
+
GGGGFGEGGGGGGGGGGGGGEGEGGEFEGGGGFGGEFGGE@FGGGGGGGGGGFFGGGGCFGGGFGGGFFFGGGGGGGGGFGGGGGGFDEECGCGGGAF9FEG,BFEFCEFGGGGG<FFGCFGGGC?EGGEGG5CF?FEGGDGGC9EFGFG@EEGGFFGGCGGGD8@EEECGDGDGGFGF7;FG,6;==7CFFEGG5?BFGGC5B8?CFFE9CCF?DFF?<>587239?4=47@::C:7F6*48-
@M00200:205:000000000-AKKM3:1:1101:20108:4190 1:N:0:1
ATTGGGTTTAAAGAGCGTGTAGGCGGTCAGGTAGGTCGGTTGTGAAAACTGGAGGCTCAACCTTCAGAGGTCGACCGAAACCCCCTGGCTAGAGTCCGGGAGAGGAGAGTGGAATTCCTGGTGTAGCGGTGAAATGCGCAGATATCAGGAAGAACACCCGTGGCGAAAGCGGCTCTCTGGAACGGTACTGACGCTGAGACGCGAAAGCGTGGGGAGCGAACAGGATTAGATACCCGCGTAAGA
+
GGGGGGGGGGGGGGGGGGGGGGGGGGGGGGGGGGGGFGGGGGGGGGGGGGGGGGGGGGGGGGGGGGGGGGGGGGGGGGGGGGGGGGGGGGGGGGGGGGGGGGGGGGGGGGGGGGGGGGGGGGGGGGGGGGGGGGGGGGGGGGFGGGGGGGGGGGGGGGGGEGGGGGGGGGGGGGGGGGGGGGGGDGGGG>7@GGDGGGGGDDEGGCCGGCEGGGED>=EGDGGGBFC2??4CE@8C>B@CD(.
@M00200:205:000000000-AKKM3:1:1101:14589:4194 1:N:0:1
ACTGGGTGTAAAGAGCGCGCAGGCGGCTGGGCAAGTCCGATGTGAAAGCTCCCGGCTCAACTGGGAAATTGCATCGGAAACTGCTCGGCTTGAAGGTGGGAGAGGGTAGCGGAATTCCCGGTGTAGTGGTGAAATGCGTAGATATCGGGAGGAACACCAGTGGCGAAGGCGGCTACCTGGCCCATTCTTGACGCTGAGGCGCGAAAGCTAGGGGAGCGAACGGGATTAGATACCCGAGTAAG
+
GGGGGGGGFGGGGGGGGGGGGGGGGGGGGGGGGGGFGGGGGGGGGGGGGGGGGGGGGGGGFGGGGGGGGGGGGGGGGGGFFGGGGGGGGGGGGGGGGGGGGGGGGGGGGGGGGGGGGGGGGFGGGGGGGGGGGGGGGGGGGGGGFGGGGGGGGGFGGGFGGABEGGGGEGGGGCEFFCGGGGGGGCFGGGGGGGGGGGGDGGE>EGG4AEFFGG@G@EGDDGEDBG4<F*)*+,07>>>:C>
@M00200:205:000000000-AKKM3:1:1101:7115:4199 1:N:0:1
ATTGGGTATAAAGGGTGCGTAGGCGGCCGTATAAGTCAGTGCTGAAATATCCCGGCTTAACCGGGAGGGTGGCATTGATACTGTATGGCTTGAGTGTAGTCGAGGTAGGCGGAATTGACGGTGTAGCGGTGAAATGCTTAGATATCGTCAAGAACACCGATAGTGTAGACAGCTTACTAGGCTACAACTGACGCTGAGGCACGAAAGTGTGGGGATCAAACAGGATTAGATACCCTCGTA
+
GGGGGGGGGGGGGGGGGGGGGGGGGGGGGGGGGGGGGGGGGGGGGGGGGGGGGGGGGGGGGGGGGGGGGGGGGGGGGFGGGGGGGGGGGGGGGGGGGGGGGGGGGGGGGGGGGGGGGGGGGGGGGCGGGGGGCFGGGGGGGGGGGGGGGGGGGGGGGGGGGGGGGGGGGGFGGFGGGGGGGGGGGFGGGGGGGGGDGGGGGGGGGGGFGGGGGGFDFGG7CGGFFGGDF=>7<ACGFEFE
@M00200:205:000000000-AKKM3:1:1101:8066:4200 1:N:0:1
ATTGGGTTTAAAGGGCGCGTAGGCGGCCACCGCAAGTCGACTGTGAAATCTCCGGGCTTAACCCGGAAAGGTCAGCCGATACTGCGGGGCTAGAGTGCAGAAGGGGCAACTGGAATTCTCGGTGTAGCGGTGAAATGCGTAGATATCGAGAGGAACACCTGCGGCGAAGGCGGGTTGCTGGGCTGACACTGACGCTGATGCGCGAAAGCTAGGGGAGCGAACGGGATTAGATACCCGCGTA
+
GGGGGGGGGGGGGGGGGGGGGGGGGGGGGGGGGGGGGGGGGGGGGGGGGGGGGGGGGGGGGGGGGGGGGGGGGGGGGGGGGGGGGGGGGGGGGGGGGGGGGGGGGGGGGGGGGGGGGGGGGGGGGGGGGGGGGGGGGGGGGGGGGGGGGGGGCFGGGGGGFGGGGGGGGGGGDGGGGGGGGGGGGGGFGFGGGGGGGGGGGGGGGG>DFGFGGGEGB=GE3<EDFGG?FFFFGGGGFD@GG
@M00200:205:000000000-AKKM3:1:1101:7264:4245 1:N:0:1
ATTGGGTGTAAAGGGCTCGTAGGTGGCTTGGCAAGTCGGACGTAAAAGTCCAGGGCTCAACCCTGGGATGCGTTCGATACTGCCAGGCTAGAGGCCGGTAGGGGGATCTGGAATTCCTGGTGTAGCGGTGAAATGCGCAGATATCAGGAGGAACACCGGTGGCGAAGGCGGGATCCTGGGCCGGACCTGACGCTGATGAGCGAAAGCTGGGGGAGCAAACAGGATTAGATACCCTCGTA
+
GGGGGGGGGGGGGGGGGGGGGGGGGGGGGGGGGGFGGGGGGGGGGGGGGGGGGGGGGGGGGGGGGGGGGGGGGGGGGGGGGGGGGGGGGGFGGGGGGGGGGGGGGGGGGGGGGGGGGGGGGGGGGGGGFGGGGGGGGGEGGGGGGGGGGGGGGGFGGGGGGCFGGDECEGGGGGGFGGGGGGGGGGGFGFGGG=DGGFFFECEGGEGGGGGGG875>FFGGGGFFGC?4?BGGGC75>7
@M00200:205:000000000-AKKM3:1:1101:10675:4274 1:N:0:1
ATTGGGTGTAAAGAGCGTGTAGGCGGCCAGGTAGGTCTGCTGTGAAAACTCGAGGCTCAACTTCGAGATGTCGGCGGAAACCATCTGGCTAGAGTCCGGAAGAGGAGAGTAGAATTCCTGGTGTAGCGGTGAAATGCGCAGATATCAGGAGGAATACCCGTGGCGAAAGCGGCTCTCTGGGACGGTACTGACGCTGAGACGCGAAAGCGTGGGGAGCAAACAGGATTAGATACCCGAGTA
+
GGGGGGGGGGGGGGGGGGGGGGGGGGGGGGGGGGGGGGGGGGGGGGGGGGGGGGGGGGGGGGGGGGGGGGGGGGGGGGGGGGGGGGGGGGGGGGGGGGGGGGGGGGGGGGGGGGGGGGGGGGGGGGGGGGGGGGGGGGGGGGGGGGGGGGGGGGFGGGGGGGGGGGGGGGGGGGGGGGGGGGGGGGGGGGFGGGGGGFGGGGGGGGDGGEEGGGFGEGCCDFGG?FGFFFFGGCFGEEFG
@M00200:205:000000000-AKKM3:1:1101:25528:4285 1:N:0:1
ATTGGGTGTAAAGGGCGCGTAGGTGGCTTGGCAAGCGTGTGGTGAAAGCCCGGGGCTCAACCCCGGGTCTGCCGTGCGAACTGCTATGGCTTGAGCACTGTAGAGGCAGGTAGAATTCCGGGTGTAGCGGTGGAATGCGTAGAGATCCGGAAGAATACCGGTGGCGAAGGCGGCCTGCTGGGCAGTGGCTGACAATGAGGCGCGACAGCGTGGGGAGCAAACAGGATTAGATACCCCAGTA
+
GGGGGGGGGGGGGGGGGGGGGGGGGGGGGGGGGGGGFFGGGGGGGGGGFGGGGGGGGGGGGGEGGGGGGGGGGGEGGGGGGGGGGGGGGGGGGGGGGGGGGGGGGGGGGGGGGGGGGGGGGGGGGFGFGGGGGFFGGGGBFCEFC;:F>FGGGCFGGFEGG7FGFGGG>EGGGGGGG5,CFDG68EGFEGGE?6*+<9AFGGGD8:DDGC8?EE@DBC>FFFEF?49A=?>CFFD*7>D?C
@M00200:205:000000000-AKKM3:1:1101:12720:4290 1:N:0:1
ATTGGGTATAAAGCGCGTGCAGGCGGTCCGTTAAGTCTCGTGTGAAATCCTCCGGCTCAACCGGAGAACGCCGCGGGATACTGGCGGGCTTGAGGGCGGTAGAGGGTGATGGAATTCCCGGTGGAGCGGTGAAATGCGTAGATATCGGGAGGAACGCCAGTGGCGAAGGCGGTCACCTGGGCCGTCCCTGACGCTGAGACGCGAAAGCTGGGGGGGCGAACGGGATTAGATACCCCAGTAAGA
+
GGGGGGGGGGGGGGGGGGGGGGGGGGGGGGGGGGGGGGGGFGGGGGGGGGGGGGGGGGGGGGGGGGGGGGGGGGGGGGGGGGGGGGGGGGFGGGGGGGGGGGGGGGGGGGGGGGGGGGGGGGGGGGGGGGGGGGGGGGGGEEGGGGDGG@GGGGG8CEEGGGFEEEGEGGGGEGGGFFDGGGGGEGEECFGFCDGDECFECDECGGGF7<FGGG)1.::EC)AD?DG2=F<CF6CCEEFFF<F
@M00200:205:000000000-AKKM3:1:1101:14483:4301 1:N:0:1
ATTGGGTATAAAGGGCGCGTAGGCGGCCAGACGAGTCTGTGGTGAAATCTTTCGGCTCAACCGGAAAATTGCCATGGATACTGTCTGGCTCGAGGAAGGTAGGGGCAACTGGAACGGCCAGTGGAGCGGTGAAATGCGTTGATATTGGCAGGAACGCCGGTGGCGAAAGCGAGTTGCTGGACCTTTTCTGACGCTGAGGCGCGAAAGCTAGGGCAGCAAACGGGATTAGATACCCCTGTA
+
FAFGGG;@FGGGGGGEBGGGGGGGGGGGGGF@CFGGGAGFGGGGGGGGGGGGGGGGGGGGGFGEGGGGGGGGGGGCGFGGGGGGGGGGGGCFEGCFGFGFEEGDGGGGGDGGGGCFGGGEFFGFGGGGGGGGGGGGGGGEFGGGGCFDG@:FGGGDGGGGG>CF8FGGGGC8*=CGGGGGFGGGGGGGGGGGGGGC=@FGDDGGGGGG+0AFG*8/.>FGGCGGFG*4?FFGGGGFFFFG
@M00200:205:000000000-AKKM3:1:1101:25660:4314 1:N:0:1
ACTGGGTTTAAAGCGTGCGTAGACGGTTATTTAAGTCGGGTGTGAAAGCCCCGGGCTCAACCTGGGAATTGCATTCGAGACTGAATAGCTAGGGTACGGTAGAGGGAAGCGGAATTTCCGGTGTAGCGGTGAAATGCGTAGATATCGGAAGGAACATCAGTGGCGAAAGCGGCTTCCTGGACCAGTACCGACGTTCAGGCACGAAAGCGTGGGGAGCAAACAGGATTAGATAACCCCGTA
+
GGGGGGGGGGGGGGGGGGGGGGGGGGGGGGGGGGGGGGGGGGGGGGGGGGGGGGGGGGGGGGGGGGGGGGGGGGGGGGGGGGGGGGGGGGGGGGGGGGGGGEGGGGGGGGGGGGGGGGGGGGGGGGGGGGGGGGGGGGGGGGGGGGGGCGGGGGGGGGGFGGGGDGC:FFGGDEGGFFGGGGGGGGGGGGG=E=5CFGGGGGDGGGG48CEGCGDGBEFFGFFD?FGBF?A70<<<3)<=
@M00200:205:000000000-AKKM3:1:1101:19145:4321 1:N:0:1
ATTGGGTTTAAAGCGTACGTAGGCGGATCTGCAGGCGTCGTGTGAAATACCTCGGCTCAACCGAGGAACTGCACGGCGAACCGCAGGTCTTGAGACGAGTAGGGGCGGTCGGAACGATAGGTGGAGTGGTGAAATGCGTTGATATCTATCGGAACGCCGAAGGTGAAGACAGGCCGCTGGGCTCGTTCTGACGCTGAGGTACGAAAGCGTGGGGAGCAAACGGGATTAGATACCCCAGTA
+
GCGGGGGGGGGGGGGGGGGGGGGGGGGGGGGGGGGGCGGGGGGGGGGGGGGFGGGGGGGGGGGGGGGGGGGGGGFEGGGGGGGG@CGFGGGGGGGGGGGCFDGGGGGGGGGGGGGD::FGGGGGGG:FGGGGGGGGGGCEGDGGGGGFFAGGGGGGGGGCEEGFGGFFGGGGGGGGGGGGGGFGGGGFGGGGGGGEECFGFGGGGGDGGGGGGGEGFGFGGGGDFD7<=?>GGGGGFFFG
@M00200:205:000000000-AKKM3:1:1101:25110:4321 1:N:0:1
ATTGGGTTTAAAGGGCGCGTAGGTGGCTTGTTAAGCGTGTGGTGAAAGCCCGGGGCTCAACCCCGGGTCTGCCGTGCGGACTGGCAAGCTCGAGCATAGTAGAGGCGAGTGGAATTTCGGGTGTAGCGGTGGAATGCGTAGATATCCGAAAGAACACCGGTGGCGAAGGCGGCTCGCTGGGCTATTGCTGACACTGATGCGCGACAGCGTGGGGAGCAAACAGGATTAGATACCCGCGTA
+
GGGGGGGGGGGGGGGGGGGGGGGGGGGGGGGGGGGGGGGGGGGGGGGGGGGGGGGGGGGGGGGGGGGGGGGGGGGGGGGGGGGGGGGGGGGGGGGGGGGGGGGFGGGGGGGGGGGGGGGGGGGGGGGGGGGGGGGGGGGGGGGGGGGGGGGGGGGFGGGGEGGGGGEGGGGDEEGGGGGGGGGGGGGGGGGGGGGGGGFGGGGGGCGGGGEGGGFD7:C?FFFGF4CB?FFGGGGDDEDE
@M00200:205:000000000-AKKM3:1:1101:16957:4334 1:N:0:1
ATTGGGCATAAAGGGCGCGTAGGCGGGATGGCGAGTCGGTCGTGAAATCCCTCGGCTCAACCGAGGAGAGTCGGCCGATACTGCCGTTCTTGAGGGATGCAGAGGAGACTGGAATTCCCGGTGTAGCGGTGAAATGTGTAGAGATCGGGAGGAACACCGGTGGCGAAGGCGGGTCTCTGGGCATCTCCTGACGCTGAGGCGCGAAAGCGTGGGGAGCAAACGGGATTAGATACCCTAGTAAGA
+
GGGGGGGGGGGGGGGGGGGGGGGGGGGGGGGGGGGGGGGGGGGGGGGGGGGGGGGGGGGGGGGGGGGGGGGGGGGGGGGGGGGGGGGGGGGGGGGGGGGGGGGGGGGGGGGGGGGGGGGGGGGGGGGGGGGGGGGGGGGGGGGGGGGGGGGGGGGGGGGGGGGGGGGGGGGGGGGGGFFGGGGGGGGGGGGGGGGGGGGGGGGGGGGGGGGGGGFGFGFGGCED?DG?FBF>CFE6@FFGGBB
@M00200:205:000000000-AKKM3:1:1101:6367:4342 1:N:0:1
ATTGGGCATAAAGAGCACGTAGGCGGTTGAGCAAGTCCAATGTGAAATCCCCCGGCCTAACTGGGGAACTGCATTGGATACTACTTGACTTGAGTGCAGGAGGGGAGAGTGGAATTCCAGGTGGAGCGGTGAAATGCGTAGATATCTGGAGGAACGCCGGCGGCGAAAGCGACTCTCTGGTCTGCAACTGACGCTGAGGTGCGAAAGCTAGGGGAGCAAACGGGATTAGATACCCCGGTA
+
GGGGGGGGGGGGGGGGGGGGGGGGGGGGGGGGGGGGGGGGGGGGGGGGGGGGGGGGGGGGGGGGGGGGGGGGGGGGGGGGGGGGGGGGGGGGGGGGGGGGGGGGGGGGGGGGGGGGGGGGGGGGGGGGGGGGGGAFFGGGGGGGGGGGGGGGGGGGGGGGGGGGGGGGGGGGGDGGGGGGCCFFGFCGGFGCEGDEGGGGGGGGECDDFGGGGGDGFGG?FGD<<C<7=@:FGGGGFFFG
@M00200:205:000000000-AKKM3:1:1101:19294:4346 1:N:0:1
ATTGGGTGTAAAGGGCTCGTAGGTGGCCCGCTAAGTCAGACGTGAAATCCCTCGGCTTAACCGGGGAACTGCGTCTGATACTGGCAGGCTTGAATCCGGGAGAGGGACGTGGAATTCCAGGTGTAGCGGTGAAATGCGTAGATATCTGGAGGAACACCGGTGGCGAAGGCGGCGTCCTGGACCAACACTGACGCTGAGGAGCGAAAGCCAGGGGAGCAAACGGGATTAGATACCCTAGTA
+
GGGGGGGGGGGGGGGGGGGGGGGGGGGGGGGGGGGGGGGGGGGGGGGGGGGGGGGGGGGGGGGGGGGGGGGGGGGGGGGGGGGGGGGGGGGGGGGGGGGGGGGGGGGGGGGGGGGGGGGGGGGGGGGGGGGGGGGGGGGGGGGGGGGGGGGGGGGGGGGGGGGGGGGGGGGGGGGGGGGGGGGGGGGGGGFGEGGGGGGGGGGGGGGGGGGGGGFGFGGFCGGGBGGFFFAGGGGGFFFG
@M00200:205:000000000-AKKM3:1:1101:19436:4355 1:N:0:1
ATTGGGTGTAAAGGGTGCGTAGGTGGCATGTTAAGTTTGATGTGAAAGCTCAGGGCTCAACCCTGAAATGGCATTGAATACTAGCGTGCTGGAGGTTTGGAGGGGGGACTGGAATTCTCGGTGTAGCAGTGAAATGCGTAGATATCGAGAGGAACACCAGTGGCGAAGGCGAGTCCCTGGACAACACCTGACACTGAGGCACGAAAGCTAGGGGAGCAAACAGGATTAGATACCCTGGTAAGA
+
GGGGGGGGGGGGGGGGGGGGGGGGGGGGGGGGGGGGGGGGGGGGGGGGGGGGGGGGGGGGGGGGGGGGGGGGGGGGGGGGGGGGGGGGGGGGGGGGGGGGGGGGGGGGGGGGGGGGGGGGGGGGGGGGGGGGGGGGGGGGGGGGGGGGFGFGGGGGGGGFGGCEGGGGGGGGGGGGGGGGGGGGGGGGGCFFGFGCFGDGEGGEGGGGGGG>FDEGFGFGG4@CBGF?FFBGC<CC:FFGG<<
@M00200:205:000000000-AKKM3:1:1101:25036:4376 1:N:0:1
ATTGGGTGTAAAGGGCGCGTAGGCGGTTGGGTAAGTCGGGTGTGAAAGCCCTGGGCTTAACCTGGGAATGGCATTCGAGACTACCTAGCTAGAGTCTGGTAGAGGGAAGTGGAATTTCCGGTGTAGCGGTGAAATGTGTAGATATCGGAAGGAACACCAGTGGCGAAGGCGACTTCCTGGACCAAGACTGACGCTGAGGCGCGAAAGCGTGGGGATCAAACAGGATTAGATACCCCAGTA
+
GGGGGGGGGGGGGGGGGGGGGGGGGGGGGGGGGGGGGGGGGGGGGGGGGGGGGGGGGGGGGGGGGGGGGGGGGGGGGGGFGGGGGGGGGGGGGGGGGGGGGFGGGG:FGGGGGGGGFGFGGGGGGGGGGGGGGGFFGGGGGGGGGGGGGGGEFFGFGGGGGGFEEGGGGGEEEEGGGFFGGGGGGGGFGGFGGGDEGCFCGGGGEGDCECGGGG)7>CG+>*;C6CGF??BFCEFCBEF?
@M00200:205:000000000-AKKM3:1:1101:16073:4394 1:N:0:1
ACTGGGTGTAAAGTGTGCGCAGGTGGCTGAGCAAGTCGAGTGTGAAATCCCCGGGCTTAACTTGGGAATTGCGCTCGAAACTACTTGGCTCGAGTGTGGCAGAGGAAGGTGGAATTCCAGGTGTAGCGGTGAAATGCGTAGAGATCTGGAGGAACACCGATGGCGAAGGCAGCCTTCTGGGCCAACACTGACGCTCATGCACGAAAGCGTGGGGAGCAAACAGGATTAGATACCCCAGTA
+
GGGGGGGGGGGGGGGGGGGGGGGGGGGGGGGGGGGGGGGGGGGGGGGGGGGGGGGGGGGGGGGGGGGGGGGGGGGGGGGGGGGGGGGGGGGGGGGGGGGGGGGGGGGGGGGGGEGGGGGGGGGGGGGGGGGGGGGGGGGGGGGGGGGGGGGEGGGGGGGGEGGGGGGGGGGGGFGGGGGGGGGEGGGG7CFFGGGDGGGGGGGGGGGGGEGCFGFGEGGFGGFF6<D?FF9FFFGCFFFF
@M00200:205:000000000-AKKM3:1:1101:19236:4425 1:N:0:1
ACTGGGCTTAAAGTGCGCGTAGGCGGCCTTCTAAGTCAGACGTGAAATCCCTCGGCTCAACCGGGGAACTGCGTCTGAGACTGGAAGGCTTGAATCCGGGAGAGGGATGTGGAATTCCAGGTGTAGCGGTGAAATGCGTAGATATCTGGAGGAACACCGGTGGCGAAGGCGGCATCCTGGACCGGTATTGACGCTGATGCGCGAAAGCCAGGGGAGCAAACGGGATTAGATACCCGCGTA
+
GGGGGGGGGGGGGGGGGGGGGGGGGGGGEGGGGGGGGGGGGGGGGGGGGDFGGGGGGGGGGGGGFGGGGGGGGFFGGGGGGGGGGFFGGGGGGGGGGGGGCFGGGGGFGGGGGGGGGFGGGGGGGGGGGGGGGGGGG7FGGGGGGGFGGGGGGGG:FGGDGGGFGGDEGGGGDGGGGGGGGG88C:BCFGGFCCDGGGGGEGEDCEDC8:EGGE337FGFGGGGFGFFF?<CGGG3BFEG
@M00200:205:000000000-AKKM3:1:1101:8527:4436 1:N:0:1
ACTGGGTTTAAAGGGTGCGTAGGCGGTGTAGCAAGTCGGGAGTGAAATACCCCAGCTTAACTGAGGAATTGCTTTCGATACTGCTGCGCTTGAGTGAGACAGAGGTAAGCGGAACTTAGGGTGGAGCGGTGAAATGCGTTGATATCCTAAGGAACACCGGTGGCGAAGGCGGCTTACTGGGTCTCTACTGACGCTGAGGCACGAAAGCTAGGGTAGCAAACGGGATTAGATACCCTAGTA
+
GGGGGGGGGGGGGGGGGGGGGGGGGGGGGFGAFGGGGGGGGGGGGGGGGGGFGGGGGGGGGGGGGGGGGGGGGGGGGGGGGGG,CFCFGGGGGGGEDFDFGCFGGGGGGCGGGGC@BEFFGGGGGGGDGGGGGGGGGGGGGGGGGGFGGGGGGGGGGGEGFGGGGGGGGGGGGGGGGGGGGG6CEGGGGGGGGDGGGFGGGGGGGGDFGGGGFC43?FGGFGGDBGGFFFFGGDFGFFFG
@M00200:205:000000000-AKKM3:1:1101:7533:4453 1:N:0:1
ATTGGGTTTAAAGAGCTCGTAGGCGGCTTGTCGCGTCGACCGTGAAAACTTGGGGCTCAACCCCAAGCCTGCGGTCGATACGGGCAGGCTCGAGTTCGGTAGGGGAGACTGGAATTCCTGGTGTAGCGGTGAAATGCGCAGATATCAGGAGGAACACCGGTGGCGAAGGCGGGTCTCTGGGCCGATACTGACGCTGAGGAGCGAAAGCGTGGGGAGCGAACAGGATTAGATACCCTTGTA
+
GGGGGGGGGGGGGGGGGGGGGGGGGGGGGGGGGGGGGGGGGGGGGGGGGGGGGGGGGGGGGGGGGGGGGGGGGGGGGGGFGGGGGGGGGGGGGGFCGGGGGGGGGGGGGGGGGGGGGFGGGGGGGGGGGGGGGGGGGGDGGEGGGGGGGGGGGEGGGGGGGGGGGGGDCGGGDEG6FGGGGGGGGGGGGGGGGGGGGF56:FGGGEG5EEGGGGD<7EGGG<CG<GD<FF2CFCFCF4@F
@M00200:205:000000000-AKKM3:1:1101:8709:4473 1:N:0:1
ACTGGGTTTAAAGTGTGCGCAGGCGGCCGCGCAAGTCGAGTGTGAAATCCCCGAGCTTAACTTGGGAATTGCGCTCGAAACTACGTGGCTGGAGTGTGGCAGAGGAAGGTGGAATTCCACGTGTAGCGGTGAAATGCGTAGAGATGTGGAGGAACACCGATGGCGAAGGCAGCCTTCTGGGCCAACACTGACGCTCATGCACGAAAGCGTGGGGAGCAAACAGGATTAGATACCCTGGTA
+
GGGGGGGGGGGGGGGGGGGGGGGGGGGGGGGGGGGFFGGGGGGGGGGGGGGGGGGGGGGGGGGGGGGGGGGGGGGGGGGGGGGGGGGGGGGGGGGGGGGGGGGGGGGGGGGGGGGGGGGGGGGGGGGGGGGGGGGGGGGGGGGGGGGGGGGGGFCGGGGGGGDGGGGGGGGGGDGGGGGGGGGGGGGGFFFGGGGGEBFFGGGGGGGGG5CEGGFGEGGGGGGFFGGFFFFGFFFFFFFG
@M00200:205:000000000-AKKM3:1:1101:16348:4488 1:N:0:1
ATTGGGCATAAAGGGAGCGTAGGCGGATAGTTTAGTCAGAGGTGAAAGCCCAGGGCTCAACCTTGGAATTGCCTTTGATACTGGCTATCTTGAGTATGGAAGAGGTATGTGGAACTCCGAGTGTAGAGGTGAAATTCGTAGATATTCGGAAGAACACCAGTGGCGAAGGCGACATACTGGTCCATTACTGACGCTGAGGCTCGAAAGCGTGGGGAGCAAACAGGATTAGATACCCTCGTA
+
GGAFFGGFFC<CEFGGGGDGEGGGGGFEGDGGGGGGGFGGFFGGGGGGGGGGGGGGFGGGDEFEFGGGGGFGFGGGGFFFGGGGGFFGFGGGGEGGGGGGGGGGGGGGGGD9EGGFFGEDGGF<FEGGGEEFGGFGGGGGDFG<EFGEGGGGFFGGCCFFGDBEGDGGDGGEGGGGCE9FGGGGFCEFFGGCEEDCEB*CFGGGFECF5*1*B>B5>=CE<F9DDFFFF6.12?CC:AFG
@M00200:205:000000000-AKKM3:1:1101:8865:4489 1:N:0:1
ATTGGGTTTAAAGGGTGCGTAGGCGGTTCGTTAAGTAGGGTGTGAAAGCCCCTGGCTCAACCAGGGAATTGCATTCTATACTGGCGGGCTAGAGTGAGATAGGGGTGTCCGGAACTGCCGGTGGAGCGGTGAAATGTGTTGATATCGGCAGGAACGCCGGTGGCGAAAGCGGGACACTGGGTCTTAACTGACGCTGAGGCACGAAAGCCAGGGGAGCGAACGGGATTAGATACCCCAGTAAGA
+
GGGGGGGGGGGGGGGGGGGGGGGGGGGGGGGGGGGGEFGGGGGGGGGGGGGGGGGGGGGGGGGGGGGGGGGGGGGGGGGGGGGGGGGGGGGGGGFGGGGGGGGGGGGGGGGGGGGGGGGGGGGGGGGGGGGGGGGGGGGGGGGGGGGGGGGGGGGGGGGGGGGGGGGGGGGGG5*CCCGGGGEFFFGGCGG8EEGGGGGGGGGGGGC<GGGGGGDC;EGEGD8D3DFDFFAC?FC777FGG<9
@M00200:205:000000000-AKKM3:1:1101:5010:4505 1:N:0:1
ATTGGGTTTAAAGGGCGCGTAGGCGGTCCTTCAAGTCAGGCGTGAAAGCCCCGGGCTCAACCTGGGAACCGCGCTTGAGACTGGCGGACTCGAGTTCGGGAGAGGATGGTGGAATTCCCAGTGTAGAGGTGAAATTCGTAGATATTGGGAAGAACACCGATGGCGAAGGCAGCCATCTGGACCGACACTGACGCTGAGGCGCGAAAGCGTGGGGAGCAAACAGGATTAGATACCCGGGTA
+
GGGGGGGGGGGGGGGGGGGGGGGGGGGGGGGGGGGGGGGGGGGGGGGGGFGGGGGGGGGGGGGGGGGGGGGGGGGGGGGGGGGGGGGGGGGGGGDCFFGG:FEGGGGGGGGGGFGGGGGGGCFFGGGEGGGGGGGGGGFGFFCCGGGGGFFGGGCFGCCFEFGGGGGGGGGGGFFGFFCFCGCGGGGGGCCCCECC::A:CDGGGEGFGGGGGG:55CFCFDC51CF4?F2C+<+95<7=
@M00200:205:000000000-AKKM3:1:1101:11554:4518 1:N:0:1
ACTGGGTATAAAGGGTGCGTAGGTGGCTTTTTAAGTCAGGGGTGAAAGACGGTAGCTTAACTATCGCAGTGCCTTTGATACTGAAGAGCTTGAATGAACTAGAGGTAGGCGGAATGTGACAAGTAGCGGTGAAATGCATAGATATGTCACAGAACACCAATTGCGAAGGCAGCTTACTATGGTTTTATTGACACTGAGGCACGAAAGCGTGGGGATCAAACAGGATTAGATACCCTAGTA
+
GGGGGGGGGGGGGGGGGGGGGGGGGGGGGGGGGGGGGGGGGGGGGGGGGGGGGGGGGGGGGGGGGGGGGGGGGGGGGGGGGGGGGGGGGGGGGGGGGGGGGGGGGGGGGGGGGGGGGGGGGGGGGGGGGGGGGGGGGGGGGGGGGGGGGGGGFGGGGGGGGGGGGGEGDDGGGFGGGFGGGGEGGGGGGFFFGCGFGGDGGGGGGGGGGGD7CEAGFGGGGGGG>4:<AFCCFCFCA;@F
@M00200:205:000000000-AKKM3:1:1101:10715:4526 1:N:0:1
ACTGGGTGTAAAGCGCGCGCAGGTGGGTGCGCAAGTCGGAGGTGAAAGCGCAGGGCTCAACCCTGCGACGCCCTTCGAGACTGCGTGTCTAGGGACCGGTAGAGGTGAGTGGAATTCCCGGTGTAGCGGTGGAATGCGTAGATATCGGGAAGAACACCGGAGGCGAAGGCGGCTCACTGGGCCGGATCCGACACTGAGGCGCGAAAGCGTGGGGAGCAAACAGGATTAGATACCCTAGTA
+
GGGGGGGGGGGGGGGGGGGGGGGGGGGGGGGGGGGGGGGGGGGGGGGGGGGGGGGGGGGGGGGGGGGGGGGGGGGGGGGGGGGGGGGGGGGGGGGGGGGGGEGGGFGGGGGGGGGGGGGGGGGGGGGGGGGGGGGGGGGEGGGGGGGGGGGGGGDGGEGDFEGGGGGGGGGGGEEGGGGGFGGGGGGGGGGECEGGGGGGGGGGGGGGGAEEGGFDDGFGGGGGFGGFFFFG9CFGFF=9
@M00200:205:000000000-AKKM3:1:1101:17029:4533 1:N:0:1
ACTGGGTTTAAAGGGTGCGTAGGCGGCTATCTAAGTCAGTGGTGAAATATCTCAGCTTAACTGAGAGGGTGCCATTGATACTGGATAGCTTGAGTACAGATGAGGTAGGCGGAATTGACGGTGTAGCGGTGAAATGCATAGATATCGTCAAGAACACCGATAGCGAAGGCAGCTTACCAAGCTGTAACTGACGCTGAGGCACGAAAGTGTGGGGATCAAACAGGATTAGATACCCCCGTA
+
GGGGGGGGGGGGGGGGGGGGGGGGGGGGGGGGGGGGGGGFFGGGGGGGGGGGGGGGGGGGGGGGGGGGGGGGGGGGGGGGGGGGGGGGGGGGGGFFGGGGGGGGGGGGGGGGGGGGGGGGGGGGGGGGGGGGGGGGGGGGGGGGFGGGFGEGGGGGGGGGGCGGGGGGGGGGGFGGF6FFFCGGGGGGDFGGGGGGGGGGGDGGGGGGFFGEEGEG>FGDGGGC797@FF5FF@B3>57E
@M00200:205:000000000-AKKM3:1:1101:23986:4571 1:N:0:1
ATTGGGCATAAAGGGAGCGTAGGCGGATAGTTTAGTCAGAGGTGAAAGCCCAGGGCTCAACCTTGGAATTGCCTTTGATACTGGCTATCTTGAGTATGGAAGAGGTATGTGGAACTCCGAGTGTAGAGGTGAAATTCGTAGATATTCGGAAGAACACCAGTGGCGAAGGCGACATACTGGTCCATTACTGACGCTGAGGCTCGAAAGCGTGGGGAGCAAACAGGATTAGATACCCCTGTA
+
FGGFGGFGFFGGGGGGEGGGCGGGFGGGGGGGGGGFGGGCGFFGGGGGGGGGGGGGGGGGGGGGGGGGGGGGGGGGGGGGFGGGFGGGGGFGGGGGFGEFGGFGGGGGGGGGGGGGGGGDGFGGCGGGGGGGGGGGGGGGGGGGGGGCGGGGFGGFGGGGGGDD8FGCGGGGGGGGGGGGGGGGGGGGFGGGGGG>EGGGGGGDGC<GGGGGGGFC3/BFGGFFDFFE=FEF@FBFF>FG
@M00200:205:000000000-AKKM3:1:1101:6349:4584 1:N:0:1
ACTGGGTTTAAAGGGCGCGTAGGTGGCTCGGTAAGTGGCTGGTGAAATCCCGGGGCTCAACTCCGGGGCTGCCGGTCAGACTGCCGGGCTCGAGCACGGTAGGGGCAGATGGAATTCCCGGTGTAGCGGTGGAATGCGTAGATATCGGGAAGAACACCAGTGGCGAAGGCGTTCTGCTGGGCCGTTGCTGACACTGAGGCGCGACAGCGTGGGGAGCAAACAGGATTAGATAACCTAGTA
+
GGGGGGGGGGGGGGGGGGGGGGGGGGGGGGGGGGGGGGGGGGGGGGGGGGGGGGGGGGGGGGGGGGGGGGGFGGGGGGGGGFGGGGGGGGGGGGGGGGGFGGGGGGGGGGGGGGGGFGGGGGGGGGGGGGGGEGGGGGGGGGGGGGGGGGGGGGGGCFFGFGGEGEGEFEFEGGGGGGGGGGGGGGGEGG+09C<FCEGFGGGEEGDFG=EGGG7DDG?F4CEF1CFBF44D09+*)16<
@M00200:205:000000000-AKKM3:1:1101:8345:4603 1:N:0:1
ATTGGGTTTAAAGCGCGCGTAGGTGGCCTGTTAAGTGGCGTGTGAAAGCTCACAGCTCAACTGTGAGAGGTCGCGCCAGACTGGCGGGCTTGAGGGTGGCAGAGGGTGATGGAATTCTCGGTGTAGCGGTGAAATGCGTAGATATCGGGAGGAACGCCAGTGGCGAAGGCGGTCACCTGGGCCATCCCTAACACTGATTCGCGAAAGCTGGGGGAGCGAACGGGATTAGATACCCGTGTA
+
FGGGGGGGGGGGGGGGG+CGGGGFGGCFGGGGGGGGEFFCFFGGGGGFCEEFGGGGGFGGGDEEFGC,FCGGDGDEEGEGGGGCFECEGGFGFE<CCFGCFGG<@EGGFFGGGGGGFFA>CFGGGGGGGGGGGGGGGDFGGEEFFA<<CFEGGGGGGGGCGCFGGGGGGGD713*4BFFFFGCC6@88C*:C@CFGGGG7ACCG>ED:CCGCEGF3>5EGG)CDBDFFF4<C?E+/7>5E
@M00200:205:000000000-AKKM3:1:1101:12289:4610 1:N:0:1
ATTGGGTTTAAAGGGTGCGTAGGCGGTGCAGCAAGCCGGGAGTGAAATACCTCAGCTTAACTGAGGAACTGCTTTCGATACTGCTGTGCTTGAGTGAGACAGAGGTAAGCGGAACTCAGGGTGGAGCGGTGAAATGCGTTGATATCCTAAGGAACACCGGTGGCGAAGGCGGCTTACTGGGTCTCTACTGACGCTGAGGCACGAAAGCTAGGGTAGCAAACGGGATTAGATACCCCTGAA
+
FGFGGGGEGGGGG9CCFGGGGGGGGGF@CFGGGEG,CEGG@EG<FEG<EEFEFFFGGDGFG9@<F7CEFF<FC<EFGGGGGC?E?FD=?FEGGF?5CF<F<FEE<FEFCGG>FG:<,5BFF?+=EE<F:?FGGCDCF@=8=:33;>@9FFF<F,>DF@FDEG778F>F*>C8E5C7<<CFC?FGGFCGCF7@*A5CEG5C=5/=EGC4@CBFFG?5FGGFFGGG0<9<6*)2AF?C>3)+
@M00200:205:000000000-AKKM3:1:1101:25784:4610 1:N:0:1
ATTGGGTTTAAAGCGCGCGCAGGCGGTCCCGAAAGTCGGACGTGAAAGCTCCCGGCCCAACTGGGAGAGGCCGTTCGAAACTTCGGGACTTGAAGGCGGAAGAGGCAAATGGAATTTCCGGTGTAGCGGTAAAATGCGTAGATACCGGAAGGAACACCAGTGGCGAAAGCGATTTGCTGGTCCGCCCTTGACGCTCAGGCGCGAAAGCTAGGGGAGCGACCGGGATTAGATACCCTCGTA
+
GGDGGFFBFGGGGGGGGECEGDGGDGGGGGEGGDDEFEGGGGGGGGGGGGGFGGEGGGEGGGGGGGGGGGGFG:FGEGGGC<FEFGGGGGGGGGGGGGGGGGGFGGEFCFFCGGDFGGGGG>FFGGGEG:FFGGF:;CFGGGDGGCEFDGGGGGGGGGGGGGGGDGGGCFGEC58B?CGGD@FEGGGGGFFFGD9EEFDCEGCGGGGFGGCCC>DCBEG5798<;CF?F?92+3<9@B>E
@M00200:205:000000000-AKKM3:1:1101:25325:4629 1:N:0:1
ACTGGGTTTAAAGTGCGCGTAGGCGGCCTTGTCAGTCAGACGTGAAATCCCCAGGCTTAACTTGGGAACTGCGTCTGATACTACAAGGCTTGAGTGCGGGAGAGGGATGTGGAATTCCAGGTGTAGCGGTGAAATGCGTAGATATCTGGAGGAACACCGGTGGCGAAGGCGGCATCCTGGACCGACACTGACGCTGAGGCGCGAAAGCTAGGGGAGCAAACGGGATTAGATACCCTAGTAAGA
+
GGGGGGGGGGGGGGGGGGGGGGGGGGGEGFFGGGGGGGGGGGGGGGGGGFGFCGGGGFGGGGGGGGGGGGGGGGGGGGGGGGGGGGGFGGGGGGGGGGGGGGGGGGGGFFEFFGGGGFGGGGGGGGGGGGGGGGGGGGGGGGGGGGFDGGGGGGGFGGGDGGGGGGGGGGGGGDG,??FGGGGGCCEGGGFFGGGGGFGFEDDGGGGFGFGGG*7CEGFFG7EDBD4?FFFFGFEC@FFG>AA
@M00200:205:000000000-AKKM3:1:1101:15104:4646 1:N:0:1
ATTGGGTATAAAGGGCGTGTAGGCGGTCTGCTAAGTCATGTGTGAAAGCCCTCGGCTTAACCGAGGAACGACGCATGAAACTGGCAAGCTAGAGTACCAAAGAGGGGGGTGGAATTCCCGGTGTAGCGGTGAAATGCGTAGATATCGGGAGGAACACCGGTGGCGAAGGCGGCTTACTGGGTCTCTACTGACGCTGAGGCACGAAAGCTAGGGTAGCAAACGGGATTAGATACCCTCGTA
+
GGGGGGGGGGGGGGGGGGGGGGGGGGGGGGGGGGGGGGGGGGGGGGGG8FGGGGGGGGGGGGGGGGGGGGGGGGGGGGGGGGGGGGGGGGGGGGGGGGGGGGGGGGGGGEGGGGGGGGGGGGGGGGGGGGGGGGGGGGGGGGGGGGGGGGGGGGGGGGGGGGGGGGGGGGGGGGGGGGGGGFGFGGFGGGGGGGGGGGFGGGGGGGGFGGGGGGFGFGGGGCEGFGGFFF<FFEFFFE@E
@M00200:205:000000000-AKKM3:1:1101:12004:4674 1:N:0:1
ATTGGGTTTAAAGGGTGCGTAGGCGGCGCGGTAAGTTGGGTGTGAAATCCCTCGGCTCAACCGAGGAATTGCGCTTGATACTGCCGTGCTCGAGGGAGACAGAGGTGAGCGGAACTTAGGGTGGAGCGGTGAAATGCGTTGATATCCTAAGGAACACCAGTGGCGAAAGCGGCTCACTGGGTCTCTTCTGACGCTGAGGCACGAAAGCTAGGGGAGCGAACGGGATTAGATACCCCCGTA
+
GGGGGGGGGGGGGGGGGGGGGGGGGGGGGGGGGGGGGGGGGGGGGGGGGGGGGGGGGGGGGGGGGGGGGGGGGGGGGGGGGGGGGGGGGGGGGGGGGGGGGGGGGGGGGGGGGGGGGGGGGGGGGGGGGGGGGGGGGGGGGGGGGGGGGGGGGGGGGGGGGGGGGGGGGGGGGGGGGGGGGGGGGGGGGGGGGGGGGGGGGGGGGGGGGGFGGGFGDGDGGGGD:C<?FFFGFGFFFFFG
@M00200:205:000000000-AKKM3:1:1101:6176:4705 1:N:0:1
ACTGGGTTTAAAGGGCGCGTAGGCGGCCTTCTAAGTCGGACGTGAAATCCCCGGGCTCAACCCGGGAACTGCGTCCGATACTGGTTGGCTTGAATCCGGGAGAGGGATGCGGAATTCCAGGTGTAGCGGTGAAATGCGTAGATATCTGGAGGAACACCGGTGGCGAAGGCGGCATCCTGGACCGGTATTGACGCTGATGCGCGAAAGCCAGGGGAGCAAACGGGATTAGATACCCTCGTA
+
GGGGGGGGGGGFGGGGGGGGGGGGGGGGGGGGGGGGGGGGGGGGGGGGGGGGGGGGGGGGGGGGGGGGGGGGEFGGGEGFGGGGGGGGGGGGGGGGGGGGFGGGGGGGGGGGGGGGGGGGGFGGGGGGGGGG:FGGGGEGEFGGGGGGC?CGGGGGGGGGEGGFEGCFEGGGGEDGEGGGGGGGGCGCFF+<:5CEGFFGCDCCEEGFC=FGGGEGFGGFC<ED0>GFFFAFFGGC3@FG
@M00200:205:000000000-AKKM3:1:1101:24175:4711 1:N:0:1
ACTGGGTTTAAAGGGTGCGTAGGTGGGCTAGTAAGTCCGTGGTGAAATCTCCAAGCTTAACTTGGAAACTGCCGTGGATACTATTAGTCTTGAATATTGTGGAGGTAAGCGGAATATGTCATGTAGCGGTGAAATGCTTAGATATGACATAGAACACCGATAGCGAAGGCAGCTTGCTACACAATCATTGACACTGAGGCACGAAAGCGTGGGGATCAAACAGGATTAGATACCCGCGTA
+
GGGGGGGGGGGGGGGGGGGGGGGGGGGGGGGGGGGGGGGGGGGGGGGGGGGGGGGGGGGGGGGGGGGGGGGGGGGGGGGGGGGGGGGGGGGGGGGGGGGFGGGGGGGGGGGGGGGGGGGGGGGGGGGGGGGGGGGFGGGGGGGGGGGGGGGGGGCGFGCFGGGGGGGGGGGGDGFGGGGGGGGGGFFGGGGFGGGGGGFFCDGGGGGF>CEGGGADFGGGGGGGFGFEFF<F9BCD:B3>
@M00200:205:000000000-AKKM3:1:1101:20328:4723 1:N:0:1
ACTGGGTTTAAAGGGTACGTAGGCGGCGCTGTTAGTCGGGTGTGAAAGCCCTCGGCTCAACCGAGGAATTGCGCCCGAAACTGCAGTGCTTGAGGGAGACAGAGGTAAGCGGAACTGATGGTGGAGCGGTGAAATGCGTTGATATCATCAGGAACACCGGTGGCGAAAGCGGCTTACTGGGTCTCTTCTGACGCTGAGGTACGAAAGCTAGGGTAGCGAAGGGGATTAGATACCCCGGTA
+
GGGGGGGGGGGGGGGGGGGGGGGGGGGGGGGGGGGGGGGGGGGGGGGGGGGGGGGGGGGGGGGGGGGGGGGGGGGGGGGGGGGGGGGGGGGGGGGGGGGGGGGGGGGGGGGGGGGGGFDFGGGGGGGGGGGGGGGGGGGGGGGGGGGGGGFEGGGGGGGGGGGGGGGGGGGGGGGGGGGGGGGGGGGGGGGGGGGG=FGGGFGGGGGGGGGGGGFGFGGGGG8<1*>?FFFGGCEGBDFE
@M00200:205:000000000-AKKM3:1:1101:8695:4737 1:N:0:1
ATTGGGTATAAAGGGCGCGTAGGCGGTCTAGCAAGTCTAAGGTGAAATCCCTCGGCTCAACCGAGGAACTGCCTTGGAAACTGTTGGACTTGAGTTCCGGAGAGGAAAGCGGAATTCCCAGTGTAGCGGTGAAATGCGTAGATATTGGGAGGAACACCGGTGGCGAAGGCGGCTTTCTGGACGGAAACTGACGCTGAGGCGCGAAAGCTAGGGGAGCAAACGGGATTAGATACCCTGGTA
+
GGGGGGCFEGFFGF@BEGC@CFGGGGGGGGGGGGGGGGGGGGGGGGGGGGGGGGCGGGFGGGGGGDFFGGGGGGGGGDGGGGGGGGGGGGGGGGGFGGGG@>F@FGFGC<FCECFFGGGGGGGGGGFGGGG?CG?FC=@8FGDECFFGGFC<FEGGGGGCGGGGG>C<CFG88=CGGFGGGGGEEE::=F9A8*CCCCFFE::E*?35ACGDCE3CEG8CFGC<<C48F*4CEFFCFFFC
@M00200:205:000000000-AKKM3:1:1101:15350:4740 1:N:0:1
ACTGGGCATAAAGAGCTCGTAGGCGGCTTGTCGCGTCGGATGTGAAAGCCCGGGGCTTAACCCCGGGTCTGCATTCGATACGGGCAGGCTAGAGTGTGGTAGGGGAGATCGGAATTCCTGGTGTAGCGGTGAAATGCGCAGATATCAGGAGGAACACCGGTGGCGAAGGCGGATCTCTGGGCCATTACTGACGCTGAGGAGCGAAAGCGTGGGGAGCGAACAGGATTAGATACCCCAGTA
+
GGGGGGGGGGGGGGGGGGGGGGGGGGGGGGGGGGGGGGGGGGGGGGGGGGGGGGGGGGGGGGGGGGGGGGGGGGGGGGGGGGGGGGGGGGGGGGEGFGGGGGGGGGGGGGGGGGCGGGGGGGGGGGGGGGGGGFFGGGGGGGFGGGGGGEEEGGGGGGGGF7FGGGGEGGEDGDGFEGFGGGGGGGGGGFGFGDGGGGGGEGGGGCDGGGGGGGFGFGGGGGF:07CBFFFGGG6CE@/+
@M00200:205:000000000-AKKM3:1:1101:14081:4792 1:N:0:1
ATTGGGCTTAAAGAGCGTGTAGGCGGCTTGGTAGGTCCCGTGTTAAAGCCTGCGGCTCAACCGCAGAATCGCACGGGAAACCATCTGGCTAGAGTCCGGAAGAGGAGAGCGGAATTCCTGGTGTAGCGGTGAAATGCGCAGATATCAGGAAGAACACCCGTGGCGAAGGCGGCTCTCTGGGACGGTACTGACGCTGAGACGCGAAAGCGTGGGGAGCGAACAGGATTAGATACCCTGGTAAGA
+
GGGGGGGGGGGGGGGGGGGGGGGGGGGGGGGGGGGGGGGGGGGGGGGGGGGGGGGGGGGGGGGGGGGGGGGGGGGGGGGGGGGGGGGGGGGGGGGGGGGGGGGGGGGGGGGGGGGGGGGGGGGGGGGGGGGGGGGGGGGGGGGGDGGGGGGGGGGGGGGGGDGGGGGGGGGGGEGCGFGGGGGGGGFCFFGFEDDGEFGFEGEGGGG4E*CEGGFGDGEGCGGGFG*579):+<<6<FFGF<9
@M00200:205:000000000-AKKM3:1:1101:16944:4795 1:N:0:1
ATTGGGCTTAAAGAGCGTGTAGGCGGCCAGGTAGGTCGGTTGTGAAAACTAGAGGCTCAACCTCTAGACGTCGACCGAAACCATCTGGCTAGAGTCCGGAAGAGGAGAGTGGAATTCCTGGTGTAGCGGTGAAATGCGCAGATATCAGGAAGAACACCGATGGCGAAGGCAGCTCTCTGGGACGGTACTGACGCTGAGACGCGAAAGCGTGGGGAGCCAACAGGATTAGATACCCGGGTA
+
GGGACEGGGGGGGGGGGGGGGGGGGGGGGGFEFGGGGGGGGEGGGFEFGGGGGGGGFGGGGGGGGGGGGGGGGGGGGGGGG<EGGGGGFEFFFGFGGECFG:F=F<FDGDFFGGCGGCGGGCFFFFGCD7FCGGDGGC7CC:<<,,=FFGEFGG8FEFCFFECGEFEE7@CCE,<@,,?FEGFEGECE+7=+/:7AEGEGDDCE*:CF5*1:CCBG3*8@<*;42*:)*94CC0+9.)0:
@M00200:205:000000000-AKKM3:1:1101:14241:4798 1:N:0:1
ACTGGGTATAAAGGGCTCGTAGGTGGCCAACTAAGTCGGATGTGAAATCCCCAGGCTCAACTTGGGAACTGCATCCGATACTGGATGGCTTGAATCCGGGAGAGGGATGCAGAATTCCAGGTGTAGCGGTGAAATGCGTAGATATCTGGAGGAATACCGGTGGCGAAGGCGGCATCCTGGACCGGCATTGACACTGAGGAGCGAAAGCCAGGGGAGCAAACGGGATTAGATACCCTTGTA
+
FGGGGGC@FGGGGGGC@FGGGGGE<F8FFDC<FGGGGCGE@FGGGGGFGGGFF@FGG8FGGC<6FGGGGGGGF9<@FGGGGGGFEAFGGGFGGGGEGGGE+F=?F::EF=?EGGGF,?,FGGGGGFFFGGGGGGGGG:FEGGGGGGDDFDFFGGDCCFFCFGGGGGGGGGG7EBB,D?:>8EGGCECEGCFGFGGGGGGFCGGGGGGGC=FGGGFD5FFGF3CG:CGFF*6CCGG05?=G
@M00200:205:000000000-AKKM3:1:1101:7725:4804 1:N:0:1
ACTGGGTTTAAAGGGCGCGTAGGCGGTTTTGTAAGTTCCGCGTGAAATCCCCCGGCTCAACCGGGGAATGGCGTGGAAAACTGCGAGGCTTGAGTTCGGGAGAGGGAAGCGGAATTCCGGGTGTAGCGGTGAAATGCGTAGATATCCGGAGGAACACCGGTGGCGAAGGCGGCTTCCTGGACCGACACTGACGCTGAGGCGCGAAAGCTAGGGGAGCAAACGGGATTAGATACCCTTGTA
+
GGGGGGGGGGGGGGGGGGGGGGGGGGGGGGGGGGGGGFGGGGGGGGGGGGGGGGGGGGGGGGGGGGGGGGGGGGGGGGGGGFGGGEFEGFGGGGGGGGGEFGGGGGGGGGGGGGDGGFGGGGGFGGGGGGGGGGGGGGGDGGGFFGGGGGGGGGGGGGGGGGGGGGGGGGGGGDEGGDGGGGGGCEGGGGGGGEDGGGGCCGGGGGGF<FGGGC)97:F?FGGC:DF<?FADFFG*8@FG
@M00200:205:000000000-AKKM3:1:1101:10134:4807 1:N:0:1
ATTGGGTTTAAAGGGCGCGTAGGCGGTCCGATAAGTCCCGCGTGAAAGCCCCCGGCTCAACTGGGGAACGGCGCGGGAAACTGCCGGGCTTGAGTTCGGGAGAGGGAAGCGGAATTCCGGGTGTAGCGGTGAAATGCGTAGATATCCGGAGGAACACCGGTGGCGAAGGCGGCTTCCTGGACCGACACTGACGCTGAGGCGCGAAAGCTAGGGGAGCAAACGGGATTAGATACCCGCGTA
+
GGGGGGGGGGGGGGGGGGGGGGGGGGGGGGGGGGGGGGGGGGGGGGGGGGGGGGGGGGGGGGGGGGGGGGGGGGGGGGGGGGGGGGGGGGGGGGGGGGGGEFEFGGGGGGGGGGGGGGGGGEGGGGFGGEGGGGFFFGEGFEGGGGFFGCFGGGGGGGGGGGGFEEEGGFGGGGGGGGGGGGDGGEEGFDGGGG3//AC5:77EEGDFF:EGGG>D)7FGF*?D?D43?F9D??EG:@:C
@M00200:205:000000000-AKKM3:1:1101:21273:4813 1:N:0:1
ATTGGGTTTAAAGAGCTCGTAGGCGGTTTGTTGCGTCGGCTGTGAAATCCCGAGGCTCAACCTCGGGTCTGCAGTCGATACGAGCAAACTAGAGTGTTGCAGGGGAGACTGGAATTCCTGGTGTAGCGGTGAAATGCGCAGATATCAGGAGGAACACCGGTGGCGAAGGCGGGTCTCTGGGCAACAACTGACGCTGAGGAGCGAAAGCGTGGGGAGCGAACAGGATTAGATACCCGTGTAAGA
+
GGGGGGGGGGGGGGGGGGGGGGGGGGGGGGGGGGGGGGGGGGGGGGGGGGGGGGGGGGGGGGGGGGGGGGGGGGGGGGGGGGGGGGGGGGGGGGGGGGGGGGGGGGGGGGGGGGGGGGGGGGGGGFGGGGGGGGGGGGGGGGGGGGGGGGGGGGGGGGGGGGGGGGGGGGGGGGGGGGGGGGGGGGGGGGGGGGGGGGGGGGGGGGGFE:CGGGFGFGGGGGGGFGF<=65CFFGGFBF=FB<
@M00200:205:000000000-AKKM3:1:1101:24411:4838 1:N:0:1
ATTGGGTTTAAAGCGTGTGTAGGCGGGCCGTTAAGTGTCTTGTGAAATCCCCCGGCTCAACCGGGGAACTGCTGGGCATACTGGCGGCCTTGAGAGACCTAGGGGCGAGCGGAACAAGCGGTGGAGCGGTGAAATGCGTAGATATCGCTTGGAACGCCGACGGTGAAAACAGCTCGCTGGGGGTCATCTGACGCTGAGACACGAAAGCCAGGGGAGCGAACGGGATTAGATACCCGAGTA
+
GGGGGGGGGGGGGGGGGGGGGGGGGGGGGGGGGGGGGGGGGGGGGGGGGGGGGGGGGGGGGGGGGGGGGGGGGGGGGGGGGGGGGGGGGGGGGGGGGGGGGGGGGGGGGGGGGGGGGGGGGGGGGGGGGGGGGGGGGGGGGGGGGGGGFGGGGGGGGGGGGGGGGGGGGFGGGFGGGCGGGGDEEGGGGGGGGGGGGGGFGGGGGGGGGGGGGGFGFGGGGGGD<CC,/99FGCGG@D@C
@M00200:205:000000000-AKKM3:1:1101:13924:4845 1:N:0:1
ATTGGGTATAAAGCGTACGCAGGCGGCTATGCAAGACAGATGTGAAATCCCCGGGCTTAACCTGGGAACTGCATTTGTGACTGCATAGCTAGAGTTTGTCAGAGGGGGGTGGAATTCCACGTGTAGCAGTGAAATGCGTAGAGATGTGGAGGAACACCGATGGCGAAGGCAGCCCCCTGGGACCTGACTGACGCTCATGTACGAAAGCGTGGGGAGCAAACAGGATTAGATACCCGAGTA
+
GGGGGGGGGGGGGGGG@FFCFGGGGGGGGGGGGGGGGGGGGGGGGGGGGGGGGGGGGFFGGGGGGGGGGGGGGGGGGGGGGGGGGGGGGGGGGGGGGGGGGGFGGGGGGGGGGGGGGGGGGGGGGGGGGGGGGGCGGGGGGGGGGGGGGGFEDFGFGGGGGGGGGGGEGGGGGFGGG5EFGGGGFEFFGGGGGGDEGGGGGGGGFGDDE=CGGGFGFGF8FFGGFGFFF?A*+<C35)8F
@M00200:205:000000000-AKKM3:1:1101:11930:4848 1:N:0:1
ATTGGGTATAAAGGGTGCGTAGGCGGTCCTTTAAGTCAGTGCTGAAATACTCTGGCTTAACCAGAGGGGTGGCATTGATACTGAGGGACTTGAGTGTAGTCGAGGTAGGCGGAATTGACGGTGTAGCGGTGAAATGCTTAGATATCGTCAAGAACACCGATAGTGTAGACAGCTTACTAGGCTACAACTGACGCTGAGGCACGAAAGTGTGGGGATCAAACAGGATTAGATACCCTCGTA
+
GDGGGGGGGGFFGGGGGGGCEGGGGGGGGGGGGGGGGGGGGGGGGGGGGGGGGGGGGGGGGGGGGGGGGGGGGGGGGGGGGGGFGGGGGGGGGGGGGGGGGGGGGGGGGGGGEGGGEGGGGGGGGGGGGGGGGDGCGGGGGFGGGGGGGGGGGGGGGGG:FEGFGFGGFGE7CCGFGGGGCCFGGGGGGGFG>97CEGGGDFCG*CDCGGGGEGFDFFGFCGGG0C+)*+1@FGF07BFE
@M00200:205:000000000-AKKM3:1:1101:4632:4890 1:N:0:1
ATTGGGCTTAAAGCGCGTGCAGGCGGCCTGCTATGTCCCGTGTGAAAGCCTCCGGCTCAACCGGAGAGGGTCGCGGGAAACTGGCAGGCTTGAGGGTGGTAGAGGGTGGTGGAATTCCCGGTGTAACGGTGAAATGTGTAGATATCGGGAGGAACGCCAGTGGCGAAAGCGGCCACCTGGGCCATCCCTGACGCTGAGACGCGAAAGCTGGGGGAGCGAAAGGGATTAGATACCCCTGTA
+
FGGGGGGGGGGGGGGGGGGGGGGGGGGGGGGGGGGGGGGGGGGGGGGGGGGGGGGGGGGGGGGGGGEGGGGGGGGGGGGGFFGGGGGGGFCEFBFGCCEFFF9BFGCGGCGGGGGGGFGGGGGECEFFGBFFECGGFGGGGGGFFGGGGGGGGGGFEFGGFFGEEEGGGGEGEGGFC6CFE>FCFF>FFG?FEDGGDCFFGCE?EGG<EGFGGGEDEECC)9858<C?F64:C88*75/:
@M00200:205:000000000-AKKM3:1:1101:16681:4902 1:N:0:1
ATTGGGTTTAAAGAGCTCGTAGGCGGCCGTCCACGTCGGATGTGAAAGCTCAGAGCTCAACTCTGAGAGGCCATTCGATACGGGACGGCTAGAGGCAGGTAGGGGAAAGTGGAATTCCTGGTGTAGCGGTGAAATGCGCAGATATCAGGAGGAACACCGGTGGCGAAGGCGGCTTTCTGGGCCTTGCCTGACGCTGAGGAGCGAAAGCTGGGGGAGCGAACAGGATTAGATACCCGTGTA
+
GGGGGGGGGGGGGGGGGGGGGGGGGGGGGGGGGGGGGGGGGGGGGGGGGGGGGGGGGGGGGGGGGGGGGGGGGGGGGGGGGGGGGGGGGEGGGGGGGGGFGGGGGGGGGGGGGGGGGGGGGGFFGGGGGEFGFGGGGEGGGGGGGGGGGGGGGGGGGGGGEGGDEGGGGFGGGGGGGGGGGDGGGGGG?CFGGGCGGGGGGGGGGDGDGGGGGGDD>EECDDGGF::?@F<F<3CD@@FG
@M00200:205:000000000-AKKM3:1:1101:19062:4906 1:N:0:1
ATTGGGCTTAAAGGGCGCGCAGGCGGTTTTTCAAGTCAGATGTGAAAGCCCCGGGCTCAACCTGGGAACTGCATTTGAGACTGAAAAACTCGAGTTCGGGAGAGGATGGCGGAATTCCCAGTGTAGAGGTGAAATTCGTAGATATTGGGAAGAACACCGGTGGCGAAGGCGGCCATCTGGACCGATACTGACGCTGAGGCGCGAAAGCGTGGGGAGCAAACAGGATTAGATACCCTAGTA
+
GGGGGGGGGGGGGGGGGGGGGGGGGGGGGGGGGGGGGGGGGGGGGGGGGGGGGGGGGGGGGGGGGGGGGGGGGGGGGGGGGGGGGGGGGFGGGGGGGGGGGGGGGGGGGGGGGGGGGGGGGGGGGGGFFFFGGGGGGGGGGGGGGGGGGGGGGGGGGGGGGGGGGGGGGGGGGGGGGGGGGGGGGGGE?CFFEDDGDGGGGGGECEGGG5ACEEBCDGGC45CFFGGF?F4>F,:*7<=?
@M00200:205:000000000-AKKM3:1:1101:10861:4924 1:N:0:1
ATTGGGTATAAAGGGCGCGTAGGCGGCCTGCTAAGTCGAACGTGAAATCCCTGGGCTCAACCCAGGAACTGCGTCCGATACTGGTTGGCTTGAATCCGGGAGAGGGATGTGGAATTCCAGGTGTAGCGGTGAAATGCGTAGATATCTGGAGGAACACCGGTGGCGAAGGCGACATCCTGGACCGGCATTGACGCTGAGGCGCGAAAGCCAGGGGAGCAAACGGGATTAGATACCCGTGTA
+
GGGGGGGGGGGGGGGGGGGGGGGGGGGGGGGGGGGGGGGGGGGGGGGGGGGGGGGGGGGGGGGGGGGGGGGGGGGGGGGGGGGGGGGGGGGGGGGGGGGGGGGGGGGGGGGGGGGGGGGGGGGFGGGGGGGGGGGGGGGGGGGGGGGGGGGEEFGGGGGGGGGGGGGGGFGGGGGGGGGGGGGGGGED:FFECGGEEGGGGGGGGG<58AFGCE>D:FCFGGDGFGDBFFFGG?FD@F:=
@M00200:205:000000000-AKKM3:1:1101:22440:4931 1:N:0:1
ATTGGGTTTAAAGGGTGCGTAGGCGGCGATGTAAGTCAGGTGTGAAATCCCGGAGCTTAACTCCGGAACTGCATTTGATACTGCATTGCTCGAGTACTGGAGAGGAGACTGGAATTTACGGTGTAGCAGTGAAATGCGTAGATATCGTAAGGAAGACCAGTGGCGAAGGCGAGTCTCTGGACAGTTACTGACGCTGAGGCACGAAGGCCAGGGGAGCAAACGGGATTAGATACCCTAGTA
+
GFGGGGGGGGGGGGGFGGGGGGGGGGGGGFGGGGGGGGGGGGGGGGGGGGGGGDGGGGGGG9EFGGGGDGGGGGG9FGGGGGGGGGGGGGGGGGGGGGGGGGGGGGEFFDFGGGGGGGGGGGGGGFGGGGDEGGGGGGGGGGGGFGGGGGGGGGGGEGGFGGGGGGGGGFGEGEFFGGGGGFCGGGGGGG?CEDGEECF7:FGEGGD*87EGGG>5:FGGGD576D4<FFAGFGG4?FFF
@M00200:205:000000000-AKKM3:1:1101:20160:4934 1:N:0:1
ATTGGGTGTAAAGCGCGCGCAGGCGGCTGGTCAAGTCCGATGTGAAATCTCCCGGCTCAACTGGGAAACTGCATTGGAAACTGATCGGCTTGAAGGTGGGAGAGGGTAGTGGAATTCCCGGTGTAGTGGTGAAATGCGTAGATATCGGGAGGAACACCAGTGGCGAAGGCGACTACCTGGCCCATTCTTGACGCTGAGGCGCGAAAGCTAGGGGAGCGAACGGGATTAGATACCCCCGTA
+
GGGGGGGGEGGGGGGGGGGGGGGGGGGGGGGGFGGGGGGGGGGGGGGGGGGGGGGGGGGGGGGGGGGGGGGGGGGGGGGGGGGGFGGGGGGGGGGGGGGGGGGGGGGGGGGGGGFFGGGFGGGGGGFGGGGGGGGGGGGGGGGFEGGGGGGGGGGGGFGGGGGDGGGGGGGGGGGFGGGGGFFEGGGGGGGGGECCEFGGGGGEEGGGFGGFGGFGFGGGGGGG?35>FFFF7@8<>EFG
@M00200:205:000000000-AKKM3:1:1101:21826:4969 1:N:0:1
ACTGGGTGTAAAGGGCTCGTAGGCGGTTTGTCGCGTCGGGAGTGAAAACGCCGTGCTTAACACGGCGCTTGCTTCCGATACGGGCAGACTAGAGGTATTCAGGGGAGAACGGAATTCCTGGTGTAGCGGTGAAATGCGCAGATATCAGGAGGAACACCGGTGGCGAAGGCGGTTCTCTGGGAATGACCTGACGCTGAGGAGCGAAAGTGTGGGGAGCGACCAGGATTAGATACCCTGGTA
+
GGGGGGGGGGGGGGGDGGGGGGGFGGGGEGGGEGGGGGGGGGGGGGGFGGGGGGGGGGGGGGGGGGGGGGGGGGFEFFGGEGGGGGEGGGGGGGGGGGGFGGGGGCCFFFEEEGGFDFGG@EFGGFGGGGGGFGGGGGCEGGGGGFGGGGGGG7BFGGGCEEFFGGDGGGEDBCC+AFFGC62;?FGFGGC6*A*C*AFF5CGEG5>2ACFGGEE:>EG*)9F3(9DDFFBC<:<*77F7
@M00200:205:000000000-AKKM3:1:1101:7454:4985 1:N:0:1
ATTGGGTTTAAAGGGCTCGTAGGCGGTTTGTCGCGTCGGGAGTGAAAACTCAGGGCTCAACCCTGAGCGTGCTTCCGATACGGGCAGACTAGAGGTATGCAGGGGAGAACGGAATTCCTGGTGTAGCGGTGGAATGCGCAGATATCAGGAGGAACACCGGTGGCGAAGGCGGTTCTCTGGGCATGACCTGACGCTGAGGAGCGAAAGCATGGGGAGCGAACAGGATTAGATACCCTTGTA
+
GGGGGGGGGGGGGGGGGGGGGGGGGGFDGGGGGGGGGGGGGGGGGGGGGGGGGCGGGGGGGGGGGGGGGGGGGGGGGGCFGGGGGGGGEGGGGGGGGGGGGGGFDGD@FGGGGGGGGGGGGEGGFCFGGFFGFGGFAFGGGGFA@=FGGGGEFFGGGGGGGEG7C@EGGFGGGGG9<FCFGFGDGGGGDC?@=CGCE88?CFGCE=CGGGGGGGFGFGG=DGFGF4CBF44DCC67??FC
@M00200:205:000000000-AKKM3:1:1101:23841:5001 1:N:0:1
ATTGGGTTTAAAGCGTGTGCAGGCGGCGGCGTAAGTGTCGAGTGAAAGCCCGCGGCTCAACCGCGGAACGGCTCGGCATACTGCGTCGCTTGAGGTCGGTAGAGGTGCTTGGAACTCTAGGTGGAGCGGTGAAATGCGTAGATATCTAGAGGAACGCCTGAGGCGAAAGCGGAGCACTGGGCCGATTCTGACGCTGAGACACGAAAGCGTGGGGAGCAAACAGGATTAGATACCCTAGTAAGA
+
GGGGGGGGGGGGGGGGGGGGGGGGGGGGGGGGGGGGGGGGGGGGGGGFGGGEGGGGGGGGGGGGGDEGGGGGGGGGGGGGGGGGGGGGGGGGGGGGGGGGGGGGGGGGGGGGGGGGGGGGGGGGGGGGGGGGGGGGGGGGGGGGGGGGGGGGGGFEGGGG>:@CGGDGGGGGGGGGGGGGGGGGE>8<C>7CECC5ECCFC*78EGDF?/;CDE@GFCFC**:FBGF?*9<7:CCGF@*<F>B
@M00200:205:000000000-AKKM3:1:1101:22215:5003 1:N:0:1
ATTGGGTTTAAAGCGCGTGTAGGCGGCCAGGTAGGTCCGGTGTGAAAACTCGAGGCTCAACCTCGAGATGTCATCGGAAACCATCTGGCTAGAGTCCGGAAGAGGAGAGTGGAATTCCTGGTGTAGCGGTGAAATGCGCAGATATCAGGAAGAACACCTATGGCGAAAGCAGCTCTCTGGGACGGTACTGACGCTGAGACGCGAAAGCGTGGGGAGCAAACAGGATTAGATACCCCAGTAAGA
+
FEGGGGGGGGGGGGGGG@FGGGGGGGGGGGGGGFGGGGGGFGGGGGG<FDGCFGGGGGGGGG@FFEDGF<FGGFGGGGGGGGFEFGFGGGGGGGGGGGE7FGGGGDGGGEFGGGGGGGFGGFGGGDGGGGGGGCCFFGFGGCGGGGAFGFFFFFGGGGFAFGGGGGGGGGFFGCFGGGGGFFGGG88EFGD??CG==E9FGDGG8EDFG5EGDGBG:=8EFD8FBGC7FFAGFGGG@FFGGA>
@M00200:205:000000000-AKKM3:1:1101:8901:5009 1:N:0:1
ATTGGGTTTAAAGAGCTCGTAGGCTGCTTGGTAAGTCGGATGTGAAAACTCCAGGCTCAACCTGGAGACGCCATTCGATACTGCCATGGCTAGAGTCCGGTAGGGGAGCGTGGAATTCCTGGTGTAGCGGTGAAATGCACAGATATCAGGAGGAACACCGGTGGCGAAGGCGGCGCTCTGGGCCGGTACTGACGCTGAGGAGCGAAAGCGTGGGGAGCAAACAGGATTAGATACCCTAGTA
+
GGGGGGGGGGGGGGGGGGGGGGGGGGGGGGGGGGGGGGGGGGGGGGGGGGGGGGGGGGGGGGGGGGGGGGGGGGGGGGGGGGGGGGGGGGGGGGGGGGGGEGGGGGGGGGGGGGGGGGGGGGGGGGGGGGGGGGGGGGGGGGGGGDGGGGGGGGGGGGGGGGGGGGGGGGGGGGGGDGFFGGGGEGGGEGGGGGD=EGGGGGGGCEDGGGEGGGFGFGGEGGFGFGG9FFFGC,<C=FFGG
@M00200:205:000000000-AKKM3:1:1101:13227:5013 1:N:0:1
ATTGGGTTTAAAGGGCGCGTAGGCGGCCACCGCAAGTCGACTGTGAAATCTCCGGGCTTAACTCGGAAAGGTCAGCCGATACTGCGGGGCTAGAGTGCAGAAGGGGCAACTGGAATTCTCGGTGTAGCGGTGAAATGCGTAGATATCGAGAGGAACACCTGCGGCGAAGGCGGGTTGCTGGGCTGACACTGACGCTGAGGCGCGAAAGCTAGGGGAGCGAACGGGATTAGATACCCCAGTA
+
GGGGGGGGGGGGGGGGGGGGGGGGGGGGGGGGGGGGGGGGGGGGGGGGGGGGGGGGGGGGGGGGGGGGGGGGGGGGGGGGEGGGGGGGGGGGGFGGGGGGGGGGGGGGGGGGGGGGGGGGGGGGGGGGGGGGGGGGGGFGFGGCGGGGGGGGGGGGGGGCGGGGGGGGGGGGGGGGGGGGFGGGGFGEFFGDCED=C8CGGGGGGGGGGCGGGFEG>EECDDGDFD:,=FFGGFGDFFBFG
@M00200:205:000000000-AKKM3:1:1101:15985:5015 1:N:0:1
ATTGGGTATAAAGTGTGTGTAGGCGGATTTGTAAGTACCTTGTGAAATCCCACGGCTCAACCGTGGAACTGCTCGGTATACTGCTTATCTTGAGCCACTTAGGGGCTACCGGAACAAATGGTGGAGCGGTGAAATGCGTAGATATCATTTGGAACGCCAATGGTGAAAACAGGTAGCTGGGAGTGTGCTGACGCTGAGACACGAAAGCCAGGGGAGCGAACGGGATTAGATACCCTGGTACGAT
+
GGGGGGGGGGGGGGGGGGGGGGGGGGCEEEGGGGGGGGGFGGGGGGGGGG?FFGGGGGGGGGCFFEGGGGGGGGGGGGGGGGGGGGGGGGGGGGGGGGGCFGFFGGGGGCFEEEEGGFAFFGGGDCFGGGGGGGGGGG?EGEGGGGGFGDFFGGGEGGGGGGFGGGGGGFGGCFFCFFGGGGGGGGGCGGGGGGGGEGGGGGDGGGDF::CFGEFGFGGGGGGGFG4<A@)+?B8C:FFG*-:4
@M00200:205:000000000-AKKM3:1:1101:17141:5020 1:N:0:1
ATTGGGTTTAAAGGGCGTGTAGGCGGTTTGTTAAGTCATGTGTGAAATCCCCCGGCTCAACCGGGGAAGTGCGCATGAAACTGGCAAGCTAGAGTACCGAAGAGGGGGGTGGAATTCCCGGTGTAGCGGTGAAATGCGTAGATATCGGGAGGAACACCTGCGGCGAAGGCGGCCCCCTGGTCGGATACTGACGCTGAGACGCGAAAGCGTGGGGAGCAAACAGGATTAGATACCCCTGTA
+
GGGGGGGGGGGGGGGGGGGGGGGGGGGGGGGGGGGGGGGGGGGGGGGGGGGGGGGGGGGGGGGGGGGGGGGGGGGGGGGGGGGGGGGGGGGGGGGGGGGGGGGGGGGGGFGGGGGGGGGGGGGGGGGGGGGGGGGGGGGGGGGGGGGGGGGGGGGGGGGGGGGGGGGGGGGGGGGGGGGGGGGGGGGGGGGGGGDGGGGGGGGD8EDFGGGGGGFDEGGGGFCC:<F<FFAFGGGG:F@F
@M00200:205:000000000-AKKM3:1:1101:7173:5042 1:N:0:1
ATTGGGTTTAAAGAGCGCGTAGGCGGCCGTGCAAGTCGGTTGTGAAATCCCGGGGCTCAACCGCGGGACTGCGTCCGATACTGCACGGCTCGAGGCAGGTAGGGGAGAGTGGAATTCCCGGTGTAGCGGTGAAATGCGCAGATATCGGGAGGAACACCGGTGGCGAAGGCGAGTCCCTGGAAAACTCCTGACACTGAGGCACGAAAGCTAGGGGAGCAAACAGGATTAGATACCCTTGTAAGA
+
FGGGGGGGGGGGGGGGGGGGGGGGGGGGEC:FFGGGGGGGGGGGGGGGGGGGGGGGGGGGGGGGDFGE@GGGGGGGGGGGGGGGGGGDGGEGGGG7FEGFGGGGGGGGEDFGFGGGGGCGGGGGGGGGGGGGGGGGGGGGGGGGGGGGGGGGGGGGGGGGGGGGGGGGGGGDDGG?FGGGGGGCAFGGGGGGGGGGGGGGGGGEEGGFFEGGGGFGFGFE54CG?FGFFFFGGGGGFF7?FDF
@M00200:205:000000000-AKKM3:1:1101:9919:5053 1:N:0:1
ATTGGGTTTAAAGAGCTCGTAGGCGGCCACTCAAGTCGAACGTGAAAACTCGGGGCTCAACCCCGAGCCCGCGTTCGATACTGGGCGGCTAGAGTCTGGTAGGGGGATCTGGAATTCCTGGTGTAGCGGTGGAATGCGCAGATATCAGGAGGACCACCGGTGGCGAAGGCGGCTCTCTGGTCCATTTCTGACGCTGAGGTGCGAAAGCTAGGGGAGCAAACGGGATTAGATCCCCCCGTAAGA
+
FGGGGGGGGGGGGGGGGGGGGGGGGGGGGGGGGGGGGGGGGGGGGGGGGGGGGGGGGGGGGGGGGGDGGGGGGGGGGGGGGGGGGGGGGGGGFDGFGGGGFGGGGD@F<>FDG3FFGGFG8D,>A<@FC3CFFFCE,@:8**,>@<@C7:F*C1<<FFFDCFGE*<4F:;C8C*;CC6CDFGCFCC97<:F9;7*2:ECGG:CA885CGCGGGDD<:C*0*9*92CF)9=)2<C:D>@5>C6>
@M00200:205:000000000-AKKM3:1:1101:5874:5063 1:N:0:1
ACTGGGTGTAAAGAGCGCGCAGGCGGCTGGGCAAGTCCGATGTGAAAGCTCCCGGCTCAACTGGGAAATTGCATCGGAAACTGCTCGGCTTGAAGGTGGGAGAGGGTAGCGGAATTCCCGGTGTAGTGGTGAAATGCGTAGATATCGGGAGGAACACCAGTGGCGAAGGCGGCTACCTGGCCCATTCTTGACGCTGAGGCGCGAAAGCTAGGGGAGCGAACGGGCTTAGATACCCGTGTA
+
GGGGGGGGGGGGGGGGGGGGGGGGGGGGGGGGGGGGGGGGGGGGGGGGGGGGGGGGGGGGGGGGGGGGGGGGGGGGGGGGFGGGGGGGGGGGGGGGFGGGGGEEGGGGGGGGGGGGGGGGGGGGGGGGGGGGGGGGGCCGGGFFGGGGGGGGGGGGGGFGGGF7EGGGGGGGEGDFFFFFDFGEFGC7CGGGGGG=EGGCE3EGG857++<8CGFGFGGGDGGD(9F?FFFG+<AD)>:F
@M00200:205:000000000-AKKM3:1:1101:25412:5106 1:N:0:1
ATTGGGTTTAAAGGGTGCGTAGGAGGGCAGGTAAGTCAGTGGTGAAATCCCCGAGCTTAACTTGGGAACTGCCGTTGATACTATCTGTCTTGAATATCGTTGAGGTGAGCGGAATATGTCATGTAGCGGTGAAATGCTTAGATATGACATAGAACACCAATTGCGAAGGCAGCTCGCTAAACGAATATTGACTCTGAGGCACGAAAGCGTGGGGATCAAACAGGATTAGATACCCCCGTAAGA
+
GGGGGGGGGGGGGGGGGGGGGGG@FGGGGGGGGGGGGGGGGGGGGGGGGGGGGGGGGGGGGGGGGGGGGGGGGGGGGGGGGGGGGGGGGGGGGGGGGGGGFGGGGGGGGGGGGGGGGGGGGGGGGGGGGGGGGGGGGGGGGGGGGFGGGGGGGGGGGGGGGGGFGEGGGGGGGGGGGGGEGGGGGGGGGGGGGGGGGGGGGGGGGGGGDGGGGGFGFGGGGGGGD<FEAFFGCFF*8A>EGFF
@M00200:205:000000000-AKKM3:1:1101:20211:5107 1:N:0:1
ATTGGGTTTAAAGGGTGCGTAGGCGGTGACTTAAGTCAGTGGTGAAATACGGCAGCTCAACTGTCGAGGTGCCATTGATACTGGGTTACTTGAGTACTGATGAGGTAGGCGGAATGGACGGTGTAGCGGTGAAATGCTTAGATATCGTCCAGAACACCGATAGCGAAGGCAGCTTACTAAGGAGTAACTGACGCTGAGGCACGAAAGTGTGGGGATCAAACAGGATTAGATACCCCCGTA
+
F9FFGGGGGGGGGGGFF;FGGGGGGGGDGGGGGGGGGGGFDGGGGGGGGGGGFGGGGCGGGGCEFGGGGGGGGFGGGGEGGGGGGGGGGGGGGGGGGGGGFGGGGGGGGGGGGGGGGGGGGFGGGGGGGGGGGGFFGFFGGGGGGFEGGEDFGCFEGGEECFGGGGGGGGGGDGGGGGGCCFCFFGGFGFGGGEGGGGFGDGGGGGGDFFGGCEE5FFCFGFFF<G7=FFFGGGGG>B5E
@M00200:205:000000000-AKKM3:1:1101:21308:5133 1:N:0:1
ACTGGGTTTAAAGCGCGTGTAGGCGGCCAAACAGGTCCGTTGTGAAAACTGGAGGCTTAACCTCCAGACGTCGACGGAAACCGTGTGGCTAGAGTCCGGAAGAGGAGAGTGGAATTCCTGGTGTAGCGGTGAAATGCGCAGATATCAGGAAGAACACCAATGGCGAAGGCAGCTCTCTGGGACGGTACTGACGCTGAGACGCGAAAGCGTGGGGAGCGAACAGGATTAGATACCCCTGTA
+
GGGGGGGGGGGGGGGGGGGGGGGGGGGGGGGGGGGGGGGGGGGGGGGGGGGGGGGGGGGGGGGGGGGGGGGGGGGGGGGGGGGGGGGGGGGGGGGGGGGGGGGGGGGGGGGGGG9FGGGGGGGGGGGGGGGGGGGGGGGGGGGGGGGGGGGGGGGGGGFGGGGGGGGGGGGGGGGGGGGGGGGGGGGGGGGGGGGGGGGGDDCEEEGGEGEGGGFG3EGGGGGGFGGFFF>GGGGFFFFG
@M00200:205:000000000-AKKM3:1:1101:6965:5145 1:N:0:1
ATTGGGTTTAAAGGGCGCGTAGGCGGCCTCCGCAAGTCAATTGTGAAATCTCCGGGCTTAACTCGGAAAGGTCAACTGATACTGCGGGGCTAGAGTGCGGAAGGGGCAACTGGAATTCTCGGTGTAGCGGTGAAATGCGTAGATATCGAGAGGAACACCTGCGGAGAAGGCGGGTTGCTGGGCCGACACTGACGCAGAGGCGCGAACGCCAGGGGAGCGAACGGGATGAGATACCATAGTAAGG
+
GGGGGGFGGGGGGGGGGGGGGGGGGGGGGGGGGGGGGGGGGGGGGGGGGGGGGGGGGGGGGGGGGGGGGGGGGGGGGGGGGGGGGGGGGGGGGGGGGGGGGGGGGGGGGGGGGGGGGGGGGGGGGGGGGGGGGGGGGGGGGGGFGFGGGG,1*<DF@CFGG@FC:B:F+=<EEGE8C;0A8?C*1CE=:*<<E=<*:2;CEDDCGC398//?FEFDE5/*19E5?*9,9:A79ACG46?<*6))
@M00200:205:000000000-AKKM3:1:1101:6603:5146 1:N:0:1
ATTGGGTTTAAAGCGCGCGCAGGCGGCCGCGTAAGTCGGATGTGAAATCCCACGGCTCAACCGAGGAATTGCATCCGATACTGTGCGGCTAGAGGCAGGTAGGGGCGAGTGGAATTCCCGGCGTAGCGGTGAAATGCGCAGACATCGGGAGGCACACCGGTGGCGAAGGCGGCTCGCTGGGCCTGCCCTGCCGCTCAGGCGCGAAAGCTGGGGGAGCGAACCGGTTTAGTTACCCTCGTA
+
FEFFFCFCGCE-CFGC@E:F@@@FEGGGGGGF@:<FAFDGGGFFE?6?FF,C=:=@4=C=FGGG@+7F@55<BFFF:B+8+<<FFG=:FCE<=DFCEC:,E,BCC:CFE:CFF:FFCGCFG**=77<::FG:,?,,,<C1F7+=,?FG:*F7*2@@F**:***0:8*:5**:E8C8:CGGGFF5/*28+9*:*2)2:86:C7/***1*3<8ACE:75CE8DC5)(9*,*/4FGGFCFF)*
@M00200:205:000000000-AKKM3:1:1101:8562:5156 1:N:0:1
ATTGGGTTTAAAGGGTGCGTAGGCGGAATGGTAAGTCAGAAGTGAAATACTCGCGCTTAACGCGGGCACTGCTTTTGATACTGCTGTTCTTGAGTGCAGAAGAGGGAAGCGGAATTCTCGGTGTAGCGGTGAAATGCGTAGATATCGAGAAGAACACCAGCAGCGAAAGCGGCTTCCTGGTCTGTAACTGACGCTGAGGCACGAAAGTGTGGGTAGCAAACAGGATTAGATACCCCAGTA
+
GGGGGGGGGGGGGGGGGGGGGGGGGGGGGGGGGGGGGGGGGGGGGGGGFGGGGGGGGGGGGGGGGGGGGGGGGGGGGGGGGGGGGGGGGGGGGGGGGGGGGGGGGGGGGGGGGGGCFGGGGGGGGGGGGGGGGGGGDGGGGGGGGFGGGGGGGGGFGGGGGGGGGGGEGGGGGGDGGGGGGGGGGGGGFCG8E=DEGFGGGFGGGGG7FGGGGGFD?FFDGGGG<CFFFFAGG6@*5<FG
@M00200:205:000000000-AKKM3:1:1101:24954:5162 1:N:0:1
ATTGGGTTTAAAGAGCGTGTAGGCGGCCAGGTAGGTCAGCTGTGAAAACTCGAGGCTCAACCTCGAGATGTCGGCTGAAACCATCTGGCTAGAGTCCGGAAGAGGAGAATGGAATTCCCGGTGTAGCGGTGAAATGCGCAGATATCGGGAAGAACACCCGTGGCGAAGGCGGTTCTCTGGGACGGTACTGACGCTGAGACGCGAAAGCGTGGGGAGCGAACAGGATTAGATACCCCCGTA
+
GGGGGGGGGGGGGGGGGGGGGGGGGGGGGGGGGGGGGGGGGGGGGGGGGGGGGGGGGGGGGGGGGGGGGGGGGGGGGGGGGGGGGGGGGGGGGGGGGGGGGGGGGGGGGGGGGGGGGGGGGGGGGGGGGGGGGGGGGGGGGGGGGGGGGGGGGGGGGGGGGGGGGGGGGGGGEGEGGFGGGGGGGGFGGGGGEDGGGFDGEDGGGGGGCGGGGGEDBEGEGGGG:4C<FBACFG8FFFED
@M00200:205:000000000-AKKM3:1:1101:23861:5174 1:N:0:1
ATTGGGTATAAAGAGCGTGTAGGCGGCCGGCTAGGTCTGGTGTGAAAACTCGAGGCTCAACCTCGAGATGTCGCCGGAAACCAGTCGGCTAGAGTCCGGAAGAGGAGAGTGGAATTCCTGGTGTAGCGGTGAAATGCGCAGATATCAGGAAGAACACCTATGGCGAAAGCAGCTCTCTGGGACGGTACTGACGCTGAGACGCGAAAGCGTGGGGAGCGAACAGGATTAGATACCCTAGTA
+
GGGFGGEFFGGGF@FGFGGGGFFGGGGGEGGGGGF<CFFGGFFCGG@FGFGGGEGGGGGGGGGFGGGGGGGGGFGGG7F@FDFFGF:@FFEFGGGFGG:EEFGAG8@FEFGGGFC@FGCGGDF==<<C>BFFGGGFFGDGGGGGGFCGGCCFEF8<FGGFGGCGDGDCGC@EFGGFE9F:@FCB>BFGGGGGGGGGEFC9*C=8CE/>C7AEDD3C>E*:DD671C74=*:CFG+*)<F?
@M00200:205:000000000-AKKM3:1:1101:24556:5218 1:N:0:1
ATTGGGTATAAAGGGCGCGTAGGCGGCTCTGATCGTCGGATGTGAAAGGCCTGGGCTCAACCTGGGAACGGCATCCGATACGGCGGGGCTTGAGCGTGGGAGAGGTTGGTGGAAGTCCCAGTGGAGAGGTGAAATTCGTAGATATTGGGAAGAACAACGGTGGCGAAGGCGGCCAAATGGACCACAACTGACGCTGAGGGGCGAAAGCGGGGGGAGGAAACAGGATTACATACCCATGTACGA
+
GGGGGGGGGGGGGGGEGFFGEGGGGGGGGGGGGGGGGGGGGGFGGGGGGEFCFGFGGGGGGFGGGGGGGGGGGGGGGGG@=FFCGGGGC+BE<=,88+@:>3>3<@ADF@FG<C,@FFGGC,>,::F@F8:3<F<=;<CC:<;@,@;EFF71<<,,,=<E*=:+1<C@C;CC>:EF*+<C+02/;5C527?8;**:CCG529**/:)95*28CGE73*;EFF*C2*0)*/.7+03*))*3*,4
@M00200:205:000000000-AKKM3:1:1101:16109:5230 1:N:0:1
ATTGGGTATAAAGGGCTTGTAGGCGGTTCGTTAAGTCCGGTGTGAAATCTCCCGGCTCAACTGGGAGCGGCCATCGGATACTGGCGAGCTAGAGGTGGGCAGAGGAAGGCGGAATTCCCGGTGTAGCGGTGAAATGCGTAGATATCGGGAGGAACACCAGTGGCGAAGGCGGCCTTCTGGGCCTATCCTGACGCTGAGGAGCGAAAGCGTGGGGAGCAAACAGGATCAGCTACCCGTGTACGAT
+
FFFGCFGGGFFFGGGG8FGGGGGGDGGGGGEDGFFGGGEDC@BFFEGGGFFGGGGGGGGF,6CEG<@BC=FGGGFGGGGEEGFGGEEFGEFFEC@FFGGFFG<DFGAFGGED+FG,BFEGG+=FFFGGGGGGGGGDFCFEE@@B;FCCGCGC:BFGGGFGCFF@4CEFGGGDEGCCCE::FGF8C7CFF>C68CC7?EFFGGDE>EG45CEECE:D5CFCG*;C(2*(*/.2<F83.<7=*(((
@M00200:205:000000000-AKKM3:1:1101:7656:5235 1:N:0:1
ACTGGGCTTAAAGGGTGTGTAGGCGGACCCGTAAGTCAGGGGTGAAAGGCCGCGGCTCAACCGCGGGACTGCCTTTGATACTGCGGGTCTTGAGTGTCGGAGGGGCCACTAGAATTCGTGGTGTAGCGGTGAAATGCGTAGATATCACGAGGAATACCAGAGGCGTAGGCGGGTGGCTGGACGACAACTGACGCTGAGGCACGAAAGCGTGGGGAGCGAACAGGATTAGATACCCGCGTA
+
GGGGGGGGGGGDGGGGGGGGGGGGGGGGGGGGGGGGGGGGGGGGGGGGGGGGGGGGGGGGGGGGGGGGGGGGGGGGGGGGGGGGGGGGGGGGGGGGGGGGGGGCGGGGGDFGGGGGGGGGGGGGGGGGGGGGGGGGGGGGGGGGGGGGGGGGGGGGGGGGGFFGGGGGDGEGGGGGGGGCFGGGGGDGGGGGGGG5C>FF5FGDCGDGGGGGGGF:>GEEGGGG<GGFFFBFFGGDBDDG
@M00200:205:000000000-AKKM3:1:1101:25301:5241 1:N:0:1
ATTGGGTTTAAAGGGCGCGTAGGCGGCCTGCTAAGTCGAACGTGAAATCCCTGGGCTCAACCCAGGAACTGCGTCCGATACTGGTTGGCTTGAATTCGGGAGAGGGATGCGGAATTCCAGGTGTAGCGGTGAAATGCGTAGATATCTGGAGGAACACCGGTGGCGAAGGCGGCATCCTGGACCGAGATTGACGCTGAGGCGCGAAAGCCAGGGGAGCAAACGGGATTAGATACCCCTGTA
+
GGGGGGGGGGGGGGGGGGGGGGGGGGGGGGGGGGGGGGGGGGGGGGGGGGGGGGGGFGGGGGGDGGGGGGGGGGGGGGGGGGGD?FGGGGGGGGGGGGGGGGGGGGGGGGGGGFGFGGGGGEFGGGGGGGGGGGGGGGGGGGGGGFGGGFF@GGGGGGGGFGGGGGGCEGGGGECCBFGGFGGGDCGGGGGGGGGGGGGGGGEGGGGGCFGGGGFGFGGFGGEG<<C7FFFGGGGGFF:C
@M00200:205:000000000-AKKM3:1:1101:12926:5246 1:N:0:1
ATTGGGTGTAAAGGGCGCGTAGGCGGGCAGCCAAGTCTGTGGTGAAATCTTTCGGCTCAACCGGAAAACTGCCGTGGATACTGGCTGTCTCGAGGGAGGTAGGGGCATGTGGAACTTCCGGTGGAGCGGTGAAATGCGTTGATATCGGAAGGAACTCCGGTGGCGAAAGCGACGTGCTGGACCTCTTCTGACGCTGAGGCGCGAAAGCTAGGGGAGCAAACGGGATTAGATACCCGAGTA
+
GGGGGGGGGGGGGGGGGGGGGGGGGGGGGGGGGGGGGGGGGGGGGGGGGGGGGGGGGGGGGGGGGGGGGGGGGGGGGGGGGGGGGGGGGGGGGGGGGGGGGGGGGGGGGGGGGGGGGGGGGGGGGGGGGGGGGGGGGGGGGGFGGGGGGGGGGGGGFGGGGGGGGGGGGGGEEGEGGGGGGFGGGGGGGGGGGGDEGGGGGGEEEGGGGGGFGGFGBFFGGGGGFGFFFFFGG:EGFFFG
@M00200:205:000000000-AKKM3:1:1101:8207:5268 1:N:0:1
ATTGGGTTTAAAGGGCGCGTAGGCGGCCTGCTAAGTCGAACGTGAAATCCCCGGGCTCAACCCGGGAACTGCGTCCGAGACCGGCAGGCTCGAATCCGGGAGAGGGATGTGGAATTCCAGGTGTAGCGGTGAAATGCGTAGATATCTGGAGGAACATCGGTGGCGAAGGCGGCATCCTGGACCGGTATTGACGCTGAGGCGCGAAAGCCAGGGGAGCAAACGGGATTAGATACCCCTGTAAGA
+
GGGGGGGGGGGGGGGGGGGGGGGGGGGGGGGGGGGGGGGGGGGGGGGGGGGGGGGGGGGGGGGGGGGGGGGGGGGGGGGGGGGGGGGGGGGGGGGGGGGGDFGGGGGGGGGGGGGGGGGGGGGGGGGGGGGGGGGGFGGGGGGGGGGFGGGGGGGGFGGGGGGGGGGGGGGGGGGGEGGGGGGGGCEGFGGGGGCEGGFDGDGGG5DG8CFGGGFGFGCGGGGD2C*4074:ECGGF39FCAA
@M00200:205:000000000-AKKM3:1:1101:13792:5270 1:N:0:1
ACTGGGTATAAAGAGCGCGTAGGCGGCCGGATAAGTCCGTTGTGAAATCCCCCGGCTCAACCGGGGACCCGCTTCGGAAACTGTCCGGCTTGAGTCGCGGAGAGGAGAGCGGAATTCCCAGTGTAGCGGTGAAATGCGTAGATATTGGGAGGAACACCGGTGGCGAAGGCGGCTCTCTGGACGCGTACTGACGCTGAGGCGCGAAAGCTAGGGGAGCAAACGGGATTAGATACCCCAGTA
+
GGGGGGGGGGGGGGGGGGGGGGGGGGGGGGGGGGGGGGGGGGGGGGGGGGGGGGGGGGGGGGGGGGGGGGGGGGGGGGGGGGGGGGGGGGGGGGGGGGGGGGGGGFGGGGGGGGGGGGGGGGGGGGGGGEGGGGGGGGEGGGGGGGGGGGGGGGGGGGGGGGGGGGGGGGGGGGG6@EGGGGGGGGGGGGGGGGGGCFGGGGGGGEG:9CGGFDFGFGFFGGGGFGG?FFFGGE<CBEFG
@M00200:205:000000000-AKKM3:1:1101:6038:5277 1:N:0:1
ATTGGGTGTAAAGGGCGCGTAGGCGGCTGCATGAGTCGGAAGTGAAATCCCTCGGCTTAACCGGGGAATGGCCTCCGATACTGTGCGGCTCGAGTCCCGGAGAGGGTGGTGGAATTCCCAGTGTAGCGGTGAAATGCGTAGATACTGGGAGGAACACCGGTGGCGAAGGCGGCCACCTGGACGGGTACTGACGCTGAGGCGCGAAAGCTAGGGGAGCAAACAGGATTAGATACCCGCGTA
+
GGGGGGGGGGGGGGGGGGGGGGGGGGGGGG<;CCFFFGGGGGGGGGGGGGGGGGGGGGGGGGEGGGGGGGGGGGGGGGEGGGGCFGGGGGGGGGGGGGEGCEGGGGGGG@FGGDGFEFCFGFGFFGFGGGGGGFGGGEGGGGGFGGGGGGGGCCFFF@FCFGGCEGDGGFGGG5EGFCGGC*:EGGEF?FGFE5DEDCGGGGGGGGGG7?FGGG>D:=FF*>FGFG7)/9-CFFEC<B5>
@M00200:205:000000000-AKKM3:1:1101:25262:5288 1:N:0:1
ATTGGGTGTAAAGTGCGCGTAGGTGGCCCGTTAAGTGGCTGGTGAAATCCCGGGGCTCAACTCCGGGGCTGCCGGTCAGACTGGCGAGCTAGAGCACGGTAGGGGCAGATGGAATTCCCGGTGTAGCGGTGGAATGCGTAGAGATCGGGAAGAATACCAGTGGCGAAGGCGTTCTGCTGGGCCGTTGCTGACACTGAGGCGCGACAGCGTGGGGAGCAAACAGGATTAGATACCCCCGTA
+
GGGGGGGGGGGGGGGGGGGGGGGGGGGGGGGGGGGGGGGGGGGGGGGGGGGGGGGGGGGGGGGGGGGGGGGGGGGGGGGGGGGGGGGGGGGGGGGGGGGGGGGGGGGGGGGGGGGGGGGGGGGGGGGGGGGGGGGGGGGGGGGGGGGGGGGGGGGGGGGGGGGGGGGGGGGGGGGGFGGGGGGGGGGGGG?CFG46FFGGGCDGGGGGG=CGGGEDFGFGGFGF:DCBFFFGGFCGFF5C
@M00200:205:000000000-AKKM3:1:1101:17645:5313 1:N:0:1
ATTGGGTGTAAAGCGTGCGTAGGTGGTCGTTTAAGTCCGTTGTGAAAGCCCTGGGCTCAACCTGGGAACTGCAGTGGATACTGGACGACTAGAGTGTGGTAGAGGGTAGCGGAATTCCTGGTGTAGCAGTGAAATGCGTAGAGATCAGGAGGAACATCCATGGCGAAGGCAGCTACCTGGACCAACACTGACACTGAGGCACGAAAGCGTGGGGAGCAAACAGGATTAGATACCCCTGTAAGA
+
GGGGGGGGGGGGGGGGGGGGGGGGGGGGGGGGGGGGGGGGGGGGGGGGGGGGGGGGGGGGGGGGGGGGGGGGGGGGGGGGGGGGGGGGGGGGGGGGGGGGGGGGGGGGGGGGGGGGGGGGGGGGFGGGGGGGGGGGGGGGGGGGGGGGGGGGGGGGGGCFGGGGGGGGGGGGGGGGGFDGGGGGGGGGGGGGGGGGGGGGGGGGGGDFGCCGGGFGFGGEFGGGFGCEFFFGDGGG>FFFD<>
@M00200:205:000000000-AKKM3:1:1101:17197:5319 1:N:0:1
ATTGGGTATAAAGGGTGCGTAGGTGGCTTGTTAAGTAGGATGTGAAATCCCTCGGCTCAACCGGGGAACTGCATTCTAAACTGGCGAGCTCGAGTGAGATAGGGGTGTCCGGAACTGCCAGTGGAGCGGTGAAATGTGTTGATATTGGCAGGAACGCCGGTGGCGAAAGCGGGACACTGGGTCTCAACTGACACTGAGGCACGAAAGCCAGGGGAGCGAACGGGATTAGATACCCGAGTAAGA
+
GGGGGGGGGGGGGGGGGGGGGGGGGGGGGGGGGGGGGGGGGGGGGGGGGGGGGGGGGGGGGGGGGGGGGGGGGGGGGGGGGGGGGGGGGGGGGGGGGGGGGGGGGGGGGGGGGGGGGGGGGGGGGGGGGEGGGGGGGGGGGGGGGGGGGGGGGGGGGGGGGGGGGGGGGGGGGGGGGGGGGGGGGGGGGGGGGGGGGGGGGGGGGGGGGGGGGGFCBGGGGDEGBD<?FFFGGGGGFFFGGFA
@M00200:205:000000000-AKKM3:1:1101:25408:5323 1:N:0:1
ATTGGGTATAAAGGGAGCGTAGGTGGCCTTATAAGTCAGTGGTGAAATCTCTGGGCTTAACCCAGAAATTGCCATTGATACTGTAGGGCTTGAGTATAGATGCCGTTGGCGGAATATGACATGTAGTGGTGAAATACATAGAGATGTCATAGAACACCGATTGCGAAGGCAGCTAACGAAACTATAACTGACACTGAGGCTCGAAAGTGTGGGTATCAAACAGGATTAGATACCCCAGTA
+
GFGGGC6-FFGGGGG?@FGGGGGGGG<FGG@FGGGGGGGFGGGGGGGFFGGA<FGGGAGGGG878EFGGGGFGGGGGGGGGGGF<9F:FGGGGGGGGC,6EFE,>F@CCGGDGGG9?E,,,CEFGG@FGGGGGGGAEFECAG9FG,5A,5AFFGG<FGDCGGGGGGEDEGGGGGA,DCEE8CG,@FGGCFGFGGGGF,:E,AEGDEG@FGGFE*0A6<G?CFGGFGF=AFFFEGG*?EFG
@M00200:205:000000000-AKKM3:1:1101:24568:5338 1:N:0:1
ATTGGGTTTAAAGGGTGCGTAGGCGGCCTATTAAGTCAGTTCTGAAATATCCCGGCTTAACCGGGAGGGTGGGATTGATACTGATGGGCTTGAGTGGAATCGAGGTAGGCGGAATTGACGGTGTAGCGGTGAAATGCTTAGATATCGTCAAGAACACCGATAGTGTAGACAGCTTACTAGACTCAAACTGACGCTGAGGCACGAAAGTGTGGGGATCAAACAGGATTAGATACCCTTGTA
+
GGGGGGGGGGGGGGGGGGGGGGGGGGGGGGGGGGGGGGGGGGGGGGGGGGGGGGGGGGGGGGGGGGGGGFGGGGGGGGGGGGGGGGGGGGGGGGGGGGGGGGGGGGGGGGGGGGGGGGGGGGGGGGGGGGGGGGGGGGGGGGGGGGGGGGGGGGGGGGGGGGGGGGGGGGGGGGGGGGGGGGGGGGGEFGGGGGGGGFFGGFGGGGGGGGDGGGEGFGGGGGGGFGGFFFFGCCEGFFFG
@M00200:205:000000000-AKKM3:1:1101:14012:5340 1:N:0:1
ATTGGGTTTAAAGCGCGCGCAGGCGGTCCCGAAAGTCCTTCGTGAAAGCTCCCGGCTCAACTGGGAGAGGCCGGTGGAAACTTCGGGACTTGGAGGCGGGAGAGGCAGATGGAATTCCCGGTGTAGCGGTAAAATGCGTAGATACCGGGAGGAACACCAGTGGCGAAAGCGATCTGCTGGCCCACCCTCGACGCTCAGGCGCGAAAGCTAGGGGAGCGACCGGGATTAGATACCCCGGTA
+
GGGGGGGGGGGGGGGGGGGGGGGGGGGGGGGGGGGGGGGGGGGGGGGGGGGGGGGGGGGGGGGGGGGGGGGGGGFFEGGGGFGGGGGGGGGGGGEFGGGGGGGGGGGGGCGGGGCCCGGGGCGGGGGGGFEGGGGGGGGGGGGGGGGGGGGGGGGGGGGG:FG>EFDGGGGEGGGGGGGGDGGGGGGCEDEEGGCGGGDFEGGGGGGGFFGFFCEGEC?EGGGG9D52994FDFGGBD:C
@M00200:205:000000000-AKKM3:1:1101:9931:5345 1:N:0:1
ATTGGGTTTAAAGAGCGCGTAGGCTGCCAGATAAGTCCGGTGTGAAAGTCACAGGCTCAACCTGTGAATGCCGCTGGAAACTGTCTGGCTTGAGTCCGGGAGGGGCGAGTGGAATTCCTGGTGTAGCGGTGAAATGCGCAGATATCAGGAGGAACACCAATGGCGAAGGCAGCTCGCTGGAACGGTACTGACGCTGAGGCGCGAAAGCGTGGGGAGCGAACAGGATTAGATACCCGGGTAAGA
+
FGGGGGGGGGGGGGGGGGGGGGGGGGGGGGGGGGGGFGGGGGGGGGGGGGGGGGGGGGGGGGGGGGGGGGGGGGFGGGGGGGGGGGGGGGGGGGGGGGGGGGGGEGGCGFGGGGGGGGGGGGGGGGGGGGGGGGGGGGGGGEGGGFFGGCEE7FGGGGGDFFCGGDGGGGGGGGGGGCEGFGGGDGGGFG765C5EDCGGGGGGGEDGG5C>CE3<>GGGGGGGF4C<FF4CCFGDDF@E>>A
@M00200:205:000000000-AKKM3:1:1101:19491:5360 1:N:0:1
ATTGGGTTTAAAGTGCACGCAGGTGGTCAGGCAAGTGCCGTGTGAAAGCGGCCCGCTTAACGGGTCGAGGCCATGGCAGACTGTGTGACTGGAGGTCGTGAGAGGTCCGTGGAATTGCCGGTGTAGTGGTGAAATGCGTAGAGATCGGGAGGAACACCCGTGGCGAAGGCGGCCAGCTGGGATACACCTGACACTGAGGCGCGAAGGCGTGGGGAGCGAACGGGATTAGATACCCCAGTA
+
GGGGGGGGGGGGGGGGFGGGGGGGFGGGGGGGGGGGGGGGGGGGGGGGGGGGGGGGGGGGGGGGFGGGGGDGGGGGGGGGGGGGGGGGGGGGGGGGGGGGGGGGGGGGGGGGGGGGGGGGGGGEGGFGGGGGGGGGGGGGGGGGGGGGGGGGGGGGGGGGGGGGGGCEGGGGGECGGGGGGGGCFFGGGGGGGFGG?CFGGGGG5:CFCEGGGGFGFD8EDC8D2CFBFFFFGFGGFFFG
@M00200:205:000000000-AKKM3:1:1101:20831:5370 1:N:0:1
ATTGGGTATAAAGGGCTCGTAGGCGGTTTGTCGCGTCGGGAGTGAAAACTCAGGGCTCAACCCTGAGCGTGCTTCCGATACGGGCAGACTAGAGGTATGCAGGGGAGAACGGAATTCCTGGTGTAGCGGTGGAATGCGCAGATATCAGGAGGAACACCGGTGGCGAAGGCGGTTCTCTGGGCATTACCTGACGCTGAGGAGCGAAAGCATGGGGAGCGAACAGGATTAGATACCCTGGTAAGA
+
GGGGGGGGGGGGGGGGGGGGGGGGGGGGGGGGGGGGGGGGGGGGGGGGGGGGGGGGGGGGGGGGGGGGGGGGGGGGGGGGGGGGGGGGGGGGGGGGGGGGGGGGGGGGGGGGGGGGGGFGGGGGGGGGGGGGGGGGGGGGGGGGGGGGGGGGGGGGGGGGGGGGGGEGGGGGCEGGGGGGFGGGGGGGGGGGGGDGEGGGGGGGGGGGGGGGFGFGFGGGDGGG<<>?FFFFFGGGFFFGGBD
@M00200:205:000000000-AKKM3:1:1101:4677:5378 1:N:0:1
ACTGGGCGTAAAGGGCGCGTAGGCGGCTGCACGAGTCGGAAGTGAAATCCCTCGGCTTAACCGGGGAATGGCCTCCGATACTGTGCGGCTCGAGTCCCGGAGAGGGTGGTGGAATTCCCAGTGTAGCGGTGAAATGCGTAGATACTGGGAGGAACACCGGTGGCGAAGGCGGCCACCTGGACGGGTACTGACGCTGAGGCGCGAAAGCTAGGGGAGCAAACAGGATTAGATACCCTCGTA
+
GGGGGGGGFFGGGGGGGGGGGGGGGGGGGG@EFFFFGGGGGGGGGGGGGGGGGGGGGGGFFGGGGDGGGGGGGGGGGGFDGGGGGFGGGGGGGEGGGGGGGGGGGGCGGFGGGGFGGGGGGGGGGFGGGGGGGGGGGGGGGEGGGGGGGFGGDGGGGGFGGGGFGGGEEFGGEGGGGGGGGGGGGCE8<FG6CEDE=8C:EGE5E89D7EFGGGDG>=C89FGGFGGBF*6FC?F7:<FE
@M00200:205:000000000-AKKM3:1:1101:14394:5384 1:N:0:1
ATTGGGTTTAAAGAGCGCATAGGCGGCCGGATAAGTCCGTTGTGAAATCCCCCGGCTCAACCGGGGACCCGCTTCGGAAACTATCTGGCTTGAGTCGCGGAGAGGAGAGCGGAATTCCCAGTGTAGCGGTGAAATGCGTAGATATTGGGAGGAACACCGGTGGCGAAGGCGGCTCTCTGGACGCGTACTGACGCTGAGGCGCGAAAGCTAGGGGAGCAAACGGGATTAGATACCCTAGTA
+
GGGGGGGGGGGGGGGGGG:FGGGGGGGGGGGGGGGGGGGGGGGGGGGGGGGGGGGGGGGGGGGGGGGGGGGGGGGGGGGGGGGGGGGGGGGGGGGGGGGGGGGGGGGGGGGGGGGGGGGGGGGGGGGGGGGGGGGGGGGDGGGGGGGGGGGGGGGGFGGGGGGFGGGGGGGGGGGGGGGGGGGGGGGGGGGGGGGGGGGGGGGGGGGGGGGGGGFGFGGGGGCGFGGFFBDGGGGGFFFG
@M00200:205:000000000-AKKM3:1:1101:21456:5390 1:N:0:1
ATTGGGTATAAAGGGCGCGTAGGCGGCCTGCCAAGTCGGGCGTGAAAGCCCGGGGCTCAACCCCGGAGGTGCGCCCGAGACTGGCGGGCTCGAGGCCGGGAGAGGGGGGTGGAATACCCAGTGGAGAGGTGAAATTCGTAGATATTGGGTGGAACACCGGTGGCGAAAGCGGCCCCCTGGCCCGGGTACCTGACGCTGAGGCGCGAAAGCGTGGGGAGCAAACAGGATTAGATACCCGAGTA
+
GGGGGGGGGGGGGGGGGGGGGGGGGGGGGGGGGGGGGGGGGGGGGGGGGGGGGGGGGGGGGGGGGGGGGGEGGGGGGEGGGGGGGGGGGGFGGGGGGGGGGGGGGGGGGGGGGGGGGGGGGGGGFGGGGGGGFGFGGGGGGGGGGGFDGGGGGFGGGGGGGGGGGGGGGGGGGEGGGGGGGGGGGGEGFGFGGGGGGDGGGGDGG=DDDFE;EEDDEGG:FGGG7D7)9*52+209<BEGF<
@M00200:205:000000000-AKKM3:1:1101:20392:5418 1:N:0:1
ATTGGGTTTAAAGGGTGCGTAGGTGGTGACGCCAGTCTGGTGTGAAATCTCGGAGCTCAACTCCGAAATTGCACCGGATACTGCGTGACTCGAGGACTGTAGAGGAGATCGGAATTCACGGTGTAGCAGTGAAATGCGTAGATATCGTGAGGAAGACCAGTTGCGAAGGCGGATCTCTGGGCAGTTCCTGACACTGAGGCACGAAGGCCAGGGGAGCAAACGGGATTAGATACCCGAGTA
+
GGGGGGGGGGGGGGGGGGGGGGGGGGGGGGGGGGGGGGGGGGGGGGGGGGGGGGGGGGGGGGGGGGGGGGGGGFGGGGGGGGGGGGGGGGGGGGGGGGGGGGGGGGGGGGGGGGGFGGGGGGGGGGGGGGFGGGGGGGGGGGGGFGGDGGGGGGGGGGGGGGGCGGGGGGGGGEGGDFGFGGGGGGGGGGCCCGGGGGGGGGGGGEDGGCGGGGFGFGGGFDGG75C?FFFGGEGGF@FF
@M00200:205:000000000-AKKM3:1:1101:19321:5421 1:N:0:1
ACTGGGTTTAAAGAGCGCGTAGGCGGCCGGATAAGTCCGTTGTGAAATCCCCCGGCTCAACCGGGGACCCGCTTCGGAAACTATCTGGCTTGAGTCGCGGAGAGGAGAGCGGAATTCCCAGTGTAGCGGTGAAATGCGTAGATATCGGGAGGAACACCAGTGGCGAAGGCGGCTTCCTGGACCAGTACTGACGCTGAGGCGCGAAAGCTAGGGGAGCAAACAGGATTAGATACCCCAGTA
+
GGGGGGGGGGGGGGGGGGGGGGGGGGGGGG@FGGGGGGGGGGGGGGGGGGGGGGGGGGGGGGGGGGGGGGGGGGGGGGGGGGGGGGGGGGGGGGGGGGGGGGGGGGGGGGGGGGGGGGGGGGGGGGGGGGGGGGGGGGGGGGGGGGGGGGGGGGGGDGGGGGGGGGGGGGGGGGGGGGGGGGGGFGGGGGGGGGDGEFGGGGGGGGGFECGFGC@GEDEFFGGGBFDBFFA7CEF5>EFG
@M00200:205:000000000-AKKM3:1:1101:26561:5425 1:N:0:1
ATTGGGTTTAAAGGGCGCGTAGGCGGGTCACCAAGTCCGGGGTGAAATCCCCCAGCTCAACTGGGGAAGTGCCTTAGATACTGGTGATCTTGAGGAGGGTAGGGGCATCTGGAACGCTGGGTGGAGCGGTGAAATGCGTTGATATCCAGCGGAACTCCGGTGGCGAAGGCGAGGTGCTGGAACCTTTCTGACGCCGAGGCGCGAAAGCCCGGGGGACGAAAGGGATTAGATAACCCCCGAAGA
+
GGGGGGGGGGGGGGGGGGGGGGGGGGGGGGGGGGGGGGGGGGGGGGGGGGGGGGGGGGGGGGGGGGGGGGGGGGGCGGGGGGGGGGGGGGGGGGGFGGGGGGGGGC+3:58D<FFC7+8FGF=F:=83@>3>FE;,,*6@>5,333@=33*>*>C<,@FF*4F,*4=:C***3B8*++2?:+AE*CF++03+;*)***:**)/*:EC485*:CC)))2*:912C(09)**.*03<CB).*1((
@M00200:205:000000000-AKKM3:1:1101:18286:5434 1:N:0:1
ATTGGGTTTAAAGGGTGCGTAGGCGGTGCAGCAAGTCGGGAGTGAAATACCTCAGCTTAACTGAGGAACTGCTTTCGATACTGCTGTGCTTGAGTGAGACAGAGGTAAGCGGAACTTAGGGTGGAGCGGTGAAATGCGTTGATATCCTAAGGAACACCGGTGGCGAAGGCGGCTTACTGGGTCTCTACTGACGCTGAGGCACGAAAGCTAGGGTAGCAAACGTGATTAGATACCCGTGTA
+
G<FFGGGGGGGGGGGGGDGGGDEGGGGGGGGG<FFGGGEGCFFGGGGGGFEAF<FFFGGDGFFGFDGGFGGGGGGGG7EFGGGGG8FGGGFGAFGG,C9FFCFGEFEGG?F:FGDG9FGGCE:CFA@ECGGGGFGGGGGD@FCFFCDGFCGFGFFGGGDGG>:FCGEGEFEGG5BFGGGD,B8CGBFFG49>:5C=CCCCEG5B>=CCCC9F75)190<8F3*9:GGAFF::+<+)).8F
@M00200:205:000000000-AKKM3:1:1101:21105:5472 1:N:0:1
ACTGGGTTTAAAGGGTGTGTAGGCGGCTGAACAAGTCTGGTGTGAAATCTTCACCGCTCAACGGGAAGGGGTCACTGGAAACTGTTCAGCTTGAGTATGGTAGAGGCAAGCGGAATTCCTGGTGTAGCGGTGGAATGTGTAGATATCAGGAAGAACATCGGTGGCGAAGGCGGCTTGCTGGGCCATTACTGACGCTGAGACACGAAAGCGTGGGGAGCAAACGGGATTAGATACCCTGGTA
+
GGGGGGGGGGFFFGEFGGGGGGGGGGGGGGGGGFGGGGGGGGGGGGGGGGGGGGGGGEGGFGGGGGGFGGDGGGGGGGGGGGGGGGGGGGGGGGEEFGGGGGFGGGGGGGGGGGGGGGGGGFGGC?FGGGGGGDFFFGGGGEFGGGGGGGGGGGGGGGFGEFGGFDGGGGGGGGGGGGGFF8=CEGGGGGGFFGDGGEFCFGGGEED<FGGGG58<BCFGGGGG:DD<F=)CCGGGF4)22
@M00200:205:000000000-AKKM3:1:1101:11777:5482 1:N:0:1
ATTGGGTTTAAAGAGCTCGTAGGTGGCTGGTCGCGTCTGCCGTGAAAGCCCGCAGCTTAACTGCGGGTCTGCGGTGGATACGGGCCGGCTAGAGGTAGGTAGGGGCAAGTGGAATTCCTGGTGTAGCGGTGAAATGCGCAGATATCAGGAGGAACACCGGTGGCGAAGGCGGCTTGCTGGGCCTTACCTGACGCTGAGGAGCGAAAGCGTGGGGCGCGAACAGGATTAGATACCCGAGTA
+
GGGGGGGGGGGGGGGGGGGGGGGGGGGGGGGGGGGGGGGGGGGGDGGGGGGGGGGGGGGGGGGGGGGGGGGGGGGGGGGGGGGGGGGGGGGGGGGGGGGGGGGGGGGGGGGGGGGGGGGGGGGGGGGGGGGGGGGGGGGGGGGGGGGGGGGGGGGGGGGGGGGGGGGGGFGGGGCEEGGGGGGGGFGGGFGGGGGGEFGGGGDEGEGGGEGGGE)/<CEEDGGG:<F26?<GF6<7:@FG
@M00200:205:000000000-AKKM3:1:1101:17916:5509 1:N:0:1
ATTGGGTATAAAGAGCTCGTAGGCGGCTTAGTAAGTCGGGTGTGAAAACCCCAGGCTCAACCTGGGGACGCCACCCGATACTGCTATAGCTAGAGTCCAGTAGGGGAGTGTGGAATTCCCAGTGTAGCGGTGAAATGCGCAGATATTGGGAGGAACACCAGCGGCGAAGGCGGCACTCTGGGCTGGTACTGACGCTGAGGAGCGAAAGCGTGGGTAGCGAACAGGATTAGATACCCCAGTA
+
GGGGGGGGGGGGGGGGGGGGGGGGGGGGGFFCFGGGGGGGGGGGGGGGGGGGGGGGGGGGGGGGGGGGGGGGGGFGGEGGGGGGGGGGGGGGGGGGGGGGGGGGGGGGGGGGGGGGCFFEFGGGGGGGGGGGGGGGGGGGGGGFGGGGGGGGGGGGGGGGGGGGEGGGGCFECCCG6?FGGGGGEGFFGDFFGG<:E5CEGGFEGGGGFDCGGDDF5<8=<D5C<4046?)*<AE<FEDED
@M00200:205:000000000-AKKM3:1:1101:10313:5512 1:N:0:1
ATTGGGTTTAAAGTGTGCGCAGGTGGCCGCGCAAGTCGAGTGTGAAATCCCCGAGCTTAACTTGGGAATTGCGCTCGAAACTACGTGGCTCGAGTGTGGCAGAGGAAGGTGGAATTCCACGTGTAGCGGTGAAATGCGTAGAGATGTGGAGGAACACCGATGGCGAAGGCAGCCTTCTGGGCCAACACTGACGCTCATGCACGAAAGCGTGGGGAGCAAACAGGATTAGATACCCGAGTA
+
GGGGGGGGGGGGGGGGGGGGGGGGGGGGGGGGGGGGGGGGGGGGGGGGGGGGGGGGGGGGGGGGGGGGGGGGGGGGGGGGGGGGGGGGGGGGGGGGGGGGGGGGGGGGGGGGGGGGGGGGGGGGGGGGGGGGGGGFGGGGGGGGGGGGGGGGEGGGGGGGGGGGGGGDCFGGGGGGGGGGGGGGGGGGGFGGGG<EGGGGGGGGGGDDDEEGGGFGEGFGGCDGFGGFFFAGGGGDBEFG
@M00200:205:000000000-AKKM3:1:1101:4464:5522 1:N:0:1
ATTGGGTTTAAAGGGCTCGTAGGCGGTTTGTCGCGTCGGGAGTGAAAACGCCGTGCTTAACACGGCGCTTGCTTTCGATACGGGCAGACTAGAGGTATGCAGGGGAGAACGGAATTCCTGGTGTAGCGGTGAAATGCGCAGATATCAGGAGGAACACCGGTGGCGAAGGCGGTTCTCTGGGCATTACCTGACGCTGAGGAGCGAAAGTGTGGGGAGCGAACAGGATTAGATACCCCGGTA
+
GGGGGGGGGGGGGGGGGGGGGGGGGGGGGGGGGGGGGGGGGGGGGGGGGGGGGGGGGGGGG9FGGGGGGGGGGGGGGGGGGGGGGGGGGGGGGGGGGGGGGGGGGGGGGGGGGGGGGGGGGGGGGGGGGGGGGGGGGGGGGGGGGGGGGGGGGGGGGGGGGGGGGGGGGGGGGGGGGGGGGGGGGGGFFGGGGGGGGGGGGGGGGGGFG97EGGFGFDCEGGGG?GF?7@BGGFFC@>DG
@M00200:205:000000000-AKKM3:1:1101:9015:5564 1:N:0:1
ATTGGGTTTAAAGGGCGCGTAGGCGGTTTGCTAAGTCGGCTGTGAAAGCCCGGGGCTCAACCCCGGAGGGTCAGCTGATACTGGCGAGCTAGAGTACGGAAGAGGTAGCTGGAATTCCCGGTGTAGCGGTGAAATGCGTAGATATCGGGAGGAACACCTGAGGCGAAGGCGGGCTACTGGGCCGATACTGACGCTGATGCGCGAAAGCCAGGGGAGCGAACGGGATTAGATACCCGGGTA
+
GGGGGGGGGGGGGGGGGGGGGGGGGGGGGGGGGGGGGGGGGGGGGGGGGGGGGGGGGGGGGGGGGGGGGGGGGGGGGGGGGGGGGGGGGGGGGGGGGGGDGGGGGGGGGGGGGGGGGFGGGGGGGGGGGGGGGGGGGGGGGGGGGGGGGGGGGGGGGGGGGFGGGGEEGGGGGGDFFGFGGGGGGGGGGGGGGGGEE@FGDDGGGGGGFFGGGGBDDGGDGGEGFD476FAFGAC<))7=
@M00200:205:000000000-AKKM3:1:1101:13214:5566 1:N:0:1
ATTGGGTTTAAAGAGCACGTAGGCGGTTGAGCAAGTCCAATGTGAAATCCCCCGGCCTAACTGGGGAACTGCATTGGATACTACTTGACTTGAGTGCAGGAGGGGAGAGTGGAATTCCAGGTGGCGCGGTGAAATGCGTAGATATCTGGAGGAACGCCGGCGGCGAAAGCGACTCTCTGGTCTGCAACTGACGCTGAGGTGCGAAAGCTAGGGGAGCAAACGGGATTAGATACCCCCGTA
+
GGFFFGGCEGGGGGEGGGGGGFGGGGGGGGGGGGFFEFFGGGGGGGGGGGGGGGGGGGGGGGGGGGGGGGFGGGGGGFGGGGGGGFFGGGGGGGFGGGFGGEGFGGGEEGGGDGGGGGGGGGGG,CFCFBFGGGCAD@GECFFFCGDAFEFEGFGGGGCGGD:CECB7FG@GGGGGGFC,CFGGDCFGGFCFGGGECFEGGFGDGG3CG9CC5C:DEGG6CDEG?GF?4F4:CFFGFFFG
@M00200:205:000000000-AKKM3:1:1101:7802:5568 1:N:0:1
ATTGGGTGTAAAGGGTGCGTAGGCGGTTTTGTAAGTCAGTGCTGAAATATCCCGGCTTAACCGGGAGGGTGGCATTGATACTGATGGGCTTGAGTGGAGTCGAGGTAGGCGGAATTGACGGTGTAGCGGTGAAATGCTTAGATATCGTCAAGAACACCGATAGTGTAGACAGCTTACTAGACTTCAACTGACGCTGAGGCACGAAAGTGTGGGGATCAAACAGGATTAGATACCCGCGTA
+
GGGGGGBCGGGGGCGGGDGGGGGGGG:BCFFGGGGGF@6CFGFGFFGGGFGGGDGGDG@ECFCGGEGG+8CCF=EEGAE<E?,<CCFGFEG+4B,,BFEEF7+FFFFEDFCGCGGF<FCFEE7CC?DFG:E<FFAFGGG9,7=FAC@@DF7F=FC<CEEF*5CDCGG9FFGGGFGG6;B@FCFCEFCCF4F8:E<C5*@C5C=BE=);+=9CFGFG:7FGG4C<10C>F?9D7CED3)75
@M00200:205:000000000-AKKM3:1:1101:13859:5601 1:N:0:1
ATTGGGTTTAAAGAGCTCGTAGGCGGTCTGTCGCGTCTGGTGTGAAATCCCATGGCTCAACTGTGGGCTTGCATCGGGTACGGGCAGACTAGAGTGCTGTAGGGGAGACTGGAATTCCTGGTGTAGCGGTGGAATGCGCAGATATCAGGAGGAACACCGATGGCGAAGGCAGGTCTCTGGGCAGTTACTGACGCTGAGGAGCGAAAGCATGGGGAGCGAACAGGATTAGATACCCCAGTA
+
GGGGGGGGGGGGGGGGGGGGGGGGGGGGGGGGGGGGGGGGGGGGGGGGGGGGGGGGGGGGGGGGGGGGGGGGGGGGGGGGGGGGGGGGGGGGGGGGGGGGGGGGGGGGGGGGGGGGGGGGGGGGGGGGGGGGGGGGGGGGGGGGGGGGGGGGGGGGGGGGGGGGGG@FGGGGGGGGDGGGGGGGGGGGGGGGDGGGGGGGEGEEGCDGGDFGFC>DEGGGGGGGFGGFFFFGGGFGFBFG
@M00200:205:000000000-AKKM3:1:1101:19723:5624 1:N:0:1
ATTGGGTATAAAGTGTGTGTAGGCGGATTTGTAAGTACCTTGTGAAATCCCACGGCTCAACCGTGGAACTGCTCGGTATACTGCTTATCTTGAGCCACTTAGGGGCTACCGGAACAAATGGTGGAGCGGTGAAATGCGTAGATATCATTTGGAACGCCAATGGTGAAAACAGGTAGCTGGGAGTGTGCTGACGCTGAGACACGAAAGCCAGGGGAGAGAACGGGATTAGATACCCCCGTAAGA
+
GGGGGGGGGGGGGGGEGGGGGGGGGGGGDGGGGFGGGFGFGGGGGGGGGGGGGGGGDGGGGGGFGGGGGGGGGGGGGGGGGGGGGGGGGGGGGGGGGGGGGGGGGGGGGGGGGGGGGGGGGGGG7FFGGGGGGGGGGEGGGGGGFGGGGGGCFGGGGGGGGGGGGGDFFGGGGGGFGGGGGGGGGGGGGGGGGGGGGGFGGGCGEGGGGFGGGGF3):;CGGDDFDGFFFEFGDFGDB>GC6A
@M00200:205:000000000-AKKM3:1:1101:17327:5626 1:N:0:1
ATTGGGTTTAAAGCGTGCGTAGGCGGCTCAGAAAGTTGGGTGTGAAATACCTCGGCTCAACCGAGGAATTGCGCCCAAAACTACTGGGCTTGAGGGAGTTAGAGGTGAGCGGAACTCACGGTGGAGCGGTGAAATGCGTTGATATCGTGAGGAACACCGGAGGCGAAAGCGGCTCACTGGGGCTTCACTGACGCTGAGGCACGAAAGCTAGGGGAGCAAACGGGATTAGATACCCTCGTAAGA
+
GGGGGGGGGFGGGGGGGGGGGGGGGDGGGGGGEFGGFEGGGGGGGGGGGGGGGGGGGGGFGGGGGGGGGFCGGGGGCFGGGGFFFGFFGGGGEGGGGGGGGFGGGGGGGGD@CFFFGGGGGFGGEFGGGGGGGGAFGGEEEDGGGGGGGGGGGDGGGGGEEGE7EEGDGFEDGEGF9EFFGGEGGGGGGGGGGGDC=FG=EFC?8C5CFFFGGC>CBC*<CC=<,)7<@F<:+862<57=C0<
@M00200:205:000000000-AKKM3:1:1101:18558:5673 1:N:0:1
ATTGGGTTTAAAGAGCTCGTAGGCGGTTTGTCGCGTCGGCCGTGAAAACTTGGGGCTTAACTCCAAGCTTGCGGTCGATACGGGCAGACTTGAGTTCGGCAGGGGAGACTGGAATTCCTGGTGTAGCGGTGAAACGCGCAGATATCAGGAGGAACACCGGTGGCGAAGGCGGGTCTCTGGGCCGCTACTGACGCTGAGGAGCGAAAGCGTGGGGAGCGAACAGGATTAGATGCCCCTGTA
+
GCFGFGGEFGGGGGGGGGGEGGGGGGGGGGGGGGD6@CGEFGGGFGFDGGGGGGDFGGGFGAFGGF@FGGGGGGCGCEEFGGDEGGGGGGG?FFFGGGFECEEDGGD=FFGGGGG8FFFFG3>=F,,@7+@+@A,@FGGGGD@@FGGF?77*1<CFFG7F<1<<CFDF7;:CCGG8FG+<CEFC58?=6D?F?=*5?5*+:9=?EC3>C*/8>E>C@EG=7)250*:)/74*+<A3))?9
@M00200:205:000000000-AKKM3:1:1101:23834:5674 1:N:0:1
ACTGGGTATAAAGCGCACGTAGGCGGTCTGTTATGTCGGATGTGAAAGCCCTTGGCTTAACTGAGGAAGTGCATCCGAAACTGGCAGGCTAGAGTACTAAAGAGGGTCGCGGAATTCCCGGTGTAGAGGTGAAATTCGTAGATATCGGGAGGAACACCGGTGGCGAAGGCGGCGACCTGGGTAGATACTGACGCTGAGGTGCGAAAGCGTGGGGAGCAAACGGGATTAGATACCCCAGTA
+
AGGGGGGGGGGGGGGGGGGGGGGGGGGGGGGGGGGGGGGGGGGGFEGGGGGGGGGGGGGGGGGGFGGGGGGGGGGGGGDGGGGGGGGGGGGGGGGGGGGGGGGGGGGGGGGGDGGGGGGGGGGGGGGDFGGGDFGGGGGDFGGFGGEGGGGGGGGGGGGGGGGGGGGEGGGGGGGGCEGGGGGGGGGGGGFGDGGGDFFFGGC*?/9<EEEGGGFGEG*AFD5C1<D4@B<FGFFD>FF7
@M00200:205:000000000-AKKM3:1:1101:4923:5683 1:N:0:1
ACTGGGTTTAAAGGGTCCGTAGGCGGGACAATAAGTCAGTGGTGAAAGTCTGCAGCTTAACTGTAGAATTGCCGTTGAAACTGTTGTTCTTGAGTCATTATGAAGTGGTTAGAATATGTAGTGTAGCGGTGAAATGCATAGATATTACATAGAATACCGATTGCGAAGGCAGATCACTAATAATGTACTGACGCTGATGGACGAAAGCGTAGGTAGCGAACAGGATTAGATACCCCCGTA
+
FG<F@-CB;EFG@FFGGGGFDFE@E@@CFC@C;CC6CFEF@EEF<FGFGFGGGGGGFFFFFCGGGGGGGFGGFEGGGGGFCGGGEFGGGGGGCGGGCFGGGGDFFGGGGGGFGFDAAFFC?FGGGFGDCCCC@FGGGGFGGGFEFDAF<FFFFGFBFFGEEFFGEFGGG8ACDFFGGGGGGGE;FF;:CFGF5:CEEGGFC>E5B599EE8FEGFG;ED:C)<;7<G<FF)@9:+:5>DC
@M00200:205:000000000-AKKM3:1:1101:10917:5683 1:N:0:1
ATTGGGTATAAAGGGTGCGTAGGCGGTGCAGCAAGTCGGGAGTGAAATACCTCAGCTTAACTGAGGAACTGCTCTCGATACTGCTGTGCTTGAGTGAGACAGAGGTAAGCGGAACTTAGGGTGGAGCGGTGAAATGCGTTGATATCCTAAGGAACACCGGTGGCGAAGGCGGCTTACTGGGTCTCTACTGACGCTGAGGCACGAAAGCCAGGGTAGCAAACGGGATTAGATACCCCAGTA
+
GGGGGGGGGGGGGGGGGGGGGGGGGGGGGGGGGFGGGGGGGGGGGGGGGGGGGGGGGGGGGGGGGGGGGGGGGGFGGGGGGGGGGGGGGGGGFFGGGGGGGGGGGGGGGGGGGGGGGGGGGGGGGGGGGGGGGGGGFGGGGGGGGFGGGGGGGGGGGGGGGGGGGGGGGGGGGGGGBFGFGGGGGGGGGGGGGGGGGGGGGGDGGGDGGGGGGGFDFGGGGGGD:DC??FFGGFGFFFFF
@M00200:205:000000000-AKKM3:1:1101:3909:5699 1:N:0:1
ATTGGGTTTAAAGAGCTCGTAGGCGGTTTGTCGCGTCGGCCGTGAAAACTTGGGGCTTAACCCCAAGCTTGCGGTCGATACGGGCAGACTTGAGTTCGGCAGGGGAGACTGGAATTCCTGGTGTAGCGGTGAAATGCGCAGATATCAGGAGGAACACCGGTGGCGAAGGCGGGTCTCTGGGCCGACACTGACGCTGAGGAGCGAAAGCGTGGGGAGCGAACAGGATTAGATACCCGTGTA
+
GGGGGGGGGGGGGGGGGGGGGGGGGGGGGGGGGGGGGGGGGGGGGGGGGGGGGGGGGGGGGGGGGGGGGFGGGGGGEGGGGGGGGGGGGGGGGGGGGGGGGGGGEGGGGGGGGGGGFGGGGGGGGFCGGEGGFGFGFEGEGC9FCFFFGCCEG7:FGGGGGGGGGGGGGGGGD:C6<AFFGGFEE5?CFFC88=*/:8@EDFG8C8<*:*CEEGFG3E58))8<.*24=74:CCFD5@FF
@M00200:205:000000000-AKKM3:1:1101:13464:5699 1:N:0:1
ATTGGGTTTAAAGGGCTCGTAGGCGGTCTGATAAGTCCTGTGTGAAATCCCTTGGCTTAACCAAGGAATTGCGCCGGATACTGTTGGACTAGAGGCCGGGAGAGGGAAGCGGAATTCCGAGTGTAGCGGTGAAATGCGTAGATATTCGGAGGAACACCGGTGGCGAAGGCGGCTTCCTGGACCGGTTCTGACGCTCAAGAGCGAAAGCTAGGGGAGCAAACAGGATTAGATACCCGCGTA
+
FGGFGGGGGGGGGGGGDGGGGGGGGGGGFGGGGGGGGGGGGGGGGGGGGGGGGGGGGGGGGGGGGGGGGGGGGGGGDGDGGGGGGFGGGGGGGGGGGGGGGGGGGGGFGGGGGGGGGGGGGGGGGGGGGGGGGGGGGGGG>+@DFFECFGGGGGGFGGGDGGEG7@CC@CFCBECGCCCG7BFC5EBC?F71*:*:=EGGGGGDG=)9+<CECEFG>5*<95CG(*:74@AFFGGD:B;=
@M00200:205:000000000-AKKM3:1:1101:25905:5704 1:N:0:1
ACTGGGTTTAAAGTGTGCGCAGGTGGCCGCGCATGTCGAGTGTGAAATCCCCGGGCTTAACTTGGGAATTGCGCTCGAAACTACGTGGCTCGAGTGTGGCAGAGGAAGGTGGAATTCCACGTGTAGCGGTGAAATTCGTAGAGATGTGGAGGAACACCGATGGCGAAGGCAGCCTTCTGGGCCAACACTGACGCTCATGCACGAAAGCGTGGGGAGCAACCAGGATTAGATACCCCTGTA
+
GDFGFCFGG<FEFGGGGGE@FFDFGGGGGGDFFECGGC8FFFFGGFGGGGG@FECEGFFGFFGFFCFCDEAFEFGGECEEGGG,?CECE=DGCGGFBF>CGFGFGGFGGB<?EC?F,CEBBF8FEDGGGGGFGF9,,8FE+=<BEF@FFGGG+<8,>CF@7BC78<E7F@C:5CC9CC;BE>*1;CGCFF7C=CGEGGGG6**:BE5CE7CEEG5<>7C*0>*9:C>?@49>+<8C38?C
@M00200:205:000000000-AKKM3:1:1101:24157:5706 1:N:0:1
ATTGGGTTTAAAGAGCGCGCAGGCGGTCGTTCAAGTCGCGTGTGAAAGCCCCCGGCTCAACTGGGGAGGGTCACGCGATACTGGTCGACTCGAAGGCAGGAGAGGGTAGTGGAATTCCCGGTGTAGTGGTGAAATGCGTAGATATCGGGAGGAACACCAGTGGCGAAGGCGACTACCTGGCCTGTTTCTTGACGCTGAGGCGCGAAAGCTAGGGGAGCAAACGGGATTAGATACCCTGGTA
+
GGGGGGGGGGGGGGGGGGGGGGGGGGGGGGGGGGGGGGGGGGGGGGGGGGGGGGGGGGGGGGGGGGGGGGGGGGGGGGGGGGGGGGGGGGGGGFGGGGGGGGGGGGGGGGGGGGGGGGGGGGGGGGGGGGGGGGGGGGGGGGGGGGGCGCCFGGGGGGGGFFGGGDEEGGGGGGGGGGGGGGGGGGGGGGGFEE:EGEGGGGGGG5>GGGGGFF>955:CFGGGBCC7FF9FGGGGFFFGF
@M00200:205:000000000-AKKM3:1:1101:18209:5707 1:N:0:1
ATTGGGTGTAAAGGGCTTGTAGGCGGTTCGTTAAGTCCGGTGTGAAATCTCCCGGCTCAACTGGGAGCGGCCATCGGATACTGGCGAGCTAGAGGTGGGCAGAGGAAGGCGGAATTCCCGGTGTAGCGGTGAAATGCGTAGAGATGTGGAGGAACACCGATGGCGAAGGCAGCCTTCTGGGCCAACACTGACGCTCATGCACGAAAGCGTGGGGAGCAAACAGGATTAGATACCCGTGTA
+
GGGGGGGGGGGGGGGGGGGGGGGGGGGGGGGGGGGGGGGGGGGGGGGGGGGGGGGGGGGGGGGGGGGGGGGGGGGGGGGGGGGGGGGGEFGGGGGGGGGGGGGGGGGGGGGGGGGGGGGGGGGGGGGGGGGGGGDFGGGGGGGGGGGGGGGGGGGGGGGGGCEFGGGGGGGGGGGGGGGGGGGGGGGGGFGGEGGGGGGGGGGGGCD:GEGGGGFGFGGGGFGC3<C7FFDGGG+9;:7C
@M00200:205:000000000-AKKM3:1:1101:7295:5713 1:N:0:1
ATTGGGTGTAAAGGGTGCGTAGGTGGTTAAGTAAGTTATCTGTAAAATCCCCGGGCTCAACCTGGGCAGGTCAGATAAGACTGCATGACTCGAGTATAGGAGAGGGTAGTGGAATTTCCGGTGTAGCGGTGAAATGTGTAGAGATCGGCAGGAACACCAGTGGCGAAGGCGGCCACCTAGCCCGCACCTGACGCTGAGGCGCGACAGCGTGGGGAGCGAACTGGATTAGATACCCCAGTA
+
GGGGGGGDGGGGGGGGGGGGGGGGGGCFGFGEFCFGG9EFGGGGGGGGGGGG:FGGGGGGGGFGGGGDFGGGGGGGFGGGGGGGGGGGGGGGGGG,E?FFCEGGEG:EC?EGGGGGDGGDGGGGGGGGGGGGGGGGFGGFGGFGGGGEGGGGGGGGGGGGGGGGGGGGGGDGCEGGGFFFEGFGDGGGGGGGGEGGGGGGGGGECGGGGGGGGGFGDGDGG4FG1778FFFGGGF5.>FG
@M00200:205:000000000-AKKM3:1:1101:8433:5739 1:N:0:1
ATTGGGTTTAAAGGGAGCGTAGGCGGATAGTTTAGTCAGAGGTGAAAGCCCAGGGCTCAACCTTGGAATTGCCTTTGATACTGGCTATCTTGAGTATGGAAGAGGTATGTGGAACTCCGAGTGTAGAGGTGAAATTCGTAGATATTCGGAAGAACACCAGTGGCGAAGGCGACATACTGGTCCATTACTGACGCTGAGGCTCGAAAGCGTGGGGAGCAAACAGGATTAGATACCCGTGTAAGA
+
FGGGGGGGGGFGGGGGCFGGDGGGGGGGGFEEEGGGGGGGGGGFGFCFCC<FFFDDGGGGDFGFFGFGGFGFGGGGGFGCEFGGGGGGFGCGGGFFGFGGGGGGGGGGGGDGFEFGGCFGGGFFC<9<EFGG<AEAAEEFDEDGGGGGGGGGGGDGGEFFBCFD7CEGGGDGGGGGGGF@3;,>>;EAF+,@ECDCC>*9C?EEECCGD5CCFC:55::EGC?5=FFEFA):+,4)28AF745
@M00200:205:000000000-AKKM3:1:1101:25656:5743 1:N:0:1
ACTGGGTTTAAAGGGCGCGTAGGCGGTTTTGTAAGTTCCGCGTGAAATCCCCCGGCTCAACCGGGGAATGGCGTGGAAAACTGCGAGGCTTGAGTTCGGGAGAGGGAAGCGGAATTCCGGGTGTAGCGGTGAAATGCGTAGATATCTGGAGGAACACCGGTGGCGAAAGCGGCTCACTGGACCGTCTCTGACGCTGAGGTGCGAAAGCTAGGGTAGCAAACGGGATTAGATACCCGCGTA
+
GGFGGGFGGFGGGGGGFGGGGGGGGGGEGGGGGGGGGGGGGGGGGGGGGGFGGGGGEEFGGGGGGG=FGGGGGGGGEFGEGAGFEGEGGF,FFFBEGGGG=FGEDGCEGFEGDCCGGGGGGGGGGGGGGGGGA>FGDFFEGGGFGFFGFFGEEFGCGGGGGGGGEFG7CFGGGGGGGGGGFGGEEGC=?C7@CECCCFFGGFGGGCDFGFGFFG;DFFG?9<EGF35>FFBG9CEDD>B5
@M00200:205:000000000-AKKM3:1:1101:15732:5746 1:N:0:1
ATTGGGTTTAAAGGGTGCGTAGGCGGCCTCTTAAGTCTGACGTGAAAGCCCAGGGCTCAGCCCTGGAAGGGCGCTAGAAACTGGGAGGCTAGAGTGCCGGAGGGGAGAGTGGAATTCCCGGTGTAGCGGTGAAATGCGTAGATATCGGGAGGAATACCGGTGGCGAAAGCGACTCTCTGGACGGCAACTGACGCTGAGGCATGAAAGCGTGGGGAGCAAACAGGATTAGATACCCTCGTAAGA
+
GGGGGGGGGGGGGGGGGGGGGGGGGGGGGGGGGGGGGGGGGGGGGGGGGGGGGGGGGGGGGGGGGGGGGGGGGGGFFFEGGGGGGGGGGGGGGGGGGGGGGGGGGGGGGGGGGGGGGGGGGGGGGGGGGGGGGGFGGGGGGGGGGGGGGGGGG7DFGGGGGGGGGGGGGGGGGDGGGFFFGGCGGGGGGGFGCCDEEGGGGFFGGG7FGGGGGGFGFGCFGGGGBGGD??<FFFG=>EFGGFA
@M00200:205:000000000-AKKM3:1:1101:22610:5775 1:N:0:1
ATTGGGTTTAAAGAGCGCGTAGGCGGCCGTGCAAGTCGGTTGTGAAATCCCGGGGCTCAACCGCGGGACTGCGTCCGATACTGCACGGCTCGAGGCAGGTAGGGGAGAGTGGAATTCCCGGTGTAGCGGTGAAATGCGCAGATATCGGGAGGAACACCGGTGGCGAAGGCGGCATCCTGGACCGGCATTGACGCTGAGGCGCGAAAGCCAGGGGCGCAAACGGGATTAGATACCCTTGTAAGA
+
GGGGGGGGGGGGGGGGGGGGGGGGGGGGGGGGGGGGGGGGGGGGGGGGGGGGGGGGGGGGGGGGGGGGGGGGGGGGGGGEEGGGGGGGGGGGGGGGGGGGGGGGGFGGGFGGGGGGGGGDGGGGGGGGGGGGGGGGGDGEGGGGGGGGGGGGFGGGGGGGEGGGG>CE>EGGGGG?FDFFGF8EGGGGGGGCCECEGEFGGGGG>EGGGFGFGG)>DGEGDCEG0)9?F4<>FGGGFF6C7A9
@M00200:205:000000000-AKKM3:1:1101:5679:5789 1:N:0:1
ATTGGGTTTAAAGAGCGCGCAGGCGGTCGTTCAAGTCGCGTGTGAAAGCCCCCGGCTCAACTGGGGAGGGTCACGCGATACTGATCGACTCGAAGGCAGGAGAGGGTAGTGGAATTCCCGGTGTAGTGGTGAAATGCGTAGATATCGGGAGGAACACCAGTGGCGAAGGCGACTACCTGGCCTGTTCTTGACGCTGAGGCGCGAAAGCTAGGGGAGCAAACGGGATTAGATACCCTGGTAAGA
+
GGGGGGGGGGGGGGGGGGGGGGGGGGGGGGGGGGGGGGGGGGGGGGGGGGGGGGGGGGGGGGGGGGGGGGGGGGGGGGGGGGGGGGFGGGGGGGGGGGGDGGGGGGGGGGGGGGGGGGGGGCFFGFGGGGGGGGGGGGGGGGGGGGGGGGGGGGGGGGGGGGGGGGGGGGGGGGGCFGGGEGGGGGGGGGGGGGGGGGGFDDGGGDDCFFCFGEEGDGGG*9E:0D42F=AGG600<>FFFBB
@M00200:205:000000000-AKKM3:1:1101:4185:5811 1:N:0:1
ACTGGGCTTAAAGTGTGCGCAGGCGGCGTCGCAAGTCGAGTGTGAAAGCCCCGGGCTTAACTTGGGAATTGCGCTCGAAACTACGGTGCTGGCGTATGGCAGAGGAAGGTGGAATTCCACGTGTAGCGGTGAAATGCGTAGAGATGTGGAGGAACACCGATGGCGACGGCAGCCTTCTGGGCCAATACTGACGCTCATGCACGAAAGCGTGGGGAGCAAACAGGATTAGATACCCCAGTA
+
GGGGGGGGGFG<FGFGGGGGG@BGGDGGEGEGGGEFGGGGGGGGGFGGGGGGGDDGGGGFGGGGGGCEFGGGGGGGGGGGGGGGDFFGGCGG+=F@FFGGGGGGGCFGGGGGBECFGGGGDG<FG9CCEFGGG9@FGGE*@@F,>FGDC:@F@@FGGGGGEGGG@C*=FEGGGGGGGCF9CFFGGGFGGCGFCGGGEGCF9CCE*?DGGC>?E>BDD*;CG48*.7>?@9):<0<*75)+
@M00200:205:000000000-AKKM3:1:1101:16139:5813 1:N:0:1
ATTGGGTTTAAAGCGCGCGCAGGCGGCCTGGAGAGCCCGGCGTGAAAGCCCCCGGCTCAACCGGGGGAGGCCGTCGGGGACCTTCGGGCTGGAGGCCGGCAGGGGAGAGCGGAATTCCCGGTGTAGTGGTGGAATGCGTAGAGATCGGGAGGAACACCAGTGGCGAAGGCGGCTCTCTGGGCCGGTCCTGACGCTCAGGCGCGAAAGCGTGGGGAGCGATCCGGATTAGATACCCCTGTAAGA
+
GGGGGGGGGGGGGGGGGGGGGGGGGGGGGGGGGGGGGGGGGGGGGGGGGGGGGGGGGGGGGGGGGGGGGGGGGGGGGGGGGGGGGGGGGGGGGGGGGGGGGGGGGDGGGGGGGGGGGGGGGCGEGGGGGGGGGGDGGGGGGGGGFGGGGEGGGFFDFGGGFGGGGGGGGGGGGGGFGGGGGGGGGEGGGGFGGGDGDGGGG35?CEGGGEGGGGEGBG883DGG?*58?=<:FGFGFFFE:))
@M00200:205:000000000-AKKM3:1:1101:8754:5829 1:N:0:1
ATTGGGTTTAAAGGGCGCGTAGGCGGCCTGCTAAGTCGGACGTGAAATCCCCGGGCTCAACCCGGGAACTGCGTCCGAGACTGGTTGGCTCGAATCCGGGAGAGGGATGCGGAATTCCAGGTGTAGCGGTGAAATGCGTAGATATCTGGCGGAACACCGGTGGCGAAGGCGGCATCCTGGACCGGCCTTGACGCTGAGGCGCGAAAGCCAGGGGAGCAAACGGGATTAGATACCCTCGTA
+
ADEG,CFEB@EAFFGGDGGGGEGGGGCEFGGGGFGDFGGEGGGGGGGGGGGG>CEGEGFCFGGGGGGEGFDCGFDBE:F:@EGGGAGEGAE:C8=CFGGG@:BFEGEFCFGD@:>CDDFAG:FGGGFEG7C8,3@:;B>>@C9,CFG9;:<FCGGFGGD14=:9C*=5:FGGGDGFFGGG6CFGEG*;CC+38:*/*8/>5CCE5C74AG8F583DEFGGDD**47426=4*0<:FFFFC
@M00200:205:000000000-AKKM3:1:1101:8862:5837 1:N:0:1
ACTGGGTTTAAAGGGCGCGTAGGCGGTCGTGCACGTCGGAGGTGAAATCCCCGGGCCTAACCCGGGAACTGCCCCCGATACGGCGCGGCTAGAGTGCGGGAGGGGAGAGTGGAACTCCTGGTGGAGCGGTGAAATGCGTAGATATCAGGAGGAACGCCGGTGGCGAAAGCGACTCTCTGGTCCGCAACTGACGCTGAGGCGCGAAAGCCAGGGGAGCAAACGGGATTAGATACCCTAGTA
+
GGGGGGGEGGGGGGGGGGGGGGGGGGGDBB6CF<FGG@GDGGGGGGGGAFGFEGGG@CGGGGGCEGGGGGGGGC++FEEGG7CCCFGGGGGGFGGF9<FFGGCCGDCGG,DFGGAFGGGFGGGCFGGGGGGGGGGGGGGGGEGGG@9CFCGGGGG7EGGDGGGGGGGEGGGDGD?9EGFGGG+:ECCEGFGFGGDGGFGGCGGEG55FF6CFGGFD>GFGG:EDFGFFFFFFGGGF:FF7
@M00200:205:000000000-AKKM3:1:1101:17998:5844 1:N:0:1
ACTGGGTATAAAGTGTGCGCAGGTGGCCGCGCATGTCGAGTGTGAAATCCCCGGGCTTAACTTGGGAATTGCGCTCGAAACTACGTGGCTAGAGTGTGGCAGAGGAAGGTGGAATTCCACGTGTAGCGGTGAAATGCGTAGAGATGTGGAGGAACACCGATGGCGAAGGCAGCCTTCTGGGCCAACACTGACGCTCATGCACGAAAGCGTGGGGAGCAAACAGGATTAGATACCCGCGTA
+
GGGGGGGGGGGGGGGGGGGGGGGGGGGGGGGGGGGGGGGGGGGGGGGGGGGGGGGGGGGGGGGGGGGGGGGGGGGGGGGGGGGGGGGGGGGGGGGGGGGGGGGGGGGGGGGGGGGGGGGGGGGGGGGGGGGG,FGGGGGGGGGGGGGGGGGGGGGGCFEGGGGGGGGGGGGGGGDGGGGGGGGGGGGEGGGG*CDGGGGGFGGGGCD<E=CFEC:CDGGGGGGFBCFFFFFGGGGCED:5
@M00200:205:000000000-AKKM3:1:1101:12579:5864 1:N:0:1
ATTGGGTTTAAAGAGCTCGTAGGCGGTTTGGCAAGTCGGGTGTGAAAACTCCGGGCTCAACTCGGAGACGCCACTCGATACTGCCATGACTCGAGTCCGGTAGGGGAGTGCGGAATTCCTGGTGTAGCGGTGAAATGCGCAGATATCAGGAGGAACACCGGTGGCGAAGGCGGCACTCTGGGCCGGCACTGACGCTGAGGAGCGAAAGCGTGGGGAGCGAACAGGATTAGATACCCCAGTA
+
GGGGGGGGGGGGGGGFGGGGGGGGGGGGGGGGGGGGGGGGGGGGGGGGGGGGGGEGGGGGGGGGGGGGGGGGEGFGGGFGGGGGGGGG9FGGGGGGGGGGEGGGGGDGFEGGGGGFGGGGGGGGGGGGGGFGGGGGGGGGGGGGGGGFGFCFGGGGGGGGG:FGGGGGGGGEDEGGCFFGGGGGGG*?EGGGGGGGGGGG6<FGGGGGGECEGGFGEGGGDG87:FG<FFFGGFCC>DDGF
@M00200:205:000000000-AKKM3:1:1101:6968:5880 1:N:0:1
ATTGGGTGTAAAGGGAGCGTAGGCGGATAGTTTAGTCAGAGGTGAAAGCCCAGGGCTCAACCTTGGAATTGCCTTTGATACTGGCTATCTTGAGTATGGAAGAGGTATGTGGAACTCCGAGTGTAGAGGTGAAATTCGTAGATATTCGGAAGAACACCAGTGGCGAAGGCGACATACTGGTCCATTACTGACGCTGAGGCTCGAAAGCGTGGGGAGCAAAAAGGATTAGATACCCGCGTA
+
GGGGGGGGGGGGGGGGGGGGGGGGGGGGGGGGGGGGGGGFGGGGGGGGFGGGGGGGGGGGGGGGGGGCGGGGGGGGG9FGGGGGGFDFGGGGGGGGGGGGGGGGGGGGGGGGGGFGGGGGGGGGGGGGGGGFGGGGGGGGGGGGGEGGGEFGGG@FGGGGGGGGGGGGGGGGDGGCGGGGGGGGGGGGGFGG5EGGG5EDFFCGGGGFEECGDGADFGG+**3:3=F<A@?FGCEDEFFE
@M00200:205:000000000-AKKM3:1:1101:13022:5917 1:N:0:1
ATTGGGCTTAAAGAGCTCGTAGGCGGCCACTCAAGTCGAACGTGAAAACTCGGGGCTCAACCCCGAGCCCGCGTTCGATACTGGGCGGCTAGAGTCTGGTAGGGGGATCTGGAATTCCTGGTGTAGCGGTGGAATGCGCAGATATCAGGAGGAACACCGGTGGCGAAGGCGGGATCCTGGGCCAGTACTGACGCTGAGGAGCGAAAGCGTGGGGAGCAAACAGGATTAGATACCCGAGTAAGA
+
GGGGGGGGGGGGGGGGGGGGGGGGGGGGGGGGGGGGGGGGGGGGGGGGGGGGGGGGGGGGGGGGGGGGGGGGGGGGGGGGGGGGGGGGGGGGGGGGGGGGGGGGGGGGGGGGGGGGGGGGGGGGGGGGGGGGGGGGGGGGGEGGGGGGGGGGGGGGGGGGGGGGGGGGGGGGGGDGGGGGGGGGGGGFGGFGGGGGGGGGGGG8EGGGG>EGGGFDFGGGDFCG<C:?FFFGGFGGF@FFFA<
@M00200:205:000000000-AKKM3:1:1101:4721:5921 1:N:0:1
ATTGGGTTTAAAGCGCGTGTAGGCGGTCCGGTAAGTCGGCTGTGAAAGTCCAGGGCTCAACCCTGGGATGCCGGTCGATACTGCCGGACTAGAGTTCGGAAGAGGCGAGTGGAATTCCCGGTGTAGCGGTGAAATGCGCAGATATCGGGAGGAACACCAATGGCGAAGGCAGCTCGCTGGGACGTTACTGACGCTGAGACGCGAAAGCGTGGGGAGCAAACAGGATTAGATACCCCTGTA
+
GGGGGGGGGGGGFGGGGGGGGGGGGGGGGGGGGGGFGGGGGGGGGGGGGGGGGGGGGGGGGGGGGGGGGGGGGGGGGGGGGGGGGGGGGGGGGGGGGGGGGGGGGGGGGDFGGGGGGGGGGGGGGGGGGFGGGGGGGGGGGGGGGGGGGGGGGGGGGGGGGFFGGEGGGGGGGGGGGGGGGGGGGGGGGGGGGEGGEFGFEDCEGEGGG/CEGGEGFGGFGGGG?DFDFFBFGGCC)7;F
@M00200:205:000000000-AKKM3:1:1101:12799:5926 1:N:0:1
ATTGGGTGTAAAGGGCGCGTAGGCGGCCACCGCAAGTCGACTGTGAAATCTCTGGGCTTAACCCAGAACGGTCAGCCGATACTGCGGGGCTAGAGTGCAGAAGGGGCAACTGGAATTCTCGGTGTAGCGGTGAAATGCGTAGATATCGAGAGGAACACCTGCGGCGAAGGCGGGTTGCTGGGCTGACACTGACGCTGAGGCGCGAAAGCTAGGGGAGCGAACGGGATTAGATACCCTTGTA
+
GGGGGGGGGGGGGGGGGGGGGGGGGGGGGGGGGGGGGGGGGGGGGGGGGGGGGGGGGGGGGGGGGGGGGGGGGGGGGGGGGGGGGGGGGGGGGGGGGGGGGGGGGGGGGGGGGGGGGGGGGGGEGGGGGGGGGGGGGGDGGGGFFGGGGFGGGGGGGGGGGGGGGGGGGDFGGEGGGGFFFEGGGGGGGGGGGGGGGGGGGGGGG:DDG7CFGF3C>5EGDGGGBC3(9FFGCFFFF?FGG
@M00200:205:000000000-AKKM3:1:1101:20691:5957 1:N:0:1
ATTGGGTATAAAGGGCGCGTAGGTGGCTCGGTAAGTGGCTGGTGAAATCCCGGGGCTCAACTCCGGGGCTGCCGGTCAGACTGCCGGGCTCGAGCACGGTAGGGGCAGATGGAATTCCCGGTGTAGCGGTGGAATGCGTAGATATCGGGAAGAACACCAGTGGCGAAGGCGTTCTGCTGGGCCGTTGCTGACCCTGAGGCGCGACAGCGTGGGGCGCAAACAGGATTAGATACCCGCGTA
+
FGGGGGGGGGFGGFGGGGGGGGGGGGGEGGGGGGGGG<FGGGGGGGGGGGGGGGGGGFGGGGGGGGGGGGGGGGGGGGGGG8FFGGDGG@G7FEEGGGGFGGGGGGGGGCFGGGGGGGGGGDEFGGGGGGGGGFGGG@CCEEE9BFCEGEGGGEDFGGCFGFFEE<EC:@<E5CF9EDEDGFGCECCEF=7C+:D*2;;:79*/:874=75:CE)).*:***;71*:2**6:AFG<EFE=
@M00200:205:000000000-AKKM3:1:1101:21374:5965 1:N:0:1
ATTGGGTTTAAAGTGTGCGCAGGCGGCCGCGCAAGTCGAGTGTGAAATCCCCGAGCTTAACTTGGGAATTGCGCTCGAAACTACGTGGCTGGAGTGTGGCAGAGGAAGGTGGAATTCCACGTGTAGCGGTGAAATGCGTAGAGATGTGGAGGAACACCGATGGCGAAGGCAGCCTTCTGGGCCAACACTGACGCTCATGCACGAAAGCGTGGGGAGCAAACAGGATTAGATACCCTAGTA
+
AFGGFGFGGGGGFGGGGGGGGGGGGGGGGGGGGGGGGGEFGGGGFGGGGGGGGGGGGGGGGGGGGDDGGGGGGGGGGEFFGGGGGGGGGGGGFGGGGGGGGGGGGGGGGGGGGGGGGGGGGGGGFFGEEGEDF<FFGEGGGGGGGGGGGDGCGFFGGDEDGGGGCCGGGCC@GGFGGGGGGGGGFGGGGFGGGG:EECEFFGGGGGGGGGGE5>DGBFCCDFGGBGG??=):@CF6@FBC
@M00200:205:000000000-AKKM3:1:1101:26618:5990 1:N:0:1
ATTGGGTTTAAAGGGCGCGTAGGCGGTTTTGCAAGTCAGAGGTGAAAGCCCTGGGCTCAACCTGGGAGGTGCCTTTGAAACTGCAGGACTTGAGTACGGGAGAGGATGGCGGAATTCCCAGTGTAGAGGTGAAATTCGTAGATATTGGGAAGAACACCGGTGGCGAAGGCGGCCATCTGGACCGTAACTGACGCTGAGGCGCGAAAGCGTGGGGAGCAAACAGGATTAGATACCCCCGTA
+
GGGGGGGGGGGGGGGGGGGGGGGGDGEGGGGGGCGFGAF<FGGGGGCEFGGGGGGGGGG9FFGGGGGGGGGFGGGGGGGGFGGGGGGGEGGGGGGGGGGGCG7FGGGGGGGGGG<CFFFFDBB<FDD<FFGGF,<DAFFGF>,CFFFGGGGGFCGGFGGGGGEGGGDGGGGD*:CFG?GGGFFG=8;8CFC8CEDCEFGGGGGGE=3CGGGGC559<FCEFGGG:CF7F69FGGDGFFF5
@M00200:205:000000000-AKKM3:1:1101:21059:6010 1:N:0:1
ATTGGGCTTAAAGGGTGCGTAGGCGGACTTGTAAGTCAGTGGTGAAATCTCTCAGCTTAACTGAGAAACTGCCATTGATACTGCAGGTCTAGAGTATAGATGACGTTGGCGGAATATGACATGTAGTGGTGAAATACTTAGATATGTCATAGAACACCGATTGCGAAGGCAGCTAACGAAACTATAACTGACGCTGAGGCACGAAAGTGCGGGGATCAAACAGGATTAGATACCCCAGTA
+
GGGDGGGGGGGGGGGGGGGGGGGGGGGGGGGGGGGGGGGGGGGGGGGFGGGGGGGGGGGGGGGGGGGGGGGGGGGGGGGGGGGGGGGGGGGGGGGGGGGGGGGGGGGGGGGGGGGGGGGGGGGGGGGGGGGGGGGGGGGGGGGGGGGGGGGGFGGGGGGGGGGFGGGGGGGGGGGGGEDFGGGGGGGGGGFFGGGGGF>CGGGGGGGGGGGECGFGFGGGGGGG;DC@FFFGGF@FBEFF
@M00200:205:000000000-AKKM3:1:1101:18386:6039 1:N:0:1
ATTGGGTTTAAAGGGCGCGCAGGCGGCTACGTAAGTCCGGCGTGAAATCCCATGGCTTAACTGTGGAACTGCGTCGGATACTGCGTTGGCTTGAGGACGGTAGAGGCTTTTGGAACTAGCGGTGTAGCGGTGAAATGCGCAGATATCGCTAGGAACGCCGGTGGCGAAGGCGGAAAGCTGGGCCGATCCTGACGCTGAGGCGCGAAAGCTAGGGGAGCGAACCGGATTAGATACCCTAGTA
+
GGGGGGFGGGGGGGGGGGGGGGGGGGGGGGGGGGGGGGGGGGGGGGGGGGGGGGGGGGGGGGGGGGGGGGGGGGGGGGGGGGGGGGGGGGGGGGGGGGGGGGGGGGGGGGGGGGGGGGGGGGGGGGGGGGGGGGGGGGGGGGGGGGGGGGGGGGGGGGGGGGGGGGEEGGGGGGGGGGGGGGGGGGGGGGGGGGGDGGGGGGGGGCDGGFGGGGFGFGGD)9CDFGD:FFF7<C?DFFFGF
@M00200:205:000000000-AKKM3:1:1101:23429:6042 1:N:0:1
ACTGGGTTTAAAGGGCGCGTAGGCGATTGAATAAGTCTTGTGTGAAAGCCCAGAGCTTAACTCTGGAAGTGCACGAGATACTGTTTAATTTGAGTTCCGGAGAGGAAGATGGAATTCCCGGTGTAGCGGTGAAATGCGTAGATATCGGGAGGAACACCAGTGGCGAAGGCGATCTTCTGGACGGATACTGACGTTGAGGCGCGAAAGCTAGGGGAGCAAACGGGATTAGATACCCGAGTA
+
GGGGGGGGGGFEGFGGGGGGGEGGGGGGGGGGGGGGGGGGGGGGGGGGGGGGGGGGGGGGGGGGGGGGGGGGGGGEEGGGGGGGGGGGGGGGGGGGGGGGGGGGGGGGGGGGGGGGGGGGGGGGGGGGGGDGGGGFGGGGGGGGGGGGGGGGGGGGGEGGGGGGGGGGGGEGGF@@FGGFFFEGEG5C9F?FGEFGGGFGCGGGGGGFCGGGGGEDFG8FFDEC:DFBFFFFEFG35@FG
@M00200:205:000000000-AKKM3:1:1101:12453:6054 1:N:0:1
ATTGGGTTTAAAGGGCGTGCAGGCGGTTTGTTTAGTCTAGGGTGAAAGCTCCCGGCTTAACTGGGAGAGGTCCTTGGATACTGGCAAACTTGAGGGAGGCAGAGGAAAGTGGAATTCCCGGTGTAGTGGTGATATGCGTAGATATCGGGAGGAACACCAGTGGCGAAGGCGGCTTTCTGGGCCTTACCTGACGCTGAGACGCGAAAGCGTGGGGAGCGAACCGGATTAGATACCCCGGTA
+
GGGGGGGGGGGGGGGGGGGGGGGGGGGGGGGGGGGGGGGGGGGGGGGGGGGGGGGGGGDGGGGGGGGGGGGGGGGGGGGGGGGGGGGGGGGGGGGGGGGGGGGGGGGGGGGGGGGGGGGGGGGGGGGGGGGGGGGGGGGGGGGGGGGGGGGGGGGGGGGGGGGGGGGGGGDGGD8CFGGGGGGGGGGGGGGGGGGGD>FGGG=C8EDGGCEGGGFG3=E5CCEGFG:>F*<FGFGGFFFG
@M00200:205:000000000-AKKM3:1:1101:10592:6074 1:N:0:1
ATTGGGTATAAAGGGTGCGTAGGCGGCCTATTAAGTCAGTTCTGAAATATCCCGGCTTAACCGGGAGGGTGGGATTGATACTGATGGGCTTGAGTGGAGTCGAGGTAGGCGGAATTGACGGTGTAGCGGTGAAATGCTTAGATATCGTCAAGAACACCGATAGTGTAGACAGCTTACTAGACTTCAACTGACGCTGAGGCACGAAAGTGTGGGGATCAAACAGGATTAGATACCCTCGTA
+
GGGGGGGGGGGGGGGGGGGGGGGGGGGGGGGGGGGGGGGGGGGGGGGGGGGGGGGGGGGGGGGGGFGGGGGGGGGGGGGGGGGGGGGGGGGGFGGGGGGGGGGGGGGGGGGGGGGGGGGGGGGGGGGGGGGFGFGGGGGGGGGGGGGGGGGGGGGGGGGGGGGGFGGGGGGGGGGGDGGBFGGGGGGGGGGGDEDEEGGGGFG>E=DGFGGGGGFGFGFFCGGGFGGFFFFGFFGGFFFC
@M00200:205:000000000-AKKM3:1:1101:20712:6078 1:N:0:1
ATTGGGTTTAAAGGGAGCGTAGGCGGATAGTTTAGTCAGAGGTGAAAGCCCAGGGCTCAACCTTGGAATTGCCTTTGATACTGGCTATCTTGAGTATGGAAGAGGTATGTGGAACTCCGAGTGTAGAGGTGAAATTCGTAGATATTCGGAAGAACACCAGTGGCGAAGGCGACATACTGGTCCATTACTGACGCTGAGGCTCGAAAGCGTGGGGAGCAAACAGGATTAGATACCCGAGTA
+
GGGGGGGGGGFGFGGGGGGGGGGGGGGGGGGGGGGGGGGGGGGGGGGGGGGGGGGGGGGGGGGGGGGGGGGGGGG,CFGGGGGGGFGGGGGGFGGGGGGGGGGGGGGGGGFGGGGGGGGGGGGDFGGGGGGGGGGGGGGGFEGGGGGGGGGGGGGGFGGGGGGGGGGGGGDGEGDGGGGGGGGGFGGGGGGGEGGGDGGD>CG5>*:6==EGGGFGDD?FFGGFFGGEFC<+CF7):5=C
@M00200:205:000000000-AKKM3:1:1101:26316:6079 1:N:0:1
ACTGGGTTTAAAGGGCGCGTAGGCGGTCTTCTAAGTTCCGTGTGAAATCCCTCGGCTCAACTGGGGAACTGCACGGAAAACTGGGAGGCTTGAGTTCGGGAGAGGGAAGCGGAATTCCGGGTGTAGCGGTGAAATGCGTAGATATCCGGAGGAACACCGGTGGCGAAGGCGGCTTCCTGGACCGACACTGACGCTGAGGCGCGAAAGCTAGGGGAGCAAACGGGATTAGATACCCCCGTA
+
FGGGGFGGGGGFFGGGGGGGGGGGFCFGGGGGGGFGGGGGGGGGFGCFGGGGGGCEFGGEGGGGGGGGGGGGGGGGGGGGGGG?CCFDEGGG@GFGGGGGDGECCGGGGGGGGGGGGGGGGGGGG9FEGEGGGGGGGGGGDGGCFGGGCFGGD7FEFCEEGGGGGGGGGGG7EGGF?FGGGGGGGGGEGDFGEEGGGGGFECCGGGDGGGGGFGFGFG88DD=C?3F2?=>GGGGGDE@5
@M00200:205:000000000-AKKM3:1:1101:11659:6119 1:N:0:1
ACTGGGCATAAAGCGCGCGCAGGCGGTCGCGTGGGCCCGGCGTGAAAGCCCCCGGCTCAACCGGGGAGGGTCGTCGGGGACCGCGCGACTTGAGGGCGGTAGGGGCCGGTGGAATCCCCGGTGTAGTGGTGAAATGCGTAGAGATCGGGGGGAACACCCGTGGCGAAGGCGGCCGGCTGGGCCGACCCTGACGCTGAGGCGCGAAGGCGTGGGGAGCGAACGGGATTAGATACCCCAGTA
+
GGGGGGGGGGGGGGGGGGGGEGGGGGGGGGGGGGGGGGGGGGGGDFGGGGGGGGGGGGGGGGGGGGGGGGGGGGGGGGGGGGGGGGGGGGGGGGGGGGGGGGGGGGGGGGGGGGGGGGGGGGGEGGGGGGGFGGGGGGG5C>FEGGGGGGGGGGG8FGGGGGGGGGCG5CECEGGGDGGGGGGGGGGGGFCGGGDEDFGGGGG*2839CEGGGGFGFDE8DGDD:D4<F*.*<AFF7>6C
@M00200:205:000000000-AKKM3:1:1101:12040:6147 1:N:0:1
ATTGGGTTTAAAGGGTGCGTAGGCGGCGAATTAAGTCAGAGGTGAAAGCCTGCAGCTCAACTGTAGAACTGCCTTTGATACTGGTTCGCTTGAGTACAGATGAAGTGGGCGGAATGTGACAAGTAGCGGTGAAATGCATAGATATGTCACAGAACACCGATTGCGAAGGCAGCTCACTAAAGTGTAACTGACGCTGAGGCACGAAAGCGTGGGGATCAAACAGGATTAGCTACCCTAGTA
+
GGGGGGGGGGGGGGGGGGGGGGGGGGGGEFGGGEGGGDFGGGGGGGGGGGGGGGGGGGGGGGGGGGGGGGGGGGGGGGGGGGGGGGGGGGGGGGGGGC9FGGGEFGGGGGGGDEGGGGGGFFGGGGGGGGGGGGGGGGGGGFFGGGGGGGGGD@F8FFFGGGGGGG>CEGGGGGGGGGG7;FFGGFFGGGGGGDGEGFGGGGEC8CDCEGGGGDFCFFGEG58FBGGFF)6*<;FFFFFG
@M00200:205:000000000-AKKM3:1:1101:23053:6151 1:N:0:1
ATTGGGCTTAAAGCGCGTGTAGGCGGCCGAGCAGGTCTGTTGTGAAAACTGGAGGCTCAACCTCCAGACGTCGACAGAAACCGCACGGCTAGAGTCCGGAAGAGGAGAGTGGAATTCCTGGTGTAGCGGTGAAATGCGCAGATATCAGGAAGAACACCAATGGCGAAGGCAGCTCTCTGGGACGGTACTGACGCTGAGACGCGAAAGCGTGGGGAGCGAACAGGATTAGATACCCTAGTA
+
GGGGGGGGGGGGGGGGGGGGGGGGGGGGGGGGGGGGGGGGGGGGFGGGGGGGGGGGGGGGGGGGGGGGGGGGGGGGGGGGGGGGGGGGGGGGGGGGGGGGCGGGGGGGGGGGGGGGGGGGGGGGFGGGGGD3FACGGGGGGGGGGGGGGGGGFGGGGGGCCFGGGGGGGGGGGGGGGGGGGGGGGC;EDFGGGGGGGGGGGGG>C=CGGGGEGGFGFGG5CGGC2CGFFFFGGGGGF>BF
@M00200:205:000000000-AKKM3:1:1101:23620:6166 1:N:0:1
ATTGGGTGTAAAGTGTGCGCAGGCGGCCGCGCAAGTCGAGTGTGAAATCCCCGAGCTTAACTTGGGAATTGCGCTCGAAACTACGTGGCTGGAGTGTGGCAGAGGAAGGTGGAATTCCACGTGTAGCGGTGAAATGCGTAGAGATGTGGAGGAACACCGATGGCGAAGGCAGCCTTCTGGGCCAACACTGACGCTCATGCACGAAAGCGTGGGGAGCAAACAGGATTAGATACCCGAGTA
+
GGGGGGGGGGFGGFGGGGGGGGGGGGGGGGGGGGGGGGGGGGGGGGFGGGGGGGGGGGGGGGGGGGGGGGGGGGGGGGGFFGGGGGGGGGGGGGGGGGGGGGEFGGCFGDGGGGFGGGGGGGGGGFGGGGGGGGGGGGGGGGGGGGFGGGGGGAAFGEEGGGGGGG7CFGGGGFFFGGGGGGGGGGGGGGGGGGGGGGGGFFFGEEGGGGGGGGFDFGG+CGGG?GCB6*6DGGF)75<7
@M00200:205:000000000-AKKM3:1:1101:17768:6167 1:N:0:1
ATTGGGTTTAAAGAGCGCGTAGGCGGCTTGGTAAGCCGGATGTGAAACCCCCAAGCTCAACTTGGGGCGGCCATTCGGAACTGCCATGGCTAGAGTCTGGTAGGGGAACACGGAATACCTGGTGTAGCGGTGAAATGCTTAGATATCAGGTGGAACACCAGTGGCGAAGGCGGTGTTCTGGGCCAGTACTGACGCTGAGGCGCGAAAGCGTGGGGAGCGAACAGGATTAGATACCCGCGTA
+
GGGGGGGGGEFDFGCFFGGGGCCGGGGGGGGGGGFGGGGGGGGGGFFFGGGGGGFGGGGCGGGGGGGGGGGGGGGGGGGGGGGGGGGGGGGGGFGGGGGEGGGGGGEGGGGGG@7FGGGGGGGGGGDGEDGG7FFFFGGGGGCGCEGGGGGGGFGGGGGGGGGGGGGGEGGGGGGGGGGGGGGGGFGGGGCEFDGGG8CFGGGGG=D<@EEGGGEDFGGD3CED117>FFFG9ECGFFFGG
@M00200:205:000000000-AKKM3:1:1101:10007:6197 1:N:0:1
ATTGGGTGTAAAGGGCTCGTAGGCGGCCAACTAAGTCAGACGTGAAATCCCTCGGCTTAACCGGGGAACTGCGTCTGATACTGGATGGCTTGAGATTGGGCGAGGGATGCGGAATTCCAGGTGTAGCGGTGAAATGCGTAGATATCTGGAGGAACACCGGTGGCGAAGGCGGCATCCTGGACCAACACTGACGCTGAGGAGCGAAAGCCAGGGGAGCAAACGGGATTAGATACCCTCGTA
+
FGGGGGGGGGGGGGGGGGGGGGGGGGGGGFGGGGGGGGGGGGGGGFGGGGGDFGGGGGGGGGGG7FGGGGGGDGEGGGGGGGGFFGGGGGGGFF<FECGF,C7=E7FFGGGGGEGGGGGGGGGGGGGGCGGGDGGGGGECFEFGGGGFCFCEGFFFGGGGGGGGD::CCGG8CCG8BCCCCEGGGGC??GFGGGGG5CGDGFGDD=DGGCFGDGBDDG8CF5EGFGGFFBBGGGGGFFF=
@M00200:205:000000000-AKKM3:1:1101:9951:6211 1:N:0:1
ATTGGGTTTAAAGCGCACGTAGGCGGCTTTGTAAGTTAGAGGTGAAAGCCCAGGGCTCAACCCTGGAATTGCCTTTAAGACTGCATCGCTTGAATCATGGAGAGGTGAGTGGAATTCCGAGTGTAGAGGTGAAATTCGTAGATATTCGGAAGAACACCAGTGGCGAAGGCGACTCACTGGACATGTATTGACGCTGAGGTGCGAAAGCGTGGGGAGCAAACAGGATTAGCTACCCCAGTA
+
FGGGGGGGGGGGGGGGGGGGGGGGGGGGGGGGGGGGGGGGGGGGGGGGGGGGFGGGGGGGGGGGGGCFGGGGGGGGGGGGGGGGGGGGGGGGFGGGGGGFGGFGGGGGGGGGGGGGGGGGDGGGGGGGGFFFFGGGGGGGGGGGGGGGGGGGGCGGGGEGGGGGGGDGGGGCGEGGGGGGFGGGGCFFGFFGGGGG>G8E5?5BEGDG5CEDGGF<AGG?F4EG?GG@F))+CFGGEDF9
@M00200:205:000000000-AKKM3:1:1101:11677:6219 1:N:0:1
ATTGGGTATAAAGGGCGCGTAGGCGGGATGGCAAGTCGGTCGTGAAATCCTTCGGCTCAACCGAGAAACGTCGGCTGATACTGCCGTTCTTGAGGGATGCAGAGGAGACTGGAATTCCCGGTGTAGCGGTGAAATGTGTAGAGATCGGGAGGAACACCGGTGGCGAAGGCGGGTCTCTGGGCATTTCCTGACGCTGAGGCGCGAAAGCGTGGGGAGCAAACGGGATTAGATACCCCAGTA
+
AFGGGGGGGGGGGGGGGGGGGGGGGGGGGGGGGGGGGGGGGGGGFGGGGGGGGGGGGGGGGGGGGEGGGGGGGGGGGGGFGGFFGGGEGGGGEFGG:FGGGGGFDFGGGGGGCCFGGGGGGGGGFGGDDFECF9FFFGGDFFGGGGFEGDFGGFG8CGGCGDGGGFEDGGGDGGGGGCC?EGGDGGGGFGCFGG:58CEF=D55?CGGGGGGDE5<@5;6>389(7*8=@A=GGGG>>??
@M00200:205:000000000-AKKM3:1:1101:8259:6234 1:N:0:1
ATTGGGTATAAAGGGTGCGTAGGTGGTTTCTTAAGTCAGGAGTGAAAGGCTACGGCTCAACCGTAGTAAGCTCTTGAAACTGGGAAACTTGAGTGCAGGAGAGGAAAGTGGAATTCCTAGTGTAGCGGTGAAATGCGTAGATATTAGGAGGAACACCAGTAGCGAAGGCGGCTTTCTGGACTGTAACTGACGCTGAGGAGCGAAAGCGTGGGGAGCGAACAGGATTAGATACCCTGGTACGATC
+
GGGGGGGFGGGGGGGGGGGGGGGGGGGGGGGFFGGGGGGGFGFGGGGGFGGGGGGGGGFGGGGCGGGGFGGGGGGGGGGGGGGGGGGGGGGFFGGGCCCEGFGGGGGGGGG,<CFGGGGGGDGGFCECFGGCCG9FGGEECGFGFGGFGG+BAFEGGGCGG9A7BFGGFBC76B8FFFB,@9EG;CFGFGDGGGG5D5?>GGDG=*C4;CDGG5>3.:8C<FF4@C48+@>GGFFC);F+*-(.
@M00200:205:000000000-AKKM3:1:1101:18397:6244 1:N:0:1
ATTGGGTTTAAAGCGTGCGTAGACGGTTATTTAAGTCGGGTGTGAAAGCCCCGGGCTCAACCTGGGAATTGCATTCGAGACTGAATAGCTAGGGTACGGTAGAGGGAAGCGGAATTTCCGGTGTAGCGGTGAAATGCGTAGATATCGGAAGGAACATCAGTGGCGAAAGCGGCTTCCTGGACCAGTACCGACGTTCAGGCACGAAAGCGTGGGGAGCAAACAGGATTAGATACCCGAGTA
+
GGGGGGGGGGGGGGGGGGGGGGGGGGGGGGGGGGGGGGGGGGGGGGGGGGGGGGGGGGGGGGGGGGGGGGGGGGGGFGGFGGGGGGGGGGGGGGGGGGGGGGGGGGGGGGGGGGFGGGGGGGGGGGGGGGGGGGGGGGGGGGGGGGGGEGGGGGGGGGGGGGGGGF@FGGDGGEGGGGGGGGFGGGGGGGGGGGGGFGGGGGDECCCGGECE>EFGFGGGGGGF<CC<FFFFFGGGF>@F
@M00200:205:000000000-AKKM3:1:1101:8734:6294 1:N:0:1
ATTGGGCTTAAAGGGCGCGTAGGTGGCTCGGTAAGTGGCTGGTGAAATCCCGGGGCTCAACTCCGGGGCTGCCGGTCAGACTGCCGGGCTCGAGCACGGTAGGGGCAGATGGAATTCCCGGTGTAGCGGTGGAATGCGTAGATATCGGGAAGAACACCAGTGGCGAAGGCGTTCTGCTGGGCCGTTGCTGACACTGAGGCGCGACAGCGTGGGGAGCAAACAGGATTAGATACCCCTGTA
+
GGGGGGGGGGGGGGGCGGGGGGGGGGG8FFGGFGGGGGGGGGGGGGGGGGGGGGGGGGGGGGGGGGGGGGGGGGGGGGFFGGGGGGGGGGGGFFEEGGGGGGGGGGGGGGGGGGGGGGGGGGGGGGGGGGGGGGGGGGGGGEFFGGGGGGGG@FGGGGFGGCGGGGGGGGGGDEGEGGFGGGGGGGGDGGGGFGGGF?CFGGEEEGGGCGGDG>BDFCCFD5?C2FF>F?20AEF>>5<F
@M00200:205:000000000-AKKM3:1:1101:12738:6321 1:N:0:1
ATTGGGTTTAAAGGGCGCGTAGGCGGGATGGCAAGTCGGTCGTGAAATCCTTCGGCTCAACCGAAGAACGTCGGCCGATACTGCCGTTCTTGAGGGATGCAGAGGAGATTGGAATTCCCGGTGTAGCGGTGAAATGTGTAGAGATCGGGAGGAACACCGGTGGCGAAGGCGGGTCTCTGGGCATTCCCTGACGCTGAGGCGCGAAAGCGTGGGGAGCAAACGGGATTAGATACCCGCGTA
+
GGGGGGGGGGGGGGGGGGGGGGGGGGGDGGGGGGGGGGGGGGGGGGGGGGGGGGGGGGGGGGGE@FGCFGGGGGGGGGGGGGGGGGGGGGGGGGGGDGGGGGGFFGGFFGGGFGGGGGGGGGGGGGGGGGGGGDGGFFC@FGFGGGGGGGGGGGGGGGGGGGGGGGGGCGGGGGGGGGGCGGGGGCGGFGCCEGDGGGGGGGEEGGGFEGGDGD:D>CC+9DGGFGG?FF<FGFFGFBE5
@M00200:205:000000000-AKKM3:1:1101:18816:6344 1:N:0:1
ATTGGGTGTAAAGGGCTCGTAGGTGGCTTGGCAAGTCGGACGTAAAAGTCCAGGGCTCAACCCTGGGATGCGTTCGATACTGCCAGGCTAGAGGCCGGTAGGGGGATCTGGAATTCCTGGTGTAGCGGTGAAATGCGCAGATATCAGGAGGAACACCGGTGGCGAAGGCGGCTCTCTGGACGCGTACTGACGCTGAGGCGCGAAAGCTAGGGGAGCAAACGGGATTAGATACCCTCGTA
+
GGGGGGGGGGGGGGGGGGGGGGGGGGGGGGGGGGGGGGGGGGGGGGGGGGGGGGGGGGGGGGGGGGGGGGGGGGEGGGGGGGGGGGGGGGGGGGGGGGGGGGGGGGGGGGGGGGGGGGGGFCFGGGGGEGFGGGGGGGGGCGGGGGGGGGGGGGGGGGGGGGGGGGGGFGGGGGEGGGGGGGGGGGGGGGGGDCGGGGGGGGGGC=FFGGGGGGEGFGGFCD5*2CFFBBFGG<FFEFF
@M00200:205:000000000-AKKM3:1:1101:9921:6358 1:N:0:1
ATTGGGCTTAAAGAGCGCGCAGGCGGTCGTTCAAGTCGAGTGTGAAAGCCCCCGGCTCAACTGGGGAGGGTCACTCGATACTGATCGACTTGAAGGCAGAAGAGGGAAGCGGAATTCCCGGTGTAGTGGTGAAATGCGTAGATATCGGGAGGAACACCAGTGGCGAAGGCGACTACCTGGCCTGTTCTTGACGCTGAGGCGCGAAAGCTAGGGGAGCAAACGGGATTAGATACCCGAGTC
+
GGGFGGGGGGGGGGGGGGGGGGGGGGGGGGGGGGGGGGGGGGGGGGGGGGGGGGGGGGGGGGGGGGGGG>FGGGGGGGGGGGGGGGGGGGGF<BE<ECCGGGFFGC@CFGGED7FGGGGGGG7FGGDFFGGCB<FFG7FGGDFFGGDDGEGEG7FCGGCBF9<E@@EGGGG@EEGGGGBFDEGCFGGGGGGG=EDC*:CC7CEGEGDGG7FE58)1<CFGGD55:DG<4=B>FGGG))<*
@M00200:205:000000000-AKKM3:1:1101:27486:6362 1:N:0:1
ATTGGGTGTAAAGGGTGCGTAGGCGGAATGGTAAGTCAGAAGTGAAATACTCGCGCTTAACGCGGGCACTGCTTTTGATACTGCTGTTCTTGAGTGCAGAAGAGGGAAGCGGAATTCTCGGTGTAGCGGTGAAATGCGTAGATATCGAGAAGAACACCAGCAGCGAAAGCGGCTTCCTGGTCTGTAACTGACGCTGAGGCACGAAAGTGTGGGTAGCAAACAGGATTAGATACCCGCGTA
+
G<FGGGGGGGGGGGGGGEGGGGGGGGGGGGGGGGGGGFGGGGGGGGGGGGFFEFGGGGGGFCGGGGGG@FGGGGGGGGGGGGGGGGGGGGGGFGGGGCFFGGGGGGGGGGEGGECGGAFGGGGGGGGGGGGGGGDFGGECGGGGGFGCGGGGGGGGGGGGGFGGGGG:FGGBEGBFGGGGGG?CFCEEGGGGGG3EDG=FCFGGCE3;><FEC>8CFFD?9DGG?<F???20CCFC@BFD
@M00200:205:000000000-AKKM3:1:1101:23149:6362 1:N:0:1
ATTGGGTTTAAAGGGAGCGTAGGCGGACATTTAAGTCAGGGGTGAAATCCCGGGGCTCAACCTCGGAATTGCCTTTGATACTGGGTGTCTTGAGTATGAGAGAGGTGTGTGGAACTCCGAGTGTAGAGGTGAAATTCGTAGATATTCGGAAGAACACCAGTGGCGAAGGCGACACACTGGCTCATTACTGACGCTGAGGCTCGAAAGCGTGGGGAGCAAACAGGATTAGATACCCGGGTA
+
GGGGGGGGGGGGGGGGGGGGGGGGGGGGGGGGGGGGGGGGGGGGGGGGGGGGGGCFGGGGGGGGGGGGGGGGGGGGGGGGGGGGGGGGGGGGGGGGGGGGGGGGGGGGGGGGGGGGFGGDFGGGGG?FGFFGGGGGGGGGGGGGCFCGDGGGGGGGGGGGGGGGDGGGDGGGGGGEGGGGGF?FGGGGGGGGDGGDEF8EGGGGGGGFGGD*<5ADFEG+75F4,9C24B<CCFFG):BG
@M00200:205:000000000-AKKM3:1:1101:6106:6367 1:N:0:1
ACTGGGTTTAAAGGGCGCGTAGGCGGCCGATTAAGTCGGGGGTGAAAGCCTGTGGCTCAACCACAGAATTGCCTTCGATACTGGTTGGCTTGAGACCGGAAGAGGACAGCGGAACTGCGAGTGTAGAGGTGAAATTCGTAGATATTCGCAAGAACACCAGTGGCGAAGGCGGCTGTCTGGTCCGGTTCTGACGCTGAGGCGCGAAAGAGTGGGGAGCAAACAGGATTAGATACCCGGGTAAG
+
GFGGGGGGDCGFGFEFF@GGGEGGGGGGGGGDEDGGGGGGGGGGFDGGGGGGGGGF8FGDFGGGGGGGGCF9FCA@FFGGGCGGFFGG@FGGGGDFDGDFGGFGGGGGGGGGGD7<DGCFCFD@BFGGFGGGFGFCFGGGFGG9FFGFGGDEGGFGDGFFGGGEGDE7F8<C5?EGGF7CF+<>E**1+:C<CGD5/;EDE):5>EDD8<7AF5>D>C;8<<?F?F74FF):+039)5>C77
@M00200:205:000000000-AKKM3:1:1101:6960:6375 1:N:0:1
ACTGGGCTTAAAGGGTGCGTAGGTGGTCTATTAAGTCAGTGCTGAAATATCCCGGCTTAACCGGGAGGGTGGCATTGATACTGATGGACTTGAGTAAAGTTGAGGTAGGCGGAATTGACGGTGTAGCGGTGAAATGCTTAGATATCGTCAAGAACACCTATTGCGAAGGCAGCTTACTAAGCTTTAACTGACACTGAGGCACGAAAGTGTGGGGATCAAACAGGATTAGATACCCCCGTA
+
FGGGGG9FGFGGGGGGGGGGGGGFFGCGG@AGGGGGGGGGFGGGGGGGFGGGGGGGGGGGGGGDGCEGGGGGFGGGCFGGGGGFGFG8FGGGDFG9FGGGGGGGGGFFGGGGGGGGGGGGGGGGGGGGGFEC=FGFGGGGGGGGGGGGGGDDGGGFGGEFGGGGG7BFGGGGGGGGGGE=EFG9EGGGGGGG?FFFFD>FGGGGGDDC9C;F7CADFGGFGGFGFFG<AFFGFFG5ABBD
@M00200:205:000000000-AKKM3:1:1101:24846:6400 1:N:0:1
ACTGGGTATAAAGGGCGCGTAGGTGGCTCGGTAAGTGGCTGGTGAAATCCCGGGGCTCAACTCCGGGGCTGCCGGTCAGACTGCCGGGCTCGAGCACGGTAGGGGCAGATGGAATTCCCGGTGTAGCGGTGGAATGCGTAGATATCGGGAAGAACACCAGTGGCGAAGGCGTTCTGCTGGGCCGTTGCTGACACTGAGGCGCGACAGCGTGGGGAGCAAACAGGATTAGATACCCGAGTA
+
GGGGGGGGGGGGGGGGGGGGGGGGGGGEFGGEGFGGGGGGGGGGGGGGGGGGGGGGGGGGGGGGGGGGGGGGGGGGGGGGGGGGG>FGGGGGGDGCGGGGGGGGGGGGGGGCFGGGGGGGGGGGGGGGGGGGG9FGGGGGDGGGGGGGGGGGGGGGGGGGGGGGGCGGGGGGGGGGGGFGGCFGGGGGGGGGGCFGGDGGGGGDE5CFEEEEGGEGFGGGGGC9(CF)=8>GGGGGF3>6
@M00200:205:000000000-AKKM3:1:1101:10772:6400 1:N:0:1
ATTGGGCTTAAAGGGTGCGCAGGCGGATTTGTAAGTCAGTGGTGAAAGCCCCGGGCTCAACCTGGGAATTGCCGTTGATACTGCAAGTCTTGAGTATAGTTGAGGTGGGCGGAATACATCATGTAGCGGTGAAATGCTTAGATATGATGTAGAACACCGATTGCGAAGGCAGCTCACTAAACTATAACTGACGCTCAGGCACGAAAGCGTGGGTATCAAACAGGATTAGATACCCGGGTA
+
GGGGGGGGGGGGGGGGGGGGGGGGGGGGGGGGGGGGGGGGGGGGGGGGGGGGGEFGGGGGGGGGGGGGGGGGGGGGGGGCGGGGGGGGGGGGGGGGGGGGGGGGGGGGGGGGGGGGGGGGGGGGGGGGGGGGGGGGGGGGGGGGGGGGFGGGGGGGGGGCFGGGGGGGDGGGGFGGGGGGGGGGGGGGGGGGGGGEGCFFGGGGGGGGEGEGGGBFAFF@C<C2/C>2?FFGGCFGFEDG
@M00200:205:000000000-AKKM3:1:1101:19233:6407 1:N:0:1
ACTGGGTTTAAAGAGCTCGTAGGCGGTTTGGCAAGTCGGGTGTGAAATTTCGAGGCTCAACCTCGAAACGCCACTCGATACTGCCATGACTGGAGTCCGGTAGAGGAGTGCGGAATTCCTGGTGTAGCGGTGAAATGCGCAGATATCAGGAGGAACACCAACGGCGAAGGCAGCACTCTGGGCCGGTACTGACGCTGAGGAGCGAAAGCGTGGGGAGCAAACAGGATTAGATACCCTCGTA
+
GGGGGGGGGGGGGGGGGGGGGGGGGGGGGGGGGGGGGGGGGGGGGGGGGGGGGGGGGGGGGGGGGGGGGGGGGGGGGGGGGGGGGGGGGGGGGGGGGGGGGGGGGGGGGGGGGFGGGGGGGGGGGGGGGGGGFFGGGGGGGGEFGGGGGGGGGGGGGGGGGGGGGGGGGGGGDGGGGGGGGGGGGGGD=FGGGDGEGGGGGDGGGGDGGGGGGGFGEGFEFFFFBGFBF=):C9<<@3579
@M00200:205:000000000-AKKM3:1:1101:21982:6410 1:N:0:1
ACTGGGTTTAAAGCGCGTGTAGGCGGCTCGGTAAGTCCGCTCTGAAAGCCCGGGGCTCAACCCCGGGAGGCGGGTGGATACTGTCGAGCTCGAGTCCGGAAGAGGCAAGTGGAATTCCCGGTGTAGCGGTGAAATGCGCAGATATCGGGAGGAACACCAATGGCGAAGGCAGCTTGCTGGGACGGTACTGACGCTGAGACGCGAAAGCGTGGGGAGCAAACAGGATTAGATACCCGCGTAAGA
+
GGGGGGGGGGGGGGGGGGGGGGGGGGGGGGGGGGGGGGGGGGGGGGGGGGGGGGGGGGGGGGGGGGGGGGGGGGGGGGGGGGGGGGGGGGGGGGGGGGGGGGGGGGGFGGGGGGGGGGGGGGGGGGGGGGGGGGGGGGGGGGGGGGGGGGGGGGGGGGGGGGGGGGGGGGGGGGGGGGGGGGGGGEGGGGGGGGGGGGGGGGGGGGGGGGGGGG>CBFEFFGGGFGGFFFFGFCGDE>:EGBF
@M00200:205:000000000-AKKM3:1:1101:27252:6419 1:N:0:1
ACTGGGCATAAAGGGTGCGTAGGCTGTGCAGTAAGTTGGGTGTGAAATCCCCCGGCTCAACCGGGGAATTGCGCTCAAAACTACTGTGCTAGAGGAATACAGAGGTAAGCGGAACTTCGGGTGGAGCGGTGAAATGCGTTGATATCCGAAGGAACACCGGTGGCGAAAGCGGCTTACTGGGTATTTTCTGACGCTGATGCACGAAAGCTAGGGTAGCGAACGGGATTAGATACCCGTGTA
+
GGGGGGGGGGGGGGGGGGGGGGGGGGGGGGGGGGGGGGGGGGGGGGGGGGGGGGGGGGGGGGGGGGGGGGGGGGGGGGGGGGGGGGGGGGGGGGGFGGGGGGGGGGGGGGGGGGGGFGGGGGGGFGGGGGGGGGGGGGGGGGGGGGGDGGGGGGGGGGGGGGGGGGGGGGGEGGGGGGGGGGGGCCGGGGGGGGGGGGGGGGGGGGDGGGGFGGFDFGGGGDCG0<F?FFFGGCCC@EFG
@M00200:205:000000000-AKKM3:1:1101:18044:6420 1:N:0:1
ATTGGGTGTAAAGCGCGTGTAGGCGGCTTGGCAAGTCGGTTGTGAAAGCCCGGGGCCCAACCCCGGAACTGCATCTGAAACTGCCTAGCTAGAGTCCCGGAGAGGAAGGCAGAATTCCCGGTGTAGGGGTGAAATCCGTAGATATCGGGAGGAATACCAGCGGCGAAGGCGGCCTTCTGGACGGTGACTGACGCTGAGACGCGAAAGCGTGGGGAGCAAACAGGATTAGATACCCTAGTA
+
GGGGGGGGGGGGGGGGGGGGGGGGGGGGGGGGGGGGGGGGGGGGGGGGGGGGGGGGGGGGGGGGGGGGGGGGGFFGGGGGGGGGGGGGGGGGGGGGGGGGGGGGGGGGGGGGGGGGGGGGGGGGGGGGGGGGGGGGGGGGGGGGGGGGGGGGGGGGGGGGGGGGGGGGGGGGGGGGGGGGGGGGGGFGCFGGGGGGEGGGGGGG>EGGGGGGGGFGFGGGGGGG<GGFF?9CFFGGFFFG
@M00200:205:000000000-AKKM3:1:1101:3672:6434 1:N:0:1
ATTGGGTTTAAAGAGCGCGTAGGCGGCCAGGTAAGTCCGACGTGAAATCTGGAGGCTCAACCTCCAGCGGTCGTTGGAAACTACCTGGCTAGAGTCCGGAAGAGGAGAGTGGAATTCCTGGTGTAGCGGTGACATGCGCAGATATCAGGAAGAACACCGATGGCGAAAGCAGCTCTCTGGGACGGTACTGACGCTGAGGCGCGAAAGCGTGGGGAGCGAACAGGATTAGATACCCGCGTA
+
GGGGGGGGGGGGGGGGGGGGGGGGGGGGGGGGGGGGGGGGGGGGGGGGGGGGGGGGGGGGGGGGGGGGGGGGGGGGGGGGGGGGGGGGGGFGGDFGFGGGGGGGGGGGGGGGGGG8EGGGGGGGGGGGGCFF,CFFGGGGGGGGDFFEDFFGFFGGFGGGGGGGG@GEEGGGCFGGGGGGGGGGGGGGGGGGDG3EEGG=EDECGGGGGC8?EGB5>EG5/CCF3C7>FF4CCC@CE>EC
@M00200:205:000000000-AKKM3:1:1101:18943:6440 1:N:0:1
ATTGGGTTTAAAGGGTGCGTAGGCGGCCGGGTAAGTCTGACGTGAAATCCCGCAGCTCAACTGCGGAACGGCGTCGGATACTCTCCGGCTAGAGGAATGGAGGGGAGACTGGAATTCTCGGTGTAGCAGTGAAATGCGTAGATATCGAGAGGAACACCAGTGGCGAAGGCGAGTCTCTGGACATTTCCTGACGCTCAGGCACGAAAGCCAGGGGAGCAAACGGGATTAGATACCCCTGTA
+
GGGGGGGGGGGGGGGGGGGGGGGGGGGGGGGGGGGGGGGGGGGGGGGGGGGGGGGGGGGGGGGGGGGGGGGGGGGGGGGGGGGGGGGGGGGGCGGEGGGGGGGGGGGGGGGGGGGGGGGGGGGGGGGGGGGGGFGFGGGGGGGGGGGGGGGGGGGGGGGGGGGGGGGGGGGGGGGGGGGGGGGGGGGGGGGGGGGGGGFGGGGD>EGG@6EFGG>DDGGGGGGD6DFBFFFGGGGFF@FG
@M00200:205:000000000-AKKM3:1:1101:23679:6441 1:N:0:1
ACTGGGTGTAAAGGGCGCGTAGGTGGCCCGTTAAGTGGCTGGTGAAATCCCGGGGCTCAACTCCGGGGCTGCCGGTCAGACTGGCGAGCTAGAGCACGGTAGGGGCAGATGGAATTCCCGGTGTAGCGGTGGAATGCGTAGAGATCGGGAAGAATACCAGTGGCGAAGGCGTTCTGCTGGGCCGTTGCTGACACTGAGGCGCGACAGCGTGGGGAGCAAACAGGATTAGATACCCTTGTA
+
GGGGGGGGGGGGGGGGGGGGGGGGGGGGGGGGGGGGGGGGGGGGGGGGGGGGGGGGGGGGGGGGGGGGGGGGGGGGGGGGGGGGGGGGGGGGGGGGGGGFGGGGGGGGGGGGGGGGGGGGGGGGGGGGGGGGGGGGGGGGGGGGGGGGGGGGGGGGGGGGGGGGGGGGGGGGGGGGGGGGGGGEGGGGGFDFGGGGGGGGGGGGCGGGGGGGGGFGFGGGFGGG?GG>6=>F9AEGFFFG
@M00200:205:000000000-AKKM3:1:1101:17493:6446 1:N:0:1
ATTGGGTTTAAAGTGCGTGTAGGCGGCCAGGTAGGTCAGCTGTGAAAACTCGAGGCTCAACCTCGAGATGTCGGCTGAAACCATCTGGCTAGAGTCCGGAAGAGGAGAATGGAATTCCCGGTGTAGCGGTGAAATGCGCAGATATCGGGAAGAACACCCGTGGCGAAGGCGGTTCTCTGGGACGGTACTGACGCTGAGACGCGAAAGCGTGGGGAGCGAACAGGATTAGATACCCTTGTA
+
GGGGGGGGGGGGGGGGGGGGGGGGGGGGGGGGGFFGGGGGGGGGGGFGGGGGGGGGGGGGGGGGGDFGGGGGGGGGGGGGGGGGGGGGGGGGFCFGGGGGGGGGDFGGGFGFGCFGGGGGGEEGGGGGEGGGFGGGGFGEGEGGGGDF>:FFCGGGGGGGGGGGD7CGGGGGGGGCEGFDFFGDGGGGGGGGDGDED>FFGGGGEE<FGGGG>E@DFGGGGGGC<FG7??>FFCFGF:FC
@M00200:205:000000000-AKKM3:1:1101:17874:6455 1:N:0:1
ATTGGGTTTAAAGAGCGCGTAGGCGGCCGTGCAAGTCGGTTGTGAAATCCCGGGGCTCAACCGCGGGACTGCGTCCGATACTGCACGGCTCGAGGCAGGTAGGGGAGAGTGGAATTCCCGGTGTAGCGGTGAAATGCGCAGATATCGGGAGGAACACCGGTGGCGAAGGCGGCTCTCTGGACCTGTCCTGACGCTGAGGCGCGAAAGCTAGGGGAGCGAACAGGATTAGATACCCCCGTAAG
+
GGGGGGGGGGGGGGGGGGGGGGGGGGGGGGGGGGGGGGGGGGGGGGGGGGGGGGGGGGGGGGGGGGGGGGGGGGGGGGGGGGGGGGGGGGGGGGGGGGGGGGGGGGGGGGGGGGGGGGGGGGGGGGGGGGGGGGGFGGGGGGFGGGGGGGGGGGGGGGGGGGGGGGGGGGGGGGGDCCFFGFGFGGGGGGGGGGCEEGGGGGEEGGGDFFFGGGBCDGGGGGGG<4C?F?<2+0<DDEEG<6
@M00200:205:000000000-AKKM3:1:1101:10178:6456 1:N:0:1
ATTGGGCATAAAGGGCGCGTAGGCGGTGCATCAAGTCAGGCGTGAAAGCCCCGGGCTCAACCTGGGAACCGCGCTTGAGACTGGTGCGCTCGAGTTCGGGAGAGGATGGTGGAATTCCCAGTGTAGAGGTGAAATTCGTAGATATTGGGAAGAACACCGATGGCGAAGGCAGCCATCTGGACCGACACTGACGCTGAGGCGCGAAAGCGTGGGGAGCAAACAGGATTAGATACCCGTGTA
+
GGGGGGGGGGGGGGGGGGGGGGGGGGGGGGGGGGGGGGGGGGGGGGGGGGGGGGGGGGGGGGGGGGGGGGGGGGGGGGGGGGGGGGGGGGGGGGGGGGGGGGGGGGGGGGGGGGGGGGGGGGGFGGGGGGGGGGGGGGGGGGGGGGGGGGGGGGGGGGEGGGGGGGGGGGGGGGGGGGGGGGGGGGGGGGGGCGDGGGGGGGGGGGGGGEEGGGBGFGEGGGGC:CGFFFAFCAFD:DF=
@M00200:205:000000000-AKKM3:1:1101:15096:6462 1:N:0:1
ATTGGGTTTAAAGCGCGCGTAGGCGGCCCGGTAAGTCCGCTGTAAAAGTCAGGGGCTCAACCCTTGAACGCCGGTGGATACTGCCGGGCTAGAGTCCGGAAGAGGCGAGTGGAATTCCTGGTGTAGCGGTGGAATGCGCAGATATCAGGAGGAACACCAATAGCGAAGGCAGCTCGCTGGGACGGTACTGACGCTGAGGCGCGAAAGCGTGGGGAGCGAACAGGATTAGATACCCTAGTA
+
GGGGGGGGGGGGGGGGGGGGGGGGGGGGGGGGGGGGGGGGGGG9FFGGGGFFGGGGGGGGGGGGGGGGGGGGGGGGGGGGGGGGGGGGGGGGGGGGGGGFFGGGGGGGGEFGGGGGGGGGGFEGGFFGGGGGGGGGGGEEFGGGGGDFGFCGEGGGGGGGGCFFGGDEGGGGGGGGGGGGCCGG>CFGGGGGGCCE8CGGGGGGGEGGEGEDEG>G3EGEGGFGFGG>FF>GFFGGF@FC
@M00200:205:000000000-AKKM3:1:1101:4565:6527 1:N:0:1
ACTGGGTGTAAAGCGTGTGTAGGCGGATGCCTAAGTACCTTGTGAAATCCCACGGCTCACCCGTGGAACTGCTCGGTATACTGGGTGTCTTGAGCCACTTAGGGGCTACCGGAACAAATGGTGGAGCGGTGAAATGCGTAGATATCATTTGGAACGCCAATGGTGAAAACAGGTAGCTGGGAGTGTGCTGACGCTGAGACACGAAAGCCAGGGGAGCAAACGGGATTAGATACCCTTGTA
+
GGGGGGGGGGGGGGGGGGGGGGGGGGGGGGGGGGGGGGGGGGGGGGGGGGGGGGGGGGGGGGGGGGGGGGGGGGGGGGGGGGGGGGGGGGGGGGFGGGGGGGGGGGGGGGGGGGGGGGGGGGGGGGGGGGGGGGGGGGGGGGGGGGGGGGGGGGGGGGGGGGGGGGGGGGGGGGGGGGGGGGGCGFFEFGFEEGGGGGGGGGGGGEDGFGGGGGBG::CFGGGGFDCFAFFFGCFG?FFG
@M00200:205:000000000-AKKM3:1:1101:25704:6541 1:N:0:1
ATTGGGTATAAAGGGCTCGTAGGCGGTTCGTCACGTCGGGAGTGAAAACTCGGAGCTCAACTCCGAGCCTGCTTCCGATACGGGCAGACTAGAGGTAGGCAGGGGAGAGCGGAACTCCTGGTGTAGCGGTGGAATGCGCAGATATCAGGAAGAACACCGGTGGCGAAGGCGGCTCTCTGGGCCTTACCTGACGCTGAGGAGCGAAAGCGTGGGTAGCGAACAGGATTAGATACCCCCGTAAGA
+
FGGGGGGGGGGGGGGDEGGGGGGGDGGGGGEFF:FGGEGGCGGGGGGGG<FEGCGGG8EGGFGGGC::FGGGCA,9CFGGGGGGG7FFGGGGGGGCBFGGGGG>F@F+CDGGGG@,B<FGGGGGGGGGGGGCFGFGGCCEGGGGGGGCF,DFGGGFGGGGGEGGGGGGGGEGGGGFGF,?EFGGGFFGGGGGGGDEGGG6=GGGGGGGGGGGGGF*6ECGGGGGFGGFFFFDGGD9>>BCDFF
@M00200:205:000000000-AKKM3:1:1101:19875:6576 1:N:0:1
ATTGGGTTTAAAGGGTGCGTAGGTGGGTTGGTAAGTCAGTGGTGAAATCTCCGAGCTTAACTTGGAAACTGCCATTGATACTATCAGTCTTGAATATTGTGGAGGTTAGCGGAATATGTCATGTAGCGGTGAAATGCTTAGATATGACATAGAACACCAATTGCGAAGGCAGCTGGCTACGCATATATTGACACTGAGGCACGAAAGCGTGGGGATCAAACAGGATTAGATACCCGAGTA
+
GGGGGGGGGGGGGGGGGGGGGGGGGGGGGGGGGGGGGGGGGGGGGGGGGGGGGGGGGGGGGGGGGGGGGGGGGGGGGGGGGGGGGGGGGGGGGGGGGGGGGGGGGGGGGGGGGGGGGGGGGGGGGGGDGGGGGGGGGGGGGGGGGFGGGGGGGGGGGGGGGGGGGGEGGGGGGGGGGGDGGGGGGGGGGFGGGGGGGGGGDFGGGGDGEGGGGGEGFGGGGGGGFGG@FFEGFFGD:5FG
@M00200:205:000000000-AKKM3:1:1101:22294:6606 1:N:0:1
ACTGGGTTTAAAGAGCGTGTAGGCGGCCAGGTAGGTCCGGTGTGAAAACTCGAGGCTCAACCTCGAGATGTCATCGGAAACCATCTGGCTAGAGTCCGGAAGAGGAGAGTGGAATTCCTGGTGTAGCGGTGAAATGCGCAGATATCAGGAAGAACACCTATGGCGAAAGCAGCTCTCTGGGACGGTACTGACGCTGAGACGCGAAAGCGTGGGGAGCAAACAGGATTAGATACCCCAGTAAGA
+
GGGGGGGGGGGGGGGGGGGGGGGGGGGGGGGGGGGGGGGGGGGGGGGGGGGGGGGGGGGGGGGGGGGGGGGGGGGGGGGGGGGGGGGGGGGFGGGGGGGGGGGGGGGGGGGGGGGGGGGGGGGGGGGGGGGGGGGGGGGGGGGGGGGGGFGFGGGGGGGGGGGGGGGGGGGGGGGGGGGGGFGGGGGGGFFGGGGGGFGGGGGGEEDDGGGGGDDGFGGGGGGD:FD76@<FFCCFDFFGG9A
@M00200:205:000000000-AKKM3:1:1101:25915:6624 1:N:0:1
ATTGGGTTTAAAGAGCTCGTAGGCGGTTTGTCGCGTCTGCCGTGAAAGTCCGGGGCTCAACTCCGGATCTGCGGTGGGTACGGGCAGACTAGAGTGATGTAGGGGAGACTGGAATTCCTGGTGTAGCGGTGAAATGCGCAGATATCAGGAGGAACACCGATGGCGAAGGCAGGTCTCTGGGCATTAACTGACGCTGAGGAGCGAAAGCATGGGGAGCGAACAGGATTAGATACCCTTGTA
+
GGGGGGGGGGGGGGGGGGGGGGGGGGFFGGGGGGGGGGGGGGGGGGGGGGGGGGGGDGGGGGGGGGGGGGGGGGFGGGGGGGGGGGGGGGGGFGFFFGGGGGGGGGGGGGGGGGGGGGGGGGGGGGGGGFGGGGGGGGGGGGGGFFGGGGGGGFGGGGFGGEGFEECFGGGGGFGGGGGGGFFFGGGGGGGGGGGEGGGCGFGGGGGGGGFFGG:GEGGGGGGG?*:4@B>CC0<4).19
@M00200:205:000000000-AKKM3:1:1101:21211:6633 1:N:0:1
ATTGGGTATAAAGGGCGCGTAGGCGGGTCGGCGAGTCCGGGGTGAAAGCCCTCGGCTCAACCGGGGAATGGCCTGGGATACCGCCGACCTGGAGGGAGGTAGGGGCAGCTGGAACTTCCGGTGGAGCGGTGAAATGCGTAGAGATCGGAAGGAACGCCGGTGGCGAAAGCGGCGCGCTGGGCCTTCTCTGACGCTGAGGCGCGAAAGCCAGGGGAGCGAACGGGATTAGATACCCCGGTA
+
GGGGGGGGGGGGGGGGGGGGGGGGGGGGGGGGGGGGGGGGGGGGGGGGGGGGGGGGGGGGGGGGGCFGGGGGGGGGGGGGGGGGGGGGGGGGFGGGGGGGGGGGGGGGGGGGGGGGGGGGGGDGCFGEGGGFGGGGGDFGGCG?GGGEBFEDGGGGGGGDEGGGGGGGGGGGGGGGGGEGGGFGGGGGGFGGCEGGGCFGEDGGGGGGGGFFGEEGFGEGGGED1CG2?BACFGGGFFFE
@M00200:205:000000000-AKKM3:1:1101:19712:6650 1:N:0:1
ATTGGGTATAAAGGGCGCGTAGGCGGGTCAGCAAGTCCGGGGTGAAATCTTTCGGCTCAACCGGAAAAGTGCCTTGGATACTGCTGGTCTAGAGGGAGGTAGGGGTCTGTGGAACTTCTGGTGGAGCGGTGAAATGCGTTGATATCAGAAGGAACGCCGGTGGCGAAAGCGACGGACTGGACCTCTTCTGACGCTGAGGCGCGAAAGCCAGGGGAGCGAACGGGATTAGATACCCGGGTAAGA
+
GGGGGGGGGGGGGGGGGGGGGGGGGGGGGGGGGGGGGGGGGGGGGGGGGGGGGGGGGGGGGGGGGGGGGGGGGGGGGGGGGGGGGGGGGGGGFGGGGGGGGGGGGGGGGGGGGGGGGGGGGGGGGGGGGGGGGGGGGGGGGGGGGGGGGGGGGGGGGGGGEGGGGGGGGGGGGGGGGGGGGGGGGGGGGGGGGGGGGGGGGGGGGGGGGGFGGGFGFGGEGCED?DGBFF<FF:CC>B;EF<<
@M00200:205:000000000-AKKM3:1:1101:12887:6653 1:N:0:1
ACTGGGTGTAAAGCGTGTGTAGGCGGACCGTTAAGTGCCCGCGTGAAATCCCCCGGCTCAACCGGGGAACGGCCGGGCATACTGGCGGTCTTGAGCGATCCAGGGGTCATCGGAACAAACGGTGGAGCGGTGAAATGCGTAGATATCGTTTGGAACGCCGACGGTGAAAACAGATGACTGGGGATCCGCTGACGCTGAGACACGAAAGCCAGGGGAGCAAACGGGATTAGATACCCCAGTACG
+
CGEF8@CFGFGEEGE@FFDGGDDGC6FCGE,BFG,<FFGGGGCGGFFFGGGGDCC@C=F9EDFF:=FFFFFGEEGCFGGGEGGFDFC:FFEGGFGGGGGGFGFD>FGEGGGGE7:CFGB::FCFEFGGCGEG:FFGGFEE>C7@FCGGFCF@FGGGGGDDCFCGGGFGGCGGG69<CF?GGGG>*8CFFGGDGGGDG5CCC4CCGCD<GCF*:EBDFDGGGGDGBC70==4>FCEG@FEGG)4
@M00200:205:000000000-AKKM3:1:1101:5023:6658 1:N:0:1
ATTGGGTATAAAGGGCGCGTAGGCGGTCTAGCAAGTCTAAGGTGAAATCCCTCGGCTCAACCGAGGAACTGCCTTGGAAACTGTTGGACTTGAGTTCCGGAGAGGAAAGCGGAATTCCCAGTGTAGCGGTGAAATGCGTAGATATTGGGAGGAACACCGGTGGCGAAGGCGGCTTTCTGGACGGAAACTGACGCTGAGGCGCGAAAGATAGGGGAGCAAACAGGATTAGATACCCTTGTA
+
GGGGGGGGGGGGGGGGGGGGGGGGGGGGGGGGGGGGGGGGGGGGGGGGGGGGGGGGGGGGGGGGGGGGGGGGGGGGGGGGGGGGGGGGGGGGGGGGFGGGGGGGGGGGGGGGGGGGGFGDGGGGGGGGGGGGGGFGGGGGGGGFGGGFFGGGGGGGFGFCFGGGGFGGGGGDGGGFGGGGGGGEEEBC7DG8EGDGGGGGGGG8?ED*<FGGGGFGFGGGFG?GFFFFFFFCFCF=F?F?
@M00200:205:000000000-AKKM3:1:1101:6440:6663 1:N:0:1
ATTGGGTTTAAAGTGTGCGCAGGCGGCCGCGCAAGTCGAGTGTGAAATCCCCGAGCTTAACTTGGGAATTGCGCTCGAAACTACGTGGCTGGAGTGTGGCAGAGGAAGGTGGAATTCCACGTGTAGCGGTGAAATGCGTAGAGATGTGGAGGAACACCGATGGCGAAGGCAGCCTTCTGGGCCAACACTGACGCTCATGCACGAAAGCGTGGGGAGCAAAAAGGATTAGATACCCTCGTA
+
FGGFGGGGGGGGGGGGGGGGGGGGGGGGGGGGGGGGGGGGGGGGGGGGGGGGGGGGGGGGGGGGGGGGGGGGGGGGGGGGGGGGGGGGGGGGGGFFGGGGGGGGGGGGGFGGGGGGGGCGGGGGGGGGGGGGGGGDFEGGGGDFGGCGFCF>FCFGCFFDGGGGGGGGGGFGGCCFGGGGCFFDGFCE?FGGGGGCGGGG6DCCGGGFD>EEGGFGFGGG*/AD?GGBFFFFFGG075>E
@M00200:205:000000000-AKKM3:1:1101:19015:6664 1:N:0:1
ATTGGGTTTAAAGGGCTCGTAGGCGGTTTGTCGCGTCGGGAGTGAAAACTCAGGGCTTAACCCTGAGCCTGCTTCCGATACGGGCAGACTAGAGGTATGCAGGGGAGAACGGAATTCCTGGTGTAGCGGTGAAATGCGCAGATATCAGGAGGAACACCGGTGGCGAAGGCGGTTCTCTGGGCATTACCTGACGCTGAGGAGCGAAAGTGTGGGGAGCGAACAGGATTAGATACCCCCGTA
+
GGGGGGGGGGGGGGGGGGGGGGGGGGGGGGGGGGGGGGGGGGGGGGGGGGGGGGGGGGGGGGGGGGGGGGGGGGGGGGGGGGGGGGGGGGGGGGGGGGGGGGGGGGG>FGGGGCFGGGGGGGGGGGGGGGCFGGGGGGGEGDGGGGGGGGDEEFGFGGGGGGGGCGGGGGGGGGGGGDFFGFGGGGGGFFGG5=DGGGFCCFGGEGDGF?FGGGFGFGGGGGGG6D>)7747+<+9>DE7
@M00200:205:000000000-AKKM3:1:1101:20420:6675 1:N:0:1
ACTGGGTATAAAGAGCGCGTAGGCGGCCGGATAAGTCCGTTGTGAAATCCCCCGGCTCAACCGGGGACCCGCTTCGGAAACTATCCGGCTTGAGTCGCGGAGAGGAGAGCGGAATTCCCAGTGTAGCGGTGAAATGCGTAGATATTGGGAGGAACACCGGTGGCGAAGGCGGCTCTCTGGACGCGTACTGACGCTGAGGCGCGAAAGCTAGGGGAGCAAACGGGATTAGATACCCCTGTAAGA
+
GGGGGGGGGGGGGGGGGGGGGGGGGGGGGGGGGGGGGGGGGGGGGGGGGGGGGGGGGGGGGGGGGGGGGGGGGGGGDFGGGGGGGGGGGGGGGGGGGGGGGGGGGGGGGGGGGGGGGGGGGGGCEGGGGGGGGGGGGDFGGEF9FGGGGGGDCGGGGGGGFGGGGGGGGGGGGGGGGGGGGGGGGE?CFGGGGDDGGGGGGDGEGG:FFFFGGG@C3=FGGGGG?CDF48.>EFGGFFFCGBB
@M00200:205:000000000-AKKM3:1:1101:9661:6676 1:N:0:1
ACTGGGTTTAAAGGGCGCGTAGGCGGCCTTCTCAGTCAGACGTGAAATCCCCGGGCTTAACTCGGGAACTGCGTCTGATACTGGAAGGCTGGAGTTCGGGAGAGGGATGTGGAATTCCAGGTGTAGCGGTGAAATGCGTAGATATCTGGAGGAACACCGGTGGCGAAGGCGGCATCCTGGACCGAAACTGACGCTGAGGCGCGAAAGCCAGGGGAGCAAACAGGATTAGATACCCGTGTA
+
GGGGGGGGGGGGGGGGGGGGGGGGGGGGGGGGGGGGGGGGGGGGGGGGGGGGGGGGGGGGGGGGGGGGGGGGGGGGGGGGGGGGGGGGGGGGGGGGGGGGGGGGGGGGGGGGFFGGGGGGGGGGGGGGDGGGGGGGGGGGGEGGGGGGGGFEGGGGGGGGGGGGGEEGDGEGGDGGGGGGGGGGGDEEGGGGDGDE=FFGGDGCGGGGGFFGG>)CDG6CFGCG?FGFFFAC7CEGFFFG
@M00200:205:000000000-AKKM3:1:1101:20782:6676 1:N:0:1
ATTGGGTTTAAAGGGCTCGTAGGCGGCCAACTAAGTCGGATGTGAAATCCCCAGGCTTAACCTGGGAACTGCATCCGATACTGGATGGCTTGAATTCGGGAGAGGGATGCAGAATTCCAGGTGTAGCGGTGAAATGCGTAGATATCTGGAGGAATACCGGTGGCGAAGGCGGCATCCTGGACCGACATTGACGCTGAGGAGCGAAAGCCAGGGGAGCAAACGGGATTAGATACCCTTGTA
+
GGGGGGGGGGGGGGGGGGGGGGGGGGGGGGGGGGGGGGGGGGGGGGGGGGGGGGGGGGGGGGGGGGGGGGGGGGGGGGGGGGGGGGGGGGGGGGGGGGGGGGGGGGGGGGGGGGGGGGDGGGGGGGGGGGGGGGGGGGGGGGGGGGGGGG8@FGGGGGGGGGGGDGGDGGGGGDGGGGFGFGGGGGGGGGGGGGGGGGGGGGGGGGGGGGGFGG>D:C@FG<?DBGFFFFAGGGGGFFFG
@M00200:205:000000000-AKKM3:1:1101:15863:6689 1:N:0:1
ATTGGGCTTAAAGCGCGCGCAGGCGGCCCGTTAAGTCGGTTGTGAAAACCCGAGGCTCAACCTCGGGCCTGCATCCGATACTGGCGGGCTTGAGGCAGGTAGGGGAGAGTGGAATTCCCGGTGTAGCGGTGAAATGCGCAGATATCGGGAGGAACACCGGTGGCGAAGGCGGCTCTCTGGGCCTGTCCTGACGCTCAGGCGCGAAAGCTGGGGGAGCGAACCGGATTAGATACCCCAGTA
+
GGGGGGGGGGGGGGGGGGGGGGGGGGGGGGGGGGGGGGGGGGGGGGGGGGGGGGGGGGGGGGGGGGGGGGGGGGGGGGGGGGGGGGGGGGGGGGGGGGGGGGGGGGGDGGGGGGGGGGGGGGGGGGGGGGGGGGGGGGGGGGGGGGGGGGGGGGGGGGGGGGGGGGGGGGGGEDGGGFGGGGGGGGGGGGGGGGGGGGGGGGGGGGGGFFGGGGEGFGEGCDGG>DC2?FFGGGGG3;@F
@M00200:205:000000000-AKKM3:1:1101:22983:6700 1:N:0:1
ATTGGGTATAAAGGGTGCGTAGGCGGTCCTATAAGTCAGTGCTGAAATATCCCGGCTTAACCGGGAGGGTGGCATTGATACTGCAGGACTTGAGTACAGTTGAGGTAGGCGGAATTGACGGTGTAGCGGTGAAATGCTTAGATATCGTCAAGAACACCGATAGCGAAGGCAGCTTACTAGACTGAAACTGACGCTGAGGCACGAAAGTGTGGGGATCAAACAGGATTAGATACCCGTGTA
+
GGGGGGGGGGGGGGGGGGGGGGGGGGGGGGGGGGGGGGGGGGGGGGGGFGGGGGGGGGGGGGGGGGGGGGGGGGGGGGGGGGGGGGGGGGGGGGGGGGGGGGGFGGGGGGGGGGGGGGGGGGCGEFGGGGEFFFFFGGGGGGGGGGGGGGGGGGGGGGGGGGGGGGGGGGGGGGGGGGGGGGGGGGGGGGGCEEGGCFG=CGGG:8D@FGG77C:*8>FGGGFFFGGF??AFGGGGF>FG
@M00200:205:000000000-AKKM3:1:1101:10692:6720 1:N:0:1
ATTGGGTTTAAAGGGTGCGTAGGCGGTGCAGCAAGTCGGGAGTGAAATACCTCAGCTTAACTGAGGAACTGCTTTCGATACTGCTGTGCTTGAGTGAGACAGAGGTAAGCGGAACTTAGGGTGGAGCGGTGAAATGCGTTGATATCCTAAGGAACACCGGTGGCGAAGGCGGCTTACTGGGTCTCTACTGACGCTGAGGCACGAAAGCCAGGGTAGCAAACGGGATTAGATACCCGCGTAAGA
+
GGGGGGGGGGGGGGGGGGGGGGGGGGGGGGGGGGGGGGGGGGGGGGGGGGGGGGGGGGGGGGGGGGGGGGGGGGGGGGGGGGGGGGGGGGGGGGGGGGGGGGGGGGGGGFGGGGGGGGGFGGGGGGGGGGGGGGGGGGGGGGGGGGGGGGGCGGGGGGGGGGGGGGGGGGGGGGGGGGGGFGGGGGGGGGGGGGGGGGFFGGCGGGGGGGGGEGFGFFFGGGGG(>F?FFBGGGGGFFFGG:A
@M00200:205:000000000-AKKM3:1:1101:16722:6721 1:N:0:1
ATTGGGTTTAAAGGGTGCGTAGGCTGCGCGGAAAGTTGGGTGTGAAATCCCTCGGCTCAACCGAGGAATGGCGCCCAAAACTACCGTGCTCGAGGGAGACAGAGGTGAGCGGAACTTAGGGTGGAGCGGTGAAATGCGTTGATATCCTAAGGAACACCAGTGGCGAAAGCGGCTCACTGGGTCTCTTCTGACGCTGAGGCACGAAAGCTAGGGGAGCGAACGGGATTAGATACCCTGGTA
+
GGGGGGGGGGGGGGGGGGGGGGGGGGGGGGGGGGGGGGGGGGGGGGGGGGGGGGGGGGGGGGGGGGGGGGGGGGGGGGGGGGGGGGGGGGGGGGGGGGGGGGGGGGGGGGGGGGGGGGGGGGGGGGGGGGGGGGGGGGGGGGGGGGGGGGGGGGGGGGGGGGGGGGGGGGGGGGGGGGGGGFGGGGGGGGGGGGGGGGCCGGGGGGGGGGGGGGFGFGGGGGGGBGGFFFFGGGGGFFFG
@M00200:205:000000000-AKKM3:1:1101:23650:6724 1:N:0:1
ATTGGGTTTAAAGAGCGTGTAGGCGGCCAGGTAGGTCGGTTGTGAAAACTAGAGGCTCAACCTCTAGACGTCGACCGAAACCATCTGGCTAGAGTCCGGAAGAGGAGAGTGGAATTCCTGGTGTAGCGGTGAAATGCGCAGATATCAGGAAGAACACCGATGGCGAAGGCAGCTCTCTGGGACGGTACTGACGCTGAGACGCGAAAGCGTGGGGAGCAAACAGGATTAGATACCCCGGTA
+
GGGGGGGGGGGGGGGGGGGGGGGGGGGGGGGGGGGGGGGGGGGGGGGFGGGGGGGGGGGGGGGGGGGGGGGGGGGGGGGGGGGGGGGGGGGGGGGGGGGGGGGGGGGGGGGGGGGGGGFGGGGGGGGDGGGFFGGGGGGGGGGGGGGGGGGGGGGGGGGGGGGGGDGEGGGGGGGGGGGGGGGGGEFGGGGGG55CC>>FGGGGGGDFG=E>E5EGFGFFFFGF?G7??F9DECFGBEFG
@M00200:205:000000000-AKKM3:1:1101:18219:6725 1:N:0:1
ATTGGGTATAAAGAGCGTGTAGGCGGCCAAACAGGTCCGTTGTGAAAACTGGAGGCTTAACCTCCAGACGTCGACGGAAACCGTGTGGCTAGAGTCCGGAAGAGGAGAGTGGAATTCCTGGTGTAGCGGTGAAATGCGCAGATATCAGGAAGAACACCAATGGCGAAGGCAGCTCTCTGGGACGGTACTGACGCTGAGACGCGAAAGCGTGGGGAGCGAACAGGATTAGATACCCGAGTA
+
GGGGGGGGGGGGGGGGGGGGGGGGGGGGGGGGGGGGGGGGGGGGGGGGGGGGGGGGGGGGGGGGGGGGGGGGGGGGGGGGGGGGGGGGGGGGGGGGGGGGGGGGGGGGGGGGGGGGGGGGGGGGGGGGGGGGGGGGGGGGGGGGGGGGGGGGGGGGGGGGGGGGGGGGGGGGGGGGGGGGGGGGGGGGGGGGGGGGGGGGGGGGEGGFGGGGGGFGFGGGGGGGFGGFFFFGFGGGFB>C
@M00200:205:000000000-AKKM3:1:1101:15355:6725 1:N:0:1
ATTGGGTTTAAAGCGCGCGTAGGCGGGTCTGTAAGTCGATTGTGAAATCCCTGGGCTTAACCTGGGACGTGCAGTCGAAACTGCAGATCTTGAATGTCTGAGAGGATGGCGGAATTCCCGGTGTAGTAGTGAAATACGTAGATATCGGGAAGAACACCTGAGGCGAAGGCGGCTATCTGGCGGCACATTGACGCTAAGGCGCGAAAGCGTGGGGAGCAAACAGGATTAGATACCCCCGTA
+
GGGGGGGGGGGGGGGGGGGGGGGGGGGGGGGGGGGGGGGGGGGGGGGGGGGGGGGGGGGGGGGGGGGGGGGGGGGGGGGGGGGGGGGGGGGGGGGGGGGGGGGGGGGGGGGGGGGGGGGGGGGGGGGGGGGGGGGGGGGFGEGGGGGGGGGGGGGGGGGGEFGGG*=FDCFDGGGGGGFGGGGGGGGGFGGGGGGGGGGGGGGGGGGFEGGCEG)9>FGGGGCD(9?>FFFGGGGGFFFE
@M00200:205:000000000-AKKM3:1:1101:20764:6729 1:N:0:1
ATTGGGTTTAAAGCGTGTGTAGGCGGACTTCTAAGTACCTTGTGAAATCCCACGGCTCAACCGTGGAACTGCTCGGTATACTGGTCGTCTTGAGCCACCTAGGGGCGAGCGGAACAAGCGGTGGAGCGGTGAAATGCGTAGATATCGCTTGGAACGCCAACGGTGAAAACAGCTCGCTGGGGGTGTGCTGACGCTGAGACACGAAAGCCAGGGGAGCGAACGGGATTAGATACCCCAGTA
+
GGGGGGGGGGGGGGGGGGGGGGGGGGGGGGGGGGGGGGGGGGGGGGGGGGGGGGGGGGGGGGGGGGGGGGGGGGGGGGGGGGGGGGGGGGGGGGGGGGGGGGGGGGGGGGGGGGGGGGGDGGEEGFGGGGGGGGGGGEGGGGGGGGGGGGGGGGGGGGDGGGGGGGGGGGG@FGGGGGGGGGGGGGGGGGGGGGGGGGGGGGGGGGGGGGGGDC5D>GEDD38>:GGFFFAC:CFF>)/0
@M00200:205:000000000-AKKM3:1:1101:8578:6738 1:N:0:1
ATTGGGTTTAAAGCGTGTGTAGGCGGCGGCGTAAGTGTCGAGTGAAATGCCAGTGCTCAACGCTGGAACGGCTCGGCATACTGCGTCGCTTGAGGTCGGTAGAGGCGCCTGGAACTCTAGGTGGAGCGGTGAAATGCGTAGATATCTAGAGGAACGCCTGAGGCGAAAGCGGGGCGCTGGGCCGATTCTGACGCTGAGACACGAAAGCGTGGGGAGCAAACAGGATTAGATACCCCCGTA
+
GGGGGGGGGGGGGGGFGGGGGGGGGGGGGGGGGGGGGGGGDFFGGGGGGGGGGGGGGGGGGGGGGGGGGGGGGGGGGGGGFGGGGGGGGGGGGGGGGGGGGCFGGGGGGGGGGGGGGGGGGGGGGGGGGGGGGGGGGGGGGGGGGGGGGGGGGGGGGGGGGGGGGGGGGGGGGDGGGGGGDGEGEGDGGCFFGDCEGGFCFGGEGGDDEEGGG>@GFGGGCGGF?FG?FB-:A@E3@BFG
@M00200:205:000000000-AKKM3:1:1101:7144:6749 1:N:0:1
ATTGGGTATAAAGGGTGCGTAGGCGGCCTATTAAGTCAGTTCTGAAATATCCCGGCTTAACCGGGAGGGTGGGATTGATACTGATGGGCTTGAGTGGAGTCGAGGTAGGCGGAATTGACGGTGTAGCGGTGAAATGCTTAGATATCGTCAAGAACACCGATAGTGTAGACAGTTTACTAGACTCAAACTGACGCTGAGGCACGAAAGTGTGGGGATCAAACAGGATTAGATACCCCGGTA
+
GGGGGGGGGGGGGGGGGGGGGGGGGGGGGGGGGGGGGGGGGGGGGGGGGGGGGGGGGGGGGGGGGGGGGFGGGGGGGGGGGGGGGGGGGGGGGGGGGGGGGGGGGGGGGGGGGGGGGGGGGGGGGGGGGGGGGGGGGGGGGGGGGGCFGGGGGGGGGGGDCFGGGGGGFGGGFGFFGGGFGFGGGFGGGGGGGGGGGGGFGGGGGED7@FGDGGFGFFGF=FGGFGGFFFAGACGFFBEG
@M00200:205:000000000-AKKM3:1:1101:19957:6750 1:N:0:1
ATTGGGTTTAAAGGGAGCGTAGGCGGATAGTTTAGTCAGAGGTGAAAGCCCAGGGCTCAACCTTGGAATTGCCTTTGATACTGGCTATCTTGAGTATGGAAGAGGTATGTGGAACTCCGAGTGTAGAGGTGAAATTCGTAGATATTCGGAAGAACACCAGTGGCGAAGGCGACATACTGGTCCATTACTGACGCTGAGGCTCGAAAGCGTGGGGAGCAAACAGGATTAGATACCCTAGTA
+
GGGGGGFCEGFGFGGGGGGGGGGGGGGGGGGGGGGGGGGGGGGGGGGGGGGGGGGGFGGGGGGGGGGGGGGGGGGGGGGGGGGGGGGGGGGGGGFGGGGGGGGGGGGGGGGGGGGGGGGGGFFFEFGGGGGGGGGGGGFFGGGGGGGGFFEEGGGGGGGGFGGGGGGGGGGGGGGGGGGGGGGGGFCFGGGGGGGGGGGFFGGGGGGFEEGGEGBGFGGCFGGGDC+=FF?DGCFGFFFF
@M00200:205:000000000-AKKM3:1:1101:10693:6755 1:N:0:1
ATTGGGTGTAAAGCGAGCGCAGGTGGTTTAATAAGTCTGATGTAAAAGGCAGTGGCTCAACCATTGTGTGCATTGGAAACTGTTAGACTTGAGTGCAGTAGAGGAGAGTGGAATTCCATGTGTAGCGGTGAAATGCGTAGATATATGGAGGAACACCGGTGGCGAAAGCGGCTCTCTGGACTGTAACTGACACTGAGGCTCGAAAGCGTGGGTAGCAAACAGGATTAGATACCCCAGTA
+
GGGGGGGGGGGGGGGGGGGGGGGFGGGGGGGGFGGGGGGGGGGGGGGGGGGGGGGGGGGGGGGGGGGGGGGAFGGGGGGGGGGGGGGGGGGGGGGGGGGGGFGGGGGGGGGGGGGGGGGGGGGGGGGGGGGGGGGGGGGGEFGGGGFFFGDGFGGGGGGGGGGGECEGGGGGGGFFFAFFGGGGGGGFADC,37CCGE>9EDEGEEDGE5B7FEDGFFFGD9*;@CC;AFEDGGGGFF6
@M00200:205:000000000-AKKM3:1:1101:13967:6769 1:N:0:1
ATTGGGTTTAAAGGGTGCGTAGGCGGCCGTATAAGTCAGTGCTGAAATATCCCGGCTTAACCGGGAGGGTGGCATTGATACTGTATGGCTTGAGTGTAGTCGAGGTAGGCGGAATTGACGGTGTAGCGGTGAAATGCTTAGATATCGTCAAGAACACCGATAGTGTAGACAGCTTACTAGGCTACAACTGACGCTGAGGCACGAAAGTGTGGGGATCAAACAGGATTAGATACCCCTGTA
+
GGGGGGGGGGGGGGGGGGGGGGGGGGGGGGGGGGGGGGGGGGGGGGGGGGGGGGGGGGGGGGGGGGGGGGGGGGGGGGGGGGGGGGGGGGGGGGGGGGGGGGGGGGGGGGGGGGGGGGGGGGGGFGGGGGGGGGGGGGGGGGGGGGGGGGGGGGGGGGGGGGGGGGGFFFGGGGGGGGGGGGGGGGC8?GGGGGGGGGGGGGDGGGGFGGGEGE@C>FF7CC*>?GGB46<GF?FCFFFG
@M00200:205:000000000-AKKM3:1:1101:24518:6775 1:N:0:1
ATTGGGTTTAAAGAGCACGTAGGCGGTTGAGCAAGTCCAATGTGAAATCCCCCGGCCTAACTGGGGAACTGCATTGGATACTACTTGACTTGAGTGCAGGAGGGGAGAGTGGAATTCCAGGTGGAGCGGTGAAATGCGTAGATATCTGGAGGAACGCCGGCGGCGAAAGCGACTCTCTGGTCTGCAACTGACGCTGAGGTGCGAAAGCTAGGGGAGCAAACGGGATTAGATACCCGTGTA
+
FGGGGGGGGGGGGGGGGGGGGGGGGGGGGGGGGGGGGGGGGGGGGGGGGGGGGGGGGGGGGFGGGGGGGGGGGGGGGGGGGGGGGGGGGGGGGGGGGGGGGGGGGGGGGGGGGGGGGGGGGGGGGGGGGGGGGGGGGGGGGGGGGGFFGGGGGGGG=CCEGGGGGGGGGGGGGGGGGGGGGG?FG?EG67EFG5DCGGGGGGDEGGGFCDGGGCEGFF6CCDEG09C?FF2CCC:37BFC
@M00200:205:000000000-AKKM3:1:1101:17670:6779 1:N:0:1
ACTGGGTATAAAGCGTCCGCAAGTGGCCAGACAAGTCGAACTTAAAATCTCACGGCTCAACCGTGAATCTGGGTTCGATACTGTCCGGCTAGAGAATTGGAGAGGCTGATGGAACTCCCGGTGTAGCAGTGAAATGCGTTAATATCGGGAAGAACACCAAATGCGAAGGCAGTCAGCTGGCCAATTTCTGACACGCAGGGACGAAAGCGTGGGGAGCGAACGGGATTAGATACCCGCGTA
+
GGGGGGGGGGGGGGGGGGGGGGGGGGGGGGGGGGGGGGGGGGGGGGGGGFGGGGGGGGGGGGGGGGGGGGGGGGGGGGGGEGGGGGGGGGGGGGGGGGGGGGGGGGGGGGGGGGGGGGGGGGGGGGGGGGGDGGGGGGGGGGGGGGGGGGGGGGGGGGGGGGGGDGGGGGGGFGFGGGGGGGGFGFGGGGGFGGGDGGGGGFCGCEDFE*=FEGFGFGGGDGG:6DF??7A>CFCGFFFG
@M00200:205:000000000-AKKM3:1:1101:14827:6782 1:N:0:1
ATTGGGTTTAAAGAGCGTGTAGGCGGCCAGGCAGGTCTGTTGTGAAAACTGGAGGCTTAACCTCCAGACGTCGACAGAAACCGTCTGGCTAGAGTCCGGAAGAGGAGAGTGGAATTCCTGGTGTAGCGGTGAAATGCGCAGATATCAGGAAGAACACCAATGGCGAAGGCAGCTCTCTGGGACGGTACTGACGCTGAGACGCGAAAGCGTGGGGAGCGAACAGGATTAGATACCCCGGTA
+
GGGGGGEGGGGGGGGGGEGGGGGGGGGGGGGGGGGGGGGGGGGGGGGGGGGGGGGGGGGGGGGGGGGGGGGGGGGGGGGGGGGCGGGGGGGGGGGGGGGGGGGGGGGGGGGGGGGGGGGGGGGGGGGGGGGGFGGGGGGGGGGGGGGGGGG?GGGGGGGFGGGGD<EGGGGGGGGGGGGGGGGGGGGGGGGGGGGGDGGGGGGGEEDCECCEGD3>>CGGGGGGFGGF@4AGCFEDEFFG
@M00200:205:000000000-AKKM3:1:1101:5313:6786 1:N:0:1
ATTGGGCATAAAGGGCGCGTAGGCGGCGCGACAAGTCACTTGTGAAATCTCCGGGCTCAACCCGGCAGCGGCCAAGTGATACTGTCGTGCTAGAGTGCGGAAGGGGCAACTGGAATTCTCGGTGTAGCGGTGAAATGCGTAGATATCGAGAGGAACACCTGCGGCGAAGGCGGGTTGCTGGGCCGACACTGACGCTGAGGCGCGAAAGCTAGGGGCGCGAACGGGCTTAGATACCCGCGTA
+
<FGGGG9CFGGGGGGG:CGGGGGGGGC7CE:C@@DGFFGDEFGGGGGGGF9FFDDGGDFFF<FG+=F+:=FF+4?,5C<FFCGGAAGCEEFGGCF?CBFFGDGGGFEEGGGGFE8F<FFFGGF>FGCFGGEDEFFGGF:BFB*@F,,=FCFCC<,<<FFGGFG>EGGCEGGE*::EGEFFF5C5:8?EGGC:FED==*;EFGGDGGDGGD9CCF)).:*2))/91)9(9F)0CEC955)29
@M00200:205:000000000-AKKM3:1:1101:26603:6793 1:N:0:1
ATTGGGCTTAAAGAGCGCGTAGGCGGCCGGATAAGTCCGTTGTGAAATCCCCCGGCTCAACCGGGGACCCGCTTCGGAAACTATCCGGCTTGAGTCGCGGAGAGGAGAGCGGAATTCCCAGTGTAGCGGTGAAATGCGTAGATACTGGGAGGAACACCGGTGGCGAAGGCGGCTCTCTGGACGCGTACTGACGCTGCGGCGCGAAAGCGAGGGGAGCAAACGGGCTTAGGTACCCCCGTAAGGT
+
GGGGGGFGGFGGGGGGGGGGGGGGGGGGGGCGCFFGGGGGGGGGGGGGGGGGGGGGGGGGGGEGGGGGEEGGEEEFGGGGGGGGFFGGGGGGDGGGGGGG7FBFGFFCFGGG7CECF;@,FFFDFFGGGGGFGGGGGFGGGGGGFFGFF<CFE:AAFGG7FFFGGG5CGGDCEEGFG63A+@E8CGGGGG7EGEGG8*8CCDDEGE<9**:?EG:DEF?8**;D(947F*.0@CCG)75CD?)-
@M00200:205:000000000-AKKM3:1:1101:20399:6812 1:N:0:1
ATTGGGCATAAAGGGCGCGTAGGCGGCTGCGCAAGTCCGGCGTGAAATGCCACGGCTCAACTGTGGAATGTCGTCGGATACTGCGCTGGCTTGAGGGCGGTAGAGGTCAGCGGAACTAGCGGTGTAGCGGTGAAATGCGCAGATATCGCTAGGAACGCCGGTGGCGAAGGCGGCTGACTGGGCCGTCCCTGACGCTGAGGCGCGAAAGCTAGGGGAGCGAACCGGATTAGATACCCGAGTA
+
GGGGGGGGGGGGGGGGGGGGGGGGGGGGGGGGGGGGGGGGGGGGGGGGGGGGGGGGGGGGGGGGGGGGGGGGGGGGGGGGFGGGGGGGGGGGGGGGGGGGGGGGGGGGGGGGGGGGGGGGGGEGGGFGGGGGGGGGGFGGFGGGGGGGGCFGGGGGGGGGGGGG65CEEGGGGGGDGGGGGGFGGGG5CGGFEEDGGEFGGGGGEGDGGG@FGGED@GGDGDG34793?F):C?EFDBB5C
@M00200:205:000000000-AKKM3:1:1101:24241:6818 1:N:0:1
ATTGGGTTTAAAGGGCGCGTAGGTGGCTTGGTAAGCGTGTGGTGAAAGTCCGGGGCTCAACCCCGGATCTGCCGTGCGAACTGCTGAGCTGGAGCACTGTAGAGGCAGGTGGAATTTCGGGTGTAGCGGTGGAATGCGTAGATATCCGAAAGAACACCAGTGGCGAAGGCGGCCTGCTGGGCAGTTGCTGACACTGAGGCGCGACAGCGTGGGGAGCAAACAGGATTAGATACCCTAGTA
+
GGGGGGFGGFGGGGGGGGGGGGGGGGGGGGGGGGGGGGGGGGGGGGGGGGGGGGGGGGGGGGGGGGGGGGGGGGGGGGGGGGGGGGGGGGGGGGGGGGGGGGGGGGGGGGGGGGGGGGGGGGGGGGGGGGGGGGGGGGGGGGFGGGGGGCGGGGGGGGGGGGGDGGGGGGGGGGGGGGGGGGGGGGGGGGGGGGFGGGGGGGGGGGGGGGGGGGFGEFGFGGGFBGGBFFFGFFGD?@FG
@M00200:205:000000000-AKKM3:1:1101:14882:6829 1:N:0:1
ATTGGGTTTAAAGGGCGCGCAGGCGGCCCGGCCAGTCGGACGTGAAAGCCCGGGGCTCAACCCCGGAACGGCGTCCGAGACGGCCGGGCTGGAGACCGGGAGAGGAGGGTGGAATAGCCAGTGTAGAGGTGAAATTCGTAGATATTGGCTGGAACACCGGTGGCGAAAGCGGCTCTCTGGCCCGGGTCTGACGCTGAGGCGCGAAAGCGTGGGGAGCAAACAGGATTAGATACCCCTGTA
+
GGGGGGGGGGGGGGGGGGGGGGGGGGGGGGGGGGGGGGGGGGGGGGGGGGGCGGGGGGGGGGGGGGGGGGGGGGEGGGGGGGGGGGGGGGGGGGGGGGGGEGGGGFGGGGGGGGGGGGGFGGGGGGGGGGGGGGGGGGGGGDFGGGFCGGEGGGGGGGGGGGGGGCEEDFGGGEGGGGGGFGGGGGGGGGGGGGGGECCGGGGGGGGGGGCCCGFGFGGGGGFG1CF<FFFGGGGGFFFC
@M00200:205:000000000-AKKM3:1:1101:9120:6838 1:N:0:1
ATTGGGTTTAAAGTGTGCGCAGGCGGCGTCGCAAGTCGAGTGTGAAAGCCCCGGGCTTAACTTGGGAATTGCGCTCGAAACTACGGTGCTGGAGTGTGGCAGAGGAAGGTGGAATTCCACGTGTAGCGGTGAAATGCGTAGATATGTGGAGGAACACCGATGGCGAAGGCAGCCTTCTGGGCCAACACTGACGCTCATGCACGAAAGCGTGGGGAGCAAACAGGATTAGATACCCTTGTA
+
GGGGGGGGGGGGGGGGGGGGGGGGGGGGGGGGGGGGGGGGGGGGGGGGGGGGGGGGGGGGGGGGGGGGGGGGGGGGGGGGGGGFGGGGGGGGGGGGGGGGGGGGGGGGDGGGGGGGGFFFGGGGGGGGGGGGGGGGGGGGGGGGGGGDGGFGGGGGGGGGGGGGGGGGGGGGGGGGGGGGGGGEFGFGGGGGGGGGGGGGGFFEGGGGGEGGGG>GFGEGGGGGFGGFFFF7F:@F?:@F
@M00200:205:000000000-AKKM3:1:1101:4600:6841 1:N:0:1
ATTGGTTTTAAAGGGCTCGTAGGCGGTTTGTCGCGTCGGGAGTGAAAACCAGGTGCTTAACACCTGGCTTGCTTTCGATACGGGCAGACTAGAGGTATGCAGGGGAGAACGGAATTCCTGGTGTAGCGGTGAAATGCGCAGATATCAGGAGGAACACCGGTGGCGAAGGCGGTTCTCTGGGCATGACCTGACGCTGAGGAGCGAAAGTGTGGGGAGCGAACAGGATTAGATACCCTCGTA
+
GGGGGGGGGGGGGGGGGGGGGGGGGGGGEGGFEGGGGGGGDGGGGGGFGFGGGGGGGGGGGGGGGGGGGGGGGGGGGGGGGGGGGGGGGGGGGGGGGGGGGGGGGGGGGCFGGGGGGGDGGGGGGGGGGGGGGGGGGG7@<FFGGGFEFGGGGGGGGGGGDGGGGEGGGGGGGGGGGGGGGGGGGFGGGDGGGGGGGG5EGGG5EEDGFEFGDGFDEG5=DG?GFGG>4=4:EFD*8:FG
@M00200:205:000000000-AKKM3:1:1101:22271:6844 1:N:0:1
ACTGGGTTTAAAGAGCTCGTAGGTGGTTTGTCGCGTTGTTCGTGAAAACTCACAGCTTAACTGTGGGCGTGCGGGCGATACGGGCAGACTGGAGTACTGCAGGGGAGACTGGAATTCCTGGTGTAGCGGTGGAATGCGCAGATATCAGGAGGAACACCGATGGCGAAGGCAGGTCTCTGGGCATTAACTGACGCTGAGGAGCGAAAGCATGGGGAGCGAACAGGATTAGATACCCGCGTA
+
GGGGGGGGGGGGGGGGGGGGGGGGGGGGGGGGGGGGGGGGGGGGGGGGGGGGGGGGGFGGGGGGGGGGGGGGGGGGGGGGGGGGGGGGGGGGGGGGGGGGGGGGGGGGGGGGGGGGGGGGGGGGGGGGGGGGGGGGGGGGGGGGGGGGGGEGGGGGGGGGGGGGGGGGGGGGGGGGGGGGGGGGGGGGGGGGGGGGGGGGGGGGGGGGGGGGGGFGFGEGGGGGFD74?FFGGGFGEFEG
@M00200:205:000000000-AKKM3:1:1101:11691:6863 1:N:0:1
ATTGGGCTTAAAGAGCTCGTAGGCGGTCTGTCGCGTCTGGTGTGAAATCCCATGGCTCAACTGTGGGCTTGCATCGGGTACGGGCAGACTAGAGTGCTGTAGGGGAGACTGGAATTCCTGGTGTAGCGGTGGAATGCGCAGATATCAGGAGGAACACCGATGGCGAAGGCAGGTCTCTGGGCAGTTACTGACGCTGAGGAGCGAAAGCATGGGGAGCGAACAGGATTAGATACCCTCGTA
+
GGGGGGGGGGGGFGGGGGGGGGGGGGGGGGGGGGGGGGGGGGGGGGGGGGGGGGGGGGGGGGGGGGGGGGGGGGGGGDFGGGGGGGGGGGGFGGGGGGGGGGGDFGGGGGGGGGGGGGGGCFFGCFGGGGEE7FG=CCGGGGFFGG,<FBFCFGGGGGGGGGGGGGDFEGGGGFEFFFGGGCCEGFCFGGF6CE<E=FFFDGGGGG74<+;:FGFC:CCEGGGG:G7)=F47CE?C@>@E
@M00200:205:000000000-AKKM3:1:1101:22077:6870 1:N:0:1
ATTGGGTTTAAAGGGTGCGTAGGCGGCGCGGAAAGTTGGGTGTGAAATCCCCCGGCTCAACCGGGGAACGGCGCCCAAAACTACCGTGCTCGAGGGAGACAGAGGTGAGCGGAACTTAGGGTGGAGCGGTGAAATGCGTTGATATCCTAAGGAACACCTGTGGCGAAAGCGGCTCACTGGGTCTCTTCTGACGCTGAGGCACGAAAGCTAGGGTAGCGAACGGGATTAGATACCCCGGTAAGA
+
GGGGGGGGGGGGGGGGGGGGGGGGGGGGGGGGGGGGGGGGGGGGGGGGGGGGGGGGGGGGGGGGGGGGGGGGGGGGGGGGGGGGGGGGGGGGGGGGGGGGGGGGGGGGGFGGGGGGGGGGGGGGGGGGGGGGGGGGGGGGGGGGGGGGGGGGGGGGGGGGGGGGGGEGGGGGGGGGGGFGGGGGGGGGGGGFDEDGEFGGGGDGDEDFFEGGGGFG:EGGCGEG?DF7@FAF<FGGD@>CC7<
@M00200:205:000000000-AKKM3:1:1101:25327:6873 1:N:0:1
ACTGGGTTTAAAGGGCGCGTAGGCGGGATGGCGAGTCGGTCGTGAAATCCTTCGGCTCAACCGAAGAACGTCGGCCGATACTGCCATTCTTGAGGGATGCAGAGGAGACTGGAATTCCCGGTGTAGCGGTGAAATGTGTAGAGATCGGGAGGAACACCGGTGGCGAAGGCGGGTCTCTGGGCATCTCCTGACGCTGAGGCGCGAAAGCGTGGGGCGCAAACGGGATTAGCTACCCTAGTA
+
GGGGGGGGGGDGGGGGGGGGGGGGGGGC@FGDGGGGGE7FFGGGGGGGGGGGGGGGGGGGGGGGGGGGGCGGGEEEEGGEGGGGGGGGGGDFGGGGGCGFGGGD7ECGG9FGGFGGGGGGGGGGGGGGGGG:FCEFCFGGGGGGFGGGGGDEGGGGGGGGECGGEGGGGGGGCGEGGGDGGGGGCFFFC67CGGGGGGCFGGGGEGGCECGGGG3C>*:EFGCG:DF7F62:CEFD:FFF
@M00200:205:000000000-AKKM3:1:1101:18088:6897 1:N:0:1
ATTGGGTTTAAAGTGTGCGCAGGTGGCCGCGCATGTCGAGTGTGAAATCCCCGGGCTTAACTTGGGAATTGCGCTCGAAACTACGTGGCTAGAGTGTGGCAGAGGGAGGTGGAATTCCACGTGTAGCGGTGAAATGCGTAGAGATGTGGAGGAACACCAATGGCGAAGGCAGCCTCCTGGGCCAACACTGACACTCATGCACGAAAGCGTGGGGAGCAAACAGGATTAGATACCCTCGTA
+
GGGGGGGGGGGGGGGGGGGGGGGGGGGGGGGGGGGGGGGGGGGGGGGGGGGGGGGGGGGGGGGGGGGGGGGGGGGGGGGGDGGGGGGGGGGGFGGGGGGGGGGFGGGGGGGGDGGFGGGGGGGGGGGGGFGGGGGGGGEECFGFDGGGGGGGDGGGGGGGGFFFGGGGGGGGGGGGGGGGGGGGGGGGGGGGGFFGGGGGGGGGDGGGGGEE7CBG@GGGGC@<(2:<?F20CFGCFBF=
@M00200:205:000000000-AKKM3:1:1101:7473:6908 1:N:0:1
ATTGGGCATAAAGAGCTCGTAGGCGGTTTGGCAAGTCGGGTGTGAAAACTCCGGGCTCAACTCGGAGACGCCACTCGATACTGCCATGACTAGAGTCCGGTAGGGGAGCGCGGAATTCCTGGTGTAGCGGTGAAATGCGCAGATATCAGGAGGAACACCGGTGGCGAAGGCGGCGCTCTGGGCCGGTACTGACGCTGAGGAGCGAAAGCGTGGGGAGCGAACAGGATTAGATACCCGTGTA
+
GGGGGGGGGGGGGGGGGGGGGGGGGGGGGGGGGGGGGGGGGGGGGGGGGGGGGGGGGGGGGGGGGGGGGGGGGGGGGGGGGGGGGGGGGGGGGGGGGGGGGGGGGGGGGGGGGGGGGGGGGGGGGGGGGGGDGGGGGGGGGGGGGGGGGGGGGGGGGGGGGGGGGGCFGGGGGGGGGGGGGGCFGGGGGGGGGGGDEGGGFCFDGCDGGG8CGEF<DEGGDDDG6C*6??DFGFFGEFFGG
@M00200:205:000000000-AKKM3:1:1101:26088:6921 1:N:0:1
ATTGGGTTTAAAGGGCGCGTAGGCGGGATGGCAAGTCGGTCGTGAAATCCTTCGGCTCAACCGAAGAACGTCGGCCGATACTGCCGTTCTTGAGGGATGCAGAGGAGATTGGAATTCCCGGTGTAGCGGTGAAATGTGTAGAGATCGGGAGGAACACCGGTGGCGAAGGCGGGTCTCTGGGCATCTCCTGACGCTGAGGCGCGAAAGCGAGGGGAGCAAACGGGATTCGATACCCCGGTAAGC
+
CFGFFCB@@FEEFCGG7FGFGGGF@FC@7@DFFGCGFGGGGGG@8CFAGC,,C,CEGCFEGFGGGGEGFGGGGG7CC77FEE@,:CFC=BFFFF>CCFCFA?<>F,BDDDFGFCDGA9DCBGGGD<9@C>:<D@FG@9=@B;C;FC7:**<<F:CGGGGEBFCCCBCCEGGGGE58+CCC**0*+03<FG7CEDDGGGGCC3CC5875C*::::)C5>C+5*/94)*))/)18CFF>55/*.)
@M00200:205:000000000-AKKM3:1:1101:12755:6934 1:N:0:1
ATTGGGTATAAAGGGCGCGTAGGCGGCCGTTCAAGTCTGGGGTGAAAGCCCCCGGCTCAACCGGGGAATTGCCTGGGATACTGGACGGCTCGAGGGAGGTAGGGGCACGCGGAACGGCCAGTGGAGCGGTGAAATGCGTTGATATTGGCAGGAACGCCGGTGGCGAAAGCGGCGTGCTGGATCTCTCCTGACGCTGAGGCGCGAAAGCTAGGGGAGCAAACGGGATTAGATACCCGTGTA
+
GGGGGGFGGGGGGGGGGGGGGGGGGGGGGGGGGGGGGGGGGGGGGGGGGGGGGGGGGGGGGGGGGGGGGGGGGGGGGGGGGGGGGGGGGGGGGGGGCEGGGGGDGGGGGGGGGGGGGGGGGGGGGGGGGGGGGGGGGGBCEGGGGGGFGGGGGGGGGGGGGGGGGGGGGGGGGGGGGGGG59<FGGGGFGGGGGGGGGGGGGGGGGGGGFGGGGFGB=FGGGDC?GGFFFFGGGG<<5;F
@M00200:205:000000000-AKKM3:1:1101:24902:6948 1:N:0:1
ATTGGGTTTAAAGGGTGCGTAGGCGGTCTTGTAAGTCAGTTCTGAAATATCCCGGCTTAACCGGGAGGGTGGGATTGATACTGCAGGACTTGAGTGGAGTCGAGGTAGGCGGAATTGACGGTGTAGCGGTGAAATGCTTAGATATCGTCAAGAACACCGATAGTGTAGACAGCTTACTAGACTCAAACTGACGCTGAGGAACGAAAGTGTGGGGATCAAACAGGATTAGATACCCGCGTA
+
GGGGGGGGEFFGGGGGGGGGGGGGGGGGGGGGGGGFGFGGGGGGGGFFEGGDEFGGGGGGGGGGGG@FGFGGGGGGGGGGGGCGGFGGGGGGFGFFGGGGGGGGGGGGDFFGCEGGGGGFEGGGGDFCGGGFDFGGGGGGDCGGE9BF3@FCFFGFGEDGGDFFCF,?FEGGGGFGGFFCFFGGGFC9?FGGDEC=*:5+*;CC8CCCCFFCF>>D>6CFDG6<(97<*/)2ACF)7>@*
@M00200:205:000000000-AKKM3:1:1101:27733:6949 1:N:0:1
ATTGGGTATAAAGGGTGCGTAGGCGGCCTATTAAGTCAGTTCTGAAATATCCCGGCTTAACCGGGAGGGTGGGATTGATACTGATGGGCTTGAGTGGAGTCGAGGTAGGCGGAATTGACGGTGTAGCGGTGAAATGCTTAGATATCGTCAAGAACACCGATAGTGTAGACAGCTTACTAGACTTCAACTGACGCTGAGGCACGAAAGTGTGGGGATCAAACAGGATTAGATACCCCTGTA
+
GGGGGGGGGGGGGGGGGGGGGGGGGGGGGGGGGGGGGGGGGGGGGGGGGGGGGGGGGGGGGGGGGGGGGCFGGGGGGGGGGGGGGGGGGGGGGGGGGGGGGGGGGGGGGGGGFGGGGGGGGFGGGGGGGGGGGGGGGGGGGGGGGGGGGGGGGGGGGGGGGGGGGGGGGGGGGGGGGGGGGGGGGGGGGGGGGGGGGGGFEFEGGGGGGGGCF5=G>CACGGGGFF>?FFFGGGGG)5<F
@M00200:205:000000000-AKKM3:1:1101:6725:6985 1:N:0:1
ATTGGGTATAAAGGGCGCGTAGGCGGCCATTTAAGTCAGACGTGAAATCCCCGGGCTCAACCCGGGAACTGCGTCTGATACTGGATGGCTTGAATCCGGGAGAGGGATGTGGAATTCCAGGTGTAGCGGTGAAATGCGTAGATATCTGGAGGAACATCGGTGGCGAAGGCGGCATCCTGGACCGGCATTGACGCTGAGGCGCGAAAGCCAGGGGAGCAAACGGGATTAGATACCCGCGTA
+
GGGGGGGGGGGFGGGGGGGGGGGGGGGGGGGGGFGGFEFF8FGGGGGGGGGG:FGGGFFAGGGGGGEGFGGGGGGGGGGFGGGAEFFFGGGGGFGGCFGDEF7FGGCFFGFGGGGGGG<FFGGGGGGGGGGGGGGGGGGGGGGGGG,@DFGD7FGA=FGGGGGGG7EEGGGGG*=CGFGFGGGGG*:*:=+AEEGDC>FGDCGGDEGG**8@EGEGFGFFF**<(/7?FFFGGGGGFEB=
@M00200:205:000000000-AKKM3:1:1101:12840:6990 1:N:0:1
ATTGGGTGTAAAGGGCGCGTAGGTGGCGACATAAGGCTGTGGTGAAAGTCTGGGGCTCAACTCCAGATCGGCCGTGGCAACTGTGTTGCTTGGGCACCGTAGAGGCAGATGGAATTCCGGGTGTAGCGGTGGAATGCGTAGAGATCCGGAAGAACACCAGTGGCGAAGGCGGTCTGCTGGGCGGTGAGTCCGCAAGGACTCAATAGCCGACACTGAGGCGCGACAGCGTGGGGAGCAAACAGG
+
GGGGGGGGFGGGGGGGGGDFGGGGGGGGGGGGGGGGGGGGGGGFGGGGGGGGGGGGGGGGGGGGGGGGGGGGGGGGGGGGGGGGGGGGGGGGGGGGGGGGGGGGGGGGGGFGGGGGGGGGGGGGFGGGGGGGFGGGGGGGGGGGGGGGGGGGGGGGGGGFFGGGGGGGGGGGGGGGGGGGGDGGGGGGFGCEGGCEFGGGGGGGGGGFGGGCGGFGFG>EGGGGFGGFDFBGG>EGFFFGGFF
@M00200:205:000000000-AKKM3:1:1101:14166:7008 1:N:0:1
ACTGGGCTTAAAGAGCGCGTAGGCGGCCGGATAAGTCCGTTGTGAAATCCCCCGGCTCAACCGGGGACCCGCTTCGGAAACTATCCGGCTTGAGTCGCGGAGAGGAGAGCGGAATTCCCAGTGTAGCGGTGAAATGCGTAGATATTGGGAGGAACACCGGTGGCGAAGGCGGCTCTCTGGACGCGTACTGACGCTGAGGCGCGAAAGCTAGGGGAGCAAACGGGATTAGATACCCCTGTA
+
GGGGGGGGGGGGGGGGGGGGGGDGGGGGFGEGGGGGGGGGGGGGGGGGGGGGGGGGCGGGGGGGGGGGGGGGGGGGGGGGGGGGGGGGGGGGGGGGGGEGGGGGGFGGGGGGGGGGGGGGGGGGGGGGGGGGG9EGGGGGGGGFGGFGGGGDGGGGGGCGGGGGGDEEGGGGGGGGGGGGGGGGGGGGFC+CGGGEEGG5EDGGGCCGGGFCFGFDFGFF4CCD:DC<F?479CEGFFFG
@M00200:205:000000000-AKKM3:1:1101:5331:7024 1:N:0:1
ATTGGGTGTAAAGGGCGTGTAGGCGGTTATGTAAGTCCGGCGTGAAAACCCACGGCTCAACCGTGGACTTGCGTCGGAGACTGCATTGACTAGAGGACGGTAGAGGCAGGTGGAACTAGCGGTGTAGCGGTGAAATGCGCAGATATCGCTAGGAACGCCGGTGGCGAAGGCGATCTGCTGGGCCGTTCCTGACGCTGAGGCGCGAAAGCTAGGGGAGCGAACGGGTTCAGATACCCTAGTACG
+
GGGGGGGEGGGGGGGGG6FFGGGGGGF@CFGFGGGGGGGGEGGGGGG<FFECFEGGGGGGGGGGGGGGGGGG:F+@FGCFGGGG<?FFFAFFAF=CFFFFGCCGG8C7F>DCCFD8FFF8F@FCCF=,B@E@FF<BE9>7<C*<;3@:7:FGEGFFCGCFDFD8:CEGGCFGEGFG;+?FC*;**2AC*:90+5*///@5C<58CC7/;9CCE579.**2)1*/()1(/7)*+3<9??)<?.(
@M00200:205:000000000-AKKM3:1:1101:12699:7029 1:N:0:1
ATTGGGTTTAAAGGGCGCGTAGGTGGTTGGGTAAGTCGGGTGTGAAAGCCCTGGGCTTAACCTGGGAATGGCATTCGAGACTACCTATCTAGAGTCTGGTAGAGGGAAGTGGAATTTCCGGTGTAGCGGTGAAATGTGTAGATATCGGAAGGAACACCAGTGGCGAAGGCGACTTCCTGGACCAAGACTGACGCTGAGGCGCGAAAGCGTGGGGATCAAACAGGATTAGATACCCTCGTA
+
GGGGGGGGGGGGGGGGGGGGGGGGGGGGGGGGGGGGGGGGGGGGGGGGGGGGGGGGGGGGGGGGGGGGGGGGGGGGGGGGGGGGGGGGGGGGGGGGGGGGGGGGGGEGGGGGGGGGGGGGGGGGGGGGCCGGGGGGFGGGGGGGGGGGGGGGGGGGGGGGDGGGGGGGGGGGGGGGGGGGGGGGGGGDEGGFGGGGGGGGGGGGGGGGGGGGGGFGFGGC6FGF0DGDFFFGGFGGFEFG
@M00200:205:000000000-AKKM3:1:1101:26474:7030 1:N:0:1
ATTGGGCTTAAAGTGTGCGCAGGCGGCCGCGCAAGTCGAGTGTGAAATCCCCGAGCTTAACTTGGGAATTGCGCTCGAAACTACGTGGCTGGAGTGTGGCAGAGGAAGGTGGAATTCCACGTGTAGCGGTGAAATGCGTAGAGATGTGGAGGAACACCGATGGCGAAGGCAGCCTTCTGGGCCAACACTGACGCTCATGCACGAAAGCGTGGGGAGCAAACAGGATTAGATACCCCGGTA
+
FFGGGGGGGGFFGGGGGGGGGGGGGGGGGGGGGGGGGGEEGGGGGGGGGGGGGFGGGEGGGGDFGGFGGGFGFG:FFDF@FGGGGGEEDEDGFGGEFGEGGGGGGFEFCFGGGGGGGGGGGGGFGGGGDGGGGGGGGGGDGGGFGCDFGCEGDFGFGGGCFGGGG*:::EGGGFGGGGGDFGGGCFCEGG+>EDDGGGGGGF5*:599=EGEEE)9@G*8>F6<<F><F*.?CFFGF>):
@M00200:205:000000000-AKKM3:1:1101:21921:7043 1:N:0:1
ACTGGGTTTAAAGGGCTCGTAGGCGGCCAACTAAGTCAGACGTGAAATCCCTCAGCTTAACTGGGGAACTGCGTCTGATACTGGATGGCTTGGATTCGGGAGAGGGATGCGGAATTCCAGGTGTAGCGGTGAAATGCGTAGATATCTGGAGGAATACCGGTGGCGAAGGCGGCATCCCGGACCGACATTGACGCTGATGAGCGAAAGCTAGGGGAGCAAACGGGCTTAGCTACCCGCGTAAGA
+
GCFGGGGGGGGGFFGGGGGECD@FGCFFCFGCFFDGCCCFEGFFFGGCFGGG8FG8EGCEAFG@@7,BFDFGGCF,C9<9F,6CEE=DFEG:F,CCEFGGEG:BFGGGGGF::CEG,C9,BA=F95FCFGGF<,5,,+@EC7FGC;<FC9DG>3@>DEE++8<77CC7CCCCDEEGC,=FG8CEG:CEF+A?;C/::++:0***?E<FF79*@8555EFC<<CD1CF)=*.:CFFDDF777?F
@M00200:205:000000000-AKKM3:1:1101:10587:7049 1:N:0:1
ATTGGGTTTAAAGGGCGCGTAGGTGGCTCGGTAAGTGGCTGGTGAAATCCCGGGGCTCAACTCCGGGGCTGCCGGTCAGACTGCCGGGCTCGAGCACGGTAGGGGCAGATGGAATTCCCGGTGTAGCGGTGGAATGCGTAGATATCGGGAAGAACACCAGTGGCGAAGGCGTTCTGCTGGGCCGTTGCTGACACTGAGGCGCGACAGCGTGGGGAGCAAACAGGATTAGATACCCTAGTAAGA
+
GGGGGGGGGGGGGGGGGGGGGGGGGFGFGGGGGGGGGGGGGGGGGGGGGGGGGGGGGGGGGGGGGGGGGGGGGGGGGGGGGGGGGGGGGGGGGGGGGEGGFGGGGGGGGGGGGGGGGGGGGGGEGGGGGGDEFFGGGGECGGGGGGGGGGC7CFGGGGGDCFGGGGGGGGGGGGGGGGCBEFFGGGDDECGGGGGFGGGGEG588CDFE/AGGGFGFGGGFGGF0<F?FFFCC8C2079FF9)
@M00200:205:000000000-AKKM3:1:1101:12790:7064 1:N:0:1
ATTGGGTTTAAAGAGCTCGTAGGCGGTTTGGCAAGTCGGGTGTGAAAACTCCGGGCTCAACTCGGAGACGCCACTCGATACTGCCATGACTCGAGTCCGGTAGGGGAGTGCGGAATTCCTGGTGTAGCGGTGAAATGCGCAGATATCAGGAGGAACACCGGTGGCGAAGGCGGCACTCTGGACCTGTCCTGACGCTGAGGCGCGAAAGCTAGGGGAGCGAACAGGATTAGCTACCCGAGTA
+
GGGGGGGGGGGGGGGGGGGGGFGGGGGGGGGGGGGGGGGGGGGGGGGGGGGGGGGGEGGGGGGGGDGFFGGGEGGGGGGGGGGGGGGGFGGGGFEGGGGGFGD7F>7FCGGDD@FGGGGGGGGGGGGGEGGGFFFGGGGGGGG9FGGGD7A>C7FGGGGCGGGGDEEEGGGEEGGGGGGFGGGGGGFGGGGGGGC5=CFGGGGG5CDDF?F9CF3CBEGGGGDC:**)/?(:ACGG@FFG<
@M00200:205:000000000-AKKM3:1:1101:19545:7067 1:N:0:1
ATTGGGTTTAAAGCGCGCGCAGGCGGTTCATTAAGTCTGGTGTTTAAGGCTGGGGCTCAACCCTAGTTCGCACTGGAAACTGGTGGACTTGAGTGCAGAAGAGGAAAGTGGAATTCCACGTGTAGCGGTGAAATGCGTAGAGATGTGGAGGAACACCAGTGGCGAAGGCGACTTTCTGGGCTGTAACTGACGCTGAGGCGCGAAAGCGTGGGGAGCAAACAGGATTAGATACCCCAGTA
+
GGGGGGGGGGGGGGGGGGGGGGGGGGGGGGGGGGGGGGGGGGGGGGGGGGGGGGGGGGGFGGGGGGGGGGGGGGGGGGGGGGGGGGGGGGGGGGGGGGGGGGGGGGGGGGGFGGGGGGGDGGGGGGGGGGGGGGGGGGGGGGGGGGGGCG7F@FGGEGGGGFDGGGGGGGGGGGGGGG:FFGEGFCFGGGGGGGGGGFGEGDGCCECDGGEGGD>CFGCCDF8>:>F?=FFGGFGGFF=
@M00200:205:000000000-AKKM3:1:1101:19191:7077 1:N:0:1
ATTGGGTTTAAAGGGCGCGTAGGCGGGTTCGCAAGTCTGTGGTGAAAGCCTCCAGCTTAACTGGAGAAGTGCCATGGATACTGCGAGCCTCGAGGAGGGTAGGGGCATCTGGAACAGTAGGTGGAGCGGTGAAATGCGTTGATATCTACTGGAACTCCGGTGGCGAAGGCGAGGTGCTGGACCCTTTCTGACGCTGAGGCGCGAAAGCCAGGGGAGCGAACGGGATTAGATACCCCAGTA
+
GGGGGGGGGGGGGGGGGGGGGGGGGGGGGGGGGGGGGGGGGGGGGGGGGGGGGGGGGGGGGGGGGGGGGGGGGGGGGFGGGGGGGGGGGGGGEGGEFGGGGDGGGGGGGGGFCGGC=FGC9FFFFGGGGGGGGGGGGEGECFG;FFGCGGFFGGG?FFGFGGGGGGGGGGGGE5EGGGGGGGGGDEFGGGCFEGGGGGGGEG5CEGDFGG>EGE@)>CGGGG5C?DF?FFAGGCFG3>FC
@M00200:205:000000000-AKKM3:1:1101:13045:7077 1:N:0:1
ATTGGGTTTAAAGCGAGCGCAGGTGGTTTAATAAGTCTGATGTAAAAGGCAGTGGCTCAACCATTGTGTGCATTGGAAACTGTTAGACTTGAGTGCAGTAGAGGAGAGTGGAATTCCATGTGTAGCGGTGAAATGCGTAGATATATGGAGGAACACCGGTGGCGAAAGCGGCTCTCTGGACTGTAACTGACACTGAGGCTCGAAAGCGTGGGTAGCAAACAGGATTAGATACCCCAGTA
+
GGGGGGGGGGGGGGGGGGGGGGGGGGGGGGGGGGGGGGGGGGGFEEGGGGGGGGGGGGGGGGGGGGGGGGGDGGGGGGGGGGGGGGGGGGGGGGGGGGGGGGGGGGGGFGGGGGGGGGGGGGGGGGGGGGGGGGGGGGGGGGGGGGGAFFEG<FFGGGDGGGGGGFEGGGGGGGGGGGFGGGGGGGGGGFGGGGGGGCGGGGGFEGGGGGEGGGFGFG<EGGGGFFGEFFEGBFGGFFF
@M00200:205:000000000-AKKM3:1:1101:13220:7091 1:N:0:1
ACTGGGTTTAAAGGGCTCGTAGGCGGCCATCTAAGTCAGACGTGAAATCCCTCGGCTTAACCGGGGAACTGCGTCTGATACTGGATGGCTTGAGTTTGGGAGAGGGATGCGGAATTCCAGGTGTAGCGGTGAAATGCGTAGATATCTGGAGGAACACCGGTGGCGAAGGCGGCATTCTGGACCGGCATTGACGCTGAGGCGCGAAAGCCAGGGGAGCAAACGGGATTAGATACCCGCGTA
+
GFGGGGGGGGGGGGGGGDEGGGGGFGGGGGGGGCFGFEFFGGGDFGGFGC@8,6@FDFEFGGD76:@CFEFFC=F:FGFFGEF@AFGGGGBFFGG9,CFGGGGC@CE<CDEEGGGGGGGGGFGGGFGCGGGC<AFGGGCECFGGGGDF99<CDCFGGGGGGGGGDEGG@FGGGEEFGGGGFCFEGGGGGGGFGGDGG5EGEGDDEEGGF=F5CGDGFC6CFGD3:D4<6FFGGFF)7>BC
@M00200:205:000000000-AKKM3:1:1101:22181:7096 1:N:0:1
ATTGGGTGTAAAGAGCGCGTAGGCGGCCTGGCAAGTCCGACGTGAAATCTGGAGGCTCAACCTCCAGCGGTCGTTGGAAACTGCTTGGCTAGAGTCCGGAAGAGGAGAGTGGAATTCCTGGTGTAGCGGTGAAATGCGCAGATATCAGGAAGAACACCGATGGCGAAAGCAGCTCTCTGGGACGGTACTGACGCTGAGGCGCGAAAGCGTGGGGAGCGAACAGGATTAGATACCCGTGTA
+
GGGGGGEGGGGGGGGGGGGGGGGGGGGGGGGGGGGGGGGGGGGGGGGGGGGGGGGGGFGGGGGGGGGGGGGGGGGGGGGGGGGGGGGGGGGGGGGGGGGGGGGGGGGGGGGGGGGGGGGGGGGGGGGGGGGGGGGGGGGGGGGGGGGGGGGGGGGGGGGGGGGGGGGGGGGGGFGGGGGGGGGGGGFGGGGGGGGGGGGGGGGGGGDGGEGGGGFDFGGGGGGG?GGFF?BGGEGGFFFG
@M00200:205:000000000-AKKM3:1:1101:7643:7130 1:N:0:1
ATTGGGTATAAAGGGTGCGTAGGCGGCGCGGAAAGTTGGGTGTGAAATCCCTCGGCTCAACCGAGGAACTGCGCCCAAAACTACCGTGCTCGAGGAAGATAGAGGTGAGCGGAACTCACGGTGGAGCGGTGAAATGCGTTGATATCGTGAGGAACACCCGTGGCGAAAGCGGCTCACTGGGTCTTTTCTGACGCTGATGCACGAAAGCTAGGGGAGCAAACGGGATTAGATACCCTGGTA
+
GGGGGGGGGGGGGGGGGGGGGGGGGGGGGGGEEGGGGGGGGGGGGGGGGGGGGGGGGGGGGGGGGGGGGGGGGGGGGGGGGGGGGGGGGGGGFGGGGGGGGGFGGFGGGGGGGGGGGGGGEGGGGGGGGGGGGGAFGGGCCF9;FFGGFGGGGGGGGGGGGGGGGGGGGGGGGGGGGGGGGG6CGFGGGGGFGGGGGGGGGGGEGGCFG?FGGG)9:GGGGGGGB<FBFFAGGFF47>FF
@M00200:205:000000000-AKKM3:1:1101:8525:7138 1:N:0:1
ATTGGGTTTAAAGGGTGCGTAGGCGGCCTATTAAGTCAGGGGTGAAAGACGGTGGCTCAACCATCGCAGTGCCTTTGATACTGATGGGCTTGAATGCAGCTGAGGTAGGCGGAATGTGACAAGTAGCGGTGAAATGCATAGATATGTCACAGAACACCGATTGCGAAGGCAGCTTACTAAAGTGCAATTGACGCTGAGGCACGAAAGCGTGGGGATCAAACAGGATTAGATACCCGTGTA
+
GGGGGGGGGDFGGGGGGGGGGGGGGGGGGGGGGGGGGGGGGGGGGGGGGGGGGGGGGGGGGGCDGGGGGGGGGGGGGGGGGGFGGGGGGGGGGGGGFFGGGGGGGGGGGFEGGGGGGGGGDFGFFGCGGGGGGGGGCGGGGGGGGGGGGGGGGGGGGGEGGGGGGGEGEGGG5EEG8EGGGGGGGGGGGGGDGGGEEGG=EGGGGDGGGGGGGGFG>CGFFGGGDG=<?FDG:8<C@:@D
@M00200:205:000000000-AKKM3:1:1101:8591:7142 1:N:0:1
ACTGGGTTTAAAGGGCGCGTAGGTGGCTCGGTAAGTGGCTGGTGAAATCCCGGGGCTCAACTCCGGGGCTGCCGGTCAGACTGCCGGGCTCGAGCACGGTAGGGGCAGATGGAATTCCCGGTGTAGCGGTGGAATGCGTAGATATCGGGAAGAACACCAGTGGCGAAGGCGTTCTGCTGGGCCGTTGCTGACACTGAGGCGCGACAGCGTGGGGAGCAAACAGGATTAGATACCCCGGTA
+
GGGGGGGGGGGGGGGGGGGGGGGGGGGGGGGGGGGGFGGGGGGGGGGGGGGGGGGGGGGGGGGGGGGGGGGGGGGGGGGGGGGGFGGGGGGGGGGGGGGGGGGGGGGGGGGGGGGGGGGGGGGGGGGGGGGGGGGGGGGGGGGGGGGGGGGGGGFGFEGGGGGGGGGGGGGGGGGGEFGGGGGEGGGEGGFFFFGGGGGFGGGGCGDDGGGGGGFGEC;@<CCF?FGFFFFGGFFC:@::
@M00200:205:000000000-AKKM3:1:1101:12067:7158 1:N:0:1
ACTGGGTTTAAAGGGCGCGTAGGCGGTTTTGTAAGTTCCGCGTGAAATCCCCCGGCTCAACCGGGGAATGGCGTGGAAAACTGCGAGGCTTGAGTTCGGGAGAGGGAAGCGGAATTCCGGGTGTAGCGGTGAAATGCGTAGATATCCGGAGGAACACCGGTGGCGAAGGCGGCTTCCTGGACCGACACTGACGCTGAGGCGCGAAAGCTAGGGGAGCAAACGGGATTAGATACCCTTGTA
+
GGGGGGGGGGGGGGGGGGGGGGGGGGGGGGGGGGGGGGGGGGGGGGGGGGGGGGGGGGGGGGGGGGGGGGGGGGGGGGGGGGGGGGGGGGGGGGGGGGGGGGGGGGGGGGGDGG?FGGGGGGGGGGGGGGGGGGGGGGGCF7FFGGGDECCEGGGGGGG7FECGGGGGGGDEGGCCFGGGGGGGGGGGGGGGGGDE5CCFGGGGDEGFCFGGGD3DEGFFGGDC<D:>?F<FGGFGFFFF
@M00200:205:000000000-AKKM3:1:1101:21181:7170 1:N:0:1
ATTGGGTATAAAGCGTGCGTAGGCGGTTTGTTAAGACAGGTGTGAAATCCCCGGGCTTAACCTGGGAACTGCGCTTGTTACTGGCAGACTTGAGTGTGGCAGAGGGGGGTGGAATTCCAGGTGTAGCAGTGAAATGCGTAGATATCTGGAGGAACACCGATGGCGAAGGCAGCCCCCTGGGCTAACACTGACGCTGATGCACGAAAGCGTGGGGAGCAAACAGGATTAGATACCCTAGTA
+
GGGDGGGFFGGGGGGGGGGGGGGGGGGGG7FGGGGGGCEGGGGGFFGFGGGGGGGGGGGGGGGGGGGFGGGGGGGGGGGGGGGGGGGGGGGGFGGGGGGGGGGFGCC@GGGGGGGGGGGGGGGGG9F@FGFCFGFFGGGGFG?FGGGGFGF*FFFGGGGGEG>FEGG>>FEGGGE>GGGFGFGGGGGGGGGGGGGGDGCGGGGGE*5C=CECD5;DECG6DFCG6FF?FFAFFGGG))9E
@M00200:205:000000000-AKKM3:1:1101:25630:7174 1:N:0:1
ATTGGGTGTAAAGCGCGTGTAGGCGGTCCGGTAAGTCCGCTCTGAAAGTCGGGGGCTCAACCCTCGGATGCGGGTGGATACTGTCGGGCTAGAGTGCGGAAGAGGCGAGTGGAATTCCTGGTGTAGCGGTGAAATGCGCAGATATCAGGAGGAACACCAATTGCGAAGGCAGCTCGCTGGGACGTTACTGACGCTGAGACGCGAAAGCGTGGGGAGCAAACAGGATTAGATACCCTCGTA
+
GGGGGGGGGGGGGGGGGGGGGGGGGGGGGGGGGGGGGGGGGGGGGGGGGGGGGGGGGGGGGGGGGGGGGGGGGGGGGGGGGGGGGGGGGGGGGGGGGGGGGGGGGGGGGGGGGGGGGGGGGGGGGGGGGEGGGGGGGGGGGGGGGGGGGGGGGGGGGGGGGGGGGGGGGGGGGGGGGGGGGGGGDGGGGGGGGGGGDGGGGGGGGG3FGGGGGGFG>CFGGGGGFGGFFFFGGFGCFF@G
@M00200:205:000000000-AKKM3:1:1101:14996:7176 1:N:0:1
ATTGGGTGTAAAGAGCGTGTAGGCGGCCAGGTAGGTCAGCTGTGAAAACTCGAGGCTCAACCTCGAGATGTCGGCTGAAACCATCTGGCTAGAGTCCGGAAGAGGAGAATGGAATTCCCGGTGTAGCGGTGAAATGCGCAGATATCGGGAAGAACACCCGTGGCGAAGGCGGTTCTCTGGGACGGTACTGACGCTGAGACGCGAAAGCGTGGGGAGCGAACAGGATTAGATACCCCAGTAAGA
+
GGGGGGGGGGGGGGGGGGGGGGGGGGGGGGGGGGGGGGGGGGGGGGGGGGGGGGGGGGGGGGGGGGGGGGGGGGGGGGGGGGGGGGGGGGGGGGGGGGGGGGGGGGGGGGGGGGGGGGGGGGGGGGGGGGGGGGGGGGGGGGGGGGGGGGGGGGGGGGGGGGGGGGGGGGGGGGGGGGGGGGGGGGGGGGGGGGGGGGGGGGGGGGDFGGGGGGFGEGDE3)8C?GG2?B<GFFG<5@FDF<)
@M00200:205:000000000-AKKM3:1:1101:11197:7177 1:N:0:1
ATTGGGTGTAAAGAGCTCGTAGGCGGCTTGTCGCGTCGTCTGTGAAATCCCGCGGCTCAACTGCGGGTCTGCAGGCGATACGGGCAGGCTAGAGTTCGGTAGGGGAGACTGGAATTCCTGGTGTAGCGGTGAAATGCGCAGATATCAGGAGGAACACCGGTGGCGAAGGCGGGTCTCTGGGCCGATACTGACGCTGAGGAGCGAAAGCGTGGGGAGCGAACAGGATTAGATACCCCAGTA
+
GGGGGGGGGGGGGGGGGGGGGGGGGGGGGGGGGGGGGGGGGGGGGGGGGGGGGGGGGGGGGGGGGGGGGGGGGGGGGGGGGGGGGGGGGGGGGGGGGGGGFGGGGGGGGGGGGGGGGGGGGGGGGGGGGGGGGGGGGGGGDGGGGGGGGGGGGGGGGGGGGGGGGGGGGGGGGGGGFGGGGGGGGGGGFGGFGG:GDGGGGGGGGGG4C=EGGGFGFGGGDGGFFGGFFFADFC?CEFFG
@M00200:205:000000000-AKKM3:1:1101:15848:7177 1:N:0:1
ATTGGGTTTAAAGCGTGTGTAGGCGGACCGTTAAGTGCCCGTGTGAAATCCCCCGGCTCAACCGGGGAACGGCCGGGCATACTGGCGGTCTTGGGCCAGCTAGGGGTCATCGGAACAAACGGTGGAGCGGTGAAATGCGTAGATATCGTTTGGAACGCCGACGGTGAAAACAGATGACTGGGGCTGTGCCGACGCTGAGACACGAAAGCCAGGGGAGCAAACGGGATTAGATACCCCTGTA
+
GGGGGGGGGGGGGGGGGGGGGGGGGGGGGGGGGGGGGGGGGGGGGGGGGGGGGGGGGGGGGGGGGGGGGGGGGGGGGGGGGGGGGGGGGGGGGCGGGGGGGGGGGGGGGGGGGGDGGGGGGGGGGGFGGGGGGGGGGGGGGGGGGGGGGGGGDGGGGGGGGGGGGGGGC?FFFFGGGGGGGGGGGGGGGGGGGGGGGGGGFGGGGGG3FGFFCGDGFGGGGDCGF:34=?BGGF<DFFFGG
@M00200:205:000000000-AKKM3:1:1101:8203:7179 1:N:0:1
ATTGGGTGTAAAGGGCGCGTAGGTGGCGACATAAGGCTGTGGTGAAAGTCTGGGGCTCAACTCCAGATCGGCCGTGGCAACTGTGTCGCTTGGGCACTGTAGAGGCAGATGGAATTCCGGGTGTAGCGGTGGAATGCGTAGAGATCCGGAAGAACACCGGTGGCGAAGGCGGCCCGCTGGGCTGTGGCTGACGCTGAGGCGCGACAGCGTGGGGAGCAAACAGGATTAGATACCCCGGTA
+
GGGGGGGGGGGGGGGGGGGGGGGGGGGGGGGGGGGGGGGGGGGGGGGGGGGGGGGGGGGGGGGFGGGGGGGGGGGGGGGGGGGGGGGGGGGGGGGGGGGGGGGGGGGGGGGGGGGGGGGGGGGGGGGGGFGGGGGCGGGGGGGGGGGGGGGGGFGGGGGGGGEGGGGGGGGGGGGGGGGGGGGGGGGGFDGGGGGGGGGGEGGGGCDFEGCEGGFGFGGGGGGGFGD?67970<FG>DBE
@M00200:205:000000000-AKKM3:1:1101:22063:7186 1:N:0:1
ACTGGGTATAAAGGGCGTGTAGGCGGTTTGTTAAGTCATGTGTGAAATCCCCCGGCTCAACCGGGGAAGTGCGCATGAAACTGGCAAGCTAGAGTACCGAAGAGGGGGGTGGAATTCCCGGTGTAGCGGTGAAATGCGTAGATATCGGGAGGAACACCTGCGGCGAAGGCGGCCCCCTGGTCGGATACTGACGCTGAGACGCGAAAGCGTGGGGAGCAAACAGGATTAGATACCCCCGTA
+
GGGGGGGGGGGGGGGGGFGGGGGGGGGGGGFGGGGGGGGGGGGGGGGGGGGGGGGGGGGGGGGGGGGEGGFGGGGGGGGGGGGGGGGGGGGGGGGGGGGGGGGGGGGGGGGGGGGGGAEEEGGGGGGGGGGGGGGGGGGGGDGGGGDGD>ECEGGGGGGGDGGGG5CCEGCGGEGGGGGGCFGGCE5FGGGGDDD=EFGGGGG>>EDFGCECG>DGFGFGFG641CGDFFAFGFGGFFFG
@M00200:205:000000000-AKKM3:1:1101:3711:7192 1:N:0:1
ATTGGGTTTAAAGTGCGCGTAGGCGGCGATCCAAGTTAGGCGTGAAAGCCCCGGGCTTAACCTGGGAATAGCGCTTAAGACTGGATTGCTTGAGTGCGGGAGAGGTGAGTGGAATTCCCAGTGTAGAGGTGAAATTCGTAGATATTGGGAAGAACACCAGTGGCGAAGGCGGCTCACTGGCCCGCAACTGACGCTGAGGCGCGAAAGCGTGGGGAGCAACCAGGATTAGTTACCCCTGTA
+
GGGFGGGGGGGGGGAGGGGGGGGGGGGGGGFEG8FGG<CFGGGGDGCDFGGGGEGGGGGGGGGGGGGGGFFGGGG7FGG<FGGGGGGGGGGG8FFFGD7FEGGGGG=<DFBFCFGGGGGGGGGGFFGCEFGG>C9:FFGGGGGFGDGFGGCGDFFECEFFGGGGGC7CFC:BC*;CFGGG7B8EGGGDCCGGGD75E*2=CDGGEGDF:EC58*>)55C*7<:*:GGFF*)2<9@F:)9:
@M00200:205:000000000-AKKM3:1:1101:20008:7212 1:N:0:1
ATTGGGTATAAAGGGCGCGTAGGCGGCTTGATAAGTTACGGCTGAAATCCGGCGGCTCACCCGTCGAACTGGCCGTGAGACTGTCGAGCTGGAGGTGCGGAGGGATGCGTGGAACTTGTGGTGGAGCGGTGAAATGCCCAGATATCACAGGGAACACCGGTGGCGAAGGCGACGCATTGGCCGCAATCTGACGCTGAGGCGCGAAAGCATGGGGAGCGAACGGGATTAGATACCCTTGTA
+
GGGGGGGGGGGGGGGGGGGGGGGGGGGGGGGGGGGGGGGGGGGGGGGGGGGGGGGGGGGGGGGGGGGGGGGGGGGGGGGGGGGGGGGGGGGGGGGGGGGGGGGGGGGGG<CGGGGGGGGGGGGGGGGGGGEGGGGGGGGGGGGGGGGFGGGGGGGGGGGGDGGGGGGGGGEGGGGGGGGGGGGGGGDGGGFGGGD=EGFFGGGGGGGGGFGGGGFCBGGGGGGGFGGB4*<FFFFCFF4+
@M00200:205:000000000-AKKM3:1:1101:15668:7215 1:N:0:1
ATTGGGTATAAAGGGCGCGTAGGTGGCGTGATAAGGGTGTGGTGAAAGCCCGGGGCTCAACCCCGGGTCGGCCATGCCGACTGTCAGGCTCGAGTACTGTAGGGGCAGGCGGAATTCCGGGTGTAGCGGTGGAATGCGTAGAGATCCGGAGGAAGACCGGTGGCGAAGGCGGCCTGCTGGGCAGTTACTGACACTGAGGCGCGACAGCGTGGGGAGCAAACAGGATTAGATACCCGCGTA
+
GGGGGGGGGGGGGGGGGGGGGGGGGGGGGGGGGGGGGGGGGGGGGGGGGGGGGGGGGGGGGGGGGGGGFGGGGGGGGGGGGGGGGGGGGGGGGGGGGGGGGGGGGGGGGGGGGGGGGGGGGGGGGGGGGGGGGGGGGGGGGGGGGGGGDGGDGGGGGGGGGGGGCEGDGGGGCGGGEFFFGF=CEFGFGGGGFEGGGGF57<5CEECGC>EGGGEGEC?FFGC*467>?F>:7@C3>:77
@M00200:205:000000000-AKKM3:1:1101:4571:7219 1:N:0:1
ATTGGGTATAAAGGGAGCGTAGGCGGATAGTTTAGTCAGAGGTGAAAGCCCAGGGCTCAACCTTGGAATTGCCTTTGATACTGGCTATCTTGAGTATGGAAGAGGTATGTGGAACTCCGAGTGTAGAGGTGAAATTCGTAGATATTCGGAAGAACACCAGTGGCGAAGGCGACATACTGGTCCATTACTGACGCTGAGGCTCGAAAGCGTGGGGAGCAAACAGGATTAGATACCCTAGTA
+
FGGGGGGGGGGGGGGGGGGGGGGGGGCGGFGGGGGGGGGGGGGGGGGGDFGGGGGGGGGGGGGGGGFFDGGGGGGGGGGGGGGGGFGGGGGGGGGGGGG<FGCDFGGGGGGGGGGCFFFGGGGGGGFGGGGFGGGGGGGGGGGGGFACDFGGGGGGGGFEGFGGGGGGGGGGGEGGGGGGGGGGFGGGGGGGGGGEGC8CFCGG6CDFDGGGGGFGFGFGGGGG?97;4;?CCFEFFF69
@M00200:205:000000000-AKKM3:1:1101:10284:7259 1:N:0:1
ACTGGGTTTAAAGGGCGCGTAGGCGGCCAGGTAAGTCTGATGTGAAATCCCACGGCTTAACCGTGGAATGGCATCTTATACTGCCTGGCTAGAGTCTGGGAGAGGGAAGTGGAATTCCCGGTGTAGCGGTGAAATGCGTAGATATCGGGAGGAACACCAGTGGCGAAGGCGGCTTCCTGGACCAGTACTGACGCTGAGGCGCGAAAGCTAGGGGAGCAAACAGGATTAGATACCCCAGTA
+
GGGGGGGGGGGGGGGGGGGGGGGGGGGGGGGGGGGGGGGGGGGGGGGGGGGGGGGGGGGGGGGGGGGGGGGGGGGGGGGGGGGGGGGGGGGGGGGGGGGGGGGGGGGGGGGGGGGGGGGGGGGGGGGGGGGGGGGGGGGGGGGGGGGGGGEGGGGGGGGGGGGGGGGGGGGGGGGGGGGGGGGGGGFGGFGGGGGGGGGGGGGGGGGGGGGFFEEGBGGFGFGC:GF?FFBGGFDGFBFG
@M00200:205:000000000-AKKM3:1:1101:24367:7261 1:N:0:1
ATTGGGTGTAAAGGGTGCGTAGGTGGCTGGGTAAGTTCGATGTGAAATCTCCGAGCTCAACTCGGAAATGGCATTGAATACTATTCGGCTCGAGGGTCGGAGGGGAGACTGGAATTCTCGGTGTAGCAGTGAAATGCGTAGATATCGAGAGGAACACCAGTGGCGAAGGCGAGTCTCTGGACGACTCCTGACACTGAGGCACGAAAGCTAGGGGAGCAAACAGGATTAGATACCCTAGTA
+
GGGGGGGGGGGGGGGGGGGGGGGGGGGGGGGGGGGGGGGGGGGGGGGGGFGGGGGGGGGGGFGFGFGGGGGGGGGGGGGGGGGGGGGGGFFGGGGGGGGGGGGGGGGGGGGGGGGGGDGGGGGGGGGGGGGGGGGGGGGEGGGGGGGGGGGGGGGGGGGGGGGGDGGGGGGGECFFGGGGFGGGGDEGGGGGGGGD@CGG=4:E>GGGFGFGGGEGEGFGGGGC<DGFFFFGGCF=5@BG
@M00200:205:000000000-AKKM3:1:1101:3975:7290 1:N:0:1
ACTGGGTTTAAAGGGCGCGTAGGCGGTGTGTTAAGTCGGTGGTGAAATACTTCGGCTCAACCGGAGAATTGCCGCTGAAACTGGCACGCTAGAGGGAGGTAGAGGTGCGTGGAACTTCCGGTGGAGTGGTGAAATACGTTGATATCGGAAGGAACGCCTGTGGCGAAAGCGCTGCACTGGACCTTTTCTGACGCTGAGGCGCGAAAGCTAGGGTAGCGAACGGGATTAGATACCCGTGTA
+
GGGGGGGGGGGGGGEGGGGGGCGGGGGGGGGGEFGGGGEGGGGGG9FGFGGGGGGGGEGGGGGGGE=EFGGGGGGGGGGFFGGGGGGGGCFGGGGGEGGGGGGDGGGGGGGGGGGGGGGDEC:FFFGGGGGGGGGGGGGGGGGGGGGGECCEG:FGGGGGGGGGGGGGGCF*=EECCG7F7CEGGGGGD=FFDGGGEFGFGD58*:CDF:FF5C6DFC5*9)8*1C*.7767<8@)<5@7
@M00200:205:000000000-AKKM3:1:1101:27131:7292 1:N:0:1
ATTGGGTGTAAAGGGTGCGTAGGCGGCCTATTAAGTCAGTTCTGAAATATCCCGGCTTAACCGGGAGGGTGGGATTGATACTGATGGGCTTGAGTGGAGTCGAGGTAGGCGGAATTGACGGTGTAGCGGTGCAATGCTTAGATATCGTCAAGAACACCGATAGTGTAGACAGCTTACTAGACTTCAACTGACGCTGAGGCACGAAAGTGTGGGGATCAAACAGGATTAGATACCCCAGTA
+
GFGGGGGGGGGGGGGGGGGGGGGGGGGGGC<CEGCFFCFF<DFGAFGGDECFGGGGGGGDEGECF7FGGCFDFGDFGGGGFEFGGGFFGGFGGGGGG?FB@CCGEGFGGGDGDGFGFGFG@FFBFGGCFG7+:DFCFCFCFGGCA=C,<CFGGEFGGG:FFDEB;FGC9DFCGGGF?FFFDFCFCCFGGGGF5CCC=8CGGFCDG*9C9EEFDG@G5:<C=<EG:478=FFCCFGG35??
@M00200:205:000000000-AKKM3:1:1101:16165:7299 1:N:0:1
ACTGGGCGTAAAGGGTGCGTAGGCGGCCCGTTAAGTCCGTGGTGAAAGCCTCCAGCTCAACTGGAGAACTGCCATGGATACTGGCGGGCTTGAGTACAGACGAGGTTGGCGGAATTGAAGATGTAGCGGTGAAATGCATAGATATCTTCAAGAACACCGATTGCGTAGGCAGCTAACTAGGCTGTAACTGACGCTGAGGCACGAAAGCGTGGGGAGCGAACAGGATTAGATACCCTTGTA
+
GGGGGGGGGGGGGGGGGGGGGGGGGGGGGGGGGGGGGGGGGGGGGGGGGGGGGGGGGGGGGGGGGGGGGGGGGGGGGGGGGGGGGGGGGGGGGGGGGGGGGGGGGGGGGGGGGGGGGGGGGFGGGGGGGGGFGGGGGGGGCGGGGGGGGGGFGGGGGGGGGGFGGGGGGGGGGGGGFGGGGGGGGGGGGGGGGGGGGFGGGGGCGGDGEECCGGFGFGGGGD?486F7=@4DFGGGFFFG
@M00200:205:000000000-AKKM3:1:1101:28157:7303 1:N:0:1
ACTGGGTGTAAAGGGCGCGTAGGCGGCTTATCAAGTCAGGCGTGAAATTCCCGGGCTCAACCTGGGGGCTGCGCTTGATACTGATGAGCTTGAATGCGGGAGAGGATAGTGGAATTCCCAGTGTAGAGGTGAAATTCGTAGATATTGGGAAGAACACCAGTGGCGAAGGCGTCTATCTGGCCCGTAATTGACGCTGAGGCGCGAAAGCGTGGGGAGCAAACAGGATTAGATACCTAGTA
+
GGGGGGGGGGGGGGGGGGGGGGGGGGGGGGGGGGGGGGGGGGGGGGGGGGGGGGGGGGGGGGGGGGGGGGGGGGGGGGGGGGGGGGGGGGGGGGGGGGGGGGGGGGGGGGGGGGGGGGGGGGGFGGGGGGGGGGGGGGGFGGGGGGGGGGGGGGGGGGGGGGGGGGGGGGEGGGGGGGGGGGGDEGEGGGGGDGGEGGGGGGGGG?DCGGGGGGFG:FGGGGGGFGGBFF>F@AED@FF
@M00200:205:000000000-AKKM3:1:1101:24897:7316 1:N:0:1
ACTGGGTTTAAAGCGCGCGTAGGTGGTTTGTTAAGTTGGATGTGAAATCCCCGGGCTCAACCTGGGAACTGCATCCAAAACTGGCAAGCTAGAGTATGGTAGAGGGTGGTGGAATTTCCTGTGTAGCGGTGAAATGCGTAGATATAGGAAGGAACACCAGTGGCGAAGGCGACCACCTGGACTGATACTGACACTGAGGTGCGAAAGCGTGGGGAGCAAACAGGATTAGATACCCCAGTA
+
GGGGGGGGGGGGGGGGGGGGGGGGGGGGGGGGGGGGFGGFFGGGGGCDFFGGGGGGGGGGGGGGGGGGGGGGGGGFGGGGGGGGGGGGGGGGGGGFGFGGGGGGGGGGGEDEGFGGFGGGGGGGGGGGGGGGGGGGGGGG=CGGGCFGGGGGGGGGGGG8FGGDGGGGCGD7EECGGGGGCFGDEFFEGGGGGGFCFFFFCFDGGED<ECGDGGAD>CCCCFGF(9D<?8<CFCFGB3?G
@M00200:205:000000000-AKKM3:1:1101:8737:7336 1:N:0:1
ATTGGGTTTAAAGGGCGCGTAGGCGGCCGATTAAGTCGGGGGTGAAAGCCTGTGGCTCAACCACAGAATTGCCTTCGATACTGGTTGGCTTGAGACCGGAAGAGGACAGCGGAACTGCGAGTGTAGAGGTGAAATTCGTAGATATTCGCAAGAACACCAGTGGCGAAGGCGGCTGTCTGGTCCGGTTCTGACGCTGAGGCGCGAAAGCGTGGGGGGCAAACAGGATTAGATACCCCTTA
+
FAGGGGGGGGGGGGGGG>FGGGGGGGCGEBEEGGGGGGGGEGGGGGGGGGGGGGGGGGGGGGGGEGGGGGGGDEFFGGCGGGGGEEGGGGGCFFCDFCF7FEFGGGDFG8FGGGGGGGG:FGGGGGGGGFGGFGFGGGGGGGGGGG9FGGGGGGGGGGFGGGGGGECEGGE>EGDFFFGFGGGGGGGEGGGFGCDGGGGCEGEEEGDDEEEGCE)75EGGGGG4(9C847<GFF<575?
@M00200:205:000000000-AKKM3:1:1101:13665:7368 1:N:0:1
ATTGGGTTTAAAGGGTGCGTAGGCGGTGCAGCAAGTCGGGAGTGAAATACCTCAGCTTAACTGAGGAACTGCTCTCGATACTGCTGTGCTTGAGTGAGACAGAGGTAAGCGGAACTTAGGGTGGAGCGGTGAAATGCGTTGATATCCTAAGGAACACCGGTGGCGAAGGCGGCTTACTGGGTCTCTACTGACGCTGAGGCACGAAAGCCAGGGTAGCAAACGGGATTAGATACCCTTGTA
+
GGGGGGGGGGGGGGGGGGGGGGGGGGGGGGGGGGGGGGGGGGGGGGGGGGGGGGGGGGGGGGGGGGGGGGGGGGGGGGGGGGGGGGGGGGGGGGGGGGGGGGGGGGGGGGGGGGGGGGGGGGGGGGGGGGGGGGGGGGGGGGGGGGGGGGGDGGGGGGGGGGGGGGGEGGGGGGGGGGGGGGGGGGGGGGGGGGGGGGFGGGDGGGGGCGFGGGFDFGGGGGGG6GGFFFAGGGGFFFFG
@M00200:205:000000000-AKKM3:1:1101:10473:7369 1:N:0:1
ATTGGGTTTAAAGGGTGCGTAGGCGGTGCAGCAAGTCGGGAGTGAAATACCTCAGCTTAACTGAGGAACTGCTTTCGATACTGCTGTGCTTGAGTGAGACAGAGGTAAGCGGAACTTAGGGTGGAGCGGTGAAATGCGTTGATATCCTAAGGAACACCGGTGGCGAAGGCGGCTTACTGGGTCTCTACTGACGCTGAGGCACGAAAGCCAGGGTAGCAAACGGGATTAGATACCCGAGTA
+
GGGGGGGGGGGGGGGGGGGGGGGGGGGGGGGGGFGGGGGGGGGGGGGGGGGGGGGGGGGGGGGGGGGGGGGGGGGGGGGGGGGGGGGGGGGGGGGGGGGGGGGGGGGGGGGGGGFGGGGGGGGGGGGGGGGGGFGGGGGGG+FGGGGGGDGFGGGGGGGGGGGGGGGGGGGGGGGGGGFGFFGGGGGGGGGGGEGEG5EGGGGCGEDGCGGGDG;DFG@FGDGDBGGFFF9FGFGG>EFD
@M00200:205:000000000-AKKM3:1:1101:13300:7374 1:N:0:1
ATTGGGTTTAAAGGGCTCGTAGGCGGTTCGTCACGTCGGGAGTGAAAACTCGGAGCTTAACTCCGAGCCTGCTTCCGATACGGGCAGACTAGAGGTAGGCAGGGGAGAGCGGAACTCCTGGTGTAGCGGTGGAATGCGCAGATATCAGGAAGAACACCGGTGGCGAAGGCGGCTCTCTGGGCCTTACCTGACGCTGAGGAGCGAAAGCGTGGGTAGCGAACAGGATTAGATACCCTAGTA
+
GGGGGGGGGGGGGGGGFGGGGGGGGGGFGGGGGGGGGGGGGGGGGGGGGGGGGDGGGGGFGGGGGDCGGGGGGGGGGGGGGGDGGGGGGGGGGFGGGFFGGGG>EFGGDFGGEGFGGGGGGGGGGGGGGGGGCFGGGGGGGGGGGGGG7:<FG7FGGGDDGGGGGEEGGGEEGGGGGGGGGGGGGGG<FGFGGGGGGGFC=FGGEGGGGGGEDG?CFGDCGGFGFGG7FFFGGGGGFF*<
@M00200:205:000000000-AKKM3:1:1101:10081:7377 1:N:0:1
ATTGGGTGTAAAGGGCGCGTAGGCGGATCTTTAAGTCGGGGGTGAAAGCCCAGGGCTCAACCCTGGAATTGCCTTCGATACTGAAGATCTCGAGACCGGAAGAGGTAAGTGGAACTGCGAGTGTAGAGGTGAAATTCGTAGATATTCGGAAGAACACCAGTGGCGAAGGCGACACACTGGCTCATTACTGACGCTGAGGCTCGAAAGCGTGGGGAGCAAACAGGATTAGATACCCGAGTA
+
FFGGGGGGGGGFGGGGGGGGGGGGGGGGGGGGGGGGGGGGGGGGGGGGGGGGGGGGGGGGGGGGGGGGGGGGGGGGGFGGGGGGGGGFGFGGFGGGGGGG7FCFGGGGGGGGGGGGGGGGGGGFFFGGGGGGGFGGGGGGGGGCGGGGD>FCG@DFGDGGGGFDE:EEGGFGGGGGGGFFF>FGGGGGGGGGEGGD5CF5CGGGGCDFCC>CCEDD37CGGGF46FF<FF>7CFGCB:>G
@M00200:205:000000000-AKKM3:1:1101:14186:7404 1:N:0:1
ACTGGGTATAAAGAGCTCGTAGGCGGTTCGGCAAGTCACGTGTGAAATCTCCACGCTCAACGTGGAGGCGCCACGTGAGACTGCCGTGACTGGAGTCCGGTAGAGGAGCGTGGAATTCCCGGTGTAGCGGTGAAATGCGCAGAGATCGGGAGGAACACCCGTAGCGAAGGCGGCGCTCTGGGCCGGTACTGACGCTGAGGAGCGAAAGCGTGGGGAGCAAACGGGATTAGATACCCTCGTA
+
GGGGGGGGGGGGGGGGGGGGGGGGGGGGGGGGGGGGGGGGGGGGGGGGGGGGGGGGGGGGGGGGGGGGGGGGGGGGGGGGGGGGGGGGGGGGGGGGGGGGGGGGGGGGGGGGGGGGGGGGGGGGGGGGGGFGGGGGGGGGGGGGGGGGGGGGGGGFGGDGGGGGGGGGGGGGGGGGEGGGGGGGGG>CGGGGGGGDEDGGGGGGGDDGGG8EGGFD>GGFGFGGBCD:4?2C?<CGFFBGD
@M00200:205:000000000-AKKM3:1:1101:26002:7407 1:N:0:1
ATTGGGTATAAAGGGCGTGTAGGCGGGATGGCAAGTCGGGTGTGAAATCCCTCGGCTCAACCGAGGAACGGCGCCCGAAACTGCTTCTCTTGAGTCCCGGAGAGGAAGGTGGAATTCCCGGTGTAGCGGTGAAATGTGTAGAGATCGGGAGGAACACCGGTGGCGAAGGCGGCCTTCTGGACGGTGACTGACGCTGAGGCGCGAAAGCGTGGGGAGCAAACGGGATTAGATACCCTTGTA
+
GGGGGGGGGGGGGGGGGGGGGGGGGGGGGGGGGGGGGGGGGGGGGGGGGGGGGGGGGGGGGGGGGGGGGGGGGGGGGGGGGGGGGGGGGGGGGGGGGGGGGGGGGGGGGFGGGCFGG9FGGGGGGFGGGFGGGGGGGGGGGGG?FGGGGGGGGGGGGGGGGGGGGGGGGGGGGDGGGGGGGGGGGGF@CGGGGGGGGGGGGGGGG=DGGEGGGG:DEGGEGGGG<GF29FAGGEEDFF?C
@M00200:205:000000000-AKKM3:1:1101:13037:7409 1:N:0:1
ATTGGGTTTAAAGGGCGCGTAGGTGGCCCGTTAAGTTCGGTGTGAAAGCCCCTGGCTCAACTGGGGAAGTGCGCCGGATACTGATGGGCTAGAGTACCGGAGAGGAGGGTGGAATTCCTGGTGTAGCGGTGAAATGCGTAGATATCAGGAGGAACACCGGTGGCGAAGGCGGCCCTCTGGACGAGTACTGACACTGAGGCGCGACAGCGTGGGGATCAAACAGGATTAGATACCCCAGTA
+
GGGGGGGGGGGGGGGGGGGGGGGGGGGGGGGGGGGGGGEGGGGGGGGGGGGGFGGGGGGGGGGGGGGGEGGFGGFGGGGGGGGGGGFFGGGGGGGGGGGGGGC:FFGGGGGGGGGGGGGGGGGGGGGGGGGGGGGFGDGGGGGGGGGFCGGGGGGGGGGGGGGGEGE>FGGGGGGGGGFGGGGGGGGGGGCGGGGGGGGGGGGCEGGGECEGGGFGFGGFGFCF?GGFFFFGGGGGFFFG
@M00200:205:000000000-AKKM3:1:1101:7466:7424 1:N:0:1
ATTGGGTTTAAAGAGCTCGTAGGCGGTTTGTCGCGTCTGCCGTGAAAGTCCGGGGCTCAACTCCGGATCTGCGGTGGGTACGGGCAGACTAGAGTGATGTAGGGGAGACTGGAATTCCTGGTGTAGCGGTGAAATGCGCAGATATCAGGAGGAACACCGATGGCGAAGGCAGGTCTCTGGGCATTAACTGACGCTGAGGAGCGAAAGCATGGGGAGCGAACAGGATTAGATACCCGCGTA
+
DGGGGGGGGGGGGGGGGGGGGGGGGGGGGGGGGGGGGGGGGGGGGGGGGGGGGGGGGGGGGGGGGGGGGGGGGGFGGGGGGGGGGGGGGFGGFFFFGGGGGGGGGGGGGGGGF8<FGGGGGGGGGGGGGGGGGGGGGGGGGGGGGCCFGGGGGGFGGGDCFEGGGGGGGGGGGFGGGGGGGGGGGGGGGGGGGGGEEGGGDGGEC5>FCDGGGC@GFGGEGDGG?<7>FFFGFGGDDBBG
@M00200:205:000000000-AKKM3:1:1101:11512:7436 1:N:0:1
ATTGGGTTTAAAGGGCTCGCAGGCGGTTTCTTAAGTCTGATGTGAAAGCCCCCGGCTCAACCGGGGAGGGTCATTGGAAACTGGGGAACTTGAGTGCAGAAGAGGAGAGTGGAATTCCACGTGTAGCGGTGAAATGCGTAGAGATGTGGAGGAACACCAGTGGCGAAGGCGACTCTCTGGTCTGTAAATGACGCTGAGGAGCGAAAGCGTGGGGAGCGAACAGGATTAGATCCCCCAGTA
+
GFFGAFGGGGGGGGDGGGFGEFGGGGGGGGGGFGGGGGGGFGGGFGGGGGGGGGGGGG<FGGGGGD+@FFGGGGGGG=<EFFGGGGGGGGGDF@FGGFF5,B<EB=FFEGGF,AFGGGGGGGGGFGFGEGGGFGGGGGGGGGG,3DFGGE7+@FG,FG@CFCCGGGC:@>>:B8:FFC;7E?BFF,,+1:1>87:5*=/?C55B**:F=E>C>E3D5=C5C)*96*7<F*-*<ECDF)<7
@M00200:205:000000000-AKKM3:1:1101:6366:7450 1:N:0:1
ATTGGGTTTAAAGCGCGTGTAGGCGGCCTGTTAAGTGGCGTGTGAAAGCCCACGGCTCAACCGTGGGATGCCGCGCCAGACTGGCGGGCTTGAGGGTGGCAGAGGGTGATGGAATTCCCGGTGTAGCGGTGAAATGCGTAGATATCGGGAGGAACGCCAGTGGCGAAGGCGGTCATCTGGGCCATCCCTAACGCTGAGACGCAAAAGCTGGGGGAGCGAACGGGATTAGATACCCTCGTA
+
GGGGGGGGGGGGGGGGGGGGGGGGGGGGGGGGGGGGGGGGGGGGGGGGGGGGGGGGGGGGGGGGGGGGGGGGGGGGGGGGGGGGGGGGGGGDGGGGGGGGGGGGGGGGGGGGG9FGGFGGGGGGGGGGGGEGGGGFGGGGGGGGGFDGGGGGGGFEEGGCBCGGGGCGGGDGEGGGGGFGGGGGGGGGFFGFCEGCCFFFGGECCFFGFEFGGG>G:*:85<EG0CC4*1:DCEFF55>C
@M00200:205:000000000-AKKM3:1:1101:24280:7452 1:N:0:1
ATTGGGTGTAAAGGGTGCGTAGGTGGGTTGGTAAGTCAGTGGTGAAATCCCCGAGCTTAACTTGGGAACTGCCATTGATACTATCAGTCTTGAATACCGTGGAGGTTAGCGGAATATGTCATGTAGCGGTGAAATGCTTAGATATGACATAGAACACCAATTGCGAAGGCAGCTGGCTACACGAATATTGACACTGAGGCACGAAAGCGTGGGGATCAAACAGGATTAGATACCCCAGTA
+
GGGGGGGGGGGGGGGGGGGGGGGGGGGGGGGGGGGGGGGGGGGGGGGGGGGGGGGGGGGGGGGGGGGGGGGGGGGGGGGGGGGGGGGGGGGGGGGGGGGGGGGGGGGGGGGGGGGGGGGGGGGGGGGGGGDGGDGGGGGGGGGGGGFFGGGGGGGGGGGGGGEFEFGGGGGGGGGGGGGGGGCEGGGGFGGGGGGFFGGGGFGGGCDCEGGD>EFDFGFCFGG:;FGFFFFGFFGGEFFF
@M00200:205:000000000-AKKM3:1:1101:22256:7480 1:N:0:1
ACTGGGTTTAAAGGGAGCGTAGGCGGATAGTTTAGTCAGAGGTGAAAGCCCAGGGCTCAACCTTGGAATTGCCTTTGATACTGGCTATCTTGAGTATGGAAGAGGTATGTGGAACTCCGAGTGTAGAGGTGAAATTCGTAGATATTCGGAAGAACACCAGTGGCGAAGGCGACATACTGGTCCATTACTGACGCTGAGGCTCGAAAGCGTGGGGAGCAAACAGGATTAGATACCCCCGTA
+
GGGGGGFGGGGGGGGGGGGGGGGGGGGGGGGGGGGGGGGGGGGGGGFGGGGGGGGGGGGGGGGGGGGGGGGFGGGGGGGGGGGGGGGGGGGG9FGGGGGGGGGGGGGGGGGGGGGGGGGDGGGGGGGGGGGGGGGGGGGGFGGGGGGGCFEGGGGGGGGGFGGGGG7FGGGGGGGGGGCGGGFGGFGGGGCG5CDEEGGGCGCEFDGGGGGGGDADDFCEFGGF;C>3AFEGF887::@G
@M00200:205:000000000-AKKM3:1:1101:27109:7484 1:N:0:1
ATTGGGTATAAAGGGCGCGTAGGTGGCTCGGTAAGTGGCTGGTGAAATCCCGGGGCTCAACTCCGGGGCTGCCGGTCAGACTGCCGGGCTCGAGCACGGTAGGGGCAGATGGAATTCCCGGTGTAGCGGTGGAATGCGTAGATATCGGGAAGAACAACAGTGGCGAAGGCGTTCTGCTGGGCCGTTGCTGACACTGAGGCGCGACAGCGTGGGGAGCAAACAGGATTAGATACCCGCGTA
+
GGGGGGGGGGGGGGGGGGGGGGGGGGGGGGGGGGGGGGGGGGGGGGGGGFGGGGGGGGGDFGDGGGGGGGGGGGGGCGGGGGGFGGGGGGGGGGGGGGGGGGGGGGGGGGGFGGGGGGGGGGGGGGGGGGGGGGGGGGGGGGGGGGGGGFGDGGFG,=FGGGGGGGGGDFCCGGGCBCGFEFGGC;EGC>CFGGGGGFGGD7=?EGGGGGGGGG:<>5;CCFGGFGD?FF9FC6C)>EDG
@M00200:205:000000000-AKKM3:1:1101:7425:7501 1:N:0:1
ATTGGGTTTAAAGCGCGTGTAGGCGGCCGAGCAGGTCTGTTGTGAAAACTGGAGGCTCAACCTCCAGACGTCGACAGAAACCGCACGGCTAGAGTCCGGAAGAGGAGAGTGGAATTCCTGGTGTAGCGGTGAAATGCGCAGATATCAGGAAGAACACCAATGGCGAAGGCAGCTCTCTGGGACGGTACTGACGCTGAGACGCGAAAGCGTGGGGAGCGAACAGGATTAGATACCCTGGTA
+
GGGGGGGGGGGGGGGGGGGGGGGGGGGGGGGGGGGGGGGGGGGGGGGGGGGGGGGGGGGGGGGGGGGGGGGGGGGGGGGGGGGGGGGGGGGGGGGGGGGGGDGGGGGGGGGGGGGGGGGGGGGGGGGGGGGGGFGGGGGGGGGGGGFCFGFGGFFCEGFGGGGGGCCEGGGEGGGGGGGGGDGDEGGGGGFGGGGGGGGGGGGCGEGGC5CCEG)9BGEGG<CF:GGFFFFGGGGGFFFG
@M00200:205:000000000-AKKM3:1:1101:20315:7512 1:N:0:1
ATTGGGTATAAAGGGCGCGTAGGCGGCTCGATAAGGCTTGCGTGAAAGTCCGGGGCTCAACCCCGGATCGGCGCGGGCGACTGTTGGGCTGGAGCACGGTAGGGGCAGACGGAATTCCGGGTGTAGCGGTGGAATGCGTAGAGATCCGGAAGAACACCGGTGGCGAAGGCGGTCTGCTGGGCCGGAAGGGGGCAGAGCAATCTGTCCCCGTGCTGACGCTGAGGCGCGACAGCGTGGGGAGCA
+
GGGGGGGGGGGGGGGGGGGGGGGGGGGGGGGGGGGGGGGGGGGGGGGGGGGGGGGGGGGGGGGGGGGGGGGGGGGGGGGGGGGGGGGGGGGGGGGGGGGGGGGGGGGGGGGGGGGGGGGGGGGGGGGGGGGGGGGGGGGGGGGGGGGGGGGGGGGGGGGGGGGGGGGGGGGGGGGGGGGGGGGGGGEGGGGGDGGGGGGGGCFGGGGGGGG>EG?F:GE=DDGGFGGFFDBGGG85@DDCC>?
@M00200:205:000000000-AKKM3:1:1101:14251:7515 1:N:0:1
ATTGGGTTTAAAGCGCGCGCAGGCGGTTCGCTAAGTCCGGCGTGAAAGCTCCCGGCTCACCTGGGAGAGGGCGTTGGAGACTGGCGGACTGGAGGCAGGCAGAGGCCGGTGGAATTCCCGGTGTAGTGGTGAAATGCGTAGAGATCGGGAGGAACACCCGTGGCGAAGGCGGCCGGCTGGGCCTGTCCTGACGCTGAGGCGCGAAAGCGTGGGGAGCGAACCGGATTAGATACCCTAGTA
+
GGGGGGGGGGGGGGGGGGGGGGGGGGGGGGGGGGGGGGGGGGGGGGGGGGGGGGGGGGGGGGGGGGGGGGGGGGGGGGGGGGGGGGGGGGGGGGGGGGGGGGGGGGGGGGGGGGGGGGGGGCFGDGGGGGGGGGGGGGFGGGGGGGGGGGGGGGGGGGGGGGGGGCGGGGGGGGGGGGGGGGGGGGFGG=CGGGGGGGGGGGGGGGCGGCCGGGEGFGGEGGGD6DG<6*<FCCGGFFFC
@M00200:205:000000000-AKKM3:1:1101:5985:7523 1:N:0:1
ATTGGGTTTAAAGCGCGTGTAGGTGGCGCTGTAAGTCGGATGTGAAAGCCCTCGGCTCAACCGAGGAAGTGCATCTGATACTGCAGTGCTTGAGTGTCGGAGGGGATGGCGGAATTCCCGGTGTAGAGGTGAAATTCGTAGATATCGGGAGGAACACCTGTGGCGAAGGCGGCCATCTGGACGATTACTGACACTGAGACGCGAAAGCGTGGGTAGCAAACAGGATTAGATACCCGCGTA
+
GGGGGGGGGGGGGGGGGFGGGGGGGGGGGGGGGGGGGGGGGGGGGGGGGGGGGGGGGGGGGGGGGGGGGGGGGGFGGGGGFGGGGGGGGGGGGGGGGGGGGGGGGGGGGGGGGGGGGGGGGGGGGGGGGGGGGGGGGGFGGGGGGGGGGGGGGGFFGFGGGGGGGGGGGGGGGGEGGGGGGGGGGGGGGGGGGGFGGFGGGGGGGGGGEGGGGGFGFGGGGGGGFGF<FFFGGCFD5<>G
@M00200:205:000000000-AKKM3:1:1101:14472:7529 1:N:0:1
ATTGGGCTTAAAGGGTGCGTAGGCGGCCCATTAAGTCAGTTCTGAAATATCCCGGCTTAACCGGGAGGGTGGGATTGATACTGATGGGCTTGAGTGGACTCGAGGTAGGCGGAATTGACGGTGTAGCGGTGAAATGCTTAGATATCGTCAAGAACACCGATAGTGTAGACAGCTTACTAGAGTCTAACTGACGCTGAGGCACGAAAGTGTGGGGATCAAACAGGATTAGATACCCCCGTA
+
GGGGGGGGGGGGGGGGGGGGGGGGGGGGGGGGGGGGGGGGGGGGGGGGGGGGGGGGGGGGGGGGGGGGGFGGGGGGGGGGGGGGGGGGGGGGGGGGGGGGGGGGGGGGGGGGGGGGGGGGGGGGGGGGGGGGGGGGGGGGGGGGGGGGGGDGGGGGGGGGG>7DFGFGGGGGGGGGGGGFGCCFGGGGGGGEGGGGGGFGGGGGGG3DFFFCFGFGFGGGFG?F87D>@6)203<C>)>E
@M00200:205:000000000-AKKM3:1:1101:3983:7549 1:N:0:1
ATTGGGTATAAAGGGTGCGTAGGCGGCTTATTAAGTCAGGGGTGAAAGACGGTGGCTCAACCATCGCAGTGCCTTTGATACTGATGAGCTTGAATATACTAGAGGTAGGCGGAATGTGACAAGTAGCGGTGAAATGCATAGATATGTCACAGAACACCGATTGCGAAGGCAGCTTACTATGGTATTATTGACGCTGAGGCACGAAAGCGTGGGGATCAAACAGGATTAGATACCCGCGTA
+
GGGGGGGGGGGGFGGGGGGGGGGGGGGGGGGGGGGGGGGGGGGGGGGGGGGGGGGGGGGGGGGGGGGGEGGGGGGGGGGGGGGGGGGGGGGGGGGDGGGGGGGGGGGGGGGGGGGGGGGGGGGGGGGGGGGGGFGDGGGGGGGGGGGGGGGGGGGGGGGCGCGFGGGGGGFEGGGGGGGGGDGGGGGFGGGFCEGGGGGGGGGGGGGFGGGGGGFGFGFFFGGG?FG<AFEFFGGDFFDE
@M00200:205:000000000-AKKM3:1:1101:8165:7556 1:N:0:1
ACTGGGTTTAAAGGGCGCGTAGGCGGCCTGATAAGTAGGGGGTGAAATCCTGAGGCCTAACCTCAGGGCTGCCTTCTAAACTGTCAGGCTCGAGCACAGTAGAGGCAGGTGGAATTCCCGGTGTAGCGGTGGAATGCGTAGAGATCGGGAAGAACATCAGTGGCGAAGGCGGCCTGCTGGGCTGTTGCTGACGCTGAGGCGCGACAGCGTGGGGAGCAAACAGGATTAGATACCCGCGTA
+
GGGGGGGGGGGGGGGGGGGGGGGGGGGGGGGGGGGFFGGGGGGGGGGGGGGGGGGGGGGGGGGGGGFGGGGGGGGGGGGGGGGGGGGGGGGGGGGGGGGGGGGGGGGGDGGGGGGGGGGGGGGGGGGGGGGGGFGFGGGGGGGGGGGGGGGGGGGGGGGGGGGGGGGGGGGGGGGGGGGGGG68FGGGGGGGGGGG=EEF:CGGGGG:8EDGGG>DB5FGGGGGBGC449>GFCF3@>52
@M00200:205:000000000-AKKM3:1:1101:8425:7565 1:N:0:1
ATTGGGTTTAAAGAGCGCGTAGGCGGTCCGGTAAGTCCGCTGTGAAAGTCAAGGGCTCAACCCTTGGATGCCGGCGGATACTGTCGGGCTAGAGTCCGGAAGAGGCGAGTGGAATTCCTGGTGTAGCGGTGAAATGCGCAGATATCAGGAGGAACACCAATGGCGAAGGCAGCTCGCTGGGACGGTACTGACGCTAAGGCGCGAAAGCGTGGGGAGCGAACAGGATTAGATACCCCAGTA
+
GGGGGGGGGGGGGGGGGGGGGGGGGGGGGGGGGGGGGGGGGGGGG<FGGGGGGGGGGGGFFGGGGGGGGGGGGGGGGGGGGGGGGGGGGGGFGGGGGGGGGGGGGGGGGGGGGGGGGGGGGGGGGGGGGGGGGGGGGGGGGGGGG<F@FGGGGGGGGGGGGGGGGGGGGGGGGGGGGGGGGGGGGGC:EGG6=:7EGGGC=CGDDEGGEGGGGGFC;E>CG5*9:CFBFBAD:CCF@BFG
@M00200:205:000000000-AKKM3:1:1101:16490:7589 1:N:0:1
ACTGGGTTTAAAGAGCGTGTAGACGGCCAGGTAGGTCCGGTGTGAAAACTCGAGGCTCAACCTCGAGATGTCATTGGAAACCATCTGGCTAGAGTCCGGAAGAGGAGCGTGGAATTCCTGGTGTAGCGGTGAAATGCGCAGATATCAGGAAGAACACCTATTGCGAAAGCAGCTTTCTCGGACGCTACTGACGTTGAGACTCGAAAGCGTGGGTAGCAAACAGGATTAGATACCCCTGTAAGA
+
GGGCFEGGG<CDFFEFEGE@E,,C@@+@FF@FG98ECE@:F7FEG<<F,C,@@CC7FGGGGGDF76,CF@@<FE,<<,,6:EF9FAA9==?F=9FFE:7?7:FE<,?++8:CF<ADG?CA,:,E=?F7CC=<<??E9++8=+ADFDFA,,<3>,B,38D,C,,@B73+@@F@E>,@9D,@8*3*4>ECC>7:/*::*,4=,2*4,*/*/:E7<88*87CF4C?*(;:)*3.C+009>)9CG4<
@M00200:205:000000000-AKKM3:1:1101:27800:7620 1:N:0:1
ATTGGGTATAAAGAGCTCGTAGGCGGCCGTGCAAGTCGGACGTGAAATACCACGGCTCAACCGTGGGGAGTCGTTCGATACTGCTCGGCTAGAGGCAGGTAGGGGAGAGTGGAATTCCTGGTGTAGCGGTGAAATGCGCAGATATCAGGAGGAACACCGGTGGCGAAGGCGGCTCTCTGGGCCTGTCCTGACGCTGAGGAGCGAAAGCTGGGGGAGCGAACAGGATTAGATACCCTTGTA
+
GGGGGGGGGGGGGGGGGGGGGGGGGGGGGGGGGGAFGGGGGGGGGGGGGGGGGGGGGGGGDFGBAEGGECGGGGGGGGGGC<BEFGGGGFEEFGGGGGGFGGGGGGGGD<<FGGGGGGGGGGGGGGCEGEGGGGGGGCCEGCFGCFGGFGGGGGGG8FFCFGGGECCEGFCEGGGGGFFEGGGEGGGFC7:CEDC=:EECDC788E373?CEED8CBE*:DGFG(7:<F*.*20ADFF69
@M00200:205:000000000-AKKM3:1:1101:3734:7637 1:N:0:1
ATTGGGTATAAAGAGCACGTAGGCGGTTGAGCAAGTCCAATGTGAAATCCCCCGGCCTAACTGGGGAACTGCATTGGATACTACTTGACTTGAGTGCAGGAGGGGAGAGTGGAATTCCAGGTGGAGCGGTGAAATGCGTAGATATCTGGAGGAACGCCGGCGGCGAAAGCGACTCTCTGGTCTGCAACTGACGCTGAGGTGCGAACGCTCGGGGAGCAAACGGTATTAGATACCCCCGTA
+
FGG,CFF@CGGGGGGGFGEGGGGGGGGGEFFGGFGDFGGGGGGG<F@@FFGGGGGGE@@6EEA8<FGEGFDFFFCFGGGGFFF<?<EDFC??E<FFC9F,4FCCCF:+8AAFE,CEGGGFBEF+AE8CFFGG<AF<BFCBCEEDGA<FCA>7FAFCFG:>>CCEC@@F:F7CGCGFGGC,>FE*>>C<6*=CCE35/8CF=DED5*9C87?EE*)9>CCGGG5*,1CA6*:*<@CFE>;E
@M00200:205:000000000-AKKM3:1:1101:6288:7642 1:N:0:1
ATTGGGTGTAAAGGGCTCGTAGGCGGTTCGTCGCGTCCGGTGTGAAAGTCCATCGCTTAACGGTGGATCCGCGCCGGGTACGGGCGGGCTTGAGTGCGGTAGGGGAGACTGGAATTCCCGGTGTAACGGTGGAATGTGTAGATATCGGGAAGAACACCAATGGCGAAGGCAGGTCTCTGGGCCGTTACTGACGCTGAGGAGCGAAAGCGTGGGGAGCGAACAGGATTAGATACCCTAGTA
+
GGGGGGGGGGGGGEGDGGGGGGGGGGGGEGEEEGGFGGGGGGGGGGGGGGGGDEGGGGGGGEGEGGG9==FF7FGGDEGEGCFEECEEEEGGFGFFFFGGGFGGGGEFG9FGGGCFDFFBFGGFAFFFGEFFGFGGGGFCGGGCGGC7C@FGGGGGGGGG7:F+:C*/?F>GG8FGGFGCFGGGEGCGG><FEG3*8CF6CGGGEEGGEGGGGG)9;E:CGCGG:FC7=FAFGDFF;)*3
@M00200:205:000000000-AKKM3:1:1101:14738:7648 1:N:0:1
ATTGGGTTTAAAGGGCATGCAGGCGGTCGGGCAAGTAGGATGTGAAAGCCCCGGGCTCAACCTGGGAACTGCATTCTAAACTGTCCGACTAGAGTATTGCAGGGGGAGACGGAATTCCAGGTGTAGCGGTGGAATGCGTAGATATCTGGAAGAACACCGGTGGCGAAGGCGGTTCTCTGGGCATGACCTGACGCTGAGGAGCGAAAGTGTGGGGAGCGAACAGGATTAGATACCCTAGTA
+
GGGGGGGGGGGGGGGGGGGGGGGGGGGGGGGGGGGGFGGGGGGGGGGGGGGGGGGGGGGGGGGGGGGGGGGGGGGGGGGGGGGGGGGGGGGGFFGGGGGGGGGGGGGGGGGGGGGGGGGGGGGGGFGGGGGGGGGGGGGGGGGCGGGGGGGFGGGGGGGGGGGGDEGGGGGGGGGGGGGGGGGGGGGGGGGGGGGGG>FGGGGGGDDGGCCDEDEDDGGD5CECBGGBF4>7@CFGF>BF
@M00200:205:000000000-AKKM3:1:1101:11819:7654 1:N:0:1
ACTGGGTTTAAAGGGCGCGTAGGTGGCCCGTTAAGTGGCTGGTGAAATCCCGGGGCTCAACTCCGGGGCTGCCGGTCAGACTGGCGAGCTAGAGCACGGTAGGGGCAGATGGAATTCCCGGTGTAGCGGTGGAATGCGTAGAGATCGGGAAGAATACCAGTGGCGAAGGCGTTCTGCTGGGCCGTTGCTGACACTGAGGCGCGACAGCGTGGGGAGCAAACAGGATTAGATACCCGTGTA
+
GGGGGGGGGGGGGGGGGGGGGGGGGGGGGGGGGGGGGGGGGGGGGGGGGGGGGGGGGGGGGGGGGGGGGGGGGGGGGGGFGGGGGGGGGGGGGGGGGGGGGGGGGGGGGGGGGGGGGGGGGGGGGGGGGGEDFGGGGGGGGGGGGGGGGGGEGGGGGGGGGGGGGGGGGGGGGGGFGGGGGGGGGGDGGGGGGGGGGGFGGGGGGGGGGGGGGCEDDGFGFFGG:GGB==AGGGGGFEFA
@M00200:205:000000000-AKKM3:1:1101:16131:7664 1:N:0:1
ATTGGGTTTAAAGGGTATGTAGGCGGCGCTGTTAGTCGGGTGTGAAATCCCTCGGCTCAACCGAGGAATTGCGCCCGATACTGCAGTGCTTGAGGGAGACAGAGGTAAGCGGAACTGATGGTGGAGCGGTGAAATGCGTTGATATCATCAGGAACACCGGTGGCGAAAGCGGCTTACTGGGTCTCTTCTGACGCTGAGATACGAAAGCTAGGGGAGCGAAGGGGATTAGATACCCGGGTA
+
GGGGGGGGGGGGGGGGGGGGGGGGGGGGGGGGGGGGGGGGGGGGGGGGGGGGGEGGGGGGGGGBFECFGGGGGDEGGGGGGGGGGFGGGGGGGFF@F7FGGGGGGGCD<BFDFGF<FD@<<FGGGGGDGGGGGGGFGDGGEGGGGGGGGF@EGGGGGGGGGGGGGGGGDGDGGGCGGGGGFGGGFGG?@CGG5EDE=5C7CGGGGG<DGFFCCG)9>E>5C<ECBGGBF=47CFGG>>)>
@M00200:205:000000000-AKKM3:1:1101:20558:7681 1:N:0:1
ACTGGGCTTAAAGCGCTCGCAGGCGGCCCGGCCAAGTCGTGCGTGAAATCTCCCGGCTCAACTGGGAGCGGTCGTGCGATACTGGTCGGCTCGAGGCCGGTAGGGGGGAGTGGAATTCCGGGTGTAGTGGTGGAATGCGTAGATATCCGGAGGAACACCAGTGGCGAAGGCGGCTCCCTGGACCGGTCCTGACGCTCAGGAGCGAAAGCGTGGGTAGCGATCCGGATTAGATACCCGTGTA
+
GGGGGGGGGGGGGGBFGGGGDGGGGGGGFGGGGGGGGGGGGGGGGGGGGFGGGGGGGCGFFFGGGGGCGGGGGGGGEGGGGGGGGGGGGGFGGEGGGGGDCEGGGGGGFGGGFDGGFGGGGG>CEEFG8CFFD@FFEFGGDGCF7CFGC>2:C>FG8@CFGGCFGCECGDGEGD8EDFG6FFGGG5CCEGCCGGG=E>CGC<ECC=D)@E5*?58:><EGGFEGB3<1?F2*3:<D3>EG4
@M00200:205:000000000-AKKM3:1:1101:18903:7682 1:N:0:1
ATTGGGTTTAAAGAGCTCGTAGGCGGTTTGTCGCGTCGGCCGTGAAAACTTGGGGCTTAACTCCAAGCTTGCGGTCGATACGGGCAGACTTGAGTTCGGCAGGGGAGACTGGAATTCCTGGTGTAGCGGTGAAATGCGCAGATATCAGGAGGAACACCGGTGGCGAAGGCGGTTCTCTGGGCCGATACTGACGCTGAGGAGCGAAAGCGTGGGGAGCGAACAGGATTAGATACCCTAGTA
+
GGGGGGGGGGGGGGGGGGGGGGGGGGGGGGGGGGGGGGGGGGGGGGGGGGGGGGGGGGGGGGGGGGGGGGGGGGGGGGGGGGGGGGGGGGGGGGGGGGGGGGGGGGGGGGGFGGGGGGGGGGGGGGGGGGGGGGGGGGGDGGGGGGGGGFCCGGGGGGGDGGGGGGGGGGGGGGGGGGGGGGGGGGGGGGGGGGGGEDGGGGGGGGGGGGEGGGBDDGGDCDGFFGGFFFF>GAFF)7=C
@M00200:205:000000000-AKKM3:1:1101:7643:7684 1:N:0:1
ATTGGGTATAAAGAGCGCGTAGGCGGCCGTGCAAGTCGGTTGTGAAATCCCGGGGCTCAACCGCGGGACTGCGTCCGATACTGCACGGCTCGAGGCAGGTAGGGGAGAGTGGAATTCCCGGTGTAGCGGTGAAATGCGCAGATATCGGGAGGAACACCGGTGGCGAAGGCGGCTCTCTGGACCTGTCCTGACGCTGAGGCGCGAAAGCTAGGGGAGCGCACAGGATTAGATACCCGCGTACGAT
+
CFGGGGGEGGEGGFGGGGGCCGEGGEGG:CBFGFAFGEFGG:FGGGGGGGG:+6>FEGGGGEGGGGGDCFFGGGGGGGGCGG9FFFFBFGGG@FGFGGGF,@@CFCC<>FFGGGGGGGGGGCGGGG?FGGEGFGGGFGGGEECCFGGG:4FF7CFGGEGECCECEE?>CE?EGCG6EGC?7CG6ECFGGCGGGGGG8CFGDGGG>E<FCEFGGGEGFG5?C)8*(9D?FF<DGGG)))8E)40(
@M00200:205:000000000-AKKM3:1:1101:27800:7700 1:N:0:1
ATTGGGTATAAAGGGCGCGTAGGCGGGATGGCGAGTCGGTCGTGAAATCCTTCGGCTCAACCGAAGAACGTCGGCCGATACTGCCATTCTTGAGGGATGCAGAGGAGACTGGAATTCCCGGTGTAGCGGTGAAATGTGTAGAGATCGGGAGGAACACCGGTGGCGAAGGCGGGTCTCTGGGCATCTCCTGACGCTGAGGCGCGAAAGCGTGGGGCGCAAACGGGATTAGATACCCGGGTA
+
GGGGGGGGGGGGGGGGGGGGGGGGGGGGGGGGGGGGGGGGGGGGGGGGGGGGGGGGGGGGGGGGGGGGGGGGGGGGGGGGGGGGGGGGGGGGGGGGGGGGGGGGGGGGGGEEFFGGEGGGGGGGGGDGGGECF9FGGGGGGFFFGFGGGGGG7FGGGGGGGG*:CFEGGGGGGCGGFGFGGGGGF7FGGGGGGGGGCFGGGG=E>CDGD5CEEG)7@GEGGC8C:D57==4DG?CD5DF=
@M00200:205:000000000-AKKM3:1:1101:16954:7706 1:N:0:1
ATTGGGTTTAAAGAGCGCGCAGGCGGTCGTTCAAGTCGAGTGTGAAAGCCCCCGGCTCAACTGGGGAGGGTCACTCGATACTGATCGACTCGAAGGCAGGAGAGGGAAGTGGAATTCCCGGTGTAGTGGTGAAATGCGTAGATATCGGGAGGAACACCAGTGGCGAAGGCGACTTCCTGGCCTGTTCTTGACGCTGAGGCGCGAAAGCTAGGGGAGCAAACGGGATTAGATACCCTAGTA
+
GGGGGGGGGGGGGGGGGGGGGGGGGGGGGGGGGGGGGGGGGGGGGGGGGGGGGGGGGGGGGGGGGGGGGGGGGGGGFEGGGGGGGGGGGGGGGFGGGGGGGGGGCGGGEGCFGGGGGGGGGGGGGFFFCFCDFGGGGEG8@CA9FGGGDFGCEFGGGGGGGGGGGGGGGGGGGGGGGGGFFGGGGFGGGCFGGGDGGGCFGGGGGEGGGGGDFCDGDF8</7E38DGBFF6>EFGG?@FD
@M00200:205:000000000-AKKM3:1:1101:13715:7706 1:N:0:1
ATTGGGTTTAAAGGGTTCGTAGGCGGCCAACTAAGTCAGACGTGAAATCCCCAGGCTCAACCTGGGAACTGCGTCTGATACTGGTTGGCTTGAATCCGGGAGAGGGATGCAGAATTCCAGGTGTAGCGGTGAAATGCGTAGATATCTGGAGGAATACCGGTGGCGAAGGCGGCATCCTGGACCGGCATTGACGCTGAGGAGCGAAAGCCAGGGGAGCAAACGGGATTAGATACCCGCGTAAGA
+
GGGGGGGGGGGGGGGGGGGGGGGGGGGGGGGGGGFFFGGGGGGGGGGGGGGGGDGGGGGGGGGGGGGGGGGGGGGGGGGDGGFGGGGGGGGGGGGGGGGDFGGGGGGGGGGGGGGGGGGGGGGGGGGGGGGG9FGGFGGGGGGGGGGGGGD+>BEFCF:CGGGGGDGGGGGDDGEGGGGG7BFGGGDC9=EGGGGDGFDE*1CEEGG*;FGGGG:DDCFC5DEG:)72**6CCE65>@55C<-
@M00200:205:000000000-AKKM3:1:1101:19636:7747 1:N:0:1
ACTGGGTTTAAAGGGCGCGTAGGCGGCGCAACAAGTCAGCTGTGAAATCTCCGGGCTTAACCCGGAGCGGCCAGCTGATACTGTCGTGCTAGAGTGCGGAAGGGGCTACTGGAATTCTCGGTGTAGCGGTGAAATGCGTAGATATCGAGAGGAACACCTGTGGCGAAGGCGGGTAGCTGGGCCGACACTGACGCTGAGGCGCGAAAGCTAGGGGATCGAACGGGATTAGATACCCTTGTA
+
GGGGGGGGGGGGGGGGGGGFEGGGGGGGGGGGGGGGGGGGGGGGGGGGGFGGDGGGGGGGGGGGGGGGCEGGGGGGGGGGGGGGGFGGGGGGGGGGGGGCEGGCGFGFGGGGFDGGGGGEGGGGD<FEEGGGGDGGGGGDEGGFGGE:DFGC@FGCFFGGGFCFEDBFDGGGGGDGGGGGGGGGCEEEFGGGGGG=?FFGCCGECEDGD:FFGCE3<EGFFDCD6DG76*<FGGGD??F?
@M00200:205:000000000-AKKM3:1:1101:6844:7747 1:N:0:1
ATTGGGTTTAAAGGGCGCGTAGGCGGGTGAGCAAGTCCGGGGTGAAATCTTTCGGCTTAACCGGAAAACTGCCTTGGATACTGCTCGTCTGGAGGGAGGTAGGGGTCTGTGGAACTTCCGGTGGAGCGGTGAAATGCGTTGATATCGGAAGGAACGCCGGTGGCGAAAGCGACGGACTGGACCTCTTCTGACGCTGAGGCGCGAAAGCCAGGGGAGCGAACGGGATTAGATACCCCAGTA
+
GGGGGGGGGGGGGGGGGGGGGGGGGGGGGGGGGGGGGGGGGGGGGGGGGGGGGGGGGGGGGGGGGGGGGGGGGGGGGGGGGGGGGGGGGGGGGGGGGGGGGGGGGGGGGGGGGGGGGGGGGGGGGGGGGGGGGGGGGGGGGFGGGGGGGGGGGGGGGGGGGGGGGGG7FGGGGGGCGGGGGGGGGGGFFGGGEGGGGGGGGGGGEGGGGGGGGG>GBEGDDDGG?GGFFFFGGGFGFD:F
@M00200:205:000000000-AKKM3:1:1101:6903:7752 1:N:0:1
ATTGGGTTTAAAGGGTGCGTAGGCGGCCTATTAAGTCAGTGCTGAAATATCCCGGCTTAACCGGGAGGGTGGCATTGATACTGATGGGCTAGAGTACAGATGAGGTAGGCGGAATTGACGGTGTAGCGGTGAAATGCTTAGATATCGTCAAGAACACCTATAGCGAAGGCAGCTTACTAGGCTGTAACTGACGCTGAGGCACGAAAGTGTGGGGATCAAACAGGATTAGATACCCCTGTA
+
<FGGFGBGEGGFGGGGGEGGGGGGGCGGGGGGGGGGGGFGGGGGGDCF9FGGGGGG7FFGGGGGG7FGGGGGGGGFGFGGGGGG<A<FGF8FDEB,EFEGFG9=EGEEFGCFDGGGGGGDEGGGGGGGGGGFFFGCFGGAF;BFFGGCFGE9FAFCGDFFGGB9B:EGGGGGGGGFGCF9>EGGGFFFGCF6:CGCEG5C=FCGCCCGGFGC*83*:F<C6C9*8F:<F*6::A<<5)0+
@M00200:205:000000000-AKKM3:1:1101:25720:7755 1:N:0:1
ATTGGGTTTAAAGCGTGTGTAGGCGGAAGCGTAAGTGCCTTGTGAAATCCCACGGCTTAACCGTGGAACGGCTGGGCATACTGCGTTTCTTGAGCCATTCAGGGGTCGCTGGAACAAACGGTGGAGCGGTGAAATGCGTAGATATCGTTTGGAACGCCAAAGGTGAAAACAGGCGACTGGGGATGAGCTGACGCTGAGACACGAAAGCCAGGGGAGCAAACGGGATCAGATACCCGTGTA
+
DGGFGGFGEGEFGGGFGGGGGFGGEGGGGGGGGGGGGGGGGGGGGGFEFGGGGGGGGGGGGGDGGGGGGGGGGGGGGGFFGGGGEFGGGGGGFGGGGGCFGGGGGFGDGGGGGGGGGGGGGGGGDDBFEGGGGGFFGEGDGGGGGFGGGGGGGGGGEECFEC@FGGF;FFFG58EECEGGFGGGEFGGGGCEEGGDGGGGGGGGC*5<EGGGGGDDDG6C<C=9?G*2=*-:@8E3>@FD
@M00200:205:000000000-AKKM3:1:1101:24060:7760 1:N:0:1
ATTGGGCGTAAAGTGTGCGCAGGTGGCCGCGCAAGTCGAGTGTGAAAGCCCCGGGCTTAACTTGGGAATTGCGCTCGAAACTACGTGGCTAGAGTGTGGCAGAGGAAGGTGGAATTCCACGTGTAGCGGTGAAATGCGTAGAGATGTGGAGGAACACCGATGGCGAAGGCAGCCTTCTGGGCCAACACTGACACTCATGCACGAAAGCGTGGGGAGCAAACAGGATTAGATACCCCGGTA
+
DDCAFEEFFFFCGGGGGGEGGGGGGGGGGDGGEEEFGGGGGGGGF@FEFGGGGGGGGGFGGFEFEFGGGGGGGGGGGCGGGGGGGECFEGGF,5CFFFGG<CFFCFG<FGFGGGGGGGGGGFGDGFFEEEGFFGDGFGEDEEDFFFGCFFGEGGFCFGC:FFGGGDGGGGGGGGFGGGGGGGFCEGCECDEFEGFF6C;C?FCC8A5;=5CEECB7;F?G4CA5(*246?27FFCFBD5>
@M00200:205:000000000-AKKM3:1:1101:24097:7766 1:N:0:1
ATTGGGTTTAAAGGGCGCGTAGGCGGCATATTAAGTCAGCTGTGAAATCTCCGAGCTTAACTCGGAACTGTCAGCTGATACTGATGTGCTAGAGTGCAGAAGGGGCAATCGGAATTCTTGGTGTAGCGGTGAAATGCGTAGATATCAAGAGGAACACCTGAGGTGAAGACGGGTTGCTGGGCTGACACTGACGCTGAGGCGCGAAAGCCAGGGGAGCAAACGGGATTAGATACCCCAGTAAGA
+
GGGGGGGGGGGGGGGGGGGGGGGGGGGGGGGGGGGGGGGGGGGGGGGGGGGGGGGGGGGGGGGGGGGGGGGGGGGGGGGGGGGGGGGGGGGGGGGGGGGGGGGGGGGGGGGGGGGGGGGGGGGGGGGGGGGGGGGGGGGGGGGGGGGGGFGGGGGGGGGGGGGFGGGGGGGGGGGEGGGGGGGGGGGGGGGGGGGGGGGGGGGGGGG4CGGGGGF:5EFGGGGG<DF<??>GGGFFFF@GGAB
@M00200:205:000000000-AKKM3:1:1101:27255:7770 1:N:0:1
ATTGGGTTTAAAGGGTGCGTAGGTGGTGGGGTAAGTCTGATGTGAAATCTCCGGGCTCAACTCGGAAATGGCATTGGATACTATCCGGCTCGAGGGTCGGAGGGGAGACTGGAATTCTCGGTGTAGCAGTGAAATGCGTAGATATCTGGAGGAATACCGGTGGCGAAGGCGGCATCCTGGACCGGCATTGACGCTGAGGAGCGAAAGCCAGGGGAGCAAACGGGATTAGATACCCCTGT
+
GGGGGGGGGGGGGGGGGGGGGGGGGGGGGGGGGGGGGGGGGGGGGGGGGGGGGGGGGGGGFFGGGGGEGGGGGGGGGGGGGGGGGGGGGGGG7CGDGFGGGGCFEGGGGGG8?FFGFGGCEFC=BFG9FGGGGGGGFCCGGD<B@FGGGGGEFG<<DDFGGEGF7FEGGEEGCE@FFFGGGGGGGGGDF7FEEGGDEGCFCDCEECCCFGF>C8BDDFGG4*1*3/74?FFFGACF:56
@M00200:205:000000000-AKKM3:1:1101:17609:7774 1:N:0:1
ACTGGGTTTAAAGCGCGAGTAGGTGGCCTGTTAAGTGGCGTGTGAAAGCTCACAGCTCAACTGTGAGAGGTCGCGCCAGACTGGCGGGCTTGAGGGTGGCAGAGGGTGATGGAATTCCCGGTGTAGCGGTGAAATGCGTAGATATCGGGAGGAACGCCAGTGGCGAAGGCGGTCACCTGGGCCATCCCTGACACTGATTCGCGAAAGCTGGGGGAGCGAACGGGATTAGATACCCCAGTA
+
GGGGGGGGGGGGGGGGGGGGGGGGGGGGGGGGGGGGGGGGGGGGGGGGGGGGGGGGGGGGGGGGGFGGGGGGGGGGGGGGGGGGGGGGGGGGGGGGGGGGGGGGGGGGGGGGGGGGGGGDGGGGGDGGGGGGGGGGCCGGGEGGGGGGGGGDGGGGGGGGGGGGGGGGGGGGGGGGGGGGGGGGGGGGGGGGGGGGGGGGCGGGEGDGGGGGGGFGFGGG3DCD1)C?4FFGGF:F376<
@M00200:205:000000000-AKKM3:1:1101:19805:7776 1:N:0:1
ATTGGGTTTAAAGCGTGCGTAGGCGGCTCTTCAAGTGCTTTGTGAAAGCCCTCGGCTCAACCGAGGAATTGCTTGGCATACTGGGGAGCTTGAATCATCTAGGGGCAGCTGGAACTGACGGTGGAGCGGTGAAATGCGTAGATATCGTCAGGAACGCCAACGGCGAAAGCAGGCTGCTGGGGATGCATTGACGCTGAGGCACGAAAGCCAGGGTAGCGAACGGGATTAGATACCCCCGTA
+
GGGGGGGGGGGGGGGGGGGGGGGGGGGGGGGGGGGGGGGGGGGGGGGGGGGGGGGGGGGGGGGGGGGGGGGGGGGGGGGGGGGGGGGGGGGGGGGGGGGGGGGGGGGGGGGGGGGGGGGGGGGGGGGGGGGGGGGGGGGGGGGGGGGFGGEGGGGGGGGGGGGGGGGGGGEFGGGFGGGGGGGGGGGGGGGGGGGCGGGGGG=EEEGFGGGGGGFGFGGGDDED?GGFFFAGGGGGFBB=
@M00200:205:000000000-AKKM3:1:1101:11565:7789 1:N:0:1
ATTGGGTTTAAAGCGCGGGCAGGTGGTCATTTAAGTCCTTTGTGAAATCCCGGGGCTCAACTCCGGATGTGCAGAGGATACTGGACGACTAGAGACCGGTAGAGGCGAGTGGAATTCCTGGTGTAGCGGTGGAATGCGTAGATATCAGGAAGAACACCTGTGGCGAAGGCGGCTCGCTGGGCCGGTTCTGACACTCATCCGCGAAAGCGTGGGGAGCAAACAGGATTAGATACCCTTGTA
+
GGGGGGGGGGGGGGGGGGGGGGGGGGGGGGGGGGGGGGGGGGGGGGGGGGGGGGGGGGGGGGGGGGGFGGGGGGGGGGGDGGGGGGGGGGDFGGFGGGGGGGGGGGGGCGGGGGGGGGGG@FGGGGGGGGGDGGGGGGGDEGGGGGGD7@D>FFGGGGGGGG7FGGEGGGDGGGGCGGGGGGGGGGGGGGGDGGFGGGGG5FG>GEDG5CEEDE>DFGGDGGGF0CD<66<DGGGGFFFF
@M00200:205:000000000-AKKM3:1:1101:24772:7789 1:N:0:1
ATTGGGCTTAAAGTGTGCGCAGGTGGCCGCGCATGTCGAGTGTGAAATCCCCGGGCTTAACTTGGGAATTGCGCTCGAAACTACGTGGCTAGAGTGTGGCAGAGGAAGGTGGAATTCCACGTGTAGCGGTGAAATGCGTAGAGATGTGGAGGAACACCGATGGCGAAGGCAGCCTTCTGGGCCAACACTGACGCTCATGCACGAAAGCGTGGGGAGCAAACAGGATTAGATACCCTAGTA
+
GGGGGGGGGFGGGGGGGGGGGGGGGGGGGGGGGGGGGGGGGGGGGGGGGGGGGGGGGGFGGGGGGGGGGGGGGGGGGGGGGGGGGGGGGGGGGGGGGGGGGGGGGGGGGGGGGGGGGGGGGGGGGFGGGGGGGGGGGGGGDGGGGGGGGGGGGGGGGGGGGG7DGGGGGGGGGGGGGGGGCFGGEGGGGGGGGGGGEFFGGGGGGG:FECECCDDGEFFFGGGFFGGFFFBDGFGF::=C
@M00200:205:000000000-AKKM3:1:1101:8749:7815 1:N:0:1
ATTGGGTATAAAGGGCGCGTAGGCGGGGAGGCAAGTCGGGTGTGAAATCCCTCGGCTCAACCGAGGAACGGCGCCCGAAACTGCTTCTCTTGAGTCCCGGAGAGGAAGGTGGAATTCCCGGTGTAGCGGTGAAATGTGTAGAGATCGGGAGGAACACCGGTGGCGAAGGCGGCCTTCTGGACGGTGACTGACGCTGAGGCGCGAAAGCGTGGGGAGCAAACGGGATTAGATACCCCAGTAAGA
+
GGGGGGGGGGGGGGGGGGGGGGGGGGGGGGGGGGGGGGGGGGGGGGGGGGGGGGGGGGGGGGGGGGGGGGGGGGGGGGGGGGGFGGFGGGGGGGGGGGGGEFDGGFGGGAFGGGGGGGGGGGGGGGGGGGGGFGGGGGGFGGGGGGGGGGEDGGGDGGGGGEGGGGGGGGGGGGGGGGGGGGEEEGGF7CGGGGGGEGGGGGGGGGC**:EGGD5C>C6CGGG3:GGFFFBCCFFDD@?F*64
@M00200:205:000000000-AKKM3:1:1101:15074:7816 1:N:0:1
ATTGGGTTTAAAGGGCGCGTAGGCGGTCCGACAAGTCAGGGGTGAAATCCCGCGGCTCAACCGCGGAACTGCCTCAGATACTGACGGCCTCGAGGGAGATAGGGGCGAGCGGAACTAATGGTGGAGCGGTGAAATGCGTTGATATCATTAGGAACTCCGGTGGCGAAGGCGGCTCGCTGGATCTTTTCTGACGCTGAGGCGCGAAAGCTAGGGGAGCAAACGGGATTAGATACCCTGGTA
+
GGGGGGGGGGGGGGGGGGGGGGGGGGGGGGGGGGGGGGGGGGGGGGGGGGGGGGGGGGGGGGGGGGGGGGGGGGGGGGGGGGGGGGGGGGGGGGGGGGCCGGGE@FGGGGGGDGGGCFGGGGGGFFGG>FGGGGGGGGGGGDGGGFGGGGG9B@FGGGGGGG>F8C8CEGEEGGGGGGG58C@EGGFGGGCFCEGGGGGGCGGC5CDGGFFCFD:DE=GGDDCC-7F?@BDGGFCGF>6E
@M00200:205:000000000-AKKM3:1:1101:27607:7816 1:N:0:1
ACTGGGTATAAAGGGTGCGTAGGCGGCCTTATAAGTCAGTGCTGAAATACTCTAGCTTAACTAGAGGGGTGGCATTGATACTGCAGGGCTTGAGTATAGTCGAGGTAGGCGGAATTGACGGTGTAGCGGTGAAATGCTTAGATATCGTCAAGAACACCGATAGTGTAGACAGCTTACTAGGCTATAACTGACGCTGAGGCACGAAAGTGTGGGGATCAAACAGGATTAGATACCCTGGTA
+
GGGGGGGGGGGGGGGGGGGGGGGGGGGGGGGGGGGGGGGGGGGGGGGGGGGGGGGGGGGGGGGGGGGGGGGGGGGGGGGGGGGGGGGGGGGGGGGGGGGGGGGGGGGGDGGGGGGGGGGGGEGGGGGGGGGGGGGGGGGGGFGGGGGFGGGCGGGGGGGGGGGGGGGGGGGGGGGGFGG9DGGGGFFEGGGGGGGGGGGGGGGGCEC>?FF@CE335EFGGGD*67C@FFC7+?C=77?+
@M00200:205:000000000-AKKM3:1:1101:4938:7903 1:N:0:1
ATTGGGTTTAAAGGGCGCGTAGGCGGCCTTGCAAGTGGCGGGTGAAATCCCTCGGCTTAACCGAGGAACTGCCTGCCAGACTGCATGGCTCGAGACCGGGAGAGGTGAGTGGAATTCCCAGTGTAGCGGTGAAATGCGTAGATATTGGGAGGAATACCAGTGGCGAAGGCGGCTCACTGGACCGGTACTGACGCTGAGGCGCGAAAGCGTGGGGAGCAAACAGGATTAGATACCCGCGTA
+
<,CC@ECFECCC,C;FB7BFCBC,@BCFGCCCCFDFFCEGGEFFGFGGG8FGD7CC=CGFFC@B=:+E=EFGGGCEF,EF@FFCED98EE,6CB8@=FE7CF=CE><F<>FDFEFFFFFD<FFGGGGEGF*DCFC>FCGCGE9ACFF:,:=CCG8<<<ECG9F7BFEE:8<B*38++<+;6*CC*2::E77C;*/:****2)*:*27*:E*:E85)5/8C7<@*(7C24=AG+<<3BEFG
@M00200:205:000000000-AKKM3:1:1101:14442:7921 1:N:0:1
ACTGGGCATAAAGTGCGTGTAGGCGGGTCGGTGCGTCGGCCGCTGAAATCCCCCGGCTCAACCGGGGAAGGGGCGCCGATACGACCGGCCTGGAGCGACGTAGGGGGAACTGGAACTTCCGGTGGAGCGGTGAAATGCGTTGAGATCGGAAGGAACGCCCGTGGCGAAAGCGAGTTCCTGGACGTCGGCTGACGCTGAGACGCGAAAGCCAGGGGAGCGAACGGGATTAGATACCCTCGTA
+
GGGGGGGGGGGGGGGGGGGGGGGGGGGGGGGGGGGGGGGGGGGGGGGGGGGGGGGGGGGGGGGGGGGGGGGGGGGGGGGGGGGGGGGGGGGGGGGGGGGGGGGGGGGGGGGGGGGGGGGGGGGGGGGGGGEGGGGGGGGGGGGGGGGGGGGGGG6EGGGGEE>EGGGGEDGGGGGGGGGGGGGGGGGGGGGFCEGGGE=C9C>>EGGGGGFFFGDDEGD5DDCD?<DBF?<FEC8<?55EG
@M00200:205:000000000-AKKM3:1:1101:13671:7928 1:N:0:1
ATTGGGTTTAAAGCGCGTGTAGGCGGTCCGGTAAGTCGGCTGTGACAGTCCAGGGCTCAACCCTGGGATGCCGGTCGATACTGCCGGACTAGAGTCCGGAAGAGGCGAGTGGAATTCCCGGTGTAGCGGTGAAATGCGCAGATATCGGGAGGAACACCAACGGCGAAGGCCGCTCGCTGCGACGGTACTGCCGCTGATCCGCCACAGCGTGGTGAGCAACACGGAATAGATACCCGACCGAG
+
GGGGGGGGEFGFGGECGCCF<FGFGG@FCG76CFFGGECE<FFF9,C9@CEC@<CFFGGFGGFFF,7,:?AF7FFFC4=FCGGFG:CFEEG8E,CBEE@FEE=A,CBB++37<FFFGGF:7F@@FGFDEG:D,>FCF*FCC3B,@D**>F:7<FFF:EFFD7C71**1*;*:BE>85;***:E5>GCC9:+*/*1**+0+***2*;9DC=*8*;**6<0****)(*1)9@)2<AC58)0*1(
@M00200:205:000000000-AKKM3:1:1101:5920:7952 1:N:0:1
ATTGGGTTTAAAGTGTGCGCAGGCGGCCGCGCAAGTCGAGTGTGAAATCCCCGGGCTTAACTTGGGAATTGCGCTCGAAACTACGTGGCTCGAGTGTGGCAGAGGAAGGTGGAATTCCACGTGTAGCGGTGAAATGCGTAGAGATGTGGAGGAACACCGATGGCGAAGGCAGCCTTCTGGGCCAACACTGACGCTCATGCACGAAAGCGTGGGGAGCAAACAGGATTAGATACCCTAGTA
+
GGGGGGGGGGGGGGGGGGGGGGGGGGGGGGGGGGGGGGGGGGGGGGGGGGGGGGGGGGGGGGGGGGGGGGFGGGGGGEGGFGGGGGGGGGGGGGGGGGGGGGFEFGGGGGGGGGGGGGGGGGGGGGGGGGGFGGGGGDGGGGCGFGGGGGGGGGGGGGGGGGGGGGEGCCEGEGGGGGGGFGGGGGFEGGGGGGGCGCFGGGGGGGG4C5EGGGBGEGGGGGG44DC<6FBGGFFDFFFG
@M00200:205:000000000-AKKM3:1:1101:27284:7982 1:N:0:1
ATTGGGTATAAAGAGCTCGTAGGCGGCCGCGCAAGTCGATTGTGAAAACTCGGGGCTCAACCCCGAGCCTGCGTTCGATACTGCACGGCTAGAGTCTGGTAGGGGGATCTGGAATTCCTGGTGTAGCGGTGGAATGCGCAGATATCAGGCGGAACACCGGTGGCGAAGGCGGGATCCTGGGCCAGTACTGACGCTGAGGAGCGAAAGCGTGGGGAGCAAACAGGATTAGATACCCTCGTA
+
GGGGGGGGGGGEGGGFFGGGGGGGEGGGCGEGEG>GGGFGCGGGGGGFGGGGGEGGG@FEFCGGGGGGGGGGDCGBFGGGGGGGGGGGGGCGFFGG<EBCFEECGD7B@FFFCFFDFEGGGGGGGGGGGGGGGGGGGG*C:*@CFGDE7,1CE7@FGGGEF:EGGGGGGG@7:EGFGFF68CF>F?C+9CF?EED5CGF?EGEEGGDFC5>EGGF)75CG<CE5<FGFF?>>EC?*8>@E
@M00200:205:000000000-AKKM3:1:1101:8697:7995 1:N:0:1
ATTGGGCTTAAAGGGTGCGTAGGCGGCCTATTAAGTCAGTTCTGAAATATCCCGGCTTAACCGGGAGGGTGGGATTGATACTGATGGGCTTGAGTGGAATCGAGGTAGGCGGAATTGACGGTGTAGCGGTGGAATGCGTAGATATCGGGAAGAACACCAGTGGCGAAGGCGTTCTGCTGGGCCGTTGCTGACACTGAGGCGCGACAGCGTGGGGAGCAAACAGGATTAGATACCCTAGTA
+
GGGGGGGGGGGGGGGEGGGGGGGGGGGGGFGFGFGGGFGCCFGGFGFF9EEFGGGGGDGGGGGGG@FGGGGEGA<=FFFFGGGFGEFGGGGGGGGGGGGGGGGGGGG<DFGGGEGGG<E=EGDGAGGGGGGGF9>FF:CEGGGGGGEE7F7@FGFGGGGCGDGGGGCFGGEEEGFCCFGFEGGGGDE5?FGFGGGGGCG5=DEECEDFGGDGG5:D):;8*9*C:408@=AGGF?D?5*C
@M00200:205:000000000-AKKM3:1:1101:8117:8002 1:N:0:1
ATTGGGTTTAAAGAGCTCGTAGGCGGCCGTGCAAGTCGGACGTGAAATACCACGGCTCAACCGTGGGGAGTCGTTCGATACTGCTCGGCTAGAGGCAGGTAGGGGAGAGTGGAATTCCTGGTGTAGCGGTGAAATGCGCAGATATCAGGAGGAACACCGGTGGCGAAGGCGGCTCTCTGGGCCTGTCCTGACGCTGAGGAGCGAAAGCTGGGGGAGCGAACAGGATTAGATACCCCTGTA
+
GGGGGGGGGGGGGGGGGGGGGGGGGGGGGGGGGGGGGGGGGEGGFGGGGGGGGGGGEGGGGGGGGGGGGGGGGFGGGFGFGFGGGGGGGGCFGGGGGGGCFGGGGGGEGGGGGGGGGGGGGGGFGGGEGF@CAGGGGEG@EFGCC=FGGCCEGGCDFGGGGCFGDEGGGGGDGGGGFCFFFGGGC<CFGDF85AC*:CFGDF7CEE<DCCFEGG>GFGG5CCCC<FGBF?BFGGGGF57:
@M00200:205:000000000-AKKM3:1:1101:22384:8019 1:N:0:1
ACTGGGTATAAAGCGCACGCAGGCGGCACTGTGCGTGGGGTGTGAAAGCTCTTGGCTTAACTGAGAGAGGCCATCCCATACGGCAGAGCTGGAGCGGTGCAGAGGTCCGCGGAATTGCCGGTGTAGTGGTGAAATGCGTAGAGATCGGCAGGAACACCCAGGGGGAAACCAGCGGACTGGGCATCAGCTGACGCTCAGGTGCGACAGCGCGGGGAGCGAACCGGATTAGATACCCGGGTA
+
GGGGGGGGGGGGGGGGGGGGGGGGGGGGGGGGFGGGGGCFGGGGGGGGGGGGGFGGGGGGGGGGGGFGEGGGGGGGGGGGGGGGGGGGGGFGGGGGDGCEGGFFGDGGEGGGG+>FFGFGGGGBCFGGGGGGGGGGGGGGGGGCAFGCE@F7CGGGGGGGFGGEEDC<+CGDDEDEGEGGGGGGGGFGGCFGGGDEGGGGCFGGGGGGG*:EGG:GDGEGDGEG>GG<FF4:FDGD>DFG
@M00200:205:000000000-AKKM3:1:1101:12284:8027 1:N:0:1
ATTGGGTGTAAAGGGTGCGTAGGCGGTTTAGAAAGTCGGATGTGAAAGCCCACAGCTCAACTGTGGAAATGCATCCGAAACTTCTAGACTCGAGTGCGAGAGAGGTGAAGGGAATTCCCGGTGTAAGGGTGAAATCTGCAGAGATCGGGAGGAACACCAGTAGCGAAGGCGCTTCACTGGCTCGTAACTGACGCTGAGTGCACGAAGGCGTGGGGAGCAAACGGGATTAGATACCCGTGTA
+
GGGGGGGGGGGGGGGGGGGGGGGGGGGGGGGGGGGGGGGGEGGGGGGGGGGGGGGGGGGGGGGGGGGGGGGGGGGGGGGGGGGGGGGFGGGGFGGGGGGGGGG7CGGGGGGGGGGGGGGGGFGEGGGGGGGGGGGGGGGGGGGGGGGGG@7FCFGCGGC7FCGGGGGGGGGGGGGCGGCFGGGGGGDEFGGGEGGEGCCGFGGGE8DGGGEGEEEGDDF?FGEC6DD:FF9>FFGD>E3EG
@M00200:205:000000000-AKKM3:1:1101:20383:8048 1:N:0:1
ATTGGGTGTAAAGGGCACGTAGGCGGTTCGGAAAGTCGGGTGTGTAAGCCTTCGGTTTATCCGGGGAATGGCATCCGAAACTTCCGGGCTCGAGCGCGGGAGGGGTGAGAGGAACTCTAGGTGGAGCGGTGAAATGCGTAGATATCTAGAGGAACGACGGAGGCGAAGGCGTCTCACTGGTCCGCTGCTGACGCTGAGGTGCGAAAGCTAGGGGAGCAAACGGGATTAGATACCCCAGTA
+
GGGGGGGGGGGGGGGGGGGGGGGGGGGGGGGGGGGGGGGGGGGGGGGGGGGGGGGGGGGGGGGGGGGGGGGGGGGGGGGGGGGGGGGGGGGGGGGGGGGGGGGGGGGGGGGGGGGGGGGGGGGG>FGGGGGFFGGGGGGGGGGFGGGGFFGGGGGGGGGDGGGGGGGGGGGEGGGGGGCFGGGGGGGGGGGGGGDG*:FFGGGGGGGGGGGGGGEGFGGGGD=DBGF?F4:FGFFF5>FD
@M00200:205:000000000-AKKM3:1:1101:6642:8053 1:N:0:1
ATTGGGTATAAAGGGAGCGTAGGCGGATAGTTTAGTCAGAGGTGAAAGCCCAGGGCTCAACCTTGGAATTGCCTTTGATACTGGCTATCTTGAGTATGGAAGAGGTATGTGGAACTCCGAGTGTAGAGGTGAAATTCGTAGATATTCGGAAGAACACCAGTGGCGAAGGCGACATACTGGTCCATTGCTGACGCTGAGGCTCGAAAGCGTGGGGAGCAAACAGGATTAGATACCCGCGTA
+
GGGGGGGGGGGGGGGGGGGGGGGGGGGGGGGGGGGGGGGGGGGGGGGGGGGGGGGGGGGGGGGGGGGGGGGGGGGGGGGGGGGGGGGGGGGGGGGGGGGGGGGGGGGGGGGGGGGGGGGGGGGGGGGGGGGGGGGGGGGGGGGGGGGGGGGGGGGGG@DFGGGGGGGGGGGGGGGGGDGGCGGGGGGGGGGGGGGGDGGGGGGGGGGGGGGGGGFGFGCGGGGGFGGFFFFFFGCCBFFG
@M00200:205:000000000-AKKM3:1:1101:22064:8060 1:N:0:1
ACTGGGTGTAAAGAGCGTGTAGGCGGCCAGGTAGGTCAGCTGTGAAAACTCGAGGCTCAACCTCGAGATGTCGGCTGAAACCATCTGGCTAGAGTCCGGAAGAGGAGAATGGAATTCCCGGTGTAGCGGTGAAATGCGCAGATATCGGGAAGAACACCCGTGGCGAAGGCGGTTCTCTGGGACGGTACTGACGCTGAGACGCGAAAGCGTGGGGAGCAAACAGGATTAGATACCCGCGTA
+
GGGGGGGGGGGGGGGGGGGGGGGGGGGGGGGGGGGGGGGGGGGGGGCFGGGGGGGGGGGGGGGGGGGGGGGGGGGGGFGGGGGGGGGGGGGGGGGGGGGGGGGGGGGGGGGGGGGGGGGGCGDGGFGGGGGGGGFGGEGGGGGG9DCGDGGGGGGFGGGGGGGDEGGGGGGEEGGGC;FCFCGGGGGGGGDCCC5CE>EG58::8CDGCCCGDGFG>GGDFF6767:27*67CFGC5>@D
@M00200:205:000000000-AKKM3:1:1101:13344:8063 1:N:0:1
ATTGGGTATACAGGGCGCGTAGGCGGTCTGCTCAGTTGGATGTGAAAACTCTGGGCTTCACCCAGAGCCTGCATTCAAACCTGACAGGCTAGATTTCTGGAGGAGATATCGGCATTCCTGGTGTAGCGGTGACATGGGTAGATATCAGGAGTAACACCGTTGGCGACGGCGGCTATCTGGACATAAACTGACGCTGAGGCGCGAAAGCTAGGCGAGCAAACAGGATTAGATCCCCTTGTA
+
6CF<<EF9EA<FC,BF7BCFC+FF@+@FG8EDCF?CE<<@F@@C,F,FFGGGAC,CFG,C@EGG8CFFFGFG@EEFDFG,9C88FGF,<CE<,,99FC,,,B:+BEF9,C=+++8AFGFD,E<<,?FC+B+?5,C9,+,CCCCFFD<,7,:,:CE,:C=:>+,6++++*37>EG*?:2;9,,52?<CF9+?88C5=*B**>)>*::5F@++2**))):@+*10*(*:)0/6*<8A4>)*+
@M00200:205:000000000-AKKM3:1:1101:20225:8088 1:N:0:1
ATTGGGTGTAAAGAGCTCGTAGGCGGCTTGTCACGTCGGGTGTGAAAGCCCGGGGCTTAACCCCGGGTCTGCATTCGATACGGGCTAGCTAGAGTGTGGTAGGGGAGATCGGAATTCCTGGTGTAGCGGTGAAATGCGCAGATATCAGGAGGAACACCGGTGGCGAAGGCGGTCTGCTGGGCGGTGGACTCGTAAGAGTCCAATAGCCGACACTGAGGCGCGACAGCGTGGGGAGCAAACAGG
+
GGGGGGGGGGGGGGGGGGGGGGGGGGGGGGGGGGGGGGGGGGGGGGGGGGGGGGGGGGGGGGGGGGGGGGGGGGGGGGGGGGGGGGGGGGGGCGGGGGGGGGGGGGGGGGGGGGGGGGGGGGGGGGGGGGGGGGGFGGGGGGGGGGGGGDCCEGGGGGGGGGGGGGEGGGGGGGGGGGGGGGGGGGDGGGGGGGFCFEGFFGFFGFGFGEGGGC@FFGGGGGGGFGGBBFFGGCGGFFFGG??
@M00200:205:000000000-AKKM3:1:1101:24145:8106 1:N:0:1
ATTGGGTATAAAGCGGGTGTAGGCGGATCGCTAAGTCGGGGGTGAAAGCCCAGGGCTCAACCCTGGAATGGCCTTCGATACTGGCGATCTCGAGTGTGGGAGAGGTGAGCGGAATTCCGAGTGTAGAGGTGAAATTCGTAGATATTCGGAGGAACACCAGAGGCGAAGGCGGCTCACTGGACCATTACTGACGCTTAGACCCGAAAGCGTGGGGAGCAAACAGGATTAGATACCCTCGTA
+
GGGGGGGGGGGGGGGGGGGGGGGGGGGGGGGGGGGGGGGGGGEGGGGGGGGGGGGGGGGGGGGGGGGGGGGGGGGGGGGGGGFGGGGGGGGGGEFFFFCFGGGGGGGGGGGGDEGGDFGGGGGGGDGGGGFDGGGGGGGGGDFFGGGDGEGGGGEC:CFFGGGGGGGGGFGGGGEGGGGGGGGGGGGFCCGGGGG=EGFG<<58ECGGGGDGDGEGFFFGGDGG:GGFFFAGGGF*;D>C
@M00200:205:000000000-AKKM3:1:1101:25368:8115 1:N:0:1
ATTGGGTTTAAAGAGCTCGTAGGCGGCCGTGCAAGTCGGACGTGAAATACCACGGCTCAACCGTGGGGAGTCGTTCGATACTGCTCGGCTAGAGGCAGGTAGGGGAGAGTGGAATTCCTGGTGTAGCGGTGAAATGCGCAGATATCAGGAGGAACACCGGTGGCGAAGGCGGCTCTCTGGGCCTGTCCTGACGCTGAGGAGCGAAAGCTGGGGGAGCGAACAGGATTAGATACCCGAGTAAGA
+
GGGGGGGGGGGGGGGGGGGGGGGGGGGGGGGGGGGGGGGGGGGGGGGGGGGGGGGGGGGGGGGGGGGGGGGGGGGGGGGGGGGGGGGGGGGGGGGGGGGGGGGGGGGFGGGGGGGGGGGGGGGGGGGGGGGGGGGGGDDGGGGGGGGGGGGGFGGGEGFDGGGGGGGGDGGGGGGGGGGGGFGGGGGGGGGGGGCG:FGGGGG5CEDDEGGGGGFGFGCED<6C?FD?FFBGGFGDE@FF>>9
@M00200:205:000000000-AKKM3:1:1101:20096:8123 1:N:0:1
ATTGGGTTTAAAGCGTGCGCAGGCGGTCGTGCAAGACAGATGTGAAATCCCCGGGCTCAACTTGGGAACAGCATTTGTGACTGCACGGCTAGAGTGCGGCAGAGGGGGATGGAATTCCGCGTGTAGCAGTGAAATGCGTAGATATGCGGAGGAACACCGATGGCGAAGGCAATCCCCTGGGCCTGTACTGACGCTCATGCACGAAAGCGTGGGGAGCAAACAGGATTAGATACCCCCGTA
+
GGGGGGGGGGGGGGG@FGGCGGGGGGGGGGGGGGGFGFGGGGGGGGGGGFGGGGGGGGGGGCFGGGGGG,EFFGGGGGGGGGGGGGGGGGGGGGGDFGGGGGGGGGGGGGGFGFFGGGCGGGGGGGGGGGGF9FGD9CGEGFGGGGGDGGGGGGGGGGGGGGGGDEGGGGGGGGGGGGFFCGGGGGGGGGGGGGGGGGGFFGGGGDGGEGGGGGEGFG8CFGFF6DF7=FFGGGGG)7>=
@M00200:205:000000000-AKKM3:1:1101:10065:8135 1:N:0:1
ACTGGGTTTAAAGTGTGCGCAGGCGGCGTCGCCAGTCGAGTGTGAAAGCCCCGGGCTTAACTTGGGAATTGCGCTCGAAACTACGGTGCTGGCGTGTGGCAGAGGAAGGTGGAATTCCACGTCTAGCGGTGAAATGCGTAGATATGTGTAGGATCACCGATGGCGAAGGCAGCCTTCTGGGCCAACACTGACGCTCATGCACGAAAGCGTGGGGAGCAAACAGTATTAGATACCCCAGTAAGGG
+
AEF<F@E@BE96@FFGAG@@+@66@FGGEB@C@,@@C@FEFC@AF<,CFFCFFCEEC,,9CF9FCCC=E=E<FC+BC@<+@<FFGGEC:AFF+>F@F<?F<3+<7,B<>F<++E9,CD,BFF+B:,,578+39,7@C:<C*@,,,3E937,,3,3,8DC*551:*4**<;CECGGG9C<CFFF5=C*C?*++*1*:*<1++25*:;DFGE58**))):*3/*2*.**)/=A>@<CC)7/:*)),
@M00200:205:000000000-AKKM3:1:1101:3286:8135 1:N:0:1
ATTGGGTGTAAAGAGCGTGTAGGCGGCCAGGTAGGTCCGGTGTGAAAACTCGAGGCTCAACCTCGAGATGTCATCGGAAACCATCTGGCTAGAGTCCGGAAGAGGAGAGTGGAATTCCTGGTGTAGCGGTGAAATGCGCAGATATCAGGAAGAACACCTATGGCGAAAGCAGCTCTCTGGGACGGTACTGACGCTGAGACGCGAAAGCGTGGGGAGCAAACAGGATTAGATACCCCAGTAAG
+
FEGGGGBF@FFGGGGGGFGFGGGGGGGGFGGFGGGFGGGGGGFGGFGGGGGGGGGGGGGGGGGGGGGCFGGGGGGGGGGGGGGGFGGGGCFGGGGGGGGGGGGGGGGGGGFGGGFGGGFGGGGGGGGGGEGGGGGGGGGEEGGGCGGGGGGGGGGGGFGFCGGGGGGGGGGGGD@FGGGGFGGGGCFE?FGCC59EEGGFEDEEEGD<E5BEEG39:CEC7FGGF4*8@=2>+,3*<>;CFB
@M00200:205:000000000-AKKM3:1:1101:9996:8136 1:N:0:1
ACTGGGTTTAAAGTGAGCGTAGGCGGATAGTTTAGTCAGAGGTGAAAGCCCAGGGCTCAACCTTGGAATTGCCTTTGATACTGGCTATCTTGAGTATGGAAGAGGTATGTGGAACTCCGAGTGTAGAGGTGAAATTCGTAGATATTCGGAAGAACACCAGTGGCGAAGGCGACATACTGGTCCATTACTGACGCTGAGGCTCGAAAGCGTGGGGAGCAAACAGGATTAGATACCCTAGTAAGA
+
GGGGGGGGGGGGGGGGGGGGGGGGGGGGGGGGGGGGGGGGGGGGGGGGGGGGGFGGGGGGGGGGGGGGGGGGGGGGFFFFGGGGGGGGGGGGGGGGGGGGGGFFGGGGFGFGFGGGGGGGGGGGGGGGGGGFGGGGGGGGGGGGGGGGGDC7FGGGGGGFGGGG7@EFG8FEEDGGGGGGGGGGGGGGGGGGGGGGEDGDGGGGECDFEGCCEG5D5CFGGGFGFGGFFFF7BCFFFFA7C?4
@M00200:205:000000000-AKKM3:1:1101:16148:8147 1:N:0:1
ATTGGGTGTAAAGGGCGCGTAGGCGGGGAGGCAAGTCGGGTGTGAAATCCCTCGGCTCAACCGAGGAACGGCGCCCGAAACTGCTTCTCTTGAGTCCCGGAGAGGAAGGTGGAATTCCCGGTGTAGCGGTGAAATGTGTAGAGATCGGGAGGAACACCGGTGGCGAAGGCGGCCTTCTGGACGGTGACTGACGCTGTGGCGCGAAAGCGTGGGGAGCAAACGGGATTAGATACCCCTGTA
+
GGGGGGGGGGGGGGGGGGGGGGGGGGGGGGGGGGGGGGGGGGGGGGGGGGGGGGGGGGGGGGGGGGGGGGGGGGGGGGGGGGGGGGGGGGGGGGCEGGGGGGGGGGGGGGGGGGGGGGGGGGGGGFFGGGGGGGGGGGGGGGGGGGFGGGGGGFGGGGGGGGGGGGGGGGGGGGGGGGGGGGGGGGGCFGGGGGGGGGGFEGEGEGDGGGGGDG3CBGCGGDDGFGGFFFAFEEGFF@FG
@M00200:205:000000000-AKKM3:1:1101:23428:8148 1:N:0:1
ATTGGGTATAAAGGGCGCGTAGGCGGGCTGCAAAGTCCGGGGTGAAATCCTCCCGCTTAACGGGAGAACGGCCCCGGATACTGGCGGTCTCGAGGAGGTTAGGGGCGTGCGGAACTATGGGTGGAGCGGTGAAATGCGTTGATATCCATAGGAACTCCGGTGGCGAAGGCGGCACGCTGGACCCTTTCTGACGCTGAGGCGCGAAAGCCAGGGGAGCAAACGGGATTAGATACCCCCGTA
+
GGGGGGGGGGGGGGGGGGGGGGGGGGGGGGGGGGGGGGGGGGGGGGGGGGGGGGGGGGGGGGGGGGGGGGGGGGGGGGGGGGGGGGGGGGGGGGGGGGGGGGGGGGGGGGGGGGGGGGGGGGGGGGGGGGGGGGGGGGGGGGGGGGGDFFGGGGGGGGGGGGGGGGGGGGGGGGGGGEGGGGGGGGGGGGGGGGGGC8CFGGGGGGDGFGGGGG>GFCEEGGGG05D7@FFGGGFGFB>E
@M00200:205:000000000-AKKM3:1:1101:11743:8149 1:N:0:1
ATTGGGTTTAAAGAGCTCGTAGGCGGCTTGTCGCGTCGAATGTGAAAACCCGAGGCTCAACTTCGGGCTTGCATTCGATACGGGCAGGCTAGAGTTCGGTAGGGGAGACTGGAATTCCTGGTGTAGCGGTGAAATGCGCAGATATCAGGAGGAACACCGGTGGCGAAGGCGGGTCTCTGGGCCGATACTGACGCTGAGGAGCGAAAGCGTGGGGAGCGAACAGGATTAGATACCCCGGTA
+
GGGGGGGDEGGGGGGGGGGCGGGGGGGGGGGGGGGEGGGGGGGGGGGGGGGGGGDGCGGGGGGGGGGGGGGFGGGGGGG?GGGGGGGGDGEFEEGGGGG@FGFEEGGCGGGGGFFGFGGGGGGGGGGGGEFEFGFGGDFCEEGGGFGAFFCEDFGFGG@FFEGFE@GGGGGGGGGGGGGGFDGGCE5CGGGGCGGGCFFF5FGCG*975>8E>E>D>EC:C);C?CF>FFFFFCFFFDEE
@M00200:205:000000000-AKKM3:1:1101:8653:8152 1:N:0:1
ACTGGGTTTAAAGGGCTCGTAGGCGGTTCGTCACGTCGGGAGTGAAAACTCGGAGCTTAACTCCGAGCCTGCTTCCGATACGGGCAGACTAGAGGTAGGCAGGGGAGAGCGGAACTCCTGGTGTAGCGGTGGAATGCGCAGATATCAGGAAGAACACCGGTGGCGAAGGCGGCTCTCTGGGCCTTACCTGACGCTGAGGAGCGAAAGCGTGGGTAGCGAACAGGATTAGATACCCTAGTA
+
GGGGGGGGGGGGGGGGGGGGGGGGGGGGGGGGGGGGGGGGBFFGGGGGGGGGGGGGGGGGGGGGGGGGGGGGGGGGGGGGGGGGGGGGGGGGGGGGGGGGGGGGGGGGGGGGGGGGGGGGGGGGGGGGGGGGGGGGFGGGGGGGGGAGGGGGGGGGGGGDGGGGGGGGGGGG>8@CGGGGGGGGGGGGGGGGGGGGGGFGGGGGGGGGGGGGGGFGFGGGGGGGFGG?FF9FFGGF@@FG
@M00200:205:000000000-AKKM3:1:1101:13726:8178 1:N:0:1
ACTGGGTATAAAGGGCGCGTAGGCGGCTGCACGAGTCGGAAGTGAAATCCCTCGGCTTAACCGGGGAATGGCCTCCGATACTGTGCGGCTCGAGTCCCGGAGAGGGTGGTGGAATTCCCAGTGTAGCGGTGAAATGCGTAGATACTGGGAGGAACACCGGTGGCGAAGGCGGCCACCTGGACGGGTACTGACGCTGAGGCGCGAAAGCTAGGGGAGCAAACAGGATTAGATACCCTCGTA
+
GGGGGGGGGGGGGGGGGGGGGGGGGGGGGGGGGGGGGGGGGGGGGGGGGGGGGGGGGGGGGGGGGGGGGGGGGGGGGGGGGGGGGGGGGGGGGGGGGGGGGGGGGGGGGGGGGGGGGGGGGGGGGGGGGGGGGGGGGGGGGGGGGGGGGFGGGGGGGGGGGGECEGGGGGGGGGGGGGGGGGGGGGGGGGFFGGGDEGGGGGGGGGGFGGGGGGFGF58CDFGGBGFFFFBGEC847<>E
@M00200:205:000000000-AKKM3:1:1101:3202:8179 1:N:0:1
ACTGGGTTTAAAGAGCACGTAGGCGGTTGAGCAAGTCCAATGTGAAATCCCCCGGCCTAACTGGGGAACTGCATTGGATACTACTTGACTTGAGTGCAGGAGGGGAGAGTGGAATTCCAGGTGGAGCGGTGAAATGCGTAGATATCTGGAGGAACGCCGGCGGCGAAAGCGACTCTCTGGTCTGCAACTGACGCTGAGGTGCGAAAGCTAGGGGAGCAAACGGGATTAGATCCCCTTGTACGCT
+
GGGGGGGGGGGGGGGGGGGGGGGGGGGCFCEGCGGGCFGGGGGGFFGGGGGGGCGDEGCFGGFF8E>BFGGGCFFCCE<CFFGFCGGGGFGF,EF9AFGFGDE7FEGC:?F<9B?F?FAFGGGC+?FGDFDD<<,BB3F8>C<?CFGGGGG>CEFGGGGDEEDEG*:CC7FECEEE8+:FFGGFGGGGGFFFECD5=/5<*2/8?CDC7+C6*?)9):8<C*8319<)**)*3;ECFF@7*((-
@M00200:205:000000000-AKKM3:1:1101:14001:8200 1:N:0:1
ATTGGGTTTAAAGGGCGCGTAGGCGGAATGGCAAGTCGGTCGTGAAATCCTTCGGCTCAACCGAAGAACGTCGATCGAAACTGCCGTTCTTGAGGATTGCAGAGGAGACTGGAATTCCCGGTGTAGCGGTGAAATGTGTAGAGATCGGGAGGAACACCGGTGGCGAAGGCGGGTCTCTGGGCAATTCCTGACGCTGAGGCGCGAAAGCGTGGGGAGCAAACGGGATTAGATACCCGTGTA
+
GGGGGGGGGGGGGGGGGGGGGGGGGGGGGGGGGGGGGGGGGGGGGGGGGGGGGGGGGGGGGGGGGGGGGGGGGGGGGDGGGGGGCGGGGGGGGGGGGGGGGGGG?8FCGGGGGGGGGDEGDGCFFFGGGGGFGFGGGAFFGGGGGGGGGGG7CGGDFGGFGGDGCEEGGGGGGGGGGGGGGGFFFCGGGGFGGGGGGFFGCDGGGGGGEEGGGGEC>CFCDG=3(><749<FGFGDE@FF
@M00200:205:000000000-AKKM3:1:1101:26764:8230 1:N:0:1
ATTGGGTTTAAAGGGAGCGTAGGCGGATAGTTTAGTCAGAGGTGAAAGCCCAGGGCTCAACCTTGGAATTGCCTTTGATACTGGCTATCTTGAGTATGGAAGAGGTATGTGGAACTCCGAGTGTAGAGGTGAAATTCGTAGATATTCGGAAGAACACCAGTGGCGAAGGCGACATACTGGTCCATTACTGACGCTGAGGCTCGAAAGCGTGGGGAGCAAACAGGATTAGATACCCTTGTA
+
GGGGGGGGGGGGGGGGGGGGGGGGGGGGGGGGGGGGGGGGGGGGGGGGGGGGGGGGGGGGGGGGGGGGGGGGGGGGGGGGGGGGGGGGGGGGGGGGGGGGGGGGFGFGGGGGGGGGGGGGGGGGGGFFGGGGGGGGGGGGGGGGGGGGGGGGGGGGGGGGGGCEEGGGGGGGGGGGGGGFGGGGGFG7FFFGGGGGGGFGGG>EGGGGGGGGGGFGEGGFGGGC?GC@FF?FF?BCFFFG
@M00200:205:000000000-AKKM3:1:1101:24967:8230 1:N:0:1
ATTGGGTTTAAAGAGCTCGTAGGCGGCCGTGCAAGTCGGACGTGAAATACCACGGCTCAACCGTGGGGAGTCGTTCGATACTGCTCGGCTAGAGGCAGGTAGGGGAGAGTGGAATTCCTGGTGTAGCGGTGAAATGCGCAGATATCAGGAGGAACACCGGTGGCGAAGGCGGCTCTCTGGGCCTGTCCTGACGCTGAGGAGCGAAAGCTGGGGGAGCGAACAGGATTAGATACCCGTGTA
+
FGGGGGGGGGGGGGGGGGGGGGGGGGGGGGGGGGGGGGGGGGGGGGGGGGGGGGGGGGGGGGGFGGGGGGGGGGGGGGGGGGGGGGGGGGGCGGGGGGGGFGGGGCEFGGGGGGGGGGGGGGGC9FGGGGGGGGFGGGGGEEGGGG9@FFEGBFF>FGG7C<@FGGCFGG:ECECFGGC:FFGDGGFGF>CFEC5C8C5+:F5CEGC4<C6CEG>CE5?E)7CC:F73F6AFC6CDF@5:
@M00200:205:000000000-AKKM3:1:1101:4794:8241 1:N:0:1
ATTGGGTATAAAGAGCGTGTAGGCGGCCGGCTAGGTCTGGTGTGAAAACTCGAGGCTCAACCTCGAGATGTCGCCGGAAACCAGTCGGCTAGAGTCCGGAAGAGGAGAGTGGAATTCCTGGTGTAGCGGTGAAATGCGCAGATATCAGGAAGAACACCTATGGCGAAAGCAGCTATCTGGGACGGTACTGACGCTGAGACGCGAAAGCGTGGGGAGCGAACAGGATTAGATACCCGGGTAAGA
+
GGGFFFFFCFGCCFGGGFECGCGGEGFGGGG+FFCCCFEGFDFGGCFFFGGDFGGGFEFGGGGGGGGCGGGGGFDGGCGGCFGGGFGDCFFGFGGGECGEGCGFGEEGGGGGGFGGGAFGF,F=DCGEGFEFGECFEGE8FGGC;FGGGGGGGF:BE:FFGGGFCFCCCDGFFF,@6CCGF>C8CE>?:>E9;*15**13/)55/*)2?7>8CC5D)1*/7CCGF**.99)*02<9>D>/*).
@M00200:205:000000000-AKKM3:1:1101:22272:8251 1:N:0:1
ACTGGGCTTAAAGGGCGCGTAGGCGGCCAGGCAAGTGACGGGTGAAATCCCTCGGCTTAACCGAGGAACTGCCTGTCAGACTGCTGGGCTTGAGACCGGGAGAGGTGAGTGGAATTCCCAGTGTAGCGGTGAAATGCGTAGATATTGGGAGGAACACCAGTGGCGAAGGCAGCTCACTGGACCGGTACTGACGATGAGGCGCGAAAGCGTGGGGAGCAAACAGGATTAGATACCCTGGTAAG
+
GGGGGGGGGGGGGGGGGGGGGGGGGGGGGGGGGGGGGGGGGGGGGGGGGGGGGGGGGDGGGGGGGGGGGGGGGGGFGGGGGGGGGGGGGGGGGGGGGGGGGGGGGGGGGGGGGGGGFGGFGFGGGGGGGGGGGGGGGG@CGGAFCGGGFGGGGGGGGGGGCGGGDFEGDF7C>FGGGGGFGGGGGDEEGG9CG*9=FGGGGGGGGGGDGEGGGC>GD72<>CFGFGGD?6);<C+*)7)3:2
@M00200:205:000000000-AKKM3:1:1101:21356:8262 1:N:0:1
ATTGGGCATAAAGGGAGCGTAGGCGGGTAGGTAAGTCAGTGGTGAAATCCCATCGCTTAACGATGGAACTGCCATTGATACTGCTTATCTAGAGTACAGTTGCCGTTGGCGGAATATGACATGTAGTGGTGAAATACTTAGATATGTCATAGAACACCGATTGCGAAGGCAGCTAACGAAGCTGTAACTGACGCTGAGGCTCGAAAGTGCGGGGATCAAACAGGATTAGATACCCCTGTA
+
GGGGGGGGGGGGGGGGGGGGGGGGGGGGGGGGGGGGGFGGGGGGGGGGGGGGGGGGGGGGGGGGGGGGGGGGGGGGGGGGGGGGGGGGGFGGGGGGGGGGGGGGGGGGGGGGGEGGGGGGGGGGGGGGGGGGGGGGGGDGGGGGGGGGGFD=>DG?FGGGGGDGDDGGGFGGGGGGGGGGGGGFGGGGGGGGGGGGGGGFGC7:FGG7;?G:FEEGF6:<7C?5<CFBFF<FGGDDF3<C
@M00200:205:000000000-AKKM3:1:1101:18823:8274 1:N:0:1
ATTGGGTTTAAAGGGCGCGTAGGCGGCCGTTCAAGTCGGGGGTGAAAGCCTGTGGCTCAACCACAGAATGGCCTTCGATACTGGACGGCTCGAGACCGGAAGAGGTCAGTGGAACTGCGAGTGTAGAGGTGAAATTCGTAGATATTCGCAAGAACACCAGTGGCGAAGGCGGCTGACTGGTCCGGTTCTGACGCTGAGGCGCGAAAGCGTGGGGAGCAAACAGGATTAGATACCCCTGTA
+
GGGGGGGGGGGGGGGGGGGGGGGGGGGGGGGGGGGGGGGGGGGGGGGGGGGGGGGGGGGGGGGGGGGGGGGGGGFGGDFEFGGGGGGGGFGGGEGGGGGGGGGGGGGGGGGGGGGGGGGGGFFCFGGGGGGGGGGFGGDFFGGGGGGGGGGDCGGGGGGGGGDGGEGGGGGGGGGGGECFGGGD8:EEGFGGGGGG*AGF5<CGECC7CGGDE5)CBGGGGFFC6CF2=4):A<E3>7FE
@M00200:205:000000000-AKKM3:1:1101:12834:8280 1:N:0:1
ATTGGGTTTAAAGGGCTCGTAGGCGGTTCGTCACGTCGGGAGTGAAAACTCGGAGCTTAACTCCGAGCCTGCTTCCGATACGGGCAGACTAGAGGTAGGCAGGGGAGAGCGGAACTCCTGGTGTAGCGGTGGAATGCGCAGATATCAGGAAGAACACCGGTGGCGAAGGCGGCTTCCTGGACCGACACTGACGCTGAGGCGCGAAAGCTAGGGGAGCAAACGGGATTAGATACCCCAGTAAGA
+
GGGGGGGGDFGGGGGGGGGGGGGGGGGGGGGGGGEFGGGGGGGGGGGGGGGGGGGGGGGGGGGGGGGGGGGGGGGGGGGGGGGGGGGGGGGGGDFGGGGGGGGGGGGGGGEFGGDFGGC@FFGGGGGGG@FEGGGGAFGDGFGGEFGGGGGGGGGGGGGGGEGGGFGCFGGE5CEGE+FFGC=EGGGCCDFGCEDECFFFGGGDGGGGGGGGFE>GFGGGGD5C:DD>F=4>ECCF>5??74)
@M00200:205:000000000-AKKM3:1:1101:13745:8282 1:N:0:1
ATTGGGTTTAAAGGGTGCGTAGGCGGCCTATTAAGTCAGTTCTGAAATATCCCGGCTTAACCGGGAGGGTGGGATTGATACTGATGGGCTTGAGTGGAGTCGAGGTAGGCGGAATTGACGGTGTAGCGGTGAAATGCTTAGATATCGTCAAGAACACCGATAGTGTAGACAGCTTACTAGACTTCAACTGACGCTGAGGCACGAAAGTGTGGGGATCAAACAGGATTAGATACCCGCGTA
+
GGGGGGEGFGGGGGGE;FGGGGGGGGDGGGGGGGGGGFGGGFGGGGGGGGGGGGGGGGGGGGDGCECEDBCECF8CFGGGGGFFGGGD84FFE8<?CFGGGGE77FGF7FFGDGGGGCF>FG+FFGFCGBFFGGC3BF<,7;@=CB73<<BCFGF8>F<C<*>DDFGFF;CC5>D,2?C,?BF,<=;=C8?68CC58CE=ECCED*5@@CCEGG>>>6C<***7(2>2?FBCGGGGD>EG
@M00200:205:000000000-AKKM3:1:1101:20750:8284 1:N:0:1
ATTGGGTGTAAAGAGCTCGTAGGCGGCTTGTCGCGTCGGTTGTGAAAGCCCGGGGCTTAACCCCGGGTCTGCAGTCGATACGGGCAGGCTAGAGTTCGGTAGGGGAGATCGGAATTCCTGGTGTAGCGGTGAAATGCGCAGATATCAGGAGGAACACCGGTGGCGAAGGCGGATCTCTGGGCCGATACTGACGCTGAGGAGCGAAAGCGTGGGGAGCGAACAGGATTAGATACCCTGGTAAGA
+
GGGGGGGGGGGGGGGGGGGGGGGGGGGGGGGGGGGGGGGGGGGGGGGGGGGGGGGGGGGGGGGGGGGGGGGGGGGGGGGGGGGGGGGGGGGGGGGGGGGGGGGGGGDGGGGGGGGGGGGGGGGGGGGDFGGGGGGGGGGGGGGGGGGGCFFFGGGGGGGGGGGGGEEGGGGGGGGGGGGGFGGGGGC=CGFGGGGGCGCCECEGEGGGG:>EGGFGFGEEDCEC?CGFFFBDCCC4>F?FGDF
@M00200:205:000000000-AKKM3:1:1101:28158:8320 1:N:0:1
ATTGGGTTTAAAGGGCGCGTAGGCGGTCCGATAAGTCCCGTGTGAAATCCCTCGGCTCAACTGAGGAATGGCACGGGAAACTGACGGGCTTGAGTTCGGGAGAGGGAAGCGGAATTCCGGGTGTAGCGGTGAAATGCGTAGATATCCGGAGGAACACCGGTGGCGAAAGCGGCGCGCTGGACCTCTTCTGACGCTGAGGCGCGAAAGCCAGGGGAGCAAAAGGGATTAGATACCCGCGTAAG
+
GGGGGG@FGGGGGGGGGGGGGGGGGGGEGGFBGGGGG<FFGGGGGGGGGEG@ECGGGDGGGGGDFCECFG=FGEECGGGGGGGGGGCGE7F74B<BF?FG>B?FEEGB7DFG@FCGFGGEGFEC9=@CGCFCFG9>@:3@::@B;FFGG<CGEG@:3F@FFCC8BC@FF91C:>>E>**?;*0*3+<7+29<8:*C*2C2:7=ECC75FEGGGG377ECG***9(C426=)*2<<7)55*91
@M00200:205:000000000-AKKM3:1:1101:5190:8336 1:N:0:1
ACTGGGTTTAAAGGGCGCGTAGGCGGGGAGGCAAGTCGGGTGTGAAATCCCTCGGCTCAACCGAGGAACGGCGCCCGAAACTGCTTCTCTTGAGTCCCGGAGAGGAAGGTGGAATTCCCGGTGTAGCGGTGAAATGTGTAGAGATCGGGAGGAACACCGGTGGCGAAGGCGGCCTTCTGGACGGTGACTGACGCTGAGGCGCGAAAGCGTGGGGAGCAAACAGGATTAGATACCCGGGTA
+
GGGGGGGGGGGGGGGGGGGGGGGGGGGGGGGGGGGGGGGGGGGGGGGGGGGGGGGGGGGGGGGGGGGGGGGGGGGGGGGGGGGGGGGGGGGGGGGGFGGGGGGGGGGGGGGGGGGGGGGGG@CFGGGGGFGGGGGGGGDCFGGGGCFGGGGGGGGFFGGGGGGGGGGGEGGEGGGGGGGGGGGGGFFFFGGFGGGGGGGDECGGEG3<=7CEEGDGBF8CCCEFB<FFFFFGGG6CBEEG
@M00200:205:000000000-AKKM3:1:1101:4272:8347 1:N:0:1
ACTGGGTGTAAAGGGAGCGTAGGCGGATAGTTTAGTCAGAGGTGAAAGCCCAGGGCTCAACCTTGGAATTGCCTTTGATACTGGCTATCTTGAGTATGGAAGAGGTATGTGGAACTCCGAGTGTAGAGGTGAAATTCGTAGATATTCGGAAGAACACCAGTGGCGAAGGCGACATACTGGTCCATTACTGACGCTGAGGCTCGAAAGCGTGGGGAGCAAACAGGATTAGATACCCGTGTA
+
GGGGGGGGGGGGGGGGGGGGGGGGGGGGGGGGGGGGGGGGGGGGGGGGGGGGGGGGGGGGGGGGGGGGGGGGGGGGGGGGGGGGGGGGGGGGGGGGGGGCGGGGGGGGGGGGDGGGGGGGGGGGGGGGGGGGGFGGGGGGFGFGGGGFGEGGGGGGGGGGGGG7C:EDGGGGGGEGGGDFGGGGGFGGGFGGGGGGGFEFGGGGC5DGG=EEDG):5FGFGCC<3FGF4AE:CFGDEFFG
@M00200:205:000000000-AKKM3:1:1101:12411:8365 1:N:0:1
ATTGGGCTTAAAGGGCGCGTAGGCGGCCTCGTAAGTCCCGTGTGAAAGCCCCCGGCTCAACTGGGGAATGGCACGGGAAACTGCGAGGCTTGAGTTCGGGAGAGGGAAGCGGAATTCCGGGTGTAGCGGTGAAATGCGTAGATATCCGGAGGAACACCGGTGGCGAAGGCGGCTTCCTGGACCGACACTGACGCTGAGGCGCGAAAGCTAGGGGAGCAAACGGGATTAGATACCCCAGTA
+
GGGGGGGGGGGGGGGGGGGGGGGGGGGGGGGGGGGFDGGGGGGGGFGGGGFGGGGGD@DGGFGFGGGGGGGGGGGGGDGFGFFGGG>FGGGEGGGGGGGEGGGGGGGFCGGGGGGGGGGCCFEGFGGGGGEFGGGGGG*BFGGGAFGGGGCEFGGGGGGGGGGGGEGGGGGGGGGGCGGGGGGEGGGGCFFGGG>=EFFFEGDGE5CFGGDGGD>DDCFFDDGD?:7267-CGGGGF)9?
@M00200:205:000000000-AKKM3:1:1101:28061:8366 1:N:0:1
ATTGGGTATAAAGAGCGCGCAGGCGGTCGTTCAAGTCGCGTGTGAAAGCCCCCGGCTCAACTGGGGAGGGTCACGCGATACTGATCGACTCGAAGGCAGGAGAGGGTAGTGGAATTCCCGGTGTAGTGGTGAAATGCGTAGATATCGGGAGGAACACCAGTGGCGAAGGCGACTACCTGGCCTGTTCTTGACGCTGAGGCGCGAAAGCTAGGGGAGCGAACGGGCTCAGATACCCACGTA
+
CGAFGCBEFAFF@FFGGE:F+@:@C>@FFGGGGFGFD@@CCCB@EC9@CC<FEG:FFFCEFCFFEGEFGDFGFGGGDFCF@9FFFFGGE:FFCFGGEGDDEEC=FGEGGGGFFEGGGFGGGF:@><,8D=3,>@,@@:@**3FFFGEGGGGG:FFFAFFC,3::ECCEDFGGCEGFFGCFGFGF<FF++:++:*1A8EGFEDC8:=/2+:@C8CB<DDCGC38C()*,0/)2<,<*8.0*
@M00200:205:000000000-AKKM3:1:1101:25567:8389 1:N:0:1
ATTGGGTTTAAAGTGTGCGCAGGTGGCCGCGCATGTCGAGTGTGAAATCCCCGGGCTTAACTTGGGAATTGCGCTCGAAACTACGTGGCTAGAGTGTGGCAGAGGAAGGTGGAATTCCACGTGTAGCGGTGAAATGCGTAGAGATGTGGAGGAACACCGATGGCGAAGGCAGCCTTCTGGGCCAACACTGACGCTCATGCACGAAAGCGTGGGGAGCAAACAGGATTAGATACCCTTGTA
+
GGGGGGGGGGGGGGGGGGGGGGGGGGGGGGGGGGGGGGGGGGGGGGGGGGGGGGGGGGGGGGGGGGGGGGGGGGGGGGGGGGGGGGGGGGGGGGGGGGGGGGGGGGGGGGGGGGGGGGGGGGGGGGGGGGGGGGGGGGGGGGGGGGGGGGGGGGGGGGGGGGGGGGGGDGGGGGGGGGGGGGGEFGGGGGGGGGG=EFGGGGGGGGG<EGGEFGFGFGGG5CGGFGGFFFAGGGGGFFFG
@M00200:205:000000000-AKKM3:1:1101:12676:8401 1:N:0:1
ATTGGGCTTAAAGCGCGTGTAGGCGGTCCGGTAAGTCGGCTGTGAAAGTCCAAGGCTCAACCTTGGGATGCCGGTCGATACTGCCGGACTAGAGTTCGGAAGAGGCGAGTGGAATTCCCGGTGTAGCGGTGAAATGCGCAGATATCGGGAGGAACACCAATGGCGAAGGCAGCTCGCTGGGACGTTACTGACGCTGAGACGCGAAAGCGTGGGGAGCAAACAGGATTAGATACCCCTGTA
+
GGGGGGGGGGGGGGGGGGGGGGGGGGGGGGGGGGGGGGGGGGGGGGGGGGGGGGGGGGGGGGGGGGGGGGGGGGGGGGGGGGGGGGGGGGGGGGGGGGGGGGGFGGGGGGGGGGGGGGGGGGGGGGGGGGGGGGGGGGGGGGGFFGGGGGGGGGGGGGGGGGGGGGGGGGGGGGGGGGGGDGGGGGGGGGGGGGGDGGGGGGGGGGGGGGGGGGEGFGFEDGGG0CGDF=<>FFGFFFFD
@M00200:205:000000000-AKKM3:1:1101:21475:8401 1:N:0:1
ATTGGGTGTAAAGGGCGCGTAGGCGGCCGACCGCGTCTGTGGTGAAATCTTTCGGCTCAACCGGAAAATGGCCGTGGATACGGGTCGGCTCGAGGAGGGTAGGGGTCACGGGAACTTCCAGTGGAGCGGTGAAATGCGTTGATATTGGAAGGAACGCCGGTGGCGAAAGCGCGTGACTGGATCCTCCCTGACGCTGAGGCGCGAAAGCCAGGGTAGCGAACGGGATTAGATACCCTCGTA
+
GGGGGGGGGGGGGG7F@FGGGEGFGGGEGGGGGGGFGGGGGGGGGGGGFGGFGGCFGGGGGGGGGGE=FDGGGGGGGGGGGGEGGGGCGGGECCFFGDGGGEGEGGEFGGCCFFGGGGGCFGGGFGGGGEE@FCAFGCFEFFGGGGG?9=F*=CGGGGGCGEEGGE5CC?ECGGCCFGF5CEFCGCFGG4785EC:2**:C<E5857CF=C>GF6>FE>577*54D57*=97FGGGFDF7
@M00200:205:000000000-AKKM3:1:1101:19623:8410 1:N:0:1
ATTGGGTTTAAAGCGCACGCAGGCGGCTCTGCGCGTGGGGTGTGAAAGCGGACGGCTTAACTGTCCGAGGCCATCCCATACGGCAGAGCTCGAGCCATGCAGAGGTCCGCGGAATTGCCGGTGTAGTGGTGAAATGCGTAGAGATCGGCAGGAACACCCAGGGGGAAACCAGCGGACTGGGCATGCGCTGACGCTCAGGTGCGACAGCGTGGGGAGCGAACCGGATTAGATACCCCTGTA
+
GGGGGGGGGGGGGGGGGGGGGGGGGGGGGGGGGGGGGGGGGGGGGGGGGGGGGGGGGGGGGGGGGGGGGGGGGGGGGGGGGGGGGGGGGGGGGGGGGGGGGGGGGGGGGGGGGGGGGGGGGGGGGGGGGGGFGGGGGGGGGGGGGGGGGGGGCGGGGCFFGGGDGGDFGGGGGGGEEEGGGGDGGGGGGGGGEGGGGGGGFGGGGEC4:CEGDGDGFDDCDDEC1C*5??A7AF6<>FFC
@M00200:205:000000000-AKKM3:1:1101:26539:8411 1:N:0:1
ATTGGGTGTAAAGGGTGCGTAGGCGGCGCGGAAAGTTGGGTGTGAAATCCCTCGGCTCAACCGAGGAATTGCGCTCAAAACTACCGTGCTCGAGGGAGATAGAGGAGTGCGGAACTTAGGGTGGAGCGGTGAAATGCGTTGATATCCTAGGGAACACCGGTGGCGAAAGCGGCACTCTGGATCTCATCTGACGCTGATGCACGAAAGCTAGGGTAGCAAACGGGATTAGCTACCCTGGTAAGA
+
GGGGGGGGGGGGGGGGGGGGGGGGGGGGGGGGEGGGGGGGGGGGGGGFFGGGGGGGGGGGGGGGGGGGGGGGGGGGGGGFGGGGGGGGGGGGGGGGGGGGGGFGGFEFGGGGGGGGGGGFGGGGGGGGGGGGGGGGGGGEEFGGGGGGCFG7FFGFGGGGGGGGGGGGGGGGCGGGDFFFGGGGGGGGGF??8CDGGGGGGD=EGEGGGGGGC?FGFFFCD3EC0DC46)6:FFG=:><C*34
@M00200:205:000000000-AKKM3:1:1101:24397:8415 1:N:0:1
ATTGGGTTTAAAGGGCTCGTAGGCGGTTTGTCGCGTCGGGAGTGAAAACACACAGCTTAACTGTGTGCTTGCTTCCGATACGGGCAGACTAGAGGTATGCAGGGGAGAACGGAATTCCTGGTGTAGCGGTGAAATGCGCAGATATCAGGAGGAACACCGGTGGCGAAGGCGGTTCTCTGGGCATTACCTGACGCTGAGGAGCGAAAGTGTGGGGAGCGAACAGGATTAGATACCCGAGTA
+
GGGGGGGGGGGGGGGGGGGGGGGGGGGGGGGGGGGGGGGEGGGGGGGGGFGGGGGGGGGGGGGGGGGGGGGGGGGGGGGGGGGGGGGGGGGGGGGGGGGFGGGGGGGGGGGGGEGGGGGGGGGGGGGGGGGGGGGGGGGGGEFGGGGGFGGGGGGGGGGGGGGGGG>CEFFGGGGGGGGGGFGGGGGGGGEGGGDGDGGGCGEGDGG79CFGGGECDGGGCGGGFFF>?@2:<CF5@FFC
@M00200:205:000000000-AKKM3:1:1101:5048:8415 1:N:0:1
ATTGGGTTTAAAGCGTACGTAGGCGGCTTTGTAAGTTAGAGGTGAAAGCCCGGGGCTCAACCCCGGAATTGCCTTTAAGACTGCTAGGCTTGAATCATGGAGAGGTGAGTGGAATTCCGAGTGTAGAGGTGAAATTCGTAGATATTCGGAAGAACACCAGTGGCGAAGGCGACTCACTGGACATGTATTGACGCTGAGGTACGAAAGCGTGGGGAGCAAACAGGATTAGATACCCTCGTA
+
GGGGGGGGGGGGGGGGGGGGGGGGGGGGGGGGGGGFGGGGGGGGGGGGGGGGGGEGGGGGGGGGGGGGGGGGGGGGGGGGGGGGGGGGGGGGGGFGGGFGGGGGGGGGGGGGGGGGGGGFGFGCFGGGGGGGGGGGGGGGGGGGGEGGGGGGGGGGFGFGFGGGGGGGGGGGEGGGGFFEF>EFGFGFGGGGDGGGEC5CGGGGFGGGGGGGGGEGFFFGGGG*2DFFFFFG:<F4)87C
@M00200:205:000000000-AKKM3:1:1101:4729:8421 1:N:0:1
ATTGGGCTTAAAGGGTGCGTAGGCGGCCTATTAAGTCAGTTCTGAAATATCCCGGCTTAACCGGGAGGGTGGGATTGATACTGATGGGCTTGAGTGGAGTCGAGGTAGGCGGAATTGACGGTGTAGCGGTGAAATGCTTAGATATCGTCAAGAACACCGATAGTGTAGACAGCTTACTAGACTTCAACTGACGCTGAGGCACGAAAGTGTGGGGATCAAACAGGATTAGATACCCCAGTA
+
GGFGGGG@FFEGEFCEGDGFEGCGGD7FGGGFGGGCFF<EFGGGGGGGGGGGGGGGGGGGGGGGGEGGGEGGGGGGGGGFGCFFA?=EFFGEF<FDGEFGGG:FCC?FGGGGGGFDGGGGGGGCGGGGGCF7,EFGGAFFA>@FFBFFGGEGGGGGGGDFEGCGGGGGGGGGG6D,8=CEGGFF?CFC@F7,;=8:C===E<E5:ECFFC+<FE:33AFGGGGG?6:2*9<CGFC7))9:
@M00200:205:000000000-AKKM3:1:1101:27703:8432 1:N:0:1
ATTGGGTTTAAAGGGCGCGTAGGCGGTTCGTTGCGTCAGATGTGAAAGCCCCGGGCTCAACCTGGGAACTGCATTTGATACGGGCGGGCTTGAATCCAAGAGAGGGTGGTGGAATTCCCAGTGTAGAGGTGAAATTCGTAGATATTGGGAAGAACACCAGTGGCGAAGGCGGCCACCTGGCTTGGTATTGACGCTGAGGCGCGAAAGCGTGGGGAGCAAACAGGATTAGATACCCTAGTA
+
GFGGGGFGGGFGGGGGGGGGGGGGGGGDGGGGGGGGGGGGGFGGGGGGGDGGGGGGGGGGGGFGGGGC=FGFFFGGGGFFGGGGGGGGGGGGGGGGGGGGGGGGGDGGGGG>FGGGFFGGG<FFGFGFGGGGGGAFFGDFFCCG@CFCFCGGFGGGGGFGGGGGGG:EGGGGGGGGFGGGGGFGE?CGGFFGGGDCECFDCDEEDE5DGCEGGGDDFGGGGGGG?GGFFF>FEFG65F?G
@M00200:205:000000000-AKKM3:1:1101:21759:8433 1:N:0:1
ATTGGGTTTAAAGGGCGCGTAGGCGGCTTTGCAAGTCAGATGTGAAAGCCCCGGGCTTAACTCGGGAACTGCATCTGAAACTGCTTTGCTTGAGTCCTGGAGGGGGTAGTGGAATTCCCAGTGTAGCGGTGAAATGCGTAGATATTGGGAGGAACACCTGCGGCGAAGGCGGCTACCTGGACAGTGACTGACGCTGAGGCGCGAAAGCTAGGGGAGCGAACGGGATTAGATACCCGCGTAAG
+
GGGGGGGGGGGGGGGGGGGGGGGGGGGGGGGGGGGGGGGGGGGGGGGGGGGGGGGGGGGGGGGGGGGGGGGGGFGGGGGGGGGGGGGGGGGGGGGGGGGGGGGGGGGGGGGGGGGGGGGGGGGGFGGGGGGGGGGGGGGGGGGGGGGGGGGGGGGGFFGCCEGGGGGGGGGGGGGGGGGGGFGGFCECEGGFE5CEGGGCE3EECGGFFFGGGGEGEGG8DCDD:39<FF<C:CECE@EDGF
@M00200:205:000000000-AKKM3:1:1101:28480:8450 1:N:0:1
ATTGGGTTTAAAGGGTGCGTAGGAGGGCAGGTAAGTCAGTGGTGAAATCTCCGGGCTTAACTCGGAAACTGCCGTTGATACTATCTGTCTTGAATACCGTGGAGGTGAGCGGAATATGTCATGTAGCGGTGAAATGCTTAGATATGACATAGAACACCGATTGCGAAGGCAGCTCACTAAACTGTAACTGACGCTGAGGCACGAAAGCGTGGGGATCGAACAGGATTAGATACCCCTGTA
+
GGGGGGGGGFGGGGGGGGGFEEGGGGGGGGGGGGEFGGGGGGFFGGGFGGFGGGGGGGGGCEGGGGGGGGGFGGGGGGGGGGGGGGGGGGGGGGGGGGGFGGGGGGGCFGDCEFGGGGGGGGGGGGFCFCCGDFFCFFFFFGGGGFFGFGGG9FEDFGGDGCGGCGGGGGGGEGGGFGFGGGGGECE7EDEFEGGGGGFFDGGGD*)?CCEDDEBD5CGFGDCFD673*+77F@E7>5@F
@M00200:205:000000000-AKKM3:1:1101:27535:8469 1:N:0:1
ACTGGGTTTAAAGGGCGCGTAGGTGGTCTTGTGTGTCTACCGTGAAAGCATACGGCTCAACCGTGTTCCGTCGGTAGAAACCGCAAGACTTGAGACTGGGAGGGGCTGGTGGAATTCCCTGCGTAGCGGTGAAATGCGTAGAGATGGGGGAGAACACTCGTGGCGAAGGCGGCCAGCTAGACCAGTTCTGACTCTGACGCGCGACAGCGCGGGGAGTAAACGGGCTTAGATACCATCGTAAG
+
@F<FFFG@FC9C<<FGCF@@+@,C,-BF<,<;FF@EGFFGGGE6CFCEFGGGGFDGDGCFGGGFGFCEFC@CCEGFDFEFF,7@BEC=FG<9E@FGF54,:+>@:>>F@,BC<<BFEAFDE,>BFG<+>+CFD9C<FFF8CGG9F:FFD+C:*,@FGC,>FC>*:FCF7,*C8=C*;22?B9588B+<7:+++4029+2*:):EC5)78*1:C:>)0++0***9(9*)004*+,+*0.<:5(
@M00200:205:000000000-AKKM3:1:1101:11678:8477 1:N:0:1
ATTGGGTGTAAAGAGCGCGCAGGCGGTCGTTCAAGTCGCGTGTGAAAGCCCCCGGCTCAACTGGGGAGGGTCACGCGATACTGATCGACTCGAAGGCAGGAGAGGGTAGTGGAATTCCCGGTGTAGTGGTGAAATGCGTAGATATTCGGAAGAACACCAGTGGCGAAGGCGACACACTGGCTCATTACTGACGCTGAGGCTCGAAAGCGTGGGGAGCAAACAGGATTAGATACCCGCGTA
+
CFG@FDGGGFFFFGGFDGGEEGGGGGGGFBECEGGDFGGGGGGGGGGGGGGGGDGG+=ECFGGGGGCFEDGGFGGGGGCGDEDE<FG7FEGG@GG:FFGGC:BFGGGGGG<DF=BDGGGGGFG@GGGFFGG;F,FFCEGG:CEGGGGFF@FF:FGFGEFFFCGE*7:FCGBEEEG8CC9FGGFGF9EGGGGG=EGEC@=FGGGCF5D4?EEC5E57@**0>GC44CG)762>FDEGFFF5
@M00200:205:000000000-AKKM3:1:1101:9267:8483 1:N:0:1
ATTGGGTATAAAGGGCGCGTAGGTGGCTTGGTAAGCGTGTGGTGAAAGTCCGGGGCTCAACCCCGGATCTGCCGTGCGAACTGCTGAGCTGGAGCACCGTAGAGGCAGGTGGAATTTCGGGTGTAGCGGTGGAATGCGTAGATATCCGAAAGAACACCAGTGGCGAAGGCGGCCTGCTGGGCAGTTGCTGACACTGAGGCGCGACAGCGTGGGGAGCAAACAGGATTAGATACCCTTGTA
+
GGGGGGGGGGGGGGGGGGGGGGGGGGGGGGGGGGGGGGGGGGGGGGGGGGGGGGGGGGGGGGGGGGGGGGGGGGGGGGG:FGGGGGGGGGGGGGGGGGGGGGGGGGGGGGGGGGGGGGGGGGGGGGGGGGGGGGGGGGGGGGGGGGGCGC:CFGGGGGGGGGGGGGGGGGGGGGDCGGGGGGGGGGGGGGGGFFGGGF=:5CEGGGGGCGDEGGFGFGGGGGEG:FGFF=AFGGGCFFFG
@M00200:205:000000000-AKKM3:1:1101:6226:8484 1:N:0:1
ATTGGGTTTAAAGAGCGCGCAGGCGGCTCGGTAAGTCGGTTGTGAAATCCCGGGGCTCAACCCCGGGACTGCGTCCGATACTATCGAGCTAGAGGTAGGTAGGGGAGATCGGAATTCCTGGTGTAGCGGTGAAATGCGCAGATATCAGGAGGAACACCGGTGGCGAAGGCGGATCTCTGGGCCTTACCTGACGCTCAGGCGCGAAAGCTAGGGGAGCGAACAGGATTAGATACCCGAGTA
+
GGGGGGGGGGGGGGGGGGGGGGGGGGGGGGGGGGGGGGGGGGGGGGGGGGGGGGGGGGGGGGGGGGGGGGGGGGGGGGGGGGGGGGGGGG9FDGGGGGGGGGGGGGGGGGGGGGGGGGGGGGGGGGGGGGGCGEBFGGGGG<BFGGGGGGGGGGGGGGGGGEGGDFCGGGDEGGE?FGFGGGGGGGGGGGFFEDCECGGGGGECEEGGFFGGGGFGBGGEGGGG0DGBFFFG7AFD5)0C
@M00200:205:000000000-AKKM3:1:1101:6473:8491 1:N:0:1
ATTGGGTTTAAAGGGAGCGTAGGCGGATAGTTTAGTCAGAGGTGAAAGCCCAGGGCTCAACCTTGGAATTGCCTTTGATACTGGCTATCTTGAGTATGGAAGAGGTATGTGGAACTCCGAGTGTAGAGGTGAAATTCGTAGATATTCGGAAGAACACCAGTGGCGAAGGCGACATACTGGTCCATTACTGACGCTGAGGCTCGAAAGCGTGGGGAGCAAACAGGATTAGATACCCGCGTA
+
GGGGGGGGGGGGFGGGGGGGGGGGGGGGGGGGGGGGGGGGGGGGGGGGGGGGGGGGGGGGGGGGGGGGGGGGGGGGGGGGGGGGGGGGGGGGGGGFGGGGGGGFGFGGGGGGGGEGGGGFGFFGGGEEDFGGGGGGGGGGGGGGFFG?FECEGGGG<FFGGGGGEDEEGGEGGCGEEGGGGGGFGGFAFGGFGGGGGFD59CGGCCDGGGGGEEFG>FF@CFFC0CD;6AE@CFGG)7<=
@M00200:205:000000000-AKKM3:1:1101:9878:8497 1:N:0:1
ATTGGGTATAAAGGGCGCGTAGGTGGCTCGGTAAGTGGCTGGTGAAATCCCGGGGCTCAACTCCGGGGCTGCCGGTCAGACTGCCGGGCTCGAGCACGGTAGGGGCAGACGGAATTCCGGGTGTAGCGGTGGAATGCGTAGAGATCCGGAGGAAGACCGGTGGCGAAGGCGGTCTGCTGGGCAGTTTCTGACACTGAGGCGCGACAGCGTGGGGAGCAAACAGGATTAGATACCCCCGTA
+
EGGGGGGGGGGGGGEGGGGGGGGGFGGGGGGGGGGGGGGGGGFGGFGGGGGGGEGEGGGGGGGGGGGGGGGGGGGGGCGGGGGGGGGGGGGGGGGGGGGGGGGGGGGGGGGEEF7FFFFDGGEGGGGGGGGGGGGGGEGGGCECFGGDG7F7<CFGGDFGCECG@FG@CGCGGGDFFFGFEGGGGCFCFGCGFFGGGFFGGDGGEGGFG5ECE8)9;F6AFD6C?G7)9=ACGEGG@DBE
@M00200:205:000000000-AKKM3:1:1101:28814:8500 1:N:0:1
ATTGGGTTTAAAGGGTGCGTAGGCGGCCCTGTAAGTCAGTGCTGAAATATCCCAGCTTAACTGGGAGGGTGGCATTGATACTGCGGGGCTAGAGTACAGATGAGGTAGGCGGAATTGACGGTGTAGCGGTGAAATGCTTAGATATCGTCAAGAACACCTATAGCGAAGGCAGCTTACTAGGCTGTAACTGACGCTGAGGCACGAAAGTGTGGGGATCAAACAGGATTAGATACCCGGGTAAGA
+
GGGGGGGGGGGGGGGFGGGFGGEGGGGEGGGFGGGGGGGGGDGGGGGGFGGCEFGGGGGGGGGG8CFGGGGGGFGGGGGFGGGGGGGGGGGGGGGGGGGGGGGGGGGGGGGGGGGGGGGGDGGGFGGGGGGGFGGGGFGGGGGGGGGBFFBFGGGGGEGGGFFGGFGGGGGGGGFGGF;ECG6FGGGGFGGGG5DGGGGCGGGGGGDFGGGGGGFDFC<FCFGGBGC74@<CCEFD)>BEF<)
@M00200:205:000000000-AKKM3:1:1101:13317:8502 1:N:0:1
ATTGGGTATAAAGCGCGTGTAGGCGGTTCGGTAAGTCGGCTGTGAAAGTCCAGGGCTCAACCCTGGGATGCCGGTCGATACTGCCGGACTAGAGTTCGGAAGAGGCGAGTGGAATTCCCGGTGTAGCGGTGAAATGCGCAGATATCGGGAGGAACACCAATGGCGAAGGCAGCTCGCTGGGACGTTACTGACGCTGAGACGCGAAAGCGTGGGGAGCAAACAGGATTAGATACCCTAGTAAGA
+
GGGGGGGGGGGGGGGGGGGGGGGGGGGGGGGGGGGGGGGGGGGGGGGGGGGGGGGGGGGGGGGGGGGGGGGGGFGGGGGGGGGGGGGGGGGGGGGGGGGGGGGCGGGGGEGGGGGGGGGGGGGGGGGGGGGGGGGFGGGGGGGGGGGGGGDGEGFEFGGFGGGGEGC*FCFDGFGGGGGGEGCCEEFEGGGG8=DD=E7ACGGGGGGGGCEGGD>3>CFFF4EF04C,/9AD9CGFFFFFG><
@M00200:205:000000000-AKKM3:1:1101:11058:8511 1:N:0:1
ACTGGGTTTAAAGGGCTCGTAGGCGGTTCGTCACGTCGGGAGTGAAAACTCGGAGCTTAACTCCGAGCCTGCTTCCGATACGGGCAGACTAGAGGTAGGCAGGGGAGAGCGGAACTCCTGGTGTAGCGGTGGAATGCGCAGATATCAGGAAGAACACCGGTGGCGAAGGCGGCTCTCTGGGCCTTACCTGACGCTGAGGAGCGAAAGCGTGGGTAGCGAACAGGATTAGATACCCGAGTA
+
GGGGGGGGGGGGGFGGGGGGGGGGGGGGGGGGGGGAFGGGGGCEFGFGGGGGGGGGGGGFGFGGCEFGGGGFGGGGGDDGGGGGGGGGGGGGGEGGGGGGGGGGGGGGEGGGGGGGAFG<FFEFFGGGGGG>FFGGGFEEEEGGGFGGGF,<FGGGFGGGGC@BGEEGCGGGD8CFDBEFGGG88FCC+>FGDG*A=C5F5*=CEEG:CGGGDGFDF7C=)<EC19C?FF9>FG6DEEFG
@M00200:205:000000000-AKKM3:1:1101:13293:8534 1:N:0:1
ATTGGGTTTAAAGTGTGCGCAGGCGGCCGCGCAAGTCGAGTGTGAAATCCCCGAGCTTAACTTGGGAATTGCGCTCGAAACTACGTGGCTGGAGTGTGGCAGAGGAAGGTGGAATTCCACGTGTAGCGGTGAAATGCGTAGAGATGTGGAGGAACACCGATGGCGAAGGCAGCCTTCTGGGCCAACACTGACGCTCATGCACGAAAGCGTGGGGAGCAAACAGGATTAGATACCCCAGTAAGA
+
GGGGGGGGGGGGGGGGGGGGGGGGGGGGGGGGGGGGGGGGGGGGGGGGGGGGGGGGGGGGGGGGGGGGGGGGGGGGGGGGGGGGGGGGGGGGGGGGGGGGGGGGGGGGGGGGGGGGGGGGGGGGGGGGGGGGGGGCGGGGGGFCGGGFFGFEGGGGGGGGGGGGGGDEGGGGDFGGGGGGFGGGGGGGGGFGC=DGEGGGGGGGCGGF=7;EG53375CC4CFC0F><?=<:C,A555;FG2)
@M00200:205:000000000-AKKM3:1:1101:27102:8544 1:N:0:1
ATTGGGTATAAAGGGCGCGTAGGCGGCCACCGCAAGTCGACTGTGAAATCTCCGGGCTTAACCCGGAAAGGTCAGCCGATACTGCGGGGCTAGAGTGCAGAAGGGGCAACTGGAATTCTCGGTGTAGCGGTGAAATGCGTAGATATCGAGAGGAACACCTGCGGCGAAGGCGGGTTGCTGGGCTGACACTGACGCTGATGCGCGAAAGCTAGGGGAGCGAACGGGATTAGATACCCTAGTA
+
GGGGGGGGGGEGGGGGGGGGGGGGGGGGGGGGGG:@CEFGGGGGGGGGGGGGGGFEGGGGEFFFGGGGGGGGGGGGGEGGFFGGGGGGGCEFGGGGGGGGGGGGGGGGGGGGGGGFGGGGCFFGGGGGGGGGGGGGGFGGEGGGGGGGFGDFGGFGGFGFGGGEGGGGGGGGDDE5EFFGGGGGGGGFCGGGG5<*8?9EDGGGGGG<@?7ECFFG@5EEDCCD?C3:@FA*<7:FF@FG>
@M00200:205:000000000-AKKM3:1:1101:5599:8546 1:N:0:1
ATTGGGTATAAAGCGCGCGTAGGTGGCCTCGTAAGTCCGCTGTGAAAGTCAAAGGCTCAACCTTTGAAAGCCGGTGGATACTGTGAGGCTAGAGTACGGAAGAGGCGAGTGGAATTCCTGGTGTAGCGGTGGAATGCGCAGATATCAGGAGGAACACCAATAGCGAAGGCAGCTCGCTGGGACGTTACTGACACTGAGGCGCGAAAGCGTGGGGAGCGAACAGGATTAGATACCCCAGTA
+
GGGGGGG<FGGGGGG7FGGGGGGGGGGAFGGGGGGGGGE:@FGGGGGCCFGCFEGGGFGGGGGGGGGGGAFGG>FGGGGGGGGGGF9FGG<FGG<FGDC:CCGGGGCEGFGGGGGGGGGGGGGGGFGGGGGGGGGGGE+CFDGGGGGA,@7FFGGGGGDFGFCGGGCGGGGGCDEEGG7<B8@*6:,/BCEGGDGGECC=5DGGCGDDCGGGGGE3;7CEGGGFFGFFFFBGGGC*7<?C
@M00200:205:000000000-AKKM3:1:1101:9395:8556 1:N:0:1
ATTGGGTGTAAAGAGCGTGTAGGCGGCCGGCTAGGTCTGGTGTGAAAACTCGAGGCTCAACCTCGAGATGTCGCCGGAAACCAGTCGGCTAGAGTCCGGAAGAGGAGAGTGGAATTCCTGGTGTAGCGGTGAAATGCGCAGATATCAGGAAGAACACCTATGGCGAAAGCAGCTCTCTGGGACGGTACTGACGCTGAGACGCGAAAGCGTGGGGAGCGAACAGGATTAGATACCCCTGTA
+
GGGGGGGGGGGGGGGGGGGGGGGGGGGGGGGGGGGGGGGGGGGGGGGGGGGDGGGGGGGGGGGGGGGGGGGGGGGEEGGEGGGGGGGGGGGGFGGGGGGGGGFGGGGGGGGGGGGGGGGGGGGGGGGGGGGGGAFGGGGGGGGGGGGGF:FBCGGGGGGGGGCGCFEGGGGGCGGGGGGGGGGGDGFGGFGGGGGGGG?0:D5*8CCCGEGCD5BGFG**7969?GGFF7)0<E@3<)0<
@M00200:205:000000000-AKKM3:1:1101:8080:8563 1:N:0:1
ATTGGGTTTAAAGGGTGCGTAGGTGGTGAGGTAAGTCGGATGTGAAAGCTCCGAGCTCAACTCGGAAATGGCATTGGAAACTACCTTGCTCGAGGGTTTGAGGGGGGACTGGAATACTTGGTGTAGCAGTGAAATGCGTAGATATCAAGTAGAACACCAGTGGCGAAGGCGAGTCCCTGGAAAACTCCTGACACTGAGGCACGAAAGCTAGGGGAGCAAACAGGATTAGATACCCGTGTA
+
GGGGGGGGGGGGGGGGGGGGGGGGGGGGGGGGGGGGGGGGGGGGGGGGGGGGGGGGGGGGGGGGGGGGGGGGGGGGGGGGGGGGGGGGGGGGGGGGGGGGGGGGGGGGGGGGGGGGGGGGGGGGGGGGGGGGGGGGGGGGGGGGFGGGGGGGFGGGGGGGGGGGGGGGGGGGGGGGGGGGGGGGGGGGGGGGGGGCCFC=EFEEGGGGGGGGFEFGEGGGGG6FFGG2=FFGGFGDFFFG
@M00200:205:000000000-AKKM3:1:1101:23495:8571 1:N:0:1
ACTGGGTGTAAAGAGCTCGTAGGCGGCTTAGTAAGTCGGGTGTGAAACCTCCAGGCTCAACCTGGAGACGCCACCCGATACTGCTATAGCTAGAGTCCAGTAGGGGAGTGCGGAATTCCCGGTGTAGCGGTGAAATGCGCAGATATCGGGAGGAACACCAGCGGCGAAGGCGGCACTCTGGGCTGGAACTGACGCTCAGGAGCGAAAGCGTGGGTAGCGAACAGGATTAGATACCCTCGTA
+
GGGGGGGGGGGGGGGGGGGGGGGGGGGGGGGGGGGGGGGGGGGEGGGGGGGGGGGGG8FFGGGGGGECDEGEGGGGGGEGGGGGGGGGGGGFGGGGGGGGFGGGGGGGGGGGGGGGGGGGGGGGGGGGGGGGGGGGGGGGGGGGGGGGGGGGGGGGGGGGGGGGGECEFE>EG58ECGGGGGGGEGGGGGGGGGD=CGGGGGGGGGGGFE8EGGFGFCGGDD5<:C4>?F4:FGCC6F7AD
@M00200:205:000000000-AKKM3:1:1101:3319:8587 1:N:0:1
ATTGGGCTTAAAGCGTGTGTAGGTGGATGTCTAAGTACCTTGTGAAATCCCACGGCTCACCCGTGGAACTGCTTGGTATACTGGATGTCTTGAGCTATCTAGGGGCAGCTGGAACGAACGGTGGAGCGGTGAAATGCGTAGATATCGTTCGGAACGCCAATGGTGAAAACAGGCTGCTGGGGATACGCTGACACTGAGACACGAAAGCCAGGGGAGCAAACGGGATTAGATACCCTAGTA
+
FGGGGGGGFFGGGGGFFCFGGGGCFGFCFGGGGGGGEFCFGGGGGGGGG8FEGGEGGGGGGGGBECGGGGGGGCFGFGGGGGGFDFFFGGGGGGGFGD@DGGGFGDGGGGGGGGGCCFGGGFGGGGGGGGGGGGGGGGGGGGGGGGGFDCCGGGGGGGGGFGFFFFEFFGFGGG@DE6EFC5@EGGCGCDGCEGGFFG@9?FGGGGGF8EGGGGFGEFGF<DCDDDGFFAEG@>C4AAFG
@M00200:205:000000000-AKKM3:1:1101:8996:8591 1:N:0:1
ATTGGGTGTAAAGGGTGCGTAGGTGGTCTATTAAGTCAGTGCTGAAATATCCCGGCTTAACCGGGAGGGTGGCATTGATACTGATGGACTTGAGTAAAGTTGAGGTAGGCGGAATTGACGGTGTAGCGGTGAAATGCTTAGATATCGTCAAGAACACCTATTGCGAAGGCAGCTTACTAAGCTTTAACTGACACTGAGGCACGAAAGTGTGGGGATCAAACAGGATTAGATACCCCTGTA
+
GGGGGGGGGGGGGGGGGGGGGGGGGGGGGGGGGGGGGGGGGGGGGGGGGGGGGGGGGGGGGGGGGGGGGGGGGGGGGGGGGGGGGGGGGGGGGGGGGGGGGGGGGGGGGGGGGGGGGGGGGGGGGGGGGGGGGGGGGGGGGGGGGGGGGGGGGGGGGGGGGGGGGGGGGGGGGGGEFGGGGGGGGGGGGGGGGGGGGGGGECEEEGGGGGCFGGEDFGFGGGGGFGGFFFFGFFEGFFFG
@M00200:205:000000000-AKKM3:1:1101:23193:8612 1:N:0:1
ATTGGGTTTAAAGGGCGCGTAGGCGGCTTTGCAAGTCCCGTGTGAAATCCCTCGGCTCAACTGAGGAACTGCACGGGAGACTGCTTGGCTTGAGTTCGGGAGAGGGAAGCGGAATTCCGGGTGTAGCGGTGAAATGCGTAGATATCCGGAGGAACACCGGTGGCGAAGGCGGCTTCCTGGACCGACACTGACGCTGAGGCGCGAAAGCTAGGGGAGCAAACGGGATTAGATACCCCGGTA
+
GGGGGGGGGGGGGGGGGGGGGGGGGGGGGGGGGGGGGGGGGGGGGGGGGGGGGGGGGGGGGGGGGGGGGGGGGGGGGGGFFGGGGGGGGGGGGGGGGGGGGGGGGGGGGGGGGGGGGGGGGGGGGGGGGGGGGGGGGGGGGGGGGGGGGGGGEGGGGGGGGGGGGGGGGGGGGGGGGGGGGGGGGGGGGGGGGGGG=FGGGGGGGGGGFGGGGGEGEG6CDDGG:DCDFFFGGFFGFFFG
@M00200:205:000000000-AKKM3:1:1101:20582:8614 1:N:0:1
ATTGGGTTTAAAGGGTGCGTAGGCGGAATTGTAAGTCAGTGGTGAAAGCCTGCAGCTTAACTGCAGAATTGCCATTGATACTGCAAATCTTGAGTACATTTGAAGTGGGCGGAATGTGTCATGTAGCGGTGAAATGCATAGATATGACACAGAACACCGATTGCGAAGGCAGCTCACTAAACTGTAACTGACGCTGAGGCACGAAAGCGTGGGGATCAAACAGGATTAGATACCCCTGTA
+
GGGGGGGGGGGGGGGGGGGGGGGGGGGGGGGGGGGGGGGGGGGGGGGGGGGGGGGGGGGGGGGGGGGGGGGGGGGGGGGGGGGGGGGGGGGGGGGGGGGGGGGGGGGGGGGGGGGGGGGGGGGGGFGCFGGGGGGGGGGGGGGGGGGGGGGCFGGGGGGGGGGGDGGGGGGGGFGGGGGGGGGGGGGGGGGGCEGCGGGGEGGGGGGGGGGGGEDDFGGGGG6C@GGFFFFGGGGG;FFG
@M00200:205:000000000-AKKM3:1:1101:9627:8629 1:N:0:1
ACTGGGTTTAAAGCGCGCGCAGGTGGGTGCGCAAGTCGGAGGTGAAAGCGCAGGGCTCAACCCTGCGACGCCCTTCGAGACTGCGTGTCTAGGGACCGGTAGAGGTGAGTGGAATTCCCGGTGTAGCGGTGGAATGCGTAGATATCGGGAAGAACACCGGAGGCGAAGGCGGCTCACTGGGCCGGATCCGACACTGAGGCGCGAAAGCGTGGGGAGCAAACAGGATTAGATACCCCAGTAAGA
+
GGGGGGGGGGGGGGGGGGGGGGGGGGGGGGGGGGGGGGGGGGGGGGGGGGGGGGGGGGGGGGGGGGGGGGGGGGGGGGGGGGGGGGGGGGGGGGGGGGGGGGGGGGGGGGGGGGGGGGGGGGGGGGGGGGGGFFGGGGGGGGGGGGGGGGGGGGGGGGGGGGGGGFGGGGGGGGGGGGGGGGGGGGGGGGDGGGGGFGGGGGGGGGGGGGDGGGBGFGG?5CFD:GGBFFFGGGCFBDFGF<B
@M00200:205:000000000-AKKM3:1:1101:11464:8636 1:N:0:1
ATTGGGTTTAAAGAGTTGCGTAGGTGGCATAGTAAGCAGATAGTGAAAGCGTGGGGCTCAACCTCATATCCATTATTTGAACTGCTAAGCTAGAGGGCGAGAGAGGTAGCTAGAATTCCTTGTGTAGGAGTGAAATCCGTAGATATAAGGAGGAATACCGATGGCGTAGGCAGGCTACTGGCTCGTCCCTGACACTAAGGCACGAAAGCGTGGGGAGCGACCGGGATTAGATACCCCAGTA
+
GGGGGGGGGGGGGGGGGGGGGGGGGGGGGGGGGGEFGGGGGGGGGGGGGGGGGGGDGGGGGGGGGGGFGGGEGGGGGGGCGGGGGGGGGGGGGGGGGGGGGGGFFEGGGGGCFFGGGGGGGGGGGGGDGGGGGGGGGGGGGGGGGGFGECF<FGGGGGGDEGGEFGGGEEGGGCGFGGGFFGGGGGDCEGGGGGGGF6DFGFGDCEDDFGGFG*)CAGGEGGD)1><:?FFGGGFCFEEG:
@M00200:205:000000000-AKKM3:1:1101:4276:8660 1:N:0:1
ATTGGGTTTAAAGTGTGCGCAGGCGGCGGAGCAAGTCGAGTGTGAAAGCCCCGGGCTTAACTTGGGAACTGCGCTCGAAACTACTTTGCTGGAGTGTGGCAGAGGAAGGTGGAATTCCAGGTGTAGCGGTGAAATGCGTAGAGATCTGGAGGAACACCGATGGCGAAGGCAGCCTTCTGGGCCAACACTGACGCTCATGCACGAAAGCGTGGGGAGCAAACAGGATTAGATACCCCGGTA
+
F9FGGGGGGGGGGFGGFGGGGGGGGGEB7:+FC@FGGGGEGGGGFGGCG@FFGGGGG@EFGD,CFEFCFGGGGEGGGFEEG9F<A<@EFGFFFGGGFGG7FGDGGGFF7FGGGGGGGGAFFGGGGGGGGGGGGGGGGG<EEGDFGGAGGGGDFGGGGGD*FGGGGDCGEGGGDFFGGGGGGGGD*BFGGG?FGGGCG9FD+C58C*>CGGGGGGFGF=CEFGGFBGGFF64*<AFFEDB*
@M00200:205:000000000-AKKM3:1:1101:2504:8665 1:N:0:1
ACTGGGTTTAAAGAGCGTGTAGGCGGCCATGTAGGTCCGATGTGAAAACTGGGGGCTCAACCTCCAGCTGTCGTTGGAAACCATGTGGCTAGAGTCCGGAAGAGGAGAGTGGAATTCCTGGTGTAGCGGTGAAATGCGCAGATATCAGGAAGAACACCTATGGCGAAGGCAGCTCTCTGGGACGGTACTGACGCTGAGACGCGAAAGCGTGGGGAGCGAACAGGATTAGATACCCCGGTA
+
GGGGGGGGGGGGGGGGGGGGGGGGGGGGGGGGGGGGGGGGGGGGGGGGGGGGGGGGGGGGGGFGGGGGGGGGGGGGGGGGFGGGGGGGGGGGGGGGGGGDGGGGGGGGGGGGGDEGEGGGGGGGGGGGGEGGGFGGGGGGGGGGGG=FFGGGGGGGGDDFFGGGGGEGGGGGGGGGGGGGFGGGGGGGGGGGGGGGGGFGEDGGGGDGEGEEGGBGEGGGGGGGF:>?=B<*<<CC35>5
@M00200:205:000000000-AKKM3:1:1101:3540:8680 1:N:0:1
ACTGGGTTTAAAGAGCTCGTAGGCGGTGTGTCGCGTCGGTCGTGAAAACTTGGGGCTTAACCCTGAGCGTGCGGTCGATACGGGCATCACTTGAGTTCGGCAGGGGAGACTGGAATTCCTGGTGTAGCGGTGAAATGCGCAGATATCAGGAGGAACACCGGTGGCGAAGGCGGGTCTCTGGGCCGATACTGACGCTGAGGAGCGAAAGCGTGGGGAGCGAACAGGATTAGATACCCTTGTA
+
GGGGGGCEFGGGGGGGGGGFGGGGGGFEFGFGGGEFFEGGGFFGGGGGFGGGGGGGDGGGGGGGFGGFG>FGGGEGFGGGGFGGFEFGGGFCFGGEFFGGGGGGGGGGGFCFGFGADFGCFG8F:CGFGGCFGGFFF>FBCCC@EFFGGGFFGGCCGGDFG:FG7BCCFGCGGGC88E7<CFD>CEEE57CF?CD5?CFD?D5CCEDGFC;?CE>7>=CECC8>:7*4*06*32<*1)8<C
@M00200:205:000000000-AKKM3:1:1101:16766:8686 1:N:0:1
ATTGGGTGTAAAGAGCTCGTAGGCGGTTTGTTGCGTCGGCTGTGAAATCCCGAGGCTCAACCTCGGGTCTGCAGTCGATACGAGCAAACTAGAGTGTTGCAGGGGAGACTGGAATTCCTGGTGTAGCGGTGAAATGCGCAGATATCAGGAGGAACACCGGTGGCGAAGGCGGGTCTCTGGGCAACAACTGACGCTGAGGAGCGAAAGCGCGGGGAGCGAACAGGATTAGATACCCGCGTA
+
GGGGGGGGGGGGGGGGGGGGGGGGGGGGGGGGGGGGGGGGGGGGGGGGGGGGGGGGGGGGGGGGGGGGGGGGGGGGGGGGGGGGGGGGGGGGGGGGGGGGGGGGGGGGGGGGGGGGGGGGGGGGGFGEGGGGGGGGGGGGGEDCGGFGGGGDDFGGGGGGCCFGEGGGGGGGGGGGGGGGGGGGGGGGFFGGGGDGDGFF57CC>ED4ECGGGG3DDGEGGGGF:4>26BAFGCGC>D>E
@M00200:205:000000000-AKKM3:1:1101:22140:8692 1:N:0:1
ATTGGGTTTAAAGGGCGCGTAGGCGGTCTCGTAAGTCCCGTGTGAAAGCCCCCGGCTCAACTGGGGAATGGCACGGGAAACTGCGAGGCTAGAGATCGGGAGAGGGAAGCGGAATTCCGGGTGTAGCGGTGAAATGCGTAGATATCCGGAGGAACACCGGTGGCGAAGGCGGCTTCCTGGACCGACACTGACGCTGAGGCGCGAAAGCTAGGGGAGCAAACGGGATTAGATACCCGAGTA
+
GGGGGGGGGGGGGGGGGGGGGGGGGGGGGGGGGGGGGGGGGGGGGGGGGGGGGGGGGGGGGGGGGGGGGGGGGGGGGGGGGGGGGGGGGGGGGGGGGGGGGGGGGGGGGGGGGGGGGGGGGGGGGGGGGGGGGGGGGGGGGGGGGGGGGGGGGGGGGGGGGGGGGGGGGGGGGGGGGGGGGGGGGGEGGGGGGGGGGGGGGGGGGGGGGGGGGGFDFGGGGGGG:DF?FFDGGGGGFFFG
@M00200:205:000000000-AKKM3:1:1101:23286:8694 1:N:0:1
ACTGGGTTTAAAGGGCGCGTAGGCGGTTCGTTAAGTCCTGTGTGAAATCCCCCGGCTCAACTGAGGAACTGCCTTTGAAACTGTCTGGCTTGAGGCCGGGAGAGGGTAGCGGAATTCCCAGTGTAGCGGTGAAATGCGTAGATATTGGGAGGAACACCAGTGGCGAAGGCGGCTACCTGGACCGGTTCTGACGCTGATGCGCGAAAGCGTGGGTAGCAAACAGGATTAGATACCCTCGTA
+
GGGGGGGGGGGGGGGGGGGGGGGGGGGGGGGGGGGGGGGGGGGGGGGFGGGGGGGGGGGGGGGGGGGGGGGGGGGGGGGGGGGGGGGGGGGGGGGGGGGGGGDEGGGGGGGGGCGGGGGGGGGGGGGGGGGGGGGGGGGGGGGGGGGGGGGGGGGGGGGGGGGGGGGGGGGGGGGGGGFGGGGGGEGGGF?FEGGGGGGFGGCGGGGGGGGGGGFGFCG?FGGGFGGFF64:FFFGFFFG
@M00200:205:000000000-AKKM3:1:1101:25010:8700 1:N:0:1
ATTGGGTGTAAAGGGCTCGTAGGCGGTTTGTCGCGTCGGGAGTGAAAACCAGGTGCTTAACACCTGGCTTGCTTCCGATACGGGCAGACTAGAGGTATTCAGGGGAGAACGGAATTCCTGGTGTAGCGGTGAAATGCGCAGATATCAGGAGGAACACCGGTGGCGAAGGCGGTTCTCTGGGAATATCCTGACGCTGAGGAGCAAAAGTGTGGGGAGCGAACAGGATTAGATACCCGAGTA
+
GGGGGGGGGGGGGGGGGGGGGGGGGGGGGGGGGGGGGGGGGGGGGGGGGGGGGGGGGGGGGEEFGGGGGGGGGGGGGGGEGGGGGGGGGGGGGGGGGGGGGGGGGGGGGGGGGGGGGGGGGGGGGGGGGGGGGGGGGGGGGGGGGGC;FFGGGFGGGGCECFGGCEEEDGGGGGGGFGGFGGGGFGGFFDEGGG:EEGF?EF5@:FGCFFGGGDEGFGCED5EC<CF<66AFG8:)))8E
@M00200:205:000000000-AKKM3:1:1101:11749:8706 1:N:0:1
ATTGGGCTTAAAGAGCTCGTAGGCGGTTTGTTGCGTCGGCTGTGAAATCCCGAGGCTCAACCTCGGGTCTGCAGTCGATACGAGCAAACTAGAGTGTTGCAGGGGAGACTGGAATTCCTGGTGTAGCGGTGAAATGCGCAGATATCAGGAGGAACACCGGTGGCGAAGGCGGGTCTCTGGGCAACAACTGACGCTGAGGAGCGAAAGCGTGGGGAGCGAACGGGATTAGATACCCGCGTA
+
GGGGGGGGGGGGGGGGGGGEGGGGGGGGGGGGGGGGGGGGGGGGGGGGGGGGGGGGGGGGGGGGGGGGGGGGGGGGGGGGGGGGGGGGGGGGGGGGGGFGGGGDEGGGGGGFGGGGGGGGGGGGGCGDGGEFGGGGGGGGGGGGCGGGGGGGDCGGGGGGGGGGGGGGGGGGGEGGGGGGGGGGGGGGGGGGGGGGGGGGGGGGGGGGG*?EGGFGFGGGDDGG?GFFF?9GGFFGFFEG
@M00200:205:000000000-AKKM3:1:1101:26890:8709 1:N:0:1
ACTGGGTATAAAGGGTGCGTAGGCGGTTGTATAAGTCAGTGCTGAAATATCCCGGCTTAACCGGGAGGGTGGCATTGATACTGTATGACTTGAGTAAAGTTGAGGTTGGCGGAATTGACGGTGTAGCGGTGAAATGCTTAGATATCGTCAAGAACACCGATAGCGAAGGCAGCTAACTAAGCTTTAACTGACGCTGAGGCACGAAAGTGTGGGGATCAAACAGGATTAGATACCCTTGTA
+
GGGGGGGGGGGGGGGGGGGGGGGGGGGGGGGGGGGGGGGGGGGGGGGGGGGGGGGGGD8FGGGGGGGGGGGGGGGGGGGFGGGGGGGGGGGGGGFGGGGGGGGGGGGGGGGGGGGGGGGGGGGGGGGGGGGGGGGGGGGGGFGGGGGFGGGCAFGGGGDGGGGGGGGGGGGGGGGFFGFGGFFFGGGGGGGGGGGGGDFGGGGGGGGGGG@7<EBGFGFGC5*7(7;<6=<GCFGGFFFG
@M00200:205:000000000-AKKM3:1:1101:16528:8730 1:N:0:1
ATTGGGTGTAAAGGGTGCGTAGGCGGCCTATTAAGTCAGTGCTGAAATATCCCGGCTTAACCGGGAGGGTGGCATTGATACTGATGGGCTTGAGTAGAGTCGAGGTAGGCGGAATTGACGGTGTAGCGGTGAAATGCTTAGATATCGTCAAGAACACCGATAGTGTAGACAGCTTACTAGACTCAAACTGACGCTGAGGCACGAAAGTGTGGGGATCAAACAGGATTAGATACCCGTGTA
+
GGGGGGGGGGGGGGGGGGGGGGGGGGGGGGGGGGGGGGGGGGGGGGGGGGGGGGGGGGGGGGGGGGGGGGGGGGCFGGGGGGGGGGGGGGGGGGGGGGGGGGGGGGGGGGGGGGGGGGGGGGGGGGGGGGGGGGGGGGGGGGGGGGDGGGGFGGGGGGGGGGGGGFGGGGGGGGGGGGGGGGGFF8FGGGGGGDCEEGCFGG5CGGDGGGCCFGEGFGGG*1C*4C:5@FFGGFGGFFFG
@M00200:205:000000000-AKKM3:1:1101:17704:8742 1:N:0:1
ATTGGGTTTAAAGGGAGCGTAGGTGGTCTACTAAGTCAGTGGTGAAATCTCTCGGCTTAACTGAGAAATTGCCATTGATACTGGTAGACTTGAGTGTAGTTGCCGTTGGCGGAATATGACATGTAGTGGTGAAATACATAGAGATGTCATAGAACACCGATTGCGAAGGCAGCTAACGAAACTATAACTGACACTGAGGCTCGAAAGTGCGGGGATCAAACAGGATTAGATACCCTAGTA
+
GGGGGGGGGGGGGGGGGGGGGGGGGGGGGGGGGFGGGGGGGGGGGGGGGGGGGGGGGGGGGGGGGGGGGGGGGGGGGGGGGGGGGGGGGFGGGGGGGGGGGGGGGGGGGFGGGGGGGGGGGGGGGGGGGGGGGGGGGGGGGGGGGGGGGGGGFFGGGEGGGGGGGGGGGGGDGGGGGGGGGGGGGFGGGGGGGGGGGGGFFGEGGGD>CECFCGF3FFGGFGGGFGG<FFFGFFGGFFFG
@M00200:205:000000000-AKKM3:1:1101:7961:8749 1:N:0:1
ATTGGGTATAAAGGGCGCGTAGGCGGGATGGCAAGTCGGTCGTGAAATCCCTCGGCTCAGCCGAGGAGCGTCGGCCGATACTGCCGTTCTTGAGGGATGCAGAGGAGACTGGAATTCCCGGTGTAGCGGTGAAATGTGTAGAGATCGGGAGGAACACCGGTGGCGAAGGCGGGTCTCTGGGCATCTCCTGACGCTGAGGCGCGAAAGCGTGGGGAGCAAACGGGATTAGATACCCTTGTA
+
GGGGGGGGGGGGGGGGGGGGGGGGGGGGGGGGGGGGGGGGGGGGGGGGGGGGGGGGGGGGGGGGGGGGGGGGGGGGGGGGGGGGGGGGGGGGFGFGGGGGGGGGGGGGGGGGGGGGGGGGGGGGGGGGGGGGGGGGGGGGGGGGGGGGDGGGGGGGEGGGGGGGGGGGGGGGD:ECGGGGGGGGGGGGGGFGGGGGGGGGGGGGG=DGGGGGGGFGFFGGGGDG:7D2=?AGGGGGFFFC
@M00200:205:000000000-AKKM3:1:1101:18834:8795 1:N:0:1
ACTGGGTTTAAAGCGCGCGCAGGCGGTCTTCCAAGTCAGTGGTGAAAGCCTGGAGCTCAACTCCAGAACTGCCATTGAAACTGTTAGACTTGAGTACGAGAGAGGTGAGTGGAATTCCCAGTGTAGAGGTGAAATTCGTAGATATTGGGAAGAACACCGGTGGCGAAGGCGGCTCACTGGCTCGTAACTGACGCTCAGGCGCGACAGCGTGGGGATCAAACAGGATTAGATACCCTTGTA
+
GGGGGGGGGGGGGGGGGGGGGGGGGGGGGGGGGGGGGGGGGGGGGGGGGGGGGGGGGGGGGGGGGGGCGGGGGGGGGGFCGFGGGGGGGGGGGGGGGGDGDEGGDGGFGGGGGGGGGGDFGGGGGGGFGGFG9<FFGGGGDEGGGGGFFFGDGCGDGGGCGG+D7FGGGGGGGGGCFGECFGGDECFEGGFGGEC5CEEFDD5:BEDFGGG5CCBGFGCFGG6CBGG?FF>FFGF=)8B7
@M00200:205:000000000-AKKM3:1:1101:27629:8807 1:N:0:1
ATTGGGTTTAAAGGGTGCGTAGGCGGCCTATTAAGTCAGTTCTGAAATATCCCGGCTTAACCGGGAGGGTGGGATTGATACTGATGGGCTTGAGTGGAGTCGAGGTAGGCGGAATTGACGGTGTAGCGGTGAAATGCTTAGATATCGTCAAGAACACCGATAGTGTAGACAGCTTACTAGACTTCAACTGACGCTGAGGCACGAAAGTGTGGGGATCAAACAGGATTAGATACCCGCGTAAGA
+
GGGGGGGGGGGGGGGGGGGGGGGGGGGGGGGGGGGGGGGGGGGGGGGGGGGEGGGGGGGGFGFGGGGGGFGGGFGGGGGGGGGGGGGGGGGGGGFGGGGGGGGGGGGGGGGEGGGGGGGGGGGGGGGGGGGGGGGGGGGGGGGGFGGGGGGGGGGGGGGGEEGGGGGGGGGGGGGGGGGGGGGGGFFCGFFGGGGGGGGGGCEGGGGGGGF>F>5C@CGGFFGF1C726@2FFFFDEF@EGFB
@M00200:205:000000000-AKKM3:1:1101:17890:8820 1:N:0:1
ATTGGGTTTAAAGAGCGTGTAGGCGGCCATGCAGGTCCACTGTGAAAACTGGAGGCTCAACCTCCAGAGGTCGGTGGAAACCGCATGGCTAGAGTCCGGAAGAGGAGACTGGAATTCCCGGTGTAGCGGTGAAATGCGCAGATATCGGGAAGAACACCCGTGGCGAAGGCGGGTCTCTGGGACGGTACTGACGCTGAGACGCGAAAGCGTGGGGAGCGAACAGGATTAGATACCCTAGTA
+
GGGGGGGGGGGGGGGGGGGGGGGGGGGGGGGGGGGGDFGGGGFGFGGGGGGGGGGGGGGGGGGGGG@FFFGFGGFFGGGGGGGGEEGGGGFGGGGGGGGGGGGGGGGGGGGGGGGGGFGGGGGGGGGGGGGCFGGGGG>EEGGGG9FEGGGGGGGGGECGCFGGGGGGCGGGDEGGGGGGGGCEGECEGGFGGGGGGGDGGGGGGGGGGEGDE55D>E58DGGC:CC29=4DF@FGFFFF
@M00200:205:000000000-AKKM3:1:1101:9231:8824 1:N:0:1
ATTGGGTATAAAGCGCGTGTAGGCGGCCGGCTAGGTCTGGTGTGAAAACTCGAGGCTCAACCTCGAGATGTCGCCGGAAACCAGTCGGCTAGAGTCCGGAAGAGGAGAGTGGAATTCCTGGTGTAGCGGTGAAATGCGCAGATATCAGGAAGAACACCTATGGCGAAAGCAGCTCTCTGGGACGGTACTGACGCTGAGACGCGAAAGCGTGGGGAGCGAACAGGATTAGATACCCCAGTA
+
GGGGGGGGGGGGGGGGGCG;FGGGGGGGGGGDEFFGFGFGCFGFGAFFGGGGGGGGGGGGGGDGGCGGGGGGGFGEGGGGGGGCGGGGGGGGGGGGGGGFGGGGGCEGGDFGGGGGGGGGGGGGGGGGGG@EGFGFGEEGGGGGGC9FFGGCGGGGGGGGFGGGGDEGGGGGGCFFGGGGGGGGGGGGGGGGGGGGCGFDGGGGGGDDE7CCED)C)>CEGCCC1FF?F?<CCF83).6C
@M00200:205:000000000-AKKM3:1:1101:2747:8829 1:N:0:1
ATTGGGTTTAAAGCGCGTGTAGGCGGCTTGGCAAGTCGGTTGTGAAAGCCCGGGGCCCAACCCCGGAATTGCAGCTGAAACTGCCTCGCTAGAGTCCCGGAGAGGAAGGCAGAATTCCCGGTGTAGGGGTGAACTCCGTCGATATCGGGAGGAATACCAGCGGCGAAGGCGGCCTTCTGGACGGTGACTGACGCTGAGACGCGAAAGCGTGGGGAGCAAACAGGATTAGATACCCTAGTA
+
FGFGF9C@FFGGGG:FG6F@FG<F@7CGGGGGF9FGGGGGEFFFG9@E8CDFEDE7:CFGGG:FEC@FFFGGGGG@DDDA5A??FFGEGECC<=@EFGCE+@:BDE8B+=BFEFFCFFGGC:CFFEE<CFE7F:=FFGF,:B<CC;@:*1*1<CACGGGGFE:EGGEEDGG58??6C779CFD585;+:CFGCG3**@7?55>>*:)7C:>CC55)87E?C*A<:7:?*8)*<<C=))*+
@M00200:205:000000000-AKKM3:1:1101:28449:8843 1:N:0:1
ATTGGGTTTAAAGCGCGCGCAGGCGGTCCCGAAAGTCGGACGTGAAAGCTCCCGGCTCAACTGGGAGAGGCCGTTCGAAACTTCGGGACTTGAAGGCGGGAGAGGCAAATGGAATTTCCGGTGTAGCGGTAAAATGCGTAGATACCGGAAGGAACACCAGTGGCGAAAGCGATTTGCTGGGCCGTCCTTGACGCTCAGGCGCGAAAGCTAGGGGAGCGACCGGGCTTAGATACCCCTGTAAGA
+
@<E@FECCEGGFGGGGG@C:F@FGGG7FGG:FGG:FFC::FF:B8FGDE,CC<=FF+?AFG9CFF@E?FEGGG:?<FFGDGDF<CB:4F<<FGGEFAC:FG:<F7F7<,@><F,BCA=@FEGDFFC;>@CCE,FCFFGGG:FCFEGD7*CFGGFFGDGGFGGGGEGCF5EG>88*09<@C*;CC**:*<C:CECDGGG?FGGCEGGDD7C:@EC:G>CE?9<8D25/59@)202<F:F6?CA:
@M00200:205:000000000-AKKM3:1:1101:8741:8854 1:N:0:1
ATTGGGTTTAAAGCGCGTGTAGGCGGCATGGTAAGTCGGGTGTGAAATCCCTCGGCCTAACCGAGGAATTGCGCCCGAAACTACCTTGCTTGAGGACCAGAGGGGAGCCTGGAATTCCTGGTGGAGCGGTGAAATGCGTTGATATCAGGAGGAACACCGGCGGCGAAGGCGAGGCTCTGGCTGGTTACTGACGCTGAGACGCGAAAGCTAGGGGAGCAAACGGGATTAGATACCCTAGTACGAT
+
EAFEEEG@FEFGGGGDFC:BFGFGGEGGGG8FGFFGGCGCFGGGGGFFAFAFGGGGGGGGFFD=CGDGG8EFGEEDBEEGGF?<8D9BEGGG,BF,FD7<@F7CFEEFF<FFFFFDCF<CEFGD7FFGGGGG@EFFF:CEFFC;FGGG:5<:CFEEF7>1:FEGC<CF@FCE8EC*;6CGFG888CFFGGGGCGG*C5:<5DE>8C7F9<:FCD><>F68FGGG05<2?44*<<:F).00*4:,
@M00200:205:000000000-AKKM3:1:1101:17834:8862 1:N:0:1
ATTGGGTTTAAAGGGTGCGTAGGCGGCCTATTAAGTCAGTGCTGAAATATCCCGGCTTAACCGGGAGGGTGGCATTGATACTGATGGGCTAGAGTACAGATGAGGTAGGCGGAATTGACGGTGTAGCGGTGAAATGCTTAGATATCGTCAAGAACACCTATAGCGAAGGCAGCTTACTAGGCTGTAACTGACGCTGAGGCACGAAAGTGTGGGGATCAAACAGGATTAGATACCCCTGTA
+
GGGGGGGGGGGGGGGGGGGGGGGGGGGGGGGGGGGGGGGGGGGGGGGGGGGGGGGGGGGGGGGGGGGGGGGGGGGGGGGGCGGGGGGGGGGGGGGGGGGGGGGGGGGGGGGGGGGGGGGGDGGGGGGGGGGGGGGGGGGGGGGGGGGGGGGCFGGGGGGGGFGFGGGGGGGGDGGGGGG;FGGGGGGGGGGGGGGGDGGFEFGGGGGGGFGGGEADFGGGDGGC?GG<F?>>CFDFFFFG
@M00200:205:000000000-AKKM3:1:1101:26125:8870 1:N:0:1
ACTGGGTTTAAAGTGTGCGCAGGCGGCCGCGCAAGTCGAGTGTGAAATCCCCGGGCTTAACTTGGGAATTGCGCTCGAAACTACGTGGCTCGAGTGTGGCAGAGGAAGGTGGAATTCCACGTGTAGCGGTGAAATGCGTAGAGATGTGGAGGAACACCGATGGCGAAGGCAGCCTTCTGGGCCAACACTGACGCTCATGCACGAAAGCGTGGGGAGCAAACAGGATTAGATACCCTGGTA
+
GGGGGGGGGGGGGGGGGGGGGGGDGG7BFDG>FGGGGGDFGGGGGGGGG<FGGGGGG8EGG9EFGGGGGFGGECF:FGGGGGGGFG8FGGGGGGEGGGDDGGFGGF?E7FGGGGGDGD@>CDGGGGGGGGGGGGGGGGGEGG9FGFDGFGFGGGGGFGFCGGEGGGGCGGFEDCG;CGGGGGGGGFGGGGGGGGGGGGG79C5;EGDFCEEGGGFGFGGGGGGF1<F2FFACFFGGFFFG
@M00200:205:000000000-AKKM3:1:1101:6286:8870 1:N:0:1
ACTGGGTTTAAAGGGTGCGTAGGTGGCGGGGTAAGTTCGATGTGAAATCTCTGGGCTCAACCCAGAAATGGCATTGAATACTATTCTGCTGGAGGGTCGGAGGGGAGACTGGAATTCTCGGTGTAGCAGTGAAATGCGTAGATATCGAGAGGAACACCAGTGGCGAAGGCGAGTCTCTGGACGACTCCTGACACTGAGGCACGAAAGCTAGGGGAGCAAACAGGATTAGATACCCCTGTA
+
GGGGGGGGGGGGGGGGGGGGGGGGGGGGGGGGGGGGGGGGGGGGGGGGGGGGGGGGGGGGGGGGGGGGGGGGGGGGGGGGGGGGGGGGGGGGGGGGGGGGGGGGGGGGGGGGGGGGGGGGGGGGGGGGGGGGGFEGGGGGGGGGGGGGGGGGGGGGGGGGGGGGGGGGGGGGGGGGGGGGGGCEEGGFGGGGGGGFGGFFGGGGGGCCFGGGGGFGFGGGGGGGFGGFFFFGFEGGFFFG
@M00200:205:000000000-AKKM3:1:1101:12968:8870 1:N:0:1
ATTGGGTGTAAAGGGCGCGTAGGCGGTCTTGCAAGTCCTGTGTGAAATCCCTCGGCTCAACTGAGGAACTGCACAGGAAACTGCTTGGCTTGAGTTCGGGAGAGGGAAGCGGAATTCCGGGTGTAGCGGTGAAATGCGTAGATATCCGGAGGAACACCGGTGGCGAAGGCGGCTTCCTGGACCGACACTGACGCTGAGGCGCGAAAGCTAGGGGAGCAAACGGGATTAGATACCCCCGTA
+
GGGGGGGGGGGGGGGGGGGGGGGGGGGGGGGGGGGGGGGGGGGGGGGGGGGGGGGGGGGGGGGGGGGGGGGGGGGGGGGGGFGGGGGGGGGGGGGGGGGGGGGDGGGGGGGGGGGGGGGGGGGGGGGGGGGGGGGGGGFGGGGGCFGGGGGGGGGGGGGGGGGGGGGGDFGGGGGGGGGGGGGGGGGEFGGGGGCEEGFEGGGEGGG:FGGGGGFGDGGG4DEGBGG?FB>GC?FCB>BC
@M00200:205:000000000-AKKM3:1:1101:9026:8872 1:N:0:1
ATTGGGTGTAAAGGGTGCGTAGGCGGCCCTGTAAGTCAGTGCTGAAATATCCCGGCTTAACTGGGAGGGTGGCATTGATACTGTGGGGCTAGAGTACAGATGAGGTAGGCGGAATTGACGGTGTAGCGGTGAAATGCTTAGATATCGTCAAGAACACCTATAGCGAAGGCAGCTTACTAGGCTGTAACTGACGCTGAGGCACGAAAGTGTGGGGATCAAACAGGATTAGATACCCGTGTA
+
GGGGGGGGGGGGGGGGGGGGGGGGGGGGGGGGGGGGGGGGGGGGGGGGGGGGGGGGGGGCGGGGGGGGGGGGGGGGG9EEGGGGGGGGGGGGGGGGGGGGGGGGGGGGDFGGGGGGGGGGGGGGCFGGGGGGGGGGGGGGGGGGGGGGGGGGCFGGGGGGGGGGGDGGGGGGGGGGGFCFGGGGGGGGGGGGGGGGDEGGGGEE8EDDCGGDEGFGAFEGGGGF?GGFFFBGGFF3>DFG
@M00200:205:000000000-AKKM3:1:1101:23044:8877 1:N:0:1
ACTGGGTTTAAAGGGTGCGTAGGCGGAATGGTAAGTCAGAAGTGAAATACTCGCGCTTAACGCGGGCACTGCTTTTGATACTGCTGTTCTTGAGTGCAGAAGAGGGAAGCGGAATTCTCGGTGTAGCGGTGAAATGCGTAGATATCGAGAAGAACACCAGCAGCGAAAGCGGCTTCCTGGTCTGTAACTGACGCTGAGGCACGAAAGTGTGGGTAGCAAACAGGATTAGATACCCCAGTA
+
GGGGGGGGGGGGGGGGGGGGGGGGGGGGGGGGGGGGGGGGGGGGGGGGGGGGGGGGGGGGGGGGGGGGGGGGGGGGGGGGGGGGGGGGGGGGGGGGGGGGGGGGGGGGGGGGGGGGGGGGGGGGGGGGGGGGGGGGGGGGGGGGGGGGGGGGGGGGGGGGGGGGDGGGGGGGGGGGGGGGGGGGGGGGGGGGGGGGGGCFGGGGGGGGGFCEEEFGFGGGGGGG?F78?FFGGGCDFBFG
@M00200:205:000000000-AKKM3:1:1101:17233:8884 1:N:0:1
ATTGGGTATAAAGGGTGCGTAGGCGGTGTAGCAAGTCGGGAGTGAAATACCCCAGCTTAACTGAGGAATTGCTTTCGATACTGCTGCGCTTGAGTGAGACAGAGGTAAGCGGAACTTAGGGTGGAGCGGTGAAATGCGTTGATATCCTAAGGAACACCGGTGGCGAAGGCGGCTTACTGGGTCTCTACTGACGCTGAGGCACGAAAGCTAGGGTAGCAAACGGGATTAGATACCCGCGTA
+
GGGGGGGGGGGGGGGGGGGGGGGGGGGGGGGGGGGGGGGGGGGGGGGGGGGGGGGGGGGGGGGGGGGGGGFGGGGGGGGGGGGGGGGGGGGGGGGGGGGGGGGGCFGGGGGGGGGGGGGGDGGGGGGGGGGGGGGGGGGGGGGGGGGGGGGCFGGGGGGGGGGGGGGCGGGGGGGGGGGGFFFGFGGGGGGGGGGGDGFFGGDGEGGGGGGF>FFGFGFG<3CC6DGFFFACFGGGEFFG
@M00200:205:000000000-AKKM3:1:1101:4295:8897 1:N:0:1
ATTGGGTATAAAGGGCTCGTAGGCGGTCTGTCGCGTCGGGAGTGAAATCTTACAGCTTAACTGTGAACTTGCTTTCGATACGGGCAGACTTGAGGCATTCAGGGGAGAACGGAATTCCTGGTGTAGCGGTGAAATGCGCAGATATCAGGAGGAACACCGGTGGCGAAGGCGGTTCTCTGGGAATGTACTGACGCTGAGGAGCGAAAGTGTGGGGAGCGAACAGGATTAGATACCCCGGTA
+
GGGGGGGGGGGGGGGGGGGGGGGGGGGGGGGGGGGGGGGGGGGGGGGGGGGGGGGGGGGGGGGGGGGGGGGGGGGGGGGGGGGGGGGGGGGGGGGGGGGGGGGGGGGGGGGGGGGGGGGGGGGGGGGGGGGGGGGGFGGDEGGGGGGGGGGGGGGGGGGGGGGGGEGGGGGGGGGGGGGGGFFFGGGGGGGGDG3EEFC7EFGGGGGGGGGGGC@GFGGGGGGGFG7?F@BFGGFGEFDG
@M00200:205:000000000-AKKM3:1:1101:24040:8927 1:N:0:1
ACTGGGTTTAAAGGGCGCGTAGGCGGGATGGCAAGTCGGTCGTGAAATCCCTCGGCTCAACTGAGGAGAGTCGGCCGATACTGCTGTTCTTGAGGGATGCAGAGGAGACTGGAATTCCCGGTGTAGCGGTGAAATGTGTAGAGATCGGGAGGAACACCGGTGGCGAAGGCGGGTCTCTGGGCATCTCCTGACGCTGAGGCGCGAAAGCGTGGGGAGCAAACGGGATTAGATACCCTAGTA
+
GGGGGGGGGGGGGGGGGGGGGGGGGGGGGGGGGGGGGGGGGGGGGGGGGGGGGGGGGGGGGGGGGGGGGGGGGGGGGGGGGGGGGGGGGGGGGGGGGGGGGGGGGGGGGGGGGGGGGGGGGGGGGGGGGGGGGGGGGGGGGGGGFGGGGGGGGGGGGGGGGGGGGGGGGGGGGGGGGGGGGGGGGGGGGGGGGGGGGGGGGGGG>EDGGGGGGGDGFGFFGGGD0DC<=@BGGFG=?FFG
@M00200:205:000000000-AKKM3:1:1101:15920:8951 1:N:0:1
ATTGGGTTTAAAGAGCTCGTAGGCGGTTTGTCGCGTCGGCCGTGAAAACTTGGGGCTTAACTCCAAGCTTGCGGTCGATACGGGCAGACTTGAGTTCGGCAGGGGAGACTGGAATTCCTGGTGTAGCGGTGAAATGCGCAGATATCAGGAGGAACACCGGTGGCGAAGGCGGGTCTCTGGGCCGATACTGACGCTGAGGAGCGAAAGCGTGGGGAGCGAACAGGATTAGATACCCCCGTAAGA
+
GGGGGGGGGGGGGGGGGGGGGGGGGGGGGGGGGGGGGGGGGGGGGGGGGGGGGGGGGGGGGGGGGGGG@FGGGGGGGGGGGGGGGGGGGGGGGGGGGGGGGGGGGGGGGGGGGGGGGGGGGGGGGGGGGGGGGGGGGGGGGGGGGGGGGGGGGGGGGGGGGGGGGGGGGGDGDEGGGGGFFGGGGGEGGGGGGGGGGGGGGFCCGGGFEGGGGGDG@EEGCGGG0D7<FFFGCFGG>EFGGFF
@M00200:205:000000000-AKKM3:1:1101:6890:8952 1:N:0:1
ACTGGGTTTAAAGGGCGCGTAGGCGGGATGGCGAGTCGGTCGTGAAATCCCTCGGCTCAACCGAGGAGAGTCGGCCGATACTGCCGTTCTTGAGGGATGCAGAGGAGACTGGAATTCCCGGTGTAGCGGTGAAATGTGTAGAGATCGGGAGGAACACCGGTGGCGAAGGCGGGTCTCTGGGCATCTCCTGACGCTGAGGCGCGAAAGCGTGGGGAGCAAACGGGATTAGCTACCCGAGTAAGA
+
GGGGGGGGGGGGGGGGGGGGGGGGGGGGGGGGGGGGGGGGGGGGGGGGGGGGGGGGGGGGGGGEGGGGGGGGGGGGEFGGGGGFGG:CFGGGGGGGGGGGGFFGGGGGGAGGGGGGGGGGGGGGGGGGGGGGFFGGGGGGGGGCFGFDGGGGGGGGGGGGGGGGGGGGGGGGGGCCGGGGGGGGGGCFGGGGD=CEEGGGEGGDG*>DGEGEGG:DE5FFGGGG0CGFF)6CGGGG:D5=C<4
@M00200:205:000000000-AKKM3:1:1101:14645:8952 1:N:0:1
ACTGGGTATAAAGGGCGCGTAGGCGGCCCGTCAAGTCCCGTGTGAAAGCCCCCGGCTCAACCGGGGAACGGCGCGGGAAACTAGCAGGCTTGAGTTCGGGAGAGGGAAGCGGAATTCCGGGTGTAGCGGTGAAATGCGCAGATATCCGGAGGAACACCGGTGGCGAAGGCGGCTTCCTGGACCGACACTGACGCTGAGGCGCGAAAGCTAGGGGAGCAAACGGGATTAGATACCCCGGTA
+
GGGGGGGGGGGGGGGGGGGGGGGGGGGGGGGGGGGGGGGGGGGGGGGGGGGGGGGGGGGGGGGGGGGGGGGGGGGGGGGGGGGGGGGGGGGGGGGGGGGGGGGGGGGGGGGGGGGGGGGGGGGGGGGGGGG>FFGGGGGGGGGGGGGGGECCFGGGGGGGGGGGGGEGGGGGGGGGGGGGGGGGGGGGGGGGGGGGGGGGGGGGGGGGGGGGGGDGFGGGGGDGFDFBF?BGFFGGEFFG
@M00200:205:000000000-AKKM3:1:1101:4971:8961 1:N:0:1
ATTGGGTTTAAAGCGCGTGTAGGCGGCCCGGTAAGTCCGCTGTGAAAGTCGGGGGCTCAACCCTCGAAAGCCGGTGGATACTGTCGGGCTAGAGTACGGAAGAGGCGAGTGGAATTCCTGGTGTAGCGGTGAAATGCGCAGATATCAGGAGGAACACCAATTGCGAAGGCAGCTCGCTGGGACGTCACTGACGCTGAGACGCGAAAGCGTGGGGAGCAAACAGGATTAGATACCCCCGTA
+
GGGGGGGGGGGGGGGGGGGGGGGGGGGGGGGGGGGGGGGGDGGGGGGGGFFGGGGGGG<FFFGGGGGGGGGGGGGGGGGGGGGGGGGGGGGGGGGGGGG:F7FCFGGGDFFCFGGFGGGGGGGGGGGGGGGGGGFGGEGGG7CGGGG9F7FGGGGGGGFGGGGGGGGGGGGEGEG8EGGGGGGG5EEGGGGGGDGGGGGGGGCCC875C5CCEEDGDGGGGGGG<FDFFF):EGCGFB5*
@M00200:205:000000000-AKKM3:1:1101:11889:8971 1:N:0:1
ATTGGGTATAAAGCGCGTGTAGGCGGTCCGGTAAGTCCGCTGTGAAAGTCGGGGGCTCAACCCTCGAAAGCCGGTGGATACTGTCGGGCTAGAGTACGGAAGAGGCGAGTGGAATTCCTGGTGTAGCGGTGAAATGCGCAGATATCAGGAGGAACACCAATTGCGAAGGCAGCTCGCTGGGACGTTACTGACGCTGAGACGCGAAAGCGTGGGGAGCAAACAGGATTAGATACCCGTGTAAGA
+
GGGGGGGGGGGGGGGGGGGGGGGGGGGGGGGGGGGGGGGGGGGGGGGGGGGGGGGGGGGGGGDEGGGGGGGGGGGGGGGGGGGGGGGGGGGGGGGEFGGGGGGCEGGFGGGGGGGGGGGGGGGGFFGCECGGFEGGGGGGGGGGGGGGGGGGGGGGGGGGGGGGGGDGGGGGGGGGGGGGGGGECFFGGDGFGGGGGGFGCGGGGGGGGDGGGGDDDGFGGGGG1DG<FFFFGFGGFFFGCA<
@M00200:205:000000000-AKKM3:1:1101:11806:8976 1:N:0:1
ATTGGGTTTAAAGGGTGCGTAGGCGGGTCTTTAAGTCAGGGGTGAAATCCTGGAGCTCAACTCCAGAACTGCCTTTGATACTGAAGATCTTGAGTTCGGGAGAGGTGAGTGGAACTGCGAGTGTAGAGGTGAAATTCGTAGATATTCGCAAGAACACCAGTGGCGAAGGCGGCTCACTGGCCCGATACTGACGCTGAGGCACGAAAGCGTGGGGAGCAAACAGGATTAGATACCCCGGTA
+
GGGGGGGGGGGGGGGGGGGGGGGGGGGGGGGGGGGGGGGGGGGGGGGGGGGGGGGGGGGGGGGGGGGGGGGGGGGGGGGGGGGGGGGGGGGGGGGGGGDEGGGGCGGGGGGGFGGGGGGGGGGGGCEGGGGCGGGGGGGGGGGGGGFDGGGEFDGGGGFGGGGGDDGGGGGGGGEFGFECC5C8EGGGGGDGGGGDEFGGGGGGGGGFDGCCEGDDDGDFGFCF:6:)/96>@CCFF:57
@M00200:205:000000000-AKKM3:1:1101:11491:9008 1:N:0:1
ATTGGGTTTAAAGTGCGTGTAGGCGGTCCGGTAAGTCCGCTGTGAAAGTCGGGGGCTCAACCCTCGGATGCCGGTGGATACTGTCGGGCTTGAGTACGGAAGAGGCGAGTGGAATTCCTGGTGTAGCGGTGAAATGCGCAGATATCAGGAGGAACACCAATTGCGAAGGCAGCTCGCTGGGACGTTACTGACGCTGAGACGCGAAAGCGTGGGGAGCAAACAGGATTAGATACCCTTGTA
+
GGGGGGGGGGGGGGGGGGGGGGGGGGGGGGGGGGGGGGGGGGGGGGGGGGGGGGGGGGGGGGGGGGGGGGGGGGGGGGGGGGFGGGGGGGGGFCGGGGGGGGG?FGGDEEGGGGGGGGGGGGGGGGGGGGGGGGGGGGGGGGGGGGGFGFCEFGGFGGGGGGCFCGCGGGGGGGGGGGGGGGGGGCFGGGGGGGGG58EFCDC:EGGCEEGGGGFGBGGGGGGGBGGFFF>GGGGGFFFG
@M00200:205:000000000-AKKM3:1:1101:17218:9008 1:N:0:1
ATTGGGTGTAAAGCGTGTGTAGGCGGGTCGTTAAGTGCCTTGTGAAATCCCACAGCTCACCTGTGGAACTGCTTGGCATACTGGCGATCTTGAGCCACTTAGGGGCAACCGGAACAAACGGTGGAGCGGTGAAATGCGTAGATATCGTTTGGAACGCCAATGGTGAAAACAGGTTGCTGGGAGTGCGCTGACGCTGAGACACGAAAGCCAGGGGAGCAAACGGGATTAGATACCCCCGTA
+
GGGGGGGGGGGGGGGGGGGGGGGGGGGGGGGGGGGGGGGGGGGGGGGGGGGGGGGGGGGGGGGFGGGGGGGGGGGEGGGGGGGFGGGGGGGGGGGGGGGGGGGGGGGGGGGGGGGGGGGGGGGGGGGGGGGDGGGGGGGGGGGGGGGGGGEEGEGGGGGG7FFC@FGFFGCFGGGGGGGGGGEGFGGGGGGGGGGGGGGGGGDGDEGGFFGGGGFGFGGGGGGGFGGFFFFGGGGD5:DC
@M00200:205:000000000-AKKM3:1:1101:23778:9009 1:N:0:1
ATTGGGTTTAAAGGGCGCGTAGGCGGTTGGGTAAGTCGGGTGTGAAAGCCCTGGGCTTAACCTGGGAATGGCATTCGAGACTACCTAGCTAGAGTCTGGTAGAGGGAAGTGGAATTTCCGGTGTAGCGGTGAAATGTGTAGATATCGGAAGGAACACCAGTGGCGAAGGCGACTTCCTGGACCAAGACTGACGCTGAGGCGCGAAAGCGTGGGGATCAAACAGGATTAGATACCCGCGTA
+
GGGGGGGGGGGGGGGGGGGGGGGGGGGGGGGGGGGGGGGGGGGGGGGGGGGGGGGGGGGGGGGGGGGGGGGGGGGGGGGGGGGGGGGGGGGGGGGGGGGGGGGGGGGGGGGGGGGGGGGGGGGGGGGGGEGGGGGGGGGGG9FGGGGGGGGGGGGGGGGGGGGGGGGGGGGGGGGGGGGGCGFFCGGGFGCGEGGGGGGGGGGGGGGGEGGGGGFG@FGGDDGGFGFDFF<DGGGDFDFG
@M00200:205:000000000-AKKM3:1:1101:8804:9016 1:N:0:1
ATTGGGTTTAAAGGGCGTGTAGGCGGGATGGCAAGTCGGTCGTGAAATCCTTCGGCTCAACCGAAGAAGTGCGTCCGATACTGCCGTTCTTGAGGGTTGGAGAGGAGACTGGAATTCCCGGTGTAGCGGTGAAATGTGTAGAGATCGGGAGGAACACCGGTGGCGAAGGCGGGTCTCTGGCCAATTCCTGACGCTGAGGCGCGAAAGCGTGGGGAGCAAACGGGATTAGATACCCGAGTA
+
GGGGGGGGGGGGGGGGGGGGGGGGGGGGGGGGGGGGGGDGGGGGGGGGGGGGGGGGGGGGGGGGGGGGGGGGGGGGGGGGGGGGGGGGGGGGGGGGGGGGGGGGGGGGGGGGGGGGGGGGGGGGGGGGGGGGGGCGGGGGGGGGGGGGGGGGGGGGGGGGGGGGGGGGGGGGGGGGGGGGGGGGGGGGGGGFED<EEGGGGGGGDEC:EEEDGGFGFGCDGGGGFCC>@FA7EFGD:>FG
@M00200:205:000000000-AKKM3:1:1101:28816:9040 1:N:0:1
ACTGGGTTTAAAGGGCGCGTAGGTGGCTCGGTAAGTGGCTGGTGAAATCCCGGGGCTCAACTCCGGGGCTGCCGGTCAGACTGCCGGGCTCGAGCACGGTAGGGGCAGATGGAATTCCCGGTGTAGCGGTGGAATGCATAGAGATCGGGAAGAATACCAGTGGCGAAGGCGTTCTGCTGGGCCGTTGCTGACACTGAGGCGCGACAGCGTGGGGAGCAAACAGGATTAGATACCCCTGTA
+
FFGGGGGGGGGGGGGGGGGGGGGEGGGGGGGGGGGGGGG8FGGGGGGG<FGEGGGGGG@<E<FF@FCCGGGGGGCFDCFFFGGGGG7CFG@ECE>BF7:FD@3=FGGDFGCFGDGGGGFE@FGGGGGGGGGGGGGEG9FF@F;9FFCFDFGGG@FGGF<EG:FEECEG7CEGDGCBFF<@EGGGGGGGGFGGGFGGG?*AEDEEGEGFD:8CCE:5>FC647C:(9F<FFBGGFGF>>F?
@M00200:205:000000000-AKKM3:1:1101:8101:9050 1:N:0:1
ATTGGGCTTAAAGGGCGCGTAGGCGGTCTTCTAAGTTCCGTGTGAAATCCCTCGGCTCAACTGGGGAACTGCACGGAAAACTGGAAGGCTTGAGTTCGGGAGAGGGAAGCGGAATTCCGGGTGTAGCGGTGAAATGCGTAGATATCCGGAGGAACACCGGTGGCGAAGGCGGCTTCCTGGACCGACACTGACGCTGAGGCGCGAAAGCTAGGGGAGCAAACGGGATTAGATACCCTGGTA
+
GGGGGGGGGGGGGGGGGGGGGGGGGGGGGGGGGGGGGGGGGGGGGGGGGGGGGGGGGGGGGGGGGGGGGGGGGGGGGGGGGGGGGGGGGGGGGGGGGGGGEGGEGGGGGGDGEGGGGGGGGGGGCGGGGGGGG9DCFFGGGGGGGGGGGGGGGGGGGGGGEEGGGGGGGGGGGGGGGGGGGGG>EGGGGGFFEGGGGGGGGGGGEDCGGGCFGCDDDGG?FGE3?GF<F4<FGGGGF59+
@M00200:205:000000000-AKKM3:1:1101:13805:9056 1:N:0:1
ATTGGGTTTAAAGTGTGCGCAGGCGGCCGCGCAAGTCGAGTGTGAAATCCCCGGGCTTAACTTGGGAATTGCGCTCGAAACTACGTGGCTCGAGTGTGGCAGAGGAAGGTGGAATTCCACGTGTAGCGGTGAAATGCGTAGAGATGTGGAGGAACACCGATGGCGAAGGCAGCCTTCTGGGCCAACACTGACGCTCATGCACGAAAGCGTGGGGAGCAAACAGGATTAGATACCCTAGTAAGA
+
GGGGGGGGGGGGGGGGGGGGGGGGGGGGGGGGGGGGGGGGGGGGGGGGGGGGGGGGGGGGGGGGGGGGGGGGGGGGGGGGGGGGGGGGGGGGGGGGGGGGGGGGGGGGGGGGGGGGGGGGGGGGGFGGGGGGGGGGGGGGGGGGGGGGGGGEGGGGGGGGGGGFGGDGGGGGEGGGGGGFGGGGGGGGGGGGGEGGGGGGGGGGGGDGGGGEGGFDFGGGGGGG?GGFFFFG?C@FF@FGG))
@M00200:205:000000000-AKKM3:1:1101:26400:9128 1:N:0:1
ATTGGGTGTAAAGAGCTCGTAGGCGGCCACTCAAGTCGAACGTGAAAACTCGGGGCTCAACCCCGAGCCCGCGTTCGATACTGGGCGGCTAGAGTCTGGTAGGGGGATCTGGAATTCCTGGTGTAGCGGTGGAATGCGCAGATATCAGGAGGAACACCGGTGGCGAAGGCGGGATCCTGGGCCAGTACTGACGCTGAGGAGCGAAAGCGTGGGGAGCAAACAGGATTAGATACCCTAGTACGAT
+
GGGGGGGGGGFGGGGGGGGGGGGGGGGGGGGCCGGGFGGGGGGFFGGGGGGGFGGGEGFGGG7FGGGGGGGGGGGGGGGGGG9F@F7BFG>FGGGGGFFGDFGGGGEGGGFGGGGGEGGGGGGGFGFGGGCGFGG8FED:F@BECFGFGGGGG7F8FGG@FFEFEEGGGGGGGCGCECFFGGG8FGCFG7CF8=**:EDFEG=EG5795AEGGE>D@F8@FGGF0CG?=4>FGFGGF>FG7,--
@M00200:205:000000000-AKKM3:1:1101:15709:9131 1:N:0:1
ATTGGGTATAAAGGGCGTGTAGGCGGTCGAGTAAGTGAGATGTGAAATCCCTCGGCTCACCCGAGGACCGGCATCTCAAACTGCTTGGCTAGAGTACGGGAGAGGATGAGGGAATTCCTGGTGTAGCGGTGAAATGCGTAGATATCAGGAGGAACACCGGTGGCGAAAGCGCTCATCTGGCCCGACACTGACGCTGAGGCGCGAAAGCTAGGGGAGCAAACGGGATTAGATACCATAGTA
+
GGGGGGCFGFGGGGFGGGGGGGGGGGGGGGGGGGGGGGGFGGGGGGGGGFFFGGGGGGGGCEFGGGGGGGGGGGG9FGGGCFGGGFGGGGCCEBFFGGGGCFEGGCCGGC87@FGGGGGGGGGGGFFEGFGFGGGGGGCGGEACFFGGGGGGG<CDFCFGG:<8@CEG*8FEGEDF;4FGGGFGGG8=C6CC8ECGGBG5CGC:88C*C::8FDBDD58+/9CC1)2547<79A+2*0/:
@M00200:205:000000000-AKKM3:1:1101:14668:9134 1:N:0:1
ATTGGGTTTAAAGGGTGCGTAGGCGGCCTGCTAAGTTCGATGTGAAAGCCCTGGGCTCAACCTGGGAATGGCATCGAAGACTGGCAAGCTGGAGTGCGGTAGAGGGTGGTGGAATTCCCGGTGTAGCGGTGAAATGCGTAGAGATCGGGAGGAACATCGATGGCGAAGGCAGCCACCTGGACCAGCACTGACGCTGAGGCACGAAAGCGTGGGGAGCAAACAGGATTAGATACCCTAGTAAGA
+
GGGGGGGGGGGGGGGGGGGGGGGGGGGGGGGGGGGGGGGGGGGGGGGGGGGGGGGGGGGGGGGGGGGGGGGGGGGGGGGGGGGGGGGGGGGGGGGGGGGGGGGGGGGGGGGGGGGGGGGGGGGGGGGGGGGGGGGGGGGGGGGGGGGGGGGGGGGGFGGGGGGGGGGGGGGGGGGGGGGGGGGGGGGGFFGGGGGGGGGGGGGGGGGFGGGGGGEGB:FFCDGGFGG?FFFGGGGFFFFGFB9
@M00200:205:000000000-AKKM3:1:1101:25181:9162 1:N:0:1
ATTGGGTTTAAAGGGCGCGTAGGTGGCTCGGTAAGTGGCTGGTGAAATCCCGGGGCTCAACTCCGGGGCTGCCGGTCAGACTGCCGGGCTCGAGCACGGTAGGGGCAGATGGAATTCCCGGTGTAGCGGTGGAATGCGTAGATATCGGGAAGAACACCAGTGGCGAAGGCGTTCTGCTGGGCCGTTGCTGACACTGAGGCGCGACAGCGTGGGGAGCAAACAGGATTAGATACCCGCGTA
+
GGGGGGGGGGGGGGGGGGGGGGGGGGGGGGGGGGGGGGGGGGGGGGGGGGGGGGGGGGGGGGGFGGGGGGGGGGDGGGGGGGGGGGGGGGGGGGGGGGGGGGGGGGGGGGGGGGGGGGGGDGGGGGGGGGGGGGGGGGGGGGGGGFGGGGGGGGGGGGGDGGGGGGGGGGGGGEGFCGGGGGGGGGGGGGDFGGGGGGGGGGGGDCGGGGGGGDFDEGGGGGGGFGG?FFBGGGFG3)0:
@M00200:205:000000000-AKKM3:1:1101:10318:9173 1:N:0:1
ACTGGGTTTAAAGAGCACGTAGGCGGTTGAGCAAGTCCAATGTGAAATCCCCCGGCCTAACTGGGGAACTGCATTGGATACTACTTGACTTGAGTGCAGGAGGGGAGAGTGGAATTCCAGGTGGAGCGGTGAAATGCGTAGATATCTGGAGGAACGCCGGCGGCGAAAGCGACTCTCTGGTCTGCAACTGACGCTGAGGTGCGAAAGCTAGGGGAGCAAACGGGATTAGATACCCCTGTA
+
FEGGGGGGGGGGGFG@FGGGGGG9FG6+6E<@FGGGGGGFGGGGGFGG<;FDC7FG7@FGGG9,C6FGGGGGGGGCGGGGGGD<,966EGGGGGE,ECFGGG>FGCGD+EFGGGGGGGDFGGG+DFGCFGDFGGGGGGGEFGFFFGA=FCFGGG8>FFEC7F@EGEEBGGGGDDEGGGGG+CGG+<<FGGGGEGGGGGF7/>CEG5DGC7@;F5BCBGG?<C851CF>@=)*<@FC.>@C
@M00200:205:000000000-AKKM3:1:1101:15900:9191 1:N:0:1
ATTGGGTGTAAAGGGTGCGTAGGCGGTTTCCTAAGTCAGTTGTGAAATACGGCAGCTTAACTGTCGAGGTGCAATTGATACTGGGAAACTTGAGTACTGATGAGGTATGCGGAATGGACGGTGTAGCGGTGAAATGCTTAGATATCGTCGAGCACACCGATAGCGAAGGCAGCATACTAAGGAGTAACTGACGCTGAGGCATGAACGTGTGGGGATCAAACAGGATTAGAGACCCTCGTA
+
,@C,EC@@8EE9CFEFGG+FG7FF@FFCCEEC9@CC@,CEC<CFGFFGDFG7@7C,9CC@F<EEFF,@C@:FFGE9<FG??,CFGCEFFAF9C,C<CA<FECFFGGCG,EFG7@FFGFGC++BBF??F>?F+C<9<,5CEDD??DFGGG+@@:FF@A+F@:FC,++3**@DCG,,3>B9DFF,,422D722,8:558B*CE*=2,,*1/C8148=C502+**=*/*+.*1)+=<CD558*
@M00200:205:000000000-AKKM3:1:1101:7612:9193 1:N:0:1
ATTGGGTTTAAAGGGCGCGTAGGCGGTCGATCCAGTCCGGGGTGAAATCTTTCGGCTTAACCGGAAAAGTGCCTTGGATACTGATCGGCTGGAGGGAGGTAGGGGCAGCTGGAACTTCCGGTGGAGCGGTGAAATGCGTTGATATCGGAAGGAACGCCGGTGGCGAAAGCGAGTTGCTGGACCTCTTCTGACGCTGAGGCGCGAAAGCTAGGGGAGCGAACGGGATTCGATACCCTAGTA
+
GGGGGGGGGGGGGGGGGGGGGGGGGGGGGGGGGGGGGGGGGGGGGGGGGGGGGGGGGGGGGGGGGGGGGGGGGGGGGGGGGGGGGGGGGGGGFGGGGGGGGGGGGGGGGGGGGGGGGGGGGGGGGGGGGGGGGGGGGGGGGGGGGGDFGGGCGGGGGGGGGGGCGGGGGGGGGGGGGGGGGGGGGFGGGGGGGGGGEGFGGGGGGCDGGGGGGEED>EGG:3CC?G42</.9:CEGFFFG
@M00200:205:000000000-AKKM3:1:1101:17971:9195 1:N:0:1
ATTGGGTGTAAAGGGCGCGTAGGCGGCTTGACAAGCGTGCGGTGAAAGCTCGGGGCTCAACCCCGAGTCGGCCGTGCGAACTGTCGAGCTTGAGCACAGTAGAGGCAGATGGAATTCCGGGTGTAGCGGTGGAATGCGTAGAGATCCGGAAGAACACCGGTGGCGAAGGCGGTCTGCTGGGCTGTGGCTGACGCTGAGGCGCGACAGCGTGGGGAGCAAACAGGATTAGATACCCTAGTA
+
GGGGGGGGFGGGGGGGGGGGGGGGGGGGGGGGGGGGGGGGGGGGGGGGGGGGGGGGGGGGGGGGGGGGGGGGGGGGGGGGGGGGGGGGGGGGGGGGGGGGGGGGGGGGGGGGGGGGGGGGGEGEGGGGGGGGDGGGGGGDGGGGGGGGGGGGGEDGGGGGGEGGGEGGGGGGGGGGFGGGGGFEGGGGGGGGGDGGGGGGGGGGGGDCEC>EGGFGF=FF4DGGFGGFFFAFF6CFF@?C
@M00200:205:000000000-AKKM3:1:1101:6032:9216 1:N:0:1
ATTGGGTTTAAAGCGCGCGTAGGTGGCTTGATAAGTCGGTGGTGAAATCCCATGGCTCAACCATGGAACTGCCGTCGATACTGTCAGGCTTGAGGGCGGTAGGGGAGAGTGGAACTCCTGGTGTAGCGGTGAAATGCGTAGATATCAGGAGGAACACCCGTGGCGAAGGCGGCCCCCTGGTTGGATACTGACGCTGAGACGCGAAAGCGTGGGGAGCAAACAGGATTAGATACCCTAGTA
+
DFFFGCF7@FGFCEFGGGGGGGGGGGFGGEGGFGGGGGGEGGGFFGFGFEGEFDGFGFFGGGGEEGGDFCGF<CFGGE,EF9EGGFGGFCFEFGFDEEDCFGGGGGEFGA<FCF<DAFFDG8FEFGFCB=FDFGGG9FCEFFGGGFGC,,5<FFGGGD>@F7F7B@C778<C58C*B8FDCEE5CCCCFC9CEGC*?8@+:C*:1C7*::CCEDBDF566*7C7?7D?FFBG90+9?FFF
@M00200:205:000000000-AKKM3:1:1101:28673:9246 1:N:0:1
ATTGGGCTTAAAGGGCGTGTAGGCGGTCCGCTAAGTCTGATGTGAAAGCCCGGGGCTCACCCCCGGAAGGGCATTGGAAACTGACGGACTGGAGTCCCGGAGAGGAGAGTGGAATTCCTGGTGTAGCGGTGAAATGCGTAGATATCAGGAGGAACACCGGTGGCGAAGGCGGCTCTCTGGACGGTGACTGACGCTGAGACGCGAAAGCGTGGGGAGCAAACAGGATTAGATACCCGAGTA
+
GGGGGGGGGGGGGGGGGGGGGGGGGGGGGGGDGGGGGGGGGGGGGGGGGGGGGGGGGGGGGGGGGGGGGGGGGFGGGGGGGGGGGGGGGGGGGFGGGGGDGGGGGGGGGGGGGGGGGGFGGGGFFGGGGGGGCGGGGGGGGECGEGGGFGGGGGFFGGGDEGGGGGGGGGGDGEGGGGGGGGGGGGGGGGGEC=5EEGGFEC=CEECDEGGGC>5>DD6<CGGG?GGFF?)0+2<C>EFG
@M00200:205:000000000-AKKM3:1:1101:26388:9249 1:N:0:1
ATTGGGTTTAAAGGGCGCGTAGGCGGTTGGGTAAGTCGGGTGTGAAAGCCCTGGGCTTAACCTGGGAATGGCATTCGAGACTACCTAGCTAGAGTCTGGTAGAGGGAAGTGGACTTTCCGGTGTAGCGGTGAAATGTGTAGATATCGGAAGGAACACCAGTGGCGAAGGCGACTTCCTGGACCAAGACTGACGCTGAGGCGCGAAAGCGTGGGGAGCACACGGGATTAGATACCCCAGTA
+
CFFGGGFBFCGFFGGGGGDFEDEGGCFFGGECFGGFFGEGGGEFFGGGGGGGGGGGGECCEGGGGGC8CAEFCFGGFGGGFGFGGGGGGGGG9=FFCFEFFGCE<C:,BB==F,FFAEEFEECFE,FFCG@B<FFGF?F9=;F3F9>C3@>FC7D<FFEGFFGGDGEDC8FGCE>FGG?E,:CCFFE8?C,18CCEE*AFED58*=CGE*;CE8))8C***9*C?C<<F64:@<EF))9:
@M00200:205:000000000-AKKM3:1:1101:2845:9274 1:N:0:1
ACTGGGTTTAAAGAGCGCGTAGGCGGCCTGGCAAGTCCGACGTGAAATCTGGAGGCTCAACCTCCAGCGGTCGTTGGAAACTGCTTGGCTAGAGTCCGGAAGAGGAGAGTGGAATTCCTGGTGTAGCGGTGAAATGCGCAGATATCAGGAAGAACACCGATGGCGAAAGCAGCTCTCTGGGACGGTACTGACGCTAAGGCGCGAAAGCGTGGGGAGCGAACAGGATTAGATCCCCGTGTA
+
GGGGGGGGGGGGGGGGEGGGGGGGGGGGGGGGGGGGGGGEGGGGGGGGFGGGFGGGGGGGGGGGGGGGGGGGGEGGGGGEFFGGGGFGGGFGEGFGGGDGGC<FGGGGGFGGGGGGFFFGGGDFFFGGGGGGGGGGGGGEGGGEFGGFF>CD@FGGGGCFGGGGGECEECFF68EGGGFEFGGGDBCCCFEG5EC5*?EC7<EE*CCFE5E8?:3<3C5*9<0C6CFFFFF=+;CDB@:6
@M00200:205:000000000-AKKM3:1:1101:7099:9274 1:N:0:1
ATTGGGTTTAAAGCGAGCGCAGGTGGTTTAATAAGTCTGATGTAAAAGGCAGTGGCTCAACCATTGTGTGCATTGGAAACTGTTAGACTTGAGTGCAGTAGAGGAGAGTGGAATTCCATGTGTAGCGGTGAAATGCGTAGATATATGGAGGAACACCGGTGGCGAAAGCGGCTCTCTGGACTGTAACTGACACTGAGGCTCGAAAGCGTGGGTAGCAAACAGGATTAGATACCCGAGT
+
GGGGGGGGGGGGGGGGGGGGGGGGGGGGGGGGGGGGGGGGGGGGGGGGGGGGGGGGGGGGGGGGGGGGGGGGGGGFGGGGGGGGGGGGGGGGGGGGGGGGGGGGGGGGGGGGGGGGGGGGGCGFFGDEFGECEFGFEGEGGGGGGGGFFFGGGGGGCE7C:FG@EGEGGGGGDGGG?GFEGCCCGGGE9CEGGFGFFFFF>4EG8CCDGEGGE<A;AF8/8C8<@+27AFEC4,=1>>
@M00200:205:000000000-AKKM3:1:1101:24092:9287 1:N:0:1
ACTGGGTATAAAGGGTGCGTAGGCGGCCTATTAAGTCAGTGCTGAAATATCCCGGCTTAACCGGGAGGGTGGCATTGATACTGATGGGCTTGAGTAGAGTCGAGGTAGGCGGAATTGACGGTGTAGCGGTGAAATGCTTAGATATCGTCAAGAACACCGATAGTGTAGACAGCTTACTAGACTCAAACTGACGCTGAGGCACGAAAGTGTGGGGATCAAACAGGATTAGATACCCGCGTA
+
GGGGGGGGGGGGGGGGGGGGGGGGGGGGGGGGGGGGGGGGGGGGGGGGGGGGGGGGGGGGGGGGGGGGGGGGGGGGGGGGGGGGGGGGGGGGGGGGGGGGGGGGGGGGGGGGGGGGGGGGGGGGGGGGGGGGGGGGGGGGGGGGGGGGGGGGGGGGGGGGGGGDFGGGGGGGGGGGGGGGGGGGGGGGGGGFDGGGGGGGGGGGGEDGFGGGGGFD>CFGFGGGFGD?FFFGGF6D>EEG
@M00200:205:000000000-AKKM3:1:1101:22985:9290 1:N:0:1
ATTGGGTTTAAAGAGTTCGTAGGCGGTTCGGTAAGTGAGGTGTGAAATCCCTTGGCTCAACCAAGGAATTGCGCTTCAAACTGCCGGGCTCGAGGGAGATAGAGGTGAGCGGAACTGATGGTGGAGCGGTGAAATGCGTTGATATCATCAGGAACACCAGAGGCGAAGGCGGCTCACTGGGTCTCTTCTGACGCTGAGGAACGAAAGCTAGGGGAGCAAACGGGATTAGATACCCCCGTA
+
GGGGGGGGGGGGGGGGGGGGGGGGGGGGGGGGGGGGGGGGGGGGGGGGGGGGGGGGGGGGGGGGGGGGGGGGGGGGGGGGGGGGGGGGGGGGGGGGGGGGGGGGGGGGGGGGGGGGGGGGGGGGGGGGGGGGGGGGGGGGGGGGGGGGGGGGGGGGGGGGGGGGGGGGGGGGGGGGGFGCFGGGGGGGGGGGGGGGGGGGFGGGDGGGC7FGGGBGFGGGGGDGFG<?FFFGGFGF@>@C
@M00200:205:000000000-AKKM3:1:1101:11835:9295 1:N:0:1
ATTGGGCATAAAGGGCGCGTAGGCGGGCAGGCGAGTCAGGGGTGAAATCCCTCGGCCCAACCGGGGGACGGCTCCTGAGACCGCCTGCCTCGAGGGGGGTAGGGGCACGCGGAACTTCCGGTGGAGCGGTGAAATGCGTAGAGATCGGAAGGAACGCCGGTGGCGAAAGCGGCGTGCTGGGCCCCTTCTGACGCTGAGGCGCGAAAGCCAGGGGAGCGAACGGGATTAGATACCCCGGTA
+
GGGGGGGGGGGGGGGGGGGGGGGGGGGGGGGGGGGGGGGGGGGGGGGGGGGGGGGGGGGGGGGGGGGGGGGGGGGGGGGGGGGGGGGGGGGG@EGEGDEGGGGEGGGGGDGGGEDGGGGGGGGGGFFGGGGGFGGGGGGGGGGGGGGGGEGGGGGGGGEGGGGGGCCE>EEDCEEGGGGGGCGGGGGGGGFGEC5C8FGFEGGGGGGG86FGGG:DFGG=DGGGB3DBFF>CCCGG@7.*
@M00200:205:000000000-AKKM3:1:1101:18820:9305 1:N:0:1
ACTGGGTTTAAAGGGTGCGTAGGCGGGCCGGTAGGTCAGTGGTGAAATCCTGGGGCTTAACCCCAGAACTGCCGTTGATACTATCTGTCTTGAATCCCGTGGAGATGAGCGGAATATGTCATGTAGCGGTGAAATGCTTAGATATGACATAGAACACCAATTGCGAAGGCAGCTCGTTACACGAAGATTGACTCTGAGGCACGAAAGCGTGGGGATCAACCAGGATTAGATACCCGTGTA
+
GGGGGGGGGGGGGGGGGGGGGGGGGGGGGGGGGGGGGGGGGGGGGGGGGGGGGGGGGGGGGGGGGGGGGGGGGGGGGGGGGGGGGGGGGGGGGGGGGGGGGGGGGGGGGGGGGGGGGFGGGGGGGGGGGGGGGGGGGGGGGGGGGGGGGGGGGGGGGGGGGGGGGGGGGGFGDGGGCFGGGGGGEE>FGFGGGGGGFGGGGGGGGGGGGG7F>E:D@FG*>DG:,>D??FAFGDG:.>FG
@M00200:205:000000000-AKKM3:1:1101:28744:9310 1:N:0:1
ACTGGGTTTAAAGGGTGCGCAGGCGGACCAGAAAGCATTTTGTGAAAGCCCCCGGCTCAACCGGGGAATTGCAGGGTGAACTACTGGTCTTGAGGCAGGTAGGGGCAGACGGAACTGTCGGTGGAGCGGTGAAATGCATAGATATCGACAGGAACGCCAATGGCGAAGGCAGTCTGCTGGGCCTGTCCTGACGCTCAGGCACGAAAGCGTGGGGAGCAAACAGGATTAGATACCCTAGTA
+
CFGGFGD7FFGFGGEEFGGGGGG7FGEGDGGFFGGGFGFCGGGGGGGGG<@FG:FGGGGGGGGGCEEC@=FFGFGGFGGGGGGGGFDGGFGGGGGGGGGGGED@FGGGGGGGGGGFGGGFGGGEGGGGGGGGC>CEFA=;EEGGGFEDGCEGFFGEGEEGGGFFEEDGGGGGGFBBFCFA:FFCFGGE7:@G=EDCGFC?EGG5*;5CEGG5CEEGF5FGGGC9:4:7=?2CFGGFF)99
@M00200:205:000000000-AKKM3:1:1101:25792:9321 1:N:0:1
ATTGGGCTTAAAGGGCGCGTAGGCGGGATGGCAAGTCGGTCGTGAAATCCTTCGGCTCAACCGAAGAACGTCGGCCGATACTGCCGTTCTTGAGGGATGCAGAGGAGATTGGAATTCCCGGTGTAGCGGTGAAATGTGTAGAGATCGGGAGGAACACCGGTGGCGAAGGCGGCCACCTGGACGGGTACTGACGCTGAGGCGCGAAAGCTAGGGGAGCAAACAGGATTAGATACCCCAGTAAGA
+
CFEFGFGFDCFGG<@BFBCFE+FGCC>B7@C<CFFGCFF@CEGGFFEEGFA<CFGGCGECFGGDGEEEFEC<4@>FG:=FCGFFGGGFCFFF?FEGCFGGGGGFGCF,D3FDDEEF<>FGEFGGGGGGD8>F>CCG@D@DC<FGG9BG:FCF:<FAFGC@CCGC8F@*7=CE8EGGFFGGEGG>E*:EEFFGGG35:EGC/5C?5/9DA?<GGG3>EC8CFCFG<CC7@6<>:<6FE>6?CAA
@M00200:205:000000000-AKKM3:1:1101:27252:9328 1:N:0:1
ACTGGGTTTAAAGAGCGCGTAGGCGGCCGGATAAGTCCGTTGTGAAATCCCCCGGCTCAACCGGGGACCCGCTTCGGAAACTGTCCGGCTTGAGTCGCGGAGAGGAGAGCGGAATTCCCAGTGTAGCGGTGAAATGCGTAGATATTGGGAGGAACACCGGTGGCGAAGGCGGCTCTCTGGACGCGTACTGACGCTGAGGCGCGAAAGCTAGGGGAGCAAACGGGATTAGATACCCTAGTA
+
GGGGGGGGGGGGGGGGGGGGGGGGGGGGGGGGGGGGGGGGGGGGGGGGGGGGGGGGGGGGGGGGGGGGGGGGGGGGGGGGGGGGGGGGGGGGGGGGGGGGGGGGGGGGGGGGGGGGGGGGGFGFGGGGGGGGGGFGGGGDGGGGGGGFGGGGGGGGGGGGGGGGGGGGGGGGGGG6FGGGFFEGGDEGGGGGGDGEEFGGGGGDG8CGGGGGGDBG::FGFGGGFGGFFFF:@CCFFFFG
@M00200:205:000000000-AKKM3:1:1101:23620:9333 1:N:0:1
ATTGGGTTTAAAGAGCTCGTAGGCGGTCTGTCGCGTCTGGTGTGAAATCCCATGGCTCAACTGTGGGCTTGCATCGGGTACGGGCAGACTAGAGTGCTGTAGGGGAGACTGGAATTCCTGGTGTAGCGGTGGAATGCGCAGATATCAGGAGGAACACCGATGGCGAAGGCAGGTCTCTGGGCAGTTACTGACGCTGAGGAGCGAAAGCATGGGGAGCGAACAGGATTAGATACCCTAGTA
+
GGGGGGGGGGGGGGGGGGGGGGGGGGGGGGGGGGGGGGGGGGGGGGGGGGGGGGGGGGGGGGGGGGGGGGGGGGGGGGGGGGGGGGGGGGGGGGGGGGGGGGGGGGDGGGGGGGGGGGGGGGGGGGGGGGGGGGGGGGGGGGGGGGGGGGGGGGGGGGGEGGGGGGGGGGGGGGGGGGGGGGGGGGGGGGGGGGGGGGGGGGGGGGCFGGGGGGFGFGEGGGGGFGGFFFFDFFFGFFFG
@M00200:205:000000000-AKKM3:1:1101:20661:9365 1:N:0:1
ATTGGGTGTAAAGCGCACGCAGGCGGTCTGTTAAGTCAGATGTGAAATCCCCGGGCTTAACCTGGGAACTGCATTTGAAACTGGCAGGCTTGAGTCTTGTAGAGGGGGGTAGAATTCCAGGTGTAGCGGTGAAATGCGTAGAGATCTGGAGGAATACCGGTGGCGAAGGCGGCCCCCTGGACAAAGACTGACGCTCAGGTGCGAAAGCGTGGGGAGCAAACAGGATTAGATACCCCAGTA
+
ECGFFEFCGFFGGGGFFEGGGGGGEFGGDE@FFFFGGFGGGGGGGGGGGGGGGGGGGGGGGGGEFGGGGFFGFFEFGGFGGGGGCFFGDCGGFGGGGGGGAFGGCGCECFF@FBB@DGGCCCDFGGGD7=FC<<CFFGGGGCCCFCFCF<<CCFGFGGFEGDE6:CGCGFCGGEGG5CCFGFGFFG?CCGGGGGGDEDCFCC:E88DFG:AEGGFC>7*29FGG?FG??B2*+3<5BDFG
@M00200:205:000000000-AKKM3:1:1101:21933:9370 1:N:0:1
ATTGGGTGTAAAGGGAGCGTAGGCGGCCATTTAAGTTTGGTCTTAAAGACTGGGGCTCAACCCCAGGACTGGACTGAATACTGGGTGGCTAGAGGATGTCAGAGGAAAGTGGAATTCCGAGTGTAGCGGTGAAATGCGTAGATATTCGGAGGAACACCAGTGGCGAAAGCGCCCATCTGGCCCGACACTGACGCTGAGGCGCGAAAGCTAGGGGAGCAAACGGGATTAGATACCCCCGTA
+
FFFGGGGGGGGGGGGFGGGCGGEGGGG7:<FAFGGGEFFDG<FCFGGGFCGGCGGGGGGGGE,:F@6FGFGGGEEG<FGGGGGGFFGGGG9FE=C,EFGFGGGGGDFGG5FFGGGGGGG:FGGGGGGGG@CFGGGGGGGGGGGGGFFGGGGGGGGGGGGFGGGGDGE<FGEB*>E7EE;;C>FC55CCGGGGGGGGGGGGDGGGGGGGFFGGGDBGFGG?FG5D?DFFFFFGG?GC5>DG
@M00200:205:000000000-AKKM3:1:1101:12433:9372 1:N:0:1
ACTGGGTTTAAAGAGCGCGTAGGCGGCCGGATAAGTCCGTTGTGAAATCCCCCGGCTCAACCGGGGACCCGCTTCGGAAACTATCCGGCTTGAGTCGCGGAGAGGAGAGCGGAATTCCCAGTGTAGCGGTGAAATGCGTAGATATTGGGAGGAACACCGGTGGCGAAGGCGGCTCTCTGGACGCGTACTGACGCTGAGGCGCGAAAGCTAGGGGAGCAAACGGGATTAGATACCCTCGTA
+
GGGGGGGGGGGGGGGGGGGGGGGGGGGGGGGGGGGGGGGGGGGGGGFFGGGGGGGGGGFGGGGGGGGGGGGGGGGGGGGGGGAGGGGGGGGGGGGGCEGGCBCFGGGGGGGGGGGGGGGGDGGFGGGGGDGGFGCCFGGGGGGGCFFGGGGGGDFGGGGGCGGGGGGGGGDGGGGGCCCFFFGGGGGDCFCGGGGGCGF57C5*:*94C7CFFGB3>F68FC=<25C2*/6FFGGCF:)/
@M00200:205:000000000-AKKM3:1:1101:19795:9374 1:N:0:1
ATTGGGTATAAAGAGCGCGTAGGCGGCCGTGCAAGTCGGTTGTGAAATCCCGGGGCTCAACCGCGGGACTGCGTCCGATACTGCACGGCTCGAGGCAGGTAGGGGAGAGTGGAATTCCCGGTGTAGCGGTGAAATGCGCAGATATCGGGAGGAACACCGGTGGCGAAGGCGGCTCTCTGGACCTGTCCTGACGCTGAGGCGCGAAAGCTAGGGGAGCGAACAGGATTCGATACCCTAGTAAGCT
+
GGGGGGGGGGGGGGGGGGGGGGGGGGGGGGGGGGGGGGGGGGGGGGGGGGGGGGGGGGGGGGGGGGGGGGGGGGGGGGGGGGGGGGGGGGGGGGGGGGGGGGGGGGGGGGGGGGGGGGGGGFEFGGGGGGGGGGGGGGGGGGGGGGGGGGGGGGGGGGGGGGGGGGGGGGGGGEGGGGGGGGGGGGGEE7CFEGDGGGGGEGGGEEGGGG?CGGFGFDGGG3CC0<F))*.95CFG4)0+;<2)
@M00200:205:000000000-AKKM3:1:1101:21137:9376 1:N:0:1
ATTGGGTTTAAAGGGCGCGTAGGTGGCTCGGTAAGTGGCTGGTGAAATCCCGGGGCTCAACTCCGGGGCTGCCGGTCAGACTGCCGGGCTCGAGCACGGTAGGGGCAGATGGAATTCCCGGTGTAGCGGTGGAATGCGTAGATATCGGGAAGAACACCAGTGGCGAAGGCGTTCTGCTGGGCCGTTGCTGACACTGAGGCGCGACAGCGTGGGGAGCAAACAGGATTAGATACCCTTGTA
+
GGGGGGGGGGGGGGGGGGGGGGGGGGGGGGGGGGGGGGGGGGGGGGGGGGGGGGGGGGGGGGGGGGGGGGGGGGGGGGGGGGGGGGGGGGGGGGGGGGGGGGGGGGGDFGGGGEGGGGGGGGGGGGGGGGGGFGGGGGGEGGGGGGEDEEGGGGGGGGGGGGGEGGGGGGGGGGGGGGGGGGGGGGGGGGGGFGGGGGGGGGGGGGGGGGGGGDEC>FGGGFFF<GGFFFF7CGGGF:FG
@M00200:205:000000000-AKKM3:1:1101:12892:9380 1:N:0:1
ATTGGGTTTAAAGAGCGCGTAGGCGGCCGTGCAAGTCGGTTGTGAAATCCCGGGGCTCAACCGCGGGACTGCGTCCGATACTGCACGGCTCGAGGCAGGTAGGGGAGAGTGGAATTCCCGGTGTAGCGGTGAAATGCGCAGATATCGGGAGGAACACCGGTGGCGAAGGCGGCTCTCTGGACCTGTCCTGACGCCGAGGCGCGAAAGCTAGGGGCGCGAACCGGATTAGATACCCGTGTA
+
GGGGGGCGGCGFFFFGGGDFGEDGGGGGGGGGGDFFGGGGG@FGGGGFDGGGGCDG==FFGGGGGGGGGGGFEFGGDEEGGGGGGGFFE7FGDGDGGGGGCFFGDEEBFCGFGFDFGFGGCGDGFFGDF<C*CF<CC:FEE7B9?FGDGGGDFCFFEGGGE588>8>8>;EEEGGFGG7ACEC*A<0C9D7EEG)/8>CE5D=::C)0<<F65:))>//:<)*9497?6?AGFFGGF))2
@M00200:205:000000000-AKKM3:1:1101:12485:9386 1:N:0:1
ACTGGGTTTAAAGGGCGCGTAGGTGGCGACATAAGGCTGTGGTGAAAGTCTGGGGCTCAACTCCAGATCGGCCGTGGCAACTGTGTCGCTTGGGCACTGTAGAGGCAGATGGAATTCCGGGTGTAGCGGTGGAATGCGTAGAGATCCGGAAGAACACCAGTGGCGAAGGCGGTCTGCTGGGCAGTGAACCCGCGAGGGTTCAATAGCCGACACTGAGGCGCGACAGCGTGGGGAGCAAACAGG
+
GGGGGGGGGGGGGGGGGGGGGGGGGGGGGGGGGGGGGGGGGGGGGGGGGGGGGGGGGGGGGGGGGGGGGGGGGGGGGGGGGGGGGGGGGGGGGGGGGGGGGGGCFGGGGGGGGGGGGGGGGGGEGGGGGGGGGFGGGGGGGGGGGGGGGGGGGGGGGGFGGGGGGGGGGGGGGGGGGGGGGGGGGGGFC5C=EGGGGGG=FFGGFFGFGGDGGGFGFFGGDGGDBGF9>E>GGCGG:?FFGFF
@M00200:205:000000000-AKKM3:1:1101:8055:9396 1:N:0:1
ATTGGGTTTAAAGGGCGCGTAGGCGGACTCTTAAGTCGGGGGTGAAAGCCCAGGGCTCAACCCTGGAATTGCCTTCGATACTGAGAGTCTTGAGTTCGGAAGAGGTTGGTGGAACTGCGAGTGTAGAGGTGAAATTCGTAGATATTGGGAAGAACACCGGTGGCGAAGGCGGCCAACTGGACCACAACTGACGCTGAGGCGCGAAAGCGTGGGGAGCAAACAGGATTAGATACCCTAGTA
+
GGGGGGGGGGGGGGGGGGGGGGGGGGGGGGGGGGGGGGGGGGGGGGGGGGGGGGGGGGGGGGGGGGGGGGGGGGGGGGGGEGGGGGGGGGGGGGGGGGGGGGFGGGGGGGGGGGGGGGGGGGGGGGGGGGFG9CGGGGGGGGGGGGGGGGGGCFGGGGGGGGGGGEGGDGGGCCEGGGGGGGGGGGGGGGFGGGGGGFGFEGGGGG)*::CEGGFG>G@FC58FBGGDFFFCCEFFFFFG
@M00200:205:000000000-AKKM3:1:1101:17872:9400 1:N:0:1
ATTGGGTTTAAAGGGTGCGTAGGCGGCCAGGTAAGTCAGGAGTGAAAGTTTGCGGCTCAACCGTAAAATTGCTTTTGATACTGCCAGGCTAGAATTAGGATGAGGTCAGCGGAATGTGGCATGTAGCGGTGAAATGCATAGATATGCCATAGAACACCAATTGCGAAGGCAGCTGGCTAGACCTGGATTGACGCTGAGGCACGAAAGCGTGGGGAGCGAACAGGATTAGATACCCCTGTA
+
GGGGGGGGGGGGGGGGGGGGGGGGGGGGGGGGGGGGGGGGGGGGGGGGGGGGGGGGGGGGGGGGGGGGGGGGGGGGGGGGGGGGGGGGGGGGGGGGGGGGGGGGGGGGGGGGDFGFGGGGGGGGGGGGGGGGGGGGGGGGGGGGGGGFGGGGGGGGGGGGGGGGGGGGGFGGGGGGGGGGGGGGGGGGGGGGGGGGGGGFEGGGGGGGGGGGGGFD3CEGGGGGFGFFFF2DFEFF55FG
@M00200:205:000000000-AKKM3:1:1101:28080:9401 1:N:0:1
ATTGGGTGTAAAGGGCGCGTAGGCGGCTTATCAAGTCAGGCGTGAAATTCCCGGGCTCAACCTGGGGGCTGCGCTTGATACTGATGAGCTTGAATGCGGGAGAGGATAGTGGAATTCCCAGTGTAGAGGTGAAATTCGTAGATATTGGGAAGAACACCAGTGGCGAAGGCGGCTATCTGGCACGTAATTGACGCTGAGGCGCGAAAGCGTGGGGAGCAAACAGGATTAGATACCCTTGTA
+
FFGGGGGGGGGGGGGDFEGGGGGGGGGGGGCGGGGF<FDFGGGEGGGGF9FG:FGGGGGGGGFGGGGGC:FGGEGGGGGGFGFFGGGGGGGGGFAB97FGFEGGGBFDFDG?FGGFEFGGGFGFGGGGGGGGGAFGAFGGGGAF;;DFEGGGFFGCCCFCFGGCEECFGGGDG>EGC;<FG*>C=*=FCGCGGG35?CFGD:E>EG)2::EDG5B)55;<9C8D(9C3=BA7+<<*0?F+
@M00200:205:000000000-AKKM3:1:1101:23872:9410 1:N:0:1
ATTGGGTTTAAAGAGCTCGTAGGCGGCCACTCAAGTCGAACGTGAAAACTCGGGGCTCAACCCCGAGCCCGCGTTCGATACTGGGCGGCTAGAGTCTGGTAGGGGGATCTGGAATTCCTGGTGTAGCGGTGGAATGCGCAGATATCAGGAGGAACACCGGTGGCGAAGGCGGGATCCTGGGCCAGTACTGACGCTGAGGAGCGAAAGCGTGGGGAGCAAACAGGATTAGATACCCCGGT
+
GGGGGGGGGGGGGGGGGGGGGGGGGGGGGGGGGGGGGGGGGGGGGGGGGGGGGGGGGGGGGGGGGGGGGGGGGGGGGGGGGGGGGGGGGGGGGGGGGGGGGGGGGGGGGGGGGGGGGGGGGGGGGGGGGGGGGGGGGGGGGGGGGGGGGGGGGGGGGGGGGGGGGGGGGGGGGGGGGGGGGGGGGGGGGFFGGGGGGGGFGGGGGGGGGGGGGGFGFGFFGGGGFGGFFFFGGGGGFF>
@M00200:205:000000000-AKKM3:1:1101:18010:9430 1:N:0:1
ATTGGGTTTAAAGGGCGCGTAGGTGGCCCGTTAAGTGGCTGGTGAAATCCCGGGGCTCAACTCCGGGGCTGCCGGTCAGACTGGCGAGCTAGAGCACGGTAGGGGCAGATGGAATTCCCGGTGTAGCGGTGGAATGCGTAGAGATCGGGAAGAACATCAGTGGCGAAGGCGGTCTGCTGGGCCGTTGCTGACGCTGAGGCGCGACAGCGTGGGGAGCAAACAGGATTAGATACCCCTGTA
+
G<FDGGFEGGGGGGGGGGGGGGGEFGGGGG@FGGGGGAFGGGF<FGGGCG8F@FGD@DFGG<CGGGGGGGGEFGC7CEFAE,AFCGEGGFAEGCE@FCCFGGGGGDE=FFDFFGGFFG<=FCFG:DF3FF@FCGEFG:@>CCEEEFEGGGGGFGGFGGFFFCCG8@ECEFCEEEGGD9A:@CFEEG5CFGCFGG3C=8==CD*/?EDD8:8CEGFC5F2CCDGF<CFF=6<>FGGGFFFE
@M00200:205:000000000-AKKM3:1:1101:21265:9431 1:N:0:1
ATTGGGTATAAAGAGCGCGTAGGCGGCCGTGCAAGTCGGTTGTGAAATCCCGGGGCTCAACCGCGGGACTGCGTCCGATACTGCACGGCTCGAGGCAGGTAGGGGAGAGTGGAATTCCCGGTGTAGCGGTGAAATGCGCAGATATCGGGAGGAACACCGGTGGCGAAGGCGGCTCTCTGGACCTTTCCTGACGCTGAGGCGCGAAAGCTAGGGGAGCGAACAGGATTAGATACCCCCGTA
+
GGGGGGGFGGGGGFGFGGGGGGGGGGGGECCF@FGGGGGEGGGGGGGGGGGGGGGGGGGGGGGGGGGGEGGGGG:=FGGGGGGGGFBCFGDGGGGG7@FCFGGGG7<CFGGGGGGGGG?CGGGGGGGGGGGGGGG?FGDECEGGGB*<FGGEGGGGGGCCEEGGGGGGGGGGGE*8CGGFFGEG+0+AFDCFCEDGDCGG*CCGGCDFF+<6CEBGF5CGDGGG?GFFF4>GGGGG3>DG
@M00200:205:000000000-AKKM3:1:1101:27851:9432 1:N:0:1
ATTGGGTGTAAAGGGTGCGTAGGCGGCCTATTAAGTCAGTTCTGAAATATCCCGGCTTAACCGGGAGGGTGGGATTGATACTGATGGGCTTGAGTGGAATCGAGGTAGGCGGAATTGACGGTGTAGCGGTGAAATGCTTAGATATCGTCAAGAACACCGATAGTGTAGACAGCTTACTAGACTTCAACTGACGCTGAGGCACGAAAGTGTGGGGATCAAACAGGATTAGATACCCTAGTA
+
GGGGGGGGGGGGGGGGGGGGGGGGGGGGGGGGGGGGGGGGGGGGGGGGGGGGGGGGGGGGGGGGGGGGGFGGGGGGGGGGGGGGGGGGGGGGGGGGGGGGGGGGGGGGGGGGGGGGGGGGGGGGGGGGGGGGGGGGGF<FGGGGCFGFGGGGGGGGGGGGGGGGGFGFGGGGGGGGGGGGGGGFGGGGGGGGDGGGGGFGGGGGGGDCFFGGDGEDFGGG=FGGFGF?=?BGGGGGFFFG
@M00200:205:000000000-AKKM3:1:1101:17524:9442 1:N:0:1
ATTGGGCTTAAAGAGCGTGTAGGCGGCCAGGTAGGTCCGGTGTGAAAACTCGAGGCTCAACCTCGAGATGTCATCGGAAACCATCTGGCTAGAGTCCGGAAGAGGAGAGTGGAATTCCTGGTGTAGCGGTGAAATGCGCAGATATCAGGAAGAACACCTATGGCGAAAGCAGCTCTCTGGGACGGTACTGACGCTGAGACGCGAAAGCGTGGGGAGCAAACAGGATTAGATACCCTAGTA
+
GGGGGGGGGGGGGGGGGGGGGGGGGGGGGGGGGGGGGGGGGGGGGGGGGGGGGGGGGGGGGGGGGGGGGGGGGGGGGGGGGGGGGGGGGGGGGGGGGGGEGGGGGGGGGGGGGGGGGGGGGGGGGGGGGGGGGGGGGGGGGGGGGGGGGGGGGGGGGGGGGGGGGGGEDGGGGFFGGGGGGGGGGGGGGGGGDGGGG57CE7=CCECCE7CGGGE335C?4CFC(0>?FFBFGEGG?)/<
@M00200:205:000000000-AKKM3:1:1101:19455:9442 1:N:0:1
ATTGGGTTTAAAGGGTGCGTAGGCGGTGTCCTAAGTCAGTTGTGAAATACGGCAGCTTAACTGTCGAGGTGCAATTGATACTGGGATACTTGAGTACTGATGAGGTATGCGGAATGGACGGTGTAGCGGTGAAATGCTTAGATATCGTCCAGAACACCGATAGCGAAGGCAGCATACTAAGGAGTAACTGACGCTGAGGCACGAAAGTGTGGGGATCAAACAGGATTAGATACCCTGGTA
+
GGGGGGGGGGGGGGGGGGGGGGGGGGGGGGGGGGGGGGGGGGGGGGGGGGGGGGGGGGGGGGGGGGGGGGGGGGGGGGGGGGGGGGGGGGGGGGGGGGGGGGGGGGGGGGGGGGGGGGGGGGGGGGGGGGGGGGGGGGGGDGGGGGDGGGGGGGGGGGGGGGGGGGGGGGGGGGGGGGGGGGGGGGGGGGGGGGGGDGGGGGGGGGGGGGGECEBGFG?GGGGC@GGFFA<@FFGFFFFG
@M00200:205:000000000-AKKM3:1:1101:28742:9448 1:N:0:1
ACTGGGCTTAAAGAGCGTGTAGGCGGCCAGGTAGGTCAGCTGTGAAAACTCGAGGCTTAACCTCGAGACGCCGGCTGAAACCATCTGGCTAGAGTCCGGAAGAGGAGAATGGAATTCCTGGTGTAGCGGTGAAATGCGCAGATATCAGGAAGAACACCCGTGGCGAAGGCGGTTCTCTGGGACGGTACTGACGCTGAGACGCGAAAGCGTGGGGAGCGAACAGGATTAGATACCCTAGTA
+
GGGGGGGGGGGGGGGGGGGGGGGGGGGGGGGGGGGGGGGGGGGGGGGGGGGGGGGGGGGGGGGGGGDGGGGGGGGGGGGGGGDGGGGGGGGGGGGGGGGGGGGGFGGGGGGGGGGGGGGGGGGGGGFGG>FGGGGGGGGGGGGGGGGGFGGGGGGGGGGGGGGEC<EGFGGGGCGGGGF@CCGD5EFGGGGGGGGDGGGGGG=EEEDGG5;EGDD35CC=D3CD?GGFF?2:?CFF48*A
@M00200:205:000000000-AKKM3:1:1101:9119:9452 1:N:0:1
ATTGGGTTTAAAGGGCGCGTAGGCGGTCCCATAAGTTCCGCGTGAAATCCCCCGGCTCAACCGGGGAATGGCATGGAAAACTGCGGGGCTTGAGTTCGGGAGAGGGAAGCGGAATTCCGGGTGTAGCGGTGAAATGCGTAGATATCCGGAGGAACACCGGTGGCGAAGGCGGCTTCCTGGACCGACACTGACGCTGAGGCGCGAAAGCTAGGGGAGCAAACGGGATTAGATACCCGAGTA
+
GGGGGGGGGGGGGGGGGGGGGGGGGGGGGGGGGGGGGGGGGGGGGGGGGGGGGGGGGGGGGGGGGGGGGGGGGGGGGGGGGGGGGGGGGGGGGGGGGGGGGGGGGGGGGGGGGGGGGGGGGGGGGGGGGGGGGGGGGGGGGGGGFGGGGGGGGGGGGGGGGGGGGGGGGGGDGEGGGGGGGGGGDGGGGGGGGGDEEGGGG:=EGCDG7FFGGGEGFGGGG3=<<DFFFFFFFFGGFFFF
@M00200:205:000000000-AKKM3:1:1101:14039:9467 1:N:0:1
ATTGGGTTTAAAGGGCGCGTAGGCGGCCTTGTCAGTCAGACGTGAAATCCCCAGGCTTAACTTGGGAACTGCGTCTGATACTACAAGGCTGGAGTTCGGGAGAGGGATGTGGAATTCCAGGTGTAGCGGTGAAATGCGTAGATATCTGGAGGAACACCGGTGGCGAAGGCGGCATCCTGGACCGACATTGACGCTGAGGAGCGAAAGCTAGGGGAGCAAACGGGATTAGATACCCCCGTA
+
GGGGGGGGGGGGGGGGGGGGGGGGGGGGGGGGGGGGGGGGGGGGGGGGGGGGGGGGGGGGGGGGGGGGGGGGGGGGGGGGGGGGGGGGGGGGGGGGGGGGGGGGGGGGGGGGGGGGGGGGGGGGGGGGGGGGGGGGGGGGGGGGGGGGGGGGGGGGGGGGGGGGGGGGGGGGGGGGGGGGGGGGGGGGGFGGGGGGGGDGGGGGGGGGGGGGGD@DFGGGGGGGFGGFFB>GGGGGEEDG
@M00200:205:000000000-AKKM3:1:1101:16950:9468 1:N:0:1
ATTGGGTTTAAAGGGCTCGTAGGCGGTTCGTCACGTCGGGAGTGAAAACTCGGAGCTTAACTCCGAGCCTGCTTCCGATACGGGCAGACTAGAGGTAGGCAGGGGAGAGCGGAACTCCTGGTGTAGCGGTGGAATGCGCAGATATCAGGAAGAACACCGGTGGCGAAGGCGGCTCTCTGGGCCTTACCTGACGCTGAGGAGCGAAAGCGTGGGTAGCGAACAGGATTAGATACCCCGGTA
+
FGGGGGGGGGGGGGGGGGGGGGGGGGGGGGGGGGGGGGGGGGGGGGGGGGGGGGGGGGGFGGGGGGGGGGGGGGGGGGGGGGGGGGGGGCFFEFGGGGGGGGGGGGGGGGGGFGGFGGFGFGGGGGGGGGFGCFGDFGGGECGGGGFF::FEG7FGGGGGEGGGGGEGGGGGGGGGGGFC9EEGGGGGFFFGGGGGGCGGGGD8>G3*8:CEGGFC:CGGGG?F?CCFF=ACGEGGFFFG
@M00200:205:000000000-AKKM3:1:1101:10906:9472 1:N:0:1
ATTGGGTTTAAAGGGTGCGTAGGCGGCCCTGTAAGTCAGTGCTGAAATATTCCAGCTTAACTGGGAGGGTGGCATTGATACTGTGGGGCTAGAGTACAGATGAGGTAGGCGGAATTGACGGTGTAGCGGTGAAATGCTTAGATATCGTCAAGAACACCTATAGCGAAGGCAGCTTACTAGGCTGTAACTGACGCTGAGGCACGAAAGTGTGGGGATCAAACAGGATTAGATACCCTCGTA
+
GGGGGGGGGGGGGGGGGGGGGGGGGGGGGGGGGGGGGGGGGGGGGGGGGGGGGGGGGGGGGGGGGGGGGGGGGGGGGGGGGGGGGGGGGGGGGGGGGGGGGGGGGGGGGGGGGGGGGGGGGGGGGGGGGGGGGGGGGFGGGGGGGGGGGFGGGGGGGGGGGGGGGGGGGGGGGGGGGGGGGGFGGGGGGGGGGGGGGGGCGGGDEGGGGGGGGGFGFGGGGGGG;4C@FFFGFFFGFEFG
@M00200:205:000000000-AKKM3:1:1101:26591:9486 1:N:0:1
ATTGGGTGTAAAGGGCGCGTAGGTGGCCCGTTAAGTGGCTGGTGAAATCCCGGGGCTCAACTCCGGGGCTGCCGGTCAGACTGGCGAGCTAGAGCACGGTAGGGGCAGATGGAATTCCCGGTGTAGCGGTGGAATGCGTAGAGATCGGGAAGAATACCAGTGGCGAAGGCGTTCTGCTGGGCCGTTGCTGACACTGAGGCGCGACAGCGTGGGGAGCAAACAGGATTAGATACCCGCGTA
+
GGGGGGGGGGGGGGGGGGGGGGGGGGGGGGGGGEGGGGGGGGGGGGGGGGGGGGGGGGGGGGGGGGGGGGGGGGGGGGGCGGGGGGGGGGGGGGGGGGGGGGGGGGGGGGGGGGGGGGGGGGGGFGGGGGGGGGCCGGGGGGGGGGGGGGGGGGGGGGGGGGGGGGGGGGGGGGGGGDGFGGGEGGGGGG7EEC6C@EFFDGGGEGGGGG5CGG>GFFF?FCFG?F>2?4<>FGFDEFFG
@M00200:205:000000000-AKKM3:1:1101:10875:9490 1:N:0:1
ATTGGGTTTAAAGAGCTCGTAGGCGGCCGTGCAAGTCGGACGTGAAATACCACGGCTCAACCGTGGGGAGTCGTTCGATACTGCTCGGCTAGAGGCAGGTAGGGGAGAGTGGAATTCCTGGTGTAGCGGTGAAATGCGCAGATATCAGGAGGAACACCGGTGGCGAAGGCGGCTCTCTGGGCCTGTCCTGACGCTGAGGAGCGAAAGCTGGGGGAGCGAACAGGATTAGATACCCCAGTA
+
GGGGGGGGGGGGGGGGGGGGGGGGGGGGGGGGGGGGGGGGGGGGGGGGGGGGGGGGGGGGGGGGGGGGGGGGGGGGGGGGGGGGGGGGGGGGGGGGGGGGGGGGGGGGGGGGGGGGGGGGGGGGGGGGGGGGGGGGGGGGGGGGGGGGGGGGGGGGGGGGGGGGGGGGGGGGGGGGGGGGGGGGGGGGGGGGGGGGGGGGGGGGGGGGGFFGGGBDFEGDGGGG6*?>F6)*0<EC>BFG
@M00200:205:000000000-AKKM3:1:1101:9673:9494 1:N:0:1
ACTGGGTATAAAGGGCGCGTAGGCGGGCCGCCAAGCCCGCGGTGAAAGCCCCCGGCTCAACCGGGGAACGGCCGCGGGGACTGGCGGTCTCGAGGGGGGTAGGGGCACGCGGAACGCCGGGTGGAGCGGTGAAATGCGTTGATATCCGGCGGAACTCCGGTGGCGAAAGCGGCGTGCTGGGCCCCGTCTGACGCTGAGGCGCGAAAGCCAGGGGAGCGAACGGGATTAGATACCCCTGTA
+
GGGGGGGGGGGGGGGGGGGGGGGGGGGGGGGGCGEGGGGGGGGCFGGGGGGGGGGGGGGGGGGGGGGGGGGGGGGGGGGGGGGGGGGGGGGGDCCFGGGEGGGGGGGEGGDGGCEEGGGGGGGGGGGGGGGGGGGGGGGGE>CFGFGCEDEGEGGFGGCEGEGGGEGGGGCDECGEGGGGC8CGGGC8=DFGGGD=CGGGGGCEEGGGGFGGGGEGFGGGG:=D(>C?FBAGGGGGFFFG
@M00200:205:000000000-AKKM3:1:1101:18862:9498 1:N:0:1
ACTGGGTATAAAGGGTGCGTAGGCGGAATGGTAAGTCAGAAGTGAAATACTCGCGCTTAACGCGGGCACTGCTTTTGATACTGCTGTTCTTGAGTGCAGAAGAGGGAAGCGGAATTCTCGGTGTAGCGGTGAAATGCGTAGATATCGAGAAGAACACCAGCAGCGAAAGCGGCTTCCTGGTCTGTAACTGACGCTGAGGCACGAAAGTGTGGGTAGCAAACAGGATTAGATACCCCGGTA
+
GGGGGFGGGGGGGGGGGGGGGGGGGGGGGGGGGGGGGGGGGGGGGGFGGGGGGGGGGGGGGGGGGGGGGGGGGGGGGGGGFGGGGGGGGGGGGGGGGGGGGGGGGGGGGGGGGGGGGGGGGGGGGGGGEGGGGFFGGGGGEGGGGGGGGGGFGGGGGGFGFFGGGGGGGFGGEGGGGGGGGGGGGGGGGGGGDDGDEFGFEGDEG5DF;=CC5:@GFFE8<7E<:FGB@=<FG?ECBEFG
@M00200:205:000000000-AKKM3:1:1101:27675:9504 1:N:0:1
ATTGGGTGTAAAGTGTGCGCAGGCGGCGTTGCAAGTCGAGTGTGAAAGCCCCGGGCTTAACTTGGGAATTGCGCTCGAAACTACGATGCTGGAGTGTGGCAGAGGAAGGTGGAATTCCACGTGTAGCGGTGAAATGCGTAGAGATGTGGAGGAACACCAATGGCGAAGGCAGCCTTCTGGGCCAACACTGACGCTCATGCACGAAAGCGTGGGGAGCAAACAGGATTAGATACCCCGGTA
+
GGGGGGGGGGGGGGGGGGGGGGGGGGGGGGGGGGGGGGGGGGGGGGGGGGGGGGGGGGGGGFGGGGGGGGGGGGGGGGGGGGGGGGGGGGGGGGGGGGGGGGGGGGGGGGGGGGGGGGGGGGGGGGGGGGGGGGGGGGGGGGGGGGGGGGGGGGGGGGGGGGGGGGGGGGGGGGGGGGGGGGGGGGGGGGGGGGGGGGGGGGGGGGGGGGGGGGFGFGGGGGDF67DDFFFGGGGGFBEG
@M00200:205:000000000-AKKM3:1:1101:16939:9526 1:N:0:1
ACTGGGCGTAAAGGGTGCGTAGGCGGCCTATTAAGTCAGTTCTGAAATATCCCGGCTTAACCGGGAGGGTGGGATTGATACTGATGGGCTTGAGTGGAGTCGAGGTAGGCGGAATTGACGGTGTAGCGGTGAAATGCTTAGATATCGTCAAGAACACCGATAGTGTAGACAGCTTACTAGACTTCAACTGACGCTGAGGCACGAAAGTGTGGGGATCAAACAGGATTAGATACCCCGGTA
+
GFGGGGGCFFEGGGCF@FGGGCFGE@FGGEGEDGGGEGEEGGFGDGFCFFFEGE:@FGFAFFGFGFGGG,BFGGGFGFFGGGGGDFGGGGGGFGGGGFGGFGGEGCGFFGGGCE7DFGFGEEGE9D<:FCCCFF9>EFCFGGGGGFGGGFFGC:<<:FGGE@CFGGGFFF@FGGGGGGGCFFGBGGCGGFGG85DG8CFGDFE>8C<7112<:C555F<CFGG4:F72F*4CCGGGFFFE
@M00200:205:000000000-AKKM3:1:1101:11203:9527 1:N:0:1
ATTGGGTTTAAAGGGCGTGTAGGCGGTCTGCTAAGTCATGTGTGAAATCCCTCGGCTTAACCGAGGAACGACGCATGAAACTGGCAAGCTAGAGTACCAAAGAGGGGGGTGGAATTCCCGGTGTAGCGGTGAAATGCGTAGATATCGGGAGGAACACCGGTGGCGAAGGCGGCCCCCTGGTTGGATACTGACGCTGAGACGCGAAAGCGTGGGGAGCAAACAGGATTAGATACCCGAGTA
+
FGGGGGGGGGGGGGGGGGGGGGGGGGGGGGGGGGGGFFFGCFCFFGGGGGG@@EGG7FGGGGGGGGGGGE=CFGDC@DFCFFGGEFGGGGGFD@EF?FDGGGGGGGDEG@7CFGCGBFGGGGDGGGC4BFGCFGGGFCGGG>FGFFGGGCCGGGCCFGGGD>GG*?ECGF85:8>*::FGGGGGGF@6<CGGDD3CEGFFGGD*CEGFC**:CE>)7:FGDFCC:<C44=AD<AFGFF@=
@M00200:205:000000000-AKKM3:1:1101:15811:9534 1:N:0:1
ACTGGGTATAAAGGGCGTGTAGGCGGGATGGCAAGTCGGTCGTGAAATCCTTCGGCTCAACCGAAGAAGTGCGTCCGATACTGCTGTCCTTGAGGGTTGGAGAGGAGACTGGAATTCCCGGTGTAGCGGTGAAATGTGTAGAGATCGGGAGGAACACCGGTGGCGAAGGCGGGTCTCTGGCCAATTCCTGACGCTGAGGCGCGAAAGCGTGGGGAGCAAACGGGATTAGATACCCTGGTA
+
GGGGGGGGGGGGGGGGGGGGGGGGGGGGGGGGGGGGGGGGGGGGGGGGGGGGGGGGGGGGGGGGGGGGGGGGGGGGGGGGGGGGGGGGGGGGGGGGGGGGGGGGGGGGGGGGGGGGGGGGGGGGGGGGGGGGGGGGGGGGGGGGGGGGGGDGGFGGGGGGGGGGGGGGGGGGGGGGGGGGGGGGGGGGGGGGGGGGGGGGGGGGGGDGGGGGGG>C>=FGGGGGFGGFFFFFFGGGFFFF
@M00200:205:000000000-AKKM3:1:1101:23558:9550 1:N:0:1
ATTGGGTTTAAAGTGTGCGCAGGCGGCCTCGCAAGTCGAGTGTGAAATCCCCGGGCTTAACTTGGGAATTGCGCTCGAAACTACGTGGCTGGAGTGTGGCAGAGGGAGGTGGAATTCCACGTGTAGCGGTGAAATGCGTAGAGATGTGGAGGAACACCAATGGCGAAGGCAGCCTCCTGGGCCAACACTGACACTCATGCACGAAAGCGTGGGGAGCAAACAGGATTAGATACCCTGGTA
+
GGGGGGGEGGGGGGGGGGGGGGGGGGD:FGBCGGGGCFF:EGFG9FFG<FGGGGGGGCFGGGGGGGGG8FCG:F+C@FGGGGGG7AFGGGCGGGGGFGGGGGDDFGECGGFGGGGGGGFGGGGFGGGGGGGFGGGGGGGGGGGGG:FEGGG>FGGGGGGGFGGGGGGEGGGGD5F8EGGGGGGGFGGGGGGGGGGGGGGGGGDGGGDGEGGGCEFGFGFFGGFGFGGFF*:FGGG*)09C
@M00200:205:000000000-AKKM3:1:1101:11349:9559 1:N:0:1
ATTGGGTTTAAAGGGTGCGTAGGCGGGCAGGGAAGTCCGTGGTGAAATCTCCGAGCTTAACTCGGAAACTGCCGTGGATACTCTCTGTCTTGAATACTGTGAAGGTGAGCGGAATATGTCATGTAGCGGTGAAATGCTTAGAGATGACATAGAACACCAATTGCGAAGGCAGCTCACTGCGCAGCGATTGACGCTGAGGCACGAAAGCGTGGGGATCAAACAGGATTAGATACCCCTGTA
+
GGGFFGGGGGFGGGGGGGGGGGGFFCFGGGGGDFGGGGGGFDGGFFFFGDGGGGGGGGFGGGGGGGGDGGGGGGGGGDFGGGGGGGGGGGGGCGGGGFFFGGGGGG<FCFGGGCFGGCFEFGGGGGGGGGGGGGFGGGGGGFGCFGDGGGGGFGGGGGGGGGGGD>>:CFGGGGFGGFFFCGGGGG>EGF69?=DGDGFGGGGD55C5CGBF7559FF+:C7*900:??=AGFFFFF)9?
@M00200:205:000000000-AKKM3:1:1101:2457:9568 1:N:0:1
ATTGGGTTTAAAGGGCGCGTAGGCTGTGCCGCAAGCAGCGTGTGAAATTCCGGGGCTCAACCCCGGAACGGCGCGCTGGACTGCGGCGCTCGAGTGCGGGAGGGGGGTGCGGAACTCTAGGTGGAGCGGTGAAATGCGTAGATATCTAGAGGAACACCGGTGGCGAAAGCGACACCCTGGCCCGCAACTGACGCTGAGGCGCGAAAGCGTGGGTAGCAAACAGGATTAGATACCCTGGTA
+
GGGGGGGGGGGGGGG>FGGGGGGGGGGGGGGCGGGFGGGGGGGGGGGGGGFGGGGGGGGGGGGGGGGGGGGGGECEEE7BFGGGGGGGGGGGGGGGGGGGCGG@GGGGGGGGGGG6<C@GGGF5EGGGGGGGFFGGGGGGGGGGGF:@<CGFGGGGGGGGGEGGGGGGGGGGGCE5E>CGGGGGGD?EGGGGEG35ECFF=CGCGEC<ECEGGG=GFGGFFFCGF4C<?FFFF?F7>FFG
@M00200:205:000000000-AKKM3:1:1101:27210:9572 1:N:0:1
ATTGGGTTTAAAGAGCACGTAGGCGGTTGAGCAAGTCCAATGTGAAATCCCCCGGCCTAACTGGGGAACTGCATTGGATACTACTTGACTTGAGTGCAGGAGGGGAGAGTGGAATTCCAGGTGGAGCGGTGAAATGCGTAGATATCTGGAGGAACGCCGGCGGCGAAAGCGACTCTCTGGTCTGCAACTGACGCTGAGGTGCGAAAGCTAGGGGAGCAAACGGGATTAGATACCCGCGTA
+
GFAFGGGGGGGGGGGGFFGGGGGGGGGGGGGGGGGGGGGGGGGGGGGGFGGGGGGGGGGGGGGGGGGGGGGGGGGGFCGFGGGGGGGGGGGGGGGGFGGFEEGGCCCFGGGGGGGGGGGFGGGGGGGDGDGFGFFGGGGECC,CFFGGGGGGGG8FGGGGGGGGGGDGCCGGGEE9BFGFFGGGFCBEFGGGGGGG5C8A56EGGEDG7?9CCEFGFFG6C>;CB3*4@44:ECGD>>>E
@M00200:205:000000000-AKKM3:1:1101:15202:9584 1:N:0:1
ACTGGGTTTAAAGGGCTCGTAGGCGGTTGATTGCGTCCGCCGTGAAAGGCCTCGGCTTAACCGGGGTTTTGCGGTGGATACGGGTCGACTTGAGGCAATTAGGGGAGATCGGAATTCTACGTGTAGCGGTGAAATGCGCAGATATGTGGAGGAACACCGGTGGCGAAGGCGGATCTCTGGGATTGTTCTGACGCTGAGGAGCGAAAGCGTGGGGAGCGAACAGGATTAGATACCCTCGTA
+
GGGGGGGGGGGGGGGGGGGGGGGGGGGGGGGGGGGGGGGGGGGGGGGGGGGGGGGGGGGGGGGGGGGGGGGGGGGGGGGGGGGGGGGGGGGGGGGGGGGGGGGGGGGGGGGGGGGGGGGGGGGGGGGGGGGGGGGFGGGGGGGGGGGGGGFGGGGCGGGGGGGGGGDGGGGGCGGGGGGGGFFFFEFGGFGGGGGGGGGF=FGGDGGF=/CGDE5<BGDGDDGFBGG?FFFFGFGGFFFG
@M00200:205:000000000-AKKM3:1:1101:23809:9585 1:N:0:1
ATTGGGTTTAAAGCGCACGTAGGTGGCGATGTAAGTCGGGTGTGAAATCCCCGGGCTCAACCTGGGAATTGCATTCGAGACTGCATTGCTGGAGTACGGAAGAGGAAGGCGGAATTCCCGGTGTAGCGGTGAAATGCGTAGATATCGGGAGGAACATCAGTGGCGAAGGCGGCCTTCTGGTCCAGTACTGACACTCAAGTGCGAAAGCGTGGGGAGCAAACAGGATTAGATACCCCAGTA
+
GGGGFGGGGGGFGGGGGGGGFGGGGGGGGGGGGGGGGGDGGGGGGGEGGGGGGGGGGGDFGGGGGFEEFFFGGGGGGDFFGGEFGGGGGGGGGFGGGGDCFGFGGGGGGGGGGGFGGGGGEGGGGFGCGGGDF,FGGGGGGGGGFGGGGGGDGGGGGGGGGGGGDEGGEFGGGDCBGGFGFGGGFFFGGFCFFGGGGCGEEGEGCEDFGGGGG>5>3CFGFFF<6FFBFFAGGGFFF>F9
@M00200:205:000000000-AKKM3:1:1101:24958:9607 1:N:0:1
ATTGGGTTTAAAGAGCGCGTAGGCGGCCGGATAAGTCCGTTGTGAAATCCCCCGGCTCAACCGGGGACCCGCTTCGGAAACTATCTGGCTTGAGTCGCGGAGAGGAGAGCGGAATTCCCAGTGTAGCGGTGAAATGCGTAGATATTGGGAGGAACACCGGTGGCGAAGGCGGCTCTCTGGACGCGTACTGACGCTGAGGCGCGAAAGCTAGGGGAGCAAACGGGATTAGATACCCTTGTA
+
GGGGGGGGGGGGGGGGGGGGGGGGGGGGGGGGGGGGGGGGGGGGGGGGGGGGGGGGGGGGGGGGGGGGGGGGGGGGGBEGGGGGGGGGGGGGGGGGGGGGGGGGDGGFEGGGGGGGGGGGGGGGGGGDEGGGGGFGGGGGGGGFGGFDFGGGGGGFFGEEEGGGGGGGGGGGGGGGGGGGGGGGGGGGG=?FGGC5*CFGGGDGGGGGGGGFGG@DEFF8<DCG05F<@FBFFGGGFFFG
@M00200:205:000000000-AKKM3:1:1101:12476:9620 1:N:0:1
ATTGGGTATAAAGGGCTTGTAGGCGGTTCGTTAAGTCCGGTGTGAAATCTCCCGGCTCAACTGGGAGCGGCCATCGGATACTGGCGAGCTAGAGGTGGGCAGAGGAAAGCGGAATTCCCGGTGTAGCGGTGAAATGCGTAGATATCGGGAGGAACACCAGTGGCGAAGGCGGCTTTCTGGGCCTACCCTGACGCTGAGGAGCGAAAGCGTGGGGAGCAAACCGGATTAGATACCCTTGTA
+
GGGGGGGGGGGGGGGGGGGGGGGGGGGGGGGGGGGGGGGGGGGGGGGGGGGGGGGGGGGGGGGGGGGGGGGGGGGGGGGGGGGGGGGGGGGGGGGGGGGGGGGGGGGGGGGGGGGGGGGGGGGGGGGGGGGGGGGGGGDGGGGGGGGGGGGGGGGGGGGGGGGGDGGGGGGGGDEGGGGGGGGGGGGEFGDGGGGDEFGGGGGGGGGGGEGGGGFGFGGGDGGGFDGFFFFGGGGGFFFG
@M00200:205:000000000-AKKM3:1:1101:27656:9622 1:N:0:1
ATTGGGTATAAAGGGCGCGTAGGCGGCCTGCTAAGTCGAACGTGAAATCCCTGGGCTCAACCCAGGAACTGCGTCCGATACTGGTTGGCTTGAATCCGGGAGAGGGATGTGGAATTCCAGGTGTAGCGGTGAAATGCGTAGATATCTGGAGGAACACCGGTGGCGAAGGCGACATCCTGGACCGGCATTGACGCTGAGGCGCGAAAGCCAGGGGAGCAACCGGGATTAGATACCCTGGTAAGA
+
GGGGGGGGGGFGGGGGGGGGGGGGGGGGGGGGGGGGGGGGGGGGGGGGGGGGGGGGGGGGGGGFGGGGGGGGGGGGGGGGGGGGGGGGGGGGGGGGGGGGGGGGGGGGGGGGGGGGGGGGGGGGGGGGGGGGGGGGFGGGGGGGGGGGGGGGGGGGGGCFGGGGDEGGGGGGGGGGGGGGCC6CGGGGFFGGGEGGCFGFECGGGEGCGGGGGE>7>FG**)?DB5C?FFFG?8CG5>FEC)6
@M00200:205:000000000-AKKM3:1:1101:25043:9649 1:N:0:1
ATTGGGTATAAAGGGTGCGCAGGCGGCGGAGCAAGTCGAGTGTGAAATCCCCGGGCTTAACTTGGGAATTGCGCTCGAAACTACGTGGCTAGAGTGTGGCAGAGGAAGGTGGAATTCCACGTGTAGCGGTGAAATGCGTAGATATGTGGAGGAACACCGATGGCGAAGGCAGCCTCCTGGGCCGACACTGACGCTCATGCACGAAAGCGTGGGGAGCAAACAGGATTAGATACCCTAGTA
+
GGGGGGGAFGGGG,CFGGG7FGGGEGEEGEGGGGGGCF,@EFGGGGGGDGGGGGGGGGGGGGGGGGC4?FGG7@=FFF4BFG9E==,BFGGGGGGGEDGCFGDGG8FAFADGGGGGGG,3FGGGGGGGGGGGGGGGG:FGGG,EFG;FFFFEGGGGGGC*>FGGGGGGGG+BE*<<CGGG7C5**3BEGGFC5ED5CCGGFGGGGDDGGGGCGGFGFGGGGGGGFGGFFFBGGGGGFFFF
@M00200:205:000000000-AKKM3:1:1101:17717:9656 1:N:0:1
ATTGGGCGTAAAGGGAGCGTAGGCGGCGCAACAAGTTAGGAGTGAAATCCCGGGGCTTAACTCCGGAACTGCTTTTAAAACTGTTGTGCTTGAGTGATGGAGAGGAAAGCGGAATTCCTAGTGTAGCGGTGGAATGCGTAGATATTAGGAGGAACACCAGAGGCGAAGGCGGCTTTCTGGACATTAACTGACGCTGAGGCTCGAAAGCGTGGGGAGCAAACAGGATTAGATACCCCTGTA
+
GGGGGGGGFGGGGGGGGGGGGGGGGGGGGGGGGGGGGGGGGGGGGGGGGGGGGGGGGGGGGGGGGGGGGGGGGGGGGGGGGGGGGGGGGGGGGGGGGGGGGGGGGGGGGGGGGDGGGGGGGGGGGGGGGGGGGGGGGGEEG7FFGGGGGGGGGGGGGGGGGGFGGGGGGGGGGGDEGGGGGGGGGGGGDGGGGD:5CGGGGGGGGEGC:EG:EE>GFF;8CFDCBGG>F?BFFGGDFF?:
@M00200:205:000000000-AKKM3:1:1101:28967:9675 1:N:0:1
ATTGGGTATAAAGCGTGTGTAGGCGGGCCGTTAAGTGTCTTGTGAAATCCCCCGGCTCAACCGGGGAACTGCTGGGCATACTGGCGGCCTTGAGAGACCTAGGGGCGAGCGGAACAAGCGGTGGAGCGGTGAAATGCGTAGATATCGCTTGGAACGCCGACGGTGAAAACAGCTCGCTGGCGGTCTTCTGACGCTGAGACACGAAAGCCAGGGGAGCGAACGGGATTAGATACCCGAGTAAGA
+
GGGGGGGGGGGGGGGGGEFGGGGGGGGGGGGGCFDGGGGGGGGGFGGGGGGGGGGEGGGGGGEDEGGCFGGGCFG7EFGGGGFGGGGGGGGGGGC@FGGG<F>B@@F7FGGGGGGGGGFGEGGGGCGGDFGFGFGGGGGCGGGGGGGGFF*FFGGGGGDGGDCEGGFDCCFGFGFGG8;5*:CEECCCGGCEGGGE5CF9CGCGEEGGG6:*:8))5::?D9C70)9<F7<D@3<70<FF74<
@M00200:205:000000000-AKKM3:1:1101:14639:9679 1:N:0:1
ACTGGGTTTAAAGAGCGCGTAGGCGGCCGGATAAGTCCGTTGTGAAATCCCCCGGCTCAACCGGGGACCCGCTTCGGAAACTATCTGGCTTGAGTCGCGGAGAGGAGAGCGGAATTCCCAGTGTAGCGGTGAAATGCGTAGATATTGGGAGGAACACCGGTGGCGAAGGCGGCTCTCTGGACGCGTACTGACGCTGAGGCGCGAAAGCTAGGGGAGCAAACGGGATTAGATACCCCTGTAAGA
+
GGGGGGGGGGGGGGGGGGGGGGGGGGGGGGGGGGGGGGGGGGGGGGGGGFGGGGGGGGGGGGGGGGGGGGGGGGGGGGGGGGGGGGGGGGGGGGGGGGGGFGGGGGGGGGGGEGGGGGGGGGGGGGGGGGGGGGGGGGGGGGGGGGGGGGGGGGGGGGGGGGGGGGGGGGGGGGGGGGGFGGEGGGGGGDGGGGGGGGGGGGGGGGGGGGGGGGEDFGGG**;DBGC?FF>GGGGGFFFGGFA
@M00200:205:000000000-AKKM3:1:1101:14053:9686 1:N:0:1
ATTGGGTTTAAAGGGTGCGTAGGAGGGCAGGGAAGTCCGTGGTGAAATCTCCGAGCTTAACTCGGAAACTGCCGTGGATACTCTCTGTCTTGAATCCCGTGGAGATGAGCGGAATATGTCATGTAGCGGTGAAATGCTTAGATATGACATAGAACACCAATTGCGAAGGCAGCTCGTTACACGAAGATTGACTCTGAGGCACGAAAGCGTGGGGATCAAACAGGATTAGATACCCTGGTA
+
GGGGGGGGGGGGGGGGGGGGGGGGGGGGGGGGGGGGGGGGGGGGGGGGGGGGGGGGGGGGGGGGGGGGGGGGGGGGGGGGGGGGGGGGGGGGGGGGFGGGGGGGGFGGGGGGGGGGGGGGGGGGGGGGGGGGGGGGGGGGGGGGGGGGGGGGGGGGGGGGGGGGGGGDEFGGDEGGGGGGGGGGGGGGGGGGGGFGGGGGGGGGDGGFGCE7FGFGFGCGFCFC?GGFFFCGGF@CFFFG
@M00200:205:000000000-AKKM3:1:1101:9237:9695 1:N:0:1
ATTGGGCTTAAAGAGCGTGTAGGCGGCCGCACAGGTCCGTTGTGAAAACTGGAGGCTTAACCTCCAGACGTCGACGGAAACCGTGTGGCTAGAGTCCGGAAGAGGAGAGTGGAATTCCTGGTGTAGCGGTGAAATGCGCAGATATCAGGAAGAACACCAATGGCGAAGGCAGCTCTCTGGGACGGTACTGACGCTGAGACGCGAAAGCGTGGGGAGCGAACAGGATTAGATACCCTTGTA
+
GGGGGGGGGGGGGGGGGGGGGGGGGGGGGGGGGGGGGGGGGGGGGGGGGGGGGGGGGGGGGGGGGGGGGGGGGGGGGGGGGGGGGGGGGGGGGGGGGGGGGGGGGGGGGGGGGGGGGGGGGGGGGGGGGGGGGGGGGGGGGGGGGGGGGGGGGGGGGFGGGGGF7FGGGCGGEG@@FGGGGGGGDEGGGGGGGGGGCCFFGCEGGGDCE:8EGGFD5EECGGFGFGFFFFBCGFGF@77C
@M00200:205:000000000-AKKM3:1:1101:4345:9732 1:N:0:1
ATTGGGTGTAAAGCGCGTGTAGGCGGCTAGGTAGGTCTGCTGTGAAAACTCGAGGCTCAACCTCGAGATGTCGGCGGAAACCATCTGGCTAGAGTCCGGAAGAGGAGAGTGGAATTCCTGGTGTAGCGGTGAAATGCGCAGATATCAGGAAGAACACCTATGGCGAAGGCAGCTCTCTGGGACGGTACTGACGCTGAGACGCGAAAGCGTGGGGAGCCAACAGGATTAGATACCCGGGTA
+
GGGGGGGGGGGGGGGDGGGGGGGGGGGGGGGGGGGGGGGGGGGGGGGGGGGGGGGGGCFGGGGGGGGGGGGGGGGGGGGGECFFFGGGGGGGGGEGGGEEGGFGGGGGGFFGGGGGGGGGCFGGGGGFEGGG9FFAFBCEEEG9C9;F,>BFFGGGFE<FFGFFGGG7<,@CEGGGGGGGGC=EC>>CFGGGGG3*=CFCC<7:CECCE5CE5EED:*8A*9;7?C>???B><<:7<3;E
@M00200:205:000000000-AKKM3:1:1101:7806:9733 1:N:0:1
ACTGGGTTTAAAGGGCTCGTAGGCGGTTTGTTGCGTCGGGAGTGAAAACTCGGAGCTTAACTCCGAGCTTGCTTCCGATACGGGCAGACTAGAGGTAGGCAGGGGAGAGCGGAACTCCTGGTGTAGCGGTGGAATGCGCAGATATCAGGAAGAACACCGGTGGCGAAGGCGGCTCTCTGGGCCTATTCTGACGCTGAGGAGCGAAAGCGTGGGTAGCGAACAGGATTAGATACCCCTGTAAGCT
+
GFGGGGGGGGGFGCEGGGGCFGGGGGGGGGGGGGGGGGGGGGGGGGGGGGGGEFGGGGGGGFFGGGGGGGCGGGGFGEFGGGDGGDEGGGFGGGFGFGGGGGGGGGGGGGGGGGGGGGGGGGGGGGGGDGGGGGEDFGFGEEFGGGGGGGDFGF8FGGG7FCGGGGGGGGGGGEEFGGGGGGC>FFGFFGGGGGDEEEG?GGGGGGDGGGGDGGFGFGGDGCCFFGGBFFACEFGG35?+::24
@M00200:205:000000000-AKKM3:1:1101:16052:9743 1:N:0:1
ATTGGGTATAAAGAGCGTGTAGGCGGCCCGGCAGGTCCGTTGTGAAAACTCGAGGCTCAACCTCGAGACGTCGATGGAAACCGTCGGGCTAGAGTCCGGAAGAGGAGAGTGGAATTCCCGGTGTAGCGGTGAAATGCGCAGATATCGGGAGGAACACCCGTGGCGAAAGCGGCTCTCTGGGACGGTACTGACGCTGAGACGCGAAAGCGTGGGGAGCGAACAGGATTAGATACCCTTGTA
+
GGGGGGGGGGGGGGGGGGGGGGGGGGGGGGGGGGGGGGGGGGGGGGGGGGGGGGGGGGGGGGGGGGGGGGGGGGGGGGGGGGGGGGGGGGGGGGGGGGGGGGGGGGGGGGGGGGGGGGGGGGGGGGGGGGGGFGGGGGGGGGGGGGGGGGGGGGGGGGGGGGGGGGGGGGGGGGGGGGGGGGGGGGGGGGGGGGGEGGGGGDGGGGDGGGDGGD@DFGGEGGGGFCG<FFAGGGGGFFFG
@M00200:205:000000000-AKKM3:1:1101:7285:9774 1:N:0:1
ATTGGGCATAAAGGGCGCGTAGGTGGCTCGGTAAGTGGCTGGTGAAATCCCGGGGCTCAACTCCGGGGCTGCCGGTCAGACTGCCGGGCTCGAGCACGGTAGGGGCAGATGGAATTCCCGGTGTAGCGGTGGAATGCGTAGATATCGGGAAGAACACCAGTGGCGAAGGCGTTCTGCTGGGCCGTTGCTGACACTGAGGCGCGACAGCGTGGGGAGCAAACAGGATTAGATACCCTCGTA
+
GGGGGGC6CFGGGGG@FGGGGG7CFG<;CF7BFGGGC,,@,BFGGGGC,,9B+FEGGGGGGD,66@+6+FEG<F7F7FFGGGG<FG+=FG<FGG76FE7F<F+CEGGG7=DGGGGGGA,CEGGGGGGGGGGBEFGGG7FGGGGGGG7*>FGGGGGEGGFAF:FGGGGGGG78:CFDF92CEGGGGE?CFGGG++9EG68C*9CE*8C*::CEG*.).7EFG:@D:GG??FFGGGGF)57E
@M00200:205:000000000-AKKM3:1:1101:14834:9782 1:N:0:1
ATTGGGTATAAAGAGCTCGTAGGTGGTTTGTCGCGTTGTTCGTGAAAACTCACAGCTTAACTGTGGGCGTGCGGGCGATACGGGCAGACTGGAGTACTGCAGGGGAGACTGGAATTCCTGGTGTAGCGGTGGAATGCGCAGATATCAGGAGGAACACCGGTGGCGAAGGCGGTTCTCTGGGCATTACCTGACGCTGAGGAGCGAAAGTGTGGGGAGCGAACAGGATTAGATACCCCCGTA
+
GGGGGGGGGGGGGGGGGGGGGGGGGGGGGGGGGGGGGGGGGGGGGGGGGGGGGGGGGGGGGGGGGGGGGGGGGGGGGGGGGGGGGGGGGGGGGGGFGGGGGGGGGGGGGGGGGGGGGGGGGGGGGGGGGGGGGGGGGGGGGGGGGGGGGGGGGGGGGGGGGGGGGGGGGGGGGGGGGGGGGGGGGGGGGGGGGGGGGGGGGGGGGGGCGGGGDGFGFGGGDDFGFGFB?FFGGGGGFEDD
@M00200:205:000000000-AKKM3:1:1101:5457:9788 1:N:0:1
ATTGGGCTTAAAGGGCGCGTAGGTGGCTCGGTAAGTGGCTGGTGAAATCCCGGGGCTCAACTCCGGGGCTGCCGGTCAGACTGCCGGGCTCGAGCACGGTAGGGGCAGATGGAATTCCCGGTGTAGCGGTGGAATGCGTAGATATCGGGAAGAACACCAGTGGCGAAGGCGTTCTGCTGGGCCGTTGCTGACACTGAGGCGCGACAGCGTGGGGAGCAAACAGGATTAGATACCCTAGTA
+
FGD@FGGGGGGGGGGGEGGGCFGEDEGGGGCGGGGGGGGGGDGGGGGGGGGGGGGDGGGGGGGGGDGGGGGGGGGGGGGFGGGGGCCFGGGGGGGGGGGGGGGGGGG@FGGFGFGGGGGEEGGFGGFGDGEFCFFFFEFGGFFGGGCCEGEGGGGGGGDGGGFGGEGECCGGGGGFGGFC7B=EE>CGGGGGFFFGFG5=EDG5?E35*>CE>E>33:F8CGFF6CFDFFFF7<EG:59F
@M00200:205:000000000-AKKM3:1:1101:11227:9793 1:N:0:1
ATTGGGTTTAAAGGGTTTGTAGGCGGCCTTGTAAGTCAGGTGTGAAATCCCTCGGCTCAACCGAGGAATGGCGCTTGATACTGCAAGGCTTGAGGGAGACAGGGGTAAGCGGAACTGATGGTGGAGCGGTGAAATGCGTTGATATCATCAGGAACACCGGTGGCGAAAGCGGCTTACTGGGTCTCTTCTGACGCTGAGGAACGAAAGCTAGGGTAGCGAACGGGATTAGATACCCGCGTA
+
GGGGGGGGGGGGGGGGGGGGGGGGGGGGGGGGGGGGGGGGGGGGGGGGGGGGGGGGGGGGGGGGGGGGGGGGGGGGGGGGGGGGGGGGGGGGGGGGGEGGDGGGGGGGGGGGGGGGGGGGGGGGGGGGGGGGGGGGGGGGGGGFFFGGGGGGGGGGGGGGGGGFGGGGGGGGGGGGGGGGGC8CFGCCFFGGEEGGGGGGGGGGGGGFFGGGGGFDFEGGGGDGFGGDFFAGGFFGFDFG
@M00200:205:000000000-AKKM3:1:1101:20963:9817 1:N:0:1
ATTGGGTGTAAAGGGCGCGTAGGCGGCCTGCTAAGTCGAACGTGAAATCCCCGGGCTCAACCCGGGAACTGCGTTCGAGACTGGCGGGCTTGAATTCGGGAGAGGGATGCGGAATTCCAGGTGTAGCGGTGAAATGCGTAGATATCTGGAGGAACACCGGTGGCGAAGGCGGCATCCTGGACCGACATTGACGCTGAGGCGCGAAAGCCAGGGGAGCAAACGGGATTAGATACCCTCGTAAGA
+
GGGGGGGGGGGGGGGGGGGGDGGGGGGGGGGGGGGGGGGGGGGGGGGGGGGGGGGGGGGGGGGGGGGGGGGGGGGGGGGGGGGGGGGGGGGFFFFGGGGGFGGGGGDGGGGGGGGGGGGGGGGFFGGDCFEFGGGGGEGGGGGGGGG@FGGDFGGCFGGGGGDCEEEGGFGGGDGGGGCGGGFGGGEEGDCGG=<ECFF55CE8ECDGG=FGGGED@FEGGGGC(94<*8:7ACEG>5@E<3>
@M00200:205:000000000-AKKM3:1:1101:24321:9825 1:N:0:1
ACTGGGCTTAAAGAGCGCGCAGGCGGCTGGGCAAGTCCGATGTGAAAGCTCCCGGCTCAACTGGGAAATTGCATCGGAAACTGCTCGGCTTGAAGGTGGGAGAGGGTAGCGGAATTCCCGGTGTAGTGGTGAAATGCGTAGATATCGGGAGGAACACCAGTGGCGAAGGCGGCTACCTGGCCCATTCTTGAAGCTGAGGCGAGAAAGCTAGGGGAGCGAACGGGATTAGAATCCCCTGTAAGA
+
FGGGGGFDGGGGGFGGGGG@FGGEGGGGEGCGGGGEEFGFEGGGGGGGG9FC@GGGGGGGGFEFG8EAFGGGFA<BCEGGGGDGGCCG+BFB=FGFE8BFE=8=CFCFGFC::@3FDGGGGGG:B9FDGGFDDF9,@B:8@<9@E;FEGEFC@FF:,>:F><F:>:C<CB<E*:EGG?<F8:=CEFG?++2+50*<+**1:)//;@C<C+<FGE5).*/?<)*7()>260)*0<CF:5<<7)-
@M00200:205:000000000-AKKM3:1:1101:20246:9830 1:N:0:1
ATTGGGTTTAAAGCGCACGTAGGCGGACTATTAAGTCAGGGGTGAAATCCCGGGGCTCAACCCCGGAACTGCCTTTGATACTGGTAGTCTCGAGTCCGGAAGAGGTGAGTGGAATTCCGAGTGTAGAGGTGAAATTCGTAGATATTCGGAGGAACACCAGTGGCGAAGGCGGCTCACTGGTCCGGTACTGACGCTGAGGTGCGAAAGCGTGGGGAGCAAACAGGATTAGATACCCTCGTA
+
GGGGGGGGGGGGGGGGGGGGGGGGGGGGGGGGGGGGGGGGGGGGGGGGGGGGGGGGGGGGGGGGGGGGGGGGGGGGGGGGGGGGGGGGGGGGGGGGGGGGGGGGGGGGGGGGGGGGGGGGGGGGGGGGGGGGGGGGGGGGGGGGGGGGGGGGGGGGGGGGGGGGGGGGGGGGGGGGFGGGGGGGGGGGGGGGGGGGGFFGCFGGGGGGGGDEGGFGFGGGGGFGFGD?FFACF:FCFFFG
@M00200:205:000000000-AKKM3:1:1101:23338:9854 1:N:0:1
ACTGGGTGTAAAGGGTGCGTAGGCGGCGCGGAGGGTGGGATGTGAAATCCCCTGGCTTAACCGGGGAATGGCGTCCCAAACCGCCGTGCTCGAGGAAGATAGAGGTGAGCGGAACTGATGGTGGAGCGGTGAAATGCGTTGATATCATCAGGAACACCCGTGGCGAAAGCGGCTCACTGGGTCTTCCCTGACGCTGAGGCACGAAAGCTAGGGGAGCGAACGGGATTAGATACCCTCGTA
+
GGGGGGGGGGGGGGGGGGGGGGGGGGGGGGG@FGGEGGGGGGGGGGGFFCFGGGGGGGGGGGGGGGGGGGFGGGGGGGGGGCFGGGGGGFGGGGGGGGGGGGGGGGFGGGGGGGGFGGGGGGGGGGGGGGFFFGGGGGGGGGGGDGGGGGGGGGGGGGGGGGGGGGGGGGGGGEGGGG9888CFC?FGGD6CEGGGCFFGGGGG>EGGCFFFGGFGFGEEDDCDFCF276<>AEEFFE@C
@M00200:205:000000000-AKKM3:1:1101:19315:9899 1:N:0:1
ACTGGGTTTAAAGGGCGCGTAGGCGGTCTTTTAAGTCGGGGGTGAAAGCCTGTGGCTCAACCACAGAATTGCCTTCGATACTGGGAGACTTGAGACCGGAAGAGGACAGCGGAACTGCGAGTGTAGAGGTGAAATTCGTAGATATTCGCAAGAACACCAGTGGCGAAGGCGGCTGTCTGGTCCGGTTCTGACGCTGAGGCGCGAAAGCGTGGGGAGCAAACAGGATTAGATACCCTCGTA
+
GFGGGGGGGGGGG9F7F:FBFGGGGGGGGG<<FCFGG@@:7@>@FGG9=FCEEFG<=9FG8F,D8FE?55FGG,??FA<FGAFD84CFGGCFGG8,D+F:FFGGGG<,D>FGGGCGFGC7FGGGGG9CGGGGGGGCFGGGGGGGGD,>*>::FGGGGGGGGGGGGGGGGGG7E**=FCFGGG??**2C?FGGGGGGDG5E:DGEGGDFGGGGGG>DDCFG4CF4?F74@FFGGFFG)7FC
@M00200:205:000000000-AKKM3:1:1101:15161:9930 1:N:0:1
ATTGGGTTTAAAGGGAGCGTAGGCGGATAGTTTAGTCAGAGGTGAAAGCCCAGGGCTCAACCTTGGAATTGCCTTTGATACTGGCTATCTTGAGTATGGAAGAGGTATGTGGAACTCCGAGTGTAGAGGTGAAATTCGTAGATATTCGGAAGAACACCAGTGGCGAAGGCGACATACTGGTCCATTACTGACGCTGAGGCTCGAAAGCGTGGGGAGCAAACAGGATTAGATACCCGAGTA
+
GGGGGGGGGGFGGGGGGGGGGGGGGGEFGGGGGGGGGGGGFGGGGGGGGGGGGGGGGGGGGGGGGGGGGGGGGGGGGGGGGGGGGGGGGGGGGGGGGGFGGGFGGGFGGGGGFFFGGGGGGGGGGGGGGFGGEGGGGGGGGGGGGFGGGDGGGGGGGGGGGGGGGDGGGGGGGGGGGGGFFFGGFGGEFGGGEGGGGGGDGGGGFCDGGDGGGGBDAFFC*9CF@*+;=:CC+?ED:5:6
@M00200:205:000000000-AKKM3:1:1101:5350:9949 1:N:0:1
ATTGGGTTTAAAGGGCGCGTAGGTGGCCCGTTAAGTGGCTGGTGAAATCCCGGGGCTCAACTCCGGGGCTGCCGGTCAGACTGGCGAGCTAGAGCACGGTAGGGGCAGATGGAATTCCCGGTGTAGCGGTGGAATGCGTAGAGATCGGGAAGAATACCAGTGGCGAAGGCGTTCTGCTGGGCCGTTGCTGACACTGAGGCGCGACAGCGTGGGGAGCAAACAGGATTAGATACCCCTGTA
+
FEGGFGGGGGGGGGGGGGGGGGGGGGGGGGGGGGGGGGGGGGGGGGGGGGGGGGGGGGGGGGGGGGGGGGGGGCGGGGGGGGGGGEGGGGGGGGGGGGGGGGGGGGGGGGGGGGGGDGGGGGGGGGGGGGGGGGGGGGGGGGGEFGFGGDEGGGGGGGGGG@FGGGGDGGGE**BFGGGGGGGGECEDFG7;CFGGGGGGGDG5>EGGGEEGG5>DDGGG4CFGFGD?@B9CFFCF@FFF
@M00200:205:000000000-AKKM3:1:1101:5716:9965 1:N:0:1
ATTGGGTTTAAAGGGCGCGTAGGCGGCCTTCTAAGTCGGACGTGAAATCCCCGGGCTCAACCCGGGAACTGCGTCCGAGACTGGAAGGCTCGAATCCGGGAGAGGGATGTGGAATTCCAGGTGTAGCGGTGAAATGCGTAGATATCTGGAGGAACACCGGTGGCGAAGGCGGCATCCTGGACCGGTATTGACGCTGAGGCGCGAAAGCCAGGGGAGCAAACGGGATTAGATACCCTTGTA
+
GGGGGGGGGGGGGGGGGGGGGGGGGGGGGGGGGGGGGGGGGGGGGGGGGGGGGGGGEEGFGGGGGGGGGGGGGGGGGGFGGGGGGGGGG<FEGGGGGGGGGGGGGGGGGGGGGGGGGGGGG@EFCFGGGGGGGGGGGGGG@FFGCDEGGGGEGGGGGGGGGGDGGGGGEGGGGGGGFFGGGGGGGECF?FDCEG<EEFGG59CEGGCFFGGGG>3C)A6CCGCGBGC<?F)*<CFF:?@9
@M00200:205:000000000-AKKM3:1:1101:19413:9981 1:N:0:1
ATTGGGTTTAAAGGGTGCGTAGGCGGTCTTGTAAGTCAGTTCTGAAATATCCCGGCTTAACCGGGAGGGTGGGATTGATACTGCAGGACTTGAGTGGAGTCGAGGTAGGCGGAATTGACGGTGTAGCGGTGAAATGCTTAGATATCGTCAAGAACACCGATAGTGTAGACAGCTTACTAGATTTCAACTGACGCTGAGGCACGAAAGTGTGGGGATCAAACAGGATTAGATACCCGCGTA
+
GGGGGGGGGGGGGGGGGGGGGGGGGGGGGGGGGGGGGGGGGGGGGGGGGGGGGGGGGGGGGGGGGGGGGGGGGGGGGGGGGGGGGGGGGGGGGGGGGGGGGGGGGGGGGGGGGGGGGGGGGGGGGGGGGGGGGGFGGGGGGGGGGGGGGGGGGGGGGGGGGGGGGGGGGGGGGGGGGGGGGGGGGGGGGGGGGGGGGGGGGGGGCGGGGGGDDEBCFGEGGGGGFGGFFFFGGFGGFEFG
@M00200:205:000000000-AKKM3:1:1101:9757:9990 1:N:0:1
ACTGGGTTTAAAGTGCTCGTAGGCGGCCAACTAAGTCGGACGTGAAATCCCTCGGCTTAACCGGGGAACTGCGTCCGATACTGGTTGGCTTGAGTTTGGGAGAGGGATGCGGAATTCCAGGTGTAGCGGTGAAATGCGTAGATATCTGGAGGAACACCGGTGGCGAAGGCGGCATCCTGGACCAACACTGACGCTGAGGAGCGAAAGCCAGGGGAGCAAACGGGATTAGATACCCTGGTA
+
GGGGGGGGGGGGGGGGGGGGGGGGGGGGGGGGGGGFGGGGGGGGGGGGGGGGGGGGGGGGGGGGGGGGGGGGGGGGGGGGGGGGGGGGGGGGGGGGGGGGGGGGGGGGGGGGGGGGGGGGGGGGGGGGGGGGGGGGGGGGGGGGGGGGFGGGGCGGGGGGGGGGGGGGGGGGGGGGGGGFGGGGGGGGGDDCEEGGGGCCDGGGGGGGGGGGDG37BGGGGG=C6GG<FFFGGFGGF>?F
@M00200:205:000000000-AKKM3:1:1101:2694:9999 1:N:0:1
ATTGGGTGTAAAGGGCGCGTAGGCGGCGTGCTAAGTCGAACGTGAAATCCCCGGGCTCAACCCGGCAACTGCGTCCGAGACTGACATGCTTGAATCCGGGAGACGGATGTGGAATTCCAGGTGTAGCGGTGAAATGCGTAGATATCTGGAGGAACACCGGTGGCGAAGGCGGCATCCTGGACCGGGATTGACGCTGAGGCGCGAAAGCCCGGGGAGCAAACGGGATTAGATACCCCCGTA
+
EGGCFDFGGGGGGFF7CGGGGGEGDGG:FE7FGFCFF76,:@FEFFFG,@@D+@:F+DFGGG7F++8@DEFG+4+8@F7FCGG,E=8?FG,EFFGC<+=++>C+B=:>F,CFFGGF9=@CBFF=FFFEEGGGGG,DF:CECCGF@F,,7><FGGFF,=@7F7<CCEGGGFC>>CEFG:C+;E*8**:CCFFGGD3E=CFG=DC*:8CC8*::88>3<EGCF<59?)9<FFB:EG@7)77C
@M00200:205:000000000-AKKM3:1:1101:17167:10010 1:N:0:1
ATTGGGTGTAAAGAGCGCGCAGGCGGCTGGTCAAGTCCGATGTGAAATCTCCCGGCTCAACTGGGAAACTGCATCGGAAACTGATCGGCTTGAAGGTGGGAGAGGGTAGTGGAATTCCCGGTGTAGTGGTGAAATGCGTAGATATCGGGAGGAACACCAGTGGCGAAGGCGACTACCTGGCCCATTCTTGACGCTGAGGCGCGAAAGCTAGGGGAGCGAACGGGATTAGATACCCGCGTA
+
GGGGGGGGGGGFAFFGGGGGGGGGGGDGGGGGGGGGGGGGGGGGGFFGGGGGGGDDEFGGGGGGGGFDFGGGGGGGGGGGCGGGGGGGGGGGGGGGGGGDGGEG7?FGGGGGGGGFGGFEDGGGGGGGGGGGGCFGGDCEGGFDGGGGGDEG>:FGGGGGGFGEGDCFC@FGGGECFGGGFFFGGGFGGCG?EE5C*:AFE3=CCEGGFGGFCE@D@EG*>)25<CGFFFB*+,09>37=
@M00200:205:000000000-AKKM3:1:1101:21613:10015 1:N:0:1
ATTGGGCTTAAAGGGCGCGTAGGCGGCCACCGCAAGTCGACTGTGAAATCTCCGGGCTTAACTCGGAAAGGTCAGCCGATACTGCGGGGCTAGAGTGCAGAAGGGGCAACTGGAATTCTCGGTGTAGCGGTGAAATGCGTAGATATCGAGAGGAACACCTGCGGCGAAGGCGGGTTGCTGGGCTGACACTGACGCTGAGGCGCGAAAGCTAGGGGAGCGAACGGGATTAGATACCCTAGTA
+
GGGGGGGGGGGGGGGGGGGGGGGGGGGGGGGGGGGGGGGGGGGGGGGGGGGGGGGGGGGGGGGGGGGGGGGGGGGGGGGGGGGGGGGGGGGGGGGGGGGGGGGGGGGGGGGGGGGGGGGGGGGGGAFFGGGGGGGGGGGEGGGGGGGGGGGGGGGFGGGGGGGGGGGGEGGGGGGGGGGGGGFGGGGGGGFGGGGEGGGFGGGEEGGD@9CFGFDDEDGGDGGGFGC74?A>:FEFFF;F7
@M00200:205:000000000-AKKM3:1:1101:22482:10016 1:N:0:1
ATTGGGCTTAAAGAGCGTGTAGGCGGCCAGGTAGGTCAGCTGTGAAAACTCGAGGCTCAACCTCGAGATGTCGGCTGAAACCATCTGGCTAGAGTCCGGAAGAGGAGAATGGAATTCCCGGTGTAGCGGTGAAATGCGCAGATATCGGGAAGAACACCCGTGGCGAAGGCGGTTCTCTGGGACGGTACTGACGCTGAGACGCGAAAGCGTGGGGAGCGAACAGGATTAGATACCCGAGTA
+
GGGGGGGGGGGGGGGGGGGGGGGGGGGGGGGGGGGGGGGGGGGGGGGGGGGGGGGGGGGGGGGGGGGGGGGGGGGGGGGGGGGGGGGGGGGGGGGGGGGGGGGGGGGGGGGGGGGGGGGGGGGGGGGGGFGGGGGGGGGGGGGGGGGGGGGGGGGGGGGGGGGGGGGGGGGGGGGGGGGGGGGGGGGGGGGGGGGGGGGGGGGGGGGGGGGGGGEGEGGGGGGGFGFFFFFGGCFD>DFG
@M00200:205:000000000-AKKM3:1:1101:13049:10026 1:N:0:1
ACTGGGTTTAAAGAGCGTGTAGGCGGTCCGGTAAGTCAGCTGTGAAAGTCAAGGGCTCAACCCTTGAAAGCCGGTTGATACTGTCGGGCTAGAGTCCGGAAGAGGCGAGTGGAATTCCCGGTGTAGCGGTGAAATGCGCAGATATCGGGAGGAACACCAATGGCGAAGGCAGCTCGCTGGGACGGTACTGACGCTGAGACGCGAAAGCGTGGGGAGCAAACAGGATTAGATACCCCTGTA
+
GGGGGGGGGGGGGGGGGGGGGGGGGGGGGGGGGGGGGGGGGGGGGGGGGGGGGGGGGGGGGGGGGGGGGGGGGGGGGGGGGGGGGGGGGGGGGGGGGGGGGGGGGGGGGGGGGGGGGGGGGGGGGGGGGGGGGGGGGGGGGGGFDGGGGGGGGGGGGGGGGGGGGGGGGGGGGGGGGGGGGGGGEEGDGGGGGDDEGGGGGGGGEGGFGGDEGGDGFGGCFGGG<DGBFFFGGC@F:FFG
@M00200:205:000000000-AKKM3:1:1101:15875:10032 1:N:0:1
ACTGGGCATAAAGAGCGTGTAGGCGGCCAGGCAGGTCCGTTGTGAAAACTGGAGGCTCAACCTCCAGACGTCGATGGAAACCGTCTGGCTAGAGTCCGGAAGAGGAGAGTGGAATTCCTGGTGTAGCGGTGAAATGCGCAGATATCAGGAAGAACACCCGTGGCGAAGGCGGCTCTCTGGGACGGTACTGACGCTGAGACGCGAAAGCGTGGGGAGCGAACAGGATTAGATACCCCGGTAAGA
+
GGGGGGGGGGGGGGGGGGGGGGGGGGGGGGGGGGGGGGGGGGGGGGGGGGGGGGGGGGGGGGGGGGGGGGGGGGGGGGGGGGGGGGGGGGGGGGGGGGGGGGGGGGGGGGGGGGGGGGGGGGGGGGGGGGGGGGGGGGGGGGGGGGGGGGGGGGGGGGGEGGGGGGGGGGGGDGGGGGGGGGGGGGGGGGGGGGGGCGGGGDEGGGGGGGGGGGFGFGEGGGGGFGGBFFFFCFGGB>;EG?B
@M00200:205:000000000-AKKM3:1:1101:18470:10039 1:N:0:1
ACTGGGTTTAAAGGGCGCGTAGGCGGCCCGTTAAGTGGCTGGTGAAATCCCGGGGCTCAACTCCGGGGCTGCCGGTCAGACTGGCGAGCTAGAGCACGGTAGGGGCAGATGGAATTCCCGGTGTAGCGGTGGAATGCGTAGAGATCGGGAAGAATACCAGTGGCGAAGGCGTTCTGCTGGGCCGTTGCTGACGCTGAGGCGCGACAGCGTGGGGAGCAAACAGGATTAGATACCCTAGTA
+
GGGGGGGGGGGGGGGGGGGGGGGGGGGGGGGGGGGGGGGGGGGGGGGGGGGGGGGGGGGGGGGGGGGGGGGGGGGCFGGGGGGGGGGGGGGGGGGGGGGGGGGGGGGGGCGGGGGGGGGGGGGGGGGGGGGGGGGGGGGGGGGGGGGDGGGGGGGGGGGGGGGGGGGGGGGGEGGGGGGGGGGGEGGGGGGGGGDEGGGGGGGGGGGGGGGGGGFGFGGGGGGGFFG?FFFGGGG=F@FG
@M00200:205:000000000-AKKM3:1:1101:26899:10044 1:N:0:1
ATTGGGTGTAAAGGGCTCGTAGGCGGTTTGTCGCGTCGGGAGTGAAAACTCAGGGCTTAACCCTGAGCCTGCTTCCGATACGGGCAGACTAGAGGTATGCAGGGGAGAACGGAATTCCTGGTGTAGCGGTGAAATGCGCAGATATCAGGAAGAACACCGATGGCGAAAGCAGCTCTCTGGGACGGTACTGACGCTGAGGCGCGAAAGCGTGGGGAGCGAACAGGATTAGATACCCTTGTA
+
GGGGGGGGGGGGGGGGGGGGGGGGGGGGGGGGGGGGGGGGGGGGGGGGGGGGGGGGGGGGGGGGGGGGGGGGGGGGGGGGGGGGGGGGGGGGGGGGGGGGGGGGGGGGFGGGGGGGGGGGGDGGGGGGGCEFGGGGGGEGGGGGGGGGGGGGGGFGGGGGGGGF@EGGGGGGGGGFGFFGGGGGGGGGGFGGGGGGGEC5EDGGGGGGG*;CEG>D3EGGDGGGFG=?F?2>CE?F<FFG
@M00200:205:000000000-AKKM3:1:1101:20942:10046 1:N:0:1
ATTGGGTTTAAAGAGCGTGTAGGCGGCCAAGTAGGTCCGTTGTGAAAACTCGAGGCTCAACCTCGAGATGTCGGCGGAAACCATTTGGCTAGAGTCCGGAAGAGGAGAGTAGAATTCCTGGTGTAGCGGTGAAATGCGCAGATATCAGGAGGAATACCCGTGGCGAAAGCGGCTCTCTGGGACGGTACTGACGCTGAGACGCGAAAGCGTGGGGAGCAAACAGGATTAGATACCCGCGTA
+
GGGGGGGGGGGGGGGGGGGGGGGGGGGGGGGGGGGGGGGGGGGGGGGGGGGGGGGGGGGGGGGGGGGGGGGGGGGGGGGGGGGGGGGGGGGGGGGGGGGGGGGGGGGGGGGGGGGGGGGGGGGGGGGGGGGGGGGGGGGGGGGGGGGGGGGGGGGGGGGGGGGGGGGGGGGGGGGGGGGGGGGGGGFDGGGGGGGGGGGFEGGGGGDGGGGGGDEDFGGGGGGG?F=2?FAGGCGDBFFG
@M00200:205:000000000-AKKM3:1:1101:28525:10049 1:N:0:1
ATTGGGTTTAAAGAGCTCGTAGGCGGTTTGTCGCGTCTGCTGTGAAATCCCAGGGCTTAACCCTGGGCCTGCAGTGGGTACGGGCAAACTAGAGTGCGGTAGGGGAGATCGGAATTCCTGGTGTAGCGGTGAAATGCGCAGATATCAGGAGGAACACCGGTGGCGACGGCGGATCTCTGGGCCGTAACTGACGCTGAGGAGCGAAAGCATGGGTAGCGAACAGGATTAGATACCCTCGTAAGA
+
FGFGGGGGGGGGGGGGGGGGGGGGGGGGGGGGGGGGGGGGGGGFFGGGGGGGGGGGGGGGCFGGGGGGGGGGGGGGGGGGGGGGGGGGGFGGAFDGGGGFGGGGGGGGGFGGGGGGGGGGGFGGGGGGGEGGGGFGGGGGGGFBGFGGGGGGBEG@<F<CGGGGGD*:CGGGGGDGGCFFEFFGEGGGGGGGDEGGECGGGFGG5C55EFGGGGFGFGDEDGGG:F729=:::@FFFBFGGF2
@M00200:205:000000000-AKKM3:1:1101:24840:10055 1:N:0:1
ATTGGGTATAAAGCGTGCGTAGGCGGCTCTTCAAGTGCTTTGTGAAAGCCCTCGGCTCAACCGAGGAACTGCTTGGCATACTGGGGAGCTTGAATCATCTAGGGGCAGCTGGAACTGACGGCGGAGCGGTGAAATGCGTAGATATCGTCAGGAACGCCAACGGCGAAAGCAGGCTGCTGGGGATGCATTGACGCTGAGGCACGAAAGCCAGGGTAGCGAACGGGATTAGATACCCCCGTA
+
GGGGGGGGGGGGGGGGGGGGGGGGGGGGGGGGGGGGGGGGGGGGGGGGGGGGGGGGGGGGGGGGGGGGGGGGGGGGGGGGGGGGGGGGGGGGGGGGGGGGGGGGGGGGGGGGGGGGGGGGG7FGGGGGGGGGGGGGGGGGGGGGGGGGGGGGGGGGGGGGGGGGGGGGGGGGGGGGGGGGGGGGGGGGGFFGGGCEGGGGGGGGGGGDGGGGDGFDFGGEGGGC?CF<FFFGEGG3>EEG
@M00200:205:000000000-AKKM3:1:1101:5868:10060 1:N:0:1
ATTGGGTGTAAAGAGCGCGTAGGCGGCCGGATAAGTCCGATGTGAAAGCTCCCGGCTCAACTGGGAAATTGCATCGGAAACTGCTCGGCTTGAAGGTGGGAGAGGGTAGCGGAATTCCCGGTGTAGTGGTGAAATGCGTAGATATCGGGAGGAACACCAGTGGCGAAGGCGACTTCCTGGACCAAGACTGACGCTGAGGCGCGAAAGCGTGGGGATCAAACAGGATTAGATACCCCCGTA
+
GFGGGGGGGGGGGGGGGGGGGGGGGGGGGGGGGGGGGGGGGGFGGGGGGGGGGGGGGGGGGGGGGGGGGGCGGGGGGGGGGGGGGGGGGGGGGGGGFGGGGGGGGGGGGGGGGGGGGGGGGGGGGGGGGGGGGGGGGGGGGGFGGGGGGGGGGFGFGGGGGGGGGGGGGGGGGGGGG?FFG9FFC5E=CGG?EGGGGGGGGGGGGGGGGGD5C*59FFGGGFFG6<C7**)20<8*>@EG
@M00200:205:000000000-AKKM3:1:1101:12565:10061 1:N:0:1
ATTGGGTATAAAGGGTGCGTAGGTGGGCTGGTAAGTCCGTGGTGAAATCTCCGAGCTTAACTCGGAAACTGCCGTGGATACTATTAGTCTTGAATACTGTGGAGGTAAGCGGAATATGTCATGTAGCGGTGAAATGCTTAGATATGACATAGAACACCGATAGCGAAGGCAGCTTGCTACACAGTCATTGACACTGAGGCACGAAAGCGTGGGGAGCAAACAGGATTAGATACCCGAGTA
+
GGGGGGGGGGGGGGGGGGGGGGGGGGGGGGGGGGGGGGGGGGGGGGGGGGGGGGGGGGGGGGGGGGGGGGGGGGGGGGGGGGGGGGGGGGGGGGGGGGGGGGGGGGGGGGGGGGGGGGGGGGGGGGGGGGDGGGGGGGGGGGGGGGGGGGGFGGGGGGGGGGGGGGGGGGGEGGGGGGGGGGG5BFCACFDFGGGGFDGGEGGGGGGGCEEGDGFGFGGGGGGGFG734+5CGCGGAEFG
@M00200:205:000000000-AKKM3:1:1101:5307:10061 1:N:0:1
ACTGGGCTTAAAGGGTGCGTAGGCGGTGCAGCAAGTCGGGAGTGAAATACCTCAGCTCAACTGAGGAACTGCTCTCGATACTGCTGTGCTTGAGTGAGACAGAGGTAAGCGGAACATCGGGTGGAGCGGTGAAATGCGTTGATATCCGATGGAACACCGGTGGCGAAGGCGGCTTACTGGGTCTCTACTGACGCTGAGGCACGAAAGCTAGGGTAGCAAACGGGATTAGATACCCTTGTA
+
GGGGGGFGGGGGGGGGGGGGGGGGGGGGGGGGGGGGGGGGGGGGGGGGGGGGGGGGGDGGGGGGG?CFGGGGFEFFGGFGGGGGGGGGFGGGGGGGGGGGGGGGGGGGGGGGDFGEAGEGGGGEGGGGGGGGFGGGGGGBFGGGGGGGGGGEGGGGGGGGGEEGGGGGGGGGGGGGGFGGGGGFD9CFF7CCEGCEGGEFEFEGGGDGGF?EGF@GFGFG:CED1DCBFB9GGFC45FFG
@M00200:205:000000000-AKKM3:1:1101:3455:10064 1:N:0:1
ATTGGGTATAAAGAGCGTGTAGGCGGCCAGGTAGGTCAGCTGTGAAAACTCGAGGCTCAACCTCGAGATGTCGGCTGAAACCATCTGGCTAGAGTCCGGAAGAGGAGAATGGAATTCCCGGTGTAGCGGTGAAATGCGCAGATATCGGGAAGAACACCCGTGGCGAAGGCGGGTCTCTGGGCAACAACTGACGCTGAGGAGCGAAAGCGTGGGGAGCGAACAGGATTAGATACCCTTGTAAGA
+
FGFFGGFGGGGGGGGGGFFGGGGGGGGGGGGFGGFFEFFGGGGGGGGGCFFGGGGF@E<FEFGGGGGGGGGEGEDFFGGGFGF9FGGGGFGFCCFFGEEGGC@DGGGGGFFGGGFGGGGGDCEF=5E>FCCEGGGGCCFEEC<D=FDGDEGGGGGGGGGFFGGEEG7>FDFGG:EGGG<FGDGDFFG=7;3+/:17:CEFC3ECEEDF?C>CEG@GDGDE9)27497369:DFFG4;?FFGA2
@M00200:205:000000000-AKKM3:1:1101:25569:10076 1:N:0:1
ATTGGGTTTAAAGAGCGTGTAGGCGGTTAGGTAGGTCCGGTGTGAAAACTCGAGGCTTAACCTCGAGAGGTCGCCGGAAACCATCTGGCTAGAGTCCGGAAGAGGAGAGTGGAATTCCTGGTGTAGCGGTGAAATGCGCAGATATCAGGAAGAACACCTATGGCGAAAGCAGCTCTCTGGGACGGTACTGACGCTGAGACGCGAAAGCGTGGGGAGCGAACAGGATTAGATACCCTAGTA
+
F<FGGGGGGGGGGGGGGFGEGGGGGGECGGGGGGGGGGGGEGGGGGGGGGGGFGGGG@GGGGFCGEGFGGGGGGGGGGGGG8EAGFFGGGGGGGGGGGGDFEFFGGFGGGGGGGGGGGGGGGGGFGFEGGGGGGGGGEE>FGGGG>FGGGGGGGGGGGEFGGGGGDGGGCCEF8FFGGGGGFGGGGC5C:9CEGGGEGGGEDGCEEGGG7ECEGFGEGCGGGGG:47>FF>7+<@07>FC
@M00200:205:000000000-AKKM3:1:1101:4678:10092 1:N:0:1
ACTGGGTTTAAAGGGCGCGTAGGCGGTTTTGTAAGTTCCGCGTGAAATCCCCCGGCTCAACCGGGGAATGGCGTGGAAAACTGCGAGGCTTGAGTTCGGGAGAGGGAAGCGGAATTCCGGGTGTAGCGGTGAAATGCGTAGATATCCGGAGGAACACCGGTGGCGAAGGCGGCTTCCTGGACCGACACTGACGCTGAGGCGCGAAAGCTAGGGGAGCAAACGGGATTAGATACCCCAGTA
+
GGGGGGGGGGGGGGGGGGGGGGGGGGFGGGGGGGFGGGGGGGGGGGGGGGGGGGGGGGGGGGGGGGGGGGGGGGGGGGGGGGGGGGGGGGGGGGGFGFEGG=FGGGGGGGGGDGGFGGGGGFGGGGGGGGGGGGDFGG@CCCGGGCGGGCGGGGGGGGGGDGGGGG7EECECC?CFGGGGGGGGGGGGFFGGGG<ECGGGGGGGGGGGGGGGGG3DBGG8<DED055<@?AGGGGGB>6F
@M00200:205:000000000-AKKM3:1:1101:21863:10094 1:N:0:1
ATTGGGTTTAAAGAGCTCGTAGGCGGTTTGGTAAGTCGGATGTGAAATCTCCACGCTCAACGTGGAGGGGCCATACGAGACTGCCATGACTAGAGTCCGGTAGAGGAGTGTGGAATTCCCGGTGTAGCGGTGAAATGCGCAGAGATCGGGAGGAACACCCGTAGCGAAGGCGGCACTCTGGGCCGGAACTGACGCTGAGGAGCGAAAGCGTGGGGAGCAAACAGGATTAGATACCCCAGTA
+
GGGGGGGGGGGGGGGGGGGGGGGGGGGGGGGGGGGGGGGGGGGGGGGGGGGGFGGGGGGGGGGGGGGGGGGGGGGGGGGGGGGGGGGGGGGGGGGGGGGGGGGGGGGGGGGGGGGGGGGGGGGGGGGGGGGGGGGGGGGGGGGGGGGGGGGGGGGGGGGGGGGGGGGGGGGGGGGGGFGGGGGGGGGGGGGGGGGGGGFGGGGGGEDGGGGCGGFGFGGGGCGG?G<4@FBCFGF<<B>FC
@M00200:205:000000000-AKKM3:1:1101:15154:10122 1:N:0:1
ACTGGGTTTAAAGAGCTCGTAGGCGGTTTGTCGCGTCGGCCGTGAAAACTTGGGGCTTAACCCCGAGCTTGCGGTCGATACGGGCAGACTTGAGTTCGGCAGGGGAGACTGGAATTCCTGGTGTAGCGGTGAAATGCGCAGATATCAGGAGGAACACCGGTGGCGAAGGCGGGTCTCTGGGCCGATACTGACGCTGAGGAGCGAAAGCGTGGGGAGCGAACAGGATTAGATACCCGAGTAAGA
+
[truncated: 40,820,852 more chars]
