# Supplementary material for: Responses of rhizosphere soil bacteria to 2-year tillage rotation treatments during fallow period in semiarid southeastern Loess Plateau
Source: PeerJ. 2020 May 5;8:e8853. doi: 10.7717/peerj.8853 (PMC7207221; doi:10.7717/peerj.8853)
Supplement: Supplemental Information 55 [file peerj-08-8853-s055.gz › G4'L1.R1.fastq]

@M00200:207:000000000-ALC1F:1:1101:11515:8864 1:N:0:5
ATTGGGCGTAAAGCGTGTGTAGGCGGCTTCGCAAGTTGGATGTGAAATCCCACGGCTCAACCGTGGACGTGCATCCAAAACTGCGTCGCTAGAGTCTCGGAGAGGAAGGTGGAATGCTTGGTGTAGAGGTGAAATTCGTAGATATCAAGCAGAACACCTGCGGCGAAGGCGGCCTTCTGGACGATGACTGACGCTGAGACACGAAAGCGTGGGGAGCAAACAGGATTAGATACCCCTGTA
+
FGGFGGGGGGGGGGGGGGGGGGGGGGGGGGGGGEGGGGGGGGGGGFGGGGGGGGGGGGGGGGGGGGGGGGGGGGGGGGGGGGGGEGGGGGEGGGGGGGGGGF>FGGGGGGGGDFGGGGGFCFGGGGGGGGGGGGGGGGGGGGGGGGGGGGGGGGGGGGGGGGGGGGGGGGGGGGGGGGGGGGGGGGGGGGDGGGGGGGEFGFGGGGGGGGGGGGGGFGGC*7FFFFFFFFFFGGFFFFF?
@M00200:207:000000000-ALC1F:1:1101:7771:21489 1:N:0:5
ATTGGGCTTAAAGCGTGCGCAGGCGGTGATGCAAGACAGATGTGAAATCCCCGGGCTTAACCTGGGAACTGCATTTGTGACTGCATCGCTGGAGTGCGGCAGAGGGGGATGGAATTCCGCGTGTAGCAGTGAAATGCGTAGATATGCGGAGGAACACCGATGGCGAAGGCAATCCCCTGGGCCTGCACTGACGCTCATGCACGAAAGCGTGGGGAGCAAACAGGATTAGATACCCGTGTAAGA
+
GFFFGGEFEECFGGGFGGGFGEGGGGFFGFFFCFGGGFGGDFFFGGGGGFGGFEGGEFEGFFFFGGGGFGFEE?9CEEFGGGEGGGCGG@CEFFFGGGGGGGGGGGEEGCFGGFFCGGFFGGGGGGGCFCEEGFFF=BFEEECEFF;FGGGFEG:<FCEE>CE:CECEGGEFCE?C8FCFFG5ECC?E7CEFECCE8ACFFFFGEDDCCAEDEGGG>FC<CFGFF66=@F4=C9;<57)7BFA
@M00200:207:000000000-ALC1F:1:1102:22403:13523 1:N:0:5
ATTGGGTTTAAAGGGCTCGTAGGCGGTTTGTCGCGTCGGGAGTGAAAACACGGGGCTTAACCCCGTGCCTGCTTCCGATACGGGCAGACTAGAGGTATGCAGGGGAGAACGGAATTCCTGGTGTAGCGGTGAAATGCGCAGATATCAGGAGGAACACCAATGGCGAAGGCAGCTCTCTGGGACGGTACTGACGCTGAGACGCGAAAGCGTGGGGAGCGAACAGGATTAGATACCCCAGTA
+
GGGGGGGGGGGGGGGGGGGGGGGGGGGGGGGGGGGGGGGGGGGGGGGGGGGGGGGGGGGGGGGGGGGGGGGGGGGGGGGGGGGGGGGGGFGGGGGGGGGGGGGGGGGGGGGGGGGGGGGGGGGGGGGGGGGGGGGGGGGGGGGGGGGGGGGGGGGGGGGFGGGGGGGGGGGGGGGGGGGGGGGGGGGGGGGGGGGGGGGGGCCEGGGGGGGGGGGGGGGGEGGGFGGFGFFGGGFFEGFG
@M00200:207:000000000-ALC1F:1:1102:16062:14881 1:N:0:5
ATTGGGTGTAAAGGGAGCGTAGGCCGCCTTTTAAGCGTGCTGTGAAATACCGTTGCCCAACAACGGGGCTGCAGCGCGAACTGGAGGGCTTGAGTGCGCGGAAGGCAGCCGGAATTTGTGGTGTAGCGGTGAAATGCTTAGATATCACGAAGAACCCCGATTGCGAAGGCAGCTTGCCGCAGCGTAACTGACGCTGAAGCTCGAAAGTGCGGGTATCGAACAGGATTAGATACCCTAGTA
+
GGGGGGGGGGGGGGGGGGGGGGGGGGGGGGGGGGGGGGGGGGGGGGGGGGGGGGGGGGGGGGGGGGGGGGGGGGGGGGGGGGGGGGGGGGGGGGGGGGGGGGGGGGGGGGGGGGGGGGGGGGGGGGGGGGGGGGGGGGGGGGGGGGGGGGGGGGGGGGGGGGFGGGGGGGGGGGGGGGGGGGGGGGGGGGGGGGGGGGGFGGGGFEGGGFGGGGGGGGGFGGGGFGGFGFFGFGGFFGFG
@M00200:207:000000000-ALC1F:1:1102:23137:15856 1:N:0:5
ATTGGGTTTAAAGGGAGCGTAGGCGGGGTATCAAGTCAGAAGTGAAAATTATGGGCTCAACTCATAACCTGCTTTTGAAACTGATATTCTTGAGTGAAGTAGAGGCAAGCGGAATTCCTAGTGTAGCGGTGAAATGCTTAGATATTAGGAGGAACACCAGTTGCGAAGGCGGCTCTCTGGACTGTAACTGACACTGAGGCACGAAAGCGTGGGGAGCAAACAGGATTAGATACCCGAGTA
+
GGGGGGGGGGGGGGGFGEGGGGCGGGGEGCCFGGGGGGGGEGGGGGGFC<<@FGGGGGGGGCGEE?FFFGGGGGGGGGGGGGGDFFGGGGGGGGGF<EGEFGGGGGGGGGGGGGGGGGGGGGGGGGGGGGGGGGGGGGGFGGGGGGGGGGGGGGFFGGGGGGGGGGGGGGGGG8>FGGGGGGFGBFGGGCFFE6AEGGGGCGGGGGGGG5CEEGDEDGGGGGGGFFGFGFFGGGGE3<FG
@M00200:207:000000000-ALC1F:1:1103:17995:13358 1:N:0:5
ATTGGGTGTAAAGGGCGCGTAGGCGGCTTTGCAAGTGACGGGTGAAAGCCCTCGGCTTAACCGAGGAACTGCCTGTCAGACTGTGAGGCTTGAGACCGGGAGAGGTGAGTGGAATTCCCAGTGTAGCGGTGAAATGCGTAGATATTGGGAGGAACACCAGTGGCGAAGGCGGCTCACTGGACCGGAACTGACGCTGATGCGCGAAAGCGTGGGGAGCAAACAGGATTAGATACCCGCGTA
+
GGGGGGGGGGGGGGGGGGGGGGGGGGGGGGGGGGGGGGGGGGGGGGGGGGGGGGGGGGGGGGGGGGGGGGGGGGGGGGGGGGGGGGGGGGGGGGGGGGGGGGGGGGGGGGGGGGGGGGGGGGGGGGGGGGGGGGGGGGGGGGGGGGGGGGGGGGGGGGGGGGGGGGGGGGGGGGGGGGGGGGGGGGGEGGGGGGGGGGGGGGGGGGGGGGGGGGGGGGGGGGGGGGGFGFGGGGGGGGGG
@M00200:207:000000000-ALC1F:1:1104:26465:6168 1:N:0:5
ATTGGGTTTAAAGGGTGCGTAGGCGGTGGCGTAAGTCAGCGGTGAAATTCACGGGCTCAACCCGTGCCGTGCCGTCGATACTGCGTTGCTGGAGTACTGTCGCCGTGGGAGGAATGTGTGGTGTAGCGGTGAAATGCATAGATATCACACAGAACACCGATTGCGAAGGCATCTGGCGAAGCCCTTTCTGACGCTGAGGCACGAAAGCGTGGGGATCGAACAGGATTAGATACCCCCGTA
+
FGGGGGGGGDF-CEFCCFFGGGGGGGC@+C6B@:FGGFCDBEGGGGDG<FCFECCFFFGCFGCFGGGG@FDGG:F+@>CGGGDGGGG:FG<,=FFGGF?FFGGGEEEFG,BCF,D885:<:FFGFFGEEGCFA9FFGFGFABGCGCFCCFFG:CFCFGCCFGFFCC:EGG@FGG;=F@:C*=ECGGGGGEFG>EG5=BCF8ECG=E5CEGCCEDGGGCC2CCFC7CCCFFGCFGGGGGD5
@M00200:207:000000000-ALC1F:1:1105:7174:7328 1:N:0:5
ATTGGGTTTAAAGCGAGCGCAGGTGGTTTAATAAGTCTGATGTAAAAGGCAGTGGCTCAACCATTGTGTGCATTGGAAACTGTTAGACTTGAGTGCAGTAGAGGAGAGTGGAATTCCATGTGTAGCGGTGAAATGCGTAGATATATGGAGGAACACCGGTGGCGAAAGCGGCTCTCTGGACTGTAACTGACACTGAGGCTCGAAAGCGTGGGTAGCAAACAGGATTAGATACCCTAGTA
+
GGGGGGGGGGGGGGGGGGGGGGGFGGGDGGGGGGGGGGGGGGGGGGGGGGGEGGGGGGGGGGGGGGGGGFGGGGGGGGGGGGGGGGGGGGGGGGGGFGFGGFGGGGCEFGGGGGGGGGGGDGGGGGGGGGGGGGGGGGGFFGGDEFGGGGDGGGGGGGGGGGGGGGGGGGGGGGGFGGGGGGCGGGGGGGGGGF?98EFFGGEFGGGGGDEDGGGGGCGGGGGGGFGGGFGGGGGGFGG
@M00200:207:000000000-ALC1F:1:1105:27147:16451 1:N:0:5
ATTGGGTTTAAAGGGCGCGCAGGCGGCGTCGTAAGTCGGTCTTAAAAGTGCGGGGCTTAACCCCGTGAGGGGACCGAAACTGCGATGCTAGAGTATCGGAGAGGAAAGCGGAATTCCTAGTGTAGCGGTGAAATGCGTAGATATTAGGAGGAACACCAGTGGCGAAAGCGGCTTTCTGGACGACAACTGACGCTGAGGCGCGAAAGCCAGGGGAGCAAACGGGATTAGATACCCTCGTA
+
GGGGGGFGGGGGGCFGGGGDGGGGGGGG:CFFGGGGGEGGCEFGGGGGGFGEGGGGG8FEFGGGGGGGGGDCCG:F@FEC<FFCEFGGFDFFFFA=FGGGDFEGGDG@FEGDGCF9F<@FGGGEGFEGGGGFGFFC<<:<<@B,CFFGFGGDFFGGGGGGEFDE@CGGGGGG?EC<<CFFGEEGDCE88CFEECGGGCEE=C8CEGGG8C5ACEGEEGFC=EE7)9CCCBFFGG=D@C<
@M00200:207:000000000-ALC1F:1:1106:25621:18527 1:N:0:5
ATTGGGCTTAAAGGGCTCGCAGGCGGTTTCTTAAGTCTGATGTGGAAGCCCCCGGCTCAACCGGGGAGGGTCATTGGAAACTGGGGAACTTGAGTGCAGAAGAGGAGAGTGGAATTCCACGTGTAGCGGTGAAATGCGTAGAGATGTGGAGGAACACCAGTGGCGAAGGCGACTCTCTGGTCTGTAACTGACGCTGAGGAGCGAAAGCGTGGGGAGCGAACCGGATTAGATACCCGGGTA
+
GGGGGGGGGGGGGGGGGGGGGGGGGGGGGGGGGGGGGGGGGGGGGGGGGGGGGGGGGGGGGGGGGGGGGGGGGGGGGGGGGGGGGGGEGGGGGGGGGGGFFGGGGGGGGGGGGGGGGGGGGGGGGGGGGGGGGGGGGGGGGGGGGGGGGGGGGGGGGGGGGGGGEGGGGGGGGGGGGGGGGGGGGGFFCFGGGGGGGGGGGGGGGEGGGDGEGGGGGGGCE):CDGGGGGGGGGGGGGGG
@M00200:207:000000000-ALC1F:1:1107:20675:2175 1:N:0:5
ACTGGGTTTAAAGGGCGCGTAGGCGGCCTGCTAAGTCGAACGTGAAATCCCTGGGCTCAACCCAGGAACTGCGTCCGATACTGGTTGGCTTGAATCCGGGAGAGGGACGTGGAATTCCAGGTGTAGCGGTGAAATGCGTAGATATCTGGAGGAACACCGGTGGCGAAGGCGACGTCCTGGACCGGCATTGACGCTGAGGCGCGAAAGCCAGGGGAGCAAACGGGATTAGATACCCCCGTA
+
GGGGGGGGGGGGGGGGGGGGGGGFGGGGGGDGGGGGGGGGGGGGGGGGGGGGGGGGGGGGGGGGGGGGGGGGGGGGGGGGGGGGGGGGGGGGGGGGGFGGGGGGGGGGGGGGGGGGFGGGGGGGGGGGGGGGGFFGGGGGGGGGGGGGGGGGGGGGGGGGGGGGGGGGGGGGGGGGGGGGGGGDEEGG7CGFGGGGCFGCGGGGECEGFGGGGGGGGGFGGEGGDDGGGFFF?FG5CDGG
@M00200:207:000000000-ALC1F:1:1107:11392:5275 1:N:0:5
ACTGGGCATAAAGGGTGCGTAGGTGGTTTCTTAAGTCAGAGGTGAAAGGCTACGGCTCAACCGTAGTAAGCCTTTGAAACTGGGGAACTTGAGTGCAGGAGAGGAGAGTGGAATTCCTTGTGTAGCGGTGAAATGCGTAGATATTAGGAGGAACACCAGTTGCGAAGGCGGCTCTCTGGACTGTAACTGACACTGAGGCACGAAAGCGTGGGGAGCAAACAGGATTAGATACCCCGGTA
+
GGGGGGGGGGGGGGGGGGGGGGGGGGGGGGGGGGGGGGGGGGGGGGGGGGGGGGGGGGGGGGGGGGGGGGGGGGGGGGGGGGGGGGGGGGGGGGGGGGGGGGGGGGGGGGGGGGGGGG9EGGGGGGGGGGGGGGGGGGGGGFGGGGGGGGGGGGGGGGGGGGGGGGG7FDGGGGGGGGGGGGGGGGGGGGGGGGGGGGGGGGGGGGGGGGGGGGGGGEGGGGGGGGGGGFGFEFGE8:D
@M00200:207:000000000-ALC1F:1:1107:24143:11490 1:N:0:5
ATTGGGTTTAAAGAGCTCGTAGGCGGCTTGTCGCGTCGACTGTGAAAACCCACAGCTCAACTGCGGGCTTGCAGTCGATACGGGCAGGCTAGAGTTCGGTAGGGGAGACTGGAATTCCTGGTGTAGCGGCGAAATGCGCAGATATCAGGAGGAACACCGGTGGCGAAGGCGGGTCTCTGGGCATGATCTGACGCTGAGGAGCGAAAGTGTGGGGAGCGAACAGGATTAGATACCCCAGTA
+
AFGGGGG7CAFG<<@FFGG@B<F,@FFGEGAF7FGCFE@FFGFGFFDC6F:CG:<8<,CEE,C,6:+CBCFC=E?F:FEG7D=+@F+>:F,E9EAFCEE4ECFFGCG@FEG8DFE<>DAFCE@DDEFGG+FF77:F?*<:C>EG9FGGGCFEG7C,FGDEFE@EBFGEGGGGDEE*+AFG>FCFCC779@<+*;*8*A8<E=88:EGC?FF8*557)CCE5EG54*:C6?77+<67?707
@M00200:207:000000000-ALC1F:1:1109:24624:13313 1:N:0:5
ATTGGGTTTAAAGCGTGCGTAGGCGGTTTGTTAAGTCCGTTGTGAAAGCCCTGGGCTCAACCTGGGAATTGCAGTGGATACTGGCGAGCTAGAGTGCGGTAGAGGATGGTGGAATTCCCGGTGTAGCGGTGAAATGCGTAGAGATCGGGAGGAACACCCGTGGCGAAGGCGGCCATCTGGACCAGCACTGACGCTGAGGCACGAAAGCGTGGGGAGCAAACAGGATTAGATACCCCCGTA
+
GGGGGG@FGGGGGGGGGGGGGGGGGGGGGGGGFFGGGGGGGGGGGGGGGGFGGGGGGGGGGGGGGGGGGGGGGGGGCGFFGGFGGGGGGGGGFGGFGGGGGGGGGEFGGGGGFFEGGEGGGGGGGGFCCFEFGGCFECFGGGEFFGGGEGGEGGGCCFGGGGCCCFDFGGGGGDGFGGG??BFGF7CGGGGGGGGEGGCGGGGDC5>?:C8EGGDGGGFGFGGFG<4<<FC7<79DC<DC
@M00200:207:000000000-ALC1F:1:1110:15868:8435 1:N:0:5
ATTGGGCTTAAAGGGCGCGTAGGCGGCCTCTGCAAGTCGACTGTGAAATCTCCGGGCTTAACCCGGAAAGGTCAGCCGATACTGCAGGGCTAGAGTGCAGAAGGGGCAACTGGAATTCTCGGTGTAGCGGTGAAATGCGTAGATATCGAGAGGAACACCTGCGGCGAAGGCGGGTTGCTGGGCTGACACTGACGCTGAAGCGCGAAAGCTAGGGGAGCGAACGGGATTAGATACCCCCGTA
+
GGGGGGGGGGGGEFEGGGGGGGGGGGEGGGGGFEFGGGGGGGGGGGGGGGCGGGGGGGFGGGGGGGGGGGGFGGGGGGGGGGGGGGGGGGFFGGGGGGGGGGGGGGGGGGGGGGGGGGGGGGGGGGGGGGGGGGGGGGGGEGEGGGGGGGGGGGGGGGGGGGGGGGGGGEGGGFEGEGFGFGGGE:C<<@CFFEECEEGGCEGGGGGGGFFGGCDGGGGGGGDGGGCFGFGGGCF6FDCGF
@M00200:207:000000000-ALC1F:1:1110:11762:14194 1:N:0:5
ACTGGGCTTAAAGGGCGCGTAGGCGGGATGGCAAGTCAGTCGTGAAATCTCTCGGCTCAACCGAGAAACGTCGGCTGATACTGCCGTTCTTGAGGGATGCAGAGGAGACTGGAATTCCCGGTGTAGCGGTGAAATGTGTAGAGATCGGGAGGAACACCGGTGGCGAAGGCGGGTCTCTGGGCATTTCCTGACGCTGAGGCGCGAAAGCGTGGGGAGCAAACGGGATTAGATACCCTAGTA
+
GGGGGGGGGGGGGGGGGGGGGGGGGGGGGGGGGGGGGGGGGGGGGGGGGGGGGGGGGGGGGGGGGGGGGGGGGGGGGGGGGGGGGGGGGGCGGGGGGGGGGGGGGGGGGGGGGGGGGGGGGGGGGGGGGGGGGGGGGGGGGGGGGGGGGGGGGGGGGGGGGGGGGGGGGGGGG:EFGGGGGGGFGGGGGGGGGGEE>FGGGGGGGGGGGGGGGGFGGGGGGGGGGGGFGFGGGFFGGGGG
@M00200:207:000000000-ALC1F:1:1111:11863:11048 1:N:0:5
ATTGGGTTTAAAGGGAGCGTAGGCGGGGTATCAAGTCAGAAGTGAAAATTATGGGCTCAACTCATAACCTGCTTTTGAAACTGATATTCTTGAGTGAAGTAGAGGCAAGCGGAATTCCTAGTGTAGCGGTGAAATGCTTAGATATTAGGAGGAACACCAGTGGCGAAGGCGGCTTGCTGGGCTTTTACTGACGCTGAGGCTCGAAAGCGTGGGGAGCAAACAGGATTAGATACCCGCGTA
+
GFGGGGGGGGGAEGGFGGGGGGGGGGGGGGFGGGGGGGGGGGGGGGGGGGGFGGGGGGGGGGGGGGGGFGFFGCCGGGFGGFFFGGGGGGGGGGGGCEFGGGGGGGGGGGGGGGGGGFCGGGGGGGGGGGGFGGGGGGGGGGGGGADGGGGGGGGGGCFGGGGGGGGGGGGGG7EEGGGFGGGGGGGGGGGGGGGGGGGGGGGGGGGGGGGGGG<GGGFGCGGGGGGFGFGGGGGGEGGG
@M00200:207:000000000-ALC1F:1:1112:2972:8185 1:N:0:5
ATTGGGTGTAAAGCGTGTGTAGGCGGTCGAGTAAGTCGGGTGTGAAAGCCCAGGGCTCAACCCTGGAAGTGCACTCGATACTGCCCGGCTAGAGTACTGGAGAGGTTGGTGGACTTCTCGGTGTCGAGGTGAAATTCGTAGATATCGAGAGGAACACCGGTGGCGAAGGCGGCCAACTGGACAGATACTGACGCTGAGACACGAAAGCGTGGGGAGCCAACAGGATTAGATACCCCAGTACGAT
+
GGGGGGGGGGGGCGGGEFFGGCFGEGGGGGGGGGCGGFDFGGGGFFFGGGGGGGGGGGEGGGGG8,:FDFCFGGGGF=FCGGFGGFGGGGGGGGGGGGGGDC,B:FGGGGFGG,FEGGG7ACCF,B7@:FGEFFGGGGGGGEF,EFGGG,@C<FGEGGG@FEGG>GG7@FGGGGGFGCG,CCFCCFGGGCFGEGGE*=?FGGGG5ECFEGD5?C5*9*3CFGCFDDC=6700<EGGBDFF4<(3
@M00200:207:000000000-ALC1F:1:1112:17426:13718 1:N:0:5
ATTGGGTTTAAAGCGAGCGCAGGTGGTTTAATAAGTCTGATGTAAAAGGCAGTGGCTCAACCATTGTGTGCATTGGAAACTGTTAGACTTGAGTGCAGTAGAGGAGAGTGGAATTCCATGTGTAGCGGTGAAATGCGTAGATATATGGAGGAACACCGGTGGCGAAAGCGGCTCTCTGGACTGTCACTGACACTGAGGCTCGAAAGCGTGGGTAGCAAACAGGATTAGATACCCCGGTA
+
GGGGGGGGGGGGGGGGGGGGGGGFGGEGGGGGGGGGGGGGGGGGGGGGGGGGGGGGGGGGGGGGGGGGGGGGGGGGGGGGGGGGGGGGGGGGGGGGGGGGGGGCGGGGGGGGGG8FGGGGGGGGGGGGGGGGGGGGGGGGEGGGGGGGGGGGGGGGGGGGGGGGGGGGGGGGGGGGGGGGGFGGGGGGGGGGGGGGGGGGGDGGGGGGGGGGGGEGGGFGGGGGGFGGGFGGGGGGFGG
@M00200:207:000000000-ALC1F:1:1113:14838:8180 1:N:0:5
ACTGGGTTTAAAGCGTGCGCAGGCGGTTGTGCAAGACAGGTGTGAAATCCCCGGGCTTAACCTGGGAACTGCACTTGTGACTGCACGGCTGGAGTACGGCAGAGGGGGATGGAATTCCGCGTGTAGCAGTGAAATGCGTAGATATGCGGAGGAACACCGATGGCGAAGGCAGTCCCCTGGGCCTGTACTGACGCTCATGCACGAAAGCGTGGGGAGCAAACAGGATTAGATACCCCAGTA
+
GGGGGGGGGGGGGGGGGGGGGGGGGGGGGGGGGGGGGGGGGGGGGGGGGGGGGGGGGGGGGGGGGGGGGGGGGGGGGGGGGGGGGGGGGGGGGGGGFGGGGGGGGGGGGGGGGGGGGGGGGGGGGGGGGGGGGGGGGGGGGGGGGGGGGGGGGGGGGGGGGGGGGGGGGCFGGGGGGGGGFGGGGFGFGGGGGG8EGGGGGGGGGGGGGGGGGGGGGGCCGGGGGDGGGFGGGFGGFGFG
@M00200:207:000000000-ALC1F:1:1113:24140:22686 1:N:0:5
ATTGGGTTTAAAGGGTGCGTAGGCGGCGCGGTAAGTTGGGTGTGAAATCTCGGAGCTTAACTCCGAAACTGCATTCGATACTGCCGTGCTTGAGGACTGGAGAGGAGACTGGAATTTACGGTGTAGCGGTGAAATGCGTAGATATCGTAAGGAAGACCAGTGGCGAAGGCGGGTCTCTGGACAGTTCCTGACGCTGAGGCACGAAGGCCAGGGGAGCAAACGGGATTAGATACCCTTGTA
+
GGGGGGGGGGGGGGGGGGGGGGGGGGGGGGGFDFEFGGGGGGGGGGGGGDGGGGGGGGGGGGGCEEEGGGGGGGGGGGGGGGGGFGGGGGGGGGGGGGGGGGGGGGGGGGGG@FCGGGGGGFEGGGGGGGGGGGGGGGGGGGGGGCFGGGGGGGGFGGGGGGGGFCCCFFGGGEGGCFFCGGGGGGGGGGF<>CEGEFGGGGEEEGGFFCFFGEGGDGGFFGGDGGFGFFGGEDGG?**:
@M00200:207:000000000-ALC1F:1:1114:3714:6121 1:N:0:5
ATTGGGTGTAAAGCGCGCGTAGGTGGTTTGTTAAGTTGAATGTGAAATCCCCGGGCTCAACCTGGGAACTGCATCCAAAACTGGCAAGCTAGAGTATGGTAGAGGGTGGTGGAATTTCCTGTGTAGCGGTGAAATGCGTAGATATAGGAAGGAACACCAGTGGCGAAGGCGACCACCTGGACTGATACTGACACTGAGGTGCGAAAGCGTGGGGAGCAAACAGGATTAGATACCCCAGTA
+
FGGGGGGGGEFGGGGGGGGGGGGFGFG@FGFGFEFGGGGCFGGGGGGG<FGGGGGGGGGGGGGCFDEGGGGGDFDFGGF8EFGGGGGGGGGGGDGGGGGEGGGEFGGGDGGGE?FFGFGFFGGGGFGGDEGGFAFCGCCCC:DDAF9FGGGGGDF<FFFFGGAEEEGGGFGCECGGGGGGGGGGG@DCC?AFGFGGGG<?*>:ECECFGGGGDGCEG7F+;CGFFG:?FFGFGG6DC3<*
@M00200:207:000000000-ALC1F:1:1116:25837:22100 1:N:0:5
ACTGGGCTTAAAGCGAGCGCAGGTGGTTTTTTAAGTCTGATGTGAAAGCCTTCGGCTTAACCGGAGAAGTGCATCGGAAACTGGGAGACTTGAGTGCAGAAGAGGACAGTGGAACTCCATGTGTAGCGGTGGAATGCGTAGATATATGGAAGAACACCAGTGGCGAAGGCGGCTGTCTAGTCTGTAACTGACGCTGAGGCTCGAAAGCATGGGTAGCGAACAGGATTAGATACCCGCGTA
+
GGGGGGGGGGGGGGGGGGGGGGGGGGGGGGGGFFGGGGGGGGGGGGGGGGGGGGGGGGGGGGGGGGGGFGDGGGGGGEEGGGGGGGG@FGGGGGGGGGGGGGFGGGGGGGGGGGGGGGGGGGGGGGGGGGGGGGGGGGGGGGGGGGGGFFGGGGGGGGGGGGGGGGGG>FGDGGGFGGGGGGGGGGFGGGGFGGGGGGGGGDEGGGGGGGGGGGGDGGGGGGGGFGF4A>GGGGGD>DGG
@M00200:207:000000000-ALC1F:1:1117:29056:10877 1:N:0:5
ATTGGGTTTAAAGCGAGCGCAGACGGTTATTTAAGTCTGAAGTGAAAGCCCTCAGCTCAACTGAGGAATGGCTTTGGAAACTGGATGACTTGAGTGCAGTAGAGGAAAGTGGAACTCCATGTGTAGCGGTGAAATGCGTAGATATATGGAAGAACACCAGTGGCGAAGGCGGCTTTCTGGACTGTAACTGACGTTGAGGCTCGAAAGTGTGGGTAGCAAACAGGATTAGATACCCGCGTA
+
EGGEFGFGGGGGGGGGGGGGGGGGGGGGFGGGGGGGGGGGGGGGFGGGGFGGGGGGGGGGGGGGGGGGGGGGGGGGGGGFGGGGGGGGGGGGGGGGGGGGGGGGFFGFCEFGGGGGG?FGFGGGFDFEGGGGGGGGGGGGGGGGGGGFGGGFGGGGGGGGGDGGGGGGGGDEEGGGGGGGGGGFFGGGGGGGGGGGFGGFFFEC:CCFEGGGGGGGGGGGGGGCAGGGC8:@FFGGFGFG
@M00200:207:000000000-ALC1F:1:1117:21560:16464 1:N:0:5
ATTGGGTTTAAAGAGCTCGTAGGCGGTCTGTCGCGTCGGCTGTGAAAACACGGGGCTCAACTCCGTGCCTGCAGTCGATACGGGCAGACTAGAGTTCGGTAGGGGAGACTGGAATTCCTGGTGTAGCGGTGAAATGCGCAGATATCAGGAGGAACACCGGTGGCGAAGGCGGGTCTCTGGGCCTGCACTGACGCTCATGCACGAAAGCGTGGGGAGCAAACAGGATTAGATACCCCAGTA
+
GGGGGGGGGGGGGGGGGGGGGGGGGGGGGGGGGGGGGGGGGGGGGGGGGGGGGGGGGGGGGGGGGGGGGGGGGGGGGGGGGGGGGGGGGGGGGGGGGGGGGGGGGGGGGGGGGGGGGGGGGGGGGGGGGGGGGGGGGGGGGGGGGGGGGGGGGGGGGGGGEGGGGGGGGGGGGGGGGGGGGGGGGFFGGGGGGGGGGGGGGGGGGGGGGGGGGGGGGGGGGGGGFDFGFFGFGGGGFGFG
@M00200:207:000000000-ALC1F:1:1117:20632:24537 1:N:0:5
ATTGGGTGTAAAGCGCACGTAGGCGGATCGTTAAGTCGGGGGTGAAATCCTGGAGCTCAACTCCAGAACTGCCTTCGATACTGGCGATCTTGAGTCCGGAAGAGGTGAGTGGAACTCCTAGTGTAGAGGTGGAATTCGTAGATATTAGGAAGAACACCAGTGGCGAAGGCGGCTCACTGGTCCGGTACTGACGCTGAGGTGCGAAAGCGTGGGGAGCAAACAGGATTAGATACCCCTGTA
+
GFDGGGGGGGGFFGGGGGGFGGGGGGGGGGGEGGGGGGGEGGGGGGGGGGGGGGGGGGGGGGGGGGGGGGGGGGFGGGGGGGGGGGGGGGGGGGGGGGGG@EGGGGGGGGGGGFFGGGGGGGGGGFGGGGGGGDGFGGF@FEGGGGGGGGFCGGGGGGGGGGGGGECCFGGGGGDCF<EF;BEGDGEGGGGGGG5CEFFGGGGGCEGE8;E=8EGDGGFG5CD75*:FG?G:<<6<FCFG
@M00200:207:000000000-ALC1F:1:1119:14507:25032 1:N:0:5
ATTGGGTTTAAAGGGCGTGTAGGCGGTTTGTACAGTTAGATGTGAAATCCCCGGGCTTAACCTGGGAGCTGCATTTAATACGTGCAGACTAGAGTGTGAGAGAGGGTTGTGGAATTCCCAGTGTAGAGGTGAAATTCGTAGATATTGGGAAGAACACCGGTGGCGAAGGCGGCAACCTGGCTCATTACTGACGCTGAGGCGCGAAAGCGTGGGGAGCAAACAGGATTAGATACCCGCGTA
+
GGGGGGGGGGGGGGGGGGGGGGGGGGGGGGGGGGGGGGGGGGGGGGGGGGGGGGGGGGGGGGGGGGGGGGGGFGGGGGGGGGGGGGGGGGGGGGGGGGGGGGGGDGGGGGGGGGGGGFGGGGGGGGGGGGGGGGGGGGGGGGGGGGGGGGGGGGGGGGGGGGGGGGGGGGGGGGEGGGGGGFGGGGGGGGFGGGGGDGGGGGGGEGGGGGGGGG5DEFGGGGGGGGFCGFGGGGGGGGDC
@M00200:207:000000000-ALC1F:1:2103:24747:7957 1:N:0:5
ATTGGGTTTAAAGCGAGCGCAGGTGGTTTAATAAGTCTGATGTAAAAGGCAGTGGCTCAACCATTGTGTGCATTGGAAACTGTTAGACTTGAGTGCAGTAGAGGAGAGTGGAATTCCATGTGTAGCGGTGAAATGCGTAGATATATGGAGGAACACCGGTGTCGAAAGCGGCTCTCTGGACTGTAACTGACACTGAGGCTCGAAAGCGTGGGTAGCAAACAGGATTAGATACCCTCGTA
+
GGGGGGGGGGGGGGGGGGGGGGGGGGGGGGGGGGGGGGGGGGGGGGGGGGGGGGGGGGGGGGGGGGGGGGGGGGGGGGGGGGGGGGGGGGGGGGGGGGGGGGGGGGGGGGGGGGGGGGGGGGGGGGGGGGGGGGGGGGGGGGGGGGGGGGGGGGGGGGDGG3=BFGGGGGGGGGGGGGFFGFGGGGGGFGGGGGGGGGGGGGGGGGGGGGGGGGGFGGGGGGGGGGGGGFGGCGGGGFD
@M00200:207:000000000-ALC1F:1:2103:4458:14362 1:N:0:5
ATTGGGTTTAAAGGGTGCGTAGGCGGGTCTTTAAGTCAGGGGTGAAATCCTGGAGCTCAACTTCAGAACTGCCTTTGATACTGAAGATCTTGAGTTCGGGAGAGGTGAGTGGAATTGCGAGTGTAGAGGTGAAATTCGTAGATATTCGCAAGAACACCAGTGGCGAAGGCGGCTCACTGGCCCGACACTGACGCTGAGGCACGAAAGCGTGGGGAGCAAACAGGATTAGATACCCTTGTA
+
GGGGGFGGGGGFGGEE@FGGG@BFGGG6@ECFGGGGGGGF8@FGFGEFGGAC,@FFG8E@F<,<<FFGGGGGFF<?F<FFFFFFG,5CFEGFE8FGGGGGGGGGGGE,E5,?EF,BDF7+>FFFGGCFDGFFFGF,FGGGGGGGGGFF@E7FAD,FFC7<E53>CBCFEGGED>*4DFFG7CFGG7B5?9EGEGGG8BC88EGGCCGF**;EEGECEGFGG*:CFF>DF?GC<AFCCFGF
@M00200:207:000000000-ALC1F:1:2104:13666:2771 1:N:0:5
ATTGGGTATAAAGGGTGCGTAGGCGGACTGATAAGTCAGTGGTGAAATCTCTCGGCTTAACCGAGAAACTGCCATTGATACTGTTAGTCTAGAGTATAGATGACGTTGGCGGAATATGACATGTAGTGGTGAAATACTTAGATATGTCATAGAACACCGATTGCGAAGGCAGCTAACGAAACTATAACTGACGCTGAGGCACGAAAGTGCGGGGATCAAACAGGATTAGATACCCCAGTA
+
GGGGGGGGGGGGGGGGGGGGGGGGGGGGGGGGGGGGGGGGGGGGGGGGGGGGGGGGGGGGGGGGGGGGGGGGGGGGGGGGGGGFFGGGGGGGGGGGGGGGGGGGGGGGGGGGGGGGGGGGGGGGGGGGGGGGGGGGGGGGGGGGGGGGGGGGGGGGGGGGGGGGGGGGGGGG:?FGGGGGGGGGGGGGGGGGG>GGGFGGGGGGGGGGGGCEGGGGGFFGCFGGGGGGGGGGG67FCDGG
@M00200:207:000000000-ALC1F:1:2104:8319:20511 1:N:0:5
ATTGGGTGTAAAGGGCGCGTAGGCGGCATAGTTAGTCACTTGTGAAATCTCTGAGCTTAACTCAGAACGGCCAAGTGATACTGCTGTGCTAGAGTGCGGTAGGGGCAATCGGAATTCTTGGTGTAGCGGTGAAATGCGTAGATATCAAGAGGAACACCTGAGGTGAAGACGGGTTGCTGGGCCGACACTGACGCTGAGGCGCGAAAGCCAGGGGAGCAAACGGGATTAGATACCCGTGTA
+
GGGGGGGGGGGGGGGGGGGGGGGGGGGGGGGGGGGFGGGGGGGGGGGGGGGGGGGGGGGGGGGDGGGFGGGGEGGGGGGGGGGFFFFGGGGGGGGFGEGGGGGGGGGGGGGGGGGGGGGGGGGGGGGGGGGGGGGGGGGGGGGGGGGGFGGGGGGFFFDGFGGGGGGGGGGG*3@EDFFGCGGCEGGGGFGGGDGGGGGDGGGGGGGFFFGGEGGGCFGGGDGGGGGGGGGGGFGEDGGG
@M00200:207:000000000-ALC1F:1:2105:12461:8374 1:N:0:5
ATTGGGCATAAAGCGCGTGTAGGCTGCTTGGTCAGTCCGGCGTGAAATCTCTCGGCTCAACCGGGAGTCTGCGTTGGATACTGCCTCGCTTGAGTCCGGGAGGGGAGAGCGGAATTCCCAGTGTAGCGGTGAAATGCGCAGATATTGGGAAGAACACCGGTGGCGAAGGCGGCTCTCTGGAACGGTACTGACGCTGAGACGCGAAAGCGTGGGGAGCAAACAGGATTAGATACCCCTGTA
+
FGGGGGGGGGGGGGGGGGGGGGGGGGGGGGGGGGGFGGGGGG@CGGGGGGGGGGGGGGGFGGGGGGGGGGGGFFGGFDFFGFG9EEFGGGGGGDGGGGGGCFGGGGGGGGGGGGGGGDFFFFGGGGGCF<CFGDF9DFGGGDCFFFEGGFGGGGF:FGGCGGGGGD<CDFEEGCGFGGGGGGGGGEGGGGGGGGEG5FGGGGE8CCE*:8ECEGGGGGGGGGF4D6C6<>>9CCCGGGG=
@M00200:207:000000000-ALC1F:1:2107:12017:9481 1:N:0:5
ACTGGGTTTAAAGGGCGCGTAGGCGGTGCGGTAAGTCACCTGTGAAATCTCCTGGCTCAACTGGGAGCTTGCAGGCGAAACTGCCGTGCTGGAGTGTGGGAGAGGTGCGTGGAATTCCCGGTGTAGCGGTGAAATGCGTAGATATCGGGAGGAACACCTGTGGCGAAAGCGGCGCACTGGACCACAACTGACGCTGAGGCGCGAAAGCTAGGGGAGCAAACACGATTAGATACCCTAGTA
+
GGGGGGFFGGGGGGGGGGGGGGGGGGGGGGGGGGGGGGGGGGGGGGGGGGGGGGGGGGGGGGGGGGGGGGGGGGGGGGGGGGGGGGGGGGGGGGGGGGGGGGGGGGGGGGGEGGGGGGGGGGGGGGGGGGGGGFGGGGGGGGGGGGGGGGGGGGGGGGGGGGG>FGGGGGGGGGGECEFFFGGGGGEEFGFCEC8CGGGGGDGGGGGCFFGGGGGGGGGGG?(4DCDGGFGGC<CFGGGG
@M00200:207:000000000-ALC1F:1:2107:15200:14143 1:N:0:5
ATTGGGTTTAAAGGGCTCGCAGGCGGTTTCTTAAGTCTGATGTGAAAGCCCCCGGCTCAACCGGGGAGGGTCATTGGAAACTGGGAAACTTGAGTGCAGAAGAGGAGAGTGGAATTCCACGTGTAGCGGTGAAATGCGTAGAGATGTGGAGGAACACCAGTGGCGAAGGCGACTCTCTGGTCTGTAACTGACGCTGAGGAGCGAAAGCGTGGGGAGCGAACACGATTAGATACCCGCGTA
+
GGGGGGGGGFGGGGGGGFGGDGGGGGGGGGGGGGGFGGFGGGGCGGGGGGFGGGGGGGG9FFEGGEFFGEFFFGGGGD9FFGGGGGGGGGGGGGGGGGG9FFGGGAFGEGGGGGFFGGGGGGGGGFGGG:CBDCGGGGEEGGFFGGFGGFGGGGGGGGGFGGGGGEGGGGGGGGGGGGGGEFFGGG@EGGGFDGGGGGGGGGGGGEGGGEGGGGEGCG5EE;(37:<DFFDGF?FGDGGD
@M00200:207:000000000-ALC1F:1:2107:12740:15308 1:N:0:5
ATTGGGCTTAAAGCGAGCGCAGGTGGTTTATTAAGTCTGGTGTAAAAGGCAGTGGCTCAACCATTGTATGCATTGGAAACTGGTAGACTTGAGTGCAGGAGAGGAGAGTGGAATTCCATGTGTAGCGGTGAAATGCGTAGATATATGGAGGAACACCGGTGGCGAAAGCGGCTCTCTGGCCTGTAACTGACACTGAGGCTCGAAAGCGTGGGGAGCAAACAGTATTAGATACCCTAGTA
+
GGGGGGGGGGGGGGGGGGGGGGGGGGGGGGGGGGGGGGGGGGGGGGGGGGGGGGGGGGGGGGGGGGGGGGGGGGGGGGGGGGGGGGGGGGGGGGGGGGGGDGGGGGGGGGGGGGGGGGGGGGGGGGGGGGGGGGGGGGGGGGGGGGGGGGGGGGGGGGGGGGGGGGGGGGGGGGGGGGGGGGGGGGGGGGGGGGGGGGGGGGGGGGGGGGGGGGDGGGGGG@)1@FGGGFGGGGGGGGG
@M00200:207:000000000-ALC1F:1:2107:23610:16235 1:N:0:5
ACTGGGTGTAAAGGGCTCGTAGGCGGTCCGTCACGTCGGGAGTGAAAACTCAAGGCTCAACCTTGAGCGTGCTTCCGATACGGGCGGACTAGAGGTATGCAGGGGAGAACGGAATTCCTGGTGTAGCGGTGGAATGCGCAGATATCAGGAGGAACACCGGTGGCGAAGGCGGTTCTCTGGGCATTACCTGACGCTGAGGAGCGAAAGCATGGGGAGCGAACACGATTAGATACCCCCGTA
+
GGGGGGGGGGGGGGGGGGGGGGGGGGGGGGGGGGGGGGGGGGGGGGGGGGGGGDFGGGGGGGGGG?FGGGGGGGGGGGGGGGGGGGGGGGGGGGGGGGGGGGGGGEGGGGDGGGGGGGGGFGFFGGGGGGGGFGFGGGGGGGGGGFFGGGGGGGGGGGGGGGGGGDGGGGGGGGGGGGGGGGGGGGG?ECFGGGGGEGGGEGGEGEGGGGGGGG=EEGGGGF(39CFGG=7<9EFGGGGG
@M00200:207:000000000-ALC1F:1:2108:26820:10324 1:N:0:5
ATTGGGTATAAAGAGCGTGTAGGCGGCCCGATAAGTCCGCTGTGAAAGTCCAGGGCTCAACCCTGGAATGCCGGTGGATACTGTCGGGCTCGAATCCGGAAGAGGTGAGTGGAATTCCTGGTGTAGCGGTGAAATGCGCAGATATCAGGAGGAACACCAATGGCGAAGGCAGCTCACTGGGACGGTATTGACGCTGAGACGCGAAAGCGTGGGGAGCAAACATGATTAGATACCCGCGTA
+
GGGGGGGGGGGGGGGGGGGGGGGGGGGGGGGGGGGGGGGGGGGGGGCFGGGGGGGGGGGGFCGGGGGGGGGGGGGGGGGGGGGGGGGGGGGGGGGGGGGGGGGGGGGGGGGGGGGGGGGGGGGGFFGGG:FDGGFGAFGGGGGGGFGGGGGGGGGGGGGGGGGGGGGGGGGGGGGGGGGGGGGGGGF7CFGGGGGGGGGGGDGGGGCFGGGGGGGEDDGF84-8:<7DGFGGGF<EGGCG
@M00200:207:000000000-ALC1F:1:2109:3100:14667 1:N:0:5
ACTGGGTTTAAAGTGCACGTAGGCGGCTTTGTAAGTTAGAGGTGAAAGCCTGGAGCTCAACTCCAGAATTGCCTTTAAGACTGCATCGCTTGAATCCAGGAGAGGTGAGTGGAATTCCGAGTGTAGAGGTGAAATTCGTAGATATTCGGAAGAACACCAGTGGCGAAGGCGGCTCACTGGACTGGTATTGACGCTGAGGTGCGAAAGCGTGGGGAGCAAACACGATTAGATACCCGCGTA
+
GGGGGGGGGGGGGGGGGGGGGGGGGGGGGGGGGGGGGGGCFGGGGGGGGGGGGGGGGGGGGGGGGGGGGGGGGGGGGGGGGGGGGGGGGGGGGGGGGGGGGGGGGGGGGGGFGFGGGGGEGGGGGGGGCGGGGGGGGGGGGGGGGGGGGGGGGGGGGGGGGGGGGGGGGGGGGGGGGGGGGGGGGGCGGGGGGGGGGGGGGGGGEGGGGGGGGGGGGGGGG6(615CGGGFGGGGGFGGG
@M00200:207:000000000-ALC1F:1:2109:26835:21242 1:N:0:5
ATTGGGCGTAAAGCGCGTGTAGGCGGCCCGGTAAGTCCGCTGTGAAAGTCGGGGGCTCAACCCTCGGAAGCCGGTGGATACTGTCGGGCTCGAGTACGGAAGAGGCGAGTGGAATTCCTGGTGTAGCGGTGAAATGCGCAGATATCAGGAGGAACACCGATTGCGAAGGCAGCTCGCTGGGACGTAACTGACGCTGAGACGCGAAAGCGTGGGGAGCAAACACGATTAGATACCCCCGTA
+
GCGGGGGGGGGGGGGGGGGGGGGGGGGGGGDGGGGGGFGGGGGGGGGGFGGCGGGGGGGGG<FFGGEGGGGGGGGGGFGGGGGGGG>FFCFGGGGGGGGFGEGGGGGGGGGGGGGGGGGDGGGGFCEGGGGGGGGGGGDGGGGGGD:<?F7FGGGGGGEGGEGGDGGGGGGGGGFGGGGD8@FGCFGGGGGGGGGGG5CCGDGDCGGF*1;?CCEEEGGCF.(49:CDFGGGFGD*0CCD
@M00200:207:000000000-ALC1F:1:2110:15230:10378 1:N:0:5
ACTGGGTTTAAAGGGTGCGTAGGCGGCGTCTTAAGCCGGCGGTGAAATCGCGGGGCTCAACCCCGCCGAGCCGTCGGAACTGGGATGCTCGAGTGTCGGCGAGGCATGCGGAATGCGCGGTGTACCGGTGAAATGCATAGATATCGCGCAGAACCCCGATTGCGAAGGCAGCGTGCCAGCCGCCCACTGACGCTGAGGCACGAAAGCGCGGGTATCGAACAGTATTAGATACCCCAGTA
+
GGGGGGGGGGGGGGGGGGGGGGGGGGGGGGGGGGGGGGGGGGGGGGGGGGGGGGGGGGGGGGGGGGGGGGGGGGGGGGGGGGGGGGGGGGGGGGGGGGGGGGGGGGGGGGGGGGGGGGGGGGGG-5FGGGGGGGGGGGGGGGGFGGGGGGGGGGGGGGGGGGGGGGGGGGGGGGGGGGGGGGGGGGGGGGGGGGGGGGGGGGGGGGGGGGGGGGGGGGGGG?).:CFGGFGGGGGGGGG
@M00200:207:000000000-ALC1F:1:2110:6023:11360 1:N:0:5
ATTGGGTTTAAAGCGTGTGTAGGCGGTATGTTAAGTGATATGCGAAATCTCGTGGCTCAACCATGTAGACTGTGTATCATACTGGCGTACTTGAGGATGGCAGAGGCAAGTGGAATTGGTAGTGTAGCAGTGAAATGCGTAGATATTACCAGGAACACCAATGGCGAAGGCAGCTTGCTGGGCCATATCTGACGCTGAGACACGAAAGCGTGGGGAGCGAACTGGATTAGATACCCTAGTA
+
GGGGGGGGGFGFGGGEECFGDFGGGGGGFGEF@EEFFGGGGGGECCGGGFFFFGGGGEEAFEGGGGGGFGGGGGGGGGFGFGGGGGGGGFGCFDGGGGCGGGGGGGGGGGGGGFFAFGGFGGFF<@EFFGFGGFFGGFGGGGEFDFGGCD<FCFFFFFFFGGGGCGGGGGGGGGGGFGFFGGGFGGGGGGGGEGGGGGGGFFGGGGGEEEGGDEEEGGGGE:(7;>>DGFGGF7ADGGGGG
@M00200:207:000000000-ALC1F:1:2111:6646:5819 1:N:0:5
ATTGGGTTTAAAGAGCTCGTAGGCGGTCTGTCGCGTCGGGAGTGAAAACCTCGGGCTTAACTCGGGGCTTGCTTTCGATACGGGCAGACTGGAGGTATGCAGGGGAGAACGGAATTCCTGGTGTAGCGGTGAAATGCGCAGATATCAGGAGGAACACCGGTGGCGAAGGCGGTTCTCTGGGCATTACCTGACGCTGAGGAGCGAAAGTGTGGGGAGCGAACAGGATTAGATACCCGAGTA
+
GGGGGGGGGGGGGGGGGGGGGGGGGGGGGGGGGGGGGGGGGGGGGGGGGGGGGGGGGGGGGGGGGGGGGGGGGGGGGGGGGGGGGGGGGGGGGGGGGGGGGGGGGGGGGGGGDGGGGGGGGFGGGGGGGGGGFGGGGGGGGFFFGGGGG83@FGG8;CEGGGGGGGGGGGGGGGGGGGGGGGGGGGGGGGGGGGGGDGC6CEE58EG?CFFGGGEGGCEGGGGGGGGGGFGFFGGGDDFG
@M00200:207:000000000-ALC1F:1:2111:3042:17528 1:N:0:5
ACTGGGCTTAAAGCGCGCGTAGGCGGTTGTGTAAGTTGGCTGTGAAATCCCCGGGCTTAACTTGGGAATGGCATTCAAAACTGCACGGCTAGAGTATTGGAGAGGAAGGTAGAATTCCAGGCGTAGCGTTGAAATGCGTAGAGATCTGGTGGAATACCGATGGCGAAGGCAGCCTTCTGGCCAAATACTGACGCTGAGGTGCGCAAGCATGGGGAGCAAACAGGATTAGATACCCCGGTA
+
FG<EFFGEC8EFGGE7@FGG@@FFFCF++68CFGFGA6,,6B9F<EFFGCE<GEC@:CFAC,C9FGGG,,EF=CFGGD9FGF9EAF<7:FGF,A?E@DEFG4FG:F<4:E9<<F@E9,CA,+@FF>FE++@<F,?<D:FF=F<,,3CFE35+8@C,+7@<C::,5F:F<,6>@F72D9;CE>CCC2,??;9C:*;;*:CF56?*:5C*=9+2*=5C=CF+*20**+*296>C+<*>DCCC
@M00200:207:000000000-ALC1F:1:2113:17157:11511 1:N:0:5
ATTGGGTTTAAAGGGTGCGTAGGCGGATCTTTAAGTCAGGGGTGAAATCCTGGAGCTCAACTCCAGAACTGCCTTTGATACTGAGGATCTCGAGTTCGGGAGAGGTGAGTGGAACTGCGAGTGTAGAGGTGAAATTCGTAGATATTCGCAAGAACACCAGTGGCGAAGGCGGCTCACTGGCCCGATACTGACGCTGAGGCACGAAAGCGTGGGGAGCAAACAGGATTAGATACCCCAGTA
+
GGGGGGGGGGGGGGGGGGGGGGGGGGGGGGGGGGGGGGGGGGGGGGGGGGGGGGGGGGGGGGGGGGGGGGGGGGGGGGGGGGGGGGGGGGGGGGGGGGGGGGGGGGGGGGGGGGGGGGGGGGGGGGGGGGGGGGGGGGGGGGGGGGGGGGGGGGG-@CFGGGGGGGGGGGGGGGGGGGGGGGGGGGGGGGGGGGGGGGGGGGGGGGGGGGGCCCGGGGGGGGGGGGGGGFGGGGGGGDGF
@M00200:207:000000000-ALC1F:1:2113:20963:14235 1:N:0:5
ATTGGGTATAAAGGGCGCGTAGGCGGCGCGGTAAGTCAAAGGTGAAATCCCTCGGCTCAACTGAGGAACTGCCTTTGAAACTGCCGTGCTTGAGTCCGGGAGGGGGTAGCGGAATTCCCAGTGTAGCGGTGAAATGCGTAGATATTGGGAGGAACACCAGTGGCGAAGGCGGCTACCTGGACCGGTACTGACGCTGATGCGCGAAAGCGTGGGGAGCAAACAGGATTAGATACCCCAGTA
+
GGFGGGFFGGGFGFGGGDGGGGGGGGGGGGGGGGGGGGGGGGGGGGGGGFGGGGGGGEGGGGFFEDFGGGFGFFGGGGGGGGGFGGGGGGGGGGGGGGGGGGGEGGEGGGEGGGGGGGGFGGGGGGGGGGGFGGGGGE<CGEGGGGGGGGGDGGG-:CFGGGGGGGGGGGGGGGGCGGGGFFGGGGEECFFGEEGGGGGGGGGGEGGFGGGGGDGGGFF?CFGGDGGGGFF9<EG5<DD7
@M00200:207:000000000-ALC1F:1:2116:13009:3235 1:N:0:5
ATTGGGTATAAAGGGCGCGTAGGCGGGCCGGACGGTCCGGGGTGAAATCCCCCCGCTCAACGGGGGAACGGCCTCGGATACCGCCGGCCTCGAGGGGGGTAGGGGCGAGCGGAACGCTGGGTGGAGCGGTGAAATGCGTTGATATCCAGCGGAACTCCGGTGGCGAAGGCGGCTCGCTGGACCCCTTCTGACGCTGAGGCGCGAAAGCCAGGGGAGCGAACGGGATTAGATACCCTGGTA
+
GGGGGGGGGGGGGGGGGGGGGGGGGGGGGGGGGGGGGGGGGGGGGGGGGGGGGGGGGGGGGGGGGGGGGGGGGGGGGGGGGGGGGGGGGGGGGGGGGGGECEGGGGGGGGGGGGGGGGGGGGGGGGGGGGGFGGGGGGGGGGGGGGGGGGGGGGGGGGGGEGGGGGGGGGGGGGGGGGGGGGGGGGGGGFGGGGGGGGGGGGGGGGGFFGGGGGDGGGGGGGGGGGGGFFGGGG2)412:
@M00200:207:000000000-ALC1F:1:2116:12657:4395 1:N:0:5
ACTGGGTTTAAAGGGCTCGTAGGCGGTTCGTCACGTCGGGAGTGAAAACTCGGAGCTTAACTCCGAGCCTGCTTCCGATACGGGCAGACTAGAGGTAGGCAGGGGAGAGCGGAACTCCTGGTGTAGCGGTGGAATGCGCAGATATCAGGAAGAACACCGGTGGCGAAGGCGGCTCTCTGGGCATTACCTGACGCTGAGGAGCGAAAGTGTGGGGAGCGAACAGGATTAGATACCCTCGTA
+
GGGGGGGGGGGGGGGGGGGGGGGGGGGGGGGGGGGGGGGGGGGGGGGGGGGGGGGGGGGGGFFGGGGGGGGGGGGGGGGGGGGGGGGGGGGGGGGGGGGGGGGGGGGGGGGGGGGGGGGGGGGGGGGGGGGGGGGGGGGGGGGGGGGGGGGGGGGGGGGGGGGGGGGGGGGGGGGGGGGGGGGGGGGGGGGGGGGDDGGGGGGGGGCCFGGGGGGGGGGGGGGGFGGGGFGGGG?)4>FG
@M00200:207:000000000-ALC1F:1:2116:3227:11907 1:N:0:5
ACTGGGTTTAAAGTGTGCGCAGGCGGCAGAGCAAGTCGAGTGTGAAAGCCCCGGGCTTAACTTGGGAATTGCGCTCGAAACTACTTTGCTGGAGTGTGGCAGAGGAAGGTGGAATTCCACGTGTAGCGGTGAAATGCGTAGAGATGTGGAGGAACACCAATGGCGAAGGCAGCCTTCTGGGCCAACACTGACGCTCATGCACGAAAGCGTGGGGAGCAAACAGGATTAGATACCCATGTA
+
GFGGGGG7FGGGGGGGGFFGGGGEGGGGGGGGGGGFGGEGEEDEFGGGG<FGGGGGGFGGGFFDFFGGGGGGGGGECEFGGGGGGGGGGGGGGGGGGGGGGGGGGGGGGGFGGGGGGGGGGFGGGGFGGCEGGGGGGGGGGGGGGFFGGGFGFGGGGGGGGFGGGGDGGGGGEGCGGGGGGGGGGGGGGGGGGDGGC?FGFEGEEEE6ECEGGGGGGGGGGGGGGGGGEFGGGF?)47?C
@M00200:207:000000000-ALC1F:1:2116:18075:12973 1:N:0:5
ATTGGGTTTAAAGCGCGCGTAGGTGGCCAATTAAGTCAAATGTGAAATCCCCGAGCTTAACTTGGGAATTGCATTCGATACTGGTTGGCTAGAGTATGGGAGAGGATGGTAGAATTCCAGGTGTAGCGGTGAAATGCGTAGAGATCTGGAGGAATACCGATGGCGAAGGCAGCCATCTGGCCTAATACTGACACTGAGGTGCGACAGCATGGGGAGCAAACAGGATTACATACCCGCGTA
+
GGGGGGF;FGGFGCFDGGGGGGGGGGGGFDFCGGGGGGGC@FFFFGFEFFGFGCGGC,CFGACC<EFFGGGGGGGFG<?FGGGF?6CCCG<DEGFCEGGGCFDGGC8EFGFGGGFF,:<FGGGGFF<FGGEGCFGCFGGGEEGF<,?FFC,@FF8FDGDEGGG8FGGGGGFGE,DCFGGGEC9,@9EFGFGGCFCGCC8:86EE*4?CCF?FFG=EEGGGGF?FGGGF+0:DCF;,(27>
@M00200:207:000000000-ALC1F:1:2116:16318:14409 1:N:0:5
ATTGGGTTTAAAGGGCGCGTAGGCGGCTAGGTAAGTGGGGTGTTAAATCTCCCGGCTCAACCGGGAACATGCACCTCATACTGCTTGGCTTGAGTACAGCAGAGGAGACTGGAATTCCCGGTGTAGCGGTGAAATGCGTAGATATCGGGAGGAACACCAGTGGCGAAGGCGAGTCTCTGGGCTGATACTGACGCTGATGCGCGAAAGCTAGGGGAGCAAACGGGATTAGATACCCGAGTA
+
GGGGGGGGGGGGGGGGGGGGGGGGGGGGGGGGGGGGGGGG@FFGGGGGGGGGGGGGGGGGGFGGGGGGGGGGGGGGGGGGFGGGGGGGGGGGGGGGGGGGGGGGGGGGGGGGGGGGGGGGGGGGGGGGGGGGGGGGGGGGGGGGGGGGGGGGGGGGGGGGGGGGGGGGGGGGGGGGGGGGGGGGGGEFGGGGGGGGGGGGGGGGGGGGGGGGGGGGGGGGGGGGGGGGGFGGGG?(19CF
@M00200:207:000000000-ALC1F:1:2118:23586:15107 1:N:0:5
ATTGGGCATAAAGGGAGCGTAGGCCGGAGATTAAGCGTGATGTGAAATGTAGACGCTCAACGTCTGCACTGCAGCGCGAACTGGTTTCCTTGAGTACGCACAAAGTGGGCGGAATTCGTGGTGTAGCGGTGAAATGCTTAGATATCACGAAGAACTCCGATTGCGAAGGCAGCTCACTGGAGCGCAACTGACGCTGAAGCTCGAAAGTGCGGATATCGAACAGGATCAGATACCCTACTA
+
GGGGGG@9FGGGGGG9FGGGGGGG@F@::+FFGGG<@FF,EFGGGGG96<C9C<CFEGGGG,6CCFGG8FGGGF8F@:FGGGCGCFFAFGEGGGGGGGEDC=FDGGFDGGGGGGGGGGGGGGGGGGGGGGGGGGGGGFFFGGGGFGGFGGGGGGGFGF@>F7FG*FGGGGFG7FF@EF9E7:FEE5CGFGGGGGGGGFFG?FGGGGG@F+:C/(:<FGGGGGGFG?(3CCDFGGG?*(32
@M00200:207:000000000-ALC1F:1:2118:22163:15797 1:N:0:5
ATTGGGTTTAAAGGGAACGCAGGCGGTCTTTTAAGTCTGATGTGAAAGCCTTCGGCTTAACCGAAGTCGGGCATTGGAAACTGGGAGACTTGAGTGCAGAAGAGGAGAGTGGAACTCCATGTGTAGCGGTGAAATGCGTAGATATATGGAAGAACACCAGTGGCGAAAGCGGCTCTCTGGTCTGTAACTGACGCTGAGGTTCGAAAGCGTGGATAGCAAACAGGATCAGATACCCTGCTA
+
GGGDFGGGGGFDGGGGDFGGGEFFGGGGGGGGGGGGGGGGGGGGGGGGGGGGGGGGGGGGGCFGGGGGGGGGGFFFGGGGGFFGGFGEGFFGGFGGGGGGGGGGGGGGGGGGGGGGEFGGGGGGGFFGGGGGFGGGCDGEC@FAFGGGGGGGGGGFGGGGGGGGEGGGGGDGGGGGDFGGGFCFGGG9DFGGGGEBEGGGGGGFFCEGGGGG//<CFFGFGGGGFE(/86:@C78CF(3;
@M00200:205:000000000-AKKM3:1:1101:17882:1852 1:N:0:1
ATTGGGTTTAAAGAGCGCGCAGGCGGCTGGGCAAGTCCGATGTGAAAGCTTCCTGCTTAACTTTTTTTTTTCTTCTTCTACTGCTCAGCTTTTTTTTGGGAGATTTTTTCGTCTTTCCCTTTTTCGTTTTGTTTTTCTTATATTTCTTTTTTACCTCCATTTTCTTAGTCGTCTTCCTTTCCCATTCTTTACGCTTTTTCTCTATTGCTTTTTTTTCAACCTTTCTTCTCTCCCCCTTTTTTTT
+
,CF<8@FGG99<<A<E@F7C@77@77@F77,C8,,CCE7+B,C,,,,,6:CC6,,6:C,,9<,,,,++88+:,<5,,,,,5<,9<B,,9<A,,,++8+++,++,,,<,+3+,+,:<833,,8,8,+:,+8,,,,5+5,@,,,7,7,,,,,,*,,8,85,,7,,5,,,,,,**66*226,,46<,?<9=@++1*11**++3+3+++++35++,,*))0+++2*+*)22)**.*22/)))0+*((,
@M00200:205:000000000-AKKM3:1:1101:15492:1932 1:N:0:1
ATTGGGCTTAAAGGGTGCGTAGGTGGCATGGTAAGTTTGATGTGAAATCTCACTGCTTAACCCTTACCTGGCATTTCATACTATCGTGCTTTTGTTTTGGAGGTTTTACTGTTATTCTCTGTTTTTCTTTTTTTTTCTTATATTTCTTTTTTAACACCATTTTCTCAGGCGAGTCCCTTGACAACACCTTACACTTTTTCCCGCTATCCTTTTTCGCACACTTTTTTCTATACCCTTTTCTTTT
+
,EF<@AEGGGCFFCEGEGGGEDCEE@F8E@8F,,@FFFAE@9F,,,,,6;;,,,6;<F,,6;6C,,,,;,,,,:,,,,<,<<,CF:F,@C,,,,,::C6+,,,,,,,,9<6,,,9B99,,,<,:,,9,,:,,++4+9,9,,,9,9,,,,,,+,,:,:4+,9,,3,,,,,3+++6,,66,,,3,,4,@:7+,5,25,,,41,3*****3,,,,,,**3***3*,**29(+19+68,8))1++))/
@M00200:205:000000000-AKKM3:1:1101:15644:1959 1:N:0:1
ATTGGGTTTAAAGGGTCCGTAGGTGGACGGTTAAGTCAGGGGTGAAAGTCTCCTGCTCAACTGTCTACTTTCCCTTGATACTGGCTGTCTTTCTTTACTATGATTTTGTTAGAATTTGTGTTTTAGCTTTTTTATTCTTAGATATCTCTTTTAATACCATTTTCTAAGTCAGATCTCTTATAGTACACTGACACTTTTTTTCTAAAGCTTTTTTCGCGAACATTATTATATCCCCCTGTATTCT
+
@CFFFCFGGFGCAE@FFFGGGEGFFG,C++BFB<CFFA,,,+B@8F9,<<6,6,69CF,,:9,<,,,,<C,C<9CE,,9,<C,6EF7EFDF,,,<<96C<C<,,,6,,:C<,,,<,9,:,,9,:,,,,,:,,+,9,:,C,,,C,A4,5,9,,,,:,9A,,9A,6,,,,4:,,,4,,6@,,8,,@,3,7B+,@6@=,,7,++=,,,,+5,5,,,+**04**3*,+*55*++3+,311/)2,+**0
@M00200:205:000000000-AKKM3:1:1101:21729:1961 1:N:0:1
ACTGGGCATAAAGGGCGCGTAGGCGGCCACCTAAGTCAGACGTGAACTCCCTCTGCTCAACCCTCTTTCTTCTTCTTCTCCTGGGTGGCTTTCTTCCGGGAGATTTCTTCGTCCTTCCTCTTTTCTCTTTTCCCTTCTTATATCTCTTTCTTACCACCGTTTTCTTAGGCGGCTTCCTTGACCGGCATTGACGCTTCTTCTCTCTAGCCTTTTTTGCAAACTCTTTTCTATTCCCTTTTCCTCT
+
CEFF8FFCEAFGAD@F:FCFCCDGFCB@@DFG8C<CE9<FFBD7,<,<6699C,,6CC,,:9,,,,,,<<,<,<6<,,<,9?,,,:,>E4C,,,9,<+++++4,,,,9,54,++8858,,,:,8,,5,,8,,,,5,6,C,,,7,735,,,,,,,8,8@+,6,+6,,,3,8++4*3335,,,44**4*/4*14*=1/*,,41:,++++30++,,+))*+++20++)22)+31+58:*/)/+*)))
@M00200:205:000000000-AKKM3:1:1101:15715:2001 1:N:0:1
ATTGGGTTTAAAGCGTGCGTAGGTGGATAGTTAAGTGCGATGCGAAATCCTGTGGCTCAACCATACGGACTGTATCGCATACTGGTTATCTATAGGATATGAGAGGCAAGTTGAATTACCTTTGTAGCATTGATATTCGTAGCGATCTTTTTGAACACCTTTTGCGAAGGCAGCTTGCTGGCATATTTCTGACGCTATTGCACGAAAGCTTTTTTAGCGAACTTGTTTTGATACCCCTGTTTTT
+
FGGGGGGGGGGGGGGGGGGGGGGGGGGGGGGGGGGGGGGGGGGGEEECCCE,C,CCEFAEDC7C,:,,8@F,CFE<,6,8,:CC=FGGG<E,,,,,:CEFEGE,,,4,,,C,<,,BE,5:,,:,C,,9,,9,,,,:,59@89+++8+,,8,,8+,B?EC,,C,,,+63@+@BE+>>,+C9,+DCEGGGFGC7;E+4**,,,5<4**3?1,?3,,*3*5::D5,+*+45);(;+846)))3+)((
@M00200:205:000000000-AKKM3:1:1101:18004:2001 1:N:0:1
ACTGGGTTTAAAGCGCACGTAGGCGGGTATTTAAGTCAGGGGTGAAATCCCAGTGCTCAACTCTGTTCCTGCCTTTGCTACTGGGTACCTTTTTTTTGGAAGATTTTTTTGTAATTCCTTTTTTCTTTTTTTTCTTCTTAGATATTCTTTTTAACACCATTTTCTTAGGCGGCTCTCTTTTCCATTACTGACGCTTTTTTTCTAAAGCTTTTTTTGCAAACATTTTTCTATCCCCTCTTACTAT
+
EDGGGGGGGGGGGGGGGGGGGGGGGGGGCFGGGGFGGCGCFGGGCDF<:,:,,,::CC@9C<9C,,,,<C,,9CCC,,<,9:95,CFFFC,,,,8+@++=<<8,,9,,+4+,,,<C@5,,,:,6,,,,,:+++,8:3,8,,,8,@33,,,,,6,3,8>:,7,,3,,,,,,1*:4*,2<,,624,?<;1=++5*:1**++/*;++5+0?+2++0*))/+++1*+*)2:(*16*+3;C..1+*)).
@M00200:205:000000000-AKKM3:1:1101:15112:2021 1:N:0:1
ATTGGGTTTAAAGGGTGCGTAGGTGGCATGTTAAGTTTGATGTGAAAGCTCTGTGCTCAACCCTGAAATGTCATTGAATACTAGCGTGCTGGCGGTTTGGAGGTTGTACTGTAATTCTCTGTGTAGCATTGATTTTCTTAGATATCTTTCTTAACACCATTTTCTAAGGCGAGTCCCTTGACAACACCTGACACTTTTTCACGAAAGCCTTTTTCGCAAACATTATTCTATACCCCTTTACTTT
+
FGGGGGGGGGGGGGGGGGGGGGGGGGGGGGGGGFFGGGGGGGGGGGG,;CC,,,<;CE<AC@@E,,,,<,,<,CE,,,<,:CC<E@FFGD,,,++8@F7?E@F,,,,,5<C,,,CB?E@,,<,:,,9,,:,,,,9,:,C,,49,C4,,,,,,:,?,BCF,8,,8,,:,4@:CE6>36=,83@AFF8EC?D,@=F:,,,,5,54+++3C44,,,,**3***;*,+*55*++;:D,:9))/,+**/
@M00200:205:000000000-AKKM3:1:1101:22592:2023 1:N:0:1
ATTGGGTTTAAAGAGCTCGTAGGTGGCCGGTCGCGTCTGCCGTGAAACCCCGCTGCTTAACTTCTTCTCTCCCGTGGTTTCTGGTCGGCTTTCGTTAGGCAGGCGCTTCTGGCCTTCCTCTTTTATCGTTTTCCTTCTCATTTCTCCTTTTTAACCCCGTTTTCTTAGGCGGATCTCTCGGCCTTGCCTCACGCTTTTTCTCCCAAGCTTTTTTTGCGTACTTTATTTTATACCCTTCTCCTTT
+
CEEGFGGGBFEFCGGGGGEF7CFG@GCFFDGGGG+@66CFEGF7,C@,686+6+8@CC,<@6,9,,,,:<,6,6:,+,9,,,<9CCF>+++,,+,:4+,=5+=++++++5<,,,5?58B,,8,8,,5+,3++,,,,,,33,,9,9,,,,,,,,,:,:8++3,+3,,,,,3***416,2,**14B,>,1<*0/,:1**,+3+3+***1>0++,,*)/12**1*+*)0*)**.0+,+2))1+*)).
@M00200:205:000000000-AKKM3:1:1101:14620:2030 1:N:0:1
ATTGGGTTTAAAGGGTGCGTAGGTGGACAGGTAAGTCAGTGGTGAAATCTCCAAGCTTAACTTGGAAACTGCCGTTGATACTATCTGTCTTGAATATCGTGGAGGTAAGCGGAATATGTCATGTAGCGGTGAAATGCATAGATATCTCATATAATACCAATTTCTAAGGCAGATCACTTATAGTACACTGACACTGATTGTCGAAAGCTTTTGTAGCGAACATGATTCTATACCCCTTTATTAT
+
GGGGGGGGGGGGGGGGGGGGGGGGGGGGGGGGGGGGGGGGGGGGGGGFEFFE<,CDGGCECEF,,,,,CEAEFGFG7,C,CEEFGGGGGFF9,,C,EFGGGEG,,B,,,=>+++D9E9F?,C,C9,9++B++,,9,:,C9<;E<E;,5,9,,5,C<FBF,AE,8,,4==CAEG>3,7>,9EECFFDF8A8AEGGD2,7,,,61+8@+C,<,,,,+211BCG5,**5=*+=A7DFFF3*;,+**2
@M00200:205:000000000-AKKM3:1:1101:17252:2061 1:N:0:1
ACTGGGTTTAAAGGGCGCGTAGGCGGCTCTGTTAGTCAGGCGTGAAATTCCTGGGCTCAACCTGGGGCCTGCGCTTGATCCTGCGGGGCTTGAGTTTGGAAGAGGGTCTTGGAATTCCCCTTGTAGTTGTGTTATTCTTAGATATTTTTTTTAACACCGTTTGCTTAGGCGGCCTCCTTGTCCATTACTGACGCTTCTTCTCGACAGCTTTTTGAGCAAACCTTATTTGATACCCTTTTACTCT
+
GFGGGGGGGGGGGGGDGGGGGGGGGGGGGFGEFGGGGGGGFEGGGGGEE@EC,,:@FCEFECE8,,+,6B,C:FF=7,?,<,:C@ECFG@E+,,,,CFC,EEF8,+8,,::9,,CBD=<,,B,C,,,,,:+,,,8@@,@@,,@,F@,,,***63>;:<:>63*2,,67?C*:E**+3<,7?9CGGFGEC+=E5/2**++4+;5858>F+<+++*)10<;+9*2*)2:)*160:ACD))1+*)))
@M00200:205:000000000-AKKM3:1:1101:16167:2062 1:N:0:1
ATTGGGTTTAAAGGGTCCGTAGGTGGACGGTTAAGTCAGGGGTGAAAGTCTGCAGCTCAACTGTAGAACTGCCCTTGATACTGGCTGTCTTGAGTTACTATGATGTGTTTAGAATATGTGTTGTAGCGGTGAAATGCTTAGATATCTCTTATAATACCATTTTCTAAGGCAGATCTCTAATAGTACACTGACACTGATTGACGAAAGCTTTTTTAGCGAACATTATTATATACCCCTGTAATTT
+
GGGGGGGGGGGGGGGGGGGGGGGGGGGGGGGGGGGGGGGGGGGGGGG9CFF,C,CCFFFGFE,C9,,,CE,CEEEF,,C,9CCCFGGGGEF,,,<EEEFFGGG,6C9,:CF9,,C,F,C,,:,:=,,++8++,,9,,,9@,,A<F9,5,9,,:,C<FFG,AE,@,,87A,F7E@8,6>,9E;DGFFGCF?ECFG=,,7,,,6=868DD,<>,,+*31*>:C57+*5:*+=A7@@8C**3,+**/
@M00200:205:000000000-AKKM3:1:1101:22553:2072 1:N:0:1
ACTGGGTTTAAAGGGTGCGTAGGCGGTGCAGCAAGTCGGGAGTGAAATACCTCAGCTTAACTGAGGCAATTCTCTCGATCCTGCTGTGCTTGATTGAGACAGATGTAATCGGACCTTAGTTTTTAGCGGTGTACTTCTTTTATATCCTCTTTAACACCGTTCTCTTAGGCGGCTTACTCGGTCTCTACTGACGCTTATTCTCGAAAGCCATTTTCGCAAACGTTCTTATATACCCCTCTACTTT
+
FFFGGGFFGFGFFGGF@FGFGGGGGGGGGFGGGGDFFGGDEECFGGE@,:@<@,:@F@<FEC9,,,,,,:,CC@69,,6,8CCFGCFFCC9,,,9,:EFGGGG,,C,,,<B+++7:?,,,,<,+,,:++8++,,9,,,9C,,9,A47?,,,,,,C<FEG,8,+3,,69@BFGG44,6>,5*@EEFCF9A9ECEG3**,,5,=;,2/9F0,,,76+28=*=C***(21)+39+;<<:0))++))1
@M00200:205:000000000-AKKM3:1:1101:9984:2089 1:N:0:1
ATTGGGTATAAAGGGAGCGTAGGCGGATAGTTTAGTCAGAGGTGAAAGCCCAGGGCTCAACCTTTGCATTTCCTTTGCTACTGGCTATCTTGTGTATGGAAGAGGTATGTGGAACTCCGATTGTAGAGGTGAATTTCTTAGATATTCTTTTTAACACCATTTTCTTAGGCGACTTACTTGTCCATTACTGACGCTGTGTCTCGAAAGCTTTTTTCGCAAACATTCTTATATACCCCTTTACTAT
+
GGGGGGGGGFGGGGGGGGGGGGGGGGGEGGGGGFCGGGGGFGGGGGFACF@,,,BBFDFGFFEE,,,,C<,<CF@E,,<,6:CCFFGDFCE9,,:6EFGGGDC8,C,C,CE,,,BEFE7++8+:,,,,,:+,,,9?A,9;,4E@F=9,,,,,::FFGEF,7,,8,,C,EDEDE+8,37,9C9DFGGG=F+EFCG3++,,7@+58,@CG,@,,,**399>@CC,+*=4*+49+@F,C))1,+**/
@M00200:205:000000000-AKKM3:1:1101:12909:2093 1:N:0:1
ATTGGGTTTAAAGGGCGCGTAGGTGGCCGAGCAAGGTCGCGGTGAAAGCCCGGGGCTCAACCCCGAGTCGGCCGTGCGAACTGTCAGGCTTGAGCACAGTAGAGGCAGATGGAATTCCGTGTGTAGCGGTGGCCTGCGTAGAGATCCCTTTTAACACCGTTTGCGAAGGCGGTCTGCTGGGCTGTGGCTGACGCTGTTGCGCGACAGCTTTTGGTGCAAACATTATTAGATACCCCTGTACTCT
+
GGGGGGGGGGGGGGGGGGGGGGGGGGGGGGGGGGGGGGGGGGGGGGG,C@@+++>@CFGGG<=B+++CE:+FFDF7B+++8BFFEGGGGCF+,,>,FGGGGGG,,8+++:C>,=FBFD<,+B+@,:@++@++,,7*3*68@*;9F,3,,,,,7,?@FGG,6,*2**44FCFGG8B+<<,41CFGFFCFGDFGGG9**3+0*1:*?8DG+<+++*)1*<CC<C+*)2:)*16::<CF009+*.).
@M00200:205:000000000-AKKM3:1:1101:16840:2106 1:N:0:1
ACTGGGTTTAAAGGGTGCGTAGGTGGCTGATTAAGTCAGTGGTGAAATACAGCCGCTCAACGGTTGCGGTTCCATTTATACTGATCAGCTTGAAAGAATTGGAGGCTGCCGGAATGGATGGTGTAGCGGTGAACTTCATAGATATCTTCCATAACACCGTTTTCGCAGGCAGGTGGCTACGATTTATTTGACACTGATTCACGAACGCCTTTTTAGCAAACATTATTATATACCCGTGTA
+
GGGGGGGGGGGGGGGGGGGGGGGGGGGGGGGGGGGGGGGGGGGGGGGF9F,,C@FGEFGGG>7FF+,+@F+BDGFG,,<,CFFGGGGGGCF88,,,CEGGGGGC,?F<7CC7+:FC89B,+C,B:956+C++,,9,:,:@9;F<F7,:,7,,:CB,DEG,8A+6++8CCEGGG@,+3>,@CEGGGGGFG@FGFC3,,,,5,5,>E*@**=*,,,);=FBEG47+*=C)+3<7CFFG))2*
@M00200:205:000000000-AKKM3:1:1101:8876:2111 1:N:0:1
ATTGGGTGTAAAGGGTGCGCAGGCGGCTCGTCAAGCCCGAAGTGAAAGGTCCCGGCCCAACCGGGGACGTGCTTCGGGGACTGGCGGGCTCGGGCGAGCTAGGGGTCTGTGGAACTCCCGGTGGAGCGGTGCAATTTTTTGAGATCTGGCTGAACGCCGTTGGCGAAAGCGACTGTCTTGGGCTTTGCCGACGCTCATGCACGAAAGCCATGGGTGCGAACGCGCTTCTATACCCTCGTT
+
GGGGGGGGGFGGGGGGGGGGGGGGGGGGGGGGGGGGFGGGGGGGGGG9EEFFFCEGGGGGGF@7+++8FF7DFFGCD>7+>EFGGGGGG=B:7+<:CEGGGGGG>FFG8FF8,<FFGAC:7<*7**2::<**,,7,7,7=:<7:C2++++**23:EEEG*1**2**2:CGGEC*2+30+3CFGCGGFFE3C8CC*2*2+0+0:*:EGC**++**)15=CC)7*)(19(**.:A<0*.)0*
@M00200:205:000000000-AKKM3:1:1101:17439:2114 1:N:0:1
ATTGGGTTTAAAGCGCACGTAGGCGGATTGGTCAGTTAGGGGTGAAATCCCGAAGCTCAACTTCGGAACTGCCTTTAATACTGCCAGTCTCGAGTCCGGAAGAGGTACGTGGAACTCCTAGTGTAGAGGTGTAATTCTTAGATATTATTTATAACACCACTTTCGAAGGCGGCTTACTTGTCCGGAACTGACGCTGATGTTCGAAAGCTTTTGGTGCAAACATGCTTATATACCCCTGTAAGTT
+
GGGGGGGGGGGGGGGGGGGGGGGGGGGGGGGGGGGGGGGGGGGGFFGCEEF7,+F:FGGGGFFF,,,,@FEEFGGGG,C<CFFDGGGGGEC,,,::CCFEGGGF8B?,+B=++5EEE?F,,:,C,5,,,B+,,,9B@,C9,,FAF9,,,,,,:?FBGGG+@,,,++8@FFG7E>:,@E,7@@DGECE>9CFGGGC**,,4,==CFG44+3+,,*)28<BCG*+*)3:)+37@C?2:))2++)))
@M00200:205:000000000-AKKM3:1:1101:20944:2140 1:N:0:1
ATTGGGCTTAAAGGGTGCGCAGGCGGACTTGTAAGTCAGGGGTGAAATCTCGGCGCTTAACGCCGAAACTGCCTTTGATACTATAAGTCTTGAGTTTGGTAGAGATCCGTGGAATTCCTTTTTTAGCAGTGAAATGTTTAGATATTCTCCTTAACACCATCTTCTAAGGCAGCTTTTTTGGCCAATACTGACGCTCATGCCAGAAAGCATTTTGCTCAAACATGCTTACATACCCGCTTAATTT
+
GGGGGGGGGGGGGGGGGGGDGGGGGGDGGCGGGGGGGGGGGGGGGGGFCFC8,@FFCFGFF,=>+++4FF9EGCFGG9F,AE?@FGGGG@9,,5CEFEFGGGG9??FE,BFEE9ED<?,,,:,@,,?,,C,,,,9,7,:E<BCFG,,,,,,,:CDFGG:,,,,8,,5=DFFGG6,,3@**5D8E5CC6C+=<C>/442,4,*,=:CFGC4,,,,*+2+CCDF+*)::))1)+2?E)))0*+9))
@M00200:205:000000000-AKKM3:1:1101:11185:2142 1:N:0:1
ATTGGGTGTAAAGGGTGCGTAGGCGGACAGGCAAGTACTTTGTGAAAGCCCATGGCTCAACCATGGAATCGCTTGGTAGACTGCTTGTCTTGAGGTCGGCAGAGGTCGTCGGAACTCTAGGTGTAGCGGTGAAATGCATAGATATCTCGTTTAACGCCAAAGTTGAAAACAGACGTCTGGGCCGATTCTGACGCTGAGGCACGAAAGCGTTGGGAGCGAACGTGATTATATACCCGCGTA
+
GGGGGGGGFGGGGGGGGGGGGGGGGGGGGGGGGGGGGFGGGGGGGGGFFEEDGEFGGGGGFFCFF8,,CCCEFDFDFEEA?FGFGGGGGGEC,5,CCFGGGGFG?FGCFGGCCCGGGG,5,C,E9<E=:F:+,,C,?,CEFGGDG=@,,+++:CDGGGG+,,,8,,@FGGGGG53>8>>:DCGGGEGGGGGGGGC**2*:*1AE>EGG*A****)28=CECG**17>)*82:A9<5))8*
@M00200:205:000000000-AKKM3:1:1101:23956:2148 1:N:0:1
ATTGGGTATAAAGCGTGTGTAGGCGGATGCCTAAGTACCTTGTGAAATCCCACGGCTCAACCGTGGAACTGCTTGGTATACTGGGCGTCTTGAGCCACTTAGGGGCAAGCGGAACAAATGGTGGAGCGGTGAAATGCTTAGATATCCTTTTGAACGCCAATGGTGAAAACAGCTTTCTTGGAGTGTGCTGACGCTGAGACACGAAAGCCCTTGGAGCGAACGTGATTAGATACCCGCGTA
+
GGGGGGGGGGGGGGGGGGGGGGGGGGGGGGGGGGGGGGGGGGGGGGGEEFFCF7CFGGGGGF7F,+,,:C9FFGCCF9C,CE<EFGGGGEF,,=EFFGGGGGG87F@++:C7:FGDF,B,8C,++:84:C++,,7,:,9C<=ADF3,:@@,,8CFCFGG+8,,8,,8@FGFFG:>,@>,@DGGGGGGGGFGGGD;**,,4,0:EEGGG8*,,,,)2=5B=DG**(;3)*3)+?CF9.)82
@M00200:205:000000000-AKKM3:1:1101:7158:2162 1:N:0:1
ACTGGGTTTAAAGGGTGCGTAGGCGGCGTGGAAAGTCAGATGTGAAATCCGGGGGCTCAACCTCCGAATTGCATCCGATACTACCATGCTAGAGAACTGGAGGGGAGTCTGGAATTCTTGGTGTAGCAGTGAAATGCATAGATATCTCGTGTAACACTAGTGGCGAAGGCGAGACTCTGGACAGTATCTGACGCTCATGCACGAAGGTCAGGGTAGCGAACGTGATTAGATACCCTTGTAACAT
+
GGGGGGGGGGGGGGGGGGGGGGGGGGGGGGGGGGGGGGGGGGGGGGGFGGGEGGGGGGGGGCEDEG7+CFGGGGGGGCFFFGGGGGGGGGGCEGGFFGGGGGG7CECGFGGGFGGGGGGG,FFGCFEFGGF,,,@,@,7EFGGGG7,,3*,,6==FGFG9@>,***>FFFGGG5:BBE;FGGGGGGGCFGGFGC97*B<@+*2*=EGC9+***;)7<5CEGG=*(9>)/*6?<C:4)0/2*).)
@M00200:205:000000000-AKKM3:1:1101:13058:2163 1:N:0:1
ATTGGGCTTAAAGGGCGTGCAGGCGGTTTGTTAAGTCTAGGGTGAAAGCTCCCGGCTCAACTGGGAGAGGTCCTTGGATACTGGCAGACTTGAGGAGGGTAGAGGAGAGTGGAATTCCCGGTGTAGTGGTGATATGCGTAGATATCGTTAGTAACACCATTGGCGAAGGCGGCTCTCTGGGCCCTACCTGACGCTGTGTCGCGAAAGCGTTGGGAGCGAACCTGATTAGATACCCTTGTA
+
GGGGGGGGGGGGGGGGGGGGGGGGGGGGGGGGGGGGGGGGGGGGGGGGGGGGGGGGGGGGGGF8CC:,FFGGGGGGG8FEFDFGGGGGGGGCCEGCGGGGGGGFGGG8CGGGCFGGGGGC7F+FAFG<=E<,E9E,@+@CFGGGG,+,,++,:@FGFGG,@,,=3+@FEGGGC>:>>B,?CEFGGFGGCGGGGGC5*2+1*/=8BEG<*=****)1):CE3C**,::4*16:C,<F))9+
@M00200:205:000000000-AKKM3:1:1101:23424:2168 1:N:0:1
ATTGGGTTTAAAGGGTGCGTAGGCGGGCGTTTAAGTCAGCGGTGAAATCCCACGGCTCAACCGTGGAACTGCCATTGATACTGGGCGCCTTGAGTACCGTTGGGGTAGGCGGAATTTATGGTGTAGCGGTGAAATTCATAGATACCCTAACTAACCCCGTTAGCGTAGGCGGCTTACTTAGCGGTAACTGACGCTGAGTCTCGAAAGCACGTGTAGCGAACATGATTATATACCCCTTTACGA
+
FGGGGGGGGGGGGGGGGGGGGGGGGGGGGEGGFGGGGGGFGGGGGGGDFGGFGEGGGGGGG=7C<:79:EEGFFGGDAFAEEFGFGEDGCEB,<F9?FGGGGFD7FC+<,FEGC<F<,BC8E9D:FCCEFC*,,@,7,@EFGGGC,,7,,,,7?F,FF@*<**2*4;BEGGCC8:8B<,7+<CCB8CGGC9<CC72/*+3+:EFECDG6****3):F*2:59+*):2.*9-0+3<*))09*((
@M00200:205:000000000-AKKM3:1:1101:18168:2172 1:N:0:1
ATTGGGTTTAAAGGGTGCGTAGGCGGCCCTGTAAGTCAGGTGTGAAATCCCACGGCTCAACCGTGGAACTGCGCTTGAAACTACAGGGCTTGAGGGAGATAGGGGTGAGCGGAACTGATGGTGGAGCGGTGAAATTCGTTGATATCATCAGTAACACCGGTGGCGAAGGCGGCTCACTGGGTCTCTTCTGACGCTGAGGCACGAAAGCTAGGTTAGCGAACGTGATTAGATACCCACGTAATAT
+
GGGGGGGGGGGGGGGGGGGGGGGGGGGEEGGGGGGGGGGGGGGGGGGFGGF8EEGGGGGGGG7F@77,FFCFCFGGD8E9EEFGGGGGGGG7<=,CBFCFGGGFCGGC8EFDGGGGG9C<,E9:+BBCFG++,,C,7+3@<FGDF7,3,,,,::@FGGG*5*56**4<FFFDG::+?C,4CFGGFEGGDGGGDG9****:*1>EEGDGG7+*++*2=:8*/5**(22-**6*<CF*))0*9()-
@M00200:205:000000000-AKKM3:1:1101:18399:2179 1:N:0:1
ATTGGGCTTAAAGCGTCCGCAGGTGGCGTGGCAAGTACGGTGTGAAATCAGGCGGCTCAACCGCCTGGGGTCATCGTAGACTGTCATGCTGGAGGACTGGAGAGGTCGGTGGAATTGCCGGTGTAGTGGTGAAATGCTTAGAGATCTCCATTAACACCCTAGGGGAAGCCAGCCGACTGGCCAGTGCCTGACACTCATGGACGACAGCGTTGGGAGCGAACTTGATTATATACCCGTGTAAGA
+
GGGGGGGGGGGGGGGGGEGGDGGGGGGGGGGGGGGGGGGGGGGGGGGGGGF?FCGGGGGGG@=FFGC7FGGGGGGGGFC@EFGGGGGGGGG?EGG7FGGGGGGGGGGG>FGGGGGGGFF++C+C9AFE8F<,,,@,>,9DCDGFG7,,3,,,:::FFGG+,,,,**6>FEEFG*1*>B*2BBFGGGGGGGFFGGC?8C,,+*:EEGGGC:****)/:CEEDF+*-0:)*/6:ACGD)08:*))
@M00200:205:000000000-AKKM3:1:1101:16203:2181 1:N:0:1
ATTGGGTTTAAAGGGTGTGTAGGCGGGTAGTTAAGTCAGTGGTGAAATCTCCAGGCTCAACCTGGAAACTGCCATTGATACTATCTATCTTGAATTTTGTTGAGGTGGGCGGAATATGTCATGTAGCGGTGAAATGCTTAGATATTACTTAGAACACCATTTGCGAAGGCAGCTCGCTAAACAAATATTGACGCTGATGCACGAAAGCGTGGGGATCAAACAGTATTAGATACCCCTGTA
+
GGGGGGGGGGGGGGGDFFGGGGGGGGGGGGGGGGGGGGGGGGGGGGGFGGGFDDGGGGGGGGGGFF?,6FCGFGFGD9FAEGFEFGGGGFGG95CDF9FGGFGFDFEF++@:FGG<F9FE?FEFG9F7CF7<,,C,5CCFGGGGG9,5,@,,CFFGGGG,CF9;++@FEGGGED>*@C*@AFFFGGGGGGGGGG?>5,1:9FGGGGGGD:****)*0=BEG<*1);C)+7?GFFGG)0<?
@M00200:205:000000000-AKKM3:1:1101:18893:2186 1:N:0:1
ATTGGGTGTAAAGGGTGCGTAGGCGGCCTATTAAGTCAGTTCTGAAATATCCCGGCTTAACCGGGAGGGTGGGATTGATACTGATGGGCTTGAGTGGACTCGAGGTAGGCGGAATTGACGGTGTAGCGGTGAAATTCTTAGATATCTTCAATAACACCGATAGTGTAGACAGCTTACTAGATTTCAACTGACGCTGAGGCACGAAAGTCTGTGGATCAAACATGATTATATACCCGTGTAATAT
+
GGGGGGGEFFGGGGGGGGGGGGGGGGGGGGDGGGGFGGGFFFGGGFGFEGGAF7CEGGGGGE:@7+++FFGGGGGDD@E9AGGGGGGGGGGC,5BFCGGGGG<=FFFF7EEDEFD<D,E=7BFBF9D@FE@+,,8,:@=DDGCEF7,7@,,,:@FGGGG*5**@,@DCFGGGGFF;>D;FFFFGGGGGGGGGDG9C*,*/*;EGCEG++42,,***;CC@DF+*.;1)*/67C:FD7)0:*)))
@M00200:205:000000000-AKKM3:1:1101:14326:2199 1:N:0:1
ACTGGGTGTAAAGCGTGCGTAGGTGGTTCGTTAAGTCTGATGTGAAAGCCCTGGGCTCAACCTGGGAATTGCATTGGATACTGGCGGGCTAGAGTGCGGTAGAGGGCAGTGGAATTCCTGGTGTAGCAGTGAAATGCGTAGAGATCATGAGGAACATCTGTGGCGAAGGCGACTGCCTGGACCAGCACTGACACTGAGGCACGAAAGCGTTGGGAGCAAACATGATTAGATACCCGTGTA
+
GGGGGGGGGGGGGGGGGGGGGGGGGGGGGGCGGGGGGGGGGGGGGGG<EEFGFCFGGGGGGFGFC@,,@FFGGGG9<DCAFGGGGGGGGGGG9FGAGEGGGGGGDGEGEGGFFGGGGFG98FFGDGEGGGG9,AC,5+@EFEGGC,,,,,,,@@FGGGG,@<,@8+:CFGGGGEDEFF,FCFFGGGGFCFGGGGFF7<555CEEGEGG5E****.>BEGGFG+062:)*047<<FG)<>6
@M00200:205:000000000-AKKM3:1:1101:11944:2215 1:N:0:1
ATTGGGTTTAAAGGGTGCGTAGGCGGGCTTGTAAGTCAGGGGTGAAATCCGGCAGCTCAACTGTCGAACTGCCTCTGATACTGCAGGCCTTGAGTCGACATGAAGCAGGCGGAATATGGCATGTAGCGGTGAAATGCATAGATATTCCATATAACACCGATAGCGAAGGCAGCCTGCTAAAGTCGTACTGACGCTGATGCACGAAAGCGTGGTTAGCGAACAGGATTAGATACCCCAGTA
+
GGGGGGGGGGGGGGGGGGGGGGGGGGGGGGGGGGGGGGGGFGGGGGGGGGGDGGGGGGGGGFGGGC,CFGGGGGGGGGGGGGFGFGGGGGGGEFGGGGGGGGGEGGFGCEGGFGGGGGGGCFFGFGCGGGFFCAB,@,EEGGGGG,83,@,,@@FGFGG*@**,**>1CGGGG:@75,7@CCE?EGGGGG?FGGGC*3+<9DCCECDG8:**/**0=CC5CG**(9:)*9AFGGGC))0+
@M00200:205:000000000-AKKM3:1:1101:15954:2222 1:N:0:1
ACTGGGTATAAAGCGTGCGCAGGCGGTTTGGCAAGAAGGATGTGAAATCCCAGGGCTTAACCTTGGAACTGCATTCTTAACTGCCAGGCTAGAGTATGTCAGAGGGGGGTAGAATTCCGCGTGTAGCAGTGAAATGCGTAGAGATGCGGAGGAATACCGATGGCGAAGGCAGCCCCCTGGGATAATACTGACGCTCATGCACGAAAGCGTGGGGAGCAAACATGATTAGATACCCGTGTA
+
GGGGGGGGGGGGGGGGGGGGGGGGGGGGGGGGGGGGGGGGGGGGGGGGGGGGGGGGGGGGGGGGGG8FFGGGGGGGGGGDGGGFGGGGGGGGGGGGGGGGGGGGGGGGGGEFGGGGCFGGEGGGGFGGDGGC;AFCE7CCCGGGG9<***4**=FGGGG*C<7B>5>CCFGGGF?CEGFGGGGGGGFFGGGGGGGEGG7FFGGGGGGDEGD*?C>GFDEGGF+9):><6FAGG@EC).>F
@M00200:205:000000000-AKKM3:1:1101:24337:2242 1:N:0:1
ATTGGGTTTAAAGGGTGTGTAGGCGGGTATTTAAGTCAGTGGTGAAATCTCCGGGCTCAACCCGGAAACTGCCATTGATACTATTTATCTTGAATTCTGTTGAGGTAGGCGGAATATATCATGTAGCGGTGAAATGCTTAGATATCTTATATAACACCGATTGCGAAGGCAGCTTACTAAACAGACATTGACGCTGAGGCACGAAAGCGTGGGGATCAAACAGGATTAGATACCCCTGTA
+
GGGGGGGGGGGGGGGGE@FGGGGFGGGGGCGGGGGGGGGGGGGGGGGGG<FFGGGGGGGGGGCCDC7:FGGGGGGGGFGGGGFGFGG,@FGGGGGGGGGGGGGGGGGGGCGGGGGGGCFG8C?F9@EFGGGG9BC,D@@EGGGGG,,7,9,,CFFGFGE7CC<9:7EGGGCCGGECF?;9DFFFGGGGGGGG8ED*:85C5CGGGGGG=C:77*)28FFGGG**37C)*0.7<CFG)099
@M00200:205:000000000-AKKM3:1:1101:12891:2276 1:N:0:1
ATTGGGCGTAAAGCGCGCGCAGGCGGCGGTGCTGGCCCGGCGTGAAAGCCCCCGGCTCAACCGGGGAGGGTCGTCGGGGACCGCACCGCTTGAGGGCGGTAGGGGCTGGTGGAATGCCTGGTGTAGTGGTGAAATGCGTAGAGATCAGGCGGAACACCCGTGGCGAAGGCGGCCAGCTGGGCCGTCCCTGACGCTGAGGCGCGAAGGCGTGGGGAGCGAACGGGATTAGATACCCCTGTAAGA
+
GGGGGGGGGGGGGGGGGGGGGGGGGGGGGGGGGGGGGGGGGGGGGGGGGGGGGGGGGGGGGGGGGGGGGGGGGGFGGGGGGGGGGGGGGGGGGGGGGGGGGGGGGGGGGGGGGGGFGGGGGGGGGGGGGGGGFGGGFDGGGGGGC<8+:CECCGGGGDGCGGGGGGGGGGGGGGGDGGCGGGGGGEGGGGGGGDCEEGFCCDGGG5DFG>EGGGFGFGGGGGCD057<FB>DFFGF7F@?*)6
@M00200:205:000000000-AKKM3:1:1101:10264:2299 1:N:0:1
ACTGGGTGTAAAGGGTCCGTAGGTGGACGATTAAGTCAGGGGTGAAAGTCTGCAGCTCAACTGTAGAATTGCCCTTGATACTGGTTGTCTTGAGTTACTATGAAGTGGTTAGAATATGTGGTGTAGCGGTGAAATGCATAGATATCACATAGAATACCGATTGCGAAGGCAGATCACTAATGGTACACTGACACTGATGGACGAAAGCGTGGGGAGCGAACAGGATTAGATACCCTTGTA
+
GFGGGGACGGGGGGGGGGGGGGGGGGGGGGGGGGGGGGGFGGGGGGGGGGGFFGGGGGGGGGGGGGGFFGGGGGGGGGGGGGGGGGGGGGFFGGGGFFGEFGAFGGGGDFDGGGGGGGGGGGGGGFGGGGGGGGGGGGGGGGGGGGCFFGGDGGGGGGGGGGGGGGGGGGGGFGGGGGGGFFCGFGGGGGGGGGGGGGFGGGDCGGGF8;EFGCBDDGGGGGFGFGGEFFECFCGGFFFG
@M00200:205:000000000-AKKM3:1:1101:8150:2301 1:N:0:1
ATTGGGTGTAAAGAGCTCGTAGGCGGCTTGTCGCGTCGGCTGTGAAAACCCGTGGCTCAACTGCGGGCTTGCAGCCGATACGGGCAGGCTAGAGTTCGGTAGGGGAGACTGGAATTCCTGGTGTAGCGGTGAACTGCGCAGATATCATGAGGAACACCGGTGGCGAAGGCGGGTCTCTGGGCCGATACCGACGCTGAGGAGCGAAAGCGTGGGGAGCGAACAGGATTAGCTACCCCTGTAACAT
+
FFGGDGFF@CCFF9FFFFGGGFGGGEDF@CEFDGGFC@CGF@FDAFGF@FGDGGGGCFGGGGGGGDEGGFEGGGGGGFE:FFFGGEEEG<FE=B<FFCCBFE<BE@FEGGD><EEACDEF3@CFFGGGCF@EF,>@E@FCEF,D;<9,,,,,>D8FFFCFF:FC@<CC@@:8EGDF?:+@@CFGGGGE+9=E=*/C58;CEGEGD8/9=5*:885)0*285587<*04?6)2<88C@F:+*)-)
@M00200:205:000000000-AKKM3:1:1101:18905:2302 1:N:0:1
ATTGGGTTTAAAGCGTGCGTAGGTGGTTCGTTAAGTCTGCCGTGAAAGCCCCGGGCTCAACCTGGGAATGGCGGTGGATACTGGCGGACTAGAGTGCGGTAGAGGGTGGTGGAATTCCCGGTGTAGCAGTGAAATGCGTAGAGATCGGGAGGAACATCTGTGGCGAAGGCGGCCACCTGGACCAGCACTGACACTGAGGCACGAAAGCGTGGGGAGCAAACAGGATTAGATACCCCCGTA
+
GGGGGGGGGGGGGGGGGGGGGGGGGGGGGGGGGGGGGGGGGGGGGGGGGGGGGGGGGGGGGGGGGGGGGGGGGGGGGGGGGGGGGGGGGGGGGGGGGGGGGGGGGGGGGGGGGGGGGGGGGGGGGGGGGGGGGGGGGGGGGGGGGFFDG>ECFGGGGGGGGGDGGDGGGGGGGGGGGGGGGGGGGGGGGGGGGGGGGGGGGGDGGGG457?EECEGFGGGGGDGFGGFFFFGGFGGE>>G
@M00200:205:000000000-AKKM3:1:1101:23326:2307 1:N:0:1
ACTGGGTGTAAAGGGTGCGTAGGCGGGCTTGTAAGTCAGGGGTGAAATCCGGCAGCTCAACTGTCGAACTGCCTCTGATACTGCAGGCCTTGAGTCGACATGAAGCAGGCGGAATATGGCATGTAGCGGTGAAATGCATAGATATGCCATAGAACACCGATAGCGAAGGCAGCCTGCTAAAGTCGTACTGACGCTGATGCACGAAAGCGTGGGTAGCGAACAGGATTAGATACCCGCGTA
+
GGGGGGGGGGGGGGGGGGGGGGGGGGGGGGGGGGGGGGFGGGGGFGFGGGGGGGGGGGGGGGGGGGGGGGGGGFGGGGGGGGFGGGGGGGGFGGGGGDGGGGGGGGGGGGGGGGGGGGGCGGGGGGGGGGGGFGGGG9@@FCAFF9C,@CCFFGGGFCC7FFGFGGD:EGGGGGGGGGGGGGEGGF5CFFGGGGGEGGGFFGCEEGGGGGEGG87C@GEGGG?5:GF<FFBGGGGG>EFG
@M00200:205:000000000-AKKM3:1:1101:15292:2308 1:N:0:1
ATTGGGTTTAAAGCGTGCGCAGGCGGTTTGGCAAGAAGGATGTGAAATCCCAGGGCTTAACCTTGGAACTGCATTCTTAACTGCCAGGCTAGAGTATGTCAGAGGGGGGTAGAATTCCGCGTGTAGCAGTGAAATGCGTAGAGATGCGGAGGAATACCGATGGCGAAGGCAGCCCCCTGGGATAATACTGACGCTCATGCACGAAAGCGTGGGGAGCAAACAGGATTAGATACCCGCGTAAGAC
+
GGGGGGGGGGGGGGGBF@@FGGGGGGCGGGGGGGGGCGGGGGGGGGGGGGGGFGGGGGCD<FFGGGGG,CFGGGGGFFAFGGFGGGFGG<AFGGFGGGGGGGGGGG:BFGGGFFEGGGFGGGGGGFGGGGGCGCGFFGF*4CC@F:<C7*::F7CFGGG>FF5C5E*:EGGEDGGGGGFCF6@GG?FGGGGGGC7CE9CC9CGG>5C<1:1::8;<>*2<<5C48*:766-:FFCCB3>55:>.
@M00200:205:000000000-AKKM3:1:1101:20850:2323 1:N:0:1
ATTGGGTTTAAAGCGCGCGTAGGCGGTTATTTAAGTCAGATGTGAAATCCCCGGGCTTAACCTGGGAATTGCATTTGAGACTGGATGGCTAGAGTGTGGTAGAGGTGAGTGGAATTTCAGGTGTAGCGGTGAAATGCGTAGATATCTGAAGGAACATCAGTGGCGAAGGCGACTCACTGGGCCATTACTGACGCTGAGGTGCGAAAGCGTGGGTAGCAAACAGGATTAGATACCCGCGTA
+
GGGGGGGGGGGGGGGGGGGGGGGGGGGGGGGGGGGGGGGGGGGGGGGGGGGGGGGGGGGGGGGGGGGGGGGGGGGGGGGGGGGGGGGGGGFGGGGGGGEGGGGGGGGGGGGGGGGGFGFFFGGGGGGGGGGGGGGGGGGGGEGGGGGG99DDFGGGFFGEF9FEEEGGGGGGEGEGGDGGGGGGFGGGGGFGGGGEGGGGGGGGGGGGGGGDGEFGFGFFDGGG@4??FFFGFC6>DF;E
@M00200:205:000000000-AKKM3:1:1101:7227:2344 1:N:0:1
ATTGGGCATAAAGGGTGCGTAGGCGGCCTATTAAGTCAGTGCTGAAATATCCCGGCTTAACCGGGAGGGTGGCATTGATACTGATGGGCTTGAGTAGAGTCGAGGTAGGCGGAATTGACGGTGTAGCGGTGAAATGCTTAGATATCGTCAAGAACACCGATAGTGTAGACAGCTTACTAGACTCAAACTGACGCTGAGGCACGAAAGTGTGGGGATCAAACAGGATTAGATACCCGAGTA
+
GCGGGG@CGGGGGGGGGGGEGGGGGGGGGEF,EFGGGGGGAEFGGGGGAFGGGGGGGGFGGD@FEFFE7FGCFFG9EGGGGGGFDECFGGFE=BGG<FG?9FFGEFEGG9FGDFEFGGFCGGGGFGGGGEDGGGGGGGGGGG9FGF<FFFGCFGGGGGEGGEGFFF@FGFGGFFG9DG@EFGGEF?FFFDEGEGG/*2AG5DE8BEG:9CFDGGBDFCFFGFG4:FC2?FAGGGGG)750
@M00200:205:000000000-AKKM3:1:1101:7645:2350 1:N:0:1
ATTGGGTTTAAAGGGTCCGTAGGCGGATTAGTAAGTCAGGGGTGAAAGTTCGCGGCTTAACCGTAAAATTGCCTTTGATACTGCTAGTCTTGAATAATTATGAAGTAGCTAGAATATGTAGTGTAGCGGTGAAATGCTTAGATATTACATGGAATACCGATTGCGAAGGCAGGTTACTAATCATTTATTGACGCTGATGGACGAAAGCGTGGGGAGCGAACAGGATTAGATACCCGTGTA
+
ECFGGGGGGGGGGDGC<FGFFGGGEDEECFFGGEFGGGGC,CFFFACECE,@:FGGGGGGGGGG==FC?EFGGFGFFEFEGGA9?F99FGFEGGF<?EACFGG?EFGFGF9F9A<,EFA<FFFDFGGGGGG?F<FDGAGGCGCFC,5CDFADF9<DDD@@=CED7:BEGG<+@:9,DFA3=,@;,5D<:8CGDEGGE99,=?CGE*7CCEE7FGD3>CC89CGGFGFEFF?FCFE)7).*
@M00200:205:000000000-AKKM3:1:1101:15395:2359 1:N:0:1
ATTGGGTTTAAAGGGCTCGTAGGCGGTTTGTCACGTCGGGAGTGAAAACTCAGGGCTCAACCCTGAGCGTGCTTCCGATACGGGCAGACTAGAGGTATGCAGGGGAGAACGGAATTCCTGGTGTAGCGGTGGAATGCGCAGATATCAGGAGGAACACCGGTGGCGAAGGCGGTTCTCTGGGCATTACCTGACGCTGAGGAGCGAAAGCATGGGGAGCGAACAGGATTAGATACCCGGGTA
+
GGGGGGGGGGGGGGGGGGGGGGGGGGGGGGGGGGGGGGGGGGGGGGGGGGGGGGGGGGGGGGGGFGGGGGGGGGGGGGGGGGGGGGGGGGGGGGGGGGGCCGGGGGGGGGGGGGGGGGGGGGGGFGGGGGGGGGGGGGGCEGDFGGGGGEEDGGGGGGGGGGGGGD8<FFGEGGGGGGG?FFGGGGGFFGFG5EGGGGGGGGGGCEGGGFFFGG37BE5:DGGG?CGB==AFF<CGFEFG
@M00200:205:000000000-AKKM3:1:1101:10023:2365 1:N:0:1
ATTGGGTTTAAAGGGTCCGTAGGTGGACGATTAAGTCAGGGGTGAAAGTCTGCAGCTCAACTGTAGAATTGCCCTTGATACTGGTTGTCTTGAGTTACTATGAAGTGGTTAGAATATGTGGTGTAGCGGTGAAATGCATAGATATCACATAGAATACCGATTGCGAAGGCAGATCACTAATGGTACACTGACACTGATGGACGAAAGCGTGGGGAGCGAACAGGATTAGATACCCGGGTA
+
GGGGGGGGGGGGGGGGGGGGGGGGGGGGGEGGGGGGGGGGGGGGGGGGGGGGGGGGGGGGGGGGGGGGGG9FGGGGGGGGGGGGGGGGGGGGGGGGGGGGGGGGGGGGGGGGGGGGGGGGGGGFFGGGGEGGGGGGGGGGGGGGGGGGGGGAFGGGGGGCEGGFGGGFDGFEFDFGGGGGDGGFFFGGGFGGGG6EGFGGDGDEGGD5*@CFDG>7BGGGDCF45C>3AFFGFGGD>:.=
@M00200:205:000000000-AKKM3:1:1101:16148:2409 1:N:0:1
ACTGGGTGTAAAGAGCTCGTAGGCGGCTTGTCGCGTCTGTCGTGAAAGCCCACGGCTTAACTGTGGGTCTGCGGTGGATACGGGCAGGCTAGAGGCAGGTAGGGGAGAATGGAATTCCCGGTGTAGCGGTGAAATGCGCAGCTATCGGGAGGAACACCGGTGGCGAAGGCGGTTCTCTGGGCCTGTACTGACGCTGAGGAGCGAAAGCGTGGGGAGCGAACAGGATTAGCTACCCCAGTAAGA
+
FEGGFGFGGFGFF,CF@FGCEGCFEGGGGGG,CF7@FFGFGGGCAFGGGG<EFEGG@+C9CFFGFGCGGFFGGEFGE<AEFGGGFGGGGGGGFFBFFCEFCAFCGGGDFFFGGCBFGFFGGGGGGFGCCFC8@FFGACFEG*@>;FGGGG@FEDGFGGGGGFG7CFC@G@EGGGE@FG:FC8CGF<0<9:C?EGC:8C86EGGGG*10CECC5CE3DEC5CD8<:6:<?:AGGGGG5;FG7:A
@M00200:205:000000000-AKKM3:1:1101:20504:2414 1:N:0:1
ATTGGGTGTAAAGAGCGCGCAGGCGGCTGGTCAAGTCTGATGTGAAATCTCCCGGCTCAACTGGGAAACTGCATCGGAAACTGATCGGCTTGAAGGTGGGAGAGGGTAGTGGAATTCCCGGTGTAGTGGTGAAATGCGTAGATATCGGGAGGAACACCAGTGGCGAAGGCGACTACCTGGCCCATTCTTGACGCTGAGGCGCGAAAGCTAGGGGAGCGAACGGGATTAGATACCCCTGTA
+
GGGGGGGGGGGGGGGGGGGGGGGGGGGGGGGGGGGGGGGGGGGGGGGGGGGGGGGGGGGGGGGGGGGGGGGGGGGGGGGGGGGGGGGGGGGGGGGGGGGGGGGGGGGGGGGGGGGGGGGGGGGGGGGGGGGGGGGGGGGGGGGGGGGGGGGGGGGGGGGGFGGGGGGGGGGGGGGGGGGGCFGGGGGGGGGGGGGGGGGGGCGGGGGGGGGGGGFGFGGGDGGG?G48?BFGFFFGFFFG
@M00200:205:000000000-AKKM3:1:1101:11409:2444 1:N:0:1
ATTGGGTTTAAAGGGTCCGTAGGTGGACGATTAAGTCAGGGGTGAAAGTCTGCAGCTCAACTGTAGAATTGCCCTTGATACTGGTTGTCTTGAGTTACTATGAAGTGGTTAGAATATGTGGTGTAGCGGTGAAATGCATAGATATCACATAGAATACCGATTGCGAAGGCAGATCACTAATGGTACACTGACACTGATGGACGAAAGCGTGGGGAGCGAACAGGATTAGATACCCTAGTA
+
GGGGGGGGGGGGGGGGGGGGGGGGGGGGGGGGGGGGGGGGGGGGGGGGGGDFGGGGGGGGGGGGGGGGGGGGGGGGGGGGGGGGGGGGGGGGGGGGGGGGGGGFGGGGFFFDGGGGGGGGGGGGGGGGGGGGCFGGGGGGGGGGGGGGGGGGGGGGGGGGGGGGGGGDGGGGGF,DGGGFDD8;EFGGGGGGGGGG7CFGGGCEEED5ECGGDEFGEEEE<CFGFGGFFBEGECFFF;AF
@M00200:205:000000000-AKKM3:1:1101:11777:2450 1:N:0:1
ATTGGGTTTAAAGGGCTCGTAGGCGGCCAATTAAGTCACACGTGAAATCCCTCGGCTCAACCGGGGAACTGCGTGTGAGACTGGATGGCTTGAGTTTGGGAGAGGAATGCGGAATTCCAGGTGTAGCGGTGAAATGCGTAGATATCTGGAGGAACACCGGTGGCGAAGGCGGCATTCTGGACCAATACTGACGCTGAGGAGCGAAAGCCAGGGGTGCAAACGGGATTAGATACCCGCGTA
+
GGGGGGGEGAEFADE@ADFFCCECGGEGGGGGFEGGGGGGGGGGGGGGGFFCFGGGFGCFFGFEGGGGGGGGGDGGGEGAEFGFF?5FGAFCFFFEFGGGGGGEGGCFGFECGGGGGCFGGGGGGGGDDFGCFGGGGGGGGGGFGGFFGGGCCCFGGDCCFF@EECEFEGGGGGGGCGGFF>*B8FGFGGFFE53CE5FC5F=CED<*2:*;5?)7><9CD3*73D53FF20+0</8>>>
@M00200:205:000000000-AKKM3:1:1101:9640:2460 1:N:0:1
ATTGGGTTTAAAGCGCGTGTAGGCGGCTATGCAAGTCGGGCGTGAAATCCCACGGCTCAACCGTGGAAGTGCACTCGAAACTGCGTAGCTAGAGTCCTGGAGAGGAAGGTGGAATGCTTGGTGTAGAGGTGAAATTCGTAGATATCAAGCGGAACACCGGTGGCGAAGGCGGCCTTCTGGACAGTGACTGACGCTGAGACGCGAAAGCGTGGGGAGCAAACAGGATTAGATACCCCTGTA
+
GGGGGGGGGGGGGGGGGGGGGGGGGGGGGGGGGGGGGGGGGGGGGGGGGGGGGGGGGGGGGGGEGGGGGGFGGGGGGGDGGGGGGGGGGGGGGGGGGGGGGGGGGGGGGGGGGGGGGGGGGGGGGGGGGGGGGGGGGGGGGGGGGGGGGGGGGDGGGGCFGGGGGGGGGGGGGGGGGGGGGGFFFGFFFGGGGGGGGGGGEGGGGGGGGGGGGGEGFCGGGFGFBFG??B<FGGGGFFFG
@M00200:205:000000000-AKKM3:1:1101:13079:2465 1:N:0:1
ATTGGGTTTAAAGGGCGCGTAGGCGGCTAGCCAAGTGGCGGGTGAAATCCCTCGGCTTAACCGAGGAACTGCCTGCCAGACTGGCTGGCTCGAGACCGGGAGAGGTGAGTGGAATTCCCAGTGTAGCGGTGAAATGCGTAGATATTGGGAGGAACACCAGTGGCGAAGGCGGCTCACTGGACCGGAACTGACGCTGAGGCGCGAAAGCGTGGGGAGCAAACAGGATTAGATACCCGGGTAAGA
+
GGGGGGGGGGGGGGGGGGGGGGGGGGGGGGGGGGGGGGGGGGGGGGGGGGGGGGGGGGGGGGGGGGGGGGGGGGGGGGGGGGGGGGGGGGGGGGGGGGGGGGGGGGGGGGGGGGGGGGGGGGGGGGGGGGGGGGGGGGGGDGGGGGGFGGGGGGGGFGGGGGGGGGGGGGGGGG5C?CFCGGGGGGGEGGGGGGGGGGGFGGGEGGDCE*8C88)<BGGGGGGGBFG<*9<FCCFC>5DGGBB
@M00200:205:000000000-AKKM3:1:1101:18929:2465 1:N:0:1
ATTGGGCGTAAAGGGTACGCAGGCGGATAAGTAAGTCAAATGTGAAAGGCACCGGCTCAACCGGTGAGCTGCATTTGAAACTGCCTATCTTGAGTTCAGGAGAGGAGAGCGGAATTCCTGGTGTAGCGGTGGAATGCGTAGATATCAGGAAGAACACCAGTGGCGAAGGCGGCTCTCTGGCCTGAAACTGACGCTCATGTACGAAAGCTGGGGGAGCGAACGGGATTAGATACCCTGGTA
+
GGGGGGGGGGGGGGGGGGGGGGGGGGGGGGGGGGGGGGGGGGGGGGGGGGGGGGGGGGFGEFGGGGGGGGGGGFFGFGGFGGGGGGGGGGGGGGCFGGGGEGGGGGGGGGGGGG7FGGGGGGGGGGGGGGGGGGGGGGGGGGGGGGGGGGCDGFEGGFFFFFGDGGGEC>FCE5CFGGFGGFFGFCFGDFFFGG*AEC?FC>EGC*>4+=BGEEFDEG>CDGCD?5*3975CFCGGF>6E
@M00200:205:000000000-AKKM3:1:1101:11496:2469 1:N:0:1
ATTGGGTGTAAAGTGTGCGCAGGCGGCGTCGCAAGTCGAGTGTGAAAGCCCCGGGCTTAACTTGGGAATTGCGCTCGAAACTACGGTGCTGGAGTGTGGCAGAGGAAGGTGGAATTCCACGTGTAGCGGTGAAATGCGTAGAGATGTGGAGGAACACCGATGGCGAAGGCAGCCTTCTGGGCCAACACTGACGCTCATGCACGAAAGCGTGGGGAGCAAACAGGATTAGATACCCCGGTA
+
GGGGGGGGGGGGGFGGGGGGGGGGGGGGGGGGGGGGGGGGGGGGGGGGGGGGGGGGGGGGGGGGGGGGGGGGGGGGGGGGGGGGGGGGGGGGGGGGGGGGGGGGGGGGGGGGGFGGGGGGGGGGGGGGGGGFGGGGGGGGGGGFFFGGGCFEG::FGGGGGGGGGGGGGGGGGGGGGGGGGGGGGGGGGG9+*CDGGGGGGGGGGGGGGGGGGG>DEGGE4CEF(9C2/*6CF@6/)7>C
@M00200:205:000000000-AKKM3:1:1101:17843:2476 1:N:0:1
ATTGGGTTTAAAGGGCGCGTAGGCGGCTCGATAAGGCTCGCGTGAAAGTCCGGGGCTCAACCCCGGATCGGCGTGGGCGACTGTTGGGCTGGAGCACGGTAGGGGCAGACGGAATTCCGGGTGTAGCGGTGGAATGCGTAGAGATCCGGAAGAACACCGGTGGCGAAGGCGGTCTGCTGGGCCGGAAGGGGGCAGAGCAATCTGTCCCCGTGCTGACGCTGAGGCGCGACAGCGTGGGGAGCA
+
GGGGGGGGGGGGGGGGGGGGGGGGGGGGGGGGGGGGGGGGGGGGGGGGGGGGGGGGGGGGGGGGGGGGGGGGGGGGGGGEGGGGGGGGGGGGGGGGGGGGGGGGGGGGGGGGGGGGGGGGGGGGGGGGGGGGGGGGGGGGEGGGGGCFGGGGGGGGGGGGGGGGGGGGGGGGGGGGGFGGGGGGGGGGEGGGCGDFGFGGF:FG7<CGGGG*;FFGFEC5CDGF?DCFEF9C*?AD>3@=GFF
@M00200:205:000000000-AKKM3:1:1101:9195:2480 1:N:0:1
ATTGGGTTTAAAGGGTGCGTAGGCGGACTGGTAAGTCAGTGGTGAAATCCTGCAGCTTAACTGTAGAATTGCCGTTGATACTGTTAGTCTTGAGTACATTTGAGGTAGGCGGAATGTGGTGTGTAGCGGTGAAATGCATAGATATACCACAGAACACCGATTGCGAAGGCAGCTTACTAAACTGTAACTGACGCTGAGGCACGAAAGCGTGGGTATCAAACAGGATTAGATACCCTGGTA
+
GGGGGGGGGGGGGGGGGGGGGGGGGGGGGGGGGGGGGGGGGGGGGGGGGGGGGGGGGGGGGFFGGGGFGGGGGGGGGGGGGGGGGGGGGGGGFGGGGGGGGGGGGGGGGGGGDGGGGGGFFGGGGGGGGGGGGGGGGGGGGGGGGGGDEFDGGGGGGGGDDGGGGGGGGGFGGDGGGGGGGCFGCAEDFGFCGDGEEFEFGGDCEGCC8EEGGGFGAFCGFGGGFCGEFFECG<7CFFA7
@M00200:205:000000000-AKKM3:1:1101:14959:2493 1:N:0:1
ATTGGGCATAAAGGGTGCGCAGGCGGCCGTGTGTGTTGGGCGTGAAAGCCCGGGGCTTAACCCCGGAATTGCACCCAAAACTACATGGCTAGAGCATTGGAGAGGGTAGCAGAATTCATGGTGTAGCAGTGAAATGCGTAGATATCATGAGGAATACCAGAGGCGAAGGCGGCTACCTGGACAATTGCTGACGCTCAGGCACGAAAGCGTGGGGAGCAAAAGGGATTAGATACCCCAGTA
+
GGGGGGGGGGGGGGGGGGGGGGGGGGGGGGGGGGGGGGGGGGGGGGGGGGGGGGGGGGGGGGGGGGGGGGGGGGGGGGGGGGFFGGGGGGGGGGGGGGGGGGGGGGGGGGGGFGGGGGGGGGGGGGGGGGGGGGGGGGGGGGGGGGGGGGGGGFCGGGGGGGGGGGGGGGGGGGGGBFGGGGGGGGGGGGGGGGGGGGGGGGGGGGGGGGGGGGFG:FGGGGGG?GFFFFAG@CF<BFFG
@M00200:205:000000000-AKKM3:1:1101:24336:2499 1:N:0:1
ATTGGGTTTAAAGCGCACGTAGGCGGTTCAGTCAGCCAGCCGTGAAAGCCCCGGGCTCAACCTGGGAATTGCGGTTGGAACTGCTGAGCTAGAGTATGGTAGAGGGGTGTGGAATTCCAGGTGTAGCGGTGAAATGCGTAGATATCTGGAGGAACATCAGTGGCGAAGGCGACACCCTGGACCAATACTGACGCTGAGGTGCGAAAGCGTGGGGAGCAAACAGGATTAGATACCCCCGTA
+
GGGGGGGGGGGGGGGGGGGGGGGGGGDGGGFGGGGGGFFGGGGGGGGGGGGGGGGGGGGGGGCDGGGFEDEGGG=FFEEGGGGGGGGGGGGGFG,EFGGGGGGFGEEGGEEGGGGGGGFGGGGGGGGGGGGFGGGGGGGGGDGGGG9EDFGGGGGGGGFGGGGGGGGGGGGECEG:CFGGGGGDFGGGGGG?EGGGGGGFG4C>CEGGGGGGGGFGFGGGCGGD?DG>FF)0<ACGEFFG
@M00200:205:000000000-AKKM3:1:1101:20543:2512 1:N:0:1
ATTGGGTTTAAAGGGTGCGTAGGCGGCCCGTTAAGTCGGCGGTGAAAGTCTGTGGCTCAACCATGGAACTGCCGTTGATACTGGCGGGCTTGAGTGCCGGTGGGGTACATGGAATTGGTGGTGTAGCGGTGAAATGCATAGATACCATCAGGAACACCGATAGCGTAGGCATTGTACTTACCGGCAACTGACGCTGAGGCACGAAAGCGCGGGTATCGAACAGGATTAGATACCCCAGTAAGA
+
GGGGGGGGGGGGGGGGGGGGGGGGGGGGGGGGGGGGGGGGGGGGGGGGGGGGGGGGGGGGGGGGGGGGGGGGGGGGGGGGGGGGGGGGGGGGGGGGGGGGFGGGGGGGGGGGFGGGGGFFGGGGGGGGGGGGGGGGGGGGGFGGGGGFGGGGGGGGGGGGGGDEGGCFGFGGGFCFFFGGCFDGGGGGC4++;5C*8;FC7<CEGGCC?=??ECBG?=CGGDCF?4FF?BAGFGGGFE6FGF<
@M00200:205:000000000-AKKM3:1:1101:19909:2529 1:N:0:1
ACTGGGTGTAAAGGGAGCGTAGGCGGCGTGGTAAGTCAGATGTGAAATCCCGGGGCTCAACCCCGGAACTGCATCCGATACTGCCATGCTTGAGGGTTGGAGAGGTAGCTGGAATTCTCGGTGTAGCAGTGAAATGCGTGGATATCGAGAGGAACACTCGTGGCGAAGGCGAGCTACTGGACAACATCTGACGCTGAGGCTCGAAGGCCAGGGGAGCAAAAGGGATTAGATACCCTGGTA
+
GGGGGGGGGGGGGGGGGGGGGGGGGGGGGGGGGGGGGGGGGGGGGGGGGGGGGGGGGGGGGGGGGGGGGGGGGGGGGGGGGGGGGGGGGGGGGGGGGGGGGGGGGGGGGGGGGGGGGGGGGGGGGGGGGGGGGGGGGGGGGGGGGGGGGGGGGGGGGGGGGGGGGGGGGGGGDGGGGGGGGGGGGGDF@FGFGGGGE>FFF7CC:EGGGGGGGGFGFGGGG4ED?4DFF?<FC8FFFFFG
@M00200:205:000000000-AKKM3:1:1101:12827:2529 1:N:0:1
ATTGGGTATAAAGAGCTCGTAGGCGGTTTGTCGCGTCTGCTGTGAAAACCCGAGGCTCAACCTCGGGCCTGCAGTGGGTACGGGCAGACTAGAGTGCGGTAGGGGAGATTGGAATTCCTGGTGTAGCGGTGGAATGCGCAGATATCAGGAGGAACACCGATGGCGAAGGCAGATCTCTGGGCCGTAACTGACGCTGAGGAGCGAAAGCATGGGGAGCGAACAGGATTAGATACCCGCGTAAGA
+
GGGGGGGGGGGGGGGGGGGGGGGGGGGGGGGGGGGGGGGGGGGGGGGGGGGGGGGGGGGGGGGGGGGGGGGGGGGGGGGGFFGGGGGGGGGGGGGGGGGGGGGGGGGGGGGGGGGGGGGGGGGGGGGGGGGGGGGGGGGGGGGGGGGGGGGGGGGGFGGGGEGGGGGGGGGGGGGGGGGGGFFG>EEGGFGGGGGGEGGGGGGGGGGGFGGFGGFGFGGGGCFGBG*,999FGFDC3>DGGBA
@M00200:205:000000000-AKKM3:1:1101:20610:2529 1:N:0:1
ATTGGGTTTAAAGCGCGCGTAGGCGGTTATTTAAGCTAGATGTGAAAGCCCAGGGCTTAACCTTGGAATTGCATTTAGAACTGGGTAGCTAGAGTATGGGAGAGGAGTGTGGAATTTCCGGTGTAGCGGTGAAATGCGTAGAGATCGGAAGGAACATCAGTGGCGAAGGCGACACTCTGGCCCAATACTGACGCTGAGGTGCGAAAGCGTGGGGATCAAACAGGATTAGATACCCCGGTAAGA
+
GGGGGGGGGGGGGGGGGGGGGGGGGGGGGGGGGGGGGGGGGGGGGGGGGGGGGGGGGGGGGGFGGGGGGGGGGGGDFGGGGFGFGGGGGGGGGGGGGGGGGGGGGGGFGGGGGGGGGGGGGGGGGGGGGGGFGGGGGGGGGGD<;FGGCGGGDGG@FDCFCGGGDGCGGFGGGGGFGGGGG>FEFF??GGGGGECC?=@?5C5BEG)9*/=77BBD)7CFCFFGBG*3944>?GCFB:@E525
@M00200:205:000000000-AKKM3:1:1101:22295:2534 1:N:0:1
ATTGGGTGTAAAGGGTCCGCAGGCGGTCTTATAAGTCAGTGGTGAAAGCCTACAGCTCAACTGTAGAACTGCCATTGATACTGTAAGACTTGAATCTGGTCGAAGTGGGCGGAATGTGACATGTAGCGGTGAAATGCATAGATATGTCACAGAACACCGATAGCGAAGGCAGCTCACTAGGTCAGTATTGACGCTCATGGACGAAAGCGTGGGGAGCAAACAGGATTAGATACCCCTGTA
+
GGGGGGGGGGGGGGGGGGEGEGGGEGGGGGGGGGGGGGGGFGGGGGDGGGGGGGGFGGGGGGGGGGGG9FFGGGGGGGGGGGGGGGGGFGFGGGGGGGGFFGGGGGGGGGGGGGGGGGFGGGFFGF9FGF@FFGGGGGGGGGGGGGFGGGGGGGGGGGGGGGGGDGGCFGGGGGFFGGGGGGGFGGGGGGGCC5CE5FGGGGGGGGGCEGGGGGAD>C9F4>FFDGGFFFEGD?AF5>?F
@M00200:205:000000000-AKKM3:1:1101:22596:2534 1:N:0:1
ACTGGGTTTAAAGTGCGCGTAGGCGGATGTTCGCGTCAGAGGTGAAAGCCCCGGGCTCAACCTGGGAACTGCCTTTGAAACGGGACATCTTGAGTTCGGAAGAGGGTAGCGGAATTCCCAGTGTAGAGGTGAAATTCGTAGATATTCGGAGGAACACCAGTGGCGAAGGCGGCTCACTGGTCCATTACTGACGCTGAGGTGCGAAAGCGTGGGGAGCAAACAGGATTAGATACCCCCGTA
+
GGGGGGGGGGGGGGGGGGGGGGGGGGGGGGGGGGGGGGGGGGGGGGGGGGGGGGGGGGGGGGGGGGGGFGGGGGGGGGGGFGGGGGGGGGGGGGGGGGGGGGGGGGGGGGGGGGGFGGGGGGGGGGGGGGGGFEFFGGGGGGGGGGGGGGGGGGGGGGGGGGGGGGGGGGGGGGGGFFGGGGGGGGGGGGGGGGDGGGGGGGGGDEGCECCCGGFGFGFGGGGGFGGBFFAFE?FF:<BE
@M00200:205:000000000-AKKM3:1:1101:13619:2538 1:N:0:1
ATTGGGTGTAAAGCGCACGTAGGCGGTTTGTTAAGTCAGAGGTGAAATCCCGGAGCTCAACTCCGGAACTGCCTTTGATACTGGCAAGCTAGAGTCCGGAAGAGGTGAGTGGAACTCCTAGTGTAGAGGTGGAATTCGTAGATATTAGGAAGAACACCAGTGGCGAAGGCGGCTCACTGGTCCGGTACTGACGCTGAGGTGCGAAAGCGTGGGGAGCAAACAGGATTAGATACCCGAGTA
+
GGGGGGGGGGGGGGGGGGGGGGGGGGGGGGGGGGGGGGGGGGGGGGGGGGGGGGGGGGGGGGGGGGGGGGGGGGGGGGGGGGGGGGGGGGGGGGGGGGGGGGGGGGGGGGGGGGGGGGGGGGGGGGGGGGGGGGGGGGGGGGGGGGGGFGGGGGGGGGGGGGGGGGGGDGGGGGGGGGGGGGGGGGGGGGGGGGGGGGGGGGGGGGGFGGGGGGFGFGGGGGGGFGGFFFFGFCFDBDFF
@M00200:205:000000000-AKKM3:1:1101:15941:2575 1:N:0:1
ATTGGGTTTAAAGAGCTCGTAGGCGGTATGTCGCGTCTGTCGTGAAAGCCCACGGCTTAACTGTGGGTCTGCGGTGGATACGGGCAGGCTAGAGGCAGGTAGGGGAGCATGGAATTCCTGGTGTAGCGGTGAAATGCGCAGATATCAGGAGGAACACCGATGGCGAAGGCAGGTCTCTGGGCATTAACTGACGCTGAGGAGCGAAAGCATGGGGAGCGAACAGGATTAGATACCCCAGTA
+
GGGGGGGGGGGGGGGGGGGGGGGGGGGGGGGGGGGGGGGGGGGGGGGGGGGGGGGGGGGGGGGGGGGGGGGGGGGGGGGGGGGGGGGGGGGGGGGGGGGGGGGGGGGGGGGGGGGGGGGGGGGGGGGGGGGGGGGGFGGGGGGGGGGGGGGGGGGGGGGGGGGGGGGGGGGGGEFGGFGGGGGGGGGGGFFGGGGGGFGGGGGGGGGGGGGGGGFGFGEGGGGG?G7??FBGFDCFBF@G
@M00200:205:000000000-AKKM3:1:1101:19983:2586 1:N:0:1
ATTGGGTGTAAAGGGTGCGTAGGCGGACTTGCAAGTCAGTGGTGAAATCTCCGGGCTTAACTCGGAAACTGCCATTGATACTGCAGATCTTGAGTACAGATGATGTTGGCGGAATATGACATGTAGCGGTGAAATGCATAGATATGTCATAGAACACCGATTGCGAAGGCAGCTGACAAAACTGTAACTGACGCTGAGGCACGAAAGTGTGGGGATCAAACAGGATTAGATACCCGCGTA
+
FGGGGGFCFGGGGGGGGGGGGGGGGGGGFGGFFGGFGGGGGGGGGGGGGGGFFGGGGGGGGGGGGGGGGGGGGGGGGG<FGGGGFGGGFGGGGGFGGFGGFFFFGGGGGCFFGGGGGGGGGGGGGGGGEGGGGGFGGGFGGGGGGGDFGGGG<DGGGGGGGDGDGGGGDGFEGGGGGFGGBEFFGGGFFC<EGEDDECFGGFDG8EGGGGGGEEFGFGGGGGGGFG>=FF5C?,:8D>EE
@M00200:205:000000000-AKKM3:1:1101:8942:2590 1:N:0:1
ACTGGGTATAAAGGGTGCGTAGGCGGACTATTAAGTCAGAGGTGAAAGCCGGTAGCTTAACTATCGAATAGCCTTTGAAACTGGCAGTCTTGAATACTGTTGAGGTGGGCGGAATGTATCATGTAGCGGTGAAATGCTTAGATATGATACAGAACACCGATTGCGAAGGCAGCTCACTAAGCAGTTATTGACGCTGAGGCACGAAAGCGTGGGGATCAAACAGGATTAGATACCCCTGTA
+
GGGGFGFEFGGCFGGGGGGGGGGFGGEGGGGGGFFCFGGGGGGGEFGGCFECFGGFGGGGGEFFGGGDF,CFGG,EEEEFGGGGGGGGGGGGGGEDFEGGGGAFFG7B@FE@FGGGGG9FDEEFGG9FGF:F<FFFGGGGGFGFGFAFGGGGGG?DFC7EGFGGG>E:F@:C>FCF9EAE7FGGB9,;DFCF5ACEGDCDEGCCDEGG*24*=8;CFF6<=D*4=G73AFCF96C*<FFF
@M00200:205:000000000-AKKM3:1:1101:17849:2591 1:N:0:1
ATTGGGTTTAAAGGGTGCGTAGGCGGCCTATTAAGTCAGTTCTGAAATATCCCGGCTTAACCGGGAGGGTGGGATTGATACTGATGGGCTTGAGTGGAGTCGAGGTAGGCGGAATTGACGGTGTAGCGGTGAAATGCTTAGATATCGTCAAGAACACCGATAGTGTAGACAGCTTACTAGACTTCAACTGACGCTGAGGCACGAAAGTGTGGGGATCAAACAGGATTAGATACCCTAGTA
+
GGGGGGGEGGFGGFEGGGGGGGGGGGGGGGGGGGGGFGFEEGGGDGGGGGGGGGGGGGGGGGGGGGGGG7CEGGGFDEFFGGFGGGGFFGGGFGGGFFGGGEEGGEFGG?CGGEGDGFGGGGFG9FGGG=F<FGGGGFFFGGGGGGG>FEGGGF8DFEFFEGGFGGFGGFFGEFGGGDCAG?FCEBFFFFGGGDGGECFF7FGGGGD7@CECEE5CFCFGGGGG:6>2==AF?<<FF5/A
@M00200:205:000000000-AKKM3:1:1101:24075:2594 1:N:0:1
ATTGGGTATAAAGAGTTCGTAGGCGGTTTGTCGCGTCGTTTGTGAAAACCAGCAGCTCAACTGCTGGCTTGCAGGCGATACGGGCAGACTTGAGTACTGCAGGGGAGACTGGAATTCCTGGTGTAGCGGTGAAATGCGCAGATATCAGGAGGAACACCGGTGGCGAAGGCGGGTCTCTGGGCCACACCTGACGCTGAGACGCGAAAGCGTGGGGAGCAAACAGGATTAGATACCCTTGTA
+
GFGGGGFGGGGGGGGGGGGGGGGGGGEFDGGGGGGFGGEEGGGGGGGGGGGGGFGGGGGGGGGGGGGGGGGGFDGGGGGGGGGDGGGGGGGGGGFGGGGGGGGEEGGGGFGGGGGGGGGGGGGGGGFGGCFGGGGGGGFGGG,CFGGFFGG7<F>DFGCCFGGGGGGGEGGD>BB7CGGGFFEBFFGGGGGGEG7EE>C?EDGG>EGFE5CECEBC5FCFFGG5(9DF6=<F:CG45FFG
@M00200:205:000000000-AKKM3:1:1101:22886:2604 1:N:0:1
ATTGGGTTTAAAGGGCGCGTAGGCGGCCTCTGCAAGTCGACTGTGAAATCTCCGGGCTTAACCCGGAAAGGTCAGCCGATACTGCAGGGCTAGAGTGCAGAAGGGGCAACTGGAATTCTCGGTGTAGCGGTGAAATGCGTAGATATCGAGAGGAACACCTGCGGCGAAGGCGGGTTGCTGGGCTGACACTGACGCTGAGGCGCGAAAGCTAGGGGAGCGAACGGGATTAGATACCCTAGTA
+
GGGGGGGGGGGGGGGGGGGGGGGGGGGGGGGGGGGGGGGGGGGGGGGGGGGGGGGGGGGGGGGGGGGG>EFGGGGGGGGGGGGGGGGGGGGGGGGGGGGGGGGGGGGGGGGGGGGGGGGGGGGGGGGGGGGGGGGGGGDGGGGGGGGGGFGGGGGGGFGGGGGGGGGGDGGGGGGGGGFGGGGGGGGCFGGGGGGEGGGGFGGGGDCDGFFFGGEC@EGGGGGG?GGFFF<CFGFGFFFGF
@M00200:205:000000000-AKKM3:1:1101:21828:2605 1:N:0:1
ATTGGGTATAAAGGGCGCGTAGGCGGTCCTGATCGTCGGATGTGAAAGGCCTGGGCTCAACCTGGGAACTGCATCCGATACGGCGGGACTGGAGTGTGGGAGAGGTTGGTGGAATTCCCAGTGTAGAGGTGAAATTCGTAGATATTGGGAAGAACACCGGTGGCGAAGGCGGCCAACTGGACCACAACTGACGCTGAGGCGCGAAAGCGTGGGGAGCAAAAAGGATTAGATACCCTGGTA
+
FDFGGGGGGGGFGGGDGGGGGGGGGGGGGGGCCFGGGGG@FGGGGGGGGGGGGGGGGGGGGGGGGGGG7FGGGGFGGGGGGGGGGGG@GGGGFGGGFFGGGGCGGGFFGGGGGGGGGGGGGGGGGFFGGGGGGGFGGGGGGGFAF;FGGGFGGGGGGFDGGGGGGGGGGGDEEECCFGGGGGFC>/;;6DDCE=<CGFG=5CEGDGDGGCEGGGFG3=FE*7CDBGG>?F)0A<EF@FFG
@M00200:205:000000000-AKKM3:1:1101:13343:2606 1:N:0:1
ATTGGGTTTAAAGCGCATGTAGGCGGTTCGTAAAGTCAGATGTGAAAGCCCTGGGCTTAACCCAGGAAGTGCATTTGAAACTCACGAACTGGAGTCCCGGAGAGGAAGGCGGAATTCCAGGTGTAGCGGTGAAATGCGTAGATATCTGGAGGAACACCGGTGGCGAAGGCGGCATCCTGGACCGAGATTGACGCTGAGGCGCGAAAGCCAGGGGAGCAAACGGGATTAGATACCCTTGTAAGA
+
GGGGGGGGGGGGGGGGGGGGGGGGGGGGGGGFGGGGGGGGGGGGGGGGGGGGGGGGGGGGGGGGGGGGGGGGGGGGGGGGGGGGGGGGGGGGGGGGGGGGGGGGGGGGGGGGGGGGGGGGGGGGGGGGGGGGGGGGGGGGGGGGFGGGGGFFGGGGGGGGGGGGGGGGGGGGGDEGGGGGFF6CCC>C9DFEGEGGGGGGDGCGGEDGG=FFGEEGEGGGGGCD0DG?FFFGGGGG)@*CC>F
@M00200:205:000000000-AKKM3:1:1101:18992:2607 1:N:0:1
ACTGGGTTTAAAGGGCGCGTAGGCGGCTACTTAAGCGTGTGGTGAAAGTCCGGGGCTCAACCCCGGATCGGCCGTGCGAACTGAGTGGCTCGAGCACTGTAGAGGCAGGTGGAATTCCGGGTGTAGCGGTGGAATGCGTAGAGATCCGGAAGAACACCGGTGGCGAAGGCGGCCTGCTGGGCAGTGGCTGACGCTGAGGCGCGACAGCGTGGGGAGCAAACAGGATTAGATACCCTTGTA
+
GGGGGGGGGGGGGGGGGGGGGGGGGGGGGGGGGGGGGGGGGGGGGGGGGGGGGGGGGGGGGGGGGGGGGGGGGGGGGGGGGGGGGGGGGFGGGGGGGGGGGGGGGGGGGGGGGGGGGGGGGGGGGGGGGGGGGGGGFGEGGGGGGGGGGGGGGGGGGGGGGGGGGGGGGGGGGGGGGFFGGGGGGGF=7CGFGGGGGGGGGGGGGGGFGEGGGGFGFGGF4<CGFFD>FB2:CC:F47@F
@M00200:205:000000000-AKKM3:1:1101:20383:2608 1:N:0:1
ATTGGGTGTAAAGAGCTCGTAGGTGGCTGGTCGCGTCTGCCGTGAAAGCCCGCAGCTTAACTGCGGGTCTGCGGTGGATACGGGCCGGCTAGAGGTAGGTAGGGGCAAGTGGAATTCCTGGTGTAGCGGTGAAATGCGCAGATATCAGGAGGAACACCGGTGGCGAAGGCGGCTTGCTGGGCCTTACCTGACGCTGAGGAGCGAAAGCGTGGGGAGCGAACAGGATTAGATACCCCCGTA
+
GGGGGGGGGGGGGGGGGGGGGGGGGGGGGGGGGGGGGGGGGGGGGGGGFGGGGGGGGGGGGGGGGGGGGGFGGGGGGGFGGGGGGGGGGGGGGGGFGGGGGGGGGGGGGGGGGGGGGGGGGGGGGFGGGGGGGGGGGGGGGGGGGGGGGGGGGGGGGGGDGGGGGGGGGGGGGGEGFGGGGGGDGGGGGGGGGGCE5EGFGGEEEGDGGGGEGGFGFGGGGGGGB*:<F@:F?CFGBFEG
@M00200:205:000000000-AKKM3:1:1101:15833:2609 1:N:0:1
ACTGGGTTTAAAGCGCGCGCAGGCGGCCCTTTAAGTCTGTCGGTCAAACGCCGGGGCTCAACCCCGTGCTCGCCGGAGATACTGGAGGGCTGGAGACAGGTAGAGGCAGGCGGAATTCCGGGTGTAGCGGTGGAATGCGTAGAGATCCGGAAGAACACCAGAGGCGAAGGCGGCCTGCTGGGCCTTGTCTGACGCTGAGGCGCGAAAGCGTGGGGAGCGAACAGGATTAGATACCCTTGTA
+
GGGGGGGGGGGGGGG>FCGGGGGGGGGGGGGGDDGGDFGGGGGGGGGGGGFCFGGEGGCGFGGGGGFEEGGGGGDDGGGFGGGCD8FGGGCEGG8D@BFGFFGDCEGGGCFEGGGGCGGGGGEGFGGCGG7FGFDFGFGGGGG9FF@CGE7EFEGGFGGFECFFEED5?EFEGCCCE88E88*/CCGGCCFCGGD*;8;:CGECGG3)8:8>EC>C>E>*95*26D*)074*<:CC*7?A>
@M00200:205:000000000-AKKM3:1:1101:18901:2622 1:N:0:1
ATTGGGTTTAAAGCGTGCGTAGGTGGTTCGTTAAGTCTGATGTGAAAGCCCCGGGCTCAACCTGGGAATTGCATTGGATACTGGCGGGCTAGAGTACGGTAGAGGGTGGCGGAATTCCTGGTGTAGCAGTGAAATGCGTAGAGATCAGGAGGAACATCCGTGGCGAAGGCGGCCACCTGGACCAGTACTGACACTGAGGCACGAAAGCGTGGGGAGCAAACAGGATTAGATACCCTAGTA
+
GGGGGGGDGGGGGGG@FGGGGGGGGGG<FG@E<DEFE<FFFGCGGGGGGDGGGGGGGGGGGGGEG@F,C,FGGGGGGFGGGGGGGGCED+BFF@EA?=@B4=B?FFFDDG7B7FFGAFBCFBDDCAE<FF@DGGFFA:<:5>F37<FCGGGDDEFGCFFD>CG:E@8<F@CEDGG7:2CFECCGGG?<2;C?FGDGGGG7ECEGGDD7CGGGGGFD:FGGGFGGFDGB?B9>9FGGFF49
@M00200:205:000000000-AKKM3:1:1101:10747:2626 1:N:0:1
ATTGGGCTTAAAGGGTGCGTAGGCGGCCTATTAAGTCAGTGCTGAAATATCCCGGCTTAACCGGGAGGGTGGCATTGATACTGATGGGCTAGAGTACAGATGAGGTAGGCGGAATTGACGGTGTAGCGGTGAAATGCTTAGATATCGTCAAGAACACCTATAGCGAAGGCAGCTTACTAGGCTGTAACTGACGCTGAGGCACGAAAGTGTGGGGATCAAACAGGATTAGATACCCTCGTA
+
GGGGGGGGGGGGGGGGGGGGGGGGGGGGGGGGGGGGGGGGGGGGGGGGGGGGGGGGGGGGGFGGGGGGGGGGFGFGGGGGGGGGGGGGGGGGGGGGGGGGGGGGGGGGGGGGGGGGGGGGGGGGGGGGGGGGGGGGGGGGGGGGGGGGFGGDFGGGGGGGGGGGEGGGGGGGGGGGGGGG??FGGGGGGFGGGGGGE5EGGGGGGGGGGGGGEG:55CGGGGGC6<FFFFFGGGGGF)<*
@M00200:205:000000000-AKKM3:1:1101:12044:2629 1:N:0:1
ATTGGGTTTAAAGGGTGCGTAGGTGGGCAGGTAAGTCAGTGGTGAAATCCCCGAGCTTAACTCGGGAACTGCCGTTGATACTATCTGTCTTGAATATCGTGGAGGTAAGCGGAATATGTCATGTAGCGGTGAAATGCTTAGATATGACATAGAACACCCATTGCGAAGGCAGCTTACTACACGATCATTGACACTGAGGCACGAAAGCGTGGGGAGCAAACAGGATTAGATACCCCTGTA
+
GGGGGGGGGGGGGGGGGGGGGGGGGGGGGGGGGGGGGGGGGGGGGGGGGGGGGGGGGGGFGGGGGGGGGGGGGGGGGGGGGGGGGGGGGGGGGGGGGGGGGGGGGGGGGGGGGGGFGGGGGGGGGFEGEGGGFGGGGGFFFGGFGGGGGGGGFGGGAFGGGGGGGGGGGGFGGGGGGGGGGGGGGGGGGDCGGGGGFGGGGGGGGGD*8AGGGGFGFGGGGGDG64@<=A?GCCC5AFFG
@M00200:205:000000000-AKKM3:1:1101:20717:2663 1:N:0:1
ACTGGGTTTAAAGGGTGTGTAGGCGGACATTTAAGTCTGGGGTGAAATCTCCGAGCTCAACTCGGAAACTGCCTTGGATACTATTTGTCTTGAATTATGTTGAGGTAGGCGGAATATAACATGTAGCGGTGAAATGCATAGATATGTTATAGAACACCGATTGCGAAGGCAGCTTACTAAGCATATATTGACGCTGAGGCACGAAAGCGTGGGTAGCGAACAGGATTAGATACCCGCGTA
+
GGGGGGGGGGGGGGGGGGGGGGGGGGGGGGGGGGGGGGGGGGGGGGGGGGGGGGGGGGGGGGGGGGGGGGGGGGGGGGGGGGGGGGGGGGGGGGGGGGGFGGGGGGGGGGGGGGGGGGGGGGGGGGGGGGGGGGGGGGGGGGGGGGFGGGGGGFFGGGGGGGGGGGGGGGGGGGGGGGGGGGGGGGGGGGGFG5DGGGGGGGGGGGCGGGGGGGFGFGGGGGGFDGCE4@?CFGFDBDFG
@M00200:205:000000000-AKKM3:1:1101:17014:2679 1:N:0:1
ACTGGGCGTAAAGGGTGCGTAGGCGGCGCGGAAAGTCAGGGGTGAAATCCCGGAGCTCAACTCCGGAACTGCCTTTGATACTCCCGCGCTTGAGAACTGGAGGGGAGATCGGAATTCACGGTGGAGCAGTGAAATGCGTGGATATCGTGAGGAACACTAGTGGCGAAGGCGGATCTCTGGACAGTATCTGACGCTGAGGCACGAAGGCCAGGGGAGCGAACGGGATTAGATACCCTAGTA
+
GCGGDGGGGGGGGGGGGGGGGGGGGDGGGGGGGGGGGGGGGGGGGGGGGGGGGGGGGGGGGGGGGGGGGGGGGGGGGGGDGGGFCGGGGGGGGG@FGGGFGGGEGGEGGGGGGGGGGGGFGGGGGGGGGGGGFDFGGG@BFGGGGGGFGFGGCEGGGGFG@FGGGGEGEGGGGEGGGGGGFCEFGG7:CGGGG=CDCFCCEFGDG5<CCCFFEEDDEGGEGGCG?CG<FBF>GCEGFFFG
@M00200:205:000000000-AKKM3:1:1101:20199:2699 1:N:0:1
ATTGGGTTTAAAGGGTCCGTAGGCGGTTTTGTAAGTCAGTGGTGAAATCCGGCAGCTCAACTGTCGCACTGCCATTGATACTGCAGGACTTGAATTATTGTGAAGTAACTAGAATATGTAGTGTAGCGGTGAAATGCTTAGATATTACATGGAATACCCATTGCGAAGGCAGGTTACTAACAATACATTGACGCTGATGGACGAAAGCGTGGGGAGCGAACAGGATTAGATACCCTAGTAAGA
+
GGGGGGGGGGGGGGGGGGGGGGGGGGGGGGGGGGGGGGGGGGGGGGGGGGGGGGGGGGGGGGGGGGGGGGGGGGGGGGGGGGGGGGGGGGGGGGGGGGGGGGGGGGGGGGGGGGGGGGGGGGGGGGGGGGGGGGGGGGGGGGGGGGGGGGGGGGFGGGGGGGGGGGGGGGGGGFCFGGGGGFFEFCGFGGGCGG6EGGGDGGEGDGGGDGGGGGFGBGGGGDFGFCF@FFFGG:E=FFAFG9C
@M00200:205:000000000-AKKM3:1:1101:21912:2705 1:N:0:1
ATTGGGTATAAAGTGCTCGTAGGCGGTCTGTCGCGTCTGGTGTGAAATCCCATGGCTCAACTGTGGGCTTGCATCGGGTACGGGCAGACTAGAGTGCTGTAGGGGAGACTGGAATTTCTGGTGTAGCGGTGGAATGCGCAGATATCAGGAAGAACACCGGTGGCGAAGGCGGCTCTCTGGGCCTTACCTGACGCTGAGGAGCGAAAGCGTGGGTAGCGAACAGGATTAGATACCCTGGTA
+
GCEFFF@FGA9FFGG<6-8FGCCGEDGGGGGFDDFB+@CFCCFFGGGGGEFFGCED6CCF8FFGG8@FEGGD<F<C:CFCEFFEGEGGD,CEGEFFDECE<5?:CGDCCFCA=,?=,BFFFECDDC<FE?F+F,8F,@F8=CDE,7EDCFGGGDD@F:BF:CB73*3C:EED::CG?<CCGGGGGGGFGGF68**=8CGCE>E5E5/9=CGEDE65FE5857?F6FC>?44C:8+9<>FF
@M00200:205:000000000-AKKM3:1:1101:20858:2711 1:N:0:1
ATTGGGTTTAAAGGGCGCGTAGGTGGCTTGGTAAGCGTGTGGTGAAAGTCCGGGGCTCAACCCCGGATCTGCCGTGCGAACTGCTGAGCTGGAGCACTGTAGAGGCAGGTGGAATCTCGGGTGTAGCGGTGGAATGCGTAGATATCCGAAAGAACACCAGTGGCGAAGGCGGCCTGCTGGGTAGTTGCTGAGACTGGGGCGGGACAGCGTGGGGAGCAAACAGGATTAGATACCCCGGTAAGA
+
DGGGGG;6CGGGGFGGDDGGGGGGGGGFGCFGFFGCF,FF8FFGGGGGG<FEGGGGGGGGGGGGGCFGCF55F=?>:CG=@8EE<FC<,EEC<AEDFCEEAA@F8CF@GEFFGFF,CFFGDF=@9=<@++3+B<93:<387+33E>@FE>FCE@DEA>:FFF7*>F:F*4***=E8*:<CC*58BFC@9C7*++*+*2:**)*::*9>81CCGC>D)AFED7@70<*36?)79F@*8:>555)
@M00200:205:000000000-AKKM3:1:1101:13680:2721 1:N:0:1
ATTGGGTTTAAAGCGCACGTAGGCGGATTGGTCAGTTAGGGGTGAAATCCCGAAGCTCAACTTCGGAACTGCCTTTAATACTGCCAGTCTCGAGTCCGGAAGAGGTAAGTGGAACTCCTAGTGTAGAGGTGGAATTCGTAGATATTAGGAAGAACACCAGTGGCGAAGGCGGCTTACTGGTCCGGAACTGACGCTGAGGTGCGAAAGCGTGGGGAGCAAACAGGATTAGATACCCGTGTA
+
GGGGGGGGGGGGGGGGGGGGGGGGGGGGGGGGGGGGGGGGGGGGGGGGGGGGGGGGGGGGGGGGGGGGGGGGFGGGGGGGGGGGGGGGGGGGGGGGGGGGGGGGGGGGGGGGGGGFGGGGGGGFGGGGGGGGGGGGGGGGGGGGGGGGGGGGGGDFG:>FDGGGGGEGGFGGGGGGGGGGGGGGDGGGGGGGGGDGEG=C5FEGGGGDG7EEGGFCDFGFFGDDBG>>F44FC8<<<EFF
@M00200:205:000000000-AKKM3:1:1101:23488:2721 1:N:0:1
ACTGGGTTTAAAGTGCGTGTAGGCGGCCCTGCAAGTCGGATGTGAAATCCCCGGGCTCAACCCGGGAACTGCGTCCGAGACTGGCAGGCTCGAATCCGGGAGAGGGATGTGGAATTCCAGGTGTAGCGGTGAAATGCGTAGATATCTGGAGGAACACCGGTGGCGAAGGCGGCATCCTGGACCGGTATTGACGCTGAGGCGCGAAAGCCAGGGGAGCAAACGGGATTAGATACCCGTGTAAGA
+
GGGGGGGGGGGGGGGGGGGGGGGGGGGGGGGGGGGGGGGGGGGGGGGGGGGGGGGGGGGFGGGGGGGGGGGGGGGGGGGGGGGGGGGGEFGGGGGGGGGGEGGGGGGFGFGGGGGGGGGGGCG,>DCFCC3FGGGGFGFCFEFFFFDGGFGGGG8FGEFDEGGG7<CFFFGGGGEGGFGGGGGEG>C:::<7C5DEDCFCEGGGGCDG6CFCEDBDDGGGDD8C:DG49=AC<:8D@:):*-)
@M00200:205:000000000-AKKM3:1:1101:22415:2726 1:N:0:1
ATTGGGTTTAAAGGGCGCGTAGGCGGTGCGGCACGGTCCGGGTGAAAGCCCTCGGCTCAACCGAGGAATTGCCTGGGCAACGACCGCGCTGGACGGCATCAGGGGAAGATGGAACTCCCGGTGGAGCGGTGAAATGCGTAGATATCGGGAGGAACGCCGGTGGCGAAAGCGATCTTCTGGGGTGCACGTGACGCTGAGGCGCGAAAGCTAGGGGAGCAAACGGGATTAGATACCCCTGTA
+
GGGGGGFFGGGGGGGGGGGGGGGGGGGGGGGGGGGGGGGGGGGGGGGGGGGGGGGGGGGGGGGGGGGGGGGGGGGGGGGGGGGGGGGGGGGGGGGGGGGGGGGGGGGGGFGFGGGGGGGGGGGGGGGGGGGGCFGGGGFGGGFGGGGDGGGGGGGGGGGG@CGGGGGCEDEGGGGGGGGGGGGGGGGGGGGGGCDEEGGGGGGGEDGGGGGGGEFGFGGGCD8C?G:?@FFGGFFC)5?G
@M00200:205:000000000-AKKM3:1:1101:19397:2739 1:N:0:1
ACTGGGTTTAAAGGGTGCGTAGGCTGGGAGGTAAGTCAGCGGTGAAAAGCACACGCTTAACGGGTGTCTTGCCGCAGATACTACTTTTCTTGGATGAGGAGGAGGTCACTGGAACGGATGGTGTAGCGGTGAAATGCATAGATATCATCCAGAACACCGATTGCGAAGGCAGGTGACTGTACCTTAATCGACGCTGAGGCACGAAAGCGTGGGGAGCGAACAGGATTAGATACCCGAGTA
+
GGGGGGGGGGGGGGGGGGGGGGGGGGGGGGGGGGGGGGGGGGGGGGGGGGGGGGGGGGGGGGGGGGGGGGGGGGGGGEGGGGGGGGGGGGGGGGGGGGGGGGGGGGGGGGGGGGGGGGGGGFGGGGGGGGGGGGGGFGGGGGGGGFGGGCGGGGGGGGGGGGGGGEGGGGGGGFGGGGGGGFGGGGG7CCCEGCDGGCEFEGGGGGGGGGGGGG:C>CCCGCGGFCF??F>FFFGGFDFF
@M00200:205:000000000-AKKM3:1:1101:11883:2743 1:N:0:1
ATTGGGTTTAAAGGGTGCGTAGGCGGGCGTTTAAGTCAGCGGTGAAATCCCACGGCTCAACCGTGGAACTGCCATTGATACTGGGCGCCTTGAGTACCGTTGGGGTAGGCGGAATTTATGGTGTAGCGGTGAAATGCATAGATACCATAAGGAACCCCGATAGCGTAGGCGGCTTACTGAGCGGTAACTGACGCTGAGGCACGAAAGCATGGGTAGCGAACAGGATTAGATACCCCAGTAAGA
+
GGGGGGGGGGGGGGGGGGGGGGGGGGGGGGDGGGGGGGGGGGGGGGGGGGGFGGGGGGGGGGGGGGGGGGGGGGGGGGGGGGGGGGGGGGGGGGGGGGGGGGGGGFEGGGGGGGFFGFGGGGGGGGDGEGGGGGGGGGCCFGFGGFGFGGGDGGGGGEGGGEGGGGGGGCEEEGGGGGGGGGEGC8CGGGGFEGDGCGFGEGGGGGGCCCFGGGBG?5829C6<:D7<FFBGCAFFEFFGG9>
@M00200:205:000000000-AKKM3:1:1101:14844:2744 1:N:0:1
ATTGGGTTTAAAGCGTGCGTAGGTGGTTCGTTAAGTCTGATGTGAAAGCCCCGGGCTCAACCTGGGAATTGCATTGGATACTGGCGGGCTAGAGTACGGTAGAGGGTGGCGGAATTCCTGGTGTAGCAGTGAAATGCGTAGAGATCAGGAGGAACATCCGTGGCGAAGGCGGCCACCTGGACCAGTACTGACACTGAGGCACGAAAGCGTGGGGAGCAAACAGGATTAGATACCCGCGTAAGA
+
FFGGGGG-CGDGFFGGGGGGGEGFCFFGGEGGGGGGGGGGGGGGGFCGCFGGGGGGGGG<:CFFGG<CAFEDGGGGGGGGGGGGGGEE@FFGFGGGGGG<FCEGDGGGGGGG>FFDFGFFGGGGGGGGGGGGGGGFFGFCCGGGGGGGFFGGEGGGGC:CFGGCC@@FEGDE5E@FGGGGFGFFGCG?FGFGGFFGF+/A5//*/;C<E:CCEG3CBGFF4CFD(*227B<FCFFD:)):D?)
@M00200:205:000000000-AKKM3:1:1101:10742:2752 1:N:0:1
ACTGGGCTTAAAGGGTCCGTAGGTGGACGGTTAAGTCAGGGGTGAAAGTCTGCAGCTCAACTGTAGAATTGCCCTTGATACTGGCTGTCTTGAGTTACTATGAAGTGGTTAGAATATGTGGTGTAGCGGTGAAATGCATAGATATCACATAGAATACCAATTGCGAAGGCAGATCACTAATAGTACACTGACACTGATGGACGAAAGCGTGGGGAGCGAACAGGATTAGATACCCCCGTAAGA
+
GGGGGGGGGGGGGGGGGGGGGGGGGGGGGGGGGGGGGGGGGGGGGGGGGGGGGGGGGGGGGGGGGFGGGGGGGGGGGGGGGGGGGGGGGGGGGGGGGGGGGGGFGEGGGGGGGGGGGGGGGGGGGGGGGGGGGGGGGGGGGGGGGGGGGGGGFGGGGGGGGGFGGGGGGGGGGGGGGGGGGGGGGGGGGGGFGGGGGGGGCDGGEGGGG7@FCGDCEGGGGGGFFFFEFF5@F8C?B>EGD??
@M00200:205:000000000-AKKM3:1:1101:15876:2822 1:N:0:1
ACTGGGTATAAAGGGTCCGTAGGCGGTTTTGTAAGTCAGTGGTGAAATCCGGCAGCTCAACTGTCGAACTGCCATTGATACTGCAGGACTTGAATTATTGTGAAGTAACTAGAATATGTAGTGTAGCGGTGAAATGCTTAGATATTACATGGAATACCCATTGCGAAGGCAGGTTACTAACAATGGATTGACGCTGATGGACGAAAGCGTGGGGAGCGAACAGGATTAGATACCCTAGTACGAT
+
GGGFFGGFGCCFEFGGFGG@FEGGGG@@F,CFG9EGGCEAEFGGGGGGFGEFGGGGGGDGGGGGGGGFEGGGFEG9FFCAFGFGFCFFGGGGGGGACFFFGFFCEFGGGGD<FCFFGCA,EFGGGGGGGGCFGFFFGGG=FFF9F;F9FFFGGEFDGGGGGFGGG7+:>CFG86C,DFFG@F=CD,E7CFFGGGGGGGDCFGDEGCCD8?CF7C44?C8ECG6>(*:36+6;CGGC05AC+(66
@M00200:205:000000000-AKKM3:1:1101:9827:2856 1:N:0:1
ATTGGGTTTAAAGGGTCCGTAGGCGGGTTAGTAAGTCAGTGGTGAAATCCGGCAGCTTAACTGTCGAATTGCCGTTGATACTGCTAATCTTGAATTACTGTGAAGTGGTTAGAATATGTAGTGTAGCGGTGAAATGCTTAGATATTACATGGAATACCAATTGCGAAGGCAGATCACTAACAGTATATTGACGCTGATGGACGAAAGCGTGGGGAGCAAACAGGATTAGATACCCTCGTA
+
GGGGGGGGGGGGGGGGGGGGGGGGGGGGGGGGGGGGGGGGGGGGGGGGGGGGGGGEGGGGGGGGGGGGGGGGGGGGGGGGGGGGGGGGGGGGGGGGGGGGGGGGGGGGGGGGGGGGGGGGGGGGGGGGGGGGDGGGGGGGGFGGGGGGGGGGGGFGGEGGGFGAEGGGGGGGGGGGGGGGGGGGGGGGGGGDGEGEEGGGG4EEGGGGGCEGGGFG3FGGF<8*(9C@FFEGCFGGFBFE
@M00200:205:000000000-AKKM3:1:1101:20198:2874 1:N:0:1
ATTGGGTTTAAAGGGTCCGTAGGTGGACGATTAAGTCAGGGGTGAAAGTCTGCAGCTCAACTGTAGAATTGCCCTTGATACTGGTTGTCTTGAGTTACTATGAAGTGGTTAGAATATGTGGTGTAGCGGTGAAATGCATAGATATCACATAGAATACCGATTGCGAAGGCAGATCACTAATGGTACACTGACACTGATGGACGAAAGCGTGGGGAGCGAACAGGATTAGATACCCCTGTAAGA
+
GGGGGGGGGGGGGGGGGGGGGGGGGGGGGGGGGGGGGGGGGGGGGGGGGGGGGGGGGGGGGGGGGGGGGGGGGGGGGGGGGGGGGGGGGGGGGGGGGGGGGGGDEFFGGGGGGGGGGGGGGGGGGGGGGGGGGGGGGGGGGGGGGGGFGGGGGGGGGGGGEEGGGGEEGGGGGGGFFGGGGGGFFFBEFGGFGGGGGFGGC6>EGGDDGEGGGGFGFDGG)??7(0+>FFEFFF@C5:;EG?)
@M00200:205:000000000-AKKM3:1:1101:21612:2874 1:N:0:1
ACTGGGTTTAAAGCGCGCGTAGGCGGACCTGCAAGTCGGGGGTGAAAGCCCGAGGCTCAACCTCGGAACTGCCTTCGATACTGCGGGTCTCGAGTCCGGGAGAGGTGAGTGGAATTCCTAGTGTAGAGGTGAAATTCGTAGATATTAGGAAGAACACCAGTGGCGAAGGCGGCTCACTGGCCCGGTACTGACGCTGAGGCGCGAAAGCGTGGGGAGCAAACAGGATTAGATACCCGAGTA
+
GGGGGGGGGGGGGGGCGGGGGGGGGGGGGGGFGGGGGGGCFGGGGGGGCGGGGGGGGGGGGGFGGGGGGGGGGGGFGGGGGGGGGGGGGGGGGGGGGGGGGGGDGGGGGGGGGGGFCFFGGGGGGGGGGGFGGGGGGGGFGGGGGGGFCCFFGGGGGGGFFGCGDGGGGGGGEEGFGGFGGGGEEGEGFGFFGGDEGGCGEGDEGGC<5CEGGGFGEGFGF4C46F=?F?A7<EFCEFFF
@M00200:205:000000000-AKKM3:1:1101:23572:2887 1:N:0:1
ATTGGGTTTAAAGGGCGCGTAGGCGGGCCGCCGCGTCCGGGGTGAAATCCTCTCGCTCAACGGGAGAACGGCCTCGGATACGGGCGGTCTGGAGGGGGGTAGGGGCAAGCGGAACGCTGGGTGGAGCGGTGAAATGCGTTGATATCCAGCGGAACTCCGGTGGCGAAGGCGGCTGGCTGGACCCTCACTGACGCTGAGGCGCGAAAGCCAGGGGAGCGAACGGGATTAGATACCCCAGGAAGA
+
GGGGGGFFGGGGGFGGDEEB@CGFEGGGGGG@FCF+==CFGGEGCFGFFGCEEFG++:FGFG7FE@:FGC:>@F,B@FFEBFEGGDEFC:>FACFGGGGCEGCCGCCGGGGGCEGGEE:588CE5C,:>*?*CFC7EC*8>5<9C+0<C8:ECCE:@FGE8>E*8:CEGC?C8C*A58>ECF*?**;FC>CFEDCC8;FCE<E*C8D9C68FEG>C@C8?CGGD17*56*67+2<*).)1941
@M00200:205:000000000-AKKM3:1:1101:25081:2912 1:N:0:1
ATTGGGTGTAAAGTGCGCGTAGGCGGCTTGGCAAGTCAAAGGTGAAATCCCTCGGCTCAACTGAGGAACTGCCTTTGAAACTGCCTGGCTTGAGGCCGGGAGGGGGTAGCGGAATTCCCAGTGTAGCGGTGAAATGCGTAGATATTGGGAGGAACACCAGTGGCGAAGGCGGCTACCTGGACCGGTTCTGACGCTGATGCGCGAAAGCGTGGGTAGCAAACAGGATTAGATACCCTAGTA
+
GGGGGGGGGGGGGGGGGGGGGGGGGGGGGGGGGGGGGGGGGGGGGGGGGGGGGGGGGGGCFGGGGGGGGGGGGGGGGGGGGGGGGGGGGGGGFGGGGGGGGGGGGGGGGGGGGGGGGGGGGGGGGGGGGGGGFGGGGGGGGGGGGGGGGDFEGGGGGGFGGGGGGGGGGGGGGGGGGGGGGGGGGGGGGGGGGGGGEGGGGGGGGGGGGGGGGGFGFGFGFGFD?F72=FBFGGGGFFBC
@M00200:205:000000000-AKKM3:1:1101:6740:2921 1:N:0:1
ATTGGGTGTAAAGGGTGCGTAGGCGGGTCTTTAAGTCAGGGGTGAAATCCTGGAGCTCAACTCCAGAACTGCCTTTGATACTGAAGATCTTGAGTTCGGGAGAGGTGAGTGGAACTGCGAGTGTAGAGGTGAAATTCGTAGATATTCGCAAGAACACCAGTGGCGAAGGCGGCTCACTGGCCCGATACTGACGCTGAGGCACGAAAGCGTGGGGAGCAAACAGGATTAGATACCCGAGTA
+
GGGGGGGGGGGGGGGGGGGGGGGGGGGGGGGGGGGGGGGGGGGGGGGGGGFGGGGGGGGGGGGGGGGGGGGGGGGGGGGGGGGGGGGGGGGGGGGE<FGGGGGGGGGGGFFFFGGGGGGGGEGEFGGGGGGGGGGGGFGGGGFGFGGGGGGGGGGGGGFGEFFCEGGGGCFGG5:>?;FG7;5CGE:EGGGGG=CGGGGG=CCEEGDDGEEEEGFG>FD87<FC?403=BAF:8:DFFFG
@M00200:205:000000000-AKKM3:1:1101:22478:2922 1:N:0:1
ATTGGGTGTAAAGCGCACGTAGGCGGATTATTAAGTCAGGGGTGAAATCCCGCAGCTCAACTGCGGAACTGCCTTTGATACTGGTAATCTAGAGACCGAGAGAGGTAAGTGGAACTCCTAGTGTAGAGGTGGAATTCGTAGATATTAGGAAGAACACCAGTGGCGAAGGCGGCTTACTGGCTCGGAACTGACGCTGAGGTGCGAAAGCGTGGGGAGCAAACAGGATTAGATACCCTAGTA
+
GGGGGGGGGGGGGGGGGGGGGGGGGGGGGGGGGGGGGGGGGGGGGGGGGDFGGGGGGGGGGGGGGDGC:FGGGGGGGGGFCADFGGGGFGFFFCEFFGGGEGFG=FGGEFGGGGFDFGFGGGGFEFFG8FECFF9FFGFFGDGGGFGGGGGFGGGGGEGGGGGEGGGGGGGGGGCGGGGGGGGGGGGGGGGGGGDGGGC75FEGGGDGGGGGGD>DFC;29FGGFG7)68>CCGFDFFFG
@M00200:205:000000000-AKKM3:1:1101:16933:2942 1:N:0:1
ACTGGGTTTAAAGGGTGCGTAGGCGGCCCTGTAAGTCAGGTGTGAAATCCCACGGCTCAACCGTGGAACTGCGCTTGAAACTACAGGGCTTGAGGGAGATAGGGGTGAGCGGAACTGATGGTGGAGCGGTGAAATGCGTTGATATCATCAGGAACACCGGTGGCGAAGGCGGCTCACTGGGTCTCTTCTGACGCTGAGGCACGAAAGCTAGGGGAGCGAACGGGATTAGATACCCGAGTAAGA
+
GGGGGGGGGGGGGGGGGGGGGGGGGGGGGGGGGGGGGGGGGGGGGGGGGGGGGGGGGGGGGGGGGGGGGGGGGGGGGGGGGGGGGGGGGGGGGGGGGGGGFGGGGGGGGGGGGGFGGGGGGGGGGGGGGDDGGGGGGGGGGGGFCFGFGGGGFGGGFGGGGGGGGG@GGGDGGEGCFGGGGGGGGFGGGGGFEEGGGFGGGGGGGDGDC9EGGGFDBEGECCEDBGGBFFADCGCD337EFBF
@M00200:205:000000000-AKKM3:1:1101:14238:2949 1:N:0:1
ACTGGGTTTAAAGGGTGTGTAGGCGGATATTTAAGTCAGAGGTGAAATCTCCGGGCTCAACCCGGAAACTGCCTTTGATACTATTTATCTTGAATTTCGTTGAGGTTGGCGGAATATATCATGTAGCGGTGAAATGCATAGATATGATATAGAACACCGATTGCGTAGGCAGCTGGCTGAACGAACATTGACGCTGAGGCACGAAAGCGTGGGTAGCGAACAGGATTAGATACCCCCGTA
+
GGGGGGGGGGGGGGGGGGGGGGGGGGGGGGGGGGGGGGGGGGGGGGGGGGGGGGGGGGGGGGGGGGGGGGGFGGGGGGGGGGGGGGGGGGGGGGGGGGGGGGGGGGGGGGGGGGGGGGGGGGGGGGGGGGGGGGGGGGGGGGGGGGGGGGGGGGGGGGGGGGGGGGGGGGGGGGGGGGGGGGFGGGGGGGGGG>DGGGGGGGGGGGG*CEGEGGFGFGGGCDGGFG=?FFFGGFG5@BEG
@M00200:205:000000000-AKKM3:1:1101:23242:2957 1:N:0:1
ACTGGGTGTAAAGGGTGCGCAGGCGGTTGTGTGTGTTAGGTGTGAAATCCCGGGGCTCAACTCCGGAACTGCGCCTAAAACTACATGACTAGAGCATTGGAGAGGGAAGTGGAATTCATGGTGTAGCAGTGAAATGCGTAGATATCATGAGGAACACCAGAGGCGAAGGCGACTTCCTGGACAATTGCTGACGCTCAGGCACGAAAGCATGGGGAGCAAAAGGGATTAGATACCCCAGTAAG
+
GGGGGGGGGGGGGGGGGGGGGGGDGGGGGGGGGFGGGGGGGGGGGGGGGEGGGGGGGGGGGGGFGGGGCFFGGGGGBFGGGGGGGGGGGGGGGGDGGGGGGGGGGGGGGGGGGGGGGGGGGGGGGGGGGGFGGGGGGGGGGGFGGCGGGGGGGGGGGGGGFFGGGGGGGGGEEEEDGFGGGGGGGGGGGGGGCCDEGGFGGGGGGGGGGCCCFGFGFFGGGGGGFG4?FFFFC<6/>EFGGF
@M00200:205:000000000-AKKM3:1:1101:12155:2978 1:N:0:1
ATTGGGCATAAAGGGTGCGCAGGCGGCCTGGCAAGAAAGGTGTGAAATCCCAGGGCTTAACCTTGGAATGGCACTTTTAACTGCCAAGCTAGAGTATGTCAGAGGGGGGTAGAATTCCACGTGTAGCAGTGAAATGCGTAGAGATGTGGAGGAATACCGATGGCGAAGGCAGCCCCCTGGGATAATACTGACGCTCAGGCACGAAAGCGTGGGGAGCAAACAGGATTAGATACCCTAGTA
+
GGGGGGFGGGGGGGGGGGGGGGGDEGGGGGGGGGFFFFFEFGGFFFGGFEGGGGGGGGGGGGFGGGGGGGGGGGGGGGGGGGFGFFGGGGGGGGGGGGGGGGGGGDEEGGGEGGGGGGGGGGGGFGGGGGGGGGGGGGGGGGGFGG;FGGGGGFFGGGFGEFGGGGGGGGGGGGGGGGGGFGGFGFFCFCFDEGGEEFF6CDEEGEGFE7CEGGBD>CFF*CGG:4*5?4AGFGCC:F=F
@M00200:205:000000000-AKKM3:1:1101:20426:2981 1:N:0:1
ATTGGGTATAAAGGGTCCGTAGGTGGACGGTTAAGTCAGGGGTGAAAGTCTGCAGCTCAACTGTAGAATTGCCCTTGATACTGGCTGTCTTGAGTTACTATGAAGTGGTTAGAATATGTGGTGTAGCGGTGAAATGCATAGATATCACATAGAATACCAATTGCGAAGGCAGATCACTAATAGTACACTGACACTGATGGACGAAAGCGTGGGGAGCGAACAGGATTAGATACCCTTGTA
+
GGGGGGGGGGGGGFGGGGGGGGGGGGGGGGGGGFGFGDFFGGGGGGGGGGGGGGGGGGGGGGGGGGGGGGFGG@FGGGGGGGGD<FEGGGGGGGGGGCFFGGGGGEGFECFEGGGGGGGGGGGGGGGCEGGFFGGGEFGGGGGGGFDGCF<AFGGGGGGGGGG;EGGGGCFGFGDFFGGCFGFFC,>FFGGGGGGGGFFFFGGGEGGFEECECEFDFGGGGGFG=F+.*=42>?F=4;AC
@M00200:205:000000000-AKKM3:1:1101:24063:2995 1:N:0:1
ATTGGGTTTAAAGGGAGCGTAGGCGGATAGTTTAGTCAGAGGTGAAAGCCCAGGGCTCAACCTTGGAATTGCCTTTGATACTGGCTATCTTGAGTATGGAAGAGGTATGTGGAACTCCGAGTGTAGAGGTGAAATTCGTAGATATTCGGAAGAACACCAGTGGCGAAGGCGACATACTGGTCCATTACTGACGCTGAGGCTCGAAAGCGTGGGGAGCAAACAGGATTAGATACCCGGGTA
+
GFGFGGGGGGGGGGGGGGGGGGGGGGGGGGFCFGGGGGGGGGGGGGGGCGGGGGGGGGGGGGGGGGGG9FFGGGFFFGGGGGGGGGGCGGGGFFGEFGFDGF@FGFGGGGGGGGGGGGGGGFDFFGGGGGGGGGG9FEGGGGGGGGG@?FGGGGGFGGDCFGGGGGGGGGGGGGDGGGFGFGGGG9EEGFCFGGDCED>;FGGEGGGGG/BFFEECEFGGFGCF6DC=FFCGFEGGFE5=
@M00200:205:000000000-AKKM3:1:1101:7891:2998 1:N:0:1
ATTGGGTATAAAGGGCGCGTAGGCGGATAGTTTAGTCAGAGGTGAAAGCCCAGGGCTCAACCTTGGAATTGCCTTTGATACTGGCTATCTTGAGTATGGAAGAGGTATGTGGAACTCCGAGTGTAGAGGTGAAATTCGTAGATATTCGGAAGAACACCGGTGGCGAAGGCGACATACTGGTCCATTACTGACGCTGAGGCGCGAAAGCGTGGGGAGCAAACAGGATTAGATACCCGGGTA
+
GGGGGGGGGGGGGGGGGGGGGGGGGGGGGGGGGGGGGGGGGGGGGGGGGGGGGGGGGGGGGGGGGGGGGGGGGGGGGGGGGGGGGGGGGGGGGGGGGGGGGGGGGGGGGGGGGGGGGGGGGGGGGGGGGGGGGGGGGGGGGGGGGFGGGGFGGGGGGGGGGGGGGGGGGGGGGGGGGGGGGGGGGGGGGGGGGGGGGGGGGGDGGGGFGEEEGGFDBGGGGGGGFGC<FFBGFGGD3BFG
@M00200:205:000000000-AKKM3:1:1101:20500:3004 1:N:0:1
ATTGGGTTTAAAGGGTGCGTAGGCGGCCCTGTAAGTCAGTGCTGAAATATCCCAGCTTAACTGGGAGGGTGGCATTGATACTGCGGGGCTAGAGTACAGATGAGGTAGGCGGAATTGACGGTGTAGCGGTGAAATGCTTAGATATCGTCAAGAACACCTATAGCGAAGGCAGCTTACTAGGCTGTAACTGACGCTGAGGCACGAAAGTGTGGGGATCAAACAGGATTAGATACCCGAGTA
+
GGAFFGGFGGGGGGCGGGEFGGCEEEGEDCGGGGFFGFFFGGCEFGEGGGGFGGAFGGGGGGGFFFCGGFGGGGGFGGGGGGGGGDGGDG@FCEFGGGGGFGGGGGGGGGGGGGGGGGGGGEGGFBFGGFGG<FAFGGGGGFGGGFGFGGFGGFGGG>FFGGGGGDCFGGGCEE@CFGGGEFGGGGGGGGGGGGGG*B@EGD5EGGG7@CGGGE@GFGFGCFF*4<C29?2CGGGG35>F
@M00200:205:000000000-AKKM3:1:1101:7321:3009 1:N:0:1
ATTGGGTTTAAAGCGCGCGTAGGCGGCGTCGTAAGTCAGGGGTGAAATCCCGGGGCTCAACCCCGGAACTGCCCTTGAAACTGCAGCGCTAGAATCTTGGAGAGGTCAGTGGAATTCCGAGTGTAGAGGTGAAATTCGTAGATATTCGGAAGAACACCAGTGGCGAAGGCGACTGACTGGACAAGTATTGACGCTGAGGTGCGAAAGCGTGGGGAGCAAACAGGATTAGATACCCCAGTA
+
GGGGGGGGGGGGGGGGGGGGGGGGGGGGGGGGGGGGGGGGGGGGGGGGGGGGGGGGGGGGGGGGGGGGGGGGGGGGGGGGGGGGGGGGGGGGGGFGGGGGGGGGGGGGGGGGGGGGGGGGGGGCGGGGGGGGGGGGGGGGGGGDGGCGGEGGGGGGGFGGGGGGEGGGGGGGGEGGGGGGEGGGGGGGGGEFCEGGGGCGGGGG?C35EGGGGGEGDGGEGGGG?FG?FFFGFCFF>BFG
@M00200:205:000000000-AKKM3:1:1101:17357:3014 1:N:0:1
ACTGGGTTTAAAGGGTCCGTAGGCGGGTTAGTAAGTCAGTGGTGAAATCCGGCAGCTTAACTGTCGAATTGCCGTTGATACTGCTAATCTTGAATTACTGTGAAGTGGTTAGAATATGTAGTGTAGCGGTGAAATGCTTAGATATTACATGGAATACCAATTGCGAAGGCAGATCACTAACAGTATATTGACGCTGATGGACGAAAGCGTGGGGAGCAAACAGGATTAGATACCCTAGTA
+
GGGGGGGGGGGGGGGGGGGGGGGGGGGGGGGGGGGGGGGGGGGGGGGGGGGGGGGGGGGGGGGGGGEGGGGGGGGGGGGGGGGGGGGGGGFFGGGGGGGGGGGGGGGGGGGGGGGGGGGGGGGGGGGGGGGGGGGGGGGGGGGGGGGGGGFGGGGGGGGGGGGGGGGGGGGGGGGGGGGEGGGGGGGGGDGFGGGGGGGGGGGGGGGGGGGGGGFD>FFGFFGG?CD<FFEFDGGGFFFG
@M00200:205:000000000-AKKM3:1:1101:13194:3031 1:N:0:1
ACTGGGCATAAAGGGTGCGTAGGCTGCGCAGAAAGTCAGATGTGAAATCCGGGAGCTCAACTTCCGAATTGCATCCGATACTCCTGTGCTAGAGGACTGGAGAGGAGCTTGGAATTCTCGGTGTAGCAGTGAAATGCGTAGAGATCGAGAGGAACACTAGTGGCGAAGGCTGGGCTCTGGACAGTATCTGACGCTGAGGCACGAAGGTCAGGGGAGCAAACGGGATTAGATACCCGCGTAAGA
+
GGGGGGGGGGGGGGGGGGGGGGGGGGGGGGGGGGGGGGGGGGGGGGGGGGGGGGGGGGGGGGGGGGGGGGGGGGGGGGGGGGGGGGGGGGGGGGGGGGGGGGGGGGGGGGGGGGGGGGGGFGGGFGGGGGGGEGFGGGGGGGGGGGGGGGGGGGGGFGGGGGGGGGGGGGGG>>EDGGGG,48ECDFFFGG<CGG>CFGGGFGGDGG*>FGGGG:C>CFGGGGGF3DEAFCGGCEG))7:D6)
@M00200:205:000000000-AKKM3:1:1101:6528:3034 1:N:0:1
ATTGGGTTTAAAGTGCGCGTAGGCGGCTTTGCAAGTCGGATGTGAAATCCCCAGGCTTAACCTGGGAACTGCTTCCGAGACTGCATCGCTAGAGTATGGGAGAGGGAAGTGGAATTTCAGGTGTAGCGGTGAAATGCGTAGATATCTGAAGGAACACCAGTGGCGAAGGCGGCATCCTGGACCGGTATTGACGCTGAGGCGCGAAAGCCAGGGGAGCAAACGGGCTTAGATACCCTAGTAAGA
+
FGGGGGGGGGGGGGGGGGGGGGGGGGGGGGGGGGGGGGGGGGGGGGGGGGGGGGGGGGGGGGGGGGGGGGGGGGGGGGEEGGFFGGGGGFGGGGGGGGGGFGGGGGGBFGGGGGGGGGGFGGGGGFGGGGGGGGFGGGEGEGGGGFFGGGGFGGFDFFFFFCFGGGCEGGGE5EGFCGFE>FFEGGGGGG?+AEDG5CFEGGDEGC)9*:CFGEEGFG:FGGCG(>F?F4:7CFCGFFFGG<2
@M00200:205:000000000-AKKM3:1:1101:24590:3049 1:N:0:1
ATTGGGTATAAAGGGTCCGTAGGCGGTCTTATAAGTCAGTGGTGAAATCCGGCAGCTCAACTGTCGAACTGCCATTGATACTGTAAGACTTGAATTACTGTGAAGTAACTAGAATATGTAGTGTAGCGGTGAAATGCTTAGATATTACATGGAATACCAATTGCGAAGGCAGGTTACTAACATTATATTGACGCTGATGGACGAAAGCGTGGGTAGCGAACAGGATTAGATACCCTAGTA
+
GGGGGGGGGGGGGGGGGGGGGGGGGGGGGGGGGGGGGGGGGGGGGGGGGGGEGGGGGGGGGGGGGGGGGGGGGGGGGGGGGGGGGGGGGGGGGGGGGGGGGGGGFGGGGGGGGGGGGGGGGGGGGFFEGEGGGGGGGGGGGGGGFGFGGGGGGGGGGCGGGGGGGGGGGFGGGGFAFCFGCDEGGGGGGGGFGGGGGFCFFGGGGGGG>CEEEGFGF5>EGGGGBGCBFFEFGFF4856<
@M00200:205:000000000-AKKM3:1:1101:7453:3061 1:N:0:1
ATTGGGTTTAAAGCGCGTGTAGGCGGCGTGACAAGTCGGGTGTGAAAGCCCTCAGCTCAACTGAGGAAGTGCGCCCGAAACTGTCGTGCTTGAGTGCCGGAGAGGGTGGCGGAATTCCCCAAGTAGAGGTGAAATTCGTAGATATGGGGAGGAACACCGGTGGCGAAGGCGGCCACCTGGACGGTTACTGACGCTGAGACGCGAAAGCGTGGGGAGCAAACAGGATTAGATACCCCTGTA
+
GGGGGGGGGGGGGGGGGGGGGGGFGGGGGGGGGGGGGGGGGGGGGGGGGGGGGGGGGGGGGGGGGGGGGFGGGGFGGGGGGGGGGGGGGGGGGGGGGGGGGGGGGGGEGGGGGGGGGGGGGGGFGGGGGGGGGGGGGGGGGGFFGGGGGGGGGGGGGGEFGGGGGGGEEGGGGGCEGGGGGGGDEGGGGGGGGGDG5EEGGGGGGG3>8AEGGGFGFGGGGGGCBFGFF?9FFGFFFFFG
@M00200:205:000000000-AKKM3:1:1101:22894:3079 1:N:0:1
ATTGGGTTTAAAGGGTACGCAGGCGGAAGATTAAGTCGGCGGTGAAATTTTGCAGCTCAACTGTAAAAGTGCCATCGATACTGGTTTTCTTGAGTGTGGATGAAGTAGGCGGAATTTGTGGTGTAGCGGTGAAATGCATAGATATCACGAGGAACTCCGATTGCGCAGGCAGCTTACTAGGCCATAACTGACGCTCAGGCACGAAGGCGTGGGGATCAAACAGGATTAGATACCCTTGTA
+
GGGGGGGGGGGGGGGGGGGCGGGGGGGGGGGGGGGGGGGGGGGGGGGGGGGGGGGGGGGGGGGGGGGGGGGGGGGGGGGGGGGGGGGGGGGGGGGGGGGGGGGGGGGGGGGGGGGGGGGGGGGGGGGGGGGGGGGGGGGGGGGGGGGGGGGGGGGFGFFEGGGGDGGGDGGGGGGGGGGGGGGGGGGGGGFFG7DGGGGGGGGGGGGGGGGDGE:<FFGGGGGGFGGB=FAFFAG4?FFG
@M00200:205:000000000-AKKM3:1:1101:15345:3103 1:N:0:1
ACTGGGTTAAAGGGTGCGTAGGCGGCCATGTAAGTGAGATGTGAAATCCCTCGGCTCAACCGAGGAAGTGCATTTCATACTGCATGGCTTGAGGGAGACAGGGGTAAGCGGAACTGATGGTGGAGCGGTGAAATGCGTTGATATCATCAGGAACACCGGTGGCGAAAGCGGCTTACTGGGTCTCTTCTGACGCTGAGGTACGAAAGCTAGGGGAGCGAACGGGATTAGATACCCGGGTA
+
GGGGGGGGGGGGGGGGGGGGGGGGGGGGGGGGGGGGFFFGGGGGGGGGGGGGGGGGGGGGGGGGGGGGGGGGGGGGGGGGGGGGGGGGGGGGGGGGGGGGGGGGGGGGGGG7FFGGGGGGGGGGGGGGGGGGGFGGGGGCFGGGGGGGGGGGGFGG:B@CFE7EEGGGFGGDGGGGGGGFGGGFFDGGGG?EGC7=FF?FGGGGGGGFFCGGGDB3>=E=DG5*(*9<FFFDGC:DDB3
@M00200:205:000000000-AKKM3:1:1101:14865:3116 1:N:0:1
ATTGGGTATAAAGGGTGCGTAGGCGGCGTGCTAAGTCAGTGGTGAAAGACGATGGCTCAACCATCGCAGTGCCGTTGATACTGGCGCGCTTGAATGCGGATGAGGTAGGCGGAATGTGGCAAGTAGCGGTGAAATGCATAGATATGCCACAGAACACCGATTGCGAAGGCAGCTTACCAAGGCGCGATTGACGCTGATGCACGAAAGCGTGGGGATCGAACAGGATTAGATACCCTCGTA
+
GGGGGGGGGGGGGGGGGGGGGGGGGGGGGGGGGGGGGGGGGGGGGGGGGGGGGGGGGGGGGGEFEGGGGGGGGGGGGGGGGGGGGGGGGGGGGGGGGGGGGGGGGGGFGDGGGGGGGGGGGFGGGGGGGGGGGGGGGGGGGGGGGGAFCGGGGGGGGGGGGGGGGGGGDGGGGGGGGGGGGGGGGEEGGGGGGGGGGFFGFGGGGGGGGG5EDGFGFGD?CGGG:FFFFFA:+<:6.>FD
@M00200:205:000000000-AKKM3:1:1101:10802:3142 1:N:0:1
ATTGGGTTTAAAGGGCTCGTAGGCGGTTTGTCGCGTCGGGAGTGAAAACCAGGTGCTTAACACCTGGCTTGCTTTCGATACGGGCAGACTAGAGGTATTCAGGGGAGAACGGAATTCCTGGTGTAGCGGTGAAATGCGCAGATATCAGGAGGAACACCGGTGGCGAAGGCGGTTCTCTGGGAATATCCTGACGCTGAGGAGCGAAAGTGTGGGGAGCGAACAGGATTAGATACCCTCGTA
+
GGGGGGGGGGGGGGGGGGGGGGGGGGGGGGGGGFGGGGGGGGGGGGGGGGGGGGGGGGGGGGFGGGGGGGGFGGGGGGGGGFGGGGGGGGGGGGGGGGGGGGGGGGGGGGGGGGGGGGGGGGGGEFGGGFGGGGGGGEFGGEFFFGGGGGGGGFFGGGGGCDGFEEGGGGGGGGGGGGGGGGGGGGGFFDGEGGGGGGGGGGGGGEG7EEGGGGFG:EGGDCFG:<C??BAGGDF=F>FG
@M00200:205:000000000-AKKM3:1:1101:9625:3164 1:N:0:1
ACTGGGTATAAAGCGTGCGCAGGCGGTTCGGCAAGAAGGATGTGAAATCCCAGGGCTTAACCTTGGAACTGCATTCTTAACTGCCGGGCTAGAGTATGTCAGAGGGGGGTAGAATTCCGCGTGTAGCAGTGAAATGCGTAGAGATGCGGAGGAATACCGATGGCGAAGGCAGCCCCCTGGGATAATACTGACGCTCATGCACGAAAGCGTGGGGAGCAAACAGGATTAGATACCCGCGTAAGA
+
GGGGGGGGGGGGGGGGGGGGGGGGGGGGGGGGGGGGFGGGGGGGGGGGGGGGGGGGGGGGGGGGGGGGGGGGGGGGGGGGGGGGGGGGGGGGFGGGGGGFGFGGGGGGGGG>FFGGGGGGGGGGGGGGGGGGGGGGCEFG7<FGGGFGGGGG@FDGGGGGGGGGGGEGDGGGGC>CGGGFGGGGGGGGFGGGGGGGC?CFGFEG>8<GG=E>E>>GEGGCC<EG:GC>6@)7ECF3>:>ED:A
@M00200:205:000000000-AKKM3:1:1101:15704:3164 1:N:0:1
ATTGGGTTTAAAGAGCTCGTAGGCGGTTTGTCACGTCTGCTGTGAAAACCCGAGGCTCAACCTCGGGCTTGCAGTGGGTACGGGCAGACTAGAGTGCGGTAGGGGAGACTGGAATTCCTGGTGTAGCGGTAAAATGCACAGATATCAGGAGGAACACCGATGGCGAAGGCAGGTCTCTGGGCCGCAACTGACGCTGAGGAGCGAAAGCGTGGGTAGCAAACAGGATTAGATACCCCAGTA
+
GGGGGGGGGGGGGGGGGGGGGGGGGGGGGGGGGGGGGGGGGGGGGGGGGGGGGGGGGGGGGGGGGGGGGGGGGGGGGGGGGGGGGGGGGFGGFGGGGGGGGGGGGGGGGGGGGGGGGGGGGGGGGGGGGGGGGGGG9FGGGGGGGGGGGGGGGGGGGGGGDGGGGGGGGGGGGGGGGCFFFFGGGGGGGGFGGGGEEGGGGGGGGGGDGEGGGCFGFG7FCFFF(772@FFGG,+<>DFG
@M00200:205:000000000-AKKM3:1:1101:24723:3169 1:N:0:1
ATTGGGTTTAAAGGGCGCGTAGGCGGACAGCTTAGTCAGAGGTGAAAGCCCAGGGCTCAACCTTGGAATTGCCTTTGATACTGGCTGTCTTGAGTTTGGGAGAGGTGAGTGGAACTCCGAGTGTAGAGGTGAAATTCGTAGATATTCGGAAGAACACCAGTGGCGAAGGCGACTCACTGGCCCAATACTGACGCTGAGGCGCGAAAGCGTGGGGAGCAAACAGGATTAGATACCCTTGTA
+
GGGGGGGGGGGGGGGGGGGGGGGGGGGGGGGGGGGGGGGGGGGGGGGGGGGGGGGGGGGGGGGGGGGGGGGGGGGGGGGGGGGGGGGGGGGGGGGGGGGGGGGGGFGFGGGGGGGGGGGGGGGFFGGGGGGGGGGGGFGGGGGGGGGGGGGGGGGGGGGGGGGGGGGGGGGGGDGFFGGGGDEEEFGGGGGGGGDEGGGGGGGCCDDGGGGGGGFGFGDFGGGGFGFFFFAGG,<6?FFG
@M00200:205:000000000-AKKM3:1:1101:7434:3187 1:N:0:1
ATTGGGCGTAAAGGGAGCGTAGGTGGCCTTATAAGTCAGTGGTGAAATCTCTCGGCTTAACCGAGAAATTGCCATTGATACTGTAGGGCTTGAGTACAGATGCCGTTGGCGGAATATGACATGTAGTGGTGAAATACATAGAGATGTCATAGAACACCGATTGCGAAGGCAGCTAACGAAACTGTAACTGACACTGAGGCTCGAAAGTGCGGGGATCAAACAGGATTAGATACCCGCGTA
+
GGGGGGG7FGGGGGGGGGGGGGGGGG?FGFGGGGGGGGGFFGGGGGGGGGGFGGGGGGGGGGGGDEGGGGGGGGGGCFGGGGGFFFGGGGGGGGGGGGGFFDGGGGGEGG>EGGGGGGGGGGGGGFFGFFGGGGGGGEFDDC9FGGGGDFGGGGGGGG>FGGDGGEEDCFG>EG9FGGCFEG99>;EFFCFGGGGGEC>FFDGCG*)=;E@C>CBGFF6FGGGC@GGFF65>FCF3:75=
@M00200:205:000000000-AKKM3:1:1101:10354:3193 1:N:0:1
ATTGGGTTTAAAGCGCACGTAGGCGGCTCAGCAAGTCAGGGGTGAAATCCCGGGGCTCAACCCCGGAACTGCCCTTGAAACTGCTAGGCTAGAATCCTGGAGAGGCGAGTGGAATTCCGAGTGTAGAGGTGAAATTCGTAGATATTCGGAAGAACACCAGTGGCGAAGGCGACTCGCTGGACAGGTATTGACGCTGAGGTGCGAAAGCGTGGGGAGCAAACAGGATTAGATACCCTCGTA
+
GGGGGGGGGGGGGGGGGGGGGGGGGGGGGGGGGGGGGGGGGGGGGGGGGGGGGGGGGGGGGGGGGGGGGGGGGGFGGGGGGGGGGGGGGGGGFGGGGGGGGGGGGGGGGGGGGGGGGGGGGGGFGGGGGGGGGGGGGGGGFGGGGGGGGGGGGGGGGGGGGGGGGGGCEGGGGDEGGGGGGGGGF<CC?DEFGG:EGFGFGGGGDGGGG=EGGG39>E?CFGGG:*>76=AGGCFF>>5C
@M00200:205:000000000-AKKM3:1:1101:19015:3202 1:N:0:1
ATTGGGTTTAAAGCGCGTGTAGGCGGCCCTGCAAGTCGGATGTGAAATCCCACGGCTCAACCATGGAAGTGCATTCGAAACTGCAGAGCTAGAGTCCTGGAGAGGAAGGTGGAATGCTTGGTGTAGAGGTGAAATTCGTAGATATCAAGCGGAACACCGGTGGCGAAGGCGGCCTTCTGGACAGTGACTGACGCTGAGACGCGAAAGCGTGGGGAGCAAACAGGATTAGATACCCCCGTA
+
GGGGGGGGGGGGGGGGGGGGGGGGGGGGGGGGGGGGGGGGGGGGGGGGGGGGGGGGGGGGGGGGGGGGGGGGGGGGGGGGGGGGGGGGGGGGGGGGGGGGGGGGGGGGGGGGGGGGGGGGGGGGGGGGGGGGGGGGGGGGGGGGGGGGGGGGGGGGGGGGGGGGGGGGGGGGCEGFGFGGGGGGGGGGGGGGGGGGGGGFEDEGGGGGGEGDGGD<@GGGCFGGFCFFFFFGG?FCEEFG
@M00200:205:000000000-AKKM3:1:1101:13431:3205 1:N:0:1
ATTGGGTGTAAAGGGTGCGTAGGCGGGCTTGTAAGTCAGGGGTGAAATCCGGCAGCTCAACTGTCGAACTGCCTCTGATACTGCAGGCCTTGAGTCGACATGAAGCAGGCGGAATATGGCATGTAGCGGTGAAATGCATAGATATGCCATAGAACACCGATAGCGAAGGCAGCCTGCTAAAGTCGTACTGACGCTGATGCACGAAAGCGTGGGTAGCGAACAGGATTAGATACCCCCGTA
+
GGGGGGGGGGGGGGGGGGGGGGGGGGGGGGGGGGGGGGGGGGGGGGGGGGGGGGGGGGGGGGGGGGGGGGGGGGGGGGGGGGGGGGGGGGGGGGGGGGGGGGGCFGGGGGGGGGGGGGGGFFGGGGGGGGGGGGGGGGGGGGGGGGGGGGGGGGGGGEGGEFGGCGGEGGGGGGGGGGGGGGGGGGGGGGGGG5DGGFGGGGGGGGGGGGGGGGFGFGGGGGGG:4F?FFAGFF6FEFFG
@M00200:205:000000000-AKKM3:1:1101:16076:3206 1:N:0:1
ATTGGGTTTAAAGCGCACGTAGGCGGTTCAGTCAGCCAGCCGTGAAAGCCCCGGGCTTAACCTGGGAATTGCGGTTGGAACTGCTGAGCTAGAGTATGGTAGAGGGGTGTGGAATTCCAGGTGTAGCGGTGAAATGCGTAGATATCTGGAGGAACATCAGTGGCGAAGGCGACACCCTGGACCAATACTGACGCTGAGGTGCGAAAGCGTGGGGAGCAAACAGGATTAGATACCCGCGTA
+
GGGGGGGGGGGGGGGGCFFGGGGGGGGGGGGGGGGGGGGGGGGGGGGGGGGGGGGGGGGGGGGGGGGGGGGGGGFGGGGGFGGGGGGGGGGGGGGGGGGGGGGGGGGGGGGGGGGGGGGGGGGGGGGGGGGGGGGGGGGGGGGGGGGGGGGGGGGGFGGGDFGGGGGGGGGGGGGGG5<FGGGGGGGGGGGGGGGGGGGGGGGGGGGGGGGGGGDGFGGGGGGGFGGFFFFGFF?CEDDG
@M00200:205:000000000-AKKM3:1:1101:16446:3209 1:N:0:1
ACTGGGTTTAAAGGGTGCGCAGGTGGCCAGGTGTGTCAGGTGTGAAATCCCGGGGCTTAACCCCGGAACTGCGCCTGAAACTGCTTGGCTAGAGCATTGGAGAGGGAAGTGGAATTCACGGTGTAGCAGTGAAATGCGTAGATATCGTGAGGAACACCAGAGGCGAAGGCGACTTCCTGGACAATTGCTGACATTCAGGCACGAAAGCGTGGGTAGCCAAAGGGATTAGATACCCAATTA
+
GGGGGGGGGGGGGGGGGGGGGGGGGGGGGGGGGGGGGGGGGGGGGGGGGGGGGGGGGGGGGGGDGFGGB<EE,BFGFGGGEC?AFEGC=EF8,F?=FFF85:BCGDGCF<DEFEF@EE<FFD@?4BE<9CFFFFEGD:@>BCDFG;FFFFE@FGGGGEBFCFFCCGGG@D7EC8CCF;A7,2>,?,,,,:1=C,+,1<;66C=GGG5*81;CGC4CA?CGGCFGFD<2?69CFGG*.)*<
@M00200:205:000000000-AKKM3:1:1101:10361:3229 1:N:0:1
ATTGGGTATAAAGGGTGCGTAGGCTGGGAGGTAAGTCAGCGGTGAAAAGCACACGCTTAACGGGTGTCTTGCCGCAGATACTACTTTTCTTGGATGAGGAGGAGGTCACTGGAACGGATGGTGTAGCGGTGAAATGCATAGATATCATCCAGAACACCGATTGCGAAGGCAGGTGACTGTACCTTAATCGACGCTGAGGCACGAAAGCGTGGGGAGCGAACAGGATTAGATACCCGAGTAAGA
+
GGGGGGGGGGGGGGGGGGGGGGGGGGGGGGGGGGGGGGGGGGGGGGGGGGGGGGGGGGGGGGGGGGGGGGGGGGGGGGGGGGGGGGGGGGGGGGGGGGGGGGGGGGGGGGGGGGGGGGGGGGGGGGGGGGGGGGGGGGGGGGGGGFGGGGGGGGGGGGGGGGGGGGGGGGGEGEFGGGGGGFGGGGGGGGGGGDGGEGGGGGGGEGGFGEGGGGFGEGEEDGGG?GC?FFAGFCGDDDFGGFF
@M00200:205:000000000-AKKM3:1:1101:25167:3241 1:N:0:1
ACTGGGTTTAAAGGGTCCGTAGGCGGTTTTGTAAGTCAGTGGTGAAATCCGGCAGCTTAACTGTCGAACTGCCATTGATACTGCAGGACTTGAATTACTGTGAAGTAACTAGAATATGTAGTGTAGCGGTGAAATGCTTAGATATTACATGGAATACCAATTGCGAAGGCAGGTTACTAACATTATATTGACGCTGATGGACCAAAGCGTGGGTAGCGAACAGGATTAGATACCCCAGTAAGA
+
FGGFGGFC@EGGF9FGGGGAFGEGGG@@CCCFGGGGGFG@FGGGGGGGGGGEGGGGGGGGGGGGA@FG,FEFGGGAFGGGGGCGGGFEGGGGGFFGGGFAFFGDCCFG9?<,FFGGAAF<FGGGGFFGGFGGFGGGGFGGGE9EE95@9?FEGF9FEGE,F,AEEGGGED3B+6@ECB=7DF:9==@,,+27?10+3;FFCC,3@D59:A*>7*97AEGC<CCD(*:**=<FGGG3:)09764
@M00200:205:000000000-AKKM3:1:1101:9835:3251 1:N:0:1
ATTGGGTTTAAAGGGCTCGTAGGCGGCCAACTAAGTCAGATGTGAAATCCCCAGGCTCAACCTGGGAACTGCATCTGATACTGGATGGCTTGAATTCGGGAGAGGGATGCAGAATTCCAGGTGTAGCGGTGAAATGCGTAGATATCTGGAGGAATACCGGTGGCGAAGGCGGCATCCTGGACCGACATTGACGCTGAGGAGCGAAAGCTAGGGGAGCAAACGGGATTAGATACCCTAGTAAGA
+
GGGGGGGGGGGGGGGGGGGGGGGGGGGGGGGGGGGGGGGGGGGGGGGGGGGGGGGGGGGGGGGGGGGGGGGGGGDGGGGGGGGGGGGGGGGGGGGGGGGGGGGGGGGGGGGGGGGGGGGGGGGGGGGGGGGGGGGGAFGGEGGGGGFFGGGGFFFDGGGGGGGGGGGGG>FGGGGGGGGGGGGGGGDGGGGGGG35*;CGDFCEG8D<FGGGGEEG>76<><CD0<C7?B2:EEFG?>6<><9
@M00200:205:000000000-AKKM3:1:1101:8286:3256 1:N:0:1
ATTGGGTATAAAGGGTTCGTAGGTGGCCAACTAAGTCAGACGTGAAATCCCTCGGCTCAACCGGGGAACTGCGTCTGATACTGGTTGGCTTGAGTGCAGGAGAGGAACGCGGAATTCCAGGTGTAGCGGTGAAATGCGTAGATATCTGGAGGAACACCGGTGGCGAAGGCGGCGTTCTGGACTGCAACTGACACTGAGGAACGAAAGCCAGGGGAGCAAAAGGGATTAGATACACCCGTA
+
GGGGGGGGGGGGGGGGGGGGGGGGGGGGGGGGGGGGGGGGGGGGGGGGFGGGGGGGGGGGGGGGGGGGGGGGGGGGGGGGGGGGGGGGGGGGGGGGGGGGGGGGGGGGGGGGGGGGGGFGGGGGGGGGGGGGFFFGGGGGGGGGGGGGFGGGGGGGGGGGGGGGGG7FGFCGC8EGGGGGGFGGGGFFGGGFGGGC>CCCFCGGGDDGFGGGGGEGBGGG49CD?GGFFFFGC,<C;@FE
@M00200:205:000000000-AKKM3:1:1101:16339:3260 1:N:0:1
ATTGGGTATAAAGGGTGCGTAGGCGGGTTTTTAAGTCAGAGGTGAAATCCTGGAGCTCAACTCCAGAACTGCCTTTGATACTGGAAATCTTGAGTATGGGAGAGGTGAGTGGAACTGCGAGTGTAGAGGTGAAATTCGTAGATATTCGCAAGAACACCAGTGGCGAAGGCGGCTCACTGGCCCATAACTGACGCTGAGGCACGAAAGCGTGGGGAGCAAACAGGATTAGATACCCCTGTA
+
GGGGGGGGGGGGGGGGGGGGGGGGGGGGGGGGGGGGGGGGGGGGGGGGGGGGGGGGGGGGGGGGGGGGGGGGGGGGGGGGGGGGGGGGGGGGGGFGGGGGGGGGGGGGGGGGGGGGGGGGGGGGGGGGGGGGGG9FGGGGGGGGGGGGGGGGGGGGGGGGGGGDGGGGGGGGGGGFCGGGGGGGGGGGGGDFGGGGGFGFGGGGGGGGG=EGGGADEGGD**8F?CC2*92:<CCFFF??
@M00200:205:000000000-AKKM3:1:1101:13276:3263 1:N:0:1
ATTGGGCTTAAAGAGCTCGTAGGCGGTCTGTCGCGTCTGGTGTGAAATCCCATGGCTCAACTGTGGGCTTGCATCGGGTACGGGCAGACTAGAGTGCTGTAGGGGAGACTGGAATTCCTGGTGTAGCGGTGGAATGCGCAGATATCAGGAGGAACACCGATGGCGAAGGCAGGTCTCTGGGCAGTTACTGACGCTGAGGAGCGAAAGCATGGGGAGCGAACAGGATTAGATACCCGGGTAAG
+
GGGGGGGGGGGGGGGGGGGGGGGGGGGGGGGGGGGGGGGGGGGGGGGGGGGGGGGGGGGGGGGGGGGGGGGGGGGGGGGGGGGGGGGGGGGGGGGGGGGGGGGGGGGGGGGGGGGGGGGGGGGGGGGGGGGGGGGGGGGGGGGGFGGGGGGGGGGGGGGGGGGGGGGGGGGGGGGGGGGGGFGGGGGGGGGGGGGGEGGGD*=EEGGFFGGGGGFGFGGGDGCGFDC7?FFGG?GGFF>GGF
@M00200:205:000000000-AKKM3:1:1101:18851:3276 1:N:0:1
ACTGGGTTTAAAGGGCTCGTAGGCGGTTGATTGCGTCCGCCGTGAAAGGCCTCGGCTTAACCGGGGTTTTGCGGTGGATACGGGTCGACTTGAGGCAATTAGGGGAGATCGGAATTCTACGTGTAGCGGTGAAATGCGCAGATATGTGGAGGAACACCGGTGGCGAAGGCGGATCTCTGGGATTGTTCTGACGCTGAGGAGCGAAAGCGTGGGGAGCGAACAGGATTAGATACCCCAGTAAGA
+
GGGGGGGGGGGGGGGGGGGGGGGGGGGGGGGGGGGGGGGGGGGGGGGGGGGGGGGGGGGGGGGGGGGGGGGGGGGGGGGGGGGGGGGGGGGGGGGGGGGGGGGFGGGGGGGGGGGGGGGGGGGGGGGGGGGGGGGGGGGGGDFGGGGGGGGGGGGGGGGGGGGGGGDGGGGGGGGGGGGGF8CGGFFGGDFGGGGGGGGGCGGGGGGGGEGGGGEGEGGGGGGGFDCFF@>FGCFC5BFGGAA
@M00200:205:000000000-AKKM3:1:1101:20114:3277 1:N:0:1
ACTGGGTTTAAAGAGCTCGTAGGCGGCTTGTCGCGTCGACTGTGAAAACCCACGGCTCAACTGTGGGCTTGCAGCCGATACGGGCAGGCTAGAGTTCGGTAGGGGAGACTGGAATTCCTGGTGTAGCGGTGAAATGCGCAGATATCAGGAGGAACACCGGTGGGGAAGGCGGGTCTCTGGGCCGATACGGACGCTGAGGAGGGAAAGCGTGGGGAGGGAACAGGATTAGATACCCCAGTAAGA
+
GGGGGGFGGGGGGGGGGGGGGGGGGGGGGEGGGGGFGGEGGGGGGGGFF7FEFGGGGGGGGGFFGGEGGFBFFGGGGC@C+B:FCFGC+,:?<B,B88FCACFGDGEGGFGGGFGD=F,FEDFFA<,CF<@CF9,>,C@7:*3,737FCF::F:,:FD:CFG@**=BF:2C8EE:;E?@8EFGGC5**/1:8/****;1C5*/;>FC*:5CGGG><):8E*2AC:F*,165:C,85.))<:49
@M00200:205:000000000-AKKM3:1:1101:8420:3283 1:N:0:1
ATTGGGCTTAAAGGGTGCGTAGGCGGGCGTTTAAGTCAGCGGTGAAATCCCACGGCTCAACCGTGGAACTGCCATTGATACTGGGCGCCTTGAGTACCGTTGGGGTAGGCGGAATTTATGGTGTAGCGGTGAAATGCATAGATACCATAAGGAACCCCGATAGCGTAGGCGGCTTACTGAGCGGTAACTGACGCTGAGGCACGAAAGCATGGGTAGCGAACAGGATTAGATACCCCAGTA
+
GGGGGGGGGGGGGGGGGGGGGGDGGGGGGGGDFGGGGCFGGGGGGGGGGDFEGGGD@C=FGFBBF@CCFGF9,BFGFCAFBFFGGGFGGEGFGCE<FFGGGGGGGFFGGDGEDD7<=FFGGGFGGF<FDGDFCGC:FFGFFDFGGFCFFCBFGGG*>C:FGDGGDGGGGGGGGGGC8+<FC6CEEGG@FFGF5:*==FF*:4CECC3>CC<EE+17FEEEGDG5170)944C:<693>@F
@M00200:205:000000000-AKKM3:1:1101:18297:3295 1:N:0:1
ATTGGGTTTAAAGCGTGCGTAGGCGGCCTGGTAGGTGAGATGTGAAATCCCACGGCTCAACCGTGGAACTGCTGGGTATACTGGCGGTCTTGAGCCACCTAGGGGCAACTGGAACAAGCGGTGGAGCGGTGAAATGCGTAGATATCGCTTGGAACGCCAACGGTGAAAACAGGTTGCTGGGGGTGTGCTGACGCTGAGACACGAAAGCCAGGGGAGCGAACGGGATTAGATACCCCAGTAAGA
+
GGGGGGGGGGGGGGGGGGGGGGGGGGGGGGGGGGGGGGGGGGGGGGGGGGGGGGGGGGGGGGGGGGGGGGGGGGGGGGGGGGGGGGGGGGGGGGGGGGGGGGGGGGGGGGFGGGGGGGGGGGGGGGGGGGGGGGGGGGGGGGFGFGGGGGGGGGGGDGGGGGGGGGGGGFGFGFGEFGGGGGGGGGGGCDFGGGGGGGGGGGCEGGC<FFFGEGFG>C?CGGGD:C<<7F9FCFGGFFFCGFF
@M00200:205:000000000-AKKM3:1:1101:24771:3304 1:N:0:1
ATTGGGTTTAAAGGGTGCGTAGGCGGGTTTTTAAGTCAGAGGTGAAATCCTGGAGCTCAACTCCAGAACTGCCTTTGATACTGGAAATCTTGAGTATGGGAGAGGTGAGTGGAACTGCGAGTGTAGAGGTGAAATTCGTAGATATTCGCAAGAACACCAGTGGCGAAGGCGGCTCACTGGCCCATAACTGACGCTGAGGCACGAAAGCGTGGGGAGCAAACAGGATTAGATACCCTAGTA
+
GGGGGGGGGGGGGGGGGGGGGGGGGGGGGGGGGGGGGGGGGGGGGGGGGGGGGGGGGGGGGGGGGGGGGGGGCGGGGGGGGGGGGGGGGGGGGGGGGGGGGGGGGGGGGDFGGGFGGGEEGGGGGGGGGGGGGGGGGGGFGGGGGGGGGGGGGGGGGCFGGGGGGGGGGGDGGGGGGGFGGGGGGGG67+CFGGDCEFCGGGGGGEC<EGGGGD:5>EGGGGFF?FGFFFFGFGG4@>8C
@M00200:205:000000000-AKKM3:1:1101:23763:3305 1:N:0:1
ATTGGGTATAAAGAGCTCGTAGGCGGTTTGTCGCGTCTGCCGTGAAAGACCAGGGCTCAACCCTGGTTCTGCGGTGGGTACGGGCAGACTAGAGTGATGTAGGGGAGACTGGAATTCCTGGTGTAGCGGTGAAATGCGCAGATATCAGGAGGAACACCGATGGCGAAGGCAGGTCTCTGGGCATTTACTGACGCTGAGGAGCGAAAGCATGGGGAGCGAACAGGATTAGATACCCTAGTAAGA
+
GGGGGGGGGGGGGGGGGGGGGGGGGGGGGGGGGGGGGGGGGGGGGCGGGGGGGGGGGGGGGGGGGGGGGGGGGGGGGGGFGGGGGGGGGGGGGGGGGGGGFAFEGGGGGGGGGGGGGGGGGGGGGGGGCFGG@EGGGGGGGGGGGGGGGGGEEFGGGGDDGGGGGGGGGGGGGGGFCEFFFFGGGGGGGGGGGGGGGGGGGFDEGGCGF79FCC@CBECCDDGD<GGFFFFGGFFGFFFGGB>
@M00200:205:000000000-AKKM3:1:1101:18636:3309 1:N:0:1
ATTGGGTTTAAAGCGTGCGCAGGCGGTTCGGCAAGAAGGATGTGAAATCCCAGGGCTTAACCTTGGAACTGCATTCTTAACTGCCGGGCTAGAGTATGTCAGAGGGGGGTAGAATTCCGCGTGTAGCAGTGAAATGCGTAGAGATGCGGAGGAATACCGATGGCGAAGGCAGCCCCCTGGGATAATACTGACGCTCATGCACGAAAGCGTGGGGAGCAAACAGGATTAGATACCCGCGTAAGA
+
GGGGGGGGGGGGGGGGGGGGGGGGGGGGGGGGGGG<FGGGGGGGGGGGGGGGGGGGGGGGGGGGGGGGGGGGGGGGGGGGGGGGGGGGGGGGGGGGGGGGGGCFGGGGGGGGGGGGGGGGGGGGGGGGGGGGGGGGGGGGGGGCGGGGGGGGGGGGGGGGGGGGGEGGGGGGGCEGGGGGGGGGDGFGGGGGGGGGGGGGGGGGCE37CEGGGEBD:EE?CDFF?7F<?FAGGDGGFEB=D<B
@M00200:205:000000000-AKKM3:1:1101:8916:3313 1:N:0:1
ATTGGGTGTAAAGGGTGCGCAGGCGGCCGTGTGTGTGAGGCGTGAAAGCCCGGGGCTTAACCCCGGAATTGCACCTCAAACTACATGGCTAGAGCATTGGAGAGGGTAGCAGAATTCATGGTGTAGCAGTGAAATGCGTAGATATCATGAGGAATACCAGAGGCGAAGGCGGCTACCTGGACAATTGCTGACGCTCAGGCACGAAAGCGTGGGGAGCAAAAGGGATTAGATACCCTTGTA
+
GGGGGGGGFGGGGGGGGGGGGGGGGGGDGGGGGGGGFGGGGGGGGGGGFGGGGGGGGGGGGGGGGGGGGGGGGGGGGGGGGGGGGGGGGGGGCFFGGGGGGGGGGGGGGGGGGGGGGGGGGGGGGGGGGGGGGGGGGGGGGDFFGGGGGGGFGGEGFGGF7FFGDGDFEGGGGEGGGGGGGGGGC?C?CDC6CE3C=CFFGGGG?EG<CCECGEE<578EDD*91>D>F?AGGFFG@F*2
@M00200:205:000000000-AKKM3:1:1101:19551:3318 1:N:0:1
ATTGGGTTTAAAGGGTCCGTAGGTGGACGATTAAGTCAGGGGTGAAAGTCTGCAGCTCAACTGTAGAATTGCCCTTGATACTGGTTGTCTTGAGTTACTATGAAGTGGTTAGAATATGTGGTGTAGCGGTGAAATGCATAGATATCACATAGAATACCGATTGCGAAGGCAGATCACTAATGGTACACTGACACTGATGGACGAAAGCGTGGGGAGCGAACAGGATTAGATACCCGAGTA
+
GGGGGGGGGGGGGGGGGGGGGGGGGGGGGGGGGGGGGGGGGGGGGGGGGGGGGGGGGGGGGGGGGGGGGGGGGGGGGGGGGGGGGGGGGGGGGGGGGGGGGGGGGGGGGGGGGGGGGGGGGGGGGGGGGGGGGGGGGGGGGGGGGGGGGGGGGGFGGGGGGDGGGGGGGGGGGGGGGGGGGGGGGGGFFGGGFGFGGGGGGGGGGGGGG>EGGGFGFGGGDDGGDFGBFFFGGFGGFFFC
@M00200:205:000000000-AKKM3:1:1101:17280:3318 1:N:0:1
ACTGGGTTTAAAGGGCGCGTAGGCGGTCAGCACAAGTCAGTTGTGAAATCTCCGAGCTTAACTCGGAAAGGTCAACTGATACTGTGCGACTAGAGTGCAGAAGGGGCAACTGGAATTCTCGGTGTAGCGGTGAAATGCGTAGATATCGAGAGGAACACCTGCGGCGAAGGCGGGTTGCTGGGCTGACACTGACGCTGAGGCGCGAAAGCTAGGGGAGCGAACGGGATTAGATACCCGAGTA
+
GGGGGGGGGGGGGGGGGGGGGGGGGGGGGGGGGGGGGGGGGGGGGGGGGGGGGGGGGGGGGGGGGGGGGGGGGGGGGGGGGGGGGGGGGGGGGGGGGGGGGGG?GGGGGGGGGFGGGGGGGGGGGGGGGGGGGGGGGGGGGGGGGGGGGGGGGGGGGGGGGGGGGGGGGGGGGGGGGGGGGGGGGGGGGGGGGGGGGGGFCGGGGEDGC7@EGGECDGG=5DGGFGG??FAC?CF<@DEDC
@M00200:205:000000000-AKKM3:1:1101:14586:3336 1:N:0:1
ATTGGGTTTAAAGGGTGCGTAGGCGGCCCTGTAAGTCAGTGCTGAAATATCCCGGCTTAACTGGGAGGGTGGCATTGATACTGTGGGGCTAGAGTACAGATGAGGTAGGCGGAATTGACGGTGTAGCGGTGAAATGCTTAGATATCGTCAAGAACACCTATAGCGAAGGCAGCTTACTAGGCTGTAACTGACGCTGAGGCACGAAAGCGTGGGGATCAAACAGGATTAGATACCCGGGTA
+
GGGGGGGGGGGGGGGGGGGGGGGGGGGGGGGGGGGGGGGGGGGGGGGGGGGGGGGGGGGGGGGGGFGGGGGGGGGGGGGGGGGGGGGGGGGGGGGGGGGGGGGGGGGGGGGGGGGGGGGGGGGGGGGGGGGGGGGGGGGGGGGGGGGGGGGGGGGGGGGGGFGGGGGGGGGGGGGGGGGGGGGGFFCFGGGGGGGGGGGDCGGGGGGGGGEDFGEG3EGGGGGGFGGBFFFGG?FDE:>G
@M00200:205:000000000-AKKM3:1:1101:25140:3339 1:N:0:1
ACTGGGTTTAAAGGGTGCGCAGGCGGTTTGGCAAGAAGGATGTGAAATCCCGGGGCTTAACCTCGGAACTGCATTCTTAACTGCCAGGCTAGAGTATGTCAGAGGGGGGTAGAATTCCGCGTGTAGCAGTGAAATGCGTAGAGATGCGGAGGAATACCGATGGCGAAGGCAGCCCCCTGGGATAATACTGACGCTCAGGCACGAAAGCGTGGGGAGCAAACAGGATTAGATACCCGTGTAAGA
+
GGGGGGGGGGGGGGGGGGGGGGGGGGGGGGGGGGGGGGGGGGGGGGGGGGGGGGGGGGGGGGGGGGGGGGGGGGGGGGGGGGGGGGGFGGGGGGGGGGGGGGGGGEGGGGGGGGGGGGGGGGGGGFGGGGGGGGGGGGGGGGGGGGGGDEGGGGGGGGGDGGGGGGGGGGGGGGGGGGFGGGGGGGGGGGGGGGCEGGGGGGGGGGGGGGGDE5DGFGGGFGGGF:F?6=>FC<CD>))::<>
@M00200:205:000000000-AKKM3:1:1101:24210:3355 1:N:0:1
ATTGGGTTTAAAGAGCTCGTAGGCGGCTTGTCACGTCGGATGTGAAAGCCCGGGGCTTAACCCCGGGTCTGCATTCGATACGGGCAGGCTAGAGTGTGGTAGGGGAGATCGGAATTCCTGGTGTAGCGGTGAAATGCGCAGATATCAGGAGGAACACCGGTGGCGAAGGCGGATCTCTGGGCCATTACTGACGCTGAGGAGCGAAAGCGTGGGGAGCGAACAGGATTAGATACCCGGGTA
+
GGGGGGGGGGGGGGGGGGGGGFGGGGGGGGGGGGGFGGC@CFGGFDGGGGGGGGGGCGGGGGGGEGGGGEFFGGFGGGGGGFDGFD=FGGGFDFEFFEEFFGGGGGGGGGC>FGGGFFGEEB<DFGGGFEEGGC<C,<CBE@:FGGGGFCFDGCGGGGGDGGDG7CE>EGGGE:8+CFGFGCC8C9C?FC9C8C97E@@FEG=CEGGG8*;>EDFGFG>:>3213*?76?BF732CE355
@M00200:205:000000000-AKKM3:1:1101:24501:3375 1:N:0:1
ATTGGGTGTAAAGGGCGCGTAGGCGGTCTGTTAAGTCCGATGTGAAAGGCTGGGGCTCAACCGCAGTAATGCGTTGGATACTGGCAGGCTAGACGGTTGGAGAGGGGAGTGGAATTACCAGTGTAGCGGTGAAATGCGTAGATACTGGGAGGAACACCCATGGCGAAGGCAGCTAGCTGGACAACCCGTGACGCTGAGGCGCGAAAGTGTGGGTAGCAAACAGGATTAGATACCCCAGTA
+
GGGGGGGDGGGGGGGGGGGGGGGGGGC@FG<@FFGGGE@F7FG,EGG,9EF@:FGGGGGGGG+=+@6E<,CFEGGCGGFFGGG8F<FGGGCGG<F+84FFCF,BF++@F=FGGGGG,EFGGGGGGGGGGGGGGGGGGGGDEGGGCFGG,DFGGGGGGCE*DFGGGGGDGGAEEG,<?FGGGGG>,8*/=D5EGGGGG5CGGGDC5:D0CCFGG/9C@EFCG4CFBGGFFFFF?<657370
@M00200:205:000000000-AKKM3:1:1101:11479:3379 1:N:0:1
ATTGGGTTTAAAGGGCGCGTAGGCGGCCTTGGCAGTCGGCTTGTGAAAGCCCGGGGCTCAACCCCGGAGGTGCGGCCGAAACACCAGGGCTTGAGGCCGGAAGAGGAGGGTGGAATACCCAGTGTAGAGGTGAAATTCGTAGATATTGGGTGGAACACCGGTGGCGAAAGCGGCTCTCTGGTCCGGATCTGACGCTGAGGCGCGAAAGCGTGGGGAGCAAACAGGATTAGATACCCGTGTA
+
GGGGGGGGGGGGGGGGGGGGGGGGGGGGGGGGGGGGGGGGGGGGGGGGGGGGGGGGGGGGGGGGGGGGGGGGGGGGGGGGGGGGGFGGGGGGGGGGGGGGGCFGGGGGGGGGGGGGGGGGGGGGGGGGGGGGGGGGGGGGGGGGGGGGGGGGCFGGGGGGGGGGGGGGGEGGGGGGGFGGGGGGGGECECCFGGGEG5CGGGGGEGGG@EEGGGD3>DGGG5*9<G4:FFFGGFFGF)7EF
@M00200:205:000000000-AKKM3:1:1101:22404:3385 1:N:0:1
ATTGGGTTTAAAGGGTGCGTAGGCGGCCCTGTAAGTCAGGTGTGAAATCCCACGGGTCAACCGTGGAACTGCGCTTGAAACTACAGGGCTTGAGGGAGATAGGGGTGAGCGGAACTGATGGTGCAGCGGTGAAATGCGTTGATATCATCAGGAACACCGGTGGCGAAGGCGGCTCACTGGGTCTCTTCTGACGCTGAGGCACGAAAGCTAGGGGAGCGAACGGGATTAGATACCCCAGTA
+
EFCGGFC@;FG9@CFGGGEG7:;@@:FGGFGEEDG<CFCFC@CBCDFE,:EECGGGCCAEFD@BECCGG@CFE:@:FCEFAFEEGGGDFDGG<FGGGGCBFAFF=:CDGE@:BC:FFDGGC<DFGGDG@B3B<B=DAEG:FFFGFGGFFGCFG<>,8CFDCEGGGEGEG8:CC88CCC,+8BCFGG9+=;99=EGGC>EGCFEGDGGC79<@5E>D3EEGD3896C9)/0)2<F87>3)2
@M00200:205:000000000-AKKM3:1:1101:22752:3385 1:N:0:1
ATTGGGTTTAAAGAGCTCGTAGGCGGTCTGTCGCGTCGGTCGTGAAAACTTGGGGCTTAACCCTGAGCTTGCGGTCGATACGGGCATGACTGGAGTTCGGCAGGGGAGACTGGAATTCCTGGTGTAGCGGTGAAATGCGCAGATATCAGGAGGAACACCGGTGGCGAAGGCGGGTCTCTGGGCCGATACTGACGCTGAGGAGCGAAAGCGTGGGGAGCGAACAGGATTAGATACCCCAGTA
+
GGGGGGGGGGGGGGGGGGGGGGGGGGGGGGGGGGGGGGGGGGGGGGGGGGGGGGGGGGGGFGGGGGGGGGGGGDFGGDGGGFGGGGGGGGGGGGGGGGGGGGGGEEEGGGGGGF<FGGGGGGGGGGGGCGGGGGGGGGGGGGGGGGGGG7@FGGGGGGGGGGGGFEGGGGGGGGGGGGFGGGGCGGDGGGGGGGGGGGGGGDFED57CFGEEGGFGFGEGGGEGBCG266AFGGCCF@D?F
@M00200:205:000000000-AKKM3:1:1101:19526:3389 1:N:0:1
ATTGGGTATAAAGAGCTCGTAGGCGGTTTGTCGCGTCTGTCGTGAAAGCCCACGGCTTAACCGTGGGTCTGCGGTGGATACGGGCAGGCTAGAGGCAGGTAGGGGAGAATGGAATTCCCGGTGTAGCGGTGAAATGCGCAGATATCGGGAGGAACACCGGTGGCGAAGGCGGTTCTCTGGGCCTGTACTGACGCTGAGGAGCGAAAGCGTGGGGAGCGAACAGGATTAGATACCCTGGTA
+
GGGGGGGGGGGGGGGGGGGGGGGGGGGGGGGGGGGFGGGGGGGGGGGGGGGGGGGGGGGGGGGGGGGGGGGGGGGGGGGGGGGGGDEGGGFGGGGGCGGGGGGGGGGGGFGGGGGGGGGGGGGGGGGGGGGGGGGGGGGGGGGGGGGGGGGGGGGGGGGGGGGGGGGGGGGGGGGFGGGGGGCCGGFGFGGGGGGGGGGGGGGG:EGGGGGGGGDDFDEEGDGCB<C?FFACF68CFFFG
@M00200:205:000000000-AKKM3:1:1101:14425:3392 1:N:0:1
ATTGGGTTTAAAGGGTGCGTAGGCGGCTTATTAAGTCAGGGGTGAAAGACGGTGGCTCAACCATCGCAGTGCCCTTGATACTGATGAGCTTGAATGAACTAGAGGTAGGCGGAATGTGACAAGTAGCGGTGAAATGCATAGATATGTCACAGAACACCGATTGCGAAGGCAGCTTACTATGGTTTTATTGACGCTGAGGCACGAAAGCGTGGGGATCAAACAGGATTAGATACCCCTGTA
+
GGGGGGGGGGGGGGGGGGGGGGGGGGGGGGGGGGGGGGGGGGGGGGGGGGGGGGGGGGGGGGGGGGGGGGGGGGGGGGGGGGGGGGGGGGGGGGGGGGGGGGGGGGGGGGGGGGGGGGGGGGGGGGFGGGGGGGGGGGGGGGGGGGGFGGGGGGFGGGGGCEGGGGGGGGGGGGGGG9@BFFDDFFCGGGGG>EGDGGGGGGGGGGGFGGCCCEDGFGEFCFFFDF+=FFAFCEEFF)/A
@M00200:205:000000000-AKKM3:1:1101:22384:3414 1:N:0:1
ATTGGGTTTAAAGCGCGCGTAGGCGGCTTTGCAAGTCGAGTGTGAAATCCCCAGGCTTAACCTGGGAACTGCATTCGAGACTGCATAGCTAGAGTATGGGAGAGGGAAGTGGAATTTCAGGTGTAGCGGTGAAATGCGTAGATATCTGAAGGAACATCAGTGGCGAAAGCGACTTCCTGGACCAATACTGACGCTCATGTGCGAAAGCGTGGGGAGCAAACAGGATTAGATACCCTCGTA
+
GGGGGGGGGGGGGGGGGGGGGGGGGGGGGGGGGGGGGGEGFGGGGGGGGGGGGGGGGGGGGGGGGGGGFGGGGGGGGGGGGGGGGGGGGGGGGGGGGGGGGGGGGGGGGGGGGGGGGGGGGGGGGGGGGGDGGGGGGGGGGGGGGGGGGGGGGGGGGGGGGGGGGGGGGGGGGGGGGFGGGGGGGGFGGGGGGGGGGGGGFGGGGGGFGGGGGDFGFGGGFGGFFGGFFFBGCEGGFFFG
@M00200:205:000000000-AKKM3:1:1101:10622:3414 1:N:0:1
ATTGGGTTTAAAGGGTGCGTAGGCGGTTTAATAAGTCAGTGTTTAAAGTCTTCAGCTTAACTGGAGGAATGGCATTGATACTGTTGAACTTGAGTAAAGTTGAGGTGGGCGGAATTGAAAGTGTAGCGGTGAAATGCATAGATATTTTCAAGAACACCAATTGCGAAGGCAGCTCACTAAGCTTTAACTGACGCTGAGGCACGAAAGTGTGGGGATCAAACAGGATTAGATACCCCAGTA
+
GGGGGGGGGGGGGGGGGGGGGGGGGGGGGGGGGGGGGGGGGGGGGGGGGGGGGGGGGGGGGGGGGGGGFGGGGGGGGGGGGGGGGGGGGGGGGGGGGGGGGGGGGGGGGGDGFGGFGGGGGGGFGGGGGGGGGGGGGGGGFGGGGFGGGGGGGGGGGGGGGGGGGGGGGGGGGGCEFGGGGGGFAFGGGFGGGDGGGFGGGGGGGGGCGG@C*:68>C?A6<FG?FGE4A?GFGCGD5FG
@M00200:205:000000000-AKKM3:1:1101:9730:3420 1:N:0:1
ATTGGGTTTAAAGGGTCCGTAGGTGGACGGTTAAGTCAGGGGTGAAAGTCTGCAGCTCAACTGTAGAATTGCCCTTGATACTGGCTGTCTTGAGTTACTATGAAGTGGTTAGAATATGTGGTGTAGCGGTGAAATGCATAGATATCACATAGAATACCAATTGCGAAGGCAGATCACTAATAGTACACTGACACTGATGGACGAAAGCGTGGGGAGCGAACAGGATTAGATACCCTCGTA
+
GGGGGGGGGGGGGGGGGGGGGGGGGGGGGGGGGGGGGGGGGGGGGGGGGGGGGGGGGGGGGGGGGGGGGGGGGGGGGGGGGGGGGGGGGGGGGGGGGGGGGGGGGGGGGGGGFGGGGGGGGGGGGFGGGGGGGDFFGGGGFGGGGGGGGGGGGGCFFGGGGGGCDGGEGGGGGGGGGGGGGGFGGGGF9FGGGGGGGGGFGGGDGGGGGGCFCEEGEGGEGGCFDFFEFF*2;8?;FF:7
@M00200:205:000000000-AKKM3:1:1101:11153:3426 1:N:0:1
ATTGGGTTCAAAGGGCGCGTAGGCGGATGTTCGCGTCAGAGGTGAAAGCCCCGGGCTCAACCTGGGAACTGCCTTTGAAACGGGACATCTTGAGTTCGGAAGAGGGTAGCGGAATTCCCAGTGTAGAGGTGAAATTCGTAGATATTGGGAAGAACACCAGTAGCGAAGGCGGCTACCTGGTCCGACACTGACGCTGAGGCGCGAAAGCGTGGGGAGCAAACAGGATTAGATACCCGAGTAAGA
+
GGGGGGGGGGGGGGGGGGGGEGGGGGGGGGGGGGGE@CGGGGGGGGGGGGGGGGGGGGGGGFFGGGGGGGGGGGGGGGGG9FFGGGGGEFFGGGGGGG@EDGGBEGGGGGGGGGGGGGGGGGGGGFGFDFFFGGGGGFDCFGFGGGGGGFGGGG8FGGFFEF;=:EEGEFECEGGGF99CGCFGGDEG68??C5DCCGFC5DEECEDGGGGGGGFGFD8<CCCFF4?<=@>GFC6C::@GG<D
@M00200:205:000000000-AKKM3:1:1101:10815:3429 1:N:0:1
ATTGGGTTTAAAGGGTGCGTAGGCGGCGTGCTAAGTCAGTGGTGAAAGACGGTGGCTCAACCATCGCAGTGCCGTTGATACTGGCGCGCTTGAATGCGGATGAGGTAGGCGGAATGTGGCAAGTAGCGGTGAAATGCATAGATATGCCACAGAACACCGATTGCGAAGGCAGCTTACCAAGGCGCGATTGACGCTGATGCACGAAAGCGTGGGGATCGAACAGGATTAGATACCCTTGTA
+
GGGGGGGGGGGGGGGGGGGGGGGGGGGGGGGGGGGGGGGGGGGGGGFGGFGGGGGGGGGGGGGGGGGGGGGGGGGGGGFFGFGGGGGGGGGGGGGGGGGGGGGGGGGFGGGGGGGGGGG@FGGGGGFGGGGGFGGGCFGGGGGGGGDFGEFGGGGGGGGGCFDFEGGGGGGGGGGGCGFCGGGGGGGGFFFGDGDGGGGGGDCGGECFEEEEGEFDF5EGGDE5(CD?F?::+<A4;@6?
@M00200:205:000000000-AKKM3:1:1101:12365:3434 1:N:0:1
ACTGGGTTTAAAGAGCTCGTTGGCGGCTTGTCGCGTCGACCGTGAAAACTTGGGGCTCAACCCCAAGCCTGCGGTCGATACGGGCAGGCTCGAGTTCGGTAGGGGAGACTGGAATTCCTGGTGTAGCGGTGAAATGCGCAGATATCGGGAGGAACACCAGTAGCGAAGGCGGCTCTCTGGGCCAGCACTGACGCTGAGGAGCGAAAGCGTGGGGAGCAAACAGGATTAGATCCCGTGTA
+
GGGGGGGGGGGGGGGGGGGGGGGGGGGEGGGFFFGGGGGGGGGGGGGGGGGDDFGGGDGGGGDECGCCFCEGGCFEGGGGDGGGGGGGGGGGGGFFGCFFGGGGGGGG@FGGGGGGGGGGGGGGGGGGGGGGGGGGGGGGGG?FGGGGGGGGGFGGGGGCG9FGGGGGGGFGGGGCGCFGF>FCFFGGGGGGGGGGGGGGGDGGGGDFG=EGGG>DFCGGCFGD<GF<FFA7C88CD>>
@M00200:205:000000000-AKKM3:1:1101:8946:3443 1:N:0:1
ACTGGGTTTAAAGGGTCCGTAGGTGGACGGTTAAGTCAGGGGTGAAAGTCTGCAGCTCAACTGTAGAATTGCCCTTGATACTGGCTGTCTTGAGTTACTATGAAGTGGTTAGAATATGTGGTGTAGCGGTGAAATGCATAGATATCACATAGAATACCAATTGCGAAGGCAGATCACTAATAGTACACTGACACTGATGGACGAAAGCGTGGGGAGCGAACAGGATTAGATACCCGAGTA
+
GGGGGGGGGGGGGGGGGGGGGGGGGGGGGGGGGGGGGGGGGGGGGGGGGGGGGGGGGGGGGGGGGGGGGGGGGGFGGGGFGGGGGGGGGGGGGGGGGGGGGGGGG9EFFGGGGCFGGGGGGFGFFEFGGGGGGGGGGGGGEFGGGG?FGGGGAEGGEGGFCF@=CCGGGGGGFFFFCDGGGGGGGFCFFGG8EGGGGGGGGGGGEGDCEGDCFGFGBGGGCD?FBDFB=C4CCC735=>F
@M00200:205:000000000-AKKM3:1:1101:22360:3445 1:N:0:1
ACTGGGTATAAAGTGCACGTAGGCGGTTTGGTAAGCTAGCCGTGAAAGCCCCGGGCTTAACCTGGGAATTGCGGTTAGAACTGCCAAGCTAGAGTATGGTAGAGGGGTGTGGAATTTCAGGTGTAGCGGTGAAATGCGTAGATATCTGAAGGAACACCAGTGGCGAAGGCGACACCCTGGACCAATACTGACGCTGAGGTGCGAAAGCGTGGGGAGCAAACAGGATTAGATACCCTAGTA
+
GGGGGGGGGGGGGGGGGGGGGGGGGGGGGGGGGGGGGGGGGGGGGGGGGGGGGGGGGGGGGGGGGGGGGGGGGGFGGGGGGGGGGGGGGGGGGGGGGGGGGGGGGGGGGGGGGGGGGGGGGFGGGGGGGGGGGGGGGGGGGGGGGGGGGGGGGGGGGFFGGGGGGGGGGGGGGGGCCFGGGGGGGGGGGGGGDEDGGGGGGGGGGGGGGGGGGGFGFGGGFGGGFGGF=FAGGCEGFFFG
@M00200:205:000000000-AKKM3:1:1101:18280:3454 1:N:0:1
ATTGGGTGTAAAGGGCGCGCAGGCGGTTGGTTACGTCGTGTGTGAAAGCCCCCGGCTCAACCGGGGAGGGTCGCGCGAAACGGGCCGACTGGAGGCAAGGCGAGGGCGGTGGAATTCCCGGTGTAGTGGTGAAATGCGTAGAGATCGGGAGGAACACCAGAGGCGAAGGCGGCCGCCTGGACTTGACCTGACGCTGAGGCGCGAAGGCGTGGGGAGCGAACGGGATTAGATACCCCTGTAAGA
+
GGGGGGGGGGGGGGGGGGGGGGGGGGGGGGGGGGGGGGGGGGGGGGGGGGGGGGGGGGGGGGGGGGGGGGGGGGGGGGGGGGGGGGGGGGGGGGGGGGGGGGGGGGGGGGGGGGFGGGGGGGGEFGGGGFGGGGGGGGCEGGGGGGGGGECEEGGG>EGGGGGGGGGGGGGGGGGGEEGGGGGGGGGFGGGGGGGGGGFFGGGEEGCFG5CEGG@C@GGGDDDC()*5?F>F+:CC))9CDBA
@M00200:205:000000000-AKKM3:1:1101:23938:3466 1:N:0:1
ACTGGGTATAAAGGGTGCGTAGGCGGCCTATCAAGTCGGGCGTGAAAGCCCCGGGCTCAACCCGGGATGTGCGTCCGAGACTGGTAGGCTTGAGTTCGGGAGAGGTGAGTGGAATTCCCAGTGTAGAGGTGAAATTCGTAGATATTGGGAAGAACACCGGTGGCGAAGGCGGCTCACTGGACCGACACTGACGCTGAGGCACGAAAGCGTGGGGAGCAAACAGGATTAGATACCCCAGTA
+
GGGGGGGGGGGGGGGGGGGGGGGGGGGGGGGGGGGGGGDGGGGGGGGGGGGGGGGGGGGFGGGGGGGGGGGGGGGGGEGGGGGGGGGGGGGGGGGGGGGGGGGGGGGGGGGGGGGGGGGGGGGGGGGGGGGGGGCGGGGGGGGGGGGGGGGGGGGGGGGEEEGGGGGGGGGGGGGGGGGGGGFGGGGGGGGGGGGGGGGFCFGGGDDGGGGGGGFGFGGGGGGGFGF?FFBGGGF7:>FG
@M00200:205:000000000-AKKM3:1:1101:22427:3470 1:N:0:1
ATTGGGTTTAAAGTGCACGTAGGCGGATTGTTAAGTGAGGGGTGAAATCCCAGGGCTCAACCCTGGAACTGCCTTTCATACTGGCAATCTCGAGTCCGAGAGAGGTGAGTGGAATTCCGAGTGTAGAGGTGAAATTCGTAGATATTCGGAGGAACACCAGTGGCGAAGGCGGCTCACTGGCTCGGTACTGACGCTGAGGTGCGAAAGCGTGGGGAGCAAACAGGATTAGATACCCTAGTAAGA
+
GGGGGGGGGGGGGGGGGGGGGGGGGGGGGGGGGGGGGFGGGGGGGGGGGGGGGGGGGGGGGGGGGGGGGGGGGGGGGGGGGGGGGGGGGGGGGGGGGGGGGGGGGGGGGGGGGGGGFFCEGFGGGGGGGGGGFGGCFGGGGGGGGGGGFFGGGGGFGGGGGGGGGGGGDGEGGDGGGGGGFFCECCFEGGGGGDGGGGGGGGGGGGGFEEEGGDDGFC8+*9CFBFFFFFFGFF?DFFFGGFF
@M00200:205:000000000-AKKM3:1:1101:21270:3493 1:N:0:1
ATTGGGTTTAAAGGGTGCGTAGGTGGACAGGTAAGTCAGTGGTGAAATCTCCAAGCTTAACTTGGAAACTGCCGTTGATACTATCTGTCTTGAATATCGTGGAGGTAAGCGGAATATGTCATGTAGCGGTGAAATGCTTAGATATGACATAGAACACCGATTGCGAAGGCAGCTTACTACACGATCATTGACACTGAGGCACGAAAGCGTGGGGAGCAAACAGGATTAGATACCCCGGTA
+
GGGGGGGGGGGGGGGGGGGGGGGGGGGGGGGGGGGGGGGGGGGGGGGGGGGGGGGGGGGGGGGGGGGGGGGGGGGGGGGGGGGGGGGGGGGGGGGGGGGGGGGGGGGGGGFGGGGGGGGGGGGGGGGGGGGGGGGGGGGGGGGGGGGGGGGGGGFGGGGGGGGGGGGGGGGGGGGGGGGGGGGGGGGGGGGGGGGGGFGGGGEGEGGGGEGGGGFG:EFGGGFGFFFE6FFDB?FF38;E
@M00200:205:000000000-AKKM3:1:1101:19488:3501 1:N:0:1
ATTGGGTTTAAAGGGTCCGCAGGCGGATTTATAAGTCAGTGGTGAAAGCCCGTCGCTTAACGACGGAACTGCCATTGATACTGTAAGTCTTGAATTCGATCGAAGTGGGCGGAATATGACATGTAGCGGTGAAATGCTTAGATATGTCATAGAACACCGATAGCGAAGGCAGCTCACTAGGTCTGGATTGACGCTCAGGGACGAAAGCGTGGGGAGCAAACAGGATTAGATACCCCGGTA
+
GGGGGGGGGGGGGGGGGGGGGGGGGGGGGGGGGGGGGGGGGGGGGGGGGGGGGGGGGGGGGGGGGGGGGGGGGGGGGGGGGGGGGGGGGGGGGGGGGGGGGGGGGGGGGGGGGGGGGGGGGGGGGGGGGGGGGGGGFGGGGGGGGGGGGGGGGGGGGGGGGGGGGGGGGGGGGGGGGGGGGGGGGGGGGGGGEG*:8EGGGGGGGGGGGGGGGGF)>GGG**;FFDFFFF2>7EGGB55E
@M00200:205:000000000-AKKM3:1:1101:21856:3527 1:N:0:1
ATTGGGCTTAAAGGGCTCGTAGGCGGTTTGTCGCGTCGGGAGTGAAAACCATGAGCTTAACTCATGGCTTGCTTTCGATACGGGCAGACTGGAGGTATGCAGGGGAGAACGGAATTCCTGGTGTAGCGGTGAAATGCGCAGATATCAGGAGGAACACCGGTGGCGAAGGCGGTTCTCTGGGCATTACCTGACGCTGAGGAGCGAAAGTGTGGGGAGCGAACAGGATTAGATACCCTCGTAAG
+
GGGGGGGGGGGGGGGGGGGGGGGGGGGGGGGGGGGGGGGGGGGGGGGGGGGGGGGGGGGGFGGGGFFGGGGGGGGGGGGGGGGGGGGGGGGGGGGGGGGGGGGGGGGGGDGGGGGGGGGGGGGGGGGGGGGGGGFGCGGGGGGGFGGGGGGGEGGGFGGGGGGGGEGGGFGGGEEFFFFGGGGFGGGGGGGFGGGGGGGGGGGEGGGCFEGGGGFGFGGG37FG<FG<F74C7CFF3).:<6
@M00200:205:000000000-AKKM3:1:1101:15480:3530 1:N:0:1
ATTGGGTATAAAGCGCGTGTAGGCGGGACCGCAAGTCAGATGTGAAATCCCCGGGCTCAACCCAGGAACTGCATCTGATACTGCGGACCTTGAGTACTGGAGAGGGCGGCGGAATTCCTGGTGTAGAGGTGAAATTCGTAGATATCAGGAGGAACACCGGTGGCGAAGGCGGCCGCCTGGACAGTCACTGACGCTGAGACGCGAAAGCGTGGGGAGCAAACAGGATTAGATACCCCAGTA
+
FFFGGGGFCFGGFFGGGCGFGGGGGGD+@F@CFGGEGF@<FFGAEFFGGGCF@CGG@FFGFEGEGF@F,FEFGDE<FE,CFFGG:+@FFF<FGFGFGGGCEGGCCG@BFGGGGEFGGGGFGGGGGGFGGGFCFGGFDF,DBCACFGFFE:C@GGGGGGGDEEGGGGGDFGG5C:5C8EEC8F+;CF++<:CFEGGDEF<C5>EEDGGGC*;CEG:C@F8FFGGC(77<4?AF:CC97>6F
@M00200:205:000000000-AKKM3:1:1101:15560:3537 1:N:0:1
ACTGGGTGTAAAGCGCGCGCAGGCGGCCTTATAAGTCCATGGGTGAAATGCCGGAGCTCAACTCCGCGCGTGCCCAGGATACTGTGAGGCTGGAGACACGTAGAGGCAAGCGGAATTCCGGGTGTAGCGGTGGAATGCGTAGAGATCCGGAAGAACACCGGAGGCGAAGGCGGCTTGCTGGGCGTGATCTGACGCTGAGGCGCGAAAGCGTGGGGAGCGAACAGGATTAGATACCCCAGTA
+
GGGGGGGGGGGGGGGGGGGGGGGGGGGGGGGGGGGGGGGGGGGGGGGGGGGGGGGGGGGGEFGGGGGGGGGGGGGGGGGGGGGGGGGGGGGGGGGGGGGGGGGGGGGGGGGGGGGGGGGGGGGGGGGGGGFFGFFEGGGGGGGGGFGGGGGDEGGGGGGGGGGGGEGCEGGGGGGGGGGGGGGGGGGGGGGFCEGEEGGDEDCGGGGGGD8CEGDC:CG5>9EFBC*5@@BFGGE4>:;CC
@M00200:205:000000000-AKKM3:1:1101:12060:3539 1:N:0:1
ATTGGGTTTAAAGCGCACGTAGGCGGATATTTAAGTCAGGGGTGAAATCCCGGGGCTCAACCCCGGAACTGCCTTTGATACTGGGTATCTCGAGTCCGAGAGAGGTGAGTGGAATTCCGAGTGTAGAGGTGAAATTCGTAGATATTCGGAGGAACACCAGTGGCGAAGGCGGCTCACTGGCTCGGTACTGACGCTGAGGTGCGAAAGCGTGGGGAGCAAACAGGATTAGATACCCCAGTA
+
GGGGGGGGGGGGGGGGGGGGGGGGGGGGGGGGGGGGGGGGGGGGGGGGGGGGGGGGGGGGGGGGGGGGGGGGGGGGGGGGGGGGGGGGGGGGGGGGGGGGGGGGGGGGGGGGGGGGGGGGGGGGGGGGGGGGGGGGGGGGGGGGGGGGGGGGGGGGGGGGGGGGDFGGGGGGGGGGGGGGGGGGGEGGGGGGGGGGGGGGGGGGECGGGGGGGGFGFGG6FFGGFGGFFFACG8CGFFFG
@M00200:205:000000000-AKKM3:1:1101:19832:3547 1:N:0:1
ATTGGGTTTAAAGGGTCCGCAGGTGGCCAGGTGTGTCAGGTGTGAAATCCTACAGCTCAACTGTAGAACTGCGCCTGAAACTATCTGGCTAGAGGCTTGGAGAGGGCAGTGGAATTCCCGGTGTAGCGGTGAAATGCGTAGATATCGGGAGGAACACCAACGGCGAAGGCAGCTGCCTGGACAAGTACTGACACTCATGGACGAAAGTGTGGGGAGCGAAAGGGATTAGATACCCTAGTA
+
GGGGGGGGGGGGGGGGGGGGGGGGGGGGGGGGGGGGGGGGGGGGGGGGGGGGGGGGGGGGGGGGGFFGGGGGGGGGGGGGGGGGGGGGGGGGGGGGGGGGGGGGGGGGGGGGGGGGGGGGGGGGGFGGGGGGGGGGGGGGGGFGGGGGGGGGGGGGGEGGGGGEGGGGGGGGGGGGGGGGGGGGGGGGGFF8CFFGGGGGCGGDEEGGFFGGGGFDEGE?DGGGFGGFFF>GG@EC?FFG
@M00200:205:000000000-AKKM3:1:1101:20968:3549 1:N:0:1
ATTGGGTGTAAAGGGTGCGTAGGCGGTCAATTAAGTCTAATTTGAAAGTCCATGGCTCAACCATGGGATTGGATTGGAAACTGGTTGACTTGAGGATAAGAGAGGAAAGTGGAATTCCACGTGTAGCGGTGAAATGCGTAGAGATGTGGAGGAACACCAATGGCGAAGGCAGCTTTCTGGCTTATCCCTGACGCTGAGGCACGAAAGCGTGGGTAGCAAACAGGATTAGATACCCCTGTA
+
GGGGGGGGGGGGGGGGGGGGGGGGGGGGGGGGGGGGGGGGGGGGGGGGGGGGGGGGGGGGGGGGGGGGGGGGGGGGGGGGGGGGGGGGGGGGGGGGGGGGGGGGGGGGGGGGGGGGGGGGGGGGGGGGGGGGGGGGGGGGGGGGGGGGGGGGGGGGGGGGGGGGGGGGEGGGGGGGFFGGGGGGGGGGFGGGGGGGGFGGGGGGEGGGDEGGDGFGFGGGGGGGDG7=FFFGGFGGFFFG
@M00200:205:000000000-AKKM3:1:1101:14692:3552 1:N:0:1
ACTGGGTTTAGAGGGTGCGTAGGCGGCCAGATAAGTCAGTGGTGAAATCCTATAGCTTAACTATAGCATTGCCATTGATACTGTTTGGCTTGAGTACAGACGAGGTAGGCGGAATTGATAGTGTAGCGGTGAAATGCATAGATACTATCAAGAACACCGATTGCGAAGGCAGCTTACTAGGCTGTAACTGACGCTGAGGCACGAAAGCGTGGGGATCAAACAGGATTAGATACCCTAGTA
+
GGGGGGGGGGGGGGGGGGGGGGGGGGGGGGGGGGGGGGGGGGGGGGGGGGGGGGGGGGGGGGGGGGGGGGGGGGGGGGGGGGGGGGGGGGGGGGGGGGGGGGGGGGGGGGGGGGGGGGGGGGGGGGGGGGGGGGGGGGGGGGGGGGGGGGGGGGFGGEEGGGGGGGGGGGGGGGGGGGGGGGGGGGGFGGGGGGGDGGCFGGGGGGGGGGGGGGFGFGGGGGG51CGEFF?DCFFGFFFG
@M00200:205:000000000-AKKM3:1:1101:21915:3557 1:N:0:1
ATTGGGCATAAAGGGCTCGTAGGCGGTTTGTCGCGTCGGGAGTGAAAACTCAGGGCTTAACTCTGAGCTTGCTTCCGATACGGGCAGACTAGAGGTATGCAGGGGAGAATGGAATTCCTGGTGTAGCGGTGAAATGCGCAGATATCAGGAGGAACACCGGTGGCGAAGGCGGTTCTCTGGGCATTACCTGACGCTGAGGAGCGAAAGTGTGGGGAGCGAACAGGATTAGATACCCTTGTAAGA
+
GGGGGGGGGGGGGGGGGGGGGGGGGGGGGGGGGGGGGGGGEGGGGGGGGGGGGGGGGGGGGGGGGGGGGGGGGGGGGGGGEFGGGGGGGGGGGGGGGGGGGGGGGGGGGGGGFGGGGGGGGFGGGGGGGGGGGGFGGGGGGGCFCEGGGGGGGGGGGCFEFGGGEBEFGGGGEDGGGGGGGGGGGGGFFGGFEG:CGGGGGGGEGDCF?CGGGGFG:E5C93C74<D?FF2:C@FF5FF9F<2
@M00200:205:000000000-AKKM3:1:1101:22502:3587 1:N:0:1
ATTGGGTATAAAGCGCGCGTAGGTGGTTCAGTAAGCTGGAAGTGAAATCCCCGGGCTTAACCTGGGAACTGCTTTCATAACTGCTGAGCTAGAGTACGGTAGAGGGTAGTGGAATTTCCTGTGTAGCGGTGAAATGCGTAGATATAGGAAGGAACACCAGTGGCGAAGGCGACTACCTGGACTGATACTGACACTGAGGTGCGAAAGCGTGGGGAGCAAACAGGATTAGATACCCCCGTA
+
FAEGGFFFCFGC@FFGG7@FFGEGEGGGGGGGGCF,CFCGGGFGCFFGFEFEEGDCFGGGFGGFCFFC@FFGGFEFGFGGGGFFEFGGG9FGGFFGGGGFGEFGGGGGGGGGGGGFGAFFFGGFFE<BEGGGGFF9FGCEGGC?DDFGAFFCGGGFDC@B@<FGGGGGFFEG5>CGFEGFGFFGGGGC9C@FD7CGGGGF*87EDEDGC=BE:E>GDGDE8FGG66D@FFEGFE0*75DE
@M00200:205:000000000-AKKM3:1:1101:12710:3591 1:N:0:1
ACTGGGCATAAAGGGCGTGTAGGCGGACGTGTAAGTCTATTCTGAAAGCTCCTGGCTAAACTGGGAGAGGCGAATGGAGACTGCATATCTAGAGTGAGGAAGAGGAAAGTGGAATTCCGCGTGTAGTGGTGAAATGCGTAGAGATGCGGAGGAACACCAGTGGCGAAAGCGACTTTCTGGTCCTTAACTGACGCTGAGGCGCGAAAGCATGGGGAGCGAACGGGATTAGATACCCCAGTAAGA
+
GGGGGGGGGGGGGGGGGGGGGGGGGGGGGGGGGEGGGGGGGGGGGGGGGGGGGGGGGGGGGGGGGGGGGGGGGGGGGGGGGGGGGGGGGGGGGGGGGGGGGGGGGGGGGGGGGGGGGGGGGGGGGGGGGGGGGGGGGGGGGGGGGGGGGGGGGGGGGGGGGGGGGGGGGGGGGGGGGGGGGGGGGGGGGGGGGGG=EGGGGGGGGGGGCGGGGGBGEGGGGGEGFGC?@45DFFGGFDFGGF<
@M00200:205:000000000-AKKM3:1:1101:21033:3601 1:N:0:1
ACTGGGCTTAAAGGGTCCGTAGGTGGACGGTTAAGTCAGGGGTGAAAGTCTGCAGCTCAACTGTAGAATTGCCCTTGATACTGGCTGTCTTGAGTTACTATGAAGTGGTTAGAATATGTGGTGTAGCGGTGAAATGCATAGATATCACATAGAATACCAATTGCGAAGGCAGATCACTAATAGCACACTGACACTGATGGACGAAAGCGTGGGGAGCGAACAGGATTAGATACCCCAGTA
+
ECGGFGCGGGFFGGGGGGGGGGGE9FDGGGGGGGGGGGGFFGGGGGGCCF<FFEGGGGGGGGGFEFACFGCFFCFGFFEFGGGGF866EFDGFGGCD??,<<C?<,:C5C,FGGGFGGGGGGGGGGGGDCC=FFGGGFGGFGGGGGGGGEFGGGGGGGGGGGECCEGGGFFE6B,@8,7DF,E,773DD?FGGGGDF9;27?EGGGDCC@E@C5BCDGDGGGGGB;FE=F5FEEG*=5AE
@M00200:205:000000000-AKKM3:1:1101:6997:3606 1:N:0:1
ATTGGGTGTAAAGGGTGCGTAGGCGGCCTATTAAGTCAGTTCTGAAATATCCCGGCTTAACCGGGAGGGTGGGATTGATACTGATGGGCTTGAGTGGACTCGAGGTAGGCGGAATTGACGGTGTAGCGGTGAAATGCTTAGATATCGTCAAGAACACCGATAGTGTAGACAGCTTACTAGATTTCAACTGACGCTGAGGCACGAAAGTGTGGGGATCAAACAGGATTAGATACCCTGGTA
+
GGGGGGGGGGGGGGGGGGGGGGGGGGGGGGGGGGGGGGGGGGGGGGGGGGGGGGGGGGGGGGGGGGGGGGGGGGGGGGGGGGGGGGGGGGGGGGGGGGGGGGGGGGGGGGGGGGGGGGGGGGGGGGGGGGEGFFFGGGGGGGGGGGGGFGGFGGDGGGGGG@FGGGGGGGGGGDFGGGGGGFGGGGGGGFGGGGDCCGFGGFGEECDGFGDFGGEGFGGFCDGC?GGFF=AGC8E*<37C
@M00200:205:000000000-AKKM3:1:1101:20630:3617 1:N:0:1
ATTGGGTTTAAAGGGTGCGTAGGCGGCTTTGCAAGTCAGATGTGAAATCTATGGGCTCAACCCATAAACTGCATTTGAAACTGCAGAGCTTGAGTGAAGTAGAGGCAGGCGGAATTCCCTGTGTAGCGGTGAAATGCGTAGAGATAGGGAGGAACACCAGTGGCGAAGGCGGCCTGCTGGGCTTTAACTGACGCTGAGGCACGAAAGCGTGGGTAGCAAACAGGATTAGATACCCCTGTA
+
GGGGGGGGGGGGGGGGGGGGGGGGGGGGGGGGGGGGGGGGGGGGGGGGGGGGGGGGGGGGGGGGGGGGGGGGGGGGGGGGGGGGGGGGGGGGGGFGGGGGGGGGGGGGGGGGGGGGFGGGGGGGGGGGGEGGGGGGGGGGGGGGGGGGGGGGGGGGGGGGGGFCEGGGGGGGEGDGGGGGDGFDFGGFCGGGGGGGDCGGDFEGGGGGEEGGGGFDFGGCDCFGB<77FFDFC,<F3>FG
@M00200:205:000000000-AKKM3:1:1101:10186:3624 1:N:0:1
ACTGGGCGTAAAGGGCGCGTAGGCGGCCTTCTAAGTCGGACGTGAAATCCCCAGGCTTAACTTGGGAACTGCATCCGATACTGGAGGGCTCGAGTGCGGGAGAGGGATGTGGAATTCCAGGTGTAGCGGTGAAATGCGTAGATATCTGGAGGAACACCGGTGGCGAAGGCGGCATCCTGGACCGACACTGACGCTGAGGCGCGCAAGCCAGGGGAGCAAACGGGATTAGATACCCCAGTA
+
GGGGGGGGGGGGGGGGGGGGGGGGGGGGGGGGGCGGGGGGGGGGGGGGGGGGCGGGGFGGFGGGGFGGGGGGGGGGGGGGGGGGGFCFGGGGGGEGGGGGEGGGGGGGGGFFG<FFGGGFGGGGGGFDGGGFGGGGFGGGGGGFGGGGGGGGCGG,FCFGGEGGGGGGGGG>CEGFGGGGGGGGGGGCECFFGG3EGFFFGCC*8:CFCFGF:C>GBGFGGGEG?CD)=?9FFGEFE@?C
@M00200:205:000000000-AKKM3:1:1101:7250:3631 1:N:0:1
ATTGGGCTTAAAGGGTGCGTAGGCGGACTGGTAAGTCAGTGGTGAAATCCTGCAGCTTAACTGTAGAATTGCCGTTGATACTGTTAGTCTTGAGTACATTTGAGGTAGGCGGAATGTGGTGTGTAGCGGTGAAATGCATAGATATACCACAGAACACCGATTGCGAAGGCAGCTTACTAAACTGTAACTGACGCTGAGGCACGAAAGCGTGGGTATCAAACAGGATTAGATACCCTCGTA
+
GGGGGGGGGGGGGGGGGGGGGGGGGGGGGGGGGGGGGGGGGGGGGGGGGGGGGGGGGGGGGGGGGGGGGGGGGGGDGGGGGGGGGGGGGGGGGGGGGGGGGGGGGGGGGGGGGGGGGGGGFGGGGGGGGGGGGGGGGGGFFFGGGGGGGGFDFGGGGGGGGGGGGGGGGGGGECGGGGGGGGGGCCFGGCGFCGDEGCFDGGGGGGGFECEGGGFGFGG?=*AFDGG@AAC7C:FG)88*
@M00200:205:000000000-AKKM3:1:1101:13267:3639 1:N:0:1
ATTGGGTTTAAAGGGTGCGTAGGCGGCCCTGTAAGTCAGTGCTGAAATATCCCGGCTTAACTGGGAGGGTGGCATTGATACTGTGGGGCTAGAGTACAGATGAGGTAGGCGGAATTGACGGTGTAGCGGTGAAATGCTTAGATATCGTCAAGAACACCTATAGCGAAGGCAGCTTACTAGGCTGTAACTGACGCTGAGGCACGAAAGTGTGGGGATCAAACAGGATTAGATACCCTAGTA
+
GGGGGGGGGGGGGGGGGGGGGGGGGGGGGGGGGGGGGGGGGGGGGGGGGGGGGGGGGGGGGGGGGGGGGGGGGGGGGGGGGGGGGGGGGGGGGGGGGGGGGGGGGGGGGGGGGGGGGGGGGGGGGGGGGGGGGGGGGGGGGGGGGGGGGGGGGGGGGGGGGGGGGGGGGGGGGGGGGGGGGFGGGGGGGGGGGGGGGGGGGGGCGGGFFFFCFCBDFGGGGGGG?FGFFFFGGGFGFFFG
@M00200:205:000000000-AKKM3:1:1101:7707:3641 1:N:0:1
ATTGGGTTTAAAGAGCTCGTAGGCGGCTTGTCGCGTCGACCGTGAAAACTTGGGGCTCAACCCCAAGCCTGCGGTCGATACGGGCAGGCTCGAGTTCGGTAGGGGAGACTGGAATTCCTGGTGTAGCGGTGAAATGCGCAGATATCAGGAGGAACACCGGTGGCGAAGGCGGGTCTCTGGGCCGATACTGACGCTGAGGAGCGAAAGCGTGGGGAGCGAACAGGATTAGATACCCGTGTA
+
GGGGGGGGGGGGGGGGGGGGGGGGGGGGGGGGGGGGGGGGGGGGGGDFGGGGGGGGGGGGGGGGGGGGGGGGGGGGGGGGGGGGGGGGGGGGGGGGGGGEGGGGGGGGGGGGGGGGGGGGGGGGGGGGGGGGGGGGGGGGGGGGGGGFGCCFEGGGGGGGGGGGGEBFGFGGGEGGGDGGGGGGGGGGGGFFEGGGDFGGGGG5?EC4=CGGGC@GDGGDD3CF<GDBF44FF8:95;FG
@M00200:205:000000000-AKKM3:1:1101:12292:3649 1:N:0:1
ATTGGGTGTAAAGGGTCCGTAGGTGGACGGTTAAGTCAGGGGTGAAAGTCTGCAGCTCAACTGTAGAATTGCCCTTGATACTGGCTGTCTTGAGTTACTATGAAGTGGTTAGAATATGTGGTGTAGCGGTGAAATGCATAGATATCACATAGAATACCAATTGCGAAGGCAGATCACTAATAGTACACTGACACTGATGGACGAAAGCGTGGGGAGCGAACAGGATTAGATACCCGCGTAAGA
+
GGGGGGGGGGGGGGGGGGGGGGGGGGGGGGGGGGGGGGGGGGGGGGGGGGGGGGGGGGGGGGGGGGGGGGGGGGGGGGGGGGGGGGGGGGGGGGGGGGGGGGGGGFGGGGGGGGGGGGGGGGGGGGGGGGGGGGGGGGGGGGGGGGGGGGGGGGGGFGFGFEGGGGGGGGGGGGGGGGGGGGGGGGGGGGGGGGGFGGGGGGGGGGGGG58CFGFGFDEGGGGGFGCEFFFG;FEGEFFGDDF
@M00200:205:000000000-AKKM3:1:1101:15607:3651 1:N:0:1
ATTGGGTTTAAAGGGTGCGTAGGCGGCTTGTTAAGTCAGGGGTGAAAGACGGTGGCTCAACCATCGCAGTGCCCTTGATACTGGCGAGCTTGAATGTACTTGAGGTAGGCGGAATGTGACAAGTAGCGGTGAAATGCATAGATATGTCACAGAACACCGATTGCGAAGGCAGCTTACTAAAGTATGATTGACGCTGAGGCACGAAAGCGTGGGGATCAAACAGGATTAGATACCCGTGTA
+
GGGGGGGGGGGGGGGGGGGGGGGGGGGGGGGGGGGGGGGGGGGGGGGGGGGGGGGGGGGGGGGGGGGGGGFGGGGGGGGGGGGGGGGGGGGGGGGGGGGGGGGGGGGGGGGGGGGGGGGGGGGGGGGGDGGGGG9FFGGGGGGGGGGFGGGGGG@FFGGGCEFFEGGEGGGGDGGGGFGGGGEGGGGGG=FGGGGGGGFDGG5BEEDGGGD@EEFGFDC<FFGF<FFBFFFGGDGGEFFF
@M00200:205:000000000-AKKM3:1:1101:12559:3666 1:N:0:1
ATTGGGCTTAAAGGGTGCGTAGGCGGGCTTGTAAGTCAGGGGTGAAATCCGGCAGCTCAACTGTCGAACTGCCTCTGATACTGCAGGCCTTGAGTCGACATGAAGCAGGCGGAATATGGCATGTAGCGGTGAAATGCATAGATATGCCATAGAACACCGATAGCGAAGGCAGCCTGCTAAAGTCGTACTGACGCTGATGCACGAAAGCGTGGGTAGCGAACAGGATTAGATACCCGCGTA
+
G<FGGGG9FGFGGGGGGGGGGGGGEG:@@6CFGGFGGGGGGEGGGGGEAFDCCCGGGFGGGGGGGGGGGFFGGGGGGGGGGGGGGC<FFGGGGGGG@FEGCFFFEGGFEGFGGGGG9FGGGAFGFDFCFGGGGFGGGFCFGGGFGAC,@=FGFGFGGGC@CFGGGDEGGGFGG5BCFGE@C,,4;1BCEGFGGGGGG9@FGGGG8EDGCEGGGGFGFGGGDD?GFFF?FFADCFC)0)8=
@M00200:205:000000000-AKKM3:1:1101:5655:3686 1:N:0:1
ATTGGGTGTAAAGCGCGCGTAGGCGGGTCGCTAAGTCAGGGGTGAAATCCCGAGGCTCAACCTCGGAACTGCCTTTGATACTGGCGACCTGGAGTCCGGGAGAGGTGAGTGGAACTCCTAGTGTAGAGGTGAAATTCGTAGATATTAGGAAGAACACCAGTGGCGAAGGCGGCTCACTGGCCCGGTACTGACGCTGATGCGCGAAAGCGTGGGGAGCAAACAGGATTAGATACCCGGGTA
+
GGGGGGGGGGGGGGGGGGGGGGGGGGGGGGGGGGGGGGGGGGGGGGGFGGGGGGGGGGGGGGGGGGGDGGGGGGGGGGGGGGGGGGGGGGGGGGGGGGGGGGGGCGGGGGGGGGFGGGGFGGGFGGGGGGGFGFGGGGCGGGGGGGGGGGGGGGGGGGGFGGGGGGGGGGGGGGGGGDC:CFFGGGGEGGCFGGGECFG?EGGG>C7DECGGGG57<CF?FC873D7??FFC+<@DE@>E
@M00200:205:000000000-AKKM3:1:1101:19527:3706 1:N:0:1
ATTGGGTATAAAGCGCGCGTAGGCGGTTATTTAAGCTAGATGTGAAAGCCCAGGGCTTAACCTTGGAATTGCATTTAGAACTGGGTAGCTAGAGTATGGGAGAGGAGTGTGGAATTTCCGGTGTAGCGGTGAAATGCGTAGAGATCGGAAGGAACATCAGTGGCGAAGGCGACACTCTGGCCCAATACTGACGCTGAGGTGCGAAAGCGTGGGGATCAAACAGGATTAGATACCCGAGTA
+
GGGFGGGGGGGGGGGGGGGCFGGGGGGGCGGGGGGGGGGGEGGGGGGGGGGGGGGGGFFGGGGGGGGGGGGGGGGGGGGGGGGGGGGGGGGGGGFFGGGGGGGEGGGGGGGGGGGGGFGGGGGGGGGGGGEGGGGGGGGGD+AAFFGG7FDCDFGGGGGGGGGDGGGGGGEGGGGGFGFGCFGGFGGGGGGGCECG5,CF5DECBEGGEGGGGGBC>6E?FFGG:>FD?@<CCCGC55>:
@M00200:205:000000000-AKKM3:1:1101:23097:3712 1:N:0:1
ATTGGGTTTAAAGCGCGTGTAGGCGGGTGATCAAGTCAGGTGTGAAATCCCTGGGCTCAACCCAGGAACTGCACTTGAAACTGGTTGCCTTGAGTGTTGGAGAGGGAAGCGGAATTCCTGGTGTAGAGGTGAAATTCGTAGATATCGAGAGGAACACCTGTGGCGAAGGCGGGTAGCTGGGCCGACACTGACGCTGAGGCGCGAAAGCTAGGGGAGCGAACGGGATTAGATACCCCCGTA
+
GGGGGGGGGGGGGGGGGGGGGGGGGGGGGGGGGGGGGGGGGGGGGGGGGGGGGGGGGGGGGGGGGGGGGGGGGGGGGGGGGGGGGGGGGGGGGGGGGGGGGGGGGGGGGGGGGGGGGGGGGGCFFGGGGGGGGGGGFGGGGGGFGGCFFGGGGGGFGGGGGGGGGGGGGGGGDGEEGGGGEFDCGGGGGGGGEG3:*;ECG35EEEGG<CGGGE)C)5?5<DGG?D48@*6:FFF<E>55
@M00200:205:000000000-AKKM3:1:1101:19717:3738 1:N:0:1
ATTGGGTGTAAAGCGCATGCAGGCGGCTCATTACGCATGGCGTGAAAGCCCCCGGCTTAACCGGGGAGGGTCGTCGTGAACGGATGGGCTTGAGGGTATCAGGGGCTGGTAGAATTCCCGGTGTAGTGGTGAAATGCGTAGAGATCGGGAGGAATACCTGTGGCGAAGGCGGCCAGCTGGGATACACCTGACGCTGAGATGCGAAGGCGTGGGGAGCGAACGGGATTAGATACCCCTGTA
+
GGGGGGGGGGGGGGGGGGGGGGGGGGGGGGGGGGGGGGGGGGGGGGGGGGGGGGGGGGGGGGGGGGGGGGGGGGGGGGFGGGGGGGGGGFGGGGGGGGGGGGGGGGGGGGGGGGGGGGGGGGGGCFFGGGGGGCFGGGGGGGGGGGGGGGGGGFGGGGGGGGGGGGGGCGGGGGGGGGGGGGGGGGGGGGGGGGGGGGGGGGGGGGGGGEGGGGFGFGGGGGGGBDFDFFAGG@FFFFFD
@M00200:205:000000000-AKKM3:1:1101:25538:3742 1:N:0:1
ATTGGGTGTAAAGGGTGCGTAGGTGGCATGTTAAGTTTGATGTGAAAGCTCAGGGCTTAACCCTGAAATGGCATTGAATACTAGCGTGCTGGAGGTTTGGAGGGGGGACTGGAATTCTCGGTGTAGCAGTGAAATGCGTAGATATCGAGAGGAACACCAGTGGCGAAGGCGAGTCCCTGGACAACACCTGACACTGAGGCACGAAAGCCGGGGGAGCAAACAGGATTAGATACCCTTGTA
+
GCEGFGGGEFDFFGGGGGGEGGGGFGGGCFF@CFF<FGGFGGGGGFGG8@FFFGGG<F8FECFGGGGGGGGGGGGGGFGDACGGGGEGG7FF@FGGGGGGGGGDEGFGGCFEEGGGGGGGGF@FGGFGGFF@FGFG?CGGEGFFCFF<@CFGGEGFE*CFFGG*44:F:CGGGG7@E9CGGGGCEGGCGGGGDFDG:CC5:95CCEG5;58:CEBD5F68CFGG:4*.9=9FCCGF5?BC
@M00200:205:000000000-AKKM3:1:1101:19009:3743 1:N:0:1
ATTGGGTTTAAAGAGCGCGCAGGTGGTTGATTAAGTCTGATGTGAAAGCCCACGGCTTAACCGTGGAGGGTCATTGGAAACTGGTCGACTTGAGTGCAGAAGAGGGAAGTGGAATTCCATGTGTAGCGGTGAAATGCGTAGAGATATGGAGGAACACCAGTGGCGAAGGCGGCTTCCTGGTCTGTAACTGACACTGAGGCGCGAAAGCGTGGGGAGCAAACAGGATTAGATACCCTAGTA
+
GGGGGGGGGGGGGGGGGGGGGGGGGGGGGGGGGGGGGGGGGGFGGGGGGGGGGGGGGGGGGGGGGGGGGGGGGGGGGGGGGGGDGGGGGGGGGGGGGGGGGGGGGGGGEGGGGGGGGGGGGGGGGGGGCFGGGGGFFGEGGGGFFGGGGGGEFGGGGEGFGGG7CGGGGG7CCE*DFGGFFCFGGFCGFFGGGGFGGGGGGGGGGGDGC5@FCC>DFGGGGGD*497)=@BC?CGGFFFG
@M00200:205:000000000-AKKM3:1:1101:6742:3749 1:N:0:1
ATTGGGTTTAAAGCGTGTGTAGGCGGACCGTTAAGTGCCCGCGTGAAATCCCCCGGCTCAACCGGGGAACGGCCGGGCATACTGGCGGTCTTGAGCGATCCAGGGGTCATCGGAACAAACGGTGGAGCGGTGAAATGCGTAGATATCGTTTGGAACGCCGACGGTGAAAACAGATGACTGGGGATCCGCTGACGCTGAGACACGAAAGCCAGGGGAGCAAACGGGATTAGATACCCCCGTA
+
GGGGGGGGGGFGGGGGGGGGGGGGGGGGGGGGGGGGGGGGGGGGGGGGGGGGGGGGGGGFGGGGGGGGCFGGGGGGGGGGGGGGCGDFGGGGFGGGGGGGGG9DGGGGGGGGG@FGGFFGEGGGGGGFCFGGCCFGFGGGEGC9FGGGEGGEGGGGGGCEDDFGGGGGGGFFGGGGGFGG58EE5FF=FG5C*7DECCFEFG6/8=*9FGGCCCB)0>F*>F*70DD3F*5*0,3C@B@C<
@M00200:205:000000000-AKKM3:1:1101:6083:3755 1:N:0:1
ATTGGGTTTAAAGGGCTCGTAGGCGGCCTGTCGCGTCGGGAGTGAAAACTCGGGGCTCAACCCCGAGCGTGCTTTCGATACGGGCAGGCTAGAGGTATGCAGGGGAGAATGGAATTCCTGGTGTAGCGGTGGAATGCGCAGATATCAGGAGGAACACCGGTGGCGAAGGCGGTTCTCTGGGCATCAACTGACGCTGAGGAGCGAAAGCATGGGGAGCGAACAGGATTAGGTACCCGAGTAAGA
+
GGGGGGGGGGGGGGGGGGGGGGGGGGGGGGGFFGGFFFGGGGGGGGGGGGFGGGGGGGGGGF=FGEGEGFGGGGGGGGFGEGCFGGGGDDFGFGGGFGGGGGFFGGGGGGGGGFCDGGGGGFGFC=@FG@CB@F9CCGGGGGGGGGGGGG7CEG:CG7:FFGGCGGGGGGGDGC*C3CFG6;C6CF+02>F?ECGG*@FGGGDEG=79@?FFG557>C?*)9CFB472?*.0+3:7;>>CC-6
@M00200:205:000000000-AKKM3:1:1101:12241:3757 1:N:0:1
ATTGGGTTTAAAGCGCACGCAGGTGGCTGAGTCAGTCGATTGTGAAAGCCCTGGGCTTAACCTGGGAATTGCAGTCGATACTACTCAGCTAGAGTATGGGAGAGGGTAGTGGAATTCCCGGTGTAGCGGTGAAATGCGTAGATATCGGGAGGAACATCAGTGGCGAAGGCGGCTACCTGGCCCAATACTGACACTCAGGTGCGACAGCGTGGGGAGCAAACAGGATTAGATACCCCAGTA
+
GGGGGGGGGGGGGGGGGGGGGGGGGGGGGGGGGGGGGGGGGGGGGGGGGGGGGGGGGGGGGGGGGGGGGGGGGGGGGGGGGGGGGGGGGGGGGGGGGGGGGGGGGGGGGGGGGGGGGGGGGGGGGGGGGGGGGGGGGGGGGGGGGGGGGGGGGGGGGGGGGGGGGGGGGGGGGGGGGGGGGGGGGGGGGGDCGGGGGGGGGGGGGDGGGGGGGGFGEGEFGGGGFGGFFFFGGGGGFFFG
@M00200:205:000000000-AKKM3:1:1101:14430:3758 1:N:0:1
ATTGGGTTTAAAGGGCTCGTAGGCGGTTTGTCGCGTCGGGAGTGAAAACCAGGTGCTTAACACCTGGCTTGCTTTCGATACGGGCAGACTAGAGGTATTCAGGGGAGAACGGAATTCCTGGTGTAGCGGTGAAATGCGCAGATATCAGGAGGAACACCGGTGGCGAAGGCGGTTCTCTGGGAATATCCTGACGCTGAGGAGCGAAAGTGTGGGGAGCGAACAGGATTAGATACCCGAGTA
+
GGGGGGGGGGGGGGGGGGGGGGGGGGGGGGGGGGGGGGGGGGGGGGGGGGGGGGGGGGGGGFGGGGGGGGGGGGGGGGGGGGGGGGGGGGGGGGGGGGGGGGGGGGGGGGGGGGGGGGGGGGFGGGGGGGGGGGGGGGGGGGGGGGGGGGGGGGCFGGDGGGGGGGGGGGGGGGGGGGGGGGGGGCCFGGGGGGGGGGGGDGGGGGGGGGGGGGEGDGGGGDGF?C:<FFFGEFFGEFFG
@M00200:205:000000000-AKKM3:1:1101:10909:3758 1:N:0:1
ATTGGGTTTAAAGGGTGCGTAGGCGGGTCTTTAAGTCAGTGGTGAAAGCCCATAGCTCAACTATGGAATTGCCATTGATACTGGGGACCTTGAATTCAGTAGAGGTAGGCGGAATTGATGGTGTAGCGGTGAAATGCATAGATACCATCAGGAACACCGATTGCGAAGGCAGCTTACTGGACTTGAATTGACGCTGAGGCACGAAAGCGTGGGGAGCGAACAGGATTAGATACCCCCGTA
+
GGGGGGGGGGGGGGGGGGGGGGGGGGGGGGGGGGGGGGGGGGGGGGGGGFGGGGGGGGGGGGGGGGGGGGGGGGCEGGGGGGGGGGGGGFGGGGGGGGGGGGGGGGGFGGGGGGGGGGGGGGGGGGGGGGGFFGGGFGGGGGGGGGGGGFGFFFFGGGGGGGFG>EGGGGGGGGGG83@FGGGFF?FGFGFGCGGGGFGG5*CEGDDG8CECC>>C358:DC*>:9>?F4<>ECG<BEB5
@M00200:205:000000000-AKKM3:1:1101:9269:3761 1:N:0:1
ACTGGGTTTAAAGGGTGCGTAGGCGGCGCTGCAAGTGCCTTGTGAAATCCCACGGCTCAACCGTGGAATTGCTCGGCAGACTGCAGTGCTTGAGGTTGGTAGGGGTCGCTGGAACTCTAGGTGGAGCGGTGAAATGCGTAGATATCTAGAGGAACACCTGCGGCGAAGGCGGGTAGCTGGGCCGACACTGACGCTGAGGCGCGAAAGCTAGGGGAGCGAACGGGATTAGATACCCCTGTA
+
GGGGGGGGGGGGGGGGGGGGGGGGGGGGGGGGGGGGGGGGGGGGGGGGGGGGGGGGGGGGGGGGGGGGGGGGCGGGGGGGGGGGGGGGGGGGGGGFGGGGGGGGGGGGGGGGGGGGGGGGGGGGGGGGGGGGGGGGGGGGGGGGGGGGGGGGGGGGGGGGGGGGEGGGGGGGGGGGGGDGGGGGGGGGGGFFGDDECFGFGGCEGGGGGGGGGGBGFGGGDDEGBG42FFF7CC6FFFFG
@M00200:205:000000000-AKKM3:1:1101:22959:3761 1:N:0:1
ATTGGGTTTAAAGGGTAGGTAGGTGGTCTCATTTGTCTGGGGTGAAAGCCTTGGGCTTAACCCAAGAAGTGCCCCAGAAACGGTGAGACTCGAGTCCTGGAGAGGGTCGTGGAATTCCCGGTGTAGCGGTGAAATGCGTAGAGATCGGGAGGAACACCAGAGGCGAAGGCGGCGACCTGGACAGGTACTGACACTAAACTACGAAAGCGTGGGGAGCAAACAGGATTAGATACCCCAGTA
+
GGGGGGGGGGGGGGGGGGGGGGGGGGGGGGGGGGGGGGGGGGGGGGGGGGGGGGGGGGGGGGGGGGGGGGGGGGGGGGGGGGGGGGGGGGGGGGGGGGGGGGGGGGGGGGGGGGGGGGGGGGGGGGGGGGGFGGGGGGGGGDGGGGGGGGGGGGGGGGFGGGGGGGEDCGEEGGGG*BFCGFFFGGGGGGFGGGGGGGFGGGGGGGGGCGECEGFGFGFGGGFG?F7269<GGCEGFFFG
@M00200:205:000000000-AKKM3:1:1101:21584:3777 1:N:0:1
ATTGGGTTTAAAGAGCTCGTAGGCGGCTTGTCGCGTCGACCGTGAAAACTTGGGGCTCAACCCCAAGCCTGCGGTCGATACGGGCAGGCTCGAGTTCGGTAGGGGAGACTGGAATTCCTGGTGTAGCGGTGAAATGCGCAGATATCAGGAGGAACACCGGTGGCGAAGGCGGGTCTCTGGGCCGATACTACCGCTGAGGAGCACGAGCGTGGGGAGCCAACAGGATTAGATACCCTGGTA
+
GGGGGGGGGGGGGGGGGGGGGGGGGGGGGGGGGGGGGGFGGGGGGGGGGGGGGGGGGGGGGGGGGGGGGGGGGGGGGGGGGGGGGGGGGGGGGGGGGGGGGCGGGGGGGGGGGFGGGGGGGGGGGGGGGFEGGGGGGGG*>>DFGGGGGGGGGGGGGGGGGGGGGG7FGGGGGGDGFGGGGGGGGDG/<*22221*:CFCEG*0**1/22CGGDB/0*029>FGFGG?FF)0+,3*0)03
@M00200:205:000000000-AKKM3:1:1101:19058:3781 1:N:0:1
ATTGGGTGTAAAGCGTGCGCAGGCGGTTCGGCAAGAAGGATGTGAAATCCCAGGGCTTAACCTTGGAACTGCATTCTTAACTGCCGGGCTAGAGTATGTCAGAGGGGGGTAGAATTCCGCGTGTAGCAGTGAAATGCGTAGAGATGCGGAGGAATACCGATGGCGAAGGCAGCCCCCTGGGATAATACTGACGCTCATGCACGAAAGCGTGGGGAGCAAACAGGATTAGATACCCGAGTA
+
GGGGGGGGGGGGGGGGGGGGGGGGGGGGGGGGGGGG@DGGGGGGGGGGGGGGGGGGGGGGGGGGGGGGGGGGGGGGGGGGGGGGGGGGGGGGGGGGGGGGGGFGGGGGGGGGGGGGGGGGGGGGGGGGGGGGGGGGGGGGGGGGGGGGGGGGGGGGGGGGGGE6EE>E?EGCEGEEEEFEFGG?FGGGGGGGGG3CGFGGGGGGGEGGG5ECGGEGFGCGCCGG:4>?FFBGGGGGF)5C
@M00200:205:000000000-AKKM3:1:1101:7535:3802 1:N:0:1
ATTGGGTTTAAAGGGTGCGTAGGCGGGTTGATAAGTCCGTGGTGAAATCTCCGAGCTTAACTCGGAAACTGCCGTGGATACTATTGATCTTGAATATCGTGGAGGTAAGCGGAATATGTCATGTAGCGGTGAAATGCTTAGATATGACATAGAACACCAATTGCGTAGGCAGCTTACTACACGATCATTGACGCTGAGGCACGAAAGCGTGGGGAGCAAACAGGATTAGATACCCGGGTA
+
CAFEFGFFGDFGE9@FGGEFFFGGGGGGGEGGGADFGGEGGEDDG<FFFFGGGGGGGFAEFFGGGGGGFFGDGG=FGGC<CEGF<?EE<FFGGGGGGG:FF++BFCFF<FE@BFGGGGGGGGGGG<CCFGGG9DF9>=FC9=<DFECGGGGGG9<FFGCFGCFFEEGEDGGGGGGGGFDFGGG*>BED@=,=;C<5:55C:?EGEEDF=/BFEGB5>=9?FFCFFC:7=*6:CFFCF8BC
@M00200:205:000000000-AKKM3:1:1101:22150:3805 1:N:0:1
ATTGGGTGTAAAGCGTGCGTCGGCGGTTTGGCAAGAAAGGTGTGAAATCCCAGAGCTTAACTTTGGAACTGCACTTTTAACTGCCAGGCTAGAGTATGTCAGAGGGGGGTAGAATTCCGCGTGTAGCAGTGAAATGCGTAGAGATGCGGAGGAATACCGATGGCGAAGGCAGCCCCCTGGGATAATACTGACGCTCAGGCACGAAAGCGTGGGGAGCAAACAGGATTAGATACCCCGGTA
+
GGGGGGGGGGGGGGGGGGGGGGGGGGGGGGGGGGG<FGGGGGGGGGGGGGGGGGGGGFGGGGGGGGGGGGGGGGGGGGGGGGGGGGGGGGGGFGGGGGGGGGGGGGGGGGGGGGFGGGGDGGGGGGGGGGFGGGCFGEEGGFFFGGGGGGGGGGFGEGGGEGCGGGCG5EFEE;CEEDGG5EFGGGGGGGGGGGGEEG6:=FGGGGGGGGGGGG>C):C@FG64:FG<FFFGF:CFB>D=
@M00200:205:000000000-AKKM3:1:1101:9140:3805 1:N:0:1
ATTGGGCATAAAGGGTGCGTAGGCGGCCTGTTAAGTCAGGGGTGAAAGGTTGCGGCTTAACCGCAGAATTGCCTTTGATACTGGCAGGCTTGAATAAAGTTGAGGTAGGCGGAATGTGGCAAGTAGCGGTGAAATGCATAGAGATGCCACAGAACACCGATTGCGAAGGCAGCTTACTAAGCTTTGATTGACGCTGAGGCACGAAAGCGTGGGGATCAAACAGGATTAGATACCCGAGTAAGA
+
GGGGGGGGGGGGGGGGGGGGGGGGGGGGGGGGGGGGGGGGGGGGGGGGGGGGGGGGGGGGGGGGGGGGGGGGGGGGGGGGGGGGGGDGGGGGGGGGGGGGGGGGGGGGGGGGGGGGGGGGGGGGGGGGGGGGGGGGGGFGGFGFGGGGGGGGGGGGGGGGGGGGGG>CFGGGGGGGGGGGGGGGGGGGFGCGGGGGGGGGGGDEGGGGGGGGGGFGFFGGGGGGFGG<FFFGGGGD3)<FF<A
@M00200:205:000000000-AKKM3:1:1101:25550:3812 1:N:0:1
ACTGGGCTTAAAGGGCGCGTAGGCGGCCGCCTAAGTCAGACGTGAAATCCCTCGGCTCAACCGGGGAACTGCGTCTGATACTGGGTGGCTTGAATCCGGGAGAGGGATGCGGAATTCCAGGTGTAGCGGTGAAATGCGTAGATATCTGGAGGAACACCGGTGGCGAAGGCGGCATCCTGGACCGGCATTGACGCTGAGGCGCGACAGCCAGGGGAGCAAACGGGATTAGATAACCTAGTA
+
FFGGGGGGGGGGGGGEGGGGGGCFGGG:B@7FGGGGFGFFGGGGFCFF9FG86CGGGGGGGG:>FE+:?BFF7B:FEGGGGGGG84::FFDGG<FFGGGGEGGGG>B,3>FGGGGGGGGEGGGAFGGDGECFGGGGFGGGGGGGGECFGG,CFGGFFG@CFEF,:**<:EGGECCCFFGGGG6>*:>CCFDGDGGG5@FCC5:C/83<**8CEG3D3C?8*787?59>?FAC+3<*//9:
@M00200:205:000000000-AKKM3:1:1101:20757:3830 1:N:0:1
ACTGGGCTTAAAGGGAGCGTAGGCGGCCCGTTAAGTCAGGGGTGAAAGACGGTGGCTCAACCATCGCAGTGCCCTTGATACTGACGGGCTTGAATATAGTTGAGGTAGGCGGAATGTGACAAGTAGCGGTGAAATGCATAGATATGTCACAGAACACCGATTGCGAAGGCAGCTTACTAAGCTATGATTGACGCTGAGGCTCGAAAGCGTGGGGATCAAACAGGATTAGATACCCCTGTA
+
GGGGGGGGGGGGGGGGGGGGGGGGGGGGGGGGGGGGGGGGFGGGGGGGGGEGFGGGGGGGGGGDFGGGGGGGGGGGGGGGGGGGGGGGGGCFGGGGGGGFFGGGGGGGGFGGGGGGGDFGGGGGGGGGGGGGGGGGGGGGGGFGGGGCFFGGGGGGGGGGGGGGGGGGGGF@GFGGGGFGGDF;E,CCDCFGGGGGGGGGGGGGGGGGGGCFGE)5;FGGGFGG?FGB=@BFGG?C7>FG
@M00200:205:000000000-AKKM3:1:1101:15303:3841 1:N:0:1
ATTGGGTTTAAAGAGCTCGTAGGTGGCTGGTCGCGTCTGCCGTGAAAGCCCGCAGCTTAACTGCGGGTCTGCGGTGGATACGGGCCGGCTAGAGGTAGGTAGGGGCAAGTGGAATTCCTGGTGTAGCGGTGAAATGCGCAGATATCAGGAGGAACACCGGTGGCGAAGGCGGCTTGCTGGGCCTTACCTGACGCTGAGGAGCGAAAGCGTGGGGAGCGAACAGGATTAGATACCCCTGTA
+
GGGGGGGGGGGGGGGGGGGGGGGGGGGGGGGGGGGGGGGGGGGGGGGGGGGGGGGGGGGGGGGGGGGGGGGGGGGGGGGGGGGGGGGGGDGGGGGGGGGGGGGGGGGGGGGGFGGGGGGGGGGGGGGGGGGGGGFFGGGGGGGGGGGGGGGGGGGGGGGGGGGGGGGGDGGGGGGGGGGGGGGGGGGGGGGGGGGGGGGGGGGGGGGGGGGGDGFDBGGGGGFF?FF<?=AGGGGG@FFG
@M00200:205:000000000-AKKM3:1:1101:24237:3850 1:N:0:1
ATTGGGTTTAAAGGGTGCGTAGGTGGCGAGGCAAGTCTGGTGTGAAATCCCGGGGCTCAACCCCGGAACTGCACTGGATACTACTTTGCTTGAGTACTGGAGAGGAGATTGGAATTTACGGTGTAGCAGTGAAATGCGTAGATATCGTAAGGAAGACCAGTGGCGAAGGCGAATCTCTGGACAGTTACTGACACTGAGGCACGGAGGCCAGGGGAGCAAACGGGATTAGATACCCCCGTA
+
GGGGGGGGGGGGGGGGGGGGGGGGGGGGGGGGGGGGGGGGGGGGGGGGGGGGGGGGGGGGGGGGGGGGGGGGGGGGGGGGGGGGGGGGGGGGGGGGGGGGGGGGGGGGGGGGGGGFGEFGGGGGGGGGGGGGGGGGGGGGGGGGGGGGGGGGGGGGGFGGGGGGGGGGGGGGEGGFGGGCFGGGGGGGGGGFGGGGGGGGEGGCDECCFGGGGDEGFCCFCGEGFG:3?@<FG:CFB>EG
@M00200:205:000000000-AKKM3:1:1101:22485:3851 1:N:0:1
ACTGGGCGTAAAGCGCACGTAGGCGGTTCAGTCAGCCAGCCGTGAAAGCCCCGGGCTCAACCTGGGAATTGCGGTTGGAACTGCTGAGCTAGAGTATGGTAGAGGGGTGTGGAATTCCAGGTGTAGCGGTGAAATGCGTAGATATCTGGAGGAACATCAGTGGCGAAGGCGACACCCTGGACCAATACTGACGCTGAGGTGCGAAAGCGTGGGGAGCAAACAGGATTAGATACCCTAGTA
+
GGGGGGGFGGGGGGGGGGGGGGGGGGGGGGGGGGGGGGFGGGGGGGGGGGGGGGGGGGGGGGGGGGGGGGGGGGDGGGFEFGGGGGGGGGGGGGGGGGGGGGGGGGGGGGGGGGGGGGGGGGGGGGGGGGGGGCGCGGGGGEGGGGGFCGFDGGGGGGGGGGGGGGGGGGGGGDEGGGGGGGGGFFFGGGFGGGGGGGGFGF5BEGGGDEGDEGFGFGGGGGGGFGGFFFF>FGGG?FFF
@M00200:205:000000000-AKKM3:1:1101:6121:3855 1:N:0:1
ACTGGGTATAAAGGGCGCGTAGGCGGCGCAACAAGTCACTTGTGAAATCTCCGGGCTTAACTCGGAGCGGCCAAGTGATACTGTCGTGCTAGAGTGCGGAAGGGGCAACTGGAATTCTCGGTGTAGCGGTGAAATGCGTAGATATCGAGAGGAACACCTGCGGCGAAGGCGGGTTGCTGGGCCGACACTGACGCTGAGGCGCGAAAGCCAGGGGAGCGAACGGGATTAGATACCCCGGTA
+
GGGGGGGGGGGGGGGGGGGGGGGGGGGGGG@@CCFFGGGGGGGGGGGGGGGGGGGGGGGGGGGGGGGGGGGGGGGGGGGGGGGGGGGGGGCGGGGGGGGGGGGGGGGGGGGGGGGGGGGDGGGGGGGGGGGGGGGGGGGGGEGGGGGGGGGGGDGGGGGGGGEGGGGGGGGGGGGGGGGGGGGGGGGGGGG?ECGGEGGGGC=:CEGFGGGGGE)9@EDC5DGG?5DF@@<>?EF5BB@C
@M00200:205:000000000-AKKM3:1:1101:13881:3856 1:N:0:1
ATTGGGTTTAAAGGGTGCGCAGGCGGGGATCTAAGTCAGGGGTGAAAGACGGTGGCTCAACCATCGCAGTGCCTTTGATACTGGATTCCTTGAATATACCTGAGGTAGGCGGAATGTGGCAAGTAGCGGTGAAATGCATAGATATGCCACAGAACACCGATTGCGAAGGCAGCTTACCAAAGTATGATTGACGCTGAGGCACGAAAGCGTGGGGATCGAACAGGATTAGATACCCTCGTA
+
GGGGGGGGGGGGGGGGGGGGGGGGGGGGGGGGGGGGGGGGGGGGGGGGGGGGGGGGGGGGGGGGGGGGGGGGGGGGGGGGGGGGGGGGGGGGGFGGGGGGGGGGGGGGGGGGGGGGGGGGGGGGGGGGGGGGGGGGGGGGGGGGGGGGGGGGGGGGGGGGGGGGGGGGGGGGGGGGFGGGGGGGGGGGGGGGGGGGEGGGGGEGGGDFGEGGGGFGFGGGGGGFBGC?F?2>FFFF>FFE
@M00200:205:000000000-AKKM3:1:1101:7684:3863 1:N:0:1
ATTGGGTTTAAAGGGTCCGCAGGTGGCCAGGTGTGTCAGGTGTGAAATCCTACAGCTCAACTGTAGAACTGCGCCTGAAACTATCTGGCTAGAGGCTTGGAGAGGGCAGTGGAATTCCCGGTGTAGCGGTGAAATGCGTAGATATCGGGAGGAACACCAACGGCGAAGGCAGCTGCCTGGACAAGTACTGACACTCATGGACGAAAGTGTGGGGAGCGAAAGGGATTAGATACCCTGGTA
+
GGGGGGGGGGGGGGGGGGGGGGGGGGGGGGGGGGGGGGGGGGGGGGGGGGGGGGGGGGGGGGGGGGGGGGGGGGGGGGFGGGGGGGGGGCGGGGGGGFGGGGGGGGGGGGGGFFFGGGGGGGGDFFGGGGGGGGGGGGDEGDGGGGGGGGGGGGGGGGGGGGCGGDGGGGGGDGGG5CFGGGGGGGGGFDCFG88EFCECCGEEGEDGG<CEFGDDBEC?DDFGBG4<FFFGFFFG>59<
@M00200:205:000000000-AKKM3:1:1101:10619:3880 1:N:0:1
ACTGGGTGTAAAGAGCTCGTAGGCGGTCTGTCGCGTCTGCTGTGAAAACTCGGGGCTTAACCCCGAGCCTGCAGTGGGTACGGGCAGACTAGAGTGTGGTAGGGGAGACTGGAATTCCTGGTGTAGCGGTGGAATGCGCAGATATCAGGTGGAACACCGATGGCGAAGGCAGGTCTCTGGGCCACAACTGACGCTGAGGAGCGAAAGCGTGGGGATCGAACAGGATTAGATACCCGAGTA
+
GGGGGGGGGGGGGGGGGGGGGGGGGGGGGGGGGGDGGGGGGGGGGGGGGGGEFFGGGGGGGGGGGGGGGGGGGGGGGGGFGGGGGGGFGGGGFGGCFGGGGGGEFDGGGGGFDEFGGGGG@FAFGCG+CF@FFGGGGGGGGGGGGGGGG<FCGGGGGGGGGGGGGGGGGGGGGFFGGGGGGGGGGGDEGGFGGGGGGGF6EDGCEE<C?7EGGD3/8>58FCGC1*C?FFB7FCF)<>>6
@M00200:205:000000000-AKKM3:1:1101:6164:3886 1:N:0:1
ACTGGGCTTAAAGGGTGCGTAGGCGGCGTGCTAAGTCAGTGGTGAAAGACGGTGGCTCAACCATCGCAGTGCCGTTGATACTGGCGCGCTTGAATGCGGATGAGGTAGGCGGAATGTGGCAAGTAGCGGTGAAATGCATAGATATGCCACAGAACACCGATTGCGAAGGCAGCTTACCAAGGCGCGATTGACGCTGATGCACGAAAGCGTGGGGATCGAACAGGATTAGATACCCTTGTA
+
GGGGGGGGGGGGGGGGGGGGGGGGGGGEECGGGGGGGGGGGGGGFGGGGGGGFGGGGGGGGGGGGGGGGGGGGCFGFGGGGGGGGEEGGGGGGGFGGGGGGGGGFGGGGGGGGGGFGCGGGGGGGGGGGGGGFGGGGFGFFFFGGFFGGGGGGGGGGGGGGDFGEGEGGGGGGGGEGFGFCFCEGD5?FGGGGGGGGGGGGGGGC=DFGGCEEGD3>EEFGGGGFG><F*6DGCGGFFFG
@M00200:205:000000000-AKKM3:1:1101:22908:3890 1:N:0:1
ACTGGGCTTAAAGCGCACGTAGGCGGATATTTAAGTTAGGGGTGAAATCCCAGGGCTCAACCCTGGAACTGCCTCTAATACTGGGTATCTCGAGTCCGAGAGAGGTGAGTGGAATTCCGAGTGTAGAGGTGAAATTCGTAGATATTCGGAGGAACACCAGTGGCGAAGGCGGCTCACTGGCTCGGTACTGACGCTGAGGTGCGAAAGCGTGGGGAGCAAACAGGATTAGATACCCTAGTA
+
GGGGGGGGGGGGGGGGGGGGGGGGGGGGGGGGGGGGGGGGGGGGGGGGGGGGGGGGGGGGGGGGGGGGGGGGGGGGGGGCFGGGGGGGGFGGGGGGGGGGGGGGGGGGGGGGGGGGGGGGGGGGGGGGGGGGGGGGGGGGGGGFGGGGGGGGGGGGGGGGGGGGGGGGGFGGGGGGGGGGGGGDEGGGGGGGDGGCEGGGFGGGGGGGE=CGGGFDDGGGGGGGFGGFFFFGGGGGF>@C
@M00200:205:000000000-AKKM3:1:1101:19251:3891 1:N:0:1
ATTGGGTTTAAAGGGCGCGTAGGCGGCCTGCTAAGTCGATCGTGAAATCCCCGGGCTCAACCCGGGAACTGCGACCGATACTGGTTGGCTTGAATTCGGGAGAGGGATGCGGAATTCCAGGTGTAGCGGTGAAATGCGTAGATATCTGGAGGAACACCGGTGGCGAAGGCGGCATCCTGGACCGGCATTGACGCTGAGGCGCGAAAGCCAGGGGAGCAAACGGGATTAGATACCCTTGTA
+
GGGGGGGGGGGGGGGGGGGGGGGGGGGGGGGGGGGGGGGGGGGGGGGGGGGGGGGGGG9FGGGGGGGGGGGGGGGGGGGGGGGGGGGGGGGGGFGGGGGGGGGGGGGGEGGGGGGGGGGGGGGGFGGGGGGGGGGGGGGGGGGGGGGGGGGGDGGGGGGGGGGGGGDEGGGGGGGGGGGGGGGGEEGGGGFGGGDGCGGGGGGDGGGGGGGGGGFDFFGGGGGDFGC<FFAGGGGGFFFF
@M00200:205:000000000-AKKM3:1:1101:8635:3892 1:N:0:1
ATTGGGCTTAAAGGGTGCGTAGGTGGCGAGGCAAGTCTGGTGTGAAATCCTAGGGCTCAACCCTGGAACTGCACTGGATACTACTTTGCTTGAGTACTGGAGAGGAGATTGGAATTTACGGTGTAGCAGTGAAATGCGTAGAGATGCGGAGGAATACCGATGGCGAAGGCAGCCCCCTGGGATAATACTGACGCTCATGCACGAAAGCGTGGGGAGCAAACAGGATTAGATACCCCAGTAAGA
+
GGGGGGGGGGGGGGGGGGGGGGGGGGGGGGGGGGGGGGGGGGGGGGGGGGGGGGGGGGGGGGGGGGGGGGGGGGGGGGGGFGGGGGFGFGGGGGGGGGGGGGGGGGGGGFGGGGCFGGGGGGGGGGGGGGGGGGGGGGGGGGGGGGFGGGGGGGGFFGGGCGGFEGGGGGGG>FEGGGGGGGGGGGF77+BDGDDEGFGGGGGGEGGGGGGGGGFGBGGGGGGGFDFEFFEGG8@C:7?FFFF
@M00200:205:000000000-AKKM3:1:1101:22729:3893 1:N:0:1
ACTGGGTATAAAGGGTGCGTAGGCGGCTTGTTAAGTCAGGGGTGAAAGTTTTCGGCCCAACCGGAAAATGGCCTCTGATACTGGCGAGCTCGAGTGCGTGAGGGGTGACTGGAACGAGCAGTGTAGCGGTGAAATGCGTAGATATTGCTCGGAAGGCCAACGGCGAAGGCAGGTCACTGGTACGCAACTGACGCTGAGGCACGAAAGCGTGGGGAGCAAACCGGCTTAGATACCCCGGTA
+
GGGGGGGGGGGGGGGGGGGGGGGGGGGGGGGGGGGGGGGGGGGGGGGGGGGGGGGGGGGGGGGGGGGGGGGGGGGGGGGGGGGGGDEGGGGGGDGGGGGGGDGGGEGGGGGGGGFGEGGGCFDGGFGFGEDGGGFFGGGGGGGGGGFFFGGC7FGGGGGGGGGGGGGGGEGGGECEGGGFGFGGDCCEFC?<EEGEC8CE5<C>CEDGGGG5EC5DBGGDC*8<07<>=FD:FCFCD>DG
@M00200:205:000000000-AKKM3:1:1101:18806:3901 1:N:0:1
ATTGGGTTTAAAGGGCTCGTAGGCGGTTCGTCACGTCGGGAGTGAAAACTCGGAGCTTAACTCCGAGCCTGCTTCCGATACGGGCAGACTAGAGGTAGGCAGGGGAGAGCGGAACTCCTGGTGTAGCGGTGGAATGCGCAGATATCAGGAAGAACACCGGTGGCGAAGGCGGCTCTCTGGGCCTTACCTGACGCTGAGGAGCGAAAGCGTGGGTAGCGAACAGGATTAGATACCCGTGTA
+
GGGGGGGGGGGGGGGGGGGGGGGGGGGGGGGGGGGGGGEGGGGGGGGGGGGGGGGGGGGFGGGGECGGGGGGGGGGGGGGGGGGGGGGGGGGGGFGGGGGGGGEGCFFGGGGDGGGGGGFGGGGGGGGGGGGGGGGGEGGGGGFGGGGGCFGG:EGGGGDFGED7FEGGGFGGGG7CGGGGGGGGGGGFFEFGGGGGGGGGGEEGGGFGGGGGGFGFGG5CGGGB:>?FFB>CFGG:5FG
@M00200:205:000000000-AKKM3:1:1101:22412:3903 1:N:0:1
ATTGGGCTTAAAGGGTCCGTAGGCGGGAGAATTAGTCAGTGGTGAAAGTCTGTGGCTCAACCATAGAATTGCCGTTGAAACTGTTTTCCTTGAGTCATTATGAAGTGGTTAGAACATGTAGTGTAGCGGTGAAATGCATAGATATTACATAGAATACCGATTGCGTAGGCAGATCACTAATAATGTACTGACGCTGAGGGACGAAAGCGTAGGTAGCGAACAGGATTAGATACCCGTGTA
+
GGGGGGGGGGGGGGGGGGGGGGGGGGGGGGGGGGGGGGGGGGGGGGGGFGGGGGGGGGGGGGGGGGGGGGGGGGGGGGGGGGGGGGGGGGGGGGGGGGGGGGGGGGGGGGGGGGGGGGGGGGGGGFGGGEDGGGGGGGGGGGGGGGGGGGGGGGFGGDGGGGGGGGGGGGGGGGGGGGGFGGGGGGGGGFGGGGDGCCFGGGGGGDDGGCECEGFGAECEGDGGFGGFFACGG,<C>35E
@M00200:205:000000000-AKKM3:1:1101:5646:3916 1:N:0:1
ATTGGGTTTAAAGAGCTCGTAGGCGGCTTGTCGCGTCGACTGTGAAATCCCGTGGCTCAACTGCGGGTCTGCAGTCGATACGGGCAGGCTAGAGTTCGGTAGGGGAGACTGGAATTCCTGGTGTAGCGGTGAAATGCGCAGATATCAGGAGGAACACCGGTGGCGAAGGCGGGTCTCTGGGCCGATACTGACGCTGAGGAGCGAAAGCGTGGGGAGCGAACAGGATTAGATACCCTCGTA
+
GGGGGGGGGGGGGGGGGGGGGGGGGGGGGGGEGFGGGDGGGGGGGGGGGGGGGGGGGGGGGGGCFGGGGGGGGGGGGGGDFGGGGGGGGFBFDG<<FGGGGGGGGGGGGGC8DFGGCFGGGGGGGGGGGGGFGGGGGDEEGGG9FGGGG:CCGGCFGDCFEGD@CGGGDCFGDG5:@7EFGGGCCE:CGF7<ECGGG8:+7*:CEC5<E:>EGGDGEGGG3CFF0CG?@F4*<:0*85:E
@M00200:205:000000000-AKKM3:1:1101:10118:3944 1:N:0:1
ATTGGGTTTAAAGCGCGTGTAGGCGGCTTGGCAAGTCGGATGTGAAAGCCCACGGCTCAACCGTGGAAGCGCATCCGAAACGGCCTCGCTGGAGTCTCGGAGAGGAAGGTGGAATGCTTGGTGTAGAGGTGAAATTCGTAGATATCAAGCAGAACACCTGCGGCGAAGGCGGCCTTCTGGACGATGACTGACGCTGAGACGCGAAAGCGTGGGGAGCAAACAGGACTAGCTACCCGCGTAAGAC
+
GGCCFFGGGGGGEGGGGGCFFDGGGGGGGEGFGG<;CCFEFEEFGFGFGGGGGECFGGGGGGGGGG@FFGGGGGGGGCCEGGGGGGGEFCFGGGGGCFFGFE:CFGEFGDGFBFGFCFFGGFFGFFFFEGFCEFG=BF<EFCGGDBDFGFEGGGGFDFGDFFGGCB1<*C<EGGEFGGGACCEGGGF70:?CCG*=EFCF><EE*/CC*7;CGE>7BGCAC5FC?*057))2<?@5>DB=D?2)
@M00200:205:000000000-AKKM3:1:1101:14821:3950 1:N:0:1
ATTGGGTTTAAAGTGTGCGCAGGTGGCTGAGCAAGTCGAGTGTGAAATCCCCGGGCTTAACTTGGGAATTGCGCTCGAAACTACTTGGCTAGAGTGTGGCAGAGGAAGGTGGAATTCCACGTGTAGCGGTGAAATGCGTAGAGATGTGGAGGAACACCGATGGCGAAGGCAGCCTTCTGGGCCAACACTGACGCTCATGCACGAAAGCGTGGGGAGCAAACAGGATTAGATACCCGAGTA
+
GGGGGGGGGGGGGGGGGGGGGGGGGGGGGGGGGGGGGGGGGGGGFGGGGGGGGGGGGGGGGGFGGGGGGGGGGGFGGGGGGGGGGGGGGGGGFGGGGGGGGGGFGGGGGGGFGGGGGGGGGGGGFGGGGGGGGCFGGGGCFGGBEGGGGGGGFGGGGGGDFGGGGGGGGGGGGGGGGGDGGGGGGGGGGFDG=GDEEGGGGF=EECCGDEEEECADEGG+5*:4(9*2?6AGFGGG5@FG
@M00200:205:000000000-AKKM3:1:1101:20984:3959 1:N:0:1
ATTGGGTTTAAAGGGTGCGTAGGCGGCATGCTAAGTCAGGGGTGAAATTCGGCAGCTTAACTGTCGGCGTGCCTTTGATACTGGTGTGCTTGAATGCGGATGAGGTAGGCGGAATGAGACAAGTAGCGGTGAAATGCATAGATATGTCTCAGAACTCCGATTGCGAAGGCAGCTTACTAAGTCGTGATTGACGCTGATGCACGAAAGCGTGGGGATCAAACAGGATTAGATACCCGAGTA
+
GGGGGGGGGGGGGGGGGGGGGGGGGGGGGGGGGGGGGGGGGGGGGGGGGGGGGGGGGGGGGGGGGGGGGGGGGGGGGGGGGGGGGGGGGGGGGGGGGGGGGGFGGGGGGGGGGGGGGGGGGDGGGGGGGGGGGGGGGGGGGGGGGGGGGGGGGGGGGGGGGGGGGGGGGGGGGGGGGGGGGGGDGGGGGGGGGGGGGGGGGGGGGGCCEGGGGD>DFFGGGGGGFGGFFFFGG8F<EFFG
@M00200:205:000000000-AKKM3:1:1101:18130:3959 1:N:0:1
ATTGGGTTTAAAGCGTGCGTAGGTGGTTCGTTAAGTCTGATGTGAAAGCCCCGGGCTCAACCTGGGAATTGCATTGGATACTGGCGGGCTAGAGTACGGTAGAGGGTGGCGGAATTCCTGGTGTAGCAGTGAAATGCGTAGAGATCAGGAGGAACATCCGTGGCGAAGGCGGCCACCTGGACCAGTACTGACACTGAGGCACGAAAGCGTGGGGAGCAAACAGGATTAGATACCCCGGTA
+
GGGGGGGGGGGGGGGGGGGGGGGGGGGGGGGGGGGGGGGGGGGGGGGGGGGGGGGGGGGGGGGGGGGGGGGGGGGGGGGGGGGGGGGGGGGGFGGGGGGGGGGGGGGGGGGGGGGGGGGGGGGGGGGGGGGGGGGGGGGGGGGGGGGGGGGGGGGGGGGGFGGDDGGGGGGGGGGFGGGGGGGGGGGGGGGGGGGGGDCFEFGGGGGGGGGGGGFGFGFGGGGGBFFDFFFGGG?FFFFG
@M00200:205:000000000-AKKM3:1:1101:24438:3973 1:N:0:1
ATTGGGCTTAAAGAGCTCGTAGGCGGCTTGTCGCGTCGACTGTGAAAACCCGCGGCTCAACTGCGGGCCTGCAGCCGATACGGGCAGGCTAGAGTTCGGTAGGGGAGACTGGAATTCCTGGTGTAGCGGTGAAATGCGCAGATATCAGGAGGAACACCGGTGGCGAAGGCGGGTCTCTGGGCCGATACTGACGCTGAGGAGCGAACGCGTGGGGAGCGAACAGGATTAGATACCCGGGTA
+
GGGGGGGGGGGGGGGGGGGGGGGGGGGGGGGGGGGEGGGGGGGGGGGGGGGGGGGGGGGFGGGGEGGGGGGGGGGGGCGGGGGGGGGGGGFGGFDDFGGGGGGGGGGCFGGGFGGGGGFGFFGGGGGGGCFGGGCGGGGGGGGGGG;FGGEGGGGGGGGDGGGGGGGGGGEGGECFFGGGGGGDCE/8CC7CECCG8**05CEC8*)1:*28:?>G@C*?D<2<16*,0=4CG68C7>>E
@M00200:205:000000000-AKKM3:1:1101:13181:3975 1:N:0:1
ATTGGGTTTAAAGGGTGCGTAGGCGGCCTATTAAGTCAGTGCTGAAATATCCCGGCTTAACCGGGAGGGTGGCATTGATACTGATGGGCTTGAGTAGAGTCGAGGTAGGCGGAATTGACGGTGTAGCGGTGAAATGCTTAGATATCGTCAAGAACACCGATAGTGTAGACAGCTTACTAGACTCAAACTGACGCTGAGGCACGAAAGTGTGGGGATCAAACAGGATTAGATACCCCCGTA
+
GGGGGGGGGGGGGGGGGGGGGGGGGGGG;EFGADFGGGGGFFGGGGGDAFGACFGGGGGGGGD7F@F@+FGED8FGDGFGGGC,C,CEGGFGGGFGA9FB9FFGGGF<FGEEFGGGGGGGGGGGGGGDGGGGGGGGGFGGGFGGGGGG@FCGGGCGGGCB@<FCG2DEDF9DFGFFGG@FGF,22,?EGGGGGGGEGFGGEGGGEED>FFEGGGE*=C6EGGFF?GGFFBAGGGGGBBDD
@M00200:205:000000000-AKKM3:1:1101:6511:3975 1:N:0:1
ACTGGGTTTAAAGGGTCCGTAGGCGGGCATATAAGTCAGAGGTGAAATCCGACAGCTTAACTGTCGAACTGCCTTTGAAACTGTATGTCTTGAGTGAGATTGAAGCAGCTGGAATGTGTAGTGTAGCGGTGAAATGCATAGATATTACACAGAACACCGATAGCGTAGGCAGGTTGCTAAGTCTTTACTGACGCTGATGGACGAAAGCGTGGGGAGCAAACAGGATTAGATACCCGCGTA
+
GGGGGGGGGGGGGGGEFGGGFGGGGGGDEGGGFFGGGGG<FGGGGGGGGGGGG@FGGGGGGGGGGFGGGGGGGGGGGGFGGGGGDFG?FGGGGGGGCGEGGGG9<EECGGGGGGGGFGGFGGGGGGGGGGGGGFGGGF,CFGGGGGGGFAFFGGGGGGDEECCEEGGGGGGGDGFFGGFFFC:FGCCGFGGFGGGDDFGG?CCEEGGCECCGGD5<DCC@5>*87FGFF66CGGGD8>D=
@M00200:205:000000000-AKKM3:1:1101:25306:3977 1:N:0:1
ATTGGGTATAAAGGGTGCGTAGGCGGCCTATTAAGTCAGTTCTGAAATATCCCGGCTTAACCGGGAGGGTGGGATTGATACTGATGGGCTTGAGTGGAGTCGAGGTAGGCGGAATTGACGGTGTAGCGGTGAAATGCTTAGATATCGTCAAGAACACCGATAGTGTAGACAGCTTACTAGACTTCAACTGACGCTGAGGCACGAAAGTGTGGGGATCAAACAGGATTAGATACCCGGGTA
+
GGGGGGGGGGGGGGGGGGGGGGGGGGGEFGGGGFGGGGGCFFGGGGGGGGG<<FGGGEGGGGGEE@FFGFGDGAFGGGGGGGGGGGGGGGGGGFFFCG8FGCGGGGGGGGGGGGGGFGCC7FFGGGGGGGGGGGGGGGGGGACDFFE<C<EGGGGGGGGGGFGGGGGG,>CEGGGGGGC,46BFFCGCFCFGDGGGCGDFEFCCEDD7@FFGEDFGFGGGGGGDFG=76FDFGGGGFFFG
@M00200:205:000000000-AKKM3:1:1101:23143:3987 1:N:0:1
ATTGGGTGTAAAGGGTGCGTAGGCGGGCGTTTAAGTCAGCGGTGAAATCCCACGGCTCAACCGTGGAACTGCCATTGATACTGGGCGCCTTGAGTACCGTTGGGGTAGGCGGAATTTATGGTGTAGCGGTGAAATGCATAGATACCATAAGGAACCCCGATAGCGTAGGCGGCTTACTGAGCGGTAACTGACGCTGAGGCACGAAAGCATGGGTAGCGAACAGGATTAGATACCCTTGTA
+
GGGGGGGGGGGFGGEGGGGGGGGGGGGGGFGGGGFFGGGGGGGGFEFFGGGGGGGGGGGFGGGGGGGGGGGGGGGGGGGGGGGGGGGGGGGGGGGGGGGGGGGGGGGGGGGGGEFGGCGGGFGGGGGGGGGGFFGGGGGGGFGGGGGGGGGGDFGGGGGGGGEFGGGG>FEEGGGGGGCFGGGGGG*<FDCGGGGGGFFGGGGGG5DGGGGCFGFCFECEGGGF?GF>@FAGGECG)59F
@M00200:205:000000000-AKKM3:1:1101:7171:3989 1:N:0:1
ATTGGGTATAAAGCGCACGTAGGCGGATTGGTCAGTTAGGGGTGAAATCCCAGGGCTCAACCCTGGAACTGCCTTTAATACTGCCGGTCTAGAGTTCGAGAGAGGTGAGTGGAATTCCGAGTGTAGAGGTGAAATTCGTAGATATTCGGAGGAACACCAGTGGCGAAGGCGGCTCACTGGCCCGATACTGACGCTGAGGTGCGAAAGCGTGGGGAGCAAAAAGGATTAGATACCCTAGTA
+
FGGGGGGGGGGGGGGGGGGFGGCGGDGGGGGGCGEFGFGGGGGGGGGGGEAGGGGGGDGFFGGGGDEGFGGGFGGFFCGFGGGAEGCCFGDGFGFGFG<EDEGGGGFCG5CDFGGGGF<8FFGGGF?FGGGGAFF9F7DEGGGGGGFFGDC:FFFFGFCCFFGD@FEGGGEGGGGGGG?:2,=*1:>EFGFFDGD5C>FG*;CDEC3*=EGGG>BGD=8C*95D?6*569:F<:C75>?C
@M00200:205:000000000-AKKM3:1:1101:20036:4006 1:N:0:1
ACTGGGTGTAAAGAGCTCGTAGGCGGTTTGTCACGTCTGCTGTGAAAACCCGAGGCTCAACCTCGGGCTTGCAGTGGGTACGGGCAGACTAGAGTGCGGTAGGGGAGACTGGAATTCCTGGTGTAGCGGTAAAATGCACAGATATCAGGAGGAACACCGATGGCGAAGGCAGGTCTCTGGGCCGCAACTGACGCTGAGGAGCGAAAGCGTGGGTAGCAAACAGGATTAGATACCCCAGTAAGA
+
GGGGGGGGGGGGGGGGGGGGGGGGGGGGGGGGGGGGGGGGGGGGGGGGGGGGGGGGGGGGGGGGGGGGGGGGGGGGGGGGGGGGGGGGGDFGFGFGFGGEGGGGGGGGGGGFGGGGGGGGGGGGGGGGG@FGGGGGGGGGGGGGGGGGGGFGGGGGGDGGGGGGGGGGGGGGGGGGGGGGGGGGEGGGGCFGGGDGGGGGGGGGGGGGGGGGGEFGFGGGGGGGFGG?FFFGG8CGFFFGG>A
@M00200:205:000000000-AKKM3:1:1101:16891:4019 1:N:0:1
ACTGGGTTTAAAGCGCACGTAGGCGGTTTGGTAAGCTAGCCGTGAAAGCCCCGGGCTTAACCTGGGAATTGCGGTTAGAACTGCCAAGCTAGAGTATGGTAGAGGGGTGTGGAATTTCAGGTGTAGCGGTGAAATGCGTAGATATCTGAAGGAACACCAGTGGCGAAGGCGACACCCTGGACCAATACTGACGCTGAGGTGCGAAAGCGTGGGGAGCAAACAGGATTAGATACCCCCGTAAGA
+
GGGGGGGGGGGGGGGGGGGGGGGGGGGGGGGGGGGGGGGGGGGGGGGGGGGGGGGGGGGGGGGGGGGGGGGGGGGGGGGGGGGGGGGGGGGGGGGGGGGGGGGGGGGGGGGGGGGGGGGGGGGGGGGGGGGGGGGGGDGGGGGGGGGGGGGGGGGGGGGGGGGGGGDGGGGGGGGGGGGCFGGGGGGGGGGGGGGGGGGGGGGGGGGFEEEEGGEGFGGGGGGGBFDDFFFFFFG7>BEDG<B
@M00200:205:000000000-AKKM3:1:1101:5380:4023 1:N:0:1
ATTGGGCTTAAAGTGCGTGTAGGCGGCTTCTCAAGTCGGGTGTGAAATCTCAGGGCTCAACCCTGGAAGTGCATTCGAAACTGGGTAGCTAGAGTACTGGAGAGGAAGGTGGAATGCTTGGTGTAGAGGTGAAATTCGTAGATATCAAGCGGAACACCGGTGGCGAAGCCGGCCTTCTGGACAGATACTGACGCTGAGACGCGAAAGCGTGGGGAGCAAACAGGATTAGATACCCCAGTA
+
FGGGGGGGFFGGGGGGE@@6EEFCFGFC7F@@EGGGGGGD,CFEGGGFF,,CAEFE<FFFGGCFGFFF<FGGCC?FGGGGGGGGGGGGFGEFGG5E<,F<CFFBEAFGGFFFFGC8<EFAF5BFGGGGG@DGEEFFBFGGFGGE;,CFG,+3CC@=FFEFFC@BCGDE+@F7EGGGG?FGC8,D,,,>,=@F:?4C*8595CGEGD5DEC8<CGED5:8@C4**.9F?F?ADG?6D7)9F
@M00200:205:000000000-AKKM3:1:1101:5699:4028 1:N:0:1
ATTGGGTTTAAAGGGTCCGTAGGCGGTCAGATAAGTCAGTGGTGAAAGCCCATCGCTCAACGGTGGAACGGCCATTGATACTGTCTGACTTGAATTATTAGGAAGTAACTAGAATATGTAGTGTAGCGGTGAAATGCTTAGATATTACATGGAATACCAATTGCGAAGGCAGGTTACTACTAATACATTGACGCTGATGGACGAAAGCGTGGGTAGCGAACAGGATTAGATACCCGAGTA
+
GGGGGGGGGGGGGGGGGGGGGGGGGGGGGGEFEFGGGGGGGGGGGGGGGGGGGGGGGGGGGGGGGGGGGGGGGGGGGGGGGGGGGGGGGGGGGGGGGGGGGGGGGGGGGGGGGGGGGGGGGGGGGGGDEGGGGGGGGGGGCFGGGGGGGGGGGFGGGFGGGGGGGGGGGGGGGGGGGGGGGGFFGDGGGDFGEGGGGGGGGGGGGGGGGGCDGGFGFDGGDGG4?GGFFFFFDCF5B>FG
@M00200:205:000000000-AKKM3:1:1101:18857:4029 1:N:0:1
ACTGGGTATAAAGGGTGCGTAGGCGGCCTTGTAAGTCAGTTCTGAAATATCCCGGCTTAACCGGGAGGGTGGGATTGATACTGCTTGGCTTGAGTGGAGTCGAGGTAGGCGGAATTGACGGTGTAGCGGTGAAATGCTTAGATATCGTCAAGAACACCGATAGCGTAGGCAGCTTACTAGACTCTAACTGACGCTGAGGCACGAAAGTGTGGGGATCAAACAGGATTAGATACCCTCGTA
+
GGGGGGGGGGGGGGGGGGGGGGGGGGGGGGGGGFGGGGGGGGGGGGGGGGGGGGGGGGCGGGGGGDGGGFGGGGGGGGGGGGGGGGGGGGGGGGGGGGGGGGGGGGGGGGGGGEGGGGGGGGGGGCGEGFGGGGGGGGGGGGGGGGGGGFGGFGGGGGGGG@EGGGDGGGFECCFGGGGGCGGGGGGGGGGGDEDGGGGDGGGDCGGC?E9<@E:<@DC+9F6F?D>?F4:CCFGGFDFG
@M00200:205:000000000-AKKM3:1:1101:20073:4047 1:N:0:1
ATTGGGTGTAAAGGGCGCGTAGGTGGTCTTGTCAGTCAGACGTGAAATCCCCAGGCTTAACTTGGGAACTGCGTCTGATACTACAAGACTTGAGTTCGGGAGAGGGATGTGGAATTCCAGGTGTAGCGGTGAAATGCGTAGATATCTGGAGGAACACCGGTGGCGAAGGCGGCATCCTGGACCGAAACTGACACTGAGGCGCGAAAGCCAGGGGAGCAAACGGGATTAGATACCCCAGTA
+
GGGGGGGGGGGGGGGGGGGGGGGGGGGGGGGGGGGGGGGGGGGGGGGGGGGGGGGGGGGGGGGGGGGGGGGGGGGGGGGGGGGGGGGGGGGFFGGGGGGGGCEGGGG8FGFGGGGGGGGGFFGFGGGGGGGGGGFGGGGGGGGGFFGGGFGGEGGGGGGGCGGGGGGGGGGG5EGGGGGGGGGGGG>EFGGDGG7EFGCFGGGGGGGGGDFCG5@D):CGG:CGBD:?FF):FC@<5)9?
@M00200:205:000000000-AKKM3:1:1101:20682:4052 1:N:0:1
ACTGGGTTTAAAGGGCGCGTAGGCGGCCTGCTAAGTCGAACGTGAAATCCCTGGGCTCAACCCAGGAACTGCGTCCGATACTGGTTGGCTTGAATCCGGGAGAGGGATGTGGAATTCCAGGTGTAGCGGTGAAATGCGTAGATATCTGGAGGAACACCGGTGGCGAAGGCGACATCCTGGACCGGTATTGACGCTGAGGCGCGAAAGCTAGGGGAGCAAACGGGATTAGATACCCGCGTAAGA
+
GGGGGGGGGGGGGGGGGGGGGGGGGGGGGGGGGGGGGGGGGGGGGGGGGGGGGGGGGGGGGGGGGGGGGGGGGGGGGEGGGGGGGGGGGGGGGGGGGGGGGGGGGGGGGGGGGGGGGGGGGGGGGGGGGGGGGGFGGGGGGGGGGGGGGGFGGGGGGGGFGGGGGGGGGGGGGGGGGGGGGGGGGGGGFGGGGGGD8FGFCDGGGGGGFG?FEGFGEFFGGGDG05C7F7<FD:FC:EFCC:>
@M00200:205:000000000-AKKM3:1:1101:15945:4052 1:N:0:1
ATTGGGTTTAAAGAGCTCGTAGGCGGCTCAGCAAGTCGGCTGTGAAATCCCGAGGCTCAACCTCGGAACTGCAGTCGATACTGCTGTGGCTAGAGTCTGGTAGAGGAGAGTGGAATTCCCGGTGTAGCGGTGAAATGCGCAGATATCGGGAGGAACACCAGTAGCGAAGGCGGCTCTCTGGGCCAGTACTGACGCTGAGGAGCGAAAGCGTGGGGAGCAAACAGGATTAGATACCCCCGTA
+
GGGGGGGGGGGGGGGGGGGGGGGGGGGGGGGGGGGGGGGGGGGGGGGGGGGGGGGGGGGGGEGGGGGGDGGGGGGGGGGGGGGGFGGGGGGGGGGGGGGGGFG?EFGGGGGGGGGFGGGGGDGGGGFGGGGGGGFFFGGGGGEEF9DFGEGGGGGGGGGGGGGGGEC>FCCCCEEECGGGGFGFGGF?FGGGGEDEGGGFGDFGGGD3EEGGGGDDEEGGGGEG1*92?=>F?CFD).5:C
@M00200:205:000000000-AKKM3:1:1101:6890:4064 1:N:0:1
ATTGGGTTTAAAGCGCGCGTAGGCGGTTTGTTAAGTCGGATGTGAAATCCCCGGGCTCAACCTGGGAATGGCATCCGATACTGGCCGACTAGAGTACGAGAGAGGGAGGTAGAATTCCACGTGTAGCGGTGAAATGCGTAGATATGTGGAGGAATACCGGTGGCGAAGGCGGCCTCCTGGTTCGATACTGACGCTGAGGTGCGAAAGCGTGGGGAGCAAACAGGATTAGATACCCGGGTA
+
GGGGGGGGGGGGGGGCFGGGGGGGGGGGGGGGG9FGGGGDGGGGGCGGGGGGGGGGGFGGGGGGGGGCGGGG8FGGGGGGGGGGGGCGGDGGGGGGGGGGGGFCEGGGGGGGGGGFGGFFGGGDGFGGGGGGGGGFEGG7C<FGGGGFGGGGGFGGGGGGEEGF7FEFEGGEGGGGGFGGGFGGFG>EGGGFCEGGGGGGF:=EE*7>?GGGE5>CEF6CFCFG:CC?F4A7C6@73>D5
@M00200:205:000000000-AKKM3:1:1101:9378:4095 1:N:0:1
ATTGGGTGTAAAGAGCTCGTAGGCGGTCTGTCTCGTCTGCTGTGAAAACCCGAGGCTCAACCTCGGGCTTGCAGTGGGTACGGGCAGACTAGAGTGCGGTAGGGGAGACTGGAATTCCTGGTGTAGCGGTAAAATGCACAGATATCAGGAGGAACACCGATGGCGAAGGCAGGTCTCTGGGCCGCAACTGACGCTGAGGCGCGAAAGCGTGGGTAGCAAACAGGATTAGATACCCTAGTA
+
GGGGGGGGGGGGGGGGGGGGGGGGGGGGGGGGGGGGGGGGGGGFGGGGGGGGGGGGGGGFGGGGGGGGGGGGGGGGGGGGGGGGGGGGGGGGGGGGGGGGGGGGGGGGGGGGFGGGGGGGGGGGGGGGGGGGFGGGGGGFGGGFGGGGGGGGEFGGGGG:FGGGGGGGGGGCEFGGGGGGGGGGGGGGGG+CEEDCCFF*:DEG8=DGGGGEGGF5@F<87<EC:GG240:FFGGGFFFG
@M00200:205:000000000-AKKM3:1:1101:25451:4101 1:N:0:1
ATTGGGCTTAAAGCGTTCGTAGCTGGGTTGTTAAGTCTCTTGGGAAATCTGGCAGCTTAACTGTCAGGCGTCTAAGAGATACTGGCAATCTAGGAACCGGGAGAGGTGAGGGGTACTTCGGGGGTAGGAGTGAAATCCTGTAATCCTCGAGGGACCACCTGTGGCGAAGGCGCCTCACCAGAACGGCTTCGACAGTGAGGGACGAAAGCTGGGGGAGCAAACAGGATTAGATACCCTAGTA
+
DFFDCE<DEFGGEAFGGGGFGGGGFGGGGGGGGGGGFEGGCDDGFE@@FGGCFFGGGGGGGGGGGFFGGG:FCCFG9FFGGGFGGCGFE<EFFG@FGGGGGD@:CF=4EFGGGGGGGGGGGGGFEGGGDD6BFDD9DEFGD9=F=DFCGGEGFGGGGGEGCFGG@*B77C7CCEEDFGG98CCFEG**:5=F5/:?99C57*ACC=*900:8A*5>7*:8<F*7<4*-96)0+3+0/57C7
@M00200:205:000000000-AKKM3:1:1101:21890:4110 1:N:0:1
ATTGGGTTTAAAGCGCACGTAGGCGGATTGGTCAGTTAGGGGTGAAATCCCAGGGCTCAACCCTGGAACTGCCTTTAATACTGCCGGTCTAGAGTTCGAGAGAGGTGAGTGGAATTCCGAGTGTAGAGGTGAAATTCGTAGATATTCGGAGGAACACCAGTGGCGAAGGCGGCTCACTGGCTCGATACTGACGCTGAGGTGCGAAAGCGTGGGGAGCAAACAGGATTAGATACCCCGGTA
+
GGGGGGGGGGGGGGGGGGGGGGGGGGGGGGGGGGGGGGFGGGGGGGGGGGGGGGGGGGGGGGGGGGGGGGGGGGGGGGGGGGGGGGGGGGGGGGGGGGGGGGGGGGGGGGGGGGGGFGGEGGGGGGGGGGGGGGGGGGGGGGGGGGGCFFFDFGGGGGGGGGGGGGGGGGGGGGGGGGGGGGGGGGGGGGGGGEGDGGGGGGGGGGGGGGGEGGFGEG6EG4?C(*CBFFFGGGGGFFFE
@M00200:205:000000000-AKKM3:1:1101:5297:4114 1:N:0:1
ATTGGGTATAAAGAGCTCGTAGGCGGCTTGTCGCGTCGACTGTGAAAACCCACGGCTCAACTGTGGGCTTGCAGCCGGTACGGGCAGGCTAGAGTTCGGTAGGGGAGACTGGAATTCCTGGTGTAGCGGTGAAATGCGCAGATATCAGGCGGAACACCGGTGGCGAAGGCGGGTCTCTGGGCCGATACTGACGCTGAGGAGCGAAAGCGTGGGGAGCGAACAGGATTAGATACCCTAGTA
+
FGGGGGGGGGGGGGGDGGGGGGGGGGGGE@EFE@E@FDGEDGGGGGGGFGG7FGEGGGGGGD<E6FG@8FGGG9FGG+4FGECC7>F7FG8F9,E9FGG?FGG7F7F@B9FGFFF<DFFEGFGGGGFGGGGGGGGGGD7EGGGGGGGAC,3>FCGFFGGGG*<CCC8CFGEC8:CCFFFFGGGGE>E8<DGG5:>CE8F?EGGGEDDGG:8EGGD3>CDGGDFF?GC?F?)0:<CFFFFG
@M00200:205:000000000-AKKM3:1:1101:26351:4120 1:N:0:1
ATTGGGCTTAAAGGGTGCGTAGGCGGCCTATTAAGTCAGTTCTGAAATATCCCGGCTTAACCGGGAGGGTGGGATTGATACTGATGGGCTTGAGTGGAGTCGAGGTAGGCGGAATTGACGGTGTAGCGGTGAAATGCTTAGATATCGTCAAGAACACCGATAGTGTAGACAGCTTACTAGACTTCAACTGACGCTGAGGCACGAAAGTGTGGGGATCAAACAGGATTAGATACCCCTGTA
+
GGGGGGGGGGGGGGGGGGGGGGGGGGGGGGGGGGGGGGGGGGGGFGGGGGGGGGGGGGGGGGGGDGGCGGGGGGGGGGGGGGGGFGGGGGGGGGGGGGGGGGGGGGGGGGGGGGGGFBFG@GGGGGGGGGGEFGGGFGCECGFFCG@FGFEF9FGGGGEGGGGGGGFGGGGGGGGFFGDEGGGGGGGGG4CGGGGGDG5CG<CGEEDFCC@<:857>C<CCFGG(2:3766CCCGD>FF+
@M00200:205:000000000-AKKM3:1:1101:14253:4165 1:N:0:1
ACTGGGCTTAAAGGGCGCGTAGGCGGCGCGACAAGGCGGCGGTGAAAGTCCGGGGCTCAACCCCGGATCGGCCGTGGCGACTGTCGTGCTGGAGCACAGTAGAGGCGGGTGGAATTCCGGGTGTAGCGGTGGAATGCGTAGAGATCCGGAAGAACACCGGTGGCGAAGGCGGCCCGCTGGGCTGTGGCTGACGCTGAGGCGCGACAGCGTGGGGAGCAAACAGGATTAGATACCCCCGTA
+
GGGGGGFGGGGGGGGGGGGGGGGGEGGGGGGGGGGGGGGG=CGGGGGFEGGGGGGGFGGGGGGGGGGGGGGGGGCEGGGGFEGGGGGGGGGGGGGGGGGGGGGFGGED@*<CBCFCCFEEEEGGGGGGG88E*2:E?EEEGGGGGFGG8/:CEFFCGECG5?ECE:C8CFGGEGCCGCCCEF*;8<FE57/A/*958C@*CCE*:*17:*:??E>C52AGF>8764>)9F<GGGG*)00>
@M00200:205:000000000-AKKM3:1:1101:23101:4170 1:N:0:1
ATTGGGTGTAAAGGGTGCGCAGGCGGGATTTTAAGTCAGTGGTGAAATCCCTTCGCTTAACGAAGGAACTGCCATTGATACTGAAATTCTTGAATTTAGTTGGCGTGGGCGGAATGTGCCATGTAGCGGTGAAATGCTTAGATATGGCACAGAACACCGATCGCGAAGGCAGCTCACGAAACTAATATTGACGCTCAGGCACGAAAGCATGGGGAGCAAACAGGATTAGATACCCCAGTA
+
GFGGGGBCFGGGGGGGGGGGGGGGGGCFG@FGGGGGGGGEGGGGGGGGDGGGGGFEG@GGGGE@@GGGDGGGGGGGGGGGGGGGFCGCGGFGGFFFE<FGGGFGGGGGGCFGGGGGGG9EFGGGGGGGGGGGGGGGGDGGGGGGGC>FGGGGGGG,@FDGGCFGGGGGGGGGG8ECC5<F8EGGCFGCFGGGGDGGG6CGGGGGGGGFFGGGG5BC>GCGGGGGFGG264<FGGGGFBF7
@M00200:205:000000000-AKKM3:1:1101:19383:4173 1:N:0:1
ATTGGGTGTAAAGGGTCCGTAGGTGGACGGTTAAGTCAGGGGTGAAAGTCTGCAGCTCAACTGTAGAATTGCCCTTGATACTGGCTGTCTTGAGTTACTATGAAGTGGTTAGAATATGTGGTGTAGCGGTGAAATGCATAGATATCACATAGAATACCAATTGCGAAGGCAGATCACTAATAGTACACTGACACTGATGGACGAAAGCGTGGGGAGCGAACAGGATTAGATACCCCTGTA
+
GGGGGGGGGGGGGGGGGGGGGGGGGGGGGGGGGGGGGGGGGGGGGGGGGGGGGGGGGGGGGGGGGGGGGGGGGGGGGGGGGGGGGGGGGGGGGGGGGGGGGGGGFGGGGGGGGGGGGGGGGGGGGGGDGGGGGGGGGGGGGGGFGGGGGGGGGGGGGGGGGGGFGGCFGGGGGGGGGGGGGGGGGGAFGFGGGDDFGGGG6CECGGGGGGGGGGFGFGGD8CGGBFFFFFFGGEFGF>;G
@M00200:205:000000000-AKKM3:1:1101:23915:4181 1:N:0:1
ACTGGGCTTAAAGGGTGCGTAGGCGGTCTTGTAAGTCAGTTCTGAAATATCCCGGCTTAACCGGGAGGGTGGGATTGATACTGCAGGACTTGAGTGGAGTCGAGGTAGGCGGAATTGACGGTGTAGCGGTGAAATGCTTAGATATCGTCAAGAACACCGATAGTGTAGACAGCTTACTAGGCTCAAACTGACGCTGCGGCACGAAAGTGTGGGGATCAAACAGGATTAGATACCCTTGTATGAT
+
GGGF<FGCFGCDECEGDGGGGGGGG7FBF<EFGFFFAFGGGGGGCGGGGGGFFFGGGGGGCCFE@8@7@FEGGGFDGGFFGGGGFCG:FGFFFFF<7FAFFDCEGGGGGGGCGGG=<<FC7FF>FFGC+BFGGGA<BFE=F9@DFGDFFD7DG7F,>@5@CF:DCC;A9>FGGF9CFFGGCFGG99FGG>FC*:***1/*/1:18C3C+=?:78>3>6C?CF*58FC<*/-03:<F:59?*)-)
@M00200:205:000000000-AKKM3:1:1101:19558:4190 1:N:0:1
ATTGGGTTTAAAGGGTGCGTAGGCGGGCTTGTAAGTCAGGGGTGAAATCCGGCAGCTCAACTGTCGAACTGCCTCTGATACTGCAGGCCTTGAGTCGACATGAAGCAGGCGGAATATGGCATGTAGCGGTGAAATGCATAGATATGCCATAGAACACCGATAGCGAAGGCAGCCTGCTAAAGTCGTACTGACGCTGATGCACGAAAGCGTGGGTAGCGAACAGGATTAGATACCCGTGTA
+
GGGGGGGGGGGGGGGGGGGGGGGGGGGGGGGGGGGGGGGGGGGGGGFGFGGGGGGGGGGGGGGGGGGGGGGGGGGGGGGGGGGGGGGGGGGGGGGGGGGGGGGGGFGGGGGGGGGGGGGGGGGGGGGGGGGGGGGGGGGGGGGGGGGGFGGGGGGGGGGGGGGFGGCCGGFGGEGGGGGGGGGFEC;CCCCCGGD5EG7FFGGEGEDGGGGGGG?DFGDGGGFF?GC<FF)CF<FDDBFG
@M00200:205:000000000-AKKM3:1:1101:23428:4193 1:N:0:1
ACTGGGTGTAAAGCGTGTGTAGGCGGACGGGTAAGTACCTTGTGAAATCCCACGGCTCAACCGTGGAACTGCTCGGTATACTGCCCGTCTTGAGCCACTTAGGGGCTGTCGGAACAAACGGTGGAGCGGTGAAATGCGTAGATATCGTTTGGAACGCCAAAGGTGAAAACAGACAGCTGGGAGTGTGCTGACGCTGAGACACGAAAGCCAGGGGAGCGAACGGGATTAGATACCCCCGTA
+
F<FGGGGGGGGGGGGFGGGGGGGGGGDGE@GCE@FGFGGGGGGGGGGCG<CEFGGGGEGGGGG@<:?FGF<FECCGGGDGGFGGFEG@FGEFGGFGGGFCGGCFFGGC==FGGGE<=FGGGGGGGGGGGGGGGGGGGG7CGGGFGGG@@@FGGGGGGGGGEFG,DGGDFGD:6,6:BCGGC,**,?CGGGGFGGGGGGG66CEEGGGGGCFGGDFGFGGGDDEG?G<?FFBGGGG*7<:E
@M00200:205:000000000-AKKM3:1:1101:22529:4201 1:N:0:1
ATTGGGCGTAAAGCGCGCGTAGGTGGTTCAGTAAGATGGAAGTGAAATCCCCGGGCTTAACCTGGGAACTGCTTTCATAACTGCTGGGCTAGAGTACGGTAGAGGGTAGTGGAATTTCCTGTGTAGCGGTGAAATGCGTAGATATAGGAAGGAACACCAGTGGCGAAGGCGACTACCTGGACTGATACTGACACTGAGGTGCGAAAGCGTGGGGATCAAACAGGATTAGATACCCGGGTAAGA
+
GGGGGGGGGGGFGGGGGGGGGGGGGGGGGGGGGGG,CFGGGGGGGGGGGGFGGGGGDGGGGGGGGGGGGGGGGGGGGGGGGGGGGGGGGGGGGGGGGGGGGGGGGGGCGGGGGGGGGGGGGGGGGGGGGGGGGGGGGGGGGGGGGGGGGGGGGGGGGGGGGGGGGGGGGGGGCEGG6DFFGGFGGGEDEGFGGFGGGGGGGGGGEGGGGGGDGGFGFDCCFGFGFGGFFFFGF<875:DCD?A
@M00200:205:000000000-AKKM3:1:1101:26015:4216 1:N:0:1
ATTGGGTTTAAAGGGCGCGTAGGCGGTGGGGTAAGCGTGTGGTGAAAGTCCGGGGCTCAACCCCGGATCGGCCGTGCGAACTGCTTCACTCGAGCACTGTAGAGGCAGGTGGAATTCCGGGTGTAGCGGTGGAATGCGTAGAGATCCGGAAGAACACCGGTGGCGAAGGCGGCCTGCTGGGCAGTGGCTGACGCTGAGGCGCGACAGCGTGGGGAGCAAACAGGATTAGATACCCTAGTA
+
GGGGGGGGGGGGGGGGGGGGGGGGGGGGGGGGGGGGGGGGGGGGGGGGGGGGGGGGGGGGGGGGGGGGGGGGGGGGGGGGGGGGGGGGGGGGGGGGGGGGGGGGGGGGGGGGGGGGGGGGGGGEGGGGGGGGGGGGGGGGGGGGGGGGGGGGGGGGGGGGGGGGGGEGGGGGGCEGGGGFGGGGGGGGGGGGGGDGCFGFGGGGGGGGGGGGGGFGFGCFGGGGFFGFFFBFEFGG?FFC
@M00200:205:000000000-AKKM3:1:1101:21254:4217 1:N:0:1
ATTGGGCGTAAAGCGCACGCAGGCGGAACGGCGCGTGGGGTGTGAAAGCTGGTGGCTTAACTGCCAGTCGCCATCCCATACGGCCGCTCTGGAGCCTTGCAGAGGGCAGTGGAATTGCCGGTGTAGTGGTGAAATGCGTAGAGATCGGCAGGAACACCCAGGGGGAAACCAGCTGCCTGGGCAAGCGCTGACGCTGAGGTGCGAGAGCGTGGGGAGCGAACCGGATTAGATACCCCGGTA
+
GGGGFGGGGGGGGGGGGGGGGGGGGGGGGGGGGGGGGGGGGGGGGGGGGGGGGGGGGGGGGGGGGGGGGGGGGGGGGGGFGGGGGGGGGGGGGGGGGGGGGGGGGGGGGGGGCCGGGGGGDGGGGGGGGGGFGGGGGGGGGGGGGGGGGGGEGGGGGEFFFFGGGGGGGFGGGGGGGFGGGGGCGGGD:37;EGDE?EFGCGGGGDGGGGGGGGFGBGDEDDEDB<DDFF>>FFEFE>E=
@M00200:205:000000000-AKKM3:1:1101:18832:4228 1:N:0:1
ATTGGGTTTAAAGGGTGCGTAGGCGGTCTTATAAGTCAGTGCTGAAATATCCCGGCTTAACCGGGAGGGTGGCATTGATACTGTAGGACTTGAGTAAAGTTGAGGTAGGCGGAATTGACGGTGTAGCGGTGAAATGCTTAGATATCGTCAAGAACACCGATTGCGAAGGCAGCTTACTAAGCTTTAACTGACGCTGAGGCACGAAAGTGTGGGGAGCAAACAGGATTAGATACCCTAGTA
+
GGGGGGGGGGGGGGGGEGGGGEGGGGGGGGGGGGGGGGFFCFFGGGGGFGGGGGGGGGGGGGGGGGEGGGGGGGGGFGGFGGGGGGGGGFGGGFGFCFFGFGGGGGGGGGGGGGGFGGGCGGFGGGGGGGGGGGGGGGGGGGGGGGGGGFGDFGGGGGGGGFDFGD>FGGGGGGGGGGGGGGGF?B=,CFFE5CCEGCCGGFGGG=GCFGGGGD5)8CFCFGCGBGGFFFFGGFGF)<BF
@M00200:205:000000000-AKKM3:1:1101:23477:4229 1:N:0:1
ATTGGGTATAAAGAGCTCGTAGGCGGTTTGTCACGTCTGCTGTGAAAACTGGAGGCTCAACCTCCAGCCTGCAGTGGGTACGGGCAGACTAGAGTGCGGTAGGGGAGATTGGAATTCCCGGTGTAGCGGTGAAATGTGTAGAGATCGGGAGGAACACCGGTGGCGAAGGCGGGTCTCTGGGCATTTCCTGACGCTGAGGCGCGAAAGCGTGGGGAGCAAACGGGATTAGATACCCCAGTA
+
GGGGGGGGGGGGGGGGGGGGGGGGGGGGGGGGGGGGGGGGGGGGGGGGGGGGGGGGGGGGDGDGGGGGGGGGGGGGGGGGGGGGGGGGGGGGGGEGGGGEGGGGDCGGGGGGGGGGGGGGGEGGGGGGGGGGGGGGFGGGFFGGGGGGGGGGGGGGGGGGGGGGGGGGGGGGDCGGGGGGGGGGGGGFGGGGGDGGGGGFEDE>EGDFGEEGE>DGEGGGGGGGFG4)9F<:?,<>EF@F
@M00200:205:000000000-AKKM3:1:1101:9423:4236 1:N:0:1
ATTGGGCATAAAGAGCTCGTAGGCGGCTTGTCGCGTCTGTCGTGAAAGCCCACGGCTTAACTGCGGGTCTGCGGTGGATACGGGCCGGCTAGAGGTAGGCCGGGGCAAGTGGAATTCCTGGTGTAGCGGTGAAATGCGCAGATATCAGGAGGAACACCGGTGGCGAAGGCGGCTTGCTGGGCCTTACCTGACGCTGAGGAGCGAAAGCGTGGGGAGCGAACAGGATTAGCTACCCTGGTA
+
DFFAFEFGGGDF<FGGGGDGGFFFGDCCDEGGGGGGGGFFGGFEFCFFGGFFEFFGGGFDGGFGGGGGG@FGGCCFC7=BFGGG>BCEGEEGAF@FGGFG,@C=@F@FDFGG=FF<BFGGG@FCFGGGGGGCDEFGFGGGG7BEDFGFFFEGG,=CGDF71<BC7<8FGGGGGECEG@FF>8CEFCGFFGDFGG3CC>8?E<CEC857EG8EEG:3;E8EDDGG?FG26)-0CEF4FFF7
@M00200:205:000000000-AKKM3:1:1101:24323:4239 1:N:0:1
ATTGGGCTTAAAGGGCGCGTAGGCGGATGTTCGCGTCAGAGGTGAAAGCCCCGGGCTCAACCTGGGAACTGCCTTTGAAACGGGACATCTTGAGTTCGGAAGAGGGTAGCGGAATTCCCAGTGTAGAGGTGAAATTCGTAGATATTGGGAAGAACACCAGTAGCGAAGGCGGCTACCTGGTCCGACACTGACGCTGAGGCGCGAAAGCGTGGGGAGCAAACAGGATTAGATACCCATGTA
+
GGGGGGGGGGGGGGGGGGGGGGGGGGFGGGGGGGGGGGEGFGGGGGGGGGGGGGGGGGGGGGGGGGGGGGGGDGGGGGFGGGGGGGGGGGGGGGGGGGGGGGGGGGCFGGGGGGGGGGGGGGFFGGGGGGGGGGFFFGGGGGGGGCCEGGCFGGCFF>CGGGGGGGGGEGGGCCC7BFGGGGGEGGG5CCGGGGGGGGFCGGGCGGGFGEGGGGFGFGGFGGGGFGGFFFFFCEG*)8@F
@M00200:205:000000000-AKKM3:1:1101:7716:4244 1:N:0:1
ATTGGGTATAAAGGGTGTGTAGGCGGGTAGTTAAGTCAGTGGTGAAATCTCCAGGCTCAACCTGGAAACTGCCATTGATACTATCTATCTTGAATTTTGTTGAGGTGGGCGGAATATGTCATGTAGCGGTGAAATGCTTAGATATGACATAGAACACCAATTGCGAAGGCAGCTCGCTAAACAAATATTGACGCTGAGGCACGAAAGCGTGGGGATCAAACAGGATTAGATACCCCAGTA
+
GGGGGGGGGGGGGGGGGGGGGGGGGGGGGGGGGGGGGGGGGGGGGGGGGGGGGGGGGGGGGGGGGGGGGGGGGGGGGGGGGGGGGGGGGGGGGGGGGGGGGGGGGGGGGGGGGGGGGGGGGGGGGGGGGGGGFEGGGGFGGGGGGGGGGGGGGGGGGGFGGFFGGGGGGGGGGGGGGGGGGGGFGGGCD+CF>EG>EFGGGGGGGGGG55;CFGFDA=FGCGGG@6DFFFCFC8<FDFFG
@M00200:205:000000000-AKKM3:1:1101:15074:4263 1:N:0:1
ATTGGGTTTAAAGGGCGCGTAGGCGGCTTGGCAAGTCAAAGGTGAAATCCCTCGGCTCAACTGAGGAACTGCCTTTGAAACTGCCTGGCTTGAGGCCGGGAGGGGGTAGCGGAATTCCCAGTGTAGCGGTGAAATGCGTAGATATTGGGAGGAACACCAGTGGCGAAGGCGGCTACCTGGACCGGTTCTGACGCTGATGCGCGAAAGCGTGGGTAGCAAACAGGATTAGATACCCCTGTA
+
GGGGGGGGGGGGGGGGGGGGGGGGGGGGGGGGGGGGGGGGGGGGGGGGGGGGGGGGGGGGGGGGGGGGGGGGGGGGGGGGGGGGGGGGGGGGGGGGGGGGGGGGGGGGGGGGGGGGGGGGGGGGGGGGGGGGGGGGGGGGGGGGGGGGGGGGGGGGGGGGFGGGGGGGGGGGGGDGGGGGGGGGGDGGGGGGGGGGGGGGGGGGGGGGGGGGGGFGFGGFGGGGFGFFFFFGGFFGFF?F
@M00200:205:000000000-AKKM3:1:1101:9919:4275 1:N:0:1
ACTGGGTTTAAAGGGTGCGTAGGTGGCGAGGCAAGTCTGGTGTGAAATCCTAGGGCTCAACCCTGGAACTGCACTGGATACTACTTTGCTTGAGTACTGGAGAGGAGATTGGAATTTACGGTGTAGCAGTGAAATGCGTAGATAACGTAAGGAAGACCAGTGGCGAAGGCGAATCTCTGGACAGTTACTGACACTGAGGCACGAAGGCCAGGGGAGCAAACGGGATTAGATACCCTAGTA
+
GGGGGGGGGGGGGGGGGGGGGGGGGGGGGGGGGGGGGGGGGGGGGGGGGGGGGGGGGGGGGGGGGGGGGGGGGGGGGGGGGGGGGGGGGGGGGGGGGGGGGGGCGGGGGGGFGGGGGGGGGGGGGGGGGGGGGGGGGGGGGGGGGGGGGGGGGGFGG=FFGFGGGGGGCFGGGGGGGGGGGGGGGFGGFGFEGCFGGGGGGFGGD8CF;FGFEGFGFFGGGGGD;DGFFFCDFEGGFFFG
@M00200:205:000000000-AKKM3:1:1101:17636:4283 1:N:0:1
ATTGGGTTTAAAGGGTGCGTAGGCGGCTATTTAAGTCAGTGGTGAAAGCCCGCAGCTTAACTGTGGAATTGCCATTGAAACTGAGTAGCTCGAATCTGGTTGAAGTGGGCGGAATACATCATGTAGCGGTGAAATGCATAGATATGATGTAGAACACCAATTGCGAAGGCAGCTCACTAAGCCAACATTGACGCTGAGGCACGAAAGCGTGGGGAGCAAACAGGATTAGATACCCGAGTA
+
GGGGGGGGGGGGGGGGGGGGGGGGGGGGGGGGGGGGGGGGGGGGGGGGGGGGGGGGGGGGGGGGGGGGGGGGGGGGGGGGGGGGGGGGFFGGGGGGGGGGGGGGGGGGGGGGGGGGGGGGGGGGGGGGGGGGGGGGGGGGGGGGGGGGGGGGGGGGGGGGGGGGGGGGGGGGGGGGGGGGGGGFGGGGCFGGGGGGGGGGGFGGDGGGGGGGGGBDAGGGGGGG<6:==FCGFF:DDFFG
@M00200:205:000000000-AKKM3:1:1101:19599:4290 1:N:0:1
ATTGGGTTTAAAGCGCACGTAGGCGGATTGGTCAGTTAGGGGTGAAATCCCGAAGCTCAACTTCGGAACTGCCTTTAATACTGCCAGTCTCGAGTCCGGAAGAGGTAAGTGGAACTCCTAGTGTAGAGGTGGAATTCGTAGATATTAGGAAGAACACCAGTGGCGAAGGCGGCTTACTGGTCCGGAACTGACGCTGAGGTGCGAAAGCGTGGGGAGCAAACAGGATTAGATACCCTAGTA
+
GGGGGGGGGGGGGGGGGGGGGGGGGGGGGGGGGGGGGGGGGGGGGGGGGGGGGGGGGGGGGGGGGGGGGGGGGGGGGGGGGGGGGGGGGGGGGGGGGGGGGGFGGGGGGGGGGGGGGGGGGGGGGGGGGGGGGGGGGGGGGGGGGGGGGGGGGGGGGGGGGGGGGGGGGGGGGGGGGGGGGGGGGGGGGGGGGEDGGGGGGGGGEGGGGGGGGGEGFGGGGFGGFGF?FF27<8CD@>FG
@M00200:205:000000000-AKKM3:1:1101:15725:4323 1:N:0:1
ATTGGGCATAAAGGGTGCGTAGGCGGGCGTTTAAGTCAGCGGTGAAATCCCACGGCTCAACCGTGGAACTGCCATTGATACTGGGCGCCTTGAGTACCGTTGGGGTAGGCGGAATTTATGGTGTAGCGGTGAAATGCATAGATACCATAAGGAACCCCGATAGCGTAGGCGGCTTACTGAGCGGTAACTGACGCTGAGGCACGAAAGCGTGGGGAGCGAACAGGATTAGATACCCTAGTA
+
GGGGGGGGGGGGGGGGGGGGGGGGGGGGGGGGGGGGGGGGGGGGGGGGGGGGGGGGGGGGGGGGGGGGGGGGGGGGGGGGGGGGGGGGGGGGGGGGGGGGGGGGGGGGFGGGGGGGGGGGGGGGGGGGGGGGGGGGGGGGGGGGGGGGGFGGGGGGGGGGGGEGGGGGDFGGGGGCGG<FGFDEGGGGGGCFGGGGGGGGGGGCE=DFGEECEC@GBGGGGGFC:4:8?FBGFGGGFFFG
@M00200:205:000000000-AKKM3:1:1101:24744:4346 1:N:0:1
ATTGGGTATAAAGAGCTCGTAGGCGGCTTGTCGCGTCGAATGTGAAATCTCAGGGCTCAACTCTGACATTGCATTCGATACGGGCAGGCTAGAGTTCGGTAGGGGAGACTGGAATTCCTGGTGTAGCGGTGAAATGCGCAGATATCAGGAGGAACACCGGTGGCGAAGGCGGGTCTCTGGGCCGATACTGACGCTGAGGAGCGAAAGCGTGGGGAGCGAACAGGATTAGATACCCCTGTA
+
GGGGGGGGGGGGGGGGGGGGGGGGGGGGGGGGGGGGGGGGGGGGGGGGGGGGGGGGGGGGGGGGGGGGGGGGGGGGGGGGGGGGGGGGGGGGGGGGGGGGGGGGGGEGGGGGGGGGGGGGGGDEGGGGGGGGGGGGGEGGEGGGGGGGGGGGGGGGGGGGGGGGGGGGGGGGGGGGGGGGGGGGGGGGG7CFGGDGGGGGGF=:?EDGE5CEGGEGFGGEGGGG<FGF4*):+<<DFF@<
@M00200:205:000000000-AKKM3:1:1101:17711:4351 1:N:0:1
ATTGGGCGTAAAGCGCACGTAGGCGGTTCAGTCAGCCAGCCGTGAAAGCCCCGGGCTTAACCTGGGAATTGCGGTTGGAACTGCTGAGCTAGAGTATGGTAGAGGGGTGTGGAATTCCAGGTGTAGCGGTGAAATGCGTAGATATCTGGAGGAACATCAGTGGCGAAGGCGACACCCTGGACCAATACTGACGCTGAGGTGCGAAAGCGTGGGGAGCAAACAGGATTAGATACCCGAGTA
+
@FGFGGGGGEGGGD@F@FEGGGGGGGFE7EEGGGEG,CCGFEGGGCFGGGGGEECFG<FEFGF<ED8,:CFFEDF:BFEFFGGG?F<EGGGGGG?F,CFFFCFEF7@FEGGGGGGGGGFGGGFGGDDFGEGGGGGGGGG7CFA@FGGG9>,>CCGGGFCFGGGGGCEGCFCCG8B8CCFFGFC8:C8FGGGGCEG7=;56:FGB>8CGCE>:585))::+9>GG:<:8=6>:AFFDB)8C
@M00200:205:000000000-AKKM3:1:1101:23572:4368 1:N:0:1
ATTGGGTTTAAAGGGCGCGTAGGCGGCTTTGCAAGTGACGGGTGAAATCCCTCGGCTTAACCGAGGAACTGCCTGTCAGACTGCATGGCTTGAGACCGGGAGAGGTGAGTGGAATTCCCAGTGTAGCGGTGAAATGCGTAGATATTGGGAGGAACACCAGTGGCGAAGGCGGCTCACTGGACCGGTACTGACGCTGAGGCGCGAAAGCGTGGGGAGCAAACAGGATTAGATACCCTAGTAAGA
+
GGGGGGGGGGGGGGGGGGGGGGGGGGGGGGGGGGGGGGGGGGGGGGGGGGGGGGGGGGGGGGGGGGGGFGGFGGGGGGGGGGGGGGGGGGGGGGGGGGGGGGGGGGGGGGGGGGGGGGGGGGGGGGGGGGGGGGGGGGGGGGGGFGGGGGGGGGEGGGGGGGG>EECCF=FGEGGGGGGGGGGGGGGCFFF6CCCE=FG5EGGEEGGGEGGGEGDC3CFF<FGFBGFFFF9FCFGGFFFGF9<
@M00200:205:000000000-AKKM3:1:1101:13364:4369 1:N:0:1
ACTGGGCGTAAAGAGCTCGTAGGCGGTCTGTCGCGTCGGTCGTGAAAACTTGGGGCTTAACCCTGAGCTTGCGGTCGATACGGGCATGACTGGAGTTCGGCAGGGGAGACTGGAATTCCTGGTGTAGCGGTGAAATGCGCAGATATCAGGAAGAACACCAATGGCGAAGGCAGCTCTCTGGGACGGTACTGACGCTGAGACGCGAAAGCGTGGGGAGCGAACAGGATTAGATACCCCGGTA
+
GGGGGGGGGGGGGGGGGGGGGGGGGGGGGGGGGGGGGGGGGGGGGGGGGGGGGGGGGGGGGGGGGGGGGGGGGGGGGGGGGGGGGGGGFGGGGGGGGGGGGGGGGGGGGGGGGGGGGGGGGGGGGGGGGGGGGGGGFGGGGGGGGGGGGGGGGGGFGGGGGGGGGGGGGGGGGGGGGGGGGGGGGGGGGGGGGGGGGGGGGGGGGGGGGGGGGGFGFGDEGGGG:4CBFFAFGFFFFB@GD
@M00200:205:000000000-AKKM3:1:1101:21971:4380 1:N:0:1
ATTGGGTTTAAAGCGCGCGCAGGCGGATTGATAAGTCAGGTGTGAAATCTCGAGGCTCAACCTCGAAACTGCGCCTGAAACTATTAGTCTAGAATGTCGGAGGGGGCAGGGGAATTTCACGTGTAGGGGTAAAATCCGTAGAGATGTGAAGGAACACCGGAGGCGAAGGCGCCTGCCTGGACGACTATTGACGCTGAGGCGCGAAAGCGTGGGGAGCAAACAGGATTAGATACCCGAGTA
+
GGGGGGGGGGGGGGGGGGGGGGGGGGGGGGGGGGGGGGGGGGGGGGGGGGGGGGGGCGGGGGGGGGGFCFGGGGGGGGGGGGGGGGGGGGGGGGGGGGGGGGGGGGGGDFGGGGFFGGGGGFGGGGGGGGCDFGGGCFFDGGGFGGGGGGGGGGGGFGCGGGDGGEGGGGGGGGGGGGGGGGEC8CEGGGGGGGGGGGGGGDGG5?CGGEGGGD5>BGGCFGGFFCD?FFDGF@CC3>>F
@M00200:205:000000000-AKKM3:1:1101:17113:4388 1:N:0:1
ATTGGGTATAAAGGGCGCGTAGGCGGTGCATCAAGCGTGCGGTGAAAGCCCGAGGCTCAACTTCGGGTCGGCCGTGCGAACTGGTGCACTCGAGCACAGTAGAGGCAGGTGGAATTCCGGGTGTAGCGGTGGAATGCGTAGAGATCCGGAAGAACACCGGTGGCGAAGGCGGCCTGCTGGGCTGTGGCTGACGCTGAGGCGCGACAGCGTGGGGAGCAAACAGGATTAGATACCCTAGTA
+
GGGGGGGGGGGGGGGGGGGGGGGGGGGGGGGGGGGGGGGGGGGGGGGGGGGGGGGGGGGFGGGGGGGGGGGGGGGGGGGGGGGGGGGGGGGGGGGGGGGGGGGGGGGGG3BFGGGGGGGGGGGGFFGGGGGGFGGGGGGGGGGGGGGGGGGGGGGGGGG7FGGGGGGGGGGGGGGGGFGFGGGGG6CGGDFEG5DEEGGGGGD>C57CC>CEGGFGF=EGGGGFFGGFFFA7<CFF?>/C
@M00200:205:000000000-AKKM3:1:1101:22985:4389 1:N:0:1
ACTGGGTTTAAAGAGCTCGTAGGCGGTTTGTCGCGTCTGCTGTGAAAGACCGGGGCTCAACTCCGGTTCTGCAGTGGGTACGGGCAGACTAGAGTGATGTAGGGGAGACTGGAATTCCTGGTGTAGCGGTGAAATGCGCAGATATCAGGAGGAACACCGATGGCGAAGGCAGGTCTCTGGGCATTAACTGACGCTGAGGAGCGAAAGCATGGGGAGCGAACAGGATTAGATACCCTAGTA
+
GGGGGGFDFGGGGGGGGGFFGGGGGCCCGGGGGGFFGGGGGGGGGGGGGGGGGGGGGGEFFFFGGGGGGFFFDGEGGDGAEECFGGGGGECAE<<CFGGGCCGGGGGGGGGGFGGGGGGAAF?FGGGGGG:BDFGGGGGGGGGGGFGGGGGB@CGFFEGECEEFDFGGGGGGEGEFGGGGGGGGG9<CEGGGGGGGGGGGGGGGCGDGGGCCDEFGEG>E7<8FBGG?F?4FE3<F?FFF
@M00200:205:000000000-AKKM3:1:1101:12360:4390 1:N:0:1
ACTGGGTTTAAAGCGCACGTAGGCGGTTCAGTCAGCCAGCCGTGAAAGCCCCGGGCTTAACCTGGGAATTGCGGTTGGAACTGCTGAGCTAGAGTATGGTAGAGGGGTGTGGAATTCCAGGTGTAGCGGTGAAATGCGTAGATATCTGGAGGAACATCAGTGGCGAAGGCGACACCTTGGACCAATACTGACGCTGAGGTGCGAAAGCGTGGGGAGCAAACAGGATTAGATACCCGCGTA
+
GGGGGGGGGGGGGGGGGGGGGGGGGGGGGGGGGGGGGGGGGGGGGGGGGGGGGGGGGGGGGGGGGGGGGGGGGGGGGGGGGGGGGGGGGGGGGGFGGGGGGGGGGGGEGGGGGGGGGGGGGGGGGGGGGGGGGGGGGGGGGGGGGGGGGGGFGGGGGGGGGGGGGGGGGGGGGGGGGGGGGGGGGGGGG=FGGGGGGGGGGGGDGGGGGGGGGDBGFGFFCGFF(977@FFGGGGG5>EG
@M00200:205:000000000-AKKM3:1:1101:10091:4409 1:N:0:1
ATTGGGTGTAAAGGGCGCGTAGGTGGTCTGTTAAGTCTGGCGTTAAAGCCTGGGGCTCAACCCCAGATCAGCGTTGGATACTGGCAGGCTAGACGGTTGGAGAGGCGAGTGGAATTACCAGTGTAGCGGTGGAATGCGTAGATACTGGTAGGAACACCCATTGCGAAGGCAGCTCGCTGGACAACACGTGACACTGAGGCGCGAAAGTGTGGGGAGCAAACCGGATTAGATACCCGAGTAAGA
+
GGGGGGGGGGGGGGGGGGGGGGGGGGGGGGGGGGGGGGGGGGGGGGGGGGGGGGGGGGGGGGGGGGGGG<FGGGGGGGGGGGGGGGGGGGGGGGGGFGGGGGGGGGGGGGGGGGGGGGGGGGGGGGGGGGGGGGGGGECGGGGGGGGGGGGGGGGGGGGGGGGGGGGGGCGGGGGDGGGGGGGGGGGGDCFGGGGGGFGGGGGGGGGCFCCGGGBGBGFGGGGG>DD7FFAGFFGGFEFGGFF
@M00200:205:000000000-AKKM3:1:1101:5560:4431 1:N:0:1
ATTGGGCTTAAAGGGTCCGTAGGCGGTTTTGTAAGTCAGTGGTGAAATCCGGCAGCTTAACTGTCGAACTGCCATTGATACTGCAGGACTTGAATTACTGTGAAGTAACTAGAATATGTAGTGTAGCGGTGAAATGCTTAGATATTACATGGAATACCAATTGCGAAGGCAGGTTACTAACATTATATTGACGCTGATGGACGAAAGCGTGGGTAGCGAACAGGATTAGATACCCTAGTA
+
GGGGGGGGGGGGGGGGGFGFGGGGGGGGGGGGGDEFGGGGGGGGFCEGGGGGGGGGGGGGFGGGGGGGGGGGGGGGGGGGGGGGGGFGEGGGCEFGGGGGGGGGFFGGGGGGGAFCFGGFGG?FFGGGGGDD,CFBFFGGFDFEFFFGGGGFGGCFGGGGFGFGGGEGEGDEGFGGGGGGGGGGGG;CEGAFE6;@6BC?FFGEGECFECC>7:FD6CEE<DGGFGGFF+5DCFCCAFF7
@M00200:205:000000000-AKKM3:1:1101:6918:4436 1:N:0:1
ATTGGGCGTAAAGCGCGCGCAGGCGGTCTTCCAAGTCAGTGGTGAAAGCCCGGAGCTCAACTCCGGAACTGCCATTGAAACTGTTAGACTTGAGGATGAGAGAGGTGAGTGGAATTCCCAGTGTAGAGGTGAAATTCGTAGATATTGGGAAGAACACCAGTGGCGAAGGCGGCTCACTGGCTCATTACTGACGCTCAGGCGCGACAGCGTGGGGATCAAACAGGATTAGATACCCTAGTA
+
GGGGGGGGGGGGGGGGGGGGGGGGGGGGGGGGGGGGGGGGGGGGGGGGGGGGGGGGGGGGGGGGGGGGGGGGGGGGGFGGGGGGGGGGGGGGGGGGGGGGGGGGGGGGGGGGGGGGGGGGGGGGGGGGGGGGFGGGGGGGGEFGFGGGGGGGGGGGGGGGGGGGGGEGGGGGGGGGGGGGGGGGGGGGGGGGGGGGGGGGEGGGGGGGGGGGGGFGFGFGGGGG:FG?F4<GGFGGFFFC
@M00200:205:000000000-AKKM3:1:1101:7180:4450 1:N:0:1
ACTGGGCATAAAGGGCGCGTAGGCGGCCTCCGCAAGTCAGTTGTGAAATCTCCGAGCTTAACTCGGAAAGGTCAACTGATACTGCGGGGCTAGAGTGCGGAAGGGGCAACTGGAATTCTTGGTGTAGCGGTGAAATGCGTAGATATCAAGAGGAACACCTGCGGCGAAGGCGGGTTGCTGGGCCGACACTGACGCTGAGGCGCGAAAGCTAGGGGAGCGAACGGGATTAGATACCCTTGTA
+
GGGGGGGGCGGGGGGGGGGGGGGGGGGGGGGGGGGGGFGGGGGGGGGGGGDGGGGGGGGGGGGGGGGGGGFGGGGGGGGGGGGGGGGGGGGGGGGGGGGGGGGGDEGGGGGGGGGGGGGGGGGGGGGGGGGGGGGGGGGEGGGGGGGGGGGGGGGGGGGGGFGG>FCFGGGGDEEGGDGGCGGGGGGEGFFGGGCCEEFFFGGGGGGGFFGFGGFDBGGGGDGGFGG?FFFGFFGF?4?F:
@M00200:205:000000000-AKKM3:1:1101:11584:4467 1:N:0:1
ATTGGGTTTAAAGGGCTCGTAGGCGGCCAACTAAGTCATACGTGAAATCCCTCAGCTTAACTGGGGAACTGCGTGTGATACTGGATGGCTTGGATTTGGGAGAGGGATGCGGAATTCCAGGTGTAGCGGTGAAATGCGTAGATATCTGGAGGAACACCGGTGGCGAAGGCGGCATCCTGGACCAATATTGACGCTGAGGAGCGAAAGCCAGGGGAGCAAACGGGATTAGATACCCTTGTA
+
GGGGGGGGGGGGGGGGGGGGGGGGGGGGEGGGGGGGGGGGGGGGGGGGGGGGGGGGGGGGGGGGGGGGGGGGGGGGGGGGGGGGGGFGGGGGGGGGGGGGFGGDFCGGGGGGGGGFGFFGGGGGGGGGGGGGGGGGGGGGGGGGGGFFGGGGGGGGGGGGGGGGGGGGGGGGGGD7F9CBCGGGGGGG?CGGGGDGGFGGGGE>CGDCC=FGGGEGECF69DGGBDGFFFFGGFF77?FG
@M00200:205:000000000-AKKM3:1:1101:6138:4484 1:N:0:1
ATTGGGTGTAAAGGGTGCGTAGGTGGGTTGGTAAGTCAGTGGTGAAATCTCCGAGCTTAACTTGGAAACTGCCATTGATACTATCAGTCTTGAATATTGTGGAGGTTAGCGGAATATGTCATGTAGCGGTGAAATGCTTAGATATGACATAGAACACCAATTGCGAAGGCAGCTGGCTACGCATATATTGACACTGAGGCACGAAAGCGTGGGGATCAAACAGGATTAGATACCCGGGTA
+
GGGGGGGGGGGGGGGGGGGGGGGGGGGGGGGGGGGGGGGGGGGGGGGGGGGGGGGGGGGGGGGGGFGGGGGGGGGGGGGGGGGGGGGGGGGGGGGGGGGGGGGGGGGGGGGGGFGGGGGGGGGGGGGGGG@FGGGFGGGGGGGGGGGFFAFGGGGGGGGGGFDFGEECEGGDGGDGDGGGGEGGGGGGGFGFEFCGGFEFGGGGGGG>EEEFGGFGFFF;0;@6BGFFFFCGGF7C>EFG
@M00200:205:000000000-AKKM3:1:1101:22071:4489 1:N:0:1
ATTGGGCTTAAAGGGTGCGTAGGCGGCGTGCTAAGTCAGTGGTGAAAGACGGTGGCTCAACCATCGCAGTGCCGTTGATACTGGCGCGCTTGAATGCGGATGAGGTAGGCGGAATGTGGCAAGTAGCGGTGAAATGCATAGATATGCCACAGAACACCGATTGCGAAGGCAGCTTACCAAGGCGCGATTGACGCTGATGCACGAAAGCGTGGGGAGCGAACAGGATTAGATACCCTAGTAAGA
+
@EFFGGGFGGFFFGGGEGGGGGDFGEGGFGGGGGCFFGGGCCEFAFCFGGGGGGGGFFFF@EFGGGGEEFGFGGGEEGGCCCGGFGGGG:CCDEGGGGGGDF?FFFFGCGGGG@@FGFCGFFFGGGGGG>FGFFCF<=FFG9@=ECG:7>::CFDCCFECBE7D*7CEE7<8E6CFFCGGGGF>EEEG=59CECDGGDC?:7:>C*5CEE>E58>))>E5)7*717*,9?<FEFDD579EF<4
@M00200:205:000000000-AKKM3:1:1101:12379:4497 1:N:0:1
ACTGGGTTTAAAGGGCGCGTAGGCGGCCCGGTCAGTCGGGCCTGAAAGCCCGGGGCTCAGCCCTGGGTCGGGGCCCGGGACGGCCGGGCTGGGGGGCGGCCGAGGGGCGCGGAATGCCGGGTGTAGTGGTGAAATGCGTAGAGATCCGGCGGAACACCGGTGGCGCAGGCGGCGCCCTGGGCCGAGCCCGACGCTGAGGCGCGAGAGCGTGGGGAGCGAACCGGATTAGATACCCGAGTAAGA
+
GGGGGGGGGGGGGGGGGGGGGGGGGGGGGGGGGGGGGGGGGGGGGGGGGGGGGGGGGGGGGGGGGGGGGGGGGGGGGGGGGGGGGGGGGDGEGGGGGGGDGEEGGGGGGGGGEGGGGGGGGEGCCGFGGGGFGGGGGGGGGGGGGGGGGGGGGGGGGGGGGGGGEGGGGGGGGGGGGGGGGGGGGGGGGGGGGEDGGGGGGDGEC:CCE=>EGGEGFGGGGGGDFCGB@=9FGGGDED3CD46
@M00200:205:000000000-AKKM3:1:1101:10255:4497 1:N:0:1
ACTGGGTTTAAAGCGTGCGTAGGTGGTTGTTTAAGTCTGTTGTGAAAGCCCTGGGCTCAACCTGGGAATTGCAGTGGATACTGGGCGACTAGAGTGTGGTAGAGGGTAGTGGAATTCCCGGTGTAGCGGTGAAATGTGTAGAGATCGGGAGGAACACCGGTGGCGAAGGCGGGTCTCTGGGCATCTCCTGACGCTGAGGCGCGAAAGCGTGGGGAGCAAACGGGATTAGATACCCCTGTAAGCT
+
GGGGDEF;FGGGGGGGGGGFGGGGGGGGGGGGGGGGGGGGGFGGGGFGGGGGGGFGGGGFGGGGGGGGGFGCFGGGGFGGGGFGGGGGGGGGCEEDFGCGGEFGFGGGGGGGF<9EFFGGDFFFFFGGGGGGGGAEGGGGGGGGAFGGGGGGGGGFGEGGCC:D>C8FCFGEDGGGF;EGGGGGGFGGG7FGEGGC3C/*CCCBE5<CEEEGGGFGBFFCFGDD6DGFFFFGGGGGFF?:FB)-
@M00200:205:000000000-AKKM3:1:1101:14672:4498 1:N:0:1
ACTGGGTTTAAAGGGTGCGTAGGCGGTTCGTTAAGTAGGGTGTGAAAGCCCCTGGCTCAACCAGGGAACTGCACTCTATACTGGCGGGCTAGAGTGAGATAGGGGTGTCCGGAACTGCCGGTGGAGCGGTGAAATGTGTTGATATCGGCAGGAACGCCGGTGGCGAAAGCGGGACACTGGGTCTTAACTGACGCTGAGGCACGAAAGCCAGGGGAGCGAACGGGATTAGATACCCCAGTAAGA
+
GGGGFFE@@@AFGGGG@FCFFGGGEG@EGCFCFGGFFGGCFBGGGGGGGG,C@FGGGGGFFGGE,F7EFGGGGGFGGGAFGGGGGGG>F:F4:FC<,CFEGD?FDGGCEFGG7FFFDDFEGGGGGGEG:FFFEGGGCFFGGGGFFCGGGGGG><F<CFEGGE<8C@C:FFGGGGG7C<?CC8C;97+CFGGGED>EC88CGGGGEEGGG6CGGGFG57CCDCGD8DC7FFFFGGG:)76EFAD
@M00200:205:000000000-AKKM3:1:1101:16219:4503 1:N:0:1
ACTGGGTTTAAAGCGTGCGTCGGCGGTTTGGCAAGAAAGGTGTGAAATCCCAGAGCTTAACTTTGGAACTGCACTTTTAACTGCCAGGCTAGAGTATGTCAGAGGGGGGTAGAATTCCGCGTGTAGCAGTGAAATGCGTAGAGATGCGGAGGAATACCGATGGCGAAGGCAGCCCCCTGGGATAATACTGACGCTCAGGCACGAAAGCGTGGGGAGCAAACAGGATTAGATACCCTCGTA
+
GGGGGGGGGGGGGGGGGGGGGGGGGGGGGGGGGGGGGGGGGGGGGGGGGGGGGGGGGGGGGGGGGGGGGGGGGGGGGGGGGGGGGGGGFGGGGGGGGGGGGGGGGGGGGGCFGGGGGGGGGGGGGGGGGGGGGGGGGGGGGGGGGGGGGGGGGGGGGGGGGDGGGGGGGGGGGGGGGGGGGGGGGGGGGGGGGDGGGGGGFGGGGGGDGGGGGGEC@GGGGGGGFGGFFFFFEEFF)5@E
@M00200:205:000000000-AKKM3:1:1101:5807:4506 1:N:0:1
ATTGGGTTTAAAGGGTCCGTAGGTGGACGGTTAAGTCAGGGGTGAAAGTCTGCAGCTCAACTGTAGAATTGCCCTTGATACTGGCTGTCTTGAGTTACTATGAAGTGGTTAGAATATGTGGTGTAGCGGTGAAATGCATAGATATCACATAGAATACCAATTGCGAAGGCAGATCACTAATAGTACACTGACACTGATGGACGAAAGCGTGGGGAGCGAACAGGATTAGATACCCGGGTA
+
GGFGGGGGGGFGGGGGGECCFGGGGGFGGGGGGDGGGGEGGGGGGFCFGGGGGGGGGGGGGGFGGGGGGGFGGGGGGGGGGGGGGGGGGFGGGGGGGGGGGGGGGGGGGGGGGGGF9FGGGGGGFFFGGGGGGGGGGGGGGFGGGGGG?,EFGFAEFGGGGGGFGGEGGGG@FF?FGGGGGGGFGCEGA+=EFFFGGEGGGGGGEGGGGE7CFCDDFGCE?DFGFGG;FFCF@?,DA>EE
@M00200:205:000000000-AKKM3:1:1101:14511:4511 1:N:0:1
ATTGGGTGTAAAGGGTGCGTAGGCGGGCGTTTAAGTCAGCGGTGAAATCCCACGGCTCAACCGTGGAACTGCCATTGATACTGGGCGCCTTGAGTACCGTTGGGGTAGGCGGAATTTATGGTGTAGCGGTGAAATGCATAGATACCATAAGGAACCCCGATAGCGTAGGCGGCTTACTGAGCGGTAACTGACGCTGAGGCACGAAAGCATGGGTAGCGAACAGGATTAGATACCCTAGTAAGA
+
GGGGGGGGGGGGGGGGGGGGGGGGGGGGGEGGGGGGGGGGGGGGGGGGGGGGGGGGGGGGGGGGGGGGGGGGGGGGGGGFGGGGGCFCFGGGGGGGGGGGGGGEGGGGFFEGEGGGGGGGGGGGGGGGGGDFGGGGGGGGGGGGC>FGGFGFGFGGGGGGGEEGGGGGCEGGGCC7CFFFGGGGGEGGGDGGGE3AEGGGGGGGGGDFCFFGGGF3?EGGGGGG0FC2?BAGCEF4:4@7:)-
@M00200:205:000000000-AKKM3:1:1101:24093:4520 1:N:0:1
ATTGGGTTTAAAGGGTGCGTAGGCGGCCCGTTAAGTCGGCGGTGAAAGTCTGTGGCTCAACCATGGAACTGCCGTTGATACTGGCGGGCTTGAGTGCCGGTGGGGTACATGGAATTGGTGGTGTAGCGGTGAAATGCATAGATACCATCAGGAACACCGATAGCGTAGGCATTGTACTTACCGGCAACTGACGCTGAGGCACGAAAGCGCGGGTATCGAACAGGATTAGATACCCCTGTA
+
GGGGGGGGGGGGGGGGGGGGGGGGGGGGGGGGGGGGGGGGGGGGGGGGGGGGGGGGGGGGGGGGGGGGGGGGGGGGGGGGGGGGGGGGGGGGGGGGGGGGGGGGGGGGGGGGFGFGGGGGGGGGFGGGGGDFDGGGGGGGFEGGGGGGGGGFFGGGGDFEGGGGGGGEGGGGGGGDGFGGEGGGGGGGGGGFGGG=E@FGGGGDEGDFCECEGEDGFGGGGGGG?GG<FFFGFGGFFF?F
@M00200:205:000000000-AKKM3:1:1101:13268:4526 1:N:0:1
ATTGGGCGTAAAGCGCGTGTAGGCGGCCCGGTAAGTCCGCTGTGAAAGTCGGGGGCTCAACCCTCGGAAGCCGGTGGATACTGTCGGGCTCGAGTACGGAAGAGGCGAGTGGAATTCCTGGTGTAGCGGTGAAATGCGCAGATATCAGGAGGAACACCGATTGCGAAGGCAGCTCGCTGGGACGTAACTGACGCTGAGACGCGAAAGCGTGGGGAGCAAACAGGATTAGATACCCTAGTA
+
GGGGGGGGGEGGGGGGGFGGGGGGGGGGGGGGGGGGGGGGGGGGGGGGGGGGGGGGGGGGGGGGGEGGGGGGGGGGGGGGGGGGGGGGGCGGGGGGGGGGGGGGGGGGGGGGGGGGGGGGGGGGFCFDGGGGGGGGGGGGGGGGGGGGFGGGGGGGGGGEGGGGGGGGGGGGGGGGGGGGDCFC88EGGDFGGGGGGFGGGGGGGGDGGGGGGGFGFDGGGGGGFGFF*9>GGDGGFF?G
@M00200:205:000000000-AKKM3:1:1101:19783:4553 1:N:0:1
ATTGGGTTTAAAGGGTGCGTAGGCTGCGCAGAAAGTCAGATGTGAAATCCGGGAGCTCAACTTCCGAATTGCATCCGATACTCCTGTGCTAGAGGACTGGAGAGGAGCTTGGAATTCTCGGTGTAGCAGTGAAATGCGTAGAGATCGAGAGGAACACTAGTGGCGAAGGCTGGGCTCTGGACAGTATCTGACGCTGAGGCACGAAGGTCAGGGGAGCAAACGGGATTAGATACCCTGGTA
+
GGGGGGGGGGGGGGGGGGGGGGGGGGDGGGGCFFGGGGGGGGGFGGFGGGGGGGGGGGGFGGGGGFCGGGGGGGFGGGGGGGGGGGGGGGGGGGGGGGGGGGGGGFGGGGGGGGGGDAFGGGGGGGGFGGGGGGGGFGGCGGGGGGGGGFGDGGGGGFFGGGF7CGEC:8CFGGGGGGGGGGGFCGGGGGGDCGGGGG*==FGC5CD8,<F,FEEG>FFFCDECDG;46@CFFBFGF>?G
@M00200:205:000000000-AKKM3:1:1101:23945:4554 1:N:0:1
ATTGGGTTTAAAGGGTCCGTAGGCGGTTTTGTAAGTCAGTGGTGAAATCCGGCAGCTCAACTGTCGCACTGCCATTGATACTGCAGGACTTGAATTATTGTGAAGTAACTAGACTATGTAGTATAGCGGTGAAATGCTTAGATATTACATGGAATACCCCTTGCGAAGGCAGGTTACTAACAATACATTGATGCTGCTGGACGAAAGCGTGGGGAGCGAACAGGATTAGATACCACCGTA
+
@E6EFCFCC<FGFFGGGECG@@@FEEFFFFFGGFCEFGGFGEFGGFAFEEG>EFG7<,FFGFCEFGGE77@<FFC<,<E,<FFGGFGEGGGDFEAFFGFCFEGGGE,CEBEFG,?FGBFGAF<FECF7CEF7FGGCDF?EFCAFGGGFGGG<,FEDEA8+AD,,@CE@C8,CE3>;>@FC76AFFFE7:+@,@A8,,6<7,*1*@CCC>>@:7:?9BECC))<C;7C4*@C>922>55;*
@M00200:205:000000000-AKKM3:1:1101:22797:4555 1:N:0:1
ATTGGGTGTAAAGGGAGCGTAGGCGGATAGTTTAGTCAGAGGTGAAAGCCCAGGGCTCAACCTTGGAATTGCCTTTGATACTGGCTATCTTGAGTATGGAAGAGGTATGTGGAACTCCGAGTGTAGAGGTGAAATTCGTAGATATTCGGAAGAACACCAGTGGCGAAGGCGACATACTGGTCCATTACTGACGCTGAGGCTCGAAAGCGTGGGGAGCAAACAGGATTAGATACCCCAGTA
+
GGGGGGGGGFGGGGGGGGGGGGGGGGGEGGGGGGGGGGGGGGGFFGGFFGGGGGGGGGGGGGGGGGGAAFEGGGGGGGGGFCFG@EFGGGGGGGGGGGGFFFFFGGGGGGGGGGGGGGGGGGF<;FFFGGGGGGCFGGFGGGGGGGGGGGGGGGGGGGGGFFGDGGGGGGGGGGGGGGGGGFGGGGGGFGGGGDGDGGGGGGGGGGGGGGGGGGDDBDFFGGGF;FC@FAEGFCFC55;F
@M00200:205:000000000-AKKM3:1:1101:12339:4565 1:N:0:1
ATTGGGTTTAAAGCGTGCGCAGGCGGCTTTGCAAGACAGATGTGAAATCCCCGGGCTCAACCTGGGAACTGCATTTGTGACTGCAGGGCTTGAGTACGGCAGAGGGGGATGGAATTCCGCGTGTAGCAGTGAAATGCGTAGATATGCGGAGGAACACCGATGGCGAAGGCAGTCCCCTGGGCCTGTACTGACGCTCATGCACGAAAGCGTGGGGAGCAAACAGGATTAGATACCCCTGTA
+
GGGGGGGGGGGCGGGGGGGGGGGGGGGGGGGGGGGGGGGGGGGGGGGGGGGGGGGGGGGGGGGGGGGGGGGGGGGGGGGGGGGGGGGGGGGGGGGGGGGGGGGGGGGGGGGGGGGGGGGGGGGGGGGGGFGGGGGGGGGGGGGGGGGGGGGGGGGGGGGGGGGGGGGGGGGGGGGGGGGGGGGGGGGGGGGGGGGDGGGGGGGGGGGGGCEGGGFGDGGGGGGGFGG??FAGGFGGFFFG
@M00200:205:000000000-AKKM3:1:1101:11330:4572 1:N:0:1
ATTGGGCTTAAAGGGTGCGTAGGCGGTTGTATAAGTCAGTGCTGAAATATCCCGGCTTAACCGGGAGGGTGGCATTGATACTGTATGACTTGAGTAAAGTTGAGGTTGGCGGAATTGACGGTGTAGCGGTGAAATGCTTAGATATCGTCAAGAACACCGATAGCGAAGGCAGCTAACTAAGCTTTAACTGACGCTGAGGCACGAAAGTGTGGGGATCAAACAGGATTAGATACCCCAGTA
+
GGGGGGGGGGGGGGGGGGGGGGGGGGGGGGGGGGGGGGGGGGGGGGGGFGGFGGGGDGGGGGGGGGGGGGGGGGGGGGGGGGGGGGGGGGGGGGGGGGGGFGGGGG@FGDGGGGGGGGGGGGGGGGFGGGGGGGGGGGGGGGGGGGGFGGGGGGGGGGGGG7CGGGGGDFGEG?BFGGFFGGFGGGGGGGG6EEGGGGCFGGGDGCDFGGGEGGECFFFGGFFGBGG?FB4CC<CFD@FF
@M00200:205:000000000-AKKM3:1:1101:18769:4580 1:N:0:1
ATTGGGTGTAAAGCGTGTGTAGGCGGACCGTTAAGTACCTTGTGAAATCCCACGGCTCAACCGTGGAACTGCTGGGTATACTGGCGGTCTTGGGCCACCTAGGGGCAGACGGAACAGGCGGTGGAGCGGTGAAATGCGTAGATATCGCCTGGAACGCCGAAGGTGAAAACAGTCTGCTGGGGGTGTGCCGACGCTGAGACACGAAAGCCAGGGGAGCAAACGGGATTAGATACCCTCGTAAGA
+
GGGGGGGGGGGGGGGGGGGGGGGGGGGGGGGGGGGGGGGGGGGGGGGGGGGGGGGGGGGGGGGFGGGGGGGGGGGGGGGGGGGGGGGGGGGGGGGGGGGGGGGGGGGGGGGGGGGFGGGGGFGGGGGGGGGGGGFGGGEDGGGGGGGGGGGGGGGGEGGGGFGGGGGGGGGGGGFGGCFCEGG>EGGFGGGGGGDGGGGGGGGGGDGGGFGCCGFGFGGGGGD<:3*<FFDGG,A6>DFGC?>
@M00200:205:000000000-AKKM3:1:1101:9093:4586 1:N:0:1
ATTGGGTTTAAAGCGCACGTAGGCGGCTTTGTAAGTTAGAGGTGAAAGCCCGGGGCTCAACTCCGGAACTGCCTTTAAGACTGCATCGCTTGAATCCAGGAGAGGTGAGTGGAATTCCGAGTGTAGAGGTGAAATTCGTAGATATTCGGAAGAACACCAGTGGCGAAGGCGGCTCACTGGACTGGTATTGACGCTGAGGTGCGAAAGCGTGGGGAGCAAACAGGATTAGATACCCCGGTA
+
GGGGGGGGGGGGGGGGGGGGGGGGGGGGGGGGGGGGGGGGGGGGGGGGGGGGGGGGGGGGGGGGGGGGGGGGGGGGGGGGGGGGGGGGGGGGGGGGGGGGGGGGGGGGGGGGGGGGGGGGGGGGGGGGGGGGGGGGGGGGGGGFGGGGGCG7FFFGGGGGGGGGGDGGDGGG>EGGFGGGFG?FGFGG@8,>CGGGGGGGGFGGGGGGGGGDG*85BG?FGFG4:CFFFFFGGGGGF:BG
@M00200:205:000000000-AKKM3:1:1101:13893:4589 1:N:0:1
ATTGGGTATAAAGGGCGCGTAGGCGGCCTGTTAAGTCGAACGTGAAATCCCCGGGCTCAACCCGGGAACTGCGTCCGAAACTGGCAGGCTTGAATCCGGGAGAGGGATGCGGAATTCCAGGTGTAGCGGTGAAATGCGTAGATATCTGGAGGAACATCGGTGGCGAAGGCGGCATCCTGGACCGGTATTGACGCTGAGGCGCGAAAGCCAGGGGAGCAAACGGGATTAGATACCCGAGTA
+
GGGGGGGGGGGGGGGGGGGGGGGGGGGGGGGGGGGFGGGGGGGGGGGGGGGGGGGGGGGGGGGGGGGGGGGGGGGGGGGGGGGGGGGGGGGGGGGGGGGGGGGGGGGGGGGGGGGGGGGGGGGGDDGGGGGGGGGGGGGGGGGGGGGGGGGGGGGGGGGGGGGF:FGGGGGGGGGFGGGGGGGG58?FGGCFGGGGGCFFGCEGGGGGF6CFG>)/7/A<CGGGFG4<69)CFCCD:>FF
@M00200:205:000000000-AKKM3:1:1101:10424:4599 1:N:0:1
ATTGGGTTTAAAGAGCTCGTAGGCGGTCTGTCGCGTCTGTCGTGAAAGCCCACGGCTTAACTGTGGGTCTGCGGTGGATACGGGCAGGCTAGAGGCAGGTAGGGGAGCATGGAATTCCCGGTGTAGCGGTGAAATGCGCAGATATCGGGAGGAACACCCGTGGCGAAGGCGGCTCTCTGGGACGGTACTGACGCTGAGACGCGAAAGCGTGGGGAGCGAACAGGATTAGATACCCGTGTA
+
GGGGGGGGGGGGGGGGGGGGGGGGGGGGGGGGGGGGGGGGGGGGGGGGGGGGGGGGGGGGGGGGGGGGGGGGGGGGGGGGGGGGGGGGGGGGGGGGGGGGFGGGGGGGGGGGGGGGGGGGGGGGGGGGGGGGGGGGGGGGGGDGGGGGGGGGGGGGGGGGGGGGGEGGGGGGGEGGGGGG7FGGGGFGGGGGGGGGGGGFGGEED8DFEEGGGGFGFGEGGGGGFFF?=BB7?EF305>F
@M00200:205:000000000-AKKM3:1:1101:23129:4608 1:N:0:1
ATTGGGTTTAAAGGGCGCGTAGGCGGGCTGTCAAGTCTGGGGTGAAATCCCGCGGCTCAACCGCGGAACTGCCTCAGATACTGACGGCCTCGAGGGAGGTAGGGGCGAGCGGAACTAATGGTGGAGCGGTGAAATGCGTTGATATCATTAGGAACTCCGGTGGCGAAGGCGGCTCGCTGGACCTTTTCTGACGCTGAGGCGCGAAAGCTAGGGGAGCAAACGGGATTAGATACCCCAGTA
+
GGGGGGGGGGGGGGGGGGGGGGGGGGGGGGGGGGGGGGGGGGGGGGGGGGGGGGGGGGGGGGGGGGGGEGGGGGGGEGGGGGGGGGGGGGGGGGGGGEGFGGGGGGGGGGGGGGGGGFGGFCGGGGGGGF7F<F9CGG:CGGGGCGGFGCBFGGGGGGGGGGG>GGGGGGEGGDEGGEGGGGGGGGGCEFFGGGGGGGGGGDE8CG39@FGGGGFGFGFFDC=D?G4<FFBGGFF35;00
@M00200:205:000000000-AKKM3:1:1101:10670:4613 1:N:0:1
ATTGGGTATAAAGCGCATGTAGGCGGTTCGTAAAGTCAGATGTGAAAGCCCTGGGCTTAACCCAGGAAGTGCATTTGAAACTCACGAACTGGAGTCCCGGAGAGGAAGGCGGAATTCTCGGTGTAGAGGTGAAATTCGTAGATATCGAGAGGAACATCTGCGGCGAAGGCGGCCTTCTGGACGGTGACTGACGCTGAGATGCGAAAGCGTGGGGAGCAAACAGGATTAGATACCCTCGTA
+
GGGGGGGGGGGGGGGGGGGGGGGGGGGGGGGGGGGGGGGGGGGGGGGGGGGGGGGGGGGGGGGGGGGGGGGGGGGGGGGGGFGGGGGGGGGGGGGGGGGGGGGGGGGGGGGGGGGGGGGGGGGGGGGGGGGGGGFGGGGGGGGGGGGGGGGGGGGGGGGGGGGGDGGGGGGGGGDEGGGFGGGGGGGGGGGGGGGGGGGFFGGGEEDGGEEGCGFGFG8F*CFGFGGF4=<DGFFGFEFC
@M00200:205:000000000-AKKM3:1:1101:15464:4629 1:N:0:1
ATTGGGTTTAAAGGGAGCGTAGGTGGCCTTATAAGTCAGTGGTGAAATCTCTCGGCTTAACCGAGAAATTGCCATTGATACTGTAGGGCTTGAGTACAGATGCCGTTGGCGGAATATGACATGTAGTGGTGAAATACATAGAGATGTCATAGAACACCGATTGCGAAGGCAGCTAACGAAACTGTAACTGACACTGAGGCTCGAAAGTGCGGGGATCAAACAGGATTAGATACCCTAGTA
+
GGGGGGGGGGGGGGGGGGGGGGGGGGGGGGGGGGGGGGGGGGGGGGGGGFGGGGGGGGGGGGGGGGGGGGGGGGGGGGGGGGGGGGGGGGGGGGGGGGGGGGGGGGGGGGGGGGGGGGGGGGGGGGGGGGGGGGGGGGGGGGGGGFFGGGGGGGGGGGGGGGGGGGGGGGGGGGGGGGGGGGGGGGGGGGGGGGGFGFGG>FGGGGGFGCEGGGFGFGGGGGGGFGGEF@<FFFGGFFFG
@M00200:205:000000000-AKKM3:1:1101:16083:4632 1:N:0:1
ACTGGGTGTAAAGGGTCCGTAGGCGGGTTAGTAAGTCAGTGGTGAAATCCGGCAGCTTAACTGTCGAATTGCCGTTGATACTGCTAATCTTGAATTACTGTGAAGTGGTTAGAATATGTAGTGTAGCGGTGAAATGCTTAGATATTACATGGAATACCAATTGCGAAGGCAGATCACTAACAGTATATTGACGCTGATGGACGAAAGCGTGGGGAGCAAACAGGATTAGATACCCCTGTA
+
GGGGGGGGGGGGGGGGGGGGGGGGGGGGGGGGGGGGGGGGGGGGGGGGGGGGGGGGGGGGGGGGGGGGGGGGGGGGGGGGGGGGGGGGGGGGGGGGGGGGGGGFGGGGGGGGGGGGCGGGFGGGGGGGGGGGGGGGGGGGGGGGGGGGGGFGGGGGGGGGGGFGGGGDGGGGGGGGGGGGGGGGGGGGGGGFGGDEEGGGGGGGGGGFEGDEGGFDEGGGGGGGFGFEFFEFFEFFFFFG
@M00200:205:000000000-AKKM3:1:1101:9627:4632 1:N:0:1
ACTGGGCTTAAAGGGTGCGTAGGCGGCCTATTAAGTCAGTGCTGAAATATCCCGGCTTAACCGGGAGGGTGGCATTGATACTGATGGGCTAGAGTACAGATGAGGTAGGCGGAATTGACGGTGTAGCGGTGAAATGCTTAGATATCGTCAAGAACACCTATAGCGAAGGCAGCTTACTAGGCTGTAACTGACGCTGAGGCACGAAAGTGTGGGGATCAAACAGGATTAGATACCCGAGTA
+
GGGGGGGGGGGGGGGGGGGGGGGGGGGGGGGGGGGGGGGGGGGGGGGGGGGGGGGGGGGGGGGGGGGGGGGGGGGGGGGGGGGGGGGGGGGGGGGGGGGGGGGGGGGGGGGGGGGGGGGGGGGGGGGGGGGGGGGGGGGGGGGGGGGGGGGGGGGGGGFGGGGGGGGGDGGGGGGGGGGGGGGGGGGGGGGGGGGGGDGGGGGGGEDCFGGGGGD3FCFFGGGGFGGFFFFGF?C<B35=
@M00200:205:000000000-AKKM3:1:1101:12032:4632 1:N:0:1
ATTGGGCTTAAAGGGTGCGTAGGTGGCGGGGCAAGTTTGGTGTGAAATCCCGGGGCTCAACCCCGGAACTGCACTGAATACTGCTTTGCTAGAGTACTGGAGAGGGAACTGGAATTTACGGTGTAGCAGTGAAATGCGTAGATATCGTAAGGAAGACCAGTGGCGAAGGCGAGTTCCTGGACAGTTACTGACACTGAGGCACGAAGGCCAGGGGAGCAAACGGGATTAGATACCCCGGTA
+
GGGGGGGGGGGGGGGGGGGGGGGGGGGGGGGGGGGGGGGGGGGGGGGGGGGGGGGGGGGGGGGGGGGGGGGGGGGGGGGGGGGGGGGGGGGGGGGGGGGGFFGGGGGGGGGGGGGGGGGGGGGGGGGGGGGGGGGGGGGGGGGGGGGGGGGGGGGGGGGFGGGGGGGGGFGGGGGGGGGGFGGGGGCGGGFCGFFGGGGGGG5=EGDGFEFFGGFGFGFFFGEGFGGFFF:77AFGFFEG
@M00200:205:000000000-AKKM3:1:1101:19286:4640 1:N:0:1
ATTGGGTGTAAAGAGCTCGTAGGTGGCTGGTCGCGTCTGCCGTGAAAGCCCGCAGCTTAACTGCGGGTCTGCGGTGGATACGGGCCGGCTAGAGGTAGGTAGGGGCAAGTGGAATTCCTGGTGTAGCGGTGAAATGCGCAGATATCAGGAGGAACACCGGTGGCGAAGGCGGCTTGCTGGGCCTTACCTGACGCTGAGGAGCGAAAGCGTGGGGAGCGAACAGGATTAGATACCCTCTA
+
GGGGGGGGGGGGGGGGGGGGGGGGGGGGGGGGGGGGGGGGGGGGGGGGGGGGGGGGGGGGGGGGGGGGGGGGGGGGGGGGGGGGGGGGGGGGGGGGGGGFGGGGGGGGGGGGGGGGGGGGGGGGGGGGGGGGGGGGGGGEGGGGGGGGGGGGGGGGGGGGGGGGGGGGGGGGGGGGGGGGGGGGFGGGGFFGGGGGGGGGGGGGGGGGG=EGGGFGFGECDGGGFGC<FFFGGGGGF?F
@M00200:205:000000000-AKKM3:1:1101:14877:4643 1:N:0:1
CTGGGTTTAAAGGGTGCGTAGGTGGACAGGTAAGTCAGTGGTGAAATCTCCAAGCTTAACTTGGAAACTGCCGTTGATACTATCTGTCTTGAATATCGTGGAGGTAAGCGGAATATGTCATGTAGCGGTGAAATGCTTAGATATGACATAGAACACCGATTGCGAAGGCAGCTTACTACACGATCATTGACACTGAGGCACGAAAGCGTGGGGAGCAAACAGGATTAGATACCCCAGTA
+
GGGGGGGGGGGGGGGGGGGGGGGGGGGGGGGGGGGGGGGGGGGGGGGGGGGGGGGGGGGGGGGGGGGGGGGGGGGGGGGGGGGGGGGGGGGGGGGGGGGGGGGGGGGGGGGGGGGGGGGGGGGGGGGGDGFFGGGGGGGGGGGGGGGGGGGGGGGGGGGGGFGGGGGGGGDGGGGGGGGGGGGDGGFFDFGGGGGGGGGGGGGEGEFGGGGEDGBCFGG5DDA<>7C@F69C8?8GFFF
@M00200:205:000000000-AKKM3:1:1101:9937:4650 1:N:0:1
ACTGGGTTTAAAGGGCGCGTAGGTGGCCGAGCAAGGTCGCGGTGAAAGCCCGGGGCTCAACCCCGGGTCGGCCGTGGCAACTACTTGGCTTGAGCACTGTAGGGGCGGGTGGAATTCCGGGTGTAGCGGTGGAATGCGTAGAGATCCGGAAGAACACCGGTGGCGAAGGCGGCCCGCTGGGCAGGAAGGCTCGCAAGAGCCGGCAGACACTGAGGCGCGACAGCGTGGGGAGCAAACAGGCTT
+
FGGGGGCFGGGGGGGGGGGGGGCEGGGGDGGGGGGGGGGGGGGGFGGGGGGGGGGGGGGGGGGGGGGGGGGGGGCFGGCGGGDCGG9<=FFGGGGGGGGFGGECE7>@FGDGGFCGGGGCFG@FFFGEGGGGGCBFGEEEGEFF<,?EGDC5;FGFGGCEGGGEEE:?EGGGGE*:EGGD*@CCDECCEFEFC*)7C@=CC5CC*?3*0>::<FFF>5**)98*4/93@>0>C5;*>5)**(.
@M00200:205:000000000-AKKM3:1:1101:9135:4665 1:N:0:1
ATTGGGTTTAAAGGGCGCGTAGGCGGCCATCTAAGTCAGACGTGAAATCCCCCGGCTTAACCTGGGAACTGCGTCTGATACTGGACGGCTTGAGTATGGGAGAGGGATGTAGAATTCCAGGTGTAGCGGTGAAATGCGTAGATATCTGGAGGAATACCGGTGGCGAAGGCGGCATCCTGGACCATTACTGACGCTGAGGCGCGAAAGCTAGGGGAGCAAACGGGATTAGATACCCGAGTAAGA
+
GGGGFGGEEFGFGGGGGGGGGGGGGGGGGGGGGGFF9FDFGED@FGGGGGGGGGGGGGGFFGGGGGFGGGGCGGDGGGGGGGGGDGGGDFGGFGEFGFFGFCEGGGGGFGGGG<FFFGGGFGGGGFGGGGGGGGGGFEGGGDGGCCFFGCGG7FFGFGECGGGGGGDGGCFE5EEG8CF:C:EGEGFGGGGGG=*=EGGFE3>E5?DC:FGGGG)17:;FCDEC:C4<?7>FG,:CDE@**:>
@M00200:205:000000000-AKKM3:1:1101:19714:4669 1:N:0:1
ACTGGGTTTAAAGGGCGCGTAGGCGGACTTTTAAGTCGGAGGTGAAAGCCCAGGGCTCAACCCTGGAATTGCCTTCGATACTGGGAGTCTTGAGTTCGGAAGAGGTTGGTGGAACTGCGAGTGTAGAGGTGAAATTCGTAGATATTCGCAAGAACACCGGTGGCGAAGGCGGCCAACTGGTCCGATACTGACGCTGAGGCGCGAAAGCGTGGGGAGCAAACAGGATGAGATACCCCCGTA
+
GGGGGGGGGGGGGGGGGGGGGGGGGGGGGGGGGGGGGGGGGGGGGGGGGGGGGGGGGGGGGGGGGGGGGGGGGGGGGGGGGGGGGGGGGGGGGGGGGGGGGGGGGGGGGGGGGGGGGGGGGGGGGGGGGGGGGGGGGFGGGGGGGGGGGGGGGGGGGGGEFGGGEGGGGGGGGEGFG?FGGGGGGGEGFFGGGGGGGGGGGGGGDGDCEEGGGGDGFGGGGCGF?C*4?FBGGGFC)<BG
@M00200:205:000000000-AKKM3:1:1101:13674:4695 1:N:0:1
ATTGGGTGTAAAGCGTACGTAGGCGGTTATCTAAGTCGGGTGTGAAAGCCCCGGGCTCAACCTGGGAATTGCATTCGATACTGGATAGCTAGAGTTCGGCAGAGGGAAGCGGAATTTCCGGTGTAGCGGTGAAATGCGTAGATATCGGAAGGAACATCAGTGGCGAAAGCGGCTTCCTGGACCAGAACTGACGCTCAGGTACGAAAGCGTGGGGAGCAAACAGGATTAGATACCCGCGTAAGA
+
GGGEFGGGGGGGGFEFFGGDEE7EFGFFGG96EFGGGGGGGGGECFEEFGGGD:@CFFGGGGGGGGGGGGGG<?,,EFD8+EEGG<FFFFDEGF?FFGGGCEGGGGDGGGCFGG@FGGAEEECFFFF7@C3BDFGGGGGEC<,3@F7FCCE@:FCF=:3F;F<CEGGGGGC8C:@F,;?:BEFC8CC6:*=E*>CE8CGGG7:BCEDC5:;C885)8C;<F*;4:4*,*=9CGGGG>>>=*.-
@M00200:205:000000000-AKKM3:1:1101:9587:4695 1:N:0:1
ATTGGGTATAAAGCGCACGTAGGTGGTTTGTTAAGCTAGCTGTGAAATCCCCGGGCTCAACCTGGGCACTGCAGTTAGAACTGGCAAGCTAGAGTAGGGTAGAGGGGTGTGGAATTCCAGGTGTCGCGGTGAAATGCGTAGATATCTGGAGGAACATCAGTGGCGAAGGCGACACCCTGGACTCATACTGACACTGAGGTGCGAAAGCGTGGGGAGCAAACAGGATTAGATACCCCTGTA
+
AECCGGGGGGCFFA@+@GGC,ECGGGFCDGFGFEFGGGGGFGGCAF<FFGFGEGGGEGGFGGGCECAECGFE@FEFGGGFC?EFA<FGGCF<6CFEFGEEFCFFF7+BCF:C?FGECGEEFF@F:CD::CECEFF,E7FCFDDFGGDGGCFCFGGGGGGGEF8CC+@B<DFDEGCG8F:*>C9DFCF;FC=@9CFF9BEGF<CEGGDGGE7<<B59>C8?>FG52C7<6F<G?:+9559+
@M00200:205:000000000-AKKM3:1:1101:7929:4696 1:N:0:1
ATTGGGTTTAAAGGGTGCGTAGGCGGCGTGCTAAGTCAGTGGTGAAAGACGGTGGCTCAACCATCGCAGTGCCGTTGATACTGGCGCGCTTGAATGCGGATGAGGTAGGCGGAATGTGGCAAGTAGCGGTGAAATGCATAGATATGCCACAGAACACCGATTGCGAAGGCAGCTTACCAAGGCGCGATTGACGCTGATGCACGAAAGCGTGGGGATCGAACAGGATTAGATACCCTAGTA
+
GGGGGGGGGGGGGGGEDGGGGGGGGGGGGGGGGGGGGFFGGGGGGGGFGGGFFGGGGGGGGGGGGGGGGGGGGGGGGGGGGGGGGGGGGGGGFGGGGGGGFGGGGG?FGGGGGGGG>F9<DCGFGGGGGGGGGGGGGGGGGGGGGAF=CGCFFGGGGGDGGGDFEGEGGGGEGFFEG?CFFDF>GGGCFGGGGGGDEEFFFGG>GGCFEGGGC8>DF5CFGDC4(77<FFF7FGGGF48C
@M00200:205:000000000-AKKM3:1:1101:21814:4711 1:N:0:1
ATTGGGTTTAAAGGGTGCGTAGGCGGTCTTATAAGTCAGTGCTGAAATATCCCGGCTTAACCGGGAGGGTGGCATTGATACTGTAGGACTTGAGTAAAGTTGAGGTTGGCGGAATTGACGGTGTAGCGGTGAAATGCTTAGATATCGTCAAGAACACCTATTGCGTAGGCAGCTAACTAAGCTTTAACTGACGCTGAGGCACGAAAGTGTGGGGATCAAACAGGATTAGATACCCTTGTA
+
GGGGGGGGGGGGGGGGGGGGGGGGGGGGGGGGGGGGGGGGGGGGGGGGGGGGGGGGGGGGGGGGGGGGGGGGGGGGGGGGGGGGGGGGGGGGGGGGGGGGGGGGGGGGGGGGGGGGGGGGGGGGGGGGGGGGGGGGGGGGGGGGGGGGGGGGGGGGGGGGGGGFEGGGGGGGDGGGGGGGGGGGGGGGGGGGGDGGGGGFGGEGGGGGGGGEGGDDFFFGGGGFDGFEFCBGF:FFFFFG
@M00200:205:000000000-AKKM3:1:1101:18038:4714 1:N:0:1
ATTGGGTTTAAAGCGCGCGCAGGCGGTTTGGTACGTCGGGTGTGAAAGCCCCCCGCTCAACGGGGGAGGGTCATTCGAAACGGCTGAACTGGAGGCAGGGAGAGGTCGGTGGAATTCCCGGTGTAGTGGTGAAATGCGTAGATATCGGGAGGAACACCAGTGGCGAAGGCGGCCGACTGGACCTGACCTGACGCTGAGGCGCGAAGGCGTGGGGAGCGAACGGGATTAGATACCCTCGTAAGA
+
GGGGGGGGGGGGGGGGGGGGGGGGGGGGGGGGGGGGGGGGGGGGGGGGGGGGGGGGGGGGGGGGGGGGGGGGGGGGGGGGGGGGGGGGGGGGGGGGGGGGGGGGGGGGGGGGGGGGGGGGGGGGGGGGGGGGGGGGGGGGGGGGGGGGGGGGGGGGGGGGGGGGGGGGGGGGGGGGGGGGGGGGGGGFGGGGGGDGEGGGGCECCEDFGEEEGGFG@GGGDGEGFDGFFFDFEFFCFF:=GF2
@M00200:205:000000000-AKKM3:1:1101:23030:4722 1:N:0:1
ATTGGGTGTAAAGCGCGCGCAGGCGGATTGGTAAGTCAGGTGTGAAATCTCGAAGCTCAACTTCGAAACTGCGCCTGAAACTATTAGTCTCGAGTATCGGAGGGGACAGGGGAATTTCACGTGTAGGGGTAAAATCCGTAGAGATGTGAAGGAACACCGGAGGCGAAGGCGCCTGTCTGGACGATAACTGACGCTGAGGCGCGAAAGCGTGGGGAGCAAACAGGATTAGATACCCTTGTAAGA
+
G9FFGGG@FGGGGCGGG:F+FGGGGG:F,E@FFGGGG,F,F<FGGGGG<<F<@6FGGGGGGC<CF7CB>C<:CFC@FG<FGGGGC9FAFG9<FEG8E,B+BC7FG=>FFFDGGGGGDF,@FFGGGGGGGGGGGGGGGG<DFFFGGGFG9FGCFFGGGG***5CEGGGEDF<:CGFBFCFF9*/**1=@FFGGGGGGEF=FEGGGG*)9CGEGGDBD>GGCC<*>1C*574)*0<C65@BCF<B
@M00200:205:000000000-AKKM3:1:1101:11125:4728 1:N:0:1
ATTGGGTGTAAAGGGTGCGTAGGCGGTTTTATAAGTCAGTGCTGAAATATCCCGGCTTAACCGGGAGGGTGGCATTGATACTGTAAGACTTGAGTAAAGTTGAGGTTGGCGGAATTGACGGTGTAGCGGTGAAATGCTTAGATATCGTCAAGAACACCGATAGTGAAGACAGCTAACTAAGCTTTAACTGACGCTGAGGCACGAAAGTGTGGGGATCAAACAGGATTAGATACCCGAGTA
+
FGGGGG@C@EAFFGEGEGGGGGGGGGGGGGGGGFGF@FGGGGGGGFGFGGGGGGGDECGGGGGGGGGGGGGGGGFCGGGFGGGGGGGGGDGGGEGFGGGGGGGGGGGGGGGC>CEGGGGGCFFGGGFGGGEGGGGGCFFE9DGG93@DFFDGCGGGG7FFDGGGGGGGGGCCCDEGFDGGGFFGGFGGGGFGGD<EGGF5CCEGGDDDFCFFGE>3):8ECG65;<:2??6F<<8D>@>F
@M00200:205:000000000-AKKM3:1:1101:21225:4747 1:N:0:1
ACTGGGTTTAAAGCGTGCGCAGGCGGTGATGTAAGACAGTTGTGAAATCCCCGGGCTCAACCTGGGAACTGCATCTGTGACTGCATCGCTGGAGTGCGGCAGAGGGGGATGGAATTCCGCGTGTAGCAGTGAAATGCGTAGATATGCGGAGGAACACCGATGGCGAAGGCAATCCCCTGGGCCTGCACTGACGCTCATGCACGAAAGCGTGGGGAGCAAACAGGATTAGATACCCCTGTA
+
GGGGGGGGGGGGGGGGGGGGGGGGGGGGGGGGGGGGGGGGGGGGGGGGGGFGGGGGGGGGGGGGGGGGGGGGGGGGGGGGGGGGGGGGGGGGGGGFGGGGGGGGGGGGGGGGGCFGGGGGGGGGGGGGGGGGGECFFGEGFBFFGGGGGGDEGGGCFGGDGFDFGGGGGGGGGGCGGGGCGGGGGGGGGCFGGEGGGGCFGGFEE5CFGGD*:C>35CF8DGCFBGDFFFFF?FFF@>??
@M00200:205:000000000-AKKM3:1:1101:6411:4760 1:N:0:1
ACTGGGCATAAAGGGCGCGTAGGCGGCTTCAGGTGTCGGCTGTGAAAGCCCGGGGCTCAACCCCGGAGGTGCAGCCGAAACTCTGGGGCTCGAGGCCGGAAGAGGAGGGTGGAATACCCAGTGTAGAGGTGAAATTCGTAGATATTGGGTGGAACACCGGTGGCGAAAGCGGCTCTCTGGTCCGGTCCTGACGCTGAGGCGCGAAAGCGTGGGGAGCAAACAGGATTAGATACCCCAGTA
+
GGGGGGGGGGGGGGG>FGGGGGGGGGGGGGGAFFGGGGGGGGGGGGGGGGGGGGGGGGGGGGGGGGGGDGGGFGGFGGGGGGGFGGGGGGGGFGGGGGGGEGGGGGEGDFGGGGGGGFFGGGFGGGFGGGGGEGGGGGGGFGGGGCGCFFGGGGGGGGGECCFGGGGGGGG@EEECGGGGGGFGGGD8?CGGGGGGGGGGDGGCECDGGGGGDGFDFGGFGGGGF:F>FBA:@CC50599
@M00200:205:000000000-AKKM3:1:1101:9001:4769 1:N:0:1
ATTGGGTTTAAAGAGTGCGTAGGCGGCTTATCAGGCGGGATGTGAAATCCCTCGGCCCAACCGAGGAACTGCGTTCCGAACCGATAGGCTTGAGGAGGATAGAGGCGAGCGGAACTGATGGTGGAGCGGTGAAATGCGTTGATATCATCAGGAACACCTGTGGCGAAAGCGGCTCGCTGGGTCCTTACTGACGCTGAGGCACGAAAGCCAGGGGAGCGAACGGGATTAGATACCCTTGTA
+
FGGGDGCGGGGGGFGAFCGFGGGGGDDFEGGFGGG?@CGEGGGGGGGGGGGGGGG>:CGFGGGGGGGFGGCGGFGCE=:FFCFC:FECFGGGFGGDCFGGFFDFGGGEDCFGGG:F<:@FFGGGGGGEGGGFGGGGGGG8F:FGGGGF;@FCFFGGGGGCFGGGEC@@FGGGGEEGGGGGGGGGGGDG?CGGGGGEEGDFEGDE5CDF@6:FCE3CBEG*95;D0<48F?ADFFG*7FFF
@M00200:205:000000000-AKKM3:1:1101:25709:4779 1:N:0:1
ACTGGGCTTAAAGGGTGCGCAGGCGGCCGGGTGTGTCAGATGTGAAATCCCGAGGCTCAACCTCGGAACTGCGTCTGAAACTACTCGGCTAGAGTACTGGAGAGGGTAACGGAATTCACGGTGTAGCAGTGAAATGCGTAGATATCGTGAGGAACACCAGAGGCGAAGGCGGTTACCTGGACAGTTACTGACGCTCAGGCACGAAAGCATGGGGAGCAAAAGGGATTAGATACCCTCGTAAGA
+
GGGGGG-EFGGGGGGGGGGDGGGGGGGGGDGGGGGGGGGFAFEGGGGGFEGE:FGGGGGGGGEDF@7B:FGFDCBGGG?FFGG?EFFGGFCGGGGGA9F<<EFEGEGGFGGGGGGGGGGGGGGGGGGGGGFGFGDDFEGGGDEBFBFCCGCFGGGGGDC7@,>:E7CC7F7C4:EBFB:CF6+:?9?@CFF6EG<7?BCFFGDCCED48FFGGGFGDGGGG*;5:<476=>CGGF=))8=C6<
@M00200:205:000000000-AKKM3:1:1101:13132:4779 1:N:0:1
ACTGGGTGTAAAGGGTCCGTAGGTGGACGATTAAGTCAGGGGTGAAAGTCTGCAGCTCAACTGTAGAATTGCCCTTGATACTGGTTGTCTTGAGTTACTATGAAGTGGTTAGAATATGTGGTGTAGCGGTGAAATGCATAGATATCACATAGAATACCGATTGCGAAGGCAGATCACTAATGGTACACTGACACTGATGGACGAAAGCGTGGGGAGCGAACAGGATTAGATACCCTCGTA
+
GGGGGGGGGGGGGGGGGGGGGGGGGGGGGGGGGGGGGGGGGGGGGGGGGGGGGGGGGGGGGGGGGGGGGGGGGGGGGGGGGGGGGGGGGGGGGGGGGGGGGGGEFGGGGGGGGGGGGGGGGGGGGGGGGGGGGGGGGGGGGGGGGGGGGGGGGGGGGGGGGGGFEGGGGGGGGFGGGGGGGGGGGGGGGGGGGGFGCCFGGFGGGGGGGGDEGDD9BGGGGGGGDGGFFFEGGGG=FEFG
@M00200:205:000000000-AKKM3:1:1101:22580:4789 1:N:0:1
ATTGGGTTTAAAGGGTGCGTAGGCGGATCCGCAAGCGTCTTGTGAAAGCCCCCGGCTCAACCGGGGAACAGCGGGGCGAACTGCGGGTCTTGAGGCAGGTATGGGTCGCCGGAACAGTAGGTGGAGCGGTGAAATGCGTAGATATCTACTGGAACGCCGATGGTGAAGACGGGCGACTGGGCCTGTCCTGACGCTGAGGCACGAAAGCGTGGGGAGCAAACAGGATTAGATACCCGCGTAAGA
+
GGGGGGGGGGGGGGGGGGGGGGGGGGGGGGGGGGGGGGGGGGGGGGGGGGGGGGGGGGGGGGGGGGGGGGGGGGGGGGGGGGGGGGGGGGGGGGGGGGGFGGGGGGGGGGGGGGGGGFGGGGGGGGGGGGGGGGGGGGGGGGGGGGGGGGGGGGGGGGGGGGGGGGGGGGGGDGGGGGGGGGGGGGGFGGFGGGGGGGFFGGGGGGGGGGGGGGFGBGGFDFGGFG:>?F<:?FGGFFDGG?A
@M00200:205:000000000-AKKM3:1:1101:14617:4793 1:N:0:1
ATTGGGCTTAAAGGGTCCGTAGGTGGACGGTTAAGTCAGGGGTGAAAGTCTGCAGCTCAACTGTAGAATTGCCCTTGATACTGGCTGTCTTGAGTTACTATGAAGTGGTTAGAATATGTGGTGTAGCGGTGAAATGCATAGATATCACATAGAATACCAATTGCGAAGGCAGATCACTAATAGTACACTGACACTGATGGACGAAAGCGTGGGGAGCGAACAGGATTAGATACCCCGGTAAGA
+
GGGGGGGGGGGGGGGGGGGGGGGGGGGGGGGGGGGGGGGGGGGGGGGGGGGGGGGGGGGGFGGGGGGGGGGGGGGGGGGGGGGGGGGGGGGFGGGGGGGGGGGFFGEGG7EFFGGGGGGGGGGGGDFCGGGGGGGGGGGGGFGFGGGGGGGGFGGGGGGGGGGGGGGGGFCEFDGGGGGGCGFGGGGGGGGGGFFCCFFGGFGGGGGGGDDGGGBDEGGGGGGGF;>BFFEG,@CGFD5=D@C
@M00200:205:000000000-AKKM3:1:1101:7584:4794 1:N:0:1
ATTGGGTTTAAAGGGTGCGCAGGCGGTCGTGTGTGTCAGGTGTGAAATCCCGGAGCTTAACTCCGGAACTGCGCCTGAAACTACACGACTAGAGCATTGGAGAGGGAAGTGGAATTCATGGTGTAGCAGTGAAATGCGTAGATATCATGAGGAACACCAGAGGCGAAGGCGACTTCCTGGACAATTGCTGACGCTCAGGCACGAAAGCATGGGGAGCAAAAGGGATTAGATACCCAGGTAAGA
+
GGGGGGGGGGGGGGGGGGGGGGGGGGEGGGGGGGGGGGGGGGGGGGGGGGGGGGGGGGFGGGGGGGGFGGGGGGGGGGGGGGGGGGGGGGGGGGGGGGGGGGGGGGGGGGGGGGGGGGGGGGGGGGGGGGGGGCFGGGGGGGGGGGGGGGGGGGGGGGGGGGGG7@EGGGGGGDGGGGGGGGGGGGGGFFGFEEGG=FCFGGGGGGDGGGGGGDADEGGGGGGD:GFFFFFGGGG6>>@G77<
@M00200:205:000000000-AKKM3:1:1101:13638:4815 1:N:0:1
ATTGGGCTTAAAGGGTCCGTAGGTGGACGGTTAAGTCAGGGGTGAAAGTCTGCAGCTCAACTGTAGAATTGCCCTTGATACTGGCTGTCTTGAGTTACTATGAAGTGGTTAGAATATGTGGTGTAGCGGTGAAATGCATAGATATCACATAGAATACCGATTGCGAAGGCAGATCACTAATGGTACACTGACACTGATGGACGAAAGCGTGGGGAGCGAACAGGATTAGATACCCTCGTA
+
GGGGGGGGGGGGGGGGGGGGGGGGGGGGGGGGGGGGGGGGGGGGGGGGGGGGGGGGGGGGGGGGGGGGGGGGGGGGGGGGGGGGGGGGGGGGGGGGGGGGGGGGGGGGGGGGGGGGGGGGGGGGGGGGGGGGGGGGGGGGGGGGGGGGGGGGGGFGGFGGGGGFGGEGGGGGGGGGGGGGGGGCFGGGGGGGGGFGGGGGGD6BEEG>8CGGGGFGFECEGGFG(*=@FFEG@>8DFF35
@M00200:205:000000000-AKKM3:1:1101:9489:4819 1:N:0:1
ATTGGGTGTAAAGCGTGCGTAGGTGGTTCGTTAAGTCCGATGTGAAAGCCCTGGGCTCAACCTGGGAATGGCATGGGATACTGGCGGGCTAGAGTGCGGTAGAGGGCAGTGGAATTCCCGGTGTAGCAGTGAAATGCGTAGAGATCGGGAGGAACATCTGTGGCGAAGGCGACTGCCTGGACCAGCACTGACACTGAGGCACGAAAGCGTGGGGAGCAAACAGGATTAGATACCCTGGTA
+
GGGGGGGGGGGGGGGFGGGGGGGGGGGGGGGGGGGGGGGGGGGGGGGGGGGGGGGGGGGGGGGGGGGGGGGGGGGGGGGGGGGGGGGGGGGGGGGGGGGGGGGGGGGGGGGGGGGGGGGGGGGGGGGGGGGGGGGGGGGDGGGGGGGGGCCCG@FGGGGGGGGGGGGGGGGGGGGGGGGGGGGFGGGGGGGGGGFGGGFGGGDEGGGGGGGGGD@GFGGGGGGGFFGFFFFGGGGGFFFG
@M00200:205:000000000-AKKM3:1:1101:22009:4823 1:N:0:1
ATTGGGTTTAAAGGGTCCGCAGGCGGATTTATAAGTCAGTGGTGAAAGCCCGTCGCTTAACGACGGAACTGCCATTGATACTGTAAGTCTTGAATTCGATCGAAGTGGGCGGAATATGACATGTAGCGGTGAAATGCTTAGATATGTCATAGAACACCGATAGCGAAGGCAGCTCACTAGGTCTGGATTGACGCTCAGGGACGAAAGCGTGGGGAGCAAACAGGATTAGATACCCGTGTA
+
GGGGGGGGGGGGGGGGGGGGGGGGGGGGGGGGGGGGGGGGGGGGGGGGGGGGGGGGGGGGGGGGGGGGGGGGGFFGGGGGGGGGGGGGGGGGGGGGGGGGGGGGGGGGGGGGGGGGGFGGGGGGGGDGGGGFGGGGGGGGGGGGGGGFGGGGFGGGG>FGGCFFCFGGGGFGGGGGGGGGGG?CFGGGGGGGG5<EEGGCC5EGGGDGGGGGGG>GFGGGGGFGBCDBFFFGF,ACEFFG
@M00200:205:000000000-AKKM3:1:1101:17554:4824 1:N:0:1
ATTGGGTTTAAAGGGTGCGTAGGCGGCCCTGTAAGTCAGGTGTGAAATCCCACGGCTCAACCGTGGAACTGCGCTTGAAACTACAGGGCTTGAGGGAGATAGGGGTGAGCGGAACTGATGGTGGAGCGGTGAAATGCGTTGATATCCTAAGGAACACCAGTGGCGAAAGCGGCTCACTGGGTCTCTTCTGACGCTGAGGCACGAAAGCTAGGGGAGCGAACGGGATTAGATACCCTAGTA
+
GGGGGGGGGGGGGGGGGGGGGGGGGGGGGGGGGGGGGGGGGGGGGGGGGGGGGGGGGGGGGGGGGGGGGGGGGGGGGGGGGGGGGGGGGGGGFFGGGGEGGGGGGGGGGGGGGGGGGGGGGGGGFFDGGGGGGGGGGGGGGCGGGGGGGGGGFGGGFGGGGGGGGGGGGGGGGGGGGGGGGGGGGGGGGGGGDGGGGGGGGGGGGGGFGGGGGG>DEDGGGGGGFGGBFFFCGEFF)5BG
@M00200:205:000000000-AKKM3:1:1101:4715:4826 1:N:0:1
ATTGGGTTTAAAGCGTGTGTAGGCGGGTCGTTAAGTACCTTGTGAAATCCCACGGCTTAACCGTGGAACCGCTCGGTATACTGGCGATCTTGAGCCACTTAGGGGCTACCGGAACAGATGGTGGAGCGGTGAAATGCGTAGATATCATCTGGAACGCCAATGGTGAAAACAGGTTGCTGGGAGTGCGCTGACGCTGAGACACGAAAGCCAGGGGAGCAAACGGGATTAGATACCCCCGTAAGA
+
GGGGGGGGGGGGGGGFGGGGGGGGGGGGGGGGGGGGGGGGGGGGGGGGGGGGGGGGGGGGGGGGGGGGGGGGGGGGGGGGGGGGGGGGGGGGGGGGGGGGGGGFGGGGGGGGDGGGGGGGGGGGGCDFEGGGFGGGGGGGGGGGGGGGGGGGAFGGGGGGGGGGGGFGGGGGGFGGGGGGGGGGGGGGGGDF5CDG=CEDGCEGGGGGGGFGGGE7BGFGG<5C15C<=FAFCCFF@@3574)
@M00200:205:000000000-AKKM3:1:1101:14416:4826 1:N:0:1
ATTGGGCTTAAAGTGCGCGTAGGTGGCTTGGTAAGCGTGTGGTGAAAGTCCGGGGCTCAACCCCGGATCTGCCGTGCGAACTGCTGAGCTGGAGCACTGTAGAGGCAGGTGGAATTTCGGGTGTAGCGGTGGAATGCGTAGATACCCGAAAGAACACCAGTGGCGAAGGCGGCCTGCTGGGCAGTTGCTGACACTGAGGCGCGACAGCGTGGGGAGCAAACAGGATTAGATACCCTAGTA
+
GGGGGGGGGGGGGGGGGGGGGGGGGGGGGGGGGGGGGGGGGGGGGGGGGGGGGGGGGGGGGGGGGGGGDGGGGGGGGGGGGGGGGGGGGGGGGGGGGGGGGGGGGGGGGFGGGGGGGGGGGGGGGGGGGGGGGGGGGGGGGGGGGGGGGGGGGGGGGGGGGFGGGGGGGGGGGDGGGGGGGGGGGGGGGGGGGGGGGGGGGGGGGGCGGGGGGGFGD5EF<GGGBGGDFFFGF6CFFFFG
@M00200:205:000000000-AKKM3:1:1101:6319:4847 1:N:0:1
ACTGGGTTTAAAGAGTTCGTAGGCGGCGCGGAAAGTAGGGTGTGAAAGCCCTCGGCTCAACCGAGGAATTGCGCTCTAAACTGCCGTGCTTGAGGGACCTAGAGGTAAGCGGAACTGATGGTGGAGCGGTGAAATGCGTTGATATCATCAGGAACACCGGAGGCGAAGGCGGCTCACTGGGCGTCTTCTGACGCTGAGGCACGAAAGCCAGGGGAGCGAACGGGATTAGATACCCCGGTA
+
FFGGGGGGGGGGGDGG9FGGGGGFGG@FDGG7FFGGFFGEGGGGGGGGG8F@CCGGGGGGGFE7F@GGG8FGE7C=+CEGGGAFG@FGGG9FGGGD@<:AEFDGGF<FD<CFGEE8=,FFFFF:FGGGGGGGGGGGGGGCGGGGGGG@,EFGGGGGGGGG*=FEGGGGGGGCEE7:BGGFF**/:>CGFFGGCEGCGGCCEFECEG3D2AFGGGFG35CECCCDFC539F9FC08/)>;E
@M00200:205:000000000-AKKM3:1:1101:10600:4852 1:N:0:1
ATTGGGTTTAAAGCGTGTGCAGGCGGCTCATTGCGCCCGGCGTGAAAGCCCCCGGCTCAACCGGGGAGGGTCGTCGGGGACGGGTGAGCTTGAGGGTATCAGGGGCAGGTAGAATTCCCGGTGTAGTGGTGAAATGCGTAGAGATCGGGAGGAATACCCGTGGCGAAGGCGGCCTGCTGGGATACACCTGACGCTGAGACACGAAGGCGTGGGGAGCGAACGGGATTAGATACCCTAGTA
+
GGGGGGGGGGGGGGGGGGGGGGGGGGGGGGGCGGGGGGGGGGGGGGGGGGGGGGGGGGGGGGGEGGFGGGGGGGGGGGGGGGGGDGGGGGGGGGGGGGGGGGGGGGGGGGGGGGGGGGGGGGGGGGGGGGGGGGGGGGGGGGGGGGGGGGGGGGGGGGGGGGGGGEGGGGGGCEGGGGGGGDFGFGGGGGGGGGGGGGGGCGGGD=DFE7EGEG3CDGGGGGCC:3FD?BAGF6C4?FFF
@M00200:205:000000000-AKKM3:1:1101:13857:4871 1:N:0:1
ATTGGGTTTAAAGGGTGCGTAGGTGGCGGGGTTAGTCAGGTGTGAAATCTCGGAGCTCAACTCCGAAACTGCACTTGATACTGCCTTGCTAGAGTACTGGAGAGGAGATTGGAATTTACGGTGTAGCAGTGAAATGCGTAGATATCGTAAGGAAGACCAGTGGCGAAGGCGAATCTCTGGACAGTTACTGACACTGAGGCACGAAGGCCAGGGGAGCAAACGGGATTAGATACCCGAGTA
+
GGGGGGGGGGGGGGGGGGGGGGGGGGGGGGGGGGGGGGGGGGGGGGGGGGGGGGGGGGGGGGGGGGGGGGGGGGGGGGGGGGGGGGGGGGGGGGGGGGGGFGGGGGGGGAFGGGGGGGGGGGGGGGGGGGGGGADFGGGGGGG<=FGGGGFFGGGGGGGGGGCGGDCFGGGEBEG@FFCEGGGFEGFFGF@EFGGECF8EGGGGEE<4CFGCCEFGEG?CDDCGFDF74@AFGGGDEEFG
@M00200:205:000000000-AKKM3:1:1101:14883:4871 1:N:0:1
ATTGGGTTTAAAGGGTGCGTAGGCGGCTTATTAAGTCAGGGGTGAAAGACGGTGGCTCAACCATCGCAGTGCCCTTGATACTGATGAGCTTGAATGAACTAGAGGTAGGCGGAATGTGACAAGTAGCGGTGAAATGCATAGATATGTCACAGAACACCGATTGCGAAGGCAGCTTACTATGGTTTTATTGACGCTGAGGCACGAAAGCGTGGGGATCAAACAGGATTAGATACCCCGGTA
+
GGGGGGGGGGGGGGGGGGGGGGGGGGGGGGGGGGGGGGGGGGGGGGGGGGGGGGGGGGGGGGFGGGGGGGGGGGGGGGGGGGGGGGGGGGGGGGGGGGGGGGGGGGGGGGGGGGGGFGGGGGGGGGGGGGGGGGFFGGGGGGGGGGGEGGGGGGEGGGGGGGGGGGGGGGGGGGGGG9FFGGFEFGGGFGGGGGGGGGGGGGGGGGGCGGGCFEEG>FGGGGGGFGC@FFFGF8<DDDFG
@M00200:205:000000000-AKKM3:1:1101:17652:4872 1:N:0:1
ATTGGGCATAAAGCGCACGTAGGCGGTTTGGTAAGCTAGCCGTGAAAGCCCCGGGCTTAACCTGGGAATTGCGGTTAGAACTGCCAAGCTAGAGTATGGTAGAGGGGTGTGGAATTTCAGGTGTAGCGGTGAAATGCGTAGATATCTGAAGGAACACCAGTGGCGAAGGCGACACCCTGGACCAATACTGACGCTGAGGTGCGAAAGCGTGGGGAGCAAACAGGATTAGATACCCCAGTA
+
EGGDGFEFGGGGGGGDGGG<FGGGGGGGGFGGGGGGGGGGEC@@FGGGGGGGGGGGGGFGGGFDDGFGGGFGGGC=FFGGGGGGGD8FGFFGCGFFGGFGGGGGGGDCFGGDGFGGCF55BBFGGGGC:CFF=<FFGEGG:FF<FGGDDGFFFFF@AFF<EFCEGGGGGGGGDEECEFGGGGGGGGGGGFFFCED5:BE?5<EEEG3;C=C*:E:CDFG67CFGFGD>?FF7@C8<B>FG
@M00200:205:000000000-AKKM3:1:1101:11650:4884 1:N:0:1
ATTGGGTTTAAAGGGCGCGTAGGTGGCCCGGTCAGTCCGTGGTGAAAGCGCGGGGCTCAACCCTGCGTCGGCCATGGATACTGCCGCGGCTCGAGCACTGTAGAGGCAGGCGGAATTCCGGGTGTAGCGGTGGAATGCGTAGAGATCCGGAAGAACACCGGTGGCGAAGGCGGCCTGCTGGGCAGTTTAGCTGACACTGAGGCGCGACAGCGTGGGGAGCAAACGGGATTAGATACCCCCGTA
+
GGGGGGGGGGGGGGGGGGGGGGGGGGGGGGGGGGGGGGGGGGGGGGGGGGGGGGGGGGGGGGGGGGGGGGGGGGGGGGGGGGGGGGGGGGGGGGGGGGGGGGGGGGGGGGGGGCGGGGGGGGGGGGGGGGGGGGGGGGGGGGGGGGGGGGEGGGGGGGGGDCEGGGGGGGGGGGGGGGGGGGGFGGGGGFGGGGGGGGGGGGGGEEGGEGF8/8>GE5?CG4CGFGG15@FGG7CG4FFDDFF
@M00200:205:000000000-AKKM3:1:1101:20987:4893 1:N:0:1
ACTGGGTATAAAGAGCTCGTAGGCGGTTTGTCGCGTCTGTCGTGAAAGCCCACGGCTTAACCGTGGGTCTGCGGTGGATACGGGCAGGCTAGAGGCAGGTAGGGGAGAATGGAATTCCCGGTGTAGCGGTGAAATGCGCAGATATCGGGAGGAACACCGGTGGCGAAGGCGGTTCTCTGGGCCTGTACTGACGCTGAGGAGCGAAAGCGTGGGGAGCGAACAGGATTAGATACCCTGGTAAGA
+
GGGGGGGGGGGGGGGGGGGGGGDGGGGGGGGGGFGGGGGGGFGGGGGGGDFGGGGGGGGGGGGGDGDGGGGGGGGGGGGGGGGGGGGGGGGGGGGGDGGFGGGGGGGGGGGGGFGGGFCEG@EGGGGGGGGGGGGGGGGCFGFFGGGGGGGGGG:<FGG@CEECGGEGGDCEGG7EGGG7CCGGGGGGGGGC:5>=58865C7>*?DFC*EDCCBD)CC8CCCD<6*2?/4:FFGGFFFGG<4
@M00200:205:000000000-AKKM3:1:1101:10325:4898 1:N:0:1
ACTGGGTTTAAAGCGCGTGTAGGCGGCTCGGCAAGTCGGATGTGAAAGCCCTGGGCTCAACCCAGGAAGTGCACTCGAAACTGCCGAGCTGGAGTCCCGGAGAGGAAGGCGGAATTCTCGGTGTAGAGGTGAAATTCGTAGATATCGAGAGGAACACCGGTGGCGAAGGCGGCCTTCTGGACGGCGACTGACGCTGAGACGCGAAAGCGTGGGGAGCAAACAGGATTAGATACCCTTGTA
+
GGGGGGGGGGGGGGGGGGGGGGGGGGGGGGGGGGGGFGGGGGGGGGGGGGGGGGGGGGGGGGGGGGGGGGGGFGFGGGGGGGGGGGGGGGGGGGGGGGGGGGGGGGGGGGDGGGGGGGGGGEGEGGGGGGGGGGGGGGGGGGGGGGGGGGGGGGGGGGBFGCGGGGGGGGGGGDEGGGGGGGGGGGGGGGG?GGGGGGGGGGGDGEGGGCGGGGFGFGGG7FGGFFGFFFFD?CC=<FFG
@M00200:205:000000000-AKKM3:1:1101:13334:4906 1:N:0:1
ATTGGGTGTAAAGAGCTCGTAGGCGGTTTGTCGCGTCTGTCGTGAAAGCCCACGGCTTAACCGTGGGTCTGCGGTGGATACGGGCAGGCTAGAGGCAGGTAGGGGAGAACGGAATTCCCGGTGTAGCGGTGAAATGCGCAGATATCGGGAGGAACACCAGTGGCGAAGGCGGTTCTCTGGGCCTGTACTGACGCTGAGGAGCGAAAGCGTGGGGAGCGAACAGGATTAGATACCCGCGTAAG
+
GGGGGGGGGGGGGGGGGGGGGGGGGGGGGGGGGGGGGGGGGGGGGGGGGGGGGGGGGGGGGGGGGGGGGGGGGGGGGGCFFFDEGGGGGGGGGGGGGGGGGGGGGGGGGGGGGGGGGGGGGEGGGGGGGGGGGG9BFFCEGGGGGGGGGGGGGGGGGGFGGGGGEGEGEGGGGGGGGGGGGGGDGGGGGGGFGGGD=FGGGGGCCEGGGEGGGGFGFGGGGGGCBG=<?F2>30<))5):*4
@M00200:205:000000000-AKKM3:1:1101:15803:4909 1:N:0:1
ACTGGGCTTAAAGGGTGCGTAGGCGGCCTATTAAGTCAGTTCTGAAATATCCCGGCTTAACCGGGAGGGTGGGATTGATACTGATGGGCTTGAGTGGACTCGAGGTAGGCGGAATTGACGGTGTAGCGGTGAAATGCTTAGATATCGTCAAGAACACCGATAGTGTAGACAGCTTACTAGATTCTAACTGACGCTGAGGCACGAAAGTGTGGGGATCAAACAGGATTAGATACCCGCGTA
+
GGGGGGGGGGGGGGGGGGGGGGGGGGGGGGGGGGGGGGGGGGGGGGGGGGGGGGGGGGGGFGGGGGGGGFGGGGGGGGGGGGGGGGGGGGGGGGGGGGGGGGGGGGGGGGDGGGGGGGGGGGGGGGFGGGGFGGGGGGFGGGGGGGGGGGGGGGGGGGGEFEFGGGGGGGGFGGGGGGGGGGGGGGGGGGGGGGDEGGGGGGDGCEDGEFCCGGEG>GFFGFCDBF=<FFBGCF8C>BBG
@M00200:205:000000000-AKKM3:1:1101:8515:4914 1:N:0:1
ATTGGGTGTAAAGCGCGTGTAGGCGGTTGCCAAAGTCGGGTGTGAAAGCCTTGAGCTCAACTCAAGAAATGCACTCGATACTTGGTGACTAGAGGACCGGAGAGGATAGTGGAATTCCCAGTGTAGTGGTGAAATACGTAGAGATTGGGAAGAACACCAGTGGCGAAGGCGGCTATCTGGACGGTTTCTGACGCTAAGACGCGAAAGCGTGGGGAGAAAAAAGGATTAGATACCCGGGTAAGA
+
GGFGGGGGGGGGGGGEFGEGGGGGGGGGGGGGGGGGGGGGGGGGGGFGEFGGGGGGGGGGGGGGGGGGGGGGGGGGGGGGGGGGGGGGGGGGGGGGGGGGGGGGGGGGGGGGGGGGGGGGGGGGGGGGGGGGGGGGGFGGGGGGGFGFGFGGGGGGGFGGFGGGGGGGG:EEE>CFFGFGGFGE=BEFGGGGGGGDGGGGGDEEGGGGGEGGGGFG5=6?*)CGFF78?B9F<<?D@EECGF<
@M00200:205:000000000-AKKM3:1:1101:15838:4915 1:N:0:1
ATTGGGTTTAAAGGGCTCGTAGGCGGTTCGTCACGTCGGGAGTGAAAACTCGGAGCTTAACTCCGAGCCTGCTTCCGATACGGGCAGACTAGAGGTAGGCAGGGGAGAGCGGAACTCCTGGTGTAGCGGTGGAATGCGCAGATATCAGGAAGAACACCGGTGGCGAAGGCGGCTCTCTGGGCCTTACCTGACGCTGAGGAGCGAAAGCGTGGGTAGCGAACAGGATTAGATACCCGCGTAAGA
+
GGGGGGGGGGGGGGGGGGGGGGGGGGGGGGGGGGGGGGGGGGGGGGGGGGGGGGGGGGGGGGGGGGGGGGGGGGGGGGGGGGGGGGGGGGGGGGGGGGGGGGGGGGGGGGGGGGGGGGGGGGGGGGGGGGGGGGGGGGGGEGGG9FFGGGGGGG8FGGGGGGGGGGGGGGGGGGGGGGGGGGGGGGGGCCF8EGDGCEFGGGGGGGGGGGGGGGFGFGGDGCCGFFC?FF4FFGCDDEBGGFF
@M00200:205:000000000-AKKM3:1:1101:22092:4924 1:N:0:1
ATTGGGTTTAAAGAGCTCGTAGGCGGCTTGTCGCGTCGACCGTGAAAACTTGGGGCTCAACCCCAAGCCTGCGGTCGATACGGGCAGGCTCGAGTTCGGTAGGGGAGACTGGAATTCCTGGTGTAGCGGTGAAATGCGCAGATATCAGGAGGAACACCGGTGGCGAAGGCGGGTCTCTGGGCCGATACTGACGCTGAGGAGCGAAAGCGTGGGGAGCGAACAGGATTAGATACCCCAGTAAG
+
GGGGGGGGGGGGGGGGGGGGGGGGGGGGGGGGGGGGGGC@FGGGGGGGGGGGGGGGGGGGGGGGGGGGGGGGGGGGGGGGGGGGGGGGGGGGGGFCFGG7FFGGGGGGGGGGGGGGGGGGGGGGGGGGGGGGGGGGGGGGGGGGCFGGGGGGGGGGGGEGGGGGGGGGGGGGGGGGGGGGGGGGE>>CFGGGGG3EGGFGGGGEGGGFGEGGGGFGF58EDDGG:DC?FFFGFG?FF7?GC2
@M00200:205:000000000-AKKM3:1:1101:22922:4930 1:N:0:1
ACTGGGTTTAAAGCGTGCGCAGGCGGTGCTGTAAGCCAGGCGTGAAATCCCCGGGCTTAACCTGGGAATGGCGCTTGTGACTGCAGTGCTGGAGTGTGGCAGAGGGGGATGGAATTCCGCGTGTAGCAGTGAAATGCGTAGATATGCGGAGGAACACCGATGGCGAAGGCAATACCCTGGGCCTGTACTGACGCTCATGCACGAAAGCGTGGGGAGCAAACAGGATTAGATACCCGTGTA
+
GGGGGGEEGGGGGGGE7FFCGEGGEEG+CEFGCGGEFGG8FEGGGGFAGGGGGEEGGFGGGGGGFGFEG=EGGGEEGGGGFGGGGG?EFFDCFFF4FFGCFGGGFGGC7+FEGFGGGF=FGGGGGGGDCGGGCFDFFEFGGGGGGGCEEGCFECGGCEF<FGGGCCEGGF7B<2BCFGGG*CEC59<9CGGGGDG5C+;+=CFG8?GFGGGDGGFGFGFGCFFC?FGBF=:FFE6)).0:
@M00200:205:000000000-AKKM3:1:1101:15189:4949 1:N:0:1
ACTGGGCGTAAAGCGCGCGTAGGCGGCGTCGTAAGTCAGGGGTGAAATCCCGGGGCTCAACCCCGGAACTGCCCTTGAAACTGCAGCGCTAGAATCTTGGAGAGGTCAGTGGAATTCCGAGTGTAGAGGTGAAATTCGTAGATATTCGGAAGAACACCAGTGGCGAAGGCGACTGACTGGACAAGTATTGACGCTGAGGTGCGAAAGCGTGGGGAGCAAACAGGATTAGATACCCCAGTA
+
GGGGGGGGGGGGGGGGGGGGGGGGGGGGGGGGGGGGGGGGGGGGGGGGGGGGGGGGGGGGGGGGGGGGGGGGGGGGGGGGGGGGGGGGGGGGGGGGGGGGGGGGGGGGGGGGGGGGGGGGGGGGGGGGGGGGGGGGGGGGGGGGGGGGGGGDGGGGGGGGGGGGGGGGGGGGGGGGGGGGGGGGGGGGGGGGGGGGGFGGGGGGGEDGGGGGGGFGEGGCFF?GFGFFFFFG?C:FFFFG
@M00200:205:000000000-AKKM3:1:1101:6999:4959 1:N:0:1
ATTGGGTTTAAAGCGCGCGTAGGCGGTTTGATAAGTTGGATGTGAAAGCCCCGGGCTCAACCTGGGAATTGCATCCAAAACTGTCTGACTAGAGTACGGTAGAGGGTGGTGGAATTTCCTGTGTAGCGGTGAAATGCGTAGATATAGGAAGGAACATCAGTGGCGAAGGCGACCACCTGGACTGATACTGACGCTGAGGTGCGAAAGCGTGGGGAGCAAACAGGATTAGATACCCTCGTAAGA
+
GGGGGGGGGGGGGGGGGGGGGGGGGGGGGGGGGGGGGGGGGGGGGGGGGGGGGGGGEGGGGGGGGGGGGGGGGGGGGGGGGGGGGGGGGGGGGGGGGGGGGGGGGGGGGGGGGGGGGGGGGGGGGGGGGGGGGGGDGGGGGGGGGGGGGGFGGGGGGGGGGGGGGGGDGCFEGGEGDFGEGGGGGGGGGGGGGGGGGDGGGGGGGGGGGGGGGGFDFGGCCFCD?GG?FFFGF<FF:EFG>:<
@M00200:205:000000000-AKKM3:1:1101:22845:4969 1:N:0:1
ACTGGGTATAAAGGGAGCGTAGGTGGCCTTATAAGTCAGTGGTGAAATCTCTCGGCTTAACCGAGAAATTGCCATTGATACTGTAGGGCTTGAGTACAGATGCCGTTGGCGGAATATGACATGTAGTGGTGAAATACATAGAGATGTCATAGAACACCGATTGCGAAGGCAGCTAACGAAACTGTAACTGACACTGAGGCTCGAAAGTGCGGGGATCAAACAGGATTAGATACCCCAGTAAGA
+
GGGGGGGGGDGGGGGG@FGGGCGGFGGGGCEFGGGGGGGGFGGFGGGFGGG9FGFGGGGGGGGGGGGGGCFGGG9FGCGGFGGGGGGGGGGGGFGGGGGGGGFGGGGGGFGCGEFGGGGGGGGGGGGGG9FGGGGGGGGGGGGFGGGAFGGGGGGGGGGGGGFFECEGCFGGCFFGFE>F8EFA@FGGGGGGFDGFGFCFGGGGGGGGFGGGGGFG>CFFGF9;?C7@F=3DCFGGF)9+0)6
@M00200:205:000000000-AKKM3:1:1101:10506:4972 1:N:0:1
ATTGGGTTTAAAGAGCTCGTAGGCGGTTTGTCACGTCTGCTGTGAAAACTGGAGGCTCAACCTCCAGCCTGCAGTGGGTACGGGCAGACTAGAGTGCGGTAGGGGAGATTGGAATTCCTGGTGTAGCGGTGGAATGCGCAGATATCAGGAGGAACACCGATGGCGAAGGCAGATCTCTGGGCCGTAACTGACGCTGAGGAGCGAAAGCATGGGGAGCGAACAGGATTAGATACCCCAGTA
+
GGGGGGGGGGGGGGGGGGGGGGGGGGGGGGGGGGGGGGGGGGGGGGGGGGGGGGGGGGGGGGGGGGGGGGGGGGGGGGGGGGGGGGGGGGGGFGGGGGGGGGGGGGGGGGGDGGGGGGGGGGGGFGGGGGGGGGGGGGGEEGGGGDGGGGGGGGGGGGGGGGDFGGGGGGGGGGEGGFGGGFFGGGGGGGGGGGDEEGGGEGDGGGGGGGGGGG>GFGGGGGGGFC7<FF2FF8CFDF@F
@M00200:205:000000000-AKKM3:1:1101:23546:4977 1:N:0:1
ATTGGGTTTAAAGCGCATGTAGGCGGTTCGTAAAGTCAGATGTGAAAGCCCTGGGCTTAACCCAGGAAGTGCATTTGAAACTCACGAACTGGAGTCCCGGAGAGGAAGGCGGAATTCTCGGTGTAGAGGTGAAATTCGTAGATATCGAGAGGAACATCTGCGGCGAAGGCGGCCTTCTGGACGGTGACTGACGCTGAGATGCGAAAGCGTGGGGAGCAAACAGGATTAGATACCCCTGTA
+
GGGGGGGGGGGGGGGGGGGGGGGGGGGGGGGGGGGGGGGGGGGGGGGGGGGGGGGGGGGGGGGGGGGGGGGGGGGGGGGGG<FFGGGGGGGGGGGGGGGGGGGGGGGGGGGDGCFGGGGGFEEGFGGGGGGGGGGGGGGGGGGGGGGGFGGGGGGGGGGGGGGGGGGGGGG>>CEGFGGCFGGGGGGGGGGGGGGCEGFGGGGGGGGGGEGGGGFDDF?CFGG<147<F69?E86*77?9
@M00200:205:000000000-AKKM3:1:1101:9136:4979 1:N:0:1
ATTGGGTTTAAAGGGCGCGTAGGCGGACGTTTAAGTCAGGGGTGAAATCCCGGGGCTCAACCTCGGAATTGCCTTTGATACTGGATGTCTCGAGACCGGAAGGGGTAAGTGGAACTGCGAGTGTAGAGGTGAAATTCGTAGATATTCGCAAGAACACCAGTGGCGAAGGCGGCTTACTGGTCCGGTTCTGACGCTGAGGCGCGAAAGCGTGGGGAGCAAACAGGATTAGATACCCCTGTA
+
GGGGGGGGGGGGGGGGGGGCFEGGGGGGGFGGGFGGGGGGGGGGGGGGGGGGGEGGGGGGGGGGGGGGGGGGGGGGGGGGDCEGFGGGGFEGFGGGGGGEGECGCF:FGGGGGGGGFDGEDFFFGGGGGGGGGGGCFGFGG@A<FFGGDEGEFGGGGD7FFFGG7FDDEGGGGCGFCFFDCG9EEEGEC:CFEECC?FCFGDCECEG58CGGGGDC>F@<D98*4CF?F?<DG8?*)06C
@M00200:205:000000000-AKKM3:1:1101:15490:4986 1:N:0:1
ATTGGGTGTAAAGGGTGCGTAGGCGGTCCCTTAAGTCAGTGCTGAAATACTCTAGCTCAACTAGAGGGGTGGCATTGATACTGAGGGACTTGAGTGTAGTCGAGGTAGGCGGAATTGACGGTGTAGCGGTGAAATGCTTAGATATCGTCAAGAACACCGATAGTGTAGACAGCTTACTAGGCTACAACTGACGCTGAGGCACGAAAGTGTGGGGATCAAACAGGATTAGATACCCTCGTA
+
GGGGGGGGGGGGGGGGGGGGGGGGGGGGGGGGGGGGGGGGGGGGGGGGGGGGGGGGGGGGGGGGGGGGGGGGGGGGGGGGGGGGGGDGGGGGGGGGGGGGGGGGGGGGGGGGGGGGFGGGGGGGGGGGGGGGGGGGGGGGGGGGGGGGGGGGGGGGGGGDGGGGGGGGGGGGGGGGGGGGGGGGGGGGFGGGGGGGGGGGGGGGGGGFGGGG>EFGFGGGGGGGFFGFFFFGGGGGF>@G
@M00200:205:000000000-AKKM3:1:1101:17441:4986 1:N:0:1
ATTGGGTTTAAAGGGTCCGTAGGCGGGCCAATAAGTCAGGGGTGAAAGTCTGCGGCTCAACCGTAGAATTGCCTTTGATACTGTTGGTCTTGAATGTGTAGGAAGTGGCTGGAATGAGTAGTGTAGCGGTGAAATGCATAGATATGTCCCAGAACCCCGATTGCGAAGGCAGCTTCCTAGAACATAATTGACGCTGATGCACGAAAGCGTGGGGATCGAACAGGATTAGATACCCTCGTA
+
GGGGGGGGGGGGGGGGGGGGGGGGGGGGGGGGGGGGGGGGGGGGGGGGGGGGGGGGGGGGGGGGGGGGGGGGGGGGGGGGGEFGGGGGGGFGGGGGGGGGGGGGGGGGGFGGFDCAFGFGGGGGGGGGGGFGGGGGGGGGGGFFGGGGFGGGGGGGGGDGGGGGGGEGGCC@5DCFGGFGGGGGGGGFGGFGGGCEGFGGGGDGGGGFGGGFGEEC>GGGGGEFFFDBF4AGGFG45>FG
@M00200:205:000000000-AKKM3:1:1101:16279:4989 1:N:0:1
ATTGGGTTTAAAGAGTTGCGTAGGTGGCATAGTAAGTAGATAGTGAAAGCGTGTGGCTCAACCATACATCCATTATCTAAACTGCTGAGCTAGAGTATGAGAGAGGTTATTGGAATTCCCAGTGTAGGAGTGAAATCCGTAGATATTGGGAGGAACACCGATGGCGTAGGCAGATAACTGGCTCATTACTGACACTAAGGCACGAAAGCGTGGGGAGCAAACGGGATTAGATACCCCGGTA
+
GGGGFGF7BECGGGGGGGGGGEEEGGGGGGGGGGGGGEGGGGGGGGGGGGGGGGGGGGGG@FFGGGGGGGGGFEFGGGGGGGGGGGGGGGFGGGGGGGGFFGGCCFGGGGGGG@CGCFGGFGFFGGGGGGFFFGGGA8CDGGGAFFFFGGCCF@CFFGCGGGEGGGGGGGGGGGCGGFFFGGFGGG,=DCFFEFFGGGFGFFGGGEDGCGEFCCADECFGFGGGFGG9A4C7EF,9:5A>D
@M00200:205:000000000-AKKM3:1:1101:16336:4989 1:N:0:1
ATTGGGTTTAAAGGGCTCGTAGGCGGTTTGTCGCGTCGGGAGTGAAAACCATGAGCTTAACTCATGGCTTGCTTTCGATACGGGCAGACTGGAGGTATGCAGGGGAGAACGGAATTCCTGGTGTAGCGGTGAAATGCGCAGATATCAGGAGGAACACCGGTGGCGAAGGCGGTTCTCTGGGCATTACCTGACGCTGAGGAGCGAAAGTGTGGGGAGCGAACAGGATTAGATACCCGCGTA
+
GGGGGGGGGGGGGGGGGGGGGGGGGGGGGGGGGGGGGGGGGGGGGGGGGGGGGGGGGGGGGGGGGGGGGGGGGGGGGGGGGGGGGGGGGGGDBFGGGGGGGGGGDFGGGGGGGGGGFGGGFGGGGGGGGEEDFGFGGGFGEGFGGFGGGGGGGGGCCEFGGGGGGGGGGGGGGDGGGGGGGGGGFGGGGGGGGGGGCFFFGGGGGCDFC+<CC>:DEGGGC3FG?777@B>F<FGDB:DD
@M00200:205:000000000-AKKM3:1:1101:23629:4994 1:N:0:1
ACTGGGTTTAAAGGGTCCGCAGGTGGCCAGGTGTGTCAGGTGTGAAATCCTACAGCTCAACTGTAGAACTGCGCCTGAAACTATCTGGCTAGAGGCTTGGAGAGGGCAGTGGAATTCCCGGTGTAGCGGTGAAATGCGTAGATATCGGGAGGAACACCAACGGCGAAGGCAGCTGCCTGGACAAGTACTGACACTCATGGACGAAAGTGTGGGGAGCGAAAGGGATTAGATACCCTGGTA
+
GGGGGGFGGGGGGGGGGGGGGGGGGGGGGGGGGGGGGGGGGGGGGGGGGGGGGGGGFGGGGGGGGGGGEFGGGGGGGGGGGGGGGGGGGGGGGGGGGGGGGGGGGGGGGGGGGGGGGGGGGGGGGGGGGGGGGGGGGGGGGGGGGDFFGGGGGGGGGDGFGGGGGGGGGGGGGCGFFGGGGGGGFCC,BFGGFE<C@CFGGGGGGGGFFGGGGGEGFCE5CD@DFFGBFFAFA8+>;F4+
@M00200:205:000000000-AKKM3:1:1101:14134:4996 1:N:0:1
ATTGGGTGTAAAGAGCTCGTAGGCGGCTCGTCGCGTCGACCGTGAAAACCTGGGGCTTAACCCTTGGCTTGCGGTTGATACGGGCGGGCTAGAGTTCGGTAGGGGAGACTGGAATTCCTGGTGTAGCGGTGAAATGCGCAGATATCAGGAGGAACACCGGTGGCGAAGGCGGGTCTCTGGGCCGATACTGACGCTGAGGAGCGAAAGCGTGGGGAGCGAACAGGATTAGATACCCCCGTAAGA
+
GGGGGGGGGGGGGGGGGGGGGGGGGGGGGGGGGGGGGGGGGGGGFGGFFGGGGGGGGGGGFGGGGGGGGGGGGEFEGGGGGGGGGGGGGDGGFG<FGFGGGGGGGGGGGGGGGGGFGGGGGGGGGGGGGGGFGGGGGGGGGGGFFFGGFGGGGGGGGGGGGGGGGGGGGGGGGEGFGGGGGGGGGGCEG77CEE<>CGGGGGGGGGGGGEGGGGFGBGGGGGGFBFC<FFFGGFFGFBFG3:A
@M00200:205:000000000-AKKM3:1:1101:12618:5003 1:N:0:1
ATTGGGTTTAAAGGGTGTGTAGGCGGATATTTAAGTCAGTGGTGAAATCTCCAGGCTCAACCTGGAAACTGCCATTGATACTATTTATCTTGAATTCTGTTGAGGTGGGCGGAATACATCATGTAGCGGTGAAATGCTTAGATATGATGTAGAACACCGATTGCGAAGGCAGCTCACTAAGCAGACATTGACGCTGAGGCACGAAAGCGTGGGGATCAAACAGGATTAGATACCCTAGTAAGA
+
GGGGGGGGGGGGGGGGGGGGGGGGGGGGGGGGGGGGGGGGGGGGGGGGGGGGGGGGGGGGGGGGGGGGGGGGGGGGGGGGGGGGGGGGGGGGGFGGGGGGGGGGGGGGGGGGGGGGGGFGGGGGGGGGGGGGGDGGGGGGGGFGGGGGFGGGGGGGGGGGGGGGGGGGGFEEGCGFFGGGFFFGGGGGGGGGGGGGGGG>E4CGGEDFGGE@FEEDFGGFCFFGFGF@AFFGCFBCFAFGGFF
@M00200:205:000000000-AKKM3:1:1101:12550:5003 1:N:0:1
ATTGGGTTTAAAGAGCTCGTAGGCGGTTTGTCGCGTCTGCTGTGAAAACCCGAGGCTCAACCTCGGGCCTGCAGTGGGTACGGGCAGACTAGAGTGCGGTAGGGGAGATTGGAATTCCTGGTGTAGCGGTGGAATGCGCAGATATCAGGAGGAACACCGATGGCGAAGGCAGATCTCTGGGCCGTAACTGACGCTGAGGAGCGAAAGCATGGGGAGCGAACAGGATTAGATACCCTGGTA
+
GGGGGGGGGGGGGGGGGGGGGGGGGGGGGGGGGGGGGGGGGGGGGGGGGGGGGGGGGGGGGGGGGGGGGGGGGGGGGGGGGGGGGGGGGGGGGGGGGGGEGGGGGGGGGGGGGGGGGGGGGGGFGGGGGFGGGGGGGFGGGGGGGGGGGGGGGGGGGEFGGGGGGGGGGGGGGGGGGGGGGGGGGGGGGGGGGGCGGGGGGGGGGEGFGFGGGGFDFGGGGGGGFGFFFF9CCC67>FFG
@M00200:205:000000000-AKKM3:1:1101:17673:5014 1:N:0:1
ATTGGGTTTAAAGGGTCCGTAGGCGGTCAGATAAGTCAGTGGTGAAAGCCCATCGCTCAACGGTGGAACGGCCATTGATACTGTCTGACTTGAATTATTAGGAAGTAACTAGAATATGTAGTGTAGCGGTGAAATGCTTAGATATTACATGGAATACCAATTGCGAAGGCAGGTTACTACTAATACATTGACGCTGATGGACGAAAGCGTGGGTAGCGAACAGGATTAGATACCCTAGTA
+
GGGGGGGGGGGGGGGGGGGGGGGGGGGGGGGGGGGGGGGGGGGGGGGGGGGGGGGGGGGGGGGGGGGGGGGGGGGGGGGGGGGGGGGGGGGGGGGGGGGGGGGGGGGGGGGGGGGGGGGGGGGGGGGGGGGGGGGGGGGGGGGGGGGGGGGGGGGGAFGGFGGGGGGCGGGGGGGGGFGGGGGGGGGGGGGFGGGGGGGGGGGGGGGGGGGGGGFGFGGGGGGGFGGFFFFGGFGGFFFG
@M00200:205:000000000-AKKM3:1:1101:7434:5014 1:N:0:1
ACTGGGTGTAAAGGGCGCGTAGGCGGGCCGCCAGGCCCGCGGCGAAATCCCCCGGCTCAACCGGGGAAGTGCCGCGGGGACCGGCGGTCTGGAGTGAGATAGGGGCGTGCGGAACTGTGGGTGGAGCGGTGAAATGCGTTGATATCCACAGGAACTCCGGTGGCGAAGGCGGCACGCTGGATCTCCACTGACGCTGAGGCGCGAAAGCCAGGGGAGCGAACGGGATTAGATACCCCGGCA
+
GGGGGFGDFEFGFGGGGGDFGGDGG@EGGDGGD@<CFGEGED+@4=FFGGGEGGGGGG9FFGGEEB@BCFFGGGG>GGE:>F:CFGEFGGF@CF8:CFC9FCFGGGG>8CEGCCGC@AFGGC:E8C8EC8CCCGFG9ECEEFGGF7<CE8CFFGGFFGGGGGDF8EEECFGGEGGC5*8CGGF:@FGFC79<;5*11:@C*/2CGGDCCC5CEG:<:E8*9D=C<9*)9@)70<<75B)/
@M00200:205:000000000-AKKM3:1:1101:15632:5019 1:N:0:1
ATTGGGTGTAAAGCGCGCGTAGGCGGTTATTTAAGCTAGATGTGAAAGCCCAGGGCTTAACCTTGGAATTGCATTTAGAACTGGGTAGCTAGAGTATGGGAGAGGAGTGTGGAATTTCCGGTGTAGCGGTGAAATGCGTAGAGATCGGAAGGAACATCAGTGGCGAAGGCGACACTCTGGCCCAATACTGACGCTGAGGTGCGAAAGCGTGGGGATCAAACAGGATTAGATACCCGAGTA
+
GGGGGGGGGGGGGGGGGGGGGGGGGGGGGGGGGGGGGGGGGGGGGGGGGGGGGGGGGGGGGGGGGGGGGGGGGGGGGGGGGGGGGGGGGFGGGGGGGGGGGGGGGGGGGGGGGGGGGGGGGGGGGGGGGGGGGGGGGGGGGGGGCGGGGGGGGGGGGGGGGFGGGGGGGGGGGGGGGGGGGGGGEGGGGGGGGGGGGGGGGFEGGGGGGGGGGGFGFGGGCFFF0CGFFFFGGGGDBFFG
@M00200:205:000000000-AKKM3:1:1101:9054:5025 1:N:0:1
ACTGGGTTTAAAGGGTGCGCAGGTGGGACTTTAAGTCAGTGGTGAAATCTTGTAGCTTAACTACGAAACTGCCATTGATACTGAAGTTCTTGAATGTAGTTGACGTTAGTGGAATGTGTCATGTAGCGGTGAAATGCTTAGATATGACACAGAACACCGATCGCGAAGGCAGCTAACGAAGCTATTATTGACGCTCAGGCACGACAGCATGGGGAGCAAACAGGATTAGATACCCCCGTA
+
GGGGGGGGGGGGGGGGGGGGGGGGGGGGGGGGGGGGGGGGGGGGGGGGGGGGGGGGGGGGGGGGGGGGGGGGGGGGGGGGGGGGGGGGGGGGGGGGGGGGGGGGGGGGGGGGGGGGGGGGFGGGGGGGGGGGGGGFGGGGGGGGGGGGGGGGGGGGGGGGGGGGGGGGGGGGCFGGGGGGGGFGGGGGGGEFEGDGCDFFGGGGEEDGGGGGFEFGAGGGGGGGFGGFFFEFGCCG>BFG
@M00200:205:000000000-AKKM3:1:1101:17161:5031 1:N:0:1
ATTGGGCTTGAAGCGCGTGTAGGCGGGACCGCAAGTCAGATGTGAAATCCCCGGGCTCAACCCAGGAACTGCATCTGAAACTGCGGACCTTGAGTACTGGAGAGGGCGGCGGAATTCCTGGTGTAGAGGTGAAATTCGTAGATATCAGGAGGAACACCGGTGGCGAAGGCGGCCGCCTGGACAGTCACTGACGCTGAGACGCGAAAGCGTGGGGAGCAAACAGGATTAGATACCCTAGTA
+
GGGGGGGGGGGGGGGGGGGGGGGGGGGGGGGGGGGGGGGGGGGGGGGGGGGGGGGGGGGGGGGGGGGGGGGGGGGGGGGGGGGGGGGGGGGGGGGGGGGGGGGGGGGGGGGGGGGGGGGGGGGGGGGGGGGGGGGGGGGGGGGGGGGGGGGGGGGGGGGGGGDGGGGGGGGGGGGGGGGGGGGGGGGGGGGGGGGGDGGGGGGGGGGGGGGGGGFGFGDGGGGGBGGFFFAGGGFGFFFF
@M00200:205:000000000-AKKM3:1:1101:26476:5037 1:N:0:1
ACTGGGCATAAAGCGCCCGCAGGCGGCTCAGCAAGTTTCAGGTGAAATCTCCTGGCTCAACTGGGAGGGGTCTTGGAAAACTGCTGGGCTCGAGGCAGGGAGAGGGATGCGGAATACCAGGTGTAGTGGTGAAATGCGTAGATATCTGGTGGAACACCAGTGGCGAAGGCGGCATCCTGGCCCTGTCCTGACGCTCAGGGGCGAAAGCGTGGGGAGCAAACCGGATTAGATACCCCCGTA
+
GGGGGGGGGGGGGGGGGGGGGGGGGGGGGGGGGGGGGGGGGGGGGGGGGGGGGGGGGGGGGGGGGFGGGGGGGGGGGGGGGGGGGGGGGGGGGGGGGGGGGGGDGGGGGGGGGGGGGGGGGGGGCFGGGGGGGGGGGGFECEGGGGGGGGGGGGGGGGGGGGGGGGGGGGGDGGGGGGGGG8FGGGGGGGGGEGGGDGGFGC7CGGGGGGGGGGFGFGGGGGGGBGDDFFFF?CF95>55
@M00200:205:000000000-AKKM3:1:1101:22084:5045 1:N:0:1
ATTGGGTATAAAGAGCTCGTAGGCGGCTTGTCGCGTCTGTCGTGAAAGCCCACGGCTTAACTGTGGGTCTGCGGTGGATACGGGCAGGCTAGAGGCAGGTAGGGGAGAATGGAATTCCCGGTGTAGCGGTGAAATGCGCAGATATCGGGAGGAACACCGGTGGCGAAGGCGGTTCTCTGGGCCTGTACTGACGCTGAGGAGCGAAAGCGTGGGGAGCAAACAGGATTAGATACCCGAGTAAGA
+
GGGGGGGGGGGGGGGGGGGGGGGGGGGGGGGGGGGGGGGGGGGGGGGGGGGGGGGGGDGGGGGGGGGGGGGGGGGGGGGGGGGGEGGGGGGGGGGGGGGGGGGGGGGGGGGGGGGGGGGGGGGGGFGGGEGGGGFGGGGGGGCGFGGGGGGGGGGGGGGGGGGGGGGGGGGGGGGGGGGGGGFEGGGGCFGGGG3EEGGGGGGGGGGGEEGGGGBDFGGGGGGGFCDDFF<GCFGDFF@CFBF
@M00200:205:000000000-AKKM3:1:1101:20936:5045 1:N:0:1
ACTGGGTATAAAGCGCACGTAGGCGGATCGTTAAGTGAGGGGTGAAATCCCAGGGCTCAACCCTGGAACTGCCTTTCATACTGGCGATCTTGAGTCCGGAAGAGGTGAGTGGAACTCCTAGTGTAGAGGTGGAATTCGTAGATATTAGGAAGAACACCAGTGGCGAAGGCGGCTCACTGGTCCGGTACTGACGCTGAGGTGCGAAAGCGTGGGGAGCAAACAGGATTAGATACCCCAGTA
+
GGGGGGGGGGGGGGGGGGGGGGGGGGGGGGGGGGGGGGGGGGGGGGGGGGGGGGGGGGGGGGGGGGGGGGGGGGGGGGGGGGGGGGGGGGGGGGGGGGGGGGGGGGGGGGGGGGGGGGGGGGGGGGGGGGGGGGGGGGGGGGGGGGGGGGGGGGGGGGGGGGGDGGGGGGGGGGGGGGGGGGGGGGGGGGGFGGGGEGGGGGGGGGGGGGGGGGBGFGGGGGGGBGG?FFFG7FFFFE@F
@M00200:205:000000000-AKKM3:1:1101:20324:5060 1:N:0:1
ATTGGGTATAAAGGGCGCGTAGGTGGCGGCCCAAGTCGATGGTGAAAGCTCGTCGCTCAACGACGAGTCGGCCACCGATACTGGGGCGCTGGAGCACTGTAGAGGCTAATGGAATTCCGGGTGTAGCGGTGGAATGCGTAGAGATCCGGAAGAACACCGGTGGCGAAGGCGGTTAGCTGGGCAGTTGCTGACACTGAGGCGCGACAGCGTGGGGAGCAAACAGGATTAGATACCCCAGTA
+
GGGGGGGGGGGGGGGGGGGGGGGGGGGGGGGGGGGGGGGGGGGGGGGGGGGGGGGGGGGGGGGGGGGGGGGGGGGGGGGGGGGGGGGGGGGGGGGGGGGGGGGGGGGGGGGGGGGGGGGGGGGGGGGGGGGGGGGGGGGGGGGGGGGGGGGGGGGGGGGGGGGGGEGGGGGGGGGGGGGGGGGGGGGGGGGGGGGFGGGFGGGGGGGGGGGGGGFGFGGG<FGGFGC?FFFGGCGGE3FF
@M00200:205:000000000-AKKM3:1:1101:14793:5078 1:N:0:1
ATTGGGTTTAAAGGGTCCGTAGGCGGGAGAATTAGTCAGTGGTGAAAGTCTGTGGCTCAACCATAGAATTGCCGTTGAAACTGTTTTCCTTGAGTCATTATGAAGTGGTTAGAACATGTAGTGTAGCGGTGAAATGCATAGATATTACATAGAATACCGATTGCGTAGGCAGATCACTAATAATGTACTGACGCTGAGGGACGAAAGCGTAGGTAGCGAACAGGATTAGATACCCGAGTA
+
GGGGGGGGGGGGGGGGGGGGGGGGGGGGGGGGGGGGGGGGGGGGGGGGGGGGGGGGGGGGGGGGGGGGGGGGGGGGGGGGGGGGGGGGGGGGGGGGGGGGGGGFGGGGGGGGGGGGGGGGGGGGGGGGGGGGGGFGGGGGCFGGGGGGGGGFGGFGGGGGD=FGGGGDGGDEGGDGGFCFGGGGGGGGFCCC>:CGGGGEGGGCEGGCE*;FCECF;GGGDCFGFDFE*37DGGGGEBFE
@M00200:205:000000000-AKKM3:1:1101:10834:5093 1:N:0:1
ATTGGGTGTAAAGGGTCCGTAGGCGGTTTTGTAAGTCAGTGGTGAAATCCGGCAGCTTAACTGTCGAACTGCCATTGATACTGCAGGACTTGAATTACTGTGAAGTAACTAGAATATGTAGTGTAGCGGTGAAATGCTTAGATATTACATGGAATACCAATTGCGAAGGCAGGTTACTAACATTATATTGACGCTGATGGACGAAAGCGTGGGTAGCGAACAGGATTAGATACCCGAGTAAGA
+
GGGGGGFGGGGGGGGGGGGGGGGGGGGGGGGGGGGGGGGGGGGGGGGGFGGGGGGGGGGGGGGFGGGGGGGGGGGGGGFGGGGGGGGGGGGGGGGGGGGGGGGEFGGGGGGFFGGGGGGGFGGGGGGGGGGGGGGGGGGGGGFFGGGGGGGGGGGGGGGGFGGGGGGGGGGGGFFAFEFGFF8DFFFGGGGGGGGGGFGFFGGEGGGGGGGGGGFGFDGEGGGGF4CEFFFGBCFDFFFGGFF
@M00200:205:000000000-AKKM3:1:1101:23412:5095 1:N:0:1
ATTGGGTGTAAAGGGCGTGTAGGCGGTGACGTAAGTCAGATGTGAAATCCTGGAGCTTAACTCCAGAACTGCATTTGAAACTACGTTGCTAGAGTGCAGTAGAGGCTAGCGGAATTCCCAGTGTAGAGGTGAAATTCGTAGATATTGGGAAGAACACCAGTGGCGAAGGCGGCTAGCTGGGCTGTAACTGACGCTAAAGCGCGAAAGCGTGGGGATCAAACAGGATTAGATACCCGGGTA
+
GGGGGGGGGGGGGGGGGGGGGGGGGGGGGGGGGGGGGGGGGGGGGGGGGGGGGGGGGGGGGGGGGGGGGGGGGGGGGGGGGGGGGGGGGGGGGGGGGGGGGGGGGGGGGGGGGGFGGFGGGGGGGGGGGGGGGGGGGGGGGGGGGGGGGGGGGGGGGGGGGGGGGGGGGGGGGGGGGGGFGGGGGGFFGGGGGGGGGGGGGGDGGGGGGGGGGGFGFGGGGGGG:FFDFFBGGCFDFDFD
@M00200:205:000000000-AKKM3:1:1101:9296:5107 1:N:0:1
ATTGGGTGTAAAGGGCGCGTAGGTGGCCACTATAAGGCCGCGGTGAAAGTTTGGAGCTCAACTCCAGATCTGCCGCGGCGACTGTAGGGCTTGGGCACCGTAGAGGCAGATGGAATTCCGGGTGTAGCGGTGGAATGCGTAGAGATCCGGAAGAACACCGGTGGCGAAGGCGGTCTGCTGGGCAGTGGGAGCGCAAGCTCCTTTTAGCCGACACTGAGGCGCGCCAGCGTGGGGAGCAAACAGG
+
GGGGGGGGGGGGGGGGGGGGGGGGGGGGGGGGGGGGGGGGGGGGGGGGGGGGGG8FGGGGGGGGGGGGGGGGGGGGGGGGGGGGGGGGGGFGGGGGGGGGGGGGGGGGGGGGGGGGGGGGGGGGGGGGGGGGGGGGGGGGGGGGGGGGGGGGGGGGGGGGGGGGGDEFGGGGDECGGGEGGGGGGFFGGGDGGGGGGG?6ED?F?CGGFGE>EEFGFFG@CDE)(9C0;;?GGG5D>>FFC:B:
@M00200:205:000000000-AKKM3:1:1101:5144:5116 1:N:0:1
ATTGGGTATAAAGGGTGCGTAGGCGGGCTTGTAAGTCAGGGGTGAAATCCGGCAGCTCAACTGTCGAACTGCCTCTGATACTGCAGGCCTTGAGTCGACATGAAGCAGGCGGAATATGGCATGTAGCGGTGAAATGCATAGATATGCCATAGAAAACCGATAGCGAAGGCAGCCTGCTAAAGTCGTACTGACGCTGATGCACGAAAGCGTGGGTAGCGATAAGGATTAGATACCCCTGTA
+
GGGGGGGGGGGGGGGGGGGGGGGGGGGGGGGGGGGGGGGGGGGGDEF<CFEGGGGF@FGGGGGGFGGGGGGGGGGGGGFGFGGGG?FFGFFGGGGGGGGGGGGGGGGGGECCFC+BAGGGGFGD;A=FGGGGFGGGGGGFGGGGGGGCF9><BF,FFGGGGGGF:FCFGDG*1B=7>8CFFGABB;:E77?E*=<EGCECF7E>EGC4?ECEEGFCFCE*9DG4)*25?F9:+0<7@)9+
@M00200:205:000000000-AKKM3:1:1101:10655:5137 1:N:0:1
ATTGGGTTTAAAGCGCACGTAGGCGGTTCAGTCAGCCAGCCGTGAAAGCCCCGGGCTCAACCTGGGAATTGCGGGTGGAACTGCTGAGCTAGAGTATGGTAGAGGGGTGTGGAATTCCAGGTGTAGCGGTGAAATGCGTAGATATCTGGGGGAACATCAGTGGCGAAGGCGACACCCTGAACCAATACTGACGCTGAGGTGCGAAAGCGTGGGGAGAAAACAGGATTAGATACCCGCGTAAGA
+
GFGGGFGECE@CDDGGG+CCF@@E:@@B@6;<CFDCFFGFGG7FD@<FA9D@FGCD:@C@6CC<CC8FGGC<?B+@FECDA,B,?<9<BFG?FF5?,?=FGCCFGDGB=FGGA@,8?ACC@FG,75,8C3CF@FDGFC<C73DGCCFGG<+C<FB@:<D,7,?E@::FGCGG8C8818<++?/=:?88+;F6:EGC8F8EC4>E*?/*?*2CC*7))2CCGGGGF4D76*)0A<87557EGF)
@M00200:205:000000000-AKKM3:1:1101:12989:5144 1:N:0:1
ATTGGGTTTAAAGAGCTCGTAGGCGGTTTGTCGCGTCTGTCGTGAAAGCCCACGGCTTAACCGTGGGTCTGCGGTGGATACGGGCAGGCTAGAGGCAGGTAGGGGAGAATGGAATTCCCGGTGTAGCGGTGAAATGCGCAGATATCGGGAGGAACACCGGTGGCGAAGGCGGTTCTCTGGGCCTGTACTGACGCTGAGGAGCGAAAGCGTGGGGAGCAAACGGGATTAGATACCCCCGTAAGA
+
GGGGGGGGGGGGGGGGGGGGGGGGGGGGGGGGGGGGGGGGGGGGGGGGGGGGGGGGGGGGGGGGGGGGGGGGGGGGGGGGGGGGGGGGGGGGGGGGGGGGGGGGGGEGGGGGGGGGGGGGGGGGGGGGGGGGGGGGGGGGGGGGFGGGGGDCGGGGGGGGGGGGGGDGGGGGGCGGFGGFGGGCFGGGGFGGGGD5*;EGGGEGCC5CGCDEGD3C3F8FF<AD1DGFF*.0ACFCBEEEG?9
@M00200:205:000000000-AKKM3:1:1101:25706:5151 1:N:0:1
ATTGGGCATAAAGGGTGTGTAGGCGGAACTTTAAGTAGGAAGTGAAAGGTTGGAGCTCAACTCCAACACTGCTCCCTATACTGGGGTTCTTGAGTCTCGGAGAGGAAGATGGAACGACACGTGTAGCGGTGAAATGCGTTGATATGTGTCGGAACACCAATGGCGAAGGCAGTCTTCTGGACGAGAACTGACGCTGAGACACGAAAGCCAAGGGAGCGAACAGGATTAGATACCCCAGTAAGA
+
GGGGGGGGGGGGGGGGGGGGGGGGGGGGGGGGGGGGGGGGGGGGGGGGGGGGGGGGGGGGGGGGGGGGGGGGGGGGGGGGGGGGGGGGGGGGGGGGGGGGGGGGGGGGGGGGGGGGEFGGGGGGGGGGGEGGGGGGGGGGGGGGGGGGGGFGGGGGGGGGGGGGGGGGGGGGGGCFAFGGGGGGGGGGGFFGEGGGGGGGGGGGGGGG8EGAFGFG>GGGGCFF@DC4?BDGGFFG>B?GGFF
@M00200:205:000000000-AKKM3:1:1101:7391:5159 1:N:0:1
ATTGGGTTTAAAGGGCTCGTAGGCGGTTTGTCGCGTCGGGAGTGAAAACCAGGTGCTTAACACCTGGCTTGCTTTCGATACGGGCAGACTAGAGGTATTCAGGGGAGAACGGAATTCCTGGTGTAGCGGTGAAATGCGCAGATATCAGGAGGAACACCGGTGGCGAAGGCGGTTCTCTGGGAATATCCTGACGCTGAGGAGCGAAAGTGTGGGGAGCGAACAGGATTAGATACCCTCGTA
+
GGGGGGGGGGGGGGGGGGGGGGGGGGGGGGGGGGGGGGGGGGGGGGGGGGFGGGGGGGGGGGGGGGGGGGGGGGGGGGGGGGGGGGGGGGGGGGGGGGGGGGGGGGGGGGGGGGGGGGGGGFGGGGGGGGGGGGGGGGFGFGGGGGGGGGGGGGGG8FGGGGGGGGGGGGGGGGGGFGGGGGGCEGFGGFCCEEDGGFGGGGGEGEGFF:ECEGEGFGGEGDFFFG7?FF2;C:@CF>FE
@M00200:205:000000000-AKKM3:1:1101:15344:5161 1:N:0:1
ATTGGGTGTAAAGGGCGCGTAGGTGGTCTGTTAAGTCTGGCGTTAAAGCCTGGGGCTCAACCCCAGATCAGCGTTGGATACTGGCAGGCTAGACGGTTGGAGAGGCGAGTGGAATTACCAGTGTAGCGGTGGCATGCGTAGATACTGGTAGGAACACCCATTGCGAAGGCAGCTCGCTGGACAACACGTGACACTGAGGCGCGAAAGTGTGGGGAGCAAACCGGATTAGAAACCCGCGTAAG
+
FGGGGGCGEGGGF9FGGGGGGG7FGGGGFGGGGGFGGGGGGGGCGGGGGGFD@GGGGGGGGE@@CBF<CCFGGFGGGFGGGGF8FECGGGGGFFGGBC@FGGFEGC7CFGGF9=BFFFGDA<BDF9F=F>CG,6=>B:F+3+CFFGF<F,@F<@FFFGC<DA,@>F8B7BE8CEDEEBF7,=CCCFEG,*4:FFG+>C:EE):*8E)09C?C58)9>F*+*1/5(CC?@*):*;C))7>5<?
@M00200:205:000000000-AKKM3:1:1101:22202:5175 1:N:0:1
ATTGGGTTTAAAGCGCACGTAGGCGGATATTTAAGTTAGGGGTGAAATCCCAGGGCTCAACCCTGGAACTGCCTCTAATACTGGGTATCTCGAGTCCGAGAGAGGTGAGTGGAATTCCGAGTGTAGAGGTGAAATTCGTAGATATTCGGAGGAACACCAGTGGCGAAGGCGGCTCACTGGCTCGGTACTGACGCTGAGGTGCGAAAGCGTGGGGAGCAAACAGGATTAGATACCCGAGTA
+
GGGGGGGGGGGGGGGGGGGGGGGGGGGGGGGGGGGGGGGGGGGGGGGGGGGGGGGGCFGGGGGGGGGGGGGGGGGGGEGGGGGGGGGGGGGGGGGGGGGDGGGGGGGGGGGGGGGGFGGGGFFFFGGGGGGGGGGGGGGGGGGGGGGGGGGGGGGGGGGGGGGGGGGGGGGEE>EFGGGGGGGGGGGGDGGGGGGGGGGFFFGGGGGGGGGGGG35BFFGCFFFBF*36F2CFFCC>DFG
@M00200:205:000000000-AKKM3:1:1101:8191:5180 1:N:0:1
ACTGGGCTTAAAGGGTGCGTAGGTGGTTTCTTAAGTCAGAGGTGAAAGGCTACGGCTCAACCGTAGTAAGCCTTTGAAACTGGGAAACTTGAGTGCAGGAGAGGAGAGTGGAATTCCTAGTGTAGCGGTGAAATGCGTAGATATTAGGAGGAACACCAGTTGCGAAGGCGGCTCTCTGGACTGTAACTGACACTGAGGCACGAAAGCGTGGGGAGCAAACAGGATTAGATACCCCAAGTAAGA
+
GGGGGGGGGGGGGGGGGGGGGGGGGGGGGGGGGGGGGGGGGGGGGGGGGGGGGGGGGGGGGGGGGGGGGGGGGGGGGGGGGGGGGGGGFFGGGGGGGGGGGGGGGGGGGGGGFGGEGGGGGGGGGGGGGDGGGCFFCBFGECFGCEECEGGGGGFGGGGGGGGGGCCF8EEGGGGFGGGGGGFFFF9:EGFCDEFGFC>EFDGDG=6:CEGGGEFGFCF5D<5;4+;46AEGFGG*:ABGDAA
@M00200:205:000000000-AKKM3:1:1101:19992:5185 1:N:0:1
ATTGGGCTTAAAGGGCTCGTAGGCGGTTTGTCGCGTCGGGAGTGAAAACCTCGGGCTTAACTCGGGGCTTGCTTTCGATACGGGCAGACTGGAGGTATGCAGGGGAGAACGGAATTCCTGGTGTAGCGGTGAAATGCGCAGATATCAGGAGGAACACCGGTGGCGAAGGCGGTTCTCTGGGCATTACCTGACGCTGAGGAGCGAAAGTGTGGGGAGCGAACAGGATTAGATACCCATGTAAGA
+
GGGGGGGGGGGGGGGGGGGGGGGGGGGGGGGGGGGGGGEGGGGGGGGGFEFGGGGGGGGFEFGGGGGGGCGFGGGGGGGGGGGGGGGGGGGGFFGGGGGGGGGGGGGGGGGGCGGGGGGGGGGGGGGGGGFGGGGGFGGGGGGGGGGGGGGGGGGGGGGGGGGGGECEDGGGGGGGGGGGGGGGGGGGGGFCEGGGGGGGGGGGDGGGGGGEGG>5;ECCDDFF?FD<FFAGFGF6)7@FF<9
@M00200:205:000000000-AKKM3:1:1101:26378:5189 1:N:0:1
ATTGGGCTTAAAGGGTGCGTAGGCGGCCTATTAAGTCAGTTCTGAAATATCCCGGCTTAACCGGGAGGGTGGGATTGATACTGATGGGCTTGAGTGGAGTCGAGGTAGGCGGAATTGACGGTGTAGCGGTGAAATGCTTAGATATCGTCAAGAACACCGATAGTGTAGACAGCTTACTAGACTTCAACTGACGCTGAGGCACGAAAGTGCGGGGATCAAACAGGATTAGATACCCTAGTAAGA
+
GGGGGGGGGGGGGGGGGGGGGGGGGGGGGGGGGGGGGGGGGGGGGGGGGGGGGGGGGGGGGGGGGGGGGGGGGGGGGGGGGGGGGGGGGGGGGGGGGGGGGGGGGGGGGGGGGGGGGGGGGGGGGGGGGGDGFGGGGGGGGGGGGGEFGGGFGFGGCGGGGGGGGG92DGGFGGGFFFCFFGCGFGFFFDFFEGGGDG5EGGE>BECFG7EG7CEC@G?GGGF4:GGFFFFGCFFGF>7CGA<
@M00200:205:000000000-AKKM3:1:1101:14542:5199 1:N:0:1
ATTGGGTTTAAAGGGTGCGTAGGCGGCATGCTAAGTCAGGGGTGAAATTCGGCAGCTTAACTGTCGGCGTGCCTTTGATACTGGTGTGCTTGAATGCGGATGAGGTAGGCGGAATGAGACAAGTAGCGGTGAAATGCATAGATATGTCTCAGAACTCCGATTGCGAAGGCAGCTTACTAAGTCGTTATTGACGCTGATGCACGAAAGCGTGGGGATCAAACAGGATTAGATACCCCGGTA
+
GGGGGGFGGGGGFGGDGGGGGGGGGGGGGGGGGGGGGGGFFGGGEFGGGGGGGGGGFGGGGGGGGGGGGGEGGFGGGGGGGGGG?FFGGGGGGGGGFGGGGGCFGFFGGGGDGGGGGCFFDGGGGGGEEGGFFGGFGGGFGGFGGGCGFCGGGFGGGGGGE7FGGGGGGGGGGGC;DFGGGCFG:*CCEGFGDDCCEGGGFGGDG=<F5AGEFE>GFF6CFCFG:<CBFFBGGGGGEF:5
@M00200:205:000000000-AKKM3:1:1101:26581:5204 1:N:0:1
ATTGGGTTTAAAGAGCTCGTAGGCGGTTTGTCGCGTCTGCTGTGAAAACTGGAGGCTCAACCTCCAGCCTGCAGTGGGTACGGGCAGACTAGAGTGCGGTAGGGGAGATTGGAATTCCTGGTGTAGCGGTGGAATGCGCAGATATCAGGAGGAACACCGATGGCGAAGGCAGATCTCTGGGCCGTAACTGACGCTGAGGAGCGAAAGCATGGGGAGCGAACAGGATTAGATACCCTAGTA
+
GEGGGGGGGGGGGGGGGGGGGGGGGGG@CGGGGGGGGGGGGGGGGGGGGGGGGGGGGGGGGGGGGGGGGGGGGGGCFGGGGGGGGGGGGGGGGGGGGGGGEGGDGGEFGGGGGGGGGGGGGGGFFFGGGGGGFFEGGGGGGG@FCFGGGGGGGGGGFGGGGGCGGEGGGGGGG9>BC9CCGGGD8C*?EGGFGGGDGGGGGGEEGGGGFGGFGGFGBGGGGGFG:FF24*6DFGGG)8FD
@M00200:205:000000000-AKKM3:1:1101:9378:5218 1:N:0:1
ATTGGGCTTAAAGCGTGCGCAGGCGGTCGTGCAAGACAGGTGTGAAATCCCCGGGCTTAACCTGGGAACTGCACTTGTGACTGCACGGCTGGAGTACGGCAGAGGGGGATGGAATTCCGCGTGTAGCAGTGAAATGCGTAGATATGCGGAGGAACACCGATGGCGAAGGCAGTCCCCTGGGCCTGTACTGACGCTCATGCACGAAAGCGTGGGGAGCAAACAGGATTAGATACCCTCGTA
+
GGGGGGGGGGGGGGGGGGGGGGGGGGGGGGEGGGGGGGGFGGGGGGGFFGGGGGGGGGGGGGGFFGGGGGGGGGFGGGGGGGGGGGGEGGGGGGGGGFGGCGGDGCFG+FGGGGGGGD<FGGGGGGGFGGGGGGGGGGGGGGGGGDCBFBFGGGGGGGGCGEGGGG8CGGGGGGGGGGGF7:CGGGG;CFGGGGGGGGGFFGGGGDGGGGGGGG3DDGGGGGFCBGGFFFFCCFG4)8@G
@M00200:205:000000000-AKKM3:1:1101:16636:5265 1:N:0:1
ATTGGGTTTAAAGGGTGCGTAGGTGGACAGGTAAGTCAGTGGTGAAATCTCCAAGCTTAACTTGGAAACTGCCGTTGATACTATCTGTCTTGAATATCGTGGAGGTAAGCGGAATATGTCATGTAGCGGTGAAATGCTTAGATATGACATAGAACACCGATTGCGAAGGCAGCTTACTACACGATCATTGACACTGAGGCACGAAAGCGTGGGGAGCAAACAGGATTAGATACCCCCGTA
+
GGGGGGGGGGGGGGGGGGGGGGGGGGGGGGGGGGGGGGGGGGGGGGGGGGGGGGGGGGGGGGGGGGGGGGGGGGGGGGGGGGGGGGGGGGGGGGGGGGGGGGGGGGGGGGGGGEGGGGGGGGGGGGGGGGGGFFGGGGGGGGGGGGGGGGGGGGGGGGGGGGFGGGGGEFGGGG9FGGGGGGGGGGGGGGGGGGGGGGFGCGGGEGGFEEDCGDDG>GGGGGGGFGFFFFFGGFCCBF5C
@M00200:205:000000000-AKKM3:1:1101:21453:5277 1:N:0:1
ACTGGGTTTAAAGCGTGCGTAGGTGGTTCGTTAAGTCTGATGTGAAAGCCCCGGGCTCAACCTGGGAATTGCATTGGATACTGGCGGGCTCGAGTACGGTAGAGGGTAGTGGAATTCCTGGTGTAGCAGTGAAATGCGTAGAGATCAGGAGGAACATCCGTGGCGAAGGCGACTACCTGGACCAGTACTGACACTGAGGCACGAAAGCGTGGGGAGCAAACAGGATTAGATACCCTCGTA
+
GGGGGGGGGGGGGGGGGGGGGGGGGGGGGGGGGGGGGGGGGGGGGGGGGGGGGGGGGGGGGGGGGFGGGGGGGGGGGGGGGGGGGGGGGGGGGGGGGGGGGGGGGEGGGGGGGGGGGGGGGGGGGGGGGGGDGGGGGGGGGGGGGGGGGGGGGGDFGGFGGGGGGG@FGGGGGDEFFFGGGGGGGGGGGG9FFGG?CCGGGGGGGGGGGEE58C@GECGGCGFD?GGFF@4CCEFD:B>E
@M00200:205:000000000-AKKM3:1:1101:21972:5291 1:N:0:1
ACTGGGCATAAAGGGCGCGTAGGCGGTCGCCTAAGTCGGACGTGAAATCCCCAAGCTTAACTTGGGAACTGCGTCCGATACTGGGTGACTTGAGTTCGGGAGAGGAATGTGGAATTCCAGGTGTAGCGGTGAAATGCGTAGATATCTGGAGGAACACCGGTGGCGAAGGCGGCATTCTGGACCGAAACTGACGCTGAGGCGCGAAAGCCAGGGGAGCAAACGGGATTAGATACCCCGGTA
+
G<FGGGFFGGGGGGEEEFGGGGGGGGGGGGGGGFGGGGGGGGGGGFFGGGGGGCGGGGGGGGGFFGCCDGGGGGGGGGBCGGGGGGGGGGGGGGGGGGGGGGGGGF?EGGGGGGGGGGAFGGGGGGGGGGGGGGGGGGGGGGGFFFFGGGGGGGGGGGGGGGGGDGGGGGGDGEEEFGGGGGCEEEEEGGGGGGDGGGGGGGGGDGDDECFFGD@DEGGCGD8C<3C?@?A>CFGF>@>G
@M00200:205:000000000-AKKM3:1:1101:25965:5295 1:N:0:1
ATTGGGTTTAAAGAGTGCGTAGGCGGTTTTCTAAGTTTGGTGTGAAATCTCCCGGCTTAACTGGGAGGGTGCGCCGAAGACTGGAAGGCTAGAGTATGGGAGAGGTAAGCGGAATTCCTGGTGTAGCGGTGAAATGCGTAGATATCAGGAGGAACACCTGCGGTGTAGACGGCTTACTGGACCATAACTGACGCTGAGGCACGAAAGCGTGGGTAGCAAACAGGATTAGATACCCGAGTA
+
GGGGGGGGGGGGGGGGGGGGGGGGGGGGGGGGGGGGGGGGGGGGGGGGGGGGGGGGGGGGGGGGGGGGGGGGGGGGGGGGGGGGGGGGGGGGGGGGGGGGGGGGGGGGGGGGGGGGGGGGGGGGGGGGGGGGGFGGGGGGGGGGGGGGGGGGGGGGG@FGGGFGGGGGGGGGGGGGGGGGGGGGGGGGGGGGGGGGGGGGGGGGGGG4ECGFGGFDFCGGGGGGFGGFFFBGGEGGDF@G
@M00200:205:000000000-AKKM3:1:1101:26025:5296 1:N:0:1
ATTGGGTTTAAAGGGTCCGTAGGTGGACGGTTAAGTCAGGGGTGAAAGTCTGCAGCTCAACTGTAGAATTGCCCTTGATACTGGCTGTCTTGAGTTACTATGAAGTGGTTAGAATATGTGGTGTAGCGGTGAAATGCATAGATATCACATAGAATACCAATTGCGAAGGCAGATCACTAATAGTACACTGACACTGATGGACGAAAGCGTGGGGAGCGAACAGGATTAGATACCCCCGTA
+
GFGGGGGGGGGGGGGGFGGGGGGGGGFGGGGGGGGGGGG8FEGGGGGFFFGEGFGGG<FGGGGGGGGGGGGGGGGGGGGGGGGCFGGGGGGGGFGFFF96EFFGGGGG9CCFGGGGGFG?EGGGGGGGGGGGGGGGGFGGGGGGG;?FGGGGGGGGGGGGGCG9CEEGEGGGGGGGGCADD==EFGGGGDGGGGFEGFG9;CGGGGGGGEGEGGEC5CEEDCFGFFG@FFEGGFF*3>8E
@M00200:205:000000000-AKKM3:1:1101:17024:5296 1:N:0:1
ACTGGGTGTAAAGGGTGCGTAGGCGGCGTGCTAAGTCAGTGGTGAAAGACGGTGGCTCAACCATCGCAGTGCCGTTGATACTGGCGCGCTTGAATGCGGATGAGGTAGGCGGAATGTGGCAAGTAGCGGTGAAATGCATAGATATGCCACAGAACACCGATTGCGAAGGCAGCTTACCAAGGCGCGATTGACGCTGATGCACGAAAGCGTGGGGATCGAACAGGATTAGATACCCCAGTA
+
GGGGGGGGGGGGGGGGGGGGGGGGGGGGGGGGGGGGGGGGGGGGGGGGGGGGGGGGGGGGGGGGGGGGGGGGGGGGGGGGGGGGGGGGGGGGGGGGGGGGGGGGGGGGGGGGGGGGGGGGGGGGGGGGGGGGGGGGGGGGGGGGGGGGGGGGGGGGFGGGGGGGGGGGGGGEGGGGGGGGGGGGDGGGGGGGEGGGGGGGGGGGGGDCGGGEGGEC3=EE57FF:GGBFFACFGFFB@:C
@M00200:205:000000000-AKKM3:1:1101:21853:5300 1:N:0:1
ATTGGGCTTAAAGGGCGCGTAGGTGGCACGATCAGCGTGCGGTGAAAGCTCGGGGCTCAACCCCGAGTCGGCCGTGCGAACTGTCGAGCTCGAGCACTGTAGAGGCGGGTGGAATTCCGGGTGTAGCGGTGGAATGCGTAGAGATCCGGAAGAACACCGGTGGCGAAGGCGGCCCGCTGGGCAGTGGCTGACACTGAGGCGCGACAGCGTGGGGAGCAAACAGGATTAGATACCCGCGTAAGG
+
GGGGGGGGGGGGGGGGGGGGGGGGGGGGGGGGGGGGGGGGGGGGGGGGGGGGGGGGGGGGGGGGGGGGGGGGGGGGGGGGGGGGGGGGGGGGGGGGGGGGGGGGGGGGG:EG>EFGFGGGG<@CEFDEG1<F7C,<CC1;7FFFFGGFC@FGGGCGCE:FFFGGD>ECEEEG>EGDE8CEG5CEEFG519**++9?<CC*:7/55?C<5*8EGE>C55@F4FFG227<@46>CDCC3.):>,)
@M00200:205:000000000-AKKM3:1:1101:18016:5303 1:N:0:1
ATTGGGTGTAAAGCGCGCGCAGGCGGCACCCCAAGTACCCTGTGAAATCCACCTGCTCAACGGGTGGGGTGCAGGGTAGACTGAGGAGCTAGAGAGAGGTAGAGGGGGGTAGAATTGCTGGTGTAGCGGTGAAATGCGTAGAGATCAGCAGGAATACCCGTGGCGAAGGCGGCCCCCTGGGCCTCTTCTGACGCCGAGGCGCGAAGGCTGGGGGAGCGAACGGGATTAGATACCCCTGTA
+
GGGGGGGGGGGGGGGGGGGGGGGGGGGGGGGGGGGGGGGGGGGGGGGGGGGGGGGGGGGGGGGGGGGGGGGGGGGGGGGGGGGGGGGGGGGGGGGGGGGFGGGGGGGGGGGGGGGGGGGGGGGGGGGGGGGGGGGFEEGGGGGGG?CGFFGGGGGGGGFEEGGGGGDGGGGGGGGGGGGGGGGGGGGGGGGGGGDGGGGGGDEEEGGGFFGGGGFGFGGGGGGGF:F3?F>:ACGG3>FF
@M00200:205:000000000-AKKM3:1:1101:13883:5303 1:N:0:1
ATTGGGTTTAAAGAGCTCGTAGGCGGCCTGTCGCGTCTGCTGTGAAAGTCCGGGGCTTAACTCCGGGTGTGCAGTGGATACGGGCAGGCTTGAGGTAGGTAGGGGAGACTGGAATTCCTGGTGTAGCGGTGAAATGCGCAGATCTCAGGAGGAACACCGGGGGCGAAGGCGGGTCTCTGGGCCTTACCTGCCGCTGAGGAGCGAAAGCGGTGGGAGCGAACAGGATTAGATACCCGAGTA
+
FC<CFDC@@FG<6F<E<FE766C<@F7FCGGGCGGECFCEGA6C,6CFC@FGDD768CFGEF,C::CBFFGGGGGG?<CFCEGGGGG+4,AF,:44?F7B,:F:+F@7<?F88,CFDFGGF<FB>?@3=8:FAA<DD+<CF+9,,@@CF7FG::3@C3>7*51***4<B24:C*:;<CC@8;CE<6<CCF*;=577::C+/77*8C<7C*/:58)/):**9>FF1*:)9*-7+,2C>)00
@M00200:205:000000000-AKKM3:1:1101:11174:5314 1:N:0:1
ATTGGGTTTAAAGGGTGCGTAGGCGGCGTGCTAAGTCAGTGGTGAAAGACGGTGGCTCAACCATCGCAGTGCCGTTGATACTGGCGCGCTTGAATGCGGATGAGGTAGGCGGAATGTGGCAAGTAGCGGTGAAATGCATAGATATGCCACAGAACACCGATTGCGAAGGCAGCTTACCAAGGCGCGATTGACGCTGATGCACGAAAGCGTGGGGATCGAACAGGATTAGATACCCGAGTAAGA
+
GGGGGGGGGGGGGGGGGGGGGGGGGGGGGGGGGGGGGGGGGGGGGGGGGGGGGGGGGGGGGGGGGGGGGGGGGGCGGGGGGGGGGGGGGGGGGGGGGGGGGGGGGGGGGGGGGGGGGGGGGGGFGFGGGGGGGGFGGGGGGGGGGGFFGGGGGGGGGGGGGGGGGGGGGGGGGFGF:FFFGGGGCEGGCGGCE5C5CFFFGGFEGGD4C*2:CGEC@GGGCD*<:**5@?BGG@FDEF5FGFF
@M00200:205:000000000-AKKM3:1:1101:19186:5323 1:N:0:1
ATTGGGTTTAAAGGGTGCGCAGGCGGTTTGGCAAGAAGGATGTGAAATCCCGGGGCTTAACCTCGGAACTGCATTCTTAACTGCCAGGCTAGAGTATGTCAGAGGGGGGTAGAATTCCGCGTGTAGCAGTGAAATGCGTAGAGATGCGGAGGAATACCGATGGCGAAGGCAGCCCCCTGGGATAATACTGACGCTCAGGCACGAAAGCGTGGGGAGCAAACAGGATTAGATACCCTGGTA
+
GGGGGGGGGGGGGGGGGGGGGGGGGGGGGGGGGGGGGGGGGGGGGGGGGGGGGGGGGGGGGGGGGGGGGGGGGGGGGGGGGGGGGGGGGGGGGGGGGGGGGGGGGGGGGGGGGGGGGGGGGGGGGGGGGGGGGGGGGGGGGGGGGGGGGGGGGGGGGGGGGGGGGEGGGGGGGGGGDGGGGGGGGGGGGGGGGGDGGGGGGGGGGGGGECEGGGFDEDGFFGGGFFGBFF>GFECFFF?F
@M00200:205:000000000-AKKM3:1:1101:22517:5326 1:N:0:1
ACTGGGCTTAAAGAGCGCGCAGGCGGTCGTTCAAGTCGAGTGTGAAAGCCCCCGGCTCAACTGGGGAGGGTCACTCGATACTGATCGACTTGAAGGCGGGAGAGGGAAGCGGAATTCCCGGTGTAGTGGTGAAATGCGTAGATATCGGGAGGAACACCAGTGGCGAAGGCGGCTTTCTGGCCCGTTCTTGACGCTGAGGCGCGAAAGCTAGGGTAGCCAACGGGATTAGATACCCTCGTA
+
GGGGGGGGGGGGGGGGGGGGGGGGGGGGEGFFGGGGGGDFGGGGGGGGGGGGGGGGGGGGGGCEGGGGGGGGGGFGGGGGGGGGGFFGGGGGGGGFGEGGGGGGGGGDFFGGGGGGECFGGGGGGGGGFEGGGGGGGGGGGGGGGGGF7:BCGGGGGDFGFCAGEGGGGGDCEEGCFGGGGGCEGF6*CCGGGGGGGGGGGGGGGCCGGFGFFEFGF+AF5DG3(954=96DFGC9)5<C
@M00200:205:000000000-AKKM3:1:1101:22706:5345 1:N:0:1
ATTGGGTTTAAAGGGTGCGTAGGCGGCCCTATAAGTCAGTGGTGAAAGCCCATCGCTCAACGATGGAACTGCCATTGATACTGTAGGGCTTGAGTACAGACGAGGTAGGCGGAATTGATGGTGTAGCGGTGACATGCATAGATACCATCAAGAACACCGATTGCGTAGGCAGCTTACTAGGCTGTAACTGACGCTGAGGCACGAAAGCGTGGGGAGCGAACCGGATTAGATACCCCCGTAAGA
+
GGGGGGGFEGDFAFGGGG@@C:;E7FEGGGFFGGG9CEAEFCFGC<EFFFCFFGCGFFGGGEGGGGGG8@AFF8FFFGGGC<EGGGGCFG@CDFFGGGGGGGGGGGGGGGGGGGG<FFFFDFGBFFGGGGGF,<FFGGG9A9FFGGGGGDGDFGGGGGGECB<FCFGGGGGG883@?FGA7DE>DG@E7@9FGGGDC5AFC4E>EE);CCCFC8873CGD<)/99C73?FF*<?8*>>8E*2)
@M00200:205:000000000-AKKM3:1:1101:27016:5372 1:N:0:1
ACTGGGTATAAAGGGTGCGTAGGCGGTCTTTCAAGTCAGGAGTGAAAGGCTACGGCTCAACCGTAGTAAGCTCTTGAAACTGTAAGACTTGAGTGCGGGAGAGGAGAGTGGAATTCCTAGTGTAGCGGTGAAATGCGTAGATATTAGGAGGAACACCAGTTGCGAAGGCGGCTCTCTGGACTGTAACTGACGCTGAGGCACGAAAGCGTGGGGAGCACACAGGATTAGATACCCCTGTA
+
GGGGGGG6==<=CFFGGGGFGGGGGGGGGGGGGGGGGGGGGGGGGGGGGGGGFGGGDGGGGGGGGGGGCCEFFGGGGGGGGGGGFGGGFGGGGGGGGGGGGEFFFGGGGGGGGGFFGGGGGGGFFGGGGGGGGE<EFFEGGGFGFGGGGGGGGGCF>FFFFGGCEFG:CE>EDCGGGGFGGGGGGFGGGGGGCCCGGG5C7CGGCCFGGGGGGGFGF02*CCCG7CG<FFAF<<CGFFF
@M00200:205:000000000-AKKM3:1:1101:23297:5379 1:N:0:1
ACTGGGTATAAAGGGTGCGTAGGCGGCCTGTTAAGTCAGGGGTGAAATTTTTCGGCTCAACCGGAAGCTTGCCTTTGATACTGATGGGCTTGATTACACTTGAGGTAGGCGGAATGTGACAAGTAGCGGTGAAATGCATAGATATGTCACAGAACACCGATTGCGAAGGCAGCTTACTAAGGTGTCAATGACGCTGAGGCACGAAAGCGTGGGGATCAAACAGGATTAGATACCCTCGTA
+
GGGGGGGGGGGGGGGGGGGGGGGGGGGGGGGGGGGGGGGGGGGGGGGGGGGGGGGGGGGGGGGGGGGGGGGGGGGGGGGGGGGGGGGGGGGGGGGGGGGGGGGGGGGGGGGGGGGGGFGGGGGGGGGGGGDGGGGFGGGGGGGGGGGGGGGGGGGGGGGGGEFGGGGGGFGGGGGGGGGGGGFGGGGGGGGGDGGGGGGGDGGGCE<C8CEFDGDD>FGFFF6FBGGFFFFGGCCFFFFG
@M00200:205:000000000-AKKM3:1:1101:4550:5391 1:N:0:1
ATTGGGTTTAAAGGGTGCGTAGGCGGCCTTGTAAGTCAGTTCTGAAATATCCCGGCTTAACCGGGAGGGTGGGATTGATACTGCTTGGCTTGAGTGGAGTCGAGGTAGGCGGAATTGACGGTGTAGCGGTGAAATGCTTAGATATCGTCAAGAACACCGCTAGCGTAGGCAGCTTACTAGACTCTAACTGACGCTGAGGCACGAAAGTGTGGGGATCAAACAGGATTAGATACCCTAGTAAGA
+
GGGGGGGGGGGGGGGDCGGGGGGGGGCBE@,C,6EFGCGD,CFGGGGF9FEE,FGGGCGGGGGCFGG@FFGG7<8<EFFGGAFEEEF=FGDGGGAE+CFE,C:CE7BA7EFEGGGGG9DCGGFGGDGGGGGFFGGGGFFGGGGGGGGE7F:FFGGGGGG**5>FG*BFDD:C*:CCFGFGCCE,,?CFD+:C=EDGG>E5*>EEBCG7+<9BFGFC7:<CGGGGFGG?FFFG+<@=@;/+CA<
@M00200:205:000000000-AKKM3:1:1101:21877:5400 1:N:0:1
ATTGGGTTTAAAGGGCTCGTAGGCGGTTTGTCGCGTCGGGAGTGAAAACACCGGGCTTAACTCGGTGCTTGCTTTCGATACGGGCAGACTAGAGGTATGCAGGGGAGAACGGAATTCCTGGTGTAGCGGTGAAATGCGCAGATATCAGGAGGAACACCGGTGGCGAAGGCGGTTCTCTGGGCCTTACCTGACGCTGAGGAGCGAAAGCGTGGGGAGCGAACAGGATTAGATACCCGTGTA
+
GGGGGGFGGGGGGGGGGGGGGGGGGGGGGGGGGGGGGGGGGGGGGGGGFE@BFGGGGGGGGEGGGGGGFGGGGGGFGGGGGGGGGGGGGGGGGGGGGFGFFGGGGGGGFGGGGGGG9FGGGGGGGGFCGFGGGGGGGGEGGGGGGGGGGGGGGGGGGGGDGECEEGGGGGGEEGBCF;FFGGGGGGGGGGGGG=<EGGGGGGCCEGGGGGGGGGFGFGDGGGGGFFC>7=AGGFGGF>:F
@M00200:205:000000000-AKKM3:1:1101:5626:5400 1:N:0:1
ATTGGGTATAAAGGGCGCGTAGGCGGTCTTCTAAGTTCCGTGTGAAATCCCTCGGCTCAACTGGGGAACGGCACGGAAAACTGGAAGGCTTGAGTTCGGGAGAGGGAAGCGGAATTCCGGGTGTAGCGGTGAAATGCGTAGATATCCGGAGGAACACCGGTGGCGAAGGCGGCTTCCTGGACCGACACTGACGCTGAGGCGCGAAAGCTAGGGGAGCAAACGGGATTAGATACCCTAGTA
+
GGGGGGGGGGGGGGGGGGGGGGGGGGGGGGGGGGGGGGGGGGGGGGGGGGGGGGGGGGGGGGGFGGGGGGGGGGGGGGGGGGGGDFGGGGGGGGGCFGEGEGEEGGCGGGGG>FEGGGGGGGGGGGGDGGDGGGGGGGGGGGGGGGGGGGGGGGGGGGGGGDGGEEGDGGG7EEB9CEFGFFGGGGEEEGGGG5*::EFC*91:E5CFCFDGGGEGFGGG<DCC?GGBFF9CFGGD77BF
@M00200:205:000000000-AKKM3:1:1101:14597:5409 1:N:0:1
ATTGGGTTTAAAGGGTCCGCAGGCGGATTTATAAGTCAGTGGTGAAAGCCCGTCGCTTAACGACGGAACTGCCATTGATACTGTAAGTCTTGAATTCGATCGAAGTGGGCGGAATATGACATGTAGCGGTGAAATGCTTAGATATGTCATAGAACACCGATAGCGAAGGCAGCTCACTAGGTCTGGATTGACGCTCAGGGACGAAAGCGTGGGGAGCAAACAGGATTAGATACCCCTGTA
+
GGGGGGGGGGGGGGGGFGGGGGGGGGGGGGFGGGGGGGGGGGGGGGGGGGGGGGEGGGGGGFGGGGGGGGGGGGGGGGGGGGGGGGGGGGGFGEGGGGGGGGGECGGGFGGGGGGGGGGGGGFGGFFEDC@FGGCAFFEGCGGGGGGGFDGCFGGFGGGGGGFFGGGGGGGGGC@9FGCFFFEDGGGGGDCFGDGC?CFGFG5BEGGGGDGGGGEGFGGGFGG<:4C??FAFGGF<>.7E
@M00200:205:000000000-AKKM3:1:1101:26258:5410 1:N:0:1
ATTGGGTTTAAAGTGCGCGTAGGCGGCTCGATAAGGCTTGCGTGAAAGTCCGGGGCTCAACCCCGGATCGGCGCGGGCGACTGTTGGGCTGGAGCACGGTAGGGGCAGACGGAATTCCGGGTGTAGCGGTGGAATGCGTAGAGATCCGGAAGAACACCGGTGGCGAAGGCGGTCTGCTGGGCCGGAAGGGGGCAGAGCAATCTGTCCCCGTGCTGACGCTGAGGCGCGACAGCGTGGGGAGCA
+
FGGGGGGGGGGGGGGGGGGGGGGGGGG@FGEGGGGGGGGGFGGGGGGGGGGGGGGGGGGGGFGGGGEEGGGGGGGCEGGGGCFGGGGGGGGGGGGGGGGGGGGEFGGGGFGCCF7><FFGGGGGFFAFEFFG<FBCEE@EEEGFGGF7E7FGGGGGGGGDEGDDCEGECFGCCGEF?@FGDFFGGEGE5>CGCC7*;CGGG40@<+96FGC?EGF7?E>59<E5(992552CFE:955>:C((
@M00200:205:000000000-AKKM3:1:1101:7623:5433 1:N:0:1
ACTGGGTTTAAAGTGTGCGCAGGCGGCGTCGCAAGTCGAGTGTGAAAGCCCCGGGCTTAACTTGGGAATTGCGCTCGAAACTACGGTGCTGGAGTATGGCAGAGGAAGGTGGAATTCCACGTGTAGCGGTGAAATGCGTAGAGATGTGGAGGAACACCGATGGCGAAGGCAGCCTTCTGGGCCAATACTGACGCTCATGCACGAAAGCGTGGGGAGCAAACAGGATTAGATACCCGTGTA
+
GGGGGGGGGGGGGGGGGGGGGGGGGGGGGGGGGGGGGGGGGGGGGGGGGGGGGGGGGGGGGGGGGGGGGGGGGGGGGGGGGGGGGGGGGGGGGGGGGGGGGGGGGGGGGGGGGGGGGGGGGGGGGGGGGGGGGGGGGGGGGGGGAFGGGGGGGG@GGGGGCGGGGGGGGGGGGGGGFGGFF58CFGGGGGGGC77CEFGGGGGGGGDFCEEGGGEGFGEFCGGG?:FDF64CFGG<5>FE
@M00200:205:000000000-AKKM3:1:1101:12111:5437 1:N:0:1
ACTGGGTGTAAAGGGTGCGTAGGCGGCCCTGTAAGTCAGGTGTGAAATCCCACGGCTCAACCGTGGAACTGCGCTGGAAACTACAGGGCTTGAGGGAGATAGGGGTTAGCGGAACTGATGGTGGAGCGGTGAAATGCGTTGATATCATCAGGAACACCGGTGGCGACGGCGGCTCACTGGGTCTCTTCTGACGCTGAGGCACGAAAGCCAGGGGCGCGAACGGGATTAGATACGCGATTA
+
GGFGGE<FFEFFFGEFG-@FGE;E@CFEE@CFG,CFGAFGC@C:@@<FGDEFFGCFC@FFGCFGGG76C8FEGDB+=CCFDCGDDGF@:?,><ED::CFDFF<FCF+4,9FCC:+,,,:EDFG::=FGGGGCD9@<9FF7>@FFFE<DFCGGFFG8:@F7FFGC*<*>@EEEC8*+++2::B*2<EBE?7::C5*/:E85=4*;88)>*:@CEG37)/8?D<CC(5*26462C*;C)))/
@M00200:205:000000000-AKKM3:1:1101:23728:5450 1:N:0:1
ACTGGGTTTAAAGAGCTCGTAGGCGGTTTGTCGCGTCTGCTGTGAAATCCCGAGGCTCAACCTCGGGTCTGCAGTGGGTACGGGCAGACTGGAGTGCGGTAGGGGAGAATGGAATTCCTGGTGTAGCGGTGGAATGCGCAGATATCAGGAGGAACACCGATGGCGAAGGCAGTTCTCTGGGCCGTAACTGACGCTGAGGAGCGAAAGCGTGGGGAGCGAACAGGATTAGATACCCGTGTA
+
GGGGGGGGGGGGGGGGGGGGGGGGGGGGGGGGGGGGGGGGGGGGGGGGGGGEGGGGGGGGGGGGGGGGGGGGGGGGGGGGGGGGGGGGGGGGGGGGGGGGGGGGGGGGGGGGGGGGGGGGGGGGGGGGGDGGFGGGGGGGGGGGGGGGGGGGGGGGGGGGDGGGGGGGGGGGGGGGGGGGGGGGGGEGFDGGGCGGGGGGGCE>EEGGGGGGGGFGEGGGGDFF?FC?F=<GGFED87FC
@M00200:205:000000000-AKKM3:1:1101:5100:5456 1:N:0:1
ATTGGGTTTAAAGGGTGCGTGGGCGGTCTTATAAGTCAGTGCTGAAATATCCCGGCTTAACCGGGAGGGTGGCATTGATACTGTAGGACTTGAGTAAAGTTGAGGTAGGCGGAATTGACGGTGTAGCGGTGAAATGCTTAGATATCGTCAAGAACACCGATTGCGAAGGCAGCTTACTAAGCTTTAACTGACGCTGAGGCACGAAAGTGTGGGGATCAAACAGGATTAGATACCCGAGTA
+
GGGGGGGGGGGGGGGGGGGGGGGGGGGGGG@CCFGGGGGGGGGGGGGGFGG<FGGGGGGGGGGGGGGGGGGGGDGGGGGGGGGGDGGGGGGGGGGGGGGGGGGGGGGGGGGGGGGGGGGGGGGGGGGGGGGGGGGGGGGGFGGFGGGGGGGGGGGGGGGGGGGGGGGGGGGGGGGGGGGGGGFGFGGGGGGGGGGGGGGGGGDGGGGGG9FDGGFG@GGF=5CFFGGFFFDGFFFC>37E
@M00200:205:000000000-AKKM3:1:1101:23257:5460 1:N:0:1
ATTGGGTGTAAAGCGTGCGCAGGCGGTGATGTAAGACAGATGTGAAATCCCCGGGCTCAACCTGGGAACTGCATTTGTGACTGCATTGCTGGAGTGCGGCAGAGGGGGATGGAATTCCGCGTGTAGCAGTGAAATGCGTAGATATGCGGAGGAACACCGATGGCGAAGGCAATCCCCTGGGCCTGCACTGACGCTGATGCACGAAAGCGTGGGGAGCAAACAGGATTAGATACCCTAGTAAGA
+
G@FGGGGGGGGGGFGECEGGDEGGGGGGGGGGFGG,CFA@FGGGGGGGGGGG@CGGGGGGFGDFFGFF7FFCEGGFDC<FFGGCGGGCGFGGGFFEFGGGGGFGGGCCFC=CFGGFAF,+@CBFFGC9CDFGCDFEFC:8F@FFF9FCEG7C7BEGGG71>FDGGDGGGD7:88B,1<C=FGG5CFCFFGGGG58*=>CC7:*8CEC9*:;EG5;D>GGCFGE*4CC7?FBDCEC*77FGG>4
@M00200:205:000000000-AKKM3:1:1101:9889:5464 1:N:0:1
ATTGGGTATAAAGAGCTCGTAGGCGGTGTGTCACGTCGGTCGTGAAAACTTGGGGCTCAACCCTGAGCGTGCGGTCGATACGGGCATCACTTGAGTTCGGCAGGGGAGACTGGAATTCCTGGTGTAGCGGTGAAATGCGCAGATATCAGGAGGAACACCGGTGGCGAAGGCGGGTCTCTGGGCCGATACTGACGCTGAGGAGCGAAAGCGTGGGGAGCGAACAGGATTAGATACCCCAGTA
+
GGGGGGGGGGGGGGGGGGGGGGGGGGGGGGGGGGGGGGGGGGGGGGGGGGGGGGGGGGGGGGGGGGGGGGGGGGGGGGGGGGGGGGGGGGGGGGGGGGGGGGGGGGGGGGGGGGGGGGGGGGGGGGGGGGGGGGGGGGGGCCFGGFGFGGGGFGGGGGGGGGGCCCEC@EGGGGGGFGFFGFFGEEGGGFFCCEDEG8FDFGGGGG:GGGGGGGFDF=8:<D/9?<*:6=<*:<@FF:DFG
@M00200:205:000000000-AKKM3:1:1101:12166:5468 1:N:0:1
ACTGGGTGTAAAGCGAGCGCAGGTGGTTTAATAAGTCTGATGTAAAAGGCAGTGGCTCAACCATTGTGTGCATTGGAAACTGTTAGACTTGAGTGCAGTAGAGGAGAGTGGAATTCCATGTGTAGCGGTGAAATGCGTAGATATATGGAGGAACACCGGTGGCGAAAGCGGCTCTCTGGACTGTAACTGACACTGAGGCTCGAAAGCGTGGGTAGCAAACAGGATTAGATACCCGAGTA
+
GGGGGGGGGGGGGGGGGGGGGGGGGGGGGGGGGGGGGGGGGGGFGGGGGGGGGGGGGGGGGGGGGGGGGGGGGGGGGGGGGGGGGGGGGGGGGGGGGGGGGGGGGGGGGGGGGGGGGGGGGGGGGGGGGGGGGGGGGGGGGGGGGGGGGGGGGGGGGGGGGGGGGGGGGGGGGGGGGGGGGGGGGGGGGGGGGGGGGGGGGDGGEGGGGGGGEGFGFGGGGGFCEGFFFFEGGFEDFFA
@M00200:205:000000000-AKKM3:1:1101:17698:5505 1:N:0:1
ATTGGGTTTAAAGCGTGCGCAGGCGGCGCGTTCTGCCCGGCGTGAAAGCCCCCGGCTCAACCGGGGAGGGTCGTCGGGGACGGGCGCGCTTGAGGGTATCAGGGGCTGGTGGAATTCCCGGTGTAGTGGTGAAATGCGTAGAGATCGGGAGGAACACCTGTGGCGAAGGCGGCCAGCTGGGATACACCTGACGCTGAGGCACGAAGGCGTGGGGAGCGAACGGGATTAGATACCCGGGTAAGA
+
GGGGGGGGGGGGGGGGGGGGGGGGGGGGGGGGGGGGGGGGGGGGGGGGGGGGGGGGGGGGGGGGGGGGGGGGGGGGGGGGGGGGGGGGGGGGGGGGGGGGGGGGGGGGGGGGGGGGGGGGGFGGGGGGGGGGGGGGGGGGGGGGGGGGGGGGGGGGGGGGGGGGGGGGGGGGGGGGGGGGGGGGGGGGGGGGGGGGGGGGGGGGC8CFGEGGDEFDDGGGGGGG0DG<?4A7CGFCEFEGDBB
@M00200:205:000000000-AKKM3:1:1101:25412:5507 1:N:0:1
ACTGGGTTTAAAGGGTCCGTAGGCGGGCGTATAAGTCAGGGGTGAAATCCGACAGCTTAACTGTCGAACTGCCTTTGAAACTGTATGTCTTGAGTGAGATTGAAGCAGCTGGAATGTGTAGTGTAGCGGTGAAATGCATAGATATTACACAGAACACCGATAGCGTAGGCAGGTTGCTAAGTCTTTACTGACGCTGATGGACGAAAGCGTGGGGAGCAAACAGGATTAGATACCCTTGTA
+
GGGGGGGGGGGGGGGGGGGGGGGGGGGGGGGGGGGGGGGGGGGGGGGGGGGGGGGGGGFGGGGGGGGGGGGGGGGGGGGGGGGGGGGGGGGGGGFFGGGGGGGGFGGGGGGGGGGGGGGGGGGGGGGGGEGFGGGGGEDFGGGGGGGGGGGGGGGGGGGGGGGGGGGGGGGGGGFGGGGGGGGGGGF?ECFFEGGGGGCGFGGGGGGGGGGGGGFGFGGF<FGGBF*)19<GGFE6).9C
@M00200:205:000000000-AKKM3:1:1101:23108:5526 1:N:0:1
ATTGGGTTTAAAGCGCACGTAGGCGGATTGGTCAGTTAGGGGTGAAATCCCGAAGCTCAACTTCGGAACTGCCTTTAATACTGCCAGTCTCGAGTCCGGAAGAGGTAAGTGGAACTCCTAGTGTAGAGGTGGAATTCGTAGATATTAGGAAGAACACCAGTGGCGAAGGCGGCTTACTGGTCCGGAACTGACGCTGAGGTGCGAAAGCGTGGGGAGCAAACAGGATTAGATACCCTAGTA
+
GGGGGGGGGGGGGGGGGGGGGGGGGGDFGGGGGGGGDFGFGGGGFGGGGFGDGDFEGGGGGDGGGEEGGGGGGFGGGFGGGGAFFCFGGGGGGGGFF@FC+FFFGGGGGFGGFGGGDFGCEGFGGFAFFFGG7FFGGGGGGGFGDE<B95CAAFFGGDGGGGGGGGG7CFEEGGEGGGFCBEDEC*=EGGGGGGGGEGGGGGGDEG<FEGEGGDDCBFF<FCF<,CF2*=AC<8<FFFFC
@M00200:205:000000000-AKKM3:1:1101:11975:5527 1:N:0:1
ATTGGGTTTAAAGGGTGCGTAGGCTGGGAGGTAAGTCAGCGGTGAAAAGCACACGCTTAACGGGTGTCTTGCCGCAGATACTACTTTTCTTGGATGAGGAGGAGGTCACTGGAACGGATGGTGTAGCGGTGAAATGCATAGATATCATCCAGAACACCGATTGCGAAGGCAGGTGACTGTACCTTAATCGACGCTGAGGCACGAAAGCGTGGGGAGCGAACAGGATTAGATACCCCAGTA
+
GGGGGGGGGGGGGGGEG>GGGGGGGGG@EFEGGGGGGGFG:FGGGGGFEGGDCFGGGGGGGGGGEGGGDFFGFEGEFGEGGGGFFF?<FGEGFEGGEEFGGGGGGGDFGGGGGGGE@E:FGGGGGGGGGGGGGGGGGFGGGGGGGGFFF9FFGGGGGGGEGGGGGGGGGGGDEB>EGGGGGECF>;CFFGGGGGGGGG*C5CEGGGGGD=CFDGBDBCEGGGGC?FGFF?>CGFG3@FFG
@M00200:205:000000000-AKKM3:1:1101:17606:5534 1:N:0:1
ACTGGGTATAAAGCGCACGTAGGCGGCTTTGTAAGTTAGAGGTGAAAGCCCGGAGCTCAACTCCGGAATTGCCTTTAAGACTGCATCGCTCGAATCATGGAGAGGTGAGTGGAATTCCGAGTGTAGAGGTGAAATTCGTAGATATTCGGAAGAACACCAGTGGCGAAGGCGACTCACTGGACATGTATTGACGCTGAGGTGCGAAAGCGTGGGGAGCAAACAGGATTAGATACCCTAGTA
+
GGGGGGGGGGGGGGGGGGGGGGGGGGGGGGGGGGGGGGGGGGGGGGGGGGGGGGGGGGGGGGGGGGGGGGGGGGGGGGGGGGGGGGGGGGGGGGGGGGGGGGGGGGGGGGGGGGGGGGGGGGGGGGGGGGGGGGGFGGGGGGGGGGGGGGGGGGGGGGGGGGGGGGGGDGGGGGGGGGGGGGGGGGGGGGGGDGGGGGGGDGGGGGGGGGGGGGEGFGGDFGGGBGGFF?AGGFGGFFFG
@M00200:205:000000000-AKKM3:1:1101:8375:5538 1:N:0:1
ATTGGGTTTAAAGAGCGTGTAGGCGGTCCGGTAAGTCAGCTGTGAAAGTCAAGGGCTCAACCCTTGAATGCCGGTTGATACTGTCGGGCTAGAGTCCGGAAGAGGCGAGTGGAATTCCCGGTGTAGCGGTGAAATGCGCAGATATCGGGAGGAACACCAATGGCGAAGGCAGCTCGCTGGGACGGTACTGACGCTGAGACGCGAAAGCGTGGGGAGCAAACAGGATTAGATACCCTTGTA
+
GGGGGGGGGGGGGGGGGGGGGGGGGGGGGGGGGGGGGGGGGGGGGGGGGGGGGGGGGGGGGGGGGGGGGGGGGGGGGGGGGGGGGGGGGGGGGGGGGGGGGGGGGGGGGGGGGGGGGDGGGGGGGGGGGCFGGFGGFFFGGGCGFGGGGGGGEGGFGGGGGGGG>FGGGGFC:CFCGCGGGGGGGGGGGFGGGGGGGGGGGGGGGGDFGEDGGGFGFCFGGGGGB4FBFFA7+<CC@FFG
@M00200:205:000000000-AKKM3:1:1101:11645:5538 1:N:0:1
ATTGGGTTTAAAGGGCGCGTAGGCGGTGCGGCACGGTCCGCGTGAAATCCCTCGGCTCAACCGAGGAATTGCGCGGGCGACGACCGCGCTGGACGGCATCAGGGGAAGATGGAACTCCCGGTGGAGCGGTGAAATGCGTAGATATCGGGAGGAACGCCGGTGGCGAAAGCGATCTTCTGGGGTGCCTGTGACGCTGAGGCGCGAAAGCTAGGGGAGCAAACGGGATTAGATACCCGAGTA
+
GGGGGGGGGGGGGGGGGGGGGFGGGGGGGGGGGGGGGGGGGGGGGGGGGGGGGGGGGGGGGGGGGGGGGGGGGGGGGGGGGGGGGGGGGGGGGGGGGGGGGGGGGGDGGGGGGGGGGGGGGGGGGGGGGGGGGGGGGGGGGGGGGGGGGGGGGGGGGGGGGGGGGGGGGGGGGGGGGGGGGGGGGGGGGGGGDGGG=FFGGGGECEGGFGGGGGBGFGGGGGEGFGG<FF>*<8CDEFFG
@M00200:205:000000000-AKKM3:1:1101:7474:5539 1:N:0:1
ATTGGGTATAAAGGGTCCGCAGGCGGATTTATAAGTCAGTGGTGAAAGCCCGTCGCTTAACGACGGAACTGCCATTGATACTGTAAGTCTTGAATTCGATCGAAGTGGGCGGAATATGACATGTAGCGGTGAAATGCTTAGATATGTCATAGAACACCGATAGCGAAGGCAGCTCACTAGGTCTGGATTGACGCTCAGGGACGAAAGCGTGGGGAGCAAACAGGATTAGATACCCACGTA
+
GGGGGGGGGGCFGFEGGGGGGEGGGGGGGGGGGFFGGGFGGGFFGFFGFFGEGGGGDFEGGGFGGGGGGFGFGGGGGGGGGDFGGGFGGDGCGGA<EGGFFGG,BFGGFGGGCGGGGGGGGGC<FGGGC7FGGGGGCADFGGGFFFGFGCGFGCFGAEEG7**7:@C7BFFGGCBDF;;>8C,,CFCFGGGFGGDEEFC*2*=:E=8FEEGDDC:<BF8+**27:D>26/.:@0A*).7?
@M00200:205:000000000-AKKM3:1:1101:6776:5543 1:N:0:1
ATTGGGTTTAAAGAGCTCGTAGGCGGCTTGTCGCGTCTGCTGTGAAAACGCAAGGCTTAACCTTGCGCCTGCAGTGGGTACGGGCAGGCTAGAGTGCGGTAGGGGAGACTGGAATTCCTGGTGTAGCGGTGGAATGCGCAGATATCAGGAGGAACACCGGTGGCGAAGGCGGGTCTCTGGGCCGTTACTGACGCTGAGGAGCGAAAGCATGGGGAGCGAACAGGATTAGATACCCTAGTAAGA
+
GGGGGGGGGGGGGGGGGGGGGGGDGGGFGGGGGGGGDCGGGGGGGGGGGGGGGGGGGGGGGGGFGGGDGGGGGGGGGFGGGGGDEFGGGGGGGGFFGGGGGGGGGDGGGGGGGGGGGGGGGGGGGGGGGFFGGGGGGGGGGGFGGGGGGGGGGFGGGGGGGGGGGGGCGGGGGB:8CEEFGGGGGGCEGGGG5CDGGGGDGGGGGDGGC+AFGGFGFGDGGGGGFFFBFFAGEEF4@FFGGFF
@M00200:205:000000000-AKKM3:1:1101:19780:5550 1:N:0:1
ATTGGGTGTAAAGGGCTCGTAGGCGGTTTGTCGCGTCGGGAGTGAAAACCTTGGGCTTAACTCAGGGCTTGCTTTCGATACGGGCAGACTAGAGGTATGCAGGGGAGAACGGAATTCCTGGTGTAGCGGTGAAATGCGCAGATATCAGGAGGAACACCGGTGGCGAAGGCGGTTCTCTGGGCATGATCTGACGCTGAGGAGCGAAAGTGTGGGGAGCGAACAGGATTAGATACCCTCGTA
+
GGGGGGGGGGGGGGGGGGGGGGGGGGGGGGGGGGFGGGGGGGGGGGGGGGGGGGGGGGGGGGGGGGGGGGGGGGGGGGGGGGGGGGGGGGGGGGGGGGGGGGGGGGGGGGGGGCGGGGGGGGGGGGGGGGGGGGGGGGGGGGGGFGGGGGGGGGGGGGGG@FGGGGGDDGGGEGGGGGGGGFGF>FGFGFGFEGGG=CEGGGGGGGCFGFGGGG:<@>CGGD6D(>F2==57<,C6F<@E
@M00200:205:000000000-AKKM3:1:1101:16888:5550 1:N:0:1
ATTGGGCGTAAAGCGCGCGTAGGCGGCGTCGTAAGTCAGGGGTGAAATCCCGGGGCTCAACCCCGGAACTGCCCTTGAAACTGCAGCGCTAGAATCTTGGAGAGGTCAGTGGAATTCCGAGTGTAGAGGTGAAATTCGTAGATATTCGGAAGAACACCAGTGGCGAAGGCGACTGACTGGACAAGTATTGACGCTGAGGTGCGAAAGCGTGGGGAGCAAACAGGATTAGATACCCCTGTA
+
GGGGGGGGGGGGGGGGGGGGGGGGGGGGGGGGGGGGGGGGGGGGGGGGGGGGGGGGGGGGGGGGGGGGGGGGGGGGGGGGGGGGGGGGGGGGGGGGGGGGGGGGDGGGGGGGGGGGGGGGGFGGGFGGGGGGGGGGGGGGGGGGGGGGGGGGGGGGGGGGGGGCGGGGGGGGGGGGGGGGGFGGGGGDGFGGDGGEGGGGGGGGGCGGGGGGGGFGFGFGFGGGFGF?@FBCFGGG>FFG
@M00200:205:000000000-AKKM3:1:1101:13698:5553 1:N:0:1
ATTGGGCTTAAAGCGCACGTAGGCGGATTGGTCAGTTAGGGGTGAAATCCCAGGGCTCAACCCTGGAACTGCCTTTAATACTGCCAGTCTAGAGTTCGAGAGAGGTGAGTGGAATTCCGAGTGTAGAGGTGAAATTCGTAGATATTCGGAGGAACACCAGTGGCGAAGGCGGCTCACTGGCTCGATACTGACGCTGAGGTGCGAAAGTGTGGGGAGCGAACAGGATTAGATACCCGCGTAAGA
+
GGGGGGGGGGGGGGGGGGGGGGGGGGGGGGGGGGGGGGGGGGGGGGGGGGGGGGGGGGGGGGGGGGGGGGGGGGGGGGGGGGGGGGGGGGGGGGGGGGGGGGGGGGGGGGGGGGGGGGGGGGGGGGGFGGGGGGGGGGGGGGGGGGGGGGGGGGGGGGGGGGGGGGGGGGGGGGGDGGGGGGGGGGGGGFGGGGGGGGGCFFGEGGDFGFGGDG>DEGDGGDEGFFGFFF50+3<C>>@GG<A
@M00200:205:000000000-AKKM3:1:1101:27162:5564 1:N:0:1
ACTGGGTTTAAAGGGTGCGTAGGCGGCCTGATAAGTCAGGGGTGAAAGACGGTGGCTCAACCATCGCAGTGCCTTTGATACTGTCGGGCTTGAATGTAGTTGAGGTGGGCGGAATGAGACAAGTAGCGGTGAAATGCATAGATATGTCTCAGAACACCAATTGCGAAGGCAGCTCACTAAATTATGATTGACGCTGAGGCACGAAAGCGTGGGGATCAAACAGGATTAGATACCCGTGTAAGA
+
GGGGGGG7@FGGGGGGGGGGGGGGGGGGGGGGGGGGEGGGGGGGGGFG@CFBBDFGGGGGFGGGGGGGGGG9FGGGGGGGGGGFGGGGDGGGGGGGGGGGG,<=FFGGGGGGGGGGFFGGAFFFDDBFGGGGGGDEFGGGGG,EFCC,@FCFGG<F<CFGDFGGGGG@FFFGGFFCFFGGGGDCGFC@CGC,AEGDGCFGGFGGGGGCECEEGGF*:EFFGGFG?DF?FF):038CEEFFF4>
@M00200:205:000000000-AKKM3:1:1101:14975:5569 1:N:0:1
ATTGGGCTTAAAGGGTGCGTAGGCGGCGCGGAAAGTCAGGGGTGAAATCCCGGAGCTCAACTCCGGAACTGCCTTTGATACTCCCGCGCTTGAGAACTGGAGGGGAGACCGGAATTCACGGTGGAGCAGTGAAATGCGTGGATATCGTGAGGAACACTAGTGGCGAAGGCGGGTCTCTGGACAGTATCTGACGCTGAGGCACGAAGGCCAGGGGAGCGAACGGGATTAGATACCCCTATAAA
+
GGGGGGGGGGGGGGGGGGGGGGGGGGGGGGGGGGGGGGGGGGGDGFGGGFGGGGGGGGGGGAFGEGGGGGGGGGGGGGGGGFFGCGGGGGGGGGGGGGFGGFGEGEGGGGGGGGGGGGGGGGFGGFFGGGGGGGCFGCC8FC9<FFEFGGGGFGGFFGGGBCGG7FEEEGGDEEEG7E?GFFGGGGGCGDCGGG3/*;=CEGGGGGGGF55CEC>9<EEE)9C<(1*.979D+,<D)))<*)
@M00200:205:000000000-AKKM3:1:1101:20151:5570 1:N:0:1
ATTGGGCTTAAAGGGTGCGTAGGCGGTCCCTTAAGTCAGTGCTGAAATACTCTAGCTCAACTAGAGGGGTGGCATTGATACTGAGGGACTTGAGTGTAGTCGAGGTAGGCGGAATTGACGGTGTAGCGGTGAAATGCTTAGATATCGTCAAGAACACCGATAGTGTAGACAGCTTACTAGGCTACAACTGACGCTGAGGCACGAAAGTGTGGGGATCAAACAGGATTAGATACCCTTGTA
+
GGGGGGGGGGGGGGGGGGGGGGGGGGGGGGGGGGGGGGGGGGGGGGGGGGGGGGGGGGGGGGGGGGGGGGGGGGGGGGGGGGGGGGGGGGGGGGGGGGGGGGGGGGGGGGGGGGGGGGGGGGGGGGGGGGGGGFGGGGGGGGGFGGGGGGGGGGGGGGGGGGGGGGGDDCCFGGGGGDGGGGGGGGC>CCFFCEGGGGGFDFGEGGGFCFCFGGE3>FGG4DGGFG>3AFFFFGGG4?FG
@M00200:205:000000000-AKKM3:1:1101:7884:5574 1:N:0:1
ATTGGGTGTAAAGGGAGCGTAGGTGGGCTGGTAAGTCAGTGGTGAAATCCCCGAGCTTAACTTGGGAACTGCCATTGATACTATTAGTCTTGAATATTGTGGAGGTCAGCGGAATATGTCATGTAGCGGTGAAATGCTTAGAGATGACATAGAACACCAATTGCGAAGGCAGCTGGCTACACATATATTGACACTGAGGCTCGAAAGCGTGGGGATCAAACAGGATTAGATACCCGCGTAAGA
+
GGGGGGGGFGGGGGGGGGGGGGGGGGGGGGGGGGGGGGGGGGGGGGGGGGGGGGGGGGGGGGGGGGGGGGGGGGGGGGGGGGGGGGGGGGGGGGGGGGGGGEGGGGGGGGGGGGGGGGGGGGGGGFGDGGGGGGGGGGGGGGGCAFGGGGGGGGFDEGGGGGFGGGGGDGGGG?FDCFGGGGGGGGGGGGGGGCFCGFGGGGGGGGGGGGGDGD;*?FFCGFFFBFGF4A?FGFCDBD8E<??
@M00200:205:000000000-AKKM3:1:1101:11736:5575 1:N:0:1
ACTGGGTTTAAAGGGTGCGTAGGCGGCTTTGTAAGTCAGTGGTGAAATATGGCAGCTCAACTGTCAGGGTGCCATTGATACTGCGGAGCTTGAGTACAGATGAGGTAGGCGGAATTGACGGTGTAGCGGTGAAATGCTTAGATATCGTCAAGAACACCGATAGCGAAGGCAGCTTACTAGGCTGTAACTGACGCTGAGGCACGAAAGTGTGGGGATCAAACAGGATTAGATACCCCAGTA
+
GGGGGGGGGGGGGGGGGGGGGGGGGGGGGGGGGGGGGGGGGGGGGGGGGGGGGGGGGGGGGGGGGGGGGGGGGGGGGGGGGGGGGGCFGGGGGGGGGGGGGGGGGGGGGGGGGEGGGGGGGGGGGGGGGGGGAFGGGGGDFGGFGGGGGGGGGGGFGGGGGCFGGGGGGGGGG6CFGGEGGGGGGGGGGDGGGEDGGGG==FGGGGGGGFFGGGFGFGGGGGFG@GF?FFFGGGGGFEFG
@M00200:205:000000000-AKKM3:1:1101:15806:5585 1:N:0:1
ATTGGGTTTAAAGGGTCCGCAGGTGGGACGATCAGTCTGGTGTGACACCGCCCGGCTCAACTGGGCGAGGCCATTGGAAACTGTCGTTCTGGAGTCACGGAGAGGGGTGCGGAATTCCGGGTGTAGTGGTGGAATGCGTAGAGATCCGGAGGAACACCAGAGGCGCAAGCGGCACCCTGGCCGATGACTGACACTGAGGGACGAAAGCGTGGGGAGCAAACAGGATTAGATACCCCTGTA
+
GGGGGGGGGGGGGGGGGGGGGGGGGGGGGGGGGGGGGGGGGGGGGGGGGGGGGGGGGGGGGGGGGGGGGGGGGGGGGGGGGGGGGGGGGGGGGGGGGGGGGGGGGGGGGGGGGGGGGGGGGFGGGGGGGGGGFGGGGGGGGGGGGGGGGGGGGGGGGGGGGFGEGGGGGGGGGGGGGGGGGGGGGGGGGGGGGGGGGGGGGGGGGDDGGGGGGGEG3CGGGGGGFF7>FFFGFGFGFFFG
@M00200:205:000000000-AKKM3:1:1101:13368:5614 1:N:0:1
ATTGGGTGTAAAGCGCGTGTAGGCGGCGACGCAAGTCGGATGTGAAAGCCCATGGCTCAACCATGGAAGTGCACCCGAAACTGCGTCGCTAGAGTCTCGGAGAGGAAGGTGGAATGCTTGGTGTAGAGGTGAAATTCGTAGATATCAAGCGGAACACCGGTGGCGAAGGCGGCCTTCTGGACGAGTACTGACGCTGAGACGCGAAAGCGTGGGTAGCAAACAGGATTAGATACCCTAGTA
+
GGGGGGGGGGGGGGGGGGGGGGGGGGGGGGGGGGGGGGGGGGGGGGGGGGGGGGGGGGGGGGGGGGGGGGGGGGGGGGGGGGGGGGGGGGGGGGGGGGGGGGGGGGGGGGGGGGGGGGGGGGGGGGGGGGGGGGGGGGGGGGGGGGGGGGDEG:FGGGGGGGGC@FGGGGDGGGGGGGGFGGDEGEGGGD?FGGGGGGGGCCECGGDCEGGGGEFGFGGGGGGGFGGF?FAGGGGG?>FG
@M00200:205:000000000-AKKM3:1:1101:7462:5615 1:N:0:1
ACTGGGTTTAAAGGGCTCGTAGGCGGCCAACTAAGTCATACGTGAAATCCCTCAGCTTAACTGGGGAACTGCGTGTGATACTGGATGGCTTGGATGTGGGAGAGGGATGCGGAATTCCAGGTGTAGCGGTGAAATGCGTAGATATCTGGAGGAACACCGGTGGCGAAGGCGGCATCCTGGACCATTATTGACGCTGAGGAGCGAAAGCCAGGGGAGCAAACGGGATTAGATACCCCGGTA
+
GGGGGGGGGGGGGGGGGGGGGGGGGGGGGGGGGGGGGGGGGGGGGFFGGGGGGGGGGGGGGGGGGGGGGGGGGGGGGGGGGGGGGCEFGGGGGFGGGGGGGGGGGGGGGGGGGGGGGGGGGGGFGGGGGGGGFGGGGGGGGGGGGG9FFGGGG?AFGGGGGGFGCFGGGGGGGGGGGFGGGGGGGGGG77CFGGGGGGGCEGCCGGGCCFFFEGDDEG6CCDGGFGG297<GGGFF:37*
@M00200:205:000000000-AKKM3:1:1101:16645:5618 1:N:0:1
ACTGGGTTTAAAGAGCTCGTAGGTGGCTCAGTAAGTCGGGTGTGAAACCTCCAGGCTCAACCTGGAGACGCCACCCGATACTGCTGTGGCTAGAGTCCAGTAGGGGAGCGTGGAATTCCTGGTGTAGCGGTGAAATGCGCAGATATCAGGAGGAACACCGGTGGCGAAGGCGGGTCTCTGGGCAACAACTGACGCTGAGGAGCGAAAGCGGGGGGAGCGAACAGGATTAGATACCCTAGTAAGG
+
GGGFGEGGGGGGDGFGGFGFGGGGGGGGGGGEFGGGGGGGGEFGGFFFFFGGGGGG@FGFGGGGGGGGGGGGGGGGEGCFGFCFGGGGGGGGGGGGGGGGGFGG@FC>FG=FGGGGDEEFGF=<EFFGGGCG@EFF<FGGGGGGGGF,DFDGGGGGGFGGGGGDGE8FBCCGGGBEFGGFGGGGFG*ACCCFGGG588=5CDFG5:5DGG*:CE>CEDC?DDE4(9*66FBFG7C*655:>9>)
@M00200:205:000000000-AKKM3:1:1101:22872:5620 1:N:0:1
ATTGGGCATAAAGCGAGCGCAGGCGGTTCTTTAAGTCTGATGTGAAAGCCCCCGGCTCAACCGGGGAGGGTCATTGGAAACTGGAGAACTTGAGTGCAGAAGAGGAGAGTGGAATTCCACGTGTAGCGGTGAAATGCGTAGATATGTGGAGGAACACCAGTGGCGAAGGCGACTCTCTGGTCTGTAACTGACGCTGAGGCTCGAAAGCGTGGGGAGCAAACAGGATTAGATACCCCGGTA
+
GGGGGGGGGGGGGGGGGGGGGGGGGGGGGGGGGGGGGGGGGGGGGGGGGGGGGGGGGGGGGGGGGGGGGGGGGGGGGGGGGGGFGGGGDGGGGGGGFFGGGGGGGGGGGCGGGGGGGGGGGGGGGGCCEGGGGGGGGGGGGGGGGDFGGGGDEGCGGGGGGGGGGGGGGG:CGEGFGGCFCCFGEFGGGGGGDGCCEGGFGGGGGEGGDGGGGGFGFGCFGCF*.>7>FFAFFF+*0<>E
@M00200:205:000000000-AKKM3:1:1101:4127:5626 1:N:0:1
ATTGGGTTTAAAGGGTCCGTAGGTGGACGATTAAGTCAGGGGTGAAAGTCTGCAGCTCAACTGTAGAATTGCCCTTGATACTGGTTGTCTTGAGTTACTATGAAGTGGTTAGAATATGTGGTGTAGCGGTGAAATGCATAGATATCACATAGAATACCGATTGCGAAGGCAGATCACTAATGGTACACTGACACTGATGGACGAAAGCGTGGGGAGCGAACAGGATTAGATACTCCCGTA
+
GFFGGGGGDGGGGGGGGGGFFEGGGGFFGG,ECFFGGGGGGGGGGGGGGGGGGGGGGGGDGGGGGGGGGGGGGGGGGGGGGGGGGFGGGGGGGGGGGGG?FGGGGGGGGGGGGGAFGGGGGGGGGGGGGGGFGGGGGGGGGFGGGGGGGGGGGCDFEE@BFGFGDFC:CEGGCFGGGGF:BDDFFGG8DD9DFF?9EGGFGC68CCDCGGGGEE*9@CEGGDGGB<FBA87;+,574:):
@M00200:205:000000000-AKKM3:1:1101:22960:5635 1:N:0:1
ATTGGGTATAAAGGGTCCGTAGGTGGACGGTTAAGTCAGGGGTGAAAGTCTGCAGCTCAACTGTAGAATTGCCCTTGATACTGGCTGTCTTGAGTTACTATGAAGTGGTTAGAATATGTGGTGTAGCGGTGAAATGCATAGATATCACATAGAATACCAATTGCGAAGGCAGATCACTAATAGTACACTGACACTGATGGACGAAAGCGTGGGGAGCGAACAGGATTAGATACCCTAGTA
+
FGGGGGGGGGFGCGGFGEFFEFEG@DFGGGGGCFGGGGGCGGGGGEGFGGGGGGGGGGGGGGGGFGGA,CCAFGCGEFGFDGGGGGGGGGGDGGGGGGGGGFGGGGGGGGGGGGGGGGGF9FFGFGFG>GEGGFGGGGGGGGGCEGGGGGGAEFFFGGGGGAEF@EG:FFFGGGGF,;AFECEDFGGGCFFFGGG8FGGFF?>6CC>CCGGCFC>DAEEEGGGGFGGEA6*=BF,;AA:C
@M00200:205:000000000-AKKM3:1:1101:8471:5640 1:N:0:1
ATTGGGTTTAAAGGGCGCGTAGGCGGCGTGACAAGTCACTTGTGAAATCTCCGGGCTTAACCCGGAGCGGTCAAGTGATACTGTCGTGCTAGAGTGCGGAAGGGGCAACTGGAATTCTCGGTGTAGCGGTGAAATGCGTAGATATCGAGAGGAACACCTGCGGCGAAGGCGGGTTGCTGGGCCGACACTGACGCTGAGGCGCGAAAGCCAGGGGAGCGAACGGGATTAGATACCCGAGTA
+
GGGGGGGGGGGGGGGGGGGGGGGGGGGGGGGGGGGGGGGGGGGGGGGGGGGGGGGGGGGGGGGGGGGGGGGGGGGGGGGGGGGGGGGGGGGGGGGGGGGGGGGGGGGGGGGGGFGGDGGGGBFGGGGGGGGGGGGGGGGGGGGGGFGGGGGGGGGGGGGGGGGGGGGGGGGGGGDGGGFCGGGEGGEE6DGGGEGGGGGGGGGGGGGG6CFFGGBGFGGGGGGGF<*4?FAD:C@D@E3E
@M00200:205:000000000-AKKM3:1:1101:15574:5646 1:N:0:1
ATTGGGTGTAAAGGGCGCGTAGGCGGCCTGTTGCGTCGGGTGTGAAAGCCCTGGGCTCAACCTGGGAGGTGCACTCGAAACGGGCAGGCTTGAAACCGAGAGAGGATCGTGGAATTCCCAGTGTAGAGGTGAAATTCGTAGATATTGGGAAGAACACCAGAGGCGAAGGCGGCGATCTGGCTCGGTTTTGACGCTGAGGCGCGACAGCGTGGGGAGCAAACAGGATTAGATACCCTAGTA
+
GGGGGGGGGGGGGGGGGGGGGGGGGGGGGGGGGGGGGGGGGGGGGGGGGGGGGGGGGGGGGGGGGGGGGGGGGGGGGGGGGGGGGGGGGGGGGGGGGGGGGGFGGGGGGGGGGGGGGGGGDDFGGFGFGGGGGGGFBFGGGCCFCFDECFGGGGGFFGGGGFFCEGGGGFEEDEGD*BFG6CEDD*28F<*<CEDE*;CCGDGDEGGGGCGGGG><BEFGFCGG:CC2?*.:FFFFFF?C
@M00200:205:000000000-AKKM3:1:1101:21178:5652 1:N:0:1
ATTGGGTTTAAAGCGTGCGCAGGCGGTTCGGCAAGAAGGATGTGAAATCCCGGGGCTTAACCTCGGAACTGCATTCTTAACTGCCGGGCTAGAGTATGTCAGAGGGGGGTAGAATTCCGCGTGTAGCAGTGAAATGCGTAGAGATGCGGAGGAATACCGATGGCGAAGGCAGCCCCCTGGGATAATACTGACGCTCATGCACGAAAGCGTGGGGAGCAAACAGGATTAGATACCCGGGTA
+
GGGGGGGGGGGGGGGGGGGGGGGGGGGGGGGGGGGG@EGFGGGGGGGGGGGGGGGGGGGGGGGGGGGGGGGGGGGGGGGGGGGGGGGGGGGGGGGGGGGGGGGGGGGGGGGGGGGGGGGGGGGGGGGGGGGGGGGGGGGGGGGGGGGGGGGGGGGGGGCCEGGGGGGGGGGGGGGGGGGGGEFGGGGGGFGGGGGGGGFGFGFGGGGGGGGGGGFGB7AEFGGGBGGFFFFGGGG3@:@D
@M00200:205:000000000-AKKM3:1:1101:26484:5667 1:N:0:1
ACTGGGTTTAAAGGGCGCGTAGGCGGCTTTATAAGTCGGGGGTGAAAGCCTGTGGCTCAACCACAGAATTGCCTTCGATACTGTATGGCTTGAGACCGGAAGAGGTAAGTGGAACTGCGAGTGTAGAGGTGAAATTCGTAGATATTCGGAAGAACACCAGTGGCGAAGGCGACATACTGGTCCATTACTGACGCTGAGGCTCGAAAGCGTGGGGAGCAAACAGGATTAGATACCCGAGTA
+
GGGGGGGGGGGGGGGGGGGGGGGGGGGGGGGGGGGGGGGGGGGGGGGGGGGGGGGGGGGGGGGGGGGGGGGGGGGGGGGGGGGGGGGGGGGGGGFGGGGGGGGGGGGGGGGGGGGFGGGGGFEFFGGGGGGGDGGGGGGGGGGGGGGGGGGGGGGGGGGGGGGGGGGDGGGGGCEFFGGGGGG?EFGGGG9EEGGGD*:5EFCCCEC<EEGGGEE3>FG8FGGG:F776*6CGGGCB:@F
@M00200:205:000000000-AKKM3:1:1101:24205:5674 1:N:0:1
ATTGGGCATAAAGAGCTCGTAGGCGGCTCAGTAAGTCGGGTGTGAAACCCTCAGGCTCAACCTGGGGACGCCACCTGATACTGCTGTGGCTAGAGTCCAGTAGGGGAGTGTGGAATTCCCGGTGTAGCGGTGAAATGCGCAGATATCGGGAGGAACACCAGCGGCGAAGGCGGCACTCTGGGCTGGTACTGACGCTGAGGAGCGAAAGCGTGGGTAGCAAACAGGATTAGATACCCTAGTA
+
GGGGGGGGGGGGGGGGGGGGGGGGGGGGGGGGGGGGGGGGGGGGGDGGGGGGGGGGGGGGGGGGGGGGGGGGGGGGGGGGGGGGGGGGGGFGGGGGGGGGGGGGGGGGGGGGGGGGGGGGGGGGEGGGGGGGGFFFFGGGGGGFGFGGGGEGGGGGGGGGFGGGGGGGGDGGGGGG8CFGGGGGGGGGGCFGGGDCEGGGGGGGGCDC6=EGGE>F@FGFGCEF?GG2F=BDGGFDF?FG7
@M00200:205:000000000-AKKM3:1:1101:21165:5689 1:N:0:1
ATTGGGTTTAAAGCGCGCGTAGGCGGCGGCGTAAGCGGAATGTGAAAGCCCAGGGCTCAACCCTGGAAGTGCATCCCGATCTGCGTCGCTTGAATCTCGGAGGGGGACAGAGAATTCCCGGTGTAGAGGTGAAATTCGTAGATATCGGGAGGAATACCAGTGGCGAAGGCGCTGTCCTGGTCGAAGATTGACGCTGAGGTGCGAAAGCGTGGGGAGCAAACAGGATTAGATACCCCAGTA
+
GGGGGGGGGGGGGGGGGGGGGGGGGGGGGGGGGGGGGGEGGGGGGGGGGGGGGGGGGGGGGGGGGGGGGGGGGGGGGGGGGGGGGGGGGGGGGGGGGGFGGGGGGGGGGGGGGGGGGGGGGGGGFGGGGGGGGGGGGGGGGGGGGGGGGGGGGGGFGFGGGGGGGGGGGGDGGGGGGGGGGGGEGGEGGGGGGGGGGGGGGGDEGGDFGGGGGGEDEGGGGFCF6CGD?FDFF@CGFDFG
@M00200:205:000000000-AKKM3:1:1101:23598:5690 1:N:0:1
ATTGGGTTTAAAGGGCGCGTAGGCGGCAAGCTAAGCGTGCGGTGAAAGCCCGGGGCTCAACCCCGGGTCGGCCGTGCGAACTGGCTCGCTCGAGCACTGTAGAGGCAGGTGGAATTCCGGGTGTAGCGGTGGAATGCGTAGAGATCCGGAAGAACACCGGTGGCGAAGGCGGCCTGCTGGGCAGTTGCTGACGCTGAGGCGCGACAGCGTGGGGAGCAAACAGGATTAGATACCCTCGTA
+
GGGGGGGGGGGGGGGGGGGGGGGGGGGGGGGGGGGGGGGGGGGGGGGGGGGGGGGGGGGGGGGGEGDGGGGGGGGGGGGGGGGGGGGGGGGGGGGGGGGGGGGGGGGGEGGGGGGGGGGGG>FCFGFGGGGGGGGGGGFGGGGGGGGFEGDGGGGGFEFGGGGGGEGGGGGGGGGG5EGGGGFGGGGGGGGGGCGGGGGGEGGGDGGGG7CEGEDGFGFGGGGGBG>?FFB7<8863<FG
@M00200:205:000000000-AKKM3:1:1101:23997:5695 1:N:0:1
ACTGGGCTTAAAGGGTGCGTAGGCGGACTGGTAAGTCAGTGGTGAAATCCTGCAGCTTAACTGTAGAATTGCCGTTGATACTGTTAGTCTTGAGTACATTTGAGGTAGGCGGAATGTGGTGTGTAGCGGTGAAATGCATAGATATACCACAGAACACCGATTGCGAAGGCAGCTTACTAAACTGTAACTGACGCTGAGGCACGAAAGCGTGGGTATCAAACAGGATTAGATACCCCTGTA
+
GGGGGGGGGGFGGGGGGGGGGGGGGGGGGGGGGGGGGGGGGGGGGGFFGGGGGGGGGGGGGGGGGGGGGGGGGGGGGGGGGGGGGGGGGGGGGFFFGGGGGGGFFGGGFGGGGGFGGGGGGGGGGGGDGGGG9FFGGGGGGGGGGGGGGGGGGFGGGCGEGGGGGGGGGGGGGGGGGGGGGGGFGFFGGGGFGGG9:E>F59E>5CDGGA7CBC8CFG9CG*CC@GFFF+7;9CFG5FF?
@M00200:205:000000000-AKKM3:1:1101:26384:5695 1:N:0:1
ATTGGGTTTAAAGGGCTCGTAGGCGGTTCGTCACGTCGGGAGTGAAAACTCGGAGCTCAACTCCGAGCCTGCTTCCGATACGGGCAGACTAGAGGTAGGCAGGGGAGAGCGGAACTCCTGGTGTAGCGGTGGAATGCGCAGATATCAGGAAGAACACCGGTGGCGAAGGCGGCTCTCTGGGCCTTACCTGACGCTGAGGAGCGAAAGCGTGGGTAGCGAACAGGATTAGATACCCTAGTA
+
FGGGGGGGGGGGGGGGGGGGGGGGGGGGGGGGGGGGGGGGGGGGGGGGGGGGGGGGGGGGGGGFGGGGGGGGGGGGGGGGGGGGGGGGGGGGGFFGGGGGFGDFDGGGGGGGGEGFGGGGGGFEGGGGCGGGGGGGGGGGDCFFGGGFGGGFGGGFFGGEGDGGGGCEEFGDGDGGGGDFFGGCF9+<EFECEEGC=5CFEGEDGG3FC5;EDG=*7CCGD)85:FG>F=40<CF=?>F+
@M00200:205:000000000-AKKM3:1:1101:6914:5701 1:N:0:1
ACTGGGTTTAAAGGGAGCGTAGGTGGCCTTATAAGTCAGTGGTGAAATCTCTCAGCTTAACTGAGAAATTGCCATTGATACTGTAGGGCTTGAGTACAGTTGCTGTGGGCGGAATATGACATGTAGTGGTGAAATACATAGAGATGTCATAGAACACCGATTGCGAAGGCAGCTCACAAAACTGTAACTGACACTGAGGCTCGAAAGTGCGGGGATCAAACAGGATTAGATACCCGGGTA
+
GGGGGGGGGGGGGGGGGGGGGGGGGGGGGGGGGGGGGGGGGGGGGGGGGGGGGGGGGGGGGGGGGGGGGGGGGGGGGGGGGGGGGGGGGGGGGGGGGGGGGGGGGGGGGGGGGGGGGGDGGGGGGGGGGGGGGGGGGGGGGGGGGGGGGEFFFGGGGGGGGGGGGGGGGGGGDGGGF>CFFFGGGGGGGGGGGGGGGGGGGGGGGGGFFCGGGGFDFGGGGGGG?GDEFFFGGGGGFFFG
@M00200:205:000000000-AKKM3:1:1101:19413:5703 1:N:0:1
ATTGGGTTTAAAGGGTGCGTAGGTGGCGCCGTAAGTCGGGTGTGAAATTTCGGAGCTTAACTCCGAAACTGCATTCGATACTGCGGTGCTTGAGGACTGGAGAGGAGACTGGAATTCATGGTGTAGCAGTGAAATGCGTAGAGATCATGAGGAAGACCAGTGGCGAAGGCGGGTCTCTGGACAGTTCCTGACACTGAGGCACGAAGGCCAGGGGAGCAAACGGGATTAGATACCCCAGTA
+
GGGGGGGGGGGGGGGGGGGGGGGGGGGGGGGGGGGGGGGGGGGGGGGGGGGGGGGGGGGGGGGGGGGGGGGGGGGGGGGGGGGGGGGGGGGGGGGGGGGGGGGGGGGGGGGGGGGGGGGGGGGGGGGGGGGGGGGGGGGGGGGGGGGGGGGGGGGGGGGGGGGGGGEGGGGGGGGGGGGGGGGFFGGGGGCAFFGEGGGGGGGGGE375*8FGGEGFGGDGG5CBGD??=>GG:F5>EFG
@M00200:205:000000000-AKKM3:1:1101:23005:5704 1:N:0:1
ATTGGGTTTAAAGGGTGCGTAGGCGGTTTAATAAGTTAGGTGTGAAAGTCCAGGGCTTAACCTTGGGATTGCGCCTAAGACTGTTAGGCTAGAGTACTGTAGAGGAAGGTGGAATTTCCAGTGTAGCGGTGAAATGCGTAGATATTGGAAGGAACATCGGTGGCGAAGGCGACCTTCTGGACAGTGACTGACGCTGAGGCACGAGAGCATGGGGAGCAAACAGGATTAGATACCCTTGTA
+
GGGGGGGGGGGGGGGGGGGGGGGGGGGGGGGGGGGGGGGGGGGGGGGGGGGGGGGGGGGGGGGGGGGGGGGGGGGGGGGGGGGGGGGGGGGGFGGGGGGGGGGGGGGGDGGGGGGGGFGGGGGGGGGGGGGGGGGGGGGGGC<FGGFGGGGGGGGGGGGGGGGGGGGGGGGGGGGGFGGGFGGGGGGGGGDEEGGGGGGDCCGBEECGGGGGGGFGFGG?FFGGFGGFFF<7<CGGF4AF
@M00200:205:000000000-AKKM3:1:1101:7016:5706 1:N:0:1
ATTGGGTATAAAGGGTGCGTAGGTGGCGGGGCAAGTTTGGTGTGAAATCCCGGGGCTCAACCCTGGAACTGCACTGAATACTGCTTTGCTAGAGTACTGGAGAGGGAACTGGAATTTACGGTGTAGCAGTGAAATGCGTAGATATCGTAAGGAAGACCAGTGGCGAAGGCGAGTTCCTGGACAGTTACTGACACTGAGGCACGAAGGCCAGGGGAGCAAACGGGATTAGATACCCTAGTA
+
GGGGGGGGGGGGGGGGGGGGGGGGGGGGGGGGGGGGGGGGGGGGGGGGGGGGGGGGGGGGGGGGGGGGGGGGGGGGGGGGGGGGGGGGGGGGGGGGGGGGEGGGGGGGGGGGGGGGGGGGGGGGGGGGGGGGFFGGGGGGGGGGGGGGGGGGGGGGGGGGGGGGGGCFGGGGGGGGGGGGGGGGGGGGGGECFGFGGG5EGGGGGDCF5CFGGGFGFG6FGGGGFG<??*):CCFC5FFG
@M00200:205:000000000-AKKM3:1:1101:18858:5714 1:N:0:1
ATGGGTTTAAAGCGTGTGTAGGCGGACCGTTAAGTGCCCGTGTGAAATCCCCCGGCTCAACCGGGGAACGGCCGGGCATACTGGCGGTCTTGGGCCAGCTAGGGGTCATCGGAACAAACGGTGGAGCGGTGAAATGCGTAGATATCGTTTGGAACGCCGACGGTGAAAACAGATGACTGGGGCTGTGCCGACGCTGAGACACGAAAGCCAGGGGAGCAAACGGGATTAGATACCCCCGTA
+
GGGGGGGGGGGGGGGGGGGGGGGGGGGGGGGGGGGFGGGGGGGGGGGGGGGGGGGGGGGGGFGGGGGGGGGGGGGGGGGGGGGGGGGGGGGGGGGGGGGGGGGGGGGGGGGGGGGGGGGGGGGGGGGGGGEFGGGGGEGGGGGGGGGGGGGGGGGGGGGGGGGGFGGGGGGGEGGGGDCFGGGGEFGFGGGGGGGGGGGGGGGGGG:CFFGFCG@DFGGCFDGGFGGFFBA>@FFDFFFG
@M00200:205:000000000-AKKM3:1:1101:26260:5717 1:N:0:1
ATTGGGTATAAAGGGCAGGCAGGCGGAAGGTTAAGTCACACTTGAAAGCTCCCGGCTCAACTGGGAGAGGTGGTGGGAAACTGGCCTTCTAGAGGATGGTAGAGGAGAGTGGAATTCCCGGTGTAGTGGTGAAATGCGTAGATATCGGGAGGAACACCAGTGGCGAAAGCGGCTCTCTGGGCCATTACTGACGCTCAACTGCGAAAGCCAGGGGAGAGAACGGGATTAGATACCCCAGTA
+
GGGGGGGGGGGGGGGGGGGGGGGGGGGGGDFGGGGGGGGGGGGGGGGGGGGGGGGGGGGGGGGFGGGGGGFGGGGGGGFGGGGGGFFGGGGGGGGGGGGGGGGGGCEFGGGGGGGGGGGGGGGGGGGGGGFGGEFFGGEGGGGGGFGGGGGGGGGGGFGGGGGGGGGEGGGGGGGGFGGFCFFEC?FGGFGFEEDEGDE@FGGGGGGGFFFFF>>3):>8CCED:59>FFACFGC357FC
@M00200:205:000000000-AKKM3:1:1101:23146:5720 1:N:0:1
ATTGGGTATAAAGAGCTCGTAGGCTGTTGAGTAAGTCAGCTGTTAAAGCTCCAGGCTCAACCTGGAGAGGCCAGTTGATACTGCTCTGACTAGAGTCCGGTAGGGGAGTGCGGAATTCCTGGTGTAGCGGTGGAATGCGCAGATATCAGGAGGAACACCGATGGCGAAGGCAGCACTCTGGGCCGGTACTGACGCTGAGGAGCGAAAGCGTGGGTAGCAAACAGGATTAGATACCCTAGTA
+
GGGGGGGGGGGGGGGGGGGGGGGGGGGGGGGGGGGGGGFGGGGGGGGGGGGGGGGGGGGGGGGGGGGGGGGGGGGGGGGGFGGGGGGGGGGGGGGGGGGGGGGGGGGGGGGGGGGGGGGGGGGGGGGGGGGGGFGGGGGGGGGGGFGGGGGGGGGGGDFFGGFGGGEGGGGGGGGGFFGGGGGGGGGGGFFFGDDEGGGGGGGGDDGGGGEFFGFGFGGGGGDGFGFCF?BFFGGGFFFGG
@M00200:205:000000000-AKKM3:1:1101:16148:5722 1:N:0:1
ATTGGGTTTAAAGGGAGCGTAGGCGGACATTTAAGTCAGGGGTGAAATCCCGGAGCTCAACTCCGGAACTGCCCTTGATACTGGGTGTCTTGAGTGTGAGAGAGGTATGTGGAACTCCGAGTGTAGAGGTGAAATTCGTAGATATTCGGAAGAACACCAGTGGCGAAGGCGACATACTGGCTCATTACTGACGCTGAGGCTCGAAAGCGTGGGGAGCAAACAGGATTAGATACCCTTGTA
+
GGGGGGGGGGGGGGGGGGGGGGGGGGGGGGGGGGGGGGGGGGGGGGGGGGGGGGGGGGGGGGGGGGGGGGGGGGGGGGGGGGGGGGGGGGGGGGGGGGGGGGGGGGGGGGGGGGGGGGGGGGGGGGGGGGGGGGGGGGGGGGGGGGGGGGGGGGGGGGGGAFGGGGGGGGDGGGGGGGGGGGGGGGGGGGGGGGGGGGGGGGGGGGGFGGGDGGFGFGGGGGGGBCFFFFFGFFGGFFFG
@M00200:205:000000000-AKKM3:1:1101:21007:5726 1:N:0:1
ACTGGGTTTAAAGGGTCCGCAGGCGGATTTATAAGTCAGTGGTGAAAGCCCGTCGCTTAACGACGGAACTGCCATTGATACTGTAAGTCTTGAATTCGATCGAAGTGGGCGGAATATGACATGTAGCGGTGAAATGCTTAGATATGTCATAGAACACCGATAGCGAAGGCAGCTCACTAGGTCTGGATTGACGCTCAGGGACGAAAGCGTGGGGAGCAAACAGGATTAGATACCCTAGTAAGA
+
GGGGGGGGGGGGGGGFGGGGGGGGGGCCCEEFFGGGGGGGEGE<EFGGCGGGGGGDGGEFGFGGGGGGGGGGGGGCFFGGGDFGFFGGGGGGGGGGGGGGGGGGGGD9AFCGGGGGGFGGGGGGGGGEGGGGGGFGFGFCFFFGG93@CAFGGGGGGGGGGGGGGGGGGF7CEFCFFGGGGGFGGF;<FC?CGGCCCF?FGGGGGGGDGG7:CGED>CCGD7E<:CG?696?CEGG@@?CD9>
@M00200:205:000000000-AKKM3:1:1101:26616:5728 1:N:0:1
ATTGGGTGTAAAGGGCGCGTAGGCGGATGTTCGCGTCAGAGGTGAAAGCCCCGGGCTCAACCTGGGAACTGCCTTTGAAACGGGACATCTTGAGTTCGGAAGAGGGTAGCGGAATTCCCAGTGTAGAGGTGAAATTCGTAGATATTGGGAAGAACACCAGTAGCGAAGGCGGCTACCTGGTCCGACACTGACGCTGAGGCGCGAAAGCGTGGGGAGCAAACAGGATTAGATACCCCTGTAAGA
+
GGG@CFEGGGGGFGGGGEG@FGGGGGGGGGGGGGGGGGEGGFFFAFCFGF<FEGGGDGFGGGGGGGGGGGGDGGGGCEGGC@FFGGGGGGGGGGGGGGGGG7FEDGGGGG7CFC7DGGFGGGGCG9@,BD@AFCFEEGEFGG,@=EGGFF7CFFGGGGGFGGGCEGGCFCFGGGEGG9:<EEEGEGGGGGGGEGD:EGCECDGGCEDGGGGECEDGFGGGGGGC267)6=4:C889>FFFFB<
@M00200:205:000000000-AKKM3:1:1101:22095:5728 1:N:0:1
ATTGGGTTTAAAGGGCGCGTAGGCGGATGTTCTTGTCAGAGGTGAAAGCCCCGGGCTCAACCTGGGAATTGCCTTTGAAACGGGACGTCTGGAGTTCGGAAGAGGGTAGCGGAATTCCCAGTGTAGAGGTGAAATTCGTAGATATTGGGAAGAACACCAGTAGCGAAGGCGGCTACCTGGTCCGACACTGACGCTGAGGCGCGAAAGCGTGGGGAGCAAACAGGATTAGATACCCGGGTAAGA
+
GGGGGGGGGGGGGGGGGGGGGGGGGGGGGGGGGGGGGGGGGGGGGGGGGGGGGGGGGGGGFGGGGGGGGGGGGGGGGGGGGGGGGGGGGFFCFGGGGGGGGGGGGGGGGGGGGGGGGGGGGFG<BFFGGDFGGDFCGFEGGGGGGGGFGGGGGGGGGGFGGCCACFEGGFGGDGGGGCGGGGGGGGGEFGFGGDDGGGGFGDGGGGGGGGGEGG>G@GGGGFGG?4D7?F9C@GGDEE)76>A
@M00200:205:000000000-AKKM3:1:1101:19789:5731 1:N:0:1
ACTGGGTGTAAAGGGCTCGTAGGCGGTTCGTCACGTCGGGAGTGAAAACTCGGAGCTCAACTCCGAGCCTGCTTCCGATACGGGCAGACTAGAGGTAGGCAGGGGAGAGCGGAACTCCTGGTGTAGCGGTGGAATGCGCAGATATCAGGAAGAACACCGGTGGCGAAGGCGGCTCTCTGGGCCAGTACTGACGCTGAGGAGCGAAAGCGTGGGGAGCGAACAGGATTAGATACCCCGGTA
+
FGGGGGGEGGGGGFGGDFEGGGEGGG@CFGGGFGGGGGGECEG@FGFGEGGGGGGGGGGGGGGGGEGGGGGGGGGGGGGGGDGEE7F7FGFCGGCF,FGGEGG7F:FFGGGGDEC==FGGC>FGGGGGGGGGGGGGFGGGDCFCFFCFGCFEGGGGGGGGGGEEGFGEGGGGDEEFCCGGGGGDFGFGGGCEGGGG=>FFGGGG>ECFGCEGGG3CBGDG3CG<<CCB?BDFFG@DBDBC
@M00200:205:000000000-AKKM3:1:1101:9638:5731 1:N:0:1
ATTGGGTTTAAAGGGTGCGTAGGCGGCCCTGTAAGTCAGTGCTGAAATATTCCAGCTTAACTGGGAGGGTGGCATTGATACTGTGGGGCTAGAGTACAGATGAGGTAGGCGGAATTGACGGTGTAGCGGTGAAATGCTTAGATATCGTCAAGAACACCTATAGCGAAGGCAGCTTACTAGGCTGTAACTGACGCTGAGGCACGAAAGTGTGGGGATCAAACAGGATTAGATACCCCTGTA
+
GGGGGGGGGGGGGGGGGGGGGGGGGGGGGGGGGGGGGGGGFGGGGGGGGGGGGGGFGGGGGGGGGGGGGGGGGGGGGGGGGGGGGGGGGGGGFFGGGGGGGGGGGFFGGGGGGGFGGGGGGGGGGGGGGGGGGGGGGGGGGGGGGGGGGGGGGGGGGGGGGGGGEGEEGGGGGGGCFFFCC?CFEGBDCF?FCEDEGGGGGGGG8CCGGGFEGD>DFG6AFCF<?GG36=EFGCFG>FFG
@M00200:205:000000000-AKKM3:1:1101:18938:5732 1:N:0:1
ATTGGGCATAAAGAGCTCGTAGGCGGTTCAACAAGTCGGCTGTGAAAGTCCGGGGCTCAACCCCGGAATTGCAGTCGATACTGTTGTGACTTGAGTCCGGTAGAGGAGAATGGAATTCCCGGTGTAGCGGTGGAATGCGCAGATATCGGGAGGAACACCAGTAGCGAAGGCGGTTCTCTGGGCCGGCACTGACGCTGAGGAGCGAAAGCGTGGGGAGCAAACAGGATTAGATACCCTCGTA
+
GGGGGGGGGGGGGGGGGGGGGGGGGGGGGGGGGGGGGGGGGGGGGGGGGGGGGGGGGGGGGGGGGGGGGGGGGGGGGGGGGGGGGFGGGGGGGGGGGGGGGGGGGGGGGGGGGGGGGGGGGGGGGGGGGGGGGGGGGGGGGGGGGGGGGGGGGGGGGGGGGGGGGGGCEGGEEGEGGGGGGFFGGGGGGGGFGGGC8?FG6DCGGECDGGCEGGFGF5>F4/*9<G446FFGGGGF?@FGG
@M00200:205:000000000-AKKM3:1:1101:8582:5733 1:N:0:1
ATTGGGTATAAAGGGTGCGTAGGCGGCCCTGTAAGTCAGTGCTGAAATATTCCAGCTTAACTGGGAGGGTGGCATTGATACTGTGGGGCTAGAGTACAGATGAGGTAGGCGGAATTGACGGTGTAGCGGTGAAATGCTTAGATATCGTCAAGAACACCTATAGCGAAGGCAGCTTACTAGGCTGTAACTGACGCTGAGGCACGAAAGTGTGGGGATCAAACAGGATTAGATACCCGAGTA
+
GGGGGGGGGGGGGGGGGGEGGGGGGGGGGGGGGGGGGGGGGGGGGGGGGGGGGGGGGGGGGGGGGFGFGEGGGGGGGGFGGGGFGGGGGGGGGGGGGGGFGGGGGGFGGGGGGFGGGGGGGGGGGGGGGGGGGGGGGGGGGGGFGGCFFCFGFEGGGGGFGGGGDGGGGGFC88EGFGCGGGFGGGGFGFGFGEGEEGF5CG5BC=DCC@FGGGED>FE?FGGGFGGFFFFGGCFG>B>G
@M00200:205:000000000-AKKM3:1:1101:22152:5749 1:N:0:1
ACTGGGTTTAAAGGGAGCGTAGGCGGACTTTTAAGTGAGATGTGAAATACCCGGGCTCAACTTGGGTGCTGCATTTCAAACTGGAAGTCTAGAGTGCAGGAGAGGAGAATGGAATTCCTAGTGTAGCGGTGAAATGCGTAGAGATTAGGAAGAACACCAGTGGCGAAGGCGATTCTCTGGACTGTAACTGACGCTGAGGCTCGAAAGCGTGGGGAGCAAACAGGCTTAGATACCCCAGTA
+
GGGGGGGGGGGGGGGGGGGGGGGGGGGGGGGGGGGGGGGGGGGGGGGGGGGGGGGGGGGGGGGGGGGGGGGGGGGGGGGGGGGGGGGGFGGGGGGGGGGGGGGGGGGGGGGGGGGGGGGGGGGGGGGGGGCGGGGGGGDGGDF<DFFGGGGGGGGGGGGGGGGGGGGGGGGGGGGFFGGGGGGGDFGFGGGDGDDGDGGGGFGGGGGCG:C@FGEGFGECGGGG(9>3AFEGGGGG>39<
@M00200:205:000000000-AKKM3:1:1101:27215:5769 1:N:0:1
ATTGGGTTTAAAGGGCACGTAGGCGGCTCGGAAAGTAGGATGTGAAATCCTGTGGCTTAACCACAGAATGGCATCCTAAACTCCCGGGCTAGAGTGTGGGAGAGGAAGATGGAATTCCCGGTGTAAGGGTGAAATCTGTAGATATCGGGAGGAACACCAGTGGCGAAGGCGATCTTCTGGCCCATTACTGAAGCTCAGTGTGCGAAAGCAGGGGGAGCAAACGGGATTAGATACCCGAGTA
+
GGGGGGGGEGFGGFEG@BBCEFGFGD+@FFGEEFGG@C,6CFE<@EFFFGDGEFGGGFGGDFFGGGGGGGGGGGGGGGGGCGG=FEGGCFCFGFGGDFGGGDGGGGGGGGGGGEG8EFGGG:=+CE9EEFEGGGCG9FGGGGCGGCFEEEGC=F,DF:FGGGGCCEC7FEEEEC@GFGGGG58BFGCFGGF,1,?6,,>CFGGGCEGG?CGGE885;5EFDGGG2394?=>CE,377../2
@M00200:205:000000000-AKKM3:1:1101:25588:5769 1:N:0:1
ATTGGGTTTAAAGGGTGCGTAGGCGGCGTGCTAAGTCAGTGGTGAAAGACGGTGGCTCAACCATCGCAGTGCCGTTGATACTGGCGCGCTTGAATGCGGATGAGGTAGGCGGAATGTGGCAAGTAGCGGTGAAATGCATAGATATGCCACAGAACACCGATTGCGAAGGCAGCTTACCAAGGCGCGATTGACGCTGATGCACGAAAGCGTGGGGATCGAACAGGATTAGATACCCCGGTA
+
GGGGGGGGGGGGGGGGGGGGGGGGGGGGGGGGGGGGGGGGGGGGGGGGGGGGGGGGGGGGGGGGGGGGGGGGGGGGGGGGGGGGGGGGGGGGGGGGGGGGGGGFGGGGGGGGGGGGGGGGGFGGGGGGGGGGGGGGGGGGGGGGGGGGGGGGGGGGGDGGGGGGGGGGGGGGGGFGFGFDGFGGGGGGFFGGGGGGDFGGGGFGCEGGEGGGGGFGFGGGF<CGFGGFFFFGGGGGBEFG
@M00200:205:000000000-AKKM3:1:1101:17693:5771 1:N:0:1
ATTGGGCTTAAAGAGTTGCGTAGGTGGTTTGTTAAGTAGATAGTGAAATCTGGCGGCTCAACCGTACAGGCTATTATCTAAACTGGCAAACTCGAGAATGGTAGAGGTAACTGGAATTTCTTGTGTAGGAGTGAAATCCGTAGATATAAGAAGGAACACCAATGGCGTAGGCAGGTTACTGGACCATTTCTGACACTGAGGCACGAAAGCGTGGGGAGCGAACGGGATTAGATACCCTTGTACG
+
GGGGGGGGGGGGGGGGGGGGG;FGGGGGGGGGDFFFGGGGG,FFGGFGGGGGFFGGGEGFGGGGGGGGGGGGGGGGGGAFGGGGGGGFFGFGGGGGGGGGGGGAEFGGGGGGGGCGGGGGGGFFFFGGGGGGGGDGGGGEGFEC,AEFBFGE@FFF8FGGGGFGFGGGE7FG?CCDGDFGG??CFCCFGGGGGCF,DFFGGGGGGEDDGGC1CC5<DCEGG:EC6CC;F47+<<CC6A4?FC)(
@M00200:205:000000000-AKKM3:1:1101:21409:5778 1:N:0:1
ATTGGGTTTAAAGCGCACGTAGGCGGCTTTGTAAGTTAGAGGTGAAAGCCCGGGGCTCAACTCCGGAATTGCCTTTAAGACTGCATCGCTAGAATTGTGGAGAGGTAAGTGGAATTCCGAGTGTAGAGGTGAAATTCGTAGATATTCGGAAGAACACCAGTGGCGAAGGCGACTTACTGGACACATATTGACGCTGAGGTGCGAAAGCGTGGGGAGCAAACAGGATTAGATACCCGAGTA
+
GGGGGGGGGGGGGGGGGGGGGGGGGGGGGGGGGGGGGGGGGGGGGGGGGGGGGGGGGGGGGGGGGGGGGGGGGGGGGGGGGGGGGGGGGGGGGGGGGGGGGGGGGGGGGGGGGGGGGGGGGGGGGGGGGGGGGGGGGGGGGGGGGGGGGGGGGFGGGGGGGGGGDGEGGGGGGGGGGGG7CGGGGGGGGGGGDGDGGGGGCGGGGG38EGGGGDECDGFGGGGGFGF?FFF79CFCBDFG
@M00200:205:000000000-AKKM3:1:1101:7249:5811 1:N:0:1
ATTGGGCTTAAAGCGTGCGTAGGTGGTTCGTTAAGTCTGATGTGAAAGCCCCGGGCTCAACCTGGGAATTGCATTGGATACTGGCGGGCTAGAGTACGGTAGAGGGTGGCGGAATTCCTGGTGTAGCAGTGAAATGCGTAGAGATCAGGAGGAACATCCGTGGCGAAGGCGGCCACCTGGACCAGTACTGACACTGAGGCACGAAAGCGTGGGGAGCAAACAGGATTAGATACCCCTGTAAGA
+
GGGGGGGGGGGGGGGGGGGGCGGGGGGGGGGGGGGGGGGGGGGGGGGGGGGGGGGGGGGGGGGGGGGGGGGGGGGGGGGGGGGGGGGGGGGGGGGGGGGCFGGGFGGGGGGGCFFGFGGGGGGGGGGGGGGGGGGGGGGGD:FFGGGGGGGGGGGGGGGGG>CECGGCEGGGGGGGGGGGGFGGGGGGGGFGGGGGGGG*CGGGGGGGG=EEGGFGFG8EGGGFFFGBF?AGGD8DFFFCCFF
@M00200:205:000000000-AKKM3:1:1101:15287:5818 1:N:0:1
ATTGGGTTTAAAGGGCACGTAGGCGGTTTGTTAAGTCTGATGTTAAAGACTGGGGCTCAACCCCGGCATGGCGTTGGATACTGGCAGGCTTGACGGTTGGAGAGGCGAGTGGAATTGCCAGTGTAGCGGTGGAATGCGTAGATACTGGTAGGAACACCTATTGCGAAGGCAGCTCGCTGGACAGTTCGTGACGCTGAGGTGCGAAAGTGTGGGGAGCGAACCGGATTAGATACCCTCGTA
+
GGGGGGGGGGGGGGGGCFGGGGGGGGGGGGGGGGGGGGGFGGGGGGGGGGGGFFGGGGGGGGGGGGGGEDGGGGGGGGGGGGGGGGGGGGGGGGGGGGGDGGGGGGGGGGGGGGGGGGGGGGGGGGGGGGGGGGGGGGGGGGGGGGGGGGGGGGG?FGGGGGGGGGGDEGFEGGGGGGE:,BFGGGGGG4=:CEGDC8FFFF=EGGDGGGGDGEF3>EGEGGGG>DDFFFBGGFFFFFFD
@M00200:205:000000000-AKKM3:1:1101:21341:5821 1:N:0:1
ATTGGGTATAAAGGGTGCGTAGGCGGGCGTTTAAGTCAGCGGTGAAATCCCACGGCTCAACCGTGGAACTGCCATTGATACTGGGCGCCTTGAGTACCGTTGGGGTAGGCGGAATTTATGGTGTAGCGGTGAAATGCATAGATACCATAAGGAACCCCGATAGCGTAGGCGGCTTACTGAGCGGTAACTGACGCTGAGGCACGAAAGCATGGGTAGCGAACAGGATTAGATACCCTAGTA
+
GGGGGGGGGGGGGGGGGGGGGGGGGGGGGGGGGGGGGGGGGGGGGGGGGGGGGGGGGGGGGGGGGGGGGGGGGGGGGGGGGGGGGGGGGGGGGGGGGGGGGGGGGGGGGGGGCGGGGGGGEGFGGGGGEGGGGGGGGGGGCGGGGFGGGGGGGGGGGGGGGGGGGGGGGGDGGGGGGGGGFGGEGEGGGGGGGGGGGGGGGGGGGGGGGGGGGGBDFGGEGGGCFGGFFBAFGGGGFFB7
@M00200:205:000000000-AKKM3:1:1101:6848:5832 1:N:0:1
ACTGGGTATAAAGGGCGCGTAGGCGGCCACCGCAAGTCAGTTGTGAAATCTCTGGGCTTAACCCAGAAAGGTCAACTGATACTGCGGGGCTAGAGTGCAGAAGGGGCAACTGGAATTCTCGGTGTAGCGGTGAAATGCGTAGATATCGAGAGGAACACCTGCGGCGAAGGCGGGTTGCTGGGCTGACACTGACGCTGAGGCGCGAAAGCTAGGGGAGCGAACGGGATTAGATCCCCTAGTA
+
GGGGGGCFGGGGGGGGGGGGGGGGGGGGGGGGGGGGGGGGGGGGEGGGGGGGGGGGGGGGGGGGGGGGGGGGGGFGGFGGGGGGGGGGGGDFGGGGGGGGGGGGGGGGCFGGFEFGFGGGGGGGGFGGGGGGGCF<FGGGGGGGGGGGGGGEGGGGGFCFGCFGG:C7CEEEGEGG8CCGCCECEFGFF:C@GGGEGDGGGGGDGE)76++3@C5/75EGGCED?5306?AF+<@C457CD
@M00200:205:000000000-AKKM3:1:1101:16339:5835 1:N:0:1
ACTGGGCATAAAGAGCTCGTAGGCGGTTTGTCGCGTCTGTCGTGAAAGCCCACGGCTTAACCGTGGGTCTGCGGTGGATACGGGCAGGCTAGAGGCAGGTAGGGGAGAATGGAATTCCCGGTGTAGCGGTGAAATGCGCAGATATCGGGAGGAACACCGGTGGCGAAGGCGGTTCTCTGGGCCTGTACTGACGCTGAGACGCGAAATCGTGGGGAGCAAACAGGATTAGATACCCGAGTA
+
GGFGGGGGGGFGFGFGGGEGGFDGGGGGGGGGGCFFGGGGFGFGGGGGGGGEGEGGGDGGGFGGGGGG<<<EGGGDE<EEFGEGGGGGGCFFEFGGGGCFGC<?7BEFFGGGGGGGDFGGGGGGFDFGGGGFFFGGGGDGDEE;BFG@EE@:CCFCGGG>GGGGGDGGGGCGE>EGGGCEFGG>F@FGGGGGDEGGGGFGEDECCECGECE5ECBCECFA<FFG0*C2??9CFC6>5>F*
@M00200:205:000000000-AKKM3:1:1101:26424:5840 1:N:0:1
ACTGGGTATAAAGGGCGCGTAGGTGGTCTGTTAAGTCTGGCGTTAAAGCCTGGGGCTCAACCCCAGATCAGCGTTGGATACTGGCAGGCTAGACGGTTGGAGAGGCGAGTGGAATTACCAGTGTAGCGGTGGAATGCGTAGATACTGGTAGGAACACCCATTGCGAAGGCAGCTCGCTGGACAACACGTGACACGGAGGCGCGAAAGTGTGGGGACCAAACCGGATTAGATACCCCATCATATT
+
GGGGGGGGGGGGGGGCCCG@CGEFGGGGGGGGG9CFFGGGDEGGGGGFGGFGGGEEEGGGGGGGDFFFG<<FEGEFEGGFGGGGFGGG>FEFFFGDGGGGGFGG7FEBFGGGGFGGGGGFFFGGGGGG7CCFGAFCC@FEFEFFFFGCFEGFGDCFGGGCGA@=CGGE:FC8C8BEC>FC,,>:88;;C;5@,,*2*BCD57=EG83*++2AEE))7CG*C**)(9*)/067C<CC))0<*)))
@M00200:205:000000000-AKKM3:1:1101:27002:5845 1:N:0:1
ATTGGGTTTAAAGGGCGCGTAGGCGGCCTGGTAAGCGTGCGGTGAAAGACCGGGGCTCAACGCCGGGTCTGCCGTGCGAACTGCTGGGCTTGAGCACTGTAGAGGCAGGTGGAATTCCGGGTGTAGCGGTGGAATGCGTAGAGATCCGGAGGAACATCGGTGGCGAAGGCGGCCTGCGGGGCAGTGGCTGACGCTGAGGCGCGACAGCGTGGGGAGCAAACAGGATTAGATACCCTCGTA
+
EFGGGGGEFEFFGGGC:F:FEGGGDGGGGD<F9AFGFE,CFCGGFFFF,E8C+6@FFFGFG7FGGGEEGGGGGGGEFFCFCFGGGGGE8B=>DBDFF,D=<F,FFG>FGFGGGGGF,@FE:+@FGF9FCGGDF,>FGEFGGEF?,FCFCCFG@FFDGGGEGD:=E@CGGGGGG8?FGC8E*?5?CC*2CD5:=DGGGGGFEGGGG55*?ACDGGEGB58C<FGC0*?<?45:+30*)))1
@M00200:205:000000000-AKKM3:1:1101:4131:5870 1:N:0:1
ATTGGGTTTAAAGCGCGCGTAGGCGGTTTGATAAGTTGGATGTGAAAGCCCCGGGCTCAACCTGGGAATTGCATCCAAAACTGTCTGACTAGAGTACGGTAGAGGGTGGTGGAATTTCCTGTGTAGCGGTGAAATGCGTAGATATAGGAAGGAACATCAGTGGCGAAGGCGACCACCTGGACTGATACTGACGCTGAGGTGCGAAAGCGTGGGGAGCAAACAGGATTAGATACCCGCGTA
+
GGGGGGGGGGGGGGGGGGGGGGGGGGGGGG@FFFGGGGGGGGGGGGGFGGGGGGGGGGGGGGGGGGGGGGGGGGGGGGGGGGGGGGGGGGGFFGGGGGGDFF9FGGGGGGGGGGGGGGGGGGGGGGFGGGGGGGGGGGGGGGGGGEFGGGGDFGGGGF,DCGGG>:CEGGGGGGGGGGGGGGGGGGGGGGCGGCC=8CCCFFGGE53CC7BFEC:GF=CC<CFD?GC?F?AFGDF<>@@:
@M00200:205:000000000-AKKM3:1:1101:17730:5883 1:N:0:1
ATTGGGTTTAAAGGGCGCGTAGGCGGCTTTGCAAGTGGCGGGTGAAATCCCTCGGCTTAACCGAGGAACTGCCTGCCAGACTGCATGGCTTGAGACCGGGAGAGGTGAGTGGAATTCCCAGTGTAGCGGTGAAATGCGTAGATATTGGGAGGAACACCAGTGGCGAAGGCGGCTCACTGGACCGGTACTGACGCTGAGGCGCGAAAGCGTGGGGAGCAAACAGGATTAGATACCCTAGTA
+
GGGGGGGGGGGGGGGGGGGGGGGGGGGGGGGGGGGGGGGGGGGGGGGGGGGGGGGGGGGGGGGGGGGGGGGGGGGGGGGGGGGGGGGGGGGGGGGGGGGGGGGEGGGGGGGGGFGGGGGGGGGGGGFGGEDGGGGGGECEGGGGGGGGGFGGGGGGGGGGGGGGGGGGGGGGGGGGGGGGGGGGGGGGGFGF8:CGGGGGGGC8EDGDEEEGGGFGFGGGFGFGBFGFFFF7@EGGFFFG
@M00200:205:000000000-AKKM3:1:1101:19408:5884 1:N:0:1
ATTGGGTTTAAAGGGCTCGTAGGCGGTTTGTCGCGTCGGGAGTGAAAACGCCGTGCTTAACACGGCGCTTGCTTTCGATACGGGCAGACTAGAGGTATGCAGGGGAGAACGGAATTCCTGGTGTAGCGGTGAAATGCGCAGATATCAGGAGGAACACCGGTGGCGAAGGCGGTTCTCTGGGCATTACCTGACGCTGAGGAGCGAAAGTGTGGGGAGCGAACAGGATTAGATACCCGGTA
+
GGGGGGGGGGGGGGGGGGGGGGGGGGGGGGGGGGGGGGGGGGGGGGGGGGGGGGGGGGGGGGGGGGGGGGGGGGGGGGGGGGGGGGGGGGGGGFGGGGGG9FGGGGGGGGGGGGGGGGGGGGGGGGGGGEEGGGGGGGGGGGGGGGGGGGGGGGGGGGGGGGGFGGGGGGGGGGGGGGGGGGGGGGGGGGGGGGGECGGCG3CGGGGCGGGGGGDC5E*:DDGGFGGFFFFGDGGDEEF
@M00200:205:000000000-AKKM3:1:1101:10270:5908 1:N:0:1
ATTGGGTTTAAAGGGCGCGTAGGTGGCGTGATAAGGGTGTGGTGAAAGCCCGGGGCTCAACCCCGGGTCGGCCATGCCGACTGTCAGGCTCGAGTACTGTAGGGGCAGGCGGAATTCCGGGTGTAGCGGTGGAATGCGTAGAGATCCGGAAGAACACCGGTGGCGAAGGCGGCCTGCTGGGCAGTTTGGCTGACACTGAGGCGCGACAGCGTGGGGAGCAAACAGGATTAGATACCCGTGTA
+
GGGGGGFGGGGGGGGGGGGGGGGGGGGGFGGGGGGGGGGGGGGGGGGGGGGGGGGGGGGGGGGGGGGGGGGGGGGGGGGGGGGFFGGGGCFGGGGGGGGGGGGGGGGGGGGGGGGGGGGGGGGGGGGGGGGGDEGGGGGGGGGGCGGGDGGGGGGGGGGGGGGGGGGGGGGGGEGGGGGGGGGGFFGGDGGGGGGG6@+<CFDGGDGGGGG8ECDDFGGGGGGGFGG0?FFGGGGGFFFEFF
@M00200:205:000000000-AKKM3:1:1101:25173:5911 1:N:0:1
ATTGGGTTTAAAGGGTGCGCAGGCGGTTCAGTCAGCCAGCCGTGAAAGCCCCGGGCTTAACCTGGGAATTGCGGTTGGAACTGCTGAGCTAGAGTATGGTAGAGGGGTGTGGAATTCCAGGTGTAGCGGTGAAATGCGTAGATATCTGGAGGAACATCAGTGGCGAAGGCGACACCCTGGACCAATACTGACGCTGAGGTGCGAAAGCGTGGGGAGCAAACAGGATTAGATACCCCGGTA
+
GGGGGGGGGGGGGGGGGGGGGGGGGGGGGGGGGGGGGGGGGGGGGGGGGGGGGGGGGGGGGGGGGGGGGGFGGGGGGGGGGGGGGGGGGGGGGGGGGGGGGGGGGGGGGGGGGGGGGGGGGGGGGGGGGGGGGGGGGGGGGGGGGGGGGGGGGGGGGGGGGGGGGGGGGGGGGGGGGGFDFFGG8FGGGGFG5EGG5CF?FGGGGGGGGGECEGFGFGFGGGG*2CF<F6<*<AFDDFF5
@M00200:205:000000000-AKKM3:1:1101:5964:5923 1:N:0:1
ATTGGGTATAAAGAGCTCGTAGGCGGCTTGTCGCGTCGACTGTGAAAACCCGCGGCTCAACTGCGGGCCTGCAGCCGATACGGGCAGGCTAGAGTTCGGTAGGGGAGACTGGAATTCCTGGTGTAGCGGTGAAATGCGCAGATATTAGGAGGAACACCGGTGGCGAAGGCGGGTCTCTGGGCCGATACTGACGCTGAGGCGCGAAAGCGTGGGGAGCGAACAGGATTAGATACCCTAGTA
+
GGGGGGEFGGGGGFGGGGEGGGGGGGGGECGC@CFGGGDCGGGGGGGGGGGGDGGGGGGGG9<FGGD:+CFGGFFFGGGGGFGG++B7FG<FGGGGGGGCFGFGGGGGCGGGGGGGGGDCGGGGGGFGGGGGGGGGGG7EGGGGG,@FFGFGGGFGGGGGFEGGGGGGGGG>*:E0<FGF>5CEEGGGGGGFGGGGG>F55CGGGEDGGGGGGGFGF*:?DDFD?CDBFFFGGGFFFFFF
@M00200:205:000000000-AKKM3:1:1101:4115:5933 1:N:0:1
ATTGGGCATAAAGGGCGCGTAGGCGGGCTGCCAAGTCTGGGGTGAAATCCTCCGGCTCAACCGGAGAACGGCCTGGGATACTGGCGGCCTCGAGGGAGGTAGGGGCATGCGGAACTATGCGTGGAGCGGTGAAATGCGTTGATATGCATAGGAACTCCGGTGGCGAAGGCGGCGTGCTGGACCTCTTCTGACGCTGAGGCGCGAAAGCCAGGGGAGCGAACGGGATTAGATACCCTGGTA
+
GGGGGGGGGGGGGGGGGGGGGGGGGGGGGGGGGGGGGGGGGGGGGGGGGGGGGGGGGGGGGGGGGGGGGGGGGGGGGGGGGGGGGGGGGGGGDFGGGGGGGGGGGGGGGGGGGGGGGGGGGGGGGGGGGGGGGGGGGGGGGGGGGGGGGGGGGGGGGGGGGGGGGGGGGGGGGGGGGGFGFDGGGGGGGGCFGGGGGGGGGGGGDECCFFGGGGEGFGGGGG5D?CGFF64:<:8FFF?<
@M00200:205:000000000-AKKM3:1:1101:17477:5941 1:N:0:1
ATTGGGTTTAAAGCGCGTGTAGGCGGCAGGGTGTGTCGGATGTGAAATCCCATGGCTCAACCATGGAAGTGCACCCGAAACTACCCAGCTCGAGTCTCGGAGAGGAAGGTGGAATGCTTGGTGTAGAGGTGAAATTCGTAGATATCAAGCGGAACACCGGTGGCGAAGGCGGCCTTCTGGACGATGACTGACGCTGAGACGCGAAAGCGGGGGGAGCAAACAGGATTAGATACCCGCGTA
+
CF<EGGGGGGFEFCCECFDFFFGGFEECCECFFGDGGGGGGGGGGGCFGFGGGFDGGGGGGGGGGGC=FFGGGGGGGGGDFGGGGGGGGGGE@FG@FGGFFGGGEGGFGGGFF<EFGGGGGGGGFDC?DGCFBFAFFFGECCFFGGFGGFGEF:FGGGGGGGDGDCEG77F:CGGGGGGGFGGDECFGGD<F8C<E*8+=5C5>5857?*:C8C)9)*;C55;58772F*-:<8@CBD5C
@M00200:205:000000000-AKKM3:1:1101:18045:5945 1:N:0:1
ATTGGGTGTAAAGCGCGCGTAGGCGGCGTCGTAAGTCAGGGGTGAAATCCCGGGGCTCAACCCCGGAACTGCCCTTGAAACTGCAACGCTAGAATCTTGGAGAGGTCAGTGGAATTCCGAGTGTAGAGGTGAAATTCGTAGATATTCGGAAGAACACCAGTGGCGAAGGCGACTGACTGGACAAGTATTGACGCTGAGGTGCGAAAGCGTGGGGAGCAAACAGGATTAGATACCCCAGTA
+
GGGGGGGGGGGGGGGGGGGGGGGGGGGGGGGGFGGGGGGGGGGGGGGGGGGGGGGGGGGGGGGGGGGGGGGGGGGGGGGGGGGGGGGGGGGGGCGGGGGGGGGGGGGGGGGFGDDGGGGGGGGGGGGGGGGGGGGGGGGGGGGGGGGGGDGGGGGGGGGGGGGGGGGGCFGGGGGCFGGGGGEGGGGGGFFC5*95CGFGDC*8CGCCEECGGGFGFGGGFGFGBCG?FFFFFFGGEDFG
@M00200:205:000000000-AKKM3:1:1101:22370:5945 1:N:0:1
ATTGGGTTTAAAGCGCACGTAGGCGGACTTGTCAGTCAGGGGTGAAATCCCGAGGCTTAACCTCGGAACTGCCTTTGATACTGCAAGTCTTGAGGATGAGAGAGGTAAGTGGAACTGCGAGTGTAGAGGTGAAATTCGTAGATATTCGCAAGAACACCAGTGGCGAAGGCGGCTTACTGGCTCATTTCTGACGCTGAGGTGCGAAAGCGTGGGGAGCAAACAGGATTAGATACCCGTGTA
+
GGGGGGGGGGGGGGGGGGGGGGGGGGGGGGGGGGGGGGGGGGGGGGGGGGGGGGGGGGGDGGGGGGGGGGGGGGGGGGGGGGGGGFGGGGGGGGGGGGGGGGGGGGGGGGGGGGGGGGGGGGGGGGGGGGGGGGGGGGGGFGGGGGGGGGECGGGGGGGGGGG>GGGGGGGGGGGGFGGGGGGGGGGGGGGGGDDGGGGGGCG5E=DGGEGGCCBGFCEDGFGGFGGFFFFGGGDG@:52
@M00200:205:000000000-AKKM3:1:1101:4055:5955 1:N:0:1
ATTGGGTTTAAAGCGCGCGTAGGCGGTTGGGAAAGTTGGATGTGAAAGCCCTGGGCTTAACCTGGGAATTGCATCCAAAACTTCCTGGCTAGAGTACAGTAGAGGGTGACGGAATTCCCGGTGTAGCGGTGAAATGCGTAGATATCGGGAGGAACATCAGTGGCGAAGGCGGTTGCCTGGACTGATACTGACGCTGAGGTGCGAAAGCGTGGGGAGCAAACAGGATTAGATACCCGCGTA
+
GGGGGGGGGCCFFGGGGGGGGGGGGGGGGGDGECFFGGGGGGGGGGGGGGGGGGGGGGGGGGGGGGGGGGGGGGGGGGGGGGGGGGGGGFGCFGGGGGGGGGGGGGGGGGGGGGGGGGGGGGGGGGGGGGGGGFFFGGGGGGGGGGGGGGGGEGGGGGGGAFGGGGGGGGGGGGGGGGGGGGGGGGGGGGGGGGGGC5@FGGGGGGDGG5EE>G:CEC8+>CGGFGGFFFFFGEF<3>EG
@M00200:205:000000000-AKKM3:1:1101:8326:5963 1:N:0:1
ATTGGGCGTAAAGGGTGCGTAGGCGGTCTATTAAGTCAGTGCTGAAATATCCCGGCTTAACCGGGAGGGTGGCATTGATACTGATGGACTTGAGTTCAGTCGAGGTAGGCGGAATTGACGGTGTAGCGGTGAAATGCTTAGATATCGTCAAGAACACCGATAGTGTAGACAGCTTACTAGGCTGAAACTGACGCTGAGGCACGAAAGTGTGGGGATCAAACAGGATTAGATACCCGTGTA
+
GGGGGGGGGGGGGGGGGGGGGGGGGGGGGGGGGGGGGGGGGGGGGGGGGGGGGGGGGGGGGGGGGGGGGGGGGGGGGGGGGGGGGGGGGGGGGGGGGGGGGGGGGGGGGGGGGGGGGGGGGGGGGGGGGGGGGGGGGGGGGGGGGGGGGGGGGGGGGGGGGGGGGGGGGFGGGGGGGGGGGGGGGGGGGGGGGGGGGGGGGGGGGGDFFGGGGGFGFGGG=*@727CBFFBGGG6C@BFG
@M00200:205:000000000-AKKM3:1:1101:12170:5982 1:N:0:1
ACTGGGTATAAAGGGCGCGTAGGCGGATGTTCGCGTCAGAGGTGAAAGCCCCGGGCTCAACCTGGGAACTGCCTTTGAAACGGGACATCTTGAGTTCGGAAGAGGGTAGCGGAATTCCCAGTGTAGAGGTGAAATTCGTAGATATTGGGAAGAACACCAGTAGCGAAGGCGGCTACCTGGTCCGACACTGACGCTGAGGCGCGAAAGCGTGGGGAGCAAACAGGATTAGATACCCGCGTA
+
FGGGGGGGGGGGGGGGGGGGDGGGGGBGGGGGGGGGGGGGGGGGGGFGGGGGGGGGGGGFGGGGGGGGGGGGGGGGGGGGGGGGGGGGGGGGGGGGGGGGGGGGGGGGGFGGGGGFGGGGGGGGGGGGGGGGGGGGGGGGGGGGGGGGGGGGGGGGGGFGGFGGGGGGGGGGGGGGGGGFGGGGGGGGGGGGGGGGGGGGGGGGGGGGDGGGGG@DFGGGGGGGFGF?FFFFFFGGFFEG
@M00200:205:000000000-AKKM3:1:1101:26419:5990 1:N:0:1
ACTGGGTATAAAGGGTGCGTAGGCGGGCGTTTAAGTCAGCGGTGAAATCCCACGGCTCAACCGTGGAACTGCCATTGATACTGGGCGCCTTGAGTACCGTTGGGGTAGGCGGAATTTATGGTGTAGCGGTGAAATGCATAGATACCATAAGGAACCCCGATAGCGTAGGCGGCTTACTGAGCGGTAACTGACGCTGAGGCACGAAAGCATGGGTAGCGAACAGGATTAGATACCCGCGTA
+
GGGGGGGGGGGGGGGGGGGGGGGGGGGGGGGGGGGGGGFGGGGGGGGGGGGGGGGGGGGGGGGGGGGGGGGGGGGGGGGGGGGGGGGGGGGGGGGGGGGGGGGGGGGGGGGGGGGGGGGGGGGGGGGGGGGGGGGBFGGGDFGGGF<FGGCGGGFGG:FGGFEGGGGDEGEGGGGGGC:,<BEGG5EDGFGGGDDCGGGGGGGGGGGCGGFFDFFGFGDGGDFD?FC>@F<7788DEFEC
@M00200:205:000000000-AKKM3:1:1101:17827:6002 1:N:0:1
ATTGGGTTTAAAGGGTGCGTAGGCGGCGTGCTAAGTCAGTGGTGAAAGACGGTGGCTCAACCATCGCAGTGCCGTTGATACTGGCGCGCTTGAATGCGGATGAGGTAGGCGGAATGTGGCAAGTAGCGGTGAAATGCATAGATATGCCACAGAACACCGATTGCGAAGGCAGCTTACCAAGGCGCGATTGACGCTGATGCACGAAAGCGTGGGGATCGAACAGGATTAGATACCCCTGTA
+
GGGGGGGGGGGGGGGGGGGGGGGGGGGGGGGGGGGGGGGGGGGGGGGGGGGGGGGGGGGGGGGGGGGGGGGGGGGGGGGGGGGGGGGGGGGGGGGGGGGGGGGGGGGGGGGGGGGGGGGGGGGGGGGGGGGGGGGGGGGGGGGGGGGGGGGGGGGGGGFGGGGGGGGGGGGGGGGGGGGGGGGGGGGGGGGGGGGEGGGGGGGGGGGGGGGGGGFGFGGGGGGGFGGFFFFGGGGGFFFG
@M00200:205:000000000-AKKM3:1:1101:5108:6011 1:N:0:1
ATTGGGTTTAAAGAGCTCGTAGGCGGTTTGTCGCGTCTGCTGTGAAAACCCGAGGCTCAACCTCGGGCCTGCAGTGGGTACGGGCAGACTAGAGTGCGGTAGGGGAGATTGGAATTCCTGGTGTAGCGGTGGAATGCGCAGATATCAGGAGGAACACCGATGGCGAAGGCAGATCTCTGGGCCGTAACTGACGCTGAGGAGCGAAAGCATGGGGAGCGAACAGGATTAGATACCCCTGTA
+
GGGGGGGGGGGGGGGGGGGGGGGFGGGDFGGFGGGGDFEEEGFACGGGFGGEGGDF8<@FFGGGEGGFFCFDECFFGGGCFEGGE7FDA<EFCCFFFG@FDFG4FFFGFCBFCFFFAF99FFFGCCFCG:FE<F9BCEF@F<<,F,;FFF@F@FFGFGGB@CED::CFE7AECCGGFCCFGC8CCE;?C7+5:ACEEGGFEGE8C8C96FFGGG515CE8)/85.9:.=1)*+3+>.)69
@M00200:205:000000000-AKKM3:1:1101:14996:6022 1:N:0:1
ATTGGGTGTAAAGGGTCTGTAGGCGGTCTTGTAAGTCAGTGGTGAAAGCCCATCGCTCAACGGTGGAACGGCCATTGATACTGCTGGACTTGAATTATTGGGAAGCAACTAGAATATGTAGTGTAGCGGTGAAATGCTTAGAGATTACATGGAATACCAATTGCGAAGGCAGGTTGCTACCAATGGATTGACGCTGATGGACGAAAGCGTGGGTAGCGAACAGGATTAGATACCCCAGTA
+
GGGGGGGGGGGFGGGGGGGGGGGGGGGGGGGGGGGGGGGGGGGGGGGGGGGGGGGGGGGGGGGGGGGGGGGGGGGGGGGGGGGGGGGGGGGGGGGGGGGGGGGGGGGGGGGGFGGGGGGGGGGGGFGGGGGGEGGGGGGGGGGGGGGGGGGGGGGGGGGFFGGFCGGGEGGDDGGGGGGGGGGFGGGGGFFGEGGGCGGGGFGGGG>CGGCGGGFDFGEC5CCF?FF@FFEGFGGGFEFC
@M00200:205:000000000-AKKM3:1:1101:6244:6055 1:N:0:1
ACTGGGTGTAAAGGGTTCGTAGGTGGCTCGCTAAGTCAGACGTGAAATCCCTCAGCTTAACTGGGGAACTGCGTCTGAGACTGGCGAGCTCGAGTGCAGGAGAGGAACGCGGAATTCCAGGTGTAGCGGTGAAATGCGTAGATATCTGGAGGAACACCGGTGGCGAAGGCGGCGTTCTGGACTGCAACTGACACTGAGGAACGAAAGCCAGGGTAGCAAACGGGATTAGATACCCTCGTA
+
GGGGGGGGGGGGGGGGGGGGGGGGGGGGGGGGGGGGGFGGGGGGGFGGGGGGGGGGGGGGGGGGGDFGGGGGGGGGGGGGGGGGGGDGGGGGGGGGGFGGDGEFGGGGGGGGGGGGGGGGGFGGGGGGGGGGGGGGGGG>F7<DFGFGGGGGGCFCGGGGEFF@EGCFGFGGGGEGGGGG;FFGGG9@FFGG?FFGGGGGGGGGGDDFFFGGGGFDFC:CGGGGFGG?*92>C8CF::FE
@M00200:205:000000000-AKKM3:1:1101:20792:6062 1:N:0:1
ACTGGGTTTAAAGGGTCCGCAGGCGGATTTATAAGTCAGTGGTGAAAGCCCGTCGCTTAACGACGGAACTGCCATTGATACTGTAAGTCTTGAATTCGATCGAAGTGGGCGGAATATGACATGTAGCGGTGAAATGCTTAGATATGTCATAGAACACCGATAGCGAAGGCAGCTCACTAGGTCTGGATTGACGCTCAGGGACGAAAGCGTGGGGAGCAAACAGGATTAGATACCCTAGTA
+
GEGGGGGGGGGGGEGGGGGGGGGGGGGEGFGGGFGGGGGGGGGGGGGGGGGGGGGGGGEGGGGGGGGGGGGGGEFGGGGGGGGGG<EFGGGGGGGGGGGGGGGGGGGFFGGGGGGGGGFGFGGGGGGGGGGGGGGGGGFGDFFGGGCFGGGGGGGGGGGGGDGGGGDGGGGGCFGGGGGFDEFGGGFFC4CGGGCEGGGFFFE88EDFGE7FG>>D@FF6DGGGBFG2*96CGGG=F@BG
@M00200:205:000000000-AKKM3:1:1101:14165:6063 1:N:0:1
ATTGGGTTTAAAGGGTGCGTAGGCGGGCGTTTAAGTCAGCGGTGAAATCCCACGGCTCAACCGTGGAACTGCCATTGATACTGGGCGCCTTGAGTACCGTTGGGGTAGGCGGAATTTATGGTGTAGCGGTGAAATGCATAGATACCATAAGGAACCCCGATAGCGTAGGCGGCTTACTGAGCGGTAACTGACGCTGAGGCACGAAAGCATGGGTAGCGAACAGGATTAGAACCCGAGTA
+
GGGGGGGGGGGGGGGGGGGGGGGGGGGGGGGGGGGGGGGGGGGGGGGGGGGGGGGGGGGGGGGGGGGGGGGGGGGGGGGGGGGGGGGGGGGGGGGGGGGGGGGGGGGGGGGGGGGGGGGGGGGGGGGGGGGGGGGGGGGGGGGGGGGGGGFGFGGGGGGGGGGGGGGGGGGGGDGGGGGFGFDE>EGGGGFGGGDGGGGG5CGGGCDGGGGGGFF3):CEGG?D6FGFFFACF5:<))8
@M00200:205:000000000-AKKM3:1:1101:8879:6065 1:N:0:1
ACTGGGTGTAAAGGGTCCGTAGGTGGACGGTTAAGTCAGGGGTGAAAGTCTGCAGCTCAACTGTAGAACTGCCCTTGATACTGGCTGTCTTGAGTTACTATGAAGTGGTTAGAATATGTGGTGTAGCGGTGAAATGCATAGATATCACATAGAATACCAATTGCGAAGGCAGATCACTAATAGTACACTGACACTGATGGACGAAAGCGTGGGGAGCGAACAGGATTAGATACCCCTGTA
+
GGGGGGGGGGGGGGGGGGGGGGGGFGGGGGGGGGGGGGGGGGGGGFGGGGGGGGGGGGGGGGGGGGGGGGGGGGGGGGGGGGGGGGEGGGGGGGGGGGGGGGGGGFGGGGAFGGGGGGGGGGGGGFGGGGGGGGGGGGFGGGGFGGGGGGGF,AF?EFFFGGGGGGDGGGFGFFGGFGGFGDGGGGGGGGDFFFGGFGGGGFGGGDGFGGEGGGB4@GGCDGFGFGGFF6CGGG7CFFFG
@M00200:205:000000000-AKKM3:1:1101:21009:6068 1:N:0:1
ATTGGGCTTAAAGGGCGCGTAGGCGGCCTCCGCAAGTCAATTGTGAAATCTCCGGGCTTAACTCGGAAAGGTCAACTGATACTGCGGGGCTAGAGTGCGGAAGGGGCAACTGGAATTCTCGGTGTAGCGGTGAAATGCGTAGATATCGAGAGGAACACCTGCGGCGAAGGCGGGTTGCTGGGCCGACACTGACGCTGAGGCGCGAAAGCTAGGGGAGCGAACGGGATTAGATACCCGCGTA
+
GGGGGGGGGGGGGGGGGGGGGGGGGGGGGGGGGGGGGGGGGGGGGGGGGGGGGGGGGGGGGGGGGGGGDGGGGGGGGGGGGGGGGGGGGGGGGGGGFGGGGCEGGGGGGGGGGGGGGGGGGGGGGGGGGGGEGGGGGGGG7FFGGGGGGGGGGGGGGGGGGGGGGGEGGGGGDEGGGGGGGGGGGGGGDGFGGGDGGGGGGDGGECCCG?FGGGEDEGGCDGGGFGD??@<FFFFGEFB*9
@M00200:205:000000000-AKKM3:1:1101:23545:6095 1:N:0:1
ATTGGGTTTAAAGCGTGTGTAGGCGGATGCCTAAGTACCTTGTGAAATCCCACGGCTCACCCGTGGAACTGCTTGGTATACTGGGTGTCTTGAGCCACTTAGGGGCTACCGGAACAAATGGTGGAGCGGTGAAATGCGTAGATATCATTTGGAACGCCAATGGTGAAAACAGGTAGCTGGGAGTGTGCTGACGCTGAGACACGAAAGCCAGGGGAGCAAACGGGATTAGATACCCCCGTA
+
GGGGGGGGGGGGGGGGGGGGGGGGGGGGGGGGGGGGGGGGGGGGGGGGGGGGGGGGGGGGGGGGGGGGGGGGGGGGGGGGGGGGGGGGGGGGGGGGGGGGGGGGGGGGGGGGGGGGGGGGGGCGGGGGGGGGGGFGGGGGGGGGGGGFGGGGGGGGGGGGGGGGGGGFGGGFGGGGGGGGGGGGGGGGGGGGGGGGGGGGGGGGGCCGGFGCFGFGFGGGGGGD()04;+9;CFCF5>BC
@M00200:205:000000000-AKKM3:1:1101:14532:6099 1:N:0:1
ATTGGGTTTAAAGGGTCCGTAGGTGGACGGTTAAGTCAGGGGTGAAAGTCTGCAGCTCAACTGTAGAATTGCCCTTGATACTGGCTGTCTTGAGTTACTATGAAGTGGTTAGAATATGTGGTGTAGCGGTGAAATGCATAGATATCACATAGAATACCAATTGCGAAGGCAGATCACTAATAGTACACTGACACTGATGGACGAAAGCGTGGGGAGCGAACAGGATTAGATACCCCTGTA
+
GGGGGGGGGGGGGGGGGGGGGGGGGGGGGGGGGGGGGGGGGGGGGGGGGGGGGGGGGGGGGGGGGGGGGGGGGGGGGGGGGGGGGGGGGGGGGGGGGGGGGGGGGGGGGGGGGGGGGGGGGGGGGGGGGGGGGGGGGGGGGGGGGGGGGGGGGFGGGGGFGGGGGGEGGGGGGGGGGGGCGGGGGGGGGGGGGGGGGGGGGGGGEGDGDCGGGGFDFGGGGDGGDGFBF=CGGGGCAFFG
@M00200:205:000000000-AKKM3:1:1101:12091:6116 1:N:0:1
ACTGGGTATAAAGGGAGCGTAGGCGGCGTGGTAAGTCAGATGTGAAATCCCGGGGCTCAACCCCGGAACTGCATCCGATACTGCCGTGCTAGAGGATTGGAGAGGTAGCTGGAATTCTTGGTGTAGCAGTGAAATGCGTGGAGATCAAGAGGAACACTCGTGGCGAAAGCGAGCTACTGGACAATATCTGACGCTGAGGCTCGAAGGCCAGGGTAGCGAAAGGGATTAGATACCCCAGTA
+
FGGGGGGGGGGCFGGGGGGG;FGGGGGGGGGG<ECGGGGGGGGGG<CFGGGGGGGGGGGFGGGGGGGGGGGGGGGGGGGGGGGGGGGGGGGGFGGGAFFFGFFGEGGGGGGGAFCGGGGGGGGGGGGGGGGGGGGGGGGGGEGGGGGGGGGGGFGGGGGGGGGGGGEGGGG78EGGGGG7,CCFFFFGGGFGEEDGGGGGGGCC?E3CCCFF>8?DFG>*<DGGFGFFFBFDGGGGFE?G
@M00200:205:000000000-AKKM3:1:1101:22531:6128 1:N:0:1
ACTGGGTGTAAAGGGTCCGTAGGTGGACGATTAAGTCAGGGGTGAAAGTCTGCAGCTCAACTGTAGAATTGCCCTTGATACTGGTTGTCTTGAGTTACTATGAAGTGGTTAGAATATGTGGTGTAGCGGTGAAATGCATAGATATCACATAGAATACCGATTGCGAAGGCAGATCACTAATGGTACACTGACACTGATGGACGAAAGCGTGGGGAGCGAACAGGATTAGATACCCCTGTA
+
GGGGGGGGGGGGGGGGGGGGGGGGGGGGGGGGGGGGGGGGGGGGFGGGGGGGGGGGGGGGGGGGGGGGGGGGGGGGGGGGGGGGGGGGGGGGGGGGGGGGGGGFGGGGGGGGAEGFEGGGGGGGGGGGGGGGGGGGGGGGGGGGGGGGGGGGFEGGGGGGGGGGGGCGGGGGGGGGG9<FFGGGGGGGGGGGGGGGFGGGGGGGGGGGDE@EGGFGBGD8DGGF>DGEF6CGFGFGFFFC
@M00200:205:000000000-AKKM3:1:1101:24531:6128 1:N:0:1
ATTGGGTTTAAAGGGTGCGTAGGTGGCATGTTAAGTTTGATGTGAAAGCTCAGGGCTCAACCCTGAAATGGCATTGAATACTAGCGTGCTGGAGGTTTGGAGGGGGGACTGGAATTCTCGGTGTAGCAGTGAAATGCGTAGATATCGAGAGGAACACCAGTGGCGAAGGCGAGTCCCTGGACAACACCTGACACTGAGGCACGAAAGCTAGGGGAGCAAACAGGATTAGATACCCTGGTAAGGT
+
GGGGGGGGGGGGGGGGGGGGGGGGGGGGGGGGGGGGGGGGGGGGGGGGGGGGGGGGGGGGGGGGGGGGGGGGGGGGGGGGGGGGGGGGGGGGFGGGGGGGGGEGGGGGGFGGGGGGGGGGGGGGGGGGGFGGGGGGGGGGGGFGGGGGGGGGGGGGGGFGGGGGGGCFGFGGGEFGGGGGGGGGGGGGGGGGGGGGGGFGGGGEEGGGFFFE>GFGDFG8D7FCBFGBFF>GGGGGFFFGG?:.
@M00200:205:000000000-AKKM3:1:1101:26369:6129 1:N:0:1
ATTGGGTTTAAAGCGCGCGTAGGCGGTTGTGCAAGTCGGGTGTGAAAGCCCCGGGCTTAACCTGGGAATTGCATTCGATACTGCATGGCTAGAGTCTGGGAGAGGGAAGTGGAATTCCGGGTGTAGCGGTGAAATGCGTAGATATCCGGAGGAACACCAGTGGCGAAGGCGACTTCCTGGCCTAAGACTGACGCTGAGGTGCGAAAGCGTGGGGAGCAAACAGGATTAGATACCCCTGTA
+
GGGGGGGGGGGGGGGGGGGGGGGGGGGGGGGGGGGGGGGGGGGGGGGGGGGGGGGGGGGGGGGGFGGGGGGGGGGGGGGGGGGGGGGGGGGGGGGGGGFDGGGGGGGGGGGGGGGGGGGGGGGGGGGGGGGGGGGFGGGGGDGGGGGGEGGGEGGGGGFEGGGDGGEGGG@CGGGGGGGCGGGG?<FGGGCGGGGGGGFGFFCG>85CEGGDGEBGFGCGGGGG<GGFFFBC?FFF5>FG
@M00200:205:000000000-AKKM3:1:1101:23387:6136 1:N:0:1
ATTGGGTTTAAAGGGCTCGTAGGCGGTTGATTGCGTCCGCCGTGAAAGGCCTCGGCTTAACCGGGGTTTTGCGGTGGATACGGGTCGACTTGAGGCAATTAGGGGAGATCGGAATTCTACGTGTAGCGGTGAAATGCGCAGATATGTGGAGGAACACCGGTGGCGAAGGCGGATCTCTGGGATTGTTCTGACGCTGAGGAGCGAAAGCGTGGGGAGCGAACAGGATTAGATACCCCAGTA
+
GGGGGGGGGFGGGGGGGGGGGGGGGGGGGGGGGGGGGGGGGGGGFGGGGGGGGGGGGGGGGGGGGGGDGGGGGGGGGGGFEFGGGGGGGGGGGGGGGDGGGGGGGGGGGGGGGEFGGGGGGGGGFGGGGGGGGGGGGGG8FGCFGGFGGGGGEGGGGGGGGGGGGGGGCGGGE5E@<ECCCECFGGGEFGGGGGDGG8FGEGEEGEDFDEGGDG@<BG5:<DCFF*>?FFDCE<CFEEFG
@M00200:205:000000000-AKKM3:1:1101:22584:6145 1:N:0:1
ATTGGGTTTAAAGGGTGCGTAGGTGGGCAGGTAAGTCAGTGGTGAAATCTCCGGGCTTAACTCGGAAACTGCCGTTGATACTATCTGTCTTGAATATCGTGGAGGTTAGCGGAATATGTCATGTAGCGGTGAAATGCTTAGATATGACATAGAACACCCATTGCGAAGGCAGCTAACTACACGATCATTGACACTGAGGCACGAAAGCGTGGGGATCAAACAGGATTAGATACCCTCGTA
+
GGGGGGGGGGGGGGGGGGGGGGGGGGGGGGGGGGGGGGGGGGGGGGGGGGGGGGGGGGGGGGGGGGGGGGGGGGGGGGGGGGGGGGGGGGGGGGGGGGGGGGGGGGGGGGGGGGGGGGGGGGGGGGGGGGGGGGGGFGGGGGGGGGGGGGGFFGGGGGGGGGGGGGGGGGGGGGGGFGGGGGGGGGGGGGGGGFFFGGGGGGGGGGGGCG7FDGDGFGGGGGGF?GGFFFEFCCFGF:::
@M00200:205:000000000-AKKM3:1:1101:24989:6145 1:N:0:1
ATTGGGTATAAAGGGTGCGTAGGCGGGCGTTTAAGTCAGCGGTGAAATCCCACGGCTCAACCGTGGAACTGCCATTGATACTGGGCGCCTTGAGTACCGTTGGGGTAGGCGGAATTTATGGTGTAGCGGTGAAATGCATAGATACCATAAGGAACCCCGATAGCGTAGGCGGCTTACTGAGCGGTAACTGACGCTGAGGCACGAAAGCATGGGTAGCGAACAGGATTAGATACCCCGGTA
+
GGGGGGGGGGGGGGGGGGGGGGGGGGGGGGGGGGGGGGGGGGGGGGGGGGGGGGGGGGGGGGGGGGGGGGGGGGGGGGGGGGGGGGGGGGGGGGGGGGGGGGGGEGEGGGDCGGGGGGGGGGGGFFGGGGGGGGGGGGGGFGGFFGGGGGGGGGGGGGGGGGGGGGGGDGDGEGGGGGGFGGGCCEGGGF:FEGGGCGCEGGCEEE5CFFFGGGF<FGEED3CG?FF?F4>FEEEFB@EE
@M00200:205:000000000-AKKM3:1:1101:27535:6156 1:N:0:1
ATTGGGTTTAAAGGGTGCGTAGGCGGCGTGCTAAGTCAGTGGTGAAAGACGGTGGCTCAACCATCGCAGTGCCGTTGATACTGGCGCGCTTGAATGCGGATGAGGTAGGCGGAATGTGGCAAGTAGCGGTGAAATGCATAGATATGCTACAGAACACCGATTGCGAAGGCAGCTTACCAAGGCGCGATTGACGCTGATGCACGAAAGCGTGGGGACCGAACAGGATTAGAGACCCCGGTAAGA
+
GCEFFFCGGG<FFCFGGGGGGGDGGGGGGGGGGE<FGGFFFFFFCCFGGFGEGFGFGGGGGEEGGGGGDCFAEGGEGGFEFGGGGGGGGGGGCCFGGGGDEGGGGGGG7BBFGG7CDGGCFGCAAGFD:<<FF<@<=E,EF;FB,@;,@FGC;D,>,@>*CCFFCC8BCCFG>:9?8,,7B>8CE>E8:7C;?55C89;F7>FGGE)9EEGCE53)):>CD3;50C74FB):*2*/87BG*3)
@M00200:205:000000000-AKKM3:1:1101:21417:6156 1:N:0:1
ACTGGGTTTAAAGGGTGCGCAGGCGGCCGTGTGTGTGAGGCGTGAAAGCCCGGGGCTTAACCCCGGAATTGCACCTCAAACTACATGGCTAGAGCATTGGAGAGGGTAGCAGAATTCATGGTGTAGCAGTGAAATGCGTAGATATCATGAGGAATACCAGAGGCGAAGGCGGCTACCTGGACAATTGCTGACGCTCAGGCACGAAAGCGTGGGGAGCAAAAGGGATTAGATACCCTCGTA
+
FGGGFDGGG@FEC,FFGGDEECEC@EGGGGGGGFGGGCEAE7FFDD<FCGGGCEGGFG8FFFFGGGC=DEEGFGGFG=E,CFEG8?DGGG?E,BFFFGGEEFECEFF<CFACF@FFGAFGDFDF9,B,CCFCFFFDDEE7CEA9=F9CE9FA,@BCGG9DCFFEGC@BFFEGEGG8FGCCEG6*BC+CCF?FGEGGDCFG=FEE5*77CECCEGF3>*0+9*C3:FG2==97@@:0<>>5
@M00200:205:000000000-AKKM3:1:1101:22647:6166 1:N:0:1
ATTGGGCTTAAAGGGTGCGTAGGTGGACAGGTAAGTCAGTGGTGAAATCTCCAAGCTTAACTTGGAAACTGCCGTTGATACTATCTGTCTTGAATATCGTGGAGGTAAGCGGAATATGTCATGTAGCGGTGAAATGCTTAGATATGACATAGAACACCGATTGCGAAGGCAGCTTACTACACGATCATTGACACTGAGGCACGAAAGCGTGGGGAGCAAACAGGATTAGATACCCCAGTA
+
GGGGGGGGGGGFGGGGGGGGGGGGGGGGGGGGFGGGGGGGGGGGGGGGGGGGGGGGGGGGGGGGGGGGGGGGGGGGGGGGGGGGGGGGGGGGGGGGGGGEGGGFGGGGGGEEGGGGGGGGGGCGGGGGGGGGGFGGGGGGGGGGGGG9FGGCDGGGGGGEGGGGDGCFGFGGGGGGGGGGGGGGFGGGGFGGFGCEGGDFGGGBEGGGGECFGGECDGCEGFG4-CFF=A?:FGGGFFFG
@M00200:205:000000000-AKKM3:1:1101:7599:6170 1:N:0:1
ACTGGGTTTAAAGCGCACGTAGGCGGATTGGTCAGTTAGGGGTGAAATCCCAGGGCTCAACCCTGGAACTGCCTTTAATACTGCCGGTCTTGAGTTCGAGAGAGGTGAGTGGAATTCCGAGTGTAGAGGTGAAATTCGTAGATATTCGGAGGAACACCAGTGGCGAAGGCGGCTCACTGGCTCGATACTGACGCTGAGGTGCGAAAGCGTGGGGAGCAAACAGGATTAGATACCCCTGTA
+
FGGGGGGGGGGGGGGGGGGGGGGGGGGGGGGGGGGGGGFGGGGGGGGGGGGGGGGGGGGGGGGGGGGGGGGGGGGGGGGGGGGGGGDGGGGGGGGGGDDCGGGGGGGFGGGGGGGGGGG@CGGGGGGGGGFEFGGGGGGGGGGGGGGGFGEDEGGGGGGGGGGGGGCF7CFGGGGGGGF<EGFCEGGCCG?FGGGD=GGGGGGGGCDDGGGGGGFGFFG6CFDG?CF?F*<FGGGD>F?F
@M00200:205:000000000-AKKM3:1:1101:26957:6175 1:N:0:1
ATTGGGTTTAAAGGGTGCGTAGGCGGTTATGTAAGTCAGGGGTGAAAGGTCACAGCTTAACTGTGAGATTGCCTTTGAAACTGTGTAACTTGAATCAGATAGAGGTTAGTGGAATGCGACATGTAGCGGTGAAATGCATAGATATGTCGTGGAATACCGATTGCGAAGGCAGCTAACTGGGTCTTGATTGACGCTGAGGCACGAAAGCGTGGGGAGCGAACAGGATTAGGTACCCTAGTAAGA
+
GGGGGGGGGGGGGGGGGGGGGGGGGGF@FGGGGGGGGGGGGGGGGGG9FGGGGGGGGGGGF@<FGEEFGGGGGGGGFGGGGGGGGGGGGGGGGCFGDGGFGGGGDCEFFGFGFFFGFGGEEEDGGDFGGGDGCFCFGGGGAFGGGGGEGFFDFC9FDGGEGDG>EEDF>8FGGGFDB,>,DFGGGG,9CFFGGDGDG,@CG4EEEC49:7C@F5?):7CEDG?406;=F+1@BC+7AA++:)5
@M00200:205:000000000-AKKM3:1:1101:16885:6185 1:N:0:1
ATTGGGTATAAAGCGCACGTAGGCGGTTCAGTCAGCCAGCCGTGAAAGCCCCGGGCTTAACCTGGGAATTGCGGTTGGAACTGCTGAGCTAGAGTATGGTAGAGGGGTGTGGAATTCCAGGTGTAGCGGTGAAATGCGTAGATATCTGGAGGAACATCAGTGGCGAAGGCGACACCCTGGACCAATACTGACGCTGAGGTGCGAAAGCGTGGGGAGCAAACAGGATTAGATACCCTCGTA
+
FGGGGGGGGGGGGGGGGGGGGGGGGGGGGGGGGFGGGGGGGGGGGGGGGGGGGGGGGGEGGGGGGGGGGGGGGGEGGGFGGGGGGGGGGGGGCFGGGGGGGGDGGEEGGGGGGDGGGGGGGGGGGFGGGGGFGGGGGGGGGGGGGGGGGGGGGCGGGGGGFGGGGGGGGG7BEEGGEGGGGGGGEF,>CD?FDCCGEGDEGGGGG5CFE/;EGGB7@G?+5>F9?FG<6=<FGGGD@E:*
@M00200:205:000000000-AKKM3:1:1101:26750:6186 1:N:0:1
ATTGGGTTTAAAGTGCGCGTAGGTGGCTTGGTAAGCGTGTGGTGAAAGTCCGGGGCTCAACCCCGGATCTGCCGTGCGAACTGCTGAGCTGGAGCACTGTAGAGGCAGGTGGAATTTCGGGTGTAGCGGTGGAATGCGTAGATATCCGAAAGAACACCAGTGGCGAAGGCGGCCTGCTGGGCAGTTGCTGACACTGAGGCGCGACAGCGTGGGGAGCAAACAGGATTAGATACCCTCGTA
+
GGGGGGGGGGGGGGGGGGGGGGGGGGGGGGGGGGGGGGGGGGGGGGGGGGGGGGGGGGGGGGGGGGGGGGGGGGGGGGCFGGGGGGGGGGGGGGGGGGGGGGGGGGGGGGGGGGGGGGGGGGGEFGFGGGGGGGGGGGEGCCCAFGGGGGDGGGGGFGGGGGGDGE7>F@FEDGGGGFFCGGGGGGF7CDCFC6>GGGGGCDEGGGD<E58CEG@D)::CDDEG06:2?B<DCFCG:57E
@M00200:205:000000000-AKKM3:1:1101:13161:6198 1:N:0:1
ATTGGGTTTAAAGAGCTCGTAGGTGGCCGGTCGCGTCTGCCGTGAAAGCCCGCAGCTTAACTGCGGGTCTGCGGTGGATACGGGCCGGCTAGAGGTAGGCAGGGGCAAGTGGAATTCCTGGTGTAGCGGTGAAATGCGCAGATATCAGGAGGAACACCGGTGGCGAAGGCGGCTTGCTGGGCCTTACCTGACGCTGAGGAGCGAAAGCGTGGGGAGCGAACAGGATTAGATACCCCAGTA
+
GGGGGGGGGGGGGGGGGGGGGGGGGGGGGGGGGGGGGGFGGGGGGGGGGGGGGGGGGGFGGGGGGGGGGGGGGGGGGGGGGGGGGGGGGGGGGGGGGGGGGGGGGGGGGGFGGGGGGGGGGGGGGGGGGGGGGGFFGGFGGGGGGGGGGGGGGGGGGGDCFGGGGG7CGGGGGGGDGGFGGGGGGGGGGGGGGGGGEGDGDGGGGGCCECEECE5C@EEGDDFG6FC?FFFGFFFFE>FG
@M00200:205:000000000-AKKM3:1:1101:26967:6217 1:N:0:1
ACTGGGTTTAAAGGGTGCGTAGGCGGCCTGATAAGTCAGGGGTGAAAGACGGTGGCTCAACCATCGCAGTGCCTTTGATACTGTCGGGCTTGAATGTAGTTGAGGTGGGCGGAATGAGACAAGTAGCGGTGAAATGCATAGATATGTCTCAGAACACCAATTGCGAAGGCAGCTCACTAAATTATGATTGACGCTGAGGCACGAAAGCGTGGGGATCAAACAGGATTAGATACCCTTGTA
+
GGGGGG@6CGGGGGGFGGGGGGGGGG@F@FDFAGGGGGGDGGGGGGGGCGE@CFGGGGGGGGDGDGDG@GGGGGGGGGGGGGGFG7F+CFGGF8F?55E55BFGGGD+C<FGGGGCC<?A=<FFGG,=FFGGGGG,F=FGGGGGGGGGFEGGGGGGGGG7FGGGGGGGGF,*>4DFGG,,,>2,=2?;CGGGGGGGGGGG=CEGGGGGGGGGGGFCFGGGG5?F?GF3F?<DCFC*)0=E
@M00200:205:000000000-AKKM3:1:1101:20964:6222 1:N:0:1
ATTGGGTTTAAAGAGCTCGTAGGCGGTTTGTCGCGTCCGTCGTGAAAGCCCACGGCTTAACCGTGGGTCTGCGGTGGATACGGGCAGGCTAGAGGCAGGTAGGGGAGAATGGAATTCCCGGTGTAGCGGTGAAATGCGCAGATATCGGGAGGAACACCGGTGGCGAAGGCGGTTCTCTGGGCCTGTACTGACGCTGAGGAGCGAAAGCGTGGGGAGCGAACAGGATTAGATACCCTAGTA
+
EGGGGGGGGGGGGGGGGGGGGGGGGGGGGGGGGGGGG+FGGGGGGGGGGGGGGGGGGGGGGGGGGGGGGGGGGGGGGGGGGGGGGGGGGGGGGGGGGGGGGGGGGGGGGGGGGGGGGGGGGGGGGGGGGGGGGGGGGGGGGGGGGGGGGGGGGGGGGGGGGGGGGGGGGGGGGGGGGGGGGGGGGGFFFDFFEGGGGGGGGCCEGGD<?CEGGGFGEGCCDDCGFGG?44<>?FGGFFFG
@M00200:205:000000000-AKKM3:1:1101:24949:6232 1:N:0:1
ATTGGGTTTAAAGCGTGTGTAGGCGGATCGTTAAGTACCTTGTGAAATCCCACGGCTCAACCGTGGAACTGCTCGGTATACTGGCGGTCTTGAGCCACCTAGGGGCAGCTGGAACAAGCGGTGGAGCGGTGAAATGCGTAGATATCGCTTGGAACGCCAACGGTGAAAACAGGCTGCTGGGGGTGTGCTGCCGCTGAGACACGAAAGCCAGGGGAGCGAACGGGATTAGATACCCCCGTA
+
FGGGGFGDCEGGGGCFGGGGGGGGGGDCCEGGGEFF<FGGGGGGGFGGGGGGGEFGGGCEGG>GGGEGGGGGEGC6CCDFGGEFG:=CFGGGGGFG@BF@EECG7C=FFGGFGGF<BEFGGG>7FGF7:FG+BDE<C@F8CEG9FGGDCGGD7,D*:@7:5F7:**;F9DF:>D:BEGF<CEGGGEGGGG+85CDCEECC6<5:*875:*;@C*5C)58//183:DC?F4<CGGG*7>75
@M00200:205:000000000-AKKM3:1:1101:20538:6237 1:N:0:1
ACTGGGTTTAAAGGGTGCGTAGGCGGTCCGTTAAGTCTGATGTGAAAGCCCTGGGCTCAACTCAGGAATGGCATTGGAAACTGGCGGGCTAGAGTACTGGAGAGGGAAGCGGAATTCCTGGTGTAGCGGTGAAATGCGTAGATACCAGGAGGAACACCGGTGGCGAAGGCGGCTTCCTGGCCAAGTACTGACGCTGAGGCACGAAAGCGTGGGGAGCGAACGGGATTAGATACCCTGGTA
+
GGGGGGGG7FGGGGGGGGGGGGGGFEEGGGGGGGGGGGGFGGGGGGGGGGGGGGFGGGGGGFGGGGFGFGGGGGGGGGGFGCGGGGEGGGGGGGGGGGGGGGGGGGGGGGGGGCFGGGGGGGGGGGGGGGGGGGGGGGGGGGGGFGGGDGGGGGGGGGGGGGGGGCECGGEGGGGGGGGFGGGGGGGGFGGGGGDEGGGGGG5CC=DGGGGGEGFGFGGGD5CC6DC36*<7CGG6>;FG
@M00200:205:000000000-AKKM3:1:1101:14697:6240 1:N:0:1
ATTGGGTTTAAAGCGCACGTAGGCGGATTTTTAAGTCAGGGGTGAAATCCCGGGGCTCAACCCCGGAACAGCCTTTGATACTGGAGATCTTGAGTCCGAGAGAGGTGAGTGGAATTCCGAGTGTAGAGGTGAAATTCGTAGATATTCGGAGGAACACCAGTGGCGAAGGCGGCTCACTGGCTCGGTACTGACGCTGAGGTGCGAAAGCGTGGGGAGCAAACAGGATTAGATACCCTAGTA
+
GGGGGGGGGGGGGGGGGGGGGGGGGGGGGGGGGGGGGGGGGGGGGGGGGGGGGGGGGGGGGGGGGGGGGGGGGGGGGGGGGGGGGGGGGGGGGGGGGGGGGGGGGGGGGGGGGGGGGGGGGGGGFGGGGGGFGGGGGGGGGGGGGGGGGGGGGGGGGGGGGGGGGGGGDGGGGGGGGGGGGGGGGGGGGGGGDGGCEGGGGGGEEGDGGGGGGCBC<=:FGGGGBGF<@F<FGEGGFFFG
@M00200:205:000000000-AKKM3:1:1101:20753:6243 1:N:0:1
ATTGGGTTTAAAGAGCTCGTAGGCGGTTTGTCGCGTCTGCTGTGAAAACCCGAGGCTCAACCTCGGGCCTGCAGTGGGTACGGGCAGACTAGAGTGCGGTAGGGGAGACTGGAATTCCTGGTGTAGCGGTGGAATGCGCAGATATCAGGAGGAACACCGATGGCGAAGGCAGGTCTCTGGGCCGCAACTGACGCTGAGGAGCGAAAGCGTGGGGAGCGAACAGGATTAGATACCCGAGTA
+
GGGGGGGGGGGGGGGGGGGGGGGGGGCGGGGGGGGGGGGGGGGGGGGGGGGGGGGGGGGGGGFGGGGGGGGGGGGGGGGGGGGGGGGGGGGGGGGGGGG@FGGGEG>FGFGGGGGGGGGGGGGGGGGGGGDGFDFGGGGGGGGGGGGGGGGGGGGGGGGGGGGGGFGGGGGG5FGGGGGGGGGGGGGGGGGGGDGG=EGEGGGEEGGGGEGGGGBDFGGEG);C?4F?FFD7CGGG3).:
@M00200:205:000000000-AKKM3:1:1101:25543:6245 1:N:0:1
ATTGGGTTTAAAGGGTCCGTAGGCGGTTTTATAAGTCAGTGGTGAAATCCGGCAGCTTAACTGTCGAACTGCCATTGATACTGTAGAACTTGAATTATTATGAAGTAACTAGAATATGTAGTGTAGCGGTGAAATGCTTAGAGATTACATGGAATACCAATTGCGAAGGCAGGTTACTAATAATATATTGACGCTGATGGACGAAAGCGTGGGTAGCGAACAGGATTAGATACCCTTGTA
+
GGGGGGGGGGGGGGGGGGGGGGGGGGGGGGGGGGGGGGGGGGGGGGGGGGGGGGGGGGGGGGGGGGGFGGGGGGGGGGGGGGGGFGFFGGGGGGGGGGGGGGGCCGGGGGGGGGGGGGGFGGGGGGGGGGGGGGGGGGGGGGGGGGGGFAFGGGGGGGFGGGDGGGCEGGGGGGEFCDDFFFCFDGGGGDGGGEG>EGA6FGCCEEGGGGGDGGFGAGEGGGGG=FF:AA4+BFF=AFFG
@M00200:205:000000000-AKKM3:1:1101:18780:6254 1:N:0:1
ATTGGGTTTAAAGGGTCCGTAGGCGGCCTTATAAGTCAGCGGTGAAAGTTTTTGGCTTAACCAAAAAATTGCCGTTGATACTGTAGGGCTTGAATTTTTGTGAAGTAACTAGAATATGTAGTGTAGCGGTGAAATGCTTAGATATTACATGGAATACCAATTGCGAAGGCAGGTTACTAACAAACGATTGACGCTGATGGACGAAAGCGTGGGTAGCGAACAGGATTAGATACCCTCGTA
+
GGGGGGGGGGGGGGGGGGGGGGGGGGGGGGGGGGGGGGGGGGGGFGGGGFGGGGGGGGGGGGGGGGGCFGGGGGGGGGGGGGGGCGGGGGGEFGGGGGGGGGGFCFGGGGGGGGGGGEEFFGGGGGGGGGEDFGGGGGGGGFF9FFFGGGGGGFGFGGGGGGFGGGGGDGFEGFGGGGGGGGC?EEGFFF99:CGGGF7C?FEGDGGD=C1CFEBDFG*87CCF;GF<4+/1?FF=FAFD
@M00200:205:000000000-AKKM3:1:1101:13814:6256 1:N:0:1
ATTGGGCTTAAAGGGTGCGTAGGCGGGCGTTTAAGTCAGCGGTGAAATCCCACGGCTCAACCGTGGAACTGCCATTGATACTGGGCGCCTTGAGTACCGTTGGGGTAGGCGGAATTTATGGTGTAGCGGTGAAATGCATAGATACCATAAGGAACCCCGATAGCGTAGGCGGCTTACTGAGCGGTAACTGACGCTGAGGCACGAAAGCATGGGTAGCGAACAGGATTAGATACCCGAGTA
+
GGGGGGGGGGGGGGGGGGGGGGGGGGGGGGGGGGGGGGGGGGGGGGGGGGGGGGGGGGGGGGGGGGGGGGGGGGGGGGGGGGCGGGGGGGGGGGGFGGGGGGGGGGGGFGGGEDFFGGGGGGGGGFGGEGGGGGGFGGGFCGGGGGGGGGGGGFGGGGGFFGGGDFGECGGGDGGGGGGFGCEEGGGGGGGGGGG=CECDCGGGEGDCFGGGGGFCFGGGCC8C:FCBF=2>?EFD@EFG
@M00200:205:000000000-AKKM3:1:1101:7031:6260 1:N:0:1
ATTGGGTTTAAAGAGCTCGTAGGTGGCTGGTCGCGTCTGCCGTGAAAGCCCGCAGCTTAACTGCGGGTCTGCGGTGGATACGGGCCGGCTAGAGGTAGGTAGGGGCAAGTGGAATTCCTGGTGTAGCGGTGAAATGCGCAGATATCAGGAGGAACACCGGTGGCGAAGGCGGCTTGCTGGGCCTTACCTGACGCTGAGGAGCGAAAGCGTGGGGAGCGAACAGGATTAGATACCCTGGTA
+
GGGCFG;BFDGFFCFCFGGGGGGGGGFFGGFCFGDCFGFEECCCCFGGGFFCG7BCGCFFEGGGGGGGGG=EFCCG=CFFFGGGDFDGE7BA?FFFGGGGFFGDGGCFFGF<FDEGGFGFGFGGGCG:@BC>F=CEFGG7BCFG;FFFGCECF3FFFGDE:<:8E*C:CGGGEGGGGFCCCGGDFFGGCFFGGG3EEFD?EC*:EDCCE=CEGD:D>E>8CDFG0D7<@44:FC@>>)?<
@M00200:205:000000000-AKKM3:1:1101:10361:6271 1:N:0:1
ACTGGGTTTAAAGGGTCCGTAGGTGGACGGTTAAGTCAGGGGTGAAAGTCTGCAGCTCAACTGTAGAATTGCCCTTGATACTGGCTGTCTTGAGTTACTATGAAGTGGTTAGAATATGTGGTGTAGCGGTGAAATGCATAGATATCACATAGAATACCAATTGCGAAGGCAGATCACTAATAGTACACTGACACTGATGGACGAAAGCGTGGGGAGCGAACAGGATTAGATACCCCAGTA
+
FGGFGGGFEFGFGGGGFGGGGGGGGGGGGGGGGGGFGFGGGGGGGGGGGGGGGGGGGFFFGGGGGCGGGCGGGGGGGAEFGAGGGGGGGGEACFFFGGFGGGGGGGGEGGFCFFGGFGGCGF@FDDFDGFED=CBBFGECFFGAFGGGFGGGGFGCFGGC8D<FGGEEFGGGGFGFCBDFFGFGDDEFGCFGGGGGGFF6?9C:CCDFGGGEFGDCB?CC4?FGDGGEFFFGGG7C>DF+
@M00200:205:000000000-AKKM3:1:1101:26034:6275 1:N:0:1
ACTGGGTTTAAAGCGTGCGTAGGTGGTTCGTTAAGTCTGATGTGAAAGCCCTGGGCTCAACCTGGGAATGGCATTGGATACTGGCGACCTAGAGTGCGGTAGAGGGGTGTGGAATTCCCGGTGTAGCAGTGAAATGCGTAGATATCGGGAGGAACATCTGTGGCGAAGGCGACACCCTGGACCAGCACTGACACTGAGGCACGAAAGCGTGGGGAGCAAACAGGATTAGATACCCTAGTA
+
GGGGGGGGGGGGGGGGGGGGGGGGGGGGGGGGGGGGGGGGGGGGGGGGGGGGGGGGGGGGGGGGGGGGGGGGGGGGGGGFGGGGGGGGGGGGGGGGGGGGGGGGGGGGGGGGGGGGGGGGGGGGGGGGGGG9FADFGGGGGDFGGGEGG@7F@=FGGGGGGGGGGGGGGGDGGDEGGGGGGGGGGGCGGCGGGFCF9?CGCDEGGEG<CEEEFD:D)78E4*:C?GFDFB<>FGGG4>F9
@M00200:205:000000000-AKKM3:1:1101:18441:6277 1:N:0:1
ATTGGGTTTAAAGAGCTCGTAGGCGGCTTGTCACGTCTGCTGTGAAAACTCGGGGCTCAACCCCGAGCCTGCAGTGGATACGGGCTAGCTAGAGTGCGGTAGGGGAGACCGGAATTCCTGGTGTAGCGGTGAAATGCGCAGATATCAGGAGGAACACCGGTGGCGAAGGCGGGTCTCTGGACCGATACTGACGCTGAGGAGCGAAAGCGTGGGGAGCGAACAGGATTGGATACCCCCGTA
+
FGGGGG;FEGGGGGGGGGGGGFGGGDC+76CCFGGGG8F@ECFGGGD@FGGG:FGGGGGGGGGGGGGGGGGC,CEFGGG9FGGDEEGGGGFEEFGAF@CF+B@:FD7?F+@FC:FFEG<FGEFFFGGGGEECGGGGGDEBF7@@FGA;,>:FE7FGGG@CE1>ED@EGDG:C5C88CFFF;6*:8*:E+:9CGDGEEFGGEGDEG53*8CEGEGFD8=EEDCEG?C>(0*5F:EFD><>5
@M00200:205:000000000-AKKM3:1:1101:19195:6281 1:N:0:1
ATTGGGTTTAAAGGGTCCGTAGGTGGACGGTTAAGTCAGGGGTGAAAGTCTGCAGCTCAACTGTAGAATTGCCCTTGATACTGGCTGTCTTGAGTTACTATGAAGTGGTTAGAATATGTGGTGTAGCGGTGAAATGCATAGATATCACATAGAATACCAATTGCGAAGGCAGATCACTAATAGTACACTGACACTGATGGACGAAAGCGTGGGGAGCGAACAGGATTAGATACCCGCGTA
+
GGGGGGGGGGGGGGGGGGGGGGGGGGGGGGGGGGGGGGGGGGGGGGGGGGGGGGGGGGGGGGGGFGGGGGGGGGGGGGGGGGGGGGGGGGGGGGGGGGGGGGGEGGGFGGGGGGGGGGGEGGGGGGGGGGGGGGGGGGFGGGGCGGGGGGGGGFGGGGGGGGGGGGGEGGGGGGGGGGFGGGGGGGGGGGGGGGGGGGGGGGDGDGGCGEGFGC>DAEEEGGGGBFGFFA?FFGGDBEEE
@M00200:205:000000000-AKKM3:1:1101:9071:6286 1:N:0:1
ACTGGGCGTAAAGGGCGCGTAGGCGGCCTGGTAAGCGTGCGGTGAAAGCCCGGGGCTCAACCCCGGGTCTGCCGTGCGAACTGCTGGGCTTGAGCACTGTAGAGGCAGGTGGAATTCCGGGTGTAGCGGTGGAATGCGTAGAGATCCGGAGGAACATCGGTGGCGAAGGCGGCCTGCTGGGCAGTGGCTGACGCTGAGGCGCGACAGCGTGGGGAGCAAACAGGATTAGATACCCTTGTA
+
GGGGGGGGGGGGGFGGGGGGGGGGGGGGGGGGGGGGGGGGGGGGGGGGGGGGGGGGGGGGGGGGGGGGGGGGGGGGGGGGGGGGGGGGGGGGFGGCFGGGGGGGGGGGGGGGGGGGGGGGGGGGGGGGGGGGGGGGGGGGGGGGGGGGGGGGGGFGGGEEGGGGGGGGGGGGGGGGGGGGGGGGGGGGGGGGGGGGGGGGGGGGGGGGGGGGGGEDDFCFFFFFBGG<@FFGGFGFFFFG
@M00200:205:000000000-AKKM3:1:1101:19387:6291 1:N:0:1
ATTGGGTATAAAGCGCGCGTAGGTGGTTTGGTAAGCGGGATGTGAAAGCCCCGGGCTTAACCTGGGAATGGCATTCCGAACTGCCGGGCTAGAGTATGGTAGAGGGTAGTGGAATTTCCTGTGTAGCGGTGAAATGCGTAGATATAGGAAGGAACACCAGTGGCGAAGGCGGCTACCTGGACCAATACTGACACTGAGGTGCGAAAGCGTGGGGAGCAAACAGGATTAGATACCCCAGTA
+
GGGGGGGGGGGGGGGGGGGGGGGGGGGGGGGGGGGGGGGGGGGGGGGGGGGGGGGGGGGGGGGGGGDGGGGGGGGGGGCGGGGGGGGGGGGGGGGGGGGGGGGGGGGGGGGGGFFGGGGGGGGGGGGGDGGGGGGGGGGGGGFGGGGGGFCDGFGGGGGGGGGGGGDCGGGGGGGGGGGGGFGGGGGGGFCGGDFC7BF<CFGGEEGGGGGDGCDGFGGCD4FGFGGF?6:FGGG355?C
@M00200:205:000000000-AKKM3:1:1101:17812:6295 1:N:0:1
ACTGGGTGTAAAGCGCACGTAGGCGGATTGTTAAGTCAGGGGTGAAATCCTGGAGCTCAACTCCAGAACTGCCTTTGATACTGGCAATCTAGAGTCCGGAAGAGGTGAGTGGAACTCCTAGTGTAGAGGTGGAATTCGTAGATATTAGGAAGAACACCAGTGGCGAAGGCGGCTCACTGGTCCGGTACTGACGCTGAGGTGCGAAAGCGTGGGGAGCAAACAGGATTAGATACCCCGGTAAGA
+
GGGGGGGGGGGGGGGGGGGGGGGGGGGGGGGGGGFGGGGGGGGGGFGGGGGGGGGGGGGGGGGGGGGGGGGGGGAEFDFAGGGGGGGGGGGG<FGGFGGGGGGGGGGFGGGGGGGGGGGFGGGGGGGGGGGGFGGGGGG?GGFFGGGGGGGGGGGGGGGGGGGG7:BF<FGCEDG@GGGFGGGGGGGGGGFGGGGE5CFGGG*;B=CG5AE<EGAC>CFCFGGG<GF<?062CFGGB>@E*))
@M00200:205:000000000-AKKM3:1:1101:16265:6300 1:N:0:1
ATTGGGCATAAAGGGTGCGTAGGTGGGCAGGTAAGTCAGTGGTGAAATCTCCGGGCTTAACCCGGAAACTGCCATTGATACTATCTGTCTTGAATACCCTGGAGGTGAGCGGAATATGTCATGTAGCGGTGAAATGCTTAGATATGACATAGAACACCCATTGCGAAGGCAGCTCACTACGGGAATATTGACACTGAGGCACGAAAGCGTGGGGATCAAACAGGATTAGATACCCCAGTA
+
GGGGGGGGGGGGGGGGGGGGGGGGGGGGGGGGGGGGGGGGGGGGGGGGGGGGGGGGGFGGGGGGDGGGGGGGGGGGGGGGGGGGGGGGGGGGGGGGGGGGFGGGGGGGGGGGGGGGGGGGEFGGGGGGGGGGFFGGGGGGGGGGGFGGGGGFGGGDGFGGGGGGGGDGGGGGGGGGGGGGGGGEDFFGF@FGGGGGEFFGE>EGGGG*:?@BC5?GF=EFD5F40<CEF=EGGC888:F9
@M00200:205:000000000-AKKM3:1:1101:7415:6317 1:N:0:1
ACTGGGTATAAAGGGCTCGTAGGCGGTTTGTCGCGTCGGGAGTGAAAACTCGGAGCTTAACTCCGAGCCTGCTTCCGATACGGGCAGACTAGAGGTATGCAGGGGAGAACGGAATTCCTGGTGTAGCGGTGAAATGCGCAGATATCAGGAGGAACACCGGTGGCGAAGGCGGTTCTCTGGGCATTACCTGACGCTGAGGAGCGAAAGTGTGGGGAGCGAACAGGATTAGATACCCCTGTACGAT
+
GGGGGGGGGGGGGGGGGGGGGGGGGGGGGGGGGGGGGGGGGGGGGGGGGGGGGGGGGGGGGGGGGGGGGGGGGGGGGGGGGGGGGGGGGGFGGGGGGGGGGGGGGGEGGGGCGEGGGGGGGGGGGFC:FG>CFGFGGFG:C7FCGGGGGGGDGGGGGGGGGGEGGG>:78CEGGGGGGGGGGGGGGGGGGGCEGGGDGF6CFEGGGG:<FGGGC5DBEGGGGG42CGF4BAGGGGFFFFG7(((
@M00200:205:000000000-AKKM3:1:1101:12351:6324 1:N:0:1
ATTGGGTTTAAAGGGCGCGTAGGTGGCGGCATAAGGCTGTGGTGAAAGTCCGGGGCTCAACTCCGGATCGGCCGTGGCAACTGTGTCGCTAGGGCACCGTAGAGGCAGATGGAATTCCGGGTGTAGCGGTGGAATGCGTAGAGATCCGGAAGAACACCAGTGGCGAAGGCGGTCTGCTGGGCGGTGAGCTCGTAAGGGCTCAATAGCCGACACTGAGGCGCGACAGCGTGGGGAGCAAACAGGG
+
GGGGGGGGGGGGGGGGGGGGGGGGGGGGGGGGGGGGGGGGGGGGGGGGGGGGGGGGGGGGGGGGGGGGGGGGGGGGGGGGGGGGGGGGGGGGGGG@FGGGGGGGGGGGGGGGGGGGGGGGGGGGGGGGGGGGGGGGGGGGGEGCCGGGGGGGGGGGGGGGGGGGGGGGGGGGGGGGGGGGGGGGGGGGGGGGGGFGGGGEFFGGGGGGGGGGGGFGFGGGGGGGFGGFFFFGE8?DFFFGG:<(
@M00200:205:000000000-AKKM3:1:1101:10745:6329 1:N:0:1
ATTGGGCTTAAAGCGCGCGTAGGCGGTTATTTAAGCTAGATGTGAAAGCCCAGGGCTTAACCTTGGAATTGCATTTAGAACTGGGTAGCTAGAGTATGGGAGAGGAGTGTGGAATTTCCGGTGTAGCGGTGAAATGCGTAGAGATCGGAAGGAACATCAGTGGCGAAGGCGACACTCTGGCCCAATACTGACGCTGAGGTGCGAAAGCGTGGGGATCAAACAGGATTAGATACTCCTGTA
+
GGGGGGGGGGGGGGGGGGGGGGGGGG@FGGGGGGGGGGGGGGGGGGGGGGGGGGGGGGGGGGGGGGGGGGGGGGGGGGGGGGGGGGGGGGGGGGGGGGGGGGGGGGGGGGGGGGGGGGGGGGGGGGGGGGGGGGGGGGGGGGGGGGGGGGECGGGGGGGGGGGGGGEEGGGGGGGGGGGGGGGGGGGGGGGGGGGECCFGGDGGEGGGGGGDECBDFG:FGGGGFGG2?FAFF<<*0;FF
@M00200:205:000000000-AKKM3:1:1101:19493:6333 1:N:0:1
ATTGGGCGTAAAGAGCTCGTAGGCGGTCTGTCGCGTCTGGTGTGAAATCCCATGGCTCAACTGTGGGCTTGCATCGGGTACGGGCAGACTAGAGTGCTGTAGGGGAGACTGGAATTCCTGGTGTAGCGGTGGAATGCGCAGATATCAGGAGGAACACCGATGGCGAAGGCAGGTCTCTGGGCAGTTACTGACGCTGAGGAGCGAAAGCATGGGGAGCGAACAGGATTAGATACCCCTGTA
+
FGGGGGGGGGGGGGGGGGGGGGGGGGGGGGGGGGGGGGGGGGGGGGGGGGGGGGGGGGFGGGGGGGGGGGGGGGGGEGGGGGGGGGGGGGGGGGGGGGGGFGGGGDGGGGGGGGFGGGGGGGGGGGGGGGGGGGGGGGGGGGFGGGGGGGGGGGGGGGGGGGGGGGEGGGGGGFGGGGFGGFGGFGGGCG?FG5<CEFGCGGGGGGGGGEGFGGFDEGGGGGGGFGGFF?>FGGGGFFFG
@M00200:205:000000000-AKKM3:1:1101:27573:6341 1:N:0:1
ATTGGGTTTAAAGGGTGCGTAGGCGGACTGGTAAGTCAGTGGTGAAATCCTGCAGCTTAACTGTAGAATTGCCGTTGATACTGTTAGTCTTGAGTACATTTGAGGTAGGCGGAATGTGGTGTGTAGCGGTGAAATGCATAGATATACCACAGAACACCGATTGCGAAGGCAGCTTACTAAACTGTAACTGACGCTGAGGCACGAAAGCGTGGGGAGCAAACAGGATTAGATACCCGGGTA
+
GGGGGGGGGGGGGGGGGGGGGGGGGGGGGGGGGGGGGGGGGGGGGGGGGGGGGGGGGGGGGGGGGGGGGGGGGGGGGGGGGGGGGGGGGFGGGGGGGGGGGGGGGGGGFGGGEEGGGGGGGGGGGGGGGGGGFGGGGGGGGGGGGFFFF=FEGGGGGFEFF>+@CGGGGGGGG6>BBAAEFGADBFGGGGGGGGGGGGFFGGDGEEGGG*8FE8;<)=<ECG:56*17==6CFF+>0.8C
@M00200:205:000000000-AKKM3:1:1101:12243:6341 1:N:0:1
ATTGGGTTTAAAGCGCGCGCAGGCGGATCCTGCAAGTCGGAAGTGAAATTTCACCGCTCAACGGTGAAGCTGCTTTTGATACTGCGGATCTGGAGACCGGTAGAGGTTGGTGGAATTGCAGGTGTAGCGGTGGAATGCGTAGAGATCTGCAAGAACACCCGTGGCGAAGGCGGCCAACTGGGCCGGTTCTGACGCTGAGGCGCGAAAGCGTGGGGAGCAAACAGGATTAGATACCCCAGTA
+
GGGGGGGGGGGGGGGGGGGGGGGGGGGGGGGGGGFFFGGGGGGGGGGFGGGGGGGGGGGGGGGGGGGGGGGGGGGGGGGGGGGGGGGGGGGGGGGFGGGGGGGGGGGGGGGGGCGGGGGGGGGGGGGGGGGGGCFGGGGGGGGGGGGGGGGGGGGGGGGGGGGGGGGGGGGGGGGEGGGGGFGGGGGGGGGGGGGGGGGGGGGGEGGDGEEEGGFGBEEGGGFFBDFAFFBGGGGCFD3ED
@M00200:205:000000000-AKKM3:1:1101:13697:6346 1:N:0:1
ATTGGGTGTAAAGCGCACGTAGGCGGCTTATTAAGTCGGGGGTGAAATCCTGGAGCTCAACTCCAGAACTGCCTTCGATACTGATGAGCTTGAGTTCGGGAGAGGTGAGTGGAACTGCGAGTGTAGAGGTGAAATTCGTAGTTATTCGCAAGAACCCCAGTGGCGAAGGCGGCTCACTGGCCCGATAATGCCGCTGAGGTGCGAAAGGGTGGGGAGCAAACAGGATTCGATCCCCCCGTAAGA
+
GCFFGFCFGGGFFGEG:FGFGG>FF77F@,<CFF<CFGEEDEF:FGGCFFGFFC=8FFFC@CFDF,CFFGGFFDFF7+,BBF9<<D<FFGGC8,CE?+=F7=?+=EFF,,5BF,BDEFGFE7<=33B>DF7=FEFGDFF77+,:37@@FC+@:,3,@3@*,<3**>>C*,*=114++5<+;E8C:1**+3+0:E)***;?/95;:*1**2*:58)).*2+5***(*2))*-22;E)875*1(.
@M00200:205:000000000-AKKM3:1:1101:20717:6351 1:N:0:1
ACTGGGTATAAAGGGCGTGAAGGTGGTATGGTACGTTTTATTGTAAATACTCAAACATAATTTGAGGAGCTTTAAAATACGGCTATGCTTGAGTTTATTTGAAGAAAGTTGTACTTCTAGTGTAGAGGTGAAATTTGCAAAAATTAGAAGGACAGTCCACGGGCGAAAGCGACTTTCTACTATAAACTGACACTATAGCGCGAAAGCATAGGTAGCAAACGGGATTAGATACCCTCGTAAGAT
+
GGGGGGGGGGGGGGGGGGGGGGGGGGGGGGGGGGGGGGGGGGGGGGGGGGGGGGFGGGGGGGGGGGGGGGGGGGGGFGGGCGGGGGGGGGGGGGGGGGGGGGGGGGGGGGGGFGGGGGGGGGGFGFGGGGGGGGGGGGGGFGGGGGGGGGGGGGGGGGGGGGGGDGGGGGGGGGGGGGGGGFGGGFGGGGGGGGGGGFGGGGGDEEGGGFF?FFACBB8F4C/C=CFEFFFG,8BFEFEF<EE
@M00200:205:000000000-AKKM3:1:1101:13305:6353 1:N:0:1
ACTGGGTTTAAAGGGTGCGTAGGCGGGCGTTTAAGTCAGCGGTGAAATCCCACGGCTCAACCGTGGAACTGCCATTGATACTGGGCGCCTTGAGTACCGTTGGGGTAGGCGGAATTTATGGTGTAGCGGTGAAATGCATAGATACCATAAGGAACCCCGATAGCGTAGGCGGCTTACTGAGCGGTAACTGACGCTGAGGCACGAAAGCATGGGTAGCGAACAGGATTAGATACCCCCGTAAGA
+
GGGGGGGGGGGGGGGGGGGGGGGGGGGGGGGGGGGGGGGGGGGGGGGGGGGGGFFGGGGGGGGGGGGGGGGGGGGGGGGFGGGGGGGGGGGGFGGFGGGGGGGGGGGEFGGGEGGGGGGGGGCGGGGGGGGGGGGGGGGGGGGGGGGGGGGGGGGGGGGEGEFFEGGECFDEGGGGGGAFGGGGGGGFGFFGGGC=EC8555CEEEGGGGGG5F=DFDC899?C890)=B5>FEFGDFEGG6<
@M00200:205:000000000-AKKM3:1:1101:11222:6356 1:N:0:1
ATTGGGTTTAAAGGGCTCGTAGGTGGCCAACTAAGTCGGATGTGAAATCCCCAGGCTCAACTTGGGAACTGCATCCGATACTGGATGGCTTGAATCCGGGAGAGGGATGCAGAATTCCAGGTGTAGCGGTGAAATGCGTAGATATCTGGAGGAATACCGGTGGCGAAGGCGGCATCCTGGACCGGCATTGACACTGAGGAGCGAAAGCCAGGGGAGCAAACGGGATTAGATACCCCAGTAAGA
+
GGGGGGGGGGGGGGGGGGGGGGGGGGGGGGGGGGGGGGGGGGGGGGGGGGGGGGGGGGGGGGGGGGGGGGGGGGGGGGGGGGGGGGGGGGGGGGGGGGGGGGGGGGGGGGGGGGGGGGGGGGGGGGGGGGGGGGGGGGGGGGGGFGGFDFGGGGGDFGGGGGGGGEGGGGGDEGGGGGGGGGGGGGGDFGGGFGGGGGGGGFGGGGGGGGGCFGFGF5ACFDGGB:FFFFFGC:<*8>FGGAB
@M00200:205:000000000-AKKM3:1:1101:7065:6361 1:N:0:1
ATTGGTTTTAAAGCGCACGTAGGCGGTTTGTTAAGTCAGAGGTGAAATCCCGGAGCTCAACTCCGGAACTGCCTTTGATACTGGCAAGCTAGAGTCCGGAAGAGGTGAGTGGAACTCCTAGTGTAGAGGTGGAATTCGTAGATATTAGGAAGAACACCAGTGGCGAAGGCGGCTCACTGGTCCGGTACTGACGCTGAGGTGCGAAAGCGTGGGGAGCAAACAGGATTAGATACCCCAGTA
+
GGGGGGGGGGGGGGGGEFGGGGGGGGGGGGGGGGGGGGGGGGGGGGGGGGGGGEGGGGGGGGGGGGGGGGGGGGGGGGGGGGGGGGGGGGGGGGGGGGGGGGGGGGGGGGGGGGGGGGGGGGGGGGGGGGGF?FGGGGGGGGGGGGGGFFGGGGGGGGGGGGGGGGGGGGGGGGGGGGGGGGGGGGGGGGGGGGGGGGGGFGGGGGGGGCEGGD>GFGGGGGFG(9FBFFFGGG?GEEFG
@M00200:205:000000000-AKKM3:1:1101:25499:6362 1:N:0:1
ACTGGGTTTAAAGAGTTGCGTAGGTGGCATAGTAAGTAGATAGTGAAAGCGTGTGGCTCAACCATACATCCATTATCTAAACTGCTGAGCTAGAGTATGAGAGAGGTTATTGGAATTCCCAGTGTAGGAGTGAAATCCGTAGATATTGGGAGGAACACCGATGGCGTAGGCAGATAACTGGCTCATTACTGACACTAAGGCACGAAAGCGTGGGGAGCAAACGGGATTAGATACACTAGTA
+
GGGGGGGGGGGGGGGGGGGGGGGGGGGGGGGGGGDFGGGGGGGGGGGGGGGGGGGGGGGGGGGGGGGGGGGGGGGGGGGGGGGGGGGGGGGGGGGGGGGGGGGFGGGGGGGGFGGGGGGGGGGGGGG,FFGGGGGGGGEGGGGGGGGGGFGGDGGGGGGGGGGGGCEGGDGGGGGGGGGFGD?FGGGGGGGGGGGGGFFFFGGGGGGGGG>CFG>G5EFFFGGGDGD>4*9FGB@CFFFGF
@M00200:205:000000000-AKKM3:1:1101:20519:6372 1:N:0:1
ACTGGGTATAAAGGGAGCGTAGGCGGCGTGGTAAGTCAGATGTGAAATCCCGGGGCTCAACCCCGGAACTGCATCCGATACTGCCGTGCTAGAGGATTGGAGAGGTAGCTGGAATTCTTGGTGTAGCAGTGAAATGCGTGGAGATCAAGAGGAACACTCGTGGCGAAAGCGAGCTACTGGACAATATCTGACGCTGAGGCTCGAAGGCCAGGGTAGCGAAAGGGATTAGATACCCTGGTA
+
GGGGGGGGGGGGGGGGGGGGGGGGGGGGGGGGGGGGGGGGGGGGGGGGGGGGGGGGGGGGGGGGGGGGGGGGGGGGGGGGGGGGGGGGGGGGGGGGGGGGGGGGGGGGGGGGGGGGGGGGGGGGGGGGGGGGGGGGGGGGGGGGGGGGGGGGGGGGGGGGGGGGGGGGGGGGGGGGGGGGGGGGGGGGGGGGGGGGGGGGGGGGGGGGGGGGGGFGFDGEGGGGFGGFFFFGGGGFFFFG
@M00200:205:000000000-AKKM3:1:1101:24804:6375 1:N:0:1
ATTGGGTTTAAAGGGTGCGCAGGCGGTTTGGCAAGAAGGATGTGAAATCCCGGGGCTTAACCTCGGAACTGCATTCTTAACTGCCAGGCTAGAGTATGTCAGAGGGGGGTAGAATTCCGCGTGTAGCAGTGAAATGCGTAGAGATGCGGAGGAATACCGATGGCGAAGGCAGCCCCCTGGGATAATACTGACGCTCAGGCACGAAAGCGTGGGGCGCAAACAGGATTAGATACCCCAGTA
+
GGGGGGGGGGGGGGGGGGGGGGGGGGGGGGCGGGGGFGGGGGGGGGGGGGGGDGGGGFGGGGGGGG:FGGGGGGGGGGGGGGGGGGFGGGGGAEGGGGGGFGGGGDGGGFEGGGGGGGGGGFGFGCGGFGFDG:FCEFGDG@FGGG9FEGGGGDGGGGGGGGGFE>EGGGG>ECEGGEG>CCCFEGGGGGGGGGGGGFGFCFE8*8DGGE8?E5.)<EEGGGGG:<774@BGFFGF@BFF
@M00200:205:000000000-AKKM3:1:1101:24446:6376 1:N:0:1
ATTGGGTATAAAGCGCGTGTAGGCGGGACCGCAAGTCAGATGTGAAATCCCCGGGCTCAACCCAGGAACTGCATCTGAAACTGCGGACCTTGAGTACTGGAGAGGGCGGCGGAATTCCTGGTGTAGAGGTGAAATTCGTAGATATCAGGAGGAACACCGGTGGCGAAGGCGGCCGCCTGGACAGTCACTGACGCTGAGACGCGAAAGCGTGGGGAGCAAACAGGATTAGATACCCGTGTA
+
GGGGGGGGGGGGGGGGGGGGGGGGGGGGGGGGGGGGGGGGGGGGGGGGGGGGGGGGGGGGGGGGGGGGGGGGGGGGGGGGGGGGGGGGGGGGGGGGGGGGGGGGGGGGGGGGEGGGGGGGGGGGGGGGGGGGGGGGGGGG7FGGGGGGGGGGGGGGGGGGGGGGGGGGGGGGGGGGGGGGGGGGGGGGGGGGGGGGGFGGGGGGGGGGGGDEGE@D@G6FCGFGFGGFFFFF?CEGBFFG
@M00200:205:000000000-AKKM3:1:1101:5231:6394 1:N:0:1
ACTGGGTTTAAAGGGTGCGTAGGTGGTGGGGTAAGTCTGATGTGAAAGCTCCGAGCTCAACTCGGAAATGGCATTAGAAACTACCTTGCTAGAGGATTGGAGGGGGGACTGGAATTCTCGGTGTAGCAGTGAAATGCGTAGATATCGAGAGGAACACCAGTGGCGAAGGCGAGTCCCTGGACAACTCCTGACACTGAGGCACGAAAGCTAGGGGAGCAAACAGGATTAGATACCCGCGTA
+
GGGGGGGGGGGGGGGGGGGGGGGGGGGGGGGGGGGGGGGGGGGGGGGGGGGGGGGGGGGGGEFDGGGGGGGGGGGGGGCGGGGGDGGFGGGGGF?FGGGGGGGGGGGGGGGFGGGGGGGGFGGGGGGGFGGGGGGGGGGGFGGGFGGGGGGGGGGGGGGGGCCEECGEFGGGGGGFGGGFGGGGGGCEFCFGFGGFGGGGGGGGGGDFFGGFCEBGFGGFGGFG?GG?=@AFG6CD:3<E
@M00200:205:000000000-AKKM3:1:1101:27916:6399 1:N:0:1
ATTGGGTTTAAAGGGTGCGTAGGCGGCCTGTTAAGTCAGGGGTGAAAGACGGTGGCTCAACCATCGCAGTGCCCTTGATACTGACGGGCTTGAATGAACTAGAGGTAGGCGGAATGTGACAAGTAGCGGTGAAATGCATAGATATGTCACAGAACACCGATTGCGAAGGCAGCTTACTATGGTTTTATTGACGCTGAGGCACGAAAGCGTGGGGATCAAACAGGATTAGATACCCCTGTA
+
GGGGGGGGGGGGGGGGGGGGGGGGGGGGGGGGGGGGGGGGGGGGGGGGGGGGGGGGGGGGGGGGGGGGGGGGGGGGGGGGGGGGGGGGGGGGGGGGGGGGGGGGGGGGGGGGGGGGGGGGFGGFGGGGGGGGGGGGGGGGGGGGGGGCFGGGGGGGCEFFE:FGGDGGGGGGGGGGGGG@FGEGGGGGGGGGGD<EGGGGGDEEEEG4?E7CFGA3):CCFGGG:CGF@FFGGC65<FFF
@M00200:205:000000000-AKKM3:1:1101:4771:6399 1:N:0:1
ATTGGGCTTAAAGGGTGCGTAGGCGGGCTTGTAAGTCAGGGGTGAAATCCGGCAGCTCAACTGTCGAACTGCCTCTGATACTGCAGGCCTTGAGTCGACATGAAGCAGGCGGAATATGGCATGTAGCGGTGAAATGCATAGATATGCCATAGAACACCGATAGCGAAGGCAGCCTGCTAAAGTTGTACTGACGCTGATGCACGAAAGCGTGGGTAGCGAACAGGATTAGATACCCGAGTA
+
GGGGGGGGGGGGGGGGGGGGGGGGGGGGGGGGGGGGGGGGGGGGFGGGGGGGGGGGGGGGGGGGGFGFGGGGGGGGGGGGGGFGGGGGEGGFGGGGGGCGGGGGDGGF7FGGGGGGGGGGGGGGGGGGGGGGGGGGGGGFGGGCC;FFFGGFGGFAFEEBGGGGEGEEGGGGGGGGGGGGGGG,BFGGGG9+3*>E5CFGCCFEGGCCEEGGDEFGFGEG3):71CGFFF2*<CFGE3.=
@M00200:205:000000000-AKKM3:1:1101:6843:6401 1:N:0:1
ATTGGGTTTAAAGCGTGCGTAGGTGGTTCGTTAAGTCTGATGTGAAAGCCCCGGGCTCAACCTGGGAATTGCATTGGATACTGGCGGGCTAGAGTACGGTAGAGGGTGGCGGAATTCCTGGTGTAGCAGTGAAATGCGTAGAGATCAGGAGGAACATCCGTGGCGAAGGCGGCCACCTGGACCAGTACTGACACTGAGGCACGAAAGCGTGGGGAGCAAACAGGATTAGATACCCCTGTA
+
GGGGGGGGGGGGGGGGGGGGGGGGGGGGGGGGGGGGGGGGGGGGGGGGGGGGGGGGGGGGGGGGGGGGGGGGGGGGGGGGGGGGGGGGGGGGGGGGGGGGGGGGGGGGGGGGGGGGGGGGGGGGGGGGGGGGFGGGGGGGGGGGGGGGGGGGGGGGGGGGGGG>EGGGGGGGGGGGGGGGGGGGGGGGGGGGGGGGFFFGEFGGGGGGGGDGGGEGFGGGGGGGFG7<FFFGGFGGFF@E
@M00200:205:000000000-AKKM3:1:1101:27018:6417 1:N:0:1
ATTGGGTTTAAAGCGTGCGCAGGCGGCCTTGCAAGTCGGGCGTGAAATCCCACGGCTCAACCGTGGAAGTGCACTCGAAACTGCTTGGCTAGAGTCTTGGAGAGGAAGGCGGAATGCTTGGTGTAGAGGTGAAATTCGTAGATATCAAGCGGAACACCGGTGGCGAAGGCGGCCTTCTGGACAATGACTGACGCTAAAACACGAAAGCGTGGGGAGCAAACAGGATTAGATACCCTTGTA
+
GGGGGGGGGGGGGGGGGGGGGGGGGGGGGGGGGGGGGGGGGGGGGGGGGGGGGGGGGGGGGGGGGGGGGGGGGGGGGGGGGGGGGGGGGGGGGGGGGGGGGGGGGGGGGGGGGGGGGGGGGFFEGGGGFGGGGFGGGGGGFGGGGGGGGGGFGGGGGGFGGGGGGGEGGGGGGGGGGGGFGFGGGGGGGGGGGGGGGFGGFGGGGGG:EGGGGGEGFGCG5<CCBCDFFFFGFGGF?F@F
@M00200:205:000000000-AKKM3:1:1101:11412:6418 1:N:0:1
ATTGGGTTTAAAGGGCGCGTAGGCGGCCGATTAAGTCGGGGGTGAAAGCCTGTGGCTCAACCACAGAATTGCCTTCGATACTGGTTGGCTTGAGACCGGAAGAGGACAGCGGAACTGCGAGTGTAGAGGTGAAATTCGTAGATATTCGCAAGAACACCAGTGGCGAAGGCGGCTGTCTGGTCCGGTTCTGACGCTGAGGCGCGAAAGCGTGGGGAGCAAACAGGATTAGATACCCCTGTA
+
GGGGGGGGGGGGGGGGGGGGGGGGGGGGGGGGGGGGGGGGGGGGGGGGGGGGGGGGGGGGGGGGGGGGGGGGGGGGGFGDGGGGGGGGGGGGGGGGGGGGGGGFGGGGGGGGGGGGGGGGGGGGGGGGFGGGGGGGGGGGGGGGGGGGGGGGGGGGGGGGGGGGGEEFFFEEGGGGGGGGGGGGGGGGGGGFGGGGGGGFEGGGGGGGECEGGGFCBGGFFCFGFGGBF?A7CEGGFFFG
@M00200:205:000000000-AKKM3:1:1101:5791:6420 1:N:0:1
ATTGGGTTTAAAGGGCGCGCAGGCGGTTCTCCAAGTCAGATGTGAAAGCCCCGGGCTCAACCTGGGAACTGCATTTGAGACTGGAGAACTCGAGTTCGGGAGAGGATGGCGGAATTCCCAGTGTAGAGGTGAAATTCGTAGATATTGGGAAGAACACCGGTGGCGAAGGCGGCCATCTGGACCGAGACTGACGCTGAGGCGCGAAAGCGTGGGGAGCAAACAGGATTAGATACCCTAGTA
+
GGGGGGGGGGGGGGGGGGGGCFGGGGGGGGGGGGFGGGGGGGGFGGGGGGGGGGGGGGGGGGGGGFGGGGGGGDGGGGGFGGGGGGFGGGGGGGGGGGGGGGGGGGGGGGDGGEGFGGGGGCACFFGGGGGGGGGGGGFGGGGFFFGGCGGGGGGGGGDGGGGDGGCFGGGECEGGGGDCFGGGGGE?CF?CCEDEGFGG53=C8E3*CCE8EC>CDGCFDFFG?FG???):<8EC).9E
@M00200:205:000000000-AKKM3:1:1101:9160:6421 1:N:0:1
ATTGGGCTTAAAGGGTCCGTAGGCGGATTAGTAAGTCAGGGGTGAAAGTTTGCGGCTTAACCGTAAAATTGCCTTTGATACTGCTAGTCTTGAATAATTATGAAGTAGCTAGAATATGTAGTGTAGCGGTGAAATGCTTAGATATTACATGGAATACCGATTGCGAAGGCAGGTTACTAATAATTTATTGACGCTGATGGACGAAAGCGTGGGGAGCGAACAGGATTAGATACCCCTGTA
+
G9DEFGDFGGFCFDGFFFFGGGGGGGGG@FFGGCFGGFGGGDGEGFFFAFCEGEGGG:FFGGGGCFGDFEEGGGEEFA9?EFGGGGF5BCECFEFCEGCFGGGGGEFFGG9BFBGAAFGCGEFEEFGGGFDCEA5CFEF9FEBE;F<FD<FDEDGFAAFEF:@FGCCFGFFGGECCDD9=E9FGGAC7F8CG8>;95BFCCGCG>*?F5AE:7>5/8C*8C<CF?GC8F+97CE8*=5/9
@M00200:205:000000000-AKKM3:1:1101:12813:6423 1:N:0:1
ATTGGGTTTAAAGGGTGTGTAGGCGGATATTTAAGTCAGAGGTGAAATCTCCAGGCTCAACCTGGAAACTGCCTTTGATACTATTTATCTTGAATTTCGTTGAGGTTGGCAGAATATATCATGTAGCGGTGAAATGCATAGATATGATATAGAATACCTATTGCGTAGGCAGCTGGCTGAACGACGATTGACGCTGAGGCACGAAAGCGTGGGTAGCGAACAGGATTAGATACCCTCGTA
+
FGGFGGGGGGGGGGGFGGGGGGGGGGGGGGGGGGGGGGGGGGGGFGGGGGGGGGGDEFCFGGGGGGGGGGFEFDGGGGGGFFFGGDGGFGGGGFGGGGGGGGGGGGGGDGGGGGGGGGGGEGGGGGGGGGDGFFGGGFGGC9FGGFFFGGGFGDGGGGGGFGGGGGGGGGGD>EF8>FG?FDGGGEGGGFFG6@DECCEFGFE>:ED48CEC>B8<)7::/CF4:CFEFCEG9?4CFDFC
@M00200:205:000000000-AKKM3:1:1101:15693:6432 1:N:0:1
ATTGGGTTTAAAGGGTGCGTAGGCGGTCTGTTAAGTCAGTGGTGAAATCTGGCAGCTTAACTGTCAGGGTGCCATTGATACTGATGGACTTGAGTGAAGTCGAAGTAGGCGGAATTGACGGTGTAGCGGTGAAATGCTTAGATATCGTCAAGAACACCGATAGTGAAGACAGCTCACTAGGCTTATACTGACGCTGAGGCACGAAAGTGTGGGGATCAAACAGGATTAGATACCCGAGTA
+
FEEFFGGDEFFGGGC@FGGGGGCG@C6CF?<,CFGGF<FEEFGEGGGG,E,6E@BCFC@CGGFEFE<8CFFFG99C,CF<FGG@C,6=FFGGEE?<?ECC9??<FF9,C,>:+>FGFEF+=FFGC<FECC7FA?5<CEFFGCDFGCEFFF:9FGFFGG=B=+>,8@,E9E,DFG,@EG<>,DFD6B;FG>FGEECG5>EG**:88C78BCF7<>>*0:+0;5<C(>73*:5@CE@8);FF
@M00200:205:000000000-AKKM3:1:1101:19493:6437 1:N:0:1
ACTGGGTGTAAAGGGTCCGTAGGTGGACGATTAAGTCAGGGGTGAAAGTCTGCAGCTCAACTGTAGAATTGCCCTTGATACTGGTTGTCTTGAGTTACTATGAAGTGGTTAGAATATGTGGTGTAGCGGTGAAATGCATAGATATCACATAGAATACCGATTGCGAAGGCAGATCACTAATGGTACACTGACACTGATGGCCGAAAGCGTGGGGAGCGAACAGGATTAGATCCCCCAGTC
+
GGGGGFFGEGFF@C@FG-CFFEGGFEG8FGGFGGFFGFGGEDEB<FCFFGGEGEGFGGGGGGCFFCFDEGGGFFGGAFE@FGGGGEFFGGGC9CFFGGGGGGG,9EFGGGG<EAAEFGGFFGGG=FEF+CFC9,CDFE,=?=E?EFCGGGAEEFFGGFGGE@DFGEBFE8D+>F8BGGC@FGG>EEGFC?D?FGGC,@EG,5@E*@C*@E@:*B>C@EC*:CG47*:*/;<+2F:>8AF+
@M00200:205:000000000-AKKM3:1:1101:9812:6460 1:N:0:1
ATTGGGTGTAAAGAGCTCGTAGGTGGCCGGTCGCGTCTGCCGTGAAAGCCCGCAGCTTAACTGCGGGTCTGCGGTGGATACGGGCCGGCTAGAGGTAGGCAGGGGCAAGTGGAATTCCTGGTGTAGCGGTGAAATGCGCAGATATCAGGAGGAACACCGGTGGCGAAGGCGGCTTGCTGGGCCTTACCTGACGCTGAGGAGCGAAAGCGTGGGGAGCGAACAGGATTAGATACCCCGGTA
+
GGGGGGGGGGGGGGGGGGGGGGGGGGGGGGGGGGGGGGGGGGGGGGGGGGGGGGGGGGGGGGGGGGGGGGGGGGGGGFGGGGGGGGGGGGGGGGGGGGGGGGGGGGGGGGGGGGGGGGGGGGGGGGGGGGGGGGGGGGGGGGGGGGGGGGGGGGGGGGGGGGGGGGGGGGGGGDEEFFGGGGGGGGGGGGGGGGGEEGGGGGG>>CDGGECEGGFDEGGGGDGF0CF?FFDCCC@C;3):
@M00200:205:000000000-AKKM3:1:1101:23396:6465 1:N:0:1
ATTGGGTTTAAAGCGCGCGTAGGTGGCTTGATAAGCCGGTTGTGAAAGCCCCGGGCTCAACCTGGGAACGGCATCCGGAACTGTCAAGCTAGAGTGCAGGAGAGGAAGGTAGAATTCCCGGTGTAGCGGTGAAATGCGTAGAGATCGGGAGGAATACCAGTGGCGAAGGCGGCCTTCTGGACTGACACTGACACTGAGGTGCGAAAGCGTGGGTAGCAAACAGGATTAGATACCCGTGTA
+
GGGGGGGGGCGFGGGGGGGGGGGGGGGGGGGGGGGGGGGGEGGEGGGGGGGGGGGGGGGGGGGFGGFGGGGGGGGGGGEEGGGGGGGGGGGGECGGGFGGGGGGGGGGGGGFGFGGGGCFEFGGGFFGGGGGGGGGGG<EGGGGGGGGGGGGGGGGGGGGGGGGGG7FDGCCGGGGGGGGGGGG6:CCGGGGGDFGGGF65D=E*?DGGGGGEC=CFGFGGGGF?FC<4@DCCACC5>F=
@M00200:205:000000000-AKKM3:1:1101:24016:6466 1:N:0:1
ATTGGGCATAAAGGGTCTGTAGGCGGTCTTGTAAGTCAGTGGTGAAAGCCCATCGCTCAACGGTGGAACGGCCATTGATACTGCTGGACTTGAATTATTGGGAAGCAACTAGAATATGTAGTGTAGCGGTGAAATGCTTAGAGATTACATGGAATACCAATTGCGAAGGCAGGTTGCTACCAATTGATTGACGCTGATGGACGAAAGCGTGGGTAGCGAACAGGATTAGATACCCGCGTA
+
GGGGGGGGGCDFGGGGGGGGGGGGGGGGGGGGGFGFGGGGGGGGGGGGGGGGGGGGGFGGGGGGGGGDGGGGGGGGFGGGEFGGGGGGGGGGGGGGGGGGGFG@FGGGGGGGGGGGGGGGGGGGGGGGGGDGGAEFGGGGGFGAFDFGGGGGGGGGGDGFGCFFGG@@CFDGDFGGGGGGGGGGGGGGF8FCC9DE5ECFFCCGGGGGGGGGGGADFCEEGGGC;4@@4CCFGFEGFFFG
@M00200:205:000000000-AKKM3:1:1101:21877:6469 1:N:0:1
ACTGGGCTTAAAGGGTGCGTAGGCGGGCGTTTAAGTCAGCGGTGAAATCCCACGGCTCAACCGTGGAACTGCCATTGATACTGGGCGCCTTGAGTACCGTTGGGGTAGGCGGAATTTATGGTGTAGCGGTGAAATGCATAGATACCATAAGGAACCCCGATAGCGTAGGCGGCTTACTGAGCGGTAACTGACGCTGAGGCACGAAAGCATGGGTAGCGAACAGGATTAGATACCCTCGTA
+
GGGGGGGGGGGGGGGGGGGGGGGGGGGGGGGGGGGGGGGGGGGGGGGGGGGGGGGGGGGGGGGGGGGGGGGGGGGGGGGGGGGGGGGGGGGGGGGGGGGGGGGGGGGGGGGGGGGGGGGGGGGGGFGGGGGGGGGGGGGGFGFGGFGFGGGGGGGGGGGGGGGGGGGGGGGGGGGGFGGGGGGGGGGGGGGGGGGGGGGC:CEGGGGFGGGFF+7C?CEGGGFG:6C796<GC80985>C
@M00200:205:000000000-AKKM3:1:1101:16214:6476 1:N:0:1
ATTGGGTTTAAAGTGCATGTAGGCGGTTCGTAAAGTCAGATGTGAAAGCCCTGGGCTTAACCCAGGAAGTGCATTTGAAACTCACGAACTGGAGTCCCGGAGAGGAAGGCGGAATTCTCGGTGTAGAGGTGAAATTCGTAGATATCGAGAGGAACATCTGCGGCGAAGGCGGCCTTCTGGACGGTGACTGACGCTGAGATGCGAAAGCGTGGGGAGCAAACAGGATTAGATACCCCCGTA
+
GGGGGGGGGGGGGGGGGGGGGGGGGGGGGGGGGGGGGGGGGGGGGGGGGGGGGGGGGGGGGGGGGGGGGGGGGGGGGGGGGCGGGGGGGGGGGGGGGGGGGGGGGGGGGGGGGGGGGGGGGGGGGGGGGGGGGGGGGGGGGGGGGGGGGGGGGGGGGGGGGGGGGGGGGGGGGGGGGFGGGGGGGGDFFGGGGGGDGGGFGGGGGGGGGGGEGDBGFG8@FGDGFGGFFFAGGGGFE>BD
@M00200:205:000000000-AKKM3:1:1101:4523:6481 1:N:0:1
ATTGGGTGTAAAGGGCGCGTAGGCGGCTTCGTATGTCGGGTGTGAAAGCCCACCTCTTAAAGGTGGAATTGCATTCGAAACTACGGGGCTGGAGTGCCGGAGAGGATGGTGGAATTCCTGGTGTAGAGGTGAAATTCGTAGATATCAGGAGGAACACCGGTGGCGAAGGCGGCCATCTGGACGGTAACTGACGCTGAGGCGCGAAAGCGTGGGGATCAAACAGGATTAGATACCCGCGTAAGCT
+
FGFGFGGGGGGFGGGDEGGGGGGGGGGGGGGGCGFFFGGGE@FCFFEFFC7FEGGGDEDEFEFGGGGGFGGFFGGGAFFC=FFGECCEGGCCBFFGGGGGEBEEGCFGGGGCCC<FGGGGGGGGGGGGFGCEC=FGBFGGGGCGGFFF,>++>>BDFFE:@F@8C<8:F8EEGECEFGG9FGGGEGECCF79EE3CGG8==<7:EG9CC5;>CGF35FFGF7FC00:)/=<7+<+)8<DE53).
@M00200:205:000000000-AKKM3:1:1101:17006:6486 1:N:0:1
ATTGGGTATAAAGAGTTGCGTAGGTGGCATAGTAAGTAGATAGTGAAAGCGTGTGGCTCAACCATATATCCATTATCTAAACTGCTGAGCTAGAGTATGAGAGAGGTTATTGGAATTCCCAGTGTAGGAGTGAAATCCGTAGATATTGGGAGGAACACCGATGGCGTAGGCAGATAACTGGCTCATTACTGACACTAAGGCACGAAAGCGTGGGGAGCAAACGGGATTAGATACCCGCGTA
+
GGGGGGGGGGGGGGGGGGGGGFFGGGGGGGGGGGDGGGGGGGGGGGGGGGGGGGGGGGGGGGGGGGGGGGGGGG@CCFFAEFGGGGGGGFGGGGGGGGGGGGG@7CGGGGGEGCFGGGGGDGGGGGGGGGGGFGGGGGGGGGDGGGGGGGFDGGGGGGDGGGGGGCEGGCEDGGFGGGGGGGGGGGGFFGFG?FGGGEFCEGGGDGGGGGGGDGFGEEFCCGC<=4?=AA4:;?CGFFFG<
@M00200:205:000000000-AKKM3:1:1101:13215:6516 1:N:0:1
ATTGGGTGTAAAGGGTCCGTAGGTGGACGGTTAAGTCAGGGGTGAAAGTCTGCAGCTCAACTGTAGAATTGCCCTTGATACTGGCTGTCTTGAGTTACTATGAAGTGGTTAGAATATGTGGTGTAGCGGTGAAATGCATAGATATCACATAGAATACCAATTGCGAAGGCAGATCACTAATAGTACACTGACACTGATGGACGAAAGCGTGGGGAGCGAACAGGATTAGATACCCCGGTAAGC
+
AFGGGGGGGGGGGGGGGGGGGGGEGGGGGGGGGGGGGGGGGGGGGGGGCFAEGGGGGGGGGGGGGFGGGGGG99ECFFFGGGGFFGGGGGGDGGFGGGGEFGF<<CEE?F?FFFFGGCFFFGGGC<FG7FBGFGGCEDFA9EFGGG<C,CEFGGGGGGGGGGFGCGGGGGFEFGEEFGB:EFFFGE3DE?FGFC?8@FC99?>EGG*5@E*@@C*/5::CD46428D=6FC:FFDDDFD57)/
@M00200:205:000000000-AKKM3:1:1101:23662:6529 1:N:0:1
ACTGGGTTTAAAGCGTGCGTAGGCGGCCTGGTAGGTGAGATGTGAAAGCCCACGGCTCAACCGTGGAATTGCGTTTCAAACCACCAGGCTGGAGGATGGCAGGGGTGATGGGAACTGATGGTGGAGCGGTGAAATGCGTTGATATCATCAGGAACACCGGTGGCGAAGGCGCATCACTGGGCCATTTCTGACGCTGAGGCACGAAAGCTAGGGTAGCGAACGGGATTAGATACCCTTGTA
+
GGGGGGEGGGGGGGGGGGGGGGGGGGGGGGGGGGGGGGGGGGGGGGGGGGGGGGGGGGGGGGGGGGGGGGGGGFEGGGGGGGGGGGGGGGGGGGGGGGGGGGGGGGGGGGGGGGGGGGGGGGFGGGGGGGGGGGGGGGGGGGGGGGGGGGGGGGGGEGGGGGGGEFGGGGGGGGGGGGGGGGGGGGGGGGGGGGGG=5@FGGGGGGDFGGGFGF?DFDEGDDCGFGG?FFFGGFGFF4@F
@M00200:205:000000000-AKKM3:1:1101:17319:6529 1:N:0:1
ACTGGGTTTAAAGCGCACGTAGGCGGCTGGGTAAGTCTGTCTGTGAAAGCCCGGGGCTCAACCCCGTGGACTGCAGGGGATACTGCCTGGCTGGAGACAAGCAGAGGTTGGTAGAATTCCGGGTGTAGCGGTGGAATGCGTAGAGATCCGGAGGAATACCAGAGGCGAAGGCGGCCAACTGGGCTTGTTCTGACGCTGAGGTGCGAAAGCGTGGGGAGCGAACAGGATTAGATACCCCTGTA
+
GGGGGGGGGGGGGGGGGGGGGGGGGGGGGEGGGGFFFGGGGGGGGGGGGGGGGGDFGGGGGGGGGGGGGGGGGG<C,:C+44?FGGGGGFFGGEGGGGGGGGEFDGGGGGGGEGGGGGFGGGDB=FF9FFGGDC@FGAE7FGD<BEGGGGGGGDGGGGGGFBF>8>EFGD:CCEG@EGFGGGGGGGGF9C?CC?DEG5?5=C*+/;D38:CCEEB37*8?C/?D:958=?B*0:ACFFF*><
@M00200:205:000000000-AKKM3:1:1101:24180:6530 1:N:0:1
ATTGGGTGTAAAGGGTGCGTAGGCGGCCTGTTAAGTCAGGGGTGAAAGACGGTGGCTCAACCATCGCAGTGCCCTTGATACTGACGGGCTTGAATGAACTAGAGGTAGGCGGAATGTGACAAGTAGCGGTGAAATGCATAGATATGTCACAGAACACCGATTGCGAAGGCAGCTTACTATGGTTTTATTGACGCTGAGGCACGAAAGCGTGGGGATCAAACAGGATTAGATACCCTCGTA
+
GGDGGGGFGGGFFGGGGGGGGDFGGGGGGGGGGGGGGGGGGGGEGGGGGFGGGFGGGGGFFGECFGGGGGGGGFGGFFGGGGGFGGGGDF@EGFGGGGGFGGGGGFGGFGGGGGGGGGGDGGGGGEA:CGGGGGGGDFGGGGGG;FGGGFGFFGGGFEEFCFGFG<EFGGGGGFGFGBCC9CABFCFGGGGFGGGCEFFFGGGGEEDGD5:*1=BDF=<AC7@73CD264<0<CFGF)8*
@M00200:205:000000000-AKKM3:1:1101:12484:6532 1:N:0:1
ATTGGGTTTAAAGGGTGTGTAGGCGGTTTCTTTAGTCTTCTGTCAAAATTCTGGGCTTAACCCAGGACCTGCAGGGGAAACGGAGAGACTCGAGGATGCGAGAGGTGAATGGAACTCATGGAGTAGGGGTGAAATCCGTTGATATCATGGGGAACACCAAAGGCGAAGGCAATTCACTGGCGCATTTCTGACGCTGAAACACGAAAGCGTGGGTAGCGAACGGGATTAGATACCCCAGTA
+
GGGGGGGGGGGGGGGGGGGGGGGGGGGGGGGGGGGGGGGGGGGGGGGGGGGGGGGGGGGGGGGGGGGGGGGGGGGGGEGGGGGGGGGGGGGGGGGGGGGGGGGGGGGGGGGGGGGGGGGGGGGGGGGGGGGGGGGGGGGGGGGGGEFGGG?CEGGGGGGGGGGGGGGGGGGGGGGGGGEGGGGEDGGCFGGFGDGGGGGGGGGGGGGGC=@CFEFDFGEGGGDG<GGFFFDGFF@FE>@F
@M00200:205:000000000-AKKM3:1:1101:5272:6534 1:N:0:1
ACTGGGTATAAAGTGTGCGCAGGTGGCCTCGCAAGTCGAGTGTGAAATCCCCGGGCTTAACTTGGGAATTGCGCTCGAAACTACGGGGCTTGAGTGTGGCAGAGGGAGGTGGAATTCCACGTGTAGCGGTGAAATGCGTAGAGATGTGGAGGAACACCAATGGCGAAGGCAGCCTCCTGGGCCAACACTGACACTCATGCACGAAAGCGTGGGGAGCACACAGGATTAGATACCCTCGTA
+
GGGGGGGGFGGGFGGGGGGGGGDGGGGGGGGGGGGGGGGGGGGGGGGGFGGGEGGGDGGC@FFCFFFGGGGGGGGGGGGGGGGGGGGGGGGGGGGGGGDGFGGGGGGGCGGGFGGGGCFGGDFGCFFGGECFGGGGFGEDEGGGCGDFFFFEGGCFGDGGGGFEEGGDEFGCEGFFGGGGCFGGGGFGCFGGGFFCFCCGGGGGGGDCCEGEFC5D>E*8758FFGG<*/4FGCFF)7<E
@M00200:205:000000000-AKKM3:1:1101:7422:6553 1:N:0:1
ATTGGGTTTAAAGAGCTCGTAGGCGGTTTGTCGCGTCTGTCGTGAAAGCCCACGGCTTAACCGTGGGTCTGCGGTGGATACGGGCAGGCTAGAGGCAGGTAGGGGAGAATGGAATTCCCGGTGTAGCGGTGAAATGCGCAGATATCGGGAGGAACACCGGTGGCGAAGGCGGTTCTCTGGGCCTGTCCTGACGCTGAGGAGCGAAAGCTGGGGGAGCGAACAGGATTAGATACCCTAGTA
+
GGGGGGGDGGDGGGGFGGGGGGGGGGEEGGGFCGGEGGGG9FGGGGGGGGGGGGGGGDGGGGEFFGGGGGDFGD:>FFDGGFGDGEEGGGGGGEFF7=FDFFDGGGEECGFGGFGGFGGGGGDGGFGGGGEGFGGGGG>CCF@FFGCGEGGGCG8DGGEGEDGGEFGGDGGG8C8FGG9FEFC5A9CCFG+A*CDEGGC7:FEEECDC++;C5E:DBEEGGDGGFGGD?FDDGGGG:5=9
@M00200:205:000000000-AKKM3:1:1101:22949:6568 1:N:0:1
ATTGGGCTTAAAGGGTCCGTAGGTGGACGATTAAGTCAGGGGTGAAAGTCTGCAGCTCAACTGTAGAATTGCCCTTGATACTGGTTGTCTTGAGTTACTATGAAGTGGTTAGAATATGTGGTGTAGCGGTGAAATGCATAGATATCACATAGAATACCGATTGCGAAGGCAGATCACTAATGGTACACTGACACTGATGGACGAAAGCGTGGGGAGCGAACAGGATTAGATACCCTAGTA
+
GGGGGGGGGGGGGGGGGGGGGGGGGGGGGGGGGGGGGGGGGGGGGGGGGGGGGGGGGGGGGGGGGGGGGGGGGGGGGGGGGGGGGGGGGGGFFFGGGGGGGGGFGGGGGGGGFGGGGGGGGG<FGGGGDGGGGGGFFGGGGGGGGGGGGGGAFEFGGGDGGGGGGDGGDFFGGGGGGGGGGGGFGGGGGGGGGGGGCGDFEGDDGEGFCCEGGC?C>CEGGGFGBGG=AFFGGGGGFFFF
@M00200:205:000000000-AKKM3:1:1101:15748:6570 1:N:0:1
ATTGGGTTTAAAGGGCGCGTAGGCGGCGCGAGGAGTCGGGGGTGAAAGCCCAGGGCTCAACCTTGGAATTGCCTTTGATACTGGCTATCTTGAGTATGGAAGAGGTATGTGGAACTCCGAGTGTAGAGGTGAAATTCGTAGATATTCGGAAGAACACCAGTGGCGAAGGCGACATACTGGTCCATTACTGACGCTGAGGCGCGAAAGCGTGGGGAGCAAACAGGATTAGATACCCGAGTA
+
GGGGGGGGGGGGGGGGGGGGGGGGGGGGGGGGGGGGGGGGGGGGGGGGGGGGGGGGGGGGGGGGGGGGGGGGGGGGGGGGGGGGGGGGGGGGGGGGGGGGGGGGGGGGGGGGGGGGGGGGGGGGGGGGGGGGGGGGGGGGGGGGGGGGFGGGGGGGGGGGGGGGGGGGGGDGGGGGGGGGGGGGGGGGGGGGDGGGGGGGGGGGGGGGGGGGGGFGFGGGGGGGFFG??FA70AFCB>FG
@M00200:205:000000000-AKKM3:1:1101:3739:6575 1:N:0:1
ATTGGGTTTAAAGCGTGCGCAGGCGGTTCGGCAAGAAGGATGTGAAATCCCAGGGCTTAACCTTGGAACTGCATTCTTAACTGCCGGGCTAGAGTATGTCAGAGGGGGGTAGAATTCCGCGTGTAGCAGTGAAATGCGTAGAGATGCGGAGGAATACCGATGGCGAAGGCAGCCCCCTGGGATAATACTGACGCACATGCACGAAAGCGTGGGGAGCAAACAGGATTAGCTACCCCAGTA
+
GGGGFFFEGGDEEFFFEEEFFCC@GGGGGGDGGEDFGDECFFGGGCFGGGGGGGGD<F,FFFGGFG?FGCF9FGFFGGGFGGFDEGGEEG<ABEDEFFGFCCFGGGGGGGGEGFGGGGGGGEGE<AECFCFFGGCCEEGG7FF9F:FEFE@FGFFFEGGGC>CC5EGG>8EGCFEEE>EFFFGFEFGGGG+<=C):C9CCGDCCCE:F*::C:EFG>F687*84(2*4=4-:@CCFFFFG
@M00200:205:000000000-AKKM3:1:1101:5635:6577 1:N:0:1
ACTGGGTGTAAAGCGCACGTAGGCGGCTTAGCAAGTTGGATGTGAAATCCCTCGGCTCAACCAAGGAAGTGCATCCAAAACTGCTGAGCTTGAGTACTTAAGAGGATCGCGGAATTCCCGGTGTAGAGGTGAAATTCGTAGATATCGGGAGGAACACCAGTGGCGAAGGCGGCGATCTGGGAAGATACTGACGCTGAGGTGCGAAAGCGTGGGGAGCAAACAGGATTAGATACCCCCGTA
+
GGGGGGGGGGGGGGGGGGGGGGGGGGGGGGGFDGGGGGGGGGGGGGGGGGGGGGGGGGGGGGGGGGGGFGGGGGGFGGGFGGGGGGGGGGGGGGGGGGGGGGGGGFEFGEGGGGGGGGGGGGGGGFGGFGGGGGGGGGGGGGGGGCFGGGDGGGGGGGGGGGGGGGGGGG>EEEC:FFFGFGGGGGGGGGGGGDDGGGGFGGGGGGGGGECEG>35:FDDCGGGFGGBF?>F9EFC)7>E
@M00200:205:000000000-AKKM3:1:1101:25597:6588 1:N:0:1
ACTGGGCTTAAAGGGCAAGTAGGTGGTCTCATTTGTCTCGTGTGAAAGCCTTGGGCTTAACCCAAGAAGTGCGCGAGAAACGGTGAGACTCGAGTTCTGGAGAGGGTCGTGGAATTCCCGGTGTAGCGGTGAAATGCGTAGAGATCGGGAGGAACACCAGAGGCGAAGGCGGCGACCTGGACAGACACTGACACCCAACTGCGCAAGCGTGGGGAGCAAACAGGATTCGCTACCCCAGTA
+
GGGGGFFGDG<FEGGGDFGDFFFGGGGGGGGGFEGF<EFGGGFFGGGG8CEFFGGGGGGGGGGGFGGGFFGGGGGEGDGGGFGFGGGGGGGGGGGGGG<FGFFGGGGGGBBEGCFGGGDDCGGGGGGGGEEDCEFFGDF8FGGGFGGFGDCECF8DGGFGGFCEGC*C7:FD*=:CEEFGGCFGG8CGGGGGC<*2==CG0>C*:=57EC>GGD5CD5@+1*:70>F)7)458C87@FFF
@M00200:205:000000000-AKKM3:1:1101:19092:6590 1:N:0:1
ATTGGGTTTAAAGCGCGCGTAGGTGGTTTGTTAAGTTGGATGTGAAATCCCCGGGCTCAACCTGGGAACTGCATCCAAAACTGGCAAGCTAGAGTATGGTAGAGGGTGGTGGAATTTCCTGTGTAGCGGTGAAATGCGTAGATATAGGAAGGAACACCAGTGGCGAAGGCGACCACCTGGACTGATACTGACACTGAGGTGCGAAAGCGTGGGGAGCAAACAGGATTAGATACCCGCGTA
+
GGGGGGGGGGGGGGGGGGGGGGGGGGGGGGGGGGGGGGGGGGGGGGGGGGGGGGGGGGGGGGGGGGGGGGGGGGGGGGGGGGGGGGGGGGGGGGGGGGGGGGGGGGGGGGGGGGGGGGGGGGGGGGGGGGGGGGGGGGGGGGGGGGGGGFFDGGGGGGGFFGGGGDGGGGGGGGEGEGGGGGGGGGGGGGGGGGGGFGFGGGGGGGGGGGGGGGFDFGGGGG6FBFGFFFFGGGG5D:>E
@M00200:205:000000000-AKKM3:1:1101:15631:6592 1:N:0:1
ATTGGGTTTAAAGAGCTCGTAGGTGGCCGGTCGCGTCTGCCGTGAAAGCCCGCAGCTTAACTGCGGGTCTGCGGTGGATACGGGTCGGCTAGAGGTAGGCAGGGGCAAGTGGAATTCCTGGTGTAGCGGTGAAATGCGCAGATATCAGGAGGAACACCGGTGGCGAAGGCGGCTTGCTGGGCCTTACCTGACGCTGAGGAGCGAAAGCGTGGGGAGCGAACAGGATTAGATACCCCCGTA
+
GGGGGGGGGGGGGGGGGGGGGGGGGGGGGGGGGGGGGGGGGGGGGGGGGGGGGGGGGGGGGGGGGGGGGGGGGGGGGGGGFFGGGGGGGGGGGGGGGGGGGGGGGGGGGGGGGGGGGGGGGGGGGGGGGGGGGGGGGGGGGGGGGGGGGGCGGGGGGGGGGGGGGGGGGGGGGGGGGGGGGGGGGGGGGDGGGGGGGGGGGGGGGGGGGGGDGDEGFGG:CDFGFFDFFFBGCFFGEFEG
@M00200:205:000000000-AKKM3:1:1101:4184:6603 1:N:0:1
ATTGGGTGTAAAGGGTCCGTAGGCGGGTTAGTAAGTCAGTGGTGAAATCCGGCAGCTTAACTGTCGAATTGCCGTTGATACTGCTAATCTTGAATTACTGTGAAGTGGTTAGAATATGTAGTGTAGCGGTGAAATGCTTAGATATTACATGGAATACCAATTGCGAAGGCAGATCACTAACAGTATATTGACGCTGATGGACGAAAGTGTGGGGAGCAAACAGGATTAGATCCCCTAGTA
+
G,CFGGCBFGGGGGGGGGGGGGGGGGGGG8FFFGGGGGGDGGGGGGGGFGGGGGGGGGGCFGCGGGGGGGGGGGGGGGGGGGGGGG9FFDGGGGGF9?FFGGFGGGGGGGGC??FGFFGGGGGGGGGGGGGGFFGGAEFG?CFDGGGGGGGGGGD9FFGGGGDGGGGGGGGG6EGGGFCFC8FFDGFGFGDFGEDEEGGGEGECECD+>=FGCGF)87:FFGFFDGGEAC)+484CFAFG
@M00200:205:000000000-AKKM3:1:1101:16162:6603 1:N:0:1
ATTGGGTTTAAAGAGCTCGTAGGCGGTTTGTCGCGTCTGCTGTGAAAACCCGAGGCTCAACCTCGGGCCTGCAGTGGGTACGGGCAGACTAGAGTGCGGTAGGGGAGATTGGAATTCCTGGTGTAGCGGTGGAATGCGCAGATATCAGGAGGAACACCGATGGCGAAGGCAGATCTCTGGGCCGTAACTGACGCTGAGGAGCGAAAGCATGGGGAGCGAACAGGATTAGATACCCGAGTAAGA
+
GGGGGGGGGGGGGGGGGGGGGGGGGGGGGGGGGGGGGGGGGGGGGGGGGGGGGGGGGGGGGGGGGGGGGGGGGGGGGGGGGGGGGGGGGGGGGGGGGGGGGGGGGGGGGGGGGGGGGGGGGGGGGGGGGGGGDFGGGGGGGGGGGGGGGGGCEGGGGGGGGGGGGGGGGGGGGGGGGGGGGGGGGGGGGGGGGGGGGGGGGGGGGCCGGGGGGGD3>E>ED5@C:FFB@FFGGGGGEFFGGFF
@M00200:205:000000000-AKKM3:1:1101:21517:6626 1:N:0:1
ATTGGGTGTAAAGGGTCCGTAGGCGGTCAGATAAGTCAGTGGTGAAAGCCCATCGCTCAACGGTGGAACGGCCATTGATACTGTCTGACTTGAATTATTAGGAAGTAACTAGAATATGTAGTGTAGCGGTGAAATGCTTAGATATTACATGGAATACCAATTGCGAAGGCAGGTTACTACTAATACATTGACGCTGATGGACGAAAGCGTGGGTAGCGAACAGGATTAGATACCCTCGTA
+
GGGGGGGGGGGGGGGGGGGGGGGGGGGGGGGGGGGGGGGGGGGGGGGGGGGGGGGGGGGGGGGGGGGGGGGGGGGGGGGGGGGGGGGGGGGGGGGGGGGGGGGGGGGGGGGGGGGFGGGGGGGGGGGGGGGGGGGGGGGGGGGGGGGGGGGGGDGGCFEGGGGGDGGGDGFGGGGGDGGGFGGGGGGGGGGFEGGGGGGD?C>CCEGGGGGCEC=CAGEECDFG@GG@*:<;B<FD>DFD
@M00200:205:000000000-AKKM3:1:1101:26019:6648 1:N:0:1
ACTGGGTTTAAAGCGTGTGTAGGCGGATGCCTAAGTACCTTGTGAAATCCCACGGCTCACCCGTGGAACTGCTTGGTATACTGGGTGTCTTGAGCCACTTAGGGGCTACCGGAACAAATGGTGGAGCGGTGAAATGCGTAGATATCATTTGGAACGCCAATGGTGAAAACAGGTAGCTGGGAGTGTGCTGACGCTGAGACACGAAAGCCAGGGGAGCAAACGGGATTAGATACCCCAGTA
+
GGGGGGGGGGGGGGGGGGGGGGGGGGGGGGGGGGGGGGGGGGGGGGGGGGGGGGGGGGGGGGGGGGGGGGGGGGGGGGGGGGGGGGGGGGGGGGGGGGGGGGGGGGGGGGGGGGGGGGGGGGGGGGGGGGGGGGGGGGGGGGGGGGGGGGGGGGGGGGGGG<FGGGGGGDGGGGGGGGGGGGGGGGGGGGGGGGGGGGGGGGGGGGDGGGGGGEEGBGDG:DGGD<C8FA3@+?EDDFFG
@M00200:205:000000000-AKKM3:1:1101:18439:6650 1:N:0:1
ATTGGGTTTAAAGAGCTCGTAGGCGGTTTGTCGCGTCGACTGTGAAAACTGGGGGCTTAACTCTCAGCTTGCAGTCGATACGGGCAGACTTGAGTTCGGTAGGGGAGACTGGAATTCCTGGTGTAGCGGTGAAATGCGCAGATATCAGGAGGAACACCGGTGGCGAAGGCGGGTCTCTGGGCCGATACTGACGCTGAGGAGCGAAAGCGTGGGGAGCGAACAGGATTAGATACCCGTGTA
+
GGGGGGGGGGGGGGGGGGGGGGGGGGGGGGGGGGGGGGGGGGGGGGGGGGGGGGGGGGGGGGGGGGGGGGGGGGGGGGGGGGGGGGGGGGGGGGGGGGGGGGGGDGGGGGGGGGGGGGGGGGGGGGGGGGGGFGGGGGGGGGGGGGGGGGGDGGGGGGGGGGGGGGGGGGGGGGGGGGGGGGGGGGGGGGGGGGGGGGGGGGGGGGGGGGGGGGDGEDC*95EC:G>?=FAGGFGGFFFC
@M00200:205:000000000-AKKM3:1:1101:27298:6665 1:N:0:1
ATTGGGTATAAAGGGTCCGTAGGTGGACGGTTAAGTCAGGGGTGAAAGTCTGCAGCTCAACTGTAGAATTGCCCTTGATACTGGCTGTCTTGAGTTACTATGAAGTGGTTAGAATATGTGGTGTAGCGGTGAAATGCATAGATATCACATAGAATACCAATTGCGAAGGCAGATCACTAATAGTACACTGACACTGATGGACGAAAGCGTGGGGAGCGAACAGGATTAGATACCCCAGTA
+
GGGGGGGGGGGGGGGGGGGGGGGGGGGGGGGGGGGGGGGGGGGGGGGGGGGGGGGGGGGGGGGGGGGGGGGGGGGGGGGGGGGGGGGGGGGGGGGGGGGGGGGGGGGGGGFFEGGGGGGGGGGGGGGGGEGGGGGGGGGGGGGGGGGGGGGAFGGGGGGGGGGGGGGGDFGGCCGGGGGGGGCFGGGGGGGGGG?FEEGF62CEEEGGGGGGCEBDACEEDDGGB4DBFFFG@CCGFAFG
@M00200:205:000000000-AKKM3:1:1101:26575:6675 1:N:0:1
ATTGGGCTTAAAGGGTGCGTAGGCGGCCTTGTAAGTCAGTTCTGAAATATCCCGGCTTAACCGGGAGGGTGGGATTGATACTGCTTGGCTTGAGTGGAGTCGAGGTAGGCGGAATTGACGGTGTAGCGGTGAAATGCTTAGATATCGTCAAGAACACCGATAGCGTAGGCAGCTTACTAGACTCTAACTGACGCTGAGGCACGAAAGTGTGGGGATCAAACAGGATTAGATACCCCAGTA
+
GGGGGGGGGGGGGGGGGGGGGGGGGGGGGGGGGGGGGGGGGGGGGGGGGGGGGGGGGGGGGGGGGGGGGFGGGGGGGGGGGGGGGGGGGGGGFGGGGGGGGGGGGGGFGGGGGGGGGGGDGGGGGGGGGGGGFFGGGGGFGGGGFGGGGGEGGGG@DFGGGEGGGGGEGGGGGGGGGGGFFGGGGDGGGGGGDEGGGGGGG:CGGGGCGFFGGGFGFFFGGFGD1>>??FBGGGGF@:?C
@M00200:205:000000000-AKKM3:1:1101:21182:6689 1:N:0:1
ATTGGGTGTAAAGGGTGCGTAGGCGGCGTGCTAAGTCAGTGGTGAAAGACGGTGGCTCAACCATCGCAGTGCCGTTGATACTGGCGCGCTTGAATGCGGATGAGGTAGGCGGAATGTGGCAAGTAGCGGTGAAATGCATAGATATGCCACAGAACACCGATTGCGAAGGCAGCTTACCAAGGCGCGATTGACGCTGATGCACGAAAGCGTGGGGATCGAACAGGATTAGATACCCCAGTAAGA
+
GFGGGGGGGGGGGGGGGGGGGGGGGGGGGGGGGGGGGGGGGGGGGGGGGGGDGGGGGGGGGGGGGGGGGGGGGGGGGGGFGGGGGGGGGGGGFFGGGGGGGGGGGGGGGGGGGGGGGGGGFEFGGGGGGGGGGGFGGFCFFGGGGDDGGGGGGGGGGGGGGG>GGGGGGGGGGGGGGGGGGFFGGGGGGGGGDGGCCGGFFFGGGDCFDE8EEEEGF586FDFG?CC<7?FFGG@C@>FC*:9
@M00200:205:000000000-AKKM3:1:1101:17914:6715 1:N:0:1
ACTGGGCATAAAGGGCTCGTAGGCGGTTTGTCGCGTCGGGAGTGAAAACACCGGGCTTAACTCGGTGCTTGCTTTCGATACGGGCAGACTAGAGGCATGCAGGGGAGAACGGAATTCCTGGTGTAGCGGTGAAATGCGCAGATATCAGGAGGAACACCGGTGGCGAAGGCGGTTCTCTGGGCATGTCCTGACGCTGAGGAGCGAAAGTGTGGGGAGCGAACAGGATTAGATACCCTTGTA
+
GGGGGGGGGGGGGGGGGGGGGGGGGGGGGGGGGGGGGGGGGGGGGGGGGGGGGGGGGGGGGGGGGGGGGGGGGGGGGGGGGGGGGGGGGGGGGGGGGGGGGGGGGGGGGGGGGGGGGGGGGGGGGGGGGGGGGGGGGGGGGGGGGGGGGGGGGGGGGGGGGGGGGDGGGGGGGGGGGGGGGGGGGGGGGGGGGGGGGGGGGGGGEGGGGGGGGDFCEG8CDGGGFGF27?BFGGGC?FFF
@M00200:205:000000000-AKKM3:1:1101:4703:6719 1:N:0:1
ATTGGGCGTAAAGGGTGCGTAGGCGGCCTGTTAAGTCAGGGGTGAAAGACGGTGGCTCAACCATCGCAGTGCCCTTGATACTGATGGGCTTGAATGAACTAGAGGTAGGCGGAATGTGACAAGTAGCGGTGAAATGCATAGATATGTCACAGAACACCGATTGCGAAGGCAGCTTACTATGGTTTTATTGACGCTGCGGCACGAAAGCGTGGGGATCAAACAGGATTAGATACCCCGGTA
+
FFDF<<<FFGED@EFGGGGGGDCGDFCFGGGGGGFGGGGGGGGGGGGG8FGGGGGGGF9EGGDGGGGGGCFDFGGGAE,CE,EAFGFG@8=BB,CFDGFGEGGAEFGGGG=FFDGGFCFGFFFGGGGGGGG<FGGGGGFFCFGGG;FGFGGGDFG8F@FG:FGFEC:FGGGECFCCB;;FGG:;,>EG?FFGGGGG*1?EGDGGE=DDGGEGF?>7.*<7>CF:1D*3*9::+8A*8)02
@M00200:205:000000000-AKKM3:1:1101:15676:6735 1:N:0:1
ACTGGGCTTAAAGGGCGCGTAGGCGGCGCTTCTAGTCGGGCGTGAAATCCCCGGGCTCAACCCGGGGGCTGCGCTCGATACGGGGGCGCTGGAGGGCGGGAGAGGCTCGCGGAATTCCCAGTGTAGAGGTGAAATTCGTAGATATTGGGAAGAACACCGGTGGCGAAGGCGGCGAGCTGGCCCGTTTCTGACGCTGAGGCGCGACAGCGTGGGGAGCAAACAGGATTAGATACCCGTGTA
+
GGGGGGGGGGGGGGGGGGGGGGGGGGGGGGGGGGGGGGGGGGGGGGGGGGGGGGGGGGGGGGGGGGGGGGGGGGGGGGGGGGGGGGGGGGGGFGGGGGGGGGGGGGGGGGGGGGGGGGGGGFFGGGGGGGGGGGGGGGGGGGGFGGGGGGGGGGGFGGGGEGGGGGGGGGGGGGGGGGGGGCGGGGGCGCCGGEGCEGGGEGGGDEGGDEC>EG>GBFGGGGG<:4>??647@FFC>DFG
@M00200:205:000000000-AKKM3:1:1101:21699:6741 1:N:0:1
ATTGGGTTTAAAGGGTGCGTAGGCGGGCGTTTAAGTCAGCGGTGAAATCCCACGGCTCAACCGTGGAACTGCCATTGATACTGGGCGCCTTGAGTACCGTTGGGGTAGGCGGAATTTATGGTGTAGCGGTGAAATGCATAGATACCATAAGGAACCCCGATAGCGTAGGCGGCTTACTGAGCGGTAACTGACGCTGAGGCACGAAAGCATGGGTAGCGAACAGGATTAGATACCCGAGTAAGA
+
GGGGGGGGGGGGGGGGGGGGGGGGGGGGGGGGGGGGGGGGGGGGGGGGGGGGGGGGGGGGGGGGGGGGGGGGGGGGGGGGGGGGGGGGGGGGGGGGGGGGGGGGGGGGGGGGGGGGGGGGGGGGGGGGGGGGGGGGGGGGGGGGGFGGGGGGGGGGGGGGGGGGGGGGGGGGGGGGGGGGGGGGEEGGGGGGGGCE=CFFGGDGGGGGGGGGGGFDFGEGGDGDB<F??FFGGGGGEFFCFAB
@M00200:205:000000000-AKKM3:1:1101:19041:6749 1:N:0:1
ATTGGGTTTAAAGGGTGCGTAGGCGGCCTATTAAGTCAGGGGTGAAAGACGGTGGCTCAACCATCGCAGTGCCTTTGATACTGATGGGCTTGAATGCAGCTGAGGTAGGCGGAATGTGACAAGTAGCGGTGAAATGCATAGATATGTCACAGAACACCGATTGCGAAGGCAGCTTACTAAAGTGCAATTGACGCTGAGGCACGAAAGCGTGGGGATCAAACAGGATTAGATACCCGGGTA
+
GGGGGGGGGGGGGGGGGGGGGGGGGGGGGGGGGGGGGGGGGGGGGGGGGGGGGGGGGGGGGGGGGGGGGGGGGGGGGGGGGGGGGGGGGGGGDFEGGGGGGGGGGGGGGGGGGGGGGGGGGGF,CDGGGGGGGGGGGGF9EFGGGGGGGGG9DFGFGGGGGGGGDGECEGGGGGGGGGGGGGGGGGGGFGGFCDGGGDFGGCGGGGGGGEGCFGF3>ECCDCCG@GFFFFAG:,<C3>BE
@M00200:205:000000000-AKKM3:1:1101:26894:6750 1:N:0:1
ATTGGGTTTAAAGGGTGCGCAGGCGGTCAGGTGTGTCAGATGTGAAAGCTCCGGGCTTAACCCGGAAATTGCGTCTGAAACTATCTGGCTAGAGTATTGGAGAGGGAAGCGGAATTCTCGGTGTAGCGGTGAAATGCGTAGATATCGAGAGGAACACCAAAGGCGAAGGCAGCTTCCTGGACAATGACTGACGCTCATGCACGAAAGCGTGGGTAGCGAAAGGGATTAGATACCCTCGTA
+
GGGGGGGGGGGGGGGGGGGGGGGGGGGGGGGGGGGGGGGGGGGGGGGGGGGGGGGGGGGGGGGGGGGGGGGGGGGGGGGGGGGGGGGGGGGGGGGGGGGG@@FGGGGFFGGEGGGGGGGGGGGGGGGGGGGGGGGGGGGGGGGGGGGGGFDGGFGGGGGGGGGGGGGGGGGDGFGGGGGGGGGGGGCG7CFGG5CGGGFGGGGGGGGGGGGGGGBDFG5=DG5C6<C?FF2DGGGG:)<E
@M00200:205:000000000-AKKM3:1:1101:8717:6754 1:N:0:1
ATTGGGTTTAAAGCGCGCGTAGGCGGTTTGATAAGTTGGATGTGAAAGCCCCGGGCTCAACCTGGGAATTGCATCCAAAACTGTCTGACTAGAGTACGGTAGAGGGTGGTGGAATTTCCTGTGTAGCGGTGAAATGCGTAGATATAGGAAGGAACATCAGTGGCGAAGGCGACCACCTGGACTGATACTGACGCTGAGGTGCGAAAGCGTGGGGAGCAAACAGGATTAGATACCCTAGTA
+
GGGGGGGGGGGGGGGGGGGGGGGGGGGGGGGGGGGGGGGGGGGGGGGGGGGGGGGGGGGGGGGGGGGGGGGGGGGGGGGGGGGGGGGGGGGGGGGGGGGGGGGGGGGGGGGGGGGGGGGGGGGGGGGGGGGGGGGGGGGGEGGGGGGGGGGGGGGGGGGGFGGGGGEGGGGGGGGGGGGGFGGGGGGGGGFGGGCEGGFCCFGGGEGDGGGGGGFGFGGGGGGFFGF7FFFFGGGFFFFF
@M00200:205:000000000-AKKM3:1:1101:22685:6781 1:N:0:1
ATTGGGTTTAAAGGGTGCGTAGGCGGCGCTGTAAGTCGGGTGTGAAATTTCGGAGCTTAACCCCGAAACTGCATTCGATACTGCGGTGCTTGAGGACTGGAGAGGAGACTGGAATTCATGGTGTAGCAGTGAAATGCGTAGAGATCATGAGGAAGACCAGTGGCGAAGGCGGGTCTCTGGACAGTTCCTGACACTGAGGCACGAAGGCCAGGGGAGCAAACGGGATTAGATACCCTCGTA
+
F6FGGGGGGGGGGGGCCFGGGGG,CFEEGGCFGFGGGGGGGGGGGGGC<EFGG>FGG,FEG,CFFF==FGGGFGGGGFEEGGGCCGGEFGGGGGGDFGGGGF8?@BEGFFGGGGGGG9FFFGFGG9F9DFGGGGGFFGGGGGAFG9FFGGGGGGCFFGFGGGGGGGGGGGGG>EBCGGGGFGFGG99>CGGGCGGFG?CG5FGGDEDG:7:EEE3D3=8CGC5C1DF<FFBGGGGDF@FC
@M00200:205:000000000-AKKM3:1:1101:21357:6800 1:N:0:1
ATTGGGTTTAAAGGGTCCGTAGGCGGGTTAGTAAGTCAGTGGTGAAATCCGGCAGCTTAACTGTCGAATTGCCGTTGATACTGCTAATCTTGAATTACTGTGAAGTGGTTAGAATATGTAGTGTAGCGGTGAAATGCTTAGATATTACATGGAATACCAATTGCGAAGGCAGATCACTAACAGTATATTGACGCTGATGGACGAAAGCGTGGGGAGCAAACAGGATTAGATACCCGTGTA
+
GGGGGGGGGGGGGGGGGGGGGGGGGGGGGGGGGGGGGGGGGGGGGGGGGGGGGGGGGGGGGGGGGGGGGGGFFFFGFGGGGGGGGGGGGGGGGGGGGGGGGGGGGFFGGGGGGGGGGGGGEGGGFFFDCGGCGGFGGGGGGGGGGGGGGGFCGFGGGGGFGGGA@@C7FGGGGGGGGGGGGGGGGGGG7FFGCGGEGGDFFGDGGEGGGGDEFG>C5C8FGGC47FC39FEGFCGDBBFG
@M00200:205:000000000-AKKM3:1:1101:22279:6818 1:N:0:1
ATTGGGTTTAAAGAGTGCGTAGGTGGCGCCGTAAGTCGGGTGTGAAATTTCGGAGCTTAACTCCGAAACTGCATTCGATACTGCGGTGCTTGAGGACTGGAGAGGAGACTGGAATTCATGGTGTAGCAGTGAAATGCGTAGATATCATGAGGAAGACCAGTGGCGAAGGCGGGTCTCTGGACAGTTCCTGACACTGAGGCACGAAGGCCAGGGGAGCAAACGGGATTAGATACCCTGGTA
+
GGGGGGGGGGGGGGGGGGGFGGGGGGGGGGGGGGGGGGGGGGGGGGGGGGGGGGGGGGGGGGGGGGGGGGGGGFGGGGGGGGGGGGGGGGGGFGGGGGGGGGGGGGGGGGGGGGGGGGGGGGGGGGGGGGFGGGGGGGGGGGGGGGGGGGFGGGGGGGGGGGGGGGGGGGGGDGGFGGGGGGGGFCGGGFFFDFGCF?FGEGGGGGGGGFGGGG3DBGGGFDEGFGGBFFFGGG69>FFF
@M00200:205:000000000-AKKM3:1:1101:14806:6819 1:N:0:1
ATTGGGTTTAAAGAGCTCGTAGGCGGTTTGTCGCGTCTGCCGTGAAAGTCCGGGGCTCAACTCCGGATCTGCGGTGGGTACGGGCAGGCTAGAGTGATGTAGGGGAGACTGGAATTCCTGGTGTAGCGGTGAAATGCGCAGATATCAGGAGGAACACCGATGGCGAAGGCAGGTCTCTGGGCATTAACTGACGCTGAGGAGCGAAAGCATGGGGAGCGAACAGGATTAGATACCCTAGTA
+
GGGGGGGGGGGGGGGGGGGGGGGGGGGGGGGGGGGGGGGGGGGGGGGGGGGGGGGGGGGGGGGGGGGGGGGGGGGGGGGGGGGGGGGGGGGGGGGGGGGGGGGGGGGGGGGGGGGGGGGGGGGGGGGGGGGGGGGGGGGGGGGGGGGGGGGGGGGGGGGGGGGGGGGGGGGGGGGGGGGGGGGGGGGGGGGGGGGGGGGGGGGGGGGGGGGFGGEGFGEGGGD4<FGFFF>GFCFC4;FG
@M00200:205:000000000-AKKM3:1:1101:20163:6832 1:N:0:1
ATTGGGTATAAAGCGCGTGTAGGTGGACGGGTAAGTATCTTGTGAAATCCCACGGCTCAACCGTGGAACTGCTGGATATACTGCTTGTCTTGAGGCACTTAGGGGCAGCTGGAACAAATGGTGGAGCGGTGAAATGCGTAGATATCATTTGGAACGCCAAAGGCGAAAGCAGGCTGCTGGGAGTGATCTGACACTGAGACGCGAAAGCCAGGGGAGCAAACGGGATTAGATACCCCTGTAAGA
+
GGGGGGGGGGGGGGGGGGGGGGGGGGGGGGGGGGGGGGGGGGGGGGGGGGGGGGGGGGGGGGGGGGGGGGGGGGGGGGGGGGGGGGGGGGGGGGGGGGGGGGGGGGGGGGGGGGGGGGGGGGGGGGGGGGGGGGGGGGGGGGGGGGGGGGGGGGGGGGGGGGGGGGGEGGGGGGGGGGGGGGGGGGGGGGFGGGGGGGGGGGGGGGGGGGGGGGFGFGGGGGGG?GGFF?)2<FF3>3?<7><
@M00200:205:000000000-AKKM3:1:1101:25666:6847 1:N:0:1
ATTGGGCATAAAGGGTGCGTAGGTGGCAGGGTAAGTCTGGTGTGAAATCCCGGAGCTCAACTCCGGAACTGCACTGGATACTGCTTTGCTAGAGTACTGGAGAGGAGATTGGAATTTACGGTGTAGCAGTGAAATGCGTAGATATCGTAAGGAAGACCAGTGGCGAAGGCGAATCTCTGGACAGTTACTGACACTGAGGCACGAAGGCCAGGGGAGCAAACGGGATTAGATACCCGCGTA
+
GGGGGGGGGGGGGGGGGGGGGGGGGGGGGGGGGGGGGGGGGGGGGGGGGGGGGGGGGGGGGGGGGGGGGGGGGGGGGGGGGGGGGGGGGGGGGGGGGGGGGGGGGGGGGGGGGGGGGGGGGGGGGGGGGGGGGGGGGGGGGGGGGGGGGGGGGGGGGGGGGGGGGGGGGGGGGGGGGGGGGGGGFGGGGGFDFGFFGGDGGGCGGGDGFGGFEEFG:FD8C5ED?DCEFF);BFFDFFEG
@M00200:205:000000000-AKKM3:1:1101:10591:6872 1:N:0:1
ACTGGGTGTAAAGCGCACGTAGGCGGATTGTTAAGTCAGGGGTGAAATCCTGGAGCTCAACTCCAGAACTGCCTTTGATACTGGCAATCTAGAGTCCGGAAGAGGTGAGTGGAACTCCTAGTGTAGAGGTGGAATTCGTAGATATTAGGAAGAACACCAGTGGCGAAGGCGGCTCACTGGTCCGGTACTGACGCTGAGGTGCGAAAGCGTGGGGAGCAAACAGGATTAGATACCCCCGTA
+
GGGGGGGGGGGGGGGGGGGGGGGGGGGGGGGGGGGGGGGGGGFGGGGGGGGGGGGGGGGGGGGGGGGGGGGGGGGGGGGGGGGGGGGGGGGGGGGGGGGGGGGGGGGGGGGGGGGGGGGGGGGGGGGGGGG7FFFGGFGGGGFGFGGGFGGGGGGGGGGGGGGGGGGGGGGGGDGGGGGGFFGGGGGGGGGGGGGGCFGGGCEEGGGGGGGFGDFGEGGGGGGGBGGFFF>DG8CFFFEE
@M00200:205:000000000-AKKM3:1:1101:25756:6875 1:N:0:1
ACTGGGTTTAAAGCGCACGTAGGCGGATTGGTCAGTTAGGGGTGAAATCCCAGGGCTCAACCCTGGAACTGCCTTTAATACTGCCGGTCTAGAGTTCGAGAGAGGTGAGTGGAATTCCGAGTGTAGAGGTGAAATTCGTAGATATTCGGAGGAACACCAGTGGCGAAGGCGGCTCACTGGCTCGATACTGACGCTGAGGTGCGAAAGCGTGGGGAGCAAACAGGATTAGATACCCCAGTAAGA
+
GGGGGGGGGGGGGGGGGGGGGGGGGGEGGGGEGGGGGFGGGGGGGGGGGCFGGGGGGGGGGGGGGGGGFFGGGGGGGGGGGGGGGGGGGDGGGGGGGGGGGGGGGGGGGGGGGGGGFFGGGGFGGGFFGGGFEFGGEDFGGGGGGFFFFGGDDFGGGGFGGGGGDEGGGGGCEGGGFC>FGCCCBFGGG>CGEE3=CGG6=CCEE=DGGGGGGG>C:AEFDF8<0CF>F86:ECCG<><CC<A
@M00200:205:000000000-AKKM3:1:1101:4027:6875 1:N:0:1
ACTGGGTTTAAAGGGCGCGTAGGTGGTTTGATAAGGGTGTGGTGAAAGCCCGGAGCTCAACTCCGGGTCTGCCGTGCCGACTGTCAAACTCGAGGACTGTAGAGGCAGACGGAATTCCGGGTGTAGCGGTGGAATGCGTAGAGATCCGGAGGAAGACCGGTGGCGAAGGCGGTCTGCTGGGCAGTTTCTGACACTGAGGCGCGACAGCGTGGGGAGCAAACAGGATTAGATACCCCCGTA
+
GGGGGGGGGGFGGGGGGGGGGGGGGGGGGGGGGGGGGGGGGGGGGGGGGGGGGGGGGGGGGGGGGGGGGGGGGGGGGGGGGGGGGGGGGGGGGGGGGGGGGGGGGGGGGGGGGGGGGGGGGGGGGGGGGGGGGDFGGGGGGGGGGGGGGGGGG>FFGGEGGGGGGDEGGGGGGGCGGGFGGGGGFFGGFFGGGGCGGGGFDDGGGGGGGGGGGE39:FFCFFGF?DC>F?2CEFGGEEFG
@M00200:205:000000000-AKKM3:1:1101:11446:6876 1:N:0:1
ATTGGGTTTAAAGAGCTCGTAGGCGGCTTGTCGCGTCGGATGTGAAAGCCCGGGGCTTAACCCCGGGTCTGCATTCGATACGGGCAGGCTGGAGTTCGGTAGGGGAGATCGGAATTCCTGGTGTAGCGGTGGAATGCGCAGATATCAGGAGGAACACCGGTGGCGAAGGCGGATCTCTGGGCCGATACTGACGCTGAGGAGCGAAAGCGTGGGGAGCAAACAGGATTAGATACCCGCGTAAGA
+
GGGGGGGGGGGGGGGGGGGGEGGGGGGGGGGGGGGGGGGGGGGGGGGGGGGGGGGGGGGGGGGGGGGGGGGGGGGGGGGGGGGGGGGGGGFGGGGGGGGGGGGDGGEGGGGGGCGGGGGGGGGGGGGGEGGGGGGGGDG*FFG9FGG@FCC*<,FCFGGGGGGGG@EGGGGGGCEGGGGFCFGGDGGGGFGG8EGGGFFGGGGCGEGGGGDGCE35>CCGGCGC6F>2??D7CCGGFFEED?F
@M00200:205:000000000-AKKM3:1:1101:4636:6876 1:N:0:1
ATTGGGTTTAAAGGGTGCGTAGGTGGGATGATAAGTCAGAGGTGAAAGCTAGCAGCTTAACTGTTAAATTGCCTTTGATACTGTTATTCTTGAGTATAGTTGGCGTTGGCGGAATGTGACATGTAGCGGTGAAATGCGTAGATATGTCACAGAACACCGATCGCGAAGGCAGCTAACGAAGCTATCACTGACACTGATGCACGAAAGCGTGGGGAGCAAACAGGATTAGATACCCCTGTA
+
GGGGGGGGGGGGGGGGGGGGGGGGGGGGGGGGGGGGGGGGGGGGGGGGGGGGGGGGGGGGGGGGGGGGGGGGGGGGGGGGFGGGGGGGGGGGGGDGGGGGGGGGGGGGGGGGGGGGGGGGGGGGGGGGGGGFFGGGGGEGGGGGGGGGGGGGGGGGGGGGGDGGGGGGGGGGGGGGGGGGGGGGGGGGGGGGGG>CGGFGGGGE5C5?E?EGEGFGFG6FGGGFFC@@FFFGGGGDFFFG
@M00200:205:000000000-AKKM3:1:1101:18790:6880 1:N:0:1
ATTGGGTGTAAAGCGCACGTAGGCGGTTTGGTAAGCTAGCCGTGAAAGCCCCGGGCTTAACCTGGGAATTGCGGTTAGAACTGCCAAGCTAGAGTATGGTAGAGGGGTGTGGAATTTCAGGTGTAGCGGTGAAATGCGTAGATATCTGAAGGAACACCAGTGGCGAAGGCGACACCCTGGACCAATACTGACGCTGAGGTGCGAAAGCGTGGGGAGCAAACAGGATTAGATACCCCAGTA
+
GGGGGGGGGGGGGGGGGGGFGGGGGGGGGGGGGGGGGGGGGGGGGGGGGGGGGGGGGGGFGGGGGGGGGGGGGGFGGCFGEGGGGGGGGGGGEGGGGGGGFFDFGGGGGGGGGGGFGGGGGGGGGGGGGGGFGGGG9FFEEFDFGGGGGGGGGGGGGEGGGGGGGGGG>GGEEGGG>FGGDCGGGGGGGGG?GGGGGCCFGGGGGGGGGGGGGGFGFGFFGFEF<DC4?@BGFCEF>BFC
@M00200:205:000000000-AKKM3:1:1101:26199:6905 1:N:0:1
ACTGGGTTTAAAGGGCGTGTAGGCGGGAGAGTAAGTCGGGCGTGAAATCCCTAGGCTCAACCTAGGAACTGCACTCGAAACTACTTTCCTTGAGTGCCGGAGAGGAAAGCGGAATACCTGGTGTAGAGGTGAAATTCGTAGATATCAGGTGGAACACCAGTGGCGAAGGCGGCTTTCTGGACGGTAACTGACGCTGAGACGCGAAAGCGTGGGGAGCAAACAGGATTAGATACCCGAGTAAGA
+
GGGGGGGGGGGGGGGGGGGGGGGGGGGGGGGGGGGGGGGGGGGGGGGGGGGGGGGGGGGGGGGGGGGGGGGGGGGGGGGGGGGGGGGGGGGGGGGGGGGGGGGGGGGGGGGGGGGGGGGGGGGGGGGGGGGGGGGGGGGGGGGGGGGGGGGGGGGGGGGFGGGGGGGGDGGGDBEGDFGDGGGGGGEGGGGGGGGGGGFGGGGGGGGGGGGGGG:DFGGGGGGGF4C?FFFGGCFCDFFGGFA
@M00200:205:000000000-AKKM3:1:1101:12058:6911 1:N:0:1
ATTGGGTTTAAAGGGTGCGTAGGTGGTGAAGTAAGTCGGATGTGAAAGCTCCGGGCTCAACCCGGAAATGGCATTGGAAACTACTTTGCTTGAGGTTTGGAGGGGGGACTGGAATTCTCGGTGTAGCAGTGAAATGCGTAGATATCGAGAGGAACACCAGTGGCGAAGGCGAGTCCCTGGACAACACCTGACACTGAGGCACGAAAGCCGGGGGAGCAAACAGGATTAGATACCCCAGTA
+
GGGGGGGGGGGGGGG<C@FGGGGCFGGGGGGGGGGGGGGGGGGGGGGGGGGGGDGGGGGGGGGGEFFGGGGGGGGGGGGGGGGGGGGGGGGGGGDGGGGGGGGGGDGGGGGGGGGGGGDEGGGGGGGGGGG9FEFGGCBEEGGGGGGG@C@CFGGGGGGGGGGGCGGGGGEGGGG7CGGGGGGCF5ECFG*<@EGGGFGGGGGG8EGG8E>EGGBDBFGGGGFFFGGFFF2FGCFG:BFG
@M00200:205:000000000-AKKM3:1:1101:15058:6914 1:N:0:1
ACTGGGTGTAAAGCGCACGTAGGCGGCTTTGTAAGTCAGAGGTGAAAGCCTGGAGCTCAACTCCAGAACTGCCTTTGAGACTGCATCGCTTGAATCCAGGAGAGGTGAGTGGAATTCCGAGTGTAGAGGTGAAATTCGTAGATATTCGGAAGAACACCAGTGGCGAAGGCGGCTCACTGGACTGGTATTGACGCTGAGGTGCGAAAGCGTGGGGAGCAAACAGGATTAGATACCCGAGTA
+
GGGGGGGGGGGGGGGGGGGGGGGGGGGGGGGGGGGGGGGGGGGGGGGGGGGGGGGGGGGGGGGGGGGGGGGGGGGGGGGGGGGGGGGGGGGGGGGGGGGGGGGGGGGGGGGGGGGGGGGGGGGGGGGGGGGGGGGGGGGGGGGGGGGGGGGGGGGGGGGGGGGGGGGGGGGGGGGGGGGGGGFGGGGGGGGGGGGGGGGGGGGGGGGGGGGGDEDDFGGGGGGCBFGF4FFGGGGD@@FF
@M00200:205:000000000-AKKM3:1:1101:6204:6940 1:N:0:1
ATTGGGCGTAAAGGGCTCGTAGGCGGTTTGTCGCGTCGGGAGTGAAAACACCGGGCTTAACTCGGTGCTTGCTTCCGATACGGGCAGACTAGAGGTATTCAGGGGAGAACGGAATTCCTGGTGTAGCGGTGAAATGCGCAGATATCAGGAGGAACACCGGTGGCGAAGGCGGTTCTCTGGGCATATCCTGACGCTGAGGAGCGAAAGTGTGGGGAGCGAACAGGATTAGATACCCTGGTAAGCT
+
FFG?FGGGGGEGGGGDFGGGGGGGGGGGG7F@EGGGGGGGEGGGAFEFGGGGGGGFGF<FGGGEGGDGFGGGGGGGEEGGGGGGEGGFFGGCCFGGGGGAEGFFDECEGGGD@>FGGGGGGGFCDGGGGGGFGGGGGDGGGDDFGGG9@3F>*FGGGGGGGGGGGCECGF7EEDEEFG:FG>FG8CFGF7+A8CGGG5@CEFDE*:C>CFGC5E))7CE83>CG0DG<?FDDGEF4>>?<>),)
@M00200:205:000000000-AKKM3:1:1101:13322:6947 1:N:0:1
ACTGGGTGTAAAGCGTGCGTAGGTGGTTGTTTAAGTCTGTTGTGAAAGCCCTGGGCTCAACCTGGGAATTGCAGTGGATACTGGGCGACTAGAGTGTGGTAGAGGGTAGTGGAATTCCCGGTGTAGCAGTGAAATGCGTAGAGATCGGGAGGAACATCCATGGCGAAGGCAGCTACCTGGACCAACACTGACACTGAGGCACGAAAGCGTGGGGAGCAAACAGGATTAGATACCCCCGTAAGA
+
GGGGGGGGGGGGGGGGGGGGGGGGGGGGGGGGGGGGGGGGGGGGGGGGGGGGGGGGGGGGGGGGGGGGGGGGGGGGGGGGGGGGGGGGGGGGGGGGGGGGGGGGGGGGGGGGGGGGGGGGGGGGGGGGGGGGGGGGGGGGGGGGGGGEGGGGGGGGGGGGGGGGGGGGGGGGGGGGGGGGGGGGGGGGGGGGGGGGFGGGGGGGGGGGDGDGEG>DFGFFFGGGFGGFFFCGGGG<>>DGGF9
@M00200:205:000000000-AKKM3:1:1101:19612:6949 1:N:0:1
ATTGGGTTTAAAGGGTGCGTAGGCGGCCTATTAAGTCAGTTCTGAAATATCCCGGCTTAACCGGGAGGGTGGGATTGATACTGATGGGCTTGAGTGGAGTCGAGGTAGGCGGAATTGACGGTGTAGCGGTGAAATGCTTAGATATCGTCAAGAACACCGATAGTGTAGACAGCTTACTAGACTTCAACTGACGCTGAGGCACGAAAGTGTGGGGATCAAACAGGATTAGATACCCGTGTA
+
GGGGGGGGGGGGGGGGGGGGGGGGGGGGGGGGGGGGGGGGGGGGGGGGGGGGGGGGGGGGGGGGGGGGGGGGGGGGGGGGGGGGGGGGGGGGGGGGGGGGGGGGGGGGGGGGGGGGGGGGGGGGGGGGGGGGGGGGGGGGGGGGGGGGGGGGGGGGGGGGGCEFGGGGGGGGGGGGGGGGGGGGGGGGGGGGGGGG=CGGGGGGEGGGGGGGDEBD@GFGGGCG:<><FFFGFCFGBFFG
@M00200:205:000000000-AKKM3:1:1101:24925:6951 1:N:0:1
ATTGGGCTTAAAGCGTGCGTAGGTGGTGGTTTAAGTCTGCTGTGAAAGCCCTGGGCTCAACCTGGGAATTGCAGTGGATACTGGATCACTAGAGTGTGGTAGAGGGATGCGGAATTTCTGGTGTAGCAGTGAAATGCGTAGAGATCAGAAGGAACATCCGTGGCGAAGGCGGCATCCTGGGCCAACACTGACACTGAGGCACGAAAGCGTGGGGAGCAAACAGGATTAGATACCCGTGTAAGA
+
GGGGFGGGGGGGGGGGGGGGGGGGGGGGGFGFGGGGGCFGGGGGGGGAFGGGCDGGGCGGGGGGGGGGGGGGGGGGGGGCGGGGGGGGGGGGFGFCGGGGGGGGGD:EFGGGFGGG9EFGFGGGGGGGGGFGGGGGGGGEGGGGGGFFFGGFGGGDFGGGGGGGGGGGGGGGGGGGGGGGGGGG8DFGF49DCFGGGG5ECFGGGGGGGCEDGD5CDG6FC*9F;FG8AAEGGGFD>;FF74>
@M00200:205:000000000-AKKM3:1:1101:17981:6956 1:N:0:1
ATTGGGTGTAAAGGGTCCGTAGGCGGGTTAGTAAGTCAGTGGTGAAATCCGGCAGCTTAACTGTCGAATTGCCGTTGATACTGCTAATCTTGAATTACTGTGAAGTGGTTAGAATATGTAGTGTAGCGGTGAAATGCTTAGATATTACATGGAATACCAATTGCGAAGGCAGATCACTAACAGTATATTGACGCTGATGGACGAAAGCGTGGGGAGCAAACAGGATTAGATACCCTTGTA
+
GGGGGGGGGGGGGGGGGGGGGGGGGGGGGGGGGGGGGGGGGGGGGGGGGGGGGGGGGGGGGGGGGGGGGGGGGGGGGGGGCGGGGGGGGGGGGGGGGGGGGGGGGGGGGGGGGGGGGGGGGGGGGGGGGGGGGGGGGGGGGGGGGGGGGGFGFGGGGGGGGGGGGGGGGGGGGGGGGGGGGGGGGGGGGGGGGGGGGGGGGGDGGGGGGGGGGG>GEGGGGGGF@DGFFFFGGGGFFFFF
@M00200:205:000000000-AKKM3:1:1101:13641:6958 1:N:0:1
ACTGGGTGTAAAGCGTGCGTCGGCGGTTTGGCAAGAAAGGTGTGAAATCCCAGAGCTTAACTTTGGAACTGCACTTTTAACTGCCAGGCTAGAGTATGTCAGAGGGGGGTAGAATTCCGCGTGTAGCAGTGAAATGCGTAGAGATGCGGAGGAATACCGATGGCGAAGGCAGCCCCCTGGGATAATACTGACGCTCAGGCACGAAAGCGTGGGGAGCAAACAGGATTAGATACCCCCGTA
+
GGGGGGGGGGGGGGGGGGGGGGGGGGGGGGGGGGGGGGGGGGGGGGGGGGGGGGGGGGGGGGGGGGGGGGGGGGGGGGGGGGGGGGGGGGGGGGGGGGGGGGGGGGDGGGGGGGGGGGGGGGGGGGGGGGGGGGGGGGGGGGGGGGGGGGGGGFGGGGGDGGGGGGGGGGGGGFEGGGGGGGGGGGGGDFGGGEGGGGGGGGGGGDDFGGGGGGFDEFGGGGFG?FFFFFFGGGGFEBEE
@M00200:205:000000000-AKKM3:1:1101:7828:6968 1:N:0:1
ATTGGGTGTAAAGGGCGCGTAGGCGGCCTGGTAAGCGTGCGGTGAAAGCCCGGGGCTCAACCCCGGGTCTGCCGTGCGAACTGCTGGGCTTGAGCACTGTAGAGGCAGGTGGAATTCCGGGTGTAGCGGTGGAATGCGTAGAGATCCGGAGGAACATCGGTGGCGAAGGCGGCCTGCTGGGCAGTGGCTGACGCTGAGGCGCGACAGCGTGGGGAGCAAACAGGATTAGATACCCTTGTAAGCT
+
FGGGGGGGGGGFGGGGGGGGDGGGGGGGGGGGGGGGGFEGGGGGGGGGGGGGGGGGDFGFGGGGGGGGGGGGGGFEGGGGGGGGGGGGGGGGGGGGGGGGGGGDGGGGGGGGGGGGGGGGGBGFDGGGGGGGGAEGGGGGGGFCFGGGGGGGGGG>EGDDGEGGGGGGGGCCGGGGGGDGEGGGGGGGCDGGGGGGCFGGGGGDGGGGGGGCGG)9>50+7/CF:672@4>FCFC6?FFGFB<)
@M00200:205:000000000-AKKM3:1:1101:9870:6969 1:N:0:1
ATTGGGTGTAAAGCGCGCGTAGGCGGCTGCCTAAGTCGGGTGTGAAAGCCCCGGGCTCAACCTGGGAACTGCACTCGATACTGGGCGGCTAGAGTATGAGAGAGGGAGGTAGAATTCCACGTGTAGCGGTGAAATGCGTAGATATGTGGAGGAATACCGGTGGCGAAGGCGGCCTCCTGGTTCAATACTGACGCTGAGGTGCGAAAGCGTGGGGAGCAAACAGGATTAGATACCCTCGTA
+
GGGGGGGGGGGGGGGGGGGGGGGGGGGGGGGGGGGGGGGGGGGGGGGGGGGGGGGGGGGGGGGGGGGGGGGGGGGGGGGGGGGGGGGGGGGGGGGGGGGGGGGGGGGGGGGGFGGGGGGGGGGGGGGGGGGGGGGGGGGGGGGGGGGGGGCGDEGGGGGGGGGGGGGEGGGGGGGGGGGGGGGGGGGGGGGGGGGGEFGGFGGGGEGGGGGGGGFG:CGFGGFGBGGFFFAGGFGGF>@E
@M00200:205:000000000-AKKM3:1:1101:13355:6974 1:N:0:1
ATTGGGTGTAAAGTGTGCGCAGGCGGCGTCGCAAGTCGAGTGTGAAAGCCCCGGGCTTAACTTGGGAATTGCGCTCGAAACTATGATGCTGGAGTATGGCAGAGGAAGGTGGAATTCCACGTGTAGCGGTGAAATGCGTAGAGATGTGGAGGAACACCGATGGCGAAGGCAGCCTTCTGGGCCAATACTGACGCTCATGCACGAAAGCGTGGGGAGCAAACAGGATTAGGTACCCTTGTA
+
GGGGGGGGGGGGGGGGGGGGGGGGGGGGGGGGGGGGGGGGGGGGGGGGGGGGGGGGGGGGGGGGGGGFGGGGGGGGGGGGGGGGGGGGGGGGFGGGGGGGGGGFGGGGGGGGGGGGGGGGGGGFGGGGGGGGGGGGGDGGGGGFGGGGGGGDFGGGGGGGGGGGGGGGGGGGGGFFCGGGGGCEGGGGGGGGGGGGGF?FEFGG8EGGGGGGGGFGFGGGGGGGFFG?464FFGG4?FFC
@M00200:205:000000000-AKKM3:1:1101:11216:6979 1:N:0:1
ACTGGGTTTAAAGAGCTCGTAGGCGGCTTGTCGCGTCTGTCGTGAAAGCCCACGGCTTAACTGTGGGTCTGCGGTGGATACGGGCAGGCTAGAGGCAGGTAGGGGAGAATGGAATTCCCGGTGTAGCGGTGAAATGCGCAGATATCGGGAGGAACACCGGTGGCGAAGGCGGTTCTCTGGGCCTGTACTGACGCTGAGGAGCGAAAGCGTGGGGAGCGAACAGGATTAGATACCCTCGTA
+
GGGGGGGGGGGGGGGGGGGGGGGGGGGGGGGGGGGGGGGGGGGGGGGGGGGGGGGGGGGGGGGGGGGGGGGGGGGGGGGGGGGGGGGGGGGGGGGGGGGFGGGGGGGGGFGGGGGGGGGGGGGGGGGGGGGGGGGGGGGGGGGGGGDEEEGDEGGGGGGEGGGGGCEGGGGGGGGGGGGGGGGDFGGG?CGFCEDGGFGGDGGGGGGGGGGGGGFGFEEGGGGGFGGFFFFGGFGF>DFE
@M00200:205:000000000-AKKM3:1:1101:15913:6981 1:N:0:1
ATTGGGTATAAAGGGTCCGTAGGTGGACGATTAAGTCAGGGGTGAAAGTCTGCAGCTCAACTGTAGAATTGCCCTTGATACTGGTTGTCTTGAGTTACTATGAAGTGGTTAGAATATGTGGTGTAGCGGTGAAATGCATAGATATCACATAGAATACCGATTGCGAAGGCAGATCACTAATGGTACACTGACACTGATGGACGAAAGCGTGGGGAGCGAACAGGATTAGATACCCTCGTAAGA
+
GGGGGGGGGGGGGGGGGGGGGGGGGGGGGGGGGGGGGGGGGGGGGGGGGGGGGGGGGGGGGGGGGGGGGGGGGGGGGGGGFGGGGGGGGGGGGGGGGGGGGGGGGGGGGGGGGGGGGGGGGGGGGGGGGGGGGGGGGGGGGGGGGGGGGGGGGGGGGGGGGGGGGGGGGGGGGGGGGGGGGGGGGGGGGGGGGGGGGGGGGGGGGGGGGGGGGGFGFGGGGGGG=FGEAFFGGGGGADFGF;?
@M00200:205:000000000-AKKM3:1:1101:8370:6991 1:N:0:1
ACTGGGTATAAAGGGTGCGTAGGCGGGTCTTTAAGTCAGGGGTGAAATCCTGGAGCTCAACTCCAGAACTGCCTTTGATACTGAGGATCTTGAGTTCGGGAGAGGTGAGTGGAACTGCGAGTGTAGAGGTGAAATTCGTAGATATTCGCAAGAACACCAGTGGCGAAGGCGGCTCACTGGCCCGATACTGACGCTGAGGCACGAAAGCGTGGGGAGCAAACAGGATTAGATACCCTTGTA
+
GGGGGGGGGGGGGGGGGGGGGGGGGGGGGGGGGGGGGGGGGGGGGGGGGGGGGGGGGGGFGGGGGFGGGGGGGGGGGGGGGGGGGGGGGGGGGGGGGGGGGDGGEFGGGGGGGGGGGGGGGGGGGGGGFGGGGGGGGGGGGGFGGGGGGGGCGGGGGEFFGFCCEEGGGGDGGGGFFGFGGCCEGGGGGGGGGDGGGGGGGGGGG=DGGGGGCGEGEGGGGGFD0<F?FFFGGGFFFFFG
@M00200:205:000000000-AKKM3:1:1101:12918:7004 1:N:0:1
ATTGGGTTTAAAGGGTCCGTAGGTGGACGATTAAGTCAGGGGTGAAAGTCTGCAGCTCAACTGTAGAATTGCCCTTGATACTGGCTGTCTTGAGTTACTATGAAGTGGTTAGAATATGTGGTGTAGCGGTGAAATGCATAGATATCACATAGAATACCAATTGCGAAGGCAGATCACTAATAGTACACTGACACTGATGGACGAAAGCGTGGGGAGCGAACAGGATTAGATACCCTTGTA
+
GGGGGGGGGGGGGGGGGGGGGGGGGGGGGGGGGGGGGGGGGGGGGGGGGGGGGGGGGGGGGGGGGGGGGGGGGGGGGGGGGGGGGGGGGGGGGGGGGGGGGGGCFEFGGGGGGGGGGGGGGGGGGGGGGGGGGGGGGGGGGGGGGGGGGGGDGGGGGGGGGGFGGGGGGGGGGGGGGGGGGGGGGGFFGGGGGGFEGCFGDCEEEGGFGEGGGGDDDEGGGGGGFCF=FFFGFFCGFFFG
@M00200:205:000000000-AKKM3:1:1101:15949:7021 1:N:0:1
ACTGGGCTTAAAGGGTCCGTAGGTGGACGGTTAAGTCAGGGGTGAAAGTCTGCAGCTCAACTGTAGAATTGCCCTTGATACTGGCTGTCTTGAGTTACTATGAAGTGGTTAGAATATGTGGTGTAGCGGTGAAATGCATAGATATCACATAGAATACCAATTGCGAAGGCAGATCACTAATAGTACACTGACACTGATGGACGAAAGCGTGGGGAGCGAACAGGATTAGATACCCTAGTA
+
GGGGGGGGGGGGGGGGGGGGGGGGGGGGGGGGGGGGGGGGGGGGGGGGGGGGGGGGGGGGGGGGGGGGGGGGGGGGGGGGGGGGGGGGGGGGGGGGGGGGGGGGGGGGGGGGGGGGGGGGGGGGGGGGGGGGFGGGGGGGGGGGGGGGGGGFGGGGFCGGFGGGGGGECGGGGGGGGGGGGGGGGGGGCFGCFGGGGGGGGGGDGCDGGGDGGGAGFCEECC?FBGGFFCEDFGGGFAFG
@M00200:205:000000000-AKKM3:1:1101:16723:7025 1:N:0:1
ATTGGGTGTAAAGGGCGCGTAGGTGGTTGGGCATGTCCGCTGTGAAAGTACACAGCTCAACTGTGTCCCGTCGGTGGAAACTGCTCAACTTGAGGCTGGAAGGGGCTGGTGGAATTCCCTGTGTAGCGGTGAAATGCGTAGAGATGGGGGAGAACACTCGTGGCGAAGGCGGCCAGCTGGACCAGTCCTGACACTGAGGCGCGACAGCGTGGGGAGCAAACAGGATTAGATACCCTGGTA
+
GGGGGGGGGGGGGGGGGGGGGGGGGGGGGGGGGGGGGGGGGGGGGGGGGGGGGGGGGGGGGGGGGGGGGGGGGGGGGGGGGGGGGGGGGGGGGGGGGGGGGGGGGGGGGGGGGGGGGGGGGGGGGGGGGGGGGGGGGGGGGGGGGGGGGGGGGGGGGGGGGGGGGGGGGGGGGGGGGGGGGGGGGGGFGGGGGGGGGGGGGGGDGGGFG7?CGG><7FFGCDFGBGGFFBBF@GCC>FFG
@M00200:205:000000000-AKKM3:1:1101:23820:7033 1:N:0:1
ATTGGGTGTAAAGAGCTCGTAGGCGGCTTGTCGCGTCGACTGTGAAAACCCACGGCTCAACTGTGGGCTTGCAGCCGATACGGGCAGGCTAGAGTTCGGTAGGGGAGACTGGAATTCCTGGTGTAGCGGTGAAATGCGCAGATATCAGGAGGAACACCGGTGGCGAAGGCGGCTCGCTGGGCCTGTCCTGACGCTCAGGCGCGAAAGCTGGGGGAGCAAACGGGATTAGATACCCGCGTAAG
+
GGGGGGGGGGGGGGGGGGGGGGGGGGGGGGGGGGGGGGGGGGGGGGGGGGGGGGGGGGGFGGGGGGGGGGGGGGGGGGGGGGGGGGGGGGGG=F,EFGG:FGGGGDGGGGGGGGGFEGGGFGGGFGGGGGGGGGGGGGGDFG?FFFGGGGGGGGGGFGGGGGGGGGGEGGEGGGGGGDGGGGGEGGGGGGGGGGGGGGGGGGGGCGGGCGGGGEEGFGGCFDGGBDG?FFAFGGGGFF3>C:
@M00200:205:000000000-AKKM3:1:1101:4000:7043 1:N:0:1
ATTGGGTTTAAAGCGCGCGTAGGCGGACGTTTAAGTGTCTTGTGAAATCCCACGGCTCAACCGTGGAACTGCTGGGCATACTGGACGTCTCGAGGCACTCAGGGGCGAGCGGAACAAGTGGTGGAGCGGTGAAATGCGTAGATATCACTTGGAACGCCAATGGTGAAGACAGCTCGCTGGGGGTGTCCTGACGCTGAGGCGCGAAAGCCAGGGGAGCGAACGGGATTAGATACCCCTGTA
+
GGGGGGGGGGGGGGGGGGGGGGGGGGGGGGGGGGGGGGGGGGGGGGGGGGGGGGGGGGGGGGGGGGGGGGGGGGGGGGGGGGGGGGGGGGGGGGGGGGGGGGGGGGGGGGGGGGGGFGGGGGGGGGGGGGGGGGGGGGGGGEGGGGGGGGGGGGGGGGGGGGGFGCCGGGGGFFGGGGGGGDGGGGGGGG9CEGGGGGGGGGGGE=<FGFGFGEEGFGGGDCCDF:FFF4<CCFGGFFFG
@M00200:205:000000000-AKKM3:1:1101:24790:7049 1:N:0:1
ATTGGGTTTAAAGGGAGCGTAGGCGGCATGGTAAGCCAGATGTGAAAGCCTTGGGCTTAACCCGAGGATTGCATTTGGAACTATCAAGCTAGAGTACAGGAGAGGAAAGCGGAATTCCTAGTGTAGCGGTGAAATGCTTAGATATCACGAAGAACTCCGATTGCGAAGGCAGCTCACTGGACTGCAACTGACACTGATGCTCGAAAGTGTGGGTATCAAACAGGATTAGATACCCGCGTA
+
GGGGGGGGGGGGGGGGGGGGGGGGGGGGGGGGGGGGGGGGGGGGGGGGGGGGEGGGGGGGGGGGGGGGGGGGGGGGGGGGGGGGGGGGGGGGGGGGGGGGFGGGGGGGGGGGGGGGGGGGGGGGGFGDGGDGGGGFGGGGGGGGFFFDEGGDGGGGFGEGGGGFGGGEGGGGGGGGGGG7,3<>EGFGG>:CC?9?7BFGGGGEFGDFFEFGGGFGFGGFFFG:(2@@4@5CGGGGEAAG
@M00200:205:000000000-AKKM3:1:1101:17708:7052 1:N:0:1
ATTGGGTTTAAAGGGAGCGTAGGCGGCCCGTTAAGTCAGGGGTGAAAGACGGTGGCTCAACCATCGCAGTGCCCTTGATACTGACGGGCTTGAATATAGTTGAGGTAGGCGGAATGTGACAAGTAGCGGTGAAATGCATAGATATGTCACAGAACACCGATTGCGAAGGCAGCTTACTAAGCTATGATTGACGCTGAGGCTCGAAAGCGTGGGGATCAAACAGGATTAGATACCCCAGTA
+
GGGGGGGGGGGGGGGGGGGGGGGGGGGGGGGGGGGGGGGGGGGGGGGGGGGGGGGGGGGGGGGGGGGGGGGGGGGGGGGGGGGGGGGGGGGGGGGGGGGGGGGGGGGGGGGGGGGGGGGGGGGGGGGGGGGGGGGGG<DFFGGGGGGGGGGAFGGGGGGGGGGG>:EEGGGGGGGGGGGGGGGGGGGGGGGFGGGECEDGGGGGGGGGGGGGGGEGFGDFGGGGFGGF=FAFGGFFFFFG
@M00200:205:000000000-AKKM3:1:1101:16326:7055 1:N:0:1
ATTGGGTTTAAAGCGCACGTAGGCGGATCAGTCAGTTAGGGGTGAAATCCCGGGGCTCAACCCCGGAACTGCCTTTAATACTGCTGATCTAGAGTCCGAGAGAGGTGAGTGGAATTCCGAGTGTAGAGGTGAAATTCGTAGATATTCGGAGGAACACCAGTGGCGAAGGCGGCTCACTGGCTCGGTACTGACGCTGAGGTGCGAAAGCGTGGGGAGCAAACAGGATTAGATACCCGAGTA
+
GGGGGGGGGGGGGGGGGGGGGGGGGGGGGGGGGGGGGGGGGGGGGGGGGGGGGGGGGGGGGGGGGGGGGGGGGGGGGGGGGGGGGGGGGGGGGGGGGGGGGGGGGGGGGGGGGGGGGGGGGGGGGGGGGGGGGGGGGGGGGGGGGGGGGGGGGGGGGGGGGGGGGGGGGGGGGGGGGGGGGGGGGGGGGG9FGGGGGGGGGGGGGGGGGGGGGGBGFGGGGFGG?4C?FFFGGGGG@FFG
@M00200:205:000000000-AKKM3:1:1101:8626:7070 1:N:0:1
ATTGGGTTTAAAGGGTGCGTAGGTGGCGAGGCAAGTCAGATGTGAAATCCCAGGGCTCAACCCTGGAACTGCATTTGATACTGCCCTGCTTGAGTACTGGAGAGGAGATTGGAATTTACGGTGTAGCAGTGAAATGCGTAGATATCGTAAGGAAGACCAGTGGCGAAGGCGAATCTCTGGACAGTTACTGACACTGAGGCACGAAGGCCAGGGGAGCAAACGGGATTAGATACCCTTGTAAGA
+
GGGGGGGGGGGGGGGGGGGGGGGGGGGGGGGGGGGGEFGGGGGGGGGGGGGGGGGGGGGGGGGGGGGGGGGGGGGGGGGGGGGGGGGGGGGGGGGGGGGGGFGEGGGGGGGGGFGCGFGGGGGEGGGFGGGGGGGGFGGGGGGGGGGGGFGGGGGGFFEGGGGGGGGGDFEGGEEGBCGGGGFGGFGEFC<5@9C?DFGFEFGGEEDD5;FFEGEGFGGGGGDC?)97FFF>C:CFF;8CDC9
@M00200:205:000000000-AKKM3:1:1101:19845:7073 1:N:0:1
ACTGGGTTTAAAGCGTGCGCAGGCGGTTATGTAAGACAGGTGTGAAATCCCCGGGCTTAACCTGGGAACTGCATTTGTGACTGCATAGCTAGAGTACGGTAGAGGGGGAATTCCGCGTGTAGCAGTGAAATGCGTAGATATGCGGAGGAACACCGATGGCGAAGGCAATCCCCTGGACCTGTACTGACGCTCATGCACGAAAGCGTGGGGAGCAAACAGGATTAGATACCCCTGTA
+
GGGGGGGGGGGGGGGGGGGGGGGGGGGGGGGGGGGGGGGGGGGGGGGGGGGGGGGGGGGGGGGGGGGGGGGGGGGGGGGGGGGGGGGGGGGGGGGGGGGGGDGGGGGGGGGGGGGGGGGGGGGGGGGGGEGGGGGGGGGGGGGGGGEFGGGGGGGGGGGGGGGGGGGGGGGFGGGFGFGGGGGGGGGGGGGGGGGGGGGGGGGGEEGDEGEGGGFGFFCEGGGD?GGFF6?CGG@F
@M00200:205:000000000-AKKM3:1:1101:14335:7082 1:N:0:1
ACTGGGCTTAAAGGGTGCGTAGGCGGCCTTATAAGTCAGTGGTGAAAGCCCACAGCTCAACTGTGGAACTGCCATTGATACTGTAAGGCTTGAGTACAGACGAGGTAGGCGGAATTGATGGTGTAGCGGTGAAATGCATAGATACCATCAAGAACACCGATTGCGAAGGCAGCTTACTAGGCTGTAACTGACGCTGAGGCACGAAAGCGTGGGGAGCGAACAGGATTAGATACCCGAGTA
+
GGGGGG9CFGGGGGGEFGGGGGGGGGGEGE@EGGGGGGG@FGGGGGGGG@DC@@FGGGGGGGFGGGGGGGGGGCGGGFDGGGGFCC9CFGGGGGGGGCF<=>FFG:FFGFGGGGGG<FFGGGGGGGGGGGGGGGGGGFGGGGEG;FDF@FGFDGGFGGGGGEGGGFCDFGGGGGGFGG,EFC8DGCDFGGGG>GGGGCFG=FGGGGGFDGGGG*88>7EGGGGGBGGBFFFGGGGG>@FF
@M00200:205:000000000-AKKM3:1:1101:5871:7087 1:N:0:1
ATTGGGTTTAAAGAGTTGCGTAGGCGGTAATTTAAGCAGATAGTGAAAGCATGTGGCTCAACCATTATGTCTATTATCTGAACTGAATTACTCGAGTATGGTAGAGGTAGCTGGAATTTCTAGTGTAGGAGTGAAATCCGTAGATATTAGAAGGAACACCGATGGCGTAGGCAGGCTACTGGACCATTACTGACGCTGAGGCACGAAAGCGTGGGGAGCGAACCGGATTCGATACCCCTGTA
+
GGGGGGGGGGGGGGGGGGGGGGGGGGGGGGGFGGGGGGGGGGGGGFGGGDFGGGGFGFGGGGGGGGGGGGFGGG9FG<FGGGGGFFGGGGGGGGDCFFGGGGGGGFGGGGGGGGGGGGGGGGGFFGGGGFGFGGGGGFGEFFECFFFFG?EFGAEEFGE=7CFCGGEFECBEGEGGGGGCDGGGFD:A:BCFGGGEGGGFCCGFGGGCEFC:>B5DACCEDDEG;<C0:*/1+84;A5;56<
@M00200:205:000000000-AKKM3:1:1101:3782:7103 1:N:0:1
ATTGGGTTTAAAGAGCTCGTAGGTGGCTGGTCGCGTCTGCCGTGAAAGCCCGCAGCTTAACTGCGGGTCTGCGGTGGATACGGGCCGGCTAGAGGTAGGTAGGGGCAAGTGGAATTCCTGGTGTAGCGGTGAAATGCGCAGATATCAGGAGGAACACCGGTGGCGAAGGCGGCTTGCTGGGCCTTACCTGACGCTGAGGATCGAAAGCGTGGGTCGCGAACAGGATTAGATACCCTAGTA
+
9EEEDEG7F<FFFGGGGGCFFEGGCGGGGGGGDGGEGGCGGGGGCFGFFFGEGGGGFCCEEFFGGGEFFFGGCEF7F7<DFD@EFGD:@+8BFFFGCE78BFBCDGGF<DB>F,B=DGAC8FGGG<@CE>3D<D9<A<F7FDCCFFGGGG:CF:FFFEFCFCFFG7EC<CFD>CBEGF9CGGGGGGGGG:60:=C=EGF6+258*25*:AC>8*)15=EGC);F0*:86B<DGGC7?./<
@M00200:205:000000000-AKKM3:1:1101:24971:7125 1:N:0:1
ATTGGGTTTAAAGGGTCCGTAGGTGGACGATTAAGTCAGGGGTGAAAGTCTGCAGCTCAACTGTAGAATTGCCCTTGATACTGGTTGTCTTGAGTTACTATGAAGTGGTTAGAATATGTGGTGTAGCGGTGAAATGCATAGATATCACATAGAATACCGATTGCGAAGGCAGATCACTAATGGTACACTGACACTGATGGACGAAAGCGTGGGGAGCGAACAGGATTAGATACCCCAGTA
+
GGGGGGGGGGGGFGGGGGGGGGGGGGGGGGGGGGGGGGGGGGGGGGGGGGGGGGGGGGGGGFGGGGGGGGGGGGGGGGGGGGGGGGGGGGGGGGGGGGGGGGG9FGGGGGGGGGGGGGGFGGGGGGGGGGGGFGGGGGGGGGGGGGGGGFFFGGGFGGGGGGGGGG7BFFGGGGGFFFFFGGGGGGGGGGGGGGGGFGCFGCGGGGGG>EEGGGBGB5C8CDGGFGC3FFFFGFGG>5AF
@M00200:205:000000000-AKKM3:1:1101:13219:7135 1:N:0:1
ATTGGGTGTAAAGCGTGTGTAGGCGGACCGTTAAGTGCCCGCGTGAAATCCCCCGGCTCAACCGGGGAACGGCCGGGCATACTGGCGGTCTTGAGCGATCCAGGGGTCATCGGAACAAACGGTGGAGCGGTGAAATGCGTAGATATCGTTTGGAACGCCGACGGTGAAAACAGCTGACTGGGGATCCGCTGACGCTGAGACACGAAAGCCAGGGGAGCAAACGGGATTAGCTACCCTTGTA
+
GGCFGFGGGGGDFFGEGGGGFCFGGGEECEGGGCGGGGGGGGGGGDGGGGGGFEEGG:F<FFGGGGDEGGGGGFC@FGFGGGGGGGGGEGGGGGGGEGGFGFECCDFFGGGDGGGGGFGGGGGGGGFGGGGGCFFGGGGEECGFGCBEGGGDGGGGGEEGGGGGGGGGGGGGG6CFFGGGGGEEGGGGGGGGGGGGDEFGG:*??EDCGGGGCCBG5:FFCFEGB35.=?(*<ACCF@5?>
@M00200:205:000000000-AKKM3:1:1101:3257:7150 1:N:0:1
ACTGGGTTTAAAGGGCGCGTAGGCGGCTTGGCAAGTCAAAGGTGAAATCCCTCGGCTCAACTGAGGAACTGCCTTTGAAACTGCTTGGCTTGAGGCCGGGAGGGGGTAGCGGAATTCCCAGTGTAGCGGTGAAATGCGTAGATATTGGGAGGAACACCAGTGGCGAAGGCGGCTACCTGGACCGGTTCTGACGCTGATGCGCGAAAGCGTGGGTAGCAAACAGGATTAGATACCCTCGTA
+
GGFGGGFGGGGGGGGGGGGGGGGGGGGGGGGGGGGGGGGGGGGGGGGGGGGGGGGGGGGGGGGGGGGGGGGGGGGGGGGGGGGGGGGGGGGGGGGGFFGGGGGGGGGGGGGGGGGGGGGGGFFGGGGGGEGFGGGGGEEGGDGGGGBEC,FFECFGGGGGFGGGGGGGGECGCEECCFEGGGGGDCECF>7<E5CGEGGGGDEDEEGGGGGGGEFC6C9C<FEFBFGFF?2:3,3975):
@M00200:205:000000000-AKKM3:1:1101:12560:7167 1:N:0:1
ACTGGGCGTAAAGAGCTCGTAGGTGGCCGGTCGCGTCTGCCGTGAAAGCCCGCAGCTTAACTGCGGGTCTGCGGTGGATACGGGCCGGCTAGAGGTAGGCAGGGGCAAGTGGAATTCCTGGTGTAGCGGTGAAATGCGCAGATATCAGGAGGAACACCGGTGGCGAAGGCGGCTTGCTGGGCCTTACCTGACGCTGAGGAGCGAAAGCGTGGGGAGCGAACAGGATTAGATACCCGAGTA
+
GGGGGGGGGGGGGGGGGGGGGGGGGGGGGGGGGGGGGGGGGGGGGGGGGGGGGGGGGGGGGGGGGGGGGGGGGGGGGGGGGGGGGGGGGGGGGGGGGGGGGGGGGGGGGGGGGGGGGGGGGGGGGGGGGGGGGGGGGGGGGGGGGGGFFGDGGGGGGGGGGGGGGGGGGGGGGGGGGGGGGGGGGGGGGGGGGGGEGFGGGGGGGEGGGEGGGGFGFGGEGGGGFGFBFFFGFEFC3>FF
@M00200:205:000000000-AKKM3:1:1101:18830:7175 1:N:0:1
ATTGGGTGTAAAGGGTTCGTAGGCTGTGCAGAAAGTCAGGTGTGAAATCCCCCGGCTCAACCGGGGAATTGCTCTTAAAACTACTGTGCTAGAGGAAGACAGAGGTGAGCGGAACTTCGGGTGGAGCGGTGAAATGCGCTGATATCCGAAGGAACACCGGTGGCGAAAGCGGCTCACTGGGTCTTTCCTGACGCTGATGCACGAAAGCTAGGGGAGCAAACGGGATTAGATACCCTTGTA
+
E@ECFGGGFFCFGGGC,EFFGCEGAFGFA,,,;,CF,CFGDFGGGGFAF,E<CECFF7F<FGGDG:+,,CFF,C<6?E<FFCFEFCE9CFAACEGDGCGFCC==E?FFGGGDGE+B9CBF+A:==FGGGFGEFGGGC>+87@F9FD,@><:@<,DCGGD7F:CF7FG@CFCGCCE9CFFGGGGFFG+>?7@FGDGCEGGGDF5ECEGG7<CF5E:C5:EGGCEG?DCBF4:0@FGF)8=C
@M00200:205:000000000-AKKM3:1:1101:23314:7180 1:N:0:1
ATTGGGCTTAAAGGGTGCGTAGGTGGCATGTTAAGTTTGATGTGAAAGCTCAGGGCTCAACCCTGAAATGGCATTGAATACTAGCGTGCTGGAGGTTTGGAGGGGGGACTGGAATTCTCGGTGTAGCAGTGAAATGCGTAGATATCGAGAGGAACACCAGTGGCGAAGGCGAGTCCCTGGACAACACCTGACACTGAGGCACGAAAGCTAGGGGAGCAAACAGGATTAGATACCCCCGTA
+
GGGGGGGGGGGGGGGGGGGGGGGGGGGGGGGGGGGGGGGGGGGGGGGGGGGGGGGGGGGGGGGGGGGGGGGGGGGGGGGGGGGGGGGGGGGGGGGGGGGGGGGGGGGGGGGGGGGGGGGGGGGGGGGGGGGGGGGGGGGGGGGGGGGGFGDGGGGGGGGGGGGGGGGGDGGGGGGGGGGFGGGGGGGGGGGGGGGGGGGGGGGGGGGGGGGGGGFGFGGGGGGGFGGFFFFGGFFGFFFG
@M00200:205:000000000-AKKM3:1:1101:15488:7181 1:N:0:1
ATTGGGTTTAAAGGGTGCGTAGGCGGCGTGTCAAGTCAGTTGTGAAATCTTAAGGCTTAACCTTAAGCGGTCAACTGATACTGTCATGCTAGAGTGCAGAAGGGGCAATCGGAATTCTTGGTGTAGCGGTGAAATGCGTAGATATCAAGAGGAACACCTGAGGTGAAGACGGGTTGCTGGGCTGACACTGACGCTGAGGCACGAAAGCTAGGGTAGCAAACGGGATTAGATACCCTCGTA
+
GGGGGGGGGGGGGGGGGGGGGGGGGGGGGGGGGGGGGGGGGGGGGGGGGGGGGGGGGGGGGGGGGGFGGGGGGGGGGFGGGGGGGGGGGGGGGGGGGGGGGGGGGGGGGGGGGGGGGGGGGGGGGGGGGGGGGGGGGGGGGGGGGGGGGGGFFGGGGGGGGGGFGGGGGGGGGGGGGGFGGGGGGGGGGGGGGGGGGGCGGFGGGGGGGGGFGGFDFDFCGGEC;CGFFFECFFGG:DFG
@M00200:205:000000000-AKKM3:1:1101:19996:7183 1:N:0:1
ATTGGGCTTAAAGAGCGCGTAGGCGGCGCGGGAAGGCGGCGGTGAAAGTCCGGGGCTCAACCCCGGATCGGCCGTGGCGACTCCCGCGCTGGAGCACAGTAGAGGCGGGTGGAATTCCGGGTGTAGCGGTGGAATGCGTAGAGATCCGGAAGAACACCGGTGGCGAAGGCGGCCCGCTGGGCTGTGGCTGACGCTGAGGCGCGACGGCGTGGGGAGCAAACAGGATTAGATACCCTAGTAAGA
+
GGGGGGGGGGGGGGGGGGGGGGGGGGGGGGGGGGGGGGGGGGGGGGGGGGGGGGGGGGGGGGGGGGGGGGGGGGGGGGGGGGGGGGGGGGGGGGGGGGGGGGGGGGGGG::EEGFGGGGGG5C8:FCEEEGGCFFF?E/?EGFFCCFGGEGGGGGGGGGGGDGDECEEGCEGGCGGE5CGGF6EFGGC=D=?C5CEGGG7:/:8CCD3:CEEGD>G:EGFCFGG:6F<F?<DFGGCFF*075:
@M00200:205:000000000-AKKM3:1:1101:23616:7185 1:N:0:1
ATTGGGTTTAAAGGGTGCGTAGGCGGCCTATTAAGTCAGTGCTGAAATATCCCGGCTTAACCGGGAGGGTGGCATTGATACTGATGGGCTAGAGTACAGATGAGGTAGGCGGAATTGACGGTGTAGCGGTGAAATGCTTAGATATCGTCAAGAACACCTATAGCGAAGGCAGCTTACTAGGCTGTAACTGACGCTGAGGCACGAAAGTGTGGGGATCAAACAGGATTAGATACCCTAGTA
+
GGGGGGGGGGGGGGGGGGGGGGGGGGGGGGGGGGGGGGGGGGGGGGGGGGGCGGGGGGGGGGGGGGGGGGGGGGGGGGGGGGGGGGGGGGFGGGFGGGGGGGGGGGGGGGGGGGGGGGGGGGGGGGGGGGGGGGGGGGGGGGGFGGGGGGEGGGGGGGGGGGGGGEGGGFDEGFFGFGGGGGGGGGGGGGGGGGGGGGGGGGGGGGGGGCFFCEAGFGCFDGGGBGG7=BFGFC6F?@FG
@M00200:205:000000000-AKKM3:1:1101:26755:7208 1:N:0:1
ATTGGGTTTAAAGGGTGCGTAGGCGGCCTATTAAGTCAGTGCTGAAATATCCCGGCTTAACCGGGAGGGTGGCATTGATACTGATGGGCTAGAGTACAGATGAGGTAGGCGGAATTGACGGTGTAGCGGTGAAATGCTTAGATATCGTCAAGAACACCTATAGCGAAGGCAGCTTACTAGGCTGTAACTGACGCTGAGGCACGAAAGTGTGGGGATCAAACAGGATTAGATACCCTAGTA
+
GGGGGGGGGGGGGGGGGGGGGGGGGGGGGGGGGGGGGGGGGGGGFGGGGGGGGGGGGGGGGGGGGGGGGGGGGGGGGGGGGGGGGGGGGGGGFGGGGGGGGGGGGGGGGGGGGGGGGGGGGGGGGGGGGGGGGGGGGGGGGGGGGGGGGGGGGGGGGGGGGGGGGGGGGGGGGGGGGGGGGGGGGGGGGGGGGC<EGGFGGGGGGGGGGGCGDGEDFGFGFGGGFGC?FFFGGFG4?FFF
@M00200:205:000000000-AKKM3:1:1101:11696:7225 1:N:0:1
ATTGGGCTTAAAGGGTGCGCAGGCGGTCAGGTGTGTCAGATGTGAAAGCTCCGGGCTTAACCCGGAAATTGCGTCTGAAACTATCTGGCTAGAGTATTGGAGAGGGAAGCGGAATTCTCGGTGTAGCGGTGAAATACGTAGATATCGAGAGGAACACCAAAGGCGAAGGCAGCTTCCTGGACAATTACTGACGCTCATGCACGAAAGCGTGGGTAGCGAAAGGGATTAGATACCCCTGTA
+
GGGGGGGGGGGGGGGGGGGGGGGGGGGGGGGGGGGGGGGGGGGGGGGGGGGGGGGGGGGGGGGGGGGGGGGGGGGGGGGGGGGGGGGGGGFGGGGGGGCGGGGGGGGGGGGGGGGGGGGGFGGGGGGGGGGGGGGGGGGFGEGGGGGGGGDGGGGGGGGGGGGGGDGGGGGGGGGGGGGGGGGCDGGGGGCCECDCEGGGGG5>EEGG5CGGDGFGFG5ECCC36FGF6FFG7<FGFFFG
@M00200:205:000000000-AKKM3:1:1101:13050:7237 1:N:0:1
ATTGGGTTTAAAGAGCTCGTAGGCGGTGTGTCACGTCGGTCGTGAAAACTTGGGGCTTAACCCTGAGCGTGCGGTCGATACGGGCATCACTTGAGTTCGGCAGGGGAGACTGGAATTCCTGGTGTAGCGGTGAAATGCGCAGATATCAGGAGGAACACCGGTGGCGAAGGCGGGTCTCTGGGCCGACACTGACGCTGAGGAGCGAAAGCGTGGGGAGCGAACAGGATTAGATACCCCAGTA
+
GGGGGGGGGGGGGGGGGGGGGGGGGGGGGGGGGGGGGGGGGGGGGGGGGGGGGGGGGGGGGGGGGGGGGGGGGGGGGGGGGGGGGGGGEGGGGGGGGGGGGGGGGGGGGGGGGFGGGGGGGGGGGGGGGGGGGGFGGGGGGGGGGGGGGDFGGGGGGGGGGGGGGGGGGGGGGDGGGGGGGGGGGDC=EGGGGGGGGCGC?DFGGGDGGGGGEG>CBEGCDGGF:*9:4FDGGGGGFFEGG
@M00200:205:000000000-AKKM3:1:1101:5789:7238 1:N:0:1
ATTGGGTTTAAAGAGCTCGTAGGCGGTTTGTCGCGTCGGCCGTGAAAACTTGGGGCTTAACCCCGAGCCTGCGGTCGATACGGGCAGACTTGAGTTCGGCAGGGGAGACTGGAATTCCTGGTGTAGCGGTGAAATGCGCAGATATCAGGAGGAACACCGGTGGCGAAGGCGGGTCTCTGGGCCGATACTGACGCTGAGGAGCGAAAGCGTGGGGAGCGAACAGGATTAGATACCCGTGTA
+
GGGGGGGGGGGGGGGGGGGGGGGGGGGGGGGGGGGGGGGGGGGGGGGGGGGEGGGGGGGGGGGGGGGGGGGGGGGGGGGGGGGGGGGFGGGGGGFFFGEGDGEGGGGEGGGGFGGGGGGGGCFFGGGEGGGGGGGGEGGGGGFGGGGGGGGGGGGDGGGGGGGFEGGGGGGGGGGGGGGGGGGGGGGGGCEFC=DGGGGGEGDGDED*:AEGGC@GFGGC77EG:*?<FFBFGGGGFEFG
@M00200:205:000000000-AKKM3:1:1101:8482:7245 1:N:0:1
ATTGGGTTTAAAGGGTGCGTAGGAGGACTGGTAAGTCAGTGGTGAAATCTCCGGGCTTAACCCGGAAATTGCCGTTGATACTATCAGTCTTGAATACCGTGGAGGTGAGCGGAATATGTCATGTAGCGGTGAAATGCTTAGATATGACATAGAACACCAATTGCGAAGGCAGCTCACTACACGAATATTGACTCTGAGGCACGAAAGCGTGGGGATCAAACAGGATTAGATACCCTAGTA
+
FGGGGGGCGGGGGGGGGGGGGGGGGG7FGGFFFGGGGGGGGGGGGGGGGFGEGDGGGGGGGFGGGGGGAFGGGGGGGGGGGGGFGGGGGGGGGGGGGFGCDEGGGGGFGD:FGGGCDGG?<BEFGGFGGGGGGGGGG9FFGGGGGAF,,CE9FFDFGG:FGGGGGGGGGGGDGFGGGGGF7DEDGG8AFGGGGGGGGGGFDF>EGC>*=?EEEGF:>FFGGGCG<FG@48CG+8?94ACF
@M00200:205:000000000-AKKM3:1:1101:6063:7256 1:N:0:1
ATTGGGCATAAAGCGTGCGTAGGCGGTCTGTTAAGACAGGTGTGAAATCCCCGGGCTTAACCTGGGAACTGCGCTTGTTACTGGCAGACTTGAGTGTGGCAGAGGGGGGTGGAATTCCACGTGTAGCAGTGAAATGCGTAGAGATGTGGAGGAACACCGATGGCGAAGGCAGCCCCCTGGGCTAACACTGACGCTGATGCACGAAAGCGTGGGGAGCAAACAGGATTAGATACCCGAGTA
+
GGGGGGGGGGGGGGGGGGGGGGGGGGGGGGGGGGGGGGGG@FGGGGGGGGEFFGGGGGGGGCGGGGGGGGGGCFGGGGGGFGGGGGGGGGGGGGGGGGEGGGGGGGGGGGGGFFGGGGGGGGGGGGGDGGGGGGGGEFFGGGGGFFFGDCGEFFFGGCCECEG8EGGGGGGDEFGEGEFGGFCEECCF7CFFGGGGG7E9EG=EEGGGGCEEEC>G3=;CDG:F?CG<FBAC:68C5;>C
@M00200:205:000000000-AKKM3:1:1101:27407:7265 1:N:0:1
ATTGGGTGTAAAGGGTGCGTAGGCGGCCTATCAAGTCGGGCGTGAAAGCCCCGGGCTCAACCCGGGATGTGCGTCCGAGACTGGTAGGCTTGAGTTCGGGAGAGGTGAGTGGAATTCGCAGTGTAGAGGTGAAATTCGTAGATATTGGGAAGAACACCGGTGGCGAAGGCGGCTCACTGGACCGACACTGACGCTGAGGCACGAAAGCGTGGGGAGCAAACGGGATTAGATACCCTGGTA
+
FFGFGGCGGGGGGGGGGGGGGGGGGGDGC,C6CEFGFGG++FFG>FFFF,DCFGGGGGGG@FG7C=@C7FFGCG7FGG7FGFGF<?FFGF?F,BF,E@FGGGGGG<FF8CFGGGGF9+3+8CFGFGGFGGGFFFF,@DDCFEGGGFG?,3>:FFCFGG7BGGGFGEGGGGG78EG9CFGGG<*:88>E6CE?8C<CEGFGDFGCEECGG/;EEGFD3788F*;D?GG)9*-*:<@*)079
@M00200:205:000000000-AKKM3:1:1101:4931:7269 1:N:0:1
ATTGGGTGTAAAGGGTGCGTAGGCGGGCGTTTAAGTCAGCGGTGAAATCCCACGGCTCAACCGTGGAACTGCCATTGATACTGGGCGCCTTGAGTACCGTTGGGGTAGGCGGAATTTATGGTGTAGCGGTGAAATGCATAGATACCATAAGGAACCCCGATAGCGTAGGCGGCTTACTGAGCGGTAACTGACGCTGAGGCACGAAAGCATGGGTAGCGAACAGGATTAGATACCCTGGTA
+
GGGGGGGCGGGGGGEGGGGGGGGGGGGGGGGGGGGGGGGGCFGGGGGGGGGGGGGGGGGGGFFGGGGGGGGGGGGGGGGGGGGGGFGGGGGGGGGFGFGGGGGGGGGGGFGGGGGG9AGGGGGGGGGGGGGGGGGGGFGFGGGE;FGCDFEGGGGGGGGGGGGGGEGGGGGGGGGGGGGFGEEE>8CFGG:CEGGGGGGGCFCGCEGFCGGGGEFG:EGCDGGGFGGDFFFGGCC7@FFG
@M00200:205:000000000-AKKM3:1:1101:27621:7270 1:N:0:1
ATTGGGTATAAAGGGAGCGTAGGTGGTCTTATAAGTCAGTGGTGAAATCTCTGGGCTTAACCCAGAAATTGCCATTGATACTGTAGGACTTGAGTATAGTTGCCGTTGGCGGAATATGACATGTAGTGGTGAAATACATAGAGATGTCATAGAACACCGATTGCGAAGGCAGCTAACGAAACTATAACTGACACTGAGGCTCGAAAGTGTGGGGATCAAACAGGATTAGATACCCCTGTAAGA
+
FCGGGGGGGGGGGGGGGGGGGGGGGGGGGGGGGGGGGGGFGGGGGGGGFGGGDGGGGGGGGGDEGGGGGGGGGGGGGGGGGGGGGGGFGGGGGGGGCFGGFGGFGGGGGGGGGGGEFF<EAFGGGGGGGGGGGGGGGGGGGG9FGGFFFFGGFGGGGGGGGGGGGDGGGGGGGGFFGGGG@EGGGFGGGGGGGGGGGGFGGCCGGGGGGGGGG*:D4FGGGGGGFGG@FFFGGCGGFFFGFFF
@M00200:205:000000000-AKKM3:1:1101:18042:7279 1:N:0:1
ATTGGGTTTAAAGGGTCCGTAGGTGGACGGTTAAGTCAGGGGTGAAAGTCTGCAGCTCAACTGTAGAATTGCCCTTGATACTGGCTGTCTTGAGTTACTATGAAGTGGTTAGAATATGTGGTGTAGCGGTGAAATGCATAGATATCACATAGAATACCAATTGCGAAGGCAGATCACTAATAGTACACTGACACTGATGGACGAAAGCGTGGGGAGCGAACAGGATTAGATACCCGCGTA
+
GGGGGGGGGFGGGGGGGGGGGGGGGGGGGGGGGGGGGGFGGGGGGGGGGGGGGGGGGGGGGGGGGGGGGGGGGGGGGGGGGGGGGGGGGGGGGGGGGGGGGGGDFFGGGGGFFFGGGGGGGGCGEDEGGFGFGFGGGGGGGGGGGGGGGGGEFGGGGFEGGGGGGEGGGFDEFGGGFGGGGGGGGGFFFGFDE8AFEEFGCDEEGGGGE@EGGGDGFGGEGGGF2<C3=FFGGA85>>5C
@M00200:205:000000000-AKKM3:1:1101:27886:7280 1:N:0:1
ATTGGGTGTAAAGGGCTCGTAGGCGGTTTGTCGCGTCGGGAGTGAAAACCAGGTGCTTAACACCTGGCTTGCTTCCGATACGGGCAGACTAGAGGTATTCAGGGGAGAACGGAATTCCTGGTGTAGCGGTGAAATGCGCAGATATCAGGAGGAACACCGGTGGCGAAGGCGGTTCTCTGGGAATATCCTGACGCTGAGGAGCGAAAGTGTGGGGAGCGAACAGGATTAGATACCCTAGTA
+
GGGGGGGGGGGGGGGGGGGGGGGGGGEGGGGGGGGGGGGGGGGGGFGGFGFGGGGGGGGFAGGGGFGGGGDGGGGGGGGGGGGGGGGGGGGGGGGFGGGGGGGGGGGGGGGGGGGGGGGGGGGGDGGGGGGGGGGGGGGGGGFGCFGFCCGGGFGGAFEGGGGFGDGGGGGGGGGGGGGGGFFGGGGGG7?FGGGGGFGGGGC>*:CCE<<EE>DDFCECDGGFFGG<6@:CEA8D4:*<
@M00200:205:000000000-AKKM3:1:1101:21567:7295 1:N:0:1
ATTGGGCATAAAGAGCTCGTAGGCGGCTCAGCAAGTCGGCTGTGAAATCCCGAGGCTCAACCTCGGAACTGCAGTCGATACTGCTGTGGCTAGAGTCTGGTAGAGGAGAGTGGAATTCCCGGTGTAGCGGTGAAATGCGCAGATATCGGGAGGAACACCAGTAGCGAAGGCGGCTCTCTGGGCCAGTACTGACGCTGAGGAGCGAAAGCGTGGGGAGCAAACAGGATTAGATACCCGGGTA
+
GGGGGGGGGGGGGGGGGGGGGGGGGGGGGGGGGGGGGGGGGGGGGGGGGGGGGGGGGGGGGGGGGGGGGGGGGGGGGGGGGGGGGGGGGGGGGGGGGGGGFGGGGGGGGGGGGGGGGGGGGGGGGGGGGGGGGGGGGGGGGGGGGGGGGGGGGGGGGGGGGGGGGGGGGGGDGGGGGGEEGGGGGGGFFGDFGGGGGGGGFGGGGGGGGGCEDEEGDGGGGGGGFG<AFFBF9<CFFEEGC
@M00200:205:000000000-AKKM3:1:1101:16150:7310 1:N:0:1
ATTGGGTGTAAAGGGTGCGTAGGCGGGCAGGTAAGTCAGTGGTGAAATCTCCGAGCTTAACTCGGAAACTGCCGTTGATACTATCTGTCTTGAATACTCGGGAGGTGAGCGGAATATGTCATGTAGCGGTGAAATGCTTAGATATGACATAGAACACCAATTGCGAAGGCAGCTCACTACAGAGTCATTGACGCTGAGGCACGAAAGCGTGGGGATCAAACAGGATTAGATACCCGAGTA
+
GGGGGGGGGGGGGGGGGGGGGGGGGGGGGGGGGGGGGGGGGGGGGGGGGGGGGDEEGGGGGGGGGGGGGGGGGGGGGGGGGGGGGGGGGGGGGGGGGGGGGGGGGGGGGGGGGGGGGGGGGGGGGGGGDGGGGGGGGGGGGGGGGGDGGGGFGGGGGGGGGGGGGGGGDGGGGGGGGGGGGGGGGGFGGGGGCGGG5CCGGGGGGGGGGGGGCE33>GGFGGFCBDGFFFFGGGGG>EFF
@M00200:205:000000000-AKKM3:1:1101:6987:7318 1:N:0:1
ATTGGGTTTAAAGCGCACGTAGGCGGACTGGTCAGTTAGGGGTGAAATCCCAGGGCTTAACCCTGGAACTGCCTTTAATACTGCCGGTCTGGAGTTCGAGAGAGGTGAGTGGAATTCCGAGTGTAGAGGTGAAATTCGTAGATATTCGGAGGAACACCAGTGGCGAAGGCGGCTCACTGGCTCGATACTGACGCTGAGGTGCGAAAGCGTGGGGAGCAAACAGGATTAGATACCCTAGTA
+
GGGGGGGGGGGGGGGGGGGGGGGGGGGGGGGGGGGGGGGGGGGGGGGGGGGGGGGGGGGGGGGGGGGGGGGGGGGGGGGGGGGGGGGGGGGGGGGGGGGGGGGGGGGGGGGGAFFGGGGGGGGGGGGFGGGGGGGCGGGGGGGGGGGGGGGGGGGGGGGGGGGGGGGGGGDGEGGGGGFGGCGGGG5CFGGFGGGGG5FGEGGGGGGGGGGGGG:DFGFGGGGG0>><FBFGFGG*)8@F
@M00200:205:000000000-AKKM3:1:1101:9619:7321 1:N:0:1
ATTGGGCATAAAGGGTGCGTAGGCGGCCTGTTAAGTCAGGGGTGAAATTTTTCGGCTCAACCGGAAGCTTGCCTTTGATACTGATGGGCTTGATTACACTTGAGGTGGGCGGAATGTGACAAGTAGCGGTGAAATGCATAGATATGTCACAGAACACCGATTGCGAAGGCAGCTAACAAAACTGTAACTGACGCTGAGGCACGAAAGTGCGGGGATCAAACAGGATTAGATACCCTAGTA
+
GGGGGGGGGGGGGGGGGGGGGGGGGGGGGGGGGGGGGCFFGGGGGGGGGGGGGGGGGGDGGGGGCGDGGGGGGGGGGGGGGGGGGGFFGGGGGGGGGGGGGFGGCG=CFGGGGEGGGFFGF<BFGGGGGGGCGGGGGCFDGEGGGGGGGGGFCFG,DG7FGGGGDE8@GGGGGFBFFFGGGGGCEGFFGGGG5EG=E*/ACCEG8EGFFFEEDG5D>*<9>CFC6FG<?4<7EFGGFFFC
@M00200:205:000000000-AKKM3:1:1101:24819:7340 1:N:0:1
ACTGGGCTTAAAGCGCACGTAGGCGGTTCAGTCAGCCAGCCGTGAAAGCCCCGGGCTCAACCTGGGAATTGCGGTTGGAACTGCTGAGCTAGAGTATGGTAGAGGGGTGTGGAATTCCAGGTGTAGCGGTGAAATGCGTAGATATCGGAAGGAACATCAGTGGCGAAAGCGGCTTCCTGGACCAGTACCGACGTTCAGGCACGAAAGCGTGGGGAGCAAACAGGATTAGATACCCCTGTA
+
GGGGGGGGGGGGGGGGGGGGGGGGGGGGGGGGGGGGGGGGGGGGGGGGGGGGGGGGGGGGGGGGGGGGGGGGGGGGGGFGGGGGGFGFGGGGGGG9<FGEEGGGGGGG7FGGFGGGGGFGGGGGGGGGGGGGGGGFGGGGGGGGGGGG:FGGGGGGGGGGGGGGGGGGGGGGGG72<FGGGGGGFGGGGGGGGGFFGGDFGGC>EGGFGGGCEE:35:;+77?F:4*,9=ADGGGGFFFC
@M00200:205:000000000-AKKM3:1:1101:11836:7369 1:N:0:1
ATTGGGTTTAAAGGGTGCGTAGGCGGCCTATTAAGTCAGTGCTGAAATATCCCGGCTTAACCGGGAGGGTGGCATTGATACTGATGGGCTAGAGTACAGATGAGGTAGGCGGAATTGACGGTGTAGCGGTGAAATGCTTAGATATCGTCAAGAACACCTATAGCGAAGGCAGCTTACTAGGCTGTAACTGACGCTGAGGCACGAAAGTGTGGGGATCAAACAGGATTAGATACCCGCGTA
+
GGGGGGGGGGGGGGGGGGGGGGGGGGGGGGGGGGGGGGGGGGGGGGGGGGGGGGGGGGGGGGGGGEGGGGGGGGGGGGGGGGGGGGGGGGGGGGGGGGGGGGGGGGGGGGGGGGGGGGGGGGGGGGGGGGGGGGGGGGGGGGGGGGGGGGGGGGGGGGFFGFGGGGGGGGGGGGGGGGGGGGGGGGGGGGGGGGGGEGGGGGGGGGDGGGDGGEEGF6EFGGGGFGF<?FBGGGDDEFFG
@M00200:205:000000000-AKKM3:1:1101:17026:7381 1:N:0:1
ATTGGGTTTAAAGGGCGCGTAGGCGGATGTTCGCGTCAGAGGTGAAAGCCCCGGGCTCAACCTGGGAACTGCCTTTGAAACGGGACATCTTGAGTTCGGAAGAGGGTAGCGGAATTCCCAGTGTAGAGGTGAAATTCGTAGATATTGGGAAGAACACCAGTAGCGAAGGCGGCTACCTGGTCCGACACTGACGCTGAGGCGCGAAAGCGTGGGGAGCAAACAGGATTAGATACCCCCGTA
+
GGGGGGGGGGGGGGGGGGGGGGGGGGGGGGGGGGGGGGGGGGGGGGGGGGGGGGGGGGGGGGGGGGGGGGGGGGGGGGGGGFGGGGGGGGGGGGGGGGGGGGGGGGGGGGGGGGGGGGGGGFGGGGGGGGGGFGGGGGGGGGGGGGGGFGFEGGGGGGGGGFGGGBEC@FGGGGGGGGGGGGGGGGGGGGGGGGDECFGGGGGGDGGGGGGDG55CEGGDFGGD?FF<F6<GGGFFDFEG
@M00200:205:000000000-AKKM3:1:1101:12015:7382 1:N:0:1
ATTGGGTATAAAGGGTGCGTAGGCGGCCTAATAAGTCAGTGGTGAAAGCCTCCAGCTTAACTGGAGAACTGCCATTGATACTGTTAGGCTTGAGTATACTTGAGGTAGGCGGAATTGACAGTGTAGCGGTGAAATGCATAGATATTGTCAAGAACACCAATTGCGAAGGCAGCTTACTAAATTATAACTGACGCTGAGGCACGAAAGTGTGGGTATCAAACAGGATTAGATACCCTAGTA
+
GGGGGGGGGGGGGGGGGGGGGGGGGGGGFGGGGGGGGGGGGGGGGGGGGGGGGGGGGGGGGGGGGGGGGGGGGGGGGGGGGGGGGGGGGGGGGGGGGGGGGGGCGGGGGGGGDEGFGGGGGGGGGGGGEGGGGGGGGGGGGGGGGGGGGGGGGGGGGGGGGGGGGGDGGGGEGGGGGGFGGFGFFGGGGCFGEDDGGGGGDF55CCDGGGFGCE?8BFFGCC8FFGGFA=7:??+*)=AF
@M00200:205:000000000-AKKM3:1:1101:22726:7383 1:N:0:1
ATTGGGTATAAAGGGTGCGTAGGCGGGTCTTTAAGTCAGGGGTGAAATCCTGGAGCTCAACTCCAGAACTGCCTTTGATACTGAAGATCTTGAGTTCGGGAGAGGTGAGTGGAACTGCGAGTGTAGAGGTGAAATTCGTAGATATTCGCAAGAACACCAGTGGCGAAGGCGGCTCACTGGCCCGATACTGACGCTGAGGCACGAAAGCGTGGGGAGCAAACAGGATTAGATACCCCAGTA
+
GGGGGGGGGGGGGGGGGGGGGGGGGGGGGGGGGGGGGGGGGGGGGGGGGGGGGGGGGGGGGGGGGGGGGGGGGGGGGGGGGGGGGGGGGGGGGGGGGGGGGGGGGGGGGGGGGGGGGGGGGGGGGGGGGGGGGGGGGGGGFGGGGGGGGGGGGGGGGGGGGGGGGGGDGDGGGGGGGGGGGFGGGGGGGGGGGGGGGGDFGGGGGDDGGGGDGGEGFGFGGGFC?::<==)?C6<>D>FG
@M00200:205:000000000-AKKM3:1:1101:20003:7387 1:N:0:1
ATTGGGTTTAAAGGGCGCGTAGGCGGCGCGGTAAGTCACTTGTGAAATCTCTGAGCTTAACTCAGAACGGCCAAGTGATACTGCAGTGCTAGAGTGCAGAAGGGGCAATCGGAATTCTTGGTGTAGCGGTGAAATGCGTAGATATCAAGAGGAACACCTGAGGTGAAGACGGGTTGCTGGGCTGACACTGACGCTGAGGCGCGAAAGCCAGGGGAGCAAACGGGATTAGATACCCCGGTA
+
GGGGGGGGGGGGGGGGGGGGGGGGGGGGGGGGGGGGGGGGGGGGGGGGGGGGGFGGGGGGGGGGGCGGGGGGGGGGGFGGGGGGGGGGGGGGGGGGGGGGGGGGGGGGGGGGGGGGGGGGGGGGGGGGGGGGGFCFGGGEGEGGGGGGGGFGGGGGGGGGGGGGGGGGGGGGGGGGGGGGGGGGGGGGGGGGGGGGGGGGGGGGGGGGGGGGGGFGFGGC4/:D01>?FFBGGGGGFFB*
@M00200:205:000000000-AKKM3:1:1101:20196:7395 1:N:0:1
ATTGGGTGTAAAGTCAGATGTGAAAGCCCTGGGCTTAACCCAGGAAGTGCATTTGAAACTCACGAACTGGAGTCCCGGAGAGGAAGGCGGAATTCTCGGTGTAGAGGTGAAATTCGTAGATATCGAGAGGAACATCTGCGGCGAAGGCGGCCTTCTGGACGGTGACTGACGCTGAGATGCGAAAGCGTGGGGAGCAAACAGGATTAGATACCCCAGTA
+
GGGGGGGGGGGGGGGGGGGGGGGGGGGGGGGGGGGGGGGGGGGGGGGGGGGGGGGGGFG9FGGGGGGGGGGGGGGGGGGGEFGGGGGGGGGGGGGGGGGGGGGGGGGGGGGGGGGGGGGGGGGGGGGGGGGGGGGGGGGEGGGGFEGGGGGGGGGGGGGGGGGGGGFGGGGGGGGGGGGGGGGGGGGCGDEGGGGFFGGGGGGGGGGGGGGCEGEG?F
@M00200:205:000000000-AKKM3:1:1101:14440:7395 1:N:0:1
ACTGGGTGTAAAGGGTGCGTAGGCGGTCCTATAAGTCAGTGCTGAAATATCCCGGCTTAACCGGGAGGGTGGCATTGATACTGCAGGACTTGAGTAGAGTTGAGGTTGGCGGAATTGACGGTGTAGCGGTGAAATGCTTAGATATCGTCAAGAACACCGATAGTGAAGACAGCTAACTAAGCTCTAACTGACGCTGAGGCACGAAAGTGTGGGGATCAAACAGGATTAGATACCCGGGTAAGA
+
GGGGGGGGGGGGGGGGGGGGGGGGGGGGGGGGGGGGGGGGGGGGGGGGGFGGGGGGGGGGGGGGGGGGGGGDGGGGGGGGGGGGGGGGGGGGCGFGGGGGGGGGGGGGGGGGGGGGFFGGGGGGGCAEGGGGGGGCFGGG?FGGGFEGGGFGGFGGGGGGGGGGGGGGGGGD5CFGGGGGGGGGGGGGF>CE=EDCGCGGGGDB:E<CA@FGDGADFC+>*;CF0*:4*9>79<8D33;577A
@M00200:205:000000000-AKKM3:1:1101:21122:7404 1:N:0:1
ATTGGGTGTAAAGGGCGCGTAGGCGGCCTGGTAAGCGTGCGGTGAAAGCCCGGGGCTCAACCCCGGGTCTGCCGTGCGAACTGCTGGGCTTGAGCACTGTAGAGGCAGGTGGAATTCCGGGTGTAGCGGTGGAATGCGTAGAGATCCGGAGGAACATCGGTGGCGAAGGCGGCCTGCTGGGCAGTGGCTGACGCTGAGGCGCGACAGCGTGGGGAGCAAACAGGATTAGATACCCGAGTA
+
GGGGGGGGGGGGGGGGGGGGGGGGGGGGGGGGGGGGGGGGGGGGGGGGGGGGGGGGGGGGGGGGGGGGGGGGGGGGGGGGGGGGGGGGGGGGGGGGGGGGGGGGGGGGGGCCGGGGGGGGGGGGGGGGGGGGGGGFGGGGGGDEGGGGGGGDCFGGGGGGGEGGDGGGGGGGGGGGGGGGGGGGGGGGGGCGGGGGGGGGGGGGGDDGGGGGDGFGFGGGGGGG?GGFFFA=9EGD))00
@M00200:205:000000000-AKKM3:1:1101:21883:7418 1:N:0:1
ATTGGGTTTAAAGGGCGCGTAGGCGGTCTGTTAAGTCCGATGTTAAAGACTGGGGCTCAACCCCGGCATGGCGTTGGATACTGGCAGGCTTGACGGTTGGAGAGGCGAGTGGAATTACCAGTGTAGCGGTGAAATGCGTAGATACTGGTAGGAACACCCATTGCGAAGGCAGCTCGCTGGACAACACGTGACGCTGAGGCGCGAAAGTGTGGGGAGCAAACCGGATTAGATACCCCAGTA
+
GGGGGGGGGGGGGGGGGGGGGGGGGGGGGGGGGGGGGGGGGGGGGGGGGGGGGGGGGGGGGGGGGGGGGGGGGGGGGGGGGGGGGGGGGGGGGGGGGGGGGGGDGGGGGGGGGGGGGGGGGGGGGGGGGGGGGGGGGGGEGGGGGGDGGGGFGGGGGGGGGGGFGGGGGGGGGGGGGEGGGGGGGGGGGCGGEGGGGGGGGGGCECDFG9CEEDDCBFGG:FGGBDD26B<GFFGGFFFF
@M00200:205:000000000-AKKM3:1:1101:23400:7419 1:N:0:1
ATTGGGTTTAAAGGGTCCGTAGGCGGTTTTATAAGTCAGTGGTGAAATCCGGCAGCTTAACTGTCGAACTGCCATTGATACTGTAGGACTTGAATTATTATGAAGTAACTAGAATATGTAGTGTAGCGGTGAAATGCTTAGATATTACATGGAATACCAATTGCGAAGGCAGGTTACTAATAATGGATTGACGCTGATGGACGAAAGCGTGGGGAGCGAACAGGATTAGATACCCCTGTA
+
GGGGGGGGGGGGGGGGGGGGGGGGGGGGGGGGGGGGGGGGGGGGGGGGGGGGGGGGGGGGGGGGGGGGGGGGGGGGGGGGGGGGGGGGGGGGGGGGGGGGGGGGGGGGGGGGGGGGGGGGGGGGGGGGGDGGGGGGGGGGGGGGGGGGGGGFGFGGGGGGGGGGGGGGGGGGGGGGGGEFGGGGFGDFFGGGGGDGGGGGGFGGGEGGCGGGGE>DBGEE))=DFGGFFFCCBFCFAAA7
@M00200:205:000000000-AKKM3:1:1101:15550:7425 1:N:0:1
ACTGGGTTTAAAGAGCTCGTAGGTGGCTGGTCGCGTCTGCCGTGAAAGCCCGCAGCTTAACTGCGGGTCTGCGGTGGATACGGGCCGGCTAGAGGTAGGTAGGGGCAAGTGGAATTCCTGGTGTAGCGGTGAAATGCGCAGATATCAGGAGGAACACCGGTGGCGAAGGCGGCTTGCTGGGCCTTACCTGACGCTGAGGAGCGAAAGCGTGGGGAGCGAACATGATTAGATACCCCGGTA
+
GGGGGGGGGGGGGCFGGGGGGGGGFGGGGGGGGGGGGGGGGGGGEG@FGGGGGGGGGGGGGGGGGGGGGGGGGGGGGFGCFGDGGGGGGGGGFFGGC@FGGFD@CFG7FFFGFFGGGGGGGGGGEFG@EGGFFGGGGGGGE7EEGGGGGEEC7FFGGGGDGGGGG@EGGGGGGGGCCGGCGGGGGGGGGGGG=EDGG5EFEGE88C77/C8E5C>DD5::<)+26FGB??4>FGGFB>EG
@M00200:205:000000000-AKKM3:1:1101:11710:7432 1:N:0:1
ATTGGGTTTAAAGGGCGCGTAGGCGGGAGGTCAAGTCGGTCGTGAAATCTCCGGGCTCAACCCGGAGGAGTCGGCCGAAACTGGTCTTCTTGAGGGAGGCAGAGGAGTCTGGAATTCCCGGTGTAGCGGTGAAATGTGTAGAGATCGGGAGGAACACCGGTGGCGAAGGCGGGACTCTGGGCCTACCCTGACGCTGAGGCGCGCAGGCGTGGGGAGCAAACGGGATTAGATACCCCAGTA
+
FGGGGGGGGGGGF9FGGGGGCCEGGGGGGGGGGGGDGGGGGGG7CF<?FGGGDGGGGGGGGGGGDGEGGDGGDGGGG7BFGGFFGGGGFFGDDFEEGGGGGCGGGGGGGGGGGGGGGGGGECFGF=FGGEEF,DCFGAB@FEG9FCGDEGDG7,=<CGDCCGGFG@8EC:CE**CEGF9?FCFCGGFFFGGGDG<EEGFG5<=*::>D=CGCG*5DDC8?7C=D?DG2?46?GFGGBF??
@M00200:205:000000000-AKKM3:1:1101:22174:7445 1:N:0:1
ATTGGGCATAAAGGGTGCGTAGGCGGCCTTGTAAGTCAGTTCTGAAATATCCCGGCTTAACCGGGAGGGTGGGATTGATACTGCTTGGCTTGAGTGGAGTCGAGGTAGGCGGAATTGACGGTGTAGCGGTGAAATGCTTAGATATCGTCAAGAACACCGATAGCGTAGGCAGCTTACTAGACTCTAACTGACGCTGAGGCACGAAAGTGTGGGGATCAAACAGGATTAGATACCCCGGTA
+
GGGGGGGGGGGGGGGGGGGGGGGGGGGGGGGGGGGGGGGGGGGGGGGGGGGGGGGGGGGGGGGGGGGDGFGGGGGGGGGGGGGGGGGGGGGGGGGGGGGGGGGGGGGGGGGGGGGGGGGGGGGGGGGGGGGGGGGGGGGGGGGGGGGGGGGGGGGGGGGGGGGGGGGGGGGGGGGGGGGGGGGGGGGGGGGGGGGGGCEGGGGGGGGGGGGGGG>CFGGGGGGF:FG?FFFGG6C<>B>C
@M00200:205:000000000-AKKM3:1:1101:23335:7447 1:N:0:1
ATTGGGTTTAAAGAGCTCGTAGGCGGTTTGTCACGTCTGCTGTGAAAACCCGAGGCTCAACCTCGGGCTTGCAGTGGGTACGGGCAGACTAGAGTGCGGTAGGGGAGACTGGAATTCCTGGTGTAGCGGTGAAATGCATAGATACCACAAGGAACACCGATAGCGTAGGCATTGTACTTACCGGTAACTGACGCTGAGGCACGAAAGCGCGGGTAGCGAACAGGATTAGATACCCTCGTA
+
GGGGGGGGGGGGGGGGGGGGGGGGGGGGGGFGGGGGGGGGGGGGGFGGG@EEGGGGGGGGGGGGGGGGGGGGCFGFGGGGGGGGGGGGGGFFGGGGGCGFEGGGGGGGGGGGGGGGGGGGGGGGGGGGGGGGGGGGGGGFGGGGCDCDGGFGGGGGGGGDGEGGG<CFGGGGGGGFGGGGGGE>ECEGGGDGDGGGGGCF=FCECCG4==EGGGEGFDCEGDGG?GGF@?2FGG807>>7
@M00200:205:000000000-AKKM3:1:1101:18612:7448 1:N:0:1
ATTGGGTGTAAAGGGCTCGTAGGCGGCCAACTAAGTCGGACGTGAAATCCCTCGGCTTAACCGGGGAACTGCGTCCGATACTGGATGGCTTGAGTGTGGGAGAGGGATGCGGAATTCCAGGTGTAGCGGTGAAATGCGTAGATATCTGGAGGAACACCGGTGGCGAAGGCGGCATCCTGGACCATTACTGACGCTGAGGAGCGAAAGCCAGGGGAGCAAACGGGATTAGATACCCCAGTAATAT
+
GGFGGGGFGGGGGGEGGGGGGGGGGGGGGGGFFEGGGGGGGGEEGGGGGFGGGGGGGGFGGGGDEGCEGGGGGGCFGEBCEGGGGFG=FFGGDGE?FGGGGGDDEEEGEGGGDG?DFGGFFFCD==<@CGCGFGGGFEGGEGGGGGGGDCECGEGGGGG7<:FG8CCFCCEEGEEFFGFFGDGFC9EGGGGFDED:ECECEFCCC=CCGCECCC3>>FF65D5*:<*86F4:<F?F>)9<:)64
@M00200:205:000000000-AKKM3:1:1101:17441:7450 1:N:0:1
ACTGGGTTTAAAGCGCACGTAGGCGGATCAGAAAGTTAGGGGTGAAATCCCGGGGCTCAACCTCGGAACTGCCTCTAAAACTCCTGGTCTTGAGGTCGAGAGAGGTGAGTGGAATTCCGAGTGTAGAGGTGAAATTCGTAGATATTCGGAGGAACACCAGTGGCGAAGGCGGCTCACTGGCTCGATACTGACGCTGAGGTGCGAAAGCGTGGGGAGCAAACAGGATTAGATACCCTAGTA
+
GGGGGFGGGGGGGGGGGGGGFEGGGGCGFFGCG,FFFDFCAECGD,@FFGGGGGCCEGFGGGGGGGGEGGGGGGGGGFACFFFGGGGGGGG9EFGGGGDGGEGGGGFFFFGF?ECFGGGEFGFDC,<?8DE?CD<FFCDD@CFFFGGC@CB73@FGCFGGC@FECC7@@FG@EEGGGFFGGGFG59CEF+<FGGG5?EGC*CE**:9DC:85EG:DBCCCF5CC14C2696:FFGG@@?C
@M00200:205:000000000-AKKM3:1:1101:24175:7453 1:N:0:1
ATTGGGTATAAAGCGCGTGTAGGCGGCCCTGCAAGTCGGATGTGAAATCCCACGGCTCAACCATGGAAGTGCATTCGAAACTGCAGAGCTAGAGTCCTGGAGAGGAAGGTGGAATGCTTGGTGTAGAGGTGAAATTCGTAGATATCAAGCGGAACACCGGTGGCGAAGGCGGCCTTCTGGACAGTGACTGACGCTGAGACGCGAAAGCGTGGGGAGCAAACAGGATTAGATACCCCCGTA
+
GGGGGGGGGGGGGGGGGGGGGGGGGGGGGGGGGGGGGGGGGGGGGGGGGGGGGGGGGGGGGGGGGGGGGGGGGGGGGGGGGGGGGGGGGGGGGFGGGGGGGGGGCGGGGGGGGGGGGGGGGGGGGGGGGGGDGGGGGGGFFGGGGGGGCGGGEGGGGGGGGGGGDGGGGGGGG5BFGGGGGGGGGGGGGGGGGGGGGGFGGGEGGEDGGGGGGG))75FE5<FGFF>)*1-:CFF*7<>C
@M00200:205:000000000-AKKM3:1:1101:18824:7476 1:N:0:1
ATTGGGTTTAAAGGGTGCGTAGGCGGCCCGTTAAGTCAGCGGTGAAATCCCAGGGCTCAACCCTGGAACTGCCGTTGATACTGGCGGGCTTGAGTTCGGTTAAGGCGGGCGGAACTGGTGGTGTAGCGGTGAAATGCATAGATACCACCAAGAACCCCGATTGCGTAGGCAGCTCGCTTAGCCGAAACTGACGCTGAGGCACGAAAGCGTGGGGATCGAACCGGATTAGATACCCCAGTAAGCT
+
EFFGG@GFGGGGGCFGGGEGGGG?CGEGGEGGGGGGGCFGCCGGGGGGGGGGFFGGGFGGGGGGGFFGFFGGGGGGGGGFGGGFGDEGGGGGGGGGGGG:CFGGGGDGGCCGGGGG,,3<FGFCF<CCGFFFBFFCE9FF9CGFFGGCC<FGDFFGEGFC:FEGGG8CEGFDGGGGG8*/2<EC?88C:*<C==5>8FD5CGCEGGDC5**:E>3*.1*@C)*79GG2*6:>FCCC)7@7C42)
@M00200:205:000000000-AKKM3:1:1101:13229:7479 1:N:0:1
ATTGGGTTTAAAGGGTCCGTAGGTGGACGATTAAGTCAGGGGTGAAAGTCTGCAGCTCAACTGTAGAATTGCCCTTGATACTGGTTGTCTTGAGTTACTATGAAGTGGTTAGAATATGTGGTGTAGCGGTGAAATGCATAGATATCACATAGAATACCGATTGCGAAGGCAGATCACTAATGGTACACTGACACTGATGGACGAAAGCGTGGGGAGCGAACAGGATTAGATACCCGAGTA
+
GGGGGGGGGGGGGGGGGGGGGGGGGGGGGGGGGGGGGGGGGGGGGGGGGGGGGGGGGGGGGGGGGGGGGGGGGGGGGGGGGGGGGGGGGGGGGGGGGGGGGGGECFGGGGFGGGGGGGGFGGGGGGGGGGGGGGGGGGGGDGGGGGGGGGGFGGGGGGCFGGGGDFGGGGGEGGGGGGGGGGGGGGGGGGGGGGGGGGGDGGDGECDGGGGGGG>GEGDGGGFDDGGFFFFGGFGGBDFG
@M00200:205:000000000-AKKM3:1:1101:20881:7488 1:N:0:1
ATTGGGTATAAAGGGCGCGTAGGCGGCGCTCCAAGTCAGGCGTGAAAGTCCCGGGCTCAACCCGGGGACGGCGCTTGAGACTGGGGTGCTTGAGTCCGGGAGAGGATGGCGGAATTCCCAGTGTAGAGGTGAAATTCGTAGATATTGGGAAGAACACCGGTGGCGAAGGCGGCCATCTGGACCGGCACTGACGCTGAGGCGCGAAAGCGTGGGGAGCAAACAGGATTAGATACCCTTGTA
+
GGGGGGGGGGGGFFGGGGGGGGGGGGGGGGGGGGGGGGGGGGGGGGGGGGGGGGGGGGGGGGGGGGGGGGGGGGGGGGGFGGGGGGGGGGGGGGGGGGGGEGGGGGGGGGGGGGGGGGGGGGGGGFGGFGGGGGGGGGGGGGGFGGGGGGGGFGGGGGGGGDDGEGEDGGGGGGGGGGFFGGGGGGGGGGGGCGGGGGGFGGGGEGGGGEGGGC>DDGGGGGGG?GC>FFFGGGGG?FFD
@M00200:205:000000000-AKKM3:1:1101:27045:7494 1:N:0:1
ATTGGGTGTAAAGGGTGCGTAGGCGGCCTATTAAGTCAGGGGTGAAAGACGGTGGCTCAACCATCGCAGTGCCTTTGATACTGATGGGCTTGAATGCAGCTGAGGTAGGCGGAATGTGACAAGTAGCGGTGAAATGCATAGATATGTCACAGAACACCGATTGCGAAGGCAGCTTACTAAAGTGCAATTGACGCTGAGGCACGAAAGCGTGGGGATCAAACAGGATTAGATACCCCCGTAAGAC
+
GCGGGGGGGGGGGGGGGGGGGGGGGGGGGGGGGGFGGCGFFGGGGGGDGGGDEGGGGGGGGFEGGGGGGCGGGGFGGGGGGGGGGGCDCECCFFGFGEFFFGGGGBFGGCEFGGGDEFFGFFAFFGGGDE7FFGFGGGAD<FG9EFF@DB,@BEGGGGG>E:FGDGGGGFCEGGGFGGG@;?F?,2>,:7:=:=CCEE5=C4*CGG3CCCCFG5>53FGD4*<58FG<?B)0<::>)7BEGF:)
@M00200:205:000000000-AKKM3:1:1101:14318:7498 1:N:0:1
ACTGGGTGTAAAGGGCGCGTAGGCGGCTGCCCGCGTCGCACGTGAAAGCCCCCGGCTCAACCGGGGAGGGTCGTGCGAGACGGGGTGGCTAGAGGCAGGGAGAGGCTGGTGGAATTCCCGGTGTAGCGGTGAAATGCGTAGAGATCGGGAGGAACACCGGTGGCGAAGGCGGCCAGCTGGCCCTGACCTGACGCTGAGGCGCGAAGGCGCGGGGAGCGAACGGGATGAGATACCCCAGTAAGA
+
FGGGGGACFFFFFGGGGGGGGDGGGGGGGGGGGGC:+8FGEEEFFGDGGGGGGGDEGGGFGGG@FG>CFGGGGGEGGEGEEGGGEEGGG?F<BFCFCED7<FEBEBFFGGGGCC<<FFGGG:FFCCGCDFF:2:FAEG:;FGGGFGFGDFG>C8CFCEEGG5CF88:8:>EGGGGF@FGGEF8F5*<039:FEC75=FGGGGGEGECC:58:8C.9@EC=)1:>(C*467:CC8?G)<)A7><
@M00200:205:000000000-AKKM3:1:1101:16351:7500 1:N:0:1
ATTGGGCGTAAAGGGCTCGTAGGCGGTTGATTGCGTCCGCCGTGAAAGGCCTCGGCTTAACCGGGGTTTTGCGGTGGCTACGGGTCGACTTGAGGCAATTAGGGGAGATCGGAATTCTACGTGTAGCGGTGAAATGCGCAGATATGTGGAGGAACACCGGTGGCGAAGGCGGATCTCTGGGATTGTTCTGACGCTGAGGAGCGAAAGCGTGGGGAGCGAACAGGATTAGATACCCTAGTA
+
GFGGGGFGGGEGGGGGGGGGGGGGGDGFCED9FGDG:FCCCEGGGGFGGGGGGGGGGGGGGGGGDFFEGGGGCFFGG8<?@C:CGC>CFGGGG,?D@FGCGGGCGGGCC3FDEGGFGG,=FFGGFGGDGGCCF9FGGDGCEGFCFACEFCF7CCF@FGGGGEDFGGGGGGG8888CFGGGGFGF>EFCE>FFGGCE5FGCEFECE8DGDEGGGG3CDED8C5CG46>2@=A*+<CC4469
@M00200:205:000000000-AKKM3:1:1101:4133:7508 1:N:0:1
ATTGGGTTTAAAGGGTGCGTAGGTGGTTTATTAAGTCAGGGGTGAAAGACGGCAGCTTAACTGTCGCAGTGCCTTTGATACTGATGAACTTGAATGAACTAGAGGTAGGCGGAATGTGACAAGTAGCGGTGAAATGCATAGATATGTCACAGAACACCAATTGCGAAGGCAGCTTACTATGGTTTAATTGACACTGAGGCACGAAAGCGTGGGGATCAAACAGGATTAGATACCCTAGTA
+
GGGGGGGGGGGGGGGGGGGGGGGGGGGGFFGGGGGGGGGGGCGGGGGGFFGGGGGGGGEGGGGGGGGGGGGGGGGGGGGGGGGGGGGGGGGGGGGGDGGFGGGFFGGGGGGGGGGGGGGGGGGGGGGGGGGGGGGGGGGGGGGGGGGFGGGGGGGGGGGGGFFFGEGGGFGGGGGGGGACE6FGGG9;FFGGFGGGCC>>GGGGGGCGCEGGGGFGFFG,95:5;GGFF=CGGGGGFAFG
@M00200:205:000000000-AKKM3:1:1101:8182:7516 1:N:0:1
ATTGGGTTTAAAGGGTCCGTAGGCGGGCATATAAGTCAGAGGTGAAATCCGACAGCTTAACTGTCGAACTGCCTTTGAAACTGTATGTCTTGAGTGAGATTGAAGCAGCTGGAATGTGTAGTGTAGCGGTGAAATGCATAGATATTACACAGAACACCGATAGCGTAGGCAGGTTGCTAAGTCTTTACTGACGCTGATGGACGAAAGCGTGGGGAGCAAACAGGATTAGATACCCCGGTAAGA
+
GGGGGGGGGGGGGGGGGGGGGGGGGGGGGGGGGGGGGGGGGGGGGGGGGGGGGGGGGGGGGGGGGGGGGGGGGGGGGGGGGGGGGGGGGGGGGGGGGGGGGGGGGGGGGGGGGGGFFFGGGGGGGGGGGDGGGGGGGGGGGGGGGGGGGGGGGGGGGGGGGGGGDGGGDGGGGGGGGGGGGGGGGFFFFGGGGGGGGGGGGGGGGGDGGGGGGGFGFGGGGGGGDFGFFFFGGFFCBEEGGFA
@M00200:205:000000000-AKKM3:1:1101:4908:7517 1:N:0:1
ATTGGGTTTAAAGGGTCCGTAGGCGGTCAGATAAGTCAGTGGTGAAAGCCCATCGCTCAACGGTGGAACGGCCATTGATACTGTCTGACTTGAATTATTAGGAAGTAACTAGAATATGTAGTGTAGCGGTGAAATGCTTAGATATTACATGGAATACCAATTGCGAAGGCAGGTTACTACTAATACATTGACGCTGATGGACGAAAGCGTGGGTAGCGAACAGTATTAGATACCCTTGTA
+
AGGFGGGGGGGGFGGGGGGGGGGGGGGGGGFGGGGGGGGGGGGGGGGGGGGFGGE7FFEFGGCFGGGFGGGGDGGG9?CFAFFFGGGGFGGGGFGGGGGGGCFGGGFFCF<,E9EF9AAEFGFFF<FF>F+BCFFFFFG99AF9FBFEC9<?EBF=FFG@ECCG7+>B+=FGGGCFEFFF>EAFC;FFC+,@:@DEGGFGFG5ECC*?*:>7*:8*):C*:7C17@@C7+67@F:CA;C?
@M00200:205:000000000-AKKM3:1:1101:20591:7521 1:N:0:1
ACTGGGTATAAAGGGAGCGTAGGCGGCATGGTAAGTCAGATGTGAAATCCCGGGGCTCAACCCCGGAACTGCATCCGATACTGCCGTGCTTGAGGGTTGGAGAGGCAGCTGGAATTCTCGGTGTAGCAGTGAAATGCGTGGAGATCGAGAGGAACACTCGTGGCGAAAGCGAGCTGCTGGACAACATCTGACGCTGAGGCTCGAAGGCCAGGGTAGCGAAAGGGATTAGATACCCTCGTA
+
GGGGGGGGGGGGGGGGGGGGGGGGGGGGGGGGGGGGGGGGGGGGGGGGGGGGGGGGGGGGGGGGGGGGGGGGGGGGGGGGGGGGGGGGGGGGFGGGGGGGGGGGGGGGGGGGGGGGGGGGGGGGGGGGGGGGGGGGGGGGGGGGGGGGGGGGGGGGGGGGGGGGGGGGGGGGGGDGGGGFGGGGGGGGGGGGGGGGGFFFGGGGGDDFGGGGGGFGFGGGGGGGFGF?FFFGGGGGFEFC
@M00200:205:000000000-AKKM3:1:1101:15900:7538 1:N:0:1
ATTGGGTATAAAGGGTGCGTAGGTGGCGTGGTAAGTCAGATGTGAAAGCCCGGGGCTCAACCTCGGAACTGCATCCGATACTGCTGTGCTAGAGTACTGGAGAGGTGACTAGAATTCTCGGTGTAGCAGTGAAATGCGTAGATATCGAGAGGAATACCAAAGGCGTAGGCAGGTCACTGGACAGTTACTGACACTGAGGCACGAAGGCCAGGGGAGCAAACGGGATTAGATACCCCGGTA
+
GGGGGGGGGGGGGGGGGGGGGGGGGGGGGGGGGGGGGGGGGGGGGGGGGGGGGGGGGGGGGGGGGGGGGGGGGGGGGGGGGGGGGGGGGGGGGGGGGGGGGGGGGGGGGGGGGGGGGGGGGGGGGGGGGGGGGGGGGGGGGGGGGGEGGGGGGGGGGGGGGGGGGGGGGGGGGGGGGGGGGGGGGGGGGGFGFFDFGGGGGGEGGEDGGGGGGGFG3EGFF58DDGF<FACCC?EF>ADG
@M00200:205:000000000-AKKM3:1:1101:26594:7540 1:N:0:1
ATTGGGTTTAAAGGGCTCGTAGGCGGTTTGTCGCGTCGGGAGTGAAAACCAGGTGCTTAACACCTGGCTTGCTTTCGATACGGGCAGACTAGAGGTATTCAGGGGAGAACGGAATTCCTGGTGTAGCGGTGAAATGCGCAGATATCAGGAGGAACACCGGTGGCGAAGGCGGTTCTCTGGGAATGACCTGACGCTGAGGAGCGAAAGTGTGGGGAGCGACCAGGATTAGATACCCGTGTA
+
FGGGGGGGGGGGGGGGGGGGGGGGGGGGGGGGGGGGGGGGGGGCGFGGGGGFGGGGGGGGGGGGGGGGGGGGGGGGGGGGGGGGGGGGGGGGGGGGGGGGGGGGGGGGGGGGGGGGGGGGGGDFGGGGGGGGGGGGGGGGDGGGGGGGGGGGGGGGGGGGEGDGGGGGGGGGGGGGGGGGGCFFGGGGFGGG=EGGGGDGGGGCEGDFFECEGC:CBGG*9)A7(9C<FB>FC@EDEBFF
@M00200:205:000000000-AKKM3:1:1101:24068:7542 1:N:0:1
ACTGGGTTTAAAGGGTGCGTAGGCGGCCTTGTAAGTCAGTTCTGAAATATCCCGGCTTAACCGGGAGGGTGGGATTGATACTGCTTGGCTTGAGTGGAGTCGAGGTAGGCGGAATTGACGGTGTAGCGGTGAAATGCTTAGATATCGTCAAGAACACCGATAGCGTAGGCAGCTTACTAGACTCTAACTGACGCTGAGGCACGAAAGTGTGGGGATCAAACAGGATTAGATACCCCTGTA
+
GGGGGGGGGGGGGG>GGGGGGGGGGGGGGGGGGGGGGGGGGGGGGGGGGGGGGGGGGGGGGGGGGGGGGGGGGGGGGGGGGGGGGGGGGGGGGGGGGGGGGGGGGGGGGGGGGGGGGGGGGGGGGGGGGGGGGGGGGGGGGGGGGGGGGGGGGGGGGGGGGGGGGGGGGGGGGGGGGGGGGGGGGGGGGGGGGGGGDGFGGGGGEGGGGGGGGGFGFGGGGGGGFGG?F4):E8<C@FFG
@M00200:205:000000000-AKKM3:1:1101:23853:7552 1:N:0:1
ATTGGGTTTAAAGGGTCCGTAGGCGGGCGTATAAGTCAGGGGTGAAATCCGACAGCTTAACTGTCGAACTGCCTTTGAAACTGTATGTCTTGAGTGAGATTGAAGCAGCTGGAATGTGTAGTGTAGCGGTGAAATGCATAGATATTACACAGAACACCGATAGCGTAGGCAGGTTGCTAAGTCTTTACTGACGCTGATGGACGAAAGCGTGGGGAGCAAACAGGATTAGATACCCTAGTA
+
GGGGGGGGGGFGGGGGGGGGFGGGGGGGGGGGFGGGGGGGGGGGGGFGGGGGGGGGGGGGGGGGGFGGGGGGGGGGGGGGGGGGGGGGGGGGGGGGGGGGGGGGGGGGGGGGG8?FGGGGGGGGGFGGGGGGFFGGGGGGGGGGGGGGGGGGGGGGGGGGGGGGGGGGGGFGDGGGGDGEFGGGGGGGGGGGGGGGGGGGGGGDC8<FEEGCFGFDEFEGFGGG:GGFFB4*ACEG:>?C
@M00200:205:000000000-AKKM3:1:1101:18984:7564 1:N:0:1
ATTGGGTTTAAAGCGTGCGTAGGCGGCCTGGTAGGTGAGATGTGAAAGCCCACGGCTCAACCGTGGAATTGCGTTTCAAACCACCAGGCTTGAGGATGGCAGGGGTGATGGGAACTGATGGTGGAGCGGTGAAATGCGTTGATATCATCAGGAACACCGGTGGCGAAGGCGCATCACTGGGCCATTTCTGACGCTGAGGCACGAAAGCTAGGGTAGCGAACGGGATTAGATACCCCAGTA
+
GGGGGGGGGGGGGGGGGGGGGGGGGGGGGGGGGGGGGGGGGGGGGGGGGGGGGGGGGGGGGGGGGGGGGGGGGGGGGGGGGGGGGGGGGGGGGGGGGGGGGGGGGGGGGGFGGGGGGGGGGGGGGGGGGGGGEGGGGGGGCGGGGGGGGGG@FFFGGGGGGGGGGDGCEFCGGGEGGGGGGGGGGGGGGGGGDGGGCBEFGF=ECGGFGGGGGFF*?CCGD:5<<DC<6FBGFGGG>DFG
@M00200:205:000000000-AKKM3:1:1101:11286:7570 1:N:0:1
ATTGGGTATAAAGGGTCCGTAGGTGGACGATTAAGTCAGGGGTGAAAGTCTGCAGCTCAACTGTAGAATTGCCCTTGATACTGGTTGTCTTGAGTTACTATGAAGTGGTTAGAATATGTGGTGTAGCGGTGAAATGCATAGATATCACATAGAATACCGATTGCGAAGGCAGATCACTAATGGTACACTGACACTGATGGACGAAAGCGTGGGGAGCGAACAGGATTAGATACCCGTGTA
+
GGGGGGGGGGGGGGGGGGGGGGGGGGGGGGGGGGGGGGGGGGGGGGGGGGGGGGGGGGGGGGGGGGGGDFGGGGGGGGGGGGGGGGGGGGGGGGGGGGGGGGGDCFGGGGFGGGGGGGGGGGGGGGGGDGGGGGGGGGGGGGGGGFGGGGGCFGEEFGG7FGFGDGGGDFGDGGGGGCFFFGGGGGGGGFCEFEGGGGFFGG>BEDDGGGGGGE5DFDGGGGDG2*BBFFEFGFBCEEFG
@M00200:205:000000000-AKKM3:1:1101:20832:7574 1:N:0:1
ATTGGGTTTAAAGGGCGCGTAGGTGGCACGATCAGCGTGCGGTGAAAGCTCGGGGCTCAACCCCGAGTCGGCCGTGCGAACTGTCGAGCTCGAGCACTGTAGAGGCGGGTGGAATTCCGGGTGTAGCGGTGGAATGCGTAGAGATCCGGAAGAACACCGGTGGCGAAGGCGGCCCGCCGGGCAGTGGCCGACACTGAGGGGCGACAGCGTGGGGGGCAAACAGGGTTACATACCCTAGTA
+
AFGGGGGGGGGGGGGGGGGGGGGGGFGGGGGFGGGGGGDGGDGGGGGGGGGDGEGGGGGGGGGGGGGGGGGGGGGGGGDFGGGGGGGGGGGGGGGGGGGGGGGGGGGGGE773ECFFGGGDC::><FGGE*C*?,,3<CCF@@C:,?:C*4:+?8:C@C:<*FFD*/:CFCC8CE*:*1588*:0+A**/*2***+02C**)1**295**2::8)))*/;*987(023)*-*3CF7?F6+
@M00200:205:000000000-AKKM3:1:1101:24955:7585 1:N:0:1
ATTGGGCTTAAAGGGTGCGTAGGCGGCATGCTAAGTCAGGGGTGAAAGACGGTGGCTCAACCATCGCAGTGCCTTTGATACTGGTGTGCTTGAATGCGGACGAGGCAGGCGGAATGAGACAAGTAGCGGTGAAATGCATAGATATGTCTCAGAACCCCGATTGCGAAGGCAGCTTGCCAGGCCGCTATTGACGCTGATGCACGAAAGCGTGGGGATCAAACAGGATTAGATACCCGCGTA
+
GGGGGGGGGGGGGGGGGGGGGGGGGGGGGGGGGGGGGGGGGGGGGGGGGGGGGGGGGGGGGGGGGGGGGGGGGGGGGGGGGGFGGFGGGGGGGGGGGGCGGEEGGGGGEGGGGGGGGGGGGGGGGGGGGGDGDGGGGGGGFFGGGGGGGGGGGGGGGGGGGGGGDGGGGGGGGGGGGGGDFFGGGGGGGGGGGGGGGGGFCGFEGGDFGGEEGD5C:C?CFGGC?GGF?6A>EEGDE>>E
@M00200:205:000000000-AKKM3:1:1101:13049:7585 1:N:0:1
ATTGGGTTTAAAGGGTGCGTAGGCGGCCTATTAAGTCAGGGGTGAAAGACGGTGGCTCAACCATCGCAGTGCCTTTGATACTGATGGGCTTGAATGCAGCTGAGGTAGGCGGAATGTGACAAGTAGCGGTGAAATGCATAGATATGTCACAGAACACCGATTGCGAAGGCAGCTTACTAAAGTGCAATTGACGCTGAGGCACGAAAGCGTGGGGATCAAACAGGATTAGATACCCGTGTAAGA
+
GGGGGGGGGGGGGGGGGGGGGGGGGGGGGGGGGGGGGGGGGGGGGGGGGGGGGGGGGGGGGGGGGGGGGGGGGGGGGGGGGGGGGGGGGGGGGGGGGGGGGGGDGGGGGGGGGGGGGGGGFGGGGFGGGGEGGGGGGFGGGGGFFFGGGGGGGGGGGGGGGGGGGGGEGGGGGGGGGGGGGGGGGGGCFCFCGGGDG>FGGGCGGGGGGGCEEEFDAGGGCF?C;DGF??<FGGGDFBF=D2<
@M00200:205:000000000-AKKM3:1:1101:19131:7589 1:N:0:1
ATTGGGTTTAAAGGGTGCGTAGGCGGTCCCTTAAGTCAGTGCTGAAATACTCTAGCTCAACTAGAGGGGTGGCATTGATACTGAGGGACTTGAGTGTAGTCGAGGTAGGCGGAATTGACGGTGTAGCGGTGAAATGCTTAGATATCGTCAAGAACACCGATAGTGTAGACAGCTTACTAGGCTACAACTGACGCTGAGGCACGAAAGTGTGGGGATCAAACAGGATTAGATACCCTTGTA
+
GGGGGGGGGGGGGGGGGGGGGGGGGGGGGGGGGGGGGGGGGGGGGFGGGGGGGGGGGGGGGGGGGGGGGGGGGGGGGGGGGGGGGGGGGGGG<FGGGGGGGGGGGGGGGGGGGGGGGGGGGGGGGGGGGGGGGGGGGGGGGGGGGGGGGGGGAFGFGGGCG+:DFGECGGGGGGGGGGGFGGGGGGGGGGGGGEGG5CCGGF*8=CDD?CC<FEEGFGGGGGGG0FG@F+6CFCGGFFFG
@M00200:205:000000000-AKKM3:1:1101:7398:7596 1:N:0:1
ATTGGGTTTAAAGGGTGCGTAGGCGGCCTGTTAAGTCAGGGGTGAAAGACGGTGGCTCAACCATCGCAGTGCCCTTGATACTGATGGGCTTGAATGAACTAGAGGTAGGCGGAATGTGACAAGTAGCGGTGAAATGCATAGATATGTCACAGAACACCGATTGCGAAGGCAGCTTACTATGGTTTTATTGACGCTGAGGCACGAAAGCGTGGGGATCAAACAGGATTAGATACCCCGTTA
+
GGGFGGGGGGGGGGGGGGGGGGGGGG7:FDGDEFGGAFG<<FB@7FGG<FCFGGGGGGGFGG7FFGGCFGFGAE6==FFGGGG9EEC<FG,CFFFGGAFAFGGGGGGFG?CGGCDEFFFGGFGGGGGGDG77FFFFGEGGGFGFGD<FA,C,3FGGDEG:FEGG7@EGDGGCEGGCFG<<;8;BCFGFF7@EGGGEGFCFEG5CGE34*=8CFDD*.=CC**:<0FF?9*)*3,<GB)./
@M00200:205:000000000-AKKM3:1:1101:5989:7600 1:N:0:1
ATTGGGTATAAAGGGTGCGTAGGCGGCCTATTAAGTCAGGGGTGAAAGACGGTGGCTCAACCATCGCAGTGCCTTTGATACTGATGGGCTTGATTACACTTGAGGTAGGCGGAATGTGACAAGTAGCGGTGAAATGCATAGATATGTCACAGAACACCAATTGCGAAGGCAGCTTACTAAGGTGTCAATGACGCTGAGGCACGAAAGCGTGGGGATCAAACAGGATTAGATACCCCAGTA
+
GGGGGGGGGGGGGGGGGGGGGGGGGGGGGGGGGGGGGGGGGGGGGGFGGGGGGGGGGGGGGGGGGGGGGGGGGGGGGGGGGGGGGGGGGGGGGGGGGG9FDEEGGGGGGGGGGGGGGGGGGGGGGGGGGGGGGGGGGFGGFGGGGGGGFGFFGGGGGGGGGGGGGCEGDGGGEGFAFGGGGFGGGCGGGGGGEGDCCFCGGGEGDGGGGGGGGGEGFGGGCF@C6CC@FFCGG8E*<>FE
@M00200:205:000000000-AKKM3:1:1101:24832:7602 1:N:0:1
ACTGGGTTTAAAGCGCGCGTAGGCGGTTATTTAAGCTAGATGTGAAAGCCCAGGGCTTAACCTTGGAATTGCATTTAGAACTGGGTAGCTAGAGTATGGGAGAGGAGTGTGGAATTTCCGGTGTAGCGGTGAAATGCGTAGAGATCGGAAGGAACATCAGTGGCGAAGGCGACACTCTGGCCCAATACTGACGCTGAGGTGCGAAAGCGTGGGGATCAAACAGGATTAGATACCCCTGTA
+
GGGGGGGGGGGGGGGGGGGGGGGGGGGGGGGGGGGGGGGGGGGGGGGGGGGGGGGGGGGGGGGGGGGGGGGGGGGGGGGGGGGGGGGGGGGGGGGFGGGGGGCFDGGGGGGGGGGGGGGGGGGGGGGGGGGGGGGGGGGGGDGGGGGDCFGGGGGGGGFGGGGGGGGGGGGGGGGGGGCFGFGGGGGGGGGGGGGGGGGGGGC;EGDFEGCCEG:DFCCCGGGGFGGFFFB>F<CDFFFG
@M00200:205:000000000-AKKM3:1:1101:9574:7603 1:N:0:1
ACTGGGCTTAAAGCGCACGTAGGCGGGTATTTAAGTCAGGGGTGAAATCCCAGAGCTCAACTCTGGAACTGCCTTTGATACTGGGTACCTAGAGTATGGAAGAGGTGAGTGGAATTCCGAGTGTAGAGGTGAAATTCGTAGATATTCGGAGGAACACCAGTGGCGAAGGCGGCTCACTGGTCCATTACTGACGCTGAGGTGCGAAAGCGTGGGGAGCAAACAGGATTAGATACCCCTGTA
+
GGGGGGGGGGGGGGGGGGGGGGGGGGGGGGGGGGGGGGGGGGGGGGGGGGGGGGGGGGGGGGGGGGGGGGGGGGGGGGGGGGGGGGGGGGGGGGGGGGGGGGGGGGGGGGGGGGGGGGGGGGGGGGGGGGGGGGGGGGGGGGGGGGGGGGDGGGGGGGGGGGGGGGGGGGGGGEGGGGGGGGFGGGGGGGGGEGGEGGGGFGGGGGGGGG>FGG>GFFGGGGGGFGGFFFFC<EFG>5FG
@M00200:205:000000000-AKKM3:1:1101:5871:7617 1:N:0:1
ATTGGGTTTAAAGAGCTCGTAGGTGGCTGGTTGCGTCTGCCGTGAAAGCCCGCAGCTTAACTGCGGGTCTGCGGTGGATACGGGCCGGCTAGAGGTAGGTAGGGGCAAGTGGAATTCCTGGTGTAGCGGTGAAATGCGCAGATATCAGGAGGAACACCGGTGGCGAAGGCGGCTTGCTGGGCCTTACCTGACGCTGAGGAGCGAAAGCGTGGGGAGCGAACAGGATTAGATACCCTTGTA
+
GGGGGGGGGGGGGGGGGGGGGGGGGGGGGGGEFGGGGGGGGGGGGGGGGGGGGGGGGGGGGGGGGGGGGGGGGGGGGGGGGGGGGGGGGGGGGGGGGGGGGGFGGGGGGGGGGGGGGGGGGGGGGGGGGGGGGG9FGGGGGGGG9@FFGGGGGGGGGDGGGGGGGGGGGGGGGCEGFFGGGDFGFGGFFCGCEGGGG>EFGGGGGEDDGEGGGG@G5CGGGDFG0474@F9FCCFFF:@F
@M00200:205:000000000-AKKM3:1:1101:4819:7619 1:N:0:1
ATTGGGTATAAAGGGTGCGTAGGCGGCCTATTAAGTCAGTTCTGAAATATCCCGGCTTAACCGGGAGGGTGGGATTGATACTGATGGGCTTGAGTGGAGTCGAGGTAGGCGGAATTGACGGTGTAGCGGTGAAATGCTTAGATATCGTCAAGAACACCGATAGTGTAGACAGCTTACTAGACTTCAACTGACGCTGAGGCACGAAAGTGTGGGGATCAAACAGGATTAGATACCCGCGTA
+
[truncated: 58,537,542 more chars]
