# Supplementary material for: Responses of rhizosphere soil bacteria to 2-year tillage rotation treatments during fallow period in semiarid southeastern Loess Plateau
Source: PeerJ. 2020 May 5;8:e8853. doi: 10.7717/peerj.8853 (PMC7207221; doi:10.7717/peerj.8853)
Supplement: Supplemental Information 56 [file peerj-08-8853-s056.gz › G4''L1.R1.fastq]

@M00200:205:000000000-AKKM3:1:2108:20420:22474 1:N:0:1
ATTGGGCTTAAAGGGCGCGTAGGCGGTTTTATCAGTCAGGCGTGAAAGCCCTGGGCTCAACCTGGGATGTGCGCTTGATACTGCAAGGCTTGAGTGCAGGAGAGGATGGTGGAATTCCCAGTGTAGAGGTGAAATTCGTAGACATTGGGAAGAACACCGGTGGCGAAGGCGGCCATCTGGACTGCAACTGACGCTGAGGCGCGAAAGCGTGGGGAGCAAACAGGATTAGATACCCGTGTA
+
GGGGCGGDGFF9F<EGGGGFGGG9FB8FBF-CFCFCFFFGGGB@FGGGFGCFCCF@FGGGGGGGCC@FFG?FGDE7DFGGDFAFEFG<D@GGD<FEFGDFECGGGEFFGG<@DFFGFFFFE,5<?<E,:5BDE?AGGGGGF>,:C?D8BD>CFEF8=F:F<FEG7F**@C**>:>>CBFFGGD7CFGGF??BFGCE8CEFGGGEC*:FGG>EGCECE*2ACFCC5<+06*2<FCC:959*
@M00200:207:000000000-ALC1F:1:1101:15636:2512 1:N:0:5
ATTGGGTATAAAGGGCGCGTAGGTGGCCCGGTCAGTCTTTGGTGAAAGCGCGGGGCTCAACCCTGCGTCGGCCAGGGATACTGCCGCGGCTCGAGCACTGTAGAGGCAGGCGGAATTCCGGGTGTAGCGGTGGAATGCGTAGAGATCCGGAAGAACACCGGTGGCGAAGGCGGCCTGCTGGGCAGTTGCTGACACTGAGGCGCGACAGCGTGGGGAGCAAACAGGATTAGATACCCTAGTA
+
GGGGGGGGGGGGGGGGGGGGGGGGGGGGGGGGGGGGGGGGGGGGGGGGGGGGGGGGGGGGGGGGGGGGGGGGGGGGGGGGGGGGGGGGGGGGGGGGGGGGGGGGGGGGGGGGGGGGGGGGGGFGEGGGGGGGGGGGGGGGGGGGGGGGGGGGGGGGGGGGGGGGGGGGGGGGGGGGGGGGGGGGGGGGGGGGGGGGGGGGGGGGGGGGGGGGGGGGFGGFGFGFFFFFFFFFGGFFFFFFF
@M00200:207:000000000-ALC1F:1:1101:13094:5801 1:N:0:5
ATTGGGTTTAAAGGGCTCGTAGGCGGTCTGTTGCGTCAGGAGTGAAAACTCGGGGCTTAACCCCGAGCCTGCTTCTGATACGGGCAGACTAGAGGTATGCAGGGGAGAACGGAATTCCTGGTGTAGCGGTGAAATGCGCAGATATCAGGAGGAACACCGGTGGCGAAGGCGGGTCTCTGGGCCGAAACTGACGCTGAGGAGCGAAAGCGTGGGGAGCGAACAGGATTAGATACCCCCGTA
+
GGGGGGGGGGGGGGGGGGGGGGGGGGGGGGGGGGGGGGGGGGGGGGGGGGGGGGGGGGGGGGGGGGGGGGGGGGGGGGGGGGGGGGGGGGGGGGGGGGGGGGGGGGGGGGGGGGGGGGGGGGGGGGGGGGGGGGGGGGGGGGGGGGGGGGGGGGGGGGGGGGGGGGGGGGGGGGGGGGGGGGGGGGGGGGGGGGGGGGGGGGGGGGGGGGGGGGGGFGGGGFGFFFFFFFFFGGFFFFFF
@M00200:207:000000000-ALC1F:1:1101:5894:6291 1:N:0:5
ATTGGGTTTAAAGGGTGCGTAGGCGGCGGGGCAAGTCTGATGTGAAATCCTGGGGCTCAACCTCAGAACTGCATTGGATACTGCCTTGCTAGAGTACTGGAGAGGGAACTGGAATTTACGGTGTAGCAGTGAAATGCGTAGAGATCGTAAGGAAGGCCAGTGGCGAAGGCGAGTTCCTGGACAGTTACTGACGCTGAGGCACGAAGGCCAGGGGAGCAAACGGGATTAGATACCCGGGTA
+
GGGGGGGGGGGGGGGGGGGGGGGGGGGGGGGGGGGGGGGGGGGFGGGGGGGGGGGGGGGEFGGGGGGGGGGGGGFGGGGGGGGGGGGGGFGGGGGGGGGGGGGGGGGGGGGGGGGGGGFGFFFGGGGGGFFGGGGGGGGGEGGGGGGGGGGGGGGGGGGGFGGGGGGGGGGGGGGGDGGGGGGGGGGGGGFC5EDGGGGGGFGGGGD<CGGGGGGGFGCGGFG>>EF?F?6FGGFFFBEF
@M00200:207:000000000-ALC1F:1:1101:24605:10117 1:N:0:5
ATTGGGTTTAAAGAGCTCGTAGGCGGTCTGTCGCGTCTGGTGTGAAAGCCCTGGGCTCAACCTGGGAATTGCATTGGATACTGGCGGGCTAGAGTGCGGTAGAGGATGGCGGAATTCCCGGTGTAGCAGTGAAATGCGTAGAGATCGGGAGGAACATCCGTGGCGAAGGCGGCCATCTGGACCAGCACTGACACTGAGGCACGAAAGCGTGGGGAGCAAACAGGATTAGATACCCTCGTA
+
GGGGGGGGGGGGGGGGGGGGGGGGGGGGGGGGGGGGGGGGGGGGGGGGGGGGGGGGGGGGGGGGGGGGGGGGGGGGGGGGGGGGGGGGGGGGGGGGGGGGGGGGGGGGGGGGGGGGGGGGGGGGGGGGGGGGGGGGGGGGGGGGGGGGGGGGGGGGGGGGGGGGGGGGGGGGGGEGGGGGGGGGGGGGGGGGGGGGGGGGGGGGGGGGGGGGGGGGFGGGGFG@@FFFFF4@FGFFFFFD
@M00200:207:000000000-ALC1F:1:1101:8075:10220 1:N:0:5
ATTGGGCTTAAAGCGTGCGCAGGCGGTTTTGTAAGCCAGATGTGAAAGCCCCGGGCTCAACCTGGGAATGGCATTTGGGACTGCAAGGCTTGAGTGCGGCAGAGGAGACTGGAATTCCTGGTGTAGCAGTGAAATGCGTAGATATCAGGAGGAATACCGATGGCGAAGGCAGGTCTCTGGGCTGACACTGACGCTCATGCACGAAAGCGTGGGGAGCAAACAGGATTAGATACCCCAGTA
+
GGGGGGGGGGGGGGGGGGGGGGGGGGGGGGGGGGGGGGGGGGGGGGGGGGGGGGGGGGGGGGGGGGGGGGGGGGGGGGGGGGGGGGGGGGGGGGGGGGGGGGGGGGGGGGGGGGGGGGGGGGGGGGGGGGGGGGGGGGGGGGGGGGGGGGGGGGGGGGGGCGGGGGGGGGGGGGGGGGGGGGGGGGGGGGGGGGGGGGGGGGGGGGGGGGGGGGGGFGGGGFGFFFFFFFFFGFFFEFFF
@M00200:207:000000000-ALC1F:1:1101:22566:11653 1:N:0:5
ATTGGGCGTAAAGAGCTCGTAGGCGGTTTGTCGCGTCGGCCGTGAAAACTTGGGGCTTAACTCCAAGCTTGCGGTCGATACGGGCAGACTTGAGTTCGGCAGGGGAGACTGGAATTCCTGGTGTAGCGGTGAAATGCGCAGATATCAGGAGGAACACCGGTGGCGAAGGCGGGTCTCTGGGCCGATACTGACGCTGAGGAGCGAAAGCGTGGGGAGCGAACAGGATTAGATACCCGAGTA
+
GGGGGGGGGGGGGGGGGGGGGGGGGGFGGGGGGGGGGGGGGGGGGGGGGGGGGGGGGGGGGGGGGGGGGGGGGGGGGGGGGGGGGGGGGGGGGGGGGGGGGGGGGGGGGGGGGGGGFGGGGGGFGFGGGFGFFGGGGGGGGGGGGGGGGGGDGGGGFCEGGGGGGGGGGGGGGGGGGGGGGGGGGGGGFGGGGGGGDGGGGGGGGGGGGEGGGG<DEGGGDFGFFFF@?F?FGGFFF@:5
@M00200:207:000000000-ALC1F:1:1101:18518:13305 1:N:0:5
ATTGGGTATAAAGGGCATGCAGGCGGTCCTGCGCGTTTTGCGTGACAGCGGGTGGCTTAACTACCCGAGCATGCGAAAGACGGTGGGACTTGAGGGTCAGAGAGGGACACGGAATTCCGGGTGGAGTGGTGAAATGCGTAGAGATCCGGAGGAACACCGAAGGCGAAGGCAGTGTCCTGGCTGATTACTGACGCTGAGATGCGAAAGCTAGGGGAGCGAACGGGATTAGATACCCGGGTA
+
GGGGGGGGGGGGGGGGGGGGGGGGGGGGGGGGGGGGGGGGGGGGGGGGGGGGGGGGGGGGGGGGGGGGGGGGGGGGGGGGGGGGGGGGGGGGGGGGGGGGGGGGGGGGGGGGGGGGGGGGGGGGEGGGGGGGGGGGGGGGGGGGGGGGGGGGDGGGGGGGGGGGGGGGGGGGGGGGGGGGGGGFGGGGGGGGGGGGGGGGGGGGGGGGGGFGGGGGFGGGGDDFFFFFFFB?FGF:B@FF
@M00200:207:000000000-ALC1F:1:1101:19580:13474 1:N:0:5
ATTGGGTTTAAAGGGCGCGTAGGCGGTGCGGTAAGTCACCTGTGAAATCTCCGGGCTTAACTCGGAGCCTGCAGGCGAAACTGCCGTGCTGGAGTATGGGAGAGGTGCGTGGAATTCCCGGTGTAGCGGTGAAATGCGTAGATATCGGGAGGAACACCTGTGGCGAAAGCGGCGCACTGGACCATAACTGACGCTGAGGCGCGAAAGCTAGGGGAGCAAACAGGATTAGATACCCCCGTA
+
GGGGGGGGGGGGGGGGGGGGGGGGGGGGGGGGGGGGGGGGGGGGGGGGGGGGGGGGGGGGGGGGGGGGGGGGGGGGGGGGGGGGGGGGGGGGGGGGGGGGGGGGGGGGGGGGGGGGGGGGGGGGGGGGGGGGGGGGGGGGGGGGGGGGGGGGGGGGGGGGGGGGGGGGGGGGGGGGGGGGGGGGGGGFGGGGGGGGGGGGGDGGGGGGGGGGGGGGFGGGGFGFF@FFFFFFGGFFFFFF
@M00200:207:000000000-ALC1F:1:1101:13209:14089 1:N:0:5
ATTGGGTATAAAGGGCGCGTAGGCGGCCTGGCAAGTGGAAGGTGAAATCCCTCGGCTTAACCGAGGAACTGCCCTCCAAACTGCTTGGCTTGAGACCGGGAGAGGTGAGTGGAATTCCCAGTGTAGCGGTGAAATGCGTAGATATTGGGAGGAACACCAGTGGCGAAGGCGGCTCACTGGACCGGTACTGACGCTGAGGCGCGAAAGCGTGGGGAGCAAACGGGATTAGATACCCCGGTA
+
GGGGGGGGGGGGGGGGGGGGGGGGGGGGGGGGGGGGGGGGGGGGGGGGGGGGGGGGGGGGGGGGGGGGGGGGGGGGGGGGGGGGGGGGGGGGGGGGGGGGGGGGGGGGGGGGGGGGGGGGGGGGGGGGGGGGGGGGGGGGGGGGGGGGGGGGGGGGGGGFGGGGGGGGGGGGGGGGGGGGGGGGGGEEGGGGGGGGGGGGGGGGGGGFGEGGGGGGFGCFGEGFFFFF@FBFGGFFFFF>
@M00200:207:000000000-ALC1F:1:1101:5648:15535 1:N:0:5
ATTGGGCGTAAAGCGCGCGCAGGCGGTTTCGAAAGTCCACGGTGAAAGCTCCCGGCCCAACTGGGAGAGGCCCGTGGAAACTCCGGAACTTGAAGGCAGGAGAGGCAAATGGAATTTCCGGTGTAGCGGTAAAATGCGTAGATACCGGAAGGAACACCAGTGGCGAAGGCGATTTGCTGGCCTGTTCTTGACGCTCAGGCGCGAAAGCTAGGGGAGCGACCGGGATTAGATACCCCTGTA
+
GGGGGGGGGGGGGGGGGGGGGGGGGGGGGGGGGGGGGGGGGGGGGGGGGGGGGGGGGGGGGGGGGGGGGGGGGGGGGGGGGGGGGGGGGGGGGGGGGGGGGGGGGGGGGGGGGGGGGGGGGFGGGGGGGGGGGGGGGGGGGGGGGGGGGGGGGGGGGGGGGGGGGGGGGGGGGGGGGGGGGGGGGGGGGGGGGGDGGGGGGGGGGGGGGGGGGGGGFGDCDFGFFFFFFFFFGGF>FFFF
@M00200:207:000000000-ALC1F:1:1101:10336:21738 1:N:0:5
ATTGGGTTTAAAGGGCTCGCAGGCGGTTTCTTAAGTCTGATGTGAAAGCCCCCGGCTCAACCGGGGAGGGTCATTGGAAACTGGGGAACTTGAGTGCAGAAGAGGAGAGTGGAATTCCACGTGTAGCGGTGAAATGCGTAGAGATGTGGAGGAACACCAGTGGCGAAGGCGACTCTCTGGTCTGTAACTGACGCTGAGGAGCGAAAGCGTGGGGAGCGAACAGGATTAGATACCCCCGTA
+
GGGGGGGGGGGGGGGGGGGGGGGGGGGGGGGGGGGGGGGGGGGGGGGGGGGGGGGGGGGGGGGGGGGGGGGGGGGGGGGGGGGGGGGGGGGGGGGGGGGGGGGGGGGGGGGGGGGGGGGGGGGGGGGGGGGGGGGGGGGGGGGGGGGGGGGGGGGGGGGGGGGGGGGGGGGGEGGGGGGGFGGGGGGGGGGGCGGGGGGGGGGGGGGGGGGGGGGGEGGGGFGFFFFFFFFFFG:FBEFF
@M00200:207:000000000-ALC1F:1:1101:16796:21784 1:N:0:5
ACTGGGTTTAAAGGGCGCGTAGGTGGCCAGGTAAGGGTGTGGTGAAAGTCCGGGGCTCAACCCCGGATCTGCCGTGCCGACTGCTTGACTGGAGCATTGCAGAGGCAGATGGAATTCCGGGTGTAGCGGTGGAATGCGTAGAGATCCGGAAGAAGACCGGTGGCGAAGGCGATCTGCTGGGCAATGGCTGACACTGAGGCGCGACAGCGTGGGGAGCAAACAGGATTAGATACCCGAGTA
+
GGGGGGGEGGFFGFGGC:FGDGGGGG,C<CFGGGGF@FFGGGGFGGGDEFGGGGGGGGGGFFGGEGEEEFFGGGGGGGE7FGGGGGFGGGGGFFGDFFEEGGGDFGCGGGGGGGGCEFFEEGDFFD@>FFGGGGGGGGFGGGGGGGFFGE7::CF7FFGGCEEFGGGGGGGG5;E99C8CEGG5@9@EDGFGGGGGGGF5EGDE=DGGCCCGGGGDDGGGGFF@7?F?4BFFGGFEFFF@
@M00200:207:000000000-ALC1F:1:1102:7879:1977 1:N:0:5
ACTGGGTTTAAAGAGCGTGTAGGCGGCCAAACAGGTCCGTTGTGAAAACTGGAGGCTTAACCTCCAGACGTCGACGGAAACCGTGTGGCTAGAGTCCGGAAGAGGAGAGTGGAATTCCTGGTGTAGCGGTGAAATGCGTAGATATCAGGAGGAACACCGGTGGCGAAGGCGGCCCTCTGGACGAGTACTGACGCTGAGGCGCGAAAGCGTGGGGATCAAACAGGATTAGATACCCCAGTA
+
GGGGGGGGGGGGGGGGGGGGGGCF77CFC8<D8,8CFE7FGGG>9<,,CFCE88CCFFCAFGFGGFF9F7FFC7FC7@E7EFEFCF@CGG9<ADFGFCC+>C8=C@F8+BFDF9FFGGGF8BBF<9@@CFC+9CGGGCFCCCGAFGDFF7:77FF7FFEEGC>FE>@**>88EEGGGG?7@FG>*CCFGF7BCCEECFGG5ED55:5E*;8?C5*:FF++A<C*)9C*44@FCGCFF*9>
@M00200:207:000000000-ALC1F:1:1102:16344:3776 1:N:0:5
ACTGGGTTTAAAGGGCTCGTAGGCGGTTTGTTGCGTCGGCTGTGAAATCCCGAGGCTCAACCTCGGGTCTGCAGTCGATACGAGCAAACTAGAGTGTTGCAGGGGAGACTGGAATTCCTGGTGTAGCGGTGAAATGCGCAGATATCAGGAGGAACACCGGTGGCGAAGGCGGTTCTCTGGGCATTACCTGACGCTGAGGAGCGAAAGTGTGGGGAGCGAACAGGATTAGATACCCCAGTA
+
GGGGGGGGGGGGGGGGGGGGGGGGGGGGGGGGGGGGGGGGGGGGGGGGGGGGGGGGGGGGGGGGGGGGGGGGGGGGGGGGGGGGGGGGGGGGGGGGGGEGGGGGGGGGGGGGGGGGGGGGGGGGGGGGGGGGGGGGGGGGGGGGGGGGGGGGGGGGGGGGGGGGGGGGGGGGGGGGGGGFGGGGGGGGGGGGGGGGGGGGGGGGGGGGGFFGGEDEGGGGGC6FFGCFGFFGGGGFFGFG
@M00200:207:000000000-ALC1F:1:1102:9822:7518 1:N:0:5
ACTGGGCGTAAAGGGCGCGTAGGCGGCCATGCGTGTCTTCCGTGAAATCCCTCGGCTTAACTGAGGACGTGCGGAAGAAACTGCAAGGCTTGAGTCCGGGAGAGGGGGGTGGAATTCCCAGTGTAGCGGTGAAATGCGTAGATATTGGGAGGAACACCGGTGGCGAAGGCGGCCCCCTGGACCGGTACTGACGCTGAGGCGCGAAAGCGTGGGTAGCAAACGGGATTAGATACCCTAGTA
+
GGGGGGGGGGGGGGGGGGGGGGGGGGGGGGGGGGGGGGGGGGGGGGGGGGGGGGGGGGGGGGGGGGGGGGGGGGGGGGGGGGGGGGGGGGGGGGGGGGGGGGEGGGGGGGGGGGGGGGGGGGGGGGGGGGGGGGGGGGGGGGGGGGGGGGGGGGGGGGGGGGGGGGGGGGGGGGGGGGGGGGGGGGGGGGGGGGGGGGGGGGGGGGGGGGGGGGGGGGGFGGGGFGGFGFFGGGGFFGFG
@M00200:207:000000000-ALC1F:1:1102:19856:7557 1:N:0:5
ATTGGGTTTAAAGGGCTCGTAGGCGGTTCGTCACGTCGGGAGTGAAAACTCGGAGCTTAACTCCGAGCCTGCTTCCGATACGGGCAGACTAGAGGTAGGCAGGGGAGAGCGGAACTCCTGGTGTAGCGGTGGAATGCGCAGATATCAGGAAGAACACCGGTGGCGAAGGCGGCTCTCTGGGCCTTACCTGACGCTGAGGAGCGAAAGCGTGGGTAGCGAACAGGATTAGATACCCCAGTA
+
GGGGGGGGGGGGGGGGGGGGGGGGGGGGGGGGGGGGGGGGGGGGGGGGGGGGGGGGGGGGGGGGGGGGGGGGGGGGGGGGGGGGGGGGGGGGGGGGGFGGGGGGGGGGGGGGGGGGGGGGGGGGGGGGGGGG7FGGGGGGGGGGGGGGGGGGGGGGGGGGGGGGGGGGGGDGGGGGGGFGFGGGGGGGGGGGGGGGGGGGGGGGGG5FEGGGGGGDGDEGGGGGFGFFCFFGGGGFFGFG
@M00200:207:000000000-ALC1F:1:1102:6464:10254 1:N:0:5
ATTGGGCTTAAAGGGTGCGTAGGCGGCGCGACAAGTTGGGTGTGAAATCCCTCGGCTCAACCGAGGAACTGCGCTCAATACTGTCGTGCTCGAGGGAGACAGAGGTGAGCGGAACTTAGGGTGGAGCGGTGAAATGCGTTGATATCCTAAGGAGCACCGGTAGCGAAAGCGGCTCACTGGGTCTTTTCTGACGCTGATGCACGAAAGCTAGGGGAGCAAACGGGATTAGATACCCGAGTA
+
GGGGGGGGGGGGGGGGGGGGGGGGGGGGGGGGGGGGGGGGGGGGGGGGGGGGGGGGGGGGGGGGGGGGGGGGGGGGGGGGGGGGGGGGGGGGGGGGGGGGGGGGGGGGGGGGGGGGGGGGGGGGGGGGGGGGGGGGGGGGGGGGGGGGGGGGG,CFGGGGGGGGGGGGGGGGGGGGGGGGGGGGGGGGGGGGGGGGGGGGGGGGGGGGGGGGGGGGGGGGGGEGEGGFGFFGGGGFFGFG
@M00200:207:000000000-ALC1F:1:1102:19422:14390 1:N:0:5
ATTGGGTATAAAGGGCGCGTAGGCGGCAATTCAAGTCAGCTGTGAAATCTCCGGGCTTAACTCGGAACGGTCAGCTGATACTGCTTTGCTAGAGTGCGGAAGGGGCAATCGGAATTCTCGGTGTAGCGGTGAAATGCGTAGATATCGAGAGGAACACCTGAGGTGAAGACGGGTTGCTGGGCCGACACTGACGCTGAGGCGCGAAAGCCAGGGTAGCAAACGGGATTAGATACCCGTGTA
+
GGGGGGGGGGGGGGGGGGGGGGGGGGGGGGGGGGGGGGGGGGGGGGGGGGGGGGGGGGGGGGGGGGGGGGGGGGGGGGGGGGGGGGGGGGGGGGGGGGGGGGGGGGGGGGGGGGGGGGGGGGGGGGGGGGGGGGGGGGGGGGGGGGGGGGGGGGGGGGGGGGGGGGGGGCGGGGGGGGGGGGGGGGGGGGGGEEGGGGGGGGGGGGGGGGGGGGGGGGGGGGDGFGGFGBFGGFGFFGFG
@M00200:207:000000000-ALC1F:1:1102:8074:16783 1:N:0:5
ACTGGGTGTAAAGGGTGCGTAGGTGGCGCTGTAAGTCGGGTGTGAAATCCTGAGGCTTAACCTCGGAACTGCATTCGATACTGCGGCGCTTGAGGACTGGAGAGGAGACTGGAATTCATGGTGTAGCAGTGAAATGCGTAGAGATCATGAGGAAGACCAGTGGCGAAGGCGGGTCTCTGGACAGTTCCTGACACTGAGGCACGAAGGCCAGGGGAGCAAACGGGATTAGATACCCTAGTA
+
GGGGGGGGGGGGGGGGGGGFGGGGGGGGGGGGGGGGGGGGGGGGGGGGGGGGGGGGGGGGGGGGGGGGGGGGGGGGGGGGGGGGGGGGGGGGGGGGGGGGGGGGGGGGGGGGGGGGGGGGGGGGGGGGGGGGGGGGGGGGGGGGGGGGGGGGGGGGGGGGGGGGGGGGGGGGGGGGGGGGGGGGGGFGGG<:ECGGGGGGGGGGGCGGGFGGGGGGGGGGGDEGFGCFFFFGGGGFFGFG
@M00200:207:000000000-ALC1F:1:1102:20158:20124 1:N:0:5
ATTGGGCATAAAGGGAGCGTAGACGGCTTAGCAAGTCTGAAGTGAAAGCCCGGGGCTCAACCCCGGGACTGCTTTGGAAACTGTTAAGCTGGAGTGCTGGAGAGGTAAGCGGAATTCCTAGTGTAGCGGTGAAATGCGTAGATATTAGGAGGAACACCAGTGGCGAAGGCGGCTTACTGGACAGTAACTGACGTTGAGGCTCGAAAGCGTGGGGAGCAAACAGGATTAGATACCCGCGTA
+
GGGGGGGGGGGGGGGGGGGGGGGGGGGGGGGGGGGGGGGGGGGGGGGGGGGGGGGGGGGGGGGGGGGGGGGGGGGGGGGGGGGGGGGGGGGGGGGGGGGGGGGGGGGGGGGGGGGGGGGGGGGGGGGGGGGGGGGGGGGGGGGGGGGGGGGGGGGGGGGGGGGGGGGGGGGGGGGGGGGGGGGGGGGGGGGGGGGGGGGGGGGGFGGGGGGDEGGGGGG6FGGGFGGFGFFGGGCBEDFG
@M00200:207:000000000-ALC1F:1:1102:26685:20679 1:N:0:5
ACTGGGCTTAAAGGGCGCGTAGGCGGTTTCGTAAGTCCCGTGTGAAAGCCCCCGGCTCAACTGGGGAACGGCACGGGAAACTGCGAGGCTTGAGTTCGGGAGAGGGAAGCGGAATTCCGGGTGTAGCGGTGAAATGCGTAGATATCCGGAGGAACACCAGTGGCGAAGGCGGCTTCCTGGACCGATACTGACGCTGAGGCGCGAAAGCTAGGGGAGCAAACGGGATTAGATACCCCAGTACGAT
+
GGGGGGGGGGGGGGGGGGGGGGGGGGGGGGGGGGGGGGGGGGGGGGGGGGGGGGGGGGGGGGGGGGGGGGGGGGGGGGGGGGGGGGGGGGGGGGGGGGGGGGGGGGGGGGGGGGGGGGGGGGGGGGGGGGGGGGGGGGGGGGGGGGGGDGGEGFGGGGGGGGGGGGDGGGGGGGCFGGGGGGGGGGEGEEEGGGGGGFFFGGEDGEGFGGGGFCGG3CE?FGEDFG*/69BDGCFFEC?F*71-
@M00200:207:000000000-ALC1F:1:1102:9130:23057 1:N:0:5
ACTGGGTGTAAAGGGCGCGTAGGCGGGATGGCAAGTCAGTCGTGAAATCTCTCGGCTCAACCGAGAAACGTCGGCTGATACTGCCGTTCTTGAGGGATGCAGAGGAGACTGGAATTCCCGGTGTAGCGGTGAAATGCGTAGAGATCTGGAGGAACACCGATGGCGAAGGCAGCCTTCTGGGCCAACACTGACGCTCATGCACGAAAGCGTGGGGAGCAAACAGGATTAGATACCCCAGTA
+
GGGGGGGGGGGGGGGGGGGGGGGGGGGGGGGGGGGGGGGGGGGGGGGGGGGGGGGGGGGGFGGGGGGGGGGGGGGGGGGGGGGGGGGGGGGGGGGGGGGGGGGGGGGGGGGGGGGGGFGGGGGGGGGGGGGGGGGGGGGGGGGGFGGGGGGGGGGGFGGGGGGGGCEGEGGGGGGGGGGGGGGGGGGGFFFEGEGGGGGGGGGGGGGGEEGGGGCECFFGGGFF@FCFGFFGG6<FEG:D
@M00200:207:000000000-ALC1F:1:1103:18136:3076 1:N:0:5
ATTGGGTTTAAAGCGCACGTAGGCGGATTGTTAAGTCGGGGGTGAAATCCTGGGGCTCAACCTCAGAATTGCCTCCGATACTGGCAGTCTCGAGTGCGGGAGAGGTGAGTGGAATTCCCAGTGTAGAGGTGAAATTCGTAGATATTGGGAAGAACACCAGTGGCGAAGGCGGCTCACTGGCCCGTAACTGACGCTGAGGTGCGAAAGCGTGGGGAGCAAACAGGATTAGATACCCCCGTA
+
GADFGFCCGAEGFGGFEGEFGGGFBECFCFCFFGGGGDGGGCFFDGGGGFGGG7F:FGFCFC<EEEGC<FFGFGGGGGGEGFEFCCG=,5AFFCGGGGGGCFGGD8FFFFGGGFFFBFFGG<=@@DFDEFGCCFGGAFGCG7=@A=F?B:FCCCCGGGGGCCCGGDDGGGGGEGGFEGGGG:BCEDEEGDDBGGGG>EF<CFGE8CEGGGGGGGGEDFFF8CFGF<>FGFGGFFGFDDDG
@M00200:207:000000000-ALC1F:1:1103:12671:5804 1:N:0:5
ATTGGGTTTAAAGGGTGCGTAGGTGGCGCTGTAAGTCGGGTGTGAAATTTCGGAGCTCAACTCCGAAACTGCATTCGATACTGCGGTGCTTGAGGACTGGAGAGGAGACTGGAATTTACGGTGTAGCGGTGAAATGCGTAGATATCGTAAGGAAGACCAGTGGCGAAGGCGGGTCTCTGGACAGTTACTGACGCTGATGCACGAAGGCCAGGGGAGCAAACGGGATTAGATACCCTAGTA
+
G<FGDFFEGGCEFG;F;FCFGC7F@FGGGGGFGGCFFEGGGGCCEFDGF<F<@@GGGGGGGAFF@@BFGGGFFGFGGGGCFGGGGCEGFFGEFG<DFFCC=FGCC@F<FEGCEFGGGGGG7?BCFFACGGCFFGGFGGDFGG9A@FFGFFFCFF<FFCGFFFFFGGGGGFECGCECFFGGDFFGFGGFGGC?EGGE8?;CEG8=CCE=EGCCGG3:5:CFGG=7*9CFF4::C<CF7C>*
@M00200:207:000000000-ALC1F:1:1103:28482:8871 1:N:0:5
ATTGGGTGTAAAGGGCTCGTAGGCGGCCAACTAAGTCAGACGTGAAATCCCTCGGCTTAACCGGGGAACTGCATCTGATACTGGATGGCTTGAGATTGGGAGAGGGATGCGGAATTCCAGGTGTAGCGGTGAAATGCGTAGATATCTGCAGGAACACCCGTGGCGAAGGCGGCTGGCTGGATCGCAACTGACACTGAGGAACGAAAGCTAGGGGAGCAAACAGGATTAGATACCCTAGTA
+
GGGGGGGGGGGGGGGGGGGGGGGGGGGGGGGGGGGGGGGGGGGGGGGGGGGGGGGGGGGGFGGGGGGGGGGGGGGGGGGGGGGGGGGGGGGGGGFGGGGGGGGGGGGGGGGGGGGGCFGGGGGGGGGGGGGGGGGGGGGGGGGGGGGGGGGGGGFGGGGGGGGGGGGGGGGGGGGGCFDDFGFGGDGCFFGEFGGGGGGGGGGGG5EGE?FGGGGG3CGGFFGGGGFFG?>FG6CFCCGG
@M00200:207:000000000-ALC1F:1:1103:6180:11319 1:N:0:5
ATTGGGCTTAAAGGGTGCGTAGGCGGCTTTCTAAGTTGGATGTGAAAACTCTGGGCTCAACCCAGAGCCTGCATCCAAAACTGGAAGGCTAGGGTTCTGGAGGGGAAAGCGGAATTCCTGGTGTAGCGGTGAAATGCGTAGATATCAGGAGGAACACCGGTGGCGAAGGCGGCTTTCTGGACAGATACCGACGCTGAGGCACGAAAGCTAGGGGAGCAAACAGGATTAGATACCCGAGTA
+
GGGGGGGGGGGGGGGFGGGGGGGGGGGGGGGGGGGEFGGCGGGGGGGGGGGGGFGGGGGGGGGCFGDEGGGGGGGGFGGGGGGGCDDFGGGGGGGGGGEF9CC7F@FGGGGGGGGGGFGGGGGGGGGGGGGGGGGGGGGGGGGGGGGGGGGGGGGGGGGGGGGGGGGGGGGGGGGCGGGGGFGG8<FGCGGGGGGGC>FG=GGGGDGC7@CFG=GEG=FGGGGGGGGFGFGGGGGGGGGF
@M00200:207:000000000-ALC1F:1:1103:26160:11778 1:N:0:5
ATTGGGTGTAAAGGGAGCGTAGGTGGCCTGTTAAGCCAGCTGTGAAATACTGTAGCTCAACTACAGCCGTGCAGTTGGAACTGGCGGGCTTGAGTGCACAAGAGGAAGGTGGAATTCATGGTGTAGCGGTGAAATGTTTAGATATCATGAAGAACTCCGATTGCGAAGGCAGCCTTCTGGGGTGCAACTGACACTGATGCTCGAAAGTGTGGGTATCGAACAGGATTAGATACCCCCGTA
+
GGGGGGGGCGGGGGGGGGGGGGGGGGGGGGGGGGGGGGGGGGGGGGGGGGGGGGGGGGGGGGGFGGGGGGGGGGGGGGGGGGGGGGGGGGGGGGGGGGGGGGGGGGGGGGGGGGGGGGGGGGGGGGGGGFGGGGGGGGGGGGGGGGGGGGGGGGGGGGGGDGGGECGGGGGG>CGGGGGGGEGGGGGGGGGFE:EGGGGGGGGEEGGGGGGGGGFGFGFC=DGG4DDFGFCGC<7CDGGG
@M00200:207:000000000-ALC1F:1:1103:10563:12179 1:N:0:5
ATTGGGTTTAAAGGGCGCGTAGGCGGTTCGTTAAGTTGCTGGTGAAATCCCGGGGCTCAACTCCGGGGCTGCCGGCAAGACTGGCGGGCTAGAGCACGGTAGAGGCAGATGGAATTCCCGGTGTAGCGGTGGAATGCGTAGATATCGGGAAGAATACCGGTGGCGAAGGCGTTCTGCTGGGCCGTTGCTGACGCTGAGGCGCGACAGCGTGGGGAGCAAACAGGATTAGATACCCTAGTA
+
GGGGGGGGGGGGGGGGGGGGGGGGGGGGGGGGGGGGGGGGGGGGGGGGGGGGGGGGGGGGGGGGGGGGGGGGGGGGGGGGGGGGGGGGGGGGGGGGGGGGGGGGGGGGGGGGGGGGGGGGGGGGGGGGGGGGGGGGGGGGGGGGGGGGGGGGGGGGGGGGGGGGGGGGGGGGGGGGGGGGCGGGGGGGGGGGGGGGGGGGGGGGGGGGGGGGGGGGGGGGGGGGFGGFGFGGGGGGGGGG
@M00200:207:000000000-ALC1F:1:1103:15519:14515 1:N:0:5
ATTGGGTTTAAAGCGTGCGCAGGCGGTTATGTAAGACAGGTGTGAAATCCCCGGGCTTAACCTGGGAATGGCATTTGTGACTGCATAGCTAGAGTGTGTCAGAGGGGGGTAGAATTCCACGTGTAGCAGTGAAATGCGTAGAGATGTGGAGGAACACCGATGGCGAAGGCAGCCCCCTGGGTCAAGATTGACGCTCATGCACGAAAGCGTGGGGAGCAAACAGGATTAGATACCCCTGTA
+
GGGGGGGGGGGGGGGGGGGGGGGGGGGGGGGGGGGFGGGGGGGGGGGGGGGGGGGGGGGGGGGGGGGGGGGGGGGGGFGGGGGGGGGGGGGGGGGGGGFFGGGGGGGGGGGGGGGGGGGGGGGGGGGGGGGGGGGGGGGGGGGGGGGGGGGGGGGGGGGGGGGGGGGGGGGGGGGGGGFGGGGGFGGGFGGGGGGDGGGGFGGGGGGGGGGGGGGGGGGGGGGGGGGFGFGGFGGFDFFF
@M00200:207:000000000-ALC1F:1:1103:9578:15325 1:N:0:5
ACTGGGTTTAAAGCGAGCGCAGGTGGTTTAATAAGTCTGATGTAAAAGGCAGAGGCTCAACCATTGTGTGCATTGGAAACTGTTAGACTTGAGTGCAGTAGAGGAGAGTGGAATTCCATGTGTAGCGGTGAAATGCGTAGATATATGGAGGAACACCGGTGGCGAAAGCGGCTCTCTGGACTGTAACTGACACTGAGGCTCGAAAGCGTGGGTAGCAAACAGGATTAGATACCCTTGTA
+
GGGGFGGGGGGAGGGGGGGGGGGGGGGGGGGGFFGGGGGFGGGGGGGGGGGGGGGGGGGGGGGGGGGGGGGGGGGGGGGGGGGGGGGGGGGFFGGGGGGGGGGD@F8FDGGGGGGGGGGGGGGGGGGGGGGGEFGGGGDGCGGGGGGGGGGGGGGGGGEGGEGGDFEGGGGGGGGGGGCGGGGGGGGGGGGCGGGFD>FGGGGFGGGGGGCEGGGGGGGGGGGGGFDFGFGGGGGGGGG
@M00200:207:000000000-ALC1F:1:1103:27537:15923 1:N:0:5
ATTGGGTTTAAAGCGTGCGCAGGCGGTTTTGTAAGTCTGTCGTGAAATCCCCGGGCTCAACCTGGGAATTGCGATGGAGACTGCAAGGCTAGAATCTGGCAGAGGGGGGTAGAATTCCACGTGTAGCAGTGAAATGCGTAGAGATGTGGAGGAACACCGATGGCGAAGGCAGCCCCCTGGGTCAAGATTGACGCTCATGCACGAAAGCGTGGGGAGCAAACAGGATTAGATACCCGGGTA
+
GGGGGGGGGGGGGGGGGGGGGEGGGGGGGGGGGGGGGGGGGGGGGGGGGGGGGGGGGGGGGGGGGGGGGGGGGGFGGGGGGGGGGGGGGGGGGGGGGGGGGGGGGGGGGGGGGGGGGGGGGBGGGGGGGGGGGGGGGGGGGGGGGGGGGGGGGGGGGGGGGGGGGGGGGGGGGGGGGGGGGGGGGGGGGGGGGGGGGGGGGGGGGGGGGGGGGEGGGGGGGFFGGCGFF6DGFGGGGGGG
@M00200:207:000000000-ALC1F:1:1103:21913:18967 1:N:0:5
ATTGGGCTTAAAGCGTGCGCAGGCGGTTGTGCAAGACGGATGTGAAATCCCCGGGCTTAACCTGGGAATTGCATTCGTGACTGCACAGCTAGAGTGTGTCAGAGGGGGGTAGAATTCCACGTGTAGCAGTGAAATGCGTAGAGATGTGGAGGAATACCGATGGCGAAGGCAGCCCCCTGGGATAACACTGACGCTCATGCACGAAAGCGTGGGGAGCAAACAGGATTAGATACCCCCGTA
+
GGGGGGGGGGGGGGGGGGGGGGGGGGGGGGGGGGGGGGGGGGGGGGGGGGGGGGGGGGGGGGGGGGGGGGGGGGGGGGGGGGGGGGGGGGGGGGGGGGGGGGGGGGGGGGGGGGGGGGGGGGGGGGGGGFFGGGGGGGGGGEFGGFGGGGGGGGGGGGDGEGGGGGGGGGGGGGGGGGGGGFGFGGGGGGFFGGGGGGGGGGGGGGGFGGGGGGGGDGGGGGGGGGGFGFGGGGFGGGGC
@M00200:207:000000000-ALC1F:1:1103:12117:21042 1:N:0:5
ACTGGGTTTAAAGGGCGCGTAGGTGGTTTGATAAGGGTGTGGTGAAAGTCCGGGGCTCAACCCCGGATCTGCCGTGCCGACTGTCAAACTCGAGGACTGTAGAGGCAGACGGAATTCCGGGTGTAGCGGTGGAATGCGTAGAGATCCGGAGGAAGACCGGTGGCGAAGGCGGTCTGCTGGGCAGTTTCTGACACTGAGGCGCGACAGCGTGGGGAGCAAACAGGATTAGATACCCGCGTA
+
GGGGGGFGGGGGGGGGGGGGGGGGGGGGGGGGCFGGGFFGGGGGGGGGGGGGGGGGGGGGGGGDGGGGGGGGGCFF@FGGGGGGFEGGGGGGGGGGGGGGCFFGGGGGFFGGGGGGCGGGGGGGGFGGGGGGGGGGGGGGGGGGGGFGFGGGGGGGGGGGGGGGGGGGGGGGGGGGGGGGGGGGFGGGGGGGGGGGGGGGGGGGGGGGGGGGGGDGGGGGGGGFFGGFGFGGGGFCGDGG
@M00200:207:000000000-ALC1F:1:1103:17999:21765 1:N:0:5
ATTGGGTTTAAAGGGAGCGTAGACGGGATGTTAAGTCAGCTGTGAAAGTTTGGGGCTCAACCTTAAAATTGCAGTTGAAACTGGCGTTCTTGAGTGCGGTAGAGGCAGGCGGAATTCGTGGTGTAGCGGTGAAATGCTTAGATATCACGAAGAACTCCGATTGCGAAGGCAGCTTGCTGGAGCGTAACTGACGTTGATGCTCGAAAGTGTGGGTATCAAACAGGATTAGATACCCTTGTA
+
GGGFGGFGGGGFGGGFGGGGDGGGGGGCFFEGGGGGGGGGGGGGGGGGCFFGGDGGEGFGGEGGGGGGGFGGGGGGGGGGGFGGGGFGGGGFGGGGGGFGDGGGGDGGGGGGGGGGGGGGGGGGGGF4>FGFFGGGG9DDGGGGFGFGGGEFDCFGGGEGGEGGGG7BFFGGGGGGGGGF7DFGGGEE:AFFGG8EF?EGFFGGG7EFGFGGDGGGDFFFEGGGGCC6D=CF9FFFGGG7
@M00200:207:000000000-ALC1F:1:1103:16147:23777 1:N:0:5
ATTGGGTTTAAAGGGCGTGTAGGCGGGAGCGTGAGTCGGTCGTGAAAGCCTTCGGCTCAACCGAAGAAGGGCGGCCGATACTGCGGTTCTTGAGGGGTGGAGAGGAGACTGGAATTCCCGGTGTAGCGGTGAAATGTGTAGAGATCGGGAGGAACACCGGTGGCGAAGGCGGGTCGCTGGCCACACCCTGACGCTGAGGCGCGAAAGCGTGGGGAGCAAACGGGATTAGATACCCGGGTA
+
GGGGGGGGGGGGGGGGGGGGGGGGGGGGGGGGGGEGGGGGGGGGGGGGGGGGGGGGCGGAFGGGGGGGGGGGGGEGGGGGGGGGGGGGGGGGGGGGGEGGGGGGGCGGGGGGGFGFGGGDGEEGGGFGDGGGGFGFGGFGGGGDGGGGGGGG@+<FGGEGGGDFEGGGDFG5CEE*?>EGGGGGGGGGG6CFCG58>558?CEEEGDG*2AE551=DGGFE<C:7)*/2*:CF?DC<DDD
@M00200:207:000000000-ALC1F:1:1104:10362:3970 1:N:0:5
ATTGGGTTTAAAGCGCACGCAGGTGGCTGAGTAAGTCGATTGTGAAAGCCCTGGGCTTAACCTGGGAATTGCAGTCGATACTGGATGGCTTGAATCCGGGAGAGGGATGCAGAATTCCAGGTGTAGCGGTGAAATGCGTAGATATCTGGAGGAATACCGGTGGCGAAGGCGGCATCCTGGACCGGCATTGACGCTGAGGAGCGAAAGCTAGGGGAGCAAACGGGATTAGATACCCCAGTA
+
GGGGGGGGGGGGGGGGGGGGGGGGGGGGGEGGGGGGGGGGGGGGGGGGGGGGGGGGGGGGGGGGGGGGGGGGGGGGGGGGGGGGGGGGGGGGGGGGGGGGGGGGGGGGGGGGGGGGGGGGGGGGGGGGGGGGGGGGGGGGGGGGGGGGGGGGGGGGGGGGGGGGGGGGDGGGGGGGGGGGGGGGGGGGGGGGGGGEEGGGGGGGGGGGGGGGGGGGGGGGGGEGGGGGGGGGGGGGGGGG
@M00200:207:000000000-ALC1F:1:1104:9568:8723 1:N:0:5
ACTGGGCATAAAGCGGGTGTAGGTGGCTTTGTAAGTCAGGTGTGAAATCCCGGGGCTCAACCCCGGAACTGCGTCTAAAACTACTTGGCTAGAGCATTGGAGAGGGTAGCGGAATTCACGGTGTAGCAGTGAAATGCGTAGATATCGTGAGGAACACCAGAGGCGAAGGCGGCTACCTGGACAATTGCTGACGCTCAGGCACGAAAGCGTGGGGAGCAAAAGGGATTAGATACCCTAGTA
+
GGGGGGGGGGGGGGGGGGGGGGGGGGGGGGGGGGGGGGGGGGGGGGGGGGGGGGGGGGGGGGGGGGGGGGGGGGGGGGGGGGGGGGGGGGCFGGGGGGGGGGGGGGGGGGGGGGGGGGGGGGGGGGGGGGGGGGGGGGGGGGGGGFGGGGGGGGGFGGGGGGGGGGGGGGGGGGCGGGGGGGGGGGGGGGFGGEGGGGGFGFGGGGGGGGGGGGGGGGGGGGGGGGGGGGGGGGGGGGGG
@M00200:207:000000000-ALC1F:1:1104:8627:11482 1:N:0:5
ACTGGGTTTAAAGAGCGTGTAGGCGGTCCGGTAAGTCGGCTGTGAAAGTCCAGGGCTCAACCCTGGGATGCCGGTCGATACTGCCGGACTAGAGTTCGGAAGAGGCGAGTGGAATTCCCGGTGTAGCGGTGAAATGCGCAGATATCGGGAGGAACACCTATGGCGAAGGCAGCTCGCTGGGACGTTACTGACGCTGAGACGCGAAAGCGTGGGGAGCAAACAGGATTAGATACCCTGGTA
+
GGGGGGGGGGGGGGGGGGGGGGGGGGGGGGGGGGGGGGGGGGGGGGGGGGGGGGGGGGGGGGGGGGGGGGGGGGGGGGGGGGGGGGGGGGGGGGGGGGGGGGGGGGGGGGGGGGGGGGGGGGGGGGGGGGGGGGGGGGGGGGGGGGGGGGGGGGGGGGGGGGGGGGGGGGGGDGGGGGGGGGGGGGGGGGGGGGGGGGGGGGGGGGGGGGCEGGGGGGGGGGGGG:DFGGGCCEFGGGGG
@M00200:207:000000000-ALC1F:1:1104:21942:13117 1:N:0:5
ATTGGGTTTAAAGGGCTCGTAGGCTGCCAACTAAGTCAGACGTGAAATCCCTCGGCTTAACCGGGGAACTGCCTCTGATACTGGATGGCTTGAGTTCGGGAGAGGGATGCGGAATTCCAGGTGTAGCGGTGAAATGCGTAGATATCTGGAGGAACACCGGTGGCGAAGGCGGCATCCTGGACCGACACTGACGCTGAGGAGCGAAAGCCAGGGGAGCAAACGGGATTAGATACCCCGGTA
+
GGGGGGGGGGGGGGGGGGGGGGGGGGGGGGGGGGGGG,FGGGGGGGGGGGGGGGGGGGGGGGGGGGGGGGGGGGGGGGGGGGGGGGGGGGGGGGGGGGGGGGGGGGGGGGGGGGGGGGGGGGGGGGGGGGGGGGGGGGGGGGGGGGGGGGGGGGGGGGGGGGGGGGGGGGGGGGGGGGGGGGGGGGGGGGGGGGGGGGGGGGGGGGGGGGGGGGGGGGGGGGGGGGGGGGGGGGGGGGGG
@M00200:207:000000000-ALC1F:1:1104:4879:15454 1:N:0:5
ATTGGGTGTAAAGGGCGCGTAGGCGGCCTTGTCAGTCAGACGTGAAATCCCCAGGCTTAACCTGGGAACTGCGTCTGATACTACAAGGCTGGAGTTCGGGAGAGGAATGTGGAATTCCAGGTGTAGCGGTGAAATGCGTAGATATCTGGAGGAACACCGGTGGCGAAGGCGGCATCCTGGACCAACACTGACGCTGAGGAGCGAAAGCCAGGGGAGCAAACGGGATTAGATACCCTAGTA
+
GGGGGGGGGGGGGGGGGGGGGGGGGGGGGGGGGGGGGGGGGGGGGGGGGGGGGGGGGGGGGGGGGGGGGGGGGGGGGGGGGGGGGGGGGGGGGGGGGGGG:FGGGGGGGGGGGGGGGGGGGGGGGGGGGGGGGGGGGGGGGGGGGGGGGGGGGGGGGGGGGGGGGGGGGGGGGGGGGGGGGGGGGGGGGGGGGEGGGGGGGGGGGGGGGGGGGGGGGGGGGGGDGGGGGGGGGGFF47FC
@M00200:207:000000000-ALC1F:1:1104:23920:16262 1:N:0:5
ATTGGGTTTAAAGTGGGCGCAGGCGGCTCTTCAAGTCGGATGTGAAATCTCCCGGCTCAACTGGGAGGCACCGTTCGATACTGTAGGGCTAGAGGGCAGCAGAGGGAGGTAGAATTCCCGGTGTAGTGGTGGAATGCGTAGATATCGGGAGGAATACCAGTGGCGAAGGCGGCCTCCTGGGCTGTTACTGACGCTGATGCCCGAAAGCGTGGGGAGCAAACAGGATTAGATACCCCTGTACGAT
+
GGGGGGGGGGGDFGGGGGGGGGGGGGGGGGGGG@FGGGGGGGGGGGFGGGGGGGEGGGGGGGGGGGGGGGGGGGGGGGGGGGGGGFGGGGGFGGFEGGGGGGFGGGGGGGGGGGGGGGGEEGGGGGFCFGGGGGGGGGGGGGGCEG>C>BFDG:FCGGGGGGGGEGFGGGCEEGGGGGFGGGGGGGGGGGGGEGGGEFGGGGG?E5CFGGGGEGGGGGFGGCGCFFDCCC::?EFGGDGF*/1,
@M00200:207:000000000-ALC1F:1:1104:11063:16619 1:N:0:5
ACTGGGTGTAAAGAGTGCGTAGGCGGTTCTTTGTGTCCGCTGTGAAAGCCCCGGGCTTAACCTGGGAATGGCAGTGGAAACTAGAGAACTTGAATCCGGCAGAGGGGGGTGGAATGCCACGTGTAGCAGTGAAATGCGTAGAGATGTGGCGGAACACCGATGGCGAAGGCAGCCCCCTGGGCTGAGATTGACGCTCAGGCACGAAAGCGTGGGGAGCAAACAGGATTAGATACCCGGGTA
+
GGGGGGGGGGGGGGGGGGGGGGGGGGGGGGGGGGGGGGGGGGGGGGGGGGGGGGGGGGGGGGGGGGGGGGGGGGFGGGGGGGGGGGGGGGGGFGGGFGGGGFFGGGGGGGGGGGGGGFGGGGGGGGFFGG@FFGGGFGGGGGFDGGGGGGGGGGGGGGGGGGGGEGGGGGGG>FEGEEGFGGGGGGGGGGGGGGGGGGGGGCEGGGGGGGGGGGGGGGGFGGGGGGGFFGDFCF4DDGDC
@M00200:207:000000000-ALC1F:1:1104:21032:17222 1:N:0:5
ACTGGGTTTAAAGGGTGCGTAGGCGGCTTGCCAAGTAGGGTGTGAAAGCCCCCGGCTTAACCGGGGAATTGCGCCCTAAACTGGCGAGCTGGAGTGAGATAGGGGTGTGTGGAACTTCCGGTGGAGCGGTGAAATGTGTTGATATCGGAAGGAACGCCGGTGGCGAAAGCGACACACTGGGTCTCAACTGACGCTGAGGCACGAAAGCCAGGGGAGCGAACGGGATTAGATACCCGGGTA
+
GGGGGGGGGGGGGGGGGGGGGGGGGGGGGGGGGGGGGGGGGGGGGGGGGGGGGGGGGGGGGGGGGGGGGGGGGGGGGGGGGGGGGGGGGGGGGGGGGGGGGGGGGGGGGGGGGGGGGGGGGGGGGGGGGGGGGGGGGGGGGGGGGGGGGGGGGGGGGGGGGGGGGGGGGGGGGGGGGGGGGGGGGGGGGGGGGGGGGGGGGGGGGGGGGGGGGGGGGGEGGDGGGGGGGGFGGGGCDGGG
@M00200:207:000000000-ALC1F:1:1104:11837:17729 1:N:0:5
ATTGGGTTTAAAGGGCGCGTAGGCTGTGCTGTAAGTCAGGCGTGAAATCCCCGGGCTCAACCTGGGAATTGCGCATGATACTGCGGCGCTTGAAGACGGGAGAGGATGGCGGAATTCCCAGTGTAGAGGTGAAATTCGTAGATATTGGGAAGAACACCGGTGGCGAAGGCGGCCATCTGGCCCGTAATTGACGCTGAGGCGCGAAAGCGTGGGGAGCAAACAGGATTAGATACCCTAGTA
+
GGGGGGGGGGGGGGGGGGGGGGGGGGGGGGGGGGGGGGGGGGGGGGGGGGGGGGGGGGGGGGGGGGGGGGGGGGGGGGGGGGGGGGGGGGGGGGGGGGGGGGGGGGGGGGGGGGGGGGGGGGGGGGGGGGGGGGGGGGGGGGGGGGGGGGGGGGGGGGGGGGGGGGGGGGGGGGGGGGGGGGGGGGGGGGGGGGDGGGGGGGGGGGGGGGGGGGGGGGGGGGGGGGGGGGGGGGGGGGGG
@M00200:207:000000000-ALC1F:1:1104:23576:22017 1:N:0:5
ATTGGGTTTAAAGGGTGCGTAGGCGGCCAGCACAAGTCGGTTGTGAAATCTCCGAGCTTAACTCGGAAAGGTCAACCGATACTGTGCGGCTAGAGTGCGGAAGGGGCAACTGGAATTCTCGGTGTAGCGGTGAAATGCGTAGATATCGAGAGGAACACCTGCGGCGAAGGCGGGTTGCTGGGCCGACACTGACGCTGAGGCGCGAAAGCCAGGGGAGCGAACGGGATTAGATACCCCCGTA
+
GGGGGG;FFGGGGGGGGCGFGGGGGGGGGGGGGGGGGFGGGGGGGGGGGGGGGGGGGGFGG9FGGGGGEGGGGGGGGGGGEEGGGGGGGCGGFGFGGGGGGGGGDGGGGGGGGGGGGGGGGGFGGGGFEGGGGGCCCCGEE@FAFGDGGGGCFGGGGGGGG:CGGGGEGDFEEECGDGGGFGGGGCGGCEF9F85CGGGGGGGGEDECEFGFFECCD=EEEGG:DDDFFFGGGGFCCCDDE
@M00200:207:000000000-ALC1F:1:1105:13588:2205 1:N:0:5
ATTGGGTTTAAAGGGTGCGTAGGCGGATTCGTAAGTCGGGGTTGAAATATCCGGGCTCAACTCGGGGCACGGCCTCGATACTGCGGATCTCGAGTCAGGAAGAGGGTAATGGAATTCCCGGTGTAGCGATGAAATGCGTAGATATCGGGAGGAACACCAGTGGCGAAGGCGGTTACCTGGTCCTGCACTGACGCTGATGCACGAAAGCTGGGGGAGCAAACGGGATTAGATACCCCAGTA
+
GGGGGGGGGGGGGGGGGGGGGGGGGGGGGGGGGGGGGGGGGGGGGGGGGGGGGGGGGGGGGGGGGGGGGGGGGGGGGGGGGGGGGGGGGGGGGGGGGGGGGGGGGGGGGGGGGGGGGGGGGGGGGGGGGGGGGGGGGGGGGGGGGGGGGGGGGGGGGGGGGGGEGGGGGGGGGGGGGGGGGGGGGGGFGGGGGGGGGGGGGGGGGGGFGGGGGGGGGGGGGEGGGGGFGFGGFGFFEDGG
@M00200:207:000000000-ALC1F:1:1105:11226:4090 1:N:0:5
ATTGGGTTTAAAGCGTGCGCAGGCGGTTTTGTAAGTCTGTCGTGAAATCCCCGGGCTCAACCTGGGAATTGCGATGGAGACTGCAAGGCTAGAATCTGGCAGAGGGGGGTAGAATTCCACGTGTAGCAGTGAAATGCGTAGAGATGTGGAGGAACACCGATGGCGAAGGCAGCCCCCTGGGTCAAGATTGACGCTCATGCACGAAAGCGTGGGGAGCAAACAGGATTAGATACCCGAGTA
+
GGGGGGGGGGGGGGGGGGGGGGGGGGGGGGGGGGGGGGGGGGGGFGGGGGGGGGGDGGGGGGGGGGFGGEGGGGGGGGGGGGGGFGGGGGGGGGGGGGGGGGGGGGGGGGGGGGGGGGGGGGGGGGGGGFGGGGGGGGGGGGGGGFCFGFGGGGGGGGGGCGGFGGGGGGGGGFEDGGFGF8FFFGDFCFFGEGECGGGGFFGEGEGCEEGGGDDGGGEGGGGGFDFGDFGFGFGC>DGG
@M00200:207:000000000-ALC1F:1:1105:14706:5366 1:N:0:5
ATTGGGTATAAAGGGCGCGCAGGCGGCTTATCAAGTCAGGCGTGAAAGCCCCGGGCTTAACCTGGGAATTGCGCTTGGGACTGATGGGCTAGAGTTCGGGAGAGGAGAGTGGAATTCCCAGTGTAGAGGTGAAATTCGTAGATATTGGGAAGAACACCGGTGGCGAAGGCGGCTCTCTGGACCGATACTGACGCTGAGGCGCGAAAGCGTGGGGAGCAAACAGGATTAGATACCCGAGTA
+
GGGGGGGGGGGGGGGGGGGGGGGGGGGGGGGGGGGGGGGGGGGGGGGGGGGGGGGGGGGGGGGGGGGGGGGGGGGGGGGGGGGAFGFGGGGGGGEFGGGGGGGGGGGGGGGGGGGGGGGGGGGGGGGGGGGGGGGGGGGGGGCGGGGGGGGGGGGGGGGGGGGGGGGGGGGGGGGGGGGGGGGGGGGGGGGGDEGGGGGFGGGGEGGGGGGGGGGGGGGGGGGGGGGGGFGGGGGGFGFG
@M00200:207:000000000-ALC1F:1:1105:14899:7151 1:N:0:5
ACTGGGTTTAAAGGGCGCGTAGGCGGTGCGGTAAGTCACCTGTGAAACCTCTGGGCTTAACTCAGAGCCTGCAGGCGAAACTGCCGTGCTGGAGTGTGGGAGAGGTGCGTGGAATTCCCGGTGTAGCGGTGAAATGCGTAGATATCGGGAGGAACACCTGTGGCGAAAGCGGCGCACTGGACCACAACTGACGCTGAGGCGCGAAAGCTAGGGGAGCAAACAGGATTAGATACCCCGGTA
+
GGGGGGE@FGGGGGGGGGGGGCFGGGGGGGGGGGGGGGFGGGGGGGGGGGGGGGGGGGGGGGGGFFGGGGGGGGGGGGGGGGGGGGGEGGFFGGGGGGGGGGGGG=FGGGGGGGGGGGGGGGGGFGFGGGGGGGGGGDEGGGGGGGGGGGDDFCGGGGGGGGGGGGGGGGGGGGDGGGGGGFGCFFEEGGFGGGGGGGFGGGGGGEGGGGGFGGGGGGGGGGGGFGFGGFGGGGGGFGGG
@M00200:207:000000000-ALC1F:1:1105:14953:7911 1:N:0:5
ATTGGGTTTAAAGGGCGTGTAGGCGGTTTGTTAAGTCATGTGTGAAAACCCTCGGCTCAACCGGGGAAGGGCGCATGAAACTGGCAAGCTAGAGTACCAAAGAGGGGGGTGGAATTCCCGGTGTAGCGGTGAAATGCGTAGATATCGGGAGGAACACCTGTGGCGAAGGCGGCATTCTGGACCAACACTGACGCTGAGGAGCGAAAGCCAGGGGAGCAAAAGGGATTAGATACCCGCGTA
+
GGGGGGGGGGGGGGGGGGGFGGGGGGGGGGFGFGGGGGGGGGGGGGGGGCFGGGGGGGGGFGGGGGG,CFGGDGEGGGGGGGGGFGGGGGGGGGGGCCFGGGGGGGGGGGGGGGGGG9FGGFGGGGFFGGFGGGGGGFFFGGC@CCCEGEGGGGGFGGGGGGGGGGGGG5ECCEGGGGGGGFGFGEGGFGGGDE5;?FFCEFG5?=EG==F>ECG5CC?F8:CDC**976:>7CDC>CCG
@M00200:207:000000000-ALC1F:1:1105:13524:8129 1:N:0:5
ATTGGGCTTAAAGTGTGCGCAGGCGGCAAAGCAAGTCGAGTGTGAAAGCCCCGGGCTTAACTTGGGAATTGCGCTCGAAACTACTTTGCTGGAGTGTGGCAGAGGAAGGTGGAATTCCACGTGTAGCGGTGAAATGCGTAGAGATGTGGAGGAACACCAATGGCGAAGGCAGCCTTCTGGGCCAACACTGACGCTCATGCACGAAAGCGTGGGGAGCAAACAGGATTAGATACCCCAGTA
+
GGGGGGGGGGGGGGGGGGGGGGGGGGGGGGGGGGGGGGGGGGGGGGGGGGGGGGGGGGGGGGGGGGGGGGGGGGGGGGGGGGGGGGGGGGGGGGGGGGGGGGGGGGGGGGGGGGGGGGGGGGGGGGGGGGGGGGGGGGGGGGGGGGGGGGGGGGGGGGGGGGGGGGGGGGGGGGGGGGGGGGGGGGGGGFGGGGGGGGGGGGGGGGGGGGGGGCDEGGGGGGGGGGGGGFGGGFGGFGGG
@M00200:207:000000000-ALC1F:1:1105:17035:9519 1:N:0:5
ATTGGGTTTAAAGGGAGCGTAGGCGGGTTCTTAAGTAAGGTGTTTAATCCCGGGGCCCAACCCCGGACCGGCACTTTAAACTGGGAATCTTGAATAGTGGAGAGGTCAGTGGAATTGGGGGTGTAGCGGTGGAATGCGTAGAGATCCCCAAGAACACCAGTTGCGAAGGCGGCTGACTGGACACATATTGACGCTGAGGCTCGAAAGCATGGGGAGCAAACAGGATTAGATACCCTGGTA
+
GGGGGGGGGGGGGGGGGGGGGGGGGGGGGGGGGGGGGGGGGGGGGGGGGGGGGGGGGGGGGGGGGGGGGGGGGGGGGGGGGGGGGGGGGGGGGGGGGGGGGGGGGGGGGGGGGGGGGGGGGFGGGGGGGGGGGGGGGGGGGGGGGGGGGGGGGGGGGGGGGGGGGGGGGGGGGGGGGGGGGGGGGGFGGGGGGGGGGGGGGGGGGGGGGGGGGGGGGGGGGGGGGGGGGFGGGGGGFGGG
@M00200:207:000000000-ALC1F:1:1105:20319:10572 1:N:0:5
ATTGGGCTTAAAGGGTGCGCAGGCGGGACTGCAAGTTGGATGTGAAACTCCGAGGCTCAACCTCGGAACTGCATCCAAAACTGTGGTTCTTGAGTGGAGTAGAGGTAAGCGGAATTCCGAGTGTAGCGGTGAAATGCGTAGATATTCGGAGGAACACCAGTGGCGAAGGCGGCTTACTGGGCTCTAACTGACGCTGAGGCACGAAAGTGTGGGTAGCAAACAGGATTAGATACCCCCGTA
+
GGGGGGGGGGGGGGGGGGGGGGGGGGGGGGGGGGGGGGGGGGGGGGGGGGGGGGGGGGGGGGGGGGGGGGGGGGGGGGGGGGGGGGGGGGGGGGGGGGGGGGGGGGGGGGGGGGGGGGGGGGGGGGGGGGGGGGGGGGGGGGGGGGGGGGGGGGGGGGGGGGGGGGGGGGGGGGGGGGGGGGGGGFGGGGGGGGGGGGGGGGGGGGGGGGGGGGGGGGFGGGGGGFFGGFGGGGFGFGGG
@M00200:207:000000000-ALC1F:1:1105:24095:11605 1:N:0:5
ATTGGGTTTAAAGGGTGCGTAGGCGGGTCTTTAAGTCAGGGGTGAAATCCTGGAGCTCAACTCCAGAACTGCCTTTGATACTGAGGATCTTGAGTCCGGGAGAGGTGAGTGGAACTGCGAGTGTAGAGGTGAAATTCGTAGATATTCGCAAGAACACCAGTGGCGAAGGCGGCTCACTGGCCCGGTACTGACGCTGAGGCACGAAAGCGTGGGGAGCAAACAGGATTAGATACCCGGGTA
+
GGGGGGGGGGGGGGGGGGGGGGGGGGGGGGGGGGGGGGGGGGGGGGGGGGGGGGGGGGGGGGGGGGGGGGGGGGGGGGGGGGGGGGGGGGGGGGGGGGGGGGGGGGGGGGGGGGGGGGGGGGGGGGGGGGGGGGGGGGGGGGGGGGGGGGGGGGGGGGGGGGGGGGGGGGGGGGGGGGGGGGGGGGGGGGGGGGGGGGGGGGGGGGGGGGGGGGGGGGGGGGGGGGGGGFGGEFGGFGGG
@M00200:207:000000000-ALC1F:1:1105:16080:16679 1:N:0:5
ATTGGGCTTAAAGAGTGTGTAGGCGGTTCTCTAAGTTCCGTGTGAAATCTCCCGGCTCAACTGGGAGGGTGCGCGGAAAACTGGAGGGCTTGAGTATGGGAGAGGAAAGCGGAATTCCTGGTGTAGCGGTGAAATGCGTAGATATCAGGAGGAACACCTGCGGTGTAGACAGCTTTCTGGACCATCACTGACGCTGAGACACGAAAGCGTGGGTAGCAAACAGGATTAGATACCCGGGTA
+
GGGGGGGGGGGGGGGGGGGGGGGGGGGGGGGGGGGGGGGGGGGGGGGGGGGGGGGGGGGGGGGGGGGGGGGGGGGGGGGGGGGGGGGGGGGGGGGGGGGGGGGGGGGGGGGGGGGGGGGGGGGGGGGGGGGGGGGGGGGGGGGGGGGGGGGGGGGGGGGGGGGGGGGGGGGGGGGGGGGGGGGGGGGGGGGGGGGGGG?CGGDGEGGGGGGGGCFGGGGGGGFGGGGGGFGGGGGGEDGG
@M00200:207:000000000-ALC1F:1:1105:15928:18592 1:N:0:5
ATTGGGTTTAAAGGGCGCGTAGGCGGGATGGCAAGTCGGTCGTGAAATCCTTCGGCTCAACCGAAGAACGTCGATCGATACTGCTGTTCTTGAGGATTGCAGAGGAGACTGGAATTCCCGGTGTAGCGGTGAAATGTGTAGAGATCGGGAGGAACACCGGTGGCGAAGGCGGGTCTCTGGGCAATTCCTGACGCTGAGGCGCGAAAGCGTGGGGAGCAAACGGGATTAGATACCCTTGTA
+
GGGGGGGGGGGGGGGGGGGGGGGGGGGGGGGGGGGGGGGGGGGGGGGGGGGGGGGGGGGGGGGGGGGGGGGGGGGGGGGGGGGGGGGGGGGGGGGGGGGGGGGGGGGGGGGGGGGGGGGGGGGGGGGGGGGGGGGGGGGGGGGGGGGGGGGGGGGGGGGGGGGGGGGGGGGGGGGGGGGFGGGGGGGGGGGGGGGGGGGGGGGGGGGGGGGGGGGGGGGGGGGGGGGGGFGGGGGGFGGG
@M00200:207:000000000-ALC1F:1:1105:15148:21905 1:N:0:5
ATTGGGTATAAAGCGTGCGCAGGCGGCTACTCAAGTCAGATGTGAAATCCCGGGCTTAACCTGGGAACTGCGTTTGAAACTGGGTGGCTAGAGTGCGGCAGAGGGGGGTGGAATTCCACGTGTAGCAGTGAAATGCGTAGATATGTGGAGGAACACCGATGGCGAAGGCAGCCCCCTGGGCCTGCACTGACGCTCATGCACGAAAGCGTGGGGAGCAAACAGGATTAGATACCCCGGTA
+
GGGGGGGGGGGGGGGGGGGGGGGGGGGGGGGGGGGGGGGGGGGGGGGGGGGGGGGGGGGGGGGGGFGGGGGGGGGGGGGGGGFGGGGGGFGGGGGGGGGGGGGDGCFGGGGGGGGGGGGGGGGGGGGGGGGGFGGGGGGGGGGGGFGFGGCEGGGGGGDGGEGGGEGGFFEGGGGGGGFGGGDGGGGGGGGGGGGGGGGGGGGGGGGGGGG58EDGGGGGGG=5DGGGGFGG?<>C>GG
@M00200:207:000000000-ALC1F:1:1105:22591:22804 1:N:0:5
ATTGGGCTTAAAGGGCGTGTAGGCGGTGCGATAAGTTGGGCGTGAAATCCCCGGGCTTAACCCGGGGCGGTCGTTCAAGACTGTCGTGCTAGAGTGCAGGAGAGGGAAGTGGAATTCCCGGTGTAGCGGTGAAATGCGTAGATATCGGGAGGAACACCTGCGGCGAAGGCGGCTTCCTGGACTGCAACTGACGCTGAGGCGCGAAAGCTAGGGGAGCAAACAGGATTAGATACCCTAGTA
+
GGGGGGGGF<GFGGGGGGGGGFGGGGGGGGFGDEFGG9FCEGGGGFGGGGGGGEGGGGGGGG=FEGCFGGGGDGGFFGGGGGGGGGGGGGFFGGGGFGGGGGFDGG+>FFFGGGGFGGGGDFGGGGGGGGGGDGFGGGGDCGGFEGGGGDEGGGGGG*<CCGGGGG5EGGEGEGGGGFGGGGD@FGGCFFGGE?EGCGGGGGGGGGEGGF9FDECCCGFGGDFGGGGGGF=F9CCF)7C>
@M00200:207:000000000-ALC1F:1:1106:17810:7414 1:N:0:5
ATTGGGTTTAAAGGGCGCGTAGGCGGGATGGCAAGTCAGTCGTGAAATCTCTCGGCTCAACCGAGAAACGTCGGCTGATACTGCCGTTCTTGAGGGATGCAGAGGAGACTGGAATTCCCGGTGTAGCGGTGAAATGTGTAGAGATCGGGAGGAACACCGGTGGCGAAGGCGGGTCTCTGGGCATCTCCTGACGCTGAGGAGCGAAAGTGTGGGGAGCGAACAGGATTAGATACCCTGGTA
+
GGGGGGGGGGGGGGGGGGGGGGGGGGGGGGGGGGGGGGGGGGGGGGGGGGGGGGGGGGGGGGGGGGGGGGGGGGGGGGGGGGGGGGGGGGGGGGGGGGGGGGGGGGGGGGGGGGGGGGGGGGGGGGGGGGGGGGGGGGGGGGGGGGGGGGGGGGGGGGGGGGGGGGGGGGGGGGGGGGGGGGGGGGGGGGGGGGGGGGGGGFG?EGGGGGGEGGGGGGEDGGGGGGGGGGGGGGGGFGGG
@M00200:207:000000000-ALC1F:1:1106:18896:8397 1:N:0:5
ATTGGGTTTAAAGCGTGCGCAGGCGGTTATGCAAGACAGATGTGAAATCCCCGGGCTTAACCTGGGAACTGCATTTGTGACTGCATAGCTGGAGTACGGTAGAGGGGGATGGAATTCCGCGTGTAGCAGTGAAATGCGTAGATATGCGGAGGAACACCGATGGCGAAGGCAGTCCCCTGGACCTGTACTGACGCTCATGCACGAAAGCGTGGGGAGCAAACAGGATTAGATACCCCAGTA
+
GGGGGGGGGGGGGGGGGGGGGGGGGGGGGGGGGGGGGGGGGGGGGGGGGGGGGGGGGGGGGGGGGGGGGGGGGGGGGGGGGGGGGGGGGGGGGGGGGGGGGGGGGGGGGGGGGGGGGGGGGGGGGGGGGGGGGGGGGGGGGGGGGGGGGGGGGGGGGGGGGGGGGGGGGGGGGGGGGGGGGGGGGGGGGGGGGGGGGGGGGGGGGGGGGGGGGGGGGGCCFFGGGGGGGGGGGGGGGGGD
@M00200:207:000000000-ALC1F:1:1106:27671:8794 1:N:0:5
ATTGGGTTTAAAGAGCGCGTAGGCGGGATGGCAAGTCGGTCGTGAAATCCCTCGGCTCAACCGAGGAACGTCGATCGATACTGCTGTTCTTGAGGATTGCAGAGGAGACTGGAATTCCCGGTGTAGCGGTGAAATGTGTAGAGATCGGGAGGAACACCGGTGGCGAAGGCGGGTCTCTGGGCAATTCCTGACGCTGAGGCGCGAAAGCGTGGGGAGCAAACGGGATTAGATACCCCAGTA
+
GGGGGGGGGGGGGGGGGGGGGGGGGGGGGGGGGGGGGGGGGGGGGGGGGGGGGGGGGGGGGGGGGGGGGGGGGGGGGGGGGGGGGGGGGGGDGGGGGGGGGGGGGGGGGCGGG?FGGGGGGGGGFGGGGGGGGGGGGGGGGGGGFGFGGGGGGGGGGGGGGGGGGGGGFGGGGGGGGGGGGGGGGGFGFGGFGGECCFGDE?EGGGGGGEGGGG75<ECC*9EDCD5FGGFGGG4<DD6C
@M00200:207:000000000-ALC1F:1:1106:2941:9868 1:N:0:5
ATTGGGTTTAAAGGGTGCGTAGGCGGTTTGGTAAGTCTTGTGTGAAATCTATGGGCTCAACTCATAGTCTGCACGAGAAACTGCCGGGCTTGAGTGTGGGAGAGGTGAGTGGAATTTCCGGTGTAGCGGTGAAATGCGTAGATATCGGAAGGAACACCTGTGGCGAAAGCGGCTCACTGGACCACAACTGACGCTGATGCACGAAAGCTAGGGGAGCAAACAGGATTAGATACCCCAGTA
+
GGGGGGGGGGGGGGGGGGGGGGGGGGGGGGGGGGGGGGGGG8FGGGGGGGGGGGGCGFFGFGGGGGGGGGGGGGGGGGCFGGGGGGGGGGGGGGGGGGGGGGGGGGGGGGGGGGGGFFGGGFEEGGGGGGGGGGGGFFEGGGGGGGGGGGGGGGGGGGGGGGGGGGEGGGGGGGGFGGGGGGBFGFGGGGGGGGGGGGGGGGGGGD5FGGGGGGGDGGGGGGGGGGGGGGGF9?F37DFF
@M00200:207:000000000-ALC1F:1:1106:16889:21773 1:N:0:5
ATTGGGTTTAAAGGGCGCGTAGGCGGTGTCGCAAGTCGGTAGTGAAATCTCCAGGCTTAACTTGGAGTCTGCTGCCGAAACTGCGGTGCTGGAGTGTGGAAGAGGTGAGTGGAATTCCCGGTGTAGCGGTGAAATGCGTAGATATCGGGAGGAACACCTGTGGCGAAAGCGGCTCACTGGACCACAACTGACGCTGAGGCGCGAAAGCTAGGGGAGCAAACAGGATTAGATACCCCTGTA
+
GGGGGGGGEFFGGGGGGGGGGGGGGGEGGGGGGDEFGGGGGGGGGGGGGGGGGGGFFGGGGGGGGGGGGGGFGGGGGGGEGCFGGGGGGGGGGGGGGGGGGGGFGGGGGGGFFFGGGGFGGGGEGFFGGGGGGFGGFGGGDCGADFGGDCGGGGGGGGGFFD7:CGGGGGGGGGGGGCGGGGFGGECCEGGGCC5CE:8C5EEEEGG?CGFFFEE5DFDDGGGDFF>DFC7>GGGGGFFG
@M00200:207:000000000-ALC1F:1:1106:10310:22429 1:N:0:5
ATTGGGTGTAAAGGGTGCGTAGGCGGCTTTGTAAGTCAGTGGTGAAATATGGCAGCTTAACTGTCAAGGTGCCATTGATACTGCAGAGCTTGAGTACAGATGAGGTAGGCGGAATTGACGGTGTAGCGGTGAAATGCTTAGATATCGTCAAGAACACCTATAGCGAAGGCAGCTTACTAAGCTGTAACTGACGCTGAGGCACGAAAGTGTGGGGATCAAACAGGATTAGATACCCCAGTA
+
GGGGGGGGGGGGGGGGGGGGGGGGGGGGGGGGGGGGGGGGGGGGGGGGGGGGGGGGGGGGGGGGGGGGGGGGGGGGGGGGGGGGGGGGGGGGGGGGGGGGGGGGGGGGGGGGGGGGGGGDGGGGGGGGGGEGGGGGFF9FGGGGGGGGGGGGGGGFGFGGGGGGGGGGGGGGGGGGGGGGGDGGGGGFGGGGGEGGGGGGGGGGGGGGGGGGGGGG3CEGGGGGGGGGFGGGGFFCDGGG
@M00200:207:000000000-ALC1F:1:1107:10923:3062 1:N:0:5
ATTGGGTTTAAAGGGCGCGTAGGCGGTGCGGTAAGTCACCTGTGAAACCTCTGGGCTCAACCCAGAGCCTGCAGGCGAAACTGCCGTGCTGGAGGGTGGGAGAGGTGCGTGGAATTCCCGGTGTAGCGGTGAAATGCGTAGATATCGGGAGGAACACCTGTGGCGAAAGCGGCGCACTGGACCACTTCTGACGCTGAGGCGCGAAAGCTAGGGGAGCAAACAGGATTAGATACCCGAGTAAGA
+
F<<FFGFFEFCDCCG>@BFC@:CEDG@CFCCFCGFF<<AGGGGFFGGF@<<,FC@FGFG9CFGGFGGFFEEDFFCCFGDG4EEGGGGCCFFGFDFCCCBFC7F=CAFDE>FCB9FGGFFFCFCC>>,CE:FGCCFFDG+FCGC;=F::C:FGCE,,6<FA97<FGGCFGGCDG8@EG8EFFGGFE+++2<:+2ACD5EC>EEGGCGD6FF+@8ECGDD66A=DF4079=97CFGC>85>CFDF
@M00200:207:000000000-ALC1F:1:1107:13160:3399 1:N:0:5
ATTGGGTTTAAAGCGTGTGTAGGCGGATCGTTAAGTGTCTTGTGAAATCCCACGGCTCACCCGTGGAACTGCTGGGCATACTGGCGATCTTGGGCCAACTAGGGGCAGCCGGAACAAGCGGTGGAGCGGTGAAATGCGTAGATATCGCTTGGAACGCCGAAGGTGAAAACAGGCTGCTGGGGTTGTGCCGACGCTGAGACACGAAAGCCAGGGGAGCAAACGGGATTAGATACCCGAGTA
+
GGGGGGGGGGGGGGGGGGGGGGGGGGGGGGGGGGGGGGGGGGGGGGGGGGGGGGGGGGGGGGGGGGGGGGGGGGGGGGGGGGGGGGGGGGGGGGGGGGGGGGGGGGGGGGGGGGGGGGGGGGGGGGGGGGGGGGGGGGGGGGGGGGGGFGGGGGGGGGGGGGGGGGGGGGGGGGGGGGGGGGGEGGGFGGGGGGGGGGGGFGGGGGGGEGGGGGGGGGGGGGGGGGGGGFGGGGC>8@GG
@M00200:207:000000000-ALC1F:1:1107:7857:4618 1:N:0:5
ATTGGGTTTAAAGGGTGCGTAGGTGGTCGGGTAAGTCTCATGTGAAATCTCCAAGCTCAACTTGGAAATGGCATGGGATACTATTCGGCTAGAGGATTGGAGGGGGGACTGGAATTCCCGGTGTAGCAGTGAAATGCGTAGATATCGGGAGGAACACCAGTGGCGAAGGCGAGTCCCTGGACAATTCCTGACGCTGAGGCACGAAAGCTAGGGGAGCAAACAGGATTAGATACCCCAGTA
+
GGGGGGGGGGGGGGGGGGGGGGGGGGGGGGGGGGGGGGGGGGGGGGGGGGGGGGGGGGGGGGGGGGGGGGGGGGGGGGGGGGGGGGGGGGGGGGGFGGGGGGGGGGGGGGGGGGGGGGGGGGGGGGGGGGGGGGGGGGGGGGGGGGGDGGGGGGGGGGGGGGGGGG@FGGGGGGGGGGGGGGGGGGCGGGGGGGGGGGGGGGGGGGGGGGGGGGGGGGGGGGGGGGGGGFGGGGGFDFGG
@M00200:207:000000000-ALC1F:1:1107:21077:6966 1:N:0:5
ATTGGGTTTAAAGGGCGCGTAGGCTGCGGGGTAAGTCGGGTGTGAAATCTCAGAGCTCAACTCTGAAACTGCACTCGATACTGCTCTGCTTGAGGACTGGAGAGGAGATTGGAATTCACGGTGTAGCAGTGAAATGCGTAGATATCGTGAGGAAGACCAGTGGCGAAGGCGGCTTGCTAGCTTGTAACTGACGCTGAGGCGCGAAAGCTAGGGGAGCGAACGGGATTAGATACCCCGGTA
+
GGGGGGGGGGGGGGGGGGGGGGGGGGGGGGGGGGGGGGGGGGGGGGGGGGGGGGGGGGGGGGGGGGGGGGGGGGGGGGGGGGGGGGGGGGGGGGGGGGGGGGGGGGGGGGGGGFGGGGGGGGGGGGGGGGGGGGGGGGGGGGGGGGGGGGGGCGGGGGGGGGGGGGGGGGGGGGGGGGGGGGGGGGGGGGGGGGGGGGGGGGGGGGGGGDECFGGGGGGCGCGGGGGGGFGGGGGFGFGD
@M00200:207:000000000-ALC1F:1:1107:19579:7716 1:N:0:5
ATTGGGCATAAAGGGCGCGTAGGCGGCCAGCACAAGTCAGTTGTGAAATCTCCGGGCTTAACCCGGAAAGGTCAACTGATACTGTGCGGCTAGAGTGCGGAAGGGGCAACTGGAATTCTCGGTGTAGCGGTGAAATGCGTAGATATCGAGAGGAACACCTGCGGCGAAGGCGGGTTGCTGGGCCGACACTGACGCTGAGGCGCGAAAGCCAGGGGAGCGAACGGGATTAGATACCCCGGTA
+
GGGGGGGGGGGGGGGGGGGGGGGGGGGGGGGGGGGGGGGGGGGGGGGGGGGGGGGGGGGGGGGGGGGGGGGGGGGGGGGGGGGGGGGGGGGGGGGGGGGGGGGGGGGGGGGGGGGGGGGGGGGGGGGGGGGGGGGGGGGGGGGGGGGGGGGGGGGGGGGGGGGGGGGGGGGGGGGGGGGGGGGGGGGCEGGGGGGGGGGGGGGGGGGGGGGGGGGGGGGGGGGGGGDFGFGGGGF@GDGGF
@M00200:207:000000000-ALC1F:1:1107:8540:7809 1:N:0:5
ATTGGGTTTAAAGGGTGCGCAGGCGGCTCCGCATGTCGGGCGTGAAATCCCCGGGCTTAACCTGGGAATTGCGTCCGAAACTATGGAGCTGGAGTGTGGCAGAGGGAGGTGGAATTCCACGTGTAGCGGTGAAATGCGTAGAGATGTGGAGGAACACCGATGGCGAAGGCAGCCTCCTGGGCCAACACTGACGCTCATGCACGAAAGCGTGGGGAGCAAACAGGATTAGATACCCGCGTA
+
GGGGGGGGGGGGGGGGGGGGGGGGGGGGGGGGGGGGGGGGGGGGGGGGGGGGGGGGGGGGGGGGGGGGGGGGGGGGGGGGGGGGGGGGGGGGGGGGGGGGGGGGGGGGGGGGGGGGGGGGGGGGGGGGGGGGGGGGGGCGGGGGGGGGGGGGGGGGGGCFEGGGGGGGGGGGGGGGGGGFGGGGGGGGGGGGGGGGGGGGGCGGGGGGDEGGGGGGGGGGGGG4DGCFDFFGGGGFGFGG
@M00200:207:000000000-ALC1F:1:1107:24932:7909 1:N:0:5
ATTGGGTTAAAGGGCGCGTAGGCGGTGCGGTAAGTCACCTGTGAAACCTCTAGGCTCAACCTAGAGCCTGCAGGCGAAACTGCCGTGCTTGAGGGTGGGAGAGGTGCGTGGAATTCCCGGTGTAGCGGTGAAATGCGTAGATATCGGGAGGAACACCTGTGGCGAAAGCGGCGCACTGGACCACATCTGACGCTGAGGCGCGAAAGCTAGGGGAGCAAACAGGATTAGATACCCCAGTA
+
GCFGGGGGGFGGGGGGGGFEEGGGEGCGGGGGGGGFFFGGGGGGGGGGGGGGGGGGGGGGGGGGGGGGGGGGG@FGEGGGGGGGGEGGGGGGGGGGGGGGEEGGGFGGGGGGFGGGGGGGCGGGGGGGGGGGGGGGGGGGGGGGGGGGGGGGGGGGGGGFFGGGGGGGGGGGGGGGGGGGGGGGGEGGGCGGGGGGC>*8=>888EGGGGGGGGGGGGGGDCCFG77FGFGGG6>D:?F
@M00200:207:000000000-ALC1F:1:1107:21509:10858 1:N:0:5
ATTGGGTATAAAGCGCGCGCAGGTGGGATATTAAGTCTGGTGTTAAAGTTCGGGGCTCAACCCCGTGAAGCATTTGGAAACTGATATTCTTGAGTGCAGGAGAGGAAAGTGGAATTCCTAGTGTAGCGGTGAAATGCGTAGATATTAGGAGGAACACCAGTGGCGAAGGCGACTTTCTGGACTGTGTCTGACACTGAGGCGCGAAAGCTAGGGTAGTGAACAGGATTAGATACACGAGTA
+
GGFGGGGDGGGGECFGEGGGGGGEGGGGCFGFFGDFGGFGCFGGFCFFGGGGEGGGGGFFGGGGFGGGFGGGGGGGGGGGGGGGGGGGFFFGGGGGGGGGGGGGGDGGGGGGFGDFGGFGGGGGGGGGGGGGGGGGFGGGGGFGGGGGFFFGGFGFGGGGFFFGGGEGGGEGGDCGFCEFGGGFGFGFFGGGGGCFFGGGDGDDEGGGFGFFGGFDFC79<CFFDGGGGFCGG9C>EEGC
@M00200:207:000000000-ALC1F:1:1107:12608:18400 1:N:0:5
ACTGGGTTTAAAGGGTGCGTAGGTGGCCCCGTCAGTCAGTGGTGAAAGTCCGTGGCTCAACCATGGAATCGCCATTGAAACCACGGGGCTTGAGTATGATTGAGGTAGGCGGAACGCGTGGTGTAGCGGTGAAATGCATAGATATCACGCAGAACCCCGATTGCGAAGGCAGCTTACCAAGCCATGACTGACACTGAGGCACGAAAGCGTGGGTATCGAACAGGATTAGATACCCGTGTA
+
GGGGGGGGGGGGGGGGGGGGGGGGGGGGGGGGGGGGGGGGGGGGGGGGGGGGGGGGGGGGGGGGGGGGGGGGGGGGGGGGGGGGGGGGGGGGGGGGGGGGGGGGGGGGGGGGGGGGGGGGGGGGGGGGGGGGGGGGGGGGGGGGGGGGGGGGGGGGGGGGGGGGGGGGGGGGGGGGGGGGGGGGGGGGGGGGGGGGGGGGGGGGGGGGGGGGGGGGGGGGGGGGGGGGGFGGGGGFEEGF
@M00200:207:000000000-ALC1F:1:1107:10676:21894 1:N:0:5
ATTGGGCTTAAAGGGTGCGTAGGCGGCGCGGAAAGTTGGGTGTGAAATCCCTCGGCTTAACCGAGGAACTGCGCCCAAAACTACCGTGCTCGAGGGAGATAGAGGTGAGCGGAACTTAGGGTGGAGCGGTGAAATGCGTTGATATCCTAAGGAACACCGGTGGCGAAAGCGGCTCACTGGATCTCTTCTGACGCTGAGGCACGAAAGCTAGGGTAGCGAACGGGATTAGATACCCCAGTA
+
GGGGGGGGGGGGGGGGGGGGGGGGGGGGGGGGGGGGGGGGGGGGGGGGGGGGGGGGGGGGGGGGGGGFFFGGGGGGGGGGGGGGGGGGGGGGGGGGGGGGGGGGGCFGGCFEGGGGGGGGGGGGGGGGGGGGGGFGGGGGGGGGGGGGGFGGFGGGGGGCGGGGGGGGGGGDGG79FGGFFGGFGGGGGGGGDEGGGG5EGGGGDGGGCFFC>FGEGCGGGDGGD<DGGFGGF7DFC@6?
@M00200:207:000000000-ALC1F:1:1107:16619:22126 1:N:0:5
ACTGGGCTTAAAGGGCGCGTAGGCGGCCACCGCAAGTCGACTGTGAAATCTCCGGGCTTAACCCGGAAAGGTCAGCCGATACTGCGGGGCTAGAGTGCAGAAGGGGCAACTGGAATTCTCGGTGTAGCGGTGAAATGCGTAGATATCGAGAGGAACACCTGCGGCGAAGGCGGGTTGCTGGGCTGACACTGACGCTGAGGCGCGAAAGCTAGGGGAGCGAACGGGATTAGATACCCTTGTA
+
GGGGGGGGGGGGGGGGGGGGGGGGGGGGGGGGGGGGGGGGGGGGGGGGGGGGGGGGGGGGGGGGGGGGGGGGGGGGGGGGGGGGGGGGGGGGGGGGGGGGGGGGGGGGGGGGGGFGGGGGGGGGGGGGGGGGGGGGGGGGGGGGGGGGGGGGGGGGGGGGGGGGGGEGGGGGGGGGGGGGGGGGGGGECCGFGEGDGGGFGGGGGEGGGFGGCFGGGGGGGGGGGGCFGFGCGF4<@@GGF
@M00200:207:000000000-ALC1F:1:1107:17468:22339 1:N:0:5
ATTGGGTTTAAAGGGTGCGTAGGCTGTGCAGAAAGTTGGGTGTGAAATACCTCGGCTTAACCGAGGAATTGCGCCCAAAACTACTGTGCTCGAGGAAGATAGAGGTGAGCGGAACTTAGGGTGGAGCGGTGAAATGCGTTGATATCCTAAGGAACACCGGTGGCGAAAGCGGCTCACTGGATCTTATCTGACGCTGAGGCAAGAAAGCCAGGGTAGCAAACGGGATTAGATACCCTAGTA
+
E<CE@<8B@C@FCEGEFECGGCGGFEFFAFEECECGGGFEGCF@AEAFCEC@@FCFG>CEGGEGGEEE<FGFGGFFCCE<C,CCCCFEEFGEC@:FFGFEEGFGGFFCFF:74CFFCFFGG<FGFFGE:BFEBDAGGGC@C<@A<DFFFFGFDGGG<@FB>EFFE@:FGGCGGGG9FGG7<?FCCECC<C<;C;*;ECFFG*3@FGG*AFGG8=77*=<6CGDD<C*6>?>7CF*9:>>>
@M00200:207:000000000-ALC1F:1:1108:14954:2449 1:N:0:5
ATTGGGTTTAAAGCGTGTGTAGGCGGATGTCTAAGTACCTTGTGAAATCCCACGGCTCAACCGTGGAACTGCTGGGTATACTGGATGTCTTGAGCCAGCTAGGGGCTACCGGAACAAATGGTGGAGCGGTGAAATGCGTAGATATCATTTGGAACGCCAATGGTGAAAACAGGTAGCTGGGGCTGTGCTGACGCTGAGACACGAAAGCCAGGGGAGCGAACGGGATTAGATACCCCGGTA
+
GGGGGGGGGGGGGGGFGGGGGGGGGGGGGGGGGGGGGGGGGGGGGGGGGGGGGGGGGGGGGGGGGGGGEGGGGGGGGGGGGGGGGGGGGGGGGGGGGGGGGGGGGGGGGGGGGGGGFGGGGGGGGGGGGGGGGGGGGGGGGGGGGGGGGGGGGGGGGGGGGGGFGGGGGGGGGGGFGGGGEGGGGEFGGGGGGGGGGGGGGGGGCGGG,2;C5FGGGGGGGGGGFGGGGFFGFDGD7=>G
@M00200:207:000000000-ALC1F:1:1108:24911:7135 1:N:0:5
ATTGGGCATAAAGGGCTCGTAGGTGGCCAACTAAGTCAGACGTGAAATCCCTCGGCTTAACCGGGGAACTGCGTCTGATACTGGATGGCTTGAGTTCGGGAGAGGGATGCGGAATTCCAGGTGTAGCGGTGAAATGCGTAGATATCTGGAGGAACACCGGTGGCGAAGGCGGCATCCTGGACCGACACTGACACTGAGGAGCGAAAGCCAGGGGAGCAAACGGGATTAGATACCCTTGTA
+
GGGGGGGGGGGGGGGGGGGGGGGGGGGGGGGGGGGGGGGGGGGGGGGGGGGGGGGGGGFGGGGGGGGGGGGGGGGGGGGGGGGGGGGGGGGGGGGGGGGGFGGGGGGGGGGGGGGGGGGGGGGGGGGGGGGGGGGGGGGGGGGFFFGGGGFGGGGGGGGDFGGGGGGGGGGGGGGGGGGGGGGGGGDGDGGGGGFGGGEGGGGGGGGFGGGGGGGGGGGGGCGC6DGGCFF=9CFFFGAF
@M00200:207:000000000-ALC1F:1:1108:9502:8686 1:N:0:5
ATTGGGTTTAAAGGGCGCGTAGGTGGTCAGGTAAGGGTGTGGTGAAAGTCCGGGGCTCAACCCCGGATCTGCCGTGCCGACTGCTTGACTGGAGCATTGCAGAGGCAGATGGAATTCCGGGTGTAGCGGTGGAATGCGTAGAGATCCGGAAGAAGACCGGTGGCGAAGGCGATCTGCTGGGCAATGGCTGACACTGAGGCGCGACAGCGTGGGGAGCAAACAGGATTAGATACCCCAGTA
+
GGGGGGGGGGGGGGGGGGGGGGGGGGGGGGGFGGGGGGGGGGGGGGGGGGGGGGGGGGGGGGGGGGGGGGGGGGGGGGGGGGGGGGGGGGGGGGGGGGGGGGFGGGGGGGGGGGGGGGGGGFGGGGGGGGGGGGGFGGGGGGGGGGGGGGGFFCFGGGDGGGGGGGDGGGGGECGGGGGGGGGGGGGGGGGGGGGGGGGGGGGGGGGGGGDEEEGDG5C?FFGFFFGF6@GC<F9>BG:F
@M00200:207:000000000-ALC1F:1:1108:25282:8746 1:N:0:5
ATTGGGTATAAAGGGCGTGTAGGCGGAGATGCAAGTCAGGAGTGAAATCCCGGGGCTCAACCCCGGAACTGCTTTTGAAACTGCATCCCTTGAGTATCGGAGAGGCAAGCGGAATTCCTAGTGTAGCGGTGAAATGCGTAGATATCACGAAGAACTCCGATTGCGAAGGCAGCGTACCAGTCCGTAACTGACGTTGATGCTCGAAAGTGTGGGTATCAAACAGGATTAGATACCCCTGTA
+
GFGGGGGGGGGGGGGGGCFGGGGGGGGGGGGGGFGGGGGGFGGGGGGGG<FGGGGGGGGGGGGGGGGGGGGGGGGGGGGGGGGGGG?FFGGGGGGGGGCGGGGGEGEGGGGGGGGGEECFGGGGGGGGGGGGGGGGGGGGGGGGGGGGEGGGGGGGGGGEGGGGGGGGGGGGGGEEGGGFGGFEGGEGGGGGGGGGGGFF9<EEFECGGGGGGGGGGGG?FGGF:GGGGFGGFGGGFGFG
@M00200:207:000000000-ALC1F:1:1108:14741:14576 1:N:0:5
ATTGGGCTTAAAGGGTGCGCAGGCGGTGGCCTAAGTTTGCGGTGAAAGCTCCCGGCTTACCTGGGAGAGGGCCGTGAAGACTGGGGCACTTGAGGCTCGGAGAGGGACGTGGAATTCCGGGTGGAGCGGTGAAATGCATAGAGATCCGGAAGAACACCAACGGCGAAGGCAGCGTCCTGGCCGAGATCTGACGCTCAGGCACGAAAGCGCGGGGAGCAAACAGGATTAGATACCCTTGTA
+
GGGGGGGGGGGGGGGGGGGGGGGGGGGGGGGGGGGGGGGGGGGGGGGGGGGGGGGGGGGGGGGGGGGGGGGGGGGGGGGGGGGGGGGGGGGGGGGGGGGGGGGGGGGGGGGGGGGGGGGGGGGGGGGGGGGGGGGGGGGGGGGGGGGGGGGGGGGGGGGGGGGGGGGGGGGGGGGDGGGGGGGGGGGGGGGGGGGGGGGGGGGGGGGGGDGGGDGDGGGGGGGC?GGGGFGGGDGGFGFG
@M00200:207:000000000-ALC1F:1:1108:27061:16336 1:N:0:5
ATTGGGCGTAAAGGGAGCGTAGACGGGATGTTAAGTCAGTTGTGAAAGGCTGCGGCTCAACCGCAGCACTGCAGTTGATACTGGCGTCCTTGAGTGCGGTTGAGGTATGTGGAATTCGTGGTGTAGCGGTGAAATGCTTAGATATCACGAAGAACTCCGATTGCGAAGGCAGCATACTAAGCCGCTACTGACGTTGAGGCTCGAAAGTGTGGGTATCAAACAGGATTAGATACCCCTGTA
+
GGGGGGGGFGGGGGGGGGGGGGGGGGGGGGGGGGGGGGGFGGGGGGGGGFFGGGGGGGGGGGGGGGGGGGGGGGGGGGGGGGGGGGGGGDGGGGGGGGGGGEGGGFGGGGGGGGGGGGGGGGGGGGGGGGGGGGGGGGGGGGFGGGFGGGGGGGGFGGGGGDGGGGGGGGGGGGGGFGGGG6>CEGGGGGGGEEFFFGGGDGGDF=ECEFEEGGGGCGGGGGGGFGGFGFGFF6CFFE?G
@M00200:207:000000000-ALC1F:1:1108:6823:17191 1:N:0:5
ATTGGGTTTAAAGGGCGCGTAGGCGGCGCAGCAAGTCACCTGTGAAATCCCCGGGCTTAACTCGGGGCCTGCAGGCGAAACTGCTGTGCTGGAGTATGGGAGAGGTGCGTGGAATTCCCGGTGTAGCGGTGAAATGCGTAGATATCGGGAGGAACACCTGTGGCGAAAGCGGCGCACTGGACCATAACTGACGCTGAGGCGCGAAAGCTAGGGGAGCAAACAGGATTAGATACCCCAGTA
+
GGGGGGGGGGGGGFGGGGGGGGGGGGGGGGGGGGGGGGGGGGGGGGGGGGGGGGGGGGGGGGGGGGGGGGGGGGGGGG@FGGGGGGGGGGGGGGGGGGGGGGGGGGGGGGGGGGGGGGGGGGGGGAFGGGGGGGGGGGGGGGGGGGGGGGGGGGGGGGGGGGGGGGEGGGEGGGGGGGFGGGGGGGGGGGGGGGGGGGFGGGEGGGGGGGGFGEEGGGGGC<FGBGGGGFGGGGGFEE:F
@M00200:207:000000000-ALC1F:1:1108:7745:17852 1:N:0:5
ATTGGGTTTAAAGGGCGCGTAGGCGGCTTGCCAAGTCAGGGGTGAAATCCAGCAGCTTAACTGTTGAAGTGCCTTTGATACTGGCGAGCTCGAGGGAGGTAGGGGTATGCGGAACTTCTGGTGGAGCGGTGAAATGCGTTGATATCAGAAGGAACGCCGGTGGCGAAAGCGGCGTACCGGACCTCTTCTGACGCTGAGGCGCGAAAGCAAGGGGAGCAAACAGGATTAGATACCCCAGTA
+
EDGGGF;FBCFFG<CFECCGEG;F:7FC+:DCFGGFFGFGFGGGFGAFCDEEFFGFFGA9CFGFD,CCFCFDFGGGFG<FFEFEGG7:>+=F:BFG@GDFG,AFGF:F@,FC:@CFB9DFFFFC+=DCCEDEGFFGGDG7<CB=,=;FGCC7@,FF7FGCEG:=CFC:<CC*3F>E**4*:?GF?CCFF9<?88;*2885***8ECCF+3;C>88)5:C+/1>83C**0*2*A7**7C,0
@M00200:207:000000000-ALC1F:1:1108:9171:20354 1:N:0:5
ATTGGGTGTAAAGCGCACGTAGGCGGCATCGTAAGTGTCCGGTGAAATCCCACGGCTCACCCGTGGAACTGCCTGGCAGACTGCGATGCTCGAGTATGGTAGGGGAGAGCGGAACTCCTGGTGGAGCGGTGAAATGCGTAGATATCAGGAGGAACACCGGTGGCGAAGGCGGCTCTCTGGTCCATGTCTGACGCTGAGGTGCGAAAGCTAGGGGAGCAAACGGGATTAGATACCCCCGTA
+
GGGGGGGGGGGGGGGGGGGGGGGGGGGGGGGGGGGGGGGGGGGGGGGGGGGGGGGGGGGGGGGGGGGGGGGGGGGGGGGGFGGGGGGGGCGGGGGGGGGGGGGGGGGGGGGGGGGGGGGGGGGGGGGGGGGGGGGGGGGGGGFGCGGGGGGGGGGFGGGGEGGGGGGGGGGGGFCCGGGGGFGGGFFFGFGGGGDEGGGGGGGGGGGGFEGFGGGGCFEGGGGGFG4DCFCF777CEG?G
@M00200:207:000000000-ALC1F:1:1108:8000:22014 1:N:0:5
ATTGGGTGTAAAGGGTGCGTAGGCGGTCGGGTAAGTCTGACGTGAAATCTTCAAGCTCAACTTGGAAACTGCGTCGGATACTATTCGGCTAGAGGAATGGAGGGGAGACTGGAATACTTGGTGTAGCAGTGAAATGCGTAGATATCAAGTGGAACACCAGTGGCGAAGGCGAGTCTCTGGACATTTCCTGACGCTGAGGCACGAAAGCCAGGGGAGCAAACGGGATTAGATACCCCGGTA
+
FCFFGFE;FGGGGGFGEEGGGGGGGGGGECFGCEGEDFFFFFCFGGGGGGGGGF<EEGCFGGGGGFECGGGGGGGGGCF@FGGGGFEGDDGGGGGFFGGGGGGEGEGGGGGGGGFFGGGGGGFGFFGFFGFGGGGGCGGGGGGGFGFFDFAD>FGGFGGGGGGGGEEFGGEGGEGGGFFCGGFGCECFF9E?G=CEEFDCC@:=EE5E=BFD8=:>DGFGGDC82DDGGBGF9C*1.:6C
@M00200:207:000000000-ALC1F:1:1109:14335:1929 1:N:0:5
ATTGGGTTTAAAGGGTGCGTAGGCGGCGTGGATAGTGGGGTGTGAAAGCCCTCAGCTTAACTGTGGAATTGCGTCCCAAACTACCATGCTCGAGGGAGACAGAGGTCAGTGGACCTTCGGTTGGAGCGGTGAAATGTGTTGATATCCGAAGGAACACCGGTGGCGAACGCGACTGACTGGGTCTTTTCTGACGCTGAGGCACGACAGCTAGGGTAGCGAACGGTTTTTGATACCCTCTTA
+
-CE9@FCFF8CA--7F7F7F@+,@++8+@++,,,;C9,87F+@,,,,,9CCFF,,CFC,,CFD,,,,,9C,C?FF=F9,,9E<EEBEBFGF:7++++++B=,,,4FE,,B9,,,:BFG77+B:+,,3++C++,3C=@@:D<BF9FFCB+++*,,6,5@*>>**6**1*1*=*:<8+<>+*3BEGFFCFG++?5*A**2*;8;:**//8@9+*2;7*<***/7***1(*():*32*9>*2*
@M00200:207:000000000-ALC1F:1:1109:11251:3017 1:N:0:5
ATTGGGTTTAAAGGGTGCGTAGGTGGCGGGGTAAGTCGGATGTGAAAGCTCGGAGCTCAACTCCGAAATTGCAATGGAAACTACCTTGCTAGAGGTTCGGAGGGGGGACTGGAATACTTGGTGTAGCAGTGAAATGCGTAGATATCAAGTGGAACACCAGTGGCGAAGGCGAGTCCCTGGACGACACCTGACACTGAGGCACGAAAGCTAGGGGAGCAAACAGGATTAGATACCCTAGTA
+
DGGGGGGGGGGGGGGGGGGGGGGGGGGGGGGGGGGGGGGGGGGGGGGGGGGGGGGGGGGCGGGGGGGGGGGGG9EFGGCGGGGGGGGGGGGGGGGGGGGGDGGGEGGEEFGGFCFGGGGGGGGGGGFGGGGGGFGGGGGGGGGGGGGGGGGGGGGGGGGGGGGGGGGEGGGGGEGGGGGGGGGGGGGGGGGGGGGGGGGGGGGGGGGGGGFG5EGEGGGGGFGGGGFE?FGGGGGGGFGG
@M00200:207:000000000-ALC1F:1:1109:21226:4651 1:N:0:5
ATTGGGTGTAAAGGGTGTGTAGGCGGTTCTTTAAGTTTGGTGTGAAATCTCCCGGCTCAACTGGGAGGGTGCGCCGAATACTGAGGGACTAGAGTACGGGAGAGGAAAGTGGAATTCCTGGTGTAGCGGTGAAATGCGTAGATATCAGGAGGAACACCGGTGGTGTAGACGGCTTTCTGGACCGTAACTGACGCTGAGACACGAAAGCGTGGGTAGCAAACAGGATTAGATACCCCCGTA
+
EFGGGFGGEGGCGGGC;6CGGGGGGGCGGGGGGCFC@@EBEFGGGGGCFFGGGGGGGGGGGGGDGGGCFGGG@@F=7FFGGFGFFGGEFGGGGGGCEEED:CCCFGCFF?EFGGGGGGGGGFGGGGGEGGGFGGFGGG>:CFGGGGGGFGGGGGGGGGGGGGGGGG9BFGEGGEGGGGGGGF:CE@EGFGGGGGGGGGFFGGGEG5EEGGGDGGGGC7:CFGGDGG9C<=GFGCFGGGGG
@M00200:207:000000000-ALC1F:1:1109:21533:6630 1:N:0:5
ATTGGGTTTAAAGCGAGCGCAGGCGGTTTAATAAGTCTGAAGTTAAAGGCAGTGGCTTAACCATTGTTCGCTTTGGAAACTGTTAAACTTGAGTGCAGAAGGGGAGAGTGGAATTCCATGTGTAGCGGTGAAATGTGTAGATATATGGAGGAACACCGGTGGCGAAAGCGGCTCTCTGGTCTGTAACTGACGCTGAGGCTCGAAAGCGTGGGGAGCAAACAGGATTAGATACCCGAGTA
+
GFFGGGGGGGGGGGGDE7FEGGGGGGGGCGGGGGGGGGGGGGGGGGGGGFG:FGGGGGGGGGGGGGGFGEFGGGFGGGGGGGG<?CFDFGGFGGFGGGGGGGGGGCFGGGGCGGGGEEFGGFGGFGGGEECFGGFDFFBFAE9EDDAFFGGGGGGFGGEFGDFGGGCEFGGGGEFGGGGGGGGFCFGGGGGDDEC5CFCCFGGGGGGGGEGGGDGGGGGGGGGC6F?<9BFFFFGGDGF
@M00200:207:000000000-ALC1F:1:1109:25860:9246 1:N:0:5
ATTGGGTTTAAAGGGTCCGTAGGCGGTTTGAAAAGTCAGATGTGAAATCCCACAGCTCAACTGTGGAACTGCATTTGAAACTTTCAGACTAGAGTATGAGAGGGGTAAAGGGAATTCCCGGTGTAAGGGTGAAATCTGCAGAGATCGGGAGGAACACCAGTCGCGAAGGCGCTTTACTGGCTCATTACTGACGCTCAGGGACGAAAGCTAGGGTAGCAAACGGGATTAGATACCCCAGTA
+
GGGGGGGGGGGGGGGGGGGGGGGGGGGGGGGGGGGGGGGGGGGGGGGGGGGGGGGGGGGGGGGGGGGGGGGGGGGGGGGGGGGGGGGGGGGGGGFGGGGGGGCGGGGGGGGGGGGGGGGGGGGGGGGGGGGGGGGGGGGGGGGGGGGGGGGGGGGGGGGGGGGGGGGGGGGGGGGGGGGGGGGGGGGGGGGGGGGGGGGGGGGGDEGGGGGGGGGGGGGGGGGGG3@<<FGGGG*:DGGG
@M00200:207:000000000-ALC1F:1:1109:13523:9906 1:N:0:5
ATTGGGCGTAAAGGGCGCGTAGGCGGCCTGATAAGTAGGGGGTGAAATCCTGCGGCTTAACTGCAGGGCTGCCTCCTAGACTGTTAGGCTCGAGCACGGTAGAGGCAGATGGAATTCCCGGTGTAGCGGTGGAATGCGTAGAGATCGGGAAGAACATCGGTGGCGAAGGCGGTCTGCTGGGCCGTTGCTGACGCTGAGGCGCGACAGCGTGGGGAGCAAACAGGATTAGATACCCTGGTA
+
GGGGGGGGGGGGGGGGGGGGGGGGGGGGGGGGGGGGGGGGGGGGGGGGGGGGGGGGGGGGGGGGGGGGGGGGGGGGGGGGGGGGGGGGGGGGGGGGGGGGGGGGGGGGGGGGGGGGGGGGGGGGGGGGGGGGGGGGGGGGGGGGGGGGGGGGGGGGGGGGGGCFGGGGGGGGGGGGGGGGGGGGGGGGGGGGGGGGGGGGGGGGGGGGGGGGGGGGGGFGGGGFGF638BGGGGGGGGGG
@M00200:207:000000000-ALC1F:1:1109:19468:14430 1:N:0:5
ATTGGGTATAAAGGGCGCGTAGGCGGGATGGCAAGTCGGTCGTGAAATCCTTCGGCTCAACCGAAGAACGTCGATCGATACTGCTGTTCTTGAGGATTGCAGAGGAGACTGGAATTCCCGGTGTAGCGGTGAAATGTGTAGAGATCGGGAGGAACACCGGTGGCGAAGGCGGGTCTCTGGGCAATTCCTGACGCTGAGGCGCGAAAGCGTGGGGAGCAAACGGGATTTGATACCCGGGTA
+
FGDFGGGGGGGGGGGGGGGEGGEGGGGGGGGGGGGGGEGGGGGGGGGGGGGGGGGGGGGDGGGGCFGGGGFGGGGGGGGGGGGGGFGFGGGGFGGGGGGGGGGGGGGGGGGGGFGGGGGGGGGGGGGGGGG@FGGEGGGGGGGGGGGGGGGGGGGGGGGGGGCDGGGGGGGGGCEGGGGGGGCFFGFGFGGGGCEGG:C=EGGGGGGGGGGGGDGGGGGFGGEGGG(+6FGGDGFGGDDG
@M00200:207:000000000-ALC1F:1:1109:22390:19020 1:N:0:5
ATTGGGTTTAAAGCGCGTGTAGGCGGCCAAGCAAGTCGGGTGTGAAAGCCCTCGGCTTAACCGAGGAAGTGCGCCCGAAACTACTTGGCTTGAGTACCGGAGAGGGTGGCGGAATTCCCGGTGTAGAGGTGAAATTCGTAGATATCGGGAGGAACACCAGTGGCGAAGGCGGCCACCTGGACGGATACTGACGCTGAGACGCGAAAGCGTGGGTAGCAAACAGGATTAGATACCCTGGTA
+
GGGGGGGGGGGGGGGGGGGGGGGGGGGGGGGGGGGGGGGGGGGGGGGGGGGGGGGGGGGGGGGGGG:FGGGGGGGGGGGGGGGGGGGGGGGGGGGGGGGGGGGGGGGGGGGGGGGGGGGGGGGFGGGGGGGGGGGGGGGGGGGGGGGGGGGGGGGGGGGGGGFEGGGGGGGGGFEGGGGGGGGGGGGCGFGGGGEGGGGGGEEGGGGGGGGGGGFE6FGGGGGGGGBC?FFGGGGGGGGG
@M00200:207:000000000-ALC1F:1:1109:7519:23402 1:N:0:5
ATTGGGCTTAAAGCGTGCGTAGACGGTTATTTAAGTCGGGTGTGAAAGCCCCGGGCTCAACCTGGGAATTGCATTCGAGACTGAATAGCTAGGGTACGGTAGAGGGAAGTGGAATTTCCGGTGTAGCGGTGAAATGCGTAGATATCGGAAGGAACATCAGTGGCGAAAGCGACTTCCTGGACCAGTACCGACGTTCAGGCACGAAAGCGTGGGGAGCAAACAGGATTAGATACCCGAGTA
+
GGGGGGGGGGGGGGGGGGGGGGGGGGGGGGGGGGGGGGGGGGGGGGGGGGGGGGGGGGGGGGGGGGGGGGGGGGGGGGGGGGGGGGGGGGGGGGGGGGGGGGGGGGGGGGGG<FFGGGGGGGGGGGGGGGGGGGGCFEGGGGGGGGGFGDGGGGGGGGGGGGFEEGGGGGGGGGGGGGGGGGGGGGGGGGGGGGFGFFGGGDGGGGDGGCGGGEDDEFGGGGGCDGBE<F7CFCGGGGGF
@M00200:207:000000000-ALC1F:1:1109:16765:23576 1:N:0:5
ATTGGGTTTAAAGCGAGCGCAGGCGGTTTAATAAGTCTGAAGTTAAAGGCAGTGGCTTAACCATTGTTCGCTTTGGAAACTGTTAAACTTGAGTGCAGAAGGGGAGAGTGGAATTCCATGTGTAGCGGTGAAATGCGTAGATATATGGAGGAACACCGGTGGCGAAAGCGGCTCTCTGGTCTGTAACTGACGCTGAGGCTCGAAAGCGTGGGGAGCAAACAGGATTAGATACCCTCGTA
+
FGGGGGGDGGGGGGGEFGGEGGGGDGG+8CFEGGGGGGGGGGGGGGGGFGGGFEGGGGGGGCFFGGFEGGGG7CAFGGFGCEF??FFF9FFGGGGGGG?FGGEEEDEGGEGGGGGFAAFGDEF,?A>FGGGGGGGGE4=>@F<CF<BD<F=@FGGGC>:C7@>><EGG7CC*@<,,6?8>;5>DCGGGCEFGC:CE:CE:CCEFECFE8BEGGDC5>CGF52CFGG7::=CGGGCGDGG
@M00200:207:000000000-ALC1F:1:1110:4332:5431 1:N:0:5
ACTGGGTTTAAAGGGCTCGTAGGCGGTCTGTCGCGTCGGGAGTGAAAACTCAGGGCTCAACCCTGAGCGTGCTTCCGATACGGGCAGACTAGAGGTATGCAGGGGAGAACGGAATTCCTGGTGTAGCGGTGGAATGCGCAGATATCAGGAGGAACACCGGTGGCGAAGGCGGTTCTCTGGGCATTACCTGACGCTGAGGAGCGAAAGCATGGGGAGCGAACAGGATTAGATACCCTTGTA
+
GGGFGGGGGGGGGGGGGGGEGGGGGGGGGFFGGGGGGGGGGGFFGGGGFDGGGGGGGGGGCEGGGGGGGGGGGGGGGGFGGGGGGGGGGGGGGGGGGGGGGGGGGGGGGGGGGGGGGGFGG<FGGGGGGFGGGGGGGGG@FEFGGFGGGGGGGGDGGGFGCGGGGGGGGFGGEGGGGGF7>BGGGGFGGGGGGGDGGGGGG=ECGCC:EFGFF53EGEDGDDGGG<FFGF7>FGGFG:FF
@M00200:207:000000000-ALC1F:1:1110:24057:13913 1:N:0:5
ATTGGGTTTAAAGCGTGCGTAGGCGGATTCGTAAGTCGGGGTTGAAATATCCGGGCTCAACTCGGGGCACGGCCTCGATACTGCGGATCTCGAGTCGAGAAGAGGGTAGTGGAATTCCCGGTGTAGCGGTGAAATGCGTAGATATCGGGAGGAACACCAGTGGCGAAGGCGGCTACCTGGTCTTGCACTGACGCTGATGCACGAAAGCTGGGGGAGCAAACGGGATTAGATACCCCCGTA
+
GGGGGGGGGGGGGGGGGGGGGGGGGGGGGGGGGGGGGGGGGGGGGGGGGGGGGGGGGGGGGGGGGGGGGGGGGGGGGGGGGGGGGGGGGGGGGGGGGGGGGGGGGGGGGGGGGGGGGGGGGGGGGGGGGGGGGGGGGGGGCGGGGGGGGGGGGGGGGGGGGGGGGGGGGGGGGGGGGGGGGGGGGFGGGGGGGGGGGGGGGGGGGGGGGGGGGGEGGGGGGGGGGGGFGFGGGG4DGGGG
@M00200:207:000000000-ALC1F:1:1110:16127:15715 1:N:0:5
ATTGGGTTTAAAGTGTGCGCAGGCGGCAGAGCAAGTCGAGTGTGAAAGCCCCGGGCTTAACTTGGGAATTGCGCTCGAAACTACTTTGCTGGAGTGTGGCAGAGGAAGGTGGAATTCCACGTGTAGCGGTGAAATGCGTAGAGATGTGGAGGAACACCAATGGCGAAGGCAGCCTTCTGGGCCAACACTGACGCTCATGCACGAAAGCGTGGGGAGCAAACAGGATTAGATACCCCTGTA
+
GGGGGGGGGGGGGGGGGGGGGGGGGGGGGGGGGGGGGGGGGGGGGGGGGGGGGGGGGGGGGGGGGGGGGGGGGGGGGGGGGGGGGGGGGGGGGGGGGGGGGGGGGGGGGGGGGGGGGGGGGGGGGGGGGGGGGGGGGGGGGGGGGGGGGGGGGGGGGGGGGGGGGGGGGGGGGGGGGGGGGGGGGGGGGGGGGGGGGGGGGGGGGGGGGGGGGEDGGGGGGFGGGGG@FB>FGGGGGGFG
@M00200:207:000000000-ALC1F:1:1110:13281:19275 1:N:0:5
ATTGGGTTTAAAGAGTGCGTAGGTGGTCGTATTAGTCGTCTGTTAAATCCCTTGGCTCAACTGAGGAATCGCAGGCGAAACGGTACGACTCGAGAGCGTGAGAGGTGAATGGAACTCATGGTGTAGGGGTGAAATCCGTTGATATCATGGGGAACACCGAAAGCGAAGGCAATTCACTGGCGCGTTTCTGACACTCAAGCACGAAAGCGTGGGTAGCGAACGGGATTAGATACCCCTGTA
+
GGGGGGGGGGGGGGGGGGGGGGGGGGGGGGGGGGGGGGGGGGGGGGGGGGGGGGGGGGGGGGGGGGGGGGGGGGGGGGGGGGGGGGGGGGGGGGGGGGGGGGGGGGGGGFGGGGGDGGGGGGGGGGGGGGGGGGGGGGGGGGGGGGGGGGGGGGGGGGGGGGGGGGGGGGGGGGGGGGGGGGGGEEGGGGGGGGGCEGGGGGGGGGGGGGGGGGFGGGGCEGGGGGGFGFGGGGGGGGGF
@M00200:207:000000000-ALC1F:1:1110:9124:19946 1:N:0:5
ATTGGGTTTAAAGGGTGCGCAGGCGGTTCTGCAAGTCAGGCGTGAAAGCCCCGGGCTTAACCTGGGAATGGCGCTTGAAACTACAGGACTGGAGTATGGCAGAGGGAGGTGGAATTCCACGTGTAGCGGTGAAATGCGTAGAGATGTGGAGGAACACCGATGGCGAAGGCAGCCTCCTGGGCCAATACTGACGCTCATGCACGAAAGCGTGGGGAGCAAACAGGATTAGATACCCTAGTA
+
GGGGGGGEGGGGGGGGGGGGGGGGGGGGGGGGGGGGGGGGGGGGGGGGGFGGGGGGGGGGGGGGGGGGGGGGGGGGGGGGGGGGGGGGGGGCFGGGGGGGGGGGGGGGGGGGGGGGGGGGGFGGGGGGGFGGGGGGGGGGGGGGGGGGGGGGGGGGGGGGGGGGGGFGGGGEDCFFGGGGF;CEGGGGGGGFGGGDGGF?GGGGGGDFGGGDE?>EGGGGGGGGGFGFFBDGFGGGGGGG
@M00200:207:000000000-ALC1F:1:1110:21216:24115 1:N:0:5
ATTGGGTATAAAGGGCGCGTAGGCGGTGCCACAAGTCACTTGTGAAATCCCCAGGCTTAACCTGGGGCCTGCAGGCGAAACTGTGGTGCTGGAGTATGGGAGAGGTGCGTGGAATTCCCGGTGTAGCGGTGAAATGCGTAGATATCGGGAGGAACACCTGTGGCGAAAGCGGCGCACTGGACCATAACTGACGCTGAGGCGCGAAAGCTAGGGGAGCAAACAGGATTAGATACGCACGTA
+
FFGGGGGGGGGFFFGGGGGGDFCFGGGCFGGGGGGGGGFGFGGGGEGFGG8FGGFGFGGGGGGGCEGGGG7AFAFGGGGEGGCGGGGGGGGGFFFGGFGGFDCCGGGFGFG>FDGG9EFGGCCFGGFDGGGFGGG9DDFGCFGGGGGGDG+@C:FFCCEGFFGFGGGCCDFGGCCCECF7CFFCB@@FFFG88A*88ECFG58C5:?CGGGGGE)///:C5FE=/7*9?6*:F*9*17*0
@M00200:207:000000000-ALC1F:1:1111:24013:2113 1:N:0:5
ACTGGGTTTAAAGGGCGCGTAGGCGGTCGATCACGTCCGGGGTGAAAGCTTTCGGCTTAACCGGAAAAGTGCCTTGGATACGGATCGGCTGGAGGGAGGTAGGGGCAGGTGGAACTTCCGGTGGAGCGGTGAAATGCGTTGATATCGGAAGGAACGCCGGTGGCGAAAGCGGCCTGCTGGACCTCTTCTGACGCTGAGGCGCGAAAGCTAGGGGAGCAAACGGGATTAGATACCCCAGTA
+
GGGGGGGGGGGGGGGGGGGGGGGGGGGGGGGGGGGGGGGGGGGGGGGGGGGGGGGGGGGGGGGGGGGGGGGGGGGGGGGGGGGGGGGGGGGGGGGGGGGGGGGGGGGGGGGGFGFGGGGGGGGGFDGGGGGGGGGGGGGGGGGGGGGGGGGGFGGGGGGGGGGGGGGGGGGGGGGGGGGCC;FGGGGGGGGGGGGGGGFGGGGGGDGGGFCFGG>GGF6FFGCDGDG=??FFFFGGFGGG
@M00200:207:000000000-ALC1F:1:1111:15907:3698 1:N:0:5
ATTGGGCATAAAGCGAGCGCAGGCGGTTTAATAAGTCTGAAGTTAAAGGCAGTGGCTTAACCATTGTTCGCTTTGGAAACTGTTAAACTTGAGTGCAGAAGGGGAGAGTGGAATTCCATGTGTAGCGGTGAAATGCGTAGATATATGGAGGAACACCGGTGGCGAAAGCGGCTCTCTGGTCTGTAACTGACGCTGAGGCTCGAAAGCGTGGGGAGCAAACAGGATTAGATACCCTTGTA
+
GGGGGGGGGGGGGGGGGGGGGGGGGGGGGGGGGGGGGGGGGGGGGGGGGGGGGGGGGGGGGGGGGGGGGGGGGGGGGGGGGGGGGGGGGGGGGGGGGG<FGGGGFGGGEGGGGGGGGGGGGGGGGGGGGGGGGGGGGGGGGGGGGGGGFGGGGGGGGGGGGGGGGGGGGDGGGEGGGGGFGGGGGGFGGGGGGGGGGGGGGGGFGGGGGGGCCF9EFGGGGGGGGGGF?FGGCF6C?GG
@M00200:207:000000000-ALC1F:1:1111:22980:7564 1:N:0:5
ATTGGGTTTAAAGCGTGCGTAGACGGTTAGATAAGTCGGGTGTGAAAGCCCCGGGCTCAACCTGGGAATTGCATTCGAGACTGTTTAGCTAGGGTGCGGAAGAGGGAAGCGGAATTTCAGGTGTAGCGGTGAAATGCGTAGATATCTGAAGGAACACCAGTGGCGAAAGCGGCTTCCTGGTCCAGCACCGACGTTCAGGCACGAAAGCGTGGGGAGCAAACAGGATTAGATACCCTTGTAAGCT
+
GGGGGGGGGGGGGGGGGGGGGGGGGGGGGGGGGGGGGGGGGGGGGGGGGGGGGGGGGGGGGGGGGGGGGGGGFGGGGGGGGGGGGGGGGGGGGGGGGGGGGGGGGGGGGGGGGGGGGGGGGGGGGGGGGGGGGGGGGGGGGGGGGGGGGGGCGGGGGGGGGGGGGGGEGGGGGGGGGGGGGGGGGGGGGEEGGGGGGGGGGGDECEGGEGGGGG?EEFGFFFGGGGGFGFGCGGGGFGGGAE).
@M00200:207:000000000-ALC1F:1:1111:18561:10379 1:N:0:5
ACTGGGTTTAAAGGGTGCGCAGGCGGCGTCGCAAGTCAGGCGTGAAATCCCCGGGCTTAACCTGGGAACTGCACTTGAAACTACGATGCTGGAGTATGGCAGAGGGAGGTGGAATTCCACGTGTAGCGGTGAAATGCGTAGAGATGTGGAGGAACACCGATGGCGAAGGCAGCCTCCTGGGCCAATACTGACGCTCATGCACGAAAGCGTGGGGAGCAAACAGGATTAGATACCCCCGTA
+
GDGGGGGGGGGGGFGGGGGGGGGGGGGGGGGCGGGGGGGGGGGEGGGGGGGGGGGGGGGGGGGEGGGGGGEDFGGGGGGGGGGGGGGGEGGDDGGGGGFFGGFGGGGGGGGGGFG<FFFFGFGFFEEFEEGGGFFBFF@CFCFAFCFGGFGDGFA>FCF7BFEFEGGGGGGGGFGGGGGEC<CCGGGCCFGGGGECEC@CCCFGGGGFC>EGE*1:CFGGGGGFDGG?6=:CGGGGECGG
@M00200:207:000000000-ALC1F:1:1111:27511:10531 1:N:0:5
ATTGGGCGTAAAGGGCGCGTAGGCAGGTTTGCAAGTCCGGGGTGAAATCTTTCGGCTCAACCGGAAAAGGGCCTTGGATACTGCAAATCTCGAGGGAGGTAGGGGCCTGTGGAACTTTGGGTGGAGCGGTGAAATGCGTTGATATCCAAAGGAACGCCGGTGGCGAAAGCGACGGGCTGGACCTCTTCTGACGCTGAGGCGCGAAAGCCAGGGGAGCAAACGGGATTAGATACCCCCGTA
+
GGGGGGGGGGGGGGGGGGGGGGGGGGGFGGGGGGGGGGGGGGGGGGGGGGGGGGGGGGGGGGGGFGGGFGFGGGGGGGG,BFGGGGGGGGGGGEEGGGGGGGGCGFEEGFGGGGGGGGGFGGGDGGGGGGGGGGGGGGGGGGGAEGGGCCFGGGGGEGGGGGGGGGGGGGGGGDGGGGGC5FG6E<EFGGCGGGGGGGGGGGCCGGGGGGGGGGBGGGGGGCGGGGGFFFCCFGGCBDDG
@M00200:207:000000000-ALC1F:1:1111:24489:13055 1:N:0:5
ATTGGGTATAAAGGGCGCGTAGGTGGTCTGATAAGGGTGTGGTGAAAGCCCGGGGCTCAACCCCGGGTCGGCCGTGCCGACTGTTAGACTAGAGTACTGTAGGGGCAGGCGGAATTCCGGGTGTAGCGGTGGAATGCGTAGAGATCCGGAGGAAGACCGGTGGCGAAGGCGGCCTGCTGGGCAGTTACTGACACTGAGGCGCGACAGCGTGGGGAGCAAACAGGATTAGATACCCGAGTA
+
GFFFGGGGGGGGGGGGGGGGGGGFGGEGGGFGGGFGGGGGGGFGGGGGD<FGGGGGGGGGGGGGGGG=EGDGGGGGGGGGGDEGGFFGGGGGGFGGGGGGGGGGGGGGGGGGD@FGGGGGGGGEGGGEGGGGFGGGGG@GGGGGGGGGGGGGGGGGGGGCFGGGGGGGGGGG5EGGGGGFEFGC;EGGGCEGGGGGGF=FGGGGGGGGGGGGGGFGGGFGGGGGGCC?CFGGGGCGDCFG
@M00200:207:000000000-ALC1F:1:1111:24977:13760 1:N:0:5
ATTGGGTGTAAAGGGCGCGTAGGCGGTGCGGTAAGTCACCTGTGAAACCTCTGGGCTTAACTCAGAGCCTGCAGGCGAAACTACCGTGCTGGAGGGTGGGAGAGGTGCGTGGAATTCCCGGTGTAGCGGTGAAATGCGTAGATATCGGGAGGAACACCTGTGGCGAAAGCGGCGCACTGGACCACTTCTGACGCTGAGGCGCGAAAGCTAGGGGAGCAAACAGGATTAGATACCCCGGTA
+
CEEEAFFF6CFGGG>C@FCC:@;FE@GGGGDC@GFCFFG@FEFFEEEF@<@@@EFEGFFEACFEEEFCFCFGGFGGGGGGGAFGGGCGGCFE,FCEBCCGGE:C7FFAF=?F@=DGACFEGFDB>BDEGGGDGGGCGCFEEGAFGGEGGGGGDGEFGEB@>CBEEEECG7F:EC:CCEC7?FGGFCC+:CEGG5*8:8EGGGGD=ECFGGGGG825*:CGGGFGC9CFF=DFGGC<5<DC
@M00200:207:000000000-ALC1F:1:1111:18139:15061 1:N:0:5
ATTGGGTATAAAGGGCGCGTAGGCGGCTCGATAAGTCAAAGGTGAAATCCCTCGGCTCAACTGAGGAACTGCCTTTGAAACTGTAGAGCTTGAGTCCGGGAGGGGGTAGCGGAATTCCCAGTGTAGCGGTGAAATGCGTAGATATTGGGAGGAACACCAGTGGCGAAGGCGGCTCACTGGACCGGAACTGACGCTGAGGCGCGAAAGCGTGGGGAGCAAACAGGATTAGATACCCGCGTA
+
GGGGGD@CEFE<FFE;FGFGEE7<FCEGEGGGGGDFEGGGGF<<@FEGEAE@FFD@<B@FEFDFGC@FGAFEF=?EFEAFFC?EEE,5C?FF85FBFFGG@FCCFGGGEGG=:=F@FGFFG>FDFFDEG@F>CFFGGGFDE:CCFGGC:@FDEEFFFDGGGCFEGEE<<71FE@BCGGFFFCCE>7BGGGG88E8?8ECGGE8E8E58*;=CC?1CEFF65>CCCFCFG6:::C*)7CC5
@M00200:207:000000000-ALC1F:1:1111:17831:18146 1:N:0:5
ATTGGGTATAAAGGGCGTGTAGGCGGTTTGTACAGTCAGATGTGAAATCCCCGGGCTTAACCTGGGAGCTGCATTTGATACGTGCAGACTAGAGTGTGAGAGAGGGTTGTGGAATTCCCAGTGTAGAGGTGAAATTCGTAGATATTGGGAAGAACACCGGTGGCGAAGGCGGCAACCTGGCTCATGACTGACGCTGAGGCGCGAAAGCGTGGGGAGCAAACAGGATTAGATACCCTAGTA
+
GGGGGGGGGGGGGGGGGGGGGGGGGGGGGGGGGGGGGGGGGGGGGGGGGGGGGGGGGGGGGGGGGGGGGGGGGGGGGGGGGGGGGGGGGGGGGGGGGGGGGGGGGGGGGGGEGFGGGGGGGGGGGGGGGGGGGGGGGGGGGGGGGGGGGGGGGFGGGGGGGGGGGGGGGGGGGGGGGGGGFFGGGGGGGGGGGGGGGGGGGGGGGGGGGGGGGG?GGGFGGGGFGGG@CFGGGFFGFGGG
@M00200:207:000000000-ALC1F:1:1111:10619:20122 1:N:0:5
ATTGGGTGTAAAGCGTGCGCAGGCGGTTATATAAGACAGTTGTGAAATCCCCGGGCTCAACCTGGGAATTGCATCTGTGACTGTATAGCTAGAGTACGGTAGAGGGGGATGGAATTCCGCGTGTAGCAGTGAAATGCGTAGATATGCGGAGGAACACCGATGGCGAAGGCAATCCCCTGGACCTGTACTGACGCTCATGCACGAAAGCGTGGGGAGCAAACAGGATTAGATACCCCAGTA
+
GGGGGGGGGGGGGGGGGGGGGGGGGGGGGGGGGGGGGGGGGGGGGGGGGGGGGGGGGGGGGGGGGGGGGGGGGGGGGGGGGGGGGGGGGGGGGGGGGGGGGGGGGGGGGGGGGGGGGGGGGGGGGGGGGGGGGGGGGGGGGGGGGGGGGGGGGGGGGGGGGGGGGGGGGGGGGGGGGGGGGFFGGGGGGGGGGGGGGGGGGGGGGDEGGGGGGGFEDFGGGGGGGGGFGFGGGGGGFGGG
@M00200:207:000000000-ALC1F:1:1111:17593:21319 1:N:0:5
ATTGGGTATAAAGCGTGTGTAGGCGGACTTGCAAGTGCTTTGTGAAATCCCACGGCTCACCCGTGGAATAGCTTGGCATACTGCGAGTCTTGAGCCATCTAGGGGCAACTGGAACAAATGGTGGAGCGGTGAAATGCGTAGATATCATTTGGAACGCCAATGGTGAAAACAGGTTGCTGGGGATGGGCTGACGCTGAGACACGAAAGCCAGGGGAGCAAAAGGGATTAGATACCCTAGTA
+
FGGGGGGGGGGFGEF@FBF<CFGGGGGFEEFGGGGGFFFGCFGGGGGGGCGGGGGGGGGFGGGBFGFGGGGFFGGGGGGGGGAFFCGF<CFFFGGGGEF9<?FGGGEFGEFFE<?FGF<FGAECDAFCF+CDFG9?:C8=:C,:CFAC@DFGFFFEGGC=6FDFGGGGCCFDCFED,7@:CEE:>*6,,>8F:8=CCD9<CA88?CC?@FGFD4:C*:C002528*0=CC>FGGC*;D*0
@M00200:207:000000000-ALC1F:1:1112:23994:2885 1:N:0:5
ACTGGGCGTAAAGGGTTCGTAGGCGGTGCGGCAAGTTGGGAGTGAAATCTCTGGGCTCAACCCAGAGGCTGCTTCCAAAACTGCTGTGCTTGAGTGTGGGAGAGGCGCGTGGAATTGCAGGTGTAGCGGTGAAATGCGTAGATATCTGCAGGAACACCCGTGGCGAAAGCGGCGCGCTGGACCACTACTGACGCTGAGGAACGAAAGCTAGGGGAGCAAACAGGATTAGATACCCGTGTA
+
GGGGGGGGGGGGGGGGGGGGGGGGGGGGGGGGEGGGGGGGFGGGGGGGGGGGGGGGGGGGGGGGGGGGGGGGGGGGGGGGGGGGGGGGGGGG=FGGGGGGGCGGGGGGGGGG7EFFGGGGGGGGGGGGDGDCFGGFGGGGDGGGGGGGGFEFGFGGGGGGGGGGGGD@FGGGGGGGGGEE58<EGGCCCFGGDGGGCFGGGDGG5E:8EGFGGDGC3=F?@CGFFFGGGFGGGGGGFDFG
@M00200:207:000000000-ALC1F:1:1112:12654:4621 1:N:0:5
ATTGGGTATAAAGAGCTCGTAGGCGGCTTGTCGCGTCGTCCGTGAAAACTTGGGGCTCAACCCCAAGCTTGCGGTCGATACGGGCAGGCTAGAGTTCGGTAGGGGAGACTGGAATTCCTGGTGTAGCGGTGAAATGCGCAGATATCAGGAGGAACACCGGTGGCGAAGGCGGGTCTCTGGGCCGATACTGACGCTGAGGAGCGAAAGCGTGGGGAGCGAACAGGATTAGATACCCCTGTA
+
GGGGGGGFGGGGGEG<EFGCGGCGGGGC7@F<66CFGC@FCFGGGGG9@FGG8FGGGGGGGG7=FF=<FGGGCFGDGG@FGFG>>>FGGGEGGGG<FGGG<F<FG+++B5FGGGGGGDGGGGGGGGGGGGGGGGGGG@:FGGGGGGGCGG7FGGG@GGG@FCFGGGGGGG:E1*12<::C6CFG**?EGGGGG=EGGGG8CFGGG=G?E//CGCE5D7CGDGFGGGGGGFGGGGGD@FGG
@M00200:207:000000000-ALC1F:1:1112:11456:5244 1:N:0:5
ATTGGGCATAAAGGGCGCGTAGGCGGTGCGGTAAGTCACCTGTGAAATCCCCGGGCTTAACTCGGGGCCTGCAGGCGAAACTGCCGTGCTGGAGGGTGGGAGAGGTGCGTGGAATTCCCGGTGTAGCGGTGAAATGCGTAGATATCGGGAGGAACACCTGTGGCGAAAGCGGCGCACTGGACCACTACTGACGCTGAGGCGCGAAAGCTAGGGGAGCAAACAGGATTAGATACCCTGGTA
+
EEFGGFGGEFA-<<CFGGGCFBBFGGGGGGG7FEGGFGGGGGFGGDGGCFG@FGGGGGGGGFGGGGGDGGGGGGFGGGGGECGGGGGGG<FFFEEDFG:FGE7F>FEGEGGGGGGGGCF@EGFFFFGEGGGGEFCGFGG<FD@D<CEGGGGGEGG7FCFFFGCGGGGGFCFGGGGGGGGGFGGGGG8<9<A<EC*?>F;*?EDCEEGGC??FE**:)=7E:C64**;77=*CGGGGFFC*
@M00200:207:000000000-ALC1F:1:1112:16128:5655 1:N:0:5
ATTGGGTTTAAAGCGAGTGTAGGCGGTTTGGTAAGTCGGATGTGAAAGCCCCGGGCTCAACCCGGGAAGTGCACTCGATACTGCCAAGCTAGAGTATCGGAGAGGTTGGTGGAATTCTCGGTGTAGAGGTGAAATTCGTAGATATCGAGAGGAACACCGGTGGCGAAGGCGGCCAACTGGACGAATACTGACGCTGAGACTCGAAAGCGTGGGGAGCAAACAGGATTAGATACCCCCGTA
+
GGGGGGGGGGGGGGGGGGGGGGGGGGGGGGGGGGGGGGGGGGGGGGGGGGGGGGGGGGGGGGGGGGGGGGGGGGGGGGGGGGGGGGGGGGGGGGGGGGGGGGGGGGGGGGGGGGGGGGGGGGGGGGGGGGGGGGGGGGGGGGGGGGGGG7FGGGGGGGGGGGGGGGGGGGGGGGGGGGGGGGGGGGGGGGGGGGGGGGGGGGGGGGGGGGGGGGGGGGGGFGGGGGGFFFGGGGCCEGGD
@M00200:207:000000000-ALC1F:1:1112:18735:8667 1:N:0:5
ACTGGGCGTAAAGGGCGCGTAGGTGGCGTCGCAAGTCGATGGTGAAAGCTCGTCGCTCAACGACGAGTCGGCCATTGATACTGCGAGGCTGGAGCACTGTAGAGGCAGATGGAATTCCGGGTGTAACGGTGGAATGCGTAGAGATCCGGAAGAACACCGGTGGCGAAGGCGGTCTGCTGGGCAGTTGCTGACACTGAGGCGCGACAGCGTGGGGAGCAAACAGGATTAGATACCCGCGTA
+
GGGGGGGGFGGGGGGGGGGGGGGGGGGGGGGGGGGGGGGGGGGGGGGGGGGGGGGGGGGGGGGGGGGGGGGGGGGGGGGGGGGGGGGGGGGGGGGGGGGGGGGGGGGGGGGGGGGGGGGGGGGGGGGGGGGGCFGGGGGGGGGGGGGGGGGGGGGGGGGGGGGGGGGGGGGGGGGGGGGGGGGGGGGGGGGGGGGGGGGGGGGGGGGGGGGGGGGGGGGGGGFFFGGFGF=FFFGDFGGG
@M00200:207:000000000-ALC1F:1:1112:14485:9146 1:N:0:5
ATTGGGTGTAAAGGGCGCGTAGGCGGGATGGCAAGTCGGTCGTGAAATCCCTCGGCTCAACCGAGGAGCGTCGGCCGATACTGCCGTTCTTGAGGGATGCAGAGGAGACTGGAATTCCCGGTGTAGCGGTGAAATGTGTAGAGATCGGGAGGAACACCGGTGGCGAAGGCGGGTCTCTGGGCATCTCCTGACGCTGAGGCGCGAAAGCGTGGGGAGCAAACGGGATTAGATACCCGAGTA
+
GGGGGGGGFGGGGGGGGGGGGGGGGGGGGGGGGGGGGGGGGGGGGGGGGGGGGGGGGGGGGGGGGGGGGGGGGGGGGGGGGGGGGGGGGGGGGGGGGGGGGGGGGGGGGGGGGGGGGGGGGGGGGGGGGGGGGGGGGGGGGGGGGGGGGGGGGGGGGGGGGGGGGGGGGGGGGGGGGGGGGGGGGGGGGGGGGGGGGGGGGGGGGGGGGCGGGGGGGGGGGGGGGGGGGFGGGGGGFGFG
@M00200:207:000000000-ALC1F:1:1112:10640:11795 1:N:0:5
ATTGGGTTTAAAGCGTGCGCAGGCGGTTTTGTAAGTCAGATGTGAAATCCCCGGGCTCAACCTGGGAACTGCATTTGAGACTGCAAGGCTAGAGTGTGGCAGAGGGGGGTAGAATTCCACGTGTAGCAGTGAAATGCGTAGAGATGTGGAGGAATACCGATGGCGAAGGCAGCCCCCTGGGCCAATACTGACGCTCATGCACGAAAGCGTGGGGAGCAAACAGGATTAGATACCCCTGTA
+
GGGGGGGGGGGGGGGGGGGGGGGGGGFGGGGGGGGGGGGGGGGGGGGGGGGGGGGGGGGGGGGGGGGGGGGGGGGGGGGGGGGGGGGGGGGGGGGGGGGGGGGGGGGGGGGGGGGGGGGGGGGGGGGGGGGGGGGGGGGGGGGGGGGGGGGGGGGGGGGGGGGGGGGGGGGGGGGGGGGFFGGGGGGGGGGGGGGGGGGGGGGGGGGGGGGGGGGGGGGGGGGGGGGGGFGGGGGGFGGG
@M00200:207:000000000-ALC1F:1:1112:24621:11833 1:N:0:5
ATTGGGCTTAAAGAGCGCGTAGGCGGTTCCGTAAGTTGGTTGTGAAAGTTCGAGGCTCAACCTCGAAACTGCGTCCAATACTGCGGGGCTGGAGTGCAAGAGAGGCAAGTGGAATTTGCGGTGTAGTAGTGAAATGCGTAGATATCGCAAGGAACACCAGTGGCGAAGGCGGCTTGCTAGCTTGTAACTGACGCTGAGGCGCGAAAGCTAGGGGAGCGAACGGGATTAGATACCCTAGTA
+
GGGGGFDFFGGGGGGGGGGGGGGGGGGGGGGGGEGGFGGCFGGGGGGGGGGGGGGGFGGGGGGGGGGGGFGGGGEGGGGGGGGFDGGGC>CCFFFGGGGGFGGDEGGCDCFF@FFGGGFGGGGECDFGGFGGGGGGCBFFGGGGGFECCFECFGFGGGFFFGGEEGGCEGGEGGEE7?FGGC?8<FFFCGG2=C;;EFGEGGG=EGGGCGGGGGG5CEDCEGEGG<FFC?C::FGGFGGC
@M00200:207:000000000-ALC1F:1:1112:11442:14712 1:N:0:5
ATTGGGTTTAAAGCGTGTGTAGGCGGATTGGTAAGTACCTTGTGAAATCCCACGGCTCAACCGTGGAACTGCTCGGTATACTGCTTATCTTGAGCCACTTAGGGGCTGTCGGAACAAACGGTGGAGCGGTGAAATGCGTAGATATCGTTTGGAACGCCAAAGGTGAAAACAGACAGCTGGGAGTGTGCTGACGCTGAGACACGAAAGCCAGGGGAGCGAACGGGATTAGATACCCGAGTA
+
GGGGGGGGGGGGGGGGGGGGGGGGGGGGGGGGGGGGGGGGGGGGGGGGGGGGGGGGGGGGGGGGGGGFGGGGGGGGGGGGGGGGGGGGGGGGGGGGGGGGGGGGFGGGGGGGGGGGGGGGGGGGGGGGGGGGGGGGGGGGGGGGGGGGGGGGGGGGGGGGGGGGGGGGGGGGGGGGGGGGGGGGGGGGGGGGGGGGGGGGGGGGGEEFGGGGGGGGGGGGGGGGGGGGG?DDCGGGFGGG
@M00200:207:000000000-ALC1F:1:1112:10315:16955 1:N:0:5
ATTGGGTTTAAAGGGCGCGTAGGCGGCCATGCGTGTCTTCCGTGAAATCCCTCGGCTTAACTGAGGACGTGCGGAAGAAACTGCAAGGCTCGAGTCCGGGAGAGGGGGGTGGAATTCCCAGTGTAGCGGTGAAATGCGTAGATATTGGGAGGAACACCGGTGGCGAAGGCGGTGCTCTGGGCCGGAACTGACGCTGAGGAGCGAAAGCGTGGGTAGCAAACAGGATTAGATACCCCCGTA
+
9FDFGGCBBEFEDGCGGGEFCEGGEDGGGGFGGGGGGGGGGGGDG,@AFEGFGGEGGGGGGGGGGGGGGGEFGECFEGGGGGGGGGGGGFFFGGGGGGGG+F7>:FGGGGGDGFGGGGGFGFGG9<FEEGGGC:CCFEECE5CFCFGFDFGGGGGGGGEDGGGGG>EGDCGDGGGGGGG68FGGGDCCFG:EEGGGECFGGGDGGGCFEGGGGGCEGC?6C5?DFGFFC=CFEFGFFDGG
@M00200:207:000000000-ALC1F:1:1112:19434:20162 1:N:0:5
ATTGGGTGTAAAGCGAGCGCAGGTGGTTTAATAAGTCTGATGTAAAAGGCAGTGGCTCAACCATTGTGTGCATTGGAAACTGTTAGACTTGAGTGCAGTAGAGGAGAGTGGAATTCCATGTGTAGCGGTGAAATGCGTAGATATATGGAGGAACACCGGTGGCGAAAGCGGCTCTCTGGACTGTAACTGACACTGAGGCTCGAAAGCGTGGGTAGCAAACAGGATTAGATACCCTTGTA
+
EGGGGG@CFAEFCGGF::CFGGGGGGC<FGGF@EAFGGGFGGGGGGFGDGECFGDGCFGCFGDG9FGGFGGGEGFGDGAGFGFFFGGGGGEGGGGGGFEDFCF88FFFFGGGDGFGFAEFC@FGGGEGGGGCCGGF@B?FC,AEFFGEFFFEGGGGGGDEGGGGGDEGGGGC7BC9DFGFGGGGGGGGGGGFFFGGGFFGGGDCCEFGGGCCE9CFGGFC=C=CFFDGG=CFGFGFFGG
@M00200:207:000000000-ALC1F:1:1112:12030:23500 1:N:0:5
ATTGGGTTTAAAGGGCGCGTAGGCGGTGTCGCAAGTCCATGGTGAAATCTCCAGGCTCAACTTGGAGTCTGCCACGGAAACTGCGATGCTGGAGTACTGGAGAGGTGAGTGGAATTCCCGGTGTAGCGGTGAAATGCGTAGATATCGGGAGGAACACCTGTGGCGAAAGCGGCTCACTGGACAGTAACTGACGCTGATGCGCGAAAGCTAGGGGAGCAAACAGGATTAGATACCCCAGTA
+
GGGGGGGGGGGGGGGGGGGGGGGGGGGGGGGGGGGGGGGGGGGGGGGGGGGGGGGGGFGGGGGGGGGGGGGGGGGGGGGGGGGGGGGGGGGGGGGGGGGGGGGGGGGGGGGGGGGGGGGGGGGGGGGGGGGGGGGGGGGGGGGGGGGGGGGGGGGGDGGGGGGGGGGGGGGGGGGGGGGGGGGGFFGCFGFCEGGGGFFFGGGDGGGGGGGGGGGG3EC?AFFGC*>FFFCFGCFDE9FF
@M00200:207:000000000-ALC1F:1:1113:12361:4545 1:N:0:5
ATTGGGTTTAAAGAGAATGTAGGCGGTTTATTAAGTTTGAAGTGAAAGCCCTCGGCTCAACCGAGGAAGTGCTTCGAAAACTGGTAAACTTGAGTGCAGAAGAGGAAAGTGGAACTCCATGTGTAGCGGTGGAATGCGTAGATATATGGAAGAACACCAGTGGCGAAGGCGCCTTTCTGGTCTGTAACTGACGCTGAGATTCGAAAGCATGGGTAGCAAACAGGATTAGATACCCCGGTA
+
GFGGGG6BFGFGG<CF8EFGFFGGGGGGGGGGGGGGDFGGGGGGGGGGFGFFGGGGGGGGGGG7+@+:,:<CCG9FFGG:E<E,CEEF<FECF=FDEECFDFFG<EEGF?FEECEEF8,BFGGGFCFEEE+@FFGDFF77@@AEDFAFD<<<F8=AE:B:?D8=FGGGDFE+8+>9B;F,7BECEG933;3DEC5EEG,5>=8EFGDFDFFFGFDC4C7476CCFF7C?AGCGGC5A3;D
@M00200:207:000000000-ALC1F:1:1113:25724:8180 1:N:0:5
ATTGGGTGTAAAGGGCGCGTAGGCGGCCACCGCAAGTCGACTGTGAAATCTCCGGGCTTAACCCGGAAAGGTCAGCCGATACTGCGGGGCTAGAGTGCAGAAGGGGCAACTGGAATTCTCGGTGTAGCGGTGAAATGCGTAGATATCGAGAGGAACACCTGCGGCGAAGGCGGGTTGCTGGGCTGACACTGACGCTGAGGCGCGAAAGCTAGGGGAGCGAACGGGATTAGATACCCTAGTA
+
GGGGGGGGGGGGGGGGGGGGGGGGGGGGGGGGGGGGGGGGGGGGGGGGGGGGGGGGGGGGGGGGGGGGGGGGGGGGGGGGGGGGGGGGGGGGGGGGGGGGGGGGGGGGGGGGGGGGGGGGGGGGGGGGGGGGGGGGGGGGGGGGGGGGGGGGGGGGGGGGGGGGGGGGGGGGGGGGGGGGGGGGGGGCFFGGGGGGGGGGGGGGGGGGGGGGGGGGGGGGGGGGGGDGGFGGGFFGFGFGF
@M00200:207:000000000-ALC1F:1:1113:18499:9217 1:N:0:5
ACTGGGCTTAAAGGGTGCGCAGGCGGCCCGCCGCGTGGGGGGTGAAATCGCCCGGCTTAACCGGGCGGGGGCTTCCCAGACGGGCGGGCTTGAGGGGCGGAGAGGGGCGCGGAATTCCGGGTGGAGCGGTGAAATGCGTAGAGATCCGGAAGAACACCGACGGCGAAGGCAGCGCCCTGGACGCCATCTGACGCTCGGGCACGAAAGCGCGGGGAGCGAACAGGATTAGATACCGCAGTA
+
GFGGGGDFGGGGGGGFGGGGGGGGGGGGGGDGGGGEFGGGGGGGGGGFGEGGFGEGCEGGGGGGGGGGGGGGGE?EGGGGFGGGEGGGGG8CFGDCGEGGEGEGGGC88CGGGGGFGFGGG8EGF>8ED8CDGFGFFGGGGDGCCEGFEEEEGFCFGGGGEGDGECCE>CEC?CGGGGGFFGGGGGGG97+3;5EEGGCCEEGGGGGGGCEEGC<77:EC/7EC4C7797CFDF*9>5>F
@M00200:207:000000000-ALC1F:1:1113:25266:19470 1:N:0:5
ATTGGGTATAAAGCGCGCGTAGGTGGCTTGATAAGCCGGTTGTGAAAGCCCCGGGCTCAACCTGGGAACGGCATCCGGAACTGTCAAGCTAGAGCGCAGGAGAGGAAGGTAGAATTCCCGGTGTAGCGGTGAAATGCGTAGAGATCGGGAGGAATACCAGTGGCGAAGGCGGCCTTCTGGACTGACACTGACACTGAGGTGCGAAAGCGTGGGTAGCAAACAGGATTAGATACCCTAGTA
+
FCFCFGCCD<AFF<7FEGG@6@BEFGGGGGFGGCEGGD@FFCFCFCCFEFFFGGGGFCGFGF8F?ECFGEGGDCEFFEDCCFGGCFGFGGGGDF,>CFEFFC=FDG?EEGBFDDGGGGGEEGDFGEFGGFFGEGGGGGCFEGFG9FC:FE@F>CFCCDF@7DFGDGC1FCCGGD7CFFFCFGGGGGG<@FE:9?EFGCE6EGGGEGGGGEGEGGGGGGGDFDGD**;CGF7:A7DG?CFF
@M00200:207:000000000-ALC1F:1:1113:23718:21495 1:N:0:5
ATTGGGTGTAAAGCGCGTGTAGGCGGCCAAGTAAGTCTTACGTGAAATCCTGAGGCTCAACCTCAGGCCTGCGCGGGATACTGCTTGGCTAGAGTCCGGAAGAGGAGAGTGGAATTCCTGGTGTAGCGGTGGAATGCGCAGATATCAGGAGGAACATCCGTGGCGAAGGCGGCTCTCTGGGACGGTACTGACGCTGAGACGCGAAAGCGTGGGGAGCGAACAGGATTAGATACCCGCGTA
+
GGGGGGGGGGGGGGGGGGGGGGGGGGGGGGGGGGGGGGGGGGGGGGGGGGGGGGGGGGGGGGGGGGGGGGGGEEGGGGGGGGGGGGGGGGGGGGFGGGGGGGGGGGGGGGGGGGGFGGGFGGGGGGGGGECGFGGGGGGGGGGDFGCFGGGGGGEGAFGFF@FEGEEGGFFGGEEGGFFGGFGGGGGGCGGGGGGGGGGGGGGGEGGFG=EGEGGGDEEGDGGGG627C@7>?7D>@DDG
@M00200:207:000000000-ALC1F:1:1114:6155:5850 1:N:0:5
ATTGGGTTTAAAGCGTGCGCAGGCGGTTTCTCAAGTCAGGGGTGAAAGCCCAGAGCTCAACTCTGGAACTGCCTTTGAAACTGTGAAACTCGAGTACGGGAGAGGTGAGTGGAATTCCCAGTGTAGAGGTGAAATTCGTAGATATTGGGAAGAACACCGGTGGCGAAGGCGGCTCACTGGCCCGTTTCTGACGCTCATGCACGACAGCGTGGGGATCAAACAGGATTAGATACCCCGGTA
+
GGGGGGGGGGGGGGGGGGGGGGGGGGGGGGGGGGGGGGGGGGGGGGGGGGGGGGGGGGGGGGGGGGGGGGGGGGGGGGGGGGGGGGGGGGGGGGGGGGGGGGGGGGGGGGGGGGGGGGGGGGGGGGGGGGGGGGGGGGGGGGGGGGGGGGGGGGGGGGGGGGGGGGGGGGGGGGGGGGGGGGGGGGGGGGGGGGGGGGGFGGGGGGGGGGGGGGGGGGFGGGGGFGGFGFGGGGGGGGFG
@M00200:207:000000000-ALC1F:1:1114:12189:6996 1:N:0:5
ACTGGGCTTAAAGGGTGCGTAGGCGGGTCTTTAAGTCAGGGGTGAAATCCTGGAGCTCAACTCCAGAACTGCCTTTGATACTGAGGATCTTGAGTTCGGGAGAGGTGAGTGGAACTGCGAGTGTAGAGGTGAAATTCGTAGATATTCGCAAGAACACCAGTGGCGAAGGCGGCTCACTGGCCCGATACTGACGCTGAGGCACGAAAGCGTGGGGAGCAAACAGGATTAGATACCCTTGTA
+
GGGGGGGGGFGGGGGGGGGGGGGGGGGGGGGGGGGGGGGGGGGGGGGGGGGGGGGGGGGGGGGGGGGGGGGGGGGGGGGGGGGGGGGGGGGGGGGGGGGGGGGGGGGGGGGGGGGGGGGGGGGGGGGGGGGGGGGGGGGGGGGGGGGGGGGGGGGGGGGGGGGGGGGGGGGGGGGGGGFGGFGGGGGGGGGGEGDGGGGFGGGGGGGGGGGGGGGGGGGGGFGGFGGFGFDGGFGGGGFG
@M00200:207:000000000-ALC1F:1:1114:5057:8672 1:N:0:5
ATTGGGTATAAAGAGCTCGTAGGCGGCTTGTCGCGTCGGCTGTGAAAACCCGCGGCTCAACTGTGGGCGGGCAGCTGATACGGGCAGGCTGGAGTTCGGTAGGGGAGACTGGAATTCCTGGTGTAGCGGTGAAATGCGCAGATATCAGGAGGAACACCGGTGGCGAAGGCGGGTCTCTGGGCCGATACTGACGCTGAGGAGCGAAAGCGTGGGGAGCGAACAGGATTAGATACCCCCGTA
+
GGGGGGGGGGGGGGGGGGGGGGGGGGGGGGGGGGGGGGGGGGGGGGGGGGEGGGGGGGGGGGGGGGGGGGGGGGGGGGGGGGGGGGGGGGGGGG8FGGGGGGGGGGGGGGGGGGGGGGGGGGGGGGGGGGGGGGGGGGGGGGGGGGGGGGGGGGGGFGGGGGGGGGGGGGGDGGGGGGGGGGGGGGGGGGGGGGCGGG59EGGGGGGGGGGGGGDGCGGGEGFG>CDFGFGGGGGGCC>7
@M00200:207:000000000-ALC1F:1:1114:26434:9769 1:N:0:5
ACTGGGTTTAAAGGGCATGCAGGCGGTCAGGCGCGTTTTGTGTGACAGCGGGTGGCTTAACTACCCGAGGATGCGAAAGACGGCTTGACTTGAGTGCTCGAGAGGGACACGGAATTCCGGGTGGAGTGGTGAAATGCGTAGAGATCCGGAGGAACACCGAAGGCGAAGGCAGTGTCCTGGCGAGTGACTGACGCTGAGGTGCGAAAGCCAGGGGAGCGAACGGGATTAGATACCCCTGTA
+
GGGFGGGGGGGGGGGGFGGGGGGGGGGGGGGGGGGGGGGGGGGGGG<EGGEGGGGGGGGGGGFGGGG@FGGGGGGGGGEGGGEEGGGFGGGGGGGGGGGGGGGGGGEGGGGGCFGGGGFEGGGGGGGGGGGGGGGGGCGGGGGGGGGGGGGGGCGFGGGGEGEGGD8FCGAECFGGGGGGFG>EGGGGGFGGGGGGEGGF5FGGCEEGGGGFCGGDDGGDGGD35CDFGFGGGGGGGGFF
@M00200:207:000000000-ALC1F:1:1114:10250:10685 1:N:0:5
ATTGGGTTTAAAGGGTGCGTAGGTGGCGGTGGAAGTTTGATGTGAAAGCTCAGGGCTTAACCCTGAAATGGCATTGAATACTCCATGGCTGGAGGTTTGGAGGGGGGACTGGAATTCTTGGTGTAGCAGTGAAATGCGTAGATATCAAGAGGAACACCAGTGGCGAAGGCGAGTCCCTGGACAACACCTGACACTGAGGCACGAAAGCTAGGGGAGCAAACAGGATTAGATACCCTCGTA
+
GGGGGGGGGGGGGGGGGGGGGGGGGGGGGGGGGGGGGGGGGGGGGGGGGGGGGGGGGGGGGGGGGGGGGGGGGGGGGGGGGGGGGGGGGGGGGGGGGGGGGGGGGGGGGGGGGGGGGGGGGGGGGGGGGGGGGGGGGGGFGGGGGGGGGGGGGGGGGGGGGGGGGGGGGGGGGGGGGGGGGGGGGGGGGGGGGGGGGG8>GGGGGGGGGGGGGGGGGGGGGGGGFDGFGFGGGCGGFGFG
@M00200:207:000000000-ALC1F:1:1114:7527:10941 1:N:0:5
ACTGGGCTTAAAGGGCGCGTAGGCGGTGCGGTAAGTCACCTGTGAAACCTCTGGGCTTAACTCAGAGCCTGCAGGCGAAACTGCCGTGCTGGAGTGTGGGAGAGGTGCGTGGAATTCCCGGTGTAGCGGTGAAATGCGTAGATATCGGGAGGAACACCTGTGGCGAAAGCGGCGCACTGGACCACAACTGACGCTGAGGCGCGAAAGCTAGGGGAGCAAACAGGATTAGATACCCCGGTA
+
GGGGGGGGGGGGGGGGGGGGGGGGGGGGGGGGGGGGGGGGGGGGGGGGGGGGGGGGGGGGGGGGGGGGGGGGGGGGGGGGGGGGGGGGGGGGGGGGGGGGGGGGGGGGGGGGGGGGGGGGGGGGGGGGGGGGGGGGGGGGGGFGGGGGGGGGGGGGGGGGGGGGEGGGGGGGGGGGGGGGGGGGGGGGGGGGGGGGGGGFGGGGCGEGGGGGGGGGGGGGGGGGFGG=?FGGGGGGGGFG
@M00200:207:000000000-ALC1F:1:1114:16633:13734 1:N:0:5
ATTGGGTTTAAAGGGTGCGTAGATGGCATGATAAGTTATTAGTGGGAAATCGAGGCTCAACCTCGTGGAAGCTGGTAATACTGTTTTGCTTGAGTGCAGGAGAGGTTAACGGAACTCCATGTGGAGCGGTAAAATGCGTAGATATATGGAAGAACATCAATAACGGCGAAGGCAGTTAACTATTCTGCTACTGACATTGAGGCACGAAAGCGTGGGGAGCAAAACGGATTAGATACCCCAGTA
+
FFGGGGFFGGGGFEGGFGGEGGGGGFGGGGGFF,C<EEEGGFFFGGGGCFGGGGGGGGGGGGGDCFFGGGGGGFFGGGGGGGGGGGGGGGGGGEFFGGGGGGGGGGGGGGGGGGGGGGGGGEGGFG?FCGGGGGGGFGGG@CGGGGGGFGF@FGGGGGFFGGGGGGGGGGGGGGGF9CEGGGGGGGFFFGGGGGGCCCF@FGGGGGGGGGGGGGGGGDGGGF6DFGD:=BFFGGGFC4>CBFC
@M00200:207:000000000-ALC1F:1:1114:22576:13762 1:N:0:5
ACTGGGTTTAAAGCGCGCGCAGGCGGTTCTTCAAGTCAGGGGTGAAAGCCCAGAGCTCAACTCTGGAATTGCCTTTGAAACTGTAGAACTTGAGTACGGGAGAGGTGAGTGGAATTCCCAGTGTAGAGGTGAAATTCGTAGATATTGGGAAGAACACCGGTGGCGAAGGCGGCTCACTGGCCCGTTACTGACGCTCAGGCGCGACAGCGTGGGGATCAAACAGGATTAGATACCCTCGTA
+
GGGGGGGGGGGGGGGGGGGGGGGGGGGGGGGGGGGGGGGGGGGGGGGGGFGGGGGGGGGGGGGGGGGGGGGGGGGGGGGGGGGGGGGGGGGGGGGGGGGGGGGGGGGGGGGGGGGGGGGGGFGGGGGGGGGGGGGGGGGGGGGGGGGGGGGGGGGGGGGGGGGGGGGGGGGGGGGGGGGGGGGGGGGGGGGGGGGGGGFFGGGGGGGGGGGGGGGGGGGGGGGFFGGFGFGGGGFFCDFG
@M00200:207:000000000-ALC1F:1:1114:13905:15844 1:N:0:5
ATTGGGTTTAAAGGGTGCGTAGGCGGTTCGATAAGTCGGACGTGAAATCTCCACGCTCAACGTGGAGGGGCCGTTCGATACTGTCGTGACTCGAGTCCGGTAGGGGAGTGTGGAATTCCCGGTGTAGCGGTGAAATGCGCAGAGATCGGGAGGAACACCCGTAGCGAAGGCGGCACTCTGGGCCGGTACTGACGCTGAGGAGCGAAAGCGTGGGGAGCAAACAGGATTAGATACCCGCGTA
+
E<F;CFF;-;CFFFEECCCBF:;FFDCFGGGCEDEEGGGGGGFGGFAFFGGFGGGGCFGGGGDFEGGGDE@FGFGGCFGFBFGGGGGGGGFG=FGBFGCFGDGGDEEEFGGGCEDAFFGFGG+CEGGGGG:FFGGGGGGEGGGGGGGGD@FGGGGGGGGGGGGGGGGGGGGGGGGG7BFFGGGGGGGEGGGFGGGEGEG>CC5EGGGGCGGGGGC=DGGGFGFGFC6*@9FFGGGGCGFGF
@M00200:207:000000000-ALC1F:1:1114:9786:17317 1:N:0:5
ATTGGGTTTAAAGCGTGCGCAGGCGGTGATGTAAGACAGATGTGAAATCCCCGGGCTCAACCTGGGAACTGCATTTGTGACTGCATCGCTAGAGTACGGCAGAGGGGGATGGAATTCCGCGTGTAGCAGTGAAATGCGTAGATATGCGGAGGAACACCGATGGCGAAGGCAATCCCCTGGGCCTGTACTGACGCTCATGCACGAAAGCGTGGGGAGCAAACAGGATTAGATACCCGTGTA
+
GGGGGGGGGGGGGGGGGGGGGGGGGGGGGGGGGGGGGGGGGGGGGGGGGGGGGGGGGGGGGGGGGGGGGGGGGGGGGGGGGGGGGGGGGGGGGGGGGGGGGGGGGGGGGGGGGGGGGGGGGGGGGGGGGGGGGGGGGGGGGGGGGGGGGGGEFGGGGGGGGGGGGGGGGGGGGGGGGGGGGGGCGGGGGGGGGGGGGFFCFCFGGGGGGEGGGGEGGGGGGGGGFGFFFFGCEGGGDDFG
@M00200:207:000000000-ALC1F:1:1114:20400:18188 1:N:0:5
ACTGGGTATAAAGGGCGCGTAGGCGGTGTTGTAAGTCACCTGTGAAACCTCTGGGCTTAACTCAGAGCCTGCAGGCGAAACTGCAATGCTGGAGGGTGGGAGAGGTGCGTGGAATTCCCGGTGTAGCGGTGAAATGCGTAGATATCGGGAGGAACACCTGTGGCGAAAGCGGCGCACTGGACCACTACTGACGCTGAGGCGCGAAAGCTAGGGGAGCAAACAGGATTAGATACCCGCGTA
+
GGGGGGF9FFGGGGGGFGGGGGGGGGFFGGGGGGGGGFFGGGGGGGG<F,F@E@EFGFGFGGGGGDGG?FGGGGCFGGGGGGGGGFFGGGGGGGGGGGEGGGEGGGGAFGCDEEGGGGGGGGGGGGGGGCEDFAFGGGGGGGCGFFGGDG@FGGEEGGGGFFCFGGGDEGGGG8CEGEGFGGGGDCFGGGFFGGGGGG5FCGGGGGGG?CC@FGDEGFGGGGGGFDCFG?FGGFFGDGFG
@M00200:207:000000000-ALC1F:1:1114:27069:20317 1:N:0:5
ATTGGGTGTAAAGGGCGCGTAGGCGGTGCGGTAAGTCACCTGTGAAACCTCTGGGCTTAACTCAGAGCCTGCAGGCGAAACTGCCGTGCTGGAGTGTGGGAGAGGTGCGTGGAATTCCCGGTGTAGCGGTGAAATGCGTAGATATCGGGAGGAACACCTGTGGCGAAAGCGGCGCACTGGACCACAACTGACGCTGAGGCGCGAAAGCTAGGGGAGCAAACAGGATTAGATACCCTCGTA
+
GGGGGGGEFGGGGGGGGGGGGGGGGGGGGGGGGGGGGGGGGGGGGGGGGFGGGGGGGGGGFFGGGGGGGGGGGGGGGGGGGGGGGGEFEGGGGGGGGGGGGGGGGGGGGGGGGGGGGGGGGGGGGGGGGGGGGGGGGGFGEGCFGGGGGGGGGGGGFFFGGGGGGGGGGGEGGGGECEGGGCFCFGGGGGGCECEEG=:5EEGEGEGFDFGGDCGGGFGFGGGGFFFFGFFF<DCDFD<D
@M00200:207:000000000-ALC1F:1:1114:20072:25050 1:N:0:5
ATTGGGTTTAAAGAGCGCGTAGGCGGACTGTTCAGTCGGTTGTGAAAGGCCAGGGCTCAACCCTGGGACTGCGACCGATACTGGCAGCCTTGAGTGCGGGAGGGGGAAGCGGAATTGCTGGTGTAGCGGTGAAATGCGTAGATATCAGCAGGAACACCGGTGGCGAAGGCGGCTTCCTGGACCGTAACTGACGCTGAGGCGCGAAAGCCAGGGGAGCGAACGGGATTAGATACCCTAGTA
+
GGGGGGGGGFGCGGGGGGGGGGGGGGGGGGGGGGGGGGGGGGGGGGDGGGGGGGGGGGGGGGGGGGGGGGGGGGGGGGGGGGGGGGGGGFGGGGFGGGGG7FGGGGGDEGGGEEDGGGGGFFFGACGGGGGGGF@CAE@FECFFGGGGGGGGGGGGEFEGG>CEEC*<BFEGGGGGGGGGG>FEEFGGGGGGGGGDCF;>EGGCEGEFDGGFGGCCD5:CE)5<)7D6C*?7<>FFF482
@M00200:207:000000000-ALC1F:1:1115:17817:4117 1:N:0:5
ACTGGGTGTAAAGGGCTCGTAGGTGGCCAACTAAGTCAGACGTGAAATCCCTCAGCTTAACTGGGGAACTGCGTCTGATACTGGATGGCTTGAGTTTGGGAGAGGGACGCGGAATTCCAGGTGTAGCGGTGAAATGCGTAGATATCTGGAGGAACACCGGTGGCGAAGGCGGCGTCCTGGATCGACATTGACGCTGAACGGCGAAAGCTAGGGGAGCAAACGGGATTAGATACCCCGGTA
+
GGGGGGGGGGGGGAFCCGEFFGG<FFFFCEFGGGGGGFGGFGGFGGGGFG@ECFFGGGGGGCCEFG@FGGFFDGFBCGFGGGGGGGF6<F<=CCFAFFE7@FCGEGGGDFECF>FBFFCF<<<:<?AFEBFFGAA<FFGEGCDCC<DFGGGGG8DFGGG7CC7:<FGGC@FCDEEG8CECF+>CC@EE+1+<C588CCFGCEGGGGGDGFFGG5CC*9A<CD5<DGF@F9CGGGFFC<)>
@M00200:207:000000000-ALC1F:1:1115:5894:5259 1:N:0:5
ATTGGGTTTAAAGAGCGCGCAGGCGGTCGTTCAAGTCGCGTGTGAAAGCCCCCGGCTCAACTGGGGAGGGTCACGCGATACTGATCGACTCGAAGGCAGGAGAGGGTAGTGGAATTCCCGGTGTAGTGGTGAAATGCGTAGATATCAGGAAGAACACCCGTGGCGAAGGCGGCTCTCTGGGACGGTACTGACGCTGAGACGCGAAAGCGTGGGGAGCAAACAGGATTAGATACCCTCGTA
+
GGGGGGGGGGFGGGGGGGGGGGGGGGGGGGGGGGGGGGGGGGGGGGGGGGGGGGGGGGGGGGGGGGGGGGGGGGGGGGGGGGGGGGGGGGGGGGGGGGGGGGGGGGGGCGGGGGGGGGGGGGGGGGGGGGGGGGGGGGGGGGGGGGGGGGGGGGGGGGGGGGGGGGGGGGGGGGGGGGGGGGGGGGGGGGGGGGGGGGGGGGGGGGGGGGGGGGGGGGFGGGGGFFGFGFFGGCGGFGFG
@M00200:207:000000000-ALC1F:1:1115:18038:8066 1:N:0:5
ATTGGGTGTAAAGGGCGCGTAGGCGGGATGGCAAGTCAGTCGTGAAATCTCTCGGCTCAACCGAGAAACGTCGGCTGATACTGCCGTTCTTGAGGGATGCAGAGGAGACTGGAATTCCCGGTGTAGCGGTGAAATGTGTAGAGATCGGGAGGAACACCGGTGGCGAAGGCGGGTCTCTGGGCATTTCCTGACGCTGAGGCGCGAAAGCGTGGGGAGCAAACGGGATTAGATACCCCAGTA
+
GGGGGGGGGGGGGGGGGGGGGGGGGGGGGGGGGGGGGGGGGGGGGGGGGGGGGGGGGGGGGGGGGGGGGGGGGGGGGGGGGGGGGGGGGGGGGGGGGGGGGGGGGGGGGGGGGGGGGGGGGGGGGGGGGGGGGGGGGGGGGGGGGGGGGGGGGGGGGGGGGGGGGGGDGGGGGGGGGGGGGGGGGGGGGGGGGGGGGGGGGGGGGGGGGGGGGGGGGGGGGGDD3D<FGAGGGGGGGGFG
@M00200:207:000000000-ALC1F:1:1115:28263:8486 1:N:0:5
ATTGGGTTTAAAGCGTGCGTAGGCGGTTCGCTGTGTCCTGTGTGAAAGCCCCGGGCTTAACCTGGGAATGGCATGGGAAACTGGCGGGCTCGAGTGTGGCAGAGGGGGGTGGAATTCCGCGTGTAGCAGTGAAATGCGTAGAGATGCGGAGGAACACCGATGGCGAAGGCAGCCCCCTGGGCCAACACTGACGCTCAGGCACGAAAGCGTGGGGAGCAAACAGGATTAGATACCCCAGTA
+
GGGGGGGGGGGGGGGGGGGGGGGGGGGGGGGGGGGGGGGFGGGGGGGGGGGGGGGDGGGGGGGGGGGGGGGGGGGFGGGFGGGGGGGGGEEGGGGGGGGGGGGGG7FGGFGGGGGGFGGGGEEGGGGFGGG?GGGGGCEEGGGGCGGDGDGECFGGGGGGG588:>CCCCGGGGG>EGD>FCFEE8CEGG76CDEGDCGGGGGGCEGGGGGGGGGGGGGGGFFFGFFFGFGG+9CFDDFG
@M00200:207:000000000-ALC1F:1:1115:17124:8647 1:N:0:5
ATTGGGTATAAAGCGCACGCAGGCGGTTTGTTAAGTCAGATGTGAAATCCCCGGGCTCAACCTGGGAACTGCATCTGATACTGGCAAGCTTGAGTCTCGTAGAGGGGGGTAGAATTCCAGGTGTAGCGGTGAAATGCGTAGAGATCTGGAGGAATACCGGTGGCGAAGGCGGCCCCCTGGACGAAGACTGACGCTCAGGTGCGAAAGCGTGGGGAGCAAACAGGATTAGATACCCTCGTA
+
GGGGGGGGGGGGGGGGGGGGGGGGGGGGGGGGGGGGGGGGGGGGGGGGGGGGGGGGGGGGGGGGGGGFFGGGGGGGGGGGGGGGGGGGGGGGGGGGGGGGGGGGGGGGGGGGGGGGGGGGGGGGGGGGGGGGGGGGGGGGGGGGGGGGGGGG:CFFGGGGGGGGGGGGGGEGGGGGGGGDGGGGGGGGGGGGGGGGGGGGGGGGGGGGGGGGGDDGGGGGGGCD:FGFGFGGGGGGGDFG
@M00200:207:000000000-ALC1F:1:1115:16873:9943 1:N:0:5
ATTGGGTGTAAAGTGCTCGTAGGTGGCCAACTAAGTCAGACGTGAAATCCCTCAGCTTAACTGGGGAACTGCGTCTGATACTGGATGGCTTGAGTTTGGGAGAGGGATGCGGAATTCCAGGTGTAGCGGTGAAATGCGTAGATATCTGGAGGAACACCGGTGGCGAAGGCGGCATCCTGGACCAACACTGACACTGAGGAGCGAAAGCCAGGGGAGCAAACGGGATTAGATACCCCGGTA
+
GGGGGGGGGGGGGGGGGGGFGGGGGGGGGGGGGGGGGGGGGGGGGGGGGGGGGGGGGGGGGGGGGGGGGGGGGGGGGGGGGGGGGGGGGGGGGGGGGGGGGGGGGGGGGGGGGGGGGGGGGGGGGGGGGGGGGGGGGGGGGGGGGGGGGGGGGGGGGGGGGGGGGGGGGGGGGGGGGFGFGGGGGGGGGGGGGGGGGGGGGGGGGGGGGGGGGGGGGGGGGGGGGGGFGFGGGGGGGGFG
@M00200:207:000000000-ALC1F:1:1115:2716:10278 1:N:0:5
ATTGGGTTTAAAGCGCGTGTAGGCGGCTTGTTAAGTCGGTTGTGAAAACCCATGGCTCAACCATGGAAGTGCGTCCGAAACTGGCAAGCTTGAGTTCTGACGAGGATGGCGGAATTCCCAGTGTAGAGGTGAAATTCGTAGATATTGGGAGGAACACCGGTGGCGAAGGCGGCCATCTGGGAAGATACTGACGCTGAGACGCGAAAGCGTGGGGAGCAAACAGGATTAGATACCCCTGTA
+
GGGGGGGGGFGGGGGGGGGGGGGGGGGGGGGGGGGGGGGGGGGGGGGGGGGGGGGGGGGGGGGGGGGGGGGGGGGGGGGGGGGGGGGGGGGGGGGGGGGGGGGGGGGGGGGGGGGGGGGGGGGGGGGGGGGGGGGGGGGGGGGGGGGGGGGGGGGGGGGGGGGGGGGGGGGGGGGGGFFGGFFEGGGGEGGGGGDGGGGGGGGGGGGGGGGGGGGGGGGGGGGGGGGFGFGGGGGGGFFG
@M00200:207:000000000-ALC1F:1:1115:25723:11540 1:N:0:5
ATTGGGTGTAAAGGGCGCGTAGGCGGCCTGCTAAGTCACACGTGAAATCCCTCGGCTCAACCGGGGAACTGCGTGTGATACTGGCGGGCTTGAATTCGGGAGAGGGATGTGGAATTCCAGGTGTAGCGGTGAAATGCGTAGATATCTGGAGGAACACCAGTGGCGAAGGCGGCATCCTGGACCGAGATTGACGCTGATGCGCGAAAGCTAGGGTAGCAAACGGGATTAGATACCCCTGTA
+
GGGGGGGGGGGGGGGGGGGGGGGGGGGGGGGGGGGGGGGGGGGGGGGGGGGGGGGGGGGGGGGGGGGGGGGGGGGGGGGGGGGGGGGGGGGGGGGGGGGGGFFDGGGGEGGGGGGGGGGGGFGGGGGGGGGGGGGGGGGGGGGGGGGGFGGGGGGGGGGFGGGGGEEGGGGGGGGGGGGGGCFCGGGGCFGGGGGGGGCDGGGGGEGGGGGGGGGGGGGGGGGGDGGFC<GDFGGGGGFG
@M00200:207:000000000-ALC1F:1:1115:6537:12355 1:N:0:5
ATTGGGTTTAAAGGGCTCGTAGGCGGCCAACTAAGTCAGACGTGAAATCCCCAGGCTCAACTTGGGAACTGCGTCTGATACTGGATGGCTTGAATTCGGGAGAGGGATGCAGAATTCCAGGTGTAGCGGTGAAATGCGTAGATATCTGGAGGAATACCGGTGGCGAAGGCGGCATCCTGGACCGACATTGACGCTGATGAGCGAAAGCTAGGGTAGCAAACGGGATTAGATACCCTTGTA
+
GGGGGGGGGGGGGGGGGGGGGGGGGGGGGGGGGGGGGGGGGGGGGGGGGGGGGGGGGGGGGGGGGGGGGGGGGGGGGGGGGGGGGGGGGGGGGGGGGGGGGGGGGGGGGGGGGGGGGGGGGGGGGGGGGGGGGGGGGGGGGGGGGGGGGGGGGGGGGGGGGGGGGGGGGGGGGGGGGGGGGGGGGGGGGGGGGGGGGGGGGGGGGGGGGGGGFGGDGGGGGGGDGGGFGFGGGFGGGGFG
@M00200:207:000000000-ALC1F:1:1115:22657:15389 1:N:0:5
ATTTGGGTATAAAGGGCGCGTAGGCGGCCTGATAAGTAGGGGGTGAAATCCTGCGGCTTAACCGCAGGGCTGCCTTCTAAACTGTCAGGCTCGAGCACAGTAGAGGCAGGTGGAATTCCCGGTGTAGCGGTGGAATGCGTAGAGATCGGGAAGAACATCAGTGGCGAAGGCGGCCTGCTGGGCTGTTGCTGACGCTGAGGCGCGACAGCGTGGGGAGCAAACAGGATTAGATACCCCTGTA
+
GGGGGGGGGGGGGGGGGGGGGGGGGGGGGGGGGGGGGGGGGGGGGGGGGGGGGGGGGGGGGGGGGGGGGGGGGGGGGGGGGGGGGGGGGGGGGGGGGGGGGGGGGGGGGGGGGGGGGGGGGGGGGGGGGGGGGGGGGGGGGGGFGGGGGGGGGGGGGGGGGGGGGGGGGGGGGGGGGGGGGGGGGGGGGGGGGGGGGGGGGGGGGGGGGGGGGGGGGGGGFGGGGGGFGFFFGGDGGGFGF
@M00200:207:000000000-ALC1F:1:1115:28279:17167 1:N:0:5
ACTGGGCTTAAAGCGCACGTAGGCGGATTGCTAAGTCAGGGGTGAAATCCTGGAGCTCAACTCCAGAACTGCCTTTGATACTGGCGATCTTGAGTCCGGGAGAGGTGAGTGGAACTGCGAGTGTAGAGGTGAAATTCGTAGATATTCGCAAGAACACCAGTGGCGAAGGCGGCTCACTGGCCCGGTACTGACGCTGAGGTGCGAAAGCGTGGGGAGCAAACAGGATTAGATACCCCGGTA
+
GEGFFGGEFFCFGGEFCFGGGGGGGGDFFGEGGF@FFEGDEGFC7FFGGGGCFGGGGGGGGFE,CCEE<FEFGGGGGGGGEE?FF=FGGGFGGFGGFFGDGGGGGGGDGFFGGGFFGGGGD@F@FFCDFFFAFGFA<ADECE9AFFGGG@EFGGGGGGCFFFE:<FCFFGDEDG@CGGGG7;C@CEEE,+>C8C5CEGG6=FGGEGGCC5CC5:*9EF80AFGCCF7=CAG>9677DGEC
@M00200:207:000000000-ALC1F:1:1115:16796:18361 1:N:0:5
ATTGGGTGTAAAGGGCGCGTAGGCGGTGCCACAAGTCACCTGTGAAATCTCTGGGCTTAACTCAGAGCCTGCAGGCGAAACTGTGGTGCTGGAGTATGGGAGAGGTGCGTGGAATTCCCGGTGTAGCGGTGAAATGCGTAGATATCGGGAGGAACACCTGTGGCGAAAGCGGCGCACTGGACCATAACTGACGCTGATGCGCGAAAGCTAGGGGAGCAAACAGGATTAGATACCCTAGTA
+
GGGGGGGGGGGGGGGGGGGGGGGGGGGGGGGGGGGGGGGGGGGGGGGGGGGGGGGGGGGGGGGGGGGGGGGGGGGGGGGGGGGGGGGGGGGGGGGGGGGGGGGGGGGGGGGGGGGGGGGGGGGGGGGGGGGGGGGGGGGGGGGGGGGGGGGGGGGGGGGGGGGGGGGGGGGGGGGGGGGGGGGGGGCFFGGGGGGGGGGGGGGGGGGGGGGGGGGGGGGGGGGGGGCFGBGGGGGGGGFG
@M00200:207:000000000-ALC1F:1:1115:14200:20357 1:N:0:5
ATTGGGTTTAAAGGGCGCGTAGGCGGTCTTGTCAGTCCCTTGTGAAATCCCCCGGCTCAACTGGGGAACTGCACGGGAAACAGCAGGGCTTGAGTTCGGGAGAGGGAAGCGGAATTCCGGGTGTAGCGGTGAAATGCGTAGATATCCGGAGGAACACCGGTGGCGAAGGCGGCTTCCTGGACCGATACTGACGCTGAGGCGCGAAAGCTAGGGGAGCAAACGGGATTAGATACCCCTGTA
+
GGGGGGGGGFGGGGGGGGGGGGGGGGGGGGGGGGGGGGGGGGGGGGGEGFGGGGEDFGFGGGGGGGGGGGGGGGGGGGGGGGGGGGGGGGGGGGGGGGGGGGFGGGGGGGFGGGGGGGGGGGGGGGGGD@FGGGGGGGGGGGGGGGGGGGGGEGGGGGFDFGGGGGGGGGGGGGGGGCGFFGGGGGCEFGGGGGGECCFFGGGGGGGDFEGGDGDDGGGGFD5C5CDFEBGGGCGFGGFG
@M00200:207:000000000-ALC1F:1:1116:18221:4815 1:N:0:5
ACTGGGTTTAAAGGGTGCGTAGGCGGGCTGGTAAGTCAGCGGTGAAATGTTGCGGCTCAACCGTAGGATTGCCGTTGAAACTGCCGGTCTTGAGCGTAAGCGAGGCAGGCGGAATGTGCCGTGTAGCGGTGAAATGCATAGATATGGCACAGAACTCCGATTGCGAAGGCAGCTTGCCAGGATACGTCTGACGCTGATGCACGAAAGCGTGGGTATCAAACAGGATTAGATACCCTAGTA
+
GGGGGGGGGGGGGGGGGGGGGGGGGGGGGGGGGGGGGGGGGGGGGGGGGGGGGGGGGGGGGGGGGGGGGGGGGGGGGFGGGGGGGGGGGGGGGGGDGGGGGGDGGGGGGGGGG:CEEGGGGGGGGGGGGGGGGGGFGGGGGFGGGGGGGGCFGGGGGGGGGGGGD7EGGGGGGGGGGGGGGGGGGGGGGGEGGGGGGG+CGGFCEGGGGGGCGECFGGCFG5FC:FGF6<DGGGGFFFGC
@M00200:207:000000000-ALC1F:1:1116:19970:6338 1:N:0:5
ATTGGGTATAAAGCGAGCGCAGGCGGTTTTTTAAGTCTGATGTGAAAGCCCTCGGCTTAACCGAGGAAGCGCATCGGAAACTGGGAAACTTGAGTGCAGAAGAGGACAGTGGAACTCCATGTGTAGCGGTGAAATGCGTAGATATATGGAAGAACACCAGTGGCGAAGGCGGCTGTCTGGTCTGTAACTGACGCTGAGGCTCGAAAGCATGGGTAGCGAACAGGATTAGATACCCTTGTA
+
GGGGGGGGGGGGGGGGGGGGGGGGGGGGGGGGGGGGGGGGGGGGGGGGGGGGGGGGGGGGGGGGGGGGGGGGGGGGGGGGGGGGGGGGGGGGGGGGGGGGGGGGGGGGGGGGGGGGGGGGGGGGGGGGGGGGGGGGGGGGGGGGGGGGGGGGGGGGGGGGGGGGGGGGGGGGGGGGGGGGGGGGGGGGGGGGDGGGGGGGGGGGGGGGGGGGGGGGGDEGGGGGFDFFGFGGGGGFFGGG
@M00200:207:000000000-ALC1F:1:1116:22419:7326 1:N:0:5
ATTGGGTTTAAAGGGTGCGTAGGCGGGCAGGTAAGTCAGTGGTGAAATCTCCGGGCTTAACCCGGAAACTGCCGTTGATACTATCTGTCTTGAATATCGTGGAGGTGAGCGGAATATGTCATGTAGCGGTGAAATGCTTAGATATGACATAGAACACCAATTGCGAAGGCAGCTCGCTACACGGTTATTGACGCTGAGGCACGAAAGCGTGGGGATCAAACAGGATTAGATACCCCCGTA
+
EGGGGGCFCFFFGGGGGGGGGGGGEGGGGGGGGGGGGGDFGGGGGGGFFGGGGGGGGGGGGGGGGGGGGGGGGEFGGGGGGGGGGGGFGGGGGGGGGGGGGGGGDGGGGGGGGGGGDGDFEFGGGFGGGGGFGGDDFGGDFCCGGGGGGGGFG<FGGGGGGGGFGEGDG7FGGGFGGGGG9FGGGGGGGGFGGGGGGFGGGFGGGGGF/C=EGGDGGGGGFCFFFG7FE<::97D)<DDG
@M00200:207:000000000-ALC1F:1:1116:19366:8734 1:N:0:5
ATTGGGTGTAAAGGGCTCGTAGGCGGCCAACTAAGTCACACGTGAAATCCCCAGGCTTAACCTGGGAACTGCGTGTGATACTGGATGGCTTGAATTCGGGAGAGGGATGCAGAATTCCAGGTGTAGCGGTGAAATGCGTAGATATCTGGAGGAATACCGGTGGCGAAGGCGGCATCCTGGACCGACATTGACGCTGAGGAGCGAAAGCTAGGGGAGCAAACGGGATTAGATACCCTAGTA
+
GGGGGGGGGGGGGGGGGGGGGGGGGGGGGGGGGGGGGGGGGGGGGGGGGGGGGGGGGGGGGGGGGGGGGGGGGGGGGGGGGGGGGGGGGGGGGGGGGGGGGGGGGGGGGGGGGGGGGGGGGGGGGGGGGGGGGGGGGGGGGGGGGGGGGGGGGGGGGGGGGGGGGGGGGGGGGGGGGGGGGGGGGGGGGGGGGGGGGGGGGGGGGGGGGGGGGDGGGGFGGGGGFGGFFFGGGGGFFGGG
@M00200:207:000000000-ALC1F:1:1116:22600:9049 1:N:0:5
ACTGGGTTTAAAGCGTGCGTAGGCGGTTCTCCAAGTCCGTTGTGAAATCCCCGGGCTTAACCTGGGAATGGCAGTGGAAACTAGGGGACTTGAATCTGGCAGAGGGGGGTGGAATTCCACGTGTAGCAGTGAAATGCGTAGAGATGTGGAGGAACACCGATGGCGAAGGAAGCCCCCTGGGCTGAGATTGACGCTGAGGGCACGAAAGCGTGGGGAGCAAACAGGATTAGATACCCTTGTA
+
GGGGGGFGGEGGGFGGGGGGGGGGGGGGGGGGGGGGGGEFEGGGGGGGGGGGFGGGCFGGGGGFGGGGGGGGGGCFGGGGGGGFGGGGGGDGGGGGGGGGGGGGGGGGGGGGGGGGGGFGFGGFGGGGGFEGGGGGGGFGGGG@FCFGGGGGGGFGEFFFEDGGGGGGE*:CC@F5CEFGGG6;FGGGCGGFCEC=CCGGGFGEG=CE@EEE=CCDD=EFGGDGFGCBG3C7FF>;FFDGF
@M00200:207:000000000-ALC1F:1:1116:14691:11804 1:N:0:5
ATTGGGCTTAAAGGGCTCGCAGGCGGTTTCTTAAGTCTGATGTGAAAGCCCGGGGCTCAACTCCGGAACTGCCTTTAAGACTGCATCGCTTGAATCCAGGAGAGGTGAGTGGAATTCCGAGTGTAGAGGTGAAATTCGTAGATATTCGGAAGAACACCAGTGGCGAAGGCGGCTCACTGGACTGGTATTGACGCTGAGGTGCGAAAGCGTGGGGAGCAAACAGGATTAGATACCCCCGTA
+
GGGGGGGGGGGGGGGGGGGGGGGGGGGGGGGGGGGGGGGGGGGGGGGGGGGGGGGGGGGGGGGGGGGGGGGGGGGGGGGGGGGGGGGGGGGGGGGGGGGGGGGGGGGGGGGGGGGGGGGGGGFGGGGGGGGGGGGGGGGGGGGGGGGGGGGGGGGGGGGGGGGGGGGGGGGGGGGGGGGGGGGGGGGGGGGGGGGGGGGGGGGGGGGGGGGGGGGGGGGGGGGGFGGFGFGGGGGFFGGG
@M00200:207:000000000-ALC1F:1:1116:2346:12049 1:N:0:5
ATTGGGCTTAAAGTGTGCGCAGGCGGCTGAGCAAGTCGAGTGTGAAAGCCCCGAGCTTAACTTGGGAATTGCGCTCGAAACTACTTGGCTGGAGTGTGGCAGAGGAGGGTGGAATTCCACGTGTAGCGGTGAAATGCGTAGAGATGTGGAGGAACACCAATGGCGAAGGCAGCCCTCTGGGCCAACACTGACGCTCATGCACGAAAGCGTGGGGAGCAAACAGGATTAGATACCCCTGTA
+
GGGGGGGGGGGGGGGGGGGGGGGGGGGGGGGGGGGGGGGGGGGGGGGGGGGGGGGGGGGGGGGGGGGGGGGGGGGGGGGGGGGGGGGGGGGGGGGGGGGGGGGGGGGGGGGGGGGGGGGGGGGGGGGGGGGGGGGGGGGGGGGGGGGGGGGGGGGGGGGGGGGGGGGGGGGGGGGGGGGGGGGGFGGGGGGGGGGCGGGGFGGGGGEFGGGGGGGGGGGGFGGCFGGFGAGGGDGFFGGG
@M00200:207:000000000-ALC1F:1:1116:21965:16057 1:N:0:5
ACTGGGTTTAAAGAGCGTGTAGGCGGTCAGGTAGGTCCGTTGTGAAAACTCGAGGCTCAACCTCGAGACGCCGATGGAAACCCCCTGACTAGAGTCCGGAAGAGGAGAGTGGAATTCCTGGTGTAGCGGTGAAATGCGCAGATATCAGGAAGAACACCCGTGGCTAAGGCGGCTCTCTAGTACGGTACTGACGCTGAGACGCGAAAGCGTGGGGAGCGAACAGGATTAGATACCCTCGTA
+
GGGGGGGGGGGGGGGGGGGGGGGGGGGGGGGGGGGGGGGGGGGGGGGGGGGGGGGGGGGGGGGGGGGGGGGGGGGGGGGGGGGGGGGGGGGGGGGGGGGGGGGGGGGGGGGGGGGGGGGGGGGGGGGGGGGGGGGGGGGGGGGGGGGGGGGGGGGGGGGGGGGGGGGGGGGGGGGGGGGGGGGGGGGGGGGGGGGGCEGGGGGGGGEGGGGGGGGDGGGGGGGGFGGFCAGGGGGFFGGG
@M00200:207:000000000-ALC1F:1:1116:3322:16951 1:N:0:5
ATTGGGTTTAAAGCGTGTGTAGGCGGGATGGTAAGTACTTTGTGAAATCCCACGGCTTAACCGTGGAATTGCTTGGTATACTGCCGTTCTTGAGTCATCTAGGGGCAGCCGGAACAGATGGTGGAGCGGTGAAATGCGTAGATATCATCTGGAACGCCAATGGTGCAGACAGGCTGCTGGGGATGTACTGACGCTGAGGCACGAAAGCCAGGGGAGCAAACGGGATTAGATACCCGCGTA
+
FGGGGGFGGGGGGGGCFGGGGGGGGGFGEFGGGGGGGGCEFGGGGGGGDFC@CCFGGCFGGGGGDGGGG?FGECFGFGGGGGGFGGECGCCEFGG9FEECGGFGGGGGF8CFFEEDFEGFGGGGGGGGGFGGGGGGGGFGGGGGGGGC9FEGGGGGDGDGFGGFGGGGGGGGF7DDEFGGGGGGGGGGGGGGGGGGGGGGGGGGGGGCFGGFGDGGGGGGGGGGFDG@<5CGGGGFEDGG
@M00200:207:000000000-ALC1F:1:1116:26370:17220 1:N:0:5
ATTGGGTTTAAAGCATCCGTAGCCGGCTCTGTAAGTTTTCGGTTAAATCCATGTGCTCAACGCATGGGCTGCCGAAAATACTGCATAGCTAGGGAGTGGGAGAGGTAGACGGTACTCGGTAGGAAGGGGTAAAATCCTTTGATCTATCGATGACCACCTGTGGCGAAGGCGGTCTACCAGAACACGTTCGACGGTGAGGGATGAAAGCTGGGGGAGCAAACAGGATTAGATACCCCCGTA
+
GGGGGGGGGGGGGGGGGGGGGGGGGGGGGGGGGGGGGGGGGGGGGGGGGGGGGGGGGGGGGGGGGGGGGGGGGGGGGGGGGGGGGGGGGGGGGGFGGGGGGGGGGGGGGGGGGGGGGGGGGGGGGGGGGGGGGGGGGGGGGGGGGGGGGGGGGGGGGGGGGGGGGGGGDGGGGGGGGGGGGGGGGGGGGGGGGGEFGGGGDFGFGGGGGFGGDGGGGGGGGGGGFGGFFAGGGGGFFGGG
@M00200:207:000000000-ALC1F:1:1116:13242:18494 1:N:0:5
ACTGGGTTTAAAGGGCTCGTAGGTGGCCAACTAAGTCGGACGTGAAATCCCTCGGCTTAACCGGGGAACTGCGTCCGATACTGGTTGGCTTGAGTTTGGGAGAGGGATGCGGAATTCCAGGTGTAGCGGTGAAATGCGTAGATATCTGGAGGAACACCGGTGGCGAAGGCGGCGTCCTGGACCAATACTGACACTGAGGAGCGAAAGCCAGGGGAGCAAACGGGATTAGATACCCCAGTA
+
GGGGGGGGGGGGGGGGGGGFGGGGGGGGGGGGGGGGGGGGGGGGGGGGGGGGGGGGGGGGGGGGGGGGGGGGGGGGGGGGGGGGGGGGGGGGGGFGGGGGGGGGGGGGGGGGGGGGGGGGGFGEGGGGGGGGGGGGGGGGGGGGGGGGGGGGGGGGGGGGGGGGGGGGGGGGGGGGGGGGGGFGGGGGGGGGGGFEGGGGGGGGGGGCGGGGGGGGGGGG;CDGFDG?@<FGGGGFFGGG
@M00200:207:000000000-ALC1F:1:1116:16234:20046 1:N:0:5
ACTGGGCTTAAAGAGTTGCGTAGGTGGCAGAGTGTGTCTGTAGTGAAAGCGTTCGGCTCAACCGAATAAACATTATGGAAACTGCTCGGCTAGAGGATGAGAGAGGTTATTGGAATTCCCAGTGTAGGAGTGAAATCCGTAGATATTGGGAGGAACACCGATGGCGTAGGCAGATAACTGGCTCATTCCTGACACTAAGGCACGAAAGCGTGGGGAGCAAACGGGATTAGATACCCCAGTA
+
GGGGGGGGGGGGGGGGGFGGGGGGGGGGGGGGGGGGGGGGGGGGGGGGGGGGGGGGGGGGGGGGGDGGGGGGGGGGGGGGGGGGGGGGDGGGGGGGGGGGGGGGGGGGGGGGFGGGGGGGGGGGGGGGFGGGGGGGGGGGGGGGGGGGGGGDGGGGGGGGGGGGGGGDEEGGGCEFGGGFFGGGGGGGGGGGGGGGGGFGFGGDGGGGGDGGGGEGGGGGGGGGFGGFFEGGGGCFFGGGF
@M00200:207:000000000-ALC1F:1:1117:6178:10542 1:N:0:5
ACTGGGCGTAAAGGGCGCGTAGGCGGTGTACACAGTCAGGCGTGAAATTCCCGGGCTCAACCTGGGGACTGCGCTTGATACATGTACGCTTGAGTTCGGAAGAGGGTCGTGGAATTCCCAGTGTAGAGGTGAAATTCGTAGATATTGGGAAGAACACCGGTGGCGAAGGCGGCGACCTGGTCCGATACTGACGCTGAGGCGCGAAAGCGTGGGGAGCAAACAGGATTAGATACCCCAGTA
+
GGGGEEFE@@@CFGGG@@@@FECFCECCGGFFFGEEFEFGGGGGGGEFGGGGGEGECEGGGGFGGGGGGGGGGDEGGFFGFGGGGGGGGFGGFFEFGGGBFFFFECFGGGEFEDCEGGGCFGGEGGGGGGGGDEEFFGGF<@CFGGFFFFFGGDGGFGGGGGGGGFEGGGGGDGC4CEFGGGFGEGGGDGGGGGGGGFFGGGGEG5<CEEGGDED<:C7EFFFGFFGFGFGGFFGGBDF7
@M00200:207:000000000-ALC1F:1:1117:14018:11113 1:N:0:5
ATTGGGCTTAAAGCGCGCGCAGGTGGTTCCTTAAGTCTGATGTGAAAGCCCACGGCTCAACCGTGGAAGGTCATTGGAAACTGGGGAACTTGAGTGCAGAAGAGGAAAGTGGAATTCCAAGTGTAGCGGTGAAATGCGTAGATATTTGGAGGAACACCAGTGGCGAAGGCGACTTTCTGGTCTGTAACTGACACTGAGGCGCGAAAGCGTGGGGAGCAAACAGGATTAGATACCCCTGTA
+
GGAFDEGGGGGGGGGGGGGGGGGGGCBFGGGGGGGFFADFGFFEEGGFGGGGGGGG:FGFCGEFGGCEFGGGGD<ECFGEG<FGGC:FF8FCFGGFGGGGFEGEEGFFGFFGGGGFGGFDEGGGGGGEGGGGGFFGGGCGCGAAGGGGFGG@EEGDFGGGGFFGGGGGGGCEGCEGGGGAFGGGCFGGFGGGGGGGGCFGGGGGGGCGD8::EGGGGCFGFFGGFGGGGFGGGGGGFGFG
@M00200:207:000000000-ALC1F:1:1117:2238:11165 1:N:0:5
ACTGGGTATAAAGAGCTCGTAGGCGGTCTGTCGCGTCGGGAGTGAAATCCTTGGGCTTAACTCAGGGCTTGCTTCTGATACGGGCAGACTGGAGGTATGCAGGGGAGAACGGAATTCCTGGTGTAGCGGTGAAATGCGTAGATATCAGGAGGAACACCGGTGGCGAAGGCGGTTCTCTGGGCATGGCCTGACGCTGAGGAGCGAAAGTGTGGGGAGCGAACAGGATTAGATACCCTCGTA
+
GGGGGGFGGGAFFCDGAF@8FDGGEGFF;FGFC<FCGEGGGCGGGGGGGGGGAEFFGF<DEDFA@<,FFF@EGCCEFFGCFFGG>FGCGFEF<FEFCF<FFFFGGFGGFG:F:CFFE<FFEFEGFGAFGGCGGFGGGGC3=@FFGGFGGFEGGGGGCFC:FGDGGG8FGGGDCCEFGGGF6EFGGFCF9=CFGECE*=EFEFGCGC7A:CCGGGDGGGGGG:FG>67==@FCG<C75<7<
@M00200:207:000000000-ALC1F:1:1117:22587:12166 1:N:0:5
ATTGGGTTTAAAGGGCGCGTAGGCGGTGCGGTAAGTCACCTGTGAAATCCCCGGGCTTAACTCGGGGCCTGCAGGCGAAACTGCCGTGCTGGAGTATGGGAGAGGTGCGTGGAATTCCCGGTGTAGCGGTGAAATGCGTAGATATCGGGAGGAACACCTGTGGCGAAAGCGGCGCACTGGACCATAACTGACGCTGAGGCGCGAAAGCTAGGGGAGCAAACAGGATTAGATACCCCCGTA
+
GGGGGGGGGGGGGGGGGGGGGGGGGGGGGGGGGGGGGGGGGGGGFGGGGGGGGGGGGFGGGGGGGGGGGGGGGGGGGGGGGGGGGGGEGGGGGGGGGGGGGDGDGGFGGGGGGEGGGGGGGGGGGGGGGGGGGGGGGGGGGGGGGGGGGGECEGGGGGGGGGGGGGGGGGGGGGGDGGGGGGGGFGGGGGFGGGEGGFGGGGGCEEGGGDEGGGDDGGGGGFGFFGGGGFGGGGFGEGFD
@M00200:207:000000000-ALC1F:1:1117:17790:23356 1:N:0:5
ATTGGGCTTAAAGCGTGCGCAGGCGGTTTTGTAAGACAGATGTGAAATCCCCGGGCTTAACCTGGGAACTGCGTTTGTGACTGCAAGGCTAGAGTACGGCAGAGGGGGGTGGAATTCCTGGTGTAGCAGTGAAATGCGTAGATATCAGGAGGAACACCGATGGCGAAGGCAGCCCCCTGGGCCTGTACTGACGCTCATGCACGAAAGCGTGGGGAGCAAACAGGATTAGATACCCTGGTA
+
FGGGGGGGGGGGGGGFFGG>GGGGGG@FFCFGGGG9EGFGGGGGGGGGGGGGEGGGGGGGGGGGGGGGGGGGGFGGDFFGGGGGGGGGGGGGGGGGGGGGGGGGGGGGGGGGGGGGGGGGGGGGGGGGGGGGGGGGGGGGGGGGG:AFGGGGGGGGGGGDGGGGEGGGGGEEGCECEGGGGGGEE@FGGCGGGGGGGFGCCGGGGGGGGGGGGDDCCCGGGGGGFFGGGFGGGGGF@FFG
@M00200:207:000000000-ALC1F:1:1118:15203:2253 1:N:0:5
ATTGGGTTTAAAGCGTGCGCAGGCGGTTTGTTAAGACAGATGTGAAATCCCCGGGCTTAACCTGGGAACTGCATTTGTGACTGGCAAGCTAGAGTATGGCAGAGGGGGGTAGAATTCCACGTGTAGCAGTGAAATGCGTAGAGATGTGGAGGAATACCGATGGCGAAGGCAGCCCCCTGGGCCAATACTGACGCTCATGCACGAAAGCGTGGGGAGCAAACAGGATTAGATACCCCCGTA
+
GGGGGGGGGGGGGGGGGGGGGGGGGGGGGGGGGGGGGGGGGGGGGGGGGGGGGGGGGGGGGGGGGGGGGGGGGGGGGGGFFGFGGGGGGGGGGGGGGGGGGGGGGGGGGGGGGGGGGGGGGGGGGGGGGGGGGGGGGGGGGGGGGGGGGGGGGGGGGGGGGGGGGGGGGGGGGGGGGGGGGGGGGGGGGGGGGGGGGGGGGGGGGGGGGGGGGGGGF3<GGGG624FGGFGGGG<FGGFG
@M00200:207:000000000-ALC1F:1:1118:21239:2648 1:N:0:5
ACTGGGTGTAAAGGATGCGTAGGTGGATATTTAAGTGGGATGTGAAATACCCGAGCTCAACTTGGGTGCTGCATTCCAAACTGGATATCTAGAGTGCAGGAGAGGTAAGTGGAATTCCTAGTGTAGCGGTGAAATGCGTAGAGATTAGGAAGAACACCAGTGGCGAAGGCGACTTACTGGACTGTAACTGACACTGAGGCATGAAAGCGTGGGGAGCAAACAGGATTAGATACCCCCGTA
+
GGGGGGGGGGGGGGGGGGGGGGGGGGGGGGGGGGGGGGGGGGGGGGGGGGGGGGGGGGGGGGGGGGGGGGGGGGGGGGGGGGGGGGGGGGGGGGGGGGGGGGGGGGGGGGGGGGGGGGGGGGGGGGGGGGGGGGGGGGGGGGGGGGGGGGGGGGGGGGGGGGGGGGEGGGGGGGGGGGGGGGGGGGGGGGGGGGGGGGGGGGGGGGGGGGGGGGGGF5>FGGGD<;DGGFGGGGFGGGFC
@M00200:207:000000000-ALC1F:1:1118:18728:4722 1:N:0:5
ATTTGGCTTAAAGCGTGCGCAGGCGGCTTTGCAAGACAGAGGTGAAATCCCCGGGCTCAACCTGGGAACTGCCTTTGTGACTGCAAGGCTAGAGTACGGCAGAGGGGGATGGAATTCCGCGTGTAGCAGTGAAATGCGTAGATATGCGGAGGAACACCAATGGCGAAGGCAATCCCCTGGGCCTGTACTGACGCTCATGCACGAAAGCGTGGGGAGCAAACAGGATTAGATACCCGAGTA
+
GGGGGGGGGGGGGGGGGGGGGGGGGGGGGGGGGGGGGGGGGGGGGGGGGGGGGGGGGGGGGGGGGGGGGGGGGGGGGGGGGGGGGGGGGGGGGGGGGGGGGGGGGGGGGGGGGGGGGGGGGGGGGGGGGGGGGGGGGGGGGGGGGGGGGGGGGGGGGGGGGGGGGGGGGGGGGGGGGGGGGGGGGGGGGGGGGGGGGGGGGGGGGGGGGGGGGGGGF07FF4EB;>FGGFGGGGGGGGFG
@M00200:207:000000000-ALC1F:1:1118:18547:8227 1:N:0:5
ATTGGGTGTAAAGCGCGCGCAGGCGGTCCTTTAAGTCTGATGTGAAAGCCCACGGCTCAACCGTGGAGGGTCATTGGAAACTGGGGGACTTGAGTACAGAAGAGAAGAGTGGAATTCCACGTGTAGCGGTGAAATGCGTAGAGATGTGGAGGAACACCAGTGGCGAAGGCGACTCTTTGGTCTGTAACTGACGCTGAGGCGCGAAAGCGTGGGGAGCTAACAGGATTAGATACCCGTGTA
+
GGGGGGGGGGGGGGGDGGGDGGGGGG@FGGFGGGGGGGGFFFGGGGGGGFFFGGGGGDGGGGGGGGGFGGGGGGGGGGFGGGGGGGGDFGGGGGGGGGGGDGGGGDGGGEEFGGGGGGGCFEGGGGGGGGGGGGGGGDGGGGGGGGGGFGGGGGGGGG:FGDFGGGGGGGGGGGGGGGFGGGGGGGGGGGGGGGEGGGGGGGGEGGGGGGGGGGGG>(5CGGG?*5FGGFGGGGCDGGFF
@M00200:207:000000000-ALC1F:1:1118:21988:20029 1:N:0:5
ATTGGGCTTAAAGGGTTCGTAGGCGGTGTGGTAAGTCGGAAGTGAAATCTCTGGGCTTAACCCAGAGGCTGCTTTCGAAACTGCCGTGCTAGAGTGCGGGAGAGGCGAGTGGAATTACAGGTGTAGCGGTGAAATGCGTAGATATCTGTAGGAACACCCGTGGCGAAGGCGGCTCGCTGGACCGCAACTGACGCTGAGGAACGAAAGCTAGGGGAGCCAACAGGATTAGATACCCCAGTA
+
GGGGGGGGGGGGGGGGGGGGGGGGGGGGGGGGGGGGGGGGGGGGGGGGGGGGGGGGGGGGGGGGGGGGGGGGGGGGGGGGGGGGGGGDGGGGGGGGGGGGGGGGGGGGGGGGGGFGGGGGGGGGGGGGGGGGGGGGGGGGGGGGGGGGGGGGGGGGGGGGGGGGGGGGGGGGGGGGGGGGGGGGGGGGGGGGGGGGGGCGGGGGEGGGGGGGGGEG>-5AFGGF/4FGFFGGGGCGGGFG
@M00200:207:000000000-ALC1F:1:1119:16776:2382 1:N:0:5
ATTGGGTATAAAGGGCGTGTAGGCGGTCAAGTAAGTGGGATGTGAAATGCCCCGGCTCACCCGGGGACCTGCATCCCAAACTGCTTGGCTCGAGTATGGGAGAGGATGAGGGAATTCCTGGTGTAGCGGTGAAATGCGTAGATATCAGGAGGAACACCGGTGGCGAAAGCGCTCATCTGGCCCAATACTGACGCTGAGGCGCGAAAGCTAGGGGAGCAAACGGGATTAGATACCCCAGTA
+
GGGGGGGGGGGGGGGGGGGGGGGGGGGGGGGGGGGGGGGGFGGGGGGGGGGGGGGGGGGGGGGGGGGGGGGGGGGGGGGFDFFFGGGGGGGGGGGGGGGGGGGGGGGGGGGGGGGGGGGGGFFGGGGGGGGGGGGGGGGGGGGGGGGGGGGGGGGGGGGGGGGGGGGGGGGGDGGGGGGGGGGGGGGEGGGGGGGGGGGFEGGGGGGGGGGGGGEDEFGGGGGGGGGGGFGGGCCFGGFG
@M00200:207:000000000-ALC1F:1:1119:21104:3540 1:N:0:5
ACTGGGCTTAAAGCGAGCGCAGACGGTTGATTAAGTCTGATGTGAAAGCCCGGAGCTCAACTCCGGAATGGCATTGGAAACTGGTTAACTTGAGTGCTGTAGAGGTAAGTGGAACTCCATGTGTAGCGGTGGAATGCGTAGATATATGGAAGAACACCAGTGGCGAAGGCGGCTTACTGGACTGTAACTGACGTTGAGGCACGAAAGTGTGGGTAGCAAACAGGATTAGATACCCTAGTA
+
CFFFCGGGGGDDGFGCBFGGGGGGGG@CFFD,C;FGG9FAFGGGFGG<FEFCGDFGFCCCFFEECGDG@FGGFFGGG<FGGGFFGGGGGGCFG=FGGGGFFGFFFGGFGGGGGGGGGGGGGEFG<FFGGFEGGGFGGGEGGGGGGEFFCFFFE>FGGECFFGDGGGGGGGGGGGGB@EFEEGFEG9;EGGGGG*4;CECFEFGE=*?FGGGGGGGGGGFGGFGGGGGCFFFGGC<F5;AC
@M00200:207:000000000-ALC1F:1:1119:6637:4453 1:N:0:5
ACTGGGTTTAAAGCGTGCGTAGACGGTTACGTAAGTCGGGTGTGAAAGCCCCGGGCTCAACCTGGGAATTGCATTCGAGACTGCATAGCTAGGGTGCGGAAGAGGGAAGCGGAATTTCAGGTGTAGCGGTGAAATGCGTAGATATCTGAAGGAACACCAGTGGCGAAGGCGGCTTCCTGGTCCAGCACCGACGTTCAGGCACGAAAGCGTGGGGAGCAAACAGGATTAGATACCCCAGTA
+
GGGGGGGGGGGGGGGGGGGGGGGGGGGGGGGGGGGGGGGGGGGGGGGGGGGGGGGGGGGGGGGGGGGGGGGGGGGGGGGGGGGGGGGGGGGGGGGGGGGGGGFGGGGGGGGGGGGGGGGGGFGGGGGGGGGGGGGGGGGGGGGGGGGGGGGGGGGGGGGGGGGGGGGGGGGGGGGGGGGGGGFGFGGGGGGGGGGGGGGGGGGGGGGGGGGGGGGGGGGGGGGGFGGGGFGGG?FGGGFG
@M00200:207:000000000-ALC1F:1:1119:22851:4965 1:N:0:5
ATTGGGTGTAAAGAGCGTGTAGGCGGCCTGGTAGGTCAGTTGTGAAAACTCGAGGCTCAACCTCGAGACGCCGATTGAAACCATCAGGCTAGAGTCCGGAAGAGGAGAGTGGAATTCCCGGTGTAGCGGTGAAATGCGCAGATATCGGGAAGAACACCCGTGGCTAAGGCGGCTCTCTAGTACGGTACTGACGCTGAGACGCGAAAGCGTGGGGAGCGAACAGGATTAGATACCCGAGTA
+
FCFGGGGGGGGGGGGGECECFFGGGGGGG8CCFFGGGGG9AFGEGGGGG8FE,BCFGCEGGFGDEGEGGC+CFG@FEGD<E=FEFGFGFG?FGGGGCFGDEDFFGFGEEEFGGGDGGGGGGCCFGGFGG=EGGGDGGGCFFGGGGGFGGD7@F:FCFGGGEGGEGGFGGGGGGEG@,<CGCDF>E:3CFE?EGGECEC9CEEGGEEEGGCE?CEGGGGGGGGGGCC7DC4>7F?FD5CFG
@M00200:207:000000000-ALC1F:1:1119:16322:6801 1:N:0:5
ATTGGGTGTAAAGGGCTCGTAGGCGGTTTGTCGCGTCGGGAGTGAAAACTCAGGGCTCAACCCTGAGCGTGCTTCCGATACGGGCAGACTAGAGGTATGCAGGGGAGAACGGAATTCCTGGTGTAGCGGTGGAATGCGCAGATATCAGGAGGAACACCGGTGGCGAAGGCGGTTCTCTGGGCATTACCTGACGCTGAGGAGCGAAAGCATGGGGAGCGAACAGGATTAGATACCCTGGTA
+
FGGGGGGGGGGGGGGGGGGGEGDFGGGGGGGGGGGGGGGGEGGGFGGFGGGGGGGGGGGGGGGGGGGGGGGG,EFFEECFGGECGDGGGGGGGGGGGGGGGGGGGE@CGGGGCEF<FFGG,3>F9FFGGGDEEGGFGGGDGGFFFGFGGDEECEFGGGEGGGEEFGGGGGGGGGGGGGGGGGGGGFFGGDGFGGEG>FFGGGGEEG=GGGGGG5EGGGGGGGG5:C>=F6FGGGGFDG@F
@M00200:207:000000000-ALC1F:1:1119:16210:8534 1:N:0:5
ATTGGGTGTAAAGCGCGTGTAGGCTGCTTCGCAAGTCGGGTGTGAAAGCCCTGGGCTCAACCTAGGAAGTGCACTCGAAACTGCGAAGCTGGAGTCCTGGAGAGGAAGGCGGAATTCTCGGTGTAGAGGTGAAATTCGTAGATATCGAGAGGAACACCGGTGGCGAAGGCGGCCTTCTGGACAGTGACTGACGCTGAGACGCGAAAGCGTGGGGAGCAAACAGGATTAGATACCCCGGTA
+
GGGGGGGGGGGGGGGGGGGGFGGGGFGGGGGGGGGGGGGGGGGGGGGGGGGGGGGGGGGGGGGGGGGGGGGGGGGGGGGGGGGGGGGGGGGGGGGGGGGGGGGGGGGGGGGGGGGGFGGGGBFGGGGFGGGGGGGGGGGGFGGGGGGFGGGGGGGGGGGGGGGGGGGGGGGDGGGGGGGFGGGGGGGGGGGGGGGGCFGGGGGGGGEFEGGGGGGGGGGGGGDGCGGGGFGGGFGGGGFG
@M00200:207:000000000-ALC1F:1:1119:22093:9074 1:N:0:5
ATTGGGCGTAAAGGGTGCGTAGGCGGTGCAGAAAGTCGGGTGTGAAATCCCCCAGCTCAACTGAGGAATTGCGCCCGAAACTACTGTGCTTGAGGAAGATAGAGGTACGCGGAACTTAGGGTGGAGCGGTGAAATGCGTTGATATCCTAAGGAACACCGGTGGCGAAAGCGGCGTACTGGGTCTTATCTGACGCTGAGGCACGAAAGCTAGGGTAGCGAACGGGATTAGATACCCGAGTA
+
GGGGGGGGGGGGGGGGGGGGGGGGGGGGGGGGGGGGGGGGGGGGGGGGGGGGGGGGGGGGGGGGGGGGGGGGGGGGGGGGGGFFGGGGGGGGGGGGGGGGGGGGGGGGGGGGGGGGGGGGGFFEFGGGGGGGGGGGFGGGGGGGGFGGGGGGGGGGGGGGGGGGGGGGGGGGGGGGGGGGGGGGGGGGGGGGGGGGGGGGGGGGGGGGGGGGGGGDGGGGGGGGGGGGGFGGGGGDDGFG
@M00200:207:000000000-ALC1F:1:1119:7054:9901 1:N:0:5
ATTGGGTATAAAGGGCGTGTAGGCGGTTGGTCAAGTCGGATGTGAAAGCCTGGGGCTCAGCCCCAGAAGTGCATCCGAAACTAGCCAGCTAGAGCGCGATAGAGGAGGGTGGAATTCCTGGTGTAGCGGTGAAATGCGTAGATATCAGGAGGAACACCGGCGGCGAAGGCGGCCCTCTGGATCGTTGCTGACGCTGAGACGCGAAAGCGTGGGGAGCAAACAGGATTAGATACCCGAGTA
+
GGGGGGGGGGGGGGGGGGGGGGGGGGGGGGGGGGGGGGGGGGGGGGGGGGGGGGGGGGGGGGGGGGGGGGGGGGGGGGGGGGGGGGGGGGGGGGGGGGGGGGGGGGGGGGGGGGGGGGGGGFFGGGGGGGGGGGGGGGGGGGGGGGGGFGGGGGGGGGGGGGGGGGGGGGGGGGGGGGGGGGGGGGGGGGGGGGGGDFGGGGGGGGGGGEGGGGGGGGGGGGGFFGGGGFGGGGGGGGFG
@M00200:207:000000000-ALC1F:1:1119:26003:11236 1:N:0:5
ACTGGGTTTAAAGGGCTCGTAGGCGGCCAACTAAGTCAGACGTGAAATCCCTCAGCTTAACTGGGGAACTGCGTCTGATACTGGATGGCTTGGATTCGGGAGAGGGATGCGGAATTCCAGGTGTAGCGGTGAAATGCGTAGATATCTGGAGGAACACCGGTGGCGAAGGCGGCATCCTGGACCGGCATTGACGCTGAGGCGCGAAAGCCAGGGGAGCAAACGGGATTAGATACCCCAGTA
+
GGGGGGGGGGGGGGGGGGGGGGGGGGGGGGGGGGGGGGGGGGGGGGGGGGGGGGGGGGGGGGGGGGGGGGGGGGGGGGGGGGGGGGFGGGGGGGGGGGGGGGGGGGGGGGGGGGGGGGGGGGGGGGGDGGGGGGGGGGGGDEGGGGFGGGGGGGGGGGGGGGGGGGGGGGGGGGGGGGGGFGGGGGGGGGGGGGGGGGGGGGGGGGDFFGGGGGGGGGGGGGGGGGGGGFGGGGGFDGFG
@M00200:207:000000000-ALC1F:1:1119:3270:11956 1:N:0:5
ATTGGGTTTAAAGAGCTCGTAGGCGGTTCAGTAAGTCGGGTGTGAAAACTCTGGGCTCAACCCAGAGACGCCACCCGATGCTGCTGTGACTTGAGTACGGTAGGGGAGTGGGGAATTCCTGGTGTAGCGGTGAAATGCGCAGATATCAGGAGGAACACCGGTGGCGAAGGCGGGTCTCTGGGCCGATACTGACGCGGAGGAGCGAAAGCTAGGGGAGCAAACGGGATTAGATACCCCGGTA
+
F-FFFGFGGGGGGFGFD<CCEGGGEG:FEGGGGGGGEFEG;C@FGGGGGGGGGGGGGGGGGCFCGFDFGG@C7FCFEG::FFFGFGCFFAFGGFFEFGGG=?FGGGG@CFGGGGG<=<A?A,4BFFF<>F@EGGACFGGF>FC<<F>FFD@FEEGGGGGFE:FC@FGEF:@CCG*4+<<CFGGD8*88/;BEDEE*:?EE5C7=EGEG;9<FEEECEEDGGFCGGCCCD=C:FGGFFDDDG
@M00200:207:000000000-ALC1F:1:1119:23541:14789 1:N:0:5
ATTGGGTGTAAAGCGCGTGTAGGCTGCTTCGCAAGTCGGGTGTGAAAGCCCTGGGCTCAACCTAGGAAGTGCACTCGAAACTGCGAAGCTGGAGTCCTGGAGAGGAAGGCGGAATTCTCGGTGTAGAGGTGAAATTCGTAGATATCGAGAGGAACACCGGTGGCGAAGGCGGCCTTCTGGACAGTGACTGACGCTGAGACGCGAAAGCGTGGGGAGCAAACAGGATTAGATACCCCGGTA
+
GGGGGGGGGGGGGGGGGGGGGGGGGGGGGGGGGGEFGGGGGGGGGGGGGGGFGGGGGGGGGGGGGGGGGGGGGGGGGGGGGFGGGGECFGGGGGGGGGFGFFGGGGGGGGGGGGGFGGGGG8CCCFGFGGGGGGGFGGGGGGGGGGGGFGGGGGGGGGGGGGGGGGGGGGGGGGGGGGFGFFGGGGGFGGFEGGGGGDGGEGGGGGGGGEGGEGGGG=CDGGGGGGGFFFGFC?CCCDE<
@M00200:207:000000000-ALC1F:1:1119:11610:18294 1:N:0:5
ATTGGGTTTAAAGGGCGCGTAGGCGGTGCCACAAGTCACCTGTGAAATCCCCGGGCTTAACTCGGGGCCTGCAGGCGAAACTGTGGTGCTGGAGTATGGGAGAGGTGCGTGGAATTCCCGGTGTAGCGGTGAAATGCGTAGAGATCGGGAGGAACACCGGTGGCGAAGGCGGGTCTCTGGGCAATTCCTGACGCTGAGGCGCGAAAGCGTGGGGAGCAAACGGGATTAGATACCCCAGTA
+
GGGGGGGGGGGGGGGGGGGGGGGGGGGGGGGGGGGGGGGGGGGGGGGGGGGGGGGGGGGGGGGGGGGGGGGGGGGGGGGGGGGGGGGGGGGGFGGGGGGGGGGGGGGGGGGGGGGGGGGGGGGGGGGGGGGGGGGGGGGGGGGGGGGGGGGGGGGGGGGGGGGGGGGGGGGGGGGGGGGGGGGGGGGGGGGGGGGGGGGGGGGGGGGGGGGGGGGGGGGGGGGGGGGGGFGGGGGGGGFF
@M00200:207:000000000-ALC1F:1:1119:5349:20908 1:N:0:5
ATTGGGTTTAAAGGGCGCGTAGGCGGGATGGCAAGTCGGTCGTGAAATCCTTCGGCTCAACCGAAGAACGTCGATCGATACTGCTGTTCTTGAGGATTGCAGAGGAGACTGGAATTCCCGGTGTAGCGGTGAAATGTGTAGAGATCGGGAGGAACACCGGTGGCGAAGGCGGGTCTCTGGGCAATTCCTGACGCTGAGGCGCGAAAGCGTGGGGAGCAAACGGGATTAGATACCCCAGTA
+
GGGGGGGGGGGGGGGGGGGGGGGGGGGGGGGGGGGGGGGGGGGGGGGGGGGGGGGGGGGGGGGGGGGGGGGGGGGGGGGGGGGGGGGGGGGGGGGGGGGGGGGGGGGGGGGGGGGGGGGGG8@FGGGGG@BFGGGGGGGGGGGGGGGGGGGGGGGGGGGGGGGGGGGCGGGGGGGGGGGGGGGGGGGGGGGGGGGGGGGGGGGGGGGGGGGGGGGGGGFGGGGGGDGGGFGGGGGGGDFG
@M00200:207:000000000-ALC1F:1:1119:11188:23096 1:N:0:5
ATTGGGTGTAAAGGGCGCGTAGGCGGCTTGGCAAGTTGGGCGTGAAAGCCCTGGGCTTAACCCAGGAATTGCGCTTGAGACTGCCGGGCTTGAGTGCGGGAGAGGTGAGTGGAATTCCCAGTGTAGAGGTGAAATTCGTAGATATTGGGAAGAACACCAGTGGCGAAGGCGGCTCACTGGCCCGCAACTGACGCTGAGGCGCGAAAGCGTGGGGAGCAAACAGGATTAGATACCCCAGTA
+
GGGGGGGGGGGGGGGGGGGGGGGGGGDEGGGGGGFEFGGGGGEGGGGGGGGGGGGGGGGGGGGGGGGGGGGGGGGGGGGGGGGGGGGGGDGGGGGGGGGGGGGGGDGGGGGGGGG=FGGGGDCFGGGGGGGGGGGGGGGGGGGGFDGGGGGGGGGGFGEGGGGGGGGGGDGGGGG<BBCCFCEGGGEGFGGDGGGGGGGGGDGGGEGGGGGGGGGGGGGGGGGFFF>=FFGGGGFGDCFG
@M00200:207:000000000-ALC1F:1:2101:13668:2403 1:N:0:5
ACTGGGTTTAAAGGGCGCGTAGGCGGGCTGGCCAGTCAGGGGTGAAATCCTCCGGCTCAACCGGAGAACAGCCTTTGATACTGCCAGTCTCGAGGAAGGTAGGGGCATGTGGAACTTCCGGTGGAGCGGTGAAATGCGTAGATATCGGAAGGAACGCCGGTGGCGAAAGCGACGTGCTGGACCTTTTCTGACGCTGAGGCGCGAAAGCCAGGGGAGCAAACGGGATTAGATACCCCTGTA
+
F@FGGGF7EGGGGGGGGGGGGGGGGG7+@@@F@FGFF@CDCGGGGGGGGG9FFGGGG,FFGGGCCFGGG@GGGGGFGGCFGGGGGGGFDF,:EFD:FFEFFFCFG7F@FGGGFFBG,CFGGGGDFGGGGGGGGCFGGCFGC:=EGGGGGGDCFGGEGGGGGGGGECGGGGG5C5/;FFFFGGFGG7CFG?EDECGGGGGGGGGGGGGF6*;5EGGDGGGGGGGGFF@@?FFFGGF>>5?F
@M00200:207:000000000-ALC1F:1:2101:9402:3456 1:N:0:5
ATTGGGTTTAAAGGGCGCGTAGGCGGCCTTGCGTGTCTTCCGTGAAATCCCTCGGCTCAACTGAGGACGTGCGGAAGAAACTGCGAGGCTCGAGTCCGGGAGAGGGGGGTGGAATTCCCAGTGTAGCGGTGAAATGCGTAGATATTGGGAGGAACACCGGTGGCGAAGGCGGCCCCCTGGACCGGTACTGACGCTGAGGCGCGAAAGCGTGGGGAGCAAACGGGATTAGATACCCTAGTA
+
GGGGGGGGGGGGGGGGGGGGGGGGGGGGGGGGGGGGGGGGGGGGGGGGGGGGGGGGGGFGGGGGGGGGGGGGGGGGGGGGGGGGGGGGGGGGGGGGGGGGGGGGGGGGGGGGFGGFDGGGGFGGGGGGGGGGGGGGGGGGGEGGGCFGGGGGGGGGGGGGGGGGDCECEGGGGGGDGGGGGGGGGGGGGGCEGGD?EGGGGGGGGGGD=EEGGEGGGGGGGGCDFFFFFFFFGGF4FFFF
@M00200:207:000000000-ALC1F:1:2101:8798:7399 1:N:0:5
ATTGGGTTTAAAGCGCGTGTAGGCTGCCTCGAAAGTCAGGTGTGAAAGCCCTGGGCTCAACCCAGGAAGTGCACTTGAAACTTCGAGGCTCGAGTTCTGGAGAGGATGGCGGAATTCTCGGTGTAGAGGTGAAATTCGTAGATATCGAGAGGAACACCGGTGGCGAAGGCGGCTATCTGGACAGTGACTGACGCTGAGACGCGAAAGCGTGGGGAGCAAACAGGATTAGATACCCCGGTA
+
GGGGGGGGGGGGGGGGGGGGGGGGGGGGGGGGGGGGGGGGGGGGGGGGGGGGGGGGGGGGGGGGGGGGGGGGGGGGGGGGGGGGGGGGGGGGGGGGGGGGGGGGGGGGGGGG:FGGGGGGGGGGGGGGGGGGGGGGGGGGGGGGGGGGGGGGGGGGGGGGGGGGGGGGGGGGGGGGGGGGGGGGGGGGGGGGGGGGGGGGGGGGGGGGGGGGGGGDGGGGGGGGFFFFFFFBDGFFEEFF
@M00200:207:000000000-ALC1F:1:2101:20747:8695 1:N:0:5
ATTGGGTTTAAAGGGCGCGTAGGCGGTGCGGTAAGTCACCTGTGAAATCTCTGGGCTCAACTCAGAGTCTGCAAGCGAAACTGCCGTGCTTGAGTGTCGGAGAGGTAAGTGGAATTCCCGGTGTAGCGGTGAAATGCGTAGATATCGGGAGGAACACCTGTGGCGAAAGCGGCTTACTAGACGACAACTGACGCTGAGGCGCGAAAGCTAGGGGAGCAAACAGGATTAGATACCCCCGTA
+
GGGGGGGGGGGGGGGGGGGGGGGGGGGGGGGGGGGGGGGGGGGGGGGGGGGGGGGGGGGGGGGGGGGGGGGGGGGGGGGGGGGGGGGGGGGGGGGGGGGGGGGGGGGGGGGGCFGGGGGGGGGGGGGGGGGGGGGGGGGGGGGGGGGGGGGGGGGGGGGGGGGGGGGGGGGGGGGGGGGGGGGGGGEGGGGGGGGGGGGGGGGGGGGGGGGGGGGGGGGGGGGGFFFFFFFFGFFFFFFE
@M00200:207:000000000-ALC1F:1:2101:13130:9281 1:N:0:5
ATTGGGTTTAAAGGGTGCGTAGGTGGGTTGGTAAGTCAGTGGTGAAATCTCCAGGCTTAACTTGGAAACTGCCATTGATACTATCAATCTTGAATACCGTGGAGGTCAGCGGAATATGTCATGTAGCGGTGAAATGCTTAGATATGACATAGAACACCAATTGCGAAGGCAGCTGGCTACACGAATATTGACACTGATGCACGAAAGCGTGGGGATCAAACAGGATTAGATACCCCGGTA
+
GGGGGGGGGGGGGGGGGGGGGGGGGGGGGGGGGGGGGGGGGGGGGGGGGGGGGGGGGGGGGGGGGGGGGGGGGGGGGGGGGGGGGGGGGGGGGGGGGGGGGGGGGGGGGGGGEFGGGGGGGGGGGGGGGGGGGGGGGGGGGGGGGGGGGGGGGGGGGGGGGCDFGGGGGGGGGGGGGGGGGGGDGGGGGGGGGGGGGGGGGGGGGGGGGGGGDGGGGGGGGGGGFFFFFFFFGFFFFFF>
@M00200:207:000000000-ALC1F:1:2101:13233:13231 1:N:0:5
ATTGGGTTTAAAGGGCACGTAGGCGGCTCGGCAAATCAGTCGTGGAATCCCGACGCTTACCGTCGGAACGGCGGCTGAAAATACCGGGCTCGAGGGCGTGAGGGGTCACTGGAACTCCTGGTGAAGCGGTGAAATGCGTAGATATCAGGAGGAACGCCGGAGGCGAAAGCGAGTGACTGGCGCGTTCCTGACGCTGAGGTGCGAAAGCTAGGGGAGCAAACAGGATTAGATACCCGTGTA
+
GGGGGGGGGGGGGGGGGGGGGGGGGGGGGGGGGGGGGGGGGGGGGGGGGGGGGGGGGGGGGGGGGGGGGGGGGGGGGGGGGGGGGGGGGGGGGGGGGGGGGGGGGGGGGGGGCFGGGGGGGGGGGGGGGGGGGGGGGGGGGGGGGGGGGGGGGGGGGGGGGGGGGGGGGGGGGGGGGGGGGGGGGGGGGGGGGGGGGGGGGGGGGGGGGGGGGGGGGGGGGGFFFFFFFFFF*AFFFFFF
@M00200:207:000000000-ALC1F:1:2101:23522:14190 1:N:0:5
ACTGGGTGTAAAGGGTGCGCAGGCGGTGGCCTAAGTTTGCGGTGAAAGCTCCTGGCTTACCTGGGAGAGGGCCGTGAAGACTGGGGCACTTGAGGCTCGGAGAGGGACGTGGAATTCCGGGTGGAGCGGTGAAATGCATAGAGATCCGGAAGAACACCAACGGCGAAGGCAGCGTCCTGGCCGAGACCTGACGCTCAGGCACGAAAGCGCGGGGAGCAAACAGGATTAGATACCCTTGTA
+
GGGGGGGGGGGGGGGGGGGGGGGGGGGGGGGGGGGGGGGGGGGGGGGGGGGGGGGGGGGGGGGGGGGGGGGGGGGGGGGGGGGGGGGGGGGGGGGGGGGGGGGGGGGGGGGGGGGGGGGGGGGGGGGGGGGGGGGGGGGGGGFGFGGGGGGGGGGGGGGGGGGGGGGGGGGGGGGGGGGGGGGGGGGGGGGGGGGGGGGGGGCGGGGGGGGGGGGGGGGGGGGGF?FFFFFFDFF?FFFF
@M00200:207:000000000-ALC1F:1:2101:12096:16035 1:N:0:5
ATTGGGTATAAAGGGTGCGTAGGCGGCGAGGCAAGTCTGGTGTGAAATCCCGGGGCTCAACCCCGGAACTGCACTGGATACTGCTTTGCTAGAGTACTGGAGAGGGAACTGGAATTTACGGTGTAGCAGTGAAATGCGTAGATATCGTAAGGAAGACCAGCGGCGAAGGCGAGTTCCTGGACAGTTACTGACGCTGAGGAGCGAAAGTGTGGGGAGCGAACAGGATTAGATACCCCAGTA
+
DGGGGGFGGGFFFFGFGGGGGGGFGGGGGCGGGGFFGGGGGGGGGGGGFFGGGGGGGGGGGGDGEGGGGGGGGGGGGGGFGGGGGGGGGGGGGGGGGFEFGFGGGGCFGGGGEFGGGGGGGGGGGGGGGGGGGGGGGGGGEEGGGGGGGGGGGFGGGGGGGGGGEGGGGGGGGGGGGGGGGGCGGGGFGGFDE=C*8CF?EFG8CEGGFGGCE5<DDGEG=)9<FF=?F??FGF6@@E:?
@M00200:207:000000000-ALC1F:1:2101:13247:17069 1:N:0:5
ATTGGGTTTAAAGGGCGCGTAGGCGGTGCGGTAAGTCACCTGTGAAACCTCTAGGCTCAACCTAGAGCCTGCAGGCGAAACTGCCGTGCTTGAGGGTGGGAGAGGTGCGTGGAATTCCCGGTGTAGCGGTGAAATGCGTAGATATCGGGAGGAACACCTGTGGCGAAAGCGGCGCACTGGACCACATCTGACGCTGAGGCGCGAAAGCTAGGGGAGCAAACAGGATTAGATACCCGGGTA
+
GGGGGGGGGGGGGGGGGGGGGGGGGGGGGGGGGGGGGGGGGGGGGGGGGGGGGGGGGGGGGGGGGGGGGGGGGGGGGGGGGGGGGGGGGGGGGGGGGGGGGGGGGGGGGGGGCFFGGGGGGGGGGGGGGGGGGGGGGGGGGGGGGGGGGGGGGGGGGGGGG8DFGGGGGGGGGGGGGGGGGGGGGGGGGGGGGGGGGGGGGGGGGGGGGGGGGGGDDFGGGGGGFFFFFFFFGGFEFDEB
@M00200:207:000000000-ALC1F:1:2101:22235:17730 1:N:0:5
ACTGGGTTTAAAGGGTGCGTAGGCGGTTCCATAAGTCAGTGGTGAAATACGGCAGCTCAACTGTCGAGGTGCCATTGATACTGCGGAACTTGAGTACTGATGAGGTAGGCGGAATTGACGGTGTAGCGGTGAAATGCTTAGATATCGTCAAGAACACCGATAGCGAAGGCAGCTTACCAAGCAGTAACTGACGCTCAGGCACGAAAGTGCGGGGATCAAACAGGATTAGATACCCCTGTA
+
GGGGGGGGGFGGGGGGGGGGGGGGGGGGGGGGGGGGGGGGGGGGGGGGGGGGGGGGGGGGGGGGGGGGGGGGGGGGGGGGGGGGGGGGGFGGGGGGGGGGGGGGGGGGGGGGCGGGGGGGGGGGGGGGGFGGGGGGGGGGGGGGGGGGGGGGGGGGGGGGGGGGGGGGGGGGGGGGFGGGGGGGGGGGGGGGGGGDEGFFGGGGGGGGGGGGGGGGGGGGGGGGFFFFFFFFGGFFFFFF
@M00200:207:000000000-ALC1F:1:2101:11685:19178 1:N:0:5
ATTGGGCATAAAGGGTGCGTAGGCGGTCAGATAAGTCAGTGGTGAAAGCCCGCGGCTCAACCGTGGAATAGCCATTGAAACTGCCTGACTTGAATACAGTTGAAGTGGATGGAATACATCATGTAGCGGTGAAATGCTTAGATATGATGTAGAACACCAATTGCGAAGGCAGTTCACTAAGCTGTGATTGACGCTGAGGCACGAAAGCGTGGGGAGCGAACAGGATTAGATACCCTTGTA
+
GGGGGGGGGGGGGGGGGGGGGGGGGGGGGGGGGGGGGGGGGGGGGGGGGGGGGGGGGGGGGGGGGGGGGGGGGGGGGGGGGGGGGGGGGGGGGGGGGGGGGGGGGGGGGGGGFGGGGGGGGGGGGGGGGGGGGGGGGGGGGGGGGGGGGGGGGGGGGGGGGFGGGGGGGGGGGGGGGGGGGGGGGGGGGGGGGGGGGGGGGGGGGGGGGGGGGGGGGGEGGGGGFFFFFFFFGFFFFFFF
@M00200:207:000000000-ALC1F:1:2101:21832:19190 1:N:0:5
ACTGGGTGTAAAGCGCGTGTAGGCGGCGGTTTAAGTCGGGTGTGAAAGCCCGGGGCTCAACCCCGGGATGCCGTCCGAGACTGGACCGCTTGAGGACGGAAGAGGGGCGTGGAATTCCTGGTGTAGCGGTGAAATGCGTAGAGATCAGGAGGAACACCCGTGGCGAAGGCGGCGCCCTGGTCCGTTACTGACGCTGAGACGCGAAAGCGCGGGGAGCGAACGGGATTAGATACCCCTGTA
+
GGGGGGGGGGGGGGGGGGGGGGGGGGGGGGGGGGGGGGGGGGGGGGGGGGGGGGGGGGGGGGGGGGGGGGGGGGGGGGGGGGGGGGGGGGGGGGGGGGGGGGGGGGGGGGGGFGGGGGGGGGGGGGGGGGGGGGGGGGGGGGGGGGGGGGGEGGGGGGGGGGGGGGGGGGGGGGGGGGGGGGGGGGGGGGGGGGGGGGGGGGGGGGDGGGGGEDDGGGGDDGDDFFFFFFFFGGFFFFFF
@M00200:207:000000000-ALC1F:1:2101:9866:19252 1:N:0:5
ATTGGGTTTAAAGCGTGCGTAGGCGGATTCGTAAGTCGGGGTTGAAATATCCGGGCTCAACTCGGGGCACGGCCTCGATACTGCGGATCTCGAGTCGAGAAGAGGGTAGTGGAATTCCCGGTGTAGCGGTGAAATGCGTAGATATCGGGAGGAACACCAGTGGCGAAGGCGGCTACCTGGTCTTGCACTGACGCTGATGCACGAAAGCTGGGGGAGCAAACGGGATTAGATACCCTTGTA
+
GGGGGGEGGGGGGGGGGGGGGGGGGGGGGGGGGGGGGGGGGGGGGGGGGGGGGGGGGGGGGGGGGGGGGGGGGGGGGBFGGGGGGGGGGGGGGGGGGGGGGGGGGGGGGFGGEFGGGGGGGCCGGGGGGGGGGGGGGGGGGGGFGGGGGGGGGGGGGGGGGGFGGGGGGGGDGGGGGFGGEEGGGGGGGCFFGGGGGGGGGGGGGGCFGGGGGGGGGGGGGGGGFFFFFF4FDGFFFFFF
@M00200:207:000000000-ALC1F:1:2101:18632:20504 1:N:0:5
ATTGGGTTTAAAGGGCGCGTAGGCGGTGCTGTAAGTCAGGCGTGAAATCCCCGGGCTCAACCTGGGAATTGCGCATGATACTGCGGCGCTGGAATGCGGGAGAGGATGGCGGAATTCCCAGTGTAGAGGTGAAATTCGTAGATATTGGGAAGAACACCGGTGGCGAAGGCGGCCATCTGGCCCGTAATTGACGCTGAGGCGCGAAAGCGTGGGGAGCAAACAGGATTAGATACCCTCGTAAGA
+
FGGGGGGFGGGGGGGGGGGGGGGGGGGGGGGGGGGGGFGGGGGGGGGGGGGGGGGGGGGGGFGGGGGGGGFGGGGGGGGGFFGGGGGGGGGGGGGGGGGGGGGGGGGGGGGGGGGGGGGGGGFDGFGGGGGGGGGGFGFCFGDFGGGGGGGGGGGGGGGGGGGGGGGGGGGGGGGGFFGGGDGGGGGGGGGGGGDGGGGGGGGGGGGGGCGGGGDDDGGGGFC<7?FFFFFB>FFFFEFEFFF
@M00200:207:000000000-ALC1F:1:2101:7913:20929 1:N:0:5
ATTGGGTTTAAAGGGCGCGTAGGCGGGATGGCAAGTCGGTCGTGAAATCCTTCGGCTCAACCGAAGAACGTCGATCGATACTGCCGTTCTTGAGGGTTGCAGAGGAGACTGGAATTCCCGGTGTAGCGGTGAAATGTGTAGAGATCGGGAGGAACACCGGTGGCGAAGGCGGGTCTCTGGGCAATTCCTGACGCTGAGGCGCGAAAGCGTGGGGAGCAAACGGGATTAGATACCCCCGTA
+
GGGGGGGGGGGGGGGGGGGGGGGGGGGGGGGGGGGGGCC@CCGEGFGGGGGGGGGGGGGGGGGGGGGGGEGGGGGG+B=FGGG9FGGGGGGEFGGGGGGGGGGGGGGGGGGGG:DGGGGGEFGGGGGGGEGGGGFGGGFGGGGGGGGGDGGCFGGGGGGGGGGGCFGEEGGGDGEGGGGGCFGFEF7EGGGGGGGGGGG5EGEGGGDGC>CEGGDGGGGGGGG*;DFFFF?=CEFFFFFF
@M00200:207:000000000-ALC1F:1:2101:6725:23874 1:N:0:5
ATTGGGTTTAAAGAGCGCGCAGGCGGTCGTTCAAGTCGCGTGTGAAAGCCCCCGGCTCAACTGGGGAGGGTCACGCGATACTGATCGACTCGAAGGCAGGAGAGGGAAGTGGAATTCCCGGTGTAGTGGTGAAATGCGTAGATATCGGGAGGAACACCAGTGGCGAAGGCGACTTCCTGGCCTGTTCTTGACGCTGAGGCGCGAAAGCTAGGGGAGCAAACCGGATTAGATACCCGCGTA
+
EFGGDFBFCEGFAEFGGGGGGEEGGE@FFCFFGGGGGGGGGGGGGG,FFECCFFEGDGCFGFE8ECFGGDGGGGCGCBGGGGGCFFFGGGGC8FFCFGGGDEF:=EE,CFF9=FA89ED7<FGGFGC:FGFFF9FFE:@7:B<<@E1C:FFGC:FGDF:CF?BEECEEGGGGDCEGFGCC>89::9EF++A@***;==FG==58:=**2+08575DDCCC5*9D5;5*9766C6)0;)<>
@M00200:207:000000000-ALC1F:1:2102:5618:6092 1:N:0:5
ATTGGGTGTAAAGGGTGCGTAGGCGGTCTTATAAGTCAGTGGTGAAATACGGCAGCTCAACTGTCGAGGTGCCATTGATACTGTAGGACTTGAGTACAGACGAGGTAGGCGGAATTGACGGTGTAGCGGTGAAATGCTTAGATATCGTCAAGAACACCGATAGCGAAGGCAGCTTACTAGGCTGTAACTGACGCTGAGGCACGAAAGTGTGGGGATCAAACAGGATTAGATACCCGTGTA
+
DFGGGFGFGGGGGGGGGGGGGGGGGGGGGGDGGGGGGGGGGGGGGGGGGGGGGGGGGGGGGGGGGF@FGGGGGGGAFGGGGGGFGGGGGGGGGFGGGGGGGDEGEGGGGGGGGGGGGGGGGGGGGGGGGGGG<FDFGGGGGGGGGGGGGGGGGGGGGGGDE+=BFGGGDGGGGGGGGGGGFGGGGGGGGGGFGGGGGGGGGGGGEGGGGGGGGGDEGGGGGGGGGGGGGFGGGGCDC<GF
@M00200:207:000000000-ALC1F:1:2102:5253:10791 1:N:0:5
ATTGGGTATAAAGGGAGCGTAGACGGGAGATTAAGTCAGTTGTGAAAGGCTGCGGCTCAACCGCAGCACTGCAGTTGATACTGGTTTCCTTGAGTGCGGTTGAGGTGTATGGAATTCGTGGTGTAGCGGTGAAATGCTTAGATATCACGAAGAACTCCGATAGCGAAGGCAGTACACTAAGCCGTAACTGACGTTGAGGCTCGAAAGTGTGGGTATCAAACAGGATTAGATACCCCAGTA
+
GGGGGGGGGGGGGGGGGGGGGGGGGGGGGGGGGGGGGGGGGGGGGGGGGGGGGGGGGGGGGGGGGGGGGGGGGGFFFGGGGGGGGGGGGGGGGGGGGGGGGGGGGGGGGGGGGGGGGGGGGGGGGGGGGGGGFGGGGGGGGGGGGGGGGGGGGGGGGGGGG+=FGGGGGGGDEFGGFGGGGGGGGGGGGGGGGGGGGGGGGFEEGEGFGGFG5EGGGGGGGGGGGGCFFFGGGFCFGGGG
@M00200:207:000000000-ALC1F:1:2102:8153:20477 1:N:0:5
ATTGGGTTTAAAGGGTGCGTAGGTGGTGAGGTAAGTCGGATGTGAAATCTCGGAGCTCAACTCCGAAATGGCATTGGAAACTACCTTGCTCGAGGAATGGAGGGGGGACTGGAATTCTCGGTGTAGCAGTGAAATGCGTAGATATCGAGAGGAACACCAGTCGCGAAGGCGGGTCTCTGGACAGTTCCTGACACTGAGACACGAAGGCCAGGGGAGCAAACGGGATTAGATACCCGCGTA
+
GGGGGGGGGGGGGGGEFGGGGGGGGGGGGGGGGGGGGGGGGGGGGGGFGGGGGGGFGGGGGGGGGGGGGGGGGGGGGGGGGGGGGGGGGGGGEGGGGGFGFGGGGGGGGGGGGGGGGGGGGGGGGFGGGGGGGGGGGGGGGGGGGGGGGGGGGGGGGGGGG+9=FGGGGGGGGGGGGGGGGGGGFGGFGGGGGCFGGFGGGGDGGGDCGFGGGEDEGGGGGGGDG<FFDFCFGGGGGGGG
@M00200:207:000000000-ALC1F:1:2102:14629:22870 1:N:0:5
ATTGGGTGTAAAGGGCGCGTAGGCGGCGCAGCAAGTCACCTGTGAAATCTCTGGGCTTAACTCAGAGCCTGCAGGCGAAACTGCTGTGCTGGAGTATGGGAGAGGTGCGTGGAATTCCCGGTGTAGCGGTGAAATGCGTAGATATCGGGAGGAACACCTGTAGCGAAAGCGGCGCACTGGACCATAACTGACGCTGAGGCGCGAAAGCTAGGGGAGCAAACAGGATTAGATACCCGAGTA
+
GGGGGGGGGGGGGGGGGGGGGGGGGGGGGGGGGGGGGGGGGGGGGGGGGGGGGGGGGGGGGGGGGGGGGGGGGGGGGGGGGGGGGGGGGGGGGGGGGGGGGGGGGGGGGGGGGGGGGGGGGGGGGGGGGGGGGGGGGGGGGGGGGGGGGGGGGGGGGGGGG,5@FGGGGGGGGGGGGGGGGGGGGGGFFGGGGGGGGGGGDGEGGGGGFGGGFGGGEGGGGGFGGFGGG?FGGGGCDDGG
@M00200:207:000000000-ALC1F:1:2102:15572:23362 1:N:0:5
ACTGGGTTTAAAGAGTGCGTAGGCGGTCCTCTAAGTTTGGTGTGAAATCTCCCGGCTTAACCGGGAGGGTGCGCCGAAAACTGGAGGGCTTGAGTATGGGAGAGGTAAGCGGAATTCCTGGTGTAGCGGTGAAATGCGTAGATATCAGGAGGAACACCTGCGGTGTAGACGGCTTACTGGACCATCACTGACGCTGAGGCACGAAAGCGTGGGTAGAAAACAGGATTAGATACCCCGGTA
+
9EFFFGGCCG<FFGEFFGDGCF>CCCGE>FEGGGD<CEFD6D68<F@@FFFEGGGG7FF@FGGGG@@CG?CEGGG:B@FECFEFEAFGGFGGCGGGGGFEF:F?C,CEFGGGGGGGFFCEF<FFG<B3@>F+,CDDGGGEGGFFGGGFF<@FGGF,,@F@F4;*>F:C9?*=EG:?CGGFG@::BCG6C?C2=EGC*2@C=E8:E=>CEG>CGGFE+0<::DCFG*:DF?7CFG6*7791
@M00200:207:000000000-ALC1F:1:2103:26841:6252 1:N:0:5
ACTGGGTGTAAAGCGTGCGCAGGCGGCGCGTTAAGACAGGTGTGAAAGCCCCGAGCTTAACTTGGGAATTGCGCTTGTGACTGGCGTGCTGGAGTGTGGCAGAGGGAGGTGGAATTCCACGTGTAGCAGTGAAATGCGTAGAGATGTGGAGGAACACCGATGGCGAAGGCAGCCTCCTGGGCCAGCACTGACGCTCATGCACGAAAGCGTGGGGAGCAAACAGGATTAGATACCCCTGTA
+
GGGGGGGGGGGGGGGGGGGGGGGGGGGGGGGGGGGGGGGGGGGGGGGGGGGGGDGGGGGGGGGGGGGGGGGGGGGGGGGGGGGGGGGGGGGGGGGGGGGGGGGGGGGGGGGGGGGGGGGGGGGGGGGGGGFFGCFGGGGGGGGGAEFGGGGGGGGGGGGGG;CFGGGGGFFGGGGGGGGGGGGGGGFGGGGGGGGGEFGGF?FEEEGGGGCEEGGGDGGFDGGFGGGCFFGGFGGGGGD:
@M00200:207:000000000-ALC1F:1:2103:21000:6715 1:N:0:5
ATTGGGCTTAAAGCGCACGTAGGCGGCTCTTTAAGTCAGGGGTGAAATCCTGGAGCTCAACTCCAGAACTGCCCTTGATACTGAGGAGCTTGAGTCCGGGAGAGGTGAGTGGAACTGCGAGTGTAGAGGTGAAATTCGTAGATATTCGCAAGAACACCAGTGGCGAAGGCGGCTCACTGGCCCGGTACTGACGCTGAGGTGCGAAAGCGTGGGGAGCAAACAGGATTAGATACCCGCGTA
+
GGGGGGGGGGGGGGGGGGGGGGGGGGGGGGGGGGGGGGGGGGGGGGGGGGGGGGGGGGGGGGGGGGGGGGGGGGGGGGGGGGGGGGGGGGGGGGGGGGGGGGGGGGGGGGGGGGGGGGGGGGGGGGGGGGGGGGGGGGGGGGGGGGGGGGGGGGGGGGGGG5;FGGGGGGGGGGGGGGGGGGGGGGGGGGGGGGEGGGGG=FEGGGGGEGGGGGGGGGGGGGGGCCGGGFGDGGGGGGGG
@M00200:207:000000000-ALC1F:1:2103:27003:8414 1:N:0:5
ATTGGGTTTAAAGGGCGTGTAGGCGGTCTGCTAAGTCTGGTGTGAAATCCCCCCGCTCAACGGGGGAACGGCGCCGGATACTGGCAGACTCGAGTACCGGAGAGGAAGGTGGAATTCCCGGTGTAGCGGTGAAATGCGTAGATATCGGGAGGAACACCGGTAGCGAAGGCGGCCTTCTGGACGGATACTGACGCTGAGACGCGAAAGCGTGGGGAGCAAACAGGATTAGATACCCGAGTA
+
GGGGGGGGGGGGGGGGGGGGGGGGGGGGGGGGGGGGGGGGGGGGGGGGGGGGGGGGGGGGGGGGGGGGGGGGGGGGGGGGGGGGGGGGGGGGGGGGGGGGGGGGGGGGGGGGGGGGGGGGGGGGGGGGGGGGGGGGGGGGGGGGGGGGGGGGGGGGGGGGG*:CFGGGGGGGGGGGGGGGGGGGGGGGGGGGGGGGDGGGGGGGGGGGGGGGGGGGGGGGGGGG<6FGFFGGGCCCCGGG
@M00200:207:000000000-ALC1F:1:2103:10188:14064 1:N:0:5
ATTGGGTATAAAGGGCGCGTAGGCGGTGCGGTAAGTCTGTGGTGAAATCTCTGGGCTCAACTCAGAGTCTGCCATAGAAACTGCCGTGCTGGAGTGTGGGAGAGGTGAGTGGAATTCCCGGTGTAGCGGTGAAATGCGTAGATATCGGGAGGAACACCTGTCGCGAAAGCGGCTCACTGGACCACAACTGACGCTGAGGCGCGAAAGCTAGGGGAGCAAACAGGATTAGATACCCTTGTA
+
GGGGGGGGGGGGGGGGGGGGGGGGGGGGGGGGGGGGGGGGGGGGGGGGGGGGGGGGGGGGGGGGGGGGGGGGGGGGGGGGGGGGGGGGGGGGGGGGFGGGGGGGGGGGGGGGGGGGGGGGGGGGGGGGGGGGGGGGGGGGGGGGGGGGGGGGGGGGGGGGG,<FGGGGGFGGGGGGGGGGGGGGGGGGGGGGGGEGGGGGGDGGGGGGGGGGGGGGGGCFCGGGGGFGGFCGGFFGGGGG
@M00200:207:000000000-ALC1F:1:2103:26102:17206 1:N:0:5
ATTGGGTATAAAGGGCTCGTAGGCGGCCATCTCAGTCACACGTGAAATCCCTCGGCTTAACCGGGGAACTGCGTGTGATACTGGATGGCTTGAGTTTGGGAGAGGGATGCGGAATTCCAGGTGTAGCGGTGAAATGCGTAGATATCTGGAGGAACACCGGTGGCGAAGGCGGCATCCTGGACCAACACTGACGCTGATGAGCGAAAGCCAGGGGAGCAAACGGGATTAGATACCCTAGTA
+
GGGGGGGGGGGGGGGGGGGGGGGGGGGGGGGGGGGGGGGGGGGGGGGGGGGGGGGGGGGGGGGGGGGGGGGGGGGGGGGGGGGGGGGGGGGGGGGGGGGGGGGGGGGGGGGGGGGGGGGGGGGGGGGGGGGGGGGGGGGGGGGGGGGGGGGGGGGGGGGGG3<FGGDGGGGGGGGGGGGGGGGGGGGDGGGGGGGGGGGGGGGGGGGCFGGGGGGGGGGGGGGGGGGFGFGGGFFGCEGG
@M00200:207:000000000-ALC1F:1:2103:26011:18232 1:N:0:5
ATTGGGTTTAAAGGGTGCGTAGGCGGGTCTTTAAGTCAGAGGTGAAATCCTGGAGCTCAACTCCAGAACTGCCTTTGATACTGAGGATCTTGAGTTCGGGAGAGGTGAGTGGAACTGCGAGTGTAGAGGTGAAATTCGTAGATATTCGCAAGAACACCAGTTGCGAAGGCGGCTCACTGGCCCGATACTGACGCTGAGGCACGAAAGCGTGGGGAGCAAACAGGATTAGATACCCGAGTA
+
GGGGGGGGGGGGGGGGGGGGGGGGGGGGGGGGGGGGGGGGGGGGGGGGGGGGGGGGGGGGGGGGGGGGGGGGGGGGGGGGGGGGGGGGGGGGGGGGGGGGGGGGGGGGGGGGGGGGGGGGGGGGGGGGGGGGGGGGGGGGGGGGGGGGGGGGGGGGGGGGG,=DGGGGEGGGGGGCFGGGGGGGGD:EFGGGGGGEGGGGDFDEGEGGGGGGGGGGGGGGGGGGGGC4FFGGFGGGGGGG
@M00200:207:000000000-ALC1F:1:2103:20707:18589 1:N:0:5
ATTGGGTATAAAGCGTGAGTAGGTGGCTCGCTAAGTCGGTTGTGAAATCCCTGGGCTCAACCTGGGAATTGCAGTCGATACTGACGAGCTCGAGTTCGGTAGAGGGTGACGGAATTCCCGGTGTAGCGGTGAAATGCGTAGATATCGGGAGGAACATCGATAGCGAAGGCAATCACCTGGGCCTGAACTGACACTGAGACACGAAAGCGTGGGTAGCAAACAGGATTAGATACCCTAGTA
+
FGGFGGGGGGGGGGGFEFGGGGGGGGGGGGGGGGGFGGGGGFGGGGGGGGGGGGGGGGGGGGGGGGGGGFGGGGGGGGGGDGGGGGGGGEGGGGGGGGGGGGGGGGGGGGGGGGGGGGGFG:F@FGGGGGGGFGGGGGGGGGGGGGGGGGGGGGGGGGGGG5<FEGGGGGGGGGGFGGGGEFGGGGGGGGGGGGGEFEFGGGGGGGGGGGGGGGGGEGGFGGGGC6FGGFFGFFGGGFGG
@M00200:207:000000000-ALC1F:1:2103:4368:19348 1:N:0:5
ACTGGGTTTAAAGTGCGCGCAGGCGGTCGAGCAAGTCGAGTGTGCAAGCCCCGAGCTTCACTTGGGAACTGCGCTCGAAACTACTTGGCTAGAGTGTGGCAGAGGGAGGTGGAATTCCACGTGTAGCGGTGAAATGCGTAGAGATGTGGAGGAACACCAATGGCGAAGGCGCCTCGCTGGACAAGTATTGACGCTGAGGTGCGAAAGCGTGGGGAGCAAACAGGATTAGATACCCTAGTA
+
FCFFFE<FGDGGAFG9FGGGCGFGEC+@:7:7@,C@E@FGF7FC,C,@7@FGEEEGEG,CE,CFFG,FFF<CCEFC:4=:FF<F,<?DGFFFC5,<CF+D<E+AFGFC7FFGGFGCGGGFDFGGGGG@>BED@<:C,>@>:@C=F@@FAF<C:FGGGGGDE,*3>CC*>BE**4<EEEGECEF:@<99+C9C5E8B*=5?FF5*:CEC8AE88**2:E*7*:C=CFD=9=7:CC4<76DG
@M00200:207:000000000-ALC1F:1:2103:5854:22412 1:N:0:5
ATTGGGTATAAAGCGTGCGCAGGCGGTTCGCTGTGTCCTGTGTGAAAGCCCCGGGCTTAACCCGGGAATGGCATGGGAAACTGGCGAGCTTGAGTGCGGCAGAGGGGGGTGGAATTACGCGTGTAGCAGTGAAATGCGTAGAGATGCGGAGGAACACCGATCGCGAAGGCAGCCCCCTGGGTCGACACTGACGCTCAGGCACGAAAGCGTGGGGAGCAAACAGGATTAGATACCCTTGTA
+
@CC<FG@<FFCGGGGGGGGGGGGGGG@FECFCE,@<;EEF<FCFGGGA<FFGEGGG+CEF9E,@FFGGFEEECFFFGGFC,5B,BFGGGGGFFFEGGG7>CFDD3>F@FFFDF9F:,<<:F:E?CF7CGGFF@@7:CE8:EGG+3A+:E>CEDF*AFCCC**1/:C5EE88E>5CCEEGFDCECGGDG:CF8;8*28CFFGFG5E5:F8?E>EDGCE5FG8>C=*<FGFF7CGFCC**2:
@M00200:207:000000000-ALC1F:1:2104:13157:5380 1:N:0:5
ATTGGGCTTAAAGGGTCCGTAGGCGGTGCGGCAAGTCGATAGTGAAATCTCTGGGCTTAACCCAGAGGCTGCTAACGAAACTGCCGTGCTCGAGTGTGAGAGAGGCGAGTGGAATTACGGGTGTAGCGGTGAAATGCGTAGATATCCGTAGGAACATCCGAGGCGAAAGCGGCTCGCTGGATCACAACTGACGCTGAGGGACGAAAGCTAGGGGAGCAAACAGGATTAGATACCCTTGTA
+
GGGGGGGGGGGGGGGGGGGGGGGGGGGGGGGGGGGGGGGGGGGGGGGGGGGGGGGGGGGGGGGGGGGGGGGGGGGGGGGGGGGCFGGGGGGGGGGGGGGGGGGGGGGGGGGGGGGGGGGGGGGGGGGGGGGGGGGGGGGGGGGGGGGGGGGGGGGGGGGGGGGGGGGGGGGG<>GGGGGCFGGGGGGGGGGGGGGGGGGGGGGGGGGGGGGGGGGGGGGGGGGGGGGGGGFGGGGGDGGG
@M00200:207:000000000-ALC1F:1:2104:19329:5647 1:N:0:5
ATTGGGTTTAAAGGGCGCGTAGGTGGTTTGATAAGGGTGTGGTGAAAGTCCGGGGCTCAACCCCGGATCTGCCGTGCCGACTGTCAAACTCGAGGACTGTAGAGGCAGACGGAATTCCGGGTGTAGCGGTGGAATGCGTAGAGATCCGGAGGAAGACCGGTGGCGAAGGCGGACTGCTGGGCAGTTTCTGACACTGAGGCGCGACAGCGTGGGGAGCAAACAGGATTAGATACCCCTGTA
+
GGGGGGGGGGGGGGGGGGGGGGGFFGGGGGGGGGGGGGGGGGGGGGGGGGGGGGGGGGGGGGGGGGGGGGGGGGGGGGGGGGGAFFGGGGGGGGGGGGGGGGGGGGGGGGGGGGGGGGGGGGGGGGGGGGGGGGGGGGGGGGGGGGGGDGGGGGGGGGGGGGGGGGGGGGGG*2BFGEGGGGGGGGGGGGGGGGFGGGCGGGGCEGGGGGGDGGGGGGCGDGGGGGFGGG=EFECFFGGG
@M00200:207:000000000-ALC1F:1:2104:8409:8139 1:N:0:5
ATTGGGTTTAAAGGGCGCGTAGGTGGTTTGATAAGGGTGTGGTGAAAGTCCGGGGCTCAACCCCGGATCTGCCGTGCCGACTGTCAAACTCGAGGACTGTAGAGGCAGACGGAATTCCGGGTGTAGCGGTGGAATGCGTAGAGATCCGGAGGAAGACCGGTGGCGAAGGCGGTCTGCTGGGCAGTTTTTGACACTGAGGCGCGACAGCGTGGGGAGCAAACAGGATTAGATACCCGAGTA
+
GGGGGGGGGGGGGGGCFGGGGGG<FGF<,6FFGGGDE,BFFGGGGGGG<F@F+@FGG<FGG,68=:B:FFGGGDGC7C=FGGGE<?<FGGBFGC+=?,,C?FGFG7?F7FGGGGGCDCF=:6@FGGGGGGGEGGGGGEGGGGCFG:,6**3FGG:3DCGCF:CGGGGGGG@D1.*5?C,4F*+2;+++2?EG7FGGG6EG8EGGEEEGDEGDEGGCGGGGGGGGGGGGGGGGGGD=)CDG
@M00200:207:000000000-ALC1F:1:2104:14159:11660 1:N:0:5
ATTGGGTGTAAAGTGCACGCAGGCGGTCGTGTAAGTTTGGGGTTACAGCTCCCGGCTCAACTGGGAGAGCGCCTTGAAGACTGCAGGACTTGAGGGCCAGAGAGGGACACAGAATTCCGGGTGTAGTGGTGAAATGCGTAGATATCCGGAGGAATACCAAAGGCGAAGGCAGTGTCCTGGCTGGTTTCTGACGCTGAGGTGCGAAAGCTAGGGGAGCGAACGGGATTAGATACCCCAGTA
+
GGGGGGGGGGGGGGGGGGGGGGGGGGGGGGGGFGGGGGGGGGGGGGGGGGGGGGGGGGGGGGGGGGGGGGGGGGGGGGGGGGGFFFGGGGGGGGGGGGGGGGGGGGGGGGGGGGGGGGGGGGGGGGFGGGGGGGGGGGGGGGGGGGGGGGGGGGGGGGGGGGGGGGGGGGGG8;FFEFDGGGGGGGGGGFGGEGGGGGGGGGGGGEGGGGGGGGGGGGGGGCCGGGGGGGGFGGGGGGGG
@M00200:207:000000000-ALC1F:1:2104:28527:17771 1:N:0:5
ATTGGGTATAAAGGGCGCGTAGGCTGTGCGGTACGGTTCGGGTGAAATCCCTCGGCTCAACCGAGGAACTGCCTGGGCGACGGCCGTGCTGGACTGTATCAGGGGCGGATGGAATTCCCGGTGGAGCGGTGAAATGCGTAGATATCGGGAGGACCGCCGGTGGCGAAAGCGATCCGCGGGGGTGCACGTGACGCTGAGGCGCGAAAGCCAGGGGAGCAAACGGGATTAGATACCCCGGTA
+
GFGGGFGEFGGGFFGCGGGCFGGFCFFCCGGGGEG7EF7FGGGGGGGAGFGDEGGGGGGGGGGDEG><FC55C,CFC<FGCGG+=F+4+BFE?<EG,@<A5FEFGCCGEEFEFC,8FC<FGFC7BF8BECCCE@@<;<FC<C,@37<7<7FFC*8:CC<>5?GGGEDC:;:*+0/;@*CEE>1**<+;*;8>C/8;88EE88CEGCD?8*;@E557/@F6*9EC5C47F=DF?EGFD)1)
@M00200:207:000000000-ALC1F:1:2104:22056:17902 1:N:0:5
ACTGGGCGTAAAGGGCGCGTAGGCGGGTGTCTAAGTCAGAGGTCAAATCCCAGGGCTCAACCCTGGAACTGCCTTTGATACTGGACACCTAGAGTACGGGAGAGGTGTGTGGAACTCCGAGTGTAGAGGTGAAATTCGTAGATATTCGGAAGAACACCAGTGGCGAAGGCGACACACTGGCCCGTTACTGACGCTGAGGCGCGAAAGCGTGGGGAGCAAACAGGATTAGATACCCCAGTA
+
GGGGGGGGGGGGGGGGGGEGGGEGGGGGGGGGGGGGGGGGGGGGGGGGGGGGGGGGGGGGGGGGGGGGGGGGGGGGGGGGGGGECFFGGGGGGGGGGGGGGGGGGGGGGGGGGFGGGGGGGFGGGGGGGGGGGFGGGGGGGGGGGGGGGGGGGGGGGGGGGGGGGGGGGGGG7?FGEFGGGGGGGGEGFGFCGDEEG8FGGGGGGGGGGEECGGGGGGGCFFGGC<DGGGGGGGFGGDGG
@M00200:207:000000000-ALC1F:1:2104:4370:19891 1:N:0:5
ATTGGGTTTAAAGTGTGCGTAGGCGGGATCACAAGTCATATGTGAAATTCCGGGGCTTAACCTCGGAGCTGCATATGATACTGTAATTCTAGTCGGATGGCGGAGAAAATGGAATTCCACGTGTAGCGGTGAAATGCGTAGATATGTGGAAGAACACCTGTGGCGAAAGCGGTTTTCTAGCCTGCCCGAGACGCTGAGGCACGAAAGTTAGGGGAGCAAACAGGATTAGATACCCCAGTA
+
GGGGGGGGGGGGGGGGGGGGGGGGGGGEDEGDGGGGGGGGGGGGGGGGFGGGDFGGGFFGGDGGGGGGGGGGGGGGGGGGGGGFGCGGGGGGFGEEEGGGGGEGGCFGEFGGGGGGGGGGGGGGFGEGGGGGGGGGGGDGCGGGGGFGGGGGGGGGGGGFGGGGGGGGGGGG>@FFEGGC,?CFGCFGCEGGGGGGGG>8*=EGGGGCCEGGGGGGGGGGGGGGGGGGGGGGGGFCDCFG
@M00200:207:000000000-ALC1F:1:2104:21053:21613 1:N:0:5
ATTGGGTTTAAAGGGCTCGTAGGCGGCCAACTAAGTCACACGTGAAATCCCTCAGCTTAACTGGGGAACTGCGTGTGATACTGGATGGCTTGGATCCGGGAGAGGGATGCGGAATTCCAGGTGTAGCGGTGAAATGCGTAGATATCTGGAGGAACACCGGTGGCGAAGGCGGCATCCTGGACCGAAACTGACACTGAGGCGCGAAAGCAAGGGGAGCAAACGGGATTAGATACCATCGTAAGA
+
GGGGCFCFGFGGGGGGGGGGGGGGGGGGGFGGGGGGGFFFFGGGGGGFGGGGGGGGFFFGGGGGGGGGGFGFFFGGGGGFGGG=EEGGGGGGDFGFGEFGGGGGGGGFGGGGGGFGGGGGGGGFFFGEGGGGFGEGGGGGGGGGF<EFGFGGGGGFDFGEFGG:FEEGEGGG<8=,>FFGE=<B@BC=?CC6C?CGFBFBECEGEEGF6C@EEECE5;EE*98ED*97FCCCCC*07DFCC<4
@M00200:207:000000000-ALC1F:1:2104:21904:23811 1:N:0:5
ATTGGGTGTAAAGGGCTCGTAGGTGGCCAACTAAGTCAGACGTGAAATCCCTCAGCTTAACTGGGGAACTGCGTCTGATACTGGATGGCTTGAGTCTGGGAGAGGGATGCGGAATTCCAGGTGTAGCGGTGAAATGCGTAGATATTTGGAGGAACACCGGTGGCGAAGGCGGCATCCTGGACCAACACTGACACTGAGGAGCGAAAGCCAGGGGAGCAAACGGGCTTAGATACCCGCGTAGTAT
+
FGGGFGB7FGFGGGGGFGCFGGGGGFGGCFD@FGGFGGGGGGGDEFGGFFGGC@FGGGGGGAFGGGE6DAF,BB@ECFG<@E,:BCEC<C<:<C<,6C,48BCGDC7,+BF+>FG=F<?F854,5<@F>FCFG9,,5+8+8+,,,,,C,:FCF8,AF::+8=+@:F<:+837F*>C@E9,,2>CC:*BB6CGFCCCF6CG*=58==8C*2=>**=:=FC+**2*)*17<:*3CGG*)99>)*..
@M00200:207:000000000-ALC1F:1:2105:13341:4169 1:N:0:5
ATTGGGTTTAAAGGGTGTGTAGGCGGTTGTTTAAGTTTGGTGTGAAATCTCCCGGCTCAACTGGGAGGGTGCGCCGAATACTGAGCGACTAGAGTGCGGGAGAGGAAAGTGGAATTCCTGGTGTAGCGGTGAAATGCGTAGATATCAGGAGGAACACCGGTGGTGTAGACGGCTTTCTGGACCGTAACTGACGCTGAGACACGAAAGCGTGGGTAGCAAACAGGATTAGATACCCGCGTA
+
GGGGGGGDGGGGGGGFFGG<EGGGGG:@FEFCFDFGGFGGGGGGGFGGGDFGGGGGGGGGGFGGGCFGEFDGGGDFGGGGGGGCFEFFGGGGGGGGGEFG:FGGGGGGG<FGGGGGGGGGGGGGGGGGGGGGGDGGGGGGEGGGGGGGGGGGEFGGGGGG7FGGGGGGGGGGGGGFFGGGGGGGGGGEGGGGGG>EGFGFGGGGDGGGGGGEEGFGGGGGGGGGGGGGGGGGFFFGDDDD
@M00200:207:000000000-ALC1F:1:2105:25097:4644 1:N:0:5
ATTGGGCATAAAGCGCACGTAGGCGGCTTATTAAGTCAGGGGTGAAATCCTGGAGCTCAACTCCAGAACTGCCTTTGATACTGATGAGCTTGAGTCCGGGAGAGGTGAGTGGAACTGCGAGTGTAGAGGTGAAATTCGTAGATATTCGCAAGAACACCAGTGGCGAAGGCGGCTCACTGGCCCGGTACTGACGCTGAGGTGCGAAAGCGTGGGGAGCAAACAGGATTAGATACCCTCGTA
+
GGGGGGGGGGGGGGGGGGGGGGGGGGGGGGGGGGGGGGGGGGGGGGGGGGGGGGGGGGGGGGGGGGGGGGGGGGGGGGGGGGGEGGGGGGGGGGGGGGGGGGGGGGGGGGGGGGGGGGGGGCFFGGGGGGGGGGGGGGGGGGGGGGGGGGGGGGGGFGGGGGGGGGGGGGGGGGGGGGGGGGGGGCEGGGGGGGGGEGGGGGGGGDGGC5BEGGGGGGGG5>FGCGGGGGGGGGGGGGGG
@M00200:207:000000000-ALC1F:1:2105:21522:7501 1:N:0:5
ATTGGGTTTAAAGCGCGCGCAGGCGGTCCTTTAAGTCTGATGTGAAAGCCCACGGCTCAACCGTGGAGGGCCATTGGAAACTGGGGGACTTGAGTACAGAAGAGAAGAGTGGAATTCCACGTGTAGCGGTGAAATGCGTAGAGATGTGGAGGAACACCAGTGGCGAAGGCGACTCTTTGGTCTGTAACTGACGCTGAGGCGCGAAAGCGTGGGGAGCAAACAGGATTAGATACCCTGGTA
+
GGDGGGGGGGGGGGGGGGGGEGGGEEGEGGGGAFGCEGGCFGGGGG@FGGGGGGGGGGGGGCFFFGGGGGGGGGFAFGFGGGG<EFEDGDDFFDFGGGGGGGGGGGGFGEGGGGGGGGGGGGFGFFFGGBFFGGFFAFF<FCCFGGGGGFFCECGG7@FGGGGGGEEGGGGGGGGDFFGGGGGGGGEBGFGFEEEGGGGGGGG5CGCFGECCEEGD5=8EGDFGGGCFF>>FFECCGGFF
@M00200:207:000000000-ALC1F:1:2105:4019:9298 1:N:0:5
ATTGGGTGTAAAGGGTGCGTAGGTGGGTCTGTAAGTCAGTGGTGAAATCTCCGAGCTTAACTCGGAAACTGCCATTGATACTATAGGTCTTGAATTATCTGGAGGTAAGCGGAATATGTCATGTAGCGGTGAAATGCTTAGATATGACATAGAACACCAATTGCGAAGGCAGCTTACTACGGATATATTGACACTGAGGCACGAAAGCGTGGGGATCAAACAGGATTAGATACCCTGGTA
+
GGGGGGGGGGGGGGGECGGGGGGAFGGGGGGGGFGGGGGGGGGGGGGGGGFEECFGGGGGGGGEFGGGGGGGGFGGGGGGGGGFGCFGGGGGGGGGGGGGGGGGGGGGGCGGGGGGGGGGGGGGGFFGGGGGGGGGGGGGGGGAFFFFGGGCFGGGGGGGGGGGGGGEGFGGDGFGGGGGGGDEGFG9DDDGDGGGGGGFGFGEGEGGGGGGDEEGGGGGGGGGGGGGFFFCFGGF59CG
@M00200:207:000000000-ALC1F:1:2105:8342:11825 1:N:0:5
ATTGGGCTTAAAGGGCGCGTAGGCGGACTTTTAAGTCGGAGGTGAAAGCCCAGGGCTCAACCCTGGAATTGCCTTCGATACTGGGAGTCTTGAGTTCGGAAGAGGTTGGTGGAACTGCGAGTGTAGAGGTGAAATTCGTAGATATTCGCAAGAACACCAGTGGCGAAGGCGGCCAACTGGTCCGATACTGACGCTGAGGCGCGAAAGCGTGGGGAGCAAACAGGATTAGATACCCTCGTA
+
GGGGGGGGGGGGGGGGGGGGGGGGGGGGGGGGGGGGGGGGGGGGGGGGGGGGGGGGGGGGGGGGGGGGGGGGGGGGGGGGGGGCGGGGGGGGGGGGGGGGGGGGGGGGGGGGGGGGGGGGGGGGGGGGGGGGGGGGGGGGGGGGGGGGGGGGGGGGGGGGGGGGGGGGGGGGGGGGGGGFGGGGGGGGGGGGGGGGGGGGGGGGGGGGDEGGGGGGGGGGGGGGGGGGGGGGGGGGGGGG
@M00200:207:000000000-ALC1F:1:2105:12670:13226 1:N:0:5
ACTGGGCTTAAAGGGCGTGTAGGCGGTCAAGTGAGTGTGATGTGAAATCCCTCGGCTCACCCGAGGACCGGCATCGCATACTGCTTGGCTTGAGTACGGGAGAGGATGTGGGAATTCCTGGTGTAGCGGTGAAATGCGTAGATATCAGGAGGAACACCGGTGGCGAAGGCGCACATCTGGCCCGATACTGACGCTGAGGCGCGAAAGCTAGGGGAGCAAACGGGATTAGATACCCGAGTA
+
GGGGGGGGGGGGGGGGGGGGGGGGGGFGECFGFGGGGGGGGGGGGGGGGGCEGGGGGCGGGGGGEGGGGDGGGGGGDGFCFFG5BFGGGGGGGGGGGGGGGGGGGCFGGGGGGGGGGGGGGGGGGGGGGEEFGGGGGGGGGGGGGGGGGGGGGGGGGGGGEGGGGGGGGGGGGCFEGGGGGGGGGGEGGGGGGGGGGGGGGGGGGGGGFFGGGGGGGGGGGGGGGGGGGGGFGGGGGGGG
@M00200:207:000000000-ALC1F:1:2105:10788:14223 1:N:0:5
ACTGGGTTTAAAGGGCGCGTAGGTGGTTTGATAAGGGTGTGGTGAAAGTCCGGGGCTCAACCCCGGATCTGCCGTGCCGACTGTCAAACTCGAGGACTGTAGAGGCAGACGGAATTCCGGGTGTAGCGGTGGAATGCGTAGAGATCCGGAGGAAGACCGGTGGCGAAGGCGGTCTGCTGGGCAGTTTCAGACACTGAGGCGCGACAGCGTGGGGAGCAAACAGGATTAGATACCCTCGTA
+
GGGGGGGGGGGGGGGGGGGFGGGGGGGGGGGGGGGGGGGGGGGGGGGGGGGGGGGGGGGGGGGGGGGGGGGGGGGGGGGGGGGCFGGGGGGGGGGGGGGGGGGGGGGGGGGGGGGGGGGGGFGGGGGGGGGGGGGGGGGGGGGGGGGGGGGGGGGGGGGGGGGGGGGGGGGGGGGGGGGGGGGGGGGGGGGGGDFGGGGGGGGGGGGGGEGGGGGGGGGGGGGGGGGGGGFGGGGGGGGG
@M00200:207:000000000-ALC1F:1:2105:26643:14447 1:N:0:5
ATTGGGTTTAAAGGGCGCGTAGGCGGGATGGCAAGTCGGTCGTGAAATCCTTCGGCTCAACCGAAGAACGTCGATCGATACTGCCATTCTTGAGGGATGCAGAGGAGACTGGAATTCCCGGTGTAGCGGTGAAATGTGTAGAGATCGGGAGGAACACCGGTGGCGAAGGCGGGTCTCTGGGCATTTCCTGACGCTGAGGCGCGAAAGCGTGGGGAGCAAACGGGATTAGATACCCTAGTA
+
FGGGGGGGGGFGGGGGGGGGGGGGGGGGGGGGGGGFGGGGGGGGGGGGGGGGGGGGGGGGGGGGGGGGGGGGGGGGGGGGGGGFFGGGGGGGDGGGGGGGGGGGGGGGGGGGGGGGGGGGGGGGGGGGGGGGGFFGGGGGGGGGGGGGGEGGGGGGGGGGGGGGGGGGGGGGGGGFGGGGGGGGGF?EGGCFGDEG5@FGEEEGDEEGGGGGGGGDDEGGGGGGGGGGFGGDGFGGGGGG
@M00200:207:000000000-ALC1F:1:2105:5038:15296 1:N:0:5
ATTGGGCATAAAGGGAGCGTAGGCGGATAGTTTAGTCAGAGGTGAAAGCCCAGGGCTCAACCTTGGAATTGCCTTTGATACTGGCTATCTTGAGTACGGAAGAGGTATGTGGAACTCCGAGTGTAGAGGTGAAATTCGTAGATATTGGGAAGAACACCGGTGGCGAAGGCGGCCATCTGGACCGGTACTGACGCTGAGGCGCGAAAGCCAGGGGAGCGAATGGGATTAGATACCCTAGTA
+
GGGGGGGGGGGGGGGGGGGGGGGGGGGGGGGGGGGGGGGGGGGGGGGGGGGGGGGGGGGGGGGGGGGGGGGGGGGGGGGGGGG<FGGGGGGGGGGGGGGEEGFFGGGGGGGGGGGGGGGGGFGGGGGGGFGGGGGGGGGGGEGGGGGGGGGGGGGGGGGGGGGGGGGGGGGGGGGGGGGGGFFGGGGGGGGGGGGGGGGDGGGGGGGGGGGGGGGGGGGGGGGGGGGGGGGGGGGFGGGG
@M00200:207:000000000-ALC1F:1:2105:24039:18376 1:N:0:5
ATTGGGCGTAAAGGGCGCGTAGGCGGCCTGCTAAGTCGGACGTGAAATCCCTCGGCTCAACCGGGGAACTGCGTCCGATACTGGCGAGCTCGAATCCGGGAGAGGGATGTGGAATTCCAGGTGTAGCGGTGAAATGCGTAGATATCTGGAGGAACACCAGTGGCGAAGGCGGCATCCTGGACCGGTATTGACGCTGAGGCGCGAAAGCTAGGGTAGCAAACGGGATTAGATACCCCTGTA
+
GGGGGGGGGGGGGGGGGGGGGGGGGGGGGGGGGGGGGGGGGGGGGGGGGGGGGGGGGGGGGGGGGGGGGGGGGGGGGGGGGGG,EFGGGGGGGGGGGGGGGGGGGGGGGGGGGGGGGGGGGGGGGGGGGGGGGGGGGGGGGGGGGGGGGGGGGGGGGGGGGGGGGGGGGGGGGGGGGGGGGGGGGGGGGGGFDGGGDGGGGGGGGGGGGGGGGGGGGFGGFGGGGGGGGGGGFGGGGGGG
@M00200:207:000000000-ALC1F:1:2105:5461:19009 1:N:0:5
ATTGGGTTTAAAGCGTGCGTAGGCGGTTTGCTAAGTCGGTTGTGAAAGCCCTGGGCTTAACCTGGGAATTGCAGTCGATACTGGCAGGCTAGAGAACGGTAGAGGGAGGCGGAACTCCAGGTGTAGCGGTGAAATGCGTAGATATCTGGAAGAACACCGATGGCGAAGGCAACCTCCTGGGCCTGTTCTGACGCTGAGGCACGAAAGCGTGGGTAGCAAACAGGATTAGATACCCCTGTA
+
GGGGGGGGGGGGGGGGGGGGGGGGGGGGGGGGGGGGGGGGGGGGGGGGGGGGGGGGGGGGGGGGGGGGGGGGGGGGGGGGGGGFGGGGGGGGGGGGGGGGGGGGGGGGGGGGGGGGGGGGGGGGGGGGGGGGGGGGGGGGGGGGGGGGGGGGGGGGGGGGGGGGGGGGGGGGGGGGGGGGGGGGGGGGGGGGGGGGGGGGGGGDGEGGGGGGGGGGGGGGGGGGGGGGGGGG?6CFGGGG
@M00200:207:000000000-ALC1F:1:2106:8154:7561 1:N:0:5
ATTGGGCTTAAAGGGCGCGTAGGCGGCTTTGCAAGTGACGGGTGAAAGCCCTCGGCTTAACCGAGGAACTGCCTGTCAGACTGTGAGGCTTGAGACCGGGAGAGGTGAGTGGAATTCCCAGTGTAGCGGTGAAATGCGTAGATATGGGGAGGAACACCGGTGGCGAAGGCGGTCACCTGGACGGATACTGACGCTGAGACGCGAAAGCGTGGGGAGCAAACAGGATTAGATACCCTCGTA
+
FGGGGGFGGGGGGGGFEGCFGFGGGGDGGGG9FFFFG9D@FGGEGGGFCGGDEFGGGGGGGGFC=FC<E<E9DFFGCFGAF8?F<BF=7F<E@EGGFEGDEGGGGGCDAFFCE9FBFE,,C:BCEFGDEGDFGG,DCE33C@<FA=FG7:@FCCFGGGGGGGG:FGEGC7F@CECFBFFGGDECEEGFCGCFGEGGEFFFGGDEEE/;C:;CGDCEGG?CEFFF5DDCGFGGGGC6FGGG
@M00200:207:000000000-ALC1F:1:2106:24893:7586 1:N:0:5
ATTGGGTGTAAAGGGTGCGTAGGTGGTGAGGTAAGTCGGATGTGAAATCTCCGGGCTCAACCCGGAAATGGCATTGGAAACTACCTTGCTAGAGGATTTGAGGGGGGATTGGAATACTTGGTGTAGCAGTGAAATGCGTAGATATCAAGTGGAACACCAGTGGCGAAGGCGAATCCCTGGAAAATACCTGACACTGAGGCACGAAAGCTAGGGGAGCAAACAGGATTAGATACCCCAGTA
+
GGGGGGGGGGGGGGGGGGGGGGGGGGGGGGGGGGGGGGGGGGGGGGGGGGGGGGGGGGGGGGGGGGGGGGGGGGGGGGGGGGGGGGGGGGGGGGGGGGGGGGGGGGGGGGGGGGGGGGGGGGGGGGGGGGGGGGGGGGGGGGGGGGGGGGGGGGGGGGGGGGGGGGGGGGGGGGGGGGGGGGGGGGGGGGGGGGGFCECFGGGGGGGGGGGGFEGGGGGGGGGGGGGGGFGGGGGFGGGG
@M00200:207:000000000-ALC1F:1:2106:6743:13183 1:N:0:5
ATTGGGCTTAAAGGGCGCGTAGGCGGCCGGTCAAGTCGGGTGTGAAAGCCCGGGGCTCAACCCCGGATGTGCATTCGAGACTGATTGGCTTGAGGACGGGAGAGGATGGTGGAATTCCCAGTGTAGAGGTGAAATTCGTAGATATTGGGAAGAACACCGGTGGCGAAGGCGGCCATCTGGACCGTATCTGACGCTGAGGCGCGAAAGCGTGGGGAGCAAACAGGATTAGATACCCTAGTA
+
GGGGGGGGGGGGGGGGGGGGGGGGGGGGGGGGGGGGGGGGGGGGGGGGGGGGGGGGGGGGGGGGGGGGGGGGGGGGGGGGGGGGGGGGGGGGGGGGGGGGGGGGGGGGGGGGGGGGGGGGGFFGGGFGGFGGGGGGGGGGGGGGGGGGGGGGGGGGGGGGGGGGGGGGGGGGGGGGGGGGGGGGGGGGGGGGGGGGGGGGGGGGGGGGGGGGGGGGGGGGGGGGGGGFFFGGGGGGGGGG
@M00200:207:000000000-ALC1F:1:2106:20608:14309 1:N:0:5
ATTGGGTATAAAGGGCACGTAGGCTGGCTGTTAAGTCGGTGGTGAAATGCTGAGGCTCAACCTCAGAATTGCCTTCGATACTGACGGTCTTGAGTGCGGGAGAGGTGAGTGGAATTCCCAGTGTAGAGGTGAAATTCGTAGATATTGGGAAGAACACCAGTGGCGAAGGCGGCTCACTGGCCCGCAACTGACGCTGAGGTGCGAAAGCGTGGGGAGCAAACAGGATTAGATACCCCTGTA
+
GGGGGGGGGGGGGGGGGGGGGGGGGGGGGGGGGGGGGGGGGGGGGGGGGGGGGGGGGGGGGGGGGGGGGGGGGGGGGGGGGGGGGGGGGGGGGGGGGGGGGGGGGGGGGGGGGGGGGGGGFEFFGGGGGGGGGGGGGGGFGGGGGGGGGGFGGFGFFGFGGGGGGGGGGGGGGGGGGGGGGFGEEGGGGGGGGGGGGGGGGGGDGGDGGCGGGGGGGGFGGFCDEFGGF4CFFFFGGGGC
@M00200:207:000000000-ALC1F:1:2106:16582:15036 1:N:0:5
ATTGGGTTTAAAGCGCGTGTAGGCGGTTGTCCAAGTTGGATGTGAAAGCCTTGAGCTTAACTCAAGAAATGCATTCAGGACTGGATGACTAGAGGACCGGAGAGGATAGTGGAATTCCCAGTGTAGTGGTGAAATACGTAGAGATTGGGAAGAACACCAGTGGCGAAGGCGGCTATCTGGACGGTTTCTGACGCTAAGACGCGAAAGCGTGGGGAGCAAACAGGATTAGATACCCTCGTA
+
GGGGGGGGGGGGGGGGGGGGGGGGGGGGGGGGGGGGGGGGGGGGGGGGGGGGGGGGGGGGGGGGGGGGGGGGGGGGGGGGGGGGGGGGGGGGGGGGGGGGGGGGGGGGGGGGGGGGGGGGGGGGGGGGGGGGGGGGGGGGGGGGGGGGGGGGGGGGGGGGGGGGGGGGGGGGGGGGGGGGGGGGEGGGGGGGGGGGGGGGGEGGGGGGGGGGGGGGGGGGGGGGGGGGGFGGGGFGGGGG
@M00200:207:000000000-ALC1F:1:2106:18906:15334 1:N:0:5
ATGGGGTTTAAAGGGTGCGTAGGTGGTTTCGTAAGTAAGGTGTGAAAGCCCTCGGCTTACCCGGGGAATTGCGCCTTATACTGCGAGACTTGAGGATTTCAGGGGAAAGGGGAACTCCAGGTGTAGCGGTGAAATGCGCAGATATCTGGGGGAAGGCCGGCGGCGAAGGCGCCTTTCTGGGAAATTCCTGACACTGAGGCACGAAAGCGTGGGGAGCAAACAGGATTAGATACCCCTGTA
+
GGGGGGGGGGGGGGGGGGGGGGGGGGGGGGGGGGGGGGGGGGGGGGGGGGGGGGGGGGGGGGGGGGGGGGGGGGGGGGGGGGGGGGGGGGGGGGGGGGGGGGGGGGGGGGGGGGGGGGGGGGGGGGGGGGGGGGGGGGGGGGGGGGGGGGGGGGGGGGGGGGGGGGGGGGGGGGGGGGGGGGGFFGGGGGGGGGGGGGGGGGD5ECEGGGCEEGGGDFGGGGGGGGGGGFFFFGGGGGGG
@M00200:207:000000000-ALC1F:1:2106:27402:18128 1:N:0:5
ATTGGGTTTAAAGCGCGTGTAGGCGGCTGGTTAGGCGTGATGTGAAATCTTCCGGCTCAACCGGAAAACTGCATTGCGAACCGGCCTGGCTAGAGTGCAGGAGAGGGAAGCGGAATTCCAGGTGTAGCGGTGAAATGCGTAGATATCTGGAGGAACACCAGTGGCGAAGGCGGCTTCCTGGCCTGCAACTGACGCTGAGACGCGAAAGCGTGGGGAGCGAACCGGATTAGATACCCCTGTA
+
GGGGGGFGGGGGGGGGGGGGGGGGGGGGGGGGGGGGGFGGGGGGGGGGGGGGGGGGFGGGGGGGGGGGGGGGGGGGGGGGFGGGGGGGGGGGGGGGGGGGGGGGGGGGCGGGGGGDGGGGGGGGGGGGGGGGGGGGGGGGGGGGGGGGGGGGGGGGGGGGGGGGGGGGGGGGGGGGGGGGGGFFGGGGGGFFFGCGGGGC?EGGGCEEGGEEDGGGGGGGGG=CED<DEFGGGFFGGGGGF
@M00200:207:000000000-ALC1F:1:2106:27519:20600 1:N:0:5
ACTGGGCTTAAAGGGTGTCAAGGCGGCTATATTAGTCGTTCGTTAAATCCGTGGGCTCAACCTACGGTCTGCGAGCGAAACGGTATAGCTAGAGGTAGGGAGAGGTGCGTGGAACTCACGGTGTAGGGGTGAAATCCGTTGATATCGTGGGGAACACCAAAGGCGAAGGCAGCGCACTGGCCCTAATCTGACGCTCACACACGAAAGCCAGGGTAGCGAACGGGATTAGATACCCTAGTA
+
GGGGGGGGFGCGGGGGGGFGFGGGGGGCGGGGGGGGGGGGFEGGGGGGGGGGEEGGGGGGGGFFGGGEFG@CFCGECGGGDFCFGGGGGFGGFFFFDFFCFGGGGFGGGGGGFDE,CEGGGGFGFGGGGCGGDGFFGC<FEGGC=DF<AFEGGGGGGGGFCGGGGGGFC7<CBCF:EED:FGFFFEDFGGFCEGGGGGCFE?EDEGDE=FGC5CCECEEE5CEDEDFCFFGGGFFCF7CG
@M00200:207:000000000-ALC1F:1:2106:13230:21788 1:N:0:5
ATTGGGTGTAAAGGGCGCGTAGGCGGGCCATCCAGTCCGGGGTGAAATCTTTCGGCTTAACCGGAAAACAGCCTTGGATACTGATGGTCTCGAGGGAGGTAGGGGCCTGTGGAACTTCCGGTGGAGCGGTGAAATGCGTTGATATCGGAAGGAACGCCGGTGGCGAAAGCGACGGGCTGGACCTCTTCTGACGCTGAGGCGCGAAAGCTAGGGGAGCAAACGGGATTAGATACCCTCGTA
+
GGGGGGGGGGGGGGGGGGGGGGGGGGGGGGGGGGGGGGGGGGFGGGGGGGGGGGGGGGGGGGGGGGGGGGGGGGGGGGGGGGGGGGGGGGGGGGGGGGGGGGGGGGGGGGGGGGGFGGGGG@FGGGGGGGGGGGGGGGGGGGGGFGGGGGGGGGGGFFFGGGGGGGGGGGGGGGGGGGGGGGGGGGGGGGGGG88AEGGCEGGDGGGE+<@FFGGGGGFGGGGGCGFGG?C><66C7CFD
@M00200:207:000000000-ALC1F:1:2107:10501:4155 1:N:0:5
ATTGGGTTTAAAGGGTGCGTAGGTGGTGAGGTAAGTCGGATGTGAAATCTCCGGGCTCAACCCGGAAATGGCATTGGAAACTACCTTGCTGGAGGATTTGAGGGGGGATTGGAATACTTGGTGTAGCAGTGAAATGCGTAGATATCAAGTGGAACACCAGTGGCGAAGGCGAATCCCTGGAAAATACCTGACACTGAGGCACGAAAGCTAGGGGAGCAAACAGGATTAGATACCCCAGTA
+
GGGGGGGGGGGGGGGGGGGGGGGGGGGGGGGGGGGGGGGGGGGGGGGGGGGGGGGGGGGGGGGGGGGGGGGGGGGGGGGGGGGGGGGGGGGGGGGGGGGGGGGGGGGGGGGGGGGGGGGGGGGGGGGGGGGGGGGGGGGGGGGGGGGGGGGFGGGGGGGGGGGGGGGGGGGGGGGGGGGGGGGGFGGGGGGGGGGGGGGGEGGGGEGGGGGGGGGGGGGGGB(4>C>FFFGGGCCC<CGF
@M00200:207:000000000-ALC1F:1:2107:12728:5595 1:N:0:5
ATTGGGCGTAAAGGGCTCGTAGGCGGTTTGTCGCGTCGGGAGTGAAAACCATGAGCTTAACTCATGGCTTGCTTTCGATACGGGCAGACTGGAGGTATGCAGGGGAGAACGGAATTCCTGGTGTAGCGGTGAAATGCGCAGATATCAGGAGGAACACCGGTGGCGAAGGCGGTTCTCTGGGCATTACCTGACGCTGAGGAGCGAAAGCGTGGGGAGCAAACAGGATTAGATACCCGTGTA
+
FGGCGDGEGGGGGCFGGGGFGGGFGGGGGGGGGGGGGGGGGC:CFGFGGGGGFGGGGGGGGGGFEEEFGGGGGGGGGCFGEGGGFEFFE8FGGGGGGGGGGGGGGGGGGGEGGGGGFFFFGGFGGAFFGFEGFFFGGGEGGGGGGG;F:FCGGGCFCGBFCEFGGDGGGGGGEGGGGGFGGGEG@FFFCGGGGGD>EG8CEFGECGEGECGEGGGGGGF6;8..7?CF=?FGGFGGG<DC
@M00200:207:000000000-ALC1F:1:2107:23911:8105 1:N:0:5
ATTGGGTTTAAAGGGCGCGTAGGCGGCCTGATAAGTAGGGGGTGAAATCCTGCGGCTTAACCGCAGGGCTGCCTTCTAAACTGTCGGGCTCGAGCACAGTAGAGGCAGGTGGAATTCCCGGTGTAGCGGTGGAATGCGTAGAGATCGGGAAGAACATCAGTGGCGAAGGCGGCATCCTGGACCGATATTGACGCTGAGGCGCGAAAGCCAGGGGAGCAAACGCGATTAGATACCCCAGTA
+
GGGGGGGGGGGGGGGGGGGGGGGGGGGGGGGGGGGGGGGGGGGGGGGGGGGGGGGGGGGGGGGGGGGGGGGGGGGGGGGGGGGGGGGGGGGGGGGGGGGGGGGGGGGGGGGGGGGGGGGGGGGGFGGGGGGGGGGGGGGGGGGGGGGGGGGGGGGGGGGGGGGGGGGGGGGGGGGGGGGGGGGGGGGGGGGGGGGGGGFFEGGGGGGGGGGGGGGGGGGGG?(-9:FDGFGGGGCFGGGG
@M00200:207:000000000-ALC1F:1:2107:22153:10092 1:N:0:5
ATTGGGTTTAAAGGGCGCGTAGGCGGTGCGGTAAGTCACCTGTGAAACCTCTGGGCTTAACTCAGAGCCTGCAGGCGAAACTGCCGTGCTGGAGTGTGGGAGAGGTGCGTGGAATTCCCGGTGTAGCGGTGAAATGCGTAGATATCGGGAGGAACACCTGTGGCGAAAGCGGCGCACTGGACCACAACTGACGCTGATGCGCGAAAGCTAGGGGAGCAAACATGATTAGATACCCGCGTA
+
GGGGGGFGGGGGGGGGGGGGGGGGGGGGGGGGGGGGGGGGGGGGGGGGGGGGGGGGGGGGGGGGGGGGGGGGGGGGGGGGGGGGGGGGGGGGGGGGGGGGGGGGGGGGGGGGGGGGGGGGGGGGGGGGGGGGGGGGGGGGGGGGGGGGGGGGGGGGGGGGGGGGGGGGGGGGGGGGGGGGGGGGGGCCEFFGDGGGGGGGGGGGGGGGGGGGGCE==FGGG?44:C:FGFGGGGFEDGGG
@M00200:207:000000000-ALC1F:1:2107:9250:10799 1:N:0:5
ACTGGGCGTAAAGCGCACGCAGGTGGCTGAGTCAGTCGATTGTGAAAGCCCTGGGCTTAACCTGGGAATTGCAGTCGATACTACTCAGCTCGAGTATGGGAGAGGGAAGTGGAATTCCCGGTGTAGCGGTGAAATGCGTAGATATCGGGAGGAACATCAGTGGCGAAGGCGGCATTCTGGCCTGTAACTGACACTGATGAACGAAAGCCAGGGGAGCAAACGAGCTTAAATACCCCCGTA
+
GGGGFFF7CF@6;FCFCEEEG@FFGGGFEECEFFC<F@6BFCFD<C<C@FGCGFGFFDFFGGGGCF8@FFGGGGGGGGEG@FCGGFF<ECFC+?CEFADFGFGDCE7BBEFE=AFGGCGEEFF:FGGG:FDGGDFGCEF++@D9FFCDF:CE+<DFFG9FF=<+8<FCFG*>E::FFFFG,4BE;ECGCC98EB>FGGGCCGG5EG=?FFCFEEC::F?EG?(-):6?FFF?CEF=CCG3
@M00200:207:000000000-ALC1F:1:2107:18014:11559 1:N:0:5
ATTGGGTGTAAAGGGCTCGTAGGCGGCCAACTAAGTCCGACGTGAAATCCCCAGGCTTAACCTGGGAACTGCGTCGGATACTGGATGGCTTGAATTCGGGAGAGGGATGCAGAATTCCAGGTGTAGCGGTGAAATGCGTAGATATTGGGAGGAACACCAGTGGCGAAGGCGGCTCACTGGACCGGTTCTGACGCTGAGGCGCGAAAGCGTGGGGAGCAAACATGATTAGATACCCTCGTA
+
C@EF@CCFGFAACFCF@CFFGGGFG:@FEFGE8<<FCECEC@FGGCAFEFCE<FEFF@FGGGC<EGGGGEGFGGEEGGGDGEFECAB@FFFFGGFGGGGDCEC:FFGGEFGFAGFGGA?,FB,CA<CFG=BFFDEBGGGE=FFGGGGFGGGD7DFCFGEFEA7FCE<::F@C:FEC;9CCFCGGGECECF9<5C8EDCCFGGGE8C5CEGDGGGE=7=:6/135:0:DFFG7:CCDCCG*
@M00200:207:000000000-ALC1F:1:2107:22393:15888 1:N:0:5
ATTGGGTTTAAAGGGTGTGTAGGTGGCAGTGTTAGTCAGTTGTTAAAACCCGGGGCTTAACCCCGGACTCGCGACTGAAACGGCACAGCTAGAGGATGGCAGGGATGTATGGAACTCATGGAGTAGGGGTGAAATCCGTTGATATCATGGGGAACACCAAAAGCGAAGGCAGTACATTGGGCCACTCCTGACACTGAAACACGAAAGCGTGGGTAGCGAATGAGATTAGATACCCTCGTA
+
GGFGGG@FBAFGFGGFGGEFGGGGGGFGGFGGGGGFGGGFGEEFGGGGFGGGGGGGGGGGGGGGGGEGGGGGGGGGDEGGFGGGGGGGGFGFGGGGFGGGGGGGGGGEGGGGGGGGGGGGGGGEFGGGGGGGFGGGGEGGGGGGGGGGGGGDGGGGGGGGGGGGCEGDGGGGGGGGFFGGGGGGGGGGGFDGGGGGGGFFGGGGGGGGGGEDGGFEGGGGE?)6:<FGGFDC7CFGGDFG
@M00200:207:000000000-ALC1F:1:2107:13650:16878 1:N:0:5
ATTGGGCTTAAAGGGCGCGTAGGCGGTCACGCACGTCCGTTGTGAAATCGCTCGGCTCAACTGGGCGGGGTCAGCGGATACGGCGTGGCTGGAGCAAGCTAGGGGGCAATGGAATTCCCGGTGTAGTGGTGGAATGCGTAGATATCGGGAGGAACACCAGTGGCGAAGGCGGTTGCCTGGAGCTTTGCTGACGCTGATGCGCGAAAGCGTGGGGAGCGATCCCGATTAGATACCCGAGTA
+
GGGFGGGGGGGGGGGGGGGGGGGGGGGGGFGGGGGGGGGGGGGGGGGGGGGGGGGGGGGFGGEGFGGGGGGGFGGGGGGGGGGGGGGGGFGGGFGGGGGGFFFFGGGGGGGGGCCGGGGGGGGGGGGGFGGGGGGGGGGGGGGFCFGGGGGDGGGGGGGGGGGGGEGGGGGGGGGFGGGGFGDEFGGGGGGE>EGGCGFGGGGGGGGECEGEGGGGGGGGGF(-7:9CC7F?CFGECCFC
@M00200:207:000000000-ALC1F:1:2107:10329:18449 1:N:0:5
ACTGGGTATAAAGGGTGCGTAGGCGGCCTATTAAGTCAGTGGTGAAAGCCAACAGCTCAACTGTTGAACTGCCATTGATACTGATAGGCTTGAGTACAGACGAGGTAGGCGGAATTGATGCTGTAGCGGTGAAATGCATAGATAGCATCAAGAACACCGATTGCGTAGGCAGCTTACTAGGCTGTAACTGACGCTGAGGCACGAAAGCGTGGGGAGCGAACATGATTAGATACCCTGGTA
+
GGGGGGGGGGGGGGGGGGGGGGGGGGGGGGGGGGGGGGGGGGGGGGGGGGGGGGGGGGGGGGGGGGGGGGGGGGGGGGGGGGGGGGGGGGGGGGGGGGGGGGGGGGGGGGGGGEGGGGGGGGGGGGGGGGGGGGGGGGGGGGGGGGGGGGGGGGGGGGGGGGGGGGEGGGGGGGGGGGGGGGGGGGGGGGGGGGGGGGGGGGGGGGGGGGGGGGGGGGEGGB);CCDFGFGGGGFGGDFD
@M00200:207:000000000-ALC1F:1:2108:22513:3083 1:N:0:5
ATTGGGTTTAAAGGGTGCGTAGGTGGCGGGGTAAGTCAGGTGTGAAATCTCGGAGCTCAACTCCGAAACTGCACTTGATACTGCCTTGCTCGAGTACTGGAGAGGAGATTGGAATTTACGGTGTAGCAGTGAAATGCGTAGATATCGTAAGGAAGACCAGTGGCGAAGGCGAATCTCTGGACAGTTACTGACACTGAGGCACGAAGGCCAGGGGAGCAAACATGATTAGATACCCCAGTA
+
GGGGGGFGGGGGGGGGGGEGGGGFGGGGGGGGGGGGGGGGGGGGGGGGGCEGGGGGGGGGGGGGGGGGCFGGGGGGGGGGGGGGGGGGGGGGGEGGFEGGFGECFFFDFGGGFGFFGGGGGGGGGGGGGGGGFDFFGGGGGGGGGGGGGGGGGGGGGGGGGGFGEGGGGGGGGGGGGGGGGGGGF;CGGGGFDGGGFGGGGFGEGGGFGGGGGGGGGGGGG:25FF7F6FFGFF<FGDGG
@M00200:207:000000000-ALC1F:1:2108:15370:4734 1:N:0:5
ATTGGGTGTAAAGCGCTCGTAGGCGGTTCGGTAAGTCGGGTGTGAAACCCCTGGGCTCAACCCGGGGACGCCACCCGATACTGCTGTGACTCGAGTTCGGTAGGGGAGCGGGGAATTCCTGGTGTAGCGGTGAAATGCGCAGATATCAGGAGGAACACCGGTGGCGAAGGCGCCGCTCTGGGCCGATACTGACGCTGAGGAGCGAAAGCGTGGGGAGCAAACAGGATTAGATACCCCAGTA
+
GGGGGGGGGGGGGGGGGGGGGGGGGGGGGGGGGGGGGGGGGGGGGGGGGGGGGGGGGGGGGGGGGGGGGGGGGGGGGGGGGGGGGGGGGGGGGGGGGGGGGGGGGGGGGGGGGGGGGGGGGGGGGGGGGGGGGGGGGGGGGGGGGGGGGGGGGGGGGGGGEGGGGGGGGGGGGGGGGGFGGGGGGGGGGGGGGGGGGGGGGGGGGGGEGGGGGGGGGGGGG:((>C<FFFGGGGGCGGGGG
@M00200:207:000000000-ALC1F:1:2108:7215:5465 1:N:0:5
ACTGGGTTTAAAGGGTGCGCAGGCGGTTTTGCAAGTCAGGCGTGAAAGCCCCGGGCTTAACCTGGGAAATGCGTTTGAGACTGCAAGGCTAGAGTGTGTCAGAGGGGGGTGGAATTCCACGTGTAGCAGTGAAATGCGTAGAGATGTGGAGGAACACCGATGGCGAAGGCAGCCCCCTGGGATAACACTGACGCTCGGGCACGAAAGCGTGGGGAGCAAACATGATTAGATACCCCTGTA
+
GGGGGGGGGGGGGGGGGGGGGGGGGGGGGGGGGGGGGGGGGGGGGGGGGGGGGGGGGGGGGGGGGGGGGGGGGGGGGGGGGGGGGGGGGGGGGGGGGGGGGCFGFGGGGGGGGFGGGGGGGGGGGGGGGGGGGGGGGGEGGGGGGGGGGGGGGGGGGGGDGGGGDGGGGGGGGGEGGGGGGGGGGGGGGGGGGGGDEGGGGGGGGGEGGGGGGGGGGGGFF44>::DGFFGFGCFFFGGG
@M00200:207:000000000-ALC1F:1:2108:22102:7366 1:N:0:5
ATTGGGCTTAAAGCGTGCGTAGGCGGTATGTTAAGTCTGATGTGAAATCCCCGGGCTCAACCTGGGAATGGCATTGGATACTGGCAGGCTAGAGTACGGTAGAGGGTGGTGGAATTCCCGGTGTAGCAGTGAAATGCGTAGAGATCGGGAGGAACATCTGTGGCGAAGGCGGCCACCTGGACCAGTACTGACGCTGAGGCACGAAAGCGTGGGGAGCAAACATGATTAGATACCCCCGTA
+
GGGGGGGGGGGGGGGGGGGGGGGGGGGGGGGGGGGGGGGGGGGGGGGGGGGGGGGGGGGGGGGGGGGGGGGGGGGGGGGGGGGGGGGGGGGGGGGGGGGGGGGGGGGGGGGGGGGGGGGGGGGGGGGGGGGGGGGGGGGGGGGGGGGGGGGGGGGGGGGGGGGGGGGGGGGGGGGGGGGGGGGGGGGGGGGGGGGGGGGGGGGGGGGGGGGGGGGGGGGGG:)5>FGGGFGGGGGGGGGD
@M00200:207:000000000-ALC1F:1:2108:17476:9693 1:N:0:5
ACTGGGTTTAAAGGGTGCGTAGGCGGGTCTTTAAGTCAGGGGTGAAATCCTGGAGCTCAACTCCAGAACTGCCTTTGATACTGAAGATCTTGAGTTCGGGAGAGGTGAGTGGAACTGCGAGTGTAGAGGTGAAATTCGTAGATATTCGCAAGAACACCAGTGGCGAAGGCGGCTCACTGGCCCGATACTGACGCTGAGGCACGAAAGCGTGGGGAGCAAACATGATTAGATACCCGAGTCAGCT
+
GEGGGGGGGGG<FGGGGGCF;FGGGGGGGGGGGGGGGGGGGGGGFFGGGGGGGFGGGG<FGGGGGGGGGGGGGGGGGGGGCGGGGGGGGGGGGGGFFGGGFF@FGGFGGGGGGGGGFGGGGGFFDFAGGGGADFFFGCFFFGGGGGGGGGEFF=FDGGDFFFGGGG>BCFGDGGFB9B9BGGG@C@EGG9+B>CGGCFDFB8CE*=86CEGDEECEEFFGG()5:CFC+9:+CF<7CCG*22)5
@M00200:207:000000000-ALC1F:1:2108:23992:10900 1:N:0:5
ACTGGGTGTAAAGGGAGCGTAGGCGGCGTGGTAAGTCAGATGTGAAATCCCGGGGCTCAACCCCGGAACTGCATCCGATACTGCCATGCTTGAGGGTTGGAGAGGTAGCTGGAATTATCGGTGTAGCAGTGAAATGCGTGGATATCGATAGGAACACTCGTGGCGAAGGCGAGCTACTGGACAACATCTGACGCTGAGGCTCGAAGGCTAGGGGAGCAAAAGTGATTAGATACCCTAGTA
+
GGGGGGGGGGGGGGGGGGGGGGGGGGGGGGGGGGGGGGGGGGGGGGGGGGGGGGGGGGGGGGGGGGGGGGGGGGGGGGGGGGGGGGGGGGGGFGGGGGGGGGFGGGGGGGGGGGGGGGGGGGGGGGGGGGGGGGGGGGGGGGGGGGGGGGGGGFGGGGGGGGGGGGGGGGGGGGGGGGGGGGGGGGGGGGGGGGGGGGGGFGG>FGGGGGGGGGGGGGGGG4)6:CGGGFGGGDGGGGGG
@M00200:207:000000000-ALC1F:1:2108:19126:15709 1:N:0:5
ACTGGGTTTAAAGCGTGCGTAGGCGGTTCTTTGTGTCCGCTGTGAAAGCCCCGGGCTCAACCTGGGAATGGCAGTGGAAACTAGCGGACTCAGAATCTGGCAGAGGGTGGGGGAATGCCACGTGTACCCGTGAAATGCGTAGAGATGTGGCGGAACACCGATGCGAAGGGCAGCCACCTGGCCTGAGCTTGACGCTCAGGCAGGAAAGCGTGGGGAGCAAACTGGATTGGATACCCCAGTA
+
GGGGGGG7FGGGG9FCEGG;EGEGGGEGG9FG9@FGG,FFGGGGGGGGGC,BCFGGG,FFGFCCC<EEGFCGFGEFGG<FGG<E8F++@FE,<,,?FFF9<,++:<F+B++8+@:F=<>,=+:,,,,,,+8+BF3,,,88++5@,,:,@,*F*F*>,><B*<F***<*=*<*:8F*C8C7C*B9*8:+?B*2+**8;*2@C5*1;8+2*/2;885*/*:*+(4)**2**)*07<<+>**2:
@M00200:207:000000000-ALC1F:1:2108:8765:17042 1:N:0:5
ATTGGGTTTAAAGGGCGCGTAGGCGGCTTGCCAAGTCAGTGGTGAAATCCCGCAGCTTAACTGCGGAAGTGCCTTTGATACTGGCGAGCTCGAGGGAGGTAGGGGTATGTGGAACTTCTGGTGGAGCGGTGAAATGCGTTGATATCAGAAGGAACGCCGGTGGCGAAAGCGACGTACTGGACCTCTTCTGACGCTGAGGCGCGAAAGCTAGGGGAGCAAACGTGATTAGATACCCCTGTA
+
GGGGGGGGGGGGGGGGGGGGGGGGGGGGGGGGGGGGGGGGGGGGGGGGGGGGGGGGGGFGGGGGGGGGGGGGGGGGGCFGGGGGGGGGGGGGEGGGGGGGGGGGGGGGGGGGFGGGGGGGGGGGDGGGGGGGGGGGGGGGGGGDGGGGGGGGGGGGGGGGGGGGGGGDGGGGGGFEFGGGGGGGGGGGGGGGGGGGGGGGGGGEEGGGGGGGGGGGGGGGG82:<?FDGFGGGGGFGGGF
@M00200:207:000000000-ALC1F:1:2108:8549:22855 1:N:0:5
ATTGGGTTTAAAGGGCGCGTAGGCGGGATGGCAAGTCGGTCGTGAAATCCTTCGGCTCAACCGAAGAACGTCGATCGATACTGCTGTTCTTGAGGATTGCAGAGGAGACTGGAATTCCCGGTGTAGCGGTGAAATGTGTAGAGATCGGGAGGAACACCGGTGGCGAAGGCGGGTCTCTGGGCAATTCCTGACGCTGAGGCGCGAAAGCGTGGGGAGCAAACGTGATTAGATACCCGCGTA
+
EFFECGGGEGGGGGEGGCF@@E@6@FG:BCGEFGGACFGEGGEEFGFFG=FCEFC+CCFGA8C=BFGGFF@FFC@CGE@?FFG,EGCCEAA<B@FC<FEFGGFGDGGGFFFDFGFGGGGGGEEEEGFCF>EC@AFF=C,@FFC9FGGGF7F7F7FCEFDGGEF:EEDEGGGED::*<@FDF5;CEFGCFF?ECC=EEDGGECCECE588;8ED=EGCGDGG-385*27<@FCCFDGCDGG
@M00200:207:000000000-ALC1F:1:2109:22121:6561 1:N:0:5
ACTGGGTTTAAAGGGTCCGTAGGCGGTTTAGTAAGTCAGTGGTGAAAGCCCATCGCTCAACGGTGGAACGGCCATTGATACTGCTAGACTTGAATTATTAGGAAGTAACTAGAATATGTAGTGTAGCGGTGAAATGCTTAGAGATTACATGGAATACCAATTGCGAAGGCAGGTTACTACTAATGGATTGACGCTGATGGACGAAAGCGTGGGTAGCGAACATGATTAGATACCCTCGTA
+
GGGGGGGGGGGGGGGGGGGGGGGGGGGGGGGGGGGGGGGGGGGGGGGGGGGGGGGGGGGGGGGGGGGGGGGGGGGGGGGGGGGGGGGGGGGGGGGGGGGGGGGGGGGGGGGGGGGGGGGGGGGGGGGGGGGGGGGGGGGGGGGGGGGGGGGGGGGGGGGGGGGGGGGGGGGDGGGGGGGGGGGGGGFGGGGGGGGGGGGGGGGGGGGGGGGGGGGGGGGGG>)6?FGGGGGGGGGGFGGG
@M00200:207:000000000-ALC1F:1:2109:15421:11078 1:N:0:5
ATTGGGTTTAAAGGGCGCGTAGGCGGCAAATCAAGTCAGCTGTGAAATCTCCGAGCTTAACTCGGAACTGTCAGCTGATACTGTTTTGCTAGAGTGCGGAAGGGGCAATCGGAATTCTTGGTGTAGCGGTGAAATGCGTAGATATCAAGAGGAACACCGATGGCGAAGGCAGGTCTCTGGGCATTAACTGACGCTGAGGAGCGAAAGCATGGGGAGCGAACATGATTAGATACCCTGGTA
+
GGGGGGGGGGGGGGGGGGGGGGGGGGGGGGGGGGGGGGGGGGGGGGGGGGGGGGGGGGGGGGGGGGGGGGGGGGGGGGGGGGGGGGGGGGGGGGGGGGGGGGGGGGGGGGGGGGGGGGGGGGGGGGGGGGGGGGGGGGGGGGGGGGGGGGGGGGGGGGGGGGGGGCFGGGGGGGGGGGGGGFGGGFGGGGGGDGDGGGGGGGGGGGGFGGGGDGGECGGGG9>?:CFGGFGGGGFEFGGG
@M00200:207:000000000-ALC1F:1:2109:21097:11498 1:N:0:5
ATTGGGTTTAAAGGGTGCGTAGGCGGTGCAGCAAGTCGGGTGTGAAATCCCTCAGCTCAACTGAGGAATGGCGCCCGAAACTGCTGTGCTCGAGGAAGATAGAGGTACGCGGAACTTAGGGTGGAGCGGTGAAATGCGTTGATATCCTAAGGAACACCGGTGGCGAAAGCGGCGTACTGGGTCTTTTCTGACGCTGAGGCACGAAAGCTAGGGTAGCGAACGCGATTAGATACCCCTGTA
+
FGGGFGFDF<F@FDCGGGGGGGGCGGG+8<CFGGGGGGGCGEECFGGGGGGFG8FFGGFGGFGDGGGDFAFGGGCFGEGGGGGFFGGGGGFGFFDGFFFAF?DFGFFGGGGEECCEF9?<FFE7DFFECGE<=FFEFCGFECFDGGGD,;>:FAFGGG7*5>FGGGG*CG*=FGCEGGGGFBCCC9?CFGEGEGGGGG5C8CEC55CEG?@F8@0:E5C8*-(4):>CEDD>CCGG>GGG
@M00200:207:000000000-ALC1F:1:2109:15060:23507 1:N:0:5
ACTGGGTTTAAAGGGTGCGTAGGTGGCGCTGTAAGTCGGGTGTGAAATTTCGGAGCTTAACTCCGAAACTGCATTCGATACTGCGGTGCTTGAGGACTGGAGAGGAGACTGGAATTCATGGTGTAGCAGTGAAATGCGTAGAGATCATGAGGAAGACCAGTGGCGAAGGCGGGTCTCTGGACAGTTCCTGACACTGAGGCACGAAGGCCAGGGGAGCAAACGCGATTAGATACCCCTGTA
+
GEGGGG<FGGGGGGGGGGEFFGGGGGGGGGGGGGGGGGDGEGGGGGGGGGGGGGGGGGGGGG9EGDGGGGGGGGGGGGGGGGGGGGFFGGGGGGGGGGGGGGGGGGGGGGGGGGGGGGGGGGGGGGGGGGGGGGGGGGGGGGGGGGFAFGGGGGGGGGFGGFGCGGGGGGGFGGGGGGGGGGGGEGGGGF<BFGGGGGGGGG5BEG=FCCGGGGGGCEFGG4(49:CDFGGGG67*85CG
@M00200:207:000000000-ALC1F:1:2109:15139:23705 1:N:0:5
ATTGGGTTTAAAGCGCGCGTAGGTGGTTCGTTAAGTTGGATGTGAAATCCCCGGGCTCAACCTGGGAACTGCATTCAAAACTGTCGAGCTAGAGTATGGTAGAGGGTGGTGGAATTTCCTGTGTAGCGGTGAAATGCGTAGATATAGGAAGGAACACCAGTGGCGAAGGCGACCACCTGGACTGATACTGACACTGAGGTGCGAAAGCGTGGGGAGCAAACATGATTAGATACCCTAGTA
+
GGGGGGGGGGGGGGGGGGGGGGGGGGGGGGFGGGGGGGGGGGGGGGGGGGGGGGGGGGGGGGGGGGGGGGGGGGGGGGGGGGGGGGGGGGGGGGFGGGGGGGGGGGGGGGGGGGGGGGGGGGGGGGGGGGGGGGGGGGGGGGGGDGGGGGGGGGGGGGGGFFGGGGGGGGGGGGEGEGGGGGGGGGFCCFGGGGCFGGGGGGGGGGDFE8CGGGGGGGC<=.)423:>FGGGG6>E?GGG
@M00200:207:000000000-ALC1F:1:2109:22564:24331 1:N:0:5
ATTGGGTTTAAAGCGGGTGTAGGTGGATTTATAAGTCAGGAGTGAAAGCCCCGAGCTTAACTTGGGAAGTGCTTTTGATACTGTAAATCTTGAATGTGGGAGAGGATCGTGGAATTCCAGGTGTAGTGGTGAAATACGTAGATATCTGGAGGAACACCGGTGGCGAAGGCGGCGATCTGGCCCAACATTGACACTGAGACCCGAAAGCGTGGGGATCAAACATGATTAGATACCCCTGTA
+
GGGGGGGGGGGGGGGGGGGGGGGGGGGGGGGGGGGGGGGGGGGGGGGGGCFGGGGGGGGGGGGGGGGGGGGGGGGGGGGGGGFFGGGGGGGGGGGGGGGGGGGGGGGGGFGGGGGGGGGGGGGGEGGGGGGGGGGGGGGGGGGGGGFGGGGGGGFGGGGGGGGGGGDEG?FGGGGGGGFEG8DEGEGFCGGGFFGGG@FFGFCCEGGGGGDGDGGEFG?CG4).:3:7CFGGG+7=@F9F
@M00200:207:000000000-ALC1F:1:2110:18996:7366 1:N:0:5
ATTGGGTTTAAAGGGCGTGTAGGCGGAGATGCAAGTTGGGAGTGAAATCCCGGGGCTCAACCCCGGAACTGCTTTCAAAACTGCATCCCTTGAGTATCGGAGAGGCAAGCGGAATTCCTAGTGTAGCGGTGAAATGCGTAGATATTAGGAGGAACACCAGTGGCGAAGGCGGCTTGCTGGACGACAACTGACGCTGAGGCGCGAAAGCGTGGGGAGCAAACACGATTAGATACCCTCGTA
+
GGGGGG6BCGGGGGGGGFFFGFGGGGGGGFGGGGGGGGGGFGFGGFFGGGGGCFGGGGGGGGGEGGGGGGEFFGGGGGGGGGGGGFFGGGGGGGGG<EFEEGGGEGGBFGGGGGFGGGDGFGGG5@AFGGDGGGGGGGGGGGGFFGGGGGGGGGGGGGGGGGGGGCGCGCFCCEGGGGFGGGGGGDE=FGGGGGGGGGGGGGGGGEGC:EGGGGGGGGGGG?(41><DFB7CEED4FGGC
@M00200:207:000000000-ALC1F:1:2110:19083:9052 1:N:0:5
ATTGGGTTTAAAGGGCTCGTAGGCGGTTTGTCGCGTCGGGAGTGAAAACACCGGGCTTAACTCGGTGCTTGCTTTCGATACGGGCAGACTTGAGGCATGCAGGGGAGAACGGAATTCCTGGTGTGGCGGTGAAATGCGCAGATATCAGGAGGAACACCGGTGGCGAAGGCGGTTCTCTGGGCATGTTCTGACGCTGAGGAGCGAAAGTGTGGGGAGCGAACATGATTAGATACCCGCGTA
+
GGGGGGEGEGGGGGGGGGGGGGGGGGGGGGGGGGGFGGGGGGGGGFEGGGGGGGGGGGGGGGGGGGGGGGGGGGGGEGGGGGGGGGGFGGGGGGGGGGGGGGGGGGGGGGGGGGGGGGGDGGGG-@CFGGGGFGGGGGGGGGGGGGGGGGGGGGGGGGGGD<FCFGCF@FFFGGGGGGGGGGFGGGGG?FCFDGGGEGGFEGEEG5CGGCCGGDG5EGD7:7..:::DCFGGGGGDGG5C
@M00200:207:000000000-ALC1F:1:2110:22797:9734 1:N:0:5
ATTGGGTTTAAAGGGCGCGTAGGCGGCCGTGTGCGTCAGAGGTGAAATCCCCGGGCTTAACCCGGGAACTGCCTCTGATACGGCATGGCTTGAGTCCGGGAGAGGGGAGCAGAATTCCCAGTGTAGCGGTGAAATGCGTAGATATTGGGAGGAATACCAGTGGCGAAGGCGGCTCCCTGGACCGGTACTGACGCTGAGGCGCGAAAGCGTGGGTAGCAAACATGATTAGATACCCGGGTA
+
GGGGGGGGGGGGGGGGGGGGGGGGGGGGGGGGGGGGGGGGGGGGGGGGGGGGGGGGGGGGGGGGGGGGGGGGGGGGGGGGGGGGGGGGGGGGGGGGGGGGGGGGGGGGGGGGGGGGGGGGGGGG<EFDEGGGGGGGGGGGGGGGGGGGGGGGGGGGGGGGGGGGGGGGGGGGGGGGGGGGGGGGGGGGGGGGGGGGGGGGGGGEGGGGGGGGGGGGGGGGG?)8CFGGGFGGGFFDGGGG
@M00200:207:000000000-ALC1F:1:2110:26810:12407 1:N:0:5
ATTGGGTGTAAAGAGCGTGTAGGCGGCCAGACAGGTCCGTTGTGAAAACTCGAGGCTCAACCTCGAGACGTCGACGGAAACCGTCTGGCTAGAGTCCGGAAGAGGAGTGTGGAATTCCTGGTGTAGCGGTGAAATGCGCAGATATCAGGAAGAACACCTATGGCGAAGGCAGCACTCTGGGACGGTACTGACGCTGAGACGCGAAAGCGTGGGGAGCGAACATGATTAGATACCCGGGTA
+
GGGGGGGGGGGGGGGGGGGGGGGGGGGGGGGGGGGGGGGGGGGGGGGGGGGGGGGGGGGGGGGGGGGGGGGGGGGGGGGGGGGGGGGGGGGGGGGGGGGGGGGGGGGGGGGGGGGGGGGGGGGG:EFGGGGGGGGGGDGGGGGGGGGGGGGGGGGGGGGGGGGGGGGGGGGGGGGGGGGGGGGGGGGGGGGGGGGD>FGGGGGGGGGGGGGGGGGGGGGGG>)5CFGGGFGGGGGGGGGG
@M00200:207:000000000-ALC1F:1:2110:12288:12745 1:N:0:5
ATTGGGTTTAAAGAGCTCGTAGGCGGTTCGGCAAGTCGGATGTGAAATCTCCACGCTCAACGTGGAGGGGCCATTCGAAACTGCCGTGACTCGAGTCCGGTAGGGGAGTGTGGAATTCCCGGTGTAGCGGTGAAATGCGCAGATATCGGGAGGAACACCAGTAGCGAAGGCGGCACTCTGGGCCGGTACTGACGCTGAGGAGCGAAAGCGTGGGGAGCAAACTGGATTAGATACCCTCGTA
+
GGGGGGGGGGGGGGGGGGGGGGGGGGGGGGGGGGGGGGGGGGGGGGGGGGGGGGGGGGGGGGGGGGGGGGGGGGGGGGGGGGGGGGGGGGGGGGGGGGGGGGGGGGGGGGGGGGGGGGGGGGGE8CDFGGGGGGGGGGGGGGGGGGGGGGGGGGGGGGGGGGGGGGGGGGGGGGGGGGGGGGGGGGGGGGGGGGGGGGGGGGGGGGGGGGGGGGGGGDGGG8)49CFFFFGGGGGGG3CGG
@M00200:207:000000000-ALC1F:1:2110:8515:13389 1:N:0:5
ACTGGGTTTAAAGGGTGCGTAGGCGGCCTATTAAGTCAGTGCTGAAATATCCCGGCTTAACCGGGAGGGTGGCATTGATACTGATGGGCTTGAGTAGAGTTGAGGTTGGCGGAATTGACGGTGTAGCGGTGAAATGCTTAGATATCGTCAAGAACACCTATTGCGAAGGCAGCTAACTAAGCTCAAACTGACGCTGAGGCACGAAAGTGTGGGGATCAAACACGATTAGATACCCGAGTA
+
GGGGGGGGGGGGGGGGGGGGGGGGGGGGGGGGGGGGGGGGGGGGGGGGGGGGGGGGGGGGGGGGGGGGGGGGGGGGGGGGGGGGGGGGGGGGGGGGGGGGGGGGGGGGGGGGGGGGGGGGGGGG-CDGGGGGGGGGGGGGGGGGGGGGGGGGGGGGGGGGGGGGGGGGGGGGGGGGGGGGGGGGGGGGGDFDGGGGGFGGGGGGGGGG7FGGGGGGGGGGD8,3CFGGGFGGGGGDGGGG
@M00200:207:000000000-ALC1F:1:2110:13460:14323 1:N:0:5
ATTGGGTGTAAAGCGAGCGCAGGCGGTTTAATAAGTCTGAAGTTAAAGGCAGTGGCTTAACCATTGTTCGCTTTGGAAACTGTTAAACTTGAGTGCAGAAGGGGAGAGTGGAATTCCATGTGTATCGGTGAAATGTGTAGATATATGGAGGAACACCGGTGGCGAAAGCGGCTCTCTGGTCTGTAACTGACGCTGAGGCTCGAAAGCGTGGGGAGCAAACAGCATTAGATACCCGCGTA
+
GGGGGGGGGGGGGFGCFGGCGGGGGGGGGGGEGGGGGGGGCFGGGGGGG8F@CFGGGGGGGGFGGGGGEFG:<FFFDGDGD,C?6F,CEE9,EFGDEAFFGGGGCE:FBA@AA?A,BCAFFGGAC;CC:F<FGFGGGFCAGDGGGGDGFG7@FFGGGE@>FCCGCFGGFE7FCCFFGGFGGFFCGGGGG?FCGGECGF5BFECC*/@5;C8EEC*CF*>EF@33;7>7<@F?<E=DGGG
@M00200:207:000000000-ALC1F:1:2110:13155:15823 1:N:0:5
ACTGGGTTTAAAGGGTGCGTAGGCGGTTGGGTAAGTCTGACGTGAAATCTCCGGGCCTAACCCGGAAACTGCGTTGGATACTATCCGGCTAGAGGAATGGAGGGGAGACTGGAATACTTGGTGTGGCAGTGAAATGCGTAGATATCAAGTGGAACACCAGTGGCGAAGGCGAGTCTCTGGACATTTCCTGACGCTGAGGCACGAAAGCCAGGGGAGCAAACGAGATTAGATACCCGCGTA
+
GGGGGFGGEGGGGFGGGGGGGGGGEEGGGGGGGGG@@FFGGGBFGDEFGGDGGGGGGGGGGGGGGGGGGGGGGGGGFFGGGGGGGGGGGCFGGGGCEFFFGFGGGGGGGGGGGGGGGGGDGGGE-@=FCFGGGGGGFGGGGGGAFFGGGGGDGGGGGGGGGGGGG:EEEGGGGGGGGGGFFGGGGGGGGGGGG>EGGGGGGGGGECEG8EFBEGGGDFGFG4(-1*:?GFGGEAEDGGGD
@M00200:207:000000000-ALC1F:1:2110:7006:17177 1:N:0:5
ATTGGGTTTAAAGCGCGCGTAGGCGGACCTGCAAGTCGGGGGTGAAAGCCCGAGGCTCAACCTCGGAACTGCCTTCGATACTGCGGGTCTCGAGTCCGGGAGAGGTGAGTGGAATTCCTAGTGTAGAGGTGAAATTCGTAGATATTAGGAAGAACACCAGTGGCGAAGGCGGCATCCTGGACCAATATTGACGCTGAGGAGCGAAAGCCAGGGGAGCAAACGAGATTAGATACCCCAGTA
+
FGGGGGGGGGGGGGGGGGGGGGGGGGGGGGGGGGGGGGDFGGFGGCFGGGGGGGGGGGGGGGGGGGGGGGGFGGGGGGGGGGGGGGGGGGGGGGGGGGGGGGGEFGGGGGGGFDFGGGGGGFCF-7@>FFGGGGGGGGGGGGDFFFFCEGGFGGGGGGGFFFFGGGGGDGGEGGGGGGDFFGGGGGGGGCGGDG5EGGGGGFEG?EGGGGCFDCEEGGEGF4(499:C<BG:<EFFDDGG
@M00200:207:000000000-ALC1F:1:2110:2432:17249 1:N:0:5
ATTGGGTTTAAAGGGCGTGTAGGCGGGAGCGTGAGTCAGTCGTGAAAGCCTTCGGCTCAACCGAAGAAGGGCGGCCGATACTGCGTTCCTTGAGGGGTGGAGAGGAGACTGGAATTCCCGGTGTAGCGGTGAAATGTGTAGAGATCGGGAGGAACACCGGTGGCGAAGGCGGGTCTCTGGCCACACCCTGACGCTGAGGCGCGCAAGCGTGGGGAGCAAACGAGATTAGATACCCGGGTA
+
GGG<ADFE7F@CAFGDEGCFFGGGDEFGEGGBCFGEE<9C6FFGCGGGGG,CFG7FGGGGGGGG>CFF?<@FCEG7CFEGGGFDGFD>=FGCB,=:BBF:DEFCGGGFGGGFGCFCFABFCF@:-5F7:FEC>FGGCCGFG9C,<:4:<<<C:FCGGGGGCFGGGDEGGGGCC8C8FGFGD*<E6?EG>;*CGD::8AFFEED*:?5CE>EDDC5EGFC75-(-95>*+07+AFCC7DD<
@M00200:207:000000000-ALC1F:1:2110:22918:18865 1:N:0:5
ATTGGGCTTAAAGGGCGCGTAGGCGGTGCGGTAAGTCACCTGTGAAACCTCTAGGCTCAACCTAGAGCCTGCAGGCGAAACTGCCGTGCTTGAGGGTGGGAGAGGTGCGTGGAATTCCCGGTGTAGCGGTGAAATGCGTAGATATCGGGAGGAACACCTGTGGCGAAAGCGGCGCACTGGACCACATCTGACGCTGAGGCGCGAAAGCTAGGGGAGCAAACACGATTAGATACCCGAGTA
+
GGGGGGGGGGGGGGGGGGGGGGGGGGGGGGGGGGGGGGGGGGGGGFGGGGGGGGGGGGGGGGGGGGGGGGGGGGGGGGGGGGGGGGGGGGGGGGGGGGGGGGGGGGGGGGGGGGGGGGGGGGGG:CFGGGGGGGGGGGGGGGGFFGGGGGGGGGGGGGGGGGGGGGGGGGGGGGGEGGGGGGFGGDCEFGGGGGGGGGGGGGGGGGGFGGGGGGGGGGFFG88:>CCGGFGGGGFGGGGG
@M00200:207:000000000-ALC1F:1:2110:7600:21042 1:N:0:5
ATTGGGTTTAAAGCGTGCGTAGGCGGTTCTCCAAGTCCGTTGTGAAATCCCCGGGCTTAACCTGGGAATGGCAGTGGAAACTAGGGGACTTGAATCTGGCAGAGGGGGGTGGAATTCCACGTGTAGCAGTGAAATGCGTAGAGATGTGGAGGAACACCGATGGCGAAGGCAGCCCCCTGGGCTGAGATTGACGCTGAGGGCACGAAAGCGTGGGGAGCAAACTGGATTAGATACCCGGGTA
+
GGFFGGGGCFGGGFGEFGGGGGGGGGCGEGGGGGGFFFF@<@CFF@EDDFGGEE@GGFEFGFFCFGC<@FGGGG6CEFGGGGFGFFDCFGGGG,FFDGGGGG@FGGGGD@FGGECGGGGGGGGF8?F,FCFGGGFGGGGGGDG9<CFE9FGGCFGGFGG<CECFEGGC>E8EGGGGGGGGGGFGDC@FGGGGGCGGCGGEEFEGGGEEGG;5::C=5EGFC:))*9D766:CFCGFCCDGG
@M00200:207:000000000-ALC1F:1:2111:26486:6781 1:N:0:5
ATTGGGTTTAAAGAGCGCGCAGGCGGTCGTGCAAGTCGCGTGTGAAAGCCCCCGGCTCAACTGGGTAGGGTCACGCGATACTGCTCGACTCGAAGGCAGGAGAGGGAAGTGGAATTCCCGGTGTAGTGGTGAAATGCGTAGATATCGGGAGGAACACCAGTGGCGAAGGCGGTTGCCTGGAGCTTTGCTGACGCTGATGCGCGAAAGCGTGGGGAGCGATCCGGATTAGATACCCGCGTA
+
FFGGCEFBFC<F<FFGGDEC@EFFEFGG@CGGFFFGGEGGGCCF<FFGGGDED+>FFF<EFFGGD,CFC@FFGGC<+CF>CFGGGGEFGEFGC,B+FCEEEEFGGC:D:F<,EAFGDGGCEGGGCC=A,@FEFGFGG@FD73@@FGE7E1;1C>F,2C:37C,=C7E*4=:C<8BCCGC:+28@FG7CE97;CGE>>F+@/CC*?EGG8>CG5*AEGG*AEC859=7CC*C:FFGG)9D3
@M00200:207:000000000-ALC1F:1:2111:11538:9939 1:N:0:5
ATTGGGTGTAAAGCGCGTGTAGGCGGCTCGATAAGTCTGCTGTGAAAGTCCAAGGCTCAACCTTGGGATGCCGGTGGATACTGTCGAGCTCGAGTCCGGAAGAGGAGTGTGGAATTCCTGGTGTAGCGGTGAAATGCGCAGATATCAGGAGGAACGCCAATGGCGAAGGCAGCACTCTGGGACGTGACTGACGCTGAGACGCGAAAGCGTGGGGAGCAAACAGGATTAGATACCCCAGTA
+
AGFGGGC@@AEECCC>CF:FEGCFE+@::6+,6@FED@F9<FGGGGGCFGGCA@F7EFGFCFG<FGCF8FDE:CEFCFFFFGFGC<,@:+BF:E<FE=>+4@<ED,CFG?EFGGF@,BAFCFFGAFGGE>F7=FDFGGCCGC@FDGCFF,383@C+3FF>CGFGEGG>CFFED>CCGGGFDDFGG>:F9+?EC8EGGFFFGDGGGGC8C>;*CG=CEGGGGGGGDFGGGFGGGFFD3DGG
@M00200:207:000000000-ALC1F:1:2111:7959:10723 1:N:0:5
ATTGGGTTTAAAGGGCGCGTAGGCGGTTCCGAAAGTGGCCTGTGAAATCCCCCGGCTCAACCGGGGAAGTGCAGGCCAAACTTCGGTGCTTGAGGCTGGGAGGGGAGACTGGAACTCTCGGTGGAGCGGTGAAATGCGTAGATATCGAGCGGAACACCGGTGGCGAAGGCGAGTCTCTGGTCCAGCTCTGACGCTGAGGCGCGAAAGCGTGGGTAGCAAACAGGATTAGATACCCTAGTA
+
GGGGGGGGGGGGGGGGGGGGGGGGGGGGGGGGGGGGGGGCCGAFFGGDFCFFGGGGGGGGGGGGGCGGGGGFGGGGGGGGGGGGGDGGGGGGGFDGFGDGGGGGGFCGGGGGGGGGGFGGGGEGFGGGGGGGGGGGGGGGDEGG;<@CC+3<FFG,2CBGGGGGGEG7FFECEEFCCGCFGGGGGGGGGG7@ECGEEGGFEEGCG5EGEGEGDGEGGFGGGGGDC6>7C*:<FFFCGDGG
@M00200:207:000000000-ALC1F:1:2111:21177:11559 1:N:0:5
ATTGGGTTTAAAGGGCTCGTAGGTGGCCAACTAAGTCAGACGTGAAATCCCTCGGCTTAACCGGGGAACTGCGTCTGATACTGGATGGCTGGAGTTTGGGAGAGGGATGCGGAATTCCAGGTGTAGCGGTGAAATGCGTAGATATCTGGCGGAACACCGGTGGCGAAGGCGGCATCCTGGACCAACACTGACGCTGAGGAGCGAAAGCCAGGGGAGCAAACGGGATTAGATACCCCGGTG
+
GGGFGFGGGGGGGGGGGGGGGGGGFGGGGGGGGGGGGGGGGGGCFDEFGGGGGGGGGGGGGGGGGGDGGGFGGGGGGGGGGGGGGGGGGGGG8DFFGGGDGEEFGGDFGGFGCGFGGGGGGGGGGGGGGGGGG,CFGGGGDCFGGGGGG,=F:FG,;FGGGGGGGGGGEGG>FGGGFGGF@GGGFGGGGG?EGGGGEGGGGGGEGGGGGGGGGCCEGCCCGGGD*=<FGFGCGFFFD31C
@M00200:207:000000000-ALC1F:1:2111:16821:11871 1:N:0:5
ACTGGGTGTAAAGGGCGCGTAGGCGGATCGGTAAGTCAGACGTGAAATCCCGGGGCTCAACTCCGGGTCTGCGTTTGAAACTGTCGATCTAGAGTGCAGGAGAGGAAGGCGGAATTCCAGGTGTAGCGGTGGAATGCGTAGATATCTGGAAGAACACCAGTGGCGAAGGCGGCCTTCTGGACTGACACTGACGCTGAGGCGCGAAAGCTAGGGGAGCAAACAGGATTAGATACCCTTGTA
+
GGGGGGGGGGGGGGGGGGGGGGGGGGGGGGGGGGGGGGGGGGGGGGGGGGGGGGGGGGGGGGGGGGGGGGGGGGGGGGGGGGGGGGGGGGGGGGGGGGGGGGGGGGGGGGGGGGGGGGGGGGGGGGGGGGGGGGGGGGGGGGGGGGGGG,;FFGG8;FGGGGGGGGGGGGGGGGGGGGGGGGGGGGGGGGGGGGGGGGGGGGGGGGGGGGGGGGGGGGGGGGGGGGGGGFGGGGGGGGGG
@M00200:207:000000000-ALC1F:1:2111:5054:12635 1:N:0:5
ATTGGGTTTAAAGGGTGCGCAGGCGGTTGGGTGTGTCAGATGTGAAATCCCGAGGCTCAACCTCGGAACTGCGTCTGAAACTACTCGACTAGAGTACTGGAGAGGGTAACGGAATTCACGGTGTAGCAGTGAAATGCGTAGATATCGTGAGGAACACCAGAGGCGAAGGCGGTTACCTGGACCGAGATTGACACTGAGGAGCGAAAGCCAGGGGAGCAAACGGGATTAGATACCCGGGTA
+
GGGGGGGGGGGGGGGGGGGGGGGGGGGGGGGGGGGGGGGGGGGGGGGGGGGGGGGGGGGGGGGGGGGGGGGGGGGGGGGGGGGGGGGGGGGGGGGGGGGGGGGGGGGGGGGGGGGGGGGGGGGGGGGGGGGGGGGGGGGGGGGGGGGGG:=@FGG,:FCGGGGGGGGGGGGGGGGGGGGGGGGGGGGGGGGGGGGGGGGGGGGGGGGGGGGGGGGGGGCFFG=DGGGGGFGGGEDDGGGC
@M00200:207:000000000-ALC1F:1:2111:19697:12877 1:N:0:5
ATTGGGTTTAAAGGGCTCGTAGGCGGCCAACTAAGTCGGATGTGAAATCCCCAGGCTTAACCTGGGAACTGCATCCGATACTGGATGGCTTGAATCCGGGAGAGGGATGCAGAATTCCAGGTGTAGCGGTGAAATGCGTAGATATCTGGAGGAATACCGGTGGCGAAGGCGGCATCCTGGACCGGCATTGACGCTGATGAGCGAAAGCTAGGGGAGCAAACGGGATTAGATACCCGCGTA
+
GGGGGGGGGGGGGGGGGGGGGGGGGGGGGGGGGGGGGGGGGGGGGGGGGGGGGGGGGGGGGGGGGGGGGGGGGGGGGGGGGGGGGGGGGGGGGGGGGGGGGGGGGGGGGGGGGGGGGGGGGGGGGGGGGGGGGGGGGGGGGGGGGGGGF:=CFGF,=FFGGGGGGGGGGGGGGGGFGGGGGGGGGGGGGGGGGGGGGFGGGGGGGGEGFGGGGGGGGGGGGEGGDDGGGFGGGGGDDGGG
@M00200:207:000000000-ALC1F:1:2111:15977:15253 1:N:0:5
ACTGGGTGTAAAGAGCTCGTAGGCGGTTTGTCACGTCTGCTGTGAAAACTGGAGGCTCAACCTCCAGCCTGCAGTGGGTACGGGCAGACTAGAGTGCGGTAGGGGAGATTGGAATTCCTGGTGTAGCGGTGAAATGCGCAGATATCAGGAAGAACTCCCGTGGCGAAGGCGGCTCTCTGGTACGTGACTGACGCTGAGACGCGAAAGCGTGGGGAGCAAACAGGATTAGATACCCCTGTA
+
GGGGGGE@FGGGGGGGGGGGGGGGGGFGGGGFGGGGGGGGGGGGGGGGGFGFDGGGGGGGGGGGGGGG7FGGEFGGGGGGGGGDEGGGGGFGGGFEAFGFGGGGGGGGGGGGGGGGGGGGGFGGGGGGGGGGGGGGGGDFGGGGGGGGG:=>FGG,6DFGGGGGGGGGGGGGGGGGGGGGGGGECF8FFGGGGGDGCFFGGGGGGGGGGGGGGGGGGGGGGGGGGGGGGFGGGGG>CFGG
@M00200:207:000000000-ALC1F:1:2111:22956:19963 1:N:0:5
ATTGGGTTTAAAGCGAGCGCAGGCGGTTTAATAAGTCTGAAGTTAAAGGCAGTGGCTTAACCATTGTTCGCTTTGGAAACTGTTAAACTTGAGTGCAGAAGGGGAGAGTGGAATTCCATGTGTAGCGGTGAAATGCGTAGATATATGGAAGAACAACGGTGGCGAAAGCGGCTCTCTGGTCTGTAACTGACGCTGAGGCTCGAAAGCGTGGGGAGCAAACAGGATTAGATACCCTAGTA
+
GGGGGGGGGGGGGGGGGGGGGGGGGGGEGGGGGGGGDFGGGFGGGGGGFFDGFGGGGGGGGGGGFFGFCEGGGGGFGGFGGGGGGGGGGGGGGGGCFFGGFGGGGGEGGGGGGGGGEF?FGDFGGGGFGGGGE9EFGGGGGGGGGGGCF,6=FFG,6CFGGGGGGGGDFGGGGGGGGGGGGGCFGGGGGGGGGG8EFGGFGEGGGGFGEGGGGGGGGGGGGGGGGGFCFFGGGGGGFGG
@M00200:207:000000000-ALC1F:1:2111:11339:20445 1:N:0:5
ATTGGGTTTAAAGGGTGCGTAGGCGGCCTGTTAAGTCAGCGGTGAAAGACTCCGGCTCAACCGGAGCAGTGCCGTTGATACTGGCAGGCTTGAGTGCTGCAGGGGTACATGGAATTGATGGTGTAGCGGTGAAATGCATAGATACCATCTGGAACACCGATAGCGAAGGCATTGTACTGGGCAGCAACTGACGCTGAGGCACGAAAGTGTGGGGATCGAACAGGATTAGATACCCTCGTA
+
GGGGGGGGGGGGGGGGGGGGGGGGGGGGGGGGGGGGGGGGGGGGGGGGGGGGGGGGGGGGGGGGGGGGGGGGGGGGGGGGGGGGGGGGGGGGGGGGGGGGGGGGGGGGGGGGGGGGGGGGGGGGGGGGGGGGGGGGGGGGGGGGGGGGG,6BFGG:=BFGGGGGGGGGGGGGGGGGGGGGGFGEGGFGGGGGGGGGGGGGGGGGGDEGGGGGGGGGGGGGGGGFGGGGGFGGGGGFGGGG
@M00200:207:000000000-ALC1F:1:2111:7078:21309 1:N:0:5
ATTGGGCTTAAAGGGTGCGTAGGTGGTTAGGTAAGACCTGTGGGAAAGACCTGGGCTTAACCCAGGAAGGTCGCAGGTGACTGCCTAGCTAGAGGGCGGGAGAGGAGCGCGGAATTCCCGGTGTAGCGGTGAAATGCGTAGAGATCGGGAGGAAGGCCGGTGGCGAAGGCGGCGCTCTGGAACGTTCCTGACACTGAGGCACGAAAGCGTGGGGAGCAAACAGGATTAGATACCCCCGTA
+
GGGGGGGGGGGGFGGGGGGGGGGGGCFGGGGGGGCEGGCEFFFGGGGGEGGGGGGGGGFGGGE@FFFGGGGGGGGGGGGGGGGGGGGGGGGGG,ECFCGDEGGGGGGGGDFGEFCGGGGGGG7FGFFCDGEFFAEFGFEGGEGEGGFCE>9>F:F+;FGFFC>FCC8CFCGGGEGECEFGFCEEGGFGFGFGGG6+<FGGGGGGDGGFEGGCEG*:5CCCFF6D<CFC4@GFGGGGGGGG
@M00200:207:000000000-ALC1F:1:2112:6789:6489 1:N:0:5
ATTGGGTTTAAAGCGCGCGCAGGCGGTCCTTTAAGTCTGATGTGAAAGCCCACGGCTCAACCGTGGAGGGTCATTGGAAACTGGGGGACTTGAGTACAGAAGAGGAAAGCGGAATTCCACGTGTAGCGGTGAAATGCGTAGAGATGTGGAGGAACACCAGTGGCGAAGGCGGCGCACTGGACCACTTCTGACGCTGAGGCGCGAAAGCTAGGGGAGCAAACAGGATTAGATACCCTAGTA
+
GGGGGGGGGGGGGGGGGGGGGGGGGGGGGGGGGGGGGGGGGGGGGGGGGGGGGGGGGGGGGGGGGGGGGGGGGGGGGDGGGGGGGGGGGGGGGGGGGGGGGGGGGGGGGGGGGGGGGGGGGGGGGGGGGGGGGGGGGGGGGGGGGGGGGGGGGGG>@CFGGGGGGGDGDGGGGGGGGGGGGGGGGGG?36<CGGEGGGGGGGDCEGGGGGGGGGGGGGFGGFFDGGGDFFGGGCFGGGGD
@M00200:207:000000000-ALC1F:1:2112:9287:8615 1:N:0:5
ATTGGGTTTAAAGGGCGCGTAGGCGGCCGTGCAAGTCAGTTGTGAAATCTCCGAGCTTAACTCGGAACGGTCAACTGATACTGCTCGGCTAGAGTGCGGAAGGGGCAACTGGAATTCTTGGTGTAGCGGTGAAATGCGTAGATATCAAGAGGAACACCTGCGGCGAAGGCGGGTTGCTGGGCCGACACTGACGCTGAGGCGCGAAAGCTAGGGGAGCGAACGGGATTAGATACCCCAGTA
+
GGGGGGGGGGGGGGGGGGGGGGGGGGGGGGGGGGGGGGGGGGGGGGGGGFGGGGGGGGGGGGGGGGGGGGGGGGGGGGGGGGGGGGGGGGGGGGGGGGGGGGGGEGGGGGGGGGGGGGGGGGGGGGCGGGGGGGGGGGGGGGGGGGGGGGGGGGG-@FFGGGGGGGGGGGGGGGGGGGGGGGGGGGGF,5<AEGGGGGGGGGGGDGGGGGGGGGEGGGGGGGGGGGGGGGGGGGGGGGGD
@M00200:207:000000000-ALC1F:1:2112:3602:9867 1:N:0:5
ATTGGGTATAAAGGGCGCGTAGGCGGCATGACAAGTCACTTGTGAAATCTCCGGGCTTAACTCGGAACGGCCAAGTGATACTGTCACGCTAGAGTGCAGAAAGGGCAATCGGAATTCTTGGTGTAGCGGTGAAATGCGTAGATATCAAGAGGAACACCTGAGGCGAAGGCGGGTTGCTAGGCTGACACTGACGCTGAGTGCGCGAAAGCCAGGGGAGCAAACGGGATTAGATACCCGAGTA
+
FGGGGG@EFGG<FFGGGGGGGEGFCGGGGGGGGGGGGCGFGGFGGGGGGGFGGGGGGGGGGGGGGFGGGGGGGGGGFGGGGGGGGGGDGGGGGEFGFG?EGFFFCC@FGGGGF:DFGFFDEFGGGGCFGCFFGGGFGG:FGGGGGGGGE<@FCFG>AFGGGGGGG*>:CCFGGFEECFGGGGGGC8?=2/?BGGDGCFGGFGGGGGGGGFCGGCGGGGCECFGGDGGF66>FFGGGD5>G4
@M00200:207:000000000-ALC1F:1:2112:16784:15726 1:N:0:5
ATTGGGTTTAAAGGGCGCGTAGGCGGCCGATCAAGTCGGAGGTGAAATCCCTCGGCTCAACTGAGGAATTGCCTTCGATACTGTTCGGCTTGAGTCCTGGAGAGGGTAGCGGAATTCCCGGTGTAGCGGTGAAATGCGTAGAGACCGGGAAGAACCCCAGTGGCGAAGGCGGCTACCTGGACAGGTACAGACGCTGAAGCGCGAAAGCTAGGGGAGCAAACAGGATTAGATACCCTTGTA
+
GFGGGGEGGGGGGGGGEEECEGGGGGEGGEGGGGGGGGGGGGFFGGGGGGGGGGEC,FDE=FFGGGGGGEGGGGFGFGGGGGFGGFGGGGDGGGFGGDGGFGGGFGFGGGGGGCFGGGGGGFFGGGGGGCEDEGGG@FC:CEEFDGGGEC:C:FG-/CEGFGGGGCGGGGGGGGGGFCFGGGGFG?AA,.3/2/;CEFGCEDGDCGGGCGGGDGGGDGGGGGFFGGGGGGGGGFG*0:FG
@M00200:207:000000000-ALC1F:1:2112:17305:17421 1:N:0:5
ATTGGGTTTAAAGGGCGCGTAGGCTGTGCGGTACGGTTCGGGTGAAATCCCTCGGCTCAACCGAGGAACTGCCCGGGCGACGGCCGTGCTGGACTGCATCAGGGGCGGATGGAACTCCCGGTGGAGCGGTGAAATGCGTAGATATCGGGAGGAACACCGGTGGCGAAAGCGATCCGCTGGGGTGCAAGTGACGCTGAGGCGCGAAAGCCAGGGGAGCAAACGGGATTAGATACCCGTGTA
+
GGGGGGGGGGGGGGGGGGGGGGGGGGGGGGGEGGGGGGGGGGGGGGGGGGGGGGGGGGGGGGGGGGGGGGGGGGGGGGGGGGGGGGGGGGGGGGGGGGGGGGGGGGGGGGGGGGGGGGGGGGGGGGGGGGGGGGGGGGGGGGFFGGGGGGGGGGG-2=8EGGGGGGGGGGGGGFGGGGGGGGEEGFG50.<<EGGDCFGGGGGGGGGGGGGFGGGGGGGGGGGGGDGGGGGGGGGGDGGG
@M00200:207:000000000-ALC1F:1:2112:12809:18567 1:N:0:5
ACTGGGCTTAAAGGGCGCGTAGGCGGTGCGGTAAGTCACCTGTGAAATCCCCGGGCTTAACTCGGGGCCTGCAGGCGAAACTGCCGTGCTGGAGTATGGGAGAGGTGCGTGGAATTCCCGGTGTAGCGGTGAAATGCGTAGATATCGGGAGGAACACCTGTGGCGAAAGCGGCGCACTGGACCATAACTGACGCTGAGGCGCGAAAGCTAGGGGAGCAAACAGGATTAGATACCCGAGTA
+
GGGGGGGGGGGGGGGGGGGGGGGGGGGGGGGGGGGGGGGGGGGGGGGGGGGGGGGGGGGGGGGGGGGGGGGGGGGGGGGGGGGGGGGGGGGGGGGGGGGGGGGGGGGGGGGGGGGGGGGGGGGGGGGGGGGGGGGGGGGGGGGGGGGGGGGGGGG8=CFGGGGGGGGGGGGGGGGGGGGGGGGGGGFB2.<<CEEEGGGGGGGGGGGGGGGGGGGGGGGGGGGGGGGGGGGGGGGGGGGG
@M00200:207:000000000-ALC1F:1:2112:21632:18660 1:N:0:5
ATTGGGTATAAAGGGCGCGTAGGCGGCCAGCGCAAGTCAGTTGTGAAATCTCCGGGCTTAACTCGGAAAGGTCAACTGATACTGCGCGGCTAGAGTGCGGAAGGGGCAACTGGAATTCTCGGTGTAGCGGTGAAATGCGTAGATATCGAGAGGAACACCTGCGGCGAAGGCGGGTTGCTGGGCCGACACTGACGCTGAGGCGCGAAAGCCAGGGGAGCGAACGGGATTAGATACCCCAGTA
+
GGGGGGGGGGGGGGGGGGGGGGGGGGGGDGGGEGFGECFECEFGGGGGGGFEGEGGGGGGGGCDFGGGEGGFCEFFFEEEFEFGGGGGGGGGGGGGGGGGG@FGGCEBFGGGGGGGGGGGGGGGEGGGGGEGGGGGGGGGGGGGGGGGGFFGGGG-4DFCFGGGGGGGGGFGGGGGECFGGCFGGGG3*.3A@CEEGECCGGGGGGGGF>CGGGGCEECGGDGGGDGFGGGG97CFDEGGF
@M00200:207:000000000-ALC1F:1:2112:6802:21713 1:N:0:5
ACTGGGTTTAAAGCGCGTGTAGGCGGATCGTTAAGTGTCTTGTGAAATCCCACGGCTCAACCGTGGAACTGCTGGGCATACTGGCGATCTTGGGCCATTCAGGGGTTGCCGGAACAAGCGGTGGAGCGGTGAAATGCGTAGATATCGCTTGGAACACCAAAGGTGAAGACAGGCAACTGGGGATGTGCCGACGCTGAGACGCGAAAGCCAGGGGAGCAAACGGGATTAGATACCCGCGTAAGA
+
GGGGGGFEGGFFGGGGGGGGGGGGGGGEGGGGGGGGFEFFDFFEGGGGGFGFGGGGGGGGGGGFGGGGGGGGFFGGGGGGGDFGGGGGGGGGGGGGGGGGFGGGGCCGGGGGGGGFGGGGGEFGGGGFGFGGGGGGDFCCFFFA@BFFF>FEFF?-45@FFGGGGGCFGGFGGGGFF7CCFGGGGFF?,/==CECEGGGGG5:CEEEC6;CEGGGEEFFGFDGGG377?D:<C<CCCE7DDD9
@M00200:207:000000000-ALC1F:1:2112:20027:22450 1:N:0:5
ATTGGGTTTAAAGGGCTCGTAGGCGGCCAACTAAGTCAGACGTGAAATCCCTCGGCTTAACCGGGGAACTGCGTCTGATACTGGATGGCTTGAGATTGGGAGAGGGATGCGGAATTCCAGGTGTAGCGGTGAAATGCGTAGATATCTGGAGGAACACCGGTGGCGAAGGCGGCTCACTGGACCGATACCGACGCTGAGGCGCGAAAGCGTGGGGAGCAAACAGGATTAGATACCCCCGTA
+
GGGGGGEGGGGFGGGGGGGGGGGGGGGGGGGGGGGGGGGGGGGGGGGGGGGGGGGGGGGGGGGGGGGGGGGGGGGGGGGGGGGGGGGGGGGGFGGGGGGGGGGGGGGGDGGGGGGGGGGGGGGGGGGGGGGGFFGGGGGGGGGGGGGGGGGGGGG-@FGGGGGGGGGGGGGGGEGGGGGGGGFGGGEB,4;CEGGGGGGGGGGGEGGGGGGDEGGGGGGGC<C:4D=CGGGGFF4FGDDD
@M00200:207:000000000-ALC1F:1:2113:7871:3908 1:N:0:5
ATTGGGTTTAAAGCGTGCGCAGGCGGTTGTGCAAGACCGATGTGAAATCCCCGGGCTCAACCTGGGAATGGCATTGGTGACTGCACGGCTAGAGTGTGTCAGAGGGGGGTAGAATTCCACGTGTAGCAGTGAAATGCGTAGAGATGTGGAGGAATCCCGATGGCGAAGGCAGCCCCCTGGGATAACACTGACGCTCATGCACGAAAGCGTGGGGAGCAAACAGGATTAGATACCCTCGTA
+
GGGGGGGGGGGGGGGGGGGGGGGGGGGGGGGGGGGGGGGGGGGGGGGGGGGGGGGGGGGGGGGGGGGGGGGGGGGGGGGGGGGGGGGGGGGGGGGGGGGGGGGGGGGGGGGGGGGGGGGGGGGGGGGGGGGGGGGGGGGGGGGFGGGGGGGGGGG-3CEGGGGGGGGGGGGGGGGGGGGGGGGGGGGGGGGGGGGGGGGGGGGGGGGGGGGGGGGGGGGGGGGGG?FGGFGGGGFGFDFG
@M00200:207:000000000-ALC1F:1:2113:15249:5718 1:N:0:5
ACTGGGCTTAAAGGGTGCGTAGGCGGCGGAGTAAGTCAGGTGTGAAATCTCGGGGCTCAACCCCGAAACTGCACTTGATACTGCTTCGCTTGAGTACTGGAGAGGAGACTGGAATTTACGGTGTAGCAGAGAAATGCGTAGATATCGTAAGGAAGACCAGTGGCGAAGGCGAGTCTCTGGACAGTTACTGACGCTGAGGCACGAAGGCCAGGGGAGCAAACGGGATTAGATACCCCTGTA
+
GGGGGGFGGGGGGAGGGGGGGGGGGGG@::@FFGGGGFFCGGGGGGGGGGG8FGGGGGGGGGEGGGGGEEGGGFFFGFFGGGGDDFF7FGAFGGGGGFGCFGGGGECD?FGGGGGGGCGGGGGGGGGGG@DFGGGGGGGGGGGGGGGGCFGGGGG-4@3FFGGGGGGGGGGGGGDCFGGGGGF7;BFGGGGG8EGGGGGGGGGGG5?E8FFGEGGGGGGGG3EC5EGFGFFFGGGGGGGG
@M00200:207:000000000-ALC1F:1:2113:19132:6453 1:N:0:5
ATTGGGTTTAAAGAGCTCGTAGGCGGTTCGGTAAGTCGGATGTGAAATCTCCACGCTCAACGTGGAGGGGCCATTCGATACTGCCGTGACTCGAGTCCGGTAGGGGAGTGTGGAATTCCCGGTGTAGCGGTGAAATGCGCAGAGATCGGGAGGAACACCCGTAGCGAAGGCGGCACTCTGGGCCGGTACTGACGCTGAGGAGCGAAAGCGTGGGGAGCGAACAGGATTAGATACCCTCGTA
+
GGGGGGGGGGGGGGGGGGGGGGGGGGGGGGGGGGGGGGGGGGGGGGGGGGGGGGGGGGGGGGGGGGGGGGGGGGGGGGGGGGGGGGGGGGGGGGGGGGGGGGGGGGGGGGGGGGGGGGGGGGGGGGGGGGGGGGGGGGGGGGGGGGGGGGGGGGG8@DFGGGGGGGGGGGGGGGGGGGGGGGGGGDGGGGGGGGGGGGGCFEGGGGGGGGGGGGGGGGGGGGGGGGGGGFGGGGGGGGGGG
@M00200:207:000000000-ALC1F:1:2113:7657:8758 1:N:0:5
ACTGGGTTTAAAGGGTTCGTAGGCGGTGTGGCAAGTCGGAGGTGAAATCTCTGGGCTTAACCCAGAGACTGCCCCCGAAACTGCCGTGCTTGAGTGTGGGAGAGGCGCGTGGAATTGCAGGTGTAGCGGTGAAATGCGTAGATATCTGCAGGCACACCCGGGGCGAAAGCGGCGCGCTGGACCACAACTGACGCTGAGGAACGAAAGCTAGGGGAGCAAACAGGATTAGATACCCCCGTA
+
GGGGGGGGGGGGGGGGGGGGGGGGGGGGGGGGGGGGGGCCGGGGGGGGGGGGGGGGGGGGGGGGGGGGGGGGGGGGGGEFGGGGGGGGGGGGFFGGGGGGGGGGEFGGGFGGGEFFFGGGGFGGFDGGGGGGGGGGGGGGGGGCGGGGGGGG*DE-@FGDGGCECECGGGGFGGGGGGDGGGGGGGCEGGFFGGGGDGFG*@EGDGGGGGG>FGCEGGGGGGGG5CGGGFGGGGGFGGGD
@M00200:207:000000000-ALC1F:1:2113:21985:9428 1:N:0:5
ATTGGGTTTAAAGAGCGCGCAGGCGGTTCGTTAAGTCCGAGGTGAAATCTCCCGGCTCAACTGGGATAGGTCTTCGGATACTAGCGGACTTGAGGAGAGCAGAGGTGAGTGGAATTCTCGGTGTAGTGGTGAAATGCGTAGATATCGAGAGGAACCCCGGTGGCGAAGGCGGCTCACTGGGCTCCACCTGACGCTGAGGCGCGAAAGCGTGGGGAGCGAACCGGATTAGATACCCGAGA
+
GGGGGGGGGGGGGGGGGGGGGGGGGGGGGGGGGGGGGGGGGGGGGGGGGGGGGGGGGGGGGGGGGGGGGGGGGGGGGGGGGGGGGGGGGGGGGGGGGGGGGGGGGGGGGGGGGGGGGGGGGGGGGGGGGGGGGGGGGGGGGGGGGGGGGGGGGGG-1@FGGGGGGGGGGGGGGGGGGGGGGGGGEGGGGGGGGGGGGGGGGGGEGGGGGGGGGGGGGGGGGGGGGEDGGFGGGGGGGGG
@M00200:207:000000000-ALC1F:1:2113:5110:10448 1:N:0:5
ATTGGGTATAAAGAGCTCGTAGGCGGCTCGTCGCGTCGACCGTGAAAACCCGCGGCTTAACTGCGGGCTTGCGGTTGATACGGGCGGGCTAGAGTTCGGTAGGGGAGACTGGAATTCCTGGTGTAGCGGTGAAATGCGCAGATATCAGGAGGAACGCCGGTGGCGAAGGCGGGTCTCTGGGCCGATACTGACGCTGAGGAGCGAAAGCGTGGGGAGCGAACAGGATTAGATACCCCAGTA
+
FGGGGGGGGGGGGGGGGGGEFGGGGGGEGGEGGDFGGGGGGGGGGGGGGGGGGGGGGGGGFGGGGGGGGGGGGGGGGGGGGGEGGGGGGGFFGGGGGGGGGCGDCGGGGGGGGGGFGGFGGFGGFFGGG:FGEF@>FGGGGGGFGGEGGGGDGGG-*:CEEEDGGEGGDFEGGGGGGGGGFGGG5EGGFFC?GG=5EGGFGGGG=EGGGG>EEC5CGG5CEDCD<CFFFFGGFGGFGC7C
@M00200:207:000000000-ALC1F:1:2113:27564:11035 1:N:0:5
ATTGGGTATAAAGAGCTCGTAGGCGGTTCGGTAAGTCGGATGTGAAATCTCCACGCTCAACGTGGAGGCGCCATTCGAAACTGCCATGACTTGAGTCCGGTAGGGGAGTGTGGAATTCCCGGTGTAGCGGTGAAATGCGCAGAGATCGGGAGGAACACCCGTAGCGAAGGCGGCACTCTGGGCCGGTACTGACGCTGAGGAGCGAAAGCGTGGGGAGCGAACAGGATTAGATACCCGCGTA
+
GGGGGGGGGGGGGGGGGGGGGGGGGGGGGGGGGGGGGGGGGGGGGGGGGGGGGGGGGGGGGGGGGGGGGGGGGGGGGGGGGGGGGGGGGGGGGGGGGGGGEGGGGGGGGGGGGGGGGGGGGGGGGGGGGGGGGGGGGGGGGGGGGGGGGGGGGGF8@FFGGGGGFGGGGGGGGGGGGGGGGGGGGGGEEGGGGGGGGGDFGGGGGGGGGGGGGGGGGGGGGGGFGGDFGFGGGGFGGGCGG
@M00200:207:000000000-ALC1F:1:2113:1998:12523 1:N:0:5
ACTGGGTTTAAAGGGCGCGTAGGCGGCCTTGCGTGTCTTCCGTGAAATCCCTCGGCTTAACTGAGGACGTGCGGAAGAAACTGCAGGGCTCGAGTCCGGGAGAGGGGGGTGGAATTCCCAGTGTAGCGGTGAAATGCGTAGATATTGGGAGGAACACCGGTGGCGAAGGCGGCCCCCTGGACCGGTTCTGACGCTGAGGCGCGAAAGCGTGGGTAGCAAACGGGATTAGATACCCTAGTA
+
GGGGGGGGGGGGGGGGGGGGGGGGGGGGGGGGGGGGGGGGGGGGGGGGGGGGGGGGGGGGGGGGGGGGGGGGGGGGGGGGGGGGFGGGGGGGGGGGGGGGGGGGGGGGGGGCGGGGGGGGGGGGGGGGGGGGGGGGGGGGGGGGGGGGGGGGGGG-2CGGGGGGGGGGGGGGGGGGGGGGGGGGDGGGGGGGGGGGGGFGGGGGGGGGGGGGGGGGGGGGGGDGGGGGGFF?FFFF<GGG
@M00200:207:000000000-ALC1F:1:2113:19300:22827 1:N:0:5
ATTGGGTTTAAAGCGCGCGCAGGCGGTCTTCCAAGTCAGTGGTGAAAGCCCGGAGCTCAACTCCGGAACTGCCATTGAAACTGTGAGACTTGAGTATGAGAGAGGTGAGTGGAATTCCCAGTGTAGAGGTGAAATTCGTAGATATTGGGAAGAACCCCGGTGGCGAAGGCGGCTCACTGGCTCATTACTGACGCTCAGGCGCGACAGCGTGGGGATCAAACAGGATTAGATACCCCAGTA
+
GGGGGGGGGFGGGGGGGGGGGGGGGGGGGGGGGGGGGGFGGGGGGGGGGGFCFGFGGGGGGGGGGGEGGGGGGGGGGGGGGGGGGGGGFGGGGGGGGGGGGGGGGGGGGGGGGGGGGGGDGGGGGGGGGGGGGGGGGGGGGGGGGGGGGGGCFGG-@=FGGGGGGEGDGGGEGGGGGGGGG7EGGGFCCFG6EGEGGGFCEDCEGGGFGGGGGGG5>CGGGGGF46:FGFG??FFGGDFG
@M00200:207:000000000-ALC1F:1:2114:24392:7111 1:N:0:5
ACTGGGCTTAAAGCGTGCGTAGGTGGTTTGTTAAGTCTGATGTGAAAGCCCTGGGCTCAACCTGGGAATGGCATTGGATACTGGCGAGCTAGAGTGCGGTAGAGGGTAGTGGAATTCCCGGTGTAGCAGTGAAATGCGTAGAGATCGGGAGGAACATCTGTGGCGAAGGCGACTACCTGGACCAGCACTGACACTGAGGCACGAAAGCGTGGGGAGCAAACAGGATTAGATACCCCAGTA
+
GGGGGGFGGGGGGGGGGGGGGGGGGGGGGGGGGGGGGGGGGGGGGGGGGGGGGGGGGGGGGGGGGGGGGGGGGGGGGGGGGGGGGGGGGGGGGGGGGGGGGGGGGGGGGGGGGGGGGGGGG@@FGGGFGGGGGGGGGGGGGEFGGGGGGGGGGGGFFGGGGGGGGGGGGGGGGGGGGGGGGGGGGGGGGGGGGGGGGGGGGGGGG*6:CEGGGGGGGGGGGGGGD6CGF:FGGG7(.19:
@M00200:207:000000000-ALC1F:1:2114:10492:7844 1:N:0:5
ATTGGGTTTAAAGTGTGCGCAGGCGGCAGAGCAAGTCGAGTGTGAAAGCCCCGGGCTTAACTTGGGAATTGCGCTCGAAACTACTTTGCTGGAGTGTGGCAGAGGAAGGTGGAATTCCACGTGTAGCGGTGAAATGCGTAGAGATGTGGAGGAACACCAATGGCGAAGGCAGCCTTCTGTGCCAACACTGACGCTCATGCACGAACGCGTGGGGAGCAAACAGGATTAGATACCCAGGTA
+
GGGGGGGGGGGGGGGGGGGGGGGGGGGGGGGGGGGGGGGGGGGGGGGGGGGGGGGGGGGGGGGGGGGGGGGGGGGGGGGGGGGGGGGGGGGGGGGGGGGGGGGGGGGGGGGGGGGGGGGGG:6EGFGGGGGGGGGGGGGGGGGGGGGGGGGGGGGGGDGGGGFGDGGGCFGGGGGGGGFGGGGGGGGGGGGGGGGGGGGGGGGGG71EEBEEGDGGGGGGGGGD7FGGGFGGGF:,,*22
@M00200:207:000000000-ALC1F:1:2114:3683:7946 1:N:0:5
ATTGGGTTTAAAGGGTGCGTAGGTTGTTCTGTTAGTCTTTTGTCAAAGCCCCGTGCTTAACGTGGGCTCTGCAAAAGAAACGGCAGGACTTGAGAGTGCGAGAGGCGTACGGAACTCATGGCGTAGCGGTGAAATCCGTTGATATCATGGGGAACGCCAAATGCGAAGGCAGTACGCTGGAGCACATTTGACACTGAAGCACGAAAGCGTGGGTAGCGAATGGGCTTAGATACCCTCGTA
+
CA@FEF@FGFDC<FC;BCEGEGG-6C6;@;@<<CE,,C@FFGCCFEGGFF,6C,BF8,6FF,C,7F,,C6C<FC,C,,69E,8+6@+CFCFEG,,,5:,@?::+++@4+88FCG@F?,FFF,6C+:+>FCEEFGC<F7@=:FAFCFFFE<+@FDF+8B:@,@@DCE7:FGC:?2>**><F,6<*,,46?FFG?EFGGFGF,AE=>*6EEB8C8CFEFGGEGFF6***9C>7::F:)-19>
@M00200:207:000000000-ALC1F:1:2114:16969:8347 1:N:0:5
ACTGGGCTTAAAGGGTTCGTAGGCGGTGCGGCAAGTCGGAAGTGAAATCTCTGGGCTTAACCCAGAGGCTGCTCCCGAAACTGCCGTGCTCGAGTGCGGGAGAGGTGAGTGGAATTGCAGGTGTAGCGGTGAAATGCGTAGATATCTGCAGGAACACCCGTGGCGAAGGCGGCTCACTGGACCGCAACTGACGCTGAGGAACGAAAGCTAGGGGAGCAAACAGGATTAGATACCCCGGTA
+
GGGGGGGGGGGGGGGGGGGGGGGGGGGGGGGGGGGGGGGGGGGGGGGGGGGGGGGGGGGGGGGGGGGGGGGGGGGGGGGGGGGGGGGGGGGGGGGGGGGGGGGGGGGGGGGGGGGGGGGGGB@FGGGGGGGGGGGGGGGGGGGGGGGGGGGGGGGGGDGGGGGGGGGGGGGGGGGGGGGGGGGGGGGGGGGGGGGGGGGGGGGGG77FGFGGGGGGGGGGGGGGGGGFCGGFFGB(-19>
@M00200:207:000000000-ALC1F:1:2114:18160:8886 1:N:0:5
ACTGGGTTTAAAGGGTGCGTAGGCGGGAGATCAAGTCAGTGGTGAAATGGTGTGGCTCAACCATAGCATTGCCGTTGAAACTGGTTTTCTTGAGTGTAAATGAGGTAAGCGGAATGTGTCGTGTAGCGGTGAAATGCATAGATATGACACAGAACTCCAATTGCGAAGGCAGCTTACTGGGATACAACTGACGCTGAGGCACGAATGCGTGGGGATCAAACAGGATTAGATACCCCAGTA
+
GGGGGGGGGGGGGGGGGGGGGGGGGGGGGGGGGGGGGGGGGGGGGGGGGGGGGGGGGGGGGGGGGGGGGGGGGGGGGGGGGGGGGGGGGGGGGGGGGGGGGGGGGGGGGGGGGGGGGGGGD:@FFGGDGGGGGGGGGGGGGFGGGGGGGGGGGGGGGGGGGGGGGGGGFGGGGGGGGGGGCFGGGGGGGGFGDGGDGGCFGGGGG57CEGG5EGGGGGGGGGGFGGGGGGGGGGF(-19>
@M00200:207:000000000-ALC1F:1:2114:14773:11914 1:N:0:5
ATTGGGTGTAAAGCGCGTGTAGGCGGTTTGCCAAGTTGGATGTGAAAGCCTTGGGCTTAACCCAAGAAATGCATTCAGTACTGGCAGACTAGAGGACCGGAGAGGATAGTGGAATTCCCAGTGTAGTGGTGAAATACGTAGAGATTGGGAAGAACACCAGTGGCGAAGGCGGCTATCTGGACGGTTTCTGACGCTAAGACGCGAACGCGTGGGGAGCAAACAGGATTAGATACCCGCGTA
+
GGGGGGGGGGGGGGGGGGGGGGGGGGGGGGGGGGGGGGGGGGGGGGGGGGGGGGGGGGGGGGGGGGGGGGGGGGGGGGGGGGGGGGGGGGGGGGGGGGGGGGGGGGGGGGGGGGGGGGGGG:@FGGGGGGGGGGGGGGGGGGGGGGGGGFGGGGGGGGGGGGGGGGGGGGGGGGGGGGGGGGGGGGEGGGGGGGGGGGGGGGGGG*6AGEGGGGGGGGGGGGGGGGGGGGGGGGB(-119
@M00200:207:000000000-ALC1F:1:2114:9890:22703 1:N:0:5
ATTGGGTTTAAAGGGAGCGTAGGTGGCTCTATAAGTCAGATGTGAAATCCCCGGGCTTAACCTGGGAACTGCATCTGAAACTGTAGAGCTAGAGTATGTGAGAGGAAGGTAGAATTCCAGGTGTAGCGGTGAAATGCGTAGAGATCTGGAGGAATACCGATGGCGAAGGCAGCCTTCTGGCATAATACTGACACTGAGGCTCGAAAGCGTGGGTAGCAAACAGGATTAGATACCCGTGTA
+
GGGGGGGGGGGGGGGGGGGGGGGGGGGGGGGGGGGGGGGGGGGGGGGGGGGGGGGGGGGGGGGGGGGGGGGGGGGGGGGGGGGGGGGGGGGGGGGGGGGGGGGGGGGGGGGGGGGGGGGGG:@FGGGGGGGGGGGGGGGGGGGGGGGGGGGGGGGGGGGGGGGGDFGGGGFGGCGGGGGGGGGGGGGGGGGGGGGGGGGFGGGGG*-=CCGGDGFGGGGGGGGGGGGFFGGECC;>/2>F
@M00200:207:000000000-ALC1F:1:2115:17174:3593 1:N:0:5
ATTGGGTATAAAGGGTCCGTAGGCGGATGGATAAGTCAGCGGTGAAATCTTACAGCTTAACTGTGAGCTTGCCGTTGAAACTGTTTATCTAGAGTTGTTGTGCTGTGGTCGGAACGTGCAGTGTAGCGGTGAAATGCATAGATATTGCACAGAACGCCGATTGCGAAAGCAGGTCACAAACAACATACTGACGCTGATGGACGAAAGCGTGGGGAGCAAACAGGATTAGATACCCGAGTA
+
GGGGGGGGGGGGGGGGGGGGGGGGGGGGGGFGGFGGGGGGGGGGGGGGGGGGGGGGGEFGGGGGGGCDGGGGGGGGGGGGGGGGGFFGGGGGGGGGGGGGGGGGGGGGGCFGGGGEFFCFFA@FGDGGCGGGGGGGGGGGGGGGGGGGGGGGGGGGGGGGGDGGGGGGGFFF7FCFGC>FGDBD8F9EGGGGGGGGGGGGGGGGG<?8EGGGGGE5EGGFGGGF5FGCFFGGGFE*1997
@M00200:207:000000000-ALC1F:1:2115:20875:5441 1:N:0:5
ATTGGGCTTAAAGGGTGCGTAGGCGGTCTTTTAAGTCAGTGGTGAAATACTTCAGCTTAACTGGAGAGGTGCCATTGATACTGGGAGACTTGAGTACTGATGAGGTAGGCGGAATGGACGGTGTAGCGGTGAAATGCTTAGATATCGTCCAGAACACCGATAGCGAAGGCAGCTTACTAAGGAGTAACTGACGCTGAGGCACGAAAGTGTGGGGATCAAACAGGATTAGATACCCAAGTA
+
GGGGGGGGGGGGGGGGGGGGGGGGGGGGGGGGGGGGGGGGGGGGGGGGGGGGGGGGGGGGGGGGGGGGGGGGGGGGGGGGGGGGGGGGGGGGGGGGGGGGGGGGGGGGGGGGGGGGFGGGG8@FGGGGGGGGGGGGGGGGGGGGGGGGGGGGGGGGGGGGGGGGGGGGGGGGGGGGGGGGGGGGGGGGFGGGGGGGGGGGGGGGGFAEFGGGGGGGGGGGGGGGGFGGGFGGGG@88>CC
@M00200:207:000000000-ALC1F:1:2115:12002:6298 1:N:0:5
ATTGGGTGTAAAGGGCGCGTAGGCGGCATGTTAAGTCAACCGTGAAAGCCCGGGGCTCAACCCCGGAGGGTCGGTCGATACTGGCAAGCTAGAGTACGGAAGAGGTAGCTGGAATTCCCGGTGTAGCGGTGAAATGCGTAGATATCGGGAGGAACACCTGAGGCGAAGGCGGGCTACTGGGCCGATACTGACGCTGAGGCGCGAAAGCCAGGGGAGCAAACGGGATTAGATACCCTAGTA
+
FGGGGGGGGGGGGGGGGGGGGGEGGGGCCEF@FFFGGGG<<FGGGGGDGFFEGGGGGGGGGGCGEEF@CFGGGG:FFEF8F,CE84CFFGFGFFGGGGGGCEFCGGFDGFGGCFGGGGFGG@@FFFGGGEGGGGGGGGC:FFGGGGGGDEGGCFGGGGGD,CFFG@FGGGDGC>CCFGGGGGGGEGEGGGGGEGGDCFGGEGGEG57CCCEFG55CEECCGGGG5CFF=?G7CG?3-2?F
@M00200:207:000000000-ALC1F:1:2115:3859:6790 1:N:0:5
ACTGGGTTTAAAGGGTTCGTAGGCGGTGTAGCAAGTTGGGAGTGAAATCTCTGGGCTCAACCCAGAGGCTGCTTCCAAAACTGCTGTGCTTGAGTGTGGGAGAGGCGCGTGGAATTGCAGGTGTAGCGGTGAAATGCGTAGATATCTGCAGGAACACCCGTGGCGAAAGCGGCGCGCTGGACCACTACTGACGCTGAGGAACGAAAGCTAGGGGAGCAAACAGGATTAGATACCCTTGTA
+
GGGGGGGGGGGGGGGGGGGGGGGGGGGGGGGGGGGGGGGGGGGGGGGGGGGGGGGGGGGGGGGGGGGGGGGGGGGGGGGGGGGGGGGGGGGGGGGGGGGGGGGGGGGGGGGGGGGGGGGGGBDGGGGGGGGGGGGGGGGGGGGGGGGGGGGGGGGGGGGGGGGGGGDGGGGEGGGGGGGGGGGGGGGGGGGGGGGGGGGGGGGGC;5FGGGGGGGGGGGGGGGGGGGGFFGGGF>3;CGG
@M00200:207:000000000-ALC1F:1:2115:13070:8371 1:N:0:5
ACTGGGTTTAAAGGGCGCGTAGGCGGGATGGCAAGTCGGTCGTGAAATCCCTCGGCTCAACCGAGGAACGTCGATCGATACTGCTGTTCTTGAGGATTGCAGAGGAGACTGGAATTCCCGGTGTAGCGGTGAAATGTGTAGAGATCGGGAGGAACACCGGTGGCGAAGGCGGGTCTCTGGGCAATTCCTGACGCTGAGGCGCGAAAGCGTGGGGAGCAAACGGGATTAGATACCCGAGTA
+
GGGGGGGGGGGGGGGGGGGGGGGGGGGGGGGGGGGGGGGGFGGGGGGGGGGGGGGGGGGGGGGGGGGGGGGGGGGGGGGGGGGGGGGGGGGGGGGGGGGGGGGGGGGGGGGGGGGGGGGGG:@FGGGGGGGFGGGGGGGGGGGGGGGDGGGGGGGGGGGGGGGGGGGGGGGGGGGGGGGGGGGGGGGGGGGGGGGGGGGGGGGGGEDGD>CGGGGGGGGGGGCGDGGGGFGGGG?22>FG
@M00200:207:000000000-ALC1F:1:2115:23035:9022 1:N:0:5
ACTGGGTTTAAAGGGCGCGTAGGCGGTGCCACAAGTCACCTGTGAAATCTCCGGGCTTAACTCGGAGCCTGCAGGCGAAACTGTGGTGCTGGAGTGTGGGAGAGGTGCGTGGAATTCCCGGGGTAGCGGTGAAATGCGTAGATATCGGGAGGAACACCTGTGGCGAAAGCGGCGCACTGGACCACAACTGACGCTGAGGCGCGAAAGCTAGGGGAGCAAACAGGATTAGATACCCACGTA
+
GGGGGGGGGGGGGGGGGGGGGGGGGG@FGGGGGGGGGGGGCGGGGGGGGGGGGGGGGGGGGGGGGGGGGGGGGGGGGGGGGGGGGGGGGGGGGGGGGGGGGGGGGGGGGGGGDGGGGGGGG+=FGGGGGGGGGGGGGGGGGGGGGGGGGGGGGGGGGGGGGGGGGGGGGGGGGGGGGGGGGGGGGGFGGFFGGGGGGGGGGGGGG?>GGFGGGEEGGGGGGGGGGGGGGFGGGG?02>FF
@M00200:207:000000000-ALC1F:1:2115:24598:9435 1:N:0:5
ATTGGGTTTAAAGGGAGCGTAGGCCGGAGATTAAGCGTGTTGTGAAATGTAGACGCTCAATGTCTGCACTGCAGCGCGAACTGGTTTCCTTGAGTACGCACAAAGTGGGCGGAATTCGTGGTGTAGCGGTGAAATGCTTAGATATCACGAAGAACTCCGATCGCGAAGGCATCCGTCCGTGCCATGACTGACGCTGAGGCTCGAAAGTGTGGGTATCAAACAGGATTAGATACCCTCGTA
+
GGGGGGGGGGGGGGGGGGGGGGGGGGGGGGGGGGGGGGGGEFGGGGGGGGGGGGGGGGGGGGGGGGGGGGGGGGGGGGGGGGGGGGGGGGGGGGGGGGGGGGGGGGGGGGGGGGGGGGGGGBDGGGGGGGGGGFGGGGGGGGGGGGGCGGGGGGGGGGGGGEGGGGGGGGGGGGGFGE@GGGGGGGGGGGGGGGGGGGGGFGGGGGDGGGGDGGGGGGGGGGGFGGGGFFGGGG?321CD
@M00200:207:000000000-ALC1F:1:2115:4025:13144 1:N:0:5
ATTGGGTTTAAAGGGCGCGTAGGCGGGTAGTCAAGTCCGGGGTGAAATCTTTCGGCTCAACCGGAAAAGTGCCTTGGATACTGACTGTCTAGAGGGAGATAGGGGTATGTGGAACTTCCGGCGGAGCGGTGAAATGCGTTGATATCGGAAGGAACGCCGGTGGCGAAAGCGACGTACTGGATCTCTTCTGACGCTGAGGCGCGAAAGCCAGGGGAGCGAACGGGATTAGATACCCCCGTA
+
GGGGGGGGGGGGGGGGGGGGGGGGGGGGGGGGGGGGGGGGFGGGGGGGGGGGGGGGGGGGGGGGGGGFGGGGGFGGGGGGGGGGGGGGGGFGEGGGGGGGGGGGGGGGGGGGFGGGGGGGG+@>CFGGGGGGGGGGGGGGGGGGGGGGGGGGGGGGGGGGGGGGGGGGGGGGGEGGGGGGGGGGGFGCGGFGGGGGGGGGGGGGGGFGGGGGGGGGGGGGGGGGGGGGGFGGGGF-11>D
@M00200:207:000000000-ALC1F:1:2115:3880:17026 1:N:0:5
ATTGGGCTTAAAGGGCTCGTAGGCGGTTTGTCGCGTCGGGAGTGAAAACTCAGGGCTTAACCCTGAGCCTGCTTCCGATACGGGCAGACTAGAGGTATGCAGGGGAGAACGGAATTCCTGGTGTAGCGGTGGAATGCGCAGATATCAGGAAGAACACCGGTGGCGAAGGCGGCTCTCTGGGCCTTACCTGACGCTGAGGAGCGAAAGCGTGGGTAGCGAACAGGATTAGATACCCCCGTC
+
GGGGGGGGGGGGGGGGGGGGGGGGGGGGGGGGGGGGGGGG@CGGGGGGGGGGGGGGGGGGGGGGGDGGGGGGGGGGDFGGGGGGGDGFGGGGGGGGGGGGFGGGGGGGGGGGGGGGGGGGGA=FFGGGGG@FGGGGGGGGGEGGGGGGGGGGGGGGGGGGGGGGGEDGGGGGGGGGGGGGGGGGGFGGFF6:EGGEGGGGDGGED?>DGGGG5CFGGGDCE5CFFGGGFFGGGG?2:C/*
@M00200:207:000000000-ALC1F:1:2115:4768:21372 1:N:0:5
ATTGGGTTTAAAGAGCTCGTAGGCGGTTCGATTAGTCGGGTGTGAAATCTCCACGCTCAACGTGGAGGGGCCACTCGATACTGTCGTGACTCGAGTCCGGTAGGGGAGTTCGGAATTCCCGGTGTAGCGGTGAAATGCGCAGATATCGGGAGGAACACCAGTGGCGAAGGCGGAACTCTGGGCCGGAACTGACGCTGAGGAGCGAAAGCGTGGGGAGCGAACAGGATTAGATACCCCGGTA
+
FD<@FG@@@EG@FC<CD@F@FFCCCCFCFCECFGGCECEGFCFGAFCAFFAFGGGCEFFFG:CDFEEGGCFGCGGD@@FGCAEEFEGE8DFFGGGGGGCGE@BFGGGGFGGGGGDGGFGGG+6CFCFGGG:FGCFF<FG@FFGGDG9:<EFGGGFGGGG>GFG@EEGGE76<@GGGF9CE88CFCE5?:EG?68:8;>CCFDCEG*8CGG?EGGGDEEG=?=EGDF4*7FDCC94-19>DD
@M00200:207:000000000-ALC1F:1:2115:8594:24328 1:N:0:5
ATTGGGTATAAAGTGTGCGCAGGCGGCAGAGCAAGTCGAGTGTGAAAGCCCCGGGCTTAACTTGGGAATTGCGCTCGAAACTACGTGGCTGGAGTGTGGCAGAGGAAGGTGGAATTCCACGTGTAGCGGTGAAATGCGTAGAGATGTGGAGGAACACCAATGGCGAAGGCAGCCTTCTGGGCCAACACTGACGCTCATGCACGAAAGCGTGGGGAGCAAACAGGATTAGATACCCCAGTA
+
GGGGGGGGGGGGGGGGGGGGGGGGGGGGGGGGGGGGGGGGGGGGGGGGGFGGGGGGGGGGGGGGGGGGGGGEGGGGGGGGGGGGGGGGGGGGGGGGGGGGGGGGGGGGGGGGGGGGGGDFG3@BFFGGGGGGGFGGGGGGGEGFGGFGGGGGGGGGGGGGGGGGGGGGGGGGGGGGGGGGGFGEFGG5CG9CGCEGEFGGGGFEGGFGG>EEGGGEGGGGGGG=CCDFD4>FFE2-//2:
@M00200:207:000000000-ALC1F:1:2115:18847:24420 1:N:0:5
ATTGGGTATAAAGGGTGCGCAGGCGGGAAGGTAAGTCGGGGGTGAAATCTCACAGCTCAACTGTGAAACTGCCTTCGATACTGCTTTTCTTGAGTTCGGGAGAGGTTGATGGAATTCCAGGTGTAGCGGTGAAATGCGTAGATATCTGGAAGAACACCAGTGGCGAAGGCGGTCAACTGGCCCGTAACTGACGCTCATGCACGAAAGCGTGGGTAGCGAACAGGATTAGATACCCCTGTA
+
GGGGGGGGGGGGGGGFGGGGGGGGGGGEFGGGGGGGGGGGFFGGGGGGGGGGGGGGGGGGGGGGGGGGGGGGGGGGGGGGGGGGFGFGGGGGGGGGGGGGGGGGGGGGGGGGGGGGGGGGG:@FGGGGGGGFGGFGGDGE:FFGGGGGGGGGGGFGGEGGGGGGGGGGGGGGGGGGGGGGFGGG@@8EF99C8E5EDFG9CFGGD;>FGGEGC8CGGG=C57EFDDCGG672+A://997
@M00200:207:000000000-ALC1F:1:2116:11097:2665 1:N:0:5
ACTGGGTTTAAAGCGCGTGTAGGCGGCTGGTTAAGTGTGATGTGAAATCTTCCGGCTCAACCGGAAAACTGCATTGCAAACTGGCCTGGCTAGAGTGCAGGAGAGGGAAGCGGAATTCCAGGTGTAGCGGTGAAATGCGTAGATATCTGGAGGAACACCAGTGGCGAAGGCGGCTTCCTGGCCTGCAACTGACGCTGAGACGCGAAAGCGTGGGGAGCGAACCGGATTAGATACCCGGGTA
+
GGGGGGGGGGGGGGGGGGGGGGGGGGGGGGFGGGGGGGGGGGGGGGGGGGGGGGGGGGGGGGGGGGGGGGGGGGGGFGGGGGGGGGGGGGGGGGGGGGGGGGGGGGGGGGGGGGGGGGGGGGGGGGGGGGGGGGGGGGGGGGGGGGGGGGGGGGGGGGGGGGGGGGGGGGGGGGGGGGFGGGGFGGGFGGGGGGGGGGGGGGGGGGGGGGGGGGGGGEGGGGEGGGGDFFGGGGF(3DDGG
@M00200:207:000000000-ALC1F:1:2116:9752:9222 1:N:0:5
ACTGGGTTTAAAGGGCGCGTAGGCGGCGCAGCAAGTCACCTGTGAAATCTCTGGGCTTAACTCAGAGCCTGCAGGCGAAACTGCTGTGCTGGAGTATGGGAGAGGTGCGTGGAATTCCCGGTGTAGCGGTGAAATGCGTAGATATCGGGAGGAACACCTGTGGCGAAAGCGGCGCACTGGACCATAACTGACGCTGAGGCGCGAAAGCTAGGGGAGCAAACAGGATTAGATACCCGAGTA
+
GGFGGGFGGGGGGGGGGGGGGGGGGGGGGGGGG@FFGGGGFGGGGGGGGGGGGGGGGGGGGGGGGGGGGGGGGGGGGGGFGGGGGGGGGGGGGGGGGGGGGGGGGGGGGGGGGFGGGGGGGGGGGGGGGGGGGGGGGGGGDGGGGGGGGGGGGGGGGGDGGGFGGGGGGGGGGGGGGGGCFGGGGGGFGFGGGGGGGGGGGGGGGGGGGGGGGGGGGGGFGGF<4<CGGFGGGG?,49DG
@M00200:207:000000000-ALC1F:1:2116:10235:9944 1:N:0:5
ATTGGGTATAAAGGGCGTGTAGGCGGCTCTGTAAGTGGTATGTGAAATCCGATGGCTCAACCATCGAACTGCGTTCCATACTGCAAGGCTTGAGTACAGCAGAGGAAAGTGGAATTCCCGGTGTAGCGGTGAAATGCGTAGATATCGGGAGGAACACCGTTGGCGAAGGCGACTTTCTGGGCTGTTACTGACGCTGAAACGCGAAAGCCAGGGGAGCGAACAGGATTAGATACCCTAGTA
+
GGGGGGGGGGGGGGGGGFEGGGGGGGGGGGGFGGGGGGGGGGGGGGGGGGGGGGGGGGGGGGGGGEGGGGGGGGGGGGFGGGGGGGFGGGGGFGGGGGGGGGGGGGGGGGGFGGGGGGGGGGGGFGGGGGGGGGGGGGGGGGGGGGGGGGGGGGGGGGGFGG7FGGGGGGGGGGGGGGGGGGGGFGGGGGGGGGGGGGGGGGGGGCGGGGGGGGGGGGECGGGGGGGDFFFFGGF.,2?C
@M00200:207:000000000-ALC1F:1:2116:8639:13188 1:N:0:5
ATTGGGTTTAAAGGGCTCGTAGGTGGCCAACTAAGTCACACGTGAAATCCCTCGGCTTAACCGGGGAACTGCGTGTGATACTGGTTGGCTTGAGTTTGGGAGAGGGACGCGGAATTCCAGGTGTAGCGGTGAAATGCGTAGATATCTGGAGGAACACCGGTGGCGAAGGCGGCGTCCTGGACCAATACTGACACTGAGGAGCGAAAGCCAGGGGAGCAAACGGGATTAGATACCCGCGTA
+
GGGGGGGGGGGGGGGGGGGGGGGGGGGGGGGGGGGGGGGGEFGGGGGGGGGGGGGGGGGGGGGGGGGGGGGGGGGGGGGGGGGGGGGGGGGGGGGGGGGGGGGGGGGGGGGGGGGGGGGGGGGGGGGGGGGGGGGGGGGGGGGGGGGGGGGGGGGGGGGGGGGGGGGGGGGGGGGGGEGGGGGGGGGGGGGGGGGGCGGGGGDGGEGGGFGGGCGGGGGGGDEDGGGGGFGGGG?(,79D
@M00200:207:000000000-ALC1F:1:2116:14301:14096 1:N:0:5
ATTGGGTTTAAAGGGCGCGTAGGCGGTGCGGTAAGTCACTTGTGAAATCTCTGGGCTCAACTCAGAGTCTGCAAGCGAAACTGCCGTGCTTGAGTATGGGAGAGGTATGTGGAATTCCCGGTGTAGCGGTGAAATGCGTAGATATCGGGAGGAACACCTGTGGCGAAAGCGGCATACTGGACCATAACTGACGCTGAGGCGCGAAAGCTAGGGGAGCAAACAGGATTAGATACCCTGGTA
+
GGGGGGGGGGGGGGGGGGGGGGGGGGGGGGGGGGGGGGGGGGGGGGGGGGGGGGGGGGGGGGGGGGGGGGGGGGGGGGGGGGGGGGGGGGGGGGGGGGGGGGGGGGGGGGGGGGGGGGGGGGGGGGGGGGGGGGGGGGGGGGGGGGGGGGGGGGGGGGGGGGGGGGGGGGGGGGGGGGGGGGGGGGEFGGGGGGGGEFGFGGGGGGGGGGGGGGGGGGGGGGGGGGGGGFGGGG>)4>FG
@M00200:207:000000000-ALC1F:1:2116:22928:14143 1:N:0:5
ACTGGGTTTAAAGGGTGCGTAGGTGGCGCGCTAAGTCAGGTGTGAAATTTCGGAGCTTAACTCCGAAACTGCATTTGATACTGGCGTGCTTGAGGACTGGAGAGGAGACTGGAATTCACGGTGTAGCAGTGAAATGCGTAGAGATCGTGAGGAAGACCAGTGGCGAAGGCGGGTCTCTGGACAGTTCCTGACACTGAGGCACGAAGGCCAGGGGAGCAAACGGGATTAGATACCCTAGTA
+
GGGGGGCFGGGGFFGGGGGFEGEGFGGGGGGGEFFFGFGGFGGEFGGGGGEGCFEEFGFGGDFGGGGGGGGGGGGGGGGGGGGGGGEGGGGGFGGFGFGFGGCDG?FFGGGGGFGGGGGGGGFEGGGDGFDFDGGGGGGGGGFGGFFGGFGC<FGGGCDGFGGGEGGGGGDGGGGGFGGGGGGGFDFGGGGEFGGGFGGGG588EGGGGFGGGD5CE:CCGGDGDGGGGFGGGF:).2;:
@M00200:207:000000000-ALC1F:1:2116:13046:19091 1:N:0:5
ATTGGGTTTAAAGGGCGCGTAGGCGGGTCAGCAAGTCCGGGGTGAAAGCTTTCGGCTCAACCGGAAAAGGGCCTTGGATACTGCTGGTCTGGAGGAAGGTAGGGGCGTGTGGAACTTCCGGTGGAGCGGTGAAATGCGTAGAGATCGGGAGGAACACCGGTGGCGAAGGCGGGTCTCTGGGCAATTCCTGACGCTGAGGCGCGAAAGCGTGGGGAGCAAACGGGATTAGATACCCCAGTA
+
GFFFFEBCFF@FCFGGGGGCFGEGGGGCEDGGGGGGGGGGFGGGFGGGGGGGGGGDGGGGGFFEGGGGGGGGGGGFGGGGGGGGGGGGGGGGFGGGGGGGFGGGGGGGGGGGGGGGGGGGGGGGGGGGGGGGGGGGGGGGGGGGGGGGGGGGGGGGGGGGGGGGGGGGGGGGGGGFGGGGGGGGGGGGGGGGGGGGGGGFEEEEEGGGGEGGGGGGGGGGGGGGGGGGGFFGG6.(-97C
@M00200:207:000000000-ALC1F:1:2116:7334:19362 1:N:0:5
ATTGGGTTTAAAGGGTGCGTAGGCGGATTGGTAAGTGTCGCGTGAAAGCCCACGGCTCAACCGTGGAACGGCGCGGCAAACTGCCTGTCTTGAGGAATCTAGAGGCCGGTGGAACGATTGGTGGAGCGGTGGAATGCGTAGATATCAATCGGAACGCCCAAGGTGAAGACAGCCGGCTGGGGATTTCCTGACGCTGAGGCACGAAAGCGTGGGGAGCAAACAGGATTAGATACCCGAGTA
+
GGGGGGGGGGGGGGGGGGGGGGGGGGEEGGGGGGGGGGGGDFGGGGGGGGGGGGGGGGGGGGGGGGGGGGGGGGGGGGGGGGGGGGGGGGGGGGGGGGGGGGGGGGGGGGGGGGGGGGGGGGGGGGEGGGGGGGGGFFGGGGGGGGGGGGGGGGGGGGGGFFGGGGGGGGGFGGGGGGGGGGGGGGGGGGGGGGGGGGGG5EEGEGGGGGGGGGEEGGGE*CGGCGGGGFGGGG7929CG
@M00200:207:000000000-ALC1F:1:2116:9831:20840 1:N:0:5
ATTGGGTATAAAGGGTGCGTAGGCGGGTCTTTAAGTCAGGGGTGAAATCCTGGAGCTCAACTCCAGAACTGCCTTTGATACTGAAGATCTTGAGTCCGGGAGAGGTGAGTGGAACTGCGAGTGTAGAGGTGAAATTCGTAGATATTCGCAAGAACACCAGTGGCGAAGGCGGCTCACTGGCCCGGTACTGACGCTGAGGCACGAAAGCGTGGGGAGCAAACAGGATTAGATACCCGAGTA
+
GGCGGGGGGGGDGGFGGGGGGGEFEEGGGGGGGGFGGGGGFGGGGGGGFGGGGGGGFGGGGFFGGGGGGGGGGGGGGGGGGGGGGGGGGGGGGGGGFGEGGGGGGGGGGGGGFFGGGFEGGFGGGGGGGGGGGGGGGGFGGGGGGGGGGGGGGGGGGGGDGGGGGGGGGGGGGGGD?CGGFFGGDCGGFGGGEGDGGGGGGGGGDGGGGGGGGDEGGGEFGC67<C7DG47CFF,(-9CG
@M00200:207:000000000-ALC1F:1:2116:18971:22494 1:N:0:5
ATTGGGTATAAAGCGCGTGTAGGCGGTCCGGTAAGTCGGCTGTGAAAGTCCAGGGCTCAACCCTGGGATGCCGGTCGATACTGCTGTGACTAGAGTCCAGTAGGGGAGCGTGGAATTCCTGGTGTAGCGGTGAAATGCGCAGATATCAGGAGGAACACCAGTGGCGAAGGCGGCGCTCTGGGCTGGAACTGACACTGAGGAGCGAAAGCGTGGGGAGCGAACAGGATTAGATACCGCTGTA
+
GGGGGGGGGGGGGGGGGGGGGGGGGGGGGGGGGGGGGGGGGGFGGGGGGGGGGGGGGGGGGGGGGGGGGGGGGGGGGGGGGGGGGGGGGGGGGGGGGGGGGGGGGGGGGGGGGGGGGGGGGGGGGGGGGGGGGGGGGGGGGGGGGGGGGGGGGGGGGGGGGGGGGGGGGGGGGGGGGGGGGGGGGGGFFGGGGGGCGFFGGGGGGEGGFGGGGGGGGGGGGGGGGGGGGFGGGE2447CD7
@M00200:207:000000000-ALC1F:1:2117:22385:3054 1:N:0:5
ACTGGGTTTAAAGAGCTCGTAGGTGGTTCGGTAAGTCGGGTGTGAAAACTCTGGGCTCAACCCAGAGACGCCACCCGATACTGCCGTGACTTGAGTCTGGTAGGGGAGTGTGGAATTCCTAGTGTAGCGGTGAAATACGCAGATATTAGGAGGAACACCAGTGGCGAAGGCGGCACTCTGGGCCAGTACTGACACTGAGGAGCGAAAGCGTGGGTAGCGAACAGGATTAGATACCTCAGTA
+
GGGGGGGGGGGGGGGGGGGGGGGGGGGGGGGGGGGGGGGGGGGGGGGGGGGGGGGGGGGGG,BFGGGGGGGGGGGGGGGGGGGGGGGGGGGGGGGGGGGGFFGGGGGGGGGGGGGGGGGGGGGGGGGGGGGGGGGGGGGGGGGGGGGGGGGGGGGGGGGFGGGGGGGGGGGDGGGEGGGGGGGGEGGGFGGGGGGGGGGGGGGGGGGGGGGGGGGGGGGGGGGGGGGGGGGGGGF)5>FDF
@M00200:207:000000000-ALC1F:1:2117:18078:5810 1:N:0:5
ATTGGGTTTAAAGGGTGCGTAGGCGGCCAGGTAAGTCAGGAGTGAAAGTTTGCGGCTCAACCGTAAAATTGCTTTTGATACTGCCAGGCTAGAATTAGGATGAGGTCAGCGGAATGTGGCATGTAGCGGTGAAATGCATAGATATGCCATAGAACACCAATTGCGAAGGCAGCTGGCTAGACCTGGATTGACGCTGAGGCACGAAAGCGTGGGGAGCGAACAGGATTAGATACCCATGTA
+
GGGGGGGGGGGGGGGGGGGGGGGGGGGGGGGGGGGGGGGGGGGGGGGGGGGGGGGGGGGGG:@FFEGGGGGGGGGGGGGGGGGGGGGGGGGGGGGGGGGGGGGGGGGGGGGGEGGGGGGGGGGGGGGGGGGGGGGGGGGGGGGGGGGGGFGGGGGGGGGGGGFGGGGGGGGGGGGGGGGGGGGGGGGGGGGGGGGGGGGGGGGGDEGGGEGGECCCGGGGGDGGGGGFFFGGGG><05DG
@M00200:207:000000000-ALC1F:1:2117:13186:8863 1:N:0:5
ATTGGGTTTAAAGGGCGCGTAGGTGGCGGGACAAGCGTGCGGTGAAAGCTCGGGGCTCAACGCCGAGTCGGCCGTGCGAACTGTTTTGCTGGAGCACTGTAGAGGCAGGCGGAATTCCGGGTGTAGCGGTGGAATGCGTAGAGATCCGGAAGAACACCGGTGGCGAAGGCGGCCTGCTGGGCAGTTGCTGACACTGAGGCGCGACAGCGTGGGGAGCAAACAGGATTAGATACCCTAGTA
+
GGGGGGGGGGGGGGGGGGGGGGGGGGGGGGGGGGGGGGGGGGGGGGGGGGGGGGGGGGGGG+@FGGGGGGGGGGGGGGGGGGGGGGGGGGGGGGGGGGGGGGGGGGGGGGGGGGGGGGGGGEGGFGGGGGGGGGGGGGGGGGGGGGGGGGGGCGGGGGGGGGGGGGGGGGGGGGGGGGGGGGGGGGGGFFGGGGGGGGGGGGGGGEGGGGGGGGGGGGFGGFGGGGGFFFG?FG>).7CF
@M00200:207:000000000-ALC1F:1:2117:11555:12277 1:N:0:5
ATTGGGTTTAAAGGGCGCGTAGGCGGCTTGCCAAGTCAGTGGTGAAATCCCGCAGCTTAACTGCGGAAGTGCCTTTGATACTGGCGAGCTCGAGGGAGGTAGGGGTATGTGGAACTTCTGGTGAAGCGGTGAAATGCGTTGATATCAGAAGGAACGCCGGTGGCGAAAGCGACGTACTGGACCTCTTCTGACGCTGAGGCGCGAAAGCTAGGGGAGCAAACGGGATTAGATACCCGAGTA
+
GGGGGGGGGGGGGGGGGGGGGGGGGGGGGGGGGGGGGGGGGGGGGGGGGGGGGGGGGGGGG,CFEGGGGGGGGGGGGGGGGGGGGGGGCEGGGGGGDGGGGGGGGEGGGGGFFGGGGGGGGGFFGGGGGGGGGCGFGGGGGGGGGGGFGGGGGGGGGGGEGGGFEG7FGFEGGDGGFGGGGGGGGGGGGGGGGGDEGGGGGGGGEGDFGGGGFEGGGGGGGGGDGGGGGGGGGG790CGD
@M00200:207:000000000-ALC1F:1:2117:3462:12683 1:N:0:5
ACTGGGTATAAAGGGCGCGTAGGCGGTGCGGTAAGTCACCTGTGAAACCTCTGGGCTTAACGCAGAGCCTGCAGGCGAAACTGCCGTGCTGGAGTGTGGGAGAGGTGCGTGGAATTCCCGGTGTAGCGGTGAAATGCGTAGATATCGGGAGGAACACCTGTGGCGAAAGCGGCGCACTGGACCACAACTGACGCTGAGGCGCGAAAGCTAGGGGAGCAAACAGGATTAGATACCCCAGTA
+
GFGGGGFGGGGGGGGEGGGGGGGGGGGGGGGGGGGGGGGGGGGGGGGGGDGGGGGGGGGGG:@FGGGGGGGGGGFFGGGGGGGGGEGEEFFGGGGGFGGGGGGGGGGGGCGGGGGGGGGGGGGDFGGGGGGGGFFGGGGGGGGGGGGGGEGEGGGGGEGFGGGGGG@FEGGGGGGGGGGGGGFCFGFCCGGGGGGGGFGGGCEGGEEGFGGGFEGGGGGGGGGGGGFGGFFGG6:(-9DF
@M00200:207:000000000-ALC1F:1:2117:6213:12820 1:N:0:5
ACTGGGTATAAAGGGAGCGTAGGCGGGTTTTTAAGTCAGCTGTGAAAGTTTGAGGCTCAACCTTAAAATTGCAGTTGATACTGGAGACCTTGAGTGCGGTAAAGGTAGGCGGAATTCGTGGTGTAGCGGTGAAATGCTTAGATATCACGAAGAACTCCGATTGCGAAGGCAGCTTACTGGGCCGTAACTGACGCTGATGCTCGAAAGTGCGGGTATCAAACAGGATTAGATACCCAGGTA
+
GGGGGGGGGGGGGGGGGGGGGGGGGGGGGGGGGGGGGGGGGGGGGGGGGGGGGGGGGGGGG,FGGGGGGGGGGGGGGGGGGGGGGGGGGGGGGGGGGGGGGGGGGGGGGGGGGGGGGGGGGGGGGGGGGGGGGGGGGGGGGGGGGGGGGGGGGGGGGGGGGGGGGGGGGGGCGGGGGGGGGGGGG5CEGGGGGGGGGGGGDGGGCEGGGGGGGGGGGGGGGGGGFGGGGGGGGG7),99F
@M00200:207:000000000-ALC1F:1:2117:21974:15005 1:N:0:5
ACTGGGTTTAAAGGGCTCGTAGGCGGTTTGTCGCGTCGGGAGTGAAAACCAGGTGCTTAACGCCTGGCTTGCTTTCGATACGGGCAGACTAGAGGTATTCAGGGGAGAACGGAATTCCTGGTGTAGCGGTGAAATGCGCAGATATCAGGAGGAACACCGGTGGCGAAGGCGGTTCTCTGGGAATGACCTGACGCTGAGGAGCGAAAGTGTGGGGAGCGAACAGGATTAGATACCCGTGTA
+
GGGGGGGGGGGGGGGGGGGGGGGGGGGGGGGGGGGGGGGGGGGGGGGGGGGGGGGGGGGGG6@CFGGGGGGGGGGGGGGGGGGGGGGGFGGGGGGGGGGGGGGGGGGGGGGGGGGGGGGGGGGGGGGGGGGGGGGGGEGGGGGGGGGGGGGGGGGGGGGGGGGGGGDFGGGGGGGGGGGGGGGGGGGGGGGGGGGGGGGGGGGGGGGGFGGGCEGGGDEGGGGGGFGGFGGGGGF(47CG
@M00200:207:000000000-ALC1F:1:2117:22216:15699 1:N:0:5
ATTGGGCTTAAAGAGCTCGTAGGCGGTTTGTCGCGTCTGCCGTGAAAGTCCGGGGCTCAACGCCGGATCTGCGGTGGGTACGGGCAGACTAGAGTGATGTAGGGGAGACTGGAATTCCTGGTGTAGCGGTGAAATGCGCAGATATCAGGAGGAACACCGATGGCGAAGGCAGGTCTCTGGGCATTAACTGACGCTGAGGAGCGAAAGCATGGGGAGCGAACAGGATTAGATACCCTCGTA
+
GGGGGGGGGGGGGGGGGGGGGGGGGGGGGGGGGGGGGGGGGGGGGGGGGGGGGGGGGGGGG6@FGGGGGGGGGGGGGGGGGGGGGGGGGGGGGGGGGGGGGGGGGGGGGGGGGGGGGGGGGGGGGGGGGGGGGGGGGGGGGGGGGGGGGGGGGGGGGGGGGGGGGGGGGGGGGGGGGGGGGGGGGGGGGGGGGGGGGGGGGGGGGGGGGGGGGGGGGGGGGGGGGGGGGGGGGGF)4<FG
@M00200:207:000000000-ALC1F:1:2117:12358:18798 1:N:0:5
ATTGGGTTTAAAGAGCTCGTAGGCGGTCTGTCACGTCGGCTGTGAAATCCCGAGGCTCAACCTCGGGTCTGCAGTCGATACGGGCAAACCAGAGTATTGCAGGGGAGACTGGAATTCCTGGTGTAGCGGTGAAATGCGTAGATATCAAGAGGAACACCTGAGGTGAAGACGGGTTGCTGGGCTGACACTGACGCTGAGGCGCGAAAGCCAGGGGAGCAAACGGGATTAGATACCCTGGTA
+
GGGGGGGGGGGGGGGGGGGGGGGGGGGGGGGGGGGGGGGGGGGGGGGGGGGGGGGGGGGGG8EEGGGGGGGGGGGGGGGGGGGGGGGGGGGGGGGGGGGGGGGGGGGEGGGGGGGGGGGGGGGGGGGGGGGFGGGGGGGGGGGGGGGGGGGGGGGGGGGGGGGGGGGGGGGGGGGGGGGGGGGGGGFGGGGGGGGGGGGGGGGGGGGGGGGGDGEGGGGGGGGGGGGFF>FGGGF).CDF
@M00200:207:000000000-ALC1F:1:2117:17621:21183 1:N:0:5
ATTGGGTTTAAAGGGTGTGTAGGCGGTCTGTTAAGTCGGATGTGAAATCCCCGGGCTCAACCTGGGAACTGCATTGGAAACTGGCAGACTAGAGTACGTAAGAGGGGGGTGGAATTCCACGTGTAGCAGTGAAATGCGTAGAGATGTGGAGGAACACCGATGGCGAAGGCAACCCCCTGGGACGATACTGACGCTGAGGCACGAAAGCGTGGGGAGCAAACAGGATTAGATACCCAGGTA
+
FCGGGGGGGGGGGGGFFCFGCGGGGGGGGGFGGGGGGGGGGGGGGGGGGGGGGGGGGGGGG94@FGFCFGGGGGGGGGGGGGGGGGGGGFGGFGGGGGGFGGGGGGGGDGGGGGGGGGGGGGGGGGGGGGGGGGGGGGGGGGGGGFFGGGGGGGGGGGGGGGGGGGGGGGGGFGCEEGGGGFFED5EEGFGGGGGGDGGGGGGGCCEGEEEEEEGGGFGGGFCCDGGGG*>FGG?),1C:
@M00200:207:000000000-ALC1F:1:2117:21819:21867 1:N:0:5
ATTGGGTTTAAAGGGCGCGTAGGCGGCTTGGTAAGGGGGCGGTGAAAGCCCGGGGCTCAACCCCGGGTCTGCCGGACCGACTGCCGAGCTCGAGCACACTAGGGGCAGGTGGAATTCCGGGTGTAGCGGTGGAATGCGTAGAGATCCGGAAGAACACCGGTGGCGAAGGCGGCCTGCCGGGGTGTGGCTGACGCTGAGGCGCGACAGCGTGGGGAGCAAACAGGATTAGATACCCCGGTA
+
CEEFEGGDFGGDC<B@CFFCFGGGGGCFE@FGGGGGCGDGDEFEFFAF<C=F7FCF@+AFG,8=@FFGGBFFFEFCCCF=3CC<<CC@8FGCFE<CFFGFC9FGE:FG7:FCFGGCG;CEG<74FG?FF<B:B9F:2<F@CCGGC63/8*:88:8F6CGD*CG68:5C8FEEG8ACCCE5/?1**;8*/1/*1;:8*;;5C58CG55**2/??5*:7=CC**275<746C*+9C((()19
@M00200:207:000000000-ALC1F:1:2117:13658:22060 1:N:0:5
ACTGGGCGTAAAGGGCGCGTAGGCGGGCTGCCGCGTCCGGGGTGAAATCCTCCCGCTCAACCGGAGAACGGCCTCGGATACGGGCGGCCTCGAGGGGGTAGGGGCAACTGGAAATGGGAGTGGAGCGGTGAAATGCGGTGATATTCACAGGAACTCCGGTGGCGAAAGCGAGGGGCTGGACCCCAACTGACGCTGAGGCGGGAAAGCCAGGGGAGCGAAAGGGATTAGATAACCGTGTAAGAT
+
GGGGGGGGGGGGGGGGGGGGGGGGGGGGGGGGGGGGGGGGGGGGGGGFFGGGGGGGGGEGG,@FCGGGGGGGGGFEDGGGGGDGGGGGEECFFGGGGG*:1FGG****,8C,C,8<,,,812=<<,=F12*<E+90:*;*/3++<+<+<9C5:*+3<CE:8E6:*?*:*2**:***2;8**2;C5*8;+0+2//;/8C*2***:;**0;:CGE/21**7/*>C52>47:::+0C1(.2*:C76
@M00200:207:000000000-ALC1F:1:2117:23509:24473 1:N:0:5
ACTGGGCTTAAAGGGTGCGCAGGTGGGTTGGCAAGTTTGATGTGAAAGCCCCGGGCTTAACTCGGGAATGGCATTGAATACTGCTGATCTGGAGGATCGGAGGGGGGACTGGAATTCTTGGTGTAGCAGTGAAATGCGTAGATATCCGGAAGAACACCGGTGGCGAAGGCGAGTCCCTGGACAATACCTGACACTGAGGCACGAAAGCCAAGGGAGCAAACAGGCTTAGATACACGTGTA
+
G-FG@FFCAFGCFDGFEGGC@FC-CFGEEGG8E@CC,6CFE<FCGGGG8FFCEG@FCFGGG,CF>CCC@FCEGD9FEGGGADFFF6CE<EEGGCGFG?4CCFE7FDFGECEACFGFGCFGF<@=F9@CF;FFGGFGGGGGDEFF:FFG>F:FC:F<FEGGCEGF>CE8?5>C8>*@C9@FG>C5@FF8<CGGEF6@E:FGDDE??=7FCGEFG5=EGDG68<8**0*94:::<+.(.*29
@M00200:207:000000000-ALC1F:1:2118:14589:2768 1:N:0:5
ATTGGGTTTAAAGGGCTCGTAGGCGGTTTGTCGCGTCGGGAGTGAAAACACCGGGCTTAACTCGGTGCTTGCTTTCGATACGGGCAGACTGGAGGTATGCAGGGGAGAACGGAATTCCTGGTGTAGCGGTGGAATGCGCAGATATCAGGAGGAACACCGATGGCGAAGGCAGTGGTCTGGGCCGGAACTGACGCTGAATAGCGAAAGCGTGGGTAGCGAACAGGATCAGATACCCCAGTA
+
GGGGGGGGGGGGGGGGGGGGGGGGGGGGGGGGGGGGGGGGGGGGGGGGGGGGGGGGGGGGGCFFGGGGGGGGGGGGGGGGGGGGGGGGGGGGGGGGGGGGGGGGGGGGGGGGGGGGGGGGGGGGGGGGGGGGGGGGGGGGGGGGGGGGGGGGGGGGGGGDEGGGGGGGGGGGGGGGGGGGGGGGGGGGGGGGGGGGGGGGGGGGGGGGGEDE24<CFGGGGGGFG:(4FGFGGGFGG<EG
@M00200:207:000000000-ALC1F:1:2118:14499:7028 1:N:0:5
ATTGGGTGTAAAGCGTGCGCAGGCGGTCCGCTAAGACAGATGTGAAATCCCCGGGCTTAACGTGGGAACTGCATTTGTGACTGGCGGGCTAGAGTATGGCAGAGGGGGGTAGAATTCCACGTGTAGCAGTGAAATGCGTAGAGATGTGGAGGAATACCGATGGCGAAGGCAGCCCCCTGGGCCAATACTGACGCTCATGCACGAAAGCGTGGCGAGCAAACAGGATCAGATACCCGGCTA
+
GGGGGGGGGGGGGGGGGGGGGGGGGGGGGGGGGGGGGGGGGGGGGGFGGGGGGGGGGGGGG,BFGGGGGGGGGGGGGGGGGGGGGGGGGGGGGGGGGGGGGGGGGGGGGGGGGGGGGGGGGGGGGGGGGGGGGFGGGGC8?8EAGFFGGGFGGGGGGGGGGGGGGGGGGGFDGGEGGGGGGGGGGGFFF9CGGGEGGGGGGGGGCECFEGGE*.:>EGGEGFEEFB,(9CCGGGGGC(21
@M00200:207:000000000-ALC1F:1:2118:2805:8728 1:N:0:5
ATTGGGTGTAAAGGGCGTGTAGGCGGTCTGCTAAGTCATGTGTGAAATCCCTCGGCTTAACCGAGGAACGACGCATGAAACTGGCAAGCTAGAGTACCAAAGAGGGGGGTGGAATTCCCGGTGTAGCGGTGAAATGCGTAGATATCGGGAGGAACACCGGTGGCGAAGGCGGCCCCCTGGTTGGATACTGACGCTGAGACGCGAAAGCGTGGAGAGCAAACAGGATGAGATACCCCAGTA
+
GGGGGGGGGGGGGGGGGGGGGGGGGGGGGGGGGGGGGGGGGGGGGGGGGGFGGGGGGGGGG@@@FGDFGGGGGGGGGGGFGGGGGGGGGGGGGGGGGFGGGGGGGGGGGGGGGFGGGFFGGGGGGGGGGGGFGGGGGGGGGGGGGGGGGCCEEFGGGGGGGDGGGGGGDGGGGEGGGGGGGGGGGGGGGGGGGGGGGGGGDEGGEC5FCGGG*.3:=<FFGGGGGF(5CFGGGGGGG1A7
@M00200:207:000000000-ALC1F:1:2118:10624:10966 1:N:0:5
ACTGGGTTTAAAGGGCGCGTAGGTGGCCCGTGGAAGTCTGCGGTGAAAGCCCGGCGCTCAACGCCGGGTCGGCCGTGGATACTCTCGGGCTTGAGCTCACTAGAGGCAGATGGAATTCCGGGTGTAGCGGTGGAATGCGTAGAGATCCGGAAGAACACCGGTGGCGAAGGCGGTCTGCTGGGGTGAGGCTGACACTGATGCGCGACAGCGTGCGGAGCAAACAGGACTAGATACCCCGGTA
+
GGGGGGGGGGGGGGGGGGGGGGGGGGGGGGGGGGGGGGGGGGGGGGGGGGGGGGGGGGGGG,CGGGGGGGGGGGGGGGGGGGGGGGGGGGGGGGGGGGGGGGGGGGGGGGGGGGGGGGGGGGGGGGGGGGGGGGGGGGGGGGGGGGGGGGGGGGGGGGGGGGGGGGGGGGGGGGGGGGGGGGGGGGGGGGGGGGGGGGGGGGGGGGGGGGDG*-:CGGGGGGGGG:(5CFFGGGGGG3CDD
@M00200:207:000000000-ALC1F:1:2118:20399:12813 1:N:0:5
ATTGGGTGTAAAGGGTTCGTAGGTGGCTCGCTAAGTCAGACGTGAAATCCCTCAGCTCAACTGGGGAACTGCGTCTGAGACTGGCAAGCTCGAGTGCAGGAGAGGAACGCGGAATTCCAGGTGTAGCGGTGAAATGCGTAGATATCTGGAGGAACACCGGTGGCGAAGGCGGCGTTCTGGACTGCAACTGACACTGAGGAACGAAAGCCAGGAGAGCAAACGGGATGAGATACCCCAGTA
+
FFGGCGB@FGGFGCCGG9@F<<C@FDFGGEGGEEFCFDEG<@C,CFF9FCFFGCFG<CEFF,:FGGGGGDGDE@@BFGGGCC<AFECCF=FGGGGGGGGCBFF@@=FECGGDGDDDFBDFGGGFA?,6FCF@=F<FGGG@FEGFFFCDG9@C:=FFFFGGCB@FGEC<*>FGGGEEGFFGGGGFGG9?FGGGGDFFFE8EEFEEGGG88@FF*,1::CDG=CGEG2(.9::9EF<F>1+:
@M00200:207:000000000-ALC1F:1:2118:7029:15142 1:N:0:5
ATTGGGCGTAAAGGGTGCGTAGGTGGCGCTGTAAGTCGGGTGTGAAATTTCGAGGCTTAACCTCGAAACTGCATTCGATACTGCGGTGCTTGAGGACTGGAGAGGAGACTGGAATTCATGGTGTAGCAGTGAAATGCGTAGAGATCATGAGGAAGACCAGTGGCGAAGGCGGGTCTCTGGACAGTTCCTGACACTGAGGCACGAAGGCCAGGCGAGCAAACGGGATCAGATACCCCTGTA
+
GFGGGFGECFFGGGGGGGGGGGG<FGGGGGGGFFGGGGGGEFGGCGFG9FEGFGGGGGGGG,CCFBFGGFFGGG<CFFFGGGGFGDGGGGGGGGGFGGGFGGGGGFGGFGGGGFFCGGGGGGGGGGGDFFF<FGGGFGFGGGGFGGGFFGGGAEGGFDCGGGGGGGGGEGCECCEGGGGGFGGGGGGFGGFBECCGGGGGDFGGCEEGFCFG/.=CGGGGGGGGD9-4>C>FGFGGG(3:
@M00200:207:000000000-ALC1F:1:2118:14083:15863 1:N:0:5
ATTGGGTATAAAGCGCACGTAGGCGGACCGACAAGTCGGGGGTGAAATCCCGGGGCTCAACCCCGGAACTGCCTCCGAAACTGTCGGTCTGGAGGTCGAGAGAGGCGAGTGGAATTCCGAGTGTAGAGGTGAAATTCGTAGATATTCGGAGGAACACCAGTGGCGAAGGCGGCTCGCTGGCTCGATACTGACGCTGAGGTGCGAAAGCGTGGAGAGCAAACAGGATCAGATACCCGCGTA
+
GGGGGGFGGGGGGGGGGFGGFGGGGGGGGECEGEGGGGGGGGGGGGGGGGGCFDGGEGEGG,BFGGGGGGGGGGGGGGGGGGGFGGGEFGGFGGGGGGGCGGGGGGDGGGGGGFGGGGGCFDCFGGGGGGGGGGGGGGGFGFGGGGGGGEGCGGGGGGGGFFGGGEGGGGGGGGGGEGEGGGGGEGGGGF@FEGGGGFGGGGG>EGGGG=EG*.3:CCGGGGDGGF(4CFCFCCCGG(:C
@M00200:207:000000000-ALC1F:1:2118:13914:20622 1:N:0:5
ATTGGGTGTAAAGAGTGCGTAGGCGGATTGGTAAGTGTCGCGTGAAAGCCCACGGCTCAACTGTGGAACGGCGCGGCAAACTGCCTGTCTTGAGGAATCTAGAGGCCGGTGGAACGATTGGTGGAGCGGTGGAATGCGTAGATATCAATCGGAACGCCCAAGGTGAAGACAGCCGGCTGGGGATTTCCTGACGCTGAGGCACGAAAGCGTGGTGAGCAAACAGGATGAGATACCCCTCTA
+
GGGGGGGGGGGGGGGGGGGGGGGGGGGGGGGGGGGGGGGGGGGGGGGGGGGGGGGGGGGGG,BEFGGGGGGGGGGGGGGGGGGGGGGGGGGGGGGGGGGGGGGGGGFGGGGGGGGG:+DFFGGGGGGGGGGGGGGGGGGGGGGGGGGGGGGGGGGGGGGGGFGGGGGGGGGGGGGGGGGGGGGGGGGGGGGGGGGGGGGGGGGGGGGGGGDG/4<EFGGGGGGGGF(4CFGGGGGGG(22
@M00200:207:000000000-ALC1F:1:2118:8231:23088 1:N:0:5
ATTGGGTTTAAAGCGTGCGTAGACGGTTATGTAAGTCGGGTGTGAAAGCCCCGGGCTCAACCTGGGAATTGCATTCGAGACTGGATAGCTAGGGTGCGGAAGAGGGAAGCGGAATTTCAGGTGTAGCGGTGAAATGCGTAGATATCTGAAGGAACACCAGTGGCGAAAGCGGCTTCCTGGTCCAGCACCGACGTTCAGGCACGAAAGCGTGGCGAGCAAACAGGATCAGATACCCTAGTA
+
GGGGGGGGGGGGGGGGGGGGGGGGGGGGGGGGGGGGGGGGGGGGGGGGGGGGGGGGGGGGG,EFGGGGGGGGGGGGGGGGGGGGGG9EGGGGGGGGGGGGGGGGGGGGGGGGGGGGGGGGGGGGGGGGGGGGGGGGGGGGGGGGGGGGGGGGGFGGG@FGGGCFGGGDGGGDGGGGGGGGGGGGGGGGGGGGGGGGGGGGGGDGGGGFGGGG1,2:EGFGGGGGG>(4>CGGGGFGG(<C
@M00200:207:000000000-ALC1F:1:2118:19442:23484 1:N:0:5
ATTGGGCTTAAAGCGCACGCAGGCGGACGCGCGCGTGGGGTGTGAAATCTGGCCGCTTAACGGCCAGGCGCCATCCCATACGGCGCGTCTGGAGTGATGCAGAGGTCGATGGAATTGCCGGTGTAGTGGTGAAATGCGTAGAGATCGGCAGGAACACCCAGGGGGAAACCAGTCGACTGGGCATCTACTGACGCTGAGGTGCGAGAGCGTGGTGAGCGAACCGGATCAGATACCCCAGTA
+
GGGGGGGGGGGGGGGGGGGGGGGGGGGGGGGGGGGGGGGGGGGGGGGGGGGGGGGGGGGGG+@FFGGGGGGGGGGGGGGGGGGGGGGGGGGGGGGGGGGGGGGGGGGGGGGGGGGGGGGGGEGGGGGGGGGGFGGGGGGGGGGGGDFGGGGGGGGGGGGGGFEGGGGGFFFGGGGGGGGGGGG6E7@FCGGGGGCGGGGGGDECE5:CCCEE*-323:>EGGGGDB31967?C<C5E8<:
@M00200:207:000000000-ALC1F:1:2119:24921:7272 1:N:0:5
ATTGGGTTTAAAGGGCGCGTAGGCGGTGCGGTAAGTCACCTGTGAAACCTCTAGGCTTAACCTAGAGCCTGCAGGCGAAACTGCCGTGCTGGAGTGTGGGAGAGGTGCGTGGAATTCCCGGTGTAGCGGTGAAATGCGTAGATATCGGGAGGAACACCTGTGGCGAAAGCGGCGCACTGGACCACAACTGACGCTGAGGCGCGAAAGCTAGGGGAGCAAACAGGATTAGATACCCTAGTA
+
GGGGGGGGGGGGGGGGGGGGGGGGGGGGGGGGGGGGGGGGGGGGGGGGGGGGGGGGGGGGG,EFGGGGGGGGGGGGGGGGGGGGGGGGGGGGGGGGGGGGGGGGGGGGGGGGGGGGGGGGGGGGGGGGGGGGGGGGGGGGGGGGGGGGGGGEGGGGGGGGGGGGGGGGGGGGGGGCEEGGGGGGGGGGFGFFGGGGGGGGGGGGGEEFFFFGC9EEEFGGGGGFGGFGGGGGG?DEFGGF
@M00200:207:000000000-ALC1F:1:2119:28537:9584 1:N:0:5
ATTGGGTATAAAGGGTGTGCAGGCGGCTTTCTAAGTTTGGTGTGAAATCTCCCGGCTCAACCGGGAGGGTGCGCCGAAAACTGGGAGGCTAGAGTGTGGGATGGGAGAGTAGAATTCCTGGTGTAGCGGTGAAATGCGTAGATATCAGGAGGAATACCGGTGGTGTAGACGGCTCTCTGGACCACAACTGACGCTGAAACACGAAAGCGTGGCTAGCAAACAGGATTAGATACCCCAGTA
+
G9@9FE@-FF-CFGEC@7F-CCCCB7@F+CEC@,6<E<<:;D,BF9FCCFG<C@7B+B,C,98@66>::F7?F7:C:B7F<=B<,:+8FFGGGFEFEF:F,,B=@GEG:=E?E@DGG9?AF=DFCFFEGEFC<FCG9:F@CB=F3=@<CDB:@DD,7DC7>FGFFGFF;;BFGGGFCFGGCC,B@BC8><9FD5AEEGFFG*/:8;?E8C;C/,0:<FFFE*;5C*<D?FGEG6D597>D
@M00200:207:000000000-ALC1F:1:2119:13083:11523 1:N:0:5
ATTGGGTTTAAAGGGCGCGTAGGCGGTGCCACAAGTCACTTGTGAAATCCCCGGGCTTAACTCGGGGCCTGCAGGCGAAACTGTGGTGCTGGAGTATGGGAGAGGTGCGTGGAATTCCCGGTGTAGCGGTGAAATGCGTAGATATCGGGAGGAACACCTGTGGCGAAAGCGGCGCACTGGACCATAACTGACGCTGAGGCGCGAAAGCTAGGTGAGCAAACAGGATTAGATACCCCAGTA
+
GGGGGGGGGGGGGGGGGGGGGGGGGGGGGGGGGGGGGGGGGGGGGGGGGGGGGGGGGGGGG<FGGGGGGGGGGGGGGGGGGGGGGGGGGGGGGGGGGGGGGGGGGGGGGGGGGGGGGGGGGGGGGGGGGGGGGGGGGGGGGGGGGGGGGGGGGGGGGGGGGGGGGGGGGGGGGGGGGGGGGGGGGGGGGGGGGGGGGGGGGGGGGGGGGGGG35<CE?GGGGGGGGGGGGGGGFGGGGGG
@M00200:207:000000000-ALC1F:1:2119:15895:12101 1:N:0:5
ATTGGGCTTAAAGGGTGCGTAGGTGGTCGGGTAAGTCTGTTGTGAAATCTCCGAGCTTAACTCGGAAATGGCAGTGGATACTATCCGGCTAGAGGAATGGAGGGGAGACTGGAATACTTGGTGTAGCAGTGAAATGCGTAGATATCAAGTGGAACACCAGTGGCGAAGGCGAGTCTCTGGACATTTCCTGACGCTGAGGCACGAAAGCCAGGCGAGCAAACGGGATTAGATACCCTAGTA
+
GGGGGGGGGGGGGGGGGGGGGGGFGGGGGGGGGGGGGGGGGGGGGGGGGGGGGGGGGGGGG,CFGGGGGGGGGGGGGGGGGGGGGGGGGGGGGGGGGGGGGGGGGGGGGGGGGGGGGGGGGGGGGGGGGGGGGGGGGGGGGGGGGGGGGGGGGGGGGGGGGGGGGGGGGGGGGGGGGFGGGGGGGGGGGGGGGGGGGGGGGGGGGGGGGGGG*6:>EGFGFGGGGDGGGGGGGGGGGGGG
@M00200:207:000000000-ALC1F:1:2119:5943:16296 1:N:0:5
ACTGGGTTTAAAGGGTGCGTAGGCGGGTCTTTAAGTCAGGGGTGAAATCCTGGAGCTCAACTCCAGAACTGCCTTTGATACTGAGGATCTTGAGTTCGGGAGAGGTGAGTGGAATTCCGCGTGTAGCAGTGAAATGCGTAGATATGCGGAGGAACACCGATGGCGAAGGCAATCCCCTGGACCTGTACTGACGCTCATGCACGAAAGCGTGGAGAGCAAACAGGATTAGATACCCTAGTA
+
GGGGGGGGGGGGGGGGGGGGGGGGGGGGGGGGGGGGGGGGGGGGGGGGGGGGGGGGGGGGG,EFFGGGGGGGGGGGGGGGGGGGGGGGGGGGGGGGGGGGGGGGGGGGGGGGGGGGGGGGGGGGGGGGGGGGGGGGGGGGGGGGGGGGGGGGGGGGGEGGGGGGGGGGGGGGG?FGGGGGGGGGGGGGGGGGGG=EEGGDGGGGGGDFEGGG*/3:EGGGGGGGGGGDGGGGFFFGGGGG
@M00200:207:000000000-ALC1F:1:2119:23124:17891 1:N:0:5
ATTGGGCATAAAGAGCTCGTGGGCGGCTTGTCGCGTCGACTGTGAAAACCTGCGGCTCAACCGTATGGTCTGCAGTCGATACGGGCAGGCTAGAGTTCGGTAGGGGAGACTGGAATTCCTGGTGTAGCGGTGAAATGCGCAGATATCAGGAGGAACACCGGTGGCGAAGGCGGGTCTCTGGGCATTACCTGACGCTGAGGAGCGAAAGCATGCGGAGCGAACAGGATTAGATACCCCCGTA
+
GGGGGGGGGGGGGGGGGGGG,FGGGGGGGGGGGGGGGGGGGGGGGGGGGGGGGGGGGGGGG,@BFGGGGGGGGGGGGGGGGGGGGGGGGGGGGGGGGGGGEGGGGGGGGGGGGGGGGGGGGGGGGGGGGGGGGGGGGGGGGGFGGGGGGGGGGGGGGGGGGGGGGGGGGGGGGGGGGGGGGGGGGGGGGGGGGGGGGGGGGGGGGGGGGGGG+,5CGEGGGGGGGFFCGFGGGGGGGGGGG
@M00200:207:000000000-ALC1F:1:2119:17563:19888 1:N:0:5
ATTGGGTTTAAAGGGTGCGTAGGCGGGCATGTAAGTCCGTGGTGAAATCTCCGAGCTTAACTCGGAAACTGCCATGGATACTATGTGTCTTGAATGTTGTGGAGGTGAGCGGAATATGTCATGTAGCGGTGAAATGCTTAGATATGACATAGAACACCAATTGCGAAGGCAGCTCACTACACAAATATTGACGCTGAGGCACGAAAGCGTGGCGATCAAACAGGATTAGATACCCGCGTA
+
FFGGGGCFGGGGGGE<FGGBFFDGGGGD+CDGGGGGF<FEFGGGGGGGFD@EEFFGGGGGG9F@E7BCGD?FF8?E8FFFFF9E<EAFGGF<F,<CEDFGGGGGDEFF?,@FEC@E,EF5<FDFGFEF@FDFFBBA9FAEF<FCC,=3D<BFFG9FGCB7C9<@FFGGEGGD*@ACBEGFF:D*29>DDC>@5*=;EFCFGGCCCC?FECCE*./=7CF9<=FC=C7CF>:EDGCEDCDD
@M00200:207:000000000-ALC1F:1:2119:18159:21020 1:N:0:5
ACTGGGTGTAAAGGGCGCGTAGGCGGTCAACACAGTCAGGCGTGAAATTCCCGGGCTCAACCTGGGGGCTGCGCTTGATACATGTTCGCTTGAGTTCGGAAGAGGGTCGTGGAATTCCCAGTGTAGAGGTGAAATTCGTAGATATTGGGAAGAACACCGGTGGCGAAGGCGGCGACCTGGTCCGATACTGACGCTGAGGCGCGAAAGCGTGGAGAGCAAACAGGATTAGATACCCGTGTA
+
GGGGGGGGGGGGGGGGGGGGGGGGGGGGGGGGGGGGGGGGGGGGGGGGGGGGGGGGGGGGGFFGGGGGGGGGGGGGGGGGGGGGGGGGGGGGGGGGGGGGGGGGGGGGGGGGGGGGGGGGGGGGGGGGGGGGGGGGGGGGGGGGGGGGGGGGGGGGGGGGGGGGGGGGGGGGGGGGGGGGGGGGGGGGGGGGGGGGGGGGGGGGGGGGGGGG*.<CGGGGGGGGGGGGGGGGGGGGGGGG
@M00200:207:000000000-ALC1F:1:2119:8099:24665 1:N:0:5
ATTGGGCGTAAAGCGTGCGCAGGCGGTCCGCTAAGACAGATGTGAAATCCCCGGGCTTAACATGGGAACTGCATTTGTGACTGGCGGGCTAGAGTATGGCAGAGGGGGGTAGAATTCCACGTGTAGCAGAGAAATGCGTAGAGATGTGGAGGAATACCGATGGCGAAGGCAGCCCCCTGGGCCAATACTGACGCTCATGCACGAAAGCGTGGCGAGCAAACAGGATTAGATACCCCGGTA
+
GGCFCFGCFCFGGGECGDGFEB@CGGGGD7CBFEGGGFCCFFFGGGGFDF@EFCCC+CEEG9:EF@EF@FCDGGGGCGGGG<FFGGCGGGGGGF?FGDCFGGGGGDGGGGGGF<:<<BCGGGFGG:FCC,1CFGEGGGC>C5EFCCGGGFGD8CGGGF5?E:8:CGGGG>C*/AEEDECFG>5C8FFGGGGGGDGEGFGGGGECCEGG=:CD/-2:CEFFGGFFFGGGCGGGGGG5D3><
@M00200:205:000000000-AKKM3:1:1101:9807:1923 1:N:0:1
ACTGGGTGTAAAGCGCGCGCAGGCGGATCCTGCAAGTCCGAAGTGACCTCTCTCTGCTCCCCTTTTTTGCTGCTTTTTCTTCTGCGGATCTCTTTTCCGGTAGATTCTCTTATTCTTTCCTTTTTCTCTTTTTTCTTCGTATCTCTCTTCTTGCATACCCTTTTCTAAGGCGGCCCTCTGGGCCGGTTCTGACGCTTCCTCGCGAACGCTTTTTTCGCCATCTTTTTTTGCTCCCCTCCTTTTT
+
CEE@<9E@F---EE@FCGEGD:7@@7:FFFECF8@,EEF7776C,,,,<:9:,:C,:CE,,8,,:,,++:<,5:?C,,,<,9<,9+++87B,,,,,<C++@++,,,8<,,<,,,,<8,:,5,:,8,,5,,9,,+,8,838,,,,,97:,,,,,,,:,75,,:,,8,,,,,6**1***23,,,/6*14=7D++5**/**++1//***)1**1*++)*)1***0+0)*2-)0)2+22/).)2*)))
@M00200:205:000000000-AKKM3:1:1101:18897:1933 1:N:0:1
ATTGGGTGTAAAGGGCGCGTAGGTGGCCTGCTAAGTCGAACGTGAACTCCCTTTGCTCAACCCATGTTCTGCGTCCGCTCCTGGTTGGCTTTCATCCGGGAGATGTATTTGTAATTCCTTTTTTATCTTTTCCTTTCTTATATATCTTTCTTAACACCGTTTTCTTAGGCGACTTCCTTGACCGGTATTTACGCTGTTTCTCGAAAGCCTTTTTTGCAAACTTGTTTTTATACCCGTTTACTTT
+
9FFACEFGGCC9D<@GDGGGGDGGFFFFGDFGA98FF7,,C@F<,<,<::CE,,,9CC<,C:8,,,,,<C,9+B7=++8+8C,,CE,+BCE,,,<9B++++++,,,,<,<,,,,<C??,,,:,8,,8,,:,,,,9,:,C,,,9,938,,,,,,,:,8@:,8,+6,,6,,8++4+834@,,,358*@*3=+,5*43**,,5,5*,,*)20,,,,,)//+++2*++)22()01+582)))0*+))1
@M00200:205:000000000-AKKM3:1:1101:18002:1957 1:N:0:1
ATTGGGTGTAAAGGGCGCGTAGGCGGCTTTTCAAGTGGCGGGTGAAATCCCTCTGCTTAACCTCTTTACTGCCTGCCCGCCTGGAAGGCTTTTTTCCGGGAGATGTTATTGGAATTCCCTTTTTCTCGGTTTTCTTCTTAGATATTTTTTTTAACACCATTTTCTTAGGCGGCTCCCTTGACCGGAACTTCCGCTTTTTCTCGAAAGCTTTTTTTGCACACCTTCTTATATCCCCGTTTTCTTT
+
CFGGGGGGGGDGGGGGGGGGGGGGGGGGGGGFC9CFEDFCD7F+CCFCC99C9,,9CE,,99,,,,,,:<,99B,49,++784+,4,:F:B,,,+484++8>@,,<,,,<5,,,:B8>3,,:,:,,3++8+++,8,:,8,,,8,77,,,*3*3,8,3>*,7,,4,,,,,2**:3**13,2+59***33<++5*2/**++0+2*+**)7+3+++*)1*+++/***(2:)*16*3<*)))0**))-
@M00200:205:000000000-AKKM3:1:1101:20880:1989 1:N:0:1
ACTGGGCTTAAAGGGCGCGTAGGCGGCCTGCTAAGTCGAACGTGAAATCCCTGTGCTCAACCCATTTACTTCTTCCTCTCCTGGTTGGCTTTTTTTCGGGAGATCTATTCGGATTTCCATTTTTATCGTTTTATTCCTTAGATTTCTTTTTTACCACCGTTTCCTCAGGCGGCTTCCTTGACCGAGATTGACGCTTTTTCTCGACAGCCATGTTAGCAAACGTTTTTATATACCCCTTTATTTC
+
GGGGGGGGGGGGGGGGGGGGGGGGGGGEGGGGFFGGG7:DF7FCC<E<C,9C,,69C<9CC@?,,,,,<C,6,C<?,,6,4:C,CFC7=:C,,,88:44>7F7,,,,<,5:,++88B8,,,<,8,,5+,:++,,9,,,@,,,8,937,,,,+,,8,:::3@,,5,,8,,33*4*462>,,,4<8*4*=:*,<*****++++;/+**)2**+,,+++1+<+1*0*(1/(*1.*222>)))+*).-
@M00200:205:000000000-AKKM3:1:1101:14676:1996 1:N:0:1
ATTGGGTGTAAAGTGTGCGCAGGCGGCCATGCAAGTCGAGTGTGAAATCCCCGGGCTTAACTTTGTTATTTCTCTCGAAACTACGTGGCTTGTGTCTGGCAGATTTTTTTGTAATTCCTCTTGTATCGTTGTACTTCTTATATATCTTTTTTAACACCATTTTCTCAGGCAGCCTTCTTGGCCAACACTGACGCTCATCCTCGCAAGCTTTTTTAGCAAACTTTATTATATACCCTCTTACTTT
+
D@FGGFCFGGGAEFGGG<CCGGGEGDE@:F,,C<<FGCE@FCFGCFA,6:CC++87@C,<C6C,,,,,<<,9,9C,,,,,4::C,C,,@9,+,,:,9,,,:B<,,,,,+48,,,85B<,5,:,:,,:+,:,+,,9,:,9,,,,,9,5,,,,+3,:,:6+,8,,3,,8,3>:7C,8>>B,3,,3383@@:3,>5C;:*6,2,4****19,0,,,*)*14++9*++)33)+39+?8B9.)2++)).
@M00200:205:000000000-AKKM3:1:1101:23240:2030 1:N:0:1
ATTGGGTTTAAAGGGTGCGTAGGCGGTTTGCTAAGTCAGGTGTGAAATCCCCCGGCTCAACCGGGTTCCAGCGCTTGCAACTAGCGGACTTTCTTGAGGCAGGGTTGTTCGGAACTTCCTTTGTCTCGGTTTCCTTTTTAGATATTCTTTTTAACGCCGTCTTCGTAAGCGGCTCTCTTGGCCTTGTCTGACGCTTATTCTCGAAAGCTTTTTTCGTGAACGTCTTTTTATACCCCTTTTCTTT
+
FFGGGGGGGGGGGGGGGGGGGGGGGGGGGGGGGGGGGAFFGCGGGGG<C66:@+8@BFDFA,++++,,6,,:+8?B,,,,9::CA@C7F=,,,,<,<BF<:@F+,:+8,58++++:?@5,,<,,,,5,+8++,,8,,,8,,,7,@3,,,,,,,3:8@F7**,*5*,66,95BE*4,6237,2ACE6F>C+:A**1**++4+3*+**2;0++,,*)20/+;:1**(1*)*06*33:C0)0+*)).
@M00200:205:000000000-AKKM3:1:1101:8153:2040 1:N:0:1
ACTGGGTATAAAGGGCTCGTAGGCGGCCAACTAAGTCAGACGTGAAATCCCCCGGCTCAACCTCGGTCCTTCGTCTGCTCCTGGATGGCTTGCCTTCGGGAGATGCATTCAGCATTCCCCTTGTCTCGTTTCCATCCTTAGATATCTTTTTTAATACCGTTTTCTCAGGCGGCCTCCTCGACCGCCATTGACGCTTCTCCCCGAAAGCTTTTTTAGCAATCGTTATTCTATACCCGTTTCCTCT
+
FFGGGGF9FFFGGFFGGG:CEFGGGGEGC8DGGGFFGFCCFFGDCF6<9CC@++88@B9FCC<,,,,,8:,:,:84,,5,:95,,:8CE9,++,55::+@+>B,,,,5,<B,,,8<C,,,,8,:,,:,+:+,,,7,6,9,,,7,C7@,,,,+,,83BF<+3,+5,,88,DC:8*4,>>,66>8=*::4:+,>=:1**5++*2**1*)75++,,*)2/+3+2***(12)**6:CC:)0)0+*))-
@M00200:205:000000000-AKKM3:1:1101:22694:2074 1:N:0:1
ACTGGGTTTAAAGGGCGCGTAGGCGGCCAGACCAAGTCGAGTGTTAAATTCCATGGCTTAACCCTGTTCCGCCGCTCGATACTGGTCGGCTATTTTGTGGAAGTGTGTGCTGGAATTCCCGTTGTATCGGTTATTTTCGTAGATATCTTTTTGAACACCTTTTTCTAAGGCGGTCCCCTGGGCCAACACTGACGCTCCGTCGCGAAAGCTTTTCTAGCGAACTTTTTTTGATACCCCCTTTTC
+
GGGGGGGGGGGGGGGGGGGGGGGGGGGGGGGGGGGGGGGGGGGGGGG,C@C6,,<,:FGG999@C,,,<,,8?@==>++4,7CC8FGGG+9+,,,<9EFGGGG,,,,:,,<,,,,:BE??+,:+85,8++@++,,:,88@,++7837,,,,,8+:D<CF,,7,,4,7@C7FEG*1*26666;CFGGGECGGCFE*:*****2****)/0<++++*2*+8*99**)**-)04:+0<7)))2*))
@M00200:205:000000000-AKKM3:1:1101:10721:2086 1:N:0:1
ACTGGGTTTAAAGGGCGCGTAGGCGGATAGTTTAGTTGGGGGTGAAAGCCCGGGGCTCAACCTCTGAACTGCCTTCAATACTGGCTATCTTTAGTACGGGAGAGGTGTGTGGAACTCCCAGTGTAGAGGTGAAACTCTTAGATATTCTTTTTAACACCATTTTCTTAGGCGACTCACTCGCCCGTTACTGACGCTGCTGCTCGAAAGCTTTTTGTGCAAACATTATTCTATACCCGTTTACTAT
+
GGGGGGFGDFGGGGGGGGGGGGGGGGGGGGGGGGGGGGGGGGGGGGG,CCC+++@:FGGGE<CC,,,,:C,=FFFED,<,:E?BFFGGG@A5,5<,CFFG7CF++B+E+BB+,,3>BC,,,:,:,,,,,:+,,,,:3,9;,=@CF,3,,,,,:33@FBF,7,,3,,7@<EFGG**,26,6>>CEGGGEF@CG=E9**++3+2*1*ADF+0+,,*)2/2?+9*+*)2:)*167<<FD))0**)).
@M00200:205:000000000-AKKM3:1:1101:23892:2113 1:N:0:1
ATTGGGTTTAAAGTGTGCGCAGGTGGCCGAGCAAGTCGAGTGTGAAATCCCCTTGCTTAACTTTGGCCTTGCCCTCGACACTACTTGGCTTGAGTGTGGCAGATGCATTTGGAATTCCTGGTGTAGCGGTGAAATGCTTAGATATCTTGTTTAACTCCGCTCGCGAAGGCAGCCTTCTCGGCCAACACTGACGCTCCTGCACGAAAGCTTCTTTCGCAAACATTATTACATACCCGTGTACTTT
+
FGGGGGE;CEFGGFAGGGGDEGF<CCEF@+@:FGGGGC@:CFGGGAF,,,;C,,CCFFFGF9<,,,,,,C<E,:C@+,+,8C9,CFG@FE,+,,<,<C7F<=:,,,,,,,<,,,B=F?,,,:,:,,:++B++,,9,7,C,7,,,97?,,,,,:7F,:FC+8++3++6@>FEDE,@>B9,3*4@::CFCFC9<87;4*4,,,0/*=;DG,<,,,,+*21:35C++)31)+/9+?:B5.)2*+))/
@M00200:205:000000000-AKKM3:1:1101:12071:2201 1:N:0:1
ATTGGGTTTAAAGGGCGCGTAGGTGGTTTGATAAGGGTGTGGTGAAAGCCCGGAGCTCAACTCCGGGTCTGCCGTGCCGACTGTCAAACTCGAGGACTGTAGAGGCAGACGGAATTCCGGGTGTAGCGGTGGAATGCGTAGAGATCCGTAGTAAGACCGGTGGCGAAGGCGGTCTGCTGGGCAGTTTCTGACACTGAGGCGCGACAGCGTGGGGAGCAAACAGGATTAGATACCCTCGTAATAT
+
GGGGGGGGGGGGGGGGGGGGGGGGGGFGGGGGGGGGGGGGGGGGGGGFGGGGCGGGGGGGGFGFDDEFGGGGGGGGGG::FFGGGGGGGGGGGGD7EGEGGGGGGGGG?EGGGGGGGGGDGFGGFGGGGGGG79C8F+CEGGAGG>>,*,**7EFFFGG751*,*:BFCGGGG5CEGG7CEFFGGGFGGFFGAFFCCCC=5DGGDGGGD>***8)1;EGFFG**,9C2094DF6C*008:5(6.
@M00200:205:000000000-AKKM3:1:1101:20022:2242 1:N:0:1
ACTGGGTATAAAGGGCGCGTAGGCGGTGCGGTAAGTCTCCGGTGAAATCTCTGGGCTCAACTCAGAGTCTGCCGGGGAAACTGCCGTGCTGGAGTATGGGAGAGGTGAGTGGAATTCCCGGTGTAGCGGTGAAATGCGTAGATATCGGGAGGAACACCTGTGGCGAAGGCGGCTCACTGGACCATAACTGACGCTGAGGCGCGAAAGCTAGGGGAGCAAACAGGATTAGATACCCTAGTA
+
GGGGGGGGGGGGGGGGGGGGGGGGGGGGGGGGGGGGGGGGGGGGGGGGGGGGGGGGGGGGGGGGGGGGGGGGGGGGGGGGGGGGGGGGGGGGEGGGGGGGGGGGGGGGGGGGGGGGGGGGDGGGGGGGGGGGFFFECCFEGGGGGC77<:**FGGGGGG7FGCG7:EGGGGGGGGFFGFGCFDGFGGFGGGGG5CGCFGGG/>ECEGGGGGGDGEGD5CEGG?F0DG2*7:7<FFG4;FG
@M00200:205:000000000-AKKM3:1:1101:15240:2269 1:N:0:1
ATTGGGTTTAAAGGGCGCGTAGGCGGCGCGACAAGTCACTTGTGAAATCTCCGGGCTTAACTCGGAACGGTCAAGTGAAACTGTCATGCTAGAGTGCAGAAGGGGCAATCGGAATTCTTGGTGTAGCGGTGAAATGCGTAGATATCAAGAGGAACACCTGAGGTGAAGACGGGTTGCTGGGCTGACACTGACGCTGAGGCGCGAAAGCCAGGGGAGCAAACGGGATTAGATACCCCTGTA
+
FGGGGGGGGGGGGGGGGGGGGGGGGGGGGGGGGGGGGGGGGGGGFGGGGGGGGGGGGGGGGGGGGGGGGGGGGGGGGGGGGGGGGGGGGGGGGGGGGGGGGFGGGGGGGGGGGGGGGCFGCFFGGFGGGGGG9FGFFEFEFGGFC=9,,,53DCDFFGG7FF7DEBFGFGGGGGGGGFGEEGGGG?FGFGGGGGDGEGFG5DEC*/578:8C>C@DDFEGGG=3(9D??=AGC3<*8FFC
@M00200:205:000000000-AKKM3:1:1101:11843:2287 1:N:0:1
ATTGGGTTTAAAGGGCGCGTAGGCGGCGCGGGAAGGCGGCGGTGAAAGTCCGGGGCTCAACCCCGGATCGGCCGTGGCGACTCCCGCGCTGGAGCACAGTAGAGGCGGGTGGAATTCCGGGTGTAGCGGTGGAATGCGTAGAGATCCGGAAGAACACCGGTGGCGAAGGCGGCCCGCTGGGCTGTGGCTGACGCTGAGGGGCGACAGCGTGGGGAGCAAACAGGATTAGATACCCCTGTAAGA
+
GGGGGGGGGGGGGGGGGGGGGGGGGGGGGGGGGGGGGGGGGGGGGGGGGGGGGGGGGGGGGGGGGGGGGGGGGGGGGGGGGGGGGGGGGGGGGGGGGGGGGGGGGGGGGC>EEC?FCFEGG8C>CE?EE:8E8FC?CC?EE>F792<88;E**<CF>ECEC*:@C*?8C5:E*?EE>C*?E>6*208***/*;:*:8@F*7CC*1*/9=5*8EE)>5=FF*9*C(7:,**.:<:CC>3<+:6)
@M00200:205:000000000-AKKM3:1:1101:22756:2314 1:N:0:1
ATTGGGTGTAAAGGGTGTCAAGGCGGTCATGTTAGTCGTTCGTTAAATCTGGGGGCTCAACCTCCAGCCTGCGAGCGAAACGGCATGACTTGAGGGTGGGAGAGGTGCGTGGAACTCACGGTGTAGGGGTGAAATCCGTTGATATCGTGGGGAACACCAAAGGCGAAGGCAGCGCACTGGCCCATTCCTGACGCTCACACACGAAAGCCAGGGTAGCGAATGGGATTAGATACCCGAGTAAGA
+
GGGGGGGGGGGGGGGAC@EEGGGGGGGGGGGGGGGGGGGGGGGGGGGGGGCFGGGGGGGGGGDFGGGGCGGGGGEGGGGGCFGC:FGGGGGGGGGGECG7FGGGGGFFGCGGGGFGGGFGGGGGGGGGGGGFGGGFGDFEGGGGGF<F76<*CFGGGGCCCG7BEGGGDGFGCCDCGDFCFGGGFEGGGGGCEEG=E+8?=DGEEGGGC6FDGGFG@EGG)*+08DG)9BAFFGG5)8>C:6-
@M00200:205:000000000-AKKM3:1:1101:19998:2362 1:N:0:1
ACTGGGTTTAAAGGGTACGTAGGCGGCGCTGTTAGTCGGGTGTGAAAGCCCTCGGCTCAACCGAGGAATTGCGCCCGATACTGCAGTGCTTGAGGGAGACAGAGGTAAGCGGAACTGATGGTGGAGCGGTGAAATGCGTTGATATCATCAGGAACACCGGTGGCGAAAGCGGCTTACTGGGTCTCTTCTGACGCTGAGGTACGAAAGCTAGGGGAGCGAAGGGGATTAGATACCCCGGTA
+
GGGGGGGGGGGGGGGGGGGGGGGGGGGGGGGGGGGGGGGGGGGGGGGGGGGGGGGGGGGGGGGGGGGGGFFGGGGGGGGGGGGGGGGGGGGGGGFGGGGGGGFGGGGGGGGGGGGGGGGGGGGGCFGGGFDGGGGGGGGGCFGGGGFGGGGGGDGGGGGDGGGGDDGGFFGDGDGGFFGGGGGGGGGGGGDGGGGEEFGGGGGGG5)9C7CG*C>35C*CGG*9;DGF?F>FAFFFB>EC
@M00200:205:000000000-AKKM3:1:1101:21159:2389 1:N:0:1
ATTGGGTTTAAAGGGTGCGTAGGCGGCCTATTAAGTCAGTTCTGAAATATCCCGGCTTAACCGGGAGGGTGGGATTGATACTGATGGGCTTGAGTGGAGTCGAGGTAGGCGGAATTGACGGTGTAGCGGTGAAATGCTTAGATATCGTCAAGAACACCGATAGTGTAGACAGCTTACTAGACTTCAACTGACGCTGAGGCACGAAAGTGTGGGGATCAAACAGGATTAGATACCCTAGTAAGA
+
GGGGGGGGGGGGGGGGGGGGGGGGGGGGGGGGGGGGGGGGGGGGGGGGGGFGGGGGGGGGGGGGGGGGGCGGGGGGGGGGGGGGGGGGGFGGGGGGGGGGGGGGGGGGGGGGGGGGGGGGGGGGGGGGGGGGGGGGGGGGGGFGDFGGGGGDGGGFGCFCGGGGFGGFFFGGGF@BFGGGGGGGGGGGGGGGEEGGGGFGE4CEEEDGCCCEDE>GFGGDCFF:1C7<4B>C<CGFFFF:CA<
@M00200:205:000000000-AKKM3:1:1101:8174:2400 1:N:0:1
ATTGGGTTTAAAGGGCGCGTAGGCGGCCCGCTTAGTCGGACGTGAAATCCCTCGGCTCAACCGAGGAACTGCGTCCGATACTGGCGGGCTCGAATCCGGGAGAGGGATGTGGAATTCCAGGTGTAGCGGTGAAATGCGTAGATATCTGGAGGAACACCAGTGGCGAAGGCGGCATCCTGGACCGGTATTGACGCTGAGGCGCGAAAGCCAGGGGAGCAAACGGGATTAGATACCCTTGTA
+
GGGGGGGGGGGGGGGGGGGGGGGGGGGGGGGGGGGGGGGGGGGGGGGGGGGGGGGGGGGGGGGGGGGGGGGGGGGGGGGGGGGGGGGGEGGGGGGGGGGGGDGGGGGGGGGGGGGGGGGGGGGGGGGGGGGGGGGFGGCGGGGGGFGGGGGGGGGGGDFFGGGGGGGGEFGGCGGGGGGGGFGEDECF?CFFGGGGGGGGGGEGGGGFGGGGGD575FFGDGGG1C<<674C@A6*)7@F
@M00200:205:000000000-AKKM3:1:1101:9066:2403 1:N:0:1
ATTGGGTTTAAAGGGCGCGCAGGCGGCCATTCAAGTCAGGCGTGAAAGCCCCGGGCTCAACCTGGGAATTGCGCTTGAGACTGTGTGGCTTGAGTTCGGGAGAGGAGAGTGGAATTCCCAGTGTAGAGGTGAAATTCGTAGATATTGGGAAGAACACCGGTGGCGAAGGCGGCTCTCTGGACCGAGACTGACGCTGAGGCGCGAAAGCGTGGGGAGCAAACAGGATTAGATACCCCTGTA
+
GGGGGGGGGGGGGGGGGGGGGGGGGGGGGGGGGGGGGGGGGGGGGGGGGGGGGGGGGGGGGGGGGGGGGGGGGGGGGGGGGGGGGGGGFGGGGGGGGGGGGGGGGGGGGGGGGGFGGGGGGGGFGGGGGGGGGGGGGFGGGGGGGGGGGGGGGGGGGGFGGGGGGGGGGFGGGGEGGGGGGGFEEGG=CFGFGEGGGGGEG5EEGGGCGGGGGGFGDD88DDGGBDGFFFFF7<<G>FFG
@M00200:205:000000000-AKKM3:1:1101:10921:2443 1:N:0:1
ATTGGGTTTAAAGGGCGCGTAGGCGGCCCGCTAAGTAGGGGGTGAAATCCTGCGGCTTAACCGCAGGGCTGCCTTCTAAACTGTCGGGCTCGAGCCCGGTAGAGGCAGATGGAATTCCCGGTGTAGCGGTGGAATGCGCAGAGATCGGGAAGAACATCAGTGGCGAAGGCGGTCTGCTGGGCCGTTGCTGACGCTGAGGAGCGAAAGCGTGGGGAGCGAACAGGATTAGATACCCTGGTA
+
GGGGGGGGGGGGGGGGGGGGGGGGGGGG7F+@FEGGGG9,+@FFGGGGGGA,,@FGG7FGGG@:4F::FGGG,F9F<F<FGGG<F<FGGG7FGD7+BFG+CGGGG7F++FFGGGGGGG@CFGGGGGGGGGGGGGGGGG*:FGEGFGCGGG*CFGGG,F,FGFGGGGGGE8EGG8**<FGGGGF8C58AFGGCEDDGGFG7:>CC*:9DCEEGGGFG>*:?CDGG1FFFFFAFF6<=)<:E
@M00200:205:000000000-AKKM3:1:1101:14920:2451 1:N:0:1
ATTGGGTTTAAAGGGAGCGTAGACGGCGATGCAAGTCTGAAGTGAAAGGCGGGGGCCCAACCCCCGGACTGCTTTGGAAACTGTATAGCTGGAGTGCAGGAGAGGTAAGTGGAATTCCTAGTGTAGCGGTGAAATGCGTAGATATTAGGAGGAACACCAGTGGCGAAGGCGGCTTACTGGACTGTAACTGACGTTGAGGCTCGAAAGCGTGGGGAGCAAACAGGATTAGATACCCCAGTA
+
GGGGGGGGGGGGGGGGGGGGGGGGGGGGGGGGGGGGGGGGGGGGGGGGGGGGGGGGGGGGGGGGGGGGGGGGGGGGGGGGGGGGGGGGGGGGGGGGGGGGGGGGGGGGGGGGGGGGGGGGGGGGGGGGGGGGGGGGGGGGGGGGGGGGGGGGGGGGGGGGCFGGGGGGGGGGGGGGGGGGGGCFGGGGGGGGGGGGFGGGFGGGGGGGGGGGGGFD@GGFGG?40F7>?82DGCFFFDFG
@M00200:205:000000000-AKKM3:1:1101:13711:2460 1:N:0:1
ACTGGGTTTAAAGGGTGCGTAGGCGGTCCGTTAAGTCTGATGTGAAAGCCCTGGGCTCAACTCAGGAATGGCATTGGAAACTGGCGGGCTAGAGTACTGGAGAGGGAAGCGGAATTCCTGGTGTAGCGGTGAAATGCGTAGATACCAGGAGGAACACCGGTGGCGAAGGCGGCTTCCTGGCCAAGTACTGACGCTGAGGCACGAAAGCGTGGGGAGCGAACGGGATTAGATACCCCCGTAAGA
+
GGGGGGGGGGGGGGGGGGGGEGGGGGGGGGGGGGGGGGGGGGGGGGGGGGGGFFGGGGGGGGGGGGGGGGGGGGGGGGGGGGGGGGGGGGGGGGGGGGGGGGGGDGGGGGGGGGGGCFGGGEGGGGGGGGGGCFE,CCF8CFFGEECE7CBFGGCFGGGGGGEFGDCGGGEDGEGGGGFC*=@FF9ECC>:FGGGCGGGGGGDGGGCFGDCEGC)7:=EGGGED?35<FFBFG6CFEEFGG<2
@M00200:205:000000000-AKKM3:1:1101:11064:2481 1:N:0:1
ACTGGGTGTAAAGGGCTCGTAGGCGGCCAACTAAGTCATACGTGAAATCCCTCAGCTTAACTGGGGAACTGCGTGTGATACTGGATGGCTTGGATTTGGGAGAGGGATGCGGAATTCCAGGTGTAGCGGTGAAATGCGTAGATATCTGGAGGAACACCGGTGGCGAAGGCGGCATCCTGGACCAATATTGACGCTGAGGAGCGAAAGCTAGGGGAGCAAACGGGATTAGATACCCCAGTA
+
GGGGGGGGGGGGGGGGGGGGGGGGGGGGEGFFGGGGEFGGGGGGGGGGGGGGGGGGGFGGGGGGGGGGGGGGGGGGGGGGGGGGGGGGGGGGGGGGGGGGGGGGGGGFGGGDGGGGGFBEFFGGGGGGGGGGGGGGGGGGGGGGGGGGGGGGGGGGGGEEGGGGGGGDGCFGEGCF8<CGGGGGDGGGFGGGGCD5EFFGGFGGGGGD+<FFGGFDEGGF4DEDFGG2*14><<E*7>6C
@M00200:205:000000000-AKKM3:1:1101:19834:2488 1:N:0:1
ATTGGGTATAAAGCGTGCGTAGACGGTTATTTAAGTCGGGTGTGAAAGCCCCGGGCTCAACCTGGGAATTGCATTCGAGACTGAATAGCTAGGGTACGGTAGAGGGAAGTGGAATTTCCGGTGTAGCGGTGAAATGCGTAGATATCGGAAGGAACATCAGTGGCGAAAGCGACTTCCTGGACCAGTACCGACGTTCAGGCACGAAAGCGTGGGGAGCAAACAGGATTAGATACCCTAGTA
+
DFGGGDFFEGGAFFDGEDGFGGGEFGF7BGFGFGGGGGGCFGGGGGCFGFGEGGGCBFEGEEGFGGFGFFEGFGGGGE,EFGGGGFEFFGCG?<CCFGG,BE9ECG+E=,CD,5?<5AFFGCG@=FCF>FEC<BAFFGF+@EF9,C@D7638@DE,FEGGC3DE@FEFCC*@E58??B9:E,DFGGCFGDC5EEGG8FGC5FG>8;7C*2*:F85/>CCFGCC<07C???AGGGF*08*<
@M00200:205:000000000-AKKM3:1:1101:20152:2494 1:N:0:1
ATTGGGTTTAAAGGGCGCGTAGGCGGCCTGCTAAGTCGAACGTGAAATCCCTGGGCTCAACCCAGGAACTGCGTCCGATACTGGTTGGCTTGAATTCGGGAGAGGGATGCGGAATTCCAGGTGTAGCGGTGAAATGCGTAGATATCTGGAGGAACACCGGTGGCGAAGGCGGCATCCTGGACCGAGATTGACGCTGAGGCGCGAAAGCCAGGGGAGCAAACGGGATTAGATACCCGCGTAAGA
+
GGGGGGGGGGGGGGGGGGGGGGGGGGGGGGGGGGGGGGGGGGGGGGGGGGGGGGGGGGGGGGGGGGGGGGGGGGGGGGGGGGGGGGGGGGGGGGGGGGGGGGGGGGGGGGGGGGGGGGGGGGGGGGGGGGGGGGGGGGGGGGGGGGGGGGGGGGGGGGGGGGGGGGGGGGGGGGGGGGGGGGGGGGGEFFFFGEGGGFFGGGGGGGGGGGGGGGFGFG?FFDGGFD<?FFFGGFGGFFEGDBF
@M00200:205:000000000-AKKM3:1:1101:20606:2501 1:N:0:1
ACTGGGTTTAAAGGGTGCGTAGGCGGACCAGCAAGCGTCTTGTGAAAGCCCTCGGCTCAACCGAGGAACAGCGGGGCGAACTGCGGGTCTTGAGGCAGGTAAGGGTCGCCGGAACAGTAGGTGGAGCGGTGAAATGCGTAGATATCTACTGGAACGCCGATGGTGAAGACGGGCGACTGGGCCTGTCCTGACGCTGAGGCACGAAAGCGTGGGGAGCAAACAGGATTAGATACCCCAGTA
+
GGGGGGGGGGGGGGGGGGGGGGGGGGGGGGGGGGGGGGGGGGGGGGGGGGGGGGGGGGGGGGGGGGGGGGGGGGGGGGGGGGGGGGGGGGGGGGGGGGGGGGGGGGGGGGGGGGGGGGGGGGGGGGGGGGEGGGGGGGGGGGGGGGGGGGGGGGGGGGGGEGGFGGGGGGGGGGGGEGGGGGGGGGGGGGGGGGGGGGGGGGGGGGGGGGGGGGFGDGGGGGGGFFG?FFAGFEGC@BFG
@M00200:205:000000000-AKKM3:1:1101:6869:2521 1:N:0:1
ATTGGGTTTAAAGTGTGCGCAGGCGGCGGAGCAAGTCGAGTGTGAAAGCCCCGGGCTTAACTTGGGAACTGCGCTCGAAACTACTTTGCTGGAGTGTGGCAGAGGAAGGTGGACTTCCAGGTGTAGCGGTGAAATGCGTAGAGATCTGGAGGAACACCGATGGCGAAGGCAGCCTTCTGGGCCAACACTGACGCTCATGCACGAAAGCGTGGGGAGCAAACAGGATTAGATACCCCAGTA
+
F,C,<FC@@CEF<EG<FFCF@CGCFEGGDCFCEGFGGCGEFGGG<CF9,:CCCF@7@FFDE<CE8FGDFGCF7+4:C==+@F9F,5C,CFFD,FBEEGG7<?D7+3D<C8=+=,>DG<FD,F8B,:F+=C7+@FF9,C>@F7,3@FGGG:FE>F8>:CG*CG*,=FCBFGG*1329:CFC+;@88:CCF60C=E7=ECFGFGG5*?)9::EE*8)).:CCG9E4(2*,*1)?ECC10)9+
@M00200:205:000000000-AKKM3:1:1101:14229:2525 1:N:0:1
ACTGGGTGTAAAGGGCGCGTAGGCGGCCTGATAAGTAGGGGGTGAAATCCTGCGGCTTAACCGCAGGGCTGCCTTCTAAACTGTCGGGCTCGAGCACAGTAGAGGCAGGTGGAATTCCCGGTGTAGCGGTGGAATGCGTAGAGATCGGGAAGAACATCAGTGGCGAAGGCGGCCTGCTGGGCTGTTGCTGACGCTGAGGCGCGACAGCGTGGGGAGCAAACAGGATTAGATACCCGTGTA
+
GGGGGGGGGGGGGGGGGGGGGGGGGGGGGGGGGGGGGGGGGGGGGGGGGGGGGGGGGGGGGGGGGGGGGGGGGGGGGGGGGGGGGGGGGGGGGGGGGGGGGGGGGGGGGGGGGGGGGGGGGGGGGGGGGGGGGGGGGGGGGGGEFGGGGGGGGGGGGGGGGGGGGGGGGGGGGGGGGGGGGGGGGGGGGGGGGGGGGGGGGGGGGEDGGGGGGGFGFGGGGGGGFGGFFFAGFFFGB5@G
@M00200:205:000000000-AKKM3:1:1101:20012:2541 1:N:0:1
ACTGGGTTTAAAGGGTGCGTAGGCGGTTGTACAAGTCGGGTGTGAAATTCCGGAGCCTAACTCCGGAACGGCATTCGAAACTGTACAGCTAGAGATCTGGAGAGGTGATTGGAATTCTCGGTGTAGCAGTGAAATGCGTAGATATCGAGAGGAACACCAGAGGCGAAAGCGAATCACTGGACAGAATCTGACGCTGAGGCACGAAAGCTAGGGGAGCAAACGGGATTAGATACCCCGGTAAGA
+
GGGGGGCFGGGGGGGGGGGGGGGGGGEGGGGGGGGGGFGEFGGGGGGGGFGGGGGGGGGGGFFGGGGGGGGGGGGGGGGGGGGGGGGGGFGGGGGGGGGGGCFGGGGFGFGFGFGGGGGGGGGGGGGGGGGGGGGGGGGGGGGGFGGGGGGCFFGGGGGGGGGGGGGGGGEEGGGFCGGGGGGGGGFGGGGGCEDGGGGGGFEGGGGG7CFCC5>GDFF6438<?GG2*9<FGGFGD35ED?4
@M00200:205:000000000-AKKM3:1:1101:16861:2583 1:N:0:1
ATTGGGTGTAAAGGGCGCGTAGGTGGCCTTTTGAGTCAGACGTGAAATCCCCCGGCTTAACCTGGGAACTGCGTCTGATACTGGAAGGCTCGAGTTCGGGAGAGGGATGTGGAATTCCAGGTGTAGCGGTGAAATGCGTAGATATCTGGAGGAACACCGGTGGCGAAGGCGGCATCCTGGACCGAAACTGACACTGAGGCGCGAAAGCCAGGGGAGCAAACGGGATTAGATACCCTGGTAAGA
+
GGGGGGGGGGGGGGGGGGGGGGGGGGGGGGGGGGGGGGGGGGGGGGGGGGGGGGGGGGGGGGGGGGGGGGGGGGGGGGGGGGGGGGGGGGGGGGGEGGGGGGGGGGGGGGGGGGGGGGGGGGGGGGGGGGGGGGGGGGGGGGFGGGGGGGGGGGGGGGGGGGGGGGGDGGGGGGGGGGGGGGGGEGGGFGGGEGGGGGGGGGGGGGGGFFGGGGBDEGGGGGGG?DG?@F2DG88*)7?FGFD
@M00200:205:000000000-AKKM3:1:1101:11866:2587 1:N:0:1
ATTGGGTTTAAAGGGCGCGTAGGCGGTTCCGCAAGCAGCGTGTGAAATCCCATGGCTCAACCATGGAACTGCGCGCTGGACTGCGGTTCTAGAGGACCGGAGGGGGGTATGGAACTCTCGGTGTAGCGGTGAAATGCGTAGATATCGAGAGGAACACCGGTGGCGAAAGCGGTACCCTGGCCGGTTTCTGACGCTGAGGCGCGAAAGCGTGGGTAGCAAACAGGATTAGATACCCCAGTA
+
GGGGGGGGGGGGGGGGGGGGGGGGGGGGGGGGGGGGFGGGGGGGGGGGGGGGGGGGGGFGGGGGGGGGGGGGGGGGGGGGGGGGFGGGGGGGGGGGGGGGGGGGGGGCCGGGGGGGGGGGGGGGGGGGGGGGFGGGGGGGGGGG?FEFGGGGGGGGGGGGEEGGEEGGGGGGGGGGGGCG>FEG>EGFEG<?=GDEEG577DEEGCCFG=AE>*@DFGGGGGGD(0CBFFAGFGGGFFF+
@M00200:205:000000000-AKKM3:1:1101:13312:2629 1:N:0:1
ATTGGGTTTAAAGCGCACGCAGGTGGTCAGGCAAGTGTCGTGTGAAAGCGGCCCGCTTAACGGGTCGAGGCCATGGCAGACTGCCTGACTGGAGGTCGTGAGAGGTCGGTGGAATTGCCGGTGTAGTGGTGATATGCGTAGATATCGGCAGGAACACCCAAGGGGAAGCCAGCCGACTGGCACGATGCTGACACTGAGGTGCGACAGCGTGGGGAGCGAACCGGATTAGATACCCTAGTAAGA
+
GGGGGGGGGGGGGGGGGGGGGGGGGGGGGGGGGGGFGGGGGGGGGGGGGGGGGGGGGGGGGGGGGGGGGGGGGGGGGGGGGGGGGGGGGGGGGGGGGGGGGGGGGGGGGFGEGGGGGGGGGGGFGGGGGGGGGGGGGGGGGGGGGGGGGGGGGGGGDGGGGGGGGGGGFCCCFCEGEGGGGGGGDGGDGGGGG?FGGGGGG;CE8EGGGEGGGGBDBGGC3C=D;*9?FF9F:<+CFFFGGFF
@M00200:205:000000000-AKKM3:1:1101:7645:2706 1:N:0:1
ATTGGGTATAAAGGGCGCGTAGGCGGCCACCGCAAGTCGACTGTGAAATCTCCGGGCTTAACCCGGAAAGGTCAGCCGATACTGCGGGGCTAGAGTGCAGAAGGGGCAACTGGAATTCTCGGTGTAGCGGTGAAATGCGTAGATATCGAGAGGAACACCTGCGGCGAAGGCGGGTTGCTGGGCTGACACTGACGCTGATGCGCGAAAGCTAGGGGAGCGAACGGGATTAGATACCCCCGTACG
+
GGGGGGGGGGGGGGGGGGGGGGGGGGGGGGGGGGGGGGGGGGGGGGGGGGGGGGGGGGGGGGGGGGGGGGGGGGGGGGGGGGGGGGGGGDGGGGGGGGGGGGGGGGGGGGGGGGGGGGGGGGGGGGGGGGGGGGGGGGEEGGGGGGGGFGFGGGGGGGGGGGGGGGGGGGGGGGGGGGGGFEGGGFGCCDFGGGDEEC?EG:ECGEGGFGFGG555BEGGGDEGFGG?F6<GGGF<F35:<(4
@M00200:205:000000000-AKKM3:1:1101:23563:2730 1:N:0:1
ATTGGGTGTAAAGGGTGCGTAGGTGGTAAGGTAAGTCGGATGTGAAAGCTCCGAGCTCAACTCGGAAATGGCATTGGAAACTACCTTGCTAGAGGGTTTGAGGGGGGACTGGAATACTTGGTGTAGCAGTGAAATGCGTAGATATCAAGTGGAACACCAGTGGCGAAGGCGAGTCCCTGGAAAACTCCTGACACTGAGGCACGAAAGCTAGGGGAGCAAACAGGATTAGATACCCTCGTA
+
GGGGGGGGGGGGGGGGGGGGGGGGGGGGGGGGGGGGGGGGGGGGGGGGGGGGGGGGGGGGGGGGGGGEGGGGGGGGGGGGGGGGGGGGGGGGGGGGGGGGGGGGGGGGGGGGGGGGGGGGGGGGGGGGGGGGGGGGGGGGGGGGGGGEFFGEFGGGGGGGGGGGGDGGGGGGGGGGGGGGFGFGDGGGGGGGGDGGGGGFGGEGGEGGFGGCFGEGFGGFGGGGFGGFF44CFFFGFBFG
@M00200:205:000000000-AKKM3:1:1101:17885:2768 1:N:0:1
ACTGGGTGTAAAGCGCACGTAGGCGGCATTGCAAGTGTCCGGTGAAATCCCACGGCTCACCCGTGGAACTGCCTGGCAGACTGCAATGCTCGAGTGTGGTAGGGGAGAGCGGAACTCCTGGTGGAGCGGTGAAATGCGTAGATATCAGGAGGAACACCGGTGGCGAAGGCGGCTCTCTGGTCCACAACTGACGCTGAGGTGCGAAAGCTAGGGGAGCAAACGGGATTAGATACCCCGGTA
+
GGGGGGGGEGGGGGGGEGGGGGGGGGGGGGGGGGGGGGGGGGGEGGGGGGGGGGGGGGGGGGGGGGGGGGGGGGGGGGGFEFFGGGGGGGGGGGGGGGGGGGGGGGGGGGGGGGGGGGGGGGGGGGGGGGGGFFFGGGGGGGGGGGGGGGGGGGFGG7FGGGGGGGGGGFGGGGGGGGGGGGGGGGGGGFGGGGGGDGGGGGGGGGGGFGGGGGFGFGGGGGGG?GF<FFAFGFFFEF>E
@M00200:205:000000000-AKKM3:1:1101:13081:2779 1:N:0:1
ATTGGGCTTAAAGCGTGTGTAGGCGGAAGCGTAAGTGCTTTGTGAAATCCCACGGCTTAACCGTGGAACTGCTTGGCATACTGCGTTTCTTGAGCCACTCAGGGGTCGCTGGAACAAACGGTGGAGCGGTGAAATGCGTAGATATCGTTTGGAACGCCAAAGGTGAAAACAGGCGACTGGGAGTGTGCTGACGCTGAGACACGAAAGCCAGGGGAGCAAACGGGATTAGATACCCCCGTAAGA
+
GGGGGGGGGGGGGGGFGGGGGGGGGGGGGGGGGGGGGGGGGGGGGGGGGGGGGGGGGGGGGGGGGGGGGGGGGGGGGGGGGGGGGGGGGGGGGGGGGGGGGGGGGGGGGGGGGGGGGGGGGGGGGGGGGGGGGGGGGGGGGGGGGGGGGFEGGGGGGGFGGGGGGGGGGGGGGGEEGGGGGFGGGGG7FGGFGEDGGFGFFDEGGGGFFGGGGGDDBGGGG5CG?GC?FF>7<:8CE;>GD?F
@M00200:205:000000000-AKKM3:1:1101:15350:2792 1:N:0:1
ACTGGGCTTAAAGGGCGCGTAGGCGGCTAGATGTGTCAAAGGTGAAATCCCTCGGCTCAACTGAGGAACTGCCTTTGAAACTGTCTGGCTTGAGGCCGGGAGAGGGTAGCGGAATTCCCAGTGTAGCGGTGAAATGCGTAGATATTGGGAGGAACACCAGTGGCGAAGGCGGCTACCTGGACCGGTTCTGACGCTGAGGCGCGAAAGCGTGGGTAGCAAACAGGATTAGATACCACAGTA
+
GGGGGGGGGGGGGGGGGGGGGGGGGGGGGGGGGGGGGGGGGGGGGGGGGGGGGGGGGFGGGGGGGGGGFFGGGGGGGGGGGGGGGGGGGFGGGGGGGGGGGGGGGGGGGGGGGGGFGGGGGGGGGGGGGGGGGGGFGGFCGGGFGGGDGGDGGGGGGEEGGGGCEEDFDGGGGGGGGGGGGGGGGG>CFC+5*7DD=FGGGGGG:=GFEEDGCE7CFFGFCCF:(C72==<>EG+CFFFG
@M00200:205:000000000-AKKM3:1:1101:17315:2797 1:N:0:1
ACTGGGTTTAAAGTGTGCGCAGGCGGCGTCGCAAGTCGAGTGTGAAAGCCCCGGGCTTAACTTGGGAATTGCGCTCGAAACTACGGTGCTGGAGTGTGGCAGAGGAAGGTGGAATTCCACGTGTAGCGGTGAAATGCGTAGAGATGTGGAGGAACACCGATGGCGAAGGCAGCCTTCTGGGCCAACACTGACGCTCATGCACGAAAGCGTGGGGAGCAAACAGGATTAGATACCCGAGTA
+
GGGGGGGGGGGGGGGGGGGGGGGGGGGGGGGGGGGGGGGGGGGGGGGGGGGGGGGGGGGGGGGGGGGGGGGGGGGEGGGGGGGGGGGGGGGGDFGGGGGGGGGGGGGGGGGGGGGGGGGGGGGGGGGGGEGGGGGGGGGCFGGGGGGGGGGGGGGGGGGGGGGGGGGGGGGGGGGGGGGGGCFGGGDGGGGGGGGGGGGGGGGGGGGGGGEGGGEGEF;CGGGGFGGFFF2CCFFC>B)0
@M00200:205:000000000-AKKM3:1:1101:10253:2818 1:N:0:1
ATTGGGTTTAAAGCGTGCGTAGGCGGTCTGTTAAGACAGGTGTGAAATCCCCGGGCTTAACCTGGGAACTGCGCTTGTTACTGGCAGACTTGAGTGTGGCAGAGGGGGGTGGAATTCCACGTGTAGCAGTGAAATGCGTAGAGATGTGGAGGAACACCGATGGCGAAGGCAGCCCCCTGGGCTAACACTGACGCTGATGCACGAAAGCGTGGGGAGCAAACAGGATTAGATACCCTAGTA
+
GGGGGGGGGGGGGGGGGGGGGGGGGGGGGGGGGGGGGGGGGGGGGGGGGGGGGGGGGGGGGGGGGGGGGGGGGGGGGGGGGGGGGGGGGGGGFGGGGGGGGGGGGGGGGGGGGGGGGGGGDGGGGGGGGGGGGGGFGGGEGGGF?FGGGGCGG@CGGGGEGGG6CGEGGGGGGGGDGGF>88EGFGGGFFGGGGGGGGGGGGGGGEGGGEGGGGFGFGFGGCFG?GF?F=)0<:<>?>FG
@M00200:205:000000000-AKKM3:1:1101:20278:2830 1:N:0:1
ATTGGGTGTAAAGTGTGCGCAGGTGGCCGCGCAAGTCGAGTGTGAAATCCCCGGGCTTAACTTGGGAATTGCGCTCGAAACTACGTGGCTGGAGTGTGGCAGAGGGAGGTGGAATTCCACGTGTAGCGGTGAAATGCGTAGAGATGTGGAGGAACACCAATGGCGAAGGCAGCCTCCTGGGCCAACACTGACACTCATGCACGAAAGCGTGGGGAGCAAACAGGATTAGATACCCTAGTAAGA
+
GGGGGGGGBFGGGGGGGGGGGGGGGGGGGGGGGGGGGGGGGGGGGGGGGGGGGGGGGGGGGGGGGGGGGGGGGGGGGGGGEGGGGGGGGGGGGGGGGGGGGGGGGGGGGGGGGGGGGGGGGGGGGGFGGFFGGGGGGGCBFGGGGGFGGGGGGGFGGGGGGGGGGGGGGGFGGDFGGGGGGGGGFGGGFFGCFGFGFCFFG7AECED4C7CEGGFGDGGGGGGGFFFFFFDG?C?=;>=FGFD
@M00200:205:000000000-AKKM3:1:1101:12802:2866 1:N:0:1
ACTGGGTATAAAGCGCGTGCAGGTGGCGCGGTAAGTTGGATGTGAAATCTCCCGGCTCAACTGGGAGAGGTCATTCAATACTACCGTGCTTGAGAGCAGAAGAGGAAGATGGAATTCCCGGTGTAGTGGTGAAATGCGTAGATATCGGGAGGAACACCAGTGGCGAAGGCGATCTTCTGGTCTGTTTCTGACACTCAGACGCGACAGCTAGGGTAGTAAACGGGATTAGATACCCCTGTA
+
GGGGGGGGGGGGGGGGGGGGGGGGGGGGGGGGGGGGGGGGGGGGGGGGGGGGGGGGGGGGGGGGGGGGGGGGGGGGGGGGGGGGGGFGGGGGGGGGGGGGGGGGGGGGGGGGGGGGGGGGGGGGGGGGGGGGGGGGGGGGGGGGGGGGGGGGGGGGGGGGGGFGGGGGGGGGGGCGGGGGDGFDGGGGGGGGGGG?FGGGGDCGGGGGGGGGGFADFGGGGDGGFDGFFFAFECGGFF9C
@M00200:205:000000000-AKKM3:1:1101:12936:2873 1:N:0:1
ATTGGGCGTAAAGGGCGCGTAGGCGGTGCGGTAAGTCTTCTGTGAAATCTCCAGGCTCAACCTGGAGCGGTCAGGGGAAACTGCCGTGCTGGAGTGTGGGAGAGGTGCGTGGAATTCCCGGTGTAGCGGTGAAATGCGTAGATATCGGGAGGAAGACCGGTGGCGAAGGCGGCCTGCTGGGCAGATACTGACACTGAGGCGCGACAGCGTGGGGAGCAAACAGGATTAGATACCCCTGTAAGA
+
GGGGGGGG@FGGGFGEEGGGGGGGGGGGGGGGGGGGGGGGGGGGGGGGGGGGGGGGGGGGGGGGGFGGGGGGEGGGGGEF?FFGGGGGDGGG?FFFGFGGGGDGGGGGGGEGGGGGGCGGGGGGGGGGGGGDGGFGGGGGDGGGGFEGGCFDGGGGGGGG<CEGGDDGGGGGGGGGGFGFGGGGFFE?FGCEGGGFF?CFEDE58CDGGGGDGE>GFGFF4CCFFGGFFFFGGGC5>@FFGFF
@M00200:205:000000000-AKKM3:1:1101:18990:2907 1:N:0:1
ATTGGGTTTAAAGGGCGCGTAGGCGGCTCGGCACGTCCGTTGTGAAATCGCCCGGCTCAACTGGGCGGGGTCAGCGGATACGGTCGAGCTCGAGCAAGCTAGGGGGCAATGGAATTCCCGGTGTAGTGGTGGAATGCGTAGATATCGGGAGGAACACCAGTGGCGAAGGCGGTTGCCTGGGGCTTTGCTGACGCTGATGCGCGAAAGCGTGGGGAGCGATCCGGATTAGATACCCCAGTAAGA
+
GGGGGGGGGGGGGGGGGGGGGGGGGGGGGGGGGGGGGGGGGGGGGGGGGGGGGGGGGGGGGGGGGGGGGGGGGGGGGGGGGGGGGGGGGGGGGGGGGGGGGGGGGDGGGGGGGGGGGGGGGGGGGGGGGGGGGGGGGGGGGGGGGGGGGGGGGGGGGGGGFGGGGGGGGGGGGGGGGGGFGGGDGGG7EGGCEE3=E7FGEGGGGGGCGCEGGGFGFGEFG5CDBG32=79F7<EFFFFGGAF
@M00200:205:000000000-AKKM3:1:1101:15191:2957 1:N:0:1
ATTGGGTATAAAGTGTGCGCAGGTGGCCTCGCAAGTCGAGTGTGAAATCCCCGGGCTTAACTTGGGAATTGCGCTCGAAACTACGGGGCTCGAGTGTGGCAGAGGGAGGTGGAATTCCACGTGTAGCGGTGAAATGCGTAGAGATGTGGAGGAACACCAATGGCGACGGCAGCCTCCTGGGCCAACACTGACGCTCATGCACGAAAGCGTGGGGAGCAAACAGGATTAGATACCCGTGTAAGA
+
GGGGGGGGGGGGGGGGGGGGEGGGGGGGGGGGGGGFGGGGGGGGGGGGGGGGGGGDGGGGGGGGGGGGFGGGGGFGGGGGGGGGGGGGGFGGGGFGGGGGGGGGGGGGGGGFGGGGGGGGGFGGGGGGGEDGGGGGGGFGGGG<FFGGGGFDD>FEGGFGGGGG8F*FEGGGG::CFFGGFGGEGGGGGFG98C5CECG7EGGG=C3CE:;CEEDGFGFGGG67?C??FFBFGGC<DEFFDA2
@M00200:205:000000000-AKKM3:1:1101:6586:3036 1:N:0:1
ATTGGGTATAAAGGGCGCGTAGGCGGCCTGATAAGTAGGGGGTGAAATCCTGCGGCTTAACCGCAGGGCTGCCTTCTAAACTGTCGGGCTCGAGCACGGTAGAGGCAGATGGAATTCCCGGTGTAGCGGTGGAATGCGTAGAGATCGGGAAGAACATCAGTGGCGAAGGCGGTCTGCTGGGCCGTTGCTGACGCTGAGGCGCGACAGCGTGGGGAGCAAACAGGATTAGATACCCTCGTA
+
GGGGGGGGGGGGGGGGGGGGGGGGGGGGGGGGFGGFFGGGCFFEGGGGGGGEGGGGGGGGFGGGGGGGGGGGGGGGGGGGGGGGGGGGGGGGGGGGGGGGGGGGGEGGGGGGGGGGGGGGGGGGGGFGGGGGGGGGGGGGGGGGGGFGDDEGGGGGGGGGGGGGGCEGGCFGGGGGFGEFGGGGGGGGGFCGGG<E?EFGGGGGGGDGGEE>CE37>GCGGGGGBGG?=B4>7?EFF>FE
@M00200:205:000000000-AKKM3:1:1101:23544:3112 1:N:0:1
ACTGGGTATAAAGGGTGCGTAGGCGGTCAGTTAAGTCTGATGTGAAAGCCCTCGGCTCAACTGGGGAATTGCATTGGAAACTAGCTGGCTGGAGTACTGGAGAGGGAAGCGGAATTCCTGGTGTAGCGGTGAAATGCGTAGATACCAGGAGGAACACCGGTGGCGAAGGCGGCTTCCTGGCCAAGTACTGACGCTGAGGCACGAAAGCGTGGGGAGCGACCGGGATTAGATACCCCCGTA
+
GGGGGGGGGGGGGGGFGGGGGGGGGGGGFGGDGGGGGEFGGGGGGGGFGGFGGEGGGGGGGGGGGGGGGGGGGGFGGGGGGGGGGGGGGGGGGGGGGGGGGGGGGGGGGFDGGGGGGGGGGGGGGGGGGGGGGGGGGGGGGGGG9BFGGGGGGGGGGGGGGGGGGGGGGGGGGEGGGGGGGGGFG9CDFGGGGGGGGGGGGGGG>EGGGGGGFGFGFEE*9CEGFGGFF?>CFGGGFEF5
@M00200:205:000000000-AKKM3:1:1101:17472:3157 1:N:0:1
ATTGGGTTTAAAGGGTGTGTAGGCGGTTGTATTAGTCTTTTGTTAAATCCCGTCGCTTAACGACGGAGATGCAGGAGAAACGGTACGACTCGAGGATGCGAGAGGTGAACAGAACTCATGGTGTAGGGGTGAAATCCGTTGATATCATGGGGAATACCGAATGCGAAGGCAGTTCACTGGCGCACTCCTGACGCTGAGACACGAAAGCGTGGGGATCGAACGGGATTAGATACCCCCGTA
+
GGGGGGGGGGGGGGGDGGGGGGGGGGGGGGGGGGGGGGGGGGGGGGGGGGGGGGGGGGGGGGGGGGGGGGGGGGGGGGGGFFFGGGGGGGGGGGGEGGGGGCEGGGGGGGGGGGGGGGGGGGGGGGGGGGGGGGGGGGGGGGGFGFGGGFGGGGGGGGGGGGGFDEGDEGGGGGGGDGGDGGGGGGGGGFGGGGGGGGGG6CGGGGGGGGDFGGFDFCCC59;D?GG<=?27EGGF:37C
@M00200:205:000000000-AKKM3:1:1101:7495:3162 1:N:0:1
ATTGGGTGTAAAGGGCGTGTAGGCGGGAATGCAAGTCAGATGTGAAAACTATGGGCTCAACCCATAGCCTGCATTTGAAACTGTATTTCTTGAGTGCTGGAGAGGCAATCGGAATTCCGTGTGTAGCGGTGAAATGCGTAGATATACGGAGGAACACCAGTGGCGAAGGCGGATTGCTGGACAGTAACTGACGCTGAGGCGCGAAAGCGTGGGGAGCAAACAGGATTAGATACCCGAGTA
+
GGGGGGGGGGGGGGGGGGGGGGGGGGGGGGGGGGGGGGGGGGGGGGGGGGGGGGGGGGGGGGGGGGGGGGGGGGGGGGGGGGGGGGGGGGGGGGGGGGGGGGGGGGGGGGGGGGGGGGGGGGGGGGGGGFGGGGGGGGGGGGGGGGGGGGGGGGGGGGGGGGGDGGGGGGGGGGDGDGGGGGGGF9B>=CFFGCGGGGGGGGGGGGGGGGGGGGEGFFGFDGGG6FF3FFAG?E?DFD>G
@M00200:205:000000000-AKKM3:1:1101:6272:3178 1:N:0:1
ACTGGGTTTAAAGGGTGCGTAGGTGGCAGTATTAGTCTTATGTCAAAACCCTCGGCTTAACCGAGGATCCGCATAAGAAACGGTATTGCTAGAGGATGTGAGAGGTGTGTAGAACTCATGGAGTAGGGGTGAAATCCGTTGATATCGTAAGGAACACCTGTGGCGAAAGCGGCTTACTGGGTCTTTTCTGACGCTGATGCACGAAAGCTAGGGGAGCAAACGGGATTAGATACCCTTGTA
+
GGGGGGGGGGGGGGGGGGGGGGGGGGGGGGGGGGGGGGGGGGGGFGGGGGGFGGGGGGGGGGGGGGGGGGGGGGCFGGGGGGGGGGGGGGGGGGGGFGFGGGGGGGGGGGGGGGGGGGGGGFGGGGGGGGGGGGGGGGGFGGGGGGGGDGGGGGGGGGGFGGFFDGGGGGGDGGGGGGDGGGGGGGFGGGGGCGDEGGGGGGGGGGDDGGGGGDADDEF?5*CD@G5@FF?CGFFCFF=F
@M00200:205:000000000-AKKM3:1:1101:25130:3221 1:N:0:1
ATTGGGTGTAAAGTGCGCGTAGGCGGTTACTCGCGTCGCACGTGAAAGCCCCCGGCTCAACCGGGGAGGGTCGTGCGAGACGGAGTAACTGGAGGCAGAGAGAGGCTGGTGGAATTCCCGGAGTAGTGGTGAAATGCGTAGAGATCGGGAGGAACACCGGTGGCGAAGGCGGCCAGCTGGCTCTGACCTGACGCTGAGGCGCGAAGGCGTGGGGAGCGAACGGGATTACATACCCTCGTA
+
D<CCFGFGGGGGFF-@FEECFDGGGGGECCGGGGE@CFGG:FGGG7FFDGGGGDDE+8EFFA=CE:CCEGGGGGGGGGDGGG7FEFGGF9ABA>C:BBFFG7FGFDBC7><>D<9FGF@<F*:8@;FFGFDFGGGGFG:*<<C9@F*=7=7F*=,CF*C<F:CGC7C:E>C58EE5E8<*?>+AFCFF7<6@5**::*;*295?EC348>*:?573<5:E<DEC?GC7**.:@CCC5>):
@M00200:205:000000000-AKKM3:1:1101:6037:3235 1:N:0:1
ATTGGGTGTAAAGGGCGCGTAGGCGGCCATCTAAGTCAGACGTGAAATCCCCCGGCTTAACCTGGGAACTGCGTCTGATACTGGAAGGCTCGAATTTGGGAGAGGGATGTGGAATCCCAGGTGTAGCGGTGAAATGCGTAGATATCTGGAGGAACACCGGTGGCGAAGGCGGCATCCTGGACCAACATTGACGCTGAGGCGCGAAAGCTAGGGGAGCAAACGGGATTAGATACCCCGGTAAGA
+
EGFGGGGGGGGGGGG7CGG@FGGGGGGGGG<FFGGEGGGGFGGGGGGG@FFFEFGGGGCDFFFGFG<=F9CEFFGDGADF,AEGGCF7?EFF7<FFG<F7BFCEGE7,4BEAFFE,:5BFFFDF9ACF7F:FGCFAF7F7@EC<C,,@<FF7F:,@C@FCFG7@7CEGCCFE88CCG9FFFFGCCB>@7+413**2:CC5C3CGGCD*:<EGF*09):;FFGGGBG476*-:EF<<:>@E*.4
@M00200:205:000000000-AKKM3:1:1101:22553:3248 1:N:0:1
ACTGGGCTTAAAGTGCGCGTAGGTGGTTTGATAAGGGTGTGGTGAAAGCCCGGAGCTCAACTCCGGGTCTGCCGTGCCGACTGTCAAACTCGAGGACTGTAGAGGCAGACGGAATTCCGGGTGTAGCGGTGGAATGCGTAGAGATCCGGAGGAAGACCGGTGGCGAAGGCGGTCTGCTGGGCAGTTTCTGACACTGAGGCGCGACAGCGTGGGGAGCAAACAGGATTAGATACCCGCGTA
+
GFGGGGGGGFGGGGGGGGGFGGGCFFB,CFGGGGGGGGGEGGGGGDGGFC<FFGGEGGGFGGD@CGGGGGGGGGGGGGGECGGFGGGGFDFECEGGGCGGFFDFFCF@FFE@@FFDE<FEDGGFDFGGC>=>F99AFCF+>FFGGFGCEGEGGGG@FGEGF@EF@:EGEGCEEEGGGGGDCEFGC99@+:=E?FFGGCDF*1>5:8C<CCCEE5>5;EC8CC6>(9C?FF<2<0@D555C
@M00200:205:000000000-AKKM3:1:1101:22227:3260 1:N:0:1
ATTGGGTTTAAAGGGCGCGTAGGTGGCGGCATAAGGCTGTGGTGAAAGTCCGGGGCTCAACTCCGGATCGGCCGTGGCAACTGTGTCGCTAGGGCACCGTAGAGGCAGATGGAATTCCGGGTGTAGCGGTGGAATGCGTAGAGATCCGGAAGAACACCAGTGGCGAAGGCGGTCTGCTGGGCGGTGAGCTCGTAAGGGCTCAATAGCCGACACTGAGGCGCGACAGCGTGGGGAGCAAACAGGG
+
GGGGGGGGGGGGGGGGGGGGGGGGGGGGGGGGGGGGGGGGGGGGGGGGGGGGGGGGGGGGGGGGGGGGEFGGGGGGGGGGGGGGGGGGGGGGGGGGGGGGGEGGGGGGGGGGGGGGGGGGGGGGGGGGGGGGGGGGGGGGGGGGGFGGGGGGGGGGGGGGGGGGGGGGGGGGDGGGGGGGGGGGGECGGGGGGGGGGGGF569@EGCCGCCE8+/:@GGGGDG),9C9EFBGG:EDFF:5C?B(
@M00200:205:000000000-AKKM3:1:1101:17082:3322 1:N:0:1
ACTGGGTTTAAAGGGCTCGTAGGCGGCCAACTAAGTCACACGTGAAATCCCTCGGCTCAACCGGGGAACTGCGTGTGAGACTGGATGGCTTGAGTTTGGGAGAGGAATGCGGAATTCCAGGTGTAGCGGTGAAATGCGTAGATATCTGGAGGAACACCGGTGGCGAAGGCGGCTATCTGGACGGTTTCTGACACTAAGACTCGAAAGCGTGGGGAGCAAACAGGATTAGATACCCTAGTA
+
GGGGGGGGGGGGGGGGFDGGGGGGGGGGGGGGGGGGGFGGGGGGDGGGGGGGGGGGDGFGGGGGGGDGGFGGGFGGGGG?FFEGGGGGGCGGEFGGGGGGGEGFEFFFGGGGGGGGFGGFGGGGFFF@FGG@FFFFFGGGGDG9FDGCFGFFGFGFGGD:>FEGGD@<:BCGEE@9<BFFGFEGEEEGGGGC9<*A+2>C97>CGG3DE55CCGBGEC6+***/(0:<?69*::E6?)19
@M00200:205:000000000-AKKM3:1:1101:10401:3334 1:N:0:1
ACTGGGTTTAAAGGGTGCGTAGGCGGCGCGGAAAGTTGGGTGTGAAATCCCTCGGCTTAACCGAGGAATGGCGCTCAAAACTACCGTGCTTGAGGAAGACAGAGGTGAGCGGAACTTAGGGTGGAGCGGTGAAATGCGTTGATATCCTAAGGAACACCGGTGGCGAAAGCGGCTCACTGGGTCTTTTCTGACGCTGAGGCACGAAAGCCAGGGTAGCGAACGGGATTAGATACCCCAGTA
+
GCGGGG<CGGGGGDGGGGEGGGGGGGGCFGGDGGGGG<@@FGGGGGGGGGGGGGGGGGGGGFG:FGGG@FGGCF7?CGFGGGGGGGGDGGGGGG@EGDFFGGGGG=FG8DEE7FG3BFFFGGGGGGGGGGGCGGGGGEGGEGGGGGCG9>BF9FGFGGG>FGE7CGGGFFEG>CECFGGGDBEG?FCGFGCFEGDGGG5:57EEGE3<6*/2C86<F=EGGGGGFGGFF?6FFFCF5>FG
@M00200:205:000000000-AKKM3:1:1101:8812:3357 1:N:0:1
ATTGGGCATAAAGTGTGCGCAGGTGGCCTCGCAAGTCGAGTGTGAAATCCCCGGGCTTAACTTGGGAATTGCGCTCGAAACTACGGGGCTCGAGTGTGGCAGAGGGAGGTGGAATTCCACGTGTAGCGGTGAAATGCGTAGAGATGTGGAGGAACACCAATGGCGAAGGCAGCCTCCTGGGCCAACACTGACGCTCATGCACGAAAGCGTGGGGAGCAAACAGGATTAGATACCCCAGTAAGGT
+
GGGGGGGGGGGGGGGGGGGGGGGFGGGGGGGGGGGGGGGGGGGGGGGG<FFGGGGGGFFGGG9FGGGGGGGGGGGGGGGGGGGGGGGGGEEGDGGGGGEFGEFFGGGGGEGGGGGGAFECFEFGGGGGGGGGGGGCG=CEGEGGGGGGGGFEGGGGGGGGGGGG8CCCGGFD8>>FG6FFGGGGGG5=C=C?GE*=?CFFCF7EEEGGDCEEEG>)<FF?CDCG:6:56=2>CFGGFD@CC<))
@M00200:205:000000000-AKKM3:1:1101:11769:3378 1:N:0:1
ACTGGGTGTAAAGCGCACGTAGGCGGCATTGCAAGTCGGATGTGAAATCCCATGGCTTAACCATGGAAGTGCATCCGAAACTGCAGTGCTTGAGTACTTAAGAGGATCGCGGAATTCCCGGTGTAGAGGTGAAATTCGTAGATATCGGGAGGAACACCAGTGGCGAAGGCGGCGATCTGGGAAGATACTGACGCTGAGGTGCGAAAGCGTGGGGAGCAAACAGGATTAGATACCCGCGTA
+
GGGGGGGGGGGGGGGGGGGGGGGGGGGGGGGGGGGGGGGEGGGGGGGGGGGGGGGGGGGGGGGGGGGGGGGGFFDFGGGGGGGGGGGGGGGGGGGGGGGGGGGGGGGGGGGGGGGGGGGGGGGGGGGGGGGGFGFGGGGGGGGGGGEFF>CGGGGGGGGGGGGGGGGGGGGGGGEEGGGFFCFGCFGFFGGGGGDGGGGGGGEDEECGEGDGGGFGFGGGGGGGFGGFFFACGFFCDE3*
@M00200:205:000000000-AKKM3:1:1101:22253:3424 1:N:0:1
ATTGGGTTTAAAGCGCGCGCAGGCGGAGGCGGGCGTCGGTGCTCAAAGTCCACCGCTTAACGGTGGATAGCGTGCCGATACGCTGCTTCTGGAGGCTGGGCGAGGGTGGTGGAATTGCCGGTGTAGTGGTGAAATGCGTAGAGATCGGCAGGAACACCCGTGGCGAAGGCGACCACCTAGCCCGGTCCTGACGCTGAGGCGCGACAGCGTGGGGAGCGAACGGGATTAGATACCCCGGTA
+
GGGGGGGGGGGGGGGGGGGGGGGGGGGGGGGGGGGGGGGGGGFGGGGGGGGGGGGGGGGGFFGFFGGGEBEFGGGGGGGEGGGGGGGGGGGGGGGGGGGGGDGGGGGGGGGGGGCFFFGGG<CFFGGGGGGGCCGGGGGGGGGGGCFGFBGEGGGGGGGG>CEGGGGGGCEGEEGG*0<FGGGGGGGGGGGGGG:EGGGCEGDEEGGGGGEEGGFGFGGGGGGGF:*8F4)2+3CCBFDG
@M00200:205:000000000-AKKM3:1:1101:13848:3436 1:N:0:1
ATTGGGTGTAAAGGGCTCGTAGGCGGCCAACTAAGTCGGATGTGAAATCCCCAGGCTCAACCTGGGAACTGCATCCGATACTGGATGGCTTGAATTCGGGAGAGGGATGCAGAATTCCAGGTGTAGCGGTGAAATGCGTAGATATCTGGAGGAATACCGGTGGCGAAGGCGGCATCCTGGACCGACATTGACGCTGAGGAGCGAAAGCCAGGGGAGCAAACGGGATTAGATACCCGCGTA
+
GGGGGGGGGGGGGGGGGGGGGGGGGGGGGGGGGGGGGGGGGGGGGGGGGGGGGGGGGGGGGGGGGGGGFGGGGGGGGGGGGGGGGGGGGGGGGGGGGGGGGGGGGGGGGGGGGGGGGGGGGGGGGGGGGGGGGGGGGGGDGGGGGGGGGGGGGGGGGGGGGGGGGGGGDGGGGGGGGGGGGGGGGGGGFFFGEGGEGGGGGGGGGGGGGGGGCEEGFGGFGGGC2<4<FFAGGDF<BFFG
@M00200:205:000000000-AKKM3:1:1101:18328:3479 1:N:0:1
ACTGGGTTTAAAGTGCGCGCAGGCGGTTTCTTAAGTCTGGTGTCTAAGTGCGGGGCTCAACCCCGTGACGCACTGGAAACTGGGAGACTTGAGTGCAGAAGAGGAGAGCGGAATTCCACGTGTAGCGGTGAAATGCGTAGAGATGTGGAGGAACACCAGTGGCGAAGGCGGCTCTCTGGACTGTAACTGACGCTGAGGCGCGAAAGCGTGGGGAGCAAACAGGATTAGATACCCCCGTA
+
GGGGGGGGGGGGGGGGGGGGGGGGGGGGGGGGGGGGGGGGGGGGGGGGGGGGGGGGGGGGGGGGGGGGGGGGGGGGGGGGGGGGGGGGGGGGGGGGGGGGGGGGGGGGGGGGGGGGGGGGGGGGGGGGGGGGGGGGGEGGGGGGGCGGGGGGGGGGCFGGGGGGGGGGGGGGGGGGGGGGGGGFGFCCGGGGGGGGGCGGGGGEEGFDGGGGGG>DFGGGFGFFFFGFFFBF8<>DFFE
@M00200:205:000000000-AKKM3:1:1101:22694:3530 1:N:0:1
ATTGGGCGTAAAGGGCGTGTAGGCGGTTCGGTAAGTGGGATGTGAAATGCCCCGGCTCACCCGGGGACCTGCATCCCAAACTGCTGAGCTTGAGTACAGGAGAGGGTGGGGGAATTCCAGGTGTAGCGGTGAAATGCGTAGATATCTGGAGGAACACCGGTGGCGAAGGCGCCCACCTGGCCTGCTACTGACGCTGAGGCGCGAAAGCTAGGGGAGCAAACGGGATTAGATACCCGCGTA
+
GGGGGGGGGGGGGGGGGGGGGGGGGGGGGGGGGGGGGGGGGGGGGGGGGGGGGGGGGGGGGGGGGGGGGGGGGGGGGGGGGGGGGGGGGFGGGGGGGGGGGGGGGGGGGGGGGGCFGGGGFGGGGGGGGGGGGGDGGGGGGGGGGGGGGGGGGGGGGGGGGGGGGGGGGGCE5BCEEGGGDGGEGGCFCGGGGG:EGGGGDGDGGGGGGFGGGGFCBC8FCGGGB)7<FFAGGCFD5>BE
@M00200:205:000000000-AKKM3:1:1101:12963:3531 1:N:0:1
ACTGGGCATAAAGTGTGCGCAGGCGGCAGAGCAAGTCGAGTGTGAAAGCCCCGGGCTTAACTTGGGAATTGCGCTCGAAACTACTTTGCTGGAGTGTGGCAGAGGAAGGTGGAATTCCACGTGTAGCGGTGAAATGCGTAGAGATGTGGAGGAACACCAATGGCGAAGGCAGCCTTCTGGGCCAACACTGACGCTCATGCACGAAAGCGTGGGGAGCAAACAGGATTAGATACCCCCGTA
+
GGGGGGGGGGGGGGGGGGGGGGGGGGGGEGGGGFGGGGGGGGGGGGGGGGGGGGGGGGGGFFGGGGGGGGGAFGGGGGGGGGGGGGGGGGGGDG<FGGGGGGGGGGEEEGGGGGGGGGGGGGGFGGGGEG>FFGGGGGGGGGGDGGB9FGGFEGGGGGGGGGGGGGGDGGGGGGGGGGFGGG=GEGGGGGFEGDG*39<CCGFGCGDGE=BFGGEGFGGGGGCC:FFF??BGGGGGFFFG
@M00200:205:000000000-AKKM3:1:1101:24647:3536 1:N:0:1
ATTGGGTTTAAAGCGTGCGTAGGTGGTTCGTTAAGTCTGATGTGAAAGCCCTGGGCTCAACCTGGGAATGGCATTGGATACTGGCGACCTAGAGTGCGGTAGAGGGGTGTGGAATTCCCGGTGTAGCAGTGAAATGCGTAGATATCGGGAGGAACATCTGTGGCGAAGGCGACACCCTGGACCAGCACTGACACTGAGGCACGAAAGCGTGGGGAGCAAACAGGATTAGATACCCGAGTA
+
GGGGGGGGGGGGGGGGGGGGGGGGGGGGGGGGGGGGGGGGGGGGGGGGGDGGGGGGGGGGGGGGGGGGGGGGGGGGGGGGGGGGGGGGGGGFGFFGGDGGGGGAFGGGEGGGGGGGFAEGGGGGGGGGGGGGGFDFGGGDDFFFDFGGGGCCGGGGGGGGGGFFGGDGGGGGGEGFGGGFGGD>CGF@CFGGGGGGCGF5*;>EECCG=AEGGEBCECFGFGGFBG=B?FAF:CFG))0C
@M00200:205:000000000-AKKM3:1:1101:25767:3543 1:N:0:1
ATTGGGTTTAAAGCGCACGTAGGCGGCATTGCAAGTGTCCGGTGAAATCCCACGGCTCACCCGTGGAACTGCCTGGCAGACTGCAATGCTCGAGTGTGGTAGGGGAGAGCGGAACTCCTGGTGGAGCGGTGAAATGCGTAGATATCAGGAGGAACACCGGTGGCGAAGGCGGCTCTCTGGTCCACAACTGACGCTGAGGTGCGAAAGCTAGGGGAGCAAACGGGATTAGATACCCTTGTA
+
EFFGGGGGEGGGGGGGCEGGGGGGGDGG:EFGGFGGGGGGGGGGGGGGGGGFGEGGGGEGGGG=BFEGGEFGGD<4EFGGGGGGGGGGGGDGGGGGFGGCFEFGGGDC:BF7FEGDGGFFGGG7FEGEEGGFFED,FCEGEGFFCB9CG7@CEGGGGGGDFGGGGCC7@EGGDGE7<CGFGG?9F+BEGGGFEECCG88?CCG>8E3<<CFG>EBD>C8CCD55:D<266A7@<C=5)8C
@M00200:205:000000000-AKKM3:1:1101:18047:3568 1:N:0:1
ACTGGGTATAAAGTGTGCGCAGGCGGCTTGGCAAGTCGAGTGTGAAATCCCCGGGCTTAACTCGGGAATTGCGCTCGAAACTACCTGGCTTGAGTGTGGCAGAGGAAGGTGGAATTCCACGTGTAGCGGTGAAATGCGTAGAGATGTGGAGGAACACCGATGGCGAAGGCAGCCTTCTGGGCCAACACTGACGCTCATGCACGAAAGCGTGGGGAGCAAACAGGATTAGATACCCTGGTAAGA
+
G,EFD<FAFFGGGGFFGGGGEGGGGGGFGDCFFGCFGCECCFGGGGGCGG,CCE@:@FACGG,CFGGD@CFGGG+,@F@FECDFGGAEDEFEGGGFFFGGCEG?F,BFGGD7FCEBEDGFGFFFFGGGGGGD<FFG,CCEGCF9==CFGG?F:7@B<E>F7F>7E@8FCDCCGGGG?<CFFG*1,=F5FGCCEEDCCF;99DFEC8C4CCGC:CDC>DEFFD8C66746@<>:F+*057CCDA
@M00200:205:000000000-AKKM3:1:1101:16411:3570 1:N:0:1
ATTGGGTTTAAAGGGCGCGTAGGCGGGCTGTCAAGTCTGGGGTGAAATCCCGCGGCTCAACCGCGGAACTGCCTCAGATACTGACGGCCTCGAGGGAGGTAGGGGCGAGCGGAACTAATGGTGGAGCGGTGAAATGCGTTGATATCATTAGGAACTCCGGTGGCGAAGGCGGCTCGCTGGACCTTTTCTGACGCTGAGGCGCGAAAGCTAGGGGAGCAAACGGGATTAGATACCCTTGTAAGA
+
FGCGFCFF;F9FGGGGGGGCF@FFEGGGGEFGGGFGGGFFGGGEGFFGGGG=FCGGFGGGFFEDFDGGGFFG8EFFFFGGFFGFFFGDGGGGG7EE@C:>FGGGGGGEE>FGFEGC,FFFFGGDCCGGGGGEFGFGGGGCEFGGFGG:9CCFGGGFGGGGEGGFGEGCDFECCEECECCE8EGFFF@9<FGGC=C=8@F5CD5?C8DFGFGGGG5D@GGGGDGGBDC76/67C8C6:49?:9<
@M00200:205:000000000-AKKM3:1:1101:10582:3578 1:N:0:1
ACTGGGCTTAAAGGGTGCGTAGGCGGTCGCGCAAGTCGGATGTGAAATCTTGGGGCTCAACCCTGAAACTGCATTCGATACTGCGTGGCTCGAGTACTGGAGAGGAGACTGGAATTTACGGTGTAGCAGTGAAATGCGTAGATATCGTAAGGAAGACCAGTGGCGAAGGCGAGTCTCTGGACAGTTACTGACGCTGAGGCACGAAGGCCAGGGGAGCAAACGGGATTAGATACCCGTGTA
+
GGGGGGGGGGGGGGGGGGGGGGGGGGGGGGGGGGGGGGGGGGGGGGGGGGGGGGGGGGGGGGGGGGGGGGGGGGGGGGGGGGGGGGGGGGGGGGGGGGGGGGGGGGGGGGGGGGGGGGGGGGGGGGGGGGGGGGGGGGGGGGGGGGGGGGGGGGGGGGGGGGGGGGGGGGGGGGGGGGGGGGGGGGGG?FFFGGGGGGGGGGGGGGDG5CFGGGFGFGGGGG=DBGFBFFFGFGGG)8FF
@M00200:205:000000000-AKKM3:1:1101:9518:3594 1:N:0:1
ATTGGGTTTAAAGTGTGCGCAGGCGGCCATGCAAGTCGAGTGTGAAAGCCCCGGGCTTAACTTGGGAATTGCGCTCGAAACTACGTGGCTGGAGTGTGGCAGAGGAAGGTGGAATTCCACGTGTAGCGGTGAAATGCGTAGAGATGTGGAGGAACACCAATGGCGAAGGCAGCCTTCTGGGCCAACACTGACGCTCATGCACGAAAGCGTGGGGAGCAAACAGGATTAGATACCCCTGTA
+
GGGGGGGGGGGGGGGGGGGGGGGGGGGGGGGGGGGGGGGGGGGGGGGGGGGGGGGGGGGGGGGGGGGGGGGGGGGGGGFGGGGGGGGGGGGGFGGGGGGGGGGCGGGGGGGGGGGGGGGGGGGGEFFGGGGGGGGGGGGGGGGGGGGGGFFGGGGGGGGGGGGGGGDGGGGGGGGGGGGGFGGGGGF=FGDGGG5>EFGFGGGGGGGGGEGGGGFG>GEFGGGC:GGFFF5FFCFG357:
@M00200:205:000000000-AKKM3:1:1101:10516:3600 1:N:0:1
ATTGGGTTTAAAGCGCGCGTAGGCGGCTGCCTAAGTCGGGTGTGAAAGCCCCGGGCTCAACCTGGGAACTGCACTCGATACTGGGCGGCTAGAGTATGAGAGAGGGAGGTAGAATTCCACGTGTAGCGGTGAAATGCGTAGATATGTGGAGGAATACCGGTGGCGAAGGCGGCCTCCTGGTTCAATACTGACGCTGAGGTGCGAAAGCGTGGGGAGCAAACAGGATTAGATACCCGTGTA
+
GGGGGGGGGGGGGGGGGGGGGFGGGGGGGGGGGGGGGGGGGGGGGGGGGGGGGGGGGGGGGGGGGGGGGGGGGGGGGGGGGGGGGGGGGGGGGGGGGFFGGGGGGGGGGGGFGGGGGGGGGGGGGGGGGGGGGGGGFGGGGGGGGGCGFGGGEGGGGGGDGGGGGGCEGGGEG>CEGGGGC70:@EFFGGGGGGGGGGGGGGGGEGGG5=EGGCDD:EGGGGGGFFF<49ADGGF3055F
@M00200:205:000000000-AKKM3:1:1101:22037:3616 1:N:0:1
ATTGGGTTTAAAGGGCGCGTAGGTGGCCTTCTTAGTCAGACGTGAAATCCCCGGGCTTAACTCGGGAACTGCGTCTGATACTGGAAGGCTCGAGTTCGGGAGAGGAATGTGGAATTCCAGGTGTAGCGGTGAAATGCGTAGATATCTGGAGGAATACCGGTGGCGAAGGCGGCATCCTGGACCGGCATTGACGCTGAGGAGCGAAAGCCAGGGGAGCAAACGGGATTAGATACCCCGGTA
+
GGGGGGGGGGGGGGGGGGGGGGGGGGGGGGGGGGGGGGGGGGGGGGGGGGGGGGGGGGGGGGGGGGGGGGGGGGGGGGGGGGGGGGGGGGGGCFFGGGGGGGGGGEGGGGGGGGGGGGGGGGGGGGGGGGGGGGGGGGGGGGGGGGGGGGGGGGGGGGGGGGGGGGGGGGGGGGGGGGGGGGGGEGGGGFGGGGDGGGGGGGCEGGGGGGGGGGFGFGGGGD?DFGGF?*6>FCFGD>BC
@M00200:205:000000000-AKKM3:1:1101:21554:3627 1:N:0:1
ACTGGGCTTAAAGGGCGCGTAGGTGGCCTGCTAAGTCGAACGTGAAATCCCTGGGCTCAACCCAGGAACTGCGTCCGATACTGGTTGGCTTGAATCCGGGAGAGGGATGTGGAATTCCAGGTGTAGCGGTGAAATGCGTAGATATCTGGAGGAACACCGGTGGCGAAGGCGACATCCTGGACCGGTATTGACGCTGAGGCGCGAAAGCCAGGGGAGCAAACGGGATTAGATACCCTTGTA
+
GGGGG@FGGGGGGGGGGGGGGGGGGGGGGGGGGGGGGGGGGGGGGGGGGGGGGGGGGGGGGGGGGGGGGGGGGGGGGGEGGGGGGGGGGGGGGGGGGGGGGGGGGGGGGGGGGGGGGGGGGGGGGGGGGGGGGGGFGGGGGGGFFGGGGGGGGEFGFGDGGGGGGGGDEGGGGGGGFGGGGGGGGEGEFGGGGGDGGGGGGGGGGGGGFGGGGGFGFGGGGGGGBGGFFFFGGGGG?FFG
@M00200:205:000000000-AKKM3:1:1101:23709:3648 1:N:0:1
ATTGGGTTTAAAGGGCGCGTAGGCGGCGCGGGAAGTCGGGGGTGAAAGTCCGAGGCTCAACCTCGGATCGGCCTTCGAGACTCCCGCGCTGGAGCACAGTAGAGGCGGGTGGAATTCCGGGTGTAGCGGTGGAATGCGTAGAGATCCGGAAGAACACCGGTGGCGAAGGCGGCCCGCTGGGCTGTGGCTGACGCTGAGGCGCGACAGCGTGGGGAGCAAACAGGGTTAGATACCCCAGTAAGA
+
GGGGGGGGGGGGGGGGGGGGGGGGGGGGGGGGGGGGGGGGGGGGGGGGGGGGGGGGGGGGGGGGGGGGGGGGGGGGGGGGGGGGGGGGGGGGGGGGGGGGGGGGGGGGGGEGFGFGFGGGG:BFGGGCGCEG5@CFFE8?EGEGCFGEGEGCEGFGFCECEEGCE5CCGFEEEEGG5:88EC*;@EGD*9/;;5**/;E7CC58C5><C*8EEG5C@CCF<FGG(2>:>06>+<:F>>6CG2)
@M00200:205:000000000-AKKM3:1:1101:22273:3650 1:N:0:1
ATTGGGCGTAAAGTGTGCGCAGGTGGCCGCGCAAGTCGAGTGTGAAATCCCCGGGCTTAACTTGGGAATTGCGCTCGAAACTACGTGGCTCGAGTGTGGCAGAGGAAGGTGGAATTCCACGTGTAGCGGTGAAATGCGTAGAGATGTGGAGGAACACCGATGGCGAAGGCAGCCTTCTGGGCCAACACTGACGCTCATGCACGAAAGCGTGGGGAGCAAACAGGATTAGATACCCCGGTA
+
FFGGGGGGGGGGGGGGGGGCFGGGGGGGGGGDGGGGGGGEFGGGGGGGGGGFFGGGGFGGGG,CFGC=CFGGGG+BCFCGGGCEFFFFGG?GGG=DEFG@GGGGGGGGCGGGGGGGGGGDGGGGGGGGGGGCGGGGGGGGGGGGGF@FGGGGGG,DFGGEGGGGGGGGGGGE*BF9EGGGGGGG>::CGGGGDDGGGCFG?F=EC5DCGGGGGGEDFFFGGGGGFF*<F?<FGFG35@DG
@M00200:205:000000000-AKKM3:1:1101:11453:3662 1:N:0:1
ATTGGGTTTAAAGGGCGCGTAGGCGGGCTGTCAAGTCTGGGGTGAAATCCCGCGGCTCAACCGTGGAACTGCCTCAGATACTGACGGCCTCGAGGGCGGTAGGGGCGTGCGGAACTGTAGGTGGAGCGGTGAAATGCGTTGATATCTACAGGAACTCCGGTGGCGAAAGCGGCGCGCTGGACCTCTTCTGACGCTGAGGCGCGAAAGCTAGGGGAGCAAACGGGATTAGATACCCGGGTA
+
GEFGGGGGGGFGGGGGGGGGGGGGGGEFGGEEFFGGGGGGGGGG@FGGGGFDGGGGGGGGGGGGFGGGGGGGGCGGGGGGGGGGGGCGGEFG:C7F+>FC7FEGGGGGGGGGGG:AFGGG9FGGGGGGGGGFGGGGFCCCEGG?FGGGFGFGGGGGGGGEGD>CEE>8CC88C?ECEC:ECGGF:@FGGGFG=C<C*;CDEGGCEGCC<CGGGEFGFGG+>*CGFD:<?FA7CCFGDF:>
@M00200:205:000000000-AKKM3:1:1101:15604:3693 1:N:0:1
ACTGGGTTTAAAGGGTGCGTAGGCGGCCGAGTAAGTCAGGAGTGAAAGTTTGCGGCTCAACCGTAAAATTGCTTTTGATACTGCTCAGCTAGAATTAGGATGAGGTCAGCGGAATGTGGCATGTAGCGGTGAAATGCATAGATATGCCATAGAACACCAATTGCGAAGGCAGCTGGCTAGACCTGGATTGACGCTGAGGCACGAAAGCGTGGGGATCGAACAGGATTAGATACCCCAGTA
+
GGGGGGGGGGGGGGGGGGGGGGGGGGGGGGGGGGGGGGGGGGGGGFGGGGGGGGGGGGGGGGGGGGGGGGGGGGGGGGGGGGGGGGGGGGGG9FFGGGGGGGFGGGGGGGGGGGGGGGGGGGGGGGGGGGGGGGGGGGGGGGGGGGGGGFGGGGDFGGGGGGFGGCCGDGGGGGGGGGGGGFFGGCFGFG?CGGGGGFGGGGGGGGCGGGEGGGFGFGGGGGGGFG726=AGG<@FFFFG
@M00200:205:000000000-AKKM3:1:1101:12365:3709 1:N:0:1
ATTGGGTTTAAAGAGCGCGTAGGCGGCCACCGCAAGTCGACTGTGAAATCTCCGGGCTTAACTCGGAAAGGTCAGCCGATACTGCGGGGCTAGAGTGCAGAAGGGGCAACTGGAATTCTCGGTGTAGCGGTGAAATGCGTAGATATCGAGAGGAACACCTGCGGCGAAGGCGGGTTGCTGGGCTGACACTGACGCTGAGGCGCGAAAGCTAGGGGAGCGAACGGGATTAGATACCCTGGTA
+
GGGGGGGGGGGGGGGGGGGGGGGGGGGGGGGGGGGGGGGGGGGGGGGGGGGGGGGGGGGGGGGGGGGGGGGGGGGGGGGGGGGGGGGGGGGGGGGGGGGGGGGGGGGGGGGGGGGGGGGGGGGGGGGGGGGGGGGGGGGGDGGGGGGGGGGGGGGGGGGGGGGGGGGGGDGGDGGGGGGGGGGGGGGGFGGGGGGGGGGGGGGCCG3CC7@FGGF<D5CEDGGGFC32=FFDGCFGFFFGC
@M00200:205:000000000-AKKM3:1:1101:14740:3744 1:N:0:1
ACTGGGTTTAAAGCGCGCGTAGGTGGCCACATAAGTCCGTTGTGAAAGTCAAAGGCTCAACCTTTGAAAGCCGATGGATACTGTGTGGCTAGAGTACGGAAGAGGCGAGTGGAATTCCTGGTGTAGCGGTGGAATGCGCAGATATCAGGAGGAACACCAATAGCGAAGGCAGCTCGCTGGGACGTTACTGACACTGAGGCGCGAAAGCGTGGGGAGCGAACAGGATTAGATACCCCAGTA
+
GGGGGGGGGGGGGGGGGGGGGGGGGGGGGGGGGGGGGGGGGGGGGGGGGGGGGGGGGGGGGGGGGGGGEEFGGGGGGGGGGGGGGGGGGGGGGGGGGGGGGGGGGGGGGGGGGGGGGGGGGGGGGGGGGGGGGGGGGGGEDGGGGGGGGGGGGGGGGGGGGGGGGGGGGGGGGGFGGGGGGGGGGGGGGGGGGGFFGFGGGGGGGGGFGEGEGGFGFGGGGGGGFGGFFFFGGGGFBDFG
@M00200:205:000000000-AKKM3:1:1101:14261:3749 1:N:0:1
ATTGGGTATAAAGGGTGCGTAGGCGGCCTATTAAGTCAGTGCTGAAATATCCCGGCTTAACCGGGAGGGTGGCATTGATACTGATGGGCTTGAGTGGAGTCGAGGTAGGCGGAATTGACGGTGTAGCGGTGAAATGCTTAGATATCGTCAAGAACACCGATAGTGTAGACAGCTTACTAGGCTCAAACTGACGCTGAGGCACGAAAGTGTGGGGATCAAACAGGATTAGATACCCCCGTA
+
GGGGGGGGGGGGGGGGGGGGGGGGGGGGGGGGGGGGGGGGGGGGGGGGGGGGGGGGGGGGGGGGGGGGGGGGGGGGGGGGGGGGGGGGGGGGGGGGGGGGGGGGGGGGGGGGGGGGGGGGGGGGGGGGGGGGGGGGGGGGGGGGGGGGGGGGGGGGGGGGGEGGGGGGGGGGGGGGGGGGGGGGGGGGGGGGGGGGGGGGGGGGGGGGGGGGGGFGFGGGGGGGFGGFFFFGGFGGFEEG
@M00200:205:000000000-AKKM3:1:1101:10237:3767 1:N:0:1
ATTGGGCATAAAGGGCGCGTAGGCGGTCAGCACAAGTCAGTTGTGAAATCTCCGAGCTTAACTCGGAAAGGTCAACTGATACTGTGCGACTAGAGTGCAGAAGGGGCAACTGGAATTCTCGGTGTAGCGGTGAAATGCGTAGATATCGAGAGGAACACCTGCGGCGAAGGCGGGTTGCTGGGCTGACACTGACGCTGAGGCGCGAAAGCTAGGGGAGCGAACGGGATTAGATACCCCTGTA
+
GGGGGGGGGGGGGGGGGGGGGGGGGGGGGGGGGGGGGGGGGGGGGGGGGGGGGG7FGGGGGGGGGGGGDFGGGG=C?EFFGGGGGDGGGGGGGGGGGGGGGGGFEDGGGGGGGGGGGGGGGGGEGGGGGGGGGGFFGGGGGGGDGGGGGGGGGGGGGGGGGGGGGGGGGGGGGGGGGGCCFGGGGGGF?DFGGGCEGGGGGGG5EEGGGGFGGGDGFCCEGGGDBDD?FF)*<<CFFF:EG
@M00200:205:000000000-AKKM3:1:1101:16240:3792 1:N:0:1
ATTGGGCTTAAAGGGCACGTAGGCGGCTTGGCAAATCGGTCGTGGAATCCCGACGCTTACCGTCGGAACGGCGGCCGAAAATACCGAGCTCGAGGGCGTGAGGGGTCACTGGAACTCCTGGTGAAGCGGTGAAATGCGTAGATATCAGGAGGAACGCCGGAGGCGAAAGCGAGTGACTGGCGCGTTCCTGACGCTGAGGTGCGAAAGCTAGGGGAGCAAACAGGATTAGATACCCGCGTA
+
GGGEGGGGGGGGGGGGCBFFGGGGGGGGGGGGGGGGGGGGGGGGGGGGGGGGGGGGGGGGGGGGGGGGGGGGGGGGGGGGGGGGGGGGGGGGGEGGGGGGGGGGGGGGGGGGGGGGGGGGGGGGGGGGGGGGGGGGGGGGGGGGGGGGGGGGGGGGGGGGGGDGGGDGGGEGGGGGGGGGGEGGGGGGGGFGGGGGGGGGGGGGGGGGGGGGGGFGDFGFGDGG:FGDFFFGGGGC3:>E
@M00200:205:000000000-AKKM3:1:1101:19516:3820 1:N:0:1
ACTGGGCGTAAAGGGCGTGTAGGCGGTCTGTTAAGTCTGGTGTGAAATCCCCCCGCTCAACGGGGGAACGGCGCCGGATACTGGCAGACTCGAGTACCGGAGAGGAAGGTGGAATTCCCGGTGTAGCGGTGAAATGCGTAGATATCGGGAGGAACACCGGTGGCGAAGGCGGCCTTCTGGACGGATACTGACGCTGAGACGCGAAAGCGTGGGGAGCAAACAGGATTAGATACCCTAGTA
+
GGGGGGGGGGEFGGGGGGGGGGGGGGGGGGGGGGGGGGGGGGGGGGGGGGGGGGGGGGGGGGGGGGGGGGGGGGGGGGGGGGGGGGGGGGGGGGGGGGGGGGGGGFDGGEGGGGGGGGGGGGGGGGGGGGGGGGGGGGGGGEGGGGGGCFGGG>FFGGGGDGGGGGGGGGGGGGDGGGGGGGGEGGGGGG7?CGDGGGGGGGEGCE3<?*8EGDDGF5F8FDFF?GCBF*6:EGGGFFFG
@M00200:205:000000000-AKKM3:1:1101:25094:3871 1:N:0:1
ATTGGGTTTAAAGTGTGCGCAGGCGGCCGAGCAAGTCGAGTGTGAAAGCCCCGGGCTTAACTTGGGAATTGCGCTCGAAACTACTTGGCTGGAGTGTGGCAGAGGAGGGTGGAATTCCACGTGTAGCGGTGAAATGCGTAGAGATGTGGAGGAACACCGATGGCGAAGGCAGCCCTCTGGGCCAACACTGACGCTCATGCACGAAAGCGTGGGGAGCAAACAGGATTAGATACCCCAGTAAGA
+
GGGGGGGGGGGGGGGGGGGGGGGGGGGFGDF@FGGGGFEEGGGGGGGGGGFGGEGGGFGGGGGGGGGDFGGGG>FGGGGEGGGGGGDGGGGGGGGGGGGGGGGGFCEEEGGGGGFGGGGGGGGGGGGGGGGGGGGGGGGGGGFGGGGGGGGGGGGGGD@FGEGG>FGGGGGGGGGCGGGDFGGGG8FEFFFG5EDGGF97C>5E>GGGEGCEGG3)7*;ADFFFFF*,9@FGG6</.89+:<)
@M00200:205:000000000-AKKM3:1:1101:19721:3907 1:N:0:1
ATTGGGTTTAAAGGGCGCGTAGGCGGCCACCGCAAGTCGACTGTGAAATCTCCGGGCTTAACTCGGAAAGGTCAGCCGATACTGCGGGGCTAGAGTGCAGAAGGGGCAACTGGAATTCTCGGTGTAGCGGTGAAATGCGTAGATATCGAGAGGAACACCTGCGGCGAAGGCGGGTTGCTGGGCTGACACTGACGCTGAGGCGCGAAAGCTAGGGGAGCGAACGGGATTAGATACCCCTGTA
+
GGGGGGGGGGGGGGGGGGGGGGGGGGGGGGGGGGGGFFGGGGGGGGGGGGGGGGGGGGGGGGGGGGGGCFGGGGGGGGGCGGGGFGGGGGGGGGGGGGGGG8DGGGGGGGGGGGGGGGGGGGEFEGGGGGGDGGGGGGGGGGECCEFGGGFGGGE@:FFFGFGGGGGDGGCEGEGGEFFGFGGGGGFFFFGGGGGGGGGFGGGCEECD*A<FEGB>DEEG55CD<537F?AGF,CFF:>FG
@M00200:205:000000000-AKKM3:1:1101:16920:3909 1:N:0:1
ATTGGGTTTAAAGAGTCCGTAGGCGGCTCGTTAGGTGAGGTGTGAAATCCCCCGGCTCAACCGAGGAATTGCGCTTCAAACCGGCAAGCTTGAGGAAGATAGAGGTGGGCGGAACTGATGGTGGAGCGGTGAAATGCGTTGATATCATCAGGAACACCGGAGGCGAAAGCGGCCCACTGGGTCTTTTCTGACGCTGAGGGACGAAAGCTAGGGGAGCGAACGGGATTAGATACCCGCGTA
+
GGGGGGGGGGGGGGGGGGGGGGGGGGGGGGGGGGGGGGGGGGGGGGGGGGGGGGGGGGGGGGGGGGGGGGGGGGGGGGGGGGGGGGGGGGGGGGGGGGGGGGGGGGGGGGGGGGGGGGGGGGGGGGGGGGGGGGGGGGGGGGGGGGGGGGGGGGGGGDGGDGGGGGGGGGGGGGGGG>G*AGFGGGGGGGGGGGDGGFGGGGGGGEGGGCGGFGFG:EEEGDGD?GG?FFAC9FFDDBBG
@M00200:205:000000000-AKKM3:1:1101:15385:3924 1:N:0:1
ACTGGGCTTAAAGAGCGTGTAGGCGGCCAGGCAGGTCTGTTGTGAAAACTGGAGGCTTAACCTCCAGACGTCGACAGAAACCGTCTGGCTAGAGTCCGGAAGAGGAGAGTGGAATTCCTGGTGTAGCGGTGAAATGCGCAGATATCAGGAAGAACACCAATGGCGAAGGCAGCTCTCTGGGACGGTACTGACGCTGAGACGCGAAAGCGTGGGGAGCGAACAGGATTAGATACCCTGTA
+
GGGGFGGGGGGGGGGGGGGGGGGGGGGGGGGGGGGGGGGGGGGGGGGGGGGGGGGGGGGGGGGGGGGGGGGGGGGGGGGGGGGGGGGGGGGGGGGGGGGGGGGGGGGGGGGGGGGGGGGGGGGGGGGDGGGGGGGGGGGGGGGGGGGGGGGGFGGGGGGEFFGGGGGGGGGGGGGGGGFCGGFGGGGGFFGGDGGGDFGGEGGDGGG455BEGGFGFGGGGGGG<<GDFFFFG@FGFF=
@M00200:205:000000000-AKKM3:1:1101:8452:3942 1:N:0:1
ACTGGGTTTAAAGGGCTCGTAGGCGGTTTGTCGCGTCGGGAGTGAAAACCCAGGGCTTAACCCTGGGCTGGCTTCCGATACGGGCAGACTAGAGGTATGCAGGGGAGAACGGAATTCCTGGTGTAGCGGTGAAATGCGCAGATATCAGGAGGAACACCGGTGGCGAAGGCGGTTCTCTGGGCATTACCTGACGCTGAGGAGCGAAAGGGTGGGGAGCGAACAGGATTAGATACCCTAGTAAGA
+
GGGGGGFFGED<FFGGG@FFCCGCGGGGGGGGGGGGGGGGDGGGGFDGFGGGCGGGGGGGFGFGFGGGGGGGGGGGGGGD:FEEFEGGFDF=EFGGGGGCCFF@FFGGGGGGEFFFFFGFGGC<FGGGGBF@<>@CFD7CGD,;;CAG:FFEGEGFGECE<<:CEGDFGFEC8C8<9?GFF*<B<E9?FGD8;EGGEEFFC57*:CC****:C8:7>5*877CG19*246<C?C+>F4*0*44
@M00200:205:000000000-AKKM3:1:1101:16544:3951 1:N:0:1
ATTGGGTTTAAAGGGCTCGTAGGCGGTCCGTCACGTCGGGAGTGAAAACTCAAGGCTCAACCTTGAGCGTGCTTCCGATACGGGCGGACTAGAGGTATGCAGGGGAGAACGGAATTCCTGGTGTAGCGGTGGAATGCGCAGATATCAGGAGGAACACCGGTGGCGAAGGCGGTTCTCTGGGCATTACCTGACGCTGAGGAGCGAAAGCATGGGGAGCGAACAGGATTAGATACCCTAGTA
+
GGGGGGGGGGGGGGGGGGGGGGGGGGGGGGGGGGGGGGGGGGGGGGGGGGGGGGGGGGGGGGGGGGGGGGGGGGGGGGGGGGGGGGGGGGGGGGGGGGGGGGGGGGGGGGGGGGGGGGGGGGGGGGGGGGGGGGGGGGGGGGGGGGGGDFGGGGGGGGGGGGGGGGGGGGGGGGGGGFGGGGGGGGGFFGGGGGGGCGFGGGGGGEDDGFGGGGFG@EEGGG?C:CG>FFFGGGGFFFFG
@M00200:205:000000000-AKKM3:1:1101:17900:3963 1:N:0:1
ATTGGGTTTAAAGGGCTCGTAGGCGGTCTGTCGCGTCGGCTGTGAAAACCCGAGGCTCAACCTCGGGCCTGCAGTCGATACGGGCAGACTAGAGTGCTGTAGGGGAGACTGGAATTCCTGGTGTAGCGGTGAAATGCGCAGATATCAGGAGGAACACCGGTGGCGAAGGCGGGTCTCTGGGCAGTAACTGACGCTGAGGAGCGAAAGCGTGGGGAGCGAACAGGATTAGATACCCCCGTA
+
FGGGGGGGGGGGGFEGGGGGGGGGGGGGGGGGGGGGGGGGGGGGGGGFGGGGGEG>FGEFGGGGGGGGGGGGGFGGGGGGGGGGGGGFFFGEFGGGCBEGGGGGGGGGFGGFGGGGGGGFFFFGGG9FGGGGGGGFFGGGGDGFGGGFGGGDGGGGGGEDGGDFGGGGGGGGGGGG7:FGGGGGGGEGGGGGDEDCEFGFGFGCEE<CCE>CGEEGFGGGGGCGBDC26*5>ECFGF:D*
@M00200:205:000000000-AKKM3:1:1101:9055:3985 1:N:0:1
ATTGGGCGTAAAGGGCGCGTAGGCGGCGTGCTAAGTCGAACGTGAAATCCCCGGGCTCAACCCGGGAACTGCGTCCGAGACTGGCATGCTTGAATCCGGGAGAGGGATGTGGAATTCCAGGTGTAGCGGTGAAATGCGTAGATATCTGGAGGAACATCGGTGGCGAAGGCGGCATCCTGGACCGGTATTGACGCTGAGGCGCGAAAGCCAGGGGAGCAAACGGGATTAGATACCCGAGTA
+
GGGGGGGGGGGGGGGGGGGGGGGGGGGGGGGGGGGGGGGGGGGGGGGGGGGGGGGGGGGGGGGGGGGGGGGGGGFGGGGDGGGGGGGGGGGGGGGGGGGGGGGGGGGGGGGGGDGGGFBEGGGFFFFGGGGGGGGGGGGGGGGGGCFGGGGGGGGGGGGGGGGGGEDGGGGDGGGGGGGGGGGGGGGGGGGGGGGGGGFGE3EGGGDGGFGGGGFGFGGGFGGGFDF>6@<FFCEG>FFG
@M00200:205:000000000-AKKM3:1:1101:18824:4003 1:N:0:1
ATTGGGCTTAAAGGGCTCGTAGGTGGCCAACTAAGTCAGACGTGAAATCCCTCGGCTTAACCGGGGAACTGCGTCTGATACTGGATGGCTTGAATCCGGGAGAGGGACGTGGAATTCCAGGTGTAGCGGTGAAATGCGTAGATATCTGGAGGAACACCGGTGGCGAAGGCGGCGTCCTGGACCGGTATTGACACTGAGGAGCGAAAGCCAGGGGAGCAAACGGGATTAGATACCCCTGTA
+
GGGGGGGGGGGGGGGGGGGGGGGGGGGGGGGGGFGGGGGGGGGGGGGGGGGGGGGGGGGGGGGGGGGGGGGGGGGGGGGGGGGGGGGGGGGGGGGGGGGGFGGGGGGGGGGGGGGGGGGGGGFGGGGGGGGGGGGGGGGGGGGGGGGGGFGGDGGGGGDEGGGGGGGGGGDGGGGGGGGGFGGGGGGGGGEGGGGGGDFFGGGGCEDGD=FGEGFDEGGGGGGGFGD>FFAFCGGG>7FC
@M00200:205:000000000-AKKM3:1:1101:7095:4029 1:N:0:1
ATTGGGCGTAAAGGGCGCGTAGGCGGCGCGACAAGGCGGCGGTGAAAGTCCGGGGCTCAACCCCGGATCGGCCGTGGCGACTGTCGTGCTTGAGCACAGTAGAGGCGGGTGGAATTCCGGGTGTAGCGGTGGAATGCGTAGAGATCCGGAAGAACACCGGTGGCGAAGGCGGCCTGCTGGGCAGTGGCTGACGCTGAGGCGCGACAGCGTGGGGAGCAAACAGGATTAGATACCCTAGTA
+
GGGGGGGGGGGGGGGGGGGGGGGGGGGGGGGGGGGGGGGGGGGGGGGGGGGGGGGGGGGGGGGGGGGGGGGGGGGGGGGGGGGGGGGGGGGGGGGGGGGGGGGGGGGDGCFG7FFGFGGGG:CEFCFGEGGGFGGGGGEECGGFGGGGGEEGFGGGGGGG5?>CCDEGGGGGGGGFFE8CGG8?CGFC5>:FECC=*/C*:CC5E5C78=CCGG3C@5E8978F<DF?F=AFGFG=))*3
@M00200:205:000000000-AKKM3:1:1101:20489:4082 1:N:0:1
ATTGGGTTTAAAGGGTGCGTAGGCTGCGCGGTAAGTCAGAGGTGAAATCCCGGAGCTCAACTTCGGAAATGCCTCCGATACTGCCGCGCTTGAGGACTGGAGAGGAGTCTGGAATTCACAGTGGAGCAGTGAAATGCGTAGATATTGTGAGGAACACTAGTGGCGAAGGCGAGACTCTGGACAGTTCCTGACGCTGAGGCACGAAGGCCAGGGGAGAAAACGGGATTGGTACCCGGCGAAAGA
+
GGGGGGGGGGGGGGGGGGGGGGGGGGGGGGGGGGGGGGGGGGGGGGGGGGGGGGGGGGGGGGGGGGGGGGGGGGGGGGGGGGGGGGGGGGGGGGGGGGGGGGGGGGGGGGGGGGGGGGGGGGGGGGGGGGGGGGGFGGGDGGGGGGFGGGGGGGGGGGGGGGGGGGGGGGGGGGGGGGFFFGGGGG?FFGGFGGGEGGGG=DGGGGDGC=CGF5:));B**9:*2CF()*)*3:*))))2),.
@M00200:205:000000000-AKKM3:1:1101:12113:4112 1:N:0:1
ACTGGGTTTAAAGGGCGCGTAGGCGGCCGAGCAAGGTCGCGGTGAAAGCCCGGGGCTCAACCCCGGGTCGGCCGTGGCAACTACTTGGCTGGAGCACTGTAGGGGCGGGTGGAATTCCGGGTGTAGCGGTGGAATGCGTAGAGATCCGGAAGAACACCGGTGGCGAAGGCGGCCCGCTGGGCAGGAAGATCCCGCAAGGGATCGGCTGACGCTGAGGCGCGACAGCGTGGGGAGCAAACAGGAT
+
GGGGGGGGGGGGGGGGGGGGGGGGGGGGGGGGGGGGGGGGGGGGGGGGGGGGGGGGGGGGGGGGGGGGGGGGGGGGGGGGGGGGGGGGGGGGGGGGGGGGGGGGGGGGGGGGGGGGGGGGGGGGGGGGGDGGGGGGGGGGGGGGGGGFEGGGF8FFGGGGGGGGGGDGGGGGGGGGG>EGGGGGGGEGGGGGGGGECEGGGGGGCC<DEFGE*;BG:=8C<D5DBGGBFE99;889F4>FGB?)
@M00200:205:000000000-AKKM3:1:1101:25958:4125 1:N:0:1
ATTGGGCGTAAAGTGTGCGCAGGCGGCCGAGCAAGTCGAGTGTGAAAGCCCCGGGCTTAACTTGGGAATTGCGCTCGAAACTACTTGGCTGGAGTGTGGCAGAGGAAGGTGGAATTCCACGTGTAGCGGTGAAATGCGTAGAGATGTGGAGGAACACCGATGGCGAAGGCAGCCTTCTGGGCCAACACTGACGCTCATGCACGAAAGAGTGGGGAGCAAACAGGATTAGATACCCCTGTA
+
GGGGGGGGGGGGGGGGGGGGGGGGGGGGGGGGGGGGGGGGGGGGGGGGGGGGGGGGGGGGGGGGGGGEGGGGGGGGGGGGGGGGGGGGGGGGGGGGGGGGGGGGGGGGGGGGGGGGGGGGGGGGGGGGGGGGGGGGGGGGGGGGGFGGFGFDEGGGGGGGGGGGGGGGGGGG>8FGGGG?EFFGGGGGFGGGGGDEECEGGGGG5EG*;?CGGGFDEGG6/>FF1D77FFBGGFGFFFFG
@M00200:205:000000000-AKKM3:1:1101:20185:4126 1:N:0:1
ACTGGGTTTAAAGGGTCCGTAGGCGGTCCGGAAAGTCAGATGTGAAATCCCACAGCTCAACTGTGGAACTGCATTTGAAACTCCCGGACTAGAGTGTGGGAGGGGTGAAGGGAATTCCCGGTGTAAGGGTGAAATCTGCAGAGATCGGGAGGAACACCTGTCGCGAAGGCGCTTCACTGGCCCACCACTGACGCTCAGGGACGAAAGCTAGGGGAGCAAACGGGATTAGATACCCTTGTA
+
GGGCFGGGGGFGGGGGGEGGGGDGGGFGGGGGGGGGGGGGGGGGGGGGGGGGGGGGGGFGGGGFGGGGGGGFGGGGGGGGGCFGGGGGEGGGGGGGFGGGFGGGGGGGGGGGGGDFGGGGDGGGFGGFGGGGGGGFGFGGDFFFD9FEGGGGEDGGCGGGGGGCEGGGGDGCE>EFBBFGF;8EEGCFCCFGE*/=389CFFGGCEGGFGGGGGFGFGGG:<5DF:>4@46CA<<=;5@G
@M00200:205:000000000-AKKM3:1:1101:19396:4129 1:N:0:1
ATTGGGTTTAAAGGGCGTGTAGGCGGTCTGCTAAGTCATGTGTGAAATCCCTCGGCTTAACCGAGGAACGACGCATGAAACTGGCAAGCTAGAGTACCAAAGAGGGGGGTGGAATTCCCGGTGTAGCGGTGAAATGCGTAGATATCGGGAGGAACACCGGTGGCGAAGGCGGCCCCCTGGTTGGATACTGACGCTGAGACGCGAAAGCGTGGGGAGCAAACAGGATTAGATACCCCAGTA
+
DFGGGGEC7EGDFGEGGGGGGGCFCGCCFFGFGFGGGGGGGGFFGGGG<FGFFEGGGGFFCEGEGGGGGG=FGGCEGGGGGGGCGGE@GGGFGGGGGGGGGG@FFGDGGGD7<<FFGGGGC1=FG,CFGFGGGGGGGGGGGDFFGGGGGGCE*;FFGGGGECEFGGG5>FGCEGDCCGGGGGGGGGCC+:<CEGGGGCGFG::8::CDCCCCEGFGB58FGGG5:40,*/67CGDG>D4<
@M00200:205:000000000-AKKM3:1:1101:14308:4138 1:N:0:1
ACTGGGTTTAAAGTGTGCGCAGGTGGCCTCGCAAGTCGAGTGTGAAATCCCCGGGCTTAACTTGGGAATTGCGCTCGAAACTACGGGGCTTGAGTGTGGCAGAGGGAGGTGGAATTCCACGTGTAGCGGTGAAATGCGTAGAGATGTGGAGGAACACCAATGGCGAAGGCAGACCCCTGGGCCAACACTGACACTCATGCACGAAAGCGAGGGGAGCAAACAGGATTAGATACCCTTGTAAGA
+
F<FGGGGCGGFGGDG96FG+@FE@FF,CFFEG76FFGG@F@FGDEGGG,E,C+@FFEGGGGGCEFGF,FEGGDEFGGEFGGGA=CBC+CFEGGGGC5BFE=F<BF74?=?DBFFFGGGC,=FFFGGGGGGGGGGGGGG+BGGDGGGAGGCFGGGGGGGGDDGGGGGGGGG7:*,*21>FFFF@*:88C?FGG6FF*<+5+=;F5BCDC**=CCGFGFGGGFF6C397<97:F7C8*5?*<C<5
@M00200:205:000000000-AKKM3:1:1101:24045:4143 1:N:0:1
ATTGGGCTTAAAGCGCACGTAGGCGGCGTGATAAGTTGGGTGTGAAAGCCCTGGGCTCAACCCAGGAAGTGCATTCAAAACTGTCACGCTTGAATCTCGGAGGGGGTCAGAGAATTCCCGGTGTAGAGGTGAAATTCGTAGATATCGGGAGGAATACCAGTGGCGAAGGCGCTGACCTGGACGAAGATTGACGCTGAGGTGCGAAAGCGCGGGAGCAAACAGGATTAGATACCCCTGTA
+
GGGGGGGGGGGGGGGGGGGGGGGGGGGGFGEGGGGGGGGGGGGGGGGGGGGGGGGGGGGGGGGGGGGGGGGGGFGGGGGGGGGGGGGGGGGGGGGGFGGGGGGGGGGGGGGGGGGGGFGGGGGGGGGGGGGGGGGGGGGGGGGGGGGGGGGGGGGGGGGGGGGGGGGGGGGGGGDGGGGGGGGGEGGGGGGGGDGDGGGGGGGEGGGDEGGGGGFGFGGGGGFC47=<FFFGGGGGFFF
@M00200:205:000000000-AKKM3:1:1101:13705:4157 1:N:0:1
ATTGGGTTTAAAGAGCTCGTAGGCGGCTTGTCGCGTCGACCGTGAAAACTTGAGGCTCAACCTCAAGCTTGCGGTCGATACGGGCAGGCTAGAGTTCGGTAGGGGAGACTGGAATTCCTGGTGTAGCGGTGAAATGCGCAGATATCAGGAGGAACACCGATGGCGAAGGCAGGTCTCTGGGCCGATACTGACGCTGAGGAGCGAAAGCGTGGGGAGCGAACAGGATTAGATACCCTGGTA
+
GGGGGGGGGGGGGGGGGGGGGGGGGGGGGGGGGGGGGGGGGGGGGGGGGGGGGGGGGGGGGGGGGGGGGGGGGGGGGGGGGGGGGGGGGGGGGGGGGGGGGGGGGGGGGGGGGGGGGGGGGGGGGGGGGGGGGGGGGGGGGGGGGGGFGGGGGGGGGGGGGGGGGGGGGGGGGGGGGGGGGGGGGGGGGGGGGGGGGGGGGGGGGECFGCGGGG;DBGGGGGGG?GC<?@BG+<@*7@@C
@M00200:205:000000000-AKKM3:1:1101:13870:4191 1:N:0:1
ATTGGGTGTAAAGGGTGCGTAGGCGGATCGTTAAGTCAGTGGTCAAATTGAGGGGCTCAACCCCTTCCCGCCATTGAAACTGGCGATCTTGAGTGGAAGAGAAGTATGCGGAATGCGTGGTGTAGCGGTGAAATGCATAGATATCACGCAGAACCCCGATTGCGAAGGCAGCATGCCGGCTTCCGACTGACGCTGAAGCACGAAAGCGTGGGGATCGAACAGGATTAGATACCCCTGTA
+
GGGGGGGGGGGGGGGGGGGGGGGGGGGGGGGGGGGGGGGGGGGGGGGGGGGGGGDGGGGGGGGGGGGGGGGGGGGGGGGGGGGGGGGGFFFFGFGGGGGGGGGGGGGGGGGCFGGGGGGGGGGGGGGGGGGGFGGGGGGGGGGGGGGGFGGGGGGGGGGGDEFEEGCFGGGGGGGGGGGGGGGGGGGGGFGEGEGGGGGGGGGGGGFCEEEEDC5>B=FGGGGF?7C>==4:EECG5?F
@M00200:205:000000000-AKKM3:1:1101:7828:4192 1:N:0:1
ATTGGGTTTAAAGGGCTCGTAGGCGGTTTGTCACGTCGGGAGTGAAAACTCAGGGCTTAACCCTGAGCCTGCTTCCGATACGGGCAGACTAGAGGTATGCAGGGGAGAACGGAATTCCTGGTGTAGCGGTGAAATGCGCAGATATCAGGAGGAACACCGGTGGCGAAGGCGGTTCTCTGGGCATTACCTGACGCTGAGGAGCGAAAGTGTGGGGAGCGAACAGGATTAGATACCCCAGTA
+
GGGGGGGGGGGGGGGGGGGGGGGGGGGGGGGGGGGGGGGGGGGGGGGGGGGGGGGGGGGGGGGGGGGGGGGGGGGGGGGGGGGGGGGGGGGGGGGGGGGGFG@FGGGGGGGGGGGGGGGGGGGGGGGGGGGGGGGGGGGGGEFGGGGF7FGGGGGGGGGGGGGGGGDEGFGGGGDF+?EFFGGFGGGGGGGGGGGGGGGGGCEGGGGCFGGGGGFG@CGE3CFD(CC>664>7,<*:5?F
@M00200:205:000000000-AKKM3:1:1101:9981:4193 1:N:0:1
ATTGGGTATAAAGCGTGCGCAGGCGGCCTCTTAAGTCAGATGTGAAATCCCCGGGCTTAACCTGGGAACTGCGTTTGAAACTGGGAGGCTAGAGTGTGGAAGAGGGGGGTGGAATTCCAGGTGTAGCAGTGAAATGCGTAGAGATCTGGAGGAACACCGATGGCGAAGGCAGCCCCCTGGGCTGACACTGACGCTCATGCACGAAAGCGTGGGGAGCAAACAGGATTAGATACCCCCGTA
+
GGGGGGGGGGGGGGGGGGGGGGGGGGGGGGGGGGGGGGGGGGGGGGGGGGGGGGGGGGGGGGGGGGGGGGGGGGGGGGGGGGGGGGGGGGGGGGFGGGGGGGGGGGGDGGDGGGGFGGGGGFGGGGGGGGFGGGGGGGGGFFGFGGGGGBFGGFGGGGGGGGGGGGGGGFGGGGGCEGGGGGGGGGGFCCGGGDCEGG7??CCEEE)CECEEGC>C:FGGDC8C?C7)*0:CFFF3>EEE
@M00200:205:000000000-AKKM3:1:1101:18010:4197 1:N:0:1
ACTGGGTTTAAAGTGTGCGCAGGCGGCCGAGCAAGTCGAGTGTGAAAGCCCCGGGCTTAACTTGGGAATTGCGCTCGAAACTACTTGGCTGGAGTGTGGCAGAGGAGGGTGGAATTCCACGTGTAGCGGTGAAATGCGTAGAGATGTGGAGGAACACCGATGGCGAAGGCAGCCCTCTGGGCCAACACTGACGCTCATGCACGAAAGCGTGGGGAGCAAACAGGATTAGATACCCCCGTA
+
GGGGGGGGGGGGGGGGGGGGGGGGGGGGGGGGGGGGGGGGGGGGGGGGGGGGGGGGGGGGGGGGGGGGGGGGGGGGGGGGGGGGGGGGGGGGGGGGGGGGGGGGGGGGGGGGGGGGGGGGGGGGGGGGGGGGGGGGGGGGGDGGGGGGGGGGGGGGGGGGGGGGGGGGGGGGGGGGGGGGGGGGGGGGGGGGGGGGGGGGGGGGGGGFGGGGGGFGFGGGGGGGBFFBFFFCFGGFDDFG
@M00200:205:000000000-AKKM3:1:1101:5153:4235 1:N:0:1
ATTGGGTATAAAGGGCGCGTAGGCGGGATGGCAAGTCAGTCGTGAAATCTCTCGGCTCAACCGAGAAACGTCGGCTGATACTGCCGTTCTTGAGGGATGCAGAGGAGACTGGAATTCCCGGTGTAGCGGTGAAATGTGTAGAGATCGGGAGGAACACCGGTGGCGAAGGCGGGTCTCTGGGCATTTCCTGACGCTGAGGCGCGAAAGCGTGGGGAGCAAACGGGATTAGATACCCCAGTACGGT
+
GGGGGGGGGGGGGGGGGGGGGGGGGGGGGGGGGGGGGGGGGGGGGGGGGGGGGGGGGGGGGGGGGGGGGGGGGGGGGGGGGGGGGGGGGFFFGGGGGGGGGGGGGGGGGGGGGGGGGGGGGGGGGGGGGGGGGGGGGGGGGGFGGGGGGGGGGGGGGGGGGGGGGGGGGGGGGGGGGGGGGGGGGFGECGCGGG3EGGGGGGGDGGGFGEEGGDBDFFECGD?D?GF>?F>GFFC30)9C*(((
@M00200:205:000000000-AKKM3:1:1101:8349:4286 1:N:0:1
ATTGGGTGTAAAGAGCGTGTAGGCGGTTTGACAAGTCCGTCGTGAAAGTCCAGGGCTCAACCCTGGGATGCCGGTGGAAACTGTCGGGCTAGAGTCCGGAAGAGGCGAGTGGAATTCCTGGTGTAGCGGTGAAATGCGCAGATATCAGGAGGAACACCAACGGCGAAGGCAGCTCGCTGGGACGGTACTGACGCTGAGACGCGAAAGCGTGGGGAGCGAACAGGATTAGATACCCTAGTA
+
GGGGGGGGFGGGGGGGGGGEGGGGGGGGGGGGGGGGGGGGGGFGGGGGGGGGGGGGGGGGGGGGGGGGGGGFGGFGGGGGGGGGGGGGGGGGGGGGGGGGGGGGGGGGGGGFGGGGGGFGFFGFGGFGGGGGGGGGFGGGGGGGGGGGGGGEGFGGGGGGFGDEGGBGCFGGGGGGGGGDEFFEEGGGGGGGGEGGGGGGGGE*??<CCEEGGCDCEGGGCGGGFCF?FF<GGCGCFFF7
@M00200:205:000000000-AKKM3:1:1101:22583:4299 1:N:0:1
ATTGGGTTTAAAGCGCGTGTAGGCGGGGCGGTGCGTCGGCCGCTGAAATCCCCCGGCTCAACCGGGGAAGGGGCGCCGATACGACCGGCCTGGAGCGACGTAGGGGGAACTGGAACTTCCGGTGGAGCGGTGAAATGCGTTGAGATCGGAAGGAACGCCCGTGGCGAAAGCGAGTTCCTGGACGTCGGCTGACGCTGAGACGCGAAAGCCAGGGGAGCGAACGGGATTAGATACCCCTGTA
+
@EGGGGGGGGGGGGGGGGGGDGGGGGGGFC>FEGGGGGGGGGGGGEGGGGGGGGGGG@FGGGGGGGGCCFGGGGGCFEFGGGGFFFGGGGGGDGGGG7FCFGGCGDGGGGGGGCGGGGGGDGEGDFFGGGGGGCFGGGGEGGFGGGGGGGGG:EFGEDGGGGCCGGGGGGG>EEGGFFGGGFFGGGGDCFGFDEGGGEGGGGE>E59CFGGCF*57<1CE37=D155:=FB*+<CF5:FF*
@M00200:205:000000000-AKKM3:1:1101:18834:4314 1:N:0:1
ATTGGGCGTAAAGGGCTCGTAGGCGGCCAACTAAGTCAGACGTGAAATCCCTCAGCTTAACTGGGGAACTGCGTCTGATACTGGATGGCTTGGATCCGGGAGAGGGATGCGGAATTCCAGGTGTAGCGGTGAAATGCGTAGATATCTAGCGGAACGCCGAAGGTGAAGACAAGCGACTGGGCCGATTCTGACGCTGAGGCACGAAAGCGTGGGGAGCGAACGGGATTAGATACCCCAGTA
+
GGGGGGGGGGGGGGGGGGGGGGGGGGGGGGGGGGGGGGGGGGGGGGGGGGGGGGGGGGGGGGGGGGGGGGGGGGGGGGGGGGGGGGGGGGGGGGGGGGGGGGGGGGGGGGGGGGGGGGGGGGGGGGGGGGGGGGGGGGGGGGGGGGGGGGGGGGGGGGGGGGGGGGGGGGGGGGGGGGGGGGGGEGGGGFGGGGGGGGGGGGGGGEGGGGGGGGFGBGGGGGGG2<FFFFFC??CC>BFG
@M00200:205:000000000-AKKM3:1:1101:15728:4380 1:N:0:1
ATTGGGTGTAAAGGGCGCGTAGGCGGGATGGCAAGTCAGTCGTGAAATCTCTCGGCTCAACCGAGAAACGTCGGCTGATACTGCCGTTCTTGAGGGATGCAGAGGAGTCTGGAATTCCCGGTGTAGCGGTGAAATGTGTAGAGATCGGGAGGAACACCGGTGGCGAAGGCGGGACTCTGGGCCTACCCTGACGCTGAGGCGCGAAGGCGTGGGGAGCAAACGGGATTAGATACCCTGGTA
+
GGGGGGGEFGGGGGGGGGGGGGGGGGGGGGGGGGGGGGGGGGGGGGGGGGGGGGGGGGGGFGGGGGGGGGGGGGGGGGGGGGGGGGGGGGGGGGGGGGGGGGGGGGGGGGGGGGGGFGGGGGEG,EFGGFGGGGGGGGGGGGGGGGGGGGGGGGGGGGGGGEGGGGGGGGGGGGGGGGFGGGGGGGGFGGGGGGGGGGGGGGGGGEGGGGGEGE>DDGGGGGDG:DCBFFFGGGFGFFFG
@M00200:205:000000000-AKKM3:1:1101:13477:4393 1:N:0:1
ACTGGGTTTAAAGGGTCCGTAGGCGGTCGGTTAAGTCGGATGTGAAATCTCGTGGCCCAACCACGAGCGGTCATTCGAAACTAATCGGCTAGAGGGCTGGAGAGGAGACTGGAATTGTCGGTGTAGCGGTGAAATGCGTAGAGATCGACAAGAACACCGGTGGCGAAGGCGGGTCTCTGGACAGTTCCTGACGCTGAGGGACGAAAGCTAGGGGAGCAAACGGGATTAGATACCCTCGTA
+
FGGGGGGGGGGGGGGGGGGGGGGGGGGGGGGGGGGGGGGGGGGGGGGGGFGGFGGGFFGGGGGGGGGGGGGGGGGGGGGGGGGGGGGGGGGGGGGGGGGGGGGGGGGGGGGGGGGGGGGGGGGGGFGGGGGGGGGGGGGGGGGGGGGGGGGGGGGGGGGGGEGGGGGGGGGGCEGFGGGGGGGGGF+<FFEGGGGGG>FECGGGGGGFGGGGGGDC>GGGGGGGFDGBFFFGC?E*.07E
@M00200:205:000000000-AKKM3:1:1101:25915:4397 1:N:0:1
ATTGGGCGTAAAGGGCTCGTAGGCGGTTTGTCGCGTCGGGAGTGAAAACTCAGGGCTTAACCCTGAGCCTGCTTCCGATACGGGCAGACTAGAGGTATGCAGGGGAGAACGGAATTCCTGGTGTAGCGGTGAAATGCGCAGATATCAGGAGGAACACCGGTGGCGAAGGCGGTTCTCTGGGCATTACCTGACGCTGAGGAGCGAAAGTGTGGGGAGCGAACAGGATTAGATACCCCTGTA
+
GGGGGGGGGGGGGGGGGGGGGGGGGGGGGGGGGGGGGGGGGGGGGGGGGGGGGGGGGGGGGGGGGGGGGGGGGGGGGGGGGGGGGGGGCGGGGGGGGGGGGGGGGGGGGGGGGGGGGGGGGGGGGGGGGGGGGGGGGGGGGGGGGGGGGGGGGGGGGGGGGGGGGGGGGGGGGGCFGGGGGGGGGGGGGGGGGGGGGGGGGGGGGGGGGGGGGGFGFGGGGGGGFDFBFFFGFFGGFFFG
@M00200:205:000000000-AKKM3:1:1101:15860:4467 1:N:0:1
ATTGGGTATAAAGGGCGCGTAGGCGGGCTGTCAAGTCTGGGGTGAAATCCCGCGGCTCAACCGTGGAACTGCCTCAGATACTGACGGCCTCGAGGGAGGTAGGGGCGTGCGGAACTGTAGGTGGAGCGGTGAAATGCGTTGATATCTACAGGAACTCCGGTGGCGAAAGCGGCGCGCTGGACCTCTTCTGACGCTGAGGCGCGAAAGCTAGGGGAGCAAACGGGATTAGATACCCTAGTAAGA
+
GGGGGGGGGGGGGGGGGGGGGGGGGGGGGGGGGGGGGGGGGGGGGGGGGGGGGGGGGGGGGGGGGGGGGGGGGGGEFGGGGGGGGGGGGGGGGGGGGGGGGGGGGGGGGGGGGGGGGGGGGGGGGGGGGGGGGFDGGGEGGGGGGGGGGGGGGGGGGGGGGGGGGGGGGGGGGGEGGGGGGGGGGGGGGGGGDGGGCEGGGGGGGGGGGCCGGGFGFGGFGDDGFGFFFFFCFFC=FFFGGFF
@M00200:205:000000000-AKKM3:1:1101:26307:4478 1:N:0:1
ATTGGGTTTAAAGGGCGCGTAGGCGGCCACCGCAAGTCGACTGTGAAATCTCCGGGCTTAACCCGGAAAGGTCAGCCGATACTGCGGGGCTAGAGTGCAGAAGGGGCAACTGGAATTCTCGGTGTAGCGGTGAAATGCGTAGATATCGAGAGGAACACCTGCGGCGAAGGCGGGTTGCTGGGCTGACACTGACGCTGATGCGCGAAAGCTAGGGGAGCGAACGGGATTAGATACCCCAGTA
+
GGGFGGGGGGGGC9CGGGGGGGGGGEGGGGGGGGGGGGDGGGGGGGGGGGGGGGGDGGFGCGGGGDGGGFGGGGGGGGGGEGGGGGGGGGGGGGGGGGGGGGGFCDGGGGGFFBFFGGCGGGGGGFGGGDGGGGGGGGGGGGGGGFGGGFGGGFEFGGGGGGGEGGGGGDFGEGGGGGFCGCGGGGFGG46:CEGEGDECGGG>CGD<FG@6683C)75CDDE3(*/47927<CCF.)7<F
@M00200:205:000000000-AKKM3:1:1101:22310:4511 1:N:0:1
ATTGGGTGTAAAGAGCGTGTAGGCGGCCAGACAGGTCTGTTGTGAAAACTAGAGGCTTAACCTCTAGACGTCGACAGAAACCGTTTGGCTAGAGTCCGGAAGAGGAGAGTGGAATTCCTGGTGTAGCGGTGAAATGCGCAGATATCAGGAAGAACACCAATGGCGAAGGCAGCTCTCTGGGACGGTACTGACGCTGAGACGCGAAAGCGTGGGGAGCGAAAAGGATTAGATACCCCTGTA
+
GGGGGGGGGGGGGGGGGGGGGGGGGGGGGGGGGGGGGGGGGGGGGGGGGGGGGGGGGGGGGGGGGGGGGGGGGGGGGGGGGGGGGGGGGGGGGGGGGGGGGGGGGGGGGGGGGGGFGGGGGGGGGGGGGGDGGGGGGGGGGGGGEFGGGGGGGGGGGGGGGGGGGGCGGGGGGGGGGGGGGGGGGGGGGDFGEGGCGFFGGGGGGG3FEGGGGC:DDCE8)9CD?C7<F42CE6EG5>6E
@M00200:205:000000000-AKKM3:1:1101:5795:4542 1:N:0:1
ATTGGGTTTAAAGGGTGCGCAGGCGGTCTGCTAAGCAGGGTGTGAAAGCCCCCGGCTCAACCGGGGAATTGCGCCCTGAACTGGCAGGCTTGAGTGAGATAGAGGTGTGCGGAACTTCCGGTGGAGTGGTGAAATGTGTTGATATCGGAAGGAACGCCAGAGGCGAAAGCGGCACACTGGGTCTCAACTGACGCTGAGGCACGAAAGCCAGGGGAGCAAACGGGATTAGATACCCGCGTA
+
GGGGGGGGGGGGGGGGGGGGGGGGGGGGGGGGGGGGGGGGGGGGGGGGGGGGGGGGGGGGGGGGGGGGGGGGGGGGGGGGGGGGGGGGGGGGGGGGGGGGGGGGGGGGGGGGGGGGGGGGGGGGCG3FFGGGGGGGGGFGGGGGGGGGGGGGGGGGEGGGDGGGGGGGGGDEEEEGGGGGGGGGGGGGGGGGGGGDCFGGGGGGGGGGFFGGGGEGFGFD4>EG(CFFF?2>FFGG37DG
@M00200:205:000000000-AKKM3:1:1101:16405:4569 1:N:0:1
ATTGGGTTTAAAGTGTGCGCAGGTGGCCGCGCATGTCGAGTGTGAAATCCCCGGGCTTAACTTGGGAATTGCGCTCGAAACTACGTGGCTAGAGTGTGGCAGAGGAAGGTGGAATTCCACGTGTAGCGGTGAAATGCGTAGAGATGTGGAGGAACACCAATGGCGAAGGCAGCCTCCTGGGCCAACACTGACACTCATGCACGAAAGCGTGGGGAGCAAACAGGATTAGATACCCGGGTA
+
GGGGGGGGGGGFGGGGGGGGGGGGGGGGGGGGGGGGGGGGGGGGGGGGGGGGGGGGGGGGGGGGGGGGGGGGGGGGGGGGGGGGGGGGGGGGGGGGGGGGGGGGGGGGGGGGGGGGGGGGGGGGGGGGGGGGGGGGGGGGGGGGGGGGGGGGGGGGGGGGGGGGGGGGGGGGGGGGGGGGFGGGGGGGGGGGGGGGGGGGGGGGGEDGGGGGGGFGFGGFFGD4:GGBFFAGGGGGFBFG
@M00200:205:000000000-AKKM3:1:1101:16023:4594 1:N:0:1
ATTGGGTTTAAAGAGCTCGTAGGCGGTTTGTCACGTCTGCTGTGAAATCCCGAGGCTCAACCTCGGGTCTGCAGTGGGTACGGGCAGACTAGAGTGCGGTAGGGGAGAATGGAATTCCTGGTGTAGCGGTGGAATGCGCAGATATCAGGAGGAACACCGATGGCGAAGGCAGTTCTCTGGGCCGTAACTGACGCTGAGGAGCGAAAGCGTGGGGAGCGAACAGGATTAGATACCCCAGTA
+
GGGGGGGGGGGGGGGGGGGGGGGGGGGGGGGGGGGGGGGGGGGFGGGGGGGGGGGGGGGGGGGGGGGGGGGGGGGFGGGGGGGGGGGGGGGGFFGGGGGGGEGGGGGGGGGGGGGGGGGGGGGGGGGGGGGGGGGGGGGGGGGGGGGGGGGGGGGGGGGGGGGGGGGGGGGGGGGGGGGGGGGGGGGGGGGGGGGGGGGGGGGGEGGGGGG>CDBGFGGGGGGG06C<FFFDGFGC@>FF
@M00200:205:000000000-AKKM3:1:1101:15370:4606 1:N:0:1
ATTGGGTTTAAAGGGCTCGTAGGCGGCCAACTAAGTCACACGTGAAATCCCTCGGCTCAACCGGGGAACTGCGTTTGATACTGGATGGCTTGAGTTTGGGAGAGGAATGCGGAATTCCAGGTGTAGCGGTGAAATGCGTAGATATCGGGAAGAACACCTATGGCGAAGGCAGCTCTCTGGGACGGTACTGACGCTGAGACGCGAAAGCGTGGGGAGCGAACAGGATTAGATACCCGAGTA
+
GGGGGGGGGGGGGGGGGGGGGGGGGGGGGGGGGGGGGGGGGGGGGGGGGGGGGGGGGGGGEGGGGGGGGGGGGGGGGGGGGGGGGGGGGGGGGGGGGGGGGGGGGGGGGGGGGGGGGGGGGGGGGGGGGGEGGGGGGGGGGGGGGGGGGGGGGGGGGGGGGFGGGGGGGGGGGGGGGGGGGGGGGGGGGGGGGGGGGGGGGGGGGGGGGGGGGGFGFGEGCGGG6FFFFBFGFFFGFFFG
@M00200:205:000000000-AKKM3:1:1101:9117:4609 1:N:0:1
ATTGGGTATAAAGGGAGCGTAGACGGCGGGGCAAGTCTGGAGTGAAAGGCCGGGGCCCAACCCCGGGACCGCTCTGGAAACTGCCCGGCTGGAGTGCGGGAGAGGTAAGCGGAATTCCTAGTGTAGCGGTGAAATGCGTAGATATTAGGAGGAACACCAGCGGCGAAGGCGGCTTACTGGACCGTGACTGACGTTGAGGCTCGAAAGCGTGGGGAGCAAACAGGATTAGATACCCCAGTA
+
GGGGGGFGGGGGFGGGGGGGGGGGGGGEGGGGGGGGCCFFFGFFFGGFFGGGGGC@F=FFGGGGGGGGGGFCFGGFFFGGGDGG@FEGG:FFDGGGD5<FFGGGGGGGGGGGGFGGGGGGGGGGGGGGGGGFECFGGEGEEFGFGGGGGGGGGGGGGGGGGDEGGGGGGDCEEGEGFDEGGGGCCF88?7?CCEG58+;5:<58CEDC?:CEGCBD3FFCGFGGFFFFF4:DEEFD5@:?
@M00200:205:000000000-AKKM3:1:1101:21935:4630 1:N:0:1
ACTGGGCTTAAAGGGTGCGTAGGCGGTCTATTAAGTCAGTGGTGAAATATGGCAGCTTAACTGTCAGGGTGCCATTGATACTGATGGACTTGAGTGAAGTCGAAGTAGGCGGAATTGACGGTGTAGCGGTGAAATGCTTAGATATCGTCAAGAACACCGATAGTGAAGACAGCTTACTAGGCTTATACTGACGCTGAGGCACGAAAGTGTGGGGATCAAACAGGATTAGATACCCGAGTAAGA
+
GGGGGGGGGGGGGGGGGGGGGGGGGGGGGGGGGGGGGGGGGGGGGGGGGGGGGGGGGGGGGGGGGGGGGGGGGGGGGGGGGGGGGGGGGGGGGGGGGGGGGGGGGGGGGGGGGGGGGGGGGGGGGGGGGGGGGGGGGGGGGGGGGGGGGGGGGGGGGGGGGGGGGGGFGGGGGGFGFFGGGGGGGFGGGGGGEGC5CD@CGGGGGGGG7FGCF>BGFFBC7DGGDFGFFF<FFFGDEA5EC))
@M00200:205:000000000-AKKM3:1:1101:20091:4646 1:N:0:1
ATTGGGCATAAAGGGCGCGTAGGCGGGATGGTAAGTCGGTCGTGAAAGCCCTCGGCTCAACCGAGGAGGGTCGGCCGATACTGCCATTCTTGAGGGATGCAGAGGAGACTGGAATTCCCGGTGTAGCGGTGAAATGTGTAGAGATCGGGAGGAACACCGGTGGCGAAGGCGGGTCTCTGGGCATTTCCTGACGCTGAGGCGCGAAAGCGTGGGGAGCAAACGGGATTAGATACCCTCGTA
+
GGGGGGGGGGGGGGGGGGGGGGGGGGGGGGGGGGGGGGGGGGGGGGGGGGGGGGGGGGGGGGGGGGGGGGGGGGGGGDGGGGGGGGGGGGGGGGGGGGGGGGGGGGGGGGGGFGGGGGGGEGGGGGGGGGGGGGFGGGGGGGGGGGGGGGDEGFGGGEFFECGFEGGDGGGGGECGGGGGGDGGGGGGGGGGGGGGGFGGGCEGGGCG=CCGGG:C:EG6CDGDB3<2FFFGGGGFFDFG
@M00200:205:000000000-AKKM3:1:1101:15799:4660 1:N:0:1
ATTGGGCTTAAAGGGAGCGTAGGCGGATAGTTTAGTCAGAGGTGAAAGCCCAGGGCTCAACCTTGGAATTGCCTTTGATACTGGCTATCTTGAGTATGGAAGAGGTATGTGGAACTCCGAGTGTAGAGGTGAAATTCGTAGATATTCGGAAGAACACCAGTGGCGAAGGCGACATACTGGTCCATTACTGACGCTGAGGCTCGAAAGCGTGGGGAGCAAACAGGATTAGATACCCTAGTA
+
GGGGGGGGGGGGGGGGGGGGGGGGGGGGGGGGGGGGGGGGGGGGGGGGGGGGGGGGGGGGGGGGGGGGGGGGGGGGGGGGGGGGGGGGGGGGGGGGGGGGGGGGGGGGGGGGGGGGGGGGGGGGGGGGGGGGGGGGGGGGGGGGGGGGGGGGGGGGGGGGGGGDDGGGGGGGGGGGGGGGGGGGCFGGGGGGEGGGGGFGFGGGGGDGGGGGGGFGDGGGGG8F@FDFFFFGGGGGFFFG
@M00200:205:000000000-AKKM3:1:1101:20462:4670 1:N:0:1
ATTGGGCTTAAAGGGCTCGTAGGCGGTCCGTCACGTCGGGAGTGAAAACTCAAGGCTCAACCTTGAGCGTGCTTCCGATACGGGCGGACTAGAGGTATGCAGGGGAGAACGGAATTCCTGGTGTAGCGGTGGAATGCGCAGATATCAGGAGGAACACCGGTGGCGAAGGCGGTTCTCTGGGCATTACCTGACGCTGAGGAGCGAAAGCATGGGGAGCGAACAGGATTAGATACCCGTGTA
+
GGGGGGGGGGGGGGGGGGGGGGGGGGGGGGGGGGGGGGGGEGGGGGGFGGGGGDGGGGGGGGGGFGGGGGGGGGFGGGGGGGGGGGGGGGGGGGGGGGGGGGGGGGGGGGGGGDGGGGGGGGGGGFFGGGGGGFGGGGGGGGGGGGGGGGGGGGGGGGGGGGGGDGDGGGGGGGGGGGGGGGGGGGGGGGGGGGCEGGGGGGGGEEGGDCFDGGFGFGGCGGGG:CFDFFFGGGGD>EFG
@M00200:205:000000000-AKKM3:1:1101:16926:4674 1:N:0:1
ATTGGGTATAAAGGGCGCGTAGGCGGCTTTGCAAGTGACGGGTGAAATCCCTCGGCTTAACCGAGGAACTGCCTGTCAGACTGTGAGGCTTGAGACCGGGAGAGGTGAGTGGAATTCCCAGTGTAGCGGTGAAATGCGTAGATATTGGGAGGAACACCAGTGGCGAAGGCGGCTCACTGGACCGGAACTGACGCTGAGGCGCGAAAGCGTGGGGAGCAAACAGGATTAGATACCCGAGTA
+
GGGGGGGGGGGGGGGGGGGGGGGGGGGGGGGGGGGGGGGGGGGGGGGGGGGGGGGGGGGGGGGGGGGGGGGGGGGGGGGGGGGGGGGGGGGGGGGGGGGGGGGGGGGGGGGGGGGGGGGGGGGGGGGGGGGGGGGGGGGGGGGGGGGGGGGGGGGGGGGGGGGGGGGGGGGGGEGGGGGGGGGGGGGEFGGGGGGGGGGGGGGGEGGGGGGGGG@GBCGCGGGGBGGFFFFGGFGGFFFG
@M00200:205:000000000-AKKM3:1:1101:16830:4698 1:N:0:1
ATTGGGCATAAAGTGTGCGCAGGCGGCCATGCAAGTCGAGTGTGAAAGCCCCGGGCTTAACTTGGGAATTGCGCTCGAAACTACGTGGCTGGAGTGTGGCAGAGGAAGGTGGAATTCCACGTGTAGCGGTGAAATGCGTAGAGATGTGGAGGAACACCAATGGCGAAGGCAGCCTTCTGGGCCAACACTGACGCTCATGCACGAAAGCGTGGGGAGCAAACAGGATTAGATACCCCTGTAAGA
+
GGGGGGGGGGGGGGGGGGGGGGGGGGGGGGGGGGGGGGGGGGGGGGGGGGGGGGGGGGGGGGGGGGGGGGGGGGEGGGGGGGGGGGGGGGGGGGGGGGGGGGGGGGGGGGGGGGGGGGGGGGGGGGGGGGGGGGGGGGGGEGGGGGFGGGGGGGGGGGGGGGGGGGGGGGGGGGGGGGGGGGGGGGGGGGGGGGDGGFGGFFGGGGCFEGGGGG@GFGGGGGGGFCFDFB<C@GFGFFFFGFF
@M00200:205:000000000-AKKM3:1:1101:17609:4717 1:N:0:1
ACTGGGTTTAAAGGGCGCGTAGGTGGCCTGCTAAGTCGAACGTGAAATCCCTGGGCTCAACCCAGGAACTGCGTCCGATACTGTTTGGCTTGAATCCGGGAGAGGGATGTGGAATTCCAGGTGTAGCGGTGAAATGCGTAGATATCTGGAGGAACACCGGTGGCGAAGGCGACATCCTGGACCGGTATTGACGCTGAGGCGCGAAAGCCAGGGGAGCAAACGGGATTAGATACCCTCGTA
+
GGGGGGFGGGGGGGGGGGGGGGGGGGGGGGGGGGGFGGGGGGGGGGGGGGGGGGGGGGGGGGGEGGGGGGGGGGGGEEEGGGFGGAGGGGGGGGGGCFGGGGGGGGGGGGGGGGGGGGGGGGGGGGGGGGGGGGGGGGGGGGGGGGGGGGGGGGGGGGGGFGGGGDEGGGGGGG8FGGFFFGGGGG>FFGGGGGGG8CFFGGGGGEGGGGGGGGFGFG8FGGDGBCGFFF)*3CC6<5>E
@M00200:205:000000000-AKKM3:1:1101:24669:4734 1:N:0:1
ACTGGGTTTAAAGCGCGTGTAGGCGGATTCGTGCGTCGGTCGCTGAAATCCCCCGGCTCAACCGGGGAACGGGCGCGGATACGACGAGTCTGGAGGGGCATAGGGGGACCTGGAACTTCCGGTGGAGCGGTGAAATGCGTTGAGATCGGAAGGAACGCCCGTGGCGAAAGCGAGGTCCTGGATGCCTGCTGACGCTGAGACGCGAAAGCCAGGGGAGCGAACGGGATTAGATACCCGAGTA
+
GGGGGGFGGCCFGGGGEGGGGGDEGFGGDGEE<FEFFGFGGGGEECEGGGDGGGGGGFGGGGGGDGGGGGGGGGGGGGGGGGFGCGGEFGGGGEGGGGGGGGGFCFGGGGGGGFGGCFFGDGCFG7CFEG<FGGGGGGGEGGGGGGFFGFEFG88EEECEG8?EGGCEGGGEEEDG>CCFFGGGG?FGCGGDGG3/AE5EFGGGEGCC*:EECCEGEGECGGEG:D93@@A*C@<D@85:2
@M00200:205:000000000-AKKM3:1:1101:26177:4737 1:N:0:1
ATTGGGTGTAAAGGGCTCGTAGGCGGTTCGTCACGTCGGGAGTGAAAACTCGGAGCTCAACTCCGAGCCTGCTTCCGATACGGGCAGACTAGAGGTAGGCAGGGGAGAGCGGAACTCCTGGTGTAGCGGTGGAATGCGCAGATATCAGGAAGAACACCGGTGGCGAAGGCGGCTCCCTGGGCCTTACCTGACGCTGAGGAGCGAAAGCGTGGGTAGCGAACAGGATTAGATACCCGTGTA
+
GGGGGGG;FGGGGGGGFGGGGGGGGGGGGGFFGGGGGGEGDGEGGGGGG8FDCCFEGGGGGGEFGGGGGGGGFFE<F:=ECDG@EGGCDFCFGFGGGGGGGGGGGEGG>7CFGG>DDF,FF@BFAFDGGCC:DCBED@7CEEGGGG;FFG7@FGGGGGGGGGGFDGGGGCFDGG**;FGGGGCCFGGFGGEGGGGEEGCCE5CGDGGGCCGGGGFG?EEED7CD<:FFFFAFGFFDEE:C
@M00200:205:000000000-AKKM3:1:1101:22086:4797 1:N:0:1
ATTGGGCTTAAAGGGTCCGTAGGCGGGCGATTAAGTCAGTGGTGAAAGTCTGTAGCTCAACTATAGAATTGCCTTTGATACTGATCGTCTTGAGTTATAGTGAAGTTGCCGGAATATGTAGTGTAGCGGTGAAATGCATAGATATTACATAGAACACCGATTGCGAAGGCAGGTGACTAACTATATACTGACGCTGATGGACGAAAGCGTGGGGAGCGAACAGGATTAGATACCCGCGTA
+
GGGGGGGGGGGGGGGGGGGGGGGGGGGGGGGGGGGGGGGGGGGGGGGGGGGGGGGGGGGGGGGGGGGG9FGGGGGGGGGGGGGGGGGGGGGGGGGGGGGGGGGGGGGCGGGGGGGGGGGGGGGGGGGGGGGGGGGGGGGGGGGGGFGGGGGGGGGGGEGGGDGGGGG>GGGGGGGC,EGGFFGGGGGGGFGG>EGGGGGGGG=GGG)2?5:BFGFGEGGGDGG4?FF?FF2:+<FGFFFG
@M00200:205:000000000-AKKM3:1:1101:19248:4836 1:N:0:1
ATTGGGTGTAAAGCGCGTGCAGGTGGCGCGGTAAGTTGGGCGTGAAATCTCCCGGCTCAACTGGGAGAGGTCGTTCAATACTACCGTGCTTGAGAGCAGAAGAGGAAGATGGAATTCCCGGTGTAGTGGTGAAATGCGTAGATATCGGGAGGAACACCAGTGGCGAAGGCGATCTTCTGGTCTGTTTCTGACACTCAGACGCGACAGCTAGGGTAGTAAACGGGATTAGATACCCTCGTA
+
GGGGGGGGGGGGGGGGGGGGGGGGGGGGGGGGGGGGGGGGGGGGGGGGGGGGGGGGGGGGGGGGGFGGGGCGCFGGGGGGGGGGGGFFEGGGGGGGGGGGGGGGGGGGGGGGGGGGGGGGGFGGGGGGGGGGGGGGGGGGGDFGFGGGGGGGGGGGGGGGGGGGGGGGGGGG>EFEGGFGGGGGGGGGGGGGGGCFGGGGGGEGDGGGGGFFF?FDFF7+:C=DBDC?FF9FECGGFFFG
@M00200:205:000000000-AKKM3:1:1101:6840:4837 1:N:0:1
ATTGGGTTTAAAGTGTGTGCAGGCGGGTGGCTATGTGCCGTGTGAAAGCTCCGCGCTTATCGCGGAGAGGTCGCGGTAGACAGGCCGCCTGGAGGCTCGGAGAGGTCAGTGGAATTCTCGGTGTAGTGGTGAAATGCGTAGATATCGAGAGGAACACCAGTGGCGCAAGCGGCTGACTGGCCGAGACCTGACGCTGAGACACGACGGCGTGGGGAGCAAACCGGATTCGATCACCCTGTAAGCT
+
FGGGGGGGGGGGGGGGFGGGGGGGGGGGGGGGCEEGGGGGCGFGFGFCCCFGGGG7BFGG<FFEGGGCFGGF@CGGG=C<FGCFFGGGGEDFFGGGDGEG7F7FEFD8>=CCCCDFGGGGDCCEFFFFFGGGGCFGGGEGEDDFGFGGGGGEGGG@FFGG7>FGGGGGC:<7CEEGGFECCF?8C88@7CCGEC3:8@FFFFE/?=DGCC>E:EDDB5?+1983>DC)7*)**2273)0:06))
@M00200:205:000000000-AKKM3:1:1101:22212:4837 1:N:0:1
ATTGGGTTTAAAGGGCTCGTAGGCGGCCAACTAAGTCAGACGTGAAATCCCCAGGCTCAACCTGGGAACTGCGTCTGATACTGGTTGGCTTGAATCCGGGAGAGGGATGCAGAATTCCAGGTGTAGCGGTGAAATGCGTAGATATCTGGAGGAATACCGGTGGCGAAGGCGGCATCCTGGACCGGCATTGACGCTGAGGAGCGAAAGCCAGGGGAGCAAACGGGATTAGATACCCGCGTAAGA
+
GGGGGGGGGGGGGGGGGGGEGGGGGGGGGGGGGGGGGGFGGGGGGGGGGGGGGGGGGGGFCFFGGGGGGGGGFGGGGGGGGGGGGGGGGGGGGGGDGGGGGGGGGGGGGGFGFGFFGCFGGGGGCEGGGGGGGFCFFGGGGGFGGGFGGGGGCGFGGGGGGGGGGGGDGGGGGGGGC?FEC<CGGGGGC=7FE595CFGFGFGDEG37CEFFGGB55=;A*9E<-/93?767:6@DFF):C<9
@M00200:205:000000000-AKKM3:1:1101:24282:4852 1:N:0:1
ACTGGGTTTAAAGGGCGCGTAGGCGGCCTGCTAAGTCGAACGTGAAATCCCTGGGCTCAACCCAGGAACTGCGTCCGATACTGGTTGGCTTGAATCCGGGAGAGGGATGTGGAATTCCAGGTGTAGCGGTGAAATGCGTAGATATCTGGAGGAACACCAATGGCGAAGGCAGCCCCCTGGGCCAACACTGACGCTCATGCACGAAAGCGTGGGGAGCAAACAGGATTAGATACCCTAGTA
+
GGGGGGGGGGGGGGGGGGGGGGGGGGGGGGGGGGGGGGGGGGGGGGGGGGGGGGGGGGGGGGGGGGGGGGGGGGGGGGGGGGGGGGGGGGGGGGGGGGGGGGGGGGGGGGGGGGGGGGGGGGGGGGGGGGGGGGGGGGGGFGGGGGGGGGGGGGGGGGGGGGGGGGGGGGGGGGGGGGGGGGFGGGGGGGGFGGGGGGGGGGGGGGGGGGGGGGFGFGGGGGGGFGGFFFAGFFGGFFFG
@M00200:205:000000000-AKKM3:1:1101:15788:4880 1:N:0:1
ATTGGGCGTAAAGAGCTCGTAGGCGGTTCGGTAAGTCGGGTGTGAAAACTCTGGGCTCAACCCAGAGATGCCACTCGATACTGCCGTGACTCGAGTGCGGTAGGGGAGCGGGGAATTCCTGGTGTAGCGGTGAAATGCGCAGATATCAGGAGGAACACCAGTGGCGAAGGCGCCGCTCTGGGCCGTAACTGACGCTGAGGAGCGAAAGCGTGGGTAGCAAACAGGATTAGATACCCTTGTA
+
GGGGGGGGGGGGGGGGGGGGGGGGGGGGGGGGGGGGGGGGGGGGGGGGGGGGGGGGGGGGGGGGGGGGGGGGGGGGGGGGGGGGGGGGGGFGGGGGGGGGGGGGGGGGGGGGGGGGGGGGGGGGGGGGGGGGGGGGGGGGGGGGGGGGGGGGGGGGGGGGGFGFGGGGGGGGGGGEEGCGGGGGGEGGEFGGGGDGGGGGGGGGGGGGGGGGGGDGEFGGGGEFBG4:@FFCE@GC@FFEF
@M00200:205:000000000-AKKM3:1:1101:7098:4902 1:N:0:1
ATTGGGCGTAAAGGGCGCGTAGGCGGACCGCCAAGTCCGGGGTGAAATCTTTCGGCTCAACCGGAAAAGTGCCTCGGATACTGGCGGTCTCGAGCGAGGTAGGGGCAGGCGGAACTTCCGGTGGAGCGGTGAAATGCGTTGATATCGGAAGGAACTCCGGTGGCGAAGGCGGCCTGCTGGACCTCTCCTGACGCTGAGGCGCGAAAGCTAGGGGAGCAAACGGGATTAGATACCCGGGTA
+
GGGGGGGGGGGGGGGGGGGGGGGGGGGDGGGGGGGGGGGGGGGGGGGGGGGGGGGGGGGGGGEGGGGGGGGGGGGGGGGGGGGGGGGGGGGGGGGGGGGGGGGGGDGGGGGGGGGGGGGGGGGGGGGGGGGGGGGGFGFGGGGGGGEGEGGGGGGFGGGGGGGGGGCEEGGGGEEGGGGGDGGGG6EGGGCEEGDGD5F5EG=ECCDF7CGGGGEGDGGGGDEGFGG?FFBGG6CD>DFE
@M00200:205:000000000-AKKM3:1:1101:26267:4919 1:N:0:1
ACTGGGTATAAAGGGCGCGTAGGCGGTCCCGTAAGTCTTGCGTGAAATCCCCCGGCTCAACTGGGGAACTGCGCGGGAAACTGTGGGGCTTGAGTTCGGGAGAGGGAAGCGGAATTCCGGGTGTAGCGGTGAAATGCGTAGATATCCGGAGGAACACCGGTGGCGAAGGCGGCTTCCTGGACCGACACTGACGCTGAGGCGCGAAAGCTAGGGGAGCAAACGGGATTAGATACCCCCGTAAGA
+
GGGGGGGGGGGGGGGGGGGGGGGGGGGGGGGGGGGGGGGGGGGGGGGGGGGGGGGGGGGGGGGGGGGEFFFGGGGGGGGGGGGGGGGGGGGGGGGGGGGGGGGGGGGGGGGGGGGGGGGGGGGEFGGGGGGGGGGGGGGGGGDGGGGGGGGGGGGGG7FGGGGGGG8FF>EGGGGGGGGGFG6CGGCC6DGFGGGG?EFFEDGGGGGC@FGGGEBGEGGGFGD70CF?FB>7+,<755DE<<A
@M00200:205:000000000-AKKM3:1:1101:15114:4931 1:N:0:1
ATTGGGTTTAAAGGGCGCGTAGGCGGCCTCTGCAAGTCGACTGTGAAATCTCCGGGCTTAACCCGGAAAGGTCAGCCGATACTGCAGGGCTAGAGTGCAGAAGGGGCAACTGGAATTCTCGGTGTAGCGGTGAAATGCGTAGATATCGAGAGGAACACCTGCGGCGAAGGCGGGTTGCTGGGCTGACACTGACGCTGAGGCGCGAAAGCTAGGGGAGCGAACGGGATTAGATACCCCGGTA
+
FAEFFF;FFFGFFGCFGGG+@@FGGD:FCFGGGGGFDFGG7,CFGGGCEFGGGGEGGCDGFGC=F>FCFFF=?A<CFC:CEGCF9<F8CGECFFGGFFGFGG?AG:FGGGGFFGGFGGFFCFGDFGFGGGGGGFCC<>FEGD:DCCFCEGGGG:FCDGFCF>FC@CCEF7=E>CGGDG9@<CF>ECFCCFF9+2>5CGGFGGGGGECDC9FFGGFD5EECDD=7</7(965*:ACFFDFCC
@M00200:205:000000000-AKKM3:1:1101:10852:4939 1:N:0:1
ATTGGGTATAAAGTGTGCGCAGGCGGCTCCGCAAGTCGAGTGTGAAATCCCCGAGCTTAACTTGGGAATTGCGCTCGAAACTACGGAACTGGAGTGTGGCAGAGGAAGGTGGAATTCCACGTGTAGCGGTGAAATGCGTAGAGATGTGGAGGAACACCGATGGCGAAGGCAGCCCTCTGGGCCAACACTGACGCTCATGCACGAAAGCGTGGGGAGCAAACAGGATTAGATACCCTGGTA
+
GGGGGGGGGGGGGGG<FFEGGGGGGGGCGGGGGGGFGGGGEGGGGGFGGGGGGGGGGCFGGGGFGGGGGCFGGG:FGGGGGGFGGGEGGGGGGFFGGGGGGGFFGGGGGGGGGGGGGGGGGFGGGGFGGCEGGGGGGGGGGGGGGGGGGDGGGGFGGGCFGGGGGEGGDGGEEF=FFFGGGDGGGGGGGFE<CEDGE9;CFGFGGGGGGGGGGDDGBG@<C7CG?C>2?44CFEGGF59F
@M00200:205:000000000-AKKM3:1:1101:20873:4964 1:N:0:1
ACTGGGTTTAAAGGGCGTGTAGGCGGTTTGTTAAGTCATGTGTGAAAGCCCTCGGCTCAACCGAGGAAAGACGCATGAAACTGGCAAGCTAGAGTACCAAAGAGGGGGGTGGAATTCCCGGTGTAGCGGTGAAATGCGTAGATATCGGGAGGAACACCCGTGGCGAAGGCGGCCCCCTGGTTGGATACTGACGCTGAGACGCGAAAGCGTGGGGAGCAAACAGGATTAGATACCCTAGTA
+
GGGGGGGGGGGGGGGGGGGGGGGGGGGGGGGGGGGGGGGGGGGGGGGGGGGGGGGGGGGGGGGGGGGGGGEGGGG7FGGGGEGGGGGGGGGGGGGGGGGGGGFGGGGGGGGGGGGGGGFGGGGGGGGGGGGGGGGGFDGEGGGGGGGGGGGEGGGGGGGGGGGGGGGGGGGGGGGGGGGGGGEEFGFGFGGGGGDCECFFECCECGGGGGGGGGDGDGGGGGGF?FC3?BAFF:CC?@FG
@M00200:205:000000000-AKKM3:1:1101:17961:4998 1:N:0:1
ATTGGGCTTAAAGGGCGCGTAGGCGGGCTGCCAAGTCTGGGGTGAAATCCCACGGCTCAACCGTGGAACTGCCTCGGATACTGGCGGCCTCGAGGGAGGTAGGGGCATGCGGAACTATGCGTGGAGCGGTGAAATGCGTTGATATGCATAGGAACTCCGGTGGCGAAGGCGGCGTGCTGGACCTCTTCTGACGCTGAGGCGCGAAAGCTAGGGGAGCAAACGGGATTAGATACCCGCGTA
+
GGGGGGGGGGGGGGGGGGGGGGGGGGGGGGGGGGGGGGGGGGGGGGGGGGGGGGGGGGGGGGGEGGGGGGGGGGGGGGGGGGGGGGGGGGGGFGGGGGGGGGGGGGGGGGGGGGGDGGGGGGGGGGGGGGGGGGGGGGGGGFFGGGGGGGGGGGGGGGGGGGGGGGGGDGGGGGGEEGF?CFGFFGGFGGGGEGCGGGGGGGGGGG50CFFGGGEGFGFFGGGG6D47FFFGCFGGD>.:
@M00200:205:000000000-AKKM3:1:1101:19041:5010 1:N:0:1
ATTGGGTTTAAAGGGTGCGTAGGCGGGCCAGTCAGTGCTTTGTGAAATCCCACGGCTCAACCGTGGAACCGCAGGGCATACTGCTGGTCTTGAGGAAAGTAGAGGCGGGCGGAACGATAGGTGGAGCGGTGGAATGCGTAGAGATCTATCGGAACGCCAAAAGTGAAGACAGCCCGCTGGGCTTTTCCTGACGCTGAGGCACGAAAGCGTGGGTAGCAAACCGGATTAGATACCCTAGTAAGA
+
GGGGGGGGGGGGGGGGGGGGGGGGGGGGGGGGGGGGGGGGGGGGGGGGGGGGGGGGGGGGGGGGGGGGGGGGGGGGGGGGGGGGGGGGGGGGGGGGGGGGGGGGGGGGGGEG<FGGDFGGGGGGGGC7FFGGCFF,=FCEEFG9FF:CFEGGEGGGCGGGGGCEGDFEGCCCCGGD58CGG50;FGFG:*:<8CCD*;:75CE>EECCCGCGG>477CGG4CEDFCD?FFA7C?F67>4+:4<
@M00200:205:000000000-AKKM3:1:1101:19152:5010 1:N:0:1
ATTGGGTGTAAAGGGCTCGTAGGCGGTTCGTCACGTCGGGAGTGAAAACTCGGAGCTTAACTCCGAGCCTGCTTCCGATACGGGCAGACTAGAGGTAGGCAGGGGAGAGCGGAACTCCTGGTGTAGCGGTGGAATGCGCAGATATCAGGAAGAACACCGGTGGCGAAGGCGGCTCTCTGGGCCTTACCTGACGCTGAGGAGCGAAAGCGTGGGTAGCGAACAGGATTAGATACCCTGGTA
+
GGGFGG@EGGGGGGGGGGGGGGGGGGGGGGGEFGGGGCFCFGGGGGGGGGGEEGGGGGGGGGFFGEFEGGGGGGFFGGGGGF?CFGGGGGGGGGCEE<FFFGGGGDEGGGGGGGDD=FFFDGGGGGGGGGGDGGGGGDGGGGGGGGGFGEFGFGGGGGGGGGGGGFGGGGCGGCB:FGCDGFGEG6@<CFGGCGGGGGFF7FEEEGGGGGGGGGFGFDCGGDCF?FG>FFDGGGGGFFFF
@M00200:205:000000000-AKKM3:1:1101:8594:5031 1:N:0:1
ATTGGGTATAAAGCTTGTGTAGGCGGATGCCTAAGTACCTTGTGAAATCCCACGGCTCACCCGTGGAACTGCTTGGTATACTGGGTGTCTTGAGCCACTTAGGGGCTACCGGAACAAATGGTGGAGCGGTGAAATGCGTAGATATCATTTGGAACGCCAATGGTGAAAACAGGTAGCTGGGAGTGTGCTGACGCTGAGACACGAAAGCCAGGGGAGCAAACGGGATTAGATACCCCAGTA
+
GGGGGGGGGGGGGFGGGEGGGGGGGGGGGGGGGGGGGDFF@FGGGGGGGGFFGGGGGCFFGGGGCGGGFGGGGDGGFGGGFGGGCGGGGGGGGG8<<F<FGGF8F+FDFFEGGGDFFFFCFGGGFGGGGGGGGGGGACFGCEEGFFCE?FFGFGGGGGGFFGGGGFGGGFGGFFGG?;FFGFECFE;DGGGGGGCEE8A9CGGGEED<@=@FGC45>CFF:<ED0)27AA):<?7CAB;7
@M00200:205:000000000-AKKM3:1:1101:26821:5041 1:N:0:1
ATTGGGTATAAAGTGTGCGCAGGCGGCTCCGCAAGTCGAGTGTGAAATCCCCGAGCTTAACGTGGGAATTGCGCTCGAAACTACGGAACTGGAGTGTGGCAGAGGAAGGTGGAATTCCACGTGTAGCGGTGAAATGCGTAGAGATGTGGAGGAACACCGATGGCGAGGGCAGCCTTCTGGGCCAACACTGACGCTCATGCACGAAAGCGTGGGGAGCAAACAGGATTAGATACCCCCGTAAGA
+
,=CFGGF6;====CEGGGG7FEG>FGGEEGG@FCBCFF@8:CCFGGGGFG,DFFGE7CFC<,CF>FFGF<DEFGGGGCFEGFGFFGGFFGGGGGGCFGGG=:=FCGGGGCFFFGC=FGGGGG8B8,:FECFGEDBFFGE@FF,33EFCFFGGD<DCC>FGDFDG7B*><8FCECGGG,=F7,=C8>EEFG7+;E5C=9EFFFGGGGDGEG8EGGFDEGCFFC?/,0:4=B<7+<67B>>E514
@M00200:205:000000000-AKKM3:1:1101:16472:5058 1:N:0:1
ACTGGGTTTAAAGGGCGCGTAGGCGGCGGCTTAAGGGTGCGGTGAAAGCCCGGGGCTCAACCCCGGGTCGGCCGTGCCGACTGGGCCGCTCGAGCACAGTAGAGGCGGGTGGAATTCCGGGTGTAGCGGTGGAATGCGTAGAGATCCGGAAGAACACCAGTGGCGAAGGCGGTCTGCTGGGCCGTGGGAGGGTAACCTCCTAGTAGCCGACCCTGAGGCGCCACAGCGTGGGGGGCAAACAGG
+
GGGGGFGGGGGGGGGGGGGGGGGGGGGGGEEGGGGGGGGGGGFFCAAFGGFGCCEGGGGGGGGGGGGGDGGGGGGGGGGGGGGCFGGGGGGGGGGGGFGGGGGGGGGGDEFG*CFGBFCEF*=B9CF8EECE:FF:?58>CEC+3+<*C*:?F6EFDE5ACFGECEG8CEEG5?58C++<>FGE>*CC59ECE?F6C98C669<+<CC8*2***09?E>57)298FGB5.47C5*/)8)C5,(
@M00200:205:000000000-AKKM3:1:1101:7232:5058 1:N:0:1
ATTGGGTGTAAAGGGCGCGTAGGCGGCCATCTAAGTCAGACGTGAAATCCCCCGGCTTAACCTGGGAACTGCGTCTGATACTGGACGGCTTGAGTATGGGAGAGGGATGTAGAATTCCAGGTGTAGCGGTGAAATGCGTAGATATCTGGAGGAATACCGGTGGCGAAGGCGGCATCCTGGACCATTACTGACGCTGAGGCGCGAAAGCTAGGGGAGCAAACGGGATTAGATACCCGGGTA
+
GGGGGGGGGGGGGGGGGGGGGGGGGGGGGGGGGGGGGGGGGGGGGGGGGGGGGGGGGGGGGGGGGGGGGGGGGGGGGGGGGGGGGGGGGG>FFGFGGGGGGGGGGGGGGGGGGGGGGGGGGGGGGGGGGGGGGGGGGGGGGGGGGGGGGGGGGGGGGGGGGGGGGGGGGGGGGGDFGGGGGGGF6CFFGGFGGGGGGGGGGGGGGGGG?CFGFGEDFGG85CGGFGG?4@>GGGGGFFB=
@M00200:205:000000000-AKKM3:1:1101:6117:5066 1:N:0:1
ATTGGGTGTAAAGCGTGCGTAGGTGGTGAGTTAAGTCTGTCGTGAAAGCCCCGGGCTCAACCTGGGAATGGCGATGGATACTGGCTCGCTAGAGTGCGGTAGAGGAGAGTGGAATTCCCGGTGTAGCAGTGAAATGCGTAGAGATCGGGAGGAACATCAGTTGCGAAGGCGGCTCTCTGGACCAGCACTGACACTGAGGCACGAAAGCGTGGGGAGCAAACAGGATTAGATACCCCTGTAAGA
+
GFGGGGGGGGGGGGGGGGGGGGGGGGGGGGGGGGGGGGGGGGGGGGGGGGGGGGGGGGGGGGGGGGGGGGGGGGGGGCDGGGGGGGGGGGGGGGGGGGGGGGGGGGGGGGGGGGGGGGGGGGGGGGGGGGGGGGGGGGGDGGGEDGGGGGGGGGGGGGGFFFFGGGDGGGGGDEGGCGGGFE6CCGFGGGGCEFD972@FEGEGGEDDEEGGGGFGFGGGGGGGFFC<FFFG@EF<>>FGGFF
@M00200:205:000000000-AKKM3:1:1101:15321:5076 1:N:0:1
ACTGGGTTTAAAGGGCGCGTAGGCGGCCACCGCAAGTCGACTGTGAAATCTCTGGGCTTAACCCAGAACGGTCAGCCGATACTGCGGGGCTAGAGTGCAGAAGGGGCAACTGGAATTCTCGGTGTAGCGGTGAAATGCGTAGATATCGAGAGGAACACCTGCGGCGAAGGCGGGTTGCTGGGCTGACACTGACGCTGAGGCGCGAAAGCTAGGGGAGCGAACGGGATTAGATACCCTTGTA
+
GGGGGGGGGGGGGGGGGGGGGGGGGGGGGGGGGGGGGGGGGGGGGGGGGGGGGGGGGGGGCFFGGGGGGGGGGGGGGGGGGGGGGGGGGGGGGGGGGGGGGGGGGGGGGGGGGGGGGGGGGGGGGGGGGGGGGGGGGGGGGGGFFFGGGGGGDGGGGGGGGGGGGGGGGGGGGGGGGGGGGGGGGGGGFGGGGGGEGGGGGGGGEGGGGGGGGGFGFCC=DGG*395(7=9>EC8>6FFFF
@M00200:205:000000000-AKKM3:1:1101:10790:5078 1:N:0:1
ATTGGGTTTAAAGTGTGCGCAGGCGGCAGGGCAAGTCGAGTGTGAAAGCCCCGGGCTTAACTTGGGAATTGCGCTCGAAACTACTTTGCTGGAGTGTGGCAGAGGAAGGTGGAATTCCACGTGTAGCGGTGAAATGCGTAGAGATGTGGAGGAACACCGATGGCGAAGGCAGCCTTCTGGGCCAACACTGACGCTCATGCACGAAAGCGTGGGGAGCAAACAGGATTAGATACCCTCGTAAGA
+
GGGGGCFGGFGGFGGGGGGGGGGGGGGFGGGGGGGGGGDGGGGCGGGGDEGGGGGDEGGGGGFGFGGGGFFCFGCGGGGGGGGGGGGE9?FFEFAEFCGFDGGGDFGFGFDCGC?FEGFGGEGFGFGGGGGGGAFGDEGG:FGGGGGFGGGGEGGGGECG:@7FEEECGGGG5F,2BCGEGFFGGGGGGFFDEC:CG?FGG*=EGGGGGGD>8>5C>GFGGCFF?*:<@7)2+<+*5>FGGBA
@M00200:205:000000000-AKKM3:1:1101:16119:5080 1:N:0:1
ATTGGGCATAAAGTGCTCGTAGGCGGTGTGTCGCGTCGGTCGTGAAAACTTGGGGCTTAACCCTGAGCGTGCGGTCGATACGGGCATCACTTGAGTTCGGCAGGGGAGACTGGAATTCCTGGTGTAGCGGTGAAATGCGCAGATATCAGGAGGAACACCGGTGGCGAAGGCGGGTCTCTGGGCCGATACTGACGCTGAGGAGCGAAAGCGTGGGGAGCGAACAGGATTAGATACCCCGGTA
+
<FFGFFEEGEGGEFFCF<@@;9B<:@@CGBEFGGE@F@C@BFGD<C,CEFGGCCGC:@FG<F<<6FEGGECGGGG:FGGG@FEDD:=DF=C<<5B?C<CEFDEC+=:CFFADF8D9F==FD=FE>>F9<F>FE,3:>CFECGGGGCFGFGC@C:F:>,>B<FEDGGG@@C<EEB?8*+<9?C8C8EEGECE78=97;EGG6*::8ECCGC5;8E)*75:E37E<?<F476<:7736<5:E7
@M00200:205:000000000-AKKM3:1:1101:20342:5107 1:N:0:1
ATTGGGTTTAAAGGGTGTGTAGGCGGGCTTGTAAGTCAGGGGTGAAATCCTACAGCTTAACTGTAGAACTGCCTTTGATACTATGAGTCTTGAATATTGTTGAGGTAGGCGGAATACATCATGTAGCGGTGAAATGCTTAGATATGATGTAGAACACCGATTGCGAAGGCAGCTTACTAAGCAAATATTGACGCTGAGGCACGAAAGCGTGGGGATCAAACAGGATTAGATACCCCTGTA
+
FGGGGGGEGGEFGGGECFFGFGGGGGDECCFFDGGFFCECGEFGGGFA<EF,:FGGF<DEFGGF<FGFGGGGGCFGGGCEFGAFGCDFGFGEGCAEFFFFFFEEFGGG7AEGGCFGGCDEAFCFFCEGCF@<CFDFGCFFDFFGG9FCGC<FFDFGGCF@F+@DGGGGGGGGDCEFEFG9DCEFG;;C@CGGGDDGGG8==FEGEGDFG:8FEDB50CCF6C0;3FD7*+5CEF87F>FG
@M00200:205:000000000-AKKM3:1:1101:5796:5166 1:N:0:1
ATTGGGCTTAAAGGGTGCGCAGGCGGTTGGGTGTGTCAGATGTGAAATCCCGAGGCTCAACCTCGGAACTGCGTCTGAAACTACTCGACTAGAGTACTGGAGAGGGTAACGGAATTCACGGTGTAGCAGTGAAATGCGTAGATATCGTGAGGAACACCAGAGGCGAAGGCGGTTACCTGGACAGTTACTGACGCTCAGGCACGAAAGCATGGGGAGCAAAAGGGATTAGATACCCTCGTA
+
GGGGGGGGGGGGGGGGGGGGGGGGGGGGGGGGGGGGGGGGGGGGGGGGGGGGGGGGGGGGGGGGGGGGGGGGGGGDGGGGGGGGGGGGGGGGGGGGGGGGGGFGGDGGGGGGGGGFGGGGGGGGFGCGGGGGGGGFFCCG@FFFAFEF=DGFGG8FGDGCFFGEGGGGE7FGGGGGFGFFGGGGGCFCGGG6ECDG=FGGGGGGGGGGG+CFGGFGFGGGGGGGBG:<@6<GGGCFF>FG
@M00200:205:000000000-AKKM3:1:1101:12929:5175 1:N:0:1
ATTGGGTGTAAAGGGCGTGTAGGCGGTCAGGTAAGTGGGACGTGAAATCCCTCGGCTCACCCGAGGACCTGCGTCCCAAACTGCTTGGCTTGAGTATGGGAGAGGATGAGGGAATTCCTGGTGTAGCGGTGAAATGCGTAGATATCAGGAGGAACACCGGTGGCGAAGGCGCTCATCTGGCCCAATACTGACGCTGAGGCGCGAAAGCTAGGGGAGCAAACGGGATTAGATAACCCTGTAAGA
+
GGGGGGGGGGGGGGGGGGGGGGGGGGGGGGGGGGGGGGGGGGGGGGGGGGGGGGGGGGGGGGGGGGGGGGGGGGGGGGGGDEFGGGGGGGGGGGGGGGGGGGGGGGGGGGGGGGGGGGGGGGGGGGGGGGGGGGGGGGGGGGGGGGGGGGGGGGGGGGGGGGGGGGGGGGGGCEGFGGGGGGGGGGFEEGGGGD55EGGFGCCEGGGGGFGGGGFGFGGG4DDG<DGBFFFC+<AD>@FGGFF
@M00200:205:000000000-AKKM3:1:1101:25308:5184 1:N:0:1
ATTGGGCTTAAAGGGCGCGTAGGCGGCGCGAGGAGTCGGGGGTGAAAGTCCGGGGCTCAACCCCGGATCGGCCTTCGATACTCTCGCGCTGGAGCACAGTAGAGGCGGGTGGAATTCCGGGTGTAGCGGTGGAATGCGTAGAGATCGGGAAGAATACCAGTGGCGAAGGCGTTCTGCTGGGCCGTTGCTGACACTGAGGCGCGACAGCGTGGGGAGCAAACAGGATTAGATACCCTAGTA
+
GGGGGGGGGGGGGGGGDGGGGGGGGGG@CGCEGGGGGGGGGGGGGGGGFG,C4CGGGGGGGGDCFFE3>CGGGGGGGGGGGGDFGCCFGGGGGGGGGGGGGFGGGGGGGGDGGG9F<C,CG<@<CFFEGCEG>FFGEGGEGGCG7CEGECECEG,CFGGGFGGCECE*:8?*2;A+<FGGGGGG8E*19*<8+<CEF:E5CDCE*CDGE7EGGGED5EFGFGGG:4D26@20<<@*7>7<
@M00200:205:000000000-AKKM3:1:1101:8987:5207 1:N:0:1
ATTGGGTTTAAAGGGCGTGCAGGCGGTCTGTTAAGTCTAGGGTGAAAGCTCCCGGCTCAACTGGGAGAGGTCCTTGGATACTGGCGGACTTGAGGGAGGCAGAGGAGAATAGAATTCCCGGTGTAGTGGTGATATGCGTAGATATCGGGAGGAATACCAGTGGCGAAGGCGGTTCTCTGGGCCTTACCTGACGCTGAGACGCGAAAGCGTGGGGAGCGAACCGGATTAGATACCCTTGTA
+
GGCGGGGGGGGGGGGGGGGGGGGGGGGGGGGGGGGGGDGDGFGGGGGG8FFGFGGGGGGGGFDGGGGDGGGGGGGGGGGGGGGGGGGGGG9FFGGGGGGGGGGFGFEFGGGGGGGGGFGGGGGGGGGGGGGGGGGGGGGGGGGGGGGGGGDCFGGGGGFGGFGGGGGGGCGGGCEFGGGGGGGGGGG+=FGGGGGGGGGFCCEGDGGGGGGGGGFGBECDDDGGFGGFFF2FCEFF?FFG
@M00200:205:000000000-AKKM3:1:1101:16087:5209 1:N:0:1
ATTGGGTTTAAAGGGCGCGTAGGCGGGCTGCCAAGTCTGGGGTGAAATCCCACGGCTCAACCGTGGAACGGCCTCGGATACTGGCGGCCTCGAGGGAGGTAGGGGCATGCGGAACTATGCGTGGAGCGGTGAAATGCGTTGATATGCATAGGAACTCCGGTGGCGAAGGCGGCGTGCTGGACCTCTTCTGACGCTGAGGCGCGAAAGCCAGGGGAGCGAACGGGATTAGATACCCCGGTA
+
GGGGGGGGGGGGGGGGGGGGGGGGGGGGGGGGGGGGGGGGGGGGGGGGGGFGGGGGGGGGFGGGGGGGGGGGGGGGGGGGGGGGGGGGGGGGGGGGDGGGGGGGGGGGGGGGGGGGDCGGGGGGGGGGGGGGGGFGGGGDGGGGGGGGGGGGGGGGGGGGGGGGGGGGGGGGGGGGEGGGGGGGGGGGGGGGGGGGGGGGGGEEGGGGGGGGG>DGFGD:DGGG<DFDF?A>CEGGBDFG
@M00200:205:000000000-AKKM3:1:1101:5698:5226 1:N:0:1
ATTGGGTGTAAAGGGTGCGTAGGCGGGTCTTTAAGTCAGGGGTGAAATCCTGGAGCTCAACTCCAGAACTGCCTTTGATACTGAAGATCTTGAGTTCGGGAGAGGTGAGTGGAACTGCGAGTGTAGAGGTGAAATTCGTAGATATTCGCAAGAACACCAGTGGCGAAGGCGGCTCACTGGCCCGATACTGACGCTGAGGCACGAAAGCGTGGGGAGCAAACAGGATTAGATACCCTGGTA
+
GGGGGGGGGGGGGGGGGGGGGGGGGGGGGGGGGGGGGGGGGGGGGGGGGGGGGGGGGGGGGGGFGGGGGGGGGGGGGGGGFGGGFEGGGGGGGGGGFGGEGDGGGGGGGGGGGGGGGGGGGGGGGGGGGGGGFFGGGGGGGGGGGGGGGGECGGFGGGFFFGGGGGGECFGGDGEFCEFGGCGGGGGGG=FGDGGGGGGGGGCCGGGGGGGGGDE5BG8EGGCG?<D<47<FEFC=FFFG
@M00200:205:000000000-AKKM3:1:1101:24320:5236 1:N:0:1
ATTGGGTTTAAAGGGCGCGTAGGTGGCGACATAAGGCTGTGGTGAAAGTCTGGGGCTCAACTCCAGATCGGCCGTGGCAACTGTGTCGCTTGGGCACTGTAGAGGCAGATGGAATTCCGGGTGTAGCGGTGGAATGCGTAGAGATCCGGAAGAACACCAGTGGCGAAGGCGGTCTGCTGGGCAGTGAACCCGCGAGGGTTCAATAGCCGACACTGAGGCGCGACAGCGTGGGGAGCAAACAGG
+
GGGGGGGGGFGGGGGGGGGGGGGGGGGGGGGGGGGGGGGGGGGGGGGGGGGGGGGGGGGGGGGGGGGGGGGGGGGGGGGGGGGGGGGGGEGGGGGGGGGGGGFGGGGGGGGGGGGFGGGGGGGGGGGGGGGGGFGGGGGGEGGGGGGGGGDGGGGGGGGGGGGGGGGGGGGGEGEGD9FGGGGGFGGFGGGGCEGGD>;=CFGCFGG:EEGGDG?CFFFE<DEG6>5;@:>GG58<>5<=57<
@M00200:205:000000000-AKKM3:1:1101:21557:5262 1:N:0:1
ATTGGGTTTAAAGGGTGCGTAGGCGGTGCAGCAAGTCGGGAGTGAAATACCTCAGCTCAACTGAGGAACTGCTCTCGATACTGCTGTGCTTGAGTGAGACAGAGGTAAGCGGAACATCGGGTGGAGCGGTGAAATGCGTTGATATCCGATGGAACACCGGTGGCGAAGGCGGCTTACTGGGTCTCTACTGACGCTGAGGCACGAAAGCTAGGGTAGCAAACGGGATTAGATACCCTTGTA
+
GGGGGGGGGGGGGGGGGGGGGGGGGGGGGGGGGGGGGGGGGGGGGGGGGGGGGGGGGGGGGGGGGGGGGGGGGGGGGGGGGGGGGGGGGGGGGGGGGGGGGGGGGGGGGGGGGGGGGGGGGGGGGFGGGGGGFGGGGGGGGGGGGGGGGGGGGGGGGGGGG@CGGGGFEGGGGGGGGGFGGGGGGGGGGGGGGGGDGGGGGGDGGGGGGGGGFGFGFGGGGGGGFGF?FFAGGGGGFF?G
@M00200:205:000000000-AKKM3:1:1101:21092:5264 1:N:0:1
ATTGGGTTTAAAGTGTGCGCAGGTGGCCGCGCAAGTCGAGTGTGAAATCCCCGGGCTTAACTTGGGAATTGCGCTCGAAACTACGTGGCTAGAGTGTGGCAGAGGAAGGTGGAATTCCACGTGTAGCGGTGAAATGCGTAGAGATGTGGAGGAACACCGATGGCGAAGGCAGCCTTCTGGGCCAACACTGACGCTCATGCACGAAAGCGTGGGGAGCAAACAGGATTAGATACCCGCGTA
+
GGGGGGGGGGGGGGGGGGGGGGGGGGGGGGGGGGGGGGGGGGGGGGGGGGGGGGGGGGGGGGGGGGGGGGGGGGGGGGGGGGGGGGGGGGGGGGGGGGGGGGGGGGGGGGGGGGGGGGGGGGGGGGGGGGGGGGGGGGGGGGGGGGGGGGGGGGGGGGGGGGGGGGGGGGGGGDGGGGGGGGGGGGGGGGGGGGGGGGGGGGFGGGGGGGGGGGFGFGEGFGGGFGGFFFFGGFGGEFFG
@M00200:205:000000000-AKKM3:1:1101:17758:5306 1:N:0:1
ATTGGGTGTAAAGTGTGCGCAGGCGGCAGAGCAAGTCGAGTGTGAAAGCCCCGGGCTTAACTTGGGAATTGCGCTCGAAACTACTTTGCTGGAGTGTGGCAGAGGAAGGTGGAATTCCACGTGTAGCGGTGAAATGCGTAGAGATGTGGAGGAACACCGATGGCGAAGGCAGCCTTCTGGGCCAACACTGACGCTCATGCACGAAAGCGTGGGGAGCAAACAGGATTAGATACCCCTGTA
+
GGGGGGGGGGGGGGGGGGGGGGGGGGGGGGGGGGGGGGGGGGGGGGGGGGGGGGGGGGGGGGGGGGGGGGGGGGGGGGGGGGGGGGGGGGGGGGGGGGGGGGGGGGGGGGGGGFCFGGGGGGGGGGGGGGGGGGGGFGGGGGGGGGGGGGGGGGGGGGGGGGGGGGGGGCGGDFFGGGGFGDFEGGGGGGGGGGGGGGGGGGFGGGGDGEEDEEDGEGGFFGGFB4*8@=<GGEGCFFFD
@M00200:205:000000000-AKKM3:1:1101:10122:5313 1:N:0:1
ACTGGGTGTAAAGCGTGCGCAGGCGGCGTCGCAAGTCGAGTGTGAAAGCCCCGGGCTTAACTTGGGAATTGCGCTCGAAACTACGGTGCTGGAGTGTGGCAGAGGAAGGTGGAATTCCACGTGTAGCGGTGAAATGCGTAGAGATGTGGAGGAACACCGATGGCGAAGGCAGCCTTCTGGGCCAACACTGACGCTCATGCACGAAAGCGTGGGGAGCAAACAGGATTAGATACCCGAGAA
+
GGGGGGGGGGGGGGGGGGGGGGGGGGGGGGGGGGGGGGGGGGGGGGGGGGGGGGEEEGGGGCDFGGGDGGGDGGGGGGGGFGGGGGGGGGDFGGGGFGGGGGGFGGGGGGGFGGGGGGFGGGGGDFDEGGGGGFGFFGGEGEGEGFFGFFGEGGGGFGDGDGEFEGDGDGGGGGGFFCFCFGGGGGGGFGGGG57=C+A+CFCEGDGGG5:EGE@GEGGFFCFC<GGFFF>?CCC<D5)2
@M00200:205:000000000-AKKM3:1:1101:17170:5336 1:N:0:1
ATTGGGTTTAAAGAGCGCGCAGGCGGTCGTGCAAGTCGCGTGTGAAAGCCCCCGGCTCAACTGGGGAGGGTCACGCGATACTGTTCGACTCGAAGGCAGGAGAGGGAAGTGGAATTCCCGGTGTAGTGGTGAAATGCGTAGATATCGGGAGGAACACCAGTGGCGAAGGCGACTTCCTGGCCTGTTCTTGACGCTGAGGCGCGAAAGCTAGGGGAGCAAACGGGATTAGATACCCTAGTA
+
GGGGGGGGGGGGGGGGGGGGGGGGGGGGGGGGGGGGGGGGGGGGGGGGGGGGGGGGGGGGGGGGGGGGGGGGGGGGGGGGGGGGGGGGGGG?FFGEGGGGGGGDGGGGGGFGGGGGGGGGGGEFGGGGGGGGFGGGGGGGGCEGGGGGGCEGGGGGGGGGGGFEGFCEFGGGGGGGGGGFF5CGGGGFG7CGGDDGGGGGGGDGGDDFDCFFGG:55=FFC7EG(1*5?*679CFFFFFE
@M00200:205:000000000-AKKM3:1:1101:7489:5353 1:N:0:1
ATTGGGTGTAAAGTGCGCGTAGGCGGTCAGCACAAGTCAGTTGTGAAATCTCCGGGCTTAACTCGGAACGGTCAACTGATACTGTGCGACTAGAGTGCAGAAGGGGCAACTGGAATTCTCGGTGTAGCGGTGAAATGCGTAGATATCGAGAGGAACACCTGCGGCGAAGGCGGGTTGCTGGGCTGACACTGACGCTGAGGCGCGAAAGCCAGGGGAGCGAACGGGATTAGATACCCCCGTA
+
GGGGGGGGGGGGGGGGGGGGGGGGGGGGGGGGGGGGGGGGGGGGGGGGGGGGGGGGGGGGGGGGGGGGGGGGGGGGGGGGGGGGGGGGGGGGGGGGGGGGGGGGGGGGGGGGGGGGGGGGGGGGGGGGGGGGGGGGGGGGGGGDFGGGGFFGGGGGGGGGGGGGGGGGGGGGGGGGGGGGGGGGGGGCFFGGGGDGGGGGGGGGGGGDFC6CFGDDBGGEGCEDBCG04=>FGDFGFDFGG
@M00200:205:000000000-AKKM3:1:1101:6760:5360 1:N:0:1
ATTGGGTTTAAAGGGTGCGTAGGCGGCTTATTAAGTCAGGGGTGAAAGACTGCAGCTCAACTGTAGCAGTGCCTTTGATACTGATGAGCTTGAGTACAGATGAGGCTGGCGGAATGGGTGGTGTAGCGGTGAAATGCATAGATACCATCCAGAACACCGATTGCGAAGGCAGCCGGCTAAACTGTAACTGACGCTGAGGCACGAAAGCGTGGGGATCGAACAGGATTAGATACCCGTGTA
+
GGGGGGGGGGGGGGGGGGGGGGGGGGGGGGGGGGGGGGGGGGGGGGGGGGGGGGGGGGGFGGGGGGGGGGGGGGGGGGGGGGGGGGGGGGGGGGGGGGGGGGGGGGGGGGGGGG=FGGGGGGGGGGGGGGGGGGGGGGGGGGGGGGGFGGGGGGGGGGGGEFCGGGBFGGGGEGGGD5FGGGGGGGGGGFG?EEGGGGGFGGGGEEDFGEEEEGEGFGGGGGGGFGGFFFFGGFFD5>>F
@M00200:205:000000000-AKKM3:1:1101:17465:5370 1:N:0:1
ATTGGGTGTAAAGGGCGCGTAGGTGGCGGCATAAGGCCGTGGTGAAAGTCCGGGGCTCAACTCCGGATCGGCCATGGCAACTGTGTCGCTGGGGCACCGTAGAGGCAGATGGAATTCCAGGTGTAGCGGTGAAATGCGTAGATATCTGGAGGAATACCGGTGGCGAAGGCGGCATCCTGGACCGACATTGACGCTGAGGAGCGAAAGCTAGGGGAGCAAACGGGATTAGATACCCTAGTA
+
GGGGGGGGGGGGGGGGGGGGGGGGGGGGGGGGGGGGGGGGGGGGGGGGGGGGGGGGGGGGGGGGGGGGGGGGGGGGGGGGGGGGGGGGGGGGGGGGGGGGGGGGGGGGGGGGGGGGGGGGGGGGGGGGGGGGGGGGGGGGGGCGGGGGGGGGGFGGFGCGGGGGGGGGGGGGGGGCGGGGGGGGGGGGGFGGGGGGGGGFEGEEEGGGGDFGGGFDE5EGGGGD:GG?F4>FGGCDFFFF
@M00200:205:000000000-AKKM3:1:1101:17952:5377 1:N:0:1
ATTGGGCTTAAAGGGCGCGTAGGCGGCCGGCTCAGTCGGGCCTGTAAGTGCGGGGCTCAACCCCGTGATGGGTCCGGGACGGGCCGGCTGGGGCGCGGTCGAGGGAGACGGAATGCCGGGTGTAGTGGTGAAATGCGTAGAGATCCGGCGGAACACCGGTGGTGAAGGCGGTCTCCTGGGCCGAGGGCCGACGCTGAGGCGCGAGAGCGTGGGGAGCGAACCGGATTAGATACCCGCGTA
+
GGGGGGGGGGGGGGGGGGGGGGGGGGGGGGGGGGGGGGGGGGGGGGGGGGGGGGGGGGGGGGGGGGGGGGGGGGGGGGGGGGGGGGGGGGGGGGGGGGGGGGGGGGGGGGGGGGGGGGGGGGGGGGGFGGGGGGGGGGGGGGGGGGGGGGGGGGGGGGGGGGGGGGGGGGGGGGGGGGGGGGGGGGGGGGGGGDDCEGGGGGGGGGGFEEGGGGFGFCEGDGGDBD<<?FFGGGGGFFEG
@M00200:205:000000000-AKKM3:1:1101:10093:5390 1:N:0:1
ATTGGGTTTAAAGTGTGCGCAGGTGGCCGCGCATGTCGAGTGTGAAATCCCCGGGCTTAACTTGGGAATTGCGCTCGAAACTACGTGGCTAGAGTGTGGCAGAGGAAGGTGGAATTCCACGTGTAGCGGTGAAATGCGTAGAGATGTGGAGGAACACCGATGGCGAAGGCAGCCTTCTGGGCCAACACTGACGCTCATGCACGAAAGCGTGGGGAGCAAACAGGATTAGATACCCGAGTA
+
GGGGGGGGGGGGGGGGGGGGGGGGGGGGGGGGGGGGGGGGGGGGGGGGGGGGGGGGGGGFGGGGGGGGGGGGGGCGGGGGGGGGGGGGGGGGGGGGFGGGGGGGGGGGGGGGGGGGGGGGGGGGGGGGGGGGGGGGGGGGGGGAGGGGGGGGGFGGGGGGGGGGGGGGGGGGGGGGFGGGGGGGFGGGGFCGGGGGGGGGGGF8CCGG=CGEGGFGBFGGFGGG:*:<F?4FGGGDF>7E
@M00200:205:000000000-AKKM3:1:1101:23559:5396 1:N:0:1
ACTGGGTATAAAGCGCGTGTAGGCGGCCAGGTAGGTCCGCTGTGAAAACTCGAGGCTTAACCTCGAGACGTCGGCGGAAACCATCTGGCTAGAGTCCGGAAGAGGAGAGTGGAATTCCTGGTGTAGCGGTGAAATGCGCAGATATCAGGAAGAACACCCGTGGCGAAGGCGGCTCTCTGGGACGGTACTGACGCTGAGACGCGAAAGCGTGGGGAGCGAACAGGATTAGATACCCCGGTAAG
+
GFGGGGGGGGGGGGGGG@FGGGGGGGGGDFFGGGGGGGGGGEGGGGGCFGGCFGGGGGGGGGGGGGGGGGGGGGGGGGCGGGGGGGGGGGGGGGGGGGGGGGGGGGGGGFGGGGGGGGGGGGGGGGGGGGGGGGFGGDCEGGGGGGFGCGGGGGGGGGGEG*FEEDGGGGGGGGG7?FCGF69CDCFEGGGGGGDGGGGGEGGGDGGGGGGGGE@GBEGGGDGC:FC<*8<FF:C5>>)/><
@M00200:205:000000000-AKKM3:1:1101:20840:5435 1:N:0:1
ATTGGGCTTAAAGCGCGTGTAGGCGGCCCATTAAGTCTGATGTGAAAGCCCGGGGCTCACCCCCGGAAGTGCATTGGAAACTGATGGGCTGGAGTCCCGGAGAGGAGGGTGGAATTCCTGGTGTAGCGGTGAAATGCGTAGATATCAGGAGGAACACCGGTGGCGAAGGCGGCCCTCTGGACGGTGACTGACGCTGAGACGCGAAAGCGTGGGGAGCAAACAGGATTAGATACCCGTGTA
+
GGGGGGGGG?FFGGGGGGGGGGGGGGGGGGGGGFFGFGGGFGGGGGGGGFGGGGGGGGDGGGGGGGGGGGGGGGGGGGGGGGGGGGGGGGGGGFGGGGGGGGG=CECEGGGGGFGGGGGGEFGGGGG@EGCFDGGGGGGDGDGGGFGGFFGCGGGGGGGGGGGGCFGGGGGGGGGGFGGDGGGGGGGGGFGGCEDCGFF+:CEDEEGGGEEEGGFGDGFCFGG4:F7>F447CFGDDFFF
@M00200:205:000000000-AKKM3:1:1101:25354:5454 1:N:0:1
ACTGGGTGTAAAGTGTGCGTAGGCGGCTTAGTAAGTCAGTGGTGAAAGACTGTGGCTTAACCATGGAATTGCCATTGATACTGCTGAGCTTGAATCAGGTTGAGGTTGGCGGAATGTGACATGTAGCGGTGAAATGCTTAGATATGTCATGGAACACCGATTGCGAAGGCAGCTGACTGGACCTGTATTGACGCTGAGGCACGAAAGCGTGGGGAGCGAACAGGATTAGATACCCTTGTA
+
GGGGGGGGGGGGGGGGGGGGGGGGGGGGGGGGGGGGGGGGGGGGGGGGGGGGGGGGGGGGGGGGGGGGGGGGGGGGGGGGGGGGGGGGGGGGGGGGGGGGGGGGGGGGGGGGGGGGGGGGGGGGGGGGGGGGGGGGGGGGGGGGGGGGGGGGGGGGGGGGGGGGGGGGGGFEGGGGGGGGGGGGGGGGGGGFEGG9C8FGGGGGGGDGGGGGGGF<>EGGD):DDGGFFFF7CFGG4?FG
@M00200:205:000000000-AKKM3:1:1101:17512:5477 1:N:0:1
ATTGGGTATAAAGCGCGTGTAGGCGGCTTGGCAAGTCAGATGTGAAAGCCCTCGGCTTAACCGAGGAAGTGCGTCTGAAACTGCTGAGCTTGAGTGTCGGAGAGGATGGCGGAATTCCGCAAGTAGAGGTGAAATTCGTAGATATGCGGAGGAACACCGGTGGCGAAGGCGGCCATCTGGACGACTACTGACGCTGAGACGCGAAAGCGTGGGGAGCAAACAGGATTAGATACCCGAGTAAGA
+
GGGGGGGGGGGGGGGGGGGGGGGGGGGGGGGGGGGGGGGGGGGGGGGGGGGGGGGGGGGGGGGGGGGGGGGGGGGGGGGGGGGGGGGGGGGGFGGGGGGGGFFGGGGGGGGGGGGGGGGGGGGGGGGGGGGDGGGGFGGGGGDGGGGGGGGGGGGGGGGGFGD>EGGGGGGGGGGGGGGGGFDGGGGGG4F?EGGGGGG?:5CGGGDGGGGGGGDGBFFFF<FG6FF?FFFGFEGCD:@GGDB
@M00200:205:000000000-AKKM3:1:1101:15450:5500 1:N:0:1
ATTGGGTTTAAAGGGTACGTAGGCGGCGCTGTCAGTCGGGTGTGAAATCCCAGGGCTCAACCCTGGAACTGCGCCCGATACTGCAGTGCTTGAGGGAGACAGAGGTAAGCGGAACTGATGGTGGAGCGGTGAAATGCGTTGATATCATCAGGAACACCGGTGGCGAAAGCGGCTTACTGGGTCTCTTCTGACGCTGAGGTACGAAAGCTAGGGTAGCGAAGGGGATTAGATACCCGCGTA
+
GGGGGGGGGGGGGGGGFFEFGGGGGGGGGGGGGGGGGGGGGGGGGGGGGGGGGGGGGGGGGGGGGGGGGGGGGGGGGGGGGGGGGGGGGGGGGGGGGGGGGGGGGGGGGGGGGGGGGGGGGGGGGGGGGGGGGGGGGGGGDGGGGGGGGGGGGGGGGGGGGGGGGGGGGGGEDEGGGGGGGGGGGGGFGGEGCEDGEGCFFGGGGGGGGGGGGGF:4:CEDGDDFDGBFFAFGGGGFF:C
@M00200:205:000000000-AKKM3:1:1101:12959:5505 1:N:0:1
ATTGGGTTTAAAGTGTGCGCAGGCGGCCGAGCAAGTCGAGTGTGAAAGCTCCGAGCTTAACTTGGGAACTGCGCTCGAAACTACTTGGCTAGAGTGTGGCAGAGGGAGGTGGAATTCCACGTGTAGCGGTGAAATGCGTAGAGATGTGGAGGAACACCGATGGCGAAGGCAGCCTCCTGGGCCAACACTGACGCTCATGCACGAAAGCGTGGGGAGCAAACAGGATTAGATACCCGGGTAAGA
+
GGGGGGGGGGGGGGGGGGGGGGGGGGGGGGGGGGGGGGGGGGGGGGGGG9FGGGGGGGGGGGGGGGGGGGGGGGGGGGGGGGGGGGGGGGGGGGDGGGGGGGGGGGGGGGFFGGGGGGGGGGGGGGGGGGGGFGGGGGGGGGGGGFGGGGGGGGGGGGGGGGGGCFGGGGGGGGGGGGGGGFEGGGGGGGGGGGGGGGGGGGGEGGGGGGGGGGDGFGGGGFFFBFF?FFFGGGGGFFDGGBA
@M00200:205:000000000-AKKM3:1:1101:19476:5506 1:N:0:1
ATTGGGTTTAAAGGGCGCGTAGGCGGGATGGCAAGTCAGTCGTGAAATCTCTCGGCTCAACCGAGAAACGTCGGCTGATACTGCCGTTCTTGAGGGATGCAGAGGAGACTGGAATTCCCGGTGTAGCGGTGAAATGTGTAGAGATCGGGAGGAACACCGGTGGCGAAGGCGGGTCTCTGGGCATTTCCTGACGCTGAGGCGCGAAAGCGTGGGGAGCAAACAGGATTAGATACCCTCGTA
+
GGGGGGGGGGGGGGGGGGGGGGGGGGGGGGGGGGGGGGGGGGGGGGGGGGGGGGGGGGGGGGGGGGGGGGGGGGGGGGGGGGGGGGGGGGGGGGGGGGGGGGGGGGGGGGGGGGGGGGGGGGGGGGGGGGGFGGGGGGGGGGGFGGGGGGGGGGGGGGGGGGGGECEFGGGGGEGGFGGGGGGGGGGGGGGGGGGDCGGGGGGDECD<ECEGGGFGFGGGGGGGBGG2664CFFGFFE::
@M00200:205:000000000-AKKM3:1:1101:22795:5531 1:N:0:1
ACTGGGTGTAAAGTGTGCGTAGACGGTCATGTAAGTCGGGTGTGAAAGCCCCGGGCTCAACCTGGGAATTGCATTCGAGACTGCATGGCTAGGATGCGGAAGAGGGAAGCGGAATTTCCGGTGTAGCGGTGAAATGCGTAGATATCGGAAGGAACACCAGTGGCGAAAGCGGCTTCCTGGTCCAGCATCGACGTTCAGGCACGAAAGCGTGGGGAGCAAACAGGATTAGATACCCTCGTA
+
GGGGGGGGGGGGGGGGGGGGGGGGGGGGEGGGGGGGGGGGGGGGGGGGGGGGGGGGGGGGGGGGGGGGGGGGGGGGGGGGGGGGGGGGGGGGGGGGGGGGGGGGGGGGDGGGGGGGGGGGGGGGGGGGGGGGGFGGGGGDGGGGGGGGGGGEGGGGGGGGGGGGEFEEGGDEGG8FGGGGGGGGCFGFG4,=EGFGGFFFGGEEGGGGGG7CEG:DFGGGGGGF?CF7FFFCFFF=@EFG
@M00200:205:000000000-AKKM3:1:1101:19641:5540 1:N:0:1
ATTGGGTTTAAAGCGCACGTAGGCGGCTCTTTAAGTCGGGGGTGAAATCCTGGAGCTCAACTCCAGAACTGCCTTCGATACTGTAGAGCTTGAGTTCGGGAGAGGTGAGTGGAACTGCGAGTGTAGAGGTGAAATTCGTAGATATTCGGAAGAACACCAGTGGCGAAGGCGACATACTGGTCCATTACTGACGCTGAGGCTCGAAAGCGTGGGGAGCAAACAGGATTAGATACCCCTGTA
+
GGGGGGGGGGEGGGGGGGGGGGEGCCGEGGFGGGGGGGEEGGGGGGFGGGGGGGFGGGFGGGGGGGGGGGGGGGGGGGFGGGGGGGGGGGFC=FEGGGGGGDGGGGGGGEGGGGGGGGFGG:FEDFFGGGGGGGFFDFGGGGGGGCFGGGGEGGGFGGGGFFGDGGGG@DFEEGG?CCEFFCFGGGGGGGFGEGGDEGF=5CGGG5CGGEGDEC>CDGEECFGG:F72@FDGGGCFFFFG
@M00200:205:000000000-AKKM3:1:1101:5489:5571 1:N:0:1
ATTGGGTTTAAAGGGTGCGTAGGTGGCTTGACAAGTTATCAGTGGTAAATCGAGGCCCAACCTCGTGGAAACTGATAATACTGTCCGGCTTGAGTGCAGGAGAGGTTAACGGAACTCTATGTGGAGCGGTAAAATGCACAGATATATAGAAGAACATCAATAACGGCGAAGGCAGTTAACTATTCTGTTACTGACACTGAGGCACGAAAGCGTGGGGAGCAAAACGGATTAGATACCCTCGTA
+
GGGGGGGGGGGGGGGGGGGGGGGGGGGGGG@CCEFFFEGGGGGGGGGGGGGGGGGGGGGGGGGGGGGGGCFGGGFGGGGGGGGGGGGGGGGGGGGGGGGGGGGGGGGGGGGGGEGFGGGGGGGGGGGGGGGGGGGGGGGFGGGGCGFGGGGGGGFGGGGGGGGGGGGGGGCCGGGGGGGCGFFGGGGGGFAFFGGFGFGFFFGGGGGGEG?FFGFGF=CCGGGG@CDF>>ECFFG@6;8CC??
@M00200:205:000000000-AKKM3:1:1101:8367:5598 1:N:0:1
ATTGGGTTTAAAGCGCGCGCAGGTGGGTGCGCAAGTCGGAGGTGAAAGCGCGGGGCTCAACCCCGCGACGCCCTTCGAGACTGCGTGTCTAGGGACCGGTAGAGGTGAGTGGAATTCCCGGTGTAGCGGTGGAATGCGTAGATATCGGGAAGAACACCGGAGGCGAAGGCGGCTCACTGGGCCGGATCCGACACTGAGGCGCGAAAGCGTGGGGAGCGAACAGGATTAGATACCCTTATA
+
EFEGGFGGGGGGFF@FGGGGGGGFDFGGGGGGGGGGGGGGGCFGFGEF@FGCEFGGGFGGGGGGGGGEGGGFFGBCF?DGGGGGDGDGGFG9>>FGCCC<@FFEFGCGDEG><DEAFGFCFFDC<CCCB8<FCEB@9:=CF:FFGF@ECGFGGGGGGGGGGCEE5C>EGCE?*/;:9<CFFFCEGGG8?<CE**09C+85EDC58CDDE*:C*:>7>GGEGD8DBC>?FF2:CCFGF)6:
@M00200:205:000000000-AKKM3:1:1101:12527:5639 1:N:0:1
ATTGGGTTTAAAGGGCGCGTAGGCGGCTTGACAAGTCAAAGGTGAAATCCCTCGGCTCAACTGAGGAACTGCCTTTGAAACTGTCTGGCTTGAGGCCGGGAGAGGGTAGCGGAATTCCCAGTGTAGCGGTGAAATGCGTAGATACTGGGAGGAACACCGGTGGCGAAGGCGGCTACCTGGACCGGTTCTGACGCTGATGCGCGAAAGCGTGGGTAGCAAACAGGATTAGATACCCTAGTA
+
GGGGGGGGGGGGGGGGGGGGGGGGGGGGGGGGGGGGGGGGGGGGGGGGGGGGGGGGGGGGGGGGGGGGGGGGGGGGGGGGGGGGGGGGGGGGGGGGGGGGGGGGGGGGGGGGGGGGGGGGGGGGGGGGGGGGAFGGGGGGD+@FGGG77BF:FFGFGGGDFGGGGGGGGGFGGDGGGGGFFFFCEC*CFDFGGGGGDGGGGGGGGGGGDC8E5:*7?EC8DFCG09>?FB40AFE=?:=<
@M00200:205:000000000-AKKM3:1:1101:27017:5651 1:N:0:1
ATTGGGTATAAAGGGCGCGTAGGCGGCCACCGCAAGTCGACTGTGAAATCTCTGGGCTTAACCCAGAACGGTCAGCCGATACTGCGGGGCTAGAGTGCAGAAGGGGCAACTGGAATTCTCGGTGTAGCGGTGACATGCGTAGATATCGAGAGGAACACCTGCGGCGAAGGCGGGTTGCTGGGCTGACACTGACGCTGAGGCGCGAAAGCTAGGGGAGCGAACGGGATTAGATACCCTCGTA
+
FGGGGGG6=<==CCCFCFECGGGFGGEGFGGDGG>@,C:FGGG,CCCFGGFGGGFGGGGGCECEFGGGDF@FFG@FFGGGGGC,EFEG@:BEFEAF,E9958:,B:BBDF8FGGGDFFFGGGGGGFFEGGG@:,7@@D*@FGEFFF@FF>FEFFEGGCF?GGGD:::4=C:CE?5AC5CFGEGGE>8@C6EGFG3:CEFCEDEE8C358+0<6*>GFD>E:5E3:3)1?F9:EC+CFF>FD
@M00200:205:000000000-AKKM3:1:1101:20755:5658 1:N:0:1
ACTGGGTTTAAAGAGCTCGTAGGCGGCCACTCAAGTCGAATGTGAAACCTCGAGGCTTAACCTCGAGCCTGCATTCGATACTGGGCGGCTAGAGTCTGGTAGGGGGATCTGGAATTCCTGGTGTAGCGGTGGAATGCGCAGATATCAGGAGGAACACCGGTGGCGAAGGCGGGATCCTGGGCCAGTACTGACGCTGAGGAGCGAAAGCGTGGGGAGCAAACAGGATTAGATACCCTGGTA
+
GGGGGGGGGGGGGGGGGGGGGGGGGGGGGGGGGGGGGGGGGGGGGGGGGGGGGGGGGGGGGGGGGGGGGGGGGGGGGGGGGGGGGGGGGGGGGGGGGGGGGGGGGGGGGGGGGGGGGGGGGGGGGGGGGGGGGGGGGGGEGGGGGGGGGGGGGGGGGGGGGGGGGGGGGGGGGGGGGGGGFGGGFGGGC7?FGGGGGGGGGGGGGGGCGEGGGGDDDGGGGGGGFFDFFFFCEE6C>FFG
@M00200:205:000000000-AKKM3:1:1101:9892:5665 1:N:0:1
ATTGGGTTTAAAGCGCACGTAGGTGGTCCGCTAAGTCGCGTGTGAAATCCCTCGGCTCAACCGAGGAATTGCGGGCGATACTGGCGGGCTAGAGATCGGGAGGGGTGAGTGGAACTCCAGGTGGAGCGGTGAAATGCGTAGATATCTGGAGGAACACCGGTGGCGAAAGCGACTCACTGGCCCGACACTGACACTGAGGTGCGAAAGCTAGGGTAGCAAACGGGATTAGATACCCGCGTAAGA
+
GGGGGGGGGGGGGGGGGGGGGGGGGGGGGGGGGGFGGGGGGGGGGGGGGGGGGGGGGGGGGGGGGGGGGGGGGGGGGGGGGGGGGGGGGGGGGGGGGGGGGGGGGGGGGGGGGGGGGGGGGGGGGGGGGGGGGGGGGGGGGGGGGGGGGGGGGGGGGGGGGGGGGGGGGGGGGGGGGGGGGGGGGGGGGGGF?FGGFGGGFGGGG=CGGGGGGFFGFGGGGGGGFGGFFFFGGGGGEEFGG1:
@M00200:205:000000000-AKKM3:1:1101:21402:5671 1:N:0:1
ATTGGGCTTAAAGCGCGTGTAGGCGGCTTGGCAAGTCGGGTGTGAAAGCCCTGGGCTCAACCTAGGAAGTGCACTCGAAACTGCTTCGCTGGAGTATCGGAGAGGGAAGCGGAATTCTCGGTGTAGAGGTGAAATTCGTAGATATCGAGAGGAACACCGGTGGCGAAGGCGGCTTCCTGGACGATGACTGACGCTGAGACGCGAAAGCGTGGGGAGCAAACAGGATTAGATACCCTCGTA
+
GGGDGGGGGGGGGGGGGGGGGGGGGGGGGGDGGGGGGGGGGGGGGGGGGGGGGGGGGGGGGGGGGGGGGGGGGGGGGGGGGGGGGGGGGGGGGGGGGGGDGGGGGGGGGGGGGGGGGGGGGGGGGFGGGGGGFFGGGGGGGGGGGGGGGGGGGGGGGGDGGGGGGGGGGGGGGGGGGGGGGGD>EGGGGGGGGGGGDGGGGDGGGC3CECCCGG>DEFGCDFFGBGG?FB>7FGGGFEFG
@M00200:205:000000000-AKKM3:1:1101:17452:5678 1:N:0:1
ATTGGGTTTAAAGAGCTCGTAGGCGGCTTGTTGCGTCAGCTGTGAAAACCCGCAGCTCAACTGTGGGCTTGCAGCTGATACGGGCAGGCTTGAGTTCGGTAGGGGAGACTGGAATTCCTGGTGTAGCGGTGAAATGCGCAGATATCAGGAGGAACACCGGTGGCGAAGGCGGGTCTCTGGGCCGATACTGACGCTGAGGAGCGAAAGCATGGGGAGCGAACAGGATTAGATACCCCTGTA
+
FGGGGGGGGGGGGGGGGGGGGGGGGGGGGGGGGGGGGGGGGGGGGGGGGGGGGGGGGGGGGGGGGGGGGGGGGGGGGGGGGGGGGGGGGGGGCGGGGGGGGGGGGGGGGGGGGGGGGGGGCFFGFDFCGGGGGGGGGFGGGGGGGGFFGGGDGGGGGGGDGGEG8EGGGGGDGGGGGGG,=>EE*?EGGGFGGGGGGGF6:FGGGGGG??CGGEE<3CEECDCD?GF7?FF>CFGGF@FC
@M00200:205:000000000-AKKM3:1:1101:14671:5684 1:N:0:1
ATTGGGTGTAAAGGGCGCGTAGGCGGCAATTTAAGTCATCTGTGAAATCTCCGGGCTTAACTCGGAACGGTCAGATGATACTACTTTGCTAGAGTGCAGAAGGGGCAATCGGAATTCTTGGTGTAGCGGTGAAATGCGTAGATATCAAGAGGAACACCTGAGGTGAAGACGGGTTGCTGGGCTGACACTGACGCTGAGGCGCGAAAGCTAGGGGAGCGAACGGGATTAGATACCCGCGTA
+
FGGGFGGGGGGGGGGGDEGFGGDGGGGGGGGEEFGGGGGGGGFGGGGGGGGGGGGGGGGGA@FEFGGGCFFGGGDGGGGGFGFGGGGFFGFFGFEFGGGGGGGFGGGGFFGGGGFGGGGGGGGGGGGGGGGGGCFGGGGECFGGGFGGGGGGGGGGFFEGGCCFGGGGGGGGCEBCGGGGGGGGGGFFGGF5AEGGGGGGGGGGGGDDFGGGFE>DDGGGGGDDBCC??FAFF@C5D35E
@M00200:205:000000000-AKKM3:1:1101:24544:5696 1:N:0:1
ATTGGGTTTAAAGTGTGCGCAGGTGGCTGAGCAAGTCGAGTGTGAAATCCCCGGGCTTAACTTGGGAATTGCGCTCGAAACTACGTGGCTCGAGTGTGGCAGAGGAAGGTGGAATTCCACGTGTAGCGGTGAAATGCGTAGAGATGTGGAGGAACACCGATGGCGAAGGCAGCCTTCTGGGCCAACACTGACGCTCATGCACGAAAGCGTGGGGAGCAAACAGGATTAGATACCCTCGTA
+
GGGGGGGGGGGGGGGGGGGGGGGGFGFGGGGGGGGGGGGGGGGGGGGGGGGGGFEGGGGGGGGFGGGGGGGGGGFEGGFGGGGGGGGGGGGGGGGGGGCCFGDFDDFGGGGGGGGGGGG,BFGGGGGGGGGGFFGGFGFGGGGGGGGGFFFGGGGDGDGCFGGGGGGGGGCCEDGFE;CGFFGGGGGGGGGGGGDDE,BF?FFGGGGGGGGGGGFGF=FEGGGF(9C??FAFGGG>7>FG
@M00200:205:000000000-AKKM3:1:1101:11594:5701 1:N:0:1
ACTGGGCATAAAGGGCGCGTAGATGGTCCTCAAAGTCGGCTGTGAAATGCCACGGCTTAACCGTGGAGGTGCAGTTGATACTGGAGGACTTGAGTTCCGGAGAGGAAGACGGAATTCCCGGTGTAGCGGTGAAATGCGTAGATATCGGGAGGAACACCAGAGGCGAAGGCGGTCTTCTGGACGGATACTGACGCTGAGGCGCGAAAGCTAGGGGAGCAAACAGGATTAGATACCCTCGTA
+
GGGGGGGGGGGGGGGGGGGGGG;FGGGGGGGGGGGGGGGGGGGGGGGGGGGGGGGGGGGGGGGGGGGGGGGGGGGGGGGGGGGGGGGGGGGGGGGGGGGGGGGGGGGGGGGGGGGGGGGGGGGGGGGGGGGGGGGGGGGGGGGGGGGGDGGGGGGFGGGGGGGGGGCCGGGGGGGGGGGGGGGGGGEFG7CFGGGGGGGGGDGG8C3FFGGGGG>GFDGFFC8C:FGDF@AGGGG77>FG
@M00200:205:000000000-AKKM3:1:1101:26903:5721 1:N:0:1
ATTGGGTTTAAAGTGTGCGCAGGTGGCCTCGCAAGTCGAGTGTGAAATCCCCGGGCTTAACTTGGGAATTGCGCTCGAAACTACGGGGCTCGAGTGTGGCAGAGGGAGGTGGAATTCCACGTGTAGCGGTGAAATGAGTAGAGATGTGGAGGAACACCAATGGCGAAGGCAGCCTCCTGGGCCAACACTGACGCTCATGCACGAAAGCGTGGGGAGCAAACAGGATTAGATACCCCAGTA
+
GGGGGGGDGCFGGGGGGFGGGGGGGGGGGFGGGCFGGG@7C<FGFGGFFGGGGDGGDFFCF<FGGGGCFFGFGGE@CFFGCGGFEGDGGGGGGGGCEFGGG744D@@4FGGGG9?F9FGFFGGFF,AFEFGCGGGG,>FGC9DFDFGGGGGG+<@F<FGCGDDGCCCGGGFGGGFFCDFFGF5*=E**<CCGGGGGGGC:0*18CCGGGGEGF>@D3*285<G<(0:)**4:C<CF357+
@M00200:205:000000000-AKKM3:1:1101:24229:5752 1:N:0:1
ATTGGGTTTAAAGGGCGCGTAGGCGGGATGGCAAGTCAGTCGTGAAATCTCTCGGCTCAACCGAGAAACGTCGGCTGATACTGCCGTTCTTGAGGGATGCAGAGGAGACTGGAATTCCCGGTGTAGCGGTGAAATGTGTAGAGATCGGGAGGAACACCGGTGGCGAAGGCGGGTCTCTGGGCATTTCCTGACGCTGAGGCGCGAAAGCGTGGGGAGCAAACGGGATTAGATACCCTAGTA
+
GGGGGGGGGGGGGGGGGGGGGGGGGGG@:F,:FGGGGGGE@FGGGGGGGA<,E=FFG@FGG8F:+7CFGCCF:+4FGGGGGGGAFGB+EF9EEF?:F<F8FG<FG?=,8,BFGG9F<<>FGGGCGGGGGGGGGGGGGGGFGG9FGFC7:FGGGGG>FGGGGGGGGGG@EFGGDGC*<FGGDGGFGG+AFGGGGGGGGGGGGGGGEGGG5*2:CGFGFGGGGGGD0DF>FFBFGGGG:4@F
@M00200:205:000000000-AKKM3:1:1101:23067:5760 1:N:0:1
ATTGGGTTTAAAGCGTGCGCAGGCGGTCGTGCAAGACAGGTGTGAAATCCCCGGGCTTAACCTGGGAACTGCACTTGTGACTGCACGGCTGGAGTACGGCAGAGGGGGATGGAATTCCGCGTGTAGCAGTGAAATGCGTAGATATGCGGAGGAACACCGATGGCGAAGGCAGTCCCCTGGGCCTGTACTGACGCTCATGCACGAAAGCGTGGGGAGCAAACAGGATTAGATACCCCAGTA
+
FGGGGGGGGGGGGGGGGGGGGGGGGGGGGGGGGGG,C8CFFGGGGGGGGGGFEGGDGGGGGGGGGGGGCFGGGGGGFFCGGGGGGGGGGGGGDGGFGGGGGGGGGGGGDGGGGGGGGGGGGGGGGGGAFGGGGGGGGGGCDFGGGFFDGGGGGFGGGGG7FFEGGGGGGGGG8BCEFGFGGGGDFGGGGD+>EEDEE++?CFGGGGDGC5A>CGEGFGFGFCFGFGF)6/:GGGGGFF??
@M00200:205:000000000-AKKM3:1:1101:26554:5796 1:N:0:1
ATTGGGTTTAAAGGGCGCGTAGGCGGCTTTGCAAGTGGCGGGTGAAATCCCTCGGCTTAACCGAGGAACTGCCTGCCAGACTGCATGGCTTGAGACCGGGAGAGGTGAGTGGAATTCCCAGTGTAGCGGTGAAATGCGTAGATATTGGGAGGAACACCAGTGGCGAAGGCGGCTCACTGGACCGGTACTGACGCTGAGGCGCGAAAGCGTGGGGAGCAAACAGGATTAGATACCCTCGTA
+
GGGGGGGGGGGGGGGGGGGGGGGGGGGGGGGGGGGGGGGGGGGGGGGGGGGGGGGGFGFGGGDFDGGGGC@FGGGGGGGGGGGGGGGGGGGGGGDGGGGGGGGGDF<DGFFGFGGGGGGGGG9FFGGGEEDGGGGCFFE@FFGFGGFGGGGGDGGFGGGFGGGGGGCEGGGGG*=9+<@GFGGGDEGGGC9EEEDCEGGGCDG8:CCCCEEGGG5)0/:CFDF70**)/*)*+3<C>))*
@M00200:205:000000000-AKKM3:1:1101:6595:5831 1:N:0:1
ATTGGGTATAAAGAGCTCGTAGGCGGTTTGTCGCGTCTGCTGTGAAATCCCGAGGCTCAACCTCGGGCCTGCAGTGGGTACGGGCAGACTGGAGTGCGGTAGGGGAGAATGGAATTCCTGGTGTAGCGGTGGAATGCGCAGATATCAGGAGGAACACCGATGGCGAAGGCAGTTCTCTGGGCCGTAACTGACGCTGAGGAGCGAAAGCGTGGGGAGCGAACAGGATTAGATACCCTCGTA
+
GGGGGGGGGGGGGGGGGGGGGGGGGGGGGGGGGGGGGGGGGGGGGGGGGGGGGGGGGGGGGGGGGGGGGGGGGGGGGGGGGGGGGGGGGGGGGGGGGGGGGGGGGGGGGGGGGGGGGGGGGGGGGGGGGGGGGGGGGGGGGGGGGGGGGGGGGGGGGGGGGGGGGG7:FGGGGGGGFGGGGGGGGGGGGGGGGGCGCGGGGGGGGGGFEEGGGGFG:EEGDDGGBGD>=*)03<CGFFFG
@M00200:205:000000000-AKKM3:1:1101:25419:5879 1:N:0:1
ATTGGGTATAAAGGGCTTGTAGGCGGTTCGTTAAGTCCGTTGTGAAATCTCCCGGCTCAACTGGGAGCGGCCATCGGATACTGGCGAGCTAGAGGTGGGCAGAGGAAGGCGGAATTCCCGGTGTAGCGGTGAATTGCGTAGATATCGGGAGGAACACCAGTGGCGAAGGCGGCCTTCTGGGCCTATCCTGACGCTGAGGAGCGAAAGCGTGGGGAGCAAACCGGATTAGATACCCTAGTAAGA
+
GGGGGGGGGGGGGGGGGGGGGGGGGGGGGGGGGGGGGGGGGGGGGGGGGGGGGGGGGGGGGGGGGGGGGGGGGGGGGGGGGGGGGGGGGGGGGGGGGGGGGGGGGGGGGGGGGGGGGGGGGGGGGGGGGGGGGGGGGGGGGGGGGGGGGGGGGGGGGGGGGGGGGGGGGEGGGGGGGGGGGGGGGGGGGGGGGGCEEGFGGGGGGGGGG5:EDGFGFGFGDFGGFD<<?F<GGFFFFFFGFFA
@M00200:205:000000000-AKKM3:1:1101:20368:5882 1:N:0:1
ACTGGGTTTAAAGGGCGCGTAGGTGGCCTTTTGAGTCAGACGTGAAATCCCCCGGCTTAACCTGGGAACTGCGTCTGATACTGGAAGGCTCGAGTTCGGGAGAGGGATGTGGAATTCCAGGTGTAGCGGTGAAATGCGTAGATATCTGGAGGAACACCGGTGGCGAAGGCGGCATCCTGGACCGAAACTGACACTGAGGCGCGAAAGCCAGGGGAGCAAACGGGATTAGATACCCCCGTA
+
GGGGGGGGGGGGGGGGGGGGGGGGGGGGGGGGGGGGGGGGGGGGGGGGGGGGGGGGGGGGGGGGGGGGGGGGGGGGGGGGGGGGGGGGGGGGGGFCGDGGGGGGGGGGGGGGGGGGGGGGGGGGGGGGGGGGGGGGGGGGGGGGGGGGGGGGGGGGGGGGEGGGGGGGGGGGGGGGGFGGGGGGGGGGGGGGFFFGGGGGGGGGGGDGGGG8EGFGFFGGGDCDFGF?FFFGGF?D>EDG
@M00200:205:000000000-AKKM3:1:1101:17550:5892 1:N:0:1
ATTGGGTTTAAAGGGCTCGTAGGCGGCCAACTAAGTCCGACGTGAAATCCCCAGGCTTAACCTGGGAACTGCGTCGGATACTGGATGGCTTGAATTCGGGAGAGGGATGCAGAATTCCAGGTGTAGCGGTGAAATGCGTAGATATCTGGAGGAATACCGGTGGCGAAGGCGGCATCCTGGACCGACATTGACGCTGAGGAGCGAAAGCTAGGGGAGCAAACGGGATTAGATACCCTAGTA
+
GGGGGGGGGGGGGGGGGGGGGGGGGGGGGGGGGGGGGGGGGGGGGGGGGGGGGGGGGGGGGGGGGGGGGGGGGGGGGGGGGGGGGGGGGGGGGGGGGGGGGGGGGGGGGGGGGGGGGGGGGGGGGGGGGGGGGGGGGGGGGGGGGGGGGGGGFGGGGGEGGGGGGGGGGGGGGGGGGGGGGGGGGGGGGGGGGGGGGGGGGGGGGGGGGGGGFEFG>GGFGGGGFGGFFFFFECFFF>FF
@M00200:205:000000000-AKKM3:1:1101:27483:5933 1:N:0:1
ATTGGGTTTAAAGGGAGCGTAGACGGAGATGCAAGCCAGATGTGAAAGCCCGAGGCTCAACCCCGGGACTGCATTTGGAACTGTGTGGCTGGAGTGTCGGAGAGGCAGGCGGAATTCCTAGTGTAGCGGTGAAATGCGTAGATATTAGGAGGAACACCAGTGGCGAAGGCGGCTTACTGGACGATGACTGACGCTGGAGCTCGAAAGCGTGGGGAGCAAACAGGATTAGATACCCGCGTA
+
GGGGGGGGGGGGGGG@GGGGGGGGGG,8@FGAGGGGFG8,CFGCFGGGGDFG+8@FEGGGGGEC@7F=7FGG9FFGGGGGGGGGGEG=@FEGGGGGGCB:F:FGGGG4FGGGGGGGGGGGFD9?F9FGEGGGGF9=A>FGGE9@;;FFGCFGDGG:FFGGFFCECFGGGGDEG*CGGG,<9F=ECGGGGC6@CGG=**3:29>?EGD4C58EG5))0*;CC<F<37:26*)23<@5)))*
@M00200:205:000000000-AKKM3:1:1101:7769:5941 1:N:0:1
ATTGGGTTTAAAGTGTGCGCAGGCGGCGTCGCAAGTCGAGTGTGAAAGCCCCGGGCTTAACTTGGGAATTGCGCTCGAAACTACGATGCTGGAGTATGGCAGAGGAAGGTGGAATTCCACGTGTAGCGGTGAAATGCGTAGAGATGTGGAGGAACACCGATGGCGAAGGCAGCCTTCTGGGCCAATACTGACGCTCATGCACGAAAGCGTGGGGAGCAAACAGGATTAGATACCCCGGTA
+
FFGGGGGGGFGGGGGGFGEGGGGGGGGGGGGGGGGGGGGGGGGGGGGGGGGGGGGGGGGGGGGGGGGGGGCGGGEGGBFGGGGGGDFGGGGGGGGGGGGGGGGGGGGGGGGGGGGGGGGGGGGGGGGGGGGGGGGFGGGGGGGGGGGGGGFGGGGGGGGGGGGGGGGGGGGGGGCEGGFFGGGGGGFGGDGGDGGGGGGGGGGGGGGGGGGGGGFGEGGGGGGF0C7<F?<FGEGFEFEE
@M00200:205:000000000-AKKM3:1:1101:4469:5965 1:N:0:1
ACTGGGTATAAAGGGCGCGCAGGCGGCTGCTCAAGTCAGGCGTGAAAGGCCTGGGCTCAACCCGGGAATTGCGCTTGAGACTGGGCTGGCTATGAGTGCGGGAGAGGATGGTGGAATTCCCAGTGTAGAGGTGAAATTCGTAGATATTGGGAAGAACACCGGTGGCGAAGGCGGCCATCTGGACCGCAACTGACGCTGAGGCGCGAAAGCGTGGGGAGCAAACAGGATTAGATACCCTCGTA
+
GGGGGGGGGGGGGGGGGGGGGGGGGGGGGGGGGGGGGGGGGGGGGGGGGGGGGGGGGGGGGGGGGGGGGGGGGGGGGGGGGGGGGGGGGGGGGGGGGGGGGGGGGGGGGGGGGGGGGGGGGGGGGGGGGGGGGGFCCGGGGGGEGFGGGGFCFGGGGGGGGCGGGGGGEGGGGGGGGGGGGGGGGGGGGGFGGGDGEGGCEGEEEEGCGGDEGC;D:EGGGGGGFG5:FFBGF7EFFFF=C?
@M00200:205:000000000-AKKM3:1:1101:17687:5978 1:N:0:1
ATTGGGTTTAAAGGGCGCGTAGGCGGTGGCTTAAGCGTGCGGTGAAAGCCCGGGGCTCAACCCCGGGTCGGCCAACGATACTGCCGGGCTCGAGCATCGTAGAGGCAGGTGGAATTCCGGGTGTAGCGGTGGAATGCGTAGAGATCCGGAAGAACACCGGTGGCGAAGGCGGCCTGCTGGGCGATGGCTGACACTGAGGCGCGACAGCGTGGGGAGCAAACAGGATTAGATACCCCCGTA
+
GGGGGGGGGEFFGGGGGGGGGGGGGGGGGGGGGGGGGGGGGGGGGGGGGGGGGGGGGGGGGGGGGGGGGGGGGGGGGGGGGGGGGGGGGDGGGGGGGGGGGGGGGGGGGGGGGGGGGGGGGFGGGGGGGGGGEFGGGGGGGGGGGGGGGGGGFGGGGGGGGGGGGGGGGGGGGGGGGFFGGGGGGGGGGGFF9CGGGGGGGDGDEGGFGGGGCEEGFGGGGGGGFGGD?=AFFF8C>EFG
@M00200:205:000000000-AKKM3:1:1101:12494:5998 1:N:0:1
ATTGGGTTTAAAGGGCGCGTAGGCGGGCCGGCAAGTCAGGGGTGAAAGCCCACGGCTCAACCGTGGAAGTGCCTTTGATACTGCCGGCCTTGAGGGAGGTAGGGGCGTGCGGAACTTCCGGTGGAGCGGTGAAATGCGTAGATATCGGAAGGAACACCGGTGGCGAAAGCGGCGCGCTGGACCTCTACTGACGCTGAGGCGCGAAAGCCAGGGGAGCAAACGGGATTAGATACCCTAGTA
+
GGGGGGGGGGGGGGGGGGGGGGGGGGGGGGGGGGGGGGGGGGGGGGGGGGGGGGGGGGGGGGGGGGGGGGGGGGGGGGGGGGGGGGGGGGGGGGGGGGGGGGGGGGGGGGGGGGGGGGGGGGGGGGGGGGGGFGGGGGGGGGGGGGGGGGGGGGGGFGGGGGGGGGGGGGGGGGGGGGGGGGGGGGGEEGGGGGGGGGGGGGGGGGGFGGGGGGFGFGGGGGDGFGFFFFFGGFGCF:@E
@M00200:205:000000000-AKKM3:1:1101:5155:6006 1:N:0:1
ATTGGGTTTAAAGGGCGCGTAGGCGGCTTGCCAAGTCAGGGGTGAAATCCTGCAGCTCAACTGTAGAAGTGCCTTTGATACTGGCGAGCTCGAGGGAGGTAGGGGTGGGTGGAACTTCTGGTGGAGCGGTGAAATGCGTTGATATCAGAAGGAACGCCGGTGGCGAAAGCGACCCACTGGATCTCTACTGACGCTGAGGCGCGAAAGCTAGGGGAGCAAACGGGATTAGATACCCGGGTAAGA
+
GGGGGG@FEGGGGFGGGEGGGGGGGGGGGGGGGGGGGGGGGGGGGGGGGGGGGGGGGGGGGGGGGGGGGGFGGGDGGGGGGGGGFECFGGGGGGGGEGDGGFGGGGDGD@FEFGGG9FFFDFGGGGGGGGGGGGGGGGGGGGGGGGFGCGGGGGFGGGGGGGGGGGGGEGGGGCGFGGGGGGGFEGGGGGFGDGGCGGFGGGGGGGDFGGGGGGFGFGGGGDED:GGFF4:CGGFDBF@CF>A
@M00200:205:000000000-AKKM3:1:1101:10528:6019 1:N:0:1
ATTGGGTTTAAAGGGCGCGTAGGTGGCCTGCTAAGTCGAACGTGAAATCCCTGGGCTCAACCCAGGAACTGCGTCCGATACTGGTTGGCTTGAATCCGGGAGAGGGATGTGGAATTCCAGGTGTAGCGGTGAAATGCGTAGATATCTGGAGGAACACCGGTGGCGAAGGCGACATCCTGGACCGGTATTGACGCTGAGGCGCGAAAGCCAGGGGAGCAAACGGGATTAGATACCCTGGTA
+
GGGGGGGGGGGGGGGGGGGGGGGGCFGGGGGGGGGGGCFDGGGGGEF<FCFFFGGGGGG<FGGGGEGGGGCGGGGGGGFGGDECFFGGGGGGGGGGGGGGCGGGGGGGGGGGGGGGGGGGGGGGCGGGGGGGGGGFGGFC7CFGGGFGGF7FGGGGGGGGGGGGGGGGGGGGGGGGGGGG7CFEGGGDGGGGGGDGGGGC=DGGGGGGGGGGGGEGFG8<DCEGFGGFFFFGGGGGFFFC
@M00200:205:000000000-AKKM3:1:1101:23640:6039 1:N:0:1
ATTGGGTGTAAAGTGTGCGCAGGTGGCTGAGCAAGTCGAGTGTGAAATCCCCGGGCTTAACTTGGGAATTGCGCTCGAAACTACTTGGCTAGAGTGTGGCAGAGGAAGGTGGAATTCCACGTGTAGCGGTGAAATGCGTAGAGATGTGGAGGAACACCGATGGCGAAGGCAGCCTTCTGGGCCAACACTGACGCTCATGCACGAAAGCGTGGGGAGCAAACAGGATTAGATACCCCCGTA
+
GGGGGGGGGGGGGGGGGGGGGGGGGGGGGEGGGGGGGGGGGGGGGGGGGGGGGGGGGGFGGGGGGGGGGGGGGGEGGGGGGGGGGGGGGGGGGGGGGGGGGGGGGGGGGGGGGGGGGGGGGGGGGGGGGGGGGGGGGGGGGGGGGGGGGGGGGGGGGGGGGGGGGGGGGGGGGGGGGGGGGGGG8B:C:DFGGGGGGCEGGGFEGCGGGEGGGG>GFFGFGGGFFGGFFFBGGGF15B>D
@M00200:205:000000000-AKKM3:1:1101:5206:6055 1:N:0:1
ATTGGGTGTAAAGCGTGTGTAGGCGGACCGTTAAGTGCCCGTGTGAAATCCCCCGGCTCAACCGGGGAACGGCCGGGCATACTGGCGATCTTGGGCCACTCAGGGGTCACTGGAACAAGCGGTGGAGCGGTGAAATGCGTAGATATCGCTTGGAACGCCAAAGGTGAAGACAGGTGACTGGGGGTGTGCCGACGCTGAGACGCGAAAGCCAGGGGAGCAAACGGGATTAGATACCCGCGTA
+
GGGGGGGGGGGGGGGGGGGGGGGGGGGGGGGGGGGGGGGGGGGGGGGGGGGGGGGGGGGGGGGGGGGGGGGGGGGGGGGGGGGGGGGGGGGGGGGGGGGGGGGGGGGGGGGGGGGGDFGGGGGGGGGGGGGGGGGGGGGGGGGGGGG7CFFGCFGGGEGGGDGGGGGGGGGGFG+BC?FGG*?>EEGE9FDE5C3==CCGGGCEGGCD66C;CEFGFGFGGGEGFG<1*9<*<<<C><;CG
@M00200:205:000000000-AKKM3:1:1101:22370:6083 1:N:0:1
ATTGGGCTTAAAGGGCGCGTAGGCGGCCCGCTAAGTCGAACGTGAAATCCCCGAGCTCAACTCGGGAACTGCGTCCGATACTGGCGGGCTTGAATCCGGGAGAGGGATGCGGAATTCCAGGTGTAGCGGTGAAATGCGTAGATATCTGGAGGAACACCGGTGGCGAAGGCGGCATCCTGGACCGGCATTGACGCTGAGGCGCGAAAGCTAGGGGAGCAAACGGGATTAGATACCCCCGTA
+
GGGGGGGGGGGGGGGGGGGGGGGGGGGGGGGGGGGGGGGGGGGGGGFGGGGGEGGGGGGGGGGGGGGGGGGGGGGGGGGGGGGGGGEGGGGGGGGGGGDGCFCGGGGGGGGGGGGGCGGGGFFFGCDGGGG*?FCFGGGGG7@FFEGFGGGGGFE,CFEGEGEFGEGGDFGEGGGGGGGF6CGEGG5?FG:FC537CGGGGGGGGGGCA?F8CC3<<=CC57;7:CG?=8<FGGG*7BEG
@M00200:205:000000000-AKKM3:1:1101:18665:6088 1:N:0:1
ATTGGGTTTAAAGGGTGCGTAGGCGGCGCTGCAAGTGCCTTGTGAAATCCCACGGCTCAACCGTGGAACTGCTCGGTATACTGGCGGTCTTGAGCCACCTAGGGGCAGCTGGAACAAGCGGTGGAGCGGTGAAATGCGTAGATATCGCTTGGAACGCCAACGGTGAAAACAGGCTGCTGGGGGTGTGCTGACGCTGAGACACGAAAGCCAGGGGAGCGAACGGGATTAGATACCCCAGTA
+
FGGFFGFGGGCGGGGGGGGGGGGGGGGGGGGGGDFGGGGGGGGGGGGGGGGGGGGGGGCFGGGGGGGGGGGGFGGGGGGGGGGGGGGGGGGGGGGGGGGGGGFGGGGGGGGGGGGGGGGGGGGGFGGGGGGGFGGGGGG@GGGGGGGGGGGGGGGGGGGGGGGGGGG9FFGGGGGGEGGGGGGGGGGGGGGGGGGGGGGGGGGGGGGGGGGFGGEGFD>ECDEGFGGBF?DGGGGGFBFG
@M00200:205:000000000-AKKM3:1:1101:19094:6098 1:N:0:1
ATTGGGCTTAAAGGGCGCGTAGGCGGGATGGCAAGTCGGTCGTGAAATCCCTGGGCTCAACTCAGGGGGGTCGGCCGATACTGCCATTCTTGAGGGATGCAGAGGAGACTGGAATTCCCGGTGTAGCGGTGAAATGTGTAGAGATCGGGAGGAACACCGGTGGCGAAGGCGGGTCTCTGGGCATTCCCTGACGCTGAGGCGCGAAAGCGTGGGGAGCAAACGGGATTAGATACCCTTGTA
+
GGGGGGGGGGGGGGGGGGGGGGGGGGGCFGGGGGGGGGGGGGGGGGGGGGGGGGGGGGGGGGGGGGGGGGGGGDGGGGGGGGGGGGGGGGGGGGFGGGGGGGGGGGGGGGGGGGGGGGGGGGGGGGFGEEGGGGGGGGGGFGGGGGGGGGGGGGGCGGGGGGGGGGGGGGGGEGGGGGFFED=FFGGGGG6FEGDG=GGGGGGCCGGGGGGGGGFGB5E@C>*96DF?@6:CGGGG4FFG
@M00200:205:000000000-AKKM3:1:1101:18805:6099 1:N:0:1
ATTGGGCGTAAAGGGCGCGTAGGTGGCGGCATAAGGCTGTGGTGAAAGTCCGGGGCTCAACTCCGGATCGGCCGTGGCAACTGTGTCGCTAGGGCACCGTAGAGGCAGATGGAATTCCGGGTGTAGCGGTGGAATGCGTAGAGATCCGGAAGAACACCAGTGGCGAAGGCGGTCTGCTGGGCGGTGAGCTCGTAAGGGCTCAATAGCCGACACTGAGGCGCGACAGCGTGGGGAGCAAACAGG
+
GGGFGGGGGGGGGGGGGGGGGGGGGGGGGGGGGGGGGGGGGGGGGGGGGGGGGGGGGGGGGGGGGGGGGGGGGGGGGGGGGGGGGGGGGGGGGGGGGGGGGGGGGGGGGGGGGGGGGGGGGGGGGGGGGGGGGGGGGGGGGGGGGGGGGGGGGGGGGGGGGGGGGGEGGGGGGGGGGGGGGGGGGGGGGGGGGGGGGGGGCG6@@FGGGGGEGGFGFGGGGGGGFGF>>BBGG>GGFFFCGB?
@M00200:205:000000000-AKKM3:1:1101:25526:6120 1:N:0:1
ATTGGGCTTAAAGGGCGCGTAGGCGGTCGGTTAAGTCAGTTGTGAAAGCCCGGGGCTCAACCCCGGAGGGTCGACTGATACTGATTGACTAGAGTACGGAAGAGGTAGCTGGAATTCCCGGTGTAGCGGTGAAATGCGTAGATATCGGGAGGAACACCTGAGGCGAAGGCGGGCTACTGGGCCGATACTGACGCTGAGGCGCGAAAGCCAGGGGAGCGAACGGGATTAGATACCCCCGTA
+
GGGGGGGGGGGGGGGGGGGGGGGGGGGGGGGGGGGGGDGGGGGGGGGGGGGGGGGGGGGGGGGGGGGGGGGGGGGGGGGGGGG9FFGGGGGGGGGGGGGGGGGGGGGGGGGGDFGGGGGGGGGGGGGGDGGGGGGGGGGGGGGGGGGGGGGGGGGGGGGGGGGGGGDGGGGGDGGGGGGCCFGGGGGGG7EGGGGGGGGGGGGGCEGGFGGGGGD5>CEEDDGGFGG<F4>CFGGD@EEG
@M00200:205:000000000-AKKM3:1:1101:18891:6144 1:N:0:1
ATTGGGCTTAAAGTGTGCGCAGGTGGCTGAGCAAGTCGAGTGTGAAATCCCCGGGCTTAACTTGGGAATTGCGCTCGAAACTACTTGGCTCGAGTGTGGCAGAGGAAGGTGGAATTCCAGGTGTAGCGGTGAAATGCGTAGAGATCTGGAGGAACACCGATGGCGAAGGCAGCCTTCTGGGCCAACACTGACGCTCATGCACGAAAGCGTGGGGAGCAAACAGGATTAGATACCCGAGTA
+
GGGGGGGGGGGGGGGGGGGGGGGGGGGGGGGGGGGGGGGGGGGGGGGGGGGGGGGGGGGGGGGGGGGGGGGGGGGGGGGGGGGGGGGGGGGGGGGGGGGGGGGGGGGGGGGGGGGGGGGGGGGGGGGGGGGGGGGGGGGGGGGGGGGGGGGGGGGGGGGGGGGGGGGGGGGGGGGGGGGGGGGGGGDGGGGGGGGGGGGGGGGEGGGGGGGGGGFGFGGGGDGGFGGFFFAGGGGGFFFG
@M00200:205:000000000-AKKM3:1:1101:17903:6155 1:N:0:1
ATTGGGTATAAAGGGCGCGTAGGCGGCCCGTTAAGCGTGTGGTGAAAGCCCGGGGCTCAACTCCGGGTCGGCCATGCGAACTGGCGGGCTTGAGCACTGTAGAGGCAGGTGGAATTCCGGGTGTAGCGGTGGAATGCGTAGAGATCCGGAAGAACACCGGTGGCGAAGGCGGCCTGCTGGGCAGTAGCTGACGCTGAGGCGCGACAGCGTGGGGAGCAAACAGGATTAGATACCCCGGTA
+
GGGGGGGGGGGGGGGGGGGGGGGGGGGGGGGGGGGGGGGGGGGGGGGGGGGGGGGGGGGGGGGGGGGGGGGGGGCGGGGGGGGGGGGGGGGGGGGGGGGGGGGGGGGGGGGGGGGGGGGGGGGGGGGGGGGGGGGGGGGGGGGGGGGGGGGGGGGGGGGGGGGGGGGGGGGGGGGGGGGGGGGGGGGGGGGGGGGGGFGGGGGGGGGGGGGGGGFGFGFGGGGGB6>?FFFGGGGGFF>E
@M00200:205:000000000-AKKM3:1:1101:22004:6160 1:N:0:1
ACTGGGTTTAAAGCGCGCGCAGGCGGCGGTGCTGGCCCGGCGTGAAAGCCCCCGGCTCAACCGGGGAGGGTCGTCGGGGACCGCACCGCTTGAGGGCGGTAGGGGCTGGTGGAATGCCTGGTGTAGTGGTGAAATGCGTAGAGATCAGGCGGAACACCCGTGGCGAAGGCGGCCAGCTGGGCCGTCCCTGACGCTGAGGCGCGAAGGCGTGGGGAGCGAACGGGATTAGATACCCCCGTAAGA
+
GGGGGGGGGGGGGGGGGGGGGGGGGGGGGGGGGGFGGGGDGGGGGGGGGGGGGGGGGGGGGGFEGGGGGGGGGGGEEGGFCGGGGGGGGGGGFGFGGGGFGDGGGGGGGGGGGGG@FGFFGGGFGGGGGGGGGGGGCEEGGGGFCF?EGCEGGGGGGGGGGGGGGGGGC>EDE?EGGDEGGFGCEEEE?<FGGGDCECF5CCC>EE<FE=EGGG>DFGE8DDED:DF7/*-?C<CD>>75C39
@M00200:205:000000000-AKKM3:1:1101:21829:6228 1:N:0:1
ACTGGGTTTAAAGAGCTCGTAGGCGGCTTGTCGCGTCGACCGTGAAAACTTGGGGCTCAACCCCAAGCCTGCGGTCGATACGGGCAGGCTCGAGTTCGGTAGGGGAGACTGGAATTCCTGGTGTAGCGGTGAAATGCGCAGATATCAGGAGGAACACCGGTGGCGAAGGCCGGTCTCTGGGCCGATACTGACGCTGAGGAGCGAAAGCGGGGGGAGCGAACAGGATTAGATACCCGCGTA
+
GGGGGGGGDGGGGFGGGGGGGGCGGG7FGGGFEGDGE:FGGEGGGGGGGGGGFGGG7FFGGG@?FEGGGGFG::FEGFGGGGGGGEEEG,AFFG<CFEGGGGGCEEGGGG8AFEGGGGGFFF@FFGGDEEGFGGG9FEEDFGGGGGAGGGEDFCFGGGGGGG@C@F*=*B*=8EEGGFGG>F5E5E5C+*<CEE<*8CCFEGC>>EG5**/CGGF3>C>E<GGD<<*4?4<7+<89>B::
@M00200:205:000000000-AKKM3:1:1101:27575:6245 1:N:0:1
ACTGGGCTTAAAGGGCGCGTAGGCGGCCTTCTAAGTCAGACGTGAAATCCCCGGGCTCAACCCGGGAACTGCGTCTGATACTGGAGGGCTTGAATCCGGGAGAGGGATGTGGAATTCCAGGTGTAGCGGTGAAATGCGTAGATATCTGGAGGAACACCGGTGGCGAAGGCGGCATCCTGGACCGGCATTGACGCGGAGGCGCGAAAGCAAGGGGAGCAAACGGGATTAGATACCCCCGTAAGA
+
GGGGGGGFGGGGGGGGGGEFEFGGGGGGGGGGGGGFFGGGGGCFGGGGGGGDFGG:FGFG<FGFGGGGGCE9FGC@FGGDGDGGGGGGGG8CFFEFGGGGGGGGGGFDFFGGGC<,FFGGF,>,7BACB+@FFFGG9@F>FEFGGFGGCE@7*DFGGGGE@FG@EE@FGFECB18<+?BC7BFEEGEE+>CGGG):8?EECDEGG5DF60;@>E>3):ACG129:DF2199DGC6<)@5=9<F
@M00200:205:000000000-AKKM3:1:1101:18826:6246 1:N:0:1
ACTGGGCTTAAAGGGCGCGTAGGCGGTTTTGTAAGTCGGATGTGAAAGCCCAGGGCTTAACCTTGGAAGTGCATCCGAAACTGCATGACTGGAGTCTCGGAGAGGGTGGTGGAATTCCCAGTGTAGAGGTGAAATTCGTAGATATTGGGAGGAACACCGGTGGCGAAGGCGACCACCTGGACGAAGACTGACGCTGAGGCGCGAGAGCGTGGGGAGCAAACAGGATTAGATACCCCAGTA
+
GGGGGGGGGGGGGGGGGGGGGGGGGGGGGGGGGGGGGGGGGGGGGGGGGGGGGGGGGGGGGGGGGGGGFGGGGGGGGGGGGGGGGGGGGGGGGGGGGGGGGGGGGGGGGGGGGEGGGGGGGGGGGGGGGGGGGGGGGGGGGGGGFGGGGGGGGGGGGGGDGGGGGGGGGGGDGGGGGGGGGGGGGGGGGGGGGGGGGGGFEGGGG=<FGGGGGGFGFGG6CFGGFGGFF?AFEGGGFFFF
@M00200:205:000000000-AKKM3:1:1101:6227:6247 1:N:0:1
ATTGGGCGTAAAGAGCGTGTAGGCGGTCCGGTAAGTCGGCTGTGAAAGTCCAGGGCTCAACCCTGGGATGCCGGTCGATACTGCCGGACTAGAGTTCGGAAGAGGCGAGTGGAATTCCCGGTGTAGCGGTGAAATGCGCAGATATCGGGAGGAACACCAATGGCGAAGGCAGCTCGCTGGGACGTTACTGACGCTGAGACGCGAAAGCGTGGGGCGCAAACAGGATTAGATACCCTGGTA
+
GGGGGGGGGGGGGGGGGGGGGGGGGGGGGGGGGGGGGGGGGGGGGGGGGGGFGGGGGGGGGGGGGGGGGGGGGGGGGEGGGGFCGGGGGG8FCFFGGGGGGGGGGGGGGGGGFGGFGGGGGEGGFFGGGGGGGFGGGGEGGGGCGGGGDGDGDGGGGGGCFGGGGGDGGFGEGG7EGGGGG6<ECFC=GD?FGGGE:/9?EGG5C*7CE=>E>5)7<E*/>CFF0CF7F=<DGGGGF><A
@M00200:205:000000000-AKKM3:1:1101:13792:6287 1:N:0:1
ACTGGGTGTAAAGAGCTCGTAGGCGGCTTGTCGCGTCGACCGTGAAAACTTGGGGCTCAACCCCAAGCCTGCGGTCGATACGGGCAGGCTCGAGTTCGGTAGGGGAGACTGGAATTCCTGGTGTAGCGGTGAAATGCGCAGATATCAGGAGGAACACCGGTGGCGAAGGCGGGTCTCTGGGCCGATACTGACGCTGAGGAGCGAAAGCGTGGGGAGCGAACAGGATTAGATACCCTCGTA
+
FCFEFFFFGGGGAFG@FGCFGGGGGGGGEEFFEFGGGGGEFCCFGCGGGGGCDEFGGFGGGGGGGDACFFFFGDEEGGGGGFCFCGDDGGGGCEGGGGGEEE+33=@FFGGCFGCFCC9CFGGGF,@FCF::3>@>FGD*>C?FGFG<7BEDFCFFGGGCCEGGG@ECFECCDGGCGDGGCFGDEDGEGGCF?EDGG5CDEFE8?5>4ECE55>57>C8CDDE<:CD)99A>FEFFFD>E
@M00200:205:000000000-AKKM3:1:1101:11711:6291 1:N:0:1
ACTGGGTTTAAAGCGCGCGCAGGCGGCCGCGTTGGCCCGGCGTGAAAGCCCCCGGCTCAACCGGGGGGGGTCGTCGGGGACCGCGCGGCTTGAGGGCGGTAGGGGCCGGTGGAATCCCCGGTGTAGTGGTGAAATGCGTAGAGATCGGGGGGAACACCCGTGGCGAAGGCGGCCGGCTGGGCCGACCCTGACGCTGAGGCGCGAAGGCGTGGGGAGCGAACGGGATTAGATACCCGCGTA
+
GGGGGGGGGGGGGGGGGGGGGGGGGGGGGGGGGGGGGGGGGGGGGGGGGGGGGGGGGGGGGGGGGGGGGGGGGGGGGGGEGGGGGGGGGDGGDGGGGGGGGGGGGGGGGGGGGFGGGGGGGEECCFGGGGFGGGGGGGGDEEGGGGGGGGGGGGGGGEEGGEGEGDGGGEGGDGGGGGGGGGGGGGGGGFFGGDDC5FGFGGDC:EG4C:CGGG@GBGEEGDGG?DG<F4A>EFFCD7@:
@M00200:205:000000000-AKKM3:1:1101:11312:6297 1:N:0:1
ATTGGGTTTAAAGGGCGCGTAGGCGGCCTGCTAAGTCGAACGTGAAATCCCCGGGCTCAACCCGGGAACTGCGTTCGAGACTGGCGGGCTCGAATTCGGGAGAGGGATGCGGAATTCCAGGTGTAGCGGTGAAATGCGTAGATATCTGGAGGAACACCGGTGGCGAAGGCGGCATCCTGGACCGACATTGACGCTGAGGCGCGAAAGCCAGGGGAGCAAACGGGATTAGATACCCGCGTA
+
GGGGGGGGGGGGGGGGGGGGGGGGGGGGGGGGGGGGGGGGGGGGGGGGGGGGGGGGGGGGGGGGGGGGGGGGGGGGGGGGGGGGGGGGGGGG@DFGGGGGFGGGGGGGGGGGG>EGGGGGGGGGFGGGGGGGGGGGGGEGFCGFGGGGGGDE7<FBA@FGGGGGGGGGGFGE>8EGGGGGGGGGGGEGGGGGDEGGGGFGGGGDEGGGGCFGCEEG:FC8*/;<:G43?*4DGGFGB3;5
@M00200:205:000000000-AKKM3:1:1101:11209:6312 1:N:0:1
ACTGGGTGTAAAGGGCTCGTAGGCGGCCAACTAAGTCGGACGTGAAATCCCCAGGCTCAACCTGGGAACTGCGTCCGATACTGGATGGCTTGAATCCGGGAGAGGGATGCAGAATTCCAGGTGTAGCGGTGAAATGCGTAGATATCTGGAGGAATACCGGTGGCGAAGGCGGCATCCTGGACCGGCATTGACGCTGAGGAGCGAAAGCCAGGGGAGCAAACGGGATTAGATACCCTCGTAAGA
+
GGGGGGGGGGGGGGGGGGGEGGGGGGGGGGGGGGGGGGGGGGGGGGGGGGGFGGGGGGGGGGGGGGGGGGGGGGGGGGGGGGGGGGGGGGGGGGGGGGGGGGGGGGGGGGGGGGGGGGDEGGGGGGGGGGGGGGGGGGGGGGGGGGGGGGGDFGGFCGDEGGGGGGGGGGGGGGGGGGGGGGFGCCGGGFGGGGGGGGGGGFDGGGGG=*8CEGEGFGGGGGG3(9F<??AGCFFDFFFDC:A
@M00200:205:000000000-AKKM3:1:1101:22439:6314 1:N:0:1
ACTGGGTTTAAAGCGTGCGTAGGTGGTTCGTTAAGTCTGTCGTGAAAGCCCCGGGCTCAACCTGGGAATGGCGATGGATACTGGCGGGCTAGAGTGCGGTAGAGGAGAGTGGAATTCCCGGTGTAGCAGTGAAATGCGTAGAGATCGGGAGGAACATCAGTTGCGAAGGCGGCTCTCTGGACCAGCACTGACACTGAGGCACGAAAGCGTGGGGAGCAAACAGGATTAGATAACCGTGTAAGA
+
GGGGGGGGGGGGGGGFGGGGGGGGGGGGGGGGGGGGGGGGGGGGGGGGGFGGGGGGGGGGGGGGGGGCFGGGGGGEGGGGGGGGGGGGGGGGGGGFGGGFGGGGGFGGGGGGDGGGGGFGGGGGGFGGGGGGGGGGGGGGGGGGGGGGGGGGGGGGGGGGGGGGGGGGGGGGG5CFFDGGGGGGGGGGFGGC@EFGG6EF5>:CCGGGD5CEG>>DFGGG44?F?FGFF=<G7FGGBFFGDAF
@M00200:205:000000000-AKKM3:1:1101:23047:6316 1:N:0:1
ATTGGGTTTAAAGGGCGTGTAGGCGGTCTGCTAAGTCATGTGTGAAATCCCTCGGCTTAACCGAGGAACGACGCATGAAACTGGCAAGCTAGAGTACCAAAGAGGGGGGTGGAATTCCCGGTGTAGCGGTGAAATGCGTAGATATCGGGAGGAACACCGGTGGCGAAGGCGGCCCCCTGGTTGGATACTGACGCTGAGACGCGAAAGCGTGGGGAGCAAACAGGATTAGATACCCGCGTA
+
GGGGGGGGGGGGGGGDGGGGGGGGGGGGGCGGGGGGGGGFGGGGGGGGGGGGGGGGGGGGGGGGGGCGGGGGGGGGGGGGGGGGGDEGGGGGGGGGGGGGGGGGGGGGGFGGGGGGGGGGGGGGGGGGGGGGCFGGGDGGDBGGGGC@EGGGGGGFGGDGGDGGGGGGGGGCEEC8CGGGC@EGGGGGGFGGG5DEE8EF5CGE>EGCEEGE>5>5DGCFFF8C:GG??FDGGGGC@DF5
@M00200:205:000000000-AKKM3:1:1101:12543:6319 1:N:0:1
ATTGGGTTTAAAGGGCGCGTAGGTGGCTTTTCAAGGCTATGGTGAAAGCCCGGGGCTCAACCCCGGGTCGGCCGTGGCGACTGATCAGCTTGAGCACGGTAGAGGCAGGTAGAATTCCGGGTGTAGCGGTGGAATGCGTAGAGATCCGGAAGAATACCGGTGGCGAAGGCGGCCTGCTGGGCCGTTGCTGACACTGAGGCGCGACAGCGTGGGGAGCAAACAGGATTAGATACCCCTGTA
+
GGGGGGGGGGGGGGGGGGGGGGGGGGGGGGGGGGGGGGGGGGGGGGGGGGGGGGGGGGGGGGGGGGGGGGGGGGGGGGGGGGGGGGGGGGGGGGGGGGGGGGGGGGGGGGGGGGGGGGGGGGGGGGGGGGGGFGGGGGGGGGGGGGGGGGGGGGGGGGGGGGGGGEGGGGGGGGGGGGGGGGGGGGCCGGCCGG*0<CGFGD5?EGGG87/CEEDDFGGGC*;FBGG?FFA7+<<D7F?C
@M00200:205:000000000-AKKM3:1:1101:10845:6337 1:N:0:1
ATTGGGTTTAAAGAGCTCGTAGGCGGTCTGTCGCGTCTGGTGTGAAATCCCATGGCTCAACTGTGGGCTTGCATCGGGTACGGGCAGACTAGAGTGCTGTAGGGGAGACTGGAATTCCTGGTGTAGCGGTGGAATGCGCAGATATCAGGAGGAACACCGATGGCGAAGGCAGGTCTCTGGGCAGTTACTGACGCTGAGGAGCGAAAGCATGGGGAGCGAACAGGATTAGATACCCGTGTA
+
GGGGFGGGGGGGGGGGGGGGGGGGGGFGCGEAFGGGGGGGGGGGGGGFGGG<FGFGGFGGGGFFGGEGGGGGGGGCFEGCFGGGGGGGGGGFFGGGGFGCGGGDGGGGGCGGFGFGGGFGGFGGGGGGGGGGGGGGGGGEGGG9DGAF8FGGGGGGGGGDEGGGGGEGGGGGCFFFGGGG7F6CC;BCGGGGDCGGGGGFGGGCGGGG69CFC>BD>EGGG)@F0<D??FD7:@CD53>F
@M00200:205:000000000-AKKM3:1:1101:13384:6377 1:N:0:1
ACTGGGTTTAAAGGGCGCGTAGGCGGCTTAACAAGTCCCGTGTGAAATCCCTCGGCTCAACTGAGGAACTGCACGGGAAACTGTTTGGCTTGAGTTCGGGAGAGGGAAGCGGAATTCCGGGTGTAGCGGTGAAATGCGTAGATATCCGGAGGAACACCGCTGGCGAAGGCGGCTTCCTGGACCGACACTGACGCTGAGGCGCGAAAGCTAGGGGAGCAAACGGGATTAGATACCCCTGTA
+
D<<AFEGDGGGGDFGGEGFG:C,FG@FGGGFF9FFGGGGGFGGFFGGFGGGFGCEGFGGCGEGCCGGCFGFCGGFEC,CFGGGGGFFEFCE44EEFGGGEGCEEEEE<=FBC7FGGGGG7F>FGA=EGDGGDGF<FCFG7:FGGDGGD7@C7@7F8AFF*>@FCEGCG:8*8CEEF<BF?CFFE8*::09CEE5*:8/CF59*88E74+C68@*75>=FGGG*>(9C7??B*CCC*7@@C
@M00200:205:000000000-AKKM3:1:1101:23512:6404 1:N:0:1
ATTGGGTGTAAAGGGCGCGTAGGCGGCGCGGGAAGGCGGCGGTGAAAGTCCGGGGCTCAACCCCGGATCGGCCGTGGCGACTCCCGCGCTGGAGCACAGTAGAGGCGGGTGGAATTCCGGGTGTAGCGGTGGAATGCGTAGAGATCCGGAAGAACACCGGTGGCGAAGGCGGCCCGCTGGGCTGTGGCTGACGCTGAGGCGCGACAGCGTGGGGAGCAAACAGGATTAGATACCCCTGTAAGA
+
GGGGGGGGGGGGGGGGGGGGGGGGGGGGGGGGGGGGGGGGGGGGGGGGGGGGGGGGGGGGGGGGGGGGGGGGGGGGGGGEGGGGGGGGGGGGGGGGGGGGGGGGGGGGGEGGFGFGGGGGG8CCFGCEECGGCGEGGGEE>>FGGFGGGCC/;F>F6CEGEGGGG5CEGFEG>?EC5*8EGCFEC8CCEGA68CDDEGGDEDEECC<C?55CGE575FFGCGFG3<FDF6<FEFGFFF9F24-
@M00200:205:000000000-AKKM3:1:1101:8933:6405 1:N:0:1
ATTGGGTGTAAAGGGCGCGTAGGCGGGTCACCAAGTCCGGGGTGAAATCCCCCAGCTCAACTGGGGAAGTGCCTTGGATACTGGTGATCTTGAGGAGGGTAGGGGCATCTGGAACGCTGGGTGGAGCGGTGAAATGCGTTGATATCCAGCGGAACTCCGGTGGCGAAGGCGAGGTGCTGGACCCTTTCTGACGCTGAGGCGCGAAAGCCAGGGGAGCGAACGGGATTAGATACCCCTGTA
+
GGGGGGGGGGGGGGGGGGGGGGGGGGGGGGGGGGGGGGGGGGGGGGGGGGGGGGGGFGGGGGGGGGGGGGGGGGGGGGGGGGGGGGGGGGGGEFGFGGGGGGGGGGGGGGGGGGGGGGGGGGGGGGGGGGGGGGGGGGGGGGGGGGGGGGGGGGGGGGGGGGGGGGGGGGGGGGGGGGGGGGGGGGFE?FGGGDGGGFGGGGEGEGGGFCFGGGFGFGGGGGGD<DG>FFDGCFGGFFFG
@M00200:205:000000000-AKKM3:1:1101:4731:6427 1:N:0:1
ATTGGGTGTAAAGGGCTCGTAGGCGGCCAACTAAGTCAGACGTGAAATCCCCAGGCTCAACCTGGGAACTGCGTCTGATACTGGTTGGCTTGAATCCGGGAGAGGGATGCAGAATTCCAGGTGTAGCGGTGAAATGCGTAGATATCTGGAGGAATACCGGTGGCGAAGGCGGCATCCTGGACCGGCATTGACGCTGATGAGCGAAAGCCAGGGGAGCAACCGGGATTAGATACCCGAGTA
+
CFFFGCF@@FFGFGGGGGCFFD@F@FGGGGGGDCGFFEDFEGGDFFEGGGGGDE@FFGGGGGGGGGGGG8<FFGDGFEFEFFGFEFDEGFGG,?<FGEEDCE+B??FGGGG<<FF9FGEF<F??AFGEGEG?D<ECG>FGDFGAC,3<>B<3>AC@CEFDFE>FC:BF:C:>ECCBEFFFCFFGGDE=C4?7==CE*?;C+;C5C:DGFE@CEE73;:F*<5*/45*.9?A7CE<7))0:
@M00200:205:000000000-AKKM3:1:1101:11298:6455 1:N:0:1
ATTGGGTTTAAAGCGTGCGCAGGCGGTGATGTAAGACAGATGTGAAATCCCCGGGCTCAACCTGGGAACTGCATTTGTGACTGCATCGCTGGAGTGCGGCAGAGGGGGATGGAATTCCGCGTGTAGCAGTGAAATGCGTAGATATGCGGAGGAACACCGATGGCGAAGGCAATCCCCTGGGCCTGCACTGACGCTCATGCACGAAAGCGTGGGGAGCAAACAGGATTAGATACCCCCGTA
+
GGGGGGGGGGGGGGGGGGGGGGGGGGGGGGGGGGGGGGGGGGGGGGGGGGGGGGGGGGGGGGGGGGGGGGGGGGGGGGGFGGGGGGGGGGGGGGGCGGGGGGGGGGDGGGGGGFGGGGGGGGGGGGGGGGGG<DGGGGGGGGGGGFFEGGGGGGGGGGGDGGGGGGGGGGGGGGGGGGFFFFGGGGGGGD7CEGGGGGGGFFFEGEDGGGEDEE:DEG8FFGGG0<FDFFA>FGGFFFDC
@M00200:205:000000000-AKKM3:1:1101:17114:6485 1:N:0:1
ATTGGGCATAAAGGGCGCGTAGGCGGGTCAGCAAGTCCGGGGTGAAATCTTTCGGCTCAACCGGAAAAGGGCCTCGGATACTGCTGATCTCGAGCGAGGTAGGGGCGGGGGGAACTTCCGGTGGAGCGGTGAAATGCGTTGATATCGGAAGGAACGCCGGCGGCGAAAGCGCCCCGCTGGACCTCTCCTGACGCTGAGGCGCGAACGCCAGGGGAGCGAACGGGATTAGATACCCGGGTA
+
GGGGGGGGGGGGGGGGGGGGGGGGGGGGGGGGGGGGGGGGGGGGGGGGGGGFGGGGGGGGGGFGGGGGFGGGGGGGGGGGFGD<EGGGGGGGGDGEDGGGGFGD+:@FGE@EEGGGGF?>5EEDFGGGGGGGGGGGFGGEEE@CFGGEC5CCFFCCCGCEGGED>E8CEFG5C8C5EGDEFGGGG6CGGDFG=ED=EFFGGG=CC*9CG5C>>5BC</1CDDE3(192?*67@66>>D0*
@M00200:205:000000000-AKKM3:1:1101:20916:6485 1:N:0:1
ACTGGGTATAAAGGGCGCGTAGGCGGCCTGTTAAGTCAGACGTGAAATCCCCGGGCTCAACCCGGGAACTGCGTCTGATACTGGCAGGCTTGAATCCGGGAGAGGGATGCGGAATTCCAGGTGTAGCGGTGAAATGCGTAGATATCTGGAGGAACACCGGTGGCGAAGGCGGCATCCTGGACCGGCATTGACGCTGAGGCGCGAAAGCCAGGGGAGCAAACGGGATTAGATAACCGTGTA
+
GGGGGGGGGGGGGGGGGGGGGGGGGGGGGGGGGGGGGGGGGGGGGGGGGGGGGGGGGGGGGGGGGGGGGGGGGGGGGFGGGGGGGGGGGGGGFGGGGGGGGGGGGGCFGGGGGGGGCGGGFGGGAFGGGGGGGDFGGGEEEGGGGGGGGGGGGGGGGGGGGGGGGGCEGGGGDGGGFFGG>FAEGGGGGCEGGGGGE5CCCDG5>CDGD6>88C335E68*5C3<DC<F*)*+3<7)))*
@M00200:205:000000000-AKKM3:1:1101:7589:6497 1:N:0:1
ATTGGGTTTAAAGCGTGTGTAGGCGGATTTGTAAGTACCTTGTGAAATCCCACGGCTCAACCGTGGAACTGCTTGGTATACTGCTTATCTTGAGCCACTTAGGGGCTGTCGGAACAAACGGTGGAGCGGTGAAATGCGTAGATATCGTTTGGAACGCCAAAGGTGAAAACAGACAGCTGGGAGTGTGCTGACGCTGAGACACGAAAGCCAGGGGAGCGAACGGGATTAGATACCCTTGTA
+
GGGGGGGGGGGGGGGGGGGGGGGGGGGGGGGGGGGGGGGGGGGGFGGFDGGGGGGGGEGGGGEGGEGGGGGGGGGGGGGGGGGGGGGGGGGGGGGGGGGGGGFGGGGGGGGGGGGGCEGFEGGDFFGGGGGGGCCCFGGGGGGGGGEFGGGGGGGGGGG7CFGGGGGEEFGGGGFGGGGGGGEGGGGCEGGGGEGGGFDGFCEGEECFGFFGGD3D>CEGGGGG?CG?@*6*0<AD5FFE
@M00200:205:000000000-AKKM3:1:1101:26642:6501 1:N:0:1
ATTGGGTTTAAAGCGCACGTAGGCGGCTTCGCAAGTCGGATGTGAAATCCCTCGGCTCAACCAAGGACGTGCATCCGAAACTGCAAAGCTTGAGTATGGAAGAGGGTCGCGGAATTCCCGGTGTAGAGGTGAAATTCGTAGATATCGGGAGGAACACCAGTGGCGAAGGCGGCGACCTGGGCCAATACTGACGCTGAGGTGCGAAAGCGTGGGGAGCAAACAGGATTAGATACCCCCGTA
+
GGGGGGGGGGGGGGGGEFGGGGGGGGGGGGGGGGGGGGGGGGGGGGGGGGGGGGGGGGGGGGGGGGGGGGGGGGGGGGGGFGGGGGGGGGGGGGGGGGGGGGGGGGGGGGGGGGGGGGGDGFGGFGFEGGGFGGGGGGGCCFGGGGGDGGGGGGGGGGGGGGGGGGEGGFEGGGGG5EFGGGGGCGG6E>FCCEDGGGGGG4=EGDDGGGGGGGFDDGDG:F6F<FGFFFFGFGGGEFFE
@M00200:205:000000000-AKKM3:1:1101:7238:6560 1:N:0:1
ACTGGGCATAAAGTGCGCGTAGGCGGGCTGTCAAGTCTGGGGTGAAATCCCACGGCTCAACCGTGGAACTGCCTTAGATACTGACGGCCTCGAGGGAGGTAGGGGCGAGCGGAACTGTGAGTGGAGCGGTGAAATGCGTTGATATTCACAGGAACTCCGGTGGCGAAGGCGGCTCGCTGGACCTTTTCTGACGCTGAGGCGCGAAAGCTAGGGGAGCAAACGGGATTAGATACCCGTGTA
+
GGGGGGGGGGGGGGGGGGGGGGGGGGGGGGGGGGGGGGGGGGGGGGGGGGGGGGGGGGGGGGGGGGGGGGGGGGGGGGGGGGGGGGGGGGGGGGGGGGGGGGGGGGGGGGGGGGGGGGGGGGGGGFGGGGGGGGGGGGGGGGGGGGGGGGGGGGGGGGGGGGGGGGGGGGGGGCGGGGGEFFFGG7CGGG?FGCDGGGDGGGEGGDDGCFGGGGEGF=FGGGGGFDGFFF>>FFGG)))2
@M00200:205:000000000-AKKM3:1:1101:10242:6564 1:N:0:1
ACTGGGTGTAAAGTGTGCGCAGGTGGCCGCGCATGTCGAGTGTGAAATCCCCGGGCTTAACTTGGGAATTGCGCTCGAAACTACGTGGCTGGAGTGTGGCAGAGGAAGGTGGAATTCCAGGTGTAGCGGTGAAATGCGTAGAGATCTGGAGGAACACCGATGGCGAAGGCAGCCTTCTGGGCCAACACTGACACTCATGCACGAAAGCGTGGGGAGCAAACAGGATTAGATACCCCAGTAAGA
+
GGGGGGGGGGGGGGGGGGGGGGGGGGGGGGGGGGGGGGGGGGGGGGGGGGGGGGGGGGGGGGGGGGGGGGGGGGGGGGGGGGGGGGGGGGGGGGGGGGGGGGGGGGGGGGGGGGGGGGGGGGGGFFFEGGGFDCFGG>FEGGGGGGGGGGGGGGGGGGGGGGGGGDGGGGGGGFF9FGGF8:CGFCFGGGGGGGFGFGCGGFFD8CCCCCCCGG>D>GGGGFGGFDC<**6CFDGG3@FG7<9
@M00200:205:000000000-AKKM3:1:1101:23340:6595 1:N:0:1
ACTGGGTTTAAAGCGCACGTAGGCGGCTTTGCAAGTCGGATGTGAAATCCCTCGGCTCAACCAAGGAAGTGCATCCGAAACTGCAGAGCTTGAGTACCAAAGAGGATCGCGGAATTCCCGGTGTAGAGGTGAAATTCGTAGATATCGGGAGGAACACCAGTGGCGAAGGCGGCGATCTGGGTGGATACTGACGCTGAGGTGCGAAAGCGTGGGGAGCAAACAGGATTAGATACCCTAGTA
+
GGGGGGGGGGGGGGGGGGGGGFGGGGGGGGGGGGGGGGGGGGGGGGGGGGGGGGGGGGGGGGGGFGGGGGGGGGGGGGGFFFFGGGGGGGGGGGGGGGGGFGGGGGGGGGGGGGGGGGGGGGGGFFGGGGGGGGGGGGGGGGDFFGDGGGGGGGGGGEGGFGGGGGG@EGGGGGCCGGGGGGGDGGGGGGGGGGGGGFD?=CCGGGGGEC>EE5@GFGCGG<FFFGG?4BA7@AFGFFFG
@M00200:205:000000000-AKKM3:1:1101:17201:6639 1:N:0:1
ACTGGGTGTAAAGTGTGCGCAGGCGGCCGAGCAAGTCGAGTGTGAAAGCCCCGGGCTTAACTTGGGAATTGCGCTCGAAACTACTTGGCTGGAGTGTGGCAGAGGAGGGTGGAATTCCACGTGTAGCGGTGAAATGCGTAGAGATGTGGAGGAACACCGATGGCGAAGGCAGCCCTCTGGGCCAACACTGACGCTCATGCACGAAAGCGTGGGGAGCAAACAGGATTAGATACCCTAGTA
+
GGGGGGGGGGGGGGGGGGGGGGGGGGGGGGGGGGGGGGGGGGGGGGGGGGGGGGGGGGGGGGGGGGGGGGGGGGGGGGGGGGGGGGGGGGGGGGGGGGGGGGGGFGGGGGGGGGGGGGGGGGGGGGGGGGGGGGGGGGGGGGGGGGGGGFG7FGGGGGGEDGGGGGGGGGGGGGGGGGGGGGGGFFDGGFGFGGGGGGGGGGGGGGGGGGGGGGFGFGGGGCFGFGGBFFACFGFC7FFG
@M00200:205:000000000-AKKM3:1:1101:8894:6668 1:N:0:1
ATTGGGTTTAAAGGGCTCGTAGGCGGTTCGACAAGTCGGGTGTGAAACCTCCAGGCTCAACCTGGAGTCGCCGCTCGAAACTGTTGTGACTAGAGTCCGGTAGAGGAGCATGGAATTTGTGGTGTAGCGGTGGAATGCGCAGATATCACAAGGAACACCAGTAGCGAAGGCGATGCTCTGGGCCGGTACTGACGCTGAGGAGCGAAAGCATGGGGAGCGAACAGGATTAGATACCCGGGTA
+
FGFGGGGGGDGGFGGGGGGEEFGFEEEGGGGEGGGCFECFFGG@FEGGGGGGGFGG8FDGGGGGGGGGGEG@BFCFCFFGGGGGGGGGGGGGGGCF?FGGGDFEED@FGGFGGEGGGGGGFG>FEFGEFGGFEGFCDAFEE>B9BF9@<BFEADFGGGGGGGF;FDEGCEFEDGGG9BCFGGGGGG>EG7EF+=<*/387?3EGE5<D8799@FD<>:C8D):C?>26692:0<@G>))2)
@M00200:205:000000000-AKKM3:1:1101:6959:6674 1:N:0:1
ATTGGGTATAAAGTGTGCGCAGGTGGCCTCGCAAGTCGAGTGTGAAATCCCCGGGCTTAACTTGGGAATTGCGCTCGAAACTACGGGGCTTGAGTGTGGCAGAGGGAGGTGGAATTCCACGTGTAGCGGTGAAATGCGTAGAGATGTGGAGGAACACCAATGGCGAAGGCAGCCTCCTGGGCCAACACTGACACTCATGCACGAAAGCGTGGGGAGCAAACAGGATTAGATACCCCAGTA
+
GGGGGGGGGGGGGGGGGGGGGGGGGGGGGGGGGGGGGGGGGGGGGGGGGGGGGGGGGGGGGGGGGGGFGDGGGGGGGGGGEGGGGGGGGGGGGGGGGGGGGGGGGGGGGGGGGDGGGGGGGGGGGFDGGGFDGC9?DFBCECFFFGGGGGGGGGGGGGGC7FFGGDEGGGGEEGGG5CFGGFCEGGGEGGCGFC?FCGG76;:EGGGGDEGGGC>CEGGGGGGG:GF2=?2DE6<*556C
@M00200:205:000000000-AKKM3:1:1101:26014:6675 1:N:0:1
ATTGGGTGTAAAGGGTGCGTAGGTGGCATGTTAAGTAGGATGTGAAATCCCTCGGCTCAACCGGGGAACTGCATTCTAAACTGGCGTGCTAGAGTGAGATAGGGGTGTCCGGAACTGCCAGTGGAGCGGTGAAATGTGTTGATATTGGCAGGAACGCCGGTGGCGAAAGCGGGACACTGGGTCTCAACTGACACTGAGGCACGAAAGCCAGGGGAGCGAAAGGGATTAGATACCCTGGTAAGA
+
GGGGGGGGGGGGGGGGGGGGGGGGGGGGGGGGGGGGGGGGGGGGGGGGGGGGGGGGGGGGGGGGGGGGGGGGGGGGGGGGGGGGGGGGGGGGGGGGFGGGGGGGGGGGGGGGGGGGGGGGGGGGGGGGGGGGGGGGGGGGGGGGGGFGGGGGGGGGGGGGGGGGGGGGGFG7EGGG5FFFFFGGGGGGGGG?FFGGFCGGGGEGEGGDGCGFGGF<DGD=)9CC:GG)**):C,:C:F99C2:
@M00200:205:000000000-AKKM3:1:1101:9242:6682 1:N:0:1
ATTGGGTTTAAAGGGTGCGTAGGCGGACCGGAAAGTGTCCCGTGAAATCCCACGGCTCAACCGTGGAACTGCGGGGCAAACTACCGGTCTTGAAGAAGGTAGGGGCCGACGGAACAGTAGGTGGAGCGGTGAAATGCGTAGATATCTACTGGAACGCCGATGGTGAAGACGGTCGGCTGGGCCTTTCTTGACGCTGAGGCACGAAAGCGTGGGGAGCAAACAGGATTAGATACCCTAGTA
+
GGGGGGGGGGGGGGGGGGGGGGGGGGGGGGGGGGGGGGGGGGGGGGGGGGGGGGGGGGGGGGGGGGGGGGGGGGGGGGGGGGGGGGGGGGGGFGGGGGGGGGGGGGGGGGGGGGGGGGGGGGGGGGGGGGGGFGGGGGGGGGGGGGGGGGGFGGGGGGGDGGGFFGGGGGGGGGGGGGGGGGGGGGGGGFGGGGGGGGFGGFGGEGGGCEGGGDDGEGGGGGGGFGGFFFDGGGGGFF=C
@M00200:205:000000000-AKKM3:1:1101:21804:6704 1:N:0:1
ACTGGGTGTAAAGGGCGCGCAGGCGGCTGGTCAAGTCCGATGTGAAATCTCCCGGCTCAACTGGGAAACTGCATCGGAAACTGATCGGCTTGAAGGTGGGAGAGGGTAGTGGAATTCCCGGTGTAGTGGTGAAATGCGTAGATATCGGGAGGAACACCAGTGGCGAAGGCGACTACCTGGCCCATTCTTGACGCTGAGGCGCGAAAGCTAGGGGAGCGAACGGGATTAGATACCCCAGTAAGA
+
GGGGGGGGGGGGGGGGGGGGGGGGGGGGGGFGGGGGGGGGGGGGGGGGGGGGGGGGGGGGGGGGGGGGGGGGGGGGGGGGGGGGGGGGGGGGGGGGGGGGGGGGGGGGGGGGGGGGGGGGGGGGGGGGGGGGGGGGGGGGGGGGGGGGDGGGGGGGGGGGGGGGGGDGDGGGGGGGGGGGGGGGGGGGGGGGGGDGGGGFGGGGEEDGFFGGGCDCBGGGGGGG0<D?F*):<EGGFB09CA2
@M00200:205:000000000-AKKM3:1:1101:27838:6711 1:N:0:1
ACTGGGCATAAAGGGTGCGTAGGCGGTGTGGTAAGTGAGGTGTGAAATCCCTCGGCTCAACCGAGGAATTGCGCTTCATACTGCCATGCTAGAGGGAGACAGGGGTAAGCGGAACTGATGGTGGAGCGGTGAAATGCGTTGATATCATCAGGAACACCGGTGGCGAAAGCGGCTTACTGGGTCTTCTCTGACGCTGAGGCACGAAAGCTAGGGTAGCGAACGGGATTAGATACCCCCGTAAGA
+
F@FGGGGGGGGGGGGGGGGGGGGGGGGGGGFFGGEEFCFGFGGGGGGGGGG8FGGGCEEA6FGGGGCE,=FFDGEFFGGGC<FCFCFGGGGGFGGG>FGGFGGGGGGGDDGGEGGGG<FFGGGG:EDEG>FEFGGGGGGGD@FFEFG,@BFCGFGGCCFGEEGGGGE<FFGG>E8<?,CGGGG6,,,>EFGGGDCCEGG==CEEGGGF7:ECF:?DFEGGGGGG<C*4FFFDFFFCEDFGG<5
@M00200:205:000000000-AKKM3:1:1101:22246:6722 1:N:0:1
ACTGGGTTTAAAGGGCGCGTAGGTGGCCCGTTAAGTGGTTGGTGAAATCCCGGGGCTCAACTCCGGGGCTGCCGATCAGACTGGCGGGCTAGAGCACGGTAGGGGCAGATGGAATTCCCGGTGTAGCGGTGGAATGCGTAGAGATCGGGAAGAATACCAGTGGCGAAGGCGTTCTGCTGGGCCGTTGCTGACACTGAGGCGCGACAGCGTGGGGAGCAAACAGGATTAGATACCCGTGTAAGA
+
GGGGGGGGGGGGGGGGGGGGGGGGGGGGGGGGGGGGFGGGGGGGGGGGGGGGGGGGGGGGGGGGGGGGGGGGGGGGGGGGGGGGGGGGGGGGGGGGGGGFGGGGGGGGGGGGGGGGGGGGGFGEGGGGGGGGGGGGGGGGGGGGGGGGGGGGGGGGGGGGGGGGGGEFGGGGGGGGGFGGGGGGDGGGCGC@FGGGFGGGE7EC>GDGGGGGGG:)):?6CDGFB:C7F?:C7@6C73<6CA9
@M00200:205:000000000-AKKM3:1:1101:7581:6724 1:N:0:1
ATTGGGTGTAAAGGGTGCGTAGGCGGCCTATTAAGTCAGTGCTGAAATATCCCGGCTTAACCGGGAGGGTGGCATTGATACTGATGGGCTTGAGTGGAGTCGAGGTAGGCGGAATTGACGGTGTAGCGGTGAAATGCTTAGATATCGTCAAGAACACCGATAGTGAAGACAGCTTACTAGGCTTATACTGACGCTGAGGCACGAAAGTGTGGGGATCAAAAAGGATTAGATACCCCAGTA
+
GGGGGGGGGGGGGGGGGGGGGGGGGGGGGGGGGGGGGGGGGGGGGGGGGGGGGGGGGGGGGGGGGGGGGGGGGGGGGGGGGGGGGGGGGGGGGGGGGGGGGGGGGGGGGGGGGGGGGGGGGGGGGGGGGGGGGFGGGGGGGGGGGGGGGGGGGGGGGGEGGGGGGDGGGGGGGGGGGGGFGFFGGGGGGGGGGGDEEFFDEFEEGEGGGFCEGGFGFGGG*>ED077<?FDGCFGFFDFF
@M00200:205:000000000-AKKM3:1:1101:27996:6745 1:N:0:1
ACTGGGCGTAAAGGGTGCGCAGGCGGACTTGTTAGTCAGAGGTGAAATCTCACTGCTCAACAGCGAAACGGCCTTGGATACTGCAGGTCTTGAATCCAGAAGAGAGTTGTGGAATTCCGAGTGTAGCAGTGAAAGGTGTAGATATTCGGAAGAACACCAGCGGCGAAGGCAGCAACTTGGTCTGGTATTGACGCTCAGCCACGAAAGCATGGGGATCAAACAGGATTAGATACCCCTGTA
+
GGGGGGGGGGGGGGG-BFG7FGGGGGGGE<EFF9FGGCFAFGGFGGGGGFE<@6FGG,EEG<,,6@@FF,8+@6C,,,5?F,EE9EE<,C,,,,B<,CFF=FEGG@,,:5B+E,C<FBE:::BB9<,,E8AEFB,,745,93:CA;@FC+++ADFGGGG=<F>@CC*@7,,1>,DFGGGG@DGCC>2=:8,,45***:,4?75CECCD?+?:*15*=FCFFCG<(7:,746:EFGGF36?
@M00200:205:000000000-AKKM3:1:1101:24367:6762 1:N:0:1
ATTGGGTTTAAAGCGTGCGCAGGCGGTTTGTTAAGTCTGTTGTGAAATCCCCGAGCTCAACTTGGGAATTGCAATGGATACTGGCAGGCTGGAGTACGGTAGAGGAAGGTGGAATTCCCGGTGTAGCAGTGAAATGCGTAGAGATCGGGAGGAACACCAGTGGCGAAGGCGGCCTTCTGGACCAGTACTGACGCTCATGCACGAAAGCGTGGGGAGCAAACAGGATTAGATACCCGAGTA
+
GGGGGGGGGGGGGGGGGGGGGGGGGGGGGGGGGGGGGGGGGGGGGGGGGGGGGGGGGGGGGGGGGGGGGGGGGGGGGGGGGGGGGGGGGGGGGGFGGGGFGGGGGGGGGGGGGGGGGFGGGGGGGGGGGGGGGGGGGGGGGDFFDGGGGGGGGGGGGGGGGGGGGGGGGFGGDGGGGGGGGGGGGGFFGGGGGGGCEGGGGGGGGGGFEEEGDE@GFGG@FGGG?GC7?FFGCCFD3>FG
@M00200:205:000000000-AKKM3:1:1101:21747:6783 1:N:0:1
ATTGGGTTTAAAGGGTGCGTAGGCGGCCCTGTAAGTCAGTGCTGAAATATCCCAGCTTAACTGGGAGGGTGGCATTGATACTGCGGGGCTAGAGTACAGATGAGGTAGGCGGAATTGACGGTGTAGCGGTGAAATGCTTAGATATCGTCAAGAACACCTATAGCGAAGGCAGCTTACTAGGCTGTAACTGACGCTGAGGCACGAAAGTGTGGGGATCAAACAGGATTAGATACCCGCGTA
+
GGGGGGGGGGGGGGGGGGGGGGGGGGGGGGGGGGGGGGGGGGGGGGGGGGGGGGGGGGGGGGGGGGGGGGGGGGGGGGGGGGGGGGGGGGGGGGGGGGGGGGGGGGGGGGGGGGGGGGGGGGGGGGGGGGGGGGGGGGGGGGGGGGGGGGGGGGGGGGGGGFGGGEGGGGGGGGGGGGGGGGGGGGGGGGGGGEGGGGFGGGGGGGGGGGGGGGFGFFFGGGGG?FGFFFFGGGG<>EFG
@M00200:205:000000000-AKKM3:1:1101:13019:6790 1:N:0:1
ACTGGGTTTAAAGCGTGCGTAGGTGGTTGTTTAAGTCTGTTGTGAAAGCCCTGGGCTCAACCTGGGAATTGCAGTGGATACTGGGCGACTAGAGTGTGGTAGAGGATAGTGGAATTTCCGGTGTAGCGGTGAAATGCGCAGATATCAGGAGGAACACCGGTGGCGAAGGCGGGATCCTGGGCCGGACCTGACACTGATGAGCGAAAGCGTGGGTAGCAAACAGGATTAGATACCCGAGTAAGA
+
GGGGGGGGGGGGGGGGGGGGGGGGGGGGGGGGGGGGGGGGGGGGGGGGGGGGGGGGGGGGGGGGGGGGGGGGGGGGGGGGGGGGGGGGGGGGGGGGGGGGGGGFGGGGGGGGGGGGGGGGGGGGGGGGGGGGGGGGGGGGGGGGFGGGGGGEGGGGGGGGGGGGGGGGGGGGGBEGGGGGGGGGGGGDFGFGGGFCCFCGG=EEGGGGGGGGGGFGFFFFGGGG?DGFFFFGG6CGE>5=FFA
@M00200:205:000000000-AKKM3:1:1101:3497:6792 1:N:0:1
ATTGGGTATAAAGGGTGCGTAGGCGGTGCAGCAAGTCGGGAGTGAAATACCTCAGCTCAACCGAGGAACTGCTTTCGATACTGCTGTGCTTGAGTGAGACAGAGGTAAGCGGAACATCGGGTGGAGCGGTGAAATGCGTTGATATCCGATGGAACACCGGTGGCGAAGGCGGCTTACTGGGTCTTTACTGACGCTGAGGCACGAAAGCTAGGGTAGCAAACGGGATTAGCTACCCTAGTAAGA
+
GGGGGGG<FGGGGCF6FGGCGGGGGGGGGFF8FFGGGGGE7EC8EFGECDFGFEFGCGGGF,@F:CCEG8@FFF9<FGCFDFGFGGFFGGGFCGFFG<9EFFGGGGGGGGEECEGDF<:7FBC7:EGGGECFFF<FAC3>FFF<,C=+@:FEGFDFGGC:<FE@EGGDE,CEG**2?9FDGGG6+?<@?F78=EGG=C85=FC;>E<43AFGC*/199EFF*/9<C729))0<0;*)0*3*-6
@M00200:205:000000000-AKKM3:1:1101:18190:6806 1:N:0:1
ATTGGGTTTAAAGGGCGCGTAGGTGGCCTGTTAAGTCGAACGTGAAATCCCCGGGCTCAACCCGGGAACTGCGTCCGAGACTGGCAGGCTCGAATCCGGGAGAGGGATGTGGAATTCCAGGTGTAGCGGTGAAATGCGTAGAGATCCGGAAGAACACCGGTGGCGAAGGCGGCCCGCTGGGCAGGAAGCCCCCTCACGGGGGCGGCTGACACTGAGGCGCGACAGCGTGGGGAGCAAACAGGAT
+
GGGGGGGGGGGGGGGGGGGGGGGGGGGGGGGGGGGGGGGGGGGGGGGGGGGGGGGGGGGGGGGGGGGGGGGGGGGGGGGGGGGGGGGGGGGGGGGGGGGGGGGGGGGGGGGGGGGGGGGGGGGGGGGGGGGGGGGGGGGGGGGGGGGGGGGGGGGGGGGGGGGGGGGEGGGGGEGGGEGGGGGGEGGGGGGGGGGGGGGGGGGGGGGGGGFGFGFGFFGEDGEG>FG:BD>DC?C97?>:F::)
@M00200:205:000000000-AKKM3:1:1101:3320:6811 1:N:0:1
ACTGGGTGTAAAGGGTGCGTAGGCGGCTTTCTAAGTTGGATGTGAAAACTCTGGGCTCAACCCAGAGCCTGCATCCAAAACTGGAAGGCTAGGGTCCTGGAGGGGAGAGCGGAATTCCTGGTGTAGCGGTGAAATGTGTAGAGATCGGGAGGAACACCGGTGGCGAAGGCGGGTCTCTGGGCATTTCCTGACGCTGAGGCGCGAAAGCGTGGGGAGCAAACGGGATTAGATACCCTAGTA
+
FGFFGGFEFEFFGGGGEFGGGGGGGGEEGGGFGGGEEGGGGGFFFFGGGFEGGFEGCG<C:CFFGGGGFEFGGGGGCFFFFEFFGFFGF@FGGDFGGGGGFFGGGGGGGGGGGGE,?F,?AEE<FGCFGGGGGFFGGFFDFFGGGCFGDGGED<B<@+>>:CEGGGGGGDFEE>88C9CFDCFCFFCC9C?CE59C?BF5CD=EEDG4C*/:CGFGFGGG7CCD6)*,19<><,3C)7@C
@M00200:205:000000000-AKKM3:1:1101:8790:6840 1:N:0:1
ATTGGGTGTAAAGCGCGCGTAGGCGGCCCGATAAGTCCGTTGTGAAAGTCAAAGGCTCAACCTTTGAATGCCGATGGATACTGTCGGGCTAGAGTCCGGAAGAGGCGAGTGGAATTCCTGGTGTAGCGGTGGAATGCGCAGATATCAGGAGGAACACCAATAGCGAAGGCAGCTCGCTGGGACGGTACTGACGCTAAGGCGCGAAAGCGTGGGGAGCGAACAGGATTAGATACCCGCGTAAGA
+
GGGGGGGGGGGGGGGGGGGGGGGGGGGGGGGGGGGGGGGGGGGGGGGGGGGGGGGGCGGGGGGGGGGGGGGGGGEGGGGGGGGGGGGGDGGGGGGGGGGGGGGGGGGGGGGGGGGGGGGGGGGGGGGGGEGDGGGGGGGGGGGGFGGGGGGGGGGGGGGGGGGGGGGGGGGGCCFEGGGGGGGGGEGGGGGGGGGGGGGFE3=EGGGCE7EG>EEGBGDGGDFGFGGFFFF>?FGG>>D=D:>
@M00200:205:000000000-AKKM3:1:1101:14987:6846 1:N:0:1
ACTGGGTGTAAAGTGTGCGCAGGTGGCCGCGCAAGTCGAGTGTGAAATCCCCGAGCTTAACTTGGGAATTGCGCTCGAAACTACGTGGCTCGAGTGTGGCAGAGGAAGGTGGAATTCCACGTGTAGCGGTGAAATGCGTAGAGATGTGGAGGAACACCGATGGCGAAGGCAGCCCTCTGGGCCAACACTGACGCTCATGCACGAAAGCGTGGGGAGCAAACAGGATTAGATACCCTTGTA
+
GGGGGGGGGGGGGGGGGGGGGGGGGGGGGGGGGGGGGGGGGGGGGGGGGGGGGGGGGGGGGGGGGGGGGGGGGGFGGGGGGGGGGGGGGGGGGGGGGGGGGGGGGGGGGGFGGGGGGGGGGGGGGGGGGGGGGGGGGGGGGGGGGGGGGGGGGGGGGGGGGGGGGGGGGFGGGGGGGGGGGFGGGGGGGGGGGCGEGGGGGGGGGGD4==EGEEEGFFGGGGGF:7D?@F<FFCGCFFFG
@M00200:205:000000000-AKKM3:1:1101:11537:6876 1:N:0:1
ATTGGGTGTAAAGGGCGCGTAGGCGGTCAGCACAAGTCAGTTGTGAAATCTCCGAGCTTAACTCGGAAAGGTCAACTGATACTGTGCGACTAGAGTGCAGAAGGGGCAACTGGAATTCTCGGTGTAGCGGTGAAATGCGTAGATATCGAGAGGAACACCTGCGGCGAAGGCGGGTTGCTGGGCTGACACTGACGCTGAGGCGCGAAAGCTAGGGGAGCGAACGGGATTAGATACCCTAGTA
+
GGGGGGGGGGGGGGGGGGGGGGGGGGGGGGGGGGGGGGGGGGGGGGGGGGGGGG+@FGGGGGGGGGGGGGGGGGGGGGGGGGGGGGGGGGGGGGGGGGGGGGGGGGGGGGGGGGGGGGGGGGGGGGGGGGGGGGGGGGGGGGGGGGGGGGGGGGGGGGGGGGGGGGGEGGGGGGGGGGGGGGGGGGGFFDFGGGGGEDGFGGGGEGCDGGFGGG>DDGDCDGGD?5>??FAGFGGG?FFGF
@M00200:205:000000000-AKKM3:1:1101:20111:6880 1:N:0:1
ATTGGGTTTAAAGTGTGCGCAGGCGGCTGAGCAAGTCGAGTGTGAAATCCCCGGGCTTAACTTGGGAATTGCGCTCGAAACTACTTGGCTGGAGTGTGGCAGAGGAAGGTGGAATTCCACGTGTAGCGGTGAAATGCGTAGAGATGTGGAGGAACACCGATGGCGAAGGCAGCCTTCTGGGCCAACACTGACGCTCATGCACGAAAGCGTGGGGAGCAAACAGGATTAGATACCCGAGTA
+
GGGGGGGGGGGGGGGGGGGGGGGGGGGGGGGGGGGGGGGGGGGGGGGGGGGGGGGGGGGGGGGGGGGGGGGGGGGGGGGGGGGGGGGGGGGGGGGGGGGGGGGGGGGGGGFFGGGGGGGGGGGGGGGGGGGGGGGGGGGGGDGGGGGGFGGEGGGGGGGGGGGGGGGEGFGGGGGGGGGECFGGGGGGGFGGGGGGGGGGGGGGGGGGGGGGGD>GEGGFFFCGFGF>6F<GGA:C::FF
@M00200:205:000000000-AKKM3:1:1101:15701:6883 1:N:0:1
ATTGGGCGTAAAGGGCGCGTAGGCGGATCAGCAAGTCCGGGGTGAAATCCTCCGGCTTAACCGGAGAAGTGCCTTGGATACTGCTGGTCTCGAGGGAGGTAGGGGTCATGGGAACTTCTGGTGGAGCGGTGAAATGCGTTGATATCAGAAGGAACGCCGGTGGCGAAAGCGCATGACTGGATCTCTTCTGACGCTGAGGCGCGAAAGCTAGGGGAGCGAACGGGATTAGATACCCGCGTA
+
GGGGGGGGFGGGGGGGGGGGGGGGGGGGGGGGGGGGGGGGGGGGGGGGGGGGGGGGGGGGGGGGGGGGGGGGGGGGGGGGGGGGGGGGGGGGGGGGGGGGGGGGGGGGGGGGGGGGGGGGGGGGGGGGGGGGGGGGGGGGGGGGGGGGGGGGGGGGGGGGGGGGGGGGGGGGGGGGGGGGGGGGGGGGGGGFDGGGGGGGGCGEEGGGGGGGGGFGFGGGGGGGF3F<FFFGGGGGFF>E
@M00200:205:000000000-AKKM3:1:1101:23902:6897 1:N:0:1
ACTGGGCTTAAAGGGCGTGTAGGCGGTCCGCTAAGTCTGATGTGAAAGCCCGGGGCTCACCCCCGGAAGGGCATTGGAAACTGGCGGACTCGAGTCCCGGAGAGGAAGGTGGAATTCCTGGTGTAGCGGTGAAATGCGTAGATATCAGGAGGAATACCGGTGGCGAAGGCGGCCTTCTGGACGGTGACTGACGCTGAGACGCGAAAGCGTGGGGAGCAAACAGGATTAGATACCCCAGTA
+
GGGGGGGGGGFGFGEGGGGFGGGGGGGGEGGFEFFFGGEEGFEFGGGGGFGEGGDGGGGGGGGGGGGGGGGGGGGGGGGGGGGGGGGGGGGGGGGGGGGGGEGGGGGGGGGGGGGGGGGGGGGAFGGGGGGGGFGGGGGCGECFGGFFGGGGGFGGGGG7FEGCGGGGGGDGGGGGGGFFFGGD8CFGGGGFGGGGGGFGGGCEDGGGGGGGGG3DE5E@4*;C0CF?FF9DFC@CDB?F
@M00200:205:000000000-AKKM3:1:1101:12041:6908 1:N:0:1
ATTGGGTTTAAAGCGCGTGTAGGCGGTTCGATTAGTCTGCTGTGAAAGTCGGGGGCTCAACCCTCGAATGCCGGTGGATACTGTCGGGCTAGAGTGCGGAAGAGGCGAGTGGAATTCCTGGTGTAGCGGTGAAATGCGCAGATATCAGGAGGAACACCAATTGCGAAGGCAGCTCGCTGGGACGTTACTGACGCTGAGACGCGAAAGCGTGGGGAGCAAACAGGATTAGATACCCCCGTA
+
GGGGGGGGGGGGGGGGGGGGGGGGGGGGGGGGGGGGGGGGGGGGGGGGGGGGGGGGGGGGGGGGGGGGGGGGGGGGGGGGGGGGGGGGGGGGGGGGGGGGGGGGGGGGGGGGGGGGGGGGGGGGGGGGGGGGGGGGGGGGGGGGFGFCFGGGGGGGGGGGGGGGGGGGGGGGGGGGGGGGGGGGGGGGGGGGGGGGEGGGGGGGGGGGEE5EG>7CEGGGFG@F66FFF?<FGFFGEEFG
@M00200:205:000000000-AKKM3:1:1101:18498:6920 1:N:0:1
ACTGGGTTTAAAGGGCGCGTAGGCGGCCACCGCAAGTCGACTGTGAAATCTCCGGGCTTAACTCGGAAAGGTCAGCCGATACTGCGGGGCTAGAGTGCAGAAGGGGCAACTGGAATTCTCGGTGTAGCGGTGAAATGCGCAGATATCAGGAGGAACACCGGTGGCGAAGGCGGATCTCTGGGCCAGTACTGACACTGACGCTGAGGCGCGAAAGCTAGGGGAGCGAACGGGCTTAGATACCCTT
+
GGGGGGGGGGGGGGGGGGGGGGGGGGCGGGGGGG@@:FFGGGGGGGGGGGGGGGGGGEGGGGFFGEGGGGGGGGCBGGEGFEGGGGGGGGGGGGGGFGGGGGFDGGGGGGGGGGGGGGGGGGGDGGEGGGGGGGGGGGGGGGEFC9F;FGGDDDFGFGGGGGGEFGGGGGGGGGGGGGGGGGGGGGGFFGGGGCFFFCFE5*1CFGDGGECEGGFGFFGGGDGGBDDF:)2)2;CCFFFCC:D0
@M00200:205:000000000-AKKM3:1:1101:24818:6922 1:N:0:1
ATTGGGTTTAAAGTGTGCGCAGGCGGCTGAGCAAGTCGAGTGTGAAATCCCCGGGCTTAACTTGGGAATTGCGCTCGAAACTACTTGGCTGGAGTGTGGCAGAGGAAGGTGGAATTCCACGTGTAGCGGTGAAATGCGTAGAGATGTGGAGGAACACCGATGGCGAAGGCAGCCTTCTGGGCCAACACTGACGCTCATGCACGAAAGCGTGGGGAGCAAACAGGATTAGATACCCGAGTAAGA
+
GGGGGGGGGGGGGGGGGGGGGGGGGGGGGGGGGGGGGGGGGGGGGGGGGGGGGGGGGGGGGGGGGGGGGGGGGGGGGGGGGGGGGGGGGGGGGGGGGGGGGGGGGGGGGGGGGGGGGGGGGGGGGGGGGGGGGGGGGDGEGGGGGGGGGGGGGGGGGGGGGGGG>:CFGGGGGGGGGGGGGG8CGGGGEGGGG5<=EFGGGGGGGGGGGGGGGG:D:EFDGGGF?FF?FFFFCECDFBFG>>A
@M00200:205:000000000-AKKM3:1:1101:4775:6925 1:N:0:1
ATTGGGTTTAAAGGGCGCGTAGGCGGCCTTGCAAGTGGCGGGTGAAATCCCTCGGCTTAACCGAGGAACTGCCTGCCAGACTGCATGGCTCGAGACCGGGAGAGGTGAGTGGAATTCCCAGTGTAGCGGTGAAATGCGTAGATATTGGGAGGAACACCAGTGGCGAAGGCGGCTCACTGGACCGGAACTGACGCTGAGGCGCGAAAGCGTGGGGAGCAAACAGGATTAGATACCCTCGTA
+
GGGGGGGGGGGGGGGGGGGGGGGGGGGGGGGGGGGGGGGGGGGGGGGGGGGGGGGGGGGGGGGGGGGGGGGGGGGGGGGGGGGGGGGGGFFGEGCGGGGGGEGGGGGGGGGGGGFGGGGGGFGGGGGGGGGGGGGGGGCEFGGFGGGGGGGGGGGGGGGGGGGGGGGGGGGGGEEGGGGGCFGGGEEGCFG6?EGGEGGCED5CEGGFE:EGGEDGFGG65DGGFCC<?F>C+<F*75<:
@M00200:205:000000000-AKKM3:1:1101:3481:6943 1:N:0:1
ACTGGGTGTAAAGGGTGCGTAGGCGGTCGGGTAAGTTTCATGTGAAATCTCCAAGCTCAACTTGGAAATGGCATGGAATACTATTCGGCTAGAGGATTGGAAGGGGGACTGGAATTCCAGGTGTAGCAGTGAAATGCGTAGATATCTGGAGGAACACCAGTGGCGAAGGCGAGTCCCTGGACAATTCCTGACGCTCAGGCACGAAAGCTAGGGGAGCAAACAGGATTAGATAACCGAGTA
+
GGGGGGGGFEGGGGGGGGGGEGGGGGGGGGGGGFGGGGGGGGGGGGGGGGGGGGGGGGFGGGGGGGGGGGGGGGGGGFGGGGFGGGGGGGGGFGGGGGGGGGGGGEGGGCGGGGF8FFGGGGGGGGGGGGGGGGGGGGFCFGGGFGFGGGGGGGGGGFGGGGGGEGGGGG:EEBFBFC>FGGGGGGGGGGGGGGDGGGGFCFGEGGGF+=CEFGACBCFGGCFFFFF@FFFG9<EDDB56
@M00200:205:000000000-AKKM3:1:1101:7634:6965 1:N:0:1
ATTGGGCTTAAAGGGCGCGTAGGTGGCCACTATAAGGCCGCGGTGAAAGTTCGGGGCTCAACCCTGAATCTGCCGCGGCGACTGTAGGGCTTGGGCACTGTAGAGGCAGATGGAATTCCGGGTGTAGCGGTGGAATGCGTAGAGATCCGGAAGAACACCGGTGGCGAAGGCGGTCTGCTGGGCAGTGGGAGCGCAAGCTCCTCTTAGCCGACACTGAGGCGCGACAGCGTGGGGAGCAAACAGG
+
GGGGGGGGGGGGGGGGGGGGGGGGGGGGGGGGGGGGGGGGGGGGGGGGGGGGGGGGGGGGGGGGGGGGGGGGGGGGGGGGGGGGGGGGGGGGGGGGGGGGGGGGGGGGGGGGGGGGGGGGGGGGGGGGGGGGGGGGGGGGGGGGGGGGGGGGGGGGGGGGGGGGGGGGGGGGGGGGGGGGGGGGGGGGGGGGGGGGGGFGGFFFFGGGGGGGGDFGFGGGGGCC>DGFFFFGGG>D@FFGGF:?
@M00200:205:000000000-AKKM3:1:1101:27926:6975 1:N:0:1
ATTGGGTGTAAAGCGTACGTAGGCGGATATGCAGGCGTCGTGTGAAATCCCTCGGCTCAACCGGGGAACTGCACGGCGAACCGCATATCTTGAGAAAGGTAGGGGCGGTCGGAACGATAGGTGGAGTGGTGAAATGCGTTGATATCTATCGGAACGCCGAAGGTGAAGACAGGCCGCTGGGCCTTTTCTGACGCTGAGGTACGAAAGCGTGGGTAGCGAACGGGATTAGATACCCGCGTA
+
GGGGGGGGGGGGGGGG@CFFGGGGGGGGGGGGGGGGGGGGGGGGGGGGGFGGGGGGGGGGGGGGGGGGGGGGGFCEGGEFGGGGGGGFGFGGGGGGGGGGGGGGGGGGEFGGGEFEFFGGGFGG@FFGGGGGGGGGGGGGGGCGGGFGGDGGGFCGEGGEDGGCGGGGGGGGGDG5CGEGDFFGGGGGGGGGGGGGGGGGFGDGGGGGG5EGGCFDFGGCGGDGFG*<FF2CE@C<B>B5
@M00200:205:000000000-AKKM3:1:1101:13454:6980 1:N:0:1
ATTGGGCATAAAGCGCGGGCAGGCGGTCTGTTAAGTCGTTTGTGAAAATCCGGGGCTCAACCCCGTGAAATGCATACGATACTGGCAGGCTGGAGACTGGTAGAGGCTAGCGGAATTCCTGGTGTAGCGGTGGAATGCGTAGATATCAGGAAGAACACCTGTGGCGAAGGCGGCTAGCTGGGCCAGATCTGACGCTCATCCGCGAAAGCGTGGGGAGCAAACAGGATTAGATACCCCAGTA
+
GGGGGGGGGGGGGGGGGGGGGGGGGGGGGGGGGGGGGGGGGGGGGGGGGGGGGGGGGGGGGGGGGGGGGGGGGGGCGGGGGGGGGGGGGGGGGGGGGGGGGGGEEDGGGGGGGGGGGGGGGGGGGGGGGGGGGGFCEFGGGGGGGGGGGGFGGGGGGGGGFGFGGGCGGGGEDGDGGGGGGGGGGG6CGGGGGGGGGCGGGGGGEGGGGGGGGGDDBGGGGGGG?*7<@F<7?C<FFEEGG
@M00200:205:000000000-AKKM3:1:1101:13655:6985 1:N:0:1
ACTGGGTGTAAAGGGCGCGTAGGCGGCCACCGCAAGTCGACTGTGAAATCTCCGGGCTTAACTCGGAAAGGTCAGCCGATACTGCGGGGCTAGAGTGCAGAAGGGGCAACTGGAATTCTCGGTGTAGCGGTGAAATGCGTAGATATCGAGAGGAACACCTGCGGCGAAGGCGGGTTGCTGGGCTGACACTGACGCTGAGGCGCGAAAGCTAGGGGAGCGAACGGGATTAGATACCCCTGTA
+
GGGGGGGGGGGGGGGGGGGGGGGGGGGGGGGGGGCFEFFGGGGGGGGGGGGGGGGGGGGGGGGGGGGGGGGGGGGGGGGGGGGGGGGGGGGGGGGGGGGGGGGDGGGGGGGGGGGGGGGGGGGGGGGGGGGGGGGGGGGGGGGGGGGGFGGDFGGGGGGGGGGGGGGGGGGGGGGGGGGGGDGGGGGECGGGGGGGGGGFGGGGGGGGGGGGGFDGFGE:>DCGFGD<FF<FFCCGFFFGG
@M00200:205:000000000-AKKM3:1:1101:4298:7004 1:N:0:1
ATTGGGTTTAAAGTGTGCGCAGGCGGCAGAGCAAGTCGAGTGTGAAAGCCCCGGGCTTAACTTGGGAATTGCGCTCGAAACTACTTTGCTGGAGTGTGGCAGAGGAAGGTGGAATTCCAGGTGTAGCGGTGAAATGCGTAGAGATCTGGAGGAACACCGATGGCGAAGGCAGCCTTCTGGGCCAACACTGACGCTCATGCACGAAAGCGTGGGGAGCAAACAGGATTAGATACCCCAGTA
+
GGGGGGFGGGGGGGGGGGGGGGGGGGGGGGGGGGGGGGGGGGGGGGGGGGGGGGGGGGGGGGGGGGGGGGGGGGGGGGGGGGGGGGGGGGGGGGCFGGGGGGGGGGGGGGGGGGGGGGGGGGGGFGGGGGGGGGGGGGGGGGGGGGGGGGGGGGGGGGGGGGGGGGEEDGGGGGGGDGGGFG=CFFGGGGGGGGGGGGGFCFGGGGGGGGGGGGBGEGEFFG6C6DC<6BACEFFF>DF9
@M00200:205:000000000-AKKM3:1:1101:17941:7016 1:N:0:1
ATTGGGTTTAAAGCGCGCGCAGGCGGCTTCTTAAGTCTATGGGTGAAAGACCGGGGCCCAACCCCGTGTCAGCCCGGGATACTGGGAAGCTAGGGACATGTAGGGGCGAGCGGAATTCCGGGTGTAGCGGTGGAATGCGTAGAGATCCGGAAGAACACCGGGGGCGAAGGCGGCTCGCTGGGCATGGTCCGACGCTGAGGCGCGACAGCGTGGGGAGCAAACAGGATTAGATACCCTCGTA
+
GGGGGGGGGGGGGGGGGGGDFGGGGGGEFGGGGGGGGFGGFGCGGGFG@FGDGGGDC+@FEGFGGGGGGDGAF<CFGGEFFDEGGGGFC8FFGGGGGGGGCFF<CBCGGFCECGGG,DFGGGGGGFFCFGGGGG<FCCFCDE@FCGGFCEE:C:FG:FGDEGGEEGGEGCFEEGGGGD8EEGFGGGG790121:<CECFGCDGGEED<@EE5CG@C5CCCGGCD:*9)7?AC@FGGFF>CD
@M00200:205:000000000-AKKM3:1:1101:7237:7018 1:N:0:1
ATTGGGTTTAAAGGGCGCGCAGGCGGTTCTCCAAGTCAGATGTGAAAGCCCCGGGCTCAACCTGGGAACTGCATTTGAGACTGGAGAACTCGAGTTCGGGAGAGGATGGCGGAATTCGCAGTGTAGAGGTGAAATTCGTAGATATTGGGAAGAACACCGGTGGCGAAGGCGGCCATCTGGACCGAGACTGACGCTGAGGCGCGAAAGCGTGGGGAGCAAACGGGATTAGATACCCGCGTA
+
GGGGGGGGGGGGGGGGGGGGGGGGGGGGGGGGGGGGGGGGGGGGGGGGGGGGGGGGGGGGGGGGGGGGGGGGGGGGGGGGGGGGGGGGGGGGGGGGGGGGGGGGGGGGF?FGGGGGGGGGGGGGGGGGGGGGGDFGGGGGGGGGGGGFFGGGGFGGGGGGGGGGGGGGGGGDEGGGGGGGGGGGEGGGGFGGGGGGEGGGGGGGGE<FE5CEG>BD@FCFGGEGFGGFFF<CFGCC75):
@M00200:205:000000000-AKKM3:1:1101:26948:7043 1:N:0:1
ATTGGGTTTAAAGGGCGCGTAGGTGGCGGCATAAGGCTGTGGTGAAAGTCTGGGGCTCAACTCCAGATCGGCCGCGGCGACTGTGTCGCTTGGGCACCGTAGAGGCAGATGGAATTCCGGGTGTAGCGGTGGAATGCGTAGAGATCCGGAAGAACACCAGTGGCGAAGGCGGTCTGCTGGGCGGTGAGCTCGCGAGAGCTCAATAGCCGACACTGAGGCGCGACAGCGTGGGGAGCAAACAGG
+
GGGGGGGGGGGGGGGGGGGGGGGGGGGGGGGGGGGGGGGGGGGGGGGGGGGGGGGGGGGGGGGGGGGGGGGGGGGGGGGGGGGGGGGGGGGGGGGGGGGGGGEGGGGGGGGGGGGGGGGGGGGGGGGGGGGGGGGGGGGGGGGGGGGGGGGGGGGGGGGGGGGGEGGGGGGGGGGGGGGGGGGGGGGGGGGGGGGDGCGGGF?GF?D<E*8:?E?FFGGGGGED>CC>BBBGG:CDFFFG5?B
@M00200:205:000000000-AKKM3:1:1101:15791:7075 1:N:0:1
ACTGGGTTTAAAGGGTGCGTAGGCTGTGCGGAAAGTCGGTTGTGAAATACCTCAGCTTAACTGAGGAACTGCAGTCGATACTGCCGTGCTAGAGGAAGATAGAGGTAAGCGGAACTTAGGGTGGAGCGGTGAAATGCGTTGATATCCTAAGGAACACCGGTGGCGAAGGCGGCTTACTGGATCTTTTCTGACGCTGAGGCACGAAAGCTAGGGTAGCGAACGGGATTAGATACCCCTGTA
+
GGGGGGGGGGGGGGGGGGGGGGGGGGGGGGGGGGGGGGGGGGGGGGGGGGGGGGGGGGGGGGGGGGGGGGGGGGGGGGGGGGGGGGGGGGGGGGGGGGGGGGGGGGGGGGGGGGGGGGGGGGGGGGGGGGGFGGGGGGGGGGGGGGGGGGGFGGGGGGGGGGGFGGGGGGGGGGGGGGGGGGGGGGGGGGG?CEGEGGDFGGGGGGGGGGGG7CFGAGGGGG57?GGFFFAGFFEGFFFF
@M00200:205:000000000-AKKM3:1:1101:13808:7106 1:N:0:1
ATTGGGCTTAAAGTGTGCGTAGGCGGTCGGATAAGTTAGAGGTGAAATCCCGGGGCTCAACTTCGGAATTGCCTCTGATACTGTTCGGCTAGAGAGTAGTTGCGGTAGGCGGAATGTATGGTGTAGCGGTGAAATGCTTAGAGATCATACAGAACACCGATTGCGAAGGCAGCTTACCAAGCTACTTCTGACGTTGAGGCACGAAAGCGTGGGGAGCAAACAGGATTAGATACCCGCGTA
+
GGGGGGGGGGGGGGGGGGGGGGGGGGGGGGGEGGGGGGGGGGGGGGGGGGGGGGGGGGGGGGGGGGGGGGGGGGGGGGGGGGGGGGGGGGGGGGGGGGGGGGGDEGGGGGGGGGGGGGGGGGCGGGGGGGGFGGGFGFFGGGGGGGFFDGGFGGGGGGGGGGGFGG7@FGGG>CEFGGGFGG6FGGFGGGGGGGGFG?FGGGDGGGGGGEDGGGF:5FGGGGFGFGGFFFBGGGGD>EFG
@M00200:205:000000000-AKKM3:1:1101:3528:7129 1:N:0:1
ACTGGGTGTAAAGGGCGCGGAGGCGGCCACCGCAAGTCGACTGTGAAATCTCCGGGCTTAACCCGGAAAGGTCAGCCGATACTGCGGGGCTAGAGTGCAGAAGGGGCAACTGGAATTCTCGGTGTAGCGGTGAAATGCGTCGATATCTAGAGGAACACCTGCGGCGAAGGCGGGTTGCTGGGCTGACACTGACGCTGAGGCGCGAAAGCTAGGGGAGCGAACGGGAGTAGATACCCTCGTACG
+
FF<FGGC68C9FG9C-+8C+++@8@7+@CDGC::::6E@F6B>?FF9F,CCFGG+FC+E<EFGGGDGGGGCF,BFE=CGC7CFFGGDGGGBFGGFDDFADA<F,>FGCFFFFGFG,,DFFGG:CEDCFGE<BCCFGGGEC*<F:FG:,CF@F>FFGD=EEAC:CEGC:CE@1*?*/C8<CE5CCEE6<?FC7E*7*8?FF5<:?*/><*+2<*@5/7/?*/C?D?D3(946?9:+9/.5*/,4
@M00200:205:000000000-AKKM3:1:1101:21471:7137 1:N:0:1
ATTGGGTTTAAAGCGTGCGTAGGCGGCTCAGAAAGTAGGGTGTGAAAGCCCTCGGCTCAACCGAGGAATTGCGCTCTAAACTACTGAGCTTGAGGGAGATAGGGGAGAGCGGAACTGATGGTGGAGCGGTGAAATGCGTTGATATCATCAGGAACACCGGTGGCGAAGGCGGCTCTCTGGATCTCTTCTGACGCTGAGGCACGAAAGCTAGGGGAGCAAACGGGATTAGATACCCGAGTA
+
GGGGGGGGGGGGGGGGGGGGGGGGGGGGGGGGGGGGGGGGGGGGGGGGGGGGGGGGGGGGGGGGGGGGGGDGGGGGGGGGGGGGGGGGGGGGGGGGGGGGGGGGGGGGGGGGGGGGGGGGGGGGFGGGGGGGGGGGGGGGGFGGGGGGGGGGGGGGGGGGGGGGGGGGGGGGGGGGGGGGGGGGGGGGGGGGGGGGGDGGGGGDGGGFFEGFGEFGFFGGGGDGFGGFFFFGGGGDED:E
@M00200:205:000000000-AKKM3:1:1101:24181:7159 1:N:0:1
ATTGGGTGTAAAGAGCGCGCAGGCGGTCAGATAAGTCGAATGTGAAAGCCCCCGGCTCAACTGGGGAGGGTCATTCGATACTGTTCGACTAGAAGGCAGGAGAGGGAAGCGGAATTCCCGGTGTAGTGGTGAAATGCGTAGATATCGGGAGGAACACCAATGGCGAAGGCAGCTCGCTGGGACGTTACTGACGCTGAGACGCGAAAGCGTGGGGAGCAAACAGGATTAGATACCCTAGTA
+
GGGGGGGGGGGGGGGGGGGGGGGGGGGGGGGGGGGGGGGGGGGGGGGGGGGGGGGGGGGGGGGGGGGGGGGGGGGGGGGGGGGGGGGGGGGGGGGGGGGGGGGGGGGGGGGGGGGGGGGGGGGGGGGGGGGGGGGGGGGGGGGGGGGGGGGGGGGGGGGGGGGCGGGGGGGGGGGGGGGGGGGGGGGGGGGGGGGGGGGGGGGGGGGGGGGGGGFGBFCGGGGGFGGFFFFGGGGGFFFG
@M00200:205:000000000-AKKM3:1:1101:8590:7210 1:N:0:1
ATTGGGTGTAAAGTGTGCGCAGGTGGCCGCGCAAGTCGAGTGTGAAATCCCCGGGCTTAACTTGGGAATTGCGCTCGAAACTACGTGGCTCGAGTGTGGCAGAGGAAGGTGGAATTCCACGTGTAGCGGTGAAATGCGTAGAGATGTGGAGGAACACCGATGGCGAAGGCAGCCTTCTGGGCCAACACTGACGCTCATGCACGAAAGCGTGGGGAGCAAACAGGATTAGATACCCCCGTAAGA
+
FCFGGGBFGFGGGFGGGGGGGGGGGGGFCGGGGGGGGGCGGGGGGGGGGGGGGGGGGGGGGGGGGGGGGGGGGGGGGGGGGGGGGGGGGFCFFGEGGGGGGGGFGFGGGGGGFFGGGGDFGGGGGGFEGGGGFFGGGGGGGGGGGGGGGFGGGGGCGGGGGGGGGGGGGGCCEEFGGFGGGG=CFCEEGFFGDG<7EC;EFGGEGDDGGGGGGGFGFFGGFGGG?FD<FF2:CFFD35)>G:A
@M00200:205:000000000-AKKM3:1:1101:15720:7225 1:N:0:1
ACTGGGTTTAAAGGGTGCGTAGGCGGTGCAGAAAGTTAGGTGTGAAAGCCCTCGGCTCAACCGAGGAATTGCGCCCAAAACTACTGTGCTAGAGGGAGATAGAGGTGAGCGGAACTTAGGGTGGAGCGGTGAAATGCGTTGATATCCTAAGGAACACCGGTGGCGAAAGCGGCTCACTGGATCTCTTCTGACGCTGAGGCACGAAAGCTAGGGTAGCGAACGGGATTAGATACCGCGTA
+
GGGGGGGGGGGGGGGGGGGGGGGGGGGGGGGGGGGGGGGGGGGGGGGFGFGGGGFGGGGGGGGGGGGFGGGGGGGGGGGGGGGGGGGGGGGGFGGGGGGGGGGGFFGDGGDGGEGFGGGFGGGGFGDGEGGGEGGGFGGGGGGGGGGGFFFFFGGGGGGGGFG@E@C>7EGDGGGGGG9A@BEFFDFGGFGG==CE=ECGEGGCEGGCCFGF8E:DFGECD<CD0<C2=42DCCCCEFB
@M00200:205:000000000-AKKM3:1:1101:12581:7252 1:N:0:1
ATTGGGTTTAAAGGGTGCGTAGGTGGTGAGGTAAGTCGGATGTGAAATCTCCAAGCTTAACTTGGAAACTGCATTGGAAACTACCCTGCTTGAGGGTTTGAGGGGGGACTGGAATTCTCGGTGTAGCAGTGAAATGCGTAGATATCGAGAGGAACACCGGTGGCGAAGGCGAGTCCCTGGAAAACACCTGACACTGAGGCACGAAAGCTAGGGGCGCAAAGAGGATTCGATCCCCCGGTAACAT
+
GGGFGCF76EEEDGEEEEECFEG@<<FFFECFFDFEFGG@FFEFFFC@E<FFFAF@FFGGGDCG8AFDEFGGGGFGGGG<FGF<F,CFFCF,C89:,:BC<=F=F:@7CD@7,<FCFGFG7FGFDGFCGG<DFCCGG><C:FD9FF:FC,4*,3=,8<CCFCCCGGE7:FC8C800<9@8CE+2CCEEG66@964?C+/:=FE55/CCECG8;*)9<C8***0*(*:)0*)*;;@).))2/)-)
@M00200:205:000000000-AKKM3:1:1101:26312:7259 1:N:0:1
ATTGGGTTTAAAGGGCGCGTAGGCGGCCTGCTAAGTCGAACGTGAAATCCCCGGGCTCAACCCGGGAACTGCGTTCGAGACTGGCGGGCTTGAATTCGGGAGAGGGATGCGGAATTCCAGGTGTAGCGGTGAAATGCGTAGATATCTGGAGGAACACCGGTGGCGAAGGCGGCATCCTGGACCGACATTGACGCCGAGGCGCGAAAGCCAGGGGAGCAAACGGGATTAGATACCCTAGTCAGA
+
FGGGGGGGGGGGGGGGGGGGGGGGGGGGGGGFGFGGGEFGGGCCCDFGGGGGDCEDEFFGGGGGGGGGGGGGGCGGEEGDGGGGGF:@C@FG8FGGGGGG7FFGGGDGGGDGCCFGFFF,DFFFFGGCEC*>FGFCF<F:F@@;FG;FG931<FG8<FECGDC@:=BE>C8?G88?F+:ECCFEGGDE+:?CEC):?CGGEGDEE*77FCFGDG5<)5ECD/;C<CC7==2*<0<68FF+:4<
@M00200:205:000000000-AKKM3:1:1101:21333:7284 1:N:0:1
ATTGGGTGTAAAGGGTGCGTAGGCTGTGCAGAAAGTTGGGTGTGAAAGCCCTCGGCTCAACCGAGGAATTGCGCCCGATACTGCAGTGCTTGAGGGAGACAGAGGTAAGCGGAACTGATGGTGGAGCGGTGAAATGCGTTGATATCATCAGGAACACCGGTGGCGAAAGCGGCTTACTGGGTCTCTTCTGACGCTGAGGTACGAAAGCTAGGGGAGCGAAGGGGATTAGATACCCCTGTA
+
GGGGGGGGGGGGGGGGGGGGGGGGGGGGGGGGCGGGGGGGGGGGGGGGGGGGGGGGGGGGGGGGGGFFGFGGGGGGGGGGGGGGGGGGGGGGGGGGGGGGGGGGGFEEFGGDGGGGGGGGGGGF?FCGGGGGGGGGGGGGDFGGGGFGGFF7FAFGGGGDE7FDGGGEGGEGGGGGGGFFCFGGGGGGGGFGGGGGCFCGFGGGGGGGGC:=F5)9>EEEGG*9(*05@4A7?<CCFF?D
@M00200:205:000000000-AKKM3:1:1101:5693:7292 1:N:0:1
ATTGGGTGTAAAGTGTGCGCAGGCGGCGGAGCAAGTCGAGTGTGAAAGCCCCGGGCTTAACTTGGGAACTGCGCTCGAAACTACTTTGCTGGAGTGTGGCAGAGGAAGGTGGAATTCCAGGTGTAGCGGTGAAATGCGTAGAGATCTGGAGGAACACCGATGGCGAAGGCAGCCTTCTGGGCCAACACTGACGCTCATGCACGAAAGCGTGGGGAGCAAACAGGATTAGATACCCCAGTA
+
G@FFGGGGGGGGGGGGGFGGGGGGGGGGEEGGGGGGGGEDGGGGGGGGG8FGGGGGGGGGGGGGGGGGGGDGGGGGGGGGGGG<CFFFGGGGGGGGGGGGGGGGGFGGGGGGGGGFGGGGGGGGGGGGGGGGGGGGGGGGGGGGGCFGCF,CFFGGGGDGGGGGDEGDEFFGG5CEGGGGGGGE5FGGFFEGCGGGGGFFFGDGG5<CCGGGGEFDEGGDGGGGFGG2?FFFGGGGFB?F
@M00200:205:000000000-AKKM3:1:1101:16029:7307 1:N:0:1
ATTGGGTTTAAAGTGCGCGTAGGCGGGCATCCAAGTCCGTGGTGAAATCCGGCAGCTTAACTGTCGAACTGCCGTGGATACTGGGTGTCTCGAGGGAGGTAGGGGCGTGCGGAACTGATGGTGGAGCGGTGAAATGCGTTGATATCATCAGGAACTCCGGTGGCGAAGGCGGCACGCTGGACCTCTTCTGACGCTGAGGCGCGAAAGCCAGGGGAGCAAACGGGATTAGATACCCCTGTA
+
GGGGGGGGGGGGGGGGGGGGGGGGGGGGGGGGGGGGFGGGGGGGGGGGGGGGGGGGGGGGGGGGGGGGGGGGGGGGGGGGGGGGGGGGGGGGGGGGGGGGGGGGGGGGGGGGGGGGGGGGFGGGGGGGGGGGGGGGGGGGGGGGGGGGGGGGGGGGGGGGGGGGGGGGGGGGGGGGGGGGGGGGGGGGGGGGGGDGGFGGGCGGGGCGGGGGGDDGFGGGGDDG:DGF?FAGGGGGFFFG
@M00200:205:000000000-AKKM3:1:1101:25641:7335 1:N:0:1
ATTGGGTGTAAAGAGCTCGTAGGCGGCTTGGCAAGTCGGGTGTGAAACCTCCAGGCTCAACCTGGAGACGCCACTCGATACTGCTATGGCTAGAGTCCGGTAGGGGACCACGGAATTCCTGGTGTAGCGGTGAAATGCGCAGATATCTGGAAGAACACCGGTGGCGAAGGCGGTGGTCTGGGCCGTGACTGACGCTGAGGAGCGAAAGCCAGGGGAGCGAACGGGATTAGATACCCCCGTA
+
DFGGGGGGGGGGGGGGGGGGGGGGGGGGGGDGGGGGGGGDGGGGGGGGGGGGGGGGGGGFGGGFGGGGGGGGGGGGGGGGGGGGGFGGGGGGGGGGGGGGGGGGGGGGEGGGGDGGFFACFGGFGGGGCG@FCFGGG,@E:FFGGGGFF<FEFF,DCFDGGGEEGG7CGGGGGGGDGGGGEFFGDGGGGDEGGGGG5EGGG5*C>8)>?=;;A*)9>GG?DDG3?>)(/9):C<EF3<>7)
@M00200:205:000000000-AKKM3:1:1101:7703:7350 1:N:0:1
ACTGGGTATAAAGTGTGCGCAGGCGGCCATGCAAGTCGAGTGTGAAAGCCCCGGGCTTAACTTGGGAATTGCGCTCGAAACTACGTGGCTGGAGTGTGGCAGAGGAAGGTGGAATTCCAGGTGTAGCGGTGAAATGCGTAGAGATGTGGAGGAACACCAATGGCGAAGGCAGCCTCCTGGGCCAACACTGACGCTCATGCACGAAAGCGTGGGGAGCAAACAGGATTAGATACCCTAGTA
+
GGGGGGGGGGGGGGGGGGGGGGGGGGGGGGGGGGGGGGGGGGGGGGGGGGGGGGGGGGGGGGGFGGGGGGGGGGGGGGEFGGGGGGGGGGGGGGGGGGGGGGGGGGGGGGGGGGGFGGGGGGGGGGFGGGGGF<FFGFF=FGGGGGG<FACGGGGFGGGGGGGGGGGGGGGGGGGGGGEFGGGEGGGGD4F@EEGCEF7CFFCE*A);?C@FGE5CE=FGG<FC?GC?@*:CGCFGF>FF
@M00200:205:000000000-AKKM3:1:1101:28114:7361 1:N:0:1
ATTGGGTATAAAGCGTACGTAGGCGGATGTGCAGGCGTCGTGTGAAAGCCCCCGGCTCAACCGGGGAATTGCACGGCGAACCGCACGTCTTGAGACAAGTAGGGGCTGTCGGAACGATAGGTGGAGTGGTGAAATGCGTTGATATCTATCGGAACGCCGAAGGTGAAAACAGACAGCTGGGCTTGTTCTGACGCTGAGGTACGAAAGCGTGGGGAGCGAACGGGATTAGATACCCTAGTA
+
GGGGGGGGGGGGGGGGEFFGGGGGGGGGGGGGGGFGGGGGGGGGGGGGGGGGGGGGGGGGGGGGGGGGFFGGGGGGGGGGGGGGGGGGGGGGGGGGGGGGGGGGGGGGGGGGGGGGGFFGGGGFGG:FGGGGGGGGGGGGGGGGGGGGFGGCFGGGGGGGGGGGGGGGGGGGGGGGG?FCCFGGGGGGGGGEGGGGGGGGGGGGGGGGGEGGEC)9BGEGGGGG:D4>@?AF7<CFFFFG
@M00200:205:000000000-AKKM3:1:1101:12491:7376 1:N:0:1
ATTGGGTTTAAAGGGTGCGTAGGCGGCTTTGCAAGTTGGGTGTGAAAGCCCTCGGCTCAACCGAGGAATTGCGCTCAATACTGCCGAGCTCGAGAGAGACAGAGGTAAGCGGAACTGATGGTGGAGCGGTGAAATGCGTTGATATCATCAGGAACACCGGTGGCGAAGGCGGCTTACTGGGTCTTTTCTGACGCTGAGGCACGAAAGCCAGGGGAGCGAACGGGATTAGATACCCCAGTA
+
GGGGGGGGGGGGGGGGGGGGGGGGGGGGGGFFEGCFGGGGGGGCFGGGGGGGGGGGDEFGGGGCGGGGGGGFGGCFEFGFGF<FFGCEEEGGGGGCFCGGGGGGFG9FFGEGDGGGGDGCFFEF:DD=FGGGGGG9E>FECCCCCB,FDFGFFGC><FEDGGGGGGGGGEBECEEFDCEFGGGGGFGGGGGGGG77EDG=EDGGGGG48*88EGFGEGGGGGGG?GG<FFBFGGF3)5/0
@M00200:205:000000000-AKKM3:1:1101:25397:7402 1:N:0:1
ATTGGGTTTAAAGTGTGCGCAGGCGGCAGAGCAAGTCGAGTGTGAAAGCCCCGGGCTTAACTTGGGAATTGCGCTCGAAACTACTTTGCTGGAGTGTGGCAGAGGAAGGTGGAATTCCACGTGTAGCGGTGAAATGCGTAGAGATGTGGAGGAACACCGATGGCGAAGGCAGCCTTCTGGGCCAACACTGACGCTCATGCACGAAAGCGTGGGGAGCAAACAGGATTAGATACCCCAGTA
+
GGGGGGGGGGGGGGGGGGGGGGGGGGGGGGGGGGGGGGGGGGGGGGGGGGFGGGGGGGFGGGGGGGGGGFGGGGGGGGGGGGGGGGGGGFGGGGGGGGGGGGGGGGGGGGGGGGGGGGGGGGGGGFGGGGGGGGGGGGGGGGGFGGFFGGCGGGGGGG@ECGGGGEEGDGFGGEGDGGFCCFFGGGFEGGGGGGGGGGGGGGGGCCGGG5C::E5DEGCGGGGG<FG<?=6*<@6>:B:F
@M00200:205:000000000-AKKM3:1:1101:4800:7419 1:N:0:1
ACTGGGCTTAAAGGGCGCGTAGGTGGTTTGATAAGGGTGTGGTGAAAGCCCGGAGCTCAACTCCGGGTCTGCCGTGCCGACTGTCAAACTCGAGGACTGTAGAGGCAGACGGAATTCCGGGTGTAGCGGTGGAATGCGTAGAGATCCGGAGGAAGACCGGTGGCGAAGGCGGTCTGCTGGGCAGTTTCTGACACTGAGGCGCGACAGCGTGGGGAGCAAACAGGATTAGATACCCCAGTA
+
FGGGGG-CEGGGGCCFFGGGCFDFGGGFGGFFGCFGCE@F6CFGGFFGGGGDCGEEG<FCGGEGGDGECGGGC@FGGGGGGGEGGGGGGGG:<B@FFG=??FFFDFGFCCEEG@FGGGGG7FGGG<FGE>FG<FGGGG<ECEEGFGGEGGGF>FFGGGG>FGGGGGGCEFDEGG*2?CCGGGGGG?FEGG7@6EFFFF8AEC=*/*19ECEGGG@DB5;CGGGGFG759@D7?CCF;DF+
@M00200:205:000000000-AKKM3:1:1101:18499:7423 1:N:0:1
ATTGGGTTTAAAGGGCTCGTAGGCGGCCAACTAAGTCGGATGTGAAATCCCCAGGCTCAACCTGGGAACTGCATCCGATACTGGATGGCTTGAATCCGGGAGAGGGATGCAGAATTCCAGGTGTAGCGGTGAAATGCGTAGATATCTGGAGGAATACCGGTGGCGAAGGCGGCATCCTGGACCGGCATTGACGCTGAGGAGCGAAAGCCAGGGGAGCAAACGGGATTAGATACCCCAGTA
+
GGGGGGGGGGGGGGGGGGGGGGGGGGGGGGGGGGFGGGGGGGGGGGGGGGGGGCFFGGGGGGGGGGGGGGGGGGFGGGGGGGGGGGGGGGGGGGGGGGGE=CGGGGGGGGGEFGGGGGGGGGGGGFGEEGEGEECGGGGGGGGCFGGGGCFCGGGCGGGEGDEGDGGG>FGGGGGGGGGGFGGGGGCEGGFGGGGGGC=FGGGEEG3DGF>CGG>C@GF+4<EG<GGB6BAGGG?D55FG
@M00200:205:000000000-AKKM3:1:1101:4309:7429 1:N:0:1
ACTGGGTTTAAAGGGCGCGTAGGCGGCCACCGCAAGTCGACTGTGAAATCTCTGGGCTTAACCCAGAACGGTCAGCCGATACTGCGGGGCTAGAGTGCAGAAGGGGCAACTGGAATTCTCGGTGTAGCGGTGAAATGCGTAGATATCGAGAGGAACACCTGCGGCGAAGGCGGGTTGCTGGGCTGACACTGACGCTGAGGCGCGAAAGCTAGGGGAGCGAACGGGATTAGATACCCCAGTA
+
GGGGGGGGGGGGGGGGGGGGGGGGGGGGGGGGGGGGGGGGGGGGGGGGGGGGGGGGGGGEGGGGGGGCGGGGGGGGGGGGGGGGGGGGGGGGGGGGGGGGGGGGGGGGGGGGGGGGGGGGGGGGGGGGGGGGEGGGGGGGGGGFF9FGGGFEDFGGGGGGGGDGGGGEGGGGGGGGGGGGGDGFGGGFGGGFFEDCCEGGGGGGEEGDFGFGGGF33E>5>7EG<GG(9*-:C@64>BEGF
@M00200:205:000000000-AKKM3:1:1101:6846:7443 1:N:0:1
ATTGGGTTTAAAGAGCGTGTAGGCGGCCAGACAGGTCCGTTGTGAAAACTAGAGGCTTAACCTCTAGACGTCGATGGAAACCGTTTGGCTAGAGTCCGGAAGAGGAGAATGGAATTCCTGGTGTAGCGGTGAAATGCGCAGATATCAGGAAGAACACCCGTGGCTAAGGCGGTTCTCTAGTACGGTACTGACGCTGAGACGCGAAAGCGTGGGGAGCGAACAGGATTAGATACCCCTGTA
+
GGGGGGGGGGGGGGGGGGGGGGGGGGGGGGGGGGGGGGGGGGGGGGGGGGGGGGGGGGGGGGFGGGGGGGGGGGGGGGGGGGGGGGGGGGGGGGGGGGGGGGGGGGGGGGFGGGGGGGGGFGGGGGGGGGGGGGGGGGGGGGGGGGGGGGGGGGGGGGGGGGGGGFCFFGGDGGGGGGGGFFGGGGCEGGGGDEGGDGGGGGGG589CCCEGGGEGEGGGGGGGFGC<FFFFGFGG@@FG
@M00200:205:000000000-AKKM3:1:1101:5730:7475 1:N:0:1
ATTGGGTTTAAAGTGTGCGCAGGCGGCTGAGCAAGTCGAGTGTGAAATCCCCGGGCTTAACTTGGGAATTGCGCTCGAAACTACTTGGCTGGAGTGTGGCAGAGGAGGGTGGAATTCCACGTGTAGCGGTGAAATGCGCAGATATCAGGAAGAACACCTATGGCGAAAGCAGCTCTCTGGGACGGTACTGACGCTGAGACGCGAAAGCGTGGGGAGCGAACAGGATTAGATACCCGTGTA
+
GGGGGGGGGGGGGGGFGDGDFGGGGGGGGGG8FGGGGFGCGGGGGGGGGGGGGGGGGDGGGEGCFFFGGGGGGEGGGGGGGGFG<FF?FFFGGGGGFGCGGGGGGGGEGGGGGGGGGGFFGGFGGGGG7FGGGGGGGGGEDGGGGG=<CFFGGFGGGG7@FFGG8EGGGGCFFGGGFFB7,2=C>8FGGGGGGGGGGGGGCG5CGGDFCECCECECEGGGGGGGFGC26@<GGGG3.8@F
@M00200:205:000000000-AKKM3:1:1101:24152:7488 1:N:0:1
ACTGGGTTTAAAGTGCGTGTAGGCGGTTCGGTAAGTCTGCCGTGAAAACCTGAGGCTCAACCTCGGGCGTGCGGTGGATACTGCCGGGCTAGAGGACGGTAGAGGCGAGTGGAATTCCCGGTGTAGCGGTGAAATGCGCAGATATCGGGAGGAACACCAGTAGCGAAGGCGGCTCGCTGGGCCGTTCCTGACGCTGAGACGCGAAAGCTAGGGGAGCGAACAGGATTAGATACCCTTGTA
+
GGGGGGGGGGGGGGGGGGGGGGGGGGGGGGGGGGGGGGGGGGGGGGGGGGGGGGGGGGGGGGGGGGGGGGGGGGGGGGGGGGGGGGFGGGGGGGGGGGGCGGGGGGGGGGGGGGGGGGGGGGGGGGGGGGGGFCGGGGG@FGGGGCEGGGGGGGGCFGGGGGGGGGDGGFEGGGGGGGDEEGGG58FGGGGGGGGGGG?CGDG>EGD59:C>EGFGDGGGDGGGBGG??FF=FDF4)8=0
@M00200:205:000000000-AKKM3:1:1101:16620:7509 1:N:0:1
ATTGGGCTTAAAGCGTGCGCAGGCGGTCGTGCAAGACAGATGTGAAATCCCCGGGCTTAACCTGGGAACTGCATTTGTGACTGCACGGCTGGAGTGCGGCAGAGGGGGATGGAATTCCGCGTGTAGCAGTGAAATGCGTAGATATGCGGAGGAACACCGATGGCGAAGGCAATCCCCTGGGCCTGCACTGACGCTCATGCACGAAAGCGTGGGGAGCAAACAGGATTAGATACCCCGGTA
+
GGGFGGGGGGGGGGGGGGGGGGGGGGGGGGGGGGG<FGGGGGGGGGGGGGGGGGGGGGGGGGGGGGGGGGGGGGGGGGGGFGGGGGGGGGGGGGGGGGGGGGGGGGGGGGGGGGGGGGGGGGGGGGGGGGGFFGGGGGGGGGGGGGGGGGGGGGGGGGGGGGGGGGGGGGGGGGFGFGGGGGGGGGGGGGGGGGDGGGGGGGGGGGGGGGGGGGFGFGCFGFEC:DFB@FFFFFGGFFF=
@M00200:205:000000000-AKKM3:1:1101:28045:7531 1:N:0:1
ACTGGGTGTAAAGAGCTCGTAGGCGGTTTGGCAAGTCGGGTGTGAAAACTCCGGGCTCAACTCGGAGACGCCACTCGATACTGCCATGACTAGAGTCCGGTAGGGGAGTGCGGAATTCCTGGTGTAGCGGTGAAATGCGTAGATATCTGGAGGAACACCGGTGGCGAAGGCGACATCCTGGACCGGTATTGACGCTGAGGCGCGAAAGCCAGGGGAGCAAACGGGATTAGATACCCTAGTA
+
GGGGGGGGGGGGGGGGAFGFGGGGGGGGGGGGGGGGGGGGGGGGGGGGGGGGGGGGGGGGGGGGGGGGGGGGGGFGGGGFEGGGGGGGGGGGGGGGGGGF@CCGGDECEGGGGFGGGGGGGGGEGGGGGGGDFFEGGGGGGGDCFFGFGGGGGGGGGGD7FGGGDEC:FBEGGGEEGFGGGGGEECBEGGGGGEDGGGG=5<EGDGG<@CFFGC:<:CF?CFEDFG<:FFFGGA+>?FFFG
@M00200:205:000000000-AKKM3:1:1101:17497:7548 1:N:0:1
ATTGGGTTTAAAGCGCGTGTAGGCGGCCGATTAAGTCTGGTGTGAAAGCCCGGGGCTCACCCCCGGAAGTGCGCTGGAAACTGGTCGGCTAGAGTATGGGAGAGGAAAGTGGAATTCCCGGTGTAGCGGTGAAATGCGTAGATATCGGGAGGAACACCAGCGGCGAAGGCGGCTTTCTGGACCAATACTGACGCTGAGACGCGAAAGCGTGGGGAGCAAACAGGATTAGATACCCTAGTA
+
GGGGGGGGGGGGGGGGGGGGGGGGGGGGGGGGGGGGGGGGGGGGGGGGGGGGGGGGGGGGGGGGGGGGGGGGGGGGDFGGGGGGGGGGGGGGFGGGGGGGGGGGGFFGGGGGGGGGGGGGGGGGGGGGGGGGGGGGGGGGGGGGGGGGCF:FFFGFGGGFGGGGGGCGGGEGGGGFCGGFCFGGGGGGGGGGGGGGCFFGGGCGGGGGGGGGCE)>>FCCGGGF(>FD4=AFGEFGFFFC
@M00200:205:000000000-AKKM3:1:1101:20547:7558 1:N:0:1
ATTGGGTTTAAAGGGAGCGTAGGCGGATAGTTTAGTCAGAGGTGAAAGCCCAGGGCTCAACCTTGGAATTGCCTTTGATACTGGCTATCTTGAGTATGGAAGAGGTATGTGGAACTCCGAGTGTAGAGGTGAAATTCGTAGATATTCGGAAGAACACCAGTGGCGAAGGCGACATACTGGTCCATTACTGACGCTGAGGCTCGAAAGCGTGGGGAGCAAACAGGATTAGATACCCCAGTA
+
GGGGGGGCGGGGG9F@FGGGGGGCGG7@FGGGGGGGGCG<<DGGGGGGGGG@FGGGGGGGGGGAFGGGGGGG9CFAFGGGGGGGGG9<FG<FGFF<AFG,FGGGGE=EGGGGGG,FFGF:FGGGGGCCFGGGGGGAFGGGGGFGG;,EDG7FGGGG<FGFG,FGGGGGGGD8E6:=EGFG3EFG93EEFGGG3CDEEGEG:CGGGGGGGGGGGGFGFGGGGFFGFFGFFC?79<CC.>FG
@M00200:205:000000000-AKKM3:1:1101:13017:7574 1:N:0:1
ATTGGGTTTAAAGCGCACGTAGGCGGCTTTGTAAGTTAGGGGTGAAAGCCCAGAGCTCAACTCTGGAACTGCCCTTAAGACTGCATCGCTTGAATCATGGAGAGGTTAGTGGAATTCCGAGTGTAGAGGTGAAATTCGTAGATATTCGGAAGAACACCAGTGGCGAAGGCGACTAACTGGACATGTATTGACGCTGAGGTGCGAAAGCGTGGGGAGCAAACAGGATTAGATACCCTCGTA
+
GGGGGGGGGGGGGGGGGGGGGGGGGGGGGGGGGGGGGGGGGGGGGGGGGGGGGGGGGGGGGGGGGGGGGGGGGGGGGGGGGGGGGGGGGFGGGGGGGGGGGGGGEGGGFGGGGDGGGGGGGGGFGGGFCGGGGGGGGGGDGCGGGGGGFEGGGGGGGGGGGGFGGEGDGGGGGGDFGGFFFFGGFGCEGF:DEDDEEFFE5CEGDEGFEGEDGC>GFGGGGGGGFGGFFFFGGGGFF:55
@M00200:205:000000000-AKKM3:1:1101:17614:7577 1:N:0:1
ATTGGGTGTAAAGGGCGAGTAGGTGGTTTTGTAAGTTGGTTATGAAAGCTCCTGGCTAAACTGGGAGAGGCTGACCAAGACTGCAAGACTTGAGTGGAGAAGAGGTCAACGGAATTCCGCGTGTAGTGGTGAAATGCGTAGAGATGCGGAAGAACACCAGTGGCGAAGGCGGTTGACTGGTCTCCAACTGACACTGAACCGCGAAAGCATGGGTAGCGAACGGGATTAGATACCCGCGT
+
GDGGGGGGGGGGGGGGGGGCGGGGGGGCFGGCFAFGGGGBFFGGGGGGGGGGGCFGGDGGGF9EGGE@:CFEDE,CFGGGGGGGFGGCGGGGGGGFFFG@FG,<FFFCFEGGGGGGCFFEGGGGGGEFGGGGFGGGGGGGGGCFGCD+++@FFFGGGGGGG,DBE:CE7E**CEG?FFGGFGFCF?FGGGFGFGGGG,>FCD=E5=DGEFGFCG=CFGEGD):5()>2@FFGFGGD@EF
@M00200:205:000000000-AKKM3:1:1101:25828:7579 1:N:0:1
ACTGGGTTTAAAGTGTGCGCAGGCGGCGGAGCAAGTCGAGTGTGAAAGCCCCGAGCTTAACTTGGGAACTGCGCTCGAAACTACTTTGCTGGAGTGTGGCAGAGGAAGGTGGAATTCCAGGTGTAGCGGTGAAATGCGTAGAGATCTGGAGGAACACCGATGGCGAAGGCAGCCTTCTGGGCCAACACTGACGCTCATGCACGAAAGCGTGGGGAGCAAACAGGATTAGATACCCGGGTA
+
GGGGGGGGGGGGGGGGGGGGGGGGGGGGGGGGGGGGGGGGGGGGGGGGGGGGGGGGGGGGGGGGGGGGGGGGGGGEGGGGGGGGGGGGFGGGGGGGGGGGGGGGGGGGGGGGGGGGGGGGGGGGGGGGGGGGGGGGGGGGGGGGGGGGGGGGGFFFFDGGGGGGGGGGGGFGBEFFGGGGGCEEG8FECCGGECDGGDEGGC5EEEGFGGGGGC5CE:CFFGGGFFGFFFFGF?F9)8>G
@M00200:205:000000000-AKKM3:1:1101:25637:7597 1:N:0:1
ATTGGGTTTAAAGTGTGCGCAGGCGGCCGCGCAAGTCGAGTGTGAAAGCCCCGAGCTTAACTTGGGAATTGCGCTCGAAACTACGTGGCTGGAGTGTGGCAGAGGAAGGTGGAATTCCACGTGTAGCGGTGAAATGCGTAGAGATGTGGAGGAACACCAATGGCGAAGGCAGCCTTCTGGGCCAACACTGACGCTCATGCACGAAAGCGTGGGGAGCAAACAGGATTAGATACCCCCGTA
+
GGGGGGFGGCFGFGGGGGGGGGGGGGGGGGGGGGGGGGGGGGGGGGGGGGGGGGGGGGGGGGGGGGGFGGGGGGGGGGGGGGGGGGGGGGGGGGEGGGGGGGGGGGFFGGGGGGGGGGGGGGGGGGGGGGGFCGGGGGGGGGGGGGGGGGGGDGGGFGGGGGGGGG@GCFGGGGGGGGFG7CCEGGGGGGFGGGGGGGGGGGGDEG<FGGEGGCEG3*;EFDFD?F>7==47A<C<EE>*
@M00200:205:000000000-AKKM3:1:1101:22742:7600 1:N:0:1
ATTGGGTTTAAAGCGAGCGCAGGTGGTTTAATAAGTCTGATGTAAAAGGCAGTGGCTCAACCATTGTGTGCATTGGAAACTGTTAGACTTGAGTGCAGTAGAGGAGAGTGGAATTCCATGTGTAGCGGTGAAATGCGTAGATATATGGAGGAACACCGGTGGCGAAGGCGGCATCCTGGACCGGTATTGACGCTGAGGCGCGAAAGCCAGGGGAGCAAACGGGATTAGATACCCCTGTA
+
GGGGGGGGGGGGGGGGGGGGGGGGGGGGGGGGGGFGGGGGGGGGFGGGGGGGGEGGGGGGGGGGGEGGGGGGGGGFFGFGGGGGGGGGGGGDGGGGGGGGGGGCGGGGGGFGGGGGGGGGFFGGAFGGGGGFGFGGGGGDFFGGGGFGGGGGGGGGGGGGGGGEGFG>FEGGEGGGGG7FFFECGGGGGFGDGEGGGGFGDDECEEGFFFGCGG53FGCGGGC*4<=7*=2>:FGGFF4
@M00200:205:000000000-AKKM3:1:1101:12475:7600 1:N:0:1
ACTGGGTGTAAAGGGCGCGTAGGCGGCGCAACAAGTCACTTGTGAAATCTCCGGGCTTAACTCGGAGCGGCCAAGTGATACTGTCGTGCTAGAGTGCGGAAGGGGCAACTGGAATTCTCGGTGTAGCGGTGAAATGCGTAGATATCGAGAGGAACACCTGCGGCGAAGGCGGGTTGCTGGGCCGACACTGACGCTGAGGCGCGAAAGCCAGGGGAGCGAACGGGATTAGATACCCGAGTA
+
GGGGGGGGGGGGGGGGGGGGGGGGGGGGGGGGGGGGGGGGGGGGGFGGGGGGGGGGGGGGGGGGGGGGGGGGGGGGGGGCGGGGGGGGGGGGGGGGGGGGGGGGGGGGGGGGGGGGGGGGGGGGGGGGGGGGGGGGGGGGGGGGGFEGFGGGGGGGGGGGGGDGDFGGGGGGGGGGGGGGGGGGGGGGGFCGDGGGGGGGGGGGGGGGGGFGGGFGFGGGGGGG?DGFF69CFCFGBEFG
@M00200:205:000000000-AKKM3:1:1101:13654:7604 1:N:0:1
ACTGGGTTTAAAGTGTGCGCAGGCGGCAGAGCAAGTCGAGTGTGAAAGCCCCGGGCTTAACTTGGGAATGGCGCTCGAAACTACTTTGCTGGAGTGTGGCAGAGGAAGGTGGAATTCCACGTGTAGCGGTGAAATGCGTAGAGATGTGGAGGAACACCGATGGCGAAGGCAGCCTTCTGGGCCAACACTGACGCTCATGCACGAAAGCGTGGGGAGCAAACAGGATTAGATACCCGAGTA
+
GGGGGGGGGGGGGGGGGGGGGGGGGGGGGGGGGGGGGGGGGGGGGGGGGGGGGGGGGGGGGGGGGGGGGGGGGGGGGEGGGGGGGGGGGGGGGGGGGFGGGGCCCGGGGGGGGGGGGGGGGGGGGFGGGGGGGGGFGGGGGGGGGGGFFFC@FEGGGGGGGGGGDGGGGGGGGGGGGGGGGFFEGGGGGGGGGGGGGGGGGG=EGGGGCEGGDGF<>CFGGGFG<FGFFF2?CFFG5<>G
@M00200:205:000000000-AKKM3:1:1101:22436:7606 1:N:0:1
ATTGGGTGTAAAGCGTGCGTAGGCGGTCCCACAAGTCTGTTGTGAAATCTCCCGGCTCAACTGGGAGGGTGCGGTGGAAACTGTGGGGCTGGAGTGTGGGAGAGGTAGGCGGAATTCCTGGTGTAGCGGTGAAATGCGTAGATATCAGGAGGAACACCTGCGGTGTAGACGGCTTACTGGACCACTACTGACGCTGAGGCACGAAAGCGTGGGGAGCAAACAGGATTAGATACCCCAGTA
+
GGGGGGGGGGGGGGGGGGGGGGGGGGGGGGGGGGGGGGGGGGGGGGGGFEGGGGGGGGGGGGGGFEFEGGGGGGGGGGGGGGGGGGGGGGGGGGGGGFGGFGCFGGGGGGGGGGGGGGGGGGGGGGGGGGGGGGGGGGGGGGGGGGGDFAC7FCGGGGGGGGGEGGGGGGGCGGDGGGGGGGGGGGGGGGGGGEGED8CGDGGCEEDDEGDCCEBCEGFGGGFGFGGFFFAGGGG*7<F7
@M00200:205:000000000-AKKM3:1:1101:12645:7608 1:N:0:1
ATTGGGTTTAAAGGGTGCGTAGGTGGGCTTGCAAGCGTCTTGTGAAAGCCCCTGGCTCAACCAGGGAACCGCAGGGCGAACTGCAAGTCTTGAGGCAGGTAGGGGCCGCCGGAACAGTAGGTGGAGCGGTGAAATGCGTAGATATCTACTGGAACGCCGATGGGGAAGCCGGGCGGCTGGGCCTGTCCTGACACTGAGGCACGAAAGCGTGGGGAGCAAACAGGATTAGATACCCTCGTA
+
GGGGGGGGGGGGGGGGGGGGGGGGGGGGGGGGGGGGGGGGGGGGGGGGGGGGGGGGGGGGGGGGGGGGGGGGGGGGGGGGGGGGGGGGGGGCFGGGGGGGGGGCGGGGGGGGGGGGGGGGGGGGGGGGGGGGGGGGGGGGC:FGGGGGGGGGGGGGGGGFGGEGCGGGGDGGGGGGGGGGGGGGGGGGGGFGGGGGGGCFEGGGG8DGGGGGGGBDBFGGGFFF?GGFF45CGGGDFEFG
@M00200:205:000000000-AKKM3:1:1101:11156:7622 1:N:0:1
ATTGGGCTTAAAGTGCGCGTAGGCGGCCGATCAAGTCGGGGGTGAAAGCCTGTGGCTCAACCACAGAATGGCCTTCGATACTGTTTGGCTTGAGACCGGAAGAGGTCAGTGGAACTGCGAGTGTAGAGGTGAAATTCGTAGATATTCGCAAGAACACCAGTGGCGAAGGCGGCTGACTGGTCCGGTTCTGACGCTGAGGCGCGAAAGCGTGGGGAGCAAACAGGATTAGATACCCCAGTA
+
GGGGGGGGGGGGGGGGGGGGGGGGGGGGGGGGGGGGGGGGGGGGGGGGGGGGGGGGGGGGGGGGGGGGGGGGGGGGGGGGGGGGGGGGGGGGGGGGGGGGGGGGGGGGGGGGGGGGGGGGGGGGGGGGGGGGGGGGGGGGGGGGGGGGGGGGGGGGGGGGGFGGDGGGGGGGGGGGGGFGGGGGGGDEGGGGGEDGCFGGGCEGGGGGGGGGGDEGFGGGGGGF:G=>=BAFFFGGFFFG
@M00200:205:000000000-AKKM3:1:1101:19429:7627 1:N:0:1
ATTGGGTGTAAAGGGCGCGTAGGCGGCCTGGCAAGTGGAAGGTGAAATCCCTCGGCTTAACCGAGGAACTGCCTTCCAGACTGCTTGGCTTGAGACCAGGAGAGGTGAGTGGAATTCCCAGTGTAGCGGTGAAATGCGTAGATATTGGGAGGAACACCAGTGGCGAAGGCGGCTCACTGGACTGGTACTGACGCTGAGGCGCGAAAGCGTGGGGAGCAAACGGGATTAGATACCCCGGTA
+
GGGGGGGGGGGGGAGEGEGGGGGCFGGEFG@DFGGGGGFACFGGGGGGGGGGGGGGGGGGGGCFEGGGGGGGEDGGFGCGGGGGGGFGGGFGGG?EGEGDGGGGGG<?EFGGGGGGGGGCFGGGGDGGGGGGFGGGGGGGGGGGGGGFGGGGGGGG8F>7FGGGDFGGGGC>88CCFGGGFF,2BCEGGFFFDCDGGGFGDGGGGEGGGGGGGGFGEGC+CG53:DG2@4AGFFGGEB57
@M00200:205:000000000-AKKM3:1:1101:9315:7641 1:N:0:1
ATTGGGTTTAAAGGGCGCGTAGGCGGGAGGCCAAGTCGGTCGTGAAATCCTCGGGCTCAACCCGAGGGGGTCGGCCGAAACTGGTTTTCTTGAGGGGCGCAGAGGAGCCTGGAATTCCCGGTGTAGCGGTGAAATGTGTAGAGATCGGGAGGAACACCGGTGGCGAAGGCGGGGCTCTGGGCGCACCCTGACGCTGAGGCGCGAAGGCGTGGGGAGCAAACGGGATTAGATACCCCAGTA
+
EGGGGGGGGGGGGGGGGGGGGGGGGGGGGGGGFGGGGGGGGGGGGGGGGGGGGGGGGGGGGGGGDGGGGGGGGGGGGCCGGGGGGGGGGGGGFGGGGGEEFFGGGAEGGGFGG<FGGFGGGGGGGGGGGGGFGGGGGFGGG@FAFFGEEFEECGFEGGGDGGDGGGGGGGGGGGGGGGCGFFDGGGGGGGFCGGGGEGCF=DG>CECCEGC>>EBGF5@?FDDD(>557*<FGGGC3))+
@M00200:205:000000000-AKKM3:1:1101:7243:7687 1:N:0:1
ACTGGGTATAAAGGGCGCGTAGGCGGGCTGTCAAGTCTGGGGTGAAATGCCGCGGCTCAACCGTGGAACTGCCTTAGATACTGACGGCCTCGAGGGAGGTAGGGGCGTGCGGAACTGTAGGTGGAGCGGTGAAATGCGTTGATATCTACAGGAACTCCGGTGGCGAAAGCGGCGCGCTGGACCTCTTCTGACGCTGAGGCGCGAAAGCTAGGGGAGCAAACGGGATTAGATACCCGCGTA
+
GGGGGGGGGGGGGGGGGGGGGGGGGGGGGGGGGGGGGGGGGGGGGGGGGGGGGGGGGGGGGGGGGGGGGGGGGGGGGGGGGGGGGGGGGGGGGGGGGGGGGGGGGGGGGGGGGGGGGGGGGGGGGGGGGGGGGGGGGGGEGGGGGGGGGGGGGGGGGGGGGGGGGGGGGGGGGGGGGGGGGGFGGGGGGGGGGGDCEGGGGGGGGDGFGGGGGGEGBGCGGGEGFGGFF?DGGGGGFE>=
@M00200:205:000000000-AKKM3:1:1101:4739:7707 1:N:0:1
ATTGGGTGTAAAGGGCGCGTAGGCGGCCACCGCAAGTCGACTGTGAAATCTCTGGGCTTAACCCAGAACGGTCAGCCGATACTGCGGGGCTAGAGTGCAGAAGGGGCAACTGGAATTCTCGGTGTAGCGGTGAAATGCGTAGATATCGAGAGGAACACCTGCGGCGAAGGCGGGTTGCTGGGCTGACACTGACGCTGAGGCGCGAAAGCTAGGGGAGCGAACGGGATTAGATACCCCAGTA
+
GGGGGGGGGGGGGGGGGGGGGGGGGGGGGGGGGGGFFGGGGGGGGGGGGGGGGGGGGGGGGGGGGGGGGGGGGGGGGGGGGGGGGGGGGGGGGGFGGGGGGGGGGGGGGGGGGGGGGGGGGGGGGGGGGGGGGGGEGGGGGGGGGGGEFGGGGFFGGGGFCGGGGGGGGGGGGGGGGGGGGGGGG5CCFGGGFEDCGG=FGGGGEGGGGFGGGGFDFCEDCGGDB97(17>GGFF*>3567
@M00200:205:000000000-AKKM3:1:1101:6497:7712 1:N:0:1
ATTGGGTGTAAAGGGCGCGTAGGCGGCGCGGTGTGTCGGATGTGAAATCTCCAGGCTCAACCTGGAAAGTGCGTCCGAAACTGCCGTGCTAGAGTACGGGATGGGGAATCGGAATGCAAGGTGTAGCGGTGAAATGCGTTGATATCTTGCAGAACACCGGAGGCGAAGGCGGATTCCTGGACTGTAACTGACACTGAGGCACGAAAGTGTGGGGAGCAAACAGGATTAGATACCCTAGTA
+
GGGGGGGGGGGGGGGGGGGGGGGGGGGGGGGGGGGGGGGGGGGGGGGGGGGGGGGGGGGGGGGGGGGGGGGGGGGGGGGGGGGGGGGGGGGGGGGGGGGGGGGGGGGGGGGGGGGGGGGGGGGGFGGGGGGGGGGGGGGGGGGGGGGGGGGGGGGGGGDGDGGGGGGGGGGGGGDGGGFGGGGGGGGGGGCCFGGCCGGGGGGGDCDFFGGGGGFC35CFFGGGFGGFFFBFCCC457FG
@M00200:205:000000000-AKKM3:1:1101:18421:7721 1:N:0:1
ACTGGGTTTAAAGTGTGCGCAGGTGGCCGCGCAAGTCGAGTGTGAAATCCCCGAGCTTAACTTGGGAATTGCGCTCGAAACTACGTGGCTCGAGTGTGGCAGAGGAAGGTGGAATTCCACGTGTAGCGGTGAAATGCGTAGAGATGTGGAGGAACACCGATGGCGAAGGCAGCCTTCTGGGCCAACACTGACGCTCATGCACGAAAGCGTGGGGAGCAAACAGGATTAGATACCCTAGTA
+
GGGGGGGGGGGGGGGGGGGGGGGGGGGGGGGGGGGGGGGGGGGGGGGGGGGGGGGGGGGGGGGGGGFGGGGGGGGGGGGGGGGGGGGGGGGGGEGGGGGGGGGGGGGGGGGGGGGGGGGGGGGGGGGGDGGGGGGGGGGGGDE<FFGGGGCGGGGGGGGGGGGGECDGGGGGGGGGGGGDGGGGGFGGGGGGGGGGGGGGGGGGGGGGGGGGGDEDDGGGGGGGFGGBFFFFGGGGFFFG
@M00200:205:000000000-AKKM3:1:1101:10349:7743 1:N:0:1
ATTGGGTTTAAAGCGTGTGTAGGCGGACGGGTAAGTACCTTGTGAAATCCCACGGCTCAACCGTGGAACTGCTCGGTATACTGCCCGTCTTGAGCCACTTAGGGGTCGTCGGAACAAACGGTGGAGCGGTGAAATGCGTAGATATCGTTTGGAACGCCAACGGTGAAAACAGACGACTGGGAGTGTGCTGACGCTGAGACACGAAAGCCAGGGGAGCGAACGGGATTAGATACCCTAGTA
+
GGGGGGGGGGGGGGGGGGGGGGGGGGGGGGGGGGGGGGGGGGGGGGGGGGGGGEGGGGGGGGGGGGGGGGGGGGGGGGGGGGGGGGGGGGGGGGGGGGGGGGGGGGGGGGGGGGGGDFGGGGGGGGGGGGGFGFGGGGGGGGGGGGGGGGGDFGGGGGGGGGGG@EFGGGGGGGGGGGGDGGGGGGGGGGGGGGGGGGGGGDGGGGGGGGGGGGFGFGGGGD57:C<)/9<GGGGGF@FC
@M00200:205:000000000-AKKM3:1:1101:20452:7766 1:N:0:1
ACTGGGCATAAAGTGTGCGCAGGTGGCCTCGCAAGTCGAGTGTGAAATCCCCGGGCTTAACTTGGGAATTGCGCTCGAAACTACGAGGCTCGAGTGTGGCAGAGGGAGGTGGAATTCCACGTGTAGCGGTGAAATGCGTAGAGATGTGGAGGAACACCAATGGCGAAGGCAGCCTCCTGGGCCAACACTGACACTCATGCACGAAAGCGTGGGGAGCAAACAGGATTAGATACCCGGGTAAGA
+
GGGGGGGGGGGGGGGGGGGGGGGGGGGGGGGGGGGGGGGGGGGGGGGGGGGGGGGGGGFGGGGGGGGGGGGGGGGGGGGGGGGGGGGGGGGGEGGGGGGGGGGGGGGGGGGGGGGGGGGGGGGGGGGGGGGGGGGGGGGGGGGGGGGCFGFGGGGGGGGGGGCGGGGGDGGGGGGGGGGGGGGGGGGGGGGGGGGGGGGGGGGGGGGGGGGGGGECBFGFFFCGBF>>@FFGGFE3)8>E424
@M00200:205:000000000-AKKM3:1:1101:20842:7813 1:N:0:1
ACTGGGTGTAAAGGGCGCGTAGGCGGCCACCGCAAGTCGACTGTGAAATCTCTGGGCTTAACCCAGAACGGTCAGCCGATACTGCGGGGCTAGAGTGCAGAAGGGGCAACTGGAATTCTCGGTGTAGCGGTGAAATGCGTAGATATCGAGAGGAACACCTGCGGCGAAGGCGGGTTGCTGGGCTGACACTGACGCTGAGGCGCGAAAGCTAGGGGAGCGAACGGGATTAGATACCCCAGTA
+
GGGGGGGGGGGGGGGGGGGGGGGGGGGGGGGGGGGGGGGGGGGGGGGGGGGGGGGGGGGGGGGGGGGGGGGGGGGGGGGGGGGGGGGGGGGGGGGGGGGGGGGGDGGGGGGGGGGGGGGGGGGGGGGGGGGGGGGGGGGGGGGGGGGGGDFEGGGGGGGGGGEGGGGGGGGGGGGGGGGGGGGGGGGGGGG?FGGGGGEGGGGGGGGGGGGGGG@GFGGGGGDG<CD??FFGGGGGF@EGG
@M00200:205:000000000-AKKM3:1:1101:27809:7815 1:N:0:1
ACTGGGTTTAAAGGGCGCGTAGGCGGGATGGCAAGTCAGTCGTGAAATCTCTCGGCTCAACCGAGAAACGTCGGCTGATACTGCCGTTCTTGAGGGATGCAGAGGAGACTGGAATTCCCGGTGTAGCGGTGAAATGTGTAGAGATCGGGAGGAACACCGGTGGCGAAGGCGGCTTCCTGGACCGACACTGACGCTGAGGCGCGAAAGCTAGGGGAGCAAACGGGATTAGATACCCCCGTAAGA
+
GGGGGGGGGGGGGGGGGGGGGGGGGGGGGGGGGGFFFGGGGGGGGGGGGGGGGGGGGGGGGGGGGGGGGGGGGGGGGGGGGGGGGGGGGGGGGGGDGGEGGEEGFFGFGGFGGGFGGGGGGEGGGGGGGGGGGGCFGGGGGFGFACFEGGGGGGGGGGGDFEGGGGGGDCEGGGGGGGGGGGFGEGGGGGCFGGGGE>:555*8EEGGGGGFGD@DFGGGGDEG05C2FF<DCFCG@B5ED:4
@M00200:205:000000000-AKKM3:1:1101:24183:7832 1:N:0:1
ATTGGGTTTAAAGGGCTCGTAGGCGGTTTGTCGCGTCGGGAGTGAAAACGCCGTGCTTAACACGGCGCTTGCTTTCGATACGGGCAGACTAGAGGTATGCAGGGGAGAACGGAATTCCTGGTGTAGCGGTGAAATGCGCAGATATCAGGAGGAACACCGGTGGCGAAGGCGGTTCTCTGGGCATTACCTGACGCTGAGGAGCGAAAGTGTGGGGAGCGAACAGGATTAGATACCCCAGTA
+
GGGGGGGGGGGGGGGGGGGGGGGGGGGGGGGGGGGGGGGGGGGGGGGGGGGGGGGGGGGGGEFFGGGGGGGGGGGGGGGGGGGGGGGGGGGGGGGGGGGGGGGGGGGGGGGGGGGGGGGGGGGGGGGGGGGGGGGGGGGGGGGGGGGGGGGGGGGGGGGGGGGGGGGGGGGCEGGGGGFGGGGGGGGGGGGGGGGGEGGGGDGGGGGDGGGGGGDGFGGG3CGGFGGFFFFFFE6FDF?F
@M00200:205:000000000-AKKM3:1:1101:27135:7865 1:N:0:1
ATTGGGTTTAAAGGGCGCGTAGGCGGTCCAACAAGTCAGGGGTGAAATCCTGCAGCTCAACTGCAGAAGTGCCTCTGATACTGTTGGTCTTGAGGGAGATAGGGGTGTGCGGAACTTCCAGTGGAGCGGTGAAATGCGTTGATATTGGAAGGAACGCCGGAGGCGAAAGCGGCGCACTGGATCTCTTCTGACGCTGAGGCGCGAAAGCCAGGGGAGCAAACGGGCTTAGATACCCCAGTA
+
GGGGGGGGGGGGGGGGGGGGGGGGGGGGGGGGGGCFGGGGGGGGGGGGGGGGGGGGGGGGGGGGGGGGGGGGGGGG8FGGGGGGGGGGGFGGFGFGGGGGDGF?CGCFFGGGDGGGGGGGGGFFGFGGDGGCFGGFGGFGEFGEFGFFBAFGGGGGGGDEGGGGGGBCFGEGGGGBGGF>CEGGGGFFGCCFEG<E=C*7CGEE>*CCGGGFE:5DFC6CFGCC()93F/:7CFCFB@F+
@M00200:205:000000000-AKKM3:1:1101:6957:7866 1:N:0:1
ATTGGGTTTAAAGGGCGCGTAGGCGGGGTCGCCAGTCTGTGGTGAAATCCCCCGGCTCAACCGGGGAACTGCCGTGGATACTGCGACTCTCGAGGGGTGTAGGGGCATGCGGAACTTCCGGTGGAGCGGTGAAATGCGTAGATATCGGAAGGAACGCCGGTGGCGAAAGCGGCGTGCTGGACACCTTCTGACGCTGAGGCGCGAAAGCCAGGGGAGCAAACGGGATTAGATACCCCTGTA
+
GGGGGGGGGGGGGGGGGGGGGGGGGGGGGGGGGGGFGGGGGGGGGGGGGGGGGGGGGGGGGGGGGGGGGGGGGGGGGGGGGGGGGGGGGGGGFGGGGGGGGGFEGGGFGGGGGGGGGGGGGGGGGGGGGGGGGGGGGEGEGGGGGGGGGDGGGGGGGGGGGGGGDGGGGGGGGGGGDGGGGGGGGGGGGGGGGGGGDGDGDDEGGEGGGGGGGG>DEGGGFDCDFGGBFFFDFGGG:FFF
@M00200:205:000000000-AKKM3:1:1101:20278:7886 1:N:0:1
ATTGGGTTTAAAGGGAGCGTAGGCGGATGTTTAAGTTGGATGTTTAAAACCGAGGCCTAACCTCGGAGCGGCATCCAAAACTGGGCATCTTGAATAGGTCAGAGGCTGGTGGAATTGGAGGTGTAGCGGTGGAATGCGTAGAGATCTCCAAGAACACCTATTGCGAAGGCAGCCAGCTGGGACCATATTGACGCTGAGGCTCGAAAGCATGGGGAGCAAACAGGATTAGATACCCTGGTA
+
GGGGGGGGGGGGGGGGGGGGGGGGGGGGGGGGGGGGGGGGGGGGGGGGGGGGGGGGGGGGGGGGGGGGGGGGGGGGGGGGGGGGGGGGGGGGFFGGGGGGGGGGGGGGGGGGGGGGGGGGGGGGGGGGGGGGGGGGGGGGGGGGGGGGGGGGGGGGGGGGGGGGGGGGGGGGGGGGGFGGGGGGGGGGGGGGGGGGGGGGGGGGGGGGGGGGGGFGFGGGGGGG?GGFFFFG?CFGFFFG
@M00200:205:000000000-AKKM3:1:1101:4500:7895 1:N:0:1
ATTGGGCGTAAAGGGCTCGTAGGTGGCCAACTAAGTCAGACGTGAAATCCCCAGGCTCAACTTGGGAACTGCGTCTGATACTGGATGGCTTGAATCCGGGAGAGGGATGCAGAATTCCAGGTGTAGCGGTGAAATGCGTAGATATCTGGAGGAATACCGGTGGCGAAGGCGGCATCCTGGACCGGCATTGACACTGAGGAGCGAAAGCCAGGGGAGCAAACGGGATTAGATACCCGCGTA
+
GGGGGGGGGGGGGGGGGGGGGGGGGGGGGGGGGGGGGGGGGGGGGGGGGGGGGGGGGGGGGGGGGGGGGGGGGGGGGGGGGGGGGGGGGGGGGGGGGGGGGGGGGGGGGGGGGGGGGGGGGGGGGGGGGGGGGGGGGGGGGGGGGGGGGGGGGGGGGGGGGGGGGGGGGGGGGGGDGGGCFGGEGGGGGGGGGGGGGGGGDGGGDEGFFGGGGGBGFGGE*>EGFGGFFF2FGGG3@EFG
@M00200:205:000000000-AKKM3:1:1101:8182:7896 1:N:0:1
ATTGGGTTTAAAGAGCTCGTAGGCGGTGTGTCGCGTCTGCTGTGAAAACTCAGGGCTCAACTCTGAGCTTGCAGTGGGTACGGGCACACTTGAGTGCTGTAGGGGAGACTGGAATTCCTGGTGTAGCGGTGAAATGCGCAGATATCAGGAGGAACACCGGTGGCGAAGGCGGGTCTCTGGGCAGTTACTGACGCTGAGGAGCGAAAGCATGGGGAGCGAACAGGATTAGATACCCGAGTA
+
GGGGGFGGGGGGGGGGGGGGGGGGGGFGGGGGEGGGGGGGGGGGGGGGGGGGGGGGGGGGGGGFGGGGFGGGGDGGGGGGGGGDGGGGGGGGFFGGGGCGGGGGGGGGGGGGC<FFGGGGGGGGCFGGGGGGGGFFGGDGDEGGGFGGFFDGGGGGGGGCFEEGGGGGGGGGDGGGGGGGGGGGGGG@FGFGEGGGEGGFGGGGEGCF6CGGGD)9558EGGFG:67266<DG6<<777C
@M00200:205:000000000-AKKM3:1:1101:11496:7911 1:N:0:1
ATTGGGTGTAAAGGGCGCGTAGGCGGCCTGCTAAGTCGAACGTGAAATCCCTGGGCTCAACCCAGGAACTGCGTTCGATACTGGTTGGCTTGAATTCGGGAGAGGGATGCGGAATTCCAGGTGTAGCGGTGAAATGCGTAGATATCTGGAGGAACACCGGTGGCGAAGGCGGCATCCTGGACCGGCATTGACGCTGAGGCGCGAAAGCCAGGGGAGCAAACGGGATTAGATACCCCTGTA
+
GGGGGGGGGGGGGGGGGGGGGGGGGGGGGGGGGGGGGGGGGGGGGGGGGGGGGFGGGGGGGGGGGGGGGGGGGGGGGGGFGGGGGGGGGGGGFGGGGGGG=CGDGGGGGGGGGGGGGGGGGGGGGGGGGGGGFGGGGDGGGGGGGGGGAACEC:CFGGFCFGEGEECGGGGDGGGGGGGGGGGGGG>CFFGF5EC58;FFEG5EEGDGGF8CEGEGFFGGGGGC(9>?@7>>FGGGFF@7
@M00200:205:000000000-AKKM3:1:1101:18988:7923 1:N:0:1
ATTGGGTTTAAAGAGCTCGTAGGCGGTTCGGTAAGTCGGGTGTGAAACCTCCAGGCTCAACCTGGAGACGCCACCCGATACTGCCGTGACTAGAGTCCAGTAGGGGAGCGTGGAATTCCTGGTGTAGCGGTGAAATGCGCAGATATCAGGAGGAACACCAGCGGCGAAGGCGGCGCTCTGGGCTGGCACTGACGCTGAGGAGCGAAAGCGTGGGGAGCGAACAGGATTAGATACCCCCGTA
+
GGGGGGGGGGGGGGGGGGGGGGGGGGGGGGGGGGGGGGGGGGGGGGGGGGGGGGGGGGGGGGGGGGGGGGGGGGGGGGGGGGGGGGGGGGGGGGGGGGGGGGGGGGGGGGGGGGGGGGGGGGGGGGGGGGGGGGGGFGGGGGGGGGGDCF<FGGGGGGGGGGGDGGEGGGGGGGGGGGGGGGGGGGGGGGGGGGGGGDFGGGGGEGGGGGGEGGEGFGGEGGG5:<F>FFBGGC8775>GD
@M00200:205:000000000-AKKM3:1:1101:12442:7928 1:N:0:1
ATTGGGTGTAAAGTGTGCGCAGGTGGCTGAGCAAGTCGAGTGTGAAATCCCCGGGCTTAACTTGGGAATTGCGCTCGAAACTACTTGGCTAGAGTGTGGCAGAGGAAGGTGGAATTCCACGTGTAGCGGTGAAATGCGTAGAGATGTGGAGGAACACCGATGGCGAAGGCAGCCTTCTGGGCCAACACTGACGCTCATGCACGAAAGCGTGGGGAGCAAACAGGATTAGATACCCGTGTA
+
GGGGGGGGGGGGGGGGGGGGGGGGGGGGGGGGGGGGGGGGGGGGGGGGGGGGGGGGGGGGGGGGGGGGGGGGGGGGGGGGGGGGGGGGGGGGGGGGGGGGGGGGGGGGGGGGGGGGGGGGEGGGGGGGGGGGGGGGGDGGGGGGGGGFFGGEGGGGGGGGGGGGGGGGGGGGGGFFGGGGGGGGGGFGGFCEGD4CGGFGGGGGGGGCEEEGGGEGEGGGGGFF?GGFFFAGGEGGFFFG
@M00200:205:000000000-AKKM3:1:1101:5798:7940 1:N:0:1
ATTGGGTTTAAAGGGTGTGTAGGCGGCCGCGTTAGTCTTCTGTCAAATCTCTCGGCTCAACCGGGAACAGGCAGGGGAAACGGCGCGGCTCGAGGGTATGAGAGGTTCATGGAACTCACAGTGTAGGGGTGAAATCCGTTGATATTGTGGGGAACACCAAATGCGAAGGCAGTGAACTGGCATACATCTGACGCTGAGACACGAAAGCGTGGGTCGCGAATGGGATTAGATACCCGGGTAAGCT
+
GGGGFGGGGGGGFGGGGGGGGGGGGGGGGGGEEFFGGGGGGGGGGGFGGGGGGGFGGGGGGGGDGGGGGGGGGGGGGG>FGGGG@FCGGCFGFGDGEG8DBFGGGGGGGGFGGGGGGGGGGGGGGGGGGCCFDEECGGGGGCFFGFGG?ECEBF7<<CFFGGG@EGGGGF:8CFF;FF@CFGGGGFGGGG9+8CCCEGGGFCE>CEG4:5**2:.).**2>FF4469<?*):3<<)5DB=D>))
@M00200:205:000000000-AKKM3:1:1101:26142:7944 1:N:0:1
ACTGGGTGTAAAGGGCGTGCAGGCGGCTTGTTAAGTGCAGGGTGAAAGCTCCCGGCTCAACTGGGAGAGGTCCTTGCATACTGGCGAGCTCGAGGGAGGCAGAGGAAAGTGGAATTCCCGGTGTAGTGGTGATATGCGTAGATATCGGGAGGAACACCTGTGGCGAAGGCGGCTTTCTGGTCTGCAACTGACGCTGAGGCGCGAAAGCATGGGGAGCAAACAGGATTAGATACCCTAGTA
+
FGDGGFFGGGGGGGGGGGGDGGGGGGGG+FCCFGGGGGFC@@FGGGGGGGG@<FGGGGGGGF<CGDGD?CFGFGGGGGGGGGGC?:C:CFDECGGDGCGGGGGGGGGE?C8FFAAFGG?FE:B:=FGGGGFF<<<=A=:>F>9DFFECEEF7::AFEEGEGC,>C7BFCDFGGGCCGGGGGGFCFCFGGG9CCE*A5B5CEDGE5=DGCCFFFEFGEG*<FDCF6FGFF64:@CC*.8@C
@M00200:205:000000000-AKKM3:1:1101:4216:7953 1:N:0:1
ACTGGGTTTAAAGGGTGCGTAGGTTGTTCTGTTAGTCTCTTGTTAAAACCCGGGGCTCAACCTCGGATGTGCAAGGGAAACGGCAGGACTAGAAAGTGCGAGAGGCGTACGGAACTCATGGTGTAGGGGTGAAATCCGTTGATATCATGGGGAACACCAAATGCGAAGGCAGTACGCTGGTGCATGTTTGACACTGAAGCACGAAAGCGTGGGTAGCGAATGGGATTAGATACTCTCGTA
+
FFGGGGFCF<AFGGGGGGGG;FEGFGGGGGEAFDFGDGGGGGGGAFGFFGGGG@@BGFDAGDFGGGCFGGGFFFA<:<CEEGGGGGG:FFDGGFDEECFFEEGGC:FGGGE:+BFEFGGFCAF>ADDGGGD<FGGGBCDDG7CDGF9F,>DF+@F@F7<FCEG9E@ECEGGDGGGD>EEEGG7<CGGGGFFGGF;6E,1,,*=CEEGG=C@C7E=<4***9<64,*2844>770<C7@FE
@M00200:205:000000000-AKKM3:1:1101:16148:7959 1:N:0:1
ATTGGGTTTAAAGCGCGCGCAGGCGGTGCGGTAAGCATGGCGTGAAAGCCCCAGGCTCAACCTGGGAGGGTCGTCGTGGACTGCCGCACTTGAGGGCGGTAGGGGCTGGTGGAATGCCTGGTGTAGTGGTGAAATGCGTAGAGATCAGGCGGAACACCCGTGGCGAAGGCGGCCAGCTGGGCCGTCCCTGACGCTGAGGCGCGAAGGCGTGGGGAGCGAACGGGATTAGATACCCCAGTA
+
FGEFGGFFCGFGGGGGGGGGGDGGGGGDGCGGGGGGEFFEFCFG@FFGGGGGGGGGGGEFGGGGGGGGGEGGGGGGGGGGG@EFGEGFEGGGEAFBFGGGGCGGGGGGGGGGGFCCFGFGGFGGGFFD:D<9F@FFGGEGEG@@CFGGGG@F@CGCFGGGGGG@8FE:CGE8CGCFGGGGGGGEEEGGF*?FEGD=*C5C:3::5CGGCCECE*8DEG5?D3;9:3<26F27@FGC)0)3
@M00200:205:000000000-AKKM3:1:1101:25619:7988 1:N:0:1
ATTGGGTGTAAAGCGCACGTAGGCGGATCTTTAAGTCAGGGGTGAAATCCTGGAGCTCAACTCCAGAACTGCCTTTGATACTGGGGATCTCGAGTCCGGGAGAGGTGAGTGGAACTGCGAGTGTAGAGGTGAAATTCGTAGATATTCGCAAGAACACCAGTGGCGAAGGCGGCTCACTGGCCCGGTACTGACGCTGAGGTGCGAAAGCGTGGGGAGCAAACAGGATTAGATACCCTAGTA
+
GGGGGGGGGGGGGGGGGGGGGGGGGGGGGGGGGGGGGEFGGGGGGGGGGGGFGGGGGGGGGGFGGGGGGGGGGGGGGGGGGGGGGGGGGGGGGGGGGGGGGGGGGGGGGGGGGGGGGGDGGGGFGFGGGGGFGGGGGGGGGGGGFGGCFCE@FFGGGFGGG9DCGCEGGGGGGGGGGGFFGFGGGGE5FGGGGGGC:FGGFDGGGGGGGEEGGG@D>EG+7DGGFGGFFFDCFFGF?;FC
@M00200:205:000000000-AKKM3:1:1101:8457:7995 1:N:0:1
ATTGGGTTTAAAGCGTGCGTAGGCGGTGCCATAAGTCTGTTGTGAAATCTCCCGGCTCAACTGGGAGGGTGCGGTGGAAACTGTGGTGCTGGAGTGTGGGAGAGGTAGGCGGAATTCCTGGTGTAGCGGTGAAATGCGTAGATATCAGGAGGAACACCTGTGGTGTAGACGGCTTACTGGACCATTACTGACGCTGAGGCACGAAAGCGTGGGGAGCAAACAGGATTAGATACCCCTGTA
+
F9CAFGE@F@CFEF@@@@BFCC,CFGE@CFGEGCFF9FFGGGGGCCFGGFFE8FB:+BFFGGGGFCFGG@FGCE:>CGDF<EFGGGGGGFF=:EBEEFGGGD7FCFFBFGECC=FFGGGF8B<FGFFE7>=>FGCDFGGGGGFGFGFF,>F7BEC<<3@BBFGF7FFFFEEGCEEGCFGGGG6><CGGCCGCE*/**,;:ECC=C=DDECCF@*8)>D887>F4(972?B2C@6AG>>FG
@M00200:205:000000000-AKKM3:1:1101:3934:8019 1:N:0:1
ACTGGGTTTAAAGGGCGCGTAGGCGGGCTGACAAGTCTGGGGTGAAATGCCGCGGCTCAACCGTGGAACTGCCTTAGATACTGTCGGCCTCGAGGAAGGTAGGGGCATGCGGAACTGTAGGTGGAGCGGTGAAATGCGTTGATATCTACAGGAACTCCGGTGGCGAAAGCGGCGTGCTGGACCTTTTCTGACGCTGAGGCGCGAAAGCTAGGGGAGCAAACGGGATTAGATACCCGCGTA
+
GGGGGGGGGGGGGGGGGGGGGGGGGGGGGGCFGGGGGGGGGGGGGGGGGGGGGGGGGGGGGGGGGGGGGGGGGGGCFFGFGGGGGGGGGGGGGGGDCGGGFF7FEGGGGGGGGGGGGGGGGGGGGGGGGGGDFFFGGGGGGGGGGGGGGGGGGGGGGGGGGGGGEG7CFGGGGGGGGGGFGGGGGGGGGGGGGGGGGGGGDGECGGGGGFGGGGFDFGGGGGDGFGGFF?AGGGGG)7>C
@M00200:205:000000000-AKKM3:1:1101:17327:8027 1:N:0:1
ATTGGGCGTAAAGGGCGCGTAGGCGGCCATTCAAGTCGGGGGTGAAAGCCCAGGGCTCAACCCTGGAATTGCCTTCGATACTGTTTGGCTAGAGACCGGAAGAGGTAAGTGGAACTGCGAGTGTAGAGGTGAAATTCGTAGATATTCGCAAGAACACCAGTGGCGAAGGCGGCTTACTGGTCCGGTTCTGACGCTGAGGCGCGAAAGCGTGGGGAGCAAACAGGATTAGATACCCTGGTA
+
GGGGGGGGGGGGGGGGGGGGGGGGGGGGGGGGGGFGGGGGGGGGGGGGGGGGFGGGGGGGGGGGGGGGGGFGGGGGGFFGGFGGGGFGGGGGGFGGGGGGGGGGGGGGGFF@FGGGGGGGGGFCGGGGGGGGFGGFGGGGGGGGGGGEFGG7FGGGGGGCFGFGGCEE7CFDCCGCFGF@9EGEGGGGGGGGDGDEEC55:CGGGGGGD7*:CGFCDF8<5<FG:CG7**67FGGG4FFC
@M00200:205:000000000-AKKM3:1:1101:19091:8033 1:N:0:1
ATTGGGTTTAAAGGGCACGTAGGCGGCTCGGCAAATCGGTCGTGGAATCCCGACGCTTACCGTCGGAACGGCGGCCGAAAATACCGGGCTTGAGGGCGTGAGGGGTCACTGGAACTCCCGGTGAAGCGGTGAAATGCGTAGATATCGGGAGGAACGCCGGAGGCGAAAGCGAGTGACTGGCGCGTTCCTGACGCTGAGGTGCGAAAGCTAGGGGAGCAAACAGGATTAGATACCCCGGTA
+
GGGGGGGGGGGGGGGGGGGGGGGGGGGGGGGGGGGGGGGGGGGGGGGGGGGGGGGGGGEGGGGGGGGGGGGGGGGGGGGGGGGGGGGGGGGGGGGGGGGGGGGGGEGGGGGGGGGGGGGGGGGGGGGGGGGGGGGGGGGGGGGGGGDGEGDEGFGGGGGGGGGGGGGGDFGGGEGGGGGGGGGGGGGGGCFGGGGGDGFF56:EGGGGGGGGCE>CDGGGGGFG?GGFFFFGGGG<5>@E
@M00200:205:000000000-AKKM3:1:1101:11321:8036 1:N:0:1
ATTGGGTTTAAAGGGCGCGTAGGCGGGCTGCCAAGTCTGGGGTGAAATCCCACGGCTCAACCGTGGAACTGCCTCGGATACTGGCGGCCTCGAGGGAGGTAGGGGCATGCGGAACTATGCGTGGAGCGGTGAAATGCGTTGATATGCATAGGAACTCCGGTGGCGAAGGCGGCGTGCTGGACCTCTTCTGACGCTGAGGCGCGAAAGCCAGGGGAGCGAACGGGATTAGATACCCCTGTA
+
GGGGGGGGGGGGGGGGGGGGGGGGGGGGGGGGGGGGGGGGGGGGGGGGGGGGGGGGGGGGGGGGGGGGGGGGGGGGGGGGGGGGGGGGGGGGCEGGDGGGGGGGGGGGGGGGGGGGGGGGGGGGDGGGGGGGGGGCGGGGGGGGGGGGGGF:FGGGGGGGGCEGGGGGGGGGGGGGGGGFGGGGGGGGGGGGGGGGGGFGGGGGGGGGGGGGGG@DFGGGGDDDFGCBF=<DGFGFFFF<
@M00200:205:000000000-AKKM3:1:1101:9500:8053 1:N:0:1
ATTGGGTGTAAAGTGTGCGCAGGTGGCCTCGCAAGTCGAGTGTGAAATCCCCGGGCTTAACTTGGGAATTGCGCTCGAAACTACGAGGCTCGAGTGTGGCAGAGGGAGGTGGAATTCCACGTGTAGCGGTGAAATGCGTAGAGATGTGGAAGAACACCGATGGCGAAGGCAGCCTCCTGGGACGCAACTGACGCTCATACACGAAAGCGTGGGGAGCAAACAGGATTCGATACCCGAGTA
+
GGGGGGGGGGGGGGGGGGGGGGGGGGGGGGDEGGGGGGGGGGGGGGEFFGCGGGGGG8@@FEGFF8,C@FEGGGGGGDGGGGGGGCCGGGGGGGGGGGGG8FFFFCEGGGFFF9FGGFFGDG@DFGGGGGGGGGGAFBFGGGFGG,@DCC@BFGGFGGGGGC@F7*1FGGGCEGGGGGGGGGFEGEDGG;FGGEDGDG?F+<E*BEDC:CCDECBC>GGGGC*419D))1)9EGGD;38=
@M00200:205:000000000-AKKM3:1:1101:21746:8076 1:N:0:1
ATTGGGCATAAAGCGCACGCAGGTGGCTGAGTCAGTCGATTGTGAAAGCCCTGGGCTTAACCTGGGAATTGCAGTCGATACTACTCAGCTAGAGTATGGGAGAGGGTAGTGGAATTCCCGGTGTAGCGGTGAAATGCGTAGATATCGGGAGGAACACCCGTGGCGAAGGCGGCCCCCTGGTTGGATACTGACGCTGAGACGCGAAAGCGTGGGGAGCAAACAGGATTAAATACCCGAGTAAGA
+
GGGGGGGGGGGGGGGGGGGGGGGGGGGGGGGGGGGGGGGGGGGGGGGGGGGGGGGGGGGGGGGGGGGGGGGGGGGGGGGGGGGGGGGGGGGGGGGGGGGGGGGGGGGGGGGGGGGGGGGGGGGGGGGGGEGGGGGGGGGEGGGGGGGDGGGGGGGGGGGGGGGGGGGGGGGDEGGGGGGGGGGGGGGGGGFGGEGGGGGGGGGGGGGGGGGGGGFGFGFGGD?F17FBFFFGGGGGFFF67A2
@M00200:205:000000000-AKKM3:1:1101:27486:8101 1:N:0:1
ATTGGGCTTAAAGTGTGCGCAGGTGGCTGAGCAAGTCGAGTGTGAAATCCCCGGGCTTAACTTGGGAATTGCGCTCGAAACTACTTGGCTCGAGTGTGGCAGAGGAAGGTGGAATTCCACGTGTAGCGGTGAAATGCGTAGAGATGTGGAGGAACACCGATGGCGAAGGCAGCCTTCTGGGCCAACACTGACGCTCATGCACGAAAGCGTGGGGAGCAAACAGGATTAGATACCCCGGTA
+
GGGGGGGGGGGGGGGGGGGGGGGGGGGGGGGGGGGGGGGGGGGGGGGGGGGGGGGGGGGGGGGGGGGGGGGGGGGGGGGGGGGGGGGGGGGGEGGGGGGGGGGGGGGFGGGGGGGGGGGGGGGGGGGGGGGGGGGGGGGGDGGGGGGGGGGGGGGGGGGGGGGGGGGGGGGGG8@EGGGGFDFGGDEGGGGGGGGGGGEGGGFCGGGGGGGGGGFGEFGGGGGFFDGFFB<FFEFC>@5>
@M00200:205:000000000-AKKM3:1:1101:6947:8105 1:N:0:1
ACTGGGTGTAAAGGGTGCGCAGGCGGTCTGTTAAGCAGGGTGTGAAAGCCCCCGGCCCAACCGGGGAATTGCGCCCTGAACTGACAGGCTTGAGTGGGATAGAGGTGTGGGGAACTTCCGGTGGAGCGGTGAAATGTGTTGATATCGGAAGGAACGCCAGAGGCGAAAGCGCCACACTGGGTCTCAACTGACGCTGAGGCACGAAAGCCAGGGGAGCAAACGGGATTAGATACCCCGGTA
+
EDCEFDCFFFGFC<FFFECFGGGDFGFGGGGGGGGGC<DEFC@CEFADGCFGGECEGEFCE7FFDEG:A,EFCGDEEFCFFGDGFGGGGFC=<FFEEFE<E=9FFF<FEE>FEGGGGGGGCFCFDGGGE8FC>==FF;@DAFGFCFF@FFEFGC::FE<FFF:EGGGGGFD@CCCEGB9FFF?EGFC9:8C<873EGFGFDCEDGCDFFG>C>E:5558<CDC519*49F42+2<CD>0/
@M00200:205:000000000-AKKM3:1:1101:18809:8216 1:N:0:1
ATTGGGTTTAAAGTGTGCGCAGGTGGCTGAGCAAGTCGAGTGTGAAATCCCCGGGCTTAACTTGGGAATTGCGCTCGAAACTACTTGGCTCGAGTGTGGCAGAGGAAGGTGGAATTCCAGGTGTAGCGGTGAAATGCGTAGAGATCTGGAGGAACACCGATGGCGAAGGCAGCCTTCTGGGCCAACACTGACGCTCATGCACGAAAGCGTGGGGAGCAAACAGGATTAGATACCCCGGTAAGA
+
GGGGGGGGGGGGGGGGGGGGGGGGGGGGGGGGGGGGGGGGGGGGGGGGGGGGGGGGGGGGGGGGGGGGGGGGGGGGGGGGEGGGGGGGGGGGGGGGGGGGGGGGGGGGGGGGGGGGGGGGGGGGGGGGGGGGGGGGGEGGDD?FGGGFEFFGGGGGGGGGGGGGDGEGDCGGGGGGGGGGGGGGGGGGGFGGGGGGGGGGGGGDEGGGGGGGGC>D>FFFFGFG?FDBF=9FFF8C>D>EGFF
@M00200:205:000000000-AKKM3:1:1101:12255:8220 1:N:0:1
ATTGGGTTTAAAGGGTGCGCAGGCGGCCGTGTGTGTAAGGTGTGAAATCCCGGGGCTCAACCCCGGAACTGCGCCTTAAACTACATGGCTAGAGTACTGGAGAGGGTAGCGGAATTCACGGTGTAGCAGTGAAATGCGTAGATATCGTGAGGAACACCAGAGGCGAAGGCGGCTACCTGGACAGTTACTGCCGCTCAGGCACGAAAGCTTGGGGAGCAAAAGGGATTAGATACCCGAGTA
+
FFGGGGGGGGFGFFGGGGGGGGGGGGGEGGCGGFGGFGGGGGGCAFGGGGGGEGEEGGEFGGGGCF7:F@EFFCFCFGG9EEGGGFE<DGGGGFG,BEFGF<@7:?CFFGGGGGGAFBFG7F7B@=FF,BDDFCGC<+@8<77@CGEG7C7:C,>8FFE7FF7C*CCC7CC7BECF?CFF89C8FCC;:++=8/9CE6CE*9=*88)5++2;**))07F6C4*1(2944=4*<EFDFD02
@M00200:205:000000000-AKKM3:1:1101:15707:8245 1:N:0:1
ATTGGGCATAAAGTGTGCGCAGGCGGCCGAGCAAGTCGAGTGTGAAAGCCCCGGGCTTAACTTGGGAATTGCGCTCGAAACTACTTGGCTGGAGTGTGGCAGAGGAAGGTGGAATTCCACGTGTAGCGGTGAAATGCGTAGAGATGTGGAGGAACACCGATGGCGAAGGCAGCCTTCTGGGCCAACACTGACGCTCATGCACGAAAGCGTGGGGAGCAAACAGGATTAGATACCCTAGTA
+
GGGGGGGGGGFFGGGGGGGGGDGGGGGGGGGGEGGGGGGGGGGGGGGGGGGGGDCFGCGFGGGGGGEGGGGGGGGGGGGGGGGGGGGGGGGGEGGGGGGGGE?FGFFGGFGFFEGGGGGGGGGGGFGGEGEFCFGGGGGGCCFFGGGFAFGGGFGFGEGCGGGGGFEEGGGDGGFGGGGG@EGGGGFGFFGGGGGEECFGCFFECC3DGCCCG53C:*C+99;<(6C<44:FEFGFF4/+
@M00200:205:000000000-AKKM3:1:1101:16698:8257 1:N:0:1
ATTGGGTGTAAAGGGTGCGTAGGCGGTCGCGCAAGTCGGATGTGAAATCTCAGGGCTCAACCCTGAAACTGCATTCGATACTGCGTGGCTAGAGTGCTGGAGGGGAGACTGGAATTTACGGTGTAGCAGTGAAATGCGTAGATATCGTAAGGAAGACCAGTGGCGAAGGCGAGTCTCTGGACAGCAACTGACGCTGAGGCACGAAGGCCAGGGGAGCAAACGGGATTAGATACCCGGGTA
+
GGGGGGGGGGGGGGGGGGGGGGGGGGGGGGGGGGGGGGGGGGGGGGGGGGGGGGGGGGGGGGGGGGGGGGGGGGGGGGGGGGGGGGGGGGGGGGGGGGGGGGGGGGGGGGGGGGGGGGGGGGGGGGGGGGGGGGGGGGGGGGGGGGGGGG<FGGGGGGGFGGGGGGGGGGGGGGGGGGGGGGGGGGFGGGGGEEGGGGGGGGGGGGGGGGGGGGFG>FGGGGGG:GFFFFACGGGDDFFG
@M00200:205:000000000-AKKM3:1:1101:23185:8266 1:N:0:1
ATTGGGTTTAAAGGGCGCGTAGGCGGGCATTCAAGTCAGGGGTGAAATCCTCCAGCTCAACTGGAGAACTGCCTTTGATACTGGGTGCCTCGAGTGAGGTAGGGGCGTGCGGAACTGATGGTGGAGCGGTGAAATGTGTTGATATCATCAGGAACTCCGGTGGCGAAAGCGGCGCGCTGGACCTCTTCTGACGCTGAGGCGCGAAAGCTAGGGGAGCAAACGGGATTAGATACCCCCGTA
+
GGGGGGGGGGGGGGGGGCGGGGGGGGGGGGFAFGGGGGGFCGGGGGGGGGG?FGGGGGGGGGFGFGGGGGGGGGGFGGGGGGGGGGGGGGGGGGGGAFGGGGGGGGGGGGGGGGDGF9DGGGG@FGGGGGGGGFGGCFGGGGGGGGGGFGGGGGGFFGG@FGGFGGGEGGBEGGGGGGGGCFGGGGFGGGCFEGDE=CFGGGGGGGGGF9@FGGFGDCFGGGDC?GG?FFDGGGG*5>EE
@M00200:205:000000000-AKKM3:1:1101:22625:8272 1:N:0:1
ATTGGGTGTAAAGCGCGCGTAGGCGGCTTGGCAAGTCGGGGGTGAAAGCCCGCAGCTCAACTGCGGAACTGCCTTCGATACTGCCGGGCTTGAGGGCGGGAGGGGTGATTGGAACTCCAGGTGTAGCGGTGAAATGCGTAGATATCTGGAGGAACACCGGAGGCGAAGGCGAATCACTGGACCGCATCTGACGCTGAGGCGCGAAAGCTAGGGGAGCAAACAGGATTAGATACCCGGGTAAGA
+
GGGGGGGGGGGGGGGGGGGGGGGGGGGGGGGGGGGGGGGGGGGGGGGGGGGGGGGGGGGGGGGGGGGGGGGGGGGGGGGGGGGGGGGGGGGGGGGGGGGGGGGGGGGGGGGGGGGGGGGGGGGGGGGGGGGGGGGGGGGGDDGGGGGGGCECGGGGGGGDGGDGDGGGGGGGGGGGGGGGGGGGGGGGGGGGGGGE5FGGDGDGCEGGGGGGGEBDFGFGGFGF?GG7FFBGGFGGFFFEG>F
@M00200:205:000000000-AKKM3:1:1101:19268:8280 1:N:0:1
ATTGGGTTTAAAGAGCGCGCAGGCGGTCGTGCAAGTCGCGTGTGAAAGCCCCCGGCTCAACTGGGGAGGGTCACGCGATACTGCTCGACTCGAAGGCAGGAGAGGGAAGTGGAATTCCCGGTGTAGTGGTGAAATGCGTAGATATCGGGAGGAACACCAGTGGCGAAGGCGACTTCCTGGCCTGTTCTTGACGCTGAGGCGCGAAAGCTAGGGTAGCAAACGGGATTAGATACCCCTGTA
+
GGGGGGGGGFGGGGGGGGGGGGGGGGGGGGGGGGGGGGGGGGGGFGGGGGGGGGGGGGGFGGGGGDCEGGGGGGGGGCGEGGGGGGGGGGGGEGGGGGGGGGGDGGEFEGGGDGGGGGGGDFCFCGG:BF7FFCFFGDEGDDGGGG7>7<B7BEGFGGGGGGGGC@8F7EFGGGGGGGGGGFGGGGGGGGGGEGGC5@5C*>5CEGGDGFCC>C?GF+<EF5;*(9C,*7<FGD8CF)99
@M00200:205:000000000-AKKM3:1:1101:28435:8284 1:N:0:1
ATTGGGTTTAAAGGGTGTGTAGGCGGTTTGGTTAGTCTTCCGTTAAAATCCCGGGCTCAACCCGGGAACTGCGGGGGAAACGGCCAGACTTGAGGGCGCGAGAGGTGAATGGAACTCATGGAGTAGGGGTGAAATCCGTTGATATCATGGGGAACACCGAAGGCGAAGGCAATTCACTGGCGCGTTTCTGACGCTGAAACACGAAAGCGTGGGTAGCGAACGGGATTAGATACCCGTGT
+
GGGGGGGGGGGGGGGGGGGGGGGGGGGGGGGGGGGGGGGGGGGGEGGGGGFGEGGGGGGGGGFGGGGGGGGGGGGGGGGGGGGGGGGGGDAFFGGGGGGGGGGGGDFFGFGGGGGGGGGGGGGFGCFGFGGGGGFFFECGGGGG@CCG<E7CGGGGGGGDEGGGGEGGGGGGGFGGG9FGGEGGEGGGGGGGGGGGGGGGGGGEGGGGGGGGGGFG?ECEC);5:C48FFAGFFFDF@F
@M00200:205:000000000-AKKM3:1:1101:13850:8327 1:N:0:1
ATTGGGCTTAAAGGGTGCGTAGGCGGTTGGATAAGTTAGAGGTGAAATCCCGGGGCTCAACTCCGGAATTGCCTCTGATACTGTTCGGCTAGAGATCAGTTGCGGTAGGCGGAATGTATGGTGTAGCGGTGAAATGCTTAGAGATCATACAGAACACCGATTGCGAAGGCAGCTTACCAAGCTGAATCTGACGTTGAGGCACGAAAGCGTGGGTAGCAAACAGGATTAGATACCCTAGTA
+
GGGGGGGGGGGGGGGGGGGGGGGGGGGGGGGGGGGGGGGGGGGGGGGGGGGGGGGGGGGGGGGGGGGGGGGGGGGGGGGGGGGGGGGGGGGGGGGGGGGGGGGGGGGGGGGGGGGGGGGGGGGGGGGGGGGGGGGGGGGGGGGGGGGGGGGGGGGGGGGGGGGGGGGGGGGGGGFFGGGGGGGGGGGGGGGGGGGFGGFGGGGGGGGGGGGGGGFDFGGGGGFCFFG?FFFGGGGFF>FF
@M00200:205:000000000-AKKM3:1:1101:20817:8336 1:N:0:1
ACTGGGTGTAAAGAGCTCGTAGGCGGTTTGTCGCGTCTATCGTGAAAACTGGAGGCTTAACTTTCAGCGTGCGGTGGATACGGGCAGACTTGAGTTCGGTAGGGGAGTCTGGAATTCCTGGTGTAGCGGTGAAATGCGCAGATATCAGGAGGAACACCGGTGGCGAAGGCGGGACTCTGGGCCGATACTGACGCTGAGGAGCGAAAGCGTGGGGAGCGAACAGGATTAGATACCCTCGTA
+
GGGGGGGGGGGGGGGGGGGGGGGGGGGGGGGGGGGGGGGGGGGGGGGGGGGGGGGGGGGGGGGGGGGGGGGGGGEGGGGGGGGGGGGGGGGGGGGGGGGGGGGGGGGGGGGGGGGGGGGGGGGGGGGGGGGGGGGGGGGGGGGGGGGGGGDGGFGGGGGGGGGGGGGGGGGGGGGGGGGGDFGEGGGGGGGFGGGGGGGGGGGGEDCGGCEGGGFDEGCECDGG?47<FF2><CFG:@>E
@M00200:205:000000000-AKKM3:1:1101:3668:8347 1:N:0:1
ATTGGGTTTAAAGGGCGCGTAGGTGGCGGCATAAGGCCGTGGTGAAAGTCCGGGGCTCAACTCCGGATCGGCCATGGCGACTGTGTCGCTGGGGCACCGTAGAGGCAGATGGAATTCCGGGTGTAGCGGTGGAATGCGTAGAGATCCGGAAGAACACCAGTGGCGAAGGCGGTCTGCTGGGCGGTGAGTCCGTGAGGACTCAATAGCCGACCCTGAGGCGCGACAGCGTGGGGGGCCAACAGG
+
GGGGGGEGGGGGGGGGGGGGGGGGGGGGGGDEFGFGGGGGGGGGGGGGGGGGGGGGGGGFGGFFGGGGGGGGGGGFFECG@FGGDGGGGCBCGG:CFGEGFGGGGECGGGGGGGGGGGGEEGCFCFFCGGGGCGCCACG>C5F9F:>FD<CGCGGGCGCEGGGGGEG:FGDGGGGGEEDGGGEEC8;@?7<CFCCEGGG+C>FGGFF6858*2C>9:C5CDGCGFGGBDFFGC5:))07*721
@M00200:205:000000000-AKKM3:1:1101:10061:8381 1:N:0:1
ACTGGGTTTAAAGGGCGCGTAGGTGGCGTGATAAGGGTGTGGTGAAAGCCCGGGGCTCAACCCCGGGTCGGCCATGCCGACTGTCAGGCTCGAGTACTGTAGGGGCAGGCGGAATTCCGGGTGTAGCGGTGGAATGCGTAGAGATCCGGAGGAAGACCGGTGGCGAAGGCGGCCTGCTGGGCAGTTACTGACACTGAGGCGCGACAGCGTGGGGAGCAAACAGGATTAGATACCCGGGTA
+
GGGGGGGGGGGGGGGGGGGGGGGGGGGGGGGGGGGGGGGGGGGGGGGGGGGGGGGGGGGGGGGGGGEGGGGGGGGGGGGGGGGGGGGGGGGGGGGGGGGGGGGGGGGGGGGGGGGGGGGDGGGGGGGGGGGD@FGGGGGGGGGGGGGG>FGDBFGGGGGGGGDGGGGGGGGGGGGGGGGGGGGGGGGGGGGGGGGGGGGGGGGGGGGGGGGGGC@DE=@GGGGGFGGF@FFFG?FDE>:E
@M00200:205:000000000-AKKM3:1:1101:27512:8400 1:N:0:1
ATTGGGTTTAAAGCGCGTGTAGGCGGGCCGACAAGTCAGATGTGAAATCCCTGAGCTCAACTCAGGAACTGCATTTGAAACTGTCGGCCTTGAGTGGTGGAGAGGGAAGCGGAATTCCTGGTGTAGAGGTGAAATTCGTAGATATCAGGAGGAACACCGGTGGCGAAGGCGACTTCCTGGACACCAACTGACGCTGAGACGCGAAAGCGTGGGGAGCAAACAGGATTAGATACCCTCGTAAGA
+
GGGGGGGGGGGGGGGGGFGGGGGGGGGGGGGGGGDFGGGGGGGGGGGGGGGGGGGGGGGGGGGGGGGGGGGGGGGGGGGGGGGGGGGGGGGGGGGGGFGGGGGGGGGGGGGGGGGGGGGGGGGGGGGGGGGGGGGGGGFEGGFGGGGGFGGGGFGGGGGDGGGGGGGGGGGGGGGGGGGFGFGGGGGGGFGGGCG=*;F?EGGGGGDF5:;EGGBGFGGG:4ED?GGFFBAFF6C4>>FGFF<
@M00200:205:000000000-AKKM3:1:1101:9272:8400 1:N:0:1
ATTGGGCTTAAAGTGTGCGCAGGTGGCCGCGCAAGTCGAGTGTGAAATCCCCGGGCTTAACTTGGGAATTGCGCTCGAAACTACGTGGCTGGAGTGTGGCAGAGGGAGGTGGAATTCCACGTGTAGCGGTGAAATGCGTAGAGATGTGGAGGAACACCAATGGCGAAGGCAGCCTCCTGGGCCAACACTGACACTCATGCACGAAAGCGTGGGGAGCAAACAGGATTAGATACCCTCGTA
+
GGGGGGGGGGGGGGGGGGGGGGGGGGGGGGGGGGGGGGGGGGGGFGGGGGGGGGGGGGGGGGGGGGGGGGGGGGGGGGGGGGGGGGGGGGGGFGFGGGGGGGGGGGGGGGGGFFGGGGGGGGGGGGGGGGGGGGGGGGGGGGGFFGGFCGGCGGGGGGGGGG7DGGEEGGGGGGGGGGGGGGGGGGGGGGGFGGGGGGGGGGGGEEGGGEGGCE5C@G8FGGGFFGGF4FF>GGGCFFF=
@M00200:205:000000000-AKKM3:1:1101:23448:8413 1:N:0:1
ATTGGGTGTAAAGTGTGCGCAGGTGGCTGAGCAAGTCGAGTGTGAAATCCCCGGGCTTAACTTGGGAATTGCGCTCGAAACTACTTGGCTCGAGTGTGGCAGAGGAAGGTGGAATTCCAGGTGTAGCGGTGAAATGCGTAGAGATCTGGAGGAACACCGATGGCGAAGGCAGCCTTCTGGGCCAACACTGACGCTCATGCACGAAAGCGTGGGGAGCAAACAGGATTAGATACCCCCGTA
+
GGGGGGGGGGGGGGGGGGGGGGGEGGGGGGGGGGGFFGGGGGGGGGGGGGGGGGGGG<FGGGGGGFGGGGGGGGEEGGGGGFGGGGGGGFFGGGFGGGGGFGFGFGGGGEFDFFGGGGGGGGFGEFFGGGGGGGGGGGGEGGGAFFFGGCF7FFFGGEEGEFG78F8F>F<BE5DGF9FFFF@EGC>EGFFFEDD5CCGC6CGGGEGGD7EGGE>C)=FGF*8C?GC2?FAGGGEG3>BG
@M00200:205:000000000-AKKM3:1:1101:12757:8419 1:N:0:1
ATTGGGTGTAAAGGGCTCGTAGGCGGTTTGTCGCGTCGGGAGTGAAAACTCAGGGCTCAACCCTGAGCGTGCTTCCGATACGGGCAACCAAGAGGTATGCAGGGAAAAAGGGAATTCTGGTGGAGGGGGTGGATGGGCAGATTATCAGGAGGACAACCGTTGGCAAGGCCGGTTCTCGGGGAAGGACCGAAGGCTGGGGAGGAAAGGCTGGGGGAGCAAACAGAATAAGATCCCCCCGTAAGA
+
GGGGGGGGGGGGGGGGGGGGGGGGGGGGGGGGGGGGGGGGGGGGGGGGGGGGGGGGGGGGGGGGGGGGGGGGGGGGGGGGGGGD7+++9+4,,:<A5A<5,CE7+4,:?+B3D,F@F,,E,,++,++3+3>@F,,3,,,**,,7,@,@B,>*>>,3C*<1*=6,,2*6**=:C81++*=B******2**)***/***;***)*2@8**+*/;>85D)*;8*1A*2C*)/*)*3AEC)))//()
@M00200:205:000000000-AKKM3:1:1101:24765:8424 1:N:0:1
ATTGGGTGTAAAGTGTGCGCAGGCGGCTGAGCAAGTCGAGTGTGAAATCCCCGGGCTTAACTTGGGAATTGCGCTCGAAACTACTTGGCTGGAGTGTGGCAGAGGAAGGTGGAATTCCACGTGTAGCGGTGAAATGCGTAGAGATGTGGAGGAACACCGATGGCGAAGGCAGCCTTCTGGGCCAACACTGACGCTCATGCACGAAAGCGTGGGGAGCAAACAGGATTAGATACCCTCGTA
+
GGGGGGGGGGGGGGGGGGGGGGGGGGGGGGGGGGGGGGGGGGGGGGGGGGFGGGGGGGGGGGGGGGGFGGGGGGGGGGGGGGGGGGGGGGGGGGGGGGDGFGGGGGGGGGGGGGGGGGGGGGGGGGGGGGGGGGGDGDGGGGGGFGGGGGGGGGCFGGGGGGEFE:CEDFGGGGGGGGFGGFFECFECGFC6CCDGDFGGFFFGCCDGDEGGGGFD:FGGFGFFBGFFFFACFC?C>EFG
@M00200:205:000000000-AKKM3:1:1101:17664:8430 1:N:0:1
ACTGGGTTTAAAGGGCGCGTAGGCGGCGCGAGGAGTCGGGGGTGAAAGTCCGGGGCTCAACCCCGGATCGGCCTTCGAGACTCTCGCGCTGGAGCACAGTAGAGGCGGGTGGAATTCCGGGTGTAGCGGTGGAATGCGTAGAGATCCGGAAGAACACCGGTGGCGAAGGCGGCCCGCTGGGCTGTGGCTGACGCTGAGGCGCGACAGCGTGGGGAGCAAACAGGATTAGATACCCCAGTA
+
GGGGGGGGGGGGGGGGGGGGGGGGGGGGGGGGGGGGGGGGGGGGGGGGGGGGGGGGGGGGGGGGGGGGGGGGGGGGGGGGGGGGGGGGGGGGGGGGGGGGGGGGGGGGF@@F<EEGGGFGGCFC::FEG>CGCFCE9>;EGGCEFGGGD>E>6CED@EGGG8ED8:>EGG:EEGG>8*88EC6>;CFC=<:FGE*7*;CFGDGE?85*8>CEGGBD>FCCCFGG0DG?F*4:<FGGBDF7
@M00200:205:000000000-AKKM3:1:1101:19085:8444 1:N:0:1
ACTGGGCGTAAAGTGTGCGCAGGCGGCGTCGCAAGTCGAGTGTGAAAGCCCCGGGCTTAACTTGGGAATTGCGCTCGAAACTACGATGCTGGAGTATGGCAGAGGAAGGTGGAATTCCACGTGTAGCGGTGAAATGCGTAGAGATGTGGAGGAACACCGATGGCGAAGGCAGCCTTCTGGGCCAATACTGACGCTCATGCACGAAAGCGTGGGGAGCAAACAGGATTAGATACCCCAGTAAGA
+
GGGGGGGGGGGGGGGGGGGGGGGGGGGGGGGGGGGGGGGGGGGGGGGGGGGGGGGGGGGGGGGGGGGGGGGGGGGGGGGGGGGGGGGGGGGGGGGGGGGGGGGGGGGGGGGGGGGGGGGGGGGGGGGGGGGGGGGGGGGGGGGGGGGGGGGGGGGGGGGGGGGGGGGGGGGGGGGGGGGGGGGGGGGGGGGGGGGGGGGGGGGGGGGFE5EGGGFCEGGGGGFDBFGFFFAF+CFFFDFGGFF
@M00200:205:000000000-AKKM3:1:1101:5041:8463 1:N:0:1
ATTGGGTGTAAAGGGCGCGTAGGCGGCCTTGTCAGTCAGACGTGAAATCCCCAGGCTTAACCTGGGAACTGCGTCTGATACTACAAGGCTGGAGTTCGGGAGAGGAATGTGGAATTCCAGGTGTAGCGGTGAAATGCGTAGATATCTGGAGGAACACCGGTGGCGAAGGCGGCATTCTGGACCGAAACTGACGCTGAGGCGCGAAAGCCAGGGGAGCAAACGGGATTAGATACCCCAGTA
+
GGGGGGGFGGGGGGGGGGGGGGGGGGGGGGFFGGGGGGGFGGGGGGGGGGGGGGGGGGGGGGAEDGGFFGGGGGGEGGGGGGGFGGGFFGGGGGCGGGGCFGEGGGG8FGGGGGGGGGGGGGGGGGGGGGGGGFGGFGBEGEGGGGGGGGGGGGGGGGGGGGGGGGGGGGGGC18CFGGGGFCECEEEGGGGGGDEEGGEGGGGGGDF=>FFGEFGFFFGGDGGFDC?FF<GGGGGFFFG
@M00200:205:000000000-AKKM3:1:1101:5277:8464 1:N:0:1
ATTGGGTATAAAGTGTGCGCAGGCGGCGGAGCAAGTCGAGTGTGAAAGCCCCGGGCTTAACTTGGGAACTGCGCTCGAAACTACTTTGCTGGAGTGTGGCAGAGGAAGGTGGAATTCCAGGTGTAGCGGTGAAATGCGTAGAGATCTGGAGGAACACCGATGGCGAAGGCAGCCTTCTGGGCCAACACTGACGCTCATGCACGAAAGCGTGGGGAGCAAACAGGATTAGATACCCTAGTAAGA
+
GGGGGGGGGGGGGGGGGGGGGGGGGGGGGGGGGGGGGGGGGGGGGGGGGGGGGGGGGGGGGGGGGGGGGGGGGGGGGGGGGGGGGGGGGGGGGGGGGGGGGGGGGGGGGGGGGGGFGGGGGGGGGGGGGGGGGGGGGGGGGGGGGGGGGGGCDGGGGEGGGGEGGGGGGGGGGGGGGGGGGGGGGGGGFGGFGGGGGGGGGGGGGED:EGGGGGFGFGGDGGGGFGG)=FFGG6AGF@FGGFF
@M00200:205:000000000-AKKM3:1:1101:11374:8479 1:N:0:1
ATTGGGTTTAAAGTGTGCGCAGGCGGCAGGGCAAGTCGAGTGTGAAAGCCCCGGGCTTAACTTGGGAATTGCGCTCGAAACTACTTTGCTGGAGTGTGGCAGAGGAAGGTGGAATTCCACGTGTAGCGGTGAAATGCGTAGAGATGTGGAGGAACACCGATGGCGAAGGCAGCCTTCTGGGCCAACACTGACGCTCATGCACGAAAGCGTGGGGAGCAAACAGGATTAGATACCCGAGTA
+
GGGGGGGGGGGGGGGGGGGGGGGGGGGGGGGGGGGGGGGGGGGGGGGGGGGGGGGGGGGGGGGGGGGGGGGGGGGGGGGGGGGGGGGGGGGGDGGGGGGGGGGGFGGGGGGGGGGGGGGGGGGGGGGGGGGGGGGFGGGGGGGGGGGGGFF>FGGGGGGGGGGGGGGGGGGGGGGGGGGGGGGGGGGGGGGGGGGGGGGGGGGGGGGGGGGGGD:DFGFGFFGD?GGFFFFGGGGGFFFG
@M00200:205:000000000-AKKM3:1:1101:17210:8480 1:N:0:1
ATTGGGTTTAAAGCGCGCGCAGGCGGGTCTGGTAAGTCGGAAGTGAAATTTCACGGCTCAACCGTGAAGCTGCTTCTGATACTGCGGATCTAGGGACCGGTAGAGGCTGGTGGAATTGCTGGTGTAGCGGTGGAATGCGTAGAGATCAGCAAGAACACCCGTGGCGAAGGCGGCCAGCTGGGCCGGGTCCGACGCTGAGGCGCGAAAGCGTGGGGAGCAAACAGGAATAGATACCCGAGTA
+
GGGGGGGGGGGGGGGGGGGGGGGGGGGGGGGGGGFFFGGGGGGGGGGGGGGGGGGGGGGGGGGGGGGGGGGGGGGGGGGGCFGGGGGGDGGGGGGGGGGGGGGFCFGGDGGCCFDEGFGGFGGGGGGGGGGCEF<FDGGGGEGGFFGECGGGGGGGGGGGGGCCGGEGGGGGGGGGFFGGGCGGGGGGGGGGGGGGGCFCGGGG8EDDFG88ECBD3:;EFGFGBD*5*747C?FG:B@F5
[truncated: 29,427,354 more chars]
