# Supplementary material for: Responses of rhizosphere soil bacteria to 2-year tillage rotation treatments during fallow period in semiarid southeastern Loess Plateau
Source: PeerJ. 2020 May 5;8:e8853. doi: 10.7717/peerj.8853 (PMC7207221; doi:10.7717/peerj.8853)
Supplement: Supplemental Information 57 [file peerj-08-8853-s057.gz › G4L1.R2.fastq]

@M00200:207:000000000-ALC1F:1:1101:19023:24918 2:N:0:5
TACTGGGGTATCTAATCCTGTTCGCTCCCCACGCTTTCGCTCCTCAGCGTCAGTTACTGCCCAGAGACCCGCCTTCGCCACCGGTGTTCCTCCTGATATCTGCGCATTTCACCGCTACACCAGGAATTCCAGTCTCCCCTGCAGTACTCCAGTCTGCCCGTATCGCCTGCAGACCCGGAGTTGAGCTCCGGGACTCCACAGCCGACGCGAAAGACCGCCTACGACCTCTTTACGCCCAATACTGACA
+
@CCCCGFGFE<FFGGGGGCFDFFGGGGCFGGGEGGFGDG>CFGGFGGGGGGEFGG9ECGGEGFCFGC@<BFGGECEGGB:FGGGE@FFGGGGGGG9FGGFCA,>FEG7DEEFCEGGDGDCFF9@FCGF,6,@6A?;886DFGCFFDFFD6??8++??9D=>+@D5*3@FGFF+8<:9@A>;C=BA5+;FEGF)*)().2827>>2>(((,(.3(2/(20((.23((())69)4(.02:(())).43)
@M00200:207:000000000-ALC1F:1:1102:22827:12606 2:N:0:5
TACTGGGGTATCTAATCCTGTTTGCTCCCCACGCTTTCGTGCCTCAGTGTCAGTTACAGTCCAGAGAGCCGCCTTCGCAACTGGTGTTCCTCCTAATATCTACGCATTTCACCGCTACACTAGGAATTCCACTCTCCTCTCCTGCACTCAAGTTCCCCAGTTTCAAAGGCTTACTACGGTTGAGCCGTAGCCTTTCACCTCTGACTTAAGAAACCACCTACGCACCCTTTAAACCCAATACTGACA
+
CCCCCGGGGGGGGGGGGGGGGGGGGGGGGGGGGGGGGGGGGGGGGGGGGGGGGGGGGGGGGGGGGGGGGGGGGGGGGGGGGGGGGGGGGGGGGGGGGGGGGGGGGGGEGGGGGGGGGGGGGGGGGGGFEGGGGGGGGGGGGGGGGGGGGD8EGGGGFGGCFGGGGGGGGCFFGFGGFGDDEG8=D@BE>CFFFFAEFEG<CEEFFE@EFEFE@C*;=:@BED):7A=B@@>C47;65>5@EFC?@E
@M00200:207:000000000-ALC1F:1:1104:20442:4832 2:N:0:5
TACGGGGGTATCTAATCCTGTTTGCTCCCCACGCTTTCGCTCCTCAGCGTCAGTTAATGTCCAGCAGGCCGCCTTCGCCACTGGTGTTCCTCCTAATATCTACGCATTTCACCGCTACACTAGGAATTCCGCCTGCCTCTCCATCACTCAAGACCAGCAGTTTTGAAAGCAGTTCCGGGGTTGAGCCCCGACATTTCACTCCCAACTTACCAGCCCGCCTACTCGCCCTTTAAACCCAATACTGACA
+
CCCCCGGGGGGGGGGGGGGGGGGGGGGGGGGGGGGGGGGGGGGGGGGGGGGGGGGGGGGGGGGGGGGGGGGGGGGGGGGGGGGGGGGGGGGGGGGGGGGGGGGGGGGGGGGGFGGGGGGGGCGGGGGGGGGGEGGGGGGGGGFFGGGGGGGFFGFGGGGGGGGGGGGGGGGDFFGCDGGGGGGGFFFGCGGGFGFEFFFFFFFDFFFGFFAEFFGFFFFF@FFF<DFFFFFFA2BFFFF?DFABFB<
@M00200:207:000000000-ALC1F:1:1104:14958:7739 2:N:0:5
TACGCGGGTATCTAATCCTGTTCGCTCCCCTAGCTTTCGCGTCTCAGCGTCAGGAATGGCCCAGCGAGCCGCCTTCGCTACTGGTGTTCCTCCCGATATCTGCGCATTTCACCGCTACACCGGGAATTCCACTCGCCTCTACCATCCTCTAGCCCGGCAGTATCCATCGCACGCCCGGGGTTGAGCCCCAGGATTTCACGACAGACTTACCGAACCGCCTACACGCTCTTTAAACCCAATACTCACA
+
<CCCCEGGGGFGGGGGGGGGGGGGGGGGGGGGGGGGGGGGDFGEGGGGGGGGGGGGG<FFGGGGGGGCGGGGGGGGGGGFGGGGGFGGGGGGGGGGGCEGGGGGGGGGGGGGGGGGEGEFGGGEDGGGGEDGGGGGGDGGGGGGDFGGGFGGF8CC1>>EG9FGFGFC75/?DEGGGCDG:/:<CGGGD35856@>=<GB6B96???7<AF6:1DF>FF:??(78D8??DF)6-???FB?:B<)6:)
@M00200:207:000000000-ALC1F:1:1104:16722:17016 2:N:0:5
TACGGGGGTATCTAATCCCGTTCGCTCCCCACGCTGTCGCGCCTCAGCGTCAGGTGCGGGCTAGGCGGCCGCTTCCGCCACGGGTGTTCCTGCCGATCTCTACGCATTTCACCACTACACCGGCAATTCCACCGCCCTCGCCCGCCCTCCAGATATGGCGTATCGGCACGCCAGCCACCGTTAAGCGGTGGTCTTTCAGCACCGACGCCCACATCCGCCTGCGCGCGCTTTAAACCCAATACTGACA
+
CCCCCGGGGGGGGGGGGFGGGGGGGGGGGGGGGGGGGGGGGGGGGGGGGGGGGGGGGGGGGGGGGGGGGGGGGGGGGGGGGGGGGEGGGGGGGGGGGGGGGGGGGGGGGGGGGGGGGGGGGGGGGGGGGGGGDEGCEGGGDEGGGGGGGGGGGGCGGDFGGGGGDGGGGGGGGFGGGGGG;C59>CGDDDGGFGFDF>D>FF<>BF;DF0)8?0<F?FF??01>9E>F9?BAABFFFF????AA9?<
@M00200:207:000000000-ALC1F:1:1105:6498:14164 2:N:0:5
TACTGGGGTATCTAATCCTGTTTGCTCCCCACGCTTTCGTGCATGAGCGTCAGTACAGGTCCAGGGGATTGCCTTCGCCATCGGTGTTCCTCCGCATATCTACGCATTTCACTGCTACACGCGGAATTCCATCCCCCTCTACCGTACTCTAGCTATGCAGTCACAGATGCAATTCCCAGGTTGAGCCCGGGGATTTCACAACTGTCTTACATAACCGCCTGCGCACGCTTTAAGCCCAATACTGACA
+
CCCCCGGGGGGGGGGGGGGGGGGGGGGGGGGGGGGGGGGGGGGGGGGGGGGGGGGGGGGGGGGGGGGGGGGGGGGGGGGGGGGGGGGGGGGGGGGGGGGGGGGGGGGGGGGGGGGGGGGGGGGGGGGGGGGGGGGGGGGGCEGGGGGGGGGGGGGGGGGGGGGGGGGGGGGGGFGGGGCFGFGC?FCGGGGGFGFBFEG4EDFFFFEFEFF??=FF9DFF6@9>(:9BDDF<?>AF;;;B:?BB<?<
@M00200:207:000000000-ALC1F:1:1106:5630:21350 2:N:0:5
TACGCGGGTATCTAATCCTGTTTGATCCCCACGCTTTCGTGCCTCAGAGTCAATCTTCGTGTAACGAGCTGCCTTCGCAATTGGTGTTCTATGTCATATCTAAGCATTTCACCGCTACATGACATATTCCGCTCATCTCCACGGGATTCAAGACAGATAGTATCAACGGCAGTTTCCGAGTTAAGCTCGAAGATTTCACCACTGACTTACCTGCCCTCCTACGCACCCTTTAAGCCCAGTACTGACAAGA
+
BCCCCGGGGGGGGGGCGGGEFAFGGGGGGGGGGGGGDFFEFFGAFGGGGGGGGGGGGGGGFGGGFFFEFFEEFFGGGGGGEGGGEGGGGGFFFGFCFDFGCEDEFGDA9FDFGG7EBFGGEGG<?FEDFGE@+@CAFGGGC@EEGC=8EFDFA?FDD>FGAACEAFFGCEGG7BCFFDGC8@CDGGCGGDFDE>ECA6B395>ABAB?AB?C@2*;662:BFD>@E9<0@)9?EA<5=?;EFEFF;EC13
@M00200:207:000000000-ALC1F:1:1107:21351:5746 2:N:0:5
TACAGGGGTATCTAATCCCGTTCGCTCCCCACGCTTTCGTGCCTCAGTGTCAGAACCAGCCCAGTCACCCGTCTTCACCACCGGCATTCCTGACGATATCTACGCATTTCACCGCTCCACCGTCAGTTCTAGTGACCCCTACTGGCCTCAAGTCCGCCAGTATCAGAAGCATTTCCCGGGTTGAGCCCGGGGATTTCACAACTGACTTAACGGACCACCTACGCACCCTTTAAACCCAATACTGACA
+
CCCCCCGEGEGGGGGGGGGGGGGGGGGGGGGGGGGGGGG@DEGGGGGGGGGGGGGFGGCFGGGGGGGGGGGFGGGGGGGGGGGEGGGGGGGGGGGEEGGGGGGGGGGGGGGGGGGGGGGGGGEC:CFGGGGG==,EF8CGGFFGFGGGGGFGCAEEGGGDGEFGGCFFGCCFGFGFGEEGGGGGGGG>E5>D47C49CCE4>AAEFFEEEED=DAE?<?;EE<><@DF;@;EE)AFDB?>35>>2:D
@M00200:207:000000000-ALC1F:1:1108:8103:3775 2:N:0:5
TACAGGGGTATCTAATCCTGTTCGCTCCCCACGCTTTCGCGTCTCAGCGTCAGTACCGTCCCAGAGTGCTGCCTTCGCCATAGGTGTTCTTCCTGATATCTGCGCATTTCACCGCTACACCAGGAATTCCACACTCCTCTTCCGGACTCTAGCCAGACGGTTTCCATCGACATCTCGAGGTTGAGCCTCGAGTTTTCACAACGGACCTGTCTGGCCGCCTACACGCTCTTTAAGCCCAATACTGACA
+
CCCCCGGGGGGGGGGGGGGGGFGGGDGGGGGGGGGGGGGGGGGGF9CFCCGGGGGGGGGGGGGGGGGGGDCGGGGGGGGGGFCGGGGGGFEEFGFGGFGGGGGGEGGGGGGGGGEGGGGGGGFGGGGGG9DEFGGFGGGGFFGCBEEGGGGGGGGCCGGGGGGGCFGGDGGGGFFCF6>>GCGC*@GGFC>EFGFAFCF>BDDFFFFFFFFFEBGFFGB@D@F;88157@<??AFFD?0;7><<4?7
@M00200:207:000000000-ALC1F:1:1108:10330:13925 2:N:0:5
TACTGGGGTATCTAATCCTGTTTGATCCCCACACTTTCGTGCCTCAGCGTCAGTTACTCCTTAGTATGCTGCCTTCGCTATCGGTGTTCTGGACGATATCTAAGCATTTCACCGCTACACCGTCCATTCCGCATACCTCATCAGTACTCAAGCCCCGCAGTATCAATTGCACCTCTACAGTTAAGCTGCAGTATTTCACAACTGACTTACAGGGCCGCCTACGCACCCTTTAAGCCCAGTACTGACAAGCT
+
CCCCCGGGGGGGGGGGGGAFGGGEFGGGGGGGDFGGGGGGG7FGGGG<FFGG:FFGFFAFGGAEFAAEFGGGFGGGGGGGGGGEGGGGGGEE?FFGGDCFGGGGGGGGG9,CFE6C8@BF8EFGGGGGGGGGGGGG?,A8FFF9@DGF=FFFG=FEG788?F@AEGAFDA9=?FGGGGGGGGD8+3:CFF*+=CDFFECF@:?@@CAE=FBF58C0:C=2>:94@>2;=BFFEEFA?2(2.4<7?@<3;()
@M00200:207:000000000-ALC1F:1:1109:24809:23662 2:N:0:5
TACGCGGGTATCTAATCCTGTTCGCTCCCCACGCTTTCGCGTCTCAGCGTCAGTACCGTACTAGAGAGCCGCCTTAGCCACGGGTGTTCTTCCTGATATCTGCGCATTTCACCGCTACACCAGGAATTCCACTCTCCTCTTCCGGACTCTAGCCAGGGGGTTTCCATCGGCGTCTCGAGGTTGAGCCTCGAGTTTTCACAACGGACCTCACTGGCCGCCTACACGCTCTTTATACCCAACACAGACAACAT
+
CCCCCDEEFGGGGGGGGGGGGGGGGGGGGGGGGGGGGGGGGFE7FFD8FEGGGGGGGGGGGGGGGGGGGGGGEGGGGGGGGEEG:C8@@EGE,CFDFGGDFGGGGGGCF9FFGGGGGGGGG@FDFGGGF,@DFF9DCFGGAFFEEEEDCFGGG,@6?577*=D?=;=FGC4/8:DG)4:);CE49CF5AEDF9:CA39DFF08)17-8?7:FF:@>>E6?6)(13.((-55AB<?48)((-3(((03:(.(
@M00200:207:000000000-ALC1F:1:1111:24337:14074 2:N:0:5
TACTCGGGTATCTAATCCTGTTTGCTACCCACGCTTTCGAGCCTCAGTGTCAGTTACAGTCCAGAGAGCCGCTTTCGCCACCGGTGTTCCTCCATATATCTACGCATTTCACCGCTACACATGGAATTCCACTCTCCTCTACTGCACTCAAGTCTAACAGTTTCCAATGCACACAATGGTTGAGCCACTGCCTTTTACATCAGACTTATTAAACCACCTGCGCTCGCTTTAAACCCAATACTGACA
+
CCCCCGGGGGGGGGFFGGGGFGGGGGGGGGGGGGGGGGGGGGGGGGGGGGGGGGGGGGGGGGGGGGGGGGGGGDGGGGGGDEFGGGGGGGGGGGFGGGGGGGGGGGGGGGGGGGGGGGGGGDGGGFGGGGGGGGGGFGGGGGGGFGFGGGGGGGGGGGFGGG98EFDFGGCFGF>FGGGCC>FGFGGGFGGFGFCFFFGF*9AAEF?:FEFFF@CFFD5E@@FFFB2=-)9?9>;49BD9BCEE=E
@M00200:207:000000000-ALC1F:1:1111:14552:21033 2:N:0:5
TACTCGGGTATCTAATCCCGTTCGCTCCCCTGGCTTTCGTGTCTCAGCGTCAGCACACTCCCAGCTACCTGTTTTCACCATTGGCGTTCCAAATGATATCTACGCATTTCACCGCTCCACCATTTGTTCCGGTAGCCCCTAAGTGGCTCAAGACAAGCAGTATACCAAGCAGTTCCACGGTTGAGCCGTGGGATTTCACAAGGTACTTACAAGTCCGCCTACACACGCTTTAAACCCAGTACTGACA
+
CCCCCGGGGGGGGGGGGGGGGGGGGGGGGGGGGGGGGGGGGGGGGGGGGGGGGGGGGGGGGGGGGGGGGGGGGGGGFGGGGGGFGGGGGGGFGGGGGFGGGGGGGGGGGGGGFEGGGGGGGGGGGGGGGGGGGGGGFGGGGGFGGFGGGGGGFGGGGGFDGGGGGGGGGGGGGGGGGGGGFGGFGGGGGGGFGGGFFEGF5@FFEFFFFFF=BEGFFFD=AFEFF@BFFFFF,8FA@@DEEEFE3;3
@M00200:207:000000000-ALC1F:1:1112:23044:16555 2:N:0:5
TACGAGGGTATCTAATCCTGTTCGATCCCCGCGCTTTCGTGCATCAGCGTCAATCGCGGCCTCGTGAGGTGCCTTCGCAATCGGCGTTCTGCGTGATATCTATGCATTTCACCGCTACACCACGCATTCCCCCCACGGCGGCCGAATCCCAGAACCGCAGTCCCGGAGGCACTCCACGGGTTGAGCCCGCGCTTTTCACCACCGGCTTGCGGAACAGCCTACGCACCCTTTAAACCCAGTACTGACA
+
CCCCCGGGGGGGGGGGGGGGGGGGGGGGGGGGGGGGGGGGGGGGGGGGGGGGGGGGGGGGGGGGGGGGGGGGGGGGGGC@CFFGGGGGGGGGGGGGGGGGGGGGGGGGGGGGGGGGGGGGGGGGGGGGGGGGGGGGGGDGGGGGGGGGGFGGGGGGGGGGGGGGGGGGGGGGGFCCGGDGGC<+9FFG77EDEDGFFFGBDFFFFFB06?EB19GF?:::BBB;:C>FFFFFFABF11:BAAAFAB<
@M00200:207:000000000-ALC1F:1:1112:24879:20288 2:N:0:5
TACGCGGGTATCTAATCCTGTTTGCTCCCCACGCTTTCGTGCCTGAGCGTCAGTGTTATCCCAGGAGGCTGCCTTCGCCATCGGTGTTCCTCCGCATATCTACGCATTTCACTGCTACACGCGGAATTCCATCCCCCTCTGCCGCACTCCAGCCATGCAGTCACAAATGCAGTTCCCAGGTTAAGCCCGGGGATTTCACATCTGTCTTGCACAGCCGCCTGCGCACGCTTCAAACCCAATACTGACTAGAC
+
CCCCCGGGCFGGFGGGFDFGGGGGGGGCGDG:CFFCDCFFGGGEGCCEC@CF7CFGG,EFFGGFGFGEGG?@FFAD@E=:=FCGGCCFAFGGDCF7F=49@EG@@EGGEGGGFGG8>FFEECCCEEG8=;;CEDGDC8C8,>EEC8>6DF6>C97,5,9>CGFCFFG9DFGGG6@FG79D8;72BE*C>GD>A545B<F655+;C3?EAEF8ADG).:9;(1:;B32;22(62<FF0(-347)6),)).6)
@M00200:207:000000000-ALC1F:1:1113:4394:5936 2:N:0:5
TACTGGGGTATCTAATCCTGTTTGCTCCCCACGCTGTCGCGCATCAGTGTCAGCAGTTGCCCAGCGGGCCGCCTTCGCCACCGGTGTTCTTCCGGATCTCTACGCATTCCACCGCTACACCCGGAATTCCACCCGCCTCTACAACGCTCGAGCCCGCGAGTCCGCACGGCCGATCCGAGGTTGAGCCTCGGACTTTCACCGCACGCTTCACGAGCCACCTACGCGCCCTTTATACCCAATACTGACA
+
CCCCCGGGGGGGGGGGGGGGGGGGGGGGGGGGGGGGGGGGGGGGGGGGGGGGGGGGGGGGGFGGGGGGGGGGGGGGGGGGGGGEFG:FGGGGGGGGGGGGGGGGGGGGGGFGGGGGGGGGGGGGGGFGGGGGGGGDGCEGGGGGGGGGGGGGGEGGGCEGCFCGGDGG):CDDFCDFE)9;CGGGGGGGD=BDG49F<FFFFFFF>:31)3,49DFFFFFF01;;D>>>?B<A9FFF73:>?FFAF?
@M00200:207:000000000-ALC1F:1:1114:23210:16511 2:N:0:5
TACCAGGGTATCTAATCCTGTTTGCTCCCCACGCTTTCGAGCCTCAACGTCAGTCATCGTCCAGAAAGCCGCCTTCGCCACTGGTGTTCCTCCTAATATCTACGCATTTCACCGCTACACTAGGAATTCCGCTTTCCTCTCCGACACTCTAGCCTGACAGTTCCAAATGCAGTCCCGGGGTTGAGCCCCGGGCTTTCACATCTGGCTTGCCATGCCGTCTACGCTCCCTTTACACCCAATACTGACA
+
CCCCCGGGGGGGGGGGGGGGGGGGGGGGGGGGGGGGGGGGGGGGGGGGGGGGGGGGGGGGGGGGGGGGGGGGGGGGGGGGGGGGGGGGGGGGGFGGGGGGGGGGGGGGGGGGGGGGGGGGGGGGGGGGGGGGGGGGGGGGGFGGGGGFGG9CFGGFGGGFGGGGGGGGGGGFFFGGGGGG8>DCDCFCDGD4ACFFF<F4BFFFEFFFF=C5EFGFFFF;@FFFFDFDFAFF));F>C=@@EE:<??
@M00200:207:000000000-ALC1F:1:1114:26735:18611 2:N:0:5
TACCGGGGTATCTAATCCTGTTTGATACCCACACTTTCGAGCATCAACGTCAGTTGCAGCTTAGCAGGCTGCCTTCGCAATCGGGGTTCTTCGTGATATCTAAGCATTTCACCGCTACACCACGAATTCCGCCTGCCTCAACTGCACTCAAGCCGTCCAGTTTCAACTGCAGTGCTACGGTTGAGCCGCACCATTTCACAGCTGACTTAAACCGCCGTCTACGCTCCCTTTAAACCCAGTACTGACA
+
CCCCCDGGFGGGGGGGGGGGGGGGGGGGGGGGGGGGGGGGGGGGFGFGEEGGGGGGGGGGGGGGGGGGGGGGGGGGGGGGGGGGGGGGGGGGGGGGGGGGGGGGGFFGGGGGGGGGGGGEFGGGGGFGGFGGGGGGGGGGGGGGFGGGGGGGFCEGGGGGGGGGGGGGGGGGGFGGGGGGGGGGGCAGGGGFFGGFFFGFFAFFFFFFFF<@>>C>BF>FFF?>DDF@DFEFF<FA@:6;<E?:?;<
@M00200:207:000000000-ALC1F:1:1116:4019:11416 2:N:0:5
TACGAGGGTATCTAATCCTGTTTGCTCCCCACGCTTTCGCGTCTCAGCGTCAGTCACCGTCCAGAAGGCCGCCTTCGCCGCAGGTGTTCTGCTTGATATCTACGAATTTCACCTCTACACCAAGCATTCCACCTTCCTCTCCGGGACTCAAGCTATGCAGTTTCGGATGCACTTCCACGGTTGAGCCGTGGGCTTTCACATCCGACTTGCAAAGCCGCCTACACGCGCTTTACACCCAGTACTGACA
+
CCCCCGGGGGGGGGGGGGGGGGGGGGGGGGGGGGGGGGGGGGGGGGGGGGGGGGGFGGGGGGGGGGGGGGGGGGGGFGGDGGGGGGGGGGGGGGGGGGGGGGGGGDFGGGGGGGGGGGGGGGGGGFFFGGGGGGGGGGGGGGG6ECEFGGG,;FGGGGEFGGGGGGGGGGGGGFGGGGGGGGGGGGGGGG>>FGFFF?GF5FFFFF@23CFEF@GFFFF@DFEF@FFFB?B6>DFFBBFFFFDFA?F
@M00200:207:000000000-ALC1F:1:1117:25723:7516 2:N:0:5
TACTAGGGTATCTAATCCCGTTTGCTCCCCTGGCCTTCGTGCCTCAGTGTCAGGAACTGTCCAGAGACCCGCCTTCGCCACTGGTCTTCCTCATGATCTCTACGCATTTCACTGCTACACCATGAATTCCAGTCTCCTCTCCAGTCCTCAAGCACCGCAGTATCGAATGCAGTTTCGGAGTTAAGCTCAGAAATTTCACACCCGACTTACAGCGCCACCTACGCACCCTTTAAACCCAATACTGACAAGA
+
CCCCCGFGFFFGFDGGCGGGFDFDGGGFGGFGGFFGGCFF@FFGD<EFGFGFGGGGGGDFGDDFGGGGFGGGGGGGGGGGEFGD6FGGGGGGGFGF9FGFGGFCFEGCFDEGGGGAFGGGBDGGGFEDEFEFFFCDCEGG8@=DDGFFGGGGGGGFG+@CEG@CEGGDFFGG=DFG=?@GCGGDF76=+0@FF7B7DCGDE>5ABFBAEEFFEF>58?2):>@AD@A)55?9>=BA?DD=55??EEBE;@
@M00200:207:000000000-ALC1F:1:1117:13284:9296 2:N:0:5
TACGCGGGTATCTAATCCTGTTTGCTCCCCACGCTTTCGAGCCTCAGTGTCAGTTACAGGCCAGAGAGCCGCTTTCGCCACCGGTGTTCCTCCATATATCTACGCATTTCACCGCTACACATGGAATTCCACTCTCCTCTCCTGCACTCAAGTCTACCAGTTTCCAATGCATACAATGGTTGAGCCACTGCCTTTTACACCAGACTTAATAAACCACCTGCGCTCGCTTTAAACCCAATACTGACA
+
CCCCCGGGGGGGGGGGGGGGGGGGGGGGGGGGDGGGGGGGGGGGGGGGGGGGGGGGGGGGGGGGGGGGGGGGGGGGGGGGGGGGGGGGGGGGGGGGGGGGGGGGGGGGGGGGGGGGGGGGGGGGGGGGGGGGGGGGGGGGGGGGGGFFGGGGGGGGGGGGGGGGFGFGGGGGGFGCGGFFGGFGGGGGGGGFFFFFFFGFFFF6B=<C=EFEEE*AD@DEFF>B@E=<FDGE3=F5<6=?=E?EFF
@M00200:207:000000000-ALC1F:1:1117:10400:12267 2:N:0:5
TACTCGGGTATCTAATCCTGTTCGCTCCCCACGCTTTCGTGCCTCAGTGTCAGTACCAGCCTAGTCAGCTGCCTACGCAATCGGGGTTCTAGAGGCTATCTATGCATTTCACCGCTACAGCCTCTATTCCGCCAACCTCGTCTGGACTCAAGCCCGGCAGTATCCATGGCAGTTCTCTTGTTGAGCAAGAGGCTTTCACCACGGACTTACCAGGCCACCTACGCACACTTTAAGCCCAATACTGACAAGCT
+
CCCCCGGGGGGGGGFGGGGGGGGGGGGGGGGGGGGGGGGGGEGGGFGGGGGGGGGGFGGGGGGGGGGGGGGGGGGGGGGEGGGGEEGGGGGGFFGGGGGGGGGGCFGFGGGGDGGDGGGGGCFGGFGGGGGGGGGGGGGGGGGGGGFFGGGFGCDEGEGDFGGGFGGD6D6DGFGGGGGFFC+CDFGGFGGFAC*:?7C6*:=>)5>EEEA;ED;>(8@@EFF=DB(6=<,79;BF;(66;E?)9;393()
@M00200:207:000000000-ALC1F:1:1117:24771:13359 2:N:0:5
TACGCGGGTATCTAATCCTGTTTGATCCCCACACTTTCGTGCCTCAGCGTCAGTTACAGCCTAGTAAGCTGCCTTCGCTATAGGTGTTCTTGACGATATCTAAGCATTTCACCGCTACACCGTCAATTCCGCCTACCTCATCTGTACTCAAGCTCCGCAGTATCAATGGCACCTCGATAGTTGAGCTACCGTATTTCACCACTGACTTACAAAGCCGCCTACGCACCCTTTACACCCAGTACTGACA
+
CCCCCGGGGGGGGGGGGGGGGGGGGGGGGGGGGGGGGGGGGGGGGGGGGGGGGGGGGGGGGGGGGGGGGGFGGGGGGGGGGGGGGGGGGGGGGGGGGGGGGGGGGGGGGGGGGGGGGGGGGGGGGGGGGGGGGGGGGGGGGGGGGGGFGGGGGGGGGEGGGGGGGGGGGGGGGFGGDGGGGGGGGCFGFG>FFGFFFFGFFFEF@BFEFFFF=@FF2?@DFFFFD;@D<;<;E?F)7?F6;EE?)6@
@M00200:207:000000000-ALC1F:1:1117:3701:19646 2:N:0:5
TACTAGGGTATCTAATCCTGTTTGCTCCCCACGCTTTCGAGCCTCAGTGTCAGTTACAGGCCAGAGAGCCGCTTTCGCCACCGGTGTTCCTCCATATATCTACGCATTTCACCGCTACACATGGAATTCCACTCTCCTCTACTGCACTCAAGTCTAACAGTTTCCAATGCACACAATGGTTGAGCCACTGCCTTTTACATCAGACTTATTAAACCACCTGCGCTCGCTTTAAACCCAATACTGACA
+
CCCCCGGGGGGGGGGGGGGGGGGGGGGGGGGGGGGGGGGGGGGGGGGGGGGGGGGGGGGGGGGGGGGGGGGGGGEGGGGGGGGGGGGGGGGGGGGGGGFGGDGGGGGGGGGFGGGGGGGGGGGGG,EGGGGGGGGGGGGGGGGFGGGFGG8>EGFGGGGGGAFGDG8D6=?FGFDFGG+?=@DDCFFDC6?CA=:99C<CEF8*:@70CE6AAB>ACD:):8):>>ADDBD*/>A)((76>ECCEE
@M00200:207:000000000-ALC1F:1:1117:15973:24483 2:N:0:5
TACCCGGGTATCTAATCCTGTTCGCTCCCCATGCTTTCGCTCCTCAGCGTCAGTACCGGCCCAGAGCATCGCCTTCGCCACCGGTATTCCTCCAGATATCTACGCATTTCACCGCTACACCTGGAATTCTGCATCCCTCTCCCGAATTCAAGCCATCCAGTATCACACGCAGTTCCCAGGTTAAGCCTGGGGATTTCACGTGTGACTTAGTTGGCCGCCTACGAGCCCTTTAAACCCAATACTGACA
+
CCCCCGGGGGGGGGGGGGGGGGGGGGGGGGGGGGGGGGGGGGGGGGFGGGGGGGGGGGGGGGGGGGGGGGGGGGGGGGGGGGGGGGFFGGGGGGGGGGGGCEDGGGGEDGGGGGGGEEGGGGGGGGFG9DGFFGGEEGGFFGGGDCEDCGFFCGGGGDGGFGGGGGGGGGGGGFGGGGGGFCCFCCD9FFFEFD6BFEC2@F@FEEEFCCFFFB6;9EFFFFF@?A>F1;,6CCF);;?6.4???;E
@M00200:207:000000000-ALC1F:1:1119:14334:2923 2:N:0:5
TACTGGGGTATCTAATCCTGTTCGCTCCCCACGCTTTCGTGCCTCAGTGTCAGTACCAGCCTAGTCAGCTGCCTACGCAATCGGGGTTCTGGATGGTATCTATGCATTTCACCGCTACACCATCCATTCCGCCAACCTCGTCTGGACTCAAGCCCTGTAGTATCCATGGCAGTTCTGCTGTTGAGCAGCAGGCTTTCACCACGGACTTGCAGTGCCACCTACGCACACTTTAAACCCAATACTGACAGAAT
+
CCCCCGGGGGGGGGGGGGGGGGGGGGGGGGGGGGGGGGGGGGGGGGGGGGFFGGGGGGGGGGGGGGGGGGGGGGGFFEGG:?F@6+FEGFEC<FFF<?;EFGGF9;FGGGDGF:CECBFGEFCEFEGFGFDGCEEGC,6=DEGGFF?F=D=6=DDFFBD86=DFGFGGC86+=+=D=DDFGF?9+9?CFFFF*:CAA@FFACA9===FFCFF*):+*;47.)4-(-(07>>A<=FF(2((/.57<@;)())
@M00200:207:000000000-ALC1F:1:1119:27282:7542 2:N:0:5
TACTCGGGTATCTAATCCCGTTCGCTCCCCTGGCTTTCGTGTCTCAGCGTCAGCACACTCCCAGCTGTCTGCTTTCACCATTGGCGTTCCAGACGATATCTACGCATTTCACCGCTCCACCGTCTGTTCCGACAGCCCCTAAGTGGCTCAAGACCGCCAGTATACCGAGCAGTTCCACGGGTGAGCCGTGGGTTTTCACAAGGTACTAAACGACCCGCCTACACACGCTTTATACCAATTACCACTA
+
CCCCCGGGGGGGGGGGGGDGGGGGGGGGGGG<FFFGGGGFGEEGGGGGGGGGG8F<FFFCEFGGFGGGGGGDAFGGCGFGFGGGGGGGGGGFEFEGGGEFFGFFGGGGGGGGGGGD6CFGCE<C<DFEGGGDEC@F++@F8F,6=DEGGGGGC?DCEGGGFC9DF:7;DGGGFFGGGFCD7CDGCG7C3;74)8CFF4FF*5A?44?*/660,(886A9((//:4?BB?:3?A>FF2:)4)))))((
@M00200:207:000000000-ALC1F:1:2102:8656:2587 2:N:0:5
TACACGGGTATCTAATCCTGTTTGCTACCCACGCTTTCGAGCCTCAGTGTCAGTTACAGTCCAGAGAGCCGCTTTCGCCACCGGTGTTCCTCCATATATCTACGCATTTCACCGCTACACATGGAATTCCACTCTCCTCTACTGCACTCAAGTCTAACAGTTTCCAATGCACACAATGGTTGAGCCACTGCCTCTTACATCAGACTTATTAAACCACCTGCGCTCGCTTTATGCCCACTCCTGCCA
+
CCCCCGGGGGGGGGGGGGGGGGGGGGGGGGGGGGGGGGGGGGGGGGGGGGGGGGGGGGGGGGGGGGGGGGGGGGGGGGGGGGGGGGGGGGGGGGGGGGGGGGGGGGGGGGGGGGGGGGGGDFGGGGGCFFGGGGGGGGGGGGGGGGGGGDDGAFGGGGGDGGGGGFGGGGGGGFGGFGFGGGDDGFFFFFGG@)5517<CEF5*8CCFECF@E=**)3:8849?AEBFFBC?CE8?>(:((73(()
@M00200:207:000000000-ALC1F:1:2102:6518:6539 2:N:0:5
TACTAGGGTATCTAATCCTGTTCGCTCCCCACGCTTTCGCTCCTCAGCGTCAGTTGTTGCCCAGAGACCCGCCTTCGCCACCGGTGTTCCTCCTGATATCTGCGCATTTCACCGCTACACCAGGAATTCCAGTCTCCCCTGCAACACTCTAGTTTGCTCGTATCGACTGCAGACCCGAGGTTGAGCCTCGGGACTTCACAGCCGACGCAACAAACCGCCTACGAGCTCTTTAAACCCAATACTGACA
+
CCCCCGGGGGGGGFGGGGGGGGGGGGGGGGGGGGGGGGGGGGGGGGGGGGGGEGGGGGGGGGGGGGGGGGGGGGGGGGGGGGGGGGGDGGGGGGGGGGGGGGGGGGGGGGGGGGGGGGGGGGGGG8FGGGGGGGGGGGGGGGGGGGGGGGGGGGCGGGGGEGGGGFGGGGGGGFGGFGGGGGGGGGGGGGDDA-:;A4FF=FBFFFFFB953=?GFFFFDD@6BFFFF<A9ABAF??66?>?9)-48
@M00200:207:000000000-ALC1F:1:2103:17000:22429 2:N:0:5
TACGGGGGTATCTAATCCTGTTTGCTCCCCACGCTGTCGCGCATCAGCGTCAGTACTGGCCCAGTCGACCGCCTTCGCCACCGGTGTTCTTCCGGATCTCTACGCATTCCACCGCTACACCCGGAATTCCATCGACCTCTACCAGACTCCAGACAACCAGTTCGCACGGCCGACTCGGAGTTGAGCCCCGAGCTTTCACCGCACGCTTGATCGCCCGCCTACGCGCCCTTTAAACCCAATACTGCCA
+
CCCCCGGGGGGGGGGGGGGGGGGGGGGGGGGGGGGGGGGGGGGGGGGGGGGGGGGGGGGGGGGGGGGGGGGGGGGGGGGGGGGGGGGGGGGGGGGGGGGGGGGGGGGGGGGGGGGGGGGGGGGGGGDGGGGGGGGGGGGGGGGGGGGFGGGGGGGGGEGGGGGGDEGGCGGGGDGGGCEGGGGG;FGGGGGGFGGFFBGFFFFFF01):BFFFFGFF@B6(??3(49967:<A9=C?04(8>92)(.
@M00200:207:000000000-ALC1F:1:2104:17426:18123 2:N:0:5
TACTAGGGTATCTAATCCTGTTTGCTACCCACGCTTTCGCTCCTCAGCGTCAGTGCCGGCCCAGACCACCGCCTTCGCCACCGGTGTTCCTCCTGATATCTGCGCATTTCACCGCTACACCAGGAATTCCGTGGTCCCCTACCGGACTCTAGCCATAGCAGTATCGAGTGGCGTCTCCAGGTTGAGCCTGGAGGTTTCACACCCGACTTGCCAAGCCGCCTACGAGCTCTTTATACCCAATACTGACA
+
CCCCCGGGGGGGGGGGGGGGGGGGGGGGGGGGGGGGGGGGGGGGGGGGGGGGGGGGGGGGGGGGGGGGGGGGGGGGGGGGGGGGGGGGGGGGGGGGGGGGGGGGGGGGGGGGGGGGGGGGGGGGFFGGGGGGGGGGGGFFGFGGGGGGGGGGGGGGGGFGGFGGGGGGGGGGGGGGGGGGGGGGGGGGGGGCFGGFFFGFEFDD@FFFFFFFFFGF?FFFFFFFDFFFFFBBBF?7:???B?::<AF3
@M00200:207:000000000-ALC1F:1:2105:13100:12539 2:N:0:5
TACTCGGGGATCTAATCCTGTTTGCTCCCCACGCTTTCTTTACTCAGCGTCATTTACGATCCATTTTGCCTCCCTCCCCACCTTTGTTCCTCCCAATATCCACGAATTTCCCCTCTACACTGGGCATTCCACACCTCTCTCCACCCGTCTACTCTCCACCTATCAAATCCATCTCCCCTATCAACCCCAGACACTTCACCTCTTACTGTTTATACCTCCTAAACACACTTTACATCACATACTGACTACAT
+
A,8,8BF+++,=;C6,EC,,CE<E9,,,,6,8+@,8CC@,,,;6C,CC:FC:,<,,,8,<,:<6,<,,,:,6@,A,,,84CC,,,,6,,,9:=7F,A8A,,96,+8?<;=,,,?C,CFFFF,,9=9:9E,,9==6,,4,62,,,,666C6+,4,6,@>F8,1+=:,=,+6+6++6=0++0,,6++6+0:+,*3,+56*+**5*+**0***13+*+3*4)0*+*0*3)/)*****3=633/0.;/03*/()*
@M00200:207:000000000-ALC1F:1:2106:17313:17349 2:N:0:5
TACGGGGGTATCTAATCCTGTTTGCTCCCCACGCTGTCGCGCCTCAGCGTCAGCCACTGCCCAGCAGGCCGCCTTCGCCACCGGTGTTCTTCCGGATCTCTACGCATTCCACCGCTACACCCGGAATTCCACCTGCCTCTACAGTGCTCCAGCTCGACAGTTGCCACGGCCGACCCGGGGTTGAGCCCCGGGCTTTCACCGCAACCTTATCAAGCTGCCTACGCGCCCTTTAAGCCCAATACTGACA
+
CCCCCGGGGGGGGGGGGGGGGGGGGGGGGGGGGGGGGGGGGGGGGGGGGGGGGGGGGGGGGGGGGGGGGGGGGGGGGGGGGGGGGGGGGGGGGGGFGGGGGGGGGGGGGGGGGGGGGGGGGGGGGGGGGGGGGGGGGGGGGGGGGGGGGGGGGGGGGGGGGGGGGGGGGGGGGFGGGGGGGGGGGGGGGGGGFGGFFFGFDFF9>FFFFFFFF>?).24>AFBFFFFFFF?BFAF@FBFB?BB<5,3
@M00200:207:000000000-ALC1F:1:2108:24900:9562 2:N:0:5
TACAGGGGTATCTAATCCTGTTTGCTCCCCACGCTTTCGAGCCTCAGCGTCAGTTACAGACCAGAGAGCCGCTTTCGCCACCGGTGTTCCTCCATATATCTACGCATTTCACCGCTACACATGGAATTCCACTCTCCCCTTCTGCACTCAAGTTTAACAGTTTCGAAAGCGAACAATGGTTAAGCCACTGCCTTTAACTTCAGACTTATTAAACCGCCTGCGCTCGCTTTACACCCAATACTGTCA
+
CCCCCGGGGGGGGGGGGGGGGGGFGGGGGGGGGGGGGGDGGGGGGGGGGGGGGGGGGDFAFFFGFDGGGGGGDGGGGGCF@FGGGGGGG?,,:EBGGGGGGGEGGGGGGGGGFEGGGGGGGGGFAEGGG9>EFGFGCDEGGGGCAEGDGGG9@FFGGGGFGFGB)01@CFDGGDD6DD7DCADGDF7+C>FGFGFA>EFC*B6BECA8EFFF+1*;>D==B>2/68=DF<EFF8F313@))7))/.
@M00200:207:000000000-ALC1F:1:2109:5663:18821 2:N:0:5
TACCGGGGTATCTAATCCCGTTTGCTCCCCTAGCTTTCGCGCCTCAGCGTCAAGAACAGGCCAGGTAGTCGCCTTCGCCACTGGTGTTCCTCCCGATATCTACGCATTTCACCACTACACCGGGAATTCCACTACCCTCTCCTGCCTTCGAGTCGATCAGTATCGCGTGACCCTCCCCAGTTCAGCCGGGGGCTTTCACACGCGACTTGAACGACCGCCTGCGCGCTCTTTAAACCCAATACTGACA
+
CCCCCDGGGGGGGGGGGGGGGGGGGGGG<FFGGGGGGGGGGGGGGGGGGGGGGGGGGGGGGGGGGGGGGGGEGGGGGGGGGGGGGGGGGGGGGGGGGGGGGGGGGGGGGGGGGGGGGGGGGGGGGGGGGGGGGGGGGGGGGGGGGGGGGGGGGGGGGGGGC<@FEDEGGGGDFFFGGGFG?E*255ADGGGFGGCFFEGFE>E:099FFFF??BDG>F>BBFB>2:9?:<DFFFF:<?B<DFAAFFB
@M00200:207:000000000-ALC1F:1:2110:14790:10550 2:N:0:5
TACCCGGGTATCTAATCCCGTTCGCTCCCCTGGCTTTCGCGCCTCAGCGTCAGAAAGGGTCCAGCACCTTGCCTTCGCCATCGGAGTTCCTAGCGATATCAACGCATTTCACCGCTCCACCGCTAGTTCCAGATGCCCCTACCCTCCTCGAGACGACCAGTATCCGAGGCACTTCTCCAGTTAAGCTGGAGGCTTTCACCCCGGACTTGGTTACCCGCCTACGCGACCTTTATACCCAGTACTGACA
+
CCCCCGGGGGGGGGGGGGGGGGGGGGGG9BFGGGGGGGGGGGGGGGGGGGGGGGGGGGGGGGGGGGGGGGGGGGGGGGGGGGGGGGGGGGGGGGGGGGGGGGFGGGGEGGGGGGGGGEGFGGGGGGGGGGGGGGGGGFGGGGGGGGGGGG>GGGGGGGGGGGGGGGGGGGGGGFGGGFGGFFF*BFGGG:GFCFGFFFGFF;?>(:3@EFFF6@G66EFD:A:0-(.-,..)6AFFFB<?BAADFFF
@M00200:207:000000000-ALC1F:1:2110:9166:13459 2:N:0:5
TACCAGGGTATCTAATCCCGTTTGCTCCCCTAGCTTTCGCGCATCAGCGTCAGGAAGGGTCCAGTCTGCCGCTTTCGCCACTGGCGTTCCCACCGATATCAACACATTTCACCGCTCCACCGGTAGTTCCGCTGACCCCTATCCCCCTCGAGCGACGCAGTACTGGGAGCAATTCAACGGTTGAGCCGATGGGATTTCACTTCCAACTTACGCTGCTGCCCACGCTCCCTTTAAACCCAATACTGACA
+
CCCCCFGGGFFGGCGGGGGGGGGGGGGG,BEFGGGGGGGGEGEGGGEGGGGGGG,E68CFGGGG<CFGGGGGGGGGGGGGGGGGGGGGGGCDGC7FFGGG;FGFGGGGGGGGGGGGGGGGGGDFGDGGGGGG+@EFD@EGF8@=DFGGGDGGDGGGGG5CGCDCCCE6CGGCFFG++2:<EFFBFGGGDCDAC)CF4?CAF:6*;53=37A1B(:B);@(+042-(,-(.6)469BBB?27)2)-)5)
@M00200:207:000000000-ALC1F:1:2110:15078:24926 2:N:0:5
TACCCGGGTATCTAATCCCGTTCGCTCCCCACGCTTTCGCGTCTCAGCGTCAGTACCGTCCCAGAGAGCCGCCTTCGCCACGGGTGTTCTTCCCGATATCTGCGCATTTCACCGCTACACCGGGAATTCCACTCTCCTCTTCCGGACTCTAGCCAGATGGTTTCAACCGACGTCTCGAGGTTGAGCCTCGAGTTTTCACAGCTGACCTATCTGGCCGCCTACACGATCTTTAAACCCAATACTGACA
+
CCCCCGGGGGGGGGGGGGGGGGGGGGGG:BFGGGGGGGGGGGGGG9FGGGGGGGFGGGGGGGGGGGGGGGGGGGGGGGGGGGGGGGGGGFGGGGG@FEGGGGGGGGGGFEFGGGGGGGGGGGGGGGGGGGGGGGGFGGGGGGFGDCGDGDGFFGFGGGGGEGCGFFGEGGGGGEGGG67DGF==4C<FGGGEC3FFFEGFFFFF3@FFFEFFFFGF>F>:+8>:4,3.4665)59)--31>:26-:?
@M00200:207:000000000-ALC1F:1:2111:24882:16693 2:N:0:5
TACTGGGGTATCTAATCCTGTTTGATACCCACACTTTCGAGCATCAACGTCAGTTACGCTCCAGCAAGCTGCCTTCGCAATCGGAGTTCTTCGTGATATCTAAGCATTTCACCGCTACACCACGAATTCCGCCTGCCTCTGCCGCACTCAAGAACGCCAGTTTCAACTGCAATTTTAAGGTTGAGCCCCAAACTTTCACAGCTGACTTAACATCCCGTCTACGCTCCCTTTAAACCCAATACTGACA
+
CCCCCGGGGGGGGGGGGGGGGG9FFGFG;FFFDGGGGGGGGGGGGGGGGGGGGGGGGGGGGGGGGGGDGGGGGGGGGGGGGGGGGGGGGGGGGGGGGGGGGEFGGGGGFFGGGGGGGGGGGGGGGGGGGGGGEGGGGGGGGGGGGGGGGGGGDFFGDGGGGGFGGGGGGGGGF:F=FFFDGGGGGGF?CDG7CFGFF@FFFFFFFFEEFFFFFFGF)3<BBEBEDFFBFFFFF*;?>90@EEFF3;E
@M00200:207:000000000-ALC1F:1:2112:5560:3940 2:N:0:5
TACGAGGGTATCTAATCCTGTTTGCTCCCCACGCTTTCGTGCATGAGCGTCAGTGTTGGCCCAGAAGGCTGCCTTCGCCATTGGTGTTCCTCCACATCTCTACGCATTTCACCGCTACACGTGGAATTCCACCTTCCTCTGCCACACTCCAGCAAAGTAGTTTCGAGCGCAATTCCCAAGTTAAGCCCGGGGCTTTCACACTCGACTTGCTTTGCCGCCTGCGCACACTTTATACCCAATACTGACG
+
CCCC@CFGGGGGGGGFGGDGGG9EFGGGGGGGDGGGGGGGGGGDFGCG>FGGGGGFFGCFGGGCCFGCGGGGGGGGCFFGGGCFGFCFGGFGFGGGGGGGGGFFGGGGGGG9FCEGGGGGGGFGG9F?EFFGGGGGGGGGGGGGGGEFGGFDGGGGGG,,@FGGEGFEDGGGGFG7?FCFG?CCGF?7>CDEBGGFFFCBEFFFBA>)>AFFFEGF>E29@DBFFF@@DF3C7?FF1418;;E??4(
@M00200:207:000000000-ALC1F:1:2112:10508:16564 2:N:0:5
TACAGGGGTATCTAATCCCGTTTGCTCCCCTAGCTTTCGAGCCTCAGCGTCAGAAGAGATCCAGCACGCCGCTTTCGCCACCGGAGTTCCAGTAGATATCAACGCATTTCACCGCTCCACCTACTGTTCCGCATGCACCTATCTCCCTCGAGGCCGACAGTATCTAAGGCAGTTCCACGGTTGAGCCGCGGCATTTCACCCCAGACTTGTTAGCCCGCCTACGCTCCCTTTAAGCCCAGTACTGACACGAT
+
CCCCCGGGGGGGGGGGGGGGFF8FGGGGGGGGGGGGGGGGGGGGGGGGGGGGGGCGGGGGGGGGGGGGGGGGGGGGGGGGGGGGGGGGGGGGGGGGGGGGGGGGGGGGGGGGFEEGGGGGGG8FCDFFGGGGCEGG,@EGGCFGF7FFGDGEGGGCGGEEEFFGGGFDFGGGGFGF9:EGGGGGGGGGDDDCDGGFFC>A0:>A?;E63;FFC<F=>BB?<182:FBFFA?A9<F@::6()64:B,))(-(
@M00200:207:000000000-ALC1F:1:2113:15840:9581 2:N:0:5
TACAGGGGTATCTAATCCTGTTTGCTCCCCACGCTTTCGAGCCTCAGCGTCAGTTACAGACCAGAGAGCCGCTTTCGCCACCGGTGTTCCTCCATATATCTACGCATTTCACCGCTACACATGGAATTCCACTCTCCCCTTCTGCACTCAAGTCTAACAGTTTCCAAAGCGAACACTGGTTAAGCCACTGCCTTTAACTTCAGACTTATTAAACCGCCTGCGCTCACTTTAAGCCCAATACTGACA
+
CCCBCGGGFGGGGGGGGGGGGG,CFGGGGGGGGGGGGGGFGGGGGGGGGGGGGGGGGGFGGGGGGGGGGGGGGEGGGGGGGGGGGGGGGGGGGGGGGGGGGGGGGGGGGGGGGGGGGGGGGGGGGFFGGGGGGGGGC8EFGGGGGGGFGGDGGGG:AFGGFGGGCFF=8@=C6DD+=<7FFFGGGGGGGCGGFGGFAEG6FFEFEE*:BFFEEE45A4>2(>=2()06:5CC=>F)31:;;C354)
@M00200:207:000000000-ALC1F:1:2114:20607:6430 2:N:0:5
TACCAGGGTATCTAATCCTGTTTGCTCCCCACGCTTTCGTGCATGAGCGTCAGTGTTGGCCCAGAAGGCTGCCTTCGCCATTGGTGTTCCTCCACATCTCTACGCATTTCACCGCTACACGTGTAATTCCACCTTCCTCTGCCACACTCCAGCATCGTAGTTTCGAGCGCAATTCCCAAGTTAAGCCCGGGGCTTTCACACTCGACTTGCGACGCCGCCTGCGCACACTTTACACCCAGTACTGACA
+
CCCCCGGGGGGGGGGGGGGGGGGGGGGGGGGGGGGGGGGGGGGGGGGGGGGGGGGGGGGGGGGGGGFGGGGGGGGGGGGEGGGGGGGGGGGGGGGGGGGGGGGGGGGGGGGGGGGGGGGGGGG95AFGGGGGGGGGGGGGGGGGGGGGGGGGGGGGGGFGGGGGGGGGGGGGGFGGFFDFGFGGFGGGGDGFFGGFFFGFFFFFFFFFFFFBBFGFFF91?;BBFFFFF<AFFB??1?(4499<):D
@M00200:207:000000000-ALC1F:1:2114:6211:18987 2:N:0:5
TACACGGGTATCTAATCCTGTTTGCTCCCCACGCTTTCGAGCCTCAGCGTCAGTTACAGACCAGAGAGCCGCTTTCGCCACCGGTGTTCCTTCATATATCTACGCATTTCACCGCTACACATGTAATTCCACTCTCCCCTTCTGCACTCAAGTTTAACAGTTTCCAAAGCGAACAATGGTTAAGCCCCTGCCTTTAACTTCAGACTTATTAAACCGCCTTCGCTCGCTTTAAACCCAGTACTGACACGATC
+
CCC8CFGGGGGGGGGGGGGGGGDGGGGGGGGGGGGGGGGFGGGGGGGGDGGCEFCEFAFGGCFFGGGGGGGGGGGGDGFGGGGGGGGGGGG,?<EFGFGGGAFGGGGGGGCGGGGGGGGF9FC,5,,@FGEGCEFGG8CG?F9,EF??DDCCFG:,EFGGGF+@8D,7+@CCD>D+3@=FF82BF9+=;CGFAFG5EEFFEF+1@@A@A:E4AE99)3/(75=?B52(0:<5675:(16345.)53)(.6(
@M00200:207:000000000-ALC1F:1:2114:20767:19991 2:N:0:5
TACTCGGGTATCTAATCCTGTTCGCTACCCACGCTTTCGCTCCTCAGCGTCAGGTAAGGCCCAGAGAGCCGCCTTCGCCACCGGTGTTCTTCCTGATATCTGCGCATTCCACCGCTACACCAGTAGTTCCGCTCTCCCCTGCCTACCTCTAGTCTGCCCGTATCGGAAGCAGGCTCGGAGTTGAGCTCCGAGTTTTCACTCCCGACGTGACGAACCGCCTACGAGCCCTTTACACCCAGTACTGACAAGA
+
CCCCCGGGGGGGGGGGGGGGGGGGGGGGGGGGGGGGGGGGGGGGGGGGGGGGGGGGGGGGFGGGGGGGGGGGGGGGGGGGGGGGGGGGGGGGGGGGGGGGGGGGEGGGGGGGGGGGGGGGGGG,5EFGGGGGGGGGGGGGGCFFGGCFGGGGGGGGFGCEGGDGGGCEGGGGGFGGGGDGGFGGGGGGFGGEAG>CFFGFF;ABDFFFFFFFDFDEFFFFFF:1::(8?BBAAFF86:?>AFABAB?<07
@M00200:207:000000000-ALC1F:1:2114:10585:21597 2:N:0:5
TACGAGGGTATCTAATCCCGTTTGCTCCCCTGACCTTCGTGCCTCAGCGTCAGGAACTGTCCAGAGACCCGCCTTCGCCACTGGTCTTCCTTACGATATCTACGCATTTCACCGCTACACCGTCAATTCCAGTCTCCTCTCCAGTCCTCAAGCACGGCAGTATCGAATGCAGTTTCGGAGTTAAGCTCCGAGATTTCACACCCGACTTACCGCGCCGCCTACGCACCCTTTACACCCAATACTGACAAGA
+
CCCCCGGGGGGGGGGGGGGCFFGGGGGGGGGGGGGGGGGGGGGGGFGGGGEGGGGGFGGDFEFGGGGGFGGD@FGGGGG@FGGGGGGGGGGGGGGGGGGGG;CF:EEFGFEFEGGGEFF8FEG+<FFGFDDGGGGGGGGGGDDFFGDFGGGGGGGGGGECDFGGGGFDFGDDD7DCCCCGED<DGCFGGGGED9DEF;BF>:?>>>AFCA5@=>DFBEBFDD@9;B6?@DF>CCA57?6:?D>AAF<>7<
@M00200:207:000000000-ALC1F:1:2115:25627:12101 2:N:0:5
TACTGGGGTATCTAATCCTGTTCGCTACCTACGCTTTCGTCCCTCAGCGTCAGTACATTATTAGTGATCTGCCTACGCAATCGGTATTCTATGTAATATCTATGCATTTCACCGCTACACTACATGTTCTAACCACTTCATAATGACTCAAGGAAAACAGTTTCAACGGCAATTCTATGGTTGAGCCACAGACTTTCACCACTGACTAATTCTCCCGCCTACGGACCCTTTAAACCCAATACTGACA
+
CCCCCGGGGGGGGGGGCFGGGGGGGGGGGGGGGGGGGGGGGGGGGGGGGGGGGGGGGGGGGGGGGGGGGGGGGGDFGBFGGGGGGGGGGGGGGGGGGGGGGGGGGGGGGGGGGGGGGGGGGGG9@EFFGGFFGFGGGGGGGFFGGGGGGGGGGGGGGGGGGFGGGGGDDGGGGFGGGGGGGGGGGGGGGGGGFFFFFFFFCFFFFFFFDFFFF@GF>EFFAFDFDFFDFFFFFFFFDFDDFFFFC@=
@M00200:207:000000000-ALC1F:1:2116:9184:2671 2:N:0:5
TACCCGGGTATCTAATCCTGTTCGCTCCCCACGCTTTCGTCCATCAGCGTCAGTTAAATCTTAGTGACCTGCCTTCGCAATTGGTGTTCTAAGTAATATCTATGCATTTCACCGCTACACTACGTATTCCAGCCACTTCAAATTTACTCAAGACCTGCAGTATCAATGGCAGTTTCATAGTTAAGCTATGAGATTTCACCACTGACTTACAAGTCCGCCTACGGACCCTTTAAACACAGTACTGACA
+
CCC<AFGGGGGGGGGGGCGGGGGGGGGGGGGGGGGGGGGGGGGGGGGGGGGGGGGGGGGGGGGGGGGGGGGGGGFFGGEFGGGGGGGGGGGGGGGGGGGGGGGGGGGGGGGGGGGGGGGGGGG+=EEGGGGGGGGGGGGGGGGGGFGCGFFGGGDGGFGGGGGGGGGGCGFGGFGGFGGGGGGG8FE7;=?DFGFFFFGFDFFFFFEEFEFFFF<FD>DFFFFF9D0>:5BE48A+:@DE<AEFFBB
@M00200:207:000000000-ALC1F:1:2116:8774:11024 2:N:0:5
TACTGGGGTATCTAATCCTGTTTGCTCCCCACGCTTTCGTGCATGAGCGTCAGTACAGGTCCAGGGGATTGCCTTCGCCATCGGTGTTCCTCCGCATATCTACGCATTTCACTGCTACACGCGAAATTCCATCCCCCTCTACCGTACTCTAGCTATGCAGTCACAGATGCAATTCCCAGGTTGAGCCCGGGGATTTCACAACTGTCTTACATAACCGCCTGCGCACGCTTTAAACCCAATACTGACA
+
CCCCCGGGGGGGGGGGGGGGGGGGGGGGGGCBCGFGGGGGGGFG<FGGGGGGGGGFFAGGGGGGFGECF8EGGGFGGGGGEFGGGGGGGGGCEEEGGGFGGGGGGGGGGGGGGGGGGGGGGG6+6@FGGGGG8F@GGGGGGGAEEFGGGGGGGGGCFGGGG,6EFFFGGGGDGFFGFAFFGGGGGGF)133@DGFFFFGF9BBECFFFEFFFCEGFFFFF@FFBFF19<?DF?EFFFF@DFFFB277
@M00200:207:000000000-ALC1F:1:2116:28332:18800 2:N:0:5
TACTGGGGTATCTAATCCCGTTTGCTCCCCTAGCTTTCGGCTTTCAGCGTCAATGTCGGGCCAGGATGCCGCCTTCGCCACCGGTATTCCTCCAGATATCTACGCATTTCACCGCTACACCTGCAATTCTGCATCCCTGCCACGAATTCAAGCCATCCAGTATCCGCCGTGGTTCCAGGGTTACGCCTTGGGATTTCACGTCGGACTTAGTTGGCCGCCTACGTCCCCTTAAAGCCCCATACTGACG
+
@CC8CFGDF7@CC@<@,,,BFGAFDF<E<,E<FCF<,@B++C@FFGCAFCC7,CFGGEF++8,,9CECDGGCCG,,:FFEF:+@84<,AB;<EACB9F;F,,:+++4+@EFEF:CGGG?E8@D,6,8,=;EE8,4662,+6,6+@+,+3CC;FD?8=@@?E8?2=>+1?++00::CF,0*,*<**0=3:;C*37*1:ECFD4(>(((0*9B?C.4;9D632=?30.(//3)))/8;1(18((-:90(
@M00200:207:000000000-ALC1F:1:2118:15316:4219 2:N:0:5
TACTGGGGTATCTAATCCTGTTCGCTCCCCACGCTTTCGCTCCTCAGCGTCAGTATCGGCCCAGAGAACCGCCTTCGCCACCGGTGTTCCTCCTGATATCTGCGCATTTCACCGCTACACCAGGAATTCCGTTCTCCCTTGCATACCTCTAGTCTGCCCGTATCGGAAGCCAGTCCAGAGTTAAGCCCTGGATTTTCACTCCCGACGCGACAAACCGCCTACGAGCCCTTTATACCCAGTACTGACA
+
CCCCCGGGGGGGGGGGGGGGGGGGGGGGGGGGGGGGGGGGGGGGGGGGGGGGGGGGGGGGGGGG<@CEBAFGGGGGGGEGEGGGGGGGGFFGGGGGGGGGGGFGGGGGGGGGGGGGGGGGGGDGGGGGGGGGDGFGGG8?GGECDGGGGGGFGGGGGGGDGDGGGD6ACFGGGFGGGGGGGGGGFGG>7FF>CFFFFEDFFFFAFF@B27BBF@C8:BFFFFF16BFFFFFBFFF=?2(34AAABFF
@M00200:207:000000000-ALC1F:1:2118:25923:20271 2:N:0:5
TACCAGGGTATCTAATCCTGTTTGATCCCCACGCTTTCGTGCCTCAGTGTCAATAAAACCATAGTAAGCTGCCTTCGCAATTGGTGTTCTGTGACATATCTATGCATTTCACCGCTACTTGTCACATTCCGCCTACCTCTAGTTTATTCAAGCCCATCAGTATCAAGGGCACTGCGATAGTTGAGCTACCGTCTTTCACCCCTGACTTAACAGGCCACCTACGCACCCTTTAAACCCAATACTGACA
+
CCCCCFGGGGGGGGGGGGGGGGGGGGFGGFGGGGGGGGGGGGGFGGGFGGGGGGGGGGGGGGGGC@FFGGGGGGGG7EEGGGFGGGGGGDFGGGGGGGGGGGGGGGGGGGGGGGGGGGFGGGGGGGGGGFFGGGGG?FGFFGGFCGFFGGGFGGGGGGGGGGGGGGDF6@FGGFFDDGGDFD8EFGFGGGDFGFFFFFGFF>85CFFFFFEFFBD?@F)5@CD=DF5>=B=ECEFFFFFDEF<<CEF
@M00200:205:000000000-AKKM3:1:1101:11134:1858 2:N:0:1
TCCGAGGTTCTCTACTCCCGTTTTCTCCCCTGTCTTTCTCTCCTCATCGTCCTTCTCTGTCCATTTTTCCGCCTTCTCCTCCTTTTTTCCTCCTTCTCTCTACTCTTTTCTCCTCTACACCTTTTCTTCCGCATCCCTCTCCCGACTTCACTCCATCCAGTCTCTTTCGCAGTTCCCCTTTTACTCTTATTTTTTTCACGTCTTACTTTTTTGGCCGCCTACTCGCCCTTTCTCCCCTATCCTTACTTTCT
+
-,8,,++,;,6;C,,<;,C+;;;,<;;;C@C-,;C@C@,6,;;AC,,;,:;,,;,;;,,<AC,,,,;,;5,88@CE,:,,94,,<,:>==D<9,,,9,9A=,<,9,9499,9:,9=,<,949,,,,9@E=,686699:@8;89*+*6)=+,+,06?=>++@+5=*++406*)3;=20*+*33+++37+++,++66+5*2)5)0)*301**38)),,/*3:)-.)(//2/27****-4(/6)/9)1.)))))
@M00200:205:000000000-AKKM3:1:1101:13283:1874 2:N:0:1
TCCGGGGTTCTCTACTCCTGTTTTCTCCCCCCGCTTTCTCTTCTCATCTTCATTACTCGTCCATCTCTCCGCCTTCTCCTCTTTTTTTCCACCTTCTCTCTACGACTTTCCCCTCTACACCCTTTCTTCCTCTTTCCTCTCCGATCCTCTCTTCACTCAGTTTCTTCTGCTTTTCCCTTTTTGCTCCTGTTTCTTTCCCTCCCTCCTTCCATTCCCGCCTACTCGCTCTTTCCCCCCTATTCTTACTCTCT
+
6,8,,+++7,;<@,,<;CC,=@;,;;C6C@+6+8@@@@,;,6;AC,,;,6<,,<,,<<,:BB,,,,,,::+8???A,:9,:9,,<,7>A>899A,,9,@?@,9+++464A,99@@?+<,9,++,,,99A=,7D3?E9<B9@8+*6*61=+,+,++3+7+*722=0++7+,+*58=0+++*73+++7,:*+,+12;24*4*)10))133*0*2:7;2)*3/)0*1/*/29:C*0*(/1(//).))..)))))
@M00200:205:000000000-AKKM3:1:1101:13664:1929 2:N:0:1
TACTAGGTTCTCTAATCCTGTTTTCTCCCCACTCTTTCTCTTCTCATCGTCCTTCTCTGTCCATTTTTCCGCCTTCTCCACCTTTGTTCCGCTTTCTCTCTACGACTTTCACCTCTACACCCTTCCTTCCACCTTCCTCTCCAGGACTCAATCTTCGCAGTTTCCTCTGCACTTCCTCTTTTGATCCTTTTTCTTTCACGCCCTTCTTTCGCGGCCGCCTCCTCGCTCTTTCCTCCCTATACTGACTCTCT
+
6,8A,,,,<,;CC,,CCEE9ECC,<@CCCF8@,;CCCE,6,6;AF,,;,:C,,;;,;C,CE@,,,,,,;;,8?FCF,;C,99,,:,<AFBC4@?,,9,@A=,A,,+66=A,:CDD;,B,:9+,,:,9=CE8=F9=E=DE:D=,*,*=1=*,+4669*>+*@+53*++4*6+3<DF8+1++76+++67+5+,+*6@353:)308))5::**0)))3*0*3<)/4901*3/08***/01(00*094*(**0))
@M00200:205:000000000-AKKM3:1:1101:15519:1940 2:N:0:1
TACGGGGTTCTCTAATCCTGTTTTCTCCCCACTCTTTCTTTCCTCAGTGTCTTTCTCGTTCCATTCCTCCGCCTTCGCCCCCTTCCTTCCTCCCTCTCTCTCCGCCTTTCTCCGCTACCCCTTTCCTTCCTCGCTCCTCTCCCGCCCTCTCTCTAGCCACTCACCTTCGTCCTTCCTTTTTTAAGCCCATTTCTTTCCCCCAGTTCTTCCCTATCCACCTCCTCACCCTTTCTCCCCCGTACTGACTCTCT
+
6,8,,+++8,;;C,,<CCC,C;C,<CC<;B,7,C@CC@,<,6CAC,,C,<;,,,,,<,:BFC,,,,;,<;+88=CE,68,74+,64:@?EF?=6,,44=AD,6+8,669?,::+6:+8,,9+,,,,93C@,@=16@=:=*;==*@>D0=0,666+++6+*6+)65;+63,31:;D*3++*75+++540**,337;+43@)0)))12/9*/09*)61/*3:)-(00:)2/87****-*((/(/31.()))))
@M00200:205:000000000-AKKM3:1:1101:19968:1951 2:N:0:1
TCCGGGGTTCTCTAATCCCGTTTTCTCCCCTAGCTTTCTCTTCTGAGTGTCCTTTTCAGACCATCCCTTCGCCTTCTCCCCTTTTTTTCCTCCCTCTCTCTACTCCTTTCCCCTCTACACCCCTCCTTCCATCTTCCTCTTCTGCTCTCACTCCCGGTCGTTTTTCTCGCCCTCTCCCTTTTGCGCCGGCTCCTTTCCCTCCCTACTTCCCGCTCCACCTCCTCGCCCTTTCTCCCCCATTCTGATTCGCT
+
6,8,,+++7,;<C,,<;C6,C;;,<C,6C@@-,;C,6A,6,6;E,,,<,<<,,,,,<,,,;,,,,,,,64,6?@C?,::,,4,,:,8=?=A,,4,,4,9?=,9,:,99=A,:4,63,5,:4+++++9=A@,9=36@=<D15@=+@;=0=+,+6+6**6+*@+0+)*+33+31:560*0++835+*51******1554*2*0/))*/:6*00(0(44.025(/(.,/):506))).,4(.6)17.))))(((
@M00200:205:000000000-AKKM3:1:1101:23425:1961 2:N:0:1
TACTGGGCTCTCTCATCCTGTTCTCTCCCCCCTCTTTCTCTCCTCATCTTCCCTTCTTTCCCATCCCCCCGCCTTCTCCCCCTTTTTTCCTCCTCCTCTCTGCTCCTTTCCCCTCTCCACCTCTCCTTCCCGTCTCCCCTGCAACACTCTACTTTCCTCGTCTCTTCTGCACACCCTTCTTTGAGCCTCTTTCTTTCACAGCCTCCTCCCCACCCCGCCTTCTCGCTCTTTCTCCCCCATACTGACTCTCC
+
-,88,,,,6,6;@,,;;@C,;66,;;;C6;+++86;6@,6;;B?C,,;,66,,66,;;,<;;,,,,,,87+68?:A,69,44+,,,94A,=544,,4,9A9,,,9,4,9A,::,6:+:,94,,,,,93A=,+666@2*685=,+63?000,+336+0363@+38*+6=49+)+)30**+*355+*,5*3+,++5551*20*1)))10)))/)))**))2-(0.0(*)2/*)))).,4(./(//))())))(
@M00200:205:000000000-AKKM3:1:1101:23073:1970 2:N:0:1
TACTAGGTTCTCTAATCCCGTTTTCTCCCCTATCTTTCTCTCCTCAGCTTCCTTCCAGATCCATCTCTCCGCCTTCTCCACCTTTTTTCCTACTCCTTTCAACTCCTTTCCCCGCTCCACCTTTCCTTCCGCTCTCCCCTACCCCCCTCTCTTCCGTCAGTCTCTCCTGCAGTTCCTCTTTTGCTCCTTCTTTTTTCACCCCATTCTTCCCACCCCGCCTCCTCGCCCTTTCCCCCCTATCCTGACCCTAC
+
-,8A@,,,<,;<C,,;;@C,C@6,<6;CC@E-,;CCC<,;,;BFE,,;,6;,,,,,,,,;BC,,;,,,;;+8??CA,:C,94,,,,9@=>D,,9,,9,99,,<,:,9?@A,:9+65==,44,49,,434=+@D=+9,063*,@:@AG0=*,+,36*3>+*7+160++,56*)4*52+4++3,6++6@*<+,++7235*518):)*000**3*)134)/3/)/(0/:898*7***(,4(/.)()))((((((
@M00200:205:000000000-AKKM3:1:1101:7870:1988 2:N:0:1
TACGGGGTTCTCTAATCCTGTTTCATCCCCACACTTTCGTTCCTCAGTGTCATTTACAGCTTGTTTCTCTGCCTTCTCTCTCTTTGTTCTTCACTCTTTCTAAGCCTTTCCCCGCTACACCTTCCCTTCCGCCTCCCTCTACTCTACTCACTCCCTGCAGTCTCACTCCCCCCCTCCCTTTTAAGCCTGTTTCTTTCAGCACTTCCTTACAAGGCCGCCTCCTCACCCTTTCTCCCCTATACTGACTCTCT
+
6,8,,+8+7,;<C6,<CEF9F@@,,;<CCC,@,BFCC@,;,;BAF,,C,<<,,;;,<,,BFE8,;,,,<;,;AFE?,96,59,,<,<AFFG,,9,,5,9AE,,,9,9A4A,99+=?+8,99,9>,,99A=,4C6+9601)59@DF+=06+,+466;*8+*@+3+*+6,5,*195@3*:++7366+6=*52,4+5725*,0:@@)*05;*03**)341*/0)-)/.49C78=***0(1(00*1@8C0**)))
@M00200:205:000000000-AKKM3:1:1101:18946:2045 2:N:0:1
TACGCGGGTATCTAATCCCGTTTTCTCCCCTAGCTTTCTCTCCTCAGCGTCCTTGTCGGGCCATTTCCTCGCTTTCGCCCCCTTTTTTCCTCCTTCTTTCTACGCCTTTCCCCGCTACACCCTTACTTCCCTCTTCCTCTCCCGTACTCTATCCACGCAGTTTGACATGCCGGTCCTCTTTTGCGCCGATTCCTTTCACATCTCTCTTCCTCGACCGCCTCCCCGCCCTTTCTGCCCTATACTGACCTCAT
+
6,8A@+@+8+;<CC,<CCE;CCC,;CC@CBF-,CE@CE,6,;;AC,6C788+,<,:C,++@F@,,<,,,:8@@=A:,86,+8+,:,CBEDF5AE,,5,9CDCF7C+9?=A,::+6:+@=46++,,,77ADFFG,3>==B0;6A>GBD0=2,+70+**595@50+*++533;)*:>39:++,55**4A)?)*++44241196;?))/;7)61.6(33:)8?(3(.(/0>59?)))-.1(,5>4<)4(()).)
@M00200:205:000000000-AKKM3:1:1101:10253:2052 2:N:0:1
TACCAGGGTCTCTAATCCTGTTTTCTCCCCACGCTTTCTCGTCTCAGCGTCCTTGTCTGTCCATTTTTCCGCCTTCGCCACCTTTGTTCCGCTCTCTCTCTACGACTTTCTCCTCTCCACCTTTCTTTCCACCCTCCTCTCCAGTACTCCATCCTTGCAGTTTCTTGTGCACTTCCCCTTTTAAGCCGTTTTCTTTCACGCCCTCCTCTCACGGCCGCCTCCTCGCACTTTCTACCCCGTATTGACTCTCT
+
6,8ACCE,;,;;CC,CCEFCFCC,<<66CBA@:CF@<5,6,:BAC<9C:88+,;,,;C,FFEC,,<,,;58B@CFE<88,49,,:,CFEEE4=@,,9,9A==94,+48=?,::@DF,4499,,,:,99CD;@F+6>=:815,@6EFF23;,+462=88++@32=*++657+09DD3**+*3366+31*3+,*+76+555)801)10)0*)0*1)35)*3:)/)2(/)2)20*0*/0,((/(((1)))))))
@M00200:205:000000000-AKKM3:1:1101:13404:2054 2:N:0:1
TACTGGGGTATCTAATCCCGTTTGCTCCCCTAGCTTTCGCTCCTCAGCGTCCTTCTAGGTCCATCCTTTCGCTTTCGCCACCTTCGTTCCTTCCTCTCTCAACGCCTTTCCCCGCTCCACCGGTCTTTCCAACCTCCCCTATCTCCCTCCCTCCAAGCAGTCTCCAATGCACTTTTCCTTTTGAGCCGACTTATTTCACCCCGTCCTTTCTTCTCCGCCTACTCGCCCTTTCCACCCTATACTGACTATCT
+
86ACCFF+8,;CFC,CF@FEGEC,,CCCFFG98EFFC@,8,;@FFADF>8@+,,,,,,,CFD@,;;,6B@8BCDFE,8B,49,,:,:EEFG94A,,9,9?A;EDC+9?=E,::6=@DF@94+++++9@FED@F++81:=8:6EDDFF)=*++,66*0@DDF+3?6++,*619DDD224++7<53*51*9***+55+13,0)1:--)/9*//1*/6,6*8@25*25=55/;4)))),4(,/.1<<6.)))))
@M00200:205:000000000-AKKM3:1:1101:11794:2073 2:N:0:1
TACAAGGGTATCTAATCCCGTTCGCTACCCTAGCTTTCGTTCCTCAGCGTCAGAGAAGACCCATTTAGCCGCTTTCGCCACGGTTGTTCCAGATTATATCAACGCCTTTCACCGCTCCACCATCTGTTCCGCTCACCTCTATCTTCCTCTAGCTCGGCGGTTTGGTACGCAATTCCCCTTTTAAGCCTGTTTCTTTCACATCCCACCCTCCGCGCCGCCTACTCACCCTTTCTACCCTGTACTGACTCTAT
+
8ACCCGG,C,;CEE,CFFGGGCC,@B,@;CF@8EFEAE,C,;BFFFDE7BB7,,,,;,@FFGG,;,,,99@CFGGG7@@,8++,8+CGGGG,,9,,9,9AE8FCF+9@DF,::4@BDGD=>,9=9,9CEDEGD6+869@8+@FFGF?1?+,+3+6*9>8@C30+)*+30@?)9@B103**745*05<*;+,+1=52+/5/9>5-)0(//(/(5(1=;/52(/)09AFGF5;))).)2),)-:<64()))))
@M00200:205:000000000-AKKM3:1:1101:9059:2107 2:N:0:1
TACACGGGTATCTAATCCTGTTTTCTCCCCACGCTTTCGCGTCTCAGCGTCATTAACGTCCCATCGCTCTGCCTTCGCCATTCTTGTTCCTCCTTCTATCTGCGCCTTTCCCCGCTACACCATTCTTTCCACTCGCCTCTTCCGTACTCCCTCCCGACAGTCTCCACCGGCATCCCTGTTTTGAGCCCCCTTCTTTCACAGCGTCCTTACCGGACCGCCTCCACGCGCTTTCTCCCCCATACTGACTTTCT
+
68ABCGG+8+;CC6,CFFGEGCC,<;C@CBFFDCGB@B,@+8@CFFAE78@,,;,,C:FEGGF,:,,,:9:BFFGG78,,89,,<,CAFDGAA<,,9,9ADFGFG,?@49,::@CD+@E49+,,,,9=EEGC=9+8=@C85@7@G?C16*,+60+33@CA@+*+3+64<39=5@A****+74939<CA>/**3:B++25/>(5((657*7099(=?@/0;7/(0132))14)))),*(,,..-.4()))-)
@M00200:205:000000000-AKKM3:1:1101:21440:2125 2:N:0:1
TACCCGGTTCTCTAATCCTGTTTTCTCCCCACGCTTTCGCTCCTCAGCGTCAGTCGATGCCCATCCACCCGCCTTCGCCACCTGTGTTCCTCCCTCTCTCTACACCTTTCACCGCTACACCGCTACTTCCAGTCTCCTCTGCATCCCTCACTCCCGGCAGTCTCGGCCGACGCTCCTCTTTTGCGCCCACTTCTTTCACGACCTCCTCTCGATCCCGCCTACTCGCCCTTTCCACCCCATACTGACTCTAT
+
68ACCEF+8,;CFC,EFFGGGCC,C@CCCC<F@FGCDE,@,;@FG9CE:B@,,,,,,BC@DFG,,,,6:48@FGGE78B:8=,,:,CFGGG?=F,,9A9CD8FGG,94=C,::6CBCEG?=+++++4=EFFAE6=CAFGEDEGFGF01=:,+,+6*<EDA?+1?)*+@98@5*>B33;++725*3;;*3*,+*144+/48262()//()/(/6;CF(/23(/)2,3)970.)))-.1((.4,)6>,)..))
@M00200:205:000000000-AKKM3:1:1101:17272:2130 2:N:0:1
TACCCCGGGTATCTAATCCTGTTCTCTCCCCATGCTTTCTCTCCTCAGCTTCATTTAATGCCCTTATTCCTGCCTTCCCCCTCTGTGTTCCTCCTGTTATCTGCGCATTTCCCCGCTACCCCATTCATTCCAGTCTCCCCTACATCACTCTAGTCTGCCCGTACCCCCCGCAGATCCGTTTTGGAGCCCCTTCCTTTCACGGCTGCCGCCACAACCCCCCTTCTAGCTCTTTTCCCCCACTCCAGTCCTCC
+
688BCGG++7+;CFCEEEGGGC@6,6<;CCF@FFFEEAE,;<AEEGFFF,;B,,<BC6FDGFG,,,,,<;C<=FFFF,C=+@@,6:CAFEG@CAF,,9@FGGFGF8+8=4>,:>C5?@C,94+,,,9@@DFCF9=,@+1109@D8FF33<9+,6+5?;?5C6)68:++*6@59=F03*+*,3+3::CA<3***,754*7;89@)))/))(/577*4>*8,((/*.1+3;7;))))/2.2,(/5),),)).(
@M00200:205:000000000-AKKM3:1:1101:14706:2152 2:N:0:1
TACTGGGGTATCTAATCCCGTTTGCTCCCCTGGCTTTCGTGCCTCAGCGTCAGGAAATGTCCAGAGACTCGCCTTCGCCACTGGTGTTCCACTTGATATCTACGCATTTCACTGCTACACCAAGTATTCCAGCCTCCCCTCCATTCCTCTAGCCGAATAGTTTCCGACGCAGTTTCCAATTTGAGCTTGTAGCTTTCACGTCATACTTACCCGACCGCCTACGCACCCTTTCCGCCCAATCCTGACTATCT
+
@ACCCGG7F;FFGGFGGFGGGFE;EFEFFFGGFGGFGGCF8@FGGGGGGFGD7<,,FGGGGGGC,,,:CFFCFGGGFBC7BF,,C@FGGGF?FG9,A,,EGGGGG,@CFF9FFGGFGGG=D+,,:,4EFGGGG1DFD>C15@DFGFF;DD,+===?@C=F;+3?C?6=@EFABFF=;+2+96=??FGFF+,4+7=;+;@@D9=)*3=EC9)3:=ECB4?>2-265=DGGC)))((/1(,3((93>4)))))
@M00200:205:000000000-AKKM3:1:1101:21192:2184 2:N:0:1
TACGAGGGTCTCTAATCCTGTTTTCTCCCCACACTTTCGTGCCTCAGCGTCAGTTACAGCCTAGTAAGCTGCCTTCGCTATAGTTGTTCTTTCCTCTATCTAAGCATTTCACCGCTACACCGTCCCTTCCGCCTACCTCTTCTGTACTCTATCCCCACAGTCTCACTCCCACCCTCCCCGTTAAGCTGGCTTATTTCCGCACTCACTTACAGGGCCGCCTACTCACCCTTTCTCCCCCATACTGACTAGCT
+
68ACCFG+@,;CFF<FGGGGGEE,,<CECFFFCGGFFD,C,,BFGGGGG@@:,E;,CEDGGGF8C,,,:BBFGGFFD@@,B,,5CAFDGGG,,C,,9,4ED@EAC,49=@,@9,@?C7949+9>++9=E@8ED@+9@FF*54E<FBD3=;@+7069?EGFG+;ED+?,;D5D?>*0:*+*8,+6+,B:;+,535@2+*11):8)3:A7*010)85A:;@?(5*9=C)C*08****0*((,/6>?35))(()
@M00200:205:000000000-AKKM3:1:1101:12773:2204 2:N:0:1
TACAAGGGTATCTAATCCTGTTTGATCCCCACGCCTTCGCGCCTCAGCGTCAGTCTTGGTCCAGGAAGTCGCCTTCGCCACTGGTGTTCCTTCCGATATCTACACATTTCACCGCTACACCGGAAATTCCACTTCCCTCTACCAGACTCTAGCTAGGTAGTCTCGAATGCAATTCCCAGTTTAAGCCCAGGGCTTTAACACCCTACTTACCCAACCGCCTCCGCGCACTTTCTACCCAGTCCTGATTCGAC
+
@ACCCFG7F,EEFDFGGF<FGFF,,CCCC8FFEG,CF@,@+6@FGGGGGCE:,;CBCFFGGG?,,,,,:AC@FGGGG@F,@F,,:<CEGGGEEF,,=+@FGGGGG,?ADA;@A@CDGGGE86++++,9CFFAF=DECDG=F@@DG5+06336=9=D6E=+36068*+60@+5?D?+3++*73?;<EG?F++*3CC0+07;58>))1:=51).70>*-*:@(/(/2=5C<4))))..2/,.)).36)))/)(
@M00200:205:000000000-AKKM3:1:1101:15273:2224 2:N:0:1
TACCGGGGTATCTAATCCTGTTCGCTCCCCACACTTTCGCTCCTCAGCGTCAGGTAATGCCCAGAGAACCGCCTTCGCCACCGGTGTTCCTCCTGATATCTGCGCATTTCACCGCTACACCGGGAATTCCACTCTCCCCTACCTGCCTCGAGCCGTGCAGTATCGGACGCAGTCCCGCGGTTGAGCCCCGGGATTTAACAACCTACTTGCACGGCCGCCTACTCGCTCTTTCAACCCCATACTGACACGAT
+
@ACCCGGDGDGGGGGGGGGGGGGCFGGGGGGGGGGGGGCGFGFGGGGGGGGE7FFDGGGGGGGGFC8@FFEGGGGGGCCC=E::@FFCEFGFFGF9?<AFCCFFG6FFGGGGEEGFGGGGGG77C7@FGDFFCEGGFFGFFDFFGFGFGFD?BCGEAB?@D+;=5*0;?E4:DBA9*9))=:CCFFGFE)5)./A0+)+./43(547>24<2(3CCBDF<?<)9:C:D<CA)-)).2(-(.,6>-4))--(
@M00200:205:000000000-AKKM3:1:1101:14194:2227 2:N:0:1
TACCAGGGTATCTAATCCTGTTTGCTCCCCACGCTTTCGTGCATGAGCGTCAGTGCAGGCCCAGGGGATTGCCTTCGCCATCGGTGTTCCTCCGCCTATCTACGCATTTCACTGCTACACGCGGAATTCCATCCCCCTCTGCCACACTCCAGCCCTGCAGTCACAAGCGCCATTCCCTGGTTAAGCCCGTGGATTTCACGCCTGTCTTACAGCACCGCCTGCGCACGCTTTTTACCCAATACTGACTAGCT
+
BCCCCGGGGFGGGDFGGGGGGGG8FFGGGGGGGGGGGGCFCFGGFFGGGFEGDFFC@FC:FFGF,,+7F,:9EFFGGCFCBF:7CFEGGGGGGGD,@,EGFFGGG6FEFF9FFGGFGGGF6=++@+6@FFGGGC8DC5EDF@C6EFDDGFD88++3;DFFF636>*0@B+@A:AC9C+**6@=:@CF*3***32<3+2=44B:(.07?4805:>F:@CD;D;(033)1*//.././<.27::)642))(()
@M00200:205:000000000-AKKM3:1:1101:24260:2229 2:N:0:1
TACCGGGGTATCTAATCCTGTTTGCTCCCCACGCTTTCGATCCTCAGCGTCAGTAATGAGCCAGTGTTTCGCCTTCGCCACTGGTGTTCCTCCAGATATCTACGCATTCCACCGCTACACCGCGCCTTCCATCTGCCCCTACCGTGCTCGAGCCCGGCAGTCTGACCGGCAGCCCCCGATTTGAGCCCCGGGCTTTCACAAGCCACTTACGGAGCCACCTCCTCGCCCCTTCACCCCCATACTGACTCCAT
+
@ABCCGGCF7CEEFFFGGGGGF@,CFFDCBEFGGG@FF,,,C,CEA<FGBFC:E@,6EECG<E,9,<,:588CGFE@@@:@4,,6:CCA;,9A,,,9:,FFG<FC,@F44,:?>E5DFGE?++++++68DFG936E9@=)?EFEE9=0?*80@++*<++985;27BCC>E>8*<43*9*)14:@?CCF5)*))/22+)=))/6((6;>47(/61C=397114:F3:35)/,())../(,.,44<4,).(.)
@M00200:205:000000000-AKKM3:1:1101:18500:2236 2:N:0:1
TACCGGGGTATCTAATCCCGTTCGCTCCCCTGGCTTTCGTGTCTCAGCGTCAGAAGACCTCCAGTCACCCGCTTTCGCCGCCGGCGTTCCAGGCGATATCTACGCCTTTCACCGCTCCACCGCCTGTTCCGGTGACCCCTAGGTCTCTCAAGATCGCCAGTACACCCAGCGGTTCCACGTTTGCGCCGTGGGATTTCACAAGGTACTTACCGACCCGCCTACTCACGCTTTAAACCCAATACTGACACTAT
+
BCCCCGGGGGGGGGGGGGGGGGF7@FGEGGGGGGGGGGEG?FFFGGGGGGDEC9E,EFGGGGGDFF9FFEFFGGGGGCF7@C++CFEGGFG9CF:7F7>GGGGGG+AFGGCFFGGDDFFFG>CGE8@FGGGGG6CFFFD=?FGFGFG7D*=*,3<?E@@BG+1BCFD5>FEFFFFA>=*)6=C+0:EFF)*);C7;+)47@D@.)6ADA)(2<>GG>3>BFF)<AC>595:2).41;((.38<920)))5)
@M00200:205:000000000-AKKM3:1:1101:18626:2272 2:N:0:1
TACTAGGGTATCTAATCCTGTTTGATCCCCACGCTTTCGTGCCTCAGCGTCAATATTTGTGTAGCCAGCTGCCTGCGCAATTGGTGTTCTATGTCATATCTATGCATTTCACCGCTACATGACATATTCCGCTAACCTCCACAATATTCAAGAAATATAGTATCCACGGCAGTTTCCGAGTTAAGCTCGGAGATTTCACCACGGACTTACACTTCCGCCTACGCACCCTTTCCACCCAATACTGACCAGAC
+
CCCCCFFFGGGGGGGGGGGGGGGFGGGGGGGGGGGGGGGGGGGGGGGGGGGGGGGGGGGGGGGEFFCEFGGGGGGGGEGCCFA?FFGGGGGGGGGGGECGGGGGGFGGGGGGGGGFGGGGGCFFGFGGGGGGGGGGGFGFFGGFGFGDGCF+,6?DFGFFC8D@*CD>9CDFFFFFFE65DEGGBFFFD66?9FGC9=@C@C955>=EFE;EEFFF=C?DA=4ADEEGGGF*./8(;52=;E?3?1(6(6(
@M00200:205:000000000-AKKM3:1:1101:10629:2281 2:N:0:1
TACTAGGGTATCTAATCCCGTTTGCTCCCCACGCTTTCGCGCCTCAGCGTCAGGGTGTGGCCAGAGACCCGCCTTCGCCACCGGTGTTCCTCCCGATATCTACACATTTCACCGCTACACCGGGAATTCCAGTCTCCTCTCCACCCCTCAAGGAACGCAGTATCGGCCGCCCTTCTTCGGTTGAGCCGAAGGCTTTCACGACCGACTCACGCCCCCGCCTACACGCCCGTTAACCCCCGTACTGTCACGAT
+
C8CCCGGGGGGGGGGGGGGGGGGCFGGGGGGGGGGGGGDGGGEGDGGGGGGGGGGFGEGGFGGGGD8BFGEDGDGGGGGGGGGCFGGGGDFGFG@CFFGGGFGGGGGGGGFGGGGEDC9FGCEEC8FGGGGGGFFGGFGFFGGFG5DDGFF78+:AEGGFG7AD>EGGFGF)5)//+1*)6;CCFGF?55*057C0+1=;?>B@092??B01(,:E19>?0::@1=89)1.(4))4;(7:(((.).)-(:(
@M00200:205:000000000-AKKM3:1:1101:14902:2289 2:N:0:1
TACTGGGGTATCTAATCCTGTTTGATCCCCACACTTTCGTGCCTCAGCGTCAGTTTGAGTCTAGTAAGCTGTCTACACTATCGGTGTTCTTGACGATATCTAAGCATTTCACCGCTACACCGTCAATTCCGCCTACCTCGACTCTACTCAAGCCCATCAGTATCAATGCCACCCTCCCGGTTAAGCCGGGATATTTCAGCACTGACTTAATAGGCCGCCTACTCACCCTTTAAACCCAATACTGACA
+
CCCCCGGGGGGGGGGGGGGGGGGGGGGGGGGGGGGGGGGGGGGGGGGGGGGGGGGGGGGDFGGGGGFGGGGGGGGGGGGGGGGGGGGGGGGGGGGFGFGGGGGGGGGFEEGGGGGFGGGGGDFGG7;EGGCEDGGGFDA8:ECEGFGFGDCDGFGFFGGFG8EGFFGEF?FEFFFFFEG*@>=FFFGF>DC?5EFC9AEEEFFE5@C5EEEF7BGDFDA=9B*;;?AG966*88>(B0?;E@<5C;)
@M00200:205:000000000-AKKM3:1:1101:21573:2292 2:N:0:1
TACCCGGGTATCTAATCCCGTTCGCTCCCCTGGCTTTCGCGCCTCAGCGTCAGAAGGGGTCCAGCAAGCCGCTTTCGCCACCGGCGTTCCTTCCGATATCTACGCATTTCACCGCTCCACCGGAAGTTCCGCTTGCCCCTACCCCCCTCGAGGCGGCCGGTCTCAGGGGCCCTTCTCCGGTTGGGCCGGAGGCTTTCACCCCTGCCTTGGCCGCCCGCCTACGCGCCCTTTCAACCCCATACTGACAAGAC
+
CCCCCEGDGGGGFFGGGGGEGGF7EEGGGGGEGGFFFGGGGGEGGGGGGEGGEEG8F7FFGGGGGD,,BFGGCFFFDEGEGGC7FGEGGGGGGG77F++AC=D7B8FEGGDFEEC>6FFFF67+C+@FGGGCGCCFG6103@;9CBD=GE5*>97):=C53)(311;8)*0.06A??F))219<EFF:)/*7)/:99<FFF;?0,32<)(30(-8=>DFB02:>BGEG1*.))66:*-0((.-)).)-.3(
@M00200:205:000000000-AKKM3:1:1101:23222:2371 2:N:0:1
TACGGGGGTATCTAATCCTGTTTGATCCCCACGCTTTCGTGCCTCAGTGTCAATATTCGTGTAGCCAGCTGCCTTCGCAATTGGTGTTCTATGTCATATCTAAGCATTTCACCGCTACATGACATATTCCGCTAACCTCCACGGTATTCAAGACTGATAGTATCAATGGCAGTTCCCAAGTTAAGCTCGGGGATTTCACCACTGACTTACCAACCCACCTACGCACCCTTTAAACGCAGTACTGACT
+
CCCCCGGGGGGGGGGGGGGGGGGGGGFGGGCFGGEGGGGEDGGGGGGGGGGGGGGGGGGGGGGGFCEFGGGGGGGGGGFEEGGGGGGGGGGGGDGGFGGGGGGGGGGGGFGFGGGEGCEFGGGGGEGGGGGGDG6@DF85?DEEC?DEGFF8>DFBFFFFFFFFEFCDFFFDFDFFFF6DFGFGFG@AEGGFBGFGFCGECCE===EEC9446@EEFGBD=B2?>=4::CEF?>E(17(674<5<;)
@M00200:205:000000000-AKKM3:1:1101:23141:2400 2:N:0:1
TACGGGGGTATCTAATCCTGTTTGCTCCCCTAGCTTTCGCGCCTCAGCGTCAGTACCCGTCCAGGTGGCCGCCTTCGCCACCGGTGTTCCTCCCAGTATCTACGCATTTCACCGCTACACTGGGAATTCCACCACCCTCTCCGGGACTCGAGCCGCACAGTATCGGAGGCCATTCCCCGGTTAAGCCGAGGGATTTCACTTCCGACTCGTGCAGCCGCCTACGCGCCCTTTAAACCCAATACTGACAAGA
+
CCCCCGGGGGGGGGGGGGGGGGGGGGGGGGGGGGGGGGGGGGGGGGGGGGGGGGGGGGGGGGGGGGGGGGGGGGGGGGGGGGGGGGGGFGGGGGGGGEFGGGGGGGGGGGGGGGGFGGGFGGGGGGGGFFGGGGGCGFFFFGEAEBDFGFGGGGG>BGGFGDEG@4CEFGF=F9FBFFGFG5DG=FGFFCC:5CFGFFGFF5<::2(4?????FGGFCBBBFF31EE3)02)4427C6(33:AFF??A?(
@M00200:205:000000000-AKKM3:1:1101:16734:2402 2:N:0:1
TACTGGGGTATCTAATCCCGTTTGCTCCCCTGGCTTTCGCGCCTCAGCGTCAATACCGGTCCAGGATGCCGCCTTCGCCACCGGTGTTCCTCCAGATATCTACGCATTTCACCGCTACACCTGGAATTCCACATCCCTCTCCCGGATTCGAGCCTGCCAGTCTCGGACGCAGTTCCCGGGTTGAGCCCGGGGATTTCACGTTCGACTTAACAGGCCACCTACGCGCCCTTTAAACCCAATACTGACA
+
CCCCCGGGGGGGGGGGGGGGGGGGGGGGGGGGGGGGGGGGGGGGGGGGGGGGGGGGGGGGGGGGGGGGGGGGGGGGGGGGGGGGGGGGGGGGGGGGGGGGGGGGGGGGGGGGGGGFGGGGGGGGGGGGGGGGGGGFGFGFFGGFGFG=DEGDGGGFFGGFGG@FFFCEEGEA>EFFFFD>GGCFFGEFFGGFFGGFFFGFFFDDFFDFFEFFE?G*,8A032:)4:>G3C2AF6A<C<6::?<>F:)
@M00200:205:000000000-AKKM3:1:1101:8036:2402 2:N:0:1
TACACGGGTATCTAATCCCGTTTGCTCCCCTAGCTTTCGCACCTCAGCGTCAGTTGCAGACCAGAGAGTCGCTTTCGCCGCCGGCGTTCCTCCAGATATCTACGCCTTTCACCGCTCCACCTGGAATTCCACTCTCCCCTCCTGCACTCAAGTCAAGTAGTATCCAATGCAGTTCCCCAGTTAGGCCGGGGGATTTCACATTGGACTTGCTCAACCGCCTACGTGCTCTTTAAACCCAATACTAACAATA
+
CCCCCGGGGGGGGGGGGGGGGGGGGGGGGGGGGGGGGGGGGGGGGGGGGGGGGGGGGGGGGGGGGGGGGGGGGFGFEGGGGGGGGGGGGGGGGGGGGGGGFGGGG+,@FGGGGDGFGGGGFGGGFBCFGGGGGGGGCFEDDEGFGFGFGFGF;F99FFFFGG*?CFGGFF?CFFFFF*;>:EFGFF699DC)?=CFFEGE?<3@@E<EFF3>CEGCBDFFF7()(/7:*:<<A<<0A:1::?)).(52)6
@M00200:205:000000000-AKKM3:1:1101:24595:2422 2:N:0:1
TACACGGGTATCTAATCCTGTTTGCTCCCCACGCTGTCGCGCCTCAGCGTCAGCAACAGCCCAGCAGGCCGCCTTCGCCACTGATGTTCTTCCCGATCTCTACGCATTCCACCGCTACACCGGGAATTCCACCTGCCTCTACTGTGCTCAAGCCTGACAGTTTAGAAGGCAGCCCTGCGGTTAAGCCGCAGGATTTCACCCCCTACTTATCAGGCCGCCTACGCGCACTTTACACCCAATACTGACAAGA
+
CCCCCGGGGGGGGGGGGGGGGGGGGGGGGGGGGGGGGGGGDFFGGGGGGGGGGGGGGGGGGGGGGGFGGGGGGGGGGGGGGGGGGGGGGGFGGGGGGEGGDFGGGGGGGGGGGGGFGGGGGGGGGGGGGGGGFDDGGFGFFGDFGFGFGFGGGGGFFGCFFFECEAFCFGF9A9*3@FGFGEC88CCABCEEDFFGFFGEB>F;?7@E57CFF)5;,:506@FBBG@DC0).:<A?EB(42>A9<())48
@M00200:205:000000000-AKKM3:1:1101:16695:2433 2:N:0:1
TACTCGGGTATCTAATCCTGTTCGCTCCCCATGCTTTCGCTCCTCAGCGTCAGTTAATGCCCAGAGACCTGCCTTCGCCATCGGTGTTCCTCCTGATATCTGCGCATTTCACCGCTACACCAGGAATTCCAGTCTCCCCTACATCACTCTAGTCTGCCCGTACCCACCGCAGATCCGGAGTTGAGCCCCGGACTTTCACGGCAGCCGCGACAAACCGCCTACGAGCTCTTTAAACCCAGTACTGACAAGA
+
CCCCCGGGEFGGGGGGGGGGGGGGGGGGGGGGGGGGGGGGGGGGGGGGGGGGGGGGGGGGGGGGGGGGGGGGGGGGGGGGGGGGGGGGGGGGGGGGGFGGFFFECGEDEEFGGGGFGEGGGFGGD=EGGGGGGGGG8DCDFGGFGFGFGBGFFGGFFFFEEGFDFFGGFGFFFDFFFEGEC@CFAFGF>GEF>5C@FFF9=B@B(5>>=(.41=FF>GEFFDF:6E>GC7>ABAF0C???<A22:7?)3,
@M00200:205:000000000-AKKM3:1:1101:20606:2470 2:N:0:1
TACTAGGGTATCTAATCCCGTTTGCTCCCCACGCTTTCGCGCCTCAGCGTCAGGAGATGCCCAGAGACCCGCCTTCGCCACCGGTGTTCCTCCCGATCTCTACACATTTCACCGCTACACCGGGAATTCCAATCTCCTCTGCATCCCTCAAGAACGGCAGTATCGGCCGACGTTCTTCGGTTGAGCCGAAGGATTTCACGACCGACTTGCCATCCCGCCTACGCGCCCTTTATACCCACTACTTACTGGAC
+
CCC@CGGGGGGGGGGGGGGGGG@FGGGGGGGGFGGEGGGGGGGGGGGGGGGGGGGG8@EFGGGG89FGGGGGGGGGGGGGGEGGGDEGGFGGFFFF:FFGC;EAFGGGFEGGGGEDD+EGGGGGGGGFGGGGD?DGG<DEFGG;EFGEF5E?DFFF>EGFGG@GF>;::C>AABFFAF9BC=)?AFCADD58FGG=F6C0;6;9BFB?BA09<(;A0CE06::508@G)94)..6<?4(2:(.)64))).(
@M00200:205:000000000-AKKM3:1:1101:23881:2472 2:N:0:1
TACTGGGGTATCTAATCCCGTTCGCTCCCCCAGCTTTCGCGAATCAGTGTCAGGGATGGCCCAGGTGACCGCCTTCGCCACTGGCGTTCCTCCCGATATCTACGCATTTCACCGCTACACCGGGAATTCCATCACCCTCTGCCACCCTCAAGCCCGCCAGTCTGGCGCGACCTCTCACAGTTGAGCTGTGAGCTTTCACACGCCACTTAACACGCCACCTACTCGCGCTTTATACCCAATACTGACAAGAC
+
CCCCCGGGEFGGGGGGGGGGGGGGGGGGGGGGGGGGGGGEGGGGGGGGGGGGGGGGG:FGCFFGGGFGGGGGGGGGGGEGGGGGGGGGGCCFGGGGGGGGGGGGGGDEGGGGGGGFGGGGGGCC7EFGGGGGGGGGFFGFFGFFGFGFGFGCFGGEEGDAFCEG@ADE>EFFD3*AAFGFGF+CFGC6F6=CA:?CFEGF169@6?FFE;<?(6CE0CF:(5<F1C7C79::46AFG761?76)53))(((
@M00200:205:000000000-AKKM3:1:1101:10379:2496 2:N:0:1
TACTGGGGTATCTAATCCTGTTCGCTCCCCACGCTTTCGCGTCTCAGCGTCAGTACCGTCCCAGAGAACCGCCTTCGCCACGGGTGTTCTTCCCGATATCTGCGCATTTCACCGCTACACCGGGAATTCCATTCTCCTCTTCCGGACTCTAGCCAGATGGTTTCAGCCGACATCTCGAGGTTGAGCCTCGAGTTTTCACAGCTGACCTACCTGGCCGCCTACACGCTCTTTAAACCCAATACTGACAAGAC
+
CCCCCGGGGGGGGGGGGGGFGGGGGGGGGGGGGGGGGGGGGGGGGGGGGGGGGGGGGGGGGGGGGGGGGGGGGECFGGGGG>FCFGGGGGGGGGGCCEGCAFGGGGGGGGGGGGGFGGGGFEGEEEGGF9@FGG@@A889DFFEGEGAGFFGG?76FGC><8CGCFGGEGFFFFCFFAG>BGGGFGCA67C>?CFGF?CEEDFF<@@<@@@EF;C8BGF;?:?F?E59<C4):-4(;,4?D?FFAFFF1:(
@M00200:205:000000000-AKKM3:1:1101:8400:2505 2:N:0:1
TACAGGGGTATCTAATCCTGTTTGCTCCCCACGCTTTCGCGTCTCAGCGTCAGTGACGTTCCAGCGAGCTGCCTTCGCAATTGGTGTTCCTCCTGATATCTGCGCATTTCACCGCTACACCAGGAATTCCACTCGCCTCTCCCGTACTCTAGTTCGACAGTATCCACCGGCTTTCCGGGGTTGAGCCCCGGACTTTCACAGCAGACTAATCGAACCGCCTACACGCGCTTTATACCCAATACTGACAAGA
+
CCCCCGGGGGGGGGGGGGGGGGGGGGGGGGFGGGGGGGGGGGGGGGGEFGGGGGGGFGGGGGGGGGGGGGGGGGGGGGGGGGGGGGFGGGGGGGGGDFGFFFFGGGDGG9DFGGDDCFFF8DFGGFFFGGFA?DGGGFGEDG?AFFGFG?D@@F@DFGGFGF7+;C;@EGE9B:<FDEG>FCDFFDFFFGGF4CDFFFGCAF@@3@3=@3;;@@GG;CB1<0(0(/79196:494:F<BF?0:992841:
@M00200:205:000000000-AKKM3:1:1101:8244:2506 2:N:0:1
TACGAGGGTATCTAATCCTGTTTGCTCCCCACGCTGTCGCGCCTCAGTGTCAGCAACGGCCCAGCAGAACGCCTTCGCCACTGGTGTTCTTCCCGATATCTACGCATTCCACCGCTACACCGGGAATTCCATCTGCCCCTACCGTGCTCGAGCCCGGCAGTCTGACCGGCCGCCCCGGAGTTGAGCCCCGGGATTTCACCAGCCACTTACCGAGCCACCTACGAGCCCTTTAAACCCAATACTGACACAA
+
CCCCCGGGGGGGGGGGGGGGGGEFGGGGGGGGGGGGGGGEEGGGGGGGGGGGFGGGGGGGGGGGGGGGGGGGGGGGGGGGGGGGGGGGGGGGGGGGGG6?8EFEFGGGGGGEFEGBGGGGGG>7CE8EGGGFFGFF?FFFFGGBGFGFGFGGGGC?BGGFGGFFEFGDFG*-?8?D>>GBFFG766EF33::;ECFFAG2<18<?05AAF0?11CGFGF:::1)-:>F028DFFAFGF((5:AA9>7.,,
@M00200:205:000000000-AKKM3:1:1101:19686:2506 2:N:0:1
TACTCGGGTATCTAATCCTGTTCGCTCCCCATGCTTTCGCTCCTCAGCGTCAGTAACGGCCCAGAGACCTGCCTTCGCCATCGGTGTTCCTCCTGATATCTGCGCATTTCACCGCTACACCAGGAATTCCAGTCTCCCCTACATCACTCTAGCCTGCCCGTACCCACCGCAGATCCGGAGTTGAGCCCCGGACTTTCACGGCAGACGCGACAAACCGCCTACGAGCTCTTTAAACCCAATACTGACAAGA
+
CCCCCGGGGGGGGGGGGGGGGGGGGGGGGGGGGGGGGFGGGGGGCGGGGGGGGGGGGGGGGGGGGGGGGGGGGGGGGGGGGGGGGGGGGGGGGGG?AGGGGGGGGGGGGFGGGGGEDGGGFGFGFGGEGGGGGGGGGFGFFGGFGFGFGFGDFGGFFEFAEDADFFGGFGFFF<FA;@5AF38?6ECFEG>EE*?DF5C@?@9@FB9BFB>6;(:CFG>03:B:3*)92:>A)62:EF?F?B4<232-,1
@M00200:205:000000000-AKKM3:1:1101:21241:2526 2:N:0:1
TACGGGGGTATCTAATCCTGTTTGATCCCCACGCTTTCGCGCCTCAGCGTCAGTCTTGGTCCAGGAAGTCGCCTTCGCCACTGGTGTTCCTTCCGATATCTACACATTTCACCGCTACACCGGAAATTCCACTTCCCTCTACCAGACTCTAGCTAGGTAGTCTCGAATGCCATTCCCAGGTTAAGCCCAGGGCTTTCACACCCGACTTACCCAACCCCCTACGCGCCCCTTAAACCCCATACTGACACGAC
+
CCCCCGGGGGGGGGFGGGGGGGGGGGGGGGGGGGGGGGGGCGGGGGGGGGGGGGGGGGGGGGGGGGGGGGGGGGGGGGGGGGGGGGGGGGGGGGGGGGGGGGGGGGGGGGGGGGGFGGGGGGGCFGGGGGGGGGGGGFGDFGG?DFGFG8AFGGGFFFDFGGFG<:CFFGFFFFFFF5CFGGFGFFGFFG*9BGGGFCFEFFF=BF@2>:=B)6EG(/:1=;;D(/>G)7,8)432A(8???))-5?,43(
@M00200:205:000000000-AKKM3:1:1101:10914:2537 2:N:0:1
TACTAGGGTATCTAATCCTGTTCGCTCCCCACGCTTTCGCGTCTCAGCGTCAGTACCGTCCCAGAGAGCTGCCTTCGCCATAGGTGTTCTTCCTGATATCTGCGCATTTCACCGCTACACCAGGAATTCCACTCTCCTCTTCCGGACTCTAGCCAGATGGTTTCCGTCGGCATCTCGAGGTTAAGCCTCGAGTTTTCACAACGGACCTACCTAGCCGCCTACACGCGCTTTATACCCAGTACTGACA
+
CCCCCGGGGGGGGGGGGGGGGGGGGGGGGGGGGGGGGGGGGGGGGGGGGGGGGGGGGGGGGGGGGGGGGGGGGGGGGGGGGGEGGGGGGGGGGGGGGGGGGGGGGGGGGGGGGGG>DEGFFGGGGGGGGGFDC@8EEFCEBGFBGFGFGFGFEGGFFDD?FGFGFFGGFG>@>E7@AFGBCFGCFFGFFGGFFGGGFFGFBFA2)(-:3>5>EEGGFGFD?14A;E3>2:()9?5<8,(().66>:2
@M00200:205:000000000-AKKM3:1:1101:15463:2544 2:N:0:1
TACGAGGGTATCTAATCCTGTTTGCTCCCCACGCTTTCGAGCCTCAGCGTCAGTAATGGACCAGTATGTCGCCTTCGCCACTGGTGTTCTTCCGAATATCTACGAATTTCACCTCTACACTCGGAGTTCCACATACCTCTTCCATACTCAAGATAGCCAGTATCAAAGGCAATTCCAAGGTTGAGCCCTGGGCTTTCACCTCTGACTAAACTATCCGCCTACGCTCCCTTTATACCCAACACTGCCAAGA
+
CCCCCGGGGGGGGGGGGGGGGGGGGGGGGGGGDGGGGGGGGGGGGGGGGGGGGGGGGGGGGGGGGGGGGGFGGGGGGGGGGGGFGGGGGGGGGGGFGFFFGGGGGGG7FGGGGGGFGGGGGCDEEEGGGGGGGGGGFFGBFGGFGFGFGFFFGGGF7DFFDFEGFFC8DGFFF5D9DEGFGGGGBCDDFGG?AFGGFFGE@@E57ACE65@CFFGGAGEDFF=?5=BF7CEFCF*9EE=(8>E3*(03(5
@M00200:205:000000000-AKKM3:1:1101:18179:2553 2:N:0:1
TACTAGGGTATCTAATCCTGTTTGCTCCCCACGCTGTCGCGCCTCAGTGTCAGCAACGGCCCAGCAGAACGCCTTCGCCACTGGTATTCTTCCCGATCTCTACGCATTCCACCGCTACACCGGGAATTCCATCTGCCCCTACCGTGCTCTAGCTCGCCAGTCTGACCGGCAGCCCCGGAGTTGAGCCCCGGGATTTCACCAGCCACTTAACGGGCCACCTACGCGCCCTTTATACCCAGTACTGACAAGAC
+
CCCCCGGGGGGGGGGGGGGFGGGGGGGGGGGGGGGGGGGGGGGGGGGGGGGGGGGGGGGGGGGGGGGGGGGEGGGGGGGGGGFGGGGGGGGGGGDGEGDFGGGGGGGGGGGGGGGFGGGGGGGGGGGGGFGGGGGGGFGFFG@?GFGFGFGGF7FBFGGFGGEGFFGG5*@5?CFFFB4BGGCFFFFFFGGFBGFGFFGFFFF03@FA9EFFFFGGFGF:>:?>>GFGC52ADFABF)(,6AA4:37A(,(
@M00200:205:000000000-AKKM3:1:1101:11034:2577 2:N:0:1
TACCCGGGTATCTAATCCTGTTTGCTCCCCACGCTTTCGTGCATGAGCGTCAGTGTTGGCCCAGAAGGCTGCCTTCGCCATTGGTGTTCCTCCACATCTCTACGCATTTCACCGCTACACGTGGAATTCAACCTTCCTCTGCCACACTCCAGCAAAGTAGTTTCGAGCGCAATTCCCAAGTTAAGCCAGGGGCTTTCACACTCGACTTGCTCTGCCGCCTGCGAACACTTTAAACCCAGTACTGACAAGA
+
CCCCCGGGGGGGGGGGGGCGGGGGGGGGGGC@EFGGGGGDFGGFDFGGGGGGDGGGAFG8FGGGFGGGGEGGGGAFGGGGCEGFG7FFGGGFFGFGGDFCGEGFGEGGGGGGGGGFGGFFEGG+F=DFG,@EGGGGGFGC06ED?D=DFFGGGGF663DEFFE+8DFGBEFA5D@FFF+@FEGGFGG56CEBFE5C5EA@58:@):A):466*.?D@GE229=/-:3>>CE3C<@@E?6/7)))1();DF
@M00200:205:000000000-AKKM3:1:1101:16505:2605 2:N:0:1
TACCAGGGTATCTAATCCTGTTCGCTACCCACGCTTTCGCTCCTCAGCGTCAGGTAAGGCCCAGAGAGCCGCCTTCGCCACCGGTGTTCTTCCTGATATCTGCGCATTCCACCGCTACACCAGGAGTTCCGCTCTCCCCTGCCTACCTCTAGTCTGCCCGTATCGGAAGCAGGCGCGGAGTTGAGCTCCGAGTTTTCACTCCCGACGTGACGAACCGCCTACGAGCCCTCTGAACCCAATACTGACACGA
+
CCCCCGGGGGGGGGGGGGGGGGGGGGGGGGGGGGGGGGGGGGGGGGGGGGGGGGGGGGGGDGGGGGGGGGGGGDBFGGE7FGGGFGGEGFGGGGGGEFFGGGFEEGGGGGGGGGGAGGGGGGGGGGFGFFCEGGGGFFGFFGGFGFFDGFGGGF@DFC?EGGFGDE7E9DFCFB*@E>CDEGG:AA9??DEFFCF:1*=*881>;;0:DDD<;@GG9DF<2?:>:EBFD*()).(25<?F)3>444<)36
@M00200:205:000000000-AKKM3:1:1101:14100:2624 2:N:0:1
TACGGGGGTATCTAATCCTGTTCGCTCCCCACGCTTTCGCTCCTCAGCGTCAGTTACTGCCCAGAGACCCGCCTTCGCCACCGGTGTTCCTCCTGATATCTGCGCATTCCACCGCTACACCAGGAATTCCAGTCTCCCCTGCAGTACTCCAGTCTGCCCGTATCGCCCGCACGCCCACAGTTAAGCTGTGAGTTTTCACGAACAACGCGACAAACCACCTACGAGCACTTTAAACCCAGTACTGACAAGA
+
CCCCCGGGGGGGGGGGGGGGGGGGGGGGGGGGGGGGGGGGGGGGGGGGGGGGGGGGGGGGGGGGFGGGGGGGGGGGFGGGGGGGEGGGGGGGGGGGGGGGGGGGGGGGGGGGGGGFGGGGFGGGGGFGGGGEFGFGG5CDFGF?AFGFG5EGEDGFFG6@EGFGFB5C>GFFEAFBEFDFFGCCFFCFA8=FCG:7+)+6:199;;@1(69>90A8:FFFB8<38CDGCF2>ABA<C?FBB<A:>0.6??
@M00200:205:000000000-AKKM3:1:1101:14004:2626 2:N:0:1
TACAAGGGTATCTAATCCCGTTTGCTCCCCTAGCTTTCGCGCCTCAGCGTCAGAAGAGGTCCAGCCGTTCGCTTTCGCCACCGGCGTTCCTTCCGATATCAACGCATTTCACCGCTCCACCGGAAGTTCCAACGGCCCCTATCTCCCTCGAGACAAGCAGTATCCAAGGCACTTTTCCGGTTGAGCCGAAAGATTTCACCACGGACTTGCTTATCCGCCTACGCGCACTTTAAACCCAATACTGACA
+
CCCCCGGGGGGGGGGGGFGGGGGGGGGGGGGGGGGGGGGGGGGGGGGGGGGGGGGGGGGGGGGGGGGGGGGGGGGGGGGCFGGGGGGGGGGGGGGGGGGGGGGGGGGGGGGGGGGFGGGGGGGG:EEGGGGGGGGG=ADDFCGF;AGFGFGDEGGAFFFFGGFGCFFFFGFFFFBFFFGFGGGGFGGBEGGFFGGG77CE)18>BFF8A<4>?<FC?5>;BBF5;EFGDCBFBF<<E?F:?79:228
@M00200:205:000000000-AKKM3:1:1101:11531:2627 2:N:0:1
TACTGGGGTATCTAATCCTGTTTGCTCCCCACGCTTTCGCGGATGAGCGTCAGAACTGGCCCAGCTAGCCGCCTTCGCCACAGGTGTTCTTCCTGATATCTACGCATTCCACCGCTACACCAGGAATTCCGCTAGCCTCTACCAGTCTCCAGCCTGCCAGTATCGTACGCATTTCCGGAGTTGAGCTCCGGATTTTCACAAACGACTTAACACACCGCCTGCCCGCGCCTTACACCCAATACTGACAAGAC
+
CCCCCDGGFGGGCGGGGGGGGGGGGGGFGGGGGGGGGGGGGGCGGGGGGGGGGGFGG9EFFEGGGFGGGGGGGGGGGGGGGGGGGGGGGGGGGFFGGAFGFCF7CEGG8;DFFGGEDGGCG+EEFFGGGGF>D8DF,4=DBA,0?FF0+8=DBFGFFCFFG7*?AF0DD>>0*;CFE5*9@DF=98<?>GEF>5EGFFGA=2>D@B?F44@C25EC0<>?;;(;38)2)18)5>D080:1::4))()-,2(
@M00200:205:000000000-AKKM3:1:1101:19964:2628 2:N:0:1
TACTGGGGTATCTAATCCCGTTTGCTCCCCTAGCTTTCGCGCCTCAGCGTCAGTACGCGTCCAGAGAGCCGCCTTCGCCACCGGTGTTCCTCCCAATATCTACGCATTTCACCGCTACACTGGGAATTCCGCTCTCCTCTCCGCGACTCAAGCCAGATAGTTTCCGAAGCGGGTCCCCGGTTGAGCCGGGGGATTTCACAACGGACTTATCCGGCCGCCTACGCGCTCTTTATACCCAGTACTGACAAGAC
+
CCCCCGGGGGGGGGGGFGGGGGGGGGGGGGGGGGGGGGGGGGGGGGGGGGGGGGGGGGFGGGEGGGGGGGGGGEEFGGFGFFGGGGGEFGGGFGDFAF8FGGCGGGGGGGGFGGD>GGDEAEFFFGGGGFDG=CGGFFG9D@EDEAGAGFGDFGGFAD8AF+;?EFDDBGFFABFFFFCA<*76FGGFFCGFDGFFF2C<41;;FFBFAA4:B>G8>DB0((4:6D)95:2244)4+),.-94)6:2).,,
@M00200:205:000000000-AKKM3:1:1101:24492:2635 2:N:0:1
TACACGGGTATCTAATCCCGTTTGCTCCCCTGGCTTTCGCGCCTCAGCGTCAATACCGGTCCAGGATGCCGCCTTCGCCACCGATGTTCCTCCAGATATCTACGCATTTCACCGCTACACCTGGAATTCCACATCCCTCTCCCGGATTCGAGCCTGCCGGTCTCGGACGCAGTTCCCGGGTTGAGCCCGGGGATTTCACGTTCGACTTAGCAGGCCGCCTACGCGCCCTTTAAACCCAGTACTGACAAGA
+
CCCCCGGGGGGGGGGGGGGGGGGGGGGGGGGGGGGGGGGGGGGGGGGGGGGGGGGGGGGGGGGGGGGGGGGGGGGGGGGGGGGGEGGGGGGGGGGGGGGGGGGGGGGGGGGGGGGEGGGFGGGGGGGGGGGGGG?FGFGFF?GFGB8>FAFDGGGFFGGAEGAFFFDGFGFAFEFFFFGBGEGDFFFFFGGFEGGFACF<@DFFDFDFEEEEABGG45:<??F71?@G345<9<A<8(434).6<B7<(.
@M00200:205:000000000-AKKM3:1:1101:21640:2646 2:N:0:1
TACTCGGGTATCTAATCCTGTTTGCTCCCCACGCTGTCGCGCCTCAGCGTCAGCCACAGCCCAGCAGGCCGCCTTCGCCACCGGTGTTCTTCCGGATCTCTACGCATTCCACCGCTACACCCGGAATTCCACCTGCCTCTACTGTGCTCGAGTGCACCAGTTCGCACGGCCGACCAGAAGTTGAGCCTCGGGCTTTCACCGCACGATTGATGCACCGCCTACGCGCCCCTTAAGCCCAATACTGACA
+
CCCCCGGGGGGGGGGGGGGGGGGGGGGGGGGGGGGGGGGGGGGGGGGFGGGGGGGFGGDGFCGGGGGGGGGGGGGGGGGGGGGGGGGGFGDGGGEGFGGGGGGGGGGGGGGGGGGFGGGGGGEEGGGGGGFGGGGGFFGEFGFFFFGEFEGDF?FFFEFFGG70)<DGFG>BFFF4//;FFGGGFG86FGGDFGFCB?GFFB361(,(/4<<A7CFBGBF??:73=EG)9(5AFBFC23()84<B><
@M00200:205:000000000-AKKM3:1:1101:10912:2659 2:N:0:1
TACTAGGGTATCTAATCCTGTTTGCTACCCACGCTTTCGCGCCTCAGCGTCAGTTGCGGGCCAGGGTGTCGCTTTCGCCACCGGTGTTCCTCTAGATATCTACGCATTTCACCGCTCCACCTAGAGTTCCGCACCCCCCTCCCGCACTCGAGCACCGCAGTCCAGCGCGCCGTTCCGGGGTTGAGCCCCGGAATTTCACACGCCGCTTGCGGCACCGCCTACGCGCCCCTTAACCCCAATACTGACAAC
+
ACCCCFGGGGGGGFFFGGGGFFGGFGFFFGGGGGGGGGGGG>FGEGGGGGGGGGDFFGEGCCGGGEFGGGGGGCGEEGDGGGEGGGGGCGGGGGGGCFGGGGGGEGCFF,@FFGGAGGGGGGGEFFFFFFGEDGGB1@GFFCE59578CFFCEGGFBDD?CFBFFFGD5:B=82FFE>CDGEGDFGGFFGD)7C6:45C9299?;>911333(-:;1936?FBBBG>G)*4,9).,;(((3:9>::<4(
@M00200:205:000000000-AKKM3:1:1101:19652:2662 2:N:0:1
TACGCGGGTATCTAATCCTGTTCGCTCCCCACACTTTCGTGCCTCAGCGTCAGTTATAGCCTAGTAAGCTGTCTACACTATCGGTGTTCTTGACGATATCTAAGCATTTCACCGCTACACCGTCAATTCCGCCTACCTCGACTATACTCAAGCCCTGCAGTATCAATGCCACCCCTCTAGTTAAGCTAGAGTATTTCAGCACTGACTTATAAGGCCGCCTACGCCCCCTTTAAACCCAATACTGACAAGA
+
CCCCCGGGGGGGGGGGGGGGGGGGGGGGGGGGGGGGGGGGGGGGGGGGGGGGGGGGGGGGGGGGGGGGGGGGGGGGCGGGGGGGGGGGGGGGGGGGGGDGGGGGGFGGGGGGGGDDDGGGGGGGGGGGFGGGGGGGGFG8?GGFGFGFGFG+D=FFBF6DFG*CFFGFBFFEFDFFFA7AFGGGFGCFFGDFAGGG6;;A*08)67B?CEF6E=FCADE92396(4:DDD@CEEE@C@?@E))).(7>3(
@M00200:205:000000000-AKKM3:1:1101:19941:2668 2:N:0:1
TACTAGGGTATCTAATCCCGTTTGCTCCCCTAGCTTTCGCACCTCAGCGTCAGTAACGGTCCAGTGAGCCGCTTTCGCCACCGGTGTTCCTCCTGATATCTACGCATTTCACCGCTCCACCAGGAGTTCCACTCACCCCAACCGTCCTCGAGCCAGGCTGTATCCGATGCAATTCCCCGGTTGAGCCGGGGGCTTTCACATCGGACGGACCTAGCCGCCTACGTGCGCTTTCAACCCAATACTGAAAAGA
+
CCCCCFGGGGGGGGGGGGGGGGGGGGGGGGGFGGGGGGGGCFGGGGGGGGGGDGG99FEGGGGGEC9FFGGGGGGGGGGGGGGGGGGGGGGGGCGGGGGGGGGGGGGDGGGGGGGFGGGGGCGGGDGGGGGGFC6EG6E=:CEB=?C5D>EDGGG?:EDD8=9DB57+@EFCCEFFFFCAGD3*;D9?ADCFDGFCF?C6EE<D@;;(1-3224CF1CD?<B?.,8)19/()-.).A?(:7?A26)8-8:
@M00200:205:000000000-AKKM3:1:1101:10546:2674 2:N:0:1
TACTAGGGTATCTAATCCTGTTTGATCCCCACACTTTCGTGCCTCAGTGTCAGTTACAGCTTGGTAAGCTGCCTTCGCTATCGGTGTTCTTGACGATATCTATGCATTTCACCGCTACACCGTCAATTCCGCCTACCTCATCTGTACTCAAGCCCTGCAGTATCAATGGCCCCCTCTCAGTTAAGCTGAGATATTTCACCACTGACTTACAGGGCCACCTACGCACCCTTTAAACCCCATACTGACAAAA
+
CCCCCGGGGGGGGGGGGGGGGGGGGGGGGGGGDGGGGGGGGGGGGGGGGGGGGGGGGGGGGFFEFFGGGFFGGGGGGGGGGGG@FFGGGGGGGGCDDFGGGGDGGGGGGGGGGGD>GGGGGGFDFEGFGFGGGG6FFFGEFGGFFFGBGFGDFGGFFGG?D?*CFF9=DC*)38*@FFD+9=DDFEB99=E19=DD<>F865EFFFFEC*18:>DE5?9)3)0305@C9*:C64::*)-(7:=5853*((
@M00200:205:000000000-AKKM3:1:1101:18804:2713 2:N:0:1
TACCCGGGTATCTAATCCTGTTTGCTCCCCACGCTTTCGCGCCTCAGCGTCAGTTATAGGCCAGAAAGTCGCCTTCGCCACTGGTGTTCCTCCACATCTCTACGCATTTCACCGCTACACGTGGAATTCCACTTTCCTCTCCTACACTCAAGTCAACCAGTTTTGGATGCGAACCGGGGTTGAGCCCCGGGCTTAAACACCCAACTTAATTAACCGCCCGCGCGCGCTTTAAACCCAGTACTGACA
+
CCCCCGGGGGGGGGGGGGGGGGGGGGGGGGGGGGGGGGGGGGGGGGGGGGGGGGGGGGGGGGGGGGGGGGGGGGGGGGGGGGGGGGGGGGGGGGGGGGGGGGGGGGGGGGGGGGGEGGGGEFGGGGGGGGGGGGGGGFGFFCFFGF69F6DDGGGFFGGFGGEGDDFFFF95?@DDEFD?FEGGFGGFFGGFF5CDFBGF922@?/)/;EEE36>81:)(232>6=>59C)).5??C::BFA>2:<
@M00200:205:000000000-AKKM3:1:1101:19955:2727 2:N:0:1
TACCGGGGTATCTAATCCCGTTCGCTCCCCTAGCTTTCGCGCCTCAGCGTCAGAAGAGGTCCAGCAACTCGCTTTCGCCACCGGCGTTCCTTCCGATATCAACGCATTTCACCGCTCCACCGGAAGTTCCAGCTGCCCCTACCTCCCTCCAGCCGATCAGTATCCAAGGCACTTTTCCGGTTAAGCCGAAAGATTTCACCCCGGACTGGATCGACCGCCTACGCGCCCTTTACACCCAATACTGACAAGA
+
CCCCCGGGGGGGGGGGGGGGGGGGGGGGGGGGGGGGFGGGGGGGGGGGGGGGGGGGGGGGGGGGGGGGGGGGGGGGGGGEEGGGGGGGGGGGGGGGGGGGEFFGGGEEFGGGGGGFGGG@FEEGEGGGGGGGGGGGEFFDFGCFCFGFGEGGGF55@EGFGGFG<FGGF@?BF>FFFFGEGGCFFGCDEG5>;E9@=7C=DBF9>>@F;?-432C8>DF?:<?345>5357)6AAFE:?B:D<BAFF>78
@M00200:205:000000000-AKKM3:1:1101:24941:2736 2:N:0:1
TACTAGGGTATCTAATCCCGTTTGCTCCCCTAGCTTTCGCGCCTCAGCGTCAGTACGCGTCCAGAGAGCCGCCTTCGCCACCGGTGTTCCTCCCAATATCTACGCATTTCACCGCTACACTGGGAATTCCGCTCTCCTCTCCGCGACTCAAGCCAGATAGTTTCCGAAGCGGGTCCCCGGTTGAGCCGGGGGATTTCACAACGGACTTATCCGGCCGCCTACGCGCCCTTTAAACCCAATACTGAAA
+
CCCCCGGGGGGGGGGGGGGGGGGGGGGGGGGGGGGGGGGGGGGGGGGGGGGGGGGGGGGGGGGGGGGGGGGGGGGGGGGGGGGGGGGGGGFGGGGGGGGGGGGFCEGGEFCGGGG?CFGGGGGGCGGGGGFGGGGGGFGFFGGFGDG9;AGGGGGF5BFBGGFGFFCE>E5549DFAAGAEG);FFGBFD58<CC68AFABFFB0(3365:AFFGE>DB(43:EFG)77>)-42<?GFFBB)6>2).
@M00200:205:000000000-AKKM3:1:1101:24495:2753 2:N:0:1
TACGCGGGTATCTAATCCTGTTTGCTCCCCACGCTTTCGAGCCTCAGCGTCAGTAATGGACCAGTATGTCGCCTTCGCCACTGGTGTTCTTCCGAATATCTACGAATTTCACCTCTACACTCGGAGTTCCACATACCTCTTCCATACTCAAGATAGCCAGTATCAAAGGCAATTCCAAGGTTGAGCCCTGGGCTTTCACCTCTGACTAAACTATCCGCCTACGCTCCCTTTAAACCCAGTACTGACA
+
CCCCCGGGGGGGGGGGGGGGGGGGGGGGGGGGGGGGGGGGGGGGGGGGGGGGGGGGGGGGGFGGGGGGGFGGGGGGGGGGGGGGGGGGGGGGGEGFGGGGGGGGGGFFGGGGGGGFFFGGGGGGFGEGGGFFFFGGGFGFFGGFGFGFGCGGGGGFF=FF3+;CBDFE6EFDFEFFFFGFGFGCFGCF??6F>CFGFEAEF56EFE*>6BFCFFGC=D>):0229:AGGF3*/*07:10(34<E?()
@M00200:205:000000000-AKKM3:1:1101:17436:2761 2:N:0:1
TACGAGGGTATCTAATCCTGTTTGCTCCCCACGCTTTCGCGCCTCAGCGTCAATCACGGGCCAGATAGCCGCCTTCGCCACCGGTGTTCTTCCCAATATCTACGAATTTCACCTCTACACTGGGAATTCCACTATCCTCTCCCGCATTCAAGCTCATCAGTATCAAGCGCAGCCCCCAGGTTGAGCCCGGGAATTTCACGCCTGACTTGATAAGCCGCCTACGCGCCCTTTAACACCAGTACTGACAAGA
+
CCCCCGGGGGGGGGGGGGGGGGGGGGGGGGGGGGGGGGGGGGGGGGGGGGGGGGGGGGGGGGGGGGGGGGGGGGGGGGGGGGGGGGFEGGGGGGGGGGGGGGGGGGGGGGGGGGGFGFGGGGGGGGGGFGGGGGGGGFGFFGGBDED=FFGGGGGFFGGFGGFGFFGGFGFAEDFFEDG5DFGGFGGFFGEFFGGGA5FBDFDFBBFCE=CF)4B96CE6;81>0E>D<5>49)).2,3<DF24)4)61:
@M00200:205:000000000-AKKM3:1:1101:9527:2769 2:N:0:1
TACTGGGGTATCTAATCCGGTTTGCTCCCCACGCTTTCGCTCCTCAGCGTCAGGGTAGGCCCAGAAGGCCGCCTTCGCCACTGGTGTTCCTCCCGATATCTGCGCATTTCACCGCTACACCGGGAATTCCACTCTCCTCTTCCGGACTCTAGCCCGACGGTTTCCATCGACGTCTCGAGGTTGAGCCTCGAGTTTTCACAACGGACCTGCCGGGCCGCCTACACGCCCTCTAAACCCAATACTGACAAGA
+
CCCCCGGGGGGGGGGGGGGGGGGGGGGGGGGFGGGGGGGGGGGGGGGGGGGGDGGGGGGGFGGGGGGGGGGGGGGGGGGGGGGGGGGGGGGGGGGGGGGGGGGGGGDGGFGGF6EFGGGGGGGGGEFFGGGGGGGGFFGFFGGFGFGAC?FCEGGFEGDBEGFGFFGG>??AE=FFFFGBFFGFFG?AF*CEFGGGFEDFEFFB<9(38(309;8=(/7:??BF<=))/*(-6:::C?0()444>:?)8:
@M00200:205:000000000-AKKM3:1:1101:12883:2784 2:N:0:1
TACCAGGGTATCTAATCCTGTTTGATCCCCACACTTTCGTGCCTCAGTGTCAGTTAAAGCTTAGTAAGCTGCCTTCGCAATAGGTGTTCTTGACGATATCTAAGCATTTCACCGCTACACCGTCAATTCCGCCTACCTCAACTTTACTCAAGTCCATCAGTATCAATGCCACCCTCCCGGTTAAGCCGGGATATTTCAGCACTGACTTAATAGACCACCTACGCACCCTTTACACCCAATACTGACAAGA
+
CCCCCFGGGGGGGGGGGGGGGGGGGGGGGGGGGGGGGGGGGGGGGGGGGGGGGGGGGGGGGGGGGGGGGGGGGGGGGGGGGGFFGGGGGGGGGFGEGGGGGGGFEDFGGGGGGDGFGGGGGEEEFGGGGCEGGEGGG6DDFGGBGFGEGFGGGGGFFFGFGFBGFFGGFGFF?>FFEFD>EE>GFGGFF>EFFAFFFECEAC5:CEECE@E5;AFG5D>CF5>DAEDG>C=EEA:4E=23>=EFFB@=BF
@M00200:205:000000000-AKKM3:1:1101:24565:2802 2:N:0:1
TACGCGGGTATCTAATCCTGTTCGCTCCCCACGCTTTCGCTCCTCAGCGTCAGTATCGGCCCAGAGACCCGCCTTCGCCACCGGTGTTCTTCCGGATCTCTACGCATTCCACCGCTACACCCGGAATTCCATCTGCCTCTACTGTGCTCAAGCTCGACAGTTCGCACGGCCGACTCGGGGTTGAGCCCCGAGCTTTCACCGCACGCTTGTCAAGCCGCCTACGCGCCCTTTCAGCCCAATACTGACAAGA
+
CCCCCGGGGGGGGGGGGGGGGGGGGGGGGGGGGGGGGGGGGGGGGGGGGGGGGGGGGGGGGGGGGGGGGGGGGGGGGGGGGGGGGGGGGFGGGGGGDEF9EFGGGGGGGGGGGDGFGGGGGGGGGGGGGGGGGGGFGFGFFGGFEFGFFFGCFGGFFGGE<FEGFFGGFGF=52AFFEGFGEGGFGG>BGGDEGGGFBGA?BFFFF6:BFFFFFGFFGE?FBF:0CDG)7:)6<<:G?:0:?A2<?<A<<
@M00200:205:000000000-AKKM3:1:1101:12010:2802 2:N:0:1
TACTGGGGTATCTAATCCTGTTTGCTACCCACGCTTTCGCGCCTCAGCGTCAGATGCGGACCAGGGACTCGCCTTCGCCGCCGGTGTTCCTCTCGATATCTACGCATTTCACCGCTCCACCGAGAGTTCCAGTCCCCCCTACCGCCCTCTAGAACCGTGGTTTGGCGCGCACTTCCCCGGTTGAGCCGGGGGATTTCACACGCCACCTTCGGAACCGCCTACGCGCCCTTTCAACCCAATACCGAAAAGA
+
CCCCCGGGGGGGGGAFGGGGGGGGGGGFFGGGFGGGGGGGGFEGGGGGGFFGGGGGGGCFFGGGGGCGGGGGGGGFFEGGGECC7CBFFFGG;EGGDG>GGGGGGCFGFFGG9>EBC=@<B>EEEE?CDGFFGGDF,@6=?EFBEEGAGF7@BFC*@C>5D>>7=?D:)*8:FFFB;)/81CCFFGFBFGC@3***94<<BB>?036?)(-,,4E86DB(4:?765>D)*,)-:42*(4(5))((((,41
@M00200:205:000000000-AKKM3:1:1101:14807:2817 2:N:0:1
TACTCGGGTATCTAATCCTGTTCGATCCCCACGCTTTCGTGCCTCAGCGTCAACTATAGCTTAGTAAGCTGCCTTCGCGATCGGTGTTCTGAATCATATCTATGCATGTCACCGCTACATGATTCATTCCGCCTACTCCATCTATGTTCTAGCTCTACAGTATCAACGGCTCGCCTGAGTTAAGCTCAAGTCTTTCACCATTGACTTATAACGCCGCCTACGCACCCTTTAAACCCAATACTGACAAGAT
+
CCCCCGGGGGGGGGGGGGGGGGGGGGGGGGGGGGGGGGGGGGGGGGGGGGGGGGGGGGGGGGCGGGGGGGGGGGGGGGGGGGGGGGGGGGGGGGGGFGFCFGFGGGFFGFGGGGGEGGGGGGGGFGGGGGGGDGGFGFFEFGGFGFGFGFFGGGGFFGFFFGEGEFFGEEEFFAEFFFFFGG7FFF7CF6EFFEEDFCC5C5*;EFAC5AEEFA:8);?>B=2:=E4:CF;5678@C;,/=?)9@@)/67
@M00200:205:000000000-AKKM3:1:1101:17245:2820 2:N:0:1
TACTGGGGTATCTAATCCCGTTTGCTCCCCTGGCTTTCGTGTCTCAGCGTCAGCGAGCCCCCAGCGACCTGTTTTCACCATCGGCGTTCCAAACGATATCTACGCATTTCACCGCTCCACCGTTTGTTCCGGTCGCCCCTAGGCTGCTCAAGATCGCCAGTATGCCCAGCCGTTCCACGGTTGAGCCGTGGGATTTCACAAGACACTTAACGATCCGCCTACACACGCTTTAAACCCAATACTGACAAGA
+
CCCCCGGGGGGGGGGGGGGGGGGGGGGGGGGGGGGGGGGGGGGGGGGGGGGGGGGGGGGGGGGGGGGGGGGGGGGGGGGGGGDGGGEGGGGGGGGGGGGGGGGGGGGGGGGGGDGDGFGGGGGGGGGGGGGDDGGGCDGDFGGFGFDEGFGCFGFFFGGBFFCG@F>CFGFFFFFFFFGFGGGGFEGFFGGFFGDFF<CCEF;@E8EACFE0(4BE?GFD<;2.5C@D55?D):<7CF?FFFFFAFFA:(
@M00200:205:000000000-AKKM3:1:1101:13584:2833 2:N:0:1
TACGAGGGTATCTAATCCTGTTCGCTCCCCATGCTTTCGCTCCTCAGCGTCAGGTAATGCCCAGAGAACCGCCTTCGCCACCGGTGTTCCTCCTGATATCTGCGCATTCCACCGCTACACCAGGAATTCCGTTCTCCCCTGCATACCTCTAGTCCGCCCGTATCGGAAGCACGCTCAAGGTTGAGCCTTGAGTTTTCACTCCCGACGTGACGGACCGCCTACGAGCCCTTTAAACCCAATACTGACAAGA
+
CCCCCGGGGGGGGGGGGGGGGGGGGGGGGGGGGGGGGGGGGGGGGGGGGGGGGGGGGGGGGFGGGGGGFGGGGGGGGGGDGGGGFFCFGGGGGGGGGGGGGGGGFEGGGAFFGGGFGGGGFGGGGGGGGGGGFGDG@:E5DFGFGFGFFFFDFFC>EGD>EGBGABGEDCFCAB>?BFGFGFGGFGGAFCFFFDCGF?FEE5@>>=2>@BF?@FG86D);7;@F<?7C>2).5237C((,33)-672617
@M00200:205:000000000-AKKM3:1:1101:9736:2839 2:N:0:1
TACTAGGGTATCTAATCCTGTTTGCTCCCCACGCTGTCGCGCCTCAGTGTCAGCAACGGCCCAGCAGAACGCCTTCGCCACTGGTATTCTTCCCGATCTCTACGCATTCCACCGCTACACCGGGAATTCCATCTGCCCCTACCGTGCTCTAGCTCGCCAGTCTGACCGGCAGCCCCGGAGTTGAGCCCCGGGATTTCACCAGCCACTTAACGGGCCACCTACGCGCCCTTTAAAACCAATACTGACCAGAC
+
CCCCCGGGGGGGGGGGGGGGGGGGGGGGGGGGGGGGGGGGGGGGGGGGGGGGGGGGGGGGGGGGGGGGGGGGGGGGGGGGGGGGGGGGGGGFGGEDFGGGGGGDEGGGGFGGGGGFGGGGGGGGGGGGGGGGGGGGGFGFFGGFGFGDGFGDGDFDEGGAFGFGFFGG5>B5@CBFDD*?FGG+AFGFFGGFEGGGFCGF3=DFFF8<)>A;BFGGBGF1:4(0-:5CC7)<B))3A<07).)693(42?(
@M00200:205:000000000-AKKM3:1:1101:22680:2846 2:N:0:1
TACTAGGGTATCTAATCCCGTTTGCTCCCCTAGCTTTCGCGCCTCAGCGTCACGAGCACCCCAGAAGATCGCTTTCGCCACCGGCGTTCCTCCCGATATCTACGCATTTCACCGCTCCACCGGGAGTTCCATCTTCCCCTGATGCTGTCTAGCACGGCCGTCGCCCGGGCAATTCCTCGGTTGAGCCGAGGGCTTTCACCCGAACCGTACCGCACCGCCTACGCGCCCTTTACACCCAATACTGACCAGAC
+
CCCCCGGGGGGGGGGGGGGGGGGGGFGGGGGGGGGGGGGGGGGGGGGGGGGGGGGGGGGGGGGGGGGGGGGGGGGGDGGGEGGDGGGDGFGGGGGGG@EGFGGGGGGGGGGGFGGDGGGGGGGGB>BFGGFGGCDGDFGFFGGFGFGEGF7CFGF5?EGFGGFGAEGEFGDFAFFF6FGB:GDGFGC)8C5B):=CF)=<@7991>9?<F:69;EGBGE08:1)-:7D)5>))48:GF38)3).)((56((
@M00200:205:000000000-AKKM3:1:1101:20143:2847 2:N:0:1
TACCGGGGTATCTAATCCTGTTCGCTCCCCACGCTTTCGCTCCTCAGCGTCAGTGTCGGCCCAGAGACCCGCCTTCGCCACCGGTGTTCCTCCTGATATCTGCGCATTTCACCGCTACACCAGGAATTCCAGTCTCCCCTGCCGAACTCAAGTGATGCCCGTATCGACCGCACGCTCAGGGTTAAGCCCCAAGTTTTCACGACCGACGTGACACACCGCCTACGAGCTCTTTAAACCCAATACTGACA
+
CCCCCGGGGGGGGGGGGGGGGGGGGGGGGGGGGGGGGGGDGGDGGGG8FFGGGGGGFGGGEEGGGGGGGCGGGGGGGG:FCGGGGGGGGGGGGGGGGFGGGGGGGGGGFGDGGGG>CFFGGGFGGGGEDFGFGGGGGFDDFGGFC?DBFFGGGGGFF9?F>9A9C578BEFFFB>5?DFFC48?A9G65?E>==@D=CGFFFFFF9>F62?FA0*/2)81(,,7:8@3CF3)6>));<?:4)))..(4
@M00200:205:000000000-AKKM3:1:1101:11908:2902 2:N:0:1
TACTGGGGTATCTAATCCTGTTTGCTCCCCACGCTTTCGTGCCTCAGTGTCAGGAACGTTCCAGAGCGCCGCCTTCGCCACCGGCCTTCCTCCCGATCTCTACGCATTTCACCGCTACCCCGGGAATTCCGCGCTCCTCTCCCGCCCTCCAGCTAGGCAGTCACCTGCCACCTTCCTGGGTTAAGCCCAGGTCTTTCCCACAGGTCTTACCTAACCACCTCCGCACCCTTTCAACCCAGTACTGACAAGA
+
CCCCCGGGFGGFGGGGGGGGGGGGGGGGGGFFGDGGGA6EDE@CFGEFG<FFGG@FFGGGGCFGGGFFEG@EGGGGCEGGGGECGGGGGGGGFGGCCE89CFFDC8FG,4=F,6=9>C,A>EG7=>EEGFG60@6CG?10;DEDG>C5C*@7?CG6CFG>89AC@F4,*5;<?=FFFFG>F8CD8C<;ADFA;FG8>E6*=7=4)/17??437;F5@GE;164)(37C<4,)-.)48(,,)))))582(1
@M00200:205:000000000-AKKM3:1:1101:13615:2922 2:N:0:1
TACCGGGGTATCTAATCCTGTTTGCTCCCCACGCTGTCGCGCCTCAGTGTCAGCAACGGCCCAGCAGAACGCCTTCGCCACTGGTGTTCTTCCCGATATCTACGCATTCCACCGCTACACCGGGAATTCCATCAGCCCCTACCGTGCTCGAGCCCGGCAGTCTGACCGGCAGCCCCGGAGTTGAGCCCCGGGATTTCACCAGCCACTTACCGAGCCACCTACGCGCCCTTTAAACCCAATACTGACAAGA
+
CCCCCGGGGGGGGGGGGGGGGGGGGGGGGGGGGGGGGGGGGGGGGGGGGGGGGGGGGGGGGGGGGGGGGGGGGGGGGGGGGGGGGGGGGGGGGGGGGGGGGFFFEGDGGGGGGGDEGGGGGGDGGGFFFGFGF8DGDEGDFGFEGFGFFBC7CCGBFGGFGGEGFFGDBCBFE7ABEFGDBF7+86EFEGGFF5:FFAFF?::6<0>DFFBFF(:*8DF??2239C>D)929A<ABG<?87:AA97?2<?
@M00200:205:000000000-AKKM3:1:1101:13030:2924 2:N:0:1
TACCGGGGTATCTAATCCTGTTCGCTACCCACGCTTTCGCTCCTCAGCGTCAGGTAAGGCCCAGAGAGCCGCCTTCGCCACCGGTGTTCCTCCTGATATCTGCGCATTTCACCGCTACACCAGGAATTCCACTCTCCCCTACCTGCCTCTAGCCGAGCAGTATCGAACGACTCCCCACGGTTGAGCCGTGGTATTTCACGTCCGGCTTGCACGGCCGCCTACGAGCTCTTTAAACCCAATACTGACA
+
CCCCCGGGFGGGGGGGGGGGGGGGGGGGGGGGGGGGGGGGGGGGGGGGGGGGGGGGGGGGGGGGGGGGFGGGGGGGGGGGGGGGGGFGGGGGGGGGDFCGFGGGCGGDCGGGGGGBGGGGGGGGFEFGGGGGGGGF?FEDFFGFGFGBGFGFFGGFFGGFGGCDFFGGFGFFFFFFFEGFGDGGAFEFFGGFFFGGF5:5@D@0(399BF)439EE>G><??:>?C>F*:<AB<<(;841>:)).,<
@M00200:205:000000000-AKKM3:1:1101:20155:2928 2:N:0:1
TACTAGGGTATCTAATCCTGTTTGCTCCCCACGCTTTCGCGCCTCAGCGTCAGAACCGGACCAGTTAGCCGCCTTCGCCACTGGTGTTCCTTCCTATATCTACGCATTTCACCGCTACACAGGAAATTCCACCACCCTCTACCATACTCTAGCCTGCCAGTTTTGGATGCAGTTCCCAGGTTGAGCCCGGGGATTTCACATCCAACTTAACAAACCACCTACGCGCGCTTTAAACCCAATACTGACAAGA
+
CCCCCGGGGGGGGGGGGGGGGGGGGGGGGGGGGGGGGGGGGGGGGGGGGGGGGGGGGGGGGGGGGGGGGGGGGGGFDGGGDGGGFGGGGGGGGGGGGGGGGDFFFGGGGGGGGGGFDFGFGGGGGFFGGGCEFEFCEAFFFGGFGFGEGFGGGGFFFFGFEGB7)@FEFGFFFEFFFFGFGCFFF?FFEGGFFGC4@6DEC@BEFF3@EFFEFBE59F;:@=(::=D3C5?<<7;:C?11::AAF?D4:7
@M00200:205:000000000-AKKM3:1:1101:21682:2931 2:N:0:1
TACTGGGGTATCTAATCCCGTTCGCTACCCTGGCTTTCGTACCTCAGCGTCAGTTGAGACCCAGTGAGCCGCCTTCGCCACCGGTGTTCCTTAGGATATCAACGCATTTCACCGCTCCACCCTAAGTTCCGCTTACCTCTGTCTCACTCAAGCACAGCAGTATCGAGAGCAGTTCCTCAGTTAAGCTGAGGTATTTCACTCCCGACTTGCTGCACCGCCTACGCACCCTTTAAACCCAGTACTGACAAGA
+
CCCCCGGGGGGGGGGGGGGGGGGGGGGGGGGGFGGGGGGGGGGGGGGGGGGGGGGGGGGGGGGGGGGGGGGGGDGGGGGGGGGGGGGGGGGGGGGGFGGGGGGGGGGGGGGGGGGFGGGGGGGGGGGGFGGGGGGGGFGFFGGFGFGFGFFGGFFFFEGFGGEGFFGFEGFFFFFFFFGFGGDFFGGF>F7@CEFCEEGCEDFBDF29BEE@E=FGFGF9@3@B2=BDGCE3C9<3B<(/;ACEEF<>33
@M00200:205:000000000-AKKM3:1:1101:7658:2931 2:N:0:1
TACGCGGGTATCTAATCCTGTTCGCTCCCCACGCTTTCGCGTCTCAGCGTCAGTACCGTTCCAGAGAGCCGCTTTCGCCACGGGTGTTCTTCCTGATATCTGCGCATTTCACCGCTACACCAGGAATTCCACTCTCCTCTCCCGGACTCTAGCCAGGGGGTTTCGGTCGACCTCTGAAGGTTGAGCCTCCAGTTTTCACAACCGACCTACCTGACCGCCTACACGCTCTTTAAACCCAATACTGACACGA
+
CCCCCGGGGGGGGGGGGFGGGGGGGEGGGGGGGGGGGGGGGGGDFGGGGGGGEGGGGGGGGGGGGGGGGGGGGEGGGGGGGG@CFFGDGFGGGGGGGGGGGGGGGGGGGGGGGCEBGGGGGGGGFGGFGCCFGGGG8FFEFGGBEED=FFF7AFG>>EGFGGFGD>CE>5?@BFFFF+68FC56=EEAADC47<CFFFGCFD<9017>B???27?<9CD:68:FFC;C7CF4445(/43())))),5)-(
@M00200:205:000000000-AKKM3:1:1101:11938:2937 2:N:0:1
TACGGGGGTATCTAATCCCGTTTGCTACCCTAGCTTTCGTGCCTCAGCGTCAGTAGAGACCCAGTAAGCCGCCTTCGCCACCGGTGTTCCATCGGATATCAACGCATTTCACCGCTCCACCCGATGTTCCGCTTACCTCTGTCTCACTCAAGCACAGCAGTATCGAGAGCAGTTCCTCAGTTGAGCTGAGGTATTTCACTCCCGACTTGCTGCACCGCCTACGCACCCTTTAAACCCAATACTGACA
+
CCCCCGGGGGGGGGGGGGGGGGGGGGGGGGGGGGGGGGGGGGGGGGGGGGDGDFGGGGGGGGGGGGGGGGGGGGGGGGF@FGGGGGGGGGGFGGGGEGGGGFFGGGGE8BFFGGCDGGGGGGGGGGGGGGGGDCDFGFGFFEGFGFGFGFFFGGGAFGGFGGFFF5DFEGFFAEFF6FFFGGG79?F4/*9A;7<CFFG?4299(0>9EEFF)(58(:)216;>1?DD88EB><<1;60<BF<)-.4
@M00200:205:000000000-AKKM3:1:1101:20335:2943 2:N:0:1
TACCCGGGTATCTAATCCTGTTTGCTCCCCACGCTTTCGTGCATGAGCGTCAGTGTTGGCCCAGAAGGCTGCCTTCGCCATCGGTGTTCCTCCACATCTCTACGCATTTCACCGCTACACGTGGAATTCCACCTTCCTCTGCCACACTCCAGTTCCGTAGTTTCGAGCGCAATTCCCAAGTTAAGCTCGGGGATTTCACACTCGACTTGCGGAGCCGCCTGCGCACACTTTAAACCCAATACTGACAAGA
+
CCCCCGGGGGGGGGGGGGGGGGGGGGGGGGFGGGGGGGGGGGGGGGGGGGGGGGFGGFGGGGGGGGGGGGGGGGGGGGGGGGDGGGGGGGGGGGGGGGGGFGGGGGFFGFGGGGGBDFGGGGGGGGGFGGFGGGGGGFGFFGGFDFGDFFGGGGFFFGF?ECDF9FFG5=BFFFFF5ACFGE@<FF76@DGEEE?CFEFE;:BFD522>EF@F>GE0957=@;3::>F5CEEF<7:E?:1:>AAB(542?
@M00200:205:000000000-AKKM3:1:1101:22757:2950 2:N:0:1
TACCAGGGTATCTAATCCTGTTTGCTCCCCACGCTTTCGTGCATGAGCGTCAGTATTGGCCCAGAAGGCTGCCTTCGCCATCGGTGTTCCTCCACATCTCTACGCATTTCACCGCTACACGTGGAATTCCACCTTCCTCTGCCATACTCCAGCACCGTAGTTTCGAGCGCAATTCCCAAGTTAAGCTCAGGGATTTCACACTCGACTTGCGCGGCCACCTGCGCACACTTTAAACCCAATACTGACAAGA
+
CCCCCGGGGGGGGGGGGGGGGGGGGGGGGGGGGGGGGGGGGGGGGGGGGDGGGGGGGGFGFGGGGGGGGGGGGGGGGGGGGGGGGGGGGGGGGGGGFGGGGGGCEGGGGGGGGGGFDFGGGGGGGGGGGFGGGGGGGFGDFFGFGFGFGFGCFGGFFGGBGGFGAFGGFGFFDBFFFFCAGFGFFGDFFGGFFFF5@EFACCCCFBFFFFFF>5C=2?FB=818:?:4>D3<5;A@GD((/65)542<08
@M00200:205:000000000-AKKM3:1:1101:20813:2954 2:N:0:1
TACTCGGGTATCTAATCCCGTTTGCTCCCCTAGCTTTCGCGCCTCAGCGTCAAGAACAGGCCAGGTAGTCGCCTTCGCCACTGGTGTTCCTCCCGATATCTACGCATTTCACCACTACACCGGGAATTCCACTACCCTCTCCTGCCTTCGAGTCGATCAGTATCGCGTGACCCTCCCCAGTTGAGCCGGGGGCTTTCACACGCGACTTGAACGACCGCCTGCGCGCTCTTTATACCCAATACTGAACAGA
+
CCCCCGGGFGGGGGGGGGGGGGGGGGGGGGGGGGGGGGGGGGGGGGGGGGGGGGGGGGGGGGGGGGGCFGGGGGGGGGGGGGGGGGGGGGGGGGGGGGGGGGGGGGGGGGGGGGGFGGGGGDGGGGGGGGGGFGGCGFGBBGGFGFGDGFGGFGGFFGGFGD9D@BGEBEF>FDFEFFG5CFGGFGGFFGGFFGGFFEGEFFF91>;(;A??<:EGFGF?3695;C5C3:4>D94>G?(,:?A)4)(431
@M00200:205:000000000-AKKM3:1:1101:22705:2966 2:N:0:1
TACTGGGGTATCTAATCCTGTTTGCTCCCCACGCTTTCGTGCATGAGCGTCAGTGTTGGCCCAGAAGGCTGCCTTCGCCATCGGTGTTCCTCCACATCTCTACGCATTTCACAGCTACACGTGGAATTCCACCTTCCTCTGCCACACTCCAGCCACGTAGTTTCGAGCGCAATTCCCAAGTTAAGCTCGGGGATTTCACACTCGACTTGCGCGGCCGCCTGCGCACACTTTAAAACCAGTACTGACAAGAC
+
CCCCCGGGGGGGGGGGGGGGGGGGGGGGGGGGGGGGGGGGGGGGGGGGGGGGGGGGGGGGGGGGGGGGGGGGGGGGGGGGGGGGECGGGGGGGGGGFGGGFGGGGGGGGGGGGGGFGGGGGGGDGGGGGGGGGGFGGFGFFGGFGFGFGFGFGGGFFGF?EGDFFFGGFGFFFFFBDF=AFGGGFFB9?CCBBG62BEFEF>:==AADEF>==@EG>D8;1/3>6C:F5?)44))3C?0-).:<24).21(
@M00200:205:000000000-AKKM3:1:1101:10304:2972 2:N:0:1
TACTAGGGTATCTAATCCCGTTTGCTCCCCTAGCTTTCGCGCCTCAGCGTCAGTGTCGGTCCAGGAAGCCGCCTTCGCCACCGGTGTTCCTCCGGATATCTACGCATTTCACCGCTACACCCGGAATTCCGCTTCCCTCTCCCGAACTCAAGCCCCGCAGTTTTCCGCGCCATTCCCCGGTTGAGCCGGGGGATTTCACGCGGAACTTACGGAACCGACTACGAGCCCTTTAAACCCAATCCTGACAAGAC
+
CCCCCGGGGGGGGGGGGGGGGGGGGGGGGGGGGGGGGGGGGGGGGGGGGGGGDGGGGGGGGGGGGGGGGGGEGGEGGGGGGGGGFGGGGGGGGGGEDGGGGGGGGEGGGGGGGGGFGGGGGGGGGGGFFC8CCEGGGFGFFGFDEFGDFFFFFFFBEEGFGGFCAFDGFGA4AEF=AFG>@:5CFGGF>DGDFG6C4AC<(72(432A79<??(:A2)72;00)(2)995)-66)4/34((.).)(,6(.(
@M00200:205:000000000-AKKM3:1:1101:8972:2988 2:N:0:1
TACTAGGGTATCTAATCCTGTTTGCTCCCCACGCTGTCGCGCCTCAGTGTCAGCAACGGCCCAGCAGAACGCCTTCGCCACTGGTGTTCTTCCCGATATCTACGCATTCCACCGCTACACCGGGAATTCCATCTGCCCCTACCGTGCTCGAGCCCGGCAGTCTGACCGGCAGCCCCGGAGTTGAGCCCCGGGATTTCACCAGCCACTTACCGAGCCACCTACGCGCCCTTTACACCCAATACTGACAAGA
+
CCCCCGGGGGGGGGGGGGGGGGGGGGGFGGGGGGGGGGFGDGGGGGAFGFGGGGGGGGGGGGGGGGGGGGGEGGGGGGGGGG<EGGGGGGGGGGGGGGGGGGGGGG>GGFGFFGGBDGGGGGGGGEGGGGGGGGGG=F8=FGGFGFGDFFGD+=DFFGGFGG@CEBGEBGFFF95AF>:BCCGF;FEFFGGBF56*;<C8@3;;:?(49A:B69>=?DF(88?>(::D<<?92421:::::D2<AF>:12
@M00200:205:000000000-AKKM3:1:1101:12140:3000 2:N:0:1
TACCAGGGTATCTAATCCCGTTCGCTCCCCACGCCTTCGCGCCTCAGCGTCAGGGACGGCCCAGCTGGCCGCCTTCGCCACGGGTGTTCCGCCTGATCTCTACGCATTTCACCACTACACCAGGCATTCCACCAGCCCCTACCGCCCTCAAGCGGTGCGGTCCCCGACGACCCTCCCCGGTTGAGCCGGGGGCTTTCACGCCGGGCAAGCACCGCCGCCTGCGCGCGCTTTACACCCAGGAGTGACAAGA
+
CCCCCCEEFGGGGGGGGGGGGGFGDEFGGGGEGDFFGGGGGGDGGGGGGBCCEFDFGEDCGGGGGGGGGGFFGGG9DFGGGGEGGE@FGFEGGGGGFF=FGFFCGE@CCFGGFEGDGF==DFFEFGGFEEEAFGGG@BD>FEF9>DGBGFG;FDGEDGGFEGBC4@4=?5?FE18BFFGFE8:48CCEEDEB:*2*/5?<F:969>((,-2??(:1(1.(-((09=5C)/(:A232C1((((,(64-.(,
@M00200:205:000000000-AKKM3:1:1101:10586:3002 2:N:0:1
TACTGGGGTATCTAATCCTGTTTGCTCCCCACGCTTTCGCGTCTCAGCGTCAGTACCGTCCCAGCGAGCTGCCTTCGCCATTGGTGTTCCTCCCGATATCTGCGCATTTCACCGCTACACCGGGAATTCCACTCGCCTCTTCCGGACTCTAGCCCGACAGTATCAACCGGCTTTCAAGGGTTGAGCCCTTGACTTTCACAGCTGACTTACCGGACCGCCTACACGCTCTTTAAACCCACTACTGACAAGA
+
CCCCCGGGFGGGGGGGGGGGGGGGGGGGFGGGGGGGGGEGGGGGGGGGGGGGGCFGGGGGEGGGGGGDGGGGGGGGGGGEGGGFFFFCEFFGFFGGGGGGGGFGGGGGGGFFGEGFGGGGGGGGGGGGGGGGGGGGC>GFFFGFE5DAFFGGGGGFFGG9<E@EFFGG*?BAE2?F+BFFGCCGFGGFFGFFFCF>CEFC9;@@FFFEEEF@0>>?>DEBF<BF25)177AABB7<E?(.8?A<):?A(,
@M00200:205:000000000-AKKM3:1:1101:21094:3003 2:N:0:1
TACTAGGGTATCTAATCCTGTTCGCTCCCCACGCTTTCGCGTCTCAGCGTCAGTACCGTCCCAGAGAGCCGCCTTCGCCACGGGTGTTCTTCCTGATATCTGCGCATTTCACCGCTACACCAGGAATTCCACTCTCCTCTTCCGGACTCTAGCCAGACGGTTTCCATCGACCTCTAGAGGTTAAGCCTCTAGTTTTCACAACGGACCTGCCTGGCCGCCTACACGCCCTTTAAACCCAATACTGACA
+
CCCCCGGGGGGGGGGGGGGGGGGGGGGGGGGGGGGGGGGGGGGGGGGGGGGGGGGGGGGGGGGGGGGGFGGGGGGGGGGFGGGGGGGGGGGGGGGGFFGGGGGGGGGGGGGGFCE?DF=FGGGGGGGGGCFGGGGGGFFEFGGFGEDBFFF7EGFBFGGFGGFCEFFGBGEFFFFB><FFGFCF9FGFFGFFF:FF>EG*7>>225(7>2:<ADF=9DF;7@(8;C):8D:BFFA:>0(.,:A<A>2
@M00200:205:000000000-AKKM3:1:1101:12476:3034 2:N:0:1
TACAGGGGTATCTAATCCTGTTTGCTCCCCACGCTGTCGCGCCTCAGTGTCAGCAACGGCCCAGCAGAACGCCTTCGCCACTGGTGTTCTTCCCGATATCTACGCATTCCACCGCTACACCGGGAATTCCATCTGCCCCTACCGTGCTCGAGCCCGGCAGTCTGACCGGCAGCCCCGGAGTTGAGCCCCGGGATTTCACCAGCCACTTACCGAGCCACCTACGCGCCCTTTGAACCCAATACTGACAAGAC
+
CCCCCGGGG7FFFGGFGGGGGGGGGGGGGGGGGGGGGGGGGGGGGGGGGGGGGGGGGGGGFGGGGGGGGGGGGGGGGGGGGGGGGGGGGGGGGCFFFGGGGGGGGGGGG,EFGGGFGGGGGGGGEGFGGGGGGGGGFFFBFGFAFFG)B?EC69DEEGGFFGFFFFDCBED>FF65?873*3@7;>C>>DGFBE*2+<EE@8?1:?0)-9>B06EE:F)4:0(.(8799*8)6<:<E?8,)42:<,4<(3,
@M00200:205:000000000-AKKM3:1:1101:18352:3053 2:N:0:1
TACGCGGGTATCTAATCCCGTTTGCTCCCCTAGCTTTCGCGCCTCAGCGTCAGTGTCGGGCCAGATGAGCGCTTTCGCCACCGGTGTTCCTCCTGATATCTACGCATTTCACCGCTACACCAGGAATTCCCTCATCCTCTCCCGTACTCTAGCCAAGCAGTTTGAGATGCCGGTCCTCGGGTGAGCCGAGGGATTTCACATCTCACTTACTCGACCGCCTACACGCCCTTTAAACCCAATACTGACAAGA
+
CCCCCGGGGGGGGGGGGGGGGGGGGGGGGGGGGGGGGGGGGGGGGGGGGGGGGGGGGGGGGGGGGGGGGGGGGGGGGGGEGGGGGGGGGGGGGGGGGGGGGGGGGGDGGGGGGCEEGGGGGGGGGGGGFGGGGGDFGFGFFGGFGFGFGFGFFGGFFGGFFGFGFFGGFG6=AFABFFGFGFDF6CGFFGGFDGGCFEFE<;79)93?EFEFDFEGFGE?:???BE3C9*?FFFAB88:12)6><:>9:<
@M00200:205:000000000-AKKM3:1:1101:17691:3071 2:N:0:1
TACCCGGGTATCTAATCCCGTTCGCTCCCCTAGCTTTCGCGCCTCAGCGTCAAGAATGGGCCAGGTAGCCGCCTTCGCCACTGGTGTTCCTCCCGATATCTACGCATTTCACCACTACACCGGGAATTCCGCTACCCTCTCCCACCTTCAAGCCGAGCAGTTTCCGATGCAATTTCCCAGTTGAGCCGGGAGCTTTCACATCGGACTTGCCAAGCCGCCGGCGCGCTCTTTAAACCCGGTACTGACAGGAC
+
CCCCCGGGGGGGGGGGGGGGGGGGGGGGGGGGGGGGGGGGGGGGGGGGGGGGGGGGGGGGGGGGGGGGGGGGGGGGGGGGGGGGGGGGGGGGGGGGGGGGGGGGGGGGGGGGGGGFFFGGGDGGG>8EGGEGGGGGFFF5DFGFGFGFFFG?FFDEFGGFFF5@ABGEAEFFF3:E+389FFGD9<CBEC=DE66B4*,5?@D6<9@FFF1)/;833C)(423728.7*:69924::(-2(4>BA32)41(
@M00200:205:000000000-AKKM3:1:1101:18920:3076 2:N:0:1
TACGAGGGTATCTAATCCTGTTTGCTCCCCACGCTTTCGCACCTCAGCGTCAATATGTGTCCAGTAAGTCGCCTTCGCCACTGGTGTTCTTCCGAATATCTACGAATTTCACCTCTACACTCGGAATTCCACTTACCTCTCCACAATTCTAGCGATGCAGTCTTAAAGGCAGTTCCGGAGTTGAGCCCCGGGCTTTCACCTCTAACTTACACAGCCGCCTACGTGCGCTTTAAACCCACTACTAGCA
+
CCCCCGGGGGGGGGGGGGGGGGGGGGGGGGGGGGGGGGGGGGGGGGGGGGGGGGGGGGGGGGGGGGGGGGGFGGGGGGFCGGGGGGGGGFGGGGGGCFGGGGGGGG8:D=FGGGGFCADGFFGGGGGGFGGGGFGGGFEB*@EDDDGBGFF9FD>FF6?D=FD87DDGDDB5:;9DDEG*8@DC*@,@BDEDFGC7+>F9@CFEC;CE6>6*:=FF2:?9@=22(4)158?/.7;1B7(,5;)))(7
@M00200:205:000000000-AKKM3:1:1101:20065:3103 2:N:0:1
TACGCGGGTATCTAATCCTGTTTGCTCCCCTAGCTTTCGCGCCTCAGCGTCAGTTTCCGTCCAGAAAGCCGCCTTCGCCACCGGTGTTCCTCCCAATATCTACGCATTTCACCGCTACACTGGGAATTCCGCTTTCCTCTCCGGAACTCAAGTCCAACAGTTTCCAAGGCAGTTCCTCGGTTGAGCCGAGGGATTTCACCTTAGACTTGCTAGACCGCCTACGCGCCCTTTATACACAATACTGACAAGAC
+
CCCCCGGGGGGGGGGGGGGGGGGGGGGGGGGGGGGGGGGGGGGGGGGGGGGGGGGGGGGGGGGGGGGGGGGGGGGGGGGGGGGGGGGGGGGGGGGGGGGGGGGGGGGGGGGGGGGFGGGGGGGGGGGGGFGGGDFGFFGFFGGEGFGFGFFD@FGFFGGFFGFGCFGGFGFFAC9FFFGDGCD7FGCAEGGFFGFF6*=>B;<<>E9CEF3??@EGFDFF6@F8,:;D5C><4<92@?(<BB42:><90?(
@M00200:205:000000000-AKKM3:1:1101:8742:3112 2:N:0:1
TACAAGGGTATCTAATCCCGTTTGCTCCCCTAGCTTTCGCGCCTCAGCGTCAGTGTCTGTCCAGGAAGCCGCCTTCGCCGCCGATGTTCCTCCCGATTTCTACGCATTTCACCGCTACACCGGGAATTCCGCTCCCCTCTCCAGCACTCCAGCCCAGTGGTTTCTCAGGCCCTTCCCCGGTTAAGCCGAGGACTTTCACCCGAGACTGCCCAGGCCGCCTACGCGCCCCTTATACCCACTACTGACAAGA
+
CCCCCGGGGGGGGGGGGGGGGGGGGGGGGGGGGGGGGGGGGGGGGGGGGDGGGGFGGGGGGGGGGGGGGGGGGGGGGGGGGGGGDGGGGGGFGEGGGDGCAGGGGGGGGGEGGEG>GGGGGGGGFGGGGGGGGGGGGFGFFGGFGFGFGFGFGGGFFFD9@75DEFFG6C>9FFFFFFGFGGGF8?GBBCG4?FGGFEF3?99>B>FFFF0)6?GGFG@1::()(:BG)/(.:):4FB(282:?AFF2((
@M00200:205:000000000-AKKM3:1:1101:24350:3116 2:N:0:1
TACCCGGGTATCTAATCCTGTTTGCTCCCCACGCTTTCGTGCATGAGCGTCAGTGTTGGCCCAGAAGGCTGCCTTCGCCATCGGTGTTCCTCCACATCTCTACGCATTTCACCGCTACACGTGGAATTCCACCTTCCTCTGCCACACTCTAGCCACGTAGTTTCGAGCGCAATTCCCAAGTTAAGCCCGGGGATTTCACACTCGACATGCGTGGCCACCTGCGCACACTTTAAGCCCAATACTGCACAGA
+
CCCCCGGGGGGGGGGGGGGGGGGGGGGGGGGGGGGGGGGGGGFGGGGGGGGGGGGGFGGGGGGGGGGGGGGGGGGGGGGGGGGGGDFGGGGGGGGGGGGGGGFGGGDGFADFGGGAGGGGGGGGFGGGGGGGGGGGGDFFFG?DFFGFGF,+@DDFBFF?EEDGFFGGFGE5A@FF5AFFFEG?+@CFDGGFFGGGFFC6<52(9@@?3@=((/==;FF1=@BD0C)7*0.9)4)6BD(4?B<)48(4((
@M00200:205:000000000-AKKM3:1:1101:23254:3118 2:N:0:1
TACGCGGGTATCTAATCCTGTTTGCTCCCCTTGCTCTCGTGCCTCAGCGTCAGGATAAAGCTAGAGAACCGCTTTCGCTACCGGTGTTCTTCCATATATCTACGCATTTCACCGCTACACATGGAATTCCATTCTCTCCGCTAGTCCTCAAGAAACGCCGTTTCAGATGCAGCGCTGAAGTTGAGCCCCAGCATTTCACATCTGACGTATGTTGCCGCCTACGCACCCTTTACAACCAAGACTGACA
+
CCCCCEGGFGGGGGGGGGGGGFFFGCFDGGGGGFFC<FCGGGGFFEFFGGECFGGGGGGGGGDFGGGGFGGCFE7EFGGGGGGGGGGDCGGGGGGGGD;FFGF@@>CFGGAFFEGFDD9FFCFECGGDFFCGGGGGG6E@>CE>FFD>F?DFF8DFDE=?:7ECCFFFFC8=AAF>BF@FG9+2*5,99DGFFGFGF6F?EF???C===*8@<*2,6CD<73@51=3C8*/CC3))43(,342:>?2
@M00200:205:000000000-AKKM3:1:1101:14213:3138 2:N:0:1
TACTAGGGTATCTAATCCTGTTTGCTCCCCACGCTTTCGCACCTCAGCGTCAATATTGGCCCAGGTCGCCGCCTTCGCCACTGGTGTTCCTCCCGATATCTACGAATTTCACCTCTACACCGGGAATTCCGCGACCCTCTTCCATATTCAAGCCTGCCAGTTTCGAATGCACTTCCCGAGTTGAGCCCGGGGCTTTCACATCCGACTTAACAGGCCGCCTACGTGCGCTTTATACCCAATACTGACA
+
CCCCCGGGGGGGGGGGGGGGGGGGGGGGGGGGGGGGGGGGEFGGGGGGGGEGGGGGGGGGGGGGGGGGGGGGGGGGGGGGGGGGGGGGGGGGGGGGGGGGGGGGGGGF8EEGGCFFGGGGGGGGGGGGGGGGGGGEGFGFFDGCFFGEGFF?,CFFFGGFGFFG=5?CFCFFFFFFFFGFGDCCF89AEDGFFC=C4<FC@E1;(.:<9CEFE;F?0CEDF:B8(17C5C04):44<?(,4:<B<??
@M00200:205:000000000-AKKM3:1:1101:11074:3150 2:N:0:1
TACAGGGGTATCTAATCCCGTTCGCTCCCCCAGCTTTCGCGTCTCAGCGTCAGGGACGGCCCAGGTGACCGCCTTCGCCACTGGCGTTCCTCCCGATATCTACGCATTTCACCGCTCCACCGGGAATTCCATCACCCTCTACCGCCCTCAAGCCCGCCAGTATCCCGCGGCGTTCTCCGGTTGAGCCGGAGGATTTCACACGAGACTTAACGGACCGCCTGCACGCGCTTTAAACCCAATACTGACAAGA
+
CCCCCGGGGGGGGGFGGGGGGGGGGGGGGGGGGGGGGGGGGGGGGGGGGGGGGGGFGGGGGGGGGGGGGGGGGGFGGGGGGGGFGGGGGGGGGGGGEGGGDEGGGGEGFDGGGGGFGGGAFGGGGG?EFEEFGGGGFFGBFGGFDEDAGFFFFFFEFGGFCGFGFFDGDEFFFFF>FFDEGGGCFGC><CGFBCCFFBE<>F>66>2<4AA?BBGGF3)4143/(/857>0.645188((8?A).8>A:?
@M00200:205:000000000-AKKM3:1:1101:8194:3151 2:N:0:1
TACGCGGGTATCTAATCCGGTTCGCTCCCCACGCTCTCGTGCCTCAGTGTCAGCTCTCGGCCAGGCGGTCGCTTGCGCCACGGGTGCTCTTCCTGATCTCTACGCATTTCACCACTACACAATGAGTTCCACCGCCCTCTCCGAGGCATGAGCCCACTCGTCTCGGCACGCCTCGCCCGGTTGAGCCGGGCGCTTTTAGCCACGCCGTGGCAGGCCACCTACGCACCCTCTAAACTCAATACTGACAAGA
+
C<B@C7FF@FFFF<FFFF@E@FC@:,E:66@FCGEC<@,D@CFF69,C,<9EFG<FF@,<,@F77<>7@FF@:DCD7+++CF77C:+CA@,9,5,,,5,97EE7@8=+,7E9EF6DDD==,=,6D9>FGFD8DC=+@@,89@7*@AD>*0,3,;99?B>5;>)055D*//59F96A5>3A1*)06A*0.)*)0*21*)*))),((-((-234((2*(1)(..()(/.9C*:)))()0)()64..)57.,(
@M00200:205:000000000-AKKM3:1:1101:14481:3165 2:N:0:1
TACTGGGGTATCTAATCCCGTTTGCTCCCCTAGCTTTCGCACCTCAGCGTCAGTTGCAGACCAGAGAGTCGCTTTCGCCGCCGGCGTTCCTCCAGATATCTACGCATTTCACCGCTCCACCTGGAATTCCACTCTCCCCTCCTGCACTCAAGTCAAGTAGTATCCAATGCAGTTCCCCAGTTAGGCCGGGGGATTTCACATTGGACTTGCTCAACCGCCTACGTGCTCTTTAAACCCAGTACTGACAAGA
+
CCCCCGGGGGGGGGGGGGGGGGGGGGGGGGGGGGGGGGGGCFGGGGGGGGGGGGGGGGGGGGGGGGGGGGGGGGGGGGGGGGGGGGGGGGGGGGGDGGGGGGGGGGGGGFGGGDGFGGGGGGGFBECDGGGGGG?FGFGDBEFDG6=DFFFGFGCFFGGAGGCGEAFCFGFEFFFFFFGBFGGG6CGF>CGFFGGFF3C<CE7=E@FE<3)7?;FF0CB6;@;),8);::AAAFAFGBF?AA)))(.),.
@M00200:205:000000000-AKKM3:1:1101:18187:3170 2:N:0:1
TACACGGGTATCTAATCCTGTTTGATCCCCACACTTTCGTGCCTCAGCGTCAGTTGAAGTCTAGTAAGCTGTCTACACTATCGGTGTTCTTGACGATATCTAAGCATTTCACCGCTACACCGTCAATTCCGCCTACCTCGACTCCACTCAAGCCCATCAGTATCAATCCCACCCTCCCGGTTAAGCCGGGATATTTCAGAACTGACTTAATAGGCCGCCTACGCACCCTTTATACACAATACTGACAAGA
+
CCCCCGGGGGGGGGGGGGGGGGGGGGGGGGGGGGGGGGGGGGGGGGGGGGGGGGGGGGGGGGGGGGGGGGGGGGECFFGGGGGGGGGGGGGGGEFGCGGGGGGGGGGGGGGGGGGFG:AFFCFGGGGGGGGGGGGGGFGDFGGFGFGEGFGFGDGFFGGFGFBFFFGFFGFFFDFFFEGBFECGFGGFFGGEFFFFF<FCEFFB@CC;8A4AEEGGACDDFDDE>C?DF46CFFE/<@?<E;C)?@FEF1
@M00200:205:000000000-AKKM3:1:1101:12873:3180 2:N:0:1
TACGGGGGTATCTAATCCTGTTTGCTCCCCACGCTTTCGCACCTGAGCGTCAGTCTTCGTCCAGGGGGCCGCCTTCGCCACCGGTATTCCTCCAGATCTCTACGCATTTCACCGCTACACCTGGAATTCTACCCCCCTCTACGAGACTCAAGCCTGCCAGTTTCGGATGCAGTTCCCAGGTTGAGCCCGGGGATTTCACATCCGACTTGACAGACCGCCTGCGTGCGCTTTAAACCCAATACTGACAAGA
+
CCCCCGGGGGGGGGGGGGGGGGGGGGGGGG@FFGGGGGGGGGGGGGGGGGGGGGGGGGGGGGGGGGGGGGGGGGGGGGGGGGGGGGGGGGGGGFFGGGGGGGGGGGCFGGGGGGGBDGGGGGGGGGGGGGGGD?GGCBGDFGG59AGFGFGGFGGFFGGFC>6FAADE?=FEFECFFBD>FGGGFFG3AD7;5/=6+5<?C?FFFB03<BFFDBGG>GFF3:>52;)955?2>FB1;:(83?A<AF<)8,
@M00200:205:000000000-AKKM3:1:1101:7577:3218 2:N:0:1
TACGCGGGTATCTAATCCTGTTTGATCCCCACACTTTCGTGCCTCAGCGTCAGTTACAGCCTAGTAAGCTGCCTTCGCTATAGGTGTTCTTGACGATATCTAAGCATTTCACCGCTACACCGTCAATTCCGCCTACCTCATCTGTACTCTAGCCCATCAGTATCAATGCCACCCTCCCGGTTAAGCCGGGATATTTCAGCACTGACTTCATAGGCCGCCTACGCACCCTTTAAACCCAATACTGACAAGA
+
CCCCCGGGGGGGGGGGGGGGGGGGGGGGGGGGGGGGGGGGGGGGGGGGGGGGGGGGGGGGGGGFGGGGGGGGGGGGGGGGGGGGGGGGGGGGGGGGGGGGGGGGGGGGCGGGGGGFGGGGGGGGGGGGGGDGGGGGGFGFFGFFGFGEGFGFFFGFFGGBFDEFFFGFDEFDFAFAEBGDG>GC+@C>>DEFFGGFFFFEFDE=34>4*:EEEEFG9DEFFB@>?E>D35;<5)=(=;@;@3<?CEF98=
@M00200:205:000000000-AKKM3:1:1101:23245:3221 2:N:0:1
TACCAGGGTATCTAATCCCGTTCGCTCCCCTAGCTTTCGCGCCTCAGCGTCAAGAATGGGCCAGGTAGTCGCCTTCGCCACTGGTGTTCCTCCCGATATCTACGCATTTCACCACTACACCGGGAATTCCACTACCCTCTCCCACCTTCAAGCCGATCAGTTTCCGATGCAGTTTCCCAGTTGAGCCGGGAGATTTCACATCGGACTTGACCAGCCGCCTGCGCGCTCTTTACACCCAGTACTGACA
+
CCCCCGGGGGGGGGGGGFFGGG8FGGGGGGGGGGGGGGGGCGGGGGGGGGGGGCFGGGGGGGGGFEFCEFGGGGGGGGGGGGGGGGGGGDF,EBCFGGGGGGGF@EFGGGGGGGGFGFGCGCE7FCFFGGGGGGGCFFGDFGGFFBFEGFDCFFDBEGC9D9EG*973@GFFFC>>+@FAGG+DA8C99**5?CFG6*=19392-(5;BFB@@DGGFGFF?0()6:)9>F<<DFB<E?B(64).684
@M00200:205:000000000-AKKM3:1:1101:24148:3227 2:N:0:1
TACTCGGGTATCTAATCCTGTTTGCTACCCACACTTTCGTGCCTCAGCGTCAGTTACAGACCAGGAAGCCGCTTTCGCTGCTGGTGTTCTTCTCGATATCTACGCATTTCACCGCTACACCGAGAATTCCGCTTCCCTCTTCTGCACTCAAGAACAGCAGTATCAAAAGCAGTGCCCGCGTTAAGCGCGAGTATTTCACTTCTGACTTACCATTCCGCCTACGCACCCTTTAAACCCAATACTGACACGAT
+
CCCCCGGGGGFGGGGGGGGGGFGGFFGGFGFFGGGGFGGGG7BFGGGGGCGGGGGGGGGGGGGGGGG@FEGGGEFGGGGGGGGGGGFGFFGGGGGGGGGGGGGGDEGGGGGGGGGFDFGFGGGGGGGGGGGDGGGCFFGFFCFFGFG6=DD6DDFFFFFFGGEGFFFGDGFFFFFF5?DFF>DGFGGFFGGFFGGG9AGCCECCE64CE@EC8;FG3CA(6:==4C5>7C4)?EF(;(61))))9@E)/7(
@M00200:205:000000000-AKKM3:1:1101:9198:3244 2:N:0:1
TACGGGGGTATCTAATCCTGTTTGCTCCCCACGCTTTCGTGCCTCAGCGTCAGTTCTGATCCAGGTCGCCGCCTTCGCCACTGATGTTCCTCCCGATCTCTACGCATTTCACCGCTACACCGGGAATTCCGCGACCCTCTATCGAACTCTAGCTGGCCAGTTTCGAATGCAATTCCCAGGTTGAGCCCAGGGCTTTCACATCCGACACAACCAACCGCCTACGCACGCTTTCAAACCAGTACTGACAAGA
+
CCCCCGGDGGGGGGGGGGGGGGGGGGGGGGGGGGGGGGGGGGGGGGGGGGGGGGGGGGGGGGGGFGGGGGGGGGGGGGGDEFEGGGGGGGGGGGGEGGGGD;EFGGGGGGGGGGG>GGGGGGGGGEGCGG?EGGGGGFGF8FFFGFG@FFGFFGGFFFFF8@EFF?FFFGFE>@=FFFGFGGGGFGGAA4585EC<AEGFFFFF<>B6@((;?FG;(9>03<1)(*)1*1:)-))4C31>AFA29><)(,
@M00200:205:000000000-AKKM3:1:1101:6895:3247 2:N:0:1
TACTCGGGTATCTAATCCTGTTTGCTCCCCACGCTTTCGCTCCTCAGCGTCAGTACTGGCCCAGGATCCCGCCTTCGCCACCGGTGTTCCTCCTGATATCTGCGCATTCCACCGCTACACCAGGAATTCCAGATCCCCCTACCAGACTCTAGCCGCCCAGTATCGAACGCGGGCTCGGGGTTGAGCCCCGAGTTTTCACGTTCGACTTGAGTGGCCGCCTACGAGCTCTTTAAAGCCAATACTGACA
+
CCCCCGGGGGGGGGGGGGGGGGGGGGGGGGGGGGGGGGGGGGGGGGGGGGGGGGGGGGGGGGGGGGGDGGGGGGGGGGGGGGGGFGGGGGGGGGGGGGGGGGGGGGGGGGGFECGFGGGGGG?EGGGGGGGDGGGGGFGFFGFFDDFFGFGGGGG>DGDDFFFG=F9@BEBF>A?FFFDDGDGGFG=;5)*:0:EGFEE@18@DFFF04<24ABEGF5B?F??)3C5C>CA><<)6C<02:74)6:B
@M00200:205:000000000-AKKM3:1:1101:14569:3256 2:N:0:1
TACGAGGGTATCTAATCCCGTTTGCTCCCCTGGCTTTCGCGCCTCAGCGTCAGCATCATCCCAGAGACTCGCCTTCGCCACTGGTGTTCCTCCCGATATCTACGCATTTCACCGCTACACCGGGAATTCCAGTCTCCTCTGATGTGCTCGAGCTGAACAGTATGAGATGCAGGTCCCCGGTTGAGCCGGGGGATTTAACATCCCACTTATTCAGCCGCCTACACGCCCTTTATACCCAATACTGACA
+
CCCCCGGGGGGGGGGGGGGGGGGGGGGGGGGGGGGGGGGGGGGGGGGGGGGGGGGGGGGGGGGGGGGGGGGGGGGGGGGGGGGGGGGGGGGGGGGGGGGGGGGGGGDCGGGGGGGFGGGGGGGGGGGGGGGGGGGGFFFFBFCFDFGFGFGGGGGFFFFBFGFGFFDC5FFB58??AF>BFEGGFGGFFGGFFGGGFFD5/=DD8@3>)<5?55BE@G32?:?@BD>DDF2<<BAAG?B???A<<??
@M00200:205:000000000-AKKM3:1:1101:6295:3316 2:N:0:1
TACAGGGGTATCTAATCCCGTTTGCTCCCCACGCTTTCGCGCCTCAGCGTCAGGAATTGGCCAGAGACCCGCCTTCGCCACCGGTGTTCCTCCCGATCTCTACACATTTCACCGCTACACCGGGAATTCCAGTCTCCTCTCCAACCCTCAAGGACAGCAGTATCGGACGCACTTCTTCGGTTGGGCCGAAGGATTTCACGACCGACTTGCCATCCCGCCTAACCGCCCTTTACACCCAATACTGACAACA
+
CCCCCGGGGGGGGGGGGFGGGGGGGGGGGGGGGGGGGGGGGGGGGGGGGGGGGGGGGGGFGGGGGGGGGGGGGGGGGGGDECGGGCFGGGFGGGG@:=FGFGGGGFGGGGGGGGCFDG8FFGGGBEDFGFCGGGFGGFGEFFDFGB?DD5DAE+33@DFF9+0;=AGC58*)9;AAF6??FGGGFGF86DGFFDEFAED<D2963(6(440).5FF<D@?0)(04*7C7C:<A>>?E?03,5))6444(.
@M00200:205:000000000-AKKM3:1:1101:16186:3341 2:N:0:1
TACTCGGGTATCTAATCCTGTTCGCTCCCCACGCTTTCGCTCCTCAGCGTCAGTTACGGCCCAGAGACCTGCCTTCGCCATCGGTGTTCCTCCTGATATCTGCGCATTCCACCGCTACACCAGGAATTCCAGTCTCCCCTACCGCACTCGAGTCTGCCCGTACCCACTGCAGGCCGGAGGTTGAGCCTCCGGTTTTCACAGCAGACGCGACAGACCGCCTACGAGCTCTTTCAGCCCAATACTGACAACA
+
CCCCCGGGGGGGGGGGGGGGGGGGGGGGGGGGGGGGGGGGGGGGGGGGGGGGGGGGGGGGGGGGGGGGGGGGGGGGFGGGGGGGGGGGGGGGGGGGGGFGGGGGDGGGGGGGGGGFGGGGGGGGGFFFGGGGGFGGFFGDFGGDGFGFGFG?DGGFFGGDGGFG<FGFFGF5ABFFF57B<6>FFGGFFGGF5:CFFCGFFBF253;@399>9=8C>D>FB??>(8.90:4-::>7C0<7))))),)6(.
@M00200:205:000000000-AKKM3:1:1101:23056:3346 2:N:0:1
TACCCGGGTATCTAATCCTGTTCGCTCCCCACGCTTTCGTGCCTCAGCGTCAGTTTCGGCCCAGCGAGCTGCCTTCGCAATCGGGGTTCTTGGTGGTATCTATGCATTTCACAGCTACACCACCAGTTCCGCCCGCCTCGACCGAACTCAAGCTTGCCAGTATCAACGGCAGTTCCAGGGTTGAGCCCTGGGCTTTCACCGCTGACTTACAAAGCCGCCTACGCACCCTTTATGCCCAATACTGACACGA
+
<CCCCFGGGDFGGG9FFGGFGGGEGGGGGGGGCECFFGGGCEDFFCGGGGGGGFGG,F:CCFGGGGDGEG?CFC,=DFGGGGDCFCF7EFFA@FEEGGDGGFCEFDEGGFFG99D*AF?<DGGGCFDFEFEG8CDEG5E=>3?A65C@CAGCFFC*<DF9@C=C5;CEDE*:AEFCAF7*68)*)>:A4*:>),=28C@7696;9@E363)9)3EGFGF(4((04EBG7*4).5:2;)2(..6)477,(-
@M00200:205:000000000-AKKM3:1:1101:12930:3360 2:N:0:1
TACAGGGGTATCTAATCCTGTTTGATCCCCACACTTTCGTGCCTGAGCGTCAGTACCAGCTTAGTGAGCTGCCTTCGCAATCGGTGTTCTATGTCATATCTAAGCATTTCACCGCTACATGACATATTCCGCCTACTTCAAATGTACTCAAGAACAGCAGTCTCAATGGCAATTCGACAGTTGAGCTGCCGGATTTCACCAATGACTTACCGTTCCGCCTACGCACCCTTTACACCCAATACTGACAAGAC
+
CCCCCGGGGGGGGGGGGG<FGGGGDGGGGGD@@FGGGGG<CEGGGGGGGGGE7EGGGGGG,C@FFA9EFAGGGGGGGGGGGGFEGGGGGCFDFFEGGGGGGGFGGGGFGGGGGDE>DG,C>,@9<EGGGGEGD++@,?EDD;,@DF+;DFFD,=000@DFA+0C>FGC?GFDFE?:706?DEFFFD,5*8=?5@>9AEG58))0:9E@CBC50>EF5CDFFB9E<EED*4>E**7:EB2BBB?E<@E=DD(
@M00200:205:000000000-AKKM3:1:1101:25491:3362 2:N:0:1
TACGAGGGTATCTAATCCTGTTTGCTCCCCACGCTTTCGTGCCTCAGTGTCAGTGCTGGTCCAGGTAGTCGCCTTCGCCACGGATGTTCCTCCAGATATCTACGCATTTCACCGCTACACCTGGAATTCCGCATCCCTCTCCCGAATTCAAGCCAACCAGTATCGGACGCAGTTCCTGGGTTGAGCCCAGGGATTTCACGTTCGACTTAGCAGGCCGCCTACGCGCCCTTTATACCCATTACTGACA
+
CCCCCGGGGGGGGGGGGGGGGGGGGGGGGGGGGGGGGGGGGGGGGGGGGGGGGGGGGGGGGGGGGGGGGGGGGGGGGGGGGGGGEGFGFGGGGGGGGGGFGGGGGGGGFFFGGGGEGGGGGGGDGG,=EGGGGGGGGFGFFGGBGBGFFDCFGGGFFGGFGGCGDEGE5C?ABFFFFAC?FGCCAF?@FGGD>FFFFEFFFBF>2AFF4CEFFDGC2CD;1/(.68:C5*)93<))3<().6)6),5
@M00200:205:000000000-AKKM3:1:1101:15008:3366 2:N:0:1
TACGAGGGTATCTAATCCTGTTCGCTCCCCACACTTTCGCTCCTCAGCGTCAGGTAATGCCCAGAGAACCGCCTTCGCCACCGGTGTTCCTCCTGATATCTGCGCATTTCACCGCTACACCAGGAATTCCGTTCTCCCCTGCATACCTCTAGTCTGCCCGTATCGAAAGCAAGCGCCGTGTTAAGCACGGCGTTTTCACTCCCGACGCGACAAACCGCCTACGAGCGCTTTACACCCAGTACTGACA
+
CCCC8BFCFGGGGGCGFGGGGGCGGGGGGGGG7FDGGGGG,FGGGGGGCFEGEG@FGDFGDFGGFGGGGG@CGGGGGGGGGGGDGG?FGGGGGGG<<<CFFFFG@EGEGFFF<CDDGGGG8@FEGFGFGGGADDD;E?+5:D?9CF?B86EDFGGFFGG>EGFF=F=3*:5)?5*90303@:@FFFG6*;*:)*?58?C*875>?>B(60((.3CF1<B?B:F.1C)9*98B2-).:3(544><::2
@M00200:205:000000000-AKKM3:1:1101:17790:3379 2:N:0:1
TACTGGGGTATCTAATCCTGTTTGCTCCCCACGCTGTCGCGCCTCAGTGTCAGCAACGGCCCAGCAGAACGCCTTCGCCACTGGTATTCTTCCCGATCTCTACGCATTCCACCGCTACACCGGGAATTCCATCTGCCCCTACCGTGCTCTAGCTCGCCAGTCTGACCGGCAGCCCCGGAGTTGAGCCCCGGGATTTCACCAGCCACTTAACGGGCCACCTACGCGCCCTTTACGCCCAGTACTGACAAGA
+
CCCCCGGGGGGGGGGGGGGGGGGGGGGGGGGGGGGGGGGGGGGGGGGGGGGGGGGFGGGGGGGGGGGGGFGGGGGGGGGGGGGGGGGGGGGGGGGGGGGGGGGGGGGGGCFGGGGFGGGGGCCEFGGGGGGGGEFFD?ED?FFFGFGFGFG7;D=BFGGFGFEG7AFE*@D=>BFFF@D;FCGGFGGFEGD>)=?CC?FE@@6=FF@4)6>D01CG?GF:B:?>>GFG77?2)(33C214)6<A28<<:(
@M00200:205:000000000-AKKM3:1:1101:7892:3386 2:N:0:1
TACAAGGGTATCTAATCCTGTTTGCTCCCCTAGCTTTCGTGCCTCAGTGTCAGGTGTTTTCCAGGGACTCGCCTTCGCCACTGGTGTTCCTCTTGATATCTACGCATTTCACTGCTACACCAAGAATTCCAGTCCCCCCTCAAACCCTCTAGCAAGGTAGTTTCCAATGCCATTTCCGAGTTGAGCTCGGAGCTTTCACATCCGACTTACCTCACCACCTCCGCACCCTTTAAGCTCAATACTGACAAGAC
+
CCCCCGGGGGGGGGGGGGGGGGGGGGGGGG@9FFGGGGECFGGGFGEFDGGGGGFGCF<AFGGGCEGG<FDGGGGGGGGGGGCFEFGGGGGGFFEGGFFGGFFFGGCFCGGF<ED?FGGGGGDFGGGGGGFDFGFEG5CA>4D:F?DFFD9DFF+*5@DFF9DFCF9FD,?B9D;7+069>CCGFF89*8=59CC7+2:7;5@D=AAF@E@**)6@3;BF)7>F>E?D5?E6@@B*6>09/;?<4=<733(
@M00200:205:000000000-AKKM3:1:1101:20357:3395 2:N:0:1
TACAGGGGTATCTAATCCTGTTTGCTCCCCACGCTTTCGTGTATGAACGTCAGGAATGGACCAAGAAGCTGCCTTCGCCATTGGTGTTCCTCTCGAGATCTACGCATTTTACCGCTACTCCGAGAATTCCACTTCTCTCTTCCACCCTCTAGCTTTCCAGTATCACTCGCAGACCTTCAGTTAGGCCGAAGAATTTAACAAGTGACTTAGTAAGCCGTCTGCACACCCTTTAAACCCAATAATGAAAAGA
+
CCCCCGGGGGGGGGGGGGGGGGGGGGGGGGGGGGGEGGGGGGFFGGFGGGGGGGGGGGGFGFGGFFGGGEEFGGFFGGGG7FGGGGGGGGGGG<EDCFGGGEGG>E7FEFCFFGGFGGDE8CECF7FGGGGGG,?;EFCD7FGFCFGFGFEFEDFDDFGBFG7DEFGFFGFF*)@?DFGFGF7=?DC>>CC*9FAFFFAA55=EFF5EEAEEFEGGF**52;E66DAGFGFFFC@:E523)*97*))7(,
@M00200:205:000000000-AKKM3:1:1101:8177:3410 2:N:0:1
TACAAGGGTATCTAATCCTGTTTGCTCCCCACGCTTTCGCGCCTCAGCGTCAGTACCGTCCCAGCGAGCTGCCTTCGCAATTGGTGTTCCTCCTGATATCTGCGCATTTCACCGCTACACCAGGAATTCCACTCGCCTCTTCCGGACTCTAGCCCGACAGTATCCGCCGGCCTCCAGGGGTTGAGCCCCTGACTTTCACAGCGGACTTACCGGACCGCCTACGCGCTCTTTAAACCCAATACCGACAAGA
+
CCCCCGGGGGGGGGGGGGGGGGGGGGGGGGGGGGGGGGGGGGGGGGGGGGGGGGGGGGGGGGGGGGGGGEGGGGGGGGGGGEGGGGGGGGGGGGGGAFGGGGGGGEGEGGGCFDEDDGCFFGGEGC88FGFG8DFG>AGEDDGFGFDAFFGGGGG>>EGBGGCGFFGG>E>BF@FFFFDDFE)*)<AFFGGFFGGF=?FF3(66(,.7EF;;;6ED>DE?<?F>3C>D3:4)).4.;81223)(4423?<
@M00200:205:000000000-AKKM3:1:1101:9914:3419 2:N:0:1
TACGCGGGTATCTAATCCCGTTCGCTCCCCTAGCTTTCGCGCCTCAGCGTCAGTGTCAGCCCAGCAACCCGCCTTCGCCGCAGGTGTTCCTCTCGATATCTACGCATTTCACCGCTACACCGAGAATTCCAGTTGCCCCTTCTGCACTCTAGCCCTGCAGTATCGGCTGACCGTTCCGGGTTAAGCCCGGAGATTTCACAGTCGACTTGCAGAGGCCGCCTACGCCCCCTTTAAACCCAATACTGACA
+
CCCCCGGGGGGGGGGGGGGGGGGGGGGGGGGGGGGGGGGGGGGGGGGGGGGGGGGGGGGGGGGGGGGGGGGGGGGGGGGGGGGGGGGGGGGGGGGGGGGGGGGGGGGGGGGGGGGFDGEGGGGGCGDFGGGEGGGGGFGFFGGFG7FEGFGDGGGFAFGFC>CGDDCCB8ABFF*6AD4>FCCGFGGFFDEEFGGGF?F5>;E<79@@3CEFE<>=?D@>?((.(*87CD())).4A2:3,)0924?B
@M00200:205:000000000-AKKM3:1:1101:14645:3443 2:N:0:1
TACTAGGGTATCTAATCCCGTTTGCTCCCCTAGCTTTCGCGCCTCAGCGTCAGTGTCGGTCCAGGAAGCCGCCTTCGCCACCGGTGTTCCTCCGGATATCTACGCATTTCACCGCTACATCCGGAATTCCGCTTCCCTCTCCCGAACTCAAGCCAAGCAGTTTCCCGTGCAGTTCCTCAGTTGAGCCGAGGGATTTCACACGGGACTTGCCAGACCGCCTACGCGCCCTTTACACACAATCCTGACAAGA
+
CCCCCGGGGGGGGGGGGGGGGGGGGGGGGGGGGGGGGGGGGGGGGGGGGGGGGGGFGGGGGGGGGFFGGGGGGEGGGGGGGGGGGGG@FFGGGGGGGGGGGGGGGGGGA@DDGGGFGGGGGCEEEGGGGGGGDEDFGFFFFGGFGDGBFFGGGGGFFFDCGF<FEFGG>GFEFFFFFAGFGGGGFFGFFGGFBF6CFFGEB==B0183AE(743*;9DB<D8(.-:5C<*,<2A2)21()((68<2?F:(
@M00200:205:000000000-AKKM3:1:1101:9473:3461 2:N:0:1
TACCGGGGTATCTAATCCTGTTTGCTCCCCACGCTGTCGCGCCTCAGTGTCAGCAACGGCCCAGCAGAACGCCTTCGCCACTGGTGTTCTTCCCGATATCTACGCATTCCACCGCTACACCGGGAATTCCATCTGCCCCTACCGTGCTCGAGCCCGGCAGTCTGACCGGCAGCCCCGGAGTTGAGCCCCGGGATTTCACCAGCCACTTACCCAGCCACCTACGCGCCCTTTATACCCAGTACTGACA
+
CCCCCGGGGGGGFGGGGGGGGGGGGGGGGGGGGGGGGGGGGGGGGGGGGGGGDGGGGGGGGGGGGGGGGGGGGGGGGGGGGGGGGGGGGGGGGGGGGGGGGGGGGGGGGGDFGGG>CFFFGDGDFEFGGGGGGGGG8DFDFFG>FFGC7AC6EDGFFGGFGGFGFFGDEEF>B>5;DAD>FGF7AGGFA358AG6CF<FD??FFB??6:ABB>:F/(*8<BFB>95>D)942<-4-C26?9A<<A>>
@M00200:205:000000000-AKKM3:1:1101:11624:3478 2:N:0:1
TACCGGGGTATCTAATCCTTTTTGCTCCCCACGCTTTCGCGCACTGAGGGTCAGGAATGTGCCAGTAAGCTGCCTTCGCCTTTGGTGTTCCGCACGATATCAACGGATTTCACCCCTACACCGTGCGTTCCGCTTACCTCTCACATCCTCAAGTCCGATCGTATCTTGCCCAGCCTTTGGGTTAAGCCCAAAGATTTAAGACAAGACGCATCGGACCCCCTACGCGCTCTTTACAGCCATACTTACAAGAC
+
CCCCCGGGGGGGGGGGGGGGGGGGGFFGGGGEGGGGGGGGGGGFGGGGGGGGGGFEGGGGGGCCFGGGGGGGGGGGGGDG7FFGGGGGGGGGGGGDGE@EG8?EECFC6:;FGGGF?FGFFGGGGCGG7C@EG>DBGFCE:DEFGFGF=DFG==BFEGDFDGB7CF9@C<58*8FAFFGA>*3?;,CAFGGFAFC>8>7>4B5(7>325(168(;CFGE63/126=))1/--.--)2((.).4)64)680(
@M00200:205:000000000-AKKM3:1:1101:9573:3479 2:N:0:1
TACGGGGGTATCTAATCCCGTTTGCTCCCCTAGCTTTCGCGCCTCAGCGTCAGATACGGGCCAGTAAGCCGCTTTCGCCACCGGTGTTCCTCCAGATATCTACACATTTCACCGTTCCACCTGGAGTTCCACTTACCCCTCCCGTCCTCGAGCCCGCCAGTATCGGATGCCGTTCCCCGGTTGAGCCGGGGGATTTCACAACCGACTTAACGAGCCGCCTACGCGCCCTTTAAACCCAGTTCTGACAAGA
+
CCCCCGGGGGGGGGGGGGGGGGGGGGGGGGGFGGGGGGGGGGGGGGGGGGGGGFGGGGGGGGGGGGGGGGGGGGGGGGGGGGGGGGGGGGGFGGG9?CFEFGGGGGGGGGGGGGGEFGFEFGGGFFCDFGGGGGFBFFD8?GDFGBGFG>EC>DGEFGGEFFFGF>DEECF=ADFFFAD:FEGG4AC387=B:5FGF2<)536>>>;?AFA03(:8()031<07,8>D)74).52(C<FF))6).<<40(
@M00200:205:000000000-AKKM3:1:1101:16568:3490 2:N:0:1
TACTGGGGTATCTAATCCCGTTTGCTCCCCACGCTTTCGTGCCTCAGCGTCAGGAATTGCCCAGAGACTCGCCTTCGCCACCGGTGTTCCTCCCGATCTCTACACATTTCACCGCTACACCGGGAATTCCAGTCTCCTCTGCAATCCTCAAGAACGGCAGTCTCAATGGACGTTCTTCGGTTGAGCCGTAGGATTTCACGACCGACTTGCCATTCCGCCTACGCGCCCTTTAAGCCCAATACTGACA
+
CCCCCGGGGGGGGGGGGG?CGGGGGGGGGGGGGGGGGGGF<FGGGGGGGGGGE8F<EFGCGGGG,EFB,EGGGGGGGG@FG,CFFGGGG,EFG7>FGGGGGGGF<FGGGGGGFGGFGGGGE6EGGGGGGGF;EG+E@FGFBFG5,:0>FFGGG=DDFGGFG+;?*++,;9A5?CF@++0*@>DGACG?**1:FGGGC?F>(8((8>><4>4@<;EF@GDFD@;31?.9CF7-)-44C<??0:)..()
@M00200:205:000000000-AKKM3:1:1101:14262:3502 2:N:0:1
TACCAGGGTATCTAATCCCGTTCGCTCCCCTGGCTTTCGTGTCTCAGCGTCAGCACACTCCCAGCTGTCTGTTTTCACCTTTGGCGTTCCAAACGATATCTACGCATTTCACCGCTCCATCTACGGTTCCGCCCGCCCATACCTGCCTCGAGACCGCTCGTTCGCCCCGCAGTTCCCCGGTTGAGCCGGGGGCTTTCACGGGACGCGTGTCGGTCCGCCTACGCACCCTTTAAGCCCAGTACTGACA
+
CCCCCGGGGGGGGGGGGGGGGGGGGGGGGGGGGGGGGGGGGGGGGGGGGGGGGGGGGGGGGGGGGGGGGGGGCGGGGGGGGGGGGGGGGGGGGGECF@EGGGGGGGGGGGCGGGGEGGGDFFGGGGGGGGDGGGGGGFGFFGGFGFGFG5=CGGF>E385@CCDBEDEDGF59EFFFFDFGGDGFGF>595ABEF;FEG<?3(41939B0:<>BGE>CE0:??D0CDC*9:25>)(2(,(6649)32
@M00200:205:000000000-AKKM3:1:1101:6296:3503 2:N:0:1
TACCCGGGTATCTAATCCTGTTTGCTCCCCTAGCTTTCGCGCCTGAGCGTCAGGACAGACCCAGAGAGCCGCCTTCGCCACCGGTGTTCCTCCCGATATCTGCGCATTTCACCGCTACACCGGGAATTCCACTCTCCCCTGTCTGCCTCGAGTCCGCCAGTATCGGATGCAGGCCCGGGGTTGAGCCCCGGGTTTTCACACCCGACTTAACGGACCGCCTACGCGCGCTTTAAACACAATACTGACAAGC
+
CCCCCGGGGGGGGGGGGGGGEGGGGGGGGGGGGGGGGGGGGGGGGGGGGFGGGGGGGGGFFFGGGGGGGGEGEGGGGGGGGGGGGGGGGGGGGGGE+7+CEFFGGGDFGAFEFEGDGGGGGGGGFC8FGGEFGFGGGFGFFGGFGC8DGEGGFFFEEGGEEG@FDEGGDFFFFFBBFFGFEGGCFFG3;<CE55CCF<C)(39B(7;2>:<6>?EC653(4<0)1*.//782:52)2(-))))).5<A:(
@M00200:205:000000000-AKKM3:1:1101:21335:3516 2:N:0:1
TACTAGGGTATCTAATCCTGTTTGATCCCCACACTTTCGTGCCTCAGCGTCAGTTGAAGTCTAGTAAGCTGTCTACACTATCGGTGTTCTTGACGATATCTAAGCATTTCACCGCTACACCGTCAATTCCGCCTACCTCGACTCCACTCAAGCCCATCAGTATCAATCCCACCCTCCCGGTTAAGCCGGGATATTTCAGAACTGACTTAATAGGCCGCCTACGCACCCTTTAAACCCAATCCTGACA
+
CCCCCGGGGGGGGGGGGGGGGGGGGGGGGGGGGGGGGGGGGGGGGGGGGGGGGGGGGFGGGGGGGGGGGGGGGGGGGGGGGGGGGGGGGGGGGGGFGGGGGGGGGGGGGGGGGGGFGGGGGGGGGGGGGGGGGGGGGFGADGGFGFGFGFGFGGGFFGGFGGFGFFGGFFFFFDFFFFGFGGDF+,ABFDED?FGFFFGFCFEFFFFFCAE5AE6EAGFFF@DB(48D?06C5*05=;18(64345@
@M00200:205:000000000-AKKM3:1:1101:7003:3520 2:N:0:1
TACACGGGTATCTAATCCTGTTCGCTACCCATGCTTTCGAGCCTCAGCGTCAGTTGCAGACCAGAGAGCCGCCTTCGCCACTGGTGTTCTTCCATATATCTACGAATTCCACCGCTACACATGGAGCTCCACTCTCCTCTTCTGCACTCAAGTTCAACAGTTTCTGATGCAATTCTCCGGTTGAGCCGACGGCTTTCACATCAGACTTATTGAACCGCCTGCACTCGCTTTAACACCACTACTGAAATGCT
+
8B@CC;7F7C,C,,C<EFFGG,E;FCBCCEFGGGGGGF7C8CFGGFCE@FF@FCAFDD<FGFG?FFG@<ECDGGEGG:BCGCGF,E6,CEEE9FFFFFDE;=CF,=?=DCFGGEGFGG,EDDG8D8,@FD,@DFFGG5,9?FGCED?6FFGG>DC?==?9=D*+;D+@DD0>F5D?F+=?C>DF*,,03+49?EEF+6BE4:;6*5>7;<CC**6/8C?(850;8:5<35=EC9);E;28334)1.)))))
@M00200:205:000000000-AKKM3:1:1101:14848:3535 2:N:0:1
TACTCGGGTATCTAATCCTGTTTGCTCCCCACGCTTTCGCGGATGAGCGTCAGAACTGGCCCAGCTAGCCGCCTTCGCCACAGGTGTTCTTCCTGATATCTACGCATTCCACCGCTACACCAGGAATTCCGCTAGCCTCTACCAGTCTCCAGCCTGCCAGTATCGTATGCATTTCACGGGGTTGAGCCCCGGATTTTCACAAACGACTTAACAGACCGCCTGCCCGCGCTTCAAACCCAATACTGACA
+
CCCCCGGGGGGGGGGGGGGGGGGGGGGGGGGGGGGGGGGGFGDGGFGGGGGGGGGGGGGGGGGGGGGGGGGGGGGGGGGGGGGGFGFGGGGGGGGGGGGGGGFGGGGGGGGGGGGFGGGGGGGGFGGGGGGGGGGGGFCEFGGFGFGEGFEDDGGFBFGFDGBD@FGFFGFFAEFFFFG>EGDDF????GGBFGGFFCGFFFBB?>221>EE<EFFF<)31:@FF=B3C7?:<AA?E:(,4279><??
@M00200:205:000000000-AKKM3:1:1101:12782:3580 2:N:0:1
TACTGGGGTATCTAATCCTGTTTGCTCCCCACGCTTTCGCTCCTCAGCGTCAGTATTGGCCCAGAGAACCGCCTTCGCTACGGGTGTTCCTCCCGATATCTGCGCATTCCACCGCTACACCGGGAATTCCGTTCTCCTCTACCAAACTCTAGCCATAGCAGTATCGACGGCAGTGCCGAGGTTGAGCCTCGGTATTTCACCGCCGCCTTACTAAGCCGCCTACGGGCCCTTAATGCCCAATCCTGCCA
+
CCCCCGGGGGGGFFGGGGGGGGGGGGGGGGGGGGGGGGGGGGGGGGGGGGGGGGGGGGGGGGGGGGGGGGGGGGGGGGGGDGGGGGGGGGFGEEGGGGGGGGGGGGGGGGGGGGGFGGGGGGGGGGGGGGGFGGGGGFGFFGDFEFGFG9EDGGGFFC7FCFFDEBFCBG>=?@F>FF3@>GC<FFF)/;:BE6FF6<<EFFF91((/1<8)7?8657<>:3?<0*5)57?))--5E03((((.)(()
@M00200:205:000000000-AKKM3:1:1101:5548:3581 2:N:0:1
TACAGGGGTATCTAATCCTGTTCGCTCCCCACGCTTTCGCTCCTCAGCGTCAGTACCGGCCCAGAGTGCCGCCTTCGCCACCGGTGTTCCTCCTGATATCTGCGCATTTCACCGCTACACCAGGAATTCCGCACTCCCCTACCGGACTCGAGTCATGGCAGTATCGAGTGGCGTCTCTGGGTTGAGCCCAGCGTTTTCCCACCGGACTTGCCAACCCGCCTCCGAGCTCTTCATACCCACTACTGACAAC
+
CCCC@FGGCCFGGGGGGGGGGGGGGGGGGGFGGGGGGGGD@FGGGGGGGGGGCGGFGGGG:+BE<FFGF,@EGGGGGGEGCFGGGGGGGC;E4E=FFGGGDGCGGEEGGGGGGGGFGGGGGGGGCGGGGGGGCGGG1;E5DFGFGB>8F?F>>CF9C9C??*0209F>FFA=E5B>?9CFF:>DF?FFAGG)6:AD5)+)7=D((.(.)7<34;**1)04?1:5(20/>0).4).)0(5(4:BF?<?FB(
@M00200:205:000000000-AKKM3:1:1101:6732:3603 2:N:0:1
TACTGGGGTATCTAATCCTGTTTGCTCCCCACGCTTTCGTGCCTCAGCGTCAGTATCGGGCCAGTGAGCCGCCTTCGCCACTGGTGTTCTTGCGAATATCTACGAATTTCACCTCTACACTCGCAGTTCCACTCACCTCTCCCGAACTCAAGCTCTTCAGTATCAAAGGCAGTTCTGGAGTTGAGCTCCAGGATTTCACCCCTGACTTAAAGACCCGCCTACGCACCCTTTAAACCCAATACTGACACGA
+
CCCCCGGGFGGGGGGGGGGGGGGGGGGGGGGGGGGGFGGGGGFFGGGGGGGGGGGGGGGGGGGGGGGGFFGGGGGGGGGDGGGGFGFFGGGGGGCFDFFGAGGGGGG7EGGGFC?FDFGGGGGGGGGFGFGGGGGGGBDEF?FF69=5DFEG=DCF5BFFGGFGFFGGFGF)0;CAF*56>C:C9DCF5CF>>CFGF@C:@BFB@BBFF=EC44BD2CEDFB?>9EADF<@CE>A(=;=;EEF3?EF)/9
@M00200:205:000000000-AKKM3:1:1101:15713:3613 2:N:0:1
TACTGGGGTATCTAATCCCGTTTGCTCCCCTGGCTTTCGCGCCTCAGCGTCAGAAGGGATCCAGCGCGCCGCTTTCGCCACCGGTGTTCCTCAGGATATCTACGCATTTCACCGCTCCACCCTGAGTTCCGCACGCCCCTATCCCCCTCGAGGCCCGCAGTATCAGAGGCACTTCCACGGTTGGGCCGTGGGCTTTCACCCCTGACTTACGAGCCCGCCTACGCGCCCTTTAAGCCCAGTACTGACAAC
+
CCCCCGGGGGGGGGGGGDFGGGFGGGGGGGGGGGGGGGGGEGGGGGGGGFGGGGGGGGC8FGGGGGGGGGGGG@DGGGGGGGGGGGGGCGGGGGGFDGGGCGGGGGCEDFGGGGGFGCEGDEEFCGFFGGGGDGGE?9EDFGGFGFD=CBGCE9DDFGGFGG<FEFFGF5)8A3FBFBGBGCDD>FF3>DGAF=C*8)<7:9?60,4<92:?BBGGFGB?6:?33C>D)90).4)41(8()<9A)2)4(
@M00200:205:000000000-AKKM3:1:1101:7780:3614 2:N:0:1
TACTCGGGTATCTAATCCTGTTTGCTCCCCACGCTTTCGCGTCTCAGCGTCAGTACCGTCCCAGAGAGCTGCCTTCGCCACGGGTGTTCTTCCCGATATCTGCGCATTTCACCGCTACACCGGGAATTCCAGTCTCCTCTTCCGGACTCTAGCCATGCGGTTTCCACCGACCTCTGGAGGTTGAGCCTCCAGTTTTCACAGTGGACCTGCATGGCCGCCTACACGCCCTTTACACCCACTACTGACACGAT
+
CCCCCGGGGGGGGGGGGGGGGGGGGGGGGGGGGGGGGGGGGGGGGGGGGGGGGGGGGGGGGGGGGGGGGGGGGGGGGGGGGFFGGGGGGGGGGGGGGGGGGGGGGGGGGGGGFGGFGGGGGGGDFEGDGGGGGGGGGFGFFGGFGFGFGFGGFCFFFGG*5<5DEADEDGFA>@FFAFGDFG4F)>,?FGGF8BCFB8FEBBF(.=(33@;;5355(5>033()(*)))284)673??0(((.)63),(((
@M00200:205:000000000-AKKM3:1:1101:23194:3641 2:N:0:1
TACGAGGGTATCTAATCCTGTTTGATCCCCACACTTTCGTGCCTCAGCGTCAGTTGAAGTCTAGTAAGCTGTCTACACTATCGGTGTTCTTGACGATATCTAAGCATTTCACCGCTACACCGTCAATTCCGCCTACCTCGACTCCACTCAAGCCCATCAGTATCAATCCCACCCTCCCGGTTAAGCCGGGATATTTCAGAACTGACTTAATAGGCCGCCTACGCACCCTTTAAACCCAATACTGACA
+
-@CCCFGDGFGFGFEFFA9FGGFFGGFFGEFGBFFAFACCFG<<CFFGGCE:FFAFFFGGGGCGGGGGGG8@FFFA?ECABFEGGGG>FE=FFFGCECCFFAFFGGG,@;DFFEG5=:E@FGFCCEDDFDFGCCDGCFGFFDEADFG70:,6E8DBB88DD9>FEFGEF?BD>=DD5589C87++5@50+@*?FAFFEGC*0:**:A*:9A*6)>5)3?==@@D=8AD806>)/)5*,(/;E?59;E
@M00200:205:000000000-AKKM3:1:1101:21512:3647 2:N:0:1
TACTAGGGTATCTAATCCTGTTCGCTCCCCACGCTTTCGTACATCAGCGTCAATAATAGCTTAGTAAGCTGCCTTCGCAATCGGTGTTCCACGACATATCTATGCATTTCACCGCTACATGTCGTATTCCGCCTACTTCAACTATATTCAAGAAAACCAGTATCAATAGCAGTTCTCCCGTTAAGCGGGAGGCTTTCACTACTGACTTAATCTTCCGCCTACGTACCCTTTAAGCCCAATACTGACAAGAC
+
CCCCCGGGGGGGGGGGGGGGGGGGGGGGGGGGGGGGGGEGGGGGGGGGGGGGGGGGGGGGGGFFGGGGGGGGGGGGGGG:FGGGGGGGGGGGDGGGGGGGGDFFCGGFGGGGGGGF8CFFGGGG@ECFFGDGGGGGGFGFFGGBGFGFGDC9F6?DDEFDAFDEDFFFFGFF@EFFFFG>=FDDFFG5?7+?B79;8EFEC@EBFE@CE;CEECF79DF99=<F5C888;E4CE@=C9223)7<CE3),3(
@M00200:205:000000000-AKKM3:1:1101:14119:3650 2:N:0:1
TACAAGGGTATCTAATCCTGTTTGATCCCCACGCTTTCGTGCCTCAGTGTCAATAATTGTGTAGCAAGCTGCCTTCGCTATCGGTGTTCTATGTCATATCTAAGCATTTCACCGCTACATGACATATTCCGCTTACCTCCACAATATTCAAGACTAATAGTATCCACGGCAGTTTCCAAGTTAAGCTTGGAGATTTCACCACGGACTTACTAGCCCACCTACGCACCCTTTAAGCCCAATACTGACAAGA
+
CCCCCGGGGGGGGGGGGGGGGGGGGGGGGGGGGGGGGGGGGGGGGGGGGGGGGGGGGGGGGGGGGGGGGGGGGGGGGGGGGGGGGGGGGGGGGGGGGGGGGGGGGGGGGGGGGGGFGGGGGGGGGGGGGGFGGGGGGFGDFGGFGBGEGFGGF?AFFGGFGGFGFFGGECAA6DFBFFGFFFFFBDDD?=85D,@?F>D8D=9AFB58AEFFEDGG5<?CCC5B=E5CG>)9*:AE7BB5BBF<*0>125
@M00200:205:000000000-AKKM3:1:1101:14537:3653 2:N:0:1
TACTGGGGTATCTAATCCCGTTCGCTCCCCACGCCTTCGCGCCTCAGCGTCAGGGTCGGCCCAGCCGGCCGCCTTCGCCACGGGTGTTCCTCCCGATCTCTACGCATTTCACCACTACACCGGGAATTCCACCGGCCCCTGCCGCCCTCAAGCCGCGCCGTCCCCGGCGACCCTCCCCGGTTGAGCCGGGGGCTTTCACGCCGGGCCTGCGCGGCCGCCTGCGCGCGCTTTATACCCAGTACTGACACGAC
+
CCCCCGGGGGGGGGGGGGGGGGGGGGGGGGGGGGGGGGGGGGGGGGGGGGGGEGCGGGGGGGGGGGGGGGEGGGGGGGGGDFFGGFGCAFGGAFCEDGGGGGGGGGDCFGGGGGGFFGGGGGGEGEFFGGGGGGGGGFGFFGGFGFGBGAGCFGGBBGG>?D9D;>GG)8@BF0@EFF<B?E)*7@FF>D=EEDGCFAG?FFF(7>033:9>9;EE95@:<10>>C)9)*(6))))3)4:9<B>):<)4((
@M00200:205:000000000-AKKM3:1:1101:17900:3654 2:N:0:1
TACAAGGGTATCTAATCCTGTTTGATCCCCACGCTTTCGTGCCTCAGTGTCAATGATTGTGTAGCAAGCTGCCTTCGCTATCGGTGTTCTATGTCATATCTAAGCATTTCACCGCTACATGACATATTCCGCTTACCTCCACAATATTCAAGACTAATAGTATCCACGGCAGTTTCCAAGTTAAGCTTGGAGATTTCACCACGGACTTACTAGCCCACCTACGCACCCTTTAAACCCAGTACTGACAAGA
+
CCCCCGGGEGGGGGGGGGGGGGGGGGGGGGGGGGGGGFGGGGGGGFGGFGGEFGGGGGGGGGGGGGGGGGGGGGGGGGGGGGGGGDGDGGGGGGGGGGGGGGGGGGFCFGGGGGGFGGGGGGGGGGGGFGEGCCCFDDFDDGGFGBFECFGDGGGFFGFFFG>C>F8C>GFAFCFFDFCDBDFGFGGFFGGFFFF+=9=0D=A=BBB<>CEE@5>68CBDC=5?=@AG;7;ECE=285>38ECCFFBC=3
@M00200:205:000000000-AKKM3:1:1101:6955:3662 2:N:0:1
TACCGGGGTATCTAATCCCGTTTGCTCCCCTAGCTTTCGCGCCTCAGCGTCAGAAGAGATCCAGCGATCCGCTTTCGCCACCGGCGTTCCGACCAATATCAACGCATTTCACCGCTCCACTGGTCGTTCCGATCGCCCCTACCTCCCTCGAGCCTGCCAGTATCCCAGCCAATTGTCCGGTTGAGCCGACCGATTTCACCCCAGACTTGCCAGCCCGCCTACGCGCCCTTTAACACCCGTACTGACAAGCC
+
9CCCCGGEGGFGF<EFGGGG<,<FEF9FDCFFCFGGF<CEGGGGGGGG+BCGEGGGG,,:FG9FF@@BFGFGE,DGGFGGEGGGGGGGGGG>FGGFGGDGDFDCEEGEGG9FF8+*@B8FG88EGGE=FE68C>DGCD@):@FFDFDDFDDCGGFFFFFAD:*=E?9<*4@56/61==D:445*6@655)C>EE55ACGF13:1:??)5).97(1125:<(,(7,2)/)2)6:2)4*-4(,((66?<23,(
@M00200:205:000000000-AKKM3:1:1101:19331:3702 2:N:0:1
CCAAAAAACTCTCGCCTTCCGCCCTCTTCTCTCTCCCGCGCATCTCCTCCCCCCCCCCCCCCCCCCCCCCCCCCCTCCGCGCCCCTCCTGCTCACTCACTCCTCTCCCCTCCACACATCTACTCCACATCACCCCTCCGCCCCCCCCCCCACCCCCCACCCCCACTCACCCCCCCCTCGACACGCCTCCCCCTCCCCACCCCCTCGCCCCGGCCCTTCACCACCCTCCCCCCCCAGCACTCATAAGTACAC
+
-886,,,6,,,C,,,7@,E,,,88+C,,,,,-,,;,C:++++,8,;,,CF7,@++++++8+4+8+++3+3>**5<*1<1<=*<F<*8C++5,7,272<0,+5,4,22*:*/***+0*,2++2+3,+2++3++227/=)*-0**)17)()05)2*).0*9)*99)4)9*/*.(.().)0))2*1*)/*.)9/0</**)(*--(3(((,-(,-(,(**8**)..(0(*)***((,((-2(()(()))).))-.
@M00200:205:000000000-AKKM3:1:1101:16454:3732 2:N:0:1
TACACGGGTATCTAATCCTGTTTGCTCCCCACGCTGTCGCGCCTCAGTGTCAGCCATGGCCCAGCAGGCCGCCTTCGCCACCGGTGTTCTTCCGGATCTCTACGCATTCCACCGCTACACCCGGAATTCCACCTGCCTCTACCATGCTCGAGCACGCCAGTTCGCCCGGCCGACCCGGAGTTGAGCCCCGGGCTTTCACCGCACGCTTGACGTGCCCCCTACGCGCCCTTTAACCCCAATACTGAAA
+
CCCCCGGGGGGGGCEEGGGFGGGGGGGGGGGGGGGGGGGFGCGGGGFFGFFGGGGGFFDGGGGF8EFFCGGGGEEGFGEGGGDGGGGGGFFAFEGEBFFEEG9?CGGGCFGGGGGBGEFGGCEECGGGGGFGFG?FF+ADF9A*C1=DGEG6CGF><F704877=*<89?55*-?BFADAF*2+25EFA<*8>C:>8)47?>92(36024>?BFGG:FF916:D(/759*.4<)-(;:3(.:)))).
@M00200:205:000000000-AKKM3:1:1101:5542:3767 2:N:0:1
TACAAGGGTATCTAATCCCGTTTGCTCCCCTAGCTTTCGCGCCTCAGCGTCAGTGTTGGTCCAGGATGCCGCCTTCGCCACCGGTGTTCCTCCAGATATCTACGCATTTCACCGCTACACCTGGAATTCCACATCCCTCTCCCAACCTCGAGCCGACCAGTATCAGACGCACTTCTCAGGTTAAGCCGGGGGATTTCACGTCTGACTTAGATGGCCGCCTCCGCGCCCTTTAAACCCACTACTGACAAGC
+
CCC?<,CFDFDFFGEFFFGFDF6BACGF@FFGFFCGA@:C@EGEGG@FF7@FEG9FGGG@FF9<6@FE<F:7CFGGGGGGGGGDFFFEGA=EFF8F<?D;EA,4=CECD9DGG+8?DGFGGF88EE9F?F;EDG?EF9A=D@?685=0D580@C6*0==6F77@*1;DB>51?CF+0<??>E+<<@4*:71?;:EFFEGF3711>C3...)9))*+(78((.351?>G)94A6.208:((,()528)41(
@M00200:205:000000000-AKKM3:1:1101:17584:3770 2:N:0:1
TACCGGGGTATCTAATCCTGTTTGCTCCCCACGCTTTCGTGCCTCAGTGTCAGTGTTGGCCCAGGTGGCCGCCTTCGCCACGGATGTTCCTCCCGATCTCTACGCATTTCACTGCTACACCGGGAATTCCGCCACCCTCTACCACACTCTAGTGATCCAGTATCCACTGCAATTCCCAGGTTGAGCCCAGGGCTTTCACAACAGACTTAAACCACCACCTACGCACGCTTTATACCCACTACTGACAAGA
+
CCCCCGEGGGGGGGGGGGGGGGGGGGGGGGGGGGGGGFEGGGFGGGGGGGGGFFGGGGGGGGGGGGGGGGGGGGGGGGFGGGEFFGGGGGDDFGGDCCDFGGGGGGD:EGCFGFGFGG?ADECEECFGGGGGGGD>AFGFFFEFFFGD?FGFFGC+9>D?E7C97CFG9FFBAEFFCFD5@<5CAFGFFGCDA9;>>6CE*<@25:498==E=(:8(:)3(06A?G>D*16>?C63C3(,544<3@E<(:
@M00200:205:000000000-AKKM3:1:1101:7546:3843 2:N:0:1
TACGAGGGTATCTAATCCCGTTTGCTCCCCTAGCTTTCGCGCCTCAGCGTTAGAAGAGATCCAGTCTGTCGCTTTCGCCACCGGCGTTCCTTCTGATATCTACGCATTTCACCGCTACACCAGGAATTCCCTCATCCTCTCCCGTACTCTAGCCAAGCAGTTTGAGATGCCGGTCCTCGGGTGAGCCGAGGGATTTCACATCTCACTTACTCGACCGCCTACACGCCCTTTAAGCCCAATACTGACACGAT
+
CCCCCFGGGGGGGGGGGGGGGGGGGGGGGGGGGGGGGGGGG7FGGGGGGGGDGGGC<EEBFGGGGFGGGGGGGGGGGGGGGGGGGGGGGGGFGFGGFAFGGGGFGGGGGF=FFEGFGGGGGCFCFFGGGCFFDEGGGFGDFGGFG5+5FF97DFC*9DFFDF;BB?GEFG6)*=?DF8DE7DCFFGF>DGDB;CFGCCG<E=:;C=;E:>.),(BE(:BD;3.5<EFG>F>).9<(;4::)49)).4)40(
@M00200:205:000000000-AKKM3:1:1101:14187:3857 2:N:0:1
TACCGGGGTATCTAATCCCGTTTGCTCCCCACGCTTTCGCGCCTCAGCGTCAGTCTCCGTCCAGCGGGCCGCCTGCGCCACCGGTGTTCCTCCTGATCTCTACACATTTCACCGCTACACCAGGAATTCCACCCGCCTCTCCGGGACTCAAGAGCCGGAGTCTCGAGCGCCGTTCCCGGGTTGAGCCCGGGGCTTTCACACCCGACTTCCGACCCCGCCTACGCGCCCTTTAAACCCAATACTGACAAGCC
+
CCCCCGGGGGGGGGGGGGGGGGGGGGGGGGGGGGGGGGGGGGGGGGGGGGGGGGGGGGGGGGGGGGGGGGGGGGGGGGEGGGGGGGGGGGGGGGGGGGFGGGGGGGGGCGGGGGGFGGGFGGGGEGGGGGGGGGGGDEGBAGC>EFGFGFG5EFDF>C>5EF:FEFGGEGB@BDFFFFCDGDG<FFGFFGGFFD5FFFG2:?>BFBB:AFFBFFEE9DBB6?FF1?BD19,:)))4CB(4,)..)()64((
@M00200:205:000000000-AKKM3:1:1101:24332:3871 2:N:0:1
TACTCGGGTATCTAATCCCGTTTGCTCCCCACGCTTTCGCGCCTCAGCGTCAGGAGATGCCCAGAGACCCGCCTTCGCCACCGGTGTTCCTCCCGATCTCTACACATTTCACCGCTACACCGGGAATTCCAATCTCCTCTGCATCCCTCAAGAACGGCAGTATCGGCCGACGTTCTTCGGTTGAGCCGAAGGATTTCACGACCGACTTGCCATCCCGCCTACGCGCCCTTTCAACCCCATACTGACAAGA
+
CCCCCGGGGGGGGGGGGGGGGGGGGGGGGGGGGGGGGGGGGGGGGGGGGGGGGGGGGGGGGGGGGGGGGGGGGGGGFGGGGGGGGGGGGGGGGGGCEGFGGGGGGGGGGGGGCEGECGFGGGGGGGGGGGFGGGFFGFGD6FGFGFGFGFF8EGGDBEDFGGFGF59@BGFFFFFFFFGFGGGGFGGFFGEAFFGGFF?@;3:90-913<:D>?GG19BF<B08(::D)9:)5.48C0881346>0241:
@M00200:205:000000000-AKKM3:1:1101:16195:3873 2:N:0:1
TACTAGGGTATCTGATCCTGTTTGCTCCCCACGCTTTCGCGTCTCAGCGTCAGTACCGTCCCAGAGAACCGCCTTCGCCACGGGTGTTCTTCCCGATATCTGCGCATTTCACCGCTACACCGGGAATTCCATTCTCCTCTTCCGGACTCTAGCCAGATGGTTTCAGCCGACATCTCGAGGTTGAGCCTCGAGTTTTCACAGCTGACCTACCTGGCCGCCTACACGCTCTTTACACACAATACTGACAAGAC
+
CCCCCGGGGGGGG9FCGGGGGGGGGGGGGGGGDGGGGGGGGGGGGGGGGGGGGGGGGGGGGGGGGGGGGGDGDGGG7FGGGGGGGGGGGGGGGGGGGGGGGGFFGGDCGGGGGGGFGG?GGGGGFGFGGGGGFGGGGFGFFGGFGFGFGFF7EFFFFGGAEFCGEACGD>>ADFFFFAGDF:*7?CGFF5CDF7C@FFF74>E(73;C<EDE<?FF;CD?;@;52=35*:46<><4A??ABBFF<:)612(
@M00200:205:000000000-AKKM3:1:1101:19564:3888 2:N:0:1
TACTCGGGTATCTAATCCCGTTTGCTCCCCTAGCTTTCGCGCCTCAGCGTCAGTGTCGGTCCAGGAAGCCGCCTTCGCCACCGGTGTTCCTCCGGATATCTACGCATTTCACCGCTACACCCGGAATTCCGCTTCCCTCTCCCGAACTCAAGCCTTCCAGTTTCCCGTGCAGTTCCCCAGTTGAGCCGAGGGATTTCACACGGAACTTAAAAGACCGCCTACGCGCCCTTTAAACCCAATACTCACAAGA
+
CCCCCGGEGCGGGGGGGGGGGCFFGGGGGGGGGGGGGGGGGGGGGGGGGECFFGDGGGGGGGGGGGGGGGGGCCGGFGGGEDFGGGGGGGGGFFGCCFGFGGGFFEEGCFAFCEDBGFGGGGGGGGGGGFEEGGD@DFGDF,A?GFGBGFGFDFGAFFDFGFEFEADG>E5AFFF@FA>BEFC7?DFEFGGF;FG4BEGE@1((,3=9@)3)61?C@GFF?:()-:)9/*,6<<)4C(48:>B)4??>:7
@M00200:205:000000000-AKKM3:1:1101:21548:3918 2:N:0:1
TACCGGGGTATCTAATCCCGTTCGCTCCCCTGGCTTTCGTTCCTCAGCGTCAGAAGACCCCCAGTAAGCCGCCTTCGCCACCGGTGTTCCTCCAGATATCTACGCATTTCACCGCTACACCTGGAATTCCGCATCCCTCTCCCAAACTCGAGCCATCCAGTATCGGACGCAGTTCCCCGGTTAAGCCGAGGGATTTCACGTCCGACTTAGTTGGCCGCCTACGAGCCCTTTACACCCAGTACTGACA
+
CCCCCGGGGGGGGGGGGGGGGGGGGGGGGGGGFGGGGAFFGGGGGGGGGGGEGGGGGGGGGGGGFGFG,BFGGGGGGG>FFD7+CFGGGGGGGGGGGGGGGGGGGGGGGGGGGGGFGGGGGGGGGGGGGGGGGGGFFBEFFGGFGFGFGEGGGGGFFDFFGF7?0<+@@CBBEEFFFAGEGGD78CFDD4C>>GGG@?FD3;(((6;DEEF591BC1C@06:?3(:>D*9:><))(8,(:))5-)(4
@M00200:205:000000000-AKKM3:1:1101:23133:3943 2:N:0:1
TACTCGGGTATCTAATCCTGTTTGCTCCCCACGCTTTCGCGCCTCAGCGTCGGTATCGGGCCAGTGAGTCGCCTTCGCCACTGGTGTTCCGCCGAATATCTACGAATTTCACCTCTACACTCGGCATTCCACTCACCTCTCCCGAACTCAAGACATCCAGTATCAAAGGCAATTCCAAGGTTGAGCCCTGGGCTTTCACCTCTGACTTACATGTCCGCCTACGCGCCCCTTATACCCAGTACTGACAAGAC
+
CCCCCGGGGGGGGGGGGGGGGGGGGGGGGGGGGGGGGGGGGGGGGGGGGGGGGGGGGGGGGGGGGGFGGGGGGGGGFGGGGGGFFGGGGGGGGGGGGGGGFGGGGGGGGFCGGGGFGFFGGGG>F8EGFGGGGGFFGFGFFFGFG>DDGFD6DCDFAGGFGGCD*+5,3DF5>CFFFFGFCFF*68EFAC*@4ACDFEGFFFFF=88@6.8?EFGG2C>0;;@F(=>1)/3)1./-<4436ADAAB?),,(
@M00200:205:000000000-AKKM3:1:1101:7475:3944 2:N:0:1
TACTGGGGTATCTAATCCTGTTCGCTCCCCACGCTTTCGCGTCTCAGCGTCAGTAACGTCCCAGCGAGCTGCCTTCGCCATAGGTGTTCCTCCCGATATCTGCGCATTTCACCGCTACACCGGGAATTCCACTCGCCTCTTCCGAACTCTAGTCCGGCAGTATCGACCGGCATCCCAGGTTTGAGCCCTGGACTTTCACAGCCGACTTACCGAACCGCCTACACGCTCTTTAAACCCAATACTGACA
+
CCCCCCFGGGGGGGGFGGGGGGFGGGGGGGGGGGGGGGGEEFEGGEFGEGGGGGFGGGGGGGGGGGGGGECGGGGGGGGGGGFGGGFEGFGGGGFFGGGGGGGGGGGGGGGGGCGEGGGGGGDGGGGGGGGGDE=EGFGEFGGFGFGCCFEG;FFEEGGFG7EGFFD;484>>(;AAA?)2>CFFGEFA475=FGGFFGE4(:17@@8CFFF((:C,>:18:75:E3DDCA)6<AFGFF?F?).64<
@M00200:205:000000000-AKKM3:1:1101:19837:3946 2:N:0:1
TACGGGGGTATCTAATCCTGTTTGCTACCCACGCTTTCGCTCCTCAGCGTCAGTACCAGCCCAGAGTGCCGCCTTCGCCGCTGGTGTTCCTCCCGATATCTGCGCATTTCACCGCTACACCGGGAATTCCACACTCCCCTACTGGACTCTAGCCACAGCAGTATCGAGTGGCGTCCCCAGGTTGAGCCTGAGGGTTTCACACCCGACTTACTGAGCCGCCTACGAGCCCTTTACACCCAATACTGACACG
+
CCCCCGGGGGGGGGGGGGGGGGGGGGGGGGGGGGGGGGGGGGGGGGGGGGGGGGGGGGGGGGGGGGGGGGGGGGGGGGGGGGGGGGGGGGGGGGGGGGGGGGGGGGGGGGGGFCGEGFCFGGDEGDFGGGGGGGGGFFGDFGGFGFGFGFGCFGGFFGGFGGEEC@CCFEFDE=ADEFG4=>CFFFGFFGGAFE:5>3ACF1@FF9@@7CECF9:F45;213<DF57)>71)-46<F>B:<)).)-(5),
@M00200:205:000000000-AKKM3:1:1101:25552:3947 2:N:0:1
TACTAGGGTATCTAATCCCGTTTGCTCCCCTAGCTTTCGCGCCTCAGCGTCAAGAACAGGCCAGGTAGTCGCCTTCGCCACTGGTGTTCCTCCCGATATCTACGCATTTCAACACTACACCGGGAATTCCACTACCCTCTCCTGCCTTCGAGTCGATCAGTATCGCGTGACCCTCCCCAGTTGAGCCGGGGGCTTTCACACGCGACTTGAACGACCGCCTGCGCGCTCTTTATGCACAATACTGTCAAGCT
+
CCCCC<EFEE,6E@FGGGCCF,66@,CECBFGGGGGGC@BC:FCCGGG7FGCGECFFG@FFGFDCEFE@<4@:@CE77FFF8@8CAF7<;=F=@=CCG>FGGG?>ECE,9=,,@8D+E,ADE7>4@?D=DD9DDF,1:D<:DFFGB+;DFG6=A=?>=DBF7DF>DCE>>5AC8@A?5CBCCFFA?@9>C55AE5*;7FC@01((.((/76;41883<7(,4(07C:<*0.).654<6()).)5)))).))
@M00200:205:000000000-AKKM3:1:1101:13732:3956 2:N:0:1
TACCAGGGTATCTAATCCTGTTTGATCCCCACACTTTCGTGCCTCAGCGTCAGTATAAGCCTAGTAAGCTGTCTACACTATCGGTGTTCTTGACGATATCTAAGCATTTCACCGCTACACCGTCAATTCCGCCTACCTCGACTTCACTCAAGCCCATCAGTATCAATGCCACCCTCCCGGTTAAGCCGGGATATTTCAGCACTGACTTAATAGGCCGCCTACGCATCCTTTAAACCCAATACTGACAAGA
+
CCCCCGGGGGGGGGGGGGGGGGGGGGGGGGGGGGGGGGGGGGGGGGGGGGGGGGGGGGGGGGGGGGGGGGGGGGGFGGGGGGGGGGGGGGGGGGGGGGGGGGGGGGGGGGGGGGGFGGGGGGGGGEGGGFGEGGGGEFGFEGEFGFGEGFGGFGFFFGGFFGFGFFGGFCFD?ADFFFGFGE>F?EFFEGD>FGFGC@FEEFFF58CEEEFEF@FFFGD=DD@>24?D6>E=EFBDD?DD@@33<()/83
@M00200:205:000000000-AKKM3:1:1101:5259:3961 2:N:0:1
TACTAGGGTATCTAATCCTGTTTGCTCCCCACGCTGTCGCGCCTCAGTGTCAGCAACTGCCCAGCAGGCCGCCTTCGCCACTGGTGTTCTTTCGGATATCTACGCATTCCACCGCTCCACCCGAAATTCCACCTGCCTCTACAGTGCTCCAGCTCAGCAGTTCGCACGGCAGATCCGGGGTTGAGCCCCGGACTTTCACCACACGCTTACCAAGCCACCTACGCGCCCTTTAAACCCAATCCTGACAAGAC
+
CCCCCGGFFF8FDEGGGG<FFGDGGGGGGGGGGGGGFFFGDGGCBC@F@EFFFE@FGG@EFGGGGGF7FGGGGGEGFGFG@<<FFFFGGGGGGEGEGFFGDGFGGGGGGGCEG6CB6FGFDCE+@EGGGDDFGGGGGF,)+@99==FDGF,=DFFFFE=F=DFG55>:>EE)56;0?A>5>;>;>@7AED*/?C<DFEGE@??;601(()/;.(=@@GF@(4,)-:79)*4)6:<3C321((-3<:>A(((
@M00200:205:000000000-AKKM3:1:1101:20801:3989 2:N:0:1
TACTAGGGTATCTAATCCCGTTTGCTCCCCTGGCTTTCGCGCCTCAGCGTCAGAAGAGGTCCAGCAGATCGCTTTCGCCACCGGCGTTCCTTCCGATATCAACACATTTCACCGCTCCACCGGAAGTTCCATCTGCCCCTACCTCCCTCGAGCTTGCTAGTATCGAAAGCGCTTTTCCGGTTAAGCCGAAAGATTTCACCCCAGACTTGGCGAGCCGCCTACGCGCACTTTATACCCAATACTGACA
+
CCCCCGGGGGGGGGGGGGGGGGGGGGGGGGGGGGGGGGGGGGGGGGGGGGGGGGGGGGGGGGGGGGGGGGGGG@FGGGGGGGGEGGGFEGGGGGGGDGGEAFGFGGGCFGGGGGGFGEFGGGGGGGFFFCDGGGGGGFGDFGGFFFDDGFCGGGGFFGGFGGFGFFGGFGF=B=F@FFGEGGGGFGGFF)?DFGGGFFG39290(6;CA8EF69EG0>DD???BFG3C<73<FFA>A>2:?FFFFF?
@M00200:205:000000000-AKKM3:1:1101:5427:3993 2:N:0:1
TACTCGGGTATCTAATCCCGTTTGCTCCCCTAGCTTTCGCGCCTCAGCGTCAAGAACAGGCCAGGTAGTCGCCTTCGCCACTGGTGTTCCTCCCGATATCTACGCATTTCACCACTACACCGGGAATTCCACTACCCTCTCCTGCCTTCGAGTCGATCAGTATCGCGTGACCCTCTCCAGTTGAGCCGGGGGCTTTCACACGCGACTTGACCGACCGCCTGCGCGCGCTTTCAACCCAATACTGACA
+
CCCC,CGGGGGGGGGGGGFGGGFFFGGGGGGGGGGGGGGDFEGGGGGGGGGGDEEFGFGGGGGGGGFGGGGFGGGGGGCEGGGGDFGGGEFFGC+FFGGGGGDFGGGGGGGGG9DFGGGGG+>CGC8FGGFGGFFEFBE=?@A5DFFEGACFGGGF>F=DD=DGAFDGBC*>*)**;C79FF>G>EGB4CE65EFGFFGF(,46;>>F<A)719C:;DB?::>E0=)773?).:6:C?B70.))62?
@M00200:205:000000000-AKKM3:1:1101:18036:4018 2:N:0:1
TACTAGGGTATCTAATCCTGTTTGCTCCCCACGCTGTCGCACCTGAGTGTCAGTATTGGGCCAGGTAGCCGCCTTCGCCACTGATGTTCCTCCCGATATCTACGCATTTCACCGCTACACCGGGAATTCCACTACCCTCTCCCATACTCTAGCTGAGTAGTATCGAATGCAATTCCCAGGTTAAGCCCAGGGCTTTCACATCCGACTTGCTCAGCCACCTGCGTGCGCTTTAACCCCAATACTGACA
+
CCCCCGGGGGGGGGGGGGGGGGGGGGGGGGGGDGGGGGGGGFGGGGGGGGGGGGGGGGGGGGGGGGGFGGGGGGGGGGGGGGGGGGFGGGGGGGGGDGGGGGGFG6FECGGGGGGFGGGGGGG>FGD8EFGGGGGFGFGFF@EFGFGFGFGDGGGFFGCDFG>FAFGGFGF<EBFFBF?9@<+:<CGFFCG5?,@;C7FFF@@DFFF26AC;E2CC=9F:>@2:9??C7C;3<)/6ED(,)5CFE;3
@M00200:205:000000000-AKKM3:1:1101:25479:4036 2:N:0:1
TACGGGGGTATCTAATCCCGGTCGCTACCCTAGCTTTCGCACCTGAGCGTCAAGAGCGGGCCAGCGGATCGCTTTCGCCACTGGTGTTCCTTCCGGTATCTACGCATTTTACCGCTACACCGGAAATTCCATCCGCCTCTCCCGTCTTCTGAGCTCCGGAGTTCCCATGGACATCCCTCGGTTGGGCCGAGGGCTTTCACCATGGGCTTTCGAAGCCGCCTGCGTGCGCTTTATGCCAAATACTGACAAC
+
CCCCCGDGGGGGGGGGGGEGGGEEGGGGFFDFCFGGGGGGGGGGGGGGGGGGGFFFFGDFGGG@GGGGFG>FA<FGGGGGE<FFGCGGGGGGGG:CFFGFDEGGD>EEAF9F9CEBDEFFF>E7FEAFGG:FFCDGGADECGGEGACDGFFG?>CFFG4)=D=FEFG768)/6==FFF<5<C358*A>EGC>BCGF?4:<737<BB6?:(.4:B58()0332?)::<DGG:14))69))(4-6)<),).(
@M00200:205:000000000-AKKM3:1:1101:17688:4039 2:N:0:1
TACTGGGGTATCTAATCCCGTTTGCTCCCCTAGCTTTCGCGCCTCAGCGTCAGTACGCGTCCAGAGAGCCGCCTTCGCCACCGGTGTTCCTCCCAATATCTACGCATTTCACCGCTACACTGGGAATTCCGCTCTCCTCTCCGCGACTCAAGCCGGATAGTTTCCGAAGCGGGTCCCCGGTTGAGCCGGGGGATTTCACAACGGACTTATCCGGCCGCCTACGCGCTCTTTAAACCCAATACTGACAACA
+
CCCCCGGGGGGGGGGGGGGGGGGGGGGGGGGGGGGGGGGGGGGGGGGGGGGGGGGGGGGGGGGFGGGGGGDGGGGGGGGGGGGGGGGGGGGGGGGGGGGGGGGFGGGGGGGGGGGFGGGGGGGGGGGFDGCC=EFGGFGFFGGDGDGFGFF=EFGFFGG5=C7?A>DEFGEAFFFFFADAF*/4;??3>DG>@CFDF4<>?:>>029BFFFA?FG=2C@:BBFF>D7<C*5)<<2(;8313?26<F<<(,
@M00200:205:000000000-AKKM3:1:1101:15745:4067 2:N:0:1
TACGCGGGTATCTAATCCCGTTCGCTCCCCTGGCTTTCGCTCCTCAGCGTCAGAATCAGGCCAGAGAGTCGCCTTCGCCACTGGTGTTCCTCCCGATATCTACGCATTTCACCGCTACACCGGGAATTCCACTCTCCTCTCCTGTCCTCAAGAACTGCCGTATCGCAGATGGCCCCTCAGTTGAGCCGAGGGATTTACTCCACGACGCGCAGTCCCGCCTACAAGCCCTTTATACCCAATACTGACAAGA
+
CCCCCGGGGGGGGGGGGGGGGGGGGGGGGGGGGGGGGGGGGGGGGGGGGGGGGGFFGGGGGGGGGGGGGGGGGGGGGGGGGGGGGGGGGGGGGGGDGGGGGGGGGGGGGGGGGGGDGGGGGGGGGGGGGGGGGGGGGFGFFGGFGFGFGFGGGGFAABFFGDBGF>CEDEFEF:FFFFGFGGGGFFGFFGGFFGFFFEFCEFFFFFFF>>9>27FG>GEFBF?=?GFG49?2>ABD?71::?AF<046:?
@M00200:205:000000000-AKKM3:1:1101:21829:4084 2:N:0:1
TACAAGGGTATCTAATCCTGTTTGCTCCCCACGCTGTCGCGCCTCAGTGTCAGCAACGGCCCAGCAGAACGCCTTCGCCACTGGTGTTCTTCCCGATATCTACGCATTCCACCGCTACACCGGGAATTCCATCTGCCCCTACCGTGCTCGAGCCCGGCAGTCTGACCGGCAGCCCCGGAGTTGAGCCCCGGGATTTCACCAGCCACTTACCGAGCCACCTACGCGCCCTTTAAACCCAATCATGACAAGAC
+
CCCCCGGGGGGGCGGGGGGGGGAFFGGGGGG@EGGDEGGGGGGGGGGFGGGGGGGFGGGGGGGGGGGGGGGGGGGGGGGGGGGGGFGGGGGGGGEGGGDGGGGGGGGGDGGGGGG5DGGGG>EEG@FGGGFAFGDFGFGFFGFF=?DDGEGD6@DEBGCAGGEGEFFE*CB@E=AB>):8CCCCFCG5BDDE3EGCAED73=D6<?FFBAB??;EC?GF7:::EFGBC)9>4<23:GFB<(4)).))6.4(
@M00200:205:000000000-AKKM3:1:1101:11962:4085 2:N:0:1
TACAGGGGTATCTAATCCTGTTTGCTCCCCACGCTTTCGAGCCTCAGCGTCAGTAATGGACCAGTATGTCGCCTTCGCCACTGGTGTTCTTCCGAATATCTACGAATTTCACCTCTACACTCGGAGTTCCACATACCTCTTCCATACTCAAGATAGCCAGTATCAAAGGCAATTCCAAGGTTGAGCCCTGGGCTTTCACCTCTGACTAAACTATCCGCCTACGCTCCCTTTAAACCCAATACTGACAAGAC
+
CCCCCGGGGGGGGGGGGGGGGGGGGGGGGGGGGGGGGGGGGGGGGGGGGGGGGGGGGGGGGGGGGGGGGGGGGGGGGGGGGGFGFGGGGGGGGGGGGGGFCFGFGGGGGGGGGGGFGGFFGGGGGCEGGGGGFFGG?<F5DFGFGFGFGDDGGG9<=DGBE=>FE7DCDEDDFDD=FFGFGFFGBFGFFF+?5C6CFEEEEDFF**8C@CEEBFGCAFEDFDDF9CDGG75*86::C965>>C4<>:8>B(
@M00200:205:000000000-AKKM3:1:1101:8067:4113 2:N:0:1
TACGGGGGTATCTAATCCTGTTTGCTCCCCACGCTTTCGCGCCTCAGCGTCAATCACGGGCCAGATAGCCGCCTTCGCCACAGGTGTTCTTCCCAATATCTACGCATTTCACCACTACACTGGAAATTCCACTATCCTCTACCGCATTCAAGCTCCTCAGTATCAAGCGCAGCCCCCAGGTTGAGCCCGGGACTTTCACGCCCGACTTAACAAGCCACCTACGCGCCCTTTACACCCCATACTGACCAGAC
+
@CC8@FEGFGFFGAFFGGGEFG@FGFGGCGFGGGGEFGFG+8BFGGFFFEGE@EEDG7CFGGGG==FGGCGDGGFG<BCGG,,,:A<FCEDFGGGG@=EDFEGC+=7FAFGG?,@96FGG;3>,>==DFGAFFC+CGFG*0ED9+0+)?7EC>C6*3@F5<+0+09;,9**8*)9:>?D47<*A*4CF;)4))4<@FFG(((((6::?99)9885F35A(44()(27<5*.4))-(:,2((.4:4((),((
@M00200:205:000000000-AKKM3:1:1101:17202:4123 2:N:0:1
TACTAGGGTATCTAATCCTGTTCGCTCCCCACGCTTTCGCGTCTCAGCGTCAGTACCGTACTAGAGAACCGCCTTAGCCACGGGTGTTCTTCCTGATATCTGCGCATTTCACCGCTACACCGGGAATTCCACTCTCCTCTTCCGGACTCTAGCCAGGTGGTTTCCACCGACGTCTCGGGGTTGAGCCCCGAGTTTTCACAGCAGACCTACCAAGCCGCCTACACGCTCTTTAAACCCAATACTGACAAGA
+
CCCCCGGGGGGGGGGGGGGGGGGGGGGGGGGGGGGGGGGGGGGGGGGGGGGGGGGGGGGGGGGGFGGGGGGGGGGGGGGGGGGGGGGGGGGGGGGGGGGGGGGGGGGGGGGGGGGFGGGGGDCEGCFGGGGGGGGGGFGFFGGFG>DBGFGGGGGFFGGFGGFGFFGGFGFFFFFF>F>BGGGF4AGF>C78AEF@FEGF@DD@D5;EEFFF3=GG>DE:BBFF6E37*2:<DFB7E?0?02:4A?251(
@M00200:205:000000000-AKKM3:1:1101:24804:4134 2:N:0:1
TACAAGGGTATCTAATCCTGTTTGCTCCCCACGCTTTCGTGCATGAGCGTCAGTGTTGGCCCAGAAGGCTGCCTTCGCCATCGGTGTTCCTCCACATCTCTACGCATTTCACCGCTACACGTGGAATTCCACCTTCCTCTGCCACACTCCAGCCAAGTAGTTTCGAGCGCAATTCCCAAGTTAAGCCCGGGGCTTTCACACTCGACTTGCTCGGCCGCCTGCGCACCCTTTAAACCCAATACTGACACGAT
+
CCCCCGGGGGGGGGGGGGGGGGGGGGGGGGGGGGFGGGGGGGGGGGGGGGGGGGGGGGGGGGGGGGGGGGGGGGGGGGGGGGCFGDCFGGGGGGGGGGGGGGGGGGCFGGGGFGGBGGGGGGGGGDFGGGGGGGGGGFGFFGGFGFGD=DFGGGGFFFGFFGFGFFGGDGFFEEFFFFF5DC7CBFGF5D5@EEGFFFGCB<DF>>A2*@C4@@GGFG3((26:1:)*284;3)=18:(1?26<-57),2(
@M00200:205:000000000-AKKM3:1:1101:6065:4152 2:N:0:1
TACTAGGGTATCTAATCCTGTTTGCTCCCCACGCTTTCGCTCCTCAGCGTCAGTACTGGCCCAGGATCCCGCCTTCGCCACCGGTGTTCCTCCTGATATCTGCGCATTCCACCGCTACACCAGGAATTCCAGATCCCCCTACCAGACTCTAGCCGCCCAGTATCGAACGCGGGCTCGGGGTTGAGCCCCGAGTTTTCACGTTCGACTTGAGTGGCCGCCTACGAGCTCTTTAAACCCAATACTGACAAGA
+
CCCCCCGGGGGGGGGGGGGGGGEGGGGGGGFFGGGGGGGGGDGGGGGGGGGGFGGGGGFGGGGDGGGGGGGGGGGGGGGGEFEGFGFGGGGGGGGGGGGGGGGCFGDGGGFFEEGDGGGGGG=CBEGGGGDCFGGG?FGFFGFFFFGFC+9+@DG9*@CDCGBDAFCGBE?>EF55**28CCGGFFEFFGGFFGGFF?F;@(,,(,/(7;8C@?DF;D>(33<E?C:C*:AA)6)8C?4(544<A(5..(
@M00200:205:000000000-AKKM3:1:1101:24127:4181 2:N:0:1
TACACGGGTATCTAATCCTGTTTGCTCCCCACGCTTTCGCGTCTCAGCGTCAGTGTCGTCCCAGCGAGCTGCCTTCGCCATTGGTGTTCCTCCCGATACCTGCGCATTTCACCACTACACCGGGAATTCCACTTCCCTCTCCTGCCTTCGAGTCGATCAGTATCGAGTGACCCTCTCCAGTTGAGCCGGGGGCTTTCACACTCGACTTGAACTACCGCCTGCGCGCTCTTTAAACCCAAGACTGACAAGAC
+
<<CCCGGGFGGGE9ECFE<E@FFGGGFGGGFEEGCEGGGGCEGCF9EGGCFDGFGGGGFF7FFGGGGDGGFGF@EEB=FGDEGGGGFEGAFAFF:@FC+9,@E:C8B7;EAFFFCDFF8?D=+>=+@2CDF=FC8CDFCDFCGFGFGD8DGDFGGDEFD5DC=<=97E?9B*98**;98CD7+2*3=A*9C)8:FGF)<5;(66((((./6)))2=1<@0:?0735./**52243(*(41<:)44().(.(
@M00200:205:000000000-AKKM3:1:1101:5221:4183 2:N:0:1
TACACGGGTATCTAATCCCGTTTGCTACCCTAGCTTTCGTGCCTCAGCGTCAGTAGAGACCCAGTAAGCCGCCTTCGCCACCGGTGTTCCTTAGGATATCAACGCATTTCACCGCTCCACCCTAAGTTCCGCCTACCTCTGTCTCACCCAAGCGCAGCAGTATCGAAAGCAATCCCTCAGTTAAGCTGGGGTATTTCACTCCCGACTTGCTACACCGCCTACGCCCCCTTTATACCCACTACTGACAAGAC
+
CCCCCEGEBEGGFFFGGEDCFFCFFFCFGGGGGGGGGFEGGGGGGGGGG7EGGGGAFFFF,CEFDFGGGGGGGGEGFG,@BFEGGGGEFFDFGGFCFEGGFDFGGGEEFFFGFEDADGGGG+DF<EFFGCEG+=CFFFFEFEF98F=)+*66==8ADEFFCFBFDFGC5F?@9)0;**@FFFC+1@:A9C5<*2,?98,*.>B@)))-794*83:=22?=@;<535=C8*.93))1?3(/(61.)().(((
@M00200:205:000000000-AKKM3:1:1101:20108:4190 2:N:0:1
TACGCGGGTATCTAATCCTGTTCGCTCCCCACGCTTTCGCGTCTCAGCGTCAGTACCGTTCCAGAGAGCCGCTTTCGCCACGGGTGTTCTTCCTGATATCTGCGCATTTCACCGCTACACCAGGAATTCCACTCTCCTCTCCCGGACTCTAGCCAGGGGGTTTCGGTCGACCTCTGAAGGTTGAGCCTCCAGTTTTCACAACCGACCTACCTGACCGCCTACACGCTCTTTAAACCCAATACTGACAAGA
+
CCCCCGGGGGGGGGGGGGGGGGGGGGGGGGGGGGGGGGGGGGGGGGGGGGGGGGGGGGGGGGGGGGGGGGGGGGGGGGGGGGGGGGGGGGGGGGGGGGGGGGFGGGGDFGGGGGGFGGGGGGGGGGGGGGGGGGGGGFGFFGGFGFGFGFGGGGGFFGGBEG=CAEGGEGFFFFFFFFGFGGGGFGGFFGGFFGGGFFGEFF;44966<8:DFFGFBGFFBBFF?GBGD>992:<0C<:0>:AFFFF)12
@M00200:205:000000000-AKKM3:1:1101:14589:4194 2:N:0:1
TACTCGGGTATCTAATCCCGTTCGCTCCCCTAGCTTTCGCGCCTCAGCGTCAAGAATGGGCCAGGTAGCCGCCTTCGCCACTGGTGTTCCTCCCGATATCTACGCATTTCACCACTACACCGGGAATTCCGCTACCCTCTCCCACCTTCAAGCCGAGCAGTTTCCGATGCAATTTCCCAGTTGAGCCGGGAGCTTTCACATCGGACTTGCCCAGCCGCCTGCGCGCTCTTTACACCCAGTACTGACA
+
CCCCCGGGGGGGGGGGGGGGFGGGGGGGGGGGGGGGGGGGGGGGGGGGGGGGGGGGGGGGGGGEGFGGGGGGGGGGGGGGGGGGFGGGGGGGGGGFDGGFGGFGGGGGGDGGGGGFGGGGGGGGGGGGGGGGGGGGG5FFFFGFGFCDGFGGGGGFFGGFAGF@C?GDAEFFFFFFFFGFGFGGFGGFF4EDB=FFFFGCEFFFDF>FFF;).=CC;D3?@=B<787CFC<)4AA1518:>>FFA?2
@M00200:205:000000000-AKKM3:1:1101:7115:4199 2:N:0:1
TACGAGGGTATCTAATCCTGTTTGATCCCCACACTTTCGTGCCTCAGCGTCAGTTGTAGCCTAGTAAGCTGTCTACACTATCGGTGTTCTTGACGATATCTAAGCATTTCACCGCTACACCGTCAATTCCGCCTACCTCGACTACACTCAAGCCATACAGTATCAATGCCACCCTCCCGGTTAAGCCGGGATATTTCAGCACTGACTTATACGGCCGCCTCCGCACCCTTTATACCCACTACTGACAACAT
+
CCCCCGGGGGGGGGFGGGGGGGGGGGGGGGGGGGGGGGGGGGGGGGGGGGGGGGFGGGFGGGGGGGGGGGGGGGGGFGGGGGGGGGGGGGGGGGGGGGDGGGGGGGGGAFGFFGGB8C?FGGGGEGGGGGFGGGGGGFGFFGGFGFGEFFCGDFFFFGGFGCC@;DFGBDFEFFFFDFD5CE=CFGGEDCEEFGGFFFGFFFF@@EE**::E2<EC)):2(0>D@GAD*2=)1?EC83(((6><5(77(6(
@M00200:205:000000000-AKKM3:1:1101:8066:4200 2:N:0:1
TACGCGGGTATCTAATCCCGTTCGCTCCCCTAGCTTTCGCGCATCAGCGTCAGTGTCAGCCCAGCAACCCGCCTTCGCCGCAGGTGTTCCTCTCGATATCTACGCATTTCACCGCTACACCGAGAATTCCAGTTGCCCCTTCTGCACTCTAGCCCCGCAGTATCGGCTGACCTTTCCGGGTTAAGCCCGGAGATTTCACAGTCGACTTGCGGTGGCCGCCTACGCGCCCCTTACACCCAATACTGACA
+
CCCCCEGGGGGGGGGGGFGGGGGGGGGGGGGGGGGGGGGGGGGGGGGGGGGGGGGGGGGGGGGGGGGGGGGGGGGGGGFGGGGEFGGGGGGGGGEFGEEGGGGGGGGEGGGFFGGFGGFGGGCEFGFFGGGGFBFGFFGFFGGFGFGEGFGGGGGFFGG>EGFG>DDGFGA:AB8FFF4?F;??@CFF>)/>)7<CFFG347<<<@?2>FF><>C81D>9:::>9889C)((.3<<F74(:0:2-.()
@M00200:205:000000000-AKKM3:1:1101:7264:4245 2:N:0:1
TACGAGGGTATCTAATCCTGTTTGCTCCCCCAGCTTTCGCTCATCAGCGTCAGGTCCGGCCCAGGATCCCGCCTTCGCCACCGGTGTTCCTCCTGATATCTGCGCATTTCACCGCTACACCAGGAATTCCAGATCCCCCTACCGGCCTCTAGCCTGGCAGTATCGAACGCATCCCAGGGTTGAGCCCTGGACTTTTACGTCCGACTTGCCAAGCCACCTACGAGCCCTTTACACCCCATACTGACA
+
CCCCCGGGGGGGGGGGGGGGGGGGGGGGGGGGGGGGGGGFGGGGGGGGGGGEGGFGGEGGGGGGGGGGGGGGGGEFGGGGGGGGGGGGGGGGGGGGFGGGGGGGGGGGGGGGFGGEGG?FGGGGGGGGGGGGDGGGFFGAFEGFGFGFGFGGGGGFFFGFFGEGFFGGFGEAF5AFAF4AC50AFGGFFFGFFGFGFEGFF25=(:?ECFEE7;508>AE;?;>9EA4C9AB<A1258,4:BF<BF
@M00200:205:000000000-AKKM3:1:1101:10675:4274 2:N:0:1
TACTCGGGTATCTAATCCTGTTTGCTCCCCACGCTTTCGCGTCTCAGCGTCAGTACCGTCCCAGAGAGCCGCTTTCGCCACGGGTATTCCTCCTGATATCTGCGCATTTCACCGCTACACCAGGAATTCTACTCTCCTCTTCCGGACTCTAGCCAGATGGTTTCCGCCGACATCTCGAAGTTGAGCCTCGAGTTTTCACAGCAGACCTACCTGGCCGCCTCCACGCTCTTTACACCCAATACTGACAAGAC
+
CCCCCGGGGGGGGGGGGGGGGGGGGGGGGGGGGGGGGGGGGGGGGGGGGGGGGGGGGGGGGGGGGGGGGGGGGGGGGGGGGGGGGGGGGGGGGGGGGF8FDGGGGGGDGGFGGGGFGGGGGGGGGGGGGGGGFDGGGFGFFGGAEFGFGFGFGGGFFFG5EGFGFEGGFED=5:BFAFGFGGGGFGGFFDGFFGGF><FFFFD=BFBEFF==EFGGFGF1((/=@G09F:?66CF?C?:37:4<4:2218(
@M00200:205:000000000-AKKM3:1:1101:25528:4285 2:N:0:1
TACTGGGGTATCTAATCCTGTTTGCTCCCCACGCTGTCGCGCCTCAGTGTCAGCCACTGCCCAGCAGGCCGCCTTCGCCACCGGTATTCTTCCGGATCTCTACGCATTCCACCGCTACACCCGGAATTCTACCTGCCTCTACAGTGCTCAAGCCATAGCAGTTCGCACGGCAGACCCGGGGTTGAGCCCCGGGCTTTCACCACACGCTTGCCAAGCCACGTACGCGCCCTTTACACCCAATACTGACC
+
CCCCCGGGGGGGGGGGGGGGGGGGGGGGGGFCFGGGGGGGGEGGGGGGGGGGGGGGGFGGFFFGGGGGGGGGGGGGFGGGGGGGGGGDFGGGGGGGGGA=DFGGGGGGGGCFGGGFGGGG,@CEG+>FGGFGCG?GF9DDFGGFFFGFGD,AFGGFFFGFD+;+1:C>AGF)9C*9*@C4F?)7ACGF:<*5>:=DF3FEA@@F<>9?014/4:CF3*7(-((.317CDC(24::)29(,())6))((
@M00200:205:000000000-AKKM3:1:1101:12720:4290 2:N:0:1
TACTGGGGTATCTAATCCCGTTCGCTCCCCCAGCTTTCGCGTCTCAGCGTCAGGGACGGCCCAGGTGACCGCCTTCGCCACTGGCGTTCCTCCCGATATCTACGCATTTCACCGCTCCACCGGGAATTCCATCACCCTCTACCGCCCTCAAGCCCGCCAGTATCCCGCGGCGTTCTCCGGTTGAGCCGGAGGATTTCACACGAGACTTAACGGACCGCCTGCACGCGCGTTATACCCAATACTGACAAGA
+
CCCCCGGGGGGGGGGGGGGGGGGGGGGGGGGGGGGGGGGGGGGGGGGGGGGGGGGGGGGGGGGGGGGGGGGGGGGGGGGGGGGGGGGGGGGGGGGGCFDGGFGGGGGEFGGGGGEBDGF=DGGGGEGGGGGGGGGGGFGFFGGFGFGAGFGDFCCDD5*::DEGEFGGECD;F>AFFFCEGE)8?CC>B)>BBFF4@4?<:>FFFFAA))66><GE;DF(861)183>)1,3(.6-02244,-).())(.
@M00200:205:000000000-AKKM3:1:1101:14483:4301 2:N:0:1
TACAGGGGTATCTAATCCCGTTTGCTTCCCTAGCTTTCGCGCCTCAGCGTCAGAAAAGGTCCAGCAACTCGCTTTCGCCACCGGCGTTCCTGCCAATATCAACGCATTTCACCGCTCCACTGGCCGTTCCAGTTGCCCCTACCTTCCTCGAGCCAGACAGTATCCATGGCAATTTTCCGGTTGAGCCGAAAGATTTCACCACAGACTCGTCTGGCCGCCTACGCGCCCTTTATGCCCAATACTGACA
+
CCCCCGGGGGGGGGGGGGGGGGGGGGGGGGFGGGGGGGGGGG@CGGGGGGGDGFFGGGGGGGGGGGGF,AFGCGGGGGFG@FGGGGGGGEGEFFDGGGGGGDEFGGGGGGGGGGDE6FFF9=@EEBEGGGCD=FFGG9EDFGGFC6=DG5ED>DGFFGGFFG<G@F?ACGFF*91B9ACEEGDFFGFD>D>AFFGGFEGFFF>DFFFE25((,(5:(:=;?8;:2:>D)7:>2)2<FF0()))))()
@M00200:205:000000000-AKKM3:1:1101:25660:4314 2:N:0:1
TACGGGGGTATCTAATCCTGTTTGCTCCCCACGCTTTCGTGCCTGAACGTCGGTACTGGTCCAGGAAGCCGCTTTCGCCACTGATGTTCCTTCCGATATCTACGCATTTCACCGCTACACCGGAAATTCCGCTTCCCTCTACCGTACCCTAGCTATTCAGTCTCGAATGCAATTCCCAGGTTGAGCCCGGGGCTTTCACACCCGACTTAAATAACCGTCTACGCACGCTTTAAACCCAGTACTGACAAGA
+
CCCCCGGGGGGGGGGGGGGGGGGGGGGGGGGGGGGGGGCGGGGFGGGGGGGGGGGGGGGGGGGGGGGGGGGGG@FGGGGGGGGGGGGGGGGGGGD:FE>FGGGGGGEDGGGGGGDEGGGGGGGGGGGGGEDEDEGGGFGBFGGFGFDDFFFFGGGFFGGFFGFGFFGDFGFFFFAF5A7?>EGCFFG?DD5A>EDFFEC?ED>BFFF;CFFFFEF?9CA04:?5:=>D<<1A<B<:C??>495AA0).((
@M00200:205:000000000-AKKM3:1:1101:19145:4321 2:N:0:1
TACTGGGGTATCTAATCCCGTTTGCTCCCCACGCTTTCGTACCTCAGCGTCAGAACGAGCCCAGCGGCCTGTCTTCACCTTCGGCGTTCCGATAGATATCAACGCATTTCACCACTCCACCTATCGTTCCGACCGCCCCTACTCGTCTCAAGACCTGCGGTTCGCCGTGCAGTTCCTCGGTTGAGCCGAGGTATTTCACACGACGCCTGCAGATCCGCCTACGTACGCTTTAAACCCAATACTGACAAGA
+
CCCCCGGGGGGGGGFGGGGGGGGGGGGGGGGGGGGGGGGGGGGGGGGGGGGGGGGGGGGGGGGGGDGGGGGFGGGGGGGGGGFGGGFGGGG:4CEGGDEGAEFGGGGGGGGGGGGFGFGGGGGGGCFGGFGDDGGGGFGDDG9?CFGFG7CD,=6AAFGFGGADBBCC>EFFFFFFFCD>FGG4FFG:BDEFFG@@A5:);9(629>7?FF7<7CC?GF??FF:7EDG*9?>A4>:GF?FF>))6??)4(
@M00200:205:000000000-AKKM3:1:1101:25110:4321 2:N:0:1
TACGCGGGTATCTAATCCTGTTTGCTCCCCACGCTGTCGCGCATCAGTGTCAGCAATAGCCCAGCGAGCCGCCTTCGCCACCGGTGTTCTTTCGGATATCTACGCATTCCACCGCTACACCCGAAATTCCACTCGCCTCTACTATGCTCGAGCTTGCCAGTCCGCACGGCAGACCCGGGGTTGAGCCCCGGGCTTTCACCACACGCTTAACAAGCCACCTACGAGCCCCTTAAACCCAATACTGACAAGA
+
CCCCCGGGGGGGGGGGGGGGGGGGGGGGGGGGGGGGGGGGGGEGGGGGGGGGGGGGGGGGGGGGGGGGGGGGGGGGGGGGGGGGGGGDFGFGGDGGGGGGGGGGGCEGGGGGGGG?DGGGGGDECEGGGGGGGGGGG>GFFGGFGFFEGFECCCCFFDFFGGEC>>DG:CA=?DFFE>7B<E<FAFGFFGCEEGGGFFGAD?0:F>02(54A<FGGFG@0:40)(27C*9.34<A0C?<1),5:<0):?(
@M00200:205:000000000-AKKM3:1:1101:16957:4334 2:N:0:1
TACTAGGGTATCTAATCCCGTTTGCTCCCCACGCTTTCGCGCCTCAGCGTCAGGAGATGCCCAGAGACCCGCCTTCGCCACCGGTGTTCCTCCCGATCTCTACACATTTCACCGCTACACCGGGAATTCCAGTCTCCTCTGCATCCCTCAAGAACGGCAGTATCGGCCGACTCTCCTCGGTTGAGCCGAGGGATTTCACGACCGACTCGCCATCCCGCCTACGCGCCCTTTATGCCCACTACTGACAAGA
+
CCCCCGGGGGGGGGGGGGGGGGGGGGGGGGGGGGGGGGGGGGGGGGGGGGGGGGGGGGGGGGGGGGGGGGGGGGGGGGGGGGGGGGGGGGGGGGGGGGGGGGGGGGGGGGGGGGGFGGGGGGGGGGGGGGGGGGGGGFGFFGGFGFGFGFGGGGGFFGGFFGCFFEGGFGFFFFFFFFDFG57GFGGFFGGFFFDFA?F?D>F>9;4004>B?FGGFGFB<?0>6:DG)2:AA>94C?(.,3<?4,)).4
@M00200:205:000000000-AKKM3:1:1101:6367:4342 2:N:0:1
TACCGGGGTATCTAATCCCGTTTGCTCCCCTAGCTTTCGCACCTCAGCGTCAGTTGCAGACCAGAGAGTCGCTTTCGCCGCCGGCGTTCCTCCAGATATCTACGCATTTCCCCGCTCCACCTGGAATTCCACTCTCCCCTCCTGCACTCAAGTCAAGTAGTATCCAATGCAGTTCCCCAGTTAGGCCGGGGGATTTCACATTGGACTTGCTCAACCGCCTACGTGCTCTTTATGCCCACTACTGACA
+
CCCCCGGGGGGGGGGGGGGGGGGGGGGGGGGGGGGGGGGGGGGGGGGGGGGGGGGGGGGGGGGGGGGGGGEGGGGGGGGGGGGGGGEDGGGGGGGGFECFFEGGG6BGGG,FFGG?DGGGGGGGGFFCFGFGGGGGGFGFFGGFGFGFGF6?FGG7FDCFGFFGFFGGFGFAFFFFFFGFGFFGFGGEBCEF:CCGF?F<??E3@FFF@E6>3)?:>GFB?:1)4@5>*:<A)5:AGB0((,-8<B2
@M00200:205:000000000-AKKM3:1:1101:19294:4346 2:N:0:1
TACTAGGGTATCTAATCCCGTTTGCTCCCCTGGCTTTCGCTCCTCAGCGTCAGTGTTGGTCCAGGACGCCGCCTTCGCCACCGGTGTTCCTCCAGATATCTACGCATTTCACCGCTACACCTGGAATTCCACGTCCCTCTCCCGGATTCAAGCCTGCCAGTATCAGACGCAGTTCCCCGGTTAAGCCGAGGGATTTCACGTCTGACTTAGCGGGCCACCTACGAGCCCTTTACACCCAATACTGACA
+
CCCCCGGGGGGGGGGGGGGGGGGGGGGGGGGGGGGGGGGGGGGGGGGGGGGGGGGGGGGGGGGGGGGGGGGGGGGGGGGGGGGGGGGGGGGGGGGGGGGGFGGGGGGGGGGGGGGBGGGGGGGGGGGGGGGGGGGGGFGFFFGFGEGFGFGGGFGBFFGFGG7@EFDGEGFFFFFFFFGBFGGG6DFD>G5?;FGGFCEBFFDFF<>?<CE009EGFGF8;?0@?GBGCD>FF><:G?(42:A9AFF
@M00200:205:000000000-AKKM3:1:1101:19436:4355 2:N:0:1
TACCAGGGTATCTAATCCTGTTTGCTCCCCTAGCTTTCGTGCCTCAGTGTCAGGTGTTGTCCAGGGACTCGCCTTCGCCACTGGTGTTCCTCTCGATATCTACGCATTTCACTGCTACACCGAGAATTCCAGTCCCCCCTCCAAACCTCCAGCACGCTAGTATTCAATGCCATTTCAGGGTTGAGCCCTGAGCTTTCACATCAAACTTAACATGCCACCTACGCACCCTTTACACCCAATACTGACAAGA
+
CCCCCGGGGGGGGGGGGGGGGGGGGGGGGGGGGGGGGGGGGGGGGGGGGGGGGGGGGGGGGGGGGGGGGGGGGGGGGGGGGGGGGGFEGGEFGGBEGGGGFEGGGGGGGGGGGGGFGGGGGGGDFC9FFFGGGGD@EEE>DGGFGFGBGF?DFGGABCDDE9EFEFGGFDBEFEFFFBFFGGDCAEGF5019?C,=C5,*;:A@E=E=CE6EEEFC39A>B>55=>?DCC;>@EF=EB(5BF456=@;;(
@M00200:205:000000000-AKKM3:1:1101:25036:4376 2:N:0:1
TACTGGGGTATCTAATCCTGTTTGATCCCCACGCTTTCGCGCCTCAGCGTCAGTCTTGGTCCAGGAAGTCGCCTTCGCCACTGGTGTTCCTTCCGATATCTACACATTTCACCGCTACACCGGAAATTCCACTTCCCTCTACCAGACTCTAGCTAGGTAGTCTCGAATGCCATTCCCAGGTTAAGCCCAGGGCTTTCACACCCGACTTACCCAACCGCCTCCGCGCCCTTTACACCCACTTCTGACACGA
+
CCCCCGGGGGGGGGGGGGGGGGGGGGGGGGGGGGGGGGGGGGGGGGGGGGGGGGGGGGGGGGGGGGFGGGGGGGGGGGGDGGGGGGGGGGGGGGGGGGGGGGGGGGGGGGGGGGGEGGGGGGEEEGGGGGGGFFFGFFGFFGGFGFGBFF8?FFGF6EFFGGFGFFGFFGFFFFFFFDC*@@CFAFFF?C;?DGCGFCGFEF88->BDCF=@64BE=DA2(72>(:>D3>;)734/=7(/))1)7>70(,
@M00200:205:000000000-AKKM3:1:1101:16073:4394 2:N:0:1
TACTGGGGTATCTAATCCTGTTTGCTCCCCACGCTTTCGTGCATGAGCGTCAGTGTTGGCCCAGAAGGCTGCCTTCGCCATCGGTGTTCCTCCAGATCTCTACGCATTTCACCGCTACACCTGGAATTCCACCTTCCTCTGCCACACTCGAGCCAAGTAGTTTCGAGCGCAATTCCCAAGTTAAGCCCGGGGATTTCACACTCGACTTGCTAAGCCACCTGCGCACACTTTACACCCAGTACTGACA
+
CCCCCGGGGGGGGGGGGGGGGGGGGGGGGGGGGGGGGFGGFGGGGGGGGGGGGGGGGGGGGGGGGGGGGGGGGGGGGGGGGGGGGGGGFGGGGGGGGGFGGGGGGGDGGGGGGGGFGGGGGGGGGGGGGGGGGGGGGFGFFGGFGFD8?5EDGGFFFG8FGDEFFFGGFGFFEFFFAAGAFC@FFFCFBGGFAGDGFFGFFFF=))-5=C/**.?CBGFB==@E9EACCCECCEE@E;04C37?EE@
@M00200:205:000000000-AKKM3:1:1101:19236:4425 2:N:0:1
TACGCGGGTATCTAATCCCGTTTGCTCCCCTGGCTTTCGCGCATCAGCGTCAATACCGGTCCAGGATGCCGCCTTCGCCACCGGTGTTCCTCCAGATATCTACGCATTTCACCGCTACACCTGGAATTCCACATCCCTCTCCCGGATTCAAGCCTTCCAGTCTCAGACGCAGTTCCCCGGTTGAGCCGAGGGATTTCACGTCTGACTTAGAAGGCCGCCTACGCGCACTTTAAGCCCAGTACTGACAAGA
+
CCCCCGGGGGGGGGGGGGGGGGGGDGGGGGGGGGGGGGGGGGGGGGGGGGGGGGGGGGGGGGGGFGFGGCEGGGGGGGFEFFGGGGGGGGFGGGGGGGGFGGFGG6FGGGGGGGGFGGGGGGGGGFGGGGGGGGGGDFGDFCD5E@C5DFG7FG?8AGGFFFFGFFC?5CE29AF>@6C>FCGG4?,52?:;5=ECF3@2@FFF>CFE4<<3>0;F>G)4(((89E>D5>A2>)4(;:BF)449242..:
@M00200:205:000000000-AKKM3:1:1101:8527:4436 2:N:0:1
TACTAGGGTATCTAATCCCGTTTGCTACCCTAGCTTTCGTGCCTCAGCGTCAGTAGAGACCCAGTAAGCCGCCTTCGCCACCGGTGTTCCTTAGGATATCAACGCATTTCACCGCTCCACCCTAAGTTCCGCTTACCTCTGTCTCACTCAAGCGCAGCAGTATCGAAAGCAATTCCTCAGTTAAGCTGGGGTATTTCACTCCCGACTTGCTACACCGCCTACGCACCCTTTAAACCCAGTAATGAAAAGA
+
CCCCCEGGGGGGGGGGGGFGGGGGGGGGGGGGGGGGGGGGGGGGGGGGGGGGGGGGGFFFGGGGGGGGGGGGGGGGGGGGGFGDCFGGGGGGGGGGCGGG;EFEFGGGGGGGGGGFGGGGGGGFFGGGGGEGGGGGGFGFFDF+@?+DFDFGGGCDF6?FCFCFAFGEFG58DBFFFACFGGGF+<9A:DCE?EE@+;EA68=@)5>4*//*9BDF=DF@(0-)0:):FC;;57)(=7(6/)))))14((
@M00200:205:000000000-AKKM3:1:1101:7533:4453 2:N:0:1
TACAAGGGTATCTAATCCTGTTCGCTCCCCACGCTTTCGCTCCTCAGCGTCAGTATCGGCCCAGAGACCCGCCTTCGCCACCGGTGTTCCTCCTGATATCTGCGCATTTCACCGCTACACCAGGAATTCCAGTCTCCCCTACCGAACTCGAGCCTGCCCGTATCGACCGCAGGCTTGGGGTTGAGCCCCAAGTTTTCACGGTCGACGCGACAAGCCGCCTACGAGCCCCTTACACCCAATACTGACAAGC
+
CCCCCGGGGGGGGGGGGGGGGGGGGGGGGGGGGGGGGGGGGGGGGGGGGGGGGGGGGGGGGGGGGGGGGGGGGGGGGGGGGGGGGGGGGGGGGGGGGGGGGGGGGGGGGGGGGGGFGGGGGGGGEGGGGGGGGGGG,;@=?FG>EEGFGEGDGDFF?FGDE6@?=FDGFGDFFFAFFDGFCECCFCF;>5CF4<FFF?E;0=<999(621367:DEBGE0(4:>0C)7*9,4(6):C:61)5<AF()6:(
@M00200:205:000000000-AKKM3:1:1101:8709:4473 2:N:0:1
TACCAGGGTATCTAATCCTGTTTGCTCCCCACGCTTTCGTGCATGAGCGTCAGTGTTGGCCCAGAAGGCTGCCTTCGCCATCGGTGTTCCTCCACATCTCTACGCATTTCACCGCTACACGTGGAATTCCACCTTCCTCTGCCACACTCCAGCCACGTAGTTTCGAGCGCAATTCCCAAGTTAAGCTCGGGGATTTCACACTCGACTTGCGCGGCCGCCTGCGCACACTTTAAACCCAGTACTGACAAGA
+
CCCCCGGGGGGGGGGGGGGGGGGGGGGGGGGGGGGGGGGGGGGGGGGGGGGGGGGGGGGGGGGGGGGGGGFGGGGGGGGGGGDEFGEGGGGGGGGGGGGGGGGGGGGGFFFFGGGFGGFGGGGGGGF?FGGGGGGGGFGFFFDDGFGFGFGGGGGFFGGFGGFGFFGGEGFFFBFFFFGAFGGE@CBFBD5AEGDDF9@A@BD>BA2>BF9@@FGG><>?1(,0137C*:):>A<7;::224<<A:?<10
@M00200:205:000000000-AKKM3:1:1101:16348:4488 2:N:0:1
TACGAGGGTATCTAATCCTGTTTGCTCCCCACGCTTTCGAGCCTCAGCGTCAGTAATGGACCAGTATGTCGCCTTCGCCACTGGTGTTCTTCCGAATATCTACGAATTTCACCTCTACACTCGGAGTTCCACATACCTCTTCCATACTCAAGATAGCCAGTATCAAAGGCAATTCCAAGGTTGAGCCCTGGGCTTTCACCTCTGACTAAACTATCCGCCTACGCTCCCTTTATGCACAACACTGTCCAACT
+
CCCCCGGGGG@CFGFFGGGGFGGGGGGEGGCFFDG7FGGGGEFECEECE@FEGEGFGF,E<FFGGGGGGGGGGGGCFGGGGGGCFFF:<EFGGGGGDDDGGFCFEDC:=FGGGFGDFG8FFGCEFE6ABFAEFGFG=7DDFGFFGFGEGFC2DDFFFFDFDC9DDFGDFGFDFFFFB9DFGF?6*@@5?CD5A?FC3*7:@):):=A@6CFF5*7@85*)<>)3/;??4A5A?***>*((/-5B**)1*((
@M00200:205:000000000-AKKM3:1:1101:8865:4489 2:N:0:1
TACTGGGGTATCTAATCCCGTTCGCTCCCCTGGCTTTCGTGCCTCAGCGTCAGTTAAGACCCAGTGTCCCGCTTTCGCCACCGGCGTTCCTGCCGATATCAACACATTTCACCGCTCCACCGGCAGTTCCGGACACCCCTATCTCACTCTAGCCCGCCAGTATAGAATGCAATTCCCTGGTTGAGCCAGGGGCTTTCACACCCTACTTAACGAACCGCCTACGCACCCTTTAAACCCAATACTGACAAGA
+
CCCCCGGGGGGGGGGGGGGGGGGGGGGGGGGGGGGGFGGGGGGGGGGGGGGGGGGGGGGGGGGGGGGGGGGGGEGGGGGGGGGDGGGGGGGDGGGGGEGGGGGGFGGGGGGGGGGFGGGGGGGGEGGGGGGGGGGGDEEDFGFFGFG@FFGFFGGFFGGFGG<FE6FGFGFEFFFFFFGFGFCGFGGFFCCE:E=4ACGFF;>?8;<?E3@7??E?65>;???:6EEG5C0<>AA0CB:<?BA<F??<3:
@M00200:205:000000000-AKKM3:1:1101:5010:4505 2:N:0:1
TACCCGGGTATCTAATCCTGTTTGCTCCCCACGCTTTCGCGCCTCAGCGTCAGTGTCGGTCCAGATGGCTGCCTTCGCCATCGGTGTTCTTCCCAATATCTACGAATTTCACCTCTACACTGGGAATTCCACCATCCTCTCCCGAACTCGAGTCCGCCAGTCTCAAGCGCGGTTCCCAGGTTGAGCCCGGGGCTTTCACGCCTGAATTGAAGGACCGCCTACGCGCCCTTTAAACCCAATACTGACAAGA
+
CCCCCGGGGGGGGGGGGGGGGGGGGGGGGGGGGGGGGGGGGGGGGGGGGGGGGGGGGGGEGGGGGGGGGGGFFGGGGGGGGGGGGGGEGGGFGGGGGGGGGGGGGFFGFGGFFGGF?FCFGDCEGGGGGGGGGGGFGBF<F?FDG9CDGDGGFGGDFGGBGGBFEFGGFG>=DBFFFBGFGFC?FFGFEDGFFGGF+9@>BD2B2).<@E;>@FFC:C>(4/62(*7>3>4ADB2:E:?FFFF2<(,6<0
@M00200:205:000000000-AKKM3:1:1101:11554:4518 2:N:0:1
TACTAGGGTATCTAATCCTGTTTGATCCCCACGCTTTCGTGCCTCAGTGTCAATAAAACCATAGTAAGCTGCCTTCGCAATTGGTGTTCTGTGACATATCTATGCATTTCACCGCTACTTGTCACATTCCGCCTACCTCTAGTTCATTCAAGCTCTTCAGTATCAAAGGCACTGCGATAGTTAAGCTACCGTCTTTCCCCCCTGACTTAAAAAGCCACCTACGCACCCTTTATACCCAGTCCTGACAAGA
+
CCCCCGGGGGGGGGGGGGGGGGGGGGGGGGGGGGGGCGGGGGGGGGGGGGGGGGGGGGGGGGDFGGGGGFFFGGGGGGGGGGGGGGGGGGGGGGGGGGGGGGCFFGGGGGGGGGGEDGGGGGFFGGGGGGGEGGGGGFGFFFGFGFGEGFGFGGGFFADDEFDFEDGGFGFDFE95:D6?FGG9=8EFFGCFBGGG+*6:58>CFFF**3*>*=EE896C@:ADDGDGF*:CCEC6D=97*)7>CE=*73
@M00200:205:000000000-AKKM3:1:1101:10715:4526 2:N:0:1
TACTAGGGTATCTAATCCTGTTTGCTCCCCACGCTTTCGCGCCTCAGTGTCGGATCCGGCCCAGTGAGCCGCCTTCGCCTCCGGTGTTCTTCCCGATATCTACGCATTCCACCGCTACACCGGGAATTCCACTCACCTCTACCGGTCCCTAGACACGCAGTCTCGAAGGGCGTCGCAGGGTTGAGCCCTGCGCTTTCACCTCCGACTTGCGCACCCACCTGCGCGCGCTTTACACCCAGTACTGACA
+
CCCCCGGGGGGGGGGGGGGGGGGGGGGGGGGGGGGGGGGGGGGGGGGGGGGGGGGGGGGGGGGGGGGGGGGGGGGGGGGGGGGGGGGGGGGGGGGGGGDGGGGGGGGGGGGGGGGFGGGGGGGDGGGGGGGG?DFGGFCEFGGFGFG>DFGGGGGFFGDA8DCGFFGGFGB999;B:BDEGGGGFGGFFFFFFDEGF?FF@FFFFF012639;9CEFGF?B?289EEG3562)4<1:(2,.<BA<:<
@M00200:205:000000000-AKKM3:1:1101:17029:4533 2:N:0:1
TACGGGGGTATCTAATCCTGTTTGATCCCCACACTTTCGTGCCTCAGCGTCAGTTACAGCTTGGTAAGCTGCCTTCGCTATCGGTGTTCTTGACGATATCTATGCATTTCACCGCTACACCGTCAATTCCGCCTACCTCATCTGTACTCAAGCTATCCAGTATCAATGGCACCCTCTCAGTTAAGCTGAGATATTTCACCACTGACTTAGATAGCCGCCTAAGCACCCTTTAAACCCAGTACTGAGA
+
CCCCCGGGGGGGGGGGGGGGGGGGGGGGGGGGGGGGGGGGGGGGGGGGGGGGGGGGGGGGGGGGGGGGGGGGGFGFGGGDGGGGGGGGGGGGGGGGEGGGGGGFFGGGGGGGFGE>DFFGGCEEG7;FGGGGGGDFGFGEBFGFFDDBGFGGGGG?FFFFGGCGFFFFB8FEFDFFFFGFE:C2BFFFFG7AAFFG>AFFF9:==EB?E=*99ADFAGF@=3;;BDA<FD>ECE;;ED8;44755))
@M00200:205:000000000-AKKM3:1:1101:23986:4571 2:N:0:1
TACAGGGGTATCTAATCCTGTTTGCTCCCCACGCTTTCGAGCCTCAGCGTCAGTAATGGACCAGTATGTCGCCTTCGCCACTGGTGTTCTTCCGAATATCTACGAATTTCACCTCTACACTCGGAGTTCCACATACCTCTTCCATACTCAAGATAGCCAGTATCAAAGGCAATTCCAAGGTTGAGCCCTGGGCTTTCACCTCTGACTAAACTATCCGCCTACGCTCCCTTTATGCCCACTACTGACA
+
CCCCCGGGGGGGGGGGGGGGFDEGGGGGGGGGGGGGFFGGGGGGGGGGGGGGGGGGGGGGGGGGGGGGGGGGGGEEFGGGGGGGCEFEGGGGGGGCGD;CDFEFGGFFGGGEGGGFFFGGGGGGGGBFGGGGGGGGGFADDGFFGFGFGFE8DFCFBGDF8FDFD9=EBFF5FDF7DDF?BEFGFF,?DF?FFFC?FCCCEDEE@E@AE5CCBFG68CED5:5*);?C72564***6)(((7CE4>=
@M00200:205:000000000-AKKM3:1:1101:6349:4584 2:N:0:1
TACTAGGGTATCTAATCCTGTTTGCTCCCCACGCTGTCGCGCCTCAGTGTCAGCAACGGCCCAGCAGAACGCCTTCGCCACTGGTGTTCTTCCCGATATCTACGCATTCCACCGCTACACCGGGAATTCCATCTGCCCCTACCGTGCTCGAGCCCGGCAGTCTGACCGGCAGCCCCGGAGTTGAGCCCCGGGATTTCACCAGCCACTTACCGAGCCACCTACGCGCCCCTTAAACCCAGTACTTACAAGA
+
CCCCCGGGGFGGGGGGGGGGGGFGGGGGGGGGGGGFGGGGGGGGGGGGGGGGGGGGGGGGGGGGGGGGFGEFGGGGGGGGGGGGGGGGGGGGGGGGEEEGGGGGDGD@EFGGGGGFGGFGGGGG:ECFGGGGGFGGG*@DFGGFGFD)D?C=>DD?DGGFGGEF;BA>>?*)9=?DDA)8<CGC;EF>8CEB)2*;:)+;@771:?(45<BF:,2805@FF?,<9EBG)91:A2)4;3?(646)))6),.
@M00200:205:000000000-AKKM3:1:1101:8345:4603 2:N:0:1
TACACGGGTATCTAATCCCGTTCGCTCCCCCAGCTTTCGCGAATCAGTGTTAGGGATGGCCCAGGTGACCGCCTTCGCCACTGGCGTTCCTCCCGATATCTACGCATTTCACCGCTACACCGAGAATTCCATCACCCTCTGCCACACTCAAGCACGCCAGTCTGGCGCGACCTCCCACAGTTGAGCTCTGAGCTTTCACACGCAACTTAACAGGCCACCTCCTCGCGCTTTAAACCCAATACTGACAAGAC
+
CCC@CGGGGGGGGGGGGGFGGG,CEEGGGGGGGGGGGGG@FCGGGGGEGG,EC@A<@FGG<CCGFF@DF@EEGGGGGG7F=8FE,@FGG,@AF7>FEGGG8E?FGEGGGGGGGGGFGGF8F8@8F7>EFDA:=9FGD?FD5EEDF*6=FFFC:+=*9FDDFCE8)3*534?=9>*)0;88F?DFFGF)+*4=6CEGF3:C;13(6;E4=4@E)(=?=FF@(.45,*)99C69<2-18?1?0)4)),89(.(
@M00200:205:000000000-AKKM3:1:1101:12289:4610 2:N:0:1
TACAGGGGTATCTAATCCCGTTTGCTACCCTAGCTTTCGTGCCTCAGCGTCAGTAGAGACCCAGTAAGCCGCCTTCGCCACCGGTGTTCCTTAGGATATCAACGCATTTCACCGCTCCACCCTAAGTTCCGCTTACCCCTGTCTCACTCAAGCACAGCAGTATCGAAAGCGGTTCCTCAGTTAAGCCGAGGTATTTCCCTCCCGACTTGCGGCACCGCCTACGCACCCTTTAAACCCCATCATGCAAAGA
+
CCCC@GGGGGGGGGGGGG8FGF@FGGGGGGAGGGGGGGG<FGGGGGGGGGGGGGG<6FFGGGGGCDFGGGEGGGGGGGGGGGGGGGGGGG85;EGGGDFGDFGGGGCG8BDGGGGE>FFGGDC8?EFGGGGG>+=FD*@DF,@9=FGFGFGGG?FF9F6DFD7F@5DG5,*10)3*?+8*87;+=E,:*0**3EFF+/=*:<@42>9D==((/-=8,:5(/(()(389*2)9)/831344:?))).-6(.
@M00200:205:000000000-AKKM3:1:1101:25784:4610 2:N:0:1
TACGAGGGTATCTAATCCCGGTCGCTCCCCTAGCTTTCGCGCCTGAGCGTCAAGGGCGGACCAGCAAATCGCTTTCGCCACTGGTGTTCCTTCCGGTATCTACGCATTTTACCGCTACACCGGAAATTCCATTTGCCTCTTCCGCCTTCAAGTCCCGAAGTTTCGAACGGCCTCTCCCAGTTGGGCCGGGAGCTTTCACGTACGACTTTCGGGACCGCCTGCGCGCGCTTTAAACCCAATACTGACAAGA
+
CCCCCGGGFGGGGGGGG@FCFFGGGEGGGGGGGGGGGGGGGGGGGGFCE@FGGGGGGGGGEGDFGGFFEGGGGFGFEGGGGFBEFGFGGGGGGGGGGGFFFFDGG>FFGGGFFECBG>EGGGGGGECFFGGGG8DGFFGFCCFDGFGFGFGFGD7A>EDBDGCCAFGGFGE>BBAFF;FFFEFG4@A;3)>BFGCFA)<=8(66?9:0-6:>19E=BGD1?0-045<C)*8<A<A7EFFFFF)6:>2)(4
@M00200:205:000000000-AKKM3:1:1101:25325:4629 2:N:0:1
TACTAGGGTATCTAATCCCGTTTGCTCCCCTAGCTTTCGCGCCTCAGCGTCAGTGTCGGTCCAGGATGCCGCCTTCGCCACCGGTGTTCCTCCAGATATCTACGCATTTCACCGCTACACCTGGAATTCCACATCCCTCTCCCGCACTCAAGCCTTGTAGTATCAGACGCAGTTCTCAAGTTAAGCCTGGGGATTTCACGTCTGACTGACCAGGCCGCCTACGCGCACTTTCACACCAGTACTGACAAGA
+
CCCCCGGGGGGGGGGGGGFGGGGGDGAFGG8FFFGGGGGDGGEGGGCFGGGGGGGGGGGGGGGGFG@GGEGGGGGGGGGGCGGG:=FEGGGGGEGGGGGGGFFFGGGGGGGGGGGFGGGGGGCGGGGGGGGFFGDGGFGFFFGFGFGFGFGC6D?F6@FFGFFGDF8=?EB:DE9+;CCAFACCFGCF65@5*4;DCEGB=)>==C;45((.2(*46)83(/8>9E5))23)7).6;:644)6-)(.).:
@M00200:205:000000000-AKKM3:1:1101:15104:4646 2:N:0:1
TACGAGGGTATCTAATCCCGTTTGCTACCCTAGCTTTCGTGCCTCAGCGTCAGTAGAGACCCAGTAAGCCGCCTTCGCCACCGGTGTTCCTCCCGATATCTACGCATTTCACCGCTACACCGGGAATTCCACCCCCCTCTTTGGTACTCTAGCTTGCCAGTTTCATGCGTCGTTCCTCGGTTAAGCCGAGGACTTTCACACATGACTTAGCAGACCGCCTACACGCCCTTTATACCCAATACTGACAAGA
+
CCCCCGGGGGGGGGGGGGGGGGGGGGGGGGGGGGGGGGGGGGGGGGGGGGGGGGGGGGGGFGGGGGGGGGGEGGGGFGGEFGCEGGGGGGGGFGDGGGGGGGGGGGGGGGGGGGGFGGGGGGGGGGGGGGGGGGGGGFGFFGGFGFGFGFGGGGGFFGGFG?EGEFCCBGFFFFFFFFGFGGGGFGG>BGG)?EEDAEGFFD;;@;FFFEEEFFG=>GFDD;EF<EFG<54AAFFDFDFF?BFABFF<??
@M00200:205:000000000-AKKM3:1:1101:12004:4674 2:N:0:1
TACGGGGGTATCTAATCCCGTTCGCTCCCCTAGCTTTCGTGCCTCAGCGTCAGAAGAGACCCAGTGAGCCGCTTTCGCCACTGGTGTTCCTTAGGATATCAACGCATTTCACCGCTCCACCCTAAGTTCCGCTCACCTCTGTCTCCCTCGAGCACGGCAGTATCAAGCGCAATTCCTCGGTTGAGCCGAGGGATTTCACACCCAACTTACCGCGCCGCCTACGCACCCTTTAAACCCAATACTGACAAGAC
+
CCCCCGGGGGGGGGGGGGGGGGGGGGGGGGGGGGGGGGGGGGGGGGGGGGGGGGGGGGGGGFGGGGGGGGGGGGGGGGGGGGGGGGGGGGGGFGGGGGGGGGFFGEGGFGGGGGGFGGGGGGGGGGGGGGDGGGGGGBF5FGGFGFGDGDECGGGFFGGFGG@GFFGGFGFAEFFFFFGFGCD<FFGB?D5B:FE=A?FFFF9@;D17;A@DF9GG9DD?<<BF6EDGCDF<<<A:C??B):9<AFBF?:(
@M00200:205:000000000-AKKM3:1:1101:6176:4705 2:N:0:1
TACGAGGGTATCTAATCCCGTTTGCTCCCCTGGCTTTCGCGCATCAGCGTCAATACCGGTCCAGGATGCCGCCTTCGCCACCGGTGTTCCTCCAGATATCTACGCATTTCACCGCTACACCTGGAATTCCGCATCCCTCTCCCGGATTCAAGCCAACCAGTATCGGACGCAGTTCCCGGGTTGAGCCCGGGGATTTCACGTCCGCCTTAGAAGGCCGCCTACGCCCCCTTTAAACCCAGTCCTGACAAGC
+
CCCCCGGGGGGGGGGGGGGGGGGGGGGGGGGGGGGGGGGGGGGGGGGGGGGGGGGGGGGGGGGGGGGGGGGGGGGGGGDGGGGGGDGGGGGGGGGGGGGGGGFGGGGGGGGGGDGFGGGGGGGGGGGGGGFGDEDFGFGFFGGDD>=>GDGDDGGFFGDFGGEGA?7E9EDFFEFCA>45<=C6)5AFFC=DA=CGA)<43=690(6(7;)-:0EF;D>((,1)(20919))).4?GF(5)).2248),,
@M00200:205:000000000-AKKM3:1:1101:24175:4711 2:N:0:1
TACGCGGGTATCTAATCCTGTTTGATCCCCACGCTTTCGTGCCTCAGTGTCAATGATTGTGTAGCAAGCTGCCTTCGCTATCGGTGTTCTATGTCATATCTAAGCATTTCACCGCTACATGACATATTCCGCTTACCTCCACAATATTCAAGACTAATAGTATCCACGGCAGTTTCCAAGTTAAGCTTGGAGATTTCACCACGGACTTACTAGCCCACCTACGCACCCTTTAAACCCAGTACTGACAAGA
+
CCCCCGGGGGGGGGGGGGGGGGGGGGGGGGGGGGGGGGGGGGGGGGGGGGGFCFGGGGGGGGGGGGGGGGGGGGGGGGGGGGGGGGGGGGFGGGFGGGGGFGGGGGGFFGFGGGGFGGGFGGGGGGGGGGCEGGGEFFADFGGFGFGFGFGGGGGFFGGFEFE=;E+CBCABFEF7FFDFCFGGFCFFFDGFFGGGACE*:C9=8A9C@ECA=>8F9D54EE95>EDGCF@EEE7>B>4;EFC3C@E;38
@M00200:205:000000000-AKKM3:1:1101:20328:4723 2:N:0:1
TACCGGGGTATCTAATCCCCTTCGCTACCCTAGCTTTCGTACCTCAGCGTCAGAAGAGACCCAGTAAGCCGCTTTCGCCACCGGTGTTCCTGATGATATCAACGCATTTCACCGCTCCACCATCAGTTCCGCTTACCTCTGTCTCCCTCAAGCACTGCAGTTTCGGGCGCAATTCCTCGGTTGAGCCGAGGGCTTTCACACCCGACTAACAGCGCCGCCTACGTACCCTTTAAACCCAGTACTGACAAGA
+
CCCCCGGGGGGGGGGGGGGGGGGGGGGGGGGGGGGGGGGGGGGGGGGGGGGGGGGGGGGGGGGGGGGGGGGGGGGGGGGGGFGGGGGGGGGFGGGFEGFGAEFCGGGGGGGGGGGFGEGGGGGGGEFGGGGGGGGGGFGFFGGFFFGFGFGFGGGFFGGFGCDFD?DGFGFAD@FBAADEF5DFFFGFFGGDECCF8*=CEFF6BFFFFFFFF>GGBDEF??:>?GFGCD>-6>A?G?..:<4.),,5:(
@M00200:205:000000000-AKKM3:1:1101:8695:4737 2:N:0:1
TACCAGGGTATCTAATCCCGTTTGCTCCCCTAGCTTTCGCGCCTCAGCGTCAGTTTCCGTCCAGAAAGCCGCCTTCGCCACCGGTGTTCCTCCCAATATCTACGCATTTCACCGCTACACTGGGAATTCCGCTTTCCTCTCCGGAACTCAAGTCCAACAGTTTCCAAGGCAGTTCCTCGGTTGAGCCGAGGGATTTCACCTTAGACTTGCTAGACCGCCTACGCGCCCTTTATACCCAATACTGACAAGA
+
CCCCCGGGGGGGGGGGGEGGGGGGGGGGGGGFGGGFGGGGGGGGGGGGGGGGGGGGGGGGGGGGGGFGGGGDFGGGGGGGGGGGGGGGGGGGGGFGGGGFDFFFGCB@FAFGGEGFGGGGGFGGGC?FFGGGDCGGGBDEF?E>DEDBGFFDDDFFFGGFFF7FEFGGFGFFFFFFFFG5@CC?9D6AEGG55;,;AEGEFFFFFFFF=;CEEFGGBG>;13350*:C8C3;4).5C>F:D))-6224((
@M00200:205:000000000-AKKM3:1:1101:15350:4740 2:N:0:1
TACTGGGGTATCTAATCCTGTTCGCTCCCCACGCTTTCGCTCCTCAGCGTCAGTAATGGCCCAGAGATCCGCCTTCGCCACCGGTGTTCCTCCTGATATCTGCGCATTTCACCGCTACACCAGGAATTCCGATCTCCCCTACCACACTCTAGCCTGCCCGTATCGAATGCAGACCCGGGGTTAAGCCCCGGGCTTTCACATCCGACGCGACAAGCCGCCTACGAGCTCTTTATGCCCAGTACTGACA
+
CCCCCFGCFGGGGGGGGGGGGGGGGGGGGGGGGGGGGGGGGGGGGGGGGCFGGGGGGGGGGGGCFGFGGGGGDGGGGGGGGGGGGGGGGGGGGGEGGGGGGGGDGGEDGCFGGGGBGGGGGGGEFDFDFGFGDGGGG5EDFGGFGFGDGFG?FGDFFFGDEDFGFFGGFGF5F5FFFFDAFEGG6DCA?DCBFGG6B4ECE>>;?;09B@FF;<CF9G:BF06DFGEF7*).)624CB(.<A9:AFF
@M00200:205:000000000-AKKM3:1:1101:14081:4792 2:N:0:1
TACCAGGGTATCTAATCCTGTTCGCTCCCCACGCTTTCGCGTCTCAGCGTCAGTACCGTCCCAGAGAGCCGCCTTCGCCACGGGTGTTCTTCCTGATATCTGCGCATTTCACCGCTACACCAGGAATTCCGCTCTCCTCTTCCGGACTCTAGCCAGATGGTTTCCCGTGCGATTCTGCGGTTGAGCCGCAGGCTTTAACACGGGACCTACCAAGCCGCCTACACGCTCTTTAAGCCCAATACTGACAAGA
+
CCCCCGGGGGGGGGGGGGGGGGGGGGGGGGGGGGGGGGGGGGGGGGGGGGGGGGGGGGGGGGGGGGGGGGGGGGGGGGGGGGGG@FFEFFGGGGGGGGGGGGGGGGGGGGGGGGGFGGGGFGGGGFFDGGGGGGGGGFGFFGGFGEGFGFGGGGGFFGGFFFCGEFGGBDBDFDFFFFGFGGGGFGGFFDGEBFGCFEGFFFF>;>F;@FFE;?GE;55:?BF@BC8CGFBA9<<>@<31:?95AF?AF<
@M00200:205:000000000-AKKM3:1:1101:16944:4795 2:N:0:1
TACCCGGGTATCTAATCCTGTTTGCTCCCCACGCTTTCGCGTCTCAGCGTCAGTACCGTCCCAGAGAGCTGCCTTCGCCATCGGTGTTCTTCCTGATATCTGCGCATTTCACCGCTACACCAGGAATTCCACTCTCCTCTTCCGGACTCTAGCCAGATGGTTTCGGTCGACGTCTAGAGGTTGAGCCTCTAGTTTTCACAACCGACCTACCTGGCCGCCTACACCCTCTTTAAGCCCAATACTGACAAGA
+
CCCCCGGGGGGGGGGGGGGGGGGGGGGGGGGGGGGEGGGGGGGGGGGGGGGGGGGGGGGGGGGGGGGGGGGGGGGGGGGGGGGGGGGGGGGGGGGGFGGGGGGGDGDGFGGGGGGFGGGGGGGGGGGGGGGGGGDGGFGFFGGFGFGADFFDDGGFFGG?FDDGAEGGFGF>FFFFFFGA>DC5A>GFF;CFC7BFB6B8;92@=9@@=BFFFFGGFC38(,/)(3.2;:?)?74(;63(,:<)6(4621
@M00200:205:000000000-AKKM3:1:1101:14241:4798 2:N:0:1
TACAAGGGTATCTAATCCCGTTTGCTCCCCTGGCTTTCGCTCCTCAGTGTCAATGCCGGTCCAGGATGCCGCCTTCGCCACCGGTATTCCTCCAGATATCTACGCATTTCACCGCTACACCTGGAATTCTGCATCCCTCTCCCGGATTCAAGCCATCCAGTATCGGATGCAGTTCCCAAGTTGAGCCTGGGGATTTCACATCCGACTTAGTTGGCCACCTACGAGCCCTTTATACCCAGTTCTGACA
+
CCCCCGGGGGGGGGGGGGEGGGGGGGGGGGGCFGGGGGG7:FGGGGGEFGGGGGGFGGGC76;E<CCF<,CFGGGGGGGG7FGGGGGGG9;,99FFGGGGGG<FGGGGGGGGGGGFGGGGG?8,4EGGGA,@D=6E,*@83DGFD0@AF2@DFG89*DFFGGFGD5+3<EFEFEFF689?FG7FFG?;:FEE5>C5BEFE5@)<=>=A=C74CBF?3DFBEF=65C;FCD@E31662/6@)<)>)9@
@M00200:205:000000000-AKKM3:1:1101:7725:4804 2:N:0:1
TACAAGGGTATCTAATCCCGTTTGCTCCCCTAGCTTTCGCGCCTCAGCGTCAGTGTCGGTCCAGGAAGCCGCCTTCGCCACCGGTGTTCCTCCGGATATCTACGCATTTCACCGCTACACCCGGAATTCCGCTTCCCTCTCCCGAACTCAAGCCTCGCAGTTTTCCACGCCATTCCCCGGTTGAGCCGGGGGATTTCACGCGGAACTTACAAAACCGCCTACGCGCCCTCTACACCCAGTACTGACAAGAC
+
CCCCCGGGGGGGGGGGGFGGFGFCGGGGGGGGGGGGGGEGEGGEGGGGGGGGGGEGGGGGGGGGGFGFGGGGEGGGGGGGGGEEGGGGGGGGGGEFGGGGCGGGGGGGGGGFGGGFGGGGGGGCFGGGGGFG++8DF5=8DFG>G5DDFF,CFGGFBGDD:F*;7AFCAGFA>8FEFFGFGEG*88C;>4E355C=8CF;71(,(-26).).).;*3C@?B<6>9EEGD*,-66,(:32:26:A>><-8((
@M00200:205:000000000-AKKM3:1:1101:10134:4807 2:N:0:1
TACGCGGGTATCTAATCCCGTTTGCTCCCCTAGCTTTCGCGCCTCAGCGTCAGTGTCGGTCCAGGAAGCCGCCTTCGCCACCGGTGTTCCTCCGGATATCTACGCATTTCACCGCTACACCCGGAATTCCGCTTCCCTCTCCCGAACTCAAGCCCGGCAGTTTCCCGCGCCGTTCCCCAGTTGAGCCGGGGGCTTTCACGCGGGACTTATCGGACCGCCTACGCGCCCTTTAAACCCAATACTGACAGGA
+
CCCCCGGGGGGGGGGGGGGGGGGGGGGGGGGGGGGGGGGGGGGGGGGGGGGGGGGGGGGGGGGGGGGGGGGGGGGGGGGGGGGGGGGGGGGGGGGGGGGGGGGGGGGGGGGGGGGFGGGGGGGGGGGFGFGGGGGGGFGFFGGFGFGFGFG@CGGFADGEGGCCEF<C>DDBFFA;FFGFGGGGFGGFFGGFFGGFFFFF?FF61;:72<ABFFGC1CBF:<:)-:DG3C:2>BB?GF?(,))6)54)((
@M00200:205:000000000-AKKM3:1:1101:21273:4813 2:N:0:1
TACACGGGTATCTAATCCTGTTCGCTCCCCACGCTTTCGCTCCTCAGCGTCAGTTGTTGCCCAGAGACCCGCCTTCGCCACCGGTGTTCCTCCTGATATCTGCGCATTTCACCGCTACACCAGGAATTCCAGTCTCCCCTGCAACACTCTAGTTTGCTCGTATCGACTGCAGACCCGAGGTTGAGCCTCGGGATTTCACAGCCGACGCAACAAACCGCCTACGAGCTCTTTAAACCCAATACTGACAGGA
+
CCCCCGGGGGGGGGGGGGGGGGGGGGGGGGGGGGGGGGGGGGGGGGGGGGGGGGGGGGGGGGGGGGGGGGGGGGGGGGGGGGGGGGGGGGGGGGFGGGGGGGGGGGGECDFGGDGFGGGGGGGGGFGGGGGGFGGG9DEBFGGFGFGFGFGB@FFFFGGFGGFG=AGGFGFFF@5FADDEGGGGFGFAFG>>EGFFFFGE=DB2>@FFF6682?GGFGFF6;?FFG3CFFFF)487>2(1,8AA<?F)(,
@M00200:205:000000000-AKKM3:1:1101:24411:4838 2:N:0:1
TACTCGGGTATCTAATCCCGTTCGCTCCCCTGGCTTTCGTGTCTCAGCGTCAGATGACCCCCAGCGAGCTGTTTTCACCGTCGGCGTTCCAAGCGATATCTACGCATTTCACCGCTCCACCGCTTGTTCCGCTCGCCCCTAGGTCTCTCAAGGCCGCCAGTATGCCCAGCAGTTCCCCGGTTGAGCCGGGGGATTTCACAAGACACTTAACGGCCCGCCTACACACGCTTTAACACCAATACTGACAAGA
+
CCCCCGGGGGGGGGGGGGGGGGGGGGGGGGGGGGGGGGGGGGGGGGGGGFGGGGGGGGGGGGGGGGGGGGGGGGGGGGGGFEGGGGGGGGGDGGGGGGDGGGGGGGGDGGGGGGGFGFDEGGGGGGEFGGGGGGGGEEGDFGGFGFGFGFGGFFGFDEGFGGEGFF4:FGFFFFFFFFG?@CDGFGGFFGGEFG?FFFFB2::B77>DABBFFFGD05:?F::)4C7>*1,44:4:AB174,244(45.4
@M00200:205:000000000-AKKM3:1:1101:13924:4845 2:N:0:1
TACTCGGGTATCTAATCCTGTTTGCTCCCCACGCTTTCGTACATGAGCGTCAGTCAGGTCCCAGGGGGCTGCCTTCGCCATCGGTGTTCCTCCACATCTCTACGCATTTCACTGCTACACGTGGAATTCCACCCCCCTCTGACAAACTCTAGCTATGCAGTCACAAATGCAGTTCCCAGGTTAAGCCCGGGGATTTCACATCTGTCTTGCATAGCCGCCTGCGTACGCTTTATACCCAATACTGACA
+
CCCCCGGGGGGGGGGGGGGGGGGGGGGGGGGGGGGGGGGGEGGGFGGGGGGGGGGG@FFFGGGGGGDGGGGGGGGGGGGCBEFGGGGGGGGGGGGGFGGGGGGGGGGGGGGGGFGFGGDFGGGGEGGGGGGG=ACGDFGFFGGFFFGEGFFDBD?FFFGFGGDF7DGGFGCCFFFFFFGFFGGGFGG<?5>B5ECCFFEE456E9@4?=BBFE*<C2?A@@DF)6?):9<1))3<5?=(=@))9<;E
@M00200:205:000000000-AKKM3:1:1101:11930:4848 2:N:0:1
TACGAGGGTATCTAATCCTGTTTGATCCCCACACTTTCGTGCCTCAGCGTCAGTTGTAGCCTAGTAAGCTGTCTACACTATCGGTGTTCTTGACGATATCTAAGCATTTCACCGCTACCCCGTCAATTCCGCCTACCTCGACTACACTCAAGTCCCTCAGTATCAATGCCACCCCTCTGGTTACGCCACAGTATTTCAGCACTGACTTAAAGGACCGCCTACGCACCCCTTATACCCAATACTGACACGA
+
C<CCCBFGGAFFGGGGGGGGGGGGGGGGGGGGGGGGFGGGGDGGGFGGGGGGEGCFGGGFGFGGEFEFGFGFGFFFGGEFFGCFFGGGGGEGFFGGCFEGGGFGGGCA=FCFG8CDDG8<@EEGGGGFFFGGGGDFGFGFBG8?EFGFGFGFGCDFFG?DEGFGE?DD?FFFFFEFFFCFDGG+*@CA*=CA+<CCCE7A@DEEFF5A*>775=8DADFFA@2?(48D)27BC4@<FE<3)6?3C47),6
@M00200:205:000000000-AKKM3:1:1101:4632:4890 2:N:0:1
TACAGGGGTATCTAATCCCGTTCGCTCCCCCAGCTTTCGCGTCTCAGCGTCAGGGATGGCCCAGGTGGCCGCTTTCGCCACTGGCGTTCCTCCCGATATCTACACATTTCACCGTTACACCGGGAATTCCACCACCCTCTACCACCCTCAAGCCTGCCAGTTTCCCGCGACCCTCTCCGGTTGAGCCGGAGGCTTTCACACGGGACATAGCAGGCCGCCTGCACGCGCGTTAAGCCCAATACTGACAAGA
+
CCCCCGGGGGGGGGGGGGGGEGGGGGGGGGGGGGGGGGGGGGGGGGGGGGGGGGGGGG7FFGGGGGGGGGGGGGGGGGGEGGGGGGGGGGGGGGGEGDGGGGGGGFFFGFGGGGGFGGGGGGGGDGGGGGGGGGGGGFGBDFGFFDGDFFGGGGGFFGGFEGFFFFGGFGFFFFFAFFGEFGGGFGGFECE:>GGGF<FE@6@;(46<A<DA4<CE>D@::489:859)1-41<B?E(3:)39BFF?5((
@M00200:205:000000000-AKKM3:1:1101:16681:4902 2:N:0:1
TACACGGGTATCTAATCCTGTTCGCTCCCCCAGCTTTCGCTCCTCAGCGTCAGGCAAGGCCCAGAAAGCCGCCTTCGCCACCGGTGTTCCTCCTGATATCTGCGCATTTCACCGCTACACCAGGAATTCCACTTTCCCCTACCTGCCTCTAGCCGTCCCGTATCGAATGGCCTCTCAGAGTTGAGCTCTGAGCTTTCACATCCGACGTGGACGGCCGCCTACGAGCTCGTTAAACCCAATAATGAAAAGA
+
CCCCCGGGGGGGGGGGGGGGGGGGGGGGGGGGGGGGFGGGGGGGGGGGGGGGGGGGGGGGDGGGGGGGGGGGGGGGGGGGGGGGGGGGGFGGGGGGGG8EFGGGGGGGGGFGGGGFGGGGGGGGGFDFEGCEFFGA9DFDFGGFGFGFGFFFGDDABGD>DDCGDFGGFGACFFFFFFCFFGGGFFDFFGGFAFCFFFF?AB@AD9@@F@2;@BEE@3>8(5;B;EFG*9:0:430/40:?).64).644
@M00200:205:000000000-AKKM3:1:1101:19062:4906 2:N:0:1
TACTAGGGTATCTAATCCTGTTTGCTCCCCACGCTTTCGCGCCTCAGCGTCAGTATCGGTCCAGATGGCCGCCTTCGCCACCGGTGTTCTTCCCAATATCTACGAATTTCACCTCTACACTGGGAATTCCGCCATCCTCTCCCGAACTCGAGTTTTTCAGTCTCAAATGCAGTTCCCAGGTTGAGCCCGGGGCTTTCACATCTGACTTGAAAAACCGCCTGCGCGCCCTTTAAGCCCAATACTGACAGGA
+
CCCCCGGGGGGGGGGGGGGGGGGGGGGGGGGGGGGGGGGGGGGGGGGGGGGGGGGGGGGEGGGGGGGGGGGGGGDGGGGGGGGGGGGGGFGGGGGGGGGGGGGGGGGGGGGGGGGFGGGGG@FGFGGFGGGGDGGGEFCDFFGFDECDFBF=@?DFFFGFGG9DEFGGFFA*<=9EFF??B@DC*DEFEDGFFDFF4AFCFFFFC:BFFFF=;BE*/)8;D@1),38<C*=45><:E?FF??<9B??)18
@M00200:205:000000000-AKKM3:1:1101:10861:4924 2:N:0:1
TACACGGGTATCTAATCCCGTTTGCTCCCCTGGCTTTCGCGCCTCAGCGTCAATGCCGGTCCAGGATGTCGCCTTCGCCACCGGTGTTCCTCCAGATATCTACGCATTTCACCGCTACACCTGGAATTCCACATCCCTCTCCCGGATTCAAGCCAACCAGTATCGGACGCAGTTCCTGGGTTGAGCCCAGGGATTTCACGTTCGACTTAGCAGGCCGCCTACGCGCCCTTTATACCCACTACTGACAAGA
+
CCCCCGGGGGGGGGGGGGGGGGGGGGGGGGGGGGGGGGGGGGGGGGGGGGGGGGGGGGGGGGGGGGGGGGFGGGGGGGGGGGGGGGGGGGGGGGGGGGGGFGGGGGGGGGGGGGGFGGGGGGGGGGGGGGGGGGGGG?=DFCGBE5==DFGG@FGFFGGFCF<FDADGFGFFFFFFFFDFGG7DAFGFFGGA4684BEF2-:BFFD?64;3?@DDD1D:?FFFFFGFG:42AB<>AG>(:((-5<(,5:7
@M00200:205:000000000-AKKM3:1:1101:22440:4931 2:N:0:1
TACTAGGGTATCTAATCCCGTTTGCTCCCCTGGCCTTCGTGCCTCAGCGTCAGTAACTGTCCAGAGACTCGCCTTCGCCACTGGTCTTCCTTACGATATCTACGCATTTCACTGCTACACCGTAAATTCCAGTCTCCTCTCCAGTACTCGAGCAATGCAGTATCAAATGCAGTTCCGGAGTTAAGCTCCGGGATTTCACACCTGACTTACATCGCCGCCTACGCACCCTTTACACCCAATACTGCCAAGA
+
CCCCCGGGGGGGGGGGGGGGGGGGGGGGGGGGGGGGGGGFGGGGGGGGGGGGGGGGFGGFGGGGGGGGFFGGGGGGGGGGGGGGGGGGGGGCGGGFGGGGGGGGGGGGGGGGGGCFGGGGGGFFGGGGGGGGGFGGGFGEFGGFGFGFGFG>CDFFFGGFGG*C>DFGFFFEFBFBEB6@C8D@+E2:*=CEBEF9CECEEFFFF@E@@56@AAGE=D@FDFD45:;DC*)9*977C@0;E;??)3;5=@
@M00200:205:000000000-AKKM3:1:1101:20160:4934 2:N:0:1
TACGGGGGTATCTAATCCCGTTCGCTCCCCTAGCTTTCGCGCCTCAGCGTCAAGAATGGGCCAGGTAGTCGCCTTCGCCACTGGTGTTCCTCCCGATATCTACGCATTTCACCACTACACCGGGAATTCCACTACCCTCTCCCACCTTCAAGCCGATCAGTTTCCAATGCAGTTTCCCAGTTGAGCCGGGAGATTTCACATCGGACTTGACCAGCCGCCTGCGCGCGCTTTACACCCAATACTGACAAGA
+
CCCCCGGGGGGGGGGGGGGGGGGGGGGFGGGGGGGGGGGGGGGGGGGGGFGGGGGGGGGGGGGGGGGGGGGGGGGGGGGGGGGGGGGGGGGDGGGGGGGGGFGGFGEGGGGGGGGFGGC8BEEGGGGGGGGGFGGDDF68DDFFFFG@DFGGEG755C>;DFFGFFGGFGFF4AFCCFCAFGF>AGEEFDGFFG97F?:5547,423;@E;3;?5@2D51:86;0*5//11<AFF?GFB048).:2<F?B
@M00200:205:000000000-AKKM3:1:1101:21826:4969 2:N:0:1
TACCAGGGTATCTAATCCTGTTCGCTCCCCACACTTTCGCTCCTCAGCGTCAGGTCATTCCCAGAGAACCGCCTTCGCCACCGGTGTTCCTCCTGATATCTGCGCATTTCACCGCTACACCAGGAATTCCGTTCTCCCCTGAATACCTCTAGTCTGCCCGTATCGGAAGCAAGCGCCGTGTTAAGCACGGCGTTTTCACTCCCGACGCGACAAACCGCCTACGAGCCCTTTACACCCAGTACTGACAAGA
+
CCCCCGGGGGGGGGGGGGGGGGGGGGGGGGGGGGGGGGGGGGGGGGGGGGGGDGGGGGGGE<FGDFGGGGGGGGGGGGGGFGGGGGGGGFFEGFCFGGGGGFFGGGGGGGGGGGGFGGGFFFFGGGFFFGGDFGGGGFGBFGGFAD=DGFGCFFGF7>=?EGFGF>GCBGF5A55?DBGFGGGGFGGFD;5B9CCCBEG4*>225=603:;@6@GG1DE:BF?E:G>F*9:924<:G?2?<4-<>:B),(
@M00200:205:000000000-AKKM3:1:1101:7454:4985 2:N:0:1
TACAAGGGTATCTAATCCTGTTCGCTCCCCATGCTTTCGCTCCTCAGCGTCAGGTCATGCCCAGAGAACCGCCTTCGCCACCGGTGTTCCTCCTGATATCTGCGCATTCCACCGCTACACCAGGAATTCCGTTCTCCCCTGCATACCTCTAGTCTGCCCGTATCGGAAGCACGCTCAGGGTTGAGCCCTGAGTTTTCACTCCCGACGCGACAAACCGCCTACGAGCCCTTTAAACCCAATACTGACAAGC
+
CCCCCGGGFGGGGGGGGGGGGGFGGGGGEGGGGGGGFGDGGGGGGGGGGGGGGGGGGCFG8FGGGGGGGGGGGGGGGGGGGGGGGGEEGGGGGGGGGGGGGGGGGGGGGGGGGGGFGGGGGGFEFGGGGGGGGFGGF5ED?FGFGFGFF?EDDFGB9DG>GG50>AG=?6:@EBEFFFFFF6CFFGGCA7C;FDFFFFG4>==AFF>F9@197(*3:C822@;)6=@GF4)<)5><802,),-:)4,47(
@M00200:205:000000000-AKKM3:1:1101:23841:5001 2:N:0:1
TACTAGGGTATCTAATCCTGTTTGCTCCCCACGCTTTCGTGTCTCAGCGTCAGAATCGGCCCAGTGCTCCGCTTTCGCCTCAGGCGTTCCTCTAGATATCTACGCATTTCACCGCTCCACCTAGAGTTCCAAGCACCTCTACCGACCTCAAGCGACGCAGTATGCCGAACCGTTCCGCGGTTGAGCCGCGGGCTTTCACTCGACACTTCCGCCGCCGCCTGCACACGCTTTCAACCCAATACTGACAACA
+
CCCCCGGGGGGGGGGGGGGGGGGGGGGGGGGGGGGGGGGGGGGGCGFGGGGGGGGGFFGGGGGGGFGFFGGGGGGGGGGDGFFGGGGGGGGGGGGGGGGGF;FGDDGGGGGGGGGBGEGGGFCFGCFEAFGDDGFGG6@DFGFAGEG=GDGD9=8>>CG>CFD=EF=3*33>9=CF>ADFGGGG4>766)*05CEGF6+7A3;>0;EB2-:?B;GG1774?62))/)1*/()-).3E6(2,2:2)474((
@M00200:205:000000000-AKKM3:1:1101:22215:5003 2:N:0:1
TACTGGGGTATCTAATCCTGTTTGCTCCCCACGCTTTCGCGTCTCAGCGTCAGTACCGTCCCAGAGAGCTGCTTTCGCCATAGGTGTTCTTCCTGATATCTGCGCATTTCACCGCTACACCAGGAATTCCACTCCCCTCTTCCGGACTCTAGCCAGATGGTTTCCGATGACATCTCGAGGTTGAGCCTCGAGTTTTCACATCGGACCTACTTGGCCGCCTACACGCGCTTTCAACCCAATACTGACAAGAC
+
CCCCCGGGGGGGGGGGFG<EGGGGGGGGGGC@FGGGGGGGGGEGGGGGGGGGDG<FCEF@FGGG@FFGGFGGFCDGGGGG7FFFFGGGGGGGFFGGGGGFFFGGGGGGGGGGGGGBG@9FC+ECFGGGGGCFCF+@EFCD?FEEG>6)=?EFGGG5D,?0@BDFEBDE*DFBF<+BCFGAFGGGFGG5ADDD0@9BA5CA*6)<A=)>B@*/9@FA=DDFFF1;1=:C)16))<?;E;:;).624,4<(.(
@M00200:205:000000000-AKKM3:1:1101:8901:5009 2:N:0:1
TACTAGGGTATCTAATCCTGTTTGCTCCCCACGCTTTCGCTCCTCAGCGTCAGTACCGGCCCAGAGCGCCGCCTTCGCCACCGGTGTTCCTCCTGATATCTGTGCATTTCACCGCTACACCAGGAATTCCACGCTCCCCTACCGGACTCTAGCCATGGCAGTATCGAATGGCGTCTCCAGGTTGAGCCTGGAGTTTTCACATCCGACTTACCAAGCAGCCTACGAGCTCTTTAAACCCAATACTGACA
+
CCCCCGGGGGGGGGGGGGGGGGGGGGGGGGGGGGGGGGGGGGGGGGGGGGGGGGGGGGGGGGGGGGGGGGGGGGGGGGGGGGGGGGGGGGGCGGGGGGGGGGGGGGGFCGGGGGGFGGGFGGGGGGFGGGGGGGGGC?EB?EGDGFGFGFA9DFGFFGFFEF@@EFGGFFFDFAEDFFGFG<9DAFEFFGGFF76@F4CFFEE==>22>>4;CEGF88)6@8@E0=>5CF7).36=C;<0(),:AABB
@M00200:205:000000000-AKKM3:1:1101:13227:5013 2:N:0:1
TACTGGGGTATCTAATCCCGTTCGCTCCCCTAGCTTTCGCGCCTCAGCGTCAGTGTCAGCCCAGCAACCCGCCTTCGCCGCAGGTGTTCCTCTCGATATCTACGCATTTCACCGCTACACCGAGAATTCCAGTTGCCCCTTCTGCACTCTAGCCCCGCAGTATCGGCTGACCTTTCCGAGTTAAGCCCGGAGATTTCACAGTCGACTTGCGGTGGCCGCCTACGCGCCCTTCAAACCCAATCCTGACA
+
CCCCCGGGGGGGGGGGGGGGGGGGGEGGGGGGGGGGGGGGGGGGGGGGGGGGGGGGGGGGGGGGGGGGCGGEGGGGGGFFGGGFEEFDGEGGGGGGCGDGGGGGGGGGGGGGGECEGGGGGGEEFGGCAFGGG,DFGFF5D8AFGFFEGFG?FADEAEGFECCFDEGG>DFFFFFAADGDDEGGFG?9;DG>BCFGFCFFEFF0;90833:>?B5C@G5(:0:50*5CGD:(8<<7E4((.(3-5<:?
@M00200:205:000000000-AKKM3:1:1101:15985:5015 2:N:0:1
TACCAGGGTATCTAATCCCGTTCGCTCCCCTGGCTTTCGTGTCTCAGCGTCAGCACACTCCCAGCTACCTGTTTTCACCATTGGCGTTCCAAATGATATCTACGCATTTCACCGCTCCACCATTTGTTCCGGTAGCCCCTAAGTGGCTCAAGATAAGCAGTATACCGAGCAGTTCCACGGTTGAGCCGTGGGATTTCACAAGGTACTTACAAATCCGCCTACACACACTTTATACCCAATACTGACAAGC
+
CCCCCGGGGGGGGGGGGG?EGGFGGGGGGGGDGGGGGGGGGGGGGGGGGGGGGGFGFGGGGGGGGGGGGGGE9FGGFGGGGGGGCGGGGGC@?<BFFGGGGGGGGGGGGGGGGGDDCFGGFEGG9@BFGGGGCGDF@*CDF8,=FBDFGBGF9F8DFGGFGGEFEBGCAC>5FEE9EFGDFAC6?DFAE9EAFFGGFCGE:C):>@=0>EF==BF?AGFFFFF)*AEGGF=E5?EECE/6=E?)9;@9,(
@M00200:205:000000000-AKKM3:1:1101:17141:5020 2:N:0:1
TACAGGGGTATCTAATCCTGTTTGCTCCCCACGCTTTCGCGTCTCAGCGTCAGTATCCGACCAGGGGGCCGCCTTCGCCGCAGGTGTTCCTCCCGATATCTACGCATTTCACCGCTACACCGGGAATTCCACCCCCCTCTTCGGTACTCTAGCTTGCCAGTTTCATGCGCACTTCCCCGGTTGAGCCGGGGGATTTCACACATGACTTAACAAACCGCCTACACGCCCTTTAAACCCAATACTGACAAGA
+
CCCCCGGGGGGGGGGGGGGGGGGGGGGGGGGGGGGGGGGGGGGGGGGGGGGGGGGGGGGGGGGGGGGGGGGGGGGGGGGGGGGGGGGGGGGGGGGGGGGGGGGGGGGDFGGGGDGE6CFGGGGGGGGGGGGGGGGGGFG@8CFBGFDEFFFCEGCFFFFFGGEFEFDGFG4>4BFFFFG5FCGGFGGFFGGFFDGCFFGABBF?BF).::AFF?FCBDEFBF?F<GFD5C?>BBB?EB?02?BAABF4(4
@M00200:205:000000000-AKKM3:1:1101:7173:5042 2:N:0:1
TACAAGGGTATCTAATCCTGTTTGCTCCCCTAGCTTTCGTGCCTCAGTGTCAGGAGTTTTCCAGGGACTCGCCTTCGCCACCGGTGTTCCTCCCGATATCTGCGCATTTCACCGCTACACCGGGAATTCCACTCTCCCCTACCTGCCTCGAGCCGTGCAGTATCGGACGCAGTCCCGCGGTTGAGCCCCTGGATTTCACCACCGACTTGCCCGGCCGCCTCCGAGCCCTTTAAACCCAATACTGACAAGAC
+
CCCCCGGGGGGGGGGGGGGGGG<FGGGGGGGGGGGGGGFE<FGGGGGCEEGGGGGCCFFAFGGGFGFD<FFFGGGGGGGGGGGDFGFGGGGGG:FGGGGGGGGGGGGGGGFGGGGF6FAFG8EEFB8DFAADGGGGGFGD?FFFAFGFG>G>6=+:*@=DFCDGF>DEAD>)9=F6*@;AECC6AEF>>*A>6<?FF*4..(39(((6;>.)(,=C(1<?080)(2)929:26A4(;2?028A2<()63((
@M00200:205:000000000-AKKM3:1:1101:9919:5053 2:N:0:1
TACGGGGGTATCTAATCCCGTTTGCTCCCCTAGCTTTCGCACCTCAGCGTCAGAAATGGACCAGAGAGCCGCCTTCGCCACCGGTGTTCCTCCTGATATCTGCGCATTCCACCGCTACACCAGGAATTCCAGATCCCCCTACCAGACTCTAGCCGCCCATTATCCAACGCGGGCTCGGGGTTGAGCCCCGAGTTTTCACGTTCGACTTCATGGGCCGCCTACGAGCTCTTTAAACCCAATACTGACA
+
CCCCCGGGGGGGGGGGGGGGGGGGGGGGGGGGGGGGGGGGGEGGGGGGGEEGGGGGGGGGGGGGGGGGGGGGGGGGGGGGEGGGGGGGGGGGGGGFFGGGGDFGGGGGGGGGGDGEGGGGGGG>FGFGFFGGGGFGEFG5?DCDFFF@C?=5E79<@@9*,+2+*4980@@>55)):A:)=/)*08C>:3:AFGGDFAF08(81(121)))))-:12C@((.(.(*.0::6--6<<?3(,34))).5
@M00200:205:000000000-AKKM3:1:1101:5874:5063 2:N:0:1
TACACGGGTATCTAATCCCGTTCGCTCCCCTAGCTTTCGCGCCTCAGCGTCAAGAATGGGCCAGGTAGCCGCCTTCGCCACTGGTGTTCCTCCCGATATCTACGCATTTCACCACTACACCGGGAATTCCGCTACCCTCTCCCACCTTCAAGCCGAGCAGTTTCCGATGCAATTTCCCAGTTGAGCCGGGAGCTTTCACATCGGACTTGCCCAGCCGCCTGCGCGCTCTTTCCACCCAGTACTGACA
+
CCCCCFGGGGGGGGGGFGGGGGGGGGGGGGGGGGGGGGGGGCGGGFGGGGGGEGGFGGFFGFGGGGGFCFG7FEGGGGGGGGGGGGGGGGGGGGBFGGGGGDFGGGGGFCFFFGGFGGGGGGDGGCFGGGGGGGGGGFGF5DE6A5D5=?,+@DD5AED5;BEGFAGCB5FCAEF+=98FDF>FAFGFB<5;AECFB7B55>@;?B64<</=8?GC35><1;93987>5:).-668E:::AFFAB0)
@M00200:205:000000000-AKKM3:1:1101:25412:5106 2:N:0:1
TACGGGGGTATCTAATCCTGTTTGATCCCCACGCTTTCGTGCCTCAGAGTCAATATTCGTTTAGCGAGCTGCCTTCGCAATTGGTGTTCTATGTCATATCTAAGCATTTCACCGCTACATGACATATTCCGCTCACCTCAACGATATTCAAGACAGATAGTATCAACGGCAGTTCCCAAGTTAAGCTCGGGGATTTCACCACTGACTTACCTGCCCTCCTACGCACCCTTTAAACCCAATAATGACACGA
+
CCCCCGGGGGGGGGGGGGGGGGGGGGGGGGGGGGGGGGGGGGGCGGGGGGGGGGGGGGGEGGGGGGGGGGGGGGGGGGGGFGGGGGFGGE=DGGGGGGFGGGGGGFGGGFFGGGGFGGGGGGGGCDFGGGFEGGD9ADDD?FDFG>D>DFE8BFGFFGCDGCE9;D=6*+<=CE?CFFGFGDGGFFGFEDCBDGGF>A76>DFFEFFF=E3@B=FC>CE==)681?>G*;3CCEA380(,)).9?<@)(,
@M00200:205:000000000-AKKM3:1:1101:20211:5107 2:N:0:1
TACGGGGGTATCTAATCCTGTTTGATCCCCACACTTTCGTGCCTCAGCGTCAGTTACTCCTTAGTAAGCTGCCTTCGCTATCGGTGTTCTGGACGATATCTAAGCATTTCACCGCTACACCGTCCATTCCGCCTACCTCATCAGTACTCAAGTAACCCAGTATCAATGGCACCTCGACAGTTGAGCTGCCGTATTTCACCACTGACTTAAGTCACCGCCTACGCACCCTTTAAACCCAATACTGACAAGA
+
CCCCCGGGGGGGGGGGGGGGGGGGGGGGGGGGGGGGGGGGGEGGGGGGGGGGGGGGGFGD9F<FFFGGGGGGGGGFGGGGGGGGGGGGGGGGDE@FFGEGGGGGGGGFFGGGGGGFGFGGGGGGGGCGGGGGGGGGGFFBFGEFFFGFGFGGGGG?+@DDFFCDFFGADDFCF=F>>ADFG7+?9ED6A;CAEGGFFEGFF4>BE@FC=A*:CEFFFDE(-056;E:DFGEF?C<8*(/(/;35<586(6
@M00200:205:000000000-AKKM3:1:1101:21308:5133 2:N:0:1
TACAGGGGTATCTAATCCTGTTCGCTCCCCACGCTTTCGCGTCTCAGCGTCAGTACCGTCCCAGAGAGCTGCCTTCGCCATTGGTGTTCTTCCTGATATCTGCGCATTTCACCGCTACACCAGGAATTCCACTCTCCTCTTCCGGACTCTAGCCACACGGTTTCCGTCGACGTCTGGAGGTTAAGCCTCCAGTTTTCACAACGGACCTGTTTGGCCGCCTACACGCGCTTTAAACCCAGTACTGACC
+
CCCCCGGGGGGGGGGGGGGGGGGGGGGGGGGGGGGGGGGGGGGGGGGGGGGGGGGGGGGGGGGGGFDGGGCGGGGGGGGGGGGGGFGGGGGGGGGGGGGGGGGGGGGGGGGGGGGFGGGGGG?EG,DFGGGGGGGGGFGFFGG5EEGFGFG8FGFFFED>DDAGEFGGEGFFF>FFFAF5FGGFFGGFFGGFFGGGFFGF@AF2>@@F=8>;(9FC1DE??@(87=)1/93<A)41800.624))2(
@M00200:205:000000000-AKKM3:1:1101:6965:5145 2:N:0:1
TACTAGGGTATCTAATCCCGTTCGCTCCCCTGGCTTTCGCGCCTCAGCGTCAGTGTCGGCCCAGCAACCCGCCTTCGCCGCAGGTGTTCCTCTCGATATCTACGCATTTCACCGCTACACCGAGAATTCCAGTTGCCCCTTCCGCACTATAGCCCCGCAGTATCAGTTGACCTTTCCGAGTTAAGCCCGGAGATTTCACAATTGACTTGCGGAGGCCGCCTACGCCCCCTTTAAACCCAATACTGACA
+
CCCCCGGGGGGGGGGGGCFGGGGGGGGGGGGGGGGGGGGGGGGGGGGGGGGGGGGGGGGGGGGGGGGGGGGGGDEGGGGGGGGGGFFGGGGGAECFG,8FD;FD:C7CAFGFFC>5CCEFFGGGCEFFFA==D8=EGBDD5?E9E5D=7+ECCD7?AE??GFCC7>9:B,0.:@A+89**649:CD,/87CD>CC:CEGF7<<.7<<)7..26;*8=556321:68><)).,<A)-;:2?(.,5))()
@M00200:205:000000000-AKKM3:1:1101:6603:5146 2:N:0:1
TACGAGGGTATCTAATCCGGTTCGCTCCCCCAGCTTTCGCGCCTGAGCGTCAGGACAGGCCCAGCGAGCCGCCTTCGCCACCGGTGTTCCTCCCGATATCTGCGCATTTCACCGCTACACCGGGAATTCCACTCGCCCCTACCTGCCTCTAGCCGCACAGTATCGGATGCAATTCCTCGGTCGAGCCGTGGGATTTCCAATCCGACTCACGCGGCCGCCTGCGCGCGCTTTAAACCCAATACTGACAAGAC
+
@6BCCEGGF<EFDFGFFGGGFGGGD@EGFFFFGG?ECFDDCCFEF,CFECFGGGCGG?DFGGEFC:FDFGGGGGGGGEGGG8@+FEB:,EDEGGEFC=>FFFGCGGE@;AEGDCE*=@CFGGDGGEEFFC,EFC38@@ECFDCFFF9*C99+DFCEAE9FE77:5?*46FFE88+BFFG><*9D)3C>:55>>7C**)+)).49:02(441:02:5253(((,)(*)/)*())).,;30(44))..))(((
@M00200:205:000000000-AKKM3:1:1101:8562:5156 2:N:0:1
TACTGGGGTATCTAATCCTGTTTGCTACCCACACTTTCGTGCCTCAGCGTCAGTTACAGACCAGGAAGCCGCTTTCGCTGCTGGTGTTCTTCTCGATATCTACGCATTTCACCGCTACACCGAGAATTCCGCTTCCCTCTTCTGCACTCAAGAACAGCAGTATCAAAAGCAGTGCCCGCGTTAAGCGCGAGTATTTCACTTCTGACTTACCATTCCGCCTACGCACCCTTTAAACCCAATACTGAAAAGA
+
CCCCCGGGGGGGGGGGGGGGGGGGGGGGGGGGGGGGGGGGGGGGGGGGGGGGGGGGGFGFGGGGGGGGGGGGGGGFGGGGGGGGGGGGGGGGGGGGGGGGGGGGGGGGGGGGGGG>DGGEFEEGGGGFGGGGGGDGGFG5DFGFGFGEGDFDFGGFFGFFGG7DDFFF58DDF5FBDBG*<@??BFGD>CEAAB<CAEF6*;ECEEFEE>2>CCC@@G4D=(-)(30:/75CEC8;=;6=;EFF))7)4@
@M00200:205:000000000-AKKM3:1:1101:24954:5162 2:N:0:1
TACGGGGGTATCTAATCCTGTTCGCTCCCCACGCTTTCGCGTCTCAGCGTCAGTACCGTCCCAGAGAACCGCCTTCGCCACGGGTGTTCTTCCCGATATCTGCGCATTTCACCGCTACACCGGGAATTCCATTCTCCTCTTCCGGACTCTAGCCAGATGGTTTCAGCCGACATCTCGAGGTTGAGCCTCGAGTTTTCACAGCTGACCTACCTGGCCGCCTACACGCTCTTTAAACCCAATCCTGACACGA
+
CCCCCGGGGGGGGGGGGGGGGGGGGGGGGGGGGGGGGGGGGGGGGGGGGGGGGGGGGGGGGGGGGFGGGGGGGGGGGGGGGGDGGEGGGGGGGGDDEGGGGGFGGGGGGGGGGGGFGGGGGG>GFGGGGGFFGGGEFFFABGGEGFGFGFGCFGG4F?GFGC:BEFGCD=B@FFFF4;D5FFCF4>F4AGGFFGFG8<CE<;;EE:4B?FFFF?FF9CE?F???BG)C3CAFA>7<C??:((48257)4(
@M00200:205:000000000-AKKM3:1:1101:23861:5174 2:N:0:1
TACTAGGGTATCTAATCCTGTTCGCTCCCCACGCTTTCGCGTCTCAGCGTCAGTACCGTCCCAGAGAGCTGCTTTCGCCATAGGTGTTCTTCCTGATATCTGCGCATTTCACCGCTACACCAGGAATTCCACTCTCCTCTTCCGGACTCTAGCCGACTGGTTTCCGGCGACATCTCGAGGTTGAGCCTCGAGTTTTCACACCAGACCTAGCCGGCCGCCTACACGCTCCTTATACCCACTACTGCACAGC
+
CCCCCFFGEFDF<EGGGGFAGGGGGGEGGGGGGGGGGGGGGGGGFEFGDCFEGGGGGGGGGGGGGDFGGGGGG?EFC7F=:FEECEFCFA=FGGGGGGGGGGGGGEFFGGGFFEE>CCEEFGGGFCC=FFGGGGCEFFGFFGGDCDGFG8FCCGG*9>CFFG52;>6>58?)9@88C5>:C80936;AF>GFFGFDFFG?=2>BBBFFFFF@03C8;DF(16;;<C7<)26<AA2)33(((.-5))(.((
@M00200:205:000000000-AKKM3:1:1101:24556:5218 2:N:0:1
TACAGGGGTATCTAATCCTGTTTGCTCCCCACGCTTTCGCGCCTCAGCGTCAGTTGTGGTCCAGTTGGCCGCCTTCGCCACCGGTGTTCTTCCCAATATCTACGAATTTCACCTCTACACTGGGAATTCCACCAACCTCTCCCACACTCAAGCCCCGCCGTATCGGATGCCGTTCCCAGGTTGAGCCCAGGCCTTTCACATCCGACGATCAGAGCCGCCTACGCGCCCTTTCTACCCAATACTGACAAGA
+
CCCCCGGGGGGGGGGGGGGGGGGGGGGGGGDGGGGGGGGGEGGGGGGGGGGEGGGGGGGGGGGGGGGGGGGGGGGFGGGGGGEGGGGEGGGGGGGGGGGGGGFGGGGGDGFFGDFFGDEGGF@GFFFGGCFGFFGGDFGDDGEFCADDGFG?9FGBFDCDGD@FABGGEGF=9@>F>FCFF?7FAC,:>DEFFGGGF?@C?:B@=(5681;@34:C05=?@@0:9EEC)03-)6698<:??0)).44<(.
@M00200:205:000000000-AKKM3:1:1101:16109:5230 2:N:0:1
TACACGGGTATCTAATCCGGTTTGCTCCCCACGCTTTCGCTCCTCAGCGTCAGGATAGGCCCAGAAGGCCGCCTTCGCCACTGGTGTTCCTCCCGATATCTACGCATTTCACCGCTACACCGGGAATTCCGCCTTCCTCTGCCCACCTCTAGCTCGCCAGTATCCGATGGCCGCTCCCAGTTGAGCCGGGAGATTTCACACCGGACTTAACGAACCGCCTACAAGCACTTTCTACCCAATACTGACAACA
+
CCCCCGGEGGGGGGGGGGEFFFGGFGGGGGEGGGGGGGEGGGGGGGGGGGEGGGGGGGGGE:CFGAFFGFGGGGGGGGGGGGGGGGGGGGGGGGGGEGDFGFGGGD@E;FFGGGGFDFDGGGCGG@FFGGE8CCDGGFGFFGFFFFDDFFGGGGGFF:C5<+*=ADD5*AA<BAAEFFGFFF>FFGGFFGGFFGFFFE9<@<B;(7(=CCEFFBCC;CEB?B:?>F)9**)).6<AFF(.4))42,<:(:
@M00200:205:000000000-AKKM3:1:1101:7656:5235 2:N:0:1
TACGCGGGTATCTAATCCTGTTCGCTCCCCACGCTTTCGTGCCTCAGCGTCAGTTGTCGTCCAGCCACCCGCCTACGCCTCTGGTATTCCTCGTGATATCTACGCATTTCACCGCTACCCCACGAATTCTAGTGGCCCCTCCGACACTCAAGACCCGCAGTATCAAAGGCAGTCCCGCGGTTGAGCCGCGGCCTTTCACCCCTGACTTACGGGTCCGCCTACACACCCTTTAAGCCCAGTACTGCCAATA
+
CCCCCGGGGGGGGGGGGGGGGGGGGGGGGGGGGGGGGGGGGGGGGGFGGGGGGGGGGGGGGGGGGGGGGGGGGGGGGGGFGGGGGGGGGGGGGGGGGGGGGGGGGGGDFGGGGGEDGG,EECED:EFFFF=FGGGEG?GFFGGEGFGFCFEFGGGAFC5<@FFGFFGGFGFFFFFFFDGE<C5GAFFEEG=>>C6CF?EBFFFFFFFBAF?662:C>GE(8:4F?E@G372).6),;:18AAA)).43()
@M00200:205:000000000-AKKM3:1:1101:25301:5241 2:N:0:1
TACAGGGGTATCTAATCCCGTTTGCTCCCCTGGCTTTCGCGCCTCAGCGTCAATCTCGGTCCAGGATGCCGCCTTCGCCACCGGTGTTCCTCCAGATATCTACGCATTTCACCGCTACACCTGGAATTCCGCATCCCTCTCCCGAATTCAAGCCAACCAGTATCGGACGCAGTTCCTGGGTTGAGCCCAGGGATTTCACGTTCGACTTAGCAGGCCGCCTACGCGCCCTTTAAACCCAATACTGACAAGA
+
CCCCCGGGGGGGGGGGGGFGGGGGGGGGGGGGGGGGGGGGGGGGGGGGGGGGGGGGGGGGGFEFGGGGGGGGGGGGGEGEFGGGGGGGGGGGGGGGGGGGFGGGGGGGGEGGGGGFGGGFGGFGGGGGFGGGGCGDFFGDFGGFGBCFGFGGGGGFFEGFGGFGDFGGFGFBEEFFFFFFGCDFFGCFFGGFFGGGFFGF:BDFB?@<C<E?<?GEFGF;<=<>;GEG)*44<242C:3::?2)433::(
@M00200:205:000000000-AKKM3:1:1101:12926:5246 2:N:0:1
TACTCGGGTATCTAATCCCGTTTGCTCCCCTAGCTTTCGCGCCTCAGCGTCAGAAGAGGTCCAGCACGTCGCTTTCGCCACCGGAGTTCCTTCCGATATCAACGCATTTCACCGCTCCACCGGAAGTTCCACATGCCCCTACCTCCCTCGAGACAGCCAGTATCCACGGCAGTTTTCCGGTTGAGCCGAAAGATTTCACCACAGACTTGGCTGCCCGCCTACGCGCCCTTTCCCACCAATACTTACAAGA
+
CCCCCGGGGGGGGGGGGFGGGGGGGGGGGGGGGGGGFGGGGGGGGGGGGGGGGGGGGGGGGGGGGGGGGGGGGGGGGGGGGGGGGGGGGGFGGGGGGGGGGGGGGGGGFGGGGGGFGGGFFGGGGGGGGGGGGGGGEFGFFGGFGFGFGFGGGGGFFFGFGGFFEFGG>C9AFE>FFFGFGGGGFFGFFGDFF7BDFCGFFFFFF05EEFEFFFGC?CB??;D31?)91>?)-)),1(4)58>)).6:??
@M00200:205:000000000-AKKM3:1:1101:8207:5268 2:N:0:1
TACAGGGGTATCTAATCCCGTTTGCTCCCCTGGCTTTCGCGCCTCAGCGTCAATACCGGTCCAGGATGCCGCCTTCGCCACCGATGTTCCTCCAGATATCTACGCATTTCACCGCTACACCTGGAATTCCACATCCCTCTCCCGGATTCGAGCCTGCCGGTCTCGGACGCAGTTCCCGGGTTGAGCCCGGGGATTTCACGTTCGACTTAGCAGGCCGCCTACGCGCCCTTTAAACCCAATACTGACA
+
CCCCCGGGGGGGGGGGGGGGGGFGGGGGGGGGGGGGGGGGGGGGGGGGGGGGGGGGGGGEGGGGGGGGGGGGGGGGGGGGGGGGGGGGGGGGGGGGGGGGGGGGGGGGGGGGGGGFGGGGGGGGGGGGGGGGGGGGGFGDFGGFGFD8DDGDG6DFFGDBEGAFFFDGEGFFFFFFFDGFGC4*AFGFFDGFFGGGF)4,33:1148;EEE)7;EGFDFBF??81C>G95:)644<>?1:>7A2:>?
@M00200:205:000000000-AKKM3:1:1101:13792:5270 2:N:0:1
TACTGGGGTATCTAATCCCGTTTGCTCCCCTAGCTTTCGCGCCTCAGCGTCAGTACGCGTCCAGAGAGCCGCCTTCGCCACCGGTGTTCCTCCCAATATCTACGCATTTCACCGCTACACTGGGAATTCCGCTCTCCTCTCCGCGACTCAAGCCGGACAGTTTCCGAAGCGGGTCCCCGGTTGAGCCGGGGGATTTCACAACGGACTTATCCGGCCGCCTACGCGCTCTTTATACCCAGTACTGACAAGA
+
CCCCCGGGGGGGGGGGGGGGGGGGGGGGGGGGGGGGGGGGGGGGGGGGGGGGGGGGGGGGGGGGGGGGGGGGGGGGGGGGGGGDFGGGGGGGGGGGGGGGGGGGGGGDGGGGEEGFGGGGGGGGGGGGGFGGGGGGGFGEFGGEG5CADFG6CFGEEE555CCFEEGGEDB=?@FFFFG>FEGDFGGFEGG>>C6CBAGFFFF(:>B2<<<<:9E?>GFBFFFF9C)9>*))-<<<E<8BFFFBA?F)18
@M00200:205:000000000-AKKM3:1:1101:6038:5277 2:N:0:1
TACGCGGGTATCTAATCCTGTTTGCTCCCCTAGCTTTCGCGCCTCAGCGTCAGTACCCGTCCAGGTGGCCGCCTTCGCCACCGGTGTTCCTCCCAGTATCTACGCATTTCACCGCTACACTGGGAATTCCACCACCCTCTCCGGGACTCGAGCCGCACAGTATCGGAGGCCATTCCCCGGTTAAGCCGAGGGATTTCACTTCCGACTAATGCAGCCGCCTACGCGCCCTTTACACCCACTACTGACAAGC
+
CCCCCGGGGGGGGGGGGGGGGGGGGGGGGGFGGGGGGGGGGGGGGGGGGGGGFGFGGGEEGGEFGGGGGGGGGGGGGGGFFGEGGGGEGGGGFGCEFGGGGGGGEGEGGGFGGGGFGGGGGGGGGGGFGGGGGGDE>DGDFGGFGFGFF*C>EDCEFGD>FGCGDBGGE5556*BAFFC>FGG7AGGFFCEEFGGGFFEFEF4;?((().69A2@/4C>BB4?<9EEGDFB<>A>(81((((.3)5743(
@M00200:205:000000000-AKKM3:1:1101:25262:5288 2:N:0:1
TACGGGGGTATCTAATCCTGTTTGCTCCCCACGCTGTCGCGCCTCAGTGTCAGCAACGGCCCAGCAGAACGCCTTCGCCACTGGTATTCTTCCCGATCTCTACGCATTCCACCGCTACACCGGGAATTCCATCTGCCCCTACCGTGCTCTAGCTCGCCAGTCTGACCGGCAGCCCCGGAGTTGAGCCCCGGGATTTCACCAGCCACTTAACGGGCCACCTACGCGCACTTTACCCCCAATAATGACA
+
@CCCCGGGGGGGGGGGGGGGGGGGGGGGGGGGGGGGGGGGGGGGGGGGGGGGGGGGGGGGGGGGGGGGGGGGGGGGGGGGGGGGGGGGGGGGFGGGGGGGGGGGGDEGGGGGGGGFGGGGFGGGGGGGGGGGGGGG=DGFFGGFGFD=GFGGG7@BFGGFGGFGEAFG>C>2BFFFFDDAGEFGFGGFFDGFFCFFFAGF>6<<B??B2>91;1:C?GFF0>:BBGBG>*<4).(8E148)))..4)
@M00200:205:000000000-AKKM3:1:1101:17645:5313 2:N:0:1
TACAGGGGTATCTAATCCTGTTTGCTCCCCACGCTTTCGTGCCTCAGTGTCAGTGTTGGTCCAGGTAGCTGCCTTCGCCATGGATGTTCCTCCTGATCTCTACGCATTTCACTGCTACACCAGGAATTCCGCTACCCTCTACCACACTCTAGTCGTCCAGTATCCACTGCAGTTCCCAGGTTGAGCCCAGGGCTTTCACAACGGACTTAAACGACCACCTACGCACGCTTTACACCCAATACTGACA
+
CCCCCGGGGGGGGGGGGGGGGGGGGGGGGGGGGGGGGGGGGGGGGGGGGGGGGGGGGGGGGGGGGGGGGGGGGGGGGGGGGGFGGGGGGGGGFGGGGGGGFGGGGGGGGGGGGGGFGGGGGGGGGGGGGGGGGGGGGFGDFGGFGFGFGBDDGGGFF6=DGGFFDFGGFGFFFFFDFFF:FFFGBFGFBC?5BFGGFFGFFFFAAFF6A@8@ABEGA>BFEBA5AG>C59-8:53:C=938;ECEE@
@M00200:205:000000000-AKKM3:1:1101:17197:5319 2:N:0:1
TACTCGGGTATCTAATCCCGTTCGCTCCCCTGGCTTTCGTGCCTCAGTGTCAGTTGAGACCCAGTGTCCCGCTTTCGCCACCGGCGTTCCTGCCAATATCAACACATTTCACCGCTCCACTGGCAGTTCCGGACACCCCTATCTCACTCGAGCTCGCCAGTTTAGAATGCAGTTCCCCGGTTGAGCCGAGGGATTTCACATCCTACTTAACAAGCCACCTACGCACCCTTTATACCCAATACTGACAAGA
+
CCCCCGGGGGGGGGGGGGGGGGGGGGGGGGGGGGGGGGGGGGGGGGGGGGGGGGGGGGGGGGGGGGGGGGGGGGGGGGGEGGGGGGGGGGGGGGGGGGGGGGGGGGGGGGGGGGGFGEGGGGCFFEGFGGGGDGGGGFGFFGGFGFFEGFGGEGFFFEGEGGFGEFGCAGFFFFFFFFGBFEDFFGGBEGGFEGGCAEFFFF==5;;CEEFCE;FG@FF@EF0>;=><**6ECBAAF71,2:<44:<)(.
@M00200:205:000000000-AKKM3:1:1101:25408:5323 2:N:0:1
TACTGGGGTATCTAATCCTGTTTGATCCCCACACTTTCGAGCCTCAGTGTCAGTTATAGTTTCGTTAGCTGCCTTCGCAATCGGTGTTCTATGACATCTCTATGTATTTCACCACTACATGTCATATTCCGCCAACGGCATCTATACTCAAGCCCTACAGTTTCAATGGCAATTTCTGGGTTAAGCCCAGAGATTTCACCACTGACTTATAAGGCCACCTACGCTCCCTTTATACCCACTACTGAAAAGA
+
CCCCCGGEEGFGGGGGGGGGGGGGGG9EFFFGGEGGGGGCFGDGGGGGGGGGGEGGGAD6FFFGFEFGGGGGGGGGGGGGGGFGEGGGGGF9FFFFF@FGGGGGGFEGGCGGGGGFGGC9>,C9,=DGG=EDDCDG896>ADDFFFGFGF,+,=DF5F6D,+;?>FFG*=DDF6DD++?6AAD87D,50+?5:=EFFFDD5DDB6)AC*03C<*@D83:)889>58@F?>)*/**2?B)).6>=**:*)(
@M00200:205:000000000-AKKM3:1:1101:24568:5338 2:N:0:1
TACAAGGGTATCTAATCCTGTTTGATCCCCACACTTTCGTGCCTCAGCGTCAGTTTGAGTCTAGTAAGCTGTCTACACTATCGGTGTTCTTGACGATATCTAAGCATTTCACCGCTACACCGTCAATTCCGCCTACCTCGATTCCACTCAAGCCCATCAGTATCAATCCCACCCTCCCGGTTAAGCCGGGATATTTCAGAACTGACTTAATAGGCCGCCTACGCACCCTTTAAACCCAATACTGACAAGA
+
CCCCCGGGGGGGGGGGGGGGGGGGGGGGGGGGGGGGGGGGGGGGGGGGGGGGGGGGGGGGGGGGGGGGGGGGGGGFGGGGGGGGGGGGGGGGGGGGEGGGGGGGGFGGGGF9FEGFGGGGGGGGGGGGGGGGGGDFGFGDEGFFGFGFGFFDFGGFFGFFGFEGE7ECFFFDFFFFF:?BFEDDFGGFFGGDFGGGFEFEEFFFEFEFFFFFFEGF);@9=@=DFGFGFFF4C;@:E<@8;@EFCEE7@3
@M00200:205:000000000-AKKM3:1:1101:14012:5340 2:N:0:1
TACCGGGGTATCTAATCCCGGTCGCTCCCCTAGCTTTCGCGCCTGAGCGTCGAGGGTGGGCCAGCAGATCGCTTTCGCCACTGGTGTTCCTCCCGGTATCTACGCATTTTACCGCTACACCGGGAATTCCATCTGCCTCTCCCGCCTCCAAGTCCCGAAGTTTCCACCGGCCTCTCCCAGTTGAGCCGGGAGCTTTCACGAAGGACTTTCGGGACCGCCTGCGCGCGCTTTAAACCCAATACTGACACGA
+
CCCCCGGGGGGGGGGGGGGGGGGGGGGGGGGGGGGGGGGGGGGGGGGGGGGGGGGGGGGGGGGGGGGGGGGGFGGGGGGGGGGGGGGGGFGFCGGGFFGGAFGGGGEFFGCFGGGBDGGGGGGGCCF?FGGGGGGGE6EFFGFEGFGFGFFF3BFFFGGEGG<:<=D:?EDBFFAFFFGFFFGG4@FFFGGBD*=CFCF;;B@01<?F>A:>;BGG6DE:4018>EEG)5?4)5)2;?1:>7<AA?<)((
@M00200:205:000000000-AKKM3:1:1101:9931:5345 2:N:0:1
TACCCGGGTATCTAATCCTGTTCGCTCCCCACGCTTTCGCGCCTCAGCGTCAGTACCGTTCCAGCGAGCTGCCTTCGCCATTGGTGTTCCTCCTGATATCTGCGCATTTCACCGCTACACCAGGAATTCCACTCGCCCCTCCCGGACTCAAGCCAGACAGTTTCCAGCGGCATTCACAGGTTGAGCCTGTGACTTTCACACCGGACTTATCTGGCAGCCTACGCGCTCTTTAAACCCAATACTGACAAGA
+
CCCCCGGGGGGGGGGGGGGGGGGGGGGGGGGGGGGGGGEGGGGGGGGGGGGGGGGGGGGGGGGGGGEGGGGGGGGGGGEGGFGFFGGGGGGGGGGGFFGGGGGGGGGGGGGGFEGFGGGGGGGGGGGGGGGGGGDE@?EDEGGF6BGAGFFGGGGFFGGFGFFGFFGGFGEBFFFFFFGF<?FGFGGFFGCFF?9CA49>>>FBFF>7<3>CFEDC?GF@@D;=@E)9774).:A:C?<:??2>>B<5<(
@M00200:205:000000000-AKKM3:1:1101:19491:5360 2:N:0:1
TACTGGGGTATCTAATCCCGTTCGCTCCCCACGCCTTCGCGCCTCAGTGTCAGGTGTATCCCAGCTGGCCGCCTTCGCCACGGGTGTTCCTCCCGATCTCTACGCATTTCACCACTACACCGGCAATTCCACGGACCTCTCACGACCTCCAGTCACACAGTCTGCCATGGCCTCGACCCGTTAAGCGGGCCGCTTTCACACGGCACTTGCCTGACCACCTGCGGTCCCTTTAAACCCAATACTGACAAGA
+
CCCCCGGGGGGGGGGGGGGGGGGGGGGGGGGGGGGGGGGGGGGGGGGGGGGGGGFGGGGGGGGGGGGGGGGGGGGGGGGGGGGGGEGGGGGGGGGGGGGGGGGGGGGGGGGGGGGFGGGGGGGGGGGGGGGGGGGGDFFDFGGFGEDAFFGFEGGFFGGADDFGE6CGAFAEFFFFD?DEGGGG6A78?DGFEGEFFFG3@@>9@>F:9AFA<(<8)>>040,)(:75:7)--.)3;:<?7,4-4524(.
@M00200:205:000000000-AKKM3:1:1101:20831:5370 2:N:0:1
TACCAGGGTATCTAATCCTGTTCGCTCCCCATGCTTTCGCTCCTCAGCGTCAGGTAATGCCCAGAGAACCGCCTTCGCCACCGGTGTTCCTCCTGATATCTGCGCATTCCACCGCTACACCAGGAATTCCGTTCTCCCCTGCATACCTCTAGTCTGCCCGTATCGGAAGCACGCTCAGGGTTGAGCCCTGAGTTTTCACTCCCGACGCGACAAACCGCCTACGAGCCCTTTATACCCAATACTGACAAGAC
+
CCCCCGGGGGGGGGGGGGGGGGGGGGGGGGGGGGGGGGGGGGGGGGGGGGGGGGGGGGGGGGGGGGGGGGGGGGGGGGGGGGGGGGEEGGGGGGGGGGGGGGGGGGGGGFGGGGGFGGGGGGGGGGGGGGGGGGGGGFGBFGGFGFDEFFFGGGGFFGGFGGFGA*=CDGFFFFEBEFGFFGGGFGFFFFCFFGGGFFFCEFBADAFBFFB@BFG=95B?(,;51?BC5>>>>>AAC>?<D>AF<22<:?(
@M00200:205:000000000-AKKM3:1:1101:4677:5378 2:N:0:1
TACGAGGGTATCTAATCCTGTTTGCTCCCCTAGCTTTCGCGCCTCAGCGTCAGTACCCGTCCAGGTGGCCGCCTTCGCCACCGGTGTTCCTCCCAGTATCTACGCATTTCACCGCTACACTGGGAATTCCACCACCCTCTCCGGGACTCGAGCCGCACAGTATCGGAGGCCATTCCCCGGTTAAGCCGAGGGATTTCACTTCCGACTCGTGCAGCCGCCTACGCGCCCTTTACGCCCAGTACTGACACACT
+
CCCCCGGGGFGGFGGFCFGGGGFGGGGGFGGGGGGGGFGGGDGGGGGGGGGGGGGGGGGGGFEGGFGGGGGDCEGEGGEGGGEGCGGGGGGGGGGGGGGGGGFEF8FCFGGGGGGFGGGGGGGGGFGFGGGEFGG7CFEDFGGBGECBADGD6DGFFGD6,=7B8?DGEEFBFEFF4ACBFEG7AE,?;D=DD*06A?F<EF302:>FF;?DDFG@;DBFF?(0-28CC<?29<06E6?:>A)))(5)(-(
@M00200:205:000000000-AKKM3:1:1101:14394:5384 2:N:0:1
TACTAGGGTATCTAATCCCGTTTGCTCCCCTAGCTTTCGCGCCTCAGCGTCAGTACGCGTCCAGAGAGCCGCCTTCGCCACCGGTGTTCCTCCCAATATCTACGCATTTCACCGCTACACTGGGAATTCCGCTCTCCTCTCCGCGACTCAAGCCAGATAGTTTCCGAAGCGGGTCCCCGGTTGAGCCGGGGGATTTCACAACGGACTTATCCGGCCGCCTACGCGCTCTTTAAACCCACTACTGACA
+
CCCCCGGGGGGGGGGGGGGGGGGGGGGGGGGGGGGGGGGGGGGGGGGGGGGGGGGGGGGGGGGGGGGGGGGGGGGGGGGGGGGGGGGGGGGGGGGGGGGGGGGGGGGGGGGGGGGFGGGGGGGGGGGFGGFGGGGGGFGFFGGDGFGBGFG;F6C66DFFFG<CE>G59C?>E>FFFFGDF=<86CGF>DEF>ECDFFGFB?>;:>924:ADB>EG9GB61(479E:C>7B24<7?G?07:BF?<:D
@M00200:205:000000000-AKKM3:1:1101:21456:5390 2:N:0:1
TACTCGGGTATCTAATCCTGTTTGCTCCCCACGCTTTCGCGCCTCAGCGTCAGGTACCCGGGCCAGGGGGCCGCTTTCGCCACCGGTGTTCCACCCAATATCTACGAATTTCACCTCTCCACTGGGTATTCCACCCCCCTCTCCCGGCCTCGAGCCCGCCAGTCTCGGGCGCACCTCCGGGGTTGAGCCCCGGGCTTTCACGCCCGACTTGGCAGGCCGCCTACGCGCCCCTTATACCCAATACTGACAA
+
CCCCCGGGGGGGGGGGGGGGGGGGGGGGGGGGGGGGGGGGGGGGGGGGGGGGGGGGGGGGGGGGGGGGGGGGGGFGGGGGGGGGGGFFGGGGGGGGGFGGGGGGGGEG@FGGGGGFGFGFGGGGGGGGGGGGGGFGGFEFFGGFGFGADFG9EDGFFGDFDGFF?FCG4EB;B1>FFFG3F5DG3CCFFGG)7:E5@?F441?0>92>><4:?7>89D:;94:F685<GG(43)44@4(38?.4<<<2).
@M00200:205:000000000-AKKM3:1:1101:20392:5418 2:N:0:1
TACTCGGGTATCTAATCCCGTTTGCTCCCCTGGCCTTCGTGCCTCAGTGTCAGGAACTGCCCAGAGATCCGCCTTCGCAACTGGTCTTCCTCACGATATCTACGCATTTCACTGCTACACCGTGAATTCCGATCTCCTCTACAGTCCTCGAGTCACGCAGTATCCGGTGCAATTTCGGAGTTGAGCTCCGAGCTTTCACACCAGACTGGCGTCACCACCTACGCACCCTTTAAACCCAATACTGACA
+
CCCCCGGGGGGGGGGGGGGGGGGGGGGGGGGGGGGGGGGGGGGGGGGGGGGGGGGGGGGGGGGGGGGGGGGGGGGGGGGGGGGGGGGGGGGGFGGGGGGGGFFGGGGGGGGGGGGFGGGGGGGGGGGGGGFGGGDGCFGBDFFBC?FDGFGDFFGFFGGAEFEGFDDEAGF<FEFFFDCDGFGDFE:CFDGF**@DFFF<CF>DFF@=<B=722>F=FFFBFF45C;D3>@;CCE;ED216@EC?()
@M00200:205:000000000-AKKM3:1:1101:19321:5421 2:N:0:1
TACTGGGGTATCTAATCCTGTTTGCTCCCCTAGCTTTCGCGCCTCAGCGTCAGTACTGGTCCAGGAAGCCGCCTTCGCCACTGGTGTTCCTCCCGATATCTACGCATTTCACCGCTACACTGGGAATTCCGCTCTCCTCTCCGCGACTCAAGCCAGATAGTTTCCGAAGCGGGTCCCCGGTTGAGCCGGGGGATTTCACAACGGACTTATCCGGCCGCCTACGCGCTCTTTAAACCCAGTACGGACAAGA
+
CCCCCGGGGGGGGGGGGGGGGGGGGGGGGGGGGGGGGGGGGGGGGGGGGGGGGGGGGGGGGGGGGGGGGGGGGGGGGGGGGGGGGGGGGGGGCFGGGGGGGGGFGGGGGGGGGGGFGGGGGGGGFFGGGGGGGGFGGFDFFFGDGBDFGFGDFGGFFGGAGG*CEBCEEGFF>9B>FFGEGEGGFGG4?CEE3EFDFEF)70;66>>?4))689CC;7D0,(-.(:)**2)6<4<7C?1:>A((--4.:3
@M00200:205:000000000-AKKM3:1:1101:26561:5425 2:N:0:1
TACGGGGGTATCTAATCCCGTTCGCTCCCCTGGCTTTCGCGCCTCAGCGTCAGAAAGGGTCCAGCACCTCGCCTTCGCCACCGGAGTTCCGCTGGATATCAACGCATTTCACCGCTCCACCCAGCGTTCCAGATGCCCCTACCCTCCTTAACAACACCAGTATCTAAGGCCATTCCCCAGTTTAGTCGGGGGATTTCACCCCGGAACTGGGTACCCGGCTACGCCCCCCTTAAAACCAATAACTACAAGA
+
CCCCCGGGGGGGGGGGGGGGGGGGGGGGGGGGGGGGGGGGGGGGGGGGGGGGGGGGGGGGGGGGGGGGGGGGGGGGGGGGGGGGGGGGGGGGGGGGGGGGGFGGGGFEDFGGGGG>DCEGGGGGGGGGGGGG7FGFFFG)*,@A2*<)++2+,*090C**55/+*35,6,*)*1+=6F6)61:1+,,)//7>)5CC+)+/81((3((470(.).<<()84(,-)(*09)/3)-:)2C438))))-)).)(
@M00200:205:000000000-AKKM3:1:1101:18286:5434 2:N:0:1
TACACGGGTATCTAATCCCGTTTGCTACCCTAGCTTTCGTGCCTCAGCGTCAGTAGAGACCCAGTAAGCCGCCTTCGCCACCGGTGTTCCTTAGGATATCAACGCATTTCACCGCTCCACCCTAAGTTCCGCTTACCTCTGTCTCACTCAAGCACAGCAGTATCGAAAGCAGTTCCTCAGTTAAGCTGAGGTATTTCACTCCCGGCTTGCTGCACCGCCTACGCACCCTTTAAACCCATTACTGACA
+
CCCCCDEGGGGGGGGGGG8FG<C@FFGFGDFGFGGGGGEGGGGGGGGGGGGGEFFD9<CEGGFGGGGGGGGG@CCFGEGG@FEGGFGE<FFG;E,AFEEFCCF7FCEGGGGG,>E0@FF8>?@8B89CEEE>CCDGGFGB6@FBFBDEGFG+=@D9DFDFFGCFAFGG5DFF9DFFC?8:FGC++@E65+4AAFFCF=E0*15))84>2@C46)><ACE@DF=A(48CGCE4?9<38;(>C<CC3;@
@M00200:205:000000000-AKKM3:1:1101:21105:5472 2:N:0:1
TACCAGGGTATCTAATCCCGTTTGCTCCCCACGCTTTCGTGTCTCAGCGTCAGTAATGGCCCAGCAAGCCGCCTTCGCCACCGATGTTCTTCCTGATATCTACACATTCCACCGCTACACCAGGAATTCCGCTTGCCTCTACCATACTCAAGCTGAACAGTTTCCAGTGACCCCTTCCCGTTGAGCGGTGAAGATTTCACACCAGACTTGTTCAGCCGCCTCCACACCCTTTAAACCCAGTACTGACA
+
CCCCCGGGGGGGGGFGGFGGGGFGGGGGGGGGGGGGGGGGGGGGGGGGGGGGGGGGGGGGFGGGGGDGGGGGGGGGGGGGGGGGGGGGGGGGGGGGGGGDGGGFGCFFGFFGGGGFGGFGGGFEFFGGGFGDGE?@GFGFFGGFGFFEGFGDDGFFFGG5=EB9EFGG5EDEFFFFFFD5@:9D*@C5?>GFF7:D6AEEC@588=))2:C;AA9777A@5((/0,8:DC())19;<;(4;E<C56()
@M00200:205:000000000-AKKM3:1:1101:11777:5482 2:N:0:1
TACTCGGGTATCTAATCCTGTTCGCTCCCCACGCTTTCGCTCCTCAGCGTCAGGTAAGGCCCAGCAAGCCGCCTTCGCCACCGGTGTTCCTCCTGATATCTGCGCATTTCACCGCTACACCAGGAATTCCACTTGCCCCTACCTACCTCTAGCCGGCCCGTATCCACCGCAGACCCGCAGTTAAGCTGCGGGCTTTCACGGCAGACGAGACCAGCCACCTACGAGCTCTTTAAACCCAATACTGACAAGA
+
CCCCCGGGGGGGGGGGGGGGFGGGGGGGGGGGGGGGGGGGGGGGGGGGGGGGGGGGGGGGGGGGGGGGGGGGGGEGGGGGGGGDGFGGGGGGGGGGFGGGGGGGEGDGGGGGGGGFGG?FGGGGGG8=FAEGFGFGF??DFDGFGFFFGFGFDGD0?BDDG>@FFFGFADDFFFF*9@C>FF+=+>CFFGDA>E54=?EDFF69;;((((46??FG?GF?2:?30:.9**6):9)(*(48:D4)).8)(,
@M00200:205:000000000-AKKM3:1:1101:17916:5509 2:N:0:1
TACTGGGGTATCTAATCCTGTTCGCTACCCACGCTTTCGCTCCTCAGCGTCAGTACCAGCCCAGAGTGCCGCCTTCGCCGCTGGTGTTCCTCCCAATATCTGCGCATTTCACCGCTACACTGGGAATTCCACACTCCCCTACTGGACTCTAGCTATAGCAGTATCGGGTGGCGTCCCCAGGTTGAGCCTGGGGTTTTCACACCCGACTTACTAAGCCGCCTACGAGCTCTTCATACCCAATACTGCAA
+
CCCCCGGGGGGGGGGGGGGGGGGGGGGGGGGGGGGGGGGGGGGGGGGGGGGGGGGGGGGGGGGGGGGGGGGGGGGGGGGGGGGDGGGGGGGGGGGGFGGGGGGGGC@ECFGGGGGFGGGGGGGGGGGGGGFCFEGGCFGDFGGFG5DFGFGDE9FBC=DF9=DDFFD+AE*)*1@>96?5@F*?FCGFFGFF>E7C)@G?5@@8>B=>DE;?EE6C;<D(663A;*))00-)5)66;2)4?0326)).
@M00200:205:000000000-AKKM3:1:1101:10313:5512 2:N:0:1
TACTCGGGTATCTAATCCTGTTTGCTCCCCACGCTTTCGTGCATGAGCGTCAGTGTTGGCCCAGAAGGCTGCCTTCGCCATCGGTGTTCCTCCACATCTCTACGCATTTCACCGCTACACGTGGAATTCCACCTTCCTCTGCCACACTCGAGCCACGTAGTTTCGAGCGCAATTCCCAAGTTAAGCTCGGGGATTTCACACTCGACTTGCGCGGCCACCTGCGCACACTTTAAACCCCATACTGACAAGAC
+
CCCCCGGGGGGGGGGGGGGGGGGGGGGGGGGGGGGGGGGGGGGGGGGGGGGGGGGGGGGGFFGGGGGGGGFGGGGGGGGGGGGGGGGGGGGGGGGGFGGGGGG?FDGGFDFGGGGFGGGGGGGGGGGGGGGGGGGGGFGFFGGFGFGDGFG6E=0;@F8DGGFG9DFGFGFF>EFFFFGFGGFCCFGFFC@BFECDFCFFFDF29@(/>>=929E?07F1;8;>>G3CC>AAB)5<E(4<::<):?F:8:(
@M00200:205:000000000-AKKM3:1:1101:4464:5522 2:N:0:1
TACCGGGGTATCTAATCCTGTTCGCTCCCCACACTTTCGCTCCTCAGCGTCAGGTAATGCCCAGAGAACCGCCTTCGCCACCGGTGTTCCTCCTGATATCTGCGCATTTCACCGCTACACCAGGAATTCCGTTCTCCCCTGCATACCTCTAGTCTGCCCGTATCGAAAGCAAGCGCCGTGTTAAGCACGGCGTTTTCACTCCCGACGCGACACACCGCCTACGAGCCCTTTAAACCCAATACTGACACGAC
+
CCCCCEGGGGGGGGGGGGGGGGGGGGGGGGGGGGGGGGGGGGGGGGGGGGGGCGFGGGGGGGGGGGGG@FGGGGGGGGGGGGGGGGGGGGGGGGGGGGGGGGGGGGGGGGGGGDEFGGGGGEFEGFGFGGGGDFGGG6EDFGGFDFDFDFGGFGGDFGGFG>CG=5CCBGFFFF>EDB>DFGG++D,?DDGDEGGDFFGC<(2909(7>639(4EGFCB2<715?GEF5C:)444(;0:(:?)-)42,(4(
@M00200:205:000000000-AKKM3:1:1101:9015:5564 2:N:0:1
TACACGGGTATCTAATCCCGTTCGCTCCCCTGGCTTTCGCGCATCAGCGTCAGTATCGGCCCAGTAGCCCGCCTTCGCCTCAGGTGTTCCTCCCGATATCTACGCATTTCACCGCTACACCGGGAATTCCAGCTACCTCTTCCGTACTCTAGCTCGCCAGTATCAGCTGACCCTCCGGGGTTGAGCCCCGGGCTTTCACAGCCGACTTAGCAAACCGCCTCCGCGCCCTTTAACCCCAATACTGCCAAGAC
+
CCCCCGGGGGGGGGGGGFGEGGGGGGGGGGGGGGGGGGGGGGGGGGGGGGGGGGGGGGGGGGGGGGGGGGGGGGEGGGGGGGCGFGGGGGGGGGGGGGGGGGGGGGGGGEDFGEGFGGGGFGGGGGGGGGFGFGGGGFFEFGGFGFG=FFGGGGFEECDEGF;+;FGGF9F5@5FFB?7AFDGCFGGFFG=BAGCFF3C.>D190;036499A(;E0C::(,27(:DD/*.)<)).A::<70)).(,43,,
@M00200:205:000000000-AKKM3:1:1101:13214:5566 2:N:0:1
TACGGGGGTATCTAATCCCGTTTGCTCCCCTAGCTTTCGCACCTCAGCGTCAGTTGCAGACCAGAGAGTCGCTTTCGCCGCCGGCGTTCCTCCAGATATCTACGCATTTCACCGCTCCACCTGGAATTCCACTCTCCCCTCCTGCACTCAAGTCAAGTAGTATACAATGCAGTTCCCCAGTTAGGCCGGGGGATTTCACATTGGACTTGCTCAACCGCCTACGAGCTCTTTAAACCCAATACTGCAAACAC
+
CCCCCGGGGDGGGFGFGGGGGFFGGEGGGGGGGGGGGGGGGGGGGFDFFFE:EGGGGGGGGGFFGGGGGFFGGGGG7F:FEGGGGGDCGGGGGGGGG,E9EFGGEGEDFGGGGGGFGGFFGGGGFFC8AFGGDCFFGFE<@@C96:9CGFFC>D;F>DDAFF<7AFCEA:FFFCFFFFGEC5CCAFGFACEBB/70+)=7<?6)7;37).69<<F6378,4:6)(206:*)6:<3(2:10),6642))(,(
@M00200:205:000000000-AKKM3:1:1101:7802:5568 2:N:0:1
TACGCGGGTATCTAATCCTGTTTGATCCCCACACTTTCGTGCCTCAGCGTCAGTTGAAGTCTAGTAAGCTGTCTACACTATCGGTGTTCTTGACGATATCTAAGCATTTCACCGCTACACCGTCAATTCCGCCTACCTCGACTCCACTCAAGCCCATCAGTATCCATGCCCCCCTCCCGGTTAAGCCGGGATATTTCAGCACTGACTTACAACACCGCCTACGCACCCCTTACACCCAATACTGACCAGCC
+
CCCCCFGGGGGGGGFGGGFGGGFG,FGGGGCF7FGGGGGGGDGGGGGGGGGGGCAFGFEFEDEFGDGAFGGGFGGGGGF:FFFGEEGGGG8FAFGGGGGGGFCGGGGGGGGGGGGF>FFGGGFG:@DFGGGGGEGGG?GAEEGFGFGFGFGG,DFBFGGFGGEG*+6@D=*:?AAEFEGF::;>;EGEFGE4;C::FACF473;3>E5*8>:)58E0CE7,:3:(?5>):353@<1??(,4:DA6((.(((
@M00200:205:000000000-AKKM3:1:1101:13859:5601 2:N:0:1
TACTGGGGTATCTAATCCTGTTCGCTCCCCATGCTTTCGCTCCTCAGCGTCAGTAACTGCCCAGAGACCTGCCTTCGCCATCGGTGTTCCTCCTGATATCTGCGCATTCCACCGCTACACCAGGAATTCCAGTCTCCCCTACAGCACTCTAGTCTGCCCGTACCCGATGCAAGCCCACAGTTGAGCCATGGGATTTCACACCAGACGCGACAGACCGCCTACGAGCTCTTTAAACCCAATACTGACAAGA
+
CCCCCGGGGGGGGGGGGGGGGGGGGGGGGGGGGGGGGGGGGGGGGGGGGGGGGGGGGGGGGGGGGGGGGGGGGGGGGGGGGGGGGGGGGGFGGGGGGGGGGGGGGGGGGGGGG>EFGGGGGGGGGFFGGFFFGGGGGFEDFGGFFFGFGFGGFGFBFCF>=C>DEDG6@GFFFB?:FFC*@ECFFFFFFDGF5CFGFEGEE=C5@CF99AFB@DGF(:51(58)68.93;?<5373=;,5;3?AA02<03
@M00200:205:000000000-AKKM3:1:1101:19723:5624 2:N:0:1
TACGGGGGTATCTAATCCCGTTCGCTCCCCTGGCTTTCGTGTCTCAGCGTCAGCACACTCCCAGCTACCTGTTTTCACCATTGGCGTTCCAAATGATATCTACGCATTTCACCGCTCCACCATTTGTTCCGGTAGCCCCTAAGTGGCTCAAGATAAGCAGTATACCGAGCAGTTCCACGGTTGAGCCGTGGGATTTCACAAGGTACTTACAAATCCGCCTACACACACTTTATACCCACTACTGACAAGAC
+
CCCCCGGGGGGGGGGGGGGGGGGGGGGGGGGGGGGGGGGFGGGGGGGGGGGGGGGGGGGGGGGGGGGGGGGFC?FEFGGGGGGGFGGGGGFFCGGGGGGGGGG@FGGGFFGGGGDAGGGGGGGFFFA@FGDEGGGGGFGF5E8=FFDDGDGFDGGFFGG?DFEFDAGEAED@F<FFFFDEFCGG5CED>DE>ACCFCECEB55=*19CCEFE3>FF2C57;@84;E>D5>=EFFFC@@1=3;7<3/)91((
@M00200:205:000000000-AKKM3:1:1101:17327:5626 2:N:0:1
TACGAGGGTATCTAATCCCGTTTGCTCCCCTAGCTTTCGTGCCTCAGCGTCAGTGAAGCCCCAGTGAGCCGCTTTCGCCTCCGGTGTTCCTCACGATATCAACGCATTTCACCGCTCCACCGTGAGTTCCGCTCACCTCTAACTCCCTCAAGCCCAGTAGTTTTGGGCGCAATTCCTCGGTTGCGCCGAGGTATTTCACACCCAACTTTCTGAGCCGCCTACGCACGCTTTAAACCCAATACTGACAAGCT
+
CCCCCGGGGGGGFEGGGGGGGGGGGGGGGGGGGGGGGGGGGGGGGGFGGCGGGGGGGGFGGGGGGDGGGGDGGDGGGGGGGFGGGGGGGGGGGGGEGGGGGFGEGGGGGGCFGEG5C7,ADEGDFCFGGGCGGE6EGFFFF8ADFFGFGFGDGDGFFGCFGG9FF*=F5>BA>@8F9BDEECC*/:AD5CEFFGGGF4,76:6?61335CEFF<DF(2:;(62>08>D*/24AA2(;<1..4<<224-,()
@M00200:205:000000000-AKKM3:1:1101:18558:5673 2:N:0:1
TACAGGGGTATCTAATCCTGTTCGCTCCCCACGCTTTCGCTCCTCAGCGTCAGTATCGGCCCAGAGACCCGCCTTCGCCACCGGTGTTCCTCCTGATATCTGCGCATTTCACCGCTACACCAGGAATTCCAGTCTCCCCTGCCGAACTCAAGTCTGCCCGTATCGACCGCAAGCTTGGAGTTAAGCCCCAAGTTTTCACGGCCGACGCGACAAACCGCCTACGAGCTCTTCAAACCCAATACTGTCAAGA
+
CCCCCGGGGEFGGGGDFGGDFGGGGEGECFFGGGGG8@BFGGGGGGGGGGGDE6FFGGGG4CCFEGGGGFFGGGGGGGGDGGDGGG:CGGGGGGGFCF,=@EFGGEGGGFGGGGGFDGGGFGGGGG8=EFFD@FGGAD>DFGF98A>DF?=+@FCBDFF?GD5?=FDEA;DFEBA9F9492=>9BF,?AD5A+,==8/=:=0;091:B>>FF9?GF>GE0:7,)1?5<7:)-4).4;844.8<4.).-)-
@M00200:205:000000000-AKKM3:1:1101:23834:5674 2:N:0:1
TACTGGGGTATCTAATCCCGTTTGCTCCCCACGCTTTCGCACCTCAGCGTCAGTATCTACCCAGGTCGCCGCCTTCGCCACCGGTGTTCCTCCCGATATCTACGAATTTCACCTCTACACCGGGAATTCCGCGACCCTCTTTAGTACTCTAGCCTGCCAGTTTCGGATGCACTTCCTCAGTTAAGCCAAGGGCTTTCACATCCGACATAACAGACCGCCTACGTGCGCTTTATACCCAGTACTGACA
+
CCCCCGGGGGGGGGGGGGGGGGGGGGGGGGGGGGGGGGGGCFFGGGFGGGGGGGGGGGGGGGGGGGGGGGGGGGGGGGGGGGGEGGGGGGGGGGDFGGGGGCFGGGGGFGAGGGGFGGGGGGGGGGGGGGGGGGGGGFGFFG7AFFGFGFGDGGGFFGGFGGFGFEDGFGFFFFFFFFGFGGC7@CFFFG=D>CFGF?GFEEFFFF67<6=34@FF>GE@DF;7(2)5)9?9AAA>E),,.<>2<B2
@M00200:205:000000000-AKKM3:1:1101:4923:5683 2:N:0:1
TACGGGGGTATCTAATCCTGTTCGCTACCTACGCTTTCGTCCATCAGCGTCAGTACATTATTAGTGATCTGCCTTCGCAATCGGTATTCTATGTAATATCTATGCATTTCACCGCTACACTACATATTCTAACCACTTCATAATGACTCAAGAACAACAGTTCCAACGGCAATTCTACAGTTAAGCTGCAGACTTTCCACACTGACTTATTGTCCCGCCTACGGACCCTTTCAACCCAGTACTGACAATA
+
-ACCC7CFGGGGCEGFGGGFCFGGGGGGGGGGGGGGFCGFGBF9CFEFEGGCFEFFGGGGGG9EF@FGGGGGGFFGGGGGGGFDFGGGGG8EDEFFCGGGGGGG9;9F=49@<EGBDG?FFGGGFAFFFGFDF,?DC?EDFDF?;D8;DFF69DDB:>F?=+*69DG>5+<);DFF+2+9@7E+8<,:*0,+55@B+*,*:A=CEEE;9A;EFFG6)*:24:=6(*/:;63*//9(=1,(97<CCE3))7
@M00200:205:000000000-AKKM3:1:1101:10917:5683 2:N:0:1
TACTGGGGTATCTAATCCCGTTTGCTACCCTGGCTTTCGTGCCTCAGCGTCAGTAGAGACCCAGTAAGCCGCCTTCGCCACCGGTGTTCCTTAGGATATCAACGCATTTCACCGCTCCACCCTAAGTTCCGCTTACCTCTGTCTCACTCAAGCACAGCAGTATCGAGAGCAGTTCCTCAGTTAAGCTGAGGTATTTCACTCCCGACTTGCTGCACCGCCTACGCACCCTTTATACCCAATACTGACACGAT
+
CCCCCGGGGGGGGGGGGGGGGGGGGGGGGGGGFGGGGGGGGGGGGGGGGGGGGGGGGGGGGGGGGGGGGGGGGGGGGGGGGGEGGGGGGGGGGGGGFGFGGGGGEGDEGGGGGGG>DC8=DEGGGGGGGGGG6EDFGFDEFGFFGFGFGFGFGGGFFGGFGFFGDFDGBFFFFEFFFFCFGGGFFGG5:77AFGGG9=CEEFD):>BF=EFEF=CF2;?=@DFF?EFGC5;6??5<FE;3)35<CE@)66(
@M00200:205:000000000-AKKM3:1:1101:3909:5699 2:N:0:1
TACACGGGTATCTAATCCTGTTCGCTCCCCACGCTTTCGCTCCTCAGCGTCAGTGTCGGCCCAGAGACCCGCCTTCGCCACCGGTGTTCCTCCTGATATCTGCGCATTTCACCGCTACACCAGGAATTCCAGTCTCCCCTGCCGAACTCAAGTCTGCCCGTATCGACCGCAAGCTTGGGGTTAAGCCCCAAGTTTTCACGGTCGACGCCACAAACCCACTACGAGCTCTTTAAACCCAATACTCCAAAGAC
+
CCCCCGGGGGGGGGGGGGGGGGGGGGGGGGGGGGGGGGGGGGGGGGGGGGFGGGGGGGGGGGGFGGGGGGGGGGGGGGGGGGGGFGGGGGCFGGGGGGGGGGGGGGG@DEGFCCGF>F=EFGGGFFFGFGGGGGGGGFGDFGGEGDG)=8D8FGGCAE??EG)=@>DGDEEB>9>FFE4AFCC;6;F?)/=6AEFCA?E1;(3(,(,6(.;8<?F;(/0(.51<(2)9>CBB2))4>6?:)5))()(-(((
@M00200:205:000000000-AKKM3:1:1101:13464:5699 2:N:0:1
TACGCGGGTATCTAATCCTGTTTGCTCCCCTAGCTTTCGCTCTTGAGCGTCAGAACCGGTCCAGGAAGCCGCCTTCGCCACCGGTGTTCCTCCGAATATCTACGCATTTCACCGCTACACTCGGAATTCCGCTTCCCTCTCCCGGCCTCTAGTCCAACAGTATCCGGCGCAATTCCTTGGTTAAGCCAAGGGATTTCACACAGGCCTTATCAGACCGCCTACGAGCCCTTTAACCCCACTACTGACAAGAC
+
CCCCCGGGGGGGGGGFGGGGGGGGGGGGGGGGGGGGGGGGGGGGGGGGGGGGGGGGGGGGGGGCGGGGGGGGGGGGGGGECEGCFEGGGGGGGGDGGGGGFFGGGGGDGGGGGGGFGGCEDFCGGGGFFF?CDEGGGFGB?EC>EBG=FFGGECGFFGGAFDCGFBDGFGB=EFFCFFCFFGFG8E?;FGGDFFFDFEGFF<D0(/64@?<C<3883DD?B??D:E5D*7>DB)-4C1(342><<,44(4(
@M00200:205:000000000-AKKM3:1:1101:25905:5704 2:N:0:1
TACAGGGGTATCTAATCCTGTTTGCTCCCCACGCTTTCGTGCATGAGCGTCAGTGTTGGCCCAGAAGGCTGCCTTCGCCATCGGTGTTCCTCCACATCTCTACGCATTTCACCGCTACACGTGGAATTCCACCTTCCTCTGCCACACTCGAGCCACGTAGTTTCGAGCGCAATTCCCAAGTTACGCCCGGGGATTTCACACTCGACATGCGCGGCCACCTGCGCACACTTTAAACCCAGTACTGACA
+
CCCCCFGGFGGGGGGGGFGFGGGGFFGGGGGGGGGGGGGGGGGGGGGGEGGGGGGGDFGG@@CGFFGGGGGECEGGFD@EGGGGGGEFFA=FEFFDGGF?CFAFGCEFGGGGGGGFGFGFE8ECE9BFFA;DDFGGFFGDF8=?9?8BFFGGD++;@609C92+)3?@*@@8**3<:979=:++*5:595C449AFF6,55-(29>>=>B>(2(1375F((57)-*)9*24)6A>0;03?A4-)),.
@M00200:205:000000000-AKKM3:1:1101:24157:5706 2:N:0:1
TACCAGGGTATCTAATCCCGTTTGCTCCCCTAGCTTTCGCGCCTCAGCGTCAAGAAACAGGCCAGGTAGTCGCCTTCGCCACTGGTGTTCCTCCCGATATCTACGCATTTCACCACTACACCGGGAATTCCACTACCCTCTCCTGCCTTCGAGTCGACCAGTATCGCGTGACCCTCCCCAGTTGAGCCGGGGGCTTTCACACGCGACTTGACCGACCGCCTGCGCGCTCTTTAAACCCAATACTGACA
+
CCCCCGGGGGGGGGGGGGGGGGGGGGGGGGGGGGGGGGGGDGGGGGGGGGGGGGGGGGGGGGGGGGGGGGGGGGGGGGGGGGGGGFGEGGGGGGGGGGGGGGGGGGGGCEFGGFGFGFGGGGGEFCEGFGGGGGGGGFGFDCFFGFFFGFEGFDFD>ECAFGFFEADGEG*)@@9?>ECA><GFFCGA57C4?5:5F><<?@9@;1>6?FF0898C;CD;?01.7?:)>F)).6<7FB3(8))))).4
@M00200:205:000000000-AKKM3:1:1101:18209:5707 2:N:0:1
TACACGGGTATCTAATCCTGTTTGCTCCCCACGCTTTCGTGCATGAGCGTCAGTGTTGGCCCAGAAGGCTGCCTTCGCCATCGGTGTTCCTCCACATCTCTACGCATTTCACCGCTACACCGGGAATTCCGCCTTCCTCTGCCCACCTCTAGCTCGCCAGTATCCGATGGCCGCTCCCAGTTGAGCCGGGAGATTTCACACCGGACTTAACGAACCGCCTACAAGCCCTTTACACCCAATACTGACAAGA
+
CCCCCGGGGGGGGGGGGGGGGGFGGGGGGGGGGGGGGGGGGGGGGGGGGGGGGGGGGGGGEGEFGGGGGGGGGGGGGGGGGGGGGGGGGGGGGGGGGGGGGGGGGGGGGGGGGGGDGGGGGGGGGGGGGGGDGGGGGFGFD?DDGFDDDFGDFFFFFGGDGGEFFFCEEGF@ABDB5CGFFDGC>FGFECEB?CGGA*=?B@>=396<EFFFFFGGFGF66??6<FF<CFBBAFF0E??:?FFF4(.4((
@M00200:205:000000000-AKKM3:1:1101:7295:5713 2:N:0:1
TACTGGGGTATCTAATCCAGTTCGCTCCCCACGCTGTCGCGCCTCAGCGTCAGGTGCGGGCTAGGTGGCCGCCTTCGCCACTGGTGTTCCTGCCGATCTCTACACATTTCACCGCTACACCGGAAATTCCACTACCCTCTCCTATACTCGAGCCATGCAGTCTTATCTGACCTGCCAAGGTTGCGCCCGGGGATTTTACAGATAACTTACTTAACCACCTACGCACCCTTTCCACCCAATACTGACAACA
+
CCCC<FFGGGGGGGGGGGGGGGAFGGGGGGGGGGGGGGGG7FGGGGGGGGGGGGGGGGGGG7EGGFG7FGGGGGGGGGGGGGGDFFGGGGGGCF7C:FGGGGGGGGGFGGGFECEF6FDGGDCCGDFCFGGG7EGGGFGF*D,@A?FFGFCC++=<>DFFG7*D*?>CF7C@F)@F**39DDD*:CG;>G5?>CFG=.9)).)794<CEEECC4CG3F=16=05<E>G39>))64<EB6?DF4).(.-(4
@M00200:205:000000000-AKKM3:1:1101:8433:5739 2:N:0:1
TACACGGGTATCTAATCCTGTTTGCTCCCCACGCTTTCGAGCCTCAGCGTCAGTAATGGACCAGTATGTCGCCTTCGCCACTGGTGTTCTTCCGAATATCTACGAATTTCACCTCTACACTCGGAGTTCAACATACCTCTTCCATACTCAAGATAGCCAGTATCAAAGGCAATTCCAAGGTTAAGCCCTGGGATTTCACTTCTGACAAAACTATCCGCCTACGCTCCCTTTAAACCCAAAACTGACAAGA
+
A@CCCGGDFFGGGFGGDAFGGGGGGGGGGEFGGGGGGGGGGGCFGGGFGB:FGGFGGGDGGGGGGGGGGGGGGEGFDGGGGGGFGGFFEFGGFGGGGGGGGGGGGGGGGGEFGGGFGGGA9@8CE@4,C4,=?,?98DC5DDDDCDD7AFF+EFGF+DFFGGD8FFGF6DFDF5=9FD6:B9+25@?*;6DF*@9?CC:****53:*:=@@)0*750*9):)5@>E>G>C;EEA;@C=((-:5*.8;6(5
@M00200:205:000000000-AKKM3:1:1101:25656:5743 2:N:0:1
TACGCGGGTATCTAATCCCGTTTGCTACCCTAGCTTTCGCACCTCAGCGTCAGAGACGGTCCAGTGAGCCGCTTTCGCCACCGGTGTTCCTCCAGATATCTACGCATTTCACCGCTACACCCGGAATTCCGCTTCCCTCTCCCGAACTCAAGCCTCGCAGTTTTCCACGCCATTCCCCGGTTGAGCCGGGGGATTTCACGCGGAACTTACAAAACCGCCTACGCGCCCTTTAAACACAGTACTGACAAGCC
+
CCCCCGGGFGFGGGGGGGFGFCFGEGGGGGGGEGFAFGGGGGGGGGGGGGCGGGGGGGGGGGGGGGGGGFEGGCFGGGGGGFGGFEFGGGGGGGGGGFFGEGGGGGGGGGGGGGGFDFCFFEGG>EGGFFGGGCCFGFGBFGGBG57@GFC79DFF*:C5:8*?AAFGBGFAAFFFFFCDCCD4F?CA>3EB)=?7@)+(((4(((36)-4471C;(/>01<()4=DD)04<99<)2(().6:4-48).(-
@M00200:205:000000000-AKKM3:1:1101:15732:5746 2:N:0:1
TACGAGGGTATCTAATCCTGTTTGCTCCCCACGCTTTCATGCCTCAGCGTCAGTTGCCGTCCAGAGAGTCGCTTTCGCCACCGGTATTCCTCCCGATATCTACGCATTTCACCGCTACACCGGGAATTCCACTCTCCCCTCCGGCACTCTAGCCTCCCAGTTTCTAGCGCCCTTCCAGGGCTGAGCCCTGGGCTTTCACGTCAGACTTAAGAGGCCGCCTACGCACCCTTTAAACCCAATACTGACAAGA
+
CCCCCGGGGGGGGGGGGGGGGGGGGGGGGGGGGGGGGGGGGGGGGGGGGGGGGGGGGGGGGGGGGGGGGGGGGGFGGGGGGGGGGG7FGGGGGGGFGGGGGGGGGGCGGGGGGGGEGGGGGGDGGEGGGGFGGGGGGFEFE>E>>?GDGFGDGGGFFGGF8DCFE@FG5CEBFFFFFFD4@89CA?CFFGG;FFGCACC5:=9256@EEFFFF0CC1>A(6;<D1C3C7CDA4:<?D?<?DFA29B?)1,
@M00200:205:000000000-AKKM3:1:1101:22610:5775 2:N:0:1
TACAAGGGTATCTAATCCCGTTTGCTCCCCTGGCTTTCGCGCCTCAGCGTCAATGCCGGTCCAGGATGCCGCCTTCGCCACCGGTGTTCCTCCCGATATCTGCGCATTTCACCGCTACACCGGGAATTCCACTCTCCCCTACCTGCCTCGAGCCGTGCAGTATCGGACGCAGTCCCGCGGTTGAGCCCCGGGATTTCACAACCGACTTGCACGGCCGCCTACGCGCTCTTTAAACCCAATACTGACAAGA
+
CCCCCGGGGGGGGGGGGFGGGGGGGGGGGGFGGGGGGGGGEGGGGGGGGGGGGGGGGGGGGGGGGGGGGGDCGGGGGGGGGGGGGGGGGGGGGGGGGGEGFFGGGGDC8EEFGGGFGGGGGGCGGGGGGGGGGGGGGFG5DFGFFFGEGFGDGGGFFGGFGG<FFFGGFG>)87AF>EDEFEGGFGC>:CE55CCFA<GAF??9(24:).,8?0?C(97::?:53C)7*26)).8:G03223A253))41
@M00200:205:000000000-AKKM3:1:1101:5679:5789 2:N:0:1
TACCAGGGTATCTAATCCCGTTTGCTCCCCTAGCTTTCGCGCCTCAGCGTCAAGAACAGGCCAGGTAGTCGCCTTCGCCACTGGTGTTCCTCCCGATATCTACGCATTTCACCACTACACCGGGAATTCCACTACCCTCTCCTGCCTTCGAGTCGATCAGTATCGCGTGACCCTCCCCAGTTGAGCCGGGGGCTTTCACACGCGACTTGAACGACCGCCTGCGCGCTCTTTACACCCACTACTGACAAGA
+
CCCCCGGGGGFGGGGGGGGGGGGGGGGGGGGGGGGGGGGGGGGGGGGGGGGGGGGGGGGGGGGGGFGGGGGGGGGGGGGGGGGGGGGGGGGGFGGGGGGGGGGGGGGGFGGGGGGFGGGGGGGGGGGGGFFGGGGGFFGFFGGFGFGFGFGGGGGFFGGBEGBG>>DGACFFFFF*@*;>DFFC0@EBADG;AEFGFFGFFFBFF@>?FF);?BGG>C@6:1>>>E>DFG)--48,:8((5:)360))44
@M00200:205:000000000-AKKM3:1:1101:4185:5811 2:N:0:1
TACTGGGGTATCTAATCCTGTTTGCTCCCCACGCTTTCGTGCATGAGCGTCAGTATTGGCCCAGAAGGCTGCCTTCGCCATCGGTGTTCCTCCACATCTCTACGCATTTCACCGCTACCCGTGGAATTCCACCTTCCTCTGCCATACTCCAGCACCGTAGTTTCGAGCGCAATTCCCAAGTTAAGCCCGGGGCTTTCACACTCGACTTGCGACGCCGCCTGCGCACACTTTACGCCCAGTACTGCCAAGAC
+
CCCCCFGGCEGGGGFGFGGGGGDEFGGGGGGGEGGGGGGGGGGGGFCGGGGGGGGGFGGGGGEF@FGGGGECEEGGGDE7BFEEGDGGGGGGGGGFE=@FGGFCF>FEGGGGG6@>GE,AEGGG7>9@F,8A??FDF7BDFFGFF9=7DD8?@?DFEG8*@C7+8?FEAGD)96AFFFGFBEG+3<19?5:?AEF7A?7AFFFFD5=9@E9@2>>?9CEF11(0,?3C0:AF)143C0(4:A4)-4)3(.(
@M00200:205:000000000-AKKM3:1:1101:16139:5813 2:N:0:1
TACAGGGGTATCTAATCCGGATCGCTCCCCACGCTTTCGCGCCTGAGCGTCAGGACCGGCCCAGAGAGCCGCCTTCGCCACTGGTGTTCCTCCCGATCTCTACGCATTCCACCACTACACCGGGAATTCCGCTCTCCCCTGCCGGCCTCCAGCCCGAAGGTCCCCGACGGCCTCCCCCGGTTGAGCCGGGGGCTTTCACGCCGGGCCCTCCAGGCCCCCTGCGCGCGCTTTAAACCCAATACTGACAAGA
+
CCCCCGGGGGGGGGGGGGGGG@FGGGGGGGGGGGGGGGGGGGGGGGGGGGGGGGGGGGGGGGGGGGGGGGGGGGGGGGGGGGGGGGGGGGGGGGGGGGFCGGGGGGGGGFGGGDFFGFEGGGGDEEFDGGGGGGGGGFGFFGGFGFGFGFGFBGGEFGG?FGFFBECGFGFFFFFFFACBFGGG:CGFFDEFF=GF=40(3:071-(-22:(4?FG(10((((0,/<C)*,)6)58E:(4)54<90<)81
@M00200:205:000000000-AKKM3:1:1101:8754:5829 2:N:0:1
TACGAGGGTATCTAATCCCGTTTGCTCCCCTGGCTTTCGCGCCTCAGCGTCAATGCCGGTCCAGGATGCCGCCTTCGCCACCGGTGTTCCTCCAGATATCTACGCATTTCACCGCTACACCTGGAATTCCGCATCCCTCTCCCGGATTCGAGCCAACCAGTCTCGGACGCAGTTCCCGGGTTGAGCCCGGGGATTTCACGTCCGACTTAGCAGGCCGCCTACGCGCCCTTTAAACCCAATACTGACAAGAC
+
@<ABCDEEGGCFGGGGG9EFC<FEGGGGGGGGGGGE@EGCFGGEGFFGGGEGGGGCGGGECFFFFFGGFFCFEGGGGG@CGGDCFFGGGGFGAFGFGDGGGGFFCGGGFDEFFEG>+CC4DDFGFF9EFGGGGGGD?BDDFEC9CBC)DDG?:CFF?>7;EC<>@59:@C>AFEFFFA>;1CCFA6EFEGG53*7C=EGFF?FF@F0(<<AB7<EG>GBF08?:;?<D)*59<4)(;6(14?9<4,,)3((
@M00200:205:000000000-AKKM3:1:1101:8862:5837 2:N:0:1
TACTAGGGTATCTAATCCCGTTTGCTCCCCTGGCTTTCGCGCCTCAGCGTCAGTTGCGGACCAGAGAGTCGCTTTCGCCACCGGCGTTCCTCCTGATATCTACGCATTTCACCGCTCCACCAGGAGTTCCACTCTCCCCTCCCGCACTCTAGCCGCGCCGTATCGGGGGCAGTTCCCGGGTTAGGCCCGGGGATTTCACCTCCGACGTGATAGACCGCCTACTCGCCCTTTACACCCAGTACTTACAAGA
+
CCCCCGGGGGGGGGGGGG?FGGFGGGGGGGFFDGGGGGGGGGGGGGGGGGGGGGGG9@@:EEGGGFGGFGGDGGGGDGGGGGEG7CFGGGGGG?AFGEFGGDDGGGGGGGGGGGGFGGDED4EE7@DEGE8E8@FG?BE<@E85=AGFG9E8>;+@*B>BG>BF=>C*?EA;5CFF45CDGGGFA<+5.7=3):64@AGF211>07((3(()).<<957(-()/3CBD9*>>).-3:41(-6)))).<2.
@M00200:205:000000000-AKKM3:1:1101:17998:5844 2:N:0:1
TACGCGGGTATCTAATCCTGTTTGCTCCCCACGCTTTCGTGCATGAGCGTCAGTGTTGGCCCAGAAGGCTGCCTTCGCCATCGGTGTTCCTCCACATCTCTACGCATTTCACCGCTACACGTGGAATTCCACCTTCCTCTGCCACACTCTAGCCACGTAGTTTCGAGCGCAATTCCCAAGTTAAGCCCGGGGATTTCACACTCGACATGCGCGGCCACCTGCGCACACTTTATACCCAGTACTTACA
+
CCCCCGGGGGGGGGGGGGGGGGGGGGGGGGGGGGGGGGGGGGGGGGGAFFGDGGGGGGGGEFGGGGGGGGGGGGGGGGGGGGGGGGGGGGGGGGGGGGGFGGGGGGGGGGGGGGGFGGGGGGEDFGGGGGGGFGGGGFGFBGGFGFGFGFGGGGGFFGFFEFBGD5DEEGF=FFFFCFF>FGGGFGGFBDEEBGFCF*=<=((((560.;(6:>GD;FF07?0>0?7C704<A99<C><:AA2-4<A
@M00200:205:000000000-AKKM3:1:1101:12579:5864 2:N:0:1
TACTGGGGTATCTAATCCTGTTCGCTCCCCACGCTTTCGCTCCTCAGCGTCAGTTCCGGCCCAGAGTGCCGCCTTCGCCACCGGTGTTCCTCCTGATATCTGCGCATTTCACCGCTACACCAGGAATTCCGCACTCCCCTACCGGACTCGAGTCATGGCAGTATCGCGTGGCGTCTCCGAGTTGACCCCGGGGTTTTCCCACCCGACTTGCCAACACGCCTACGACCCCTTTAAACCCAATACTGACCAA
+
CCCCCGGGGGGGGGGGGGGGGGGGGGGGGGGGGGGGGGDECGGGGGGGGGGGGGGGGGEGGGGGGGGGGGGGGGGGGGGGGGGGEGGGGGGGF=FGFGGGGGGGGGGGGGGGGGGFDGGGGFFCF@FGGGFGGGGGGFGFFCC>>*=>A5FCEF8C7>+*+57C@<*5@@>A4459AA<B7:4B=,A)8DG):C5D:3+.)31(((-7?324<B**4*710(()-*<)*7()-)-5:6:037:4))((,(
@M00200:205:000000000-AKKM3:1:1101:6968:5880 2:N:0:1
TACGCGGGTATCTAATCCTGTTTGCTCCCCACGCTTTCGAGCCTCAGCGTCAGTAATGGACCAGTATGTCGCCTTCGCCACTGGTGTTCTTCCGAATATCTACGAATTTCACCTCTACACTCGGAGTTCCACATACCTCTTCCATACTCAAGATAGCCAGTATCAAAGGCAATTCCAAGGTTGAGCCCTGGGCTTTCACCTCTGACTAAACTATCCGCCTACGCTCCCTTTACACCCAATACTGCAA
+
CCCCCGGGGGGGGGGGGGGGGGGGGGGGGGGGGGG@FGGGGGEGGGGDGGGGGEGGAFGGGGGGGGDCGGGGGGGGGGGGGGGGGGFGGGGGGGGFGGDGGGGGGDFGFGGGFFGFGGGGEGGGEEGGGGGGGGFFGFGFFGFBF7FFGFDFGGGFFGGFGG7C9<FFFFFBBDFFF?7?FFFFFCFFAFF@FCCFFEGF@CEE=E546;>EEFGFAGE>>>?BFGBGC?EFFFFBGD@D;@FC))7
@M00200:205:000000000-AKKM3:1:1101:13022:5917 2:N:0:1
TACTCGGGTATCTAATCCTGTTTGCTCCCCACGCTTTCGCTCCTCAGCGTCAGTACTGGCCCAGGATCCCGCCTTCGCCACCGGTGTTCCTCCTGATATCTGCGCATTCCACCGCTACACCAGGAATTCCAGATCCCCCTACCAGACTCTAGCCGCCCAGTATCGAACGCGGGCTCGGGGTTGAGCCCCGAGTTTTCACGTTCGCCTTGAGTGGCCGCCTACGAGCTCTTTAAGCCCAATACTGACA
+
CCCCCGGGGGGGGGGGGGGGGGGGGGGGGGGGGGGGGGGGGGGGGGGGGGGGGGGGGFGGGGGGGGGGGGGGGGGGGGGGGGGGGGGGGGGGGGGEGGGGGGGGGGGGGFGGGGGA>FFGCFGGGGGGCGGGGGGFFFGAFGFFGFGEGFGBDGGEBCDFGGFGFFGGFGFFFFEFFBGEE=CDFD?FEGGFFEF7F?FFF@D0(,827ADAFBEC(9>?F?B>:E5CCCAA4)6.;:B?:?A2<F<
@M00200:205:000000000-AKKM3:1:1101:4721:5921 2:N:0:1
TACAGGGGTATCTAATCCTGTTTGCTCCCCACGCTTTCGCGTCTCAGCGTCAGTAACGTCCCAGCGAGCTGCCTTCGCCATTGGTGTTCCTCCCGATATCTGCGCATTTCACCGCTACACCGGGAATTCCACTCGCCTCTTCCGAACTCTAGTCCGGCAGTATCGACCGGCATCCCAGGGTTGAGCCCTGGACTTTCCCAGCCGACTTACCGGACCGCCTACACGCGCTTTAAACCCAATACTGACAAGA
+
CCCCCGGGGGGGGGGGGGGGGGGGGGGGGGGGGGGGGGGGGGGGGGGGGGGGGGGGGGGG:FGGGGGGGGGGGGGGGGGGGGGGGGGGGGGGGGGGFECFGGGGGGGGGGGGGGGFGGGGGGGGGGGGGGGGGGGGGBGDBFGDE5CDCFCFFGFFEGDFFCAFA5*:@5*:4;FAFFFEFGGC?EG?FGF;FFGC1)3740=9B>>04>@D;;EC0<B:?B?50/.7)*249<BBG(33>FAA<?<68(
@M00200:205:000000000-AKKM3:1:1101:12799:5926 2:N:0:1
TACAAGGGTATCTAATCCCGTTCGCTCCCCTAGCTTTCGCGCCTCAGCGTCAGTGTCAGCCCAGCAACCCGCCTTCGCCGCAGGTGTTCCTCTCGATATCTACGCATTTCACCGCTACACCGAGAATTCCAGTTGCCCCTTCTGCACTCTAGCCCCGCAGTATCGGCTGACCGTTCTGGGTTAAGCCCAGAGATTTCACAGTCGACTTGCGGTGGCCGCCTACGCGCCCTTTACACCACATACTGACC
+
CCCCCGGGGGGGGGGGGGGGGGGGGGGGGGGGGGGGGGGGGGGGGGGGGGGGGGGGGGGGGGGGGGGGGGGGGGGGGGGGGGGGGGGGGGGGGGGGFGDGGGGGGGGGGGGGGGGFGGGGGGGGGGG;;FGFGF?EGFG>FCFFGFGDGFFFG8=?>GGFEFFG5@D>BCFEDDDFFFG9FED5+<6AFGGFFGEGFEGEFEEFD9@?E966?1*=65;(66;E;=@CD54294A>G:(.4<<A>9.(
@M00200:205:000000000-AKKM3:1:1101:20691:5957 2:N:0:1
TACGCGGGTATCTAATCCTGTTTGCTCCCCACGCTGTCGCGCCTCAGTGTCAGCAACGGCCCAGCAGAACGCCTTCGCCACTGGTGTTCTTCCCGATATCTACGCATTCCACCGCTACACCGGGAATTCCATCTGCCCCTACCGTGCTCGAGCCCGGCAGTCTGACCGGCAGCCCCGGAGTTGAGCCCCGGGATTTCACCAGCCACTTACCGAGCCACCTACGCGCCCTTTATACCCAATACTGACA
+
C<CCCGGGGGGGGGGGGGGGGGGGGGGGGGGGGGGGGGGGGGGGGGFGGGGGGGGGGGGGGGGGGGGGGGGGGGGGGGGGGGGGGGGGGGGGCF7?CEEGFGGGGGGGGDGGGGG>DFGGGGGGGGGFGGFGGGGGF5FFFEFEGFCDGE77E>FDFGDB8CEGFFGG:ED>B2>BF>CE*<:FFGGFDDC5>529=<CA23?:<?B):BFF09EC:C>??71)(:>C)2,6).)63.807?49A(,
@M00200:205:000000000-AKKM3:1:1101:21374:5965 2:N:0:1
TACTAGGGTATCTAATCCTGTTTGCTCCCCACGCTTTCGTGCATGAGCGTCAGTGTTGGCCCAGAAGGCTGCCTTCGCCATCGGTGTTCCTCCACATCTCTACGCATTTCACCGCTACACGTGGAATTCCACCTTCCTCTGCCACACTCCAGCCACGTAGTTTCGAGCGCAATTCCCAAGTTAAGCTCGGGGATTTCACACTCGACTTGCGCGGCCGCCTGCGCACACGTTAAACCCAATACTGACACGAT
+
CCCCCGFEGGFGGFEFGGGGGGGGGGGGGGGGGGGGGDGGGGGGGGGGDGGGDGGGGGFGGGGGGGGGGGGGGGGFDFEFGGGGGGGGGGCFGGFFGGGGGGGGGGGGGGGFFGG?DEFGEGCEGGGGGGFGGGGGGBFFFGGFGFGFF*A8FFGFFGF9CFFGAFGGEGF5?EFFAF=AFG7<BAFF>C>5??CFFFGFEBFD)55736@@>>GGBGF;<?BE9E>F)2(3<280?:(.::AFFB7)43(
@M00200:205:000000000-AKKM3:1:1101:26618:5990 2:N:0:1
TACGGGGGTATCTAATCCTGTTTGCTCCCCACGCTTTCGCGCCTCAGCGTCAGTTACGGTCCAGATGGCCGCCTTCGCCACCGGTGTTCTTCCCAATATCTACGAATTTCACCTCTACACTGGGAATTCCGCCATCCTCTCCCGTACTCAAGTCCTGCAGTTTCAAAGGCACCTCCCAGGTTGAGCCCAGGGCTTTCACCTCTGACTTGCAAAACCGCCTACGCGCCCTTTAAACCCAATACTGACAAGA
+
CCCCCGGGEGGGGFGGGGGFCGGGGGGGGGGGGGGGGGGGDGGDG?FFGGGGGGGGGGGGGGGGGFFGFGGGGGGF7EDGFFGGGGGGGGGGGGGGGGCECFGGFFGGGGGGGGDDFGGGGGGF=DFGGC?EC>8>?FGFF??BGFDBGF9DFFC??FC9<8;@E9FGFFFDFFAFBFFFGG>CAFGF9D5?BFGC05@>39BF498*7C@FE;ECBG>7<DFB;E@DCD:D944:A??F>D9-<7)),,
@M00200:205:000000000-AKKM3:1:1101:21059:6010 2:N:0:1
TACTGGGGTATCTAATCCTGTTTGATCCCCGCACTTTCGTGCCTCAGCGTCAGTTATAGTTTCGTTAGCTGCCTTCGCAATCGGTGTTCTATGACATATCTAAGTATTTCACCACTACATGTCATATTCCGCCAACGTCATCTATACTCTAGACCTGCAGTATCAATGGCAGTTTCTCAGTTAAGCTGAGAGATTTCACCACTGACTTACAAGTCCGCCTACGCACCCTTTAAGCCCAATACTGACA
+
CCCCCFGGGGGGGGGGGGGGGGGGGGGGGGCFGGGGGGGGGGGGGGGGGGGGGGGGGGGGGGGGGGGGGGGGGGGGGGGGGGGGGGGGGGFGGGGGGGGGGAFGGCGFGGGGGGGFGGGGGGFGGGGGGCEGDGGGGFGFFCGFGFGEGFGGGGGFFGC5=DEGFFGFBGFDFEFFFFGFDFC=7DGBFDFFFFGGFFGDDFEEEFBCCABE@EFF5C>A5:A>)@>DDC46<A@ED252))94*6>
@M00200:205:000000000-AKKM3:1:1101:18386:6039 2:N:0:1
TACTAGGGTATCTAATCCGGTTCGCTCCCCTAGCTTTCGCGCCTCAGCGTCAGGATCGGCCCAGCTTTCCGCCTTCGCCACCGGCGTTCCTAGCGATATCTGCGCATTTCACCGCTACACCGCTAGTTCCAAAAGCCTCTACCGTCCTCAAGCCAACGCAGTATCCGACGCAGTTCCACAGTTAAGCCATGGGATTTCACGCCGGACTTACGTAGCCGCCTGCGCGCCCTTTAAACCCAATACTGACA
+
CCCCCGGGGGGGGGGGGGGG@FGGGGGGGGGGGGGGGGGGGGGGGGGGGGGGGGGGGGGGGGGGGGGGFGGGGGGGGGGGGGGGGGGGGGGGGGGGGGGGGGGGGGGDGGGGGGGFGGGGGGGGEGFGGGGF+@DGGFGEFFGFGFGFGFFGGGGFFGGEGGEGFFGGFGFFF@FFFFGFGFGFFCGAFGGFFG6CFE?)(:;69FFBFFFFF7>A3C822:(70*0957<>269)816174?DAFFF
@M00200:205:000000000-AKKM3:1:1101:23429:6042 2:N:0:1
TACTCGGGTATCTAATCCCGTTTGCTCCCCTAGCTTTCGCGCCTCAACGTCAGTATCCGTCCAGAAGATCGCCTTCGCCACTGGTGTTCCTCCCGATATCTACGCATTTCACCGCTACACCGGGAATTCCATCTTCCTCTCCGGAACTCAAATTAAACAGTATCTCGTGCACTTCCAGAGTTAAGCTCTGGGCTTTCACACAAGACTTATTCAATCGCCTACGCGCCCTTTAACCCCAGTACTGCCA
+
CCCCCGGGGGGGGFGGGGGGGGGGGGGGGGGGGGGGGGGGGGGGGGGGGGGGGGGGGGGGGGGGGGGGGGFGGGGGGGGGGGGGGGGGGGGFGGGGGEEGGGGGGGGGGGGGGGGF6FCFFEGEGGGGGGGGGGGGGFGFFGGB8?DFGFGFFF7BFGGFGGFGEFGGAGFFFEFFFFDFGF7CCCAFFGEFFEFGA*:7>A)))-A7A4EAAEG?BC895>26(=5D<D=36)7/=?7@FFF?)(/
@M00200:205:000000000-AKKM3:1:1101:12453:6054 2:N:0:1
TACCGGGGTATCTAATCCGGTTCGCTCCCCACGCTTTCGCGTCTCAGCGTCAGGTAAGGCCCAGAAAGCCGCCTTCGCCACTGGTGTTCCTCCCGATATCTACGCATATCACCACTACACCGGGAATTCCACTTTCCTCTGCCTCCCTCAAGTTTGCCAGTATCCAAGGACCTCTCCCAGTTCAGCCGGGAGCTTTCACCCTAGACTAAACAAACCCCCTGCACGCCCTTTAAAACCAATCCTGCAAAGA
+
C<CCCGGGGGGGGGGGGGGEGGGGGGGGGGGGGGGGGGGGGGGEFGGGGGGGGGGGGGGGGGGGGGGGGGGGGGGGGGGGGGFFGFGGGGGGGGGGCEEGGGGGGGGGGGGGGDFFGG8FGGGGGGCFFGGGGDFGFFGFFGGFGFGFGFGGGGFFFGGFGGFGFCGFAFCDFFFFFFGFGF+=3DFD>C*8>F?FF4CEB==BEF;<<EFF0=FF(1)(/(()(38D3236))).;<12(394((.62:
@M00200:205:000000000-AKKM3:1:1101:10592:6074 2:N:0:1
TACGAGGGTATCTAATCCTGTTTGATCCCCACACTTTCGTGCCTCAGCGTCAGTTGAAGTCTAGTAAGCTGTCTACACTATCGGTGTTCTTGACGATATCTAAGCATTTCACCGCTACACCGTCAATTCCGCCTACCTCGACTCCACTCAAGCCCATCAGTATCAATCCCACCCTCCCGGTTAAGCCGGGATATTTCAGAACTGACTTAATAGGCCGCCTACGCACCCTTTATACCCAATACTGACAAGA
+
CCCCCGGGGGGGGGGGGGGGGGGGGGGGGGGGGGGGGGGGGGGGGGGGGGGGGGGGF<FGGGGGGGGGGGGGGGGFFGGGGGGGGGGGGGGGGGGGGGGGGGGFGGGGGGGGGGGFGGGGGGGGGGGGGGGGGGGG8FG=5CEFGFGEGFGCGGGFFGGFGGFGFFGFFFFFFFFFBEGFGG++;DGF>DD>>FFFFFG@CFFFFFEFFEF*768:>DFFFFF42C5C<;5EEE?EFFF(6=CC58<CDD
@M00200:205:000000000-AKKM3:1:1101:20712:6078 2:N:0:1
TACTCGGGTATCTAATCCTGTTTGCTCCCCACGCTTTCGAGCCTCAGCGTCAGTAATGGACCAGTATGTCGCCTTCGCCACTGGTGTTCTTCCGAATATCTACGAATTTCACCTCTACACTCGGAGTTCCACATACCTCTTCCATACTCAAGATAGCCAGTATCCAAGGCAATTCCAAGGTTGAGCCCTGGGCTTTCACCTCTGACTAAACTATCCGCCTACGATCCCTTTAAACCCAATACTGACAAGA
+
CCCCCGGGGGGGGGGGGGGGGGGGGGGGGGGGGGGGGGGGGGGGGGGGGGGGGGGDFGGGGGGGGGGGGGFGGGEGGGGGGGGGGGGGGGGGGCFGGGGGFDGFGGGGGFGGGFFDGGG8EGGGGGEGFGGGFGG9FFGEFFGFGFGFGFGGGGGFF?F5D?E@*?FF*DD5?DFFCF6*C=D+:=F5DC=?D6@@A*E@@BFEE@@=CE@CE@CF=5B>>85*0=/C?8;C<6*:E5BBBBEE@27C:B
@M00200:205:000000000-AKKM3:1:1101:26316:6079 2:N:0:1
TACGGGGGTATCTAATCCCGTTTGCTCCCCTAGCTTTCGCGCCTCAGCGTCAGTGTCGGTCCAGGAAGCCGCCTTCGCCACCGGTGTTCCTCCGGATATCTACGCATTTCACCGCTACACCCGGAATTCCGCTTCCCTCTCCCGAACTCCAGCCTCCCAGTTTTCCGTGCAGTTCCCCAGTTGAGCCGAGGGATTTCACACGGAACTTAGAAGACCGCCTACGCGCCCTTTAAACCCAGTACTTACA
+
CCCCCCFEFGGGGGFGGGGCEFGGGGGGGGGG<FDFGGGGGGGGGGGGCFGG7FGGGGGGGG9FGFGGGGEGGGGGGGGGGGGGGGGGGGGGGGC+@7FGGDFFEGC7EGGGGGGFGGFGGC@C+CFGGGDEDCDFGFGBFFGAC59):*@CFDDFF>4?:DAFFFGG4;?EFEAFAFG4?C+4)5AB5CEE>;6CF3CCF6620(84<B))63C89D>B((20(17C5<:49AD(;2((-96))))
@M00200:205:000000000-AKKM3:1:1101:11659:6119 2:N:0:1
TACTGGGGTATCTAATCCCGTTCGCTCCCCACGCCTTCGCGCCTCAGCGTCAGGGTCGGCCCAGCCGGCCGCCTTCGCCACGGGTGTTCCCCCCGATCTCTACGCATTTCACCACTACACCGGGGATTCCACCGGCCCCTACCGCCCTCAAGTCGCGCGGTCCCCGACGACCCTCCCCGGTTGAGCCGGGGGCTTTCACGCCGGGCCCACGCGACCGCCTGCGCGCGCTTTATGCCCACTACTGCCAAGAC
+
CCCCCGGGGGGGGGFGGGGGGGGGGGGGGGDGGGGGGGGGDGGGGGGGGGGGEGGGGGCFGGDGGGGGGGGGGGGGGGGGGGCFECGGGGGGGGGDGGGGGAGGGGDGFGGGGDEF?FEGGCEGGEEFFGCEFGGGCBG=*DEACDGFGFEFCF5>=EGFCD1>?:3C@*56B7FEFFC7CC)*)3C@)9:5BE=CF2C1:?9F9;1>0((311?E(>>63?3:1C)7)1(.6<<>G2(..3)))(428(4
@M00200:205:000000000-AKKM3:1:1101:12040:6147 2:N:0:1
TACTAGGGTATCTAATCCTGTTTGATCCCCACGCTTTCGTGCCTCAGCGTCAGTTACACTTTAGTGAGCTGCCTTCGCAATCGGTGTTCTGTGACATATCTATGCATTTCACCGCTACTTGTCACATTCCGCCCACTTCATCTGTACTCAAGCGAACCAGTATCAAAGGCAGTTCTACAGTTGAGCTGCAGGCTTTCACCTCTGACTTAATTCGCCGCCTACGCACCCTTTAAACCCACTACTGACAAGA
+
C6CCCFGGGGGGGGFGGGGGGGGGGGGGGGGGGGGGGGGGGGGGGGGGCGGGGGGGGEGGGGFGGGGGGGEGGGGGGGGGGGGGGGGGGGGGGGGGGGGGG;FFGGGGGGGGGGGF>EGFGGGGGGGGGGGGGGGGGFGEFGGFGFGEGFGFFD60@GG?FGFGFFGGFE?AFFFFFFFFFF@CD?G56FFFD8@DFEFEEDFFEFFFF<EAE9EE5DEFFBD>)=DD8C3CF=E5B@?D(.**/7=9;D
@M00200:205:000000000-AKKM3:1:1101:23053:6151 2:N:0:1
TACTAGGGTATCTAATCCTGTTCGCTCCCCACGCTTTCGCGTCTCAGCGTCAGTACCGTCCCAGAGAGCTGCCTTCGCCATTGGTGTTCTTCCTGATATCTGCGCATTTCACCGCTACACCAGGAATTCCACTCTCCTCTTCCGGACTCTAGCCGTGCGGTTTCTGTCGACGTCTGGAGGTTGAGCCTCCAGTTTTCACAACAGACCTGCTCGGCCGCCTACACGCGCTTTAAGCCCAATACTGACACGAC
+
CCCCCGGGGGGGGGGGGGGGGGGGGGGGGGGGGGGGGGGGGGGGGGGGGGGGGGGGGGGGGGGFGFDEGGGGGGGGGGGGGGGGGGGGGGGGGGFGGGFGFFGGGGGG,AFGGDGF+CFGGGGGGGFGGGFGGGGGGFGEFGGFGDGBFFG8DFDD*C69CC9FEAFFFF9>EFF56509F67CFGGFFGG>E?:BAEF6>@B@DD=;(>(522BC6DBFFF18(3.81/4)64.:8?1<),:<AB?),3(
@M00200:205:000000000-AKKM3:1:1101:23620:6166 2:N:0:1
TACTCGGGTATCTAATCCTGTTTGCTCCCCACGCTTTCGTGCATGAGCGTCAGTGTTGGCCCAGAAGGCTGCCTTCGCCATCGGTGTTCCTCCACATCTCTACGCATTTCACCGCTACACGTGGAATTCCACCTTCCTCTGCCACACTCCAGCCACGTAGTTTCGAGCGCAATTCCCAAGTTAAGCTCGGGGATTTCACACTCGACTTGCGCGGCCGCCTGCGCCCCCTTTACACCCAATACTGCCAAGAC
+
CCCCCGGGGGGGGGCGGGGGGGGGGGGGGGGGGGGGFGGGGGGGGEFGDGGGGGGGGGGGGGEGGGGGGGGGGFGGGGGGGGGGGGGGGGGGGGGFGGGGGGGFGGGGGGGGGGGDGGFGGGGG@FGGDFFGGGGGGFGFFGGFGFGDDFGGGGGFEE+:EFEGFFGG>C5>EEFFAFFAF;9@AF,*:CEF5CFGF*,1::==BFADFF=B@2BC(/818:;A(2)950,-6<AFE?(4)344)())(3(
@M00200:205:000000000-AKKM3:1:1101:17768:6167 2:N:0:1
TACGCGGGTATCTAATCCTGTTCGCTCCCCACGCTTTCGCGCCTCAGCGTCAGTACTGGCCCAGAACACCGCCTTCGCCACTGGTGTTCCACCTGATATCTAAGCATTTCACCGCTACACCAGGTATTCCGTGTTCCCCTACCAGACTCTAGCCATGGCAGTTCCGAATGGCCGCCCCAAGTTGAGCTTGGGGGTTTCACATCCGGCTTACCAACCCGCCTACCCGCCCTTGACACCCCATACTTACA
+
CCCCCGGGGGGGGGGGGGGGGGFGGGGGGGGGGGGGGGGGGGGGGGGGGGGGGGGGGGGGGGCGGGGGGGEGGGGGFGGGGGGGGEFGGGGGGGGFFFFGGFGGGGGGFGFGGGGFGGFGGGGGG,>DGGGGFDFF@FFBFGG*A5D=D5==EC??9FFFCDFGFFGG@DFCFBFF>ED*<52B9:F+68CFBE:55C7?5?;D?602:83;;;*877;6,(().*)/))((.)62C>10(...)).6
@M00200:205:000000000-AKKM3:1:1101:10007:6197 2:N:0:1
TACGAGGGTATCTAATCCCGTTTGCTCCCCTGGCTTTCGCTCCTCAGCGTCAGTGTTGGTCCAGGATGCCGCCTTCGCCACCGGTGTTCCTCCAGATATCTACGCATTTCACCGCTACACCTGGAATTCCGCATCCCTCTCCCAATCTCAAGCCATCCAGTATCAGACGCAGTTCCCCGGTTAAGCCGAGGGATTTCACGTCTGACTTAGTTGGCCGCCTACGAGCCCTTTACACCCACTACTGACA
+
CCCCCGGGGGGGGGGGGGGGGGGGGGGGGGGGGGGGGGGGGGGGGGGGGGGGGGGGFGGGGFGGGGGGGEGGGGGGGGGGGGGGGGGGGFGGGGFGGGGGGGFCGGGGGGGGGDGFGG?FGGF,,4EGGGFGGECGFFGBFGCDGFGFGFGGGGF?FFG5DFF@77DD>EB8@7CFF@D>FGD7BGC>BDC?47CCF*===BFBCC4?49<54=EC>GE@15(26CDF79EFEEA?C?27(.)3<?B
@M00200:205:000000000-AKKM3:1:1101:9951:6211 2:N:0:1
TACTGGGGTATCTAATCCTGTTTGCTCCCCACGCTTTCGCACCTCAGCGTCAATACATGTCCAGTGAGTCGCCTTCGCCACTGGTGTTCTTCCGAATATCTACGAATTTCACCTCTACACTCGGAATTCCACTCACCTCTCCATGATTCAAGCGATGCAGTCTTAAAGGCAATTCCAGGGTTGAGCCCTGGGCTTTCACCTCTAACTTACAAAGCCGCCTACGTGCGCTTTAAACCCACTACTGACA
+
CCCCCGGGGGGGGGGGGGGGGGGGGGGGGGGGGGGGGGGGGGGGGGGGDGGGGGGGGGDGGGGGGGGGGGCGGGGGGGGGGGGGGGGGGGGGGGGGGFGGGGGGGGGGGGGGGGGFDGDGGGGDCEGGGGGGGGGGGFGFFGGFG8EDGFGGGGDB>EFFGGFGFBCFFGFBFEFFFFGBGGGG5DGFF?CFAEGGFFGFFFFFEE@E6>*A*)>DADDA4>AFDGDDCDBCF==>EF@@@EEE3=E
@M00200:205:000000000-AKKM3:1:1101:11677:6219 2:N:0:1
TACTGGGGTATCTAATCCCGTTTGCTCCCCACGCTTTCGCGCCTCAGCGTCAGGAAATGCCCAGAGACCCGCCTTCGCCACCGGTGTTCCTCCCGATCTCTACACATTTCACCGCTACACCGGGAATTCCAGTCTCCTCTGCATCCCTCAAGAACGGCAGTATCAGCCGACGTTTCTCGGTTGAGCCGAAGGATTTCACGCCCGACTTGCCCTCCCGCCTACGCGCCCTTTATACCCACTACTGACAAGC
+
CCCCCGGGGEGGGGDFGGGGGGGGGGGGGGGGGGGGGGGGGGGEGGGGGFGGGGG@FGDGGGGGGGGGGGGGGGGGGGGGGGEGGGGCGGGGGGGGEGGGGDGGEFGGFGGGGEGFGGC=DGCGCGGFGGFGGGGGGFFEBF8DEFDBC5DDG?D9?G+*::*C7?5FECB>5=FF+:CFEE4D)>EEFGCEFCG4F5C@(89>@60,341/;(=;6<D<((4>0:@G7>24<4><GF1:0?<?2?BF7?
@M00200:205:000000000-AKKM3:1:1101:8259:6234 2:N:0:1
TACCAGGGTATCTAATCCTGTTCGCTCCCCACGCTTTCGCTCCTCAGCGTCAGTTACAGTCCAGAAAGCCGCCTTCGCTACTGGTGTTCCTCCTAATATCTACGCATTTCACCGCTACACTAGGAATTCCACTTTCCTCTCCTGCACTCAAGTTTCCCAGTTTCAAGAGCTTACTACGGTTGAGCCGTAGCCTTTCACTCCTGACTTAAGAAACCACCTACCCCCCCTTTATACCCATTACTGACACAATC
+
CCCCCGGGGGGGGGGGGGGGGGGGGGGGGGGGGGGGGGGGGGGGGGGGGGGGGGGGGGGGGGFGGFFFGGGGGGGGGGGDGGGDFFFGGCFGGGGGGGGGGGGGGGGGFGFGGGEEGGGGFDF8DGG,EGGGGFGGGFGFFGDFGFFEGB8F,?9D?DC5D99FEF89@GFFFEF7@?CFG6+=?ECB*+1:AFF:+;,8C@)8@CCE*;=*@CD8<7*7=)/*::5)??485?EE9(/).7C?@;)(()(
@M00200:205:000000000-AKKM3:1:1101:18397:6244 2:N:0:1
TACTCGGGTATCTAATCCTGTTTGCTCCCCACGCTTTCGTGCCTGAACGTCGGTACTGGTCCAGGAAGCCGCTTTCGCCACTGATGTTCCTTCCGATATCTACGCATTTCACCGCTACACCGGAAATTCCGCTTCCCTCTACCGTACCCTAGCTATTCAGTCTCGAATGCAATTCCCAGGTTGACCCCGGGGCTTTCACACCCGACTTAAATAACCGTCTCCGCCCGCTTTAAACCCAATACTGACA
+
CCCCCGGGGGGGGGFGGGGGGGGGGGGGGGGGGGGGGGGGGGGGGFFGGGGGEGGGGGGGGGGGGGGCFEFGGDGGGGGGEGGFGGGGGGGGGGGGGGGGGGGGGGGGGGGGGGGFCFEGGGCEGGGFGFGGGCGGG9DD?FGFG5D==FC+BF+DFGD+=DEGB?DG6FF*+8FFF?7:@D+;*@F?>>7BDGGF48=EBF-((5(5:EE5C3CC17>/(/.>(38>/1(64<21/8((.8AA<BF
@M00200:205:000000000-AKKM3:1:1101:8734:6294 2:N:0:1
TACAGGGGTATCTAATCCTGTTTGCTCCCCACGCTGTCGCGCCTCAGTGTCAGCAACGGCCCAGCAGAACGCCTTCGCCACTGGTGTTCTTCCCGATATCTACGCATTCCACCGCTACACCGGGAATTCCATCTGCCCCTACCGTGCTCGAGCCCGGCAGTCTGACCGGCAGCCCCGGAGTTGCGCCCCGGGCTTTCACCAGCCACTTACCGAGCCACCTACGCGCCCTTTAAGCCCCATACTGCCCATA
+
C@CCCGGGGGGGGGGGGGGGGGGGGGGGGGGGGGGGGGGGCFGGGGGGGGGGGFFGGGGGGECEFGGGEFGGGGGGFGF@FFGCGGGGGGGGGGEEGCEGFGGCGGGGGGDFF6CB>FEFG8CE48DFGGGAFG?FEFGF5D@BGFDDFBE7EGGFEGD>FFEG*BFG4?9):5?B6))8=F:+2:EB3CCB3=EFFAFAD<46(.,62<.,((:C(9F02?::(:;C5*4:))64@:0(,4)))((,((
@M00200:205:000000000-AKKM3:1:1101:12738:6321 2:N:0:1
TACGCGGGTATCTAATCCCGTTTGCTCCCCACGCTTTCGCGCCTCAGCGTCAGGGAATGCCCAGAGACCCGCCTTCGCCACCGGTGTTCCTCCCGATCTCTACACATTTCACCGCTACACCGGGAATTCCAATCTCCTCTGCATCCCTCAAGAACGGCAGTATCGGCCGACGTTCTTCGGTTGAGCCGAAGGATTTCACGACCGACTTGCCATCCCGCCTACGCGCCCTTTAAACCCAATACCGACAAGAC
+
CCCCCGGGGGGGGGFGGGGGGGGGGGGGGGGGGGGGGGGGEGGGGGGGGGGGGGGGGGGGGGGGGGGGGGGGGGGGGGGGGGGGGGGGGGGGGGGFGGGGGGGFGGGGGGGGGGGFDGGGGGGGGGGGGGGGGGGGGFFEAE<FEFFFFFGGGGFDEGGBG7AFFAGCE:BFA26AFFGDCGGFFGGEB5:5AGGGFFG;<BF>6>>?>FFF>BFF?GF66:37985D)944).41E2:728)2:9(-37(
@M00200:205:000000000-AKKM3:1:1101:18816:6344 2:N:0:1
TACGAGGGTATCTAATCCCGTTTGCTCCCCTAGCTTTCGCGCCTCAGCGTCAGTACGCGTCCAGAGAGCCGCCTTCGCCACCGGTGTTCCTCCTGATATCTGCGCATTTCACCGCTACACCAGGAATTCCAGATCCCCCTACCGGCCTCTAGCCTGGCAGTATCGAACGCATCCCAGGGTTGAGCCCTGGACTTTTACGTCCGACTTGCCAAGCCACCTACGAGCCCTTTACACCCCATACTGACAAGAAC
+
CCCCCGGGGGFGGGFGFFGGGGGGGGGGGGGGGGGGGGGGGGGGGGGGGGGGGGGGGGFGGGGGGGGGGGGGGGGGGGGGGGGGGGGGGFGGGGGGGGFDFFGDGGDGGGGGGGGFGGGGGGGGGGGGGGGGGFGGGFEFFFGFGFGFGFGDGGGFFGGAGGFGFACGFGFFDEFFFFGAFG>FFGGFFC?F=FGGFFGFF7>0967AEEF;??FC8D4=E43>;C>F*9<A<<(4*3<(4<)).5420.4
@M00200:205:000000000-AKKM3:1:1101:9921:6358 2:N:0:1
TACTCGGGTATCTAATCCCGTTTGCTCCCCTAGCTTTCGCGCCTCAGCGTCAAGAACAGGCCAGGTAGTCGCCTTCGCCACTGGTGTTCCTCCCGATATCTACGCATTTCACCACTACACCGGGAATTCCGCTTCCCTCTTCTGCCTTCAAGTCGATCAGTATCGAGTGACCCTCCCCAGTTGAGCCGGGGGCTTTCACACTCGACTTGCACGACCGCCTGCGCGCCCTTTACGCCCAATACTGACACGAT
+
CCCCCGDGGGGGGGGGGGGGGGGGGGGGGGGCEGGGGGGGGGGGGGGGGGGGCE6AFGGGGGEFCCCBEFGGGGGGGGGCGFFCFGGGGGFFEFC=CCGGGGCGGGGGGGGGGGGFFGGFG>E7:C>FGGGGGGGGGFGFFE:DGFGEG?EF6D6@BGCFGF9F95+@?3?>5CAEBA**6@C+3@F>9C*):EGGFFG548;(7;FFF))76?GE0<@63:(<68)1/94)-2,9E(3:326<):))(((
@M00200:205:000000000-AKKM3:1:1101:27486:6362 2:N:0:1
TACGCGGGTATCTAATCCTGTTTGCTACCCACACTTTCGTGCCTCAGCGTCAGTTACAGACCAGGAAGCCGCTTTCGCTGCTGGTGTTCTTCTCGATATCTACGCATTTCACCGCTACACCGAGAATTCCGCTTCCCTCTTCTGCACTCAAGAACAGCAGTATCAAAAGCAGTGCCCGCGTTAAGCGCGAGTATTTCACTTCTGACTTACCATTCCGCCTACGCACCCTTTAACCACAGTACTGACC
+
CCCCCGGGGGGGGGGGGGGGGGCGGGGGGGGGGGGFGGGGGGFGGGGGGGGGGFFGGGGGGGGGC<<E<EEG:FEDGGGGGFFFGGG@FEGG;FGGFCEGGFGFEG@EDF9FG8C>DFFGF6CGGGFFG8=68ACDFFGD9=8+,3=DDF?698DFFFCFGC;=CF<,AEF5F)@8;@>?BC*;6;1?/9768@@FFFG4?E4C5CEFEF=)<<FG(9;<DF6B(=3D<C4E36=);((.-6<452(
@M00200:205:000000000-AKKM3:1:1101:23149:6362 2:N:0:1
TACCCGGGTATCTAATCCTGTTTGCTCCCCACGCTTTCGAGCCTCAGCGTCAGTAATGAGCCAGTGTGTCGCCTTCGCCACTGGTGTTCTTCCGAATATCTACGAATTTCACCTCTACACTCGGAGTTCCACACACCTCTCTCATACTCAAGACACCCAGTCTCAAAGGCAATTCCGAGGTTGAGCCCCGGGATTTCACCCCTGACTTAAATGTCCGCCTACGCTCCCTTTAAACCCAATACTGACA
+
CCCCCGGGGGGGGGGGGGGGGGGGGGGGGGGGGGGGGGGGGGGGGGGGGGGGGGGGGGFGGGGGFGFGGGGGGGEFFGGGGGGFECFGGGGFFGGGGGFGGGGGCGGGFGGGGGGB=EFGGGGGGGDFGGDGFGGGGFFFFGGFGFGFGFGGGGGFFGG*D+*?;+A89DFDFDFDDAGFGF77:6CFFG>?>EEFFEG=45>BF2<A;4**18;F9)?2@=(6<E>DF75C5)/(4;7@E@E)653
@M00200:205:000000000-AKKM3:1:1101:6106:6367 2:N:0:1
TACCCGGGTATCTAATCCTGTTTGCTCCCCACGCTTTCGCGCCTCAGCGTCAGAACCGGACCAGACAGCCGCCTTCGCCACTGGTGTTCTTGCGAATATCTACGAATTTCACCTCTACACTCGCAGTTCCGCTGTCCTCTTCCGGTCTCAAGCCAACCAGTATCGAAGGCAATTCTGTGGTTGAGCCACAGGCTTTCACCCCAGACTTAATCGGCCGCCTACGCGCCCTCTAAACCCAGTACTGACA
+
CCCCCGGGGGGGGGGGGGGGFFFGGGGECCEFFGDGFGGGGGGGGGGGGGGGGGGGEGGCFFFGGGGGGGGGGCGFDFGGGGGGFGGGGCEGGGGGGGGCFGFGGCEGGGGGGGG?FAFFCGGGC8>FFGGECEGGCFGBF==AGFDACFF6EGFAFBD5<@7=AFGGFF9@C9FFFFD4,=GDFF69FFGFFGGF+5@726((/-09CEF3??8815:;DD104:>39*())42.A0<BBFFFFF?
@M00200:205:000000000-AKKM3:1:1101:6960:6375 2:N:0:1
TACGGGGGTATCTAATCCTGTTTGATCCCCACACTTTCGTGCCTCAGTGTCAGTTAAAGCTTAGTAAGCTGCCTTCGCAATAGGTGTTCTTGACGATATCTAAGCATTTCACCGCTACACCGTCAATTCCGCCTACCTCAACTTTACTCAAGCCCATCAGTATCAATGCCACCCTCCCGGTTAAGCCGGGATATTTCAGCACTGACTTCATAGCCCACCTACGCACCCTTTACGCCCAGTCCTGACAAGCC
+
CCCC<CGFGEGGGGCFGGGGGGEDDGGGGGGGGGGGFGDGGGGGGGGEGGGGGGGGFDGGAFFFGGCFFGGGGGGGGGC7F?EEFGGGFGGGGGGDGGDGGGEGGGGGGGGGGDGFGGDGCEGGG8FGGGGGGEDFGFGBFGD8,CFEG918,==F6FG?FFFGF9F,@?FEFDFFFFD5C::8BAFF>C*@ACEC:*5>EF=:EEE4**;9A)2=28BFB:@D@GBGGGE))/(38315)/))747)/((
@M00200:205:000000000-AKKM3:1:1101:24846:6400 2:N:0:1
TACTCGGGTATCTAATCCTGTTTGCTCCCCACGCTGTCGCGCCTCAGTGTCAGCAACGGCCCAGCAGAACGCCTTCGCCACTGGTGTTCTTCCCGATATCTACGCATTCCACCGCTACACCGGGAATTCCATCTGCCCCTACCGTGCTCGAGCCCGGCAGTCTGACCGGCAGCCCCGGAGTTGAGCCCCGGGATTTCACCAGCCACTTACCGAGCCACCTACGCGCCCTTTATCCCCCGTACTGACAAGAC
+
CCCCCGGGGGGGGGGGGGGGGGGGGGGGGGGGGGGGGGGGDGGGGGGGGGGGGG<FGGDGFGGGGGGGGGGGGGGGGGGGGGGCF?FGGGGGGGG>CGGGDGGGGDGGGGEGGGC>DGGGGDCGGEFGGGFGGFDG=DDD?FFAFFD8DDG6EDGFBG>>8C=GFFGG>CBFFFFFFF48<97CFGGFECG:)=66ACFAE(.4:084)63<?9EG?FFFFF0:6=;9)*4)<).4C(4244:2.2?)(.(
@M00200:205:000000000-AKKM3:1:1101:10772:6400 2:N:0:1
TACCCGGGTATCTAATCCTGTTTGATACCCACGCTTTCGTGCCTGAGCGTCAGTTATAGTTTAGTGAGCTGCCTTCGCAATCGGTGTTCTACATCATATCTAAGCATTTCACCGCTACATGATGTATTCCGCCCACCTCAACTATACTCAAGACTTGCAGTATCAACGGCAATTCCCAGGTTGAGCCCGGGGCTTTCACCACTGACTTACAAATCCGCCTGCGCACCCTTTAAGCCCAATACTGACA
+
CCCCCCGGGGGGGGGGGGGGGGGGGGGGGGGGGGGGGGGGGGGGGCFGEGGGGGGDGGGGGGFGGGGGGGFGGGGGGGEGDG@FGGGGGGGGGGGFGGGGGGGFGGGGGGGGG>EFGGGGGAFFEGGGGGCEGGDGGFFFFGGFGFGFGFFGGGGFFGGFFFDFBBG6AGF5DEFFFFCDFFGCFGGFFGCEFEFGFEGFFFFFEEB?*>6CFFGGFGFDB22D9?BGCCE)<AE@FD8;EFF?3(.
@M00200:205:000000000-AKKM3:1:1101:19233:6407 2:N:0:1
TACGAGGGTATCTAATCCTGTTTGCTCCCCACGCTTTCGCTCCTCAGCGTCAGTACCGGCCCAGAGTGCTGCCTTCGCCGTTGGTGTTCCTCCTGATATCTGCGCATTTCACCGCTACACCAGGAATTCCGCACTCCTCTACCGGACTCCAGTCATGGCAGTATCGAGTGGCGTTTCGAGGTTGAGCCTCGAAATTTCACACCCGACTTGCCAAACCGCCTACGAGCTCTTTACACCCAGTACTGACACG
+
CCCCCGGGGGGGGGGGGGGGGGGGGGGGGGGGEGGGGGGGGGGGGGGGGGGGGGGGGGGGGGGGGFGGGG<FGGGGGGGGFEGGGGGGGGGGGGGGGFGGGGGGGGGGGGGGGGG>DG8FFFFEGGGGGGGGGGGGGFGFFGG>GFGFGFGFGGGFFGGFGGFGFFGEFCFDFFBDC*@FC;@7AFFFFGGFFDGC:898C=9=9==;DECEF;CF;C56?6@DF:)7F*29>)63;9::().)))(),(
@M00200:205:000000000-AKKM3:1:1101:21982:6410 2:N:0:1
TACGCGGGTATCTAATCCTGTTTGCTCCCCACGCTTTCGCGTCTCAGCGTCAGTACCGTCCCAGCAAGCTGCCTTCGCCATTGGTGTTCCTCCCGATATCTGCGCATTTCACCGCTACACCGGGAATTCCACTTGCCTCTTCCGGACTCGAGCTCGACAGTATCCACCCGCCTCCCGGGGTTGAGCCCCGGGCTTTCAGAGCGGACTTACCGAGCCGCCTACACGCGCTTTAAACCCAGTACTGACA
+
CCCCCGGGGGGGGGGGGGGGGGGGGGGGGGGGGGGGGGGGGGGGGGGGGGGGGGGGGGGGGGGGGGGGGGGGGGGGGGGGGGGGGGGGGGGGGGGGGGGGGGGGGGGGGGGGGGG>GFGGGGGGGGGGGGGGGGGGGFGFFFGFGEDFFFGCGGGEFGGFGDEGFFGGFGFAFFABEFGBEEGGFGC:>DGFEEGG4?FB>?B>BFBFFA0??FGGBGEFBFF4(28D732AAAF7C::(.946<?B
@M00200:205:000000000-AKKM3:1:1101:27252:6419 2:N:0:1
TACACGGGTATCTAATCCCGTTCGCTACCCTAGCTTTCGTGCATCAGCGTCAGAAAATACCCAGTAAGCCGCTTTCGCCACCGGTGTTCCTTCGGATATCAACGCATTTCACCGCTCCACCCGAAGTTCCGCTTACCTCTGTATTCCTCTAGCACAGTAGTTTTGAGCGCAATTCCCCGGTTGAGCCGGGGGATTTCACACCCAACTTACTGCACAGCCTACGCACCCTTTATGCCCAGTACTGACAAGCC
+
CCCCCGGGGGGGGGGGGGGGGGGGGGDGGGGGGGGGGGGGGGFGGGGGGGGGGGGGGGGGGGGGGGGGGGGGGGFDFGGGGGDCFGGGFFFGGGGGGD,ADFGGGGGGGGGGGGGFGGGGGGGGCCDFFGGGDGGGGFGFFGCFCCFDFFFDF??DDDF7@FEC<>GF5@>=>CAFFFD>CCD>FFGFEG5B5=C417C6;(62;DFEE97?9AFE@FFF><?FBE>G**4<6:<28),5))665>2.(((
@M00200:205:000000000-AKKM3:1:1101:18044:6420 2:N:0:1
TACTAGGGTATCTAATCCTGTTTGCTCCCCACGCTTTCGCGTCTCAGCGTCAGTCACCGTCCAGAAGGCCGCCTTCGCCGCTGGTATTCCTCCCGATATCTACGGATTTCACCCCTACACCGGGAATTCTGCCTTCCTCTCCGGGACTCTAGCTAGGCAGTTTCAGATGCAGTTCCGGGGTTGGGCCCCGGGCTTTCACAACCGACTTGCCAAGCCGCCTACACGCGCTTTACACCCAATACTGCACAGCC
+
CCCCCGGGGGGGGGGGGGGGGGGGGGGGGGGGGGGGGGGGGGGGGGGGGGGGGGGGGGGGGGGGGGGGGGGGGGGGGGGGGGGGGGGGGGGGGGGGGEGGGGGGGCFGGGFGGGGFFGGGGGDGEGGGGGGGGGGGGFGFFGGDG>GBFFGCGGFFF?FB8C@FECGFFGBEFCFFFEGAFGGGFGGFFG5BFGGGFEGFFFF;BFFFFE@3:8FGFG781:7F1C7C)919AAABGF:78?AF2)(9:((
@M00200:205:000000000-AKKM3:1:1101:3672:6434 2:N:0:1
TACGCGGGTATCTAATCCTGTTCGCTCCCCACGCTTTCGCGCCTCAGCGTCAGTACCGTCCCAGAGAGCTGCTTTCGCCATCGGTGTTCTTCCTGATATCTGCGCATTTCACCGCTACACCAGGAATTCCACTCTCCTCTTCCGGACTCTAGCCAGGTAGTTTCCAACGACCGCTGGCGGTTGAGCCTCCAGATTTCACGTCGGCCTTACCTGGCCGCCTACGCGCTCTTTACACCCAATACTGACA
+
CCCCC7FEGGGGGGGGGGGGGGGGGGGGDGFGGGGGGGDGGGGGGGGGGGGGGGGGFDGFGGGGGGGGGGGGGFGGGGGGGGGGFGGGGGGGGGGEFDEFGGGCGGGGGGFFEEGAGGFGGGGEGFFCFFGGGGFGGFFEFGGFG5CAGFC<EGGFFGGF7@EG@+B?9D?>BFEEE**8FGGG;CEFFGFFF6@D+5=<;DF6((/4@F@E4(2;;DB??<17>551*:)<)68:>(<BBFB).55
@M00200:205:000000000-AKKM3:1:1101:18943:6440 2:N:0:1
TACAGGGGTATCTAATCCCGTTTGCTCCCCTGGCTTTCGTGCCTGAGCGTCAGGAAATGTCCAGAGACTCGCCTTCGCCACTGGTGTTCCTCTCGATATCTACGCATTTCACTGCTACACCGAGAATTCCAGTCTCCCCTCCATTCCTCTAGCCGGAGAGTATCCGACGCCGTTCCGCAGTTGAGCTGCGGGATTTCACGTCAGACTTACCCGGCCGCCTACGCCCCCTTTACACCCCATACTGACAAGAC
+
CCCCCGGGGGGGGGGGGGGGGGGGGGGGGGGGGGGGGGGGGGGGGGGGGGGGGGGFGGGGGGGGGGGGGGGGGGGGGGGGGGGGGGGDFGGGGGGGGGGGFGGGGGGFEGFGGGGFFGGGGGEGDGGGGGGGGGGGFFEFFEFDGFGBGFGGGGGE>ED5DDDGEEGD*658?=F6ADGBC9CFAFGFFGGEFG,;8*:25==@BBEC=EEE>0=E(9A@;@@3(2@G<5:A)6<<>(,..8924:>A18(
@M00200:205:000000000-AKKM3:1:1101:23679:6441 2:N:0:1
TACAAGGGTATCTAATCCTGTTTGCTCCCCACGCTGTCGCGCCTCAGTGTCAGCAACGGCCCAGCAGAACGCCTTCGCCACTGGTATTCTTCCCGATCTCTACGCATTCCACCGCTACACCGGGAATTCCATCTGCCCCTACCGTGCTCTAGCTCGCCAGTCTGACCGGCAGCCCCGGAGTTGAGCCCCGGGATTTCACCAGCCACTTAACGGGCCACCTACGCGCCCCTTACACCCAGTACTGACACGA
+
CCCCCGGGGGGGGGGGGGGGGGGGGGGGGGGGGGGGGGGGGGGGGGGGGGGGGGGGGGDGGGGGGGGEFGGGGGGGGGGGGGFGGGGFGGGGFGGGGGGGGGGGGDGGFFGFGEGFGGGGGGDGFEFGGGGGGGFE@DFDFGGDGF>DFDEDGGGBFEDBCCAF@FGGDGFAFFFFFFGFGG+4;CGADDGA3E?C+7E@@<0=0(44>;A?@8*:?CFF:7:>9=@G)93)8<>1:?8?A4))).<)12
@M00200:205:000000000-AKKM3:1:1101:17493:6446 2:N:0:1
TACAAGGGTATCTAATCCTGTTCGCTCCCCACGCTTTCGCGTCTCAGCGTCAGTACCGTCCCAGAGAACCGCCTTCGCCACGGGTGTTCTTCCCGATATCTGCGCATTTCACCGCTACACCGGGAATTCCATTCTCCTCTTCCGGACTCTAGCCAGATGGTTTCAGCCGACATCTCGAGGTTGAGCCTCGAGTTTTCACAGCTGACCTACCTGGCCGCCTACACGCCCTTTAAACCCAATACTGACAAGA
+
CCCCCGGGGGGGGGGGGGGGGGGGGGGGGGFGGGGGGGGGGGGEGGGGDGGGGGGGGGGGGGGGGGFGGGGGGGGGGGGGEGDGGGGGGGGGGGG:CFGGGGFGGGGGFFGGGGGEDGGGGGEGGG?FGGGGFFGGGFGFFGGFGBDFGFFFGGGFFFF9,==D7FGFFEB5AFFF>?*4CCFF4CF4FCCB4CC=CE??@FFE@@EE36@E;<FFBGDDFF7??8)175?<><<:EF1<??>AA:34,(
@M00200:205:000000000-AKKM3:1:1101:17874:6455 2:N:0:1
TACGGGGGTATCTAATCCTGTTCGCTCCCCTAGCTTTCGCGCCTCAGCGTCAGGACAGGTCCAGAGAGCCGCCTTCGCCACCGGTGTTCCTCCCGATATCTGCGCATTTCACCGCTACACCGGGAATTCCACTCTCCCCTACCTGCCTCGAGCCGTGCAGTATCGGACGCAGTCCCGCGGTTGAGCCCCGGGATTTCACAACCGACTTGCACGGCCGCCTACGCGCTCTTTAAACCCAATACTGACAAGA
+
CCCCCGGGGGGGGGGGGGGGGGGGGGGGGGGGGGGGGGGGGGGGGGGGGGGGGGGGGGGGGFGGGGGGGGGGGGGGGGGGGGGGGGGGGGGGGGGGGGGGGGGGGGGGGGGGGGGF6@FGGGEGGEGFGGGGGGGGGFGBFGGFGFGFGEG@EGGDAEFFGGFG@>GGBGEFFFFFFBG3CCGGFGGFFGGFFDGG6)<>DF?F03;1)<7?66EE;<D:01(07=<D*2)))6<1C?0?FFFFAB>470
@M00200:205:000000000-AKKM3:1:1101:10178:6456 2:N:0:1
TACACGGGTATCTAATCCTGTTTGCTCCCCACGCTTTCGCGCCTCAGCGTCAGTGTCGGTCCAGATGGCTGCCTTCGCCATCGGTGTTCTTCCCAATATCTACGAATTTCACCTCTACACTGGGAATTCCACCATCCTCTCCCGAACTCGAGCGCACCAGTCTCAAGCGCGGTTCCCAGGTTGAGCCCGGGGCTTTCACGCCTGACTTGATGCACCGCCTACGCGCCCTTTATGCCCAATACTGACA
+
CCCCCGGGGGGGGGGGGGGGGGGGGGGGGGGGGGGGGGGGGGGGGGGGGGGGGGGGGGGGGGGEFFGGGGGEGGGGGGGGGGEEFGGGGGGGGGCGGFGGGGGGGGGGGGGGGGGFGGGGGGFGGGGGGGGGGGGGGFGFFGGFGFGFGFGCGGGFFEGFGGFGFFGGFG>BABEFFFGFFGGGFGDFFGEFB*A8F<C>DFFF@FEF<33?CAGC65>;0=?B>EBG<72>)66>FF:<B?AABFF
@M00200:205:000000000-AKKM3:1:1101:15096:6462 2:N:0:1
TACTAGGGTATCTAATCCTGTTCGCTCCCCACGCTTTCGCGCCTCAGCGTCAGTACCGTCCCAGCGAGCTGCCTTCGCTATTGGTGTTCCTCCTGATATCTGCGCATTCCACCGCTACACCAGGAATTCCACTCGCCTCTTCCGGACTCTAGCCCGGCAGTATCCACCGGCGTTCAAGGGTTGAGCCCCTGACTTTTACAGCGGACTTACCGGGCCGCCTACGCGCGCTTTAAACCCAATACTGACA
+
CCCCCGGGGGGGGGGGGGGGGGGGGGGGGGGGGGGGGGGGGGGGEGGGGGGGGGGGGGGGGGGGGGGEGGGGGGGGGGG7FGGGFGGGGGGGGGGGGGGGGGGGGGGGGCFGGGGFGGGGGGGGGGGGGGFGGGFGGEDEFGGAGDGFGFF?FCFB>GG><DECCFGGFGDAEFFF>A*@FFGGFFFAFFG;FFG>F3<C@@>BFFFE3;EF(6EE>DEFBBFFBGFG3C36AFA?GFFFFB9<BFF
@M00200:205:000000000-AKKM3:1:1101:4565:6527 2:N:0:1
TACAAGGGTATCTAATCCCGTTTGCTCCCCTGGCTTTCGTGTCTCAGCGTCAGCACACTCCCAGCTACCTGTTTTCACCATTGGCGTTCCAAATGATATCTACGCATTTCACCGCTCCACCATTTGTTCCGGTAGCCCCTAAGTGGCTCAAGACACCCAGTATACCGAGCAGTTCCACGGGTGAGCCGTGGGATTTCACAAGGTACTTAGGCATCCGCCTACACACGCTTTCCACCCAGTACTGACAAGA
+
CCCCCGGGGGGGGGGGGAFGGGGGGGGGGGGGGGGGGGGGGGGGGGGGGGGGGGGGGGGGGGGGGGGGGGGGGCFGEFGGGGGGGGGGGGGGGGGGGGGGGGGGGGGGGFGGFGGE>EFFGFGGGGGCGGGEGGGG,;EDFGGFGFG5=DGFGGGF?EGFGGCGEFGG>GFFFFFFFFGFG=9CA?4?BDE>FCFGFCEEFBBEEFE<<CEFBEF6>C:4@BEAEEDGG45*8?3(8,(.)/<E36=9=@
@M00200:205:000000000-AKKM3:1:1101:25704:6541 2:N:0:1
TACGGGGGTATCTAATCCTGTTCGCTACCCACGCTTTCGCTCCTCAGCGTCAGGTAAGGCCCAGAGAGCCGCCTTCGCCACCGGTGTTCTTCCTGATATCTGCGCATTCCACCGCTACACCAGGAGTTCCGCTCTCCCCTGCCTACCTCTAGTCTGCCCGTATCGGAAGCAGGCTCGGAGTTGCGCCCCGAGTTTTCACTCCCGACGTGCCGAACCGCCTACGCGCCCTTTATACCCAATACTGCCAAGAC
+
CCC,CFGGGGGGGGGGGGGGGGGGGGGGGGGGGGGGGGGGGGGGGGGGGGGGGGFFCGGGFG>G8EEEG8FGGGGGGGGG@FGGCGGGGGDGFFGGGFFGFGFFGGGG,FFGGGGFGGGGGGD7+8DFGGD8>EFGF:C=5D66EFG=FFGFFGFFFGGFCDFG>>D54DFD>9*;8?):CC71?=*:>D*:0:<CFEG3)6(7(,(-4(31((2?(18<BFF37C@D793>-6AAF<:1..)))(4)(((
@M00200:205:000000000-AKKM3:1:1101:19875:6576 2:N:0:1
TACTCGGGTATCTAATCCTGTTTGATCCCCACGCTTTCGTGCCTCAGTGTCAATATATGCGTAGCCAGCTGCCTTCGCAATTGGTGTTCTATGTCATATCTAAGCATTTCACCGCTACATGACATATTCCGCTAACCTCCACAATATTCAAGACTGATAGTATCAATGGCAGTTTCCAAGTTAAGCTCGGAGATTTCACCACTGACTTACCAACCCACCTACGCACCCTTTAAACCCACTACTGACAATAT
+
CCCCCGGGGGGGGGGGGGGGGGGGGGGGGGGGGGGGGGGGGGGGGGGGGGGGGGGGGGFGGGGGGGGGGGGGGGGGFGG@FGEFGFGGGGGGGGGGFFGGGFGGGGGGGGGFGGGFGGGGGGGGGGGGGFFGGGGGGFGDFFGFGFGCGFAFGGGFFGGFGGFGE+CEDFF=DEDFFF?DF=FG?DAD>?E55@BD=FFFF5@@*86CEB=A@A>EDC58CED>=EE4975*6;37B<)(06>B?E=4*8*
@M00200:205:000000000-AKKM3:1:1101:22294:6606 2:N:0:1
TACTGGGGTATCTAATCCTGTTTGCTCCCCACGCTTTCGCGTCTCAGCGTCAGTACCGTCCCAGAGAGCTGCTTTCGCCATAGGTGTTCTTCCTGATATCTGCGCATTTCACCGCTACACCAGGAATTCCACTCTCCTCTTCCGGACTCTAGCCAGATGGTTTCCGATGACATCTCGAGGTTGAGCCTCGAGTTTTCACACCGGACCTACCTGGCCGCCTACACGCTCTTTAAACCCAGTACTGACAAGAC
+
CCCCCGGGGGGGGGGGGGGGGGGGGGGGGGGGGGGGGGGGGGGGGGGGGGGGGGGGGGGGGGGGGGGGGGGGGCGGGGGGGGGGEGGGGGGGGGGCEGFGFFGGGGGGGGGGGGGFGGGGGGGGGGGGGGGGGGGGFFGFFGGFGFGFGFGFGGGFFGGFEGFG>5DGFGFDBEFF6FDAFGGGFGFFF>@?FG,??=EEFFFB=AFFFEBBEDFFBG>@7@FA;5)29:)77).,86144>?EEE@5:3(
@M00200:205:000000000-AKKM3:1:1101:25915:6624 2:N:0:1
TACAAGGGTATCTAATCCTGTTCGCTCCCCATGCTTTCGCTCCTCAGCGTCAGTTAATGCCCAGAGACCTGCCTTCGCCATCGGTGTTCCTCCTGATATCTGCGCATTTCACCGCTACACCAGGAATTCCAGTCTCCCCTACATCACTCTAGTCTGCCCGTACCCACCGCAGATCCGGAGTTGAGCCCCGGACTTTCACGGCAGACGCGACAAACCGCCTACGAGCTCGTTAAACCCAATACTGACAAGAC
+
CCCCCGGGGGGGGGGGGGGGGFGGGGGGGGGGGGGGGGGGGDGGFGGGGGGGGGGGGGGGGGGGGGGGGGGGGGGGGGGGGGGGFGFGGGGGGGGGGGGGGGGGGGEFGGGGGGDEGGFGGGGGGGGGGFGGGGGGEDEFFFGFGBDEFFFFGGGFD9DD>DFGEFGGEGFBFFFFFECAFEDFFE6?EG*9BGC8A:E>=>=9B@92@2699=F=9CD@D;;.3*07*1((3<2(;2:0>FA)6?26::(
@M00200:205:000000000-AKKM3:1:1101:21211:6633 2:N:0:1
TACCGGGGTATCTAATCCCGTTCGCTCCCCTGGCTTTCGCGCCTCAGCGTCAGAGAAGGCCCAGCGCGCCGCTTTCGCCACCGGCGTTCCTTCCGATCTCTACGCATTTCACCGCTCCACCGGAAGTTCCAGCTGCCCCTACCTCCCTCCAGGTCGGCGGTATCCCAGGCCATTCCCCGGTTGAGCCGAGGGCTTTCACCCCGGCCTCGCCGACCCGCCTACGCGCCCTTTATACCCAATACTGACCAGAC
+
CCCCCGGGGEGGGGGGGGGGGGGGGGGGGGGGGGGGGGGGGGGGGGGGGGGGDGGFGGGGGGGGFFFFGGDGGDGGGGGEGGGGGGGGGGGGGGGCEGGGGGGGGGGGFGGGGGGDGGGGGGGG@EGFGGGG6<?FCFFFFFGFGFDDGFGCCGGFFGGFGDDGCFG6FGB@F<FFFFD)<E5FFEG5@)2)8CFCFBE2:>>0(((486;BBBGGFGF0081:9E@<37549A9)<80:::9444(51((
@M00200:205:000000000-AKKM3:1:1101:19712:6650 2:N:0:1
TACCCGGGTATCTAATCCCGTTCGCTCCCCTGGCTTTCGCGCCTCAGCGTCAGAAGAGGTCCAGTCCGTCGCTTTCGCCACCGGCGTTCCTTCTGATATCAACGCATTTCACCGCTCCACCAGAAGTTCCACAGACCCCTACCTCCCTCTAGACCAGCAGTATCCAAGGCACTTTTCCGGTTGAGCCGAAAGATTTCACCCCGGACTTGCTGACCCGCCTACGCGCCCTTTATACCCAATACTGACAAGA
+
CCCCCGGGGGGGGGGGGGGGGFGGGGGGGGGGGGGGGGGGGGGGGGGGGGGGGGGGGGGGGGGGGGGGGGGGGGGGGGGGGGGGGGGGGGGGGGGGGGDFGGGGGGEGGGGGGGGFGGFGGGFFGGA9FEGGFCGGDFGDFFGFGFGFGFGFGGGFFGGACGFGFFGGFGFFFFFFFA>?EEGGFGFDEDE>FGGFF<C@B=@F902=<FF9)6CC9DED7?BB9E:DCC:ADFFDGB:2?D95-2<432
@M00200:205:000000000-AKKM3:1:1101:12887:6653 2:N:0:1
TACTGGGGTATCTAATCCCGTTTGCTCCCCTGGCTTTCGTGTCTCAGCGTCAGCGGATCCCCAGTCATCTGTTTTCACCGTCGGCGTTCCAAACGATATCTACGCATTTCACCGCTCCACCGTTTGTTCCGATGACCCCTGGATCGCTCAAGACCGCCAGTATGCCCGGCCGTTCCCCGGTTGAGCCGGGGGATTTCACGCGGGCACTTCACGGTCCGCCTACACACGCCTTCCACCCAGTACTGACA
+
CCCCCGGDFGGGGFGGGCFCEFFDG9FGGDGGFF<EFFCC8FFFFEGGDEGGGGGEG@FDGGEGEFFGGFFGG<FFDFGGFFCEGC=7=EGFFDF4FCGGADGGG+8?FGFGCED5=>=FDEEEFE8=FFEGDCDG?F8DFG?+=:D8DDGFDDFFFCDD88=@7:CEDG?=5@F6FFGF:/:<4>CDBDGD3:*6A<CBF6>042:())6<?0@89DD?:4803+)9D*,3)45<8:(4,:>>4)8,
@M00200:205:000000000-AKKM3:1:1101:5023:6658 2:N:0:1
TACAAGGGTATCTAATCCTGTTTGCTCCCCTAGCTTTCGCGCCTCAGCGTCAGTTTCCGTCCAGAAAGCCGCCTTCGCCACCGGTGTTCCTCCCAATATCTACGCATTTCACCGCTACACTGGGAATTCCGCTTTCCTCTCCGGAACTCAAGTCCAACAGTTTCCAAGGCAGTTCCTCGGTTGAGCCGAGGGATTTCACCTTAGACTTGCTAGACCGCCTACGCGCCCTTTATACCCAATACTGACACGA
+
CCCCCGGGGGGGGGGGGGGGGGGGGGGGGGGGGGGGGGGGGGGGEGGGGGGGGGGGGGGGGGGGGGGGGGGGGGGGGGGGGGGGGGGGGGGGGGGGGGGGGGGGGGGGGGGGGGGFGGGGGGGDFGGFGFFGGGGGGFGFFFEDGDGBCBEFGGGFFGGFFGEFFFFGFGFDAFFFFFGFGEGGFG7BFGGFFGGGF?F63>E9CBECEEE4C3BC=GF00528(38C18/><EE5C2<::?BBB?F)-4
@M00200:205:000000000-AKKM3:1:1101:6440:6663 2:N:0:1
TACGAGGGTATCTAATCCTGTTTGCTCCCCACGCTTTCGTGCATGAGCGTCAGTGTTGGCCCAGAAGGCTGCCTTCGCCATCGGTGTTCCTCCACATCTCTACGCATTTCACCGCTACACGTGGAATTCCACCTTCCTCTGCCACACTCCAGCCACGTAGTTTCGAGCGCAATTCCCAAGTTAAGCTCGGGGATTTCACACTCGACTTGCGCGGCCGCCTGCGCACCCTTTAAACCCAATCCTGACA
+
CCCCCGGGGGGGGGGGGGGGGGGGGGGGGGGGGGGGGGGGFGGGGGGGGGGGGGGGGGGGGGGGGGGGGGGGGGGGGGGGGG>EEGGDGGGGGFGGF<FGGGGFFEGGGGGGGCGFGGGGDFGCCFFGGGGGFFGGGFFFFCF?DDDDFFCDFGGFFG+9E+;=8??EFGF>EC?CF:C6>D7CCC<F?*:599CFBEFE0):7@===B95@B0C368;01(6>(/)117,)6)5:C?BF(1-2)()
@M00200:205:000000000-AKKM3:1:1101:19015:6664 2:N:0:1
TACGGGGGTATCTAATCCTGTTCGCTCCCCACACTTTCGCTCCTCAGCGTCAGGTAATGCCCAGAGAACCGCCTTCGCCACCGGTGTTCCTCCTGATATCTGCGCATTTCACCGCTACACCAGGAATTCCGTTCTCCCCTGCATACCTCTAGTCTGCCCGTATCGGAAGCAGGCTCAGGGTTAAGCCCTGAGTTTTCACTCCCGACGCGACAAACCGCCTACGAGCCCTTTAAACCCAATACTGACA
+
CCCCCGGGGGGGGGFGGGGGGGGGGGGGGGGGGGGGGGGGGGGGGGGGGGGGGGGGGGGGGGGGGDGGGGGGGGGGGGGGGGGGGDGGGGGGGGGGGGGGGGGGGGEGGGGGGGGEGGGGGGGGGGGGGGGGGGGGGFCDFFFFGFGFGFGFFGGFFEGFEGFGAEDGEGFFFFFFFFDFG@DFFGGFFFFFFGGFF?FEFD=99;B@6>@B9@FGBGFFFF:D?G3C95:>4<<7EB0:?F<<AFB
@M00200:205:000000000-AKKM3:1:1101:20420:6675 2:N:0:1
TACAGGGGTATCTAATCCCGTTTGCTCCCCTAGCTTTCGCGCCTCAGCGTCAGTACGCGTCCAGAGAGCCGCCTTCGCCACCGGTGTTCCTCCCAATATCTACGCATTTCACCGCTACACTGGGAATTCCGCTCTCCTCTCCGCGACTCAAGCCGGATAGTTTCCGAAGCGGGTCCCCGGTTGAGCCGGGGGATTTCACAACGGACTTATCCGGCCGCCTACGCGCTCTTTATACCCAGTACTGCCA
+
CCCCCGGGGGGGGGGGGGGGGGGGGGGGGGGGGGGGGGGGGGGGGGGGGGGGGGGGGGGGGGGEGGGGGGGGGGGGGGGGGGGGEGGGGGGGFGGGGGGGGGGGGGGCGGGGGGGFGGGGGGCFGFGGCGGGGGGGGFGFFFGBGFGFGFG79?DFBEDFEGFG5A7EAEDFFFEFFFG:CEDGFGG3DDGF@CFCBAFF?:>F1;F244-6?0::9DFF6??@BG@GD:).4444C7?(6>F<)47
@M00200:205:000000000-AKKM3:1:1101:9661:6676 2:N:0:1
TACACGGGTATCTAATCCTGTTTGCTCCCCTGGCTTTCGCGCCTCAGCGTCAGTTTCGGTCCAGGATGCCGCCTTCGCCACCGGTGTTCCTCCAGATATCTACGCATTTCACCGCTACACCTGGAATTCCACATCCCTCTCCCGAACTCCAGCCTTCCAGTATCAGACGCAGTTCCCGAGTTAAGCCCGGGGCTTTCACGTCTGACTGAGAAGGCCGCCTACGCGCCCTTTAAACCCAGTACTGACAAGCC
+
CCCCCGGGGGGGGGFGGGGGGGGGGGGGGGGGGGGGGGGGDGGGGGGGGGGGGGGGGGGGGGGGGGGFGGGGGGGGGGGGGGGDGGGGGGGGGGGFGGGGGGGGGGGGGGGGGGGFGGGGFGGFAFFFGGFGGGGGGFCDFFGFDEGFGFGFGGGFFGG7E7;=DFFGBGFBFFFFFE5@FEFFFGGFEGGF47CGFFGFBDD26@5>E8)71=FG9GD7361>BE:DDDB>)55?E<(.44)).43:<((
@M00200:205:000000000-AKKM3:1:1101:20782:6676 2:N:0:1
TACAAGGGTATCTAATCCCGTTTGCTCCCCTGGCTTTCGCTCCTCAGCGTCAATGTCGGTCCAGGATGCCGCCTTCGCCACCGGTATTCCTCCAGATATCTACGCATTTCACCGCTACACCTGGAATTCTGCATCCCTCTCCCGAATTCAAGCCATCCAGTATCGGATGCAGTTCCCAGGTTAAGCCTGGGGATTTCACATCCGACTTAGTTGGCCGCCTACGAGCCCTTTAAACCCAATACTGACA
+
CCCCCGGGGGGGGGGGGGGGGGGGGGGGGGGGGGGGGGGGGGGGGGGGGGGGGGGGGGGGGGGGGCFFGFGGGGGGGGGGGGGGEEGGGGGGGCGFGGGGGGGGGGGGGGGGGGGFGGGGGGGGGGGGGGGGGGGGGFGFFGGFGAG9FFE8F0DFFGG?CDFGFFCGFGFFFFFFFF65FGGGFGGFFG5AAEFCFFGFFFC@A=A>/6AE4=CE9DFD@B(82?5D7C@<394/=2(=);C35=8
@M00200:205:000000000-AKKM3:1:1101:15863:6689 2:N:0:1
TACTGGGGTATCTAATCCGGTTCGCTCCCCCAGCTTTCGCGCCTGAGCGTCAGGACAGGCCCAGAGAGCCGCCTTCGCCACCGGTGTTCCTCCCGATATCTGCGCATTTCACCGCTACACCGGGAATTCCACTCTCCCCTACCTGCCTCAAGCCCGCCAGTATCGGATGCAGGCCCGAGGTTGAGCCTCGGGTTTTCACAACCGACTTAACGGGCCGCCTGCGCGCGCTTTACGCCCAATACTGACAAGAC
+
CCCCCGGGGGGGGGGGGGGGGGGGGGGGGGGGGGGGGGGGGGGGGGGGGGGGGGGGGGGGCGGGFGGGGGGGGGGFGGEGGGGGGGGGGGGGGGGGEEEGGGGGGGGGAAFGGGDDGGGGGGGGF8>DFGGGGGGGGFE@AEGFGFC=CFF?EFGEFGGFCFEGFFDGFGFFFFDFADG4CEFFFGGFFDGFFGECCEEFFD<>;00:AFFFFBGE;DEB:<>;>8577*-))-(4CBFFFFBBA?7<:B(
@M00200:205:000000000-AKKM3:1:1101:22983:6700 2:N:0:1
TACACGGGTATCTAATCCTGTTTGATCCCCACACTTTCGTGCCTCAGCGTCAGTTTCAGTCTAGTAAGCTGCCTTCGCTATCGGTGTTCTTGACGATATCTAAGCATTTCACCGCTACACCGTCAATTCCGCCTACCTCAACTGTACTCAAGTCCTGCAGTATCAATGCCACCCTCCCGGTTAAGCCGGGATATTTCAGCACTGACTTATAGGACCGCCTACGCACCCTTTATACCCAATACTGACAAGAC
+
CCCCCGGGGGGGGGGGGGGGGGGGGGGGGGGGGGGGGGGGGGGGGGGGGGGGGGGGGGGFGGGGGGGGGGGGGGGGGGGDGGGGGGGGGGGGGGEGGGGGGGGGGGGGGGGGGGGFGGGGGGGGECFFGGGGGGGGGFGFFGGFGFGFGFGGGGGFFGFFGDEGFFFEFGFFBA5DBA>ACGGFBD9BF66AFGFFFAG;@DEFBEFFC<AE*>CDBGFDFFFD@EFG4C3CEE?5?;7=;)9?7;E)3=(
@M00200:205:000000000-AKKM3:1:1101:10692:6720 2:N:0:1
TACGCGGGTATCTAATCCCGTTTGCTACCCTGGCTTTCGTGCCTCAGCGTCAGTAGAGACCCAGTAAGCCGCCTTCGCCACCGGTGTTCCTTAGGATATCAACGCATTTCACCGCTCCACCCTAAGTTCCGCTTACCTCTGTCTCACTCAAGCACAGCAGTATCGAAAGCAGTTCCTCAGTTAAGCTGAGGTATTTCACTCCCGACTTGCTGCACCGCCTACGCACCCTTTAAACCCAATACTGACAAGCC
+
CCCCCGGGGGGGGGGGGGGGGGGGGGGGGGGFGGGGGGGGGGGGGGGGGGGGGGGGGGGGGGGGGGGGGGGGGGGGGGGGGGGGGGGGGGGGGGFGFGGGGFGDGGGGGGGGGGGBGGGGGGGGFGDEFGGGGGGGGFGEFGGFFFGFGFGFGGGFFGGFCGCDDAGGFGFCFFFFFFGFGGGGFGGFFGGFFFGGFEEEFBBA=BFDBFCEFFGGBGF?@DF:;EFGDF;C<37;C<(/5@F2<?348((
@M00200:205:000000000-AKKM3:1:1101:16722:6721 2:N:0:1
TACCAGGGTATCTAATCCCGTTCGCTCCCCTAGCTTTCGTGCCTCAGCGTCAGAAGAGACCCAGTGAGCCGCTTTCGCCACTGGTGTTCCTTAGGATATCAACGCATTTCACCGCTCCACCCTAAGTTCCGCTCACCTCTGTCTCCCTCGAGCACGGTAGTTTTGGGCGCCATTCCTCGGTTGAGCCGAGGGATTTCACACCCAACTTTCCGCGCAGCCTACGCACCCTTTAAACCCAATACTGACA
+
CCCCCGGGGGGGGGGGGGGGGGGGGGGGGGGGGGGGGGGGGGGGGGGGGGGGGGGGGGGGGGGGGGFGGGGGGGGGGGGGGGGGGGGGGGGGGGGGGGGGGGGGGGGGGGGGGGGDGFGGGGGGGGGGGGGGGGGGGFGFFGGFGFGDGEGGGGGFFGGFFGFGFB6EEGFFFEFFFFGFGCGGFGFFFGEFDGFFFEG?@>@FD>=EECEFFF>C>CF8;@F:6C:D>D):><A78?BFB?A>)45
@M00200:205:000000000-AKKM3:1:1101:23650:6724 2:N:0:1
TACCGGGGTATCTAATCCTGTTTGCTCCCCACGCTTTCGCGTCTCAGCGTCAGTACCGTCCCAGAGAGCTGCCTTCGCCATCGGTGTTCTTCCTGATATCTGCGCATTTCACCGCTACACCAGGAATTCCACTCTCCTCTTCCGGACTCTAGCCAGATGGTTTCGGTCGACGTCTAGAGGTTGAGCCTCTAGTTTTCACAACCGACCTACCTGGCCGCCTACACGCTCTTTAAACCCAATACTGACAAGAC
+
CCCCCGGGGGGGGGGGGGGGGGGGGGGGGGGGGGGGGGGGGGGGGGGGGGGGGGGGGGGGGGGGGGAGGGGGGGGGGGGGGGGGGGGGGGGGGGFA<FGGGGGGGGGEGFGGGGGFGGGGGGGGGGGGGFGGGGGGGFGEFGGFGDGFF?FFGFGFFFFFFFFD=>>EFGEFFAF?CE76FFG4AFGFFGGFFGGC1<CCEFF29:=93;;EE@ECBGEF(//.3C)29*45692(;60.:BFA48?9<?(
@M00200:205:000000000-AKKM3:1:1101:18219:6725 2:N:0:1
TACTCGGGTATCTAATCCTGTTCGCTCCCCACGCTTTCGCGTCTCAGCGTCAGTACCGTCCCAGAGAGCTGCCTTCGCCATTGGTGTTCTTCCTGATATCTGCGCATTTCACCGCTACACCAGGAATTCCACTCTCCTCTTCCGGACTCTAGCCACACGGTTTCCGTCGACGTCTGGAGGTTAAGCCTCCAGTTTTCACAACGGACCTGTTTGGCCGCCTACACGCTCTTTATACCCAATACTGACCAGA
+
CCCCCGGGGGGGGGGGGGGGGGGGGGGGGGGGGGGGGGGGGGGGGGGGGGGGGGGGGGGGGGGGGGCGGGGGGGGGGGGGGGGGGGGGGGGGGGGFFGGGGFGGGGDGGGGGGGGFGGDGGGGGGGGGGGGGGGGGGFGFFGGFGEDFGFG9EFFFFGGEGGDGFFGGEGF=DAFFFF*5FCGGFGGFFGGFFFGFFFGF6=@=@=>35C@CDDFFBDB618@FDD>GG76)9<C?@<<0>?:<A:38::
@M00200:205:000000000-AKKM3:1:1101:15355:6725 2:N:0:1
TACGGGGGTATCTAATCCTGTTTGCTCCCCACGCTTTCGCGCCTTAGCGTCAATGTGCCGCCAGATAGCCGCCTCCGCCTCAGGTGTTCTTCCCGATATCTACGTATTTCACTACTACACCGGGAATTCCGCCATCCTCTCAGACATTCAAGATCTGCAGTTTCGACTGCACGTCCCAGGTTAAGCCCAGGGATTTCACAATCGACTTACAGACCCGCCTACGCGCGCTTTAAACCCAATACTGACAAGC
+
CCCCCGGGGGGGGGGGGGGGGGGGGGGGGGGGGGGGGGDGGGGGGGGGGGGGDGGGGGGGGGGGGGGGGGGGGG,EFGGFGCGGGGGGGGGGGFGGGGGGGFGGGFGGGGGGGFGFCGGGGGGGGGGGGGGGGGGGGFGFFGGFGFGC?EF7ECDFFGGAECEG=5DEAGFFFFFFFF*@CFCGFGG;A*:):CF*=4CC3@E(/6;@EEFE31BFBGD;<D?A>5BD774)-<<0C?02??AB<84<<,
@M00200:205:000000000-AKKM3:1:1101:20764:6729 2:N:0:1
TACTGGGGTATCTAATCCCGTTCGCTCCCCTGGCTTTCGTGTCTCAGCGTCAGCACACCCCCAGCGAGCTGTTTTCACCGTTGGCGTTCCAAGCGATATCTACGCATTTCACCGCTCCACCGCTTGTTCCGCTCGCCCCTAGGTGGCTCAAGACGACCAGTATACCGAGCAGTTCCACGGTTGCGCCGTGGGATTTCACAAGGTACTTAGAAGTCCGCCTACACCCGCTTTACACCCAATACTGACAAGA
+
CCCCCGGGGGGGGGGGGGGGGGGGGGGGGGGGGGGGGGGGGGGGGCFGGGGD@FGGGGGGGGGGGGGGGGGGG9FGFGFGFG,4EEGGGFGEDGEFGGGGGGGGGGGGGGGGGDGFGGGGGGGGGGGGGGGGGGGGE>EDFGGDGFGFGFG+@FG>>>DFGGAGFFDEEGFFFCAFCFG4FEG*6CEABDEE4+?CC5E?E;@@E.47?CE3)?CC75B??7()(2)1574>)628C:BF0?<6AFF42(
@M00200:205:000000000-AKKM3:1:1101:8578:6738 2:N:0:1
TACGGGGGTATCTAATCCTGTTTGCTCCCCACGCTTTCGTGTCTCAGCGTCAGAATCGGCCCAGCGCCCCGCTTTCGCCTCAGGCGTTCCTCTAGATATCTACGCATTTCACCGCTCCACCTAGAGTTCCAGGCGCCTCTACCGACCTCAAGCGACGCAGTATGCCGAGCCGTTCCAGCGTTGAGCACTGGCATTTCACTCGACACTTACGCCGCCGCCTACACACGCTTTAAACCCAATACTGACAAGA
+
CCCCCGGGGGGGGGGGGGGGGGGGGGGGGDECGGGGGGGGGGGGGGGGGGGGGGGGGGGGGGGGGGGGCFFEGGGGGGGGGGGFGGGGGGGGGGGGAFGGGGGGGG7FGGGGFGGBGGGGGGGGFFFGGGGGGGDEGFGFFFGFGFDFGFGC9CDDFGGFGGFGFFDCDGEFB<4AFFFFFCDCAFGFFGGFFGGGF?FFE0?FF60AABFF>BGG6C72:?>??;7D*98-6AABGBB1)4<).3>A17
@M00200:205:000000000-AKKM3:1:1101:7144:6749 2:N:0:1
TACCGGGGTATCTAATCCTGTTTGATCCCCACACTTTCGTGCCTCAGCGTCAGTTTGAGTCTAGTAAACTGTCTACACTATCGGTGTTCTTGACGATATCTAAGCATTTCACCGCTACACCGTCAATTCCGCCTACCTCGACTCCACTCAAGCCCATCAGTATCAATCCCACCCTCCCGGTTAAGCCGGGATATTTCAGAACTGACTTAATAGGCCGCCTACGCACCCTTTATACCCAATACTGACA
+
CCCCCGGGGGGGGGGGGGGGGGGGGGGGGGGGGGGGGGGGGGGGFGGGGGGGGGFGFFGFGGGGGGGGGGGGGGFFFGGGGGGGGGFGGGGGFGGEGGGGGGGGGCEAFFGGGGGFGGC<D8EEFGGGGGGGGGGGDFF>ECEEGF?EGFGGGGGFFGGFGGFGFFGGFFFFBDFFDEG>FCDDCGGABDEFFGFGFFG7AD;==BEEFFFFCEGDBGEDDF>>>?BDC4=EF<CCFF@1@EFCEF@
@M00200:205:000000000-AKKM3:1:1101:19957:6750 2:N:0:1
TACTAGGGTATCTAATCCTGTTTGCTCCCCACGCTTTCGAGCCTCAGCGTCAGTAATGGACCAGTATGTCGCCTTCGCCACTGGTGTTCTTCCGAATATCTACGAATTTCACCTCTACACTCGGAGTTCCACATACCTCTTCCATACTCAAGATAGCCAGTATCAAAGGCAATTCCAAGGTTGAGCCCTGGGCTTTCACCTCTGACTAAACTATCCGCCTACGCTCCCTTTAAACCCAATACTGACAAGA
+
CCCCCGGGFGGGGGGDGGGFGFGGGGGGGGGGGGGGGGGGGGGGGGGGGEFGGGGGFGGGGGGDFGGGGGGGGGDFGGGDGGCFFGFGGGGGGGGGGFFGGGFGGFFFGGGGGGGFCEFFGGGGGGGGGGCFCDFFEFGFFFGDFFG7DDC+,?DFB8DFCFEGBB+=DDDDFBFFFFCFFFCD*@=DFFCFF?GFFFGE*)1>EE<E=CCCE@F<>FEAA@D54*@F9+)/7AB7C9DBFFFFFFF*:@
@M00200:205:000000000-AKKM3:1:1101:10693:6755 2:N:0:1
TACTGGGGTATCTAATCCTGTTTGCTACCCACGCTTTCGAGCCTCAGTGTCAGTTACAGTCCAGAGAGCCGCTTTCGCCACCGGTGTTCCTCCATATATCTACGCATTTCACCGCTACACATGGAATTCCACTCTCCTCTACTGCACTCAAGTCTAACAGTTTCCAATGCACACAATGGTTGAGCCACTGCCTTTTACATCAGACTTATTAAACCACCTGCGCTCGCTTTACACCCAATCCTGCCA
+
CCCCCGGGGGGGGFGGGGGGGGGGGGGGGGGGGGGGGGGGGGGGGGGGGGGGGGGGGF<EFGGGG<CFGGGGGGGGGGGGGGGGGGGGGGGGGGGGGGGGGGGGGGGGGGFGGEGFGGGGCGCG8EGGGGFGFGGGGFGFFGGFFF6DGF8DEFFFFGGFGGFGEFGGFGFEFDD??5+5CE6=*@FFFDCFFFFGFCC77A@EE5*:CEE@E6,@9DA=C:99@EECF;6E<=35*0:((4*0-6
@M00200:205:000000000-AKKM3:1:1101:13967:6769 2:N:0:1
TACAGGGGTATCTAATCCTGTTTGATCCCCACACTTTCGTGCCTCAGCGTCAGTTGTAGCCTAGTAAGCTGTCTACACTATCGGTGTTCTTGACGATATCTAAGCATTTCACCGCTACACCGTCAATTCCGCCTACCTCGACTACACTCAAGCCATACAGTATCAATGCCACCCTCCCGGTTAAGCCGGGATATTTCAGCACTGACTTATACGGCCGCCTACGCACCCTTTAAACCCAATACTGACA
+
CCCCCGGGGGGGGGGGGGGGGGGGGGGGGGGGGGGGGGGGGGGGGGGGGGGGGGGGGGGGGGGGGGFCFGGG<FFEGGGGGGEGGGGGGGEGGGGGGGGGGGGGGGGGGGGGGGGFGGGGGGGGFEFFGGGGGGGGGFGFDEEFGFGFG?FFGGGFFGFDFGFGFFGCDFFEFFFFFF6>CCDCFGGEF99AFGGDFFDCCDFB@C;EECEF=9CEFGFFFB2?>EAGC5;>E3=@EF;@@@FCEFF
@M00200:205:000000000-AKKM3:1:1101:24518:6775 2:N:0:1
TACACGGGTATCTAATCCCGTTTGCTCCCCTAGCTTTCGCACCTCAGCGTCAGTTGCAGACCAGAGAGTCGCTTTCGCCGCCGGCGTTCCTCCAGATATCTACGCATTTCACCGCTCCACCTGGAATTCCACTCTCCCCTCCTGCACTCAAGTCAAGTAGTATCCAATGCAGTTCCCCAGTTAGGCCGGGGGATTTCACATTGGACTTGCTCAACCGCCTACGTGCTCTTTAAACCCAATACTGACA
+
CCCCCCFGGGGGGGGGGGGGGGGGGGGGGGGGGGGGGGGGGFGGGGGGGGGGGGGGGGGGGGGGGGGGGGGGGGGGGGGFGGGGGGEEGGGGFGGFGGGGFGGGGGCEFGGGFEG>GEGGGGGFF8DFCFGGGGGGFFGFDCGFGFGFGFGFGGGFFFFFFFE7=FFGFGFFFEABFFGFF9CCFGGF>CCBA76DFFGEEEC;@EEEAFFFEFFG;DFF;71>?F:F:C9A<>B?GFF?D72<<><
@M00200:205:000000000-AKKM3:1:1101:17670:6779 2:N:0:1
TACGCGGGTATCTAATCCCGTTCGCTCCCCACGCTTTCGTCCCTGCGTGTCAGAAATTGGCCAGCTGACTGCCTTCGCATTTGGTGTTCTTCCCGATATTAACGCATTTCACTGCTACACCGGGAGTTCCATCAGCCTCTCCAATTCTCTAGCCGGACAGTATCGAACCCAGATTCACGGTTGAGCCGTGAGATTTTAAGTTCGACTTGTCTGGCCACTTGCGGACGCTTTATACCCAGTACTGACAATAT
+
CCCCCGGGGGGGGGGGGGGGGGGEGGGGGGGGGGGGGGGGGGGGGGGGGGGGGFGGGGGGGGGGGGGFGGGGGGGGGGBFEFFGGFGGGGGGFGGGGGGGGGGGGGGGGGGGGGGFGGGGGGGGC@GGGGGGGGGGGFGFFGGFGFGFGFGDG?D59CDFGFCD8CFF@EFDF@FFFFFAFCCCACGBFDEBFCGCF<FFFFEF=@FF3C=EF@FGECA;EE>>>E>DDC:4<-)4C2:BB<<AB(24).)
@M00200:205:000000000-AKKM3:1:1101:14827:6782 2:N:0:1
TACCGGGGTATCTAATCCTGTTCGCTCCCCACGCTTTCGCGTCTCAGCGTCAGTACCGTCCCAGAGAGCTGCCTTCGCCATTGGTGTTCTTCCTGATATCTGCGCATTTCACCGCTACACCAGGAATTCCACTCTCCTCTTCCGGACTCTAGCCAGACGGTTTCTGTCGACGTCTGGAGGTTAAGCCTCCAGTTTTCACAACAGACCTGCCTGGCCGCCTACACGCTCTTTAAACCCAATACTGACAACCT
+
CCCCCGGGGGGGGGGGGGGGGGGGGGGGGGGGGGGGGGGGGGGGGGGGGGGGGGGGGGGGGGGFGGGGGGGGGGGGGGGGGAFFGGGGGGGGGGGGGGGGGGGGGGGGGGGGGCGBDGGGGGGDFGGGGGGGGFGGGFGFFGGFG>DAFFD=EFGFBFGBC7=CEFGGFGFFEDFF5A*9FGGGFFGAF>CFF?FFFFGFE25:5>BFB=BEF2BFFGF?DF35(30:*;93533/=(23)3))44)6(4(
@M00200:205:000000000-AKKM3:1:1101:5313:6786 2:N:0:1
TACGCGGGTATCTAATCCCGTTCGCTCCCCTAGCTTTCGCGCCTCAGCGTCAGGGTCGGCCCAGCAACCCGCCTTCGCCGCAGGTGTTCCTCTCGATATCTACGCATTTCACCGCTACACCGAGAATTCCAGTTGCCCCTTCCGCACTCTAGCACGACAGTATCACTTGGACGCTGCCGGGTTGAGCACGGAGATTTCACAAGTGACTTGTCGCGCCGCCTACGCGCCCTTCATGCCCAATACTGACACGC
+
CCCCCGGGGGGGFGGGGGGGGGFGGFFGGGGGCGFGFGGGCEFGGGGGGGGGG,6:,+@CFGGGC,E8EFGGDGGFGGGGGGDDEFGGGFGG9=F<FFGGD,FGG8:FFGGGGCEEGGEFFC@CCEGGGGC9C,+8@C9=:CC94*;5F8B=,8:5?E9BFFCFEA7,4,8):8)8?F<>7:*)/0C*=355A5?C75+6<<1:)).)-.-4:(2/(1)---8>;*)1CC,(5-:46,:((.,)6)..)(-
@M00200:205:000000000-AKKM3:1:1101:26603:6793 2:N:0:1
TACTGGGGTATCTAATCCCGTTTGCTCCCCTAGCTTTCGCGCCTCAGCGTCAGTACGCGTCCAGAGAGCCGCCTTCGCCACCGGTGTTCCTCCCAGTATCTACGCATTTCACCGCTACACTGGGAATTCCGCTCTCCTCTCCGCGACTCAAGCCGGATAGTTTCCGAAGCGGGTCCCCGGTTGAGCCGGGGGATTTCACAACGGCCTTATCCGGCCGCCTACGCGCTCTTTAAGCCCACTACTGACAAGCC
+
C<CCCGGGGGGGGGGGGGGGGGGGGGGGGGD-EGGGGGG>CGGGGGGGGGGCGGFGEEG:C7@F9FFGG8FGGGGGGGG:4FFGEGGGGDDDA?FFGFDFGGAFGGGGEFGGGGGFGG9F,=@E4>DEGG8E6@=EF?FBDE>BE>DFGFCDGF?A5:**@7;FCB*:5C5=?2A)A8C)<:5CAGFDFD*7.:CCF<C42:1>(-4??264:(8C9DB<??BFBD5C*:5).)-4;((432>2).,)3((
@M00200:205:000000000-AKKM3:1:1101:20399:6812 2:N:0:1
TACTCGGGTATCTAATCCGGTTCGCTCCCCTAGCTTTCGCGCCTCAGCGTCAGGGACGGCCCAGTCAGCCGCCTTCGCCACCGGCGTTCCTAGCGATATCTGCGCATTTCACCGCTACACCGCTAGTTCCGCTGACCTCTACCGCCCTCAAGCCAGCGCAGTATCCGACGACATTCCACAGTTGAGCCGTGGCATTTCACGCCGGACTTGCGCAGCCGCCTACGCGCCCTTTATGCCCAATACTGACA
+
CCCCCGGGGGGGGGGGGGGGGGGGGGGGGGGGGGGGGGGGGGGGGGGGGGGGGGGFGGGGGFGGGGGFGGGGGGGGGGGGGGG7FGGGGGGCFGGEGGGGGGGGGGGGGGGGGGGFGGGGGCGGGCFGGGDGGGDGGFGEFFGFGAGFGFGFECC?>GGFEDEGFFD=>CBF>?CFFFG4=>:CF@?FFGG>DCEF=<?)3(:>;>06?<<9>BCE:787<0<E02@<C)3:BD9AF?BF(3:AA<0,
@M00200:205:000000000-AKKM3:1:1101:24241:6818 2:N:0:1
TACTAGGGTATCTAATCCTGTTTGCTCCCCACGCTGTCGCGCCTCAGTGTCAGCAACTGCCCAGCAGGCCGCCTTCGCCACTGGTGTTCTTTCGGATATCTACGCATTCCACCGCTACACCCGAAATTCCACCTGCCTCTACAGTGCTCCAGCTCAGCAGTTCGCACGGCAGATCCGGGGTTGAGCCCCGGACTTTCACCACACGCTTACCAAGCCACCTACGCGCCCTTTAAACCCAATACTGACAAGA
+
CCCCCGGGGGGGGGGGGGGGGGGGGGGGGGGGGGGGGGGGGGGGGGGGGGGGGGGGGGGGGGGGGGGGGGGGGGGGGGGGGGGGGGGGGGAEFGEGEGGGGGGGGGGGGFFGFGE>GDGFEEGGDGGGGFFGGGGGFDGEFGFDFFGFGFGGGGFFFGGFFFEG=EGG5EDAF@FFFDDDGGGGFFC?5DGFDGGGFEGFF@;19>?<DFFFEDGD@GFDE@<>>:@D)234A.2:EF?:?).6AF?9,4
@M00200:205:000000000-AKKM3:1:1101:14882:6829 2:N:0:1
TACAGGGGTATCTAATCCTGTTTGCTCCCCACGCTTTCGCGCCTCAGCGTCAGACCCGGGCCAGAGAGCCGCTTTCGCCACCGGTGTTCCAGCCAATATCTACGAATTTCACCTCTACACTGGCTATTCCACCCTCCTCTCCCGGTCTCCAGCCCGGCCGTCTCGGACGCCGTTCCGGGGTTGAGCCCCGGGCTTTCACGTCCGACTGGCCGGGCCGCCTGCGCGCCCTTTAAACCCAATACTGACAAGAC
+
CCCCCGGGGGGGGGGGGGGGGGGGGGGGGGGGGGGGGGGGGGGGGGGGGGGGFGGGGGGGGGGFG@FDFFFGGGGGGGGGGGGGGGGGGGGGGGGFGGGGGFGGGDGGFGDFGGGFGGGGGF8EECFGGFCFGEGGGFG=FGGFG>D=FFGDGGGBBGD58C9>CFGG@G>A?@FFFEDEED<<AFFFAD5BBGCGFCF?B:?9(41>BFF11(:C>CE:::>B9EEG)23)6<20C?<:?B9<<?2-28(
@M00200:205:000000000-AKKM3:1:1101:9120:6838 2:N:0:1
TACAAGGGTATCTAATCCTGTTTGCTCCCCACGCTTTCGTGCATGAGCGTCAGTGTTGGCCCAGAAGGCTGCCTTCGCCATCGGTGTTCCTCCACATATCTACGCATTTCACCGCTACACGTGGAATTCCACCTTCCTCTGCCACCCTCCAGCACCGTAGTTTCGAGCGCAATTCCCAAGTTAAGCCCGGGGCTTTCACACTCGACTTGCGACGCCGCCTCCGCACACTTTAAACCCAATACTGACAAGAC
+
CCCCCGGGGGGGGGGGGGGGGGGGGGGGGGGGGGGGGGGGGGGGGGGGGGGGEGGGGGGFGGGFGGGGGGGGGGGGGGGGGGDGGGGGGGGGGFGGGGGGGGGGGGGGGGAFFGGFGGGGGGEGGGGGGGGGGGGGGFGF5=FFG*?DGFGCGCFFDGCEGGEF>?GDBGAAFFFFAFCCFFGGCGC?EC7AACDF49ECE:54@>D9=462@>GG@D>((/(=1?)C7C)4)641/(4:024<2?).,.(
@M00200:205:000000000-AKKM3:1:1101:4600:6841 2:N:0:1
TACGAGGGTATCTAATCCTGTTCGCTCCCCACACTTTCGCTCCTCAGCGTCAGGTCATGCCCAGAGAACCGCCTTCGCCACCGGTGTTCCTCCTGATATCTGCGCATTTCACCGCTACACCAGGAATTCCGTTCTCCCCTGCATACCTCTAGTCTGCCCGTATCGAAAGCAAGCCAGGTGTTAAGCACCTGGTTTTCACTCCCGACGCGACAAACCGCCTACGAGCCCTTTAAAACCAATCATTAACAGA
+
CCCCCGGGGGGGGGGGGGGGGGGGGGGGGGFGGGGGGGGGGGGGGGGGGGGGGGGGGGGGGGGGGGGGGGGGGGGG?FGGG8FEGGGGGGGGG8FGGGGGGFGGGGGGGGGGGGGFGGGGGCCEG@FGGGGFGGGGGFGFFGGFGFGEG?FGGGFFFGG>GGFGFFGGFGF:F=*;C?;CFGGGFD,*@5C>;<EGAEF*15>=5@>(((36>(=A>GBF<D<57EBG<<)44-)4CB?F())))).6<8
@M00200:205:000000000-AKKM3:1:1101:22271:6844 2:N:0:1
TACGCGGGTATCTAATCCTGTTCGCTCCCCATGCTTTCGCTCCTCAGCGTCAGTTAATGCCCAGAGACCTGCCTTCGCCATCGGTGTTCCTCCTGATATCTGCGCATTCCACCGCTACACCAGGAATTCCAGTCTCCCCTGCAGTACTCCAGTCTGCCCGTATCGCCCGCACGCCCACAGTTAAGCTGTGAGTTTTCACGAACAACGCGACAAACCACCTACGCGCTCTTTAAACCCAGTACTGACA
+
CCCCCGGGFGGGGGGGGGGGGGGGGGGGGGGGGGGGGGGGGFGGGGGGGGGGGGGGGGGGFGGGGGGGGGGGGGGGGGGGGGGGGGGGGGGGGGGGGGGGGGGGGGGGGDGGGGGFGGGGGGGGDFGGGGGGGGGGGFEFFDGFGFGFGFGGGGGFFEGFGDFGFFG>DGFFFA>BBED6>DFGFEFFFFGCF:CGFFG>@BFFD>@B>9B@;FGGFGFDEF0)3*.9<7)-4<<(;2(,6<AAAFF
@M00200:205:000000000-AKKM3:1:1101:11691:6863 2:N:0:1
TACGAGGGTATCTAATCCTGTTCGCTCCCCATGCTTTCGCTCCTCAGCGTCAGTAACTGCCCAGAGACCTGCCTTCGCCATCGGTGTTCCTCCTGATATCTGCGCATTCCACCGCTACACCAGGAATTCCAGTCTCCCCTACAGCACTCTAGTCTGCCCGTACCCGATGCAAGCCCACAGTTGAGCCATGGGATTTCACACCAGACGCGACAGCCCGCCTACGAGCTCTTTAAGCCCAATACTGACAAGAC
+
CCCCCGGGGGGGGGGGGGGGGGGGGGGGGGGGGGGGGGGGGGGGGGGGDGGGGGGGGGGGGGGGGCGGGGGGGGGGGGGGGGFGGGCFGEFGGFCFGFFGGGGDGGGGGEEFGGGFGGGGGGCGD8FGGGGGFGFFAFEBFGDFGFFEFFG8EGGFFGGFGDDGEF8CDEFDFD@FFF6FCDCGFGFFFF6?5A,;E7FECAD5=BA=2@FFF(:?@GF2?@FD@E5<;0.))7;3E;;@EFFF<>>)(,(
@M00200:205:000000000-AKKM3:1:1101:22077:6870 2:N:0:1
TACCGGGGTATCTAATCCCGTTCGCTACCCTAGCTTTCGTGCCTCAGCGTCAGAAGAGACCCAGTGAGCCGCTTTCGCCACAGGTGTTCCTTAGGATATCAACGCATTTCACCGCTCCACCCTAAGTTCCGCTCACCTCTGTCTCCCTCGAGCACGGTAGTTTTGGGCGCCGTTCCCCGGTTGAGCCGGGGGATTTCACACCCAACTTTCCGCGCCGCCTACGCACCCTTTAAACCCAATACTGACAAGA
+
CCCCCGGGGGGGGGGGGGGGGGGGGGGGGGGGGGGGGGGGGGGGGGGGGGGGGGGGGGGGGGGGGGGGGGGGGGGGGGGGGGGGGGGGGGGGGGGGGGGGGGGGGEGGGFGGGGGDGGFGGGGGGGGFGGGGGGGGGFGFFGGFFFF<DDGCGGGFFGGFGGEFF5CFFGAAF59?AFGEGGDFAFGFE4*>DCFFFFG?E;1?DFFF>DFFBFDEFGFF::<DBEEGCCD49A<:EB:B7?2)458A70
@M00200:205:000000000-AKKM3:1:1101:25327:6873 2:N:0:1
TACTAGGGTATCTAATCCCGTTTGCTCCCCACGCTTTCGCGCCTCAGCGTCAGGAGATGCCCAGAGACCCGCCTTCGCCACCGGTGTTCCTCCCGATCTCTACACATTTCACCGCTACACCGGGAATTCCAGTCTCCTCTGCATCCCTCAAGAATGGCAGTATCGGCCGACGTTCTTCGGTTGAGCCGAAGGATTTCACGACCGACTCGCCATCCCGCCTACGCGCCCTTTACACCCAGTACTGACC
+
CCCCCFGFGGGGGGGGGGFGGGGGGGGGGGGGGGGGGGGGCFGGGGGGGGGGGG8F<FGGGGGGGFGFGGGGGGGGGGGGG<FGGGGGGGGFGGGGEEGGGGGDGGGGGGGGGGGEGGGGGGGG+8=FGGGAD,+CEFGFFG89=DFEG?C?962+;EDEGGCC5*=CB>B=5>A*=BCBGG4CAFGFB:=4)=CFF<G@D999099(4170:>GF:GF<6:B@0CBDCF0<462<E1::A<<AD,(
@M00200:205:000000000-AKKM3:1:1101:18088:6897 2:N:0:1
TACGAGGGTATCTAATCCTGTTTGCTCCCCACGCTTTCGTGCATGAGTGTCAGTGTTGGCCCAGGAGGCTGCCTTCGCCATTGGTGTTCCTCCACATCTCTACGCATTTCACCGCTACACGTGGAATTCCACCTCCCTCTGCCACACTCTAGCCACGTAGTTTCGAGCGCAATTCCCACGTTAAGCCCGGGGATTTCACACTCGACATGCGCGGCCACCTGCGCACACTCTACACCCAATACTGACA
+
CCCCCGGGGGGGGGGGGGGGGGGGGGGGGGGGGGGGGGGGGGGGGGFFGGGGDFGGGGGGGGGGGGEEGGGGGGGGGGCGGCFGGGGGCAFGGGGFEDFGGGDGGDGGF9EFGGGFGGGGGFG>CEEGEFGGGGGGGFGFF8FFFFDDDBFFGGGFBD6@EFEGF?DGEGF=>EFFAF69@?CC@C9FFGEB4C??F<FCFFF2=@?(.)9@F@GE@GFFE@9FBGFGD*94)62(/(8B2)6<<?)
@M00200:205:000000000-AKKM3:1:1101:7473:6908 2:N:0:1
TACACGGGTATCTAATCCTGTTCGCTCCCCACGCTTTCGCTCCTCAGCGTCAGTACCGGCCCAGAGCGCCGCCTTCGCCACCGGTGTTCCTCCTGATATCTGCGCATTTCACCGCTACACCAGGAATTCCGCGCTCCCCTACCGGACTCTAGTCATGGCAGTATCGAGTGGCGTCTCCGAGTTGAGCCCGGAGTTTTCACACCCGACTTGCCAAACCGCCTCCGAGCCCTTTATGCCCAATACTGACA
+
CCCCCGGGGGGGGGGGGGGGGGGGGGGGGGGGGGGGGGGGGGGGGGGGGGGGGGGGGGGGGGGGGGGGGGGGGGGGGGGGGGGGGGGGGGGGGGGFFDFGGGGGGGGGGGGGGGGFGGGGGGGGGGGGGGFGDGGGGFGBFGGFD?GFGFFGGGGFF?C>EGFGEDFCFGFFEFFBFFC>CCD7CFGFFC=EFEGFFFGFF8?B02,(42<?D??E0)541,4<(*0)9*<?<A449221:>>A24><
@M00200:205:000000000-AKKM3:1:1101:26088:6921 2:N:0:1
TACCGGGGTATCTAATCCCGTTTGCTCCCCACGCTTTCGCGCCTCAGCGTCAGGAGATGCCCAGAGACCCGCCTTCGCCACCGGTGTTCCTCCCGATCTCTACACATTTCACCGCTACACCGGGAATTCCAATCTCCTCTGCATCCCTCAAGAACGGCAGTATCGGCCGACGTTCTTCGGTTGAGCCGAAGGATTTCACGACCGACTTGCCATCCCGCCTACGCGCCCTTTAAACCCAATACTGACAAGA
+
CCCCCDGEGDGGGGGGGGEFGGGGGGGGGGGGGGGGFGGGGGGFCEGGGGGGCEFEGCFCFEEDEFGGGGGGEFGGGCGCCGGGFFEGGFFGG+@?F>8FCGFEGFFCCFFFG6EE6FCEFE+@=+@?GGGGF,6EFFDEBFCF=FFBD6CCFF?9AEGFGGCCABG*91:5B2?AAFGB:E<G)>75B77);AF4+)+/3>9>>0(,898<<(2;(55(8<F72CEG3*))6)).1(43)))).,.4((
@M00200:205:000000000-AKKM3:1:1101:12755:6934 2:N:0:1
TACACGGGTATCTAATCCCGTTTGCTCCCCTAGCTTTCGCGCCTCAGCGTCAGGAGAGATCCAGCACGCCGCTTTCGCCACCGGCGTTCCTGCCAATATCAACGCATTTCACCGCTCCACTGGCCGTTCCGCGTGCCCCTACCTCCCTCGAGCCGTCCAGTATCCCAGGCAATTCCCCGGTTGAGCCGGGGGCTTTCACCCCAGACTTGAACGGCCGCCTACGCGCCCTTTATACCCAATACTTACA
+
CCCCCGGGGGGGGGGGGGGGGGGGGGGGGGGGGGGGGGGGGGGGGGGGGGGGGGGGGGGGGGGGGGGGGGGGGGGGGGGGGFEDGGGGGGGGGGGGGGFGFGGEGGGGGGGGGGGDGGGGGCDGGGGGGGGGGGDGGFFFFGGFEFGDGFGGGGGFFG4AF>EDCFG6AFFFFFFFFFGBFDDGFFG:537>EGDFF<FFF2(-(4:<<)8?:?EG;GE:3:?D>GFGD5)).--6E?<0)5)4)49
@M00200:205:000000000-AKKM3:1:1101:24902:6948 2:N:0:1
TACGCGGGTATCTAATCCTGTTTGATCCCCACACTTTCGTGCCTCAGCGTCAGTTTGAGTCTAGTAAGCTGTCTACACTATCGGTGTTCTTGACGATATCTAAGCATTTCACCGCTACACCGTCAATTCCGCCTACCTCGACTCCACTCAAGTCCTGCAGTATCAATCCCACCCTCCCGGTTAAGCCGGGATATTTCAGAACTGACTTACAAGACCGCCTACGCACCCCTTCAACCCCATACTGACA
+
CCCCCGGGGGGGGGGGGGGGGGGGGGGGGGGGCGGFGGGGCFGGGGGGGGGDGGGGGGGGGFEFFGFGGGGEGFFCEFFFFGEGGGGGGGGGGGGGGGEGGAFGGGFDGGGGGGGFGGAFGGGGFCGGFGGGGGGGGFC=>EEFGFFEGFFGGFFFFGGFGFEGB;DFFDBD>=FFFFG5F8CGFFG>E5CDFFECF45:ADC>3>EFFF=**8ED(:8(681B?GDD)9=(7<16:(,3;D3)6:)
@M00200:205:000000000-AKKM3:1:1101:27733:6949 2:N:0:1
TACAGGGGTATCTAATCCTGTTTGATCCCCACACTTTCGTGCCTCAGCGTCAGTTGAAGTCTAGTAAGCTGTCTACACTATCGGTGTTCTTGACGATATCTAAGCATTTCACCGCTACACCGTCAATTCCGCCTACCTCGACTCCACTCAAGCCCATCAGTATCAATCCCACCCTCCCGGTTAAGCCGGGATATTTCAGAACTGACTTAATAGGCCGCCTACGCACCCTTTATACCCAATACTGACA
+
CCCCCGGGGGGGGGGGGGGGGGGGGGGGGGGGGGGGGGGGGGGGGGGGGGGGGGGGGGGGGGGGGGGGGGFGFGGGFFGGGGGGGGGGGGDFGGGFDGGGGGGGFFFEFGGGGGEBGGGGGEGGGGGGGFGGGGDEGFGAFGGFGFGECFGGFGGFFGF?CFCGFFGGFCFFEDFF5?D>FGGGFGGFAGDEFGFGF@E@FD0**:A5AEEFF=E<29?DFF?F9EEG4;3CCC57C<@FFFFFF@E
@M00200:205:000000000-AKKM3:1:1101:6725:6985 2:N:0:1
TACGCGGGTATCTAATCCCGTTTGCTCCCCTGGCTTTCGCGCCTCAGCGTCAATGCCGGTCCAGGATGCCGCCTTCGCCACCGATGTTCCTCCAGATATCTACGCATTTCACCGCTACACCTGGAATTCCACATCCCTCTCCCGGATTCAAGCCATCCAGTATCAGATGCAGTTCCCGGGTTGAGCCCGGGGATTTCACGTCTGACTTAACTGGCCGCCTACGCGCCCTTTATACCCAATACTTACCAGA
+
CCCCCGGGGGGGGGGGGG8FFGGGGGGGGGGGGGGGGGGGGGGGGGGGGGGGGGGGFGGGGGGGGFF<FDEGGGGGGGGGGGG@FFGGGGGGGGGFGGGGGGFGGGGGGGGGGGGBDGGGEFEFFGFGGGGGGGGGGFGFFGGFG9?AGFGGFGDAAEGFGDFGCF>,9DAAA@9F>9C4F:4*;DFFED5AEGGGA?F2@F@<CEA?CC))>@GF037:B??B>G>DCF?))64<E?:BF>9)44(6:(
@M00200:205:000000000-AKKM3:1:1101:12840:6990 2:N:0:1
TACTCGGGTATCTAATCCTGTTTGCTCCCCACGCTGTCGCGCCTCAGTGTCGGCTATTGAGTCCTTGCGGACTCACCGCCCAGCAGACCGCCTTCGCCACTGGTGTTCTTCCGGATCTCTACGCATTCCACCGCTACACCCGGAATTCCATCTGCCTCTACGGTGCCCAAGCAACACAGTTGCCACGGCCGATCTGGAGTTGAGCCCCAGACTTTCACCACAGCCTTATGTCGCCACCTACGCGCCCTTTT
+
CCCCCGGGGGGGGGGGGGGGGGGGGGGGGGGGGGGGGGGGGGGGGGGGGGGGGGGGGGFFGGGGGGCGGGGGGGGFGGGGGGGGGGGGGGGGGGGGGGEGGGGGCDCFDEGGGGGEGFGGGGGGGGGGGFGFDGDGGFDDFGGEGFGFFFEGGGGFFFGFGGFGFFGGFGFDFEFFEFGFGFGFFGG>EGEFBGECF<FEF<C;;;1<@FFFEE?+.+;@@FDF(;F4*:6<3??BC,3:?B>>(6(2(8)
@M00200:205:000000000-AKKM3:1:1101:14166:7008 2:N:0:1
TACAGGGGTATCTAATCCCGTTTGCTCCCCTAGCTTTCGCGCCTCAGCGTCAGTACGCGTCCAGAGAGCCGCCTTCGCCACCGGTGTTCCTCCCAATATCTACGCATTTCACCGCTACACTGGGAATTCCGCTCTCCTCTCCGCGACTCAAGCCGGATAGTTTCCGAAGCGGGTCCCCGGTTGAGCCGGGGGCTTTCACAACGGACTTATCCGGCCGCCTACGCGCTCTTTAAGCCCAGTACTGACAAGGT
+
CCCCCGGGGGGGGGGGGGGGGGGGGGGGGGGGGGGGGGGGGGGGGGGGGGGGEFGGGGGGGGGFGFFGGGGGGGGGGGGGGGGGGEGDGGGGGGGGCFGGCGGGGGGGGGFGGDGBDGGGGGGGGGGFGGGGGGGGGDDDFGGFGEG=DFG?EFGE>CC6FD5DABDE58A4?9BFFFDDF5C<FFFEBCGE):5CB<FAF<>6?>>?AFFF:6CEFCDFF?F:15777*:<2447E26:><2594)68()
@M00200:205:000000000-AKKM3:1:1101:5331:7024 2:N:0:1
TACTAGGGTATCTAATCCGGTTCGCTCCCCTAGCTTTCGCGCCTCAGCGTCAGGAACGGCCCAGCAGATCGCCTTCGCCACCGGCGTTCCTAGCGATATCTGCGCATTTCACCGCTACACCGCTCGTTCCACCTGCCTCTACCGTCCTCTAGTCAATGCAGTCTCCGACGCAAGTCCACGGTTGAGCCGTGGGTTTCACCGCCGGACTTCCATAACCGCTTACACGCCCTTTACACCCATTACTGACA
+
CCCCCGGGGGGGGGGGGGGGGGDGGGGGGGGGGGGGGGGCEGGGGGGGGGGGGGG?FGGG@FEFGE,BEAFGGGGGGGGGDFEEGGGGGGGGGFGGGGCGADDGGGGDDFFGGGGFCEFGGGG7+6BFGGGGFGGGFFFEFGGB7:DFGFGGCCDFC9?@C:)+1A>CDC>(:5==B=FB*=D)99?589733CEG+)+716(49((-.)55).3+:5;(-(./5*8F592)6>4AF03())..)).4
@M00200:205:000000000-AKKM3:1:1101:12699:7029 2:N:0:1
TACGAGGGTATCTAATCCTGTTTGATCCCCACGCTTTCGCGCCTCAGCGTCAGTCTTGGTCCAGGAAGTCGCCTTCGCCACTGGTGTTCCTTCCGATATCTACACATTTCACCGCTACACCGGAAATTCCACTTCCCTCTACCAGACTCTAGATAGGTAGTCTCGAATGCCATTCCCAGGTTAAGCCCAGGGCTTTCACACCCGACTTACCCAACCACCTACGCGCCCTTTAAACCCAATACTGACAAGAC
+
CCCCCGGGGGGGGGGGGGGGGGGGGGGGGGGGGGGGGGGGGGGGGGGGGGGGGGGGGGGGGGGGGGGGGGGGGGGGGGGGGGGFGGGGGGGGGGGGGGGGGGGFFFGGGGGGGGDFGGGGGGGGGGGGGCGGGEGGGFGDFGGFGBFEGFFGGGGFFGGFGGFGEFGGFGFFFFFFFFGAFCGGFG6@FGF>AFGGFEGEE5@FFBADFE=>EFGDD4B:BFF4;EEG);4C3<=6@@<@35???;;C;?(
@M00200:205:000000000-AKKM3:1:1101:26474:7030 2:N:0:1
TACCGGGGTATCTAATCCTGTTTGCTCCCCACGCTTTCGTGCATGAGCGTCAGTGTTGGCCCAGAAGGCTGCCTTCGCCATCGGTGTTCCTCCACATCTCTACGCATTTCACCGCTACACGTGGAATTCCACCTTCCTCTGCCACACTCCAGCCACGTAGTTTCGAGCGCAATTCCCAAGTTAACCCCGGGGATTTCACACTCGACTTTCGCGGCCGCCTGCGCACCCTTTAAGCCCAATACTGCCAAGAC
+
CCCCCGGGGGGGGGGGGGGGGGGGGGGGGGGGGGGGGGGGGGFGEFGGGGGGGGGGGGFGGGGFFGDGGGGGGGGGCGGGGGEGEFGGGGGGGGGGGGGGGGGGGGGGGG;FGGGFGGGGGGGGGFFFGGFGGGGGFFGFB,E:EFGDGF8DGG6DED=?EDBDA?+@@G>BFEFF?A7*@<@F+4,00?**:=98>5CCE(05-(9(*/-691:C(9;(336>0C0>FG:))64:C((.442.)().((,
@M00200:205:000000000-AKKM3:1:1101:21921:7043 2:N:0:1
TACGCGGGTATCTAATCCCGTTTGCTCCCCTAGCTTTCGCTCATCAGCGTCAATGTCGGTCCAGGATGCCGCCTTCGCCACCGGTATTCCTCCAGATATCTACGCATTTCACCGCTACACCTGGAATTCCGCATCCCTCTCCCGAATCCAAGCCATCCAGTATCAGACGCAGTTCCCCAGTTAAGCTGAGGGATTTCACGTCTGACTTCGTTGGCCGCCTACGAGCCCCTTAAACCCAGTACTGACA
+
CCCCCGGGEGGDFGGGGGGEGF8FFGGGG@FGGGGGGGGGGCGFGFGGGGGDDGGGGGGFEGGFG7FGGGC+>F@FGGGGGGGGGBDFGGGGGGGFDFFFDFGGGGGGGGGGGGGFGEFGGGDGGFGC9F8CC8CFD?8DFGFDEFGFFFFDFGCFFF?FCC7<EF?E>C58@=EFFA7@<5:EFF299795AGFCF?FB->38=8*/*6:BFFGG;DB1(/(.68=5*1(,6>2.;,..)<<<<?F
@M00200:205:000000000-AKKM3:1:1101:10587:7049 2:N:0:1
TACTAGGGTATCTAATCCTGTTTGCTCCCCACGCTGTCGCGCCTCAGTGTCAGCAACGGCCCAGCAGAACGCCTTCGCCACTGGTGTTCTTCCCGATATCTACGCATTCCACCGCTACACCGGGAATTCCATCTGCCCCTACCGTGCTCGAGCCCGGCAGTCTGACCGGCAGCCCCGGAGTTGAGCCCCGGGATTTCACCAGCCACTTCCCGAGCCACCTACGCGCCCTTTAAACCCAATACTGACAAGAC
+
CCCCCFGGGGGGGGGGGFGGGGGGGGGGGGGGGGGGGGGG7FGCEFGGGGGGCGGGGGGGGGGGGGGGGGGGGGEEGGGGGGGEGGGGGGGGGGGGGGDFGGGGDE@FFEEGGGGDGGGGGCEGGGGGGGGGGGGGGFGDFGGFGFGDGDG>GCF>BEGAFGFG@FFGEGFF>BF5B>5?=?FG;6A>DGG:3**;86CA)(:;?:BB)-4140CE:GF?72:53CDGC7,)>57:566:03:2)5<)(((
@M00200:205:000000000-AKKM3:1:1101:12790:7064 2:N:0:1
TACTCGGGTATCTAATCCTGTTCGCTCCCCTAGCTTTCGCGCCTCAGCGTCAGGACAGGTCCAGAGTGCCGCCTTCGCCACCGGTGTTCCTCCTGATATCTGCGCATTTCACCGCTACACCAGGAATTCCGCACTCCCCTACCGGACTCGAGTCATGGCAGTATCGAGTGGCGTCTCCGAGTTGAGCCCGGAGTTTTCACACCCGACTTGCCAAACCGCCTACGAGGTCTTTCAACCCAATACTTACAAA
+
CCCCCGGGGGGGGGGGGGGGGGGGGGGGGGGFFGGGGGGGCGGGGGGGGGGGGGGGGGGGGGGGGGGGGGGGGGGGGGGGGGGGGGDGGGGGGGFFGGGGGGGDFGGGGGGGGGGFGGDEDGE@FCGGGGGGGGGG@DEDFEFDGDGFGFGG99CFFGGFGG<FEFGFFE>=D@D?FFDFGE*=CFFFFGG?::==FFGFF@@FB61338.=);**6:51(,83(*)190).).6)2(4B?27A))).))
@M00200:205:000000000-AKKM3:1:1101:19545:7067 2:N:0:1
TACTGGGGTATCTAATCCTGTTTGCTCCCCACGCTTTCGCGCCTCAGCGTCAGTTACAGCCCAGAAAGTCGCCTTCGCCACTGGTGTTCCTCCACATCTCTACGCATTTCACCGCTACACGTGGAATTCCACTTTCCTCTTCTGCACTCAAGTCCACCAGTTTCCAGTGCGAACTAGGGTTGAGCCCCAGCCTTAAACACCAGACTTAATGAACCGCCTGCGCGCGCTTTAAACCCAATACTGACA
+
CCCCCGGGGGGGGGGGGGGGGGGGGGGGGGGGGGGGGGGGCGGGGGFGGGGDDGGGGGGGGGGGGGGGGFEGGGGGGGGGGGGGGEGGGGGGGGGGGGGGGGGGGGGGGGGGGGGFGGGGGGGGG@CGGGGGGGGGGFGEFGGFGFGFGFG?DGGFFGCFFGFGFFGF?FEAD@FDFF+;DECFFGG?>+@FFCFCFFGFAD@2:;*84A6E46>CACDFD=>B@8>><C39><3<*6=;@?<C3)
@M00200:205:000000000-AKKM3:1:1101:19191:7077 2:N:0:1
TACTGGGGTATCTAATCCCGTTCGCTCCCCTGGCTTTCGCGCCTCAGCGTCAGAAAGGGTCCAGCACCTCGCCTTCGCCACCGGAGTTCCAGTAGATATCAACGCATTTCACCGCTCCACCTACTGTTCCAGATGCCCCTACCCTCCTCGAGGCTCGCAGTATCCATGGCACTTCTCCAGTTAAGCTGGAGGCTTTCACCACAGACTTGCGAACCCGCCTACGCGCCCTTTAAACCCAATCCTGACA
+
CCCCCGGGGGGGGGGGGGGGGGGGGGGGGGGGGGGGGGGGEGGGGGDFGGGFGGGCC@EGGGFGGGGGFGGGGGGGGG7FGGGGGDGGGFG<CC9FGGGFGGGGGEFEGGGGGGG>D=EEBEEFDFFGGGGDDGFFGBGDFGFFGF>8F>E=CDGFECCEGGCGFFGGFGFEFF61@@DFFGFFFEG4;DCD>FGGFFF=3>BB2@E5>E(68;EGFGA?D;(2(*;D37,44:3?>?(3(4))-5<
@M00200:205:000000000-AKKM3:1:1101:13045:7077 2:N:0:1
TACTGGGGTATCTAATCCTGTTTGCTACCCACGCTTTCGAGCCTCAGTGTCAGTTACAGTCCAGAGAGCCGCTTTCGCCACCGGTGTTCCTCCATATATCTACGCATTTCACCGCTACACATGGAATTCCACTCTCCTCTACTGCACTCAAGTCTAACAGTTTCCAATGCACACAATGGTTGAGCCACTGCCTTTTACATCAGACTTATTAAACCACCTGCGCTCGCTTTAAACCCAATACTGACAAGTTC
+
CCCCCGGGGGGGGGGGGGGGGGGGGGGGGGGEEGGGGGGGGGGGGGGGGGGGGGGGGGGGGGGGGGGGGGGGGGGGGGGGGGGGGGGGGGGGGGGGGGFEGGFDEGDFGGGGGGGEGGGGGGGFGGGGGGGGGGGGCFGEFGGFA?DDGFCCFGGFFGGFFGFGFFGGFDFEFFF5?F+?D8DGFGGFBDCFFCECCEFFEF6*)5;7CEF@5@C5CD5@@:=?>;BD7D848@59:>B)8?EFF*>7**/
@M00200:205:000000000-AKKM3:1:1101:13220:7091 2:N:0:1
TACGCGGGTATCTAATCCCGTTTGCTCCCCTGGCTTTCGCGCCTCAGCGTCAATGCCGGTCCAGAATGCCGCCTTCGCCACCGGTGTTCCTCCAGATATCTACGCATTTCACCGCTACACCTGGAATTCCGCATCCCTCTCCCAAACTCAAGCCATCCAGTATCGGACGCACTTCCCCGGTTAAGCCGAGGGATTTCACGTCTGACTTAGATGGCCGCCTACGAGCCCTTTAAACCCAGTACTCACAAGCC
+
CCC8C@@FGGGGGFGGGGGGGG<FGGGGGGG9CFGGGGEF7@FGGFGGGGGGGGCFFE7FGGGGGE<FFGFGDGGGGGGGGGGEGCFEGGGGGFF<FCGGGCGCFGEGGGGGGDG5=F9FFDFC<BFFFFDEDE=D?68)@@FF7AGBF*5+@CGA63+;DCAD):*39E5)3.*;AAC>FECGFFG);)2=)=*2:?F;8?((6>))64-<<0EC9DF???0748>FC43)-)53EB,,)6<))5))(((
@M00200:205:000000000-AKKM3:1:1101:22181:7096 2:N:0:1
TACACGGGTATCTAATCCTGTTCGCTCCCCACGCTTTCGCGCCTCAGCGTCAGTACCGTCCCAGAGAGCTGCTTTCGCCATCGGTGTTCTTCCTGATATCTGCGCATTTCACCGCTACACCAGGAATTCCACTCTCCTCTTCCGGACTCTAGCCAAGCAGTTTCCAACGACCGCTGGAGGTTGAGCCTCCAGATTTCACGTCGGACTTGCCAGGCCGCCTACGCGCTCTTTACACCCAATACTGACA
+
CCCCCGGGGGGGGGGGGGGGGGGGGGGGGGGGGGGGGGGGGGGGGGGGGGGGGGGGGGGGGGGGGGGGGGGGGGGGGGGGGGGGGGGGGGGGGGGGGGGGGGGGGGGGGGGGGGGFGGGGGGGGGFGGGGGGGGCFGFGCFGGFGFG=FFGFGGGFFGGFGFFGECDGDGFFEFFF>FGFECFGAGGFFGGF*=FCAEBBBBB(9@933<@EFFGG;DBDD@@F>E)9/0))6<2:C:BF)4>2)5>
@M00200:205:000000000-AKKM3:1:1101:7643:7130 2:N:0:1
TACCAGGGTATCTAATCCCGTTTGCTCCCCTAGCTTTCGTGCATCAGCGTCAGAAAAGACCCAGTGAGCCGCTTTCGCCACGGGTGTTCCTCACGATATCAACGCATTTCACCGCTCCACCGTGAGTTCCGCTCACCTCTATCTTCCTCGAGCACGGTAGTTTTGGGCGCAGTTCCTCGGTTGCGCCGAGGGATTTCACACCCAACTTTCCGCGCCGCCTACGCACCCTTTATACCCAATACTGACA
+
CCCCCGGGGGGGGGGGGFGGGGGGGGGGGGGGGGGGGGGGGGGGGGGGGGGGGGGGGGGGGGGGGGGGGGGGGGGFGGGGGGEFGGGGGGGFGGGEFGGGGGGGCGGGGFGGGGG?DCFGGGGGGGGGGGDGGGDGGFGEFGGFFFDDFEGGGGGFFGGAEFDGD>6@BGFFFFFCFAD@FGG*@EEFFC5;;?FGFFGEE@@F;;@FFFFFD9EEFGD???6D1CEGFC>99-<9C<??2:AA<22
@M00200:205:000000000-AKKM3:1:1101:8525:7138 2:N:0:1
TACACGGGTATCTAATCCTGTTTGATCCCCACGCTTTCGTGCCTCAGCGTCAATTGCACTTTAGTAAGCTGCCTTCGCAATCGGTGTTCTGTGACATATCTATGCATTTCACCGCTACTTGTCACATTCCGCCTACCTCAGCTGCATTCAAGCCCATCAGTATCAAAGGCACTGCGATGGTTGAGCCACCGTCTTTCACCCCTGACTTAATAGGCCGCATACGCACCCTTTAAACCCAATACTGACAAGA
+
CCCCCGGGGGGGGFGGGGGGGGGGGFGFGFEGGGGGGGGGGDGFGGGGFGGGGDGGGGGDGGGGGGGGGGGFGGDGGGGGGGGGGGGGGGGGGGGFFGFGGFGG?ECFGGEFEGGBGFGGGGGGFFGFGDD8DEC@@DFFFGFFGFGEFFGGF?DDFGGF8EEGEFFGFCFFFFF>DFGDGADDFCF9DFGFFCAFCE7@)8CDD@CCEEEFFFG6:7*->>D@AD8CC*7CE===B=5(8><CCFE78@
@M00200:205:000000000-AKKM3:1:1101:8591:7142 2:N:0:1
TACCGGGGTATCTAATCCTGTTTGCTCCCCACGCTGTCGCGCCTCAGTGTCAGCAACGGCCCAGCAGAACGCCTTCGCCACTGGTGTTCTTCCCGATATCTACGCATTCCACCGCTACACCGGGAATTCCATCTGCCCCTACCGTGCTCGAGCCCGGCAGTCTGACCGGCAGCCCCGGAGTTGAGCCCCGGGATTTCACCAGCCACTTACCGAGCCACCTACGCGCCCTTTAAACCCAGTACTGCAAAGA
+
CCCCCGGGGGGGGGGGGGGGGGGGGGGGGGGGGGGGGGGGGGGGGGGGGGGGGGGGGGGGGGGGGGGGGGGGGGGGGGGGGGGGGGGGGGGGGGGGEGGGGGGGGGGGG=FDGGGFGGG<EGGEGGGGGGGFGFGGFFCDFFF>DBDBGFG=+?FEBED51?A>AFFGEGFFFBF>55C5<8C+0+?FBGGDEE?F@6CD?FFFFB?BBF08?95:,9<<7:?59G>DCC0)6<>?51.5:)))))).53
@M00200:205:000000000-AKKM3:1:1101:12067:7158 2:N:0:1
TACAAGGGTATCTAATCCCGTTTGCTCCCCTAGCTTTCGCGCCTCAGCGTCAGTGTCGGTCCAGGAAGCCGCCTTCGCCACCGGTGTTCCTCCGGATATCTACGCATTTCACCGCTACACCCGGAATTCCGCTTCCCTCTCCCGAACTCAAGCCTCGCAGTTTTCCACGCCATTCCCCGGTTGAGCCGGGGGATTTCACGCGGAACTTCCAAAACCGCCTACGCGCCCTTTAAACCCAGTACTGACA
+
CCCCCGGGGGGGGGGGGGGGGGGGGGGGGGGGGGGGGGGGDGGGGGGGGGGGGGGGGGGFGGGGGGFGGGGGGGGGGGGDGGGGGGGGGGGGGGCGGDGGGGGGGDGGGGGGGGGFGGCGGGD7=BFFGFGGG6?FGFGDF8D>CEGFGFFGGDGFFGDDEFCGFFGG>E5=BAFF4AD4CEDFFGFF4CE3>5FGFEG671206906)3<)4(:C(/8::?(84CDC)2,5)683>3(.:A<99>>
@M00200:205:000000000-AKKM3:1:1101:21181:7170 2:N:0:1
TACTAGGGTATCTAATCCTGTTTGCTCCCCACGCTTTCGTGCATCAGCGTCAGTGTTAGCCCAGGGGGCTGCCTTCGCCATCGGTGTTCCTCCAGATATCTACGCATTTCACTGCTACACCTGGAATTCCACCCCCCTCTGCCACACTCAAGTCTGCCAGTAACAAGCGCAGTTCCCAGGTTAAGCCCGGGGATTTCACACCTGTCTTAACCAACCGCCTACGCCCGCTTTATCCCCAATACTGACCAGAC
+
CCCCCGGGGGGGGGGGGGGGGGFFGGGGGGGGGGGGGGGEFC@FGFFGGGGGGGGGGGFGGGGFF>:CFEGGGGGGGEGGDGECGGGGGGGGGGG9F9;FFFGFGGGGACFE@;@FFG9EGD8E8>9EFD=FCEGGGFGDFFGFFFD8?DF8DFGFFFCFG+;@;8+=?C>>@EFFA9C9FGGFCAEABGD**=FFFFFFFDB9>;??7*.**5C?53>713(:(*)19/34)9)/;2(4::BA2:(5(,(
@M00200:205:000000000-AKKM3:1:1101:25630:7174 2:N:0:1
TACGAGGGTATCTAATCCTGTTTGCTCCCCACGCTTTCGCGTCTCAGCGTCAGTAACGTCCCAGCGAGCTGCCTTCGCAATTGGTGTTCCTCCTGATATCTGCGCATTTCACCGCTACACCAGGAATTCCACTCGCCTCTTCCGCACTCTAGCCCGACAGTATCCACCCGCATCCGAGGGTTGAGCCCCCGACTTTCAGAGCGGACTTACCGGACCGCCTACACGCGCCTTCCACCCAATACTGACAAGA
+
CCCCCGGGGGGGGGGGGGGGGGGGGGGGGGGGGGGGGGGGGGGGGGGGGGGGGGGGGGGGGDGGGGGGGGGGGGGGGCG7FGGGFGGGGGGGGGGGGGGFGGGGGGGGGGG?FCEEDGGGGGGGGFFGGGGGGGGGGFGEFFG5EEDFFDGFGGGFEE79AFCGEFGGEGEFEFFFFFGBGFGFFGG>EGEFFG=DFFGCFD>0(.7@EE8@FFGGFDF((48F:8.1)12)45)(;:(80,<<DFBA1:
@M00200:205:000000000-AKKM3:1:1101:14996:7176 2:N:0:1
TACTGGGGTATCTAATCCTGTTCGCTCCCCACGCTTTCGCGTCTCAGCGTCAGTACCGTCCCAGAGAACCGCCTTCGCCACGGGTGTTCTTCCCGATATCTGCGCATTTCACCGCTACACCGGGAATTCCATTCTCCTCTTCCGGACTCTAGCCAGATGGTTTCAGCCGACATCTCGAGGTTGAGCCTCGAGTTTTCACAGCTGACCTACCTGGCCGCCTACACGCTCTTTACACCCAATACTGACAAGA
+
CCCCCGGGGGGGGGGGGGGGGGGGGGGGGGGGGGGGGGGGGGGGGGGGGGGGGGGGGGGDEGFEFGGGGGGGGGGGGGGGGGGEGGGGGGGGGGDGGGGGGGGGGGGGGGGGGGGDGGGGGGGGGCFGGGGGGGGGGFGFFGGEGFGFGFGCGGFFFGG>EDFGFFFGFGFFFFFFFF4>FGGDAFGFFGGEACGFFCGF<DFFEFEEE@FFA<FGFGFF(,3?0:5>*:4:B<<1?::70:4))()-(3
@M00200:205:000000000-AKKM3:1:1101:11197:7177 2:N:0:1
TACTGGGGTATCTAATCCTGTTCGCTCCCCACGCTTTCGCTCCTCAGCGTCAGTATCGGCCCAGAGACCCGCCTTCGCCACCGGTGTTCCTCCTGATATCTGCGCATTTCACCGCTACACCAGGAATTCCAGTCTCCCCTACCGAACTCTAGCCTGCCCGTATCGCCTGCAGACCCGCAGTTGAGCCGCGGGATTTCACAGACGACGCGACAAGCCGCCTACGAGCTCTTTACACCCAATACTGACAAGA
+
CCCCCGGGGGGGGGGGGGGGGGGGGGGGGGGGCFGGGGGGGGGGGGGGGGGGGGGGGGGGGGGGGGGGGGGGGGGGGGGGGGEGGGGGGGGGGGGGGGGGGGGGGGGGGGGGGGGFGGGGGGFGGGGGGGGGGGGGGFGFFGGFGFGFGFGFGGGBFDGDEGFGFFGGFGFFFDFFFE95C;F9FGGFFGGFFGGFFEGEAE?9B@9>9>07;1@F6C)1?B651879CC>:A>2:EFF0)).4<?>>?F
@M00200:205:000000000-AKKM3:1:1101:15848:7177 2:N:0:1
TACAGGGGTATCTAATCCCGTTTGCTCCCCTGGCTTTCGTGTCTCAGCGTCGGCACAGCCCCAGTCATCTGTTTTCACCGTCGGCGTTCCAAACGATATCTACGCATTTCACCGCTCCACCGTTTGTTCCGATGACCCCTAGCTGGCCCAAGACCGCCAGTATGCCCGGCCGTTCCCCGGTTGAGCCGGGGGATTTCACACGGGCACTTAACGGTCCGCCTACACACGCCTTAAACCCCATACTGACC
+
CCCCCGGGGGGGGGGGGGGGGGGGGGGGGGGGGGGGGGGGGGGGGGGGGGGGGGGGGGGGGGDGGGGGGGGFGFGGGGGEGGGGGGGGGFGFGGGGFFEGGGGGGGGGGGGGGGGBGEGGGEGGGGGGGGGGGGGG8D?DFGGFGFGFGFG8DGGFFGGEFCACEFGGFGFBFAAAFFGFEGGGFCFBECG>85C>?AF>?9>629B::ABA:>C*7C34?02)(077<*24)6<<8<04<<12)-,(
@M00200:205:000000000-AKKM3:1:1101:8203:7179 2:N:0:1
TACCGGGGTATCTAATCCTGTTTGCTCCCCACGCTGTCGCGCCTCAGCGTCAGCCACAGCCCAGCGGGCCGCCTTCGCCACCGGTGTTCTTCCGGATCTCTACGCATTCCACCGCTACACCCGGAATTCCATCTGCCTCTACAGTGCCCAAGCGACACAGTTGCCACGGCCGATCTGGAGTTGAGCCCCAGACTTTCACCACAGCCTTATGTCGCCACCTACGCGCCCCTTACACCCAATACTGACAAGA
+
CCCCCGGGGGGGGGGGGGGGGGGGGGGGGGGGGGGGGGGGGGGGGGGGGGGGDGGGGGGGGGGGGGGGGGGGGGGGGGGGGGGGGGGGGGGFDFGGCGGGGGGGGGEGGGGGGGGFGG?FGGGCFEGGGGGGGCGGGAGEFGGFGFGEGFGFGGDFFGGFG>=GFFGGFGFBB9AF+@>AFF77;FCFFGGFFGFG;):8)(.2(8:<7)64<8CEFDF07:0<>GDD)/4)442<E:BBF?<9>>))4:
@M00200:205:000000000-AKKM3:1:1101:22063:7186 2:N:0:1
TACGGGGGTATCTAATCCTGTTTGCTCCCCACGCTTTCGCGTCTCAGCGTCAGTATCCGACCAGGGGGCCGCCTTCGCCGCAGGTGTTCCTCCCGATATCTACGCATTTCACCGCTACACCGGGAATTCCACCCCCCTCTTCGGTACTCTAGCTTGCCAGTTTCATGCGCACTTCCCCGGTTGAGCCGGGGGATTTCACACATGACTTAACAAACCGCCTACACGCCCTTTATACCCAGTACTGACA
+
CCCCCGGGGGGGGGGGGGGGGGGGGGGGGGGGGGGGGGGDGGGGGGGGGGGGGGGGGGGGGGGGGDGEGGGGGGGGGGGGGGGGGGGGGGGGGGGEGEGGGCGCGG>FGGGGGGGFGGGGFGGGGGGGGGGGGGGGGFG=AFGBGF5?FFFCGGGFAEFFGFCGFAFG>EB>EFFFFFD>EEGC:FGFFDCF)5:>F<EA:?DFFFA)<49:<6CF>DE?04:F6=>D7C)).6:)<>?B2-)4>?2
@M00200:205:000000000-AKKM3:1:1101:3711:7192 2:N:0:1
TACAGGGGTATCTAATCCTGTTTGCTCCCCACGCTTTCGCGCCTCAGCGTCAGTTGCGGGCCAGTGAGCCGCCTTCGCCACTGGTGTTCTTCCCAATATCTACGAATTTCACCTCTACACTGGGCATTCCACTCACCTCTCCCGCACTCAAGCAATCCAGTCTTAAGCGCTATTCCCAGCTTACGCCCGGGGCTTTCACGCCTAACTTGGATCGCCGCCTACGCGCACTTTAAACCCCATACTGCAACGCT
+
CCCCCGGGGGGGGFGFGGDFFGEEFAGFFF,@FG:FFGGGGGGGGDFGGGG:CGGFGGCEEG7FGGGFFGGGFBEGGGGGGGFGF8F7FCFGADF,4EFGG8FF:4,A=F;EC>=BDG,<,AD8,@89EDEDGGGGGFG6DFFBGFGAGF?D9@DDFDGDGG=F@FFG>>DAFFF??FF*74+*987>B**?B=EFFEC=>92@3=C<CE3).,;=6C:(6;(.-*)9D436<)585(-1<BB9))),(-(
@M00200:205:000000000-AKKM3:1:1101:20008:7212 2:N:0:1
TACAAGGGTATCTAATCCCGTTCGCTCCCCATGCTTTCGCGCCTCAGCGTCAGATTGCGGCCAATGCGTCGCCTTCGCCACCGGTGTTCCCTGTGATATCTGGGCATTTCACCGCTCCACCACAAGTTCCACGCATCCCTCCGCACCTCCAGCTCGACAGTCTCACGGCCAGTTCGACGGGTGAGCCGCCGGATTTCAGCCGTAACTTATCAAGCCGCCTACGCGCCCTTTATACCCAATACTGACA
+
CCCCCGGGGGGGGGGGGGGGGGGGGGGGGGGGGGGGGGGGDGGGGGGGGGGGGGGFGGFGGGDGGGGGGGGGGGGGGGGGGGGGGGGGGGGGGGGCFFGGGGGFGGGGGGGGGGGFGGGGGGGGGGFGGGGGGGDGEFGFFGGFGFGFGFF?FCFFDGGFGFEFFFD>DE>BFAFEAFDDEECDA@G:DD*:57E=8CC989@13?B<AA2<><CE>GF<04:>BGFG390<A<><FF?B>BBFA?2
@M00200:205:000000000-AKKM3:1:1101:15668:7215 2:N:0:1
TACGCGGGTATCTAATCCTGTTTGCTCCCCACGCTGTCGCGCCTCAGTGTCAGTAACTGCCCAGCAGGCCGCCTTCGCCACCGGTCTTCCTCCGGATCTCTACGCATTCCACCGCTACACCCGGAATTCCGCCTGCCCCTACAGTACTCGAGCCTGCCAGTCGGCATGGCCGACCCGGGGTTGAGCCCCGGGCTTTCACCCCACCCTTATCACGCCACCTACGCGCCCTTTATACCCACTACTGACACGA
+
CCCCCGGGGGGGGGGGGGGGGGGGGGGGGGGGGGGGGGGGEGGGGGGGGGGGGGGGGGGGGGGCGGGGGGGDGGGGGGGGGGGGGGEGFFGGGEGECFGGG8FGGGGGGGGGGGG?DGDFGGEGCEGFGGGGDDGGGFGD5EFFGAGFGFF>GGGF*>;>:F9C@*;D*=6@EBA>)69:=?<GFFGFFDGFFDCDFDE)(48BBFB144459?GF>DF:??<B;DDD/0.))-4)<<(((553<BB),(
@M00200:205:000000000-AKKM3:1:1101:4571:7219 2:N:0:1
TACTAGGGTATCTAATCCTGTTTGCTCCCCACGCTTTCGAGCCTCAGCGTCAGTAATGGACCAGTATGTCGCCTTCGCCACTGGTGTTCTTCCGAATATCTACGAATTTCACCTCTACACTCGGAGTTCCACATACCTCTTCCATACTCAAGATAGCCAGTATCCAAGGCAATTCCAAGGTTGAGCCCTGGGCTTTCACCTCTGACTAAACTATCCGCCTACGCTCCCTTTATACCCAATACTGACA
+
CCCCCGGGGGGGGGGGGGGGGGGGGGGGGGCFGGGGGGD<EGEFGGGGGGGEGGGDEEFBFFGGGGGGGGGGGGGGGGGGGGGG<EEFFGGGGGGGGGGGGGCD7DGDAAFGG?FFGGGGDG+@>C8FGGFGGEGGFFE<DGGFGFGFGCGFG=DDFFGFGG7+*?2EDF:5:*9;+?DDFA?DFC,<*06*0@=F57;8CF@):C*18)8*50>D=5<)===?9C>G*2:CFCEECE(7;:EF4>>
@M00200:205:000000000-AKKM3:1:1101:10284:7259 2:N:0:1
TACTGGGGTATCTAATCCTGTTTGCTCCCCTAGCTTTCGCGCCTCAGCGTCAGTACTGGTCCAGGAAGCCGCCTTCGCCACTGGTGTTCCTCCCGATATCTACGCATTTCACCGCTACACCGGGAATTCCACTTCCCTCTCCCAGACTCTAGCCAGGCAGTATAAGATGCCATTCCACGGTTAAGCCGTGGGATTTCACATCAGACTTACCTGGCCGCCTACGCGCCCTTTAACCCCAGTACTGACACGAC
+
CCCCCGGGGGGGGGGGGGGGGGGGGGGGGGGGGGGGGGDGDGGGGGGGGGGGGGGGGGGGGGGFGGGGGGGGGGGGCFGGGGGDGGGGGGGGGGGDGGGGGGGGGGGGGGGGGGGFGGGGGDG7FGEGGGGGGGGGGFGFFGGFGFGFGFG@GFFF?DFEGGFGFFGGFGF@?AFFCFDEEGGGFGF>5*@B4,AFFFG4AB6>*>=EEEEE=@G=@DFFFDFDFGFG35E4C))/=3:BAAA>AF>4(((
@M00200:205:000000000-AKKM3:1:1101:24367:7261 2:N:0:1
TACTAGGGTATCTAATCCTGTTTGCTCCCCTAGCTTTCGTGCCTCAGTGTCAGGAGTCGTCCAGAGACTCGCCTTCGCCACTGGTGTTCCTCTCGATATCTACGCATTTCACTGCTACACCGAGAATTCCAGTCTCCCCTCCGACCCTCGAGCCGAATAGTATTCAATGCCATTTCCGAGTTGAGCTCGGAGATTTCACATCGAACTTACCCAGCCACCTACGCACCCTTTACACCCAATACTGACA
+
CCCCCGGGGGGGGGGGGGGGGGGGGGGGGGGGGGGGGGGGGGGGGGGGGGGGGGGGGGDDFGGGFGFG9FGGGGGGGGGGGGGGGFGFGGGG;FGFGFGGGGGGGGGGDGGGEFGCFGGGG>EEFGGGGGGGFGGGGBEF5EGFGFGFG5>DCG895BFBF7DFFFGFFDFFFFBFF50?FE7;AF,ABCEDFGGG9EFE5@)4>DDC>*:):=F54CFBB3@F=EFG42=EFCF3E@@F3)765()
@M00200:205:000000000-AKKM3:1:1101:3975:7290 2:N:0:1
TACACGGGTATCTAATCCCGTTCGCTACCCTAGCTTTCGCGCCTCAGCGTCAGAAAAGGTCCAGTGCATCGCTTTCGCCACAGGCGTTCCTTCCGATATCAACGTATTTCACCACTCCACCGGAAGTTCCACGCACCTCTACCTCCCTCTAGCGTGCCAGTTTCAGCGGCAATTCTCCGGTTGCGCCGAAGTATTTCACCACCGACTTCACACACCGCCTACGCGCCCTTTACACCCACTACTGACAAGAC
+
CCCCCGGGEEGGGGFGGGFCFGGGGGGEGGGGGGGGGGEFGGGGGGFGGGGGGGGDGGGGGGGGGFFCFGDGGFDFGGFDEFD<F@FGGG8FGGGGGGGGE,BFGGGGGAAGFGGF?FFGGG>EE+@EFF8ACGCEEFC0;FGFCFGDGFGCFGC@DC9D6C@@7CC:?G58FEF+BFD5FEC**;CB:)=889CFF?F371;(169;;CF3@;CC,55(-4(.(:>D50:2)).4C0(.((.)-:?)8:(
@M00200:205:000000000-AKKM3:1:1101:27131:7292 2:N:0:1
TACTGGGGTATCTAATCCTGTTTGATCCCCACACTTTCGTGCCTCAGCGTCAGTTGAAGTCTAGTAAGCTGTCTACACTATCGGTGTTCTTGACGATATCTACGCATTTCACCGCTACACCGTCAATTCCGCCTACCTCGACTCCACTCAAGCCCATCAGTATCAATCCCACCCTCCCGGTTAAGCCGGGATATTTCCGAACTGACTTACTAGGCCGCCTACGCCCCCTTTCCCCCCACAACTGACAAGAC
+
CCCCCGFFFGGGGGGGGGFGGGFGGGGFGGGGEFGGGGGFGGGGGGGGGCGGGGDGAFGEGGAFGFGFGGGGGGGGGGGGGGEGDFCGGGGGFGG7B:CFGG?FGEGGGGGGGGGFGGCFFGGGGGGGGG,6?EDFFDA@56C5EFGEGF,?FDGF6E6DFGEGFF?998;DA=F?AD>>F;D+1@@*3?*9>@;E6*48)/)765:68*::A.>F2?>5>@()(38C);5)))(.8((((()..4<)3.(
@M00200:205:000000000-AKKM3:1:1101:16165:7299 2:N:0:1
TACAAGGGTATCTAATCCTGTTCGCTCCCCACGCTTTCGTGCCTCAGCGTCAGTTACAGCCTAGTTAGCTGCCTACGCAATCGGTGTTCTTGAAGATATCTATGCATTTCACCGCTACATCTTCAATTCCGCCAACCTCGTCTGTACTCAAGCCCGCCAGTATCCATGGCAGTTCTCCAGTTGAGCTGGAGGCTTTCACCACGGACTTAACGTGCCGCCTACGCACCCTTTACGCCCAGTACTGACAAGA
+
CCCCCGGGGGGGGGGGGGGGGGGGGGGGGGGGGGGGGGGGGGGGGGGGGGGGGGGGGGGGGGDFGGGGGGGGGGGGGGGGGGGGGGGGGGGGGGFGGGFGGAFGGGGGGGGGGGGFGGGGGGGGFGGFGGFEGEGGGFGFFDGFGFGFGFG8EGG>DEDFGGEGFFGCFGFFFFFFFFDFGG?CFFGFFC65@?FGFFGFEDFBFABBE=BD):DC>DEF=B982CEG4C@31((7EFF3)..77@)913
@M00200:205:000000000-AKKM3:1:1101:28157:7303 2:N:0:1
TACTAGGTATCTAATCCTGTTTGCTCCCCACGCTTTCGCGCCTCAGCGTCAATTACGGGCCAGATAGACGCCTTCGCCACTGGTGTTCTTCCCAATATCTACGAATTTCACCTCTACACTGGGAATTCCACTATCCTCTCCCGCATTCAAGCTCATCAGTATCAAGCGCAGCCCCCAGGTTGAGCCCGGGAATTTCACGCCTGACTTGATAAGCCGCCTACGCGCCCTTTACACCCCGTACTGACA
+
CCCCCGGGGGGGGFGGFGGGGGGGGGGGGGGGGGGGGGGGGGGGGGGGGGGGGGGGGGGGGFGGGGGGGGGGGGGGGGGGGGGGGGGGGGGGGGGGGGGGGGGGGGFGGGGGGGGFGFGFGGGGGFFG9EFGGFFEFFGFFGGFGFGFGFGGFGFBFGGFGGFGEBGDDGFFFFFFFFDCFGGFFGGB5@5BFEECAEGB2:BB:B<E*8C4BEFEBGFDF<,>;8;<CF3;)4(6*.41:62AB?
@M00200:205:000000000-AKKM3:1:1101:24897:7316 2:N:0:1
TACTGGGGTATCTAATCCTGTTTGCTCCCCACGCTTTCGCACCTCAGTGTCAGTATCAGTCCAGGTGGTCGCCTTCGCCACTGGTGTTCCTTCCTATATCTACGCATTTCACCGCTACACAGGAAATTCCACCACCCTCTACCATACTCTAGCTTGCCAGTTTTGGATGCAGTTCCCAGGTTGAGCCCGGGGATTTCACATCCAACTTAACAAACCACCTACGCGCGCTTTAAACCCAGTACTGACAATAC
+
CCCCCGGGGGGGGGGGGGGGGGGGGGGGGDGGGGGGGGGGDFGGGGGGGGGGGGGGGGGGGGGGGG8FFGGGGGGGCFGGEFGGGDFGGGGFFGGGGCFGGGGGGGGGGGGDGCCBDGGGEF8=8EGA;=DFGFFGGF?DFGGFFFCEDBGFGFDDFGGF@3DF5?D86FF<FEFF?FF*@@8FFCG9AC6A>AFFFC:=EEF)855:.*.::BG5BGF=BE55(:/>98,).63=@((/.;C<EE@))/)
@M00200:205:000000000-AKKM3:1:1101:8737:7336 2:N:0:1
TAAGGGGTATCTAATCCTGTTTGCTCCCCACGCTTTCGCGCCTCAGCGTCAGAACCGGACCAGACAGCCGCCTTCGCCACTGGTGTTCTTGCGAATATCTACGAATTTCACCTCTACACTCGCAGTTCCGCTGTCCTCTTCCGGTCTCAAGCCAACCAGTATCGAAGGCAATTCTGTGGTTGAGCCACAGGCTTTCACCCCCGACTCAATAGGCCGCCTACGCGCCCTTTAGACCCATTCCTGACAAAATC
+
CCCCCGGGGGGGGFGGGGGGGGGGGGFFGGGGGGGGGFGGGGGGGGGGGGGGFGFGGGGGGFFFGGGGGGGGGGGGGGGGFGFGGGGGGGGGGGCFFFGGFGGCGGGGGDGGGGGFFFG,=DEDFEGGFCEE68?EEFG*=3@96<DFG7?DG?8<@GDFEGE:=*0@;DC5FA6+?<*;:C7;>6,/9?5A>C6:@E7(8-:2=2(6..)9.4>81<A;;(::(85)77<-5<48*(6))-)6:))((..
@M00200:205:000000000-AKKM3:1:1101:13665:7368 2:N:0:1
TACAAGGGTATCTAATCCCGTTTGCTACCCTGGCTTTCGTGCCTCAGCGTCAGTAGAGACCCAGTAAGCCGCCTTCGCCACCGGTGTTCCTTAGGATATCAACGCATTTCACCGCTCCACCCTAAGTTCCGCTTACCTCTGTCTCACTCAAGCACAGCAGTATCGAGAGCAGTTCCTCAGTTAAGCTGAGGTATTTCACTCCCGACTTGCTGCACCGCCTACGCACCCTTTAAACCCAATACTGACA
+
CCCCCGGGGGGGGGGGGGGGGGGGGGGGGGGGGGGGGGGGGGGGGGGGGGGGGGGGGGGGGGGGGGGGGGGGGGGGGGGEGGGGGGGGGGGGGGGFGGGGF8ECCEGGGGGGGGGFGGGGGGGGBFGGGGGGGGDGC9DDFGGFGFGFGFG?FCGFFGGBFFEGFFCE>GFDFFFFFFGFFGFGFGCAAFCFFGGGFEGAE5C9=BFDF;A=:>FFFDE>?B28>EADCD8ECF<@EFFFEFE?FFE
@M00200:205:000000000-AKKM3:1:1101:10473:7369 2:N:0:1
TACTCGGGTATCTAATCCCGTTTGCTACCCTGGCTTTCGTGCCTCAGCGTCAGTAGAGACCCAGTAAGCCGCCTTCGCCACCGGTGTTCCTTAGGATATCAACGCATTTCACCGCTCCACCCTAAGTTCCGCTTACCTCTGTCTCACTCAAGCACAGCAGTATCGAAAGCAGTTCCTCAGTTAAGCTGAGGTATTTCACTCCCGACTTGCTGCCCCGCCTACGCACCCTTTAAACCCAATACTGACAAGCT
+
CCCCCGGGGGGGGGGGGGGGGGGGGGGGGGGFGGGGGGGGGGGGGGGGGGGGGGGGGGGGGGGGGGGGGGGGGGGGGGGFGGDGGGGGGGGGGGGGGGGGDFFGGDGGGGGGGGGFGGGGGGGG,@FGGGGGGEDGGFGFFGGFGFFDGFCFGGFFFG8?FGEGF5=E>FFFFCFFFFGAGEGFFGFFAFCFFGGGF@CEFFFAFFFAEE=E*)6=AGFFFD=A2C:C*;@<)7@;ED(6@EEC5;<>1()
@M00200:205:000000000-AKKM3:1:1101:13300:7374 2:N:0:1
TACTAGGGTATCTAATCCTGTTCGCTACCCACGCTTTCGCTCCTCAGCGTCAGGTAAGGCCCAGAGAGCCGCCTTCGCCACCGGTGTTCTTCCTGATATCTGCGCATTCCACCGCTACACCAGGAGTTCCGCTCTCCCCTGCCTACCTCTAGTCTGCCCGTATCGGAAGCAGGCTCGGAGTTAAGCTCCGAGTTTTCTCTCCCGACGTGACGAACCGCCTACGAGCCCTTTACACCCAATACTGACAAGA
+
CCCCCGGGGGGGGGGGGGGGGGGGGGGGGGGGGGGGGGGGGGGGGGGGGGGGGGGGGGFGGGGGGGGGGGGGGGGGGGGGGGGGGGGGGGGGGGGGGGGFGGGGGEGGGEGGGGGFGGGGGGEC7BFFGGEDGGGGCFCDFGGFGFGFGFGFE7DFFFG5==CF):>EEGF@?A6AD?DBGD7@FFGFFGEEFG9D8*4>E-:22=>F0170(3EEBGFFFFF@:E)9*55>)6)4/3:3)).4)5))((
@M00200:205:000000000-AKKM3:1:1101:10081:7377 2:N:0:1
TACTCGGGTATCTAATCCTGTTTGCTCCCCACGCTTTCGAGCCTCAGCGTCAGTAATGAGCCAGTGTGTCGCCTTCGCCACTGGTGTTCTTCCGAATATCTACGAATTTCACCTCTACACTCGCAGTTCCACTTACCTCTTCCGGTCTCGAGATCTTCAGTATCGAAGGCAATTCCAGGGTTGAGCCCTGGGCTTTCCCCCCCGACTTAAAGTTCCGCCTACGCGCCCTTTCCACCCAATCCTGACA
+
CCCCCGGGGGGGGGFGGGGGGGGGGGGFGGGGGGGGGGGG<CFGGGGGGGGGDGGGGGGGGGGGGFGFGGGGGGGGGGGDGGGGGGGGGGAFFGDGGGGGGGGGDFGGGGGFGGGFGGCFDCGGF@>FF8=FGGGGGFGEFAFBEFGAFFF+>=FFFG@?FDFDAFCEEFFDFEFFFF+*889CAFC?A?CFFGFF+*43>=B2)8=>/8*8*/?A2<B2,(359EEGCFE)4);3C1:?:B<><?2
@M00200:205:000000000-AKKM3:1:1101:14186:7404 2:N:0:1
TACGAGGGTATCTAATCCCGTTTGCTCCCCACGCTTTCGCTCCTCAGCGTCAGTACCGGCCCAGAGCGCCGCCTTCGCTACGGGTGTTCCTCCCGATCTCTGCGCATTTCACCGCTACACCGGGAATTCCACGCTCCTCTACCGGACTCCAGTCACGGCAGTCTCACGTGGCGCCTCCACGTTGAGCGTGGAGATTTCACACGTGACTTGCCGAACCGCCTACGAGCTCTTTATACCCAGTACTGACA
+
CCCCCGGGGGGGGGGGGGGGGGGGGGGGGGGGGGGGGGGGGGGGGGGGGGGGGGGGGGGGGGGGGGGGGGGGGGGGGGGGGGGGGGGGGGGGGGDEFFFFGGGECGGGGGGGGGGFGGGGGGGGGGGGGGGGGGGGGFGFFGGFG>DFGFGGGGGFDGGFCFBFEFGGAC8@DFFFFFFFE=0CFEGFFGGFF6A7@6:C<E>F04?FBBFBF>>C>GE>B1:@6;:)9?)6><ABF:2<:4456A?8
@M00200:205:000000000-AKKM3:1:1101:26002:7407 2:N:0:1
TACAAGGGTATCTAATCCCGTTTGCTCCCCACGCTTTCGCGCCTCAGCGTCAGTCACCGTCCAGAAGGCCGCCTTCGCCACCGGTGTTCCTCCCGATCTCTACACATTTCACCGCTACACCGGGAATTCCACCTTCCTCTCCGGGACTCAAGAGAAGCAGTTTCGGGCGCCGTTCCTCGGTTGAGCCGAGGGATTTCACACCCGACTTGCCATCCCGCCTACACGCCCTTTATACCCAATACTGACAAGAC
+
CCCCCGGGGGGGGGGGGGGGGGGGGGGGGGGGGGGGGGGGGGGGGGGGGGGGGGGGGGGGGGGGGGGGGGGGGGGGGGGGGGGGGGGGGGGGGGGGGGGGGGGGGFGGGGGGGGGEGGGGGGGGGGGGGGGGGGGFGFGFFDGFGFGDGF69FCDCFGFAEFFGFDGCEC?>EFFFFFGFGG:CFFC>EGGE3;6CFFGFF019;>;(4)44::EFBGD?(3()4::CD*4<2-64A2(40:A<2:>)4<(
@M00200:205:000000000-AKKM3:1:1101:13037:7409 2:N:0:1
TACTGGGGTATCTAATCCTGTTTGATCCCCACGCTGTCGCGCCTCAGTGTCAGTACTCGTCCAGAGGGCCGCCTTCGCCACCGGTGTTCCTCCTGATATCTACGCATTTCACCGCTACACCAGGAATTCCACCCTCCTCTCCGGTACTCTAGCCCATCAGTATCCGGCGCACTTCCCCAGTTGAGCCAGGGGCTTTCACACCGAACTTAACGGGCCACCTACGCGCCCTTTAAACCCAATACTGCCAAGAC
+
CCCCCGGGGGGGGGGGGGFGGGGGFGGGGGGGGGGGGGGGGGGGGGGFGGGGGGGGGGDEGGGGGEF>FGGGGGDGGGGEEFCE:CGGGGGGGCFEFCFFGGGGGGDGGGGGGGGEDGGGGFFDDEEGGF=4DGGGG5=9DEEBGAGFGFFDDFGF?FG5:+2CEEDG9EBFEFFFFFGAFGGDFFGA977A>EFFFCGFFF>0:>(;A)7<(6EG@GFFFF?>1EFG35)5):<?GF0()).-)(.),1(
@M00200:205:000000000-AKKM3:1:1101:7466:7424 2:N:0:1
TACGCGGGTATCTAATCCTGTTCGCTCCCCATGCTTTCGCTCCTCAGCGTCAGTTAATGCCCAGAGACCTGCCTTCGCCATCGGTGTTCCTCCTGATATCTGCGCATTTCACCGCTACACCAGGAATTCCAGTCTCCCCTACATCACTCTAGTCTGCCCGTACCCCCCGCAGATCCGGAGTTGAGCCCCGGACTTTCACGGCAGACGCGACCAACCGCCTACGAGCTCCTTAAAACCAATACTGACAAGA
+
BCCCCGGGGGGGGGGGGGGGGGGGGGGGGGGGGGGGGGGGGGGGGGGGGGGGGGGGGGGGGGGGGGGGGGFGGGGGGGGGGGGGGGGGGGGGGGGGGGCFGGGGGGGGFGFGGGGEGGFGFGGDFGGGGGGGGGGGGFG<FGGFGFGFGFD+@DFFFGGBEGDG=*3:*@BFFFFFFFC5CCF99ACA>CC??C6;A)23(69>?1(:696(4:EEBC>46:2.-:5>*24.6))3;3(522)-6()-(4
@M00200:205:000000000-AKKM3:1:1101:11512:7436 2:N:0:1
TACTGGGGTATCTAATCCTGTTCGCTCCCCACGCTTTCGCTCCTCAGCGTCAGTTACAGACCAGAGAGTCGCCTTCGCCACTGGTGTTCCTCCACATCTCTACGCATTTCACCGCTACACGTGGAATTCCACTCTCCTCTTCTGCACTCAAGTTCCCCAGTTTCCAATGACCCTCCCCGGTTGAGCCGGGGGCTTTCACATCAGACTTAAGCAACCGCCTGCGAGCCCTTTAACCCCAATACTGACAAGAC
+
CCCCCGFGGEGGGG<FGGGGGGGGGGGGGGGGGGGGGGGGGGGGGGGGGGGGDGGGGGGGGFFFGG<FGGFGGGGGFGFGGGDGF8CFFGGGGGGFFF;FEGFGGGGEAFFGGGGFCFGEEFEEFEGGGGGGGGGGGFGDFFGFGFGFGFFGGGGFFDGFDGFGFFCFBFFBFFF>EEG>>CD+;EFE>79>BGEGFFFECEEE*>EEC3?))/BF@GAD?<BE@CDGG5)).)..2:?(4:BAA>2-4:(
@M00200:205:000000000-AKKM3:1:1101:6366:7450 2:N:0:1
TACGAGGGTATCTAATCCCGTTCGCTCCCCCAGCTTTTGCGTCTCAGCGTTAGGGATGGCCCAGATGACCGCCTTCGCCACTGGCGTTCCTCCCGATATCTACGCATTTCACCGCTACACCGGGAATTCCATCACCCTCTGCCACCCTCAAGCCCGCCAGTCTGGCGCGGCATCCCACGGTTGAGCCGTGGGCTTTCACCCGCCACTTAACAGGCCGCCTACACGCCCTTTAAACACCCTACTGACAAGAC
+
<CCCCGGGEFGEFFFGFFGGGGGGGGGGGGGGDGGGGGCFGGGGGGGGGFFGGGGGGGFGGGGGGGGGGGGGGGGGFGCFGF?FFGGGGGGGFGGECFEGGGGDF+@FGGFFF88BGGEGFGGGGGGFGGGFFGGEDFCDFGGF8DD=D6FCFGGBDGDB:CCCBFC8*;@@DFFFF;<)=?);)>F3:D78FGGGF?9)3((69?79<)69ABFGFGB(-34)(*.1/24>)<>)2(20:?B?90,)(4(
@M00200:205:000000000-AKKM3:1:1101:24280:7452 2:N:0:1
TACTGGGGTATCTAATCCTGTTTGATCCCCACGCTTTCGTGCCTCAGTGTCAATATTCGTGTAGCCAGCTGCCTTCGCAATTGGTGTTCTATGTCATATCTAAGCATTTCACCGCTACATGACATATTCCGCTAACCTCCACGGTATTCAAGACTGATAGTATCAATGGCAGTTCCCAAGTTAAGCTCGGGGATTTCACCACTGACTTACCAACCCACCTACGCACCCTTTACACCCAATACTGACAAGA
+
CCCCCGGGGGGGGGGGGGGGGGGGGGGGGGGGGGGGGGGGGGGGGGGGGGGGGGGGGGGGGGGGGGGGGGGGGGGGGGGGGGGGGGGGGGGGGGGGGGFGGGGGGGGGGGGGGGGFGGGGGGGGGGGFGGGGGGGGGFGDFGGFG?F7FFFFGGGFFGGFGGFGFFGGFGFFFF?FFF?DFGDFFFCFEGGBEGFCFFGBE=5@6@=CEFBCFAG557<@E@9BDC5CC*666*0(*59BE=8@?BF=(>
@M00200:205:000000000-AKKM3:1:1101:22256:7480 2:N:0:1
TACGGGGGTATCTAATCCTGTTTGCTCCCCACGCTTTCGAGCCTCAGCGTCAGTAATGGACCAGTATGTCGCCTTCGCCACTGGTGTTCTTCCGAATATCTACGAATTTCACCTCTACACTCGGAGTTCCACATACCTCTTCCATACTCAAGATAGCCAGTATCAAAGGCACTTCCAAGGTTGAGCCCTGGGCTTTCACCTCTGACTAAACTATCCGCCTACGCTCCCTTTAATCCCAGTACTGACACGAC
+
CCCCCGGDEGGGGGGGGGGGGGGGGGGGGGGGGGGGGGGGGGGGGGGGGFEGGGGGGGGGGGGGGGGGGGFGGGGGGGGGGGGGGGGGGGGGGGGGGGGGGGGG7DGGGCDFAFGFGGGGGGGEC@48EFFGGGGGFFGDF9ADFFGDFFFFFGGBF,=DFFDDEFGGDGB59CA8BC69@EFFFDFFFG>FFGGG5EGB54<=EE:A6BFFE<C@A>BDFF=EFGFGGC3)9)/.<335C>?5?;@4(6(
@M00200:205:000000000-AKKM3:1:1101:27109:7484 2:N:0:1
TACGCGGGTATCTAATCCTGTTTGCTCCCCACGCTGTCGCGCCTCAGTGTCAGCAACGGCCCAGCAGAACGCCTTCGCCACTGGTGTTCTTCCCGATATCTACGCATTCCACCGCTACACCGGGAATTCCATCTGCCCCTACCGTGCTCGAGCCCGGCAGTCTGACCGGCAGCCCCGGAGTTGAGCCCCGGGATTTCACCAGCCACTTACCGAGCCACCTACGCGCCCTTTATACCCAATCATGCCACGA
+
CCCCCGGGGGGGGGGGGGGGGGGGGGFGGGGGGGEGGGGG+FFCGFGGGGGGGGGGGGGGGDFGGG?FGGGDGGGGGDGGGGGGGGGGGCFGEFGEGGGGGFGGGGGGG;CFFGD>DFGCF8BCC=DGGGGGGGFF=DGB5FG*@CGBGBGCBDFB?EC?DGFGEFGG>CBFFF5BEFD)4*++;@E):DE5)2:CB<73336????2<AF?<BGE0CF1571)3?@D)22446<2@)((,)6<))5)((
@M00200:205:000000000-AKKM3:1:1101:7425:7501 2:N:0:1
TACCAGGGTATCTAATCCTGTTCGCTCCCCACGCTTTCGCGTCTCAGCGTCAGTACCGTCCCAGAGAGCTGCCTTCGCCATTGGTGTTCTTCCTGATATCTGCGCATTTCACCGCTACACCAGGAATTCCACTCTCCTCTTCCGGACTCTAGCCGTGCGGTTTCTGTCGACGTCTGGAGGTTGAGCCTCCAGTTTTCACAACAGACTTGCTCGGCCGCCTACACGCGCTTTAAACCCAATACTGACACGAC
+
CCCCCGGGGGGGGGGGGGGGGGGGGGGGGGGGGGGGGGGGGGGGGGGGGGGGGGGGGGGGGGGGGGDGGGGGGGGGGGGGGGGGGGGGGGGGGGGGGGEGFGGGGGGGGGGGGGGEGGGGGGGGGGGGGDFGGGGGGFGFFGGFG>GBGFG?DGGF5CD>EGDFEFGGF+<=@=>C6C7>FFGGFGCAF>FFFFFFFCG4.4@B9B)738*8928C>DD;?;EF088C/7?<22<?C:0:>?A)-5?)49(
@M00200:205:000000000-AKKM3:1:1101:20315:7512 2:N:0:1
TACTAGGGTATCTAATCCTGTTTGCTCCCCACGCTGTCGCGCCTCAGCGTCAGCACGGGGACAGATTGCTCTGCCCCCTTCCGGCCCAGCAGACCGCCTTCGCCACCGGTGTTCTTCCGGATCTCTACGCATTCCACCGCTACACCCGGAATTCCGTCTGCCCCTACCGTGCTCCAGCCCAACAGTCGCCCGCGCCGATCCGGGGTTGAGCCCCGGACTTTCACGCAAGCCTTATCCAGCCGCCTACGCGC
+
CCCCCGGGGGGGGGGGGGGGGGGGGGGGGGGGGGGGGGGGDGGGGGGGGGGGGGGGGGDFGGGFGGGGGGGGGGGAFGGGGGEEDGGGGGGGGGGGGGGGGFGGGGGGGGGGGGGFGGGGGGGGGGFGFGGGGGGGGFEAEGGFGFGFDBCGGGGFFGGFGGFGB>GGFGFDFEFFAFGFFGGFFGGADGG:>*CDF67>FFFF>F(4::?FFFGG0<88<BF@?FBG)9?BF2)4+-,8?FF6<<:(3(3
@M00200:205:000000000-AKKM3:1:1101:14251:7515 2:N:0:1
TACTAGGGTATCTAATCCGGTTCGCTCCCCACGCTTTCGCGCCTCAGCGTCAGGACAGGCCCAGCCGGCCGCCTTCGCCACGGGTGTTCCTCCCGATCTCTACGCATTTCACCACTACACCGGGAATTCCACCGGCCTCTGCCTGCCTCCAGTCCGCCAGTCTCCAACGCCCTCTCCCAGGTGAGCCGGGAGCTTTCACGCCGGACTTAGCGAACCGCCTGCGCGCGCTTTAAACCCAATACTGCCA
+
CCCCCGGGGGGGGGGGGGGGGGGGGGGGGGGGGGGGGGGGGGGGGGGGGGGGGGGGGGGGGGGGGGGGGGGGGGGGGGGGGGCCFGGGGGGGGGEGGGGGGGGGGGGGGGGGGGGFGGGGGGG7=BFGGGGGGGGGGFGFFGGFGFFEGFG5FFGDD>9@GFEGFF4@;EEFB>)AFFG)4C*;=FGBA7*:>FC>FCC7??>F09(<<2>>;0:C0>><BF0B>EEG)12A)628E::B>?252()
@M00200:205:000000000-AKKM3:1:1101:5985:7523 2:N:0:1
TACGCGGGTATCTAATCCTGTTTGCTACCCACGCTTTCGCGTCTCAGTGTCAGTAATCGTCCAGATGGCCGCCTTCGCCACAGGTGTTCCTCCCGATATCTACGAATTTCACCTCTACACCGGGAATTCCGCCATCCCCTCCGACACTCAAGCACTGCAGTATCAGATGCACTTCCTCGGTTGAGCCGAGGGCTTTCACATCCGACTTACAGCGCCACCTACACGCGCTTTAAACCCAATACTGACA
+
CCCCCGGGGGGGGGGGGGGGGGGGGGGCGGGGGGGGGGGGGGGGGGGGGGGGGGGGGGGGGGGFGGGFGGGGGGGGGGGGGGGGGGFCGFGGGGDFGGGCGGGGGGG7EEGGGGFDFGGFGGGGGGGGGFGGDGD8@D?DDEE5CBGFGFGGGGGFFFG5EFEGE6DFC;A=C8CFFFG4F5DDFF?)?CEEFGCC=CECF;;26990C>A@@(:8(9>7::?78?3CC*<2<9<(;23728><>:?
@M00200:205:000000000-AKKM3:1:1101:14472:7529 2:N:0:1
TACGGGGGTATCTAATCCTGTTTGATCCCCACACTTTCGTGCCTCAGCGTCAGTTAGACTCTAGTAAGCTGTCTACACTATCGGTGTTCTTGACGATATCTAAGCATTTCACCGCTACACCGTCAATTCCGCCTACCTCGAGTCCACTCAAGCCCATCAGTATCAATCCCACCCTCCCGGTTAAGCCGGGATATTTCAGAACTGACTTAATGGGCCGCCTACGCACCCTTTAAGCCCAATACTGACA
+
CCCCCGGGGGGGGGGGGGGGGGGGGGGGGGGGGGGGGGGGGGGGGGGGGGGGGGGGGGGGGGGGGGGGGGGGGGGFGGGGGGGGGGGGGGGGGGGFGGGGGGGGGGGGGGGGGGGFGGGGG>FGFGGGGGGGGGGGFFG>ADEDGFGFGFGGGGGFFGGFG7DFFFGGBDBDFAFF>DD5FCGD>FDEDG5@FGFFFFGFFFFF9BEFE4@E4:CC=DE0(6@F@GFDCF=C?996B@FFFFF99?<
@M00200:205:000000000-AKKM3:1:1101:3983:7549 2:N:0:1
TACGCGGGTATCTAATCCTGTTTGATCCCCACGCTTTCGTGCCTCAGCGTCAATAATACCATAGTAAGCTGCCTTCGCAATCGGTGTTCTGTGACATATCTATGCATTTCACCGCTACTTGTCACATTCCGCCTACCTCTAGTATATTCAAGCTCATCAGTATCAAAGGCACTGCGATGGTTGAGCCACCGTCTTTCACCCCTGACTTAATAAGCCGCCTACGCACCCTTTATACCCAATACTGACACGAT
+
CCCCCGGGGGGGGGGGGGGGGGGGGFGGGGGGGGGGGGGGGGGGGGGGGGGGGGGGGGGGGGGGGGGGGGGGFGGGGGGGGGGGGGGGGGGGGGGGGFGGGGGGGGGGGGGGGGGFGGGGGGGDGGGFGGGEDGD@FFGF5DF+@FGE?=;9===DFGC6==CFE7?DBGFDDEFD5DC?FGCF5A19?FEFEGGFFACECA>BFC8A*:EC<EDDADDF@=DEDEEGGC6@EF?CF8(,/;EE.(7)60(
@M00200:205:000000000-AKKM3:1:1101:8165:7556 2:N:0:1
TACGCGGGTATCTAATCCTGTTTGCTCCCCACGCTGTCGCGCCTCAGCGTCAGCAACAGCCCAGCAGGCCGCCTTCGCCACTGATGTTCTTCCCGATCTCTACGCATTCCACCGCTACACCGGGAATTCCACCTGCCTCTACTGTGCTCGAGCCTGACAGTTTAGAAGGCAGCCCTGAGGTTAGGCCTCAGGATTTCACCCCCTACTTATCAGGCCGCCTACGCGCCCTTTAAACCCAGTACTGACCAGA
+
CCCCCGGGGGGGGGFGGGGGGGGGGGGGGGGGDGGGGGGGGGGGGGGGGGGGGGGGGGGGGGGGGGGGGGGGGGGGGGGGGGG<FFFGGGGGGGGGGGGGGGGGGGGGGGGGGEGFGGGFGGGGGGFGGGGGGGGGGFG@FGGFGFFEFEGDGGGAFGGFFCAG@FFGFFFAEBEAFFFFGFFGFGGFFGGFFGGG8CFAD>F9;7EC3?>EEFD=(:A7(.(76EEG99:4<432C3245AAA<>(304
@M00200:205:000000000-AKKM3:1:1101:8425:7565 2:N:0:1
TACTGGGGTATCTAATCCTGTTCGCTCCCCACGCTTTCGCGCCTTAGCGTCAGTACCGTCCCAGCGAGCTGCCTTCGCCATTGGTGTTCCTCCTGATATCTGCGCATTTCACCGCTACACCAGGAATTCCACTCGCCTCTTCCGGACTCTAGCCCGACAGTATCCGCCGGCATCCAAGGGTTGAGCCCTTGACTTTCACAGCGGACTTACCGGACCGCCTACGCGCTCTTTAAACCCAATACTGACAAGA
+
CCCCCGGGGGGGGGGGGGGGGGGGGGGGGGGGGGGGGGEGGGGGGGGGGGGGGGGGGGFGGGGGGGGGGGGGGGGGFEGGGGGGGGFGFGGGGGGGGGGGGGGEGGGGGFGGGGGFGGGGGFCEFGGGGDEGGGGDEFGFFFGFGBDAGFGDFGDAAEGFGGFG7AFEBGABFFFFFF49CFDG;FGFFGGFFGDFACFEEFB>09BFEF@<>@GDFGF6::2318)9CDBFF<>:E:((,5).<B?D08
@M00200:205:000000000-AKKM3:1:1101:16490:7589 2:N:0:1
TACAGGGGTATCTAATCCTGTTTGCTCCCCACGCTTTCGCGTCTCAGCGTCAGTACCGTCCTAGAGAGCTGCTTTCGCCATAGGTGTTCTTCCTGCTATCTGCGCATTTCACCGCTACACCAGGAATTCCACTCTCCTCTTCCGGACTCTAGCCAGCTGGTTTCCGATGACATTTCGAGGTTGAGCCTCTACTTTTCACACCGTACCTACCTGGCCGCCTACACGCTCTTTAATCCCAGTATTGACAAGC
+
C@CCCGGGEGGGGGGGFGGGFFG<,CFGGGFG7@CFGGGGE@+8FFAGGGGC@FGGGGGGG,,,C6,BFC8FEF;=CF7:FE,,<CEFGCFGGGG,A?;,DE,CG8@CAF9EFCCDDCFGG+,+D8FDF,3=3A=EF5,5+,@*+*=5=DFD,0+@536*@=)BD>+=5,0D9*?+*9A>CFGG68F9F*,+?,55<*@*)8A/)/<EF247*->=()20(066(8.5**/)7))1>)44.)17))))((
@M00200:205:000000000-AKKM3:1:1101:27800:7620 2:N:0:1
TACAAGGGTATCTAATCCTGTTCGCTCCCCCAGCTTTCGCTCCTCAGCGTCAGGACAGGCCCAGAGAGCCGCCTTCGCCACCGGTGTTCCTCCTGATATCTGCGCATTTCACCGCTACACCAGGAATTCCACTCTCCCCTACCTGCCTCTAGCCGAGCAGTATCGAACGACTCCCCACGGTTGAGCCGTGGTATTTCACGTCCGACTTGCACGGCCGCCTACGAGCTCTTTATACCCAATACTGACAAGA
+
CCCCCGGGGGGGGGGGGGGGGGGGGGGGGGGGGGGGGGGGGGGGGGGGGGGGGGGGGGGGGGGGGGGGGGGGGGGGGCGGGGGGGGGGGFGFFFGGGC;FGGGGGGFGGGGGGGGFGGGGGGGGFEFFGD8FGGDCFFGFFFGFGBFBGFGCGGGBFGGFCFEGF*AFBGFFFFFAFBDDFGDFFG?>?D58+4BFFEFBBBF>263;EF=@;FGGFGF028078539?7<<))66@?:?07A))5<47?
@M00200:205:000000000-AKKM3:1:1101:3734:7637 2:N:0:1
TACGGGGGTATCTAATCCCGTTTGCTCCCCTAGCTTTCGCACCTCAGCGTCAGTTGCAGACCAGAGAGTCGCTTTCGCCGCCGGCGTTCCTCCAGATATCTACGCATTTCACCGCTCCACCTGGAATTCCACTCTCCCCTCCTGCACTCAAGTCAAGTAGTATCCAATGCAGTTCCCCAGTCCGGCCGGGGGATTTCACACTGGACTTGCTCAACCGCCTACTTGCCCCTTATACCCAATACTCACAAGA
+
C8CCCGGGE@FCC<FF66C@EG@BE@CCCFFFEC9@CEFGCCFGF,CEGGGGGGGGGGFFCFGDFGF7@@FFG,AAFCB=:F+>F@>EFGGFFF,A,?D;,@C?CC::EF;BB6EDGG,>=3D8FGGGGEEG9@FF1AE@>E7*@AF50*,;E8C+35++7?A<7+3<94+*36+B/*0*5,3/5:E4)3:8)2=7F<7<,8>0(.3)5<A<F<E;2DD0?:)*69)7*1(5-4-)33,8)4)).(,.(.
@M00200:205:000000000-AKKM3:1:1101:6288:7642 2:N:0:1
TACTAGGGTATCTAATCCTGTTCGCTCCCCACGCTTTCGCTCCTCAGCGTCAGTAACGGCCCAGCGACCTGCCTTCGCCATTGGTGTTCTTCCCGATATCTACACATTCCACCGTTACACCGGGAATTCCAGTCTCCCCTACCGCACTCAAGCCCGCCCGTACCCGGCGCGGATCCACCGTTAAGCGATGGGCTTTCACACCGGACGCGACGAACCGCCTACCAGCCCTTTACACCCAATACTGACAAGA
+
CCCC8FGGGGGGGGGGGG<FGGGGGGFGGGGGGGGGGGGCBFGGGGGGGGGGGGG9FGCGGGGG?FFFGGGGGGGGGGGFG<FGF<FGGFGG,EF:FGGGGGGDGGGGFGGGFG4@?FCFG8+8+@BFGGC=?EFG=DEFFGFDG5CBGFFGC6?DFBGFGGDGFDDG4ED2)5?FFF<>FE596C:>5C5)5A:;;CGC@D>916996(1,4(::>DBB?B(/,;:D*90:42<2C:(..4))-.,)2,
@M00200:205:000000000-AKKM3:1:1101:14738:7648 2:N:0:1
TACTAGGGTATCTAATCCTGTTCGCTCCCCACACTTTCGCTCCTCAGCGTCAGGTCATGCCCAGAGAACCGCCTTCGCCACCGGTGTTCTTCCAGATATCTACGCATTCCACCGCTACACCTGGAATTCCGTCTCCCCCTGCAATACTCTAGTCGGACAGTTTAGAATGCAGTTCCCAGGTTGAGCCCGGGGCTTTCACATCCTACTTGCCCGACCGCCTGCATGCCCTTTAAACCCAATACTGACA
+
CCCCCGGGGGGGGGGGGGGGGGGGGGGGGGGGGGGGGGGGGGGGGGGGGGGGGGGGGGGGGGGGGFGGGGGGGGGGGGGGGGGEGGGGGFFGGGGCGGGGGGGFGGGGGEGGGGGFGGCGGGGFGGGGGGFGGGGGGFGFFGGFGFGEGFGDGGG5?GG5ED>FF5FGFGFEFFFFFF65FFCF5DG>EGC>EGFGFFGFFFFFFFEE==E3@@GEFDF6618CCGFGFGEFE))3C21;??DBAF2
@M00200:205:000000000-AKKM3:1:1101:11819:7654 2:N:0:1
TACACGGGTATCTAATCCTGTTTGCTCCCCACGCTGTCGCGCCTCAGTGTCAGCAACGGCCCAGCAGAACGCCTTCGCCACTGGTATTCTTCCCGATCTCTACGCATTCCACCGCTACACCGGGAATTCCATCTGCCCCTACCGTGCTCTAGCTCGCCAGTCTGACCGGCAGCCCCGGAGTTGAGCCCCGGGATTTCACCAGCCACTTAACGGGCCACCTACGCGCCCTTTAAACCCAGTACTGACAAGAC
+
CCCCCGGGGGGGGGGGGGGGGGGGGGGGGGGGGGGGGGGGDGGGGGGGGGGGGGGGGGGGGGGGGGGGGGGGGGGGGGGGGGGGGGGGGGGGGGGGGGGGGGGGGGGGGFFGGGGBCG?EGGDGGBFGGGGGGGGGEFFFFGGFGBDDGFG?FGGFFGDFGFEGEFGGFGFFFFFFE:)8CC@GFGGFDDE53CFGFEGFF;?D0:EFF3;;;?GG?GFFFFBFBGFG3C:A4A<(;::BA><D2:)-42(
@M00200:205:000000000-AKKM3:1:1101:16131:7664 2:N:0:1
TACCCGGGTATCTAATCCCCTTCGCTCCCCTAGCTTTCGTATCTCAGCGTCAGAAGAGACCCAGTAAGCCGCTTTCGCCACCGGTGTTCCTGATGATATCAACGCATTTCACCGCTCCACCATCAGTTCCGCTTACCTCTGTCTCCCTCAAGCACTGCAGTATCGGGCGCAATTCCTCGGTTGAGCCGCGGGATTTCACACCCGACTAACAGCGCCGCCTACATACCCTTTAAACCCACTACTGACAAGAC
+
CCCCCGGGGGGGGFGGGGGGGGGGGGGGGGGGGGGGGGGGGGGGGGGGGGGGEFFCGGGG,FGGGGGFGFGGGGGDCEGGCFGGGGGGGGGGAEFGGGGGGGFDGGGGGGGGFGGFGGGFB8>EBCFGGGGGGGDFGFGFFGGFAF?DFFFCGCGBDGG6E9EFFBCGFGFFFFFFFFGAGEGCFFFB4CEFFGFG86C94;71(((:36@3(2BE>DDFBF09)<?C797AA280C<11:FF<97<9:B(
@M00200:205:000000000-AKKM3:1:1101:20558:7681 2:N:0:1
TACACGGGTATCTAATCCGGATCGCTACCCACGCTTTCGCTCCTGAGCGTCAGGACCGGTCCAGGGAGCCGCCTTCGCCACTGGTGTTCCTCCGGATATCTACGCATTCCACCACTACACCCGGAATTCCACTCCCCCCTACCGGCCTCGAGCCGACCAGTATCGCACGACCGCTCCCAGTTGAGCCGGGAGATTTCACGCACGACTTGGCCGGGCCGCCTGCGAGCGCCTTAAGCCCAGTACTGACACG
+
CCCCCGGDGGGGGGGFGFEE7@FGGGGGGGGGDGGGGGGGGGGGGFGGGFGGEGGGGGGGGEFGGDFGGGEGGGGGGGGGGGFCGGGGGGGGGGD:C?DFG;FDFCGFGEFGFGGFGGGFGGGGGEDFFGGGGGGG8ACBFFG>9AD=G>GDEDCBFGGF?CAFFFDG>EA6890:;F<FF++;;CF>5C555*A:=4C??9;>?900-88:;6*:>C53:6?>(/8CG)(384<AG:B(,:<29)527(
@M00200:205:000000000-AKKM3:1:1101:18903:7682 2:N:0:1
TACTAGGGTATCTAATCCTGTTCGCTCCCCACGCTTTCGCTCCTCAGCGTCAGTATCGGCCCAGAGAACCGCCTTCGCCACCGGTGTTCCTCCTGATATCTGCGCATTTCACCGCTACACCAGGAATTCCAGTCTCCCCTGCCGAACTCAAGTCTGCCCGTATCGACCGCAAGCTTGGAGTTAAGCCCCAAGTTTTCACGGCCGACGCGACAAACCGCCTACGAGCTCTTTAAACCCAATACTGACAAGA
+
CCCCCFGGGGGGGGGGGGGGGGGGGGGGGGGGGGGGGGGGGGGGGGGGGGGGGGGGGGEGGGGFFFFGGGGGGGGGGGGGGGGGGGGGGGGGGGGGGGGGGGGGGGGGGGGGGGGEGGGGGGGD@GGGGGGGGGGGGFEDFGGF+@GFGFGGGGGFFFDBEGFGFFGG>E>5>=FFFFD>FEFFFGGFFGGFFGFCB5CDF@F09@@FF09>(8FG>DE113(0-:)9:7>B295(;8272:9:>>))28
@M00200:205:000000000-AKKM3:1:1101:7643:7684 2:N:0:1
TACGCGGGTATCTAATCCTGTTCGCTCCCCTAGCTTTCGCGCCTCAGCGTCAGGACAGGTCCAGAGAGCCGCCTTCGCCACCGGTGTTCCTCCCGATATCTGCGCATTTCACCGCTACACCGGGAATTCCACTCTCCCCTACCTGCCTCGAGCCGTGCAGTACCGGCCGCAGTCCCGCGGTTGAGCCCCGGGATTTCACAACCGACTTGCACGGCCGCCTACGCGCTCTTTATACCCACTCCTCACTAGC
+
CCC@CGGGGGFGGFGGGGGGGGGGGEFGFGGGGGGCEFGGGGGGGGGGGGGGDG8D@FGGGAFGF,CFGGGGGGGGGGGGG=FCFGGGGGGFGGGGEGGGGFGGGGGGGGGGGCGFGGGGGGE@FCGGGGGGGGGGGFG@5DFCFFFEGFG58CD4/:9CFG*==>)*)4)6>FFFEF3:<8<*=FGFBDGB@*69/4?)5?FBFF9,5922:6E:09>:1:1>>G)9*2)).))-<<((,(.(.8)62(
@M00200:205:000000000-AKKM3:1:1101:27800:7700 2:N:0:1
TACCCGGGTATCTAATCCCGTTTGCTCCCCACGCTTTCGCGCCTCAGCGTCAGGAGATGCCCAGAGACCCGCCTTCGCCACCGGTGTTCCTCCCGATCTCTACACATTTCACCGCTACACCGGGAATTCCAGTCTCCTCTGCATCCCTCAAGAATGGCAGTATCGGCCGACGTTCTTCGGTTGAGCCGAAGGATTTCACGACCGACTCGCCATCCCGCCTACGCGCCCTTTCTACCCAATACTGACAAGCT
+
CCCCCGGGGGGGGGGGGGGGGGGGGGGGGGGGGGGGGGGGGGGGGGGGGGGGGGGGFGGGGGGGGGFGGGGGGGGGGGGGGGGGGGGGGGGGGGGGGGGGGGGGGGGGGGGGGGGFGGGGGGGG@CGGGGGGGGC@DDDDFGGFGFGFGFFGFGGFFFGD8DFF5?GGB>>>DFFF6FG4C*DF)::AEGG>F<@FFCF@?>6>@>(20(4<BFG*(9@BB:(.4:>D)98)62:-;?F022<A<:4<?()
@M00200:205:000000000-AKKM3:1:1101:16954:7706 2:N:0:1
TACTAGGGTATCTAATCCCGTTTGCTCCCCTAGCTTTCGCGCCTCAGCGTCAAGAACAGGCCAGGAAGTCGCCTTCGCCACTGGTGTTCCTCCCGATATCTACGCATTTCACCACTACACCGGGAATTCCACTTCCCTCTCCTGCCTTCGAGTCGATCAGTATCGAGTGACCCTCCCCAGTTGAGCCGGGGGCTTTCACACTCGACTTGAACGACCGCCTGCGCGCTCTTTAAACCCAATACTGACAAGAC
+
CCCCCGGGGGGGGGGGGGGDGGGGGGGGGGGGDGGGGGGGEGGGGGGGDGGGGGGGGGGGGGGGGCFFFG:FGGGGCGGGGGFFGGGGGGGGGGGCGGGGGGGGGGGGGGGGGGGFFGGGGGGGG>EGGGGGGGGGGFFDFGGFGFGEGFGFFGGFFFCBGFFGF?FG?FFFFFFFFBFEFCCFAFGA5?CDDGGFFFGFFFF07>@?E3)6=;EEFGF01.(74C>D*:.).)50:(87?8A9)8<-(.(
@M00200:205:000000000-AKKM3:1:1101:13715:7706 2:N:0:1
TACGCGGGTATCTAATCCCGTTTGCTCCCCTGGCTTTCGCTCCTCAGCGTCAATGCCGGTCCAGGATGCCGCCTTCGCCACCGGTATTCCTCCAGATATCTACGCATTTCACCGCTACACCTGGAATTCTGCATCCCTCTCCCGGATTCAAGCCAACCAGTATCAGACGCAGTTCCCAGGTTGAGCCTGGGGATTTCACGTCTGACTTAGTTGGCCGCCTACGAACCCTTTAAACCCAATACTGACA
+
CCCCCGGGGGGGFGFGGFGGGGGGGGGGGGGFGGGGGGEGGGGGGGGGGGGGGGGGGGGGGGGGGGGFGGGGGGGGGGGEGGGGGGGGGGGGGGGGFGGGGGGGGGGGGGGGGGGFGGGGGGGGFGGGGGGGFGF@?FGFF8DBGDDDDFGFCGGFF8DFGFEGEFGGEGFFFFCFFFC>FGGGFG7AFGGEEGGGFEF2@>25CEEE;CFFFFGG9GF@FD38;C5>CF8<ADA?EB?72:AAAFB
@M00200:205:000000000-AKKM3:1:1101:19636:7747 2:N:0:1
TACAAGGGTATCTAATCCCGTTCGCTCCCCTAGCTTTCGCGCCTCAGCGTCAGTGTCGGCCCAGCTACCCGCCTTCGCCACAGGTGTTCCTCTCGATATCTACGCATTTCACCGCTACACCGAGAATTCCAGTAGCCCCTTCCGCACTCTAGCACGACAGTATCAGCTGGCCGCTCCGGGTTAAGCCCGGAGATTTCACAGCTGACTTGTTGCGCCGCCTACGCGCCCTTTACACCCAGTACTGACA
+
CCCCCGGGGGGGGGFGGGGGGGGGDGGGGGGGGGGGGGGGDGGGGGGGGGGGGGGGGGGDGGGFGGCFGFEGGGGGGGGGGGFG6EFGGGGGGGGCFGGGGGGGGGGGGGFGGGDBGGGGGG@ECGGGGGGGFGCGGBEDFGGEGDGFGFGCECDB*:>AFDEGFFGGCFA)95*<B?4?FEFGFGGF;CC4A8FGFFGFF@EEF@373;>DF0BC>GFF07:B;GFGGD>B).4:C81466A94?<
@M00200:205:000000000-AKKM3:1:1101:6844:7747 2:N:0:1
TACTGGGGTATCTAATCCCGTTCGCTCCCCTGGCTTTCGCGCCTCAGCGTCAGAAGAGGTCCAGTCCGTCGCTTTCGCCACCGGCGTTCCTTCCGATATCAACGCATTTCACCGCTCCACCGGAAGTTCCACAGACCCCTACCTCCCTCCAGACGAGCAGTATCCAAGGCAGTTTTCCGGTTAAGCCGAAAGATTTCACCCCGGACTTGCTCACCCGCCTACGCGCCCTTTAAACCCAATACTGCCAAGAC
+
CCCCCGGGGGGGGGGGGEGGGGGGGGGGGGGGGGGGGGGGGGGGGGGGGGGGGGGGGGGFGGGGGGGGGGGGGFGGGGGGGGGGGGGGGGGGGGGGEEGGGGGGGDFGGGGGGGGBDEFGGGGGCEFGGGGGGGGGGFGDFFGFGFG@FFG6FGDFFGGAFDCGEFGGFF4>??FCFFGEGGDGFGGFF45>)=E@+/:<(2(((.64=CE9?ACE>GE?FB:BFGFGG4:2)))1;?F:?F>A).8.:7(
@M00200:205:000000000-AKKM3:1:1101:6903:7752 2:N:0:1
TACAGGGGTATCTAATCCTGTTTGATCCCCACACTTTCGTGCCTCAGCGTCAGTTACAGCCTAGTAAGCTGCCTTCGCTATAGGTGTTCTTGACGATATCTAAGCATTTCACCGCTACACCGTCAATTCCGCCTACCTCATCTGTACTCTAGCCCATCAGTATCAATGCCACCCTCCCGGTTAAGCCGGGATATTTCAGCACTGACTTACTAGGCCGCCTACGCACCCTTTAAACCCAATACTGACAAGAC
+
CCCCCGDCFEGGGGAFGGGGGGEGAFFGGFFGEGGGGGGGFCFGGGFGGGGGGEGEGGGGGGCGGGGGGGCFFGGGEGG>EGGAFGGGGGFDDGGGGEEGGGGGGDEGFFFFAEGFDEGFGGGGDECFFFGGDCDG=;DDDGGDGFF7FFGGG6FFFGFFGDDDDDGFF8+>F=FDEB8?C>DCDFCEE075CCC9CEFE@CFEEFFCE*;*356@);?FDB2:9EEGGD3C*93:7<0;EE35C;@6@((
@M00200:205:000000000-AKKM3:1:1101:25720:7755 2:N:0:1
TACACGGGTATCTAATCCCGTTTGCTCCCCTGGCTTTCGTGTCTCAGCGTCAGCTCATCCCCAGTCGCCTGTTTTCACCTTTGGCGTTCCAAACGATATCTACGCATTTCACCGCTCCACCGTTTGTTCCAGCGACCCCTGAATGGCTCAAGAAACGCAGTATGCCCAGCCGTTCCACGGTTAAGCCGTGGGATTTCACAAGGCACTTACGCTTCCGCCTACACACGCTTTAAACCCAATACTGACAAGA
+
CCCCCGGG@CEFG9,CFFGGGGGGGCEGGGGGFG@E8@EFFFGGGGGGGGECEFEFGGGGDGGGFG7CGG<FFFGGFFCEBFCFGGGGGGGGFGGG7FCFGGGGGG77DGGGGGGFD7@GGGFGGGGGGGGFDEGGGFG9DG8BGFGDFFGGD8?D?EDBC?>FEFGGFG?ABFFAFBG>@@DC;DEEBCEDFFCFAAE6=(>9((5>==9>2@GGD<D0(:EA<CBG*1(//9<@GF1(3844)3847?
@M00200:205:000000000-AKKM3:1:1101:24060:7760 2:N:0:1
TACCGGGGTATCTAATCCTGTTTGCTCCCCACGCTTTCGTGCATGAGTGTCAGTGTTGGCCCAGAAGGCTGCCTTCGCCATCGGTGTTCCTCCACATCTCTACGCATTTCACCGCTACACGTGGAATTCCACCTTCCTCTGCCACACTCTAGCCACGTAGTTTCGAGCGCCATTCCCACGTTAAGCCCGGGGCTTTCACCCTCGACTTGCGCGGCCCCCCGCGCCCCCCTTACGCCCAATCCTGACACCA
+
CCCCCDGGFCFFCFGGGGGFGGGGGGGGGGFGGGDGFGGFFGGCGFGGGGGGGFGGGGGGGGGGGGGGGDEGGGGGG>FFEGGGG@BEGF8FEFGGDGGGGFFFGGGGGGGGGGGFGGGGGGCGGGGGGGGGGGGGGFGFFCFBGF?8DF,?D?6@?EF*@DEFDFFG>6*1@AFFFF7*8,=9;@E*93:?D9CFFE7*)-8/82(5*652,4:C1CB((,(.1*)9)),,53?0C2(.,()..83)((
@M00200:205:000000000-AKKM3:1:1101:24097:7766 2:N:0:1
TACTGGGGTATCTAATCCCGTTTGCTCCCCTGGCTTTCGCGCCTCAGCGTCAGTGTCAGCCCAGCAACCCGTCTTCACCTCAGGTGTTCCTCTTGATATCTACGCATTTCACCGCTACACCAAGAATTCCGATTGCCCCTTCTGCACTCTAGCACATCAGTATCAGCTGACAGTTCCGAGTTAAGCTCGGAGATTTCACAGCTGACTTAATATGCCGCCTACGCGCCCTTTAAACCCAATACTGACA
+
CCCCCGGGGGGGGGGGGGGGGGGGGGGGGGGGGGGGGGGGGGGGGGGGGGGGGGGGGGFGCGGGGGGGGGGGGGGGGFFGGGGGGGFGGGGGGGGGGGGGFGGGGGGGGGGGGGDFGGGGGGGGGGGGGGGGGEGGFFG>FGGFGFGFGFGGGGGFFE+@FGFGFFGGFGFFFDBFBBDFGGGDFGD059:>AFGGFEGE5@B@FFFEEFEFFEGC2CBAAB=D==?C);;3<CE8EFD3@EFCFFF
@M00200:205:000000000-AKKM3:1:1101:27255:7770 2:N:0:1
ACAGGGGTATCTAATCCCGTTTGCTCCCCTGGCTTTCGCTCCTCAGCGTCAATGCCGGTCCAGGATGCCGCCTTCGCCACCGGTATTCCTCCAGATATCTACGCATTTCACTGCTACACCGAGAATTCCAGTCTCCCCTCCGACCCTCGAGCCGGATAGTATCCAATGCCATTTCCGAGTTGAGCCCGGAGATTTCACATCAGACTTACCCAACCCCCTACGCACCCTTTAAACCACATACTGACA
+
CCCCCGEGGGGGG@FGGGGGGGGFGG@FGGGGGGCFGDGEGGGGFGGGGGGDFEFGGGGGGGGEFGGGGGGGGGFCGCFGFGDGGFGGFGFGGG?FGGGGGFGGGGFGGGGGGGGFGGFFCDE7FFFGGGFGGDEF?>,5@GGFGFGDD5+CGDD?DGGFGFEG;5CCC@CEA7B?@B>?>,CCA,=?DGGAFG9:CCGC5B380>56>(>38;5*;3)6?(1)488**69CB<7(*())4-)675
@M00200:205:000000000-AKKM3:1:1101:17609:7774 2:N:0:1
TACTGGGGTATCTAATCCCGTTCGCTCCCCCAGCTTTCGCGAATCAGTGTCAGGGATGGCCCAGGTGACCGCCTTCGCCACTGGCGTTCCTCCCGATATCTACGCATTTCACCGCTACACCGGGAATTCCATCACCCTCTGCCACCCTCAAGCCCGCCAGTCTGGCGCGACCTCTCACAGTTGAGCTGTGAGCTTTCACACGCCACTTAACAGGCCACCTACTCGCGCTTTAAACTCAGTACTGACACGAT
+
CCCCCGGGGGGGGGGGGFGGGGGGGGGGGGFGEGGGGGGG@FEGEGGGGGGGGGGGGGGGGGGGGG@FGGGGGGGGGGGEGGGGGGGGGGGGGGDFGEEGGGGFGGGGGGGGGGGFGGFGGEGDEGGGGGGGGGGGGFFDFCGFGFGFGFG9EFG>DGGB?CEG:C>EAEE>4>FFA=CAF9+C4C@FF47:6CFFFFF?;@BF6?EE3;9?A(8C1<F:0:?FBC@G37?F242)342<)6<)).4)(((
@M00200:205:000000000-AKKM3:1:1101:19805:7776 2:N:0:1
TACGGGGGTATCTAATCCCGTTCGCTACCCTGGCTTTCGTGCCTCAGCGTCAATGCATCCCCAGCAGCCTGCTTTCGCCGTTGGCGTTCCTGACGATATCTACGCATTTCACCGCTCCACCGTCAGTTCCAGCTGCCCCTAGATGATTCAAGCTCCCCAGTATGCCAAGCAATTCCTCGGTTGAGCCGAGGGCTTTCACAAAGCACTTGAAGAGCCGCCTACGCACGCTTTAAACCCAATACTGACA
+
CCCCCGGGGGGGGGGGGGGGGGGGGGGGGGGGGGGGGGGGGGGGGGGGGGGGGGGGGGGGGGGGGGGGGGGGGFGGGGGDGGGFGGGGGGGGGGGCCFEGGGGGGGGGGGGGGGDBDFGGGDGGCEGGGGGGGFGFEDFFFGDFGFFDGFG9CGGFFGGFGGFCA5CGFGFEFF8FFFDAGGGG>FFA>7EEDGGGFEGFF?@;13@E<EEFF1BE9DFDD@F:1?@DCD:B<<43C<(:?046<BF
@M00200:205:000000000-AKKM3:1:1101:11565:7789 2:N:0:1
TACAAGGGTATCTAATCCTGTTTGCTCCCCACGCTTTCGCGGATGAGTGTCAGAACCGGCCCAGCGAGCCGCCTTCGCCACAGGTGTTCTTCCTGATATCTACGCATTCCACCGCTACACCAGGAATTCCACTCGCCTCTACCGGTCTCTAGTCGTCCAGTATCCTCTGCACATCCGGAGTTGAGCCCCGGGATTTCACAAAGGCCTTAAATGACCACCTGCCCGCGCTTTAAACCCAATACTGACAAGAC
+
CCCCCGGGGGGGGGGGGGGGGGGGGGGGGGGGGGGGGGGG>CEGGFGGFGGGFGGGGGGGFGGFGGGGGGEGGGGGFGGGGGCFGGGGGGGGGGF?E?FGGGGGGGGGGFEGGGGFGGGGGGGGEFDFFFFGGGGGGFGFFFGFGFGFGF7CGGCCFGGFGGFGFFGGFGFEFFFF5?79FFGDFGFFFD5B;E6FCEGE@D88(6;;.;7?EFGGFGB;@;DA3?:373:AA<A:8?(4>?BA97?2:?(
@M00200:205:000000000-AKKM3:1:1101:24772:7789 2:N:0:1
TACTAGGGTATCTAATCCTGTTTGCTCCCCACGCTTTCGTGCATGAGCGTCAGTGTTGGCCCAGAAGGCTGCCTTCGCCATCGGTGTTCCTCCACATCTCTACGCATTTCACCGCTACACGTGGAATTCCACCTTCCTCTGCCACACTCTAGCCACGTAGTTTCGAGCGCAATTCCCAAGTTAAGCCCGGGGATTTCACACTCGACATGCGCGGCCACCTGCGCACACTTTAAGCCCAATACTGACAAGA
+
CCCCCGGGGGGGGGGGGGGGGGGGGGGGGGGGGGGGGGGGGGGGGDDGGGGGGGGGGGFGGGGGGGGGGGGGGGGGGGGGGGGGGGGGGGGGGGGGGGGGFFGFEGGGGGGGGGGF>FFGGGGEGFGGGGFGGGGFGFGEFGGFGFGFGFGGGGGFFGGBGGDC5DCDBGFFFFFFFFCFGGGG?EFFFGGEFEFGFFGF@=D45@>@:=29@BGC9FFFEF2:@G>CC7=359>:E3187?A2)4)502
@M00200:205:000000000-AKKM3:1:1101:8749:7815 2:N:0:1
TACTGGGGTATCTAATCCCGTTTGCTCCCCACGCTTTCGCGCCTCAGCGTCAGTCACCGTCCAGAAGGCCGCCTTCGCCACCGGTGTTCCTCCCGATCTCTACACATTTCACCGCTACACCGGGAATTCCACCTTCCTCTCCGGGACTCAAGAGAAGCAGTTTCGGGCGCCGTTCCTCGGTTGAGCCGAGGGATTTCACACCCGACTTGCCTCCCCGCCTACGCGCCCTTTATACCCAATACTGACA
+
CCCCCGGGGGGGGGGGGGGGGG8FGGGGGGGGGGGGGGGGDGGGGGGGGGGEEGGGGGGGGGGGECFGGGGGGGGFFGEGGGGGGGGGGGGGGGG>FCFFGGGGGGGGGGGGGGGFGGFGGGB>:EGGGGGGGGGGGFGFFGGEGBDCGFDF,;?FFGGFGGFCD>DGBGFBA9FFFFGDFGG;AFFDAGE)8=FGF?C?@F>>F;>FFF>AD:CE;CEF?B?BBGFG<>)):<<2C)3::?2)).)
@M00200:205:000000000-AKKM3:1:1101:15074:7816 2:N:0:1
TACCAGGGTATCTAATCCCGTTTGCTCCCCTAGCTTTCGCGCCTCAGCGTCAGAAAAGATCCAGCGAGCCGCCTTCGCCACCGGAGTTCCTAATGATATCAACGCATTTCACCGCTCCACCATTAGTTCCGCTCGCCCCTATCTCCCTCGAGGCCGTCAGTATCTGAGGCAGTTCCGCGGTTGAGCCGCGGGATTTCACCCCTGACTTGTCGGACCGCCTACGCGCCCTTTAAACCCAATACTGACA
+
CCCCCGGGGGGGGGGGGGGGGGGGGGGGGGGGGGGGGGGGDGGGGGGGGGGG@EGGGGFDGGGFGCFBFGDDGGGGGGGGGGGE:FFGGGGGCGGGFGFGFAFGGGGGGGGGGGGFGGGGGGDGCFFGGAEGGGGGGDEFFGGFGFGFGF6=CDGEDGG>FGEG=FFAFGF5AEFFBFD4<=DF;EG>DCE>:=FCFEFE;;FFBBFFFAFF03CC>GF??F<>>EFGCD:>)<A:C28(.:<):7)
@M00200:205:000000000-AKKM3:1:1101:27607:7816 2:N:0:1
TACCAGGGTATCTAATCCTGTTTGATCCCCACACTTTCGTGCCTCAGCGTCAGTTATAGCCTAGTAAGCTGTCTACACTATCGGTGTTCTTGACGATATCTAAGCATTTCACCGCTACACCGTCAATTCCGCCTACCTCGACTATACTCAAGCCCTGCAGTATCAATGCCACCCCTCTAGTTAAGCTAGAGTATTTCAGCACTGACTTATAAGGCCGCCTACGCACCCTTTATACTCAGTACTGACA
+
CCCCCGGGGGGGGGGGGGGGFGGGGGGGGGGGGGGGGGGGGGGGGGGGGGGGGGGGGGFGGGGGGGGGGGGGGGGGGGGGGGDGGGGGFGGGGGEEDGGGGGGFGGGGFGGGGGGFGGGFEEGGCEGCGGDGDGGGGFGDDGGFFBFFGFGCGFGFFGGFGGFGFFGFFFFFFAEFEFFFGFC9+@EFFFGFFGFGFCFEFFFEFE@EFFFC;@FGADF===AEAGEGC9@CFFF*,/.//8CE?E3
@M00200:205:000000000-AKKM3:1:1101:4938:7903 2:N:0:1
TACGCGGGTATCTAATCCTGTTTGCTCCCCACGCTTTCGCGCCTCAGCGTCAGTACCGGTCCAGTGAGCCGCCTTCGCCACTGGTGTTCCTCCCAATATCTACGCATTCCACCGCTACACTGGGAATTCCACTCACCTCTCCCGGTCTCAAGCCATGCAGTCTGGCCGGCAGTTCCTCGGTTAAGCCGAGGGCTTTCACCCGCCACTTGCAAGGCCGCCTACGCGCCCTTTAAATCCACTTCTGACAAGA
+
A<<CCCGECC@FFE@F<F<<CC@6,CEGFEF:@@F,CB@@EC@EGG?8FCGGD<FEGD:7@FG8FE,,6B+FGGGFDFBFEG8,C,B+AEGC,FGB,54C;F,=:+8F;C,CFE6?GGFF>?FFFCEDGGA8+,63=:FDF8,?>36:F7;799+0*@68@:*+)97**5*7*>CFFF4*>/7+=C,/)):>)2:CBF9)8969(664744?33>:1DB:1:0:9=5DCD?F>))6:)(.).:)).)4(2
@M00200:205:000000000-AKKM3:1:1101:14442:7921 2:N:0:1
TACGAGGGTATCTAATCCCGTTCGCTCCCCTGGCTTTCGCGTCTCAGCGTCAGCCGACGTCCAGGAACTCGCTTTCGCCACGGGCGTTCCTTCCGATCTCAACGCATTTCACCGCTCCACCGGAAGTTCCAGTTCCCCCTACGTCGCTCCAGGCCGGTCGTATCGGCGCCCCTTCCCCGGTTGAGCCGGGGGATTTCAGCGGCCGCCGCACCGACCCGCCTACACGCACTTTATGCCCAGTACTGCCC
+
CCCCCGGGGGGGGGGGGGGGGGGGGGGGGGGGGGGGGGGGGGGGGGGGGGGEEGGGGGGGGGGGGGGGGGGGGFGGGGGGGGFCFGGGGGGGGGEGGGFGGGGGGGGGEFFGGGG>GFFGFEC=:@E9FGFCFFFEGFCAFGGFGFG5C5,;6DDFFED>EGDGFFG5>EFF:@FFFFG)13)96CGDFDCB7E?FF2<<B>FF;0;>94>1(-CE67>1:3:/8/;)932A<592C103,5A)4),(
@M00200:205:000000000-AKKM3:1:1101:13671:7928 2:N:0:1
TACTCGGGTATCTAATCCTGTTTGCTCCCCACGCTTTCGCGTCTCAGCGTCAGTACCGTCCCAGCGAGCTGCCTTCGCCGTTGTTGTTCCTCCCGATCTCAGCGCATCTCTCCGCCACACCGGGAATCCCACTCGCCCCTTCCGGACTCTAGTCCGGCAGTACTGACCGGCATCCCCGGGTTGCGCCCTCGACTTTCACCGCCGACCTCCCGGACCGCCATCCCCGGCCCTAATCTCCAAACTGCCCACAC
+
C,C8AFCBGEFFGGGGGGF@FFGCFEGGGGGGCFGFGE@CCGGGGGFF:FFFDGA<F@FFF,E@F:C@@F@DGGGG7FG+@F,79ECFGG=F:F778+,,49B+++6+44,:4+@*0B8BEE++63,27,,@?=F7+*6);EC*1:;89+,57+?**53*1=*+*+*1/:;(85;A4)).1;)*./AB>*/)./*:8)<),49(1((-.(,((-2:(17((.()-2.)))-(().)0.-(.()),.,4(,(
@M00200:205:000000000-AKKM3:1:1101:5920:7952 2:N:0:1
TACTAGGGTATCTAATCCTGTTTGCTCCCCACGCTTTCGTGCATGAGCGTCAGTGTTGGCCCAGAAGGCTGCCTTCGCCATCGGTGTTCCTCCACATCTCTACGCATTTCACCGCTACACGTGGAATTCCACCTTCCTCTGCCACACTCGAGCCACGTAGTTTCGAGCGCAATTCCCAAGTTAAGCCCGGGGATTTCACACTCGACTTGCGCGGCCGCCTGCGCACACTTTAAACCCAATACTGACAAGAC
+
CCCCCGGGGGGGGGGGGGGGGGGGGGGGGGFGGGGGGGGGGGGGFFGGGGGFEFGGGGGGGGEGGGGEGFEEGGGGGGGGGGGGGDGGGGCGGGGGGGGGGGGGGGGDGGFGFGGAGGGGGGGGEGGGGGGGGGFFGF,DF8?DGFGFGFGGDDGFFGC5=DDG5DFGFGFFBFAF5AF?B=C@AEE>DGG5AECGB<CEEBFF2-6(.9===2>EBGB;=:2B>GEC**8):<A(;43,4:<2>:<<:?(
@M00200:205:000000000-AKKM3:1:1101:27284:7982 2:N:0:1
TACGAGGGTATCTAATCCTGTTTGCTCCCCACGCTTTCGCTCCTCAGCGTCAGTACTGGCCCAGGATCCCGCCTTCGCCACCGGTGTTCCTCCTGATATCTGCGCATTCCACCGCTACACCAGGAATTCCAGATCCCCCTACCAGACTCTAGCCGTGCAGTATCGAACGCAGGCTCGGGGTTGAGCCCCGAGTTTTCACAATCGCCTTGCGCGGCCGCCTACGAGCCCTTTCTACACAATACTGACA
+
CCCCCGGGGGGGGGGGGGGGGGGGGGGGGGGGGGGGGGGGCFGGGGGGGGGGGGFGAGGGD6@F7@FDBD@FGGGGGGGGEGGGGGGGGD=F8EGGGGGGGG9FGGGGGGGGGGGFGGGGGGGC+>FGGG8,A,=E8*@5:@FDFF=DFFGGGGGD>GFFFGEG5?C,<CEFF93@BD55>C**9D?AEC*/)==@@CGE@3;;(,624((.6;ECBG>6(4(.(2)109)-6:<)23<)4.5.)()
@M00200:205:000000000-AKKM3:1:1101:8697:7995 2:N:0:1
TACTAGGGTATCTAATCCTGTTTGCTCCCCACGCTGTCGCGCCTCAGTGTCAGCAACGGCCCAGCAGAACGCCTTCGCCACTGGTGTTCTTCCCGATATCTACGCATTCCACCGCTACACCGTCAATTCCGCCTACCTCGATTCCACTCAAGCCCATCAGTATCAATCCCACCCTCCCGGTTAAGCCGGGATATTTCAGAACTGACTTAATAGGCCGCCTACGCACCCTTTAAGCCCAATACTGCCAAGA
+
CCCCCGGGGGGGGGGGGGFGGGGGGGGGGGGGGGGGGGGGEGGGGGGGGGGGGGGGGGGGFBFFGG<<BFGGGGGGGGGGGGGGG?FGGFFGGGGGDE6FGGFFCE7FEFGGGGG58C?FFEEEGEGFFAFGGGGGGFGD>8@F@BDDDFGC9D?65DFBEDB9E99EADF5?>?FFED*@CGC>AF>D?;AFGGGFE??CB:>@@@EE9C5?3CC;:>@6;;518=D<<EF3>34;1(3:B94)()533
@M00200:205:000000000-AKKM3:1:1101:8117:8002 2:N:0:1
TACAGGGGTATCTAATCCTGTTCGCTCCCCCAGCTTTCGCTCCTCAGCGTCAGGACAGGCCCAGAGAGCCGCCTTCGCCACCGGTGTTCCTCCTGATATCTGCGCATTTCACCGCTACACCAGGAATTCCACTCTCCCCTACCTGCCTCTAGCCGAGCAGTATCGAACGACTCCCCACGGTTGAGCCGTGGTATTTCACGTCCGACTTGCACGGCCGCCTACGAGCTCTTTAAACCCAATACCGACCAGAC
+
CCCCCGGGGGGGGGFGGGGGGGGGGGGGGGGGGGGGGGGGGGGGGGGGGGGGGGGGGGGGGGGGGGGGGGGGGGGGGGGGGGGGCGGGGGG<FGGGGGGGGGGGGGGGGGGGGGGF6FFFGGGGF@EGGGGGGGFGGFGFFGGFFFGFGFDDGGGFFGGFGGFGF*?F5ADDF@FE*@;*>1;FFFGFFG56FCFGF7CB225@0:;(.;@@,2:C9D@648()-/020:4))6)4;(41>2),36(-4<(
@M00200:205:000000000-AKKM3:1:1101:22384:8019 2:N:0:1
TACCCGGGTATCTAATCCGGTTCGCTCCCCACGCTGTCGCACCTGAGCGTCAGCTGATGCCCAGTCCGCTGGTTTCCCCCTGGGTGTTCCTGCCGATCTCTACGCATTTCACCACTACACCGGCAATTCCGCGGACCTCTGCACCGCTCCAGCTCTGCCGTATGGGATGGCCTCCCTCAGTTAAGCCAAGAGCTTTCACACCCCACGCACAGTGCCGCCTGCGTGCGCTTTATACCCAGTACTGACACGAT
+
CCCCCGGGGGGGGGGGGGGGGGGGGGGGGGGGGGGGGGGGGGGGGCDGGGGGGGGGGGGGGGGGAFGDGGGGGDGGGGFEFG?DCFGGGGGGGGE:BGGGGCFCFGFCGGGCADFF?FDFFE884+DCDGGEGECEGAGEF676@ADAGEGGGGGFFGGFGD5;2**>>CAEFB):;A/?CFC@CFFF4?:AFCGGAEGEF2.6(4;F091,7)?E;DE:?<F>?EDC)94AFFA)<21(.-))-(458((
@M00200:205:000000000-AKKM3:1:1101:12284:8027 2:N:0:1
TACACGGGTATCTAATCCCGTTTGCTCCCCACGCCTTCGTGCACTCAGCGTCAGTTACGAGCCAGTGAAGCGCCTTCGCTACTGGTGTTCCTCCCGATCTCTGCAGATTTCACCCTTACACCGGGAATTCCCTTCACCTCTCTCGCACTCGAGTCTAGAAGTTTCGGATGCATTTCCACAGTTGAGCTGTGGGCTTTCACATCCGACTTTCTAAACCGCCTACGCACCCTTTACACCCAATACTGACA
+
CCCCCGGGGGGGGGGGGGGGGGGCFGGGGGEGGGGGGGGGFGGGGGGGGGGGGGGGGGGFGGGGGGGG9FFGGGGGGGGEGGGGFGGGFGGFGGEDFGGGGGGGEDEFFFGGGGGFFEGGGGBEDEGFBDD9?DFGFFGDDFGFGEGFGF68@DGFFGGFGFEGFFGGFGFFAEA7CAGFGGGFFFGFFG,?5CED94,8EEFD>7@@DFFF??FC:CD=90=D08):8*6@C96;C6118=;3/7;)
@M00200:205:000000000-AKKM3:1:1101:20383:8048 2:N:0:1
TACTGGGGTATCTAATCCCGTTTGCTCCCCTAGCTTTCGCACCTCAGCGTCAGCAGCGGACCAGTGAGACGCCTTCGCCTCCGTCGTTCCTCTAGATATCTACGCATTTCACCGCTCCACCTAGAGTTCCTCTCACCCCTCCCGCGCTCGAGCCCGGAAGTTTCGGATGCCATTCCCCGGCTAAACCGAAGGCTTACACACCCGACTTTCCGAACCGCCTACGTGCCCTTTACACCCAATACTTACAAGA
+
CCCCCGGGGGGGGGGGGGGGGGGGGGGGGGGGGGGGGGGGGGGGGGGGGGGEFGGGGGDGGGGGGGGGGGGGGGGGGGGGGGGGGGGGGGGGGFC,EFFGGGGGGEGGGGFGFGGEGGGGGGGFFFGDFGGGGGGGFFGFFDGFDEG5?DECGDGFF>*?DCCGDEC>>GFEFFFAFFD>*4*;ACGBEC=5AEC*;AGEFFBB(24?C4A?0:ED(9>:22(0.2)70744AFA<E??FFFA)-4-640
@M00200:205:000000000-AKKM3:1:1101:6642:8053 2:N:0:1
TACGCGGGTATCTAATCCTGTTTGCTCCCCACGCTTTCGAGCCTCAGCGTCAGCAATGGACCAGTATGTCGCCTTCGCCACTGGTGTTCTTCCGAATATCTACGAATTTCACCTCTACACTCGGAGTTCCACATACCTCTTCCATACTCAAGATAGCCAGTATCAAAGGCAATTCCAAGGTTGAGCCCTGGGCTTTCACCTCTGACTAAACTATCCGCCTACGCTCCCTTTATACCCAATACTGCCA
+
CCCCCGGGGGGGGGGGGGGGGGGGGGGGGGGGGGGGGGGGGGGGGGGGGGGGGGGGGGGGGGGGGGGGGGGGGGGGGGGCGGGGGGGGGGGGGGGGGGGGGGGGG=EGGGGGGGGFGGGGGGGGGGGGGGGGGFCFGFGFFGGCFFGCGFGGGDFFFGGFGDEGF+ADFDFFFFFFF?GAFGGGFGGFFGCFFGGF8EF58)>5CE61.:BEBFGGFFD)(00?DGFGGGF4CECCF@6;E@CE),.
@M00200:205:000000000-AKKM3:1:1101:22064:8060 2:N:0:1
TACGCGGGTATCTAATCCTGTTTGCTCCCCACGCTTTCGCGTCTCAGCGTCAGTACCGTCCCAGAGAACCGCCTTCGCCACGGGTGTTCTTCCCGATATCTGCGCATTTCACCGCTACACCGGGAATTCCATTCTCCTCTTCCGGACTCTAGCCAGATGGTTTCAGCCGACATCTCGAGGTTGAGCCTCGAGTTTTCACAGCTGACCTACCTGGCCGCCTACACGCTCTTTACACCCAGTACTGACAATAT
+
CCCCCGGGGGGGGGGGGGGGGGGGGGGGGGGGGGGGGGGGGGGGGGGGGGGGGGGGGGGGCFGGGGGGGGGGGGGGGGGGGGCGGGGGGGGGGGGGGECGGGGGGGGGGGGGGGGFGGGGGGDCFGGGGGFGGGGGGFGCBCCDDAGFGFGDFG5A*?CFGG=FEA>D>:BFB=+BA):6=CFF4FG;ACC:ACGGC<73713(7;;EFE@83?C82C@?FFF51=:CCCA):242C<(,:49-458)).)
@M00200:205:000000000-AKKM3:1:1101:13344:8063 2:N:0:1
TACAAGGGTATCTAATCCTGTTTGCTCCCCTAGCTTTCGCGCCTCAGCGTCAGTTTCTGTCCAGATAGCCGCCTTCGCCACCGGTGTTCCTCCTGATATCTACGCATTTCACCGCTACACCAGGAATTCCGCTATCCCCTCCAGAACTCTAGCCTGTCAGTTTTGAATGCAGGCTCTGGGTTCAGCCCAGAGTTTTCACATCCAACTTAGCAGACCGCCTACGCGCCCTTTATACCCAATACTGACA
+
CCCCCGGGGGGGGGGGGGGGGGGGGGGGGGGGGGGGGGGGGGGGGGGGGGG@EFGGGGGGGGGGGEFFGGGGGGGGGGGGGGEEGGGGGGGGGGGFFGGGF8FGEEGGGGGGGDGFGGGFGGG7DEG8FDDECGGFDDCDFEFFGFGDFFG8FGGFFGGFGGEGDFGGFGFBFAFBBF+6DE+:CCEEFF,3=EC<6*@AEFF@BEFFC=;E3>EF9DE225=DBGFG<54)<3).C3(6;EEC)/7
@M00200:205:000000000-AKKM3:1:1101:20225:8088 2:N:0:1
TACTAGGGTATCTAATCCTGTTTGCTCCCCACGCTGTCGCGCCTCAGTGTCGGCTATTGGACTCTTACGAGTCCACCGCCCAGCAGACCGCCTTCGCCACCGGTGTTCCTCCTGATATCTGCGCATTTCACCGCTACACCAGGAATTCCGATCTCCCCTACCACACTCTAGCTAGCCCGTATCGAATGCAGACCCGGGGTTAAGCCCCGGGCTTTCACACCCGACGTGACAAGCCGCCTACGAGCTCTTTC
+
CCCCCGGGGGGGGGGGGGGGGGGGGGGGGGGGGGGGGGFGGGGGGGGGGGGGDGGGGGAFFGGGGGGGGGGGGGGFGGGGGG@FF=<9ACGGGGGGGGGGGGGGGEFGGGGGGGGB9FFGGGEG=BEGFGGGGGGGGFFDFGEFGBGFGF>DGFGFFGGFGGE7CBGGFGFFFCFFFFCECDCDFGGFFGCFFFF)85C99DA?>14<B(69>@FFFGF@(413;8><GGF4(.41?43:<6<69>FFFB)
@M00200:205:000000000-AKKM3:1:1101:24145:8106 2:N:0:1
TACGAGGGTATCTAATCCTGTTTGCTCCCCACGCTTTCGGGTCTAAGCGTCAGTAATGGTCCAGTGAGCCGCCTTCGCCTCTGGTGTTCCTCCGAATATCTACGAATTTCACCTCTACACTCGGAATTCCGCTCACCTCTCCCACACTCGAGATCGCCAGTATCGAAGGCCATTCCAGGGTTGAGCCCTGGGCTTTCACCCCCGACTTAGCGATCCGCCTACACCCGCTTTATACCCAATACTGACA
+
CCCCCGGGGGGFGGGGGGGGGGGGGGGGGGFGGGGGGFGGGGGGGGGGGGGGGGGGGGGGGGGGGGGGGGGGGGGGGGGGGGFGGGGGGGGGGGGDGGGGGGGGG8FFFGGGG94?FGGGGGGGGGGGGGGGGGGGGFGFFGGBFEDDGFFD8?DFFGGDGGCGAFGGE?CCFFFFFFGBDFG>AEC>FCF*;@FGFEGF2>BAFF=5CEFBB2==3CED;DEADCBD/51<EEFEGFFF>BA940>
@M00200:205:000000000-AKKM3:1:1101:25368:8115 2:N:0:1
TACTCGGGTATCTAATCCTGTTCGCTCCCCCAGCTTTCGCTCCTCAGCGTCAGGACAGGCCCAGAGAGCCGCCTTCGCCACCGGTGTTCCTCCTGATATCTGCGCATTTCACCGCTACACCAGGAATTCCACTCTCCCCTACCTGCCTCTAGCCGAGCAGTATCGAACGACTCCCCACGGTTGAGCCGTGGTATTTCACGTCCGACTTGCACGGCCGCCTACGAGCTCTTTAAACCCAATACTGACA
+
CCCCCGGGGGGGGGGGGGGGGGGGGGGGGGGGGGGGGGGGGGGGGGGGGGGGGGGGGGGGGGGGGGGGGGGGGGGGGGGGGGGGGGGGGGGGGGGGGGFFFFGGGGGGGGGGGGGFGGGGDFGGDEBFGGGGGGGGGFEBFGGFGFGFGFGGGGGFDGGAGGFGFFGGFGFFFFFFFFGA>>DGFGGFDGCFFFGGFFGFFF@=BFFDEEEFFFGEB<>?2::<?E5D7:9)>AA1>?B<:7<4<?7
@M00200:205:000000000-AKKM3:1:1101:20096:8123 2:N:0:1
TACTGGGGTATCTAATCCTGTTTGCTCCCCACGCTTTCGTGCATGAGCGTCAGTACAGGCCCAGGGGATTGCCTTCGCCATCGGTGTTCCTCCGCATATCTACGCATTTCACTGCTACACGCGGAATTCCATCCCCCTCTGCCGCACTCTAGCCGTGCAGTCACAAATGCTGTTCCCAAGTTGAGCCCGGGGATTTCACATCTGTCTTGCACGACCGCCTGCGCACGCTTTAAACCCAATACTGACA
+
CCCCCGGGGGGGGGGGGGGGGGGGGGGGGGFFFGGGGGGF@FGGAFGGGGGGGGGGGGGGGGGGGGGGG<FGCGGGGGGGDGG7FGGGGGGGGGGGGDGGGGGGGGGGGGGGFGGFGGGGC6CG>EFGGGGGGGFFGEGFFGGFGFGFGBGCFGD?DGGFGGFGCFGGFFF@FFF>FA5*@E9FFGGFFCEE:CFCB*4/87*8@E??483*:;CC6CB6=2(0(10)*185A22:CB07B?A49:2
@M00200:205:000000000-AKKM3:1:1101:10065:8135 2:N:0:1
TACTGGGGTATCTCATCCTGTTTGCTCCCCACGCTTTCGTGCATGAGCGTCAGTGTTGGCCCAGAAGGCTGCCTTCGCCATCGGTGTTCCTCCACATATCTACGCATTTCACCGCTACACGTGGCATTCCACCTTCCTCTGCCACACTCCAGCACCGTAGTTTCGAGCGCAATTCCCAAGTTAAGCCCGGCGCTTTCACACTCCACTCGCGACGCCGCCTGCCCACACTCTCAACCCAGTACTGACAAGCC
+
C8CCCCG>FEGGF,E@CFCAEFFFCGFGGE<FDFEGCGGFCE<EC9FGEEGE,CFEF<,@FGE8C,<,E@EFGFGGGGF,CF,FCEFGGGGGGFG<9,,AEFGGGG,@DFCFGCGFCF=ECD@7+,,,CECCDGGGGFG*6DFFG5DDDF88DDDB>@+0@9;D5*=@5>9)0=AFFF+9@@7CAE6@BD**34**+2:8>@=207>(-:223(=C0D>1;:())2)7**.,-6.8C1:B9<2)67).46(
@M00200:205:000000000-AKKM3:1:1101:3286:8135 2:N:0:1
TACTGGGGTATCTAATCCTGTTTGCTCCCCACGCTTTCGCGTCTCAGCGTCAGTACCGTCCCAGAGAGCTGCTTTCGCCATAGGTGTTCTTCCTGATATCTGCGCATTTCACCGCTACACCAGGAATTCCACTCTCCTCTTCCGGACTCTAGCCAGATGGTTTCCGATGACATCTCGAGGTTGAGCCTCGAGTTTTCACACAGGACCTACCTGGCCGCCTACCCGCTCTTTACACCCAATACTGACCAGAC
+
CCCCCGGGGGGGGGGGGGGGGGGGGGGGGGGGGGGGGGGGGGGGGGGGGGGGGGGGGGCF@FFGGGGGGGGGGGFGGGGECGFGFGGGGGGGGGGGGGGFDFGGEEG7FEGGGEE9DGCFEFFGGGGGGGGGFGGGGFGBDFFFGFGAGFGGGGGFFGGB=DDFFEGGFGFEFD7D6;+9CD63@CEAAGC?A7AC?AC@C2>=B)5>=E:7B=FC2CEF200),308C73?EF<8E;((/63?C1(5(6,
@M00200:205:000000000-AKKM3:1:1101:9996:8136 2:N:0:1
TACTAGGGTATCTAATCCTGTTTGCTCCCCACGCTTTCGAGCCTCAGCGTCAGTAATGGACCAGTATGTCGCCTTCGCCACTGGTGTTCTTCCGAATATCTACGAATTTCACCTCTACACTCGGAGTTCCACATACCTCTTCCATACTCAAGATAGCCAGTATCAAAGGCAATTCCAAGGTTGAGCCCTGGGCTTTCCCCTCTGACTACACTATCCGCCTACGCTCACTTTAAACCCAGTACTGACA
+
CCCCCGGGGGGGGGGGGGGGGGGGGGGGGGFGGGGGGG@FFGGGGGGGGGGGGGGGGGGGGGGGGGGFGGGFGGGGFDEGGGFGGGGGGGGGGGEFGFGGGGGGG?FGGGGGGGGFGGGGGGG@7=EGGGGGGGGGGFGEB8DFDBGEGF?D9DFFFFFFGG9DBFFCFC6DFDDFD92*CEGG5ECFFFG?FFD?A*@@C5=8E7A=):CC@FDC@FEA=55*48>CFF:E*1*:B2(.9548?6*
@M00200:205:000000000-AKKM3:1:1101:16148:8147 2:N:0:1
TACAGGGGTATCTAATCCCGTTTGCTCCCCACGCTTTCGCGCCACAGCGTCAGTCACCGTCCAGAAGGCCGCCTTCGCCACCGGTGTTCCTCCCGATCTCTACACATTTCACCGCTACACCGGGAATTCCACCTTCCTCTCCGGGACTCAAGAGAAGCAGTTTCGGGCGCCGTTCCTCGGTTGAGCCGAGGGATTTCACACCCGACTTGCCTCCCCGCCTACGCCCCCCTTCCACCCCATACTGCCCAGAC
+
CCCCCGGDGGGGGGGGGGGGGGGGGGGGGGGGGGGGGGGGGGDCCEEGGEGGGGGGGGGGGGGGGGGGGGGGGGGGFEGGGGDC>CC:FGFGGGGD7FEFACGGGGGGGGGGGGGEDGGGGGGDCC?FGGGGGGGGGFGFFGG?E>D=FFG:;C:?FGGFG>AGF>DGEGFF4>FFFFD4F57F)>EF5<CDA*6;@3FE;6((-76,4<:AF?EEFGFB67(0(285))4(4)-(2(44<7:)).(50((
@M00200:205:000000000-AKKM3:1:1101:23428:8148 2:N:0:1
TACGGGGGTATCTAATCCCGTTTGCTCCCCTGGCTTTCGCGCCTCAGCGTCAGAAAGGGTCCAGCGTGCCGCCTTCGCCACCGGAGTTCCTATGGATATCAACGCATTTCACCGCTCCACCCATAGTTCCGCACGCCCCTAACCTCCTCGAGACCGCCAGTATCCGGGGCCGTTCTCCCGTTAAGCGGGAGGATTTCACCCCGGACTTTGCAGCCCGCCTACGCGCCCTTTATACCCACTACTGACA
+
CCCCCGGGGGGGGGGGGGGGGGGGGGGGGGGGGGGGGGGGGGGGGGGGGGGGEGGGGGGFFGGGGGGGGGDGGGGGGGGGGGGGGGGGGGGAFGFFGGGGFGGGGGGGGGGGGGGFGEGGGGGGFGGGGGGGGGGGFB>CFGGFGFGFGFGGGGGDEEDFG=<FFFGGFGBFFFF>FFGFGF<5:EEFEGDEBCFFFBC<?0919>68ABB24:F=2554:::33CDG)04<A>9<:2((.5:<43)
@M00200:205:000000000-AKKM3:1:1101:11743:8149 2:N:0:1
TACCGGGGTATCTAATCCTGTTCGCTCCCCACGCTTTCGCTCCTCAGCGTCAGTATCGGCCCAGAGACCCGCCTTCGCCACCGGTGTTCCTCCTGATATCTGCGCATTTCACCGCTACACCAGGAATTCCAGTCTCCCCTACCGAACTCTAGCCTGCCCGTATCGAATGCAAGCCCGAAGTTGAGCCTCGGGTTTTCACATTCGACGCGACAAGCCGCCTACGAGCTCCTTAAACCCAATACCGACCAGAC
+
CCCCCGGGGGGGGGGGGGGGGGGGGGFFGDGGEGGGGGGGGGGGGGGGDFDGDGGGGGDGGGGFFGGGGGGGGGGGGGGEGGGGGGGGGGFGFGGF99EGCEF7FEF:CFGGGGGFDGGGGGGGFFFEGGAFGFGGDFE8DEE>GEDDF?C+BDG?FDC9:9@FAFGGFDCBF5?FA**?1=CF>FC;FCG>6:55=8E?/7C)<<6>246@FFGF>GF??B076C>D**))))5(2,(3::)(4602(,(
@M00200:205:000000000-AKKM3:1:1101:8653:8152 2:N:0:1
TACTAGGGTATCTAATCCTGTTCGCTACCCACGCTTTCGCTCCTCAGCGTCAGGTAAGGCCCAGAGAGCCGCCTTCGCCACCGGTGTTCTTCCTGATATCTGCGCATTCCACCGCTACACCAGGAGTTCCGCTCTCCCCTGCCTACCTCTAGTCTGCCCGTATCGGAAGCAGGCTCGGAGTTAAGCTCCGAGTTTTCACTCCCGACGTGACGAACCGCCTACGAGCCCTTTAAACCCAGTACTGACA
+
CCCCCGGGGGGGGGGGGGGGGGGGGGGGGGGGGGGGGGGGGGGGGGGGGGGGGGGGGGGGGGGGGGGGGGGGGGGGGGGGGGGGFGGGGGGGGFGFGGGGGGGGGGFGGFGGGGGFGGGGGFFEG8DFGGGE=>FGGFED?FGFGFGEGFGFDDFFFFGDEG@F5D>EDGF5C=96A9CB:DCCFGGFFGGFA5CGFFGFF2@555@6(/=?F@C=>GFF08?)227977)--6<1A?((66469?)
@M00200:205:000000000-AKKM3:1:1101:13726:8178 2:N:0:1
TACGAGGGTATCTAATCCTGTTTGCTCCCCTAGCTTTCGCGCCTCAGCGTCAGTACCCGTCCAGGTGGCCGCCTTCGCCACCGGTGTTCCTCCCAGTATCTACGCATTTCACCGCTACACTGGGAATTCCACCACCCTCTCCGGGACTCGAGCCGCACAGTATCGGAGGCCATTCCCCGGTTAAGCCGAGGGATTTCACTTCCGACTCGTGCAGCCGCCTACGCGCCCTTTATACCCAGTACTGACC
+
CCCCCGGGGGGGGGGGGGGGGGGGGGGGGGGGGGGGGGGGGGGGGGGGGGGGGGGGGGGGGGGGGGFGGGCEGGGGGGGGGGGGGGGGGGGGGGGGGGGGGGGGGGGGGGGGGGGFGGGGGGFGGGGGGGEGGGGEEFGFFEE>EFGFGFGDGGGDBGGFGGFGFEGGDEFFFFFFFFD>FGDGFGGFFGDEFGGGACFEFFFD@B0;?DD@;<EEBGFF046<>EDGC4?FFFA)<28:<AB24((
@M00200:205:000000000-AKKM3:1:1101:3202:8179 2:N:0:1
TACAAGGGTATCTAATCCCGTTTGCTCCCCTAGCTTTCGCACCTCAGCGTCAGTTGCAGACCAGAGAGTCGCTTTCGCCGCCGGCGTCCCTCCAGATCTCTACGCATTTCCCCGCCCCACCTGGAATTCCACTCTCCCCTCCTGCACTCAAGTCAAGTAGTATCCAATGCAGTTCCCCAGTTAGGCCGGGGGTTTTCACATTGCACTTGCTCAACCGCCTCCGTGCTCTTTACACCCTGTACTGACACGAT
+
CCCCCFGGGC@EFGFGGGGGGCF@,CFGGEGGCCFGFECEGGEEFD@EF@C:FGGGGGGGGGG8CCC,:CCGGGGDCFFCEF@EE@@+7@=EEFC95,@@ADCDF6?FEG,E<4+*6FEF8@@DG,@DFGGFGG8DD;=8D+@68:+*;*,+7BFF5;F7ED*+;++36CF*AEFFFC>5>;FG4CFAF>5;)/2:A3=?CEC))./)/7>>67C69:>:0465:E):C:<A)).,:(44)6<<<:?)(((
@M00200:205:000000000-AKKM3:1:1101:14001:8200 2:N:0:1
TACACGGGTATCTAATCCCGTTTGCTCCCCACGCTTTCGCGCCTCAGCGTCAGGAATTGCCCAGAGACCCGCCTTCGCCACCGGTGTTCCTCCCGATCTCTACACATTTCACCGCTACACCGGGAATTCCAGTCTCCTCTGCAATCCTCAAGAACGGCAGTTTCGATCGACGTTCTTCGGTTGAGCCGAAGGATTTCACGACCGACTTGCCATTCCGCCTACGCGCCCTTTAAACCCAATACTGACA
+
CCCCCGGGGGGGGGGGGGGGGGGGGGGGGGGGGGGGGGGGGGGGGGGGGGGGGGGGGGGGGGGGFGGGGFGGGGGGGGGGCGDG7FGGGGGGGG@EGGGGGGGGGGGGGGGGGGGFGGGGGGGCFEGGGGGD?F8EFFFEFGGFGFGFGDFFDGDFEGGEGGEFFF9DD5?=BDF?FFGEFGG4AGGBAGE>6FGFFFGD@09>>FFFFF@EEBGGFGEB:<2>>DBG)972)67:?61:?BF)6?>
@M00200:205:000000000-AKKM3:1:1101:26764:8230 2:N:0:1
TACAAGGGTATCTAATCCTGTTTGCTCCCCACGCTTTCGAGCCTCAGCGTCAGTAATGGACCAGTATGTCGCCTTCGCCACTGGTGTTCTTCCGAATATCTACGAATTTCACCTCTACACTCGGAGTTCCACATACCTCTTCCATACTCAAGATAGCCAGTATCAAAGGCAATTCCAAGGTTGAGCCCTGGGCTTTCACCTCTGACTAAACTATCCGCCTACGCTCCCTTTAAACCCAATACTGACAAGAC
+
CCCCCGGGGGGGGGGGGGGGGGGGGGGGGGGGGGGGGGGGGGGGGGGGGGGGGGGGGGGGGGGGGGGGGGFGGGGGGGGGGGGGGGGGGGGGGGGGGGGGGGGGGFGGGGGGGGGFGGGGGGGG77@FGGGGGFGGGFGFFGGFGFF<ADDDFFGFFGGFDFEGFF?EF?FDFFFFFFGFGGGCD?@DFGD5*@DF?=F5==@5CA@CBE<CCEGGD5AAFF=5>E>F0=4AA=EFGD(:@BEC4;3;(7(
@M00200:205:000000000-AKKM3:1:1101:24967:8230 2:N:0:1
TACACGGGTATCTAATCCTGTTCGCTCCCCCAGCTTTCGCTCCTCAGCGTCAGGACAGGCCCAGAGAGCCGCCTTCGCCACCGGTGTTCCTCCTGATATCTGCGCATTTCACCGCTACACCAGGAATTCCACTCTCCCCTACCTGCCTCTAGCCGAGCAGTATCGAACGACTCCCCACGGTTGAGCCGTGGTATTTCACGTCCGACTTGCACGGCCGCCTACGAGCTCTTTAAACCCAATACTGACAAGAC
+
CCCCCGGGGGGGGGGGGGGGGGGGGGGGGGGGGGGGGGGGGGGGGGGGGGGGCFFGGGGFGGGGFGFGGGGGGGGGGGGGGGGG@7CFGGGGGGGFGFGCEFGG7CFDGGGGGGG>DGGGGGGDF>@D4EFGGGGGFFEDAFFFFFGFGFF7FGG>DEGFGD7E=FGGFGFFFEABAFC5>:>?FGGFFD5?CC9@+0=BDBD(1:B6)97=<(::>GE?1:1)4:)>*2:A9AD<C11::BB>2?)634(
@M00200:205:000000000-AKKM3:1:1101:4794:8241 2:N:0:1
TACCCGGGTATCTAATCCTGTTCGCTCCCCACGCTTTCGCGTCTCAGCGTCAGTACCGTCCCAGAGAGCTGCTTTCGCCATAGGTGTTCTTCCTGATATCTGCGCATTTCACCGCTACACCAGGAATTCCACTCTCCTCTTCCGGACTCTAGCCGACTGGTTTCCGGCGACATCTCGAGGTTGAGCCTCGAGTTTTCACACCAGACCTAGCCGGCCGCCTACACGCTCTTTATACCCAATACTAACA
+
@CCCCGGGEE@EGGGGGEGGGGGGEGGDCGGGFCFGGGGEFGGGGGGGGCGGEGGGGGGGGGGGGGGEGGGGG?AGGDFGGFFGGGGFFFGEEFGG9ED,=EFEGGGGDGGGFE6>>FFGGGGGGG?DFCCACGGFGFGBFDFBGFGFFFCD;=C>BEGBEFDG@B6EBGBA>6@>AADB>8CFFFGFFGC6?5<CFF9?:(99031;<8@1:0*3,))(40>8::)9C7)66>A<E23(522)-.)
@M00200:205:000000000-AKKM3:1:1101:22272:8251 2:N:0:1
TACCAGGGTATCTAATCCTGTTTGCTCCCCACGCTTTCGCGCCTCAGCGTCAGTACCGGTCCAGTGAGCTGCCTTCGCCACTGGTGTTCCTCCCAATATCTACGCATTTCACCGCTACACTGGGAATTCCACTCACCTCTCCCGGTCTCAAGCCCAGCAGTCTGACAGGCAGTTCCTCGGTTAAGCCGAGGGATTTCACCCGTCACTTGCCTGGCCGCCTACGCGCCCTTTAAGCCCAGTACTGACAAGA
+
CCCCCGGGGGGGGGGGGGGGGGGGGGGGGGGGGGGGGGGGGGGGGGGGGGGGGGGGGGGGGGGGGGGGGCGEFFFGGGGGGGGGGGFEGGGGGGGGGGGGGGGGGGDGGGGGGDGFGGGGGGGFFGFGGGGGGFGGGFGFFGGFGFGFGFGGF?DFFGGFFF=?DFGGFF?5DDFFF?DFGGGGFGGEFGDBFGCDFEF3>AAD928C=FFFFFCFBGF?D@?E@E>5:>.)9>28E:3(492>AB><B7
@M00200:205:000000000-AKKM3:1:1101:21356:8262 2:N:0:1
TACAGGGGTATCTAATCCTGTTTGATCCCCGCACTTTCGAGCCTCAGCGTCAGTTACAGCTTCGTTAGCTGCCTTCGCAATCGGTGTTCTATGACATATCTAAGTATTTCACCACTACATGTCATATTCCGCCAACGGCAACTGTACTCTAGATAAGCAGTATCAATGGCAGTTCCATCGTTAAGCGATGGGATTTCACCACTGACTTACCTACCCGCCTACGCTCCCTTTATGCCCAATACTGACATGAT
+
CCCCCGGGGGGGGGGGGGGGGGGGGGGGGGGGGGGGGGGGFGGGGGGGGGGGGGGGGGGGGGGGGGGGGGGGGGGGGGGGGGFEGGGGGGGGFGGGGGGGGGGGGGGGGGGGG?DFGGGGGFGGGGCFEG8CDGGGEEEBDGGFGFGFGFDGFFG??AFFFGEGFFGGBCFDFFCFFFGDFGFF7FGFADCF5CGD9CEFFF9CEEEEEF5AE@>F4>AF9DF4258C*;=F54>*<;233BEEEE<)73)
@M00200:205:000000000-AKKM3:1:1101:18823:8274 2:N:0:1
TACAGGGGTATCTAATCCTGTTTGCTCCCCACGCTTTCGCGCCTCAGCGTCAGAACCGGACCAGTCAGCCGCCTTCGCCACTGGTGTTCTTGCGAATATCTACGAATTTCACCTCTACACTCGCAGTTCCACTGACCTCTTCCGGTCTCGAGCCGTCCAGTATCGAAGGCCATTCTGTGTTTGAGCCACAGGCTTTCACCCCCGACTTGAACGGCCGCCTACGCGCCCTTTAAACCCAATACTGCCAAAC
+
CCCCCGGGGGGGGGGGGGGGGGGGGGGGGGGGGGGGGGGGEGGGGFGGGGGGGGGGGGGGGGGGGGDFGGGGGGGGGGGGGFEFGGGGGGGGGGDFCGGGGGGGGCEGFGGGGGGFFGGGGGFEGGCFGFFGGGGFGFGFFGGECEGFGFGDGGGFFGG*@FFGFFG65:ACF@FFFFG+@@C85DC4AFFFFFGFF?FEDFF=22(/7=3;708E>DB(2=()-8BG)95)6).4;((427AB4().((
@M00200:205:000000000-AKKM3:1:1101:12834:8280 2:N:0:1
TACTGGGGTATCTAATCCCGTTTGCTCCCCTAGCTTTCGCGCCTCAGCGTCAGTGTCGGTCCAGGAAGCCGCCTTCGCCACCGGTGTTCTTCCTGATATCTGCGCATTCCACCGCTACACCAGGAGTTCCGCTCTCCCCTGCCTACCTCTAGTCTGCCCGTATCGGAAGCAGGCTCGGAGTTAAGCTCCGAGTTTTCACTCCCGACGTGACGAACCGCCTACGAGCCCTTTAAACCCAATACTGACAAGA
+
CCCCCGGGGGGGFGGGGGGGGGGGGGGGGGGGGGGGGGGGGGGGFGFGGGGGGGGGGGGGGGGGGCFGGGGGGGGGGGDEGFGGGGFDFGGGGGGFGGCFFFFEG>FGGGGGGE>BGGGGGFGGECFEGC>EGEGFGFGDFGGFGFFEGFG7CDFFFGFDGGFGAE6C?EF@FBAFFFDEEC9CFGFFFGEFF*=FFE?CEB((99BF;D?F@FGGF3@B:02;<C>C**,.:<<(;<:(772))53403
@M00200:205:000000000-AKKM3:1:1101:13745:8282 2:N:0:1
TACGCGGGTATCTAATCCTGTTTGATCCCCACACTTTCGTGCCTCAGCGTCAGTTGAAGTCTAGTAAGCTGTCTACACTATCGGTGTTCTTGACGATATCTAAGCATTTCACCGCTACACCGTCAATTCCGCCTACCTCGACTCCACTCAAGCCCATCAGTATCAATCCCACCCTCCCGGTTAAGCCGGGATATTTCAGAACTGACTTAATAGGCCGCCTACGCACCCTTTAAACCCACTACTGACACCAC
+
CCCCCGEGGGGGGGGGGGGFGGGGGGGGGGGG@FGGGFGGFGGGGGGGGGG@CFGFFFDGFGGGEA<<F@FGGFACAFFFGG:FEGGGGC4?,E::?:=?FGGGGGGGGG;FDCED+8EFGDGGDEGGGGGG>>DGG5E=BGGDGFFEFFF?9?FF5,=:@=D90?7A?8;=>)@?@A7>>CG>;EFA>**9AE=:FFFE4:*.*7*>;4?<*)8C(18(23(0,3;**2;<?).3C0(((()4);4)(-(
@M00200:205:000000000-AKKM3:1:1101:20750:8284 2:N:0:1
TACCAGGGTATCTAATCCTGTTCGCTCCCCACGCTTTCGCTCCTCAGCGTCAGTATCGGCCCAGAGATCCGCCTTCGCCACCGGTGTTCCTCCTGATATCTGCGCATTTCACCGCTACACCAGGAATTCCGATCTCCCCTACCGAACTCTAGCCTGCCCGTATCGACTGCAGACCCGGGGTTAAGCCCCGGGCTTTCACAACCGACGCGACAAGCCGCCTACGAGCTCTTTACACCCAATACTGACAAGA
+
CCCCCGGGGGGGGGGGGGGGGGGGDGGGGGGGGGGGGCGGGGGGGGGGGGGGGGGGGGGGGGGGGGGGFGGGGGGGGGGGGGGGGGGGGGFFGGGFCGGGGGFGGGGGGGFGGGGFDGGGGGGGFGGGGGGGGGGG=DCDFFGFGEGFGFGGGGGFFGDBECDGAFGGFGF@ACFFF>7?FECGFGGFFGGFFE5CFEGE@FF;60>@6090>?GG><;112:84=)9:*<:AB<:C:610:<>A??92:
@M00200:205:000000000-AKKM3:1:1101:28158:8320 2:N:0:1
TACGCGGGTATCTAATCCCGTTTGCTCCCCTGGCTTTCGCGCCTCAGCGTCAGAAGAGGTCCAGCGCGCCGCTTTCGCCACCGGTGTTCCTCCGGATATCTACGCATTTCACCGCTACACCCGGAATTCCGCTTCCCTCTCCCGAACTCAAGCCCGTCAGTTTCCCGTGCCATTCTTCAGTTGAGCCGAGGGATTTCACCAGGGACTTATCGGACCGCCTTCGCGCCCCTTGAACCCCCAACCTACAAAAC
+
CCCCCGGGGGGGGGGGGGGGGGGGGGGGGGGGGGGGGGGG7FGDGGGGGGGGGGGGDGGCFGGFGGGGGGGGDGGGGGGGG<FGGGGGGGGGGGGGGGGGGFGGGGGGGGGGGDDEGGGGGGGGGGGGGGFG67C8EFFFAFGFGFGDDBGGEG4*@>C5BCE7?AD,48/@A/=++=F+73@78@FF3DGF>7CC7)+))(-(-,(4)6<09(/?07<((,45(275/12(424<E(,(-((((.4)),(
@M00200:205:000000000-AKKM3:1:1101:5190:8336 2:N:0:1
TACCCGGGTATCTAATCCTGTTTGCTCCCCACGCTTTCGCGCCTCAGCGTCAGTCACCGTCCAGAAGGCCGCCTTCGCCACCGGTGTTCCTCCCGATCTCTACACATTTCACCGCTACACCGGGAATTCCACCTTCCTCTCCGGGACTCAAGAGAAGCAGTTTCGGGCGCCGTTCCTCGGTTGAGCCGAGGGATTTCACACCCGACTTGCCTCCCCGCCTACGCGCCCTTTAAACCCAGTACTGACAAGA
+
CCCCCGGGGGGGGGGGGGGGGGGGGGGGGGGGGGGGGGGGGGGGGGGGGGGGGGGGGGGGGGGGGGGGGGGGGGGGGGGGGGGGGGGGGGGGGGGGGGGGGGGGGGFGGGGGGGGFGGGGGGGGGGG8FGGGGFGGGFGFFDE>EDDF?FFGGFFFFEGFGGFGFDGGFGFBFDFFFFGFGGDFFGGFFGGFFGFGFFGFE@>FF9>?7A82:4AABGFF2:(72C>G5<724AA0C??7<DAF)3.:<B
@M00200:205:000000000-AKKM3:1:1101:4272:8347 2:N:0:1
TACACGGGTATCTAATCCTGTTTGCTCCCCACGCTTTCGAGCCTCAGCGTCAGTAATGGACCAGTATGTCGCCTTCGCCACTGGTGTTCTTCCGAATATCTACGAATTTCACCTCTACACTCGGAGTTCCACATACCTCTTCCATACTCACGATAGCCAGTATCACAGGCAATTCCAAGGTTGCGCCCTGGGCTTTCACCTCTGACTAAACTATCCGCCTACGCTCCCTTTACACCCAGTACTGACAAGCT
+
CCCCCGGGGGGGGFGGGGGGGGGGGGGGGGGGGGGGGGGGGGGGGGGGGGGGGGGGGGGGGGGGGGGGGGGGGGGGGGGGGGGGGGGGGGFGGGGGGFGGGGGGGFGGGGGGGGGFFGFFFGGGE@EFGGFGGGGGGFGFFGGFGFGFCF,0BDD>FFGFFDEGE7DG?FF56=9DC?DDFGG+*6C>EGFF6CGGF<FFBCBEEEFE60=;A?EE)33-4<A45;BDF7>*>?E:@573>E<753@6/()
@M00200:205:000000000-AKKM3:1:1101:12411:8365 2:N:0:1
TACTGGGGTATCTAATCCCGTTTGCTCCCCTAGCTTTCGCGCCTCAGCGTCAGTGTCGGTCCAGGAAGCCGCCTTCGCCACCGGTGTTCCTCCGGATATCTACGCATTTCACCGCTACACCCGGAATTCCGCTTCCCTCTCCCGAACTCAAGCCTCGCAGTTTCCCGTGCCATTCCCCAGTTCAGCCGGGGGCTTTCACACGGGACTTACGAGGCCGCCTACGCGCCCTTTACGCCCAATACTGACAAGCT
+
CCCCCGGEGGGGG9CFGFGGGGGGGGGGGGGGGGGGGGGGGGGGGGGGGGGGGGGGGGGGGGGGGGGGGGGGGGGGGGGGGGGGGGGGGGGGGGDCFGGGGGGGGGGDFGGGGGGFGGGGGGGGCGFFGGGGGCGGG?DDFGGFDBGFGFGFFGGFEGDEG>@FEFDFEGF;AECFFFG>>F+=6DFF48C>B=CGF<E3((,(27B?<<?(49EE>GF037-0-:>D)084)-23:0:B?:46<B263()
@M00200:205:000000000-AKKM3:1:1101:28061:8366 2:N:0:1
TACGGGGGTATCTAATCTCGTTCGCTCCCCTAGCTTTCGCGCCTCAGCGTCAAGAACAGGCCAGGTAGTCGCCTTCGCCACTGGTGTTCCTCCCGATATCTACGCATTTCACCACTACACCGGGAATTCCACTACCCTCTCCTGCCTTCGAGTCGATCAGTATCGCGTGACCCTCCCCAGTTGAGCCGGGGGCTTTCACACGCGACTTGAACGACCGCCCGCACGCTCCTTATACTCAACACTCACAAGA
+
B@C@CFCGF@86CFFFG,C,CDFGG@@FFGGGGGCFDGGGGEGCCGGGEGECFGDFFFFGFCECGGGGGGCFGEEFDFCF:FGGGGGC<=DF?BFGC>8AADGG>=+@4C;E9>=*=?=EEEEGDGF,C,23=8DC8FG<*@<9FFGFC?GFEGGE>CDFGGFG=EDG4:>EFBF4@B<),4:@ADC;BD=B>*/;=9CA340(70(47>)8138/(/7((,()(*)*)2).-).)3).()3)(,,).3(
@M00200:205:000000000-AKKM3:1:1101:25567:8389 2:N:0:1
TACAAGGGTATCTAATCCTGTTTGCTCCCCACGCTTTCGTGCATGAGCGTCAGTGTTGGCCCAGAAGGCTGCCTTCGCCATCGGTGTTCCTCCACATCTCTACGCATTTCACCGCTACACGTGGAATTCCACCTTCCTCTGCCACACTCTAGCCACGTAGTTTCGAGCGCAATTCCCAAGTTAAGCCCGGGGATTTCACACTCGACATGCGCGGCCACCTGCGCACACTTTAAACCCAATACTGACA
+
CCCCCGGGGGGGGGGGGGGGGGGGGGGGGGGGGGGGGGGGGGGGGGGGGGGGGGGGGGGGGGGGGGGGGGGGGGGGGGGGGGGGEGGGGGGGGGGGGGGGGGGGGGGFGGFGGGGFGFGGGGDGGFGGGGGGGGGGGFGFFGGFGFGBCBGGGGGFFGGF@FFGFFGGFGFFFFFFFFGFGFGGFGGFFGGFFGGGFF?EFDFFF)-(*05@@2ECFGF85@>D>=547+75-6A(;1:704AAB??
@M00200:205:000000000-AKKM3:1:1101:12676:8401 2:N:0:1
TACAGGGGTATCTAATCCTGTTTGCTCCCCACGCTTTCGCGTCTCAGCGTCAGTAACGTCCCAGCGAGCTGCCTTCGCCATTGGTGTTCCTCCCGATATCTGCGCATTTCACCGCTACACCGGGAATTCCACTCGCCTCTTCCGAACTCTAGTCCGGCAGTATCGACCGGCATCCCAAGGTTGAGCCTTGGACTTTCACAGCCGACTTACCGGACCGCCTACACGCGCTTTAAGCCCAATACGTACAAGA
+
CCCCCGGGGGGGGGGGGGGGGGGGGGGGGGGGGGGGGGGGGGGGGGGGGGGGGGGGGGGGGGGGGG+FFGGFGGGGGGGGGGCFGGFGGGGGGGGGGGGGGFGDGGGGGGGGGGGFGGGGGEDGGGGGGGGGGGFGGFGFFFGFGFGFFFG=CFGFFGDBD>AFDFGGEGFF>B;AAFC>ECFCA<CFFFGFFG6F6.<7418613;@4AE040:E07@01:?:<:07)1(-.663C<2(58(.43(<77
@M00200:205:000000000-AKKM3:1:1101:21475:8401 2:N:0:1
TACGAGGGTATCTAATCCCGTTCGCTACCCTGGCTTTCGCGCCTCAGCGTCAGGGAGGATCCAGTCACGCGCTTTCGCCACCGGCGTTCCTTCCAATATCAACGCATTTCACCGCTCCACTGGAAGTTCCCGTGACCCCTACCCTCCTCGAGCCGACCCGTATCCACGGCCATTTTCCGGTTGAGCCGAAAGATTTCACCACAGACGCGGTCGGCCGCCTACGCGCCCTTTACCCCCAATACTGACCAGAC
+
CCCCCGGDGGGGGGGGGGGGGGGGGG>FFGGGGGGGGGGGDGGGGGGGGGGGGGGGGGEGGGGGGGGGGGCFGGGGGGGGGGEGGGGGGGGGGGGGGGGGGGGGGGFGGFBFCEEDDFEGGG8,3@@DFG?E?E8DEDGFFGGFGFGFFF>+>9C*9CD>CD@FE9DC>E?9AC6:FF<)=E57)>75A5=)59F@1/C87?<6823;;(-4-48;9DE0(4?F0E3CC<?AF24(:0(4:06-)((.(((
@M00200:205:000000000-AKKM3:1:1101:19623:8410 2:N:0:1
TACAGGGGTATCTAATCCGGTTCGCTCCCCACGCTGTCGCACCTGAGCGTCAGCGCATGCCCAGTCCGCTGGTTTCCCCCTGGGTGTTCCTGCCGATCTCTACGCATTTCACCACTACACCGGCAATTCCGCGGACCTCTGCATGGCTCGAGCTCTGCCGTATGGGATGGCCTCGGACAGTTAAGCCGTCCGCTTTCACACCCCACGCGCAGAGCCGCCTGCGTGCGCTTTAAACCCAATACTGACAAGA
+
CCCCCGGGGGGGGGGGGGGGGGGGGGGGGGGGGGGGGGGGGGGGGGGGGGGGGGGGFGGGGGGGGGGGGGGGGFGGGGGGGG7FFGGGGGGGGGGGGGGGGGGGGCBFGF;FFFGFGGGGFE@ECEGGGGGGGGGGGFGFFGGFGFC8CEGDCDGFFGGFGC@DDFF69FFFFBA48B<4FFGGFGGFDGG:>EGF8?F<@DF:<0-2(-192<F81CB6?:()4;)9)14))4)(;::F:?A)6:<-:(
@M00200:205:000000000-AKKM3:1:1101:26539:8411 2:N:0:1
TACCAGGGTATCTAATCCCGTTTGCTACCCTAGCTTTCGTGCATCAGCGTCAGATGAGATCCAGAGTGCCGCTTTCGCCACCGGTGTTCCCTAGGATATCAACGCATTTCACCGCTCCACCCTAAGTTCCGCACTCCTCTATCTCCCTCGAGCACGGTAGTTTTGAGCGCAATTCCTCGGTTGAGCCGAGGGATTTCACACCCAACTTTCCGCGCCGCCTACGCACCCTTTACACCCAATACTGACAAGAC
+
CCCCCGGGGGGGGGGGGGGGGGGGGGGGGGGGGGGGGGGGGGGGGGGGGGGGGGGGEGGGGGGGGGGGGGGGGGGGGGGGGGGGGGGGGGGGGGGFAGGGGGGGGDGGGGGGGGGFGGGGFGGGGGEDGGDGGGGGGFGF5DFFGFGDGFG8EDGEFGGBDFFF)*=FAGFFF<=BCFG5CEDFFFGFF>E4?CEGFFGFE?BBD?=.*64>=;EC:CE;<@@EFE:D97)6<)4(:?F(53>D<?<)(.(
@M00200:205:000000000-AKKM3:1:1101:24397:8415 2:N:0:1
TACTCGGGTATCTAATCCTGTTCGCTCCCCACACTTTCGCTCCTCAGCGTCAGGTAATGCCCAGAGAACCGCCTTCGCCACCGGTGTTCCTCCTGATATCTGCGCATTTCACCGCTACACCAGGAATTCCGTTCTCCCCTGCATACCTCTAGTCTGCCCGTATCGGAAGCAAGCACACAGTTAAGCTGTGTGTTTTCACTCCCGACGCGACAAACCGCCTACGAGCCCTTTAAACCCAATACTGACAAGA
+
CCCCCGGGGGGGGGGGGGGGGGGGGGGGGGGGGGGGGGGGGGGGGGGGGGGGGGGGGGGGGGGGGGGGGGGGGGGGGGGGGGGGGGGGGGGGGGGGGGGGGGGGEEGGGGGGGGG>>FFGGGGGGGGGGGGGGGGCAFEDFGGFGFGEGFFGGGGFFEG>CDFGFFGGBFFFFFFFFFGFFEGGFGGFFGGF>FGGBAFEE=BA9:=29@FF9@FF9DFFFFD5;87C9>7)6<<,;6?<?FFBFFF9<.
@M00200:205:000000000-AKKM3:1:1101:5048:8415 2:N:0:1
TACGAGGGTATCTAATCCTGTTTGCTCCCCACGCTTTCGTACCTCAGCGTCAATACATGTCCAGTGAGTCGCCTTCGCCACTGGTGTTCTTCCGAATATCTACGAATTTCACCTCTACACTCGGAATTCCACTCACCTCTCCATGATTCAAGCCTAGCAGTCTTAAAGGCAATTCCGGGGTTGAGCCCCGGGCTTTCACCTCTAACTTACAAAGCCGCCTACGTACGCTTTCAACCCAATACTGACAAGA
+
CCCCCGGGGGGGGGGGGGGGGGGGGFGGGGGGGGGGGGGGGGGGGGGGGGGGGGGGGGGGGGGGGGGGGGGGGGGGGGGGGGGGDGGDGGGGGGGGDBFGGGGGGGGDFFGGFGGFGGGGGGGGECEGGGGGFFGGGFG<FGFFGFFEDDDFGGGFFGGFDDDDBFGGFGFFFEFFFA=BFGD+:?EFEGG>ECFGFFFFFF3>*9;EEFFF6)?,0:?=FF?F===C>D;)6?96;7D(=;?CC3<),=
@M00200:205:000000000-AKKM3:1:1101:4729:8421 2:N:0:1
TACTGGGGTATCTAATCCTGTTTGATCCCCACACTTTCGTGCCTCAGCGTCAGTTGAAGTCTAGTAAGCTGTCTACACTATCGGTGTTCTTGACGATATCTAAGCATTTCACCGCTACACCGTCAATTCCGCCTACCTCGACTCCACTCAAGCCCATCAGTATCAATCCCACCCTCCCGGTTAAGCCGGGATATTTCAGAACTGACTTAATAGGCCGCCTACGCACCCTTTAAGCCCAATACTGACAAGA
+
CCCCCGGGGGGGGFCFFGGGGGGGFGGGGGEGEGGGDEEFGGGGGGGGEFEFGGGGF9FEFGGGGGGGGFGGGGAEGGGFGGGGGGCGGGGGFGGE:CCGGGGGGF;FFGFF9CEEGGDDDEGGFEGGGFGDD+@EFFGA*@CAAFGFG6=CDG8FFFD+@=>80=CFF8DDFFFDBF>>>@+67,CB*;6**7@<302*;5AE*)82*:E6946D4CEF(5-28?B**;56<47(=3(6=)<CCE)1((
@M00200:205:000000000-AKKM3:1:1101:27703:8432 2:N:0:1
TACTAGGGTATCTAATCCTGTTTGCTCCCCACGCTTTCGCGCCTCAGCGTCAATACCAAGCCAGGTGGCCGCCTTCGCCACTGGTGTTCTTCCCAATATCTACGAATTTCACCTCTACACTGGGAATTCCACCACCCTCTCTTGGATTCAAGCCCGCCCGTATCAAATGCAGTTCCCAGGTTGAGCCCGGGGCTTTCACATCTGACGCAACGAACCGCCTACGCGCCCTTTACACCCAATACTGACC
+
CCCCCGGGGGGGGGGGGGGGGGGGGFFFGGGGGGGGGGGGDFGGGGGGGGGGGGGGGGGGGCFGGGCGGGGGGGGGGGGGGGGGGGGGGGGGGGGGFGGGGGGGFEAFGGGGGG8?DGGGGGFGGGGGGGGGDFGEEFG5DGGFG*6:DFFDFGG*@CDAGGFGFFDF+9+9<;?FFF+38@9CA@FFFD5*9EFGFEGCFFFFCC@?@@F=22CE1<>3251>BGEG)9:<4<<3E<:407--)((
@M00200:205:000000000-AKKM3:1:1101:21759:8433 2:N:0:1
TACGCGGGTATCTAATCCCGTTCGCTCCCCTAGCTTTCGCGCCTCAGCGTCAGTCACTGTCCAGGTAGCCGCCTTCGCCGCAGGTGTTCCTCCCAATATCTACGCATTTCACCGCTACACTGGGAATTCCACTACCCCCTCCAGGACTCAAGCAAAGCAGTTTCAGATGCAGTTCCCGAGTTAAGCCCGGGGCTTTCACATCTGACTTGCAAAGCCGCCTACGCGCCCTTTAAACCCAATACTGACAAGG
+
CCCCCGGGGGGGGGGGGFGGGGGGGGFGGGGGGGGGGGGGGGGGGGGGGGGGGGGGGGGGGGGGGGGDGGGGGGGGGGGGGGFGFCFGGFGGGGGGGFFGGGGGGGGGFGGGGGGFGGGGFFBFGGGGGGFG8DGD8FCBEGDFGFGFGFGCFFFAFCFAEFEGEFFGFGF@CEFFFFG4F>FD9CEF4:5?5:FFA<9?C;)4.)7?3<EFEFGG9CADF;()-::5)24ADA21;,,.)5AA<?B63(
@M00200:205:000000000-AKKM3:1:1101:28480:8450 2:N:0:1
TACAGGGGTATCTAATCCTGTTCGATCCCCACGCTTTCGTGCCTCAGCGTCAGTTACAGTTTAGTGAGCTGCCTTCGCAATCGGTGTTCTATGTCATATCTAAGCATTTCACCGCTACATGACATATTCCGCTCACCTCCACGGTATTCAAGACAGATAGTATCAACGGCAGTTTCCGAGTTAAGCCCGGAGATTTCACCACTGACTTACCTGCCCTCCTACGCACCCTTTAAACCCAATACTAACAAGAC
+
C<CCCGGGGGGGFGGGGFGGGGGGGGGGGGGGEGGGGGGGGGGGGGGGGGGGGGGGGGGGGGGGGGFGEGGGGFEGFGG7EGGGGGGGGGGGGGGGCE8FEFGGGGFGGGGGG6=9DGGGGGGGGFGCFGCEDEGGGFG5DEG>G5?EFFFCFGGDFF?5;CDD>FDE>>>8FDBD;5C5FEF=;EC5@9@D>EGG+029@>FFEEF?AE0A;BF5>>B=;7@?@EBD<43CCC3(4;,(68)))/4736(
@M00200:205:000000000-AKKM3:1:1101:27535:8469 2:N:0:1
TACGAGGGTATCTAATCCTGTTTGCTCCCCACGCTGTCGCGCCTCAGTGTCAGAACTGGTCTAGCTGGCCGCCTTCGCCACGAGTGTTCTCCCCCATCTCTACGCATTTCACCGCTACACAGGGAATTCCACCAGCCCCTCCCAGCCTCAAGTCTTGCAGCTTCTACCGACGGAACACGGTTGCGCCGTACGTTTTCAAGGGAGACACACAAGACCACCTACGCGCCCTTTAAACCCAGTCACGACAAGAC
+
-,6BCGCGEGECDFEAFF,,EFFDFGFFG;@FGEGG:,<FB:F:@FFF<C@EFFFFGEG<FF<9FGGGCECCG@CFCGCFGEEG:4<AEEGAFEGGGG84=EABGGDGGF9,56C>DFFDGGFDE8,2CE==?FGGGB80:6C5@*68=FC+6++4+9DF,A*202=E*59)91@BF90?>CD***1)2?*:),4*1/,*/(,12(53,81?0@FC(/5((/(.(/79)*824)-2C((()))(((-((4(
@M00200:205:000000000-AKKM3:1:1101:11678:8477 2:N:0:1
TACGCGGGTATCTAATCCTGTTTGCTCCCCACGCTTTCGAGCCTCAGCGTCAGTAATGAGCCAGTGTGTCGCCTTCGCCACTGGTGTTCTTCCGAATATCTACGCATTTCACCACTACACCGGGAATTCCACTACCCTCTCCTGCCTTCGAGTCGATCAGTATCGCGTGACCCTCCCCAGTTGAGCCGGGGGCTTTCACACGCGACTTGAACGACCGCCTGCGCGCTCTTTACACCCAATACTGACC
+
CCCCCEGGGGGGGGGGGFGGGGGGGGGFFFGGGGGGG@:FDGGGGGGGEGGGGGGGGGGGGGFGGGGGGGGGGGEGGGGGGGCEFFFGCEFGGGGGGGAFGGGGEEEFDAEGFGFF?FFGGGGG:8BFGGGGGGGGGFG);8DDGF6=DDGDGGCAEFGFGGC+8@GE>EFFFBF5@FGF>C@FFGF??>EAEEGGFFGFE>B(79B0)-5:<:EEBD>1-3-;6C3>*:)4:A<0::3:242<44(
@M00200:205:000000000-AKKM3:1:1101:9267:8483 2:N:0:1
TACAAGGGTATCTAATCCTGTTTGCTCCCCACGCTGTCGCGCCTCAGTGTCAGCAACTGCCCAGCAGGCCGCCTTCGCCACTGGTGTTCTTTCGGATATCTACGCATTCCACCGCTACACCCGAAATTCCACCTGCCTCTACGGTGCTCCAGCTCAGCAGTTCGCACGGCAGATCCGGGGTTGAGCCCCGGACTTTCACCACACGCTTACCAAGCCACCTACGCGCCCTTTATACCCAATACTGACACGAT
+
CCCCCGGGGGGGGGGGGGGGGGGGGGGGGGGGGGGGGGGGDGGGGGGGGGGFCFGGGGGGGGGGGG?BEGCGGGGGGGGGGGGFFGGGGGGGGGCFGGGGGGGGGEGGGFGGGGGFGGGGGGC=BEGGGGGGGGGFGFGFFGGEGFGFGFFFGGGFFFDFAFDDAEDG<E5=96FFFFD4>EDGFGFF?D?4?GGDFEGFEFDFFF@?@FFEF?GG1CF@EF:B9C3C9C8A--64@8:B??AA9?<5(9(
@M00200:205:000000000-AKKM3:1:1101:6226:8484 2:N:0:1
TACTCGGGTATCTAATCCTGTTCGCTCCCCTAGCTTTCGCGCCTGAGCGTCAGGTAAGGCCCAGAGATCCGCCTTCGCCACCGGTGTTCCTCCTGATATCTGCGCATTTCACCGCTACACCAGGAATTCCGATCTCCCCTACCTACCTCTAGCTCGATAGTATCGGACGCAGTCCCGGGGTTGAGCCCCGGGATTTCACAACCGACTTACCGAGCCGCCTGCGCGCTCTTTAAACCCAATACTGACACGAT
+
CCCCCGGGGGGGGGGGGGGGGGGGGGGGGGGGGGGGGGGDGGGGGGGGGGGGGGGGGGGGGGGGGGGGGGGGGGGGGGGGGGGGGGGGGGGGGGGGGGGGGGFGGGGGGGGGGDDFGGGGGGGDG8FGGGGGGGGGGFGFFGDDFFGFGFGGGGGFBCFFGGFGFECGFGFFFFFFFFD4FCD>6CGFFDEBDDGGF?FCFF@(3;;?EF;;<6CE6D>:1:0>>E5C<CA)6).8E?67?3AD2:?.-1(
@M00200:205:000000000-AKKM3:1:1101:6473:8491 2:N:0:1
TACGCGGGTATCTAATCCTGTTTGCTCCCCACGCTTTCGAGCCTCAGCGTCAGTAATGGACCAGTATGTCGCCTTCGCCACTGGTGTTCTTCCGAATATCTACGAATTTCACCTCTACACTCGGAGTTCCACATACCTCTTCCATACTCACGATAGCCAGTATCAAAGGCAATTCCAAGGTTGAGCCCTGGGCTTTCACCTCTGACTAAACTATCCGCCTACGCTCCCTTTAAACCCAATACTGACACGAT
+
CCCCCGGGGGGGGGGGGGGGFGGGGGGGGGGGGGGGGGGGCGGGGGGGGGGGGGGGGGGGGGGGGGGFGGGGGGGGGGGGGGGGGGGGGGGGGGGGGGGGGGGGGGGGGFGFGGGFGGGFGGGGEGGGGGFGGG?FGFGEFGGCFFGFGF,@CFD>?F?DAFEGECDGFGF<DDFC<FC?CE?+:87?CF5>CFGF57C51:CB4EAEEBEEEEGFAFA9@DF>>?:CC7=4C>;@E;1@;4CE<EF)4((
@M00200:205:000000000-AKKM3:1:1101:9878:8497 2:N:0:1
TACGGGGGTATCTAATCCTGTTTGCTCCCCACGCTGTCGCGCCTCAGTGTCAGAAACTGCCCAGCAGACCGCCTTCGCCACCGGTCTTCCTCCGGATCTCTACGCATTCCACCGCTACACCCGGAATTCCGTCTGCCCCTACCGTGCTCGAGCCCGGCAGTCTGACCGGCAGCCCCGGAGTTGAGCCCCGGGATTTCACCAGCCACTTACCGAGCCACCTACGCGCCCTTTATACCCAATACTGACAAGC
+
C8CCCGGGGEGGGGGGGGGGGGGGGGGEGGGGGGGGGFGGGGGGGGEGGGGGGGGFGGGGFGFEGGCFGGGGGGGGGGGGGGDG>FFGGFDGGGGCCFGGFGGGGGGGGGFGDEGEDGFGGGGGGGFGGGCFGGGG6F7>FGGFGFGFGECCGGGFFGGFGGFGCFGGBGEB>/=>>8C>CA@DFGEFFDEEF5*99<G<?:FBBFFFA<3821CC:FFFB?6DFC@D5<?D><<<F?FF?D<B>F?).(
@M00200:205:000000000-AKKM3:1:1101:28814:8500 2:N:0:1
TACCCGGGTATCTAATCCTGTTTGATCCCCACACTTTCGTGCCTCAGCGTCAGTTACAGCCTAGTAAGCTGCCTTCGCTATAGGTGTTCTTGACGATATCTAAGCATTTCACCGCTACACCGTCAATTCCGCCTACCTCATCTGTACTCTAGCCCCGCAGTATCAATGCCACCCTCCCAGTTAAGCTGGTATATTTCAGCACTGACTTACAGGGCCGCCTACGCACCCTTTAAACCCAGTACTGACA
+
CCCCCGGGGGGGGGGGGGGGGGFGAFGGGGGGDGGGGGGGCGGGGGGGGGGGGGGGGDGEFGGGGGGGGCFGGGGGGGGGGFGGGGGGGGGGGCFFGGGGGGFGFGGGGGFGGGDFGFCFFGF>FCFGG=?EDCGGGFGF7=AFFFGFGFGC==DBEGDAC9DGF?DEDFFBFDF?DE+*8E+21@AFA+7C+@:C?757CC)):8CFEF*@5)B>)*:AA@@F2C;C/9)*/9)6CD(6;3)6?@E
@M00200:205:000000000-AKKM3:1:1101:13317:8502 2:N:0:1
TACTAGGGTATCTAATCCTGTTTGCTCCCCACGCTTTCGCGTCTCAGCGTCAGTAACGTCCCAGCGAGCTGCCTTCGCCATTGGTGTTCCTCCCGATATCTGCGCATTTCACCGCTACACCGGGAATTCCACTCGCCTCTTCCGAACTCTAGTCCGGCAGTATCGACCGGCATCCCAGGGTTGAGCCCTGGACTTTCACAGCCGACTTACCGAACCGCCTACACGCGCTTTATACCCAATACTGACA
+
C@CCCGGGGGGGGGGGGGGGGGGGGGGGGGGGDGGGGGGGGGGGGGGGGGG@FGGGGGGGGGGGGEGDGGGGGGGGGGGGGG?EG7FGGGGGFGGGGGGGGGGGGGGGGGGGGGGE6FGGGCC7@EGGGAFGCDGGGEGFFGGFGFGFGFG9DFD?5CDFDGEGFADGBD>=BFF>FF<?FFD46CGFFG5AACFFF?F?E<@69>61C@;(6,:C67::<??F6E)9)11<4<A-<2<(,8<<A?)
@M00200:205:000000000-AKKM3:1:1101:11058:8511 2:N:0:1
TACTCGGGTATCTAATCCTGTTCGCTACCCACGCTTTCGCTCCTCAGCGTCAGGTAAGGCCCAGAGAGCCGCCTTCGCCACCGGTGTTCTTCCTGATATCTGCGCATTCCACCGCTACACCAGGAGTTCCGCTCTCCCCTGCCTACCTCTAGTCTGCCCGTATCGGAAGCAGGCTCGGAGTTAAGCTCCGAGTTTTCACTCCCGACGTGACGAACCGCCTACGAGCCCTTCAAACCCAGTACTGACAAGAC
+
CCCCCGGGGGFGEEFGGGGGGGGGGGGGFGEFGDCGGGGGGGGGGGGGGGGGCFGGGGGGGGGGGGGGGGGGGEEGGEGEGGGGGGGGG9DFFGGGGFGGGGGE=@@EE,@EEEE>DGFGGGG@FCDCGFGGGGGG,@CDFCGFGF68DFGGGGGFFGFBEDCGFD:8??CDFFA>5B*:*1=BAF9AFDGBA:EF8@C?:>92-:07;7;;09EEBGE(40<@:579*0(,).51?22,-4<AAB7A(4(
@M00200:205:000000000-AKKM3:1:1101:13293:8534 2:N:0:1
TACTGGGGTATCTAATCCTGTTTGCTCCCCACGCTTTCGTGCATGAGCGTCAGTGTTGGCCCAGAAGGCTGCCTTCGCCATCGGTGTTCCTCCACATCTCTACGCATTTCACCGCTACACGTGGAATTCCACCTTCCTCTGCCACACTCCAGCCACGTAGTTTCGAGCGCAATTCCCAAGTTAAGCTCGGGGATTTCACACTCGACTTGCGCGGCCGCCTGCGCACACTTTAAACCCAATACTGACAAGA
+
CCCCCGGEGGGGGGGGGGGGGGGGGGGGGGGGGGGGGGGGGGGGGGFGGGGGGGGGGGGGFGGGGGGGGGGGGGGGGGGGGGDGGGGGGGGGGGGGGGGGCFGGGGGGGGGGGDGAGGGGGGCGDGGGGGGGGGGGGFGFFGGFGFGFGFCFGGGFFGGFEFFGFFGGFGFFFFFFFF?6FFGC=EEFFGGFFGGGFFGFFFF29ADFFC@9(6EG0>ED<@>E;E>C*:):5>B?GBF7BFFFFB<A7<
@M00200:205:000000000-AKKM3:1:1101:27102:8544 2:N:0:1
TACTAGGGTATCTAATCCCGTTCGCTCCCCTAGCTTTCGCGCATCAGCGTCAGTGTCAGCCCAGCAACCCGCCTTCGCCGCAGGTGTTCCTCTCGATATCTACGCATTTCACCGCTACACCGAGAATTCCAGTTGCCCCTTCTGCACTCTAGCCCCGCAGTATCGGCTGACCTTTCCGGGTTAAGCCCGGAGATTTCACAGTCGACTTGCGGTGGCCGCCTACGCGCCCTTTATACCCAATACTGCCA
+
CCCCCGGGGGGGGGGGGGGGGGGGGGGGGGGGGGGGGGGGGGGGGGGGGGGGGGGGDGGGGGGGGGGGGGGGGGGGGGDEGGGGGGGGGGFGGGGDFG6FGGGFGGEGGGGGGGGFDGGGGGDEGEGGGGGFGDDEDFFFBFFCDFGEGFACD=??5EGFGGED55CCBCCCFFAFF>D*>CFGFGGFFGDBB6BFB@+1><@D<2;@E<((/689@D@0(-4>;?3/C3(5><94C(,4().4:)()
@M00200:205:000000000-AKKM3:1:1101:5599:8546 2:N:0:1
TACTGGGGTATCTAATCCTGTTCGCTCCCCACGCTTTCGCGCCTCAGTGTCAGTAACGTCCTAGCGAGCTGCCTTCGCTATCGGTGTTCCTCCTGATATCTGCGCATTCCACCGCTACACCAGGAATTCCACCAGCCTCTTCCGTACTCTAGCCTCACAGTATCCACCGGCTTTCAACGGTTGAGCCTTTGACTTTCACAGCGGACTTACGAGGCCACCTACGCGCCCTTTATACCCAATACTGACAACAT
+
CCCCCGGGGGGGGFFGGGGGGG,FGGGGGGGEGGGGGGG,@FFGGGGGGGGG9C@EDCGGG,CFFFC+6@FFGGGGCGFEG,CCCFGGGFA,9EEFGGGGGDE@FEEG8FGGGGGFGGGGGGC8FGGGGGF9+,6@D6?)+@30=*=8D?E8@++*:DFFGDD99D+6::58*8A7E17?FECFFGGA*4,+:=C>62=8:@=ABFB@EE2-/:CF?FFDE@?F6E3<)779)5A9E?1:5:A9)356(,(
@M00200:205:000000000-AKKM3:1:1101:9395:8556 2:N:0:1
TACAGGGGTATCTAATCCTGTTCGCTCCCCACGCTTTCGCGTCTCAGCGTCAGTACCGTCCCAGAGAGCTGCTTTCGCCATAGGTGTTCTTCCTGATATCTGCGCATTTCACCGCTACACCAGGAATTCCACTCTCCTCTTCCGGACTCTAGCCGACTGGTTTCCGGCGACATCTCGAGGTTGAGCCTCTCGTTTTCACACCAGACCTAGCCGGCCGCCTACCCGCTCTTTACACCCACTCCTGCCA
+
CCCCCGGDGGGGGGGGGGGGGGGGGGGGGGGGGGGGGGGGGGGGFFGGCFEGEGGGGGGGGGGFGG@FGGGGGFGGGGGGGGFCGGGGGGGGGGGGAFFGGGGGGG@EGGGGFCGFGGGEF?GDDFEFGGGGGGGGGFGC?FG>G>GFFFGFGFGFFGGBFGFGFFGEBCDAFFFFF6>BFF*46DFFF*,)0C7DFE@?F9@2=BDFFE@811CEBGFF0107(:)1*262<<<8C2-(((..08)
@M00200:205:000000000-AKKM3:1:1101:8080:8563 2:N:0:1
TACACGGGTATCTAATCCTGTTTGCTCCCCTAGCTTTCGTGCCTCAGTGTCAGGAGTTTTCCAGGGACTCGCCTTCGCCACTGGTGTTCTACTTGATATCTACGCATTTCACTGCTACACCAAGTATTCCAGTCCCCCCTCAAACCCTCGAGCAAGGTAGTTTCCAATGCCATTTCCGAGTTGAGCTCGGAGCTTTCACATCCGACTTACCTCACCACCTACGCACCCTTTAAACCCAATACTGACACGC
+
CCCCCGGGGGGGGGGGGGGGGGGGGGGGGGGGGGGGGGGGFGGFGGGGGGGGFGGGFGGGGGFGGGGGGGFGGGGGGGGGGGGGGGGGGGGGGGGGGGGGGGGGGGGFGGGGFGGFGGGGDGGGGGGGGFGGGGGGFBGFFGGBGFGFGB>=EDGFFGDF@EDGFFGGFGFFFF9DFEG>>EGG*@9AECEEDGGGFFGEAC@=AA=AFFF=@EG>*9@B@@2A@EBG*;5*94=(887@@E35C;3)((
@M00200:205:000000000-AKKM3:1:1101:23495:8571 2:N:0:1
TACGAGGGTATCTAATCCTGTTCGCTACCCACGCTTTCGCTCCTGAGCGTCAGTTCCAGCCCAGAGTGCCGCCTTCGCCGCTGGTGTTCCTCCCGATATCTGCGCATTTCACCGCTACACCGGGAATTCCGCACTCCCCTACTGGACTCTAGCTATAGCAGTATCGGGTGGCGTCTCCAGGTTGAGCCTGGAGGTTTCACACCCGACTTACTAAGCCGCCTACGAGCTCTTTACACCCAGTACTGACA
+
CCCCCEGGGGGGGGGGGGGGGGGGGGGGGGFGGGGGGGGGGGGGGGGGGGGGGGGGGGGGCGGGGGGGFGGGGGGGGGGEGGDGGGGGGGGGGGGGGGGGGGGGGGGGGGGGGGGFGGGGGGGGGGGGGGGGGGGDFFGDFGGFGFGFGFGGGFDFFGGFGGFGFFGGFGFFFFFFFFFFGEGGFGGFFGFFFGCDFFCCFF@B>;>@?EFFFF685C>;??FF::>CFD><ADF>C6:??BA>>>F?
@M00200:205:000000000-AKKM3:1:1101:3319:8587 2:N:0:1
TACTAGGGTATCTAATCCCGTTTGCTCCCCTGGCTTTCGTGTCTCAGTGTCAGCGTATCCCCAGCAGCCTGTTTTCACCATTGGCGTTCCGAACGATATCTACGCATTTCACCGCTCCACCGTTCGTTCCAGCTGCCCCTAGATAGCTCAAGACATCCAGTATACCAAGCAGTTCCACGGGTGAGCCGTGGGATTTCCCAAGGTACTTCGACATCCACCTACACACGCTTTAAGCCCAATACTGACACGA
+
CCCCCGGGGGGGGGGGGFGGGGDBFFGGGGGFGGFGFGGGDEFGGGGFFEAFG?FGGCFGGFGEFGGG88E:CAFG?FCAEEFFFGGGGFEGFGGGFF6GGGFE@CEFECFGGGGFGGGGGGGGGGCCFEGGG8F?,3@DF@CD=D8;?DFGGGGFBGGFDCB@EBFFFGFFCEFFFFD>+30+:EGA9CCDFGGFA*@@)::<CEE**0:44<9FFGFBEBEFFC4?9?2>C4)(=481;365?6=)14
@M00200:205:000000000-AKKM3:1:1101:8996:8591 2:N:0:1
TACAGGGGTATCTAATCCTGTTTGATCCCCACACTTTCGTGCCTCAGTGTCAGTTAAAGCTTAGTAAGCTGCCTTCGCAATAGGTGTTCTTGACGATATCTAAGCATTTCACCGCTACACCGTCAATTCCGCCTACCTCAACTTTACTCAAGTCCATCAGTATCAATGCCACCCTCCCGGTTAAGCCGGGATATTTCAGCACTGACTTAATAGACCACCTACGCACCCTTTACACTCAATACTGACAAGA
+
CCCCCGGGGGGGGGGGGGGGGGGGGGGGGGGGGGGGGGGGGGGGGGGGGGGGGGGGGGGGGGGGGGGFGGGGGGGGGGGGGDGGGGGGGGGGGGGC7FGGGGGGGGGGGGGGGGGFGGGGGGGGEGGGGAFGGGGGEFGFFGGFFFGCGFGGGGGFFGGFGGEGEFFDF?FEFFFFFFGAFEG?9AGEEDEDFGGFFED@858=@<AFFFFFCEGCCC9C:@ABAEEGFFEECC@*65(9?EFFCEB==(
@M00200:205:000000000-AKKM3:1:1101:23193:8612 2:N:0:1
TACCGGGGTATCTAATCCCGTTTGCTCCCCTAGCTTTCGCGCCTCAGCGTCAGTGTCGGTCCAGGAAGCCGCCTTCGCCACCGGTGTTCCTCCGGATATCTACGCATTTCACCGCTACACCCGGAATTCCGCTTCCCTCTCCCGAACTCAAGCCAAGCAGTCTCCCGTGCAGTTCCTCAGTTGAGCCGAGGGATTTCACACGGGACTTGCAAAGCCGCCTACGCGCCCTTTAAACCCAATACTGACAAGAC
+
CCCCCFGGGGGGGGGGGGGGGGGGGGGGGGGGGGGGGGGGGGGGGGGGGGGGGGGGGGGGGGGGGGGGGGGGGGGGGGGGGGGGGGGGGGGGGGG@F=EGGGGGGGGGGGGFFGGFGGGFGGGGFGGGGGGGGGGDGFGDFGGFGFGBGFGGGGGFFGGAGGFGFFGGDGF69EFF687ADDFGAFGFEDCDBFGGFFFCE@66<B@8<E3EEEGG>DD6??8>7EFGCF?A248?G6:0:>B4)4463.(
@M00200:205:000000000-AKKM3:1:1101:20582:8614 2:N:0:1
TACAGGGGTATCTAATCCTGTTTGATCCCCACGCTTTCGTGCCTCAGCGTCAGTTACAGTTTAGTGAGCTGCCTTCGCAATCGGTGTTCTGTGTCATATCTATGCATTTCACCGCTACATGACACATTCCGCCCACTTCAAATGTACTCAAGATTTGCAGTATCAATGGCAATTCTGCAGTTAAGCTGCAGGCTTTCACCACTGACTTACAATTCCGCCTACGCACCCTTTAAACCCAATACTGACA
+
CCCCCFGGGGGGGGGGGGGGGGGGGGGGGGGGGGGGGGGGGGGGGGGGGGGGGGGGGGGFFGGGGGGFGFFGGGGGGGGGGGFGGGGGGGGGGGGGGGGGGFFFFGGCGGGGGGGFGGGGGGGGGGGGGGFGGGGGGFGFFGGFGFGFGFGGGGGFFFGFGDCGFFFGBEFFFBFFFFDFGGGDDFDFFGEF>FDDFFGEDDBEFFEFCEE7CEF@)??AD@A5AEBGGG@4EC6049=5BEE?C=:
@M00200:205:000000000-AKKM3:1:1101:9627:8629 2:N:0:1
TACTGGGGTATCTAATCCTGTTTGCTCCCCACGCTTTCGCGCCTCAGTGTCGGATCCGGCCCAGTGAGCCGCCTTCGCCTCCGGTGTTCTTCCCGATATCTACGCATTCCACCGCTACACCGGGAATTCCACTCACCTCTACCGGTCCCTAGACACGCAGTCTCGAAGGGCGTCGCAGGGTTGAGCCCTGCGCTTTCACCTCCGACTTGCGCACCCACCTGCGCGCGCTTTAAACCCAGTACTGACA
+
CCCCCGGGGGGGGGGGGGGGGGGGGGGGGGGGGGGGGGGGGGGGGGGGGGGGGGGGGGDGGGGGGGGGGGGGGGGGGGFGGGGGGGGGGGGGGGCFGEGGGGGGGGGGGGGGGGGFDEDGGGGDGGGFGFGGGGGGE5FFFFGFGB+>FF9=EFGFBCD>CFFGFFDDDG@29>EA6ADFGGGGFGGFFCF>FGEGFEGFFDF;>>>274(46>EC?DF0(11>>EEGC3:92AA?G13.<A>AAB8
@M00200:205:000000000-AKKM3:1:1101:11464:8636 2:N:0:1
TACTGGGGTATCTAATCCCGGTCGCTCCCCACGCTTTCGTGCCTTAGTGTCAGGGACGAGCCAGTAGCCTGCCTACGCCATCGGTATTCCTCCTTATATCTACGGATTTCACTCCTACACAAGGAATTCTAGCTACCTCTCTCGCCCTCTAGCTTAGCAGTTCAAATAATGGATATGAGGTTGAGCCCCACGCTTTCACTATCTGCTTACTATGCCACCTACGCAACTCTTTAAACCCAATACTGACA
+
CCCCCGGGGGGGGGGGGFGGGGGGGGGGGGGGGGGGGGGGGGGGGFGGEGGGGGGGGGDGGGGGGGGGGGGGGGGEGGG@CGGEGGGGGGGGGGGGGGGGGGGGGDFGGGGGGGDFGGGGFG8FCFGGGGCDFGGGGFGEFGGFG>G>GF9+DFFFFGGF=9FGFFGGFGFEFEFFD?=CFGG+;DF5?CE*@>EGF@GE*AFFFCAEEECC>*9,>CA=EF9B@EEFG+;E*18>F6703)6??654
@M00200:205:000000000-AKKM3:1:1101:4276:8660 2:N:0:1
TACCGGGGTATCTAATCCTGTTTGCTCCCCACGCTTTCGTGCATGAGCGTCAGTGTTGGCCCAGAAGGCTGCCTTCGCCATCGGTGTTCCTCCAGATCTCTACGCATTTCACCGCTACACCTGGAATTCCACCTTCCTCTGCCACACTCCAGCATAGCAGTTTCGAGCGCAGTTCCCAAGTTAAGCCCGGGGCTTTCACCCTCGACTTGCTCCGCCGCCTGCGCCCTCCTTAAACCCACTACTGCAAAGCT
+
CCCCCGGGGGGGGGGGGGGGGGAFGGGGGGGGGGGGGGG8,BDF<EGGGGGGGGC@69CFGGGGGCF8F<FGGGGGGGGG7FGGGGGGGGGGG<?FFFEFF,CFGGGGGGGGGGGFGGGGGFGGGGCGGGGC+6DFG9EEBG,;EFGFG5DF8=+<;,6:E=EGF?0=AGE><;<CA?95@C7CAC,@5?5@A>FGFC@*))(:69957**.6(=?9DD?@;F>08)2*2)6.5A3A:(33:97)).),()
@M00200:205:000000000-AKKM3:1:1101:2504:8665 2:N:0:1
TACCGGGGTATCTAATCCTGTTCGCTCCCCACGCTTTCGCGTCTCAGCGTCAGTACCGTCCCAGAGAGCTGCCTTCGCCATAGGTGTTCTTCCTGATATCTGCGCATTTCACCGCTACACCAGGAATTCCACTCTCCTCTTCCGGACTCTAGCCACATGGTTTCCAACGACAGCTGGAGGTTGAGCCCCCAGTTTTCACATCGGACCTACATGGCCGCCTACACGCCCTTTAAACCCACTCCTGACAAGAC
+
CCCCCGGGGGGGGGGGGGGGGGGGGGGGGGGGDGGGGGGGGGGGGGGGGGGGGGGGGGGGGGGGGGCGFDCGGGGGGGGGGGGGGGFGGGGGGGGGGGGGGGFGGGGGGGGGFG>5CC=FGGGGGGGGGGGGGGGGGFGFFCGFDBGBDFGGGGGFFEGBFFD9CFFGF8?AF@6CFAGEGGGG9FEFECE?9<<FA7ECEED@F=5(*66?C3B91<>1(6=)68)));43?;<1E<((.()).4?407(
@M00200:205:000000000-AKKM3:1:1101:3540:8680 2:N:0:1
TACAAGGGTATCTAATCCTGTTCGCTCCCCACGCTTTCGCTCCTCAGCGTCAGTATCGGCCCAGAGACCCGCCTTCGCCACCGGTGTTCCTCCTGATATCTGCGCATTTCACCGCTACACCAGGAATTCCAGTCTCCCCTGCCGAACTCAAGTGATGCCCGTATCGACCGCACGCTCAGGGTTAAGCCCCAAGTTTTCACGACCGACGCGACACACCGCCTAGGAGCTCTTTACACCAAGTACTGACAAA
+
CCCCCGGGFFCGGGGGGGGGFGGGGGGGGGE@FGGGGGGGGFG?FFGFGGGGGFGGCGGCFGGGGGGGDFGGGGGGFFEGGGGG@EFGGGFFGFEFAFEGFFEGGE7FDCFGGGG5DFDGEFGGGGGGGGGGGFFGAFE50DCEGB05=DDF,=@B;EADEDACCDG6?C5=?@4*@?F6B<**9;9?FCGFA?=CC<FEFF@9@;690;(((4;*35561((.,*729:):5)62;1::A45A<>7?2(
@M00200:205:000000000-AKKM3:1:1101:16766:8686 2:N:0:1
TACGCGGGTATCTAATCCTGTTCGCTCCCCGCGCTTTCGCTCCTCAGCGTCAGTTGTTGCCCAGAGACCCGCCTTCGCCACCGGTGTTCCTCCTGATATCTGCGCATTTCACCGCTACACCAGGAATTCCAGTCTCCCCTGCAACACTCTAGTTTGCTCGTATCGACTGCAGACCCGAGGTTGAGCCTCGGGATTTCACAGCAGACGCAACAAACCGCCTACGAGCTCTTTACACCCAATACTGACAAGA
+
CCCCCGGGGGGGGGGGGGGGGGGGGGGGGGDGGGGGGGGGGGGGGGGGGGGGGGGGGGGGGGGGGGGGGGGGGGGGGGGGGGGGGGGGGGGGGGFGGGGGGGFDFEGDFGGGGGGFGGGGGGFGGGGGG9FGGGGGGFEDFGGFGFGFGFG7EFCFFGGFGGDGFFGGBF>BA=FFBF4BFEDGFGGFFGGFDG?=+)=CEF(,512;19@FF;GGFGF(4<BF?G36*:).:4<:E?,2)542<?<)((
@M00200:205:000000000-AKKM3:1:1101:22140:8692 2:N:0:1
TACTCGGGTATCTAATCCCGTTTGCTCCCCTAGCTTTCGCGCCTCAGCGTCAGTGTCGGTCCAGGAAGCCGCCTTCGCCACCGGTGTTCCTCCGGATATCTACGCATTTCACCGCTACACCCGGAATTCCGCTTCCCTCTCCCGATCTCTAGCCTCGCAGTTTCCCGTGCCATTCCCCAGTTGAGCCGGGGGCTTTCACACGGGACTTACGAGACCGCCTACGCGCCCTTTAAACCCAATACTGACAAGA
+
CCCCCGGGGGGGGGGGGGGGGGGGGGGGGGGGGGGGGGGGGGGGGGGGGGGGGGGGGGGGGGGGGGGGGGGGGGGGGGGGGGGGGGGGGGGGGGGGGGGGGGGGGGGGGGGGGGGFGGGGGGGGGGGGGGGGGGGFGFGDFGGFGFGFGFGDGGGFFGGFGGFGFFGGBGFECFFFFFGFGGGGFGGFF4EBEEGGFFGFFFFFFF7?AB?FFBGFBGFFFFFEFGEG3C7AAA<4EBFFBFFF<:2<:?
@M00200:205:000000000-AKKM3:1:1101:23286:8694 2:N:0:1
TACGAGGGTATCTAATCCTGTTTGCTACCCACGCTTTCGCGCATCAGCGTCAGAACCGGTCCAGGTAGCCGCCTTCGCCACTGGTGTTCCTCCCAATATCTACGCATTTCACCGCTACACTGGGAATTCCGCTACCCTCTCCCGGCCTCAAGCCAGACAGTTTCAAAGGCAGTTCCTCAGTTGAGCCGGGGGATTTCACACAGGACTTAACGAACCGCCTACGCGCCCTTTAAACCCAGTACTGACAAGC
+
CCCCCGGGGGGGGGGGGGGGGGGGGGGGGGGGGGGGGGGGGGGGGGGGGGGGGGGGGGGGGGGGGGGGGGGGGGGGGGGGGGGGGGGGGGGGGGGGGGGGGGGGGGGGGGGGGGGBDFGGGGFGGGGGGGGGDGGGGFGFFGGFGFG58DEFGDDFFGFA@<CDCFGGAFFFFFFFFFGFEGGFFDGF4CCDBGGGFE?5;;@DFD@@CEEF@;EC2C3?::,.(:>G)7)69A<:C(3,<)-65:?B?(
@M00200:205:000000000-AKKM3:1:1101:25010:8700 2:N:0:1
TACTCGGGTATCTAATCCTGTTCGCTCCCCACACTTTTGCTCCTCAGCGTCAGGATATTCCCAGAGAACCGCCTTCGCCACCGGTGTTCCTCCTGATATCTGCGCATTTCACCGCTACACCAGGAATTCCGTTCTCCCCTGAATACCTCTAGTCTGCCCGTATCGGAAGCAAGCCAGGTGTTAAGCACCTGGTTTTCACTCCCGACGCGACAAACCGCCTACGAGCCCTTTACACCCAATACTGACAAGAC
+
CCCCCGGGGGGGGGGGGGGGGGGGGGGGGGGGGGGGG<FGGGGFFGGGGGGGGGGGGGGGGGGGGGGFFGGGGGGGGDGGGGGGGGGGGGGGGGGGGGGGGGGGGGGGGGGGGGGFGGGGGGGGGGGGGGGGFGGGGFGFDFDFGFGFGFGGGGGFFGGDEGDGDDGEFGFEFDFFFFCFECFGFGGFFGFFA9@CBCFEFFFA=AFFFFFFFFGC9DB<;@@A?CDGC>4<:))3::8?FB29:0?A<:(
@M00200:205:000000000-AKKM3:1:1101:11749:8706 2:N:0:1
TACGCGGGTATCTAATCCCGTTCGCTCCCCACGCTTTCGCTCCTCAGCGTCAGTTGTTGCCCAGAGACCCGCCTTCGCCACCGGTGTTCCTCCTGATATCTGCGCATTTCACCGCTACACCAGGAATTCCAGTCTCCCCTGCAACACTCTAGTTTGCTCGTATCGACTGCAGACCCGAGGTTGAGCCTCGGGATTTCACAGCCGACGCAACAAACCGCCTACGAGCTCTTTAAGCCCAATACTGACAAGAC
+
CCCCCGGGGGGGGGGGGGGGGGGGGGGGGGGGGGGGGGGGGGGGGGGGGGGGGGGGGGGGGGGGGGGGGGGGGGGGGGGGGGGDGGGGGGGGGGGGGGGGGGGGGGGCGGGGGGGFGGGGGGGGGGFGGGGGGGGGGF>DFGGFGFDEGFGFEFGFFGGFGGFGDFGGBGFFFFFFFFDEGCF66CFAADGEEGGGF??CFFFF>BFF@BBF@@GGFGF0?:BBBGFG>D)444)3:<B03?BA<??F:<(
@M00200:205:000000000-AKKM3:1:1101:26890:8709 2:N:0:1
TACAAGGGTATCTAATCCTGTTTGATCCCCACACTTTCGTGCCTCAGCGTCAGTTAAAGCTTAGTTAGCTGCCTTCGCTATCGGTGTTCTTGACGATATCTAAGCATTTCACCGCTACACCGTCAATTCCGCCAACCTCAACTTTACTCACGTCATACAGTATCAATGCCACCCTCCCGGTTAAGCCGGGATATTTCAGCACTGACTTATACAACCGCCTACGCACCCTTTATACCCAGTACTGACA
+
CCCCCFGGGGGGGGGGGGGGFGGGGGGGGGGGGGGGGGGGGGGGGGGGGGGGGGGGGGGGGGFGGGGGGGGGGGGGGGGGGGGGGGGGGFGGGGEGGGGGGGGGGGGGGGDFGEGFGGFGGGGGGGGGGG8EGGGGGFGFFGGFGFGFGF,=DGGFF9=DDFEGFFGG5@FDFD?D5?6AC>GG7ECEEGGDFGFGFFGFFDEEFFFE@<EFEFG>94@A@D2>@EDGFC36?ECEFE(/6>EE<@@
@M00200:205:000000000-AKKM3:1:1101:16528:8730 2:N:0:1
TACACGGGTATCTAATCCTGTTTGATCCCCACACTTTCGTGCCTCAGCGTCAGTTTGAGTCTAGTAAGCTGTCTACACTATCGGTGTTCTTGACGATATCTAAGCATTTCACCGCTACACCGTCAATTCCGCCTACCTCGACTCTACTCAAGCCCATCAGTATCAATGCCACCCTCCCGGTTAAGCCGGGATATTTCAGCACTGACTTAATAGGCCGCCTACGCACCCTTGACACCCAATACTGACAAGAC
+
CCCCCGGGGGGGGGGGGGGGGGGGGGGGGGGGGGGGGGGGGGGGGGGGGGGGGGGFGFFGGGGGGGGGGGGGGGGGFGGGGGGGGGGGGGGGGGGCCCEGGGGGGGFFF;DFGGEFGGGGGGGGGGGGGGGGGGGGGFGA5@?5=FGEGFG==FFFFGGFGCFGFBFG586DFFFFFFC5C=8?AE<B>+75A;<=+3@=CFFF@FFC8;E<C5CC44?9@=@D?GFG58()4C;2E?D1;EEECE<1(6(
@M00200:205:000000000-AKKM3:1:1101:17704:8742 2:N:0:1
TACTAGGGTATCTAATCCTGTTTGATCCCCGCACTTTCGAGCCTCAGTGTCAGTTATAGTTTCGTTAGCTGCCTTCGCAATCGGTGTTCTATGACATCTCTATGTATTTCACCACTACATGTCATATTCCGCCAACGGCAACTACACTCAAGTCTACCAGTATCAATGGCAATTTCTCAGTTAAGCCGAGAGATTTCACCACTGACTTAGTAGACCACCTACGCTCCCTTTAAACCCAATACTGACAAGA
+
CCCCCGGGGGGGGGGGGGGGGGGGGGGGGGGGGGGGGGGGFGGGGGGGGGGGGGDGGGGGGGGGGGGGGGGGGGGGGGGGGGFCGGGGGGGGGGGGGGGGGGGGGGGGGGGGGGGFGGGGGFFFGGGGGGGGGGGGEEDFFGGFGFGFGFGFFGGFFGFFGGFGFDGDFGFFFEFFFFFFGGDDBFG>AD659FEDFFGEFFFFFFFFEFFFEEG6CFDC@CF>AG>DC:>;/>B=G5=DB:44@=E82>
@M00200:205:000000000-AKKM3:1:1101:7961:8749 2:N:0:1
TACAAGGGTATCTAATCCCGTTTGCTCCCCACGCTTTCGCGCCTCAGCGTCAGGAGATGCCCAGAGACCCGCCTTCGCCACCGGTGTTCCTCCCGATCTCTACACATTTCACCGCTACACCGGGAATTCCAGTCTCCTCTGCATCCCTCAAGAACGGCAGTATCGGCCGACGCTCCTCGGCTGAGCCGAGGGATTTCACGACCGACTTGCCATCCCGCCTACGCGCCCTTTATACCCAATACTGACAAGA
+
CCCCCGGGGGGGGGGGGGFGGGGGGGGGGGGGGGGGGGGGGGGGGGGGCGGGGGGGGGGGGGGGGGGGGGGGGGGGGGGGGGGGGGGGGGGGGGGDFGGGGGGGGGGGGGGGGGGFGGGGGGEGEGGGGGFGFGGGGFGFFGGFGFGEGFED9DFBDGGFGGFGFFGEB:BFFFFFFFG>*;<DFFGBEGGDFCFFFCGFFFFF>>923AFAABGGFGF0(.3>9EFD7774-4<AC),.)4))).84(,
@M00200:205:000000000-AKKM3:1:1101:18834:8795 2:N:0:1
TACAAGGGTATCTAATCCTGTTTGATCCCCACGCTGTCGCGCCTGAGCGTCAGTTACGAGCCAGTGAGCCGCCTTCGCCACCGGTGTTCTTCCCAATATCTACGAATTTCACCTCTACACTGGGAATTCCACTCACCTCTCTCGTACTCAAGTCTAACAGTTTCAATGGCAGTTCTGGAGTTGAGCTCCAGGCTTTCACCACTGACTTGGAAGACCGCCTGCGCGCGCTTTCAACCCAGTACTGACA
+
CCCCCGGGGGGGGGGGGGGGGGGGGGGGGGGGGGGGGGGGGGGGGGGGGGGGGGGGGGGGDFGGGCEEEGGGGGGGGGGGEGGGGGGGGGGGGFFFGFGGGGCFGGGGGGGGGGGFGGGFFFE8FEGGGDCFGGFDFFC*;EFBGFFFGBC8EFFFFGFBCE>FBDFGFFFFFFFFF??CFGD+:?AFFGDA?FGFFFF@EDF5EEEEE@39BBFF4>B9===B@GFG)12)9<)5:;,66>EFFF4
@M00200:205:000000000-AKKM3:1:1101:27629:8807 2:N:0:1
TACGCGGGTATCTAATCCTGTTTGATCCCCACACTTTCGTGCCTCAGCGTCAGTTGAAGTCTAGTAAGCTGTCTACACTATCGGTGTTCTTGACGATATCTAAGCATTTCACCGCTACACCGTCAATTCCGCCTACCTCGACTCCACTCAAGCCCATCAGTATCAATCCCACCCTCCCGGTTAAGCCGGGATATTTCAGAACTGACTTAATAGGCCGCCTACGCACCCTTTAAACCCAATACTGAAAAGA
+
CCCCCFGGGGGGGGGGGGGGGGGGGGGGGGGGCGGGGGGGGGGFGGGGGGGGGGGFFCGGGGGGFGGGGGGGGGGGFEFGGGGGGGGGGGFGGGGGGGGGGGGGGFGF;FFFG6EADFGFGGGGGGGGGDG>DGGG?DC>AEEEGDFEGFFGGGFFFGGFFFD@EFCFFC*:AA?F5ADBFEGG>FFEDD>BFFFGFEFC4>C6=EFFFFCCC3EG=D>?(61BDGFG:98<<E@@GFF8E;7<?)747(
@M00200:205:000000000-AKKM3:1:1101:17890:8820 2:N:0:1
TACTAGGGTATCTAATCCTGTTCGCTCCCCACGCTTTCGCGTCTCAGCGTCAGTACCGTCCCAGAGACCCGCCTTCGCCACGGGTGTTCTTCCCGATATCTGCGCATTTCACCGCTACACCGGGAATTCCAGTCTCCTCTTCCGGACTCTAGCCATGCGGTTTCCACCGACCTCTGGAGGTTGAGCCTCCAGTTTTCACAGTGGACCTGCATGGCCGCCTACCCGCTCTTTAAACCCAATACTGACAAGA
+
CCCCCGGGGGGGGGGGGGGGGGGGGGGGGGGE@GGGGGGGFGGGGGGFGGGGGGGGGGG@FGGGGGFGDFCGGGGGGGGGGEFGGGGGGGGGGGEGGGGGGGGGGGGGGGGGGGGDGGGGFGCEFEGGGGGGE?FGD?EEFGFDD>G9FFGDCFDAAGGEGGFG7+<DB*9>>FFA>AGBFGFGFFEAF4,;FFFCF<EC3=C@33(6333)93896CED11(03?5C5::)6)-2C:<()5))5>)60.
@M00200:205:000000000-AKKM3:1:1101:9231:8824 2:N:0:1
TACTGGGGTATCTAATCCTGTTCGCTCCCCACGCTTTCGCGTCTCAGCGTCAGTACCGTCCCAGAGAGCTGCTTTCGCCATAGGTGTTCTTCCTGATATCTGCGCATTTCACCGCTACACCAGGAATTCCACTCTCCTCTTCCGGACTCTAGCCGACTGGTTTCCGGCGACATCTCGAGGTTGAGCCTCGAGTTTTCACACCAGACCTAGCCGGCCGCCTACTCGCGCTTTATACCCAATACTGTCAAGAC
+
CCCCCGGGGGGGGGGGGGGGGGGGDEFGGGGGGGGGGFEGGGGGGGGGGGGGGGGGGGGGGGGGFGDFGGFGG<FGGGGBCGFGGGEGGGGGGGGAEFCFFFGGGEGGGGGGGGCDGGC8EEFGG?FGGGGGFFGGGFGFFGFEE>GFGFGGGF>DBC>;=FDFEFDEF5B>EE6BAADAFFCC9C?9FDC?A=GGFCF4=@FFDF2@@3;;>9EG6DF7/4)0-/)1/18)6-)6<<?(.8<>)44)<>(
@M00200:205:000000000-AKKM3:1:1101:2747:8829 2:N:0:1
TACTAGGGTATCTAATCCTGTTTGCTCCCCACGCTTTCGCGCCTCAGCGTCAGTCACCGTCCAGAAGGCCGCCTTCGCCGCTGGTATTCCTCCCGATATCTACGGATTTCACCCCTACACCGGGAATTCTGTCTTCCTCTCCGGGACCCTAGCGAGGCAGTCTCAGCTGCAATTCCGGGGTTGGGCCCCGGGCTTTCACAACCGACTTGCCAAGCCGCCTACACGCCCTTTAAACCCACTCCTGACAAGAC
+
-ACCCFGG,C,EFCEFGG<CFGAEGGGGGG8FGGGDFGFGG+@FEGEF+CFE7EAFGAF9FGEGGFG,@EC@>F@DCCGGGGCFGF<FDECFDFCF>+@FDFF?@=F+,9DFFFG?CF,EFCBC+B,6A=:,?,3@ADFDFD>B>>=)3?7DDCD>@E>9@*3+*?9F66**=6CF*:*)14978:5>:D55>ECCF<@E337(6;;6)-.4)(*2(9502185(:)11*5-::),86(,,32)52>-(.(
@M00200:205:000000000-AKKM3:1:1101:28449:8843 2:N:0:1
TACAGGGGTATCTAATCCCGGTCGCTCCCCTAGCTTTCGCGCCTGAGCGTCAAGGGCGGGCCAGCAAATCGCTTTCGCCACTGGTGTTCCTTCCGGTATCTACGCATTTTACCGCTACACCGGAAATTCCATTTGCCTCTCCCGCCTTCAAGTCCCGAAGTTTCGAACGGCCTCTCCCAGTTGCGCCGGGAGCTTTCACGTCCGACTTTCGGGACCGCCTGCGCCCGCTCTGAACCCACTACTGAAAAGG
+
CCCCCAF7FCFG,EFEADFGGGGGEGGG?FGFCFFGGFGGG@FGGGFEGGGECGGDGG+>CFGGGG<8CFEC<@AFGFGGGGGGFFGGAFGGGFED=CDFF;FFDE@C,EDF<>>>CF9<>=7:@+@EGEGG+:;DFFF59<F>CEC2C99+6:C49*/4=D/:(88:>CE@FF9AAA5A?ED+0:=:8)*.500??2<1314(,47(46090(:2(17:404)(20))),)-),(;2(,((-.)))).(
@M00200:205:000000000-AKKM3:1:1101:8741:8854 2:N:0:1
TACTAGGGTATCTAATCCCGTTTGCTCCCCTAGCTTTCGCGTCTCAGCGTCAGTAACCAGCCAGAGCCTCGCCTTCGCCGCCGGTGTTCCTCCTGATATCAACGCATTTCACCGCTCCACCAGGCATTCCAGGCTCCCCTCTGGTCCTCAAGCAAGGTAGTTTCGTGCGCAATTCCTCGGTTAGGCCGAGGGATTTCCCCCCCGACTTACCATGCCGCCTACACGCGCCTTCAACCCAATACTGACAAGAC
+
C@CCCDFGGFFGGCCFGAFCFG,@FGGFGGGGGGGGGGGCCGGGFCFFGGGG:FE9EFFDFFEDCECEFGGGCGGGFGCFDGGEGCFFGFGGEA=EGGGFAFGGGGGEGGGGGGGEGGD=F,=C7=DDFFGCC?FGGFG<BC85@+DDGFG8FFGBDFC+@2;78*+:9C58>@FAEAD>FDDF6DG>B*?)2,49A*<0:>626:76><8EC2<F09>???FF?GB3)143,)61C1:(5:AAB>2.42(
@M00200:205:000000000-AKKM3:1:1101:17834:8862 2:N:0:1
TACAGGGGTATCTAATCCTGTTTGATCCCCACACTTTCGTGCCTCAGCGTCAGTTACAGCCTAGTAAGCTGCCTTCGCTATAGGTGTTCTTGACGATATCTAAGCATTTCACCGCTACACCGTCAATTCCGCCTACCTCATCTGTACTCTAGCCCATCAGTATCAATGCCACCCTCCCGGTTAAGCCGGGATATTTCAGCACTGACTTAATAGGCCGCCTACGCACCCTTTAAACCCAATACTGACA
+
CCCCCGGGGGGGGGGGFGGGGGGGGGGGGGGGEGGGGGGGGGGGGGGGGGGGGGGGGGGGGGGGGGGFGGGGGGGCGGGGGGGGGGGGGGGGGGGCCFGGGGGGGFGGGGFFGGGFGEFFGGGGCEGGGDFGGGDFFFGFFFGFGFGFGFGFFFGFFGGFGGFGFBFDFDFFFFFFBD6@F+C8DGGFF6CDFGGGFEGFFFFFFFFF@EEC@5>DACB=A@F4=EFGGF36*9*0=72@EFEFEEE
@M00200:205:000000000-AKKM3:1:1101:26125:8870 2:N:0:1
TACCAGGGTATCTAATCCTGTTTGCTCCCCACGCTTTCGTGCATGAGCGTCAGTGTTGGCCCAGAAGGCTGCCTTCGCCATCGGTGTTCCTCCACATCTCTACGCATTTCACCGCTACACGTGGAATTCCACCCTCCTCTGCCACACTCGAGCCACGTAGTTTCCAGCGCAATTCCCAAGTTAAGCCCGGGGATTTCACACTCGACTTGCCCGGCCGCCTGCGCACACTTTAAACCCAGTACTTACACGAT
+
CCCC@FGGGGGGGGGGGGGGGGGGGGGGGGGGGGGGGGGEDGGFGGGGGGGGGGGGGGGFGGGGFGFFC@FGCFGGFGGGCCECGGGGGGG9FEFFGFGGGGGGGGGGGGGG<CEDGGCF849@+>EGGGGD?+=DGFGE??9?,00=F5?CGD8D?FCFGGFG7D+,*=9=BE9FA*0*@=9CAAF??C*@5?FFFEF4>)5=BFF@3@5)((4C,9BF6?(8>E>F9:A<)6<?E:045<A).-6),7(
@M00200:205:000000000-AKKM3:1:1101:6286:8870 2:N:0:1
TACAGGGGTATCTAATCCTGTTTGCTCCCCTAGCTTTCGTGCCTCAGTGTCAGGAGTCGTCCAGAGACTCGCCTTCGCCACTGGTGTTCCTCTCGATATCTACGCATTTCACTGCTACACCGAGAATTCCAGTCTCCCCTCCGACCCTCCAGCAGAATAGTATTCAATGCCATTTCTGGGTTGAGCCCAGAGATTTCACATCGAACTTACCCCGCCACCTACGCCCCCTTTAAACCCAGTACTGACAAGA
+
CCCCCGGGGGGGGGGGGGGGGGGGGGGGGGGGGGGGGGGGGGGGGGGGGGGGGGGGGGGGGGGGGGGGGGGGGGGGGGGGGGGGGGGGGGGGGGGGGGGGGCFGGGDCFGGGGGGFGGGGGGGGGCEGGGGGGFGG@D>DDGE>CDG5DDGGGGGFFGGFGGFGFFDGDDFEF7FFFFD5DEGFFCFACDCFFFFGFEGEFEDDBFBF@*8CC9CC>D4)67@4(*:DG;3CFC<@E@;69EEF3=7;36
@M00200:205:000000000-AKKM3:1:1101:12968:8870 2:N:0:1
TACGGGGGTATCTAATCCCGTTTGCTCCCCTAGCTTTCGCGCCTCAGCGTCAGTGTCGGTCCAGGAAGCCGCCTTCGCCACCGGTGTTCCTCCGGATATCTACGCATTTCACCGCTACACCCGGAATTCCGCTTCCCTCTCCCGAACTCAAGCCAAGCAGTTTCCTGTGCAGTTCCTCAGTTGAGCCGAGGGATTTCACACAGGACTTGCAAGACCGCCTACGCGCCCTTTACAACCAATACTGACAAGA
+
CCCCCGGGGGGGGGGGGGGGGGGGGGGGGGGGGGGGGGGGGGGGGGGGGGGGGGGGGGGGGGGGGGGGGGGGGGGGGGGGGGGGGGGGGGGGGGGGGGGGGGGGGGGGGGGGGGGFDGFGGGGGEGGGGGGGGGGGGFGDF8EFGFGFGF6FDFFFAGGFFGFGEFD<9=:C+9BF88+/@1BFAFGBAGG356;6=CFEEFF@<D@E@EEEE@GGFGF((41<;E>7/9)6><).2(4).,)64:790(
@M00200:205:000000000-AKKM3:1:1101:9026:8872 2:N:0:1
TACACGGGTATCTAATCCTGTTTGATCCCCACACTTTCGTGCCTCAGCGTCAGTTACAGCCTAGTAAGCTGCCTTCGCTATAGGTGTTCTTGACGATATCTAAGCATTTCACCGCTACACCGTCAATTCCGCCTACCTCATCTGTACTCTAGCCCCACAGTATCAATGCCACCCTCCCAGTTAAGCCGGGATATTTCAGCACTGACTTACAGGGCCGCCTACGCACCCTTTACACCCAATACTGACACGAT
+
C@CCCEGGGGGGGGGGGGGGGGGGGGGGGGGGGGGGGGGGGGGGGGGGGGGGDFGGGGGGGGGGGG<FGGGGGGGGGGGGGGEFGGGGGGFGGG>,@FGGGGGGGGGGGGGGGCGFGGFGGGGGFEGGGGGGGGDGGFGFBDGFGFGFGFA8DGG*:EG5E9F=E7=@BF?EFFFFFDFFF9D9+=FBEGDBFDAFFCFECDF@EFFFFFFFDAEGFGFFFFD)(4?C:CB=CEA3C=?84;EE)5@311(
@M00200:205:000000000-AKKM3:1:1101:23044:8877 2:N:0:1
TACTGGGGTATCTAATCCTGTTTGCTACCCACACTTTCGTGCCTCAGCGTCAGTTACAGACCAGGAAGCCGCTTTCGCTGCTGGTGTTCTTCTCGATATCTACGCATTTCACCGCTACACCGAGAATTCCGCTTCCCTCTTCTGCACTCAAGAACAGCAGTATCAAAAGCAGTGCCCGCGTTAAGCGCGAGTATTTCACTTCTGACTTACCATTCCTCCTACGCACCCTTTAAACCCAGTACTGACA
+
CCCCCGGGGGGGGGGGGGGGGGGGGGGGGGGGGGGGGGGGGGGGGGGGGGGGGGGGGGFGGGGGGGGGGGGGGCFGGGGGGGGGGGGGGGGGGGGFGGGGGGGGGGGDGGGGGGGFGGGGGGGGGGGGGGDGGGDFFFGFFGGFGFGEGFG?FGGFFGGFFGFGEFFEBFFFFFFFDBD>FED?AFEE5CCEF7FF9*=A6>EA66A4CEE@EFDF*4;=E@=?28ADCC;3EEFD>;@3.)19).)
@M00200:205:000000000-AKKM3:1:1101:17233:8884 2:N:0:1
TACGCGGGTATCTAATCCCGTTTGCTACCCTAGCTTTCGTGCCTCAGCGTCAGTAGAGACCCAGTAAGCCGCCTTCGCCACCGGTGTTCCTTAGGATATCAACGCATTTCACCGCTCCACCCTAAGTTCCGCTTACCTCTGTCTCACTCAAGCGCAGCAGTATCGAAAGCAATTCCTCAGTTAAGCTGGGGTATTTCACTCCCGACTTGCTACACCGCCTACGCACCCTTTATACCCAATACTGACAAGA
+
CCCCCGGGGGGGGGGGGGGGGGGGGGGGGGGGGGGGGGGGGGGGGGGGGGGGGGGFGGGGGGGGGGGDGGGGGGGGGGGGGGEGGGGGGGGGGGGGFGGGGGGGGGGGGGGGGGGFGCGGGGGGGGGGGGGGDEDGGFGFFGGFGFGFGFGCGDGFFGGFFGFFDFG8?GFCFFFFFFGFGGGG>FGFFGDEFFGGFEGEB@F=@=25BEEFFEGG9DA6,62)/=>C*74)))1)B?BFF?A<AF744:
@M00200:205:000000000-AKKM3:1:1101:4295:8897 2:N:0:1
TACCGGGGTATCTAATCCTGTTCGCTCCCCACACTTTCGCTCCTCAGCGTCAGTACATTCCCAGAGAACCGCCTTCGCCACCGGTGTTCCTCCTGATATCTGCGCATTTCACCGCTACACCAGGAATTCCGTTCTCCCCTGAATGCCTCAAGTCTGCCCGTATCGAAAGCAAGTTCACAGTTAAGCTGTAAGATTTCACTCCCGACGCGCCAGACCGCCTACGAGCCCTTTATACCCAATACTGACA
+
CCCCCGGGGGGGGGGGGGGGGGGGGGGGGGGGGGGGGGGGGFGGGGGGGGGGGGGGGGGGGGGGGGGGGGGGGGGGGGGGGGGGGGGGGGGGGGGGGGGGGGGGGGGGGGGGGGGFGGGGGGGGGGGGGGGGGGGG8D6DFG,?FFFEG6@FGDGFFGGFEGBGA*C:?808ACFFFFGFGGG78DEFFGGF6CECAAF<B<=B2>@B=(6>9@GFFGF@F@0518>FFF7):>AAFB(3:DFAFFF
@M00200:205:000000000-AKKM3:1:1101:24040:8927 2:N:0:1
TACTAGGGTATCTAATCCCGTTTGCTCCCCACGCTTTCGCGCCTCAGCGTCAGGAGATGCCCAGAGACCCGCCTTCGCCACCGGTGTTCCTCCCGATCTCTACACATTTCACCGCTACACCGGGAATTCCAGTCTCCTCTGCATCCCTCAAGAACAGCAGTATCGGCCGACTCTCCTCAGTTGAGCCGAGGGATTTCACGACCGACTTGCCATCCCGCCTACGCGCCCTTTAAACCCAGTACTGACA
+
CCCCCGGGGGGGGCGGGGGGGGGGGGGGGGGGGGGGGGGGDGGGGGGGGGGGGGGGDGGGGGGGGGGGGGGGGGGGGGGGGGGGGGGGGGGGGGGGGGCGGCFFGGGGFGFGGGGFGGGGGGEGG7FGGGGGGGGGGFGFFGGFGFGFGF8DFFGFBFGFGGEG=>DGFEDFFBFFFF?AFCD+/>FF*7CEEGFGFFGFFFFF(4>7A<;3CEGG@GFFFFFFFGFGCC?<<)).2-:><BFBAFB
@M00200:205:000000000-AKKM3:1:1101:15920:8951 2:N:0:1
TACGGGGGTATCTAATCCTGTTCGCTCCCCACGCTTTCGCTCCTCAGCGTCAGTATCGGCCCAGAGACCCGCCTTCGCCACCGGTGTTCCTCCTGATATCTGCGCATTTCACCGCTACACCAGGAATTCCAGTCTCCCCTGCCGAACTCAAGTCTGCCCGTATCGACCGCAAGCTTGGAGTTAAGCCCCAAGTTTTCACGGCCGACGCGACAAACCGCCTACGAGCTCTTTAAACCCAATACTGACAAGA
+
CCCCCGGGGGGGGGGGGGGGGGGGGGGGGGGGGGGGGGGGGGGGGGGGGGGGGGGGGGDGGGGGGGGGGGGGGGGGGGGGGGGGGGGGGGGGGGGGGGGGGGGGGGGGGGGGGGGEGGGGGGGG<DDFGGGGGGGGDFGDFFGFGFGFGFGCEGGFFFG>EDBFDFGGEGF>EBFFFFCAACGGFGGFEGGFFFGDFFGFDB@9609B>FFBF?GG;CE:FFFE?E)9*2<B><A0;?(,4:A4<75A0(
@M00200:205:000000000-AKKM3:1:1101:6890:8952 2:N:0:1
TACTCGGGTATCTAATCCCGTTTGCTCCCCACGCTTTCGCGCCTCAGCGTCAGGAGATGCCCAGAGACCCGCCTTCGCCACCGGTGTTCCTCCCGATCTCTACACATTTCACCGCTACACCGGGAATTCCAGTCTCCTCTGCATCCCTCAAGAACGGCAGTATCGGCCGACTCTCCTCGGTTGAGCCGAGGGATTTCACGACCGACTCGCCATCCCGCCTACGCGCCCTTTAAACCCAGTACTGCCAAGA
+
CCCCCGGGGGGGGGFGGGGGFGGGGGGGGGGGGGGGGGGGGGGGGGGFGGGGGGGGGGGGGGGFGGGGGGGGGGGGGGGGGGGGGGEGFGGGGGGGGGGGGGGGGGGGGGGGGGGDGGGGGCGDGDGGGGGGFEGGGFGFFGFFGFGFGF8F9?FFBECAF:=<89CEDGFFFFFFFF7?CC5FAFGDAGGAEFEFFCCDFBFF0966:01(8:FG?GBF?B?E2C>D)*8>A9A:E3(.-.66).,4?(
@M00200:205:000000000-AKKM3:1:1101:14645:8952 2:N:0:1
TACCGGGGTATCTAATCCCGTTTGCTCCCCTAGCTTTCGCGCCTCAGCGTCAGTGTCGGTCCAGGAAGCCGCCTTCGCCACCGGTGTTCCTCCGGATATCTGCGCATTTCACCGCTACACCCGGAATTCCGCTTCCCTCTCCCGAACTCAAGCCTGCTAGTTTCCCGCGCCGTTCCCCGGTTGAGCCGGGGGCTTTCACACGGGACTTGACGGGCCGCCTACGCGCCCTTTATACCCAGTACTGACAAGC
+
CCCCCGGGGGGGGGGGGGGGGGGGGGGGGGGGGGGGGGGGGGGGGGGGGGGGGGGGGGGGGGGCG?FGGGGGGGGGGGGGGGGGGGGGGGGGGGGGGGGGGGGDGDGGGGGGGGGFGGGGGGGGCEGGGGGGGGGGGFFDFGGEGBGFGFG6FGGFFFGFGCEGFFDCBGEFD@FFFFG4=EGFFGGD:CC:BEFGFBGFB0>>?>F?<8:1>9EGFGF(3.(0,:@G)232<2<:E<:,5A>)64)640
@M00200:205:000000000-AKKM3:1:1101:4971:8961 2:N:0:1
TACGGGGGTATCTAATCCTGTTTGCTCCCCACGCTTTCGCGTCTCAGCGTCAGTGACGTCCCAGCGAGCTGCCTTCGCAATTGGTGTTCCTCCTGATATCTGCGCATTTCACCGCTACACCAGGAATTCCACTCGCCTCTTCCGTACTCTAGCCCGACAGTATCCACCGGCTTTCGAGGGTTGAGCCCCCGACTTTCACAGCGGACTTACCGGGCCGCCTACACGCGCTTTAAACCCAATACTGACAAGAC
+
CCCCCGGGGGGGGGGGGGGGGGEFGGGGGGGGGGGGGGGGGGGGGGGGGGGGGGGGGGGGGGGGGGGGGGGGGGGGGGG7FEGGGGGGGGGGGGGGGGGGGGFDGGEEGGGGEGGACCFGGGGGGGGGGGGGGGGGGFGFFFGDGFG>GFGG9DFDDED>D70;=FGGAEABDFFFF4C4=E7<6@F>EGGFEGGF8)=6;;9(9;6<9)4?;;EE>D>?B?(5,:)7)14)64AFG0(,8:4<9()).4(
@M00200:205:000000000-AKKM3:1:1101:11889:8971 2:N:0:1
TACACGGGTATCTAATCCTGTTTGCTCCCCACGCTTTCGCGTCTCAGCGTCAGTAACGTCCCAGCGAGCTGCCTTCGCAATTGGTGTTCCTCCTGATATCTGCGCATTTCACCGCTACACCAGGAATTCCACTCGCCTCTTCCGTACTCTAGCCCGACAGTATCCACCGGCTTTCGAGGGTTGAGCCCCCGACTTTCACAGCGGACTTACCGGACCGCCTACACGCGCTTTATACCCAATACTGACAAGA
+
CCCCCGGGGGGGGGGGGGGGGGGGGGGGGGGGGGGGGGGGGGGGGGGGGGGGGGGGGGGGGGGGGGGGGGGGGGGGGGGEGGGGGGGGGGGGGGGGGGGGGGGGGGGGCAFGGDEFCGFEFGGGGGGGGFGGGGFGGFGBFGGFGFGFGFGGGGGEFDGFGGEGFFGGBGDF>EFBF>>9FFC9AFGFEGE>DGGFFFG))6;69>FEEFFD9>EG9DB18::?6C3C51,-6265C<(,48AA443)1(
@M00200:205:000000000-AKKM3:1:1101:11806:8976 2:N:0:1
TACCGGGGTATCTAATCCTGTTTGCTCCCCACGCTTTCGTGCCTCAGCGTCAGTATCGGGCCAGTGAGCCGCCTTCGCCACTGGTGTTCTTGCGAATATCTACGAATTTCACCTCTACACTCGCAGTTCCACTCACCTCTCCCGAACTCAAGATCTTCAGTATCAAAGGCAGTTCTGGAGTTGAGCTCCAGGATTTCACCCCTGACTTAAAGACCCGCCTACGCACCCTTTAAACCCAATACTGACAAGA
+
CCCCCGGGGGGGGGGGGGGGGGGGGGGGGGGGGGGGGGGGGGGGGGGGGGGGGGGGGGGGGGGGGGFGGGGGGGGGGGGGGGGGGGGGGGGGGGFGGFGF8FGGGFCFGGGGGGFBGGFGGGGGFEEGGFGGFFFGGFGFFFGFGFGFGFCFGGGFFFDBA79@EFGGAFAAFEFFFFC*@FGFFFGFFGGFFGGGAEF6@=DDDFFFEAEFEBFF2DDFFB28(=>D*2=4<EA8C<13)/7<CE87,(
@M00200:205:000000000-AKKM3:1:1101:11491:9008 2:N:0:1
TACAAGGGTATCTAATCCTGTTTGCTCCCCACGCTTTCGCGTCTCAGCGTCAGTAACGTCCCAGCGAGCTGCCTTCGCAATTGGTGTTCCTCCTGATATCTGCGCATTTCACCGCTACACCAGGAATTCCACTCGCCTCTTCCGTACTCAAGCCCGACAGTATCCACCGGCATCCGAGGGTTGAGCCCCCGACTTTCACAGCGGACTTACCGGACCGCCTACACGCACTTTAAACCCACTACTGACAAGA
+
CCCCCGGGGGGGGGGGGGGGGGGGGGGGGGGGGGGGGGGGGGGGGGGGGGGGGGGGGGGGGGGCGEGGGGFGGGGGGGGDFGGGGGGGGGGGGGGGCFGGGGGGGGGGGGGGGGGFDGGGGGFDFGGGGEGGGGGG6:CDFGGEGFGFGFGCF0=DEE>DFFCF7CGGEGB>BEFF5?<@FGGCFGGFFGEEEECFFFGFFD>(3:>@EE3;9@GCBGF<6(3F6?>3)94<AFF:C<((,2)5)2,6(.
@M00200:205:000000000-AKKM3:1:1101:17218:9008 2:N:0:1
TACGGGGGTATCTAATCCCGTTTGCTCCCCTGGCTTTCGTGTCTCAGCGTCAGCGCACTCCCAGCAACCTGTTTTCACCATTGGCGTTCCAAACGATATCTACGCATTTCACCGCTCCACCGTTTGTTCCGGTTGCCCCTAAGTGGCTCAAGATCGCCAGTATGCAAAGCAGTTCCACAGGTGAGCTGTGGGATTTCACAAGGCACTTACCGCCCCGCCTACACACGCTTTACCCCCAATACTGCCAAGAC
+
CCCCCGGGGGGGGGGGGGGGGGGGGGGGGGGFGGGGGGGGGGGGGGGGGGGGGGGECEGGGGGGGGGGGGGGFGGGGGGFEGG8FGGGGGGD,AFEFEEGGGGGGGGGGGGGGGGAGGGGGDEDEEGGGGGGGCDGGFDD58@FGFGFGAE7>CD?D>?BFGFGE+<;?FFFFFFFFFFF>F9C>EF63ACEFGGFFFFFFF(5>D:BC*;2(6EE(:B<(6;FFE3<358<<)(4CBBB),)-)().28(
@M00200:205:000000000-AKKM3:1:1101:23778:9009 2:N:0:1
TACGCGGGTATCTAATCCTGTTTGATCCCCACGCTTTCGCGCCTCAGCGTCAGTCTTGGTCCAGGAAGTCGCCTTCGCCACTGGTGTTCCTTCCGATATCTACACATTTCACCGCTACACCGGAAATTCCACTTCCCTCTACCAGACTCTAGCTAGGTAGTCTCGAATGCCATTCCCAGGTTAAGCCCAGGGCTTTCACACCCGACTTACCCAACCGCCTACGCGCCCCTTAAACCCAATACTGACACGA
+
CCCCCFGGGGGGGGDGGGGGGGGGGGGGGGGGGGGGGGGGGGGGGGGGGGGGGGGGGGGGGGGFGGGGGGGGGGGGGGGGGGGFGGGGGGGGGGGEGFGGGGGGGGGGGGGGGDGFGGGGGGGDE8EGGGGGGGGGGFGFFGGFGFGFGFEFGGGBFG+09CEGF?FGAGFFCEFAFFG>DEDGA9FFF55?@FCGFFGFFDA>=B=@4@EF==EC@DFF;;1:>EEG)/.2).3?D?(2)46:A??.4(
@M00200:205:000000000-AKKM3:1:1101:8804:9016 2:N:0:1
TACTCGGGTATCTAATCCCGTTTGCTCCCCACGCTTTCGCGCCTCAGCGTCAGGAATTGGCCAGAGACCCGCCTTCGCCACCGGTGTTCCTCCCGATCTCTACACATTTCACCGCTACACCGGGAATTCCAGTCTCCTCTCCAACCCTCAAGAACGGCAGTATCGGACGCACTTCTTCGGTTGAGCCGAAGGATTTCACGACCGACTTGCCATCCCGCCTCCACGCCCTTTAAACCCAATACTGACAAGAC
+
CCCCCGGGGGGGGGGGGFGGGGGGGGGGGGGGGGGGGGGGGGGGGGGGGGGGGGGGGGGGGGGGGFCDFGGGGGGFGGGGGGGGGGGGGGGGFGGGGGGGGGGGGGGGGGGGGGGFDGGGGGGGGGFCGGGCFGGGGFGFFGGFGFGFGFFCFGGFFGGFFGFGDFDG5>DAFFFFFFGEFGGGFGFF4CGEFFCGFFGD09;>BFFFAF?FABGFBG@(-.(08E@D5C))4-5?G<(8??FFA:2427(
@M00200:205:000000000-AKKM3:1:1101:28816:9040 2:N:0:1
TACAGGGGTATCTAATCCTGTTTGCTCCCCACGCTGTCGCGCCTCAGTGTCAGCAACGGCCCAGCAGAACGCCTTCGCCACTGGTATTCTTCCCGATCTCTATGCATTCCACCGCTACACCGGGCATTCCATCTGCCCCTACCGTGCTCGAGCCCGGCAGTCTGACCGGCACCCCCGGAGTTGAGCCCCGGGATTTCACCACCCACTTACCGCGCCACCTACGCGCCCTTTACACACCGTACTGACAAGAC
+
CCCCC?FGGGGGGGGGGGGGGGGGFGGGGGGGEGGGGGCFGGGGGFGFFGGGFG,AF+8FGCCEFGF<E@FGGGGGGGG,4,A=F9CFFGGCA<FGGGGGFFGCG,=EEEFGFEGF6CFGG877++@FGEECGGDFF6?)?F69A?DDF>EGDDF59C?53*;891A8*3:):7BF4A)5=8CFFGG>)>E33>64+<FEF(/32:(66A((((2:0957(.(0(27>7*4<)-4);(-461395:B40(.
@M00200:205:000000000-AKKM3:1:1101:8101:9050 2:N:0:1
TACCAGGGTATCTAATCCCGTTTGCTCCCCTAGCTTTCGCGCCTCAGCGTCAGTGTCGGTCCAGGAAGCCGCCTTCGCCACCGGTGTTCCTCCGGATATCTACGCATTTCACCGCTACACCCGGAATTCCGCTTCCCTCTCCCGAACTCAAGCCTTCCAGTTTTCCGTGCAGTTCCCCAGTTGAGCCGAGGGATTTCACACGGAACTTAGAAGACCGCCTACGCGCCCTTTACGCCCAATACTGACACGA
+
CCCCCGGGGGGGGGGGGGGGGGGGGGGGGGGGGGGGGGGGGGGGGGGGGGGGGGGGGGGGGGGGGGGGGGGGGGGGGGGGGGGGGGGGGGGGGGF:FGGGGGGGGGGGGGGGGGGFGGGGGGGGDGGGGGGGGEGGGFFDFGGEGEGFGFCCFGGFFGGFGCEGEFGGAEFFFEFFFFG>E<F76DGFFDGDDFFF8?FEFF>9?@EE3CCECEGC6DE;0;?>>G3<358A)469E?302)))),4344
@M00200:205:000000000-AKKM3:1:1101:13805:9056 2:N:0:1
TACTAGGGTATCTAATCCTGTTTGCTCCCCACGCTTTCGTGCATGAGCGTCAGTGTTGGCCCAGAAGGCTGCCTTCGCCATCGGTGTTCCTCCACATCTCTACGCATTTCACCGCTACACGTGGAATTCCACCTTCCTCTGCCACACTCGAGCCACGTAGTTTCGAGCGCAATTCCCAAGTTAAGCCCGGGGATTTCACACTCGACTTGCGCGGCCGCCTGCGCACACTTTAAACCCAATACTGACAAGA
+
CCCCCGGGGGGGGGGGGGGGGGGGGGGGGGGGGGGGGGGGGGGGGGGGGGGGGGGGGGGGGGGFGGGGGGGGGGGFGGGGGGGGGGGGGGGGGGGGGGGGGGGGGGGGGGFGGGGFGGGGGGGGGGGGGGGGGGGGFFGEFFGFGFDFGFGGGGGFFGGFGGFG>FGGECEABEAFAFGFGCDC?C7FEGGFFGCGFFGFBDBBDFFFFE=>=@GG>GF?@<FFFGFG2:>ABFFFGF?:?FD):?>::?
@M00200:205:000000000-AKKM3:1:1101:26400:9128 2:N:0:1
TACTAGGGTATCTAATCCTGTTTGCTCCCCACGCTTTCGCTCCTCAGCGTCAGTACTGGCCCAGGATCCCGCCTTCGCCACCGGTGTTCCTCCTGATATCTGCGCATTCCACCGCTACACCAGGAATTCCAGATCCCCCTACCAGACTCTAGCCGCCCAGTATCGAACGCGGGCTCGGGGTTGAGCCCCGAGTTTTCACGTTCGACTTGCGTGGCCCCCTACGCGCTCTTTACCACCAATTCTTACACGA
+
C<CCCGGGGGGGGFEGGGGGGGGGGGGGGGCFGGGGGGGGGGGGGGGGGGGGGGGFFDDGGGGGGGFGGGGGGGGGGGGGGGGGG7FFGGGGGEGAGCDGGFGGGGGGFGGGGDGEGGCGGFGGF8FFGGFG7D?FFFGFFGGD??FFGFDFFFC@@EDBF?7E5?0,3@9A*-:FFE5BGE5*AE6?BDCB>CCFA)C;(/=0(6;<E314,(:A(/81::0)(*)197A)))48C3()).))).4.,(
@M00200:205:000000000-AKKM3:1:1101:15709:9131 2:N:0:1
TACGAGGGTATCTAATCCCGTTTGCTCCCCTAGCTTTCGCGCCTCAGCGTCAGTGTCGGGCCAGATGAGCGCTTTCGCCACCGGTGTTCCTCCTGATATCTACGCATTTCACCGCTACACCAGGAATTCCCTCATCCTCTCCCGTACTCTAGCCAAGCAGTTTGAGATGCCGGTCCTCGGGTGAGCCGAGGGATTTCACATCTCACTTACTCGACCGCCTACACGCCCTTTATACCCAATACTGACA
+
CCCCCGGGGGGGGGGGGGGGGGGGGGGFGGGGGGGFGGEGGGGGGGGFGGDGGGGGGGGGGGGFFGGFF@CCGEGFFEGCGGGGGEFGGGGGGGGFGDFG=DFFCEEGGEGCFEGEGDGGFGGGGGGGFFDCGGGGEFC*3=FBEFGFFFGGG6+;?>?D,D7B1*=DFA?8>5??FFGED8C4ACEAEGGF>GGGA497CBCEFEFC<347(7CC4:A((,.;:=7C39)-5><)<4142:<<<?2
@M00200:205:000000000-AKKM3:1:1101:14668:9134 2:N:0:1
TACTAGGGTATCTAATCCTGTTTGCTCCCCACGCTTTCGTGCCTCAGCGTCAGTGCTGGTCCAGGTGGCTGCCTTCGCCATCGATGTTCCTCCCGATCTCTACGCATTTCACCGCTACACCGGGAATTCCACCACCCTCTACCGCACTCCAGCTTGCCAGTCTTCGATGCCATTCCCAGGTTGAGCCCAGGGCTTTCACATCGAACTTAGCAGGCCGCCTACGCACCCTTTAAACCCAATACTGACA
+
CCCCCGGGGGGGGGGGGGGGGGGGGGGGGGGGGGGGGGGGGGGGGGGGGGGGGGGGGGGGGGGFGGGGGGGGGGGGGGGGGGGGGGGGGGGGGGGGGGGGGGGGGGGGGGGGGGGFGGGGGGGGDEGGGGGGGGGGEFGBFGFFGFGFGFGFGGGFFGGFGGFGFFGGFGFFFFFFFF?5F?DGFGG>A57BEFCGFFGFFFF==FFFFFFFE>EC(:?FF=5>2C3C5CEC57@DG;=@EFE5)68
@M00200:205:000000000-AKKM3:1:1101:25181:9162 2:N:0:1
TACGCGGGTATCTAATCCTGTTTGCTCCCCACGCTGTCGCGCCTCAGTGTCAGCAACGGCCCAGCAGAACGCCTTCGCCACTGGTGTTCTTCCCGATATCTACGCATTCCACCGCTACACCGGGAATTCCATCTGCCCCTACCGTGCTCGAGCCCGGCAGTCTGACCGGCAGCCCCGGAGTTGAGCCCCGGGATTTCACCAGCCACTTACCGAGCCACCTACGCGCCCTTTAACCCCAATAATGACAATA
+
CCCCCGGGGGGGGGGGGGGGGGGGGGGGGGFGGGGGGGGGGGGGGGGGGGFGGGGGGGGDGGGGGGDGGGGGGGGGGGGGGGGGGGGGGGGGGGGGEEGGGAFGGC:FFGGGGGGEGGFFC=EEC7FGGGGGGGFGG*ACFGGAFFGCGBCCE9>BAGGFGFEGCFFGA=;@F?>BE558F@FGFFFFEGEBB=FF?<GF<:136804)6::6>GEBGFF::2>>EFG39)5>436E:60))).6<)6,9
@M00200:205:000000000-AKKM3:1:1101:10318:9173 2:N:0:1
TACAGGGGTATCTAATCCCGTTTGCTCCCCTAGCTTTCGCACCTCAGCGTCAGTTGCAGACCAGAGAGTCGCTTTCGCCGCTGGCGTTCCTCCAGATATCTACGCATTTCACCGCTCCACCTGGAATTCCACTCTCCCCTCCTGCACTCAAGTACCGCAGTATCCAATGCAGTTCCCCAGTTAGGCCGGGGAATTTCACACTGGACTTGCCCAACCGCCTACGCACTCTTTAAACCCAGTACTGCAA
+
BCC<,CCGGGGGGGGGGGGGGGGGGGGGGGGFGGDGGGG78@FGGGGCFGGGGCCBFCGFGGGGGGGE,EFG7FCFEGF:F+CF@:?FFGFGG,AEG9EFGGGGGGGGGGGGAEEF6FFGGFCEF8EGGGGADFDFF5CDBG8:86DEGFFG3++13+6:E7FD*+2=*<BBCEA7**0?F9?29@,*3<7**4=CB?GF)-.7:DEE**(0)(=8(:><0(()(3)2:75C<9A(=;(5466)6))
@M00200:205:000000000-AKKM3:1:1101:15900:9191 2:N:0:1
TACGAGGGTATCTAATCCTGTTTGATCCCCACACTTTCGTGCCTCAGCGTCAGTTACTCCTTAGTATGCTGCCTTCGCTATCGGTGTTCTGGACGATATCTAAGCATTTCACCGCTACACCGTCCATTCCGCATACCTCATCAGTACTCAAGTTTCCCAGTATCAATTGCACCTCGACAGTTAAGCTGCCGTATTTCACAACTGACTTAGGCAACCGCCTACGCACCCTTTACCCCCACTACTGTCAACA
+
6,A8C@FGFAFFGFFA@FGFFFFEGECFGGGD7@F@,A:6BBF?@FGGGEGDEGFEGFFDFGCFGGAFGGFGFEFGGGGGGGCEFEGGGG8F9=F@,?8FGGGFFGFDD,@FFCEE+@EGCCGGFCAFFFDCD8+C?FGF77=9E=8D?F?=@D@C2@DF6+;CD96:DGFEBDDBFF80CA9=@FGFFF6?:?<+?*@C8=@):)***3*)3:D>)/9)/05*)/)/*074**0:E;(,(/))).1)).
@M00200:205:000000000-AKKM3:1:1101:7612:9193 2:N:0:1
TACTAGGGTATCTAATCCCGTTCGCTCCCCTAGCTTTCGCGCCTCAGCGTCAGAAGAGGTCCAGCAACTCGCTTTCGCCACCGGCGTTCCTTCCGATATCAACGCATTTCACCGCTCCACCGGAAGTTCCAGCTGCCCCTACCTCCCTCCAGCCGATCAGTATCCAAGGCACTTTTCCGGTTAAGCCGAAAGATTTCACCCCGTACTGGATCGACCGCCTACGCGCCCTTTAAACCCAATACTGAAC
+
CCCCCFFGGGGGGGGGGGGGGGGGGGGGGGGGGGGGGGGGGGGGGGGGGGGGGGGGGGGGGGGGGGGGGGGGGGGGGGGGGGGGGGGGGGGGGGGGGGGGGGGGGGGDGGGGGGGFGGGGGGGGGGGGGCFGGFCCFFGFFGGFGBDDFDGGGGGFDGGFCFEGFFGG5DFFF@ACFFC?B>7;6AEDF5?>AEF>BCGFF>;(1;;E@D438@EEBG>22187;EBG57,4AA3:E:0(482.)),
@M00200:205:000000000-AKKM3:1:1101:17971:9195 2:N:0:1
TACTAGGGTATCTAATCCTGTTTGCTCCCCACGCTGTCGCGCCTCAGCGTCAGCCACAGCCCAGCAGACCGCCTTCGCCACCGGTGTTCTTCCGGATCTCTACGCATTCCACCGCTACACCCGGAATTCCATCTGCCTCTACTGTGCTCAAGCTCGACAGTTCGCACGGCCGACTCGGGGTTGAGCCCCGAGCTTTCACCGCACGCTTGTCAAGCCGCCTACGCGCCCTTTACACCCAATACTGACAAGA
+
CCCCCGGGGGGGGGFGGGGGGGGGGGGGGGGGGGGGGGGGGGGGGGGGGGGGDGGGGGGGGGGGGGGGGGGGGGGFGGGGGGGGGEEGGGGGGGFGGGGGGGGGGDGEGGGGGGGBGEGGFGGGGGGGGGGGGGGGGFGFFGGFGFGFGFGGGGGFFGD>@CCD=AGGFGF=BFEFFFGEFGD*6EG>ACGFFGCFFFFFF>FF>B:0:?DBFFGGFDFFB:?@FGEGC*36>4)3C?182:BABFF)((
@M00200:205:000000000-AKKM3:1:1101:6032:9216 2:N:0:1
TACTAGGGTATCTAATCCTGTTTGCTCCCCACGCTTTCGCGTCTCAGCGTCAGTATCCAACCAGGGGGCCGCCTTCGCCACGGGTGTTCCTCCTGATATCTACGCATTTCACCGCTACACCAGGAGTTCCACTCTCCCCTACCGCCCTCAAGCCTGACAGTATCGACGGCAGTTCCATGGTTGAGCCATGGGATTTCACCACCGACTTATCAAGCCACCTACGCGCGCTTTCAACCCAATAATGACAAGA
+
CCCCCGGGGGGGGGGGGGGGGGGGGGGGFGGGGGGDGGGGGGGGGGGGGGGEGGGGGGFGGGGGGGGEGGGGGGGGGGGGCEEEFGGGGGFFGFGGGGFFGGGFGEGECFG9FEGFGG9AFFGGDCEGGDGGGGGGGFGDFGGFGDGACFD9>F?AFF**@=@FF>D5**?@FCBFFFGFGGCF;FCAAFG;/=ED76C341(26(6(9).)54EF@5A8133718)9/9()6:5?E?07:)65<2>4((
@M00200:205:000000000-AKKM3:1:1101:28673:9246 2:N:0:1
TACTCGGGTATCTAATCCTGTTTGCTCCCCACGCTTTCGCGTCTCAGCGTCAGTCACCGTCCAGAGAGCCGCCTTCGCCACCGGTGTTCCTCCTGATATCTACGCATTTCACCGCTACACCAGGAATTCCACTCTCCTCTCCGGGACTCCAGTCCGTCAGTTTCCAATGCCCTTCCGGGGGTGAGCCCCGGGCTTTCACATCAGACTTAGCGGACCGCCTACACGCCCTTTAAGCCCAATACTGACAAGCT
+
CCCCCGGGFGGGGGGGGGGGGGGGGGGGGGGGGGGGGGGGGGGGGGGGGGGGGGGGGGGGGGGGGGGGGGGEGGGGGGGGGGGGGGGGGGGGGGGGGGCGFGFGGGGGGGGGGGGFGGGGGGGEGG8EGGGGCFGGGFGFFGGFGFGFGFG?EDDBDGGFGGFFC7+3*@65FCAFFFG5*:C<AFFFFGGEEGFGFFGFFF<@3@FFFEF>(4CC9DE12<:F(:09904))64:EFF(5:46<BF2((.
@M00200:205:000000000-AKKM3:1:1101:26388:9249 2:N:0:1
TACTGGGGTATCTAATCCCGTTTGCTCCCCACGCTTTCGCGCCTCAGCGTCAGTCTTGGTCCAGGAAGTCGCCTTCGCCACTGGTGTTCCTTCCGATATCTACACATTTCACCGCTACACCGGAAATTCCACTTCCCTCTACCAGACTCTAGCTAGGTCGTCTCGAATGCCATTCCCAGGTTAAGCCCAGGGCTTTCACACCCGACTTACCCAACCGCCTACGCGCCCTTTAAACCCAATACTGACACGAT
+
CCCCCGGGGGGGGGGGGGGCFGGGGGGGGGGGEGGGGGDGGGGGGGGGDGGGGGGGGFGGFC,@CFFGFGGGGGEGGGGGGGGGGCGFGGGGGGGEG@EGGGGGGGFFFGGGGGGACGFGGG@EE@EFGGFGGGGGGFDDBED6FF?8G?9DGG+;9@+06@DGFFGGFGF5BCFFFFCFFGG7AGGFFG7?BFFGFEGF>9A2)04>E@;E3(=:5DBD1305(=>D7*//7).3C((.4:64).5,21(
@M00200:205:000000000-AKKM3:1:1101:2845:9274 2:N:0:1
TACACGGGTATCTAATCCTGTTCGCTCCCCACGCTTTCGCGCCTTAGCGTCAGTACCGTCCCAGAGAGCTGCTTTCGCCATCGGTGTTCTTCCTGATATCTGCGCATTTCACCGCTACACCAGGAATTCCACTCTCCTCTTCCGGACTCTAGCCAAGCAGTTTCCAACGACCGCTGGAGGTTGAGCCTCCAGATTTCACGTCGGACTTGCCAGGCCGCCTACGCGCTCTTTAAACCCAGTACTGACC
+
CCCCCGGGGGGGGGGGGGGGGGGGGGGGFGGGGGGGGGG>CFGG7FGGGGGGGGGGGGGGGEFGGGDCGGGGGAEFGGFGGGGGGGGGGGGFGDFEDFEGGFGGGGGGGGCFD=6>DFGGGGDEFGGGGFDGGGGFDFGF56ED65DBD<EFCGFB?FGDD=7=9=FCD6*:?=595@CDFGDDAC7?FGGFAF7:85@2@D>2(067)>;>)38C95>0;@@33*)17*:2)4)./46,5AAA42(
@M00200:205:000000000-AKKM3:1:1101:7099:9274 2:N:0:1
ACTCGGGTATCTAATCCTGTTTGCTACCCACGCTTTCGAGCCTCAGTGTCAGTTACAGTCCAGAGAGCCGCTTTCGCCACCGGTGTTCCTCCATATATCTACGCATTTCACCGCTACACATGGAATTCCACTCTCCTCTACTGCACTCAAGTCTAACAGTTTCCAATGCACACAATGGTTGAGCCACTGCCTTTTACATCAGACTTATTAAACCACCTGCGCTCGCTTTAAACCCCATACTGACA
+
CCCCCGGGGGGGAFGGGGGGGGGGGGFFFGGGGGGGGGFGGGGGGGGGGGGGGGGGGGGGGGGGGGGGGGGGGGGGGGGGGGGGGGGGGGFFGGGGGGGGGGGGGGFFGGGGGGGBGGFFGGGGGGGGGGGGGFGEDFGFFGGFGFGFG9DGGGGFFGCFFGFDEDG8?9FEFAFFD6DF:@GC5@FFFD=FFFF7**778**0077;CE7*:@FC8;;8)84/5:>CFGF*80((605B=84>=
@M00200:205:000000000-AKKM3:1:1101:24092:9287 2:N:0:1
TACGCGGGTATCTAATCCTGTTTGATCCCCACACTTTCGTGCCTCAGCGTCAGTTTGAGTCTAGTAAGCTGTCTACACTATCGGTGTTCTTGACGATATCTAAGCATTTCACCGCTACACCGTCAATTCCGCCTACCTCGACTCTACTCAAGCCCATCAGTATCAATGCCACCCTCCCGGTTAAGCCGGGATATTTCAGCACTGACTTAATAGGCCGCCTACGCACCCTTTATACCCAGTACTGACAAGA
+
CCCCCGGGGGGGGGGGGGGGGGGGGGGGGGGGGGGGGGGGGGGGGGGGGGGGGGGGGGGGGGGGGGGGGGGGGGGFFFGGGGGGGGGGGGGGGGGGGGGGGGGGFGGGGGGFGDDFGGGDFEFGGGGGGCFGGGGGGFGDEGGFGFGBDFD?FGGFFGGFGGFGBFFCFDFFFAFFFFDEGGG+8DGA>5:BFF@FEECEFFEF=4ACE4CFE=FF@DD26(3=?E>GFCEEEFF<FE6;EFF?CEF<;1
@M00200:205:000000000-AKKM3:1:1101:22985:9290 2:N:0:1
TACGGGGGTATCTAATCCCGTTTGCTCCCCTAGCTTTCGTTCCTCAGCGTCAGAAGAGACCCAGTGAGCCGCCTTCGCCTCTGGTGTTCCTGATGATATCAACGCATTTCACCGCTCCACCATCAGTTCCGCTCACCTCTATCTCCCTCGAGCCCGGCAGTTTGAAGCGCAATTCCTTGGTTGAGCCAAGGGATTTCACACCTCACTTACCGAACCGCCTACGAACTCTTTAAACCCAATACTGACAAGAC
+
CCCCCGGGGGGGGGGGGGGGGGGGGGGGGGGGGGGGGGGGFEGGGGGGGGGGGGGGGGGGGGGGGGGGGGGGGGGGGGGGGGGGGGGGGGGGFGGGGGGGGGGGGGGGGGGGGDGFGGGGGGGGGGGGGGEGGGGFGFGFBGGFGFGFGFGGGGGDBG9BFGEGFF+A>GFFAEFFFFDA>EC79CCFFGGBFGGFF?F?B>BDF?EE><8;D0::>GAD?80>(:5::C<<>A)4830<>FB<24<<(4(
@M00200:205:000000000-AKKM3:1:1101:11835:9295 2:N:0:1
TACCGGGGTATCTAATCCCGTTCGCTCCCCTGGCTTTCGCGCCTCAGCGTCAGAAGGGGCCCAGCACGCCGCTTTCGCCACCGGCGTTCCTTCCGATCTCTACGCATTTCACCGCTCCACCGGAAGTTCCGCGTGCCCCTACCCCCCTCGAGGCAGGCGGTCTCAGGAGCCGTCCCCCGGTTGGGCCGAGGGATTTCACCCCTGACTCGCCTGCCCGCCTACGCGCCCTTTATGCCCAATACTGACAAGAC
+
CCCCCGGGGGGGGGGGGGGGGGGGGGGGGGGGGGGGGGGGGGGGGFFGGGGGGGGGGGGGGG,FGGFGGGGGGEFGGGGGGFEGGGGGGGGGFGGGGGGGGGGFGEGGGGGGGGGADGGGGGEG=@FCGGGGGEDGFFF=FGG?EB4)9855CDD?>8D:*9(3<6DFBFBFF>8;FBCDCECD3@CD:5*).*:C=)<4(38??:)5(260(3EFFGFB0(1.(2>D)*.).6>7C?0(5>4)),5)(.(
@M00200:205:000000000-AKKM3:1:1101:18820:9305 2:N:0:1
TACACGGGTATCTAATCCTGTTTGATCCCCACGCTTTCGTGCCTCAGAGTCAATCTTCGTGTAACGAGCTGCCTTCGCAATTGGTGTTCTATGTCATATCTAAGCATTTCACCGCTACATGACATATTCCGCTCATCTCCACGGGATTCACGACAGATAGTATCAACGGCAGTTCTGGGGTTAAGCCCCAGGATTTCACCACTGACCTACCGGCCCGCCTACGCACCCCTTAAACCCAGTACTGCCA
+
CCCCCGGGGGGGGGGGGGGGGGGGFGGGGGGGGGGGGGGGDGGGGGGGGGGGGGGGGGGGGGFCFFFGGGGGGGGGGGGGD9EGGGGGGGGGGGGGGGGGG8FFFGGFGGGGGGDBDGGGGGGFGGGGGGFEGG>,@?;DDGG?E5C5?D,@C@>50@DFGGFGFFGG*@:@?DFF756?CCFDFGGA@CG>>FDDFEF6CFFFFBEFF=BAF=GG2CD>2B05(=8C)/,.7>E8C7(5>;CC)55
@M00200:205:000000000-AKKM3:1:1101:28744:9310 2:N:0:1
TACTAGGGTATCTAATCCTGTTTGCTCCCCACGCTTTCGTGCCTGAGCGTCAGGACAGGCCCAGCAGACTGCCTTCGCCATTGGCGTTCCTGTCGATATCTATGCATTTCACCGCTCCACCGACAGTTCCGTCTGCCCCTACCTGCCTCAAGACCAGTAGTTCACCCTGCAATTCCCCGGTTGAGCCGGCCGCTTTCACACAATGCTTTCCGGTCCGCCTGCGCTCCCTTTAAACCCAGTACTGACA
+
CCCCCGGGGGGGGGGGGGGGGGFFFGGFGGGGGGGGGGGFGGGGGGGFGGGGGGFFGC@EGGCEGFDFGGGFGGGGGGGD7FE8CECFGGGGGGF<CFEF8DDGGGGFFGGGG6>ACGGGGGDEECDFFGE=FCDGGFGD5@E6,;DEGB8DAFGFFBCD@EEFEDGG6350DB9DFB7>FG77?CD>5**3@CEC@<CCB?B**;?CFE*-5>CC17>(,,(0(3):*;4374;1A1(:64<AAF2
@M00200:205:000000000-AKKM3:1:1101:25792:9321 2:N:0:1
TACTGGGGTATCTAATCCTGTTTGCTCCCCTAGCTTTCGCGCCTCAGCGTCAGTACCCGTCCAGGTGGCCGCCTTCGCCACCGGTGTTCCTCCCGATCTCTACACATTTCACCGCTACACCGGGAATTCAAATCTCCTCTGCATCCCTCAAGAACGGCAGTATCGGCCGACGTTCTTCGGTTGAGCCGACGGATTTCACGACCGACTTGCCATCCCGCCTACGGGCCCTTTCAGCCCAATACTGACAAGAC
+
CCCCCFGGGGGGGFGGGGFGGGFGGGGGGGFGGGGGFGGGGGGGGFFCFGDFGFGGCFFGG@FGGGGGGGGGGGGGFGDFGGGGGDGGGGGFGGEGGGDFGGG?FGGGGG,CECGDC@FFFGCDB7DFG,==+EEGGB?EFFF+E5DEGFCD,=F>>EGF:DE755>E9?>>?)9?CFGBFEGCACGFFDE3):AFF?F0(6((,4((4>2<9,//(15((.()(209952)4-<:EF0(526).:2)(3(
@M00200:205:000000000-AKKM3:1:1101:27252:9328 2:N:0:1
TACTAGGGTATCTAATCCCGTTTGCTCCCCTAGCTTTCGCGCCTCAGCGTCAGTACGCGTCCAGAGAGCCGCCTTCGCCACCGGTGTTCCTCCCAATATCTACGCATTTCACCGCTACACTGGGAATTCCGCTCTCCTCTCCGCGACTCAAGCCGGACAGTTTCCGAAGCGGGTCCCCGGTTGAGCCGGGGGATTTCACAACGGACTTATCCGGCCGCCTACGCGCTCTTTAAACCCAGTACTGACA
+
CCCCCGGGGGGGGGGGGGGGGGGGGGGGGGGGGGGGGGGGGGGGGGGGGGGGGGGGGGGGGGGGGGGGGGGGGGGGGGGGGGGGGGGGGGGGGGGFGGGGGGGGGGGGGGGGGGGEGEFGFFGGGGGGGGGGGGGGGFGFFGGEGAGAGFGDCFGFEGGFGGFGFEGGFGFF>@BFFFG>FDGGFFEEEDGFFDGGB)<:4:>FFFF<4<9A<>EG9D>((.3<>EEG3:):>2).;-,4694-6?>
@M00200:205:000000000-AKKM3:1:1101:23620:9333 2:N:0:1
TACTAGGGTATCTAATCCTGTTCGCTCCCCATGCTTTCGCTCCTCAGCGTCAGTAACTGCCCAGAGACCTGCCTTCGCCATCGGTGTTCCTCCTGATATCTGCGCATTCCACCGCTACACCAGGAATTCCAGTCTCCCCTACAGCACTCTAGTCTGCCCGTACCCGATGCAAGCCCACAGTTGAGCCATGGGATTTCACACCAGACGCGACAGACCGCCTACGAGCTCTTTAAACCCAATACTGACAAGA
+
CCCCCGGGGGGGGGFGGGGFGGGGGGGGGGGGGGGGGGGGGGGGGGGGGGGGGGGGGGGGGGGFGGGGGGGGGGGGGGGGGGGGGEGGGGGGGGGGGGFGGEFGGGGGGCGGGGGFGGGGG?FGGCGGGGGGGGGEFFGFFGGFGFGBGFGGGGGFFGGDGGFGFFGDEGFF5DDFDFGFGCFGACFFFFGFAFGFA5EE@5=CC=AAABFF=BGF=DFF;318,=.;;7)))1.8E1?1)))9)4).10
@M00200:205:000000000-AKKM3:1:1101:20661:9365 2:N:0:1
TACTGGGGTATCTAATCCTGTTTGCTCCCCACGCTTTCGCACCTGAGCGTCAGTCTTTGTCCAGGGGGCCGCCTTCGCCACCGGTATTCCTCCAGATCTCTACGCATTTCACCGCTACACCTGGAATTCTACCCCCCTCTACAAGACTCAAGCCTGCCAGTTTCAAATGCAGTTCCCAGGTTACGCCCGGGGCTTTCACATCTGACTTAACAGACCGCCTGCGTGCGCTTTACACCCAATACTGACA
+
CCCCCGGGGGFGGGGGGFGFEDGGGGGGGGGGGGGGGGGGB@FGGGGGGGGGGFGGGGGGGGGGGGGGGGGGGGGGGCGDGGGGGEGFGFFGGGGGGGFFGGGGGGGDGGGGGGGBGGGGGGGGGGGGGGGG=EGGGBCDFGGFG5?EDF6+@DGFFGFADFEFCFGGFEFFFEFFFFG>AA>*::19?7:?)4469?CEC;?C?>AE46773@F5>)0(6(68(1<D97:<<4>7E<0?F><4<>.
@M00200:205:000000000-AKKM3:1:1101:21933:9370 2:N:0:1
TACGGGGGTATCTAATCCCGTTTGCTCCCCTAGCTTTCGCGCCTCAGCGTCAGTGTCGGGCCAGATGAGCGCTTTCGCCACTGGTGTTCCTCCGAATATCTACGCATTTCACCGCTACACTCGGAATTCCACTTTCCTCTGACATCCTCTAGCCACCCAGTATTCAGTCCAGTCCTGGGGTTGAGCCCCAGTCTTTAAGACCAAACTTAAATGGCCGCCTACGCTCCCTTTACACACAATACTGACA
+
CCCCCGGGGGGGGGGGGGGGGGGGGGGGGGGGGGGGGGGGGGGGGGGGGGGGG<FDEGGGGGEGCFFG<FGGGGGGGGFGGGGGGGGGGGGGGD@FGGGGGGGGGGGGGGGAFEGEDFFG;8ECFEGGGGAFG98EGFGFB,EF,D8DGCGGGGGFFGGFGGF+;BCDBFFEF@5=9*3@FG4CFFEF9D5AFGGF+9<C;D27=DE6=*))..:C05>;<=@:;E):5:?<AD>)28372?9))42
@M00200:205:000000000-AKKM3:1:1101:12433:9372 2:N:0:1
TACGAGGGTATCTAATCCCGTTTGCTCCCCTAGCTTTCGCGCCTCAGCGTCAGTACGCGTCCAGAGAGCCGCCTTCGCCACCGGTGTTCCTCCCAATATCTACGCATTTCACCGCTACACTGGGAATTCCGCTCTCCTCTCCGCGACTCAAGCCGGATAGTTTCCGAAGCGGGTCCCCGGTTGAGCCGGGGGATTTCACAACGGACTTATCCGGCCGCCTACGCGCTCTTTACACCCCGTACTGACT
+
CCCCCGGGGGGGGGGGGFGGGGGGGGGGGGGGGGGGGFGGGGGGGGGGGGGGGGGGGGGGGGGGGGGGGGGGGGDGGGGGGGGGGCFGGGEFGGGFGGAFFGGGGGGGGGFGGGGFGGGGGFGGDEFDEGDCDGGGGFG75=E>EFGBGAEFGGGEEGCFGGEGEE7CBEEAD2BFFFGE7E<DFGGFFC7755:=FAG2??BFFFB?A<6A?FGGFGEFF017>C59<*)5)-)(/(-,3:?<>?)
@M00200:205:000000000-AKKM3:1:1101:19795:9374 2:N:0:1
TACTAGGGTATCTAATCCTGTTCGCTCCCCTAGCTTTCGCGCCTCAGCGTCAGGACAGGTCCAGAGAGCCGCCTTCGCCACCGGTGTTCCTCCCGATATCTGCGCATTTCACCGCTACACCGGGAATTCCACTCTCCCCTACCTGCCTCGAGCCGTGCAGTATCGGACGCAGTCCCGCGGTTGAGCCCCGGGATTTCACAACCGACTTGCCCGGCCGCCTACGCGCTCTTTATACCCAATACTGACAAGAC
+
CCCCCGGGGGGGGGGGGGGGGGGGGGGGGGGGGGGGGGGGGGGGGGGGGGGGGGGGGGGGGGGGGGGGGGGGGGGGFGGGGGGGGDGGGGGGGGGGGGGGGGGGGGEGGGDFGGGB>FCFFGBEGG?FGGFGGGGGGFGDFGGFAFFFGB6+>CDEDGCCFG<FDDCEFGFADFFA?)94C:C4=EFFACCB57CCFEGFFFB;>9617)(503EGFGB?2?:D;E;DCC))-)59C<?14><).,)6(.(
@M00200:205:000000000-AKKM3:1:1101:21137:9376 2:N:0:1
TACAAGGGTATCTAATCCTGTTTGCTCCCCACGCTGTCGCGCCTCAGTGTCAGCAACGGCCCAGCAGAACGCCTTCGCCACTGGTGTTCTTCCCGATATCTACGCATTCCACCGCTACACCGGGAATTCCATCTGCCCCTACCGTGCTCGAGCCCGGCAGTCTGACCGGCAGCCCCGGAGTTGAGCCCCGGGATTTCACCAGCCACTTACCGAGCCACCTCCGCGCCCTCTAAACCCCCTATCGACA
+
CCCCCGGGGGGGGGGGGGGGGGGGGGGGGGGGGGGGGGGGDGGGGGGGGGGGGGGGGGDGGGGGGGGGDGGGGGGGGGGGGGGCGEGGGGGGGGGGGGGGGGGGGGGGGF,:E=E>DG9FGE@E7CFGGGGGGGGGGD=DD8E5DDC5DFG>EGGFBGD5,*0=CFFE45*5@766):78<@+1/96>DGC).=7;7)174(3:?::4:A:10(:?2DFF((()(:>D)*.))-(,2((-()),,43
@M00200:205:000000000-AKKM3:1:1101:12892:9380 2:N:0:1
TACACGGGTATCTAATCCTGTTCGCTCCCCTAGCTTTCGCGCCTCAGCGTCAGGACAGGTCCAGAGAGCCGCCTTCGCCACCGGTGTTCCTCCCGATATCTGCGCATTTCACCGCTACACCGGGAATTCCACTCTCCCCTACCTGCCTCGAGCCGTGCAGTATCGGACGCAGTCCCGCGGTTGAGCCCCGGGATTTCACAACCGACTTGCACGGCCGCCTACGCGCTCTTTAAACCCAATACTGACAAGA
+
<@CCCEGGGGC<FEGGFFGGG9FGGGGGGDCFGGGGGGDGGEGGGGGGGGGCGGFGGGGG<FFGGGFGGGGGGGGGFCFG>FDECE=CFEECFGGGDGGGGGGGGGG7DD>BFGD5=FFFGGEEF8DDEFGG8DGG?DGFFGG?FBF@GBGDEGGAEGGFAF5==EGGFGF=D=AFBDD3489>AGGFFGGFBGEFFBG)4:B911((4A??:0?E6CE(,4176E3<*:)-64A7E?1:>?9:AB<<12
@M00200:205:000000000-AKKM3:1:1101:12485:9386 2:N:0:1
TACGGGGGTATCTAATCCTGTTTGCTCCCCACGCTGTCGCGCCTCAGTGTCGGCTATTGAACCCTCGCGGGTTCACTGCCCAGCAGACCGCCTTCGCCACTGGTGTTCTTCCGGATCTCTACGCATTCCACCGCTACACCCGGAATTCCATCTGCCTCTACAGTGCCCAAGCGACACAGTTGCCACGGCCGATCTGGAGTTGAGCCCCAGACTTTCACCACAGCCTTATGTCGCCACCTACGCACCCTTT
+
CCCCCGGGGGGGGGGGGGGGGGGGGGGGGGGGGGGGEGGGDGGGGGGGGGGGGGGGGGCGFFGGGGGGGG7CFGGFGGGGGGGDGGGGFEDFGGGGGGEGGGGDBGFGGGGGG>@?GFGGF9DEFGEGFDGFGGDGGFFFFGGFGFGE5BCGFCGFFGGFGCEF=BDFFFFDEFFDBFFFFFDFFGGDEGEFFG509):?:>)5248?BFFB799<:CF<??:5,;B7FC)<:<(3C,((.,((3423<)
@M00200:205:000000000-AKKM3:1:1101:8055:9396 2:N:0:1
TACTAGGGTATCTAATCCTGTTTGCTCCCCACGCTTTCGCGCCTCAGCGTCAGTTGTGGTCCAGTTGGCCGCCTTCGCCACCGGTGTTCTTCCCAATATCTACGAATTTCACCTCTACACTCGCAGTTCCACCAACCTCTTCCGAACTCAAGACTCTCAGTATCGAAGGCAATTCCAGGGTTGAGCCCTGGGCTTTCACCCCCGACTTAAGAGTCCGCCTCCGCGCCCTTTAAACCCAATACTGACA
+
CCCCCGGGGGGGGGFGGGGGGGGGGGGGGGGGGGGGGGGGGGGGGGGGGGGGGGGGGGGGGGGGGGGGGGGGGGGGGGGGGGGGGGGGGGGFGGGGGGGGGGGGGGGGGGGGGGGFGGGGGFGGGEEGGGGFDDDEGFGEFGGFGFGFGFGFGGFFFGDFCFEG=FFEBGFBFFFFFAD5@DGF5AF>FGGFFGGG>;?B=AAB=@@-4>?8;9;<@G50(/6ABGFGD<)6517@GD;:)2)).58
@M00200:205:000000000-AKKM3:1:1101:17872:9400 2:N:0:1
TACAGGGGTATCTAATCCTGTTCGCTCCCCACGCTTTCGTGCCTCAGCGTCAATCCAGGTCTAGCCAGCTGCCTTCGCAATTGGTGTTCTATGGCATATCTATGCATTTCACCGCTACATGCCACATTCCGCTGACCTCATCCTAATTCTAGCCTGGCAGTATCAAAAGCAATTTTACGGTTGAGCCGCAAACTTTCACTCCTGACTTACCTGGCCGCCTACGCACCCTTTAAACCCAATACTGACA
+
CCCCCGGGGGGGGGGGGGGGGGGGGGGGGGGGGGGGGGGGGGGGGGGGGGGGGGGGGGGGGGGGGGGGGGGGGGGGGGGGGGGGGGGGGCFFFGGGGGFFGGGGGGGGGGGGGGGFGGGGGGGFFFGGGGFDGGDFGFGEFGGFGDGDGFGGGGGFFGGEFFDGCFGGFGFFFBDDFFGFFGGGFGGBBG6@FCAEF@EAACEFFFFFFCFFED>,>DA2>>D:9E>DDFBEFF=BE<1;EEFECEE
@M00200:205:000000000-AKKM3:1:1101:28080:9401 2:N:0:1
TACAAGGGTATCTAATCCTGTTTGCTCCCCACGCTTTCGCGCCTCAGCGTCAATTACGGGCCAGATAGCCGCCTTCGCCACTGGTGTTCTTCCCAATATCTACGAATTTCACCTCTACACTGGGAATTCCACTATCCTCTCTCGCATTCAAGCTCATCAGTATCAAGCGCAGCCCCCAGGTTGAGCCCGGGAATTTCACGCCTGACTTGATAAGCCGCCTACGCGCCCTTTACACCCACAACTGACACTAC
+
CCCCCGGGFGGGFGGGGFGGGGGGFDEGGGGGGGGGGGGFCGGGGGGGGGGGGGGGGGCFD@CFF<FGGGGGGCEGGGFGGGFG?AFDGFGBEGGGGGGGF=CDCF?FGFGGGGGFGFA<DF=EFDE8EF8GDFGGGFGCF,6?E>DAFFA+,=?B99DFG@DFFFG=>E9@EDEF5?D5>6C+::7:B>EB4=?FCEG=2<2-:6>E:747*0?C=C52(,,.(/)980/4))/(==1((430<7),).(
@M00200:205:000000000-AKKM3:1:1101:23872:9410 2:N:0:1
ACCGGGGTATCTAATCCTGTTTGCTCCCCACGCTTTCGCTCCTCAGCGTCAGTACTGGCCCAGGATCCCGCCTTCGCCACCGGTGTTCCTCCTGATATCTGCGCATTCCACCGCTACACCAGGAATTCCAGATCCCCCTACCAGACTCTAGCCGCCCAGTATCGAACGCGGGCTCGGGGTTGAGCCCCGAGTTTTCACGTTCGACTTGAGTGGCCGCCTACGAGCTCTTTAAACCCAATACTGACA
+
CCCCCGGGGGGGGFGGGGGGGGGGGGGGGGGGGGGGGGGFGGGGGGGGGGGGGGGGGGGGGGGGGGGGGGGGGGFGGGGGGGFGGGGGGGGGGGFGGGGGGGGGGGFGGGGGGGGFGFGFFGGCFFGGFF;EGGGGEBGFFGGFGFGEGFCFGGGDEGGFCDED5CGEAGABFAFFEFGBGCGFAFCEF:E5DFGF=?FFFFD@DB4<AF9<:B;89CE<7:?BFC@DCF9).8.480.3:A<>?5
@M00200:205:000000000-AKKM3:1:1101:18010:9430 2:N:0:1
TACAGGGGTATCTAATCCTGTTTGCTCCCCACGCTGTCGCGCCTCAGCGTCAGCAACGGCCCAGCAGACCGCCTTCGCCACTGATGTTCTTCCCGATCTCTACGCATTCCACCGCTACACCGGGAATTCCATCTGCCCCTACCGCGCTCTAGCTCGCCAGTCTGACCGGCAGCCCCGGAGTTGAGCCCCGGGATTTCACCAGCCACTTCACGGGCCACCTACGCCCCCTTTACAGCCAATACTGACACGCT
+
CCCCCGGGGGGGGGGGGGFGGG,FGGGGGGGFGGGGGGGGGGGGGGGGGGGGGCCDGEGGDGGGGGG8FGGGGGGGGGGGGGGGGFGGGAFG9FGDFGGGFGGGGGCGFGFGGGEDGGGGGGGDEDGGFGGGFFGGGFGFFGCE+9>AGFGGCDG>EEGEGG@F=A7C?DE>:9):5B)8<8+:6>?F5DEB3EECF<GFF:?:::792<>:00CE<FF<7:1;(859/749)6)5;1<0>?<6>0<)-((
@M00200:205:000000000-AKKM3:1:1101:21265:9431 2:N:0:1
TACGGGGGTATCTAATCCTGTTCGCTCCCCTAGCTTTCGCGCCTCAGCGTCAGGACAGGTCCAGAGAGCCGCCTTCGCCACCGGTGTTCCTCCCGATATCTGCGCATTTCACCGCTACACCGGGAATTCCACTCTCCCCTCCCTGCCTCGAGCAGTGCAGTATCGGACGCAGTCCCGCGGTTGAGCCCCGGGCTTTCACAACCGACTTGCACCGCCGCCTACGCTCCCTTTACACCCCATCCTGACAAGCC
+
CCCCCGGGGGGGGGGGGGGGGG9FGGGGGGF9EFGGGGGEBGGGGGGGGGGGD@<@,CDFGGGG,6CF=FGGGGGGGGGGG,@FFGGGGFGGG>>@F7EGGCFEEEGGGGFGGEGFDGGGC+B8F3DGGGGGCC7EGAGD*@@>,9CCF>C9C**=/DFFF+:C-*3:BG>(639A5>DDFG);FCC8BCCE3EG9@)A:):30(49<<<))((::()83?4(71:595:0)))428(28(())),.).((
@M00200:205:000000000-AKKM3:1:1101:27851:9432 2:N:0:1
TACTAGGGTATCTAATCCTGTTTGATCCCCACACTTTCGTGCCTCAGCGTCAGTTGAAGTCTAGTAAGCTGTCTACACTATCGGTGTTCTTGACGATATCTAAGCATTTCACCGCTACACCGTCAATTCCGCCTACCTCGATTCCACTCAAGCCCATCAGTATCAATCCCACCCTCCCGGTTAAGCCGGGATATTTCAGAACTGACTTAATAGGCCGCCTACGCACCCTTTACACCCAATACTGACAAGAC
+
CCCCCGGGGGGGGGGGGGGGGGGGGGGGGGGGGGGGGGGGGGGGGGGGGGGGGGDGGFGGGGFGGGGGGGGGGGGGGGGGFGGDFGGGGFEGGGGGGGGGGGGGGGGGGGGGGGGFDFFFDEGGGGGFGGGGGGGGGFGDFGFCGFFFGF?CDGGFFGGF;FBFFFGCFEFDF=FFFFG5FEDD7EF55CEDFGCCCFGFFFEBEFB<CEEE<=6<57>@4:=E9E?DF;3CCEF5:B?@;3ECC;@)31(
@M00200:205:000000000-AKKM3:1:1101:17524:9442 2:N:0:1
TACTAGGGTATCTAATCCTGTTTGCTCCCCACGCTTTCGCGTCTCAGCGTCAGTACCGTCCCAGAGAGCTGCTTTCGCCATAGGTGTTCTTCCTGATATCTGCGCATTTCACCGCTACACCAGGAATTCCACTCTCCTCTTCCGGACTCTAGCCAGATGGTTTCCGATGACATCTCGAGGTTGAGCCTCGAGTTTTCACACCGGACCTACCTGGCCGCCTACCCGCTCTTTAAGCCCAATACTGACAAGA
+
CCCCCGGGGGGGGGGGGGGGGGGGGGGGGGGGGGGGGGGGGGGGGGGGGGGGGGGGGGGGGGGGGGGGGGGGGGGGGGGGGGFGGGGGGGGGGGGGGGGGGGGGGGGGGGGGFGGFGGGGGGEGGGGGGGGGGGGGGFGFFGGFGEGFGFGGGDGFFFGFGGFGFE68>=:6FDBDFFDFGFGDCFFFFCCAC5EC1*@>EDFAAFB@3@BFB(:;2CA@;((02:))*2753)7.=/6()6)))57)2(
@M00200:205:000000000-AKKM3:1:1101:19455:9442 2:N:0:1
TACCAGGGTATCTAATCCTGTTTGATCCCCACACTTTCGTGCCTCAGCGTCAGTTACTCCTTAGTATGCTGCCTTCGCTATCGGTGTTCTGGACGATATCTAAGCATTTCACCGCTACACCGTCCATTCCGCATACCTCATCAGTACTCAAGTATCCCAGTATCAATTGCACCTCGACAGTTAAGCTGCCGTATTTCACAACTGACTTAGGACACCGCCTACGCACCCTTTAAACCCAATACTGACAAGA
+
CCCCCGGGGGGGGGGGGGGGGGGGGGGGGGGGGGGGGGGGGGGGGGGGGGGGGGGGGGGGGGFGGGGGGGGGGGGGGGGGGGGGGGGGGGGGGGGGGGGGGGGGGGGGGGGGGGGFGGGGGGGGGGGGGGGGGGGGGFGFFGGFGFGFGFFGGGGFFGGFGGEGFFGGFGFFFFFFEFDEFG=DBFGFFGGFFFFGFEGFFFEBFFFCEE@5CFGGFGFFA==DAGFGFC>:*8@=E?2@3.55463/53
@M00200:205:000000000-AKKM3:1:1101:28742:9448 2:N:0:1
TACTAGGGTATCTAATCCTGTTCGCTCCCCACGCTTTCGCGTCTCAGCGTCAGTACCGTCCCAGAGAACCGCCTTCGCCACGGGTGTTCTTCCTGATATCTGCGCATTTCACCGCTACACCAGGAATTCCATTCTCCTCTTCCGGACTCTAGCCAGATGGTTTCAGCCGGCGTCTCGAGGTTAAGCCTCGAGTTTTCACAGCTGACCTACCTGGCCGCCTACACGCTCTTTACGCCCAGTACTGACA
+
CCCCCGGGGGGGGGFGGGGGGGGGGGGGGGGGGGGGGGGGGGGGGGGGGGGGGGGGGGGGGGGGGDGGGGGGGGGGGGGGGGGGGGGGGGGGFGFGGGGGGGGGGEEEGGGFGGGEDGGGGGGG<FGGGGCGGGGCGFF7FGGFGFGAGFFDFGG55DF:<FDGFFGG5E>5>AEFFAG>FFFCFFEFFGEE6CEGFEF<>BFBB8@F<EF@F08::DD01(4508)>FFA>)4(7C?(()64)<BB
@M00200:205:000000000-AKKM3:1:1101:9119:9452 2:N:0:1
TACTCGGGTATCTAATCCCGTTTGCTCCCCTAGCTTTCGCGCCTCAGCGTCAGTGTCGGTCCAGGAAGCCGCCTTCGCCACCGGTGTTCCTCCGGATATCTACGCATTTCACCGCTACACCCGGAATTCCGCTTCCCTCTCCCGAACTCAAGCCCCGCAGTTTTCCATGCCATTCCCCGGTTGAGCCGGGGGATTTCACGCGGAACTTATGGGACCGCCTACGCGCCCTTTAAACCCAATCCTGACA
+
CCCCCGGGGGGGGGGGGGGGGGGGGGGGGGGGGGGGGGGGGGGGGGGGGGGGGGGGGGGGGGGGGGGGGGGGGGGGGGGGGGGGGGGGGGGGGGGGGGGGGGGGGGGGGGGGGGGFGGGGGGGGG7EGGGGGGEGEGFGFF8EEGFGFGFGGGGGFBGDDGG@FCFGGFGFFFEFFFFGEGGGGFGGDFGGEBEGFFFGB<B99>>BFABA?7(ACBDEBBF?>>EDDG<7AB<D:E<02(.:A2:?
@M00200:205:000000000-AKKM3:1:1101:14039:9467 2:N:0:1
TACGGGGGTATCTAATCCCGTTTGCTCCCCTAGCTTTCGCTCCTCAGCGTCAATGTCGGTCCAGGATGCCGCCTTCGCCACCGGTGTTCCTCCAGATATCTACGCATTTCACCGCTACACCTGGAATTCCACATCCCTCTCCCGAACTCCAGCCTTGTAGTATCAGACGCAGTTCCCAAGTTAAGCCTGGGGATTTCACGTCTGACTGACAAGGCCGCCTACGCGCCCTTTAAACCCAATACTGACAAGA
+
CCCCCGGGGGGGGGGGGGGGGGGGGGGGGGGGGGGGGGGGGGGGGGGGGGGGGGGGGGGGGGGGGGGGGGGGGGGGGGGGGGGGGGGGGGGGGGGGGGGGGGGGGGGGGGGGGGGFGGGGGGGGGGGGGGGGGGG@FFGFFGGF6AGDGFGFGGGFFGGFGFEGFFGGFGFFFFFFFFGFFCF@BCGFFGFFBGEFFEC2:DDDFC=::EFEFFGG;GDF@@DDBG5D<G?<64A:EB<?F?AB23<AB:
@M00200:205:000000000-AKKM3:1:1101:16950:9468 2:N:0:1
TACCGGGGTATCTAATCCTGTTCGCTACCCACGCTTTCGCTCCTCAGCGTCAGGTAAGGCCCAGAGAGCCGCCTTCGCCACCGGTGTTCTTCCTGATATCTGCGCATTCCACCGCTACACCAGGAGTTCCGCTCTCCCCTGCCTACCTCTAGTCTGCCCGTATCGGAAGCAGGCTCGGAGTTAAGCTCCGAGTTTTCACTCCCGACGTGACGAACCGCCTACGAGCCCTTTAAACCCAATACTGACAAGA
+
CCCCCGGGGGGGGGGGGGGGGGGGGGGGGGGGGGGGGGGGGGGGGDGGGGGGGGGGGGGGGGGGGGGGGGGGGGGGGGGGGGGGGGGGGGGGGGGGGDFFGGGGGGGGGGGGGGGFDFFFGGGGGGGGGGGGGGGGFDEDFGGFGFFFGFGGCDEF7BCEGGFGFFDGFGFFFFAFFBDDFFFGAG7?FDEEF5==>*=CE@D9D>>7??@6<6CE2)7:?::5(:092*8A):77E?0?30<<A?7937
@M00200:205:000000000-AKKM3:1:1101:10906:9472 2:N:0:1
TACGAGGGTATCTAATCCTGTTTGATCCCCACACTTTCGTGCCTCAGCGTCAGTTACAGCCTAGTAAGCTGCCTTCGCTATAGGTGTTCTTGACGATATCTAAGCATTTCACCGCTACACCGTCAATTCCGCCTACCTCATCTGTACTCTAGCCCCACAGTATCAATGCCACCCTCCCAGTTAAGCTGGAATATTTCAGCACTGACTTACAGGGCCGCCTACGCACCCTTTAAACCCAATACTGACAAGA
+
CCCCCGGGGGGGGGGGGGGGGGGGGGGGGGGGGGGGGGGGGGGGGGGGGGGGGGGGGGGGGGGGGGGGGGGGGGGGGGGGGGGGGGGGGGGGGGGGGGGGGGGG8FGGGGFGGGGFGGGDGEFGGGGGGGGGGGGFGFGDFGGFGFGEGFGFDFGFDGGFGGFGFFGGFGFF?AFFFFGFGGGGFGGFFFDFFGGGFFGCCDEFFFFFFFFFF5EG=DE=AFABAEEGFF=EFFFFGDB@@FFF3(;C@;
@M00200:205:000000000-AKKM3:1:1101:26591:9486 2:N:0:1
TACGCGGGTATCTAATCCTGTTTGCTCCCCACGCTGTCGCGCCTCAGTGTCAGCAACGGCCCAGCAGAACGCCTTCGCCACTGGTATTCTTCCCGATCTCTACGCATTCCACCGCTACACCGGGAATTCCATCTGCCCCTACCGTGCTCTAGCTCGCCAGTCTGACCGGCAGCCCCGGAGTTGAGCCCCGGGATTTCACCAGCCACTTAACGGGCCCCCTACGCGCCCTTTACACCCAATACTGACCAGAC
+
CCCCCGGGGGGGGGGGGGGGGGFGGGGGGGGGGGGGGGGGGGGGGGGGFGGFGGGGGGGGGGGGGGGGGGGGGGGGGGGGGG8EFFGGGGGGGGGG@FFGGGGGGGGGGGGGGEE>=E=FF6EGG7FGGGGGGGGG?FGFFGGFGFG58EGFFGGFFEDAFF7<CFGE*@9>B>BFA675<C1;)>C>BG*::7;;C)AA<???FFFF4>>?B0?=1D>003(7(:@C70344)5<G(2:>?2-)3.:(.-
@M00200:205:000000000-AKKM3:1:1101:10875:9490 2:N:0:1
TACTGGGGTATCTAATCCTGTTCGCTCCCCCAGCTTTCGCTCCTCAGCGTCAGGACAGGCCCAGAGAGCCGCCTTCGCCACCGGTGTTCCTCCTGATATCTGCGCATTTCACCGCTACACCAGGAATTCCACTCTCCCCTACCTGCCTCTAGCCGAGCAGTATCGAACGACTCCCCACGGTTGAGCCGTGGTATTTCACGTCCGACTTGCCCGGCCGCCTACGAGCTCTTTAAACCCAATACTGACA
+
CCCCCGGGGGGGGGGGGGGGGGGGGGGGGGGGGGGGGGGGGGGGGGGGGGGGGGGGGGGGGGGGGGGGGGGGGGGGGGGGGGGGEGGGGGGGGGGGCGGFGDEGGGCEGGGGGGGFGGGGGGGED@DFGGGGGGGGGFGBFFGFGFDBFFFFGGGFFGGFGFCGAFFFDCDAE@AEFFDBFCCCFGGEFGGFFGGGFFGDFF=>>:9?).(536E86DD??:?:<C7F:F52:)31E::B)2<D>?D
@M00200:205:000000000-AKKM3:1:1101:9673:9494 2:N:0:1
TACAGGGGTATCTAATCCCGTTCGCTCCCCTGGCTTTCGCGCCTCAGCGTCAGACGGGGCCCAGCACGCCGCTTTCGCCACCGGAGTTCCGCCGGATATCAACGCATTTCACCGCTCCACCCGGCGTTCCGCGTGCCCCTACCCCCCTCGAGACCGCCAGTCCCCGCGGCCGTTCCCCGGTTGAGCCGGGGGCTTTCACCGCGGGCTTGGCGGCCCGCCTACGCGCCCTTTCTTCCCCGTACTGACA
+
CCCCCGGGGGGGGGGGGGGGGGGGGGGGGGGGGGGGGGGGGGGGGGGGGGGGGFGGG>GGGGGGGFGGGGGGGGGGGGGGGGGGGGGGGGGGGGGDGGGGGFGGGDGGGGGGGGGFGGGDGEC8FCGGGGGGGGDGGFGFFGGFGFDBGDG4CDCBEG3)>F3FFDCCEGB07?FFFFGFEGCGFGG:@D=DBC=CB2CB69(,,19?>04(((1245>(:?0>,537)*,5<))6;(((,,-).3,
@M00200:205:000000000-AKKM3:1:1101:18862:9498 2:N:0:1
TACCGGGGTATCTAATCCTGTTTGCTACCCACACTTTCGTGCCTCAGCGTCAGTTACAGACCAGGAAGCCGCTTTCGCTGCTGGTGTTCTTCTCGATATCTACGCATTTCACCGCTACACCGAGAATTCCGCTTCCCTCTTCTGCACTCAAGAACAGCAGTATCAAAAGCAGTGCCCGCGTTCAGCGCGAGTATTTCACTTCTGACTTACCATTCCGCCTACGCACCCTTTATACCCAGTACTGACAAGA
+
CCCCCGGGGGGGGGFGGGGGGGGGGGGGGGGGGGGGGGGGGGGFGEGGGGGGGGGFGFDFGGFGGGGGGGEGGGGGCEGGGGGGGCFGGGFGFFEGGGGGFCGGG>=FGGGFCGGFGEFGGGDGEGGGGG?EGGGGCDGDFGG?F?FBGFCDC8F?F8+@FFEGDFGC*@F5=5FFA5CAC8*;?;@BEDGBFGFFFE,*97?C?*8C6E3;C6;9(*2;?@1B7E>C*067E5?)4/6.).))7;74((
@M00200:205:000000000-AKKM3:1:1101:27675:9504 2:N:0:1
TACCGGGGTATCTAATCCTGTTTGCTCCCCACGCTTTCGTGCATGAGCGTCAGTGTTGGCCCAGAAGGCTGCCTTCGCCATTGGTGTTCCTCCACATCTCTACGCATTTCACCGCTACACGTGGAATTCCACCTTCCTCTGCCACACTCCAGCATCGTAGTTTCGAGCGCAATTCCCAAGTTAAGCCCGGGGCTTTCACACTCGACTTGCAACGCCGCCTGCGCACACTTTACACCCAATACTGACAAGA
+
CCCCCGGGGGGGGFGGGGGGGGGGGGGGGGGGGGGGGGGGGGGGGGFGGGGGGGGGGGGGGGGGGGGGGGGGGGGGGGGGGFGGGGGGGGGGGGGGGGEGGDGGGGGGGGGDFGGFGGGGGGCGGEFFGFGGGGGFGFGEFGGFGFDB?F,8DFGD>8=9=CDFAFDEFGFABEFFFAFAFGGG+@49957>>CFD>6:EE@@(7>=>BCFEF@EE1CB@DF0A@EFF5:<42))1:(4())6622)67(
@M00200:205:000000000-AKKM3:1:1101:16939:9526 2:N:0:1
TACCGGGGTATCTAATCCTGTTTGATCCCCACACTTTCGTGCCTCAGCGTCAGTTGAAGTCTAGTAAGCTGTCTACACTATCGGTGTTCTTGACGATATCTAAGCATTTCACCGCTACACCGTCAATTCCGCCTACCTCGACTCCACTCAAGCCCATCAGTATCAATCCCACCCTCCCGGTTAAGCCGGGATATTTCAGAACTGACTTAATAGGCCGCCTACGCACCCTTTACGCCCAGTACTGACAAGA
+
BCCCCGGGFGGGGGFFFFGGGGCCFFGGDGGGGGGGGFDAD@FFGGFGGGGGCFFGGCGGGFECCACFGGGGGGFGGGGGGGGGGGEGGGGGFF7F7F@A;FGCFGD9,AEDDEDB684A>@FGCEFE9DEC?ED@,+,108CD86DEGFGFGGGFFGGF:@7EEDDA*@@B>AFFEEG5CED+<;EEEDCBFA,?FEGCEFF=>@669AEEE@FD>DE(5@D?(45C5>)67<@(B(64><C?E@8.,/
@M00200:205:000000000-AKKM3:1:1101:11203:9527 2:N:0:1
TACTCGGGTATCTAATCCTGTTTGCTCCCCACGCTTTCGCGTCTCAGCGTCAGTATCCAACCAGGGGGCCGCCTTCGCCACCGGTGTTCCTCCCGATATCTACGCATTTCACCGCTACACCGGGAATTCCACCCCCCTCTTTGGTACTCTAGCTTGCCAGTTTCATGCGTCGTTCCTCGGTTAAGCCGAGGGATTTCACACATGACTTAGCAGCACGCCTACACGCCCCTTAAACCCAATACTGACAAGA
+
CCCC<FEGEGGGGGGGGGGGGGGGGGGGGGGEEGGGGGGGGGGGGGGFGGGGGGFGGGGGGGGFGGGGCGGGGGGGGGGGG<B=FFGDCGGGGGDFFGGGGGGGGGGEFGGGGGG5CFGFGGGGGDGGFGGCDE6EG5EFFGDA@BFFCAFCC7F>F6CFFGEGCFFGFGFFEDFF>8CDFEDGFGGADGGF:FFCACGE@??<ABAF<<AA>.*03C5013>)-*83/9?DBA24*36().4)6(3)..
@M00200:205:000000000-AKKM3:1:1101:15811:9534 2:N:0:1
TACCAGGGTATCTAATCCCGTTTGCTCCCCACGCTTTCGCGCCTCAGCGTCAGGAATTGGCCAGAGACCCGCCTTCGCCACCGGTGTTCCTCCCGATCTCTACACATTTCACCGCTACACCGGGAATTCCAGTCTCCTCTCCAACCCTCAAGGACAGCAGTATCGGACGCACTTCTTCGGTTGAGCCGAAGGATTTCACGACCGACTTGCCATCCCGCCTACACGCCCTTTATACCCAGTACTGACAAGA
+
CCCCCGGGGGGGGGGGGGGGGGGGGGGGGGGGGGGGGGGGGGGGGGGGGGGGGGGGGGGGGGGGGGGGGGGGGGGGGGGGGGGGGGGGGGGGGGGGEFFGGGGGGGGGGGGGGGGFGGGGGGGGGGGGGGGGGGGGGFGFFGGFGFGFGFGGGGGFFFGFGGEGA>DGFGFFFFFFFFG46CGGAFFEF4CEFGGGFFGFFFFF>F>DFF8AEEFF?GFFFBFF(:.9)*4<9A<2A2<B))69AB?DF0
@M00200:205:000000000-AKKM3:1:1101:23558:9550 2:N:0:1
TACCAGGGTATCTAATCCTGTTTGCTCCCCACGCTTTCGTGCATGAGTGTCAGTGTTGGCCCAGGAGGCTGCCTTCGCCATTGGTGTTCCTCCACATCTCTACGCATTTCACCGCTACACGTGGAATTCCACCTCCCTCTGCCACACTCCAGCCACGTAGTTTCGAGCGCAATTCCCAAGTTAAGCCCGGGGATTTCACACTCGACTTGCGAGGCCGCCTGCGCACACTTTAAACCCACTACTGACAAGA
+
CCCCCGGGGGGGGGGGGGGGGGGGGGGGGGGGGGGGGGGGGGFGCFGEGGGGGGFEEGGGGGGGFG:FD<FGEFGGGGG::FGGGFFGGGGGGDGGGGGGGGGGGGGGDGGFGGC?CFFGCDGGGGGGGGGGGGCEGFGFFGGBGFGFGFGGGGFFE>D*=DFC=DD>?>B5@EFFFFGFGG@GFGGFAG>>5CCGFEG*5)55>FFFEC(5>@DG>DF6(69D>E8C;;;E5>4;EB((5>AFBFF<?(
@M00200:205:000000000-AKKM3:1:1101:11349:9559 2:N:0:1
TACAGGGGTATCTAATCCTGTTTGATCCCCACGCTTTCGTGCCTCAGCGTCAATCGCTGCGCAGTGAGCTGCCTTCGCAATTGGTGTTCTATGTCATCTCTAAGCATTTCACCGCTACATGACATATTCCGCTCACCTTCACAGTATCCACGACAGAGAGTATCCACGGCAGTTTCCGAGTTAAGCTCGGAGATTTCACCACGTCATTCCCTGCCCTCCTACGCACCCTTTAAACCCACTACTGACAACAC
+
CCCCCGGGGGGGGGGGGGGGGGGGGGGFGGFGGGGGGGGGGGGGGGGGGGDEEFGGGGGGGGDGGGGFGGGGGGGGGGGDEFGGGGGGGG8FGGGGGFFGFDFGGFGGGGGFGED>GG8FDFGGGGGFFFGCDGGGGFGEFFGBF7D*6C,=+6C?BFFFFGFFFFC6A>>AFFFFFBG5F8;CFD2*<<795EEF+0@@EFD)))0;A:6;4<C=(;8(0>9B25?355=;5>EDE?(6;@))..7.(,(
@M00200:205:000000000-AKKM3:1:1101:2457:9568 2:N:0:1
TACCAGGGTATCTAATCCTGTTTGCTACCCACGCTTTCGCGCCTCAGCGTCAGTTGCGGGCCAGGGTGTCGCTTTCGCCACCGGTGTTCCTCTAGATATCTACGCATTTCACCGCTCCACCTAGAGTTCCGCACCCCCCTCCCGCACTCGAGCGCCGCAGTCCAGCGCGCCGTTCCGGGGTTGAGCCCCGGCATTTCACACGCTGCTTGCGGCACCGCCTACGCGCCCTTTAAACCCACTACTGACA
+
CCCCCFDDGGGGGGGGGGGGGGGGGGGGGGDGEGGGGGG>FGCFGGGGGGGGGGCGG7FFGCGGGGDF@CFGCFDGGG:FC<FEGGGGG;=EA,CEFGGGGGGGGGCFGFGGFGGFCFGGG@GF?9DAFG6CDGCCCDGADG6A7?GFG>E>C5CDBGDB:8):798=)C)7)(8A58C3<EG4?FE>E3>)<EFC?<FA?2>F?>>A?:>193C*(9@?2?(>;EBG7*.:)6>BG66(,5>25(4
@M00200:205:000000000-AKKM3:1:1101:27210:9572 2:N:0:1
TACGCGGGTATCTAATCCCGTTTGCTCCCCTAGCTTTCGCACCTCAGCGTCAGTTGCAGACCAGAGAGTCGCTTTCGCCGCCGGCGTTCCTCCAGATATCTACGCATTTCACCGCTCCACCTGGAATTCCACTCTCCCCTCCTGCACTCAAGTCAAGTAGTATCCAATGCAGTTCCCCAGTTAGGCCGGGGGATTTCACATTGGACTTGCTCAACCGCCTACGTGCTCTTTAAACCCAATACTGACA
+
CCCCCGGGGGGGGGGFGGDGFGGGGGGGGGGGGGFGFGGDCFFGFGGGGCFEGGGGGGGGGGGGGGGGGFGGGGGGGGGGGGFBFC7FFGAFGGCFGFGGGGGGGGGCDFGFAEGEGGGGGGGGFFFFFFGG7,=@D*=D5EGFGFGFDFC?EF@99@E+@@@GFFGGFFF@FEF>FFCB<7CFFGGFFGGFFGGGFC@3<3)6@EEE<CC49388>GFF?:?F0;>FCC4A9>285-(,,5A9A?)
@M00200:205:000000000-AKKM3:1:1101:15202:9584 2:N:0:1
TACGAGGGTATCTAATCCTGTTCGCTCCCCACGCTTTCGCTCCTCAGCGTCAGAACAATCCCAGAGATCCGCCTTCGCCACCGGTGTTCCTCCACATATCTGCGCATTTCACCGCTACACGTAGAATTCCGATCTCCCCTAATTGCCTCAAGTCGACCCGTATCCACCGCAAAACCCCGGTTAAGCCGAGGCCTTTCACGGCGGACGCAATCAACCGCCTACGAGCCCTTTAAACCCAGTACTGACACGAC
+
CCCCCGGGGGGGGGGGGGGGGGGGGGGGGGGGGGGGGGGGGGGGGGGGGGGGGGGGGGGGGGGGGGFGGGGGGGGGGGGGGGGGGGGGGGGGGGGGGGGGGGGGGGGGGGGGGGGF6FGGGGGGGGGGGGGEGGGGGFGD0DCFGFGEGFFGGGGFFEGEGGFGFFGGFGFFF5FDDDDEGDD?>FFB4C:BFC?FFFGDDF;;;BFF>(30)5CE>GB??B651::F593><AFBG?2:49))22<),((
@M00200:205:000000000-AKKM3:1:1101:23809:9585 2:N:0:1
TACTGGGGTATCTAATCCTGTTTGCTCCCCACGCTTTCGCACTTGAGTGTCAGTACTGGACCAGAAGGCCGCCTTCGCCACTGATGTTCCTCCCGATATCTACGCATTTCACCGCTACACCGGGAATTCCGCCTTCCTCTTCCGTACTCCAGCAATGCAGTCTCGAATGCAATTCCCAGGTTGAGCCCGGGGATTTCACACCCGACTTACATCGCCACCTACGTGCGCTTTAAACCCAATACTGACAAGAC
+
CCCCCGGGGGGGGGGGGGGGGGGGGGGGGGGGGGGGGGGGDGGFFGGGGGGGGGGGGGGGGGGGGGGGGGGGGGEFGGGGGGF<FGGGGGGGGGGGGEGGGFGGGGGGGGGGGGGBDGCGGGGE7C=@?DFGGGGGGFGCDDF>GFGFFFGGGGDFFGGBFG9DDDF,9AFC+8FFFFC9>@9C68EFDDGF*;CFF6FEBFFB2@BDEEEFE<GGFGF1=@<F;EEG:*3).9A@E<(.48>2>B?68?(
@M00200:205:000000000-AKKM3:1:1101:24958:9607 2:N:0:1
TACAAGGGTATCTAATCCCGTTTGCTCCCCTAGCTTTCGCGCCTCAGCGTCAGTACGCGTCCAGAGAGCCGCCTTCGCCACCGGTGTTCCTCCCAATATCTACGCATTTCACCGCTACACTGGGAATTCCGCTCTCCTCTCCGCGACTCAAGCCAGATAGTTTCCGAAGCGGGTCCCCGGTTGAGCCGGGGGATTTCACAACGGACTTATCCGGCCGCCTCCGCGCTCTTTAAACCCACTCCTGACAAGA
+
CCCCCGGGGGGGGGGGGGGGGGGGGGGGGGGGGGGGGGGGCGGGEGGGGGGGGGGGGGFGGGGGGGGGGGGGFGGGGGGGGGDFGGGGGGGGGGGEGGGGFGGGGCFGGGGGGGGFGGGGGGGGGGGGGGGGGGGEGFGEFFGFGDDFGFGFGGGF?FGFFGEFEDGGBEDFBFFFFFG4<CDFFGF5=DG:)A6CF4C2<?B00>F<ABB<:>GDFGE<1.9>2*<CF799)6<0;2(((4>?FFB)23
@M00200:205:000000000-AKKM3:1:1101:12476:9620 2:N:0:1
TACAAGGGTATCTAATCCGGTTTGCTCCCCACGCTTTCGCTCCTCAGCGTCAGGGTAGGCCCAGAAAGCCGCCTTCGCCACTGGTGTTCCTCCCGATATCTACGCATTTCACCGCTACACCGGGAATTCCGCTTTCCTCTGCCCACCTCTAGCTCGCCAGTATCCGATGGCCGCTCCCAGTTGAGCCGGGAGATTTCACACCGGACTTAACGAACCGCCTACAAGCCCTTTATACCCAATACTGACAAGAC
+
CCCCCGGGGGGGGGGGGGGGFGGGGGGGGGGGGGGGGGGGGGGGGGGGGGGGGGGGGGGGGGGGGGGGGGGGGGGGGGGGGGGGGGGGGGGGGGGGGGGGGGGGGGGGGGGGGGGFGGGGGGGGGGFGGGGGGGFDFFGFFGGFGDGFGF99EFGEFGGFGGEGFEGGFEFFFFEFE5>FCGGGFFGDFGGFFFEFF?FFFDFF9@F@E9E@FFGG9GF?BB?FBFFG7F?FF))6A3::>?))4:7<::(
@M00200:205:000000000-AKKM3:1:1101:27656:9622 2:N:0:1
TACCAGGGTATCTAATCCCGTTTGCTCCCCTGGCTTTCGCGCCTCAGCGTCAATGCCGGTCCAGGATGTCGCCTTCGCCACCGGTGTTCCTCCAGATATCTACGCATTTCACCGCTACACCTGGAATTCCACATCCCTCTCCCGGATTCAAGCCAACCAGTATCGGACGCAGTTCCTGGGTTGAGCCCAGGGATTTCACGTTAGACTTAGCAGGCCGCCTACGCGCCCGTTATACCCAATACTGACAAGA
+
CCCCCGGGGGGGGGGGGGGGGGGGGGGGGGGGGGGGGGGEGGGGGGGGGGGGGGGGGFEECGGGGFGGGGGGGGGGGGGGGGGGGFGCFGGGGGGFGCGCFGFDGGGGGGGGGGGFGGGGGGGGGGFC,E;FFFGFGFGFFFGFGFG=FFGFCFFFF6=*7=DC5@DEE69>?CFFFCCFFGGGFGC5AC?>4CFGFCGBB=(6C=4*8CFFF(==>GBF?,257E>5)1,406)5@2(2))6).5>A(4
@M00200:205:000000000-AKKM3:1:1101:25043:9649 2:N:0:1
TACTAGGGTATCTAATCCTGTTTGCTCCCCACGCTTTCGTGCATGAGCGTCAGTGTTGGCCCAGGAGGCTGCCTTCGCCATCGGTGTTCCTCCACATCTCTACGCATTTCACCGCTACACGTGGAATTCCACCTTCCTCTGCCGCACTCTAGCCACGTAGTTTCGAGCGCAATTCCCAAGTTAAGCCCGGGGATTTCACACTCGACTTGCTCCGCCGCCTACGCACCCTTTATACCCAATACTGCCC
+
CCCC8FGGGGGGGGGGGGGGGGGGGGGGGGGGGGGGGGGGGG,F6FFGGGGGGGGE6CF8FEGG8C@CEFFGGGGGGGGGGGGGGGGGGG8FF,=FF8EGGG9?FGGGGGGGGGGFGGGGG8EGEGGGGGFGF?FGGFGF9F95CBDAFFGGEGFB9=DFG8CC@FDCBEF=5*+=AB+AFFGFFGFFFGE*9AEGFA@*)(7(=@DF=C4>B2E8(5A@08@F??):/2/))6ABG5::)549)((
@M00200:205:000000000-AKKM3:1:1101:17717:9656 2:N:0:1
TACAGGGGTATCTAATCCTGTTTGCTCCCCACGCTTTCGAGCCTCAGCGTCAGTTAATGTCCAGAAAGCCGCCTTCGCCTCTGGTGTTCCTCCTAATATCTACGCATTCCACCGCTACACTAGGAATTCCGCTTTCCTCTCCATCACTCAAGCACAACAGTTTTAAAAGCAGTTCCGGAGTTAAGCCCCGGGATTTCACTCCTAACTTGTTGCGCCGCCTACGCTCCCTTTACGCCCACTACTGACA
+
CCCCCGGGGGGGGGGFGGGGGGGGGGGGGGGGGGGGGGGGGGGGGGGGGGGGGGGGGGGGGGGGGGGGGGGGGGGGGEGGGGFGGGGGGGGGGGGGGGGFGGGGGGGGGCEGGGDADFFGFCFGGGGFGDFGGGGGGFGFFDFDGFGFGFGGGGFFFGGFA9*?DFGG7=FDBDFF5>C>F?CCFGFFFGGFFGCF9@,ACB=E=7=*:>ABF)8C(9;((/858E;FD:/.)8((43(,/4<36=?
@M00200:205:000000000-AKKM3:1:1101:28967:9675 2:N:0:1
TACTCGGGTATCTAATCCCGTTCGCTCCCCTGGCTTTCGTGTCTCAGCGTCAGAAGACCCCCAGCGAGCTGTTTTCACCGTCGGCGTTCCAAGCGATATCTACGCATTTCACCGCTCCACCGCTTGTTCCGCTCGCCCCTAGGTCTCTCAAGGCCGCCAGTATGCCCAGCAGTTCCCCGGTTGAGCCCTGGGATTTCACACGACACTTAACTGCCCGCCTACACACCCTTTATACCCAATACTGACAAGAC
+
CCCCCFGEGGGGGGGFGGEEFGGEGGGGGGGCDEFGGGGGGGGGGGGGGGGDCFFFDFGFCF7CGC+@FGG@,FGGFGGDFG++>FFGGGG9EFCFGDGGGFGGGDGGGG9FF==9DFGDFEGGCFFGGGGG8=CG+:C=FCCCFFFFG5<;DFG>?GGEF7A+7;CDAGA2B6B+;4*)4CDFFCF))17.5<6>F?G)(60;9@@)..));3CF<DDB(.8F<E)9*2,69<>BG?17),-65().(((
@M00200:205:000000000-AKKM3:1:1101:14639:9679 2:N:0:1
TACAGGGGTATCTAATCCCGTTTGCTCCCCTAGCTTTCGCGCCTCAGCGTCAGTACGCGTCCAGAGAGCCGCCTTCGCCACCGGTGTTCCTCCCAATATCTACGCATTTCACCGCTACACTGGGAATTCCGCTCTCCTCTCCGCGACTCAAGCCAGATAGTTTCCGAAGCGGGTCCCCGGTTGAGCCGGGGGATTTCACAACGGACTTATCCGGCCGCCTACGCGCTCTTTAAACCCAGTACTGACA
+
CCCCCGGGGGGGGGGGGGGGGGGGGGGGGGGGGGGGGGGGGGGGGGGGGGGGGGGGGGGGGGGGGGGGGGGGGGGGGGGGGGGGGGGGGGGGGGGGGGGGGGGGFGGGGGGGGGGFGGGGGGGGAFGGGGGGGGDFGFGFFGGFGBDFGFFGGGGFAE8AGGFGFFGG5E5>EFFFFFGFGEGGFGFEACEFBE?FFFGB?B>9<;BFABDFF>GG>GFF??:>9C3CDF29<<D?G??F<D<2<?7
@M00200:205:000000000-AKKM3:1:1101:14053:9686 2:N:0:1
TACCAGGGTATCTAATCCTGTTTGATCCCCACGCTTTCGTGCCTCAGAGTCAATCTTCGTGTAACGAGCTGCCTTCGCAATTGGTGTTCTATGTCATATCTAAGCATTTCACCGCTACATGACATATTCCGCTCATCTCCACGGGATTCAAGACAGAGAGTATCCACGGCAGTTTCCGAGTTAAGCTCGGAGATTTCACCACGGACTTCCCTGCCCTCCTACGCACCCTTTAAACCCAATACTGACA
+
CCCCCGGGGGGGGGGGGGGGGGGGGGGGGGGGGGGGGGGGGGGGGGGGGGGGGGGGGGGGGGGGGGGGGGGGGGGGGGGGGGGGGGGGGGGGGGGGGGGGGGGGGGGGGGGGGGGFGGGGGGGGGGGGGGGGGGGGGFGFFGGFGFGFGFGGGGGFBGGFFGFFFFGGEGFFFECFFBG5@CFGFGGFEDGFFGGGFFGEEDFF559BEFFFBBEFFGFBB@@F?GFGGCFE?E<DGD?1;@C)<@@
@M00200:205:000000000-AKKM3:1:1101:9237:9695 2:N:0:1
TACAAGGGTATCTAATCCTGTTCGCTCCCCACGCTTTCGCGTCTCAGCGTCAGTACCGTCCCAGAGAGCTGCCTTCGCCATTGGTGTTCTTCCTGATATCTGCGCATTTCACCGCTACACCAGGAATTCCACTCTCCTCTTCCGGACTCTAGCCACACGGTTTCCGTCGACGTCTGGAGGTTAAGCCTCCAGTTTTCACAACGGACCTGTGCGGCCGCCTACACGCTCTTTAAGCCCAATACTGACA
+
CCCCCGGGGGGGGGGGGGGGGGGGGGGGGGGGGGGGGGGGGGGGGGGGGGGGGGGGGGGGGGGGGGGGGGGGGGGGGGGGGGGGGGGGGGGGGGGFGGFGGGGGGGGGGGGGGGGFGGGGGGGGGGGGGGGGGGGGGFGEFGGFGFGAGFF?DDDFFGG>DGFGFFGGFGFFFFFFFFFBGFGGFGGFFGGFFGGFFEF?E=B@26=3=E;C22CC:3A7;@8F?E>DGG2))-62;1(3)4>A<:7
@M00200:205:000000000-AKKM3:1:1101:4345:9732 2:N:0:1
TACCCGGGTATCTAATCCTGTTTGCTCCCCACGCTTTCGCGTCTCAGCGTCAGTACCGTCCCAGAGAGCTGCCTTCGCCATAGGTGTTCTTCCTGATATCTGCGCATTTCACCGCTACACCAGGAATTCCACTCTCCTCTTCCGGACTCTAGCCAGATGGTTTCCGCCGACATCTCGAGGTTGAGCCTCGAGTTTTCACAGCAGACCTACCTAGCCGCCTACACGCGCTTTACACCCAATACTGACA
+
CCCCCGGGGGGGGGGGGGGGGGGGGGGGGGGGGGGGGGGGGGGGGGGGGGGGGGGGGGGGGGGGGGFGGGGGGGGGGGGGGG@FFGGGGGGGGGGGGCFGGGGGGDGGGGGGGGGFGGGGDFFGGGDFGGGGGGFGGFGFFGGFGFGFGFEGGGG9?EGBDFBGFADEF85:DFFFF5>BF6*4@FGFFD*5;AEC:9:EEFDBDB5;=EDFF@C,5<A1253A;CD5)7?)9<A8E0<<3:AFFB)
@M00200:205:000000000-AKKM3:1:1101:7806:9733 2:N:0:1
TACAGGGGTATCTAATCCTGTTCGCTACCCACGCTTTCGCTCCTCAGCGTCAGAATAGGCCCAGAGAGCCGCCTTCGCCACCGGTGTTCTTCCTGATCTCTGCGCATTCCACCGCTACACCAGGAGTTCCGCTCTCCCCTGCCTACCTCTAGTCTGCCCGTATCGGAAGCAAGCTCGGAGTTAAGCTCCGAGTTTTCACTCCCGACGCAACACACCGCCTACGAGCCCTTTAAACCCAGTACTGACAAGA
+
CCCCCGGGGGGGGGGGGGGGGGGGGGGGGGGGDFGGGGGGDGGGGGGGGGGGGGFGFECFGGGGGGGGGGGGEGGGGGGGGGGEGGGGGGGGGGFGG<FGGGFGGGGGGGGGGGGFGGEF8+EE?BFEGGGGCCGGGFEFFGCFDFGFGDC@CFGDFGGFEC@F=59@9FF)959@5*3*6DF=8A,;/;?5@:CDFEGC=(992@0>09;@1(3A6DBD08?32C>F59:)6432C:((.6))),))((
@M00200:205:000000000-AKKM3:1:1101:16052:9743 2:N:0:1
TACAAGGGTATCTAATCCTGTTCGCTCCCCACGCTTTCGCGTCTCAGCGTCAGTACCGTCCCAGAGAGCCGCTTTCGCCACGGGTGTTCCTCCCGATATCTGCGCATTTCACCGCTACACCGGGAATTCCACTCTCCTCTTCCGGACTCTAGCCCGACGGTTTCCATCGACGTCTCGAGGTTGAGCCTCGAGTTTTCACAACGGACCTGCCGGGCCGCCTACACGCTCTTTATACCCAATACTGACAAGA
+
CCCCCGGGGGGGGGGGGGGGGGGGGGGGGGGGGGGGGGGGGGGGGGGGGGGGGGGGGGGGGGGGGGGGGGGGGGGGGGGGGGCFGGGGGGGGGGGGGGGGGGGGGGGGGGGGGGGFDGGGGGDGGGGGGGGGGGGGGFGFFFGFG>DBGFGFGGGE5EGFGGFGFFGGFGD@FDFFAADEGGGGFGGFFGEFFGFFFEGFEFFBFF6117?F>BGG07@FBB2F?G)95><4-4<AF3<BFFFBF?<A77
@M00200:205:000000000-AKKM3:1:1101:7285:9774 2:N:0:1
TACTAGGGTATCTAATCCTGTTTGCTCCCCACGCTGTCGCGCCTCAGTGTCAGCAACGGCCCAGCAGAACGCCTTCGCCACTGGTGTTCTTCGCGATATCTACGCATTCCACCGCTACACCGGGAATTCCATCTGCCCCTAACGTGCTCGAGACCGGCAGTCTGACCGGCAACTCTGCAGTTGAGCCCCGGGCTTTCACCAGCGACTTACCGAGCCACCTACGCGCCCTTTATACCCAATACTGACA
+
CCC,,CFGGGGGGGGGGGGGGGGGCG,EFG,F:FG:FGG,@FBFGG,<EFGGF8F@FFGGG+6CFGG8,@CEGGGGGG>F,4BF<EFGGGGG,,@FGGGGGG,FGGGG8EEFGDG>DGGGG++>BEFGGGDEDGGGG6D8:@DD?5D)@*@D,0@>*BDDG*;+8>C*:EB)/(4++*+2?BFGAFG)?5*))2;;;CG8),(((33<44:(((1:(2<?036@(:0915:>)).5A?27):A<>07
@M00200:205:000000000-AKKM3:1:1101:14834:9782 2:N:0:1
TACGGGGGTATCTAATCCTGTTCGCTCCCCACACTTTCGCTCCTCAGCGTCAGGTAATGCCCAGAGAACCGCCTTCGCCACCGGTGTTCCTCCTGATATCTGCGCATTCCACCGCTACACCAGGAATTCCAGTCTCCCCTGCAGTACTCCAGTCTGCCCGTATCGCCCGCACGCCCACAGTTAAGCTGTGAGTTTTCACGAACAACGCGACAAACCACCTACGAGCTCTTTATACCCAATACTGACAAGA
+
CCCCCGGGGGGGGGGGGGGGGGGGGGGGGGGGGGGGGGGGGGGGGGGGGGGGGGGGGGGGGGGGGGGGGGGGGGGGGGGGGGGGGGGGGGGGGFGGGGGGGFGGGGGGGGGGGGGFGGGGGGGGGFGGGCEFFGGGGFGFFGGFGFGEGFGGGGGFCFGFGG@F=ADGFGFBEBADFFG4@>CFFGGFFGGFFFGFCCF6<@F@@;91(4>B98CCFGF?BFB>(:5C>7ABAFB9C?,,))6<AB><17
@M00200:205:000000000-AKKM3:1:1101:5457:9788 2:N:0:1
TACTAGGGTATCTAATCCTGTTTGCTCCCCACGCTGTCGCGCCTCAGTGTCAGCAACGGCCCAGCAGAACGCCTTCGCCACTGGTGTTCTTCCCGATATCTACGCATTCCACCGCTACACCGGGAATTCCATCTGCCCCTACCGTGCTCGAGCCCGGCAGTCTGACCGGCAGCCCCGGAGTTGAGCCCCGGGATTTCACCAGCCACTTACCGAGCCACCTACGCACCCTTTAAGCTCAATACTGACAAAAC
+
CCCCCGGGFGGGGGGCEFGGGGGGFFE8FFGGGFFGF@FFGGGGGG8FFFGGGGGGGGGGEGGGGGGFGGGD@<FFDGGGGGGDFFGGFGCFGG7@>:=,@FGFDCGDAFFGG@@BDC,AEGGDGGG?D8FGGG?FG?D=FG8@D?D)6:6+@7D556DDEG0BAF?*@;95B=>;4)/?F,:;;?A)=<=>57?*:.=<<=032:?A295122C?(9>(.415(:5C57>2)62)<23<>BA9<02.(((
@M00200:205:000000000-AKKM3:1:1101:11227:9793 2:N:0:1
TACGCGGGTATCTAATCCCGTTCGCTACCCTAGCTTTCGTTCCTCAGCGTCAGAAGAGACCCAGTAAGCCGCTTTCGCCACCGGTGTTCCTGATGATATCAACGCATTTCACCGCTCCACCATCAGTTCCGCTTACCCCTGTCTCCCTCAAGCCTTGCAGTATCAAGCGCAATTCCTCGGTTGAGCCGAGGGATTTCACACCTGACTTACAAGGCCGCCTACAAACCCTTTAAACACAATACTGACAAGA
+
CCCCCGGGGGGGGGGGGGGGGGGGGGGGGGGGGGGGGGGGGFGGGGGGGGGGGGGGGGGGGGGGGGGGFGGGGGGGGGGGGGGGGGGGGGGGGFGGGGGGGFFGGGGGFGGGGGGEGFFGGGGFFGGGGGGGGGCGAFFDFGGFFFGFGFGGGGGFFGGFGGFGFFGGDE*8?@F>FADBFGGGFFGFECEDFGGGB5=?FFFEFFFFEFFF8?C@6C>0;@EFEGFGD5).-<A);<6)4824<22).8
@M00200:205:000000000-AKKM3:1:1101:20963:9817 2:N:0:1
TACGAGGGTATCTAATCCCGTTTGCTCCCCTGGCTTTCGCGCCTCAGCGTCAATGTCGGTCCAGGATGCCGCCTTCGCCACCGGTGTTCCTCCAGATATCTACGCATTTCACCGCTACACCTGGAATTCCGCATCCCTCTCCCGAATTCAAGCCCGCCAGTCTCGAACGCAGTTCCCGGGTTGAGCCCGGGGATTTCACGTTCGACTTAGCAGGCCGCCTACGCGCCCTTTACACCCAATACTGACA
+
CCCCCGGGGGGGGGGGGGGGGGGGGGGGGGGGGGGGGGGGDGGGGGGGGGGGGGGGGGGGGGGGGGGGGGGGGGGGGGGGGGGGGGGGGGGGGGG9FEFFGGGGGGGGGGGGGGGFDEFGFGGGEFGGGFCGGGGFFFGFFGG5E5DDFFG=FFGFFGGEGDA?CFGGFE55@EFFFFG>FGDF4CCFFDGF3ECCF???DFF?021<E<ACF?GE6D7?(.439EFGD<?6:))4??(135<><>?
@M00200:205:000000000-AKKM3:1:1101:24321:9825 2:N:0:1
TACAGGGGTATCTAATCCCGTTCGCTCCCCTAGCTTTCGCGCCTCAGCGTCAAGAATGGGCCAGGTAGCCGCCTTCGCCACTGGTGTTCCTCCCGATATCTACGCATTTCACCACTACACCGGGAATTCCGCTACCCTCTCCCACCTTCAAGCCGAGCAGTTTCCGATGCAATTTCCCAGTTGAGCCGGGAGCTTTCAAATCGGACTTGCCCAACCGCCGTCGCGCTCCTTCAGCCCAGTACTGACATGAC
+
CCCCCGGGGGGGGGGGGGEGGGFGGDGGGGGCFGGGGGGCEGCF@FGGGGGGD<EA<FGGGGGGGGG@CEFGGGGGGGGGEEGFGGGGGGGGG74CFGGFFGFGGGGGCGGGGFGF8FGGGDGGGGGGGA8C88=DGFGFFGFB8*+:DFGFGG6>*>?FDCEGE>GGE>8CAC;BF;>FFGFD*4A?5/:A5,=D8*,**061((.3))(63(18,8=(((-5(*)1)9<)59A(;:<:)4)))44).))
@M00200:205:000000000-AKKM3:1:1101:20246:9830 2:N:0:1
TACGAGGGTATCTAATCCTGTTTGCTCCCCACGCTTTCGCACCTCAGCGTCAGTACCGGACCAGTGAGCCGCCTTCGCCACTGGTGTTCCTCCGAATATCTACGAATTTCACCTCTACACTCGGAATTCCACTCACCTCTTCCGGACTCGAGACTACCAGTATCAAAGGCAGTTCCGGGGTTGAGCCCCGGGATTTCACCCCTGACTTAATAGTCCGCCTACGTGCGCTTTAAACCCAATACTGACA
+
CCCCCGGGGGGGGGGGGGGGGGGGGGGGGGGGGGGGGGGGEGGGGGGGGGGGGGGGGGGGGGGGGGGGGGGGGGGGGGGGGGGGGGGGGGGGGGGGGGGGGGGGGGGGGFGGGGGFGGGGGGGDGGFGGGGGGEGEGFGFFFFFGFGFGFGGGGGFFGGFGGFGFFGGFGF5;AEFFFGFE>GFAGCFAGG:;EGFFFGFFB=D1;E3;EEEEEFDDGEF;(1;5CEGGG0)6<)(;:0:>BBADF2
@M00200:205:000000000-AKKM3:1:1101:23338:9854 2:N:0:1
TACGAGGGTATCTAATCCCGTTCGCTCCCCTAGCTTTCGTGCCTCAGCGTCAGGGAAGACCCAGTGAGCCGCTTTCGCCACGGGTGTTCCTGATGATATCAACGCATTTCACCGCTCCACCATCAGTTCCGCTCACCTCTATCTTCCTCGAGCACGGCGGTTTGGGACGCCATTCCCCGGTTAAGCCAGGGGATTTCACATCCCACCCTCCGCGCCGCCTACGCACCCTTTACACCCAGTACTGACAAGAC
+
CCCCCGGGCGGGGFGGGFFGGGGGGGGFGGGGFGGGGGDFGEGCFFDGGGDGCGGGGGCFGFGGGGGGGGGGG7FFGGGGGGFGGDEEFGFFGGGGGGGGGFFGGGGGGGGFFGGBDFGGGGGGGGFFGEEEG>CFGFGEDCGFGFFFG?EDGDGFFGGFGGFGAACFFGF=ACFFFFDEFG<F6CE4:DC:5CFFFEG?C3=@E5;?D6;6?95?;DFF(.:D<EEG>542<B20:1034.:49?74.((
@M00200:205:000000000-AKKM3:1:1101:19315:9899 2:N:0:1
TACGAGGGTATCTAATCCTGTTTGCTCCCCACGCTTTCGCGCCTCAGCGTCAGAACCGGACCAGACAGCCGCCTTCGCCACTGGTGTTCTTGCGAATATCTACGAATTTCACCTCTACACTCGCAGTTCCGCTGTCCTCTTCTGGTCTCAAGTCTCCCAGTATCGTAGGCAATTCTGTGTTTGAGCCACGTCCTTTCACCCTCGACTTAAACGACCGCCTACGCGCCCTTTAAACCCAATACTGACA
+
CCCCCGGGGGGGGGGGGGGCGGGGGGGGGGGGGGGGGGG,C:FGGGGGGGG7F9,6C@EFFGGGGG<E8FGGGGGGGGGGGGGGGGGGGAE<FE:FGFCFGGGGD8FGGGGGGFFDFFGGA,DCFECGFGCGDEDFGFGE5E,B,+=DF;EGGG7C:D+;E?EF5*+@?F5)*:F6BFG+FG5+08C9****3=CC:*B>2))((5-5*8>@=>EGBGF;(,(2(=)1>7346)5(;((().45:,4
@M00200:205:000000000-AKKM3:1:1101:15161:9930 2:N:0:1
TACTCGGGTATCTAATCCTGTTTGCTCCCCACGCTTTCGAGCCTCAGCGTCAGTAATGGACCAGTATGTCGCCTTCGCCACTGGTGTTCTTCCGAATATCTACGAATTTCACCTCTACACTCGGAGTTCCACATACCTCTTCCATACTCAAGATAGCCAGTATCAAAGGCAATTCCAAGGTTGAGCCCTGGGCTTTCACCTCTGACTAAACTATCCGCCTACGCTCCCTTTAAACCCAATACTGACAAGA
+
[truncated: 42,102,749 more chars]
