# Supplementary material for: Responses of rhizosphere soil bacteria to 2-year tillage rotation treatments during fallow period in semiarid southeastern Loess Plateau
Source: PeerJ. 2020 May 5;8:e8853. doi: 10.7717/peerj.8853 (PMC7207221; doi:10.7717/peerj.8853)
Supplement: Supplemental Information 58 [file peerj-08-8853-s058.gz › G4'L1.R2.fastq]

@M00200:207:000000000-ALC1F:1:1101:11515:8864 2:N:0:5
TACAGGGGTATCTAATCCTGTTTGCTCCCCACGCTTTCGTGTCTCAGCGTCAGTCATCGTCCAGAAGGCCGCCTTCGCCGCAGGTGTTCTGCTTGATATCTACGAATTTCACCTCTACACCAAGCATTCCACCTTCCTCTCCGAGACTCTAGCGACGCAGTTTTGGATGCACGTCCACGGTTGAGCCGTGGGATTTCACATCCAACTTGCGAAGCCGCCTACACACGCTTTACGCCCAATTGACACA
+
CCCCCGGGGGGGGGGGGGGGGGGGGGGGGGGGGGGGGGGGGGFGGGFGGGGGGGGGGGFGGGGGGGGGGGGGGGGGFGGGGGCGGGGGGGGGGGGGGGGGGGGGGDGFGGGGGGGGGGGGGGCFGGGFG=FGGFFGGGGFGGG>EBGFGFGGGGDGGEDGGGFGFDFFFGFFFFFBDFFCGGFFFFFFFFGD>AF=FFF??E3>3BDFC:=>09D12>@DF@E@8<0>F?(6<BB:6?(8ABF26:?
@M00200:207:000000000-ALC1F:1:1101:7771:21489 2:N:0:5
TACACGGGTATCTAATCCTGTTTGCTCCCCACGCTTTCGTGCATGAGCGTCAGTGCAGGCCCAGGGGATTGCCTTCGCCATCGGTGTTCCTCCGCATATCTACGCATTTCACTGCTACACGCGGAATTCCATCCCCCTCTGCCGCACTCCAGCGATGCAGTCACAAATGCAGTTCCCAGGTTAAGCCCGGGGATTTCACATCTGTCTTGCATCACCGCCTGCGCACGCTTTAAGCCCAATTGACACAAGA
+
ABBCCFGGFEG<EAEEGGFFGGFFGFGFGGFFEFGEFGGGGGGGGGGGGGGGGGFFFGGFECCFFGGEFEEFGFGFFGGEFEFGFE:EFFA<=@7@CF;EA=FFFC@C8EEFDFGGCFEFCEGGEG78DFDFG,?C?6DFF8DDGEG>FFCDGGGCDEFC?FBDAFFACFABAACFAAFF?5BFFCFF?AGBBA?3=/=8<B4859)))/7C.;FF<9;06=;966>0((--5<9/-8<(47>9<5:3:7
@M00200:207:000000000-ALC1F:1:1102:22403:13523 2:N:0:5
TACTGGGGTATCTAATCCTGTTCGCTCCCCACGCTTTCGCGTCTCAGCGTCAGTACCGTCCCAGAGAGCTGCCTTCGCCATTGGTGTTCCTCCTGATATCTGCGCATTTCACCGCTACACCAGGAATTCCGTTCTCCCCTGCATACCTCTAGTCTGCCCGTATCGGAAGCAGGCACGGGGTTAAGCCCCGTGTTTTCACTCCCGACGCGACAAACCGCCTACGAGCCCTTTAAACCCAATTGACACAAGA
+
CCCCCGGGGGGGGGGGGGGGGGGGGGGGGGGGGGGGGGGGGGGGGGGGGGGGGGGGGGGGGGGGGGGGGGGGGGGGGGGGGGGGGGGGGGGGGGGGGGGGGGGGGGGGGGGGGGGGGG9FFGGGGGGGGGGGCFGGGGGGGGGGGGGGGFFDFGGGGGGGEGGGGDGGGGGFCDFFEGDGEDFFFGFFFGGFFFFFFFGFFFFF>B@@FFFFB@FFBFBF?FFFBFF::<?FF)/7?FF?B?2>A?F4:B
@M00200:207:000000000-ALC1F:1:1102:16062:14881 2:N:0:5
TACTAGGGTATCTAATCCTGTTCGATACCCGCACTTTCGAGCTTCAGCGTCAGTTACGCTGCGGCAAGCTGCCTTCGCAATCGGGGTTCTTCGTGATATCTAAGCATTTCACCGCTACACCACAAATTCCGGCTGCCTTCCGCGCACTCAAGCCCTCCAGTTCGCGCTGCAGCCCCGTTGTTGGGCAACGGTATTTCACAGCACGCTTAAAAGGCGGCCTACGCTCCCTTTACACCCAATTGACACA
+
CCCCCGGGGGGGGGGGGGGGGGGGGGGGGGGGGGGGGGGGGGGGGGGGGGGGGGGGGGGGDGGGGGGGGGGGGGGGGGGGGGGGGGGGGGGGGGGGGGGGGGGGGGGGGGGGGGGGGGGGGGGGGGGGFGGGGGGGGGGGGGGGGGGGGGGGGGGGGGGFGGGGGGGGGGGFFFGGFGGGEGGGFGF>FGGFFFFEFCCEE?@FBFFFFFFCFFFFBFFFFFFFFFFFFFBBFAB@>?0?A7ABAFF
@M00200:207:000000000-ALC1F:1:1102:23137:15856 2:N:0:5
TACTCGGGTATCTAATCCTGTTTGCTCCCCACGCTTTCGTGCCTCAGTGTCAGTTACAGTCCAGAGAGCCGCCTTCGCAACTGGTGTTCCTCCTAATATCTAAGCATTTCACCGCTACACTAGGAATTCCGCTTGCCTCTACTTCACTCAAGAATATCAGTTTCAAAAGCAGGTTATGAGTTGAGCCCATAATTTTCACTTCTGACTTGATACCCCGCCTACGCTCCCTTTAAACCCAATTGATACA
+
CCCCCFGGGGGGGGGGGGGGGGGGGGGGGGGGGGGGGGGCFGGGGGCFGGGGGGGGA<FGGGGGFF8FGGGGGGGGGGGGGGGGGGGGGGGGGGGGGGGGGGGGGGGGGGGGGGGGGGGGGGGGGGGGGGGGE=DGGGGGGGF;,DFGGGGGGEFGCGGGGGGGGGGADFGFGFC=?FGGGGGGFGFF?FC9EFFFFFGDFFFFFFFFF5;E<CFF>08AAFF>=9@9=AEFFFFF=@BBC3****1
@M00200:207:000000000-ALC1F:1:1103:17995:13358 2:N:0:5
TACGCGGGTATCTAATCCTGTTTGCTCCCCACGCTTTCGCGCATCAGCGTCAGTTCCGGTCCAGTGAGCCGCCTTCGCCACTGGTGTTCCTCCCAATATCTACGCATTTCACCGCTACACTGGGAATTCCACTCACCTCTCCCGGTCTCAAGCCTCACAGTCTGACAGGCAGTTCCTCGGTTAAGCCGAGGGCTTTCACCCGTCACTTGCAAAGCCGCCTACGCGCCCTTTACACCCAATTGACACA
+
CCCCCGGGGGGGGGGGGGGGGGGGGGGGGGGGGGGGGGGGGGGGGGGGGGGGGGGGGGGGGGGGGGGGGGGGGGGGGGGGGGGGGGGGGGGGGGGGGGGGGGGGGGGGGGGGGGGGGGGGGGGGGGGGGGGGGGGGGGGGGGGGGGGGGGGGGGGGGGGGGGGGGGGGGGGGGFGGGGGGGGGGGGFDDGGGFFFFFFGFFFFFF@EFFFFFFEFFFFFF@?<>B@FFFFFFFBFFFFFFA?FFFFF
@M00200:207:000000000-ALC1F:1:1104:26465:6168 2:N:0:5
TACGGGGGTATCTAATCCTGTTCGATCCCCACGCTTTCGTGCCTCAGCGTCAGAAAGGGCTTCGCCAGATGCCTTCGCAATCGGTGTTCTGTCTGATATCTATGCATTTCACCGCTACACCACACATTCCTCTCACGTCGACAGTACTCCAGCAACGCAGTATCAACGGCACGGCCCGGGTTGAGCCCGTGAATTTCACCGCCGACTTACGCCACCGCCTACGCACCCTTTAAACCCAATTGACATC
+
ACC@,:FGGGGGGGCGGGDEFGCF<FGGGGCGDGGGGGGD@FGGGGCGGGG@FG9,,:F766CF:7=C8,9CFGGGDGGG75BCFGGGFF9,,,:FFCFGGG<FG,CFGGGGGGGGGGGG8D=FGDGGGGGG;DCF,,@=+@3@D=FGG?,3D=@=CE+@E7C==9=:;C5D95@*//;9CE:*;FGGGDGC);AEFFGA()(.,7>D)<>?02CF0:B16?0@:EBFFF?A))97448<D7-5)))
@M00200:207:000000000-ALC1F:1:1105:7174:7328 2:N:0:5
TACTAGGGTATCTAATCCTGTTTGCTACCCACGCTTTCGAGCCTCAGTGTCAGTTACAGTCCAGAGAGCCGCTTTCGCCACCGGTGTTCCTCCATATATCTACGCATTTCACCGCTACACATGGAATTCCACTCTCCTCTACTGCACTCAAGTCTAACAGTTTCCAATGCACACAATGGTTGAGCCACTGCCTTTTACATCAGACTTATTAAACCACCTGCGCTCGCTTTAAACCCAATTGACACA
+
CCCCCGGGGGGGGGGGGGGGGGGGGGGGGGGGGGGGGGGGGGGGGGGGGGGGGGGGGGGGGGGGGGGGGGGGEGGGGGGGGGGGGGGGGGGGGGGGGFGGGGGGGGGGGGGGGGGGGGGGGGGGGGGGGGGGGGGGGFGGGGGGGGGGGFGGGGGG8DCGGGGGFFGGGGGGGF66=D8=DEDGGFCFFGGGFGFE7@C<C???EBCAEFFEC*A68BFCD===AAA>BB=EFEF>=B:CB4>EED
@M00200:207:000000000-ALC1F:1:1105:27147:16451 2:N:0:5
TACGAGGGTATCTAATCCCGTTTGCTCCCCTGGCTTTCGCGCCTCAGCGTCAGTTGTCGTCCAGAAAGCCGCTTTCGCCACTGGTGTTCCTCCTAATATCTACGCATTTCACCGCTACACTAGGAATTCCGCTTTCCTCTCCGATACTCTAGCATCGCAGTTTCGGTCCCCTCACGGGGTTAAGCCCCGCACTTTTACGACCGACTTACGCCGCCGCCTGCGCGCCCTTTAAACCCAATTGACACA
+
CCCC<FGGGFGGGGGGGGGGGGGGGGGGGGGCFGFGGGGGGGGGFEFFGGGEEGC<CAFFGGC8AFGGGGEEF:DF@FCGG<FFEFGGGGGGGGG<FFGGGCF7FEF@FFGGGGGGGG9FF,<FFGCDGGEGG>EFGCGGGG>8+CEFFDF,32,2@EEAECCG80AE7EG?9:C6>5GGGGCF7EG7?7CDE<ACF:D2>E:B;(2>@1)(,:>)-;132((-(071?DA4<<F:(8(4)6<AF7
@M00200:207:000000000-ALC1F:1:1106:25621:18527 2:N:0:5
TACCCGGGTATCTAATCCTGTTCGCTCCCCACGCTTTCGCTCCTCAGCGTCAGTTACAGACCAGAGAGTCGCCTTCGCCACTGGTGTTCCTCCACATCTCTACGCATTTCACCGCTACACGTGGAATTCCACTCTCCTCTTCTGCACTCAAGTTCCCCAGTTTCCAATGACCCTCCCCGGTTGAGCCGGGGGCTTCCACATCAGACTTAAGAAACCGCCTGCGAGCCCTTTAAGCCCAATTGACACAAGA
+
CCCCCGGGGGGGGGGGGGGGGGGGGGGGGGGGGGGGGGGGGGGGGGGGGGGGGGFGGGGGGGGGGGGGGGGGGGGGGGGGGCFGGGGGGGGGFGGGGGGGGGGGGGGGFGGGGGGGGGFGGGGGGGGGGGGGGGGGGGGGFGGGGGGGGGGGGGGGGGGGGGGGGGGGGFG6?D6DAGGGGGDGGGGGGDGGDGGFFEGFFFFFFFFFFFFFF@GABFFF@:99;EBFBBFF<9FD>0<?FFBFFF?2:?
@M00200:207:000000000-ALC1F:1:1107:20675:2175 2:N:0:5
TACGGGGGTATCTAATCCCGTTTGCTCCCCTGGCTTTCGCGCCTCAGCGTCAATGCCGGTCCAGGACGTCGCCTTCGCCACCGGTGTTCCTCCAGATATCTACGCATTTCACCGCTACACCTGGAATTCCACGTCCCTCTCCCGGATTCAAGCCAACCAGTATCGGACGCAGTTCCTGGGTTGAGCCCAGGGATTTCACGTTCGACTTAGCAGGCCGCCTACGCGCCCTTTAAACCCAGTTGACACA
+
CCCCCEGGGGGGGGGGGGGGGGGGGGGGGGGGGGGGGGGGGGGGGGGGGGGGGGG<FEEGGGGGGFGCCGGGGGGGGGGGGGGGGGGGGGGFGFGGGGFGGGGGGGDGGGGGGGGGGGGGGGGCFGGGGGGGG?DGGGGGGGGG>E6CGFFFFC9CGGGGGGGFGGG8?ECCDFGFGG?GEGGGGGGF5=D<AGGFFCGFFDFE@F;@F)6BA<FDB;6:BBF923)7;?FA))97?F?@444).).
@M00200:207:000000000-ALC1F:1:1107:11392:5275 2:N:0:5
TACCGGGGTATCTAATCCTGTTTGCTCCCCACGCTTTCGTGCCTCAGTGTCAGTTACAGTCCAGAGAGCCGCCTTCGCAACTGGTGTTCCTCCTAATATCTACGCATTTCACCGCTACACAAGGAATTCCACTCTCCTCTCCTGCACTCAAGTTCCCCAGTTTCAAAGGCTTACTACGGTTGAGCCGTAGCCTTTCACCTCTGACTTAAGAAACCACCTACGCACCCTTTATGCCCAGTTGACACA
+
CCCCCGGGGGGGGGGGGGGGGGGGGGGGGGGGGGGGGGGGGGGGGGGGGGGGGGGGGGGGGGGGGGGGGGGGGGGGGGGGGGGGGGGGGGGGGGGGGGGGGGGGGGGGGGGGGDGGGGGGGGGGGGGGGGGGGGGGGGGGGGGGGGGGGGGGGGGGGGGGGGGGGGGGGGGGGFGCFE6FGDG6?E>@EEGGFGC>AACEFFF8EBEE5EEA=B*AD@FFF:>DB@EB@>CEEEF6=276;);C@3
@M00200:207:000000000-ALC1F:1:1107:24143:11490 2:N:0:5
TACTGGGGTATCTAATCCTGTTCGCTCCCCACACTTTCGCTCCTCAGCGTCAGATCATGCCCAGAGACCCGCCTTCGCCACCGGTGTTCCTCCTGATATCTGCGCATTTCACCGCTACACCAGGAATTCCAGTCTCCCCTACCGACCTCTAGCCTGCCCGTATCGACTGCAAGCCCACAGTTCAGCTGTGGGTTTTCACAGTCGACGCGACAAGCCGCCTACGAGCTCTTTAAACCCAATTGACACG
+
CCCCCGFGGEEGFGAC@E,;CFF>FCFGGGGG@FFFD68FCGEGFFAFEE:C@<DF8FAFG8@6C,C<,B+8+8,FFDF=FFGGCF,@?EDGFFFG9E,C;EA4@+6@9=D?F@C>E>CFG@E7?EAFFGFG6,,6=,@?EFGGD+@=,?FDG,=A?FGGCE?FG?DEC8::DF*<>**9,,,7=;CFDADD9C49B6C<>6AA=@(2(64),6;>9>(,(((-44).62)6:2??(48;:)).).(
@M00200:207:000000000-ALC1F:1:1109:24624:13313 2:N:0:5
TACGGGGGTATCTAATCCTGTTTGCTCCCCACGCTTTCGTGCCTCAGCGTCAGTGCTGGTCCAGATGGCCGCCTTCGCCACGGGTGTTCCTCCCGATCTCTACGCATTTCACCGCTACACCGGGAATTCCACCATCCTCTACCGCACTCTAGCTCGCCAGTATCCACTGCAATTCCCAGGTTGAGCCCAGGGCTTTCACAACGGACTTAACAAACCGCCTACGCACGCTTTAAGCCCAATTGACACAAGA
+
CCCCCGGGFGFGGGGFGGGGGGFGGFGFGGGGGGGGGGGGGBFGGGGGGGGFGGGGGF?FGGEFFEFGGGGGGGGGGGGGGGGGGGGGGGGFG@EEEGGGGGGGGG7FFGGGEFGGGGGGGEEGG@F?GECEGGFGGGGGFG,@>CGGFDEGGGGDEGGGGGGFDGGGGGGGGFGDFGFGGGGF6CGF?B?DBG<FFEGFF7>=1:07<CEC@0FFFE0?FFFFFDFF:0<AF4=?F:(3<<ABDFF0::
@M00200:207:000000000-ALC1F:1:1110:15868:8435 2:N:0:5
TACGGGGGTATCTAATCCCGTTCGCTCCCCTAGCTTTCGCGCTTCAGCGTCAGTGTCAGCCCAGCAACCCGCCTTCGCCGCAGGTGTTCCTCTCGATATCTACGCATTTCACCGCTACACCGAGAATTCCAGTTGCCCCTTCTGCACTCTAGCCCTGCAGTATCGGCTGACCTTTCCGGGTTAAGCCCGGAGATTTCACAGTCGACTTGCAGAGGCCGCCTACGCGCCCTTTAAGCCCAATTGACACA
+
CCCCCGGGGGGGGGGGGGGGGGGGGGGGGGGGGGGCFFGGGGGEGGGGGGGGGGFGGFGGEGGGGGGGGGGGGGGGGGGGGGGGGGFEGGGDFCFGGGGGGGGGGGGGGGGGEGGGGEGGGGGGGGGGGGGGEEDFGFFGCGGGGGFGGGGFDF7FFGGGGGFGG*?FGGGGGFGGGGGDCEFFGGFC6**=;DGFCEFFFFFB;@FFFFF4>;9@:*29<?::BF0(41,4*-6=82:6?FB46*51
@M00200:207:000000000-ALC1F:1:1110:11762:14194 2:N:0:5
TACTAGGGTATCTAATCCCGTTTGCTCCCCACGCTTTCGCGCCTCAGCGTCAGGAAATGCCCAGAGACCCGCCTTCGCCACCGGTGTTCCTCCCGATCTCTACACATTTCACCGCTACACCGGGAATTCCAGTCTCCTCTGCATCCCTCAAGAACGGCAGTATCAGCCGACGTTTCTCGGTTGAGCCGAGAGATTTCACGACTGACTTGCCATCCCGCCTACGCGCCCTTTAAGCCCAGTTGACACA
+
CCCCCGGGGGGGGGGGGGGGGGGGGGGGGGGGGGGGGGGGGGGGGGGGGGGGGGGGGGGGGGGGGGGGGGGGGGGGGGGGGGGGGGGGGGGGGGGGGGGGGGGGGGGGGGGGGGGGGGGGGGGGGGGGGGGGGGGGGGGGGGGGGGGGGGGGGGGGGGGGGGGGGEFGGGGGDFGFGCCGGGGGGGGGFGDBFGGFFEGFFFFFFFFFFGFFEFGFFGFFFFFBFF>>FFFF>>FF??BB>99?DF?
@M00200:207:000000000-ALC1F:1:1111:11863:11048 2:N:0:5
TACGCGGGTATCTAATCCTGTTTGCTCCCCACGCTTTCGAGCCTCAGCGTCAGTAAAAGCCCAGCAAGCCGCCTTCGCCACTGGTGTTCCTCCTAATATCTAAGCATTTCACCGCTACACTAGGAATTCCGCTTGCCTCTACTTCACTCAAGAATATCAGTTTCAAAAGCAGGTTATGAGTTGAGCCCATAATTTTCACTTCTGACTTGATACCCCGCCTACGCTCCCTTTAAACCCAATTGACACA
+
CCCCCGGGGGGGGGGGGGFGGGEGGGGGGGGDGGEEGGEGGGGGGGGGGGGGGGGGGFF@FGGGGGGGGGGGGGGGGGGGGGGGGGGGGGGCFGGGGGGGGGFGGGGGGGGGFGGGGGGGGFGGGGG?EFGEEGGGGGGGGGGGGFGGGGGGGGGGGGF=DDDCCF9EGGGGG?CCFGGGGGFGFGGGGFGFGFGFFFGFEEFFFFFFFBFEEBFFFFFFD==22@BBFEFE<CFFDF?@EE<EFE@
@M00200:207:000000000-ALC1F:1:1112:2972:8185 2:N:0:5
TACTGGGGTATCTAATCCTGTTTGCTCCCCACGCTTTCGTGTCTCAGCGTCAGTATCTGTCCAGTTGGCCGCCTTCGCCACCGGTGTTCCTCTCGATATCTACGAATTTCACCTCTACACCGAGAATTCCACCAACCTCTCCAGTACTCTAGCCGGGCAGTATCGAGTGCACTTCCAGGGTTGAGCCCTGGGCTTTCACACCCGACTTACTCGACCGCCTACACACGCTTTACACCCAATTGCCACAAGCT
+
CCCCCCEGEGGGGGGGGGGGGGGGGGGGGGGGGGGGGGGGFGGGGGGGDGGGGGGGGGFGGGGGGFG8FGEGGFGG@FGGGGGGGFGGGGGGGGGF@FGFFGG7:,AFGGGGGGGGGF=DGEGG7FEAFGGGGGGGGGGCFFC?D8DGGFFDD?ECEGDEFFGGGGGGGGGGGFGGGGFGG?C,+C>FG5**99DCFFGFEAE4:>B?EEEC2><E=:>@?D134/(:;??7<3457@?;A7).)5111()
@M00200:207:000000000-ALC1F:1:1112:17426:13718 2:N:0:5
TACCGGGGTATCTAATCCTGTTTGCTACCCACGCTTTCGAGCCTCAGTGTCAGTGACAGTCCAGAGAGCCGCTTTCGCCACCGGTGTTCCTCCATATATCTACGCATTTCACCGCTACACATGGAATTCCACTCTCCTCTACTGCACTCAAGTCTAACAGTTTCCAATGCACACAATGGTTGAGCCACTGCCTTTTACATCAGACTTATTAAACCACCTGCGCTCGCTTTAAACCCAATTGACACA
+
CCCCCGGGGGGGGGGGGGGGGGGGGGGGGGGGGGGGGGGGGGGGGGGGGGGGGGGGGGGGGGGGGGGGGGGGGGGGGGGGGGGGGGGGGGGGGGGGGGGGGGGGGGGGGGGGGGGGGGGGGGGGGFGGGGGGGGGCGGGGGGGGGGGGGGGGGGGGFGGFGGGGGGGGGGFGGFG6FF8DGDGGGGGFGGFAFFGFFFFFFFFFCC>CFFEEFFCCFBDFF>BBFG>@FBC*9>F)>2>=@3>EE8
@M00200:207:000000000-ALC1F:1:1113:14838:8180 2:N:0:5
TACTGGGGTATCTAATCCTGTTTGCTCCCCACGCTTTCGTGCATGAGCGTCAGTACAGGCCCAGGGGACTGCCTTCGCCATCGGTGTTCCTCCGCATATCTACGCATTTCACTGCTACACGCGGAATTCCATCCCCCTCTGCCGTACTCCAGCCGTGCAGTCACAAGTGCAGTTCCCAGGTTAAGCCCGGGGATTTCACACCTGTCTTGCACAACCGCCTGCGCACGCTTTAAACCCAGTTGACACA
+
CCCCCGGGGGGGGGGGGGGGGGGGGGGGGGGGGGGGGGGGGGGGGGGGGGGGGGGGGGGGGGGGGGGGGGGGGGGGGGGGGGGGGGGGGGGGGGGGGGGGGGGGGGGGGGGGGGGGGGGGGGGGGGGGGGGGGDGGGDGGGGGGGGGGGGGGGGGGGGGGGGGGGGGGGGGGGFGGGGFGGGGFGFGFGGEBEGDEFFGEFFFFF=?C:=?<A@EFFFFF;(6>FG9>?0:<A>=)6<F?A<A<AF7
@M00200:207:000000000-ALC1F:1:1113:24140:22686 2:N:0:5
TACAAGGGTATCTAATCCCGTTTGCTCCCCTGGCCTTCGTGCCTCAGCGTCAGGAACTGTCCAGAGACCCGCCTTCGCCACTGGTCTTCCTTACGATATCTACGCATTTCACCGCTACACCGTAAATTCCAGTCTCCTCTCCAGTCCTCAAGCACGGCAGTATCGAATGCAGTTTCGGAGTTAAGCTCCGAGATTTCACACCCAACTTACCGCGCCGCATACGCACCCTTTAAACCCAATTGCCACAAGAC
+
@CCCCGGGGGGGGGGGGGGGGGGGGGGGGGFGGGGGGGGGGGGGGGGGGGGGGGGEGGGGG@FGGGGGDGEEGGGGGGGGGGGGFGGGBFFGGGGGGGGGDGGGGGD7DGFEGGGGGGGGGGGFCGGAFGGGGGGGGGFGGGFD=FDFFF,4EDFGGGGGDGGFGGGGGA9FFDDFGGCDCGGGGGGGG>CEFF>765C@@=BF92>4>B4/):AB@F25<@8(11:171@E34FFFFD;C<))/73:F:(
@M00200:207:000000000-ALC1F:1:1114:3714:6121 2:N:0:5
TACTGGGGTATCTAATCCTGTTTGCTCCCCACGCTTTCGCACCTCAGTGTCAGTATCAGTCCAGGTGGTCGCCTTCGCCACTGGTGTTCCTTCCTATATCTACGCATTTCACCGCTACACAGGAAATTCCACCACCCTCTACCATACTCTAGCTTGCCAGTTTTGGCTGCAGTTCCCAGGTTGAGCCCGGGGATTTCACATTCAACTTAACACACCACCTACGCGCGCTTTACACCCAATTGACACAACAT
+
CCCCCGGGGGGGGGGGGGGGGGGGGGGGGGGGGGGGGGGDEGGGGGGGGGGFGGGGGGCGGGCGCF@DFFGGGGGGGGGGGEEGEFGEGGGGGCGGGGGGGGCFGDGGGFCFGCEGCG?F9=FE4AFGGGEGG8DEEFGG8DE8DDGGGGF?EA@=?F9DGGCE062,?E86DFGDG7D+6D?D6D6FG>;A*CFFFEF;A;=@*;AEECFC):DDDFD@);55@D26>D;3;)AFB<3(94)3)./4(3(
@M00200:207:000000000-ALC1F:1:1116:25837:22100 2:N:0:5
TACGCGGGTATCTAATCCTGTTCGCTACCCATGCTTTCGAGCCTCAGCGTCAGTTACAGACTAGACAGCCGCCTTCGCCACTGGTGTTCTTCCATATATCTACGCATTCCACCGCTACACATGGAGTTCCACTGTCCTCTTCTGCACTCAAGTCTCCCAGTTTCCGATGCACTTCTCCGGTTAAGCCGAAGGCTTTCACATCAGACTTAAAAAACCACCTGCGCTCGCTTTAAGCCCAGTTGACACA
+
CCCCCGGGGGGGGGGGGGGGGGGGGGGGGGGGGGGGGGGGGGGGGGGGGGGGGFFGGGGGGGFFGGGGGGGCFDGGGGEEGGGFGFGGGGGGGFGGGGGGGGGGCEGGGFCFGGGGDGGGGGGGGFEGGGFGGFGGDGGGGGFEGDFFGGGFDFGG8FGCGFGGGGGGGGGF?ACGGF>9E6DCGFG579EBAGFFF4BFEFFEFF3EF*84>@GDBFD@EF9@BD0;@F@FC@F;@1;4?<?EBFB
@M00200:207:000000000-ALC1F:1:1117:29056:10877 2:N:0:5
TACGCGGGTATCTAATCCTGTTTGCTACCCACACTTTCGAGCCTCAACGTCAGTTACAGTCCAGAAAGCCGCCTTCGCCACTGGTGTTCTTCCATATATCTACGCATTTCACCGCTACACATGGAGTTCCACTTTCCTCTACTGCACTCAAGTCATCCAGTTTCCAAAGCCATTCCTCAGTTGAGCTGAGGGCTTTCACTTCAGACTTAAATCACCGTCTGCGCTCGCTTTAAACCCAATTGACACA
+
CCCCCGGGGGGGGGGGFGGGGGGGFGGGGGGGGGFFGGGCGGGGGFGGGDGEGGGGGGGGGGGGGFFDFGGGGGGGGGGGGGGGGGGGGGGGGGGGDFAFGFGGGGDGGGGGGGGGGGGGGG9EEFFGGGGGGGGGGEGGGGGGDFGFGGCEFGGFGFGGGGFGGFGGGGGDDFGFF@DCA9=EF6CC?FCEAGAEFEGEEFEF@CFFFF6A*:A4>A=))6>ABBF@@BCC*1?F921C>;;CE;@
@M00200:207:000000000-ALC1F:1:1117:21560:16464 2:N:0:5
TACTGGGGTATCTAATCCTGTTTGCTCCCCACGCTTTCGTGCATGAGCGTCAGTGCAGGCCCAGAGACCCGCCTTCGCCACCGGTGTTCCTCCTGATATCTGCGCATTTCACCGCTACACCAGGAATTCCAGTCTCCCCTACCGAACTCTAGTCTGCCCGTATCGACTGCAGGCACGGAGTTGAGCCCCGTGTTTTCACAGCCGACGCGACAGACCGCCTACGAGCTCTTTAAACCCAATTGACACA
+
CCCCCGGGGGGGGGGGGGGGGGGGGGGGGGGGGGGGGGGGGGGGGGGGGGGGGGGGGGGGGGGGGGGGGGGGGGGGGGGGGGGGGGGGGGGGGGGGGGGGGGGGGGGGGGGGGGGGGGGGGGGGG@DGGGGGGGGGGGGGGGGGGGGFGGGBDFGGGGGGGGGGEGGGGGGGGFGGGDGCEDFGGGGGCDGFFGFFFFGEEF=EFFB>FFB9@FFFBFFFBFF<<>9?A7?AABFF:?67<8AAFFF
@M00200:207:000000000-ALC1F:1:1117:20632:24537 2:N:0:5
TACAGGGGTATCTAATCCTGTTTGCTCCCCACGCTTTCGCACCTCAGCGTCAGTACCGGACCAGTGAGCCGCCTTCGCCACTGGTGTTCTTCCTAATATCTACGAATTCCACCTCTACACTAGGAGTTCCACTCACCTCTTCCGGACTCAAGATCGCCAGTATCGAAGGCAGTTCTGGAGTTGAGCTCCAGGATTTCACCCCCGACTTAACGATCCGCCTACGTGCGCTTTACACCCACTTGACACA
+
CCCCCGGGGGGGGGGGGGGGGGGGGGGGGGGGGGGGGGGGG@FFGGGGGGGGGGFFGGGEGGGGGGGGGGGGGGGGGGGGGGGGDGFGGGGGGGFEGGGGFGGGGG@FFCCFFGGGGGGGGFDGGGGGGGGGEGCE88@CCDGGGGEDGGGGDFGGDEEDFFGGGGGDDGGGGFGGFGGGGGGCC?C5*A6CFGFFFAF@@>=*):=D4>AD=FF;2?9@DDD@35309<C<998A;D(6./)/93,
@M00200:207:000000000-ALC1F:1:1119:14507:25032 2:N:0:5
TACGCGGGTATCTAATCCTGTTTGCTCCCCACGCTTTCGCGCCTCAGCGTCAGTAATGAGCCAGGTTGCCGCCTTCGCCACCGGTGTTCTTCCCAATATCTACGAATTTCACCTCTACACTGGGAATTCCACAACCCTCTCTCACACTCTAGTCTGCACGTATTAAATGCAGCTCCCAGGTTAAGCCCGGGGATTTCACATCTAACTGTACAAACCGCCTACACGCCCTTTAAACCCAATTGACACA
+
CCCCCBFEGGGGGGGGGGGGGGGGGGGGGGGGGGGGGGGGGGGGGGGGGGGGGGGGGGGGGGGGGGGGGGGGGGGGGGGGGGGGGGGGGGGGGGGGGGGGGGGGGGGGGGGGGGGGGGGGGGGGFGGGGGGGGGGGGGGGGGGGGGGGGGGFGGGGGGGGG?GGGFCGFGFGF5CGGG>DFGGCGGDFCCD>BEGFFEGFFFFFE=CFE51*>3FFFFFDDFE@D9?>FFF=<9FFF;?FFB4<<B?
@M00200:207:000000000-ALC1F:1:2103:24747:7957 2:N:0:5
TACGAGGGTATCTAATCCTGTTTGCTACCCACGCTTTCGAGCCTCAGTGTCAGTTACAGTCCAGAGAGCCGCTTTCGCCACCGGTGTTCCTCCATATATCTACGCATTTCACCGCTACACATGGAATTCCACTCTCCTCTACTGCACTCAAGTCTAACAGTTTCCAATGCACACAATGGTTGAGCCACTGCCTTTTACATCAGACTTATTAAACCACCTGCGCTCGCTTTAAACCCAATTGACACA
+
CCCCCGGGGGGGGGGGGGGGGGGGGGGGGGGGGGGGGGGGFGGGGGGGGGGGGGGGGGGGGFGGGGGGGGGGGFGGGGGGGGGGGGGGGGGGGGGGGGGGGGGGGGGGGGGGGGGDGGGGGGGGGGGGGGGGGGGGGGGGFGGFGGGCFF,@FCGGGGGGGGGGGGGGGFGGGFGDFEGFFEGGFDGGGGFFADGFFFGFFFFFFF7FFFFEFF>CCBDFBEBEF=ADFDCCEF;7@=@C34@CEF
@M00200:207:000000000-ALC1F:1:2103:4458:14362 2:N:0:5
TACAAGGGTATCTAATCCTGTTTGCTCCCCACGCTTTCGTGCCTCAGCGTCAGTATCGGGCCAGTGTGCCGCCTTCGCCACTGGTGTTCTTGCGAATATCTACGAATTTCACCTCTACACTCGCAGTTCCACTCACCTCTCCCGAACTCAAGCTCTCCAGTATCAGAGGCAGTTCTGGAGTTGAGCTCCAGGATTTCACCCCTGACTTAAAGACCTGCCTACGCACCCTTTAAACCCAATTGACCTA
+
@CC<@FGGFGGGGGGFGGCGGGGGGGGEGG,@CFGCGGCC6CFGGAFGGGGGCG9FGGG@FFEFCF@EFGE+F@FFGG@FGGGGF?GCFGGGGGEGGGGGGGGGEFGGFGGGGGGGGGGGGDEFG74@E,,C44DFGGGGGGGGDE+@DGGF8@@A,6BFGFDA8,6,0CDDGFGGF97AFGEDCC++++=CFFG5AEGFBB5@CFFF=13**:?*)*:6*?2?(6@DDDFFF448;;?;)7C)/1)
@M00200:207:000000000-ALC1F:1:2104:13666:2771 2:N:0:5
TACTGGGGTATCTAATCCTGTTTGATCCCCGCACTTTCGTGCCTCAGCGTCAGTTATAGTTTCGTTAGCTGCCTTCGCAATCGGTGTTCTATGACATATCTAAGTATTTCACCACTACATGTCATATTCCGCCAACGTCATCTATACTCTAGACTAACAGTATCAATGGCAGTTTCTCGGTTAAGCCGAGAGATTTCACCACTGACTTATCAGTCCGCCTACGCACCCTTTATACCCAATTGACACA
+
CCCCCGGGGGGGGGGGGGGGGGGGGGGGGGFGGGGGGGGGGGGGGGGGGGGGGFGGGGGGGGGGGGGGGGGGGGGGGGGGGGGGGGGGGGFGGGGGGGGGGGGGGGGGGGGGFGGGGGGGGGGGGGGGGFEEGGGGDFGDGGGGGGGGFFGGGGGGGGFGGGGDGGGGGCGDGGGGFGDCEEGGGCFCDCCDFGDAFCC8CFFFFEFFFFFFFFFA=5=>DFAD@4>D>FEEEFCC@:BFCECCEFD
@M00200:207:000000000-ALC1F:1:2104:8319:20511 2:N:0:5
TACACGGGTATCTAATCCCGTTTGCTCCCCTGGCTTTCGCGCCTCAGCGTCAGTGTCGGCCCAGCAACCCGTCTTCACCTCAGGTGTTCCTCTTGATATCTACGCATTTCACCGCTACACCAAGAATTCCGATTGCCCCTACCGCCCTCTAGCACAGCAGTATCACTTGGCCGTTCTGAGTTAAGCTCAGAGATTTCACAAGTGACTAACTATGCCGCCTACGCGCACTTTACACCCAATTGACACA
+
CCCC@CGGGGGGGGGGGFGGGGGGGGGGGGGGFGGGGGGGEEGGDGGGEGGGGG<FEFCGGGGGGGGGGGGFFGFGFGGGGGGFGGGGGGGGGGGGGFGGFGGGGGGEFGGFGEGEGGCGGFFDDEFGGG?CEGGGG?FGFFG6E+1CGGFFFEFFGGGCGFDDF,,;CFFGDGDGGGDGGGGDC78CFCG>C7D>FC7F7?BCEE?BB4FCEE79>B26=F=6(5((,6@ECE8=((6@C846C)4
@M00200:207:000000000-ALC1F:1:2105:12461:8374 2:N:0:5
TACAGGGGTATCTAATCCTGTTTGCTCCCCACGCTTTCGCGTCTCAGCGTCAGTACCGTTCCAGAGAGCCGCCTTCGCCACCGGTGTTCTTCCCAATATCTGCGCATTTCACCGCTACACTGGGAATTCCGCTCTCCCCTCCCGGACTCAAGCGAGGCAGTATCCAACGCAGACTCCCGGTTGAGCCGAGAGATTTCACGCCGGACTGACCAAGCAGCCTACACGCGCTCTATGCCCAATTGACACA
+
CCCCCGGGGGGGGGGGGGGGGGGGGGGGGGFGGGGGGGGGGGGGGGGGGEGGGGGGGGGGGGGGGGGEGGGGDGGGGGGGGGGGDGGGGGGGGGFGGGGGGGGGGGGGFFGGGGGGGGGGGGGGGGGFGGCGEGGGGGGGGGGDEEGDFGDEGGDGEGGGGGFGGGGGGGDD>FFGFGDDEGG6DGGGDDEEFFGFFFCAFFD5699D34??>6<F0@?<?FFFFFFFF(3<<<F??F:?A?A><>F
@M00200:207:000000000-ALC1F:1:2107:12017:9481 2:N:0:5
TACTAGGGTATCTAATCCTGTTTGCTCCCCTAGCTTTCGCGCCTCAGCGTCAGTTGTGGTCCAGTGCGCCGCTTTCGCCACAGGTGTTCCTCCCGATATCTACGCATTTCACCGCTACACCGGGAATTCCACGCACCTCTCCCACACTCCAGCACGGCAGTTTCGCCTGCAAGCTCCCAGTTGAGCCAGGAGATTTCACAGGTGACTTACCGCACCGCCTACGCGCCCTTTAAACCCAGTTGACACA
+
CCCCCGGGGGGGGGGGGGGGGGGGGGGGGGGGGGGGGGGGGGGGGGGGGGGGGFFGGGGGGGGGGGGGGGGGGGGGGGGGGGGGGGGGGGGGGGGGGGGGGGGGEEGGGGGGGGGGGGGGGGGGGGGGGGFGGGGGGGGGGGGGGGEFFGGFGGGGGGGGGGFGGGGE5CFGGFGGDCFDF7=GGGGGGGCGFGGFFFGFAAFAEFEFFEADFBED3A;;DA6(7>9>BBDDF2-?<:::22-49?B
@M00200:207:000000000-ALC1F:1:2107:15200:14143 2:N:0:5
TACGCGGGTATCTAATCCTGTTCGCTCCCCACGCTTTCGCTCCTCAGCGTCAGTTACAGACCAGAGAGTCGCCTTCGCCACTGGTGTTCCTCCACATCTCTACGCATTTCACCGCTACACGTGGAATTCCACTCTCCTCTTCTGCACTCAAGTTTCCCAGTTTCCAATGACCCTCCCCGGTTGAGCCGGGGGCTTTCACATCAGACTTAAGAAACCGCCTGCGAGCCCTTTAAACCAAATTGACACA
+
CCCCCGGGGGGGGGGGGGGGGGGGGGGGGGGGGGGGGGGGGGGGGGGGGGGGGGGFGGGGG<CFGGGGGGGGGGGGGGGGGGGGGGGGGGGEEC@DAFDFGCFGGDEEGFFGGEEGCC9BCGGC@EFGGFGGGCACFFGGFGGFGFGGGGGGGG=EFDDFFG7=?FGGFGF:=AGGD6*3C*;CC6C7DDGGFDGFF3FEAFFF3;EF=4FEF;AB9EFF?F99>EF(3??<)62C4(2<>9AF)5:
@M00200:207:000000000-ALC1F:1:2107:12740:15308 2:N:0:5
TACTAGGGTATCTAATCCTGTTTGCTCCCCACGCTTTCGAGCCTCAGTGTCAGTTACAGGCCAGAGAGCCGCTTTCGCCACCGGTGTTCCTCCATATATCTACGCATTTCACCGCTACACATGGAATTCCACTCTCCTCTCCTGCACTCAAGTCTACCAGTTTCCAATGCATACAATGGTTGAGCCACTGCCTTTTACACCAGACTTAATAAACCACCTGCGCTCGCTTTAAGCCCAATTGACACA
+
CCCCCGGGGGGGGGGGGGGGGGGGGGGGGGGGGGGGGGGGGGGGGGGGGGGGGGGGGGGGGGGGGGGGGGGGGDGGGGGGGGGGGGGGGGGGGGGGGGGGGGGGGGGGGGGGGGGGGGGGGGGGGGGGGGGGGGGGGGGGGGFFGGGGGGGGGGGGGGGGDFGGGGGGGGGGGFGGGGFGGGGGGGGGGGGGFGGFFEGFFF?FDFFFFFFFFF5@8?CF9BBFFFBDFBEEE==5=>BEECFEFD
@M00200:207:000000000-ALC1F:1:2107:23610:16235 2:N:0:5
TACGGGGGTATCTAATCCTGTTCGCTCCCCATGCTTTCGCTCCTCAGCGTCAGGTAATGCCCAGAGAACCGCCTTCGCCACCGGTGTTCCTCCTGATATCTGCGCATTCCACCGCTACACCAGGAATTCCGTTCTCCCCTGCATACCTCTAGTCCGCCCGTATCGGAAGCACGCTCAAGGTTGAGCCTTGCGTTTTCACTCCCGACGTGACGGACCGCCTACGAGCCCTTTCCAGCCAGTTGACACA
+
CCC@CGGGGGGGCFG9@FGFGGGGGGGGGEFGFGGFFGGDGC@EFGGGGGGEGFGFFGGGFGF<,CEFGCFGGGGGG=FGGGC7=F8:FGCFFGGGGGGGGGFGFEGDG9@EFCEE6FGFGGF=DCEGDFGFDEG,=,1?FFFFG?FFGGGCFGGG6+@CEEGFGG>GGCFFDAC*;,<?:?FFGF6?C<*5?CCAFFCE48AE;9;55?FFF;>*4>7::F086D;?:::))))+-,(5:)6<:),
@M00200:207:000000000-ALC1F:1:2108:26820:10324 2:N:0:5
TACGCGGGTATCTAATCCTGTTTGCTCCCCACGCTTTCGCGTCTCAGCGTCAATACCGTCCCAGTGAGCTGCCTTCGCCATTGGTGTTCCTCCTGATATCTGCGCATTTCACCGCTACACCAGGAATTCCACTCACCTCTTCCGGATTCGAGCCCGACAGTATCTACCGGCATTCCAGGGTTGAGCCCTGGACTTTCACAGCGGACTTATCGGGCCGCCTACACGCTCTTTATACCCAATTGACACACGAT
+
CCCCCGGGGGGGGGFGGGGGGGGFFFGGGCFFGGGCFGGGGGGGGGGGGGGGDGGGGGGGGGGGGGGGGGGGGGGGGGECEFFGFFFDGGGGGGFGFFGGGGGGGGGGGGFGGGGGGGGGFFGEGGGGGGGGGGGFGGGFFGFDGGGGFGFFGGGGGGDGGGGF03@EDGGGGGFFGGFDGGGFGFDF49?DFGGFFFG=86B:9@66;==ABBG36B>6?F:F?>(-(44<<AFF>>(()4ABFFF109(
@M00200:207:000000000-ALC1F:1:2109:3100:14667 2:N:0:5
TACGCGGGTATCTAATCCTGTTTGCTCCCCACGCTTTCGCACCTCAGCGTCAATACCAGTCCAGTGAGCCGCCTTCGCCACTGGTGTTCTTCCGAATATCTACGAATTTCACCTCTACACTCGGAATTCCACTCACCTCTCCTGGATTCAAGCGATGCAGTCTTAAAGGCAATTCTGGAGTTCAGCTCCAGGCTTTCACCTCTAACTTACAAAGCCGCCTACGTGCACTTTAAACCCAGTTGACACA
+
CCCCCGGGGGGGGGGGGGGGGGGGGGGFFGGGGGGGGGGGEGGGGGGGGGGGGGGGGGGGGGGFGGGGGGGGGGGGGCGGGGGGFGGGGGGGGGGGGGGGGGGGGGGGFFGGFGGGGGGGGGGGGEGGGEGGGGGGGGGGGGGGGFGDGG:FGGGGGGGGGGGGEGCFCGGGGA<CFGFFFF*3?CGGGGGFGGGFFFCA=FFFFFFFEFF;:B4D@F>@DAD@BCBFFFEFFFFFFF05CFEFFF@
@M00200:207:000000000-ALC1F:1:2109:26835:21242 2:N:0:5
TACGGGGGTATCTAATCCTGTTTGCTCCCCACGCTTTCGCGTCTCAGCGTCAGTTACGTCCCAGCGAGCTGCCTTCGCAATCGGTGTTCCTCCTGATATCTGCGCATTTCACCGCTACACCAGGAATTCCACTCGCCTCTTCCGTACTCGAGCCCGACAGTATCCACCGGCTTCCGAGGGTTTAGCCCCAGACTTTCACAGCGGACTTACCGGGCCGCATACACGCGCTTTACGCCCACTTGACACA
+
CCC<8CFGGGGFGGGFFGGGGGGGGGGGGGFGGGGDFGCDE@CGGCGGGEGGGGGAFGG<,CCGGGCCFFCFGGCFFGEGEFEGFEGDG9EDG<?EGGGGGGG7=EGEGGGGGEGGGGCG8EG@FEFFCAFGGG8BEGGGGGGGGGGGG+D8C97?*CEDFFEG:FGGGGC9DFFDGD27C((.342*2/::FDFC=?C=<55:0403AF@?0()52B((1?<??G17(4:24:EB>64(-).3-3(
@M00200:207:000000000-ALC1F:1:2110:15230:10378 2:N:0:5
TACTGGGGTATCTAATCCTGTTCGATACCCGCGCTTTCGTGCCTCAGCGTCAGTGGGCGGCTGGCACGCTGCCTTCGCAATCGGGGTTCTGCGCGATATCTATGCATTTCACCGCTACACCGCGCATTCCGCATGCCTCGCCGACACTCGAGCATCCCAGTTCCGACGGCTCGGCGGGGTTGAGCCCCGCGATTTCACCGCCGGCTTAAGACGCCGCCTACGCACGCTTTAAACCCAGTTGACACA
+
CCCCCGGGGGGGGGGGGGGGGGGGGGGGCFGGGGGGGGGGGGGGGGGGGGGGGGGGGGGGGGGGGGGGGGGGGGGGGGGGGGGGGGGGGGGGGGGGGGGGGGGGGGGGGGGGGGGGGGGGGGGGGGGGGGGGGGGGGGGGGGGGGGGGGGGGGGGGFGGGGGGGGGGDDGGGGFGGGGGDGF+5CFGDDGDBDFCFFFGFF>BF>99DABFBFFGFFEFFFFFF4(3,--6)6<@B(23:)6?AF(
@M00200:207:000000000-ALC1F:1:2110:6023:11360 2:N:0:5
TACTAGGGTATCTAATCCTGTTCGCTCCCCACGCTTTCGTGTCTCAGCGTCAGATATGGCCCAGCAAGCTGCCTTCGCCATTGGTGTTCCTGGTAATATCTACGCATTTCACTGCTACACTACCAATTCCACTTGCCTCTGCCATCCTCAAGTACGCCAGTATGATACACAGTCTACATGGTTGAGCCACGAGATTTCGCATATCACTTAACATACCGCCCACACGCGCTTTAAACCCAATTGACACA
+
CCCCCGGGFGGGGGGGGGGGGGGGGGGG,BCFFGGEFGGGGGGGDGGGGGDGEGGGGGFGGGEFFFGGGGGGGGGGGGEEGGGGGGGDFGCFGGGGGGGGFGGGFGGGGGGGGGGGGGGGGGGGGDGGGGGGGGFGGGGGGGGDD8FGGGFCFGCGE6EGGGGFFFGGGGGGFFGGFGGGFD788DFFFGD>CADAFEGEEFFAEEE@7CFF>EFACDF553<><:)0(/(5*8+8(586843CECEF
@M00200:207:000000000-ALC1F:1:2111:6646:5819 2:N:0:5
TACTCGGGTATCTAATCCTGTTCGCTCCCCACACTTTCGCTCCTCAGCGTCAGGTAATGCCCAGAGAACCGCCTTCGCCACCGGTGTTCCTCCTGATATCTGCGCATTTCACCGCTACACCAGGAATTCCGTTCTCCCCTGCATACCTCCAGTCTGCCCGTATCGAAAGCAAGCCCCGAGTTAAGCCCGAGGTTTTCACTCCCGACGCGACAGACCGCCTACGAGCTCTTTAACCCCAATTGACACA
+
CCCCCEGGGEGGGGGGGGGFGG<CGGGGFFGGGGGGGGGGGGGGGGGGGGGGGGGGGGGGGGGGGGGGGGGGGGGGGGGGGGGGGGGDFGGGGGGGGGGGGGGGGEGGGGGGGGGGGGGGGGGGGGGGGGGGFGGGGGGGGGGGGGGGGGGDAFFFGGGGG8DGGGGGGGGGGFGGGGGGG@ADGGGGG>DDG6CAFFC=>FFFFFFFB9FFFFGFFE9?:?:B?D>B<F9)6):@?FBF2,45)5?
@M00200:207:000000000-ALC1F:1:2111:3042:17528 2:N:0:5
TACCGGGGTATCTAATCCTGTTTGCTCCCCATGCTCTCGCACCTCAGCGTCAGTATTTGGCCAGAAGGCTGCCTTCGCCATCGGTATTCCTCCAGATCTCTACGCATTTCACCGCTACACCTGGAATTCTACCTTCATCTCCAATACTCTAGCCGTGCAGTTTTGAATGCCATTCCCAGGTTAAGCCCGCGGATTTCACATCCAACTTACACAACCGCCTACGCGCGCTTTAAGCCCAGTTGACACA
+
CCCCCDGGB@,ED9<EA<<FGGCFF<ACC@FFF,,,<EFCECFE@<<,8BC@@EFCFAFF,C8C,@<E8FA7FGEC7@F4@FG,BFFGGG;,A=BF<AFFFF5D@,64>EFF,,>@>:==>,,A=,E8=ADFGGFG24E8E,6,,6,?FDF,,8@C66+E=DD8=8D8+@6DF76DDC66DEC+=D8FD+=*009*BCC@2*3/)<@EF=A>65C;9DF=@BDD>),608=C3;768;2>A)6<A).
@M00200:207:000000000-ALC1F:1:2113:17157:11511 2:N:0:5
TACTGGGGTATCTAATCCTGTTTGCTCCCCACGCTTTCGTGCCTCAGCGTCAGTATCGGGCCAGTGAGCCGCCTTCGCCACTGGTGTTCTTGCGAATATCTACGAATTTCACCTCTACACTCGCAGTTCCACTCACCTCTCCCGAACTCGAGATCCTCAGTATCAAAGGCAGTTCTGGAGTTGAGCTCCAGGATTTCACCCCTGACTTAAAGATCCGCCTACGCACCCTTTAAACCCAATTGACACAAGA
+
CCCCCGGGGGGGGGGGGGGGGG,EGGGGGGGGGGGGGGGGGGGGGGGGGGGGGGGGGGGGGGGGGGGGGGGGGGGGGGGGGGGGGGGGGGGGGGGGGGGGGGGGCFGGGGGGGGGGGFDGGGFGECFEFGEFGGGGGGGGGGGCE6CFGGDEFGFGGGGGGFGGGGFGGGGGFGGGGGG6DFFGGGGGGG,;57@FCEFAFFB94BBE6@CFCEDFBFFFFFF>>EFFFD8CECAA;F6@;474))(6=8
@M00200:207:000000000-ALC1F:1:2113:20963:14235 2:N:0:5
TACTGGGGTATCTAATCCTGTTCGCTCCCCACGCTTTCGCGCATCAGCGTCAGTACCGGTCCAGGTAGCCGCCTTCGCCACTGGTGTTCCTCCCAATATCTACGCATTTCACCGCTACACTGGGAATTCCTCTACCCCCTCCCGGACTCAAGCACGGCAGTTTCAAAGGCAGTTCCTCAGTTGAGCCGAGGGATTTCACCTTTGACTTACCGCGCCGCCTACGCGCCCTTTATACCCAATTGACACA
+
CCCCCGGGGGGGGGGGGGGGGG,CFGGGGGGGGGGGGGGGGGGGGFGGGGGGGGGGGGDFGGGGCFGGGDGGGGGGGGG7FGGGGGGGGDGGGCFEGGGGGGGFGGGGGGFFGGGEGGGGGC@FFGGGGG,>FFGEGGGGGGGGGGGGGGG?FDFGGGCEFGGGF7B9CC*<CFCGD7?>D@EDGGGGDC=D>FGAA?F4?FFFFFFFFFF;@;GB0>>@0:0>BFF>(236)<FF7717B?A:<?F
@M00200:207:000000000-ALC1F:1:2116:13009:3235 2:N:0:5
TACCCGGGTATCTAATCCCGTTCGCTCCCCTGGCTTTCGCGCCTCAGCGTCAGAAGGGGTCCAGCGAGCCGCCTTCGCCACCGGAGTTCCGCTGGATATCAACGCATTTCACCGCTCCACCCAGCGTTCCGCTCGCCCCTACCCCCCTCGAGGCCGGCGGTATCCGAGGCCGTTCCCCCGTTGAGCGTGGGGATTTCACCCCGGACCGTCCGGCCCGCCTACGCGCCCTTTATACCCAATTGACACA
+
CCCCCGGGGGGGGGGGGGGGGGGGGGGGGGGGGGGGGGGGGGGGGGGGGGGGGGGGGGGGGGGGGGGGGGGGGGCFGEGGGGGGGGGGGGGGGGGGGGGGGGGGGGGGGGGGGGGGDEFGGGG66=BGGGGGGGGDGGGGGGGGGGGGGGGEGGGGGGGGGGGGGGGGGGGGCEGGFGGGGGG3FFB(-9>>@DFFFAG=:@>BBFFF?B:>F>GFBE>????>>EBF;<:A>>FF?FFFA?92AD:
@M00200:207:000000000-ALC1F:1:2116:12657:4395 2:N:0:5
TACGAGGGTATCTAATCCTGTTCGCTCCCCACACTTTCGCTCCTCAGCGTCAGGTAATGCCCAGAGAGCCGCCTTCGCCACCGGTGTTCTTCCTGATATCTGCGCATTCCACCGCTACACCAGGAGTTCCGCTCTCCCCTGCCTACCTCTAGTCTGCCCGTATCGGAAGCAGGCTCGGAGTTAAGCTGCGAGTTTTCACTCCCGACGTGACGAACCGCCTACGAGCCCTTTAAACCCAGTTGACACAAGAC
+
CCCCCGGGGGGGGGGGGGGGGGGGGGGGGGGGGGGGGGGGGGGGGGGGGGGGGGGGGGGGGGGGGGGGGGGGGGGGGGGCFGGGGGGGGGGGGGGGGGGGGGGGGGGGGGGGGGGGGGGGGGG66@FGGGGGGGGGGGGGGGGGGGGGGGGGGGGGGGGGGGGFGGEEGGGGGFGGF5*C?FGGGGE)0395:5B?B?GABFFFF>9;?DFF09DE@EFFFF:?BFFFFBFA<>FFFF::<A4>A??(3:(
@M00200:207:000000000-ALC1F:1:2116:3227:11907 2:N:0:5
TACAAGGGTATCTAATCCTGTTTGCTCCCCACGCTTTCGTGCATGAGCGTCAGTGTTGGCCCAGAAGGCTGCCTTCGCCATTGGTGTTCCTCCACATCTCTACGCATTTCACCGCTACACGTGCAATTCCACCTTCCTCTGCCACACTCCAGCAAAGTAGTTTCGAGCGCAATTCCCAAGTTAAGCCAGGGGCTTTCACACTCGACTTGCTCTGCCGCCTGCGCACACTTTAAACCCAGTTGACACA
+
CCCCCGGGGGGGGGGGGGGGGGGGGGGGGGGGGGGGGGFGGGGGGFFFGGGGGGFGGGDFGGGGGGGGGGGGGGGGGFGGGGGGGGGGGGGGGGGGGGGGGGGGFGDGGGGGGGGGGGGGGGG9=EFDFFGGGGFGGGGGGFGFFGGGGGGGGGGGFFGFGGGGGGGGGGG8DBFGFG+=EGGCGGF515=>E>6@FEGFFFFDFFFAFF6EEE7A=?@@D95>BF>DBF@ECCFFFF7(76CF<@@
@M00200:207:000000000-ALC1F:1:2116:18075:12973 2:N:0:5
TACTAGGGTATCTAATCCTGTTTGCTCCCCACGCTTTCGTGCCTCAGCGTCAGTATCGGGCCAGTGAGCTGCCTTCGCCACTGGTGTTCTTGCGAATATCTACGAATTTCACCTCTACACTCGTAGTTCCACTCACCTCTCCCGAACTCAAGACATTCAGTATCAAATGCAGTTCTGAAGTTGAGCTGCAGGATTTCACATCTGACTTAATGACCCGCCTACGCGCGCTTTATACCCAATTGACATGAGCT
+
CCC?CGGGGGGGGGGGGGGGGGGGGGGGGGGCGGGGGGGD,BFGGGGGGGGGGGGG<6FFGGGGC<,@F,EFGGGGGGGGC4FGGFGGGDG,E74@F,EFGGGG7EGGGGGGGCFGGGGG94D964@CF,DG,,9EEGGGGGG++=EGG7FF8,133@EFGGGG8ED,BFG=DFG7+,6DFG+CFGD))6=ADFFFFFG730>CCEEFFE+0**;A)@BFFFDF2;->>@B*)9CFEE1=933)))/48))
@M00200:207:000000000-ALC1F:1:2116:16318:14409 2:N:0:5
TACTAGGGTATCTAATCCCGTTTGCTCCCCTAGCTTTCGCGCATCAGCGTCAGTATCAGCCCAGAGACTCGCCTTCGCCACTGGTGTTCCTCCCGATATCTACGCATTTCACCGCTACACCGGCAATTCCAGTCTCCTCTGCTGTACTCAAGCCAAGCAGTATGAGGTGCATGTTCCCGGTTGAGCCTGGAGATTTAACACCCCACTTACCTAGCCGCCTACGCGCCCTTTAAACCCACTTGACACA
+
CCCCCGGGGGGGGGGGGGGGGGGGGGGGGGGGGGGGGGGGGGGGGGGGGGGGGGGGGG9FFGGGGGGGGGGGGGGGGGGGGGGGGGGGGGGGGGGGGGGGGGFGGGGGGGGGGGGGGGGGG7E+=EGGGGGGGGGGGGGGGGGGGGGGGGGGGGGGGGGGGGGGGGF?FGGGGFGGFGGGGGGGFGC)33399FFEF<CE:?AFFBFFFFFEEFFA=B@FFD<6(=@@;FFFEEAA@F(:>A7?<B?
@M00200:207:000000000-ALC1F:1:2118:23586:15107 2:N:0:5
TACTAGGGTATCTAATCCTGTTCGATACCCGCACTTTCGAGCCTCAGCGTCAGTTGCGCTCTAGAGAGCTGCCTTAGCAACAGGAGTTCTTCGTGATATCTAAGCATTTCACCGCTACACCACGAATTCCGCTCACCTTGTGCGTACTCAAGCAAACTAGTTCGCGCTGCACTGCAGACGTTGAGCGTCTACATTTCACAACACGCTTAACCTCCGGCCTACGCTCCCTTTATGCCCAATTGACACA
+
CCCCCEFGG?FDFGGGEFGCGGGE6F8@<C7F+@@FFGEDE7+<@FGGGGGG@FGGFE++6CEF-96,D,B<,<A,@<E<,,BEC@FFEGFDCF@AE<AEC,CDGGAFGGGG9FG68FEFGG=7FEFGGGFEC>+E,2,66,,6>CEFGF=C,,=,@3@,@F8+@++@=>?0?AD:+,3CD7;D9C;7*;;B+89/B?GF*9))0>AF>E**/-;)555185;@(:18=<E9))@F@;08;8))))(
@M00200:207:000000000-ALC1F:1:2118:22163:15797 2:N:0:5
TACCAGGGTATCTAATCCTGTTTGCTACCCACGCTTTCGAACCTCAGCGTCAGTTACAGACCAGCGAGCCGCTTTCGCCACTGGTGTTCTTCCATATATCTACGCATTTCACCGCTACACATGGAGTTCCACTCTCCTCTTCTGCACTCAAGTCTCCCAGTTTCCAATGCCCGACTTCGGTTAAGCCGAAGGCTTTCACATCAGACTTAAAAGACCGCCTGCGTTCCCTTTAAACCCAATTGACACA
+
CCCCCFGGGGGGGGGGGGGGGGGGGGGFFGGGGGGGGGGGGGGGGGGGGEGGGGGGGGGGG<FF;@FEFGGGGCCGGGGGGGGGGGGGGGGGGGGGGGGFGGGGGGGGGGGGGGGGEGGGGGFGGFFGGGGGGGGGGGGGGGGGGGGGGGFGGGGGDGGGDGFGGFFGGGGGGDDGDFGGGGGGCGGGGGG>CAFFFCFFEFEBEFEFFFFFC=FF=EF=DFFFFA@E3@)97)8=@;@1>8EFEED
@M00200:205:000000000-AKKM3:1:1101:17882:1852 2:N:0:1
TACTGGGTTCTCTAATCCCGTTTTCTCCCCTCTCTTTCTCTCCTCCTCTTCCTTCCTGTGCCATTTTTCCGCCTTCTCCTCTTTTTTTCCTCCCTCTCTCTACTCCTTTCCCCACTCCACCTTTCTTTCCGCTTCCCTCTCCCACCTTCCCTCTGATCAGTTTCCTCTGCACTTTTCCTTTTAAGCCTTCTTCTTTCACATCTTTCTTCCCCCTCCGCCTGCTCGCTCTTTCCTCCCTATTTACCCTTTCT
+
6,8A,,,,8,;;C,,<;;C,;;;,;;66;@@-,;@C@5,6,6BA@,,;,66,,,,,;,,,;6,,,;,,;5,,7???,:6,99,,9,7>=>D,46,,9,9C=,9,:,99=9,:9,6;,:,44,,,,,99@=+6=+691491;==*@:=1=*,+40+++7++730=3++634+)51:24+++73+++,6*++,+26==5*6*58***2;;**5)))33)+30))101*339:8***1-1)1:/****)*))**
@M00200:205:000000000-AKKM3:1:1101:15492:1932 2:N:0:1
TACTAGGTTCTCTAATCCTGTTTTCTCCCCCTTCTTTCTTTCCTCAGTGTCCTTTTTTTTCCATTTCCTCTCCTTCTCCTCTTTTGTTCCTCTCTCTCTCTACTCCTTTCACTGCTACACCTCTCCTTCCAGTCCCCCCTCCAACCCTCCCTCCCGATAGTCTTCCCTGCCCTTTCCTTCTTAATCCCTTTTCTTTCACATCATACTTTCCATGCCCCCTTCTCACCCTTTCCTCCCCATTCACACTCTCT
+
6,8A,,,,;,;CC,,<CC@,CC;,<;@@C@@+,;CCCA,6,<BFF,,<,<<,,,6,;@+7@C,,,,,;69,9:?EE,:@,45,,<,:A?=C59?,,9,@AD,9,:,49=C,:9,9?,:,49,,,,,9=FF,,?269=*68:@,*,0@0=*++4+6**4+*7+333++63,:);8?1+2++332++67*;+,+426+?*2*;8***580*15*0*,,)03)))*0250;000**1/0*)-):**//.((*)*
@M00200:205:000000000-AKKM3:1:1101:15644:1959 2:N:0:1
TCCCGGGTTCTCTAATCCTGTTCTCTCCCCACTCTTTCTTCCCTCAGTTTCTTTTTACTATTCTTTCTCTGCCTTCGCCCTTTTTTTTCTATCTTCTCTCTATTCCTTTCTCCTCTACTCCTCTTCTTCTAACCTCTTCTTCGTAACTCCCTTCCGCCAGTTTCACTTGCCATTCTCCTTTTGAGCTTCTTTCTTTCACCCCTTACTTTCCCGTCCACCTACTTACCCTTTCCTCCCTATTTCCACTTTCT
+
6,8,6+++6,;<C,,<CC<,C;6,<<CCCB,@,C<CCA,65;,;C,,<,;<,,;,6,;C,;;,,,,,<<5,;CEDE,8,,4,,,:+8@E>,5,,,,9,@,=,6,<,9A=?,59,9=,<,59,4,,,9=E,,,6,+9,5=*5,+5,*=2?*,+,++*36+*6+36*++,3,**33++++++736+*635<+,+269+?*298=D))50;**3*)16+02*0))*+27*;938***10*).06**9*******
@M00200:205:000000000-AKKM3:1:1101:21729:1961 2:N:0:1
TACAAGGTTCTCTACTCCCGTTTTCTCCCCTGTCTTTCTCTCCTCCTCGTCCTTTCCTGTCCATCCTTCCGCCTTCTCCCCCTTTTTTCCTCCCTCTCTCTACGCCTTTCCCCGCTTCACCTTCCCTTCCGCATCCCTCTCCCGGATTCCCTCCACCCATTCTCCTCCGCCTTTCCCCCTTTGCGCCTCTTTTTTTCACGTCTTCCTTCCGTTGCCGCCTTCTCGCCCTTTCTTCCCCGTTTACCCTTTCT
+
-,8,,,,,6,6;C,,<;@C+C66,<6;6;@@-,;C;<;,<,;B?<,,;,98,,6,6;,,;BC,,,,6,;4,87=?9,:6,84+,9,9@<@D99,,,9,449,<,7+44,9,::+63+4,544,,,,939=+==+69=99036@3+*+)6+,+3063*>+*7+26*++336*)311000+*335+*34***,++2133*5):75)*///*((0)(*10)0/(/)0//0879)))).)4((63((1)()()))
@M00200:205:000000000-AKKM3:1:1101:15715:2001 2:N:0:1
TACCGGGTTCTCTAATCCTGTTCTCTCCCCACGCTTTCGTTCCTTAGCGTCATTAATATGCCATCTCTCTGCCTTCGCCATTTTTGTTCCTACCTCTCTCTACGCCTTTCCCTTCTACACCTTTTTTTCCACTTTCCTCTCATATCCTCTCTCTAACCAGTTTTCTATACTGTCCTTTTTTTTGTGCCACTTGTTTTCCCATCTCCCTTCACTATCCCCCTCCCCACGCTTTCACCCCAATTTACTCCTCT
+
8,8AA@F+8,;CC@,CCFE@FCC,<CCCC@8@+@FBC@,;,;BFGA@C+8@,,,,,<,C,BCC,;,,,:::@AFEE,88,89,,<+:EEFG,9?,,94@?D8F:>+9?DE,:A,@@=E=99,,9,,6@FF8FG=+C@ED9?=E7DDD26=,+,663<>D5D+2+5++65=+*?6D+3+6++606*42+1+,0+,2+5;,8*:C**0)33)3:;5,,)*/-:)-*0,3)9*2(***.,-8(89)))))(),)
@M00200:205:000000000-AKKM3:1:1101:18004:2001 2:N:0:1
TACGAGGTTCTCTAATCCTGTTTTCTCCCCACGCTTTCTCTCCTCAGCGTCCTTCTTTGACCATTTTTCCGCCTTCTCCACTTTTTTTCCTCCTTCTCTCTACTACTTTCTCCTCTACACTCTTTTTTCCACTCTCCTCTTCCATACTCTATTTACCCCGTTTCCTCTGCCTTTCCCTTTTTGCTCTCTCTTTTTTCACCCCTTCCTTCTATCCCCGCCTCCTCGCTCTTTCTCCCCTGTTTCCCTTCTTT
+
6,8,,,+,;,66C,,<CCF,C;6,;;C@C@,@+8@@@<,<,;BAF9,;+88+,<,,<,,,;;,,6,,,6;46@@@?,:6,95,,<,8@?EF5?,,,9,@C94?,,,99==,::EDF,A@449,,,,9=?=,=B9+993=9<E;+@+=064,+,365:@+*@+32*++,06+*5*30+++*836+172+3+,++7==532118=)))1***53*3,:)*3:)/4*)4*3;;:***0(1(/8844****(***
@M00200:205:000000000-AKKM3:1:1101:15112:2021 2:N:0:1
TACTGGGTTATCTAATCCTGTTTTCTCCCCCGTCTTTCGTTCCTCAGTGTCTTTTGTTGTCCATTTCCTCGCCTTCGCCCCTTTTGTTCCTCTCTCTCTCTACGCCTTTCACTGCTACACCCCTCCTTCCAGTCCCCCCTCCAAACCTCCCTCTCGCTAGTTTTCTCTGCCATTTCTTTCTTGAGCCCTCTTCTTTCACCTCATCCTTCTCATGCCACCTTCTCACCCTTTCCTCCCTATTTTCACTCTCT
+
6,8C8@<,8,;CC,,<CFF9E;C,<CCCCFF+,8E@EE,;,;BEE,6C,<C,,,;,;C,EEF,,,,,<<;,6@?CF,88,79,,:,:?<EF9A=,,9,9AA8C7:+9=DA,BA,@B,B@:4+++++9@FD,9D26>=*@5@@8?AD=06;++6+6*3>+3@+3+2++7466)=DF3++++776+*66:?+,+32:+1*7*38=*090***0*3*3,3231)0*3:;;9794****01(089********)*
@M00200:205:000000000-AKKM3:1:1101:22592:2023 2:N:0:1
TACCAGGTTCTCTAATCCTGTTCTCTCCCCTATCTTTCTCTCCTCAGCGTCATTCCCGGCCCATTTCTCCGCCTTCTCCCCCTTTTTTCCTCCTCCTCTCTGCGCCTTTCCCCGCTTCACCCTTCCTTCCACTTCCCCCTGCCTACCTCTCTCCGACCCGTCTCCCCCGCACTCCCCCTTTTACGCTCCTCTCTTTCACGGCCTTCCCTCCCGCCCACCTCCTCGCTCTTTCTCCCCTATTTTCACTCTCC
+
-,8686,,;,6;C,,<CF9;C;6,6<;CC8<-,;C6;@,6,;B<6,,6+88,,,6,,,+7@C:,,,,<<5+8@?::,:6,,4+,9,:6=BF594,,9,9AD=E+8,6649,9:++0+849,,+,,,9=A8,9D,+41*613,6@@?D*63,+40+*33+3A+163*03*+3)*53*****745*341*:*,+/4=54*5)(0(()*(-*(//((33(*0((((),/.2/27))).,1((..)):>-))))(
@M00200:205:000000000-AKKM3:1:1101:14620:2030 2:N:0:1
TACAGGGGTATCTAATCCTGTTCTCTCCCCACGCTTTCGTCCATCAGTGTCAGTGTACTATTAGTGATCTGCCTTCGCACTTGTTATTCTATGTTCTATCTATGCATTTCACCGCTACATGACATCTTCCGCTTACCTCCACGATATTCACTCCAGATAGTATCAACTGCAGTTTCCATTTTAAGCTTGTATATTTCACCACTTCCTTACCTGTCCACCTCCTCACCCTTTCCTCCCTATTGACACTATAT
+
88ACCFC+B,CEE@,EFFGAFE@,CCE@FF@F:FGEEF,C@@BFGFDF9CC,,<,<;CFFGG9,<,,<CE;@FGGG,8,+89,,:,FFGGGE,C,,9,@FGGG9E,@EEF,::,=?CFD:,,9,9,9@FF>EG6+>=DF8;DCEGDG2C+,+,66;?D+9E+5=*+6,3@+:<DF<=+++746=0=FF?+,++6=355=>55D5*9:;*85>8DB8;2:=))):=@A?9;@***133)3:7**3:)))***
@M00200:205:000000000-AKKM3:1:1101:17252:2061 2:N:0:1
TACTAGGGTATCTAATCCTGTTTTCTCCCCACGCTTTCTCTCCTCAGCGTCATTATTGGACCATTTCTCCGCCTTCGCCACCTGTGTTCTTCCCCATTTCTACGACTTTCACCTCTACACTTTGACTTCCACGTCCCTCTTCCATCCTCCATCCCCGCCGTTTCAAGCGCAGTCCCCACTTTGAGCCCATTACTTTCACGCCTTACTACCAGAGCCGCCTACTCGCCCTTTCACCCCCGTTTCCACTCTCT
+
88ACBFD,;,;CCC9FEFGAF@C,<CC@CB@C7CF,CA,<,;@EE<F<+88,,<,,<,,,B@8,,6<,<;8@CEEF=8B,4,,,:,CEFDGB?,,,9,9CD8F7,+6@=4,:A@DF,BD9,,,,,,99C=8DD+0@@DF<4EDDF?D06*,+406<96C>G+1=*++,06*)<0D03*+*76+6<<;?;+,++7;555@588@)*)3**133)0>:>*:4)0*35=8C/2>***0-1(.6;()))))()))
@M00200:205:000000000-AKKM3:1:1101:16167:2062 2:N:0:1
TACTGGGGTATCTAATCCTGTTCTCTCCCCACGCTTTCGTCCATCAGTGTCATTGTACTATTAGTTATCTGCCTTCGCCATTTTTATTCTATGTTCTATCTATGCATTTCACCGCTACACCACATCTTCTAACCACTTCATAGTAACTCAAGACAGCCAGTCTCTAGTGCAGTTCTACTGTTGAGCTGCTTTCTTTCACCCCTTACTTATCCGTCCACCTACTTACCCTTTCACCCCTATTGACACTTTAT
+
68BCCFE+@,CCFE9FEFGFGE@,<CCCEBEE7FGCC@,C8@CEFEFF9C<,,<,C6CFFGGF,<,,<BACEFGGGC:,,89,,<4EFCGGF9A,,9,@FGGGFF,9ADE,9:8>BCEF=,,9,:,9@BGCF8,,9@<D*;AFFGFG;D+,+,063;B?FG+3?*++,39=*@D+4+2++87=+;=F5D+,+4=A=43@>DAD))3;;**5*0=D@A2;D)8*+;E?CC7C***0)3)1:EE*3:0)**0*
@M00200:205:000000000-AKKM3:1:1101:22553:2072 2:N:0:1
TACAGGGTTATCTAATCCCGTTTTCTCCCCTGGCTTTCGTTCCTCAGCGTCATTCCAGACCCAGTTCTCCGCCTTCGCCACCTTTGTTCCTTAGCCTATCAACGCCTTTCCCCGCTCCACCCTCCCTTCCGCTTACCTCTGTCTCACTCACTCCCAGCAGTCTCGATTGCAGTTCCTCTCTTAAGCTGATTTCTTTCACTCCCTCCTTGCTGCACCGCCTACTCACCCTTTCACCCCTGTTGACACTTCAT
+
668AA@F,;,;CC<<FD<C@FC6,<<,;;BF9,;@;C@,;,6BAFA,6@88,,<,,;,,9@<C,;,,,,;8@?FEF78@,8,,,:,C?<EF9,,,,5,9=D8F:F+,8=?,::469CEE4>=@+++99AD8ED6+9=9A6:@C9D;D*6*,+4+60;DDFG+13)*+,5@9*<=@23<+*77+25==*;+,5+2<5+07;=@=)))030000:@>:)03))0*/*,/;9CB**/*-*(0.83*.0))*)))
@M00200:205:000000000-AKKM3:1:1101:9984:2089 2:N:0:1
TACTGGGGTATCTAATCCTGTTTGCTCCCCACGCTTTCGATCCTCAGCGTCTGTAATGGACCAGTCTTTCGCCTTCGCCACTGTTGTTCTTCCGTCTCTCTACGATTTTCACCTCTACACTCTCCCTTCCACATACCTCTTCCATACTCCCCCTAGCCAGTTTCTACTGCAATTCCCTTTTTGAGCCCTTCTCTTTAACCTCTCCCTCCTCTATCCGCCTACTCTCCCTTTCTTCCCTATTGACACTCTAT
+
88ACCGG78,;CFC,CEAFFFC@,;CECCFF@:C@@CE,,,;8FFC<F:88,,<,,;,C,@FF,;,9,<C8C=BFF78B,8?,,<,C=FGG5A,,,9,4?DDF77,49@=,B:>FF,C,49@,,,,99A=,@D2+9,3@059@DFFD1=*,++063;=DFE+36*++,3@D9DDB++++*330+5@?3D8,+3==2+*6*3=5)301))))50CAD8*3=)8*0*5*43;0*/*/12*1)1**11))(***
@M00200:205:000000000-AKKM3:1:1101:12909:2093 2:N:0:1
TACAGGGGTATCTAATCCTGTTTTCTCCCCACGCTTTCGCTCATCAGCGTCATCCACAGCCCAGCCTACCGCCTTCGCCACCTTTGTTCTTCCGTATCTCTACGCCTTCCACCGCTACACCCGTCATTCCATCTGCCTCTACTGTGCTCAATCCTGACAGTTCGCACTGCCGACTCGTTGTTGAGCCCCTTCCTTTCACCGCGCCCTTGCTCGGCCACCTCCTCGCCCCTTCTCCCCTATTTACACTCCAT
+
6ACCCGG+B,C@FC,CFFFGGEC,<;CECFFF+CF,:B,B,;@AEG@E78B,,6C,C<8FFEF,9,,,:B8@FFEF,8@,89,,9,C?EFF59,,,4:@EFFF7F+9?=E,::+@9?C=4>8++++9=CE,EF3+89:D8;EDDF?8*6+,+666+<EGFG+3+)*6+36;5@=*3**+*83359@F?>*,*325;=;EE=A9)/557((/86>5=B/858785688D):(())//4(//.))64))(())
@M00200:205:000000000-AKKM3:1:1101:16840:2106 2:N:0:1
TACTCGGGTATCTAATCCTGTTTTCTCCCCATGCTTTCGTTCCTCAGTGTCAAATAAATCGTATCCACCTGCCTTCGCAATCGTTGTTCTGGCTGCTATCTATGCATTTCACCGCTACACCATCCCTTCCGGCTTCCTCCAATTCTTTCAAGCTGATCAGTTTCAATTGCACCTCCACCTTTGAGCGGCTGTATTTCACCACTTCCTTCCTCAGCCACCTACTCACCCTTTCTACCCCGTTGACACACTAT
+
@8ACCGG+C+CEFFDFEFGGGFC,<CCCCCFF,FGFEE7C,;BFGFFGDCC96,<,<,CFEFG,6<,;BEBBBFGFF@7+8=,,:4CGGGG,,9,,9,,AEDFG9,9A@@,::@C?DEF4@,C><,934D>CD++9@BD8;=BFDD806+,+,665@EFFG+59*+6,3@;1DDF**3+*73??*3=*06+5+7=?+351:>@5**3C*)*3A@?6833=)3*08@3999B***2.2)/::22B=)((((*
@M00200:205:000000000-AKKM3:1:1101:8876:2111 2:N:0:1
TACGAGGGTATCTAATCCCGTTCGCTCCCCTGGCTTTCGTGCATGAGCGTCGGCAAAGCCCCAGTCTGTCGCTTTCGCCACCGGCGTTCCTCCCTATCTCAACACCTTTCACCGCTCCACCGGGCGTTCCACATACCCCTAGCTCGCCCGAGCCCGCCAGTCCCCGACGCACGTCCCCCGTTGGGCCGGCTCCTTTCACTTCGTCCTTTTCGAGCCGCCTGCTCACCCTTTCCACCCCATTGACACTCTCT
+
68ACCFG+B,;CFFAFFEGGG@@,76@6CBFFGGGCEE7C,@BEGCDGG@B++7++:,FF@FE,:CC,<CBFGFGGG??,49++88C:FGGAEC,,9C@FGFGGG+?A=A,:9@65@CE4>+++++66CD:DG,+81:@8:@FFFB+)3***4039*>9?82.2/5)*048:D@3088))402;:CE)8)*0779**.36<2:,(-3.)))--4?C>/03(,(163<CC7:).)-(1(-36<)))))()))
@M00200:205:000000000-AKKM3:1:1101:17439:2114 2:N:0:1
TACCGGGGTATCTAATCCTGTTTTCTCCCCACGCTTTCGCACCTCAGCGTCATTTCCGGACCAGTAAGCCGCCTTCGCCACTGGTGTTCTTCCTACTATCTACGAATTCCACCTCTACACTAGGATTTCCACTTACCTCTTCCGGACTCGATTCTGGCAGTTTTAAAGGCAGTTCCGTTTTTGAGCTTCTGTATTTCACCCCTTACTGACCAATCCGCCTACTTGCGCTTTTCACCCTATTGACACTCTCT
+
88ACCGG7@,CEEC<FFGGGGEC,<CCEEFGG@GFF@E7;,8@;CFGGD@@,,CC@FC7FGGG,:,,,9:@FGEGG7??,8?,,:4FFGGGEFF,,5,9EECFFG,9?9,,:A@D9DAFA;,,,,,9=EA,=D6+C=<A8<@E>E>816*,+,36?5DFDF+56**+,56*:DE71**+*8;335@:@A+,++2@5+3738@B)))1**0)0/7D:4/2-(0*+/1))1:=)))..2((/9)9;>.)()))
@M00200:205:000000000-AKKM3:1:1101:20944:2140 2:N:0:1
TACGCGGGTATCTAATCCTGTTTGATCCCCATGCTTTCGTGCCTGAGCGTCATTCTTGGCCCATTCCGCTGCCTTCGCCGTTGTTGTTCTTCCGAATCTCTACACCTTTCACTGCTACACCCGCCCTTCCACGTACCTCTACCAAACTCCCGCCTTATAGTTTCAACGGCAGTTTCGCCTTTAAGCGCCTCTCTTTCACCCCTTACTTCCAAGTCCGCCTGCTCACCCTTTCTGCCCAATTGCCACCTGAT
+
8AB@CFG7C+CEFGAFGGGGGGE,,<EAC:C@CFFCCE,C,8BFE<CF:8B,,9,9C,,A9,B,,9<,8B@FEGGGG@B++4,,:,EFGFE?,,,,@,9CEF<EF,9AAE,5:@8<=FG?,6++++46A=8@C++41<A6;@3?FF=0?*,++6+3+6?37+26*+++9>D5AC+1*0**63++42*:3****455+04>(583)087*.*/08B9(12;13(+)02;C<))))1/:),6)/)).)(((()
@M00200:205:000000000-AKKM3:1:1101:11185:2142 2:N:0:1
TACGCGGGTATCTAATCCCGTTCGCTCCCCACGCTTTCGTGCCTCAGCGTCAGAATCGGCCCAGACGTCTGTTTTCACCTTTTTCGTTCCTCTATCTTTCTATGCCTTTCACCGCTACACCTATAGTTCCGACTACCTCTGCCGACATCAATACAAGCAGTCTACCAAGCGATTCCATTTTTGAGCCATTGTCTTTCACAAAGTACTTGCCTGTCCGCCTACTCACCCTTTCCACCCAATTGAAACTCTAT
+
888CCGECF7CEFFCGGFGGGEF,6BCCCBFECFECDE,C,@BAEGGGGCC,,,,9:CBFFGG,,:+:BBFEFFGGDE<AE?,,C@FG@F8?A9,,9,,CD;FGG,9AEBAE:@CBGGC<@D,,,,7@EECEG+6>DFG=9@=AED+0=+,+,66:+4:A701+:?+,:8@5@=+++5++7@>73@9>F7,+42=5+2=8=FB12:<?**(17@CC>):925)6.3;C<5@)))/(1(,(1)))..))/))
@M00200:205:000000000-AKKM3:1:1101:23956:2148 2:N:0:1
TACGCGGGTATCTAATCCCGTTCGCTCCCCTGGCTTTCGTGTCTCAGCGTCATCACACTCCCAGCACGCTGTTTTCACCATTGTCGTTCCAAATGATATCTACGCCTTTCACCGCTCCACCATTTTTTCCGCTTGCCCCTAAGTGGCTCAAGACGCCCAGTCTACCCAGCAGTTCCACTTTTGAGCCGTTTCTTTTCACAAGGTACTTACGCATCCGCCTACACACGCTTTCTACCCCATTGACACCTTCT
+
68ACCGG+@+;CFFAFFFGEGFE,6BC:CCFD@FGECE,C,;;EFGDGG@B,,<,::EFGFGG,:,,+8@BFFEGGAC<,:9,,C:FEFFF,,9,,9,4CEFGGG+9@DA9AC>8>@FFA=89@A,7@EDGGD80>=;D8:=EFGF63=0,+,66<:>DF6+5+8<+,;@;@FEF4+4++7553*<C4@*,*+555+251.5<0*119**0/-5:55*06(/(../22:*().)1)4((,)))))/((),)
@M00200:205:000000000-AKKM3:1:1101:7158:2162 2:N:0:1
TACTAGGGTATCTAATCCCGTTCGCTACCCTGACCTTCGTGCATGAGCGTCAGATACTGTCCAGAGTCTCGCCTTCGCCACTCGTGTTCCTCTTGATCTCTATGCATTTCACTGCTACACCAAGAATTCCAGACTCTCCTCCAGTTCTCTCGCATGGTAGTTTCGGATGCAATTCGGAGGTTGAGCCCCCGGCTTTCACATCTGCCTTTCCACGCCGCCTACGCACCCTTTCACCCCTGTTGACACTAGTT
+
@CCCCGGDG8EFFFEFFEGGGFC,@C7@CFFGGGGGEF@E,@FFFGFGGCB,6,C,EFGGGGG8,,<BBFFGFGGGG@C7CE,4CFGFFGGAFF,,A,4CF8FGG,AFFF9BFFGFGGGEB=8,,,4@FEGGG=FE,;@D6DFB=9D;3C,+4+0<FGDFF+5=5*+@ADFDF<F?**+*86==6DDD56+**4@9+3=A7CE**1:A=5*;:4>@4*8@D52)(//:CD@)))),4(,/7@CF<))()))
@M00200:205:000000000-AKKM3:1:1101:13058:2163 2:N:0:1
TACTAGGGTATCTAATCCGGTTCGCTCCCCACGCTTTCGCGTCTCAGCGTCAGGTAGGGCCCAGAGAGCCGCCTTCGCCACTGGTGTTCCTCCCGATATCTACGCCTATCACCACTACACCGGGAATTCCACTCTCCTCTACCCTCCTCACGTCTGCCAGTTTCCAAGGACCTCTCCCAGTTGAGCCGGCTTCTTTCACCCTAGACTTCACAAACCGCCTGCTCGCCCTTTCCGCCCAATTGCCCCCTGCT
+
<ACCCGGFFDDFGFGGGGGGGGF7CEFCFFGGGGGFFG7C7CCGGGGGGCF7,,C,CFGGGGG,,,,,:BBFFGGGG?C:CF,,:4FGGGGE=C7+@+@FGGGGD+A:DF9B:@DDFGGEFE++++3@FAFGF=FEDFG:;@@DFF>1=<,+@?+:FGFFF+;<=9+,0@ACF@A;9>**65:=@EFEE**);:@1+1=@DFF(*088**)1.3;FB3>1(2(+2/5>)2)))-(-/(((-))))((((((
@M00200:205:000000000-AKKM3:1:1101:23424:2168 2:N:0:1
TACTGGGGTATCTAATCCTGTTCGCTCCCCGTGCTTTCGTGCCTCAGCGTCAGTTACCGCTCAGTAAGCCGCCTACGCCATCGGGGTTCCTTCTTGTATCTATGCATTTCACCGCTACACCATAACTTCCGCATACCCCTACGGTACTCAATGCGCCCAGTCTCAATGGCAGTTCCACGGTTGAGCCGTTGGCTTTCACCGCTGACTTACACGCCCGCCTACGCACCCTTTCAACCCCATTGACACTCTCT
+
@CCCCGGDF7FGGCGGGGGGGE<,@F,@DF+B@FGEFF@E8@DFGGGGG@B77C<,CCF>4FF,<,,,69@FFGEFEE+@44,,8@FGGEF?,9,59,=EFCBEE,AEDG9EABEEGGFE8+9,,,9EGCCE+6+>80@)0@@?GFC;D7,+,+03:CDFG+;CC<+,3@5=A7F<+4**55946@E5@****4;3+2=;4@@((0><0*.0:@GG(18123(528::9<@))).4/(,.)).6<))(.))
@M00200:205:000000000-AKKM3:1:1101:18168:2172 2:N:0:1
TACCGGGGTATCTAATCCCGTTCGCTCCCCTAGCTTTCGTGCCTCAGCGTCAGAACAGACCCAGTCAGCCGCCTTCGCCACCGTTGTTCCTGATGCTATCAACGCCTTTCACCGCTCCACCATCACTTCCGCTCACCCCTATCTCCCTCACTCCCTGTAGTTTCAAGCGCAGTTCCCCGTTTGAGCCGTTTCATTTAACACCTTCCTTACAGGGCCGCCTCCGCACCCTTTCACCCCTGTTAACATTCTAT
+
6AACCFG7F;CFFG9FGGGGGE@,8CFEFFGG8FGFEE,C,@FFFGGGGCC,,,,,6CFFGGG,C,,,B@CFFGGGG=?,89+,BCFGGGGC,9,,9,4AEDGGE+A@AD,:C=CDGGG?D=>E,,,3,@CG>6+@60@89=9FFFF0@*,+30+3;6=D@+;D7++,3@?5?CF1***06<;89DF***,*+525+25:@7:)(0;8*(**0/:AB/:?0((0(3)222;)))/,:((,)).-))))-))
@M00200:205:000000000-AKKM3:1:1101:18399:2179 2:N:0:1
TACTCGGGTATCTAATCCAGTTCGCTCCCCACGCTGTCGTCCATGAGTGTCAGCCTCTGGCCAGTCGGCTGGCTTCCCCTTGCGTGTTCCTGCCGATCTCTACGCTTTTCACCACTACACCGGCATTTCCACCTACCTCTCCAGTCCTCCAGCATGACAGTCTACGCTGACCCCATTCGTTTGAGCCGCCTTATTTCACACCGTCCTTGCCACGCCACCTTCTGACGCTTTTAGCCCTATTGACACTCGCT
+
@BCCCGG7C7CFFGGGFGGGFEE,8BECFFGGGGG,B@,C@@FGGGFGGE@,,,6,;EFFGGG,6:,+8A@FEFGFGCCF@,,+87FGFGF,9A++>=4AFGGFF+89=E,CCFGFGEF<=++6++6@CDFFG,6@D+=>5@DFCF62=;D+3+30@DD5,23?90+=9=D@FFF*+5203@>C?F,9*04*05=5+2,1>9=7))/9*((0.8CC@18>)/)+11:5*:())())4((/99?4)))(/((
@M00200:205:000000000-AKKM3:1:1101:16203:2181 2:N:0:1
TACCGGGGTATCTAATCCTGTTTGATCCCCACGCTTTCGTGCCTCAGCGTCAATATTTGTTTATCGAGCTGCCTTCGCCATTGGTGTTCTATGTCATATCTAAGCATTTCACCGCTACATGACATATTCCGCCCACCTCTACAAAATTCAAGATAGATAGTTTCAATGGCAGTTTCCAGGTTGAGCCTGTAGATTTCACCACTTCCTTAACTACCCGCCTACTCACCCTTTTTACCCAATTGACACT
+
BCCCCGGCF7FFGGGGGGGGGGD,,CFEFFFGEGGFGG>E,@FFGFGGGFF7,C,CEFGFGGG,C,,,64BFFGGGG@,,49:,CFGGGGGC4C@9E,=FFGGGG,AFFF9BE8EBGFGE9,4,B,4EFGC6=60@@DF*;EEFGFD3B78+,66<DFGFC+5=*2D,9DFAF7F9<++*8@==9DFD?+2++8D6+5,5>=E***:=7**0*)@@)0:AA=**/>;DDC3**)1.>*53**9;=;)
@M00200:205:000000000-AKKM3:1:1101:18893:2186 2:N:0:1
TACACGGGTCTCTAATCCTGTTTGATCCCCACACTTTCGTGCCTCAGCGTCAGTTGAAATCTAGTACGCTGTCTACACTATCGGTGTTCTTGACGATATCTAAGCATTTCACCGCTACACCGTCATTTCCGCCTACCTCGAGTCCACTCAAGCCCATCAGTATCAATCCCACCCTCCCGGTTAAGCCGGCATATTTCAGAACTCACTTATTAGGCCGCCTACTCACCCTTTTCACCCCATTGACACCCGAT
+
@AACCGGDF+CFF9CFGGEDFFE,,CFECFGGEGGEEE:F,8B?FFGGGB@7,CE9EDFGGGG,C,,,@FFFFFGAECCA@E,+BFGGGGGF,E,,6,6EF8FEF,A@FF9ECCCDDCDA=8EC+,9E9@EGD@=EDDF)<=DFGFG1=*1+,6=DFGGFG+3CD9C9:@6DDDF?5@+*8:;<<DFDA**33;:5+3@*;:**.0AC4**3>8D:498>(-*)*5A78D3)/)1/2(28))?9/)((,((
@M00200:205:000000000-AKKM3:1:1101:14326:2199 2:N:0:1
TACCCGGGTATCTAATCCTGTTTGCTCCCCACGCTTTCGTGCCTCAGTGTCAGTGCTGGTCCAGGCAGTCGCCTTCGCCACAGATGTTCCTCCTGATCTCTACGCATTTCCCTGCTACACCAGGAATTCCACTCCCCTCTACCGCACTCTAGCCCGCCAGTATCCAATGCACTTCCCAGCTTGAGCCCATGGCTTTCACATCAGACTTCCCGAACCACCTACGCACGCTTGCCACCCCGTTGACACTCGAC
+
@ABCCGG>F7EFEGFGGGGGGEF8EFDFCFFGGGG@FF7C,@FGGGGGGCFFCFFEFDGGGGG8,C,,BFCCFGGGFBC,B,,,CFGGGGGFGG8,?E@FFFGGG,@4E;,CFFFFGGFED8,++,9,EDGGG,0@EFG=DFFEGDDAGFC8;=DEFEGF@+0?;@==6DF58=B09;+*8=96CGG?F+,0;C63+0<A*>A**:>E**):5>EE@CA:45042=?C*/((/)/6*(3,(31;9))(/((
@M00200:205:000000000-AKKM3:1:1101:11944:2215 2:N:0:1
TACTGGGGTATCTAATCCTGTTCGCTACCCACGCTTTCGTGCATCAGCGTCAGTACGACTTTAGCAGGCTGCCTTCGCTATCGGTGTTCTATGGCATATCTATGCATTTCACCGCTACATGCCATATTCCGCCTGCTTCATGTCGACTCACGTCCTGCAGTTTCAGATGCAGTTCGACTGTTGAGCTGCCGGATTTCACCCCTTACTTACAAGCCCGCCTACGCACCCTTTACACCCAATTGCCACTCGAT
+
<ACCCGG>FCEEDFFGGGGGGGC7@C7FFGGGGGGFEF:F,BFFFGGGGBC@@F9,FCFGDGC,C,,,69EFGGGGG@@,@E,+BFGGGGGC,8=,A,@FGGGFG,AFEF9EFCCBGGG?,8E,5,@FFGFDGE8E8@D5DGFF?FG=D5,+,6=BFGGFF+2?;;+,<9?5DFF**3+*87=20DF5A0+*3;C9<*=@)>5))3:A*1>9*:B859:(6:(55=6?>F))))/38/(,.7)/47(((((
@M00200:205:000000000-AKKM3:1:1101:15954:2222 2:N:0:1
TACTCGGGTATCTAATCCTGTTTGCTCCCCACGCTTTCGTGCATGAGCGTCAGTATTATCCCAGGGGGCTGCCTTCGCCATCGGTATTCCTCCGCATCTCTACGCATTTCACTGCTACACGCGGAATTCTACCCCCCTCTGACATACTCTAGCCTGGCAGTTAAGAATGCAGTTCCAAGTTTAAGCCCTGGGATTTCACATCCTTCTTGCCAAACCGCCTTCTCACGCTTTATACCCAGTTGACACT
+
CCCCCGGGGGGGGGGGGGGGGFGDGGGGGGGGGGGGGGGG8BFGGGGGGFGEDFGGGGGGAFGC,,++@@FGFGGGFCFEEFC7FGCGGGGFFGD+@FFFFGGGE6CFGGFFDFGFGGGEEC+6++>DGGGGG8DGEFGF?FGFGFGDGFF9>?CFFGGAC5;2*12<CGFEAC1;+=*+7ACFAFG4A45**=F;+/5:AF@>44>E48(065:@=7BF(7)/7<AFCD1)1/1/:)346CEFE;)
@M00200:205:000000000-AKKM3:1:1101:24337:2242 2:N:0:1
TACCGGGGTATCTAATCCTGTTTGATCCCCACGCTTTCGTGCCTCAGCGTCAATGTCTGTTTAGTAAGCTGCCTTCGCAATCGGTGTTCTATATCATATCTAAGCATTTCACCGCTACATGATATATTCCGCCTACCTCAACAGAATTCACGATAAATAGTTTCAATGGCAGTTTCCGGGTTGAGCCCGGAGATTTCACCACTGACTTAAATACCCGCCTACACACCCTTTCTACCCAATTGACACT
+
<ACCCEGGFGFGGGGGGGGGGGE8,FFDFGGGGGGEGGCF?CFGGGGCGBFFBFEFFGGGGGF9F,,@B@FFFGGGGCFC4A,,8C@GGGGD,FE,E,@FFFFGF,EEDE,F,>EEGGGA,9C@F9;AFFGDG@=E@DF)?GGFG??;=+,+66=:+7DB;+;@DDE,;DF=DEB;C:+*8=8+;ADFA++*3@=C1@E@EFF5*8AA;*:*>=EG4*9A)0(2;CBD58)***/.2*/,).66C.)
@M00200:205:000000000-AKKM3:1:1101:12891:2276 2:N:0:1
TACAGGGGTATCTAATCCCGTTCGCTCCCCACGCCTTCGCGCCTCAGCGTCAGGGACGGCCCAGCTGGCCGCCTTCGCCACGGGTGTTCCGCCTGATCTCTACGCATTTCACCACTACACCAGGCATTCCACCAGCCCCTACCGCCCTCAAGCGGTGCGGTCCCCGACGACCCTCCCCGGTTGAGCCGGGGGCTTTCACGCCGGGCCAGCACCGCCGCCTGCCCGCGCTTTCCGCCCAATTGACACTCGA
+
CCCCCGGGGGGGGGGGGGGGGGFGGGGGGGFGGGGGGGGGGGGGGGGGGGGGGGGCGGGGGGGDGF<=FFGGGGGGGGGGGGEDCFGGGGGGGGGGGGGGGFGGGGGGGGGGGGGFGGGFGGFEGGGFGGGGGCGGGFDDFGGFGFGFGFGCF>CDFEDE*3-4<BD=;5A9A8FFED<)=ED4=CFFEDCDBGGC*:C,.--14914460:?>GG9C>3<:(.(*01/1(62(-4:0(.<?29).)((.
@M00200:205:000000000-AKKM3:1:1101:10264:2299 2:N:0:1
TACAAGGGTATCTAATCCTGTTCGCTCCCCACGCTTTCGTCCATCAGTGTCAGTGTACCATTAGTGATCTGCCTTCGCAATCGGTATTCTATGTGATATCTATGCATTTCACCGCTACACCACATATTCTAACCACTTCATAGTAACTCAAGACAACCAGTATCAAGGGCAATTCTACAGTTGAGCTGCAGACTTTCACCCCTGACTTAATCGTCCACCTACGGACCCTTTACACCCAGTTGACACAAGA
+
CCCCCGGGGGGGGGGGGGGGGGGGGGGGGGGGGGGGGGGGGGGGGGGGGGGGGGGGGCFGGGDEFGGGGGGGGGGGGGGGGGFEGGGGGGGGGGGGGGGGGGGGGGGGGGGGGCEFGGGEFGGGFGGGGGGGGGFGDFGEFGGFGFGFGFGFDGGFFGGFDDEGFFD8?CFDBFFFFFCBFDGCFDFFFGGFFFFFFD:==5DBDEFB*:EEDFGGDGFCEE:?=CBDCCEEC?=BDB=@;CEEE>)7/(
@M00200:205:000000000-AKKM3:1:1101:8150:2301 2:N:0:1
TACAGGGGTATCTAATCCTGTTCGCTCCCCACGCTTTCGCTCCTCAGCGTCAGTATCGGCCCAGAGACCCGCCTTCGCCACCGGTGTTCCTCCTGATATCTGCGCATTTCACCGCTACACCAGGAATTCCAGTCTCCCCTACCGAACTCTAGCCTGCCCGTATCGGCTGCAAGACCGAAGTTGAGCCACGGGTTTTCACAGCCTACGCGAAAAGCCGCCTACGAGCTCTTTACACCCAATTGACACAAGG
+
<BCCCCGEGGGGGGGGG9FGEGGGGGGEEBC@FGEGGGGGCF:ACEGGGGGGGGFGGGGG@FDFGG?FFFGGGEGGCEGGGFEF=CFGGGCEFFC9<EFGFGGCC>CC8FFGDEG>DGDGFF8CAEFGGGEFGGGGED>DFCEBC5>)=;2+3=8DFEFEG68CA?C;A5*:?);F4*3*65CC4AEF457))4=24.+93/((),61((.13EG0(93:60()-*)**26)6:<1*21(-3<DF?((((
@M00200:205:000000000-AKKM3:1:1101:18905:2302 2:N:0:1
TACGGGGGTATCTAATCCTGTTTGCTCCCCACGCTTTCGTGCCTCAGTGTCAGTGCTGGTCCAGGTGGCCGCCTTCGCCACAGATGTTCCTCCCGATCTCTACGCATTTCACTGCTACACCGGGAATTCCACCACCCTCTACCGCACTCTAGTCCGCCAGTATCCACCGCCATTCCCAGGTTGAGCCCGGGGCTTTCACGGCAGACTTAACGAACCACCTACGCACGCTTTAAACCCAATTGAAACAAGA
+
CCCCCGGGGGGGGGGGGGGGGGGGGGGGGGGGGGGGGGGGGGGGGGGGGGGGGGGGGGGGGGGGGG8@FGGGGGGGGGGGGGGGGGGGGGGGGFFEGGGGGGGGGGGGGGGGGGGFGGGGGGG>FGFGGGGGGGGGGFGFFGGFGFGFGFG8EGGDFGGFGCCGEFGGDGFFFFFFFF>>CCC94DGFFGG:;CECFED?F@;9?@@C967317CE<3>0051@?EDC*93)6)58E:??9<4))5(,(1
@M00200:205:000000000-AKKM3:1:1101:23326:2307 2:N:0:1
TACGCGGGTATCTAATCCTGTTCGCTACCCACGCTTTCGTGCATCAGCGTCAGTACGACTTTAGCAGGCTGCCTTCGCTATCGGTGTTCTATGGCATATCTATGCATTTCACCGCTACATGCCATATTCCGCCTGCTTCATGTCGACTCAAGGCCTGCAGTATCAGAGGCAGTTCGACAGTTGAGCTGCCGGATTTCACCCCTGACTTACAAGCCCGCCTACGCACCCTTTCCACCCAGTTGACACATGC
+
CCCCCGGGGGGGGGGGGGGGGGGGGGGGGGGGGGGGGGGGGGGGGGGGGGGGGGGGGGGGGGGAEFFFGGGGGGGGGGGGGGD7BCGDGGGGGGG8FFGGGCEEF@F9AEEFGGGEGGGGGGFGGFGCGGGGDGF8,=FDDEFFGFGFDFE?CDFFFGGFGGFFFFCE@EDFF<?D5@??B:7<>@9CC7:>4CGC+2,*-529BB=8=@E=*71A@3827;0>DG5C17))7)7(;,6>))686,().)
@M00200:205:000000000-AKKM3:1:1101:15292:2308 2:N:0:1
TACGCGGGTATCTAATCCTGTTTGCTCCCCACGCTTTCGTGCATGAGCGTCAGTATTATCCCAGGGGGCTGCCTTCGCCATCGGTATTCCTCCGCATCTCTACGCATTTCACTGCTACACGCGGAATTCTACCCCCCTCTGACATACTCTAGCCTGGCAGTTAAGAATGCAGTTCCAAGCTTAAGCCCTGGGATTTCACATCCTTCTTGCCAAACCGCCTGCGCACGCTTTAAACCCAATTGACACA
+
<BCCCGGGGGGGGGFGGGGGGGFGGGGFGGCFGGGGGGGGFGGGGGFGGGGGGGGGGGGGGGG?GGG@FFGGGGGGGGEGGGGGGGFGGGGGGGGCCFFGGCEFEGGEGGCFGGGFFGGGGDED@EGFGGGFGDDGGBEFFGGFGFGFCFGGGC>AFFGFG=A5;BGGFGF4?EFFFCF*7DC8A7?FACF566?CC5@EEED@3>8CEF;AE;GC2<>18=1>FC3C3*().24:C3?7)5<AAD<
@M00200:205:000000000-AKKM3:1:1101:20850:2323 2:N:0:1
TACGCGGGTATCTAATCCTGTTTGCTACCCACGCTTTCGCACCTCAGCGTCAGTAATGGCCCAGTGAGTCGCCTTCGCCACTGATGTTCCTTCAGATATCTACGCATTTCACCGCTACACCTGAAATTCCACTCACCTCTACCACACTCTAGCCATCCAGTCTCAAATGCAATTCCCAGGTTAAGCCCGGGGCTTTCACATCTGACTTCAATAACCGCCTACGCGCGCTTTAAACCCAATTGACACAAGA
+
CCCCCGGGGGGGGGGFGGGGGGGFGGGGGGGGGGGGGGGGGGGGGGGGGEEEFFFE9FGGGGGGEGGGGGDGGGGG@EFGDFFGGGGGGGGGGGGCFGGG8DFGGGGEAADFGGGECFGGGG?FGGGGGDFGGGGG8DGBFGGFGFGFF?F?FFGBDGFFGGEGD7DFFGFBFEFFFFD5<:@8896<BGEF**=49AFFFFC4EFFF*1*5?3E>9D>9@B;86EFD/9;EEEE@E<F<D>><<>(8?1
@M00200:205:000000000-AKKM3:1:1101:7227:2344 2:N:0:1
TACTCGGGTATCTAATCCTGTTTGATCCCCACACTTTCGTGCCTCAGCGTCAGTTTGAGTCTAGTAAGCTGTCTACACTATCGGTGTTCTTGACGATCTCTAAGCATTTCACCGCTACACCGTCAATTCCGCCTACCTCGACTCTACTCAAGCCCATCAGTATCAATGCCACCCTCCCGGTTAAGCCGGGATATTTCAGCCCTGACTTAATAGGCCGCCTACGCACCCTTTACGCCCAATTGACACACGA
+
CCCCCGGGGGGGGGGGGGGGGGGGAGGGGGGGDGGGGGGGGGGG<E@FGGGGGGGGCFGFGDGGDGCDFGGEFGGGDGAFGGGGGGGGG9EFAGGGG<EFG8BAFDD;FGGFFEGFGGGG=6ECF+@FGGFGGGCFGFA=5E+:=9D7FDF?FGFF5=DFG89EDBD,@FFB08DDDDGEEE>D9EG55;EE*@;FA5755))188:*:8=E<)2>)??=25>E=EDGC66>)627B3136<3C)4,,,.
@M00200:205:000000000-AKKM3:1:1101:7645:2350 2:N:0:1
TACACGGGTATCTAATCCTGTTCGCTCCCCACGCTTTCGTCCATCAGCGTCAATAAATTATTAGTAACCTGCCTTCGCAATCGGTATTCCATGTAATATCTAAGCATTTCACCGCTACACTACATATTCTAGCTACCTCATAATTATTCAAGACTAGCAGTATCAAAGGCAATTTTACGGTTAAGCCGCAAACTTTCACCCCTGACTTACTAATCCGCCTACGGCCCCTTTAAACCCAATTGACACAAGAC
+
CCCCCEGEGEGGGGGEFCFGGGFGGGGGGGFECFGGGGGGGGGGGCCGCGGGGGF<,CAFE<<FF<EFGFGG<FFGGG@E:,AFBDDGGGA,F,5AF9DFDDAFFGGGGGGG9CGBDEDFCDE,EEEGGGGGGF+C,398+@==3+3;DF;D=DC9DC8?G+*C;D8,36*);DD97:C*DCDGBFF>B6=<DF:FFFG*5AD=@EA;CA***;DA55@5):5?)*3C7664*0.7=>BB4*088>7133(
@M00200:205:000000000-AKKM3:1:1101:15395:2359 2:N:0:1
TACCCGGGTATCTAATCCTGTTCGCTCCCCATGCTTTCGCTCCTCAGCGTCAGGTAATGCCCAGAGAACCGCCTTCGCCACCGGTGTTCCTCCTGATATCTGCGCATTCCACCGCTACACCAGGAATTCCGTTCTCCCCTGCATACCTCTAGTCTGCCCGTATCGGAAGCACGCTCAGGGTTGAGCCCTGAGTTTTCACTCCCGACGTGACAAACCGCCTACGAGCCCTTTAAACCCAATTTACACA
+
CCCCCGGGGGGGGGGGGGGGGGGGGGGGGGGGGGGGGGGGGGGGGGGGGGGGGGGGGGGGGGGGGGGGGGGGGGGGGGGGGFEDGGGGGGGFGGGGFGGGGGAFGGGGGGGGGGGFGGGGGFGD=EDFGGGGCGFGGF>DDGGFGDGEGFGFGGGFFGGFG6=FFECEBGF=DFEEEFFAGGGGFGGFFGG69:CF6<FCBFBBFF=:@=>@6@FGBGF@780:7CEG5CEFBDA:E66?-))-6A>
@M00200:205:000000000-AKKM3:1:1101:10023:2365 2:N:0:1
TACCCGGGTATCTAATCCTGTTCGCTCCCCACGCTTTCGTCCATCAGTGTCAGTGTACCATTAGTGATCTGCCTTCGCAATCGGTATTCTATGTGATATCTATGCATTTCACCGCTACACCACATATTCTAACCACTTCATAGTAACTCAAGACAACCAGTATCAAGGGCAATTCTACAGTTGAGCTGCAGACTTTCACCCCTGACTTAATCGTCCACCTACGGCCCCTTTAAACCCAATTGACACA
+
CCCCCGGGGGGGGGGGGGGGGGGGGGGGGGGGGGGGGGGGGGGGGGGGGGGGGGGGGGGGGGGAFGGGGGGGGGGGGGGGGGGGGFGGGGGGGGGFCGGG8FGGFGGGGGGGGGGEGGFFGGG8,,4@FGGGGDFGGFGFFGGFGFFFGFGGGGGFFBDFGGCGFFGCEEFDFFFDFFGFGDFGBFGF?+==DD@FFEGFFADB:8*;:A@*5=ECAGF@@E5@)*:DFCBCE4>)>A=B4*>>4@3
@M00200:205:000000000-AKKM3:1:1101:16148:2409 2:N:0:1
TACTGGGGTATCTAATCCTGTTCGCTCCCCACGCTTTCGCTCCTCAGCGTCAGTACAGGCCCAGAGAACCGCCTTCGCCACCGGTGTTCCTCCCGATATCTGCGCATTCCACCGCTACACCGGGAATTCCATTCTCCCCTACCTGCCTCTAGCCTGCCCGTATCCACCGCAGACCCACAGTTAAGCCGTTGGCTTTCACGACAGACGCGACACGCCGCCTACGAGCACTTTCCCCCCCGTTGTACCAAGCC
+
CCCCC@CGFGGGGFFGGGGGGGGGEGGGGGGGGDGGGGCGDFGGFFE<FBFCFFGFFGFG7,CG8EFGGGEFDGGGFG=CEFGGG=FCFGGGGGG::@+C8EFGCGDF,CFGGDEBCFGGGC@8CEFCEG8DFGGGGFGDF=DFGFG5D5F8BFFFC?DDGG@F@AD6>DFFFFFFFFGFG79EFGFD5*AAFCCDAEGF@>B0@DFF(390(-:;())3<7?>(*)*22-)),(,:(,((4()-))5,,(
@M00200:205:000000000-AKKM3:1:1101:20504:2414 2:N:0:1
TACAGGGGTATCTAATCCCGTTCGCTCCCCTAGCTTTCGCGCCTCAGCGTCAAGAATGGGCCAGGTAGTCGCCTTCGCCACTGGTGTTCCTCCCGATATCTACGCATTTCACCACTACACCGGGAATTCCACTACCCTCTCCCACCTTCAAGCCGATCAGTTTCCGATGCAGTTTCCCAGTTGAGCCGGGAGATTTCACATCAGACTTGACCAGCCGCCTGCGCGCTCTTTACACCCAATTGACACAAGA
+
CCCCCGGGGGGGGGGGGGGGGGGGGGGGGGGGGGGGGGGGGGGGGGGGGGGGGGGGGGGGGGGGGGGGGGGGGGGGGGGGGGGGGGGGGGGGGGGGGGGGGGGGGGGGGGGGGGGFGGGGGGGGGCGGGGGGGGGGFFGFFCGFGFGBFFGGGGGFFCC6FFFGEDGE58AAFFFF6ADAGGGGAFGFEGG4DCGCFEFEFEB3BF3<@BEBF>FEFGF<D?6)6=.9>FB)<2).::::A<<)).:6:7
@M00200:205:000000000-AKKM3:1:1101:11409:2444 2:N:0:1
TACTAGGGTATCTAATCCTGTTCGCTCCCCACGCTTTCGTCCATCAGTGTCAGTGTACCATTAGTGATCTGCCTTCGCAATCGGTATTCTATGTGATATCTATGCATTTCACCGCTACACCACATATTCTAACCACTTCATAGTAACTCAAGACAACCAGTATCAAGGGCAATTCTACAGTTGAGCTGCAGACTTTCACCCCTGACTTAATCGTCCACCTACGGACCCTTTAAACCCAATTGACACAAGA
+
CCCCCGGGGGGGGGGGGGGGGGGGGGGGGGGGGGGGGGGGDGCFGGGGGGGGGGGGGGGGGFFGGGGGGFFGGGGGGGGGGGFGGCGGFGFFGGGGFGGGGGGGGEGGGGGGGGGFGGGGGGGGGGGGGGGGG88ED+EDDFFF;F9;FDGGGGGB?EGFGGCGFF68@GF5?DBF9FC5FFFGFGGFFD8@?ECF7DG65>>DDEFEDEF@CFGGFGFFEF=>5CBGCGCCEEEBEAB:9:;CE45)7:
@M00200:205:000000000-AKKM3:1:1101:11777:2450 2:N:0:1
TACGCGGGTATCTAATCCCGTTTGCTCCCCTGGCTTTCGCTCCTCAGCGTCAGTATTGGTCCAGAATGCCGCCTTCGCCACCGGTGTTCCTCCAGATATCTACGCATTTCACCGCTACACCTGGAATTCCGCATTCCTCTCCCAAACTCAAGCCATCCAGTCTCACACGCAGTTCCCCGGTTGAGCCGAGGGATTTCACGTGTGACTTAATTGGCCGCCTACGAGCCCTTTAAACCCAATTGACACA
+
CCCCCEGGGGGGGGFGGGGGGGGGGGGFGGGGGFGGGGGGG<FEFGGGGGGGGGGGGGGGGGGGGGGGGGGGGDEGFEEEGGDGFGGGGGFGGFGEFBECCGCCFCEGGGGFDD>AGGGFGGGGGBF?FEDCDEGGFFD*:,@?FFFEFDFA?F+<DDFFGFEFECF8?EEADCBFFFD>@CDFFFGBDGEBFCCFF4,/:9;;<<65>3)).=D67DB4?;6=1C)CFF22)431?<:7BBDFA?B
@M00200:205:000000000-AKKM3:1:1101:9640:2460 2:N:0:1
TACAGGGGTATCTAATCCTGTTTGCTCCCCACGCTTTCGCGTCTCAGCGTCAGTCACTGTCCAGAAGGCCGCCTTCGCCACCGGTGTTCCGCTTGATATCTACGAATTTCACCTCTACACCAAGCATTCCACCTTCCTCTCCAGGACTCTAGCTACGCAGTTTCGAGTGCACTTCCACGGTTGAGCCGTGGGATTTAACGCCCGACTTGCATATCCGCCTACACGCGCTTTAAACCCAATTGCCACAAGA
+
CCCCCGGGGGGGGGGGGGGGGGGGGGGGGGGGGGGGGGGGGGGGGGGGGGGGGGGGGGGGGGGGGGGGGGGGGGGGGGGGG@FGGGGGGGGGGGGGGEFGGGGGGFFGGGGGGGGFGGGGGGGGGGGGGGGGGGGGGFCEFGGFGFFFFFG@FEFF>EGFGFEGFFGGFGFB58?;=?C>EGGFFGGB99EB>CEF6/=59>2>F@FFFFFEF*BE;FE<D@3A(=):39;;)>A?G60,5<9)68?(10
@M00200:205:000000000-AKKM3:1:1101:13079:2465 2:N:0:1
TACCCGGGTATCTAATCCTGTTTGCTCCCCACGCTTTCGCGCCTCAGCGTCAGTTCCGGTCCAGTGAGCCGCCTTCGCCACTGGTGTTCCTCCCAATATCTACGCATTTCACCGCTACACTGGGAATTCCACTCACCTCTCCCGGTCTCGAGCCAGCCAGTCTGGCAGGCAGTTCCTCGGTTAAGCCGAGGGATTTCACCCGCCACTTGGCTAGCCGCCTACGCGCACTTTAAACCCAATTGACACAAGAC
+
CCCCCGGGGGGGGGGGGGGGGGGGGGGGGGGGGGGGGGGGGGGGGGGGGGGGGGGGGGGGGDFGGGGGGGGGGGGGGGGGGGGGGGGGGGGGG>?EFGGGGGGGGGGGFFGGGGGFGGGGGGGGG,>DFAFGGGGGGFGBFGGFGFGDGFG6CGGFFDCFGFEG<ACGACF=CEFF9C>?FGD>FGGFF4E:;6:48?C3=2=;9@;E>5;17;EE>DA863()4C)939A<<24<E?679?).))(((4.
@M00200:205:000000000-AKKM3:1:1101:18929:2465 2:N:0:1
TACCAGGGTATCTAATCCCGTTCGCTCCCCCAGCTTTCGTACATGAGCGTCAGTTTCAGGCCAGAGAGCCGCCTTCGCCACTGGTGTTCTTCCTGATATCTACGCATTCCACCGCTACACCAGGAATTCCGCTCTCCTCTCCTGAACTCAAGATAGGCAGTTTCAAATGCAGCTCACCGGTTGAGCCGGTGCCTTTCACATTTGACTTACTTATCCGCCTGCGTACCCTTTACGCCCAATTGACACA
+
CCCCCGGGGGGGGGGGGFGGGGGGGGGGGGGEGGGGGGGGGGGGGFGGGGGGEGGGGGGGGGGGGGGGGGEGGGGGGGGGGGGGGGGGGGGGGGGGGGGGGGGGGGGGGFGGGGGFD@FGGGGGGGGFGGGGDGGGG+DDDGFF8?FEGFGGFGG5DFGD@FFGFDGGFADEBDFFFFGFGEC6*DFF>@EDFD@CF<CCEEC?EEEFCB4?E?F94FFF=@>8@EEGFFB3):0(4/:8>)94)/=
@M00200:205:000000000-AKKM3:1:1101:11496:2469 2:N:0:1
TACCGGGGTATCTAATCCTGTTTGCTCCCCACGCTTTCGTGCATGAGCGTCAGTGTTGGCCCAGAAGGCTGCCTTCGCCATCGGTGTTCCTCCACATCTCTACGCATTTCACCGCTACACGTGGAATTCCACCTTCCTCTGCCACACTCCAGCACCGTAGTTTCGAGCGCAATTCCCAAGTTAAGCCCGGGGCTTTCACACTCGACTTGCGACGCCGCCTGCGCACACTTTACACCCACTTGACACA
+
CCCCCGGGGGGGGFGGGGGGGGGGGGGGFGFFCGGGGGGGGGGGGGGGGGGGGFGGGGGGGGGGGGGGGDGGGGGGGGGGGGGGGGGGGGFGGGG<FGGGFGGGG6@FGGGGGGGEGGFGG@FGG@DDDGGGGGGFGFGFFGGFFFGFGFG6EGGFEDC5CFDD5DFG>:*):CFFFF66FFGD6DFF>77?DG>F=<FE>@B9(59=BFFFF9*?6DEFF?>E>G5C*:A4>AF?GF(2<9)5),8
@M00200:205:000000000-AKKM3:1:1101:17843:2476 2:N:0:1
TACAGGGGTATCTAATCCTGTTTGCTCCCCACGCTGTCGCGCCTCAGCGTCAGCACGGGGACAGATTGCTCTGCCCCCTTCCGGCCCAGCAGACCGCCTTCGCCACCGGTGTTCTTCCGGATCTCTACGCATTCCACCGCTACACCCGGAATTCCGTCTGCCCCTACCGTGCTCCAGCCCAACAGTCGCCCACGCCGATCCGGGGTTGAGCCCCGGACCTTCACGCGAGCCTTATCGAGCCGCCTACGCGC
+
CCCCCGGGGGGGGGGGGGGGGGGGGGGGGGGGGGGGGGGGGGGGGGGGGGGGGGGGGGGGGGGFGGGGGGGGGGGFGGGGGGGGGGGGGGGGGGGGGGGGGGGGGGGGGGGCFGGFGFGGCGGGGGGGGGGGGGGGGFGADGGFGFGA5?E>GFGFFF5FGGBGFFGGFGFFFFFFFFFFFGGGA@FEEGD3;ECCD013?;B;-(,4:?F??:/:9G).54>=:C79>>9()5-6*,(-21(31<??;92
@M00200:205:000000000-AKKM3:1:1101:9195:2480 2:N:0:1
TACCAGGGTATCTAATCCTGTTTGATACCCACGCTTTCGTGCCTCAGCGTCAGTTACAGTTTAGTAAGCTGCCTTCGCAATCGGTGTTCTGTGGTATATCTATGCATTTCACCGCTACACACCACATTCCGCCTACCTCAAATGTACTCAAGACTAACAGTATCAACGGCAATTCTACAGTTAAGCTGCAGGATTTCACCACTGACTTACCAGTCCGCCTACGCACCCTTTAAACCCAATTGACACA
+
CCCCCGGGGGGGGGGGGGGGGGGGGGGGGGGGGGGGGGGGGGGGGGGGGGGGDGGGGGGFGGGGGGGGGGGGGGGGFGGEGGFGGGGGGGGGGGGGG?EGCDGGGGGGGGGGAEG>GGGGGGGGGGGGGEGDDGGGGFD8DEGFGFGFFFFGFDFFFGCBDFCGEFCEBGDBFFFCBFG5CDGF@EGFFFCD5,@DFFGFFDFFEEBFEF5:@CFG5@EFACFBFD9C>CE;EEF=E>DFEFEEEEB
@M00200:205:000000000-AKKM3:1:1101:14959:2493 2:N:0:1
TACTGGGGTATCTAATCCCTTTTGCTCCCCACGCTTTCGTGCCTGAGCGTCAGCAATTGTCCAGGTAGCCGCCTTCGCCTCTGGTATTCCTCATGATATCTACGCATTTCACTGCTACACCATGAATTCTGCTACCCTCTCCAATGCTCTAGCCATGTAGTTTTGGGTGCAATTCCGGGGTTAAGCCCCGGGCTTTCACGCCCAACACACACGGCCGCCTGCGCACCCTTTATGCCCAATTGACACAAGA
+
CCCCCGGGGGGGGGGGGGGGGGGGGGGGGGGGGGGGGGGGGGGGGGGGGGGGGGGGGGGGGGGGGGGGGGGGGGGGGGGGGGGGGGGGGGGGGGGGGGGGGGGGGGGGGGGGGGGFGGGGGGGGGGGGGGGGGGGEDFGFFGGFFFGEGFGGGGGFFGGFFGDGDFGGFGB=FB?BDDGEGGGGFGGFFG6BDCFFFE7@DFADDABA=DFFFFGEB5A2376>@E3C9544)547B;F@9)446),80:
@M00200:205:000000000-AKKM3:1:1101:24336:2499 2:N:0:1
TACGGGGGTATCTAATCCTGTTTGCTCCCCACGCTTTCGCACCTCAGCGTCAGTATTGGTCCAGGGTGTCGCCTTCGCCACTGATGTTCCTCCAGATATCTACGCATTTCACCGCTACACCTGGAATTCCACACCCCTCTACCATACTCTAGCTCAGCAGTTCCAACCGCAATTCCCAGGTTGAGCCCGGGGCTTTCACGGCTGGCTGACTGAACCGCCTACGTGCGCTTTAAACCCAATTGACACAACAC
+
CCCCCGGGGGGGGGGGGGGGGGGGGGGGGGGGGGGCGGGGDEGGGGGGGGGGG@FGFGGFGGGGGGGCFFGGGGGGGGGGGGGGGCFFGGGGGGGGGGGGGGGGGGEGGGFFGGGFGGGGG8@EAE9EGDGFCE+@>FGFFGGFGFFFG+=DCCFF5DGFEF7CCCCGFGFFBCFFF8D5@@;7>6FFFGGF4*;C8?F99=((6?D;@17@E<FGBDFFF@6.3@:G)71AB2),A:((6><4<:?,(.(
@M00200:205:000000000-AKKM3:1:1101:20543:2512 2:N:0:1
TACTGGGGTATCTAATCCTGTTCGATACCCGCGCTTTCGTGCCTCAGCGTCAGTTGCCGGTAAGTACAATGCCTACGCTATCGGTGTTCCTGATGGTATCTATGCATTTCACCGCTACACCACCAATTCCATGTACCCCACCGGCACTCAAGCCCGCCAGTATCAACGGCAGTTCCATGGTTGAGCCACAGACTTTCACCGCCGACTTAACGGGCCGCCTACGCACCCTTCAAACCCAATTGACCCAAGA
+
CCCCCGGGGGGGGGGGGGGGGGGGGGGGGGGGGGGGGGGGGGGGGGGGGGGGGGGGGGGGGGGGAFGGGFFGGGGFGGEECGGGGGGGFFGGGGGGGGGGGFF=CEEGGFGGFGGFD@DFFGGGGGGGGGGGGGGGFDD:?CEFDDDFGFGGGFGDFGGF?FDF<EGE5CEBFFFFFFCFFGGGAD6?AGC4?<CDFAC@DFFB2>9?EEF;B0CE9D>;((-7<EFG3D(5<<?(A(-(68))).2132
@M00200:205:000000000-AKKM3:1:1101:19909:2529 2:N:0:1
TACCAGGGTATCTAATCCCTTTTGCTCCCCTGGCCTTCGAGCCTCAGCGTCAGATGTTGTCCAGTAGCTCGCCTTCGCCACGAGTGTTCCTCTCGATATCCACGCATTTCACTGCTACACCGAGAATTCCAGCTACCTCTCCAACCCTCAAGCATGGCAGTATCGGATGCAGTTCCGGGGTTGAGCCCCGGGATTTCACATCTGACTTACCACGCCGCCTACGCTCCCTTTACACCCAGTTGACACA
+
CCCCCGGGGGGGGGGGGGGGGGGGGGGGGGGGGGGGGGGGGCGGGGGGGGGGGGGGGGGGGGGGGGGGGGGGGGGGGGGGGGGGGGGGFGGGGGGGFGGFFGGGGGGGGGGGGGGFFFGGGGGGGGGAEGGGGGFFGFGFFFFFGFGFGFGGGGGFFGGFGGEGDFGGFDFFFEFFFFDFGGGFFFFFFGEE4CCD>67>6:AEEE:CCF;CEDGE9D)2;;?B;8):4?;<CEE@EF<@?BFFF24
@M00200:205:000000000-AKKM3:1:1101:12827:2529 2:N:0:1
TACGCGGGTATCTAATCCTGTTCGCTCCCCATGCTTTCGCTCCTCAGCGTCAGTTACGGCCCAGAGATCTGCCTTCGCCATCGGTGTTCCTCCTGATATCTGCGCATTCCACCGCTACACCAGGAATTCCAATCTCCCCTACCGCACTCTAGTCTGCCCGTACCCACTGCAGGCCCGAGGTTGAGCCTCGGGTTTTCACAGCAGACGCGACAAACCGCCTACGAGCTCTTTATACCCAATTGACACAAGA
+
CCCCCGGGGGGGGGGGGGGGGGGGGGGGGGGGGGGGFGGGGGGGGGGGGGGGGGGGGGGGFGGGGGGGGGGGGGGGGGGGGGGGGGGGGGGGGGGGGGGGGGGGFGGGGGGGGGGFGGGGGGGGGGGGGGGGGGGGDF>DFGGFGFGFGFGGGGGFFGGFGGFGFFGGFFFEFFBEEDGBC8?CFGFFFGCD6554@CGC4=8@DFFBFFFF13B;3)76:1<7(8.9*:<24459<3(1<<ABD7?(3:
@M00200:205:000000000-AKKM3:1:1101:20610:2529 2:N:0:1
TACCGGGGTATCTAATCCTGTTTGATCCCCACGCTTTCGCACCTCAGCGTCAGTATTGGGCCAGAGTGTCGCCTTCGCCACTGATGTTCCTTCCGATCTCTACGCATTTCACCGCTACACCGGAAATTCCACACTCCTCTCCCATACTCTAGCTACCCAGTTCTAAATGCAATTCCAAGGTTAAGCCCTGGGCTTTCACATCTAGCTTAAATAACCGCCTACGCCCGCTTTAAACCCAATTGACACAAGA
+
CCCCCGGGGDFGGGGGGGGGFGGGGGGGGGGGGGGDGGGGGGGGGGGGEFGDEGGGDGCBFFFGFGGGGGFGGCGCFFF7CFCGGGAGGGFGGGGDFGECA@FGGDGGFCGGGCDDDGGCEGGGG7=EGGGADEFGGFF798DFGFGEFF8+;=EF?@DD@+;=FFDGFAD8FBAFFF?FDFD:+@75:*75FFC5<A7>EEECEC6EEEEEEFGF2*:(5:@8(4:5):8CCCE@*3(,..7676:023
@M00200:205:000000000-AKKM3:1:1101:22295:2534 2:N:0:1
TACAGGGGTATCTAATCCTGTTTGCTCCCCACGCTTTCGTCCATGAGCGTCAATACTGACCTAGTGAGCTGCCTTCGCTATCGGTGTTCTGTGACATATCTATGCATTTCACCGCTACATGTCACATTCCGCCCACTTCGACCAGATTCAAGTCTTACAGTATCAATGGCAGTTCTACAGTTGAGCTGTAGGCTTTCACCACTGACTTATAAGACCGCCTGCGGACCCTTTACACCCCATTGACACAAGA
+
CCCCCGGGGGGGGGGGGGGGGGGGGGGGGGGGGGGGGGGGGGGGGGGDGGGGGGGGGGFGGGFGFGGGGGGGGDGFGGGGGGGGGEGGDGCGGGGGFGGGGGGGGGFGGGFGFGGFCFFFGDFGG;9CFADE6CDDGFG=DCE?DFGCDFFGGGG?D>?5DDEFFFGE?F68:D@FDF?FF@DFDFGFFF=568@FDEC@@CBE<5C@ECCCE<>,879=C5AB98958438**07B((0*0>=<4(,((
@M00200:205:000000000-AKKM3:1:1101:22596:2534 2:N:0:1
TACGGGGGTATCTAATCCTGTTTGCTCCCCACGCTTTCGCACCTCAGCGTCAGTAATGGACCAGTGAGCCGCCTTCGCCACTGGTGTTCCTCCGAATATCTACGAATTTCACCTCTACACTGGGAATTCCGCTACCCTCTTCCGAACTCAAGATGTCCCGTTTCAAAGGCAGTTCCCAGGTTGAGCCCGGGGCTTTCACCTCTGACGCGAACATCCGCCTACGCGCACTTTACACCCAGTTGACACAAGA
+
CCCCCGGGGGGGGGGGGGGGGGGGGGGGGGGGGGGGGGGGEGGGGGGGGGGGGGGGGGGGGGGGGGGGGGGGGGGGGGGGGGGGGDGGGGFFGGGGGGFGFGGGGGDCFGGGGGGFGGGGCFFGGGG8DFFGGDGGGFGBFGGECAGDGFGGGGGFFGF9:9CF=CDC5?9@FFFFACF>DC506@,:?DGFFGGFA?FF@BEFE<;<9@>99EC=3DD0:<153CBDC<<A<231::B?AA2).8<3:1
@M00200:205:000000000-AKKM3:1:1101:13619:2538 2:N:0:1
TACTCGGGTATCTAATCCTGTTTGCTCCCCACGCTTTCGCACCTCAGCGTCAGTACCGGACCAGTGAGCCGCCTTCGCCACTGGTGTTCTTCCTAATATCTACGAATTCCACCTCTACACTAGGAGTTCCACTCACCTCTTCCGGACTCTAGCTTGCCAGTATCAAAGGCAGTTCCGGAGTTGAGCTCCGGGATTTCACCTCTGACTTAACAAACCGCCTACGTTCGCTTTACACCCAATTGACACAAGA
+
CCCCCGGGGGGGGGGGGGGGGGGGGGGGGGGCEGGGGGGGGGGGGGGGGGGGGGGGGGGGGGGGGGGGGGGGGGGGGGGGGGGGGGFGGGGGGGGGGGGGGGGGGGGGGGGGGGGFGGGGGGGF8EDFFDFGGGGGGFGDFGGFGFG=FFGGGGGFFGFF?DFGF?FGFGFFFFFFF5DBBGGGFGGFAG>>5EGGFECEBBEFCAB<CFFFFFGC>DB2((@8(3))9>@FFE33C;,=4);<CE@=;3
@M00200:205:000000000-AKKM3:1:1101:15941:2575 2:N:0:1
TACTGGGGTATCTAATCCTGTTCGCTCCCCATGCTTTCGCTCCTCAGCGTCAGTTAATGCCCAGAGACCTGCCTTCGCCATCGGTGTTCCTCCTGATATCTGCGCATTTCACCGCTACACCAGGAATTCCATGCTCCCCTACCTGCCTCTAGCCTGCCCGTATCCACCGCAGACCCACAGTTAAGCCGTGGGCTTTCACGACCGACGCGACATACCGCCTACGAGCTCTTTAAACCCAATTGACACAAGA
+
CCCCCGGGGGGGGGGGGGGGGGGGGGGGGGGGGGGGGGGGGCGGGGGGGGGGGGGGGGGGFGGGGGGGGGGGGGGGGGGGGGGGGGGGGGGGGGGGGGGGGGGGGGGGGGGGGGGFGGGGGGGGGGGGGGGGD89EFFEBFGGFGFGDF?99FGG?DFFEGGFGFFGGFGFABDFFFFGFGGGGFFFFFGGFFGDFFFG=DF)5=B9@>BFF?EGFFG>DFD;B?=7C>>244<A1E:(1AFFDBF1(((
@M00200:205:000000000-AKKM3:1:1101:19983:2586 2:N:0:1
TACGCGGGTATCTAATCCTGTTTGATCCCCACACTTTCGTGCCTCAGCGTCAGTTACAGTTTTGTCAGCTGCCTTCGCAATCGGTGTTCTATGACATATCTATGCATTTCACCGCTACATGTCATATTCAGCCAACATCATCTGTACTCAAGATCTGCAGTATCAATGGCAGTTTCCGAGTTAAGCCCGGAGATTTCACCACTGACTTGCAAGTCCGCCTACGCACCCTTTACACCCACTTGACACAAGA
+
CCCCCEEGGGGGGGGGGGGGGGGGGGGGGGGECEG<EFGGGGGGGEGGGGGGGGGGGGGFGGGGGGGGGGGGGGGGGGGGGGGGGGGGGGGGFGGFGGGGGGGGFFGGGGGGGGE>GCFGG;EFGGGGG8C8D?DFGFFEFGGFGCGFGFGGGGGF?D8?EDBFEFGGFFFFFBFF9?CDGGC+=AGFBCEAFGEFFFGF@DB@@C*308@CEFG7)*:2<>=B548CFF)@:CE5E=33347;<3;223
@M00200:205:000000000-AKKM3:1:1101:8942:2590 2:N:0:1
TACAGGGGTATCTAATCCTGTTTGATCCCCACGCTTTCGTGCCTCAGCGTCAATAACTGCTTAGTGAGCTGCCTTCGCAATCGGTGTTCTGTATCATATCTAAGCATTTCACCGCTACATGATACATTCCGCTCACCTCCACAGTATTCAAGACTGCCAGTTTCAAAGGCTATTCGATAGTTAAGCTACCGGCTTTCACCTCTTACTTCATAGTCCGACTACGCACCCTTTATACCCAGTTGACACA
+
CCCCCFECFGGGGGGGGFFFGGGGGGG@F<CFGGEGGGGGGEFGGGGGGFEEGFEFGGGFGDEGGGGFFFFFEFGGGGGGGAFCFGGGGGDDFEGGGG8FGGCEGGFGGEGGGECACECACEFCFFF8FFDG66=FFF8);DDD,+63?FGC9FGF?>=0=BF@DB+=?D6)+;?6+5=AFFDC@AAFD+=@*@ECFEGEBCE**;E7*;722;;,5*35>8A>)4/;D9)*:**067-(/97@=@:
@M00200:205:000000000-AKKM3:1:1101:17849:2591 2:N:0:1
TACTAGGGTATCTAATCCTGTTTGATCCCCACACTTTCGTGCCTCAGCGTCAGTTGAAGTCTAGTAAGCTGTCTACACTATCGGTGTTCTTGACGATATCTAAGCATTTCACCGCTACACCGTCAATTCCGCCTACCTCGACTCCACTCAAGCCCATCAGTATCAATCCCACCCTCCCGGTTAAGCCGGGATATTTCAGAACTGACTTAATAGGCAGCCTACGCACCCTTTAAACCCAATTGACACAAGA
+
CCCCCGGGGGGGGGGGGGGGGGGGGGFGGGGGGGGGGGGGGGGGGGGGFGDGGGGGG9FFGGGGGGFFGGFGGGECFFGGGGGGGGGGGFGGGGGGGGGGGGGGGGGGGGCFFGGFG:FCGEEGEGFFGFFEGGGGDFGAEGGFGFGFGBFD9DFFFGGFGGEGEFDGFEFDB@F5BEGFGCCFFGGFFDEAFGGFFFGFCCC6@EE5*:AEA58,/;>)::9AAE5C**.@E4;:CD(587)7>;3(/6
@M00200:205:000000000-AKKM3:1:1101:24075:2594 2:N:0:1
TACAAGGGTATCTAATCCTGTTTGCTCCCCACGCTTTCGCGTCTCAGCGTCAGGTGTGGCCCAGAGACCCGCCTTCGCCACCGGTGTTCCTCCTGATATCTGCGCATTTCACCGCTACACCAGGAATTCCAGTCTCCCCTGCAGTACTCAAGTCTGCCCGTATCGCCTGCAAGCCAGCAGTTGAGCTGCTGGTTTTCACAAACGACGCGACAAACCGCCTACGAACTCTTTCTAACCAATTGACAAAAGA
+
CCCCCGGGFFEGGFGGGGGGGGGGGGGGGGGGGGGGGGGGGFGGGGGGGGGGGGGFGGGEGGGGGGGGFGGGGDGEGGGGGCFGCCBEGGGGGGGGGGAFFDGEEGF@=FEGFEDBGCFDFGCEGGGGGGGGGGFFEFGDFFGFFFGEGF,8>9FFBFGEDGFGF>DGFGFCFFF6:55AF;F<AF99F>FF>CFDFEGA6:BFFF@@@@FFB1EC9D>0@;D>1C)?*:)).:)6C,,,644).-(3(4
@M00200:205:000000000-AKKM3:1:1101:22886:2604 2:N:0:1
TACTAGGGTATCTAATCCCGTTCGCTCCCCTAGCTTTCGCGCCTCAGCGTCAGTGTCAGCCCAGCAACCCGCCTTCGCCGCAGGTGTTCCTCTCGATATCTACGCATTTCACCGCTACACCGAGAATTCCAGTTGCCCCTTCTGCACTCTAGCCCTGCAGTATCGGCTGACCTTTCCGGGTTAAGCCCGGAGATTTCACAGTCGACTTGCAGAGGCCGCCTACGCGCCCTTTACACCCAATTGACACAAA
+
CCCCCGGGGGGGGGGGGGGGGGGGGGGGGGGGGGGGGGGGGGGGGGGGGGGGGGGGGGGGGGGGGGGGGGGGGGGGGGGGGGGGFGGGGGGGGGFFFGGGGGGGGGGGFFGGGGGADGGEFDGEGGGGFGGGGFGGFFDDFDGFGFGFG?D9=DFFFFGFGGFG9BGGFGFFFEFFFFG5@E?++D7FD>@>;CFGFEC?=EB@D25(=EEE)3;?(::61/()./:3DC709)6<A6:?(67<A)).2(
@M00200:205:000000000-AKKM3:1:1101:21828:2605 2:N:0:1
TACCAGGGTATCTAATCCTGTTTGCTCCCCACGCTTTCGCGCCTCAGCGTCAGTTGTGGTCCAGTTGGCCGCCTTCGCCACCGGTGTTCTTCCCAATATCTACGAATTTCACCTCTACACTGGGAATTCCACCAACCTCTCCCACACTCCAGTCCCGCCGTATCGGATGCAGTTCCCAGGTTGAGCCCAGGCCTTTCACATCCGACGATCAGCACCGCCTACGCGCCCTTTATACCCAATTGACACA
+
CCCCCGGGGGGGGGGGGGGGGGGFFGGGGGGEGGGGGGGEGGGGGGGGGGGGGGGGGGGGGGGGGFFGGGGGGGGGEGGGGFGDGEGGGAFGFGFFGGGFGGGCFFGGGGGGA9E?FEFGGGGGGGGGGGGGGE+@=?FDFEGFG>D5DFFDEFGFFGGFGGDGF>DCBGF5AAFFFFGFGFGCFGGFFFF?BFCFFFGF47>>252@5--3)0<C6CD@0@?>,:=D/9)44)56C?03)24:A>B
@M00200:205:000000000-AKKM3:1:1101:13343:2606 2:N:0:1
TACAAGGGTATCTAATCCCGTTTGCTCCCCTGGCTTTCGCGCCTCAGCGTCAATCTCGGTCCAGGATGCCGCCTTCGCCACCGGTGTTCCTCCAGATATCTACGCATTTCACCGCTACACCTGGAATTCCGCCTTCCTCTCCGGGACTCCAGTTCGTGAGTTTCAAATGCACTTCCTGGGTTAAGCCCAGGGCTTTCACATCTGACTTTACGAACCGCCTACATGCGCTTTAAACCCAATTGACACAAGA
+
CCCCCGGGGGGGGGGGGGGGGGGGGGGGGGFFGGGGGGGGGGGEGGGGGGGGGGGGGGGGGGGGGGGGGGGGGGGGGGGEGFGGGGGGGGGGGGGGGGGFGFGGGGGGGGGGGGGFGGGGFCEEF>DGGGGGGGGGGFGFFGG>EFGFGFFFDDFBBGFFFGFFCFGGFGFFFEFFFF?>FGGCFGG>FC5ADC7DFFGCEFCEEE6E48C>D=EC@DDD@D3;)+>D983E?375C<7@)7CE<:4:(3
@M00200:205:000000000-AKKM3:1:1101:18992:2607 2:N:0:1
TACAAGGGTATCTAATCCTGTTTGCTCCCCACGCTGTCGCGCCTCAGCGTCAGCCACTGCCCAGCAGGCCGCCTTCGCCACCGGTGTTCTTCCGGATCTCTACGCATTCCACCGCTACACCCGGAATTCCACCTGCCTCTACAGTGCTCGAGCCACTCAGTTCGCACGGCCGATCCGGGGTTGAGCCCCGGACTTTCACCACACGCTTAAGTAGCCGCCTACGCGCCCTTTAAACCCAGTTGACACAAGA
+
CCCCCGGGGGGGGGGGGGGGGGGGGGGGGGGGGGGGGGGGGGGGGGGGGGGGGGGGGGGGGGGGGGGGGGGGGGGGGGGGGGGGGGGGGGGGGGGGEGGGGGGGGGGGGGGGGGGFGGGGGGGGGGGGGGGGGGGGGFGFFGGFCFGCGFGGEGGFFGGFAFEGFFGGFGFFFFFFFFGFGCDGFGGF>GD:BGEFFCFE@D;17923?<AF<4CF>DFF::B)(:5>97346)5<G:6(-<))62?612
@M00200:205:000000000-AKKM3:1:1101:20383:2608 2:N:0:1
TACGGGGGTATCTAATCCTGTTCGCTCCCCACGCTTTCGCTCCTCAGCGTCAGGTAAGGCCCAGCAAGCCGCCTTCGCCACCGGTGTTCCTCCTGATATCTGCGCATTTCACCGCTACACCAGGAATTCCACTTGCCCCTACCTACCTCTAGCCGGCCCGTATCCACCGCAGACCCGCAGTTAAGCTGCGGGCTTTCACGGCAGACGCGACCAGCCACCTACGAGCTCTTTACACCCAATTGACAAAAGA
+
CCCCCGGGGGGGGGGGGGGGGGGGGGGGGGGGGGGGGGGGGGGGGGGGGGGGGGGFGGFEGGGGGGGGGGGGGGGGGGGGEGGGGGGGGGGGGGGGGGGGGGGGGGGGGGGGGGGEGGGGGGGGFGGGGGGGG=CGDDGFFGGFFFGEGFF?FGGFFG>?EC4FEFGGFGF=DFFFBDDAFG+:1;+))>5535FC4)43319>?F;9(37;64ECBGFFFF17<=.9::499473>?0(6,<44),,43
@M00200:205:000000000-AKKM3:1:1101:15833:2609 2:N:0:1
TACAAGGGTATCTAATCCTGTTCGCTCCCCACGCTTTCGCGCCTCAGCGTCAGACAAGGCCCAGCAGGCCGCCTTCGCCTCTGGTGTTCTTCCGGATCTCTACGCATTCCACCGCTACACCCGGAATTCCGCCTGCCTCTACCTGTCTCCAGCCCTCCAGTATCTCCGGCGAGCACGGGGTTGAGCCCCGGCGTTTGACCGACAGACTTCAAGGGCCCCCTGCGCCCCCTTCAAACCCAGTTGAACCACG
+
CCCCCGGGGGGGGGGGGGGGGG<FGGGGGGFCFGGGGGG>FEGG7FFGGGGGGGC<@EE,E:FF8FFGGGGGGGGGGGGGGGGGGFGGGGGGGDEGG7DGGGGGGGGE,EFGFDEFGGGG,8CECGFGGGGG+@8DCFEE5FG+,+A>F+@FGGGFFEGFG77+71=+<EEAB9@AE8D4<8)8?EF3ADGF>EGG:)4)(-(498:,5).6:3*::)0192<)(*8))971<<<7FF?23:24))-(,8
@M00200:205:000000000-AKKM3:1:1101:18901:2622 2:N:0:1
TACTAGGGTATCTAATCCTGTTTGCTCCCCACGCTTTCGTGCCTCAGTGTCAGTACTGGTCCAGGTGGCCGCCTTCGCCACGGATGTTCCTCCTGATCTCTACGCATTTCACTGCTACACCAGGAATTCCGCCACCCTCTACCGTACTCTAGCCCGCCAGTATCCAATGCACTTCCCAGGTTGAGCCCGGGGCTTTCGCATCAGACTTAACGAACCACCTACGCACGCTTTAAACCCAATTGACAAAAGA
+
CCCCCGGGGGGGGGGGGGGGFEGGGGGGGGGGGGGCGGGCFGGGGGGGGGGGGGGGCGG@FFGGGGGGGGGGGG@FFGEGGEE7FEGGGCFFGFFGGGGGGGGGGGG74FDF<DFFGGGGGGGG?@8DGGDGGCCEE5DDFGFFG*88D7DGGGD>>CG?D9*?DDF8D8+*+5;;DFFFD?C+*DFA9>E>B5@7+)1:44;BE3)A*>5-/(1==7?(0518(85)*23C<CA;G@<(6794;),420
@M00200:205:000000000-AKKM3:1:1101:10747:2626 2:N:0:1
TACGAGGGTATCTAATCCTGTTTGATCCCCACACTTTCGTGCCTCAGCGTCAGTTACAGCCTAGTAAGCTGCCTTCGCTATAGGTGTTCTTGACGATATCTAAGCATTTCACCGCTACACCGTCAATTCCGCCTACCTCATCTGTACTCTAGCCCATCAGTATCAATGCCACCCTCCCGGTTAAGCCGGGATATTTCAGCACTGACTTAATAGGCCGCCTACGCACCCTTTAAGCCCAATTGACACA
+
CCCCCGGGGGGGGGGGGGGGGGGGGGGGGGGGGGGGGGGGGGGGGGGGGGGGGGGGGGGGGGGGGGGGGGGGGGGGGGGGDFGGGGGGGGGGGGGFGEGGGGGGGGFGFGGGGGGFGGGFGGGGGGFGGFGGGGDGGFGB9FCDGFGEGFF8EGGFFGGFGGFGD9E:68+1@AFFAFGFGGDGFF8BB>65*@EFFECEEFEBFE;7C@CA7CGG29ADA:(?@EFGCFF4CEEEGFFF98EFFE;
@M00200:205:000000000-AKKM3:1:1101:12044:2629 2:N:0:1
TACAGGGGTATCTAATCCTGTTTGCTCCCCACGCTTTCGTGCCTCAGTGTCAATGATCGTGTAGTAAGCTGCCTTCGCAATGGGTGTTCTATGTCATATCTAAGCATTTCACCGCTACATGACATATTCCGCTTACCTCCACGATATTCACGACAGATAGTATCAACGGCAGTTCCCGAGTTAAGCTCGGGGATTTCACCACTGACTTACCTGCCCCCCTACGAACCCTTTAAACCCAATTGACACAAGAC
+
CCCCCGGGGGGGGGGFGGGGGGGGGGGGGGGGGGGGGGGGGGGGGGGGFGGGFGGGGGGGGGGGGGGGGGGGGGGGGGGGGFEGGGGGGGGGGGGFGGGGGGGGGGFGGGGGGGGFGGGFGGGGGGGGGGGGGEDG89@DFGEECBGFGF8DEGGDFFFFGG7DDBDCBGA=FF?FFFGFFGG7;FFFADG>**,9B0@>C)@@E@ECEFFFEFG8//8@F=-)/=ADCF8CFFE882=1>@34>;;8@1(
@M00200:205:000000000-AKKM3:1:1101:20717:2663 2:N:0:1
TACGCGGGTATCTAATCCTGTTCGCTACCCACGCTTTCGTGCCTCAGCGTCAATATATGCTTAGTAAGCTGCCTTCGCAATCGGTGTTCTATAACATATCTATGCATTTCACCGCTACATGTTATATTCCGCCTACCTCAACATAATTCAAGACAAATAGTATCCAAGGCAGTTTCCGAGTTGAGCTCGGAGATTTCACCCCAGACTTAAATGTCCGCCTACACACCCTTTAAACCCAGTTGACACAAGA
+
CCCCCGGGGGGGGGGGGGGGGGGGGGGGGGGGGGGGGGGGGGGGGGGGGGGGGGGGGGGGGGGGGGGGGGGGGGGGGGGGGGGGGGGGGGGGGGGGGGGGGGGGGGGGGGGGGGGDGGGGGGGGGGFGFFGGGDDGGFDEFGGFGFGFGFGGGGG?FGGFGGFFEFGGFGFFFFFFCBG5DCC7AFCFFDGBBFCC6;7@@B>2==:E=E=EEEED):B>DFF6>=EDFFE9?<3;E7D8?EF@F@@1(=
@M00200:205:000000000-AKKM3:1:1101:17014:2679 2:N:0:1
TACTAGGGTATCTAATCCCGTTCGCTCCCCTGGCCTTCGTGCCTCAGCGTCAGATACTGTCCAGAGATCCGCCTTCGCCACTAGTGTTCCTCACGATATCCACGCATTTCACTGCTCCACCGTGAATTCCGATCTCCCCTCCAGTTCTCAAGCGCGGGAGTATCAAAGGCAGTTCCGGAGTTGAGCTCCGGGATTTCACCCCTGACTTTCCGCGCCGCCTACGCACCCTTTACGCCCACTTGACACAAGA
+
CCCCCGGGGGGGGGGGGGGGGGGDGGGGGGGGGDGGGGGGGGGG8FFGGGGGGGGGGFGGGCGGGGGGGGE@CFCGDGGCCFGFFFFGGEGGDFFGFGGGGFF7FEGEGGDFF;,+=FD,DEGGFGGGGG8CDGFA=DGFAEG6@;=99CD8=DDFFDGD@+;D7C=D?FC@9AAAB>69C?<<9EC9;DE/*=7C:<@BDB((5(*1>**>D=CEBGF;33(=;5AD/08<DF:(:4(.-)579?03:7
@M00200:205:000000000-AKKM3:1:1101:20199:2699 2:N:0:1
TACTAGGGTATCTAATCCTGTTCGCTCCCCACGCTTTCGTCCATCAGCGTCAATGTATTGTTAGTAACCTGCCTTCGCAATGGGTATTCCATGTAATATCTAAGCATTTCACCGCTACACTACATATTCTAGTTACTTCACAATAATTCAAGTCCTGCAGTATCAATGGCAGTGCGACAGTTGAGCTGCCGGATTTCACCACTGACTTACAAAACCGCCTACGGACCCTTTAAACCCAATTGACACAAGC
+
CCCCCGGGGGGGGGGGGGGGGGGGGGGGGGGGGGGGGGGGGGGGGGGGGGGGGGGGGGGGGGGGGGGGGGGGGGGGGGGGGGGGGGGGGGGGGGGGGGGFFGGGGFGGFGFG9EGFGGGGGGGGGGGGGGGGGGGGGBGFDD@DGFGFGFGGGGGFFGGFGGFGFFFGFG?9DDBB>ADFG8FCBFFFFF>?DEEDDDADEFB@EEFFEEF*:@F85D>=AFFB2C49?9067C@BC@=5@E44CFB>((
@M00200:205:000000000-AKKM3:1:1101:21912:2705 2:N:0:1
TACCAGGGTATCTAATCCTGTTCGCTACCCACGCTTTCGCTCCTCAGCGTCAGGTAAGGCCCAGAGAGCCGCCTTCGCCACCGGTGTTCTTCCTGATATCTGCGCATTCCACCGCTACACTAGGAATTCCAGTCTCCCCTACAGCACTCTAGTCTGCCCGTACCCGATGCAAGCCCACAGTTGAGCCATGGGATTTCAAACCAGACGCGACAGACCGCCTACACGCACTTTATACCCAATTGACACAAGA
+
-68CCGGGGFDEFGC,C6,<CFFC@F@@F8EF@:@:F,BFEDCFGC<8@8@@CAEA@AFCGEF<ECGGCFG+FF,ECE@FCFG@FGFFEA=E?FFGE@,,9E9:8+4CD,EEGGEAGFGC,=>8F;D8A43=DFFF,;CDFFGFE6F)=DFF@DD+B==0@=86*<=E5E9CF)93:@D5@77<CFGF5*45A?,24*2*7):)75@(59@@2@C:,):4(/..63):)*)54>:<C8F3)5<994488:
@M00200:205:000000000-AKKM3:1:1101:20858:2711 2:N:0:1
TACCGGGGTATCTAATCCTGTTTGCTCCCCACGCTGTCGCGCCTCAGTGTCAGCAACTGCCCAGCAGGCCGCCTTCGCCACTGGTGTTCTTTCGGATATCTACGCATTCCACCGCTACACCCGAAATTCCACCTGCCTCTACAGCGCTCAAGCTCAGCAGTTCGCACGGCCGAACCGGGGTTGAGCCCCGGACTTTACCCACACGCTTACCAACCCACCTACGCGCCCTTTAACCCCAATTGACACAAGA
+
CCCC<FGGGGGGGGGGGGDFGG9FGGGGGG8+FGGCFGGGE6@CGGGCFGGGGA@FGCFAFGGGFG<@:FFDGGGGGGCFGGGGGFFGGDA<@?:CCEDFGEFGGGEFCEGGGGC9CBFG8CCEGGGGGGFC?E6DGFGE8FCF,9>@>*@DG6CFFDFFEC@75A7:5C*/9):*:?D>F55*)0*8;C5:AEGD+.+6):24((21457<)(28(55:786>0C359<))))),1308)4:9<0?6((
@M00200:205:000000000-AKKM3:1:1101:13680:2721 2:N:0:1
TACACGGGTATCTAATCCTGTTTGCTCCCCACGCTTTCGCACCTCAGCGTCAGTTCCGGACCAGTAAGCCGCCTTCGCCACTGGTGTTCTTCCTAATATCTACGAATTCCACCTCTACACTAGGAGTTCCACTTACCTCTTCCGGACTCGAGACTGGCAGTATTAAAGGCAGTTCCGAAGTTGAGCTTCGGGATTTCACCCCTAACTGACCAATCCGCCTACGTGCGCTTTAAACCCAATTGACACAAGA
+
CCCCCGGGGGGGGGGGGGGGGGGGGGGGGGGGGGGGGGGGGGGGGGGGGGGGGGCFEGGGGGGGGGGFGGGGGGGGFGGGGFGGGGGGGGGGGGGGGGFGGGGGGFGGGFFGGGGFGGGGDDFEFGGGGFCGGGGGGF8D?EGFGFC>FDGDDGGFFGGDEFEGE77@5@DFFBAFFFD?FCGFFFGFFGGEFDE5BAFFFF)<>:=ABF6=23BE>C852>F25/5C8C0EC)7=7(/=9<;<CE8(8;
@M00200:205:000000000-AKKM3:1:1101:23488:2721 2:N:0:1
TACACGGGTATCTAATCCCGTTTGCTCCCCTGGCTTTCGCGCCTCAGCGTCAATACCGGTCCAGGATGCCGCCTTCGCCACCGGTGTTCCTCCAGATATCTACGCATTTCACCGCTACACCTGGAATTCCACATCCCTCTCCCGGATTCGAGCCTGCCAGTCTCGGACGCAGTTCCCGGGTTGAGCCCGGGGATTTCACATCCGACTTGCAGGGCCGCCTCCACGCACTTTAAACCCAGTTGACACAAGA
+
CCCCCGGGGGGGGGGGGGGGGGGGGGGGGGGGGGGGGGGGGGGGGGGGGGGGGGGGGGGGGGGGGGGGGGGGGGGGGGGGGGGGGGGGGGGGGGGGGGGGGGGGGGEEGGGGGGGFGGGGGGGGGGFCCFGGGGGFGFCDFGGFGEDAG>GCGDGDCGGFCGFGFADGFGBB5CFFFFDFFC>GFGGFEGEFAEGGFFGFFF;;;6>FFFFF@1>:17>((...,/)>)0)69))(2(43A:6><?:(,(
@M00200:205:000000000-AKKM3:1:1101:22415:2726 2:N:0:1
TACAGGGGTATCTAATCCCGTTTGCTCCCCTAGCTTTCGCGCCTCAGCGTCACGTGCACCCCAGAAGATCGCTTTCGCCACCGGCGTTCCTCCCGATATCTACGCATTTCACCGCTCCACCGGGAGTTCCATCTTCCCCTGATGCCGTCCAGCGCGGTCGTTGCCCAGGCAATTCCTCGGTTGAGCCGAGGGCTTTCACCCGGACCGTGCCGCACCGCCTACGCGCCCTTTAAAACCAATTGACACAAGA
+
CCCCCGGGFGGGGFGFGGGGGGGGGGGGGGGGGGGGGGGGGCGGGGGGGGGGGGGGGGGGGGGGGGGGGGGGGGFGGGGGGGGGGGGGGGGGFFGGGGGGGGGGGGDEGGGGGGGFGDFGGGGGGGEGGGGGGGGGFFGDFGCDGFG@GFGGGGGFFEGEECBDEFGGFGFDFFFFFFGFGDGGFGGFFGDFFGCCFCC;6:4>BB>FF?479>GEFGF(8??B9CBG)22<:4),282,)455973:::
@M00200:205:000000000-AKKM3:1:1101:19397:2739 2:N:0:1
TACTCGGGTATCTAATCCTGTTCGCTCCCCACGCTTTCGTGCCTCAGCGTCGATTAAGGTACAGTCACCTGCCTTCGCAATCGGTGTTCTGGATGATATCTATGCATTTCACCGCTACACCATCCGTTCCAGTGACCTCCTCCTCATCCAAGAAAAGTAGTATCTGCGGCAAGACACCCGTTAAGCGTGTGCTTTTCACCGCTGACTTACCTCCCAGCCTACGCACCCTTTAAACCCAGTTGCCACAAGA
+
CCCCCGGGGGGGGGGGGGGGGGGGGGGGGGGGGGGGGGEGGGGGGGGGGGGGFEGGGFGGGGGGGGGGGGGGGGGGGGGGDGGGGGGGGGGGGGGGGGGGFGGGGGGGGGGGFEGFGGFFGGGCFGGDFDGGGFGGCF?DFGFFGFGFGFGGGFGBFAGFEDDGFF?EBGFAFFFFF:=BF60CAEEEFG5AFACDF<<CF9ABAB;EEB@A39:AEGFFB--0(:AGCC337)/38;?.;)))/78((/
@M00200:205:000000000-AKKM3:1:1101:11883:2743 2:N:0:1
TACTGGGGTATCTAATCCTGTTCGCTACCCATGCTTTCGTGCCTCAGCGTCAGTTACCGCTCAGTAAGCCGCCTACGCTATCGGGGTTCCTTATGGTATCTATGCATTTCACCGCTACACCATAAATTCCGCCTACCCCAACGGTACTCAAGGCGCCCAGTATCAATGGCAGTTCCACGGTTGAGCCGTGGGATTTCACCGCTGACTTAAACGCCCGCCTACGCACCCTTTAAACCCAATTGACACAAGA
+
CCCCCGGGGGGGGGGGGGGGGGGGGGGGGGGGGGGGFGEGGGGGGGGGGGGGGGGGGGGGGGGGGGGGGGGGGGGGGGGGDGGGGGGGGGGFGGGGGGEGGAGFFFFGGGGGGGGFGGGGFGGFGGGGGGCEDGGGDFC558EAGFDEGFFGGFC>3@=FDDEFFFGGF6?AFFFFFFGFGDD>CGGADDDFFFFCFCGEA>22(08*>E/>@BGE9CB023?)(3)9:<;C)-57C??FFB4))47:(.
@M00200:205:000000000-AKKM3:1:1101:14844:2744 2:N:0:1
TACGCGGGTATCTAATCCTGTTTGCTCCCCACGCTTTCGTGCCTCAGTGTCAGTACTGGTCCAGGTGGCCGCCTTCGCCACGGATGTTCCTCCTGATCTCTACGCATTTCACTGCTACACCAGGAATTCCGCCACCCTCTACCGTACTCTAGCCCGCCAGTATCCAATGCAATTCCCAGGTTGAGCCCGGGGCTTTCACATCAGACTTAACGAACCACCTACGCACGCATTAAAACCAATTGAACCAAGA
+
CCBCCGGCFEFFGGGGGCFGFGGE@FGGGGECFGGGDGCF@,BEDFGGGGGGGGGGGGGGFGGEGGGGGGGGGGGGGG7:FFEFEDF<<EAGGGGGGF,EFDE:@EE+;BFDGF?+=C9ADDFCFFGGGGGCDDDG+@68FDF5DFDDGFGG;DDA5CDEFG<F@?GFADAE+5=<FA9:><;FFFFFBG7>D5,6A?E<C)8@@B=EE;B@@?B8@:>FE@FB<8>D)*-).-)5;117)4<))(21(8
@M00200:205:000000000-AKKM3:1:1101:10742:2752 2:N:0:1
TACGGGGGTATCTAATCCTGTTCGCTCCCCACGCTTTCGTCCATCAGTGTCAGTGTACTATTAGTGATCTGCCTTCGCAATTGGTATTCTATGTGATATCTATGCATTTCACCGCTACACCACATATTCTAACCACTTCATAGTAACTCAAGACAGCCAGTATCAAGGGCAATTCTACAGTTGAGCTGCAGACTTTCACCCCTGACTTAACCGTCCACCTACGGACCCTTTAAGCCCAGTTGACACAAGA
+
CCCCCGGGGGGGGGGGGGGGGGGGGGGGGGGGGGGGGGGGGGGGGGGGGGGGGGGGGGGGGGGGGGGGGGDGGGGGGGGGGGFGGGGGGGGGGFFFGGGGAGGGGGGGGGGGGGGFGGGGGGGGGAAFGGFFGCDFFFGDFGGFFFGEGFGC9DF55@DFFFFGCF?,3@DDFD72DFG?FFGGFFGFFGCFFFFGFCE@5A>CFFFFFFEFBFC>DGF=EB2*:??D8C3>?BB@FFFEC4C=*):2((
@M00200:205:000000000-AKKM3:1:1101:15876:2822 2:N:0:1
TACTAGGGTATCTAATCCTGTTCGCTCCCCACGCTTTCGTCCATCAGCGTCAATCCATTGTTAGTAACCTGCCTTCGCAATGGGTATTCCATGTAATATCTAAGCATTTCACCGCTACACTACATATTCTAGTTACTTCACAATAATTCAAGTCCTGCAGTATCAATGGCAGTTCGACAGTTGAGCTGCCGGATTTCACCACTGACTTACAAAACCGCCTACGGACCCTTTATACCCACTTGACACA
+
CCCCCGGGGGGGGFEFGGGGGGCEGGGGGGFGGGGGGGGGEGGGGFGGGGGGGGG8@EG@@CCEFFFFFE<FGGGGFGGDG<BCFG?<FGC<=E?EF,=FFCEDGGDFE99BF6EA6FGF9@FFGGFDGAD8+==E;=D99F8DD+?DFF8F>D=9+,6;D9FGEC?ABGF);0=:5@DFD=D8D8FF6+@5*+@=;>F**)1:5C5*3=AE58DE5?35>C=55C9D;9=**;67BE(8*43)6>0
@M00200:205:000000000-AKKM3:1:1101:9827:2856 2:N:0:1
TACGAGGGTATCTAATCCTGTTTGCTCCCCACGCTTTCGTCCATCAGCGTCAATATACTGTTAGTGATCTGCCTTCGCAATTGGTATTCCATGTAATATCTAAGCATTTCACCGCTACACTACATATTCTAACCACTTCACAGTAATTCAAGATTAGCAGTATCAACGGCAATTCGACAGTTAAGCTGCCGGATTTCACCACTGACTTACTAACCCGCCTACGGACCCTTTAAACCCAATTGACACAAGCT
+
CCCCCGGGGGGGGGGGGGGGGGGGGGGGGGGGGGGGGGGGGGGGGGGGGEGGGGGGGGGGGGGGGGGGGGGGGFGGGGGGGGGDGGCFGGGGGGGGGGGGGGGC8EGGGFGGGGGDDG8EFFGGGGGGGGGGFD+=EFFDDGDDF7F*+2@DD8FBFCFD8+*?DFGG58B@FFD5;:C>FFFFFDD6?685@EDGF7@CC>@<CEBECC@CFEG@);@8AB9D=8@DC9)*1@3>;58(*0/06:==2()
@M00200:205:000000000-AKKM3:1:1101:20198:2874 2:N:0:1
TACAGGGGTATCTAATCCTGTTCGCTCCCCACGCTTTCGTCCATCAGTGTCAGTGTACCATTAGTGATCTGCCTTCGCAATCGGTATTCTATGTGATATCTATGCATTTCACCGCTACACCACATATTCTAACCACTTCATAGTAACTCAAGACAACCAGTATCAAGGGCAATTCTACAGTTGAGCTGCAGACTTTCACCCCTGACTTAATCGTCCACCTACGGACCCTTTAAACCCAATTGACACAAGA
+
CCCCCGGGGGGGGGGGGGGGGGGGGGGGGGGGGGGGGGGGGGGGGGGGGGGGGGGGGGGGGGGGGGGGGGGGGGGGGGGGGGGGGGGGGGGGGFGGGGGGGFFGGGGGGGGGGDGFGGGGFFGFFFGGGGGGFDFGGFGEFGGFGFFEFFG?DGGFFGGFDDC8D=+@AEFFFE9CDFG5CDDFFGGF?D?FFCFDFFDD5>5DD5DEFC;7>CGDAFF@EF5>)5<C5;@F<A3:>>=F;EE;A>BBD5
@M00200:205:000000000-AKKM3:1:1101:21612:2874 2:N:0:1
TACTCGGGTATCTAATCCTGTTTGCTCCCCACGCTTTCGCGCCTCAGCGTCAGTACCGGGCCAGTGAGCCGCCTTCGCAACTGGTGTTCTTCCTAATATCTACGAATTTCACCTCTACACTAGGAATTCCACTCACCTCTCCCGGACTCGAGACCCGCAGTATCGAAGGCAGTTCCGAGGTTGAGCCTCGGGCTTTCACCCCCGCCTTGCAGGTCCGCCTACGCGCGCTTTAACACCAGTTGACACAAGA
+
CCCCCGGGGGGGGGGGGGGGGGGGGGGGGGGGGGGGGGG@FGDGGGGGGGGGGGGGGGGEG+FGFGGGG<FEGEGGGG,C:,FGGGGGGG8,9EFGGGGGGG<FGDGFFGGGDGCDGGGGGG98FFFGGG8EDGGG?FF5*=83@?GBG?FDFGFFFGG*@FEG5F?CEGF=67BB55C*CCGDFEGA4*4*5CECF<C;2556((/()64)66BFFGF?(62318))9*-6>>228((.64)<)3?:(3
@M00200:205:000000000-AKKM3:1:1101:23572:2887 2:N:0:1
TACTAGGGTATCTAATCCCGTTCGCTCCCCTGGCTTTCGCGCCTCAGCGTCAGTGAGGGTCCAGCAAGCCGCCTTCGCCACCGGAGTTCCGCTGGATATCAACGCATTTCACCGCTCCACCCAGCGTTCCGCTTGCCCCTACCCCCCTCCAGACCGCCCGTATCCGAGGCCGTTCTCCCGTTGAGCGAGAGGATTTCACCCCGGACGCGGCGGCCCGCCTACGCGCCCTTTAAACCCAATTGACCGAGGA
+
CCCCCGGGGGGGGGGGGFGGGGCFGEGGGGGFFGGGGGGCGD@B,FFEFGGGG6FE<FGEGGGGGGG?F<FCFFCFGGGG7FGGDGFGGDGGDG@FFGGGGGGGFEFFGGGGFCGFGEEG8C=FFEC>FGGDGEFGF*@55,A51<DAD5CGF779BGGFGGF4ADGGAE8:BFFFCFC>CFDGFGD5>D=D4CFCA?C)6((((4(,3((-16>?(>>:04:5(25))*44>A28C0,()).))(-(((
@M00200:205:000000000-AKKM3:1:1101:25081:2912 2:N:0:1
TACTAGGGTATCTAATCCTGTTTGCTACCCACGCTTTCGCGCATCAGCGTCAGAACCGGTCCAGGTAGCCGCCTTCGCCACTGGTGTTCCTCCCAATATCTACGCATTTCACCGCTACACTGGGAATTCCGCTACCCCCTCCCGGCCTCAAGCCAGGCAGTTTCAAAGGCAGTTCCTCAGTTGAGCCGAGGGATTTCACCTTTGACTTGCCAAGCCGCCTACGCGCACTTTACACCCAATTGACAAAAGC
+
CCCCCGGGGGGGGGGGGGGGGGGGGGGGGGGGGGGGGGGGGGGGGGGGFGGGGGGGGGGGGGGFGGGGGGGGGGGGGGGGGGGGGGGGGGGGGGGFGGGGGGFGGGGGGGGGGGGFGGGGGGGGGGFGGGGCGGGGFFGFFGC>CBGDGFGFCDFFFGGB@FFGFFG7AGFFFFFFFFF5DCDGFGG>?>?ABFFGFFG33).4@EEFFFE=E(BC@3>;16;3:=5D96A<2)41?:11534<2).,3(
@M00200:205:000000000-AKKM3:1:1101:6740:2921 2:N:0:1
TACTCGGGTATCTAATCCTGTTTGCTCCCCACGCTTTCGTGCCTCAGCGTCAGTATCGGGCCAGTGAGCCGCCTTCGCCACTGGTGTTCTTGCGAATATCTACGAATTTCACCTCTACACTCGCAGTTCCACTCACCTCTCCCGAACTCAAGATCTTCAGTATCAAAGGCAGTTCTGGAGTTGAGCTCCAGGATTTCACCCCTGACTTAAAGACCCGCCTACGCCCCCTTTACACCCAATTGACACAAGA
+
CCCCCGGGGGGGGGGGGGGGGGGGGGGGGGGGGGGGGGGGGGGGGGGGGGGGGGGGGGGGDGGGGGGGGGGGGGGGGGGGGGGGGGGGGGGGGGGGGGGGGGGGGGGGGFGGGGGFGGGGGGGGGGGGGGGGGGGGGFCD?DFEGB><DF8DGGGFFGGFGGBDBDDEFFBAFFF?8:+:CEGGFGCFFFFFFGCDFCF@D>CD@):<A1>AE)>,9CE>>DF;(*=D7DFEFE33E?@@EEFFF;8?(3
@M00200:205:000000000-AKKM3:1:1101:22478:2922 2:N:0:1
TACTAGGGTATCTAATCCTGTTTGCTCCCCACGCTTTCGCACCTCAGCGTCAGTTCCGAGCCAGTAAGCCGCCTTCGCCACTGGTGTTCTTCCTAATATCTACGAATTCCACCTCTACACTAGGAGTTCCACTTACCTCTCTCGGTCTCTAGATTACCAGTATCAAAGGCAGTTCCGCAGTTGAGCTGCGGGATTTCACCCCTGACTTAATAATCCGCCTACGTGCGCTTTACACCCAATTGACACAAGA
+
CCCCCGGGGGGGGGGGGGGGGGGGGGGGGGGGGGGGGGGGEGGGGGGGGGGGGGGGGGGG:F@FGGCGGFGGGECGGGGGGGGG?EEFGGFGGGGGGGFGGGG7FDGGGGFGGGGFFGGGGGGGCEGFGGFFFFGGGFGEFGGFGFGFGFGGCC=BD@DFGGEGDFGGFGF5DDFFF>69FDDDF8AFFGEFEGGDFEGFFFDCBFEF4EFF?EGC5C9(/7-2(=?7?5:EE)),41(53)9CEED24;
@M00200:205:000000000-AKKM3:1:1101:16933:2942 2:N:0:1
TACTCGGGTATCTAATCCCGTTCGCTCCCCTAGCTTTCGTGCCTCAGCGTCAGAAGAGACCCAGTGAGCCGCCTTCGCCACCGGTGTTCCTGATGATATCAACGCATTTCACCGCTCCACCATCAGTTCCGCTCACCCCTATCTCCCTCAAGCCCTGTAGTTTCAAGCGCAGTTCCACGGTTGAGCCGTGGGATTTCACACCTGACTTACAGGGCCGCCTACGCACCCTTTCAACCCAGTTGACACAAGA
+
CCCCCGGGGGGGGGGGGGGGGGGGGGGGGGGGGGGGGGGGGGGGGGGGGGGGGGGGGGGGFGGGGGGGGGGGGGGGGGGGGGGGGGGGGGGGGGGGGGGGGFGGGGGGGGGGGDGFGGGGGGFGGGGGGGDEDGGGGFGFFFGFGFGFGFGFGDGFFF=FECEDFDGGFGFFFFFFFFGFFGDDAFGFACC5>CG>FFGFB5BEBB@EEE:3:=GEFGFF;@338?:D<F3).97(;:8(-44?>:?(11
@M00200:205:000000000-AKKM3:1:1101:14238:2949 2:N:0:1
TACGGGGGTATCTAATCCTGTTCGCTACCCACGCTTTCGTGCCTCAGCGTCAATGTTCGTTCAGCCAGCTGCCTACGCAATCGGTGTTCTATATCATATCTATGCATTTCACCGCTACATGATATATTCCGCCAACCTCAACGAAATTCAAGATAAATAGTATCAAAGGCAGTTTCCGGGTTGAGCCCGGAGATTTCACCTCTGACTTAAATATCCGCCTACACACCCTTTAAACCCAGTTGACAAAAGA
+
CCCCCGGGGGGGGGGGGGGGGFGGGGGGGGGGGGGGGGGGGEGGGGGGGGGGGGFGGGGGGGGGGGGGGGGGGGFFEGGGGGGGGGGGGGFFGDGGGGFGGGGGGGG,EGGGGGGFGGGGGGGGGGGGGGGGG>8@CBGFFGDFGEGFDFGGGFGFFGGFGGCDEFGFFGF>?=FCF>9>F?>FFGG>B>EDECF9AEFEFDEBCEE?>>ECEEDF(:)47:@A<E):85;<C37(=<@@CFC@))6=:?
@M00200:205:000000000-AKKM3:1:1101:23242:2957 2:N:0:1
TACTGGGGTATCTAATCCCTTTTGCTCCCCATGCTTTCGTGCCTGAGCGTCAGCAATTGTCCAGGAAGTCGCCTTCGCCTCTGGTGTTCCTCATGATATCTACGCATTTCACTGCTACACCATGAATTCCACTTCCCTCTCCAATGCTCTAGTCATGTAGTTTTAGGCGCAGTTCCGGAGTTGAGCCCCGGGATTTCACACCTAACACACACAACCGCCTGCTCACCCTTTACACACAGTTGACACA
+
CCCCCFGGGGGGGGGGGGGGGGGGGGGGGGFGGGGGGGGGGGGGGGFCGGEGGGGGGGGGGGGGGGGGGGGGGGGGGGGGGGGGGGGGGGGGFGGGGGGGGGGGGGGGGDCFGGGFGGGGGGCEGFGGGGGGGC?CGFGFFGGFGF6CFF88@DGDFGC@EGF?EBD8AC9>EFCFE>>DFGGF?F?F>=EBBE?CCEC@@=C@=@855>AAD=E8ADA4>@(+1AFGFFFC=5=*=(,/69<3;E(
@M00200:205:000000000-AKKM3:1:1101:12155:2978 2:N:0:1
TACTAGGGTATCTAATCCTGTTTGCTCCCCACGCTTTCGTGCCTGAGCGTCAGTATTATCCCAGGGGGCTGCCTTCGCCATCGGTATTCCTCCACATCTCTACGCATTTCACTGCTACACGTGGAATTCTACCCCCCTCTGACATACTCTAGCTTGGCAGTTAAAAGTGCCATTCCACGGTTAAGCCCTGGGATTTCACACCTTTCTTGCCAGGCCGCCTGCGAACCCTTTATGCCCAATTGACACAAGCT
+
CCCCCFGGGGGGGGGGGGGGGGGGGGGGGGGGGGDGFFGGGGGGGFFGGEGGGGGFFGGGGGFFFGGGGGGGGGGGGGGGGGGEF8FEGGGGCFGG<EFFFCFGFEGGGGGGGGGFGGFE=@FGCGGGGGGGGEDEGFGDFGGFGFGEFFGGGGGFBGF>DDCG*=D=+,9997;D;+=9DE?CADC:6FFFF6@7A<FF55=@@AEEFBBA375:5D425==)/:0:;8@;<?<=C@0(9=3))),,,()
@M00200:205:000000000-AKKM3:1:1101:20426:2981 2:N:0:1
TACAAGGGTATCTAATCCTGTTCGCTCCCCACGCTTTCGTCCATCAGTGTCAGTGTACTATTAGTGATCTGCCTTCGCAATTGGTATTCTATGTGATATCTATGCATTTCACCGCTACACCACATATTCTAACCACTTCATAGTAACTCAAGACAGCCAGTATCAAGGGCAATTCTACAGTTGAGCTGCAGACTTTCACCCCTGACTTCACCGTCCACCTACGGACCCTTTATCCCCAATTGACACAAGA
+
CCCCCFGGGGGGGGGGGFEGGGGGGGGFGGFGEGGGGGGGGGGGGGGGFGGGGGFGGFFGGEGGFFFFGGGGGGGGGGGGGGGGGGGGGGGDFFGGGGGGCFFGGGFGFGGFEGGDGFFFFGGGGGGGGGGAFF6@D0EB9FFFGF8DF5=+9@DDFDFDDFEGFFFG5+5:FD7DDDGDFA=?58EF5DFFD?CD+*=DD))):DD**;DE98CCAGFCEE=>)5?DC*01**0:D>7>C=A=6))7BF
@M00200:205:000000000-AKKM3:1:1101:24063:2995 2:N:0:1
TACCCGGGTATCTAATCCTGTTTGCTCCCCACGCTTTCGAGCCTCAGCGTCAGTAATGGACCAGTATGTCGCCTTCGCCACTGGTGTTCTTCTGAATATCTACGAATTTCACCTCTACACTCGGAGTTCCACATACCTCTTCCATACTCAAGATAGCCAGTATCAAAGGCAATTCCAAGGTTGAGCCCTGGGATTTCACCTCTGACTAAACTATCCGCCTACGCTCCCTTTAAACCCAATTGACACAAGA
+
CCCCCGGGFFFGGGGGGGGGGGGGDGGGGGGGGGGGGGGGGGEGGGGGGGGGGGGGGGGGGCGGGGGGGGGGGGGGGGGGGGGGFGFGGGFG9BFFGGGGGGEGEGGGGGGGCDFDFGGFADFDCEGGGG,ADFG9@FG*09DDGFDDGFFFFCGF7DGF?F>8C9FGFGFBBDFFF;=:FDFG?DEFFF8**1@DFFF@C@<CCFFE=C)1:;D3>FFD==554C*;9::C::E5:@(0/>C4@3(((5
@M00200:205:000000000-AKKM3:1:1101:7891:2998 2:N:0:1
TACCCGGGTATCTAATCCTGTTTGCTCCCCACGCTTTCGCGCCTCAGCGTCAGTAATGGACCAGTATGTCGCCTTCGCCACCGGTGTTCTTCCGAATATCTACGAATTTCACCTCTACACTCGGAGTTCCACATACCTCTTCCATACTCAAGATAGCCAGTATCAAAGGCAATTCCAAGGTTGAGCCCTGGGCTTTCACCTCTGACTAAACTATCCGCCTACGCGCCCTTTATACCCAATTGACACA
+
CCCCCGGGGGGGGGGGGGGGGGGGGGGGGGGGGGGGGGGGGGGGGGGGGGGGGGGGGGGGGGGGGGGGGGGGGGGGGGGGGGGGGGGGGGGGGGGGGGGGGGFGGDDGCGGGGGGFGGGGFGGGEDEGGGGGGGFGGFGEFGGFGFGFGFFGFFGFFGGFGGBDFFFCFGFFFFFFFFF?FF?9?EFCFFCAAFGGFEGFEBFBFCECC)):;EGF=CE=>B2?=CBGGGE3?<<<7@F@C<C4)63
@M00200:205:000000000-AKKM3:1:1101:20500:3004 2:N:0:1
TACTCGGGTATCTAATCCTGTTTGATCCCCACACTTTCGTGCCTCAGCGTCAGTTACAGCCTAGTAAGCTGCCTTCGCTATAGGTGTTCTTGACGATATCTAAGCATTTCACCGCTACACCGTCAATTCCGCCTACCTCATCTGTACTCTAGCCCCGCAGTATCAATGCCACCCTCCCAGTTAAGCTGGGATATTTCAGCACTGACTTACAGGGCCGCCTACGCACCCTTTAAACCCAATTGACACAAGA
+
CCCCCGGGGGFGGGGGGGGGGGGGGGGCFGGGCFGGFGEGGGGGGGGGGGGGGFGGGGGGGGGGGGGGGGGFFFGGGGGGGGGGGGGGGGGGGGGGGG8=FGGEEFGFGGGGGGDAGCFGGEFGGGGGGFFGGGDGCFFEDFCFGFGFGFGCDGC5?EGFG=>CE?989=6DFFFFDFFFFF9D+=EF9+AFA:;9CEGE<CEFFFFEEFFFB9CC>DFDDDF)/:?D463654>BE@0(.37CFEF;25
@M00200:205:000000000-AKKM3:1:1101:7321:3009 2:N:0:1
TACTGGGGTATCTAATCCTGTTTGCTCCCCACGCTTTCGCACCTCAGCGTCAATACTTGTCCAGTCAGTCGCCTTCGCCACTGGTGTTCTTCCGAATATCTACGAATTTCACCTCTACACTCGGAATTCCACTGACCTCTCCAAGATTCTAGCGCTGCAGTTTCAAGGGCAGTTCCGGGGTTGAGCCCCGGGATTTCACCCCTGACTTACGACGCCGCCTACGACCGCTTTACACCCAATTGACACAAGC
+
CCCCCGGGGGGGGGGGGGGGGGGGGGGGGGFFGGGGGGGGGGGGGGGDGGGGGGGGGGGGGGGGGGGGGGGGGGGGGGGGGGGGGGGDGGGGGGGFCGGGGGGGGGGGFGGGGGGFGGGGGFF7CCFFGGGGGGGGGFGFFGGFGFGDGFG9FDGFFGGFGGFGFFGGFEFAFFFFDED5FE>75DF?>DGEF5=CFFF*>5@>=>BEC=DDB@D*.:>(//3)(30717:A):<0?:0(:)4462:16(
@M00200:205:000000000-AKKM3:1:1101:17357:3014 2:N:0:1
TACTAGGGTATCTAATCCTGTTTGCTCCCCACGCTTTCGTCCATCAGCGTCAATATACTGTTAGTGATCTGCCTTCGCAATTGGTATTCCATGTAATATCTAAGCATTTCACCGCTACACTACATATTCTAACCACTTCACAGTAATTCAAGATTAGCAGTATCAACGGCAATTCGACAGTTAAGCTGCCGGATTTCACCACTGACTTACTAACCCGCCTACGGACCCTTTAAACCCAGTTGACACAAGA
+
CCCCCGGGGGGGGGGGGGGGGGGGGGGGGGGGGGGGGGGGGGGGGGGGGGGGGGGGGGGGGGGGGGGGGGGGGGGGGGGDGGGGGGGGGGGGGGGFGFGGGGGGGGGGGGGGGGGFGGGGGGGGGGGGGGGGGEGFGFGEFGGFGFGEGFFFGGGFFGCFGGC9DBGGEGFFFFFFF>6DFFGGFGGFFGGFFEEDFEGFF=EFFEFFFFFFFF?C=D>=A55@DGDDDFFFEFBBC=BEEEFEFF(2/(
@M00200:205:000000000-AKKM3:1:1101:13194:3031 2:N:0:1
TACGCGGGTATCTAATCCCGTTTGCTCCCCTGACCTTCGTGCCTCAGCGTCAGATACTGTCCAGAGCCCAGCCTTCGCCACTAGTGTTCCTCTCGATCTCTACGCATTTCACTGCTACACCGAGAATTCCAAGCTCCTCTCCAGTCCTCTAGCACAGGAGTATCGGATGCAATTCGGAAGTTGAGCTCCCGGATTTCACATCTGACTTTCTGCGCAGCCTACGCACCCTTTATGCCCAGTTGACACAAGA
+
CCCCCGGGGGGGGGGGGGGGGGGGGGGGGGGGGGGGGGGGGGGGGGGGGGGGGGGGGGGGGGGGGGGGGGGGGGGGGGGGGGGGGGGGGGGGGGGFBEFGGGGGGGGGFGFGFFGFFGGGGGGGGGGGGFGGGGGGGFGFFGGFEDFEGCAFAFFFFGF?DDEC=ACGF??=DEF59?C5F9CG5D9*@DGD>@EC+*@;E@6AEEFFC?EF49EGFGFF5(()(4::8<;6C)))?3((775).)(47;
@M00200:205:000000000-AKKM3:1:1101:6528:3034 2:N:0:1
TACTAGGGTATCTAATCCCGTTTGCTCCCCTGGCTTTCGCGCCTCAGCGTCAATACCGGTCCAGGATGCCGCCTTCGCCACTGGTGTTCCTTCAGATATCTACGCATTTCACCGCTACACCTGAAATTCCACTTCCCTCTCCCATACTCTAGCGATGCAGTCTCGGAAGCAGTTCCCAGGTTACGCCTGGGGATTTCACATCCGACTTGCAAAGCCGCCTACGCGCACTTTAAACCCAATTGACACA
+
CCCCCGGGGGGGGGCGGGGGGGFGGGGFGGGGGGGGGGGGGGGGGGGGGGGGGGGGGGGGGGGGGGGGGGGGGGGGGGGGGGGGGDFGGGGGGGGGGGGGGGGGGGFGGGFFGGGFGGGGGGFGFFGDFFGGGGFFGBGFFFFFGFGFGBE+ECGFEGFBFG9CD?D=9CFDFBF<AFF?F<C+*@7FF>FDEDF5;EC@C>@AABB4>46A:(:895?9D@25:G>DDF3?37)/43(,),))651
@M00200:205:000000000-AKKM3:1:1101:24590:3049 2:N:0:1
TACTAGGGTATCTAATCCTGTTCGCTACCCACGCTTTCGTCCATCAGCGTCAATATAATGTTAGTAACCTGCCTTCGCAATTGGTATTCCATGTAATATCTAAGCATTTCACCGCTACACTACATATTCTAGTTACTTCACAGTAATTCAAGTCTTACAGTATCAATGGCAGTTCGACAGTTGAGCTGCCGGATTTCACCACTGACTTATAAGACCGCCTACGGACCCTTTATACCCAATTGACACAAGA
+
CCCCCGGGGGGGGGGGGGGGGGGGGGGGGGGGGGGGGGGGGGGGGGGGGGGGGGGGGGGGGGGGGGGGGGGGGGGGGGGGGFFGGGGGGGGGGGGGGGGGGGGGGDGGFFGGGGGEGGGGGGGGGGGGGGGGFGFGGFFBFGGFGFFDGFADGGG?DDFFGGFGC7DFFFFFFFCBFEGEGGGD*DFFFFEFFGGGFFFFBDEE5DEEEFFFCEGE);?ADF5>5@5@;3.9A<9ADEFBEEFFFF:59B
@M00200:205:000000000-AKKM3:1:1101:7453:3061 2:N:0:1
TACAGGGGTATCTAATCCTGTTTGCTCCCCACGCTTTCGCGTCTCAGCGTCAGTAACCGTCCAGGTGGCCGCCTTCGCCACCGGTGTTCCTCCCCATATCTACGAATTTCACCTCTACTTGGGGAATTCCGCCACCCTCTCCGGCACTCAAGCACGACAGTTTCGGGCGCACTTCCTCAGTTGAGCTGAGGGCTTTCACACCCGACTTGTCACGCCGCCTCAACGCGCTTTAAACCCAATTGACACAAGA
+
CCCCCGGGGGGGGGGGGGGGGGGGGGGGGGGGGGGGGGGGGGGGGGGGGGGGGGGGGGGGGGGGGGGGGGGGFGGGGGGGEFGGGGGGGGGGGGGGGGGGGGGGGGGGGGGGGGGFFGGFGCFG:CFGGGGGDEGGGFFDFGGFGAD<6DGCFGGFFGG5@CEGD>GGFGEFEEFFFFGFEFFGFG?6?FFE:FEGFFGFF?F0(1:?A>AEFFGG()<?(())487D392>>AF?GB:?DF))6:BF<<
@M00200:205:000000000-AKKM3:1:1101:22894:3079 2:N:0:1
TACAAGGGTATCTAATCCTGTTTGATCCCCACGCCTTCGTGCCTGAGCGTCAGTTATGGCCTAGTAAGCTGCCTGCGCAATCGGAGTTCCTCGTGATATCTATGCATTTCACCGCTACACCACAAATTCCGCCTACTTCATCCACACTCAAGAAAACCAGTATCGATGGCACTTTTACAGTTGAGCTGCAAAATTTCAACGCCGACTTAATCTTCCGCCTGCGTACCCTTTAAACCCAATTGACACA
+
CCCCCGGGGGGGGGGGGGGGGGGGGGGFGFGGGGGGGGGGGGGGGGGGGGGGGGGGGGGGGGGGGGGFCFGGGGGFGGGGEGGGGEFFGGGGGGGFGGCFGGGGGGFFCFFGGGGFGGGGG6>FFGGGGGGGGGGGGFGFFGGFGFGDGFGG>F8D6C?FFFDFAFFG>CDDFEFFFFFFFFGGFGGFBDAFFG?D9*2;>9AB9)>DFCE<ECFFAGFA)5@;@EEF;83@?EB28;(/4)9>;5(
@M00200:205:000000000-AKKM3:1:1101:15345:3103 2:N:0:1
TACCCGGGTATCTAATCCCGTTCGCTCCCCTAGCTTTCGTACCTCAGCGTCAGAAGAGACCCAGTAAGCCGCTTTCGCCACCGGTGTTCCTGATGATATCAACGCATTTCACCGCTCCACCATCAGTTCCGCTTACCCCTGTCTCCCTCAAGCCATGCAGTATGAAATGCACTTCCTCGGTTGAGCCGAGGGATTTCACATCTCACTTACATGGCCGCCTACGCACCCTTTAACCCAGTTGACACA
+
CCCCCGGGGGGGGGGGGGGGGGGGGGGGGGGGGGGGGGGGFFGGGGGGGGGGGGGGGGGGGGGFGGGGGGGGGGGGGGGGGGGGGGGGGGFGGGGGGG8FGGGGGGGGFGGGGGGEGGGGGGGGGGGGGGEGCGCFGFFDFGGFGBGFGFGFGCFFFGGFGGFGFFGGBGFEFFFFFFGEEECDFGG>9CEFDGGGFEFC?=EF?ECC455??(:@>DFFFFFD0?8>1;;.?<<DC;@?<?<641
@M00200:205:000000000-AKKM3:1:1101:14865:3116 2:N:0:1
TACGAGGGTATCTAATCCTGTTCGATCCCCACGCTTTCGTGCATCAGCGTCAATCGCGCCTTGGTAAGCTGCCTTCGCAATCGGTGTTCTGTGGCATATCTATGCATTTCACCGCTACTTGCCACATTCCGCCTACCTCATCCGCATTCAAGCGCGCCAGTATCAACGGCACTGCGATGGTTGAGCCATCGTCTTTCACCACTGACTTAGCACGCCGCCTACGCACCCTTTATACCCAATTGACACAAGAC
+
CCCCCGGGGGGGGGGGGGGGGGGGGGGGGGGDGGGGGGGGGGGGGGGGGGGGGCEGGGGGGGGGFFGGGGGGGGGGGGGCGGGGGGGGGGGGFGGGGGFFGFFGGGGGGGGGGGD?DGGEDDEFGGGGGGGGGGGGGFGBFGDDGFGFGFGGFDDDDGGFF?DG99DCBGBBFFFFDFGFGFCFFGGFFGGFFFFGFEGF@BBFE@B?4;;::@GGFGAF1=D:;=;CD8;<E?CC624?D2>2<0.3(.(
@M00200:205:000000000-AKKM3:1:1101:10802:3142 2:N:0:1
TACGAGGGTATCTAATCCTGTTCGCTCCCCACACTTTCGCTCCTCAGCGTCAGGATATTCCCAGAGAACCGCCTTCGCCACCGGTGTTCCTCCTGATATCTGCGCATTTCACCGCTACACCAGGAATTCCGTTCTCCCCTGAATACCTCTAGTCTGCCCGTATCGAAAGCAAGCCAGGTGTTAAGCACCTGGTTTTCACTCCCGACGCGACAAACCGCCTACGAGCCCTTTAAACCCAATTGACACAAGA
+
CCCCCGGGFFGGGGGGGGGGGGGGGGGGGGGFGGGGGGGGGEGGGGGGGGGGGGGGGGGGGGGGGGGGFGGFEGGGGGGEFGGGFFFGGGGGGGGGGGGGGGAFGE7FGGGGGDCBDDC?FFGGGGGGGGGGGGGGGFG)DFGFGFGEGBFDBFGFFFFDGCDGDFFGDGFFFFFF??CAFG;BFGGFF5EFFGGGF>CEEBDA>A>@(5(,6;EC>D>F?@6B?D35*9)6A>BB888())))63716<
@M00200:205:000000000-AKKM3:1:1101:9625:3164 2:N:0:1
TACGCGGGTATCTAATCCTGTTTGCTCCCCACGCTTTCGTGCATGAGCGTCAGTATTATCCCAGGGGGCTGCCTTCGCCATCGGTATTCCTCCGCATCTCTACGCATTTCACTGCTACACGCGGAATTCTACCCCCCTCTGACATACTCTAGCCCGGCAGTTAAGAATGCAGTTCCAAGGTTAAGCCCTGGGATTTCACATCCTTCTTGCCGAACCGCCTGCGCACGCTTTATACCCAGTTGACACA
+
CCCCCGGGGGGGGGGGGGGGGGGGGGGGGGGGGGGGGGGGGGGGGGGGGGGGGFCFGGGGFGGGGGGGGGGGFGGGGGGGGGGGGGGGGGGGGGGGCBFGGGGGGGGGFGGGGGGFCFFFCEGGGGG8FGGGGGGGGFGFFGGFGFGFGFF@EFGFEGGDGGFG6=FGFF:ABEFFA+?:CCFDCDFFAF55AGFFFFGFFF@@)78CCEFB;;EE@GFF?B0>BDFD551A4).:F224<><?4?B
@M00200:205:000000000-AKKM3:1:1101:15704:3164 2:N:0:1
TACTGGGGTATCTAATCCTGTTTGCTACCCACGCTTTCGCTCCTCAGCGTCAGTTGCGGCCCAGAGACCTGCCTTCGCCATCGGTGTTCCTCCTGATATCTGTGCATTTTACCGCTACACCAGGAATTCCAGTCTCTCCTACCGCACTCTAGTCTGCCCGTACCCACTGCAAGCCCGAGGTTGAGCCTCGGGTTTTCACAGCAGACGTGACAAACCGCCTACGAGCTCTTTAAACCCAATTGACACAAGA
+
CCCCCGGGGGGGGGGGGGGGGGFGGGGGGGFGGGGGGGGGGGGGGGGGGG7FEGGGGGGDGGGGGGGGGGGGGDGGGGGGGGGGG7:C,EFGGGGGGGGGGDFFFGGGGGGGGGGFDGGGGGGGFGGGGGGGGGGG,;=DF?FFGFGBF5EDDFGFFCFEGGFDD9=8DA9DFFFADF6>F@GGFGGF>CCE9>>C62=<;=:2)(629==EFFGG(28;@@FB?=>F10/7<))(=;3;9)6<<>16?F
@M00200:205:000000000-AKKM3:1:1101:24723:3169 2:N:0:1
TACAAGGGTATCTAATCCTGTTTGCTCCCCACGCTTTCGCGCCTCAGCGTCAGTATTGGGCCAGTGAGTCGCCTTCGCCACTGGTGTTCTTCCGAATATCTACGAATTTCACCTCTACACTCGGAGTTCCACTCACCTCTCCCAAACTCAAGACAGCCAGTATCAAAGGCAATTCCAAGGTTGAGCCCTGGGCTTTCACCTCTGACTAAGCTGTCCGCCTACGCGCCCTTTAAACCCAATTGACACA
+
CCCCCGGGGGGGGGGGGGGGGGGGGGGGGGGGGGGGGGGGGGGGGGGGGGGGGGGGGGGFGGGGGGGFGGGGGGGGGGGGGGGGGGGGGGFGGGGGGGGGGGGGGGFEGGGEGGGFGGFBEFFGGGGGGGGGFGGG?FGFFGGFGFGFGFGGGGFFFGGFFDFGFFGFFFFDFDFFE7??FFGGFFFFFFGFFFGGFEFFE)*3>E@CEF5*):B<=4B2=BA@@GEG88.*7>36;111.377)53
@M00200:205:000000000-AKKM3:1:1101:7434:3187 2:N:0:1
TACGCGGGTATCTAATCCTGTTTGATCCCCGCACTTTCGAGCCTCAGTGTCAGTTACAGTTTCGTTAGCTGCCTTCGCAATCGGTGTTCTATGACATCTCTATGTATTTCACCACTACATGTCATATTCCGCCAACGGCATCTGTACTCAAGCCCTACAGTATCAATGGCAATTTCTCGGTTAAGCCGAGAGATTTCACCACTGACTTATAAGGCCACCTACGCTCCCTTTACGCCCAATTGACACA
+
CCCCCDGGGGGGGDDFGGGGGGGGGGGGGGGGGGGGGGGGGGGGGGGGGGGGGGGGGGGDFGGGGGGGGGFGGGGGGGGGGGFGGGGGGGGGGGGGGGGGG8EFFFGGFGGGGGGFGGGFGGGGGGGGGGFEGCCCE>EBFG8DG+=>GFGGGG?D5D85EFB@7CDF5DFDFF;7<DDFGGGG7CG>?****@CGACFB39:49BBF=E<?6*>:7FF:(8(2(48C8CE47(2(=10=9393451
@M00200:205:000000000-AKKM3:1:1101:10354:3193 2:N:0:1
TACGAGGGTATCTAATCCTGTTTGCTCCCCACGCTTTCGCACCTCAGCGTCAATACCTGTCCAGCGAGTCGCCTTCGCCACTGGTGTTCTTCCGAATATCTACGAATTTCACCTCTACACTCGGAATTCCACTCGCCTCTCCAGGATTCTAGCCTAGCAGTTTCAAGGGCAGTTCCGGGGTTGAGCCCCGGGATTTCACCCCTGACTTGCTGAGCCGCCTACGTGCGCTTTAAACCCAATTGACACAAGA
+
CCCCCGGGGGGGGGGGGGGGGGGGGGGGGGGGGGGGGGGGGGGGGGGGGGGGGGGGGGGGGGGFGGEFGGEGGGGGGGGGGGGGGGGGGGGGGGGGGGGGGGGGGGFGGFGGGGGFGGGGFGGGGGGFGGGGGGGGCD>BFGGFGFGEFFG?EFGFFGGFGGCFEFGG>GFFFFFFFBCDGCCCFGGFEDGEA>CGFEGFF2992;E?EEF=*5<@>3>6@;DF(3;8<C1CEC@8CB?0<3A<A?<308
@M00200:205:000000000-AKKM3:1:1101:19015:3202 2:N:0:1
TACGGGGGTATCTAATCCTGTTTGCTCCCCACGCTTTCGCGTCTCAGCGTCAGTCACTGTCCAGAAGGCCGCCTTCGCCACCGGTGTTCCGCTTGATATCTACGAATTTCACCTCTACACCAAGCATTCCACCTTCCTCTCCAGGACTCTAGCTCTGCAGTTTCGAATGCACTTCCATGGTTGAGCCGTGGGATTTCACATCCGACTTGCAGGGCCGCCTACACGCGCTTTAAACCCAATTGACACAAGA
+
CCCCCGGGGGGGGGGGGGGGGGGGGGGGGGGGGGGGGGGGGGGGGGGGGGGGGGGGGGGGGGGGGGGGGGGGGGGGGGGGGGGGGGGGGGGGGGGGGGGGGGGFGGGGGGGGGGGFGGGGGGGGGGGGGGGGGGGGGFFEFGGFGFGBGBFDFFGFFGFCE?=FAFGGFGFEFEFFFFGFFGGGFGGFFGGFFGGGFFGFFFF>@FFFBEE<;>GGFGFFF@EA1=@C1*8<<AA1C?FFFB)6>2(33:
@M00200:205:000000000-AKKM3:1:1101:13431:3205 2:N:0:1
TACGGGGGTATCTAATCCTGTTCGCTACCCACGCTTTCGTGCATCAGCGTCAGTACGACTTTAGCAGGCTGCCTTCGCTATCGGTGTTCTATGGCATATCTATGCATTTCACCGCTACATGCCATATTCCGCCTGCTTCATGTCGACTCAAGGCCTGCAGTATCAGAGGCAGTTCGACAGTTGAGCTGCCGGATTTCACCCCTGACTTACAAGCCCGCCTACGCACCCTTTACACCCAATTGACACAAGA
+
CCCCCGGGGGGGGGGGGGGGGGGGGGGGGGGGGGGGGGGGGGGGGGGGDGGGGGGGGGGGGGGFGGGGGGGGGGGGGGGGGGGGGGGGGGGGGGGGFGGGGFGGGGGGGGGGFGGFGGGF9FGGGGGGGFGGGGGGGFGEFFFFGFGFGDFC?DGBFFGFGGFGFF?99CBFFFFFFFGFGC8EFFGFAFGFFDEFFFGFFBFFFFBCCFF=35BC9D>;@@@A(=BG7>=>7C<=GB67BB<<AD?::1
@M00200:205:000000000-AKKM3:1:1101:16076:3206 2:N:0:1
TACGCGGGTATCTAATCCTGTTTGCTCCCCACGCTTTCGCACCTCAGCGTCAGTATTGGTCCAGGGTGTCGCCTTCGCCACTGATGTTCCTCCAGATATCTACGCATTTCACCGCTACACCTGGAATTCCACACCCCTCTACCATACTCTAGCTCAGCAGTTCCAACCGCAATTCCCAGGTTAAGCCCGGGGCTTTCACGGCTGGCTGCCTGAACCGCCTACGTGCGCTTTAAACCCAATTGACACAAGA
+
CCCCCGGGGGGGGGGGGGGGGGGGGGGGGGGGGGGGGGGGFFFGGGGGGGGGGGGGGGGGGGGGGGGGGGGGGGGGGGGEGGGGGFEGEFGGGGGGCFGGGFGGDGGGGGGGGGGFGEGGGGGGGGGGGGGGGGDGGFGFFGGFGFGFGFG?E=FFFFFFGGFGFFFGFGFBFEFFFFGFGGFGFGCFDDEFFGGGFFGFFBFFFD13(3=@FFGF;D3?F@F;8FFG)*1))-4:EFFBA2<<A?B63:
@M00200:205:000000000-AKKM3:1:1101:16446:3209 2:N:0:1
TACTGGGGTATCTAATCCCTTTGGCTACCCACGCTTTCGTGCCTGAGTGTCAGCAATTGTCCAGGAAGTCGCCTTCGCCTCTGGTGTTCCTCACGATATCTACGCATTTCACTGCTACACCGTGAATTCCACTTCCCTCTCCAATGCTCTAGCCAAGCAGTTTCAGGCGCAGTTCCGGGGTTAAGCCCCGGGATTTCCCACCTGACACACCTGGCCACCTGCGCACCCTTTAAACCCAGTCGCAACAAGC
+
CCCCCGGGGGGGGGGGGGGGGGGGGGGGGGGGGGGGGGGGGGGGGCEGGGGGGGFGGGGGGFGGGGGGGGCGGGGGGGGGGGGGGGGGGG8<FFGGGGGGGFCGGGDDFGGGFGGFGGGGGGGGGFGGGGGGGGGGG5F5DGGFDFGFGFGGGGGFFGGBFCDFFFGGFGFF5BCFEADACE7++@95:>E**@F>+*2:>AB22<B3>A24B(=5;FF3335B5CFDC8;>CEE@E1(=)(((.6;=D(
@M00200:205:000000000-AKKM3:1:1101:10361:3229 2:N:0:1
TACTCGGGTATCTAATCCTGTTCGCTCCCCACGCTTTCGTGCCTCAGCGTCGATTAAGGTACAGTCACCTGCCTTCGCAATCGGTGTTCTGGATGATATCTATGCATTTCACCGCTACACCATCCGTTCCAGTGACCTCCTCCTCATCCAAGAAAAGTAGTATCTGCGGCAAGACACCCGTTAAGCGTGTGCTTTTCACCGCTGACTTACCTCCCAGCCTACGCACCCTTTATACCCACTTGACACCAGA
+
CCCCCGGGGGGGGGGGGGGGGGGGGGGGGGGGGGGGGGGGGGGGGGGGGGGGGGGGGGGGGGGFGGGGGGGGGGGGGGGGGGGGGGGGGFGGGGGGCGGGG8FGGGGGGGGGGGGFGGGCGGGGGGGGGGGGGGGGFF8DF8DFGFGEGFGGGGGFFGGFGGBGEFGGFGFB?DFFFFDFGGGFFFEBFG>AFFGGFFGEAFFFFFEE4*6AEFDFBGF2BBFFDGFG<4;<EEFEG373;;;8;),36(
@M00200:205:000000000-AKKM3:1:1101:25167:3241 2:N:0:1
TACTGGGGTATCTAATCCTGTTCGCTACCCACGCTTTCGTCCATCAGCGTCAATATAATGTTAGTAACCTGCCTTCGCAATTGGTATTCCATGTAATATCTAAGCATTTCCCCGCTACACTACATATTCTAGTTACTTCACAGTAATTCCAGTCCTGCAGTATCAATGGCAGTTCGACAGTTAAGCTGCCGGATTTCACCACTGACTTGCAAAACCGCCTACGGACCCCTTAAACACAGTTGACACAAGA
+
CCCCCGGEGGGGFGGGGGFGFFGEGGGGGGGDFEGGGGGFGG@FGGGGCEGG>FGFFE<@FFFFEDFGGG@8FFGGFGGG7,<EFD,9CEGG9FFFEFE=E8F;,,A;DE,BFC6?G74FA=E8BF,@CE3@+9?EFD31?FA0E?C;6+36@6D7;DC5@F9DBD=A??BA*;?AF>C0A=9C9@@9DGG50@CFFEDEECC):8A;*:@7ACGG=DD)1))92@@**;5)**7*:25*89/>4>=9-:
@M00200:205:000000000-AKKM3:1:1101:9835:3251 2:N:0:1
TACTAGGGTATCTAATCCCGTTTGCTCCCCTAGCTTTCGCTCCTCAGCGTCAATGTCGGTCCAGGATGCCGCCTTCGCCACCGGTATTCCTCCAGATATCTACGCATTTCACCGCTACACCTGGAATTCTGCATCCCTCTCCCGAATTCAAGCCATCCAGTATCAGATGCAGTTCCCAGGTTGAGCCTGGGGATTTCACATCTGACTTAGTTGGCCGCCTACGAGCCCTTTAAACCCAATTGACACAAGC
+
CCCCCGGGGGGGGGGGGGGGGGGGGGGGGGGGGGGGGGGGGGGGGGGGGGGGGGGGGGGGGGGGGGGGGGGGGGGGGGGGGGGGGGGGGGGGGGGGGFGGGGGGGGGGGEFGGGGFGGGGGGGGGGGGGGGGGGGGGFGFFFGFDBGDGFGCGFGFBFGFGCEGFFGGFGDDFFFF98DFFFGGFGGFFGGBDGC7E7ECE@EC;C@;CFFFFFGFFGF9@BFDDGEGGG5:EEEFCF@8>7<CCF@D((
@M00200:205:000000000-AKKM3:1:1101:8286:3256 2:N:0:1
TACGGGGGTATCTAATCCCGTTTGCTCCCCTGGCTTTCGTTCCTCAGTGTCAGTTGCAGTCCAGAACGCCGCCTTCGCCACCGGTGTTCCTCCAGATATCTACGCATTTCACCGCTACACCTGGAATTCCGCGTTCCTCTCCTGCACTCAAGCCAACCAGTATCAGACGCAGTTCCCCGGTTGAGCCGAGGGATTTCACGTCTGACTTAGTTGGCCACCTACGAACCCTTTATACCCACTTTACACA
+
CCCCCGGGGGGGGGGGGCFGGGGGGGGGGGGGGGGGGGG@FFGGGGDFGGGGGGGGGGGGGGGGGGGGCGGGGGGGGGGGGGGGCGGGGGGGCF@FGFGGFGGFGGGGFGGGGGGEGGGGGGFDFGGGGGGGD?GGGFGF5DGFGFGFGD,;EFGFFGGAGGEFFFGGECE=5;B9FAD>FEDCFGGBFGCEDGGGFFF@FDF1C9>?CCC?E1B6;<A;8;?FFGFG*92<4A>4<<(,))6<A25
@M00200:205:000000000-AKKM3:1:1101:16339:3260 2:N:0:1
TACAGGGGTATCTAATCCTGTTTGCTCCCCACGCTTTCGTGCCTCAGCGTCAGTTATGGGCCAGTGAGCCGCCTTCGCCACTGGTGTTCTTGCGAATATCTACGAATTTCACCTCTACACTCGCAGTTCCACTCACCTCTCCCATACTCAAGATTTCCAGTATCAAAGGCAGTTCTGGAGTTGAGCTCCAGGATTTCACCTCTGACTTAAAAACCCGCCTACGCACCCTTTATACCCAATTGACACAAGA
+
CCCCCGGGGGGGGGGGGGGGGGGGGGGGGGGGGGGGGGGGGGGGGGGGGGGGGGGGGGGGGGGGGGGGGGGGGGGGGGGGGGGGGGGGGGGGGGGGGGCGGGGGGGGGGGGGGGGFGGGGCFDGGGGGGGGGGGGGGFGFFGGFGFGFGFGFCGGFFGGFGFEGFFFGFGFFFFFFFFGBFG?GFGGFFGFFFFGGFFGEEFEEE@EE@EF@EAEC2CEA5<=:>EDGC6=CC?ECGB>=44E393=??F
@M00200:205:000000000-AKKM3:1:1101:13276:3263 2:N:0:1
TACCCGGGTATCTAATCCTGTTCGCTCCCCATGCTTTCGCTCCTCAGCGTCAGTAACTGCCCAGAGACCTGCCTTCGCCATCGGTGTTCCTCCTGATATCTGCGCATTCCACCGCTACACCAGGAATTCCAGTCTCCCCTACAGCACTCTAGTCTGCCCGTACCCGATGCAAGCCCACAGTTGAGCCATGGGATTTCACACCAGACGCGACAGACCGCCTACGAGCTCTTTAAGCCCAATGGACACAAGAC
+
CCCCCGGGGGGGGGGGGGGGGGGGGGGGGGGGGGGGGGGGGGGGGGGGGGGGGGGGGGGGGGGGGGGGGGGGGGGGGGGGGGGGFGGGGGGGGGGGGGGGGGGGGGGGGFGGGGGFGGGG8DGGGGGGGGGGGGGGGFGFAFGFFBCECBFFFGGFFGG>=DA=DEGCBGFEFFFFFFGFGC+?6DFFFGFFFGGDFCE@=>B2))7>AFFF@5CF6DF813181C)83;1?3.4(=:D7(537>61,,((
@M00200:205:000000000-AKKM3:1:1101:18851:3276 2:N:0:1
TACTGGGGTATCTAATCCTGTTCGCTCCCCACGCTTTCGCTCCTCAGCGTCAGAACAATCCCAGAGATCCGCCTTCGCCACCGGTGTTCCTCCACATATCTGCGCATTTCACCGCTACACGTAGAATTCCGATCTCCCCTAATTGCCTCAAGTCGACCCGTATCCACCGCAAAACCCCGGTTAAGCCGAGGCCTTTCACGGCGGACGCAATCAACCGCCTACGAGCCCTTTAAACCCAGTTGACACAAGA
+
CCCCCGGGGGGGGGGGGGGGGGGGGGGGGGGGGGGGGGGGGGGGGGGGGGGGGGGGGGGGGGGGGGGGGGGGGGGGGGGGGGGGGGGGGGGGGGGGFGGGFGFGGGGGGGGGGGGFGGGGGFGGGGGGGGGGGGFGGFCDF8FDGFFFGFGGGGGFFE=BEGBGCCFGFGE=5@F@EFGFGDCFFGCB*:=BF6CD6CG9<@9>@>>FFF:>:>FEBC>:822<4?B*9<72A<2<E2(4>424<:(4:8
@M00200:205:000000000-AKKM3:1:1101:20114:3277 2:N:0:1
TACTGGGGTATCTAATCCTGTTCGCTCCCCACGCTTTCGCTCCTCAGCGTCAGTATCGGCCCAGAGACCCGCCTTCGCCACCGGTGTTCCTCCTGATATCTGCGCATTTCACCGCTACACCAGGAATTCCAGTCTCCCCTACCGAACTCTAGCCTGCCCGTATCGGCTGCAAGCCCACAGTTGAGCCGTGGGTTTTCACAGTCGACGCGACAAGCCGCCTACGACCCATTTAAACCCGTTTGCAACCAGA
+
CCCCCGGGGGGGGGGGGGGGGGGGGGGGGGGGGGGGGGGGGGGGGGGGGGGGGGFEFG:F,FFGGGGGGGGGGGGGGGGG7FGGEGFGGGGGGGGGGGGGGGFEGGGGGGGGGGGFGGFGGF8C<FGGGGGFGCFGG6CDA8DEG>D5=DFDGD7:;FGFG65CA5?@?EFFFFF*9?D*@,=BACC>ADE5A5=5C?GE4>@@<,:>33636(=C()0(,((0(2)/2;94-<A(*(,(,())).(,33
@M00200:205:000000000-AKKM3:1:1101:8420:3283 2:N:0:1
TACTGGGGTATCTAATCCTGTTCGCTACCCATGCTTTCGTGCCTCAGCGTCAGTTACCGCTCAGTAAGCCGCCTACGCTATCGGGGTTCCTTATGGTATCTATGCATTTCACCGCTACACCATAAATTCCGCCTACCCCAACGGTACTCAAGGCGCCCAGTATCAATGGCAGTTCCACGGTTGAGCCGTGGGATTTCACCGCTGACTTAAACGACCGCCTACGCACCCTTTAAGCCCAATTGACACAAGA
+
CCCCCGGGFEFFFGGGDFGFFFGGGDEFGGEFGGGGAFEFFBFGGGGGGGGGGGGEFCGGGGGGGGGGGGDC@=FFFGGGECFGGGGGGGGGECGGCC8F8DF;,;C9DFFFGGGEDGFFDFGGGGGGGGGGGGC@@DFFFGGFG?DB?BDDF?D5>GG9=?;C715@:DAAF7+CCFGFG59FFGGD?D7*31:7EFCE-((85B**/*4>9(1=()8171<5;CFD>*)624<(*2:B),.)-)4-,2
@M00200:205:000000000-AKKM3:1:1101:18297:3295 2:N:0:1
TACTGGGGTATCTAATCCCGTTCGCTCCCCTGGCTTTCGTGTCTCAGCGTCAGCACACCCCCAGCAACCTGTTTTCACCGTTGGCGTTCCAAGCGATATCTACGCATTTCACCGCTCCACCGCTTGTTCCAGTTGCCCCTAGGTGGCTCAAGACCGCCAGTATACCCAGCAGTTCCACGGTTGAGCCGTGGGATTTCACATCTCACCTACCAGGCCGCCTACGCACGCTTTAAACCCAATTGAACAAAAC
+
CCCCCGGGGGGGGGGGGEGGGGFGGGGGGGGGGGGGGGGGGGGGGGGGGGFGGGGGGGGGGGGGGFGGGGGGGFGGFFFGGGGGGGGGGFGGGGGGGGGGGFFGCGDEGGGGGEDAGEFGGGGGEGGGGGCFGFGGDFFBFGGFGFG<DFFGGGGEF>CDGGFGFFGGFGFF@EFFFFGFGGGD>6FEAGGFFGGGF??65=?C?6==3;DEF=EE@D>0;8?A;C)98C6EFF<:58?<)))).).8((
@M00200:205:000000000-AKKM3:1:1101:24771:3304 2:N:0:1
TACTAGGGTATCTAATCCTGTTTGCTCCCCACGCTTTCGTGCCTCAGCGTCAGTTATGGGCCAGTGAGCCGCCTTCGCCACTGGTGTTCTTGCGAATATCTACGAATTTCACCTCTACACTCGCAGTTCCACTCACCTCTCCCATACTCAAGATTTCCAGTATCAAAGGCAGTTCTGGAGTTGAGCTCCAGGATTTCACCTCTGACTTAAAAACCCGCCTACGCACCCTTTAAACCCAATTGACACAAGA
+
CCCCCGGGGGGGGGGGGGGGGGGGGGGGGGGGDGGGGGGGGGGGGGGGGGGGGGGGGGFGGFGGGGGGGGGGGGGGGGGGGGGGGGGGGGGGGGE=FGGGGFCFF8FGGGGGGDGFGGGGACFEGGGGGGDGFGGFGFGFFFGFGFGEGF?DFGF?FFGFGDEGBC=EFFFAFE9F?FGBFGG?DF,:6DGFFGFDCECCEFF<AE52:=AEFFEE=>B95>)3>EDGCCEE44=7B@DB**9C<@FD03
@M00200:205:000000000-AKKM3:1:1101:23763:3305 2:N:0:1
TACTAGGGTATCTAATCCTGTTCGCTCCCCATGCTTTCGCTCCTCAGCGTCAGTAAATGCCCAGAGACCTGCCTTCGCCATCGGTGTTCCTCCTGATATCTGCGCATTTCACCGCTACACCAGGAATTCCAGTCTCCCCTACATCACTCTAGTCTGCCCGTACCCACCGCAGAACCAGGGTTGAGCCCTGGTCTTTCACGGCAGACGCGACAAACCGCCTCCGAGCTCTTTATACCCACTTGACACA
+
CCCCCGGGGGGGGGGGGGGFGGGGGGGGGGGGGGGGGGGGGGGGGGGGGGGGGGGGGGGGGGGGGGFGGGGGGGGGGGGGGGEGGCGGGGGGGGGGGGGGGGGGGGGDGGGGGGGFGGGGGGGGGCGGGGGGGGGDFFGB?FGCFDGFGFGDFGGFFGGDGGFGFFGEFG>A>DFFF*00@8=DFCG??DGFAECFA5@@A>=99@B9>2=5>(=C(>B7(6()6:.;20.65)/7CE1<2)5?241
@M00200:205:000000000-AKKM3:1:1101:18636:3309 2:N:0:1
TACGCGGGTATCTAATCCTGTTTGCTCCCCACGCTTTCGTGCATGAGCGTCAGTATTATCCCAGGGGGCTGCCTTCGCCATCGGTATTCCTCCGCATCTCTACGCATTTCACTGCTACACGCGGAATTCTACCCCCCTCTGACATACTCTAGCCCGGCAGTTAAGAATGCAGTTCCAAGGTTAAGCCCTGGGATTTCACATCCTTCTTGCCGAACCGCCTGCGCACGCTTTAAACCCAATTGACACAAGA
+
CCCCCGGGGGGGGGEFGGGGGGGGGGGGGGGGGGGGGGGGGGGGGGGGGGGGGGGGGGGGFGGGGGGGGGGGGGGGGGGGGGGGGGGGGGGGGGGGEGGGGGGGGGGDGGGGGGGFGFGFEEGGGGGGGGGFGFFEGFGBFFGFGFGFGFFFGGGFFGGFGGEEEFGEAEFEAAFFFFGAFFGFFGGFFGGFFFGGFEGFEFF<37@<><;>99GG>:@(,41<;EFGGG<A<A<4A<B?A3AF24:3:4
@M00200:205:000000000-AKKM3:1:1101:8916:3313 2:N:0:1
TACAAGGGTATCTAATCCCTTTTGCTCCCCACGCTTTCGTGCCTGAGCGTCAGCAATTGTCCAGGTAGCCGCCTTCGCCTCTGGTATTCCTCATGATATCTACGCATTTCACTGCTACACCATGAATTCTGCTACCCTCTCCAATGCTCTAGCCATGTAGTTTGAGGTGCAATTCCGGGGTTAAGCCCCGGGCTTTCACGCCTCACACACACGGCCGCCTGCGCACCCTTTACACCCAATTGACACAAGAC
+
CCCCCGGGGFGGGGGGGEFGGGGGGGGGGGGGGGDGGGGGGGGGGFGGGGGGGGGGGGGGGGGGGGGGGGGGGGGGGGFGGGGGGGGEGGGGGGGGGGGGGFGGGGGGGGGGGFGFGGGGGDFGFGGGGGGGGGGF?DDDD8EFGFGFGF8+EDD8DFGEDFBFDFGGF?DEFEFFF>89CGGFFGF?EC>BDD;>>AFB@)1>@9CB>AFFFFDE@C?(654B@EAD7C3>C6;@E=2(/7><3;;?3:(
@M00200:205:000000000-AKKM3:1:1101:19551:3318 2:N:0:1
TACTCGGGTATCTAATCCTGTTCGCTCCCCACGCTTTCGTCCATCAGTGTCAGTGTACCATTAGTGATCTGCCTTCGCAATCGGTATTCTATGTGATATCTATGCATTTCACCGCTACACCACATATTCTAACCACTTCATAGTAACTCAAGACAACCAGTATCAAGGGCAATTCTACAGTTGAGCTGCAGACTTTCACCCCTGACTTAATCGTCCACCTACGGACCCTTTAAACCCAATTGACACAAGA
+
CCCCCGGGGGGGGGGGGGGGGGGGGGGGGGGGGGGGGGGGGGGGGGGGGGGGGGGGGGGGGGGGGGGGGGGGGGGGGGGGGGGGGGGGGGGGGGGGGGFGGGGGGGGGGGGGGGEFGGGGGGGGGGGGGGGGGEGGGFGFFGGFGFGEGFFGGGD?FBDFEFEGE?=D>E5DF*D@FFGFFEDD?EEBFGGFFGGGFEGEFA>DFFBEA77CC<:>@FF55@FD>EDDCC)A?CB=E=-<C=;**):>BF
@M00200:205:000000000-AKKM3:1:1101:17280:3318 2:N:0:1
TACTCGGGTATCTAATCCCGTTCGCTCCCCTAGCTTTCGCGCCTCAGCGTCAGTGTCAGCCCAGCAACCCGCCTTCGCCGCAGGTGTTCCTCTCGATATCTACGCATTTCACCGCTACACCGAGAATTCCAGTTGCCCCTTCTGCACTCTAGTCGCACAGTATCAGTTGACCTTTCCGAGTTAAGCTCGGAGATTTCACAACTGACTTGTGCTGACCGCCTACGCGCCCTTTAAACCCAGTTGACACA
+
CCCCCGGGGGGGGGGGGGGGGGGGGGGGGGGGGGGGGGGGGGGGGGGGGGGGGGGGGGGGGDFGGGGGGGCGGGGGGGGGGGGGGGGGGGGGGGGGGGGGGGGGGGGGGGGGGGDECFGGGGGGGGGGGGGGGGFGAFG=FGGFGFGFGFGDFGGFEGG?FGFGFFGGFGFFFCFF8ADDGEF7CFFFEGGEEEFCFFGFF?E@=(4/>@:EEECC@DA676=>03=DD<?)5)43A(8:?BB:<D?<
@M00200:205:000000000-AKKM3:1:1101:14586:3336 2:N:0:1
TACCCGGGTATCTAATCCTGTTTGATCCCCACGCTTTCGTGCCTCAGCGTCAGTTACAGCCTAGTAAGCTGCCTTCGCTATAGGTGTTCTTGACGATATCTAAGCATTTCACCGCTACACCGTCAATTCCGCCTACCTCATCTGTACTCTAGCCCCACAGTATCAATGCCACCCTCCCAGTTAAGCCGGGATATTTCAGCACTGACTTACAGGGCCGCCTACGCACCCTTTAAACCCAATTGACACCAGA
+
CCCCCGGGGGGGGGGGGGGGGGGGGGGGGGEFGGGGGGGGGGGGGGGGGGGGGGGGGGGGGGGGGGGGGGGGGGGGGGGGGGGGGGGGGGGGGGGGFGGGGGGGGGFEFGGGGGEDDGGFFGGGGGFAF=FGGGDGFBFDFGGFFFGCGFFDEFFBDEGFGFEDEFGGFGDD5AF5<BDFG9+C?FFEFGGDFFGF6ACEC:CEFFFFFFEE>=DEFGF@FBFF?GBD38@CCEE;G?FFCEFEF3(333
@M00200:205:000000000-AKKM3:1:1101:25140:3339 2:N:0:1
TACACGGGTATCTAATCCTGTTTGCTCCCCACGCTTTCGTGCCTGAGCGTCAGTATTATCCCAGGGGGCTGCCTTCGCCATCGGTATTCCTCCGCATCTCTACGCATTTCACTGCTACACGCGGAATTCTACCCCCCTCTGACATACTCTAGCCTGGCAGTTAAGAATGCAGTTCCGAGGTTAAGCCCCGGGATTTCACATCCTTCTTGCCAAACCGCCTGCGCACCCTTTAACCACAGTTGAAACA
+
CCCCCGGGGGGGGGGGGGGGGGGGGGGGGGGGGGGGGGGGGGGGGGGGGGGGGGGGGGGGFGGGGGGGGGGGGGGGGGGGGGGGGGEGGGGGGGGGGGFGGCGGGGGDGGDGGGGFGGGG6C@CFCGGGGGGGDFEGFGFFGG?FFGFGFGGGGGF?GFE8C<F7FGGFGFFFEFFFB>BEFCDAFGFDDGFE5ACFCGFFE3<?AFFC94>@1B89GD01093;EBG3C:>>6<2C:6224)))5:
@M00200:205:000000000-AKKM3:1:1101:24210:3355 2:N:0:1
TACCCGGGTATCTAATCCTGTTCGCTCCCCACGCTTTCGCTCCTCAGCGTCAGTAATGGCCCAGAGATCCGCCTTCGCCACCGGTGTTCCTCCTGATATCTGCGCATTTCACCGCTACACCAGGAATTCCGATCTCCCCTACCACACTCTAGCCTGCCCGTATCGAATGCAGACCCGGGGTTAAGCCCCGGGCTTTCACATCCGACGTGACAAGCCGCCTACGAGCTCTTTAAACCCAATTGACACAAGA
+
<@CCCGGGEGGGFGGGGGGGGGGGGGGEGGGGGGDGFGGGGFGAFGGGGCFGGGFEGGFGDGGDGGGFGGFGG7FC<FCFCGGGFCECFF8FFCFFCFGGGAFFGGCG;A,9E8EEGGGFFGGGGFDGE=@E6EGGG?+)@GGFF*=8=D99DFFFFFD*69=FF?9DFC86B5>9?B*9<*32+57:9?CD4:,;A?FC93;71:;((6()968C9D:(,,254*)2:>24-.33C142))-)4)(-:?
@M00200:205:000000000-AKKM3:1:1101:24501:3375 2:N:0:1
TACTGGGGTATCTAATCCGGTTTGCTCCCCACACTTTCGCGCCTCAGCGTCACAGGTTGTCCAGCTAGCTGCCTTCGCCATGGGTGTTCCTCCCAGTATCTACGCATTTCACCGCTACACTGGTAATTCCACTCGCCTCTCCAACCGTCTAGCCTGCCAGTATCCAACGCTTTACTGCGGTTGAGCCCCAGCCTTTAACATCGGACTTGACAGACCGCCTACGCGCCCTTTCAACCCAATTGACACAAGAC
+
CCCC8FGGGGGGGGGGGG7FGGGGGG9FGGGG:FGGGGDGGGCGGGGGGGGGD,,::,CFGFGG8,CFGAGGGGGGGGGD:,BDGGGGGGG9FGG=FFGGGGGGGGGGGGGGGGGFGGGGGGG9EEFGGGAFG?=CE5EDD@A9,@6:+6DFGGFF5FG5D2D9*?=,0C*)50B<C+9*<CG95DF5?*495;CC:9C?E))->=@=*.)1*(6:2CAFFFF)1C5)1;))./?;EF679)49A?24.((
@M00200:205:000000000-AKKM3:1:1101:11479:3379 2:N:0:1
TACACGGGTATCTAATCCTGTTTGCTCCCCACGCTTTCGCGCCTCAGCGTCAGATCCGGACCAGAGAGCCGCTTTCGCCACCGGTGTTCCACCCAATATCTACGAATTTCACCTCTACACTGGGTATTCCACCCTCCTCTTCCGGCCTCAAGCCCTGGTGTTTCGGCCGCACCTCCGGGGTTGAGCCCCGGGCTTTCACAAGCCGACTGCCAAGGCCGCCTACGCGCCCTTTAAACCAAATTGACACA
+
CCCCCGGGGGGGGGGGGGGGGGGGGGGGGGGGGGGGGGGGGGGGGGGGGGGGGGGGGGGGGGGGGGGGGGGGGGGGGGGGGGGGGFGGGGGGGGGGGGGGGGGGGGDGGGGGGGGFGGGGGGGGGGGGGGGGFGGGGFGFFGGDEFGFGFGCFGGF?EGFGGDD55CC>C5:@5AAEFG>F=549FGFEGEFFDFFFFGFE;0<;@@>BFF041*;?C)2:4:>;*<DGC80-):AG126-)).4<FF
@M00200:205:000000000-AKKM3:1:1101:22404:3385 2:N:0:1
TACTGGGGTATCTAATCCCGTTCGCTCCCCTAGCTTTCGTGCCTCAGCGTCAGAAGAGACCCAGTGAGCCGCCTTCGCCACCGGTCTTCCTGATGATATCAACGCATTTCACCGCTGCACCATCAGTTCCGCTCACCCCTATCTCCCTCAAGCCCTGTAGTTTCAAGCGCAGTTCCACGGTTGACCCGTGGGATTTCACACCTGACTTACAGGGCCGCCTACGCACCCCTTAAACCCAATTGACACAAGAC
+
CCCCC,CFC;66;<FEG@F;@FGCC,;FCGFDEE<FFEGGGGFGGFEGG:FGGG<FA@C<FFFE,FFGFG7:FF@9,86,CEFEF+BB<;DEFFGGEED=C4AFG++CF9@BFC8*689FFDEF9>EF9@=E8?CF8*65*@99EF8DCDFDGDFFFD+?@97=>+?A5C>A5CCFFF65@3CFFGG59?C/9E77+*5:@DFFD5BE=48729E=@3B(:;FB(:.*)1/))7)3EB(())).<0(-3((
@M00200:205:000000000-AKKM3:1:1101:22752:3385 2:N:0:1
TACTGGGGTATCTAATCCTGTTCGCTCCCCACGCTTTCGCTCCTCAGCGTCAGTATCGGCCCAGAGACCCGCCTTCGCCACCGGTGTTCCTCCTGATATCTGCGCATTTCACCGCTACACCAGGAATTCCAGTCTCCCCTGCCGAACTCCAGTCATGCCCGTATCGACCGCAAGCTCAGGGTTAAGCCCCAAGTTTTCACGACCGACGCGACAGACCGCCTACGAGCTCTTTAAACCCACTTGACACA
+
CCCCCGGGGGGGGGGGGGGGGGGGGDGGGGGFGGGGGGGGGGGGGGGGGGGEGGGGGGGGGGGGGGGGGGGGGGGGGGGGGGGGGGGGGGDCFGGGGGGGFGGDFGGCAGFGGGGFGGGGGGFGGGGGEFFFGGGGFFGF5E?5CDGFGFGFFGGCFF6?CC=GF5?E5@>8?4A;A9CAF<CDBFCFFCGFF:=@=*49=@@107967;B>F0;24))463<5(28/C*54A6<7C:::(64<7)22
@M00200:205:000000000-AKKM3:1:1101:19526:3389 2:N:0:1
TACCAGGGTATCTAATCCTGTTCGCTCCCCACGCTTTCGCTCCTCAGCGTCAGTACAGGCCCAGAGAACCGCCTTCGCCACCGGTGTTCCTCCCGATATCTGCGCATTTCACCGCTACACCGGGAATTCCATTCTCCCCTACCTGCCTCTAGCCTGCCCGTATCCACCGCAGACCCACGGTTAAGCCGTGGGCTTTCACGACAGACGCGACAAACCGCCTACGAGCTCTTTATACCCACTTGCCACAAGA
+
CCCCCGGGGGGGGGGGGGGGGGGGGGGGGGFGGGGGGGGGGGGGGGGGGGGGGGGGGGGGGGGGFGGGGGGGGGGGGGGGGGGGGDGGGGGGGGGGGDGGGGGGGDDEGGGGGGGFGGGGGGGGGEFGGGGGDAFGGFGBFGGFGFGEGFGFDFGFFFDAGGDFEFGFDE>A58?FFEGBFGGGFGGF5DEEFCCCFFG?(7>0@?0:;6>B91;E9D>?(4273C77:><<<AAA@<(4A>).9?:B17
@M00200:205:000000000-AKKM3:1:1101:14425:3392 2:N:0:1
TACAGGGGTATCTAATCCTGTTTGATCCCCACGCTTTCGTGCCTCAGCGTCAATAAAACCATAGTAAGCTGCCTTCGCAATCGGTGTTCTGTGACATATCTATGCATTTCACCGCTACTTGTCACATTCCGCCTACCTCTAGTTCATTCAAGCTCATCAGTATCAAGGGCACTGCGATGGTTGAGCCACCGTCTTTCACCCCTGACTTAATAAGCCGCCTACGCACCCTTTAAACCCAATTGACACAAGA
+
CCCCCGGGGGGGGGGGGGGGGGGGGGGGGGGGGGGGGGGGGGGGGGGGGGGGGGGGGGGGGGGGGGGGGGGGGGGGGGGGGGDGGGGGGGGGGGGGGGGGGGGGGGGGGGGGGGGFGGGGFFFGGGGGGGFEGGGGGFFF5FFFGFGFGFGFGF??FEGFFFECDFFGFGFFFFFFDFDFGFDGFGGFFGDD5DFGFFGB5ADBDBEEA*;>;8EE=7?2>B2?4E4C405=?>==C>6=4*/>:)6=DF
@M00200:205:000000000-AKKM3:1:1101:22384:3414 2:N:0:1
TACGAGGGTATCTAATCCTGTTTGCTCCCCACGCTTTCGCACATGAGCGTCAGTATTGGTCCAGGAAGTCGCTTTCGCCACTGATGTTCCTTCAGATATCTACGCATTTCACCGCTACACCTGAAATTCCACTTCCCTCTCCCATACTCTAGCTATGCAGTCTCGAATGCAGTTCCCAGGTTAAGCCTGGGGATTTCACACTCGACTTGCAAAGCCGCCTACGCGCGCTTTAAACCCAATTGACACAAGA
+
CCCCCGGGGGGGGGGGGGGGGGGGGGGGGGGGGGGGGGGGEGGGGGGGGGGGGGGGGGGGGGGGGGGGGGGGGGGGGGGGGGGFFGFGFGGGGGGGGGGGGGGGGGFGGCGGGGGFGGGGCFGGGGGGFGFGGFGFGFGBFGGFFFGFGFGGGGGFFGG5=DEGEFGGFGFFFFFFFFGFGGGG7EFFFGGEFGGGFEGEEFFFFFDFFFEF58C6>CEDDBD95:8:5*1CEFF@E<2144;CCF@D;(
@M00200:205:000000000-AKKM3:1:1101:10622:3414 2:N:0:1
TACTGGGGTATCTAATCCTGTTTGATCCCCACACTTTCGTGCCTCAGCGTCAGTTAAAGCTTAGTGAGCTGCCTTCGCAATTGGTGTTCTTGAAAATATCTATGCATTTCACCGCTACACTTTCAATTCCGCCCACCTCAACTTTACTCAAGTTCAACAGTATCAATGCCATTCCTCCAGTTAAGCTGAAGACTTTAAACACTGACTTATTAAACCGCCTACGCACCCTTTAAACCCAATTGACACAAGA
+
CCCCCGGGGGGGGGGGGGGGGGGGGGGGGGGGGGGGGGGGGGGGGGGGGGGGGGGGGGGGGGGGGGGGGGGGGGGGGGGGGGGGGGGGGGGGGGGGGGGGGGGGGGGFGGGGGGGAGGGEFFGGGGGGGGGGGGGGGFGFFFGFGFGFGFGGGGGFFGGFGGCGFFGGFGFEFBFCFFDFFGGF?FGFFG?FBFGDFFGFB5E=EBEDD9DEEFDFADEF=:5?5CDD*;)>CCE)>47B4*AEC>>B9(
@M00200:205:000000000-AKKM3:1:1101:9730:3420 2:N:0:1
TACGAGGGTATCTAATCCTGTTCGCTCCCCACGCTTTCGTCCATCAGTGTCAGTGTACTATTAGTGATCTGCCTTCGCAATTGGTATTCTATGTGATATCTATGCATTTCACCGCTACACCACATATTCTAACCACTTCATAGTAACTCAAGACAGCCAGTATCAAGGGCAATTCTACAGTTGAGCTGCAGACTTTCACCCCTGACTTAACCGTCCACCTACGGACCCTTTAAACCCAATTGACAAAAGAC
+
CCCCCGGGGGGGGGGGGGGGGGGGGGGGGGGGCGGGGGGGGGGGGGGGGGGGGGGFGGGGGGGGGGGGGGGGGGGGGGGGGGGGGGGGGGFGGGGFFDGFGGGFGGGGGGGGGDDDGGGCFGGGGFDGGGFFGDFGGFGFFFGFGFGFGFGGGGGFFGGF??DGBFGF5EDDFEFFFFGBFA9DD8D*;F8=D?E7D>DEDA>DFBE*>:AE9AGE5DFF5:5@)@EG9>5CC490659=CECF4*085=(
@M00200:205:000000000-AKKM3:1:1101:11153:3426 2:N:0:1
TACTCGGGTATCTAATCCTGTTTGCTCCCCACGCTTTCGCGCCTCAGCGTCAGTGTCGGACCAGGTAGCCGCCTTCGCTACTGGTGTTCTTCCCAATATCTACGAATTTCACCTCTACACTGGGAATTCCGCTACCCTCTTCCGAACTCAAGATGTCCCGTTTCAAAGGCAGTTCCCAGGTTGAGCCCGGGGCTTTCACCTCTGACGCGAACATCCGCCTACGCGCCCTTTGAACCCAATTGACACAAAC
+
CCCCCDGGGGGGGFFGFGGGGGGGGGGEF@FFGGFEFAFGCGGG7FGGGGGGGGGGGG>GGGGGGGEGFAC+>:@FCCBFFF9EF@=@BE8A;FGGGFD=DGCCEFD=;=EEGGFF8F;AFGGGGGG8F,=66C86,+=DFF8?GFDB?DG6DGDD+,=*3+:2;+6@0,*0;=F9:AC5F6+=*,1*<*4@?5979/=**0>6>=(5((49>4C*/*.12;DF25;<C44:)6)4/4(4).>495((,.
@M00200:205:000000000-AKKM3:1:1101:10815:3429 2:N:0:1
TACAAGGGTATCTAATCCTGTTCGATCCCCACGCTTTCGTGCATCAGCGTCAATCGCGCCTTGGTAAGCTGCCTTCGCAATCGGTGTTCTGTGGCATATCTATGCATTTCACCGCTACTTGCCACATTCCGCCTACCTCATCCGCATTCAAGCGCGCCAGTATCAACGGCACTGCGATGGTTGAGCCACCGTCTTTCACCACTGACTTAGCACGCCGCCTACGCACCCTTTAAACCCACTTGACACAAGAC
+
B@CCCGGGGGGGGGGGGGGGGGGGGGGGGGGGGGGGGGGGGGGGGGGGGGGGGGGGGGGGGGGFGGGGGGGGGGGGGGGGGGGDFFGGGFGGDGGECFDFGGGGGGGFGGGGGGGFGGGFGGGGGGGGGFGGGEGGGFFDD=CEGFGAFFGDGGGEFGDE897FFFGGFGFFFFFFDFG>FCGGFGGCFGGFE,;+=AFEEB@EFFF<;EB>==EC2>>723;)1CDGDCFEEFFFG?(4<<)5<?B?60(
@M00200:205:000000000-AKKM3:1:1101:12365:3434 2:N:0:1
TACACGGGATCTAATCCTGTTTGCTCCCCACGCTTTCGCTCCTCAGCGTCAGTGCTGGCCCAGAGAGCCGCCTTCGCTACTGGTGTTCCTCCCGATATCTGCGCATTTCACCGCTACACCAGGAATTCCAGTCTCCCCTACCGAACTCGAGCCTGCCCGTATCGACCGCAGGCTTGGGGTTGAGCCCCACGTTTTCACGGTCGACCCGACCAGCCGCCAACGAGCCCTTTAAAACCAGTTGACCCAAGGAC
+
CCCCCGGGE@EGGGGGGGGGGGGFGGGGGGGGEFGGFGGEFGGGGGGGGGGGGCFGGGC<FGGGGGGGGEGGGGFGGCEGGGGFEGGGGGGGGDFGGGDCFGEGGGGGAFGGGG>?DCGGGGGDGGGFGGGFGGGFG>CDFCEEEFDEC68>GG+5A6C>CCC+=*7@@:AFD249?>D8FEFFAGFEB/>85F5++1=;8091(((.4(,48?8*->702(:)(*0*776>).4(*,6644)).3,(((.
@M00200:205:000000000-AKKM3:1:1101:8946:3443 2:N:0:1
TACTCGGGTATCTAATCCTGTTCGCTCCCCACGCTTTCGTCCATCAGTGTCAGTGTACTATTAGTGATCTGCCTTCGCAATTGGTATTCTATGTGATATCTATGCATTTCACCGCTACACCACATATTCTAACCACTTCATAGTAACTCAAGACAGCCAGTATCAAGGGCAATTCTACAGTTGAGCTGCAGACTTTCACCCCTGACTTAACCGTCCACCTACGGACCCTTTAAACCCAGTTGACACAAGA
+
CCCCCGGGGGGGGGGGGGGGGGGGGGGGGGGGGGGGGGGGGGGGGGGGGGGGGGGGGGGGGGGGGGGGGGGGGGGGGGGCB?FEGGGGGGGGGGGFCGGDGDGGFFGGGGGGGGGDGGGGGGGGGGGFGGGGG?FGGFGEBFGFGFGFGFDFGFFFFGCDGGFG>FF,9CF9FEDFFFFFGGGDBFG5DF8+;,@DFEED5>D>DFECBEE5==6C@CFCCEAE=*@D>?E*;A@=GDB7EFE=EEF:53
@M00200:205:000000000-AKKM3:1:1101:22360:3445 2:N:0:1
TACTAGGGTATCTAATCCTGTTTGCTCCCCACGCTTTCGCACCTCAGCGTCAGTATTGGTCCAGGGTGTCGCCTTCGCCACTGGTGTTCCTTCAGATATCTACGCATTTCACCGCTACACCTGAAATTCCACACCCCTCTACCATACTCTAGCTTGGCAGTTCTAACCGCAATTCCCAGGTTAAGCCCGGGGCTTTCACGGCTAGCTTACCAAACCGCCTACGTGCACTTTATACCCAGTTGACACA
+
CCCCCGGGGGGGGGGGGGGGGGGGGGGGGGGGGGGGGGGGGGGGGGGGGGGGGGGGGGGGGGGGGGGGGGGGGGGGGGGGGGGGGGGGGGGGGGGGGGGGGGGGGGGGGGGGGGGFGGGGGGGGGGGGEFGGGEGGEFGFFFGFGFGFCFFFGGGFFGGF8FEGFFGGFGFFFFFFFFGFGGGGFFFFFGGFFGGGFFGBDA5@D=EFFFFC;9FGFDFFFF6;(=FGF6EFFFF?F@8;CFFFC;@
@M00200:205:000000000-AKKM3:1:1101:18280:3454 2:N:0:1
TACAGGGGTATCTAATCCCGTTCGCTCCCCACGCCTTCGCGCCTCAGCGTCAGGTCAAGTCCAGGCGGCCGCCTTCGCCTCTGGTGTTCCTCCCGATCTCTACGCATTTCACCACTACACCGGGAATTCCACCGCCCTCGCCTTGCCTCCAGTCGGCCCGTTTCGCGCGACCCTCCCCGGTTGAGCCGGGGGCTTTCACACACGACGTAACCAACCGCCGGCGCGCCCATTACACCCACTTGACACAAGA
+
CCCCCGGGGGGGGGGGGGGGGGGGGGGGGGGGGGGGGGGGGGGGGGGGGGGGGGGGGGGGGGGGGGGGGGGGGGGGGGGGGGGGGGGGGGGGGGGGGGFGFGGGGGGGGGGGGGGFG?DAECGGGGGGFGGGGGGGGFGAAEGEDFFCGFFFFGGFFGGF8<@GFFGGFDFFF8FFFFGF@CCFFGGFFGC>EE=CBAF<0(33;>>F??<BFFG8()8(11337:71**66<4)1?41()..)67(810
@M00200:205:000000000-AKKM3:1:1101:23938:3466 2:N:0:1
TACTGGGGTATCTAATCCTGTTTGCTCCCCACGCTTTCGTGCCTCAGCGTCAGTGTCGGTCCAGTGAGCCGCCTTCGCCACCGGTGTTCTTCCCAATATCTACGAATTTCACCTCTACACTGGGAATTCCACTCACCTCTCCCGAACTCAAGCCTACCAGTCTCGGACGCACATCCCGGGTTGAGCCCGGGGCTTTCACGCCCGACTTGATAGGCCGCCTACGCACCCTTTATACCCAGTTGACACA
+
CCCCCGGGGGGGGGGGGGGGGGGGGGGGGGGGGGGGGGGGGGGGGGGGGGGGGGGGGGGGGGGGGGGGGGGGGGGGGGGGGGGGGGGGGGGGGGGGGGGGGGGGDFGGFDFGFGGFDFGGGGGGFGFFGGGGGGGGGFGFFGGFEFGFGFGGFFDDF8=?EGEGFFDGFD5=BEFFFDD5C:DC6E6@>C59?ECFFCFDDB9B99>DF;?CC8FC@DEFF@:@?GEG*54:><<>E2185>A<2??
@M00200:205:000000000-AKKM3:1:1101:22427:3470 2:N:0:1
TACTAGGGTATCTAATCCTGTTTGCTCCCCACGCTTTCGCACCTCAGCGTCAGTACCGAGCCAGTGAGCCGCCTTCGCCACTGGTGTTCCTCCGAATATCTACGAATTTCACCTCTACACTCGGAATTCCACTCACCTCTCTCGGACTCGAGATTGCCAGTATGAAAGGCAGTTCCAGGGTTGAGCCCTGGGATTTCACCCCTCACTTAACAATCCGCCTACGTGCACTTTAAACCCAATTTACACA
+
CCCCCGGGGGGGGGGGGGGGGGGGGGGGGGGGGGGGGGGGGGGGGGGGGGGGGGGGGGGGGGGGGGGGGGDFGGGGGGGGGFEFFGGGGGGGGGGGGGGGGGGGGGGGGFGGGGFFGGGGFFFCEGGFGGFGGGGGGFCBDEGFGEGFGF?D?DFFFGGFGGEGEFGGFGFFFFFB?FF>FFCFAGFAFGGFFD?CFE7=):425BECEEBE6BGG>GF25-22(:FGCD=ECF8(=88@C)9EC)4
@M00200:205:000000000-AKKM3:1:1101:21270:3493 2:N:0:1
TACCGGGGTATCTAATCCTGTTTGCTCCCCACGCTTTCGTGCCTCAGTGTCAATGATCGTGTAGTAAGCTGCCTTCGCAATCGGTGTTCTATGTCATATCTAAGCATTTCACCGCTACATGACATATTCCGCTTACCTCCACGATATTCAAGACAGATAGTATCAACGGCAGTTTCCAAGTTAAGCTTGGAGATTTCACCACTGACTTACCTGTCCACCTACGCACCCTTTAAACCCAATTGACACAAGA
+
CCCCCGGGGGGGGGGGGGGGGGGGGGGGGGGGGGGGGGGGGGGGGGGGGGGGGGGGGGGGGGGGGGGGGGGGGGGGGGGGGGGGGGGGGGAFFGGGGGGGGGGGGGGGGGGGGGGFGGGGGGGGGGGGGGGGGGGGGFFDFGGDG5CDGFFGGGGFFGFFGGEGFFGG5C>AFFFFFFFFFGGGFGGFF>FFFFFCAEGFFFEFCEFFEFFF9CGEFGF@EB@:<EAD>C);@EE>C@(8>3:4*.>523
@M00200:205:000000000-AKKM3:1:1101:19488:3501 2:N:0:1
TACCGGGGTATCTAATCCTGTTTGCTCCCCACGCTTTCGTCCCTGAGCGTCAATCCAGACCTAGTGAGCTGCCTTCGCTATCGGTGTTCTATGACATATCTAAGCATTTCACCGCTACATGTCATATTCCGCCCACTTCGATCGAATTCAAGACTTACAGTATCAATGGCAGTTCCGTCGTTAAGCGACGGGCTTTCACCACTGACTTATAAATCCGCCTGCGGACCCTTTAAACCCAATTGACACA
+
CCCCCGGGGGGGGGGGGGGGGGGGGGGGGGGGGGGGGGGGGEFGGGGGGGGGGGGGGGGGGGCGGGGGGGGGGGGGGGGGGGGGGGGGGGFGGFGGGGGGGGGGGGGGGGGGGDGFDGGGGGGGGGGGGADCDGDEGFGAFGGDGFGFFFGFFGGFFDFFFF7FCFGGBFF=6DFFEFGFGEGGFGGBFDGFFG5CFAF;.5;BEEFEECFE>@FFFGF@DF=>0C5<FFFFCC;6C331));EC@;
@M00200:205:000000000-AKKM3:1:1101:21856:3527 2:N:0:1
TACGAGGGTATCTAATCCTGTTCGCTCCCCACACTTTCGCTCCTCAGCGTCAGGTAATGCCCAGAGAACCGCCTTCGCCACCGGTGTTCCTCCTGATATCTGCGCATTTCACCGCTACACCAGGAATTCCGTTCTCCCCTGCATACCTCCAGTCTGCCCGTATCGAAAGCAAGCCATGAGTTAAGCTCATGGTTTTCACTCCCGACGCGACAAACCGCCTACGAGCCCTTTAAGCCCACTTGACACAAGA
+
CCCCCGGGEGGGGGGGGGGGGGGGGGGGGGGGGGGGGGGGGGGGGGGGGG7CFFGGGGGGGGGGGGGGGFGGGGGGGGGGGGGDGEGGGGGGGFGFGGGGFGGGFGGGGGFGGGGFGGGGGGGCFGGGGGFGFG?FDFG5DFGFGFGCGFGGGGGFFFG5@DDF>?FEBFFE?CFFFAGFGFF+BC5;?FEFFGGCFCGEE==>>>B@BFFFFDG=9CE01=(.(=>75042669,;8(444<?A7::?B
@M00200:205:000000000-AKKM3:1:1101:15480:3530 2:N:0:1
TACTGGGGTATCTAATCCTGTTTGCTCCCCACGCTTTCGCGTCTCAGCGTCAGTGACTGTCCAGGCGGCCGCCTTCGCCACCGGTGTTCCTCCTGATATCTACGAATTTCACCTCTACACCAGGAATTCCGCCGCCCTCGCCAGTACTCAAGGTCCGCAGTTTCAGATGCAGTTCCTGGGTTGAGCCCGGGGATTTCACATCTGACTTGCGGTCCCGCCTACACGCGCTTTATACCCCATTGACACAAGA
+
CCCCCGGFEGGGGGGFGGGGGGGGGGGGGGGDGGDEFFGGC@@FCFGGGGGGCGCF@EGGGFGFGFGGGGGGGGEGGGGGGFGGGGGDCGGFGGGGGFDDFFGF@8E+9ACFFDF+2CAEGGGGGFGFFFDEGCDGC>G)9C>9E+=CFAA?EC?ABGDFGC7FEF+,059649FFA89*5?DFAFG585=>)>EC7CF7)4)6?<ECF3(,((3/(18?(.8?0:7C5>09<<26<(-4<))6)231((
@M00200:205:000000000-AKKM3:1:1101:15560:3537 2:N:0:1
TACTGGGGTATCTAATCCTGTTCGCTCCCCACGCTTTCGCGCCTCAGCGTCAGATCACGCCCAGCAAGCCGCCTTCGCCTCCGGTGTTCTTCCGGATCTCTACGCATTCCACCGCTACACCCGGAATTCCGCTTGCCTCTACGTGTCTCCAGCCTCACAGTATCCTGGGCACGCGCGGAGTTGAGCTCCGGCATTTCACCCATGGACTTATAAGGCCGCCTGCGCGCGCTTTACACCCAGTTGACACA
+
CCCCCGGGGGGGGGGGGGGGGGGGGGGGGGGGGGGGGGGGGGGGGGGGGGGGGGGGGGGG,FGGGGGGGGGGGGGGGGGGGGGGGGGGGFGGGGGGDGGGGGGGGGGDGGGGGGGFGGGGGGGGGGGGGGGGGGGGGFGFFGGFGFGEGFGGGGGFFGCFGGFGFFFGFFFFFBFFEFGFGG>FFFCAAGGFFGFCFEEEF@FF@@@3)9?533<C?D)98:<E>C@GD<6:<4<A898BBFFF?A?4
@M00200:205:000000000-AKKM3:1:1101:12060:3539 2:N:0:1
TACTGGGGTATCTAATCCTGTTTGCTCCCCACGCTTTCGCACCTCAGCGTCAGTACCGAGCCAGTGAGCCGCCTTCGCCACTGGTGTTCCTCCGAATATCTACGAATTTCACCTCTACACTCGGAATTCCACTCACCTCTCTCGGACTCGAGATACCCAGTATCAAAGGCAGTTCCGGGGTTGAGCCCCGGGATTTCACCCCTGACTTAAATATCCGCCTACGTGCGCTTTAAACCCAATTGACACA
+
CCCCCGGGGGGGGGGGGGGGGGGGGGGGGGGGGGGGGGGGGGGGGGGGGGGGGGGGGGGGGGGGGGGGGGGGGGGGGGGGGGGGGGGGGGGGGGGGGFGFGFGGGGGGGGGGGGFFGGGFGGGGGGGGDGGGGGGGGFGFFGGFGFGFGFCCDDGFFDFFGGFGFFGGBGFFF@FFEF>E@8;3;EG?BGGFAGDGFEGFFFF==EF?*@4C?)?A<DE0(/22(=>DD50>);;@EF?7<D).5?B
@M00200:205:000000000-AKKM3:1:1101:19832:3547 2:N:0:1
TACTAGGGTATCTAATCCCTTTCGCTCCCCACACTTTCGTCCATGAGTGTCAGTACTTGTCCAGGCAGCTGCCTTCGCCGTTGGTGTTCCTCCCGATATCTACGCATTTCACCGCTACACCGGGAATTCCACTGCCCTCTCCAAGCCTCTAGCCAGATAGTTTCAGGCGCAGTTCTACAGTTGAGCTGTAGGATTTCACACCTGACACACCTGGCCACCTGCGGACCCTTTAAACCCAATTGACACACGA
+
CCCCCGGGGGGGGGGGGGGGGGGGGGGGGGGGGGGGGGGGGGGGGGGGFGGGGGGGGGGGGGGFDFGDGGGGGAFGGGGGGGEGGGGGGGFGGGGGGGGGGGGGGEGGGGGGGGGFG=FGGGGGECFGGGGGGGGGGFGDD,EFFFFFGFF=FGG6DGFBEFFFDFGGFGFF?EFFFFGFF7:CAFG?FFFFFFEF;ACEEDDE@FEFFFAB@=FGFG44779E>E):;5=EECA@CD(=7334C@;,.(
@M00200:205:000000000-AKKM3:1:1101:20968:3549 2:N:0:1
TACAGGGGTATCTAATCCTGTTTGCTACCCACGCTTTCGTGCCTCAGCGTCAGGGATAAGCCAGAAAGCTGCCTTCGCCATTGGTGTTCCTCCACATCTCTACGCATTTCACCGCTACACGTGGAATTCCACTTTCCTCTCTTATCCTCAAGTCAACCAGTTTCCAATCCAATCCCATGGTTGAGCCATGGACTTTCAAATTAGACTTAATTGACCGCCTACGCACCCTTTACACCCACTTGACACAAGA
+
CCCCCGGGGGGGGGGGGGGGGGGGGGGGGGGGGGGGGGGGGGGGGGGGGGGGGGGGGGGGGGGGGGGGGGGGGGGGGGGGGGGGGGGGGGGGGGGGGGGGGGGGGGGGGGGGGGGFGGGGGGFGGGGGGGGGGFGGGFFDFGGFGFGEGFGGGGGFFGDFDGCFDFGGFDFFF<DFFFGFEFCFFGGFFGGFFFEGFFGEECFEEC<EFCECEAEA@DBAA@A?=GFDGGEEFEE>EB(58=36CEF95>
@M00200:205:000000000-AKKM3:1:1101:14692:3552 2:N:0:1
TACTAGGGTATCTAATCCTGTTTGATCCCCACGCTTTCGTGCCTCAGCGTCAGTTACAGCCTAGTAAGCTGCCTTCGCAATCGGTGTTCTTGATAGTATCTATGCATTTCACCGCTACACTATCAATTCCGCCTACCTCGTCTGTACTCAAGCCAAACAGTATCAATGGCAATGCTATAGTTAAGCTATAGGATTTCACCACTGACTTATCTGGCCGCCTACGCACCCTCTAAACCCAGTTGACACAAGA
+
CCCCCGGGGGGGGGGGGGGGGGGGGGGGGGGGGGGGGGGGGGGGGGGGGGGGGGGGGGGGGGGGGGGGGGGGGGGGGGGGGGGGGGGGGGGGGGGGGGFGGGFGGGFGGGGGGDGFGGGGGDFGGGGGGFGGGGGGGBFFFGGFGFGFGFGGGGF6DFGFGGFGFFFFFGFFFBFFFFFFF,?D+@DFFGGFFGGG7DEDFDBD01ACFAE=EACFADFFFC=D=CAC7C4=<?BDDABFFF?EFFF9=D
@M00200:205:000000000-AKKM3:1:1101:21915:3557 2:N:0:1
TACAAGGGTATCTAATCCTGTTCGCTCCCCACACTTTCGCTCCTCAGCGTCAGGTAATGCCCAGAGAACCGCCTTCGCCACCGGTGTTCCTCCTGATATCTGCGCATTTCACCGCTACACCAGGAATTCCATTCTCCCCTGCATACCTCTAGTCTGCCCGTATCGGAAGCAAGCTCAGAGTTAAGCCCTGAGTTTTCACTCCCGACGCGACAAACCGCCTACGAGCCCTTTATGCCCAATTGACACAAGA
+
CCCCCGGGGGGGGGGGGGGGGGGGGGGGGGGGGGGGFGGGGGGGGGGGGGGGGGGGGGGGGGGGGGGGGGGGGGGGGGGGGGGGGGFEGGGFGGGGGGGGGGGGGEFCFGGGGGGFGGGGFGGGGGGGGGGGGG8EAFEDFGGFGFGCFFFDFGGFFEGFGGFFAFGGEGFFFFFFFF?FGFGGFCGFFFGFFGGFFEGEFDFFA>=A>@@>@;FF@GBD@;;>DGFGCFEC2<2);:<BA<)):????B
@M00200:205:000000000-AKKM3:1:1101:22502:3587 2:N:0:1
TACGGGGGTATCTAATCCTGTTTGCTCCCCACGCTTTCGCACCTCAGTGTCAGTATCAGTCCAGGTAGTCGCCTTCGCCACTGGTGTTCCTTCCTATATCTACGCATTTCACCGCTACACAGGAAATTCCACTACCCTCTACCGTACTCTAGCTCAGCAGTTATGAAAGCAGTTCCCAGGTTAAGCCCGGGGATTTCACTTCCATCTTACTGAACCACCAACGCGCGCCTTATACCCAATTGCCACAAGA
+
<CC<CGG@+B8F6EGE<DFFE96E<F<FEEF@CGGGFFG,CFCC@FGGF<FGAFFGGGGGFFAFFGGGGFGGGGGGGGCCGGGGFEFBEGFFGGGGFFFFGGG7@E7+8C=EDEGBDGGFFGFGGFGGFGGFGGG>D5?DDGFAGFGDGDE9DFGFFGGFFFD9DFCDFFFFF@FFF?7C<9=+8E,:9***3=C?+*5*97*6***:74><C=FGBFF((/05(*21)/,.)17CF@=152)))).,(4
@M00200:205:000000000-AKKM3:1:1101:12710:3591 2:N:0:1
TACTGGGGTATCTAATCCCGTTCGCTCCCCATGCTTTCGCGCCTCAGCGTCAGTTAAGGACCAGAAAGTCGCTTTCGCCACTGGTGTTCCTCCGCATCTCTACGCATTTCACCACTACACGCGGAATTCCACTTTCCTCTTCCTCCCTCTAGATATGCAGTCTCCATTCGCCTCTCCCAGTTTAGCCAGGAGCTTTCAGAATAGACTTACACGTCCGCCTACACGCCCTTTATGCCCAGTTGACACAAGCC
+
CCCCCGGGGGGGGGGGGGGGGGGGGGGGGGGGGGGGGGGGGGGGGGGGGGGGGGGGGGGGGGGGGGGGGGDGFGGGGGGGGGGGGGGGGGGGGGGGGGGGGGGGGGGGGGGGGGGFGGEFEGGGGGGGGGGGFDGGGFGEF=DDG*=DF?D9FFFFFGGFGGEGFDG8C=>AB=*AF?9AFFFEFGFCFGFBFFFGFFG*:6;6**/264*:)0>E9DE2((0A>EFGCFEE)6;@C@D4)7)/)//80((
@M00200:205:000000000-AKKM3:1:1101:21033:3601 2:N:0:1
TACTGGGGTATCTAATCCTGTTCGCTCCCCACGCTTTCGTCCATCAGTGTCAGTGTACTATTAGTGATCTGCCTTCGCAATTGGTATTCTATGTGATATCTATGCATTTCACCGCTACACCACATATTCTAACCACTTCATAGTAACTCAAGACAGCCAGTATCAAGGGCAATCCTACAGTTGAGCTGCAGACTTTCACCCCTGACTTAACCGTCCACCTACGGACCCTTTAAGCCCAGTTGACACA
+
CCCCCGGGGGGGGGGGGGGGGGFCEFGGFGGGGGGGFGDFGG@FGGGEGGGGGCC@9EFEFG9EE<FFGGGGGGGGGGG7F9EGGGGGGGFFGGFFGGGGGFGGGGGGGGGGGDGFGGGGGFGGFFFGD;3,8,8D8<DE+9=?=+CDG+=?FCC5FGFFGCEGEFD8*@D8D);@++6*CEDGFFFFB883:E:D?ECDDBFBFEEBDBEFFFGC>FA@@CA?)@:DGFEE?EFFGF)>A4**1):
@M00200:205:000000000-AKKM3:1:1101:6997:3606 2:N:0:1
TACCAGGGTATCTAATCCTGTTTGATCCCCACACTTTCGTGCCTCAGCGTCAGTTGAAATCTAGTAAGCTGTCTACACTATCGGTGTTCTTGACGATATCTAAGCATTTCACCGCTACACCGTCAATTCCGCCTACCTCGAGTCCACTCAAGCCCATCAGTATCAATCCCACCCTCCCGGTTAAGCCGGGATATTTCAGAACTGCCTTAATAGGCCGCCTACGCCCCCTTTACACCCAATTGACACAAGA
+
CCCCCGGGGGGGGGGGGGGGGGGGGGGGGGFGGGGGGGGGGGGGGGGGGGGGGGGGGCEGGGGGGGGGGGGGGGGGGGGGGGGGGGGGGGGGGGGGGGGGGGGFCGGGGGGGGGGEGFGGGGGGGDGGGGGGGGGGGFA>DEGFGFGFGFGGGGGFFGGFGDEGFFGGF83=D5DFDFG>CEG=DGGBE+;A?ECCFEGEFFF8*:8A*8A<A58>9?*))-8)(48DC;>C<CA@G1(3<3.)))/(,(
@M00200:205:000000000-AKKM3:1:1101:20630:3617 2:N:0:1
TACAGGGGTATCTAATCCTGTTTGCTACCCACGCTTTCGTGCCTCAGCGTCAGTTAAAGCCCAGCAGGCCGCCTTCGCCACTGGTGTTCCTCCCTATCTCTACGCATTTCACCGCTACACAGGGAATTCCGCCTGCCTCTACTTCACTCAAGCTCTGCAGTTTCAAATGCAGTTTATGGGTTGAGCCCATAGATTTCACATCTGACTTGCAAAGCCGCCTACGCACCCTTTAAACCCAATTGACACAAGA
+
CCCCCGGGGGGGGGGGGGGGGGGGGGGGGGGGGGGGGGGGGGGGGGGGGGGGGGEFGGGGGGGGGGGGGGGGGGGGGGGDGGGGGGGGGGGGGGGGCGGGGGGGGGGGGGGGGGGFGGGGGGGGFFGGGGGGGGGGG5DEFGGFGFGEGFGGGGGFFGGFDFEF7FD:?EFFFEFFFF?5FEDGAGGFFGGFFG:CFFGEE@;CE@CEFF5ACEGG47>A>BD?2:?D*26;587@87((631)6=@=;3
@M00200:205:000000000-AKKM3:1:1101:10186:3624 2:N:0:1
TACTGGGGTATCTAATCCCGTTTGCTCCCCTGGCTTTCGCGCCTCAGCGTCAGTGTCGGTCCAGGATGCCGCCTTCGCCACCGGTGTTCCTCCAGATATCTACGCATTTCACCGCTACACCTGGAATTCCACATCCCTCTCCCGCACTCGAGCCCTCCAGTATCGGATGCAGTTCCCAAGTTACGCCTGGGGATTTCACGTCCGACTTAGAAGGCCGCCTACGCGCCCTTTACGCCCAGTTGACACAAGC
+
CCCCCGGGGGGGGGGGGEFFFFGGGGGGGGGGGGGGGGGGGGGGGGFGGFGGGGGGGGGGGGGGGGGGGGGGGGGGGGGGGGGGGGG@9EDFGGGGGGGGGGGFGGGGGGGGGGDEDGGGGDGGGGGGGGGGGGGEDDFFFGGDGFGFGFGCGDFFFGFFGGEGFFDGEGFFFFFFFFCFC,?+9A5A59AB4CC4>CEBF>D2=@96);CF91CF;DEDFF6>3C;C1*5<D((,:(14<:AB<><?((
@M00200:205:000000000-AKKM3:1:1101:7250:3631 2:N:0:1
TACGAGGGTATCTAATCCTGTTTGATACCCACGCTTTCGTGCCTCAGCGTCAGTTACAGTTTAGTAAGCTGCCTTCGCAATCGGTGTTCTGTGGTATATCTATGCATTTCACCGCTACACACCACATTCCGCCTACCTCAAATGTACTCAAGACTAACAGTATCAACGGCAATTCTACAGTTAAGCTGCAGGATTTCACCACTGACTTACCAGTCCGCCTACGCACCCTTTAAGCCCAATTGACACCAGA
+
CCCCCGGGGGGGGGGGGGEEGGGGGGGGGGGGGGGGGGGGGGGGGGGGGGGGGGGGGGGFGGGGGGGGFFGGGGGGGGGGGGGGGGGGGGGGGGGGGGGGGGFGFGGGCFGFFGGEGGGGGG78FGGGGGGGGGGGGBG5DEFFFFGEGFGGBDFDFGGFFDBGFFDGAGDFFFFFFFG5@=F7+ED?FG8??FGCECF@EFFFFFFCFFFFFFE?D>?=AD9>ADFG9;EEFEFEF=BFFFC=*)-0:(
@M00200:205:000000000-AKKM3:1:1101:13267:3639 2:N:0:1
TACTAGGGTATCTAATCCTGTTTGATCCCCACACTTTCGTGCCTCAGCGTCAGTTACAGCCTAGTAAGCTGCCTTCGCTATAGGTGTTCTTGACGATATCTAAGCATTTCACCGCTACACCGTCAATTCCGCCTACCTCATCTGTACTCTAGCCCCACAGTATCAATGCCACCCTCCCAGTTAAGCCGGGATATTTCAGCACTGACTTACAGGGCCGCCTACGCACCCCTTAAACCCAATTGACACAAGA
+
CCCCCFGGGGGGGGGGGGGGGGGGGGGGGGGGGGGGGGGGGGGGGGGGGGGGGGGGGGGGGGGGGGGGGGGGGGGGGGGGGGFCGGGGGGGGGGGGCGGGGGGFGGGFGFFGGCEBGGGGGGGGEEGAFF8EGGGGDFGFFGGFGFFEGFGGECFEFGGFGGFGFFGGFFFFFDFFFFFFGF7DFFD?ECEDFGCFCEDFEFFFFEFECCA5:=DGAD?=7==D?G;C)23>49=>C<FFE<444;;?(/
@M00200:205:000000000-AKKM3:1:1101:7707:3641 2:N:0:1
TACACGGGTATCTAATCCTGTTCGCTCCCCACGCTTTCGCTCCTCAGCGTCAGTATCGGCCCAGAGACCCGCCTTCGCCACCGGTGTTCCTCCTGATATCTGCGCATTTCACCGCTACACCAGGAATTCCAGTCTCCCCTACCGAACTCGAGCCTGCCCGTATCGACCGCAGGCTTGGGGTTGAGCCCCAAGTTTTCACGGTCGAAGCGACAAGCCGCCTACGAGCTCTTTCAACCCAACTGACACAAGAC
+
CCCCCGGGGGGGGGGGGGGGGGGGGGGGGGGGGGGGGGGGGGGGGGGGGGGGGGGGGDGGFGGGGGGGGGGGGGGFGGGGGGGGGGGGGGGGGGGFGGGGGGGGGGGCFGGGGGGFGGGGGGGGGGGFGGGGGGFG,;ADFFG56?DDD>FCEDFFFGGFGGFDDFGGEGFAEFA6?BGE<?C4)<,?DDEFBFGGFFG;?DF;((((.46(7?GG>CBFBFFF<E5>::))664:8:3(,53>>7:3?B(
@M00200:205:000000000-AKKM3:1:1101:12292:3649 2:N:0:1
TACGCGGGTATCTAATCCTGTTCGCTCCCCACGCTTTCGTCCATCAGTGTCAGTGTACTATTAGTGATCTGCCTTCGCAATTGGTATTCTATGTGATATCTATGCATTTCACCGCTACACCACATATTCTAACCACTTCATAGTAACTCAAGACAGCCAGTATCAAGGGCAATTCTACAGTTGAGCTGCAGACTTTCACCCCTGACTTAACCGTCCACCTACGGACCCTTTACACCCAATTGACACAAGA
+
CCCCCGGGGGGGGGGGGGGGGGGGGGGGGGGGGGGGGGGGGGGGGGGGGGGGGGGGGGGGGGGGGGGGGGGGFGGGGGGGGGGGGGGGGGGGGGGGGGGFFGGGGFFGGGGGGGGEGGGGGGGGGGGGGGGGGGGGGBGEFGGFGFGFGFGGGGGFFGGFGGFGFFGGFGFDFFFFFFGFGFC95ADFFF8=?FA7CEGE0>==FEFECFFEAFGCACF:CBFF9E@DGGEEFC=5:@:(9;CEFEB998
@M00200:205:000000000-AKKM3:1:1101:15607:3651 2:N:0:1
TACACGGGTATCTAATCCTGTTTGATCCCCACGCTTTCGTGCCTCAGCGTCAATCATACTTTAGTAAGCTGCCTTCGCAATCGGTGTTCTGTGACATATCTATGCATTTCACCGCTACTTGTCACATTCCGCCTACCTCAAGTACATTCAAGCTCGCCAGTATCAAGGGCACTGCGATGGTTGAGCCACCGTCTTTCACCCCTGACTTAACAAGCCGCCTACGCACCCTTTAAACCCAATTGACACAAGA
+
CCCCCGGGGGGGGGGGGGGGGGGGGGGGGGGGGGGGGGGGGGGGGGGGGGGGGGGGGGGGGGGGGGGGGGGGGGGGGGGGGGGGGGGGGGGGGGGGGGFGGGGGGGGFGGGGFGGEGGGGGGGGGGGGGGFEGGGFGFGFFGGFGFGFGFGDGDFFAGGFGC9FFFFF?GFFF5DBEFGFGGGGFGGFFCEFECGGFFFE@AFFFFBCEFEFEDGE=CDFFFF>2CFG<*7@CEB5C;=;EFFFC8@6?@
@M00200:205:000000000-AKKM3:1:1101:12559:3666 2:N:0:1
TACGCGGGTATCTAATCCTGTTCGCTACCCACGCTTTCGTGCATCAGCGTCAGTACGACTTTAGCAGGCTGCCTTCGCTATCGGTGTTCTATGGCATATCTATGCATTTCACCGCTACATGCCATATTCCGCCTGCTTCATGTCGACTCAAGGCCTGCAGTATCAGAGGCAGTTCGACAGTTGAGCTGCCGGATTTCACCCCTGACTTACAAGCCCGCCTACGCACCCTTTAAGCCCACTTGACACAAGCT
+
CCCCCGGGGGGGGGGGGGFGGGGEGGEGGGGGGG@GGGGFFGGFGGGGGGGGGGDFG7FG@6E<EFCDG<FGGGGGGG7F,A?FGCGGGGGD;FFEGFFGFGAEFGFFDGGGEEGFGGGA,9>9<FGFGEFG6EFG,=E89=,?@FCDGFCD,=6*:FGFGGFG7<+90:?5A;CB5>**E:8@FF9*;*C/*=C*19::92-(0>EC4*0*.(=:9DBDDF6.(/5C/;4)/;<(=2(899>32:7(2()
@M00200:205:000000000-AKKM3:1:1101:5655:3686 2:N:0:1
TACCCGGGTATCTAATCCTGTTTGCTCCCCACGCTTTCGCGCATCAGCGTCAGTACCGGGCCAGTGAGCCGCCTTCGCCACTGGTGTTCTTCCTAATATCTACGAATTTCACCTCTACACTAGGAGTTCCACTCACCTCTCCCGGACTCCAGGTCGCCAGTATCAAAGGCAGTTCCGAGGTTGAGCCTCGGGATTTCACCCCTGACTTAGCGACCCGCCTACGCGCGCTTTACACCCAATTGACACAAGAC
+
CCCCCGGGGGGGGGGGGGGGGGCGGGGGGGGGGGGGGGGGGGGGGGGGGGGGGGGGGGGGGGGGGDEFGGGGGGGGGGGGGGGGGGGGGGGGGGGGGGGGGGGGFGGGGGGGGGGFGGGGGGGGGGGGGGGGGGGGGFGFFGGFG>DAFFGFFFGBBGGFGCCEEFGFFGF9CCFFFFCEGG*;AGGFACEDFEGGFFFFFFFF2>@?C=EFFFG=,>>14@@D6E>C792-6:A?GB?(6)6<AF:(,4(
@M00200:205:000000000-AKKM3:1:1101:19527:3706 2:N:0:1
TACTCGGGTATCTAATCCTGTTTGATCCCCACGCTTTCGCACCTCAGCGTCAGTATTGGGCCAGAGTGTCGCCTTCGCCACTGATGTTCCTTCCGATCTCTACGCATTTCACCGCTACACCGGCAATTCCACACTCCTCTCCCATACTCTAGCTACCCAGTTCTAAATGCAATTCCAAGGTTAAGCCCTGGGCTTTCACCTCTAGCTTAAATAACCGCCTACGCCCGCTTTATACCCAATTGACACACGAT
+
CCCCCGGGGGGGGFGGGGGGGGGGGGGGGGFGGGGGGGGGGGGGGEGGGGGGGGFGGFGGEGGFGGEDGGGGGGGGGGF=FCFFGGGGGGGAFFGGGDGGGAFGGGGGGFDGGGGBGGGGGGD7C8DCGGFGGGFGGFG<FGFDGFGFGFA=9C+0;F6*3BE@99DGFF75EBF++C6*@FF<BFGF90@0;C:CF*<*:=ECCEE*8A*:<*?>4995>5=5(4:C)2=)7.7?C8(=E@<7933(46(
@M00200:205:000000000-AKKM3:1:1101:23097:3712 2:N:0:1
TACGGGGGTATCTAATCCCGTTCGCTCCCCTAGCTTTCGCGCCTCAGCGTCAGTGTCGGCCCAGCTACCCGCCTTCGCCACAGGTGTTCCTCTCGATATCTACGAATTTCACCTCTACACCAGGAATTCCGCTTCCCTCTCCAACACTCACGGCAACCAGTTTCAAGTGCAGTTCCTGGGTTGAGCCCAGGGATTTCACACCTGACTTGATCACCCGCCTACACGCGCTTTAAACCCAATTGACACA
+
CCCCCGGGGGGGGGGGGGGGGGGGGGGGGGGGGGGGGGGGGGGGGGGGGGGGGGGGGGGGGGGGGGGGGGGGGGGGGGGGGGFFGGGGGGGGGGGGGGGGFGGGGGGGFGGGGGGFGGGGGGGGFGGGGGGGGEGFFFGFFGGFGFGEGF,9CDGEFGDFACEGC9C==CCAFFFFFFGFFECGF?GFFGGFFFFGFFFEE@DEDFFCF8?;<;FF>DDF0=EF03)1CDB<<<ABG<0?<><AFFF
@M00200:205:000000000-AKKM3:1:1101:19717:3738 2:N:0:1
TACAGGGGTATCTAATCCCGTTCGCTCCCCACGCCTTCGCATCTCAGCGTCAGGTGTATCCCAGCTGGCCGCCTTCGCCACAGGTATTCCTCCCGATCTCTACGCATTTCACCACTACACCGGGAATTCTACCAGCCCCTGATACCCTCAAGCCCATCCGTTCACGACGACCCTCCCCGGTTAAGCCGGGGGCTTTCACGCCATGCGTAATGAGCCGCCTGCATGCGCTTTACACCCAATTGACACAAGA
+
CCCCCGGGGGGGGGGGGFGGGGGGGGGGGGGGGGGGGGGGGGGGGGGGGGGGGGGGGGGGFGGGGGGGGGGGGGEDGGGGGGGGGGGGGCFGFGGGCGFGGGGGGGGGGGGGGGGFGGFGGGGGGGGGGFCFGGGGGEGFFGGFFDCDGFGGGGGFFGGFGGFGFFGG>ED>DFFFFFGFCEDGFF86BGE>>GGGFFGFF;>?D093???4A<EC;7><B??@-<77CD0AFFF:EBFFA?BBA?F:00
@M00200:205:000000000-AKKM3:1:1101:25538:3742 2:N:0:1
TACAAGGGTATCTAATCCTGTTTGCTCCCCCGGCTTTCGTGCCTCAGTGTCAGGTGTTGTCCAGGGACTCGCCTTCGCCACTGGTGTTCCTCTCGATATCTACGCATTTCACTGCTACACCGAGAATTCCAGTCCCCCCTCCAAACCTCCAGCACGCTAGTATTCAATGCCATTTCAGGGTTAAGCCCTGAGCTTTCACATCAAACTTAACATGCCACCTACGCACCCTTTACACCCAATTGACACAAGC
+
<CCCC9FFGGFGCC9@FGGGGEGFFGGGGGFGGGGGGC@E@@FFGGEECFGCEFFCGDGGGDFCFEGGFA<FC?FCFGEGGGGCFGGCEE=FFFCE<=>EDFGGGCEGFFGGG9,1BAD8FGGGG7D8A8=FFGF8@>1=?@8FG?6)=9?FGDGEEEGAAD7D9+CFFCA5A*=FF7:5@@DFFFGFFD,9AEF>?AEEACEF466;@=*>E2DE7AA>:35A2C5C5C59**/(424;C8.973@((/
@M00200:205:000000000-AKKM3:1:1101:19009:3743 2:N:0:1
TACTAGGGTATCTAATCCTGTTTGCTCCCCACGCTTTCGCGCCTCAGTGTCAGTTACAGACCAGGAAGCCGCCTTCGCCACTGGTGTTCCTCCATATCTCTACGCATTTCACCGCTACACATGGAATTCCACTTCCCTCTTCTGCACTCAAGTCGACCAGTTTCCAATGACCCTCCACGGTTAAGCCGTGGGCTTTCACATCAGACTTAATCAACCACCTGCGCGCTCTTTAAACCCAATTGACAAAAGC
+
CCCCCGGGGGGGGGGGGGGGGGGGGGGGGGGGGGGGGGGGGGGDGGGGGGGGGGGGGGGGGGGGGGGGGGDGGGGGGGGGGGGGGGGGGFGFGFGBFGGFGGGGGGGEFGGGGGGADGGGGGGGGGGGFGFG?9=FE?FDFGGFC?FEDFCFCDCE>CDFFCEFEFGGB998D<F5FF6?FA9:8@FFFG>>?6@CFEC*21*1*07E=E?<CEFD>D*4.7>D9C6**:?<E9@;E?0()))7))(/((
@M00200:205:000000000-AKKM3:1:1101:6742:3749 2:N:0:1
TACGGGGGTATCTAATCCCGTTTGCTCCCCTGGCTTTCGTGTCTCAGCGTCAGCGGATCCCCAGTCATCTGTTTTCACCGTCGGCGTTCCAAACGATATCTACGCATTTCACCGCTCCACCGTTTGTTCCGATGACCCCTGGATCGCTCAAGACCGCCAGTATGCCCGGCCGTTCCACGGTTGAGCCGGGGGATTTCACGCGGGCACTTAACGGTCCGCCTACACACGCTTTAAACCCAACTTACCAC
+
C@CCCGGGGGGGGGGGGGGGGFAGGFGGGGGGFG8EFGEGGGGGFGGG7BFGGF7@CCEGGGGGGGGGGGGCC<FFCCEFFG7CGGFGEFGFGGGC<FECF8FBFE:@AFGFGCEDGGFGGCDCF@@CAFC6?EGGFFCDFG687@6)09<3@79?5C*@88:F49;CAEB@DFFF+;4:<CGG;EFE:C5>B5:>=5?1?BBF0,((..64(32;253?B4,0.+0)9*8()-.)2((3(..-)4))
@M00200:205:000000000-AKKM3:1:1101:6083:3755 2:N:0:1
TACGCGGGTATCTAATCCTGTTCGCTCCCCATGCTTTCGCTCCTCAGCGTCAGGTGATGCCCAGAGAACCGCCTTCGCCACCGGTGTTCCTCCTGATATCTGCGCATTCCACCGCTACACCAGGAATTCCATTCTCCCCTGCATACCTCTAGCCTGCCCGTATCGAAAGCACGCTCGGGGTTGAGCCCCGAGTTTTCACTCCCGACGCGACAGGCCGCCTACGAGCCCTTCAAACCCAATTCACACCATCT
+
CCCCCGGGGGGGFFGGFFGGGGGGGGGFGGGGGGGGGFGGGGGCGGGGGGGEEGGGGG9FFGEFGGGGGGGGGGGGGGGGGGGD@FEGGGGFGGGGCECFGGFEGGGGGGEFFGG>GGGGGGGGG@DGFGGGF:9E,DEDFGGFGFFFCBD=DF7?6CF>3C@C8?G*::?DB59*9?;5FEC4)>F545/8?*A;75:CE3=B@@>@6;F>03AC,9>1<?17?=:D9*()5)4(2367)).5)((()()
@M00200:205:000000000-AKKM3:1:1101:12241:3757 2:N:0:1
TACTGGGGTATCTAATCCTGTTTGCTCCCCACGCTGTCGCACCTGAGTGTCAGTATTGGGCCAGGTAGCCGCCTTCGCCACTGATGTTCCTCCCGATATCTACGCATTTCACCGCTACACCGGGAATTCCACTACCCTCTCCCATACTCTAGCTGAGTAGTATCGACTGCAATTCCCAGGTTAAGCCCAGGGCTTTCACAATCGACTGACTCAGCCACCTGCGTGCGCTTTAAACCCAATTGACACAAGAC
+
CCCCCGGGGGGGGGGGGGGGGGGGGGGGGGGGGGGGGGGGGGGGGGGGGGGGGGGGGGGGGGGGGGGGGGGGGGGGGGGGGGGGGGGGGGGGGGGGGDGGGGGGGGGGGGGGGGGFGGGGGGGEGGGGGGGGGGGGGFGDFGGFGFGFGFG=FGF5DFCDF79FAFGGFGFFFFF8FFF?FCD:FFGFFGFEEGGGFCFEBBFDFFAFBEBC3>FE=FFFFFF;5C57)2:C);@;8?(6;74CCF;=?((
@M00200:205:000000000-AKKM3:1:1101:14430:3758 2:N:0:1
TACTCGGGTATCTAATCCTGTTCGCTCCCCACACTTTCGCTCCTCAGCGTCAGGATATTCCCAGAGAACCGCCTTCGCCACCGGTGTTCCTCCTGATATCTGCGCATTTCACCGCTACACCAGGAATTCCGTTCTCCCCTGAATACCTCTAGTCTGCCCGTATCGAAAGCAAGCCAGGTGTTAAGCACCTGGTTTTCACTCCCGACGCGACAAACCGCCTACGAGCCCTTTAAACCCAATTGACACAAGA
+
CCCCCGGGGGGGGGGGGGGGGGGGGGGGGGGGGGGGGGGGGGGGGGGGGGGGGGGGGGGGGGGGGGGGGGGGGGGGGGGGGGGGGGGGGGGGGGGGGGGGGGGGGGGGGDGGGGGFGGGGGGGGGGGGGGGGGGGGGFGDFGGFGFFFGFGGGGGFFEG>GGFGFFGGFGFFFFFAA?CFFEGFFFGFFGGFFEFGAECEFDBF>B9>F=@FFFGGFGF<?=DF;E7F<5:FA)5<G6(8AFFBA:?012
@M00200:205:000000000-AKKM3:1:1101:10909:3758 2:N:0:1
TACGGGGGTATCTAATCCTGTTCGCTCCCCACGCTTTCGTGCCTCAGCGTCAATTCAAGTCCAGTAAGCTGCCTTCGCAATCGGTGTTCCTGATGGTATCTATGCATTTCACCGCTACACCATCAATTCCGCCTACCTCTACTGAATTCAAGGTCCCCAGTATCAATGGCAATTCCATAGTTGAGCTATGGGCTTTCACCACTGACTTAAAGACCCGCCTACGCACCCTTTAAACCCAATTGACCCAAGA
+
CCCCCGGGGGGGGGGGGGGGGGGGGGGGGGGGGGGGGGGGGGGGGGGGGGGGGGGGGGGGGGGGGGGGGGGGGGGGGDGGGGGDFGGDGGFGGGGGGGGGGGGGGFGGAFFGGGGDGGGFFFGGGGGGGGGGGGDFFFGFFGGFG5FEGFGGGGGFFFGDEGFFEFGGFGFFFFFFFF7:DF?DFGGFFFG*9CC>ACG@FFEEFFFEFEC;A@>8ADE2>B@?DEFD:44C<4/:C<63CEFC3(/3=,
@M00200:205:000000000-AKKM3:1:1101:9269:3761 2:N:0:1
TACAGGGGTATCTAATCCCGTTCGCTCCCCTAGCTTTCGCGCCTCAGCGTCAGTGTCGGCCCAGCTACCCGCCTTCGCCGCAGGTGTTCCTCTAGATATCTACGCATTTCACCGCTCCACCTAGAGTTCCAGCGACCCCTACCAACCTCAAGCACTGCAGTCTGCCGAGCAATTCCACGGTTGAGCCGTGGGATTTCACAAGGCACTTGCAGCGCCGCCTACGCACCCTTTAAACCCAGTTGACACA
+
CCCCCGGGGGGGGGGGGGGGGGGGGGGGGGGGGGGGGGGGGGGGGGGGGGGGGGGGGGGGGGGGGGGGGGGGGGGGGGGGGGGGGGGGGGGGG<FFGGGGGFGGGDFGGGGGGG>AGGGGGGFCGFGGGGGGGC83@BEDFGGFGFGFGFC?EGGFFGG?FGFGFFG>?GEFFEFFFFG5>EDGF<FABDGFFGGGA5=/;<@F@0@;AFEFFBGC9D>?F?()1?BGG4?)6)5:E6?:<>A?A>:
@M00200:205:000000000-AKKM3:1:1101:22959:3761 2:N:0:1
TACTGGGGTATCTAATCCTGTTTGCTCCCCACGCTTTCGTAGTTTAGTGTCAGTACCTGTCCAGGTCGCCGCCTTCGCCTCTGGTGTTCCTCCCGATCTCTACGCATTTCACCGCTACACCGGGAATTCCACGACCCTCTCCAGGACTCGAGTCTCACCGTTTCTGGGGCACTTCTTGGGTTCAGCCCAAGGCTTTCACCCCAGACAACTGAGACCACCTACCTACCCTTTAACCCCAATTGACACAAGAC
+
CCCCCGGGGGGGGGGGGGGGGGGGGGGGGGGGGGGGGGGGGGGGGGGGGGGGGGGGGGGGGGGGGGGGGGGGGGGGGGGGGGGCFGGGGGGGGGEDEGGGDGGGGGGGGGGGGGGFGGGGFG8EFED8FDGGCEGGEFGBBGGFFFGFGFGGGGGFFGGDFCEGEFGFBGFDFFFFFFFAFG*<9CFB>>F45ECCF<CB=@FFDFFF(7353:ECDCE@;3@6;CFG7<=EE3437((/6;)7;38:41(
@M00200:205:000000000-AKKM3:1:1101:21584:3777 2:N:0:1
TGCCCGGGTATCTACACCTGTTCGCTCCCCAAGCTTTCGCTCCTCAGCATCAGTATAAGCCCAGAGACCCGCCTCCCCCACCGGACTTCCTCCTGATATCTGCGCATTTCACCGCTGCACCAGGAATCACAGTCTCCCCTGCCGAACTCGAGCCTGCCCGTATCGACCGCGTGCTTGGGGTTGAGCCCCAAGTTTTGACGGTCGACGCGACCATCGTCCTACGAGCCTGGACAACCCAATCAACACAAGA
+
8,888BFFGGGGGG<,======EFGGGGGGG7F,,;CFFGGGGGGGGC,,;;CFFFF,,;;:CFFGGGGGGGGG,,,88@FGD++++9:99CFGFGGGGGGGGGGGGGGGGGGGGF+8@?E?FGGF8,946766?E,;E=*,6389?DFBG+BDGFFEGDGDDGFFDEBE*)/-3=6@45>CDFFC0)69/)4=B+0(4/.//(,6;9300(4)2*-171<??7(2)*2*(,...(2-(.())(.-,-.,
@M00200:205:000000000-AKKM3:1:1101:19058:3781 2:N:0:1
TACTCGGGTATCTAATCCTGTTTGCTCCCCACGCTTTCGTGCATGAGCGTCAGTATTATCCCAGGGGGCTGCCTTCGCCATCGGTATTCCTCCGCATCTCTACGCATTTCACTGCTACACGCGGAATTCTACCCCCCTCTGACATACTCTAGCCCGGCAGTTAAGAATGCAGTTCCAAGGTTAAGCCCTGGGATTTCACCTCCTTCTTGCCGAACCGCCTGCGCACGCTTTACACCCAATTGACACA
+
CCCCCGGGGGGGGGGGGGGGGGGGGGGGGGGGGGGGGGGGGGGGGGFGGGGEGGGGGGFGGGGGGGGGGGGGGGGGFGGGGGGGGGGGGGGGGGGGEGGGGGGGGGCEFGGGGGGFFGGGGGEGGGGGGGGGGGGGGFDDFFGBFFGEGFG9EFF>>E+9FGCGFFGGFGF=FFFFFFGFGFFGFG6FFCF>AGF=@5,73(8BBBEF9>@;B9EEBDB;@89>@GFG39?FBF7:E??:4<D94.,
@M00200:205:000000000-AKKM3:1:1101:7535:3802 2:N:0:1
TACCCGGGTATCTAATCCTGTTTGCTCCCCACGCTTTCGTGCCTCAGCGTCAATGATCGTGTAGTAAGCTGCCTACGCAATTGGTGTTCTATGTCATATCTAAGCATTTCACCGCTACATGACATATTCCGCTTACCTCCACGATATTCAAGATCAATAGTATCCACGGCAGTTTCCGAGTTAAGCTCGGAGATTTCACCCCGGACTTATCAACCCTCCTACGCACCCTTTACACCCCATTGACACA
+
CCCCCEEGGGGGFFGGFEFGFFFGGGGGGGGGGGGCFE7FGDGAEECFGGGFEFGGGGGGGGDFFGGGGGGGGFGFGCFFGGGGGGGDGFDGGGGFAFFFAFGAFDGGGGFGFGGFDEG9@FGGGGGGDGGEGGGGCFGF?FC>EBG*3CD8EFGF6DF?FGDDEFGG5>>)0;CDD5D?FC72;AF95CE5@9ECA*7@)8>=)5:667CEE=BA(25>*.-82:?C<D@E3?<37(23><973)=
@M00200:205:000000000-AKKM3:1:1101:22150:3805 2:N:0:1
TACCGGGGTATCTAATCCTGTTTGCTCCCCACGCTTTCGTGCCTGAGCGTCAGTATTATCCCAGGGGGCTGCCTTCGCCATCGGTATTCCTCCGCATCTCTACGCATTTCACTGCTACACGCGGAATTCTACCCCCCTCTGACATACTCTAGCCTGGCAGTTAAAAGTGCAGTTCCAAAGTTAAGCTCTGGGATTTCACACCTTTCTTGCCAAACCGCCGACGCACGCTTTACACCCAATTGACCCAAGA
+
CCCCCGGGGGGGGAFFGGGGGGGGGGG8FGFFGDGCGGGGGGGGGGGGGDGGGGGGGGGGGGGGGGGGGGGGGGGGFGGGDGDEGGGGGGGFGGGGBFGGGDGGGEGEGGFGGGGFGGG@CEGGEGGGGGGGGFGEGFGFFGGFGFGEGFGFGGGFFGFFGD5B;AFFFC>A>EFFFFGAFFF::@BAFC?>*,99+>CCFF=EF=?44>=BB:EF2)5626()227D**:<<A<08:1?4844)(,(4:
@M00200:205:000000000-AKKM3:1:1101:9140:3805 2:N:0:1
TACTCGGGTATCTAATCCTGTTTGATCCCCACGCTTTCGTGCCTCAGCGTCAATCAAAGCTTAGTAAGCTGCCTTCGCAATCGGTGTTCTGTGGCATCTCTATGCATTTCACCGCTACTTGCCACATTCCGCCTACCTCAACTTTATTCAAGCCTGCCAGTATCAAAGGCAATTCTGCGGTTAAGCCGCAACCTTTCACCCCTGACTTAACAGGCCGCCTACGCACCCTTTATGCCCAATTGACACAAGAC
+
CCCCCGGGGGGGGGGGGGGGGGGGGGGGGGGGGGGGGGGGGGGGGGGGGGGGGGGGFGGGGGGGGGGGGGGGGGGGGGGGGGGGGGGGGGGGGGGGGGGGGGGGGGGGGGGGGGGFGGGGGFGGGGGGGGGECEDFGBGE?FGBF9F9DFGGGGGFFGDFGGEGF7DFF@DDF<DFFFDEGGGGFFEEFGEDFGGFFFG6@AFDFF@FFEE@C9B45?B=A-()8?AC4;5EFFFFGEFDEE<<)43(=@(
@M00200:205:000000000-AKKM3:1:1101:25550:3812 2:N:0:1
TACTAGGGTATCTAATCCCGTTTGCTCCCCTGGCTTTCGCGCCTCAGCGTCAATGCCGGTCCAGGATGCCGCCTTCGCCACCGGTGTTCCTCCAGATATCTACGCATTTCACCGCTACACCTGGAATTCCGCATCCCTCTCCCGGATTCAAGCCACCCAGTATCAGACGCAGCTCCCCGGTTGATCCGCGGGATTTCACGTCTGACTTAGGCGGCCGCCTCCGCACCCCTTAATCCCCGTTGACCAC
+
CCCCCGGGGGGGGGGGGGC;FGGGGGGGGGFFFGGGGGGDCGGGGGFFGGGG,F<<FEEGCBFF@7@,B<BEGGEGGGGCF8:CFGCE<BFGEG,,95,9=,E=F+:+,9,,,@>>+>@EG8,6,>9=4=,@8@+6=?FD?G8*+*+0=+7+9++3*@?5<8*5C++@*@BA*:6@@*3*>5D79,<9;5*:)*=C:CGF@F@07..7;))(((2:9DF1(.,5(/7<)*.)))6-3(--33(4))(
@M00200:205:000000000-AKKM3:1:1101:20757:3830 2:N:0:1
TACAGGGGTATCTAATCCTGTTTGATCCCCACGCTTTCGAGCCTCAGCGTCAATCATAGCTTAGTAAGCTGCCTTCGCAATCGGTGTTCTGTGACATATCTATGCATTTCACCGCTACTTGTCACATTCCGCCTACCTCAACTATATTCAAGCCCGTCAGTATCAAGGGCACTGCGATGGTTGAGCCACCGTCTTTCACCCCTGACTTAACGGGCCGCCTACGCTCCCTTTAAGCCCAGTTGACACA
+
CCCCCGGGGGGGGGGGGGGGGGFGGGGGGGGGGGGGGGGGGEGGGGGGGGGGGGGGGGGGGFGGGGGGGGGGGGGGGGGGGGGGGGGGGGF@FEFFFFFGGGGFGGGGFGGGGEGFGGG,D=,=FEFFGFFEDGGGGFGB6FGFEF@EGFG8F=DDF>6:D9;DEF6E5=D@FFFBE5>>FGG?FGCFFCE6AGCEFCFCCBFFF@EACAE584CC)96@DF@FFGEG4;;4<)7=C?2;9CCFC;(
@M00200:205:000000000-AKKM3:1:1101:15303:3841 2:N:0:1
TACAGGGGTATCTAATCCTGTTCGCTCCCCACGCTTTCGCTCCTCAGCGTCAGGTAAGGCCCAGCAAGCCGCCTTCGCCACCGGTGTTCCTCCTGATATCTGCGCATTTCACCGCTACACCAGGAATTCCACTTGCCCCTACCTACCTCTAGCCGGCCCGTATCCACCGCAGACCCGCAGTTAAGCTGCGGGCTTTCACGGCAGACGCGACCAGCCACCTACGAGCTCTTTAAACCCAATTGAAACAAGA
+
CCCCCGGGGGGGGGGGGGGGGGGGGGGGGGGGGGGGGGGGGGGGGDDGGGGGGGGGGGFGGGGGGGGGGGGGGGGGGGGGGGGGGGGGGGGGGGGGGGGGCFFEGGGGGGGGGGGFGGGGGGGGGGGGGGGFGGFGGFGDDFFFGFGFGFGDGGGFFGGDED5CEFGGAGF5?C@FEBGEGFDFFGC?FGE>AC57FEFFF>((/,16>F>002C51>>??BBE(:09>F9)4)).;<FF<2))6)(,(.
@M00200:205:000000000-AKKM3:1:1101:24237:3850 2:N:0:1
TACGGGGGTATCTAATCCCGTTTGCTCCCCTGGCCTCCGTGCCTCAGTGTCAGTAACTGTCCAGAGATTCGCCTTCGCCACTGGTCTTCCTTACGATATCTACGCATTTCACTGCTACACCGTAAATTCCAATCTCCTCTCCAGTACTCAAGCAAAGTAGTATCCAGTGCAGTTCCGGGGTTGAGCCCCGGGATTTCACACCAGACTTGCCTCGCCACCTACGCACCCTTTAAACCCAATTGACACAAGA
+
CCCCCGGGGGGGGGGGGGGGFFGGGGGGGGGGFGGGGGGGGGGGGGGGGGGGGGGGGGGGGFFGGGGGGGGGGGGGGGGGGGGGGGGGGGFCGGGFDGGGGGGGGGGDGGGEGGGFGGGGCEGGGGGGGGGGGGGFGFFEFFGFGFGEGFGGGGGBFGGFGGEFFFGGFGFEDEFFFDG>CEGGFGGADGE>BEGGFFDFEAF>>DB?E4;=E=EE@DFFFFFF?G>D*;;4).3(4;03/7>>EF?41?
@M00200:205:000000000-AKKM3:1:1101:22485:3851 2:N:0:1
TACTAGGGTATCTAATCCTGTTTGCTCCCCACGCTTTCGCACCTCAGCGTCAGTATTGGTCCAGGGTGTCGCCTTCGCCACTGATGTTCCTCCAGATATCTACGCATTTCACCGCTACACCTGGAATTCCACACCCCTCTACCATACTCTAGCTCAGCAGTTCCAACCGCAATTCCCAGGTTGAGCCCGGGGCTTTCACGGCTGGCTGACTGAACCGCCTACGTGCGCTTTACGCCCAGTTGACACAAGAC
+
CCCCCGGGGGGGGGGGGGGGGGGGGGGGGGGGGGGGGGGGEGGGGGGGGGGGGGGGGGGGGGGGGGFGEGGGGGGGGGGGGGGGGGGGGGGGGGGGGGGGGGGGGGGGGGGGGDGEGGGGGGGEFFFFGGGGG>CGGFGFFGGFGFGEGFGDG9DFFGGFGGFGFFF8@EF):D9F?FGFEFGCFEF5>D:*>>EFFCG>@BBF99B?BFE@5:CF2?AFFF?),85755174(13B(.,6-6>2:018(,
@M00200:205:000000000-AKKM3:1:1101:6121:3855 2:N:0:1
TACCGGGGTATCTAATCCCGTTCGCTCCCCTGGCTTTCGCGCCTCAGCGTCAGTGTCGGCCCAGCAACCCGCCTTCGCCGCAGGTGTTCCTCTCGATATCTACGCATTTCACCGCTACACCGAGAATTCCAGTTGCCCCTTCCGCACTCTAGCACGACAGTATCACTTGGCCGCTCCGAGTTAAGCCCGGAGATTTCACAAGTGAATTGTTGCGCCGCCTACGCGCCCTTTATACCCAGTTGACACAAGCT
+
CCCCCGGGGGGGGGGGGFGGGGGGGEGGGGGGGGGGGGGGGGGGGGGGGGGGGGFGGGGGGGGGGGGGGGGGGFGGGCFGGGGGGGGGGGGGGGGGGC6E8EGGGGGGGGGGGGGFGGCFGGGGEEEGGCFFFFGGEFG=BGGBD?D=FFGFFCD>ACC?EG?+/BGCFGA)9>BDEADFCCCFCFCF5DGD3CCF;?EC<7;EC)9<7?9@31:C>:><20389EBD)7)4)5)6E2::>).)).4(2()
@M00200:205:000000000-AKKM3:1:1101:13881:3856 2:N:0:1
TACGAGGGTATCTAATCCTGTTCGATCCCCACGCTTTCGTGCCTCAGCGTCAATCATACTTTGGTAAGCTGCCTTCGCAATCGGTGTTCTGTGGCATATCTATGCATTTCACCGCTACTTGCCACATTCCGCCTACCTCAGGTATATTCAAGGAATCCAGTATCAAAGGCACTGCGATGGTTGAGCCACCGTCTTTCACCCCTGACTTAGATCCCCGCCTGCGCACCCTTTAAACCCAATTGACACAAGA
+
CCCCCGGGGGGGGGGGGGGGGGGGGGGGGGGGGGGGGGGGGGGGGGGGGGGGGGGGGGGGGGGGGGGGGGGGGGGGGGE>FGEGGGGGGGGGGGGGGFGGGGGGGGGGGGGGGCGFGGGGGGGGGGGGGGGGGGGGGFGFF8EFGFGEFFACGGGFFDFBGGFGFFGGB8DDFBF55DGEGGGGFGGFFGGFBGGG7ECEBAFFDFFFFFFEFFGF2D?=>9BDBG5<D<BC?==2E;(3C<<C3)8//3
@M00200:205:000000000-AKKM3:1:1101:7684:3863 2:N:0:1
TACCAGGGTATCTAATCCCTTTCGCTCCCCACACTTTCGTCCATGAGTGTCAGTACTTGTCCAGGCAGCTGCCTTCGCCGTTGGTGTTCCTCCCGATATCTACGCATTTCACCGCTACACCGGGAATTCCACTGCCCTCTCCAAGCCTCTAGCCAGATAGTTTCAGGCGCAGTTCTACAGTTGAGCTGTAGGATTTCACACCTGACACACCTGGCCACCTGCGGACCCTTTAACCCCACTTGCACAAAGAC
+
9CCCCGGGFFEFGGAAFGGFF<FCEGGGGGCEEFGGFGGGEEGCFFGGGGGGDGGGGGGGGGGFCFF7CEBFFGGGGGDCFGCFGFFGGGGGGGGGCF+==4EC+,@F=BDGGGGADG,ABEEGG7DFF;FGGGGC=DC598EFF5=8+;D+@DDFFG?FG7999F8FBEAAFEFFFF7AFEG?C6<ABCG>9@@;;CFE@8:55=>E@=>@>=C;;FA2332)6C)C4;=7<))/1:((77))/)(,(((
@M00200:205:000000000-AKKM3:1:1101:10619:3880 2:N:0:1
TACTCGGGTATCTAATCCTGTTCGCTCCCCACGCTTTCGCTCCTCAGCGTCAGTTGTGGCCCAGAGACCTGCCTTCGCCATCGGTGTTCCACCTGATATCTGCGCATTCCACCGCTACACCAGGAATTCCAGTCTCCCCTACCACACTCTAGTCTGCCCGTACCCACTGCATGCTCGGGGTTAAGCCCCGAGTTTTCACCGCAGACGCGACAGACCGCCTACGACCTCTTTACACCCAGTTGCCCCAAGC
+
CCCCCGGGGGGGGFGGGGGCGGGGGGGGGGGGEGGGGGGGGGGGGGFG7FGEEGGGGB6FGGEFGGGGGGEGGGGG7FGGGGGGG7FEGG8FGGGFGGGG=DF:FGGGGECFGGGF6F?FGGG>+=DGGGGG88=EFFGF9FGFGFDDGFF=EGG?B>D?EGADFFGD5D8*+5+4@>+5@@7>+779AGEEFDDGF4=*:@2(5>>B59@19,B@9DE6(61>(:.90:-)4)-4E2(.))).)((,:1
@M00200:205:000000000-AKKM3:1:1101:6164:3886 2:N:0:1
TACAAGGGTATCTAATCCTGTTCGATCCCCACGCTTTCGTGCATCAGCGTCAATCGCGCCTTGGTAAGCTGCCTTCGCAATCGGTGTTCTGTGGCATATCTATGCATTTCACCGCTACTTGCCACATTCCGCCTACCTCATCCGCATTCAAGCGCGCCAGTATCAACGGCACTGCGATGGTTGAGCCACCGTCTTTCACAACTGACTTAGCACGCCGCCTACGCACCCTTTAAGCCCAGTTGACACA
+
CCCCCGGGGGGGGGGGFGGGGGFGGFGGGGGGGGGGGGGGGGGGGGGGGGGGGFFDGGGGG:FGGGGGGGGGGGGGGGFEGFGGGGGGGGCFCGGGGGAFDFGGGGGGDGGGGGG?>CE<EGGFGGGGGGFGGGGGGFGFFGGEG>>>GFG?9=C><CDBFGFDDFFCFG5=F5A5@>D5FF5;CCF>FC5;@FFGAEF**):7*5>58=BC==CFBCD?6=@E08>DF<ECF<E1;064).))642
@M00200:205:000000000-AKKM3:1:1101:22908:3890 2:N:0:1
TACTAGGGTATCTAATCCTGTTTGCTCCCCACGCTTTCGCACCTCAGCGTCAGTACCGAGCCAGTGAGCCGCCTTCGCCACTGGTGTTCCTCCGAATATCTACGAATTTCACCTCTACACTCGGAATTCCACTCACCTCTCTCGGACTCGAGATACCCAGTATTAGAGGCAGTTCCAGGGTTGAGCCCTGGGATTTCACCCCTAACTTAAATATCCGCCTACGTGCGCTTTAAGCCCAGTTGACACA
+
CCCCCGGGGGGGGGFGGGGGGGGGGGGGGGGGGGEDGGGGGGGGGGGGGGGGEFFGGGDGGGGGGGGGGGGGGGGGGGGGGGGGGGGGGGGGGGGGGGGGGGGGGGGGGGGGGGGFGGGGGGCGG@DGGGGGFGGGGFFFFGGEFFGFGFGC=DGFFGFFFDECFFFFFGFDFFFFFFCDGGGGFGGFF7F>FGEGFFGBFFFDDBEE=EEF<42>2C4>=@9A2:8D5CF3?<95E;;3?C?<)43
@M00200:205:000000000-AKKM3:1:1101:19251:3891 2:N:0:1
TACAAGGGTATCTAATCCCGTTTGCTCCCCTGGCTTTCGCGCCTCAGCGTCAATGCCGGTCCAGGATGCCGCCTTCGCCACCGGTGTTCCTCCAGATATCTACGCATTTCACCGCTACACCTGGAATTCCGCATCCCTCTCCCGAATTCAAGCCAACCAGTATCGGTCGCAGTTCCCGGGTTGAGCCCGGGGATTTCACGATCGACTTAGCAGGCCGCCTACGCGCCCTTTAAACCCAATTGACACAAGA
+
CCCCCGGGGGGGGGGGGGGGGGGGGGGGGGGGGGGGGGGGGGGGGGGGGGGGGGGGGGGGGGGGGGGGGGGGGGGGEFGGGGGGGGGGGGGGGGG9FGGGGGGGGGGFGGGGGGGFGGGGGGGGGGGGGGGGGGGGGFGDFFGFDEGFGF:9DDFBFGGFGGFFDDGGFGFFFFFBFDGFGECGFGCFFDGEECFFFCGFDFFFFF@(;<4?<@GG@GFFFF::>G>C747)6<27E(4?<7AA<7?010
@M00200:205:000000000-AKKM3:1:1101:8635:3892 2:N:0:1
TACTGGGGTATCTAATCCTGTTTGCTCCCCACGCTTTCGTGCATGAGCGTCAGTATTATCCCAGGGGGCTGCCTTCGCCATCGGTATTCCTCCGCATCTCTACGCATTTCACTGCTACACCGTAAATTCCAATCTCCTCTCCAGTACTCAAGCAAAGTAGTATCCAGTGCAGTTCCAGGGTTGAGCCCTAGGATTTCACACCAGACTTGCCTCGCCACCTACGCACCCTTTAAGCCCAATTGACACA
+
CCCCCGGGGEGGGGGGGGGGGGGGGGGGGGGGGGGGGGGGGGGGGGGGGGGGGGFGGGGGFGGGGGGGGGGGGGGGGGGGGGGGGEFGGGGGGGGGGGCGGDGGEEGGGGEFGGGFGGGGGGGGGGGGGGGFGGFGFFGFFFFFGFGFGFGGGF?FFGGFFGBCDDFGB@FEFF?FFFFEFGGGFG6:ACCFFAFDF@F7C=BFFFFEFF@CFDE*-;;56>>)(=8?:<3C?E=>C<;(9;EEFFD
@M00200:205:000000000-AKKM3:1:1101:22729:3893 2:N:0:1
TACCGGGGTATCTAATCCTGTTTGCTCCCCACGCTTTCGTGCCTCAGCGTCAGTTGCGTACCAGTGACCTGCCTTCGCCGTTGGCCTTCCGAGCAATATCTACGCATTTCACCGCTACACTGCTCGTTCCAGTCACCCCTCACGCACTCGAGCTCGCCAGTATCAGAGGCCATTTTCCGGTTGGGCCGAAAACTTTCACCCCTGACTTAACAAGCCGCCTACGCACCCTTTATACCCAGTTGACACAAGA
+
CCCCCGGGGGGGGGGGGGGGGGGGGFGGGGGG>GGGGGGGGGGGGGGGGGGGGGGGGGGGGGCFGGGGGGFGGGGGDGGGGGF<FGFFGGGGGGGGGGGGGGGGGGEGGGGGGGGFDGGGGGGGGGGGGGCFGGCCFFGFBGGFGDG=FFGCGGGFFGGFF7CGFF+<FG>5?=6BEFDEFEDD4DF4?4=BA69:FEGFF@@;1@E<>CEE<18C9DFD?3(<6EDG*2?)6))6@)24444<2,(4(4
@M00200:205:000000000-AKKM3:1:1101:18806:3901 2:N:0:1
TACACGGGTATCTAATCCTGTTCGCTACCCACGCTTTCGCTCCTCAGCGTCAGGTAAGGCCCAGAGAGCCGCCTTCGCCACCGGTGTTCTTCCTGATATCTGCGCATTCCACCGCTACACCAGGAGTTCCGCTCTCCCCTGCCTACCTCTAGTCTGCCCGTATCGGAAGCAGGCTCGGAGTTAAGCTCCGAGTTTTCACTCCCGACGTGACGAACCGCCTACGAGCCCTTTAAACCCAATTGACTCAATA
+
CCCCCGGGGGGGGGGGGGGGGGGGGGGGGGFGGGGGGGGGGGGGGGGGGGGGGGGFGGGGGGGGGGGGGGGGGGGGGGGDDGGGGGGGGGGGGGFFGGGGGGFGGGGGGFFGGCGFGGGGGGGGCEGGGGDGGGGGDF>DFGGFGFGFGFGDFGGBFGGEG95FABCE5DFDFFAFFDDFECGGAFCFFG=;/:BCF?F?E25@6>6381;?D0BEFGF((4(.,?BG5C:<44<1C:8BF)66)).(.)
@M00200:205:000000000-AKKM3:1:1101:22412:3903 2:N:0:1
TACACGGGTATCTAATCCTGTTCGCTACCTACGCTTTCGTCCCTCAGCGTCAGTACATTATTAGTGATCTGCCTACGCAATCGGTATTCTATGTAATATCTATGCATTTCACCGCTACACTACATGTTCTAACCACTTCATAATGACTCAAGGAAAACAGTTTCAACGGCAATTCTATGGTTGAGCCACAGACTTTCACCACTGACTAATTCTCCCGCCTACGGACCCTTTAAGCCCAATTGACACA
+
CCCCCGGGGGGGGGGGGGGGGGGGGGGGGGFGGGGGGGGGGGGFFGGGGGGGGGGGGGGGGGGGGGGGGGGGGGGGGG:>FGGGGFDFGGFFGGGGGGGGGGGDGGGGGGGGGGGFCCFGGGGGGGGGG=EGGAFFGBGFFGFBDFFEGFGGG68DFGGBCD*DD+=C?GF5?DF7;ED5E9CGFGFFFGGFFF8DFEGFFDE@CFBE5A;AEEFC=G>D5@9E2@@GFFE=4:4==2>BF@4>FFB
@M00200:205:000000000-AKKM3:1:1101:5646:3916 2:N:0:1
TACGAGGGTATCTAATCCTGTTCGCTCCCCACGCTTTCGCTCCTCAGCGTCAGTATCGGCCCAGAGACCCGCCTTCGCCACCGGTGTTCCTCCTGATATCTGCGCATTTCACCGCTACACCAGGAATTCCAGTCTCACCTACCGAACTCTAGCCTGCCCGTATCGACTGCAGACCCGCAGTTGAGCCACGGGATTTCACAGTCGACGCGACAAGCCGCCTACGAGCTCTTTCAACACAATTGACACACGAC
+
CCCCCGGGGGGGGGGGGGGGGGGGGGGGGGGGGGGGFGGGGFGGGGGGGGGGGCFGGGGGGGGGGGGGGGG@CFGGGGGCFGGD@CGDGGFGGGGGFGGGGGFGGGGDGGGGFGEEGGGGGGGGEFEGGGGGGFGG,=1>FF?>EBDDGFG7DFFF?FF5ED59:FDEAG5@ABFFEF>B@?FG>6CFFDG>DGGC8?CC47@;2;(617626(;@>D7,(.(0(*)7:>))6565;1(-4).6).4((2(
@M00200:205:000000000-AKKM3:1:1101:10118:3944 2:N:0:1
TACGCGGGTATCTAATCCTGTTTGCTCCCCACGCTTTCGCGTCTCAGCGTCAGTCATCGTCCAGAAGGCCGCCTTCGCCGCAGGTGTTCTGCTTGATATCTACGAATTTCACCTCTACACCAAGCATTCCACCTTCCTCTCCGAGACTCCAGCGAGGCCGTTTCGGATGCGCTTCCACGGTTGAGCCGTGGGCTTTCACATCAGACTTGCCAAGCCGCCTACACGCGCTTTAAACCCAATTGACAAAAGA
+
CCCCCGGGGEGFGGGGGGGGGGGGGGGGGG@ECGGDGGGGGGGGGFGGECG>BFFGGGGGGGGGGGGGGGEGEEFFBFGEGGBFGGGGGGGGGGGGGGGF=FFGCGG:AFFFG=8DFGEFGGGGGGGGGDGGDDFG8@9DD6@BGFGFGFGGGGGFFGG>C?@D=5DDDGFAAAEFFFGFGEGFAEG>>3CD>EDF+.=<CE));;;?E4=A)6F8>GB?2225:5>C59()4)),/,4:A<69))((.(
@M00200:205:000000000-AKKM3:1:1101:14821:3950 2:N:0:1
TACTCGGGTATCTAATCCTGTTTGCTCCCCACGCTTTCGTGCATGAGCGTCAGTGTTGGCCCAGAAGGCTGCCTTCGCCATCGGTGTTCCTCCACATCTCTACGCATTTCACCGCTACACGTGGAATTCCACCTTCCTCTGCCACACTCTAGCCAAGTAGTTTCGAGCGCAATTCCCAAGTTAAGCACGGGGATTTCACACTCGACTTGCTCAGCCACCTGCGCACACTTTAAACCCAATTGACACA
+
C@CCCGGGGGGGGGGGGGGGGGGGGGGGGGGGGGGGGGGGFGGGGEFFGGGGGGFGGFFGGGGGGGGGGGDGGGFGFGGGGGG7FFEFGGGGGFGGGGGGGDGGGDGGEF9FAEDBGGEFGGGGGGF8FFGGGFGFGFGFFGG?F?D)=FFFGGGBBG+?D+0D>5DEEGFFFEFFFFCFCC<+;E,;5??BBEFDF578))055>)->E669>CF9DF=8:2)(3:5*27?E>A;8<(6><<47)(
@M00200:205:000000000-AKKM3:1:1101:20984:3959 2:N:0:1
TACTCGGGTATCTAATCCTGTTTGATCCCCACGCTTTCGTGCATCAGCGTCAATCACGACTTAGTAAGCTGCCTTCGCAATCGGAGTTCTGAGACATATCTATGCATTTCACCGCTACTTGTCTCATTCCGCCTACCTCATCCGCATTCAAGCACACCAGTATCAAAGGCACGCCGACAGTTAAGCTGCCGAATTTCACCCCTGACTTAGCATGCCGCCTACGCACCCTTTAAACCCACTTGACACAAGA
+
CCCCCGGGGGGGGGFGGGGGGGGGGGGGGGGGDGGGGGGGGGGGGGGGGGGGGGGGGGGGGGGGGGGFGGGGGGGGGGGGGGGGGGGGGGGGGGGGGGGGCGGGGGGGGGGGGGDBGGGFFGGGGGGFGFGGGGGGGFGFFGGFGFGDGFGGGGFFFGGFGDEGCF8DFGFFF=DBFFDFF7C+=FGFF65>9E79BE:CFFFFFF;AEEB?E9DF4:?FFFFA(:><84@FF3;8E?0()7;@CFF60=
@M00200:205:000000000-AKKM3:1:1101:18130:3959 2:N:0:1
TACCGGGGTATCTAATCCTGTTTGCTCCCCACGCTTTCGTGCCTCAGTGTCAGTACTGGTCCAGGTGGCCGCCTTCGCCACGGATGTTCCTCCTGATCTCTACGCATTTCACTGCTACACCAGGAATTCCGCCACCCTCTACCGTACTCTAGCCCGCCAGTATCCAATGCAATTCCCAGGTTGAGCCCGGGGCTTTCACATCAGACTTAACGAACCACCTACGCACGCTTTAAACCCAATTGACACAAGA
+
CCCCCGGGGGGGGGGGGGGGGGGGGGGGGGGGGGGGGGGGGGGGGGGGGGGGGGGGGGGGGGGGGGGGGGGGGGGGGGGGGGFFEGGGGGGGGGGGGGGGGFGGGGGGGGGGGGFFGGGGGGGGGGGGGGGGGGGFGFGFFGGFGFGFGFFFGGFEFDGFGGEGFFGGFGFFFFFFFFG?FF7FFGGFFGG451:CAC:E?<====3*49>=DFGE@DEDFEFF@GBG:>(6CEE1C?D?>B<59084((
@M00200:205:000000000-AKKM3:1:1101:24438:3973 2:N:0:1
TACCCGGGTATCTAATCCTGTTCGCTCCCCACGCTTTCGCTCCTCAGCGTCAGTATCGGCCCAGAGACCCGCCTTCGCCACCGGTGTTCCTCCTGATATCTGCGCATTTCACCGCTACACCAGGAATTCCAGTCTCCCCTACCGAACTCTAGCCTGCCCGTATCGGCTGCAGGCCCGCAGTTGAGCCGCGGGTTTTCCCAGTCGACGCGACAAGCCCCCTCCGCGCCCTTTAAGCCCAATTGACACAAGAC
+
CCCCCGGGGGGGGGGGGGGGGGGGGGGGGGGGGGGGGGGGGGGGGGGGGGGGGGFGGGGGGGGGCGGGGGGGGGGGGGGCCFGGEGE@AFFFDGGCEF8EDFGGGGGGFGGGGGD*?FEFFGGGFDF=DEFGGGGGADEFFGG*@BDDFF,=A8?69BFF8?CG=BGGAEAEFABF5?C@:>>+8>F>DGGE)=:F;.+)6(4,491390((,(*2(15((-7),*)1992)<2)5@,((.)-6))(,(4(
@M00200:205:000000000-AKKM3:1:1101:13181:3975 2:N:0:1
TACGGGGGTATCTAATCCTGTTTGATCCCCACACTTTCGTGCCTCAGCGTCAGTTTGAGTCTAGTAAGCTGTCTACACTACTGGTGTTCTTGACGATATCTACGCATTTCACCGCTACACCGTCAATTCCGCCTACCTCGACTCTACTCAAGCCCATCAGTATCAATGCCACCCTCCCGGTTAAGCCGGGATATTTCAGCACTGACTTAATAGGCCGCCTACGCACCCTTTAAACCCACTTGACCAA
+
CCC,CGGGGGGGGGGGGGGCGGGGFGGGGGGG7FGGGGGGGGGGCGGGGGGGG<,6,:CFFEFGGGGGG,F:FG;F<F<:,,C=FCGGGGGDGG7FFGGGGG,DFGGGGGGGEGGFGGGGFEF8FGGGGDFGDECFGFG5*C+9E@FFGFGGEGC5D?DDFGF7D++,;AF5*:*9*5CEFDC86EFD*;*:4EFFFE?;;@B=3>B<4488?3CE(:=((,88(3=D545>5>858;,6@A3>7,(
@M00200:205:000000000-AKKM3:1:1101:6511:3975 2:N:0:1
TACGCGGGTATCTAATCCTGTTTGCTCCCCACGCTTTCGTCCATCAGCGTCAGTAAAGACTTAGCAACCTGCCTACGCTATCGGTGTTCTGTGTAATATCTATGCATTTCACCGCTACACTACACATTCCAGCTGCTTCAATCTCACTCAAGACATACAGTTTCAAAGGCAGTTCGACAGTTAAGCTGTCGGATTTCACCTCTGACTCATATGCCCGCCTACGGACCCTTTAAACCCAGTTGACACACGAT
+
CCCCCGGGGGGGGGGGGGGGGGDGGGGGGGGGGGGGGGGC:FEGGGGGGGGGGGGCFCFFGFCFGGGGGGGGGGGGGGE??FEGGGGGGGGGFGCGGGGGGGCFGGGGGGGGGGGFGGGGG?EFGGGGGGGGGGGGFFGFFGGF=+BEGFGGGGFF8D8FF?DFFFGFF8FAFCD>DFDFGGGFFFGFFFGB>ECFAEG*@CEF@AA*:5*;;<9@2C?>)0<)(4):F<ECEFB2B7?@4<5@<)3((.(
@M00200:205:000000000-AKKM3:1:1101:25306:3977 2:N:0:1
TACCCGGGTATCTAATCCTGTTTGATCCCCACACTTTCGTGCCTCAGCGTCAGTTGAAGTCTAGTAAGCTGTCTACACTATCGGTGTTCTTGACGATATCTAAGCATTTCACCGCTACACCGTCAATTCCGCCTACCTCGACTCCACTCAAGCCCATCAGTATCAATCCCACCCTCCCGGTTAAGCCGGGATATTTCAGAACTGACTTAATAGGCCGCCTACGCACCCTTTATACCCAATTGACACA
+
CCCBCFGGGGGGGGGGGGGGGGGGGGGGGGGGGGGGGGGGGGGGGGGGGGGGGGGGGGGGGGCFGGGGGGGGGGGGGGGGGGGGGGGGGGCEGGEGDGGGGGFGGGGGGGGGGGG>?E?AECEECE9EGGGGDGGFGFG=EEGFGF+>FFFGG?DFFFGFFGFGFFFGF?FD5>DF>5D>FE+A+9FB59*0*@@BFECC*8EE55A<*A4A6>?CADE=@F2A=EAD<C.>3))/2/:8CEFFCF@
@M00200:205:000000000-AKKM3:1:1101:23143:3987 2:N:0:1
TACAAGGGTATCTAATCCTGTTCGCTACCCATGCTTTCGTGCCTCAGCGTCAGTTACCGCTCAGTAAGCCGCCTACGCTATCGGGGTTCCTTATGGTATCTATGCATTTCACCGCTACACCATAAATTCCGCCTACCCCAACGGTACTCAAGGCGCCCAGTATCAATGGCAGTTCCACGGTTGAGCCGTGGGATTTCACCGCTGACTTACACGCCCGCCTACGCACCCTTTACACCCAATTGACCCAAGA
+
CCCCCFGEGGGGGGGGGGGGGGGGGGGGGGGGGGGGGGGGGGGFGGGGGGGGGGGGGGCGGGGGGGGGGGGGGGGGGGGGGGGGGDFEFDDGDGGGGGGGGGGGGFFFFGGGGGGFGEGG8DFGFEGGGGGGDGC8=6DADGGBEFGFFFCFEFDEBGGFFGEGFBGGAGFFFEFFFFGFGEC*9EE>BDCEFGGGF?@@5@FB@DB?E=BEF@FE9:BF@12BFGFG*;37>3.(/-(.-)4<)((-((
@M00200:205:000000000-AKKM3:1:1101:7171:3989 2:N:0:1
TACTAGGGTATCTAATCCTGTTTGCTCCCCACGCTTTCGCACCTCAGCGTCAGTATCGAGCCAGTGAGCCGCCTTCGCCACTGGTGTTCCTCCGAATATCTACGAATTTCACCTCTACACTCGGAATTCCACTCACCCCTCTCGAACTCTAGACCGGCAGTATTAAAGGCAGTTCCAGGGTTGAGCCCTGGGCTTTCACCCCTAACTGACCAATCCGCCTACGTGCGCTTTATACCCAATTGAACCACGAC
+
CCCCCGGGGGGGGGGGGGGGGGFGGG9FDGFGFGGGGGGEEGEG8CDGDGGGGGFGGGGFDCFGGGCGGGGGGEGDGGGGGFGGFCFGFCCGEEEGGGGGGGGGEFEFDGGGGGG6FGFG,49@@@FFGGCFFFFF?*685=D>?BF)6+33DDCE9>6@FDED7DD95D?@FE<?EF6*@DDGFGG>97*9*49DFEFF=>9=4):6<==39:C<2*:5@B22(*)1>D1;5<357;(=C)1))(/661(
@M00200:205:000000000-AKKM3:1:1101:20036:4006 2:N:0:1
TACTGGGGTATCTAATCCTGTTTGCTACCCACGCTTTCGCTCCTCAGCGTCAGTTGCGGCCCAGAGACCTGCCTTCGCCATCGGTGTTCCTCCTGATATCTGTGCATTTTACCGCTACACCAGGAATTCCAGTCTCCCCTACCGCACTCTAGTCTGCCCGTACCCACTGCAAGCCCGAGGTTGAGCCTCGGGTTTTCACAGCAGACGTGACAAACCGCCTACGAGCTCTTTACACCCAGTTGACACAAGA
+
CCCCCGGGGGGGGGGGGGGGGGGGGGGGGGGGGGGGGGGGGGGGGGGGGGGGGGGGGGGGGGDGGGGGGGGGGGGGGGGGGGGGGGGGGGGGGGGFCGGGGFFGGGGGDGGGGGGEGGGGGGGGGGDGGGGGGGGGGFEFFGGFG5C8DDF8=DDDFFFDEGFGFFG8*@ABA=?59?D<@8>>6DF6*995;EGGFEGC6745@3925/5CE=B8=GD((,63(8062;CE4?A@G?;>A))5<BF?(.
@M00200:205:000000000-AKKM3:1:1101:16891:4019 2:N:0:1
TACGGGGGTATCTAATCCTGTTTGCTCCCCACGCTTTCGCACCTCAGCGTCAGTATTGGTCCAGGGTGTCGCCTTCGCCACTGGTGTTCCTTCAGATATCTACGCATTTCACCGCTACACCTGAAATTCCACACCCCTCTACCATACTCTAGCTTGGCAGTTCTAACCGCAATTCCCAGGTTAAGCCCGGGGCTTTCACGGCTAGCTTACCAAACCGCCTACGTGCGCTTTAAACCCAGTTGACACAAGAC
+
CCCCCGGGGGGGGGGGGGGGGGGGGGGGGGGGDGGGGGGGGGGGGGGGGGGGGGGGGGGGGGGFGGGGGGGGGGGGGGGGGGGGGGGGGGGGGGGGGGFGGFGGGGGGGGGGGGGFGGGGGGGGGGGGGGGGGG=EEFGDFGGFGFDEGFGFGGGFFGFD@FEGFFGGDGFAFBCFFAF5FGCGFGGFECEEAEGGFFFFFFF;DEFFE8EE32FGFGFFFFF8(35>)14:AA<(;<:3<9AFFFFF?7(
@M00200:205:000000000-AKKM3:1:1101:5380:4023 2:N:0:1
TACTGGGGTATCTAATCCTGTTTGCTCCCCACGCTTTCGCGTCTCAGCGTCAGTATCTGTCCAGAAGGCCGCCTTCGCCACCGGTGTTCCGCTTGATATCTACGACTTTCACCTCTACACCAAGCATTCCACCTTCCTCTCCAGTACTCTAGCTACCCAGTCTCGAATGCACTTCCAGGGTTGAGCCCTGGGATTTCACACCCGACTTGAGAAGCCGCCTCACCGCCCTTTAAGCCCAATTGACACAACAT
+
-@CC8CF:FFGGGGGGGFFFFGFFEGFGFGGGG@FEDGF7FBFCFGGFCFGGCECDFFEFF,,9C<EG8FG+@C:F7@:F:FEGBFGGGGD,,@,?9EGGGGG7F+@=;=C@E>FFGF8?4=,9=@DFFCFFGFD8,+==F8,:=9DD9DA+7?=D*>D6@+;9)9+,*E9DF=04<++08:9+;D:0009**@@?B<C*0)1)05:/66)/*-,<(2:5((()-83C95345443@;06>46CCE(7(/(
@M00200:205:000000000-AKKM3:1:1101:5699:4028 2:N:0:1
TACTCGGGTATCTAATCCTGTTCGCTACCCACGCTTTCGTCCATCAGCGTCAATGTATTAGTAGTAACCTGCCTTCGCAATTGGTATTCCATGTAATATCTAAGCATTTCACCGCTACACTACATATTCTAGTTACTTCCTAATAATTCAAGTCAGACAGTATCAATGGCCGTTCCACCGTTGAGCGATGGGCTTTCACCACTGACTTATCTGACCGCCTACGGACCCTTTAAACCCAATTGACACA
+
CCCCCGGGGGGGGGGGGGGGGGGGGGGGGGGGGGGGGGGGGGGGGGGGGGGGGGGGGGGGGGGFGGGGGGGGGGGGCGEGG9FFGDGGGGGGDGFGGGGGGGGGGGGGFGGGG6EFGGGGGFCFGFFCFFCAGDDFGFGBDGGFG+DEGFGGGDFFFDGFGGFFEFGGFFD>>AFDFFF>FECGFF696CCFFEFDFEF8EFE@EFFFFEFFEEGF5CDDDBD*7CBGGGFF4>:=E=(>EECC4>(
@M00200:205:000000000-AKKM3:1:1101:18857:4029 2:N:0:1
TACGAGGGTATCTAATCCTGTTTGATCCCCACACTTTCGTGCCTCAGCGTCAGTTAGAGTCTAGTAAGCTGCCTACGCTATCGGTGTTCTTGACGATATCTAAGCATTTCACCGCTACACCGTCAATTCCGCCTACCTCGACTCCACTCAAGCCAAGCAGTATCAATCCCACCCTCCCGGTTAAGCCGGGATATTTCAGAACTGACTTACAAGGCCGCCTACGCACCCTTTATACCCAGTTGACACTAGAC
+
CCCCCGGGGGGGGGGGGGGGGGGGGGGGGGGGGGGGGGGGGGGGGGGGGGGGGGGGGGGGGGGGGGGGGGGGGGGFFGGGGGGGGGGGGGFGGGGGGFDGGGGGGGGGGGGGGGGBGGGGGGGGGGGFGGGGGGGGFFG@AEGFGFGCGFFGGGGFFGGFFC>FEF88DFFDDDFFFFGFFEDFAFFFF>GF*,2=FEFE4:E@EEFECFF477DF>GF=@@FF@E5C*8;CCCEFF@1;CC?8CF)6;A)
@M00200:205:000000000-AKKM3:1:1101:20073:4047 2:N:0:1
TACTGGGGTATCTAATCCCGTTTGCTCCCCTGGCTTTCGCGCCTCAGTGTCAGTTTCGGTCCAGGATGCCGCCTTCGCCACCGGTGTTCCTCCAGATATCTACGCATTTCACCGCTACACCTGGAATTCCACATCCCTCTCCCGAACTCAAGTCTTGTAGTATCAGACGCAGTTCCCAAGTTAAGCCTGGGGATTTCACGTCTGACTGACAAGACCACCTACGCGCCCTTTACACCCAATTGACACAAGA
+
CCCCCGGGGGGGGGGGGGGGGGGGGGGGGGGGGGGFGGGGGGGGGGGFGGGGGGGGGGGGGGGGGGGGGGEGGGGGGGGGGGGGGGGGGGGGGGGGGGGGFGGGGGGGFGGGGGGFGCGGGGGGGGGGGGGGGCD@DBGFFCF5CBGBGFF?FGCCFF?@F@9=DFGGFG5>>EFFFFCFC;@EFGGFFFFF54CCF@:>>BBDEA*6;=EC@=FFBGF=FFDEFG>GC5;<EEE@ED11))7;9@@;;;
@M00200:205:000000000-AKKM3:1:1101:20682:4052 2:N:0:1
TACGCGGGTATCTAATCCCGTTTGCTCCCCTAGCTTTCGCGCCTCAGCGTCAATACCGGTCCAGGATGTCGCCTTCGCCACCGGTGTTCCTCCAGATATCTACGCATTTCACCGCTACACCTGGAATTCCACATCCCTCTCCCGGATTCAAGCCAACCAGTATCGGACGCAGTTCCTGGGTTGAGCCCAGGGATTTCACGTTCGACTTAGCAGGCCGCCTCCGCGCCCTTTAAACCCAGTTGACAACAGA
+
CCCCCGGGGGGGGGGGGGGGGGGGGGGGGGGGGGGGGGGGGGGGGGGGGGGGGGGGGGGGGGGGGGGGGGGGGGGCGGGGGGGGGGGGGGGGGGGGGGGGGGGFEGGGGGGGGGGFGGEFGGGGGGGGGGGGGGGGGFGFFFGFGED=GFF7CFD6?6+*@CEGDFGGFGEFFFFAFAFFFGGGFGGFFFGDFGC88?C?DF@DFF??>EECEFGG@D>(((,81:<D<5BFFFA?E0B:B<<?2)(4:2
@M00200:205:000000000-AKKM3:1:1101:15945:4052 2:N:0:1
TACGGGGGTATCTAATCCTGTTTGCTCCCCACGCTTTCGCTCCTCAGCGTCAGTACTGGCCCAGAGAGCCGCCTTCGCTACTGGTGTTCCTCCCGATATCTGCGCATTTCACCGCTACACCGGGAATTCCACTCTCCTCTACCAGACTCTAGCCACAGCAGTATCGACTGCAGCTCCGAGGTTGAGCCTCGGGATTTCACAGCCGACTTGCTGAGCCGCCTCCGAGATCTTTAAACCCAATTGACACA
+
CCCCCGGGGGGGGGGGGGGGGGAFGGGGGGGGGGGGGGGGGGGGGGGGGGGGGGGGGGGGAF@FG@FGGGGGGGGGGGGE@?FFGGGGGCFGGGDCEG6FFGFCGGGGGGGGGGGBGGGGGGEGEGGGGGGGFGFGFFGEFGGFGFGFGFG7;DGFFFFFFGF@*<CEEGF:9);FAE7><8846ACFFGGDEEGF*<CCEFD6666@1;EC7)2+8<B>0(4<0*)*97A).<><8<B??A4):47?
@M00200:205:000000000-AKKM3:1:1101:6890:4064 2:N:0:1
TACCCGGGTATCTAATCCTGTTTGCTCCCCACGCTTTCGCACCTCAGCGTCAGTATCGAACCAGGAGGCCGCCTTCGCCACCGGTATTCCTCCACATATCTACGCATTTCACCGCTACACGTGGAATTCTACCTCCCTCTCTCGTACTCTAGTCGGCCAGTATCGGATGCCATTCCCAGGTTGAGCCCGGGGATTTCACATCCGACTTAACAACCCGCCTACGCGCGCTTTAAACCCAATTGACAAA
+
CCCCCGGGEFGGGGGGGGGGGGGGGGGGGGFGEGGGGGGGDEGGGGGGGGGGGGGGGDCFGGGGGGGGGGGGGGGGGGGGGGGGEEFGGGGGGGGGGGGGGGGGGGEGGGGGECGFGGGGE=FGEEGGGGGGGGGGGFGFFGGFGFGFGFFFF7DDB8DFFGFGF>GEFGACFCFFFFGFGF*;6DF4@GD>AGFFFEGF<379;>@@FCEE8(**27:7DFFA0*.9591<44B<C(4?)494)-(
@M00200:205:000000000-AKKM3:1:1101:9378:4095 2:N:0:1
TACTAGGGTATCTAATCCTGTTTGCTACCCACGCTTTCGCTCCTCAGCGTCAGTTGCGGCCCAGAGACCTGCCTTCGCCATCGGTGTTCCTCCTGATATCTGTGCATTTTACCGCTACACCAGGAATTCCAGTCTCCCCTACCGCACTCTAGTCTGCCCGTACCCACTGCAAGCCCGAGGTTGAGCCTCGGGTTTTCACAGCAGACGAGACAGACCGCCTACGAGCTCTTTACACCCACTTGACACAAGA
+
CCCCCGGGGGGGGGGGGGGGGGGGGGGGGGGGCGGGGGGGGGGGGGGGGGGEGGGGGGGGGGGGGGGGGGFGGGGGGGDGGGGEGGGGGGGGGFGGGFGGGGG,FGFFGGCGG6E>GGFGGGGGGEGGGGGCGGGGFFEDFGGFGFGFGFG?DFGFFGGFEGFD6DGDBFFFDFFF>>>0@@**;DFAFG>BF*CCCFGF=B===BF=BB=2==CC>DEF;@1A@G39CCCCEEF@E0(())-)-5,4(2
@M00200:205:000000000-AKKM3:1:1101:25451:4101 2:N:0:1
TACTAGGGTATCTAATCCGGTTTGCTCCCCCAGCTTTCGTCCCTCACTGTCGAAGCCGTTCTGGTGAGGCGCCTTCGCCACAGGTGGTCCCTCGAGGATTACAGGATTTCACTCCTACCCCCGAAGTACCCCTCACCTCTCCCGGTTCCTCGATTGCCAGTATCTCTTAGACGCCTGACAGTTAAGCTGCCAGATTTCCCAAGAGACTTAACAACCCAGCTACGAACGCTTTAAGCCCAATTGACACT
+
CCCCCGGGGGGGGFGGGFCBF:FFGDFGGGGGGGGGGGGGG7FGGGGGFGGGGFECGGFFFGGGGFC@DFGGGEGGGGGGGFGFF8FBFGFAFGFEE=,?DGGCF,?;@FAF,E8F?FFGGGGEFE+3@EFC6CFGGBDDFGGFCADD8+,6+=+3?DDAF+0C*=@FCE7CF)3696CFF<EFAF9=>749*,42BE?66:5@=3:E49;85BC=(285>@FD6E:52*(6)6)7?,(6().4C<8)
@M00200:205:000000000-AKKM3:1:1101:21890:4110 2:N:0:1
TACCGGGGTATCTAATCCTGTTTGCTCCCCACGCTTTCGCACCTCAGCGTCAGTATCGAGCCAGTGAGCCGCCTTCGCCACTGGTGTTCCTCCGAATATCTACGAATTTCACCTCTACACTCGGAATTCCACTCACCTCTCTCGAACTCTAGACCGGCAGTATTAAAGGCAGTTCCAGGGTTGAGCCCTGGGATTTCACCCCTAACTGACCACTCCGCCTACGTGCGCTTTAAACCCAATTGACACA
+
CCCCCGGGGEGGGGGGGGGGGGGGGFGGGGGGGGGGGGGGGGGGGGGGGGGGGGGGGGFGGGGGGGGGGGGGGGGGGGGGGGFGGGGGGGGGGGGGGGGGGGGGGFGGGGGGGGGFGCDGFEGE7EGGGGGGGGGGGFGFFFGFFFFDGFG8FC=A>++9DG@FA+?F5DFDFFFFF>FEF>DGFGF5FFC5>EGF>E?37ABDFFE=BFEF(>FF2CDFFD0)(=>D5C0CE)4=ED(34<)6)).
@M00200:205:000000000-AKKM3:1:1101:5297:4114 2:N:0:1
TACTAGGGTATCTAATCCTGTTCGCTCCCCACGCTTTCGCTCCTCAGCGTCAGTATCGGCCCAGAGACCCGCCTTCGCCACCGGTGTTCCTCCTGATATCTGCGCATTTCACCGCTACACCAGGACTTCCAGTCTCCCCTACCGAACTCTAGCCTGCCCGTCTCGGCTGCAAGCCCACAGTTGAGCCGTGGGTTTTCACAGTCGACTCGACAAGCCGCCTACGAGCCCTTTATACACAATAGAGACAAGAC
+
CCCCCGGGGGGGGGGGGGGGGGGGGGGGGGGGGGGGGGGBEGCFGGFGGGGGCF,<FCEGGGGGCGGCC,CFGGGGGG:FBFEE::FFGC=FDGGGGGGGGG9FGGGGGGGGGGGFGGCGGGCE+6DFGG8D9FDGC9@DDGGFGF=)+1@7,==:DFGB800;5F++:EFE5=?FA>DFFFFG6<=9@*9??CEFBCF<57>226((62;01=CC6CB<;@?5(:)995:F2:2)3,2))))).(.81:(
@M00200:205:000000000-AKKM3:1:1101:26351:4120 2:N:0:1
TACAGGGGTATCTAATCCTGTTTGATCCCCACACTTTCGTGCCTCAGCGTCAGTTGAAGTCTAGTAAGCTGTCTACACTATCGGTGTTCTTGACGATATCTAAGCATTTCACCGCTACACCGTCAATTCCGCCTACCTCGACTCCACTCAAGCCCATCAGTATCAATCCCACCCTCCCGGTTAAGCCGGGATATTTCAGAACTGACTTAATAGGCCGCCTACGCACCCTTTAAGCCCAATTGACACA
+
C@CCCFGGGGGGGGGGGGGGGGGGGGGGGGGGGGGGGGGFEDGGGGGGGGGGGGGGFEGGGGGGGGGGGGGGGGGGGGGGGGGGGGGGGGGGCGGCGGGGGGGGGGGGGGGGGCGBDGGGGEFGG@FGFGFGDGGGGFGFAGGFGFGFGFGGG==FFGGF=D>FEFGFFGFDAAFFBBD*@C>?@DFE*37:9EAFFFE*0@C:@EFFEAE*63DD=C?D@32?5EEG49.7/)7=F<?DF84))63
@M00200:205:000000000-AKKM3:1:1101:14253:4165 2:N:0:1
TACTAGGGTATCTAATCCTGTTTGCTCCCCACGCTGTCGCGCCTCAGCGTCAGCCACAGCCCAGCGGGCCGCCTTCGCCACCGGTGTTCTTCCGGATCTCTACGCATTCCACCGCTACACCCGGAATTCCACCCGCCTCTACTGTGCTCCAGCACGACAGTCGCCACGGCCGATCCGGGGTTGAGCCACGGACTTTCACCGCCGCCTTGTCGCGCCGCCTACGCGCCCTTTCAGCCCACTTGACACAAGAC
+
CCCCCGGGGGGGGGGGGGCGGGGGGGGGGGGEGGGGGGGGGGGGGGGGGGGGGGGGGGGGGGGGGGGGGGGGGGGGGGGGGGGG>EFCFEFGGGGFEEFFGGGFGGGGGGGGGGGAGGGFFEGGGGCGGGGGGGGGGFGFFGCACAGFGFGDFFFB>EDEGGFGF4D=5EA/8:BDA>DDFDDCFGG);)>5:EFGF4CD<FF09;10,5A2?9CC9<B((.6:(:BD)0.-5244:((1)))5).(424(
@M00200:205:000000000-AKKM3:1:1101:23101:4170 2:N:0:1
TACTGGGGTATCTAATCCTGTTTGCTCCCCATGCTTTCGTGCCTGAGCGTCAATATTAGTTTCGTGAGCTGCCTTCGCGATCGGTGTTCTGTGCCATATCTAAGCATTTCACCGCTACATGGCACATTCCGCCCACGCCAACTAAATTCAAGAATTTCAGTATCAATGGCAGTTCCTTCGTTAAGCGAAGGGATTTCACCACTGACTTAAAATCCCGCCTGCGCACCCTTTAAACCCACTAGACACACGAT
+
CCCCCGGGGGGGGGGGGGGGGGGGGGDGFGGG8FGGGGGGGG@GGGFGGGGGDG99CFG@FFDEG8@FFGGGGGGGGGDGGGGGCCGGGGGGG95AFFGGGG<FGGGGGGGGGGGFGGGFE8EGGFGGGGFGCCCEGFFBAEGF?F=EF?DF,=+5CFGFGFDFEFGGFGFFFFFFF++:DDDGFGC5*=+56CFF7EG**8CFFB@EC7CC;88C);*4-<A?BEBC9C5**/7787(6()//.(3,3((
@M00200:205:000000000-AKKM3:1:1101:19383:4173 2:N:0:1
TACAGGGGTATCTAATCCTGTTCGCTCCCCACGCTTTCGTCCATCAGTGTCAGTGTACTATTAGTGATCTGCCTTCGCAATTGGTATTCTATGTGATATCTATGCATTTCACCGCTACACCACATATTCTAACCACTTCATAGTAACTCAAGACAGCCAGTATCAAGGGCAATTCTACAGTTGAGCTGCAGACTTTCACCCCTGACTTAACCGTCCACCTACGGACCCTTTACACCCACTTGACACA
+
CCCCCGGGGGGGGGGGGGGGGGGGGGGGGGGGGGGGGGGGGGGGGGGGGGGGGGGGGGGGGGGGGGGGGGGGGGGGGGGGGGGGGGGGGGGGGGGGGGGDGGGGGFGGGGGGGGGFGGGGGGGGGCGFGGGGGDGGGFGFFGGFGFGFGFGFGGGFFFGFGC7FEBC8?G?);DFFFFGBF8@CF?GFFGDFFG=F77DE<ADDFFB*>DEEFFGGFGF5@E5:8C5C9>CC;<B=E9)76*7>CE2
@M00200:205:000000000-AKKM3:1:1101:23915:4181 2:N:0:1
TACAAGGGTATCTAATCCTGTTTGATCCCCACACTTTCGTGCCTCAGCGTCAGTTTGAGCCTAGTAAGCTGTCTACACTATCGGTGTTCTTGACGATATCTAAGCATTTCACCGCTACACCGTCAATTCCGCCTACCTCGACTCCACTCAAGTCCTGCAGTATCAATCCCACCCTCCCGGTTAAGCCGGGATATTTCAGAACTGACTTACAACACCGCCTACGCACCCTTCAAGCTCAGTTGACACC
+
C,@CCFFGEGGGGGCFGGGCGGGGGGGFGGGDGGGGGGGGGGGGGGGGGGGDEFGGFGFGGGFGGGGDGGGGFGGDBFGGGFGGGGGGCCAFEGFC7FEFEFFFFF?9,A4CF6=@DFEFFCEEGCGGG8@C+@DFFDD55C+@?FFFGFC=DGFFF?+0==*9D7DA?C*8B=FFEDD>F6+2+7A956+*;=,@AFCE5@E:C=C588**))6=ACD>23>ADGFG7?(098;.?88C)45@FE2
@M00200:205:000000000-AKKM3:1:1101:19558:4190 2:N:0:1
TACACGGGTATCTAATCCTGTTCGCTACCCACGCTTTCGTGCATCAGCGTCAGTACGACTTTAGCAGGCTGCCTTCGCTATCGGTGTTCTATGGCATATCTATGCATTTCACCGCTACATGCCATATTCCGCCTGCTTCATGTCGACTCAAGGCCTGCAGTATCAGAGGCAGTTCGACAGTTGAGCTGCCGGATTTCACCCCTGACTTACAAGCCCGCCTACGCACCCTTTAAACCCAATTGACCCAAGA
+
CCCCCGGGGGGGGGGGGGGGGGGGGGGGGGGGGGGGGGGGGGGGGGGGGGGGGGGGGGGGGGGGGGGGGGGGGGGGGGGGGGGFGGGGGGDGGGGGGG8@EGGGFGFGGGGGGGGFGGGGGGGGGGGGGGGGGCGFGFGDFCFFGFGFGFGDGGGFFFGFFFCDBFGGFEBAFEDEB>DFGG7<A@CFFGEFEECCBCB@C>DDF)6E=E=A@BFD(8A@=B@B>E;DDC4C5>3(=68@E<CC),(63(
@M00200:205:000000000-AKKM3:1:1101:23428:4193 2:N:0:1
TACGGGGGTATCTAATCCCGTTCGCTCCCCTGGCTTTCGTGTCTCAGCGTCAGCACACTCCCAGCTGTCTGTTTTCACCTTTGGCGTTCCAAACGATATCTACGCATTTCACCGCTCCACCGTTTGTTCCGACAGCCCCTAAGTGGCTCAAGACGGGCAGTATACCGAGCAGTTCCACGGTTGAGCCGTCGGATTTCACAAGGTACTTACCCGTCCGCCTACACACGCTTTACACCCATGTGACACAAGA
+
CCCC<FGGGGGGGGGGGGGGGGGGGGGGGGGGGGGGGGGF8CACDGGGGGGGGF,FFF@AFGGGGD@F9,E,:EFGAGG=FGCFCGGGGGG<=FEGGGGGGCGGGGG7EGGGGGGFDEGGGG8@A8BFFG>EDEGGG>6DF?8CFBC5=9EFCFC0@E7?F8AFE10*0;9<B6:1=?DEGG4DACE66)4:>=CFAEGC3(27?E45);4(3(:?@DFF?:>?2;)99>?4))8,:8:())-).5:1<:
@M00200:205:000000000-AKKM3:1:1101:22529:4201 2:N:0:1
TACCCGGGTATCTAATCCTGTTTGATCCCCACGCTTTCGCACCTCAGTGTCAGTATCAGTCCAGGTAGTCGCCTTCGCCACTGGTGTTCCTTCCTATATCTACGCATTTCACCGCTACACAGGAAATTCCACTACCCTCTACCGTACTCTAGCCCAGCAGTTATGAAAGCAGTTCCCAGGTTAAGCCCGGGGATTTCACTTCCATCTTACTGAACCACCTACGCGCGCTTTACGTCCAATTGACACAAGAC
+
CCCCCGGGGGGGGGGGGGGGGGGGGGGGGGGGGGGGGGGGGGGGGGGGGGGGGGGGGGGGGGGGGGGGGGGGGGGGGGGGGGGGEGGGGGGGGGGGGGGF8DFFGGGGGGGGGGGFGGGGFFEGFFFGCGFGGGGFGFGFFGGEGFGFGFGCFGC5F?D?DFBGFFGD9DFD@DF7?DCDFGGGFGFF>DGFFGF>F;EEEEFFE5A@;=AEA;CDD?BD):)@@EEGDGFEE6(/46>;E8;7CF;;03(
@M00200:205:000000000-AKKM3:1:1101:26015:4216 2:N:0:1
TACTAGGGTATCTAATCCTGTTTGCTCCCCACGCTGTCGCGCCTCAGCGTCAGCCACTGCCCAGCAGGCCGCCTTCGCCACCGGTGTTCTTCCGGATCTCTACGCATTCCACCGCTACACCCGGAATTCCACCTGCCTCTACAGTGCTCGAGTGAAGCAGTTCGCACGGCCGATCCGGGGTTGAGCCCCGGACTTTCACCACACGCTTACCCCACCGCCTACGCGCCCCTTAAACCCAATTGCCAAC
+
CCCCCGGGGGGGGGGGGGGGGGGGGGGGGGGGGGGGGGGGGGGGGGGGGGGGCGGGGGGGGGGGGGGGGGGGGGGGGGGGGGGGGGGGGGGGGGGGGGGGGFGGGGGGGGGGGGGFGGGGGGGDGEGGGGGGGGGGGFGBFGGFGFFFGE6CGF7<ADCF9DEGFEDG*@DFFFFFFDGEGGGFFGGFFGGFFGGGFFGFF83760:BFD::6:GG1CB0:BF3(:>C)1.:)4ABG??:<2)36),
@M00200:205:000000000-AKKM3:1:1101:21254:4217 2:N:0:1
TACCGGGGTATCTAATCCGGTTCGCTCCCCACGCTCTCGCACCTCAGCGTCAGCGCTTGCCCAGGCAGCTGGTTTCCCCCTGGGTGTTCCTGCCGATCTCTACGCATTTCACCACTACACCGGCAATTCCACTGCCCTCTGCAAGGCTCCCGAGCGGCCGTATGGGATGGCGACTGGCCGTTAAGCCACCAGCTTTCACCCCCCACGCGCCGTTCCGCCTGCGTGCGCTTTACGCCCAATTGACACCAGAC
+
CCCCCGGGGGGGGGGGGGGGGGGGGGGGGGGGGGDEGGGGGGGGGGGGGGGGGGGGGGGGGGGGGG<@FGGGGDGGGGGGGGFFGGGGGGFGGGGDGGGGGDGGGGGGGGGGGGGFGGGGGGCCFE?DGGGGGFGGGFGFFGGFGFGFGF6?>DD5>EGD:C5FDFGG>GA@62;B4A4>F59>ACFFFGGFFGFGF)=)6(67>>(702;FB6EC:DB6:?9>0:)9//8)6:06E:?:)).66>((,.(
@M00200:205:000000000-AKKM3:1:1101:18832:4228 2:N:0:1
TACTAGGGTATCTAATCCTGTTTGATCCCCACACTTTCGTGCCTCAGCGTCAGTTAAAGCTTAGTAAGCTGCCTTCGCAATCGGTGTTCTTGACGATATCTAAGCATTTCACCGCTACACCGTCAATTCCGCCTACCTCAACTTTACTCAAGTCCTACAGTATCAATGCCACCCTCCCGGTTAAGCCGGGATATTTCAGCACTGACTTATAAGACCGCCTACGCACCCTTTAAACACACTTGAACCAAGAC
+
CCCCCGGGGGGGGGGGGGGGGGGGGGGGGGGGGGGGGGGGGGGGGGGGGGGGGGFGFGGGGGGFGGGGGGGGGGGGCFGGGGGGGGGGGGFGGGGGGGCFG;FFGFFGGGGGGGGFGC=FFEFGGGGCCF,CDGDGGFG<DFGFGFGFGFGGDFF9;EDDFGEGFFFGFGFEFFFFFEGEGDDFBFGF59ED5A:?FEAAEFB5@CA7AC57A5EFFGFA9=4A=EFG**0/867*=2(69;3))((,(((
@M00200:205:000000000-AKKM3:1:1101:23477:4229 2:N:0:1
TACTGGGGTATCTAATCCCGTTTGCTCCCCACGCTTTCGCGCCTCAGCGTCAGGAAATGCCCAGAGACCCGCCTTCGCCACCGGTGTTCCTCCCGATCTCTACACATTTCACCGCTACACCGGGAATTCCAATCTCCCCTACCGCACTCTAGTCTGCCCGTACCCACTGCAGGCTGGAGGTTGAGCCTCCAGTTTTCACAGCAGCCGTGACAAACCGCCTACGAGCTCTTTATACCCAATTGAGACAAGA
+
CCCCCGGGGGGGGGGGGFFGGGGGGGGGGGGGGGGGGGGGGGGGGGGGGGGGGGGGGGGGGGGGGGGGGGGGGGGGGGGGGGGGGGGGGGGGFGGGEGGGCFGFFFFGGCFGGGD?GFGGGGGGGGGGGGFC9F9EFFGDFG?AE5C9FFFCEFGFFGGFE68D@FG6AGFFABFA5AFBFGGCFGGAAFFF8CFDF5=CBBFF(771226);@FGFGD@DFFEFG:C77>)-6:AG?(3<?)).)4(41
@M00200:205:000000000-AKKM3:1:1101:9423:4236 2:N:0:1
TACCAGGGTATCTAATCCTGTTCGCTCCCCACGCTTTCGCTCCTCAGCGTCAGGTAAGGCCCAGCAAGCCGCCTTCGCCACCGGTGTTCCTCCTGATATCTGCGCATTTCACCGCTACACCAGGAATTCCACTTGCCCCTGCCTACCTCTAGCCGGCCCGTATCCATCGCCGACCCGCAGTTAAGCCGTGGGCTTTCACGACAGACGCGGCAAGCCGCCTACGAGCCCTTTATGCCCACTTGCACCAATAC
+
CCCCCGGDEGEFDGGGGGGDFCGEGGGGGGGGGGDEGGGGGGGGGGGGGGEGGGGG<EGGEGCFGG@GGG@FFCFGEGG@FFGGGC:CFGFGGGGGGFGGGGFGCE7CGFEGGGGF6FCFEGGCAEGDGCEF?AD9??DDD?D6EDFFGF8+36C<>EDFECC=C@+@?:*:?=5?5DGF<CFFFGFFE)=).*=6AEG@@>(,,6(.6(22918@0CE((.-.,*.90*7>)))524(,).4.)((.)))
@M00200:205:000000000-AKKM3:1:1101:24323:4239 2:N:0:1
TACAGGGGTATCTAATCCTGTTTGCTCCCCACGCTTTCGCGCCTCAGCGTCAGTGTCGGACCAGGTAGCCGCCTTCGCTACTGGTGTTCTTCCCAATATCTACGAATTTCACCTCTACACTGGGAATTCCGCTACCCTCTTCCGAACTCAAGATGTCCCGTTTCAAAGGCAGTTCCCAGGTTGAGCCCGGGGCTTTCACCTCTGACGCGAACATCCGCCTACGCGCCCTTTAAGCCCAATTAACACACGA
+
CCCCCGGGGGGGGGGGGGGGGGGGGGGGGGFGGGGGGGGG7@FGGGGGGGGGGGGGGGGGGFGGGGGGGFGGGGGGGGGGGFGGGGGGGGGGGGDFGGGDDFGGE?FGGGFEGGGFGFGGFCGGG,8DD,=CGGGGGFGFFFGEGEGFGFED9?DFFG?BFGFGFFGABDFFF7F?FFGFGGGGFGGF>DE>>EGGFFG=B53;EE2(:2419EFC@CDF?;;B(:7D<48>9)6:FB??>))-).8((4
@M00200:205:000000000-AKKM3:1:1101:7716:4244 2:N:0:1
TACTGGGGTATCTAATCCTGTTTGATCCCCACGCTTTCGTGCCTCAGCGTCAATATTTGTTTAGCGAGCTGCCTTCGCAATTGGTGTTCTATGTCATATCTAAGCATTTCACCGCTACATGACATATTCCGCCCACCTCAACAAAATTCAAGATAGATAGTATCAATGGCAGTTTCCAGGTTGAGCCTGGAGATTTCACCACTGACTTAACTACCCGCCTACACACCCTTTATACCCAATTGACACAAGCT
+
CCCCCCGGGGGGGGGGGGGGGGGGGGGGGGGGGGGGGGGGGGGGGGGGGGGGGGGGGGGGGGGGGGGGGGGGGGGGGGGGGGGGGFGGGGFGGGGGGGFGGGGGGGGGGGGGG>EEDGGGFFGGGGFGGGGGGGGGGFF=9@FFGFGFGFFFGGGFFGGFGGBFDCFGBCFFFEFFBFG5FEDF5DEFB=DFFGGFFFGFEFEEFEECEFFFFBFF5DDAF@BFEEEGGGF668:8DB(09=ECEEB99()
@M00200:205:000000000-AKKM3:1:1101:15074:4263 2:N:0:1
TACAGGGGTATCTAATCCTGTTTGCTACCCACGCTTTCGCGCATCAGCGTCAGAACCGGTCCAGGTAGCCGCCTTCGCCACTGGTGTTCCTCCCAATATCTACGCATTTCACCGCTACACTGGGAATTCCGCTACCCCCTCCCGGCCTCAAGCCAGGCAGTTTCAAAGGCAGTTCCTCAGTTGAGCCGAGGGATTTCACCTTTGACTTGCCAAGCCGCCTACGCGCCCTTTAAACCCAATTGACACCAGAC
+
CCCCCGGGGGGGGGGGGGGGGGGGGGGGGGGGGGGGGGGGGGGGGGGGGGGGGGGGGGGGGGGGGGGGGGGGGGGGGGGGGGGGGGGDGGGGGGGGGGGGGGGGGGGG8FGGGDGBGGGGGGGGGGGGGGGGGGGGFFGFFGGFGFGFGFG?GGGFFGGEGGEGFFGGFFA>?EFFCFGFFEFGFGF>9DGFFGFFFFGB=B=EFEFEFFFE)=EGFGB<;@F),=>C/0:BBFFBGFF(4)5:22(2(2(
@M00200:205:000000000-AKKM3:1:1101:9919:4275 2:N:0:1
TACTAGGGTATCTAATCCCGTTTGCTCCCCTGGCCTTCGTGCCTCAGTGTCAGTAACTGTCCAGAGATTCGCCTTCGCCACTGGTCTTCCTTACGTTATCTACGCATTTCACTGCTACACCGTAAATTCCAATCTCCTCTCCAGTACTCAAGCAAAGTAGTATCCAGTGCAGTTCCAGGGTTGAGCCCTAGGATTTCACACCAGACTTGCCTCGCCACCTACGCACCCTTTAAACCCAGTTGACACAAGA
+
CCCCCGGGGGGGGGGGGGGGGGGGGGGGGGGGGGGGGGGGGGGGGGGGGGGGGGGGGGGGGGGGGGGGGGEDGGGGGGFGGGGGGGGGGGGGGGG<FFGGGGGGGGGGGGGGGGGFGGGGGGGGGFGGGGGGGGFGGFGFFGGFGBGFGFGDGGGBFEFFFGEGEFGF5EFEFFFFFFFEGC>DBFD:6DFFFGFGFFFDDADDFFFFFFFFB9CE=DF)5:>FFGFGC576AEEBC55>6;6=AEFD>@
@M00200:205:000000000-AKKM3:1:1101:17636:4283 2:N:0:1
TACTCGGGTATCTAATCCTGTTTGCTCCCCACGCTTTCGTGCCTCAGCGTCAATGTTGGCTTAGTGAGCTGCCTTCGCAATTGGTGTTCTACATCATATCTATGCATTTCACCGCTACATGATGTATTCCGCCCACTTCAACCAGATTCGAGCTACTCAGTTTCAATGGCAATTCCACAGTTAAGCTGCGGGCTTTCACCACTGACTTAAATAGCCGCCTACGAACCCTTTAAACCCAATTGACACAAGA
+
CCCCCGGGGGGGGGGGGGGGGGGGGGGGGGGGGGGGGGGGGGGGGGGGGGGGGGGGGGGGGGGGGGGGGGGGGGGGGGGFGGGGGGGGGGGGGGGGGGGGGGGGGGGGGGGGGGGFGGGGGGGGGGGGGGGGGGDGGFGFFFCBGFGEGFGGGGGFFGGFGGDGEFGGFCFEFFFFFFFFGGGGFGFFFGG>BECFFFF=@DFEFFBCE59=ACGD=4DA=BD*0?6C*;56CEFDED,=CECFFFF((/
@M00200:205:000000000-AKKM3:1:1101:19599:4290 2:N:0:1
TACTAGGGTATCTAATCCTGTTTGCTCCCCACGCTTTCGCACCTCAGCGTCAGTTCCGGACCAGTAAGCCGCCTTCGCCACTGGTGTTCTTCCTAATATCTACGAATTCCACCTCTACACTAGGAGTTCCACTTACCTCTTCCGGACTCGAGACTGGCAGTATTAAAGGCAGTTCCGAAGTTGAGCTTCGGGATTTCACCCCTAACTGACCAATCCGCCTACGTGCGCTTTAAACCCAATTGACACAAGA
+
CCCCCGGGGGGGGGGGGGGGGGGGGGGGGGGGGGGGGGGGGGGGGGGGGGGGGGGGGGGGGGGGGGGGGGGGGGGGGGGGGGGGGGGGGGGGGGGGGGGGGGGGGGGGGGGGGGGFGGGGFGGGGGGGGGGGGFGGFFFFF;DA>DG>FFGDCGGFFGGFGGFGDDFGFGFFFFFFFFGFGDFGFGFFFGEEFGGGC@C6@5@DBB;EBB==BFG84?):=@>;:CFGGC;E?EF@G61;93;CE3((/8
@M00200:205:000000000-AKKM3:1:1101:15725:4323 2:N:0:1
TACTAGGGTATCTAATCCTGTTCGCTCCCCACGCTTTCGTGCCTCAGCGTCAGTTACCGCTCAGTAAGCCGCCTACGCTATCGGGGTTCCTTATGGTATCTATGCATTTCACCGCTACACCATAAATTCCGCCTACCCCAACGGTACTCAAGGCGCCCAGTATCAATGGCAGTTCCACGGTTGAGCCGTGGGATTTCACCGCTGACTTAAACGCCCGCCTACGCACCCTTTATGCCCAATTGACACA
+
CCCCCGGGGGGGGGGGGGGGGGGGGGGGGGGGGGGGGGGGGGGGGGGGGGGGGGGGGGGGGGGGGGGGGGGGGGGGGGG7FGGDGGEGGGGGGGGGGGFGGFGGGGGGGGFFGGGFGGGGGGGGEGGGGGGGDGDF8DFAFGGBEFGFGFEGF?DB<CDAFGEFE?CFFGFFFECFFFGEFEGGFGGEFGDDFFGDFEGF=BBBBFEEEEFF@0EE(:=(/:256EAG35?>)-)2;>2(-2<A):?
@M00200:205:000000000-AKKM3:1:1101:24744:4346 2:N:0:1
TACAGGGGTATCTAATCCTGTTCGCTCCCCACGCTTTCGCTCCTCAGCGTCAGTATCGGCCCAGAGACCCGCCTTCGCCACCGGTGTTCCTCCTGATATCTGCGCATTTCACCGCTACACCAGGAATTCCAGTCTCCCCTACCGAACTCTAGCCTGCCCGTATCGAATGCAATGTCAGAGTTGAGCCCTGAGATTTCACATTCGACGCGACAAGCCGCCTACGAGCTCTTTATACCCAATTGACACAAGA
+
CCCCCGGGGGGGGGGGGGGGGGGGGGGGGGGGGGGGGGGGGGGGGGGGGGGGGGGGGGGGGGGGGGGGGGGGGGEFGGGGGGGGGGGGGGGGGGGGCFGGGGGGGDGFGGGGGGGFGGGGGGGGGGFFGGFFGGGGGFGDFFGFG5?DG9A=FFGFF>F>:DDG=FFGFG6CFCFFCCGFGGGF>EGFF4,*=BCCAEFFFEFCC=@F@(69BFGG@GF;(6(:0*)**264)4A.0.879?F>D?B(.(
@M00200:205:000000000-AKKM3:1:1101:17711:4351 2:N:0:1
TACTCGGGTATCTAATCCTGTTTGCTCCCCACGCTTTCGCACCTCAGCGTCAGTATTGGTCCAGGGTGTCGCCTTCGCCACTGATGTTCCTCCAGATATCTACGCATTTCACCGCTACACCTGGAATTCCACACCCCTCTACCATACTCTAGCTCAGCAGTTCCAACCGCAATTCCCAGGTTAAGCCCGGGGCTTTCACGGCTGGCTGCCTGAACCGCCTACGTTCGCTTTACGCCCAATTGCCACAAGAC
+
CC8CCCGDGEGGGGFCGGGGFGGGGGGGGGGGGG::@EBFGGGDFFCGGGGGGAEA,6C;@FFG8@<@@FE?FGDGGGGGGFC<AEFFDE,EF@<FF9DFGGGBFG7F;EFFGG650@?<DFGGFC,@EAFF6@CCCFGF9DFDFFFEF+@9FGGDDD+*7=F=7DF>?GFA*11B;DF5D<?7+<7**3**31;AFCC):4-)(8:2((.8B3BFFGD?;;(2(3)2*/(19;?3:0((.,)).8(((((
@M00200:205:000000000-AKKM3:1:1101:23572:4368 2:N:0:1
TACTAGGGTATCTAATCCTGTTTGCTCCCCACGCTTTCGCGCCTCAGCGTCAGTACCGGTCCAGTGAGCCGCCTTCGCCACTGGTGTTCCTCCCAATATCTACGCATTTCACCGCTACACTGGGAATTCCACTCACCTCTCCCGGTCTCAAGCCATGCAGTCTGACAGGCAGTTCCTCGGTTAAGCCGAGGGATTTCACCCGTCACTTGCAAAGCCGCCTACGCGCCCTTTAAACCCAATTGACACA
+
CCCCCGGGGGGGGGGGGGGGGGGGGGGGGGGGGGGGGGGGGGGGGGGGGGGGGGGGGGGGGGGGGGGGGGGGGGGGGGGGGGGGGGGGGGGGGGGGGGFGGGGGGGGGGGGGGGGFGGGGGGGGGGGGCFFGGGGGGFGFFGGFGFGFGFGDFGFFFGFFGGFGEFGCFE9=FACFFFGFGGGGFGGBDGEFFGGGFFG6>B@@>>?:BFFFC=FC93B;DF@>BGF3)2.<44A?GF:?BF):A??
@M00200:205:000000000-AKKM3:1:1101:13364:4369 2:N:0:1
TACCGGGGTATCTAATCCTGTTCGCTCCCCACGCTTTCGCGTCTCAGCGTCAGTACCGTCCCAGAGAGCTGCCTTCGCCATTGGTGTTCTTCCTGATATCTGCGCATTTCACCGCTACACCAGGAATTCCAGTCTCCCCTGCCGAACTCCAGTCATGCCCGTATCGACCGCAAGCTCAGGGTTAAGCCCCAAGTTTTCACGACCGACGCGACAGCCCGCCTACGAGCTCTTTACGCCCAGTTGACACA
+
CCCCCGGGGGGGGGGGGGGGGGGGGGGGGGGGGGGGGGGGGGGGGGGGGGGGGGGGGGGGGGGGGGGGGGGGGGGGGGGGGGFGGGGDGGGGGGGGGGGGGGGGGGGGGGGGGGGFGGFGGEFGFGGGGGGGGGGGAFGFFGGFGFGFGFGGGGGFFGGFDG>FF>FGFEFB>>>6AFFFGCFGFGFFFGGEF0=@FCGFBFF@@BFFBF14;68C1359?<?3688)>*<5).(-24,,4>6>2.3(
@M00200:205:000000000-AKKM3:1:1101:21971:4380 2:N:0:1
TACTCGGGTATCTAATCCTGTTTGCTCCCCACGCTTTCGCGCCTCAGCGTCAATAGTCGTCCAGGCAGGCGCCTTCGCCTCCGGTGTTCCTTCACATCTCTACGGATTTTACCCCTACACGTGAAATTCCCCTGCCCCCTCCGACATTCTAGACTAATAGTTTCAGGCGCCGTTTCGAGGTTGAGCCTCGAGATTTCACACCTGACTTATCAATCCGCCTGCGCGCGCTTTAAAACCAATTGACACAAGA
+
CCCCCGGGGGGGGGGGGGGGGGGGGGGGGGGGGGGGGGGGGGGGGGGGGGGGCFGGFGGGGGGGGGGGGGGGGGGGGGGGGGGGGGGGGGGGGGGGGGFGFGGGGGGGFGDGFGGFGFCGCFEGGGGGGGGGFGGGGFGFFGGEGE8;FFGGCFFFFGGDFGFGFFGFFG*)01@F>FFDEFFCFFFFFGGAFCFFB*,9BDB2>@@CFECCCEF6>FF;D@6:0?:59*342)).;<?D22:>AD??01
@M00200:205:000000000-AKKM3:1:1101:17113:4388 2:N:0:1
TACTAGGGTATCTAATCCTGTTTGCTCCCCACGCTGTCGCGCCTCAGCGTCAGCCACAGCCCAGCAGGCCGCCTTCGCCACCGGTGTTCTTCCGGATCTCTACGCATTCCACCGCTACACCCGGAATTCCACCTGCCTCTACTGTGCTCGAGTGCACCAGTTCGCACGGCCGACCCGAAGTTGAGCCTCGGGCTTTCACCGCACGCTTGATGCACCGCCTACGCGCCCTTTATACCCAATTGACACA
+
CCCCCGGGGGGGGGGGGGGGGGGGGGGGGGGGGGGGGGGGGGGGGGGGGGGGGGGGGGGGGGGGGGGGGGGGGGGGGGGGGGGGGGGGGGGGGGEGGGGGGGGGGGGGGGGGGGGEGGGGGGGGGGGGFG:AFGGGGFGFFGGFGFGFGFGDFFGFFGGFDF@GFEGDAGFFFFEFFF5BFFGGFF68?<C8>EGGFEGFD>@@F@?FFB<BA2<E,9@6?FF>(:BG)92:AF94A<F?435A9?<
@M00200:205:000000000-AKKM3:1:1101:22985:4389 2:N:0:1
TACTAGGGTATCTAATCCTGTTCGCTCCCCATGCTTTCGCTCCTCAGCGTCAGTTAATGCCCAGAGACCTGCCTTCGCCATCGGTGTTCCTCCTGATATCTGCGCATTTCACCGCTACACCAGGAATTCCAGTCTCCCCTACATCACTCTAGTCTGCCCGTACCCACTGCAGAACCGGAGTTGAGCCCCGGTCTTTCACAGCAGACGCGACAAACCGCCTACGAGCTCTTTAAACCCAGTTGACACAAGA
+
@CCCCGDGGGFGF<FGFFGGGCG7C@ECEGFGDFGGGGGGGECGCFGDEFEGGGGGGGGGEGGFGGGGGGFGGGGGDEGGGGEGGDFEGDFEGFGG9FFGGFGGGGE@FGGFFGG>DFD=>@88+@C,CFGFGGDEGFGDFGCFGFFEGFGFGGFBDFF5+08>DBDGBCDEFFFFFED*>D8CFG65A+9@EG,++;;*3>F)42>44>=@=DGC6D81;;()6830+27)).4(=;:34AB7<:0121
@M00200:205:000000000-AKKM3:1:1101:12360:4390 2:N:0:1
TACGCGGGTATCTAATCCTGTTTGCTCCCCACGCTTTCGCACCTCAGCGTCAGTATTGGTCCAAGGTGTCGCCTTCGCCACTGATGTTCCTCCAGATATCTACGCATTTCACCGCTACACCTGGAATTCCACACCCCTCTACCATACTCTAGCTCAGCAGTTCCAACCGCAATTCCCAGGTTAAGCCCGGGGCTTTCACGGCTGGCTGACTGCACCGCCTACGTGCGCTTTAAACCCAGTTGACACAAGA
+
CCCCCGGGGGGGGGGGGGGGGGGGGGGGGGGGGGGDGGGGGGGFGGGGGGGGGGGGGGGGGGGGGGGGGGGGGGGGFGGGGGFGGGGGGGGGGGGGGGGGCEGGGGGGGGGGGGGFGGGGGGGGGGGGGGGGGGGGGFGBFGGFGFGFFCE?F9DFFGGB=DDFFFGE56?BFFFFFAGFGGFG67EFFGDFFGGFFFGFFFFFFF9;@FFF17CF;GF(683)(=897*:)<921808?FA).<?F2<F
@M00200:205:000000000-AKKM3:1:1101:10091:4409 2:N:0:1
TACTCGGGTATCTAATCCGGTTTGCTCCCCACACTTTCGCGCCTCAGTGTCACGTGTTGTCCAGCGAGCTGCCTTCGCAATGGGTGTTCCTACCAGTATCTACGCATTCCACCGCTACACTGGTAATTCCACTCGCCTCTCCAACCGTCTAGCCTGCCAGTATCCAACGCTGATCTGGGGTTGAGCCCCAGGCTTTAACGCCAGACTTAACAGACCACCTACGCGCCCTTTACACCCACTTGACACAAGA
+
CCCCCGGGGGGGGGGGGGGGGGGGGGGGGGGGGGGGGGGGGGGGGGGGGGGGGGGGGGGGGFGGGGGGGGGGGGGGGGGGGGGGGGGGGGGFGGGGGGGGGGFGGGGGGGGGGGGFGGGGFGGGGGGGGGGFGGFGGFG<FGGDGFGDGFGGGGGFFGGFCF7F7FGGFGFFEBFFF?CAFEGGFGGFEGGFFFGGF4@AA@BFFFFC4EFCEFGG=GFFE@?A1CEG5>;CCEAFGF(44424)40814
@M00200:205:000000000-AKKM3:1:1101:5560:4431 2:N:0:1
TACTAGGGTATCTAATCCTGTTCGCTACCCACGCTTTCGTCCATCAGCGTCAATATAATGTTAGTAACCTGCCTTCGCAATTGGTATTCCATGTAATATCTAAGCATTTCACCGCTACACTACATATTCTAGTTACTTCACAGTAATTCAAGTCCTGCAGTATCAATGGCAGTTCGACAGTTAAGCTGCCGGATTTCACCACTGACTTCCAAAACCGCCTACGGACCCTTTAAGCCCACTTGACACA
+
CCCCCFFGGGGFGGGGGGGGGGGGGGGGGGGGGDFGGGGGF:FGFGGGGEEGGGGGGFEGGGGGGGGGGGGDGGGGGGFGGGFGGGGEAEGGGGGFFGGGGGF==AAFCGGGACGFGGFGGGFFGFFFGFFGGGGGGFDEFGGDFFGD?DEFGGFFFC?FGG7+C+DD?F58;>9BF>C*CE9+4=@:FGG55CE=5CE568DEFF@;**1*:CF6)39=D5)*:C?D90:6E46.>-)7;E3)*6B
@M00200:205:000000000-AKKM3:1:1101:6918:4436 2:N:0:1
TACTAGGGTATCTAATCCTGTTTGATCCCCACGCTGTCGCGCCTGAGCGTCAGTAATGAGCCAGTGAGCCGCCTTCGCCACTGGTGTTCTTCCCAATATCTACGAATTTCACCTCTACACTGGGAATTCCACTCACCTCTCTCATCCTCAAGTCTAACAGTTTCAATGGCAGTTCCGGAGTTGAGCTCCGGGCTTTCACCACTGACTTGGAAGACCGCCTGCGCGCGCTTTACGCCCACTTGACACAAGCT
+
CCCCCGGGGGGGGGGGGGGGGGGGGGGGGGFGGGGGGGGGGGGGGGGGGGGGGGGGGGDGFGGGGGGGGGGGGGGGGGGGGFFGGGGGGGGGGGGGGFDGGGGGGCEGGGGGFGGFGGGGFGGGGGGGGGGGGGGGGFGFFGGFGFGFGFGFGG@DFGGFGGEGEBFG?ED=FFDFEAGDGF?FFGGFFGGFFGGGFFG=EDFFBCEEE@@A5=EF=C?)59=4>CAD111)6311B<(,/7)/65=:?0,
@M00200:205:000000000-AKKM3:1:1101:7180:4450 2:N:0:1
TACAAGGGTATCTAATCCCGTTCGCTCCCCTAGCTTTCGCGCCTCAGCGTCAGTGTCGGCCCAGCAACCCGCCTTCGCCGCAGGTGTTCCTCTTGATATCTACGCATTTCACCGCTACACCAAGAATTCCAGTTGCCCCTTCCGCACTCTAGCCCCGCAGTATCAGTTGACCTTTCCGAGTTAAGCTCGGAGATTTCACAACTGACTTGCGGAGGCCGCCTACGCGCCCTTTATGCCCAGTTGCCACA
+
CCCCCGGGGGFCFFGGGDGGGGGGGGGGGGGGGGGGGGGGGGGGGGGGGFGGEEFGGGGGEGCEGGGFGGEGGGGGGGGGGGGEFDEFGFCEG9EF9FGGCGEEGGGEFGGGFGG>CFDFGFGGFFAFGGFGDEFGDB8D9@FDG*C560E7EGGFFGG5CFEG<FCAFGFFFEFFFEGFFDF@A@9?*9CBD8:@BEG@E205*(01*966128C@3>,61<>9:>D5):2)64):1)434<))).8
@M00200:205:000000000-AKKM3:1:1101:11584:4467 2:N:0:1
TACAAGGGTATCTAATCCCGTTTGCTCCCCTGGCTTTCGCTCCTCAGCGTCAATATTGGTCCAGGATGCCGCCTTCGCCACCGGTGTTCCTCCAGATATCTACGCATTTCACCGCTACACCTGGAATTCCGCATCCCTCTCCCAAATCCAAGCCATCCAGTATCACACGCAGTTCCCCAGTTAAGCTGAGGGATTTCACGTATGACTTAGTTGGCCGCCTACGAGCCCTTTAAACCCAATTGACACAAGC
+
CCCCCGGGGGGGGGGGGGGGGGFGGGGGGGDGGGGGGGGGGGGGGGGGGGGGGGGGGGGGFGGGGGGGGGGGGGGGGGGGGGGGGGGGGGGGGGGGGGGGGGGGGGGGGGGGGGG>DGDFGCEGG8DFGG8EGGDGFFG<DGGF?FGFGFGGGGGFFGGFGGBFDDDFBEEABEFFF0+@DF7CFFF9AGCE5@FGFFGFFBCFEEEEFFEFEEG?ADEDFDDE=GDGGGF<57)(4/1@;<EC4@D;((
@M00200:205:000000000-AKKM3:1:1101:6138:4484 2:N:0:1
TACCCGGGTATCTAATCCTGTTTGATCCCCACGCTTTCGTGCCTCAGTGTCAATATATGCGTAGCCAGCTGCCTTCGCAATTGGTGTTCTATGTCATATCTAAGCATTTCACCGCTACATGACATATTCCGCTAACCTCCACAATATTCAAGACTGATAGTATCAATGGCAGTTTCCAAGTTAAGCTCGGAGATTTCACCACTGACTTACCAACCCACCTACGCACCCTTTACACCCAATTGACACA
+
CCCCCGGGGGGGGGGGGGGGGGGGGGGGGGGGGGGGGGGGGGGGGGGGGGGGGGGGGGFGGGGDGGGGGGGGGGGGGGGGGGGGGGGGGGGGFGGGGDGGGGFGGGGFGGFFGEGBGGFGGGGGGGGGGGGGGGGGGFGBFGGFG5EEFFDFGGGFFGFFDFBG>DFGFGF=DE7DFF?+9@D99=9DE+=9?8@E9EGEEC@)8@CCFEBEF5:>=>BFFED>AG>D;;;AEFFDCB(783**9=:
@M00200:205:000000000-AKKM3:1:1101:22071:4489 2:N:0:1
TACTAGGGTATCTAATCCTGTTCGATCCCCACGCTTTCGTGCATCAGCGTCAATCGCGCCTTGGTAAGCTGCCTTCGCAATCGGTGTTCTGTGGCATATCTATGCATTTCACCGCTACTTGCCACATTCCGCCTACCTCATCCGCATTCAAGCGCGCCAGTATCAACGGCACTGCGATGGTTGAGCCACCGTCTTTCACCACTGACTTAGCACGCCGCCTACGCACCCTTTAAGCCCAATTGACACAAGA
+
CCCCCGGGFGGGDEFGGGFDFFG@E9FFFGGGGGGGFDFGGGGGGGFGEGGEGGF,DCGGGGGFFGGGGFGGGGFGGEGDCG7FGGGGGGGGGGGFFFFE,=EECDAFGFAEGGC>8FFFEFFGGGCFFCFEGGGGC59)BAFAGDG5DFGGGGGEFGG>DCEFEFGGEGFFFFFE5@C?DCDGFGGFFGGFF552B>C@EDBEE2>C>EEFFFG=@GD0;@@BDE>D*5)>?A<(==(39?ABF:211:
@M00200:205:000000000-AKKM3:1:1101:12379:4497 2:N:0:1
TACTCGGGTATCTAATCCGGTTCGCTCCCCACGCTCTCGCGCCTCAGCGTCGGGCTCGGCCCAGGGCGCCGCCTGCGCCACCGGTGTTCCGCCGGATCTCTACGCATTTCACCACTACACCCGGCATTCCGCGCCCCTCGGCCGCCCCCCAGCCCGGCCGTCCCGGGCCCCGACCCAGGGCTGAGCCCCGGGCTTTCAGGCCCGACTGACCGGGCCGCCTACGCGCCCTTTAAACCCAGTTGCCACAAGA
+
CCCCCGGGGGGGGGGGGGGGGGGGGGGGGGGGGGGGGGGGGGGGGGGGGGGGGGGGGGGGGGGGGGGGGGGGGGGGGGGGGGGGGGGGGCEGGGGGGGGGGGGGGGGGGGGGGGGFFGGGGGGGGGGGGGGGGGGGGFGFFGGEGFGBGFGGFGGFEGDDEG>D9EGGDGFFF>FDFF<:C**>:FFFFGGF>ECDF2?<<?:>(3(7>FBB>>DE1<:(3(()(18>)*.5)6)3>(446<)8>??:((
@M00200:205:000000000-AKKM3:1:1101:10255:4497 2:N:0:1
TACAGGGGTATCTAATCCCGTTTGCTCCCCACGCTTTCGCGCCTCAGCGTCAGGAGATGCCCAGAGACCCGCCTTCGCCACCGGTGTTCCTCCCGATCTCTACACATTTCACCGCTACACCGGGAATTCCACTACCCTCTACCACACTCTAGTCGCCCAGTATCCACTGCAATTCCCAGGTTGAGCCCAGGGCTTTCACAACAGACTTAAACAACCACCTACGCACGCTTTAAACCCAGTTGACACAAGAC
+
CCCCCGGGCGDGGGGGGGGDGGGGAFGGGGDGGGGEFFGGGGGGGGGGGGGGGGGGGGGGFGGFGGGGGGEGGGGGGGECFGGCFGGEGGGGFFGE=FFCADEDFGGAFGDF9CEDGGFEDEGBEEFFFF:EFGGFGFGFFFFFGFGDGFFCFFG>ECDFFGEGFFGGFGFEF58AAFG*7,;9FGG>FGGE>6ADFCGF3@D=BF5*>C4=B=F521;3=;;BFGFG<33.9;A6E<:><<>72?<1,4(
@M00200:205:000000000-AKKM3:1:1101:14672:4498 2:N:0:1
TACTGGGGTATCTAATCCCGTTCGCTCCCCTGGCTTTCGTGCCTCAGCGTCAGTTAAGACCCAGTGTCCCGCTTTCGCCACCGGCGTTCCTGCCGATATCAACACATTTCACCGCTCCACCGGCAGTTCCGGACACCCCTATCTCACTCTAGCCCGCCAGTATAGAGTGCAGTTCCCTGGTTGAGCCAGGGGCTTTCCCACCCTACTTAACGAACCGCCTACGCACCCTTTAAACCCAGTTGACACAAGAC
+
CCCCCEGGGGFFDGGFGGGGGGGGGCGGGGGGGGGFFGGFGEGFFGGGGGGG@<CFEGDE<F<FFGFGGGGGGGGGGGGDGCFGGGGGGGGGGGGCC7=FCFGFGGGGGGGGGGGDDGFFGEGGGGGGGG>EDEDGFDGFFGGFGFG7DFGCBFGFFGGEGC5BA><@<E9C81=BFFGFFF7;>FGF)8CBFEE*+*=;;08<@@3CCCE<F6CE(1>;::?F?EBD1*.6A22:GBFF546<BB0((4(
@M00200:205:000000000-AKKM3:1:1101:16219:4503 2:N:0:1
TACTAGGGTATCTAATCCTGTTTGCTCCCCACGCTTTCGTGCCTGAGCGTCAGTATTATCCCAGGGGGCTGCCTTCGCCATCGGTATTCCTCCGCATCTCTACGCATTTCACTGCTACACGCGGAATTCTACCCCCCTCTGACATACTCTAGCCTGGCAGTTAAAAGTGCAGTTCCAAAGTTAAGCTCTGGGATTTCACACCTTTCTTGCCAAACCGCCGACGCACGCTTTAAACCCAGTTGACACAAGA
+
CCCCCGGGGGGGGGGGGGGGGGGGGGGGGGGGGGGGGGGGFGGGGFGGGGGGGGGGGGGGFDGGGGDGGGGGGGGGGGGGGGGGGGGGGGGGCFDEGEGGGGGGGGGGGGGGFFGFGGGGGEGDFEGGGGFFGGGGGFGFFGGFGFFFGFGGFDFFFE7>DGEGFFGGAAFEF=AAFFGFF,=;+@,;FFEF67FF9*=7:@2>>AEF=4BE)7=E(:?((.(8255C*91<<)4356?B)).4:?:4((
@M00200:205:000000000-AKKM3:1:1101:5807:4506 2:N:0:1
TACCCGGGTATCTAATCCTGTTCGCTCCCCACGCTTTCGTCCATCAGTGTCAGTGTACTATTAGTGATCTGCCTTCGCAATTGGTATTCTATGTGATATCTATGCATTTCACCGCTACACCACATATTCTAACCACTTCATAGTAACTCAAGACAGCCAGTATCAAGGGCAATTCTACAGTTGAGCTGCAGACTTTCACCCCTGACTTAACCGTCCACCTACGGACCCTTTAAACTCAATTGACACAAGAC
+
CCCCCGGGGGGGGGGGFGGGGGGGGGFGGGFFGGGGFGGGGCCFGGGGGGGGCFEGGGAFF9EEFGGGGGGA=DCEGGGDGGGFFGGGGF,CEFFGGDGGGGGGGFDFFGGGGGGEGGGGGFGGGGGFGGGGF==DFFGBFGGFGFD>C?FFGCD6DFCB8?9=CFGD@E?=DD?7=DDFDE9+;DFFF?DBBFDCF9D*885D)8>;C7A*8>835AF58=D>)5*<;0>668=*67>E46/*:4)((-(
@M00200:205:000000000-AKKM3:1:1101:14511:4511 2:N:0:1
TACTAGGGTATCTAATCCTGTTCGCTACCCATGCTTTCGTGCCTCAGCGTCAGTTACCGCTCAGTAAGCCGCCTACGCTATCGGGGTTCCTTATGGTATCTATGCATTTCACCGCTACACCATAAATTCCGCCTACCCCAACGGTACTCAAGGCGCCCAGTATCAATGGCAGTTCCACGGTTGAGCCGTGGGATTTCACCGCTGACTTAAACGCCCGCCTACGCACCCTTTACACCCAATTGACACAAGA
+
CCCCCGGGGGGGGGGGGGGGGGFGGGGGGGGGGGGGGGGGFGGGGGGGGGGGGGDGGGGGGGGGGGGGGGGGGGCFFG:FGGGG>EFGGFFGFGGFGGGGGGGGDGFGGGDGGGGFGGGF8@,EGFGCFGFDDGGGD?DA>EG>EFGEG9D6=FCEDEGFD@DFD7+;*,;80;CFFFDBBEGDFFEA?9E*6CF79AEBA2->BFE?C6*3((=::DF<7@156EFGDC;39)./?8(2).:542(4:(
@M00200:205:000000000-AKKM3:1:1101:24093:4520 2:N:0:1
TACAGGGGTATCTAATCCTGTTCGATACCCGCGCTTTCGTGCCTCAGCGTCAGTTGCCGGTAAGTACAATGCCTACGCTATCGGTGTTCCTGATGGTATCTATGCATTTCACCGCTACACCACCAATTCCATGTACCCCACCGGCACTCAAGCCCGCCAGTATCAACGGCAGTTCCATGGTTGAGCCACAGACTTTCACCGACGACTTAACGGGCCGCCTACGCACCCCTTAAACCCAATTGACACAAGA
+
CCCCCGGGGGGGGGGGGGGGGGGGGGGGGGGGGGGGGGGGGGGGGGGGGGGGGGGGGGGGGGGGGGGGGGGGGGFFGGGGGGGGGGGGGGGGGGGGFGFGGGGGGGGFGGGGGGGFGGGGGFGGGFGGGGGGGFGFEFG>EGGFGFGFGFGGGGGFFGGF=CCFCFGGFG>@F5;AFFFFFFGG56FFFGGFF?CGFE7:A(8>@F?DFFFF@?EE9CB113<DFGFG)/()6<<781,(6>><)3::87
@M00200:205:000000000-AKKM3:1:1101:13268:4526 2:N:0:1
TACTAGGGTATCTAATCCTGTTTGCTCCCCACGCTTTCGCGTCTCAGCGTCAGTTACGTCCCAGCGAGCTGCCTTCGCAATCGGTGTTCCTCCTGATATCTGCGCATTTCACCGCTACACCAGGAATTCCACTCGCCTCTTCCGTACTCGAGCCCGACAGTATCCACCGGCTTCCGAGGGTTGAGCCCCCGACTTTCACAGCGGACTTACCGGGCCGCCTACACGCGCTTTACGCCCAATTGACACAAGA
+
CCCCCGGGGGGGGGGGGGGGGGGGGGGGGGGGGGGGGGGGGGGGGGGGGGGGGGGGGGGGGGGGGGGGGGGGGGGGGGGGGGGGFGGGGGGGGGGGGGGGGGGGGGGGGGGGDCGFGGGFGGB@FGGGGDGF+@?GEFGFFFGFGFGDGFGDCGGFEGGFGFEFFFGFBGE59CFABFDEGCGGFGGFDDEDE=>FFEFFFFFFFF@37;@;BFGGBGFB60(7:D>D)7:<B123C??(:72)-:76:1
@M00200:205:000000000-AKKM3:1:1101:19783:4553 2:N:0:1
TACCAGGGTATCTAATCCCGTTTGCTCCCCTGACCTTCGTGCCTCAGCGTCAGATACTGTCCAGAGCCCAGCCTTCGCCACTAGTGTTCCTCTCGATCTCTACGCATTTCACTGCTACACCGAGAATTCCAAGCTCCTCTCCAGTCCTCTAGCACAGGAGTATCGGATGCAATTCGGAAGTTGAGCTCCCGGATTTCACATCTGACTTTCTGCGCCGCCTACGCACCCTTTAAACCCAATTTCACCA
+
CCCCCGGGGGGGGGGGGGDGGGGGGGGGGGGGCGEGFGGGGEGGGGGGGGGGGFGGGGGGGGGGGGGEGGGGCEGGGGGGGGGGGGGGGF;FEEGFFEGGGGGGGGEEGGGGCDGFGGGGGDCCE@AFGGGGDGDGGBDFFGGFGFGEGFGFGGFFDDD?E8;=>*=C>8D=FFF905?@DDD?D@8D*@EA*+13C@7**87*;>CE*>37>)4*:>94)0752?BDFF@C?*3>CD;F3)))1)7
@M00200:205:000000000-AKKM3:1:1101:23945:4554 2:N:0:1
TACGGGGGTATCTAATCCTGTTCGCTCCCCACGCTTTCGTCCATCAGCGTCAATGTATTGTTAGTAACCTGCCTTCGCAATGGGTATTCCATGTAATATCTAAGCATTTCACCGCTATACTACATATTCTAGTTACTTCACAATAATTCAAGTCCTGCAGTATCAATGGCAGTGCGACAGTTGAGCTGCCGGATTTCACCACTGAATTACAAAACCGCCTACGGACCCTTTAAACCCAAGTGACACA
+
C<CCCGGG:FAEFGCGF<6@CEEECCCBDG<:BFCG,FFFGEE<C<FCEB@FGGGGGGGGGGFAFFFGFCFC<E;ABFCFFFE<FF=D9E=FGFF9<FFF8;FF8FAAD9;?AC65?+EBA8EE<E;=FGCGFG@,7CFDB;,9=DD>9=E9>DFBD8D?9D;9;@DDD8D9FDF??B+*83=E9,B?5?6?91*3B*,*3)088*;*/16/*)61:?D(5(559:;*44)4)7)(=2(()//;)33
@M00200:205:000000000-AKKM3:1:1101:22797:4555 2:N:0:1
TACTGGGGTATCTAATCCTGTTTGCTCCCCACGCTTTCGAGCCTCAGCGTCAGTAATGGACCAGTATGTCGCCTTCGCCACTGGTGTTCTTCCGAATATCTACGAATTTCACCTCTACACTCGGAGTTCCACATACCTCTTCCATACTCAAGATAGCCAGTATCAAAGGCAATTCCAAGGTTGAGCCCTGGGCTTTCACCTCTGACTAAACTATCCGCCTACGCTCCCTTTACACCCAATTGACACAAGCT
+
CCCCCGGGFGGGGGGGFGGGGGGGGGGGGGGGGGGGGGGGGGGGGGGFGEDGGGGCFGGGGGGGGGGFGGGGGGGGDGGGEGFGGGGGGGGGGGEGGGAFGGGGEGGGGGGGGGGFFGGGGGGGGCGGGDGFCGFFGFFFFGGFGFGFGFGDF8FFFGGFCCBFEFGGFFFDBDF9D2=5CEF8?FGDDDCD5DGC9@FFE)*:70*>6CB@AEGGFGFFD@=>9?EG*256CC=2EB==>@EFFB:DD2)
@M00200:205:000000000-AKKM3:1:1101:12339:4565 2:N:0:1
TACAGGGGTATCTAATCCTGTTTGCTCCCCACGCTTTCGTGCATGAGCGTCAGTACAGGCCCAGGGGACTGCCTTCGCCATCGGTGTTCCTCCGCATATCTACGCATTTCACTGCTACACGCGGAATTCCATCCCCCTCTGCCGTACTCAAGCCCTGCAGTCACAAATGCAGTTCCCAGGTTGAGCCCGGGGATTTCACATCTGTCTTGCAAAGCCGCCTGCGCACGCTTTAAACCCAATTGACACAAGAC
+
CCCCCGGGGGGGGGGGGGGGGGGGGGGGGGGGGGGGGGGGGGGGGGGGGFGGGGGGGGGGFGGGGGGGGGGGGGGGGGGGGGGGGGGGGGGGGGGGGGFGGGGGGGGGGGGGGGGFGGFFGGGGCGGGGGGGGGDGCEGFFGGFGFDDGFGFFGGF5FGCGGFGEFGFFGFFFFFFAFGFGFFFFFGFFGGFFGGGCCG?CEFC*99@4=:C4(:*,98(:7;B(859*21<A2<4E<2?D<4<9:4?B:(
@M00200:205:000000000-AKKM3:1:1101:11330:4572 2:N:0:1
TACTGGGGTATCTAATCCTGTTTGATCCCCACACTTTCGTGCCTCAGCGTCAGTTAAAGCTTAGTTAGCTGCCTTCGCTATCGGTGTTCTTGACGATATCTAAGCATTTCACCGCTACACCGTCAATTCCGCCAACCTCAACTTTACTCAAGTCATACAGTATCAATGCCACCCTCCCGGTTAAGCCGGGATATTTCAGCACTGACTTATACAACCGCCTACGCACCCTTTAAGCCCAATTGACACA
+
CCCCCGGGGGGGGGGGGGGGGGGGGGGGGGGEGGGFGGGGFFGGGGGGGGGGGGGGFGGGGGGGGFGGGGGGGGGGGGGC@DGGGGGGGGGGFFEGGGGGGGGGEEFGDFFGGDGEGGGFFGFGGGD=9ECGDCGGEFGEFFE8EDGEGFGGGGGFFGFFED7DF+=DFGF5F=DFB5DAFGGGFG8A5?6>AF;F67@EFF@@@EE*0**;<;CA4>D=>DD>@=6C?<)89)/.=7(,.;)).6(
@M00200:205:000000000-AKKM3:1:1101:18769:4580 2:N:0:1
TACGAGGGTATCTAATCCCGTTTGCTCCCCTGGCTTTCGTGTCTCAGCGTCGGCACACCCCCAGCAGACTGTTTTCACCTTCGGCGTTCCAGGCGATATCTACGCATTTCACCGCTCCCCCGCCTGTTCCGTCTGCCCCTAGGTGGCCCAAGACCGCCAGTATACCCAGCAGTTCCACGGTTGAGCCGTGGGATTTCACAAGGTACTTAACGGTCCGCCTACACACGCTTTACACCCAATTGACACAAGA
+
CCCCCGGGGGGGGGGGGGGGGGGGGGGGGGGGFGGGGGGGGGGGGGGGGGGGGGGGGGGGGGGGGGGGGGGGGGGGFGFGGGFEGGGGGGFGGGGGCGGGGGGGGGGGFGGGGGGEG>+@CEGGEGFGGGGGGGGGFFGFFGGFGFGDGDF9FFDBBGDDFG5FEFCDAGF@BEFF6BC?F5?F4CGFEGGDFG?=F?@CE@@<)4;EC9@07?EE@<B?:::;2AEDDD?92)54::??FBFF<:B?2:
@M00200:205:000000000-AKKM3:1:1101:9093:4586 2:N:0:1
TACCGGGGTATCTAATCCTGTTTGCTCCCCACGCTTTCGCACCTCAGCGTCAATACCAGTCCAGTGAGCCGCCTTCGCCACTGGTGTTCTTCCGAATATCTACGAATTTCACCTCTACACTCGGAATTCCACTCACCTCTCCTGGATTCAAGCGATGCAGTCTTAAAGGCAGTTCCGGAGTTGAGCCCCGGGCTTTCACCTCTAACTTACAAAGCCGCCTACGTGCGCTTTAAACCCAATTGACACA
+
CCCCCGGGGGGGGGFGGGGGGGGGGGGGGGGGGGGGGGGGEGGGGGGGGGGGGGGGGGGGGGGGGGGGGGGGGGGGGGGGGGGGGGGGGGGGFEDFGGGGGGGGGGGGGGGGGGGFGGGGGGGGGGGGGGGGGGGGCDGFFGGFGFGEFFGFGD6DBGGFGGCGBFGAFGFDFFFFED7>FGGC?6FFAD>D>EGGFEGEFFFFFFFFFFE;==FG=DD@FFF;(=8<)1:E?C@DGF(8C@FEEFB
@M00200:205:000000000-AKKM3:1:1101:13893:4589 2:N:0:1
TACTCGGGTATCTAATCCCGTTTGCTCCCCTGGCTTTCGCGCCTCAGCGTCAATACCGGTCCAGGATGCCGCCTTCGCCACCGATGTTCCTCCAGATATCTACGCATTTCACCGCTACACCTGGAATTCCGCATCCCTCTCCCGGATTCAAGCCTGCCAGTTTCGGACGCAGTTCCCGGGTTGAGCCCGGGGATTTCACGTTCGACTTAACAGGCCGCCTACGCGCCCTTTATACCCAATTGACACA
+
CCCCCGGGGGGGGGGGGGGGGGGGGGGGGGGGGGGGGGGGGGGGGGFGGGGEGFGFGGGEGGGGGGGGGGGGGGGGGGGGGGGGGGGGGGGGGGGGGGGGFGGGGGGGGGGGG6EFGGFGGGGGCFGGGGGGGGGGGBFFFGGDG5CFGFG7EDGFFGGFGGEGFBGEEGFADFFFFF4:FEGGFGGFFGGFAGCGFFGFF;;@?DF@FCEF@?GE@GB06:150C)939?):946C?(3>?<<<?8
@M00200:205:000000000-AKKM3:1:1101:10424:4599 2:N:0:1
TACACGGGTATCTAATCCTGTTCGCTCCCCACGCTTTCGCGTCTCAGCGTCAGTACCGTCCCAGAGAGCCGCCTTCGCCACGGGTGTTCCTCCCGATATCTGCGCATTTCACCGCTACACCGGGAATTCCATGCTCCCCTACCTGCCTCTAGCCTGCCCGTATCCACCGCAGACCCACAGTTAAGCCGTGGGCTTTCACGCCAGACGCGACAGACCGCCTACGACCTCTTTAAACCCAATTGACCAAAGA
+
CCCCCGGGGGGGGGGGGGGGGGGGGGGGGGGGGGGGGGGGGGGGGGFGGGGGGGGGGGGGGGGGGGGGGGGGGGGGGGGGGGGGGGGGGGGGGGDGGGGGGGGGGGGGDGGGGEGEDG9FFGGGGGG8FGFGGGGG?FGFFGFFEFGFGFFCGGGFFGGAGDFGFFGFDGFFABFFFFGFGG++19CD8DCA>GGFF3CD(6((3=BFFFB>(4EF(171??FF(2097><A9<<<EF(4449A2)(882
@M00200:205:000000000-AKKM3:1:1101:23129:4608 2:N:0:1
TACTGGGGTATCTAATCCCGTTTGCTCCCCTAGCTTTCGCGCCTCAGCGTCAGAAAAGGTCCAGCGAGCCGCCTTCGCCACCGGAGTTCCTAATGATATCAACGCATTTCACCGCTCCACCATTAGTTCCGCTCGCCCCTACCTCCCTCGAGGCCGTCAGTATCTGAGGCAGTTCCGCGGTTGAGCCGCGGGATTTCACCCCAGACTTGACAGCCCGCCTACGCGCCCTTTAAACCCAATTGACACACGA
+
CCCCCGGGGGGGGGGFGGGGGGGGGGGGGGGGGGGGGGGGGGGGGGGGGGGGGGGGGGGGGGGGGGGGGGGGGGGGGGGGFGGGGFFDGGGGGGGGFGGGGGFGGEGGGCDFGGG>DFGGGGFGGGGGGGGGGGD8@BED?@FFCFDFGEGDGGGFAEDFFGFGFFGCFGEDFEF=?>CEGDGGFGG?DGGFFCFGAEGFFFBFB6?9AFFA<3AE9DEFFFFB>CBDDC?2A<><E:<8)2<>4>7(49
@M00200:205:000000000-AKKM3:1:1101:10670:4613 2:N:0:1
TACGAGGGTATCTAATCCTGTTTGCTCCCCACGCTTTCGCATCTCAGCGTCAGTCACCGTCCAGAAGGCCGCCTTCGCCGCAGATGTTCCTCTCGATATCTACGAATTTCACCTCTACACCGAGAATTCCGCCTTCCTCTCCGGGACTCCAGTTCGTGAGTTTCAAATGCACTTCCTGGGTTAAGCCCAGGGCTTTCACATCTGACTTTACGAACCGCCTACATGCGCTTTATACCCAATTGACACA
+
CCCCCGGGGGGGGGGGGGGGGGGGGGGGGGGGGGGGGGGGGGGGGGGGGGGGGGGGGGGGGGGFGGGGGGGGGGGGGGGGGG@FFGGGGGGGGGGGGGGGGGGGGGGGGCDGGGGFFFGGGGGGGGFFFFFGGGGGFFGFFEEDEEGFGFGGGGGFFGFFGGFGCFGGFGFFFFFFFFGFGDFGFGG>AF7A>FC>FEGEFEFFFEF?:?CFFBGGFDB213;C)>5CDD?))775<@FFF<A><0:
@M00200:205:000000000-AKKM3:1:1101:15464:4629 2:N:0:1
TACTAGGGTATCTAATCCTGTTTGATCCCCGCACTTTCGAGCCTCAGTGTCAGTTACAGTTTCGTTAGCTGCCTTCGCAATCGGTGTTCTATGACATCTCTATGTATTTCACCACTACATGTCATATTCCGCCAACGGCATCTGTACTCAAGCCCTACAGTATCAATGGCAATTTCTCGGTTAAGCCGAGAGATTTCACCACTGACTTATAAGGCCACCTACGCTCCCTTTAAACCCAATTGCCACAAGA
+
CCCCCGGGGGGGGGGGGGGGGGGGGGGGGGGGGGGGGGGGGGGGGGGGGGGGGGGFGGGCGGGGGGGGGGGGGGGGGGGGGGGGGGGGGGGFGFFFGGGGGGGGGFGGGFGGGCGFGGGFGGGFFGGGGGGGGE+@EFDA>DFDDFGFGFGGFGGFFGGFGGCGEFGGFGFEFFFB?FCFGE6D@FFBE6>B5@EGACFBCFE56=6=EEFE<5EDDGFF5<>A>EDGGG=;<4=BC@2BF383;@B=2>
@M00200:205:000000000-AKKM3:1:1101:16083:4632 2:N:0:1
TACAGGGGTATCTAATCCTGTTTGCTCCCCACGCTTTCGTCCATCAGCGTCAATATACTGTTAGTGATCTGCCTTCGCAATTGGTATTCCATGTAATATCTAAGCATTTCACCGCTACACTACATATTCTAACCACTTCACAGTAATTCAAGATTAGCAGTATCAACGGCAATTCGACAGTTAAGCTGCCGGATTTCACCACTGACTTACTAACCCGCCTACGGACCCTTTACACCCAGTTGACACAAGA
+
CCCCCGGGGGGGGGGGGGGGGGGGGGGGGGGGGGGGGGGGGGGGGGGGGGGGGGGGGGGGGGGGGGGGGGGGGGGGGGGGGGGGGGGGGGGGGGGGGGGGGGGGGGGGGGGGGGGFGGGGGGGGGGGDGGGGGDGGFFDEFGGFGFGEGFCGGGFFFFGBFGFGFFGGFGFFF=FFFFGFFCGGFCGF*@EFACEDCEF@C9E=<CFEFFFFFFGCBDEFDD>BDDAD775;;<=5=595CC5B4;D25:
@M00200:205:000000000-AKKM3:1:1101:9627:4632 2:N:0:1
TACTCGGGTATCTAATCCTGTTTGATCCCCACACTTTCGTGCCTCAGCGTCAGTTACAGCCTAGTAAGCTGCCTTCGCTATAGGTGTTCTTGACGATATCTAAGCATTTCACCGCTACACCGTCAATTCCGCCTACCTCATCTGTACTCTAGCCCATCAGTATCAATGCCACCCTCCCGGTTAAGCCGGGATATTTCAGCACTGACTTAATAGGCCGCCTACGCACCCTTTAAGCCCAGTTGACACAAGA
+
CCCCCGGGGGGGGGGGGGGGGGGGGGGGGGGGGGGGGGGGGGGGGGGGGGGGGGGGGGGGGGFFGGGGGGGGGGGGGGGGGGGFGGGGGGGGGGGGGGDGGFGGGGGGFGGGFEGFGGGGGGGGGGGGGGFGGGGGGFCDFFGFGFGEGFGDDGGFFGGFGGDFFFGGBFFFFFFFFDGFGGGGFGFFF>6??ECFFEG@ADEBFFBEEFF<*8FDAGEFDBFFDG>GGCEFC:@5C?D@EFFFFF8@D8
@M00200:205:000000000-AKKM3:1:1101:12032:4632 2:N:0:1
TACCGGGGTATCTAATCCCGTTTGCTCCCCTGGCCTTCGTGCCTCAGTGTCAGTAACTGTCCAGGAACTCGCCTTCGCCACTGGTCTTCCTTACGATATCTACGCATTTCACTGCTACACCGTAAATTCCAGTTCCCTCTCCAGTACTCTAGCAAAGCAGTATTCAGTGCAGTTCCGGGGTTGAGCCCCGGGATTTCACACCAAACTTGCCCCGCCACCTACGCCCCCTTTAAGCCCAATTGACACAAGA
+
CCCCCGGGGGGGGGGGGGGGGGGGGGGGGGGGGGGGGGGGGGGGGGGGGGGGGGGGGGGGGGGGGGGGGGGGGGGGGGGGGGGGGGGGGGGGGGGGGGGGGGGGGGGGGGGGGGGFDFGGGGGGGGGGGGGGGGGGGFGFFGGFGFGEGFGGGGGFFFGFGGFGEFGGDGFFFEFFFFGFGEC+;DFFFGEBFDC>FEEECAFFFFF8ACFFFAEGBGFF=;2/(3=C>C3;<A<;;=;DCEEFFFD11;
@M00200:205:000000000-AKKM3:1:1101:19286:4640 2:N:0:1
TAGAGGGTATCTAATCCTGTTCGCTCCCCACGCTTTCGCTCCTCAGCGTCAGGTAAGGCCCAGCAAGCCGCCTTCGCCACCGGTGTTCCTCCTGATATCTGCGCATTTCACCGCTACACCAGGAATTCCACTTGCCCCTACCTACCTCTAGCCGGCCCGTATCCACCGCAGACCCGCAGTTAAGCTGCGGGCTTTCACGGCAGACGCGACCCGCCACCTACGAGCCCTTTACACCCAACTGACACA
+
CCCCCGGGGGGGGGGGGGGGGGGGGGFGGGGGGGGGGGGFGGGGGGGGGGGGGGGFGFGGGGGGGGGGGGGGG@FGGGGGGGGGGGGGGGGGGGGGGGFGGGGGFG@AFGGGGGDDGFGGGGGCGFFF=DGFFGG=@DGFFGGB8FGBDFCFGG6A?EDDEGF77ACCBGBFF5CEEFCABG7CFCEFFGGD:56++9C<B0@F8>F9;69(33::0C)5?:25,*7096<A98:9*,(4:87?D8
@M00200:205:000000000-AKKM3:1:1101:14877:4643 2:N:0:1
TACTGGGGTATCTAATCCTGTTTGCTCCCCACGCTTTCGTGCCTCAGTGTCAATGATCGTGTAGTAAGCTGCCTTCGCAATCGGTGTTCTATGTCATATCTAAGCATTTCACCGCTACATGACATATTCCGCTTACCTCCACGATATTCAAGACAGATAGTATCAACGGCAGTTTCCAAGTTAAGCTTGGAGATTTCACCACTGACTTACCTGTCCACCTACGAACCCTTTAAACCCAGTGACACA
+
CCCCCGGGGGGGGGGGGGGGGGGGGGGGGGGGGGGGGGGGGGGGGGGGGGGGGGGGGGGGGGGGGGGGGGGGGGGGGGGGGGGGGGGGGGGGGGGGGGGGGGGGGGFDGGGGGDGFGGGGGGGGGGGGGGGGGGGGGFGFFGGFGFGEGFGGGGGFFG?DDGB@FFGCBEFFFFBFFFGFFAFGFFG5DCGFFFGCFFGFFDFFEEFCEFF@@CGFAAF5:5=*0=B>;CEFCC==G=BFFFE>3(
@M00200:205:000000000-AKKM3:1:1101:9937:4650 2:N:0:1
TACACGGGTATCTAATCCTGTTTGCTCCCCACGCTGTCGCGCCTCAGTGTCAGCCGGCTCTTGCGAGCCTTCCTGCCCAGCGGGCCGCCTTCCCCACCGGTGTTCTTCCGGCTCTCTACGCATTCCACCGCTACACCCGGCATTCCACCCGCCCCTACAGTGCCCAAGCCAAGTAGTTGCCACGGCCCACACCGGGTAGAGCCCCGGTGCTTCTCCGCCAACTTGCCCGGCCACCTACGCGCCACTTCAAC
+
CCCCCGGGGGGGGGGGGGGGGGGGGGGGGGGGGGGEGGGGCFGGGGFCCFGFFFFE:::C@,:EBFGDFE@FGGBGFG8FGGDFCED@F@EE,=AE:B++@C=7E;FBA?873B,;D,E<+=+BF;C=F8==9CDGG>>=5;>AFF7*;55DGDDFFGFAFGE+7AC,/=)76>+81738<C>/=EE))/*.)*:C)(*-)-(3:(2(((.-))3:;D)((44*.+)9*)2(-4?:+5(-4(43((.344)
@M00200:205:000000000-AKKM3:1:1101:9135:4665 2:N:0:1
TACTCGGGTATCTAATCCCGTTTGCTCCCCTAGCTTTCGCGCCTCAGCGTCAGTAATGGTCCAGGATGCCGCCTTCGCCACCGGTATTCCTCCAGATATCTACGCATTTCACCGCTACACCTGGAATTCTACATCCCTCTCCCATACTCAAGCCGTCCAGTATCAGACGCAGTTCCCAGGTTAAGCCGGGGGATTTCACGTCTGACTTAGATGGCCGCCTACGCGCCCTTTAAAACCAATTGACACA
+
CCCCCGGGGGGGGFFGG9FGFGGEFACFGGFGGGGFFFGGGGGDDGGGGGG@FGGGGGGGGGGGGGGGFGGEGGGGGGFEGGGGGBCFFGGGGGGGFGDDGGGGEGDCGFGFG8EFGGGGGGGFFFGGGGFGGGGG,9E<F6AFGFC<GFE8?FGFEECDCFDFFFGEDGBF>EFF5AGAC6CFFGGFDDD>AGFGFFG=D==DC<454>9CE8>+688;D@;56:5C7*)-6-43;38)6256A?:
@M00200:205:000000000-AKKM3:1:1101:19714:4669 2:N:0:1
TACGGGGGTATCTAATCCTGTTTGCTCCCCACGCTTTCGCGCCTCAGCGTCAGTATCGGACCAGTTGGCCGCCTTCGCCACCGGTGTTCTTGCGAATATCTACGAATTTCACCTCTACACTCGCAGTTCCACCAACCTCTTCCGAACTCAAGACTCCCAGTATCGAAGGCAATTCCAGGGTTGAGCCCTGGGCTTTCACCTCCGACTTAAAAGTCCGCCTACGCGCCCTTTAAACCCAGTTGACACAAGA
+
CCCCCGGGGGGGGGGGGGGGGGGGGGGGGGGGGGGEGGGGGDGEGGGGGFGGGGGGGGGGGGGGGGGGGGGGGGGGGGGGGGGGGGGGGGGGGGGFDGGGGGGGGGGGGGGGGGGFGGGGGCFGEC@FGGGFDFFC+DC*@EFEEDG5:AFGGGFF5FFF@D=FAFGGFGF>F=F6BA?>C,/?FG6FFGFFFF5766CAE;;>B@(/;C4>3399;5>?84<79E>D59>2<>)(2(4?4<<<B4(4::
@M00200:205:000000000-AKKM3:1:1101:13674:4695 2:N:0:1
TACGCGGGTATCTAATCCTGTTTGCTCCCCACGCTTTCGTACCTGAGCGTCAGTTCTGGTCCAGGAAGCCGCTTTCGCCACTGATGTTCCTTCCGATATCTACGCATTTCACCGCTACACCGGAAATTCCGCTTCCCTCTGCCGAACTCTAGCTATCCAGTATCGAATGCAATTCCCAGGTTGAGCCCGGGGCTTTCACACCCGACTTAGATAACCGCCTACGTACGCTTTACACCCACTTGACACAAGA
+
CCCCCGGDGGFFGGGGGGCAGGDFGCEDGGFF7FC:CFFGGGGGGFGGDGGGGFFFGGFGGGGGGDFGFF>FFCFDCGGGGGGCFEFGGGF<FFCFGGGGGG<=@CCBFAFGGGGFGGGEFECGGGGFGGG6@CCGGFGDFFGBG>@CF7A=FGGFA>CAFF<FAF7DCEF;F:CFFAF5FFGD4:GFA*784CFDFCFE(;19BF>;C<7)?9C<;CB12:?54/.)/11)..-.21(49>A?923((.
@M00200:205:000000000-AKKM3:1:1101:9587:4695 2:N:0:1
TACAGGGGTATCTAATCCTGTTTGCTCCCCACGCTTTCGCACCTCAGTGTCAGTATGAGTCCAGGGTGTCGCCTTCGCCACTGATGTTCCTCCAGATATCTACGCATTTCACCGCTACACCTGGAATTCCACACCCCTCTACCCTACTCTAGCTTGCCAGTTCTAACTGCAGTGCCCCGGTTGCGCCCGGGGATTTCACAGCTAGCTTAACAAACCACCTACGTGCGCTTCATACCCCATTGACCCCATA
+
B@CCCECGF7CFFGFGGGGDFFGCFF<EDCEGGEEGGFCFEGGGECFFDGG9FGFCFCCFGGFG,:ECFFGGC=@FAFF,B8FEFFFGGFGGC=FEFA8FDGGDEGE:=FFFG86?+@FGG?B88,,@ADA==>>=E?6DBFFFEFFEDFG9FGGF56+03=;=D7DF?FF5D=FDD*6*@+0+*5+35*49*419B<CCB=EF@EAAE*4/*5B==FBB93(/(4)2/:(/5).6@(63))1))((/(/
@M00200:205:000000000-AKKM3:1:1101:7929:4696 2:N:0:1
TACTAGGGTATCTAATCCTGTTCGATCCCCACGCTTTCGTGCATCAGCGTCAATCGCGCCTTGGTAAGCTGCCTTCGCAATCGGTGTTCTGTGGCATATCTATGCATTTCACCGCTACTTGCCACATTCCGCCTACCTCATCCGCATTCAAGCGCGCCAGTATCAACGGCACTGCGATGGTTGAGCCACCGTCTTTCACAACTGACTTAGCACGCCGCCTACGCACCCTTTAAACCCAATTGACACAAGA
+
CCCCCGGGGGGGGGGGGGGGGGFGEGGGGGGGGGGGGGGEFGCGGGGGGGGGGGGGGGDGEECGFFGGGGGGGGGGGGGCFFGGGEGGGGGG9EFFGGGGGGEGGGGGGGGGGGGFGGF<=D,>FGFGGGGGGGGGGFGFFGGFGFDAGBFCGGC5<BC5=FDCDFGG*?>9F)*3@*95ED*0;DGAF?EFFGFGFCG**:).*8>EFF=?@=EG(>BFDF;A;GEG*7/>)6@1;0::>2AA931:(4
@M00200:205:000000000-AKKM3:1:1101:21814:4711 2:N:0:1
TACAAGGGTATCTAATCCTGTTTGATCCCCACACTTTCGTGCCTCAGCGTCAGTTAAAGCTTAGTTAGCTGCCTACGCAATAGGTGTTCTTGACGATATCTAAGCATTTCACCGCTACACCGTCAATTCCGCCAACCTCAACTTTACTCAAGTCCTACAGTATCAATGCCACCCTCCCGGTTAAGCCGGGATATTTCAGCACTGACTTATAAGACCGCCTACGCACCCTTTAAACCCAATTGACACAAGA
+
CCCCCGGGGGGGGGGGGGGGGGGGGGGGGGGGGGGGGGGGGGGGGGGGGGGGGGGGGGGGGGGGGGGGGGGGGGEEGGGGGGGFGGGGGGGGGGGGGGGGGGGGGGGFGGGGGGGEGGGGGEGGGGGGGGGGDGGGGFGFFGGFFFGFGFGGGGGFFGGFFGFGFFGGFGFFF=?FFFGFGGDGFGFFB=CBFGGGAEGFFFFEEFE@C5A5;8BEBDFFA>A4(=AG5C6CF*78:12DF@>EFEFF73
@M00200:205:000000000-AKKM3:1:1101:18038:4714 2:N:0:1
TACGAGGGTATCTAATCCCGTTCGCTCCCCACGCCTTCGCGCCTCAGCGTCAGGTCAGGTCCAGTCGGCCGCCTTCGCCACTGGTGTTCCTCCCGATATCTACGCATTTCACCACTACACCGGGAATTCCACCGACCTCTCCCTGCCTCCAGTTCAGCCGTTTCGAATGACCCTCCCCCGTTGAGCGGGGGGCTTTCACACCCGACGTACCAAACCGCCTGCGCGCGCTTTAAACCCAATTGACACAACAC
+
CCCCCGGGGGGGGGGGGGGGGGGGGGGGGGGGGGGGGGGGGGGGGGGGGGGGGGGGGGGGGGGGGGGGGGGGGGGGGGGGGGGFGGGGGGGGGGGGGGGGGGGGGGGGGGGGGGGFGGGGGGGGGGGGGGGGGGDCEEGEFFGFGFGFGFGGGGGFFGGFEGFGAFDFFGF>FBFDBFGFF@DGFFED3DEFFDGFBFCA?<9999>9<?FA2<F50>B??B;B>GFDC*<9><>0CB?FFB456??<(4(
@M00200:205:000000000-AKKM3:1:1101:23030:4722 2:N:0:1
TACAAGGGTATCTAATCCTGTTTGCTCCCCACGCTTTCGCGCCTCAGCGTCAGTTATCGTCCAGACAGGCGCCTTCGCCTCCGGTGTTCCTTCCCATCTCTACGGATTTTACCCCTACACGTGAAATTCCCCTGTCCCCTCCGATACTCTAGCCTAATAGTTTCAGGCGCAGTTTCGAAGTTGAGCTTCGAACTTTCACACCTGACTTACCAATCCGCCTGCGCGCGCTTTACACCCAATTGACACAAGA
+
CCC8,EGGGGGGGGGGGGGGGGGGGGGGGGGGGGGGGGGGG@FGGGGGGGGGGG<F<@,@FGGGC<FG7,CCGGDGGGGC,9FGGGGGFGGGG,<FEFFGG;CGDDGGGF9FGFGFGA,ABDF8FFGFFF,=D8DGGF8D*8+*=BGFGFGG,@2*;BD?F@CC*3+D9:55:*1CBF+9FGGFAF,90CA**=@CA429)/7@=E4AC6@47)?C9D>@2>5;>G5))134.17@G<0:47ADAFB0?F
@M00200:205:000000000-AKKM3:1:1101:11125:4728 2:N:0:1
TACTCGGGTATCTAATCCTGTTTGATCCCCACACTTTCGTGCCTCAGCGTCAGTTAAAGCTTAGTTAGCTGTCTTCACTATCGGTGTTCTTGACGATATCTAAGCATTTCACCGCTACACCGTCAATTCCGCCAACCTCAACTTTACTCAAGTCTTACAGTATCAATGCCACCCTCCCGGTTAAGCCGGGATATTTCAGCACTGACTTATAAAACCGCCTACGCACCCTTTAAACCCAATTGACACAAGA
+
CCCCCGGGFGGGGGGFGGGGGGGGCFGFGGF:CFGGFF@FFFGGGGGGGGGGGGGGGGGGGGGGGGGGGGFFEEGGFGGGGGGGGGGGGGAEFGGG>CGGGGGG8FGFFGCDABEFGEF?FGGGGGFCFGE>D=@@85=::DFFGFGEGFG?EFGFFFGFCFEFFFGGFDDEFAFFFFGFGGGGFFC**+;@FGGGFFGC@5CEEFB5A7=EEECE=D>9=5::5:):18=F*082C/8(4);>E332;8
@M00200:205:000000000-AKKM3:1:1101:21225:4747 2:N:0:1
TACAGGGGTATCTAATCCTGTTTGCTCCCCACGCTTTCGTGCATGAGCGTCAGTGCAGGCCCAGGGGATTGCCTTCGCCATCGGTGTTCCTCCGCATATCTACGCATTTCACTGCTACACGCGGAATTCCATCCCCCTCTGCCGCACTCCAGCGATGCAGTCACAGATGCAGTTCCCAGGTTGAGCCCGGGGCTTTCACAACTGTCTTACATCACCGCCTGCGCACGCTTTCAACCCAGTTGACACA
+
CCCCCGGGGGGGGGGGGGGGGGGGGGGGGGGGGGEGGGGGGGGGGEGGGGGGGGFGGGGGFGGGGGGGGGGGGGGGGGGGGGGDEEGGGGGFFCF>FFADCGGGGGGGGG;FFGGFGGGFGCEC>68DGFGGFFGGGBCDFGGFGFGFGFGCFGGFEECCGGFGEFGGFGFB5>AFAAF>FGGFFGGFFG5B):ECAEG<5@EECFE?CFFF?)?CDGF;(/(::=ED7*()6)48;:,8<4))6:1
@M00200:205:000000000-AKKM3:1:1101:6411:4760 2:N:0:1
TACTGGGGTATCTAATCCTGTTTGCTCCCCACGCTTTCGCGCCTCAGCGTCAGGACCGGACCAGAGAGCCGCTTTCGCCACCGGTGTTCCACCCAATATCTACGAATTTCACCTCTACACTGGGTATTCCACCCTCCTCTTCCGGCCTCGAGCCCCAGAGTTTCGGCTGCCCCTCCGGGGTTGAGCCCCGGGCTTTCACAGCCGACACCTGCAGCCGCCTACGCGCCCTTTATGCCCAGTTGACACC
+
CCCCCGGGGGGGGGGGGGGGGGFFFCGGGGGGGGGGGGGCEGGGGGGGGGGGGGGGGGGDGGGGGCEGGGGG:FGGGGGDFGGGGGGGGGEFFGGFGGGGGFFGG,4DFFGGGGGFGGDFFGFG<98;FGAFGEGGGFGFFGFFGF8:FAG6C>D5:8DFGGEG>EDGF>5)98AE4*39FC)2/5;?BGC>EGCFF<E).:(6241(3(((4(3@(/7<B?<@0?>DCF)6))6);.3(544>))(
@M00200:205:000000000-AKKM3:1:1101:9001:4769 2:N:0:1
TACAAGGGTATCTAATCCCGTTCGCTCCCCTGGCTTTCGTGCCTCAGCGTCAGTAAGGACCCAGCGAGCCGCTTTCGCCACAGGTGTTCCTGATGATATCAACGCATTTCACCGCTCCACCATCAGTTCCGCTCGCCTCTATCCTCCTCAAGCCTATCGGTTCGGAACGCAGTTCCTCGGTTGGGCCGAGGGATTTCACATCCAGCATGATAAGCCGCCTACGCACTCTTTAAACCCAATTGACACACGCT
+
CCCCCGGCGEGGGGGGGG,@FGGGGGGGGGG@FGGGGGGGGDFGGEFGGGGGGG9@C8CFGGGDGGCGGECF:FEGGGGGGGCFGGGGGGGGG9FEGGFFC,FFECGGGFFFGGGDGGGGGGFGFEGDFFEG6EDGGDGFFGGFGFFFGFFGGDCBFGG5C>@655DEF**:?AFFFFGBFGGD>FF>>CE>)A6FF6AC?@()75(7;75<7<EE>CDDFD;B6E)9::642482C(47A?)64,2((((
@M00200:205:000000000-AKKM3:1:1101:25709:4779 2:N:0:1
TACGAGGGTATCTAATCCCTTTTGCTCCCCATGCTTTCGTGCCTGAGCGTCAGTAACTGTCCAGGTAACCGCCTTCGCCTCTGGTGTTCCTCACGATATCTACGCATTTCACTGCTACACCGTGAATTCCGTTACCCTCTCCAGTACTCTAGCCGAGTAGTTTCAGACGCAGTTCCGAGGTTGAGCCTCGGGATTTCACATCTGACACACCCGGCCGCCTGCGCACCCTTTCAACCCAGTTGACACAAAA
+
CCCCCGGGGGGGGGGFGGGGGGGF9CCGGGG@FFEFGGGGGGGGGGGGGGGGGGGGEFEGG@FGFCAFGAFEGGCGFGEEE,,AF<EEGAFCFFGGGGGGGFGGGDGEAGFGFCGFDFGG8=FEFFGFFFG8?E8EFFGDFGD*@@GFGFFFGDC>?FFFDD>FED?FAEB)3*=@0*8<@:77AFGFFGC*:999<EC@E@;AEC9)0)-)/:CE>GDF??(:6CDCFC;)9.;@E@;33.)).812(,
@M00200:205:000000000-AKKM3:1:1101:13132:4779 2:N:0:1
TACGAGGGTATCTAATCCTGTTCGCTCCCCACGCTTTCGTCCATCAGTGTCAGTGTACCATTAGTGATCTGCCTTCGCAATCGGTATTCTATGTGATATCTATGCATTTCACCGCTACACCACATATTCTAACCACTTCATAGTAACTCAAGACAACCAGTATCAAGGGCAATTCTACAGTTGAGCTGCAGACTTTCACCCCTGACTTAATCGTCCACCTACGGACCCTTTACACACAGTTGACACACGAT
+
CCCCCGGGGGGGGGGGGGGGGGGGGGGGGGGGGGGGGGGGGGGGGGGGGGGGGGGGGGGGGGGGGGGGGGGGGGGGGGGGGGGGGGGGGGGFGGGGGGGGGGGGGGGGGFGGFGGFGGGGGFGGGGGGGGGGGGGGGFGEFGGFGFFEFFGGGGGFFGGFGG7FFFF89CFDFFFFDFGBFECGFCGFFGFFFCA9DEFF5=DDFEF7A7CEBCF>>DF@EB>:>EDD094*6A@*CAFB6CEFFEF(6((
@M00200:205:000000000-AKKM3:1:1101:22580:4789 2:N:0:1
TACGCGGGTATCTAATCCTGTTTGCTCCCCACGCTTTCGTGCCTCAGCGTCAGGACAGGCCCAGTCGCCCGTCTTCACCATCGGCGTTCCAGTAGATATCTACGCATTTCACCGCTCCACCTACTGTTCCGGCGACCCATACCTGCCTCAAGACCCGCAGTTCGCCCCGCTGTTCCCCGGTTGAGCCGGGGGCTTTCACAAGACGCTTGCGGATCCGCCTACGCACCCTTTAACCCCAATTGACACAAGAC
+
CCCCCGGGGGGGGGGGGGGGGGGGGGGGGGGGGGGGGGGGGGGGGGGGGEGGGGGGGGGGEGGGGGGGGGGGGGGGGGGGGGCEGGGGGGFGGGGFDFCGGDDGGD7FGGGGGGGEDC8AFGGGGGGGFGGGGGDGEFGBFFG<EFFEGFGGGGGFFGG>>FEDAFGGBEEF;EFFAFDEEGGGFGGFFCGFEEFFF9753<F:0((46?F>0(:CBGB1?B6)(/5DC4:<A)-4EFF?AB))-4163<(
@M00200:205:000000000-AKKM3:1:1101:14617:4793 2:N:0:1
TACCGGGGTATCTAATCCTGTTCGCTCCCCACGCTTTCGTCCATCAGTGTCAGTGTACTATTAGTGATCTGCCTTCGCAATTGGTATTCTATGTGATATCTATGCATTTCACCGCTACACCACATATTCTAACCACTTCATAGTAACTCAAGACAGCCAGTATCAAGGGCAATTCTACAGTTGAGCTGCAGACTTTCACCCCTGACTTAACCGTCCACCTACGGACCCTTTAAGCCCAATTGACACAAGC
+
CCCCCGGGGGGGGGGGGGGGGGGGGGGGGGGGGGGGFGGFGGGGGGGGGGGGGGGGGGGGGFGGFGGGGGFGGGGGGGGGEGGGGGGGGGGGFGGGGGGGFGFGGGGGGGGGGGGFGGGGGGGGEGCCGGGFFGFGDDGDDF;FGFGEGFFFGGGFF8DFGGEGFFFG5AFDFFFFFFGFGGGGFEGB5DEFF8==DEGFB=D=CEA7@EFF=ACG=DFC=@5?=@A?*;6CE*:@F>:)934@C@D2((
@M00200:205:000000000-AKKM3:1:1101:7584:4794 2:N:0:1
TACCGGGGTATCTAATCCCTTTTGCTCCCCATGCTTTCGTGCCTGAGCGTCAGCAATTGTCCAGGAAGTCGCCTTCGCCTCTGGTGTTCCTCATGATATCTACGCATTTCACTGCTACACCATGAATTCCACTTCCCTCTCCAATGCTCTAGTCGTGTAGTTTCAGGCGCAGTTCCGGAGTTAAGCTCCGGGATTTCACACCTGACACACACGACCGCCTGCGCACCCTTTAACCCCAATTGACACAAGA
+
CCCCCGGGGGGGGCGGGGGGGGGGGGGGGGGGCGGGGGGGGGGGGDFGGGGGGGGGGGFGGGGGGGGGGGGGGGGGGGGGGGGGGGGGGGGGGGGGGGGGGGGGGGGGGGGGGGGFGGGGGGFFG;EGGFFGGFDEGFGDFGFBFFGEF?FGGGGFFGGBF8;EDFCF?E>@D9DD>@DEEGGG?FGFFGGF5CFGFFGFEFBEFFEEFDADB2CE2CE(5:2BBGFGC*;)9))48468))76))(3(,
@M00200:205:000000000-AKKM3:1:1101:13638:4815 2:N:0:1
TACGAGGGTATCTAATCCTGTTCGCTCCCCACGCTTTCGTCCATCAGTGTCAGTGTACCATTAGTGATCTGCCTTCGCAATCGGTATTCTATGTGATATCTATGCATTTCACCGCTACACCACATATTCTAACCACTTCATAGTAACTCAAGACAGCCAGTATCAAGGGCAATTCTACAGTTGAGCTGCAGACTTTCACCCCTGACTTAACCGTCCACCTACGGACCCTTTAAGCCCAATTGACACAAGA
+
CCCCCGGGGGGGGGGGGGGGGGGGGGGGGGGGGGGGGGGGGGGGGGGGGGGGGGGGGGGGGGGGGGGGGGGGFGGGGGGGGGFGGGFGGGGGGGGGGGGFGGGGGGGGGGCFFGDFGGGGGGGGGFFGGGGGGGFGGFFDFGGFGFGFGFGGGGGFF?FFG?DFFFGG>ED8?DB9FFGFGGGFBEGBDD8BFGF??>ADD9DDFFE=7AE==0@@>FF:5:531;@D7?4/:A@)><B)>=6@E=29@=
@M00200:205:000000000-AKKM3:1:1101:9489:4819 2:N:0:1
TACCAGGGTATCTAATCCTGTTTGCTCCCCACGCTTTCGTGCCTCAGTGTCAGTGCTGGTCCAGGCAGTCGCCTTCGCCACAGATGTTCCTCCCGATCTCTACGCATTTCACTGCTACACCGGGAATTCCACTGCCCTCTACCGCACTCTAGCCCGCCAGTATCCCATGCCATTCCCAGGTTGAGCCCAGGGCTTTCACATCGGACTTAACGAACCACCTACGCACGCTTTACACCCAATTGACACACGA
+
CCCCCGGGGGGGGGGGGGGGGGGGGGGGGGGGDGGGGGGFGGGGGFGDGGGGGGFGGGGGGGGGGGGCGGGGGGGGGGGGGGGGGGGGGGGGGGGGGGGGGGGG7@FGEFGGGFGFGGGGFGGGGGGGGGGGG8DEFFGFFDGFC5C@F8EDGCFFFED?G?FGF6=D5EF6D:DF55:CFGGGFGFFFGCAB6>CCEGCE5)/>ABE=EFA9>EG@F?3BE249EAGC9?EFE@;ED@FEFC)943(.:
@M00200:205:000000000-AKKM3:1:1101:22009:4823 2:N:0:1
TACACGGGTATCTAATCCTGTTTGCTCCCCACGCTTTCGTCCCTGAGCGTCAATCCAGACCTAGTGAGCTGCCTTCGCTATCGGTGTTCTATGACATATCTAAGCATTTCACCGCTACATGTCATATTCCGCCCACTTCGATCGAATTCAAGACTTACAGTATCAATGGCAGTTCCGTCGTTAAGCGACGGGCTTTCACCACTGACTTATAAATCCGCCTGCGGACCCTTTAAACCCAATTGAAACAAGA
+
CCCCCGGGGGGGGGGGGGGGGGGGGGGGGGGGGGGGGGGGGGGGGGGGGGGGGFGGGGGGGGGGGGGGGGGGGGGGGGGGGGGGGGGGGGGGGGGGGGGGGGGGGGGAFGGGGEGBGGGGGGGEFGGFGGGGDEGGGFGAFFGFGFGBGFFGGGDFFGGFFGCGFFGGFGFA?<FF56?DFCFGFGGBF6@DFC9C9ECBE=B==@EE=EF<AFGG>CAFFDFD=E5>95;;?EE@ED?1CEF4)7;63=
@M00200:205:000000000-AKKM3:1:1101:17554:4824 2:N:0:1
TACTAGGGTATCTAATCCCGTTCGCTCCCCTAGCTTTCGTGCCTCAGCGTCAGAAGAGACCCAGTGAGCCGCTTTCGCCACTGGTGTTCCTTAGGATATCAACGCATTTCACCGCTCCACCATCAGTTCCGCTCACCCCTATCTCCCTCAAGCCCTGTAGTTTCAAGCGCAGTTCCACGGTTGAGCCGTGGGATTTCACACCTGACTTACAGGGCCGCCTACGCACCCTTTAAACCCAATTGACACAAGA
+
CCCCCGGGGGGGGGGGGGGGGGGGGGGGGGGGGGGGGGGGGGGGGGGGGGGGGGGGGGGGGGGGGGGGGGGGGGGGDGFGGGFGGGGGGGGGGGGGGGCGFGGGGGGGGFGGGGDBGGGGGGGGGGGGGGGGGGGGGFD=FGFFGF?5DFG6FFFFFGCFGGFGF?FGFGEFFFFFFFG?FCDGAFGFFGGEFGGGFEGFFFFF)0:EEBB:49EE9DD2?;?EFGFGCD;>6>E;801;CEFFFE81((
@M00200:205:000000000-AKKM3:1:1101:4715:4826 2:N:0:1
TACGGGGGTATCTAATCCCGTTTGCTCCCCTGGCTTTCGTGTCTCAGCGTCAGCGCACTCCCAGCAACCTGTTTTCACCATTGGCGTTCCAGATGATATCTACGCATTTCACCGCTCCACCATCTGTTCCGGTAGCCCCTAAGTGGCTCAAGATCGCCAGTATACCGAGCGGTTCCACGGTTAAGCCGTGGGCTTTCACAAGGTACTTAACGACCCGCCTACACACGCTTTAAACCCAATTGACAACAGA
+
CCCCCEGGGGGGGGGGGGGGGGGGGGGGGGGGGGGGGGGGGGGGGGGGGGGGGGGGGGGGGGGGGGFGGGGFGDFGGGGGGGGGGGGGGGGFGGGFFGGGGGGGGGGGGGGGGGGFDGGGGGGGGGFGGGGGGGGGFBEFFGCFDFGFGFG?AFGFFGG5@<CDEFCC>GDAEFFFFFGBF?CCCGG5BDG4):6CFCG<7;6<CFFCFFFF;1BC;DE??D(04;>DCD<FFFFFGB?0<<AD4)(42:
@M00200:205:000000000-AKKM3:1:1101:14416:4826 2:N:0:1
TACTAGGGTATCTAATCCTGTTTGCTCCCCACGCTGTCGCGCCTCAGTGTCAGCAACTGCCCAGCAGGCCGCCTTCGCCACTGGTGTTCTTTCGGGTATCTACGCATTCCACCGCTACACCCGAAATTCCACCTGCCTCTACAGTGCTCCAGCTCAGCAGTTCGCACGGCAGATCCGGGGTTGAGCCCCGGACTTTCACCACACGCTTACCAAGCCACCTACGCGCACTTTAAGCCCAATTGACACAAGA
+
CCCCCGGGGGGGGGGGGGGGGGGGGGGGGGGGGGGGGGGGGGGGGGGGGGGGGGGGGGGGGGGGGGGGGGGGGGGGGGGGGGFGGGGGGGGFGGGGFGFGGGGGGGEGGGGGGGGFDGGGEGGGEGGGGGFGGGGGGFGFFGGFGFG7FFFGGGGFFGGFAGEGA>GGEGFAF@FFFEG?C8DGFGG>@GEBBE9DA<F8@?DFFF?(:;;E;1CF@CAD((676EDC/944>9)48?1:48AFFB:<0:
@M00200:205:000000000-AKKM3:1:1101:6319:4847 2:N:0:1
TACCGGGGTATCTAATCCCGTTCGCTCCCCTGGCTTTCGTTCCTCAGCGTCAGAAGACCCCCAGTAAGCCGCCTTCGCCTCCGGTGTTCCTGTTGATATCAACGCATTTCACCGCTCCACCATCAGTTCCGCTTACCTCTAGGTCCCTCAAGCACGGCAGTTTAGAGCGCAATTCCTCGGTTGAGCCGAGAGCTTTCACACCCTACTTTCCGCGCCGCCTACGAACTCTTTAAACCCAGTTCACACAAGC
+
CCCCCGGGGGGGGGGGGGGGGGEGGGGGGGG9DGGGGGGGFGGGGGG,CFEGGGGGC@C,BFGEF@E,9FGDGGGGGGGGGFGEEGGDGGGA,CFFFG8F;=FEFEFG;EDGCGGBGGGGGGF8=,@EFGE>D8CFF+AD+,,1@DG<C6?6BDDBFDGF:;7C*@+9@>08A66=;+<?FCDC9@7??<*/8?CFFCFF(5(33@@E73;(3(:C@C5324<D?E4D::4)6)<(A((.)))).5141(
@M00200:205:000000000-AKKM3:1:1101:10600:4852 2:N:0:1
TACTAGGGTATCTAATCCCGTTCGCTCCCCACGCCTTCGTGTCTCAGCGTCAGGTGTATCCCAGCAGGCCGCCTTCGCCACGGGTATTCCTCCCGATCTCTACGCATTTCACCACTACACCGGGAATTCTACCTGCCCCTGATACCCTCAAGCTCACCCGTCCCCGACGACCCTCCCCGGTTGAGCCGGGGGCTTTCACGCCGGGCGCAATGAGCCGCCTGCACACGCTTTAAACCCAATTGACACAAGA
+
CCCCCGGGGGGGGGGGGGGGGGGGGGGGGGGGGGGGGGGGGGGGGGGGGGGGGGGGGGGGGGGGGGGGGGGGGGGGGGGGGGGGGEEFGGGDGGGGGGGGGGGGGGGGGGGGGGGFGGGFGGGG7CFFGDGGGGGG?FGDFGFFFFGFGFGGGFGFFGG>CD=DCDGGAEF>A@FFAEDBFE5DAEGE>DEDACC<B4EFFFF019BFB91<BAGG;<@<BFFFFGBG778<<<<?GFF0<)4<603(8?
@M00200:205:000000000-AKKM3:1:1101:13857:4871 2:N:0:1
TACTCGGGTATCTAATCCCGTTTGCTCCCCTGGCCTTCGTGCCTCAGTGTCAGTAACTGTCCAGAGATTCGCCTTCGCCACTGGTCTTCCTTACGATATCTACGCATTTCACTGCTACACCGTAAATTCCAATCTCCTCTCCAGTACTCTAGCAAGGCAGTATCAAGTGCAGTTTCGGAGTTGAGCTCCGAGATTTCACACCTGACTAACCCCGCCACCTACGCACCCTTTAAACCCAATTGACACAAGAC
+
CCCCCGGGGGGGGGGGGGGGGGGGGGGGGGGGGGGGGGGGGGGGGGGGGGGGGGGGGGGGGGGGGGGGGGDGGGGGGGFGGGGGGGGGGGFFGGGGGGGGGGGGGGGGCGGGGGGFGGGGGGGGGGGGGGGGGGFFGFFEFGGFFFDEGFGDGGGFFGGFGGFGFFFDDEFFFFFFEFGEGGGD?EFFFGGF5@DDB9;=EFC5CF@E*5=5=5CE=DF)4:A>985C7934?CBDGFDDFB=E43(((,(
@M00200:205:000000000-AKKM3:1:1101:14883:4871 2:N:0:1
TACCGGGGTATCTAATCCTGTTTGATCCCCACGCTTTCGTGCCTCAGCGTCAATAAAACCATAGTAAGCTGCCTTCGCAATCGGTGTTCTGTGACATATCTATGCATTTCACCGCTACTTGTCACATTCCGCCTACCTCTAGTTCATTCAAGCTCATCAGTATCAAGGGCACTGCGATGGTTGAGCCACCGTCTTTCACCCCTGACTTAATAAGCCGCCTACGCACCCTTTAAACCCAATTGACACAAGA
+
CCCCCGGGGGGGGGGGGGGGGGGGGGGGGGGGGGGGGGGGGGGGGGGGGGEGGGGGGGGGGGGGGGGGGGGFGGGGGGGGGGGGGGGGGGGGGGGGGGGGGGGGGGGGGGGGGGGFGGGGGGGGGGFFGGFGGGGGGFGFFGGFGFGEGFGFGFGFFGGFGGCGFFGDEGFDFBFD>?DAFGGFFGFFFGG?B?9CAEF@CBDFDB@@E5EE*:;D);9=A>A*(=:?5;EF5@>=:=?DF<EFFFFDFF
@M00200:205:000000000-AKKM3:1:1101:17652:4872 2:N:0:1
TACTGGGGTATCTAATCCTGTTTGCTCCCCACGCTTTCGCACCTCAGCGTCAGTATTGGTCCAGGGTGTCGCCTTCGCCACTGGTGTTCCTTCAGATATCTACGCATTTCACCGCTACACCTGAAATTCCACACCCCTCTACCATACTCTAGCTTGGCAGTTCTAACCGCAATTCCCAGGTTAAGCCCGGGGCTTTCACGGCTAGCTTACCAAACCGCCTACGTCCGCTTTATGCCCAATTGACACA
+
CCCC<EFEGEGGGFGGGGCEC<FGFGGGGGGCFGGGGGDF:FGECFFFECEGG6EFGGFGGGGFFEFGGGGGGGGGGGG@FGGGGGGDGGGGGGFGGGGGGGGGGGGGFGDFGGEBGGGGGGGCEFGGGEDF?=DGGFGFFGGFGFGFGFGGGGFFECGFF8E@F;8=BE>ADFFF+;=FF?F2;EFFF>EFFGG>98C99>=A5:5*6>FEF2:A=GF?:;1.(3.:1:=3<<C3C@08CECE),4
@M00200:205:000000000-AKKM3:1:1101:11650:4884 2:N:0:1
TACGGGGGTATCTAATCCCGTTTGCTCCCCACGCTGTCGCGCCTCAGTGTCAGCTAAACTGCCCAGCAGGCCGCCTTCGCCACCGGTGTTCTTCCGGATCTCTACGCATTCCACCGCTACACCCGGAATTCCGCCTGCCTCTACAGTGCTCGAGCCGCGGCAGTATCCATGGCCGACGCAGGGTTGAGCCCCGCGCTTTCACCACGGACTGACCGGGCCACCTACGCGCCCTTTAAACCCAATTGACACA
+
CCCCCGGGGGGGGGGGGGGGGGGGGGGGGGGGGGGGGGGGGGGGGGGGGGGGGGGGGGGGGGGGGGGGGGGGGGGGGGGGGGGGGGGGGGGGGGGGGGGGGGGGGGGGGGGGGGGFGGGGEGDGGGGGGGGGFGGGGFGFFGGFGAFFGFGDEGD>BBDDGGFGFFGGFGFFFFFE=:DDGGCFFGCFFGGFFG55@0/<FF<?020100222?ED0<54242?887/79>(4>AA?28?BFF<2))))(
@M00200:205:000000000-AKKM3:1:1101:20987:4893 2:N:0:1
TACCAGGGTATCTAATCCTGTTCGCTCCCCACGCTTTCGCTCCTCAGCGTCAGTACAGGCCCAGAGAACCGCCTTCGCCACCGGTGTTCCTCCCGATATCTGCGCATTTCACCGCTACACCGGGAATTCCATTCTCCCCTACCTGCCTCTAGCCTGCCCGTATCCACCGCAGACCCACGGTTAATCCGTGGGCTTTCACGACAGACGCGACACACCGCCTACGAGCCCTTTATACCCAGTTGACCACAAC
+
CCCCCGGFGGGGGGGGGGGGGGGGDGGGGGGGGGGGGGGGGGGGGGEGGGGGFGFGGFGFGEEGGGGGGGGGGGGGGGGGGGGECCGCAFGGGDEFGGCEFGGEDGGE=AFGDEEFGGGGGGEDCEG8>DDFFGFGG*@DFGGFGFCD6DE+>6+9?DCA@DFGEFFGD>5)*33;6A>55:>++5=4/**)20:889C00(,1(69((6;>1,*:()8,(.15(2)1*2)))659@<(5)))4),((((
@M00200:205:000000000-AKKM3:1:1101:10325:4898 2:N:0:1
TACAAGGGTATCTAATCCTGTTTGCTCCCCACGCTTTCGCGTCTCAGCGTCAGTCGCCGTCCAGAAGGCCGCCTTCGCCACCGGTGTTCCTCTCGATATCTACGAATTTCACCTCTACACCGAGAATTCCGCCTTCCTCTCCGGGACTCCAGCTCGGCAGTTTCGAGTGCACTTCCTGGGTTGAGCCCAGGGCTTTCACATCCGACTTGCCGAGCCGACTACACGCGCTTTAAACCCAGTTGACACAAGA
+
CCCCCGGGGGGGGGGGGGGGGGGGGGGGGGGGGGGGGGGGGGGGGGGGGGGGGGGGGGGGGGGGGGGGGGGGGGGGGGGGGGGGGGGGGGGGGGGGGGGGGGGGGGGFGGGGGGGFGGGGGGGGGGGGGGFGGGGGGFGFFGEBGFGFDFFFFFGFFEGFFG5+:@G?FFFECEFFFFG>FEGGFGG;AGGEF66DBEFEFFD@@B@<EE3699CC6)8697?F::>3>3<<547:C(.425))4,1,43
@M00200:205:000000000-AKKM3:1:1101:13334:4906 2:N:0:1
TACGCGGGTATCTAATCCTGTTCGCTCCCCACGCTTTCGCTCCTCAGCGTCAGTACAGGCCCAGAGAACCGCCTTCGCCACTGGTGTTCCTCCCGATATCTGCGCATTTCACCGCTACACCGGGAATTCCGTTCTCCCCTACCTGCCTCTAGCCTGCCCGTATCCACCGCAGACCCACGGTTAAGCCGTGGGCTTTCACGACAGACGCGACAAACCGCCTACGAGCTCTTTACACCCAATTGACACAAGA
+
CCCCCGGGGGGGGFGGGGGGGGGGGGGGGGGGGGGGGGGGGGGGGGGGGGGGGGGGGGGGGGGGGGGGGGCGGGGGGGGGGGGGGGFGGGGGGGGGGGGGGGGGGGGGGGGGGGGBGGGGGGGEFEFGGGGGGGGGGFGFFGGFGFG@GFGGGGGFF>DDEDDG6BFGAEEFFFFFFFGFFGGCFGGFFCGFFGFFFFG?@FFFFFFF;>99>?FC>GF?:(,7:C02*26:A<<(:88:A<4<9:1:<B
@M00200:205:000000000-AKKM3:1:1101:15803:4909 2:N:0:1
TACGCGGGTATCTAATCCTGTTTGATCCCCACACTTTCGTGCCTCAGCGTCAGTTAGAATCTAGTAAGCTGTCTACACTATCGGTGTTCTTGACGATATCTAAGCATTTCACCGCTACACCGTCAATTCCGCCTACCTCGAGTCCACTCAAGCCCATCAGTATCAATCCCACCCTCCCGGTTAAGCCGGGATATTTCAGAACTGACTTAATAGGCCGCCTACGCACCCTTTAAGCCCAGTTGACACAAGA
+
CCCCCGGGGGGGGGGGGGGGGGGGGGGGGGGGGGGGGGGGGGGGGGGGGGGGGGGGGGGGGGGGGGGGGGGGGGGCFFGGGGGGGGGGGGGGGGGGGGEFFGGGFGGFGGFGGGGFGGGGGGGGGGGGGGFEGGGG=DGAAGGFGFGFGF?FGFGFFGGFFFEGEFGGFGFFBA?FEFGAFGDGFGGFEGDEFFGGFFGFFFFEFFBCEEEE<8CEBGFDFFDBFGAG<C;3?@@@G;DFFEEFFED;@2
@M00200:205:000000000-AKKM3:1:1101:8515:4914 2:N:0:1
TACCCGGGTATCTAATCCTGTTTGCTCCCCACGCTTTCGCGTCTTAGCGTCAGAAACCGTCCAGATAGCCGCCTTCGCCACTGGTGTTCTTCCCAATCTCTACGTATTTCACCACTACACTGGGAATTCCACTATCCTCTCCGGTCCTCTAGTCACCAAGTATCGAGTGCATTTCTTGAGTTGAGCTCAAGGCTTTCACACCCGACTTTGGCAACCGCCTACACGCGCTTTACACCCAATTGCCACAAGA
+
CCCCCGGGGGGGGGGGGGGFGGEGGGGGGGFGGGGGGGGGGGGGGGGGGECFGGGGGGGGEGGGGFGGGGGGGEEFGG:CCFEC9FFGGGGGGFFGCGEFGGFEGFFGGGGCFECFGGGFCFGGGFFGG8EGGGGFEFAEFDC>EEGBFFFFFGFFFGGFGFEGFFG9?8?>D7@+?BF5FACFFG9FFFCFAFFCFFG@@):@A@BA*:):::D8>4?29:>A@85>8C?4;?<=71(,93)/>=@<@1
@M00200:205:000000000-AKKM3:1:1101:15838:4915 2:N:0:1
TACGCGGGTATCTAATCCTGTTCGCTACCCACGCTTTCGCTCCTCAGCGTCAGGTAAGGCCCAGAGAGCCGCCTTCGCCACCGGTGTTCTTCCTGATATCTGCGCATTCCACCGCTACACCAGGAGTTCCGCTCTCCCCTGCCTACCTCTAGTCTGCCCGTATCGGAAGCAGGCTCGGAGTTAAGCTCCGAGTTTTCACTCCCGACGTGACGAACCGCCTACGAGCCCTTTAAACCCAATTGAACAAAGC
+
CCCCCGGGGGGGGGGGGGGGGGGGGGGGGGGGGGGGGGGGGGGGGGGGGFEGGGGGGGGGEFGGGGGGGGGGGGGGGGGGGGGGGGGGGGGGGGGGGGFGGGGGGGGGGFGGGGGFGGGGGGGGGGEGGGGGGGGGGFGDFGGFGFGFG6EDFGGFFCFFG55C@AGE?DFBFF4?>BDEGGFGFGGFFCEB:=FFFFG)78@@7@F1(1(/49EGB3>::7<><DEG4744)-5.*((()))).-,3:(
@M00200:205:000000000-AKKM3:1:1101:22092:4924 2:N:0:1
TACTGGGGTATCTAATCCTGTTCGCTCCCCACGCTTTCGCTCCTCAGCGTCAGTATCGGCCCAGAGACCCGCCTTCGCCACCGGTGTTCCTCCTGATATCTGCGCATTTCACCGCTACACCAGGAATTCCAGTCTCCCCTACCGAACTCGAGCCTGCCCGTATCGACCGCAGGCTTGGGGTTGAGCCCCAAGTTTTCACGGTCGACGCGACAAGCCGCCTACGAGCTCTTTAAACCCAATTGAAACAAGA
+
CCCCCGGGGGGGGGGGGGGGGGGGGGGGGGGGGGGGGGGGGGGGGGGGGGGGGGGGGGGGGGGGGGGGGGGGGGGGGGGGGGGGEEGGGGGGGGGGGGGGGGGGGGGGGGGGGGGFGGFGGGGGGGFGGGGGGGGGFBEFFFGEGFGFGFG=CGGFF>D>EG5DDFGGBGFFFFFFEFDBF8DFFGGFFGDFFFG>FCC;@DF0(69BB;09B1@ABC><:??>1C5<:7<A<98:E8424>9))44424
@M00200:205:000000000-AKKM3:1:1101:22922:4930 2:N:0:1
TACGCGGGTATCTAATCCTGTTTGCTCCCCACGCTTTCGTGCATGAGCGTCAGTGTAGGTCCAGGGGATTGCCTTCGCCATCGGTGTTCCTCCGCATATCTACGCATTTCACTGCTACACGCGGAATTCCATCCCCCTCTGCCACACTCCAGCACTGCAGTCACAAGCGCCATTCCCAGGTTAAGCCCGGGGATTTCACGCCTGTCTTACAGCACCGCCTGCGTACGCTTTAAACCCAGTTGACACCAGA
+
<CCC@CGGGEFGGFGGCFGGGGGGGGGFGGGGCGGGGGGF8F8FCDGGGGGGGGA,,CF6EFGGGG7+F,EEGGGGGGGG:9B4B?BEGGGGG7,@7FGGFGGD+8B@,EDFGGFFFEEE68CCEGFGGGFG+AFDEFGD?FGFCDD5D*@6?0C6;CFFFF@C@C>D9>>85AFFFFGFGGGCFFFFBGGA>CGGF?F02;(2)6))19)/4;EF0CA(,(.0-179771<B94:;(4444<BF0166<
@M00200:205:000000000-AKKM3:1:1101:15189:4949 2:N:0:1
TACTGGGGTATCTAATCCTGTTTGCTCCCCACGCTTTCGCACCTCAGCGTCAATACTTGTCCAGTCAGTCGCCTTCGCCACTGGTGTTCTTCCGAATATCTACGAATTTCACCTCTACACTCGGAATTCCACTGACCTCTCCAAGATTCTAGCGCTGCAGTTTCAAGGGCAGTTCCGGGGTTGAGCCCCGGGATTTCACCCCTGACTTACGACGCCGCCTACGCGCGCTTTACGCCCAGTTGCCCCAAGAC
+
CCCCCGGGGGGGGGGGGGGGGGGGGGGGGGGGGGGGGGGGCFFFGGGGGGGGGGGGGGGGGGGGGGGGGGGGGGGGGGGGGGGGFGGGGGGGGGGGGGGGGGGGGGGGGGGGGGGFGGGGGGGGGGGGGGGGGGGGGFGFFGGFGFGBFFGCFDDEBECBDGEGEFGGFGF5FEFFFBGFGDGGFGFFDDEFFEECFEF3@B==DEFECFFBB=CE2<DD;;;3(85<5C?B<??BG:((65)))(3(42,
@M00200:205:000000000-AKKM3:1:1101:6999:4959 2:N:0:1
TACGAGGGTATCTAATCCTGTTTGCTCCCCACGCTTTCGCACCTCAGCGTCAGTATCAGTCCAGGTGGTCGCCTTCGCCACTGATGTTCCTTCCTATATCTACGCATTTCACCGCTACACAGGAAATTCCACCACCCTCTACCGTACTCTAGTCAGACAGTTTTGGATGCAATTCCCAGGTTGAGCCCGGGGCTTTCACATCCAACTTATCAAACCGCCTACGCGCGCTTTAAACCCAATTGACACAAGA
+
CCCCCGGGGGGGGGGGGGGGGGGGGGGGGGGGGGGGGGGGEGGGGGGGGFGGGGGGGGGGGGGGGGGGGGGGGGGGGGGGGGGGGGGGGGGGGGGGGGGGGGGGGGGGGGGGGGGEDF=FGGGGGEGGGGGGFFGGGFGFFGGFGFGDGFGGFDGFFFDFGGEGFD?FFGDEFFFFFFGFFFGGFGGFD9EEFGGGFFGE<@=>=EBAB49EF@DC@DEFFB?60?BG5/1>E))3B8::>BFAFDFF07
@M00200:205:000000000-AKKM3:1:1101:22845:4969 2:N:0:1
TACTGGGGTATCTAATCCTGTTTGATCCCCGCACTTTCGAGCCTCAGTGTCAGTTACAGTTTCGTTAGCTGCCTTCGCAATCGGTGTTCTATGACATCTCTATGTATTTCACCACTACATGTCATATTCCGCCAACGGCATCTGTACTCAAGCCCTACAGTATCAATGGCAATTTCTCGGTTAAGCCGAGAGATTTCACCACTGACTTATAAGGCCACCTACGCTCCCTTTATACCCAGTTGACACA
+
CCCCCGGDGGGGGGGGGGGGGGGGGGGGGGFBFGGGGGGGGGGGGGGGGGGGGGFGGGGGGGGGGGGGGGGGGGGGGGGFFFGGGGGDGGGGGGFFFGGGGGGGGGGGFGGGGGGFGGFGGGGGGGFGGGFGDC>FEBEBFGGFGFGFGFF?FFGFFGGFGDEGEFGFFGDBF*DFFFGFGGGG7ED>>7>AAFCEFEFEE>58CBBCC5AE@CFD8;FBFEF42:?FCC)>CFE*?>254*9B45(
@M00200:205:000000000-AKKM3:1:1101:10506:4972 2:N:0:1
TACTGGGGTATCTAATCCTGTTCGCTCCCCATGCTTTCGCTCCTCAGCGTCAGTTACGGCCCAGAGATCTGCCTTCGCCATCGGTGTTCCTCCTGATATCTGCGCATTCCACCGCTACACCAGGAATTCCAATCTCCCCTACCGCACTCTAGTCTGCCCGTACCCACTGCAGGCTGGAGGTTGAGCCTCCAGTTTTCACAGCAGACGTGACAAACCGCCTACGAGCTCTTTAAACCCAATTGACACAAGA
+
CCCCCGGGGGGGGGGGGGGGGGGGGDGGGGGGGGGGGGGGGGGGGGGGGGGGGGGGGGGGGGGGGGGGGGGGGGGGGGGGGGGGGGGGGGFFGGGGGGGGGGGGG=FEGGGGGGGFGGGGGGFGGGGGGGG8DGGG=DCDFGE>GFGFGFGFFGGFFGGFGGA=DFGGFFFFFFFFBFG>CECGFGGFFGGFFGGGFCGF6>BDFFFFFFFFE:FFBDE((/1;;C5CDDCCE4;8=7?DEFFFE8@DF?
@M00200:205:000000000-AKKM3:1:1101:23546:4977 2:N:0:1
TACAGGGGTATCTAATCCTGTTTGCTCCCCACGCTTTCGCATCTCAGCGTCAGTCACCGTCCAGAAGGCCGCCTTCGCCGCAGATGTTCCTCTCGATATCTACGAATTTCACCTCTACACCGAGAATTCCGCCTTCCTCTCCGGGACTCCAGTTCGTGAGTTTCAAATGCACTTCCTGGGTTAAGCCCAGGGCTTTCACATCTGACTTTACGAACCGCCTACATGCGCTTTAAACCCAATTGACACAAGA
+
CCCCCGGGGGGGGGGGGGGGGGGGGGGGGGFGGGGGGGGGEFFGEGGGGGGGGGGGGGGGGGGGFGGGGGGGGGDGGGGGGGDEFGGGGGGGGGGGGGGGGGGGG8=F=FGGGGGFGGGGDCGEGEGGCGFGGGGGGFGFFGGDDFGDGFGGFGGDEG?B=C=FCFFGFGFEFECFFFGFGGGGFG6FFGGBFGGGFFDEE3CEEEEC:?CDD24:>CEF@@FA<@3519333))/*378>DFFFBB1:?
@M00200:205:000000000-AKKM3:1:1101:9136:4979 2:N:0:1
TACAGGGGTATCTAATCCTGTTTGCTCCCCACGCTTTCGCGCCTCAGCGTCAGAACCGGACCAGTAAGCCGCCTTCGCCACTGGTGTTCTTGCGAATATCTACGAATTTCACCTCTACACTCGCAGTTCCACTTACCCCTTCCGGTCTCGAGACATCCAGTATCAAAGGCAATTACGAGGTTGAGCCCCGGGATTTCACCCCTGACTTAAACGTCCGCCTACGCGCCCTTTAAACCCAATGGACACA
+
CCCCCCGGGEGGGGGGGGGGGGGGGGGGGGGGGGGGGGGGGGGGGGGFGGGGGGGGGGGGGGGGGGGGFGGGGGGGGGGGGGGGGGGGGF;FGGGGG7DGGGGGGGFDGGGGGGGFFGGEGFFGFGGGGEDGGFGG,;@=FGG5>BD5DFG>DGC?DFFFGFFGC?FD*DFCFB+=55C*5@F9*47@?GEDFG686<FEB=9=((5*9;C373=;9DFD?=?A:579)9:)442::(2:((5:2(.
@M00200:205:000000000-AKKM3:1:1101:15490:4986 2:N:0:1
TACGAGGGTATCTAATCCTGTTTGATCCCCACACTTTCGTGCCTCAGCGTCAGTTGTAGCCTAGTAAGCTGTCTACACTATCGGTGTTCTTGACGATATCTAAGCATTTCACCGCTACACCGTCAATTCCGCCTACCTCGACTACACTCAAGTCCCTCAGTATCAATGCCACCCCTCTAGTTGAGCTAGAGTATTTCAGCACTGACTTAAGGGACCGCCTACGCACCCTTTACACCCAATTGACACAAGA
+
CCCCCGGGGGGGGGGGGGGGGGGGGGGGGGGGGGGGGGGGGGGGGGGGGGGGGGGGGGGGGGGGGGGGGGGGGGGFGGGGGGGEGGGGGGFGGGDGGGGGGGGGGGGCFGGGGGGEGGGFFGGGGGGGGGGGGGGGG5FDEGGFGFGFG?FDGGGFFGGBFGFGFFGAD8FDF=E?@DD7E=DFFFGFF?CFFFC=<=E@@5C<CFFCCA=E@@FEAG44@BFA=EDDDDECEEF2E=>F43=;)3@@0(
@M00200:205:000000000-AKKM3:1:1101:17441:4986 2:N:0:1
TACGAGGGTATCTAATCCTGTTCGATCCCCACGCTTTCGTGCATCAGCGTCAATTATGTTCTAGGAAGCTGCCTTCGCAATCGGGGTTCTGGGACATATCTATGCATTTCACCGCTACACTACTCATTCCAGCCACTTCCTACACATTCAAGACCAACAGTATCAAAGGCAATTCTACGGTTGAGCCGCAGACTTTCACCCCTGACTTATTGGCCCGCCTACGGACCCTTTAAACCCAATTGACACAAGA
+
CCCCCGGGGGGGGGGGGGGGGGGGGGGGGGGGGGGGGGGGGGGGGGGGGGGGGGGGGGGGGGGGGGGGGGGGGGGGGGGGGGGGGGGGGGGGFGGGGG8AFGGGGGGFFGFGGGDDGGGFDDGFGGG8FFGFGFGGGFGFFFFFGBGFGCGFGGFFFGGFGGEGE7?FFGFFFEFDFFGFGG>0DDGF56>>FGACFEG@C=C=@@C78;76:4>D);?2=BFF2C6<6;)))6731,3(6749)/=(,3
@M00200:205:000000000-AKKM3:1:1101:16279:4989 2:N:0:1
TACCGGGGTATCTAATCCCGTTTGCTCCCCACGCTTTCGTGCCTTAGTGTCAGTAATGAGCCAGTTATCTGCCTACGCCATCGGTGTTCCTCCCAATATCTACGGATTTCACTCCTACACTGGGAATTCCAATAACCTCTCTCATACTCTAGCTCAGCAGTTTAGATAATGGATGTATGGTTGAGCCACACGCTTTCACTATCTACTTACTATGCCACCTACGCAAATCTTTAAACCCAATTGACACAAC
+
CCCCCGGGGGGGGGGGGGGGGGGCFGGGGGGGGGGGGGGGGGGGGFGGGGGGGGGGGGFFCGFEFGGGGGGGGGGGGGGGGGGGGGGGEFFGGGGGGGGGGGGGG6FEEGGGGGGFGGGGGGGGGGGFGGFGCFDFFDFFFGGFFFGFGFGGGGGFFF?6==EGFFGGFGFBFDFDFBGFGGDFBEGDDDED>CCCFEC7C=EEFCF<;CAEEFGE:;CBBCDFAC*+356*:6A@F=743**9@E9BF(
@M00200:205:000000000-AKKM3:1:1101:16336:4989 2:N:0:1
TACGCGGGTATCTAATCCTGTTCGCTCCCCACACTTTCGCTCCTCAGCGTCAGGTAATGCCCAGAGAACCGCCTTCGCCACCGGTGTTCCTCCTGATATCTGCGCATTTCACCGCTACACCAGGAATTCCGTTCTCCCCTGCATACCTCCAGTCTGCCCGTATCGAAAGCAAGCCATGAGTTAAGCTCATGGTTTTCACTCCCGACGCGACAAACCGCCTACGAGCCCTTTAAACCCAATTGACACAAGAC
+
CCCCCGGGGGGGGGGGGGGGGGGGGGGGGGGGGGGGGGGGGFGGGGGGGGGGGGGGGGGGGGGGGGGGGFGGGGGGGGGGGGGGCFBFGGGGGGGGGGFGGGGGGGGCGGGGGGG>GGGGGGGGGGGFGGGGGGGGDFGDFGGFGFFEGFGGGGGFFCFDEGDGFFGGFGFEFBAFFFCFFFGGFFF9ACGFF9CCFEGFFDF2@FFFFBFBFFGCBGFB081>?C)>774A26<4???FFBA94???B7(
@M00200:205:000000000-AKKM3:1:1101:23629:4994 2:N:0:1
TACCAGGGTATCTAATCCCTTTCGCTCCCCACACTTTCGTCCATGAGTGTCAGTACTTGTCCAGGCAGCTGCCTTCGCCGTTGGTGTTCCTCCCGATATCTACGCATTTCACCGCTACACCGGGAATTCCACTGCCCTCTCCAAGCCTCTAGCCAGATAGTTTCAGGCGCAGTTCTACAGTTGAGCTGTAGGATTTCACACCTGACACACCTGGCCACCTGCGGACCCTTTAAACCCAGTTGACACAAGA
+
CCCCCGGGGGGGGGGGGGGGGGGGGGGGGGGGGGGGGGGGGGGGGGGGFGGGGGGGGGGGGGGGGGGGGGGGEGGGGGGGFGEGGGGGGGGGFGGGGGGGGGGGGGGGGGGGGGGBGGGFGGGGGGFEGGGFGGG=DFGFF?DFGFGFCFAGGGGFFGGF:@9FEFGGFGFFFEFFCFGFGGGGFGGFA>FFFGGFECFCE8CB@=BF=AAFFFGF<C9=BF289??D;;);CEF(;11;CFE<EE;(,(
@M00200:205:000000000-AKKM3:1:1101:14134:4996 2:N:0:1
TACGGGGGTATCTAATCCTGTTCGCTCCCCACGCTTTCGCTCCTCAGCGTCAGTATCGGCCCAGAGACCCGCCTTCGCCACCGGTGTTCCTCCTGATATCTGCGCATTTCACCGCTACACCAGGAATTCCAGTCTCCCCTACCGAACTCTAGCCCGCCCGTATCAACCGCAAGCCAAGGGTTAAGCCCCAGGTTTTCACGGTCGACGCGACGAGCCGCCTACGAGCTCTTTACACCCAATTGACACAAGAC
+
CCCCCGGGGGGGGGGGGGGGGGGGGGGGGGGGGGGGGGGGGGGGGGGGGGGGGGGGGGGGEGGGGGGGGGGGGGGGGGGEGGGGEGEGGGGGGGGGGGGGGGGGGGGGAFFGGGGFDGGG8DGGFGF?FFGGDGGGGFGFFGFE7@DBFCGFGGFDFGDFEDBGEEGGFGBBFDAFFF?;<CDFFF6A3DEAAFCFCCG?DFF;>F>B>6B60;GE075?:?B5:C)9:*).<B<?:(-(-426),(,.,.
@M00200:205:000000000-AKKM3:1:1101:12618:5003 2:N:0:1
TACTAGGGTATCTAATCCTGTTTGATCCCCACGCTTTCGTGCCTCAGCGTCAATGTCTGCTTAGTGAGCTGCCTTCGCAATCGGTGTTCTACATCATATCTAAGCATTTCACCGCTACATGATGTATTCCGCCCACCTCAACAGAATTCAAGATAAATAGTATCAATGGCAGTTTCCAGGTTGAGCCTGGAGATTTCACCACTGACTTAAATATCCGCCTACAACCCCTTTAAAACCAATTACCACAAGAC
+
CCCCCGGGGGGGGGGGGGGGGGGGGGGGGGGGGGGDGGGGGGGGGGGGGGGGGGGGGGGGGGGGGGGGGGGGGGGGGGGGGGGGGGGGGGGGGGGGGGGGGGGGGGGGGGGGGGEEGGGGG9FGGGGGGGFEGGGGGFGDFGGFGFFB@D;DFDFFFGFBFFBFEFGC5EFFFFFFFFFFFGGGFGGBFFDBFFF9DECBEF55>EECEE8EFFGFFGF5>:@*)4@CFFE;CC*6*-7;;**1:4@525(
@M00200:205:000000000-AKKM3:1:1101:12550:5003 2:N:0:1
TACCAGGGTATCTAATCCTGTTCGCTCCCCATGCTTTCGCTCCTCAGCGTCAGTTACGGCCCAGAGATCTGCCTTCGCCATCGGTGTTCCTCCTGATATCTGCGCATTCCACCGCTACACCAGGAATTCCAATCTCCCCTACCGCACTCTAGTCTGCCCGTACCCACTGCAGGCCCGAGGTTGAGCCTCGGGTTTTCACAGCAGACGCGACAAACCGCCTACGAGCTCTTTAAACCCAATTGACACAAGA
+
@CCCCGGGGGGGGGGGGGGGGGGGGGGGGGGGGGGGGGGGGGGGGGGGGGGGGGGGGGGGGGGGGGGGGGCFGGGGGGGGGGGGGGFGGGGGGGGGGGGGGGGGGGGGGGFGGGGBGEGGGGGGGGGGGDGGGGGGFFGFFGGFGFGBGFG8EFGFFGGFGGFGFFGGFGFEFFDF>AG>C:DGFGGFFGGD>CEGFC7A45>BFF@F22:B(8CFFGB@063)(:)>7D295AA?GFFF2<9-),8:6?
@M00200:205:000000000-AKKM3:1:1101:17673:5014 2:N:0:1
TACTAGGGTATCTAATCCTGTTCGCTACCCACGCTTTCGTCCATCAGCGTCAATGTATTAGTAGTAACCTGCCTTCGCAATTGGTATTCCATGTAATATCTAAGCATTTCACCGCTACACTACATATTCTAGTTACTTCCTAATAATTCAAGTCAGACAGTATCAATGGCCGTTCCACCGTTGAGCGATGGGCTTTCACCACTGACTTATCTGACCGCCTACGGACCCTTTAAACCCAATTGACACA
+
CCCCCGGGGGGGGGGGGGGGGGGGGGGGGGGGGGGGGGGGGGGGGGGGGGGGGGGGGGGGGGGGGGGGGGGGGGGGGGDFFGGGGGGGGGGGGGGGGGGGGGGGGGGGGGDGGGGFGGGGGGGGGGGGGFDFGFGGGFGEFGGFFFGFGFFFFGGFF8?FFFFGDFFG?D5=@AFF?DFBEC+=FG>EFGGFB,@?5EFDEDFEFFEEEEFFFFG8AGFA=C>B=E@D4;4<6C=>C=52C=C=CED
@M00200:205:000000000-AKKM3:1:1101:7434:5014 2:N:0:1
TACCGGGGTATCTAATCCCGTTCGCTCCCCTGGCTTTCGCGCCTCAGCGTCAGTGGAGATCCAGCGTGCCGCCTTCGCCACCGGAGTTCCTGTGGATATCAACGCATTTCACCGCTCCACCCACAGTTCCGCACGCCCCTATCTCACTCCAGACCGCCGGTCCCCGCGGCACTTCCCCGGTTGAGCCGGGGGATTTCACCGCGGGCCTGGCGGCCCGCCTACGCGCCCTTTACACCCAGTTGACACACGAC
+
CCCCCGGGGGGGGFGGGGGGGGFGGGGGGGGGGGGGFGDGGGGGGGGFG@BFFGFFGGGGGGGFGEFGGGGGGGGGGGGGGGG@FEFFGGGGGGGGCFGFFFGGGGFGFGDGGGC>CFGFGEGGEFDFGFEGGGGGCEGFFFGCFFGCGFEC9FC?BGG>:C@>BDC?DG:>A;AFFAGDEEGF4C6753:)7:CGFA<229261902((3>>FEE6C@(433>6C<D)7)<<:2?EB045922A:<(((-
@M00200:205:000000000-AKKM3:1:1101:15632:5019 2:N:0:1
TACTCGGGTATCTAATCCTGTTTGATCCCCACGCTTTCGCACCTCAGCGTCAGTATTGGGCCAGAGTGTCGCCTTCGCCACTGATGTTCCTTCCGATCTCTACGCATTTCACCGCTACACCGGAAATTCCACACTCCTCTCCCATACTCTAGCTACCCAGTTCTAAATGCAATTCCAAGGTTAAGCCCTGGGCTTTCACATCTAGCTTAAATAACCGCCTACGCGCGCTTTACACCCAATTGAAACAAAA
+
CCCCCGGGGGGGGGGGGGGGGGGGGGGGGGGGGGGGGGGGGGGGGGGGGGGGGGFGGGGGGGGGGGGGGGGGGGGGGGGGGGCFGGGGGGGGGGGGGGGGGFGGGGGGGFGGGGGFGGGGGDGGGGGGGGGGGGGGGFGFFGGFGFGFGFGGGGFFFGGFFGEGCFGGFGFFFFFFFFGFGG?FFGGFFGGFFCFFFFGFCEAA;=EEEEEFFEFGBDEFAB?6>CFG)12>CE8(441=3=<)4;@4(6
@M00200:205:000000000-AKKM3:1:1101:9054:5025 2:N:0:1
TACGGGGGTATCTAATCCTGTTTGCTCCCCATGCTGTCGTGCCTGAGCGTCAATAATAGCTTCGTTAGCTGCCTTCGCGATCGGTGTTCTGTGTCATATCTAAGCATTTCACCGCTACATGACACATTCCACTAACGTCAACTACATTCAAGAACTTCAGTATCAATGGCAGTTTCGTAGTTAAGCTACAAGATTTCACCACTGACTTAAAGTCCCACCTGCGCACCCTTTAAACCCAGTTGACACA
+
CCCCCGGGGGGGGGGGGGGGGGGGGGGGGGGGGGGGGGGGGGGGGGGGGGGGGGGGGGGGGGGGGGGGGGGGGGGGGGGGGGDGGGGGGGGGGGGGGGGGGGGGGGGGGGGGGGGFGGGGGGGGGGFFGDGGGGGGGFF=DFFFGFGFGFGFGGGFFCFBGGFGEFGGFGFF:DFFFFGFGCF;CFGFAGGFFCEDFEGFECFFFFF@CEF;E?F?EC9>BDA42?EG5CE4@CE:E@@@9C3@C3@
@M00200:205:000000000-AKKM3:1:1101:17161:5031 2:N:0:1
TACTAGGGTATCTAATCCTGTTTGCTCCCCACGCTTTCGCGTCTCAGCGTCAGTGACTGTCCAGGCGGCCGCCTTCGCCACCGGTGTTCCTCCTGATATCTACGAATTTCACCTCTACACCAGGAATTCCGCCGCCCTCTCCAGTACTCAAGGTCCGCAGTTTCAGATGCAGTTCCTGGGTTGAGCCCGGGGATTTCACATCTGACTTGCGGTCCCGCCTACACGCGCTTCAAGCCCAATTGACACA
+
CCCCCGGGGGGGGFGGGGGGGGGGGGGGGGGGGGGGGGGGGGGGGGGGGGGGGGGGGGGGGGGEGGGGGGGGGGGGGGGGGGGGGGGGGGGGGGGGGGFGFGGGG?FFFGGGGGGFGGGGGGGGG@FGGGFGGGGEGFGFFGGFFFGFGFG=CFGFFGDBGGFGFF7AFCFEA@FAFFC?D:7FFF6@?G5AAGF=FFGFFFFF?447@EBFF@EG@GFF68:F<5@79*8<)67(;8??<24><:?
@M00200:205:000000000-AKKM3:1:1101:26476:5037 2:N:0:1
TACGGGGGTATCTAATCCGGTTTGCTCCCCACGCTTTCGCCCCTGAGCGTCAGGACAGGGCCAGGATGCCGCCTTCGCCACTGGTGTTCCACCAGATATCTACGCATTTCACCACTACACCTGGTATTCCGCATCCCTCTCCCTGCCTCGAGCCCAGCAGTTTTCCAAGACCCCTCCCAGTTGAGCCAGGAGATTTCACCTGAAACTTGCTGAGCCGCCTGCGGGCGCTTTATGCCCAGTTGACACA
+
CCCCCGGGGGGGGGGGGGGGGGGGGGGGGGGGGGGGGGGGGGGGGGGGGGGGGGGGGGGGGGGGGGGGGGGGGGGGGGGGGGGFFFGGGGGGGGGGGGGGGGFGGGGGGFFGGGFFGGGFEGGGGGGGGGGGDGGBEFGFF8DFGFGFC:E+CCFFFGGFGGCFEFGG5DFD6=@>BEGF7@:CAGFAFFF>;F=C=5CBEB2;8AF9EFFEC?GG>DB(16(>0557/*44:<A2C,(.<>))6:?
@M00200:205:000000000-AKKM3:1:1101:22084:5045 2:N:0:1
TACTCGGGTATCTAATCCTGTTTGCTCCCCACGCTTTCGCTCCTCAGCGTCAGTACAGGCCCAGAGAACCGCCTTCGCCACCGGTGTTCCTCCCGATATCTGCGCATTTCACCGCTACACCGGGAATTCCATTCTCCCCTACCTGCCTCTAGCCTGCCCGTATCCACCGCAGACCCACAGTTAAGCCGTGGGCTTTCACGACAGACGCGCCAAGCCGCCTACGAGCTCTTTATACCCAATTGACACAAGA
+
CCCCCGGGGGGGGGGGGGGGGGGGGGGGGGGGGGGGGGGGGGGGGGGGGGGGGGGGGGGGGGGGGGGFFGGGGGDGGGGGGGGGF@FFGGGEFFGGGGGGGGEGFGGGGGFGFGGFGGGGGGECGGGGCFFEDFGGCFGFFGGFGFGEGDFFGGGFFGGEEGBGFFGGEEEAF@AFFFGFGGGGFGGFDDGFFGGGFFG=DBF9;FF@0(49BFG5>GFBBF?EFG)9CCAFABB>G?B:BBFAABF:??
@M00200:205:000000000-AKKM3:1:1101:20936:5045 2:N:0:1
TACTGGGGTATCTAATCCTGTTTGCTCCCCACGCTTTCGCACCTCAGCGTCAGTACCGGACCAGTGAGCCGCCTTCGCCACTGGTGTTCTTCCTAATATCTACGAATTCCACCTCTACACTAGGAGTTCCACTCACCTCTTCCGGACTCAAGATCGCCAGTATGAAAGGCAGTTCCAGGGTTGAGCCCTGGGATTTCACCCCTCACTTAACGATCCGCCTACGTGCGCTTTATACCCAGTTGACACAAGA
+
CCCCCGGGGGGGGGGGGGGGGGGGGGGGGGGGGGGGGGGGGGGGGGGGGGGGGGGGGGGGGGGGGGGGGGGGGGGGGGGGGGGGGGGGGGGGGGGGGGGGGGGGGGGGGGGGGGGFFEGGGGGGGGGGGGGGGGGGGDGFFFGFD?DFGFGDGFGFFEGFGGFGFFGGFGF=FEFFFFFEF?7?FF7FFFGFFFGFF@FFFADAFD4AECEAA=FGFGB2(7@?@GFG:D;EF336?4=;43?EF=33(3
@M00200:205:000000000-AKKM3:1:1101:20324:5060 2:N:0:1
TACTGGGGTATCTAATCCTGTTTGCTCCCCACGCTGTCGCGCCTCAGTGTCAGCAACTGCCCAGCTAACCGCCTTCGCCACCGGTGTTCTTCCGGATCTCTACGCATTCCACCGCTACACCCGGAATTCCATTAGCCTCTACAGTGCTCCAGCGCCCCAGTATCGGTGGCCGACTCGTCGTTGAGCGACGAGCTTTCACCATCGACTTGGGCCGCCACCTACGCGCCCTTTATACCCAATTGACACAAGA
+
CCCCCGGGGGGGGGGGGGGGGGGGGGGGGGGGGGGGGGGGGGGGGGGGGGGGGGGGGGGGGGGGGGGGGGGGGGGGGGGGGGGGGGGGGGGGGGGGEGGGGGGGGGEGGGGGGGGFGEFGGGGGGEGGGGGGDDCFEFEDFGGFFDCEGFGFGGGDEGG>:<CGFDGGFGFFEBFFFFDEEGGGFEGBE7=>>5FGA?FAFEF(30<@EEFF<>EGFGFF>?F;-:09)24A2:<AF<<<>?29A3130:
@M00200:205:000000000-AKKM3:1:1101:14793:5078 2:N:0:1
TACTCGGGTATCTAATCCTGTTCGCTACCTACGCTTTCGTCCCTCAGCGTCAGTACATTATTAGTGATCTGCCTACGCAATCGGTATTCTATGTAATATCTATGCATTTCACCGCTACACTACATGTTCTAACCACTTCATAATGACTCAAGGAAAACAGTTTCAACGGCAATTCTATGGTTGAGCCACAGACTTTCACCACTGACTAATTCTCCCGCCTACGGACCCTTTAAACCCAATTGACACAAGA
+
CCCCCGGGGGGGGGGGGGGGGGGGGGGGGGGGGGGGGGGGGGGGGGGGGGGGGGGGGGGGGGFGGGGGGGGGGGFCFGFEGGGGGGGGGGFGGGGGGGGGGGGGGGGGGGGGGGGFGGGGGGGGGGGGGGGGFDFGFFGEFGGFGFGEGFFDGGGFFGGFEF9DFFGGFGFFFFFB9ED;FFDGFGGFFGGFFG8DFEGEE=EEFFEE=AEFE@FF=DB=A8@B)=@DD4EFFA;5C=B=EF==EFB(:3
@M00200:205:000000000-AKKM3:1:1101:10834:5093 2:N:0:1
TACTCGGGTATCTAATCCTGTTCGCTACCCACGCTTTCGTCCATCAGCGTCAATATAATGTTAGTAACCTGCCTTCGCAATTGGTATTCCATGTAATATCTAAGCATTTCACCGCTACACTACATATTCTAGTTACTTCACAGTAATTCAAGTCCTGCAGTATCAATGGCAGTTCGACAGTTAAGCTGCCGGATTTCACCACTGACTTACAAAACCGCCTACGGACCCTTTACACCCAATTGACACAAGA
+
CCCCCGGGGGGGGGGGGGGGGGGGGGGGGGGGGGGGGGGGGGGGGGGGGGGGGGGGGGGGGGGGGGGGGGGGGGGGGGGGGFFGGFFGGGGGGGGGGGGGGFGGGFFGGGGGFGGDGGGEGGGGGGGGGGGGGGGGGFG=FGGFGFGFGFGDFDGFFGGFGGBFEFGG?FDFFEDEDDDFGFCCDCFFFFCBDE=D?BF=EDFEFFE7AEE@8@F>ADB=@DADA?BD*;@EFEE58=BBC*4@CEB(((
@M00200:205:000000000-AKKM3:1:1101:23412:5095 2:N:0:1
TACCCGGGTATCTAATCCTGTTTGATCCCCACGCTTTCGCGCTTTAGCGTCAGTTACAGCCCAGCTAGCCGCCTTCGCCACTGGTGTTCTTCCCAATATCTACGAATTTCACCTCTACACTGGGAATTCCGCTAGCCTCTACTGCACTCTAGCAACGTAGTTTCAAATGCAGTTCTGGAGTTAAGCTCCAGGATTTCACATCTGACTTACGTCACCGCCTACACGCCCTTTACACCCAATTGAAACAAGA
+
CCCCCGGGGGGGGGGGGGGGGGGGGGGGGGGGGGGGGGGGDGGEGGGGEGEGGGFGGGGGGGGGGGGGGGGGGFEGGGGGGGG8FCGGGGGGGGGGGGGFGGGGGGGGGFGGGGGFGGGGGGGGGGGGGGGGGGGGGFGFFGGFGFG<FDAGGGGFFGGDGGEFFFGADGFEFFFFFFGFGGG?BCF?FFGFFGGGFFGFFEEFFEFEFFFDFDGDDGF2)05A@G>GGCF448*8C;2@EF3))/:838
@M00200:205:000000000-AKKM3:1:1101:9296:5107 2:N:0:1
TACCAGGGTATCTAATCCTGTTTGCTCCCCACGCTGTCGCGCCTCAGTGTCGGCTAAAAGGAGCTTGCGCTCCCACTGCCCAGCAGACCGCCTTCGCCACCGGTGTTCTTCCGGATCTCTACGCATTCCACCGCTACACCCGGAATTCCATCTGCCTCTACGGTGCCCAAGCCCTACAGTCGCCGCGGCAGATCTGGAGTTGAGCTCCAAACTTTCACCGCGGCCTTATAGTGGCCACCTACGCGCCCTTT
+
CCCCCGGGGGGGGGGGGGGGGGGGGGGGGGGGGGGGGGGGGGGGGGGGGGGGGGGGGGGGGGGGGGGGGGGGGGGGGGGGGGFGGGGGG@EBFEGGGGGGGGGGGGGGGFGGGGG>GFGGGGGGFEGGGGGGGGGEGFGDDGGFEFGFFFGFGGFFFGGFGGFF=EGGFGFFFFA4FFFFFGGD>8EBDDEFFGGGFFGFFEF8E7;3(6A;4E9+)29661187A)2:2<2)4238640703;B1>>0(.
@M00200:205:000000000-AKKM3:1:1101:5144:5116 2:N:0:1
TACAGGGGTATCTAATCCTGTTCGCTACCCACGCTTTCGTGCATCAGCGTCAGTACGACTTTAGCAGGCTGCCTTCGCTATCGGTGTTCTATGGCATATCTATGCATTTCACCGCTACATGCCATATTCCGCCTGCTTCATGTCGACTCAAGGCCTGCAGTATCAGAGGCAGTTCGACAGTTGAGCTGCCGGATTTCACCCCTGACTTACAAGCCCGCCTACGCACCCTTTATACCCAATTGACACACGA
+
<CCCCGGGGGGGGGGGFGGGFCGGGGGGGGGGGGGGG@FGGDEEFGGGGEGEFGGGGGGGGGGGGGGGGGGGGGGGGGGEGGGGGGGGGGAFFGGFC<=EAFGFFDF9E;FGGGGEDFDFG8EDFGGGGGFECEG8?FGEFDEF8@DFDF@??FD6?FG59BEGFFDCF69=DEFBFBGFGG77*DGFFFEE**1;BCF@BFB=BEA?EAA;*78=BGF268=?9EED5C@E3)))2)/(.)1>EFD26B
@M00200:205:000000000-AKKM3:1:1101:10655:5137 2:N:0:1
TACGCGGGTATCTAATCCTGTTTGCTCCCCACGCTTTCGCACCTCAGCGTCAGTATTGGTCCAGGGTGTCGCCTTCGCCACTGATGTTCCTCCAGATATCTACGCATTTCACCGCTACACCTGGAATTCCACACCCCTCTACCATACTCTAGCTCAGCAGTTCCAACCGCAATCCCCAGGTTGAGCCCGGGGCTTTCACGTCCGGCTGACTGAACCGCCTACGTTCGCTTTAAACCCAATTGCATCAAGA
+
C@CCC@@FEGFCFFDEFGDEFEGGGCEGFGFFGGGGGE@F@FGFDDE@:BFBFFFCC,C@FFFDECGGCGEFCFGGGGGGGFCGGGDAFEEGFFF<FFFA8DFCFEG:=FEGGGGFGGGGFGGDFDFCDEGFFE6@+?=DFGEFGFGFGFFGF?FFF8DF9D>D04=EAEEA?);A5A7>D3*;@ACFFC:9?EGGACC2-5(-334;@37)37?C1>37((1),27C*91<)62(;1(3)))))),)44
@M00200:205:000000000-AKKM3:1:1101:12989:5144 2:N:0:1
TACGGGGGTATCTAATCCCGTTTGCTCCCCACGCTTTCGCTCCTCAGCGTCAGTACAGGCCCAGAGAACCGCCTTCGCCACCGGTGTTCCTCCCGATATCTGCGCATTTCACCGCTACACCGGGAATTCCATTCTCCCCTACCTGCCTCTAGCCTGCCCGTATCCACCGCAGACCCACGGTTAAGCCGTGGGCTTTCACGACAGACGCGACAAACCGCCTACGAGCTCTTTAAACCCAATTGACACAAGAC
+
CCCCCGGEGGGGGCFGGGGGGGGGGGGGGGGGGGGGGGEGGGGGGGFGGGGGGGGGGFFGGGGGGGGGGGGGGGGGGGGGGGGCFGGGGGGGGGGGEGGGGGGDGGGGGGGGGGGEGGGGGEEGGGGGGGGGDFFFFFGDFGGFGFGFGFGBFGGFF>FBED@GFFGDDEF>EBFFAEG>FEG+AFGF5C55>E56=)<(:@FB??FB0(9B(2;CBGE(8<0>?G>C*:>2>BABE?0(4844)5:41:(
@M00200:205:000000000-AKKM3:1:1101:25706:5151 2:N:0:1
TACTGGGGTATCTAATCCTGTTCGCTCCCTTGGCTTTCGTGTCTCAGCGTCAGTTCTCGTCCAGAAGACTGCCTTCGCCATTGGTGTTCCGACACATATCAACGCATTTCACCGCTACACGTGTCGTTCCATCTTCCTCTCCGAGACTCAAGAACCCCAGTATAGGGAGCAGTGTTGGAGTTGAGCTCCAACCTTTCACTTCCTACTTAAAGTTCCGCCTACACACCCTTTATGCCCAATTGACACA
+
CCCCCGGGGGGGGGGGGGGGGGGGGGGGGGGGGGGGFGGGGGGGGGGGGGGGGFGGGGGGGFGGGGGGGGGGGGGFGGGGGGGGGGGGGGEGGGGFGGGGGFGGGGDFGGGGGGGFGGGGGGGGGGGDFFGGGGGGGFGBFEGFG5CBGFGGGGGFFDGF?FEGFFGGFGFFFFFAFFGFGGGGFGGFFGFF>?EDFEFFF@EEFEFEE4C=AEECADF=@@EAEG4C?CFFEE9>:;6;<=CE<@D
@M00200:205:000000000-AKKM3:1:1101:7391:5159 2:N:0:1
TACGAGGGTATCTAATCCTGTTCGCTCCCCACACTTTCGCTCCTCAGCGTCAGGATATTCCCAGAGAACCGCCTTCGCCACCGGTGTTCCTCCTGATATCTGCGCATTTCACCGCTACACCAGGAATTCCGTTCTCCCCTGAATACCTCTAGTCTGCCCGTATCGAAAGCAAGCCAGGTGTTAAGCACCTGGTTTTCACTCCCGACGCGACAAACCGCCTACGAGCCCTTTACACCCAATTGACACA
+
CCCCCGGGGGGGGGGGGGGGGGGGGGGGGGGGGGGGGGGGGFGGGGGGGGGGGGGGGGGGDGGGGGGGGGGGEGGGGGGGGGGGGGGDGGGGGGGGGGGGGFGGCGGGGGGGGGGFGGGGGGGGGGGGGGGG6EDFDFCDFFGFGFGCGBGGGGGFFGGFGGFGFFGCE6CEFBFFFFGFFEDGFGFFFGFFFFGGBEGFE):5>@BFF>B663B/7DBD4;;:;C>C5>><)5<3:::0)3)..41
@M00200:205:000000000-AKKM3:1:1101:15344:5161 2:N:0:1
TACGCGGGTATCTAATCCGGTTTGCTCCCCACACTTTCGCGCCTCAGTGTCACGTGTTGTCCAGCGAGCTGCCTTCGCAATGGGTGTTCCTACCAGTATCTACGCATTCCACCGCTACACTGGTAATTCCACTCGCCTCTCCAACCGTCTAGCCTGCCAGTATCCAACGCTGATCTGGGGTTGAGCCCCAGGCTTTAACGCCAGACTTAACAGACCACCTACGCGCCCTTTCCACCCAATTGACACACGA
+
CCCCCFG7FGGGGGGGGGGGGEGGGGGGGGGG@EGGGGGGCGGCGCGGGGFFF@FGGFGGGGGDGGGGGGFFGGFGGGG7FF,AFCCGEEFFGGGGGGGGGGF7CEGGGGCFGGGFDGCFGGBFGGGGFDFGGGFCGB65D=FFCBGDGFFFGGGFFFCAFGFGFFF?>EBFEFFFFAF*>>CGFGGFDDE4?C?CFF72>>>9;889>)7?E@G53C)(64(2(8.>9C:).).381(4-49>))3(-(
@M00200:205:000000000-AKKM3:1:1101:22202:5175 2:N:0:1
TACTCGGGTATCTAATCCTGTTTGCTCCCCACGCTTTCGCACCTCAGCGTCAGTACCGAGCCAGTGAGCCGCCTTCGCCACTGGTGTTCCTCCGAATATCTACGAATTTCACCTCTACACTCGGAATTCCACTCACCTCTCTCGGACTCGAGATACCCAGTATTAGAGGCAGTTCCAGGGTTGAGCCCTGGGATTTCACCCCTAACTTACATATCCGCCTACGTGCGCTTTAAACCCAATTGACACACGA
+
CCCCCGGGGGGGGGGGGGGGGGGGGGGGGGGGGGGGGGGGGGGGGGGGGGGGGGGGFGGGGGGGGGGGGGGGGGGGGGGGGGGGGGGGGGGGGGGGGGGGGGGGGGGFGGGGGGGFGGGGGGGGGDFFFFGGFCGGGFGFFGG>FFGBFFG6DFFFBFFBFGBGBFFGFGD>FEFCCA69FCGFAF75AGF>FGFFA<FEFBDBBFE?E*><ECFC=FF29@=;(;?CCD7>C38@C;((177><@@3(,
@M00200:205:000000000-AKKM3:1:1101:8191:5180 2:N:0:1
TACTGGGGGTATCTAATCCTGTTTGCTCCCCACGCTTTCGTGCCTCAGTGTCAGTTACAGTCCAGAGAGCCGCCTTCGCAACTGGTGTTCCTCCTAATATCTACGCATTTCACCGCTACACTAGGAATTCCACTCTCCTCTCCTGCACTCAAGTTTCCCAGTTTCAAAGGCTTACTACGGTTGAGCCGTAGCCTTTCACCTCTGACTTAAGAAACCACCTACGCACCCTTTAAGCCCAGTTGACACA
+
CCCCCGGGGGGGGGGGGGGGGGGGGGGGGGGGGGGGGGGGGGDGGGGGFGGGGGGGGGGGGGGGGGGGGGGGGGGGGGGGGGGGEEFGGGGFGGGGGGGCGGGGGGEFEFFGGFGFGFGGGGGGGGGGFGFGGGGDGFGFFG8FGFGEGFGGGFGFFGCDG=DFEFDD<8DEFFFFFFD?FEGG5DGB>DEF5ECF6=E6CFF5*30;7>AEC=FCBGFDEE9>=CDGF6>CCFBBBBB69C3@EFD
@M00200:205:000000000-AKKM3:1:1101:19992:5185 2:N:0:1
TACAGGGGTATCTAATCCTGTTCGCTCCCCACACTTTCGCTCCTCAGCGTCAGGTAATGCCCAGAGAACCGCCTTCGCCACCGGTGTTCCTCCTGATATCTGCGCATTTCACCGCTACACCAGGAATTCCGTTCTCCCCTGCATACCTCCAGTCTGCCCGTATCGAAAGCAAGCCCCGAGTTAAGCCCGAGGTTTTCACTCCCGACGCGACAAACCGCCTACGAGCCCTTTAAGCCCAATTGACACAAGA
+
CCCCCGGGGGGGGGGGGGGGGGGGGGGGGGFGGGGGGFEGGGGGGGGGGGGGGGGGGGGGGGGGGGGGFGGDEDFGGGGGGGGGCEEGFGCEGGGGAGGGGGGGGGGEFGGGGGGFGFGGGGGGCFFGGGGD?FFEGFGDDFGFGFFEGFDFFDD?F9?BEDFGADFGFGFFFF?FB9CEGGGGFGFFDD9@?975BECEE2>@22>>9@>>B@CC3:@0::B@:?5C953A>)65;<:<44<)).8422
@M00200:205:000000000-AKKM3:1:1101:26378:5189 2:N:0:1
TACTAGGGTATCTAATCCTGTTTGATCCCCGCACTTTCGTGCCTCAGCGTCAGTTGAAGTCTAGTAAGCTGTCTACACTATCGGTGTTCTTGACGATATCTAAGCATTTCACCGCTACACCGTCAATTCCGCCTACCTCGACTCCACTCAAGCCCATCAGTATCAATCCCACCCTCCCGGTTAAGCCGGGATATTTCAGAACTGACTTAATAGGCCGCCTACGCACCCTTTAAGCCCAATTGACACA
+
CCCCCFGGGGGGGGGGGGGGGGGGGGGGGGGGGGGGGGGGGGGGGGGGGGGGGGGFGGGGGGGGGGGGGGGGGGGFFFGGGGGGGGGGGGGGGGGFGGGGGGGGGGGGF9EEGGGBGFFGGDGGGGGGGCFGGEGFGBGDFGGFGFGFGF88EGG??=D?DDEGFFGGFGFDFFFFFF>>FECFFCFF>659F:@B;EFFFD56C=AE4AA*:46DAGFFF=(:>=?C/0463@);C(:;))9>>;@
@M00200:205:000000000-AKKM3:1:1101:14542:5199 2:N:0:1
TACCGGGGTATCTAATCCTGTTTGATCCCCACGCTTTCGTGCATCAGCGTCAATAACGACTTAGTAAGCTGCCTTCGCAATCGGAGTTCTGAGACATATCTATGCATTTCACCGCTACTTGTCTCATTCCGCCTACCTCATCCGCATTCAAGCACACCAGTATCAAAGGCACGCCGACAGTTAAGCTGCCGAATTTCACCACTGACTTAGCATGCCGCCTACGCACCCTTTAAACCCAATTTACACAAGA
+
CCCCCGGGGGGGGGGGGGGFFGGGGGGGGGGGGGGGGGGFGGGGGGGGGEGGGGGAGGGGGGGGGGDGGGGGGGGGGGGGGGGGDGGGGCA<F<FGGFCFGGFDGGGDGGGFFGGEGGFEFEAFGGGGGGGCGGGGG?FDFGGFGF>AG+=?FGGFFGGFFGCGCFCA5DDD5:D?DFDBFA9FFFFAA7CD>C>DAEDF*:@)7<6*9>A*:*6>@GF9((->3C2:*9@)9C<(:66@4)6?6A<1(5
@M00200:205:000000000-AKKM3:1:1101:26581:5204 2:N:0:1
TACTAGGGTATCTAATCCTGTTCGCTCCCCATGCTTTCGCTCCTCAGCGTCAGTTACGGCCCAGAGATCTGCCTTCGCCATCGGTGTTCCTCCTGATATCTGCGCATTCCACCGCTACACCAGGAATTCCAATCTCCCCTACCGCACTCTAGTCTGCCCGTACCCACTGCAGGCTGCAGGTTGAGCCTCCAGTTTTCACAGCCGACGCGACAAACCGCCTACGCGCTCTTTAAACACACTTGACACAAGAC
+
CCCCCGGGGGGGCFGGGGGGGGGGGGGGGGGGGGGGGGGGGGGGGGGGGGGGGGFGGGFGCFEG@CFFGGGGGGGGGGGGGGGEGGGDGFFGGGGGGGGGCFFGGD@GGEFGGGD>DEGGGFDDFGGFGGGG8DFGEFEDFGGFGEGBF9A+EDFBFFFBCCACB?DF6EFDFBAF*;CAFF77ACFF>D,;+9=FFFGEA52:4==B>9B>;1C59CE?(6,)2*)9/24:4>7);0(8<4)4::1311(
@M00200:205:000000000-AKKM3:1:1101:9378:5218 2:N:0:1
TACTAGGGTATCTAATCCTGTTTGCTCCCCACGCTTTCGTGCATGAGCGTCAGTACAGGCCCAGGGGACTGCCTTCGCCATCGGTGTTCCTCCGCATATCTACGCATTTCACTGCTACACGCGGAATTCCATCCCCCTCTGCCGTACTCCAGCCGTGCAGTCACAAGTGCAGTTCCCAGGTTAAGCCCGGGGATTTCACACCTGTCTTGCACGACCGCCTGCGCACGCTTTAAGCCCAATTGACCCAAGCT
+
CCCCCGGGGGGGGGGGGGGGGGGGGGGGGGGGGGGGGGGGGGGGCFGGGGGGDGGGGC8<,6CEFEFEGGGGGGGGGGGGGGGGGGGGGGD<FEGGGGGGGGFGGGGGGGGGGFGFGGGG68+==88DFGGGGGGGEE6=63@9ED>DFFGGFGG?5B8@DC=FEF6;FGFCFFFC559FGGGGAFA99/794?FFFFGFFDFFEE?C:E3*8,B5>GDD66().=)19*--6><3E:<?<))-).4:B2)
@M00200:205:000000000-AKKM3:1:1101:16636:5265 2:N:0:1
TACGGGGGTATCTAATCCTGTTTGCTCCCCACGCTTTCGTGCCTCAGTGTCAATGATCGTGTAGTAAGCTGCCTTCGCAATCGGTGTTCTATGTCATATCTAAGCATTTCACCGCTACATGACATATTCCGCTTACCTCCACGATATTCAAGACAGATAGTATCAACGGCAGTTTCCAAGTTAAGCTTGGAGATTTCACCACTGACTTACCTGTCCACCTACGCACCCTTTAAACCCAATTGACACAAGAC
+
CCCCCGGGGGGGGGGGGGGGGGGGGGGGGGGFGGGGGGGGGGGGGGGGGGGFGGGGGGGGGGGGFGFGGGGGGGGGGGGGGGGGGGGGGGGGGGGGGGGGGGGDFFFFGGGGGGGEGGGFGFGFFGGGGGGGGGGGFFGFFGGFGDGFGFEGGGGFFFGFFGEGEFGG>+9>FCFFFFF5>EC77<FFF5C6AECFFACEEDFFE2A<CEFFFFGCFGF26:>F2C):46;EC=>;EF@1<;3;C;@=;@(
@M00200:205:000000000-AKKM3:1:1101:21453:5277 2:N:0:1
TACGAGGGTATCTAATCCTGTTTGCTCCCCACGCTTTCGTGCCTCAGTGTCAGTACTGGTCCAGGTAGTCGCCTTCGCCACGGATGTTCCTCCTGATCTCTACGCATTTCACTGCTACACCAGGAATTCCACTACCCTCTACCGTACTCGAGCCCGCCAGTATCCAATGCAATTCCCAGGTTGAGCCCGGGGCTTTCACATCAGCATTAACGAACCACCTACGCACGCTTTAAACCCAGGTGACACC
+
CCCCCGGGGGGGGGGGGGGGGGGGGGGGGGGGGGGGGGGGGGGGGGGGGGGGGGGGGGFGGGGGGGGGGGGGGGGGGGGGGGGGGGGGGGGGGGGGGGFGFGGGGGGGGGGGGFGFGGGGGCGCFGGGGFFDFGGFFFGFFEGDG?>8F>FCEGGFACD>CCDDDCGFFGDDFFFFF5DFDFFGFGGFEGGEFGC508@EEF465*.:4/6>A(::(:?D=B>E(35:*119?<88*(((/(4=9)(
@M00200:205:000000000-AKKM3:1:1101:21972:5291 2:N:0:1
TACCGGGGTATCTAATCCCGTTTGCTCCCCTGGCTTTCGCGCCTCAGCGTCAGTTTCGGTCCAGAATGCCGCCTTCGCCACCGGTGTTCCTCCAGATATCTACGCATTTCACCGCTACACCTGGAATTCCACATTCCTCTCCCGAACTCAAGTCACCCAGTATCGGACGCAGTTCCCAAGTTAAGCTTGGGGATTTCACGTCCGACTTAGGCGACCGCCTACGCGCCCTTTATGCCCAGTTGACACA
+
CCCCCGGGGGGGGGGGGFGGFFGGGGGGGGFGGGGGGGGEGGGGGGGGEFGGGFGCGGGGGEGGGGGGGGGGGGGGGGGEGGGGCFFGFGFGFGGGGGGGFGGGGGGGGGGGFGGEGGGGF?EFGGGGGGGGFGGGGFGFFGGDEDGFGFGFGFFF+DF6DCEGAA>:9EEFBCFFFBFFFCFC6D=9ACF4ACCCFFFB3@25>>9DF4/;10ECBDEF??0>>D>D77:AF<A2C?FFF9<29),
@M00200:205:000000000-AKKM3:1:1101:25965:5295 2:N:0:1
TACTCGGGTATCTAATCCTGTTTGCTACCCACGCTTTCGTGCCTCAGCGTCAGTTATGGTCCAGTAAGCCGTCTACACCGCAGGTGTTCCTCCTGATATCTACGCATTTCACCGCTACACCAGGAATTCCGCTTACCTCTCCCATACTCTAGCCTTCCAGTCTTCGGCGCACCCTCCCAGTTAAGCCGGGAGATTTCACACCAAACTTAGACAACCGCCTACGCACTCTTTAAACCCAATTGACACA
+
CCCCCGGGGGGGGGGGGGGGGGGGGGGGGGGGGGGGGGGGGGGGGGGGGGGGGGGGGGGGGGGGGGGGGGGGGGGGGGGGGGGGEGGGGGGGGGGEGGGGGGGGGGGGGGGGGGGFGGGFGGGCGGGGGGGGGGGGGFGBDDDFGFGFGFGGGGFFFGFFGGCGED?CACBBBDFFF>DFGFGFADGFEGG>5?FF9EGFFFFFFFFEFCE*>@FGFGE3?@?B8C>C::73)7=6CD;173>ECF?
@M00200:205:000000000-AKKM3:1:1101:26025:5296 2:N:0:1
TACGGGGGTATCTAATCCTGTTCGCTCCCCACGCTTTCGTCCATCAGTGTCAGTGTACTATTAGTGATCTGCCTTCGCAATTGGTATTCTATGTGATATCTATGCATTTCACCGCTACACCACATATTCTAACCACTTCATAGTAACTCAAGACAGCCAGTATCAAGGGCAATTCTACAGTTGAGCTGCAGACTTTCACCCCTGACTTAACCGTCCACCTACGGACCCTTTAAACCCAATTGACACA
+
CCCCCGGGGGGGGGGGGGGGGGGG7FGGGGGGGGGGGGGGCGGGGGGGGGGGGGGGFGCFFGGGGGGEGGGGGGGGGGEEGFGGGGFGGGGGGF9FFGGGGGEGGGGGGGGGGGGFGGGG,@DFCFGGGGFGFGGGFFFCFGGFEFFEFFEGF8FFFFF?FGFGF76DBGFFFFDCFF7DGGBGFFDFFGFCAEEGFFGE@5=DC@ECFC@EBAEG/AA2:2@:9E?G*209CCED7(8=9*8C@E@
@M00200:205:000000000-AKKM3:1:1101:17024:5296 2:N:0:1
TACTGGGGTATCTAATCCTGTTCGATCCCCACGCTTTCGTGCATCAGCGTCAATCGCGCCTTGGTAAGCTGCCTTCGCAATCGGTGTTCTGTGGCATATCTATGCATTTCACCGCTACTTGCCACATTCCGCCTACCTCATCCGCATTCAAGCGCGCCAGTATCAACGGCACTGCGATGGTTGAGCCACCGTCTTTCACCACTGACTTCGCACGCCGCCTACGCCCCCTTTACACCCAGTTGACACACGA
+
CCCCCGGGGEGGGGGGGGGGGGGGGGGGGGGGGGGGGGGGGGGGGGGGGGGGGGGGGGGGGGGGGGGGGGGGGGGGGGGGGGFGGGGGGGGGGGGGGGGGGGGGGGGGGGGGGGGFGGGFGGGGGGGGGGGGGDGGCFGFFFGFG>DDGFGGCGG55CDFGGFG7DD>>GEAFFFFEFCAFEDCFGGFFGGABGGFFECB=DFF35***0>@F=EFFGDDFFDD(=DG7*:>BFB7EB?:424794:(((
@M00200:205:000000000-AKKM3:1:1101:21853:5300 2:N:0:1
TACGCGGGTATCTAATCCTGTTTGCTCCCCACGCTGTCGCGCCTCAGTGTCAGCCACTGCCCAGCGGGCCGCCTTCGCCACCGGTGTTCTTCCGGATCTCTACGCATTCCACCGCTACACCCGGAATTCCACCCGCCTCTACAGTGCTCGAGCTCGACAGTTCGCACGGCCGACTCGGGGTTGAGCCCCGAGCTTTCACCGCACGCTGATCGTGCCACCTACGCGCCCTTTAAGCCCAATTGACACAAGA
+
CCCCCGGGGGGGGGGGGGGGGGGGGGGGGGGGGGGGGGGGGGGGGGGGGGGGGGGGGGGGGGGFGGGGGGGGGGGGGGGGGGGGFGGGGGFGGGGG7FFGGGGGGGGGGGGGGGGFDDGGFCEEEGGFFGGGGGGGGFGFFGGFGFG7>DGCEDGEFGGEGGFGFFGGDGEFFFFFFF:;E:DGFGGF>CCEFDGFBAFFFB(449043-66:?GGAGF17:?59EBG)056)6<0;<?0),<AFFF(43
@M00200:205:000000000-AKKM3:1:1101:18016:5303 2:N:0:1
TACAGGGGTATCTAATCCCGTTCGCTCCCCCAGCCTTCGCGCCTCGGCGTCAGAAGAGGCCCAGGGGGCCGCCTTCGCCACGGGTATTCCTGCTGATCTCTACGCATTTCACCGCTACACCAGCAATTCTACCCCCCTCTACCTCTCTCTAGCTCCTCAGTCTACCCTGCACCCCACCCGTTGAGCAGGTGGATTTCACAGGGTACTTGGGGTGCCGCCTGCGCGCGCTTTACACCCAATTGACACAAGA
+
<CCCCGGGGGGGGGGGGGGGGGGGGGGGGGFGGGGGGGGGGFGGGGGGGEGGGGGGGGGGGGGGGGGGGGGGGGGGGGGGGF=FFGGGGGFGEAFGGGGGGGGGGG>:AFFGGGGFGGGFGGGGGGGFGGGGGGFGGFGFFGGFGA?EGFGGGGGFFGGAFCEGFFGGFGFFFDFFFFGFFC5*;EFAFFGFF69CC<CEE@FDE@3.9@D(64>CBGE:?46>6CEG3C:>AAA(?<3?)).-6::08(
@M00200:205:000000000-AKKM3:1:1101:13883:5303 2:N:0:1
TACTCGGGTATCTAATCCTGTTCGCTCCCCACGCTTTCGCTCCTCAGCGTCAGGTAAGGCCCAGAGACCCGCCTTCGCCACCGGTGTTCCTCCTGATATCTGCGCATTTCACCGCTACACCAGGAATTCCAGTCTCCCCTACCTACCTCAAGCCTGCCCGTATCCACTGCACACCCGGAGTTAAGCCCCGGACTTTCCCAGCAACCGCGACAGGCCGCCTACGAGCTCTTTAAACCCAATTGACACAACG
+
CCCCCCE@EEDGAFEFFEG@FEFEDGEEDEFGEGGGEC:FCECCGGCFGC@@,FFFGGFCGGGFGGGFGGCEDGCFGGGC:<@B7>C7,@EFG?EAF@;EFAFCCE7:;FCDEECAGGGFFGGD=FD8FACFEFGG9DEDD=EFGFD8+@D69+A?6B=*6C)?EFGF*EFFFF*?ADGBF?++?D9?>9=AB=EG6*,7;@5((06..6(3;288()7((3:@4C.02:4<)687E?03)45)480(((
@M00200:205:000000000-AKKM3:1:1101:11174:5314 2:N:0:1
TACTCGGGTATCTAATCCTGTTCGATCCCCACGCTTTCGTGCATCAGCGTCAATCGCGCCTTGGTAAGCTGCCTTCGCAATCGGTGTTCTGTGGCATATCTATGCATTTCACCGCTACTTGCCACATTCCGCCTACCTCATCCGCATTCAAGCGCGCCAGTATCAACGGCACTGCGATGGTTGAGCCACCGTCTTTCACCACTGACTTAGCACGCCGCCTACGCACCCTTTAAACCCAATTGACACAAGA
+
CCCCCGGGGGGGGGGGGGGGGGGGGGGGGGGGGGGGGGGGGGGGGGGGGGGGGGGGGGGGGGGGGGGGGGGGGGGGGGGGGGGGGGGGGGGGGGGGGGGFGGGGGGGFGGGGGGGFGGGCEGGGGGGGGGGEGGGGGFGFFFGDGFDFGFGGGGGBEGGD?FCGFFGGFE>AFFFFFFGEGGGGFF?AFGGFFGGGFFGFFF=;BEFCCEE?*:EFFG3(812>?GFDGFEFE9@1??30:2<>BB?B?0
@M00200:205:000000000-AKKM3:1:1101:19186:5323 2:N:0:1
TACCAGGGTATCTAATCCTGTTTGCTCCCCACGCTTTCGTGCCTGAGCGTCAGTATTATCCCAGGGGGCTGCCTTCGCCATCGGTATTCCTCCGCATCTCTACGCATTTCACTGCTACACGCGGAATTCTACCCCCCTCTGACATACTCTAGCCTGGCAGTTAAGAATGCAGTTCCGAGGTTAAGCCCCGGGATTTCACATCCTTCTTGCCAAACCGCCTGCGCACCCTTTAAACCCAATTGACACAAGG
+
CCCCCGGGGGGGGGGGGGGGGGGGGGGGGGGGGGGGGGGGGGGGGFFGGGGGGGGGGGGGGGGGGGGGGGGGGGGGGGGGGGGGGGGGGGGGGGGGEGFGGGGGGGDEE9EGGGGFGFGGGGGGGGGGGGFCFGGGGFGFFGGFFFGFGFGDGGGFFGGFGGEGF7@E=7BEFFFFFFGEEFCFFGGFF47BEGGFFFFCFFF=E4EFFE@9@FFE@G>F@29B>EDG><BFFFFFGF384><AB..31(
@M00200:205:000000000-AKKM3:1:1101:22517:5326 2:N:0:1
TACGAGGGTATCTAATCCCGTTTGCTACCCTAGCTTTCGCGCCTCAGCGTCAAGAACGGGCCAGAAAGCCGCCTTCGCCACTGGTGTTCCTCCCGATATCTACGCATTTCACCACTACACCGGGAATTCCGCTTCCCTCTCCCGCCTTCAAGTCGATCAGTATCGAGTGACCCTCCCCAGTTGAGCCGGGGGCTTTCACACTCGACTTGAACGACCGCCTGCGCGCCCTTTCAGCCCAGTTGACCCAAGAC
+
CCCCCGGGGGGGGGGGGGGEGGGGGGGGGGGGGGGGGGGGGGGGGGGGGGGGGGFGFGGGGGGGGGGA<FGGGGGGGGGGGFCDGGGGGGGGEFFGGGGGDFGGGGGGGGGG9BFFGGD?F>88FCCGGGGGGGDGGFGFFGGFGFG>GFFCEFGFFGDFGGCGA*9:*EAAFCFF9>FDFGGGFFG5)):>DDGGFCGEED@;;;?6@E::::EGFGF1:2(09E)9)9>)69<:G:<:)--4)8?12,.
@M00200:205:000000000-AKKM3:1:1101:22706:5345 2:N:0:1
TACGGGGGTATCTAATCCTGTTCGCTCCCCACGCTTTCGTGCCTCAGCGTCAGTTACAGCCTAGTAAGCTGCCTACGCAATCGGTGTTCTTGATGGTATCTATGCATTTCACCGCTACACCATCAATTCCGCCTACCTCGTCTGTACTCAAGCCCTACAGTATCAATGGCAGTTCCATCGTTGAGCGATGGGCTTTCACCACTGACTTATAGCGCCGCCTACGAACCCTTTAAACCCAATTGACACCAGA
+
CCCCCGEEFCFFFGGGGGGGGGGGGEAGGGFGEGGGD<BC<FGFGGGGGGGEGFGFFGGFGGGGFGDEGGDGGGGCFF7FCFGG@:FEGGGGGGGGE@8?AAECGGG9D=FFGDG5CCEGFFGFFFGGGGGGGDGDFBG@FGGFFBFFF7@FDFGFFGD?FD7D>7CEAG*86*<FFFGDFDCF*8C@F9599CCD@EF:B>>@EF;A47/7*/4:93:?(32)(3=D08).5>83B?;?2)69A4((8?
@M00200:205:000000000-AKKM3:1:1101:27016:5372 2:N:0:1
TACAGGGGTATCTAATCCTGTTTGCTCCCCACGCTTTCGTGCCTCAGCGTCAGTTACAGTCCAGAGAGCCGCCTTCGCAACTGGTGTTCCTCCTAATATCTACGCATTTCACCGCTACACTAGGAATTCCACTCTCCTCTCACGCACTCAAGTCTTACAGTTTCAAGAGCTTACTACGGTTGAGCCGTAGCCTTTCACTCCTGACTTGAAAGACCGCCTACGCACCCTTTATACCCAGTTGACACA
+
CCCCCGGGGGGGFGGDGGGGCGGGGGGGGGGGGGGGGG:FFGGGGGGGGGGGGGGGGGGGGGGGGGGGGGGGGGE?GGGDGGGGGGCEGFGGGGGGGGDFGFGGGEGEGGCFGG6@D@CGGGGGGADG9FAD??FGGFD9?,@DF>DADFD?FFGFFE?6DCFCEFGGFG@EFEFFFF6DC>FGFCGFF>CFFGCCFFCE8=58CAEEB@F5)0>15CBAB2>?9=B8848?5CC@F7(/19;;@1
@M00200:205:000000000-AKKM3:1:1101:23297:5379 2:N:0:1
TACGAGGGTATCTAATCCTGTTTGATCCCCACGCTTTCGTGCCTCAGCGTCATTGACACCTTAGTAAGCTGCCTTCGCAATCGGTGTTCTGTGACATATCTATGCATTTCACCGCTACTTGTCACATTCCGCCTACCTCAAGTGTAATCAAGCCCATCAGTATCAAAGGCAAGCTTCCGGTTGAGCCGAAAAATTTCACCCCTGACTTAACAGGCCGCCTACGCACCCTTTATACCCAGTTGACACAAGA
+
CCCCCGGGGGGGGGGGGGGGGGGGGGGGGGGGGGGGGGGGGGGGGGGGGGGGGGGGGGGGGGGGGGGGGGGGGGGGGGGGGGFGGGGGGGGGGGGBFGGGGGGGFGGGFGGGGGGEGGFEGGFGGGGGGGGEGGGGGFGFFGGFGFGFFFGGGGGFFGGFGGFGFDGGFGFDFFFFFF>5FE6858EABGG>AFCC+;,@<A9=DE5ACCEFECCCBGD223@6>CADG<BCECE3B<;47>EE4;D01,
@M00200:205:000000000-AKKM3:1:1101:4550:5391 2:N:0:1
TACTAGGGTATCTAATCCTGTTCGATCCCCACACTTTCGCGCCTCAGCGTCAGTTAGAGTCTAGTAAGCTGCCTACGCTATCGGTGTTCTTGACGATATCTAAGCATTTCACCGCTACACCGTCAATTCCGCTTACCTCTGCTCCCCTCAAGTCAAGCAGTATCAAACGCACCCTCCCGGTTAAGCCGGGATATTTCAGCACTGACTTACCAGACCGCCTACGCACCCTTTAAACCCAATTGACACACGA
+
CCCC8EFGGGGGGGGGGGGGGG,CCFGGGGG:7FGGGGG,+@FEGGGGGGGGGEF,6,CCFEGGCEF9A,FGGG,AFG,F,AF@FGGGG,E949FGGGGGGA?FGFGE8FAFFEGFGGGGGG8++4EFGGFG+++@D9F**66+,5==D*,=,?9++6+0=BEG7C+@*60:08D??9?EFE+<87E59?E9*@,CB6,8*:)7>EF6**0:0(;*658@2>0>(=>DCF)777<@@;6@<3>C<3;7>9
@M00200:205:000000000-AKKM3:1:1101:21877:5400 2:N:0:1
TACACGGGTATCTAATCCTGTTCGCTCCCCACGCTTTCGCTCCTCAGCGTCAGGTAAGGCCCAGAGAACCGCCTTCGCCACCGGTGTTCCTCCTGATATCTGCGCATTTCACCGCTACACCAGGAATTCCGTTCTCCCCTGCATACCTCTAGTCTGCCCGTATCGAAAGCAAGCACCGAGTTAAGCCCGGTGTTTTCACTCCCGACGCGACAAACCGCCTACGAGCCCTTTAAACCCAATTGACACAAGA
+
CCCCCGGGGGGGGGGGGGGGGGGGGGGGGGGGGGGGGGGGGGGGGGGGGGGGGGGGGGGG,BFFDFGCGGGGGGGGGGDGEFGGGGEGGAEFFGGGCFFGGGFGGGGGGGGGGGGFGGGGGGFDGGGGGGF=ADFGGFGFFGDFGFGFGFGGFGGFBF6BGGFGFFFGFGFFFBCFFDDFGCDC6D?ABC?98CGFCFG?EB@>@@BFFB@99DGFFGFFB?BBFG)9278)5<AFC13?A?B<B7:3((
@M00200:205:000000000-AKKM3:1:1101:5626:5400 2:N:0:1
TACTAGGGTATCTAATCCCGTTTGCTCCCCTAGCTTTCGCGCCTCAGCGTCAGTGTCGGTCCAGGAAGCCGCCTTCGCCACCGGTGTTCCTCCGGATATCTACGCATTTCACCGCTACACCCGGAATTCCGCTTCCCTCTCCCGAACTCAAGCCTTCCAGTTTTCCGTGCCGTTCCCCAGTTGAGCCGACGGATTTCACACGGAAATTAGCAGACCGCCTACGCCCCCTTTATTCCCAATTGACACGAGA
+
CCCCCGGGGGGGGGGGGGGGGGGGGGGGGGGGGGGGGGGGGGGGGGGFGGGGGGGGGCGGGGGGGGFGGGGGGGGGGGGGGGGGGDGGGGGGGGE@F4DFGFGFGGGGGGGGGGGFGGGGGGGG:CFCFGD>8EGGGFGFFGGEGAGFGFGFGGG8:8F8@<*?EACF*:F5A@F6FFCBCF+:/>E/9)/2/:CFC)4.;0.2(()94.(1.(BC0CB((.()(/8C)04))))-<4:,6)))))(((,
@M00200:205:000000000-AKKM3:1:1101:14597:5409 2:N:0:1
TACAGGGGTATCTAATCCTGTTTGCTCCCCACGCTTTCGTCCCTGAGCGTCAATCCAGACCTAGTGAGCTGCCTTCGCTATCGGTGTTCTATGACATATCTAAGCATTTCACCGCTACATGTCATATTCCGCCCACTTCGATCGAATTCAAGACTTACAGTATCAATGGCAGTTCCGTCGTTAAGCGACGGGCTTTCACCACTGACTTATAAATCCGCCTGCGGACCCTTTAAACCCAATTGACACAAGA
+
CCCCCGGGGGGGGGGGGGGGGGGGGGGGGGGGGGGGGGGGGGGGGFDGGGGGGFGGGGGFGGGGGGGGGGGGGGGGGGGGEGGGGGGGGGGGGGGGGGGGGGGGGGGGGGGGGCGFGGGBFCEGGGGGGGGGDGGGEFGA?DDEGFFDFFGGGGGFF=+DFGCGFFDGFGF9DEFFEFGBFD6+DFEAEGCA579DFFGFFB@=;@E4:EEE?6DC@<B=BB(?@EEGF8))147(=;?@EF39C;3;;;
@M00200:205:000000000-AKKM3:1:1101:26258:5410 2:N:0:1
TACCAGGGTATCTAATCCTGTTTGCTCCCCACGCTGTCGCGCCTCAGCGTCAGCACGGGGACAGATTGCTCTGCCCCCTTCCGGCCCAGCAGACCGCCTTCGCCACCGGTGTTCTTCCGGATCTCTACGCATTCCACCGCTACACCCGGAATTCCGTCTGCCCCTACCGTGCTCCAGCCCAACAGTCGCCCGCGCCGCTCCGCGGTTCAGCCCCGGACCGTCACGCAAGCCTTATCCAACCGCCTACGCGC
+
CCCCCGGGGGGGGGGGGGGGGFGGGGCFFGFGCGGGGGGG>CFDGGGGEFFEEGCGE@GGGGD<FFFFGAFGGGGFGFGFGG@EGGG,AE8FFCGCFF6FDEGGG>FGE@CCGGGFGCC:C+83E;FDFGGCCGDFA@>A9@EFFFD9;***>CCAFFGFFF@>>?C>A89>**6?FFG?CF5*;>C6BDGFEC*1)(=29:(41(-()-54-(1:09)(-3(.(2.))7<()42<+)).((-24,31092
@M00200:205:000000000-AKKM3:1:1101:7623:5433 2:N:0:1
TACACGGGTATCTAATCCTGTTTGCTCCCCACGCTTTCGTGCATGAGCGTCAGTATTGGCCCAGAAGGCTGCCTTCGCCATCGGTGTTCCTCCACATCTCTACGCATTTCACCGCTACACGTGGAATTCCACCTTCCTCTGCCATACTCCAGCACCGTAGTTTCGAGCGCAATTCCAAAGTTAAGCCCGGGGCTTTCACACTCGACTTGCGACGCCGCCTGCGCACACTTTAAACCCAGTTGACACA
+
CCCCCGGGGGGGGGGGGGGGGGFGGGGGGGGGGGGGGGGGGGGGGFFGGGGGGGGGGGFGGGGGGGGGGGFGGGGGGGGGGGGGGGGGGGGGGGGGFGGGGFGGFGGGGGGGGGGFGGFGGGGGGGGFGFGGGGGGGFGFFGGFFFGEGFGC?DFFFGD>CFDFFFGGFGFFBBFF++=6@C7CAFEFAGGEFGGG>EGFFDFF==2278-(59EE0CA1=?0A;GFGFF2<BA)4?12?<A<?A74
@M00200:205:000000000-AKKM3:1:1101:12111:5437 2:N:0:1
TACTCGGGTATCTAATCCCGTTCGCTCCCCTAGCTTTCGTGCCTCAGCGTCAGAAGAGACCCAGTGAGCCGCCTTCGCCACCGGTGTTCCTGATGATATCAACGCATTTCACCGCTCCACCATCAGTTCCGCTCACCCCTATCTCCCTCAAGCCCTGTAGTTTCAAGCGCAGTTCCACGGTTGAGCCGTGGGATTTCACACCTGACTTACAGGGCCGCCTACGCACCCTTTACACCCAGTTGACACAATAC
+
CCCCCFGGEFGGGGFGFFGEFFGGGDGFGGGGFGGGFFEGFFFAFGGGGGGGGC<FEFFFGGFGFAFGGGGGGGGGGGDFGGDCFGGDGGGGGAEF9EGGFAFECEDFGGFGGCEDCF,FDD9EFGFD9F>E8EDGGFGF?FGDFFGBFF8=>@=D?@?+729C;9EGED9ADFFFABGFF>9C>E7*@9:**,=764CCBABEBFBCCE4;3>EE2C3;;@D>1=5>C436;))//(.5)).4))4()))
@M00200:205:000000000-AKKM3:1:1101:23728:5450 2:N:0:1
TACACGGGTATCTAATCCTGTTCGCTCCCCACGCTTTCGCTCCTCAGCGTCAGTTACGGCCCAGAGAACTGCCTTCGCCATCGGTGTTCCTCCTGATATCTGCGCATTCCACCGCTACACCAGGAATTCCATTCTCCCCTACCGCACTCCAGTCTGCCCGTACCCACTGCAGACCCGAGGTTGAGCCTCGGGATTTCACAGCAGACGCGACAAACCGCCTACGAGCCCTTTAAACCCAGTTGACACAAGA
+
CCCCCGGGGGGGGGGGGGGGGGGGGGGGGGGGGGGGGGGGGGGGGGGGGGGGGGGGGGGGGGGGGFGGGGGGGGGGGGGGGGGDGGGGGGGGGGGFGGGGGGGGGGGGGGGGGGGFGFGGGGGGGGGGGGGGGGGGCFGFFGGFGFGAFFGGGGGFFGGFGDDCEFGGFGFFFBFFF55?FGGFFC=>4;CEFEFGFFGFFFFBBBFF9>>@03:C9D>,/.4.,8)159?<9)31A-((.6<8)5.1(.
@M00200:205:000000000-AKKM3:1:1101:5100:5456 2:N:0:1
TACTCGGGTATCTAATCCTGTTTGATCCCCACACTTTCGTGCCTCAGCGTCAGTTAAAGCTTAGTAAGCTGCCTTCGCAATCGGTGTTCTTGACGATATCTAAGCATTTCACCGCTACACCGTCAATTCCGCCTACCTCAACTTTACTCAAGTCCTACAGTATCAATGCCACCCTCCCGGTTAAGCCGGGATATTTCAGCACTGACTTATAAGACCGCCCACGCACCCTTTAAACCCAATTGACACA
+
CCCCCGGGGGGGGGGGGGGGGGGGGGGGGGFGGGGGGGGGGGGGGGGGGGGGGGGGG9EGGGFGGGGGGGGGGGGGGGGGGGGGGGGGGGGGGCFCGGGGGGGCDDFGGGGGGGGFGGGGGGGGGDGGGGFGGGGGGFGFFG8?DFFFGFDFBFGFFGGFGGFGEFDGFC55D@FFFBCBCE8DCEE?*=CBFCFGFC:C7CEFFFEE@E**;ACF=DD9@@@;=EFG7C;E5)=8E<2(.)947@D
@M00200:205:000000000-AKKM3:1:1101:23257:5460 2:N:0:1
TACTGGGGTATCTAATCCTGTTTGCTCCCCACGCTTTCGTGCATGAGCGTCAGTGCAGGCCCAGGGGATTGCCTTCGCCATCGGTGTTCCTCCGCATATCTACGCATTTCACTGCTACACGCGGAATTCCATCCCCCTCTGCCGCACTCCAGCAATGCAGTCACAAATGCAGTTCCCAGGTTGAGCCCGGGGGTTTCACATCTGTCTTACACCACCGCCTGCGCCCCCTTTACACCCAATTGCCACAAGAC
+
CCCCCGGGGGGGGGGFGGGGGGFGGGGGGGGGGGGGFFG<@FDEFGFGGGGGGFGGFDGGGGGG@@:F,BEFEFGGGGGDEGGCFFGGGC,?F>EGDEGGF;FDCGGGGADA,=EFGGGGEGGEGGGGFFGA=?6D85ADFGGE89C=FFFFF6+@?CCFC6*CA?F7B71*<*4+**99F99?5@CF>*9/)22/1?FC3;)))/9))4))61CE;DE2,,4)(*)112))622:E0(..))).)..(((
@M00200:205:000000000-AKKM3:1:1101:9889:5464 2:N:0:1
TACTGGGGTATCTAATCCTGTTCGCTCCCCACGCTTTCGCTCCTCAGCGTCAGTATCGGCCCAGAGACCCGCCTTCGCCACCGGTGTTCCTCCTGATATCTGCGCATTTCACCGCTACACCAGGAATTCCAGTCTCCCCTGCCGAACTCAAGTGATGCCCGTATCGACCGCACGCTCAGGGTTGAGCCCCAAGTTTTCACGACCGACGTGACACCCCGCCTACGAGCTCCTCATACCCAATTGACACAAA
+
CCCCCGGGGGGGGGGGGGGGGGGGGGGGGGGGGGGGGGGGGGGGGGGGGGGGGGGGGGGGGGGGGGGGGGGGGGGGGGGGGGGGGGEGGGFBFGGGGGGFGGGDGGGDGGGGGGGBDGGGGGGEEGGGG8FFGFGGGFGFFGGFGFGFGFGDDFFFC;CF?D=DC?98::?AD99*:4*36=*?F6FFFGG))0,+171?;?F1;16>2@6:>0;?27.2:01),/)/940(4-6>F?)4().)6).1(.
@M00200:205:000000000-AKKM3:1:1101:12166:5468 2:N:0:1
TACTCGGGTATCTAATCCTGTTTGCTACCCACGCTTTCGAGCCTCAGTGTCAGTTACAGTCCAGAGAGCCGCTTTCGCCACCGGTGTTCCTCCATATATCTACGCATTTCACCGCTACACATGGAATTCCACTCTCCTCTACTGCACTCAAGTCTAACAGTTTCCAATGCACACAATGGTTGAGCCACTGCCTTTTACATCAGACTTATTAAACCACCTGCGCTCGCTTTACACCCAGTTGACACAAGAAC
+
CCCCCGGGGGGGGGGGGGGGGGGGGGGGGGFGGGGGGGGGGGGGGGGGGGGGGGGGGGGGGGGGGGGGGGGGGGGGGGGGGGGGGGGGGGGGGGGGGGGGGFGGGGGGFGGGGGGFGGGFGFGGGGFGGGGGGGGGGFGFFGGFGFGFGFFGGGGFFFGFGGFGFFDGFGFFFFFFFF?DAGFGFGGFFFGBFCGF9CCCAE<*@@*A@EC5AC6>CDA@:8)3:=BGGGFFFF=@C=B**/7>BB22((/
@M00200:205:000000000-AKKM3:1:1101:17698:5505 2:N:0:1
TACCCGGGTATCTAATCCCGTTCGCTCCCCACGCCTTCGTGCCTCAGCGTCAGGTGTATCCCAGCTGGCCGCCTTCGCCACAGGTGTTCCTCCCGATCTCTACGCATTTCACCACTACACCGGGAATTCCACCAGCCCCTGATACCCTCAAGCGCGCCCGTCCCCGACGACCCTCCCCGGTTGAGCCGGGGGCTTTCCCGCCGGGCAGCACGCGCCGCCTGCGCACGCTTTAAACCCAATTGACACAAGA
+
CCCCCGGGGGGGGGGGGGGGGGGGGGGGGGGGGGGGGGGGGGGGGFGGGGGGGGGGGGGGGGGGGGGGGGGGGGGGGGGGGGFGGGGGGGGGGGGGGGGGGGGGGGGGGGGGGGGFGGGGGGGGGGGGGGGGGGGGGFGFFGGFGFGFGFGGGGGFDGDFGGBDFADG4EDBEBFEFDCEFC)*2>FFF5CED=CDB)+49BF9039?(4:9;>EC6CD(8<FF>G:5**-6):<(A:::4<):473-8,
@M00200:205:000000000-AKKM3:1:1101:25412:5507 2:N:0:1
TACAAGGGTATCTAATCCTGTTTGCTCCCCACGCTTTCGTCCATCAGCGTCAGTAAAGACTTAGCAACCTGCCTACGCTATCGGTGTTCTGTGTAATATCTATGCATTTCACCGCTACACTACACATTCCAGCTGCTTCAATCTCACTCAAGACATACAGTTTAAAAGCCAGTTCGACAGTTAAGCTGTCGGATTTCACCCCTGACTTATCCGCCCGCCTACGGACCCTTTAAACCCAGTTGACACAAGAC
+
CCCCCGGGGGGGGGFDG<FDFGFC,CFGGDFFC@FGCEFFG7@FFEEC:FFCCFGGGGGGGFCEEFFGDF<F<=E,=BFE@<FD@:BC99EFCEFA9<8;=DE9<;FGFFGGGG>*0+9E;=EGGCD=F8DFCFGCFFFF7ECD;@FFFF=?@D?D5>A+E?9+3DDG5,*);9?<BED*A@FF9,D?98=@?EGC+5=5558=C5A7:C**)8CC=D?52)73:C>CC>)9?43=C=2@?457;ED90((
@M00200:205:000000000-AKKM3:1:1101:23108:5526 2:N:0:1
TACTAGGGTATCTAATCCTGTTTGCTCCCCACGCTTTCGCACCTCAGCGTCAGTTCCGGACCAGTAAGCCGCCTTCGCCACTGGTGTTCTTCCTAATATCTACGAATTCCACCTCTACACTAGGAGTTCCACTTACCTCTTCCGGACTCGAGACTGGCAGTATTAAAGGCAGTTCCGAAGTTGAGCTTCGGGATTTCACCCCTAACTGACCAATCCGCCTACGGGCGCTTTCAACCCAATTGTCACA
+
CCCCCGGGGGGGGFGGGGGGGGGGGGGGGGGGGGGFFGGGEGGGGGGCGGGGGGG9FF@@:CFGGGGCFB@GGGEGGGGGEGGGGGGGFGDCEF,ECGFFFFCDCEFF;FGFGGGF?B;?>D94,,@FFG;FGGGGGFADDDC5=*+18DFDGGGFD8+?FFB8DD=A5DFFFF+<>>:AFF?GFGGFF>+9AEG5FEGE@A9B)7**1<BE=4DE75A@2:5)(4)/:9?4C333833@<E)))19
@M00200:205:000000000-AKKM3:1:1101:11975:5527 2:N:0:1
TACTGGGGTATCTAATCCTGTTCGCTCCCCACGCTTTCGTGCCTCAGCGTCGATTAAGGTACAGTCACCTGCCTTCGCAATCGGTGTTCTGGATGATATCTATGCATTTCACCGCTACACCATCCGTTCCAGTGACCTCCTCCTCATCCTAGCAAAGTAGTATCTTCGGCAAGACACCCGTTAAGCGTGTGCTTTTCACCGCTGACTTACCTCACAGCCTACGCACCCTTTAAACCCACTTGCCACAAGAC
+
CCCCCGGGGGGGGGGGGGGGGGFGGGGGGGGGGGGGGGG,F,BFGGGGGGGGCGFC<,:BCFFGEFCC@AFGGGGGGGEG7=FGGGGGGAD?:,AFGGGGGGFGGGGGGGGGFGGDDGGGGGA8EEFGGGGCD2+@EFG5?DDDCD85D+@D,++03>9+8+9D9+=8>+0:*5?FFFCDGGGGAFC0*++39EGGFEGE))1=25BAEE)/:)><AFF>=@()-=DGF4=E44;;E?;@A>)./.3668(
@M00200:205:000000000-AKKM3:1:1101:17606:5534 2:N:0:1
TACTAGGGTATCTAATCCTGTTTGCTCCCCACGCTTTCGCACCTCAGCGTCAATACATGTCCAGTGAGTCGCCTTCGCCACTGGTGTTCTTCCGAATATCTACGAATTTCACCTCTACACTCGGAATTCCACTCACCTCTCCATGATTCGAGCGATGCAGTCTTAAAGGCAATTCCGGAGTTGAGCTCCGGGCTTTCACCTCTAACTTACAAAGCCGCCTACGTGCGCTTTATACCCAGTTGACACAAGA
+
CCCCCGGGGGGGGGGGGGGGGGGGGGGGGGGGGGGGGGGGGGGGGGGGGGGGGGGGGGGGGGGGGGGFGGGGGGGGGGGGGGGGGGGGGGGGGGGGGGGGGGGGGGGGGGFFFGGFGGGGGGFGGGGFEFGGGGGGGFGFFGGFFFGDGBECGGCFEGFFGGCFFFGGFGFFFFFFFDDDGGGGFGGACDG>AGGFFFGFEFFFFFFFFEEE*<CCA>D258@;(=?CGD?3C?C?FEFEECE@E@11=@
@M00200:205:000000000-AKKM3:1:1101:8375:5538 2:N:0:1
TACAAGGGTATCTAATCCTGTTTGCTCCCCACGCTTTCGCGTCTCAGCGTCAGTACCGTCCCAGCGAGCTGCCTTCGCCATTGGTGTTCCTCCCGATATCTGCGCATTTCACCGCTACACCGGGAATTCCACTCGCCTCTTCCGGACTCTAGCCCGACAGTATCAACCGGCATTCAAGGGTTGAGCCCTTGACTTTCACAGCTGACTTACCGGACCGCCTACACGCTCTTTAAACCCAATTGACACAAGA
+
CCCCCGGGGGGGGGGGGGGGGGGGGGGGGGGFGGGEGGGGGGGGGGGGGGGGGGGGGGGGGGGGGGGGGGGGGGGGGGGGGGGGGGGGGGGGFGGGGGGGCEFGGGGCGDFGFDGBGGGGGDGCFCGGGGFGGGGDCAEEFGGFDFGBGFFBDFFDFGDFGDEGF>F:@EBBB=6FFFF)<@:CAE:?A<CFFGGGFEFEAFE3<DEE9@;?11E=@GF?<04?<*09/:)6).-.;1:<2424<3:,3<
@M00200:205:000000000-AKKM3:1:1101:11645:5538 2:N:0:1
TACTCGGGTATCTAATCCCGTTTGCTCCCCTAGCTTTCGCGCCTCAGCGTCACAGGCACCCCAGAAGATCGCTTTCGCCACCGGCGTTCCTCCCGATATCTACGCATTTCACCGCTCCACCGGGAGTTCCATCTTCCCCTGATGCCGTCCAGCGCGGTCGTCGCCCGCGCACTTCCTCGGTTGAGCCGAGGGATTTCACGCGGACCGTGCCGCACCGCCTACGCGCCCTTTAAACCCAATTGACACAACA
+
CCCCCGGGGGGGGGGGGGGGGGGGGGGGGGGGGGGGGGGGGGGGGGGGGGGGGGGGGGGGGGGGGGGCGGGGGFGGGGFGGGGGGGGGGGGGGGGEGGGGGCGGGGGGGGGGGGGFGGGGGGGEEEEGGGGGGGGGGFGFFFGFGFGFGFGGFDDFFEGAGD=DFFGE;CE0>EFFFFGBECG*=EGFFDEFEFFC?2:6:949>F>1(3?>62?CBGBF018:1CDD7*344<23/(3<9<AFA::1(2
@M00200:205:000000000-AKKM3:1:1101:7474:5539 2:N:0:1
TACTGGGGTATCTAATCCTGTTTGCTCCCCACGCTTTCGTCCCTGAGCGTCAATCCAGACCTAGTGAGCTGCCTTCGCTATCGGTGTTCTATGACATATCTAAGCATTTCACCGCTACATGTCATATTCCGCCCACTTCGATCGAATTCAAGACTTACAGTATCAATGACAGTTCCGTCGTTAAGCGACGGGCTTTCACCACTGACTTATACATCCGCCTGCGGCCCCTTTATACCCACTTGACACAAGA
+
CCCCCGGGGGGGGGGGGGGGGFEGGCFGGGGGGGGGGGGGGGDFFGG<@C:@@EFFDCFGFFE@9ECEFAFGGGGFEGGGGDEC@,BCFECFFFGG,<@,;EFG?9;FAEGGGGGFGGFGGF;EFFGGGG8E6>CEFFG=?FGDGFG5@+,6>?8@FGF+=FDF;73E+3;DFEBF>DD5CEG=B=+??D5A>EFG+0=CEDFBBB4664A77EGGDFE(-06)(4::9764?5C7C7(3)/)5)63(/3
@M00200:205:000000000-AKKM3:1:1101:6776:5543 2:N:0:1
TACTAGGGTATCTAATCCTGTTCGCTCCCCATGCTTTCGCTCCTCAGCGTCAGTAACGGCCCAGAGACCCGCCTTCGCCACCGGTGTTCCTCCTGATATCTGCGCATTCCACCGCTACACCAGGAATTCCAGTCTCCCCTACCGCACTCTAGCCTGCCCGTACCCACTGCCGGCGCAAGGTTAAGCCTTGCGTTTTCACAGCAGACGCGACAAGCCGCCTACGAGCCCTTTAAACCCAATTGACACAAGAC
+
CCCCCGGGGGGGGGGGGGGGGGGGGGGGGGGFGGGCFGGGGGGGGGGGGGGGGFGGGGEFCGEF8EFFGGGGGGGGGGGGGGGGGDGGGCFGGGGGGGGGGGGGGGGGGGGGGGGF8F,AF+@CFFGGGGFFD?DGGFEBFGD5C?C5+<,=FG7*;>FFGGFD@FD??F*:>A>BFAG>B;C8BCGFFFFFFGDGF?E5)=@F882190:9(6CC(9>?,4?B(*)1090>ABB<EBB(624:944303(
@M00200:205:000000000-AKKM3:1:1101:19780:5550 2:N:0:1
TACGAGGGTATCTAATCCTGTTCGCTCCCCACACTTTCGCTCCTCAGCGTCAGATCATGCCCAGAGAACCGCCTTCGCCACCGGTGTTCCTCCTGATATCTGCGCATTTCACCGCTACACCAGGAATTCCGTTCTCCCCTGCATACCTCTAGTCTGCCCGTATCGAAAGCAAGCCCTGAGTTAAGCCCAAGGTTTTCACTCCCGACGCGACAAACCGCCTACGAGCCCTTTACACCCAATTGACCCAAGA
+
CCCCCGGGGGGGGGGGGGGGGGGGGGGGGGGGGGGGGGGGGGGGGGGGGGGGGGGGGGGGGGGGGGGGGGGGGGGGGGGGGGGGGGGGGGGEGGFGGGGGGGGGGGGGGGGGGDGEDGGGGGGGGGCFFGGGFFGGFDGDFGGFGFGFGFC?FFGFFGG>=?DGFFGGBFFCAF?FFFG>;,2?>C6?67C>A:CDFCECA)<@=>@F@FFB@8F:6C3323?31C@G*24A29A:G:::).6),4<0(4
@M00200:205:000000000-AKKM3:1:1101:16888:5550 2:N:0:1
TACAGGGGTATCTAATCCTGTTTGCTCCCCACGCTTTCGCACCTCAGCGTCAATACTTGTCCAGTCAGTCGCCTTCGCCACTGGTGTTCTTCCGAATATCTACGAATTTCACCTCTACACTCGGAATTCCACTGACCTCTCCAAGATTCTAGCGCTGCAGTTTCAAGGGCAGTTCCGGGGTTGAGCCCCGGGATTTCACCCCTGACTTACGACGCCGCCTACGCGCGCTTTACGCCCACTTGACACAAGAC
+
CCCCCGGGGGGGGGGGGGGGGGGGGGGGGGGGGGGGGGGGGGGGGGGGGGGGGGGGGGGGGGGGGGGGGGGGGGGGGGGGGGGGGGGGGGFGGGGGGGGGFCFGGCFGGGGGGGGFGGGGGGGGGGGGGGGGGGGGGFGFFGFFGFGFGFGDFG6@BECFFF79EFGFAGFDFFDFADD>FGDGFG??AGDF4:?4AEFFDFFD=>=5==D2@2B?9DB03=<>6CDG5*:>4::9E6(2<922-.24??(
@M00200:205:000000000-AKKM3:1:1101:13698:5553 2:N:0:1
TACGCGGGTATCTAATCCTGTTCGCTCCCCACACTTTCGCACCTCAGCGTCAGTATCGAGCCAGTGAGCCGCCTTCGCCACTGGTGTTCCTCCGAATATCTACGAATTTCACCTCTACACTCGGAATTCCACTCACCTCTCTCGAACTCTAGACTGGCAGTATTAAAGGCAGTTCCAGGGTTGAGCCCTGGGATTTCACCCCTAACTGACCAATCCGCCTACGTGCGCTTTAAGCCCAATTGACACA
+
CCCCCGGGGGGGGGGGGGGGGGGGGGGGGGGGGGGGGGGGGGGGGGGGGGGGGGGGGGGGGGGGGGGGGGGGGGGGGGGGGGGGGDFGGGGGGGGGGFGGGGGGGGGFGFGGGGGFGGGGGCGDEGGGGGGGGGGGGFGFFGGBFFGFGFG=FGGF586?DF@9=CFGFCA=FFAC984<DDGFFGGFACFFFFFDFAFEBFDBFFCC@BEF5>FC@GF036;;=EFG3C3EC;A;C@@1)3)1.)4
@M00200:205:000000000-AKKM3:1:1101:27162:5564 2:N:0:1
TACACGGGTATCTAATCCTGTTTGATCCCCACGCTTTCGTGCCTCAGCGTCAATCATAATTTAGTGAGCTGCCTTCGCAATTGGTGTTCTGAGACATATCTATGCATTTCACCGCTACTTGTCTCATTCCGCCCACCTCAACTACATTCAAGCCCGACAGTATCAAAGGCACTGCGATGGTTGAGCCACCGTCTTTCACCCCTGACTTATCAGGCCGCCTACGCACCCTTTAAACCCAGTTGACACAAGCT
+
CCCCCGGGGGGGGGG9FGGG9FGGGGGGGGGGDGGGGGGGGDGGGGGGG@FGGGGGGG@CCFFGGGGGGGFGF?FFFGGGGGGGGGGGGGFGGGGGGG=FAFGGGGGGGGGFGGDAGBFGGGDFFGGGGDEEDGCEEFGEFGGFGFGEGFFGGDFEEECFEGFGEFGFFD95@DFFDFD>DACG5FGFFCEFFGGG@C:=5>CB@@E5==CEFFF:=DA>>B@)6=?4C;BE4>3374;@EEE@C8:;;()
@M00200:205:000000000-AKKM3:1:1101:14975:5569 2:N:0:1
TACAGGGGTATCTAATCCCGTTCGCTCCCCTGGCCTTCGTGCCTCAGCGTCAGATACTGTCCAGAGACCCGCCTTCGCCACTAGTGTTCCTCACGATATCCACGCATTTCACTGCTCCACCGTGAATTCCGGTCTCCCCTCCAGTTCTCAAGCGCGGGAGTATCAAAGGCGGTTCCGGAGTTGAGCTCCGGGATTTCACCCCTGACTTCCCGCGCCGCCTACGCACCCTTTAAGCCCAATTGACACA
+
CCCCCGGGGGGGGGGGGGGGGGGGGGGGGGGGGGGFGGGGGGGGGGGGGGGGGGGGGGGGGGGFGFDGGGGGGGGGGGGGGGGCFGFGFG;FFGC=,@CFEFCEEG>FF;,CFEF?DFDGGGG@FFGGGGCDCGGGG5C5AEE5EBDEGFGGGGGBEG6>@77E<;CC*3*1*054949?F8B@>ECAFGG:55,;B<E@@91=@E>?)),/,,8:1CBF(8<E:D.>C45<2<<:F2(..)-6).1
@M00200:205:000000000-AKKM3:1:1101:20151:5570 2:N:0:1
TACAAGGGTATCTAATCCTGTTTGATCCCCACACTTTCGTGCCTCAGCGTCAGTTGTAGCCTAGTAAGCTGTCTACACTATCGGTGTTCTTGACGATATCTAAGCATTTCACCGCTACACCGTCAATTCCGCCTACCTCGACTACACTCAAGTCCCTCAGTATCAATGCCACCCCTCTAGTTGAGCTAGAGTATTTCAGCACTGACTTAAGGGACCGCCTACGCACCCTTTAAGCCCACTTGACACAAGA
+
CCCCCGGGGGGGGGGGGGGGGGGGGGGGGGGGGGGGGGGGGGGGGGGGGGGGGGGGGGGGGGGGGGGGGGGGGGGFGGGGGGGGGGGGGGGGGGGGGGGGGGGGGGGGGFGGGGGFGEDFGEEEGGGGGGGEDGGGCFGDFGGE?FDDFFGGGGGFFFG?EDFGFFFFFGFFFDEFBFFFFGG?B@FFFGGFFGGGFCGFFFEFFFEECF7*)8DCBGF>>B>>>E?DFC5C<48==B(5.8=:=5-:?D
@M00200:205:000000000-AKKM3:1:1101:7884:5574 2:N:0:1
TACGCGGGTATCTAATCCTGTTTGATCCCCACGCTTTCGAGCCTCAGTGTCAATATATGTGTAGCCAGCTGCCTTCGCAATTGGTGTTCTATGTCATCTCTAAGCATTTCACCGCTACATGACATATTCCGCTGACCTCCACAATATTCAAGACTAATAGTATCAATGGCAGTTCCCAAGTTAAGCTCGGGGATTTCACCACTGACTTACCAGCCCACCTACGATCCCTTTACACCCAATTGACACAAGAC
+
CCCCCGGGGGGGGGGGGGGGGGFGGGGGGGGGGGGGFGGGCFGGGGGGGGGGGGGGGGGGGGGFGGGGGGCFGGGGFGGGGGGFGGGGGGFGGGGGGGGGGGGGGGDEGGGGGGGFCGGGGGGGGGGGFECEGGGFFCGDFGGBCFGFCFGGG8=FFGGFGGEFEFGGFFFDFEFFFF+*CCFC9@AFBCGDFG7CA;C>CC@E5==A55=EC=FC=DAFF2)*:=>FDFEEE?B:E9B=C*7<)563?;(
@M00200:205:000000000-AKKM3:1:1101:11736:5575 2:N:0:1
TACTGGGGTATCTAATCCTGTTTGATCCCCACACTTTCGTGCCTCAGCGTCAGTTACAGCCTAGTAAGCTGCCTTCGCTATCGGTGTTCTTGACGATATCTAAGCATTTCACCGCTACACCGTCAATTCCGCCTACCTCATCTGTACTCAAGCTCCGCAGTATCAATGGCACCCTGACAGTTGAGCTGCCATATTTCACCACTGACTTACAAAGCCGCCTACGCACCCTTTAAACCCAGTTGACACAAGA
+
CCCCCGGGGGGGGGGGGGGGGGGGGGGGGGGGGGGGGGGGGGGGGGGGGGGGGGGGGGGGGGGGGGGGGGGGGGGGGGGGGGGGGGGGGGGGGGGGGGGGGGGGGGGGGGGGGGGDDGGGGGGGFGGGGGGGGGGGGFFBFGGFGFGFGFFGG6FFEGCBGFEGE7CFFGFFFFFFBF?FFF+@DFD6ACCFFGGGFFGC@BE5@CCEFF@*>)@D)CBA>:A95EDC5?>:5>=5C@BEECFFFF133(
@M00200:205:000000000-AKKM3:1:1101:15806:5585 2:N:0:1
TACAGGGGTATCTAATCCTGTTTGCTCCCCACGCTTTCGTCCCTCAGTGTCAGTCATCGGCCAGGGTGCCGCTTGCGCCTCTGGTGTTCCTCCGGATCTCTACGCATTCCACCACTACACCCGGAATTCCGCACCCCTCTCCGTGACTCCAGAACGACAGTTTCCAATGGCCTCGCCCAGTTGAGCCGGGCGGTGTCACACCAGACTGATCGTCCCACCTGCGGACCCTTTAAACCCAATTGACACAAGA
+
CCCCCGGGGGGGGGGGGGGGGGGGGGGGGGGGGGGGGGGGGGGGGGGGGGGGGGGGGGGGGGGGGGGGGGGGGGGGGGGGGGGGGGGGGGGGGGGGGGGGGGGGGGGGGGDGGFGFGGGGGGGEGEGGGGGGGGGGGFGFFGGFFFGFGFG?FGGFFGDEFFEG<FGC*@CEAFBFBAGAFGGC>EGAEDGFFCE3ACFFEFF6?:@E@5>;DFGGEG@77:6BFGBG*23965<BEF:142:<<?7(,4
@M00200:205:000000000-AKKM3:1:1101:13368:5614 2:N:0:1
TACTAGGGTATCTAATCCTGTTTGCTACCCACGCTTTCGCGTCTCAGCGTCAGTACTCGTCCAGAAGGCCGCCTTCGCCACCGGTGTTCCGCTTGATATCTACGAATTTCACCTCTACACCAAGCATTCCACCTTCCTCTCCGAGACTCTAGCGACGCAGTTTCGGGTGCACTTCCATGGTTGAGCCATGGGCTTTCACATCCGACTTGCGTCGCCGCCTACACGCGCTTTACACCCAATTGACACA
+
CCCCCGGGGGGGGGGGGGGGGGGGGGGGGGGGGGGGGGGGGGGGGGGGGGGGGGGGGGGGGGGGGGGGGGGGGGGGGGFEGGGDGGGGGGGGGGGGGGGGGGGGGFCGGGGGGGGFGGGGFGGGGGGGGGGGGGGGGFGFFGGAGFGFGFGDCDDDEGGFGGEGDBGGBGFFFFFFFCCFGGGFFGGFBD7>FGGDFFG?*>@DDBFFFFFFB1EGFGF?06EFFG>D59<46<A?E???FFFDB>7
@M00200:205:000000000-AKKM3:1:1101:7462:5615 2:N:0:1
TACCGGGGTATCTAATCCCGTTTGCTCCCCTGGCTTTCGCTCCTCAGCGTCAATAATGGTCCAGGATGCCGCCTTCGCCACCGGTGTTCCTCCAGATATCTACGCATTTCACCGCTACACCTGGAATTCCGCATCCCTCTCCCACATCCAAGCCATCCAGTATCACACGCAGTTCCCCAGTTAAGCTGAGGGATTTCACGTATGACTTAGTTGGCCGCCTACGAGCCCTTTAAACCCAGTTGACACA
+
CCCCCFGGGGGGGGGGGGGGGFGGGGGGGGGGGGGGGGGGGGGGGGGGGGGGGGGGGFGGGGGGGGGGGGGGGGGGGGGGGGGGGGGGGGGGFGGGGADGGGGGGGGGGGGGGGDFGGGG?CGGGGGGGGGGGGGFFFGFFGGFGDGEGFGGFG6DDF?DGF7=*=+D5>?BAEFFA5D5DC@FFEF5>FDEFGGGFCGFFB*:CC?CCECC*>6E28BFDD@=;C>F5D3;?743C;(647)/6/6
@M00200:205:000000000-AKKM3:1:1101:16645:5618 2:N:0:1
TACTAGGGTATCTAATCCTGTTCGCTCCCCACGCTTTCGCTCCTCAGCGTCAGTTGTTGCCCAGAGACCCGCCTTCGCCACCGGTGTTCCTCCTGATATCTGCGCATTCCACCGCTACACCAGGAATTCCACGCTCCCCTACTGGACTCTAGCCACAGCAGTATCGGGTGGCGTCTCCAGGTTGAGCCTGGAGGTTTCACACCCGACTTACTGAGCCACCTACGAGCTCTTGCAACCCAGTTGACACA
+
<CCCCGFF@FFGGGGFFEGGEFFGG,CFGFGCFCGDF,8CFDG<EFFF@8,B:FGFFFDGEFGGGGGGGF@FFGDFGGGGGG:F@FGCFGGGGGGCAFGFF4E==?EE,,=EFEGED@FGGFDGGFG8EFFGGG>BEDC8*6EDE3=DFFE7D=DFFFGDGFEGEEGCFC>CA>>>FAFA7@9CACGAFGGF4797+995>=@>BF@>=EFC?E6A=<4,,6;D(3.97C.))../=?F0:)562:BB
@M00200:205:000000000-AKKM3:1:1101:22872:5620 2:N:0:1
TACCGGGGTATCTAATCCTGTTTGCTCCCCACGCTTTCGAGCCTCAGCGTCAGTTACAGACCAGAGAGTCGCCTTCGCCACTGGTGTTCCTCCACATATCTACGCATTTCACCGCTACACGTGGAATTCCACTCTCCTCTTCTGCACTCAAGTTCTCCAGTTTCCAATGACCCTCCCCGGTTGAGCCGGGGGCTTTCACATCAGACTTAAAGAACCGCCTGCGCTCGCTTTATGCCCAATTGACACAAGAC
+
CCCCCGGGGGGGGGGGGGGGGGGGGGGGGGGGGGGGEGGGGGGGGGGGGGGGGGGGGGGGGGGGGDFGGGGGGGGGGGGGGFGGGGGGGGFEGGGGGGGGGGGGGGDDGGGGGGGFGGGGGGGEGGFG9FGGFGCFFFGEFGGFGFDDFFGGFGFFCCFFFD7CEFGGFGBDBDF3@5C5CGGG6D9ABGGFD=,;=CGEEEBE>;EFF<46.:C@9DE@?;@>9C;)C*4).69);:206254)5::(4(
@M00200:205:000000000-AKKM3:1:1101:4127:5626 2:N:0:1
TACGGGGGTATCTAATCCTGTTCGCTCCCCACGCTTTCGTCCATCAGTGTCAGTGTACCATTAGTGATCTGCCTTCGCAATCGGTATTCTATGTGATATCTATGCATTTCACCGCTACACCACATATTCTAACCACTTCATAGTAACTCAAGACAACCAGTATCAAGGGCAATTCTACAGTTGAGCTGCAGCCTTTCACCCCTGACTTAATCGTCCACCTACGGACCCTTTAAACCCTATTGACACACGAT
+
?CCCCEGGEGDFFGFFGGGGFGGGCGGGGGGGEGGGGGGGGGGGGGGGCCFEGGGGGGFGGGFGGGGGGGGGGGGGGGGGGGGDGGGC<E8FGGGFEBFGDGGGCFCFGGA<CCCECCGG>FF@FFFGGGG;?=8EGFDECE;FEFDD+98DF0?DFED6EGBDD?68:+*1:DFF9;DFFF+C9EC?AC,*3@ADFEG@5A58=CF*9A*;)),45CA:):)5)48C*0;*/6*8E(:)78)14=;;9;(
@M00200:205:000000000-AKKM3:1:1101:22960:5635 2:N:0:1
TACTAGGGTATCTAATCCTGTTCGCTCCCCACGCTTTCGTCCATCAGTGTCAGTGTACTATTAGTGATCTGCCTTCGCAATTGGTATTCTATGTGATATCTATGCATTTCACCGCTACACCACATATTCTAACCACTTCATAGTAACTCAAGACAGCCAGTATCAAGGGCAATTCTACAGTTGAGCTGCAGACTTTCACCCCTGACTTAACCGTCCACCTACGGACCCTTTCTACCCAATTGACCCA
+
CCCCCGGGGGGGGGGGGGGGGGGGGGGGGGGGGGGFGGGGGGGGGGGGGGGGGGGGGGGFGGCEGGGGGGFGGGGGGGGFGGFFGFGGGGGGGGGGGGFGGGGGGCFEGGGGGGGFGGGGFFFGGFGGGF8FD@DGFFGFFFGFGFFE?DGGGGGFFCCBF?EGFFDAB>F):=DCFF8*C;B8*6B?F6=DFGGGF9D65>DDFBFEE7DB=ADE@?CCFF)9)3:7;9=0;7;:DEB2:>=6*:<
@M00200:205:000000000-AKKM3:1:1101:8471:5640 2:N:0:1
TACTCGGGTATCTAATCCCGTTCGCTCCCCTGGCTTTCGCGCCTCAGCGTCAGTGTCGGCCCAGCAACCCGCCTTCGCCGCAGGTGTTCCTCTCGATATCTACGCATTTCACCGCTACACCGAGAATTCCAGTTGCCCCTTCCGCACTCTAGCACGACAGTATCACTTGACCGCTCCGGGTTAAGCCCGGAGATTTCACAAGTGACTTGTCACGCCGCCTACGCGCCCTTTAAACCCAATTGACAAAAGA
+
CCCCCGGGGGGGGGGGGGGGGGGGGGGGGGFGGGGGFFFGGFGGGGGGGCFEGEFFGGGGGGGGFFFG<FGGGGGGGGGFFCFGGGGGGGCEAFGCEEGGADFGGEFGCFGGGGGFGGG8DEEGDGFFGGFGGFGGFFGFFGGFGFG5D8EGE8FBFEGFGG<CAFFF5FF>BFFDBBGA<:7CFFG)?8E>B?C+17E?7/9?C3?CAE3?C<FG6CDF148)-/<33*:<A<7(*4-8).::)-4,.4
@M00200:205:000000000-AKKM3:1:1101:15574:5646 2:N:0:1
TACTAGGGTATCTAATCCTGTTTGCTCCCCACGCTGTCGCGCCTCAGCGTCAAAACCGAGCCAGATCGCCGCCTTCGCCTCTGGTGTTCTTCCCAATATCTACGAATTTCACCTCTACACTGGGAATTCCACGATCCTCTCTCGGTTTCAAGCCTGCCCGTTTCGAGTGCACCTCCCAGGTTGAGCCCAGGGCTTTCACACCCGACGCAACAGGCCGCCTACGCGCCCTTTACACCCAATTGACACAAGAC
+
CCCCCGGGGGGGGGGGGGGGGGGGGGGGGGGGGGGGGGGGGGGGGGGGGGGGGGGGGGGEGGGGGGGGGGGGGGGGGGGGGGGGGGGGGGGGGGGGGGGGF;FGGDCFGGGGGGGFGGGGGGGGGGFDGGGGGGGGEFF7DFGF63?AFFGGGGGFFGGFGGFGAFGGFGFE@CFAEFGFGGCCFF@>AFCBEG5>FEGC>27>=>BB=9>DFFGG>D><@3(24:)93*8AADFFGFF?44)4:0(-4:(
@M00200:205:000000000-AKKM3:1:1101:21178:5652 2:N:0:1
TACCCGGGTATCTAATCCTGTTTGCTCCCCACGCTTTCGTGCATGAGCGTCAGTATTATCCCAGGGGGCTGCCTTCGCCATCGGTATTCCTCCGCATCTCTACGCATTTCACTGCTACACGCGGAATTCTACCCCCCTCTGACATACTCTAGCCCGGCAGTTAAGAATGCAGTTCCGAGGTTAAGCCCCGGGATTTCACATCCTTCTTGCCGCACCGCCTGCGCACGCTTTAAACCCACTTGACCCAAGAC
+
CCCCCGGGGGGGGGGGGGGGGGGFGGGGGGGGGGGGGGGGGGGGGEGGGGGGGGGGGGGGGGGGGGGGGGGGGGGGGGGGGGEDGGGGGGGGGGGGGGGGGGGFGGGGGGGGGGGFGGGGGGEGFCGGGGGGGGGGGFGFFFGFGFGFGFGGDGGBBE9>GGFGF8CFFGFFFFFFAA4AFGGGFFGFECG>AGGGF?GE?@(764@EFEF6(6CE(9@:03(8>E>D*7:<AAA?GF(464A?)(8011(
@M00200:205:000000000-AKKM3:1:1101:26484:5667 2:N:0:1
TACTCGGGTATCTAATCCTGTTTGCTCCCCACGCTTTCGAGCCTCAGCGTCAGTAATGGACCAGTATGTCGCCTTCGCCACTGGTGTTCTTCCGAATATCTACGAATTTCACCTCTACACTCGCAGTTCCACTTACCTCTTCCGGTCTCAAGCCATACAGTATCGAAGGCAATTCTGTGGTTGAGCCACAGGCTTTCACCCCCGACTTATAAAGCCGCCTACGCGCCCTTTAAACCCAGTTGACACAACA
+
CCCCCGGGGGGGGGGGGGGGGGGGGGGGGGCGEGEGGGGGGGGGGGGGGGGGGGGGGGGGGGGGGGGGGGGGGGGFGGGGGGGGGGGGGGGGGGGGGGGDDGGGCFGGGFGGGGGFGGGGGGGG>CEFFFGGGGGGGFGFFFFFGBDDDF8DGGGFFGDFFGFGF5DE?FFFFEFFFFF6FEC8FFGFAFGFF?EGFCG*=8>55=2>EFA<EFFFADE2(7>?(:5CD4E4674;E1=ECE5@EE1((,
@M00200:205:000000000-AKKM3:1:1101:24205:5674 2:N:0:1
TACTAGGGTATCTAATCCTGTTTGCTACCCACGCTTTCGCTCCTCAGCGTCAGTACCAGCCCAGAGTGCCGCCTTCGCCGCTGGTGTTCCTCCCGATATCTGCGCATTTCACCGCTACACCGGGAATTCCACACTCCCCTACTGGACTCTAGCCACAGCAGTATCAGGTGGCGTCCCCAGGTTGAGCCTGAGGGTTTCACACCCGACTTACTGAGCCGCCTACGAGCTCTTTATGCCCAATTGACACA
+
@CCCCGGGGGGGGGGGGGFGGGGGGGGGGGGGGGGGGGGGGGGGGGGGGGGGGGGGGGGGGGGGGGGGGGGGGGGGGGGFGGGGFEFGGGGGGGGGEGGGGGGGGGGGGGGGGGGFGGGGGGGGEGGGGGGGGGGGGFGDFGGFCFGEDDFFFFGFFGGAFG@EEFGGFGFFFFDFFFGFGFGGFCGFFGGFF>EFFFGFFFFB@@F;FFFEFC:?():63/3>783)C72:9-69E?><:AB<<AF<
@M00200:205:000000000-AKKM3:1:1101:21165:5689 2:N:0:1
TACTGGGGTATCTAATCCTGTTTGCTCCCCACGCTTTCGCACCTCAGCGTCAATCTTCGACCAGGACAGCGCCTTCGCCACTGGTATTCCTCCCGATATCTACGAATTTCACCTCTACACCGGGAATTCTCTGTCCCCCTCCGAGATTCAAGCGACGCAGATCGGGATGCACTTCCAGGGTTGAGCCCTGGGCTTTCACATTCCGCTTACGCCGCCGCCTACGCGCGCTTTAACCCCAATTGACACA
+
CCCCCFGGGGGGGGGGGGGGGGGGGGGGGGGGGGGGGGGGGGGGGFGGGGGGGGGGGGCGGGGGGGFGGGCGGGGGFGGGGGFFGFGGGGGGGGE:FFEGGGGGGFFGGG;FFFGFFGGGGEGGGDGGGGEEGEGG8DC5AC>5>?F9FFF9ED6@?CC*@C@FDDDG>@89<>FAFFC>FG4**>=?ACG4F6CFFCGE?ECFB?@F6@DFF0CEBGE?BF:B(8873>(6<)43*((46<2<43(
@M00200:205:000000000-AKKM3:1:1101:23598:5690 2:N:0:1
TACGAGGGTATCTAATCCTGTTTGCTCCCCACGCTGTCGCGCCTCAGCGTCAGCAACTGCCCAGCAGGCCGCCTTCGCCACCGGTGTTCTTCCGGATCTCTACGCATTCCACCGCTACACCCGGAATTCCACCTGCCTCTACAGTGCTCGAGCGAGCCAGTTCGCACGGCCGACCCGGGGTTGAGCCCCGGGCTTTCACCGCACGCTTAGCTTGCCGCCTACGCGCCCTTTAAACCCACTTGACCCAAGA
+
CCCCCGGGGGGGGGGGGGGGGGGGGGGGGGGGGGGGGGGGGGGGGGGGGGGGGGGGGGGGGGGGGGGDGGGGGGGGGGGGGGGGGGGGGGGGGGGDCGGGGGGGGGGGGGGGGGGFDGGGGGGGGEGGGGFGGGGGGFFE9EA6=9DE7?GDGGGDFGC>FGFC>EGG>C>@FBEEFF3AFGDFF@F>3CEFEGF<BAGB:9>F290(42494?GF(970(41)3?BG)92)69A,;2(49A2)436(.(
@M00200:205:000000000-AKKM3:1:1101:23997:5695 2:N:0:1
TACAGGGGTATCTAATCCTGTTTGATACCCACGCTTTCGTGCCTCAGCGTCAGTTACAGTTTAGTAAGCTGCCTTCGCAATCGGTGTTCTGTGGTATATCTATGCATTTCACCGCTACACACCACATTCCGCCTACCTCAAATGTACTCAAGACTAACAGTATCAACGGCAATTCTACAGTTAAGCTGCAGGATTTCACCACTGACTTACCAGTCCGCCTACGCACCCTTTAAGCCCAGTTGACACA
+
CCCCCGGGGGGGGFFGGGGGGGGGGGGGGGGGGGGGGGGGGGGGGGGGGGGGGGGGGGGGGGFGGGGGGGGGGGGADFGGGGGGGGGGGGGEGGGECGGFECFGGGAFGGGGGGGDGEGGGGGGGGGGGGFGDGDFFFGFFG,;EFFFG?FGGGGFFG69EFFG*?DCEGE)9DFFFFGFGFG=9DFBFD?FFGGGFFGEFFFE65=EEEECEFGF89B=A@DDAGECGC4*:;6BEBB7?=EFEEF
@M00200:205:000000000-AKKM3:1:1101:26384:5695 2:N:0:1
TACTAGGGTATCTAATCCTGTTCGCTACCCACGCTTTCGCTCCTCAGCGTCAGGTAAGGCCCAGAGAGCCGCCTTCGCCACCGGTGTTCTTCCTGATATCTGCGCATTCCACCGCTACACCAGGAGTTCCGCTCTCCCCTGCCTACCTCTAGTCTGCCCGTATCGGAAGCAGGCTCGGAGTTGAGCTCCGAGTTTTCCCTCCCGACGTGACGAACCGCCTACGAGCCCTTTAAACCCAATTGACACAAGA
+
CCCCCFDGGGGGGGFGGGGGGGGGGGGGGGGGDGGGGGGGGGGGGGGGGGGGGGGGG?FGGGGGGGFEGGGGGGGGGGGGGFECFDGGGGGGGGFGGGFGGGGGGGGGGGGGGDDBDGGGGGGGGGGGGGEGGGGFE?GFFDFFGFGFGFCCFGGFBFDECDDG>D=>BF6@55*@DE59>@FFACGFFGCB>==C=*,>>/5(5@@9(:?0;@GE9DEF1::>0:>F<73>):7:C<114<AA4)2(3(
@M00200:205:000000000-AKKM3:1:1101:6914:5701 2:N:0:1
TACCCGGGTATCTAATCCTGTTTGATCCCCGCACTTTCGAGCCTCAGTGTCAGTTACAGTTTTGTGAGCTGCCTTCGCAATCGGTGTTCTATGACATCTCTATGTATTTCACCACTACATGTCATATTCCGCCCACAGCAACTGTACTCAAGCCCTACAGTATCAATGGCAATTTCTCAGTTAAGCTGAGAGATTTCACCACTGACTTATAAGGCCACCTACGCTCCCTTTAAACCCAGTTGACCAA
+
CCCCCGGGGGGGGGGGGGGGGGGGGGGGGGGGDGGGGGGGGGGGGGGGGGGGGGGGGGGFGGGGGGGGGGGGGGGGGGGGGGGGGGGGGGGGFGGGFGGGGGGGGGGGGGGGGGFBFGGFGGFDFGGGGGGGDGCECFD5?E?FGFGFGFGG>FFB?FFFGGFGEBFGFGFEFFFFFFD;FFGFFFGFFGGFFGFGDDFEFFFFFFFF7CCEC56D@CF@B5538@AGGC46<9:<C9=F;6A3*)/
@M00200:205:000000000-AKKM3:1:1101:19413:5703 2:N:0:1
TACTGGGGTATCTAATCCCGTTTGCTCCCCTGGCCTTCGTGCCTCAGTGTCAGGAACTGTCCAGAGACCCGCCTTCGCCACTGGTCTTCCTCATGATCTCTACGCATTTCACTGCTACACCATGAATTCCAGTCTCCTCTCCAGTCCTCAAGCACCGCAGTATCGAATGCAGTTTCGGAGTTAAGCTCCGAAATTTCACACCCGACTTACGGCGCCACCTACGCACCCTTTAAACCCAATTGACCCAAGAC
+
CCCCCGGGGGGGGGGGGGGGGGGGGGGGGGGGGGGGGGGGGGGGGGGGGGGGGGGGGGGGGGGGGGGGGGEGGGGGGGGGGGGGGFFGGGGGGFGGGGGGGGG@FGGGGGGGGFGFGGGGGGGGGGGGGGGGGGGEFFDDFGGFGFGFGFGGGGGFFGG5CCBGF5DFFGFFFBFFEFGFGGFF7DGDFDGFFGF:FEE7@AB5AFFFCC5>A9CEACF=2>DB=EBG:C8EEFE=C723)/>C),6:7((
@M00200:205:000000000-AKKM3:1:1101:23005:5704 2:N:0:1
TACAAGGGTATCTAATCCTGTTTGCTCCCCATGCTCTCGTGCCTCAGCGTCAGTCACTGTCCAGAAGGTCGCCTTCGCCACCGATGTTCCTTCCAATATCTACGCATTTCACCGCTACACTGGAAATTCCACCTTCCTCTACAGTACTCTAGCCTAACAGTCTTAGGCGCAATCCCAAGGTTAAGCCCTGGACTTTCACACCTAACTTATTAAACCGCCTACGCACCCTTTAAACCCAATTGACACA
+
CCCCCGGGGGGGGGGGGGGGGGGGGGGGGGGGFGGGGGGGGGGGGGGGGGGGGGFGGGGGGGGGFGFGGGGGGGGGGGGGGGGGGDGGGGGGGGGGGGGGGGGGGGGGGGGGGGGFGGGGGGGGGFGGGGGGFGFGGFFEFGFFFFGFGFGGGGGFFGGFG?7D7?+D9EEAEBFFFFGFGGFFFGGFFGGFFFECBEGCFFDC@@@EF5A57;EF9GBFD<=>AG>C*?6>?E;7C@2:87=CCED
@M00200:205:000000000-AKKM3:1:1101:7016:5706 2:N:0:1
TACTAGGGTATCTAATCCCGTTTGCTCCCCTGGCCTTCGTGCCTCAGTGTCAGTAACTGTCCAGGAACTCGCCTTCGCCACTGGTCTTCCTTACGATATCTACGCATTTCACTGCTACACCGTAAATTCCAGTTCCCTCTCCAGTACTCTAGCAAAGCAGTATTCAGTGCAGTTCCAGGGTTGAGCCCCGGGATTTCACACCAAACTTGCCCCGCCACCTACGCACCCTTTATACCCAATTGAAACA
+
CCCCCGGGGGGGGGGGGFFGFGGGGGGGGGGGGGGGGGGGGGGGGGGGGGGGGGGGGGGGGGGGGGGGGGGGGGF9DFGGGGGGGFFGGGGGGGGGGGGFFGGGGGGGGGGGGGFFFGGGGGGGGGGGFGGGGAD9EFGBFGGFGFGF9DFGGFGFFGGBFG>C;FGGFGFDFFFFFFGAD8=DFGGF>DEADGGGFFGFF5CFB5@>7C8CDFG>)@F=@>DEAGEG48)*94<CFE9B=E4**08
@M00200:205:000000000-AKKM3:1:1101:18858:5714 2:N:0:1
TACGGGGGTATCTAATCCCGTTTGCTCCCCTGGCTTTCGTGTCTCAGCGTCGGCACAGCCCCAGTCATCTGTTTTCACCGTCGGCGTTCCAAACGATATCTACGCATTTCACCGCTCCACCGTTTGTTCCGATGACCCCTAGCTGGCCCAAGACCGCCAGTATGCCCGGCCGTTCCCCGGTTGAGCCGGGGGATTTCACCCGGGCACTTAACGGTCCGCCTCCACCCGCTTTAAACCCATTGACCCACAAC
+
CCCCCGGGGGGGGGGGGGGGGGGGGGGGGGGGGGGGGGGGGGGGGGGFGGGF7FGGGFFGGGCGFFFGGGGGGGGGGGC,BFFGGDGCEGGGGGGGECEGG8FAFGGG8;DEGGE>DFFG8CGGFGGGGGDE6CGGGFGDF6FFGFGBGFG;DFD>EGC5D8EF?FFEDGF>E?FFAFG5==CD)>7>>DGB:=ECFAF4(39(4(31)62)2(*2,57,1(..487)>36(6:9<@6(,)-))),,((,(
@M00200:205:000000000-AKKM3:1:1101:26260:5717 2:N:0:1
TACTGGGGTATCTAATCCCGTTCTCTCCCCTGGCTTTCGCAGTTGAGCGTCAGTAATGGCCCAGAGAGCCGCTTTCGCCACTGGTGTTCCTCCCGATATCTACGCATTTCACCACTACACCGGGAATTCCACTCTCCTCTACCATCCTCTAGAAGGCCAGTTTCCCACCACCTCTCCCAGTTGAGCCGGGAGCTTTCAAGTGTGACTTAACCTTCCGCCTGCCCGCCCTTTATACCCAATTGACGCAAGA
+
CCCCCGGGGGGGGGGGGGGGGGGGGGGGGGGGCFGGGGGGGGGGFCGGEGGGGGGGGDGGGGGCE<DC<FGG@FFGEGGEEGGFGCEFGGGGGGEEGGGGGGGCEGEEGGGGGEFFFFGF8EDEGCFGGGGGGGCGGFG<D=FFGDFFGFGFFC9@FGFFFDFGF5?CE,:@BD5FFFFAF35;ACFB5>79AF6FF?2826EAE??466***.25(/?@2:()0:>5)2/)))1)?;267).)(/622(
@M00200:205:000000000-AKKM3:1:1101:23146:5720 2:N:0:1
TACTAGGGTATCTAATCCTGTTTGCTACCCACGCTTTCGCTCCTCAGCGTCAGTACCGGCCCAGAGTGCTGCCTTCGCCATCGGTGTTCCTCCTGATATCTGCGCATTCCACCGCTACACCAGGAATTCCGCACTCCCCTACCGGACTCTAGTCAGAGCAGTATCAACTGGCCTCTCCAGGTTGAGCCTGGAGCTTTAACAGCTGACTTACTCAACAGCCTACGAGCTCTTTATACCCAATTGACACA
+
CCCCCGGGGGGGGGGGGGGGGGGGGGGGGGGGGGGGGGGGGGGGGGGGGGGGGGGGGGGGGGGGGGGGGGGGGGGGGGGGGGGGGGGGGGGGGGGGGGGGGGGGGGGGGGGGGGGFGGGGGGGGGFGGGGGGGGGGEFGDFFGEGFGFGFA9@FFFBGGFGGEGFFGGFGFDFFFAFFGFF@9CFCFCAGCAFCFFF7DEFED:==:AEEA4>E,D@DF9>@:?28?5<F87C?CEC4@0;33>CFFF
@M00200:205:000000000-AKKM3:1:1101:16148:5722 2:N:0:1
TACAAGGGTATCTAATCCTGTTTGCTCCCCACGCTTTCGAGCCTCAGCGTCAGTAATGAGCCAGTATGTCGCCTTCGCCACTGGTGTTCTTCCGAATATCTACGAATTTCACCTCTACACTCGGAGTTCCACATACCTCTCTCACACTCAAGACCCCCAGTATCAAGGGCAGTTCCGGAGTTGAGCTCCGGGATTTCACCCCTGACTTAAATGTCCGCCTACGCTCCCTTTAAACCCAATTGACACAAGA
+
CCCCCGGGGGGGGGGGGGGGGGGGGGGGGGGGGGGGGGGGGGGGGGGGGGGGGGGGGGGGGGGGGGGGGGGGGGGGGGGGGGGGGCFFGGGGGGGGGGFGGGGGGGGGGGGGGGGFGGG@EFGGGGGGGGGGG?=EGFGEFGGFGFGFGFGD9++3<>D>GD7FEFFD?CFAFEFFE58BGCFGFF,*;+7>BGGGFFGF@ADDF9EE;E6ECEGGFG4:9@DB@EAC8C@ECC35CD0;>3C<4@@D;,
@M00200:205:000000000-AKKM3:1:1101:21007:5726 2:N:0:1
TACTAGGGTATCTAATCCTGTTTGCTCCCCACGCTTTCGTCCCTGAGCGTCAATCCAGACCTAGTGAGCTGCCTTCGCTATCGGTGTTCTATGACATATCTAAGCATTTCACCGCTACATGTCATATTCCGCCCACTTCGATCGAATTCAAGACTTACAGTATCAATGGCACTTCCGTCGTTAAGCGACGGGCTTTCACCACTGACTTATAAATCCGCCTGCGGACCCTTTAAACCCAGTTGACACAAGA
+
CCCCCGGGGGGGGGGGGGFGGGGGGGGGGGFCFGGGGGGGGGGFGGGGGGGGGGDFFFGGGGGGGCGFGGGGGGGGGGGGGGGGGGGGGGGGGGGGGGGGGGDGGGGGGGGGGGGFDFGFDFGGFECFEFGA=@>EFDF=59,9+;ADD9EGGGG?@GGFGFEG79CDF8D**89DEFGFGGGGFGGDEC>>>E>CFCFE5=>=E26A;<A<67DFACD=@22B=CDD*24CCC<@E1,/9;CE9=@0(6
@M00200:205:000000000-AKKM3:1:1101:26616:5728 2:N:0:1
TACAGGGGTATCTAATCCTGTTTGCTCCCCACGCTTTCGCGCCTCAGCGTCAGTGTCGGACCAGGTAGCCGCCTTCGCTACTGGTGTTCTTCCCAATATCTACGAATTTCACCTCTACACTGGGAATTCCGCTACCCTCTTCCGAACTCAAGATGTCCCGTTTCAAAGGCAGTTCCCAGGTTGAGCCCGGGGCTTTCACCTCTGACGCGAACCTCCGCCTACGCGCCCTTTACAACCAATTGACACAAGC
+
CCCCCFGGBFGCFGGCGGGGCFGGG9EFGGGGGGGGFGGGGGGGGGGFGE@@BFFFG7CBFGGGGGGDGG7FFFGDFCGDGGFDF<F@FGGGFGGFF8AF;FGFGFFGDCCEGFCBCFDD9DFFFDDFGGFE8CDEGFGDFGGFGFCDG8DF9=BD<FFEF6D6;2699DADF@A<CFGFG?7FFCEC*7*:AG:7A?7.6=BE4@5>>@(:((:32CD?0(2075.1)28<66)884(,52A9<382((
@M00200:205:000000000-AKKM3:1:1101:22095:5728 2:N:0:1
TACCCGGGTATCTAATCCTGTTTGCTCCCCACGCTTTCGCGCCTCAGCGTCAGTGTCGGACCAGGTAGCCGCCTTCGCTACTGGTGTTCTTCCCAATATCTACGAATTTCACCTCTACACTGGGAATTCCGCTACCCTCTTCCGAACTCCAGACGTCCCGTTTCAAAGGCAATTCCCAGGTTGAGCCCGGGGCTTTCACCTCTGACAAGAACATCCGCCTACGCGCCCTTTAAACCCAATTGACACAAGA
+
CCCCCGGGGGGGGGGGGGGGGGGGGGGGGGGGGGGGGGGGGGGGGGGGGGGGGGGGGGGGGGGGGGGGGGEGGGGGGGGGGGGGGGGGGGGGGGGGGDFGGGGGGGGGFGGGGGGFDFGGGGGGGFFGGGDEGGGGGFGBFDGEGFGDGFGFGGGFEGGFFFF?*=@F?FFBFFCFFFCFFFFFFGCFFGGFFG=CFFFEEF*>::=>((7@@ECG?GD(16?D;CEG)28AADB7>6,(.<<<<>?361
@M00200:205:000000000-AKKM3:1:1101:19789:5731 2:N:0:1
TACCGGGGTATCTAATCCTGTTCGCTCCCCACGCTTTCGCTCCTCAGCGTCAGTACTGGCCCAGAGAGCCGCCTTCGCCACCGGTGTTCTTCCTGATATCTGCGCATTCCACCGCTACACCAGGAGTTCCGCTCTCCCCTGCCTACCTCTAGTCTGCCCGTATCGGAAGCAGGCTCGGAGTTGAGCTCCGAGTTTTCACTCCCGACGTGACGAACCGCCTACGAGCCCTTTACACCCAGTTGACACA
+
CCCCCGGGGGFGGGGGGGGGEFGGGGGGGGGGGGGGGGGGGGGGGGGGGGGGGGGGGGGGFF@EGFGGDFEGGGGGFGGGFFCEGGGGGGGFGGGGGGGGGGFGGGGGGGGGGEGFGGDGGGGDCG=FFGEG+CFG@DEDFGGFFDFBGFGGFFDF??CB>>CGA53C5D9@FF**:BDFF68CFG=;AD5A8CFGFCG4*3?@D9;BF@FF6(=:;DB?08B3:CEF493<A>7(::1(6<).).4
@M00200:205:000000000-AKKM3:1:1101:9638:5731 2:N:0:1
TACAGGGGTATCTAATCCTGTTTGATCCCCACACTTTCGTGCCTCAGCGTCAGTTACAGCCTAGTAAGCTGCCTTCGCTATAGGTGTTCTTGACGATATCTAAGCATTTCACCGCTACACCGTCAATTCCGCCTACCTCATCTGTACTCTAGCCCCACAGTATCAATGCCACCCTCCCAGTTAAGCTGGAATATTTCAGCACTGACTTACAGGGCCGCCTACGCACCCTTTAAACCCAATTGACACACGAC
+
CCCCCFGGGGGGGGGGGGGGGGGGGGGGGGGGGGGGGGGGGGGGGGGGGGGGGGGGGGGGGGGGGGGGGGGGGGGGGGGGGGGGGGGGGFGGGGDFCGEGGDGGGGGGGGGGGGGFGGGGGGGGDEGGGGGGGGGGGBFFFFGFGFFCGFGDFFGFFGG6EFEGEFGFFFFEDAFFFFGFGGFF?DFFFCEFBFACF7<7=CFEEE<EEFE558CE=CEDFB>>/@BD19@4<E@@E@(8>=*9736/39(
@M00200:205:000000000-AKKM3:1:1101:18938:5732 2:N:0:1
TACGAGGGTATCTAATCCTGTTTGCTCCCCACGCTTTCGCTCCTCAGCGTCAGTGCCGGCCCAGAGAACCGCCTTCGCTACTGGTGTTCCTCCCGATATCTGCGCATTCCACCGCTACACCGGGAATTCCATTCTCCTCTACCGGACTCAAGTCACAACAGTATCGACTGCAATTCCGGGGTTGAGCCCCGGACTTTCACAGCCGACTTGTTGAACCGCCTACGAGCTCTTGATGCCCAATTGACAAA
+
CCCCCGGGGGGGGGGGGGGGGGGGGGGGGGGGGGGGGGGGGGGGGGGGGGGGGGGGGGGGGGGGGGGE@FGGGGGGGGGGGGGGGGFGGGGGGGGGGGGGGGGGGGGGGGGGGGGEGGGFGGGGGGGGGGFGGGCFGFFFFDGFGFGFGFGGGGGFFFGFGGE@EFGGFEACFEF>AF>DFGGGFFF8?4EFBGGG=)2?CE?(229288EBF>CGFGE;?FFFF8>CG*<)5<<:C0)12>7>B9),
@M00200:205:000000000-AKKM3:1:1101:8582:5733 2:N:0:1
TACTCGGGTATCTAATCCTGTTTGATCCCCACACTTTCGTGCCTCAGCGTCAGTTACAGCCTAGTAAGCTGCCTTCGCTATAGGTGTTCTTGACGATATCTAAGCATTTCACCGCTACACCGTCAATTCCGCCTACCTCATCTGTACTCTAGCCCCACAGTATCAATGCCACCCTCCCAGTTAAGCTGGAATATTTCAGCACTGACTTACAGGGCCGCCTACGCACCCTTTATACCCAATTGACAAAAGAC
+
CCCCCGGGGGGGGGGGGGFGGGFGGGGGGGFFCFGGGGGGGGGGGGGGGGGGGGGGGGGFDGGGGGGGGGGGGGGGGGGGGGGCFGGGGEFGGGGGEGGGGGGGFGGGGGFGFGDFGGGGGCFEGGGFBDFGDGGG,;FDFFGFFFGFGFGFBDGFFGGFGGF@D<ECF8DEFAF?D>D?F9=CFDFF?FFFFEGCFEFCE@@=@@FEE=ACFADC5DD>A5<*-48?CF6;*9*/6>B347CE:*/617(
@M00200:205:000000000-AKKM3:1:1101:22152:5749 2:N:0:1
TACTGGGGTATCTAATCCTGTTTGCTCCCCACGCTTTCGAGCCTCAGCGTCAGTTACAGTCCAGAGAATCGCCTTCGCCACTGGTGTTCTTCCTAATCTCTACGCATTTCACCGCTACACTAGGAATTCCATTCTCCTCTCCTGCACTCTAGACTTCCAGTTTGAAATGCAGCACCCAAGTTGAGCCCGGGTATTTCACATCTCACTTAAAAGTCCGCCTACGCTCCCTTTAAACCCAGTTGACACAAGA
+
CCCCCGGGGGGGGGGGGGGGGGGGGGGGGGGGGGGGGGGGGGGGGGGGGGGGGGGGGGGGGGGGGGGGGGGGGGGGGGEGGGGGFGGGGGGGGGGGGGGGGGGFGGGGGGGGGGGFGFGGGGGGGGGGFGGGDGGGGFGEFGGFGFGEGFGGGGGFFGGFGGCGEFGGFGF*DDDDBF=?FFFGBFGFFGGFFGGGFFGCCEC<;AE@E@ECEEGFFGBDDD=9>EFGFFF=ECBFG>DECCCFFFD2>2
@M00200:205:000000000-AKKM3:1:1101:27215:5769 2:N:0:1
TACTCGGGTATCTAATCCCGTTTGCTCCCCCTGCTTTCGCACACTGAGCGTCAGTAATGGGCCAGAAGATCGCCTTCGCCACTGGTGTTCCTCCCGATATCTACAGATTTCACCCTTACACCGGGAATTCCATCTTCCTCTCCCACACTCTAGCCCGGGAGTTTAGGATGCCATTCTGTGGTTAAGCCACAGGATTTCACATCCTACTTTCCGAGCCGCCTACGTGCCCTTTAAACCCCATTGACACA
+
CCCCCGGGCGGGCGGGF9FEEFCFGGGGGGGGGGGGGGGGGGGGGFFFFGFGGGGGGGGGGGFEGGGFGFGGGGG:EFEEGDGGFFGGGGGGG@FGGGEGFFFFG@=9,CCEAFFFDFFGGGGGGDGGGCFGGGGG,=FBFG8?FFGFFFFGFF+6>+=*@?BF7DFA<FA@F@7CCFFFFGG+@CGFFGC65,4+9AC;E<:):A6*9>:ADAEG@D;@D=2>/00*7<34)9CAC((,5>C).7;@
@M00200:205:000000000-AKKM3:1:1101:25588:5769 2:N:0:1
TACCGGGGTATCTAATCCTGTTCGATCCCCACGCTTTCGTGCATCAGCGTCAATCGCGCCTTGGTAAGCTGCCTTCGCAATCGGTGTTCTGTGGCATATCTATGCATTTCACCGCTACTTGCCACATTCCGCCTACCTCATCCGCATTCAAGCGCGCCAGTATCAACGGCACTGCGATGGTTGAGCCACCGTCTTTCACCACTGACTTAGCACGCCGCCTACGCACCCTTTAAACCCAATTGACACAAGAC
+
CCCCCGGGGGGGGGGGGGGGGGGGGGGGGGGGGGGGGGGGGGGGGGGGGGGGGGGGGGGGGGGGGGGGGGGGGGGGGGGGGGCGGGGGGGGGGGGFF8=FGGGGGGGDGGGGGCGACFFGGGGGGGGGGGFGGGGGGFGEFGGDG>DDGFGDGGGEEGGFG7CFEFGE5C@AFEABAF5@FFDFACF6AGGFFGGGFEGFFBE33>B5=C4*.58C;GE7?DDF<GFG>*5<A4<1C<6(68AADFF8,((
@M00200:205:000000000-AKKM3:1:1101:17693:5771 2:N:0:1
TACAAGGGTATCTAATCCCGTTCGCTCCCCACGCTTTCGTGCCTCAGTGTCAGAAATGGTCCAGTAACCTGCCTACGCCATTGGTGTTCCTTCTTATATCTACGGATTTCACTCCTACACAAGAAATTCCAGTTACCTCTACCATTCTCGAGTTTGCCAGTTTAGATAATAGCCTGTACGGTTGAGCCGCCAGATTTCACTATCTACTTAACAAACCACCTACGCAACTCTCTACGCTCAATTGAAACAA
+
CCCCCGGGGGGGGGGGGGGGGGGGGGGGGGGGGGGGGFGGGGGFGGGGFGFGGGFECFEGGGGGGGGGFFEFEFGGGGGDCFGGGGFEGGDFGFGFAFGGGGFFGGEEGCGG,@@?,:DFGFFGFCEGGGGGFF9EGFGEFGGFGFGFD5ADDDGFBBGFC+CFFB889E+*3>FFFFG?CDG+*6A5@GG>B8=9;CCEFEA@;;:C<;88C5,,1;58)3@5=>**;4*):<*-4)-(3*@****.5(
@M00200:205:000000000-AKKM3:1:1101:21409:5778 2:N:0:1
TACTCGGGTATCTAATCCTGTTTGCTCCCCACGCTTTCGCACCTCAGCGTCAATATGTGTCCAGTAAGTCGCCTTCGCCACTGGTGTTCTTCCGAATATCTACGAATTTCACCTCTACACTCGGAATTCCACTTACCTCTCCACAATTCTAGCGATGCAGTCTTAAAGGCAATTCCGGAGTTGAGCCCCGGGCTTTCACCTCTAACTTACAAAGCCGCCTACGTGCGCTTTAAACCCACTTGACACA
+
CCCCCGGGGGGGGGGGGGGGGGGGGGGGGGGGGGGGGGGGGGGGGGGGGGGGEGGGGGGGGGGGGGGGGGGGGGGGGGGGGGFFGGGGGGGGGGGGGGGGFGGGEGGGCGCGGGGFGGGGGGDGGGGGGGFGGFGGGFGFFFGFGFGFGFF?FD6DBGDFGDEG>=DF+DFFFFFFBB6?FFF96DFFDC6>AEFDFEFEFFF58AE?7B66.)D@9DEF9:D;(;?DDD?F3).6C<((..=@<)/
@M00200:205:000000000-AKKM3:1:1101:7249:5811 2:N:0:1
TACAGGGGTATCTAATCCTGTTTGCTCCCCACGCTTTCGTGCCTCAGTGTCAGTACTGGTCCAGGTGGCCGCCTTCGCCACGGATGTTCCTCCTGATCTCTACGCATTTCACTGCTACACCAGGAATTCCGCCACCCTCTACCGTACTCTAGCCCGCCAGTATCCAATGCAATTCCCAGGTTGAGCCCGGGGCTTTCACATCAGACTTAACGAACCACCTACGCACGCTTTAAGCCCAATTGACACAAGA
+
CCCCCGGGGGGGGFGGGGGGGGGGGGGGGGGGGGGGGGGGGGGGGGGGGGGGGGGGGGGGGGGGGGGGGGGGGGGGGGGEGGGGGGGGGGGGGGGGFGGDFGGGGGGGCGGGGGGFGGGGGGGGGGGGGGGGGGGGGFD5DGGFGFG5DFGGGGFBEGGFGGFGFF8EDGFFFFFF5@+?DEGFAFGFFGGDEGCFA*=EEF=E334<CEF>99CEBFA33;;)(30C1:16?<A(43=;4)>C<@@6?(
@M00200:205:000000000-AKKM3:1:1101:15287:5818 2:N:0:1
TACGAGGGTATCTAATCCGGTTCGCTCCCCACACTTTCGCACCTCAGCGTCACGAACTGTCCAGCGAGCTGCCTTCGCAATAGGTGTTCCTACCAGTATCTACGCATTCCACCGCTACACTGGCAATTCCACTCGCCTCTCCAACCGTCAAGCCTGCCAGTATCCAACGCCATGCCGGGGTTGAGCCCCAGTCTTTAACATCAGACTTAACAAACCGCCTACGTGCCCCTTAAACCCAATTGACACAAAA
+
CCCCCGGGGGGGGGGGGGGGGGGGGGGGGGGGGGGGGGGGDGFGFGFGGGGGGGGGGGGGFGGGGEGGGGGGGGGGGGGGGDGGFGFGGGGCFGGGGGGGGG,FGGGGGGGGGGGFGGGGFF@FGEGFGGGGGFFGEFGFFFGFGFDAGFGFGGGFF:CFGFEG7C?8BGEAFFFCA3@DG8?DFCFAEGEA4C7B68??*75EE@;C)>EF37CC9C>033<)(3>F*92?A4>BGF?7A<2:)411(4
@M00200:205:000000000-AKKM3:1:1101:21341:5821 2:N:0:1
TACTAGGGTATCTAATCCTGTTCGCTACCCATGCTTTCGTGCCTCAGCGTCAGTTACCGCTCAGTAAGCCGCCTACGCTATCGGGGTTCCTTATGGTATCTATGCATTTCACCGCTACACCATAAATTCCGCCTACCCCAACGGTACTCAAGGCGCCCAGTATCAATGGCAGTTCCACGGTTGAGCCGTGGGATTTCACCGCTGACTTAAACGCCCGCCTACGCACCCTTTATACCCACTTGACACAAGC
+
CCCCCGGGGGGGGGGGGGGGGGGGGGGGGGGGGGGGGGGGGGGGGGGGGGGGGGGGGGGGGGGGGFGGGGGGGGGGDGGDGG@FGDGGGGGGFGGGGADGGGGGGGGGGGGGGGGFGGGGGGGGFGGGGGGGGGGGGFG=5EEDGFGFGFGDFDDEEGGFGGEGD?FE?FFFFFFFFFG>FEDC6FGEFGGFFGFCFFGEDFFFFFF?E4>>@FD=>GFF@DF>1E>G*>;6CCC?FF(4>AF?A?0-((
@M00200:205:000000000-AKKM3:1:1101:6848:5832 2:N:0:1
TACTAGGGTATCTAATCCCGTTCGCTCCCCTAGCTTTCGCGCCTCAGCGTCAGTGTCAGCCCAGCAACCCGCCTTCGCCGCAGGTGTTCCTCTCGATATCTACGCATTTCACCGCTACACCGAGAATTCCAGTTGCCCCTTCTGCACTCTAGCCCCGCAGTATCAGTTGACCTTTCTGGGTTAAGCCCTGAGATTTCACAACTGACTTGCGGTGCCCGCCTACGCCCCCTTTATACCCAGTTGACACA
+
CCCCCGGGGGGGGGGGGFGGGGGGGGGGGGGFGGGGFFFEEGGGGGGGGGGGGGGGGGGGGGGGGGGGGGGGGGGGGGGGGGGGGGGGGGFGGGGFFF6FGGGGGGEGGGGGFCEFGGGGGCECGGGGEGGGCFDFF;DD9DFFFFGEFBEDFF8?>D>>ECCC;?FFCFA6C@AC>AF5FEFCFCG4*/46:<:>@AFAB==3*08**9=(-(*5:C5B@;@)3*8:7:33)).4:82((-64<)2(
@M00200:205:000000000-AKKM3:1:1101:16339:5835 2:N:0:1
TACTCGGGTATCTAATCCTGTTTGCTCCCCACGATTTCGCGTCTCAGCGTCAGTACAGGCCCAGAGAACCGCCTTCGCCACCGGTGTTCCTCCCGATATCTGCGCATTTCACCGCTACACCGGGAATTCCATTCTCCCCTACCTGCCTCTAGCCTGCCCGTATCCACCGCAGACCCACGGTTAAGCCGTGGGCTTTCACGACAGACGCGACAAACCGCCTAAGAGCTCGTTATGCCCAGTTGACACCAGAC
+
CCCCCGGGGGGGGGGGGGGGGCFGGGGGGGGGGGGGGGGGGGGGGGGFEGDFGGGGGFFGGGGEFGFGGCCFEGEGGGGGGGGGGEGGFGCFFGGGFEGGGFGGGGE7D4;FFCCFGGFGCEEEFGFGGGFFGGDF,;EDFG?9F?FDGDGFA7?:ADGEC9@FEFGGEGFFDFFFFFGFGGDF=EGFFGGF>FGGFEG@?>FF@;>961;>FBFG>G3(-2(1)2/7*1821<<<E::(-6))64(2,1(
@M00200:205:000000000-AKKM3:1:1101:26424:5840 2:N:0:1
TACTGGGGTATCTAATCCGGTTTGCTCCCCACACTTTCGCGCCTCAGTGTCACGTGTTGTCCAGCGAGCTGCCTTCGCAATGGGTGTTCCTACCAGTATCTACGCATTCCACCGCTACACTGGTAATTCCACTCGCCTCTCCAACCGTCTAGCCTGCCAGTATCCAACGCTGATCTGGGGTTGAGCCCCAGGCTTTAACGCCAGACTTAACAGACCACCTACGCGCCCTTTATACCCAGTTGCCACAAGAC
+
CCCCCGGGGGGGGGGGGGGGGGGGGGGGGGGGGGGGGGGGGGGGGGGGGGGGGGGGGGGGGGGGGGGCFGGGGGGGGGGGGGEGGGCGGGGDFGGFGGGGFGGGGGEGGGGGGGGFGFGGGCGGFGGGGGGGGGDGGFGFFGFFGFG>DF88EGFDFGCFFFFGFCGGDGFABCC?A++<F:DF*@FADG5?>FFCA?C2>@@259=<*9=E=3CC=FF;;@1:(38CD447<6)9B@(5:2).))(.(.(
@M00200:205:000000000-AKKM3:1:1101:27002:5845 2:N:0:1
TACGAGGGTATCTAATCCTGTTTGCTCCCCACGCTGTCGCGCCTCAGCGTCAGCCACTGCCCAGCAGGCCGCCTTCGCCACCGATGTTCCTCCGGATCTCTACGCATTCCACCGCTACACCCGGAATTCCACCTGCCTCTACAGTGCTCAAGCCCAGCAGTTCGCACGGCAGACCCGGGGTTGAGCCCCGGGCTTTCACCGGCCGCTTTCCAGTCCGGCTACGCGCCCCTTATACCCACTTTACCAACGA
+
CCCCCGGGGGFGFCF,@EFGCFGGGE9CFGGGGGGGGFGFGGGGGGG87CCGFGDCFD,C,66CC@EFFCCDCCFGGGFGGGGCGGG9<E;?@B>@CF8@8ACFEEECE@FGGGDEGGGGGGG8FEG8FFGGGGDGF6FBDG,*@D+*=DFGGGG*3,+37?7955@E>**5@5*;9>)8=:CFFE:8>GE>3:C<67E)(((--240()66>.<@3)59BFF71?5797(.))-.:)(,6)))).,42(
@M00200:205:000000000-AKKM3:1:1101:4131:5870 2:N:0:1
TACGCGGGTATCTAATCCTGTTTGCTCCCCACGCTTTCGCACCTCAGCGTCAGTATCAGTCCAGGTGGTCGCCTTCGCCACTGATGTTCCTTCCTATATCTACGCATTTCACCGCTACACAGGAAATTCCACCACCCTCTACCGTACTCTAGTCAGACAGTTTTGGATGCAATTCCCAGGTTGAGCCCGGGGCTTTCACATCCAACTTATCAAACCGCCTACGCGCGCTTTAAACCCAATTGACACA
+
CCCCCGGGGGGGGGGGGGGGGGFGGGGGGGGGGGGGGGGGGGGGGGGGGDGGGGGFGGGGGGGFFGGGGGGDGGGGGGGGGGGGGGFGGGGGGGCFG<DFDGGGC6FGFGGFFEGEGGFG9DFFGEGGGGFGGGGCEFGDFGGEGFDFFFFDDDFFFGDFFGDGF>FC*DCACEFFFFGFGGG?CF??5CCBAGFCAEGEFFF@);=EFFFEFFCF@GBD05()68.5)914><<8>(:BB244)41
@M00200:205:000000000-AKKM3:1:1101:17730:5883 2:N:0:1
TACTAGGGTATCTAATCCTGTTTGCTCCCCACGCTTTCGCGCCTCAGCGTCAGTACCGGTCCAGTGAGCCGCCTTCGCCACTGGTGTTCCTCCCAATATCTACGCATTTCACCGCTACACTGGGAATTCCACTCACCTCTCCCGGTCTCAAGCCATGCAGTCTGGCAGGCAGTTCCTCGGTTAAGCCGAGGGATTTCACCCGCCACTTGCAAAGCCGCCTACGCGCCCTTTAAACCCAATTGACACAAGA
+
CCCCCGGGGGGGGGGGGGGGGGGGGGGGGGGGGGGGGGGGGGGGGGGGGGGGGGGGGGGGGGGGGGGGGGGGGGGGGGGGGGGGGGGGGGGGGGGGGGGGGGGGGGGGGGGGGGGFGGGGGGGGGGGGFGGGGGGGGFGFFGGEGFGFGFGGGGGFFGFFGGFGDFGGFGFFFFFFFFGFGGDGFGCEFGGFFCGGFFGFFFFF@FFEEEBFF@FGBGFFFF6>>GFGDFB9><<:C?FF<2)4))(-8?
@M00200:205:000000000-AKKM3:1:1101:19408:5884 2:N:0:1
TACCGGGTATCTAATCCTGTTCGCTCCCCACACTTTCGCTCCTCAGCGTCAGGTAATGCCCAGAGAACCGCCTTCGCCACCGGTGTTCCTCCTGATATCTGCGCATTTCACCGCTACACCAGGAATTCCGTTCTCCCCTGCATACCTCTAGTCTGCCCGTATCGAAAGCAAGCGCCGTGTTAAGCACGGCGTTTTCACTCCCGACGCGACAAACCCCCTACGAGCCCTTTAAACCCAATTGACACA
+
CCCCCGGGGGGGGCGGGGGGGGGGGGFGGGGGGGGGGGGFGGGGGGGGGGGGGGGGGGGGGGGGGFGGGGGGGGGGGFCGFFCFGGGGFGFFGFFGGFGGGGGGGGGGGGGGGGGFGGGFGGGDFGGGG?=DFGGGGFGFFFGFGFFBGFCGEGGFFGDDGFD?DFDGAFADFDFFBE5;DGFGFF75?DE?BG=1B?CB=2(8>FBF(47>(.;*8D@?34,5(:>9CDAFA2:B*2()).54?7
@M00200:205:000000000-AKKM3:1:1101:10270:5908 2:N:0:1
TACACGGGTATCTAATCCTGTTTGCTCCCCACGCTGTCGCGCCTCAGTGTCAGCCAAACTGCCCAGCAGGCCGCCTTCGCCACCGGTGTTCTTCCGGATCTCTACGCATTCCACCGCTACACCCGGAATTCCGCCTGCCCCTACAGTACTCGAGCCTGACAGTCGGCATGGCCGACCCGGGGTTGAGCCCCGGGCCTTCACCACACCCTTATCACGCCACCTACGCGCCCTTTAAACCCAATCGACACCA
+
CCCCCGGEGGGGGGGGGGGGGGGGGGGGGGGGGGGGGGGGGGGGGGGGGGGGGGGGGGGGGGGGGGGGGGGGGGGGGGGGGGGGGFFGGGGGGGGGGGGGGFGGGFGGEGGGGGFAGDEGGGGGGGDEGCGGGGG8?F,=FFGFGFGFGFGGGGGFFGCFGGEGFFGGFFFDF4BDEED4BEG3:CGFFGGA:CG):=??FA<<BF?B?:?<B<E8<C3:?14:3C)1CD0(,)6494:?:?(((-,((,
@M00200:205:000000000-AKKM3:1:1101:25173:5911 2:N:0:1
TACCGGGGTATCTAATCCTGTTTGCTCCCCACGCTTTCGCACCTCAGCGTCAGTATTGGTCCAGGGTGTCGCCTTCGCCACTGATGTTCCTCCAGATATCTACGCATTTCACCGCTACACCTGGAATTCCACACCCCTCTACCATACTCTAGCTCAGCAGTTCCAACCGCAATTCCCAGGTTAAGCCCGGGGCTTTCACGGCTGGCTGACTGAACCGCCTGCGCACCCTTTAAACCCAATTGACACACGAT
+
CCCCCGGGGGGGGGGGGGGGGGGGGGGGGGGGGGGGGGGGGGGGGGGGGGGGGGGGGGGGGGGGGGGGGGGGGGGGGGGGGGG9FGGGGGGGGGGGGGGGGGGGGGGGGGGGGGGFGGGGGGGGGGGGGGGGGGGDEDEFFGGFGFGEGFADDFFFFGFBDFEGFBFGFGFFEFFFFF65DACF7DFCDGGFFGGFFFGFFBF@=23>2B48B*B@(:>;279EFGDG<C@))627?3??A2>AAFF((-(
@M00200:205:000000000-AKKM3:1:1101:5964:5923 2:N:0:1
TACTAGGGTATCTAATCCTGTTCGCTCCCCACGCTTTCGCTCCTCAGCGTCAGTATCGGCCCAGAGACCCGCCTTCGCCACCGGTGTTCCTCCTGATATCTGCGCATTTCACCGCTACACCAGGAATTCCAGTCTCCCCTACCGAACTCAAGCCTGCCCGTATCGGCTGCCGTCCCGCAGTTGAGCCGCGGGCTTTCACCGTCGACTCGACAAGCCGCCTACGCGCCCTTTATACCCAATTGCACAA
+
CCCCCGGGGGGGGGGGGGGGGGCGGGGGGGGGGGGGGGGGGGEGGGGGGGGGGGGGGG7@FGGGFGGGFFGGGGGGGGGGGFGGGGGGGGGGGFDGGGGGFFGGCCEGGG9FGGGFGGGG,@FGGGGGGFG8CF+CD6EDDGGFGACDG+A=,68*;D+9C7=G557+*8*)*):@54;9>D+B>EG>>GCE):AGFFGE((/9>9(((((-4(;C1>>6671)(/.7)0,4<>59E241:<)6<)4
@M00200:205:000000000-AKKM3:1:1101:4115:5933 2:N:0:1
TACCAGGGTATCTAATCCCGTTCGCTCCCCTGGCTTTCGCGCCTCAGCGTCAGAAGAGGTCCAGCACGCCGCCTTCGCCACCGGAGTTCCTATGCATATCAACGCATTTCACCGCTCCACGCATAGTTCCGCATGCCCCTACCTCCCTCGAGGCCGCCAGTATCCCAGGCCGTTCTCCGGTTGAGCCGGAGGATTTCACCCCAGACTTGGCCGCCCGCCTCCGCGCCCTTTATGCCCACTTGACACAAGAC
+
C8CCCGGGGGGGGGGGGGGGGGGGGGGGGGGGGGGGGGGGGGGGGFGGGGGCGGGGGFDGGFGGGGGGGGGGGGGGGGGGGGGG>BFGGGG9FGGGGFGGGFGDE6C@EFGGGGGBDD,EEE7>+EDFGGDGGEGGGFGD5@FFGFGFG>7+@CF>DGG>ECAFFFGGFG?9*);9AFDDFGC6AFFF5CC35<CDA?E<@B@;@DE5@)()4(:C>DE?3(()-27C34?B2)6<F?6.9<7?>?410,(
@M00200:205:000000000-AKKM3:1:1101:17477:5941 2:N:0:1
TACGCGGGTATCTAATCCTGTTTGCTCCCCACGCTTTCGCGTCTCAGCGTCAGTCATCGTCCAGAAGGCCGCCTTCGCCACCGGTGTTCCGCTTGATATCTACGAATTTCACCTCTACACCAAGCATTCCACCTTCCTCTCCGAGACTCGAGCTGGGTAGTTTCGGGTGCACTTCCATGGTTGAGCCATGGGATTTCACATCCGACACAACCTGCCGCCTACACGCGCTTTAAACCCACTTGCCAAAAGAC
+
CCCCCGGGGEGGF9<FGGGGGFCCFGGGGGGGGGGGGGGGGGGGGGGGGGEFGGGGGGGGGFGFGGGFGGGGGDGGGGGGGGGGGGGEFGGGGGGGGGGGGGGGGCFFGG9EFF8FFGGGGGFGGC;DCF8DGGGCGDGFFEGBE5+*=CG:EGGFEGG>FGFF=>GF>EFEFFFFFFGFGGGCFD768CC>FGCC8*49?BD@D>;B((/3.(*A9D>7@DEF:8)7><:B<)54C?(1))).).,(40(
@M00200:205:000000000-AKKM3:1:1101:18045:5945 2:N:0:1
TACTGGGGTATCTAATCCTGTTTGCTCCCCACGCTTTCGCACCTCAGCGTCAATACTTGTCCAGTCAGTCGCCTTCGCCACTGGTGTTCTTCCGAATATCTACGAATTTCACCTCTACACTCGGAATTCCACTGACCTCTCCAAGATTCTAGCGTTGCAGTTTCAAGGGCAGTTCCGGGGTTGAGCCCCGGGATTTCACCCCTGACTTACGACGCCGCCTACGCGCGCTTTACACCCAATTGACACAAGA
+
CCCCCGGGGGGGGGGGGGGGGGGGGGGGGGGGGGGGGGGGGGGGGGGGGGGGGGGGGGGGGGGGGGGGGGGGGGGGGGGGGGGGGGGGGGGGGGGGGGGGGGGGG,:FGGGGGGGFGGGGGGGDE@DGGGGGGGGGGFGFFGGFG*ADGBF?GGDBFGGBGGEGFFGG5EFAFFFF>?8AFGGDFGGFFGGFFCCFCEGBBFDB=@;ACBB5@>GE@GFFFFD>:D57)11)-)4:C1<BADB2)..(.1
@M00200:205:000000000-AKKM3:1:1101:22370:5945 2:N:0:1
TACACGGGTATCTAATCCTGTTTGCTCCCCACGCTTTCGCACCTCAGCGTCAGAAATGAGCCAGTAAGCCGCCTTCGCCACTGGTGTTCTTGCGAATATCTACGAATTTCACCTCTACACTCGCAGTTCCACTTACCTCTCTCATCCTCAAGACTTGCAGTATCAAAGGCAGTTCCGAGGTTAAGCCTCGGGATTTCACCCCTGACTGACAAGTCCGCCTACGTGCGCTTTAAACCCAATTGACACAAGA
+
CCCCCGGGGGGGGGGGGGGGGGGGGGGGGGGGGGGGGGGGGGGGGGGGGGGGDGGGGGGGGGGGGGGGGGGGGGGGFGGGGGGGGGGGGGGGGGGGGGGGGGGGGGGGGGGGGGGFGFGGGGGGGGCGFFGGGGGGGFGFFGGFGFGFGFF?=FGFFGCFGD9DE98E?FFFFFFFEFGBFGGGFDGFFDE>BGGGFFGFFFF=BFFE3;;CBCEF-:BD=5-;5@BGGC;E<9;;G@=;3@3;EED8;1
@M00200:205:000000000-AKKM3:1:1101:4055:5955 2:N:0:1
TACGCGGGTATCTAATCCTGTTTGCTCCCCACGCTTTCGCACCTCAGCGTCAGTATCAGTCCAGGCAACCGCCTTCGCCACTGATGTTCCTCCCGATATCTACGCATTTCACCGCTACACCGGGAATTCCGTCACCCTCTACTGTACTCTAGCCAGGAAGTTTTGGATGCAATTCCCAGGTTAAGCCCAGGGCTTTCACATCCAACTTTCCCAACCGCCTACGCGCGCTTTAAACCCACTTTACACC
+
CCCCCGGGGGGGGGFGGGGGGGFGGGGGGGGGGGGGGGGGGGGGGGGGGGGGGGGGGGGGGGGGGG@FGGGGGGGGGGGGGGFAFGGGGGGGGGGGGGGGGGGDG>EFGFFGDEGFGGGGGDCCE+@?FD@FGGGGGDFFFGGFGFDEGFGGGFGFF?FFCFCF@>CEFG8CAEFFFFGFFGFGFFGFFG5A?CFGFFGE4=B35@>FCEF*.3C=;GFFD@FABGBGDC,:445?E:(:)).:4A(
@M00200:205:000000000-AKKM3:1:1101:8326:5963 2:N:0:1
TACACGGGTATCTAATCCTGTTTGATCCCCACACTTTCGTGCCTCAGCGTCAGTTTCAGCCTAGTAAGCTGTCTACACTATCGGTGTTCTTGACGATATCTAAGCATTTCACCGCTACACCGTCAATTCCGCCTACCTCGACTGAACTCAAGTCCATCAGTATCAATGCCACCCTCCCGGTTAAGCCGGGATATTTCAGCACTGACTTAATAGACCGCCTACGCACCCTTTACGCCCAATTGACACAAGAC
+
CCCCCGGGGGGGGGGGGGGGGGGGGGGGGGGGGGGGGGGGGGGGGGGGGGGGGGGGGFGDFGGGGGGFGGGGGGGGGGAGFGGGGGGGGGGGGGDGGGCGFGGGGGGGGGGFGGGFGGGGGGGGGGGGGFCEDGGGGFF=BGGFDFGFFFCDG9DFFGFBGC>CBFFDD=FFFFFFF5DEEEDDFG69@CEFFGCF6CFE7=E@EFEFE7=6/6DF2CEAF=?A@EDGC8;*41(:C11=6;7C73@/13(
@M00200:205:000000000-AKKM3:1:1101:12170:5982 2:N:0:1
TACGCGGGTATCTAATCCTGTTTGCTCCCCACGCTTTCGCGCCTCAGCGTCAGTGTCGGACCAGGTAGCCGCCTTCGCTACTGGTGTTCTTCCCAATATCTACGAATTTCACCTCTACACTGGGAATTCCGCTACCCTCTTCCGAACTCAAGATGTCCCGTTTCAAAGGCAGTTCCCAGGTTGAGCCCGGGGCTTTCACCTCTGACGCGAACATCCGCCTACGCGCCCTTTATACCCAGTTGACACA
+
CCCCCGGGGGGGGGGGGGGGGGGGGGGGGGGGGGGGGGGGGGGGGGGGGGGGGGGGGGGGGGGGGGGGGGGGGGGGGGGGGGGGGGFGGFGGGGGGGGGGGGGGG?EFFGGGGDFFGGGGGGGGGGGGGGGGGGGGGFGFFGG>EAGBGFGFEGGFFGGEF?577CCFFGFFFFFFFFGFG6CCFGGF*;=>>5CFF?CBEFFFEFFF0919@EGGFGFF0.4@(:>D3C)-64:<F7<4444<48?
@M00200:205:000000000-AKKM3:1:1101:26419:5990 2:N:0:1
TACGCGGGTATCTAATCCTGTTCGCTACCCATGCTTTCGTGCCTCAGCGTCAGTTACCGCTCAGTAAGCCGCCTACGCTATCGGGGTTCCTTATGGTATCTATGCATTTCACCGCTACACCATAAATTCCGCCTACCCCAACGGTACTCAAGGCGCCCAGTATCAATGGCAGTTCCACGGTTGAGCCGTGGGATTTCACCGCTGACTTAAACGCCCGCCTACGCACCCTTTATACCCAGTTGACACA
+
@CCCCGGGGGGGGGGGGGGGGGGGGGGGGGGGFGGGGGGGGGGGGGGGGGGGGGGGGGGGGGGGGGGGGGGGGGGGDGGGGGGEGGGGGGGGFGGGEEGGGGGGGDFGGGGGGGGFGGGGGGGFGEFEGFFCGGGDDDDDFGGFGFD7DFGGCFCADEG5D>EGFFGGFGFFFFFFFF>BGGGFAFGDFCGDFEFFBCF:239BF@EF4777?9:=2DB@FF:D<EDG37:)6<24A3(.649?<?:
@M00200:205:000000000-AKKM3:1:1101:17827:6002 2:N:0:1
TACAGGGGTATCTAATCCTGTTCGATCCCCACGCTTTCGTGCATCAGCGTCAATCGCGCCTTGGTAAGCTGCCTTCGCAATCGGTGTTCTGTGGCATATCTATGCATTTCACCGCTACTTGCCACATTCCGCCTACCTCATCCGCATTCAAGCGCGCCAGTATCAACGGCACTGCGATGGTTGAGCCACCGTCTTTCACCACTGACTTAGCACGCCGCCTACGCACCCTTTAAACCCAATTGACACA
+
CCCCCGGGGGGGGGGGGGGGGGGGGGGGGGGGGGGGGGGGGGGGGGGGGGGGGGGGGGGGGGGGGGGGGGGGGGGGGGGGGGGGGGGGGGFGGGGGGGGGGGGGGGGGGGGGGGGFGGGGGFEGGGGGGGFGGGGGGFGFFGGFGEG=GFGFGGGFFGDFGCFGEFGGEGFAFFFFEF5>FG5CA<AFF7CFA>FCF?C=EFFFBEFEEEF4728E0CD6?DFD0?BD*;6.<3<@GFBFF2<<253
@M00200:205:000000000-AKKM3:1:1101:5108:6011 2:N:0:1
TACAGGGGTATCTAATCCTGTTCGCTCCCCATGCTTTCGCTCCTCAGCGTCAGTTACGGCCCAGAGATCTGCCTTCGCCATCGGTGTTCCTCCTGATATCTGCGCATTCCACCGCTACACCAGGAATTCCAATCTCCCCTACCGCACTCTAGTCTGCCCGTACCCACTGCAGGCCCGAGGTTGAGCCTCGGGTTTTCACAGCAGACGCGACAAACCGCCTCCGAGCTCCTTAAACCCAATTGAAACAAGA
+
CCCCCGGGGGGGGGGGGGGGGGGGGGGGGGGGGGGGGGGGGGDGGGGGGGGGGEFDGE7FGGGGGGGGGGGGGFGGGGGDGGGGGGGGGGGGGGGGGEFGGGGGGGGGGGGGGGGFGGGGG8EGGGGGGEGGGCFFFFCDF8??E58>CDFG;=9DDF?BEDACDFG=CEFEFFFFFB99@DF**@C9AGGF4C7CFFFE:=:32((26>BBF1B*():1,6()-2)9*9<)9B7(;(-(.)))).44(3
@M00200:205:000000000-AKKM3:1:1101:14996:6022 2:N:0:1
TACTGGGGTATCTAATCCTGTTCGCTACCCACGCTTTCGTCCATCAGCGTCAATCCATTGGTAGCAACCTGCCTTCGCAATTGGTATTCCATGTAATCTCTAAGCATTTCACCGCTACACTACATATTCTAGTTGCTTCCCAATAATTCAAGTCCAGCAGTATCAATGGCCGTTCCACCGTTGAGCGATGGGCTTTCACCACTGACTTACAAGACCGCCTACAGACCCTTTACACCCAATTGACACA
+
CCCCCGGGGGGGGGGGGGGGGGGGGGGGGGGGGGGGGGGGGGGGGGGGGGGGGGGGGGGGGGGGGGGGGGGGGGGGGGGGGGGGGGGGGGGGGGGFGGGGGGGGGGGGGGGGGGGFGGGGGFGGGGGGGG=FGGGGGFFDFGFFG?GFGFFGGGGFFFG5EGFGEFGGDEFBEDFFFFGFDEGGFGGEFG>DDFGGFFGFFFFFFFFECE5*8@FGFGF)5B>F4=FG?7=CEFBFGFBD*7@EC3(
@M00200:205:000000000-AKKM3:1:1101:6244:6055 2:N:0:1
TACGAGGGTATCTAATCCCGTTTGCTACCCTGGCTTTCGTTCCTCAGTGTCAGTTGCAGTCCAGAACGCCGCCTTCGCCACCGGTGTTCCTCCAGATATCTACGCATTTCACCGCTACACCTGGAATTCCGCGTTCCTCTCCTGCACTCGAGCTCGCCAGTCTCAGACGCAGTTCCCCAGTTAAGCTGAGGGATTTCACGTCTGACTTAGCGCGCCACCTACGACCCCTTTACACCCAGTTGACACA
+
C@CCCFGGGGGGGGGGGGGGGGGGGGGGGGGGGGGGGGGGGGGGGGGGGGGGGGGGGGGGGGGGGGGGGGGGGGGGGGGGGGGGGGGGGGGGGGGFGGGGD=FGGGGGGGGGGGGFGG8FGGGGG@FGGGGGGEDEGFFEFDGFG5D6DFGCGDG>DGGDGGEFCFFG>E>AFFFFFFGEGFD+BCAF*?GBAF6CE/==BFFDFFFECEF2(-:C;DFDFEFE0?AGGF@9EFA<C6??5<>7)3(
@M00200:205:000000000-AKKM3:1:1101:20792:6062 2:N:0:1
TACTAGGGTATCTAATCCTGTTTGCTCCCCACGCTTTCGTCCCTGAGCGTCAATCCAGACCTAGTGAGCTGCCTTCGCTATCGGTGTTCTATGACATATCTAAGCATTTCACCGCTACATGTCATATTCCGCCCACTTCGATCGAATTCAAGACTTACAGTATCAATGGCAGTTCCGTCGTTAAGCGACGGGCTTTCACCACTGACTTATAAATCCGCCTGCGGACCCTTTAAACCCAGTTGACACAAGC
+
CCCCCGGGGGGGGGGGGGGGGGGGGGGGGGGGGGGGGGGGGGGGGEGGGGGGGGGGGGGGGGDGGGGGGGGGGGGGGGDGGGEGGGGGGGGGGGGGGGF;DD?FGGGGFGGGE6EEDGGFGFGGGGFGGGGCDGGGFFGDFEG>+*=DFFGGFGFFFGGFGGFGFFGCDGDDFFFFFFGBFC=DFE6AB>>DAE5CFFGFFFB3676EFC<*:C;D4CF2229A9:AD493C7>@1:3(;)))7))(/((
@M00200:205:000000000-AKKM3:1:1101:14165:6063 2:N:0:1
TACTCGGGTTCTAATCCTGTTCGCTACCCATGCTTTCGTGCCTCAGCGTCAGTTACCGCTCAGTAAGCCGCCTACGCTATCGGGGTTCCTTATGGTATCTATGCATTTCACCGCTACACCATAAATTCCGCCTACCCCAACGGTACTCAAGGCGCCCAGTATCAATGGCAGTTCCACGGTTGAGCCGTGGGATTTCACCGCTGACTTAAACGCCCGCCTACGCACCCTTTAAACCCAATTGACACA
+
CCCCCGGGGGGGGFGGFGGGGGGGGGECFGGGGGGGGGGGGGGGGGGGGGGGGGGGGGGGGGGGGGGGGGGGGEGGGFFGGGGGGGGGGGGGGGGGGGGGGGGGGGGGGGGGGGGFGGGGGGGGGGGGGGGGGGGEFDGFFGGFGFGFGFE6DDGEDGGFGGFGFFGCF<?DFFFFFFDA7ECGFFGAADGFFFCFFFGABF2@=48;;E:(6:CE>D=;;30>>:BFFF659<7:?:?<?>F9:?
@M00200:205:000000000-AKKM3:1:1101:8879:6065 2:N:0:1
TACAGGGGTATCTAATCCTGTTCGCTCCCCACGCTTTCGTCCATCAGTGTCAGTGTACTATTAGTGATCTGCCTTCGCAATTGGTATTCTATGTGATATCTATGCATTTCACCGCTACACCACATATTCTAACCACTTCATAGTAACTCAAGACAGCCAGTATCAAGGGCAGTTCTACAGTTGAGCTGCAGACTTTCACCCCTGACTTAACCGTCCACCTACGGACCCTTTACACCCAGTTGACACAAGAC
+
CCCCCGEGGGGGGGGGGGGGGGGGGGGGGGGGGGGGGGGGGGGGGGGGGGGGGGGGFFGFGG<DEGGGGGGGGGGGGGGGDEFGGGGGGGGGBFDFCFFGG8FGGGGGGGGGGGGFGGGGGFFDCEGDFGGGFEGGGFGFB;EFFFGFGFGGGGGFFGFFFGFGFFGF*CF>FCFFFFGFGDF+:AFFFGFB5EFFFEFD)=DDFFEE79DE5@G6>?F8@CDD=CEGC?CAEFF:E@>:C6666>:253(
@M00200:205:000000000-AKKM3:1:1101:21009:6068 2:N:0:1
TACGCGGGTATCTAATCCCGTTCGCTCCCCTAGCTTTCGCGCCTCAGCGTCAGTGTCGGCCCAGCAACCCGCCTTCGCCGCAGGTGTTCCTCTCGATATCTACGCATTTCACCGCTACACCGAGAATTCCAGTTGCCCCTTCCGCACTCTAGCCCCGCAGTATCAGTTGACCTTTCCGAGTTAAGCCCGGAGATTTCACAATTGACTTGCGGAGGCCGCCTACGCGCCCTTTAAGCCCAATTGACACA
+
CCCCCGGGGGGGGGGGGGGGFGGGGGGGGGGGGGGGGGGGGGGGGGGGGGGGGGGGGGGGGGGGGGGGGGGGGGGGGGGGGGDGFGGGGGGGGGGCFGGGGGGGGGGGGGGGGGGBGGCGGGGGGGGGGGGGFFGG7AFDFFFEG>DAGFG=DFCDFGG>EF*=EF@CCEFEFFFFBD4?CC7CACFFEDDE>FF>@C<?<AE@ECECAC(((-:C:779???D>*;9578?FF<2<(((,4)-66:2
@M00200:205:000000000-AKKM3:1:1101:23545:6095 2:N:0:1
TACGGGGGTATCTAATCCCGTTTGCTCCCCTGGCTTTCGTGTCTCAGCGTCAGCACACTCCCAGCTACCTGTTTTCACCATTGGCGTTCCAAATGATATCTACGCATTTCACCGCTCCACCATTTGTTCCGGTAGCCCCTAAGTGGCTCAAGACACCCAGTATACCAAGCAGTTCCACGGGTGAGCCGTGGGATTTCCCAAGGTACTTAGGCATCCGCCTACACCCGCTTTAAACCCAATTGACACAAGCT
+
CCCCCGGGGGGGGGGGGGGGGGGGGGGGGGGGGGGGDGGGGGGGGGGGGDFGGGGGGGGGGGGGGGGGGGGDGGGGGGGFGGGGGGGGGGFGGGGGGGGGGGGGGEGEGGFFGGGBGGFFGFGGFGGGGGGDDGGGGFDF?FFFDFDFDFFGGGGFFDDBCFBFD98@?FFFFFFAFFGFGEDCACCFEGGFFGGGF496=5(84>C<EE:BEFGF>FE((/50(*)9:C(1<635C@FD34)4))3((()
@M00200:205:000000000-AKKM3:1:1101:14532:6099 2:N:0:1
TACAGGGGTATCTAATCCTGTTCGCTCCCCACGCTTTCGTCCATCAGTGTCAGTGTACTATTAGTGATCTGCCTTCGCAATTGGTATTCTATGTGATATCTATGCATTTCACCGCTACACCACATATTCTAACCACTTCATAGTAACTCAAGACAGCCAGTATCAAGGGCAATTCTACAGTTGAGCTGCAGACTTTCACCCCTGACTTAACCGTCCACCTACGGACCCTTTAAACCCAATTGACACAAGA
+
CCCCCGGGGGGGGGGGGGGGGGGGGGGGGGGGGGGGGGGGGGGGGGGGGGGGGGGGGGGGGGGGGGGGGGGGGGGGGGGGGGGGGGGGGGGGGGGGGGGGGGGGGGGGGGGGGGGFGGGFGGGGGGGGGGGGGGGGGFGDFGFFGFGFGFCGGGGBFDFFGGFGFFGG5EF5FB9DFFGFGGFGFFGFBGGFFGCFFEGFDFFFFEBEFFFF=AEEDGFFFEFA=CDGDFFEAAEDGABDCEEFE@:BDB
@M00200:205:000000000-AKKM3:1:1101:12091:6116 2:N:0:1
TACTGGGGTATCTAATCCCTTTCGCTACCCTGGCCTTCGAGCCTCAGCGTCAGATATTGTCCAGTAGCTCGCTTTCGCCACGAGTGTTCCTCTTGATCTCCACGCATTTCACTGCTACACCAAGAATTCCAGCTACCTCTCCAATCCTCTAGCACGGCAGTATCGGATGCAGTTCCGGGGTTGAGCCCCGGGATTTCACCTCTGACTTACCCCGCCGCCTACGCTCCCTTTATACCCACTTGACCCAAGC
+
C<CCCCFGGGGGG9CFGGGGGGGGGGGGGGFF8FGGGGGGGGGGGFFGGGGGGGGGFFGGGGCGGGGGGGFGEGGGDGGGGE@CGGGGGGGGGGA<FGGGGFG>FGGDDGGGGEE@=F4FDGGGGFAFGGGFFGGGGFGFFGFFFFGFGFFCFFFD*C6?FF;C@E++*386DEFFEFGBGGC7ADFF>>5>>4ACFFG=EFEECEE?453(5-=:1C:;D@@3,=5>C73C)<514)(.6)-))((4(-
@M00200:205:000000000-AKKM3:1:1101:22531:6128 2:N:0:1
TACAGGGGTATCTAATCCTGTTCGCTCCCCACGCTTTCGTCCATCAGTGTCAGTGTACCATTAGTGATCTGCCTTCGCAATCGGTATTCTATGTGATATCTATGCATTTCACCGCTACACCACATATTCTAACCACTTCATAGTAACTCAAGACAACCAGTATCAAGGGCAATTCTACAGTTGAGCTGCAGACTTTCACCCCTGACTTAATCGTCCACCTACGGACCCTTTACACCCAGTTGACACAAGAC
+
CCCCCGGGGGGGGGGGGGGGGGGGGGGGGGGGGGGGGGGGGGGGGGGGGGGGGGGGGGGGGGCFGGGGGGGGGGGGFFGFGGGGGFGGGGGGGGGGGGGGGGGGGFGGGGGGGGEB>FGGFFGGGGGGGGGGGFGGFDFEFGGFGFGFGFGGGGGFFCC5EG79CDDF5=FDFFFF?DFFGFG86DEFDGDD?G,?D>A6D=DDDDBC7A=E=CFG=?A5CE8@5:BGCCE;=?3=C==.:68>6=28(7(
@M00200:205:000000000-AKKM3:1:1101:24531:6128 2:N:0:1
TACCAGGGTATCTAATCCTGTTTGCTCCCCTAGCTTTCGTGCCTCAGTGTCAGGTGTTGTCCAGGGACTCGCCTTCGCCACTGGTGTTCCTCTCGATATCTACGCATTTCACTGCTACACCGAGAATTCCAGTCCCCCCTCCAAACCTCCAGCACGCTAGTATTCAATGCCATTTCAGGGTTGAGCCCTGAGCTTTCACATCAAACTTAACATGCCACCTACGCACCCTTTAAACCCAATTGACACAAGA
+
CCCCCFGGGGGGGGEGGGGGDFGFGFGGGGGGGGGGGGGGGGGFGGFGGGGGGGGGGGGGGGGFGGGGGGCGGGEGFGGGGGGFFGGGFFDGGGGGGGGGGGGCFGGGGGGGGGGFGGGGGGDCEEGGGGFGGG?EDBGFFGGFGFGFGFC6CFFEFE?DFGBFEFGDFGD5@<FFFFGBG@GF5@7@FGFAFGC?A57*;@CF8567@@EEEE6C7CA=E@24>GBG:*7*94@:EDF2*7@=CE@0(,
@M00200:205:000000000-AKKM3:1:1101:26369:6129 2:N:0:1
TACAGGGGTATCTAATCCTGTTTGCTCCCCACGCTTTCGCACCTCAGCGTCAGTCTTAGGCCAGGAAGTCGCCTTCGCCACTGGTGTTCCTCCGGATATCTACGCATTTCACCGCTACACCCGGAATTCCACTTCCCTCTCCCAGACTCTAGCCATGCAGTATCGAATGCAATTCCCAGGTTAAGCCCGGGGCTTTCACACCCGACTTGCACAACCGCCTCCGCGCGCTTTAAACCCACTTGACACACGAT
+
CCCCCGEGGGGGGGGGGGGGGGGGGGGGGGGGGGGGGGGGGGGGGGFGGGGGGGGGGGFGGGGFGGFGGGGGGGGGGGGGGGGGGGGGGGGGGG@?FGGGGGGGGGGDFGDFGGGECFGGFEEEEEGFGGGDFFGGGFGFFDGFGFGBGFC?DGDDDFFF8DEGFAGFDF7=EEFFFFGAFC+2;ACC?D55947996C?B@FF(25>=EEB4=BE1)8/(/..6=:<D5:44-)2AB(44-8?941(-3(
@M00200:205:000000000-AKKM3:1:1101:23387:6136 2:N:0:1
TACTGGGGTATCTAATCCTGTTCGCTCCCCACGCTTTCGCTCCTCAGCGTCAGAACAATCCCAGAGATCCGCCTTCGCCACCGGTGTTCCTCCACATATCTGCGCATTTCACCGCTACACGTAGAATTCCGATCTCCCCTAATTGCCTCAAGTCGACCCGTATCCACCGCAAAACCCCGGTTAAGCCGAGGCCTTTCACGGCGGACGCAATCAACCGCCTACGAGCCCTTTAAACCCCATTGACCCAAGC
+
CCCCCGGGGGGGGGGGGGGGGGGGGGGGGGGGCGFEFGGGGGGGGGGGGGGGGGGGGGGGGGGGGGGGGGGGGGGGGGGGGGGGGGGGGGGGGGGGGGGGGGGGGGGGGGGGGGGFGG?FEDFEGEFGGGG>DGGFCD@D5DEBGFGFG5=8EFDFFGCFGDDGEFGFBEFB*86?9AGACE4F+>FF>D=>ACF7FFGFDFFFFFFFB0?B)4EG6<@???FF0=BG29)66)4(;(4266>B)282<(
@M00200:205:000000000-AKKM3:1:1101:22584:6145 2:N:0:1
TACGAGGGTATCTAATCCTGTTTGATCCCCACGCTTTCGTGCCTCAGTGTCAATGATCGTGTAGTTAGCTGCCTTCGCAATGGGTGTTCTATGTCATATCTAAGCATTTCACCGCTACATGACATATTCCGCTAACCTCCACGATATTCAAGACAGATAGTATCAACGGCAGTTTCCGAGTTAAGCCCGGAGATTTCACCACTGACTTACCTGCCCACCTACGCACCCTTTAAACCCAATTGACACAAGA
+
CCCCCGGGGGGGGGGGGGGGGGGGGGGGGGGGGGGGGGGGGGGGGGGGGGGGGGGGDGGGGGGGGGGGGGGGGGGGGGGGGGGGGGGGGGGGGGGGGGGGGGGGGAFAEGGGFEGFGGGGGGGGGGGGGGGGGGDGGBGFFGGFG5DFGFGGGGGFBDDFGGFGFFGDBGFFFEFBFEGFGC=CBEDDDGGFFG@+?AE@@CF=CCEFFFEEEDGGFDA=EFA>@G>DC?>;EFFBE9(6>@<EFFFF(6
@M00200:205:000000000-AKKM3:1:1101:24989:6145 2:N:0:1
TACCGGGGTATCTAATCCTGTTCGCTACCCATGCTTTCGTGCCTCAGCGTCAGTTACCGCTCAGTAAGCCGCCTACGCTATCGGGGTTCCTTATGGTATCTATGCATTTCACCGCTACACCATAAATTCCGCCTACCCCAACGGTACTCAAGGCGCCCAGTATCAATGGCAGTTCCACGGTTGAGCCGTGGGATTTCACCGCTGACTTAAACGCCCGCCTACGCCCCCTTTATACCCAATTGACACAAGA
+
CCCCCGGGGGGGGGGGGGGGGGGGGGGGGGGGFGGGGGGGGGGGGGGGGGGGGGGGGGEGGGEGFGGGGGGGGGGGGGGGGGGGGGGGGGGGGGGGGGGGGCFGGGGGGGGGGGGFGGGGGGGGGCGDGGGGGEGGFFDDDGEFGFGFGF=DF?DBFGGFCFEGEFF79:*8FE>EFFCDFGCC>EG>EGD56CEGF*BE=BFFFF9C9E;717CE@DE@FFFD(38C3<3):46)3428)).56:<?02
@M00200:205:000000000-AKKM3:1:1101:27535:6156 2:N:0:1
TACCGGGGTATCTAATCCTGTTCGATCCCCACGCTTTCGTGCATCAGCGTCAATCGCGCCTTGGTAAGCTGCCTTCGCAATCGGTGTTCTGTGGCATATCTATGCATTTCACCGCTACTTGCCACATTCCGCCTACCTCATCCGCATTCAAGCGCGCCAGGATCAACGGCACTGCGCTGGTTGAGCCACCGTCTTTCAACACTGACTTCGCACGCCGCCTACGCACCCTTGAACCCCAATTGACACTAGAC
+
CCCCCDDG@FFGFFF,CFGAFCGGGAFFCCAFFC:CFGGGGGGCE<F,CFGEEGGGDFGDCCFEGGGGGGGAFFEGFEE=C@FG=FFFA@=FFGGDFC,C=E<EF=EFDFFG,>@@C>,CBFEGGD?,9@D+==DED5ED9EFBGFG5=+79B>+<0@0*++:CCFGE?65=AEAA*375>?D;A67;FF566,=C=5,932**.(8**((,41*=455(2:D)(/)112().,42CF?0)45448),)..
@M00200:205:000000000-AKKM3:1:1101:21417:6156 2:N:0:1
TACGAGGGTATCTAATCCCTTTTGCTCCCCACGCTTTCGTGCCTGAGCGTCAGCAATTGTCCAGGTAGCCGCCTTCGCCTCTGGTATTCCTCATGATATCTACGCATTTCACTGCTACACCATGAATTCTGCTACCCTCTCCAATGCTCTAGCCATGTAGTTTGAGGTGCAATTCCGGGGTTCAGCCCCGGGCTTTCACGCCTCACACACCCGGCCGCCTGCGCACCCTTTACACCCAGTTGACACAAGAC
+
CCCC@FGGGFGGGEGGGGGGGGGGGGGGGDGGEGDDGGGFFFFGGGGCFGEGGGGGGFGGGFFFCFGGGGGGGGGGGGGGGGGGG9FGCFGGACGGCCFGGGFGGGGGGGGGGFFB9FDFD?AGGGGDFFGGGGFFGFGFFGFFGFG>DD;=A6+<;>@7F9DDDFGC9DF=?DD@F5C5FG+=DFGFFC6*9EGCFC,)0:@A2=BE>A)>=@EE2?D?<?@F0CEG5>)))973C7;;CCF<<?72<8(
@M00200:205:000000000-AKKM3:1:1101:22647:6166 2:N:0:1
TACTGGGGTATCTAATCCTGTTTGCTCCCCACGCTTTCGTGCCTCAGTGTCAATGATCGTGTAGTAAGCTGCCTTCGCAATCGGTGTTCTATGTCATATCTAAGCATTTCACCGCTACATGACATATTCCGCTTACCTCCACGATATTCAAGACAGATAGTATCAACGGCAGTTTCCAAGTTAAGCTTGGAGATTTCACCACTGACTTACCTGTCCACCTACGCACCCTTTAAGCCCACTTGACACA
+
CCCCCGGGGGGGGGGGGGGGGGGGGGGGGGGGGGGGGGGGGGGGGGGGGGGGGGGGFGGGGGFGGGGGGGGGGGGGGGGGGGGGGGGGGGGGGGGGGGGGGGEAFGGGGGGGGGGFGGGGGGGGGGGGGDGGGGGGFFGDFGG>F5DFGFGDGGGFBE9DGGF89CDCFGEBFEB7;F=FFDFFFEFFFGG**DCFFFFC@5@@EFFFEFEEEFGF>CA5@CD*)?@DFFEFFBF9D>9B9*.6*3>
@M00200:205:000000000-AKKM3:1:1101:7599:6170 2:N:0:1
TACAGGGGTATCTAATCCTGTTTGCTCCCCACGCTTTCGCACCTCAGCGTCAGTATCGAGCCAGTGAGCCGCCTTCGCCACTGGTGTTCCTCCGAATATCTACGAATTTCACCTCTACACTCGGAATTCCACTCACCTCTCTCGAACTCAAGACCGGCAGTATTAAAGGCAGTTCCAGGGTTGAGCCCTGGGATTTCACCCCTAACTGACCAATCCGCCTACGTGCGCTTTAAACCCAGTTGACACAAGAC
+
CCCCCGEGGGGGGGGGGGGGGGFGGGGGGGGGGGGGGGGGEGGGGGFGGGGGGGFEGGGGGGGGGGGGGGGGGGGGGGGGGGGFGFGGGGGGGGG7FFGGGDG@EGGGGGGGFGGFGGGGGGGCFEGGGGGGGFFGGFGDFEGFCFGFGFG+DFGE>C8BGFFFEFGG5DFDFEFFFF9<FGC5AFGFFGFA6AFGFFG:BBFD@FC*>@EEDEG=2CA@28(;18)5CCF3<>A@E@(=?E)7).(633(
@M00200:205:000000000-AKKM3:1:1101:26957:6175 2:N:0:1
TACTAGGGTATCTAATCCTGTTCGCTCCCCACGCTTTCGTGCCTCAGCGTCAATCAAGACCCAGTTAGCTGCCTTCGCAATCGGTATTCCACGACATATCTATGCATTTCACCGCTACATGTCGCATTCCACTAACCTCTATCTGATTCAAGTTACACAGTTTCAAAGGCAATCTCACAGTTAAGCTGTGACCTTTCACCCCTGACTTACATAACCGCCTACGCACCCTTTAAACCCACTTGACAACAACT
+
CCCCCFFGGGGGGGFGGGGGGGGDFDGGGGGGGGGDGGGGGGGGGGFGGGGGGGGGGGGGGFGGGFGG9F@DFGGGGGGGGGF7CCGGGGDGGGGGGGGGGGGGDFFGGFDGFGGFGGDFGGFGG7>EGFGGGF6E@98:FGGFGCFFGFD?FF+?DEDFEF>=D+CD*,;5:5D@FDD8E:C+;8EFFFGF5E==F*7:=9CB5@=3:CFC0:B?)7*1=@4/5=4390>4**5>C=(7**.)**(((/)
@M00200:205:000000000-AKKM3:1:1101:16885:6185 2:N:0:1
TACGAGGGTATCTAATCCTGTTTGCTCCCCACGCTTTCGCACCTCAGCGTCAGTATTGGTCCAGGGTGTCGCCTTCGCCACTGATGTTCCTCCAGATATCTACGCATTTCACCGCTACACCTGGAATTCCACACCCCTCTACCATACTCTAGCTCAGCAGTTCCAACCGCAATTCCCAGGTTAAGCCCGGGGCTTTCACGGCTGGCTGACTGAACCGCCTACGTGCGCTTTATACCCAATTGACACAAGA
+
CCCCCEGGGGGGGFAEGGGGGGGGGGGGGGGGGGGGGGGGGGGGGGFGGGGGDGGFGEDGGGDGGGGGGGGGGGGGGGFGGGGGGGGGGGGGGGGG@CEGGGGCGGGGGGGGGGGFGGGGGGFF8EFCGGGGGGGGGFGFFGGFGFGFGFGFGDFFDGFFGFEGEDGGFGF=BEDFFFGFFG8<?ECFEDCBFGGFFFGB9>BFFFF@BFFFEBFGFGFFFF;2(3:>GD;>)<C5EE(4A?FBFF?<0.
@M00200:205:000000000-AKKM3:1:1101:26750:6186 2:N:0:1
TACGAGGGTATCTAATCCTGTTTGCTCCCCACGCTGTCGCGCCTCAGTGTCAGCAACTGCCCAGCAGGCCGCCTTCGCCACTGGTGTTCTTTCGGATATCTACGCATTCCACCGCTACACCCGAAATTCCACCTGCCTCTACAGTGCTCCAGCTCAGCAGTTCGCACGGCAGATCCGGGGTTGAGCCCCGGACTTTCACCCCACGCTTACCCAGCCCCCTACGAGCACTTTAAACCCAATTGACACAAGA
+
CCCCCGGGGGGGGGGGGGGGGGGGGGGGGGGGGGGGGGGGGGGGGGGGGFGGGGGGGGGGGGGGGGGGGGGGGGGGGGGGGGGGGGGDGGGGGGGGGGGGGGGGGGGGFFGGGGGEGGGGGEGGG7DGGGGGGGGFGFGFBFGF:7DECFG6FCGFF89DEDEGBADC5:9@FFFFFFG>:;DFFFE>BDE4;C+CF?C7(6;>BF?1()(()(=;,17>01()(:<D492))-3(;0((6)-<)::<(.
@M00200:205:000000000-AKKM3:1:1101:13161:6198 2:N:0:1
TACTGGGGTATCTAATCCTGTTCGCTCCCCACGCTTTCGCTCCTCAGCGTCAGGTAAGGCCCAGCAAGCCGCCTTCGCCACCGGTGTTCCTCCTGATATCTGCGCATTTCACCGCTACACCAGGAATTCCACTTGCCCCTGCCTACCTCTAGCCGGCCCGTATCCACCGCAGACCCGCAGTTAAGCTGCGGGCTTTCACGGCAGACGCGACCGGCCACCTACGAGCTCTTTAAACCCAATTGACACAAGAC
+
CCCCCGGGGGGGGGGGGGGGGGGGGGGGGGGGGGGGGGGGGGGGGGFGGGGGGGGGGGFGFGGGGGGGGGGGGGGGGGGGGGGGGGGGGGGGGGGGGGGGGGGGGGGGGGDGGGGFGGGGGGGGGGGGGGGGGGGGFFGFFGFFGFGFGFG=EGD?DEGDGGFGFFGGFGFADD@FEFDFGGGCAEFFFGGFFGFDB<EF6@BB7=B9>BFFFFGE6FF7(,3>(:7CG*6<4A<?;21(6?AFFFF682(
@M00200:205:000000000-AKKM3:1:1101:26967:6217 2:N:0:1
TACAAGGGTATCTAATCCTGTTTGATCCCCACGCTTTCGTGCCTCAGCGTCAATCATAATTTAGTGTGCTGCCTTCGCAATTGGTGTTCTGCGACATATCTATGCATTTCACCGCTACTTGTCTCATTCCGCCCACCTCACCTACATTCAAGCCCGACAGTATCAAAGGCACTGCGATGGTTGAGCCACAGTCTTTCACCCCTGACTTATCAGGCCGCCTACGCACCCTTTAACCCCAGTTGACACA
+
CCCC@FFGGGGGGGGGGGGGGGGG9FGGGGGGGGGGGGGEFGGGGGGGGGGG7FFG,C<FB<EFGG,C,5FGGGGGFG7F,FFFGFFGGGE,48CGDGGGGG<F9FGGGGGGG6EDGE?<9=EE9ACFGCGGGGGGGFFE*829@FDFDCDFF6DA5CGFEGFGFBFD5FFDF5D>?D6:DEGGFGGA6+5;AGFFFCFE)=CDFFF;7;C7;8CE2CE=>>@F>CDGGG:EC*4=EF?EF)).94(
@M00200:205:000000000-AKKM3:1:1101:20964:6222 2:N:0:1
TACTAGGGTATCTAATCCTGTTCGCTCCCCACGCTTTCGCTCCTCAGCGTCAGTACAGGCCCAGAGAACCGCCTTCGCCACCGGTGTTCCTCCCGATATCTGCGCATTTCACCGCTACACCGGGAATTCCATTCTCCCCTACCTGCCTCTAGCCTGCCCGTATCCACCGCAGACCCACGGTTAAGCCGTGGGCTTTCACGACGGACGCGACAAACCGCCTACGAGCTCTTTAAACCCAATTGACACAAGA
+
CCCCCFGGGGGGGGGGGGGGGGGGGGGGGGGGGGGGGGGGGGGGGGGGGGGGGGFGFGGFCGGFGGGGGGDGGGGGGGGGGGGGGGGGGGGGGGGFGGGGGGGGGGGGGGGGGEGFDGGGGGGGGEGGGGFGGGGGFFGFFGGFEFGEGFCFGFGFFFGFGDFGFFGGFGF5?CAFADGDGC929AFDF)?BFGGGFEGFFF(,(:1>9(9667CC9DFF01,8,/5C>:4<<<A7C<1(42)6:7(361
@M00200:205:000000000-AKKM3:1:1101:24949:6232 2:N:0:1
TACGGGGGTATCTAATCCCGTTCGCTCCCCTGGCTTTCGTGTCTCAGCGTCAGCACACCCCCAGCAGCCTGTTTTCACCGTTGGCGTTCCAAGCGATATCTACGCATTTCACCGCTCCACCGCTTGTTCCAGCTGCCCCTAGGTGGCTCAAGACCGCCAGTATACCGAGCAGTTCCACGGTTGATCCGTGGGATTTCACAAGGTACTTAACGATCCGCCTACACACCCTTTCTACCACATCGACTCAACCC
+
CCCCCE7FG@FGGGGGG<EFGGFFFGGGGGGGFEGGGGGGGGGEFGGGGF@EFFGGFCFGGGG7D8FGGGGBFGCCCGGGGGCFFCFEGG8E9FCCFEEFCFGGEEGGGGCGG+@58=,AE>EGFFGGEFA,?EFGD6=D*6=DCFGFFACGCDFBDDC>DGE7AF9CA>>)=CFFFF*2@;9*+5B6FGC:)3;CF5E?)6074;CEC);<D0CE@*=?;?:F?G3310)))..6+34?,313(-)4(((
@M00200:205:000000000-AKKM3:1:1101:20538:6237 2:N:0:1
TACCAGGGTATCTAATCCCGTTCGCTCCCCACGCTTTCGTGCCTCAGCGTCAGTACTTGGCCAGGAAGCCGCCTTCGCCACCGGTGTTCCTCCTGGTATCTACGCATTTCACCGCTACACCAGGAATTCCGCTTCCCTCTCCAGTACTCTAGCCCGCCAGTTTCCAATGCCATTCCTGAGTTGAGCCCAGGGCTTTCACATCAGACTTAACGGACCGCCTACGCACCCTTTAAACCCAGTTGACACC
+
CCCCCGGGGGGGGGGGGGGGGGGGGGGGGGGGGGGGGGGGGGGGGGGGGGGGGGGFGGGGGGGGGGGGGGGGGDGGGGGGGGGGGGGGGGGGGGGGGGGGGGGGGGGGGGGGGGGEGGGGGGGGGGGGGGGGGGGCGFGBFGGFGFGFGFG8@FGFFGGFD?CGACFGFFAEFCFFFF@FCFDGFCFFFGCEFGF7AAFFFB=FFFFFFFEA@FGGFGF02@DB;EBD**=)/)73=;(6C;6<C)(
@M00200:205:000000000-AKKM3:1:1101:14697:6240 2:N:0:1
TACTAGGGTATCTAATCCTGTTTGCTCCCCACGCTTTCGCACCTCAGCGTCAGTACCGAGCCAGTGAGCCGCCTTCGCCACTGGTGTTCCTCCGAATATCTACGAATTTCACCTCTACACTCGGAATTCCACTCACCTCTCTCGGACTCAAGATCTCCAGTATCAAAGGCTGTTCCGGGGTTGAGCCCCGGGATTTCACCCCTGACTTAAAAATCCGCCTACGTTCGCTTTAAACCCAATTGACACACGAC
+
CCCCCGGGGGGGGGGGGGGGGGGGGGGGGGGGGGGGGGGGGGGGGGGGGGGGGGGGGGGGGGGGGGGGGGGGGGGGGGEGGGGGGCFGGGGGGGEEGGGGGGGGGCFGGGGGGGGFGGGGGGGDGEFGGGGGGGDGGFGFFGGFGEGFGFDF=DDFFFGFGDBFFFGGFGFFFFFFFFGFDCDGFGGFFGG44CFGFFGFFFBBBFE<C:CE=BGGFGE;0570(38D3<;)7<<DG@(6;<EAFF?139(
@M00200:205:000000000-AKKM3:1:1101:20753:6243 2:N:0:1
TACTCGGGTATCTAATCCTGTTCGCTCCCCACGCTTTCGCTCCTCAGCGTCAGTTGCGGCCCAGAGACCTGCCTTCGCCATCGGTGTTCCTCCTGATATCTGCGCATTCCACCGCTACACCAGGAATTCCAGTCTCCCCTACCGCACTCTAGTCTGCCCGTACCCACTGCAGGCCCGAGGTTGAGCCTCGGGTTTTCACAGCAGACGCGACAAACCGCCTACGAGCTCTTTACACCCAATTGACACACGAC
+
CCCCCGGGGGGGGGGGGGGGGGGGGGGGGGGGGGGGGGGGGGGGGGGGGGGGGGGGGGGGGGGGGGGGGGGGGGGGGGGGGGGGFEGGFGGGGGGGG<DGGGGGGGGDGGGGFGGFGGGGGFGGFGGGGFCCFGGGGFGFFGGFG?DAFFF9EFGFFGGFGGDGFFGGFGACFBFFD*<ACFGCFFG>FGGB6EGGF?F4@B:@==2996@00;FG@G>FFB:5:E)9::<2)6<0803:))6<))3((((
@M00200:205:000000000-AKKM3:1:1101:25543:6245 2:N:0:1
TACAAGGGTATCTAATCCTGTTCGCTACCCACGCTTTCGTCCATCAGCGTCAATATATTATTAGTAACCTGCCTTCGCAATTGGTATTCCATGTAATCTCTAAGCATTTCACCGCTACACTACATATTCTAGTTACTTCATACTAATTCAAGTTCTACAGTATCAATGGCAGTTCGACAGTTAAGCTGCCGGATTTCACCACTGACTTATAAAACCGCCTACGGACCCTTTAAACCCAATTGACACA
+
CCCCCGGGGGGGGGGGGGGGGGGGGGGGGGGGGGGGGGGGGGEGGGGGGGGGGGFGFGGGGGGGGGGGGGGGGGGGGGGGGGGGGGGGGGGGGGFFGGGGGFFGGGFGGFGGGGGFGGGGGGGGGGGGGGFFGAFGGFGFFG8DDDFFGFGGGGGFFGGFGGEGFDFFF89=DEFFFED>FFC8DAF6FGGDAEEFCCEDEFF5EFFFFF*;C7DC56ADFB=*8E>DDCF4<E=BEF94A=48*>=
@M00200:205:000000000-AKKM3:1:1101:18780:6254 2:N:0:1
TACGAGGGTATCTAATCCTGTTCGCTACCCACGCTTTCGTCCATCAGCGTCAATCGTTTGTTAGTAACCTGCCTTCGCAATTGGTATTCCATGTAATATCTAAGCATTTCACCGCTACACTACATATTCTAGTTACTTCACAAAAATTCAAGCCCTACAGTATCAACGGCAATTTTTTGGTTAAGCCAAAAACTTTCACCGCTGACTTATAAGGCCGCCTACGGACCCTTTAAACCCAATTTACACA
+
CCCCCGGGGGGGGGFGGGGGGGGGGGGGGGCGGGGGGGGFGGEGGGGGGGGGGGGGEFGGGGCFGGGGGGGGGGGGGGEFEEGGGDEGGGGFGFCFGGGGGGGGGGFFGGGGGCGFDGGGGGGGGGGGGGCECFGGFFGFFGGF?5?EGFGFDFGFFGGFGGCGFFGGEGFB?6D9DEGFGGGFFDFFFFDFEGFDF*,8=9AFFFFFEEEEEFGGAGF@9B@?2C):963C337;G@(8)/)).))
@M00200:205:000000000-AKKM3:1:1101:13814:6256 2:N:0:1
TACTCGGGTATCTAATCCTGTTCGCTACCCATGCTTTCGTGCCTCAGCGTCAGTTACCGCTCAGTAAGCCGCCTACGCTATCGGGGTTCCTTATGGTATCTATGCATTTCACCGCTACACCATAAATTCCGCCTACCCCAACGGTACTCAAGGCGCCCAGTATCAATGGCAGTTCCACGGTTGAGCCGTGGGATTTCACCGCTGACTTAAACGCCCGCCTACGCACCCTTTACGCCCACTTGACACAAGAC
+
CCCCCGECFGGGG9CFGGGFGFGGGGGGGGGGDGGGGGGGGGGGGFGGDGGGGGGGGGEGGG7FFGGGGGGGGGGEGGGGGGEFGEGGGGGGGGGGGGGEFFGGGGGGGGGGGEGEDGGGGGGGGGGFGGGEDEGGFFGAFGGFGFGEFFGDCGCDDGGFFGCGFCDE5DA=FFFFFFG5FEG5CGFFFDE>*96*=EF>FF=2>:EF*/4>@2=C;DE((6<EDE><1;6>)41;5:(4<<A0)22:08(
@M00200:205:000000000-AKKM3:1:1101:7031:6260 2:N:0:1
TACCAGGGTATCTAATCCTGTTCGCTCCCCACGCTTTCGCTCCTCAGCGTCAGGTAAGGCCCAGCAAGCCGCCTTCGCCACCGGTGTTCCTCCTGATATCTGCGCATTTCACCGCTACACCAGGAATTCCCCTTGCCCCTACCTACCTCTAGCCGGCCCGTATCCACCGCAGACCCGCAGTTCAGCTGCGGGCTTTCACGGCAGTCGCGACCAGCCCCCTACGCGCTCTCTAACCCCAATTGACCCAAGAC
+
ACCCCFDCC<CFGDEEEFF<CFF;CGGGGGGGCEEBFGEGGGG<CE,CF@F@E@FCFF<FGGGFGD8<@FGGGG@FDGG7CGC=6@F@FGCFFGC<?,=FGFFGGGGGGG,FF>E@>:=FF6EE==F8F=,@D808@DFD5EFBGBFEFF,=E+00@ED>@9=FAC?FFC5>A@0;5@C5>,25=7FAAD?6>C50+)4((.(.(((.,26>>?FG(9@1BB()-80>9*2)-)(,;(0293))).(((((
@M00200:205:000000000-AKKM3:1:1101:10361:6271 2:N:0:1
TACTGGGGTATCTAATCCTGTTCGCTCCCCACGCTTTCGTCCATCAGTGTCAGTGTACTATTAGTGATCTGCCTTCGCAATTGGTATTCTATGTGATATCTATGCATTTCACCGCTACACCACATATTCTAACCACTTCATAGTAACTCAAGACAGCCAGTATCAAGGGCAATTCTACAGTTGAGCTGCAGACTTTCACCCCTGACTTAACCGTCCACCTACGGACCCTTTAAACCCAGTTGACACAAGCT
+
CCCCCGGGGGFGGGGGGGGGGGGGGGGGGGGGGGGGGGGGGGGGGGGGGGGGGGGGGGGGGGGGGGGGGGGGGGGGGGFGGFGGGGGGGGGGGGGGGGGFFGGGGGGFAFCFGGDDGGGGGFGGGGGFFFFFFGDGGFFD?FGFFFGCFFDDEDGBFGGFGFEGFFFCBGF5DDFFBFFFGGGG?FGFFGDBFFD8D>C8D5D=DDBDDFE55>EC>FF588=>ACD7*458E*::84BE667@;4))-()
@M00200:205:000000000-AKKM3:1:1101:26034:6275 2:N:0:1
TACTAGGGTATCTAATCCTGTTTGCTCCCCACGCTTTCGTGCCTCAGTGTCAGTGCTGGTCCAGGGTGTCGCCTTCGCCACAGATGTTCCTCCCGATATCTACGCATTTCACTGCTACACCGGGAATTCCACACCCCTCTACCGCACTCTAGGTCGCCAGTATCCAATGCCATTCCCAGGTTGAGCCCAGGGCTTTCACATCAGACTTAACGAACCACCTACGCACGCTTTAAACCCAGTTGACACA
+
CCCCCGGGGFGGGGFGGGGGGGGGGGGGGGGGGGGGGGGGGGGGGGGGGGGGGFGGGGGGGGGGGGGGGGGGGGGGGGGGGGFGGGGGGGGGGGG7@FEGGGGGGGGGGGGGGGGFGGGGGGGGGDGGGGGGGGGEG?GDFFGFGEGFGF9=DGGFFGGFG7DFEFGGFGFEC@FAFF+*8@66AFGFFGC5BEFDFEGCCC;*1>E<4A=DFAEC3C8263>E>EFG78?E?)/3C124?EE@<=;
@M00200:205:000000000-AKKM3:1:1101:18441:6277 2:N:0:1
TACGGGGGTATCTAATCCTGTTCGCTCCCCACGCTTTCGCTCCTCAGCGTCAGTATCGGTCCAGAGACCCGCCTTCGCCACCGGTGTTCCTCCTGATATCTGCGCATTTCACCGCTACACCAGGAATTCCAGCCTCCCCTACCGCACTCTAGCTAGCCCGTATCCACTGCAGGCTCGGGGTTGAGCCCCGAGTTTTCCCCGCAGACGTCACACGCCGCCTACGAGCCCTTTAAACCCACTCGCCCCAAAA
+
CCCCCGGGGGGGGGGGGGGGGGFGGGGGGGDFGGEGGGGGGGGGGGFGGGGEGGFGGDG7F@FFDFCGGGE:FG7E<F=:,FFFGGGGGA=<F<E<A9FGGE<7FEGGGGGGGEEDGG8DFDD+ADGFGGAD+18D8:E5DG7@C?D=D<;CEG+0*DFEGDBG7CCDAE466>6A>:)8<?746>EA>3C3.5C;=)+((33>(89<042>0(2A(>>6(1()-80>*0494)-3A04((--(--33(,
@M00200:205:000000000-AKKM3:1:1101:19195:6281 2:N:0:1
TACGCGGGTATCTAATCCTGTTCGCTCCCCACGCTTTCGTCCATCAGTGTCAGTGTACTATTAGTGATCTGCCTTCGCAATTGGTATTCTATGTGATATCTATGCATTTCACCGCTACACCACATATTCTAACCACTTCATAGTAACTCAAGACAGCCAGTATCAAGGGCAATTCTACAGTTGAGCTGCAGACTTTCACCCCTGACTTAACCGTCCACCTACGGACCCTTTACACCCAATTGACACAAGAC
+
CCCCCGGGGGGGGGGGGGGGGGGGGGGGGGGGGGGGGGGGGGGGGGGGGGGGGGGGGGGGGGFGGGGGGGGGGGGGGGGFGGGGGFGGGGGGGGGGGGGGGGGGGGGGFFGGGEEEGGGGGGGGGFGGGGGGGGGGGFGFFDGFGFGFGFGGGGGFFGFBGGFGFFG@5EA8DDDFFFGFGGFFBFG5?D8?FCDFFEA=@=DFFFBECEFF5AGDFCA=EFA>5>DGDFE4*070:95==EEEE5(-(,(
@M00200:205:000000000-AKKM3:1:1101:9071:6286 2:N:0:1
TACAAGGGTATCTAATCCTGTTTGCTCCCCACGCTGTCGCGCCTCAGCGTCAGCCACTGCCCAGCAGGCCGCCTTCGCCACCGATGTTCCTCCGGATCTCTACGCATTCCACCGCTACACCCGGAATTCCACCTGCCTCTACAGTGCTCAAGCCCAGCAGTTCGCACGGCCGACCCGGGGTTGAGCCCCGGGCTTTCCCCGCACGCTTACCAGGCCGCCTACGCGCCCTTTCCGCCCAGTTGCCACCAGAC
+
CCCCCGGEGGGGGGGGCGGGGGGGGGGGGGGGGGDGGGGGGDFGGGGGGGGGGGGGGGGGGGGGGGGGGGGGGGGGGGGGGGG=FFFGGGGGGGCFFGGGGGGGGGGGGDDGGGGFGG?GGGG7FEFGGGGGGGGFFBFFFFFDGFCDGBFGCFGFFGGFFGFDBDGGFD5>4>>DFDDDFCCCFGGFFGGFFGGGF3A@FFFFFBFFFF?F7:FC>G>:6?FFBEEG)9:)4??FG(2.2))-))(..((
@M00200:205:000000000-AKKM3:1:1101:19387:6291 2:N:0:1
TACTGGGGTATCTAATCCTGTTTGCTCCCCACGCTTTCGCACCTCAGTGTCAGTATTGGTCCAGGTAGCCGCCTTCGCCACTGGTGTTCCTTCCTATATCTACGCATTTCACCGCTACACAGGAAATTCCACTACCCTCTACCATACTCTAGCCCGGCAGTTCGGAATGCCATTCCCAGGTTAAGCCCGGGGCTTTCACATCCCGCTTACCAAACCACCTACGCGCGCTTTATACCCAATTGACCCAAGAC
+
CCCCCGGGGGGGGGFGGGGGGGGGGGGGGGGGDGGGGGGGGGGGGGGGGGGGGGGGGGFGGGGGGGF9FFFGGGGGGGFFGGFFGFGGGEAEFGGGGGGGGDFDGGGGGGGGGGGFDGGGGGGGFGGGGGFGGGGGGDFDBFCFGFGFGFG9FDGD>6C?FFFGA>6EFADFFEFFF?D5FGFGFGGC?D7?AEFFF6FEEF7<5>AF9EE=B=EG=CA53;/:(3)53*3))19)B3<72)))),(,(((
@M00200:205:000000000-AKKM3:1:1101:17812:6295 2:N:0:1
TACCGGGGTATCTAATCCTGTTTGCTCCCCACGCTTTCGCACCTCAGCGTCAGTACCGGACCAGTGAGCCGCCTTCGCCACTGGTGTTCTTCCTAATATCTACGAATTCCACCTCTACACTAGGAGTTCCACTCACCTCTTCCGGACTCTAGATTGCCAGTATCAAAGGCAGTTCTGGAGTTGAGCTCCAGGATTTCACCCCTGACTTAACAATCCGCCTACGTGCGCTTTACACCCAGTTGACACCAACT
+
CCCCCGGGGGGGGGFGGGGGGGGGGGGGGGGGGGGGGGGGGGGGGGGGGGGGGGGGGGGGGGGGGGGGGGGGGGGGGGGGGGGGGGGGGGGGGGGGGFGGGGGFGCFGGFFGGGGFGGGGF8E8AEEDGGDGGGGGGFGFFGGEG>DAGFG89DFFFF8FG9FFEF7@FGF=FFFFFF?AGCC<AEGFFGF*5@CDB<CE@BFD=4BEA*>EE*6<=GF9@F(2(:69D9746CA8812;3)7;;;(((/(
@M00200:205:000000000-AKKM3:1:1101:16265:6300 2:N:0:1
TACTGGGGTATCTAATCCTGTTTGATCCCCACGCTTTCGTGCCTCAGTGTCAATATTCCCGTAGTGAGCTGCCTTCGCAATGGGTGTTCTATGTCATATCTAAGCATTTCACCGCTACATGACATATTCCGCTCACCTCCAGGGTATTCAAGCCAGATAGTATCAATGGCAGTTTCCGGGTTAAGCCCGGAGATTTCACCACTGACTTACCTGCCCACCTACGCACCCTTTATGCCCAATTGACACA
+
CCCCCGGGGGGGGGGGGGGGGGGGGGGGGGGGGGGGGGGGGGGGGGGGGGGGGGCGGGEGCGGGGGGGGGGGGGGGGGEGGGGDFEEGGFDFGGGGGGFGGGFGGGGGGGEGGGGFGGFGFDGGGGGGGG8EGEGGFFGDFGFDG6DFGFA+,==FBD?5EFEG7DDE5E5=F9@DF@=9>EDD7DGFEDG>5E79E7A@EFF@5@E<5A5A6CFCEGFFFF4?AGBG708457C3CE(583@4>@@
@M00200:205:000000000-AKKM3:1:1101:7415:6317 2:N:0:1
TACAGGGGTATCTAATCCTGTTCGCTCCCCACACTTTCGCTCCTCAGCGTCAGGTAATGCCCAGAGAACCGCCTTCGCCACCGGTGTTCCTCCTGATATCTGCGCATTTCACCGCTACACCAGGAATTCCGTTCTCCCCTGCATACCTCTAGTCTGCCCGTATCGGAAGCAGGCTCGGAGTTAAGCTCCGAGTTTTCACTCCCGACGCGACAAACCGCCTACGAGCCCTTTATACCCAGTTGACACA
+
CCCCCGGGGGGGGGGGGGGGGGGGGGGGGGGGGGGGGGGGGGGGGGGGDGGGGFGGGGFGGGGGGGGGGGGGGGGGFGGGGGGGGEFGGGGGGGGGG9DGGGGFGEGGGGGGGGG>DFGFGCEEGGFFGGGGGFGGGFGDDGGFGFGFGFGG=FGFFDGEGGDGABD6AG585AFF>ED*@DCCFF@A>4>A9;ED=*=EFFF2@F9@B>@F0@FF,8>6?B0)3:>G7>:6<4<2C<6BFA).:?(
@M00200:205:000000000-AKKM3:1:1101:12351:6324 2:N:0:1
TACTCGGGTATCTAATCCTGTTTGCTCCCCACGCTGTCGCGCCTCAGTGTCGGCTATTGAGCCCTTACGAGCTCACCGCCCAGCAGACCGCCTTCGCCACTGGTGTTCTTCCGGATCTCTACGCATTCCACCGCTACACCCGGAATTCCATCTGCCTCTACGGTGCCCTAGCGACACAGTTGCCACGGCCGATCCGGAGTTGAGCCCCGGACTTTCACCACAGCCTTATGCCGCCACCTACGCGCCCTTT
+
CCCCCGGGGGGGGCEGGGGGGGGGGGGGGGGGEGGGGGFGGGGGGGGGFGGGGGGGGGDEEFFGGGCGG<BFGGGGGCGGGGFGFFGGFGGGGGGGGGGGGGFG@FGGGGGGGGGFGCGG;DGGEGGGGGGGGGGEEFGFFGGEGFGFGFGGGGGFFGGFGFFFBDDFFGAEFFFE?F9?F,BDFGE):D5/>GGG>?GDDCC;@@DDB>B>6<9<>FF>:6(.8@=*:*:<9B9>G0(5>:>319>080
@M00200:205:000000000-AKKM3:1:1101:10745:6329 2:N:0:1
TACAGGAGTATCTAATCCTGTTTGATCCCCACGCTTTCGCACCTCAGCGTCAGTATTGGGCCAGAGTGTCGCCTTCGCCACTGATGTTCCTTCCGATCTCTACGCATTTCACCGCTACACCGGAAATTCCACACTCCTCTCCCATACTCTAGCTACCCAGTTCTAAATGCAATTCCAAGGTTAAGCCCTGGGCTTTCACATCTAGCTTAAATAACAGCCTACGCGCGCTTTAAGCCCAATTGACACAAGA
+
CCCCCGGGGGGGGGGGGGGGGGGGGGGGGGGGGGGGGGGGGGGGGGGGGGD@EGFGGGGGGGGGGGGGGGGGGGGGGGEGGGG,CFGGGGGGGGGGGGCGGFGGGE>GGGGGGGG>6F8FCE>CCCGGGGGGGGGGGFG9DDCFGFGEGFFGGGGFFGGBEGEFCF9FFGFFFFFFFFGFGCCCB7FFFGGFFGGGF@EE5);>EFF*:13@E5E,1AAB35)@9CA))//).;)4B6<864)).614=F
@M00200:205:000000000-AKKM3:1:1101:19493:6333 2:N:0:1
TACAGGGGTATCTAATCCTGTTCGCTCCCCATGCTTTCGCTCCTCAGCGTCAGTAACTGCCCAGAGACCTGCCTTCGCCATCGGTGTTCCTCCTGATATCTGCGCATTCCACCGCTACACCAGGAATTCCAGTCTCCCCTACAGCACTCTAGTCTGCCCGTACCCGATGCAAGCCCACAGTTGAGCCATGGGATTTCACACCAGACGCGACAGACCGCCTACGAGCTCTTTACGCCCACTTGACACAAGA
+
CCCCCGGGGGGGGGGGGGGGGGGGGGGGGGGGGGGGGGGGGGGGGGGGGGGGGGGGGGGGGGGGGGGGGGGG?FFGGGGGGGGGGGGGGGGGGGGGGEGGGGFE>EGGGEGGCGDB>FGGGGDE@FGGGGGFFFGGGFGFFGGFGFGEGFFDFFGFFDF>8==DFF6E5CFEFFFF?DGFFFCFFECFF?EFFFFFFFDCE88)0>A=9)/5@:CEFGA7131;?CBFF7<37?@0CD(8<).))).(,8
@M00200:205:000000000-AKKM3:1:1101:27573:6341 2:N:0:1
TACCCGGGTATCTAATCCTGTTTGCTCCCCACGCTTTCGTGCCTCAGCGTCAGTTACAGTTTAGTAAGCTGCCTTCGCAATCGGTGTTCTGTGGTATATCTATGCATTTCACCGCTACACACCACATTCCGCCTACCTCAAATGTACTCAAGACTAACAGTATCAACGGCAATTCTACAGTTAAGCTGCAGGATTTCACCACTGACTTACCAGTCCGCCTACGCACCCTTTAAACCAAATTGACAAAAGA
+
CCCCCGGGEFGGFGGGGGGGGFGGGGGGGGGGGGGGGGGGG7FCGGGGG:EGGCGFGGGGGGGGGGGGFGGGGGGGGGEGGFGDGGGGGGGEGGGGGGGGFGGGAEF9EFFAFEGFGCFGFGEEFDGEGGGGGCGG8FGFFGGDGCF*6B=FGFGFFGGBED9+;D?GDGE=?6F+=2=9@DDFB8F568@?5A,7;EC@ECBB@58*::5A8CG:=5AF:07//=9C*2668>5(,(8*9*8>=*(/,6
@M00200:205:000000000-AKKM3:1:1101:12243:6341 2:N:0:1
TACTGGGGTATCTAATCCTGTTTGCTCCCCACGCTTTCGCGCCTCAGCGTCAGAACCGGCCCAGTTGGCCGCCTTCGCCACGGGTGTTCTTGCAGATCTCTACGCATTCCACCGCTACACCTGCACTTCCACCAACCTCTACCGGTCTCCAGATCCGCAGTATCAAAAGCAGCTTCCCCGTTGAGCGGTGAAATTTCACTTCCGACTTGCAGGATCCCCCTGCGCGCGCTTTAAACCCAATTGCACCACG
+
CCCCCGGGG@FGGGFGGGGFGGGGGGGGGGGGDGGGGGGGGGGGGGGGGGGGDGFFGGGGGGGGGGDEGGCGGGGGGFGGGG+FGGGGGGGGGGGGGGGGGGGGGDGGGGFFFEGFGGGGGG8EF,9=FFGGGC6CCFGFFGGFEFG>GFFCB?GFFGC5@+7C*BGG5DFFFDFF*;C4>C74;<C>?:CAFGFFF?FFE=E20:@FEF@83<C@1*:;>1=)3*7<C)8(.)64EB(:16<4))470(
@M00200:205:000000000-AKKM3:1:1101:13697:6346 2:N:0:1
TACGAGGGTATCTAATCCTGTTTGCTCCCCACGCTTTCGCACCTCAGCGTCAGTATCGGGCCAGTGAGCCGCCTTCGCCACTGGTGTTCTTGCGAATATCTACGAATTTCACCTCTACACTCGCAGTTCCACTCACCTCTCCCGAACTCAAGCTCATCAGTATCGAAGGCAGTTCTGGAGTTGAGCTCCAGGATTTCACCCCCGACTTACTACGCCGCCTACGTGCGCTTTCACCCCAATTGACACAAAA
+
CCCCCGGGGCGGGGAFGGGGGGGGGGGGGDGGGGGGGGGGGGGGGGGGGGGGGFGEGEEG>FGGGGGFGGGGGGGGGGGGGGGGGGFGGFGGGGDFEGGGGGGG78FCGGGGC9??DGGGADEGDEEFGEFF?8DFD;DDFGF?>BGDG5D?F8=59ECFEFFGFF6+9,6)@A?;CF?0@<+20@=?>7CF57E4BEGB4):)(/6(8*9C*(4=>DA70,()55))59;))-.4:(42))-6>7<1(,
@M00200:205:000000000-AKKM3:1:1101:20717:6351 2:N:0:1
TACGAGGGTATCTAATCCCGTTTGCTACCTATGCTTTCGCGCTATAGTGTCAGTTTATAGTAGAAAGTCGCTTTCGCCCGTGGACTGTCCTTCTAATTTTTGCAAATTTCACCTCTACACTAGAAGTACAACTTTCTTCAAATAAACTCAAGCATAGCCGTATTTTAAAGCTCCTCAAATTATGTTTGAGTATTTACAATAAAACGTACCATACCACCTTCACGCCCTTTATACCCAGTTGACACA
+
CCCCCGGGGGGGGGGGGGGGGGGGGGGGGGGGGGGGGGGGGGG>FFFGGGGGGGGGGGGGGGGGGGGGGDGGGGGGGGFEGGDGGGGGFGGGGGGGGGGFDGFGGFGGGGGGGGGFGGGGF8FDFFGGGGGGGGGGGFGFFGGFGFGEGFGGGGGFFGGFGGFGFFGGFGFFFFFFFFGFFGGGFGGFFDFFFGGCFBFEEEE7==5DDDFFFDFFEGF1:>@A5*3<DCCE5;=BC4>;CEEEEF
@M00200:205:000000000-AKKM3:1:1101:13305:6353 2:N:0:1
TACGGGGGTATCTAATCCTGTTCGCTACCCATGCTTTCGTGCCTCAGCGTCAGTTACCGCTCAGTAAGCCGCCTACGCTCTCGGGGTTCCTTATGGTATCTATGCATTTCACCGCTACACCATAAATTCCGCCTACCCCAACGGTACTCAAGGCGCCCAGTATCAATGGCAGTTCCACGGTTGAGCCGTGGGATTTCACCGCTGACTTAAACGCCCGCCTACGCACCCTTTAAACCCAGTTGACACAAGC
+
CCCCCGGGGGGGGGGGGGGGGGGGGGGGGGGGGGGGGGGGGGGGGGGGGGGGEGGGGGGGGGGGGGGGGGGGGGFGCGG,DFFGGGGGGGGGGGGGGGGGGFGGGGGGGGGGGGGFGGGGGGGFFBFGGGGGDGGG?FFDFGGFGFDEGAFFGDGFDGGFGFFGEFGFAFFFFFFFFFD4DEGG*,:AE:C>FGCGC<CE@@B>18AE43>E0;DG(:5828:EFGFGD53).)5:E0:?>)679::(4(
@M00200:205:000000000-AKKM3:1:1101:11222:6356 2:N:0:1
TACTGGGGTATCTAATCCCGTTTGCTCCCCTGGCTTTCGCTCCTCAGTGTCAATGCCGGTCCAGGATGCCGCCTTCGCCACCGGTATTCCTCCAGATATCTACGCATTTCACCGCTACACCTGGAATTCTGCATCCCTCTCCCGGATTCAAGCCATCCAGTATCGGATGCAGTTCCCAAGTTGAGCCTGGGGATTTCACATCCGACTTAGTTGGCCACCTACGAGCCCTTTAAACCCAATTGACACA
+
CCCCCGGGGGGGGGGGGGGGGGGGGGGGGGGGGGGGGGGGGGGGGGGGGGGGGGGGGGGGGGGGGGGGGGGGGGGGGGGGGGGGGEGGGGGGGGGGGGGGGGGGGGGGGGGGGDGFGGGGGGGGGGGGGGFGGGGGGFGFFEGFGAGFGFGGGFGFFGGFFGFG5@DC?FFAF<FF58CFFFGGFGFFFF>DEEGFFFFFFFD>DAFDFFE<EEFFEGA:BBFF2C;F*9;3).7=ED?D)737>@;
@M00200:205:000000000-AKKM3:1:1101:7065:6361 2:N:0:1
TACTGGGGTATCTAATCCTGTTTGCTCCCCACGCTTTCGCACCTCAGCGTCAGTACCGGACCAGTGAGCCGCCTTCGCCACTGGTGTTCTTCCTAATATCTACGAATTCCACCTCTACACTAGGAGTTCCACTCACCTCTTCCGGACTCTAGCTTGCCAGTATCAAAGGCAGTTCCGGAGTTGAGCTCCGGGATTTCACCTCTGACTTAACAAACCGCCTACGTGCGCTTTAAAACCAATTGACACA
+
CCCCCGGGGGGGGGGGGGGGGGGGGGGGGGGGGGGGGGGGGGGGGGGGGGGGGGGGGGGGGGGGGGGGGGGGGGGGGGGGGGGGGGGGGGGGGGGGGGGGGGGGGGGGGGFGGGGFGGGGGGGGCFGGGFGGGFGGGFGFFGGFGFGAGFGGGGGFFGGBD?EGE7D8FGFFFEFFFF+?FFFCF6CFFDGEF@CFB@E;EF@)6EEE*1:9>BGF=D>DFBFABD>C):;3?C64B??;9@CE;@@
@M00200:205:000000000-AKKM3:1:1101:25499:6362 2:N:0:1
TACTAGGGTATCTAATCCCGTTTGCTCCCCACGCTTTCGTGCCTTAGTGTCAGTAATGAGCCAGTTATCTGCCTACGCCATCGGTGTTCCTCCCAATATCTACGGATTTCACTCCTACACTGGGAATTCCAATAACCTCTCTCATACTCTAGCTCAGCAGTTTAGATAATGGATGTATGGTTGAGCCACACGCTTTCACTATCTACTTACTATGCCACCTACGCAACTCTTTAAACCCAGTTGACACACG
+
CCCCCGGGGGGGGGGGGGGGGGGGGGGGGGGGGGGGGGGGGGGGGGGGGGGGGGGGGGGGGGGGGGGGGGGGGGGGCGGGGGGGGGGGGGGGGGGGGFGGGGGGG>FGGGFGG,=FGGGGGGFGGGGGGGGGG=FFCFFEFFGFDDFFFFGGG8DFFCFFFGEFF5DDDGFFFFFFFFGFGGG?FGDFFGGFFGGGBFGFFFFFEFFEEFFFFFGC=6AFFB=B=C>7CFFF5A7*?959@EFEF43<26
@M00200:205:000000000-AKKM3:1:1101:20519:6372 2:N:0:1
TACCAGGGTATCTAATCCCTTTCGCTACCCTGGCCTTCGAGCCTCAGCGTCAGATATTGTCCAGTAGCTCGCTTTCGCCACGAGTGTTCCTCTTGATCTCCACGCATTTCACTGCTACACCAAGAATTCCAGCTACCTCTCCAATCCTCTAGCACGGCAGTATCGGATGCAGTTCCGGGGTTGAGCCCCGGGATTTCACATCTGACTTACCACGCCGCCTACGCTCCCTTTATACCCAGTTGACACAAGAC
+
CCCCCGGGGGGGGGGGGGGGGGGGGGGGGGGGGGGGGGGGGGGGGGGGGGGGGFGGGGGGGGGGGGGGGGGGGCGGGGGGGGGGGGGGGGGGGGGGGGGGFGGGGGGGGGGGGGGFGGGGGGGGGGCGFGGGFGFGGFGFFFGFGFGFGFG?EDGAEGGAFGFGDEGGFGFFFFFF>>CEGGGGFGGFFGGFBGGG6*C6<E?CEEF?EF@FF2CE@DFD7=DFFGEGG:/;CECCB=34?E57;@;::?0
@M00200:205:000000000-AKKM3:1:1101:24804:6375 2:N:0:1
TACTGGGGTATCTAATCCTGTTTGCTCCCCACGCTTTCGTGCCTGAGCGTCAGTATTATCCCAGGGGGCTGCCTTCGCCATCGGTATTCCTCCGCATCTCTACGCATTTCACTGCTACACGCGGAATTCTACCCCCCTCTGACATACTCTAGCCTGGCAGTTAAGAATGCAGTTCCGAGGTTAAGCCCCGGGCTTTCACATCCTTCTTCCCAAACCGCCTGCGCACCCTTTAACCCCAATTTCCACAAGCT
+
C@CCCGGGGGGGGGFGGGGGGGGGGGGGGGGGGGGGGGGGGGGGGCGGGGGGGGGG<EGFGGGFF,@FGFGGGGGGGGGGGGGGGGGGGGGGGGGGGGGGGGGGGGGGGGGGGGGF?FFGCCCG7CGGGGFGDCDEGFGFFFGFG8FDGFGDEG:?FGG5:B;+*8CGFGCEFEFFB55*6DD+9<759C5?)4=FFFGF<;;@EAAE)9@A@;CFBDF@(67>,/<DCC7A4)2(;,4?4))).6,(,()
@M00200:205:000000000-AKKM3:1:1101:24446:6376 2:N:0:1
TACACGGGTATCTAATCCTGTTTGCTCCCCACGCTTTCGCGTCTCAGCGTCAGTGACTGTCCAGGCGGCCGCCTTCGCCACCGGTGTTCCTCCTGATATCTACGAATTTCACCTCTACACCAGGAATTCCGCCGCCCTCTCCAGTACTCAAGGTCCGCAGTTTCAGATGCAGTTCCTGGGTTGAGCCCGGGGATTTCACATCTGACTTGCGGTCCCGCCTACACGCGCTTTATACCCAATTGACACA
+
CCCCCGGGGGGGGGGGGGGGGGGFGGGGGGGGGGGGGGGGGGGGGGGGGGGGGGGFGGGGGGGCFGGGGGGGGGGGGGGCFGGG:CGGGGGGGGGDFDFGGGGGGGGGGGGGG9DDFFFDFFGGGFGGFFGEGGG@EFGBFFGFGFGFGFG9:DCFBGG5@=7FCFCFFG>EFFFFFF>:DEG*AC=AE)?AE=CFFFGEEFF9?CF?)9@6?@ED@GFF?::F<EBGGD?5ABB<F?:?<<<<<D4
@M00200:205:000000000-AKKM3:1:1101:5231:6394 2:N:0:1
TACGCGGGTATCTAATCCTGTTTGCTCCCCTAGCTTTCGTGCCTCAGTGTCAGGAGTTGTCCAGGGACTCGCCTTCGCCACTGGTGTTCCTCTCGATATCTACGCATTTCACTGCTACACCGAGAATTCCAGTCCCCCCTCCAATCCTCTAGCCAGGTAGTTTCTAATGCCATTTCCGAGTTGAGCTCGGAGCTTTCACATCAGACTTACACCACCACCTACGCACCCTTTAAACCCAGTTGACACAAGCT
+
CCCCCGGGEFGGGGGFGGGGGGFFGGGGGGGGFFGGGGGGGGGGGGGFCFGGGFGFGGGGGGGGGGGGGGCGGGGG7FGGGCF@EEGGGGGGGGCCFBEEFGGGGGGGGGGGFFGFFFFGGGGGEGGGGCEGGGCFFA685CFFFFG=DF8=,+=5@DFBEGFGFFGGDG?@8AFFC?69FE+@56<AD*955;?FAA?77)*17@>6>E*825CE2?DFEFDD7C=5*54.)74=@2((1.7@3=(,(()
@M00200:205:000000000-AKKM3:1:1101:27916:6399 2:N:0:1
TACAGGGGTATCTAATCCTGTTTGATCCCCACGCTTTCGTGCCTCAGCGTCAATAAAACCATAGTAAGCTGCCTTCGCAATCGGTGTTCTGTGACATATCTATGCATTTCACCGCTACTTGTCACATTCCGCCTACCTCTAGTTCATTCAAGCCCGTCAGTATCAAGGGCACTGCGATGGTTGAGCCACCGTCTTTCACCCCTGACTTAACAGGCCGCCTACGCACCCTTTAAACCCAATTGACACA
+
CCCCCGGGGGGGGGGGGGGGGGGGGGGGGGGGGGGGGGGGFGGGGGGGGGGGGGGGGGGEFGGGACFEFGGGGGGGGGG>FGGGGGGGGG;?DGGGGF,,@=AECCFGGCFGGD6BDE8EFFGFGGGGGGGGGGGGGFGFFGGFGFFFGFGGFGGFFGDEFC9DDFGF?EFFFFFEBF6@FGGDFGGD?CGFFGGGCFFE@>=>CFA@5A@@CFGEFGEDDF(?-:288;5@58>>E0;8)7;<CE8
@M00200:205:000000000-AKKM3:1:1101:4771:6399 2:N:0:1
TACTCGGGTATCTAATCCTGTTCGCTACCCACGCTTTCGTGCATCAGCGTCAGTACGACTTTAGCAGGCTGCCTTCGCTATCGGTGTTCTATGGCATATCTATGCATTTCACCGCTACATGCCATCTTCCGCCTGCTTCATGTCGACTCAAGGCCTGCAGTATCAGAGGCAGTTCGACAGTTGAGCTGCCGGATTTCACCCCTGACTTACAAGCCCGCCTACGCACCCTTTAAGCCCAATTGACACACGAT
+
CCCCCGGGGGGGGGGGGGGGGGGGGGGGGGGGGGGGGGGGGGGGGGGGGGGGGGFF,BFFGGGGGFFGGGFGGGGGGGDGGG7BFGGGGGGGGGGGGGGGGGGGG;FGGGGGGGGDGGGCGFGGG,>DGGGGGGGGGCGFFG=FE5CAGD?D?DDFFGGFG89FE?DA?E>=:=BA??C?FG7=A?7AA?6>5;EFAEF*8=9))).:6AB46)>82DA2=>9D@GBG7C=)64>(=(=D).44CE@,.3(
@M00200:205:000000000-AKKM3:1:1101:6843:6401 2:N:0:1
TACAGGGGTATCTAATCCTGTTTGCTCCCCACGCTTTCGTGCCTCAGTGTCAGTACTGGTCCAGGTGGCCGCCTTCGCCACGGCTGTTCCTCCTGATCTCTACGCATTTCACTGCTACACCAGGAATTCCGCCACCCTCTACCGTACTCTAGCCCGCCAGTATCCAATGCAATTCCCAGGTTGAGCCCGGGGCTTTCACATCAGACTTAACGAACCACCTACGCACGCTTTAAACCCAATTGACACA
+
CCCCCGGGGGGGGGGGGGGGGGGGGGGGGGGGGGGGGGGGFGGGGGGGGGGGGGGGGGGGGGGGGGGGGGGGGGGGGGGGGGE+@EGGGGGGGGGGGGGGGGGGGGGGGGFGGGGFGGGGGGFGGGFFGGGDDGGFGFGFFGGFGFD=DFFCGGGDFGGFGGFGCFGGFGDDFBD@FB??FGCGFGGFF5EFFGGGAEGFFFFEEEFFC45@F2CCDFDFF@;DDC;CD36)/;E@E0;DE@37<B?
@M00200:205:000000000-AKKM3:1:1101:27018:6417 2:N:0:1
TACAAGGGTATCTAATCCTGTTTGCTCCCCACGCTTTCGTGTTTTAGCGTCAGTCATTGTCCAGAAGGCCGCCTTCGCCACCGGTGTTCCGCTTGATATCTACGAATTTCACCTCTACACCAAGCATTCCGCCTTCCTCTCCAAGACTCTAGCCAAGCAGTTTCGAGTGCACTTCCACGGTTGAGCCGTGGGATTTCACGCCCGACTTGCAAGGCCGCCTGCGCACGCTTTAAACCCACTTGACACA
+
CCCCCGGGGGGGGFGGGGGGGGGGGGGGGGGGDGGGGGGGGGGCGGFGGGGGGGGGGGGGGGGGGGDGFGGGGGGGGGGGFGGEEEGGGGGGGGFGGGGGGGGGGGGGGGGGEEFFGGGGGGGGGGGGGGGGGDGGGFCEF8=?FFGEGFC8DFGBFGGFDFEGFFGGFGFB5=DFFF>?FC>FAFGEFGG>6EFD>EGFD):5))0<::=CE28AFDF674(2:C>C*:()19<@@,((42)4<:3
@M00200:205:000000000-AKKM3:1:1101:11412:6418 2:N:0:1
TACAGGGGTATCTAATCCTGTTTGCTCCCCACGCTTTCGCGCCTCAGCGTCAGAACCGGACCAGACAGCCGCCTTCGCCACTGGTGTTCTTGCGAATATCTACGAATTTCACCTCTACACTCGCAGTTCCGCTGTCCTCTTCCGGTCTCAAGCCAACCAGTATCGAAGGCAATTCTGTGGTTGAGCCACAGGCTTTCACCCCCGACTTAATCGGCCGCCTACGCGCCCTTTAAACCCAATTGCCACA
+
CCCCCGGGGGGGGGGGGGGGGGGGGGGGGGGGGGGGGGGGDGGGGGGGGGGGGGGGGGGGGGGGGGGGGGGGGGGGGGGDGGGGGGGGGGGGGGGGGGGGGGGFGCGGGGGGGGGFGGGGGGEG:EGGGGDEGGGGGFGEFGGFGFGFGFFCGGGFFGDA,87F5F6?EGFFFFFFFFFFGGGGFGGFF7CAFFGGFFGFFFF2=;F;<)<EFFGE9<DD;@1>;EFG<<3A):8:G?F?<<).4>:
@M00200:205:000000000-AKKM3:1:1101:5791:6420 2:N:0:1
TACTAGGGTATCTAATCCTGTTTGCTCCCCACGCTTTCGCGCCTCAGCGTCAGTCTCGGTCCAGATGGCCGCCTTCGCCACCGGTGTTCTTCCCAATATCTACGAATTTCACCTCTACACTGGGAATTCCGCCATCCTCTCCCGAACTCGAGTTCTCCAGTCTCAAATGCAGTTCCCAGGTTGAGCCCGGGGCTTTCACATCTGACTTGGAGAACCGCCTGCGCGCCCTTTAAACCCAATTGCAACAAGAC
+
CCCCCGGGGGGGGGFGGAEGGGGGGGGGGGEGGFGGGGGGGGGGGFGFGGGGGGGGGGGGFFFGGFGGGGGGCGGCFGGCGFGGGGGEGGGGAFGFGGGFFDEGG8ECFGGGGFGFGGGDFGGGGGGGGGGGGGGGF6EDFFFFE?DDDEFDFC7D792*7=9DDFGC9=DCCCFAFFC?:DDFFCC595C4AEGC+9BA8EC6CC@@3:726@FC9DFFFF>F;CBD>7/9?3;@GF:B>74))52.2((
@M00200:205:000000000-AKKM3:1:1101:9160:6421 2:N:0:1
TACAGGGGTATCTAATCCTGTTCGCTCCCCACGCTTTCGTCCATCAGCGTCAATAAATTATTAGTAACCTGCCTTCGCAATCGGTATTCCATGTAATATCTAAGCATTTCACCGCTACACTACATATTCTAGCTACTTCATAATTATTCAAGACTAGCAGTATCAAAGGCAATTTTACGGTTAAGCCGCAAACTTTCACCCCTGACTTACTAATCCGCCTACGGACCCTTTAAGCCCAATTGACACA
+
CCC@CGGGGGGEGGGGGFGGGFGGGGGGFGGGGGGGGGGEEGGGGF<FGGGCEGFBDGGGGGGGC@EFGGGGGFGGGGGCEGGDGFGGGGGFGGCFGFGGGCDEFGGGGGGGGGGFGGGGF8F@FCDFFGFGGGGGGFGFFGF@8DDEGBDC@D?DFFGFGGEGFF8AF8FD?DF@;D=5DED8@F8@*@@?FFDED=E088C>FE@*0>A@*AC<);<>AFA*)4/3;?>*96*58B2=>=*1*>:
@M00200:205:000000000-AKKM3:1:1101:12813:6423 2:N:0:1
TACGAGGGTATCTAATCCTGTTCGCTACCCACGCTTTCGTGCCTCAGCGTCAATCGTCGTTCAGCCAGCTGCCTACGCAATAGGTATTCTATATCATATCTATGCATTTCACCGCTACATGATATATTCTGCCAACCTCAACGAAATTCAAGATAAATAGTATCAAAGGCAGTTTCCAGGTTGAGCCTGGAGATTTAACCTCTGACTTAAATATCCGCCTACACACCCTTTAAACCCAATTGACACAAGAC
+
CCCCC@CEGGGFGGGGGDGGGGGGGEGGGC@FGGGGGGGGGGGGGGGGGGGGECFGGGGGGGGGGGGGGGGGGGG8?FFGGAFCFFGGGGGGGGGFGGCEFGGGFFGGF9DEGGGFGGFEGCF;EEFGFCF8D,DFEFFBDECFEBFBDFDFFCFDDFGFACEGF7D9F,@8FEFFBF?*@=D=F,AFF=F**@C97;@08@@8AECCC*87ECE,=CDA>@EA:C*;7;)9AFE)>4@@8308:B:=2((
@M00200:205:000000000-AKKM3:1:1101:15693:6432 2:N:0:1
TACTCGGGTATCTAATCCTGTTTGATCCCCACACTTTCGTGCCTCAGCGTCAGTATAAGCCTAGTAAGCTGTCTTCACTATCGGTGTTCTTGCCGATATCTAAGCATTTCACCGCTACACCGTCAATTCCGCCTACTTCGACTTCACTCAAGTCCATCAGTATCAATGGCACCCTGCCAGTTAAGCTGCCATATTTCACCACTCACTTACCAGACCTCCTCCGCACCCTTTAAACCCAATTGACACT
+
CCC<@FFGGGEGGFFCGGDGGGGG9CEGFGGGDC@FFFGDFGGGGFGGGGGEGGG<CF<,EC8FFEGFFFE<FGGGGF9E95C:FCFDD,@<,E=+>ECFGGAFEDFC;C,EFEGFGG=F8E8EE7D8FFGG++=E8=D5*@>5=;=CFFG=4?++5@C6@+;DDB9E0D9:D53**3=DDDF+@,@?F08+;=@CF7C**8@)==A*3*335@FG);?))3197C9D*3.AA*1(=>(54****0)
@M00200:205:000000000-AKKM3:1:1101:19493:6437 2:N:0:1
TACTGGGGTATCTAATCCTGTTCGCTCCCCACGCTTTCGTCCATCAGTGTCAGTGTACCATTAGTGATCTGCCTTCGCAATCGGTATTCTATGTGATATCTATGCATTTCACCGCTACACCACATATTCTAACCACTTCATAGTAACTCAAGACAACCAGTATCAAGGGCAATTCTACAGTTGAGCTGCAGACTTTCACCCCTGACTTAATCGTCCACCTACGGACCCTTTACACCCAGTTGACACA
+
C@CCCFCFEGGGGFGGGGGGGEFGGGGDFFGGDCFGGFGGFFGFGG<FFEFF9CFFFGGGGGGEGEEGFGFGFFFGGGGFGFG7@CFGFGFGGGFEFGCADFFFGGFGFGFGGGD>DGDGGGE@GGDFGEGCGGFCCFGEFGGFDFDEFFD?FGFFF8=9EGDGCFF?A>D=56DEFFGFD:=FBFCDBF?DF8FFD07:8=)8DDBF*:7C5CD@>FAC55>DDC@CGG@EC?6)4)-)9AAEA:0
@M00200:205:000000000-AKKM3:1:1101:9812:6460 2:N:0:1
TACCGGGGTATCTAATCCTGTTCGCTCCCCACGCTTTCGCTCCTCAGCGTCAGGTAAGGCCCAGCAAGCCGCCTTCGCCACCGGTGTTCCTCCTGATATCTGCGCATTTCACCGCTACACCAGGAATTCCACTTGCCCCTGCCTACCTCTAGCCGGCCCGTATCCACCGCAGACCCGCAGTTAAGCTGCGGGCTTTCACGGCAGACGCGACCGGCCACCTACGAGCTCTTTACACCCAATTGACACAAGAC
+
CCCCCGGGGGGGGGGGGGGGGGGGGGGGGGGGGGGGGGGGGGGGGGGGGGGGGGGGGGGGGGGGGGGGGGGGGGGGGGGGGGGGGEGGGGGGGGGGGCGGGGGEGGCGGGGGGGGFGGGGGDGGGFFGGGGGGFGGGFGDFGG?FFFEGFFDFGGFBEGDEGFGFFGGFGF=DD>FFFGBGGGFFGGFFGDEAECFFFF?FB1;;@>B(1929>GG9C>?(40)4:7DDGA24)5(2441674:>22:2((
@M00200:205:000000000-AKKM3:1:1101:23396:6465 2:N:0:1
TACACGGGTATCTAATCCTGTTTGCTACCCACGCTTTCGCACCTCAGTGTCAGTGTCAGTCCAGAAGGCCGCCTTCGCCACTGGTATTCCTCCCGATCTCTACGCATTTCACCGCTACACCGGGAATTCTACCTTCCTCTCCTGCACTCTAGCTTGACAGTTCCGGATGCCGTTCCCAGGTTGAGCCCGGGGCTTTCACAACCGGCTTATCACGCCACCTACGCGCGCTTTCAACCCAATTGACACACGAC
+
CCCCCGGGGEGGGGGGGGGGGGGGGGGGGGGGGGGGGGGGDGGGGGFGGGGGGGGGGGGGGGGGGGGGGGGGGGGGGGGGGGGGGGGGGGFGGDG:CCGGFGGFGGGGGGFGGGGFGGGGGGGG==FGGGGGFGGFGFGFFGGFGFGFGFGDGG869D?FDDECDFDGFGFAEFFFFFGFGGGGFGGFFDEFFGGFF<CC@25>>@=@F)95.(;*6CFF(6;D0:>DD:(4:4><E06:2<46<:1--((
@M00200:205:000000000-AKKM3:1:1101:24016:6466 2:N:0:1
TACGCGGGTATCTAATCCTGTTCGCTACCCACGCTTTCGTCCATCAGCGTCAATCAATTGGTAGCAACCTGCCTTCGCAATTGGTATTCCATGTAATCTCTAAGCATTTCACCGCTACACTACATATTCTAGTTGCTTCCCAATAATTCAAGTCCAGCAGTATCAATGGCCGTTCCACCGTTGAGCGATGGGCTTTCACCACTGACTTACAAGACCGCCTACAGACCCTTTATGCCCAATTGACACAAGA
+
CCCCCGGGGGGGGGGGGGGGGGGGGGGGGGGGGGGEGGGGGGGGGGGGGGGGGGGGGGGGGGGGGGGGGGFFFGFFGGGGGGGGGGGGGGFGGGFFGGAFGGGGGGFFFGGDEGGFGGGGGGGGGFGGGGGGGFGDGFDEFGGFGFGFDFC8EFBDFCFFGGFGEFGGDCFAAAFFFFGFFCD6ACC9C7CFFGGGFFGEFFE@C@CFFFEFFBFD=DF2(5@F=E;F96>48<4)<)3(434.;ED((/
@M00200:205:000000000-AKKM3:1:1101:21877:6469 2:N:0:1
TACGAGGGTATCTAATCCTGTTCGCTACCCATGCTTTCGTGCCTCAGCGTCAGTTACCGCTCAGTAAGCCGCCTACGCTATCGGGGTTCCTTATGGTATCTATGCATTTCACCGCTACACCATAAATTCCGCCTACCCCAACGGTACTCAAGGCGCCCAGTATCAATGGCAGTTCCACGGTTGAGCCGTGGGATTTCACCGCTGACTTAAACGCCCGCCTACGCACCCTTTAAGCCCAGTTGACACAAGAC
+
CCCCCGGGGGGGGGGGGGGGGGGGGGGGGGGGGGGGGGGGGGGGGGGGGGGGGGGGGGGGGGGGGGGGGGGGGGGGGGGGGGGGGGGCFGGGGGGGGGCGGGGGGGGGGGGGGGGFGGGGGGGGGGGGGGGGGGGGFFA=EGGDEFGEGFGDFDG>ABDFGGFGFFGGFGFFFEFFFFGFGECGFFDDECEEFGGCFEGFD2>@>@4?*9:E@>GCBGEDF@FF<E5DCF2))62,A3::DF2,6??:?:(
@M00200:205:000000000-AKKM3:1:1101:16214:6476 2:N:0:1
TACGGGGGTATCTAATCCTGTTTGCTCCCCACGCTTTCGCATCTCAGCGTCAGTCACCGTCCAGAAGGCCGCCTTCGCCGCAGATGTTCCTCTCGATATCTACGAATTTCACCTCTACACCGAGAATTCCGCCTTCCTCTCCGGGACTCCAGTTCGTGAGTTTCAAATGCACTTCCTGCGTTAAGCCCAGGGCTTTCACATCTGACTTTACGAACCGCCTACATGCACTTTAAACCCAATTGACACAACAT
+
CCCCCGGGGGGGGGGGGGGGGGGGGGGGGGGGGGGGGGGGGGGGGGGGGGGGGGGGGGGGGGGGGDFGGGGGGGGGGGGGGGCCGGGGGGGGGGGGGFGFGECGG?GGGCGGGGGFFCFGGGDG@EFGGGGGGGGGGFGEDFGFGFD5CFF55BFFEFFEGGFGFFFFFGFBFFFFF>*3>CGCFDGFFC58?FGGFEGEE@EC36ACE3C;?6EGBGB;6::@23*::C3>):<8C11:B?BD<D(4(.(
@M00200:205:000000000-AKKM3:1:1101:4523:6481 2:N:0:1
TACGCGGGTATCTAATCCTGTTTGATCCCCACGCTTTCGCGCCTCAGCGTCAGTTACCGTCCAGATGGCCGCCTTCGCCACCGGTGTTCCTCCTGATATCTACGAATTTCACCTCTACACCAGGAATTCCACCATCCTCTCCGGCACTCCAGCCCCGTAGTTTCGAATGCAATTCCACCTTTAAGAGGTGGGCTTTCACACCCGACATACGAAGCCGCCTACTCGCCCTTTACACCCAATTGACACACGC
+
CCCCCGGGFGCFDFGFGGGGGGFGGGGGFDFEGDGGFDEGG>FGGGGGGGGGGGGGGGGGGGEFEFGGGGGGGGGGGGGDGGDGGEF:FF,EE<FGFFGGDD<4F,=F,EFGGGG?7FAEFGDEF8DDFEGGGGD,@F89;3=?ED>5=5ACFFGEF>DB8D7+:*@EFGF@FEFAFA4A7<>CA?G4AFFD4:C61895==:@960;))6(22CF6DF7?3)0(25*)2).6))(1,67A7ADAF?((,
@M00200:205:000000000-AKKM3:1:1101:17006:6486 2:N:0:1
TACGCGGGTATCTAATCCCGTTTGCTCCCCACGCTTTCGTGCCTTAGTGTCAGTAATGAGCCAGTTATCTGCCTACGCCATCGGTGTTCCTCCCAATATCTACGGATTTCACTCCTACACTGGGAATTCCAATAACCTCTCTCATACTCTAGCTCAGCAGTTTAGATAATGGATATATGGTTGAGCCACACGCTTTCACTATCTACTTACTATGCCACCTACGCAACTCTTTATACCCAATTGACACACG
+
CCCCCGGGGGGGGGGGGGGGGGGGGGGGGGGGGGGGGGGGGGGGGCGGGGGGGGGGGGGGGGGGGGGGGGGGGGGGDGGGGGGGGGGGGGGGGGGGGFGGGGGGG6CFGFFGGGGFGGGGGGGFGGGGGGGGGGGGGFGFFGGFGFGFGFEDGGGFFCFFGGFGBFGGFGFBFCDF;DDDFGGGFC8?6:EDBEGGF=E@CEEFCECF@5;EFFFCE5CCFFDFFD>CFF4**>E?FFF27C.*1*>B(2
@M00200:205:000000000-AKKM3:1:1101:13215:6516 2:N:0:1
TACCGGGGTATCTAATCCTGTTCGCTCCCCACGCTTTCGTCCATCAGTGTCAGTGTACTATTAGTGATCTGCCTTCGCAATTGGTATTCTATGTGATATCTATGCATTTCACCGCTACACCACATATTCTAACCACTTCATAGTAACTCAAGACAGCCAGTATCAAGAGCAATTCTACAGTTGAGCTGCAGACTTTCACCCCTGACTTACCTGTCCACCTACGGCCCCTTTACACCCAATTCACACAAGAC
+
C@C<@C@@FFGGGFFGGGGGGGGGGGGGGGGGDGGGGGGFEC@EGFGFGGGGGGGFGGG9C,EFEFDEFFEFGGGGGF@F@E@FFFGGGGGFCEFCCFGGGE<FFGGGGGGGGEGFGGGGGGG,9=BFGGGG+A6DC+@09==FD7EEGF8=D=FFBFDFGCFFDF=4*@D5FFFB+?6@CA+D?C8*981D5FGG79@DFBF55D97>58*:8DF7@FFB<=0)39C7;>6AE>)>44=6*/**82((-(
@M00200:205:000000000-AKKM3:1:1101:23662:6529 2:N:0:1
TACAAGGGTATCTAATCCCGTTCGCTACCCTAGCTTTCGTGCCTCAGCGTCAGAAATGGCCCAGTGATGCGCCTTCGCCACCGGTGTTCCTGATGATATCAACGCATTTCACCGCTCCACCATCAGTTCCCATCACCCCTGCCATCCTCCAGCCTGGTGGTTTGAAACGCAATTCCACGGTTGAGCCGTGGGCTTTCACATCTCACCTACCAGGCCGCCTACGCACGCTTTAAACCCCGTTGACACA
+
CCCCCGGGGGGGGGGGGGGGGGGGGGGGGGGGGGGGGGGGGGGGGGGGGGGGGGGGGGGGGGGGGGGGGGGGGGGGGGGEGGGG:@FFGGGGGFGGFGGGGGGGGEEGGGGFEEE?GGGGCGGGGGEGGGGGGGGGGFGFFGGFDFGFFFGGGGCFFED?EGFGFCGGFEAB>EAFFFD*8@DG5DC>ECGBFFFD97C?AB;CE*0*:=(>=2CE>C>F7;7BDD5D>3(;)/78C(.;?6<<<:?
@M00200:205:000000000-AKKM3:1:1101:17319:6529 2:N:0:1
TACAGGGGTATCTAATCCTGTTCGCTCCCCACGCTTTCGCACCTCAGCGTCAGAACAAGCCCAGTTGGCCGCCTTCGCCTCTGGTATTCCTCCGGATCTCTACGCATTCCACCGCTACACCCGGAATTCTACCAACCTCTGCTTGTCTCCAGCCAGGCAGTATCCCCTGCAGTCCACGGGGTTGAGCCCCGGGCTTTCACCGCCAGACTTACCCAGCCGCCTCCGTGCGCTTTACACCCAGTTGACCCAA
+
CCCCCGGGGGGGGGGGGGGGGGGGGEGGGGGGCGGGGGGGGGGGGGFGGGGGGGCEGFFGGGGGCFF?FGGGGGGGGGGGGG8EFAFGGGGGGEFGCFGFGGGGGGGGGFGGGGGD6FGGGGGD7EDGGDFDFGGGGDFEF?FFGFGFGDF+DD=55CDEG8EFFFGG?,08FEFAA?99<@DDFFFF9;@?AE//9@EE3(,620(,/9CE=@E*1:5>1:(04A)/))(44:)-339,4?46.))42(
@M00200:205:000000000-AKKM3:1:1101:24180:6530 2:N:0:1
TACGAGGGTATCTAATCCTGTTTGATCCCCACGCTTTCGTGCCTCAGCGTCAATAAAACCATAGTAAGCTGCCTTCGCAATCGGTGTTCTGTGACATATCTATGCATTTCACCGCTACTTGTCACATTCCGCCTACCTCTAGTTCATTCAAGCCCGTCAGTATCAAGGGCACTGCGATGGTTGAGCCACCGTCTTTCACCCCTGACTTAACAGGCCGCCTACGCACCCTTTACACCCAATTGACACA
+
CCCCCGGGGGGGGFGGGGGGGGGGGGGGGGFGGGGGGGGGGGGGGGGGGGGGGGGGGGGGGGEFGGGGGGGGFEFEGGGGGG@FFGGGGGGFGGGEGGGFGGGGGFFGFFDGGDEEDGFGFGGGGGFGGGDED8DC@DFFFGCFGFGCCF8@DFCAEEGEG+;DCF63?CFFFD5BE?C*8=>??DDFFGEFFGEGFFG5@)8C8)*7=EEEEDFG5DE=ADFB>CBG58>:C**(4:8@346>7;1
@M00200:205:000000000-AKKM3:1:1101:12484:6532 2:N:0:1
TACTGGGGTATCTAATCCCGTTCGCTACCCACGCTTTCGTGTTTCAGCGTCAGAAATGCGCCAGTGAATTGCCTTCGCCTTTGGTGTTCCCCATGATATCAACGGATTTCACCCCTACTCCATGAGTTCCATTCACCTCTCGCATCCTCGAGTCTCTCCGTTTCCCCTGCAGGTCCTGGGTTAAGCCCAGAATTTTGCCAGAAGACTAAAGAAACCGCCTACACACCCTTTAAACCCAATTGACACAAGA
+
CCCCCGGGGGGGGGGGGGGGGGGGGGGGGGGGGGGGGGGGGGGGGGGGGGGGGGGGGGGGGGGDGGGGGGFGGGGGFGGGGF@FGGGGGGGGGGGGGGGGCEEFFCCCFGGGGGGFGGGGGGGGGGGGGGGGGGGGGFF=DEGFDEGEGE@CFGCFFGGFGGFGFFCFFGFBFDFFFF85@EGFAEFFA;??B@F>>*48)@858@6*>CEC)5D:@GFA@B2;>EFGGG)94@B2C<;3>E7)).5=(=
@M00200:205:000000000-AKKM3:1:1101:5272:6534 2:N:0:1
TACTAGGGTATCTAATCCTGTTTGCTCCCCACGCTTTCGTGCATGAGTGTCAGTGTTGGCCCAGGAGGCTGCCTTCGCCATTGGTGTTCCTCCACATCTCTACGCATTTCACCGCTACACGTGGAATTCCACCTCCCTCTGCCACACTCAAGCCCCGTAGTTTCGAGCGCAATTCCCAAGTTAAGCCCGGGGATTTCACACTCGACTTGCGAGGCCACCTGCGCCCACTTTATACCCAGTTGACACAAGCT
+
CCCCCGGGGGGGFGGGGGGGGGGGG9EGGGGGGGGGGEGGGGGGGACFGGGGFFFGGFFGFGGGGGEGGGGGGGGGGGGGGCFGGGGGGGGGGGGGGGGGGGGGGGDEGDFFGGGBDFGFGGFDDFFEFFDFGGGFCFFDBGGFGFGFGF=8=FF?DEDB8FEF=DGDFDA5@FDD@FFAA:@+BCGFFDEA5A?7BCC625BBDFD4@E259@DF6FF@@;9:(/8C5+))1)7<C<D3?ECE>?:<B()
@M00200:205:000000000-AKKM3:1:1101:7422:6553 2:N:0:1
TACTAGGGTATCTAATCCTGTTCGCTCCCCCAGCTTTCGCTCCTCAGCGTCAGGACAGGCCCAGAGAACCGCCTTCGCCACCGGTGTTCCTCCCGATATCTGCGCATTTCACCGCTACACCGGGAATTCCATTCTCCCCTACCTGCCTCTAGCCTGCCCGTATCCACCGCAGTCCCACGGTTAAGCCGTGGGCTTTCACGACCGACGCGACAAACCGCCTACGCGCCCTTTAAACCCAATTGCCACA
+
CCCCCGGGGGGGGGGGGGGGGGGGGGFGGGGGGGGGGGFEGGGGGGGGGGGGE@FDF@FFGGGGGGGGFCGGGGGGGGGGGGGGGGGGGGFFFGGGC7EFGFGDGGGGGGGGGGGFGGCGGGGG:EDGGGGG+,=EFFEFFGFFADDEGF==FDF?A@6?E65?;CC:5EE=*:6A8FG>FC?+8DF4?CCDAFCFFEG0@F99@@0;>B0((4CF(173:?1)48)9/28)6).48(404<)))2(
@M00200:205:000000000-AKKM3:1:1101:22949:6568 2:N:0:1
TACTAGGGTATCTAATCCTGTTCGCTCCCCACGCTTTCGTCCATCAGTGTCAGTGTACCATTAGTGATCTGCCTTCGCAATCGGTATTCTATGTGATATCTATGCATTTCACCGCTACACCACATATTCTAACCACTTCATAGTAACTCAAGACAACCAGTATCAAGGGCAATTCTACAGTTGAGCTGCAGACTTTCACCCCTGACTTAATCGTCCACCTACGGACCCTTTAAGCCCAATTGACACACGAT
+
CCCCCGGGGGGGGGGGGGGGGGGGGGGGGGGGGGGGGGGGGGGGGGGGDDGGFGGGGGGGGGCFFFGGGGGGGGFGGGGGGGGGGFGGGGGGGGGFGGGGGGGFGGGGGGEGGGGFGGGGGFGGGGGGGGFFGGGGGFF;FFGFGFGFGFFCFGGFFDGFGC9DEFCD?EF>FFFFFFFDFC+?9,E5:68DDDD@FDFEF=DDDD*;DECFFFC?=DF@@5)*03@D7>=*;6B4DBD2C==ECB=59((
@M00200:205:000000000-AKKM3:1:1101:15748:6570 2:N:0:1
TACTCGGGTATCTAATCCTGTTTGCTCCCCACGCTTTCGCGCCTCAGCGTCAGTAATGGACCAGTATGTCGCCTTCGCCACTGGTGTTCTTCCGAATATCTACGAATTTCACCTCTACACTCGGAGTTCCACATACCTCTTCCATACTCAAGATAGCCAGTATCAAAGGCAATTCCAAGGTTGAGCCCTGGGCTTTCACCCCCGACTCCTCGCGCCGCCTACGCGCCCTTTAAACCCAATTGACACAAGAC
+
CCCCCGGGGGGGGGGGGGGGGGGGGGGGGGGGGGGGGGGGGGGGGGGGGGGGGGGGGGGGGGGGGGGGGGGGGGGGGGGGGGGGGGGGGGGGGGGGGGGGGGGGGFGGGGGGGGGFGGGGGGFGGEGGGGGGGGGGGCFEFGGFGFGFGFGCGDFBFFGFF?FFEFGGFGFFFFFBF7D*CEGGFGFFFGCFFGGFF7CEF===:=:>EFFFF=EG@GFD287A(:5CC7)35743B;D14.)--220(4(
@M00200:205:000000000-AKKM3:1:1101:3739:6575 2:N:0:1
TACTGGGGTATCTAATCCTGTTTGCTCCCCACGCTTTCGTGCATGAGCGTCAGTATTATCCCAGGGGGCTGCCTTCGCCATCGGTATTCCTCCGCATCTCTACGCATTTCACTGCTACACGCGGAATTCTACCCCCCTCTGACATACTCTAGCCCGGCAGTTAAGAATGCAGTTCCAAGGTTAAGCACTGGGATTTCACATCCTTCTTGCCGAACCGCCTGCGCACGCTTTAAACCCAATTGACACA
+
8@CCCGGGGGGGDGCFEFGGFGGGFFDFFGGGEGGDEFGCEEFGGCFGGGGC@FGGFFGGGGGFFCBFFGGGGEGGGGGEGFGGGGGFGGGGGGGEFG8ADDFGEG7C8EDFC;,;DEGFEGEE+++AFGCGGFGEDEG5*DFFGBDDDFFF;3@DFD9AFGE+;6=EFG86AEFFF>49DCG+=,<>FDEF4?6C:*=<?==EC*884*690;EE@3)3?D6:>EEGG<(.6)43C027224<2::
@M00200:205:000000000-AKKM3:1:1101:5635:6577 2:N:0:1
TACGGGGGTATCTAATCCTGTTTGCTCCCCACGCTTTCGCACCTCAGCGTCAGTATCTTCCCAGATCGCCGCCTTCGCCACTGGTGTTCCTCCCGATATCTACGAATTTCACCTCTACACCGGGAATTCCGCGATCCTCTTAAGTACTCAAGCTCAGCAGTTTTGGATGCACTTCCTTGGTTGAGCCGAGGGATTTCACATCCAACTTGCTAAGCCGCCTACGTGCGCTTTACACCCAGTTGACACA
+
CCCCCGGGGGGGGGGGGGGGGGGGGGGGGGGGEGGGGGGGDGGGGGFGGGGGGGGADGGGGGGGFGFGGGGGGGGGGGGGGGFGGGGGGFGGGGGGDGGGGGGGGGGGGGGGGGFFGGGG?EGGGGFGGG8ED>DGGFEEFGG7CCGCDFEC9CFFAFGFA;*?=>FFFGFFFF>F8=:AFFGGAFFD>CC40:?CCEGFFFD@/;@4C49CC8CE05=8@BFF0CBDCC?BFBDBG???92ABB>(
@M00200:205:000000000-AKKM3:1:1101:25597:6588 2:N:0:1
TACTGGGGTATCTAATCCTGTTTGCTCCCCACGCTTTCGCAGTTGAGTGTCAGTGTCTGTCCAGGTCGCCGCCTTCGCCTCTGGTGTTCCTCCCGATCTCTACGCATTTCACCGCTACACCGGGAATTCCACGACCCTCTCCAGAACTCGAGTCTCACCGTTTCTCGCGCACTTCTTGGGTTAAGCCCAAGGCTTTCACACGAGACAAATGCGACCACCTACTTGCCCTTTAAGCCCAGTTGACACAAGAC
+
CCCCCGGGGGGGGGGGGGGGGGGGGGFFGEGGGGCFGGGGGGGFGGGGGGGFEFGGGGGGGGAFEGGDGGGGGGGGGGGGGFGFGFGGFFDEEFGFDFGGFFGGGC:C=AFGGGGFGGGGDGGGGGGGGGG88@CEEFFFF8=DCFCEGFGCB?DBDGGFGGEG<7DEAEFAB@FAFFGFEGFGFFGFFFE>FGGGF*,8>@>@28=(/;6):1CEFGF@13;FE7AG4<@C>A<:>(4?)-)).4:-44,
@M00200:205:000000000-AKKM3:1:1101:19092:6590 2:N:0:1
TACGCGGGTATCTAATCCTGTTTGCTCCCCACGCTTTCGCACCTCAGTGTCAGTATCAGTCCAGGTGGTCGCCTTCGCCACTGGTGTTCCTTCCTATATCTACGCATTTCACCGCTACACAGGAAATTCCACCACCCTCTACCATACTCTAGCTTGCCAGTTTTGGATGCAGTTCCCAGGTTGAGCCCGGGGATTTCACATCCAACTTAACAAACCACCTACGCGCGCTTTACACCCAATTGACACAAGA
+
CCCCCGGGGGGGGGGGGGGGGGGGGGGGGGGGGGGGGGGGGGGGGGGGGGGGGGGGGGGGGGGFGFDGGGGGGGGGGGEGGGGGGGGGGGGGGGGFGFGGGGGGGGGGGGGGGGE>CCFGGG8EG8FGGGGGGGGGGFGFFGGFGFGFGFG@GGGFFGGFGGFGFFFGFGFFFE9FABFFGFG?FGDFFCCDFGFGFFFEFFFF3<BFFCEFE=FEB7B@EF2)(38)CC1))77/:33:<?FFF?<(((
@M00200:205:000000000-AKKM3:1:1101:15631:6592 2:N:0:1
TACGGGGGTATCTAATCCTGTTCGCTCCCCACGCTTTCGCTCCTCAGCGTCAGGTAAGGCCCAGCAAGCCGCCTTCGCCACCGGTGTTCCTCCTGATATCTGCGCATTTCACCGCTACACCAGGAATTCCACTTGCCCCTGCCTACCTCTAGCCGACCCGTATCCACCGCAGACCCGCAGTTAAGCTGCGGGCTTTCACGGCAGACGCGACCGGCCACCGACGAGCTCTTTAAACCCAATTGACACA
+
CCCCCGGGGGGGGGGGGGGGGGGGGGGGGGGGGGGGGGGGGGGGGGGGGGGGGGGGGGGGGGGGGGGGGGGGGGGGGGGGGGDGEGGGGGGGGGGGGGGGGGGGGGGGGGGGFDEBDGGGGGGG7FFGGGGGGGGGGFGDFGGFGFGEFFF7EGGFFGGFE5@GFFGGEGFFFFFFFFDFCGCB+>CAFGG>BGGGFEGFFBF(4?FF>F>FF>GE>F@(4>>73:>F7CDB2432E?6?A<<))54
@M00200:205:000000000-AKKM3:1:1101:4184:6603 2:N:0:1
TACTAGGGTATCTAATCCTGTTTGCTCCCCACGCTTTCGTCCATCAGCGTCAATATACTGTTAGTGATCTGCCTTCGCAATTGGTATTCCATGTAATATCTAAGCATTTCACCGCTACACTACATATTCTAACCACTTCACAGTAATTCAAGATTAGCAGTATCAACGGCAATTCGACAGTTAAGCTGCCGGATTTCACCACTGACTTACTAACCCGCCTACGGACCCTTTACACACAATTGACACAACAT
+
CCCCCGGGGGGGGFFGGGGGGGGGGGGGGGDGGGGGGGGGGGGGGGGGGGGGEF9FCFGGGGGGGGGAEGFGFFGGGGGCF9FDEFFGG,@FGGGGGGGGGG,=89FGGGFGF8CB>>98FGGCFFGGGGFGGGGGGFFD:DEFGFG7+29C9D+;0>=5=DBFEF==?CD5DEFF7@CEFD?+5,,3*=@59@EFD*@8=DEB0:CC**;*35@C5>D9):)*:?BGF4):6*6*6/2*1.4:*05((0(
@M00200:205:000000000-AKKM3:1:1101:16162:6603 2:N:0:1
TACTCGGGTATCTAATCCTGTTCGCTCCCCATGCTTTCGCTCCTCAGCGTCAGTTACGGCCCAGAGATCTGCCTTCGCCATCGGTGTTCCTCCTGATATCTGCGCATTCCACCGCTACACCAGGAATTCCAATCTCCCCTACCGCACTCTAGTCTGCCCGTACCCACTGCAGGCCCGAGGTTGAGCCTCGGGTTTTCACAGCAGACGCGACAAACCGCCTACGAGCTCTTTAAACCCAATTGACACAAGAC
+
CCCCCGGGGGGGGGGGGGGGGGGGGGGGGGGGFGGGGGGGGFGGGGGGGGGGGGGGGGGGGGGGGGGGGGFGGGGGGGGGGGFGGDGGGGGGGGGGGGGGGFGGGGGGGCFGGGG>DFFGGGGGGCFFGGGGGGGGFFGFFGGAGFGFGFGGGGFFFGFEGDFDFFGGFGFBFBFED>D5CF>;CG?>FGDEFDGFF?FEFD=2:=(2:@B6:3EC0CDFF;784879:7<A)424C???A722<>1:?7(
@M00200:205:000000000-AKKM3:1:1101:21517:6626 2:N:0:1
TACGAGGGTATCTAATCCTGTTCGCTACCCACGCTTTCGTCCATCAGCGTCAATGTATTAGTAGTAACCTGCCTTCGCAATTGGTATTCCATGTAATATCTAAGCATTTCACCGCTACACTACATATTCTAGTTACTTCCTAATAATTCAAGTCAGACAGTATCAATGGCCGTTCCACCGTTGAGCGATGGGCTTTCACCACTGACTTATCTGACCGCCTACGGACCCTTTACACCCAATTGACACA
+
CCCCCGGGGGGFGGGGGGGGGGGGGGGGGFGGGGGGGGGGGGGGGGGGGGGGGGGGGGGGGGGGGGGGGGGGGGGGGGGGGGGFGFFA<EEFFFGCCFGGGGGGFGGFC9EGGGGFGCGGDDGGGFC;,EAFGGGGFFFEFGFFGDFEGFGGGGGD588?FGEGDFGGFCFAEF5?DFFDGGG6DF+*;8CFBGGDDDGFFFFFCEECCEEFFEF@A5@>DFA44C5C7;B6CF5:E(5:**/*/6(
@M00200:205:000000000-AKKM3:1:1101:26019:6648 2:N:0:1
TACTGGGGTATCTAATCCCGTTTGCTCCCCTGGCTTTCGTGTCTCAGCGTCAGCACACTCCCAGCTACCTGTTTTCACCATTGGCGTTCCAAATGATATCTACGCATTTCACCGCTCCACCATTTGTTCCGGTAGCCCCTAAGTGGCTCAAGACACCCAGTATACCAAGCAGTTCCACGGGTGAGCCGTGGGATTTCACAAGGTACTTAGGCATCCGCCTACACACGCTTTAAACCCAGTTGACACAAGA
+
CCCCCGGGGGGGGGGGGGGGGGGGGGGGGGGGGGGGGGGGGGGGGGGGGGGGGGGGGGGGGGGGGGGGGGGGGGGGGG,EFGFDGGGGGGGGGGGGGGGGGGGGGGGGGGGGFGGEGGGGGFFGGGGGGGGGGGGGEFGDFGGFFFDDFDEDGGGFFGGF8FEGFFGGFFFB@DFFFDDAG?DG5CGFFGGFFF?CAEG*>C@CC@;*@C=@B:8:@FBDDB5A>?;)*25@5;@28((/7633>3321;
@M00200:205:000000000-AKKM3:1:1101:18439:6650 2:N:0:1
TACACGGGTATCTAATCCTGTTCGCTCCCCACGCTTTCGCTCCTCAGCGTCAGTATCGGCCCAGAGACCCGCCTTCGCCACCGGTGTTCCTCCTGATATCTGCGCATTTCACCGCTACACCAGGAATTCCAGTCTCCCCTACCGAACTCAAGTCTGCCCGTATCGACTGCAAGCTGAGAGTTAAGCCCCCAGTTTTCACAGTCGACGCGACAAACCGCCTACGAGCTCTTTAAACCCAATTGACACAAGAC
+
CCCCCGGEGGGGGGGGGGGGGGGGGGGGGGGGGGGGGGGGGGGGGGGGGGGGGGGGGGGGGGGGGGFGGGGGGGGGFGGGGGDEGGGGGGGGGGG9FGGGGGGGGGGGGGGGGGGFGFFCG?FGFFGGGG:EGGGGFFEDFFGFGEGFGFGGEFGFFGGDEGCGFFGGFGFEFFFFFACFFFF=9CGFFGGFFBFCF?GC4=@92>=0>0>BB1;37C>?6<B545)97>:>9441E?2<>D)6<??-(4(
@M00200:205:000000000-AKKM3:1:1101:27298:6665 2:N:0:1
TACTGGGGTATCTAATCCTGTTCGCTCCCCACGCTTTCGTCCATCAGTGTCAGTGTACTATTAGTGATCTGCCTTCGCAATTGGTATTCTATGTGATATCTATGCATTTCACCGCTACACCACATATTCTAACCACTTCATAGTAACTCAAGACAGCCAGTATCAAGGGCAATTCTACAGTTGAGCTGCAGACTTTCACCCCTGACTTAACCGTCCACCTACGGACCCTTTATACCCAATTGACACAAGA
+
CCCCCGGGGGGGGGGGGGGGGGGGGGGGGGGGGGGGGGGGGGGFGGGGGGGGGGGGGGGGGGGGGGGGGGGGGGGGGGGGGGGGGFEGGGGGGGGFGGFGGGGG9FEFGGDFFCEEGGGGGGGGGGGDGGGGGGGGFBDEFGGFGFGFFFG6EFFFFFGF=FBFCFGFD>DDFFBFFFGFFGFCFFFFBGGFFGGGDFGFF=D9D<8CDDEFFFE+>FFB@@D>=EAG97)*AC<6>=BF=66AEF@B)7
@M00200:205:000000000-AKKM3:1:1101:26575:6675 2:N:0:1
TACTGGGGTATCTAATCCTGTTTGATCCCCACACTTTCGTGCCTCAGCGTCAGTTAGAGTCTAGTAAGCTGCCTACGCTATCGGTGTTCTTGACGATATCTAAGCATTTCACCGCTACACCGTCAATTCCGCCTACCTCGACTCCACTCAAGCCAAGCAGTATCAATCCCACCCTCCCGGTTACGCCGGGATATTTCAGAACTGCCTTACAAGGCCGCCTACGCACCCTTTAAGCACAATTGACACAAGA
+
CCCCCGGGGGGGGGGGGGGGGGGGGGGGGGGGGGGGGGGGGGGGGGGGGGGGGGGGGEEGGGGGGGFGGGGGGGGGEGGGGGGEGGGGGGGFFGCGGGGGGGGGGGGGGGGGGGGDDGFCFGGG:EGGFG?EDGCFGFGFDGGFGFGFGF,=EFGFBGFFGGFGEFFGFDFD?DFFFFGFEEG+<CC*9*CEFECFFCFA6BC=65>ABEAEF2C:@CEDFF0>;E>D<CE<33>)=8(73)9C<;86=0
@M00200:205:000000000-AKKM3:1:1101:21182:6689 2:N:0:1
TACTGGGGTATCTAATCCTGTTCGATCCCCACGCTTTCGTGCATCAGCGTCAATCGCGCCTTGGTAAGCTGCCTTCGCAATCGGTGTTCTGTGGCATATCTATGCATTTCACCGCTACTTGCCACATTCCGCCTACCTCATCCGCATTCAAGCGCGCCAGTATCAACGGCACTGCGATGGTTGAGCCACCGTCTTTCACCACTGACTTAGCACGCCTCCTACGCACCCTTTACACACCATTGACACA
+
CCCCCGGGGGGGGGGGGGGGGGGGGGGGGGGGGGGGGGGGFGGGGGGGGGGGGGGDG@FGGGGCGGGDFGFEGGGG<CFGGGCBFGGGFFCFFGG=E@,EEGFGFCFFGGGGGCEEGGGGFFGGG@DGGEFCDEGGGFGBFDF>GFD=GFCDGCDE>EDEG7DG7DDC5EDFFFF*<CC*EEGGFGGFFGCFFGCCFEG=BBE3@@@F==FEE@GG(:ADF@FEDEFG<>)6>).)4((7)))1)/2
@M00200:205:000000000-AKKM3:1:1101:17914:6715 2:N:0:1
TACAAGGGTATCTAATCCTGTTCGCTCCCCACACTTTCGCTCCTCAGCGTCAGGACATGCCCAGAGAACCGCCTTCGCCACCGGTGTTCCTCCTGATATCTGCGCATTTCACCGCTACACCAGGAATTCCGTTCTCCCCTGCATGCCTCTAGTCTGCCCGTATCGAAAGCAAGCACCGAGTTAAGCCCGGTGTTTTCACTCCCGACGCGACAAACCGCCTACGAGCCCTTTATGCCCAGTTGCCACACGAC
+
CCCCCGGGGGGGGGGGGGGGGGGGGGGGGGGGGGGGGGGGGGGGGGGGGGGGGGGGGGGGGGGGFFCFFGGGGGGGGGGGGGGGGGGGGGGGGGGGGGGGGGGGGGGGGGGGGGGFGGGGGCFGGGGGGGGGGGGGGFGFFGGFGFGFGFFGGGGFFFGACDDGFF6CBGFFFFFFFDCAEE9EFGGFFDEFD>FCAEF?;@D@=@FF90996;CF@DD<(4:@BG3D<D2:AAA2C80,:A)46?:((((
@M00200:205:000000000-AKKM3:1:1101:4703:6719 2:N:0:1
TACCGGGGTATCTAATCCTGTTTGATCCCCACGCTTTCGTGCCTCAGCGTCAATAAAACCATAGTAAGCTGCCTTCGCAATCGGTGTTCTGTGACATATCTATGCATTTCACCGCTACTTGTCACATTCCGCCTACCTCTAGTTCATTCAAGCCCATCAGTATCAAGGGCACTGCGATGGTTGAGCCACCGTCTTTCACCCCTGACTTAACAGGCCGCCTACGCACCCTTTACGCCCAATTGCCACAAGAC
+
CCCCC:BEGGGGGFFCGGGGGGGGDFGGGGGGEGGGFCEFFFGGGFGGGGGGGGGGGGFGGGGGGGGGGFCGGGGGGGGGGGGGGEFFGGFGGCFGGGFF=FGGG=FACFFGGGG>GEFA=D9E<F;DF,ACCEDFDFGFFGDFFFG7++==,?DDFFDFGGFGD+A8?EF>FF+9*<8@DEDGFFGFFGGFFGGGF<E5@=))))**8EEF@CCC=4@@9>@EFGFG507EFDF0B;(5.437><3(33/
@M00200:205:000000000-AKKM3:1:1101:15676:6735 2:N:0:1
TACACGGGTATCTAATCCTGTTTGCTCCCCACGCTGTCGCGCCTCAGCGTCAGAAACGGGCCAGCTCGCCGCCTTCGCCACCGGTGTTCTTCCCAATATCTACGAATTTCACCTCTACACTGGGAATTCCGCGAGCCTCTCCCGCCCTCCAGCGCCCCCGTATCGAGCGCAGCCCCCGGGTTGAGCCCGGGGATTTCACGCCCGACTAGAAGCGCCGCCTACGCGCCCTTTAAGCCCCGTTGACACA
+
CCCCCGGGGGGGGGGGGGGGGGGGGGGGGGGGGGGGGGGGCFGGGGGGGGGGGGGGGGGGGGGGGGGGGGGGGGGGGGGGGGGGGGGGGGGGGGGGGGGGGGGGGFCFGGGGGCGB7F;FFGGC8ECFFGFGGEDGGBG=FGGE>BDAGEGCGDGFFGDAEC4?95CE5EF>F?FFDFD:FCD8AFGFFD5>5=*9=AG60:>B0746?A)6:6EE;<B:(3(7(2>C7444))-5;(3,481?),.
@M00200:205:000000000-AKKM3:1:1101:21699:6741 2:N:0:1
TACTCGGGTATCTAATCCTGTTCGCTACCCATGCTTTCGTGCCTCAGCGTCAGTTACCGCTCAGTAAGCCGCCTACGCTATCGGGGTTCCTTATGGTATCTATGCATTTCACCGCTACACCATAAATTCCGCCTACCCCAACGGTACTCAAGGCGCCCAGTATCAATGGCAGTTCCACGGTTGAGCCGTGGGATTTCACCGCTGACTTAAACGCCCGCCTACGCACCCTTTAAACCCAATTGACACAAGA
+
CCCCCGGGGGGGGGGGGGGGGGGGGGGGGGGGGGGGGGGGGGGGGGGGGGGDGGGGGGGGGGGGGGGGGGGGGGGGGGGCGGGFGGGGGFGFGGGGEC;FGGGGFGGGGGGGGGGFGGGGGGFGFFGGGGGCDGGGGFDDFGGFGFGFGBEGFFGFF8DFGGCGF7EFAGFDFFFFFFG>F5DFFGGEFGGFFFGFFEGFFF959D=F*8@E2@EGFGF1<F?AFGFGG4)).6><E?6?A74A9?F(4(
@M00200:205:000000000-AKKM3:1:1101:19041:6749 2:N:0:1
TACCCGGGTATCTAATCCTGTTTGATCCCCACGCTTTCGTGCCTCAGCGTCAATTGCACTTTAGTAAGCTGCCTTCGCAATCGGTGTTCTGTGACATATCTATGCATTTCACCGCTACTTGTCACATTCCGCCTACCTCAGCTGCATTCAAGCCCATCAGTATCAAAGGCACTGCGATGGTTGAGCCACCGTCTTTCACCCCTGACTTAATAGGCCGCCTACGCACCCTTTAAACCCAATTGACACAAGA
+
CCCCCGGGGGGGGGGGGGGGGGGGGGGGGGGGGGGGGGGGGGGGGGGGGGGGGGGGGGGGGGGGGGGGGGGGFGGGGGGEGGFGGGGGGGGGGGGGGGGGGGGGFFFGGGFGGEGEGEFGGGGGGGFGGGGGGGGGGFGFFGGFGFGEGFFDFGFFFGGFEGCDFFDGF86DFFFFBFCAGGGDFG8DFGGFFGFFFFGFB=>=@EFFAECEFFDC5C?AFF2:>E>GFFEF?EEBGF=(9@CC;@@60@
@M00200:205:000000000-AKKM3:1:1101:26894:6750 2:N:0:1
TACGAGGGTATCTAATCCCTTTCGCTACCCACGCTTTCGTGCATGAGCGTCAGTCATTGTCCAGGAAGCTGCCTTCGCCTTTGGTGTTCCTCTCGATATCTACGCATTTCACCGCTACACCGAGAATTCCGCTTCCCTCTCCAATACTCTAGCCAGATAGTTTCAGACGCAATTTCCGGGTTAAGCCCGGAGCTTTCACATCTGACACACCTGACCGCCAGCGCACCCTTTAAACCCAATTCACACAAGCC
+
CCCCCGGGGGGGGGGGGGGGG8FGGGGGGGGGGGGGGGGGGGGFGGGGGGGGGGGGGGFGGFFGGGGGGGGGGGGGGGGGGGGFGGGGGGGGGGGGGGDGFAGGGGGGGGGGGGGFGGGGGGDGGCFGGGGDDC?EFFFBFFGFGFGFDDDDCC=*@BDDFGEGFFGFFGAAEBFFFFC*@:6+=E,<?>CDFGGG>*=AEECF<A=3759=BBEE=D?((((:1:>9*;))9>@58,(,)).:2012(((
@M00200:205:000000000-AKKM3:1:1101:8717:6754 2:N:0:1
TACTAGGGTATCTAATCCTGTTTGCTCCCCACGCTTTCGCACCTCAGCGTCAGTATCAGTCCAGGTGGTCGCCTTCGCCACTGATGTTCCTTCCTATATCTACGCATTTCACCGCTACACAGGAAATTCCACCACCCTCTACCGTACTCTAGTCAGACAGTTTTGGATGCAATTCCCAGGTTGAGCCCGGGGCTTTCACATCCAACTTATCAAACCGCCTACGCGCGCTTTAAACCCAATTGACACAAGA
+
CCCCCGGGGGGGGGGGGGGGGGGGGGGGGGGGGGGGGGGGGGGGGGGGGGGGGGGGGGGGGGGGGGGGGGGGGGGGGGGGGGG9FGGGGGGGGGGEFFFFGGGGGGGGGGGGGGGFGG==FDF8FFGGGGGGGGGGGFGFFFFBGFGFGFGGGGGFBDGFGGFGFFGGFGFFFFFF5:D5F,?FFFGFFDCE>EGCB*7;058EEFFFF?;EFEGGAG?=@>2/6?>D<9:C)7;;E<@DE<CF<0140(
@M00200:205:000000000-AKKM3:1:1101:22685:6781 2:N:0:1
TACGAGGGTATCTAATCCCGTTTGCTCCCCTGGCCTTCGTGCCTCAGTGTCAGGAACTGTCCAGAGACCCGCCTTCGCCACTGGTCTTCCTCATGATCTCTACGCATTTCACTGCTACACCATGAATTCCAGTCTCCCCTCCAGCCCTCAAGCCCCGCAGTATCGAATGCAGTCTCGGAGTTAAGCTCCCAAATTTCACACCCGACTTAACGCGCCACCTACGCCCCCTTTCAACCCAATCTACACA
+
CCCC8FGGGGGGGGGGGGCGGGGEGGGGGGF9FG8FGGG<4FGGGGG6EFGGGD8BCFGGGGGG9CFAEGFGGGGGGFGGGF8EFFGGGGGGGGF9FFGGGGGGGGDGGGGG,>DFGGGG?8E;BEGGGGG;FGDG8*6:BG?F,<?DFFF69+?>3CCDG+3D)5+=DGCEF)+<D*6*8@=9;E,;6+1**@;5CCFEE5>>BFFF;**-))>:>GFFEF25(==C703)959;G?03(1)19@;
@M00200:205:000000000-AKKM3:1:1101:21357:6800 2:N:0:1
TACACGGGTATCTAATCCTGTTTGCTCCCCACGCTTTCGTCCATCAGCGTCAATATACTGTTAGTGATCTGCCTTCGCAATTGGTATTCCATGTAATATCTAAGCATTTCACCGCTACACTACATATTCTAACCACTTCACAGTAATTCAAGATTAGCAGTATCAACGGCAATTCGACAGTTAAGCTGCCGGATTTCACCACTGACTTACTAACCCGCCTACGGACCCTTTAAACCCAATTGACACA
+
CCCCCGGGGGGGGGGGGGGGGGGGGGGGGGGGGGGGGGGGGGGGGEGGGGGGGGGGGGGGGGAFGCEFGGGGGGGGGGGDGGFGFFFGGGGGGGGGGGGGGGGGFGGGGGGGGGGBGGGGG8ECGBBFFFDEGGGGGFEEFFGFGFGFGFGFFFGFFGC?,=FFEFG>>GFFFFF?B>65>=DCDFGF?D8>>EC=+0=@EDFFEEEFFFFFC5D807?==:254EDG;C=*/8>3C@BD=@EE::=
@M00200:205:000000000-AKKM3:1:1101:22279:6818 2:N:0:1
TACCAGGGTATCTAATCCCGTTTGCTCCCCTGGCCTTCGTGCCTCAGTGTCAGGAACTGTCCAGAGACCCGCCTTCGCCACTGGTCTTCCTCATGATATCTACGCATTTCACTGCTACACCATGAATTCCAGTCTCCTCTCCAGTCCTCAAGCACCGCAGTATCGAATGCAGTTTCGGAGTTAAGCTCCGAAATTTCACACACGACTTACGGCGCCACCTACGCACTCTTTAAACCCAATTGACACACGAC
+
CCCCCGGGGGGGGGGGGGGGGGFGGGGGGGGGFGGGGGGGGGGGGEGGFFGG9FFFGGGGGGGFFEGGGGDGGGGGGGGDGGFGGFGGGGGGGGGCFFGGFFGGGGEGGG9FGGGFGGGGGFGGGCFGGGGGGGGGGFGFFGGFFFGFGFFDGDGFFE8BG8;E=F8DFGFEFDDDDFGDGGCGFGDFDGGFFGFFFEGFF)::5AADEFB5=AEG4CF=@FFFFGBFF=CF*9=;C0;D);4>EE@(.1(
@M00200:205:000000000-AKKM3:1:1101:14806:6819 2:N:0:1
TACTAGGGTATCTAATCCTGTTCGCTCCCCATGCTTTCGCTCCTCAGCGTCAGTTAATGCCCAGAGACCTGCCTTCGCCATCGGTGTTCCTCCTGATATCTGCGCATTTCACCGCTACACCAGGAATTCCAGTCTCCCCTACATCACTCTAGCCTGCCCGTACCCACCGCAGATCCGGAGTTGAGCCCCGGACTTTCACGGCAGACGCGACAAACCGCCTACGAGCCCTTTAAACCCAATTGACACAAGAC
+
CCCCCGGGGGGGGGGGGGGGGGGGGGGGGGGGGGGGGGGGGGGGGGGGGGGGGGGGGGGGGGGGGGGGGGGGGGGGGGGGGGGGGGGGGGGGGGGCFGGGGGGGGGGGGGGGGGEDGGGGGGGGGGGGGGGGGGGGGFGFFGGFGFGFGFGFGGGFFGFFGGFGFFGGFGFFFDFFF>C>FFGGFGGFFGEFFGGFFFGFFFA2BBFBF@>9B@GC0CEDFF@A?D)9*9:AAF>?GF(4A?-<B00:B<(
@M00200:205:000000000-AKKM3:1:1101:20163:6832 2:N:0:1
TACAGGGGTATCTAATCCCGTTTGCTCCCCTGGCTTTCGCGTCTCAGTGTCAGATCACTCCCAGCAGCCTGCTTTCGCCTTTGGCGTTCCAAATGATATCTACGCATTTCACCGCTCCACCATTTGTTCCAGCTGCCCCTAAGTGCCTCAAGACAAGCAGTATATCCAGCAGTTCCACGGTTGAGCCGTGGGATTTCACAAGATACTTACCCGTCCACCTACACGCGCTTTATACCCACTTGACACA
+
CCCCCGGGGGGGGGGGGGGGGGGGGGGGGGGGGGGGGGGGGGGGGGGGGGGGGGGGGGGGGGGGGGGGGGGGGGGGGGGGGGGGGGGGGGGGGGGGGGGGGGGGGGGGGGGGGGGFGGGGGGGGGGGGGGGGGGGGEFFDFGFFGFFEGFGGGGGFFGGFGGEGFFGGFGFFFEFFFFGFGGGGFGFEFGGBA?GGFEGFEFBFFEFFFFF5=DDEACF5):);9CDGDDBFC?<7B<(,).7;>88
@M00200:205:000000000-AKKM3:1:1101:25666:6847 2:N:0:1
TACGCGGGTATCTAATCCCGTTTGCTCCCCTGGCCTTCGTGCCTCAGTGTCAGTAACTGTCCAGAGATTCGCCTTCGCCACTGGTCTTCCTTACGATATCTACGCATTTCACTGCTACACCGTAAATTCCAATCTCCTCTCCAGTACTCTAGCAAAGCAGTATCCAGTGCAGTTCCGGAGTTGAGCTCCGGGATTTCACACCAGACTTACCCTGCCACCTACGCACCCTTTATGCCCAATTGACACAAGAC
+
CCCCCGGGGGGGGGGGGFGGGGGGGGGGGGGGGDFGGGGGGGGGGGGGGGGGGGGGGGGGGGGGGGGGGGGGGGGGGGGDGGGGGGGGGGGGGGGGGF6FGGGGGGGGGGGGGGGFGGGGGGGDFGGFGC;EFGGCGFGFFGGFGFGFGFGGGGGDBGGFGGFGFFGFFGFEFFFFFFG5FFGGFGG?FGGFDGGGF=E@CDB58C@AAFBFF=GG<D62@E2?DGEGCDBFEFE*?;<@;<)6>@3=1@(
@M00200:205:000000000-AKKM3:1:1101:10591:6872 2:N:0:1
TACGGGGGTATCTAATCCTGTTTGCTCCCCACGCTTTCGCACCTCAGCGTCAGTACCGGACCAGTGAGCCGCCTTCGCCACTGGTGTTCTTCCTAATATCTACGAATTCCACCTCTACACTAGGAGTTCCACTCACCTCTTCCGGACTCTAGATTGCCAGTATCAAAGGCAGTTCTGGAGTTGAGCTCCAGGATTTCACCCCTGACTTAACAATCCGCCTACGTGCGCTTTACACCCAGTTGACACA
+
CCCCCGGGGGGGGGGGGGGGGGGGGGGGGGGGGGGGGGGGGGGGGGGGGGGGGGGGGGGGGGGGGGGGGGGGGDGDGGGGGGGGGGGGGGGGGGGGGGGGGGGGGGGGGFGGGGGFGGGGGGGGGGGFGGFGGGGGGFGFFGGFGDGAGFGFGGGFFGGFFGFGFFGFFFFFFFFCC88AFEGGFFFFAFGFFGGGFEF@D==DFE4@CEEE@=FF>*:9<;@F;EEGG3@E6CA;B16;?E?@)58
@M00200:205:000000000-AKKM3:1:1101:25756:6875 2:N:0:1
TACTGGGGTATCTAATCCTGTTTGCTCCCCACGCTTTCGCACCTCAGCGTCAGTATCGAGCCAGTGAGCCGCCTTCGCCACTGGTGTTCCTCCGAATATCTACGAATTTCACCTCTACACTCGGAATTCCACTCACCTCTCTCGAACTCTAGACCGGCAGTATTAAAGGCAGTTCCAGGGTTGAGCCCTGGGATTTCACCCCTAACTGACCAATCCGCCTACGTGCGCTTTCAACCCAGTTGACACAAGA
+
CCCCCGGGGGGGGGGGGGGGGGGGGGGGGGFGGGGGGGGGGGGGGGGGGGGGGGGEGGEGGGGGFGGGGGGGGGGGGGGGGGGGGGGGGGGGGGGGGGGGGFGGGFGGC;DFGGGFGGGGFGF8CCFFGGGGDF8B8:@DFGFFGFDDGFGGFGGF>CD>FGEGEFCF5CC00;C?9FFDCF*4;CF>FGGFFFG5+*59@BDFBD=66=469EGG>GE2>B@?35)97>;)9)?;CDF=;6)))6(2((
@M00200:205:000000000-AKKM3:1:1101:4027:6875 2:N:0:1
TACGGGGGTATCTAATCCTGTTTGCTCCCCACGCTGTCGCGCCTCAGTGTCAGAAACTGCCCAGCAGACCGCCTTCGCCACCGGTCTTCCTCCGGATCTCTACGCATTCCACCGCTACACCCGGAATTCCGTCTGCCTCTACAGTCCTCGAGTTTGACAGTCGGCACGGCAGACCCGGAGTTGAGCTCCGGGCTTTCACCACACCCTTATCAAACCACCTACGCGCCCTTTAAACCCAGTTGACACAAGC
+
CCCCCGGGGGGGGGGGGGGGGGGGGGGGGGGGEGGGGGGGGGGGGGGGGGGGGGGGGGGGGGGGGGGGGGGGGGGGGGGGGGGGGGGGGGGFGEFGDGGFFGGGGGGEGFGGGGGFGGGGGGGGGGGFGGGGGGGGGFGFFFGFCAC7:AGGEDGFFGCFGGFGBFDG4C45ADFFEEDFGGGCFFGFFCCEFGGGFFGF3;B??9?(.)))6<FGFGF?::BDBGDC372)447780(54644A:(42(
@M00200:205:000000000-AKKM3:1:1101:11446:6876 2:N:0:1
TACGCGGGTATCTAATCCTGTTTGCTCCCCACGCTTTCGCTCCTCAGCGTCAGTATCGGCCCAGAGATCCGCCTTCGCCACCGGTGTTCCTCCTGATATCTGCGCATTCCACCGCTACACCAGGACTTCCGATCTCCCCTACCGAACTCCAGCCTGCCCGTATCGAATGCAGACCCGGGGTTAAGCCCCGGGCTTTCACATCCGACGCGACAAGCCGCCTACGAGCTCTTTAAACCCAACTGACACAACA
+
CCCCCGGGGGGGGGGGGGGGGGGGGGGGGGGGGGGGGGCGFGGGGFFGGGGDEGGGGGGGGGG8FCDFGGGGGGGG?FGGGGGGGGCGGGGGGGFGGGGGGGGGGGGGGGCFGGGFGGGGGGGGCC?FFFDGDGFFFFGDDFGFGBGCFAFCFGGFFGG>EC@G5?FFFGF=FB@FD>7AFCC7+5C:EGEFFGGGF)=3?E@07;4969B6(3CE(/<1(3(.(2)2225))).0C10(.,8?<?:4((
@M00200:205:000000000-AKKM3:1:1101:4636:6876 2:N:0:1
TACAGGGGTATCTAATCCTGTTTGCTCCCCACGCTTTCGTGCATCAGTGTCAGTGATAGCTTCGTTAGCTGCCTTCGCGATCGGTGTTCTGTGACATATCTACGCATTTCACCGCTACATGTCACATTCCGCCAACGCCAACTATACTCAAGAATAACAGTATCAAAGGCAATTTAACAGTTAAGCTGCTAGCTTTCACCTCTGACTTATCATCCCACCTACGCACCCTTTAAACCCAATTGACACA
+
CCCCCGGGGGGGGGGGGGGGGGGGGGGGGGGFGGGGGFFGGGGGGGGGGGGGGGGGGGGGGGGGGGFDGGGGGGGGGGG7FGGGGGGGGGGGGGGGGGGGGGF@EGGGGGGGGGGFGGGGGGGGFCGGGGGGGGGGGAEAFGGFFBFEFFGDF6DF@EDFFGEGFFGA?FDD5>FFFFGFGFDFFGGFFGFF*=@D5C@=CBEEEE@EF<5AEEC:@D>F@:-:>54C7>>E<:304:2B4>/*8>>
@M00200:205:000000000-AKKM3:1:1101:18790:6880 2:N:0:1
TACTGGGGTATCTAATCCTGTTTGCTCCCCACGCTTTCGCACCTCAGCGTCAGTATTGGTCCAGGGTGTCGCCTTCGCCACTGGTGTTCCTTCAGATATCTACGCATTTCACCGCTACACCTGAAATTCCACACCCCTCTACCATACTCTAGCTTGGCAGTTCTAACCGCAATTCCCAGGTTAAGCCCGGGGCTTTCACGGCTAGCTTACCAAACCGCCTACGTGCGCTTTACACTCACTTGACACAAGA
+
CCCCCGGGGGGGGGGGGGGGGGGGGGGGGGGGGGGGGGGGGGGGGGGFDFGFGGEFGGFFGGGGGGGEGGGGGGEGGGGGGFFFFGGGGGFGGGGGGGDGGGFFB8FGGGGGGGD5DGGGGFFGFFEGFFFGGGCEGFGFFFGFGFGEGFE8;FFFFGGFEDDGEDFFFGFAD<DFFF6@FFD:FFFAE6CEFDF>89C=DFA9BEFF==BFBDD/27A(283F3*)8)/;E;?8)55.;?E33)5(-12
@M00200:205:000000000-AKKM3:1:1101:26199:6905 2:N:0:1
TACTCGGGTATCTAATCCTGTTTGCTCCCCACGCTTTCGCGTCTCAGCGTCAGTTACCGTCCAGAAAGCCGCCTTCGCCACTGGTGTTCCACCTGATATCTACGAATTTCACCTCTACACCAGGTATTCCGCTTTCCTCTCCGGCACTCAAGGAAAGTAGTTTCGAGTGCAGTTCCTAGGTTGAGCCTAGGGATTTCACGCCCGACTTACTCTCCCGCCTACACGCCCTTTAAACCCAGTTGACACA
+
CCCCCGGGGGGGGGGGGGGGGGGGGGGGGGGGGGGGGGGGGGGGGGGGGGGGGGGGGGGGGGGGGGGGGGGGGGGGGGGGGGGGGGGGGGFGGGGGGGGGGGGGGGGGGGGGGGGFGGGGGGGGGGGGGGFGGGGGGFGFFGGFGEGBGF8DF?FFFFGFDDCGDFFDFGDBFFFFF?DFFFGGFGGFFG?FFGGGFCBCFDFFFFFFFFFCCECF@GDDDBEADCFD5<@<E33=E;<ECEFEEE@
@M00200:205:000000000-AKKM3:1:1101:12058:6911 2:N:0:1
TACTGGGGTATCTAATCCTGTTTGCTCCCCCGGCTTTCGTGCCTCAGTGTCAGGTGTTGTCCAGGGACTCGCCTTCGCCACTGGTGTTCCTCTCGATATCTACGCATTTCACTGCTACACCGAGAATTCCAGTCCCCCCTCCAAACCTCAAGCAAAGTAGTTTCCAATGCCATTTCCGGTTTGAGCCCGGAGCTTTCACATCCGACTTACTTCACCCCCTACGCACCCTTTAAACCCACTTGACACAAGAC
+
CCCCCGGGGGGGGGCGGGGGGGGFGGGGGGGGGGGGGGGGGGGGGGGGGGGGEGFCGGCFGGGGGDGGGGGGGGGGGGGGGGGDFGGGGGGGEG:<FEGGGFGGGCEG8A@F5DFFGGGGGEG=FBGGE8FGGGGGGF6)9AD6=DDBGF,2=6=5DD7=7?EFBEFEFCD5@>C9C*=*+AC7*@C5?5**3=,20*51A)<)569@*8CCFCFC(2:07;(>0E5C88@E3>=3C?3(..7).)(,(.(
@M00200:205:000000000-AKKM3:1:1101:15058:6914 2:N:0:1
TACTCGGGTATCTAATCCTGTTTGCTCCCCACGCTTTCGCACCTCAGCGTCAATACCAGTCCAGTGAGCCGCCTTCGCCACTGGTGTTCTTCCGAATATCTACGAATTTCACCTCTACACTCGGAATTCCACTCACCTCTCCTGGATTCAAGCGATGCAGTCTCAAAGGCAGTTCTGGAGTTGAGCTCCAGGCTTTCACCTCTGACTTACAAAGCCGCCTCCGTGCGCTTTACACCCAGTTGACACA
+
CCCCCGGGGGGGGGGGGGGGGGGGGGGGGGGGGGGGGGGGGGGGGGGGGGGGGGGGGGGGGGGGGGGFGGGGGGGGGGGGGGGGCFGGGGGGGGGFGGGGGGGGG8FGGGGGGGGFFGGGGG@EGGGGGGGGGGFGGFFEFGGBFDFEGFG?E6DFFGGFGFFGFCFF5EF5FEFFFF??FGCGFGFFFFFFFGGGFFGF8@:8EEEFEFF@E5DDADFD)/>?(=?DDDB:C<B(=/,64))76@;
@M00200:205:000000000-AKKM3:1:1101:6204:6940 2:N:0:1
TACCAGGGTATCTAATCCTGTTCGCTCCCCACACTTTCGCTCCTCAGCGTCAGGATATTCCCAGAGAACCGCCTTCGCCACCGGTGTTCCTCCTGATATCTGCGCATTTCACCGCTACACCAGGAATTCCGTTCTCCCCTGAATACCTCTAGTCTGCCCGTATCGGAAGCAAGCACCGAGTTAAGCCCGGTGTTTTCACTCCCGACTCGACAAACCGCCTACGAGCCCTTTACGACCACTTGAGACAAGCT
+
CCCCCGGGGGGGGGGGGGGGGGEGGGGGGGGGGGGGGGGEGGGGGGFGGGGGF@FGFGGGFFGF<FGGGGGGGGGG?FGE@FEGGGGGGGG9FF8AAFDGGG9CGGGGFGFGGGGFGG?EFGF=94DFGGGC+ADGGFC)9=8;EFCDGFGGCFFFFBDBGGDG=DGE>F58A5?A0<6BFEF7+@7>9*C>@:A>><C*8=2(5@(--5((28ECBGFFFF250:.C*;?2<,(4C90:4)))(5411()
@M00200:205:000000000-AKKM3:1:1101:13322:6947 2:N:0:1
TACGGGGGTATCTAATCCTGTTTGCTCCCCACGCTTTCGTGCCTCAGTGTCAGTGTTGGTCCAGGTAGCTGCCTTCGCCATGGATGTTCCTCCCGATCTCTACGCATTTCACTGCTACACCGGGAATTCCACTACCCTCTACCACACTCTAGTCGCCCAGTATCCACTGCAATTCCCAGGTTGAGCCCAGGGCTTTCACAACAGACTTAAACAACCACCTACGCACGCTTTACACCCAGTTGACACAAGA
+
CCCCCGGGGGGGGGGGGGGGGGGCFGGGGGGGGGGGGGGGGGGGGGGGGGGGGGGGGGGGGGGGGGFCFGGGGGGGGGGGGGCGFGGGGGGGFGGGEFGGGFGFGGGDGFGGGGGFGGGGGGDEFGGGG8FGGFGGGFGDFFGFGFGFGFGGGGG>BGCFGGFGFFGGFGFEFF7@FFC?FCFFFCF>A*@5@ECDFCFF3>B2>>47>*9=EFGGDFFFFF?A@E5C19;<CC<(=6((175@CE@6;:
@M00200:205:000000000-AKKM3:1:1101:19612:6949 2:N:0:1
TACACGGGTATCTAATCCTGTTTGATCCCCACACTTTCGTGCCTCAGCGTCAGTTGAAGTCTAGTAAGCTGTCTACACTATCGGTGTTCTTGACGATATCTAAGCATTTCACCGCTACACCGTCAATTCCGCCTACCTCGACTCCACTCAAGCCCATCAGTATCAATCCCACCCTCCCGGTTAAGCCGGGATATTTCAGAACTGACTTAATAGGCCGCCTACGCACCCTTTACACACAATTGACACAAGA
+
CCCCCGGGGGGGGGGGGGGGGGGGGGGGGGGGGGGGGGGGGGGGGGGGGGGGGGGGGGGGGGGGGGGGGGGGGGGFGGGFGGCFEGGGGGFGGGGGGGGGGDGGGGGGGGGGCEDEGGGGFEGGFGGGG8=EDGGGCFGABEGFGFGFGF?FGFGFFGGFGGEGFFGCFCFDEDFFEEGBCE7CA7FFA>*@AE=EFFG@AB@CEE@5*>E4938<@CEFD=24(:):*;34)/..46(77@>F<E@6@;
@M00200:205:000000000-AKKM3:1:1101:24925:6951 2:N:0:1
TACACGGGTATCTAATCCTGTTTGCTCCCCACGCTTTCGTGCCTCAGTGTCAGTGTTGGCCCAGGATGCCGCCTTCGCCACGGATGTTCCTTCTGATCTCTACGCATTTCACTGCTACACCAGAAATTCCGCATCCCTCTACCACACTCTAGTGATCCAGTATCCACTGCAATTCCCAGGTTGAGCCCAGGGCTTTCACAGCAGACTTAAACCACCACCTACGCACGCTTTAAGCCCAATTGACACAAGA
+
CCCCCGGGGGGGGGGGGGDFGGGGGGGGGGGGGGGGGGGGGGGGGGGFGGGGGFFGGFGDGGGGGGFFGGGGGGGGGGGGGGDECGGGGGGDF<EAAFFGGGGGGGGGGGGGACFFDGGGGCEGGCGFGG8EDGGEFFGFFGGFG?DDGDDDFGD7;FGBGC9FEB6=DGF5DEBD5+6*@DCFFGEF6;9AB@CFFFG@E<8):C@A8A5@@)8C);@5:>29)*/:75/*08==F52583>C6=(203
@M00200:205:000000000-AKKM3:1:1101:17981:6956 2:N:0:1
TACAAGGGTATCTAATCCTGTTTGCTCCCCACGCTTTCGTCCATCAGCGTCAATATACTGTTAGTGATCTGCCTTCGCAATTGGTATTCCATGTAATATCTAAGCATTTCACCGCTACACTACATATTCTAACCACTTCACAGTAATTCAAGATTAGCAGTATCAACGGCAATTCGACAGTTAAGCTGCCGGATTTCACCACTGACTTACTAACCCGCCTACGGACCCTTTACACCCAATTGACACA
+
CCCCCGGGGGGGGGGGGGGGGGGGGGGGGGGGGGGGGGGGGGGGGGGGGGGGGGGFGGGGGGGGGGGGGGGGGGGGGGGGGGGFGGGGGGGGGGGGGGGGGGGGGGGGGGGGGGGFGGGGGGGGGGGEGFAEGGGGGFGEFGGFGFGFGFC89A=FF?DBGGFFDFGGEEEFFFFFFBGEFGGDFFGFFFEAFGDADF8>EFF@CEFFEFFEFEGG5CEDFDA9AG4;393<E?=2=B5=EE6483:
@M00200:205:000000000-AKKM3:1:1101:13641:6958 2:N:0:1
TACGGGGGTATCTAATCCTGTTTGCTCCCCACGCTTTCGTGCCTGAGCGTCAGTATTATCCCAGGGGGCTGCCTTCGCCATCGGTATTCCTCCGCATCTCTACGCATTTCACTGCTACACGCGGAATTCTACCCCCCTCTGACATACTCTAGCCTGGCAGTTAAAAGTGCAGTTCCAAAGTTAAGCTCTGGGATTTCACACCTTTCTTGCCAAACCGCCGACGCACGCTTTACACCCAGTTGACACA
+
CCCCCGGGGGGGGGGGGGGGGGGGGGGGGGGGGGGGGGGGGGGGGFFGGGGGGGGGGGGGFGGEGGGGGGGGGGGGGGGGGGGGGGGGGGGGGGGFGGGGGGGGGGGGGGGGGGGF9FGGGEGG@EGCGGGGFGFGGFGFFGGFCFGEG;FFGGGFFGDFF8AGCCGFFCACFFFFF9F;FGGFF?BFFGG4AGGFFFGFFF;E@ECEFFFF;;EF(28:64;FFG55*9(-<<B78187<<D>9>0
@M00200:205:000000000-AKKM3:1:1101:7828:6968 2:N:0:1
TACAAGGGTATCTAATCCTGTTTGCTCCCCACGCTGTCGCGCCTCAGCGTCAGCCACTGCCCAGCAGGCCGCCTTCGCCACCGATGTTCCTCCGGATCTCTACGCATTCCACCGCTACACCCGGAATTCCACCTGCCTCTACAGTGCTCAAGCCCAGCAGTTCGCACGGCAGACCCGGGGTTGAGCCCCGGGCTTTCACCGCCCGCTTACCAGGCCGCCTACGCGCCCTTTCCCCCCAATTGCCACACGAC
+
CCCCCGGGGGGGGGGGFGGGGGEGGGGGGGGGGGGGGGDGGGGGGGGFCGGGEFGGGGGGGGFGFFGGGGGGGGGGGGGGGGGEFCFGGGGGGGGEFGGGGGGGGGBFGDFGGGGDGGCGGGGGG7DGGGDGGFDFFFGFFGGBGFGDGF8=DGGFFGGA920>>>DGFG>=FBFFB>D4=:58AEGFEGEB>CFGFFGE87(31,-8?FF240AEBGF<110>(27<)0)6))46>(8(6))5>D:(41(
@M00200:205:000000000-AKKM3:1:1101:9870:6969 2:N:0:1
TACGAGGGTATCTAATCCTGTTTGCTCCCCACGCTTTCGCACCTCAGCGTCAGTATTGAACCAGGAGGCCGCCTTCGCCACCGGTATTCCTCCACATATCTACGCATTTCACCGCTACACGTGGAATTCTACCTCCCTCTCTCATACTCTAGCCGCCCAGTCTCGAGTGCAGTTCCCAGGTTGAGCCCGGGGCTTTCACACCCGACTTAGGCAGCCGCCTACGCGCGCTTTACACCCAATTGACACA
+
CCCCCGGGGGGGGGGGGGGGGGGGGGGGGGGGGGGGGGGGGGGGGGGGGGDEGGGGGFFGGGGGGGGGGGGGGGGGFGGEGGGCGCFGGGGGGGGGGGGGGGGFFGEGGGGGGGGFDGGGGGGG7EGGGGGGGGGGGFGDDGGFGFGFGFG=FGGFFGGFG+;EBFDFFGFFFEFFAFCFFGGGAFGFFGEBEED;FFE<E>@@2>6(;E@;30BFFGE;;@FB3EFG39()6<38C12:A>)44>:
@M00200:205:000000000-AKKM3:1:1101:13355:6974 2:N:0:1
TACAAGGGTACCTAATCCTGTTTGCTCCCCACGCTTTCGTGCATGAGCGTCAGTATTGGCCCAGAAGGCTGCCTTCGCCATCGGTGTTCCTCCACATCTCTACGCATTTCACCGCTACACGTGGAATTCCACCTTCCTCTGCCATACTCCAGCATCATAGTTTCGAGCGCAATTCCCAAGTTAAGCCCGGGGCTTTCACACTCGACTTGCGACGCCGCCTGCGCACACTTTACACCCAATTGACACAAGAC
+
CCCCCGGGGGGGGGGGGGGGGGGGGGGGGGGGGGGGGGGGGGGGGGGGDGGGGGGGGG?GGGGFGGGGGGGGGGGGGGGGGGGGGGGGGGGGGGGGGGGGFGGGGGGGGGGGGEGFGGGF6EFEGFFGGGGGGGGGDDGEFFGFFFGEGFGFGFCFFGGBFGBF5FCGFGB55=DFB9FFFAFCAGGFDCE5>GCGFE?A>=54=AD=6A@2@=EEBGFFF@>DFGEF5;))4))(:11(43>AA?7??((
@M00200:205:000000000-AKKM3:1:1101:11216:6979 2:N:0:1
TACGAGGGTATCTAATCCTGTTCGCTCCCCACGCTTTCGCTCCTCAGCGTCAGTACAGGCCCAGAGAACCGCCTTCGCCACCGGTGTTCCTCCCGATATCTGCGCATTTCACCGCTACACCGGGAATTCCATTCTCCCCTACCTGCCTCTAGCCTGCCCGTATCCACCGCAGACCCACAGTTAAGCCGTGGGCTTTCACGACAGACGCGACAAGCCGCCTACGAGCTCTTTAAACCCAGTTGACACAAGA
+
CCCCCGGGGGGGGGGGGGGGGGGGGGGGGGGGGGGGGGGGGGGGGGGGGGGGGGGGGGGGGGGGGFGGGGGGGGGGGGGGGGGGGGGGGGGGGGGGGGGGGGGGGGGGGFFGGGGFGGGGGGGGGEEGGGGGGGGGFFGDFGFFGFGFGFGGEFFFFFGFG>CG@FGGFGFFDFAFFFGFGGGGFGGFFGCDFGGCFFG08BBFDF10:@92;FGG6D>?<B67<E:>0:4<BB<3E62:AAA<<:0343
@M00200:205:000000000-AKKM3:1:1101:15913:6981 2:N:0:1
TACGAGGGTATCTAATCCTGTTCGCTCCCCACGCTTTCGTCCATCAGTGTCAGTGTACCATTAGTGATCTGCCTTCGCAATCGGTATTCTATGTGATATCTATGCATTTCACCGCTACACCACATATTCTAACCACTTCATAGTAACTCAAGACAACCAGTATCAAGGGCAATTCTACAGTTGAGCTGCAGACTTTCACCCCTGACTTAATCGTCCACCTACGGACCCTTTATACCCAATTGACACAAGA
+
CCCCCGGGGGGGGGGGGGGGGGGGGGGGGGGGGGGGGGGGGGGGGGGGGGGGGGGGGGGGGGGGGGGGGGGGGGGGGGGGGGGGGGGGGGGGGGGGGGGGGGGGGGGGGGGGGGGEGGGGGGGGGGGGGGGGGGFFGFGFFGGFGFGFGFGGGGGFFEGFGGFGFFCF>GFFFFFFFFGFGGGGFFG5DF?FFGGGFFGFFFFFFBE@CFFE5CGG>FFFC@F58CEG*;48AEFAF=)>E@FFFF35=B
@M00200:205:000000000-AKKM3:1:1101:8370:6991 2:N:0:1
TACAAGGGTATCTAATCCTGTTTGCTCCCCACGCTTTCGTGCCTCAGCGTCAGTATCGGGCCAGTGAGCCGCCTTCGCCACTGGTGTTCTTGCGAATATCTACGAATTTCACCTCTACACTCGCAGTTCCACTCACCTCTCCCGAACTCACGATCCTCAGTATCAAAGGCAGTTCTGGAGTTGAGCTCCAGGATTTCACCCCTGACTTAAAGACCCGCCTACGCACCCTTTATACCCAGTTGACACACGA
+
CCCCCGGGGGGGGGGGGGGGGGGGGGGGGGGGGGGGGGGGGGGGGGGGGGGGGGGGGGGGGGGGGGGGGGGGGGGGGGGEGGGGGGGGGGGGGGGGGF;FGGG@FGFGGGGGGGGFGGGGFGFECEBFGFDFGGGGG6=6?FGEEFGDFF,=CGFFFGGFGDFGFB7D?CFFFFFFFFF5@@79@C2:@FF>FFF9A=:>@=5:@>B?A=>4>BDDBGF?DFFA>=2:/7)).)7)?7444;<<EEF(((
@M00200:205:000000000-AKKM3:1:1101:12918:7004 2:N:0:1
TACAAGGGTATCTAATCCTGTTCGCTCCCCACGCTTTCGTCCATCAGTGTCAGTGTACTATTAGTGATCTGCCTTCGCAATTGGTATTCTATGTGATATCTATGCATTTCACCGCTACACCACATATTCTAACCACTTCATAGTAACTCAAGACAGCCAGTATCAAGGGCAATTCTACAGTTGAGCTGCAGACTTTCACCCCTGACTTAATCGTCCACCTACGGACCCTTTAAACCCAATTGACACA
+
CCCCCGGGGGGGGGGGGGGGGGGGGGGGGGGGGGGGGGGGGGGGGGGGGGGGGGGGGGGGGGGGGGGGGGGGGGGGGGGGGGGGGGGGGGGGGGGGGGGGGGGGGGGGGGGGGGGFGGGGGGGGGGGGGGGGGGGGGFGFCFGFGFFECFFGGGGFFCFFGGFGFFGFEGFFF6DFFFGFGGGDBFGFF68DBEFGBEFEF=DDDFFB97;D=DFEDGFFE@FAAEBDC?8508@5B9456:CFEFF
@M00200:205:000000000-AKKM3:1:1101:15949:7021 2:N:0:1
TACTAGGGTATCTAATCCTGTTCGCTCCCCACGCTTTCGTCCATCAGTGTCAGTGTACTATTAGTGATCTGCCTTCGCAATTGGTATTCTATGTGATATCTATGCATTTCACCGCTACACCACATATTCTAACCACTTCATAGTAACTCAAGACAGCCAGTATCAAGGGCAATTCTACAGTTGAGCTGCAGACTTTCACCCCTGACTTAACCGTCCACCTACGGACCCTTTAAGCCCAGCTGACACA
+
CCCCCGGGGGGGGGGGGGGGGGGGGGGGGGGGGGGGGGGGGGGGCGGGGGGGGGGGGGGGGGGGGGGGGGGGGGGGGGGGGGGGGGGGGFGGGGGFGFFFFGGGGGGGGFGGGGDFGDFGFGGGGGGGGGGGGEFGGFCEFGGFGFGEGFGGGFGDFFGFGGFGD98@@DFDFEFFFFG*C=DDFGGFDFFFFGGFFCGFDBFDD=8;EED6@DG>=FFBFE55)30<FC@C*:5@*:=)0<=DBFF
@M00200:205:000000000-AKKM3:1:1101:16723:7025 2:N:0:1
TACCAGGGTATCTAATCCTGTTTGCTCCCCACGCTGTCGCGCCTCAGTGTCAGGACTGGTCCAGCTGGCCGCCTTCGCCACGAGTGTTCTCCCCCATCTCTACGCATTTCACCGCTACACAGGGAATTCCACCAGCCCCTTCCAGCCTCAAGTTGAGCAGTTTCCACCGACGGGACACAGTTGAGCTGTGTACTTTCACAGCGGACATGCCCAACCACCTACGCGCCCTTTACACCCAATTGACACAAGA
+
CCCCCGGGGGGGGGGGGGGGGGGGGGGGGGGGGGGGGGGGGGGGGGGGGGGGFGGGGGGGGGGGGGGGGGGGGGGGGGGGGGEFGGGGGGGGGGGGFFCFCGGGECFGDGGGGGGFGGFGGGGGGGFFFFGGGGGGGFGFFGGFGFGFGFG?EFDFFEFFGGB7FFGGEGFFFFFDFFGAFFDGFGGFFGGFFGGGF4,<BBB>=>@=EF3>EFGGFGFFF;<=>G3CCC?)6AA?>1:?4?<24?(1<0
@M00200:205:000000000-AKKM3:1:1101:23820:7033 2:N:0:1
TACGCGGGTATCTAATCCCGTTTGCTCCCCCAGCTTTCGCGCCTGAGCGTCAGGACAGGCCCAGCGAGCCGCCTTCGCCACCGGTGTTCCTCCTGATATCTGCGCATTTCACCGCTACACCAGGAATTCCAGTCTCCCCTACCGATCTCTAGCCTGCCCGTATCGGCTGCAAGCCCACAGTTGAGCCGTGGGTTTTCACAGTCGACGCGACAAGCCGCCTACGAGCTCTTTACACCCAATTGCCACA
+
CCCCCGGGGGGGGGGGGGGCGGGGGGGGGGGGGGGGGGGGGGGGGCGGGEGGGGGGGGGGGGGGGGGGGGGGGGGGGGGGGGGGGFGGGGGGGGGGDGGGGGGGGGCFGGGGGGGFGGGGGGGGGGGGGGGGGGGGGFGFFGGFG5DCGFFGGGGFFGGFGG:D=EDFFEF3A=>FFFGFCF8+?EGDFDEFBE=F:?GF@EFD@9BF;29>>2CFFGF(14?.8E3C>:>2<AA182:0<?)).5(
@M00200:205:000000000-AKKM3:1:1101:4000:7043 2:N:0:1
TACAGGGGTATCTAATCCCGTTCGCTCCCCTGGCTTTCGCGCCTCAGCGTCAGGACACCCCCAGCGAGCTGTCTTCACCATTGGCGTTCCAAGTGATATCTACGCATTTCACCGCTCCACCACTTGTTCCGCTCGCCCCTGAGTGCCTCGAGACGTCCAGTATGCCCAGCCGTTCCACGGTTGAGCCGTGGGATTTCACAAGACACTTAAACGTCCGCCTACGCGCGCTTTAAACCCAATTGACACAAGCT
+
CCCCCGGGGGGGGGGGGFFGFGGGGGGGGGGGGGGGGGGGGGGGGGGGGGGGGGGFGGGGGGGGGGGGGGGGGGGGGFGGGGFFGGGGGGGGGGFGFGGGFGGGGGGDGGGGGGGFDGGGGFGGGGGGGGGGGGDGGFGFFDEFGFGFGFGGGGGF>EGFDFCGFFFF6D*0*:?FFF49FE/@FCC/:5E?FF66F*:**38;1;@3C;);06BCBCBDF@@>(8)1)/4446A7E:?7<<9A))326()
@M00200:205:000000000-AKKM3:1:1101:24790:7049 2:N:0:1
TACGCGGGTATCTAATCCTGTTTGATACCCACACTTTCGAGCATCAGTGTCAGTTGCAGTCCAGTGAGCTGCCTTCGCAATCGGAGTTCTTCGTGATATCTAAGCATTTCACCGCTACACTAGGAATTCCGCTTTCCTCTCCTGTACTCTAGCTTGATAGTTCCAAATGCAATCCTCGGGTTACGCCCAAGGCTTTCACATCTGGCTTACCATGCCCCCTACGCTCCCTTTAAACCCAATTGACACACGAT
+
CCCCCGGGGGGGGGGGGGGGGGGGGGGGGGGGGGGGGGGGGGGGGGGGGGGGGGGGGGGGGGFGG9EEGGGGGFGGGGGGGGGDGEEGGGGGGGD@FFGGGFGGGGGGGDGGFEEBD@@E98EEEFGFGGGGDGGFDD;:DGEFG99D+2,3D9=DBFCFGGFFEDDGCFF9DEFFFED5@8D+*=75A9?F5ECD5EGEE@A;C:@@5=58A:88)33744<*)=?F6C06*8;@E95:63>C9ED/60(
@M00200:205:000000000-AKKM3:1:1101:17708:7052 2:N:0:1
TACTGGGGTATCTAATCCTGTTTGATCCCCACGCTTTCGAGCCTCAGCGTCAATCATAGCTTAGTAAGCTGCCTTCGCAATCGGTGTTCTGTGACATATCTATGCATTTCACCGCTACTTGTCACATTCCGCCTACCTCAACTATATTCAAGCCCGTCAGTATCAAGGGCACTGCGATGGTTGAGCCACCGTCTTTCACCCCTGACTTAACGGGCCGCCTACGCTCCCTTTAAACCCAATTGACACA
+
CCCCCGGGGGGGGGGGGGGGGGGGGGGGGGGGGGGGGGGGGGGGGGGGGGGGGGGGGGGGGGGGGGGFGGGGGGGGGGGGGGFGGGGGGGGGFFFGGGGGGGGGGGGGGGGGGGGFGGFGGGGGGGGGGCFGGGGGGFFDBFGFGFGEGFFGGGGFFED>FFEFBDDGFGFDFEFF>FD>FFG?FGCFFGGFDCCCA@FFFF>C@EEEF5CDB9EEBGD>2:5:@EBGD>E)194/14,=9);<CE@
@M00200:205:000000000-AKKM3:1:1101:16326:7055 2:N:0:1
TACTCGGGTATCTAATCCTGTTTGCTCCCCACGCTTTCGCACCTCAGCGTCAGTACCGAGCCAGTGAGCCGCCTTCGCCACTGGTGTTCCTCCGAATATCTACGAATTTCACCTCTACACTCGGAATTCCACTCACCTCTCTCGGACTCTAGATCAGCAGTATTAAAGGCAGTTCCGGGGTTGAGCCCCGGGATTTCACCCCTAACTGACTGATCCGCCTACGTGCGCTTTAAACCCAATTGACACA
+
CCCCCGGGGGGGGGGGGGGGGGGGGGGGGGGGGGGGGGGGGGGGGGGGGGGGGGGGGGGGGGGGGGGGGGGGGGGGGGGGGGGGGGGGGGGGGGGGGGGGGGGGGGGGGGGGGGGFGGGGGGGGFGFGGGGGGGCGGFGEFGGFGFGFGFGB@DGFFD?FGG>FB9FFBFF=FCFFEAGBF5DFFGGFED54BCFGFFGFFFFDFBCEBBEFFFGG;FEFFD<A8CED9<6C?<@;@?F:AB2<A?<
@M00200:205:000000000-AKKM3:1:1101:8626:7070 2:N:0:1
TACAAGGGTATCTAATCCCGTTTGCTCCCCTGGCCTTCGTGCCTCAGTGTCAGTAACTGTCCAGAGATTCGCCTTCGCCACTGGTCTTCCTTACGATATCTACGCATTTCACTGCTACACCGTAAATTCCAATCTCCTCTCCAGTACTCAAGCAGGGCAGTATCAAATGCAGTTCCAGGGTTGAGCCCTGGGATTTCACATCTGACTTGCCTCGCCACCTACGCACCCTTTAAACCCAATTGACACA
+
CCCCCGGGGGGGGGGGGGGGGGGGGGGGGGGGGGGGGGGGGGGGGGGGGGGGGGGGGGGGGGGGGGGGGGGGDGGGGGGGGGGGGGGGGGGGGGFFGGGGGGGGGGGGGGGGGGGFGGGGGDGGG@AFGGGGGGGEGFGFF?FBEFGFGF?DFFDFECFFGGFFEFGGFDFEFFFFDDD>FDCFDFGFFDGFFGGFCFFFFFEEFFFFF@ECEFCC=7CFEF538@DD7;3<E;;7C=)>C39C86B
@M00200:205:000000000-AKKM3:1:1101:19845:7073 2:N:0:1
TACAGGGGTATCTAATCCTGTTTGCTCCCCACGCTTTCGTGCATGAGCGTCAGTACAGGTCCAGGGGATTGCCTTCGCCATCGGTGTTCCTCCGCATATCTACGCATTTCACTGCTACACGCGGAATTCCCCCTCTACCGTACTCTAGCTATGCAGTCACAAATGCAGTTCCCAGGTTAAGCCCGGGGATTTCACACCTGTCTTACATAACCGCCTGCGCACGCTTTAAACCCAGTTGACACA
+
CCCCCGGGGGGGGGGGGGGGGGGGGGGGGGGGGGGGGGGGGGGFGGGGGGGGGGGGGGGGGGGFGGGGGGGGGGGGGGGGGGGGGGGGGGGGGGGGGGGGEGGFGCFGGGGGGGGFGFGGGGGGGGGGGGGCCEDFGFAAFFEFGFFFFFGGFGGFFEFDED5FEFGDFGFEFEFAFFG?DG9F>GGBBGGF6:?CF>GFFEFEFCEE5>=B@9BC2>BB146B<EFFGGFDDD(6C9?<>??
@M00200:205:000000000-AKKM3:1:1101:14335:7082 2:N:0:1
TACTCGGGTATCTAATCCTGTTCGCTCCCCACGCTTTCGTGCCTCAGCGTCAGTTACAGCCTAGTAAGCTGCCTTCGCAATCGGTGTTCTTGATGGTATCTATGCATTTCACCGCTACACCATCAATTCCGCCTACCTCGTCTGTACTCAAGCCTTACAGTATCAATGGCAGTTCCACAGTTGAGCTGTGGGCTTTCACCACTGACTTATCATGCCGCCTACGCACCCTTTCAGCCCAGTTGACACCAGCT
+
CCC<CGGGGGGGGGGGGGGGGGAFGGGGGGDGFGGGGGG<FGFGGGFFGGGEGEFGGC<FG<CF6CC@FGFGGGGGGGFGGGFDFEGGGGG<@AEFG9EGGG@FGGGGGGGGGGGFGGGGGG,>=FGGGGCEGGDGGFG=5C8D=DFEG?8F?F+++@FBGC7CEC+,;E*=FFFDFFGFFGGGBF,*36@>?GGGFEGF5>C5*:AF5003*;@D=CEA>@4?=EDG56>4***5C9=;9**0*0(/(,)
@M00200:205:000000000-AKKM3:1:1101:5871:7087 2:N:0:1
TACAGGGGTATCTAATCCGGTTCGCTCCCCACGCTTTCGTGCCTCAGCGTCAGTAATGGTCCAGTAGCCTGCCTACGCCATCGGTGTTCCTTCTAATATCTACGGATTTCACTCCTACACTAGAAATTCCAGCTACCTCTACCATACTCGAGTAATTCAGTTCAGATAATAGACATAATGGTTGAGCCACATGCTTTCACTATCTGCTTAAATTACCGCCTACGCAACTCTTTAAACCCAATTGACACAA
+
CCCCCGGGGGGGFGGGGGEFFEEGCGGFFGFGGGGGGGGGGE@DGDGFGGGGGGGGGGGGGFGFFGGGFGGGGGGCEG6CFGGGFFFGG9;FGGGGACFGFGADFDGEGGGGEDFFGGG@FGGGGGGGGGGDFFGGFF8=DEFFGFGF+@FDGGDFFGDDEDEGEFFGF:+;==DDF7DDDDGGFG,:D+=;D,C;9ACE7EAECF7;7CECCEFDED>B818?2;5;7>*9??E>9((5B267C=C3>B
@M00200:205:000000000-AKKM3:1:1101:3782:7103 2:N:0:1
TACTAGGGTATCTAATCCTGTTCGCTCCCCACGCTTTCGCTCCTCAGCGTCAGGTAAGGCCCAGCAAGCCGCCTTCGCCACCGGTGTTCCTCCTGATATCTGCGCATTTCACCGCTACACCAGGAATTCCACTTGCCCCTACCTACCTCTAGCCGGCCCGTAGCCACCGCAGACCCGCAGTTAAGCTGCGGGCTTTCCCGGCAGACGCGACCAGCCCCCTCCGACCTCCTTCAACCCACTTCACTCAAGAC
+
-ACCCGGFF<EGFGGGGGGGFGFFG7FGGGGGD>FFGGGGGGGGGGFGEGGG7FGGGGFEEGGGGG<DGGCGGC@F<FGEGG7>+@CCFGGGGGGGC@EG8;F=BEGGGFFGFEEF>F,ADFGD7=FGGGF99DC9DF?)@FCFDFDDFFG8EFGAFED546):99DF>E>8?@CFDDC*1,5=8,5)2??DDE*;=)+6(9>BFFB@B(-413C=(9:>16>D(1)9*9)63)6:E?079)))).8()),
@M00200:205:000000000-AKKM3:1:1101:24971:7125 2:N:0:1
TACTGGGGTATCTAATCCTGTTCGCTCCCCACGCTTTCGTCCATCAGTGTCAGTGTACCATTAGTGATCTGCCTTCGCAATCGGTATTCTATGTGATATCTATGCATTTCACCGCTACACCACATATTCTAACCACTTCATAGTAACTCAAGACAACCAGTATCAAGGGCAATTCTACAGTTGAGCTGCAGACTTTCACCCCTGACTTAATCGTCCACCTACGGACCCTTTACACTCAATTGACACA
+
CCCCCFFGGGGGGGGGGGGGGGGGGGGGGGGGGGGGGGGGGGGGGGGGGGGGGGFFGGGGGGCFGCGGGGGGGGGGDGGGGGFCFGGGGGGGGGGGGGGGFGGGDGFGGGGGGGDAGGGGCFGGGGGGGGFGGFG@CFFEFGGFGFGFGFEDCDDFFEGFGG>+2CF85CFFFFFFFFGFF:8+0@DFFCE?DDDDFBDEDBDD55597@EECF6C87?CEED*>8?DDF)6*:>*47:*2*1**)0
@M00200:205:000000000-AKKM3:1:1101:13219:7135 2:N:0:1
TACAAGGGTATCTAATCCCGTTTGCTCCCCTGGCTTTCGTGTCTCAGCGTCAGCGGATCCCCAGTCATCTGTTTTCACCGTCGGCGTTCCAAACGATATCTACGCATTTCACCGCTCCACCGTTTGTTCCGATGACCCCTGGATCGCTCAAGACCGCCAGTATGCCCGGCCGTTCCCCGGTTGCGCCGGGGGATTTCACGCGGGCACTTCACGGTCCGCCTACACACGCGTTCCACCCAATTGACACAAAC
+
C,BCCGGDGGGGGGGGGGGGGGGGGGGGGGFGGGGFGGGGGGGGGGGGGGGGEGGGFGGGGGFEFFFGGGGDGCGDGGG:FGFEDEGGGFF9EFE@<CDDCGGDGGGG8=EFGDD5CEFGFEGGGGGGGGGGGGDFFFGDFG?DGFGBDAD+@?DDDG79ED7<@ACGFGFB>=66AADDC*/;48?83/=>)/ACF4C((40047312)-)(4/2475:(,8)4<>C3)-4(4)4;4((.))-4)..4((
@M00200:205:000000000-AKKM3:1:1101:3257:7150 2:N:0:1
TACGAGGGTATCTAATCCTGTTTGCTACCCACGCTTTCGCGCATCAGCGTCAGAACCGGTCCAGGTAGCCGCCTTCGCCACTGGTGTTCCTCCCAATATCTACGCATTTCACCGCTACACTGGGAATTCCGCTACCCCCTCCCGGCCTCAAGCCAAGCAGTTTCAAAGGCAGTTCCTCAGTTGAGCCGAGGGATTTCACCTTTGACTTGCCACGCCGCCTACGCGCCCTTTAAACCCAGTTGACACA
+
CCCCCGGGGGFGGGGGGGGGGGGGGGGGGGGGGGGGFGGGGGGDGGGGGGEFGGGGFGGGGEFGGGGGGGGGGGGGGGGGGGFFFGGGGFGFFGGGDGGGGFFGGGGGGGGFGGC>DGFEDGGGGGGGFFDEGEG@=DEAFEEFGFC5FDDCCFCFFCFFFDEGFFGGFCFFFEC>C<F>@3CD4,;:4CCAEGGGAC9:@F4*988*8;..)68C(7=006?328)9)2).4<)881:?<)5>A33
@M00200:205:000000000-AKKM3:1:1101:12560:7167 2:N:0:1
TACTCGGGTATCTAATCCTGTTCGCTCCCCACGCTTTCGCTCCTCAGCGTCAGGTAAGGCCCAGCAAGCCGCCTTCGCCACCGGTGTTCCTCCTGATATCTGCGCATTTCACCGCTACACCAGGAATTCCACTTGCCCCTGCCTACCTCTAGCCGGCCCGTATCCACCGCAGACCCGCAGTTAAGCTGCGGGCTTTCACGGCAGACGCGACCGGCCACCTACGAGCTCTTTCAGCCCAGTTGACACAACA
+
CCCCCGGGGGGGGGGGGGGGGGGGGGGGGGGGGGGDGGDGGFGGGGGGGGGGGGGGGGGGFGGGGGGGGGGDGGGGGGGGGGGEFGEGGFGGGGGGFFGGGAFGGGE7;FFFGDE>GGGGGGGGGGGGFGGGGFGGFFFFFGGFGFD<FFGDEGGEDCDF8;8DEFFFBGF555>A?>D>>2CD6;9)69C4AE=*+)4=;991?;3149F>F05:(18(5410-/.2*06))-.4E11(-6645:(,((
@M00200:205:000000000-AKKM3:1:1101:18830:7175 2:N:0:1
TACAAGGGTATCTAATCCCGTTTGCTCCCCTAGCTTTCGTGCATCAGCGTCAGAAAAGACCCAGTGAGCCGCTTTCGCCACCGGTGTTCCTTCGGATATCAACGCATTTCACCGCTCCACCCGAAGTTCCGCTCACCTCTGTCTTCCTCTAGCACAGTCGTTTTAGTCGCAATTCCCCGGTTGAGCCGGGGGTTTTCACACCTAACTTTCCGCACAGCCTACGCACCCTTTACACCCAATTGACACA
+
CCCCCEF@FGFGG<FFFFFGGG?EGGGGGGG<,EFFGGGE@FFGGFGGGGGECCAEF<DFGGGGGCCEGGEGGEFGDEGGGGGG@FEGDGGAFDFGGGDGD,BCG>FGGGGGGGGFGGGGGGG7++@AFGGGGG>FD;EDF=EFAFDEG7D?;=76*7+:8=0=;*+75CF=B6BFF*95@E5?5<74***/)=5:87<)6131@@9)<4)6(.1*(9@?:?:B6EBC5>))4)).2-4<5)))6:(
@M00200:205:000000000-AKKM3:1:1101:23314:7180 2:N:0:1
TACGGGGGTATCTAATCCTGTTTGCTCCCCTAGCTTTCGTGCCTCAGTGTCAGGTGTTGTCCAGGGACTCGCCTTCGCCACTGGTGTTCCTCTCGATATCTACGCATTTCACTGCTACACCGAGAATTCCAGTCCCCCCTCCAAACCTCCAGCACGCTAGTATTCAATGCCATTTCAGGGTTGAGCCCTGAGCTTTCACATCAAACTTAACATGCCACCTACGCACCCTTTAAGCCCAATTGACACAAGA
+
CCCCCGGGGGGGGGGGGGGGGGGGGGGGGGGGGGGGGGGGGGGGGGGGGGGGGGGGGGGGGGGGGGGGGGGGGGGGGGGGGGGGGFGGGGGGGGGGGGGGGGGGGGGGFGGGGGGFGGGFGGGGGGGGGGGGGGGFFBCBFGGFGFGF?DFCGGFFFGDEGGFGFFGGFGFFFEFFFFDFFCC5A6F>FFFFFGGGFEFFCF==*.>:5@B453B?>DFB;825,8>D<43;?E33;8(/646>63@?;1
@M00200:205:000000000-AKKM3:1:1101:15488:7181 2:N:0:1
TACGAGGGTATCTAATCCCGTTTGCTACCCTAGCTTTCGTGCCTCAGCGTCAGTGTCAGCCCAGCAACCCGTCTTCACCTCAGGTGTTCCTCTTGATATCTACGCATTTCACCGCTACACCAAGAATTCCGATTGCCCCTTCTGCACTCTAGCATGACAGTATCAGTTGACCGCTTAAGGTTAAGCCTTAAGATTTCACAACTGACTTGACACGCCGCCTACGCACCCTTTAAACCCAATTGACCCAAGA
+
CCCCCGGGGGGGGGGGGGGGFGGGGGGGGGGGFGGGGGGGGEGGGGGGGGGGGGGGGGGGGGGGGGGGGGGGGGGGGGGGGGGGGGGGGGGGGGGGGGGGGGGGGGGGGGGGG>EFGGGGGGGGGGGGGGGGGGGGCFFDFFGFGFGFGFFFF8C5DFGFGGFFDFGGDFFFEFFFEFGFGGGFFFGFFGGFFGFGFFG*@AEBEEFFEFFFBFGF5CEA))-9)=BG58@C?EB3C@(63)1))(,(/3
@M00200:205:000000000-AKKM3:1:1101:19996:7183 2:N:0:1
TACTAGGGTATCTAATCCTGTTTGCTCCCCACGCCGTCGCGCCTCAGCGTCAGCCACAGCCCAGCGGGCCGCCTTCGCCACCGGTGTTCTTCCGGATCTCTACGCATTCCACCGCTACACCCGGAATTCCACCCGCCTCTACTGTGCTCCAGCGCGGGAGTCGCCACGGCCGATCCGGGGTTGAGCCCCGGACTTTCACCGCCGCCTTCCCGCGCCGCCTACGCGCTCTTTCAGCCCAATTGACACCAGAC
+
CCCCCGGGGGGGGGGGGGGGGGGGGGGGGGGGDGGGGGGGGGGGGGGGGGGECFGGGGGGGGGGGGGGGGGGGGGGGGGGGGGGGGGGGGGGGGGGGGGGGGGGGGGGGFFGGGGFGGGGGGEEEGGGGGGGGGGGGFGFFGGFFFG5FFGCGCDD>EDBECBDFEGGFGFBDBEFFDGDEDG7)<E:BDG@@GGFFFGFF>BFF9,(8??02(:C9DE(-81>>D)9/*:)6AA:C?0?2?AF)3(-40(
@M00200:205:000000000-AKKM3:1:1101:23616:7185 2:N:0:1
TACTAGGGTATCTAATCCTGTTTGATCCCCACACTTTCGTGCCTCAGCGTCAGTTACAGCCTAGTAAGCTGCCTTCGCTATAGGTGTTCTTGACGATATCTAAGCATTTCACCGCTACACCGTCAATTCCGCCTACCTCATCTGTACTCTAGCCCATCAGTATCAATGCCACCCTCCCGGTTAAGCCGGGATATTTCAGCACTGACTTAATAGGCCGCCTACGCACCCTTTACACCCAATTGACACACGAT
+
CCCCCGGGGGGGGGGGGGGGGGGGGGGGGGGGGGGGGGGGGGGGGGGGGGGGGGGGGGGGGGGGGGGGGGGGGGGGGGGGGGFGGGGGGGGGGGG?FGGGGGGGGGGGGGGGGGGFGGGG?EGGGGGGGFFGGGGGFFGEFGGFGFGFFFFGGGGFBFFFG@EGF7DCDFFFFDFD0<DBGCD8FGGFE?E>5CEFFFGFA5=ECCAE5ECE5CFF5DBFAD9E=CDGG<5E*77:CB>D3@366@;(3((
@M00200:205:000000000-AKKM3:1:1101:26755:7208 2:N:0:1
TACTAGGGTATCTAATCCTGTTTGATCCCCACACTTTCGTGCCTCAGCGTCAGTTACAGCCTAGTAAGCTGCCTTCGCTATAGGTGTTCTTGACGATATCTAAGCATTTCACCGCTACACCGTCAATTCCGCCTACCTCATCTGTACTCTAGCCCATCAGTATCAATGCCACCCTCCCGGTTAAGCCGGGATATTTCAGCACTGACTTAATAGGCCGCCTACGCACCCTTTAAACCCAATTGACACA
+
CCCCCGGGGGGGGGGGGGGGGGGGGGGGGGGGGGGGGGGGGGGGGGGGGGGGEGGGGGGGGGGGGGGGGGGGGGGGGGGGGGGGGGGGGGFGGGGEFGGGFGGGGFGGGGGGG>EFGGGGGDGGGGGFGGFGGGDFGFGEFGGFGFGEGFFFGGFFFGGFGFFGFFFDFEBEFFFFFBGBG>D==DGFF6CDAFFGFFGE@C@C=CF575AEEFGFBDF)):):<EEG7C58C=>@ED(=>EECC@@
@M00200:205:000000000-AKKM3:1:1101:11696:7225 2:N:0:1
TACAGGGGTATCTAATCCCTTTCGCTACCCACGCTTTCGTGCATGAGCGTCAGTAATTGTCCAGGAAGCTGCCTTCGCCTTTGGTGTTCCTCTCGATATCTACGTATTTCACCGCTACACCGAGAATTCCGCTTCCCTCTCCAATACTCTAGCCAGATAGTTTCAGACGCAATTTCCGGGTTAAGCCCGGAGCTTTCACCTCTGACACACCTGACCGCCTGCGCACCCTTTAAGCCCAATTGACACAAGCC
+
CCCCCGGGGGGGGGGGGGGGGGGGGGGGGGGGGGGGGGGGGGGGGFGGGEFEEGGGGGGGGGGGGGGGGGGGGGGGGGGGGGGGGDDGGGGGGGCFGGGGGGGGGGGGGGGGGGGFGGGFFCCEGEGGG8=EGGGGGFGDD4=DC*DEGFC+EGGF?EFFED9FEFGGBE0=>DFFFFC5FGFG?FGF><::@GGD>6:**:>@E4*.04>B(>EC@DF@9B0)6:=D<C36).76E?1,9@).7=8-,((
@M00200:205:000000000-AKKM3:1:1101:13050:7237 2:N:0:1
TACTGGGGTATCTAATCCTGTTCGCTCCCCACGCTTTCGCTCCTCAGCGTCAGTGTCGGCCCAGAGACCCGCCTTCGCCACCGGTGTTCCTCCTGATATCTGCGCATTTCACCGCTACACCAGGAATTCCAGTCTCCCCTGCCGAACTCAAGTGATGCCCGTATCGACCGCACGCTCAGGGTTAAGCCCCAAGTTTTCACGACCGACGTGACACACCGCCTACGAGCTCTTTAAACCCAATTGACACA
+
CCCCCFGCFGGGGGGGGGGGGGGGGGGGGGGGGGGGGGGGGGGGGGGGGGGGGGGGGGGGGGGGGGGGGGGGGGGGCGGGGGG7FEFEGGGGGGGGGFFGDCGCEGGGGGGGGGG>DG?FGFG>FGC=FGGGFGGFCFGFFGGECDGFGF8=EFFFF9C*;?=CDFGGAEB)@AEBFFD4><?40>:A?CE4F=4==<CE0@F@96;69018<>8CBDD3:-:708>CD*-6<<4)2(,-:A29A<?(
@M00200:205:000000000-AKKM3:1:1101:5789:7238 2:N:0:1
TACACGGGTATCTAATCCTGTTCGCTCCCCACGCTTTCGCTCCTCAGCGTCAGTATCGGCCCAGAGACCCGCCTTCGCCACCGGTGTTCCTCCTGATATCTGCGCATTTCACCGCTACACCAGGAATTCCAGTCTCCCCTGCCGAACTCAAGTCTGCCCGTATCGACCGCAGGCTCGGGGTTAAGCCCCAAGTTTTCACGGCCGACGCGACAAACCGCCTACGAGCTCTTTAAACCCAATTGACACAAGA
+
CCCCCGGGGGGGGGGGGGGGGGGGGGGGGGFGGGGGGGGGGGGGGGGGGGGGGGGGGGGGGGGGGGGGGGGGGDGGGGGEGFEGGGGGGGGGGFGGFGGGGGGGGC@CFFFFGGD5CGGGFFFGGGGGGGFFGGGGAFGDFFC>E>GBGFGFGGGFFGGFGD@C5@>EFEDBFAF*58DDFGFGFGGFEGCAF7=;37C?@F7,(:990((4(8@:1<5??B:>32.9::64)6):C:2(6,62))43((
@M00200:205:000000000-AKKM3:1:1101:8482:7245 2:N:0:1
TACTAGGGTATCTAATCCTGTTTGATCCCCACGCTTTCGTGCCTCAGAGTCAATATTCGTGTAGTGAGCTGCCTTCGCAATTGGTGTTCTATGTCATATCTAAGCATTTCACCGCTACATGACATATTCCGCTCACCTCCACGGTATTCAAGACTGATAGTATCAACGGCAATTTCCGGGTTAAGCCCGGAGATTTCACCACTGACTTATCAGTCCTCCTACGCACCCTTTAAACCCAATTGACACA
+
CCCCCGGGGGGGGGGGGGGGGGGGGGGGGGFGGGGGGGGGGGGGGGGGGGGGGGGGFDGGGGGGGGCGGFGGGGGGGGGGGCGGGGGGGGGFGGCFGGGGFFFGFGGGGGGGGGGEGGGFFFGC?FGGGFCEGGGG8FGF5DEFFFGE@9CCFGGFB>F9EGFGFFD>5>55DE7DB5=*8CFFFF6?B6;>BFFF7CFF6C5=CEFE**9=A7;<*=;2>6ADAC?4;C@F*65(;>=DE=*84)0
@M00200:205:000000000-AKKM3:1:1101:6063:7256 2:N:0:1
TACTCGGGTATCTAATCCTGTTTGCTCCCCACGCTTTCGTGCATCAGCGTCAGTGTTAGCCCAGGGGGCTGCCTTCGCCATCGGTGTTCCTCCACATCTCTACGCATTTCACTGCTACACGTGGAATTCCACCCCCCTCTGCCACACTCAAGTCTGCCAGTAACAAGCGCAGTTCCCAGGTTAAGCCCGGGGATTTCACACCTGTCTTAACAGACCGCCTACGAACGCTTTATGACCAATTGACACA
+
CCCCCGGGGGGGGGGGGFGGGGGGGFGGGGGGGGGGGFGGGGGGFGFGGGGGGFFGFGGGDFGGGGGEGGGFGFGGGGGEEGGGGGGGGGGGGGGGFGFGGGGGEEFDGFGGGGG??FDGGGGGGG9CFDEEFG+BGFGBFGDF8DGFGFGGGGGFFGD?D?B9=FC?B89:**+5*;>FFFGFAD,:?CCDBEGGAFGCEFFF==*1/9>EEFF89DF;<31)3==C18(7)).:8:22<?9)6:7
@M00200:205:000000000-AKKM3:1:1101:27407:7265 2:N:0:1
TACGAGGGTATCTAATCCTGTTTGCTCCCCACGCTTTCGTGCCTCAGCGTCAGTGTCGGTCCAGTGAGCCGCCTTCGCCACCGGTGTTCTTCCCAATATCTACGAATTTCACCTCTACACTGGGAATTCCACTCACCTCTCCCGAACGCAAGCCTACCAGTCTCGGACGCACATCCCGGGTTGAGCCCTGGGCTTTCACGCCCGACTTGATCGTCCGCCTACGCACCCTTTACACCCAATTGACCCA
+
CC@,8FFGEGGGGGGGGG9EFGGGGGDFGGD@FG:FGFGGCBFGGDGGGGG,6F,<C@@FGGGGDGC@@FGGGGGGGGGG79@FF+BFGGC9AF,AA=@BFFGGCFGFFGGGF=FFGGGG9D8E,>DCFFGG9ECEDFGF?F,9+9>)=?E66=+3*@69E+*?D5D:5E>8*3099?D>CCD4?D?4*;;?)=?D48CB9B@@@B;?))//6(3A>GF(3;63(*0C39>F9:77C,(,),.))(.
@M00200:205:000000000-AKKM3:1:1101:4931:7269 2:N:0:1
TACCAGGGTATCTAATCCTGTTCGCTACCCATGCTTTCGTGCCTCAGCGTCAGTTACCGCTCAGTAAGCCGCCTACGCTATCGGGGTTCCTTATGGTATCTATGCATTTCACCGCTACACCATAAATTCCGCCTACCCCAACGGTACTCAAGGCGCCCAGTATCAATGGCAGTTCCACGGTTGAGCCGTGGGATTTCACCGCTGACTTAAACGCCCGCCTACGCACCCTTTACACCCAATTGACACA
+
CCCCCGGGGGGGGGGGGGGGGGGGGGGGGGGGGGGGGGGFFGGGGGGGGGGGGGGGGG@FCGGGFGGGG?FGGG7FFGCEGGGGGGGGGGGE;FGFFGGGF8?=FGGGFGGGGGGFGGGGGGGGGGGFGGGGDEGGG?F5?EEBEFGFGFGDDFGDFGGFGGEGE?9:?CAAFEFFFFGDFGGGAFGF>DE?AE7FFFG@4@>FFFECE48>=>CE(8>D@@?A;E>D<C@CCEEFGF?0<3-66).
@M00200:205:000000000-AKKM3:1:1101:27621:7270 2:N:0:1
TACAGGGGTATCTAATCCTGTTTGATCCCCACACTTTCGAGCCTCAGTGTCAGTTATAGTTTCGTTAGCTGCCTTCGCAATCGGTGTTCTATGACATCTCTATGTATTTCACCACTACATGTCATATTCCGCCAACGGCAACTATACTCAAGTCCTACAGTATCAATGGCAATTTCTGGGTTAAGCCCAGAGATTTCACCACTGACTTATAAGACCACCTACGCTCCCTTTATACCCAATTGACACA
+
CCCCCGGGGGGGGGGGGGGGGGGGGG<DFGGGGGGGGGGGGGGGGGGGGGGGGGGGFGGBEFGGGGGGGGGGGGGGGGGGEGGGEGGGGGGGGADFGFGGGGGFGGFGFGGGGFGFGGGDG;EAFGGGGGGGD>CGGEGFECFFFBFFCBEF,=DFFGFFGFEGDFFGBGFFFF7FFF+:FC+=9@?*;?FF5DED?>EEBDFBEFFFFFFCC*@8=D?8@@D>DGEGDFE@9*6>7>@BE*664B=
@M00200:205:000000000-AKKM3:1:1101:18042:7279 2:N:0:1
TACGCGGGTATCTAATCCTGTTCGCTCCCCACGCTTTCGTCCATCAGTGTCAGTGTACTATTAGTGATCTGCCTTCGCAATTGGTATTCTATGTGATATCTATGCATTTCACCGCTACACCACATATTCTAACCACTTCATAGTAACTCAAGACAGCCAGTATCAAGGGCAATTCTACAGTTGAGCTGCAGACTTTCACCCCTGACTTAACCGTCCACCTACGGACCCTTTAAACCCAATTGACACAAGAC
+
CCCCCGGGGCFEGGGGAFGGGGFEEEEGF7E@C:BFGGEEFGEFGGCFFG9@<FGGGGGGGFGGGGGGGGGGGGGGFGGGGFGGGGGGFFFFGCAFFGFGGGGFGAEADF9<,>CEDGGGG8BDGFD8FFFEFA?FGFGFFGGFFFGECBC+@FGFF68FEDDFFCC8:E?59DFFFFG5@E996==?F6A9DFCD7CFFBAC5@<5;*:C=5@:8>7A@E=AA=EB>D4:4?4>575(-8>4==E2/53(
@M00200:205:000000000-AKKM3:1:1101:27886:7280 2:N:0:1
TACTAGGGTATCTAATCCTGTTCGCTCCCCACACTTTCGCTCCTCAGCGTCAGGATATTCCCAGAGAACCGCCTTCGCCACCGGTGTTCCTCCTGATATCTGCGCATTTCACCGCTACACCAGGAATTCCGTTCTCCCCTGAATACCTCTAGTCTGCCCGTATCGGAAGCAAGCCAGGTGTTAAGCACCTGGTTTTCACTCCCGACGCGACAAACCGCCTACGAGCCCTTTACACCCAATTGACACAAGA
+
9CBCCGGGGGGGFEDFGGGGGGGGGGGGGGGGGGGGGGGGGGGFGGGGGGGGGGGGGGGFGGFGGGGGGGGGGGGDFEGCGGGG@F?FFEFGGGGGGGGGFFAFGCFFFGCFFG>>GGGFGGGGGGGFFFGG6DGEDFCDFFGFGF?D=DGGGCCDFEG5EG5DA5DE>FFCFFFFFA?A:>CGCFDFFGGFFGCFFEGCB=B275A>FBFFB@G52CE@DFFE<8:C5>0:A<D:EF(3)4>AA38<03
@M00200:205:000000000-AKKM3:1:1101:21567:7295 2:N:0:1
TACCCGGGTATCTAATCCTGTTTGCTCCCCACGCTTTCGCTCCTCAGCGTCAGTACTGGCCCAGAGAGCCGCCTTCGCTACTGGTGTTCCTCCCGATATCTGCGCATTTCACCGCTACACCGGGAATTCCACTCTCCTCTACCAGACTCTAGCCACAGCAGTATCGACTGCAGTTCCGAGGTTGAGCCTCGGGATTTCACAGCCGACTTGCTGAGCCGCCTACGAGCTCTTTATGCCCAATTGACACA
+
CCCCCGGGGGGGGGGGGGGGGGGGGGGGGGGGGGGGGGGGGGGGGGGGGGGGGGGGGGGGGGGGGGGGGGGGGGGGGGGGGGGGGGGGGGGGGGGGGGGGGGGGGGGGGGGGGGGFGGGGGGGGFC=DFAFGGGGGGFFEFEGFGFGEGFGDFFGFFGGFGG@FEFFGFGFEFCFFFDDDEGFGFGGFFGGFBDCFFEFEE=DD9@BB@EEFFFGGFGB6;6@DDC>DG=<)4<>A<:?B?AFFFFFB
@M00200:205:000000000-AKKM3:1:1101:16150:7310 2:N:0:1
TACTCGGGTATCTAATCCTGTTTGATCCCCACGCTTTCGTGCCTCAGCGTCAATGACTCTGTAGTGAGCTGCCTTCGCAATTGGTGTTCTATGTCATATCTAAGCATTTCACCGCTACATGACATATTCCGCTCACCTCCCGAGTATTCAAGACAGATAGTATCAACGGCAGTTTCCGAGTTAAGCTCGGAGATTTCACCACTGACTTACCTGCCCGCCTACGCACCCTTTACACCCAATTGACCCAAGAC
+
CCCCCGGGGGGGGGGGGGGGGGGCFGGGGGGGGGGGGGGGGGGGGGFGGGGGEGGGGGGGGGGGGCEGGGGGGGGGGGEGGGGFGGGGGGGGGFGDEFGGGGFADFGGGGGFFDGFDGGGGFGGFFGGGGGGGGGGGFGDFGG>FFDEGFGGGFGBFGCBD9FFFFGEFGF96>FFFF65FEGGCDFFDGDAB,ECFFG@E=5):C;==C=A*=EF4>?>AD)?2=?DCF=>C4>=B@0=4))))((//5(
@M00200:205:000000000-AKKM3:1:1101:6987:7318 2:N:0:1
TACTAGGGTATCTAATCCTGTTTGCTCCCCACGCTTTCGCACCTCAGCGTCAGTATCGAGCCAGTGAGCCGCCTTCGCCACTGGTGTTCCTCCGAATATCTACGAATTTCACCTCTACACTCGGAATTCCACTCACCTCTCTCGAACTCCAGACCGGCAGTATTAAAGGCAGTTCCAGGGTTAAGCCCTGGGATTTCACCCCTAACTGACCAGTCCGCCTACGTGCGCTTTAAACCCAATTGACCCA
+
CCCCCGGGGGGGGGDGGGGGGGFGGGGGGGGGGGGGGGGGDGGGGGGGGGGGFGGGGGGGGGGGGGGGGGDGGGGGGGGGGGGGGGGGGGGGGGGGGGGGGGGGC?FGGGGGGGGFGGGGCGGDBEGGGGFFCFDFEDGFF?FBGFGFGFGGGGGF>EGFFGFG79EGFGFFF<EFFFFDGG?DAFFFFGGFFGGF9AFC=AFB:2<;EE479BGG?DBFFF=;>C>GC373<7<(=36@4<4)),6
@M00200:205:000000000-AKKM3:1:1101:9619:7321 2:N:0:1
TACTAGGGTATCTAATCCTGTTTGATCCCCGCACTTTCGTGCCTCAGCGTCAGTTACAGTTTTGTTAGCTGCCTTCGCAATCGGTGTTCTGTGACATATCTATGCATTTCACCGCTACTTGTCACATTCCGCCCACCTCAAGTGTAATCAAGCCCATCAGTATCAAAGGCAAGCTTCCGGTTGAGCCGAAAAATTTCCCCCCTGACTTAACAGGCCGCCTCCGCACCCTTTATGCCCAATTGACACCAGCT
+
CCCCCFGGGGGGGGGGGGGGGGGGGGGGGGGGGGGGGGGGGGGGGGGGGGGDEGGGGFGBFGGFGFEEGGGGGGGGGGGDGGFCFGGGGGGGGGGGGD8FGAFGGGGGGGGGGGGFGGGGDGGGGGGGGGGGG6=EEFGFBGGFF?FEGF88BFFFFGGFGGFG7F+,*=*5:=FDFFGDF@++0@D>5C79;FCD7*585>B8@E=E=EEC@)>=4CB5(7@55EFG/9)1))9)?E?;C33>)6(33()
@M00200:205:000000000-AKKM3:1:1101:24819:7340 2:N:0:1
TACAGGGGTATCTAATCCTGTTTGCTCCCCACGCTTTCGTGCCTGAACGTCGGTACTGGTCCAGGAAGCCGCTTTCGCCACTGATGTTCCTTCCGATATCTACGCATTTCACCGCTACACCTGGAATTCCACACCCCTCTACCATACTCTAGCTCAGCAGTTCCAACCGCAATTCCCAGGTTGAGCCCGGGGCTTTCACGGCTGTCTGACTGAACCGCCTACGTGCGCCTTAAGCCCAGTTGACACAAGAC
+
CCCCCGGGGGGGGGGGGGGGFGGGGGGGGGGGGGGGGGGGFGGGGEFGGGGGGGGGGGGGGGGGGGGGGGGGGGGGGGGGGGGFGGGGGGGFFFCGGGGGGGGGDGGGGGGGGGGFGGGGGGGG<8ADGGGGGGGGGFGFFFGBEFC7ADGFFGGF?FGFGGFDEFGC?E>A5CFFFFG?F9:D5DE5*<;B>E>FFFGD(99=-3??*9@B=3BF9D>113;A1=AG*833).63@6((.)6<<?:0:0(
@M00200:205:000000000-AKKM3:1:1101:11836:7369 2:N:0:1
TACGCGGGTATCTAATCCTGTTTGATCCCCACACTTTCGTGCCTCAGCGTCAGTTACAGCCTAGTAAGCTGCCTTCGCTATAGGTGTTCTTGACGATATCTAAGCATTTCACCGCTACACCGTCAATTCCGCCTACCTCATCTGTACTCTAGCCCATCAGTATCAATGCCACCCTCCCGGTTAAGCCGGGATATTTCAGCACTGACTTAATAGGCCGCCTACGCACCCTTTAAACCCAATTGACACA
+
CCCCCGGGGGGGGGGGGGGGGGGGGGGGGGGGGGGGGGGGGGGGGGGGGGGGGGGGGGGGGGGGGGFGGGGGGGGGGGGDGDDFGGGGGGGGGGGDECEGGFGGGGGGGGGGGGGDGGGGGGGGFEGGGGGGGGDGFFGFFGGFGFGFGFGFGGGFFGFFGGFGFFG8DDBEFFFFFFD9FC??7AG>>9>DFGE9EEC?A=EF=EEEF4A<<@GGFGFFDBFD<EFGD<;E?<;/B6<39@9CEE@
@M00200:205:000000000-AKKM3:1:1101:17026:7381 2:N:0:1
TACGGGGGTATCTAATCCTGTTTGCTCCCCACGCTTTCGCGCCTCAGCGTCAGTGTCGGACCAGGTAGCCGCCTTCGCTACTGGTGTTCTTCCCAATATCTACGAATTTCACCTCTACACTGGGAATTCCGCTACCCTCTTCCGAACTCAAGATGTCCCGTTTCAAAGGCAGTTCCCAGGTTGAGCCCGGGGCTTTCACCTCTGACGCGAACATCCGCCTACGCGCCCTTTAAACCCAATTGACACAAGAC
+
CCCCCGGGGGGGGGGGGGGGGGGGGGGGGGGGGGGGGGGGGGGGGGGGGGGGGGGGGGEGGGGFGGGGGGGGGGGGGGGGGGGGGGGGGGGGGGGGGGGFGGGGGGGGGGGGGGGFGFFGGGGGGGGGGGFGGGGGGFGFFGGAEDDFGFGCFGFFECF5DGEGEF>C>CFFFFFFAF4FGFGC6FDFB>CE>EGFBEGFFFF@E33<90,:14<C?GF6<8:<0C>DDD>24)4?G0(4:294<0(,.8(
@M00200:205:000000000-AKKM3:1:1101:12015:7382 2:N:0:1
TACTAGGGTATCTAATCCTGTTTGATACCCACACTTTCGTGCCTCAGCGTCAGTTATAATTTAGTAAGCTGCCTTCGCAATTGGTGTTCTTGACAATATCTATGCATTTCACCGCTACACTGTCAATTCCGCCTACCTCAAGTATACTCAAGCCTAACAGTATCAATGGCAGTTCTCCAGTTAAGCTGGAGGCTTTCACACCTGACTTATTAGGCCGCCTACGCACCCTTTATACCCAATTGACACA
+
CCCCCGGGGGGGGGGGGGGGGGGGGGGGGGGGGGGGGFGGGGGGGGGGGGGCGGGGGGGGGGGGGGGAFGGGGGGGGGGGGFFGGGGGGGGGGGGGGFGFGGGGGCGGCFFFFGGFGGGGGGGGFFGGGGFEDGGG,+98FFFBFFFEGFGGCGGFFFGBFGFGFFGGFGF59DFDF?DBCFD@FFGD?CD55EGG?EF*)15D):D0D=E7DDCD8C95>5@5=EF7;9)0*:86D.)>C399A=B
@M00200:205:000000000-AKKM3:1:1101:22726:7383 2:N:0:1
TACTGGGGTATCTAATCCTGTTTGCTCCCCACGCTTTCGTGCCTCAGCGTCAGTATCGGGCCAGTGAGCCGCCTTCGCCACTGGTGTTCTTGCGAATATCTACGAATTTCACCTCTACACTCGCAGTTCCACTCACCTCTCCCGAACTCAAGATCTTCAGTATCAAAGGCAGTTCTGGAGTTGAGCTCCAGGATTTCACCCCTGACTTAAAGACCCGCCTACGCACCCTTTATACCCAATTGACCCAAGA
+
CCCCCGGGGGGGGGGGGGGGGGGGGGGGGGGGGGGGGGGGGGGGGGGGGGGGGGGGGGGGGGGGGGGGGGGGGGGGGGGGGGGGGGGGGGGGGGGGGGGGGGGFGGGGGGGGGFGFGGGGGGGGGGGGGGGGGGGGGFFDFFGFGFGFGFGGFGGFFGGFGGFGFFGGFGFAFEFFFFFFGC8EFGGFFGEFFFACFFFFFFFFD2AE;E*:*:D8AGDFF958>G;D574>?C?7?3,3C84.),(/4(
@M00200:205:000000000-AKKM3:1:1101:20003:7387 2:N:0:1
TACCGGGGTATCTAATCCCGTTTGCTCCCCTGGCTTTCGCGCCTCAGCGTCAGTGTCAGCCCAGCAACCCGTCTTCACCTCAGGTGTTCCTCTTGATATCTACGCATTTCACCGCTACACCAAGAATTCCGATTGCCCCTTCTGCACTCTAGCACTGCAGTATCACTTGGCCGTTCTGAGTTAAGCTCAGAGATTTCACAAGTGACTTACCGCGCCGCCTACGCGCCCTTTAAACCCAATTGACACAAAA
+
CCCCCGGGGGGGGGGGGGGGGGGGGGGGGGGGFGGGGGGGCGGGGGGGGGGGGGFGGGGGEGGGGGGGGGGGGGGGEEEGGGGGFGGDGGGGGGGGGGFGGGGGGGGFGDGGGGG9CFGFEFGGGGGGGGDGGGGGFF?DFGGFGFGEFFGFGGGFFGGFGGFFEFGGFGBEFFEFFFGAFGFG7AFFFG7?ADCFFA,;@5=ACEEFA:=>2>5;=DB=(7@EBGFD3*/3?>3;E;4@F3;3)/381(
@M00200:205:000000000-AKKM3:1:1101:20196:7395 2:N:0:1
TACTGGGGTATCTAATCCTGTTTGCTCCCCACGCTTTCGCATCTCAGCGTCAGTCACCGTCCAGAAGGCCGCCTTCGCCGCAGATGTTCCTCTCGATATCTACGAATTTCACCTCTACACCGAGAATTCCGCCTTCCTCTCCGGGACTCCAGTTCGTGAGTTTCAAATGCACTTCCTGGGTTAAGCCCAGGGCTTTCACATCTGACTTTACACCCAATTGACACA
+
CCCCCGGGGGGGGGGGGGGGGGGGGGGGGGGGGGGGGGGGGGGGGGGGGGGGGGGGGGGGGGGGGGGGGGGGGGGGGGGGGGGEFGGGGGGGGGGGGCEGGGGGGGGGGGGGGGGFGGGGGG@E>EGGGGGGGGGGGFG9FGGFGFGFGFGGDFFDBG6@ECEFEFGGFGFFF@AFFFD>FGGGFGGFFFCD>GDFFFGEFEEFFE@EFFFFE>CD28:7>=CA;
@M00200:205:000000000-AKKM3:1:1101:14440:7395 2:N:0:1
TACCCGGGTATCTAATCCTGTTTGATCCCCACACTTTCGTGCCTCAGCGTCAGTTAGAGCTTAGTTAGCTGTCTTCACTATCGGTGTTCTTGACGATATCTAAGCATTTCACCGCTACACCGTCAATTCCGCCAACCTCAACTCTACTCAAGTCCTGCAGTATCAATGCCACCCTCCCGGTTAAGCCGGGATATTTCAGCACTGACTTATAGGACCGCCTACGCACCCTTTACACCCAGTTGACACA
+
CCCCCGGGGGGGGGGGGGGGGGGGGGGGGGGGGGGGGGGGFGGGGGGGGGGGGGGGGGGGGGFFEFFGGGGGGGGGGGGGGGGGGEGGGGGGGGDGGGGCGGGGGGGGFGGGGDGFGGGGGCGGGGGGGGFEGGGGGFDDFGGFGFGFGFGGGGFFFFGFGGFGFFGEFGFFFFFFF>GEGGGGFGGAECEFA7=CFCGEEB@@EFFFFFEE46?*)/:9@3@E?GDDFF=4;C<8C;;EEF37;63
@M00200:205:000000000-AKKM3:1:1101:21122:7404 2:N:0:1
TACTCGGGTATCTAATCCTGTTTGCTCCCCACGCTGTCGCGCCTCAGCGTCAGCCACTGCCCAGCAGGCCGCCTTCGCCACCGATGTTCCTCCGGATCTCTACGCATTCCACCGCTACACCCGGAATTCCACCTGCCTCTACAGTGCTCAAGCCCAGCAGTTCGCACGGCAGACCCGGGGTTGAGCCCCGGGCTTTCACCGCACGCTTACCAGGCCGCCTACGCGCCCTTTACACCCAATTGACACAAGC
+
CCCCCDGGGGGGGGGGGGGGGGGGGGGGGGGGGGGGGGGGEGGGGGGGGGGGGGGGGGGGGGGFGGGGGGDGGGGGGGGGGGGEDGGGGGGGGGGEFGGGGGGGGGGGGFGGGGGDGGGGGGDGGGGGGDAGGCDGGBFFFGGBGFGFGFGGGGGFFGGA@=CCA0;EBGF=4@>FFE4;FEDCFE,>EGGFFCGGF)4;?>9>>611305A:?GE9CD60:0.4:<DC42-663<G01(62442:1:((
@M00200:205:000000000-AKKM3:1:1101:21883:7418 2:N:0:1
TACTGGGGTATCTAATCCGGTTTGCTCCCCACACTTTCGCGCCTCAGCGTCACGTGTTGTCCAGCGAGCTGCCTTCGCAATGGGTGTTCCTACCAGTATCTACGCATTTCACCGCTACACTGGTAATTCCACTCGCCTCTCCAACCGTCAAGCCTGCCAGTATCCAACGCCATGCCGGGGTTGAGCCCCAGTCTTTAACATCGGACTTAACAGACCGCCTACGCGCCCTTTAAACCCAATTGACACAATC
+
CCCCCGGGGGGGGGGGGGFFFGGGGGGGGGGGGGGGGGGGGGGGGGGGGDGGGGGGGGFFGGGFGDFGGGGGGGGGGGGGGGGGGEGGGGGGGGGGGGGGGGGGGGGGGGGGGGGFGGGGGGGGGEGGGGFGGGGGGFGFFEGFGFGAGFGDFGGFFGGFGGFGFFGGEDBFFFFFFE7AFGDCAFG@@CEFFGFF>CGFF@@F2=>F4<AF@@GGFGFF161D(:0C<FF)5A>?E??0<)6B23(()(
@M00200:205:000000000-AKKM3:1:1101:23400:7419 2:N:0:1
TACAGGGGTATCTAATCCTGTTCGCTCCCCACGCTTTCGTCCATCAGCGTCAATCCATTATTAGTAACCTGCCTTCGCAATTGGTATTCCATGTAATATCTAAGCATTTCACCGCTACACTACATATTCTAGTTACTTCATAATAATTCAAGTCCTACAGTATCAATGGCAGTTCGACAGTTAAGCTGCCGGATTTCACCACTGACTTATAAAACCGCCTACGGACCCTTTAAACCCAATTGCCACA
+
CCCCCGGGGGGGGGGGGGGGGGGGGGGGGGGGGGGGGGGGGGGGGGGGGGGCCEFGGGGGGGFGGGGGGGFGGGGGGGGGE9FFGFFGGGFGGGGGGGGGGDF9FGGGGGGGGGGFDFGGGGGGGGGGGGGGFGGGGFGEFGEFGFFEGFDGGGGFFFGFGGFGFFGC*DDDFEFFFFDEGFFDFGFD5DG>>CEFDDGEEFFFEEFCEC;E7CEE5CE=AFA>)19DGG=AEFE4*(536.*7>B3
@M00200:205:000000000-AKKM3:1:1101:15550:7425 2:N:0:1
TACCGGGGTATCTAATCCTGTTCGCTCCCCACGCTTTCGCTCCTCAGCGTCAGGTAAGGCCCAGCAAGCCGCCTTCGCCACCGGTGTTCCTCCTGATATCTGCGCATTTCACCGCTACACCAGGAATTCCACTTGCCCCTACCTACCTCTAGCCGGCCCGTATCCACCGCAGACCCGCAGTTAAGCTGCGGGCTTTCACGGCAGACGCGACCAGCCACCTACGAGCTCTTTAAACCCCGTTGACACAAGA
+
CCCCCGGGGGGGGGGGGGGGGGGGGGGGGGGGGGGGGGGGGGGGGGGGDGGEFGFGFGGGGGGFGGGGGGGGGGGGGGGGGGEGGGGGGGGGGGFFGFGGGGGGGGGGGGGGGGGFGGGGGGFGGGFGGGGGGAGGGFGFFGGFGFGFGFA=FFG*@CDDGG5*;ACGDGF=9@FF>F:;FF8FFFB4ACE:DEG;ACFD;>F0?F>>>;B9(./:(9>7(80.1:8>0*6-)68(1(4???13-3(,3(
@M00200:205:000000000-AKKM3:1:1101:11710:7432 2:N:0:1
TACTGGGGTATCTAATCCCGTTTGCTCCCCACGCCTTCGCGCCTCAGCGTCAGGGTAGGCCCAGAGTCCCGCCTTCGCCACCGGTGTTCCTCCCGATCTCTACACATTTCACCGCTACACCGGGAATTCCAGACTCCTCTGCCTCCCTCACGAAGACCAGTTACGGCCGACTCCTCCGCGTTGAGCCCGGAGATTTCACGACCGACTTGACCTCCCGCCTACGCGCCCTTTAAACCCAATTGCCACCAGCT
+
C@CCCFGGGEGGGCGGGGGGGGGGGGGGEFGGGGGGGGGGGGGGGFDFCGGGGGGGGGGGFGG?FFFFFGEEGGGFGDGDFDEDGEGGGGGGGGGC>F?GFFGGFDFCFGGGG6E?+@@FGGDGC@BFGCGGCFDFFFGEF8DFGFDDFF8FGDD>FFFFCB*5=*7?BEEFDFFFF>*3==/*;:CFFGE5>7CGF?F0(:>F11(3)5??A?GG0CE0(.,89EFG75)))43(;(32),)-6>(112)
@M00200:205:000000000-AKKM3:1:1101:22174:7445 2:N:0:1
TACCGGGGTATCTAATCCTGTTTGATCCCCACACTTTCGTGCCTCAGCGTCAGTTAGAGTCTAGTAAGCTGCCTACGCTATCGGTGTTCTTGACGATATCTAAGCATTTCACCGCTACACCGTCAATTCCGCCTACCTCGACTCCACTCAAGCCAAGCAGTATCAATCCCACCCTCCCGGTTAAGCCGGGATATTTCAGAACTGACTTACAAGGCCGCCTACGCACCCTTTATGCCCAATTGACACAAGA
+
CCCCCGGGGGGGGGGGGGGGGGGGGGGGGGGGGGGGGGGGGGGGGGGGGGGGGGGGGGGGGGGGGGGGGGGGGGFAGGGGGGGGGGGGGGGGGGGGGGGGGGGGGFGGGGGGGGGFGGDFGGGGGGGGG8DGGGGGGFF>DGGFGFGFGFGGGGGFFGGFGG>FFFGGFGFFFDDFD>GFGGGFFGGFFGGEFGFEFFGFFFF@EE@AEEFFEFG5@GFFF;?57E>GDC;;?E3)?@FFF36CEE;;;(
@M00200:205:000000000-AKKM3:1:1101:23335:7447 2:N:0:1
TACGAGGGTATCTAATCCTGTTCGCTACCCGCGCTTTCGTGCCTCAGCGTCAGTTACCGGTAAGTACAATGCCTACGCTATCGGTGTTCCTTGTGGTATCTATGCATTTCACCGCTACACCAGGAATTCCAGTCTCCCCTACCGCACTCTAGTCTGCCCGTACCCACTGCAAGCCCGAGGTTGAGCCTCGGGTTTTCACAGCAGACGTGACAAACCGCCTACGCGCTCTTTCAACACAATTGACCCAAGAC
+
CCCCCGGGGGGGGGGGGGGGGGGGGGGGGGGGGGGGGGGGFEGGGGGGGGGGGGGGGFGGFE7FFFGGFFGGGGCGGGCGDEGGGGGGGGGGG?AFGGGGGGGGGGFCFGGAF8E>CE??DFGGGGGGFFGGGGGGDDDBFFG>E58@GFFDEGGFFFGAG>5CEB6:AE*>8=?AB*3*@,DCFGG4ADE>A:7FF4CC45::(025@2(*4388:G>1(8<)6:5CFCA4A2A);((5))))),(,.4(
@M00200:205:000000000-AKKM3:1:1101:18612:7448 2:N:0:1
TACTGGGGTATCTAATCCCGTTTGCTCCCCTGGCTTTCGCTCCTCAGCGTCAGTAATGGTCCAGGATGCCGCCTTCGCCACCGGTGTTCCTCCAGATATCTACGCATTTCACCGCTACACCTGGAATTCCGCATCCCTCTCCCACACTCAAGCCATCCAGTATCGGACGCAGTTCCCCGGTTAAGCCGAGGGATTTCACGTCCGACTTAGTTGGCCGCCTCCGAGCCCTTTACACCCAATTGACACAAGAC
+
CCCCCFFGGGGGFDEGG9FFGGGDEGGCFGGGGGGGGGDGGGGFGGGGGGGGGGGGGGGGGGGGG7FGFGGGGGGGGGGGGGEEGGEGGGGGGG@EDFGCFFFGGGGGGGGGG8EDGE9DGGGGCEFGGGGGGGGGGF8DD=?FG>D)=DE6>DGFFC86ED*+=58EBGD=AEFFFFG>@8DF<DF>>CE;;F?FFEFBFFF=@@F;>4?7C;FC1C5(,/(238@CC744<<<18(43-)-:2,(((((
@M00200:205:000000000-AKKM3:1:1101:17441:7450 2:N:0:1
TACTAGGGTATCTAATCCTGTTTGCTCCCCACGCTTTCGCACCTCAGCGTCAGTATCGAGCCAGTGAGCCGCCTTCGCCACTGGTGTTCCTCCGAATATCTACGAATTTCACCTCTACACTCGGAATTCCACTCACCTCTCTCGACCTCAAGACCAGGAGTTTTAGAGGCAGTTCCGAGGTTGCGCCCCGGGATTTCACCCCTAACTTTCTGATCCGCCTACGTGCGCTTTAACCCCAGTTGACACAAGAC
+
CCCCCGGFGGGGGGGGGGGGGGGGGFGGGGGGGGGGGGDGEGGDC@<FGEGDEG,BFC@@FE@FGGGCFFGGGGGFDFGCEGCDEEEGGFGFGGG:FFFGGGGGG,EEGGGGGGGF7FGGGGGEG7@=FFGGGG?EGF88?FGFGFCBGFG6DCGF5=+:@F=FEF?D*A*>D*<F>D69<8++*@?AFCC4?C73:77>B>B(8@F<CEFC4?GC0C5@(,,535):)914))/288(.69)4)8(,(4(
@M00200:205:000000000-AKKM3:1:1101:24175:7453 2:N:0:1
TACGGGGGTATCTAATCCTGTTTGCTCCCCACGCTTTCGCGTCTCAGCGTCAGTCACTGTCCAGAAGGCCGCCTTCGCCACCGGTGTTCCGCTTGATATCTACGAATTTCACCTCTACACCAAGCATTCCACCTTCCTCTCCAGGACTCTAGCTCTGCAGTTTCGAATGCACTTCCATGGTTGAGCCGTGGGATTTCACATCCGACTTGCAGGGCCGCCTACACGCGCTTTATACCCAATTGACACA
+
CCCCCGGGGGGGGGGGGGGGGGGGGGGGGGGGGGGGGGGGGGGGGGGGGGGGGGGGGFGGGGG8FGGGGGGGGGGGGGGGGFFFGEGGGGGDGCFGGCEGGGGGGGGGGGGGGGGFGGGGCFDGGGGGGCGGGGFGGFGCFGG?F5DEGFGGGFGFFEG6E;;CD?FF5=9=F@FFFFC6FECDFGGEED7AACFGFF?5CEB2((->>43<8(==>3>0161A(:79)9?).).6CD((62ADB:(
@M00200:205:000000000-AKKM3:1:1101:18824:7476 2:N:0:1
TACTGGGGTATCTAATCCTGTTCGCTCCCCACGCTTTCGTGCCTCAGCGTCAGTTTCGGCTCAGCGAGCTGCCTACGCAATCGGGGTTCTTGGTGGTATCTATGCATTTCACCGCTACCCCACCCGTTCCGCCCGCCTTAACCGAACTCAAGCCCGCCAGTATCAACGGCAGTTCCAGGGTTGAGCCCTGGGATTTCACCGCTGACTTAACGGGCCTCCTACGCACCCTTTACACCCAATCGTCACAAGCT
+
C<CCCFGGGGGFGGGGFGGGGGGGGGGGGGCECF7CEF@FGGGGGCCFEEEFGGFGGC@CDFCFGE@@:F<FGGDFFGEFGGGCC+FGGGGDFF@GGGFGGAF9EF9FGGFEEDGFGF,:@CEG+8@DGDE+8CGGGFDDFFG>@BGFGAF?FGG>EGD>@FFDCFGCEEEBFE6BF6?><CD4ACF>FDCF6CFFFFG319336@EF3.>((;EE(9<<2<0)(:@D*24:).)(2((4(((.4:<2:()
@M00200:205:000000000-AKKM3:1:1101:13229:7479 2:N:0:1
TACTCGGGTATCTAATCCTGTTCGCTCCCCACGCTTTCGTCCATCAGTGTCAGTGTACCATTAGTGATCTGCCTTCGCAATCGGTATTCTATGTGATATCTATGCATTTCACCGCTACACCACATATTCTAACCACTTCATAGTAACTCAAGACAACCAGTATCAAGGGCAATTCTACAGTTGAGCTGCAGACTTTCACCCCTGACTTAATCGTCCACCTACGGACCCTTTCAACCCAATTGACACA
+
CCCCCGGGGGGGGGGGGGGGGGGGGGGGGGGGCGGGGGGGGGGGGGGGGGGGGGGGGGGGGGFFGFGFGGGGGGGGGGGGGGDEGDGGGGGGGGCGGGGGGGGGGGGGGGGGGCGEDGGGGGGGGGGGGGGGGGGGGFGFFGGFGFGFGFDDFFGFFGGFGFFFEFG?>GF9FDBFBFFBFGGF?CFFFGFBFFADBEGFDFFFBFFFEECE5CGCAGFFFEFD5CEG5*7*/8C@CAB>66666)(
@M00200:205:000000000-AKKM3:1:1101:20881:7488 2:N:0:1
TACAAGGGTATCTAATCCTGTTTGCTCCCCACGCTTTCGCGCCTCAGCGTCAGTGCCGGTCCAGATGGCCGCCTTCGCCACCGGTGTTCTTCCCAATATCTACGAATTTCACCTCTACACTGGGAATTCCGCCATCCTCTCCCGGACTCAAGCACCCCAGTCTCAAGCGCCGTCCCCGGGTTGAGCCCGGGACTTTCACGCCTGACTTGGAGCGCCGCCTACGCTCCCTTTATACCCAATTGACACAAGAC
+
[truncated: 60,374,447 more chars]
