# Supplementary material for: Responses of rhizosphere soil bacteria to 2-year tillage rotation treatments during fallow period in semiarid southeastern Loess Plateau
Source: PeerJ. 2020 May 5;8:e8853. doi: 10.7717/peerj.8853 (PMC7207221; doi:10.7717/peerj.8853)
Supplement: Supplemental Information 59 [file peerj-08-8853-s059.gz › G4''L1.R2.fastq]

@M00200:205:000000000-AKKM3:1:2108:20420:22474 2:N:0:1
CTGTCTAATCCTGCCTGCCCGCCACGCGTTCTCGCCTCCGTGTCACTTGCAGTCTAGATGGCCCGCTCCGCCACGCGTGTGCTACCCAATGTCGACGACTATGCCCTCTACATGGGGAATTTCACCAACCTCTCCTGCTCTCATCCCTTGCTCTATGAAGCCATCATCCCCGACTGCGCCCAGGGCGTACACGCCTGACTGATCATACCGCCTGCGCGCCAGCCAAGCCTCGTCCCGTTACCTC
+
6,,,,,=,,;,;@,;,,,,=,+6+8+6+@+,,;,@+,F,@C,C@,<C,<E,C@EC@,969,EF7+6+++,,B+8+++444A,9,5A,,?,,944+@6@8++4,,99@==DF,,,6+++4@,,,,,?D8++=85*6,+,06;E0,,3,=+*,++,2*+4+2,69+5*52+*=735***0*1*/******)2(,)05.((/446))))1;C(*8(,)(),2.)))-(.(*8+(((,,(-(.())))
@M00200:207:000000000-ALC1F:1:1101:15636:2512 2:N:0:5
TACTAGGGTATCTAATCCTGTTTGCTCCCCACGCTGTCGCGCCTCAGTGTCAGCAACTGCCCAGCAGGCCGCCTTCGCCACCGGTGTTCTTCCGGATCTCTACGCATTCCACCGCTACACCCGGAATTCCGCCTGCCTCTACAGTGCTCGAGCCGCGGCAGTATCCCTGGCCGACGCAGGGTTGAGCCCCGCGCTTTCACCAAAGACTGACCGGGCCACCTACGCGCCCTTTATACCCAATACAGTTGAA
+
CCCCCGGGGGGGGGGGGGGGGGGGGGGGGGGGGGGGGGGGGGGGGGGGGGGGGGGGGGGGGGGGGGGGGGGGGGGGGGGGGGGGGGGGGGGGGGGGGGGGGGGGGGGGGGGGGGGGGGGGGGGGGCFGGGGGGGGGGGGFGGGGGFGCGDGGGDDGGGGGGGFGFFFGFFFFFFFFFFEGGCFFFFFF:59:>:@?FBFBFBBBB?BA:BB013>;>BB12>BB61>09B0:<AF=>:)(4)3<AA<22)
@M00200:207:000000000-ALC1F:1:1101:13094:5801 2:N:0:5
TACGGGGGTATCTAATCCTGTTCGCTCCCCACGCTTTCGCTCCTCAGCGTCAGTTTCGGCCCAGAGACCCGCCTTCGCCACCGGTGTTCCTCCTGATATCTGCGCATTTCACCGCTACACCAGGAATTCCGTTCTCCCCTGCATACCTCTAGTCTGCCCGTATCAGAAGCAGGCTCGGGGTTAAGCCCCGAGTTTTCACTCCTGACGCAACAGACCGCCTACGAGCCCTTTAAACCCAATACAGTTGAGA
+
CCCCCGGGGGGGGGGGGGGGGGGGGGGGGGGGGGGGGGGGGGGGGGGGGGGGGGGGGGGGGGGGGGGGGGGGGGGGGGGGGGGGGGGGGGGGGGGGGGGGGGGGGGGGGGGGGGGGGGGGGGGGCFFGGGGGGGGGFGGFGGGGGFGFGFGFGGGGGGGGGGAFF>FGFGFFF>FFFFFG*95FFFFFFDDEDDFEFEFFFFFFFFFDFFF:<7>?B>>FF??BBFFFB:?>>BFFB?F??:>FBFA23<
@M00200:207:000000000-ALC1F:1:1101:5894:6291 2:N:0:5
TACCCGGGTATCTAATCCCGTTTGCTCCCCTGGCCTTCGTGCCTCAGCGTCAGTAACTGTCCAGGAACTCGCCTTCGCCACTGGCCTTCCTTACGATCTCTACGCATTTCACTGCTACACCGTAAATTCCAGTTCCCTCTCCAGTACTCTAGCAAGGCAGTATCCAATGCAGTTCTGAGGTTGAGCCCCAGGATTTCACATCAGACTTGCCCCGCCGCCTACGCACCCTTTAAACCCAATACAGTTGAGCT
+
CCCCCGGGGGGGGGGGGFGGGGGGGGGFFGGGGGGGGGGGGGGGGGGGGGGEGGGGGGGGGFFGGCDGGGGGGGGGGGGGGGGGGGFGEFGGFGGGFGFDAFGGGGGGGGGGGFFGGAFGGGGGFGGFAFFGFGG,=FGFGCGGGFGFCFFDDFD+??FGGGEFBEFGFGFFFFBFFCFFDDBFF6D5>?G5=AFFFEFEE@EFEBFFBE@@CBFAA2>A929=2(>92==CCFFFFD73)53.?C)7())
@M00200:207:000000000-ALC1F:1:1101:24605:10117 2:N:0:5
TACGAGGGTATCTAATCCTGTTTGCTCCCCACGCTTTCGTGCCTCAGTGTCAGTGCTGGTCCAGATGGCCGCCTTCGCCACGGATGTTCCTCCCGATCTCTACGCATTTCACTGCTACACCGGGAATTCCGCCATCCTCTACCGCACTCTAGCCCGCCAGTATCCAATGCAATTCCCAGGTTGAGCCCAGGGCTTTCACACCAGACGCGACAGACCGCCTACGAGCTCTTTAAACCCAATACAGTTGAGA
+
CCCCCGGGGGGGGGGGGGGGGGGGGGGGGGGGGGGGGGGGGGGGGGGGGGGGGGGGGGGGGGGGGGGGGGGGGGGGGGGGGGEGGGGDGGGGGGGGEEGGGGGGGGGGGGGGGGGGGGGGGGGGGGGGGGGGGGGGGGFBFGGGGFGFGFFGGGGGGGGGGGFGFFFEAGFFFFFFFFFGGGFFFGAFFF7A>FFBFFFFFFFFFBFFFFFFBFFFB@9;DFFFFB9F2A)6649F:?B<::DBF44<:,
@M00200:207:000000000-ALC1F:1:1101:8075:10220 2:N:0:5
TACTGGGGTATCTAATCCTGTTTGCTCCCCACGCTTTCGTGCATGAGCGTCAGTGTCAGCCCAGAGACCTGCCTTCGCCATCGGTATTCCTCCTGATATCTACGCATTTCACTGCTACACCAGGAATTCCAGTCTCCTCTGCCGCACTCAAGCCTTGCAGTCCCAAATGCCATTCCCAGGTTGAGCCCGGGGCTTTCACATCTGGCTTACAAAACCGCCTGCGCACGCTTTAAGCCCAATACAGTTG
+
CCCCCGGGGGGGGGGGGGGGGGGGGGGGGGGGGGGGGGGGGGGGGGGGGGGGGGGGGGGGGGGGGGGGGGGGGGGGGGGGGGGGGGGGGGGGGGGGGGGGGGGGGGGGGGGGGGGGGGGGGGGGGGGGGGGGGGGGGGGFGGGDGFGFGFGGGGGGGGGFGGFGFFFGFGFFFCFFFFFGGGFFFGFFFFGFFFFEFEFC@EEFFFFFEFFEFFFAFFFD9B@B@>6>DDFFFFFFFF?DFFA39?E
@M00200:207:000000000-ALC1F:1:1101:22566:11653 2:N:0:5
TACTCGGGTATCTAATCCTGTTCGCTCCCCACGCTTTCGCTCCTCAGCGTCAGTATCGGCCCAGAGACCCGCCTTCGCCACCGGTGTTCCTCCTGATATCTGCGCATTTCACCGCTACACCAGGAATTCCAGTCTCCCCTGCCGAACTCAAGTCTGCCCGTATCGACCGCAAGCTTGGAGTTAAGCCCCAAGTTTTCACGGCCGACGCGACAAACCGCCTACGAGCTCTTTACGCCCAATACAGTTG
+
CCCCCGGGGGGGGGGGGGGGGGGGGGGGGGGGGGGGGGGGGGGGGGGGGGGGGGGGGGGGGGGGGGGGGGGGGGGGGGGGGGGECFGGGGFGGGGGGGGGGGGGGGDGGGGGGGGGGGGGGGGGGGGGGGGGGGGGGGGFGFGGGFGFGFGGGGGGGGGGGGFGFFEGFGFFEFFFFEFGEGFFFDAF;?DFFFFFF<AB@6:BF96>9;BF>B>:;BB62::BF>0:<>DBFFDFFF1(.4<6):9
@M00200:207:000000000-ALC1F:1:1101:18518:13305 2:N:0:5
TACCCGGGTATCTAATCCCGTTCGCTCCCCTAGCTTTCGCATCTCAGCGTCAGTAATCAGCCAGGACACTGCCTTCGCCTTCGGTGTTCCTCCGGATCTCTACGCATTTCACCACTCCACCCGGAATTCCGTGTCCCTCTCTGACCCTCAAGTCCCACCGTCTTTCGCATGCTCGGGTAGTTAAGCCACCCGCTGTCACGCAAAACGCGCAGGACCGCCTGCATGCCCTTTATACCCAATACAGTTG
+
CCCCCGGGGGGGGGGGGGGGGGGGGGGGGGGGGGGGGGGGGGGGGGGGGGGGGGGGGGGGGGGGGGGGGGGGGGGGGGGGGGGGGGGGGGGGGGGGGGGGGGGGGGGGGGGGGGGGGGGGGGGG=EGGGGGGGGGGGGGFGGGGGFGFGFGGGGFGGGGDGGFGFFFDEGEFFFFFFFEGGGFFFGFAFFGBBEFFF?FDF9@>BDFF@BFFB6F=9@FDFDFC<?BB??04><FFFF?04:A9>>>
@M00200:207:000000000-ALC1F:1:1101:19580:13474 2:N:0:5
TACGGGGGTATCTAATCCTGTTTGCTCCCCTAGCTTTCGCGCCTCAGCGTCAGTTATGGTCCAGTGCGCCGCTTTCGCCACAGGTGTTCCTCCCGATATCTACGCATTTCACCGCTACACCGGGAATTCCACGCACCTCTCCCATACTCCAGCACGGCAGTTTCGCCTGCAGGCTCCGAGTTAAGCCCGGAGATTTCACAGGTGACTTACCGCACCGCCTACGCGCCCTTTAAACCCAATACAGTTG
+
CCCCCGGGGGGGGGGGGGGGGGGGGGGGGGGGGGGGGGGGGGGGGGGGGGGGGGGGGGGGGGGGGGGGGGGGGGGGGGGGGGGGGGGGGGGGGGGGGGGGGGGGGGGGGGGGGGGGGGGGGGGGGGGGGGGGGGGGGGGFGGGGGFGFGFGFGGGGDGGGFGFFAEFGFGFFFFFFFFFGGGFFFFFFDBDE9FF3=CFCEFFEFFFFFF?FBFFB>B0<B:<FF>FFFFFF9<FF?6<004<5AB9
@M00200:207:000000000-ALC1F:1:1101:13209:14089 2:N:0:5
TACCGGGGTATCTAATCCCGTTTGCTCCCCACGCTTTCGCGCCTCAGCGTCAGTACCGGTCCAGTGAGCCGCCTTCGCCACTGGTGTTCCTCCCAATATCTACGCATTTCACCGCTACACTGGGAATTCCACTCACCTCTCCCGGTCTCAAGCCAAGCAGTTTGGAGGGCAGTTCCTCGGTTAAGCCGAGGGATTTCACCTTCCACTTGCCAGGCCGCCTACGCGCCCTTTATACCCAATACAGTTGCGAT
+
CCCCCGGGGGGGGGGGGGGGGGGGGGGGGGGGGGGGGGGGGGGGGGGGGGGGGGGGFGGGGGGGGGGGGGGGGGGGGGGGGGGGGGGGGGGGGGGGGGGGGGGGGGGGGGGGGGGGGGGGGGEGGFFFGGGGGGGGGGGFGGGGGFD5FFFFGGGC?FGGGG@FE5CGEDFFFEFFFFFGGGFFFGFFFFGFDFFFFFCEFFFFFFFFFFFFF?FFFFBF;@<19>BF9FF2<BFFFF074>A9B<4)-7(
@M00200:207:000000000-ALC1F:1:1101:5648:15535 2:N:0:5
TACAGGGGTATCTAATCCCGGTCGCTCCCCTAGCTTTCGCGCCTGAGCGTCAAGAACAGGCCAGCAAATCGCCTTCGCCACTGGTGTTCCTTCCGGTATCTACGCATTTTACCGCTACACCGGAAATTCCATTTGCCTCTCCTGCCTTCAAGTTCCGGAGTTTCCACGGGCCTCTCCCAGTTGGGCCGGGAGCTTTCACCGTGGACTTTCGAAACCGCCTGCGCGCGCTTTACGCCCAATACAGTTG
+
CCCCCGGGGGGGGGGGGGGGGGGGGGGGGGGGGGGGGGGGGGGGGGGGGGGGGGGGGGGGGGGGGGGGGGGGGGGGGGGGGGGGGGGGGGGGGGGGGGGGGGGDGGGDGGGGGGGGGGGGGGGGGEFGGGGGGGGFGGGFGGGGGFGFGFGFGGGGGGDGGGFGEFFGADBDFFFFFFFGGGFFFGFFFFGFFFFFFFFFFFFFFFFEFFFDFFFFFFF0::>B>999BBF9>0854<?(:DAAFBB
@M00200:207:000000000-ALC1F:1:1101:10336:21738 2:N:0:5
TACGGGGGTATCTAATCCTGTTCGCTCCCCACGCTTTCGCTCCTCAGCGTCAGTTACAGACCAGAGAGTCGCCTTCGCCACTGGTGTTCCTCCACATCTCTACGCATTTCACCGCTACACGTGGAATTCCACTCTCCTCTTCTGCACTCAAGTTCCCCAGTTTCCAATGACCCTCCCCGGTTGAGCCGGGGGCTTTCACATCAGACTTAAGAAACCGCCTGCGAGCCCTTTAAACCCAATACAGTTG
+
CCCCCGGGGGGGGGGGGGGGGGGGGGGGGGGGGGGGGGGGGGGGGGGGGGGGGGGGGGGGGGGGGGGGGGGGGGGG?FGGGGGGGGGGGGGGGGGGGGGGGGGGGGGGGGGGGDGGGGGGGGGGGGGGGGGGGGGGGGGFGGGGGFGFGFFGGGGGG8FGCFFGFFFGFGFFFFFABBEDCC>FAFFBD?DBFFF8+5FEFFF3EFFFF3?EFFF@@>B?B119(,428:?<AABFF?BF0374A>F
@M00200:207:000000000-ALC1F:1:1101:16796:21784 2:N:0:5
TACTCGGGTATCTAATCCTGTTTGCTCCCCACGCTGTCGCGCCTCAGTGTCAGCCATTGCCCAGCAGATCGCCTTCGCCACCGGTCTTCTTCCGGATCTCTACGCATTCCACCGCTACACCCGGAATTCCATCTGCCTCTGCAATGCTCCAGTCAAGCAGTCGGCACGGCAGATCCGGGGTTGAGCCCCGGACTTTCACCACACCATTACATGACCACCTACGCGCCCTTTAAACCCACTACAGTTG
+
CCCCCGGGGGGGGFEFGEFFGGGFFFFGGGFFGGGGGGG?EDGGGG<FEGGGGDE6EEFFG<FFGGGGCGGGGGGGFGGGGGGGGDGGGGGGGGCFEFFGGGGG+@4@DCFGGGGGCGGGGG@GEGGGG,6EFADDGGGFFDFC,;6?D?FF9?DFGGGFGGFDBEEG5@EEFFFF6BDCEGA>49FFFEGFFFF?=3@3=??04(.)/9)1./6;3=@DF@(.-2396B)4-49?::(.4:)))).
@M00200:207:000000000-ALC1F:1:1102:7879:1977 2:N:0:5
TACTGGGGTATCTAATCCTGTTTGATCCCCACGCTTTCGCGCCTCAGCGTCAGTACTCGTCCAGAGGGCCGCCTTCGCCACCGGTGTTCCTCCTGATATCTACGCATTTCACCGCTCCACCAGGAATTCCACTCTCCTCTTCCGGACTCTAGCCACACGGTTTCCGTCGACGTCTGGCGGTTAAGCCTCCAGTTTTCACAACGGACCTGTTTGGCCGCCTACCCGCTCTTTAAACCCAGTACAGTTC
+
@<CB,,,+@@FFE<,CFGEAFEE,,CFFGC,C+CFCEF7ECFGFF@,C:FG77C9EEG@FFEF89,,,@BCEFEGG<CC7?E77@+BFFGGGGGC9F,9?E,?+>+@?EG9CE+CE+@,AD,,++,8@@E8@DGGGF9?FDFGD++6=?DA,@8,=8C67@DDGG>CC>*<00*;>?*9/:D:FAFFFF<22B8=<>?F3)6(((.26847C((9;0>9F00(((-(,3A2))-?;:064)4)6..)
@M00200:207:000000000-ALC1F:1:1102:16344:3776 2:N:0:5
TACTGGGGTATCTAATCCTGTTCGCTCCCCACACTTTCGCTCCTCAGCGTCAGGTAATGCCCAGAGAACCGCCTTCGCCACCGGTGTTCCTCCTGATATCTGCGCATTTCACCGCTACACCAGGAATTCCAGTCTCCCCTGCAACACTCTAGTTTGCTCGTATCGACTGCAGACCCGAGGTTGAGCCTCGGGATTTCACAGCCGACGCAACAAACCGCCTACGAGCCATTTAACCCCAGTACAGTTG
+
CCCCCGGGGGGGGGGGGGGGGGGGGGGGGGGGGGGGGGGGGGGGGGGGGGGGGGGFGGGGEGGGGGGGGGGGGGGGGGGGGGGGGGGGGGGGGGGGGGGGGGGGGGGGGGGGGGGGGGGGGGFGGGGGGGGGGGGGGGGGGGG8FGGGGGGFGGGGFGGDGGGGGFDGGGGFGFFGFGGGGGGGFGFFFGGFEFFFFFGFFFFFFFFFFFFF;0A>>>;;,(3<<@F(-:<9B)6)4::().)<A><
@M00200:207:000000000-ALC1F:1:1102:9822:7518 2:N:0:5
TACTAGGGTATCTAATCCCGTTTGCTACCCACGCTTTCGCGCCTCAGCGTCAGTACCGGTCCAGGGGGCCGCCTTCGCCACCGGTGTTCCTCCCAATATCTACGCATTTCACCGCTACACTGGGAATTCCACCCCCCTCTCCCGGACTCAAGCCTTGCAGTTTCTTCCGCACGTCCTCAGTTAAGCCGAGGGATTTCACGGAAGACACGCATGGCCGCCTACGCGCCCTTTACGCCCAGTACAGTTG
+
CCCCCGGGGGGGGGGGGGGGGGGGGGGGGGGGGGGGGGGGGGGGGGGGGGGGGGGGGGGGGGGGGGGGGGGGGGGGGGGGGGGGGGGGGGGGGGGGGGGGGGGGGGGGGGGGGGGGGGGGGGGGGGGGGGGGGGGEEDGGGGGGGGGGGGGGGGGGGGGCFGGGGGGGCGDFGFGGFGDFGGGGFGFFEGGF5AFFFFGFFFFF;@FFFFFFFBFFFFFF:BBFFFFFFBFADF:BF?<?BFFFFFB
@M00200:207:000000000-ALC1F:1:1102:19856:7557 2:N:0:5
TACTGGGGTATCTAATCCTGTTCGCTACCCACGCTTTCGCTCCTCAGCGTCAGGTAAGGCCCAGAGAGCCGCCTTCGCCACCGGTGTTCTTCCTGATATCTGCGCATTCCACCGCTACACCAGGAGTTCCGCTCTCCCCTGCCTACCTCTAGTCTGCCCGTATCGGAAGCAGGCTCGGAGTTAAGCTCCGAGTTTTCACTCCCGACGTGACGAACCGCCTACGAGCCCTTTAAACCCAATACAGTTG
+
CCCCCGGGGGGGGGGGGGGGGGGGGGGGGGGGGGGGGGGGGGGGGGGGGGGGGGGGGGGGGGGGGGGGGGGGGGGGGGGGGGGGGGGGGGGGGGGGGGGGGGGGGGGGGGGGGGGGGGGGGGGGGGGFGGEEGGGGGGGGGGGGGGEGGGGDGGGGGGGEGGGGGGGGGF7FGFGGFGGGEGGEFGFFFGDFFFFFFEGEBFF>29@BD?FDFFFF0:;BFFBFFFFFF:?F2AFF??BB2?DAFF<
@M00200:207:000000000-ALC1F:1:1102:6464:10254 2:N:0:5
TACTCGGGTATCTAATCCCGTTTGCTCCCCTAGCTTTCGTGCATCAGCGTCAGAAAAGACCCAGTGAGCCGCTTTCGCTACCGGTGCTCCTTAGGATATCAACGCATTTCACCGCTCCACCCTAAGTTCCGCTCACCTCTGTCTCCCTCGAGCACGACAGTATTGAGCGCAGTTCCTCGGTTGAGCCGAGGGATTTCACACCCAACTTGTCGCGCCGCCTACGCACCCTTTAAGCCCAATACAGTTG
+
CCCCCGGGGGGGGGGGGGGGGGGGGGGGGGGGGGGGGGGGGGGGGGGGGGGGGGGGGGGGGGGGGGGGGGGGGGGGGGGGGGGGGG+EFGGGGGGGGGGGGGGGGGGGGGGGGGGGGGGGGGGGFGGGGGGGGGGGGGGGGGGGGGGGGGGGGGGGGGGGGDGGGGGGDGGFGFGGFGGGGGGGFGFFFGGE5AFFFFGFFFFFFFFEEFFF@FEEFFFD<D:9?FF?F?FF44B???1:B>BB<9<
@M00200:207:000000000-ALC1F:1:1102:19422:14390 2:N:0:5
TACACGGGTATCTAATCCCGTTTGCTACCCTGGCTTTCGCGCCTCAGCGTCAGTGTCGGCCCAGCAACCCGTCTTCACCTCAGGTGTTCCTCTCGATATCTACGCATTTCACCGCTACACCGAGAATTCCGATTGCCCCTTCCGCACTCTAGCAAAGCAGTATCAGCTGACCGTTCCGAGTTAAGCCCGGAGATTTCACAGCTGACTTGAATTGCCGCCTACGCGCCCTTTATACCCAATCCAGTTG
+
CCCCCGGGGGGGGGGGGGGGGGGGGGGGGGGGGGGGGGGGGGGGGGGGGGGGGGGGGGGGGGGGGGGGGGGGGGGGGGGGGGGGGGGGGGGGGGGGFGGGGGGGGGGGEGGGGGGGGGGGGGGGGGGGGGGGEGGGGGGGGGGGGGGGGGGAFGGGGGGGGGGGGGGGGGGFGFGGFG57D?>DFGFFFGG>>AFFFCFCFFFFFFFFEEFFFFFFFFFF63<@FFFFFF?AAD76:2:<(,8<<BB
@M00200:207:000000000-ALC1F:1:1102:8074:16783 2:N:0:5
TACTAGGGTATCTAATCCCGTTTGCTCCCCTGGCCTTCGTGCCTCAGTGTCAGGAACTGTCCAGAGACCCGCCTTCGCCACTGGTCTTCCTCATGATCTCTACGCATTTCACTGCTACACCATGAATTCCAGTCTCCTCTCCAGTCCTCAAGCGCCGCAGTATCGAATGCAGTTCCGAGGTTAAGCCTCAGGATTTCACACCCGACTTACAGCGCCACCTACGCACCCTTTACACCCAGTACAGTTG
+
CCCCCGGGFGGGGGGGGFGGGGGGGGGGFGGGGGGGGGGGGGGGGGFGGGGGGGGGGGGGGGGGGGGGGGGGGGGGGGGGGGGFGGFGGGGGGGGGGGGGGGGGGGGGGGGGGGGGGFDGGGGGGGGGGGGG;FFGGGGGGGGGFFGGGGGDCEGGGGGGGGGGGG?FFFGFGFGGFG>CEFGGFGFFFFCFFFF=?CFFFF>BFFFFCEFFFFFE>DFDEFF=9@F?BDFE=?FA@@6=CFFCE5>
@M00200:207:000000000-ALC1F:1:1102:20158:20124 2:N:0:5
TACGCGGGTATCTAATCCTGTTTGCTCCCCACGCTTTCGAGCCTCAACGTCAGTTACTGTCCAGTAAGCCGCCTTCGCCACTGGTGTTCCTCCTAATATCTACGCATTTCACCGCTACACTAGGAATTCCGCTTACCTCTCCAGCACTCCAGCTTAACAGTTTCCAAAGCAGTCCCGGGGTTGAGCCCCGGGCTTTCACTTCAGACTTGCTAAGCCGTCTACGCTCCCTTTATGCCCAATCCAGTTG
+
CCCCCGGGGGGGGGGGGGGGGGGGGGGGGGGGGGGGGGGGGGGGGGGGGGGGGGGGGGGGGGGGGGGGGGGGGGGGFGGGGGGGGGGGGGGGGGGGGGGGGGGGGGGGGGFGGGGGGGGGGGGCGGGGFGGGGGGGGGGGGGGGGGGGGGGGGGGGGGGGGGGGGGGGGGGFGFGGDGGGGDDGF>FFDGGFFAFBFFGCEECECE=CFE:?<3AFBFF;D<D07@>FF@;EEFFF@EFF(8?<AAA
@M00200:207:000000000-ALC1F:1:1102:26685:20679 2:N:0:5
TACTGGGGTATCTAATCCCGTTTGCTCCCCTAGCTTTCGCGCCTCAGCGTCAGTATCGGTCCAGGAAGCCGCCTTCGCCACTGGTGTTCCTCCGGATATCTACGCATTTCACCGCTACACCCGGAATTCCGCTTCCCTCTCCCGAACTCAAGCCTCGCAGTTTCCCGTGCCGTTCCCCAGTTGAGCCGGGGGCTTTCACACGGGACTTACGAAACCGCCTACGCGCCCTTTAAGCCCAGTACAGTTG
+
@CCCCFGGGGGGGGGGGGFGGGGGGGGGGGGGGGGGGGGGGGGGGGGGGGGGGGGGGGGGGGGGGGGGGGGGGGGGFGGGGFFEGGGGGGFGFEFGGGGGGGGGGGGGGGGGGGGEGGGGGEGCCEGGGGGGGGGDFDGCFFGGGCGGGGGFGGGGGGGG:CFFFGCC*?FBGBGGFFCDCFDG4DFE?GG5)>5@6);C@@60(4<>9ABFFFEF>E9?:0,,37649?4<297?::13<A>AB<<
@M00200:207:000000000-ALC1F:1:1102:9130:23057 2:N:0:5
TACTGGGGTATCTAATCCTGTTTGCTCCCCACGCTTTCGTGCATGAGCGTCAGTGTTGGCCCAGAAGGCTGCCTTCGCCATCGGTGTTCCTCCAGATCTCTACGCATTTCACCGCTACACCGGGAATTCCAGTCTCCTCTGCATCCCTCAAGAACGGCAGTATCAGCCGACGTTTCTCGGTTGAGCCGAGAGATTTCACGACTGACTTGACATCCCGCCTACGCGCCCTTTACACCCAGTACAGTTGCGAT
+
CCCCCGGGGGGGGGGGGGGGGGGGGGGGGGGGGGGGGGGGGGGGGGGGGGGGGGGGGGGGGGGDFGGGGGGGGGGGGGGGGGGGGGGGGGG<FGGGDGFFGGGFCEGGGCEGGGGGEEEGGGDGGGGGFGAFGGCCGGGG8=EGGGGGDFGGGFGGGGGGGGGGGDGFGGGE>*CGFGGC8*0;9CFF>DDAFAFFFFFD=9=2=B*83.>CE@FFFFB0<329;9969?)5<AF)(((4<94<4:))(,(
@M00200:207:000000000-ALC1F:1:1103:18136:3076 2:N:0:5
TACGGGGGTATCTAATCCTGTTTGCTCCCCACGCTTTCGCACCTCAGCGTCAGTTACGGGCCAGTGAGCCGCCTTCGCCACTGGTGTTCTTCCCAATATCTACGAATTTCACCTCTACACTGGGAATTCCACTCACATCTCCCGCACTCGAGACTGCCAGTATCGGAGGCAATTCTGAGGTTGAGCCCCAGGATTTCACCCCCGACTTAACAATCCGCCTACGTGCGCTTTAAACCCAATACAGTTG
+
<BCCCGGGGGGGGGGGGGGGGGCECFGGGGGGGDEGGGGGGFCGGGFGGGCECFGGFGGGGGGGGGGGGGGGGGGGGGGGGGGGGGGGFGGGEG<FGGF;EFF@F@FGGGGGGGGGFGFGGDGGGGGGFGGFDCGG8@DDGGGGGGGGGGCCFGGFFGGGFGFGGGDEGGGDCFFG:CCFFFGF4,;CDDDGAF1;FEGFF?B(7>>E>3=53@A;9:;(,6<;?F>>(,42-66?<?F:7?BFFFB
@M00200:207:000000000-ALC1F:1:1103:12671:5804 2:N:0:5
TACTAGGGTATCTAATCCCGTTTGCTCCCCTGGCCTTCGTGCATCAGCGTCAGTAACTGTCCAGAGACCCGCCTTCGCCACTGGTCTTCCTTACGATATCTACGCATTTCACCGCTACACCGTAAATTCCAGTCTCCTCTCCAGTCCTCAAGCACCGCAGTATCGAATGCAGTTTCGGAGTTGAGCTCCGAAATTTCACACCCGACTTACAGCGCCACCTACGCACCCTTTAAACCCAATACAGTTG
+
ABCCCGGGGFGGGGGGGGGCGGGGGGFGGGGGGGGGGGGGGGGGGGGGGEGEGGGGGGGDFFGGGGGCGGGCFGGGGGGDGGGGGFFFGGGFGGG@FFDGDGGGGDCD=4FEFEGGEGGGF@FFGFGGGGABEFFGGGC=DFGFBDFGD?8FFGGG>EGDEGGGCCFFGGGGGFFGDCDCC,=;FGF6:CDG5FFFFECEE9?AF9>BFFAEFFAD@A>3;>=@@FF?;8@CECFA;1?3)=)).19
@M00200:207:000000000-ALC1F:1:1103:28482:8871 2:N:0:5
TACTAGGGTATCTAATCCTGTTTGCTCCCCTAGCTTTCGTTCCTCAGTGTCAGTTGCGATCCAGCCAGCCGCCTTCGCCACGGGTGTTCCTGCAGATATCTACGCATTTCACCGCTACACCTGGAATTCCGCATCCCTCTCCCAATCTCAAGCCATCCAGTATCAGATGCAGTTCCCCGGTTAAGCCGAGGGATTTCACGTCTGACTTAGTTGGCCGCCTACGAGCCCTTTACACCCAATACAGTTG
+
CCCCCGGGGGGGGGGGDFGGGGGGGGGGGGGGGGGGGGGGGFGGFGGGGGFFGGGGGGGFGFFGGGGGGGGGGGGGGGCFFGGGGGGGGGGGFGGGGGGGGGGGGGCGGGFGFGEGGGGGGGGGGGGGGGGGGGDDFFGGGGGGGGFF=?=@F6EGFGGGGGGGGGGFGGGGGFGGGGDGGGGGGFFDGGGGFFFF6<F=DAFFFCEFEFFFEEF4>B>@@D<FFF2?1@EEFEA;9<@@@E@CEEF
@M00200:207:000000000-ALC1F:1:1103:6180:11319 2:N:0:5
TACTCGGGTATCTAATCCTGTTTGCTCCCCTAGCTTTCGTGCCTCAGCGTCGGTATCTGTCCAGAAAGCCGCCTTCGCCACCGGTGTTCCTCCTGATATCTACGCATTTCACCGCTACACCAGGAATTCCGCTTTCCCCTCCAGAACCCTAGCCTTCCAGTTTTGGATGCAGGCTCTGGGTTGAGCCCAGAGTTTTCACATCCAACTTAGAAAGCCGCCTACGCACCCTTTAAGCCCAATACAGTTG
+
CCCCCGGGGGGGGGGGGGGGGGFGGGGGGGGEGGGGGGGGGGFGGFGGGGGGGGGFGGGGGGGGEGGFGFGGGGGGGGGGCFDGFGGGGGGGEFGGGGGGGGFGGGGGGGGGGGGGGGGGGGGGGGGGGGGGCCFG=26+ACDG9FF8EFFGGGFGFD8FGG=ECD?FGGGGGFG6CFCFGGGGGGF>FCC9<FAFFFGFEFFEEEFFEC6<46F*:D@D22>>5>@7@FEFF@FADD88@E3>?CE
@M00200:207:000000000-ALC1F:1:1103:26160:11778 2:N:0:5
TACGGGGGTATCTAATCCTGTTCGATACCCACACTTTCGAGCATCAGTGTCAGTTGCACCCCAGAAGGCTGCCTTCGCAATCGGAGTTCTTCATGATATCTAAACATTTCACCGCTACACCATGAATTCCACCTTCCTCTTGTGCACTCAAGCCCGCCAGTTCCAACTGCACGGCTGTAGTTGAGCTACAGTATTTCACAGCTGGCTTAACAGGCCACCTACGCTCCCTTTACACCCAATACAGTTG
+
CCCCCEGGGGGGGGGGGGGGGGGGGGGGGGGGGGGGGGGFGGGGEDGGGGGGGGGGGGFGEEGGGGGGGGGGGGGGGGGGGGGGGGGGGGGFFGGGGFGGGGFGGEFGGGGGGGGGGGGGGGGFFEFFGFGGGCF8@EAFFGGGGCFFGGFFDGG6E8CEFGGAFGFGFGDFF>CGGGFGGGGGFFFGGGGGFFFFFFGCFFFFDDBFBCF<E94?=FF(78@(:?BFFF@EE?F40=7;EFFFEEF
@M00200:207:000000000-ALC1F:1:1103:10563:12179 2:N:0:5
TACTAGGGTATCTAATCCTGTTTGCTCCCCACGCTGTCGCGCCTCAGCGTCAGCAACGGCCCAGCAGAACGCCTTCGCCACCGGTATTCTTCCCGATATCTACGCATTCCACCGCTACACCGGGAATTCCATCTGCCTCTACCGTGCTCTAGCCCGCCAGTCTTGCCGGCAGCCCCGGAGTTGAGCCCCGGGATTTCACCAGCAACTTAACGAACCGCCTACGCGCCCTTTAAACCCAATACAGTTG
+
CCCCCGGGGGGGGGGGGGGGGGGGGGGGGGGGGGGGGGGGGGGGGGGGGGGGGGGGGGGGGGGGGGGGGGDGGGGGGGGGGGGGGGGGGGGGGGGDGGGGGGGGGGGGGGGGGGGGGGGGGGGGGGGGGGGGGGGGGGGGGGGGFGGGGGFFGGGDGGGGGGGGGGGGDGGDDFGGGGCGGGGGFGFGGGGGF:FFFFGFFFFFFFFF<AFFFFFFFFFFFFBFFEFFFF7A)4BFFF<???<DFAB
@M00200:207:000000000-ALC1F:1:1103:15519:14515 2:N:0:5
TACAGGGGTATCTAATCCTGTTTGCTCCCCACGCTTTCGTGCATGAGCGTCAATCTTGACCCAGGGGGCTGCCTTCGCCATCGGTGTTCCTCCACATCTCTACGCATTTCACTGCTACACGTGGAATTCTACCCCCCTCTGACACACTCTAGCTATGCAGTCACAAATGCCATTCCCAGGTTAAGCCCGGGGATTTCACACCTGTCTTACATAACCGCCTGCGCACGCTTTAAACCCAATACAGTTG
+
CCCCCGGGGGGGGGGGGGGGGGGGGGGGGGGGGGGGGGGGGGFGGGGGGGGGGGGFFFGGGGGGFG>FGGGGGGGGGGGGGGGGGGGGGGGGGGGGGDGGGGGGGGGGGGGGGGGGGGGGGCGGGGGGGGGDDGFGEEGGFCAAFFGGGGGGC=FFEFGGGGDDGGGGGF79<@FCCFFFEEF8CGAFD>DGFFFFA?GF4?A=@EEFFFFEE4A8=DFF?D9@>D6;D6?C56FFD?1::,34:>B
@M00200:207:000000000-ALC1F:1:1103:9578:15325 2:N:0:5
TACAAGGGTATCTAATCCTGTTTGCTACCCACGCTTTCGAGCCTCAGTGTCAGTTACAGTCCAGAGAGCCGCTTTCGCCACCGGTGTTCCTCCATATATCTACGCATTTCACCGCTACACATGGAATTCCACTCTCCTCTACTGCACTCAAGTCTAACAGTTTCCAATGCACACAATGGTTGAGCCTCTGCCTTTTACATCAGACTTATTAAACCACCTGCGCTCGCTTTAACCCCAGTACAGTTG
+
CCCCCGGGGGGGGFGGGGGGGGGGGGGGGGGGGGGGGGGFGGGGGGGGGGGGGGGGGGGGGGGGGGGGGGGGGGGGDGGGGGGFGGGGGGGGGGGGGGGGGGGEGGGEGGGGGGGGGGGGGGFCFEGGGGGGGGGGGGGGCGGGGGGGGGCFGGGGGGFGGGGGGGGGGGGGGFD=DF?DFC?8DDFGGFFFFFFA;CFFFFF5@C7=CEFEEEFF>E8=@ABBFFADBFF**1?D>=;CE4777;
@M00200:207:000000000-ALC1F:1:1103:27537:15923 2:N:0:5
TACCCGGGTATCTAATCCTGTTTGCTCCCCACGCTTTCGTGCATGAGCGTCAATCTTGACCCAGGGGGCTGCCTTCGCCATCGGTGTTCCTCCACATCTCTACGCATTTCACTGCTACACGTGGAATTCTACCCCCCTCTGCCAGATTCTAGCCTTGCAGTCTCCATCGCAATTCCCAGGTTGAGCCCGGGGATTTCACGACAGACTTACAAAACCGCCTGCGCACGCTTTAAACCCAATACAGTTG
+
CCCCCGGGGGGGGGGGGGGGGGGGGGGGGGGGGGGGGGGGGGGGGGGGGGGGGGGGGGGGDGGGGGGGGGGGGGGGGGGGGGGGGGGGGGGGGGGGGGGGGGGGGGGGGGFGGGGGGGGGGGGDGGGGGGGGGGGEEGGGGGGGCFFFGGGGGGADGGGGFGGGGDGGDGDD>FGGGG?CEFFGGGFGGDGGEBA=8EG>DFFFFFFFFFFCE?FFFFFFFFFFFFFF<?:>BBF)8?B7>BFAF26
@M00200:207:000000000-ALC1F:1:1103:21913:18967 2:N:0:5
TACGGGGGTATCTAATCCTGTTTGCTCCCCACGCTTTCGTGCATGAGCGTCAGTGTTATCCCAGGGGGCTGCCTTCGCCATCGGTATTCCTCCACATCTCTACGCATTTCACTGCTACACGTGGAATTCTACCCCCCTCTGACACACTCTAGCTGTGCAGTCACGAATGCAATTCCCAGGTTAAGCCCGGGGATTTCACATCCGTCTTGCACAACCGCCTGCGCACGCTTTAAGCCCAATACAGTTG
+
CCCCCCGGGGGGGGGGGGGFFGGGGFGGGGGGEGGGFGGGGEGGGFGGGGGGGGGGGGGGGFGGFDDGFEGGGGGGGGGDGGGDEEFABFGFGGGGGGGGGGGGGGGFAFFGGGGGFGGGGFGGCGFFGGGFG?FGGGGGGGF?DDEGFCEFGGGAEGGGGGGGGGGGGFFCCFGFF>C4D9F+:CAGGCC<?BFAB<C4?A;<?F;3>EF@F@B;1B90(37(3@BF:<644<=F??(44:744.)
@M00200:207:000000000-ALC1F:1:1103:12117:21042 2:N:0:5
TACGCGGGTATCTAATCCTGTTTGCTCCCCACGCTGTCGCGCCTCAGTGTCAGAAACTGCCCAGCAGACCGCCTTCGCCACCGGTCTTCCTCCGGATCTCTACGCATTCCACCGCTACACCCGGAATTCCGTCTGCCTCTACAGTCCTCGAGTTTGACAGTCGGCACGGCAGATCCGGGGTTGAGCCCCGGACTTTCACCACACCCTTATCAAACCACCTACGCGCCCTTTACACCCAGTACAGTTG
+
CCCCCGEGGGGGGGGGGGGGGGGGGGGGGGGGGGGGGGGGGGGGGGGGGGGGGGG8FGGDGGGGGFEGGGGGGGGGGGGGGDGGGGGGGGGFGGGGGGGGGGGGGGGGGGGGGGGGEGDGGGGC@EGGGG?DFF8DGGGGGGGGG?FGGGGGGGCE7FGGGGGGGGGGGGGG4FGGGGDGGDCFFGFGGDD)0:AFFFGFFFFBBBBF?BF<<<FF?F0?FFFFFFF;9?F>42?FFB<?24<A<)-
@M00200:207:000000000-ALC1F:1:1103:17999:21765 2:N:0:5
TACAAGGGTATCTAATCCTGTTTGATACCCACACTTTCGAGCATCAACGTCAGTTACGCTCCAGCAAGCTGCCTTCGCAATCGGAGTTCTTCGTGATATCTAAGCATTTCACCGCTACACCACGAATTCCGCCTGCCTCTACCGCACTCAAGAACGCCAGTTTCAACTGCAATTTTAAGGTTGAGCCCCAAACTTTCACAGCTGACTTAACATCCCGTCTACGCTCCCTTTAAACCCAATACAGTTA
+
@CCCCFGGFGEGFGGGGGGGGGGGGGGGFGFECGGGGGGGGGGGGGGGGGFGEGGGGGGGGGGGGGGGGGGGGDEGGGGGGGGGGGGGGFGGGGGGGGGGGFEFGGGGFGG<FGEEGGGGGGGGGGGGGFGGEGFEFGF6E,@E6DEDF?F9=DF6ECEC=DFGG?GGGF7DGFGGGFG?AFCDGC;?DGDF?ACF@=FFEAA@BFE658AE5);A<9=47>427A>B(85084*)8(::>@<CC3)
@M00200:207:000000000-ALC1F:1:1103:16147:23777 2:N:0:5
TACCCGGGTATCTAATCCCGTTTGCTCCCCACGCTTTCGCGCCTCAGCGTCAGGGTGTGGCCAGAGACCCGCCTTCGCCACCGGTGTTCCTCCCGATCTCTACACATTTCACCGCTACACCGGGAATTCCAGTCTCCTCTCCACCCCTCAAGAACCGCAGTATCGGCCGCCCTTCTTCGGTTGAGCCGAAGGCTTTCACGACCGACTCACGCTCCCGCCTACACGCCCTTTAAACCCAATACAGTTG
+
CCCCCGGGGGGGGGGGGFGGGGGGGGGGGGGGGGGDGGGGDGGGGGGGGGGGCFGGGGGGGFGGGGGGDFEGGGGGGGGGGGGGGEGGGGGGGG@C:FGGFF?FGGGFCFGGGGGGGGGGCEEEGGGGGGG;FFGGGGGGEFFGGDCGEG<>FGFFGGGGGGGGCDDGD>DGDFGFGG5?:EDGGDFGD<DD:4.6ACG03BE>BF678?FBFF3>>FF26??B0@126(5<AFF5?:?024)66AA
@M00200:207:000000000-ALC1F:1:1104:10362:3970 2:N:0:5
TACTGGGGTATCTAATCCCGTTTGCTCCCCTAGCTTTCGCTCCTCAGCGTCAATGCCGGTCCAGGATGCCGCCTTCGCCACCGGTATTCCTCCAGATATCTACGCATTTCACCGCTACACCTGGAATTCTGCATCCCTCTCCCGGATTCAAGCCATCCAGTATCGACTGCAATTCCCAGGTTAAGCCCAGGGCTTTCACAATCGACTTACTCAGCCACCTGCGTGCGCTTTAAACCCAATACAGTTG
+
CCCCCGGGGGGGGGGGGGGGGGGGGGGGGGGGGGGGGGGGGGGGGGGFGGGGGGGGGGGGGGGGGFFGGGGGGGGGGGGGGGGEEDGCFFGFGG?FFGGGGGGGGGGGFCFGGGGGGGGGGGGGFGFDGGGGGGF=DFGFFFGC8CC8FF,EFGGGGFGFG8+ED?6CDGGGGFGGGG?CFCCCFDCCF>FGFFFFFEGFFFFFFFF*>B>CCEFFBFDBE:2?(=3(60=<<9FF(378@F3>EEF
@M00200:207:000000000-ALC1F:1:1104:9568:8723 2:N:0:5
TACTAGGGTATCTAATCCCTTTTGCTCCCCACGCTTTCGTGCCTGAGCGTCAGCAATTGTCCAGGTAGCCGCCTTCGCCTCTGGTGTTCCTCACGATATCTACGCATTTCACTGCTACACCGTGAATTCCGCTACCCTCTCCAATGCTCTAGCCAAGTAGTTTTAGACGCAGTTCCGGGGTTGAGCCCCGGGATTTCACACCTGACTTACAAAGCCACCTACACCCGCTTTATGCCCAGTACAGTTG
+
CCCCCGGGGGGGGGGGGGGGGGGGGGGGGGGGGGGGGGGGGGGGGGGGGGGGGGGGGGGGGGGGGGGGGGGGGGGGGGGGGGGGGGGGGGGGGGGGGGGGGGGGGGGGGGGGGGGGFGCFGGGGGGGGGGGGGEGFGGGGGGGEGGGGG8DGGGGCGGGFFGGGGGGGGGGDGFGGG6=CEEGGFGGGGDGDEGFFF4C6@B=):@FC6=ACFBFF=FDBEFFFF39>F@DCCCFFF4@@)>?CCEE
@M00200:207:000000000-ALC1F:1:1104:8627:11482 2:N:0:5
TACCAGGGTATCTAATCCTGTTTGCTCCCCACGCTTTCGCGTCTCAGCGTCAGTAACGTCCCAGCGAGCTGCCTTCGCCATAGGTGTTCCTCCCGATATCTGCGCATTTCACCGCTACACCGGGAATTCCACTCGCCTCTTCCGAACTCTAGTCCGGCAGTATCGACCGGCATCCCAGGGTTGAGCCCTGGACTTTCACAGCCGACTTACCGGACCGCCTACACGCTCTTTAAACCCAGTACAGTTG
+
CCCCCGGGGGGGGGGGGGGGGGGGGGGGGGGGGGGGGGGGGGGGGGGGGGGGGGGGGGGGGGGGGGGGGGGGGGGGFGGGGGGGGGGGGGGGGGGGGGGGGGGGGGGGGGGGGGGGGGGGGGGGGEGGGGGGGGGGGGGGGGGGGGGGGGGFGGG>CGGGGGGGDDGGGGGGGFGGGGGGGGDFGGGGGGGFFGFFFFGFE;@FBBFGFFFFF9DFFF>??FFF?>:??2AFADFFBF:82AA>FF2
@M00200:207:000000000-ALC1F:1:1104:21942:13117 2:N:0:5
TACCGGGGTATCTAATCCCGTTTGCTCCCCTGGCTTTCGCTCCTCAGCGTCAGTGTCGGTCCAGGATGCCGCCTTCGCCACCGGTGTTCCTCCAGATATCTACGCATTTCACCGCTACACCTGGAATTCCGCATCCCTCTCCCGAACTCAAGCCATCCAGTATCAGAGGCAGTTCCCCGGTTAAGCCGAGGGATTTCACGTCCGACTTAGTTGGCAGCCTACGAGCCCTTTAAACCCAATACAGTTG
+
CCCCCGGGGGGGGGGGGGGGGGGGGGGGGGGGGGGGGGGGGGGGGGGGGGGGGGGGGGGGGGGGGGGGGGGGGGGGGGGGGGGGGGGGGGGGGGGGGGGGGGGGGGGGGGGGGCGGGGGGGGGGGGFGGGGGGGGGGGGGGGGGGGGGGGGGGGGGGGGGGGGGGGGGGGGGGFGGGGCDEGGGGGGDGDGGFDFFFEGFFF(6;@BCCFFFEEGFFFFF8@6:;EFFFFFFFFFFFFFFFF22<AA
@M00200:207:000000000-ALC1F:1:1104:4879:15454 2:N:0:5
TACTAGGGTATCTAATCCCGTTTGCTCCCCTGGCTTTCGCTCCTCAGCGTCAGTGTTGGTCCAGGATGCCGCCTTCGCCACCGGTGTTCCTCCAGATATCTACGCATTTCACCGCTACACCTGGAATTCCACATTCCTCTCCCGAACTCCAGCCTTGTAGTATCAGACGCAGTTCCCAGGTTAAGCCTGGGGATTTCACGTCTGACTGACAAGGCCGCCTACGCGCCCTTTACACCCAATACAGTTG
+
CCCCCGGGGGGGGGGGGGGGGGGGGGGGGGGGGGGGGGGGGGGGGGGGGGGGGGGGGGGGGGGGGGGGGGGGGGGGGGGGGGGGGGGGGGGGGGGFGGGGGGGGGGGGGGGGGGGGGGGGGGGGGGGGGGGGGGGGGGGFGCEEGGGGGGFFGGGGGGFFGGGGGGGGGGGGGFFGGGGGGGGGGGGGGGGGFGFFFFGFF?CBEFFG=EFEFBF9@BFFFBFFFFFF>FFFFFFFBFFD@E@CEE;
@M00200:207:000000000-ALC1F:1:1104:23920:16262 2:N:0:5
TACAGGGGTATCTAATCCTGTTTGCTCCCCACGCTTTCGGGCATCAGCGTCAGTAACAGCCCAGGAGGCCGCCTTCGCCACTGGTATTCCTCCCGATATCTACGCATTCCACCACTACACCGGGAATTCTACCTCCCTCTGCTGCCCTCTAGCCCTACAGTATCGAACGGTGCCTCCCAGTTGAGCCGGGAGATTTCACATCCGACTTGAAGCGCCGCCTGCGCCCACTTTAAACCCAATACAGTTG
+
CCCCCCGDFEGGGGGGGGGGGGGGGGGGGGGGDGGGGGGGGGGGGFGGGGGGGGGGGGDFFGGGGGGGGGGGGGGGGGGGGGGEFGGGGGGFFGDEGGEGGGGGG7FGGFGGGGGGGGGGGGDG7FGGGGGGFGGGEGGGDDA=DEFGGGGFGGGG=FDFG:DGGCGCCC>FC?GGGDFFCCCCFGG*?C9DD*=@FCGFFFFFDBFCB<6<)(>B6A@?;;>F@EFF?<B4).6?B03105).<AA
@M00200:207:000000000-ALC1F:1:1104:11063:16619 2:N:0:5
TACCCGGGTATCTAATCCTGTTTGCTCCCCACGCTTTCGTGCCTGAGCGTCAATCTCAGCCCAGGGGGCTGCCTTCGCCATCGGTGTTCCGCCACATCTCTACGCATTTCACTGCTACACGTGGCATTCCACCCCCCTCTGCCGGATTCAAGTTCTCTAGTTTCCACTGCCATTCCCAGGTTAAGCCCGGGGCTTTCACAGCGGACACAAAGAACCGCCTACGCACTCTTTACACCCAGTACAGTTG
+
CCCCCGGGGGGGGGGGGGGGGGGGGGGGGGGGGGGGGGGGGGGGGGGFGGGGGGGGGGGGGGGGGGGGGGGGGGGGGGGGCGGGGGGGGGGGGGGGGGGGGGGFDGGGGGGGGGGGGGGGGGGGGGGGGGCFECEGGGG?FCFGCGEDFGGGGGGGGGGGAGFG7CFGGGGGC>FFFFGFGEGGGGGGDC;<;DFEFFFEEA@>BB9F;;F;;@GF@>>??B6)4>9BFFFFFFFFFBB0:<AB<<B
@M00200:207:000000000-ALC1F:1:1104:21032:17222 2:N:0:5
TACCCGGGTATCTAATCCCGTTCGCTCCCCTGGCTTTCGTGCCTCAGCGTCAGTTGAGACCCAGTGTGTCGCTTTCGCCACCGGCGTTCCTTCCGATATCAACACATTTCACCGCTCCACCGGAAGTTCCACACACCCCTATCTCACTCCAGCTCGCCAGTTTAGGGCGCAATTCCCCGGTTAAGCCGGGGGCTTTCACACCCTACTTGGCAAGCCGCCTACGCACCCTTTAAACCCAGTACAGTTG
+
CCCCCEGGGGGGGGGGGGGGGGGGGGGGGGGGFGGGGFGGGGGGGGGGGGGGGGGGGGGGGGGGGGGGGGDGGGGGGGGGGGGGGGGGGGGGGGGGGGGGGGGGGGGGGGGGFGGGGEFGGGGGGGGGGGGGGGGGGEGGGGGGGGGGGGGGFFFGGGGGGGGGGGGGGGGDGFGGGGGDGGG>FGGGGGGGFGFFFFGFFEB?BFFDA?F?DFGFFFF??BBEFF>B?B:>4<F?<?F?AFBFFFF
@M00200:207:000000000-ALC1F:1:1104:11837:17729 2:N:0:5
TACTAGGGTATCTAATCCTGTTTGCTCCCCACGCTTTCGCGCCTCAGCGTCAATTACGGGCCAGATGGCCGCCTTCGCCACCGGTGTTCTTCCCAATATCTACGAATTTCACCTCTACACTGGGAATTCCGCCATCCTCTCCCGTCTTCAAGCGCCGCAGTATCATGCGCAATTCCCAGGTTGAGCCCGGGGATTTCACGCCTGACTTACAGCACAGCCTACGCGCCCTTTAAACCCAATACAGTTG
+
CCCCCGGGGGGGGGGGGGGGGGGGGGGGGGGGGGGGGGGGGGGGGGGGGGGGGGGGGGGGGGGGGGGGGGGGGGGGGGGGGGGGGGGGGGGGGGGGGGGGGGGGGGGGGGGGGGGGGGGGGGGGGGGGGGGGGGGGGGGGGGGGGGGGGGGGGGGGGGGGGGGGGGGGGGGGGFGGGGGGGGGGGGGGGGGGFGFFFFGBFFDFFFFGFFFF@DGFFFFFFFFF9E9BF?FFFBFFBFFF0:BFFBB
@M00200:207:000000000-ALC1F:1:1104:23576:22017 2:N:0:5
TACGGGGGTATCTAATCCCGTTCGCTCCCCTGGCTTTCGCGCCTCAGCGTCAGTGTCGGCCCAGCAACCCGCCTTCGCCGCAGGTGTTCCTCTCGATATCTACGCATTTCACCGCTACACCGAGAATTCCAGTTGCCCCTTCCGCACTCTAGCCGCACAGTATCGGTTGACCTTTCCGAGTTAAGCTCGGAGATTTCACAACCGACTTGTGCTGGCCGCCTACGCACACTTTAAACCCAATACAGTTG
+
CCCCCGGGGGGGGGGGGFFCFGGGGGGGGGGFFGGFGGGGGGGGGGGGGGDEFGGFGGGGGGGGGGGGGGGGGGGGGGGGGGCFFFGGGGGGFEG8=E7FEFGGGCC@FGGGGGGGGGGGGGGCC=9EAEBEFCFFGGFGGGFEGCGGGGA>7<;CC>ECCFGE<DGGGGGG7=FDCGGDGGGFDGG4DCDDE4+7AEFC;B:19>6C24?469*)4BBFF??D0>9(4<9<D<67:1((.)5>)6-)
@M00200:207:000000000-ALC1F:1:1105:13588:2205 2:N:0:5
TACTGGGGTATCTAATCCCGTTTGCTCCCCCAGCTTTCGTGCATCAGCGTCAGTGCAGGACCAGGTAACCGCCTTCGCCACTGGTGTTCCTCCCGATATCTACGCATTTCATCGCTACACCGGGAATTCCATTACCCTCTTCCTGACTCGAGATCCGCAGTATCGAGGCCGTGCCCCGAGTTGAGCCCGGATATTTCAACCCCGACTTACGAATCCGCCTACGCACCCTTTAAACCCAATACAGTTG
+
CCCCCGGGGGGGGGGGGCGGGGGGGGGGGGGGGGGGGGGGGGGGGGGGGGGGGGGGGGGGGGGGGGGGGGGGGGGFGGGGGGGGGGGGGGGGGGGGGGGGGGGGGGGGGGGGGGGGGGGGGGGGGGGGGGGGGGGGGGGGGGGGGGGGGGGGGGGGGGGGGGGGGGGGGGCGDDGG9DGGGGGGGGGFDGGC;FFCACFFF;DBBBF<EFF;<FFF;F0<;@@FFB>:?FBBD<FFFBFFDBFFFFF
@M00200:207:000000000-ALC1F:1:1105:11226:4090 2:N:0:5
TACTCGGGTATCTAATCCTGTTTGCTCCCCACGCTTTCGTGCATGAGCGTCAATCTTGACCCAGGGGGCTGCCTTCGCCATCGGTGTTCCTCCACATCTCTACGCATTTCACTGCTACACGTGGAATTCTACCCCCCTCTGCCAGATTCTAGCCTTGCAGTCTCCATCGCAATTCCCAGGTTGAGCCCGGGGATTTCACGACAGACTTACAAAACCGCCTGCGCACGCTTTAAACCCAATACAGTTG
+
CCCCCGGGGGGGGGGGGGGGGGGGGGGGGFFGGGGGGGGGGGGGGGGGGGGGGGGGGGGGGGGGGGGGGGGGGGGGGGGGGGGGGGGGGGGGGGGGGGGFGDGFGGGGGGGGGGGGFFEFEEFGGDGFGFCEFGGGGGGGGCGGGGGGGGGGGGGGGFCGGGFGDGGGDGGDDFGGFGGGGFGGGGGFDGGG>DFB68C=9DEFBBEF*8F*755>1>9DF<69@FBB0(4ABFFFBFF?FDFFBA<
@M00200:207:000000000-ALC1F:1:1105:14706:5366 2:N:0:5
TACTCGGGTATCTAATCCTGTTTGCTCCCCACGCTTTCGCGCCTCAGCGTCAGTATCGGTCCAGAGAGCCGCCTTCGCCACCGGTGTTCTTCCCAATATCTACGAATTTCACCTCTACACTGGGAATTCCACTCTCCTCTCCCGAACTCTAGCCCATCAGTCCCAAGCGCAATTCCCAGGTTAAGCCCGGGGCTTTCACGCCTGACTTGATAAGCCGCCTGCGCGCCCTTTATACCCAATACAGTTG
+
CCCCCGGGGGGGGGGGGGGGGGGGGGGGGGGGGGGGGGGGGGGGGGGGGGGGGFGFGGGGGGGGGGGGGGGGGGGGGGGGGGGGGGGGGGGGGGGGGGGGGGGGGGGGGGGGGGGGGGGGFFGGGGGGGGGGGGGGGGGGGGGGGGGGGGGGG?FFFEGGGGGGGGGFGGGDD?CGGGGGGGGGGGGGGGGGFGFEFFG92A?FBEFE3=FCEEFABEF?F6099EBFB??AFFFFFFF::?A<9<A
@M00200:207:000000000-ALC1F:1:1105:14899:7151 2:N:0:5
TACCGGGGTATCTAATCCTGTTTGCTCCCCTAGCTTTCGCGCCTCAGCGTCAGTTGTGGTCCAGTGCGCCGCTTTCGCCACAGGTGTTCCTCCCGATATCTACGCATTTCACCGCTACACCGGGAATTCCACGCACCTCTCCCACACTCCAGCACGGCAGTTTCGCCTGCAGGCTCTGAGTTAAGCCCAGAGGTTTCACAGGTGACTTACCGCACCGCCTACGCGCCCTTTAAACCCAGTACAGTTG
+
CCCCCEGGGGGGGGGGGGGGGGFGGGGGGGGGGGFGGFEEGGGGGGGGGGGGGGGGFGDGG@FGFGGGEFGGGGGGGGGGGGFFGGFGGGGGGGGGGGGGFGGGGGGGGGGGDCGGGGGDGGGGGGGGGGFGGGEGE,@=?FGGGGGGFGGGGGGG78CE:9CFCGC5@CC4DF>FD7CF7CF7:CF<FGF<??ACFCGCEABA<@)<EEF;BBFEBFFFFF(-3)4947?<<AF??6?:AA94:<<
@M00200:207:000000000-ALC1F:1:1105:14953:7911 2:N:0:5
TACGCGGGTATCTAATCCCGTTTGCTCCCCTGGCTTTCGCTCCTCAGCGTCAGTGTTGGTCCAGAATGCCGCCTTCGCCACAGGTGTTCCTCCCGATATCTACGCATTTCACCGCTACACCGGGAATTCCACCCCCCTCTTTGGTACTCTAGCTTGCCAGTTTCATGCGCCCTTCCCCGGTTGAGCCGAGGGTTTTCACACATGACTTAACAAACCGCCTACACGCCCTTTAAACCCAATACAGTTG
+
CCCCCEGDGGGGGGGGGGGGGGGGGGGGGGGGGGGGGGGGGGGGGGGGGGGGGGFGGGGGGGGGGGGGGGGGGGGGGGGGGGGGGGGGGGGGGGGGGGGGGGGGGGGGGGGGGGGGGGGGGGGGGGGGGGGGGGGGGDGGGGGFGGGGGGGGGGGGGGGGGGGGGGGCDEDD76CFCCGDE5CDCCFGDGGGFGF@FEDEFFFAA;??4CFCF@F>>>>B<?44<:?991.6:<=?0:1:0>A<<<4
@M00200:207:000000000-ALC1F:1:1105:13524:8129 2:N:0:5
TACTGGGGTATCTAATCCTGTTTGCTCCCCACGCTTTCGTGCATGAGCGTCAGTGTTGGCCCAGAAGGCTGCCTTCGCCATTGGTGTTCCTCCACATCTCTACGCATTTCACCGCTACACGTGGAATTCCACCTTCCTCTGCCACACTCCAGCAAAGTAGTTTCGAGCGCAATTCCCAAGTTAAGCCCGGGGCTTTCACACTCGACTTGCTTTGCCGCCTGCGCACACTTTAAGCCCAATACAGTTG
+
CCCCCGGGGGGGGGGGGGGGGGGGGGGGGGGGGGGGGGGGGGGGGGGGGGGGGGGGGGFGGGGGGGGGGGGGGGGGGGGGGGGGGGGGGGGGGGGGGGGGGGGCGGGGGGGGGGGGGGGGGGGGGGGGGGGGGGGGGGGGGGGGGGGGGGGFGF8FGGGGGGGGGGGDDGGCGFGGG?CGFFCEFCFGG7EGDCA;BEGFFFFFFFD>EFFFF@FF@>@DF=@FFF@F@@EEE<F4;DFFFF@E?CF
@M00200:207:000000000-ALC1F:1:1105:17035:9519 2:N:0:5
TACCAGGGTATCTAATCCTGTTTGCTCCCCATGCTTTCGAGCCTCAGCGTCAATATGTGTCCAGTCAGCCGCCTTCGCAACTGGTGTTCTTGGGGATCTCTACGCATTCCACCGCTACACCCCCAATTCCACTGACCTCTCCACTATTCAAGATTCCCAGTTTAAAGTGCCGGTCCGGGGTTGGGCCCCGGGATTAAACACCTTACTTAAGAACCCGCCTACGCTCCCTTTAAACCCAATACAGTTG
+
CCCCCGGGGGGGGGGGGGGGGGGGGGGGGGGGGGGGGGGGGGGGGGGGGGGGGGGGGGGGGGGGGGGGGGGGGGGGGGGGGGGGGGGGGGGGGGGE>DGGGGGGG8FGGGGGGGGGGGGGGGGGGGGGGGGGGGGGGGGGGEGFGGGGGGFGGGGGGEFGGGGGFF8EFGGGGFGGGGEGGGGDDGFGGDGGFGFEF*?EBDFFEFFFECFCEB;A9D>@0;<B@DF@FA@C?)9;7;?FFFFB9>A
@M00200:207:000000000-ALC1F:1:1105:20319:10572 2:N:0:5
TACGGGGGTATCTAATCCTGTTTGCTACCCACACTTTCGTGCCTCAGCGTCAGTTAGAGCCCAGTAAGCCGCCTTCGCCACTGGTGTTCCTCCGAATATCTACGCATTTCACCGCTACACTCGGAATTCCGCTTACCTCTACTCCACTCAAGAACCACAGTTTTGGATGCAGTTCCGAGGTTGAGCCTCGGAGTTTCACATCCAACTTGCAGTCCCGCCTGCGCACCCTTTAAGCCCAATACAGTTG
+
CCCCCGGGGGGGGGGGGGGGGGGGGGGGGGGGGGGGGGGGGGGGGGGGGGGGGGGGGGGGGGGGGGGGGGGGGGGGGGGGGGGGGGGGGGGGGGGGGGGGGGGGGGGGGGGGGGGGGGGGGGGGGEGGGGFGGGGGGGGCGGGGGGGGGFGDFEGFGGGGGGGFGGGGGGGGGFGFDGGGGGGGGGGGGGDGDD8CF<CE4FFF=EFBE9FEF@4A>EFDDFFFFFFDFDE>?EBA?B68??AAA<B
@M00200:207:000000000-ALC1F:1:1105:24095:11605 2:N:0:5
TACCCGGGTATCTAATCCTGTTTGCTCCCCACGCTTTCGTGCCTCAGCGTCAGTACCGGGCCAGTGAGCCGCCTTCGCCACTGGTGTTCTTGCGAATATCTACGAATTTCACCTCTACACTCGCAGTTCCACTCACCTCTCCCGGACTCAAGATCCTCAGTATCAAAGGCAGTTCTGGAGTTGAGCTCCAGGATTTCACCCCTGACTTAAAGACCCGCCTACGCACCCTTTAAACCCAATACAGTTG
+
CCCCCEGGGGGGGGGGGGGGGGGGGGGGGGGGGGGGGGGGGGGGGGGGGGGGGGGGGGGGGGGGGGGGGGGGGGGGGGGGGGGGGGGGGGGGGGGGGGGGGGGGGGGGGGGGGGGGGGGGGGGGGGGGGGGGGGGGGGGGGGGGGGGGGGGGGGDGGGGFGGGGGGGGGGGGGF?FFFGGGGFG>FGDFGFGFGFFFCFE=>FFFFFFEEFFFFF8@>=>@DF9?D>F?FFEFF=F6@6DEFFECEC
@M00200:207:000000000-ALC1F:1:1105:16080:16679 2:N:0:5
TACCCGGGTATCTAATCCTGTTTGCTACCCACGCTTTCGTGTCTCAGCGTCAGTGATGGTCCAGAAAGCTGTCTACACCGCAGGTGTTCCTCCTGATATCTACGCATTTCACCGCTACACCAGGAATTCCGCTTTCCTCTCCCATACTCAAGCCCTCCAGTTTTCCGCGCACCCTCCCAGTTGAGCCGGGAGATTTCACACGGAACTTAGAGAACCGCCTACACACTCTTTAAGCCCAATACAGTTG
+
CCCCCEGGGGGGGGGGGGGGGGGGGGGGGGGGGGGGGGGGGGGGGGGGGGGGGGGGGGGGGGGGGGGGGGGGGGGGGGGGGGGGGGGGGGGGGGGGGGGGGGGGGGGGGGGGGGGGGGGGGGDGGGGGGGGGDGGGGGGGGGGGGGGGGGGFFGGGGGGGGGFGGGGGGGGGCEGGGGGGFGGGGGGGDDGGDDFEFFGFFFFBFFEFFCFFCFFABEFFFFF@EBDDA7?EEEFAFFF@EFFFCF<
@M00200:207:000000000-ALC1F:1:1105:15928:18592 2:N:0:5
TACAAGGGTATCTAATCCCGTTTGCTCCCCACGCTTTCGCGCCTCAGCGTCAGGAATTGCCCAGAGACCCGCCTTCGCCACCGGTGTTCCTCCCGATCTCTACACATTTCACCGCTACACCGGGAATTCCAGTCTCCTCTGCAATCCTCAAGAACAGCAGTATCGATCGACGTTCTTCGGTTGAGCCGAAGGATTTCACGACCGACTTGCCATCCCGCCTACGCGCCCTTTAAACCCAATACAGTTG
+
CCCCCGGGGGGGGGGGGGGGGGGGGGGGGGGGGGGGGGGGGGGGGGGGGGGGGGGGGGGGGGGGGGGGGGGGGGGGGGGGGGGGGGGGGGGGGGGGGGGGGGGGGGGGGGGGGGGGGGGGGGGGGGGGGGGGGGGGGGGGGGEGFGFGGGGGGGGGGGGGGGGGGGGGGDGGGAGGGGGGGGDGFGGDG4EGF683BEGDF>A>>0:@EFFFFFFF?EFF?::96>;>;:><<9FF1<:B?FFBFFF
@M00200:207:000000000-ALC1F:1:1105:15148:21905 2:N:0:5
TACCGGGGTATCTAATCCTGTTTGCTCCCCACGCTTTCGTGCATGAGCGTCAGTGCAGGCCCAGGGGGCTGCCTTCGCCATCGGTGTTCCTCCACATATCTACGCATTTCACTGCTACACGTGGAATTCCACCCCCCTCTGCCGCACTCTAGCCACCCAGTTTCAAACGCAGTTCCCAGGTTAAGCCCGGGATTTCACATCTGACTTGAGTAGCCGCCTGCGCACGCTTTATACCCATTCCAGTTG
+
CCCCCGGGGGGGGGGGGGGGGGGGGGGGGGFGGGGGGFGGGGGGGGGGGGGGGGGGGGGGGGGGGCGGGGGFGGGGGGGGGGEEFGGGGGGGGGFFGFFGFGGGGGGEGFCGCDGGGGFGGFGGGGGGGGF9DEGEEGGFGGGGGGGGG?A;CEGFGGGF6@CGGF:DDGGG7;=FGC6/>AFFC,9FD45DD<=<BCG4:C6+9A337);ECEF36B((3,((65;BF(:A):9),().6.5.:-
@M00200:207:000000000-ALC1F:1:1105:22591:22804 2:N:0:5
TACGAGGGTATCTAATCCTGTTTGCTCCCCTAGCTTTCGCGCCTCAGCGTCAGTTGCAGTCCAGGAAGCCGCCTTCGCCGCAGGTGTTCCTCCCGATATCTACGCATTTCACCGCTACACCGGGAATTCCACTTCCCTCTCCTGCACTCTAGCACGACAGTCTTGAACGACCGCCCCGGGTTAAGCCCGGGGATTTCACGCCCAACTTATCGCACCGCCTACACGCCCTTTAAGCCCAATACAGTAG
+
ACCCCFGEGGGGGCGGGGGGGGGGGFFGGGGGGGGGGGGG7:FEEGGGGGGGEGGG9EGGGFGGFGGGGGGGGGGGGG@FFFDGFGEGGGGGGEGGGGGGGGGGFGGGGGGGGDGGGGGGGDEEFCCCE=DFGG9BDFFG,@F=FFGFFGGC9FGDGGGGGGGFDGG6FGGG>53/9DCDC:*+=C955):D>DF3A<F;?=A:::FA2<4:0?FFFFFF?F0(-7(4170)6>FFF<?04:<4:-:
@M00200:207:000000000-ALC1F:1:1106:17810:7414 2:N:0:5
TACCAGGGTATCTAATCCTGTTCGCTCCCCACACTTTCGCTCCTCAGCGTCAGGAGATGCCCAGAGACCCGCCTTCGCCACCGGTGTTCCTCCCGATCTCTACACATTTCACCGCTACACCGGGAATTCCAGTCTCCTCTGCATCCCTCAAGAACGGCAGTATCAGCCGACGTTTCTCGGTTGAGCCGAGAGATTTCACGACTGACTTGCCATCCCGCCTACGCGCCCTTTAAACCCAATACAGTTG
+
CCCCCGGGGGGGGGGGGGGGGGGGGGGGGGGGGGGGGGGGGGGGGGGGGGGGGGGDFGGGGGGGGGGGGGEGGGGGFGGGGGGGGGGGGGGGGGGGCFGGGGGGGGGGGGGGGGGGGGGGGGGGGGGGGGGGGGGGGGGGGGGGGGGGGGGG9DGE@GGGGD7CEGGGGGGGGFDDFFG4:ED>FGGGGDGGFGGFFEFBBE@EEF<EFEFFCECF?FFFDF69>FB;(.2><BFDE??7>:7A<>B
@M00200:207:000000000-ALC1F:1:1106:18896:8397 2:N:0:5
TACTGGGGTATCTAATCCTGTTTGCTCCCCACGCTTTCGTGCATGAGCGTCAGTACAGGTCCAGGGGACTGCCTTCGCCATCGGTGTTCCTCCGCATATCTACGCATTTCACTGCTACACGCGGAATTCCATCCCCCTCTACCGTACTCCAGCTATGCAGTCACAAATGCAGTTCCCAGGTTAAGCCCGGGGATTTCACATCTGTCTTGCATAACCGCCTGCGCACGCTTTAAACCCAATACAGTTG
+
CCCCCGGGGGGGGGGGGGGGGGGGGGGGGGGGGGGGGGGGGGGGGGGGGGGGGGGGGGGGGGGGGGGGGGGGGGGGGGGGGGGGGGGGGGGGGGGGGDGGGGGGGGGGGGGGGGGGGGGGEGGGGFGGGFGGGGGGGGGGGGGGGGGGGGGGGGFGGGGFGGGGFGGGGGFGGFGGFGGGGGFGFDGGGGGGFG6>FCFEFF9B8F?E4=4C4.CABFF<(=@;>F;FFFFF3CBG:((,44><AAB
@M00200:207:000000000-ALC1F:1:1106:27671:8794 2:N:0:5
TACTGGGGTATCTAATCCCGTTTGCTCCCCACGCTTTCGCGCCTCAGCGTCAGGAATTGCCCAGAGACCCGCCTTCGCCACCGGTGTTCCTCCCGATCTCTACACATTTCACCGCTACACCGGGAATTCCAGTCTCCTCTGCAATCCTCAAGAACAGCAGTATCGATCGACGTTCCTCGGTTGAGCCGAGGGATTTCAAGACCGACTTGCCATCCCGCCTACGCGCTCTTTATACCCACTACAGTTG
+
CCCCCGGGGGGGGGGGGGGGGGGGGGGGGGGGGGGGGGGGGGGGGGGGGGGGGGGGGGGGGGGGGGGGGGGGGGGGGGGGGGGGGEGGGGGGGGGGGGGGGGGGGGGGGGFCFGGGGGGGGGGDCFFGGGGGGGGGGFFGGGGGGGGGGG8FGGGGGGGGGFGGGGGGDGGGGFGG6FGGEGGGCEDD7CDGFFFFF*+9AF@B(:973>FFFFGF;E>6(76>9508?AB>))*:620((520.6:
@M00200:207:000000000-ALC1F:1:1106:2941:9868 2:N:0:5
TACTGGGGTATCTAATCCTGTTTGCTCCCCTAGCTTTCGTGCATCAGCGTCAGTTGTGGTCCAGTGAGCCGCTTTCGCCACAGGTGTTCCTTCCGATATCTACGCATTTCACCGCTACACCGGAAATTCCACTCACCTCTCCCACACTCAAGCCCGGCAGTTTCTCGTGCAGACTATGAGTTGAGCCCATAGATTTCACACAAGACTTACCAAACCGCCTACGCACCCTTTAAACCCAATACAGTTG
+
CCCCCGGGGGGGGGGGGGGGGGGGGGGGGGGGGGGGGGGGGEGGGGGGGGGGGGGGGGGGGGGGGGAFFGGGGGGGGGGGGGGGGGGGGGGGGGGGGGGGGGGGGGGGGGGGFFGGGGGGGGGGGGGGGGGGGGGGGDGFGFGGGGGGGFDFGG8CGGGEFGGGGCDGFGGGFFFGFGGGGGGC>FGGFGGGFC:AFFGFFFF429BFFFFFEFGFF>2>DFDFFE@77@EEFFF5>7<DFEEFF<C
@M00200:207:000000000-ALC1F:1:1106:16889:21773 2:N:0:5
TACAGGGGTATCTAATCCTGTTTGCTCCCCTAGCTTTCGCGCCTCAGCGTCAGTTGTGGTCCAGTGAGCCGCTTTCGCCACAGGTGTTCCTCCCGATATCTACGCATTTCACCGCTACACCGGGAATTCCACTCACCTCTTCCACACTCCAGCACCGCAGTTTCGGCAGCAGACTCCAAGTTAAGCCTGGAGATTTCACTACCGACTTGCGACACCGCCTACGCGCCCTTTAAACCCAATACAGTTG
+
CCCCCGGGGGGGGGGGGCFGGGGGGGGGGGFGGGGGGGGGGDGEGGGGGGGGGGGGGGEGGGFGGGGGGGGGGGGGDGGGGGGGGGGGGGGGGEGGGGGGGGGGGDGEGGGGGGGGGGGGGGGGGGGGGGGGGGGGGGGFGFG9FGGG8?8DEFGGGGGGGDDCEDGGGGGG>FGGFF97ECGGGGGGG?FGFGFEFEGFFFFE=B2:B=E>@FDFFF96?FDB6B6>90:A<A?C56017?AA2<)
@M00200:207:000000000-ALC1F:1:1106:10310:22429 2:N:0:5
TACTGGGGTATCTAATCCTGTTTGATCCCCACACTTTCGTGCCTCAGCGTCAGTTACAGCTTAGTAAGCTGCCTTCGCTATAGGTGTTCTTGACGATATCTAAGCATTTCACCGCTACACCGTCAATTCCGCCTACCTCATCTGTACTCAAGCTCTGCAGTATCAATGGCACCTTGACAGTTAAGCTGCCATATTTCACCACTGACTTACAAAGCCGCCTACGCACCCTTTACACCCAATACAGTTG
+
CCCCCGGGGGGGGGGGGGGGGGGGGGGGGGGGGGGGGGGGGDFGGGGGGGGGGGGGGGGGGGGGGGGGGGGGGGGGGGDCFGGGGGGGGGFGFFDCFGEGGGGGGGGGGGGGFFGGGGFFGGGGGGGGGGGDGGGGF?FGGGGGGGGGGGGGGGGGGGDGGGGGGGGGGGGGGFGGFGGGGFGD@FGGGGGGFGGFFDFFFFEFFFBFFFFFFFFFADFFFF=@FFA=DBEEFFFDFDF2;BEFE<=
@M00200:207:000000000-ALC1F:1:1107:10923:3062 2:N:0:5
TACTCGGGTATCTAATCCTGTTTGCTCCCCTAGCTTTCGCGCCTCAGCGTCAGAAGTGGTCCAGTGCGCCGCTTTCGCCACAGGTGTTCCTCCCGATATCTACGCATTTCACCGCTACACCGGGAATTCCACGCACCTCTCCCACCCTCCAGCACGGCAGTTTCGCCTGCAGGCTCTGGGTTGAGCCCAGAGGTTTCACAGGTGACTTACCGCACCGCCTACGCGCCCTTTAAACCCAATACAGTTG
+
CCCCBFGFGGGGGGGDGCCECFFFGE9@FGGGEGFDFDEGGGGC@CFCGGGE@EDFFGFFGGFCFCFGGGGG>EFGGEEGCE<FEEFGGFG<EFGEGGGGFFFGGGGGFFEFECEEC@F<B7>EB8EDFGEDEGG>@FCCFGF8DEE8E+@FEFCCG6944B7,:D9E9,9*A4@C>?2?E?CCF6C5;/?*8?CFFC7<A9A6);<.;<(0.2>>2.6??1072,57617A>9??(42>),8<>69
@M00200:207:000000000-ALC1F:1:1107:13160:3399 2:N:0:5
TACTCGGGTATCTAATCCCGTTTGCTCCCCTGGCTTTCGTGTCTCAGCGTCGGCACAACCCCAGCAGCCTGTTTTCACCTTCGGCGTTCCAAGCGATATCTACGCATTTCACCGCTCCACCGCTTGTTCCGGCTGCCCCTAGTTGGCCCAAGATCGCCAGTATGCCCAGCAGTTCCACGGGTGAGCCGTGGGATTTCACAAGACACTTAACGATCCGCCTACACACGCTTTAAACCCAATACAGTTG
+
CCCCCGGGGGGGGGGGGGGGGGGGGGGGGGGGGGGGGGGGGGGGGGGGGGGGGGGGGGGGGCGGGGGGGGGFCGGGGGGGGGGGGGGGGGGGGGGGGGGGGGGGGGGGGGGGGGGGGGGGGGGGGGGGGGGGCEEGGGFDGFGGGGGCFDGFFFGGGEGGGGGFGCGGGGGGGFGGGGGGGGGGGGGFE8<DFGFFFFGFFFFFF@EEFFFEFFF>FFFFFFFFFFFFFFFFDDF??6:FFBBFFF<
@M00200:207:000000000-ALC1F:1:1107:7857:4618 2:N:0:5
TACTGGGGTATCTAATCCTGTTTGCTCCCCTAGCTTTCGTGCCTCAGCGTCAGGAATTGTCCAGGGACTCGCCTTCGCCACTGGTGTTCCTCCCGATATCTACGCATTTCACTGCTACACCGGGAATTCCAGTCCCCCCTCCAATCCTCTAGCCGAATAGTATCCCATGCCATTTCCAAGTTGAGCTTGGAGATTTCACATGAGACTTACCCGACCACCTACGCACCCTTTAAACCCAATACAGTTG
+
CCCCCGFGGGGGGGGGGGGGGGGGGGGGGGGGFGGGGGGGGGGGGGGGGGGGGG8FFGGGGGGGGGGFGGGGGGGGGGGGGGFGGGGGGGGGGGGGGGGGGGGGGGGGGGGGGGGGGGGGGGGGFGGGGGGG=FGGGEGGGGFDFFGGGGGGGGEECE?AGGGGGGGGGGGFGCFGFAEFG::CCCFFF5DF*;FFFFGFFF5AEFFF4>B*5=DB>BF=3@29@B:;DFFFF<A;@18FE@;C?96
@M00200:207:000000000-ALC1F:1:1107:21077:6966 2:N:0:5
TACCGGGGTATCTAATCCCGTTCGCTCCCCTAGCTTTCGCGCCTCAGCGTCAGTTACAAGCTAGCAAGCCGCCTTCGCCACTGGTCTTCCTCACGATATCTACGCATTTCACTGCTACACCGTGAATTCCAATCTCCTCTCCAGTCCTCAAGCAGAGCAGTATCGAGTGCAGTTTCAGAGTTGAGCTCTGAGATTTCACACCCGACTTACCCCGCAGCCTACGCGCCCTTTAAACCCAATACAGTTG
+
CCCCCEGDGGGGGGGGGGGGGGGGGGGGGGGGGGGGGGGGGGGGGGFGGGGGGGGGGGGGGGDFGGGGGGGGGGGGGGGGGGGGGGGGGGGGGGGGGGGGGGGGGGGGGGGGGGGGGGGGGGGGGDGGGGGGGGGGGGGGGGGGGGGGGG=EDGGGGGGGGGGGGGGGGGGGGFGGGGAGGGGGFGGFGFGGFGGFFFGFFDFFFFFACFFFFBFE@FDBEF@B@FFF6;;CE3AFFF0;;@A9?E<
@M00200:207:000000000-ALC1F:1:1107:19579:7716 2:N:0:5
TACCGGGGTATCTAATCCCGTTCGCTCCCCTGGCTTTCGCGCCTCAGCGTCAGTGTCGGCCCAGCAACCCGCCTTCGCCGCAGGTGTTCCTCTCGATATCTACGCATTTCACCGCTACACCGAGAATTCCAGTTGCCCCTTCCGCACTCTAGCCGCACAGTATCAGTTGACCTTTCCGGGTTAAGCCCGGAGATTTCACAACTGACTTGTGCTGGCCGCCTACGCGCCCTTTATGCCCAATACAGTTG
+
CCCCCDGGGGGGGGGGGGGGGGGGGGGGGGGGGGGGGGGGGGGGGGGGGGGGGGGGGGGGGGGGGGGGGGGGGGGGGGGGGGGGGGGGGGGGGGGGGGGGGGGGGGGGGGGGGGGGDGGGGGGGGGGGGGGGGGGGGGGGGGGGGGGGGGGGGGGGGGGGGGGGGGGFGGGGFFGGGEG:EGFF7:CFGFGGFGGFFFGFFDFFFFFFFFFFFEF>=B>B?:FBBFFF99?DDFFF>?>><:>BFFFA
@M00200:207:000000000-ALC1F:1:1107:8540:7809 2:N:0:5
TACGCGGGTATCTAATCCTGTTTGCTCCCCACGCTTTCGTGCATGAGCGTCAGTGTTGGCCCAGGAGGCTGCCTTCGCCATCGGTGTTCCTCCACATCTCTACGCATTTCACCGCTACACGTGGAATTCCACCTCCCTCTGCCACACTCCAGCTCCATAGTTTCGGACGCAATTCCCAGGTTAAGCCCGGGGATTTCACGCCCGACATGCGGAGCCGCCTGCGCACCCTTTAAACCCAATACAGTTG
+
CCCCCEEGGGGGGGGGGGGGGGGGGGGFGGGFGGGGGGGGGGGGGGGGGGGGGGGGGGGGGGGFGGGDGGGGGGGGGGGFGGGGGGFEFFFGGGGGGGGGGEFGGGGGGFGGGGGGCGFGGGGGGGGGGGGGGGGFGGGFGGGGGGGGGDFFFGGFGGGGGGGGEDDGDGGGGA>DGFFGGFFFGFDFGFGGBDFFFEDBF2=D1;;(7@>A16:BFBF026>09(<:?F?AADFFFFBFBFFFBAB
@M00200:207:000000000-ALC1F:1:1107:24932:7909 2:N:0:5
TACTGGGGTATCTAATCCTGTTTGCTCCCCTAGCTTTCGCGCCTCAGCGTCAGATGTGGTCCAGTGCGCCGCTTTCGCCACAGGTGTTCCTCCCGATATCTACGCATTTCACCGCTACACCGGGAATTCCACGCACCTCTCCCACCCTCAAGCACGGCAGTTTCGCCTGCAGGCTCTAGGTTGAGCCTAGAGGTTTCACAGGTGACTTACCGCACCGCCTACGCGCCCTTTAACCCAATACAGTTG
+
CCCCCGGGGGGGGGGGGGGGGGGGGGGGGGGGGGGGGGGGGGGGGGGGGEEGGGGGGGGGGGGGGGGGGG>FGGGGGGGGGGGGFGGGGGDEGGGGGGGGGGGGGGGGGGGGGGGGGGGGGGGGFGGFFFFGEEGGEGG8?@FGGGGGGF=DGGGG+CE>D99@EDGG7DF>>DGGCC7?ACG6CFGFGF=6A6?AFEGE42AA8>4@EAFFFFFFFFFFFFFFFFFFBFFB2)*7?<29?AFBAA
@M00200:207:000000000-ALC1F:1:1107:21509:10858 2:N:0:5
TACTCGGGTATCTAATCCTGTTCACTACCCTAGCTTTCGCGCCTCAGTGTCAGACACAGTCCAGAAAGTCGCCTTCGCCACTGGTGTTCCTCCTAATATCTACGCATTTCACCGCTACACTAGGAATTCCACTTTCCTCTCCTGCACTCAAGAATATCAGTTTCCAAATGCTTCACGGGGTTGAGCCCCGAACTTTAACACCAGACTTAATATCCCACCTGCGCGCGCTTTATACCCAATACAGTTG
+
CCCCCGGGGG@EFFGFGGGGGCGFGGGFGFFGGGGGGGDGDFGGGDFFGGFCDAFGGFGGGFGGGFEGGGGGEGEGGDEECGGG@@EFGGGGGGGGGGGFF;CDGG:FGGGDFEEGGGFFGGGGGGGGGGGGGG8FGFGGFGGG?FCDFF8DA?FAEGGFGFDFGGG@AC8DGFDCFEG6CGCGGGGFEED9BGC19;C@F5@A5>@5AEEFCE6>=>9:.):2:9>B>;7<C?8=13(;633>?C<
@M00200:207:000000000-ALC1F:1:1107:12608:18400 2:N:0:5
TACACGGGTATCTAATCCTGTTCGATACCCACGCTTTCGTGCCTCAGTGTCAGTCATGGCTTGGTAAGCTGCCTTCGCAATCGGGGTTCTGCGTGATATCTATGCATTTCACCGCTACACCACGCGTTCCGCCTACCTCAATCATACTCAAGCCCCGTGGTTTCAATGGCGATTCCATGGTTGAGCCACGGACTTTCACCACTGACTGACGGGGCCACCTACGCACCCTTTAAACCCAGTACAGTTG
+
CCCCCGGGGGGGGGGGGGGGGGGGGGGGGGGGGGGGGGGGFGGGGGGGGGGGGGGGGGGGGGGGGFGGGGGGGGGGGGGEGGGGGGGGGGGGGGGGGGGGGGGGGGGGGGGGGGGGGGGGGGGGGGGGGGGGGGGGGGGGGGGGGFGFGGGGGGGGGGGGGGGGG?FD6FGGGFGGGGGCGGGGGGGFGFDGFGFFFFGFFFFFFFFF@EDF=2?5,3?DF@@B<B>DFD@EF3*814=FFFFFAFA
@M00200:207:000000000-ALC1F:1:1107:10676:21894 2:N:0:5
TACTGGGGTATCTAATCCCGTTCGCTACCCTAGCTTTCGTGCCTCAGCGTCAGAAGAGATCCAGTGAGCCGCTTTCGCCACCGGTGTTCCTTAGGATATCAACGCATTTCACCGCTCCACCCTAAGTTCCGCTCACCTCTATCTCCCTCGAGCACGGTAGTTTTGGGCGCAGTTCCTCGGTTAAGCCGAGGGATTTCACACCCAACTTTCCGCGCCGCCTACGCACCCTTTAAGCCCAATACAGTTGAGCT
+
CCCCCDGGGGGGGGGGGGGGGGGGGGGGGGGGGFGGGGGGGGGGGGGGGGGGGGGC@FGFGGDGGFFFFGDGEGGGGGGGGGGGGCBFFGGDGGFFCGGGFEFDGGGGGGGGAFGEGGGGGEGGGGGFFEECEEEGGGGGGGGDFGGGGGGGGEGGEGG>=DDF8;6;DDD+CFGFFFGC8CDG+57?CECDEFGFF7859>):9(375?<503DE6@>@FFFFF>D<11>):AFF:?BF2:)6:2-6(,.
@M00200:207:000000000-ALC1F:1:1107:16619:22126 2:N:0:5
TACAAGGGTATCTAATCCCGTTCGCTCCCCTAGCTTTCGCGCCTCAGCGTCAGTGTCAGCCCAGCAACCCGCCTTCGCCGCAGGTGTTCCTCTCGATATCTACGCATTTCACCGCTACACCGAGAATTCCAGTTGCCCCTTCTGCACTCTAGCCCCGCAGTATCGGCTGACCTTTCCGGGTTAAGCCCGGAGATTTCACAGTCGACTTGCGGTGGCCGCCTACGCGCCCTTTAAGCCCAGTACAGTTGCG
+
CCCCCGGGGGGGGGGGGGGGGGGGGGGGGGGGGGGGGGGGGGGGGGGGGGGGGGGGGGGGGGGGGGGGGGGGGGGGGGGGGGGGGGGGGGGGGGGGGGGGGGGGGGGGGGGGGGGCEGGGGGGGGGFGGGGGGGGGGGGGGGGGGGGGGGF=A@FEEGGGGGGGGGGFDGGDFFGGGGCDGGGFFGFFGBDGBFGFFEF?FAFF;1(17CB>1(5A@F>9B?01227>FBFF2>49:B()())66><<29
@M00200:207:000000000-ALC1F:1:1107:17468:22339 2:N:0:5
TACTAGGGTATCTAATCCCGTTTGCTACCCTGGCTTTCGTGCCTCAGCGTCAGATAAGATCCAGTGAGCCGCTTTCGCCACCGGTGTTCCTTAGGATATCAACGCATTTCACCGCTCCACCCTAAGTTCCGCTCACCTCTATCTTCCTCGAGCACAGTAGTTTTGGGCGCAATTCCTCGGTTAAGCCGAGGTATTTCACACCCAACTTTCTGCACAGCCTACGCACCCTTTAAACCCAATACAGTTGAGTT
+
CCCCCGGGGGFGGGGGEGFGGDCGFGGGFGC@CDGGFGGGFGGGGFFGDGD@@FFDGFGGFGGGGC9EGE@B:C@FGGGGGGD:FGECGGGGFGFGFGDGGG8CCGFEC;EDFGC>CGGGGGGGGGGGGGECECGFGGGFGGGGGGGGGC+6BEFGGGG8==DEFDDGDGGG68DFGGGDE79,;C9BGFG>69:+:6:*9)*94=:4C4<F4<F83@5=3(6((.=;63=<C;/8;;;)6;<9).173.1
@M00200:207:000000000-ALC1F:1:1108:14954:2449 2:N:0:5
TACCGGGGTATCTAATCCCGTTCGCTCCCCTGGCTTTCGTGTCTCAGCGTCAGCACAGCCCCAGCTACCTGTTTTCACCATTGGCGTTCCAAATGATATCTACGCATTTCACCGCTCCACCATTTGTTCCGGTAGCCCCTAGCTGGCTCAAGACATCCAGTATACCCAGCAGTTCCACGGTTGAGCCGTGGGATTTCACAAGGTACTTAGACATCCGCCTACACACGCTTTAAACCCAATACAGTTG
+
CCCCCGGGGGGGGGGGGGGGGGGGGGGGGGGGGGGGGGGGGEGGGGGGGGGGGGGGGGGEGGGGGGGGGGGFCFFGFGGGGGGGGGGGGGFEAFGGGGGGGGGGGGGGGGGGGGGGGGGGGGGGGGGGGGGGEEGGFFGGGGGGGGGGGGGGGGGGGGGGGGGGGGGGGGGGGFGGGGGDDG>FGFGG;:A>FFDFFEGFEFFFEEFFFAEFFFGF@F?FDFEFFFFFFF0C<<FFDFFF@FEEF?C
@M00200:207:000000000-ALC1F:1:1108:24911:7135 2:N:0:5
TACAAGGGTATCTAATCCCGTTTGCTCCCCTGGCTTTCGCTCCTCAGTGTCAGTGTCGGTCCAGGATGCCGCCTTCGCCACCGGTGTTCCTCCAGATATCTACGCATTTCACCGCTACACCTGGAATTCCGCATCCCTCTCCCGAACTCAAGCCATCCAGTATCAGACGCAGTTCCCCGGTTAAGCCGAGGGATTTCACGTCTGACTTAGTTGGCCACCTACGAGCCCTTTATGCCCAATACAGTTG
+
CCCCCGGGGGGGGGGGGGGGGGGGGGGGGGGGGGGGGGGGGGGGFGGGGGGGGGGGGGGGGGGGGGGGGGCEGGGGGGGGGGGGGGGGGGGGGGGGGGGGGGGCFGGGGGGGGGGGGGGGGGGGGGGF9DGGGGGFGGGGGGGGGGGGGGGDGGGGGGGGFGGGGGGGGGGGGFG;DGGGCECFGFGGGCB>>GGFFEG:BFFFFFFFF8CFEBGFFG?8;EDFFF@>@D;4<EFA;3;F3=EFFA<
@M00200:207:000000000-ALC1F:1:1108:9502:8686 2:N:0:5
TACTGGGGTATCTAATCCTGTTTGCTCCCCACGCTGTCGCGCCTCAGTGTCAGCCATTGCCCAGCAGATCGCCTTCGCCACCGGTCTTCTTCCGGATCTCTACGCATTCCACCGCTACACCCGGAATTCCATCTGCCTCTGCAATGCTCCAGTCAAGCAGTCGGCACGGCAGATCCGGGGTTGAGCCCCGGACTTTCACCACACCCTTACCTGACCACCTACGCGCCCTTTAAACCCAATACCGTTGCGAT
+
CCCCCGGGGGGGGGGGGGGGGGGGGGGGGGGGGGGGGGGGGGGGGGGGGGGGGGGGGGGGFFGGGGGFGGGGGGGGGGGGGGGGGGGGGGGGGGGFGGGFGGGGDEGEGGGGGGGGGGGGGGGG@C>FGG;FGGGGGFFFGGGGGGGGGGFGFGGGDFGGGFGCGGGGDGGGG6;CFC5DEGD6*AF9C*?ADGCFFEGFFAFFF@DFFFFF@(>F@C?1@EDE>3>D>7?2))7<:?1>?>)(82:(11(
@M00200:207:000000000-ALC1F:1:1108:25282:8746 2:N:0:5
TACAGGGGTATCTAATCCTGTTTGATACCCACACTTTCGAGCATCAACGTCAGTTACGGACTGGTACGCTGCCTTCGCAATCGGAGTTCTTCGTGATATCTACGCATTTCACCGCTACACTAGGAATTCCGCTTGCCTCTCCGATACTCAAGGGATGCAGTTTCAAAAGCAGTTCCGGGGTTGAGCCCCGGGATTTCACTCCTGACTTGCATCTCCGCCTACACGCCCTTTATACCCAATCCAGTTG
+
CCCCCFGGGGGGGGGGGGGGGGGGGGFGFGGGGEGGGGG8FGGGFGGGGGGGGCFGFCEC6FGFFFCFECCFGGGGGGGGGGFGDEGFGGGFGFGGFFGGGG<DFC@BEAFGECGGGGGG,@DDFGCFGGGGGGGGFEGGGGDED>EGGG?EFC,==FGGFGCFGGADDGGGG79DDECCG97,96CF7EDF4*?FA?FC=)87C:B476*8*/+85?@@03=;;FFF@;@C?5AC8E74(/.77;6
@M00200:207:000000000-ALC1F:1:1108:14741:14576 2:N:0:5
TACAAGGGTATCTAATCCTGTTTGCTCCCCGCGCTTTCGTGCCTGAGCGTCAGATCTCGGCCAGGACGCTGCCTTCGCCGTTGGTGTTCTTCCGGATCTCTATGCATTTCACCGCTCCACCCGGAATTCCACGTCCCTCTCCGAGCCTCAAGTGCCCCAGTCTTCACGGCCCTCTCCCAGGTAAGCCGGGAGCTTTCACCGCAAACTTAGGCCACCGCCTGCGCACCCTTTAAGCCCAATACAGTTG
+
CCCCCGGGGGGGGGGGGGGGGGGGGGGGGGGGGGGGGGGGGGGGGGGGGGGGGGGGGGGGGGGGGGGGGGEGGGGGGGGGCGGGGGGGGGGGGGGGGGGGGGGGGGGGGGGGGGGGGGGGGGGGGGGGGGGGGGGGGGGGGGGGGGGGGGGGGGGGGGGGGGGGGGGGGGGGGFGGGGGGGGFGGFGGG*?DBGGFFEGFFFF91?FFFFEFFFGFFGFFFFFFFFFF?B?FFFFFFF?>>:):<6<
@M00200:207:000000000-ALC1F:1:1108:27061:16336 2:N:0:5
TACAGGGGTATCTAATCCTGTTTGATACCCACACTTTCGAGCCTCAACGTCAGTAGCGGCTTAGTATGCTGCCTTCGCAATCGGAGTTCTTCGTGATATCTAAGCATTTCACCGCTACACCACGAATTCCACATACCTCAACCGCACTCAAGGACGCCAGTATCAACTGCAGTGCTGCGGTTGAGCCGCAGCCTTTCACAACTGACTTAACATCCCGTCTACGCTCCCTTTACGCCCAATACAGTTG
+
CCCCCGGGGGGGGGGGGGGGGGGGGGGGDFFGGGGGFCGGGGGGGGGGGGGGGGGGGGGGGGGGGGGGGGGGGFGGGGEGGGGGGGGFGGFGGGGGGG9EFCGGGFFGGDDEGGCGEFF<FEFGGGFGGAEFGGGGDGGGGGFG6EEGFFFGGGGGGGEEFFDDFGFDGCFGCF7@CCCDCEDGGFFGGGFFFGDAFEFFEFAEFFFEFFEACE02/;@DF62)6:9FF34<E?3:;;=56@<CEC>
@M00200:207:000000000-ALC1F:1:1108:6823:17191 2:N:0:5
TACTGGGGTATCTAATCCTGTTTGCTCCCCTAGCTTTCGCGCCTCAGCGTCAGTTATGGTCCAGTGCGCCGCTTTCGCCACAGGTGTTCCTCCCGATATCTACGCATTTCACCGCTACACCGGGAATTCCACGCACCTCTCCCATACTCCAGCACAGCAGTTTCGCCTGCAGGCCCCGAGTTAAGCCCGGGGATTTCACAGGTGACTTGCTGCGCCGCCTACGCGCCCTTTAAACCCAATACAGTTG
+
CCCCCCGGGGGGGGGGGGGGGGGGGGGGGGGGGGGGGGGGGGGGGGGGGGGGGGGGGGGGGGGGGGGGGGGGGGGGEGGGGGGGGGGGGGGGFGGGDGGGFGGGGGGDGGGGGCEGGCFGGGGGGGGGGGGGGGGGG8DDGGGFG,@DGGGFGFGGFGGGGGFC>6EE7,;79A9CDC*9*=D:DBFGCCDF4CFF=6:@>4=;EFFFFFFFFBG3(:;B::?FFB3DF(45)-=5:(4<8?A4AAF
@M00200:207:000000000-ALC1F:1:1108:7745:17852 2:N:0:5
TACTGGGGTATCTAATCCTGTTTGCTCCCCTAGCTTTCGCGCCTCAGCGTCAGAAGAGGTCCAGTACGCCGCTTTCGCCACCGGCGTTCCTTCTGATATCAACGCATTTCACCGCTCCACCAGAAGTTCCGCATACCCCTACCTCCCTCGACCTCGCCAGTATCAAAGGCACTTCAACCGTTAAGCTGCTGGATTTCACCCCTGACTTGGCAAGCCGCCTACGCGCCCTTTCACCCCAATACAGTTGAGTT
+
-8CCCGGDF@FGFGGG<FF,C<FCFGGGCFFGGGGGGDFEEGGGGFGC@FGE@,C<8A8EFGDGGFGFGG7@FDGF4,C?:F:FE:7=B,=F9??,5E=FG9FEG>@CEFAF,CE++FC?,@FF,66=ECEGCC@FCF?FC8FGGG>DGGG+@E@7CE6C3ECGGA9A;D7DGFFC+5*;17/*59CCG?);)1;AAC>AD?59>=AEEFEF375>(:2(73;AB>(513)5:208,-3>4)-6-6<.2))
@M00200:207:000000000-ALC1F:1:1108:9171:20354 2:N:0:5
TACGGGGGTATCTAATCCCGTTTGCTCCCCTAGCTTTCGCACCTCAGCGTCAGACATGGACCAGAGAGCCGCCTTCGCCACCGGTGTTCCTCCTGATATCTACGCATTTCACCGCTCCACCAGGAGTTCCGCTCTCCCCTACCATACTCGAGCATCGCAGTCTGCCAGGCAGTTCCACGGGTGAGCCGTGGGATTTCACCGGACACTTACGATGCCGCCTACGTGCGCTTTACACCCAATACAGTTG
+
CCCCCGGGGGGGGGGGGGGGGGGGGGGGGGFGGGGGGGGGGCGGFFFFG@FGGGGGGGGGGGGGGGGGGGGGGGGGGDGFBFGGBGGGGGGGGGGGGGGDGGFFCEFDFGGGGFG>EGGFGGGGGGCGGGGGGGGFGGGGFFGFGGGFGGGCEEGGGGGGGGGGFGGGGGFGGFGGGGGGGCG:FF4<5CDFFGGA7CFA;BA6>DF)981>D8979G,8((48?@B30:(:AABF>2(04,5<A4<
@M00200:207:000000000-ALC1F:1:1108:8000:22014 2:N:0:5
TACCGGGGTATCTAATCCCGTTTGCTCCCCTGGCTTTCGTGCCTCAGCGTCAGGAAATGTCCAGAGACTCGCCTTCGCCACTGGTGTTCCACTTGATATCTACGCATTTCACTGCTACACCAAGTATTCCAGTCTCCCCTCCATTCCTCTAGCCGAATAGTATCCGACGCAGTTTCCAAGTTGAGCTTGAAGATTTCACGTCAGACTTACCCGACCGCCTACGCACCCTTTACACCCAATACAGTTG
+
CCCCCGGGGGGGGFGGGGGDEFFGGGDFGGGGGGGGFGGGGCFGGGGGGGGGGGGGGGGDFGDGAFFGGFFGFFGGDCGDCFGGGGGGGFGGG9FFFDFGFFCG+BFGGGGGGCFGGGFGGBECGGGGGGFGGGGGGFD?CEGGDF89EDA;A?EGGGG8:AD=EGECGDDCDFGGGG7;DFFEGFCDFGFBFGGFFEG5@*<>CBBFE+<9==C?=D@=@3=;@EFFD@@>EEFA;7(;4@@9CC<
@M00200:207:000000000-ALC1F:1:1109:14335:1929 2:N:0:5
TACGATGGTATCTAATCCCGTTCGCTACCCTAGCTTTCGTGCCTCAGCGTCAGAAAAGACCCAGTCAGTCGCTTTCGCCACCGGTGTTCCTTCGGATATCAACACATTTCACCGCTCCACCCGACGTTCCTCTGACCTCTGTCTCCCTCGAGCATGGTAGTTTGGCACGCAATTCCTCAGTTATGCTGATGGCTTTCACACCCCACTTTCCTCGCCGCCTACGCCCCCTTTCAACCCACTCCAGTTTCGCT
+
-,A,,,,,;-CCD-,CFCC6CFE,@@,@@EC,,CF@CA7F,8BEE,,;+@C7,,,,,,,;BE,,CC,<<C,@@4AF,@@,8?++@+8CFFG<E<,,4,9A,,BF=,4A@F,55+6@==,94B++++8@EB,4@,,@EAAF8DDDC9DFF6+36+26,7,,@C99+,+@+4++3?CFFC+:@C:++@B++,3*9CCAF*=+3):9):<6@G;+*/68(*36()(,(06(454)))1)(,(41(.(.1))(((
@M00200:207:000000000-ALC1F:1:1109:11251:3017 2:N:0:5
TACTAGGGTATCTAATCCTGTTTGCTCCCCTAGCTTTCGTGCCTCAGTGTCAGGTGTCGTCCAGGGACTCGCCTTCGCCACTGGTGTTCCACTTGATATCTACGCATTTCACTGCTACACCAAGTATTCCAGTCCCCCCTCCGAACCTCTAGCAAGGTAGTTTCCATTGCAATTTCGGAGTTGAGCTCCGAGCTTTCACATCCGACTTACCCCGCCACCTACGCACCCTTTAAACCCAATACAGTTG
+
CCCCCGGFFGGGGGGGGGGGGGGGGGGGGGGGGGGGDGGGGGGGGGGGGGGGGGGGGGGGGFGGGGDGGGGGGGGGGGGGGGFGGGGGGFGEFGGGGGGGGFGGG>FGGGGGFFGGGGGGFGGFGGGGGGGGGGGGGGGGGGGGGGGGGGGGGGGGGGGG9ADFDG+EGFDGGFGGF6=>EFGGGGGGFG5?BCCFAEFFFFFBDFBAEFEFFF>>BDFFBF>FFF>DDFFCCCFADD0=@@EEC+;
@M00200:207:000000000-ALC1F:1:1109:21226:4651 2:N:0:5
TACGGGGGTATCTAATCCTGTTTGCTACCCACGCTTTCGTGTCTCAGCGTCAGTTACGGTCCAGAAAGCCGTCTACACCACCGGTGTTCCTCCTGATATCTACGCATTTCACCGCTACACCAGGAATTCCACTTTCCTCTCCCGTACTCTAGTCCCTCAGTATTCGGCGCACCCTCCCAGTTGAGCCGGGAGATTTCACACCAAACTCAAAGAACCGCCTACACACCCTTTACACCCACTACCGTTG
+
CCC8@FEGGGGGGGGGGGGGGG9EGGFGGGGGDGGGGGGFG@FGGGGGGGGGGFGGGEGEEGGFF8EFGGGGGGFFEGGGFE=FFEEGGGGFFGGGFGGGG9EFGGGGGGFGGGGGGGGGGGGGCFGGGG9FG9EGGGGGGG8E=CGGFFFGGG,DGG,=EFGCFGGGGGCGDDFGEC>2D7,=77FC*:?;);BFCEGCFFF5(3@));7@EF;A@GBF?F3(7@<F012:AAFFFF(13(((,0(
@M00200:207:000000000-ALC1F:1:1109:21533:6630 2:N:0:5
TACTCGGGTATCTAATCCTGTTTGCTCCCCACGCTTTCGAGCCTCAGCGTCAGTTACAGACCAGAGAGCCGCTTTCGCCACCGGTGTTCCTCCATATATCTACACATTTCACCGCTACACATGGAATTCCACTCTCCCCTTCTGCACTCAAGTTTAACAGTTTCCAAAGCGAACAATGGTTAAGCCACTGCCTTTAACTTCAGACTTATTAAACCGCCTGCGCTCGCTTTAAACCAAATACAGTTG
+
CCCCCGGGGGGGGGGGGGGGGGGGGGGGGG@CFGGGGGGGC@GGGGGGGGGGGGGGGGCEGGGGCFGGGGGGCFGGGGGGGGGDGGGGGGGGGGGGGGGGGGGGGGGGGDGGGGGGGGGGFGGCFEFGGGGGGGGFGFDC=8@EFGGGGGGG3@,=CDFFGGGGGFDECGGGGFG6DED@F7EFGC7C*>5:CDCF?EFFFFFFFFFF@==9AB69@E))4:(8>EFDBB*78*A)3(37>4.75+
@M00200:207:000000000-ALC1F:1:1109:25860:9246 2:N:0:5
TACTGGGGTATCTAATCCCGTTTGCTACCCTAGCTTTCGTCCCTGAGCGTCAGTAATGAGCCAGTAAAGCGCCTTCGCGACTGGTGTTCCTCCCGATCTCTGCAGATTTCACCCTTACACCGGGAATTCCCTTTACCCCTCTCATACTCTAGTCTGAAAGTTTCAAATGCAGTTCCACAGTTGAGCTGTGGGATTTCACATCTGACTTTTCAAACCGCCTACGGACCCTTTAAACCCAATACAGTTG
+
CCCCCGGGGGGGGGGGGGGGGGGGGGGGGGGGGGGGGGGGGFGGGGGGGGGGGGGGGGGGGGFGGGGGGGGGGGGGGGGGEGGGGGGE<EGGGGGGGGGGGFGGGGGFGGGGGGGFGGGGGDFGGGGGGGGGGGGD9FFGGGGGGGGGFGGDFGGGGGGGGGFGGGGGGCDFGFGGFGGFFFGFGGGCF8C>FFGAFCGAFEFFFEFEF=AAEEFF2@A2AF=@@B(2>==EFFFA5??3@;AE?FE
@M00200:207:000000000-ALC1F:1:1109:13523:9906 2:N:0:5
TACCAGGGTATCTAATCCTGTTTGCTCCCCACGCTGTCGCGCCTCAGCGTCAGCAACGGCCCAGCAGACCGCCTTCGCCACCGATGTTCTTCCCGATCTCTACGCATTCCACCGCTACACCGGGAATTCCATCTGCCTCTACCGTGCTCGAGCCTAACAGTCTAGGAGGCAGCCCTGCAGTTAAGCCGCAGGATTTCACCCCCTACTTATCAGGCCGCCTACGCGCCCTTTACGCCCAATACAGTTG
+
CCCCCGGGGGGGGGGGGGGGGGGGGGGGGGGGGGGGGGGGGGGGGGGGGGGGGGGGGGGGGGGGGGGGGGGGGGGGGGGGGGGGGGGGGGGGGGGGGGGGGGGGGGGGGFGGGGGGGGGGGGGGGGGGGGGGGGGGGGGGGGGGGGGGGGGGGGGGGGGFFGGGGBFGDGGGGFGGFGFGGGGGGGGGFGFFFGGFFFGFFBEFFFEEFFFFFEFFFGFFFFFFFF>FBFFFFFFB>??B)5<BB@A
@M00200:207:000000000-ALC1F:1:1109:19468:14430 2:N:0:5
TACCCGGGTATCTAATCCCGTTTGCTCCCCACGCTTTCGCGCCTCAGCGTCAGGAATTGCCCAGAGACCCGCCTTCGCCACCGGTGTTCCTCCCGATCTCTACACATTTCACCGCTACACCGGGAATTCCAGTCTCCTCTGCAATCCTCAAGAACAGCAGTATCGATCGACGTTCTTCGGTTGAGCCGAAGGATTTCACGACCGACTTGCCATCCCGCCTACGCGCCCTTTATACCCAATACAGTTG
+
CCCCCGGGGGGGGGGGGGGGGGGGGGGGGGGGGGGGGGGGGGGGGGGGGGGGGGFGGGGGGGGGGGGGGGGGGGGGGGGGGGGGGGGGGGGGGGGGCGGGGFGEGGGGEFGGFGGGGGGGGECGGGGGGGFFCGGGGGFGGGGGGGFCDDFGGGGFGGGGGGFFGECFDGGGGFGGFGGGGDGFGGGGFCADA6@FFFGFEFFFBFF?EC@AC;FA;59:?FFFFFB9><DFF<FFFF?17>FFF*-
@M00200:207:000000000-ALC1F:1:1109:22390:19020 2:N:0:5
TACCAGGGTATCTAATCCTGTTTGCTACCCACGCTTTCGCGTCTCAGCGTCAGTATCCGTCCAGGTGGCCGCCTTCGCCACTGGTGTTCCTCCCGATATCTACGAATTTCACCTCTACACCGGGAATTCCGCCACCCTCTCCGGTACTCAAGCCAAGTAGTTTCGGGCGCACTTCCTCGGTTAAGCCGAGGGCTTTCACACCCGACTTGCTTGGCCGCCTACACGCGCTTTAAACCCAATACAGTTG
+
CCCCCGGGGGGGGGGGGGGGGGGGGGGGGGGGGGGGGGGGGGGGGGGGGGGGGGGGGGDGGGGGGGGGGGGGGGGGGGGGGGGGGGGGGGGGGGGGGGGGGGGGGFGGGGGGGGGGGGGGGGGGGGGGGGGGGGGGDFEGGGGGGGGGGGGGGGGGGGGGGGGGG6CEGGGGGAGFFGGGEDCGFGGGFGFFEGFFFFGFF<AE>F@DA7<FFFFF6C9?BFFFFFFFF0?AD9=:?F<BFFAAAFA
@M00200:207:000000000-ALC1F:1:1109:7519:23402 2:N:0:5
TACTCGGGTATCTAATCCTGTTTGCTCCCCACGCTTTCGTGCCTGAACGTCGGTACTGGTCCAGGAAGTCGCTTTCGCCACTGATGTTCCTTCCGATATCTACGCATTTCACCGCTACACCGGAAATTCCACTTCCCTCTACCGTACCCTAGCTATTCAGTCTCGAATGCAATTCCCAGGTTGAGCCCGGGGCTTTCACACCCGACTTAAATAACCGTCTACGCACGCTTTAAGCCCAATACAGTTG
+
CCCCCGGGGGGGGGGGGGGGGGGGGGGGGGGGGGGGGGGGGEFGFFGGGGGGDGFGGGGGGGGGGGADFGGGFFGGGGGGGGGGGGGFGEGGGGGFGGGGGGGGGGGGGGGGGGGGCFGGGGGGGGGGGEGGGGGCGCFGGGGGGGGGGGGGGGFGGEGGFFGF6@DCFGGFFFGCFFG6DFFG6E?6@**9@GDFAEFFF):*2>(5C>CFF=FFFDDF@C?FFF>BDF;3<78/8?=@@7<BF6:
@M00200:207:000000000-ALC1F:1:1109:16765:23576 2:N:0:5
TACGAGGGTATCTAATCCTGTTTGCTCCCCACGCTTTCGAGCCTCAGCGTCAGTTACAGACCAGAGAGCCGCTTTCGCCACCGGTGTTCCTCCATATATCTACGCATTTCACCGCTACACATGGAATTCCACTCTCCCCTTCTGCACTCAAGTTTAACAGTTTACAAAGCGAACAATGCTTAAGCCACTGCCTTTAACTTCAGACTTATTAAACCGCCTGCGCTCGCTTTAAACCCAATACAGTTG
+
CCCCCGGGGGGGGGGGGGGFGGGGGGGGGGGGGGGGGGGCGGGGGGGGGGGG7FCGGCFG86@ECFFF76@FEGGGGGGGCGGD:CGEFA,CF<<FGGDEFGEFGGGGGFGGGGGGGGFGGG9,AFGGGGGF;FDFFCCFEGEGGGCGF6==,:A=@F==D8D,=@7=+6=+69D6AG69ECCC+40=?DFF*+=8BECFB;69@@A7AE?C6=F*)=)((:59(5@=327);42.(63)/4)))+
@M00200:207:000000000-ALC1F:1:1110:4332:5431 2:N:0:5
TACAAGGGTATCTAATCCTGTTCGCTCCCCATGCTTTCGCTCCTCAGCGTCAGGTAATGCCCAGAGAACCGCCTTCGCCACCGGTGTTCCTCCTGATATCTGCGCATTCCACCGCTACACCAGGAATTCCGTTCTCCCCTGCATACCTCTAGTCTGCCCGTATCGGAAGCACGCTCAGGGTTGAGCCCTGAGTTTTCACTCCCGACGCGACAGACCGCCTACGAGCCCTTTAAACTCAGTACAGTTG
+
<CCCCGGGGGGGGGGGGGGGGGGGGGGGGGGGGGGGGGGGGGGGGGGGGGGGGGGGGGGGGGGGGGGGGGGGGGGGGGGGGGGGGEFDFGGGGGGGGGGGGGFGGGGGGGGGGGGGGGGGGFGGGGCGGGGGGGGGGGGGGGGGGGGGGGGFGGGGGB?GGGFGG>5CDGFGGFGGGGGGGGGGGGGGAG6ABEFFFFGFEA6@AAEFFDFFFFGF9E3;;@DFD>B?77?BF9?*58?AA<AA>C<
@M00200:207:000000000-ALC1F:1:1110:24057:13913 2:N:0:5
TACGGGGGTATCTAATCCCGTTTGCTCCCCCAGCTTTCGTGCATCAGCGTCAGTGCAAGACCAGGTAGCCGCCTTCGCCACTGGTGTTCCTCCCGATATCTACGCATTTCACCGCTACACCGGGAATTCCACTACCCTCTTCTCGACTCGAGATCCGCAGTATCGAGGCCGTGCCCCGAGTTGAGCCCGGATATTTCAACCCCGACTTACGAATCCGCCTACGCACGCTTTAAACCCAATACAGTTG
+
CCCCCGGGGGGGGGGGGGGGGGGGGGGGGGGGGGGGGGGGGGGGGGGGGGGGGGGGGGGGGGGGGGGGGGGGGGGGGGGGGGGGGGGGGGGGGGGGGGGGGGGGGGGGGGGGGGGGGGGGGGGGGGGGGGGGGGGGGGGGGGGGGGGGGGGCCGGGGGGEEGGGGDFGGDDGGFFGGG:DGGF7CGGGE5=>8DFFFFGF;DBF693:DGFFF?GFFGF??:B9::9132:B76BF?:?<>FB<>*4
@M00200:207:000000000-ALC1F:1:1110:16127:15715 2:N:0:5
TACAGGGGTATCTAATCCTGTTTGCTCCCCACGCTTTCGTGCATGAGCGTCAGTGTTGGCCCAGAAGGCTGCCTTCGCCATTGGTGTTCCTCCACATCTCTACGCATTTCACCGCTACACGTGGAATTCCACCTTCCTCTGCCACACTCCAGCAAAGTAGTTTCGAGCGCAATTCCCAAGTTAAGCCCGGGGCTTTCACACTCGACTTGCTCTGCCGCCTGCGCACACTTTAAACCCAATACAGTTG
+
CCCCCGGGGGGGGGGGGGGGGGGGGGGGGGFFGGGGGGGGGGGGGGGE:FEGGCFFGGGGGGGGGGGGGGFGFFGGFGGGGGG?ECFGGGGGGGGFFGGGGGFGGGGGGGFFFGGGGGGGEFGFGGGGGCCGGG8E=DDFGGEFGFEFGGF8?F8=D=DDFGGE+8:EGGG6DFGGGGG?A;C@5EFDEGG*5?FF>6++:9AF5=B@BC4+8*?F(C@FD@(31:(,5<;?79FF@F?3).))73)
@M00200:207:000000000-ALC1F:1:1110:13281:19275 2:N:0:5
TACAGGGGTATCTAATCCCGTTCGCTACCCACGCTTTCGTGCTTGAGTGTCAGAAACGCGCCAGTGAATTGCCTTCGCTTTCGGTGTTCCCCATGATATCAACGGATTTCACCCCTACACCATGAGTTCCATTCACCTCTCACGCTCTCGAGTCGTACCGTTTCGCCTGCGATTCCTCAGTTGAGCCAAGGGATTTAACAGACGACTAATACGACCACCTACGCACTCTTTAAACCCAATACAGTTGAGCT
+
CCCCCGGGGGGGGGGGGGGGGGGGGGGGGGGGGGGGGGGGGGGFG@FFGGGGGGGGGGGGGGGGGGGFGGGGGGGGGGGGGGGGGGGGGGGGGGGGGGGGGGGGGDEGGGGGGGGGGGGGGGGGFFFGGGGGGGGGGGGGGGGGGGGGGGFEGGGGGGGEDGGGGGFGGGGDGFGGGFGFGFGDGGGGFC>BFGDFF5CFFFFFAAFAEGFFFFC?@F@FFE?@FD>EEFFFGCFFFFF3;8@FE7;C1))
@M00200:207:000000000-ALC1F:1:1110:9124:19946 2:N:0:5
TACTAGGGTATCTAATCCTGTTTGCTCCCCACGCTTTCGTGCATGAGCGTCAGTATTGGCCCAGGAGGCTGCCTTCGCCATCGGTGTTCCTCCACATCTCTACGCATTTCACCGCTACACGTGGAATTCCACCTCCCTCTGCCATACTCCAGTCCTGTAGTTTCAAGCGCCATTCCCAGGTTAAGCCCGGGGCTTTCACGCCTGACTTGCAGAACCGCCTGCGCACCCTTTAAACCCAATACAGTTG
+
CCCCCGGGGGGGGGGGGGFFGGGFGGGGGDEFGGGEGGGGGGGGGGGFFFGGGGGGGFGGGGGGGGGGDGGGDFGGGGGEGGGECFGGFGGEFFGGGFGGGGCFGDFG9;EGGEG8=CEEEFFGGGGGGGGGGGGEGGGGGGGGGGGGGGGGGGGGGDFGGGGGGGFGGG6CG@GGDFFFGGGGGG6FDGEEFGCFFEGFFFFFFFFEFGFFFFGF@EBDBD>F>>>D;@;CDCF;@;03)446?;4
@M00200:207:000000000-ALC1F:1:1110:21216:24115 2:N:0:5
TACGGGGGTATCTAATCCTGTTTGCTCCCCTAGCTTTCGCGCCTCAGCGTCAGTTATGGTCCAGTGCGCCGCTTTCGCCACAGGTGTTCCTCCCGATATCTACGCATTTCACCGCTACACCGGGAATTCCACGCACCTCTCCCATACTCCAGCACCACAGTTTCGCCTGCAGGCCCCAGGTTAAGCCTGGGGATTTCACAAGTGACTTGTGGCACCGCCTACGCGCCCTTTATACCCAATACAGTTGCGGT
+
CCCCCDGGGGGGGGGGGGGGGGFGGGGGGGGEGGGGCGCED@FGGFEGGEGGCGGGGGGGGGGDGGGGDGEGGGCGG@FDEGA=E=F7FAEGGGCGEGEAF,AFDGGGGGGGG+>@EGGFDBCGD7,6=>DGGGGGDFGGGGGFF?CDCCCBDGGDGF7DCEGG4E5CCFFFGBG5?EGG,4CF8ACFF5*:)1;/;<F@8:AACCF5@7=DD@GF1E>(428>1>01,4)-:<*9()(.48726:>4((-
@M00200:207:000000000-ALC1F:1:1111:24013:2113 2:N:0:5
TACTGGGGTATCTAATCCCGTTTGCTCCCCTAGCTTTCGCGCCTCAGCGTCAGAAGAGGTCCAGCAGGCCGCTTTCGCCACCGGCGTTCCTTCCGATATCAACGCATTTCACCGCTCCACCGGAAGTTCCACCTGCCCCTACCTCCCTCCAGCCGATCCGTATCCAAGGCACTTTTCCGGTTAAGCCGAAAGCTTTCACCCCGGACGTGATCGACCGCCTACGCGCCCTTTAAACCCAGTACAGTTG
+
CCCCCGGGGGGGGGGGGGGDGGGGGGGGGGGGGGGGGGGGGGGGGGGGGGGGGGGGGGGGGGGGGGGGGGGGGGGGGGGGGGGGGGGGGGGGGGGDGGGGGGGGGGGGGGGGGGGGGGGGGEE:BCGGGFGGGFFDDFGGGGGGGGGCFDFDFGGGGGFCGGGGGGGGCFGGCGGGGGGDEG5FFFG:<<EAFGGFFFGFD9A>BFFFFFFAFFG)237:BB:BF>FFBFF4AAFF:<??ABF45>4
@M00200:207:000000000-ALC1F:1:1111:15907:3698 2:N:0:5
TACAAGGGTATCTAATCCTGTTTGCTCCCCACGCTTTCGAGCCTCAGCGTCAGTTACAGACCAGAGAGCCGCTTTCGCCACCGGTGTTCCTCCATATATCTACGCATTTCACCGCTACACATGGAATTCCACTCTCCCCTTCTGCACTCAAGTTTAACAGTTTCCAAAGCGAACACTGGTTAAGCCACTGCCTTTAACTTCAGACTTATTAAACCGCCTGCGCTCGCTTTATGCCAAATACAGTTGAGAT
+
CCCCCGGGGGGGGGGGGGGGGGGGGGGGGGGGGGGGGGGGGDGGGGGGGGGGGGGGGGGGGGGGGGGGFGGGEGGGEGGECGGGGGGGGGGGGGGGGGGGGGGGGGGGGGGGFGGGGGGGGFGGFFGGGDGGCEFGGGGGGGFFDGGGGGGGGAFGGGFFFDFGFGG8DF6DDDD0ACFFFGGGGGGGGGFFGGGFA@F+;A89>86AFEFFFF4BB>D24525>BF==9CFCEF8)87><;C??E3;(9
@M00200:207:000000000-ALC1F:1:1111:22980:7564 2:N:0:5
TACAAGGGTATCTAATCCTGTTTGCTCCCCACGCTTTCGTGCCTGAACGTCGGTGCTGGACCAGGAAGCCGCTTTCGCCACTGGTGTTCCTTCAGATATCTACGCATTTCACCGCTACACCTGAAATTCCGCTTCCCTCTTCCGCACCCTAGCTAAACAGTCTCGAATGCAATTCCCAGGTTGAGCCCGGGGCTTTCACACCCGACTTATCTAACCGTCTACGCACGCTTTAACCCCACTCCAGTTG
+
CCCCCGGGGGGGGGGGGGGGGGGGGGGGGGGGGGGGGGGGGGGGGDEFGGGGGGGGGGGGGGGGGGGGGGGGGGGGGGGGGGGGGGGGGGGGGGGGGGGGGGGGGGDGGGGGGGGGGGGGGGGGFGGAEFGGGGGGGGFFGGGDGGGGGFFCFFAFGGFDDFGGGFGGGGGGGGGFGGGFGGFDCGGGG5CAGGGFF?GFE5AE2=D@ACFEE6>FFFF?DFD9(6:961;EF)2=@D01(44.6.6
@M00200:207:000000000-ALC1F:1:1111:18561:10379 2:N:0:5
TACGGGGGTATCTAATCCTGTTTGCTCCCCACGCTTTCGTGCATGAGCGTCAGTATTGGCCCAGGAGGCTGCCTTCGCCATCGGTGTTCCTCCACATCTCTACGCATTTCACCGCTACACGTGGAATTCCACCTCCCTCTGCCATACTCCAGCATCGTAGTTTCAAGTGCAGTTCCCAGGTTAAGCCCGGCGATTTCACGCCTGACTTGCGACGCCGCCTGCGCACCCTTTAAACCCAGTCCAGTTG
+
CCCCCGGGGGGGGGGGGGGGGGGGGGGGGGGGGGGGGGGGFG<FFFGGGGGGGGGGFCFGGGGGGFFGGGGGDFGGGGGGGGGGGGGGGGGGGGGGGFGGGFGGGGGGGGGGGGGGGGGGGGGGGGGGGGGG8,DEGEFGFF@?>FGGGGGGEFFF>>?+@CFGEGGFGGGDC?<FC:C>F?FF7E>FDG*9)?C4B4807(?532?4A45:69D).>11,.-((4>0??24+4?F(234)).8A24
@M00200:207:000000000-ALC1F:1:1111:27511:10531 2:N:0:5
TACGGGGGTATCTAATCCCGTTTGCTCCCCTGGCTTTCGCGCCTCAGCGTCAGAAGAGGTCCAGCCCGTCGCTTTCGCCACCGGCGTTCCTTTGGATATCAACGCATTTCACCGCTCCACCCAAAGTTCCACAGGCCCCTACCTCCCTCGAGATTTGCAGTATCCAAGGCCCTTTTCCGGTTGAGCCGAAAGATTTCACCCCGGACTTGCAAACCTGCCTACGCGCCCTTTACGCCCAATACAGTTG
+
CCCCCGGGGGGGGGGGGGGGGGGGGGGGGGGFGGGGGGG@@FGDGGGGGGGGGGGCFGGGGGGGGGGGGGGGGGGGGGGG,EFEGCGGGGGGDEFGFFDGGGFGGDGGFGFFDFGGGGFGGGFGFGFAFF;DF??G4CEGGGGGGFEFC9BCF5BFFGFF2BFFGFCGG5FGGFFCFFEGGGGFDFFDD:5BCFGFFFGF?>EA;BDFFA?>4?G??FFBD?60>B69B0>9::>B((-3)32<9AA
@M00200:207:000000000-ALC1F:1:1111:24489:13055 2:N:0:5
TACTCGGGTATCTAATCCTGTTTGCTCCCCACGCTGTCGCGCCTCAGTGTCAGTAACTGCCCAGCAGGCCGCCTTCGCCACCGGTCTTCCTCCGGATCTCTACGCATTCCACCGCTACACCCGGAATTCCGCCTGCCCCTACAGTACTCTAGTCTAACAGTCGGCACGGCCGACCCGGGGCTGAGCCCCGGGCTTTCACCACACCCTTATCAGACCACCTACGCGCCCTTTATACCCAATACAGTTG
+
@CCCCGGGGGGGGGGGGGGGGGGGGGGGGGFGGGGGGGGGGGGGGGGGGGGGGGGGGGGGGGGGGGGGGGE>FEGGGGGGGGGGCFCFGGFGFGGGEGGGGFFGGGDGFFGGGGEGEGGFGGGGGFFGGGGGGDGGGGFF?FGF@DGFFCDFDFFGGGFC;CDGGGGGGGGG4DDGG=59*:7CFFGGGGGAG:DFFFGFFFFFFFF?FAFFFFG3:>:<2?F9606;1?04CAF6?DF??:AAA<<
@M00200:207:000000000-ALC1F:1:1111:24977:13760 2:N:0:5
TACCGGGGTATCTAATCCTGTTTGCTCCCCTAGCTTTCGCGCCTCAGCGTCAGAAGTGGTCCAGTGCGCCGCTTTCGCCACAGGTGTTCCTCCCGATATCTACGCATTTCACCGCTACACCGGGAATTCCACGCACCTCTCCCACCCTCCAGCACGGTAGTTTCGCCTGCAGGCTCTGAGTTAAGCCCAGAGGTTTCACAGGTGACTTACAGAACCGCCCACGCGCCCTTTACACCCAACACAGTTGCACT
+
CCCCC:FG:@66C@EAF9<ECE9EG@EGFGFFGGG9<FCGGEGEGGGGGEC6:F<B,CGFFGGFFDFGDGGF@?FGGGGD?DFGFGGEGGG9FGGGGGC,@BFFCEC4E?CGFGD=EECFFGGGGGGGFF;=EGC8>,==D,@?@C>FFD8DDCGGGF95;CGGGDDEFF>C>DFFDF9F7CGG+2;D6<EFF22+41BFFDFF<EC?:<+))/9)3:9(606>B;9>B?:AC<4)46?(-(((464))).
@M00200:207:000000000-ALC1F:1:1111:18139:15061 2:N:0:5
TACGCGGGTATCTAATCCTGTTTGCTCCCCACGCTTTCGCGCCTCAGCGTCAGTTCCGGTCCAGTGAGCCGCCTTCGCCACTGGTGTTCCTCCCAATATCTACGCATTTCACCGCTACACTGGGAATTCCGCTACCCCCTCCCGGACTCAAGCTCTACAGTTTCAAAGGCAGTTCCTCAGTTGAGCCGAGGGATTTCACCTTTGACTTATCGAGCCGCCTACGCGCCCTTTATACCCAATACAGTTGATGT
+
CCCCCECEFGGGGGGGGGGGGGGGGGGGGGGGGGGEFGGG@BGGGGGGGGGEGGGGFGGGGGGGDFFGGGGGGGGFGG@FCFDFGDFGGGGGGGCEF<FGGGGG@CFGAFGGGGGGGGGGGFG8<DFEEC?EGEEFEGGGG>EGCGGGFGGGGGGCGFFFGF;:CFFCG5DGFGGFGFCF;C=CD6;9DCDD486AFFGB34AAE<@C=?F@6?GF>>B@;BB>FFF9>:)4<<==??BB>?2<BADA)).
@M00200:207:000000000-ALC1F:1:1111:17831:18146 2:N:0:5
TACTAGGGTATCTAATCCTGTTTGCTCCCCACGCTTTCGCGCCTCAGCGTCAGTCATGAGCCAGGTTGCCGCCTTCGCCACCGGTGTTCTTCCCAATATCTACGAATTTCACCTCTACACTGGGAATTCCACAACCCTCTCTCACACTCTAGTCTGCACGTATCAAATGCAGCTCCCAGGTTAAGCCCGGGGATTTCACATCTGACTGTACAAACCGCCTACACGCCCTTTATACCCACTACAGTTG
+
CCCCCGGGGGGGGGGGGGGGGGGGGGGGGGGGGGGGGGGGGGGGGGGGGGGGGGGGGGGGGGGGGGGGGGGGGGGGGGGGGGGGGGGGGGGGGGGCGGGGGGGGGGGGGGGGGGGGGGCGGGGGGGGGGGGGGGGGGGGGGGGGGGGGGGGDEGGGGGFDFGGGGGFGGGGGGGGGGGCFEGFGGDGGGDGFDDFFFEGFFFFFCE>BFEAEE=GFBA@5((07==D@FDF3C?CAEE(6(4=@EFF
@M00200:207:000000000-ALC1F:1:1111:10619:20122 2:N:0:5
TACTGGGGTATCTAATCCTGTTTGCTCCCCACGCTTTCGTGCATGAGCGTCAGTACAGGTCCAGGGGATTGCCTTCGCCATCGGTGTTCCTCCGCATATCTACGCATTTCACTGCTACACGCGGAATTCCATCCCCCTCTACCGTACTCTAGCTATACAGTCACAGATGCAATTCCCAGGTTGAGCCCGGGGATTTCACAACTGTCTTATATAACCGCCTGCGCACGCTTTACACCCAATACAGTTG
+
CCCCCGGGGGGGGGGGGGGGGGGGGGGGGGGGGGGGGGGGGGGGGGGGGGGGGGGGGGGGGGGGGGGGGGGGGGGGGGGGGGDGGGGGGGGGGGGGGGGGGGGGGGGGGGGGGGGGFGGGGGGGGGGGGGGGGGGGGGGGFGGGGGGGGGGFGGFFFGFEFGGGGGFGGGGFGGGFGCCFGFGGCGGDG?EEGGGFFFGFFFFFEEFFFFFEEFFF>4>6?;@BFBFFFFFFGFFFFF014?FFFFF
@M00200:207:000000000-ALC1F:1:1111:17593:21319 2:N:0:5
TACTAGGGTATCTAATCCCGTTTGCTCCCCTGGCTTTCGTGTCTCAGCGTCAGCACATCCCCAGCAACCTGTTTTCACCATTGGCGTTCCAAATGATATCTACGCATTTCACCGCTCCACCATTTGTTCCAGTTGCCCCTAGATGGCTCAAGACTCGCAGTATGCCAAGCTATTCAACGGGTGAGCCGTGGGATTTCACAAAGCACTTGCACGTCCGACTACACACGATTAATACCCAATACAGTTGAGA
+
CCCCCGGGGGGGGGFGGGGGGGGGGGGGGGGGGGGGGGFCFFGGGGGGGGGEGFGECCF<FFGEGGGGGCECFGGGAFGGGGGG?FGGGDGGFGEGGGGGGGGGGGGGGGGGGGGGGGGGFGGGGFGGGGGFGGGGEFGGGGFGGGGFC?DFGGCFFEEEGCFFF9=?DGDDD?G+?9=@E6@8?A6C@?EBFC6A+;<<@CF>E@F)009*:8?*5*))/0707--(/((1=9=;>313)/)19)73./
@M00200:207:000000000-ALC1F:1:1112:23994:2885 2:N:0:5
TACACGGGTATCTAATCCTGTTTGCTCCCCTAGCTTTCGTTCCTCAGCGTCAGTAGTGGTCCAGCGCGCCGCTTTCGCCACGGGTGTTCCTGCAGATATCTACGCATTTCACCGCTACACCTGCAATTCCACGCGCCTCTCCCACACTCAAGCACAGCAGTTTTGGAAGCAGCCTCTGGGTTGAGCCCAGAGATTTCACTCCCAACTTGCCGCACCGCCTACGAACCCTTTACGCCCAGTACAGTTG
+
CCCCCEGGGGGGGGGGGGGGGGGGGGGGGGGGGGGGGGGGGGGGGGFGGGGGGGGFGGGGGGGGGCFGGFGGGGGGDGGGGGEGGGGGGGGGGGGGGFGGGGGGGGDGGGGGGGGG>GGGGGGGGFGGGGGGGCCGGGGGGGGGGGGGGC@@CCEGGGGDB@FGGE+E>FGGGFGGGG6>FDGG4FGGGGFFAFGFFFDC43A6@D=*>4C2>BG>;FFFF@?@DGB(3:?FFFFDF013><D<A))
@M00200:207:000000000-ALC1F:1:1112:12654:4621 2:N:0:5
TACAGGGGTATCTAATCCTGTTCGCTCCCCACGCTTTCGCTCCTCAGCGTCAGTATCGGCCCAGAGACCCGCCTTCGCCACCGGTGTTCCTCCTGATATCTGCGCATTTCACCGCTACACCAGGAATTCCAGTCTCCGCTACCGAACTCTAGCCTGCCCGTATCGACCGCAAGCTTGGGGTTGAGCCCCAAGTTTTCACGGACGACGCGACAAGCCGCCTACGAGCTCTTTATACCCAATACAGTTG
+
CCC@CGGGGGGGGGGGGGGGGGDG:F@FGG?F@F:FGGGDEGGGGGEGEGGGGGFFGGG:F7:F@E<@FAFGGGGGGGCG:FEG:FGGG9EG<FGGGGGGG99FGGGGGGGGGGGGGGGGGG<FGGGGGG,4,6,EF+A8EGGGEEGGG=FDFGF,1D7CC>FG*9C:DGGD4?GG4*ADEDGGCGG*:DE6+;FECEGFD0):;>B9;F1,(4CF63(3(:B(2C04<<AFFDFFB??FFFFFFFB
@M00200:207:000000000-ALC1F:1:1112:11456:5244 2:N:0:5
TACCAGGGTATCTAATCCTGTTTGCTCCCCTAGCTTTCGCGCCTCAGCGTCAGTAGTGGTCCAGTGCGCCGCTTTCGCCACAGGTGTTCCTCCCGATATCTACGCATTTCACCGCTACACCGGGAATTCCACGCACCTCTCCCACCCTCCAGCACGGCAGTTTCGCCTGCAGGCCCCGAGTTAAGCCCGGGGATTTCACAGGTGACTTACCGCACCGCCTACGCGCCCTTTATTCCACATACAGTTGACAT
+
<CCCCCFEGGGGGGFGGFACFFEDGGGGGGFGFGG@9FFGFGG7F<EGGGGGGGDFGGGGGGGGGGGGGFGDF:A<66CFGFGFGGGGGGGGDGGDGGGE=E?FGG7=,EEEFGGGEGGGCGCGG7=FGG;EEEGGGGFGGD8DF@@@FGE8DFE6EGD>DEDEGEDC?FCCCEDDGGEDF4FGFGCF8:?B>DCEF?FF<FF44@E667??0(:)353:?:BF0979>185))*=5<:0)3)--:5<)))
@M00200:207:000000000-ALC1F:1:1112:16128:5655 2:N:0:5
TACGGGGGTATCTAATCCTGTTTGCTCCCCACGCTTTCGAGTCTCAGCGTCAGTATTCGTCCAGTTGGCCGCCTTCGCCACCGGTGTTCCCCTCGATATCTACGAATTTCACCTCTACACCGAGAATTCCACCAACCTCTCCGATACTCTAGCTTGGCAGTATCGAGTGCACTTCCCGGGTTGAGCCCGGGGCTTTCACATCCGACTTACCAAACCGCCTACACTCGCTTTAAACCCAATACAGTTG
+
CCCCCGGGGGGGGGGGGGGGGGGGGGGGGGGGGGGGGGGGGGGGGGGGGGGGGGGGGGGGGGGGGGGGGGGGGGGGGGGGGGGGGGGGGG?GGGGGGGGGGGGGGGGGGGGGGGGGGGGGGGGGGGFGGGGGGGGGGGGGGGGGGGGGGGGGGFCFCGGEGGFGGGGFGGGGGFGGG5>CGGGGFGGGGG5>AGGEFFGFFFFFFFFFFFFF@DGFFDFFFFFF>DBF?FFFFFFFF?::DFFFFAA
@M00200:207:000000000-ALC1F:1:1112:18735:8667 2:N:0:5
TACGCGGGTATCTAATCCTGTTTGCTCCCCACGCTGTCGCGCCTCAGTGTCAGCAACTGCCCAGCAGACCGCCTTCGCCACCGGTGTTCTTCCGGATCTCTACGCATTCCACCGTTACACCCGGAATTCCATCTGCCTCTACAGTGCTCCAGCCTCGCAGTATCAATGGCCGACTCGTCGTTGAGCGACGAGCTTTCACCATCGACTTGCGACGCCACCTACGCGCCCTTTACGCCCAGTACAGTTG
+
@CCCCGGGGGGGGGGGGGGGGGGGGGGGGGGGGGGGGGGGGGGGGGGGGGGGGGGGGGGGGGGGGGGGGGGGGGGGGGGGGGGGGGGGGGGGGGGGGGGGGGGGGGGGGGGGGGGGGGGGGGGGGGGGGGFGGGGGGGGGEGGGFFFGGGGCFGGGGGDGGGGGGGGGGGG>CEGGGGDGGGGGGGGGGGGEEGGFFECFEFFBDBF?@<*7>>GD>EBFFFB;>G>FFFF<>BFFFFFFFF9BF29
@M00200:207:000000000-ALC1F:1:1112:14485:9146 2:N:0:5
TACTCGGGTATCTAATCCCGTTTGCTCCCCACGCTTTCGCGCCTCAGCGTCAGGAGATGCCCAGAGACCCGCCTTCGCCACCGGTGTTCCTCCCGATCTCTACACATTTCACCGCTACACCGGGAATTCCAGTCTCCTCTGCATCCCTCAAGAACGGCAGTATCGGCCGACGCTCCTCGGTTGAGCCGAGGGATTTCACGACCGACTTGCCATCCCGCCTACGCGCCCTTTACACCCAATACAGTTG
+
CCCCCGGGGGGGGGGGGGGGGGGGGGGGGGGGGGGGGGGGGGGGGGGGGGGGGGGGGGGGGGGGGGGGGGGGGGGGGGGGGGGGGGGGGGGGGGGGGGGGGGGGGGGGGGGGGGGGGGGGGGGGGGGGGGGGFGGGGGGGGGGGGGGGGGGGGGGGGGGCFGGGGGGGGGGGGFGGGGGGGGGGGGGGGG?>AFGFFFGFFFEFFFF?><FFFBGFFF>B?B:>FGBFB::):AFF;BBB>?>26<A
@M00200:207:000000000-ALC1F:1:1112:10640:11795 2:N:0:5
TACAGGGGTATCTAATCCTGTTTGCTCCCCACGCTTTCGTGCATGAGCGTCAGTATTGGCCCAGGGGGCTGCCTTCGCCATCGGTATTCCTCCACATCTCTACGCATTTCACTGCTACACGTGGAATTCTACCCCCCTCTGCCACACTCTAGCCTTGCAGTCTCAAATGCAGTTCCCAGGTTGAGCCCGGGGATTTCACATCTGACTTACAAAACCGCCTGCGCACGCTTTAAACCCAATACAGTTG
+
CCCCCGGGGGGGGGGGGGGGGGGGGGGGGGGGGGGGGGGGGGGGGGGGGGGGGGGGGGGGGGGGGGGGGGGGGGGGGGGGGGGGGGGGGGGGGGGGGGGGFGGGGGGDGGGGGGGGGGGGGGGGGGGGGGGGGDFGGGGGGGGGGGGCFGGGGGGGGGG,AFGGGGGGGGGGGFGGGGGGGGGGGGGGGGEDFGGFFFGFEEAFEFFFEFGEFDGFFF><DFFFBC;FF@FFFFAF@FFFF?DADFD
@M00200:207:000000000-ALC1F:1:1112:24621:11833 2:N:0:5
TACTAGGGTATCTAATCCCGTTCGCTCCCCTAGCTTTCGCGCCTCAGCGTCAGTTACAAGCTAGCAAGCCGCCTTCGCCACTGGTGTTCCTTGCGATATCTACGCATTTCACTACTACACCGCAAATTCCACTTGCCTCTCTTGCACTCCAGCCCCGCAGTATTGGACGCAGTTTCGAGGTTGAGCCTCGAACTTTCACAACCAACTTACGGAACCGCCTACGCGCTCTTTAAGCCCAATACAGTTG
+
CCCCCGGGGGGGGGGGGGGGGGGGGGGGGGGGGGGGGGGGGDGGGGGGGGGGGGGGGGGGGGGGGGGGGGGGGGGGGGEGGGGGGGGGGGGFGGEGGGGGGFGGGGGGGGGGGGGGGGGGGGGGGGGGGGGCEFFCFGGGGGGGGGGGFFFDFGGGGC8@?C9FFGFF6C6CDFFGGFCDC9><DCF>>>C?FGDEF<DB*5?E99:EFF7(597F689;(:;9;3(/:AAA<>F9???:>7<<<24
@M00200:207:000000000-ALC1F:1:1112:11442:14712 2:N:0:5
TACTCGGGTATCTAATCCCGTTCGCTCCCCTGGCTTTCGTGTCTCAGCGTCAGCACACTCCCAGCTGTCTGTTTTCACCTTTGGCGTTCCAAACGATATCTACGCATTTCACCGCTCCACCGTTTGTTCCGACAGCCCCTAAGTGGCTCAAGATAAGCAGTATACCGAGCAGTTCCACGGTTGAGCCGTGGGATTTCACAAGGTACTTACCAATCCGCCTACACACGCTTTAAACCCAATACAGTTG
+
CCCCCGGGGGGGGGGGGGGGGGGGGGGGGGGGGGGGGGGGGGGGGGGGGGGGGGGGGGGGGGGGGGGGGGGGGGGGGGGGGGGGGGGGGGGGGGGGGGGGGGGGGGGGGGGGGGGGGGGGGGGGGGGGGGGGGGGGGGGGGGGFGGCDFGGGGGFCFGGGGGGGGGGGGGGGGFC9CFGGGGGGGGGGGD>?AFFEFEGF=BFFEFFFFFFC3=GFFFFFFFFFBD@FFFFFE);A@FFFFFFF?C<
@M00200:207:000000000-ALC1F:1:1112:10315:16955 2:N:0:5
TACGGGGGTATCTAATCCTGTTTGCTACCCACGCTTTCGCTCCTCAGCGTCAGTTCCGGCCCAGAGCACCGCCTTCGCCACCGGTGTTCCTCCCAATATCTACGCATTTCACCGCTACACTGGGAATTCCACCCCCCTCTCCCGGACTCGAGCCTTGCAGTTTCTTCCGCACGTCCTCAGTTAAGCCGAGGGATTTCACGGAAGACACGCATGGCCGCCTACGCGCCCTTTAAACCCCATACAGTTGCGAT
+
CCCCC>FGGGGGGGGGGGGGGGGGGGGGGGGGGGGCFGDGGGGGGGGGGGGGGGGGGGGGGGGGGGGGGGFFGGGGGGGGGGG7FCFGGGCFGDGFGGFDFGGGGG@FFGFGGGGG7FFGFFGFGGEGGGGGGGGGGGGGGGGCD1:EGGG8EGGGFGF::ECFGGGG>E<E4FDDDGFCFGG+:?DD7DE>AGG3:<CF;>@@::0((9=3<7FF9)4:6?FBFC>B6?D2>:?::(4(4<2<49A)-,(
@M00200:207:000000000-ALC1F:1:1112:19434:20162 2:N:0:5
TACAAGGGTATCTAATCCTGTTTGCTACCCACGCTTTCGAGCCTCAGTGTCAGTTACAGTCCAGAGAGCCGCTTTCGCCACCGGTGTTCCTCCATATATCTACGCATTTCACCGCTACACATGGAATTCCACTCTCCTCTACTGCACTCAAGTCTAACAGTTTCCAATGCACACAATGGTTGAGCCACTGCCTTTTACATCAGACTTATTAAACCACCTGCGCTCGCTTTACACCCAATACAGTTG
+
6BCCCFF@FGAFFGDDGCFGEFGGGGG<CFGGG7:@FGGGGCFFFFCFDAGAFFGGFGGGG<EFGGGDGFGE@C7ACFFGDGGEGGEFEFGGFGGFGCGGGGFGDEGGGGFFG@BEGE9D9F<FFF:DG9;EDFGGGGGGGGGGGCECFGF9DGEAFED9CF+@FFGGGGGGFFCF=8?DD>8AFCCDFCFFD7?CFEGFFFFFF)7AEFF7EE?FFDCF@A907@AA4=EA<E28B(7@EB6@EE
@M00200:207:000000000-ALC1F:1:1112:12030:23500 2:N:0:5
TACTGGGGTATCTAATCCTGTTTGCTCCCCTAGCTTTCGCGCATCAGCGTCAGTTACTGTCCAGTGAGCCGCTTTCGCCACAGGTGTTCCTCCCGATATCTACGCATTTCACCGCTACACCGGGAATTCCACTCACCTCTCCAGTACTCCAGCATCGCAGTTTCCGTGGCAGACTCCAAGTTGAGCCTGGAGATTTCACCATGGACTTGCGACACCGCCTACGCGCCCTTTAAACCCAATACAGTTG
+
CCCCCGGGGGGGGGGGGGGGGGGGGGGGGGGGGGGGGGGGGGGGGGGGGGGGGGGGGGGGGGGGGGGGGGGGGGGGGGGGGGGGGGGGGGGGGGGGGGEGGGGGGGGGGGGGGGGGGGGGGGGGGDGGGGFGGGGGGGGGG?GGGGGGGGFEFGGGGGGDCFGGGEFGGGGGGFFGFGECDGGFCDFFFCFFFGGCF?FF=BFFFFEFFCE92=DFBFF?;@F;BD@6(54C?>=F:6:2:02AFF)
@M00200:207:000000000-ALC1F:1:1113:12361:4545 2:N:0:5
TACCGGGGTATCTAATCCTGTTTGCTACCCATGCTTTCGAATCTCAGCGTCAGTTACAGACCAGAAAGCCGCCTTCGCCACTGGTGTTCTTCCATATATCTACGCATTCCACCGCTACACATGGAGTTCCACTCTCCTCTTCTGCACTCAAGTTTACCAGTTTTCGAAGCACTTCCTCGTTTGAGCCGAGCGCTTTCACTTCAACCTTAATAAACCGCCTACATTCTCTTTAGACCCAATACAGTTG
+
CCCC<FGGGGGGGGGGGGGGGGGGGGGGGGGDFGGGGGGG8EFGGGFGGFGGGGGGGGGGGGFGG8FFDGGG@FFGGGGGGFFGGGGGGAFFGGGGGGGGGGGFGGGGFGGGGGGGGGGGGGGGGDGGGGGGG,EEF9EFFGGGGGGGGGGFGCFEEGGGFGGCG+=?6EFCFBF8BAD0DFC96A79+;6<9CDF+*2;AC6A*:>3;*,2>*99)@9=9=B??8<8CE</*);FB003);<4.9)
@M00200:207:000000000-ALC1F:1:1113:25724:8180 2:N:0:5
TACTAGGGTATCTAATCCCGTTCGCTCCCCTAGCTTTCGCGCCTCAGCGTCAGTGTCAGCCCAGCAACCCGCCTTCGCCGCAGGTGTTCCTCTCGATATCTACGCATTTCACCGCTACACCGAGAATTCCAGTTGCCCCTTCTGCACTCTAGCCCCGCAGTATCGGCTGACCTTTCCGGGTTAAGCCCGGAGATTTCACAGTCGACTTGCGGTGGCCGCCTACGCGCCCTTTACACCCAATACAGTTG
+
CCCCCAGFGGGGGGGGGGGGGGGGGGGGGGGGGGGGGGGGGGGGGGGGGGGGGGGGGGGGGGGGGGGGGGGGGGGGGGGGGGGGGGGGGGGGGGGGGGGGGGGGGGGGGGGGGGGGGGGGGGGDEFGGGGGGGGGFDFGFGGGGGGGGGGGGGCFGGGGDGGGGGCDFDFGGGFGGGCDDGCCC>EGFDDGB>FGFFFGFFFFFFFFF@CEFDFFFFEFF?:<BFC9>>>:?4<FF?><(3:B<AFFF
@M00200:207:000000000-ALC1F:1:1113:18499:9217 2:N:0:5
TACTGGGGTATCTAATCCTGTTCGCTCCCCGCGCTTTCGTGCCCGAGCGTCAGATGGCGTCCAGGGCGCTGCCTTCGCCGTCGGTGTTCTTCCGGATCTCTACGCATTTCACCGCTCCACCCGGAATTCCGCGCCCCTCTCCGCCCCTCAAGCCCGCCCGTCTGGGAAGCCCCCGCCCGGTTAAGCCGGGCGATTTCACCCCCCACGCGGCGGGCCGCCTGCGCACCCTTTAAGCCCAGTACAGTTG
+
CCCCCGGGGGGGGGGGGGGGGGFGGGGGGGGGGGGGGGGE@FG@CGGGGGGGGGGGFGGGGGGGGGDGGEGGGGGGGGGG:FGGGGGGGGGGGGGGGGGGGGGGGGGGAFGGGGGGGGGGGGGGGGGGGDGDEEGGGGGGGGGEGC>CGCGGGGGDGG=CCEFC?DG6CGFC5.5DGGGGCDEC7EFDG585@GGFFACA09E5291;9;C961@32B9:00239GFBFB3<A4@<2((,694)6<<
@M00200:207:000000000-ALC1F:1:1113:25266:19470 2:N:0:5
TACTAGGGTATCTAATCCTGTTTGCTACCCACGCTTTCGCACCTCAGTGTCAGTGTCAGTCCAGAAGGCCGCCTTCGCCACTGGTATTCCTCCCGATCTCTACGCATTTCACCGCTACACCGGGAATTCTACCTTCCTCTCCTGCACTCTAGCTTGACAGTTCCGGATGCCGTTCCCAGGTTGAGCCCGGGGCTTTCACAACCGGCTTATCAAGCCACCTACGCGCGCTTTATCCCCAATACAGTTG
+
-6ACCEFFGGGCEGGFGGGCFGEFGG<FCFCFGGFCGGGGB@FGFFEDFG9FC@FFEGGGG<FDGCFF,FF@EGECC@CFCEFFEFG,:?E9?F+@FEGGC9?DCGGGGGFGFGGCECFGGGCGC:E8FGAFE8=E8DGGGGDFGGG??FDDGGGCFGFCEFFA8=8+08DGC5??DFFFGGGFF,+39CC54*3;97CE=9B;=2(8=8,9*7F5,;;385101:619:0<<49?:70(82<9:6)
@M00200:207:000000000-ALC1F:1:1113:23718:21495 2:N:0:5
TACGCGGGTATCTAATCCTGTTCGCTCCCCACGCTTTCGCGTCTCAGCGTCAGTACCGTCCCAGAGAGCCGCCTTCGCCACGGATGTTCCTCCTGATATCTGCGCATTCCACCGCTACACCAGGAATTCCACTCTCCTCTTCCGGACTCTAGCCAAGCAGTATCCCGCGCAGGCCTGAGGTTGAGCCTCAGGATTTCACGTAAGACTTACTTGGCCGCCTACACGCGCTTTACACCCAATACAGTTG
+
CCCCCGGGGGGGGGGGGGGGGGGGGGGGGGFFGGDGGGGGGGGEGGGGGGGGGGGGGGGGGGGGGGGGGGGGGCGFGGGFGGGGGGFFGGGFGCEGEGCFGG9FEGFEGGGFFGDEGGGFFFGEGGGGFGFECFECGGG?C3DEGGGGC7CCGC?CGDGF9C;;E>DECEGDDFDGCGGFGFCGGGGD48EFFDF8A5C@:885;3499>15;@447:61?(48:77>BB0<<AB791(4::<A>46
@M00200:207:000000000-ALC1F:1:1114:6155:5850 2:N:0:5
TACCGGGGTATCTAATCCTGTTTGATCCCCACGCTGTCGTGCATGAGCGTCAGAAACGGGCCAGTGAGCCGCCTTCGCCACCGGTGTTCTTCCCAATATCTACGAATTTCACCTCTACACTGGGAATTCCACTCACCTCTCCCGTACTCGAGTTTCACAGTTTCAAAGGCAGTTCCAGAGTTGAGCTCTGGGCTTTCACCCCTGACTTGACAAACCGCCTGCGCACGCTTTAAACCCAATACAGTTG
+
CCCCCGGGGGGGGGGGGGGGGGGGGGGGGGGGGGGGGGGGGGGGGGGGGGGGGGGGGGGGGGGGGGGGGGGGGGGGGGGGGGGGGGGGGGGGGGGGGFGGGGGGGGGGGGGGGGGGGGGGGGGGGGFGFGFGGGGGGGGGGFGGG>BFGGGGGGFFGGGGGGGGGGGGGGGCGFGGGDFGGGGGGGFGGGGFFGGFFFGFFEFFDFFFE=,:A4DFBFFFBFFBFGFF<(6>6CFFFC=@)4=+96>
@M00200:207:000000000-ALC1F:1:1114:12189:6996 2:N:0:5
TACAAGGGTATCTAATCCTGTTTGCTCCCCACGCTTTCGTGCCTCAGCGTCAGTATCGGGCCAGTGAGCCGCCTTCGCCACTGGTGTTCTTGCGAATATCTACGAATTTCACCTCTACACTCGCAGTTCCACTCACCTCTCCCGAACTCAAGATCCTCAGTATCAAAGGCAGTTCTGGAGTTGAGCTCCAGGATTTCACCCCTGACTTAAAGACCCGCCTACGCACCCTTTAAGCCCAGTACAGTTG
+
CCCCCGGGGGGGGGGGGGGGGGGGGGGGGGGGGGGGGGGGGGGGGGGGGGGGGGGGGGGGGEGGGGGGGGGGGGGGGGGGGGGGGGGGGGGGGGGGGGGGGGGDGFFGGGGGGGGGGGGGGGGGGGGGGGGGGGGGGGGGGGGGDDGGGGGGGGGGGGGFGGGFGGGGGGGGGF?FGGGFEGFC7CFGGGGFFGGF;AGFFDFFDFFFFF;6<=F*>DFFFFDFDDFFF;=9?EFFFG@FE4<F?39
@M00200:207:000000000-ALC1F:1:1114:5057:8672 2:N:0:5
TACGGGGGTATCTAATCCTGTTCGCTCCCCACGCTTTCGCTCCTCAGCGTCAGTATCGGCCCAGAGACCCGCCTTCGCCACCGGTGTTCCTCCTGATATCTGCGCATTTCACCGCTACACCAGGAATTCCAGTCTCCCCTACCGAACTCCAGCCTGCCCGTATCAGCTGCCCGCCCACAGTTGAGCCGCGGGTTTTCACAGCCGACGCGACAAGCCGCCTACGAGCTCTTTATACCCAATACAGTTG
+
CCCCCDGGGGGGGGGGGGGGGGGGGGGGGGGGGGGGGGGGGGGGGGGGGGGGGGGGGGGGGGGGGGGGGGGGGGGGGGGGGGGGGGGGGGGGGGGGGGGGGGGGFGGGGGGGGGGGGGGGGGGGGGFGGGGGGGGGFGGFGGGDGGGGGGG>FFGGGGFGGGFGGGGGGGGGGFDGGDGFFGCGCGFGGGGFEGCFFFGFFFFEFFF9>FGF;FDF>E>?FF?FBGF0<<AFB9?B:787??7C<AF
@M00200:207:000000000-ALC1F:1:1114:26434:9769 2:N:0:5
TACAGGGGTATCTAATCCCGTTCGCTCCCCTGGCTTTCGCACCTCAGCGTCAGTCACTCGCCAGGACACTGCCTTCGCCTTCGGTGTTCCTCCGGATCTCTACGCATTTCACCACTCCACCCGGAATTCCGTGTCCCTCTCGAGCACTCAAGTCAAGCCGTCTTTCGCATCCTCGGGTAGTTAAGCCACCCGCTGTCACACAAAACGCGCCTGACCGCCTGCATGCCCTTTAAACCCAGTACAGTTG
+
CCCCCGGGG7FGGGGGGGGGGGGGGGGGGGGGGGGGGGGGGGGGGGGGGGGGGGGGGGGGGGGGGGGGGGGGGGGGGGGGGGGGEGGGGGGGGGGEGGGGGFGGGGGGGGGGGGGGGGGGGGGGDGGGGGGGGGGGGGGGGG86EGGGGF8F@F:D?GGGEEGFGGGDDGGGGFGGCDGDGGGG7DFGGGDEFGDDA?F=FDF49=B>99=<=@GFBF6@?FDEEF?FFB:A)6B4:C1,49A*6-9
@M00200:207:000000000-ALC1F:1:1114:10250:10685 2:N:0:5
TACGAGGGTATCTAATCCTGTTTGCTCCCCTAGCTTTCGTGCCTCAGTGTCAGGTGTTGTCCAGGGACTCGCCTTCGCCACTGGTGTTCCTCTTGATATCTACGCATTTCACTGCTACACCAAGAATTCCAGTCCCCCCTCCAAACCTCCAGCCATGGAGTATTCAATGCCATTTCAGGGTTAAGCCCTGAGCTTTCACATCAAACTTCCACCGCCACCTACGCACCCTTTAAACCCAATACAGTTG
+
CCCCCGGGFGGGGGGGGGGGGGGGGGGGGGGGGGGGGGGGGGGGGGGGGGGGGGGGGGGGGGGGGGGGGGGGGGGGGGGGGGGGGGGGGGGGGFGGGGGGGGGGGGGGGGGGGGGGGGGGGGGGGGGGGGGGGGGGGGGGGGGGGGGGGGGGFGGGGGFGGGFGGGGG?GDGGFGGGGGGGGGGGFFGGGGFFGGFFFGFFFFFFEFCE:=>=AD>=DFFFFDA>DAFFFEFCEAF@D((.>E7><;
@M00200:207:000000000-ALC1F:1:1114:7527:10941 2:N:0:5
TACCGGGGTATCTAATCCTGTTTGCTCCCCTAGCTTTCGCGCCTCAGCGTCAGTTGTGGTCCAGTGCGCCGCTTTCGCCACAGGTGTTCCTCCCGATATCTACGCATTTCACCGCTACACCGGGAATTCCACGCACCTCTCCCACACTCCAGCACGGCAGTTTCGCCTGCAGGCTCTGAGTTAAGCCCAGAGGTTTCACAGGTGACTTACCGCACCGCCTACGCGCCCTTTAAGCCCAGTACAGTTG
+
CCCCCGGGGGGGGGGGGGGGGGGGGGGGGGGGGGGGGGGGGGGGGGGGGGGGGGGGGGGGGFGGGGGGGGGGGGGGGGGGGGFGGGGGGGGGGGGEGGGGGGGFGGGGGGGGGGGGGGGGGGGGGGGGGGGGGGGGGGGGGGGGGGGGGGGGFGGGEGGGGGGGGGGEGGGGGFCGGGGGGGGCGGFGGGFFFGCFFCFFF5A64@EFEFC(..959B9?:F<FFGFFFFF244=??/48<AF>:<>
@M00200:207:000000000-ALC1F:1:1114:16633:13734 2:N:0:5
TACTGGGGTATCTAATCCGTTTTGCTCCCCACGCTTTCGTGCCTCAATGTCAGTAGCAGAATAGTTAACTGCCTTCGCCGTTATTGATGTTCTTCCATATATCTACGCATTTTACCGCTCCACATGGAGTTCCGTTAACCTCTCCTGCACTCAAGCAAAACAGTATTACCAGCTTCCACGAGGTTGAGCCTCGATTTCCCACTAATAACTTATCATGCAATCTACGCACCCTTTAAACCCAATACAGTTG
+
@CCCCGGGEGGGGGGGGGGCEGGGGFGGGGGGGGGCGGEGGFGGGGGGGGGFGGGGGGEFAEGGGGGGGGGGGGGGGGGG:FGGGGGGGGGGGGGGGGGGGGGGGFGGGGGGGGAFGCEGGDF8FEGFGGGGGGFGGGGGGGGGGF8DEFGGGEF?8ED=FFFFGGGGGFDGGFGGGGGGGGGDGGFG6DFFDD+??ECFFFFF5AE@CA,0AC;9A>*:EAEFFG>DFA=BDBFF4C(29B:*.39><:
@M00200:207:000000000-ALC1F:1:1114:22576:13762 2:N:0:5
TACGAGGGTATCTAATCCTGTTTGATCCCCACGCTGTCGCGCCTGAGCGTCAGTAACGGGCCAGTGAGCCGCCTTCGCCACCGGTGTTCTTCCCAATATCTACGAATTTCACCTCTACACTGGGAATTCCACTCACCTCTCCCGTACTCAAGTTCTACAGTTTCAAAGGCAATTCCAGAGTTGAGCTCTGGGCTTTCACCCCTGACTTGAAGAACCGCCTGCGCGCGCTTTAAACCCAGTACAGTTG
+
CCCCCGGGGGGGGGGGGGGGDGGGGGGGGGGGGGGGGGGFGGGGGGGGGGGGGGGGGGGGGGGGGGGGGGGGGGGGGGGGGFGGGGGGGGGGGGGGGGGGGGGGGGGGGGGGGGGGGGGGGGGGGGGGGGGGGGGFGGGGGGGGGGGFDGGFFFGGGGGGFGGGGGGGG?FGGFGFFGFGGGGGGGFGGGGFFGGFFFG@FFF>B=ECEFFACEGFFF=9=A@FF<@FFF?FFFFA@D<?DFA*6>A
@M00200:207:000000000-ALC1F:1:1114:13905:15844 2:N:0:5
TACGCGGGTATCTAATCCTGTTTGCTCCCCACGCTTTCGCTCCTCAGCGTCAGTACCGGCCCAGAGTGCCGCCTTCGCTACGGGTGTTCCTCCCGATCTCTGCGCATTTCACCGCTACACCGGGAATTCCACACTCCCCTACCGGACTCGAGTCACGACAGTATCGAACGGCCCCTCCACGTTGAGCGTGGAGATTTCACGTCCGACTTATCGAACCGCCTACGCACCCTTTAAACCCAATACCGTTG
+
CCCCCGGCFCEGGGGGGCFGFGGGGGGGGGGEGGE7FGEEEGGGGFGGGGGGGGFGAEGGGGGGGEFGGGDFGGEGGGDFECCF=CC@FGGGGGGGEEGGFFGGDCFGDGGGGGGDCGGGGGGGGGGGGGFGGGFGGGGGGCGGGD:DCFC<CFGCE8CGGGFCGGCC68DGG>DFCDGD=:CGF44:8CD3ADGBF>G>><5>36;(8>+6:?:F>@032B??099(::?:AFFF(*(44?7*24-:
@M00200:207:000000000-ALC1F:1:1114:9786:17317 2:N:0:5
TACACGGGTATCTAATCCTGTTTGCTCCCCACGCTTTCGTGCATGAGCGTCAGTACAGGCCCAGGGGATTGCCTTCGCCATCGGTGTTCCTCCGCATATCTACGCATTTCACTGCTACACGCGGAATTCCATCCCCCTCTGCCGTACTCTAGCGATGCAGTCACAAATGCAGTTCCCAGGTTGAGCCCGGGGATTTCACATCTGTCTTACATCACCGCCTGCGCACGCTTTAAACCCAATACAGTTG
+
CCCCCGGGGGGGGGGGGGGGGGGGGGGGGGGGGGGGGGGGGGGGGGGGGGGGGGGGGGGGGGGGGGGGGGGGGGGGGGGGGGGGGGGGGGGGGGGGGGGGGFFGGGGGGGGGGGGGGGGGGGGGGGGGGGGGGGGGGGGGGGGGGGGGGGG;DGGG6EGGGGGGGGGGGGGGGFGGGGGGGGGGGGFGGGGEFDFFFFGFFFFFFCEFFF:>?AGFF3:FFFFBFGBFFFBFFFFFFGBBFF2:6:<
@M00200:207:000000000-ALC1F:1:1114:20400:18188 2:N:0:5
TACGCGGGTATCTAATCCTGTTTGCTCCCCTAGCTTTCGCGCCTCAGCGTCAGTAGTGGTCCAGTGCGCCGCTTTCGCCACAGGTGTTCCTCCCGATATCTACGCATTTCACCGCTACACCGGGAATTCCACGCACCTCTCCCACCCTCCAGCATTGCAGTTTCGCCTGCAGGCCCTGAGTTAAGCCCAGAGGTTTCACAGGTGACTTACCACACCGCCTACGCGCCCTTTATACCCAGTACAGTTG
+
CCCCCGGGGGGGGGGGGGGGGGGGGGGGGGDCFGGGGGG7FGGGGGGEFGGGGGGFFFGDGGGGGGGGGGGGGGGGGG7F7<<FG@GGGGFGGEGGG7FEFGFGGGGGGGGGGGGGGGFFGGGG@GGFGCAG+@8EEFGGGGGGFGGFGGGGGCFAEGGGA7?FDCDGGGF7C*/;*8<CFGG78F;*2;/?A?FFF3:<F)8=)6?574,).18B(54;7FF9B<;>9146)-/=>23(.<2*544
@M00200:207:000000000-ALC1F:1:1114:27069:20317 2:N:0:5
TACGAGGGTATCTAATCCTGTTTGCTCCCCTAGCTTTCGCGCCTCAGCGTCAGTTGTGGTCCAGTGCGCCGCTTTCGCCACAGGTGTTCCTCCCGATATCTACGCATTTCACCGCTACACCGGGAATTCCACGCACCTCTCCCACACTCCAGCACGGCAGTTTCGCCTGCAGGCTCTGAGTTAAGCCCAGAGGTTTCACAGGTGACTTACCGCACCGCCTACGCGCCCTTTACACCCAATACAGTTG
+
CCCCCGGGCFFGGGGGGGGGCFGGGGGGGGGGGGGGGGGGGGGGGGGGGFGGGGGGGGGGGG@FFGGGDEGGGGGGGGGEGGGGFGGGGGGGFGGGGGGGGGGGGGFGGGGGGGGGGCFEGEGGGGFGGFCFGGGG>FGGGFFFGGEGGGDFGGGGGDGGDGGGGGGDGGGGGFGFGGGGGGGGGFFGGGGFFGD6AE78A48AAEC3;AF8@FD53ABF@FF>>316;08AAF4@0/1,8?7*:))
@M00200:207:000000000-ALC1F:1:1114:20072:25050 2:N:0:5
TACTAGGGTATCTAATCCCGTTCGCTCCCCTGGCTTTCGCGCCTCAGCGTCAGTTACGGTCCAGGAAGCCGCCTTCGCCACCGGTGTTCCTGCTGATATCTACGCATTTCACCGCTACACCAGCAATTCCGCTTCCCCCTCCCGCACTCAAGGCTGCCAGTATCGGTCGCAGTCCCAGGGTTGAGCCCTGGCCTTTCACAACCGACTGAACAGTCCGCCTACGCGCTCTTTAAACCCAATACAGTTG
+
CCCCCFGGGGGGGGGGGGGGGGGGGGGGGDGGGGGGGGGGGEFGGFGGGEGGGGGGGGGGGGGGGGGGGGGGGGGGGGGGGGEGGGGGGFGGGGGGGFCGGG9FCCGGGGGGGGGGGGFGGGGGEGGFFGGGGGGGGGGDGGGEEDGGG,D3@EGGGFFEGGGCGEDDDGGGGFGGGGF4D>DCCFA56FCFFD49@487FEAD0;6;=3FC8CD8;>;D;FD(4C23(5)65)/)4147?FFC--6
@M00200:207:000000000-ALC1F:1:1115:17817:4117 2:N:0:5
TACCGGGGTATCTAATCCCGTTTGCTCCCCTAGCTTTCGCCGTTCAGCGTCAATGTCGGTCCAGGACGCCGCCTTCGCCACCGGTGTTCCTCCAGATATCTACGCATTTCACCGCTACACCTGGAATTCCGCGTCCCTCTCCCAAACTCAAGCCATCCAGTATCAGACGCAGTTCCCCAGTTAAGCTGAGGGATTTCACGTCTGACTAAGTTGGCCACCGACGAGCCCTTTACACCCATGACAGTTG
+
CCCCCGGGGGGGGGGGGCFGGGGGGGGGGGGGGGGFGGGGGD:FGGGGGGGGD<EAFGDFGGGGFFGGGGGGGGDGGGGGGGGGGGGGFGGGGGGGGGGGGGGGGGGEFGGFGFGGGGGG?FGGGGFGGGGGC3@EEFGGFGF=CFGGGGG@7@CEFFGGGCFFGGGGGGGC?@FGFGFC@7FDFG+8CGC6?CF*BC>25F66C)7)).7)5394;A((((.4((4,(.,4)5?F(,((),.)-4)
@M00200:207:000000000-ALC1F:1:1115:5894:5259 2:N:0:5
TACGAGGGTATCTAATCCTGTTTGCTCCCCACGCTTTCGCGTCTCAGCGTCAGTACCGTCCCAGAGAGCCGCCTTCGCCACGGGTGTTCTTCCTGATATCTACGCATTTCACCACTACACCGGGAATTCCACTACCCTCTCCTGCCTTCGAGTCGATCAGTATCGCGTGACCCTCCCCAGTTGAGCCGGGGGCTTTCACACGCGACTTGAACGACCGCCTGCGCGCTCTTTAAACCCAATACAGTTG
+
CCCCCGGGGGGGGGGGGGGGGGGGGGGGGGGGGGGGGGGGGGGGGGGGGGGGGGGGGGGGGGGGGGGGGGGGGGGGGGGGGGGGGGGGGGGGGGGGGGGGGGGGGGGGGGGGGGGCFGGEGGCCGGGGGGGGGGGDGGGGGGGGGGGGGGG8AFGGDGGGFGGGGGGGGEFGGFGGGGGGGGGGFGGGGGGFFGGFFCFEEFFFFFB?DF0?6:@.3B>?10719BFFF7:A4AF@BF0:BDFFA<B
@M00200:207:000000000-ALC1F:1:1115:18038:8066 2:N:0:5
TACTGGGGTATCTAATCCCGTTTGCTCCCCACGCTTTCGCGCCTCAGCGTCAGGAAATGCCCAGAGACCCGCCTTCGCCACCGGTGTTCCTCCCGATCTCTACACATTTCACCGCTACACCGGGAATTCCAGTCTCCTCTGCATCCCTCAAGAACGGCAGTATCAGCCGACGTTTCTCGGTTGAGCCGAGAGATTTCACGACTGACTTGCCATCCCGCCTACGCGCCCTTTACACCCAATACAGTTG
+
CCCCCGGGGGGGGGGGGGGGGGGGGGGGGGGGGGGGGGGGGGGGGGGGGGGGGGGGGGGGGGGGGGGGGGGGGGGGGGGGGGGGGGGGGGGGGGGGGGGGGGGGGGGGGGGGGGGGGGGGGGGGGDGGGGGGGGGGGGGGGGGGGGGGGGGFD?GG@CGGGGGGGGFGG5DDDFGGGGGGGDDFGGGGGDGFFGGFFFGDFFFD@FFFFFFFFFAA?EFFFB?>>FFFBF?AAFFFFF6:3:AAAAF
@M00200:207:000000000-ALC1F:1:1115:28263:8486 2:N:0:5
TACTGGGGTATCTAATCCTGTTTGCTCCCCACGCTTTCGTGCCTGAGCGTCAGTGTTGGCCCAGGGGGCTGCCTTCGCCATCGGTGTTCCTCCGCATCTCTACGCATTTCACTGCTACACGCGGAATTCCACCCCCCTCTGCCACACTCGAGCCCGCCAGTTTCCCATGCCATTCCCAGGTTAAGCCCGGGGCTTTCACACAGGACACAGCGAACCGCCTACGCACGCTTTAAACCCAATACAGTTG
+
CCCCCGGGGGGGFGGGGGGGGGGFGGGGGGGGGGGGGGGGGGGGG@CGGGGGGGGGGGGGADFGGDFGGGGGGGGGFGGGGGGEFGGGGGGGGGGGGGGGGGGGGCGGGGGGGGFGAFGGGGCFFFGFGGFGGGGGGGGGGFFFGFGGGGG<?EFGGGGG:CGGGGG;FGGFGFDGGGG48CFCCFFDDGGEEGGFFFGFFEFA02@?@?@B1-<BBFFF:::,(4;FFFFA<29@8::1))).:4<
@M00200:207:000000000-ALC1F:1:1115:17124:8647 2:N:0:5
TACGAGGGTATCTAATCCTGTTTGCTCCCCACGCTTTCGCACCTGAGCGTCAGTCTTCGTCCAGGGGGCCGCCTTCGCCACCGGTATTCCTCCAGATCTCTACGCATTTCACCGCTACACCTGGAATTCTACCCCCCTCTACGAGACTCAAGCTTGCCAGTATCAGATGCAGTTCCCAGGTTGAGCCCGGGGATTTCACATCTGACTTAACAAACCGCCTGCGTGCGCTTTATACCCAATACAGTTG
+
CCCCCEGGGGGGGFGGGGGGGGGGGGGGGGGGCGGGGGGGGGGGGGGGGGGGGGGGGGFGGGGGGCEGGGGGGGGGGGGGGGGGGGGFGGGGGGGGGGGGGGGGGGGGGGGGGGGGGGGGGGGGGGGGGGGGGGGGGGGGGGC>CCGGGGGDFGGGGGGFGGGGGGGGGGGGGFGGGGGGGFFCFFGGGGGDDGGFFEGFFFFFECAFEFFFFFFFBFB@D@2?BFFFBF<4>FFFFFFFF?F>:A9
@M00200:207:000000000-ALC1F:1:1115:16873:9943 2:N:0:5
TACCGGGGTATCTAATCCCGTTTGCTCCCCTGGCTTTCGCTCCTCAGTGTCAGTGTTGGTCCAGGATGCCGCCTTCGCCACCGGTGTTCCTCCAGATATCTACGCATTTCACCGCTACACCTGGAATTCCGCATCCCTCTCCCAAACTCAAGCCATCCAGTATCAGACGCAGTTCCCCAGTTAAGCTGAGGGATTTCACGTCTGACTTAGTTGGCCACCTACGAGCACTTTACACCCAATACAGTTG
+
CCCCCGGGGGGGGGGGGGGGFGGGGGGGGGGGGGGGGGGGGGGGGGGGGGGGGGGGGGGGGGGGGDGGGGGGGGGGGGGGGGGGGGGGGGGGGGGGGFGGGGGGGGGGGGGGGGGGGGGGFGGGGGGGGGGGGGGGGGGGGGGGGGGGGGGFGCFGGGGGGGGGGGGGGGGGGFGGGGGGGGFGGGGGGGGFFFFFFFGDFFFFEFFFEFFFFFFFFFFFEFF9@@FFFFFFFFFF91;8@FAECCC
@M00200:207:000000000-ALC1F:1:1115:2716:10278 2:N:0:5
TACAGGGGTATCTAATCCTGTTTGCTCCCCACGCTTTCGCGTCTCAGCGTCAGTATCTTCCCAGATGGCCGCCTTCGCCACCGGTGTTCCTCCCAATATCTACGAATTTCACCTCTACACTGGGAATTCCGCCATCCTCGTCAGAACTCAAGCTTGCCAGTTTCGGACGCACTTCCATGGTTGAGCCATGGGTTTTCACAACCGACTTAACAAGCCGCCTACACGCGCTTTAAACCCAATACAGTTG
+
CCCCCGGGGGGGGGGGGGGGGGGGGGGGGGGGGGGGGGGGGEGGGGGGGGGGGGGGGGGGGGGGGGGGGGGGGGGGGGGGGGGGGGGGGGGGGGGGGGGGGGGGGGGGCFGGFGGGGGGGGGGGGGGGGGGGGGGFGGGGGGGGGGGGGCDADFGGGGGGGFFGGGGGGGGGGFGGGGGFGGGGGGGGFFFFFGGFFFGFFFBBFFFFCEECE2)?;EFFFFFFFFFFFFFFFFFF?BBFDFF<4A<
@M00200:207:000000000-ALC1F:1:1115:25723:11540 2:N:0:5
TACAGGGGTATCTAATCCCGTTTGCTACCCTAGCTTTCGCGCATCAGCGTCAATCTCGGTCCAGGATGCCGCCTTCGCCACTGGTGTTCCTCCAGATATCTACGCATTTCACCGCTACACCTGGAATTCCACATCCCTCTCCCGAATTCAAGCCCGCCAGTATCACACGCAGTTCCCCGGTTGAGCCGAGGGATTTCACGTGTGACTTAGCAGGCCGCCTACGCGCCCTTTACACCCAATACAGTTG
+
CCCCCGGGGGGGGGGGGGGGGGGGGGGGGGGGGGGGGGGGGGGGGGGGGGGGGGGGGGGGGGGGGGGGGGGGGGGGGGGGGGGGGFGGGGGGGGGGGGGGGGGGGGGGGGGGGGGGGGGGGGGGGGGGGGGGGGGFGDGFFGGGGGGGGGFFGGGCGEGGGGGGGGGGGGGGGFGGFGDDGDDGGGGGDGDEFFFFFEGBBFFF?CFFFEEEE;3BBFFF@@FFF>>>9?BAFAF@>0<102<>A)6
@M00200:207:000000000-ALC1F:1:1115:6537:12355 2:N:0:5
TACAAGGGTATCTAATCCCGTTTGCTACCCTAGCTTTCGCTCATCAGCGTCAATGTCGGTCCAGGATGCCGCCTTCGCCACCGGTATTCCTCCAGATATCTACGCATTTCACCGCTACACCTGGAATTCTGCATCCCTCTCCCGAATTCAAGCCATCCAGTATCAGACGCAGTTCCCAAGTTGAGCCTGGGGATTTCACGTCTGACTTAGTTGGCCGCCTACGAGCCCTTTAAACCCAATACAGTTG
+
CCCCCCGGGGGGGGGGGGGGGGGGGGGFGGGGGGGGGGDGGGGGGGGGGGGGGGGGGGGGGGGGGGFGGGGGGGGGGGGGGGGGGGGGGGGGGGGFGGGGGGGGGGGGGGGGGDGGGGGGGGGGGGGGGGGGGGGEFGGGGGGGGCGGGGGAFGGGGGGGGGGGGGGGDGGGGFGGGFGGGGGGGGGGGGGFFGGFFFGFFFFFFFFFFFEFFFFFBFFFFFDFDFFF@1@CEFFF;D2@;E<<FCE
@M00200:207:000000000-ALC1F:1:1115:22657:15389 2:N:0:5
TACAGGGGTATCTAATCCTGTTTGCTCCCCACGCTGTCGCGCCTCAGCGTCAGCAACAGCCCAGCAGGCCGCCTTCGCCACTGATGTTCTTCCCGATCTCTACGCATTCCACCGCTACACCGGGAATTCCACCTGCCTCTACTGTGCTCGAGCCTGACAGTTTAGAAGGCAGCCCTGCGGTTAAGCCGCAGGATTTCACCCCCTACTTATCAGGCCGCCTACGCGCCCTTTATACCCAACTACAGTTG
+
CCCCCGGGGGGGGGGGGGGGGGGGGGGGGGGGGGGGGGGGGGGFGGGGGGGGGGGGGGGGGGGGGGFGGGGGGGGGGGGGGGGGGGGDGGGGGGGGGGGGGFGGGGGGGGGGGGGGGGGGGGGGGGC8DF9FGGGFGGGGGGGFGGGGGGG7@EFGGGGF@CFFGFFGGDDGGADGFGCDEGDFFGGGGGEAEFGFFFGEFBEFFDEFFCECE;)>>BF7<D?FFF;FFBFFFAFFBF1(4:B?FB<A
@M00200:207:000000000-ALC1F:1:1115:28279:17167 2:N:0:5
TACCGGGGTATCTAATCCTGTTTGCTCCCCACGCTTTCGCACCTCAGCGTCAGTACCGGGCCAGTGAGCCGTCTTCGCCACTGGTGTTCTTGCGAATATCTACGAATTTCACCTCTACACTCGCAGTTCCACTCACCTCTCCCGGACTCAAGATCGCCAGTATCAAAGGCAGTTCTGGAGTTGAGCTCCAGGATTTCACCCCTGACTTAGCAATCCGCCTACGTGCGCTTTAAGCCCAGTAAAGTTGCGAT
+
CCCCCDFCFGCFCGGC<FFCCFGGGFFGGGGGGGEF8EEGGGG8FEGCFFGCCGFFFGGGGFFFF@FFBFG,@FFEFG:?FFFG9?FG<E=FDGGGGFCF,,ED@EGGGG9FFFGFF?AFFG@FEFFGGFGG8@@F8?FGGGGGGD8>8FDFFF=DE>CEFG7EF7AE??+C>+9<>?DC87CC*7:;CFGAF4+94951>4)87@@EF6>?CEFFFF@@3@1=8?1:>17CCE+)(//()))/9)))-(-
@M00200:207:000000000-ALC1F:1:1115:16796:18361 2:N:0:5
TACTAGGGTATCTAATCCTGTTTGCTCCCCTAGCTTTCGCGCATCAGCGTCAGTTATGGTCCAGTGCGCCGCTTTCGCCACAGGTGTTCCTCCCGATATCTACGCATTTCACCGCTACACCGGGAATTCCACGCACCTCTCCCATACTCCAGCACCACAGTTTCGCCTGCAGGCTCTGAGTTAAGCCCAGAGATTTCACAGGTGACTTGTGGCACCGCCTACGCGCCCTTTACACCCAATACAGTTG
+
CCCCCGGGGGGGGGGGGGGGGGGGGGGGGGGGGGGGGGGGGGGGGGGGGGGGGGGGGGGGGGGGGGGGGGGGGGGGGGGGGGGGGGGGGGGGGGGGGGGGGGGGGGGGGGGGGGGGGGGGGGGGGGGFGGGGGGGGGGGGGGGGGGGGGGGFGGGGGGGGGGGGGGGGGGGGGFGGGGGGGGGGGGGGGFGFFGGFFFGFFFFFEEEFFFFFFFFFFF@D@@<9@;FFFD@6CBFFFF???B<BDBF
@M00200:207:000000000-ALC1F:1:1115:14200:20357 2:N:0:5
TACAGGGGTATCTAATCCCGTTTGCTCCCCTAGCTTTCGCGCCTCAGCGTCAGTATCGGTCCAGGAAGCCGCCTTCGCCACCGGTGTTCCTCCGGATATCTACGCATTTCACCGCTACACCCGGAATTCCGCTTCCCTCTCCCGAACTCAAGCCCTGCTGTTTCCCGTGCAGTTCCCCAGTTGAGCCGGGGGATTTCACAAGGGACTGACAAGACCGCCTACGCGCCCTTTAAACCCAATACAGTTG
+
CCCCCGGGFGGGGGGGGEFGFGGGGGGGGGGGGGGGGGGGGGGGGGGGGGGGGGGGGGGGGGGGGGGGGGGGGGGGGGGGGFGGGGGGGGGGGGGGGGGGGGGGEGGGGGGGGGGGGGGGGGGGGGGGGGGGGGGGGGGGGGGGGGGGGGGGGGFGGGGGGGGGGGGGGGGGGFGGGGGGGFFFGGGGGGDEDGGFFFGFEFFA@DF?@FFCDFF>;FB:B:?>B>>BF7:4<FFFFF?7BF7<A<A
@M00200:207:000000000-ALC1F:1:1116:18221:4815 2:N:0:5
TACTAGGGTATCTAATCCTGTTTGATACCCACGCTTTCGTGCATCAGCGTCAGACGTATCCTGGCAAGCTGCCTTCGCAATCGGAGTTCTGTGCCATATCTATGCATTTCACCGCTACACGGCACATTCCGCCTGCCTCGCTTACGCTCAAGACCGGCAGTTTCAACGGCAATCCTACGGTTGAGCCGCAACATTTCACCGCTGACTTACCAGCCCGCCTACGCACCCTTTAACCCCAGTACAGTTG
+
CCCCC<FFGGGGGGGGGGGGGGGGGGGGGGGGGGGGGGGGFGGGGGGGGGGGGGGGGDFGGGGGGFGGGGGGGGGGGGGEGGFDEEGGGGGGGGGGGGGGGGGEGFGGGGEGGGGGGGGGGGGGGGGGGGGGGGGGGGGGGGGGGCEEGGG,;FGCEEGGGGFGFFGG6EDCGFGGGGGGGGG?CFG>DCEFFFFFFFGF=EFF2A:EEFFE9?GEFFB?7A(6,::86@@8C)9@::6(5<6<A<<
@M00200:207:000000000-ALC1F:1:1116:19970:6338 2:N:0:5
TACAAGGGTATCTAATCCTGTTCGCTACCCATGCTTTCGAGCCTCAGCGTCAGTTACAGACCAGACAGCCGCCTTCGCCACTGGTGTTCTTCCATATATCTACGCATTTCACCGCTACACATGGAGTTCCACTGTCCTCTTCTGCACTCAAGTTTCCCAGTTTCCGATGCGCTTCCTCGGTTAAGCCGAGGGCTTTCACATCAGACTTAAAAAACCGCCTGCGCTCGCTTTATACCCAATACAGTTG
+
CCCCCGFGGGGGGGGGGGGGGGGGGGGGGGGGGGGGGGGGFGGGGGFGGGGGGGGGGGGGGGGGGGGGGGGGGGGGGGGGGGGGGGGGGGGGGGGGGGGGGGGGGGGGGGGGGGGGGGGGGGGGGGGGGGGGFGGGGGGGGGGGGGGFGGGGFGGGFGGGGGGGGDCEGGDGGFGGGGGGGGGGGGGC9DGFFGFEFFGFEFFEBFFFFFFCFFGFFDFFDFBFFFFFFFFFECFFFF?FFFFFFFF
@M00200:207:000000000-ALC1F:1:1116:22419:7326 2:N:0:5
TACGGGGGTATCTAATCCTGTTTGATCCCCACGCTTTCGTGCCTCAGCGTCAATAACCGTGTAGCGAGCTGCCTTCGCAATTGGTGTTCTATGTCATATCTAAGCATTTCACCGCTACATGACATATTCCGCTCACCTCCACGATATTCAAGACAGATAGTATCAACGGCAGTTTCCGGGTTAAGCCCGGAGATTTCACCACTGACTTACCTGCCCGCCTACGCACCCTTTAAACCCAATACAGTTG
+
CCCCCGGGEGGGGGGGGGGGGGGGC@FGGGGGGGGGGGGGGCGAGGFGEGGGEFGGGGGGGGGGGGGGGGGGGGGGGGGGGGCFGGGGGGFGGGGGGGCFGGGGGGGGGGGGGGGG8CFGGGGGGGGGGGF@EGGGGGGGGGGGGGGFGGG9DFGGGAEFGGFG@AGGGGD>98CGGG>DCCFGGCD?>CEFFCFFFCCF:ABEEFFC6>F9E@CFFEFF<FFFF>1@F;8FB<?FB?015>AA<99
@M00200:207:000000000-ALC1F:1:1116:19366:8734 2:N:0:5
TACTAGGGTATCTAATCCCGTTTGCTCCCCTAGCTTTCGCTCCTCAGCGTCAATGTCGGTCCAGGATGCCGCCTTCGCCACCGGTATTCCTCCAGATATCTACGCATTTCACCGCTACACCTGGAATTCTGCATCCCTCTCCCGAATTCAAGCCATCCAGTATCACACGCAGTTCCCAGGTTAAGCCTGGGGATTTCACGTGTGACTTAGTTGGCCGCCTACGAGCCCTTTACACCCAATACAGTTG
+
CCCCCGGGGGGGGGGGGGGGGGGGGGGGGGGGGGGGGGGGGGGGGGGGGGGGGGGGGGGGGGGGGGGGGGGGGGGGGGGGGGGGGGGGGGGGGGGGGGGGGGGGGGGGGGGGGGGGEGGGGGGFGFGGGGGGGGGGGGGGGGGGC>EFGGG9@8DGGFGGGGGGGGGGGGGGGFGGGCCCGCGFFGFGGGFF>GFFFFGFFFCFFFFEFEFFFFGFFFB?DF?DFB9DFFFCEFFFFFFFEEA6?CC
@M00200:207:000000000-ALC1F:1:1116:22600:9049 2:N:0:5
TACAAGGGTATCTAATCCTGTTTGCTCCCCACGCTTTCGTGCCCTCAGCGTCAATCTCAGCCCAGGGGGCTGCCTTCGCCATCGGTGTTCCTCCACATCTCTACGCATTTCACTGCTACACGTGGAATTCCACCCCCCTCTGCCAGATTCAAGTCCCCTAGTTTCCACTGCCATTCCCAGGTTAAGCACGGGGATTTCACAACGGACTTGGAGAACCGCCTACGCACGCTTTAAACCCAGTACAGTAG
+
BCCCCDGGGGGGGGGGGFGGGGGGGFGGGGFGGGGGGGGGFFFCFFGGGGGGEGGFCFFFCFGFFFCBFGGGGGGGFGGGGGGGGGGGGD@FGGFGGDDGGGGGGGGGGGGGGGGFFFGGGGGGGGGGFG9FEFGDDEGCFGGGFFEDFEF<EGGE8FFGGF@GG:DFGFGGGA:CC97CGGGGGGG+;97@>C?)@EGFEFFFFFFBEBABFFGF>D06?E8?621;;;D>EFF*8?:??ABBB4).
@M00200:207:000000000-ALC1F:1:1116:14691:11804 2:N:0:5
TACGGGGGTATCTAATCCTGTTTGCTCCCCACGCTTTCGCACCTCAGCGTCAATACCAGTCCAGTGAGCCGCCTTCGCCACTGGTGTTCTTCCGAATATCTACGAATTTCACCTCTACACTCGGAATTCCACTCACCTCTCCTGGATTCAAGCGATGCAGTCTTAAAGGCAGTTCCGGAGTTGAGCCCCGGGCTTTCACATCAGACTTAAGAAACCGCCTGCGAGCCCTTTAAGCCCAATACAGTTG
+
CCCCCGGGGGGGGGGGGGGGGGGGGGGGGGGGGGGGGGGGGGGGGGGGGGGGGGGGGGGGGGGGGGGGGGGGGGGGGGGGGGGGGGGGGGGGGGGGGGGGGGGGGGGGGGGGGGGGGGGGGGGGGGGGGGGGGGGGGGGGGGGGGGGFGGDCDEGGGGGGGGFGGGGGGGGGGFGGGGGGEGGGGGFDGGGFFGFFFFGFFFF@EFFCEFFCEFGFBF9@@FB@FFF@FFBFFFFFF?:<>?BDFDF
@M00200:207:000000000-ALC1F:1:1116:2346:12049 2:N:0:5
TACAGGGGTATCTAATCCTGTTTGCTCCCCACGCTTTCGTGCATGAGCGTCAGTGTTGGCCCAGAGGGCTGCCTTCGCCATTGGTGTTCCTCCACATCTCTACGCATTTCACCGCTACACGTGGAATTCCACCCTCCTCTGCCACACTCCAGCCAAGTAGTTTCGAGCGCAATTCCCAAGTTAAGCTCGGGGCTTTCACACTCGACTTGCTCAGCCGCCTGCGCACACTTTAAGCCCAATACAGTTG
+
CCCCCGGGGGGGGGGGGGGGGGGGGGGGGGGGGGGGGGGGGGGGGGGGGGGGGGGGGGGGGGGGGGGGGGGGGGGGGGGGGGGGGGGGGGGGGGGGGGGGFGGGGGGGGGFGGGGGGGGGGGGGGGGGGGGGGGGGGGGGGGGGGGGFGGGADFGGCEDGGGGG6@FGGGGGDFGGGGGFFGGGGGGGGGEEEGFFFFGFFF:>BEF=EEFFFFGF>FF?;F@FFFFFFF<FEEFFFF1;E@)9CCE
@M00200:207:000000000-ALC1F:1:1116:21965:16057 2:N:0:5
TACGAGGGTATCTAATCCTGTTCGCTCCCCACGCTTTCGCGTCTCAGCGTCAGTACCGTACTAGAGAGCCGCCTTAGCCACGGGTGTTCTTCCTGATATCTGCGCATTTCACCGCTACACCAGGAATTCCACTCTCCTCTTCCGGACTCTAGTCAGGGGGTTTCCATCGGCGTCTCGAGGTTGAGCCTCGAGTTTTCACAACGGACCTACCTGACCGCCTACACGCTCTTTAAACCCAGTACAGTTG
+
CCCCCGGGGGGGGGGGGGGGGGGGGGGGGGGGGGGGGGGGGGGGGGGGGGGGGGGGGGGGGGGGGGGGGGGGGGGGGGGGGGEGGGGGGGGGGGGGGGGGGGGGGGGGGGDGGGGGGGGGGGGGGGGGGGGGGGGGGGCGFFGCEDGBGGGFFG8FFGGGEEDGGGGGGDGGGFGGGCCDGGG?6CGCGGGAFGFCFCF=EEF9?EFF@EFF81CF>F>?BFFF:B14:BFF<FFF003:2<<BA>A
@M00200:207:000000000-ALC1F:1:1116:3322:16951 2:N:0:5
TACGCGGGTATCTAATCCCGTTTGCTCCCCTGGCTTTCGTGCCTCAGCGTCAGTACATCCCCAGCAGCCTGTCTGCACCATTGGCGTTCCAGATGATATCTACGCATTTCACCGCTCCACCATCTGTTCCGGCTGCCCATAGATGACTCAAGAACGGCAGTATACCAAGCAATTCCACGGTTAAGCCGTGGGATTTCACAAAGTACTTACCATCCCGCCTACACACGCTTTAAACCCAATACAGTTG
+
CCCCAFGGGGGGGGGGGGGGGGGGGGGGGGGCFGGGG<FFGCGGGGGGGGGGGGGGGF<FGGGGGFGFFGGEGGGGFGDGGGGGCGECGGEFFGGGGGGGGEGGCEFGGGGGGGGE+CDGGEE?EEFGGGGGEEEE,,,61>6=EFGBF?FADFGGDD8=DFGC=FGGFEGGGFFFG7DGGGGFFGFG>7CAFGAEFFGFEFBECCEFFF?=E(CA@DFFFFE;/(.6;@@F?EFFDFF@3);;<:B
@M00200:207:000000000-ALC1F:1:1116:26370:17220 2:N:0:5
TACGGGGGTATCTAATCCTGTTTGCTCCCCCAGCTTTCATCCCTCACCGTCGAACGTGTTCTGGTAGACCGCCTTCGCCACAGGTGGTCATCGATAGATCAAAGGATTTTACCCCTTCCTACCGAGTACCGTCTACCTCTCCCACTCCCTAGCTATGCAGTATTTTCGGCAGCCCATGCGTTGAGCACATGGATTTAACCGAAAACTTACAGAGCCGGCTACGGATGCTTTAAACCCAATACAGTTG
+
CCCCCEGGGGGGGGGGGGGGGGGGGGGGGGGGGGGGGGGGGGGGGGGGGGGGGGGDGGGGGGGFGFGGGGGGGGGGGGGGGGFEGGGGGGGGDEGCFAEGGFGGCFGGGFGGGGGGGGGGFGGDECGGFGGGGGFDCGFGGGGGGGFFGF?@DGEGGGGDFGGGGGGD9EGCDFGGGGGGEGGCFGGGGGFFFGFEFFGF>D5>@FFFFFF@FFGF9ABFFFDF?FFFF?<CAAFFBF(:??FFFFF
@M00200:207:000000000-ALC1F:1:1116:13242:18494 2:N:0:5
TACTGGGGTATCTAATCCCGTTTGCTCCCCTGGCTTTCGCTCCTCAGTGTCAGTATTGGTCCAGGACGCCGCCTTCGCCACCGGTGTTCCTCCAGATATCTACGCATTTCACCGCTACACCTGGAATTCCGCATCCCTCTCCCAAACTCAAGCCAACCAGTATCGGACGCAGTTCCCCGGTTAAGCCGAGGGATTTCACGTCCGACTTAGTTGGCCACCTACGAGCCCTTTAAACCCAGTACAGTTG
+
CCCCCGGGGGGGGGGGGGGGGGGGGGGGGGGGGGGGGGGGGGGGGGGGGGGGGGGCGGGGGGGGGGGGGGGGGGGGGGGGGGGGGGGGGGGFGGGGGGGGGGGGGGGGGGGGGGGGGGGGGGGGGGGGGGGGGGGGGGGGGCGGGFDFGGG8;DGGGGGGGGGGDEGGGGGGDFGGGGGGGCGGGFGGGGGFFGFFFFGFFFFFFFFFFEFEFFG48FFF;A?DFFBFFBFFFFFFFF??FBDFFFA
@M00200:207:000000000-ALC1F:1:1116:16234:20046 2:N:0:5
TACTGGGGTATCTAATCCCGTTTGCTCCCCACGCTTTCGTGCCTTAGTGTCAGGAATGAGCCAGTTATCTGCCTACGCCATCGGTGTTCCTCCCAATATCTACGGATTTCACTCCTACACTGGGAATTCCAATAACCTCTCTCATCCTCTAGCCGAGCAGTTTCCATAATGTTTATTCGGTTGAGCCGAACGCTTTCACTACAGACACACTCTGCCACCTACGCAACTCTTTAAGCCCAGTACAGTTG
+
CCCCCFGGGGGGGGGGGGGGGGGGGGGGGGGGGGGGGGGGGGGGGGGGGGGGGGGGGGGGGGGGGGGGGGGGGGGGGGGGGGGGGGGGGGGGGGGGGGGGGGGGGGGGGGGGGGGGGGGGGDGDGGGGGGGGGGGGDGGGGGGGGGFFGFFADGEGCEGGGGGGGGGGDGGGGFGGGG6=EGCFDGGCDDGFFGFFFFGFEFF:EFFF@DFFFFFFEFBFFFFAF=BFFF:A5CBBEBFBEEFEEFFF
@M00200:207:000000000-ALC1F:1:1117:6178:10542 2:N:0:5
TACTGGGGTATCTAATCCTGTTTGCTCCCCACGCTTTCGCGCCTCAGCGTCAGTATCGGACCAGGTCGCCGCCTTCGCCACCGGTGTTCTTCCCAATATCTACGAATTTCACCTCTACACTGGGAATTCCACGACCCTCTTCCGAACTCAAGCGTACATGTATCAAGCGCAGTCCCCAGGTTGAGCCCGGGAATTTCACGCCTGACTGTGTACACCGCCTACGCGCCCTTTACGCCCAGTACAGTTG
+
CCCCCGGGCCFGGDGGGFFGGGGGGFGGGGGGGGGEGGGGGGGGGGGGGGGGGGGGGGGGGGFFGGGGGGGGGGGGGGGGGGGGFGEGFGGGGGGGGGGGGGGGE8EFGGGGGGGGGGGGEEFFGGGGGGFGG>EGGGGFGDGCEGGFGGGDGCD+@:FGFGCCGGGGGGDGGFGGGGGGCCCGGGGGGGE>;DA<A5FFBFFF11>AEFFFEFF=>E926@@FFFBFFBC>F:7@9047)69ABA<
@M00200:207:000000000-ALC1F:1:1117:14018:11113 2:N:0:5
TACAGGGGTATCTAATCCTGTTTGCTCCCCACGCTTTCGCGCCTCAGTGTCAGTTACAGACCAGAAAGTCGCCTTCGCCACTGGTGTTCCTCCAAATATCTACGCATTTCACCGCTACACTTGGAATTCCACTTTCCTCTTCTGCACTCAAGTTCCCCAGTTTCCAATGACCTTCCACGGTTGAGCCGTGGGCTTTCACATCAGACTTAAGGAACCACCTGCGCGCGCTTTAAGCCCAATACAGTTG
+
<CCCCGGGGGGGFFAFFGCFFFGGGGGGGGGGGGGGGGGGGGGGGGGGGGGGGGGGGGGGGGGGGGGFFGGGGGGGGGGGGGCFGGFGGGEGGGGGGGGGG9FFCCFEGGFGGGGGEFFFCFGGFGGGGFFGGGGGGGGGGGGGGFFFGDFGGGGGGFCDDEFGGGEGGAFGFFGGGGGGDGGGGGGGD6>AFGF@FEGFE>66@CEFCA+:*:A4<FFF=D==BBFFF;C3.7A48<(26=<E??E
@M00200:207:000000000-ALC1F:1:1117:2238:11165 2:N:0:5
TACGAGGGTATCTAATCCTGTTCGCTCCCCACACTTTCGCTCCTCAGCGTCAGGCCATGCCCAGAGAACCGCCTTCGCCACCGGTGTTCCTCCTGATATCTACGCATTTCACCGCTACACCAGGAATTCCGTTCTCCCCTGCATACCTCCAGTCTGCCCGTATCAGAAGCAAGCCCTGAGTTAAGCCCAAGGATTTCACTCCCGACGCGACAGACCGCCTACGAGCTCTTTATACCCAGTACAGTTG
+
-ACC8CFGGGGG9@FGGGGAEFGGE,6FFGGGGGGFC@FGGGGGGGGGGGCFGFGCF@EFG@FGFFCF<BFGGD?FEGGGGGGGGGGGGFEFGGGGFF;F,=E<F@?FBFFGC4>+@FBFFGG+AED8FDF8DFFEFDCCCFEFFGD<AFFFEGGGGGGGEDGFECFG?FFC?FFFC:7DEFFGGGGG>F5@57B3BEGC=ADFFFFFF=>@9@FFFE9228?0<A1:>F,69AFF?<:C<><A2))
@M00200:207:000000000-ALC1F:1:1117:22587:12166 2:N:0:5
TACGGGGGTATCTAATCCTGTTTGCTCCCCTAGCTTTCGCGCCTCAGCGTCAGTTATGGTCCAGTGCGCCGCTTTCGCCACAGGTGTTCCTCCCGATATCTACGCATTTCACCGCTACACCGGGAATTCCACGCACCTCTCCCATACTCCAGCACGGCAGTTTCGCCTGCAGGCCCCGAGTTAAGCCCGGGGATTTCACAGGTGACTTACCGCACCGCCTACGCGCCCTTTAAACCCAATACAGTTG
+
CCCCCGGGGGGGGGGGGGGGGGGGGGGGGGGGGGGGGGGGGGGGGGGGGGGGGGGGGGGGGGGGGGGGGGGGGGGGCGGGGGGGFGGGGGGGGGGGGGGGGGGGGGGGGGGGGGGGGGGGGGGGGDGEGGGGGGGGGGFCGGGGGCFFGGGFFGGGCG@CDCFGGGGDCGGFGFGGGGGCGDCFFGGGGGDB)<A@FFG>A>-9<?FF>BFFF>DF>DF(4<<03@>FBFC)6-?F:?(*52).-.6
@M00200:207:000000000-ALC1F:1:1117:17790:23356 2:N:0:5
TACCAGGGTATCTAATCCTGTTTGCTCCCCACGCTTTCGTGCATGAGCGTCAGTACAGGCCCAGGGGGCTGCCTTCGCCATCGGTGTTCCTCCTGATATCTACGCATTTCACTGCTACACCAGGAATTCCACTCCCCTCTGCCGTACTCTAGCCTTGCAGTTACAAACGCAGTTCCCAGGTTAAGCCCGGGGATTTCACATCTGTCTTACAAAACCGCCTGCGCACGCTTTAAGCCCAATACACTTG
+
CCCCCGGGGGGGGGGGGGGGGGGGGGGGGGGGGGGGGGGGGGGFFGGGGGGGGGCFGGG8FGGGGGGGG7FGFGGGGGGG79CGGGGGGFGGGGFAFEFGGGG?GGGGGGGGCGGGGGGC>FFGGGGGGGGG,D@DEGGG8FFGGGGFDGGGF?FCGGGGG,+,@D?@>>DDDFGG+=@FFGF:DCGCDGGEAGFFFEGF?F?9*>EC?EB9>2A59BBF@@FFF>07<?FC).AA1=?63))).69
@M00200:207:000000000-ALC1F:1:1118:15203:2253 2:N:0:5
TACGGGGGTATCTAATCCTGTTTGCTCCCCACGCTTTCGTGCATGAGCGTCAGTATTGGCCCAGGGGGCTGCCTTCGCCATCGGTATTCCTCCACATCTCTACGCATTTCACTGCTACACGTGGAATTCTACCCCCCTCTGCCATACTCTAGCTTGCCAGTCACAAATGCAGTTCCCAGGTTAAGCCCGGGGATTTCACATCTGTCTTAACAAACCGCCTGCGCACGCTTTAAACCCAATACAGTTG
+
CCCCCGGGGGGGGGGGGGGGGGGGGGGGGGGGGGGGGGGGGGGGGGGGGGGGGGGGGGGGGGGGGGGGGGGGGGGGGGGGGGGGGGGGGGGGGGGGGGGGGGGGGGGGGGGGGGGGGGGGGGGGGGGGGGGGGGGGGGGGGGGGFFFGGGGGGGGGGGGG8CFGGGGGGGGGGFGGFGGFFGFGGGGFDGGAFGFFFFGFFFFFFFFFFFEFA@FFBD9??=BB9C966?<AFBFFFFFFFFBFFFF
@M00200:207:000000000-ALC1F:1:1118:21239:2648 2:N:0:5
TACGGGGGTATCTAATCCTGTTTGCTCCCCACGCTTTCATGCCTCAGTGTCAGTTACAGTCCAGTAAGTCGCCTTCGCCACTGGTGTTCTTCCTAATCTCTACGCATTTCACCGCTACACTAGGAATTCCACTTACCTCTCCTGCACTCTAGATATCCAGTTTGGAATGCAGCACCCAAGTTGAGCTCGGGTATTTCACATCCCACTTAAATATCCACCTACGCATCCTTTACACCCAGTACAGTTGAGCT
+
CCCCCGGGGGGGGGGGGGGGGGGGGGGGGGGGGGGGGGGGGGGGGGGGGGGGGGGGGGGGGGGGGGGGGGGGGGGGGGGGGGGGFGGGGGGGGGGGGGGGGGGGGGGGGGGGGGGGGGGGGGGGGGGGGGGGGGGGGGGGGGGGGGGGCDFAFGCGGGGGGGFGGFGGGGGGGFGDDGCFGGGGGGFGFGCCEGFFFFGFCFF6CDF5C@@ECFFFEF9=;;ABDGFFF4CCFEFF(-5>=EE<<?>E;).
@M00200:207:000000000-ALC1F:1:1118:18728:4722 2:N:0:5
TACTCGGGTATCTAATCCTGTTTGCTCCCCACGCTTTCGTGCATGAGCGTCAGTACAGGCCCAGGGGATTGCCTTCGCCATTGGTGTTCCTCCGCATATCTACGCATTTCACTGCTACACGCGGAATTCCATCCCCCTCTGCCGTACTCTAGCCTTGCAGTCACAAAGGCAGTTCCCAGGTTGAGCCCGGGGATTTCACCTCTGTCTTGCAAAGCCGCCTGCGCACGCTTTAAGCCAAATACAGTTG
+
CCCCCGGGGGGGGGGGGGGGGGGGGGGGGGGGGGGGGGGGGGGGGGGGGGGGGGGGGGGGGGGGGGGGGGGGGGGGGGGGGGGFGGGGGGGGGGGGGGGGGGGGGGGGGGGGGGGGGGGGGGGGGGGGFGGGGEEGGDEGGGGGGGGGGGGGGGGGFGGGFGGGGFGGFGGGGFGGFGGGGGGGGGGGEGGDFGFFFEGFFFFFFFFFFFFEF=4FBFFDFFF@BDBFFFFE);@FFF7AAFBFFFF
@M00200:207:000000000-ALC1F:1:1118:18547:8227 2:N:0:5
TACACGGGTATCTAATCCTGTTTGCTCCCCACGCTTTCGCGCCTCAGCGTCAGTTACAGACCAAAGAGTCGCCTTCGCCACTGGTGTTCCTCCACATCTCTACGCATTTCACCGCTACACGTGGAATTCCACTCTTCTCTTCTGTACTCAAGTCCCCCAGTTTCCAATGACCCTCCACGGTTGAGCCGTGGGCTTTCACATCAGACTTAAAGGACCGCCTGCGCGCGCTTTACACCCAATACAGTTG
+
CCCCCGGGGGGGGGGGGGGGGGGGGGGGGGGGGGGGGGGGEGGGGGGGGGGGGGGGGGGGGDEGEGGGGGGGGGGGGGCFEFGGFGGGGGGGGGGGGGGGGGGGGGGGGGGGGGGGGGGGGGGDGGGGGGGGCDEFFGGGGGGGGFGGFGGFDGGGGGGGGDFGGGGGF9DFGBDG6FD6DGDGGGGDDEDDAGFFFEGAEF=A=EEFC*:;E2F>@B=2>=2678329@C<EEFFFD0?3?796)-
@M00200:207:000000000-ALC1F:1:1118:21988:20029 2:N:0:5
TACTGGGGTATCTAATCCTGTTTGCTCCCCTAGCTTTCGTTCCTCAGCGTCAGTTGCGGTCCAGCGAGCCGCCTTCGCCACGGGTGTTCCTACAGATATCTACGCATTTCACCGCTACACCTGTAATTCCACTCGCCTCTCCCGCACTCTAGCACGGCAGTTTCGAAAGCAGCCTCTGGGTTAAGCCCAGAGATTTCACTTCCGACTTACCACACCGCCTACGAACCCTTTAAGCCCAATACAGTTG
+
CCCCCGGGGGGGGGGGGGGGGGGGGGGGGGGGGGGGGGGGGGGGGGGGGGGGGGGGGGGGGGGFFCEFGGGGGGGGGGGGGGGGFGGGGGGGGGGGGGGGGGGGGGGGGGGGGGGGGGGGGGGGGGGGGGGGGGGGGGGGGGGGGGGGGGGGGFGCGGEGGGGGDC9CDGGCDFGGFGGGGG4CFC>FFEFF;FFFFEGFFFEDFFFFEFFFFDAF@F>D@F0;1CFF??GB))@;2102),)4>A2
@M00200:207:000000000-ALC1F:1:1119:16776:2382 2:N:0:5
TACTGGGGTATCTAATCCCGTTTGCTCCCCTAGCTTTCGCGCCTCAGCGTCAGTATTGGGCCAGATGAGCGCTTTCGCCACCGGTGTTCCTCCTGATATCTACGCATTTCACCGCTACACCAGGAATTCCCTCATCCTCTCCCATACTCGAGCCAAGCAGTTTGGGATGCAGGTCCCCGGGTGAGCCGGGGCATTTCACATCCCACTTACTTGACCGCCTACACGCCCTTTATACCCAATACAGTTG
+
CCCCCGGGGGGGGGGGGGGGGGGGGGGFGGGGGGGGGGGGGGGGGGGGGGGGGGGGGGGGGGGGGGGGGGGGGCGGGGGGGGGGFFGDGGGGGFGGGGGGGGGGGGDGGGGGGGGGDCEFGGGGGGGGGGGGGGGGGGGGGGGGGGGGGGGGGGGGGGGFFGGGGGGGGGGGGFG6FGDGGGGGGGGGDGGGFF7>AEGFFFFF==BFFFFEEEFA9EFF@;@;<F0:B@EFFFFFFBFBF?2)5><
@M00200:207:000000000-ALC1F:1:1119:21104:3540 2:N:0:5
TACTAGGGTATCTAATCCTGTTTGCTACCCACACTTTCGTGCCTCAACGTCAGTTACAGTCCAGTAAGCCGCCTTCGCCACTGGTGTTCTTCCATATATCTACGCATTCCACCGCTACACATGGAGTTCCACTTACCTCTACAGCACTCAAGTTAACCAGTTTCCAATGCCATTCCGGAGTTGAGCTCCGGGCTTTCACATCAGACTTACTCAACCGTCTGCGCTCGCTTTACGCCCAGTACAGTTGATAT
+
CCCCCGGGG<FGGFF<CFAFFDFGGG9FGGGGGGEGGGGFGEGGGFCFGGGDGGGGGFGDGGGGGFEFG8@FFGGGDGGG7DGFCFFGFFFEEEGAEF9FFGGGGGGGC@@FGEGGGG9FC@EFGGGG9ECAFA,>DFGD,@,@?DFFEFFG;@EFD9,@DEGGGC=,686=DFGF+=+=CD8+=DBF+06=?9?AB*C;+05:6CEFE*8AE)@A5*8=8=A2:>=B=59C*5;>>293988).97))1/
@M00200:207:000000000-ALC1F:1:1119:6637:4453 2:N:0:5
TACTGGGGTATCTAATCCTGTTTGCTCCCCACGCTTTCGTGCCTGAACGTCGGTGCTGGACCAGGAAGCCGCCTTCGCCACTGGTGTTCCTTCAGATATCTACGCATTTCACCGCTACACCTGAAATTCCGCTTCCCTCTTCCGCACCCTAGCTATGCAGTCTCGAATGCAATTCCCAGGTTGAGCCCGGGGCTTTCACACCCGACTTACGTAACCGTCTACGCACGCTTTAAACCCAGTACCGTTG
+
CCCCCGGGGGGGGGGGGGGGGGGGGGGGGGGGGGGGGGGGGGGGGGGGGGGGGGGGGGGGGGGGGGGGGGGGGGGGGGGGGGGGEFGGGGGGGGGGGGFFGGGGGGGGGGGGGGGGGGGGGGGGGGGGGGGGGGGGGGGFGGGGDEGGGFGGGGGGGGGGGGGGGGGGGGGAFFGGGFGGGGGGGGGGGGGGFFGFFFGFFDFF9@FF:EFFFFFF>>DFFFFFFF>FFF@AE4FF<0(8<>2(,4<
@M00200:207:000000000-ALC1F:1:1119:22851:4965 2:N:0:5
TACTCGGGTATCTAATCCTGTTCGCTCCCCACGCTTTCGCGTCTCAGCGTCAGTACCGTACTAGAGAGCCGCCTTAGCCACGGGTGTTCTTCCCGATATCTGCGCATTTCACCGCTACACCGGGAATTCCACTCTCCTCTGCCGGACTCTAGCCTGATGGTTTCAATCGGCGTCTCGAGGTTGAGCCTCTAGTTTTCACAACTGACCTACTAGGCCGCCTACCGGCCCTTTACACCCACTACAGTTC
+
CCCCC7FCGDEGGGFGGGGGGGGGGDGGGGGGGGGGGGGDG@FF@FGGGGGEGGGA,CF7FGGGAFFGGGGGGGGGGGGGG@EGFFFEFGGGGGCGGCCGG;FGGGCE;FFFGGGGEDDFGCGDGGGGFGCGFE,D?ADG,,3++4@?CFG>EF7F6922@EGGGCF:**/=C>>F*,9DEGDF*,8;8*2=+;DFFEDF*;AAA1(>E(*19=;61>2?:,((,,(431??2:?@F<(2:0:26:)
@M00200:207:000000000-ALC1F:1:1119:16322:6801 2:N:0:5
TACCAGGGTATCTAATCCTGTTCGCTCCCCATGCTTTCGCTCCTCAGCGTCAGGTAATGCCCAGAGAACCGCCTTCGCCACCGGTGTTCCTCCTGATATCTGCGCATTCCACCGCTACACCAGGAATTCCGTTCTCCCCTGCATACCTCTAGTCTGCCCGTATCGGAAGCACGCTCAGGGTTGAGCCCTGAGTTTTCACTCCCGACGCGACAAACCGCCTACGAGCCCTTTACACCCAATACAGTTG
+
CCCCCFGCGFGGGGGGGGGGGGGGGGGGGGGGGG,EFGGGGGGGGGFFGGGGGGGGGGGGGGGGFGGGGGGGGGGGGGGGGGCCCFFFGGGGGGGGGGGGGFGCGGGEGFGGGGGGEGCGGGGDFFFGGGGFEGGGFGGGFGGGFGFGGGGDGEGGGFGGGGGGGGCE6CCGDDGGGGD5FGGGGGDFCC7CFFG9CAFAF@F>AA>BF=BF0=FF@D><?@??DBBBBFF462?F0((2)4<4444
@M00200:207:000000000-ALC1F:1:1119:16210:8534 2:N:0:5
TACCGGGGTATCTAATCCTGTTTGCTCCCCACGCTTTCGCGTCTCAGCGTCAGTCACTGTCCAGAAGGCCGCCTTCGCCACCGGTGTTCCTCTCGATATCTACGAATTTCACCTCTACACCGAGAATTCCGCCTTCCTCTCCAGGACTCCAGCTTCGCAGTTTCGAGTGCACTTCCTAGGTTGAGCCCAGGGCTTTCACACCCGACTTGCGAAGCAGCCTACACGCGCTTTACACCCAATACAGTTG
+
CCCCCDCFGGGGGGGGGGGGGGGGGGGGGGGGGGFGGGGGGGGGGGFGEGGGGGGGGGFGGGGGGCFGGGDGGGGGFGGGGGGEGGGGGGGGGGGGGGGGGEGDFGGGGGGGGGGGCGGGGGGGGGGGGGEGGGGGGGGGGGG??DFGGGGGGGGGGGCEGGFFD6?FGGGGGFGGGGCDGGFGFGGGGG449AGFFFGFFFFA@FF@ECB199DFFA?DEFEF0>BBFFF6>BF?FF0:7>F2<AA
@M00200:207:000000000-ALC1F:1:1119:22093:9074 2:N:0:5
TACTCGGGTATCTAATCCCGTTCGCTACCCTAGCTTTCGTGCCTCAGCGTCAGATAAGACCCAGTACGCCGCTTTCGCCACCGGTGTTCCTTAGGATATCAACGCATTTCACCGCTCCACCCTAAGTTCCGCGTACCTCTATCTTCCTCAAGCACAGTAGTTTCGGGCGCAATTCCTCAGTTGAGCTGGGGGATTTCACACCCGACTTTCTGCACCGCCTACGCACCCTTTACGCCCAATCCAGTTG
+
CCCCCGGGGGGGGGGGGGGGGGGGGGGGGGGGGGGGGGGGGGGGGGEGGGGGGGGGGGGGGGGGGGGGGGGGGGGGGGGGGGGGGGGGGGGGGGFFGGGGGGGDGGGGGGGGGGGGGGGGGGGGGGGGGGGGGGGGGGGGGGGGGGGGGGGGGGGGGGGGGGGGGGGGGGGGGBGC9FGGFGGCFGGGGGGGD><=FFGFF9B3169DFFFFEFFF>FFF?DFF?;BF<<?=>?B>>:(3(())64)
@M00200:207:000000000-ALC1F:1:1119:7054:9901 2:N:0:5
TACTCGGGTATCTAATCCTGTTTGCTCCCCACGCTTTCGCGTCTCAGCGTCAGCAACGATCCAGAGGGCCGCCTTCGCCGCCGGTGTTCCTCCTGATATCTACGCATTTCACCGCTACACCAGGAATTCCACCCTCCTCTATCGCGCTCTAGCTGGCTAGTTTCGGATGCACTTCTGGGGCTGAGCCCCAGGCTTTCACATCCGACTTGACCAACCGCCTACACGCCCTTTATACCCAATACAGTTG
+
CCCCCGGGFGGGGGGGGGGGGGGGGGGGGGGGGGBFGGGGGGGGGGGGGGGGGGGGGGGGGGGGGGGGGGGGGGGGGGGGGGGGFFGGGGGGGGGGGGGGGGGGGGGGGGGGGGGGGGGGGGGEGGGGGGFGGGGGGGGGGGGGGGGGGGCGGGGFGGGGGGGGGGGGGGGGGFGGGEFCEGGGGGGGG4<CFFGFFFGFFFFFFFFFF@FFFFFFFFFFFFFBBFBB><>F<>FFFB<<??AFFFF
@M00200:207:000000000-ALC1F:1:1119:26003:11236 2:N:0:5
TACTGGGGTATCTAATCCCGTTTGCTCCCCTGGCTTTCGCGCCTCAGCGTCAATGCCGGTCCAGGATGCCGCCTTCGCCACCGGTGTTCCTCCAGATATCTACGCATTTCACCGCTACACCTGGAATTCCGCATCCCTCTCCCGAATCCAAGCCATCCAGTATCAGACGCAGTTCCCCAGTTAAGCTGAGGGATTTCACGTCTGACTTAGTTGGCCGCCTACGAGCCCTTTAAACCCAGTACAGTTG
+
CCCCCGGGGGGGGGGGGGGGGGGGGGGGGGGGGGGGGGGGGGGGGGGGGGGGGGGGGGGGGGGGGGGGGGGGGGGGGGGGGGGGGGGGGGGGGGGEFEGGGGGGGGGGGGGGGGGGGGGGGGGGGGGGGGGGGDGGGGGGDFGG6=CDGGGFGGGGGGGGGGGGGGGGGGGEGFGGCGGGGGGFGGGGFGGGFFGFFFGFFFFFEFF4>EFFFFFA@EBF6;0(60388888?48ADFBFBF4>FB2
@M00200:207:000000000-ALC1F:1:1119:3270:11956 2:N:0:5
TACCGGGGTATCTAATCCCGTTTGCTCCCCTAGCTTTCGCTCCTCAGCGTCAGTATCGGCCCAGAGACCCGCCTTCGCCACCGGTGTTCCTCCTGATATCTGCGCATTTCACCGCTACACCAGGAATTCCCCACTCCCCTACCGTACTCAAGCCACAGCAGCATCGGGTGGCGTCTCTGGGTTGAGCCAAGAGTTTTCACACCCGACTTACTGAACCGCCTACGAGCTCTTTAAACCAAATACAGTTG
+
ACC,CEGGGGGGGGGGGG8@CFGGFFFG@FGGGGGGGGGGCEGGGGGGGGGGGFFGG:FGGGGGCFGGFGGG7FGGGGG@FGGG+CCCFGFF<<FF,?EFGGGGGGC7EFEGDGGE6EFFGF<CFFGFGGGGDE8E=8CFFGGGGFGGGFFD,@?C7>6:F677=CGECE>7?DGDGGFCFC*391*2*;C468:B>?F6B@5BBF09<9A49<FF(8(.23@;?BF6)6A4<BFF?(((.64-.44:
@M00200:207:000000000-ALC1F:1:1119:23541:14789 2:N:0:5
TACCGGGGTATCTAATCCTGTTTGCTCCCCACGCTTTCGCGTCTCAGCGTCAGTCACTGTCCAGAAGGCCGCCTTCGCCACCGGTGTTCCTCTCGATATCTACGAATTTCACCTCTACACCGAGAATTCCGCCTTCCTCTCCAGGACTCCAGCTTCGCAGTTTCGAGTGCACTTCCTAGGTTGAGCCCAGGGCTTTCACACCCGACTTGCGAAGCAGCCTACACGCGCTTTACACCCAATACAGTTGAGA
+
CCCCCGGGGGGGGGGGGGGGGGGGGCFFGGGGGG,CFCGGGGGGGGGGGGGGGGGGGGGGGGGGGGGGGGGDGEGGFDFGGGGEGGGGGGGGGGGGGGGGGGGFFFFFEGFGGGGGGGGGFGEGCEGGFFDEGGEGGGGC?,==FGGGGGGGGGCDGGGCAF7EDGGGGGGGCFGGGGFDG8CFGFFFFG>CDFD*+29BA5AB2@>=3CF>FF=A8F(/6;433190(3,=<A?FBFF<0:>5625<72
@M00200:207:000000000-ALC1F:1:1119:11610:18294 2:N:0:5
TACTGGGGTATCTAATCCCGTTTGCTCCCCACGCTTTCGCGCCTCAGCGTCAGGAATTGCCCAGAGACCCGCCTTCGCCACCGGTGTTCCTCCCGATCTCTACGCATTTCACCGCTACACCGGGAATTCCACGCACCTCTCCCATACTCCAGCACCACAGTTTCGCCTGCAGGCCCCGAGTTAAGCCCGGGGATTTCACAGGTGACTTGTGGCACCGCCTACGCGCCCTTTAAACCCAATACAGTTG
+
CCCCCGGGGGGGGGGGGGGGGGGGGGGGGGGGGGEGGGGGGGGGGGGGGGGGGGGGGGGGGGGGGGGGGGGGGGGGGGGGGGGGGGGGGGGGGGGGGGGGGGGGGGGGGGGGGGGGGGGGGGGG=CGFGGGGGGGGGGGGGGGGGFGGGGGGGGGGGGGGGGGFDDGGGGFGGFCGGEDGGDGGGGGGGGGGFFGFFECFFFFFEFFC8>FFFFFFFEFFFFFFFFF>F?7?A2FFBF1<FFFFADA
@M00200:207:000000000-ALC1F:1:1119:5349:20908 2:N:0:5
TACTGGGGTATCTAATCCCGTTTGCTCCCCACGCTTTCGCGCCTCAGCGTCAGGAATTGCCCAGAGACCCGCCTTCGCCACCGGTGTTCCTCCCGATCTCTACACATTTCACCGCTACACCGGGAATTCCAGTCTCCTCTGCAATCCTCAAGAACAGCAGTATCGATCGACGTTCTTCGGTTGAGCCGAAGGATTTCACGACCGACTTGCCATCCCGCCTACGCGCCCTTTAAACCCAATACAGTTG
+
CCCCCGGGGGGGGGGGGFGGGGGGGGGGGGGGGGBFGGGGGGGGGGGGGGGGGGGGGGGGGGGGGGGGGGGGGGGGGDGGGGGG:FGGGGGGEFEDGDGGGGGGGGGGGGGGGGGGGGGGGGGGGGGGGGGGGGCGGGGGGGGGGGGGGGGGGGGGGGGFFGGGGGGGGGGGGFGGCFGDEGGGGGGGDDGGFFGFFEGFFFDFFFFFEFF3>@5A@FBBFFFFF0>B;<?FABFF34::B?ABA2<
@M00200:207:000000000-ALC1F:1:1119:11188:23096 2:N:0:5
TACTGGGGTATCTAATCCTGTTTGCTCCCCACGCTTTCGCGCCTCAGCGTCAGTTGCGGGCCAGTGAGCCGCCTTCGCCACTGGTGTTCTTCCCAATATCTACGAATTTCACCTCTACACTGGGAATTCCACTCACCTCTCCCGCACTCAAGCCCGGCAGTCTCAAGCGCAATTCCTGGGTTAAGCCCAGGGCTTTCACGCCCAACTTGCCAAGCCGCCTACGCGCCCTTTACACCCAATACAGTTG
+
BCCCCGGGFGGFGFGGGGGGGGGGGGGGGGGGGGCFFFGGGGGGGGCGGGGGGGGGGGGGGGGGGGGGGGGGGGGGGGCFCFCFFGCFGGGDFGGGGGG9@F?DGGFGGGGGGGGGEGF<EGGFFG?FGGGGGGGGEFEGFGDGDCCDGGFDE8FGGGGGDC8CFCFFDEGGGFCFGG>4ECFDGGGGGGFDFFGFFFGFF>?FB@;46;AE3;AF@E@F6((3(20;6?DB9<FF2:12)5A2-42
@M00200:207:000000000-ALC1F:1:2101:13668:2403 2:N:0:5
TACAGGGGTATCTAATCCCGTTTGCTCCCCTGGCTTTCGCGCCTCAGCGTCAGAAAAGGTCCAGCACGTCGCTTTCGCCACCGGCGTTCCTTCCGATATCTACGCATTTCACCGCTCCACCGGAAGTTCCACATGCCCCTACCTTCCTCGAGACTGGCAGTATCAAAGGCTGTTCTCCGGTTGAGCCGGAGGATTTCACCCCTGACTGGCCAGCCCGCCTACGCGCCCTTTAAACCCAGTACGGTTG
+
CCCCCGGGGGGGGGGGFG<FFGGEGFGFGGF<FGGGGGGGGGGGGGGGGGGGGC<B<DGGGGGG,@EFBFCEBFGGDDGEG<FDEGE>EGD,FFGGGGGGGGGGGGGG;FFFGGGGGFEF8EGEGCFGGGGGF,6D?8@<DGGGA?GFGEG6CC8CCFFC@>FG6CFFAG59?CF6:CD>CDCDFFF;?>CADFF<FE886(/(,=;31==EF05>>>@F(((33>3(42?B)6?<??((..((.-(
@M00200:207:000000000-ALC1F:1:2101:9402:3456 2:N:0:5
TACTAGGGTATCTAATCCCGTTTGCTCCCCACGCTTTCGCGCCTCAGCGTCAGTACCGGTCCAGGGGGCCGCCTTCGCCACCGGTGTTCCTCCCAATATCTACGCATTTCACCGCTACACTGGGAATTCCACCCCCCTCTCCCGGACTCGAGCCTCGCAGTTTCTTCCGCACGTCCTCAGTTGAGCCGAGGGATTTCACGGACGACACGCAAGGCCGCCTACGCGCCCTTTAAACCCAATACAGTTGCGAT
+
CCCCCGGGGGGGGGGGGFGGGGGGGGGGGGGGGGGGGGGGDEFGGGGGGGGGGGGGGGGGGGGGCFGGGGGGGDGGGGGGGGGDGGGGGGGGGGGGGGGGGGGGGG7CGGGFGGGGDGGGGGDCGGGDFGGFFCGGDDEFG8FGGGGEGFGGGGGGGGDD>FFGFGGGFGEDBDGBDGGFAFG7FGF><>DE0;AEFEFFBB0((-4;0;;(4(<>(>02:4<B;16>0?F<AAFGF?(()..:A<<)-3(
@M00200:207:000000000-ALC1F:1:2101:8798:7399 2:N:0:5
TACCGGGGTATCTAATCCTGTTTGCTCCCCACGCTTTCGCGTCTCAGCGTCAGTCACTGTCCAGATAGCCGCCTTCGCCACCGGTGTTCCTCTCGATATCTACGAATTTCACCTCTACACCGAGAATTCCGCCATCCTCTCCAGAACTCGAGCCTCGAAGTTTCAAGTGCACTTCCTGGGTTGAGCCCAGGGCTTTCACACCTGACTTTCGAGGCAGCCTACACGCGCTTTAAAACCAATACAGTTG
+
CCCCCGGGGGGGGGGGGGGGGGGGGGGGGGGGGGGGGGGGGGGGGGGGGGGGGGGGGGGGGGGGGGFEGGGGGGGGGGGGGGGGGGGGGGGGGGGGGGGGFGGGGGGGGGGGGGGGGGGGGGGGGEFGFGFGGGGGGGG?GGGGGGGFGFGEGGGGGGGGGGAGFGGGFGFFFFGFFGFFCCC>>FFFGFGFFFFFFFFFEDFEFFFFFFF=D>AE<B?FFD@@FFF@@DFFE3*>?F02:?ABA44
@M00200:207:000000000-ALC1F:1:2101:20747:8695 2:N:0:5
TACGGGGGTATCTAATCCTGTTTGCTCCCCTAGCTTTCGCGCCTCAGCGTCAGTTGTCGTCTAGTAAGCCGCTTTCGCCACAGGTGTTCCTCCCGATATCTACGCATTTCACCGCTACACCGGGAATTCCACTTACCTCTCCGACACTCAAGCACGGCAGTTTCGCTTGCAGACTCTGAGTTGAGCCCAGAGATTTCACAGGTGACTTACCGCACCGCCTACGCGCCCTTTAAACCCAATACAGTTG
+
CCCCCGGGGGGGGGGGGGGGGGGGGGGGGGGGGGGGGGGGGGGGGGGGGGGGGGGGGGGGGGGGGGGGGGGGGGGGGGGGGGGGGGGGGGGGGGGGGGGGGGGGGGGGGGGGGGGGGGGGGGGGGGGGGGGGGGGGGGGFGGGGGGGF?FFGGGGGGGGGGGFGFGGGFGFFFFGFFGFFGGGGFGFFGFGFFFF?CEFFE0363356<A4;B9>D>EF?F?BB9B6;FF>BADFGFFF:>D<BFA2
@M00200:207:000000000-ALC1F:1:2101:13130:9281 2:N:0:5
TACCGGGGTATCTAATCCTGTTTGATCCCCACGCTTTCGTGCATCAGTGTCAATATTCGTGTAGCCAGCTGCCTTCGCAATTGGTGTTCTATGTCATATCTAAGCATTTCACCGCTACATGACATATTCCGCTGACCTCCACGGTATTCAAGATTGATAGTATCAATGGCAGTTTCCAAGTTAAGCCTGGAGATTTCACCACTGACTTACCAACCCACCTACGCACCCTTTAAACCCAATACAGTTG
+
CCCCCGGGGGGGGGGGGGGGGGGGGGGGGGGGGGGGGGGGGGGGGGGGGGGGGGGGGGGGGGGGGGGGGGGGGGGGGGGGGGGGGGGGGGGGGGGGGGGGGGGGGGGGGGGGGGGGGGGGGGGGGGGGGGGGGGGGGGGFGGGGGGGFGFDGGGGGGGFFGGFGFGGGFGFFFEGFFGGFGGGGFGFFGFGF56@EFFFFFFEEFFFFEFFEBF>BFFAF9@AFFFFFFD=6A=FG2<>2=B=;?88
@M00200:207:000000000-ALC1F:1:2101:13233:13231 2:N:0:5
TACACGGGTATCTAATCCTGTTTGCTCCCCTAGCTTTCGCACCTCAGCGTCAGGAACGCGCCAGTCACTCGCTTTCGCCTCCGGCGTTCCTCCTGATATCTACGCATTTCACCGCTTCACCAGGAGTTCCAGTGACCCCTCACGCCCTCGAGCCCGGTATTTTCAGCCGCCGTTCCGACGGTAAGCGTCGGGATTCCACGACTGATTTGCCGAGCCGCCTACGTGCCCTTTAAACCCAATACAGTTG
+
CCCCCGGGGGGGGGGGGGGGGGGGGGGGGGGGGGGGGGGGGGGGGGGGGGGGGGGGGGGGGGGGGGGGGGGGGGGGGGGGGGGGGGGGGGGGGGGGGGGGGGGGGGGGGGGGGGGGGGGGGGGGGGGGGGGGGGGGGGGFGGGGGGGFGAEGGDGGCEDGGFFGFGGGFGFFFFGFF>DBCDGGAFDFGFGF9BAEFFFFBFFFFFF9>DFFFFFFFB>?016BBBFF>??FF2?F?FF7??DFA<4
@M00200:207:000000000-ALC1F:1:2101:23522:14190 2:N:0:5
TACAAGGGTATCTAATCCTGTTTGCTCCCCGCGCTTTCGTGCCTGAGCGTCAGGTCTCGGCCAGGACGCTGCCTTCGCCGTTGGTGTTCTTCCGGATCTCTATGCATTTCACCGCTCCACCCGGAATTCCACGTCCCTCTCCGAGCCTCAAGTGCCCCAGTCTTCACGGCCCTCTCCCAGGTAAGCCAGGAGCTTTCACCGCAAACTTAGGCCACCGCCTGCGCACCCTTTACACCCAGTACAGTTG
+
CCCCCGGGGGGGGGGGGGGGGGGGGGGGGGGGGGGDGGGGGGGGGGGGGGGGGGGGFGGGGGGGGGGGGGGGGGGGGGGGFFGGGGGGGGGGGGGGGGGGGGGGFGGGGGGGGGGGGGGGGDGGGGFGGGGGGGGGGGGFGFG>E>GFGFCGGGFGGGGGGGFFFGCGFG*<AFCFF4DFFGGFFGFFDFDEFFFEFFFFDFF466AFFCEF1?FFFF@F@1213>F?:?:)-6FGFB??2AFFF29
@M00200:207:000000000-ALC1F:1:2101:12096:16035 2:N:0:5
TACTGGGGTATCTAATCCTGTTCGCTCCCCACACTTTCGCTCCTCAGCGTCAGTAACTGTCCAGGAACTCGCCTCCGCCGCTGGCCTTCCTCCCGACATCTACGCCCTTCACTCCTCCACCGTACCTTCCCGCTCCCTCTCCACTACTCTAGCCACGCCCCCTCCCGCGCACTCCCGCGCCTCCGCCCCGCGCCCCCACCCCACACTCGCCCCCCCGCCCCCGCCCCCTCTCCCCCCCCCCCACCCCCGCC
+
CCCCCGGGGEGGGGGGGGGGGGGGGGGCFGGG:CGGFGGGGFGGGGGGGGGGGGGFGGGGGGGGGGFGGGGGGD,A+BF4F+4+,A,,CF>,,@:,4++9,>F+F+++4A,E,,92,A,AF4,64+,3@F84++@CF+D*=EF8,+@+D;2,@++++=++++0;A59*3C>/*)4A*/))****):>FG3/)2))(8,8(4;22(,(((-729,>D039(26(40-7>(-(.((05;6(,(-2(((,,,((
@M00200:207:000000000-ALC1F:1:2101:13247:17069 2:N:0:5
TACCCGGGTATCTAATCCTGTTTGCTCCCCTAGCTTTCGCGCCTCAGCGTCAGATGTGGTCCAGTGCGCCGCTTTCGCCACAGGTGTTCCTCCCGATATCTACGCATTTCACCGCTACACCGGGAATTCCACGCACCTCTCCCACCCTCAAGCACGGCAGTTTCGCCTGCAGGCTCTAGGTTGAGCCTAGAGGTTTCACAGGTGACTTACCGCACCGCCTACGCGCCCTTTAAACCCAATACAGTTG
+
CCCCCGGGGGGGGGGGGGGGGGGGGGGGGGGGGGGGGGGGGGGGGGGGGGGGGGGGGGGGGGGGGGGGGGGGGGGGGGGGGGGFGGGGGGGGGGGCFGGGGGGGGGGGGGGGFBGEGGGGGGGGGGGGGGGGGGGGGGGFGDGGGGGFGFCFGGGDDGGGEFFCBDGC>FFFFFGFFGGFGGCGFGFFFFFFB?A48EFFF=@=EEEFFE;?B@DE>DB@FF;9B>>>BFFFFFFFFF08?:7>>BB
@M00200:207:000000000-ALC1F:1:2101:22235:17730 2:N:0:5
TACAGGGGTATCTAATCCTGTTTGATCCCCGCACTTTCGTGCCTGAGCGTCAGTTACTGCTTGGTAAGCTGCCTTCGCTATCGGTGTTCTTGACGATATCTAAGCATTTCACCGCTACACCGTCAATTCCGCCTACCTCATCAGTACTCAAGTTCCGCAGTATCAATGGCACCTCGACAGTTGAGCTGCCGTATTTCACCACTGACTTATGGAACCGCCTACGCACCCTTTAAACCCAGTACAGTTG
+
CCCCCGGGGGGGGGGGGGGGGGGGGGGGGGGGGGGGGGGGGFGFGGGGGGGGGGGGGGGGGGGGGGGGGGGGGGGGGGGGGGGGGEGGGGGGGGGGGGGGGGGGGGGGGGGGGGGGEFGGGGGGGGGGGGFEGGGGGGGFGGGGGGGFGFGGGGGGGDGGGGFGFGGGFGFFFFGFFGGFGGGCF?BFGFGFFFFEFEFFEDB@8:BEFFFFFFFFFF2(:B=922@D@;EE3<FG608@CEFFFFE
@M00200:207:000000000-ALC1F:1:2101:11685:19178 2:N:0:5
TACAAGGGTATCTAATCCTGTTCGCTCCCCACGCTTTCGTGCCTCAGCGTCAATCACAGCTTAGTGAACTGCCTTCGCAATTGGTGTTCTACATCATATCTAAGCATTTCACCGCTACATGATGTATTCCATCCACTTCAACTGTATTCAAGTCAGGCAGTTTCAATGGCTATTCCACGGTTGAGCCGCGGGCTTTCACCACTGACTTATCTGACCGCCTACGCACCCTTTATGCCCAATACAGTTG
+
CCCCCGGGGGGGGGGGGGGGGGGGGGGGGGGGGGGGGGGGGGGGGGGGGGGGGGGGGGGGGGFGGGGGGGGGGGGGGGGEGGGGGGGGGGGGGGGGGFGGGGGGGGGGGGGGGGGGGGGGGGGGGFGGGGGGGGGGGGGFGGGGGGGFGFGGGGGGGFGDGGFGFFGGFGFFFEGFFGD>GGGGDGFEG>GFFFFFF@FE:CEEEFFF;EEFECFFBFFF=B?@2>@FFFF4C<FC@F08EFFFFFF
@M00200:207:000000000-ALC1F:1:2101:21832:19190 2:N:0:5
TACAGGGGTATCTAATCCCGTTCGCTCCCCGCGCTTTCGCGTCTCAGCGTCAGTAACGGACCAGGGCGCCGCCTTCGCCACGGGTGTTCCTCCTGATCTCTACGCATTTCACCGCTACACCAGGAATTCCACGCCCCTCTTCCGTCCTCAAGCGGTCCAGTCTCGGACGGCATCCCGGGGTTGAGCCCCGGGCTTTCACACCCGACTTAAACCGCCGCCTACACGCGCTTTACACCCAGTACAGTTG
+
CCCCCGGGGGGGGGGGGGGGGGGGGGGGGGGGGGGGGGGGGGGGGGGGGGGGGGGGGGGGGGGGGGGGGGGGGGGGGGGGGGGGGGGGGGGGGGGGGGGGFGGGGGGGGGGGGGGGGGGGGGGGGGGGGGGG>GFEEFDFGFG>FGGFGFGFGGGGGE?4:CFGFG4EEGDFFFGFEDGFGGG46<AFGFG>9BFFF2@<FF92766<):<FFFFF>FF??:716(297?B96)*CB:::<A)6<:4
@M00200:207:000000000-ALC1F:1:2101:9866:19252 2:N:0:5
TACAAGGGTATCTAATCCCGTTTGCTCCCCCAGCTTTCGTGCATCAGCGTCAGTGCAAGACCAGGTAGCCGCCTTCGCCACTGGTGTTCCTCCCGATATCTACGCATTTCACCGCTACACCGGGAATTCCACTACCCTCTTCTCGACTCGAGATCCGCAGTATCGAGGCCGTGCCCCGAGTTGAGCCCGGATATTTCAACCCCGACTTACGAATCCGCCTACGCACGCTTTAAACCCAATACAGTTG
+
CCCCCGGGGGGGGGGGGGGGGGGGGGGGGGGGGGGGGGGGGGGGGGGGGGGGGGGGGFGGGGGGGGGGGGGGGGGGGGGGGGGGGGGGGGGGGGGGGGGGGGGGGGGGAFGGGGGGGGGGGGGGGGGGGDGGGGGGGGDFGFAFGGG>DFDCGGGGG?>DG7DFEGFDAGDEFFCFFGGFGGGG4CFFGFDEDFF?CEFFFFF>(6;DEE;(6=AF>FF@D@;6:;0>B6():<FC??(4))-6>A<
@M00200:207:000000000-ALC1F:1:2101:18632:20504 2:N:0:5
TACGAGGGTATCTAATCCTGTTTGCTCCCCACGCTTTCGCGCCTCAGCGTCAATTACGGGCCAGATGGCCGCCTTCGCCACCGGTGTTCTTCCCAATATCTACGAATTTCACCTCTACACTGGGAATTCCGCCATCCTCTCCCGCATTCCAGCGCCGCAGTATCATGCGCAATTCCCAGGTTGAGCCCGGGGATTTCACGCCTGACTTACAGCACCGCCTACGCGCCCTTTAAACCCAATACAGTTGAGA
+
CCCCCGGGEGGGGGGGGGGGGGGGGGGGGGGGGGGGGGGGGGGGGGGGGGGGGGGGGGGGGGEGGGGGGGGDGGGGGGGGGGEGGGGGGGGGGGGGGGGGGGGGEGGGGGGEGGGGGGGGGGGEAFDGGCFGEGGGGGFFGGGGGGGFGFGGGGDGGGGGEGFGFFGGEG>>9*2:*=F?FCFFFGFFDA5?1:FFFEFFF;D?@E3<C@EFF8FFF39<?BFF;BF>B?).).?FB?<:2))).:2)(4
@M00200:207:000000000-ALC1F:1:2101:7913:20929 2:N:0:5
TACGGGGGTATCTAATCCCGTTTGCTCCCCACGCTTTCGCGCCTCAGCGTCAGGAATTGCCCAGAGACCCGCCTTCGCCACCGGTGTTCCTCCCGATCTCTACACATTTCACCGCTACACCGGGAATTCCAGTCTCCTCTGCAACCCTCAAGAACGGCAGTATTGCTCGACGTTCTTCGGTTGAGCCGAAGGATTTCACGACCGACTTGCCATCCCGCCTACGCGCCCTTTAAACCCAATACAGTTG
+
CCCCCGGGGGGGGGGGGGGGDGFGGGGGGGGEGGGGGGGGGGGGGGGGGGGGGGGGGFGGGGGFGFFGGFGGGGGGGGGGGGGGGGGGGGGGGGGGGGGGGGGGGGGGGGGGGGDEGGGGGGGGFGGGGGGGDFGGGFGADGFGFGEFGFFEAFG55EG49C++++2ADGE4?DG>8CFEGC546FAE:5<DDFF<FECD?9((-(,22A0)60>7(<6<1:BF6>9>10)...=>?:11:?)).6)
@M00200:207:000000000-ALC1F:1:2101:6725:23874 2:N:0:5
TACGCGGGTATCTAATCCTGTTTGCTCCCCTAGCTTTCGCGCCTCAGCGTCAAGACCAGGCCAGGAAGTCGCCTTCGCCACTGGTGTTCCTCCCGATATCTACGCATTTCACCACTACACCGGGAATTCCACTTCCCTCTCCTGCCTTCGATTCGATCAGTATCGCGTGACCCTCCCTAGTTGAGCCGGGGGCTTTCACACGCGACTTGAACGACCGCCTGCGCGCTCTTTAAACCCAATCCAGTTGTGCT
+
CCCCCGGEC@EFF<FCFFGCCFDFGFGFFEF@FFGFGGGC7@FGC8F<FGGGGGG,CE8@FGG@FFFFGGG>F7CE@7F=FCFFF8FC9;@F94+:F+B,@;A@CEGGDGEF,EEGFF=?D8CEGEBGGCFFGGGGG+16DFGCFFGFG??,6?:CF?772;CC5D6:*@?F5@CA>**;CFD>*39*4:CB98:3F<7?10((6((-)).5:1><6>6?1(-4((((-26)4)6<((4(4,4)-)).(-)
@M00200:207:000000000-ALC1F:1:2102:5618:6092 2:N:0:5
TACACGGGTATCTAATCCTGTTTGATCCCCACACTTTCGTGCCTCAGCGTCAGTTACAGCCTAGTAAGCTGCCTTCGCTATCGGTGTTCTTGACGATATCTAAGCATTTCACCGCTACACCGTCAATTCCGCCTACCTCGTCTGTACTCCAGTCCTACAGTATCAATGGCACCTCGACAGTTGAGCTGCCGTACTTCACCACTGACTTATAAGACCGCCTACGCACCCTTTACACCCAATACAGTTG
+
CCCCCGGGGGGGGGGGGGCGGGGGGGGEFGGGGGGGGGGFGGGGGGGGGGGGGGGGGGGGGGGGGGGGGGGGGGFFGGGGGGGGEGGGGGGGGGGGEGGGGGGGGGGGGGFGGGGGGGDGGGGGGGGGGGFGGGGGGGGG8@DGFGGGD0@DGCFGGGGGGGGGGGGG?FFGGFGGFGGDGGGGFGGGFGGG@)82BAG@FFFFFFBFFCFCEEGFB4AD>35)5?=@=DF44?AF>;6()53CECE
@M00200:207:000000000-ALC1F:1:2102:5253:10791 2:N:0:5
TACTGGGGTATCTAATCCTGTTTGATACCCACACTTTCGAGCCTCAACGTCAGTTACGGCTTAGTGTACTGCCTTCGCAATCGGAGTTCTTCGTGATATCTAAGCATTTCACCGCTACACCACGAATTCCATACACCTCAACCGCACTCAAGGAAACCAGTATCAACTGCAGTGCTGCGGTTGAGCCGCAGCCGTTCACAACTGACTTAATCTCCCGTCTACGCTCCCTTTATACCCAATACAGTTGAGCT
+
CCCCCGGGGGGGGGGGGGGGGGGGGGGGGGGGGGGGGGGGGGGGGGGGGGGGGGGGGGGGGGGGGGGGGGGGGGGGGGGGGGGGGGGGGGGGGGGFFGGGGGGGGGGGGGGGGGGGGGGGGGGDFGGGGGGGGGGGGGGGGGGGGGGGGGDEGGGGGGGGGDFGGGGFGGGGGFDF7FGGGGGGGGGGGGGGD0:=FEGEEDFFE:;CFFFFFFGF=ADB@EBD@FFDDFFCEEFA;E?3@@EC<?CE;)/
@M00200:207:000000000-ALC1F:1:2102:8153:20477 2:N:0:5
TACGCGGGTATCTAATCCCGTTTGCTCCCCTGGCCTTCGTGTCTCAGTGTCAGGAACTGTCCAGAGACCCGCCTTCGCCACTGGTGTTCCTCTCGATATCTACGCATTTCACTGCTACACCGAGAATTCCAGTCCCCCCTCCATTCCTCGAGCAAGGTAGTTTCCAATGCCATTTCGGAGTTGAGCTCCGAGAGTTCACATCCGACTTACCTCACCACCTACGCACCCTTTAAACCCAATACAGTTG
+
CCCCCGGGGGGGGGGGGGGGGGGGGGGGGGGGGGGGGGGGGGGGGGGGGGGGGGGFGGGGGGEFGGGGGGGGGGGGGGGGGGGGGGGGGGGGGGGGGGGGGGGGGGGGGGGGGGGGGGGGGGGGGGGGGGGGGGGGGGGDG6DFGGGG?CEGGGGGGFAFFEFGGGGGGGFGGFCD095*5AFFFGGGGDDG)/02=AGEEFFF@FF@FFACEBGAEF38E@;5?>@FDFFFFEFADFD@;FE2469
@M00200:207:000000000-ALC1F:1:2102:14629:22870 2:N:0:5
TACTCGGGTATCTAATCCTGTTTGCTCCCCTAGCTTTCGCGCCTCAGCGTCAGTTATGGTCCAGTGCGCCGCTTTCGCCACAGGTGTTCCTCCCGATATCTACGCATTTCACCGCTACACCGGGAATTCCACGCACCTCTCCCATACTCCAGCACAGCAGTTTCGCCTGCAGGCTCTGAGTTAAGCCCAGAGAGTTCACAGGTGACTTGCTGCGCCGCCTACGCGCCCTTTACACCCAATACAGTTG
+
CCCCCGGGGGGGGGGGGGGGGGGGGGGGGGGGGGGGGGGGGGGGGGGGGGGGGGGGGGGGGGGGGGGGGGGGGGGGGGGGGGGGGGGGGGGGGGGGGEGGGGGGGGGGGGGGGGGGGGGGGGGGGGGGGGGGDGGGGGGGGGGGDGGFCGGFGGGGGGFGGGGGGGGGGGGGGFGGFGGGGGGFGGGFGGGG2):;BEC@@FFEEFFFFFF=EFDAFE;;;@DD>:>FF?:AD<F@9:?:22<AF>D
@M00200:207:000000000-ALC1F:1:2102:15572:23362 2:N:0:5
TACCGGGGTATCTAATCCTGTTTGCTACCCACGCTTTCGTGCCTCAGCGTCAGTGATGGTCCAGTAAGCCGTCTACACCGCAGGTGTTCCTCCTGATATCTACGCATTTCACCGCTACACCAGGAATTCCGCTTACCTCTCCCATACTCAAGCCCTCAAGTTTTCGGCGCACCCTCCCGGTTAAGCCGGGAGCGTTCACACAAAACTCAGAGGACAGCCTATGCACTCTTTAAACCCACACCAGTTAGCAC
+
-@BCCCEFFGGGFGDGGGGGF,EFGGGGGGGGGGDG8F@CFEGFFEFGGGGGGCFF9FFFGGGFFFGGFGGGFGGGCECFGGGGGFGGGG9FFGFFGGFFFADFGEFGGGGGGEGGEEGGGGGEFGFC,EDEGCCFGGF8@D@=EGG?=DDA=DECG,@?67+=DDEEC8C9+<?F?D99@7D>+CCD*/;C(((08(=58)-(68))7=A@(=F)(;813))2.*44).9C?<AF?6(((-(4<2))))-
@M00200:207:000000000-ALC1F:1:2103:26841:6252 2:N:0:5
TACAGGGGTATCTAATCCTGTTTGCTCCCCACGCTTTCGTGCATGAGCGTCAGTGCTGGCCCAGGAGGCTGCCTTCGCCATCGGTGTTCCTCCACATCTCTACGCATTTCACTGCTACACGTGGAATTCCACCTCCCTCTGCCACACTCCAGCACGCCAGTCACAAGCGCAATTCCCAAGTTAAGCTCGGGGCTTTCACACCTGTCTTAACGCGCCGCCTGCGCACGCTTTACACCCAGTACAGTTG
+
CCCCCGGGGGGGGGGGGGGGGGGGGGFGGGGGGGGGGGGGFGGGGGGGGGGGGGFGGFCFGFGGGGGDEGFGGGGGGGGGGGEGEGGGGGGGGGGGGGGGGGG<FGGGGGGGGGGGGGGGGGGG7FGGGFGFGGFE@FDFG?FFFGGCGGFGGGGGGGGGGDFGGGGGGGD>6DGGCGFFCFCGGGFGGGGGFD7FFEF6:AA6<EF6A6AA@FGFBF9?7A9DB@F>6@(>EC?D,133294)6<4
@M00200:207:000000000-ALC1F:1:2103:21000:6715 2:N:0:5
TACGCGGGTATCTAATCCTGTTTGCTCCCCACGCTTTCGCACCTCAGCGTCAGTACCGGGCCAGTGAGCCGCCTTCGCCACTGGTGTTCTTGCGAATATCTACGAATTTCACCTCTACACTCGCAGTTCCACTCACCTCTCCCGGACTCAAGCTCCTCAGTATCAAGGGCAGTTCTGGAGTTGAGCTCCAGGATTTCACCCCTGACTTAAAGAGCCGCCTACGTGCGCTTTAAGCCCAATACAGTTG
+
CCCCCGGGGGGGGGGGGGGGGGGGGGGGGGGGDGGGGGGGGGGGGGGGGGGGGGGGGGGGGGGGGGGGGGGGGGGGGGGGGGGGGGGGGGGGGGGGGGGGGGGGGGGGGFFGGGGGGGGGGGGGGGGGGGFGGGGGGGGGG8FEGDGGGGGGGGGGGGGGGGGGGGGGDECGGFGGGGGGGGGGGGGGGGGGFGGFFFGFFFFFBEEFFFFE9DDF0>>60)8F;@@F>?BAA>FGFFF1:BA>DAA
@M00200:207:000000000-ALC1F:1:2103:27003:8414 2:N:0:5
TACTCGGGTATCTAATCCTGTTTGCTCCCCACGCTTTCGCGTCTCAGCGTCAGTATCCGTCCAGAAGGCCGCCTTCGCCACCGGTGTTCCTCCCGATATCTACGCATTTCACCGCTACACCGGGAATTCCACCTTCCTCTCCGGTACTCGAGTCTGCCAGTATCCGGCGCCGTTCCCCCGTTGAGCGGGGGGATTTCACACCAGACTTAGCAGACCGCCTACACGCCCTTTAAACCCAATACAGTTG
+
CCCCCGGGGGGGGGGGGGGGGGGGGGGGGGGGGGGGGGGGGGGGGGGGGGGGGGGGGGGGGGGGGGGGGGGGGGGGGGGGGGGGGGGGGGGGGGGGGGGGGGGGGGGGGGGGGGGGGGGGGGGGGGGGGGGGGGGGGGGGGGGGGGGGGDGGGGGGGGGGGGGGGGDEDGGGGFGGGGGGGGGGGGGGGGGGFGGFFFGFB?FF?BF?AFBDBBFFFFFFFFF58;?B>??B<9FGFBBBDFFAFFF
@M00200:207:000000000-ALC1F:1:2103:10188:14064 2:N:0:5
TACAAGGGTATCTAATCCTGTTTGCTCCCCTAGCTTTCGCGCCTCAGCGTCAGTTGTGGTCCAGTGAGCCGCTTTCGCCACAGGTGTTCCTCCCGATATCTACGCATTTCACCGCTACACCGGGAATTCCACTCACCTCTCCCACACTCCAGCACGGCAGTTTCTATGGCAGACTCTGAGTTGAGCCCAGAGATTTCACCACAGACTTACCGCACCGCCTACGCGCCCTTTATACCCAATACAGTTG
+
CCCCCGGGGGGGGGGGGGGGGGGGGGGGGGGGGGGGGGGGGGGGGGGGGGGGGGGGGGGGGGGGGGGGGGGGGEGGGGGGGGGGGGGGGGGGGGGGGGGGGGGGGGGGGGGGFGGGGGGFGGGGGGGGGGGGGGGGGGGGGGGGGGGFGGGGGGGGGEGGFGFGGGGGGGGGGFFGGGFGGGGGGFGGGGGGFGFFFEGBEDFF=9EFEFF@9@GBFFFFFF156;B;>DFFFEFGBB07>FFFF69
@M00200:207:000000000-ALC1F:1:2103:26102:17206 2:N:0:5
TACTAGGGTATCTAATCCCGTTTGCTCCCCTGGCTTTCGCTCATCAGCGTCAGTGTTGGTCCAGGATGCCGCCTTCGCCACCGGTGTTCCTCCAGATATCTACGCATTTCACCGCTACACCTGGAATTCCGCATCCCTCTCCCAAACTCAAGCCATCCAGTATCACACGCAGTTCCCCGGTTAAGCCGAGGGATTTCACGTGTGACTGAGATGGCCGCCTACGAGCCCTTTATACCCAATACAGTTG
+
CCCCCGGGGGGGGGGGGGGGGGGGGGGGGGGGGGGGGGGGGGGGGGGGGGGGGGGGGGGGGGGGGGGGGGGGGGGGGGGGGGGGGGGGGGGGGGGGGGGGGGGGGGGGGGGGGGGGGGGGGGGGGGGGGGGGGGGEGGGGGGGGGGGGGGGFGGGGGGFGGGGGGGGGGGGGGFGGGGGGGGGGGDGGDGDGEGFFFEGFDFF>?FEFBEFFF=4FBFFFFF;>DFFDF@;EFEFD@@@(8?AFFBA
@M00200:207:000000000-ALC1F:1:2103:26011:18232 2:N:0:5
TACTCGGGTATCTAATCCTGTTTGCTCCCCACGCTTTCGTGCCTCAGCGTCAGTATCGGGCCAGTGAGCCGCCTTCGCCACTGGTGTTCTTGCGAATATCTACGAATTTCACCTCTACACTCGCAGTTCCACTCACCTCTCCCGAACTCAAGATCCTCAGTATCAAAGGCAGTTCTGGAGTTGAGCTCCAGGATTTCACCTCTGACTTAAAGACCCGCCTACGCACCCTTTAAACCCAATACAGTTG
+
CCCCCGGGGGGGGGGGGGGGGGGGGGGGGGGGGGGGGGGGGGGGGGGGGGGGGGGGGGGGGGGGGGGGGGGGGGGGGGGGGGGGGGGGGGGGGGGGGFGGGGGGGGGGGGGGGGGGGGGGGGGGGGGGGGFGFGGFFGGGDF8EEGGGGGG?FGGGCDGGGGGGGGGGFGGGGFGGGGFFGGGC?CFGFD>FFGF59EGFFBFFCFFFFF69C=DFBF@@=89>=B>FFFFFEEFGFFFF;EFEC3)
@M00200:207:000000000-ALC1F:1:2103:20707:18589 2:N:0:5
TACTAGGGTATCTAATCCTGTTTGCTACCCACGCTTTCGTGTCTCAGTGTCAGTTCAGGCCCAGGTGATTGCCTTCGCCATCGATGTTCCTCCCGATATCTACGCATTTCACCGCTACACCGGGAATTCCGTCACCCTCTACCGAACTCGAGCTCGTCAGTATCGACTGCAATTCCCAGGTTGAGCCCAGGGATTTCACAACCGACTTAGCGAGCCACCTACTCACGCTTTATACCCAATACAGTTG
+
CCCCCGGGGGGGGGGGFGFGGGGGGGGGGGGGGGGGGGEGGGGGGGGGGGGGGGGGGGGGGGGGGGGGGGGGGGGGGGGGGGGGGGGGGGGGGGGGGGGGGGGGGGCCGGGGGGGGGGGGGGGGGGGGGGGGGGGGGGGGGGF>EGGGGGGEGGGGEGGCGGGGGGGDDFGGGFGGGGGGGCFGGFFGGGGGFGCFFFGFE=B4>AFFF4F=@=DA=)/8@FFAE@70;DDEFEA>1;@FFFFF59)
@M00200:207:000000000-ALC1F:1:2103:4368:19348 2:N:0:5
TACTAGGGTATCTAATCCTGTTTGCTCCCCACGCTTTCGCACCTCAGCGTCAATACTTGTCCAGCGAGTCGCCTTCGCCATTGGTGTTCCTCCACATCTCTACGCATTTCACCGCTACACGTGGAATTCCACCTCCCTCTGCCACACTCTAGCCAAGTAGTTTCGAGCGCAGTTCCCAAGTTAAGCTCGGGGCTTTCACACTCGACTTGCTCGGCCGCCTGCGCACACTTTAACCCCAGTACAGTTG
+
CCCCCG@EGDFFGFGGGGGGGGGGGGGGGGGGGGGGGGGGEEGGGGEF7FGGGGGEGFFFFGFGGGFEGGGGGGGGGGGCFEFGEFG@FGGFGGGGDGGGGGGFGGGGGGGGGGGD6@D?6EFG:FFDGGGGGGGGGGGGGFGFFCE@D=EGCFGGFGAECGGG6F8E8ED>DFG?+49@DEAFGG7C?>*C97FAFEG6<>FF)7>?*9+*(5C4@EF?;A18(:6;;<AC?)*;128?<44<4<<
@M00200:207:000000000-ALC1F:1:2103:5854:22412 2:N:0:5
TACAAGGGTATCTAATCCTGTTTGCTCCCCACGCTTTCGTGCCTGAGCGTCAGTGTCGACCCAGGGGGCTGCATTCGCCATCGGTGTTCCACCGCATCTCTACGCATTTCACTGCTACACGCGGAATTCCACCCCCCTCTTCCGCACTCAAGCTCGCCCGTTTCCCAAGCCATTCCCAGGTTAACACCGCGGCGTCCACACAGGTCACAGCGAACCGCACGCGAACGCTTTCTACGAACTACAGTTA
+
CCCCC<CCD8,C,FE<<FCEFFFC<CF,FCFEGD:BDA6,CFGGC@,FG@F@FDGGG:F7@F@,:C+:BFCG8,EDFFF=:,6BFCFEAE,,AFGGDG,FD9,+7@+=@,F9F;9DGF=F=+CEE@7D9,6C8=8EED86,@EC6;>@67,,<CFCE**41;*,=?C,3D4C::=+;?6?8,B:+,28)//)2)2)./79?6FF).5)).52>0<3()(((0()-,(((4()))0*(.((-),)))-
@M00200:207:000000000-ALC1F:1:2104:13157:5380 2:N:0:5
TACAAGGGTATCTAATCCTGTTTGCTCCCCTAGCTTTCGTCCCTCAGCGTCAGTTGTGATCCAGCGAGCCGCTTTCGCCTCGGATGTTCCTACGGATATCTACGCATTTCACCGCTACACCCGTAATTCCACTCGCCTCTCTCACACTCGAGCACGGCAGTTTCGTTAGCAGCCTCTGGGTTAAGCCCAGAGATTTCACTATCGACTTGCCGCACCGCCTACGGACCCTTTAAGCCCAATACAGTTG
+
CCCCCGGGGGGGGGGGGGGGGGGGGGGGGGGGGGGGGGGGGGGGGGGGGGGGGGGGGGGGGGGGGGGGGGGGGGGGGGGGGGGGGGGGGGGGGGGGGGGGGGGGGGGGGGGGGGGGGGGGGGGGGGGGGGGGFGGGGGGGGGGGGGGGGGGGGGGGGGGGGGGGGGGGGGGGGGFGGGFF8EDEGGGGGFGGFGGFFFGFFFFFFFFFECFEFFGFFFFFFFFEDFFFDF@9EEF:0<:B??<>>AA
@M00200:207:000000000-ALC1F:1:2104:19329:5647 2:N:0:5
TACAGGGGTATCTAATCCTGTTTGCTCCCCACGCTGTCGCGCCTCAGTGTCAGAAACTGCCCAGCAGACCGCCTTCGCCACCGGTCTTCCTCCGGATCTCTACGCATTCCACCGCTACACCCGGAATTCCGTCTGCCTCTACAGTCCTCGAGTTTGACAGTCGGCACGGCAGATCCGGGGTTGAGCCCCGGACTTTCACCACACCCTTATCAAACCACCTACGCGCCCTTTAAACCCAATACAGTTG
+
CCCCCGGGGGGGGGGGGGGGGGGGGGGGGGGGGGGGGGGGGGGGGGGGGGGGGGGGGGGGGGGGGGGGGGGGGGGGGGGGGGGGGGGGGGGGGGGGGGGGGGGGGGGGGGGGGGGGGGGGGGGGGFFGGGGGGGGFGGGGGGGGGGGGGGDGEGGGGGGGGGGGGGGGGGGGDGGGGGGDEGGGGGGGGGGGFDCCFEGFFFFFF>FFEFFFEFGFFFBFFFFF>FFFFFFFFAF4:B<0?>ADAAF
@M00200:207:000000000-ALC1F:1:2104:8409:8139 2:N:0:5
TACTCGGGTATCTAATCCTGTTTGCTCCCCACGCTGTCGCGCCTCAGTGTCAGAAACTGCCCAGCAGACCGCCTTCGCCACCGGTCTTCCACCGGATCTCTACGCATTCCACCGCTACACCCGGAATTCCGTCTACCTCTACAGTCCTCGAGTTTGACAGTCGCCACGGCAGATCGGCGGTTGAGCTCCGGACTTTCACCACACCCTTATCAAACCACCTACGCGCCCTTTAAACCCAATAATGCTG
+
CCCCCGGGGGGGGGGGGGGGGGGGFGGGGGGGGGGCGGG8CGEGGGG<FGGGC,C<,@@F,,CF<DDCF6CGGGGGGG7F,FGG@CFGG,,:,>+@F:FGGG9@FGGG;BFGGGGGGG9,,++++@FGGGC,@@+E,=D8FD83,2,?EDGGG6,,7EFCF?+++4+:7EG5**;***1::CCCGG+09/>*:96FFFG;3>)),63AEB**6<=>0>?FFFF@(726>FBBABFFBBB<))).)69
@M00200:207:000000000-ALC1F:1:2104:14159:11660 2:N:0:5
TACTGGGGTATCTAATCCCGTTCGCTCCCCTAGCTTTCGCACCTCAGCGTCAGAAACCAGCCAGGACACTGCCTTCGCCTTTGGTATTCCTCCGGATATCTACGCATTTCACCACTACACCCGGAATTCTGTGTCCCTCTCTGGCCCTCAAGTCCTGCAGTCTTCAAGGCGCTCTCCCAGTTGAGCCGGGAGCTGTAACCCCAAACTTACACGACCGCCTGCGTGCACTTTACACCCAATCCAGTTG
+
CCCCCGGGGGGGGGGGGGGGGGGGGGGGGGGGGGGGGGGGGGGGGGGGGGGGGGGGGGGGGGGGGGGGGGGGGGGGGGGGGGGGGGGGGGGGGGGGGGGGGGGGGGGGFGGGGGGGGGGGGGGEGEGGGGGGGGGGGGGGGGGDGGGGGDDFGGGGGGGGGGGGGGGGFFGD>DGGGGGDGGGGGGGGGGGDFGGFF6CFBFEB9DF>6BFFFFGF=DF@FF6A?E@EFFFFEFFFFF<3(6?<AAA
@M00200:207:000000000-ALC1F:1:2104:28527:17771 2:N:0:5
TACCGGGGTATCTAATCCCGTTTGCTCCCCTGGCTTTCGCGCCTCAGCGTCACTTGCACCCCAGCGGATCGCTTTCGCCACCGGCGTTCCTCCCGATATCTACGCATTTCACCGCTCCACCGGGAGTTCCATCCGCCCCTGATGCAGTCCAGCACGGCCGTCGCCCGGGCAGTTCCCCGTTTGAGCCGAGCGATTTCACCCGAACCGTACCGCACAGCCTACGCGCCCTTTATACCCAATACAGTTG
+
CCC@CDGGGGGGGGGGGG8FGGGGGGGGGGCDFGGGGGGGGGGGGGGGGGGGDFGFGCEECFFGGGGD:FGDGGCGGGGGGGGGDE@FGGGGGGCFGGGGGDGGGGGGGFGFFCEGGGFGGGGGG7FGGGC,3@6@EEGD7893EC,AF*7D6,:=CGGDG5):DGE8C8D*2+21*2***+1=*<C3<5))79*7*-*98>:B9(,76?))7>GD1>?<?F1:6:>B>F724)9=?)4852).-45
@M00200:207:000000000-ALC1F:1:2104:22056:17902 2:N:0:5
TACTGGGGTATCTAATCCTGTTTGCTCCCCACGCTTTCGCGCCTCAGCGTCAGTAACGGGCCAGTGTGTCGCCTTCGCCACTGGTGTTCTTCCGAATATCTACGAATTTCACCTCTACACTCGGAGTTCCACACACCTCTCCCGTACTCTAGGTGTCCAGTATCAAAGGCAGTTCCAGGGTTGAGCCCTGGGATTTGACCTCTGACTTAGACACCCGCCTACGCGCCCTTTCCGCCCAGTACCGTTG
+
CCCCCGGEGGGGGGGGGGGGGGGGGGGGGGGGGGGGGGGGGGGGGGGGGGGGGGGGGGGGGGGGGGGGGGGGGGGGFGGGGGGGGGGDGGCFFGGGGGGGGGGGGGGGGGGGGGGGGGGGGGGGGGGGGGEFGGGGGGGGGGGGGGGGCFDEFGGGGFG8DFGGGGFGCGGGGGGFFGGDGF6C6EDCCDGGFGGFFCDAEFF49CEF6AAFEDDF2?=D=A25(=@F6F@3>;:>6<(//))64??
@M00200:207:000000000-ALC1F:1:2104:4370:19891 2:N:0:5
TACTGGGGTATCTAATCCTGTTTGCTCCCCTAACTTTCGTGCCTCAGCGTCTCGGGCAGGCTAGAAAACCGCTTTCGCCACAGGTGTTCTTCCACATATCTACGCATTTCACCGCTACACGTGGAATTCCATTTTCTCCGCCATCCGACTAGAATTACAGTATCATATGCAGCTCCGAGGTTAAGCCCCGGAATTTCACATATGACTTGTGATCCCGCCTACGCACACTTTAAACCCAATACAGTTG
+
CCCCCGFGGGGGGGGGGGGGGGGGGGGGGGGGCGGGGGGFFGGGGGGGGGGGGGCFEGGEGGGGGGGGGGEGEGGGGGGGGDFGGGGGGCGGGGGGGGGGGGGGGGGGGGGGGGGGGGFFG@FGGGGGGGGFGG8EFFG>+AEGGGG+@DGGG8FFGGGGGG@GGGGGGGGGGGGCG>C>EGGG?F7+;>CD557:EC7BEFFFFFFFFEFF7<DF@FFF?FFF@FFFFA<<ECF5?F6@FF<C.<C
@M00200:207:000000000-ALC1F:1:2104:21053:21613 2:N:0:5
TACGAGGGTATCTAATCCCGTTTGCTCCCCTGGCTTTCGCGCCTCAGTGTCAGTTTCGGTCCAGGATGCCGCCTTCGCCACCGGTGTTCCTCCAGATATCTACGCATTTCACCGCTACACCTGGAATTCCGCATCCCTCTCCCGGATCCAAGCCATCCAGTATCACACGCAGTTCCCCAGTTAAGCTGAGGGATTTCACGTGTGACTTAGTTGGCCGCCTACGAGCCCTTTAAACCCAAGACAGTTG
+
CCCCCGGGGGGGGGCFF@FFFFGGGGGFGGGGGGGFGGGGG@FEDGFAFEFFGFGGGGGGGFFGGGGGGFGFFGEGGCF?FEFDFGGGG9=?F?FGGFFECFFDFCC+@CBE?EC6BFCEEGFFGFGF9ED@@ECF88DF,8@@EEEDED8>@DEA1BDGC:@;CFC@D>DE98EFCC7CD7EFGGGD7CFC>C76BC=A>A9)9@4+8>BF=E8?@:;;2538<:6?(;@>?38;?42(4.4:A<2
@M00200:207:000000000-ALC1F:1:2104:21904:23811 2:N:0:5
GACGAGTGTATCTAATCCTGTTTGCTCCCCTGGCTTTCGCTCTGCAGTTTCAGTGTGGGTCCCAGATGCCGGCTTCCGTCCCCGTGGTACTCCAGTTACCTACTGATTTGACCCCCACCCTTGTAATTCCCGATCCCGACCCCAAACTTAAGCCATATGCCAACAAACTGACTTCCTCTTTCCACCGTATGAATTTCACGTCGGACTCAGTTGCCCACCTGCGACCCCTTTAAGCCCAATCCAGAGACAAT
+
-ACC86,C6,,<F-,;E<,C;,,6C;,,,8CDCF@6CF,,,C6,E966,<6,CFE@,B,+,,,,,666C6@@C++A:,6,88,+6,>4,,,545A5?,,,,9,,,C,,C,,5E,,++4+++,9,5,C,4,,+6=ECF+++++++61++,+3@,@8@,,,,,2+1+,16+3+1+++=+7,+7,+,+,++3+05++21?*?*)@*98@A*))++***37?A2()-)/)8(1./1))2)/((/(//))((((/)
@M00200:207:000000000-ALC1F:1:2105:13341:4169 2:N:0:5
TACGCGGGTATCTAATCCTGTTTGCTACCCACGCTTTCGTGTCTCAGCGTCAGTTACGGTCCAGAAAGCCGTCTACACCACCGGTGTTCCTCCTGATATCTACGCATTTCACCGCTACACCAGGAATTCCACTTTCCTCTCCCGCACTCTAGTCGCTCAGTATTCGGCGCACCCTCCCAGTTGAGCCGGTAGATTTCACACCAAACTTAAACAACCGCCTACACACCCTTTAAACCCAATACCGTTG
+
CCCCCGGGGGGGGGGGGGGGGGGGGGGGGGGGGGGGGGGFG<EFGGFGGGGGGGFGGFEGGGGGFFGCFGECFGGFGGGGGEGGEEGGGCFGGGCFGGGGGGGGGGGGGGGGFCEGGGFGGGGCFFGGGGDGGFFGGGGGGGEECCGGGGGGGGCGGGGGGGGAC9C6CEGGD*//@;CCGFGGGGGGG/*?FGGFFFGFFFFFFDE;<<=<=1*82).:(==@@D?FFFF2<9FF(2:(.))-4((
@M00200:207:000000000-ALC1F:1:2105:25097:4644 2:N:0:5
TACGAGGGTATCTAATCCTGTTTGCTCCCCACGCTTTCGCACCTCAGCGTCAGTACCGGGCCAGTGAGCCGCCTTCGCCACTGGTGTTCTTGCGAATATCTACGAATTTCACCTCTACACTCGCAGTTCCACTCACCTCTCCCGGACTCAAGCTCATCAGTATCAAAGGCAGTTCTGGAGTTGAGCTCCAGGATTTCACCCCTGACTTAATAAGCCGCCTACGTGCGCTTTATGCCCAATACAGTTG
+
CCCCCGGGGGGGGGGGGGGGGGGGGGGGGGGGGGGGGGGGGFGGGGGGGEGGGGGGGGGGGGGGGGGGGGGGGGGGGGGGGGGGGGGGGGGGGGGGGGGGGGGGGGGGGGGGGGGGGGGGGGGGGGGGGGGGGGGGGGCCGFF6EEGGGGGGGGGGGGGGGGGGGGGGGGGGGFGGGGFFGGGDFGGGGDGFFGGFF?DFFAFFFFFCFFFE>EFFBDBDDFFFFFFFFFF<CCF;88153@EC?CE
@M00200:207:000000000-ALC1F:1:2105:21522:7501 2:N:0:5
TACCAGGGTATCTAATCCTGTTTGCTCCCCACGCTTTCGCGCCTCAGCGTCAGTTACAGACCAAAGAGTCGCCTTCGCCACTGGTGTTCCTCCACATCTCTACGCATTTCACCGCTACACGTGGAATTCCACTCTTCTCTTCTGTACTCAAGTCCCCCAGTTTCCAATGGCCCTCCACGGTTGAGCCGTGGGCTTTCACATCAGACTTAAAGGACCGCCTGCGCGCGCTTTAAACCCAATACAGTTG
+
CCCCCGGGGGGGGGGGGGGGGGGGGGGGGGGGGEGGGGEGGEGC:CFDFCFGGGGGGGGGGGEFGGGGGGDEGGGGGGCFCFG8FGGGGGGG8FFGGGGGFGGF>EDGGGFFGGGGGGFFE@E:C@EFEFGGGGGGGGGGGGGGGCGGGGGGGGGGGECEDFFGGGGGDG68FDDGFGGDDCGGFCFCGGGFFGGFFFFA6@FFEE@CEE6A*5CFAD@=9699;F;99034?EF;;70=@729AFF
@M00200:207:000000000-ALC1F:1:2105:4019:9298 2:N:0:5
TACCAGGGTATCTAATCCTGTTTGATCCCCACGCTTTCGTGCCTCAGTGTCAATATATCCGTAGTAAGCTGCCTTCGCAATTGGTGTTCTATGTCATATCTAAGCATTTCACCGCTACATGACATATTCCGCTTACCTCCAGATAATTCAAGACCTATAGTATCAATGGCAGTTTCCGAGTTAAGCTCGGAGATTTCACCACTGACTTACAGACCCACCTACGCACCCTTTACACCCAATACAGTTGAGCT
+
CCC@CGGGGGGGGGGGGGGGGGFGGGGGGGGGGGGGGGGFGGGGGGGGGGGGGGGGGGFGGGGGGFGGGGGGGGGGGGG7FFGGGGGGGGGGFGGGGFGGGGGGGGGGGGGGGGGGGGGGGGGGGGGGGGGGGGGGGGGDGFFGGGGGGGGD,9=FGDFFGGGGFFEADFCDFFGFGD>DGGG9D,=DCCEBAFFBFCGDDFFFBFFCFEF@F@CFBEDFFFFFFFF54>:CE?>/)-::BFF9?EEF=)0
@M00200:207:000000000-ALC1F:1:2105:8342:11825 2:N:0:5
TACGAGGGTATCTAATCCTGTTTGCTCCCCACGCTTTCGCGCCTCAGCGTCAGTATCGGACCAGTTGGCCGCCTTCGCCACTGGTGTTCTTGCGAATATCTACGAATTTCACCTCTACACTCGCAGTTCCACCAACCTCTTCCGAACTCAAGACTCCCAGTATCGAAGGCAATTCCAGGGTTGAGCCCTGGGCTTTCACCTCCGACTTAAAAGTCCGCCTACGCGCCCTTTAAGCCCAATACAGTTG
+
CCCCCGGGGGGGGGGGGGGGGGGGGGGGGGGGGGGGGGGGCFGGGGFGGGGGGGGGGGGGGGGGGGGGGGGGGGGGGGGGGGGGGGGGGGGGGGGGGGGGGFGGGGGGGGGGGGGGGGGGGGFGGGGGGGGGGGGGGGGGGGFECEEGGGGFGGGGGGFGGEFGGCC6>FGGGFGGCC>CGGGGGFGGGGEFFFGAFCGFFFF):=9@E*B68@7F2>?DFFF@9>@FF@EFF)97:???FF26><A
@M00200:207:000000000-ALC1F:1:2105:12670:13226 2:N:0:5
TACTCGGGTATCTAATCCCGTTTGCTCCCCTAGCTTTCGCGCCTCAGCGTCAGTATCGGGCCAGATGTGCGCCTTCGCCACCGGTGTTCCTCCTGATATCTACGCATTTCACCGCTACACCAGGAATTCCCACATCCTCTCCCGTACTCAAGCCAAGCAGTATGCGATGCCGGTCCTCGGGTGAGCCGAGGGATTTCACATCACACTCACTTGACCGCCTACACGCCCTTTACGCCCAGTACCGTTC
+
CCCCCGGGGGGGGGGGGG<FGGGGGGGGGGGFGGGGGGGGGEGGGGGGGGGGGGFFGGGCFGGG<EFGGGGGGGGGGGGEFGGGGGGGGGGGGGGGGGGGGGGGGGGGFGGGGGGGGGGGGGFGFGGGGGGGDGDGGGGGGGGGG6EGGGGFGGDDCGGFG9D::CCGGG+C6@G9<FGDCF>4CGCC//CE;FFFFFGFFF4*;@F;8@CCFFFA9EFDD5;DDFFF6<:<28EDFF?BFF2(-3(
@M00200:207:000000000-ALC1F:1:2105:10788:14223 2:N:0:5
TACGAGGGTATCTAATCCTGTTTGCTCCCCACGCTGTCGCGCCTCAGTGTCTGAAACTGCCCAGCAGACCGCCTTCGCCACCGGTCTTCCTCCGGATCTCTACGCATTCCACCGCTACACCCGGAATTCCGTCTGCCTCTACAGTCCTCGAGTTTGACAGTCGGCACGGCAGATCCGGGGTTGAGCCCCGGACTTTCACCACACCCTTATCAAACCACCTACGCGCCCTTTAAACCCAGTACAGTTG
+
CCCCCGGGGGGGGGGGGGGGGGGGGGGGGGGGGGGGGGGGGGGGGGGGGGGGGGGGGGGGGGGGGGGGGGGGGGGGGGGGGGGGGGGGGGGGGGGGGGGGGGGGGGGGGGGGGGGGGGGGGGGGGEFGGGGGGGGGGGGGGGGGGGGGGGDGGGGGGGGGGGGGGGGGGGGGGFGGGGGGGGGGGGGGGGG>DEFFFFGFFDFFDFFFFFFFFFFFFFFFFFFFFDB>><DFF47F016:A<)4<26
@M00200:207:000000000-ALC1F:1:2105:26643:14447 2:N:0:5
TACTAGGGTATCTAATCCCGTTTGCTCCCCACGCTTTCGCGCCTCAGCGTCAGGAAATGCCCAGAGACCCGCCTTCGCCACCGGTGTTCCTCCCGATCTCTACACATTTCACCGCTACACCGGGAATTCCAGTCTCCTCTGCATCCCTCAAGAATGGCAGTATCGATCGACGTTCTTCGGTTGAGCCGAAGGATTTCACGACCGACTTGCCATCCCGCCTACGCGCCCTTTAAACCCAATACAGTTG
+
CCCCCFGGGGGGGGGGGGGGGGGGGGGGGGGGEGGGGGGGGGGGGGGGGGGGGFFGGGGGGGGGGGGGGFGGGGGGGGGGGGGGEFFGGGGGFGGGGGGGGGGGGGGGGGGGGEEGGGGGGGGGGGFGGGGGGFGGGGGGFGGGFFGGGGGFGGDFFFFGGGGGGGGGGDGDDFGGGGGGGEGGGGGGDGGAFGGFFFGFF@A39>@7;>AEFEG4,5;7:F099:;BF1?A>.=F<B0<4:246<A
@M00200:207:000000000-ALC1F:1:2105:5038:15296 2:N:0:5
TACTAGGGTATCTAATCCCATTCGCTCCCCTGGCTTTCGCGCCTCAGCGTCAGTACCGGTCCAGATGGCCGCCTTCGCCACCGGTGTTCTTCCCAATATCTACGAATTTCACCTCTACACTCGGAGTTCCACATACCTCTTCCGTACTCAAGATAGCCAGTATCAAAGGCAATTCCAAGGTTGAGCCCTGGGCTTTCACCTCTGACTAAACTATCCGCCTACGCTCCCTTTATGCCCAATACAGTTG
+
CCCCCGGGGGGGGGGGGGGGGGGGGGGGGGGGGGGGGGGGGGGGGGGGGEGGGGGGGGGGGGGGGGGGGGGGGGGGGGGGGGGGGGGGGGGGGGGGGGGGGGGGGGGGGGGGGGGGGGGGGGGGGGGGGGGGGGGGGGGGGGCGGGGGGGGGGGGGGDEGGGGGGGDGGGFFGFGFGFF6EFFFCGCFCFFFFGCFFEGFF@AFAEFEF4><FFGFFFFF@A@FFFFFF@@:?EFFFFFF@@A)7<E
@M00200:207:000000000-ALC1F:1:2105:24039:18376 2:N:0:5
TACAGGGGTATCTAATCCCGTTTGCTACCCTAGCTTTCGCGCCTCAGCGTCAATACCGGTCCAGGATGCCGCCTTCGCCACTGGTGTTCCTCCAGATATCTACGCATTTCACCGCTACACCTGGAATTCCACATCCCTCTCCCGGATTCGAGCTCGCCAGTATCGGACGCAGTTCCCCGGTTGAGCCGAGGGATTTCACGTCCGACTTAGCAGGCCGCCTACGCGCCCTTTACGCCCAATCCAGTTG
+
CCCCCDGGGGGGGGGGGGGGGGGGGGGGGGGGGGGGGGGGGGGGGGGGGGGGGGGGGGGGGGGGGGGGGGGGGGGGGGGGGGGGGGGGGGGGGGGGGGGGGGGGGEGGGGGGGGGGGGGCFGGGGGGGGGGGGGGGGGGGGGGG>?EGGGGFGGGCGGGG8DFGDGEGGGGGDFGGGGG>?EC7DFDGDDGFFFGFFFGFF;BD0>F<F3AEF18EFFFF<@07BFF12(8>D?>E>F(3((,2:95
@M00200:207:000000000-ALC1F:1:2105:5461:19009 2:N:0:5
TACAGGGGTATCTAATCCTGTTTGCTACCCACGCTTTCGTGCCTCAGCGTCAGAACAGGCCCAGGAGGTTGCCTTCGCCATCGGTGTTCTTCCAGATATCTACGCATTTCACCGCTACACCTGGAGTTCCGCCTCCCTCTACCGTTCTCTAGCCTGCCAGTATCGACTGCAATTCCCAGGTTAAGCCCAGGGCTTTCACAACCGACTTAGCAAACCGCCTACGCACGCTTTAAACCCAATACAGTTG
+
CCCCCGGGGGGGGGGGGGGGGGGGGGGGGGGGDGGGGGGGGGGGFGGGGFGGGGGGGGGGGGGGGGGGGGGGGGGGGGGGGGGGGGGGGGGGGGGGGGGGGGGGGGGGGGGGGGGGGGGGGGGGGGGGGGDCEDGFGGGGGGGGGGGGGGGGGGGGFGGGGGGGGGGGGGGGGFGGGGGGGG?FGGGGGGCEEFGFFFGFFD547AF=C=FC@EGFFFFDDF=0;EF;;7@<CEAF1;18@EFEFFC
@M00200:207:000000000-ALC1F:1:2106:8154:7561 2:N:0:5
TACGAGGGTATCTAATCCTGTTTGCTCCCCACGCTTTCGCGCCTCAGCGTCAGTATCCGTCCAGGTGACCGCCTTCGCCACCGGTGTTCCTCCCCATATCTACGCATTTCACCGCTACACTGGGAATTCCACTCACCTCTCCCGGTCTCAAGCCTCACAGTCTGACAGGCAGTTCCTCGGTTAAGCCGCGCGCTTTCACCCGTCACTTGCAAACCCGCCTCCGCGCCCTTCAAGCCCACTCACGTTACCAT
+
CCCCCGGEGGGG@FFGGGEGGGGGGGGGFGGGGGDGGGGDG+@@EGFGGCFGDGFGG9F@FGGG8F@FGGGG7FFGE:FGGGG:CEGEGGFGG:@FFEGGGGGGGGDE;@EFGGGEGGFF9@<4F8FFGGGGGGDBF,DFFC8=+@EGGGGFGCF8FGFGFFC799E97FC;+3@9@7@***<:+@0**3*)6?*);*21;:=?12C;4C=C=(3((2./,)(3()4(3(,,646848(,117.,((().)
@M00200:207:000000000-ALC1F:1:2106:24893:7586 2:N:0:5
TACTGGGGTATCTAATCCTGTTTGCTCCCCTAGCTTTCGTGCCTCAGTGTCAGGTATTTTCCAGGGATTCGCCTTCGCCACTGGTGTTCCACTTGATATCTACGCATTTCACTGCTACACCAAGTATTCCAATCCCCCCTCAAATCCTCTAGCAAGGTAGTTTCCAATGCCATTTCCGGGTTGAGCCCGGAGATTTCACATCCGACTTACCTCACCACCTACGCACCCTTTACACCCAATACAGTTG
+
CCCCCGGGGGGGGGGGGGGGGGGGGGGGGGGGGGGGGGGGGGGGGGGGGGGGGFGGGGGGGGGGGGGGGGGGGGGGGGGGGGGGGGGGGGGGGGGGGEDFGGGGGGGGGFGGGGGGGGGGGGGGGGGGGGGGGGGFGGCGCFEGGGGGAFG9AFGGFFAEEFGGFFGGGGGFGFGFGGG>CEGCGGGGGDGGFGGFFFGFFF?8>AFFEFFFFEF)*30<:A>=AFFDB2;CE?BA=B==EEFCFE<
@M00200:207:000000000-ALC1F:1:2106:6743:13183 2:N:0:5
TACTAGGGTATCTAATCCTGTTTGCTCCCCACGCTTTCGCGCCTCAGCGTCAGATACGGTCCAGATGGCCGCCTTCGCCACCGGTGTTCTTCCCAATATCTACGAATTTCACCTCTACACTGGGAATTCCACCATCCTCTCCCGTCCTCAAGCCAATCAGTCTCGAATGCACATCCGGGGTTGAGCCCCGGGCTTTCACACCCGACTTGACCGGCTGCCTACGCGCCCTTTAAGCCCACTACAGTTG
+
CCCCCGGGGGGGGGGGGGGGGGGGGGGGGGGGGGGGGGGGGGGGGGGGGGGDGGGGGGGGGGGGGGGGGGGGGGGGGGGGGGGGGGGGGGGGGGGGGGGGGGGGGFGGGGCGGGGGCE9FGGGGG:EFGGGGGGGGGGGGGFGEGGGGGFFGGGGGGGGGGGGGGG8FGGDFGFDD>;?DGGGGFGGGGGGGFGGFFFGFFDD255@DEAAF:011.16;6.119B>BFFF<4.@FBF(87??BF<<
@M00200:207:000000000-ALC1F:1:2106:20608:14309 2:N:0:5
TACAGGGGTATCTAATCCTGTTTGCTCCCCACGCTTTCGCACCTCAGCGTCAGTTGCGGGCCAGTGAGCCGCCTTCGCCACTGGTGTTCTTCCCAATATCTACGAATTTCACCTCTACACTGGGAATTCCACTCACCTCTCCCGCACTCAAGACCGTCAGTATCGAAGGCAATTCTGAGGTTGAGCCTCAGCATTTCACCACCGACTTAACAGCCAGCCTACGTGCCCTTTATACCCAATACAGTTG
+
CCCCCGGGGGGGGGGGGGGGGGGGGGGGGGGGGGGGGGGGGGGGGGGGGGGGGGGGGGGGGGGGGGGGGGGGGGGGGGGGGGGGGGGGGGGGGGGGGFGGGGGGGGGGGGGGGGGGGGGGGGGGGGGGEGFGGGGCGGGGGFGGGGGGGGGGGGFGGGGGGGFGCFFEGGGGGFGGGAFGGGGGGGGGGGGGFGGFFFFFFFFFFF>DEFFFFBB-01,5@FFDF:?1@FFEEFFF;EFDFEE<EEF
@M00200:207:000000000-ALC1F:1:2106:16582:15036 2:N:0:5
TACGAGGGTATCTAATCCTGTTTGCTCCCCACGCTTTCGCGTCTTAGCGTCAGAAACCGTCCAGATAGCCGCCTTCGCCACTGGTGTTCTTCCCAATCTCTACGTATTTCACCACTACACTGGGAATTCCACTATCCTCTCCGGTCCTCTAGTCATCCAGTCCTGAATGCATTTCTTGAGTTAAGCTCAAGGCTTTCACATCCAACTTGGACAACGGCCTACACGCGCTTTAAACCCAATACAGTTG
+
CCCCCGGGGGGGGGGGGGGGGGGGGGGGGGGGGGGGGGGGGGGGGGGGGGGGGGGGGGGGGGGGGGGGGGGGGGGGGGGGGGGGGGGGGGGGGGGGGGGGGGGGGGGGGGGGGGGGGGGGGGGGGGGGGGGGGFGGGGGGFGGGGGGGGGGDGGGGGGGGGGGGGGGGGGGGGFGGGFGGGGGGGGGGGGGGFGGFFFGFFFFFFFFFFFFFFFF0-3:ABFBDFA@FFFFEEFFA@D6;EEE<?CE
@M00200:207:000000000-ALC1F:1:2106:18906:15334 2:N:0:5
TACAGGGGTATCTAATCCTGTTTGCTCCCCACGCTTTCGTGCCTCAGTGTCAGGAATTTCCCAGAAAGGCGCCTTCGCCGCCGGCCTTCCCCCAGATATCTGCGCATTTCACCGCTACACCTGGAGTTCCCCTTTCCCCTGAAATCCTCAAGTCTCGCAGTATAAGGCGCAATTCCCCGGGTAAGCCGAGGGCTTTCACACCTTACTTACGAAACTACCTACGCACCCTTTACACCCCATACAGTTG
+
CCCCCGGGGGGGGGGGGGGGGGGGGGGGGGGGGGGGGGGGGGGGGGGFGGGGGGGGGGGGGGGGGGG?@FGGGGGGGGGGGGCFGGGGGGGAFGGGGGGGGGGGGGGGGFGGGGGGGGGGGGGG=FFGGGGGGGGGGGFDFEFDFFGGF7,@@FGGGGGGEDCFCGGGDGDG>AGGGGGCGEGC7FGD4CDDFFG;?CFFA(;@<;EFCFF3=?B))26=?F6@DF9?<<?4)46?B1:B7?<2<44
@M00200:207:000000000-ALC1F:1:2106:27402:18128 2:N:0:5
TACAGGGGTATCTAATCCGGTTCGCTCCCCACGCTTTCGCGTCTCAGCGTCAGTTGCAGGCCAGGAAGCCGCCTTCGCCACTGGTGTTCCTCCAGATATCTACGCATTTCACCGCTACACCTGGAATTCCGCTTCCCTCTCCTGCACTCTAGCCAGGCCGGTTCGCAATGCAGTTTTCCGGTTGAGCCGGAAGATTTCACATCACGCCTAACCAGTCGCCTACACGCGCTTTAAACCCAATACAGTTG
+
CCCCCGGGGGGCFGGGGGGGGGGGGFFGGGGEGGGGGGGGG@FGFGGGGGGGDGGG9FDGGGFGGGGGGGGGEGGGGGGGGGGGFGGGGGGFGGFGEGCGFGGGGGGEGFFGGGGGGCGGGGGGGGAFFEGGDCGDGGGGGGGGGGGGGGGGGCEGFGGGGGGGGGG>DEFFGFF9DFDDGGGGGGFCDGGGFGGAFFGAFFF@<D6F8BFFFFF)/:;?DBDFFFF096<0A<FFB?B6<7?FFD)-
@M00200:207:000000000-ALC1F:1:2106:27519:20600 2:N:0:5
TACTAGGGTATCTAATCCCGTTCGCTACCCTGGCTTTCGTGTGTGAGCGTCAGATTAGGGCCAGTGCGCTGCCTTCGCCTTTGGTGTTCCCCACGATATCAACGGATTTCACCCCTACACCGTGAGTTCCACGCACCTCTCCCTACCTCTAGCTATACCGTTTCGCTCGCAGACCGCAGGTTGAGCCCACGGATTTAACGAACGACTAATATAGCAGCCTTGACACCCTTTAAGACCAGCACAGTTG
+
BCCCCFGGGGGGGGGGGGG7C8EEFGGCFGGGFCFAF<BCDFGGGFEC@CFECFDEC9FC8BF@FDFEGGGE@FGCCED=CGGGCFGGGFFC<FCCECEF9AFFGGDBEC?FFGGGGGG=ECFCEGEGGGGGGGDGEFGGDDFDFEC=FFGGGFG:=;EG=EFGGGGFDGDDDFFD*:@D@<CCGGFFGGGGFD*66<8:?5?=;:2:7=FFF6C)/2/6=)73;A(325)9?3:?(,2(4<?BD><
@M00200:207:000000000-ALC1F:1:2106:13230:21788 2:N:0:5
TACGAGGGTATCTAATCCCGTTTGCTCCCCTAGCTTTCGCGCCTCAGCGTCAGAAGAGGTCCAGCCCGTCGCTTTCGCCACCGGCGTTCCTTCCGATATCAACGCATTTCACCGCTCCACCGGAAGTTCCACAGGCCCCTACCTCCCTCGAGACCATCAGTATCCAAGGCTGTTTTCCGGTTAAGCCGAAAGATTTCACCCCGGACTGGATGGCCCGCCTACGCGCCCTTTACACTCAATACAGTTG
+
CCCCCGGGGGGGGGGGGCGGGGGGGGGGGGGGGGGGFGGGGCFGGGGGDFGGGGGGGGGGGGGGGGGGGGGGGGGGGGGEGGGGGGGGGGGGGDGC@CFGEGGGGGFGGGGFGGGGGGFFGGGGCFAEFEDFFGGF+=EG@FGGGGGGGGGGGCGGGGGGGGGFGGGFFGGGGFGGGDG4CEGGGGGGGGGGFGFAFEGFFFF>>FFFFAAA:B8(,1-11)-39E99>?:AFFF*4:?>DFDBFFF
@M00200:207:000000000-ALC1F:1:2107:10501:4155 2:N:0:5
TACTGGGGTATCTAATCCTGTTTGCTCCCCTAGCTTTCGTGCCTCAGTGTCAGGTATTTTCCAGGGATTCGCCTTCGCCACTGGTGTTCCACTTGATATCTACGCATTTCACTGCTACACCAAGTATTCCAATCCCCCCTCAAATCCTCCAGCAAGGTAGTTTCCAATGCCATTTCCGGGTTGAGCCCGGAGATTTCACATCCGACTTACCTCACCACCTACGCACCCTTTAAACCCAATACAGTTG
+
CCCCCGGGGGGGGGGGGGGGGGGGGGGGGGGGGGGGGGGGGGGGGGGGGGGGFFGGGGGGGGGGGGGGGGGGGGGGGGGGGGGGGGGGGGFFGFGGGGGGGGGGGDGGGGGGGGGGFFGGGGFDGGGGGGGGGGFGGEGGGGGAFGGGGGGGGGFFDGGGEGGDCGGGGGGGGFDFFGGGGDCF?FGFGGGGFGGFFF7CAFFFFFFFCFFF5CF>.9>DEFFAAFFFBB;E?E=,:@DBE;EEEFF
@M00200:207:000000000-ALC1F:1:2107:12728:5595 2:N:0:5
TACACGGGTATCTAATCCTGTTTGCTCCCCACGCTTTCGCTCCTCAGCGTCAGGTAATGCCCAGAGAACCGCCTTCGCCACCGGTGTTCCTCCTGATATCTGCGCATTTCACCGCTACACCAGGAATTCCGTTCTCCCCTGCATACCTCCAGTCTGCCCGTATCGAAAGCAAGCCATGAGTTAAGCTCATGGTTTTCACTCCCGACGCGACAAACCGCCTACGAGCCCTTTACGCCCAATACAGTTG
+
CCCCCEEGGGGFGGGGFG<EFFDFG<EFGGFGGGGGGGGGGFGGGFFGGGGGGGGGGAGF8FDDGGGGGGGGGGGGGGGEGGGG>FGGGGGGGGFGGGCFGGFGEGGGGGGGFEGCGGGC=DDC<FFGGGGD=DEGGGGFGGGGGGEDGGGDFGGGGGGGGG88CFGG>F+CFFGGFFEC@ACD;,+;>>FGA+;?97FE49*@AFFFFFDBFFFF9>66?A;0;)((43).62:53:6<??AA>46
@M00200:207:000000000-ALC1F:1:2107:23911:8105 2:N:0:5
TACTGGGGTATCTAATCCCGTTTGCTCCCCTGGCTTTCGCGCCTCAGCGTCAATATCGGTCCAGGATGCCGCCTTCGCCACTGATGTTCTTCCCGATCTCTACGCATTCCACCGCTACACCGGGAATTCCACCTGCCTCTACTGTGCTCGAGCCCGACAGTTTAGAAGGCAGCCCTGCGGTTAAGCCGCAGGATTTCACCCCCTACTTATCAGGCCGCCTACGCGCCCTTTAAACCCAATACAGTTG
+
CCCCCGGGGCGGGGGGGGGGGGGGGGGGGGGGGGGGGGGGGGGGGGGGGGGGGGGGGGGGGGGGGGGGGGGGGGGGGGGGGGGDGGGGGGGGGGGGGGGGGGGGGGGGGGEGGGGGGGGGGCCFGCFGGFGGGGGGGGGGGGGGGFGGGGGCGGGC9EGGGGGGGGFEDF5;DFGGGGGGGGD++AFDDD844CFAFCFF:BDD?@FFFEF?E3A42>>FFFBFFF06BFF>9)4A?F??:?BF:A<
@M00200:207:000000000-ALC1F:1:2107:22153:10092 2:N:0:5
TACGCGGGTATCTAATCCTGTTTGCTCCCCTAGCTTTCGCGCATCAGCGTCAGTTGTGGTCCAGTGCGCCGCTTTCGCCACAGGTGTTCCTCCCGATATCTACGCATTTCACCGCTACACCGGGAATTCCACGCACCTCTCCCACACTCCAGCACGGCAGTTTCGCCTGCAGGCTCTGAGTTAAGCCCAGCGGTTTCACAGGTGACTTACCGCACCGCCTACGCGCCCTTTAAACCCAATACAGTTG
+
CCCCCGGGGGGGGGGGGGGGGGGGGGGGGGGGGGGGGGGGGGGGGGGGGGGGGGGGGGGGGGGGGGGGGGGGGGGGGGGGGGGGGGGGGGGGGGGGGGGGGGGGGGGGGGGGGGGGGGGGGGGGFFFGGGGGGGGGGGGGGGGGGGGGGFGDGGFGGGDGGGGGGGGGDE<CFFGGGGGFGDFGGGGGGG*)8CC>A3CEFFFFF@CFFEA01(881<>FFF:>FFFF>FBFF>AEF?BFDFFB4<<
@M00200:207:000000000-ALC1F:1:2107:9250:10799 2:N:0:5
TACGGGGGTATTTAATCCCGTTTGCTCCCCTGGCTTTCGTTCATCAGTGTCAGTTACAGTCCAGAATGCCGCCTTCGCCACTGATGTTCCTCCCGATATCTACGCATTTCACCGCTACACCGGGAATTCCACTTCCCTCTCCCATACTCGCGCTGAGTAGTATCGACTGCAATTCCCAGGTTAAGCCCAGGGCTTTCCCAATCGACTGACTCAGCCACCCGCGTCCGCTTTACGCCCCGTACAGTTG
+
@CCCCDGDEGGGFD@FGFGGCFGGGGFGGGDF@FFGGF@CEFDGGFFF,CF9C@6EFGGGGGGFFFCFFGEFFC@F@FEG7<AF9<BFFGGAEFEEF+@<ECFGGDFC,E?BF@EEGGGFFGG7+@:=EFGGG,98@,,0@F=FDFDDFD+>@EC+:7=C;C@F>E>CDFF*?CDDF9?7<CF+:CDFDCG:BG788.2>468AF>=D6@FF3.A?(;((.:(((0-9,(46<?<GB(33>F0A<26
@M00200:207:000000000-ALC1F:1:2107:18014:11559 2:N:0:5
TACGAGGGTATCTAATCCTGTTTGCTCCCCACGCTTTCGCGCCTCAGCGTCAGAACCGGTCCAGTGAGCCGCCTTCGCCACTGGTGTTCCTCCCAATATCTACGCATTTCACCGCTACACCTGGAATTCTGCATCCCTCTCCCGAATTCAAGCCATCCAGTATCCGACGCAGTTCCCAGGTTAAGCCTGGGGATTTCACGTCGGACTTAGTTGGCCGCCTGCGAGCCCTTTACACCCAATACAGTTG
+
9<@A8F7@B<EF<@C<FCFEA<@FC<ECF;F@CC,BFGCCF7:76CC,@FCEEAC<C:C66CCGFEEFCGGFGCF<<,,4CFGGFEE:E@;FGGGFG8=,CE99==7+=FGC<FEEGGEGFCCBF=E,E;DEEEFGGFC8@@6+@1=+@FF9=D=,66D?=@+@FEG>6ECDDB9FF9CGFCF:=E4ACFFD**;*9<D9A;>)-59A64ACEEFC@)21(0(,(89(21?4A))2(-(4:04).))
@M00200:207:000000000-ALC1F:1:2107:22393:15888 2:N:0:5
TACGAGGGTATCTAATCCCATTCGCTACCCACGCTTTCGTGTTTCAGTGTCAGGAGTGGCCCAATGTACTGCCTTCGCTTTTGGTGTTCCCCATGATATCAACGGATTTCACCCCTACTCCATGAGTTCCATACATCCCTGCCATCCTCTAGCTGTGCCGTTTCAGTCGCGAGTCCGGGGTTAAGCCCCGGGTTTTAACAACTGACTAACACTGCCACCTACACACCCTTTAAACCCAATACAGTTG
+
-ACCCDB@FFCFFFGGFGFGGGGFGGDGFGGGGEGGFGFFGFGGGGGEAEGAFGGGFGGGGGGGGGGFGGGGGGGFDGG7<EGG<FBFFGGGGFGGGFFGE=FGGCCCGGGGGFGEDEDFF8EEEFF,=EEEGGGGG8EFGG8DFFFGDGDEFFCFCG;EGEC89EFC>CDDGFGFCE6D6>FFGC*<DDCD?*9593=>9A?FFB4@FEFEBEA67A27=;=BEDF@;@;EFFF6((2=3.7CC<C
@M00200:207:000000000-ALC1F:1:2107:13650:16878 2:N:0:5
TACTCGGGTATCTAATCCGGATCGCTCCCCACGCTTTCGCGCATCAGCGTCAGCAAAGCTCCAGGCAACCGCCTTCGCCACTGGTGTTCCTCCCGATATCTACGCATTCCACCACTACACCGGGAATTCCATTGCCCCCTAGCTTGCTCCAGCCACGCCGTATCCGCTGACCCCGCCCAGTTGAGCCGAGCGATTTCACAACGGACGTGCGTGACCGCCTACGCGCCCTTTAAGCCCAATACAGTTG
+
CCCCCGGGGGGGGGGGGFGGGEGGGGGGGGGGGGGDGGGGGGGGGGGGGGGGGGGGGGGGGGGGGGGGGGGFGGGGGGGGGGGGGGGGGGGGFGGGGGGGGGGGGGGGGGGGGFC?FFFFGGEGGGGGGGGGFGGAFGGGGGGGGGGGGGEFGGGGGGGGGGCDGGFGGGGGGFGGGGGGFFGGGFGGCDGG:<*:FFGFFEFF;>BEFFFFFFFC48>??F?>FDBB>?2AF9>F8:80:?A56<<
@M00200:207:000000000-ALC1F:1:2107:10329:18449 2:N:0:5
TACCAGGGTATCTAATCCTGTTCGCTCCCCACGCTTTCGTGCCTCAGCGTCAGTTACAGCCTAGTAAGCTGCCTACGCAATCGGTGTTCTTGATGCTATCTATGCATTTCACCGCTACAGCATCAATTCCGCCTACCTCGTCTGTACTCAAGCCTATCAGTATCAATGGCAGTTCAACAGTTGAGCTGTTGGCTTTCACCACTGACTTAATAGGCCGCCTACGCACCCTTTATACCCAGTACAGTTG
+
CCCCCGGGGGGGGGGGGGGGGGGGGGGGGGGGGGGGGGGGGGGGGGGGGGGGGGGGGGGGGGGGGGGGGGGGGGGGGGGGGCGGGGGGGGGGGGGGGGGGGGGGGGGGGGGGGGGDGGGGGGGGGGGFGGGGGGGGGGGGGGGGGGGGGGGGGGGGGGGGGGGGGEGFGGGGGDDFGGGGDDG7DCFGGGGGFGFFFCFFFFFF@EFFFFFEFFFC>5>AFFFFFFFADFFF??EF5>BECBECC<C
@M00200:207:000000000-ALC1F:1:2108:22513:3083 2:N:0:5
TACTGGGGTATCTAATCCTGTTTGCTCCCCTGGCCTTCGTGCCTCAGTGTCAGTAACTGTCCAGAGATTCGCCTTCGCCACTGGTCTTCCTTACGATATCTACGCATTTCACTGCTACACCGTAAATTCCAATCTCCTCTCCAGTACTCGAGCAAGGCAGTATCGAGTGCAGTTTCGGAGTTGAGCTCCGAGATTTCACACCTGACTTACCCCGCCACCTACGCACCCTTTAAACCCAATACAGTTG
+
CCCCCGGGGGGGGGGGGGGGGGGGGGGGGGGGGGGGGGGGGGGGGGGGGGGGGGGGFGFGGCFGGGGGGGGGGGGGGDGGGFGGGGGGGGGGGGGFGGGGGGGGCCGGGGGGGGGGGGGGGGGGGDGFBFGDGFGGGGGGGFGGGGGGGG8EGEE?G6=CGGF7)516@8?DFC8CDG6DGGGGGFDD+=CDDCF9FEFF@>FFBEFFEFFFFBGGADFBEFAEFDA@BDFFFC9A(>>@EFFE.6;
@M00200:207:000000000-ALC1F:1:2108:15370:4734 2:N:0:5
TACTGGGGTATCTAATCCTGTTTGCTCCCCACGCTTTCGCTCCTCAGCGTCAGTATCGGCCCAGAGCGGCGCCTTCGCCACCGGTGTTCCTCCTGATATCTGCGCATTTCACCGCTACACCAGGAATTCCCCGCTCCCCTACCGAACTCGAGTCACAGCAGTATCGGGTGGCGTCCCCGGGTTGAGCCCAGGGGTTTCACACCCGACTTACCGAACCGCCTACGAGCGCTTTACACCCAATACAGTTG
+
CCCCCGGGGGGGGGGGGGGGGGGGGGGGGGGGGGGGGGGGGGGGGGGGGGGGGGGGGGGGGGGGGGGGGGGDGGGGGGGGGGGGGGGGGGGGGGGFGGGGGGGGGGGGGGGFGGGGGGGGGGGGGA:FGGGGGGGGGGGGGGGEGGGGGG5EGGGGGGGFGGFC55;>FGDGGGGGGGGCE5CEFGGGGGFGFG5BFEGFFFFFFFFFFFFFFFDG;BB01>BB::;>FFFFA>:F7>?:7::AA<DA
@M00200:207:000000000-ALC1F:1:2108:7215:5465 2:N:0:5
TACAGGGGTATCTAATCCTGTTTGCTCCCCACGCTTTCGTGCCCGAGCGTCAGTGTTATCCCAGGGGGCTGCCTTCGCCATCGGTGTTCCTCCACATCTCTACGCATTTCACTGCTACACGTGGAATTCCACCCCCCTCTGACACACTCTAGCCTTGCAGTCTCGAACGCATTTCCCAGGTTAAGCCCGGGGCTTTCACGCCTGACTTGCAACACCGCCTGCGCACCCTTTAAACCCAGTACAGTTGCGAT
+
CCCCCGGGGGGGGGGGGGGGGGGGGGGGGGGGGGGGGGGGGGGGGDGGGGGGGGGGGGGGGFGGGGDGGGGGGGGGGGGEGGGGGGGGGGGGGGGGDFGGGGGGGGDEGGGGGGFGGFGGGFGGFGGFDGGGGDGECCGFGDGGGGGGGGFFG8=E?FGGGGGF0555@CDG>C@CCCFCEEDFCFCFG4CDEGGF=<CA2FFAFFFFEFFF;;DGBEB6@F;E>DFFBB0.<AGF??:?FFFF<>4)(-(
@M00200:207:000000000-ALC1F:1:2108:22102:7366 2:N:0:5
TACGGGGGTATCTAATCCTGTTTGCTCCCCACGCTTTCGTGCCTCAGCGTCAGTACTGGTCCAGGTGGCCGCCTTCGCCACAGATGTTCCTCCCGATCTCTACGCATTTCACTGCTACACCGGGAATTCCACCACCCTCTACCGTACTCTAGCCTGCCAGTATCCAATGCCATTCCCAGGTTGAGCCCGGGGATTTCACATCAGACTTAACATACCGCCTACGCACGCTTTAAGCCCAATACAGTTG
+
CCCCCGGGGGGGGGGGGGGGGGGCFGGGGGGGGGGGGGGGGGGGGGGGGGGGGGGGGGGGGGGGGGGGGGGGGGGGGGGGGGGGGGGGGGGGGGGFDGGGGGGGGGGCGFGGGGGGGGGGGGEGGGGGGGGGGGGDGGGGGGGGGGGGGGGGGGGGGGG8FFGE*04@CFGGGFGGCCCFFCFF4?FDGDEDDGDAFEGFFFFFFE@FFFFCFAGC;BFFDFDE<E>F66<F<AG)8?(8>FDFFF>
@M00200:207:000000000-ALC1F:1:2108:17476:9693 2:N:0:5
TACTCGGGTATCTAATCCTGTTTGCTCCCCACGCTTTCGTGCCTCAGCGTCAGTATCGGGCCAGTGAGCCGCCTTCGCCACTGGTGTTCTTGCGAATATCTACGAATTTCACCTCTACACTCGCAGTTCCACTCACCTCTCCCGAACTCAAGATCTTCAGTATCAAAGGCAGTTCTGGAGTTGAGCTCCAGGATTTCACCCCTGACTTAAAGACCCGCCTACGCACCCTTTAAACCCAGCACAGTTG
+
CCCCCGGGGGGGGFFGGGFGGGGFGGGGGGGGGGGGGGDE<FFGGGGGGFE@BFFGG@:FGGGGGGCFFGGGF7:FFGGGGGGGGFDGGGGGGG7FGCCEEGGC@GGGFGGGGGGGCFFGGGGC>FGDEE9EFCDFG?EFGF8+@CGGGDD?DGCGGGFGGAFD*0,36D?>FGFFFGGGEE7:+32?DFGG57C5+*=*8?F5BEE9*1=8=7*?=EF?245?26=;?@F).7FADFF(/=DFAE4
@M00200:207:000000000-ALC1F:1:2108:23992:10900 2:N:0:5
TACTAGGGTATCTAATCCCTTTTGCTCCCCTAGCCTTCGAGCCTCAGCGTCAGATGTTGTCCAGTAGCTCGCCTTCGCCACGAGTGTTCCTATCGATATCCACGCATTTCACTGCTACACCGATAATTCCAGCTACCTCTCCAACCCTCAAGCATGGCAGTATCTGATGCAGTTCCGGGGTTGAGCCCCGGGATTTCACATCTGACTTACCACGCCGCCTACGCTCCCTTTACACCCAGTACAGTTG
+
CCCCCGGGGGGGGGGGGGGGGGGGGGGGGGGGGGGGGGGGGGGGGGGGGGGGGGGGGGGGGGGGGGFGGGGGGGGGGGGGGGDGGGGGGGGGGGGGEGGGGGGGGGGGGGGGGGGGGGGGGGGGGGGGGGGGGGGGGGGGGGGGGGGGGGDGGGGGFFGGGGGF*;=@DAFGGGFFGGEGGGGGGGGGDGGG>GGFFFGFFFFAEFFFEFFFFFGGBEBFFADBDEF?FEE<EFGA>;?4CFE37)9
@M00200:207:000000000-ALC1F:1:2108:19126:15709 2:N:0:5
TACTGGGGTATCTAATCCTGTTTGCTCCCCACGCTTTCGTGCCTGAGCGTCAATCTCAGCCCAGGGGGCTGCCTTCGCCATCGGTGTTCCGCCACATCTCTACGCATTTCACTGCTACACGTGGCATTCCACCCCCCTCTGCCACATTCTGAGACCTCTAGTTCACACTGCCATTCCCGGTTTAACCCCGCGGCTTCACCCGCGGCTACACAACACGGCTTCCGCACCTTTTTAACCCTGTCCAGTGAGG
+
CCCC8CGGGGGGGGFGGGGGGGGGCGDGGGGGGGGGGGGCFGGGGGDGGGGG7C,CC9FG<BFG7F7CGGGGGGGGGGDGGGGGCCGEG<,@,+4AFEFGGGE@EGGGGGGG9FGGGDGG+@,?:FGGGGCGGGCEEGG+AGG,,,,?D+,@F,@62D,,755*03,,0,+=+:D;<C+@*@>F++49CC**)):?)86*())0((()//8*2(19-)-(,)))()-1(59))(+9<((,5)).)62)),
@M00200:207:000000000-ALC1F:1:2108:8765:17042 2:N:0:5
TACAGGGGTATCTAATCCCGTTTGCTCCCCTAGCTTTCGCGCCTCAGCGTCAGAAGAGGTCCAGTACGTCGCTTTCGCCACCGGCGTTCCTTCTGATATCAACGCATTTCACCGCTCCACCAGAAGTTCCACATACCCCTACCTCCCTCGAGCTCGCCAGTATCAAAGGCACTTCCGCAGTTAAGCTGCGGGATTTCACCACTGACTTGGCAAGCCGCCTACGCGCCCTTTAAACCCAATACAGTTGCGAT
+
CCCCCGGGGGGGGGGGGGGGGGGGGGGGGGGGGGGGGGGGGGGGGGGGGGGGGGGGGGGGGGGGGGGGGGGGGGGGGGGGGFCGGGGGGFGGGGGGGGGGGFGGGGGGGGGGGGGGGEGGGGGFDGGGGGGGGGFGGGGGGGGGGGGGGG=8EGGGGGGGGE@;*373;DFGGGGFGGGGGGCGCGGGGGGGFGGAF7FFFFFF<;EFFFF4ADGGFF@?DFFEFEFF9:2>F)<@?B08)444>-:2,2(
@M00200:207:000000000-ALC1F:1:2108:8549:22855 2:N:0:5
TACGCGGGTATCTAATCCCGTTTGCTCCCCACGCTTTCGCGCCTCAGCGTCAGGAATTGCCCAGAGACCCGCCTTCGCCACCGGTGTTCCTCCCGATCTCTACACATTTCACCGCTACACCGGGAATTCAAGTCTCCTCTGCAATCCTGAAGAACAGCAATATCTATCGACGTTCTTCGGATGAGCCGAAGGATTTCACGACCGACTTGCCATCCCGCCTACCGGCCCTGTAAACCCTACACAGTTAACA
+
CCCBBF@EFF6;@ECGGFCFD,6FFA,<F@F7C+8BDEGGGG7:FFG<BFGEE8EFFGGEEFFGGGGGF,@CEEDFFCCC,F=:@CFGDA@9,CCGDGF9,=FFBDE<,CFG9F7CCCFFFEFEF7F8F=>F,=,@6@=F:DGFEC,2+5DCGGGFCGG,,,+3**,3**<*9;FGG,4/**2=**6778CD5*1*A?+8():>1((8<F@BF:F4(7;<2)()(),4((.-.6+8?(,(.(2(5)))).
@M00200:207:000000000-ALC1F:1:2109:22121:6561 2:N:0:5
TACGAGGGTATCTAATCCTGTTCGCTACCCACGCTTTCGTCCATCAGCGTCAATCCATTAGTAGTAACCTGCCTTCGCAATTGGTATTCCATGTAATCTCTAAGCATTTCACCGCTACACTACATATTCTAGTTACTTCCTAATAATTCAAGTCTAGCAGTATCAATGGCCGTTCCACCGTTAAGCGATGGGCTTTCACCACTGACTTACTAAACCGCCTACGGACCCTTTAAACCCAGTACAGTTG
+
CCCCCCGGGGGGGGGGGGGGGGGGGGGG;FFGGGGGGGGGGGGGGGGGGGGGGGGGGGGGGGFFGGGGGGGGGGGGGGGGGGGGGGGGGGGGGGGGGGGGGGGEGGGGGGGGGGGEGGGGGGGGGGGGGGGGGGFGFGFGDF@FDGGGGGCFFGGCDGGGGGGGGGGFGCGD8AFFGGGGGF)0+7=+86=5FGGBFCFFEFFFFFFFCFFEC@GGAEFFFFFA9C>DFFFF6;F?9>2BCFEFE@=
@M00200:207:000000000-ALC1F:1:2109:15421:11078 2:N:0:5
TACCAGGGTATCTAATCCTGTTCGCTCCCCATGCTTTCGCTCCTCAGCGTCAGTTAATGCCCAGAGACCTGCCTTCGCCATCGGTGTTCCTCTTGATATCTACGCATTTCACCGCTACACCAAGAATTCCGATTGCCCCTTCCGCACTCTAGCAAAACAGTATCAGCTGACAGTTCCGAGTTAAGCTCGGAGATTTCACAGCTGACTTGATTTGCCGCCTACGCGCCCTTTAAACCCAATACAGTTG
+
CCCCCGGGGGGGGGGGGGGGGGGGGGGGEGGGGGGGGGGGGGGGGGGGGGGGGGGGFGGGGGGGGGGGGGGGGGGGGGGGGGGGGGGGGGGGGGFGGDGGGGGGGGGGGGGGGGGGGGGGGGGGGGGGGGGEGGGGGGGGGGGGEGGGGGGDGFFGGGGGGGGGGGGGGFGFFFGGGGDCGF7;FGGFGGGFGGGFFEGFEFFFFDF@E>CCCCGG=?A>FFFF@GFFFFF35CFF<;;8)637??C
@M00200:207:000000000-ALC1F:1:2109:21097:11498 2:N:0:5
TACAGGGGTATCTAATCCCGTTCGCTACGCTAGCTTTCGTGCCTCAGCGTCAGAAAAGACCCAGTACGCCGCTTTCGCCACCGGTGTTCCTTCGGATATCAACGCATTTCACCGCTCCACCCTAAGTTCCGCGTACCTCTATCTTCCTCGAGCACAGCAGTTTCGGGCGCCATTCCTCAGTTCAGCTGAGGGATTTCACACCCGCCTTGCTGCACCGCCTACGCACCCTTTAACCCCCATCCACTTG
+
CCCCCFGEFEGGGGGGGGGDEFGGGEE:,+B6@DGDFFFFFGGEF<F@@FFFGC,CCFFFGGFEGG@:BFGGCEFF@EC7F=FEGDCEBFEF,AF7=7AF9@BFFEGGFGFGGDEDCCDFFEDGFE@DFG6+@@@BE8EF83>DC:EFF>ECE+A,96@FDFFGC*5:DCDD*B99+=;0=7**+=@D**=?4C4?8*1=3=B)(6<FFFF)73C7,)3017:>FE7?:?0::)1<((-((.)(.).
@M00200:207:000000000-ALC1F:1:2109:15060:23507 2:N:0:5
TACAGGGGTATCTAATCCCGTTTGCTCCCCTGGCCTTCGTGCCTCAGTGTCAGGAACTGTCCAGAGACCCGCCTTCGCCACTGGTCTTCCTCATGATCTCTACGCATTTCACTGCTACACCATGAATTCCAGTCTCCTCTCCAGTCCTCAAGCACCGCAGTATCGAATGCAGTTTCGGAGTTGAGCTCCGAAATTTCACACCCGACTTACAGCGCCACCTACGCACCCTTTAAACCCAGTACGGTTG
+
CCC@CGGGGGGGGGGGGGFGGGGGGGGG<FDFGGGGGGGGGGGFGGGGGGGGGFGDAFFGGGGGGGGFGGGGGGGGGGGGECGGGGGGGCGGFGFGGGGGGGGGGEC@EFFGGFGFGGGGGCFGGGGGG;EF=DFFGGGGGGGD=DFFGGC?EGGCCEGCEGGG>?FDFGGFGFDFDCDGC:*C?D@+==8ADGGFFFFF559A=5@@FF5=@=99::454/)69=55B53>*6F)(28.9)((/,(
@M00200:207:000000000-ALC1F:1:2109:15139:23705 2:N:0:5
TACTAGGGTATCTAATCCTGTTTGCTCCCCACGCTTTCGCACCTCAGTGTCAGTATCAGTCCAGGTGGTCGCCTTCGCCACTGGTGTTCCTTCCTATATCTACGCATTTCACCGCTACACAGGAAATTCCACCACCCTCTACCATACTCTAGCTCGACAGTTTTGAATGCAGTTCCCAGGTTCAGCCCGGGGAGTTCACATCCAACTTAACGAACCACCTACGCGCGCTTTAAACCCAATACAGTTG
+
CCCCCGGGGGGGGGGGGGGGGGGGGGGGDGGGGGGGGGGGGGGGGGGGGGGGGGGGGGGGGGGGGGGGGGGGGGGGGGGGGGGGGGGGGGGGGFEGGGGFGGGGGGGGGGGGGGGGGGGGGGFGGGGGG9DGGGGGGGGGGGGGGGG?FGGDFDGGGGCGGGCEDCDFGGF8=DGGGGFFG=*56@=CG>EEG*;AF@>F@FFACEF=*=?<5)@7>F==E?=(6:797;DECFFFF?1@FF@C577
@M00200:207:000000000-ALC1F:1:2109:22564:24331 2:N:0:5
TACAGGGGTATCTAATCCTGTTTGATCCCCACGCTTTCGGGTCTCAGTGTCAATGTTGGGCCAGATCGCCGCCTTCGCCACCGGTGTTCCTCCAGATATCTACGTATTTCACCACTACACCTGGAATTCCACGATCCTCTCCCACATTCAAGATTTACAGTATCAAAAGCACTTCCCAAGTTGAGCTCGGGGCTTTCACTCCTGACTTATAAATCCACCTAAACCCGCTTTAAACCCAATACAGTTG
+
CCCCCFGGGGGGGGFGGGGGGGGGGGGGF@FGGGDGGGGGGGGGGGGGGGGGGGGFGGGGC<FGFGGGEGGGC:@FGGGGGGGGEGE@AFGGGCGFGGGGGGC=FG9A;EFGFBDFGGGFGGGGGGGGG,DEEC=@CEDGF,@EGGG?FGGG9D,=DFCFFC+6E98AFGDGDFC2=EG+@C*;=8CFD6@>DCG5FEFFF9CAE5;8;6@*2>GG>9>=4*:):F>@5(8>>;8)4;15;8=C)?E
@M00200:207:000000000-ALC1F:1:2110:18996:7366 2:N:0:5
TACGAGGGTATCTAATCCTGTTTGCTCCGCACGCTTTCGCGCCTCAGCGTCAGTTGTCGTCCAGCAAGCCGCCTTCGCCACTGGTGTTCCTCCTAATATCTACGCATTTCACCGCTACACTAGGAATTCCGCTTGCCTCTCCGATACTCAAGGGATGCAGTTTTGAAAGCAGTTCCGGGGTTTAGCCCCGGGATTTCACTCCCAACTTGCATCTCCGCCTACACGTCCTTTAAACCCAATACAGTTG
+
CCCCCGGGGGGGGGFFGGGGGCGGGGGF,BFGGGGEFAFGCGGGGGGGGGGGGGGGEFGGGGGGGGGGGGGGGGGGGGGGGGGGGGGGFGGGGGGGGGGGGDGGGGEGFGGGGGGGGGGGGGGGCE=DGGGGGC68FGGGFGEGEEGGGGF?,1DDC89AFGGGFD9;CFFGCC;CDG7CC>*:8CFGDG:>DBFF8<FFFF45@FFA9;46C<CA;3;@+.(=/(/(/.9.).*7?32442))6)-
@M00200:207:000000000-ALC1F:1:2110:19083:9052 2:N:0:5
TACGCGGGTATCTAATCCTGTTCGCTCCACACACTTTCGCTCCTCAGCGTCAGAACATGCCCAGAGAACCGCCTTCGCCACCGGTGTTCCTCCTGATATCTGCGCATTTCACCGCTACACCAGGAATTCCGTTCTCCCCTGCATGCCTCAAGTCTGCCCGTATCGAAAGCAAGCACCGAGTTAAGCCCGGTGTTTTCACTCCCGACGCGACAAACCGCCTACGAGTCCTTTAAACCCAATACAGTTG
+
CCCCCEGGGGGGGGGGGGGGGGGGGGGG6CEFFGGGGGGGGGGGGGGGGGGGGGFGGGGGGGGGGGCFGFG>FGGGGDGEGGGGGGGGFGFFGGGGGGGGGGGGGGGGGGGGGGGGGECFGGCFEFDEFFGFGGGGFGGGGGGGFFDFFFCDGGFFGCFGGGGFE79:?EGGGFGGGGDD;4@*=?FGGGGF7DF;FEGFFAF;;>>@FBFFDFGFBB>F+.8:4-8...6>D9*86<:1):ABDF>
@M00200:207:000000000-ALC1F:1:2110:22797:9734 2:N:0:5
TACCCGGGTATCTAATCCTGTTTGCTACCCACGCTTTCGCGCCTCAGCGTCAGTACCGGTCCAGGGAGCCGCCTTCGCCACTGGTATTCCTCCCAATATCTACGCATTTCACCGCTACACTGGGAATTCTGCTCCCCTCTCCCGGACTCAAGCCATGCCGTATCAGAGGCAGTTCCCGGGTTAAGCCCGGGGATTTCACCTCTGACGCACACGGCCGCCTACGCGTCCTTTAAACCCAATACAGTTG
+
CCCCCGGGGGGGGGGGGGGGGGGGGGGG6EFGGGGGGGGGGGGGGGGGGGGGGGGGGGGGGGGGGGGGGGGGGGGGGGGGGGGGGGGGGGGGFGGGGFGGGGGGGGGGGGGGCEGGGGGGGGGGGGGGGGGGGGGGGGGGGGGGCGGGGGGGGGGGFGGGGGGGGGEGGGGGGFGGGGCGGDFFGGGGGGGDGFGFFFGFFFFFFFF?6>EFFFGEFFFB/??B4(4(.6:9<AFF<:??FFFFFF2
@M00200:207:000000000-ALC1F:1:2110:26810:12407 2:N:0:5
TACCCGGGTATCTAATCCTGTTCGCTCCCCACGCTTTCGCGTCTCAGCGTCAGTACCGTCCCAGAGTGCTGCCTTCGCCATAGGTGTTCTTCCTGATATCTGCGCATTTCACCGCTACACCAGGAATTCCACACTCCTCTTCCGGACTCTAGCCAGACGGTTTCCGTCGACGTCTCGAGGTTGAGCCTCGAGTTTTCACAACGGACCTGTCTGGCCGCCTACACGATCTTTACACCCAATACAGTTG
+
CCCCCGGGGGGGGGGGGGGGGGGGGGGG9CGGGGGGGGGGGGGGGGGGGGGGGGGGGGGGGGGGGGGGGGGGGGGGGGGGGGGGGGGGGGGGGGGFGGGGGGGGGGGGGGGGGGGGGGGGGGGGGGGGGFFGGGGFGGGGGGGGGGGGGGGFGGGG?FGGGGGGGGGGGGGGGFGGGGDGDF<BGFGGGGDFGEGFFEFA?B>B?B@DFFFEFDGF::6@+8=@6(4:?CAAA96@>(4<::ABFFA
@M00200:207:000000000-ALC1F:1:2110:12288:12745 2:N:0:5
TACGAGGGTATCTAATCCTGTTTGCTCCGCACGCTTTCGCTCCTCAGCGTCAGTACCGGCCCAGAGTGCCGCCTTCGCTACTGGTGTTCCTCCCGATATCTGCGCATTTCACCGCTACACCGGGAATTCCACACTCCCCTACCGGACTCGAGTCACGGCAGTTTCGAATGGCCCCTCCACGTTGAGCGTGGAGATTTCACATCCGACTTGCCGAACCGCCCACGATCTCTTTAAACCCAATACAGTTG
+
CCCCCGGGGGGGGGGGGGGGGGGGGGGG,BFGGGGGGGGGGGGGGGGGGGGGGGGGGGGGGGGGGGGGGGGGGGGGGGGGGGGGGGGGGGGGGGGGGGGGGGGGGGGGGGGGGGGGGGGGGGGGGGGGGGGGGGGGGGGGGGGGCEGGGGGGGGGGDEDGGGGGGGFCFFGGGFGGGGDGGF::FGGDGGDAGFGFFCGFFFFFDF@BFEFFFFCF>FFF*.8>,31...66:94?BFFFF043:A<4
@M00200:207:000000000-ALC1F:1:2110:8515:13389 2:N:0:5
TACTCGGGTATCTAATCCTGTTTGATCCGCACACTTTCGTGCCTCAGCGTCAGTTTGAGCTTAGTTAGCTGCCTTCGCAATAGGTGTTCTTGACGATATCTAAGCATTTCACCGCTACACCGTCAATTCCGCCAACCTCAACTCTACTCAAGCCCATCAGTATCAATGCCACCCTCCCGGTTAAGCCGGGATATTTCAGCACTGACTTAATAGGCCGCCTACGCAGCCTTTAAACCCAGTACAGTTG
+
CCCCCGGGGGGGGGGGGGGGGGGGGGGG,CFGEGGGGGGGGGGGGGGGGGGGGGGGGGGGGGGGGGGGGGGGGGGGGGGGGGGGGGGGGGGGGGGGGGGGGGGGGGGGGGGGGGGGGGGGGGGGGGGGGGFGGGGGGGGGGGGGGGGDGGGGGGCGGGGGGGGGGGGGGGGGG>GGGGGGGFGFGCGDGCGFGFGFFFGFFFFFFFFFFEFF6=FA2@@>+/>=6-9008=C?);F<??@FFFCEEF
@M00200:207:000000000-ALC1F:1:2110:13460:14323 2:N:0:5
TACGCGGGTATCTAATCCTGTTTGCTCCCCACGCTTTCGAGCCTCAGCGTCAGTTACAGACCAGAGAGCCGCTTTCGCCACCGGTGTTCCTCCATATATCTACACATTTCACCGCTACACATGGAATTCCACTCTCCCCTTCTGCACTCAAGTCTAACAGTTTCCAAAGCGAACAATGGTTATGCCACTGCCTTTAACTTCAGCCTTATTACACCGCCTGCGCTCACTTTACACCCACTACAGTTG
+
CCCCCGGGGEGGGGGGGGGGGGGGGGGGGGGGGGGGGGG8,FCGGGGGGGGGGGGCFEFEGGGG,<<@FGGG7FGGGGGGGGGGGGGGGFFGGGGGGGGFGG??FGGGGGGGGGGGGGGGGFF8?EFGGGGGGFCGCGGGFGDFAEGGGGGGG,==FG8ADF9:E9FFFFD>C996?24BFF,*2@9?C**;7AC>+>7+=@B6:<37AE9*;BC;2:(57524/(/1./)/).8)(33;E4@55)
@M00200:207:000000000-ALC1F:1:2110:13155:15823 2:N:0:5
TACGCGGGTATCTAATCCCGTTTGCTCCGCTGGCTTTCGTGCCTCAGCGTCAGGAAATGTCCAGAGACTCGCCTTCGCCACTGGTGTTCCACTTGATATCTACGCATTTCACTGCTACACCAAGTATTCCAGTCTCCCCTCCATTCCTCTAGCCGGATAGTATCCAACGCAGTTTCCGGGTTAGGCCCGGAGATTTCACGTCAGACTTACCCAACCGCCTCCGCATCCTTTAAACCCAGTACAGTTG
+
CCCCCEGGFGFFGGGGGGGGGGGDGGGG,CFGGGGFGGEEC7FFGGGGD@CCFGGGFGFGGGFGGGGGGGGEGGGGGC@FGGGCE<FGGGGFFFFGGGGGGGGEGGGCFFDGGEFDFFGGGGGGGGGFFEFGFGCGGGE6CGGGFGFD9DDCEFDGEE6FFG@EFDFGGCDGD;?EGGGGE9<09?7CD>@57;:@ACGAA;DF4))>=EFEFFD;2;90+0(2.(6//19)74/)8:??FB>4:<A
@M00200:207:000000000-ALC1F:1:2110:7006:17177 2:N:0:5
TACTGGGGTATCTAATCCCGTTTGCTCCCCTGGCTTTCGCTCCTCAGCGTCAATATTGGTCCAGGATGCCGCCTTCGCCACTGGTGTTCTTCCTAATATCTACGAATTTCACCTCTACACTAGGAATTCCACTCACCTCTCCCGGACTCGAGACCCGCAGTATCGAAGGCAGTTCCGAGGTTCAGCCTCGGGCTTTCACCCCCGACTTGCAGGTCCGCCTCCGCGAGCTTTAAACCCAATACAGTTG
+
CCCCCGGGGGGGGGGGGGGGGGGGGGGG,BFFGGGGGGGGGGGGGGGGGGGGGGGGGGGGGGGGFGGGGGDGGGGGGGGGGFGGGGGGGGGGGGGGGGGGFFGGCGGGFGGGGGGFDA=EGDGGGFGGGGGGGGFGGGGFGGGGGGGGGGFEGEDFDG>EGGGGG6EEDF6+=@ED>CCDE?,0<FGGFG>DGFFF>4EFFFFF2/5(*9A=)8*2.:?;+;1/,((((/.)..?)-862:?)45)4
@M00200:207:000000000-ALC1F:1:2110:2432:17249 2:N:0:5
TACCCGGGTATCTAATCCCGTTTGCTCCCCACGCTTTCGCGACTCAGCGTCAGGGTGTGGCCAGAGACCCGCCTTCGCCACCGGTGTTCCTCCCGATCTCTACACATTTCACCGCTACACCGGGAATTCCAGTCTCCTCTCCACCCCTCAAGGAACGCAGTATCGGCCGCCCTTCTTCGGTTGAGCCGAAGGCTTTCACGACTGACTCACGCTCCCGCCTCAACGACCTTTAAACCCAATCCAGTTG
+
CCCCCCEEGGG,CECGGGDGFFGGGGGFC7FGGGGGGGGGG7@FCFGFC:FGBCEFGGGGGGGD<FFGGGGGCEFFGF@F@FGD@FFGDGG9FGGG@@:9@EGGFGGGGGGG9CEGGDF<@8FEGGGGCGGCFGFGGGGFF,,1@C??EF6<:F?FG541@,9CG*14;:55CAFC7@CDC?:1*<FG:3)2>A*AA)38)8>A282.:5>:5<D59E(41))(((-(-))).)97:1?((().64)
@M00200:207:000000000-ALC1F:1:2110:22918:18865 2:N:0:5
TACTCGGGTATCTAATCCTGTTTGCTCCCCTAGCTTTCGCGCCTCAGCGTCAGATGTGGTCCAGTGCGCCGCTTTCGCCACAGGTGTTCCTCCCGATATCTACGCATTTCACCGCTACACCGGGAATTCCACGCACCTCTCCCACCCTCAAGCACGGCAGTTTCGCCTGCAGGCTCTAGGTTGAGCCTAGAGGTTTCACAGGTGACTTACCGCACCGCCTACGCGACCTTTAAGCCCACTACAGTTG
+
CCCCCGGGGGGGGGGGGGGGGGGGGGGG6BFGGGGGGGGGGGGGGGGGGGGGGGGGGGGGGGGGGGGGGGGGGGGGGGGGGGGGGGGGGGGGGGGGGGGGGGGGGGGGGGGGGGGGGGGGGGGGGGGGGGGGGGGGGGGGGGGGGGGGGGGGGGGGEGGGGGGGGGGGGGGGGEGGGCGFE86<CCGGFGFFGFG=FEGFFFFF@FCEEFF?>1D>6)7?1;;B7(--43>BD<BFFF(3??>?FA2
@M00200:207:000000000-ALC1F:1:2110:7600:21042 2:N:0:5
TACCCGGGTATCTAATCCTGTTTGCTCCCCACGCTTTCGTGCCCTCAGCGTCAATCTCAGCCCAGGGGGCTGCCTTCGCCATCGGTGTTCCTCCACATCTCTACGCATTTCACTGCTACACGTGGAATTCCACCCCCCTCTGCCAGATTCAAGTCCCCTAGTTTCAACTGCCATTCCCAGGTGAAGCCCGGGGATTTCACAACGGACTTGGAGAACCGCCCACGAGCGCTTTAAACCCAATACAGTTG
+
CCCCCFGGGDGGGCGGGGGFFGGGGGCF,BEGGCCFFGGGGGGGGGFFFEECFGFGFEFGGGGGGGEGDFEEFG@FFGDDDEGGE,?F,A=?ECDE@FGGFGGF<+4@8,9,A;FG;?EFGGGFC@EF8E,,==8EE+@DF8B8>8@A8FECEDG8FDDCEGGCA2EAC?DC=B+?C,@+3;3*2,;;;>DB/?7>A?FAA4?45>=@3;6;F@*;1)(.*.,(.(.--44(6<*?:<:4:)5)).6)
@M00200:207:000000000-ALC1F:1:2111:26486:6781 2:N:0:5
TACTCGGGTATCTAATCCGGATCGCTCCCCACGCTTTCGCGCATCAGCGTCAGCAAAGCTCCAGGCAACCGCCTTCGCCACTGGTGTTCCTCCCGATATCTACGCATTTCACCACTACACCGGGAATTCCACTTCCCTCTCCTGCCTTCGAGTCGAGCAGTATCGCGTTACCCTCCCCAGTTGAGCCGGGGGCTTTCACACGCTACTTGCACGACCGCCTGCGCGCTCTTTAAACCCACTACCGTTG
+
CCCCCDGDFFGGGAFGGAG7BC@CFGGGDEFGFGGGDGCGCFEGGGCFEFGCCFEFFGGGFG@CFCFFGGEGGGGGDGGGGGF?GFGGGCFDFEC=C@CFG9FFGGGGGGGGGGGGFCDFGEEFGDFFGFFGGGGFGGGGFDG8D?F=E++5@EEE+C6EF,<E>ECE*@7?FFGDGGFGCF,2*<8)))))28<FF<GF@>5),,,6@>*93<GB9E11(3150@(-(92))):F?:(.5((((-3
@M00200:207:000000000-ALC1F:1:2111:11538:9939 2:N:0:5
TACTGGGGTATCTAATCCTGTTTGCTCCCCACGCTTTCGCGTCTCAGCGTCAGTCACGTCCCAGAGTGCTGCCTTCGCCATTGGTGTTCCTCCTGATATCTGCGCATTTCACCGCTACACCAGGAATTCCACACTCCTCTTCCGGACTCGAGCCCGACAGTATCCACCGGCATCCCACGGTTGAGCCTTGGACTTTCACAGCAGACTTATCGAGCCGCCTACACGCGCTTTACACCCAATACAGTTG
+
CCCCCFGGGGGGGCFFGGFGGG9FFCEF,BCFGG:CGGGGGFEGGGGGGGDGGFDGFGGGGEFGFGGGGBCG@CFGFCFE7,AF,BFEGGGEFB<?5FFGGGGCFGGEGFGGGGGGDGGGGGG:F8=8;A=EG8,=AEEGDGF6+6@+@+>=@+66@EGG=ADGGGGCD+9;?FGGG6DGFGGGGCG>*9C>CAC6+8CCEFF6:D@41*1892CE0B>,//=A1)6>F@1A<4DF>B0()))).5)
@M00200:207:000000000-ALC1F:1:2111:7959:10723 2:N:0:5
TACTAGGGTATCTAATCCTGTTTGCTACTCACGCTTTCGCGCCTCAGCGTCAGAGCTGGACCAGAGACTCGCCTTCGCCACCGGTGTTCCTCTCGATATCTACGCATTTCACCGCTCCACCGAGAGTTCCAGTCTCCCCTCCCAGCCTCAAGCACCGAAGTTTGGCCTGCACTTCCCCGGTTGAGCCGGGGGATTTCACAGGCCACTTTCGGAACCGCCTACGCGCCCTTTACACCCAATACAGTTG
+
CCCCCGGGGGCGCEGGGGGGEG,CEFGG,CCFGGGGGGGGGGGGGGGGGCFFGGFGFCEGGGGGGFFGGGGGEDGGGGGGEFGGF:CFEE;FEGGE<FEG9EGGGGGEGGGGGGGEEFGGGG7FCGA=FFFFFFFGFGDGGGGGGGDDGGFEGGGGGGGE@D9ECFFGFGGF7AFFG?DG;*@CCFCDGDCDG>>A@?FFF:)2(664*;B31@DFBF0((3:D;5>F>47>>F7543:?)4<5<54
@M00200:207:000000000-ALC1F:1:2111:21177:11559 2:N:0:5
CACCGGGGTATCTAATCCCGTTAGCTCCCCTGGCTTTCGCTCCTCAGCGTCAGTGTTGGTCCAGGATGCCGCCTTCGCCACCGGTGTTCCTCCAGATATCTACGCATTTCACCGCTACACCTGGAATTCCGCATCCCTCTCCCAAACTCCAGCCATCCAGTATCAGACGCAGTTCCCCGGTTAAGCCGAGGGATTTCACGTCTGACTTAGTTGGCCACCTACGAGCCCTTTAAACCCAATACAGTTG
+
CCCCCGGD@CFGGEGGGGGGFF,BFGGG,BFF8EGFGGGG:CF<FCCDGGGGGEFCEEFFFFEFFFGGGGEGGGGFFDGGGGGGGGGDGGGGGGGFFDFFFGGGGGDCFGGGGGGG6FFFFGGCD:FGGGGCEGGGGGGGC8DFF8@FGGGEGGGGFGGGFCGGGGGGDGGGGFGGGGGDECECDCFCDCCDCFCAFEGFB>F;4=EEA3AFFF*;(::8/5;D?D9<@A)9CEG?B:,4)24<<BA
@M00200:207:000000000-ALC1F:1:2111:16821:11871 2:N:0:5
TACAAGGGTATCTAATCCTGTTTGCTCCCCTAGCTTTCGCGCCTCAGCGTCAGTGTCAGTCCAGAAGGCCGCCTTCGCCACTGGTGTTCTTCCAGATATCTACGCATTCCACCGCTACACCTGGAATTCCGCCTTCCTCTCCTGCACTCTAGATCGACAGTTTCAAACGCAGACCCGGAGTTGAGCCCCGGGATTTCACGTCTGACTTACCGATCCGCCTACGCGCCCTTTACACCCAGTACAGTTG
+
CCCCCGGGGGGGGGGGGGGGGG,EFGGGCFFGGGGGGGGGGGGGGGGGGGGGGGGGGGGGGGGGGGGGGGGGGGGGGGGGGGGGGGGGGGGGGGGGGGGGGGGGGGGGGGGGGGGGGGGGGGGGGGGGGGGGGGGGGGGGGGGGGGGGGGGFGGGGGGGGGGGGGGFGGGGGDFGGGGGGGGGGGGGGGGGGGFGFFFGFFFFFFFFFFFFFF9CEFFFF?FFFFF9BFFFFFFGF9::?FFFAFAA
@M00200:207:000000000-ALC1F:1:2111:5054:12635 2:N:0:5
TACCCGGGTATCTAATCCCGTTTGCTCCCCTGGCTTTCGCTCCTCAGTGTCAATCTCGGTCCAGGTAACCGCCTTCGCCTCTGGTGTTCCTCACGATATCTACGCATTTCACTGCTACACCGTGAATTCCGTTACCCTCTCCAGTACTCTAGTCGAGTAGTTTCAGACGCAGTTCCGAGGTTGAGCCTCGGGATTTCACATCTGACACACCCAACCGCCTGCGCACCCTTTAAACCCAATACAGTTG
+
CCCCCGGGGGGGGGGGGGGGGF,BFFGGDFGGGGGGGGGGGGGGGGGGGGGGGGGGGGGGGGGGGGGGGGEGGGGGGGGGGGGGGGGGGGGGGGGGGGGGGGGGGGGGGGFGGGGGGGGGGGGGGFGGGGGGGGG9EFGGGGGGGGGGGGFFGGGGGGGGCDGGGFGEGGG6=FGCGGGGGGGGFFDGGGGGDFGFFFGFFFFFEEEFFADE>DGDFF(5=BF37ABF?F3C)7CAD<<;;@FFEC<
@M00200:207:000000000-ALC1F:1:2111:19697:12877 2:N:0:5
TACGCGGGTATCTAATCCCGTTTGCTCCCCTAGCTTTCGCTCATCAGCGTCAATGCCGGTCCAGGATGCCGCCTTCGCCACCGGTATTCCTCCAGATATCTACGCATTTCACCGCTACACCTGGAATTCTGCATCCCTCTCCCGGATTCAAGCCATCCAGTATCGGATGCAGTTCCCAGGTTAAGCCTGGGGATTTCACATCCGACTTAGTTGGCCGCCTACGAGCCCTTTAAACCCAATACAGTTG
+
CCCCCGGGGGGGGGGGGGGGGGCGGGGG:CFGGGGGGGGGGGGGGGGGGGGGGGGGGGGGGGGGGGGGGGGGGGGGGGGGGGGGGGGGGGGGGGGGGGGGGGGGGGGGGGGGGGGGGGGGGGGGGGGGGGGGGGGGGGGGGGGGEGDGGGGFGGGGGGGGGGGGGGGGGGGGGFCFFGGGGGGGFGFGGFFGGFGFFFGFFFFEFFFDFFFFFEFA@EFDFF<F?D>=D?:AA<C?<FFF?FFFFAA
@M00200:207:000000000-ALC1F:1:2111:15977:15253 2:N:0:5
TACAGGGGTATCTAATCCTGTTTGCTCCTCACGCTTTCGCGTCTCAGCGTCAGTCACGTACCAGAGAGCCGCCTTCGCCACGGGTGTTCTTCCTGATATCTGCGCATTTCACCGCTACACCAGGAATTCCAATCTCCCCTACCGCACTCTAGTCTGCCCGTACCCACTGCAGGCTGGCGGTTGAGCCTCCAGTTTTCACAGCAGACGTGACAAACCGCCTACGAGCCCTTTACACCCAGTACAGCTG
+
CCCCCGGGGGGGGGGGGGGGGG;EFGGG,CFGGGGGGGGGGBGGGGGGGGGGGGGFFFFFGGGGGAFEGGGGGGGGGGGGGGGGGGGGGFFGGGFGGGGGGGGGGGGGGGGGGGGGGGGGGFGGGGGGGGGCFGGGG8CDCGGDBEGGGGGGDDF9EGFGGGDGGGGGGGGF+??9*1;CGGGGGGGGFFCD1=FFFCG+*);6@B(6>7FFF8D>0>@F?@;D6A(-:F?FFBGF>F::)))6)55
@M00200:207:000000000-ALC1F:1:2111:22956:19963 2:N:0:5
TCCGACTATATCTAATTTCTTTTTGTCCCCTGTCCCTCCTACTTTGTTATCTTATGCTGCCCATTTCTTCCCCTTCTCCTCTGTCGACTCTGTCAACATACACACCCATGCCTGCTCCCCCGTACTTCCCCATTCTCTCTACAGACATCTCTCGCACTCACATTGAATCCCATTTCTCTTCTATGCCACCCATAAACACCTCACACCCACACAAAATCCTACTCATCCACTACTCCTCTTACATCTGTACT
+
-AB<,+++;,,,,-C,<,66C,;,+,<6,,C,;6;,C,,;,CC,,,,,,,6,6,C;@@,E,6,;,,,<,<;,4E<8,,C,B,:5,:,4,8,,,,,,,,,,,9B,4,+,,4?,A,94,,,,88@C,4,,,@,9,,,,39=+9=,9@@,+,+,,9+++++66,2+,,,,,+,+2++,++3++7,66+6++++0++*+++5+*5:;*3)))*19B95+*3*)***3**+3*)**))****0**1**2/1**2/*
@M00200:207:000000000-ALC1F:1:2111:11339:20445 2:N:0:5
TACGAGGGTATCTAATCCTGTTCGATCCCCACACTTTCGTGCCTCAGCGTCAGTTGCTGCCCAGTACAATGCCTTCGCTATCGGTGTTCCTGATGGTATCTATGCATTTCACCGCTACACCATCAATTCCATGTACCCCTGCAGCACTCAAGCCTGCCAGTATCAACGGCACTGCTCCGGTTGAGCCGGAGTCTTTCACCGCTGACTTAACAGGCCGCCTACGCACCCTTTAAACCCAATACAGTTG
+
CCCCCGGGGGGGGGGGGGGGGG9FEGGGCFGGGGGGGGGGGGGGGGGGGGGGGGGGGGGGGGGGGGGGGGGGGGGGGGGGGGGGGGGGGGGGFCFGGGGGGGGGGGFFGGGGGGGGGGGGGGGGGGGGGGGGGGFFEGGGGGGGGGGGGGGFGGGGGGGGGGGGGGGGGGGGGFGGGGGGGGGGGGGGC7DGGFGFFFGFFFFFFFFFFFFFFFGBADBFDF>EFFFFFFFF?<CF??@DEF8CCEF
@M00200:207:000000000-ALC1F:1:2111:7078:21309 2:N:0:5
TACGGGGGTATCTAATCCTGTTTGCTCCCCACGCTTTCGTGCCTCAGTGTCAGGAACGTTCCAGAGCGCCGCCTTCGCCACCGGCCTTCCTCCCGATCTCTACGCATTTCACCGCTACACCGGGAATTCCGCGCTCCTCTCCCGCCCTCTAGCTAGGCAGTCACCTGCGACCTTCCTGGGTTAAGCCCAGGTCTTTCCCACAGGTCTTACCTAACCACCTACGCACCCTTTAAGCCCAATACAGTTG
+
CCCCCGDGGGGGGGGGGFGFGG9EFCGF,6EFCEGGGGGGGGGGGGFFGGGGGGGFGGGGGGGGGGGGGGEGGGGGGGGGGGGGGGGGGGGGGGGGGGFGGGFGGGGDFGFDFGGGGGGGGGGGGFGEFDC@EGEGGGGGG?FEEEEGGGGGGGGGFFGC@FDGFFC6D5CDGFGGGGFCGGGCFFDCGGC<FFGFFEGFFFF4<?FFFFFF9:F@3:(,(4432B>FFF:B9>>:630:))5<>BA
@M00200:207:000000000-ALC1F:1:2112:6789:6489 2:N:0:5
TACTAGGGTATCTAATCCTGTTTGCTCCCCTAGCTTTCGCGCCTCAGCGTCAGAAGTGGTCCAGTGCGCCGCCTTCGCCACTGGTGTTCCTCCACATCTCTACGCATTTCACCGCTACACGTGGAATTCCGCTTTCCTCTTCTGTACTCAAGTCCCCCAGTTTCCAATGACCCTCCACGGTTGAGCCGTGGGCTTTCACATCAGACTTAAAGGACCGCCTGCGCGCGCTTTAAACCCAATACAGTTG
+
CCCCCGFFGGGGGGGGGGGGGGCGGGGGGGGGGGGGGGGGGGGGGGGGGGGGGGGGGGGGGGGGGGGGGGGGGGGGGGGGGGGGGGGGGGGGGGGGGGGGGFGGGDGGGGGGGGGG6FDGGBFEG9FFEGGGGGGGGGGGGGGGGGGGGGFGGGGGGGGGGCDGGGGGGGGGGFGGG8EDFGG7=FGGGDG5FFFAFCGFFFA4*:BFECA8=BGFFFFFBB9>;FBFB@;.<<AFFFF?FFF2A<)
@M00200:207:000000000-ALC1F:1:2112:9287:8615 2:N:0:5
TACTGGGGTATCTAATCCCGTTCGCTCCCCTAGCTTTCGCGCCTCAGCGTCAGTGTCGGCCCAGCAACCCGCCTTCGCCGCAGGTGTTCCTCTTGATATCTACGCATTTCACCGCTACACCAAGAATTCCAGTTGCCCCTTCCGCACTCTAGCCGAGCAGTATCAGTTGACCGTTCCGAGTTAAGCTCGGAGATTTCACAACTGACTTGCACGGCCGCCTACGCGCCCTTTAAACCCACTACAGTTG
+
CCCCCGGGGGGGGGGGGFGGGGFGGGGGGGGCEGGGGGGGGGGGGGGGGGGGGGGGGGGGGGDGGGGGGGGGGGGGGGGGGGGGGGGGGGGGGGGGGGGGGGGGGGGGGGGGFGGGGGGGGGGFG8F?GGFGFGGFAFFGGGGGGDGGGFGGFGGGGGGGGFDGGGGGGGGGGFGGGGDDGGGFGGGGGDGGFGGFFFC+7BFFFFFFEFFF;B38>ABDF@:;BEBF973::-=F?F08??08BA2
@M00200:207:000000000-ALC1F:1:2112:3602:9867 2:N:0:5
TACTCGGGTATCTAATCCCGTTTGCTCCCCTGGCTTTCGCGCACTCAGCGTCAGTGTCAGCCTAGCAACCCGCCTTCGCCTCAGGTGTTCCTCTTGATATCTACGCATTTCACCGCTACACCAAGAATTCCGATTGCCCTTTCTGCACTCTAGCGTGACAGTATCACTTGGCCGTTCCGAGTTAAGCCCGGAGATTTCACAAGTGACTTGTCATGCCGCCTACGCGCCCTTTATACCCAATACAGTAG
+
BCCCCG>CEFDFGGGFGFGGGGFGGGGGGGGGGG@<FGC@CFGGGGGGGGGGGGGGEFGDGGGGGGGGGGGGGG7FGGGDGFFGGGG5CFGCDF9FFG9EE,EFGGEGCGGGGGGGGEEFDGGGGGFFGAGGGGCGFGGCFFGFGCDDFGGFGDGGGGGGGFDDGFGG9DDFCADGGGG6E6?C7CF07@C5AD>FFFGF4?A1AEE+/81;@EGF=D@B9==;0>0330/.7C@FEEE?@FF3:>).
@M00200:207:000000000-ALC1F:1:2112:16784:15726 2:N:0:5
TACAAGGGTATCTAATCCTGTTTGCTCCCCTAGCTTTCGCGCTTCAGCGTCAGTACCTGTCCAGGTAGCCGCCTTCGCCACTGGTGTTCTTCCCGGTCTCTACGCATTTCACCGCTACACCGGGAATTCCGCTACACTCTCCAGGACTCAAGCCGAACAGTATCGAAGGCAATTCCTCAGTTGAGCCGAGGGATTTCACCTCCGACTTGATCGGCCGCCTACGCGCACTTTAAACCCAATACAGTTC
+
CCCCCGGGEGGGGGGGGGGGEA;;CFGGFGFGGGGGFGGEE+@@BCFFEGGGGGFCFGGGGGGGGGGGFGGGGGGGFC@FGGGGGGGGGGFFGFGGGGGGGGGGGGFEGDGGGGGGGGGGEBEEEEE==DE7CEG,@EEDA8DFG?@8FFDEGGGGECE6EF9FEGEEGCFGGFFCCDGF<FGGCFGDDDGG>C66F?C83AA6@@@57;;FFF3>95(67;@9>F01()4A<>4:3::<DB4A<<)
@M00200:207:000000000-ALC1F:1:2112:17305:17421 2:N:0:5
TACACGGGTATCTAATCCCGTTTGCTCCCCTGGCTTTCGCGCCTCAGCGTCACTTGCACCCCAGCGGATCGCTTTCGCCACCGGCGTTCCTCCCGATATCTACGCATTTCACCGCTCCACCGGGAGTTCCATCCGCCCCTGATGCAGTCCAGCACGGCCGTCGCCCGGGCAGTTCCTCGGTTGAGCCGAGGGATTTCACCCGAACCGTACCGCACAGCCTACGCGCCCTTTAAACCCAATACAGTTACGAT
+
CCCCCGGGGGGGGGGGGGGGGGGGGGGGGGGGGGGGGGGGGGGGGGGGGGGGGGGGGGGGGGGFGGGGGGDECCGGGGGGGGGGGGGGGGGGGGGGGGGGGCGEGGGGGGGGGGGGGGGGGGGFDEGGGGGGGGGGG@EGC8BAFD;DGGGGFFF7>EGEEG4CEGG55?5C5AFDC?CDGG76CFFC)CDCB<CFFFGF:7>),4>EBFE)39G):F:F7?B>0B9>9B?<>AFFF(443?AA94)),((
@M00200:207:000000000-ALC1F:1:2112:12809:18567 2:N:0:5
TACTCGGGTATCTAATCCTGTTTGCTCCCCTAGCTTTCGCGCCTCAGCGTCAGTTATGGTCCAGTGCGCCGCTTTCGCCACAGGTGTTCCTCCCGATATCTACGCATTTCACCGCTACACCGGGAATTCCACGCACCTCTCCCATACTCCAGCACGGCAGTTTCGCCTGCAGGCCCCGAGTTAAGCCCGGGGATTTCACAGGTGACTTACCGCACCGCCTACGCGCCCTTTAAGCCCAGTACAGTTG
+
CCCCCGGGGGGGGGGGGGGGGGFGGGGGGGGGGGGGGGGGGGGGGGGGGGGGGGGGGGGGGGGGGGGGGGGGGGGGGGGGGGGGGGGGGGGGGGGGGGGGGGGGGGGGGGGGGGGGGGGGGGGGGGGGGEFGGGGGGGGGGGGGGGGGGGGGGGGGGGGGGGGGGGEGGGGGGFCGGGEGGGGGFGGGGGGGEGGFFFGFEFFFFFFFFFFFFFGFFFFFFFFFFFFFFFFFFFFFFFBFFFFFFB4
@M00200:207:000000000-ALC1F:1:2112:21632:18660 2:N:0:5
TACTGGGGTATCTAATCCCGTTCGCTCCCCTGGCTTTCGCGCCTCAGCGTCAGTGTCGGCCCAGCAACCCGCCTTCGCCGCAGGTGTTCCTCTCGATATCTACGCATTTCACCGCTACACCGAGAATTCCAGTTGCCCCTTCCGCACTCTAGCCGCGCAGTATCAGTTGACCTTTCCGAGTTAAGCCCGGAGATTTCACAACTGACTTGCGCTGGCCGCCTACGCGCCCTTTATACACAATACAGTGG
+
CCCCCFFGGGGGGGGGGGGGGG,@FGGGGGFGGGGGGGGGGGGGGGGGGGGGEGCFGGGGGGGGGGGGGEGGGGGGGGGCCCGGGGGGGGGGECGFF<FGGGGGGGGGGGGGGGGGGGGGGGFGFGGGGGGCEFGGG8EGFG?CEGGGG7F7FG7E7CEGG7CFFGG7DCGGGFFGGGGD=DDGGGFGGC5E>GGFFFGF@EFFFEFFEF)5(.1<6B691,14(02119<:AA??)52(.4:<4-..
@M00200:207:000000000-ALC1F:1:2112:6802:21713 2:N:0:5
TACGCGGGTATCTAATCCCGTTTGCTCCCCTGGCTTTCGCGTCTCAGCGTCGGCACATCCCCAGTTGCCTGTCTTCACCTTTGGCGTTCCAAGCGATATCTACGCATTTCACCGCTCCACCGCTTGTTCCGGCAACCCCTGAATGGCCCAAGATCGCCAGTATGCCCAGCAGTTCCACGGTTGAGCCGTGGGATTTCACAAGACACTTAACGATCCGCCTACACGCGCTTTAAACCCAGTACAGTAC
+
<CCCCGGGGGEGGGGGAFFFFFCBFFGGGGGEGGGFDFGGEFGCEGGGEEEGGGEGFFEFGG=FGGFFGFGGGGGGGGGG<FEGFGG>CFFFGGGGDCFCCEGFCEC:CF<EEC88>FGGFEGGDDBDDGGGGGCB@CEDCFGGGG@CC?CFG9EGG*:CAC@FC7C@FGGG=AEG@CGD;::C<EGD:DGDF*0*;<CFEFFA;=);;FFA;(/)/2/(42:??B9B9016>AB),8444<<B<))
@M00200:207:000000000-ALC1F:1:2112:20027:22450 2:N:0:5
TACGGGGGTATCTAATCCTGTTTGCTCCCCACGCTTTCGCGCCTCAGCGTCAGTATCGGTCCAGTGAGCCGCCTTCGCCACCGGTGTTCCTCCAGATATCTACGCATTTCACCGCTACACCTGGAATTCCGCATCCCTCTCCCAATCTCAAGCCATCCAGTATCAGACGCAGTTCCCCGGTTAAGCCGAGGGATTTCACGTCTGACTTAGTTGGCCGCCTACGAGCCCTTTAAACCCAATACAGTTC
+
CCCCCGGGGGGGGGGGGGGGGG<FFGGFGGGGGGGGGGGGGGGGGGGGGEG,FGGGGGGGGGGGGGGGGGGGGGGGFGGGGGGGGGGGAFGGGGGGGGGGGGFGGGGGGGGGGGGGGGF?DGGGGFFFFGFGGGGG8?GGGEGFFFFFGGFGGFFGGFGFGFCFEGGGGGGDGFFFDGGG=DGGGFGCCD<EFDFFFFGFFFFFC7@6;CCFEEG4339<(8:?:E90(40>4A653:3(5>>).6)
@M00200:207:000000000-ALC1F:1:2113:7871:3908 2:N:0:5
TACGAGGGTATCTAATCCTGTTTGCTCCCCACGCTTTCGTGCATGAGCGTCAGTGTTATCCCAGGGGGCTGCCTTCGCCATCGGTATTCCTCCACATCTCTACGCATTTCACTGCTACACGTGGAATTCTACCCCCCTCTGACACACTCTAGCCGTGCAGTCACCAATGCCATTCCCAGGTTGAGCCCGGGGATTTCACATCGGTCTTGCACAACCGCCTGCGCACGCTTTAAACCCAATACAGTTG
+
CCCCCGGGGGGGGGGGGGGGGG9FGGGGGGGGGGGGGGGGGGGGGGGGGGGGGGGGGGGGGGGGGEGGGGGGGGGGGGGGGGGGGGGGGGGGGGGFGGGGGGGGGGGGGGFGGGGGGGGGGGGG=FGGGGGGGGGGGGGGGGGGGGGGGGGGGGGGGGGGGGFGFFGGGGGGGGGGGGGGGGGGGGGGGGCG59FFFCGFFFFFF>=EFFEFFFGF9E0?@@@BBEBFFFF2<<F@FBFFFFAFFF9
@M00200:207:000000000-ALC1F:1:2113:15249:5718 2:N:0:5
TACAGGGGTATCTAATCCCGTTTGCTCCCCTGGCCTTCGTGCCTCAGCGTCAGTAACTGTCCAGAGACTCGCCTTCGCCACTGGTCTTCCTTACGATATCTACGCATTTCTCTGCTACACCGTAAATTCCAGTCTCCTCTCCAGTACTCAAGCGAAGCAGTATCAAGTGCAGTTTCGGGGTTGAGCCCCGAGATTTCACACCTGACTTACTCAGCCGCCTACGCACCCTTTAAGCCCAGTACAGTTG
+
CCCCCGGGGGGGGGGGGGGGGG;BFGGGGGFDFG<FGGGGGGGGGGGCFGGGGGGAEFGGGGGG<AF@FGGGGGGGFGGGGGGEGCFGGGGA,EFGGGGGGGGGGGGGGG9FGGGGGGGGGGGGGGGGGGGAFDDGGGGG8E=E;EGGGGGGDCDE>EGGGCFF=C9EFG++6D=F@CGCEDGGGGGG6D++<CFFFFGAA5CE5=CFF>6A*:49:@2@@FDBFF@FFFF9C<A6=@049<C)1<>
@M00200:207:000000000-ALC1F:1:2113:19132:6453 2:N:0:5
TACGAGGGTATCTAATCCTGTTCGCTCCCCACGCTTTCGCTCCTCAGCGTCAGTACCGGCCCAGAGTGCCGCCTTCGCTACGGGTGTTCCTCCCGATCTCTGCGCATTTCACCGCTACACCGGGAATTCCACACTCCCCTACCGGACTCGAGTCACGGCAGTATCGAATGGCCCCTCCACGTTGAGCGTGGAGATTTCACATCCGACTTACCGAACCGCCTACGAGCTCTTTAAACCCAATACAGTTG
+
CCCCCGGGGGGGGGGGGGGGGG<CGGGGGGGGGGGGGGGGGGGGGGGGGGGGGGGGGGGGGGGGGGGGGGGGGGGGGGGGGGGGGGGGGGGGGGGGGGGGGGGGGGGGGGGGGGGGGGGGGGGDGGGGGGGGGGGGGGGGGGGGGGGGGFFGGGGGCEGGGGCGGGGGGGGGFGGGGGGGGGGGGGGDCDEGFGGFFFGFFFF@?FFFFFFFFFGFFF6;??F?BFFFFAFFFFFF8??FF:?ADFFB
@M00200:207:000000000-ALC1F:1:2113:7657:8758 2:N:0:5
TACGGGGGTATCTAATCCTGTTTGCTCCCCTAGCTTTCGTTCCTCAGCGTCAGTTGTGGTCCAGCGCGCCGCTTTCGCCCCGGGTGTTCCTGCAGATATCTACGCATTTCACCGCTACACCTGCAATTCCACGCGCCTCTCCCACACTCAAGCACGGCAGTTTCGGGGGCAGTCTCTGGGTTAAGCCCAGAGATTTCACCTCCGACTTGCCACACCGCCTACGAACCCTTTAAACCCAGTACAGTTG
+
CCCCCDGGGGGGGGGGGGGGGG9FGGGGGGGGGGGGGGGGGGGGGGGGGGGGGGGGGEGGGGGGGDGGGGEGEGFGGGGGGGDEGGGGGGGGGGGGGGGGFCFDGGGGGGGGGGGGGGGGGGGGFGGGG9EGEGGGGGGGGGGGGGGGGFFGGGFCCEGGCGGGGGDED5)7;C7FFGCFCDEFGGGGGGFG>FCFFAGFF>:309>FFF:B>?C>9:>?0:BB0>9?FBFA>4B?BFB,<BB>9<A
@M00200:207:000000000-ALC1F:1:2113:21985:9428 2:N:0:5
TCTCGGGTATCTAATCCGGTTCACTCCCCACGCTTTCGCGCCTCAGCGTCAGGTGGAGCCCAGTGAGCCGCCTTCGCCACCGGTGTTCCTCTCGATATCTACGCATTTCACCACTACACCGAGAATTCCACTCACCTCTGCTCTCCTCAAGTCCGCTAGTATCCGAAGACCTATCCCAGTTGAGCCGGGAGATTTCACCTCGGACTTAACGAACCGCCTGCGCGCTCTTTAAACCCAATACAGTTG
+
CCCCCGGGGGGGGGGGGGGGGG,CFFGGGGGGGGGGGGGGDGGGGGGGGGGGGGGGGGGGGGGGGGGGGGGDGGGGGGGGGGGGGGGGGGGGGGGGGGGGGGGGGGGGGGGGGGGGGGGGGGGGGGGGGGGGGGGFEGGGGGGGGGGGGGDFFGGGGGGFDGGGGDGGGDFGGGGGFGGGGGGGGGGDDGGDFGFFF??FFFFBFFFEFFDFFF<A>EFFFFF6(7::AAB9AFFFFB::3<4><<
@M00200:207:000000000-ALC1F:1:2113:5110:10448 2:N:0:5
TACTGGGGTATCTAATCCTGTTCGCTCCCCACGCTTTCGCTCCTCAGCGTCAGTATCGGCCCAGAGACCCGCCTTCGCCACCGGTGTTCCTCCTGATATCTGCGCATTTCACCGCTACACCAGGAATTCCAGTCTCCCCTACCGAACTCTAGCCCGCCCGTATCAACCGCAAGCCCGCAGTTAAGCCGCGGGTTTTCACGGTCGACGCGACGCGCCGCCTACGAGCTCTTTATACCCAATACAGTTGAGAC
+
BCCCCAGDFEDFGGGGGGGGGG<@FGG:FCFGGGGGGGGGGGGGGGGGGCEGGGGGGGGGGGGGCGGGGGGGGGCGGGGGFGCFFEFGGGGGGFEG9EDGGGGG:CEGGGDFFGGGGGGF@FGGFGGGGFFADFFF9DCGGGGGGGEGGGGFFFG>ECCCEDFFGGGCDGD9DFCD>EED*=EF7EDGGGGGFDDAF3CF>>?19>;;EB21(4C59590(866:BBBA744<)0/.,-4,8AA-.64::)
@M00200:207:000000000-ALC1F:1:2113:27564:11035 2:N:0:5
TACGCGGGTATCTAATCCTGTTCGCTCCCCACGCTTTCGCTCCTCAGCGTCAGTACCGGCCCAGAGTGCCGCCTTCGCTACGGGTGTTCCTCCCGATCTCTGCGCATTTCACCGCTACACCGGGAATTCCACACTCCCCTACCGGACTCAAGTCATGGCAGTTTCGAATGGCGCCTCCACGTTGAGCGTGGAGATTTCACATCCGACTTACCGAACCGCCTACGAGCTCTTTATACCCAATACAGTTG
+
CCCCCGGGGGGGGGGGGGGGGG9FGGGGGGGGGGGGGGGGGGGGGGGGGGGGGGGGGGGGGGGGGGGGGGGGGGGGGGGGGGGDGGGGGGGGGGGGGGGGGGGGFGGGGGGGGGGGGGGGGGGFGGGGGGGGGGGCEGGGGDGCCCEGGGGGGGGGGGGGGGDGGDGFGGGGDGGGGCFGGFGGGGGGDCEDACFFFFCFFFE@?FFFFFFFF?<B;D>FFFFFFF>>FAFFF>=FF:73:>7A<A26
@M00200:207:000000000-ALC1F:1:2113:1998:12523 2:N:0:5
TACTAGGGTATCTAATCCCGTTTGCTACCCACGCTTTCGCGCCTCAGCGTCAGAACCGGTCCAGGGGGCCGCCTTCGCCACCGGTGTTCCTCCCAATATCTACGCATTTCACCGCTACACTGGGAATTCCACCCCCCTCTCCCGGACTCGAGCCCTGCAGTTTCTTCCGCACGTCCTCAGTTAAGCCGAGGGATTTCACGGAAGACACGCAAGGCCGCCTACGCGCCCTTTAAACCCAGTACAGTTG
+
CCCCCGGGGGGGGGGGGGGGGG,BFGGGGGGGGGGGGGGGGGGGGGGGGGGGDFGGGGGGGGGGGDGGGGGGGGGGGGGGGGGGGGGGGGGGGGGGGGGGGGGGGGGGFGGGGGGGGGGGGGGGGGGGGFGGGGGGGDGGGFGGDDGGGFGGGGGFCFFFFFGGFGFGGDDGGFGGGGFG?F+@CFCG<CDGFGGFCCFF3@:9<:?FFFFBFFGFFFBF6269BF299B?BABFF<:?3<A4AAA>
@M00200:207:000000000-ALC1F:1:2113:19300:22827 2:N:0:5
TACTGGGGTATCTAATCCTGTTTGATCCCCACGCTGTCGCGCCTGAGCGTCAGTAATGAGCCAGTGAGCCGCCTTCGCCACCGGTGTTCTTCCCAATATCTACGAATTTCACCTCTACACTGGGAATTCCACTCACCTCTCTCATACTCAAGTCTCACAGTTTCAATGGCAGTTCCGGAGTTGAGCTCCGGGCTTTCACCACTGACTTGGAAGACCGCCTGCGCGCGCTTTAAACCCAATACAGTTG
+
CCCCCGGGGGGGGGGGGGGGGG,FFGGGGGGGGGGGGGGGGGGGGGGGGGGGGGGGGGGGGGGGGGGGGGGGGGGGGGGGGGGGGGGGGGGG9EFGGGGGGGGGGFGGGGGGG9EGGGGGGGGGGGGGFDGFGCFGGGGGGGGGGGGGGGGDEEE:EGGGGGFGGGGGGGGGGGGGGGD8@FFFFGF?DGGGFDFFFFG5AFEFFEECFF>=BBCFF)22>BB2(0.6(3=9?EFA;(:@E?AA<>>
@M00200:207:000000000-ALC1F:1:2114:24392:7111 2:N:0:5
TACTGGGGTATCTAATCCTGTTTGCTCCCCACGCTTTCGTGCCTCAGTGTCAGTGCTGGTCCAGGTAGTCGCCTTCGCCACAGATGTTCCTCCCGATCTCTACGCATTTCACTGCTACACCGGAAATTCCACTACCCTCTACCGCACTCTAGCTCGCCAGTATCCAATGCCATTCCCAGGTTGAGCCCAGGGCTTTCACATCAGACTTAACAAACCACCTACGCACGCTTTAAGCCCAGTACAGTTG
+
CCCCCFGGGGGGGGGGGGGGGGGGGGGGGGGGGGGGGGGGGEGGGGGGGGGGGGGGGGGGGGGGGGGGGGGGGGGGGGGGGGGGGGGGGGGGFDGEEGGGGGGGGGGGGGCCFEGFGGGGGCG+<BG8CFGGGGGGGGGGGGGGGDGGGGGGFGGGGGC>DFGGEFGGGGGGGFGCFGF6D?6C?FG+=DCEFGG5>AEFEAFEBEBFF+:<E)C9>FDD)):=2B>F=>D984+;=?<4>EFECE4
@M00200:207:000000000-ALC1F:1:2114:10492:7844 2:N:0:5
TACCAGGGTATCTAATCCTGTTTGCTCCCCACGCTTTCGTGCATGAGCGTCAGTGTTGGCACAGAAGGCTGCCTTCGCCATTGGTGTTCCTCCACATCTCTACGCATTTCACCGCTACACGTGGAATTCCACCTTCCTCTGCCACACTCCAGCAAAGTAGTTTCGAGCGCAATTCCCAAGTTAAGCCCGGGGCTTTCACACTCGACTTGCTCTGCCGCCTGCGCACACTTTAAACCCAATACAGTTG
+
CCCCCGGGGGGGGGGGGGGGGGGGGGGGGGGGGGGGGGGGGGGGGGGGGGGGGGGGGGFGGGGGGGGGGGGGGGGGGGGGGGGGGGGGGGGGGGGGGGGGGGGFGGGFGDGGGGGGGGGGCGF+<=FFGGGGGGGGGGGGGGGGGGGGGGGGGGGGGGGGGGGGCGGGGGGGGFGGGGFGGGGDFGFFG69BFGFFFFGFFFFF=9@AFFFFCEFABF=@FF>FFFFFFA<E3CFFFDDF@EFFFFF
@M00200:207:000000000-ALC1F:1:2114:3683:7946 2:N:0:5
TACGGGGGTATCTAATCCCATTCGCTACCCACGCTTCCGTGCTTCAGTGTCAAATATGCGCCAGCGTACTGCCTTCGCATTTGGTGTTCCCCATGATATCAACGCATTTCACCCCTACACCATGAGTTCCGTACGCCTCTCACACCTTCAAGTACTGCCGTTCCTTTTGCGGATCCCACGTTAAGCACGGGCATTTGACAACAGACTAACAGTACAACCTACGCACCCTTTAAACCCACTTCAGTTG
+
CCCC<:@FGGGGGGGCFF,;CFFGCG@ECF9FGGGG:FE@C@FFFGGEFGGGD<E<FGGEFBFF<C@,@BFGGGGGGGGGC,E<CFFGG99F,AE9<EFG,@BB+@FCFGGFG,BDDGGGGG8,5AFFGGG=8EEE8@=++>@88+1DFCDF8,@,,,6CEE+47+,@DE@6*0C0*@*<DCCDGG+**9*))2:76>FFCFF((:=3A)))));+);;85;3>0>>371;E34AF((,1))).-))
@M00200:207:000000000-ALC1F:1:2114:16969:8347 2:N:0:5
TACCGGGGTATCTAATCCTGTTTGCTCCCCTAGCTTTCGTTCCTCAGCGTCAGTTGCGGTCCAGTGAGCCGCCTTCGCCACGGGTGTTCCTGCAGATATCTACGCATTTCACCGCTACACCTGCAATTCCACTCACCTCTCCCGCACTCGAGCACGGCAGTTTCGGGAGCAGCCTCTGGGTTAAGCCCAGAGATTTCACTTCCGACTTGCCGCACCGCCTACGAACCCTTTAAGCCCAGTCCAGTTG
+
CCCCCGGGGGGGGGGGGGGGGGGGGGGGGGGGGGGGGGGGGGGGGGGGGGGGGGGGGGGGGGGGGGGGGGGGGGGGGGGGGGGGGGGGGGGGGGGGGGGGGGGGGGGGGGGGGGGGCFGGGGGDDEEEFGGGGGGGGGGGGGGGGGGGGGFGGGGGDEEGGCFFEDEGGGGGGFGFFGGFCDGGGGGGGDFFFGFEFFGFFFF=9@FFFFFFF@GEFFFDDFFFFF;?B?>B29B???B?).)5>BA
@M00200:207:000000000-ALC1F:1:2114:18160:8886 2:N:0:5
TACTGGGGTATCTAATCCTGTTTGATCCCCACGCTTTCGTGCCTCAGCGTCAGTTGTATCCCAGTAAGCTGCCTTCGCAATTGGAGTTCTGTGTCATATCTATGCATTTCACCGCTACACGACACATTCCGCTTACCTCATTTACACTCAAGAAAACCAGTTTCAACGGCAATGCTATGGTTGAGCCACACCATTTCACCACTGACTTGATCTCCCGCCTACGCACCCTTTAAACCCAGTACAGTTGAGCT
+
CCCCC@FGGGGGGGGGGGGGGGGGGGGGGGGGGGGGGGGGGGGGGGGGGGGGGGGGGGGGGGGGGGGFGGGGGGGGGGGGGGFGDFGGGGGGGGGGGGFGGGGGGGGGGGGGGGGGGGGGGGG+@GGGGGDGGGGGGGGGGGGGGGGGGGFGGDGFGGGGGGGGGGGGCEGDGFGGGGGGGFEGGGGGGGGFFGGEFFFFFFFFFFFFFFFFEECFBBBA=@DFFFFDFFF4<4FFFF=>=FFEEEFF@)/
@M00200:207:000000000-ALC1F:1:2114:14773:11914 2:N:0:5
TACGAGGGTATCTAATCCTGTTTGCTCCCCACGCTTTCGCGTCTTAGCGTCAGAAACCGTCCAGATAGCCGCCTTCGCCACTGGTGTTCTTCCCAATCTCTACGTATTTCACCACTACACTGGAAATTCCACTATCCTCTCCGGTCCTCTAGTCTGCCAGTACTGAATGCATTTCTTGGGTTAAGCCCAAGGCTTTCACATCCAACTTGGCAAACCGCCTACACGCGCTTTACACCCAATACAGTTG
+
CCCCCGGGGGGGGGGGGGGGGGGGGGGGGGGGGGGGGGGGGGGDGGGGGGGGGGGGGGGGGGGGGGGGGGGGGGGGGGGGGGGGGGGGGGGGGGGGGGGGGGGGGGGGGGGGGFGGGGGGGGG,5CFGGGGGGGGGGGGGGGGDGGGGGGGGGGGGGGGGGGGGGGGGGGFGGFGGGGCCGDFC?FFGGGFFFGGFFFFFFFFFF9@EFFEFE2C4=EFD@DEFFFFF9@@FFFFF0;284@;)7?>
@M00200:207:000000000-ALC1F:1:2114:9890:22703 2:N:0:5
TACAAGGGTATCTAATCCTGTTTGCTACCCACGCTTTCGAGCCTCAGTGTCAGTATTATGCCAGAAGGCTGCCTTCGCCATCGGTATTCCTCCAGATCTCTACGCATTTCACCGCTACACCTGGAATTCTACCTTCCTCTCACATACTCTAGCTCTACAGTTTCAGATGCAGTTCCCAGGTTAAGCCCGGGGATTTCACATCTGACTTATAGAGCCACCTACGCTCCCTTTAAACCCAATACAGTTGATAT
+
CCCCCGGGGGGGGGGGGGGGEFGGGGGGFGGGGGGGGGGGGGGGGGGGGGGGGGFGFGGGGFGGFGFGGGGEFGGGGGGGGGGGDGGGFGGGGGGDEGGGGGFG7C@FGCFGDEEEGGGGGFG,5AEFGGGGAFGGGGGGFFGGGGGGGFGFFFGFGFADFG8;EDFGFFF8?DDGDGGDGFA6?D8DDDGBFGGEFFGCEFFCEEEEAF@A=CCFFA@@=E=A=D=9=B3CF;9A942(353*/7*1*90
@M00200:207:000000000-ALC1F:1:2115:17174:3593 2:N:0:5
TACTCGGGTATCTAATCCTGTTTGCTCCCCACGCTTTCGTCCATCAGCGTCAGTATGTTGTTTGTGACCTGCTTGCGCAATCGGCGTTCTGTGCAATATCTATGCATTTCACCGCTACACTGCTCGTTCCGACCACAGCACAACAACTCTAGATAAACAGTTTCAACGGCAAGCTCACAGTTAAGCTGTAAGATTTCACCGCTGACTTATCCATCCGCCTACGGACCCTTTATACCCAATACAGTTG
+
CCCCCGGGGGGGGGGG;CFFGGGGGGGGGGGGGGGGGGGGGGGGGGGGGGGGGGGGFGGGGGGGGGGGGGGGFG,@FFGEGGGGDEGGGGGFGCFFGGGGGGGGFFGGGGGGGGGGGGGGGFG;AEGGGGGGGGCGGGDFFGGCGGFGGGGGFGA9AFFFG=CFGGGGCGCCFFFGFEFGGFEGFEF5DGFGFFGC;;EFDFF==DFEDEF6EEFF@FFF@F?>DFF03=84CFFFE@DD@8<F?)7
@M00200:207:000000000-ALC1F:1:2115:20875:5441 2:N:0:5
TACTGGGGTATCTAATGCTGTTTGATCCCCACACTTTCGTGCCTCAGCGTCAGTTACTCCTTAGTAAGCTGCCTTCGCTATCGGTGTTCTGGACGATATCTAAGCATTTCACCGCTACACCGTACATTCCGCCTACCTCATCAGTACTCAAGTCTCCCAGTATCAATGGCACCTCTCCAGTTAAGCTGAAGTATTTCACCACTGACTTAAAAGACCGCCTACGCACCCTTTAAGCCCAATACAGTTG
+
@CCCCGGGGGGGGGGG,CFGGGGGGGGGGGGGGGGGGGGGGGGGGGGGGGGGGGGGGGGGGGGGGGGGGGGGGD,@FBFGGGGGGGGGGGGGGGGGGGGGGGGGGGGGGGGGGGGGGGGGGGG+@CGGGGGGGGGGGGGGGGGGGGGGGGGGGGGGGGFGGGGGGGGGGGGGGFGGGGGGGGGGGGFGGGGGFGGFFFFFFFCFFFFEGFFEFFGFA>BFFFFFDB2=):>8C=AA=BDBEFECEEF
@M00200:207:000000000-ALC1F:1:2115:12002:6298 2:N:0:5
TACTAGGGTATCTAATCCCGTTTGCTCCCCTGGCTTTCGCGCCTCAGCGTCAGTATCGGCCCAGTAGCCCGCCTTCGCCTCAGGTGTTCCTCCCGATATCTACGCATTTCACCGCTACACCGGAAATTCCAGCTACCTCTTCCGTACTCTAGCTTGCCAGTATCGACCGACCCTCCGGGGTTGAGCCCCGGGCTTTCACGGCTGACTTAACATGCCGCCTACGCGCCCTTTACACCCAATACAGTCG
+
CCCCCGFGGGFGGEAFFGCFGGEEGGGGGGD8FFGGGGGGGGGGGGGGGGG@CGGCF7@FGGCFGGFGGGEGGG6@ABF?CFFDGFFGG<FGGGG:FFGGGGGGGEGGCG,FGGGG>E9FGGG++@FFGGG,,3=EGDGGGGGGFDG?FGGCFD,=DGF8E8=D7C9CD:DG5ADGG7DDGG=FDC<?DD:>>DGFF<F4()667;AE:6+).4DF>>;B6F(41>19>BB>AAFF;?(4).82<2(
@M00200:207:000000000-ALC1F:1:2115:3859:6790 2:N:0:5
TACAAGGGTATCTAATCCTGTTTGCTCCCCTAGCTTTCGTTCCTCAGCGTCAGTAGTGGTCCAGCGCGCCGCTTTCGCCACGGGTGTTCCTGCAGATATCTACGCATTTCACCGCTACACCTGCAATTCCACGCGCCTCTCCCACACTCAAGCACAGCAGTTTTGGAAGCAGCCTCTGGGTTGAGCCCAGAGATTTCACTCCCAACTTGCTACACCGCCTACGAACCCTTTAAACCCAGTACAGTTG
+
CCCCCFGGGGGGGGGG6EFGGGGGGGGGGGGGFGGGGGGGGGGGGGGGGGGGGGGGGGGGGGGGGGGGGGGGGGGGBFFFGGGGGGGGGGGGGGGFGGGGGGGFGGGGGGGGGGGGDGGGGGG,9CFGGGGGGGGGGGGGGGGGGGGGGGCGGGGFGGGGGGGGGGGGFGFDFAGGGGGGGGGFGGGGGCCGACCFFFFFFA=>BFFFGCFCF3;A236?@F?0(89?@@F36;FF<11:AFF>A>D
@M00200:207:000000000-ALC1F:1:2115:13070:8371 2:N:0:5
TACTAGGGTATCTAATCCCGTTTGCTCCCCACGCTTTCGCGCCTCAGCGTCAGGAATTGCCCAGAGACCCGCCTTCGCCACCGGTGTTCCTCCCGATCTCTACACATTTCACCGCTACACCGGTAATTCCAGTCTCCTCTGCAATCCTCAAGAACAGCAGTATCGATCGACGTTCCTCGGTTGAGCCGAGGGATTTCACGACCGACTTGCCATCCCGCCTACGCGCCCTTTAAACCCAGTACAGTTG
+
CCCCCGGGGGGGGGGGCFGGGGGGGGGGGGGGGGGGGGGGGGGGGGGGGGGGGGGGGGGGGGGGGGGGGGGGGGEFGFGGGFGGGGGGGGGGGGGGGGGGGGGGGGGGGGGGGGGGGGFGGGG8=EFCGGGGGGGGGGGGGGGGGGGGGFFFDDGGGGGGGGGGGGGGDCDCGFGGGGGCEGGGGGFGGGGDFGFFFEFADFFF;>BFGFFAEF<FFEBFFFFFFF490:0<9<FFFFF?A<BFFD2
@M00200:207:000000000-ALC1F:1:2115:23035:9022 2:N:0:5
TACGAGGGTATCTAATCCTGTTTGCTCCCCTAGCTTTCGCGCCTCAGCGTCAGTTGTGGTCCAGTGCGCCGCTTTCGCCACAGGTGTTCCTCCCGATATCTACGCATTTCACCGCTACACCGGTAATTCCACGCACCTCTCCCACACTCCAGCACCACAGTTTCGCCTGCAGGCTCCGAGTTAAGCCCGGAGATTTCACAGGTGACTTGTGGCACCGCCTACGCGCCCTTTAAACCCAGTACAGTTG
+
CCCCCGGGGGGGGGGG,CFGGGGGGGGGGGGGGGGGGGGGGGGDGGGGGGGGGGGFGGGGGGGGGGGEGGGGGG,@FFGGGGGGGGGGGGGGGGGGGDGGGGGGGGGGGGGGGGGGGGGGGGG8@@AEGGGGGGGGGGGGGGGGGGGGGGGCFGGGGGGFGGGG+CEGGGGGGFGGGGGGGDGFDFGGG<DG>FGFFEFFFF=;@FFFGFFFF(CFFFF?<FFBBF0>FF:AABFFFBB?9ADADAF
@M00200:207:000000000-ALC1F:1:2115:24598:9435 2:N:0:5
TACGAGGGTATCTAATCCTGTTTGATACCCACACTTTCGAGCCTCAGCGTCAGTCATGGCACGGACGGATGCCTTCGCGATCGGAGTTCTTCGTGATATCTAAGCATTTCACCGCTACACCACGAATTCCGCCCACTTTGTGCGTACTCAAGGAAACCAGTTCGCGCTGCAGTGCAGACATTGAGCGTCTACATTTCACAACACGCTTAATCTCCGGCCTACGCTCCCTTTAAACCCAATACAGTTG
+
CCCCCGGGGGGGGGGGFGGGGGGGGGFGGGGGGGGGGGGGGGGGGGGGGGGGGGGGGGGGGFGG@F@FCGEGGGGG?CCCGGGG:FGGGGGGGGGGGGGGGGGGGGFFGGGGGGGEEFGGCGF46@FGGGGGEEGGGGFCEDEEGGGGGG?F?=8D?FGGGFGG6CEC>EFFFFFFCEFCGGGCDGDDDD>=>FFFFFFFBEDF>BEF5>C3?;FE9B>68A<B@FF@@AF3E<?FF?B?7?FA4<4
@M00200:207:000000000-ALC1F:1:2115:4025:13144 2:N:0:5
TACGAGGGTATCTAATCCCGTTCGCTCCCCTGGCTTTCGCGCCTCAGCGTCAGAAGAGATCCAGTACGTCGCTTTCGCCACCGGCGTTCCTTCCGATATCAACGCATTTCACCGCTCCACCGGAAGTTCCACATACCCCTATCTCCCTCTAGACAGTCAGTATCCAAGGCACTTTTCCGGTTGAGCCGAAAGATTTCACCCCGGACTTGACTACCCGCCTACGCGCCCTTTAAACCCAATACAGTTG
+
CCCCCGGGGGGGGGGG,CFDGGGGGGGGGGGGGGGGGGGGGGGGGGGGGGGGGGFGGGGGGFCFGGGGGGGGGG@EFCFGEGGGGGEGGFGGFGGGGGGGGGCGGGGGGGFGGGGGGGG@FCE61@FGGGGGGGGGGGGGGGGGGG?FGGGGGFCCGGGGGGGGGGGGGGGGGFGGGGDGGGGGCFGGGDDG)?GFFFFF@D>@FFFFGFFFFEGF;3>B?F<>FF>BBF):<>F7?<BF?FFF>:<
@M00200:207:000000000-ALC1F:1:2115:3880:17026 2:N:0:5
TACGGGGGTATCTAATCCTGTTCGCTACCCACGCTTTCGCTCCTCAGCGTCAGGTAAGGCCCAGAGAGCCGCCTTCGCCACCGGTGTTCTTCCTGATATCTGCGCATTCCACCGCTACACCAGTAATTCCGTTCTCCCCTGCATACCTCTAGTCTGCCCGTATCGGAAGCAGGCTCAGGGTTAAGCCCTGAGTTTTCACTCCCGACGCGACAAACCGCCTACGAGCCCTTTAAGCCCAATACAGTTG
+
CCCCCGGGGGGGGGGG<FFGGGGGGGGGGGGGGGGGGGGGGGGGGGGGGGGGGGGFGFGGGGEG<FFEGGGGGG,@7BFEGGGGGGGGGGGGGGGGGGGGGGGGGGGGGGFGGGGGGGGGGGG,7@DAFGGGGGGGGGEFGGGGGGGGGGGFGGGGGFGEGDGGGG7E5FCCGFFGGGFGGGGGGGGGGDFGFGGFFFFFFFFFFBFB<:FF;BGF>D>BFF03?EFFFF:9249:?BBF?>7>><B
@M00200:207:000000000-ALC1F:1:2115:4768:21372 2:N:0:5
TACCGGGGTATCTAATGCTGTTCGCTCCCCACGCTTTCGCTCCTCAGCGTCAGTTCCGGCCCAGAGTTCCGCCTTCGCCACTGGTGTTCCTCCCGATATCTGCGCATTTCACCGCTACACCGGGAATTCCGAACTCCCCTACCGGACTCGAGTCACGACAGTATCGAGTGGCCCCTCCACGTTGAGCGTGGAGATTTCACACCCGACTAATCGAACCGCCTACGAGCTCTTTAAACCCAATACAGTTG
+
CCCCC7CGF@FFFGGG6C<EFGFCCFF:DF@FEFFGGGGGGGGFFGGGE:CCDFGG<FEGGFGCFFGGGACGEG6@BCF,8EEEGG<FFGF9FGD+44=,E=C@FG+?@;<FGC88>FF@,>E66@DGGGGCCE?E@DCFG=D;E6C6CDFDFGGGGGGGGG7,DDFFGGGGG;5CDGCCG7?C4<CGD531;>FFFEFFCF/6B;E63,*-8(789BFF?FBF<B;(5))5<BF=:<:?(3429<<<
@M00200:207:000000000-ALC1F:1:2115:8594:24328 2:N:0:5
TACTCGGGTATCTAATCCTGTTTGCTCCCCACGCTTTCGTGCATGAGCGTCAGTGTTGGCCCAGAAGGCTGCCTTCGCCATTGGTGTTCCTCCACATCTCTACGCATTTCACCGCTACACGTGGAATTCCACCTTCCTCTGCCACACTCCAGCCACGTAGTTTCGAGCGCAATTCCCAAGTTAAGCCCGGGGCTTTCACACTCGACTTGCTCTGCCGCCTGCGCACACTTTATACCCAATACAGTTG
+
CCCCCGGGGGGGGGGG<FGGGGGGGGGGGGGGGGGGGGGGGGGGGGGGGGGGGGGGGGGFGGGGGGGFFGGCFGFGG@FGGGGGGGGGGGGGGGGGGF9FGGGGGGGGGGGGFDGGGGGGGGG+6CFFFGDGGFGFFGGGGGFGGFE68FFGFGFGEFGFEGGGGGGGGCG66?FGFGFGDCFGGGFGGGGGAGGFF<FF26@BB@:9CC@=5=DF@BF6;A>0()(/37AFE<FF@@@F;EFE?37
@M00200:207:000000000-ALC1F:1:2115:18847:24420 2:N:0:5
TACAGGGGTATCTAATCCTGTTCGCTACCCACGCTTTCGTGCATGAGCGTCAGTTACGGGCCAGTTGACCGCCTTCGCCACTGGTGTTCTTCCAGATATCTACGCATTTCACCGCTACACCTGAAATTCCATCAACCTCTCCCGAACTCAAGAAAAGCAGTATCGAAGGCAGTTTCACAGTTGAGCTGTGAGATTTCACCCCCGACTTACCTTCCCGCCTGCGCACCCTTTATACCCAATACAGTTG
+
CCCCCGGGGGGGGGGG;CFGGGGGGGGGGGGGGGGGGGGGGGGGGGGGGGGGGGGGGGGGEGGGGGGGGGGGG=,9DFGGGGGGGGGGGGGGGGGGGGGGGGGGGGGGGGGGGGGGGG?FFDG,99FGGGGGGGFDFGGGGGFGGGGCGGGGGGGGGGGGGGGGDCFGDFGGGCF7CEFGGGFDGFFDCFGGFGG9?EF95BB==AF=F4FEE=CFD>9@DF@FF:9?;3@F5?;@;@8@45366)1
@M00200:207:000000000-ALC1F:1:2116:11097:2665 2:N:0:5
TACCCGGGTATCTAATCCGGTTCGCTCCCCACGCTTTCGCGTCTCAGCGTCAGTTGCAGGCCAGGAAGCCGCCTTCGCCACTGGTGTTCCTCCAGATATCTACGCATTTCACCGCTACACCTGCAATTCCGCTTCCCTCTCCTGCACTCTAGCCAGGCCAGTTTGCAATGCAGTTTTCCGGTTGAGCCGGAAGATTTCACATCACACTTAACCAGCCGCCTACACGCGCTTTAAACCCAGTACAGTTG
+
CCCCCGGGGGGGGGGGGGGGGGGGGGGGGGGGDGGGGGGGGGGGGGGGGGGGGGGGGGFGGGGGGGGGGGGGGGDGGGGGGGGGGGGGGGGGGFGGGGGDGFGGGGGGGGGGGGGGGGGGGGG,=BFFGGFGGGGGGGGGFGFGGGFGGGGGGGGGGCEFEFGGGGGGGGGGGFGGFGGDGGGGGGE)037@DG64BEGFEFEFFFFFFFFE*>FF0>@BFFFEFFF>@;:BFFFF?B662<DA96)4
@M00200:207:000000000-ALC1F:1:2116:9752:9222 2:N:0:5
TACTGGGGTATCTAATCCTGTTTGCTCCCCTAGCTTTCGCGCCTCAGCGTCAGTTATGGTCCAGTGCGCCGCTTTCGCCACAGGTGTTCCTCCCGATATCTACGCATTTCACCGCTACACCGGAAATTCCACGCACCTCTCCCATACTCCAGCACAGCAGTTTCGCCTGCAGGCTCTGAGTTAAGCCGAGAGATTTCACAGGTGACTTGCTGCGCCGCCTACGCGCCCTTTAAACCCAGTACAGTTG
+
CCCCCFGGGGGGGGGGGGGGGGGGGGGGGGGGGGGGGGGGGGGGGGGGGGGGGGGGGGGGGFFDFFGGGGGGGGGGGGGGGGGFGGGGGGGGGGGGGEGGGGGGGGEEGGGGGGGDGGGGGGG+0@9EFEEGEGGGEGGGGFFGFGGGDFGGGGGGCD8AFCFGGGGGGG6CFDDGFGFDFFGGGG@)-3*9ADACAFGFFFF2@=ECEEFFE>D8>FBD;8<BBD;FB:3<4<FFFF?:>AAADAB
@M00200:207:000000000-ALC1F:1:2116:10235:9944 2:N:0:5
TACTGGGGTATCTAATCCTGTTCGCTCCCCTGGCTTTCGCGTTTCAGCGTCAGTAACAGCCCAGAAAGTCGCCTTCGCCAACGGTGTTCCTCCCGATATCTACGCATTTCACCGCTACACCGGTAATTCCACTTTCCTCTGCTGTACTCAAGCCTTGCAGTATGGAACGCAGTTCGATGGTTGAGCCATCGGATTTCACATACCACTTACAGAGCCGCCTACACGCCCTTTATACCCAATACAGTTG
+
CCCCCFGGGGGGGGGGGGGFGGGGGGGGGGGGGGGGGGGGGECGGGGGGGGGGGGGGGGGGGGGGGGGGGGGGGGGGGGGGGGDGGGGGGGGGGGGGGDGGGGGGDGGGGGGGGGGGGGGGGG4=8EFFGGGGGGGGGGGGGGGGGGGGGGGGGGFCGFCFGGGFGGGGGGGDFGGFCGGGGGFGGC5=FDFFCBFFFGFFF@@:=>EC943>BGFFFFF?D(=;>D@F@@))9AFE@(:8;);C<>
@M00200:207:000000000-ALC1F:1:2116:8639:13188 2:N:0:5
TACGGGGGTATCTAATCCCGTTTGCTCCCCTGGCTTTCGCTCCTCAGTGTCAGTATTGGTCCAGGACGCCGCCTTCGCCACCGGTGTTCCTCCAGATATCTACGCATTTCACCGCTACACCTGCAATTCCGCGTCCCTCTCCCAAACTCAAGCCAACCAGTATCACACGCAGTTCCCCGGTTAAGCCTAGGGATTTCACGTGTGACTTAGTTGGCCACCTACGAGCCCTTTAAACCCAATACAGTTG
+
CCCCCGGGGGGGGGGGGGGGGGGGGGGGGGGGGGGGGGGGGGGGGGGGGGGGGGGGGGGGGGGGGGGGGGGGGGGGGGGGGGGGGGGDGGGGGGGGGGGGGGGGGGGGGGGGGGGGGGGGGGG,6BEGFGGGGGGCEGGGGDGGGGGGGGGGGGGGGGGGGGGGGGGGCGDDGFGGFFGGGGGGGFF(0;;FFGA@FFGA;FFFFFFFFEFFFFGFEFFFFF0??F9<???>AABF??:<?><AFFB
@M00200:207:000000000-ALC1F:1:2116:14301:14096 2:N:0:5
TACCCGGGTATCTAATCCTGTTTGCTCCCCTAGCTTTCGCGCCTCAGCGTCAGTTATGGTCCAGTATGCCGCTTTCGCCACAGGTGTTCCTCCCGATATCTACGCATTTCACCGCTACACCGGTAATTCCACATACCTCTCCCATACTCAAGCACGGCAGTTTCGCTTGCAGACTCTGAGTTGAGCCCAGAGATTTCACAAGTGACTTACCGCACCGCCTACGCGCCCTTTAAACCCAATACAGTTG
+
CCCCCGGGGGGGGGGGGGGGGGGGGGGGGGGGGGGGGGGGGGGGGGGGGGGGGGGGGGGGGGGGGGGGGGGGGGGGGGGGGGGGGGGGGGGGGGGGGGGGGGGGGGGGGGGGGGGGGGGGGGG+68EFGGGGGGGGGGGGGGGGGGGGGGGGGGGGGGGGGGGGGGGGGGGGCFGGFGGGGGFGGGD)14;@FFCAF<FFFFFFFFEFFFF=>FGFFFFFDFFF9EFBFFFE?CFFFBBFFFABFDF
@M00200:207:000000000-ALC1F:1:2116:22928:14143 2:N:0:5
TACTCGGGTATCTAATCCCGTTTGCTCCCCTGGCCTTCGTGCCTCAGTGTCAGGAACTGTCCAGAGACCCGCCTTCGCCACTGGTCTTCCTCACGATCTCTACGCATTTCACTGCTACACCGTCAATTCCAGTCTCCTCTCCAGTCCTCAAGCACGCCAGTATCAAATGCAGTTTCGGAGTTAAGCTGCGAAATTTCACACCTGACTTAGCGCGCCACCTACGCACCCTTTAAACCCAGTACAGTTG
+
CCCCCGGGGGGGGGGGGCFFFGGGFGGGGGGGGGGGFGFGGGGGGFGGGGGGGGGGGGFFG@FGGGGGFGEFE:BEFGGGGGFE<FEFGGGGGFGGGGFGGGGGGGCEGGCGGFFFGGGGGED+=>FGFE;EFGGFGGF9=DFDEGGD==8,=?DC8EGEGFGGGGGGGF8D+?@DA>DGDGGC7DE)5+=>?FA<C*5?@5)18@CEACAA5AC>9*5<37-(>8>DDB;;<>FAD?1@4/9CEE<
@M00200:207:000000000-ALC1F:1:2116:13046:19091 2:N:0:5
TACTAGGGTATCTAATCCCGTTTGCTCCCCACGCTTTCGCGCCTCAGCGTCAGGAATTGCCCAGAGACCCGCCTTCGCCACCGGTGTTCCTCCCGATCTCTACGCATTTCACCGCTCCACCGGCAGTTCCACACGCCCCTACCTTCCTCCAGACCAGCAGTATCCAAGGCCCTTTTCCGGTTGAGCCGAAAGCTTTCACCCCGGACTTGCTGACCCGCCTACGCGCCCTTTAAACCAAATACAGTTG
+
<C@@CGGGEGCFADFFGGFFF,C@A<EE@,C@@F:F<AFCGC:BFFFGGCCFGGGFGGGFC@FFFFGGFGEGGGEGGGGEGGGGGGGGGGGCGGGGGGGGGGFGGGGGGGGDGGGEEGGGGGG6CEDFGGGGFGGGDG6=FGGGGG:FGGGGGGGGGGG?,E;EGGGGGGGGGFGGFCDDEGGFFGF=:DDBFD?CFFGB?B;>BF@<@96>EFG4959?B<BF>FF0;?FB:-1?(8?DAFAFF24
@M00200:207:000000000-ALC1F:1:2116:7334:19362 2:N:0:5
TACTGGGGTATCTAATCCTGTTTGCTCCCCACGCTTTCGTGCCTCAGCGTCAGGAAATCCCCAGCCGGCTGTCTTCACCTTGGGCGTTCCGATTGATATCTACGCATTCCACCGCTCCACCAAGCGTTCCACCGGCCTCTAGATTCCTCAAGACAGGCAGTTTGCCGCGCCGTTCCACGGTTGAGCCGTGGGCTTTCACGCGACACTTACCAATCCGCCTACGCACCCTTTAAACCCACTACAGTTG
+
CCCCCGGGGGGGGGGGGGGGGGGGGGGGGGGGGGGGGGGGGGGGGGGGGGGGGGGGFGGGGGGGGGGGGGGGGGGGGGGGGGGGGGGGGGGGGGGGGGGGGGGGGGGGGGGGGGGGGGGGGGG,=CEGGGGGGDGGGGGGGGGGGGGGGGGGFGGFGGGGGGGGGGGGGGGGGFGGFGGGGGGGFGF/0:7:AGFFFFGFFF>;9@E<CFFFFFGA9FFFFF<60B>FFBFF2<FFF?(,4:7>A<<
@M00200:207:000000000-ALC1F:1:2116:9831:20840 2:N:0:5
TACTAGGGTATCTAATCCTGTTTGCTCCCCACGCTTTCGTGCCTCAGCGTCAGTACCGGGCCAGTGAGCCGCCTTCGCCACTGGTGTTCTTGCGAATATCTACGAATTTCACCTCTACACTCGCAGTTCCACTCACCTCTCCCGGACTCAAGATCTTCAGTATCAAAGGCAGTTCTGGAGTTGAGCTCCAGGATTTCACCCCTGACTTAAAGACCCGCCTACGCACCCTTTATACCCAATACAGTTG
+
CCCCCGGGGGGGGGGGGGGGGGGGGGGGGGGGGGGGGGGGGGGGGGGGGGGGGGGGGGGGGGGGGGGGGGGGGGGGGGGGGGGGGGGGGGGGGGGGGGGGGGGGGGGGGGGGGGGGGGGGGGG6=CEGGGGGGGGGGGGGGGGGEDGGGGGGGGGGGGGGGGGGGFGFFGGGGFGGFCCGGGGGGGE3:CCF>GCEFFG5@BDFFFFFFECECBC?AEFD@DFFFFFFFF8CC5AF;@0=)6<CC?3
@M00200:207:000000000-ALC1F:1:2116:18971:22494 2:N:0:5
TACAGGGGTATCTAATCCTGTTCGCTCCCCACGCTTTCGCTCCTCAGTGTCAGTTCCAGCCCAGAGCGCCGCCTTCGCCACTGGTGTTCCTCCTGATATCTGCGCATTTCACCGCTACACCAGCAATTCCACGCTCCCCTACTGGACTCTAGTCACAGCAGTATCGACCGGCATCCCAGGGTTGAGCCCTGGACTTTCACAGCCGACTTACCGGACCGCCTACACGCGCTTTATACCCAATACAGTTG
+
CCCCCGGGGGGGGGGGGGGGGGGGGGGGGGGGGGGGGGGGGGGFGGGGGGGGGGGGGGGGGDGGGGGGGGGGGG@FGEGGGGFGGGGGGGGGGGGGGGGGGGFEEGGGGGGGGGGGGGG@DFG,=EFFGGGGGCECEGGGGGGGGCDGGGGGGGGGGGGGGGGGDDGGGGGGGFGFFGFGGFGGGGF))AFFFGFFFFGFFFFFB@FBFFFFDFGFB>>F0(/515>1(3(44<FF:?<<B::2)6<D
@M00200:207:000000000-ALC1F:1:2117:22385:3054 2:N:0:5
TACTGGGGTATCTAATCCTGTTCGCTACCCACGCTTTCGCTCCTCAGTGTCAGTACTGGCCCAGAGTGCCGCCTTCGCCACTGGTGTTCCTCCTAATATCTGCGTATTTCACCGCTACACTAGGAATTCCACACTCCCCTACCAGACTCAAGTCACGGCAGTATCGGGTGGCGTCTCTGGGTTGAGCCCAGAGTTTTCACACCCGACTTACCGAACCACCTACGAGCTCTTTAAACCCAGTACAGTTG
+
CCCCCGGGGGGGGGGGGGGGGGGGGGGGGGGFGGGDGGGGGGGGGGGGGGGGGGGGGGGGGGGGGGGGGGGGGGGGGGGGGGGGGGGGGGGGGGGGGGGGGGGGGGGGGGGGGGGGEGGGGGDGGGGGGGGG8@CGGGGGGGGGFGGGGGGGGGGGGGGGGGGFGDGDGGCCDBGGCCCF>FG7*CFGDCDCAGGFFCFFFFFFF>@BFFFEEFCFBA;;@5@DF>;08CFFFCFADFFDFFF9AAA<
@M00200:207:000000000-ALC1F:1:2117:18078:5810 2:N:0:5
TACACGGGTATCTAATCCTGTTCGCTCCCCACGCTTTCGTGCCTCAGCGTCAATCCAGGTCTAGCCAGCTGCCTTCGCAATTGGTGTTCTATGGCATATCTATGCATTTCACCGCTACATGCCACATTCCGCTGACCTCATCCTAATTCTAGCCTGGCAGTATCAAAAGCAATTTTACGGTTGAGCCGCAAACTTTCACTCCTGACTTACCTGGCCGCCTACGCACCCTTTAAACCCAATACAGTTG
+
CCCCCGGGGGGGGGGGGGGGGGGGGCFFGGGGGGGGGGGGGGGGGGGGGGGGGGGGGGGGGGGGGGGGGGGGGGGGGGGGGGGGGGGGGGGGGGGGGGGGGGGGGGGGGGGGFGGGGGGGGGGGGGGGGGGGGGGGGGGGGFGGG;FGGFGFGFFGGGGDGGGGFGGGFGGGGFGGGGGGGGGGGGFGAGGFFGGFFEFFEFEFFFFFFFFFF@GAAFFDFFFFFF=2@>:=CFFFF@@FFF@CCCF
@M00200:207:000000000-ALC1F:1:2117:13186:8863 2:N:0:5
TACTCGGGTATCTAATCCTGTTTGCTCCCCACGCTGTCGCGCCTCAGTGTCAGCAACTGCCCAGCAGGCCGCCTTCGCCACCGGTGTTCTTCCGGATCTCTACGCATTCCACCGCTACACCCGGAATTCCGCCTGCCTCTACAGTGCTCCAGCAAAACAGTTCGCACGGCCGACTCGGGGTTGAGCCCCGAGCTTTCACCGCACGCTTGTCCCGCCACCTACGCGCCCTTTAAACCCAATACAGTTG
+
CCCCCGGGGGGGGGGGGGGGGGGGGGGGGGGDEGGGGGGGGGGGGGGGGGGGFGGGGGGGGGGGGGGGGGGGGGGGGGGGGGGGGGGGGGGGGGDGGGGGGGGGGGGGGGFGGGGGGGGGGGGGGGGGGG?EGGGGGGGGGGGGGGGGGGGGGGGGGGGGGFFDGGGGDGGGGFGGGD7DEGGGGGFGFGD>EDGEFFGFFFFFFFB06<BAFB5BBDFBF?BBFBFF>BBAAAB:?F:?02AA<:<
@M00200:207:000000000-ALC1F:1:2117:11555:12277 2:N:0:5
TACTGGGGTATCTAATCCCGTTTGCTCCCCTAGCTTTCGCGCCTCAGCGTCAGAAGAGGTCCAGTACGTCGCTTTCGCCACCGGCGTTCCTTCTGATATCAACGCATTTCACCGCTTCACCAGAAGTTCCACATACCCCTACCTCCCTCGAGCTCGCCAGTATCAAAGGCACTTCCGCAGTTAAGCTGCGGGATTTCACCACTGACTTGGCAAGCCGCCTACGCGCCCTTTAAACCCAATACAGTTG
+
CCCCCGGGGGGGGGGGGGGGGGGGGGGGGGGGGGGGGGGGGGGGGGGGGFGGGFGGCCGGGGFGGGGGGGGGGGGGGGGGGGGGGGGGGGGGGGGGGGGGGGGCGGGGGGGGFGGDGGGGGGFGGFFGGGGGGFFGGFGDGFFFEGEGGGGEGGGGGGCGGGCCFGFFFGGGFFGFG>CGGC<EFFF>@DD>8CDBFFGBE?>>FFFFFFE8=0<FFFF;FFFF9:19BBFBB4??3?1<)4-:<6<
@M00200:207:000000000-ALC1F:1:2117:3462:12683 2:N:0:5
TACTGGGGTATCTAATCCTGTTTGCCCCCCTAGCTTTCGCGCCTCAGCGTCAGTTGTGGTCCAGTGCGCCGCTTTCGCCACAGGTGTTCCTCCCGATATCTACGCATTTCACCGCTACACCGGGAATTCCACGCACCTCTCCCACACTCCAGCACGGCAGTTTCGCCTGCAGGCTCTGAGTTAAGCCCAGAGGTTTCACAGGTGACTTACCGCACCGCCTACGCGCCCTTTATACCCAGTACAGCTG
+
CCCCCGGGGGG9F<DFFDGEFGFGG,CDGGGGCGGFFGGGGG+@FFGGGCFEGGGDFEGFFGGFG9FEGEEGDGGGGEGGGGFGGBFGGGGG8:=:F7FGGGGGGGDGGGGGG:CE>FFGGGGCFCF=E9DFG>EB6DGG?D?ED6EGGGGGGGCEGC*4<E+E9C75C>99>ECCF7:FE:FCGGFC7?6A5680BEF8;)/5;;<)7;53>>D56A0,1802;339>::9AF?FF2446<)4))(
@M00200:207:000000000-ALC1F:1:2117:6213:12820 2:N:0:5
TACCAGGGTATCTAATCCTGTTTGATACCCGCACTTTCGAGCATCAGCGTCAGTTACGGCCCAGTAAGCTGCCTTCGCAATCGGAGTTCTTCGTGATATCTAAGCATTTCACCGCTACACCACGAATTCCGCCTACCTTTACCGCACTCAAGGTCTCCAGTATCAACTGCAATTTTAAGGTTGAGCCTCAAACTTTCACAGCTGACTTAAAAACCCGCCTACGCTCCCTTTATACCCAGTACAGTTG
+
CCCCCGGGGGGGGGGGGGGGGGGGGGGGGGGGGGGGGGGFGGGGGGGGGGGGGGGGGGGDGGGGGGGGGGGGGGGGGGGGGGGGGGFFGGGGGGGGGGGGGGGGGGGGFGGGGGGGGGGCFGGGFGGGCGGGGGG?FFGGGGFGGDCDFGGFGGGGGGGGGGGGGGGA?FFCFFGGGCDFGFGFCGFFCGGFFGFEFFGFFFEEEBFFCEF59>*95?BA=>@==E25>:>*9588@@<EEEFFFEE
@M00200:207:000000000-ALC1F:1:2117:21974:15005 2:N:0:5
TACAAGGGTATCTAATCCTGTTCGCTCCCCACACTTTCGCTCCTCAGCGTCAGGTCATTCCCAGAGAACCGCCTTCGCCACCGGTGTTCCTCCTGATATCTGCGCATTTCACCGCTACACCAGGAATTCCGTTCTCCCCTGAATACCTCTAGTCTGCCCGTATCGAAAGCAAGCCAGGTGTTAAGCACCTGGTTTTCACTCCCGACGCGACAAACCGCCTACGAGCCCTTTAAACCCAGTACAGTTG
+
CCCCCGGGGGGGGGGGGGGGGGGGGBFGGGGGGGGGGGGGGGGGGGGGGFGGGGGGGGGGGGGGGGFGGGGGGGGGGGGGGGGGGGGGGGGGGGGGGGGGGGGGGGGGGGGGGGGGGFFDGDGFGGGGGGGGGGGGGGGGGGGGGGGGGGGGGFGGFGFGGGGGGFGGGGGGGFFGGGFGFGGGGGFDDFGFFFGDFFGFFFFF>BFF>BFFFFGFFFFFFFDDD>6@?BFFFFFFFFFF>AFFBAB
@M00200:207:000000000-ALC1F:1:2117:22216:15699 2:N:0:5
TACGAGGGTATCTAATCCTGTTCGCTCCCCATGCTTTCGCTCCTCAGCGTCAGTTAATGCCCAGAGACCTGCCTTCGCCATCGGTGTTCCTCCTGATATCTGCGCATTTCACCGCTACACCAGGAATTCCAGTCTCCCCTACATCACTCTAGTCTGCCCGTACCCACCGCAGATCCGGAGTTGAGCCCCGGACTTTCACGGCAGACGCGACAAACCGCCTACGAGCTCTTTAAGCCCAATACAGTTG
+
CCCCCGGGGGGGGGGGGGGGGGGGGGGGGGGGGGGGGGGGGGGGGGGGGGGGGGGGGGGGGGGGGGGGGGGGGGGGGGGGGGGGGGGGGGGGGGGGGGGGGGGGGGGGGGGGGGGGGGGGGGGGGGGGGGGGGGGGGGDFGGGGGGGGGGGFFGGGGFGGGGGGGGGGGGGGGFGGGG6CGGGGGGFGFGGBEGGFF4EADFFBDB@FFFFFDFG>0BF;;FDFFFBFAABA246?318<:?ADFFA
@M00200:207:000000000-ALC1F:1:2117:12358:18798 2:N:0:5
TACCAGGGTATCTAATCCCGTTTGCTCCCCTGGCTTTCGCGCCTCAGCGTCAGTGTCAGCCCAGCAACCCGTCTTCACCTCAGGTGTTCCTCTTGATATCTACGCATTTCACCGCTACACCAGGAATTCCAGTCTCCCCTGCAATACTCTGGTTTGCCCGTATCGACTGCAGACCCGAGGTTGAGCCTCGGGATTTCACAGCCGACGTGACAGACCGCCTACGAGCTCTTTAAACCCAATACAGTTG
+
CCCCCGGGGGGGGGGGGGGGGGGGGEFGGGGGGGGGGGGGGGGGGGGGG,@@FGGGGGGGGGGGGGGGGGDFGGGGGGGGGGGGGGGGGGGGGGGGGFGGGGGGGGGGGGGGGGGGGGGGGGGGGGGGGGGGGGGGGGGGGGGGGGGGGGGGGGGGGGCGGDGGGGDGGGGGGFFFGD6>@FFFGGF,:DC50@FEFFGFBFBA=@2@9BDEF@G6@FFF?D;;;B@EFFF<CEF5;?DFFFAB9A<
@M00200:207:000000000-ALC1F:1:2117:17621:21183 2:N:0:5
TACCGGGGTATCTAATCCTGTTTGCTCCCCACGCTTTCGTGCCTCAGCGTCAGTATCGTCCCAGGGGGTTGCCTTCGCCATCGGTGTTCCTCCACATCTCTACGCATTTCACTGCTACACGTGGAATTCCACCCCCCTCTTACGTACTCTAGTCTGCCAGTTTCCAATGCAGTTCCCAGGTTGAGCCCGGGGATTTCACATCCGACTTAACAGACCGCCTACACACCCTTTAAACCCAATACAGTTG
+
CCCCCGGGGGGGGGGGGGGGGGGGGFFFGGGGGGGEGGGGGGGGGGGGGGGGGGGGGGGGGGGGGGGGGDGGGGGGGGGGDGGGGEGGGDGGGGGFGGGGGEGGGGGGAGFGGGGGGGGGG=FFGGGGGGGGGE8EGEGGGGGGFEGGGGGGGGFFGGCC8EGFGGDCFGGGCFGGG7CCF>>FFFFFADGF:CFEFFGFFFB@D@2;EFF5F1;:>EFFFF8@@>FFFFF<:>FF0:6?2>25><5
@M00200:207:000000000-ALC1F:1:2117:21819:21867 2:N:0:5
TACACGGGTATCTAATCCTGTTTGCTCCCCACGCTGTCGCGCCTCAGCGTCAGCCACACCCCGGCAGGCCGCCTTCGCCACCGGTGTTCTTCCGGATCTCTACGCATTCCACCGCTACACCCGGAATTCCACCTGCCCCTAGTGTGCTCGAGCTCGGCAGTCGGTCCGGCAGACCCGGGGTTGCCCCCCGCGCTTTCACTGCCCCCTTCCCAAGCCGCCGACGCGTCCTTTAAACCCAATACAGTTG
+
CCCCC7CEFECGGGGFGGGGGGGGGFGFDFEGGGE@FFCDECGGG@GGGEFGE,ED,,B,@FGGGG@CGGECBF=FBFG@FGFD+FBBFCFGGDGGD=FADFFFGG:CFFFFFGGG=73A8>C=FECFFGFG,3DGGDGCF,@F>7ECFCG55@C75C:E,AC*=5C5)C5<FFGGG=DDG<CF7+):(7)).9C(9:>*)1,4:(7?(47<53530>2(49(((.4,2)).6:F51(((,5<945:
@M00200:207:000000000-ALC1F:1:2117:13658:22060 2:N:0:5
TACCCGGGTATCTAATCCCGTTCGCTCCCCTGGCTTTCGCGCCTCAGCGTCAGATGGGGTCCAGCACCTCGCCTTCGCCACCGGAGTTCCTGTGAATATCAACGCATTTCACCGCTCCACTCACAGTTCCAGATGCCCCTACCCCCTTGAAGCCGCCCGTTTCCCAAGCCGGTCTTCCGTTGAACCGGGAGGATTCACCACGGAAGCGGCAACCCGACTACGCGCCCTTTACGCCCAGTACCATTTAGAAT
+
CCCCAFGGGGGGGGGGGFFEGGGGG;FGGGGGGGGGGGGGGGGGGGGGGFCFGGGGGFGGGGGGGFGFFGGGEEGGGGGGEGGGGDG@FGGGGFFGGGGGFFGEFGGEGCGGGGGGGGFEEGEEFEFGGFGGGGGFGGDFFGE8FG++,6,6,,++@C643,=E,3*C7800</*+=C;*>;*2**21(/2))2@477>*/)2,(((.6(,().93(0((.23,2)711:>A(-)740344))).))),))
@M00200:207:000000000-ALC1F:1:2117:23509:24473 2:N:0:5
TACACGGGTATCTAATCCTGTTTGCTCCCTTGGCTTTCGTGCCTCAGTGTCAGGTATTGTCCAGGGACTCGCCTTCGCCACCGGTGTTCTTCCGGATATCTACGCATTTCACTGCTACACCAAGAATTCCAGTCCCCCCCCCGACCCTCCAGATTAGCAGTATTCAATGCCATGCACGGGTTAAGCCAGGGGCTTCCACATCAAACTTGCCAACCCACCTGCGCACCCTTTAAGCCCCGTACAGTTG
+
9CCCCE@FF:<FEGGFCFGGFGGFF<FG866@CF<CFFGFGEGGGGG<FFGFC8F,CEAFGGGGFECDGF<::C?<<FG@FFEC@@6FF<FFGD7CE7EE;EEG7,=,4@55A,@A@FFEF8FE8,CDEFCA,,9E?C6++6+@3+=DD>@FCA+,4@D9D,?CCC+2+<7D8*3*34<7;7*;=99,/;*:)8*(2*;?5AF34*0*/*/.)/18;E((/3((38:;0:).6)86(-4,,6(666:
@M00200:207:000000000-ALC1F:1:2118:14589:2768 2:N:0:5
TACTGGGGTATCTAATCCTGTTCGCTACCCACGCTTTCGCTATTCAGCGTCAGTTCCGGCCCAGACCACTGCCTTCGCCATCGGTGTTCCTCCTGATATCTGCGCATTCCACCGCTACACCAGGAATTCCGTTCTCCCCTGCATACCTCCAGTCTGCCCGTATCGAAAGCAAGCACCGAGTTAAGCCCGGTGTTTTCACTCCCGACGCGACAAACCGCCTACGAGCCCTTTAACCCCAATACAGTTG
+
CCCCCGGGGGGGGGGGGGGGGGGGGGGGGGGGGGGGGGGGGGGGGGGGGGGGGGGGGGGGGGGGCDFGGGGGGGGGGGGGGGGGGGGGGGGGGGGGGGGGGGGGGGGGGGGGGGGGGGGGGGGGGGGGGGGFCDFGGGGGGGGFGGGFGGGFGGGGGGGGGDFGGCFGDGGGGFGGGGDDCGGGGGGFGGGFGFFFCEGFFFD2@BFF@>BFFFG31>1;<B?BFD>F:08AF)9>61:B:?7>A2:
@M00200:207:000000000-ALC1F:1:2118:14499:7028 2:N:0:5
TACCCGGGTATCTAATCCTGTTTGCTCCCCACGCTTTCGTGCATGAGCGTCAGTATTGGCCCAGGGGGCTGCCTTCGCCATCGGTATTCCTCCACATCTCTACGCATTTCACTGCTACACGTGGAATTCTACCCCCCTCTGCCATACTCTAGCCCGCCAGTCACAAATGCAGTTCCCAGGTTAAGCCCGGGGATTTCACATCTGTCTTAGCGGACCGCCTGCGCACGCTTTACACCCAATACAGTTG
+
CCCCCGGGGGGGGGGGGGGGGGGGGGGGGGGGGGGGGGGGGGGGGGGGGGGGGGGGGGG<FGGG-6FGGGGGGGGGGGGGGGGGGGGGGGGGEGGGGGGGGGGGGGGGGGGGGGGGGGGGGGGGGGGGGGGGGGGGGGGGGGGGGGGGGGGGG?GGGGGGGGGGFFEEGGGGGFGGGGGGGGFGCFFGGGGEDFFBFFGACFFEFFFFFFEF>(9:9BFFDFFFFEFBFFF)-:B?>FFBBFFFFFF
@M00200:207:000000000-ALC1F:1:2118:2805:8728 2:N:0:5
TACTGGGGTATCTAATCCTGTTTGCTCCCCACGCTTTCGCGTCTCAGCGTCAGTATCCAACCAGCGGGCCGCCTTCGCCACCGGTGTTCCTCCCGATATCTACGCATTTCACCGCTACACCGGGAATTCCACCCCCCTCTTTGGTACTCTAGCTTGCCAGTTTCATGCGTCGTTCCTCGGTTAAGCCGAGGGATTTCACACATGACTTAGCAGACCGCCTACACGCCCTTTACACCCAATACAGTTG
+
CCCCCGGGGGGGGGGGGGGGGGGGGGGGGGGGGGGGGGGGGGGGGGGGGGGGGGGGGGGGG:FF:6@FFGGGGGGGGGGGGGGGGGGGGGFFGGGGGEGGGDFGEDGGGGGGGGGGGGGGGGGE:EFGGGGGFEEGGGGGGFGGGGGGGGGCFGGGGGFFCEECC9BBDGGGGFGGGGDGGGG+CFFD37D><;A<C?DF@>:>AFFFF<2<<<GF>EBFFF?FFF?B><FAF9F59BF:::>A<99
@M00200:207:000000000-ALC1F:1:2118:10624:10966 2:N:0:5
TACCGGGGTATCTAATCCTGTTTGCTCCCCACGCTGTCGCGCATCAGTGTCAGCCTCACCCCAGAAGACCGCCTTCGCCACCGGTGTTCTTCCGGATCTCTACGCATTCCACCGCTACACCCGGAATTCCATCTGCCTCTAGTGAGCTCAAGCCCGAGAGTATCCACGGCCGACCCGGCGTTGAGCGCCGGGCTTTCACCGCAGACTTCCACGGGCCACCTACGCGCCCTTTAAACCCAGTACAGTTG
+
CCCCCGGGGGGGGGGGGGGGGGGGGGGGGGGGGGGGGGGGGGGGGGGGGGGGGGGGGGGGGGGG-@FGGGGGGGGGGGGGGGGGGGGGGGGGFGEGGGGGGGGGGGGGGGGGGGGGGGGGGGGDGGGGGGGGGGGGGGGFGGGGGGGGGGGGGGGGGGDGGGGGCGGDGGGGGEGGGCDGEDDGCGDGGGGFGB5>FDGFF:;BFF7<AF9>BFGFFFFFFBBBF3>F>>FF<<?FF?FFFA2-:AA2
@M00200:207:000000000-ALC1F:1:2118:20399:12813 2:N:0:5
TACTGGGGTATCTAATCTCGTTTGCTCCCCTGGCTTTCGTTCCTCAGTGTCAGTTGCAGTCCAGCACGCCGCCTTCGCCACCGGTGTTCCTCCAGATATCTACGCATTTCACCGCTACACCTGGAATTCCGCGTTCCTCTCCTGCACTCGAGCTTGCCAGTCTCAGACGCAGTTCCCCAGTTGAGCTGAGGGATTTCACGTCTGCCTTAGCGAGCCACCTACGAACCCTTTACACCCACTACAGTTG
+
CCCCCEGGCCFFGFAFE,CEDFFEFGGGDEGGGGG@FGGGGGGD<@CGFGGFFECFG<CFGCFF-4;@EBF:FG:FFCC:FGGGE=BFCFGFDFGGAFFGGGGGGDGGDEFGGDEGG:EFFEGF@B4DG;8CGGE8DFGGGGGGGGF8DD,=CC88@,6@DDD:=DGGC8?CD?F9FGC7@<8+9*C;99CBDA961>CA@FFB*:EF@6A@>5<5>69(.5(81>(6338;C5*A;<((/=;375>
@M00200:207:000000000-ALC1F:1:2118:7029:15142 2:N:0:5
TACAGGGGTATCTAATCCCGTTTGCTCCCCTGGCCTTCGTGCCTCAGTGTCAGGAACTGTCCAGCGACCCGCCTTCGCCACTGGTCTTCCTCATGATCTCTACGCATTTCACTGCTACACCATGAATTCCAGTCTCCTCTCCAGTCCTCAAGCACCGCAGTATCGAATGCAGTTTCGAGGTTAAGCCTCGAAATTTCACACCCGACTTACAGCGCCACCTACGCACCCTTTACGCCCAATACAGTTG
+
<BCCC8FEFEFGGGCGF<FGFGFFGGGGGGFGGGGFGGFEGGGGGGGGGGGGGGGGGGGGGGG866FCEGEGGGGGFGGGGEGGFFGGGGGGGGBFCGDGGGGGCGDGDFFGGGGGGGGGCDFFF9EGG,@E;D;EFDGGGGGFEFGGGGF8DCFGD>=C@AD,+DDF?EFDFD8FDF6+6=D=@CDD6@DAD5+:97D9C5==):8>C8A*:5*@A>2@E=@(6)>(9:=EE0:E(3(6).))9)9
@M00200:207:000000000-ALC1F:1:2118:14083:15863 2:N:0:5
TACGCGGGTATCTAATCCTGTTTGCTCCCCACGCTTTCGCACCTCAGCGTCAGTATCGAGCCAGCGAGCCGCCTTCGCCACTGGTGTTCCTCCGAATATCTACGAATTTCACCTCTACACTCGGAATTCCACTCGCCTCTCTCGACCTCCAGACCGACAGTTTCGGAGGCAGTTCCGGGGTTGAGCCCCGGGATTTCACCCCCGACTTGTCGGTCCGCCTACGTGCGCTTTATACCCAATACAGTTG
+
CCCCCGGGGGGGGGGGGGGFGGGGGGFGGGGGGGGGGGGGGGGGGGGGGGGGGGGGGGGGGEGG-6@FGEGGGGGGGGGGCFGGGGGGFCGGGGCFGGGGGGEF:FFGFEEGGGGGGGGGGGGGGGGFFGFGFGGGGCECFDGGFGGGGC8:@FFGGGGCFGGGEDEGGDCGGFGGGGGGGGGGGGGDCDGFGFA@ACGFFFFF>>B6747?FFGBBE::1::??>(4(31<<>6FF<148?A<<9<
@M00200:207:000000000-ALC1F:1:2118:13914:20622 2:N:0:5
TACAGGGGTATCTAATCCTGTTTGCTCCCCACGCTTTCGTGCCTCAGCGTCAGGAAATCCCCAGCCGGCTGTCTTCACCTTGGGCGTTCCGATTGATATCTACGCATTCCACCGCTCCACCAATCGTTCCACCGGCCTCTAGATTCCTCAAGACAGGCAGTTTGCCGCGCCGTTCCACGGTTGAGCCGTGGGCTTTCACGCGACACTTACCAATCCGCCTACGCACTCTTTACACCCAATACAGTTG
+
CCCCCGGGGGGGGGGGGGGGGGGGGGGGGGGGGGGGGGGGGGGGGGGGGGGGGGGGGGGGGGGG-@FGGGGGGGGGGGGGGGFGFGGGGFEGGDGGGGGGGGGGGGGGGFGGGGGGGGGGGGGGGGGGGGGGGGGGGGGGGGGGGGFFGGGGGGGGGGFGGGGGGGGGGGGGGFGGFGGGFDDGGGGG7C<>4FF=4?FFBF60:>FFCFFEFFGFFFFF:(,465(8<B92<<?:;?6()5<)-6:
@M00200:207:000000000-ALC1F:1:2118:8231:23088 2:N:0:5
TACTAGGGTATCTAATCCTGTTTGCTCCCCACGCTTTCGTGCCTGAACGTCGGTGCTGGACCAGCAAGCCGCTTTCGCCACTGGTGTTCCTTCAGATATCTACGCATTTCACCGCTACACCTGAAATTCCGCTTCCCTCTTCCGCACCCTAGCTATCCAGTCTCGAATGCAATTCCCAGGTTGAGCCCGGGGCTTTCACACCCGACTTACATAACCGTCTACGCACGCTTTAAACCCAATACAGTTG
+
CCCCCGGGGGGGGGGGGGGGGGGGGGGGGGGGGGGGGGDFFGGGGGGGGGGGEGGGGGGFGGGG-99BFCGEGEGGGGGGGGGGGGGGGGGGGGGGGGGGGGGGGGGGGGGGGGGGGFGGGFGFFFG;EGCGGGGDFGGGGGFGGGED>DFCEDFF8DFGGGGGG?FGFGGFGFCFGGFFFFGCDFCFGC*9CFFFB6FFFAA@FFFFFFE?EEGFFFFF;)((6>>BD;69?<FFDFD88=7<AA<
@M00200:207:000000000-ALC1F:1:2118:19442:23484 2:N:0:5
TACTGGGGTATCTAATCCGGTTCGCTCCCCACGCTCTCGCACCTCAGCGTCAGTAGATGCCCAGTCGACTGGTTTCCCCCTGGGTGTTCCTGCCGATCTCTACGCATTTCACCACTACACCGGCAATTCCATCGACCTCTGCATCACTCCAGACGCGCCGTATGGGATGGCGCCTGGCCGTTAAGCGGCCAGATTTCACACCCCAAGCGCGCGTCCGCCTGCGTGCGCTTTAAGCCCAATACAGTTG
+
CCCCCGGGGGGGGGGGGGGGGGGGGGGGGGGGGGGGGGGGGGGGGGGGGGGGGGGGGGGGGGGF:@FGGGGGGFGGGFGGGGGGGGGEGGGGGGGGGGGGGGGGGGDGFGGGGGGGGGGGGGFCEGGGGGGGGGGGGGGCGCGGGGGGGGGDGFGGGGGGGGGGGDFCDGCCDFDGFCFDEGCDC>DDGGGFGFFC+?FA@=6>1(6=;9;;96D@6DF?F?B??F;B1::AFAFF?(:(8B<BD4)
@M00200:207:000000000-ALC1F:1:2119:24921:7272 2:N:0:5
TACTAGGGTATCTAATCCTGTTTGCTCCCCTAGCTTTCGCGCCTCAGCGTCAGTTGTGGTCCAGTGCGCCGCTTTCGCCACAGGTGTTCCTCCCGATATCTACGCATTTCACCGCTACACCGGGAATTCCACGCACCTCTCCCACACTCCAGCACGGCAGTTTCGCCTGCAGGCTCCAGGTTAAGCCTAGAGGTTTCACAGGTGACTTACCGCACCGCCTACGCGCCCTTTAAACCCAATACAGTTG
+
CCCCCGGGGGGGGGGGGGGGGGGGGGGGGGGGGGGGGGGGGGGGGGGGGGGGGGGGGGGGGGGGGGGGGGDGGGGGGGGGGGGGGGGGGGGGGGEGGGGGGGGGGGGGGGGGGGGGDGGGGDDCGGGGGGGGGGGGGGGGGGGGGGGGGGGGGGGGGDCBCAFGDDGGCGGGCDGF>9CFFFGGGGGGGF=A?8A>FEFEBAF5BBEFFBFFB;>EBBFFFFFF>F>FF<7):<FF6(41242>DFB
@M00200:207:000000000-ALC1F:1:2119:28537:9584 2:N:0:5
TACTGGGGTATCTAATCCTGTTTGCTACCCACGCTTTCGTGTTTCAGCGTCAGTTGTGGTCCAGAGAGCCGTCTACACCACCGGTATTCCTCCTGATATCTACGCATTTCACCGCTACACCAGGAATTCTACTCTCCCATCCCACACTCTAGCCTCCCAGTTTTCGGCGCACCCTCCCGGTTGAGCCGGGAGCTTTCACACCAACCTTAGAAAGCCGCCTACCCACCCTCTATACCCAACACAGTTG
+
CCCCCFGG@,,ECFGFG<CFC@C6CF<C<@@CGG7:FFB@CEE@;9<CCEFED6FCCCFC@6<@9CEFG<:CBFGDFGF<BFG7FCG9BEEFGGGFGGFGGGDD:C?,9EFFFEC=CCCFEFG7+@EFAD;E8EFC,D83@4@8EEG6DFCEF=DFC6?F39+:D>+@+==CCBG?FBD6E**;9,CCC*;:**349<FFF)/7(->*;==7*>)80A@023(:@A1??03<E?6AEE;(-8?0--6
@M00200:207:000000000-ALC1F:1:2119:13083:11523 2:N:0:5
TACTGGGGTATCTAATCCTGTTTGCTCCCCTAGCTTTCGCGCCTCAGCGTCAGTTATGGTCCAGTGCGCCGCTTTCGCCACAGGTGTTCCTCCCGATATCTACGCATTTCACCGCTACACCGGGAATTCCACGCACCTCTCCCATACTCCAGCACCACAGTTTCGCCTGCAGGCCCCGAGTTAAGCCCGGGGATTTCACAAGTGACTTGTGGCACCGCCTACGCGCCCTTTAAACCCAATACAGTTG
+
CCCCCGGGGGGGGGGGGGGGGGGGGGGGGGGGGGGGGGGGGGGGGGGGGGGGGGGGGGGGGGGGGGGGGGGGGGGGGGGGGGGGGGGGGGGGGGDEGEGGGGGGGGGGGGGGGGGGGGGGGGGGGGGGGGGGGGGGGGGGGGGGGGGGGGGGGGGGGGGF@?FDDDGGGGGGGFGFGFGGGGCGGGGGGGGFDGFFFFFCEFF?CEFFFEFFFFFF@EFF?F?B2B9BBF7B)6?F?F0::DADFFA
@M00200:207:000000000-ALC1F:1:2119:15895:12101 2:N:0:5
TACTAGGGTATCTAATCCCGTTTGCTCCCCTGGCTTTCGTGCCTCAGCGTCAGGAAATGTCCAGAGACTCGCCTTCGCCACTGGTGTTCCACTTGATATCTACGCATTTCACTGCTACACCAAGTATTCCAGTCTCCCCTCCATTCCTCTAGCCGGATAGTATCCACTGCCATTTCCGAGTTAAGCTCGGAGATTTCACAACAGACTTACCCGACCACCTACGCACCCTTTAAGCCCAATACAGTTG
+
CCCCCGGGGGGGGGGGGGGGGGGGGGGGGGGGGGGGGGGGGGGGGGGGGGDGEGGGGGGGGGGGGGGGFGFGGGGFGGGGGGGGFGFFGGFGGGFGGGGGGGGGGGGGGGGGGGGGGGGGGGGGGGGGGGGGFGGFCGDFEBEF@FFGGGGFAFGGGGGFFFCE+DFGGGFGGFFFEDGGGGGFGGFGGGGF>DF7F;DCE9FFFBEEFFFCFF5AAF=:=@>=AA@FFDFFFFFABB2>@EEEECC
@M00200:207:000000000-ALC1F:1:2119:5943:16296 2:N:0:5
TACTAGGGTATCTAATCCTGTTTGCTCCCCACGCTTTCGTGCATGAGCGTCAGTACAGGTCCAGGGGATTGCCTTCGCCATCGGTGTTCCTCCGCATATCTACGCATTTCACTGCTACACGCGGAATTCCACTCACCTCTCCCGAACTCAAGATCCTCAGTATCAAAGGCAGTTCTCGAGTTGAGCTCCAGGATTTCACCCCTGACTTAAAGACCCGCCTACGCACCCTTTAAACCCAGTACAGTTG
+
CCCCCGGGGGGGGGGGGGGGGGGGGGGGGGGGGGGGGGGGGGGGGGGGGGGGGGGGGGGGGGGGGGGGGGGGGGGGGGGGGGGGGGGGGFEGGGGGGGGGGGGGEEGEFGGGGGGGGGGGDEGGGGGGGGGGGGGGGGGGGFFCGGGGGGGGGGGGGGGF<DFGGGGGGGGGGFGF,3?DGDGGGFGGC9FFFFFEFCE95/@BDFFEAEFFEFF*5>B@?D@F@F1<D;@C?CF56;=@37CF?56
@M00200:207:000000000-ALC1F:1:2119:23124:17891 2:N:0:5
TACGGGGGTATCTAATCCTGTTCGCTCCCCATGCTTTCGCTCCTCAGCGTCAGGTAATGCCCAGAGACCCGCCTTCGCCACCGGTGTTCCTCCTGATATCTGCGCATTTCACCGCTACACCAGGAATTCCAGTCTCCCCTACCGAACTCTAGCCTGCCCGTATCGACTGCAGACCACACGGTTGAGCCGCAGGTTTTCACAGTCGACGCGACAAGCCGCCTACGAGCTCTTTATGCCCAATACAGTTG
+
CCCCCGGGGGGGGGGGGGGGGGGGGGGGGGGGGGGGGGGGGGGGGGGGGGGGGGGGGGGGGGGGGGGGGGGGGGGGGGGGGGGGGGGGGGGGGGGGGGGGGGGGGGGGGGGGGGGGGGGGGGGGGGGGGFGGGGGGGGGGGGGGGGGGGGGDGFGGGGGF>@FGGGGGGGGGGFGF19CGGGDDGDGGGDGDFGFFFFFEFFFE@@BB>6DF>>FFFFFB(4???EB1?FFFBAF?A?B?BBF<ADAA
@M00200:207:000000000-ALC1F:1:2119:17563:19888 2:N:0:5
TACGCGGGTATCTAATCCTGTTTGATCCCCACGCTTTCGTGCCTCAGCGTCAATATTTGTGTAGTGAGCTGCCTTCGCAATTGGTGTTCTATGTCATATCTAAGCATTTCACCGCTACATGACATATTCCGCTCACCTCCACAACATTCAAGACACATAGTATCCATGGCAGTTTCCGAGTTAAGCTCGGAGATTTCACCCCGGACTTACATGCCCGCCTACGCACCCTTTAAACCCAATACAGCTGCGAT
+
CCC<C@GGGGGGGGGGGGGGGGGG9EGGGGGGGGGGGGGFFGGGGGGGGGGGDGGGGFGF<CEGECFGG@EFFGGGGGCC,?FGGGGGGGG<EEEFGGGGGGGGGGGGGGGGGGGGGGGAC9=A@FGGFGGGGGEGG8D=,@=CEGCFGGGGFC=@EFG5:3CFDGGFFGGGC+2=C5D6F7EDDGGGG>+<>FF<E5,*)3<)/)5.+:FFFBF;5?6@=@2(6:@;7;;3<7FF<;(33=EE)/((.((
@M00200:207:000000000-ALC1F:1:2119:18159:21020 2:N:0:5
TACACGGGTATCTAATCCTGTTTGCTCCCCACGCTTTCGCGCCTCAGCGTCAGTATCGGACCAGGTCGCCGCCTTCGCCACCGGTGTTCTTCCCAATATCTACGAATTTCACCTCTACACTGGGAATTCCACGACCCTCTTCCGAACTCAAGCGAACATGTATCAAGCGCAGCCCCCAGGTTGAGCCCGGGAATTTCACGCCTGACTGTGTTGACCGCCTACGCGCCCTTTACACCCAGTACAGTTG
+
CCCCCGGGGGGGGGGGGGGGGGGGGGGGGGGGGGGGGGGGGGGGGFGGGGGGGGGGGGEGGGGGGGGGGGGGGGGGGGGGGGGGGGGGGGGGGGGFGGGGGGGGGGGGGGGGGGGGGGGGGGGGGGGGGGGGGGGEGGGGGGGGGGGGGGGGGGGGGDGFF?GGGGGGGGGDGFGDGFGGGGGGFGGGGGGF>FFFFFG<DFFDFFEEFFFF@EFFFEFFFFFFFFFFF:BFB>?@BFBB9BFAFFA
@M00200:207:000000000-ALC1F:1:2119:8099:24665 2:N:0:5
TACCGGGGTATCTAATCCTGTTTGCTCCCCACGCTTTCGTGCATGAGCGTCAGTATTGGCCCAGGGGGCTGCCTTCGCCATCGGTATTCCTCCACATCTCTACGCATTTCACTGCTACACGTGGAATTCTACCCCCCTCTGCCATACTCTAGCCCGCCAGTCACACATGCAGTTCCCAGGTTAAGCCCGGGGATTTCACATCTGTCTTAGCGGACCGCCTGCGCACGACTTACGCCAACTACAGTTG
+
CCCB<FDDGDF99FCFGGC<<@FECFFGGGC76@BC<C7FC@DEAFG9@FC7FGGG<<EGGGGGGGCFGGGG<FGGG7FCFFF7BFFDEA;ED8<<=FFFE;FGGGGGGGGGG94,,,@E@@D@:EE=E;D,@64+@+++@D8AFFFGGGGG8,6@EEC07??C++@,2@725?@>F>C5@>FCGCGCDC4?D*0.84@85AFEFE4CF?FB07>>9EF;8D0>951((-4:A(05(4(((54?FB4
@M00200:205:000000000-AKKM3:1:1101:9807:1923 2:N:0:1
TCCGCGGTTTTCTCCTCCTGTTTTCTCCCCACTCTTTCTCTCCTCCGCTTCCTCCCCGGCCCCTCTCTCCGCCTTCTCCCCGCTTATTCTTCCCTCTCTCTACGCCTTCCCCCGCTTCACCTCCCCTTCTACCTTCCTCTACCGGTCTCCCTCTCCTCTGTCTCCCCCGCTGCCTCTCCTTTGCTCCTTTCCCTTTCCCTTCGTTCTTCCATGCTCCCCCTCCCCTCCCTTTCCTCCCAGTCCAGTTTCTC
+
6,86A+++7,6;<,,;;CC,;;;,;6;6;@,7,;6;65,6,6;;C,+6,68,,,,88++8@@+,86,,:4+87?44,:6,4+++4,5,:94,9,,,49@A4,<+++4449,:8+4:+8,544,4++66AD,7?,+81+30+7@*+3=06:,+,+6;+6+*7+023*++*5*)01@3*30+225++5,*0+,+*20*4.,*856((/-0*/0**(216*..2(,)/*.*2*7))/))4(/).).)).)))))
@M00200:205:000000000-AKKM3:1:1101:18897:1933 2:N:0:1
TACTCGGTTCTCTAATCCCGTTTTCTCCCCTTGCTTTCTCTCCTCAGCGTCCTTACCGGTCCATTTTTTCGCCTTCGCCCCCTTTTTTCCTCCATCTCTCTACGCCTTTCCCCGCTCCACCTTTCCTTCCACATCCCTCTCCCGGCTTCCATCCAACCATTCTCTTCCGCAGTTCCTTTTTTGATCCCACTTCTTTCCCGTTCTCCTTTTCTGTCCCCCTCCTCGCCCTTTCCTCCCCATACAGTTTCTCT
+
6,8AC,,,8,;CC,,<CCE,C@;,<;<;C@C-,;CCC@,6,;BEC,,;+88+,;,;;,+8@@,,,,9,8:+6@=C?,88,46+,:,98AEFA:,,,9,@ED,9,4+4?=A,::+@9+8,:99,,,,77?@,=66=>@??8:@?*+*606*,+362*53++7+26*++3*5*)30=3<++*73**+7,3**,+*2254*4)/:=)*000**1***64**25(-(.,308774))).,4(/6(())11)))))
@M00200:205:000000000-AKKM3:1:1101:18002:1957 2:N:0:1
TACTCGGTTCTCTACTCCTTTTTTCTCCCCACTCTTTCTCTCCTCAGCGTCCTTTCCTGTCCATTTCTCCGCCTTCTCCTCTTTTTTTCCTCCCTCTTTCTACGCCTTTCTCCGCTCCACTTTTCCTTCCACTCACCTCTCCCGGTCTCACTCCTTCCAGTCTGCCACGCAGTTCCTCTTTTACGCCTATTTTTTTCACCCGCTCCTTTCAAAGCCGCCTACTCGCCCTTTCCCCCCTATACTGTTTCTCT
+
6,8AC;,,8,;<C,,<;CC,CC@+;;CCC@,7,;CCCA,6,;BEE,,;+88+,66,;,,;AC,,<,,,;;46@FCE,::,99,,<,8@=EF944,,9,9@=,@,++98=A,9:+=@+8,99,,,,,9=A@,=D1+99:==D8@5+<D0?+,+466<<8+1@+0+*0+,36*)3;D2=3++966+*5;**+,++5433*231)7))-.1**2***,45)0/(-*1(3.:80;)))/.4(//).)...)))))
@M00200:205:000000000-AKKM3:1:1101:20880:1989 2:N:0:1
TCTGGGGTTTCTAATCCCGTTTTCTCCCCTGGCTTTCCCTCCTCAGCGTCCCTCTCGGTCCCGTCTCCCCCCTTCTCCCCCTTTTTTCCTCCCTTTTTCTACGCCTTTCCCCGCTACACCTCTTCTTCCGCATCCCTCTCCCGAATTCCCCCCCACCAGTATCCTCCTCCGTTCCTTCTTTTAGCCCCGTTTTTTTACGTTCGTCTTTCCATGCCCCCTCCCCCCCCTTTACTCCCCTTCCTGTTTTGTTC
+
-8A,,,78+66;,,;;<C,CF@,66,;6BC<-;;CC6,;,48A;6,6+B6+,;,6;,,8:B,+,,6,,,,8@>?A,::,47+,:,:@4A;@9,,,5,59?;D,6+,499,9:4>=*=,@:4,,,,47,7+++616820,)3@=*10=*++,+++33@5*<,2*+**3,;,98;>/1++*37,5*45;*)/,)0/4))//6=@?(/(,))/1)./3*,/.(,((),/0/90))).(.*(((,))..)(((()
@M00200:205:000000000-AKKM3:1:1101:14676:1996 2:N:0:1
TACGAGGTTCTCTAATCCTGTTTTCTCCCCACGCTTTCTTTCATGAGCGTCACTTTTCGCCCATCTTTCTGCCTTCTCCCTTTTTGTTCCTCCTCCTCTCTACTCCTTTCCCCGCTACACCTTTTTTTCCACCTTCCTCTGCCACACTCCCTCCACGTAGTTTCCTCCGCACTTCCCCTCTTAATCCCTTTTCTTTCACACTCTACTTTCATGGCCGCCTCCTCACTCTTTCCTCCCTATACTGTTCTTCT
+
6,88,,+,;,6<C,,<CC<,C@;,;6C6CB,7+6CC@@,6,<,5,,,6+88,,6,;6,+88@,,,,,,<@,6:A?=,::,4,,,6+:AEEE54,4,949?E,C,:,999=,::+@9+8,9,4,,,,6=E@,==,29=3=95@6;20C0=6,+4++3*60*6+23*++,33*)3:D+3*+*335++750*+,*42;25*@*:@C**3;0*10;**,1)*37)-(/*/+4019***/-1(08*0*11.))1))
@M00200:205:000000000-AKKM3:1:1101:23240:2030 2:N:0:1
TACAGGGTTCTCTAATCCCGTTCTCTCCCCTAGCTTTCTTTCCTCAGCTTCATTCTAGGCCCATTCTTCCGCTTTCGCCGCCTTCGTTCCTTCCTCTATCTACACCTTTCACCGCTCCACTTCCCCTTCCGCACCCCCCTGCCTCACTCCATTCCGCTAGTTTCCACCGCTCTTCCCCCTTTGAGCCTGCTTCTTTCACACCTTTCTTCCCAAACCGCCTTCTCACCCTTTCTCCCCTATACCGTTCCTCT
+
66A,A8@,;,;CEC,CEEE@FC6,CC@CCFF-,CECCE,6,;CEF9,C,66,,,;,,,,;AB,,6,,,<;484=AE,6B+4+,,6,:?EEF5A9,,5,99D,A=E,9:=E,::,=98>89,,,,,,99AD==8++46*685@?DD?F030,+3660:3+<F+36*++,3=?):0413*+*535+*59*3*,++7@543@*388)*199**0*07644/25(.*19C6;8*>)).)(4((6)9)(//(().)
@M00200:205:000000000-AKKM3:1:1101:8153:2040 2:N:0:1
TCCACGGCTCTCTACTCCCGTTTCCTCCCCTAGCTTTCTCTCATCAGCGTCCTTCTCGGTCCATCTTTCCGCCTTCGCCCCCTTTATTCCTCCACCTCTCTACGCCTTTCCCCGCTACACCTCTCCTTCTGCATCCCTCTCCCGCATTCTATCCATCCAGTCTCTGTCGCCGTTCCCTTTTTGAGCCTGTTTTTTTCACGTCTTTCTTCCTTGGCCGCCTCCTTGCCCTTTCTCCCCCGTCCAGTTTCTCT
+
-,86AB:+86@EE,,CC@C:F6,,<6;;BFE-,CECC@,<A6,CC,<@:8@+,6,6;,,8B@;,,,,,<98BEGGG,6B,+++,:,9@FADA?,,,9,9A=4B:=+=64?,9:4@D+@E99=,,,,9@E===933913A15463+5806+,+66??D==9C+16*++3*6*0:8?0*++*333+*3,0;+,+*4133/5:792)*228**/18(,45)/3(,(+)32;806).)7,1(,/(((/:))))))
@M00200:205:000000000-AKKM3:1:1101:22694:2074 2:N:0:1
TACGGGGTTATCTAATCCCGTTCTCTCCCCTAGCTTTCGCTCCTCAGCGTCACTGTTGGCCCATCTCCCCGCCTTCTCCACTCTTGTTCCTCCCTCTCTCTACGCTTTTCACCGCTACACCTTTTCTTCCAGCACCCTCTTCCACACTCTATCCGACCAGTCTCCTTCGGCTGTCCCTTTTTAAGCCCTCTTTTTTACAACTCTCCTTTCTCTGTCACCCTTTCGCCCCTTTTCCCCCAGTACAGTTTTTT
+
6,88ACC+@,;;EC,EEEF;F@@,<C@CCFE-,CECCA,6,;8AF9<E788,,6,<<,,;5C,,,6,96847@FFC,:6,:9,,<,:EEEG,A=,,9,9CD;F,>,494@,::6@D>FF9=,,,,,939@=EG,69=:D557@=FFD)64,360=*3@+:=+06*++606*)38+0**+*743++5705+,++52330,0139*)-.***21::,2*+/)-()+(*0225>)***.+.(//)/.)/.))((
@M00200:205:000000000-AKKM3:1:1101:10721:2086 2:N:0:1
TACCCGGTTATCTAATCCTGTTTTCTCCCCACGCTTTCGCTCCTCAGCGTCCTTCCCGGGCCATTCTTTCGCCTTCGCCACTTTTGTTCTTCCGACTATCTACGACTTTCACCTCTACACTCTGCCTTCCACACACCTCTCCCGTACTCACTCTAGCCAGTCTTTCCTGCAGTTCCTTTTTTGAGCCCCTTTCTTTCACCCCCTCCTTCCATATCCGCCTACGCGCCCTTTCCACCCTGTACAGTTTCTAT
+
88ACCGG+8,;<CC,<CEFAGC6,<;CC;B@F7BC@@@,6,;@FFFCF78B+,<,,;,@@FF@,:,6,9B88CF@B,68,89,,<,CFFGG59,,+6+9CFAFFC6?===,::>=D7EF998,,,,99CEAFG6+863=106@BGFD3?+,+,364=D8DD+06*++,<=5)5DF4+++*34=3*5,3?7,*47@2+*737:A))00**)**//?>2*2:(0-),3:5)24)))/,1(6.1739).))).)
@M00200:205:000000000-AKKM3:1:1101:23892:2113 2:N:0:1
TACGCGGGTATCTAATCCTGTTTTCTCCCCACGCTTTCGTTCATGAGCGTCATTGTTTGCCCAGCCTTCTGCCTTCGCCATCTTTGTTCCTCCTGATCTCTACGCCTTTCACCGCTACACCTCGACTTCCACCTTCCTCTGCCACACTCTCTCCAAGTAGTTTCACCCGCAATTCCCTTCTTAAGCCCGCTCATTTCACACTCTTCTTCCGCGGCCACCTTCTCACACTTTTCCCCCTATTCAGTTCACCT
+
688A@:C+8+;CEC,C@FGGG6@,6C,,CFCCEEF:@@,;,;,C6CFGD88,,<,<,,,:BF,,,,,,:@:<EFEF@66,8A,,9,CEFDF?,,,,559CFD9FE+96=9,:CBED+@E9>=,+++61AD8D66AE?+,0;E9;EF>06+,+,6+*57C;E33?*++69@?):954*++*73++574***4**525+25:=:<**1/1**)--8:=1/2(//);7>;C2;=)))/(1((/).).1))))))
@M00200:205:000000000-AKKM3:1:1101:12071:2201 2:N:0:1
TACGAGGGTATCTAATCCTGTTTGCTCCCCACGCTGTCGCGCCTCAGTGTCAGAAACTGCCCAGCAGACCGCCTTCGCCACCGGTCTTCCTCCGGATCTCTACGCATTCCACCGCTACACCCGGAATTCCGTCTGCCTCTACAGTCCTCGAGTTTGACAGTCTGCACGGCAGACCCGGCGTTGAGCTCCGTGCTTTCACCACACCCTTCTCAAACCACCTACGCGCCCTTTCAACCCAATACAGTTG
+
BBCCCGGGGFFGGGGGGGGGGGE8CFGGFGGGGGG,BF<C+6@FGGGGGEFCC9<8FFGGGGG,C<,8E<F:BGGGGCFC:=++8CGGGGFCE77CFGGGGGGGD+@C=E;FFEEF>FEEEE+++6@EFGGGG@DFDFGEFFG5@FG;F:+@F0=CFGGFG2*2:+;+@GFAF@?;****4:D4AF9;A*/)):A:+1=4@;7(/63=13;E5;FF18>3=8(7>85C/>5)).-,:(21>77<:.)
@M00200:205:000000000-AKKM3:1:1101:20022:2242 2:N:0:1
TACTAGGGTATCTAATCCTGTTTGCTCCCCTAGCTTTCGCGCCTCAGCGTCAGTTATGGTCCAGTGAGCCGCCTTCGCCACAGGTGTTCCTCCCGATATCTACGCATTTCACCGCTACACCGGGAATTCCACTCACCTCTCCCATACTCCAGCACGGCAGTTTCCCCGGCAGACTCTGAGTTGAGCCCAGAGATTTCACCGGAGCCTTACAGCACCGCCTACGCGCCCTTTATACCCAGTACAGTTT
+
CBCCCGG@FGGGGGGGGGGGGGG?CFGGGGGGGGGGGGDGDEGGGGGGGCEFGFG9FGGGGGGFC99<@EFGGGGGGCFFFD8,CFGGGGGGCCC7F@EGGGGGGCGGFF9ECCGFGGGFGG>EE+=DGGGGGGGGGFG=?FGFFFGDFFG6>8FBBGGE86;CFFGGDGFAFCFFFF7+7@FFFGGFF*,@*CEBAC?=(265(87>E:)7@DGGFDB;6=0>B=BD)9?).).6<3?049<A5<)
@M00200:205:000000000-AKKM3:1:1101:15240:2269 2:N:0:1
TACAGGGGTATCTAATCCCGTTTGCTCCCCTGGCTTTCGCGCCTCAGCGTCAGTGTCAGCCCAGCAACCCGTCTTCACCTCAGGTGTTCCTCTTGATATCTACGCATTTCACCGCTACACCAAGAATTCCGATTGCCCCTTCTGCACTCTAGCATGACAGTTTCACTTGACCGTTCCGAGTTAAGCCCGGAGATTTCACAAGTGACTTGTCGCGCCGCCTACGCGCCCTTTCAACCCAATACAGTTGCGAT
+
<BCCCGGGGGGGGGGGGGGGGGG>FGGGGGGGGGGGGGGGEGGGGGGGGGDCGGGGGGGGGGGGFDDFGGGGGGGGGGGGGFCCFGEEGGGGGGCEGEGGFGGGG,@FFFGGGGGFGGGFGG@@<,@EFGCGGGGGFFDDFGGFFFGFGFG3EFGFFFFFD?FGEFGGFGFEF=BF?5C*8ADG?EG?B7+9BGFF>;EEEFF5*AEA=C.7>2>E=DEF?=,>1/>DDD)97).68(/3.0))-4)-,2(
@M00200:205:000000000-AKKM3:1:1101:11843:2287 2:N:0:1
TACAGGGGTATCTAATCCTGTTTGCTCCCCACGCTGTCGCGCCTCAGCGTCAGCCACAGCCCAGCGGGCCGCCTTCGCCACCGGTGTTCTTCCGGATCTCTACGCATTCCACCGCTACACCCGGAATTCCACCCGCCTCTACTGTGCTCCAGCGCGGGAGTCGCCACGGCCGATCCGGGGTTGAGCCCCGGACTTTCACCGCCGCCTTCCCGCGCCGCCTACGCGCCCTTGCCACCCAATACAGTTGAGAC
+
CCCCCGGGGGGGGGGGGGGGGGGFGGGGGGGGGGGGGGGGEGGGGGGGGGGGGGGGGGGGGGGGGGDGGGGGGGGGGGGGFGECBFEFGGGGGGDEGGGGGGGFGEGGGGGGGGGFDGGGGGGECEGGGGGGGEGGGFGFFGGFGFGFFAG7EDGE>E4;C9@C?:<C;CE@59DDFFD3:87F?CGF@)*.<EC:*.<4(3>017?:?BFFBBDE>GEF03(71?@C)0((..4:E:B(4)).)6).(.,
@M00200:205:000000000-AKKM3:1:1101:22756:2314 2:N:0:1
TACTCGGGTATCTAATCCCATTCGCTACCCTGGCTTTCGTGTGTGAGCGTCAGGAATGGGCCAGTGCGCTGCCTTCGCCTTTGGTGTTCCCCACGATATCAACGGATTTCACCCCTACACCGTGAGTTCCACGCACCTCTCCCACCCTCAAGTCATGCCGTTTCGCTCGCAAGCTGGAGGTTGAGCCCCCAGATTTAACGAACGACTAACATGCCCGCCTTCACACCCTTTACACCCCATACAGTTCAGA
+
CCCCCGGGFGGGGGGGGGFEFFFCGGCGGGGCEGGGGGGF,C@FEEGGGGGGEGGGGGGFFGGFECDFGGGGGGGFGGGGG5,EFGGEGG?FGC:CFGCDDAEEFGGGFGGGG?GFDGGGGGF8DCFGGGFGGD>EE:FD6FFBG5DDGFF8FFE?+@FDE=DGF>;:?E*)3=90*;9*6<CGAFAFBC*4AC:=+>E25(559@?(3(6)()5<;DED6<)2)+8:5*49><<28,44,8)66<)66<
@M00200:205:000000000-AKKM3:1:1101:19998:2362 2:N:0:1
TACCGGGGTATCTAATCCCCTTCGCTCCCCTAGCTTTCGTACCTCAGCGTCAGAAGAGACCCAGTAAGCCGCTTTCGCCACCGGTGTTCCTGATGATATCAACGCATTTCACCGCTCCACCATCAGTTCCGCTTACCTCTGTCTCCCTCAAGCACTGCAGTATCGGGCGCAATTCCTCGGTTGAGCCGAGGGCTTTCACACCCGACTAACAGCGCCGCCTACGTACCCTTTAAACCCAGTACAGTTG
+
CCCCCGGGGGGGGGGGGGGGGGGGGGGGGGGGGGGGGGGGGGGGGGGGGGGGGGGGGGGGGGGGGGGGGGGGGGGGGGGGGGGGEFGGGGGGGDGGGGGGEAAFGGGGGGGGGGGEGFGGGGGGGGGGGGEGGGGGFBFFFGF+=D?DGFFFGGGFFGGFFFEG>EGDAGFBE9<F>FGBGGGGFGGFEGGDFF6FA?FE@>9@9>>FFF8EFBGE05@1:<?FFGFF6C0<A2<?E:6(:ADBFFF
@M00200:205:000000000-AKKM3:1:1101:21159:2389 2:N:0:1
TACTAGGGTATCTAATCCTGTTTGATCCCCACACTTTCGTGCCTCAGCGTCAGTTGAAGTCTAGTAAGCTGTCTACACTATCGGTGTTCTTGACGATATCTAAGCATTTCACCGCTACACCGTCAATTCCGCCTACCTCGACTCCACTCAAGCCCATCAGTATCAATCCCACCCTCCCGGTTAAGCCGGGATATTTCAGAACTGACTTAATAGGCCGCCTACGCACACTTTCAACCCACTACAGTTGCGA
+
CCCCCCFGGGGGGGGGGGGGGGGGGGGGGGGGGGGGGGGGGGGGGGFGEGGEGGGGGGGFGGFFFGGGGGGGGGGGGGGGGGECFEGGGGGGGGECGGGGC=FGGGGGGGFF<BEBGGGGGGGGFEGGGGFGGGGGGBFDBEGFGFGFGFGFGDF5DGGFFFFGFFGFFGFFFFFF>DD5CGC=DFGFB+CEFA=@FFG5ECE@@C5>*>@E<)>@4;9))05:2C);8C3/94@-B1(,485;CC4)((
@M00200:205:000000000-AKKM3:1:1101:8174:2400 2:N:0:1
TACAAGGGTATCTAATCCCGTTTGCTCCCCTGGCTTTCGCGCCTCAGCGTCAATACCGGTCCAGGATGCCGCCTTCGCCACTGGTGTTCCTCCAGATATCTACGCATTTCACCGCTACACCTGGAATTCCACATCCCTCTCCCGGATTCGAGCCCGCCAGTATCGGACGCAGTTCCTCGGTTGAGCCGAGGGATTTCACGTCCGACTAAGCGGGCCGCCTACGCGCCCTTTAAACCCAATAACGTTGGGA
+
CCCCCGGGGGGGGGGGGCGGFGGGGGGGGGGGCGGGGGGGGGGGGGGGGGGGGGGGGGGGGGGGGGGGGGGGGGGGGGGGGGGGGGGGGFGGGGGGGGGGGGEGGGEGFFFGGGEEGGGGGGFGGGGGGGGGGDGGFFGFFCGDGFGAGEEFE>?>AGGFGG7C@5>EBGFFFFFFFFGFECCD>CGFFG5>>=CF+)=?@;?>B1:23;6@62>:2)<(30?EF=5>)22<2:B(;(((,)),.8((-(
@M00200:205:000000000-AKKM3:1:1101:9066:2403 2:N:0:1
TACAGGGGTATCTAATCCTGTTTGCTCCCCACGCTTTCGCGCCTCAGCGTCAGTCTCGGTCCAGAGAGCCGCCTTCGCCACCGGTGTTCTTCCCAATATCTACGAATTTCACCTCTACACTGGGAATTCCACTCTCCTCTCCCGAACTCAAGCCACACAGTCTCAAGCGCAATTCCCAGGTTGAGCCCGGGGCTTTCACGCCTGACTTGAATGGCCGCCTGCGCGCCCTTTAAACCCAATACAGTTG
+
CCCCCGGGGGGGGGGGGGGGGGGGGGGGGGGGGGGGGGGGGGGGGGGGGGGGGGGGGGGGGGGGGGGGGGGGGGGGGGGGGGGGGGGGGGGGGGGGGGGGGGGGGGCGGGGGGGGFGGGGGGGGGGCDFFGGGGGFGFGFF@FEGFGDGFG?DGGFFGGFGGFGFFGGFGFFFFFAFFGFGEGGFGGFFGGFEEFFF*,8=5B9BBBEB=@?4=CCBG37:6959C:D3CFFA97:E02?7?B))6:
@M00200:205:000000000-AKKM3:1:1101:10921:2443 2:N:0:1
TACCAGGGTATCTAATCCTGTTTGCTCCCCACGCTGTCGCGCCTCAGCGTCAGCAACGGCCCAGCAGACCGCCTTCGCCACTGATGTTCTTCCTGATCTCTACGCATTCCACCGCTACACCGGGAATTCCATCTGCCTCTACCGTGTTCGAGCCCGACAGTTTCGAAGGCAGCTCTGCGGTTAAGCCGCAGGATTTCACCCACTACTTATCAGGCCGCCTACGCGCCCTTTAAACCCAATACAGTTG
+
CCC8CGGGGGGGGGGGGGGGGG<FGGGGGGG+@FGEGGGG7CGGEGGGGGGGGD,F86FGGGGG<8<FGGGGGEGGGGGGGGGCGGGGG9EGG,FFG<=FF,FF@EGGGGGGGGGFGGGFGEEGFEGGGGGA+@9EGFGFFGG>+*+5?5@8CD+:*BCEA+;+:0C*98AF5);8**/9>E*;8CF?D):5>6FG67C)((4((6CEE5C6?@FG68A0:7?>>557)244AAB?E1::)8AAD)-
@M00200:205:000000000-AKKM3:1:1101:14920:2451 2:N:0:1
TACTGGGGTATCTAATCCTGTTTGCTCCCCACGCTTTCGAGCCTCAACGTCAGTTACAGTCCAGTAAGCCGCCTTCGCCACTGGTGTTCCTCCTAATATCTACGCATTTCACCGCTACACTAGGAATTCCACTTACCTCTCCTGCACTCCAGCTATACAGTTTCCAAAGCAGTCCGGGGGTTGGGCCCCCGCCTTTCACTTCAGACTTGCATCGCCGTCTACGCTCCCTTTAAACCCAATACAGTTG
+
CCCCCGGGGGGGGGGGGGGGGGGGGGGGGGGGGGGGGGGGGGGGGGGGGGDGGGGGGGGGGGFGGGFGGGGGGGGGGGGGGGGGGGGGGGGGGGGGGGGGGGGGGGGGGGGGGGGBGGGGFEFGGGGGGFAFGGGGGFGFFFGFGFGFGFGGGGFBFFGFEFEGFFGGFGFFF8DDE>=>FGGDEGGFEGGFDGGGFFG4?E?EEFBC;CE3C?GGBCEDFFFD6CDGCC;4:<23E8?FFDB<:A<
@M00200:205:000000000-AKKM3:1:1101:13711:2460 2:N:0:1
TACGGGGGTATCTAATCCCGTTCGCTCCCCACGCTTTCGTGCCTCAGCGTCAGTACTTGGCCAGGAAGCCGCATTCGCCACCGGTGTTCCTCCTGGTATCTACGCAATTCACCGCTACCCCAGGAATTCCGCTTCCCTCCCCACTACTCTAGCCCGCCAGTCTCCAATGCCATTCCTGAGTTCACCCCCGTGCTTTCCCATCAGACTTCACGCACCTCCTACGACCCCCTTCAACCCGGTACAGCTTCTCC
+
CBCC,CFEGGGGCFEFCGGGGGGEG7CFEBFECEC@FGGCFGGG@,EE7FECCCFGGFAFF8<C<,C,BFFG+4@FCFGC,A+4++8=E9CFGF8EDF8F,@ED@8+46EDB,>=>DG8,DEGC<@FFFD?E+=8D@FG)*4@*50@CGFC7E=D*9EG>@*0;>B*,38?EFEFFC@8*7=+1+,/0))*)/*4+0)+)1(73).).)9=((,=C(12,73:)(*0>)1,(.44(8((((-..,.).)))
@M00200:205:000000000-AKKM3:1:1101:11064:2481 2:N:0:1
TACTGGGGTATCTAATCCCGTTTGCTCCCCTAGCTTTCGCTCCTCAGCGTCAATATTGGTCCAGGATGCCGCCTTCGCCACCGGTGTTCCTCCAGATATCTACGCATTTCACCGCTACACCTGGAATTCCGCATCCCTCTCCCAAATCCAAGCCATCCAGTATCACACGCAGTTCCCCAGTTAAGCTGAGGGATTTCACGTATGACTTAGTTGGCCGCCTACGAGCCCTTTACACACAGTACAGTTGCGA
+
CCCCCGGGGGGGGGGGGFGGGGGGGGGGGGGGGGGGGGGGGGGGGGGGGGGGGGGGGGGGGGGGGGGGGGGGGGGGGGGCFGGGGGGGGGFGGGGGGGGGGGFGGGGGGFGGGGGFGGGFGFGGGGFFFEFGGC8EFDFFFCGF=DFFGFGC@DDFFFGFGFFFFFFGFGFFECFFFFCBCFFFFDGFFGFFFGCGFAECD:5<<CEFEFFCA=CE47A2>>@E(=)/87;);E83E18<C@3)97)),(
@M00200:205:000000000-AKKM3:1:1101:19834:2488 2:N:0:1
TACTAGGGTATCTAATCCTGTTTGCTCCCCACGCTTTCGTGCCTGAACGTCGGTACTGGTCCAGGAAGTCGCTCTCGCCACTGATGTTCCTTCCGATATCTACGCATTTCACCGCTACACCGGAAATTCCACTTCCCTCTACCGTACCCTAGCTATTCAGTCTCGAATGCAATTCCCAGGTTGAGCCCGGGGCTTTCACACCCGACTTAAATAACCGTCTACGCCCGCTTTATTCCCAATACAGTTACGAC
+
-ABCCG<FCEDG@FA9FGGFGGGGGGGGGDFEGGCGGGGGGDGGGG@FGGGG7F<FAFEEFG<EFFG<FF@FG,AFDFFEGC@FEFGFGGGGGGGC@@EF8DFFFE,4EEACEGDAGEGGGDGGGD9=EFG8+3DEF?8DFAFFGFG5AFE=>9DFFFD+7=*=8?DF?DDEFFFDDD8*7:79A6,3@C*@ACE4A<F?=DB2):22>CE49>F65/:B<ED)(/=3)2:<35)1>)((54;>.1)--8(
@M00200:205:000000000-AKKM3:1:1101:20152:2494 2:N:0:1
TACGCGGGTATCTAATCCCGTTTGCTCCCCTGGCTTTCGCGCCTCAGCGTCAATCTCGGTCCAGGATGCCGCCTTCGCCACCGGTGTTCCTCCAGATATCTACGCATTTCACCGCTACACCTGGAATTCCGCATCCCTCTCCCGAATTCAAGCCAACCAGTATCGGACGCAGTTCCTGGGTTGAGCCCAGGGATTTCACGTTCGACTTAGCAGGCCGCCTACGCGCCCTTTAAACCCACTACCGTTG
+
CCCCCGGGGGGGGGGGGGGGGGGGGGGGGGGGGGGGGGGGGGGGGGGGGGGGGGGGGGGGGGGGGGGGGGGGGGGGGGGGGGGGGGGGGGGGGGGGGGGGFGGGGGDEGGGGGGGFGGGGGGGGGGGGGGGGGGGGGFFF5?FFG>DBGFGGFGGFFEDAFG5C8@GGEEEA?EFAFFFFGGDC4AGFFGGFFCGFA<==D;@?;;DDFFFFF@E515>087:89E>D3974)-44A?6::0((4:?
@M00200:205:000000000-AKKM3:1:1101:20606:2501 2:N:0:1
TACTGGGGTATCTAATCCTGTTTGCTCCCCACGCTTTCGTGCCTCAGCGTCAGGACAGGCCCAGTCGCCCGTCTTCACCATCGGCGTTCCAGTAGATATCTACGCATTTCACCGCTCCACCTACTGTTCCGGCGACCCTTACCTGCCTCAAGACCCGCAGTTCGCCCCGCTGTTCCTCGGTTGAGCCGAGGGCTTTCACAAGACGCTTGCTGGTCCGCCTACGCACCCTTTAAACCCAGTACAGTTGAGA
+
CCCCCGGGGGGGGGGGGGGGGGGGGGGGGGGGGGGGGGGGGEGGGGGGGGGEGGGGGGGGGGGGGGGGGGGGGGGGGGGGGGGGGGGGGGGGGGGGGGGGGGGGGGGGGGGGGGGFGGGCGGGGFGGGGGEGGGGGGEGFFGGFGFGFGFGG9DGFEGGFGGFD=5DCBGFFFBFFCFGEG=DGFGGEFGGBFCGGFCGEFD@DF>6@=;<ABFGF05B624?50?@G*9)6AB77E??FFFF>A4A)5:
@M00200:205:000000000-AKKM3:1:1101:6869:2521 2:N:0:1
TACTGGGGTATCTAATCCTGTTTGCTCCCCACGCTTTCGTGCATGAGCGTCAGTGTTGGCCCAGAAGGCTGCCTTCGCCATCGGTGTTCCTCCAGATCTCTACGCATTTCACCGCTACACCTGGAATTCCACCTTCCTCTGCCACACTCCAGCAAAGTAGTTTCGAGCGCCGTTCCCAAGTTAAGCCCGGGGCTTTCACACTCGACTTGCTCCGCCGCCTGCGCACACTTTAAAACCACTACAGTTACGAC
+
@@AC<FGGC;FGGDEEGGGGECEFFFFFGGGGGGGDGGGECFF,CE<AEGC7CFGEFGGGGGGGFFGFG8,BFFFC7@F,BFECFGBFFFGFGGAF9F8FGAFFGC?:EFGGDEGDDGCFDFEGEGG?F=EFG?FGGB=:DFGBE6D5+;@=B+=*3,++6=DF5DDGEG55?=FFFF6*35CFFC6?90*0/=,ABEFFF5BB4@=2.*>B@5CC2CD;??6)(:);*+)))1)7;3(3(.5)64))-((
@M00200:205:000000000-AKKM3:1:1101:14229:2525 2:N:0:1
TACACGGGTATCTAATCCTGTTTGCTCCCCACGCTGTCGCGCCTCAGCGTCAGCAACAGCCCAGCAGGCCGCCTTCGCCACTGATGTTCTTCCCGATCTCTACGCATTCCACCGCTACACCGGGAATTCCACCTGCCTCTACTGTGCTCGAGCCCGACAGTTTAGAAGGCAGCCCTGCGGTTAAGCCGCAGGATTTCACCCCCTACTTATCAGGCCGCCTACGCGCCCTTTACACCCAGTACAGTTG
+
CCCCCGGGGGGGGGGGGGGGGGGGGGGGGGGGGGGGGGFGGGGGGGGGGGGGGGGGGGGGGGGGGGGFGGGGGGGGGGGGGGGGGGGGGGGGGGGGGGGGGGGGGGGGGGGGGGGFGGGGGGGGGGGGGGGGGGGGGFGFFGGFGFGEGFGDBDGFFGGECFEFFAGGFFFAFD>FAFGFGGGGFGGDEDCBB?FGFFG38;;@D;<?3CE?<EGGFGE???FBBGDG35>9AAA:E818AAA<A4<
@M00200:205:000000000-AKKM3:1:1101:20012:2541 2:N:0:1
TACCGGGGTATCTAATCCCGTTTGCTCCCCTAGCTTTCGTGCCTCAGCGTCAGATTCTGTCCAGTGATTCGCTTTCGCCTCTGGTGTTCCTCTCGATATCTACGCATTTCACTGCTACACCGAGAATTCCAATCACCTCTCCAGATCTCTAGCTGTACAGTTTCGAATGCCGTTCCGGAGTTAGGCTCCGGAATTTCACACCCGACTTGTACAACCGCCTACGCACCCTTTCACACCAGTACAGTTG
+
CCCCCEGGGGGGGGGGGGGGGGGGGGGGGGGGFGGGGGGGGDGGGGGGGGGGGGCGGGGGGGGGGGGGGGGGGGGGGGGGGDGGGGGGGGGGGGGGCFCDEFGGGDGGGGGGGGFFGFGGGGG@FGGGGGEGFGGGGFGFDGG5FFF>FFGGGGGFFGGFGGCFFFCC9@D>>=FDB9>DFGGFAF6FDG+@BGFB@*:ACAABFBA=BC?*9988(CB=DDDE=EEGDF@)7)/58?1>EF)7C5>
@M00200:205:000000000-AKKM3:1:1101:16861:2583 2:N:0:1
TACCAGGGTATCTAATCCCGTTTGCTCCCCTGGCTTTCGCGCCTCAGTGTCAGTTTCGGTCCAGGATGCCGCCTTCGCCACCGGTGTTCCTCCAGATATCTACGCATTTCACCGCTACACCTGGAATTCCACATCCCTCTCCCGAACTCGAGCCTTCCAGTATCAGACGCAGTTCCCAGGTTAAGCCGGGGGATTTCACGTCTGACTCAAAAGGCCACCTACGCGCCCTTTACACCCAATACAGTTGAGA
+
CCCCCGGGGGGGGGGGGGGGGGGGGGGGGGGGGGGGGGGGGGGGGGGGGGGGGGGGGGGGGGGGGGGGGGGGGGGGGGGGGGGGFGGGGGGGGGGGGGGGGGGGGGGGGGGGGGGFGFEGGGFGFFFGGGGGGGGGGFG<FEEFEFGDGFGD86?FFGGFDD*+5DADDGEFEFFFFFFFGGGGFGGFFGGFFGGFCCFBDF@F4)/7;8AAFFGF;FFDFFFB@CEG34:<AAD?G:<12,856))-:?
@M00200:205:000000000-AKKM3:1:1101:11866:2587 2:N:0:1
TACTGGGGTATCTAATCCTGTTTGCTACCCACGCTTTCGCGCCTCAGCGTCAGAAACCGGCCAGGGTACCGCTTTCGCCACCGGTGTTCCTCTCGATATCTACGCATTTCACCGCTACACCGAGAGTTCCATACCCCCCTCCGGTCCTCTAGAACCGCAGTCCAGCGCGCAGTTCCATGGTTGAGCCATGGGATTTCCCACGCTGCTTGCGGAACCGCCTACGCGCCCTTTAAACCCAATCCAGTGTCGAT
+
CCCCCGGGGGGGGGGGGGGGGGGGGGGGGGGGGGGGGGGGGGGGGGGGCGGGGGGGGGGGGGGGGGGGGGGGGGGGGGGGGEEGEGGGGGGGCGGECFEGCFGGGGGGFGGGFEG>+@DGGDEGGGGFGD8C9?DGGFGF*@E5C?DEGFAFCFC098C?8>@GFF>C>G>26?FFFCGFGGG4AGGFA<FA8FGGF)<;D0>D@@3>@D;,((::1DDF?B<B0EEG3>2<>)41A0<0(43)6)))-2,
@M00200:205:000000000-AKKM3:1:1101:13312:2629 2:N:0:1
TACTAGGGTATCTAATCCGGTTCGCTCCCCACGCTGTCGCACCTCAGTGTCAGCATCGTGCCAGTCGGCTGGCTTCCCCTTGGGTGTTCCTGCCGATATCTACGCATATCACCACTACACCGGCAATTCCACCGACCTCTCACGACCTCCAGTCAGGCAGTCTGCCATGGCCTCGACCCGTTAAGCGGGCCGCTTTCACACGACACTTGCCTGACCACCTGCGGTCGCTTTAAACCCAATACAGTTGCGAT
+
CCCCCGGGGGGGGGGGGGGGGGGGGGGGGGFGGGGGGGGGGGGGGGGFGGGGGGGGGGGGGGGGGGGGGGGGGGGFGGGGGGGGGGGGGGGGGGGGGGGGGGGGDGGGGGGGGGGFGFGFGGGGGGGGGGFFGGGGG>8DFFGFGFG5D6DFEFFFFFG:@FEGF?FEFFF@CFB>EEGFGGGGFGGFDGGD>7=FFFFF;99923;EFB?DBBGC:FDF:04)(107*9:44<2,;3:13:AFF2))(,(
@M00200:205:000000000-AKKM3:1:1101:7645:2706 2:N:0:1
TACGGGGGTATCTAATCCCGTTCGCTCCCCTAGCTTTCGCGCATCAGCGTCAGTGTCAGCCCAGCAACCCGCCTTCGCCGCAGGTGTTCCTCTCGATATCTACGCATTTCACCGCTACACCGAGAATTCCAGTTGCCCCTTCTGCACTCTAGCCCCGCAGTATCGGCTGACCTTTCCGGGTTAAGCCCGGAGATTTCACAGTCGACTTGCGGTGGCCGCCTACGCCCCCCTTAGTACTACCACAGTTG
+
CCCCCDGGGGGGGFGGGGGGGGFGGGGGGGGGGGGGGGGGGGGDEGGGGGGGGGGGGGGGGGGFGGGGGGGGGGGGGGGGGGCGGFA7FFFGGGDGG,=FFFDFGGGGGFGGGGEDGGFFDE+@CCAFGGGGFFGFGFGFFFGFGFGEFFGCCCF>EDGFEGFGFFGGF84>=BFFFFC><CCCFFFF>955)24:@6FC4).(/(,83<60(3*849:,3-,)(*.9))41))-.<)6)(,514462
@M00200:205:000000000-AKKM3:1:1101:23563:2730 2:N:0:1
TACGAGGGTATCTAATCCTGTTTGCTCCCCTAGCTTTCGTGCCTCAGTGTCAGGAGTTTTCCAGGGACTCGCCTTCGCCACTGGTGTTCCACTTGATATCTACGCATTTCACTGCTACACCAAGTATTCCAGTCCCCCCTCAAACCCTCTAGCAAGGTAGTTTCCAATGCCATTTCCGAGTTGAGCTCGGAGCTTTCACATCCGACTTACCTTACCACCTACGCACCCTTTACACCCACTAACGTTGAGC
+
CCCCCGGGGGGGGGGGGGGGGGGGGGGGGGGGGGFGGGGGGGGGGGGGGGGGEGGGFGGGGGGGGGGGDGGGGGGGFGGGGGGGGGGGGGGGFGGGCFGFDGGGGGGGGGGGGGGFGGGGGGGGDGGGGGGGGGDGFDG@DF88DFDFGFCGG?DBFDFF8CEFDFCC5EFFFFFFF565F>9D5DAF>8;>?@7DACE*;=5=AA@A*387E5D?AGFFFF4@=EAGD8=4>5*(=92((((//6=@()
@M00200:205:000000000-AKKM3:1:1101:17885:2768 2:N:0:1
TACCGGGGTATCTAATCCCGTTTGCTCCCCTAGCTTTCGCACCTCAGCGTCAGTTGTGGACCAGAGAGCCGCCTTCGCCACCGGTGTTCCTCCTGATATCTACGCATTTCACCGCTCCACCAGGAGTTCCGCTCTCCCCTACCACACTCGAGCATTGCAGTCTGCCAGGCAGTTCCACGGGTGAGCCGTGGGATTTCACCGGACACTTGCAATGCCGCCTCCGTGCGCTTTACACCCAGTAACGTTGCGA
+
CCCCCGGGGGGGGGGGGFGGGGGGGGGGGGGGGGGGFGEEGGGEGGGGGF@FGGGFGGGGGCFGGGGGGGGGGGGGGGGGGGGCGGGG9EGGGGGGFGGCDGGCFGGDFGGGGGGBCEFGGGGG<EGGGFEGGD6=DFGDFDGFGFC<DFFDDDGFFGFFEGFGFFDGF6A>;=AFFFGFG*9;FGC@ADGD48FF8CC5@@2:0=;>>E86<3C>1CE0(,3.,/89)*4))).4C(((-))342(((3
@M00200:205:000000000-AKKM3:1:1101:13081:2779 2:N:0:1
TACGGGGGTATCTAATCCCGTTTGCTCCCCTGGCTTTCGTGTCTCAGCGTCAGCACACTCCCAGTCGCCTGTTTTCACCTTTGGCGTTCCAAACGATATCTACGCATTTCACCGCTCCACCGTTTGTTCCAGCGACCCCTGAGTGGCTCAAGAAACGCAGTATGCCAAGCAGTTCCACGGTTAAGCCGTGGGATTTCACAAAGCACTTACGCTTCCGCCTACACACGCTTTAAGACCAATACAGTTGAGA
+
CCCCCGGGGGGGFGGGGGGGGGGGGGGGGGFGGGGGGGGGGGGGGGGGGGGGGGGGGGGG@FGGGGGGGGGGGFGGGGGGGGGGGGGGGGGBGGGGGGGGGGGGDEGGGGGGGGGFGEGGGDGGGGGGGGGGGGGG@BEFDFGFGFDFGFGGGFGFFGGFGGFGFFGGFGFFFFFFFFGE>EG>FF7@BGGFFGEFA5C?BDDDE(5=EE6@DFGC@CDF?6@FE8))9>6BB<)4;:(),)4<94))3:
@M00200:205:000000000-AKKM3:1:1101:15350:2792 2:N:0:1
TACTGGGGTATCTAATCCTGTTTGCTACCCACGCTTTCGCGCCTCAGCGTCAGAACCGGTCCAGGTAGCCGCCTTCGCCACTGGTGTTCCTCCCAATATCTACGCATTTCACCGCTACACTGGGAATTCCGCTACCCTCTCCCGGCCTCAAGCCAGACAGTTTCAAAGGCAGTTCCTCAGTTGCGCCGAGGGATTTCACCTTTGACACATCTAGCCGCCTACGCGCCCTTTACGCCCAGTACAGTTG
+
CCCCCGGGGGGGGGGGGGGGGGGGGGGGGGGGGGGGGGGGGGGGGGGGGGGDDGGGGGGGGDGGGGGGGGGGGGGGGGGGGGGGGGFGGGGGGGGGGGFGGGGGGGGGGFCFGGGEGGGGGGGGGGFGGGGDCGGFGFGBFFFBGFGFGFG6??FFFFGFGGCGEFGGAC589EFFCFGFFG7+*;CEA>C4?=F*=CG=BFFFECFF(/696?FG>DF(1/1:9DFD7C,4)4:9C124<44:5:A
@M00200:205:000000000-AKKM3:1:1101:17315:2797 2:N:0:1
TACTCGGGTATCTAATCCTGTTTGCTCCCCACGCTTTCGTGCATGAGCGTCAGTGTTGGCCCAGAAGGCTGCCTTCGCCATCGGTGTTCCTCCACATCTCTACGCATTTCACCGCTACACGTGGAATTCCACCTTCCTCTGCCACACTCCAGCACCGTAGTTTCGAGCGCAATTCCCAAGTTAAGCCCGGGGCTTTCACACTCGAATTGCGACGCCGCCTGCGCACACTTTAAACCCAGTACAGTTG
+
CCCCCGGGGGGGGGGGGGGGGGGGGGGGGGGGGGGGGGGGGGGGGGGGGGDGGGFGGGFGGGGGGGGGGGGGGEGGGGGGGGGGGGGGGFGFFGGGGGGGGGGFGGGGGGGGGGGFGGGFCFFGGCFGGGGGGGGGGFCEFGGFGF>DGFD6E6DFEGF5@DD@@FGGEGF@FFFFFFGFGCCFCE7FECEDF9>CFFGFEFFF2()55C@@@(::(7B;1;;A68@F5C74A2),;(3?<ADAA:9
@M00200:205:000000000-AKKM3:1:1101:10253:2818 2:N:0:1
TACTAGGGTATCTAATCCTGTTTGCTCCCCACGCTTTCGTGCATCAGCGTCAGTGTTAGCCCAGGGGGCTGCCTTCGCCATCGGTGTTCCTCCACATCTCTACGCATTTCACTGCTACACGTGGAATTCCACCCCCCTCTGCCACACTCAAGTCTGCCAGTAACAAGCGCAGTTCCCAGGTTAAGCCCGGGGATTTCACACCTGTCTTAACAGACCGCCTACGCACGCTTTAAACCCACTCCAGTTG
+
CCCCCGGGGGGGGGGGGGGGGGGGGGGGGGGGGGGGGGGGGGGGGGGGGGGGGGGGGGGG,CFGGGGGGGGGGGGGGGGGGGGGGGGGGGGGGGGGGCGGGGGGGGGGGCFGGGGFGGGGGFGGGEFGGAEGGGGEGFCDFGGFGFGFGFGDEDGFFGGDFGFGEFCFFGBAFE7E?A75@@DFFGG5@DCDFGG4=AFEF?=ECBFFFFBCEFGC9DF6?81:?CED**26C47(;1((((..:<A
@M00200:205:000000000-AKKM3:1:1101:20278:2830 2:N:0:1
TACTAGGGTATCTAATCCTGTTTGCTCCCCACGCTTTCGTGCATGAGTGTCAGTGTTGGCCCAGGAGGCTGCCTTCGCCATTGGTGTTCCTCCACATCTCTACGCATTTCACCGCTACACGTGGAATTCCACCTCCCTCTGCCACACTCCAGCCACGTAGTTTCGAGCGCAATTCCCAAGTTAAGCACGGGGATTTCACACTCGACTTGCGCGGCCACCTGCGCACACTTTACACCCAATACAGTTG
+
CCCCCGGGGGGGGGGGGGGGGGGGGGGGGGGGGGGGGGGGGGGFEFGGGGGGGGGGGGGGGGGGGGGGGGFGFGGGGGGGGGGGGGGGFFGGGGGG8FCFGGGGGEF7FFFGGGGFGGGFEFGGGGC?9DGGGGGGDFGFFFGFGFCDGFGFGGGFFGGFGG>FFFGGFDEBAEFFBFGFGGGGFG,?@CD5*94;;AEEBBDDBB296A>AFFEC9CF3;1(),3;F*27).9=(=70(5?AB<24
@M00200:205:000000000-AKKM3:1:1101:12802:2866 2:N:0:1
TACAGGGGTATCTAATCCCGTTTACTACCCTAGCTGTCGCGTCTGAGTGTCAGAAACAGACCAGAAGATCGCCTTCGCCACTGGTGTTCCTCCCGATATCTACGCATTTCACCACTACACCGGGAATTCCATCTTCCTCTTCTGCTCTCAAGCACGGTAGTATTGAATGACCTCTCCCAGTTGAGCCGGGAGATTTCACATCCAACTTACCGCGCCACCTGCACGCGCTTTATACCCAGTACAGTAG
+
CCCCCGGGGGGGGGGGGGGGGGG<FGGGGGGGGGGGGGGGGGGGGGGGGGGGGGGGGGGGGGGGGGGGGGGGGGGGGGGGGGGGGGGGGGGGGGGGGGGFGGGGGGGGGGGGGGGFGGFGFEEGGGFFGGGGGGGGGFGFFGGFGFGFGFG6EGGFFFGDEFEFEF=DBDFEFDDBD?DDFECGFC?DFDG5A6@@F;CEE@C@6B2AEB=AA9ECBG42>@FFDEEG>*3;<)).5)((1;?5)))
@M00200:205:000000000-AKKM3:1:1101:12936:2873 2:N:0:1
TACAGGGGTATCTAATCCTGTTTGCTCCCCACGCTGTCGCGCCTCAGTGTCAGTATCTGCCCAGCAGGCCGCCTTCGCCACCGGTCTTCCTCCCGATATCTACGCATTTCACCGCTACACCGGGAATTCCACGCACCTCTCCCACACTCCAGCACGGCAGTTTCCCCTGACCGCTCCAGGTTGAGCCTGGAGATTTCACAGAAGACTTACCGCACCGCCTACGCGCCCTTTACGCCCAATAAAGGTGAGC
+
CCCCCGGGCCFGGGFGGGGFEFGGGGGGGGGGGDGGFGGGGGGGGEGGGFGGGGGGGGGGGGGGGGFGGGGGGGGFDGGGFGGGGEGGGGGGFGGGGGGGGGGFGGGDFGGGGCEEGGG=EEGGGGFCF9DFDC=CEFGDFCDFGFGDGFGGFGF>B>>B87AFCAF698>@EF5/9A>4@CF*)44AFDC;FC?C+*47@EEFE1<?CEEDF0=C17><<<B34:<<9C3).4:6581..)))).841.
@M00200:205:000000000-AKKM3:1:1101:18990:2907 2:N:0:1
TACTGGGGTATCTAATCCGGATCGCTCCCCACGCTTTCGCGCATCAGCGTCAGCAAAGCCCCAGGCAACCGCCTTCGCCACTGGTGTTCCTCCCGATATCTACGCATTCCACCACTACACCGGGAATTCCATTGCCCCCTAGCTTGCTCGAGCTCGACCGTATCCGCTGACCCCGCCCAGTTGAGCCGGGCGATTTCACAACGGACGTGCCGAGCCGCCTACGCGCCCTTTAAACCCAATACAGTTG
+
CCCCCGGGGGGGGGGGGGGGGEGGGGGGGGGGGGGGGGGGGGGGGGGGGGGGGGGGGGGGGGGGGGGGGGGGGGGGGGGGEGGGGGGGGGGGGGGGGGGGGGGGGGGGGGGGGGGFGGGCGGGGGGGGGGGGGGGDEF6=FGGFFFGFGFGCCCFBDGGFGGFGFFFGEGFBF@FFFFGFGFCFFGGFFD5:)77*@EGFFFFFFFF?6?BF9>GCBGE?F7:)-:7>)2,2<AF?G?:???>DAA<
@M00200:205:000000000-AKKM3:1:1101:15191:2957 2:N:0:1
TACACGGGTATCTAATCCTGTTTGCTCCCCACGCTTTCGTGCATGAGCGTCAGTGTTGGCCCAGGAGGCTGCCTTCGCCATTGGTGTTCCTCCACATCTCTACGCATTTCACCGCTACACGTGGAATTCCACCTCCCTCTGCCACACTCGAGCCCCGTAGTTTCGAGCGCAATTCCCAAGTTAAGCCCGGGGCTTTCACACTCGACTTGCGAGGCCACCTGAGCACACTTTATACCCAATACAGTCG
+
CCCCCGGGGGGGGGGGGEFGGGGGGGGGGGGGGGGGGGGGGGGGGGFFGGGGGFEFGFCGFGGGGCFFGFFGGGGGGGGGGGGGFDGGGDGGGGGGCFGGGGGGGGDCGDAFECEFDGGDCGGGEDDGGGGGGGGECFGFFGGFCD63=DGGGGGFFGG5=D*?59FGEGDA*:B8AFFFFFCFCFCFB7;53*4;A4,0((7>D@=9::079@G=7FA@5,()/=FGGCEF)62)34(.)424<)(
@M00200:205:000000000-AKKM3:1:1101:6586:3036 2:N:0:1
TACGAGGGTATCTAATCCTGTTTGCTCCCCACGCTGTCGCGCCTCAGCGTCAGCAACGGCCCAGCAGACCGCCTTCGCCACTGATGTTCTTCCCGATCTCTACGCATTCCACCGCTACACCGGGAATTCCATCTGCCTCTACCGTGCTCGAGCCCGACAGTTTAGAAGGCAGCCCTGCGGTTAAGCCGCAGGATTTCACCCCCTACTTATCAGGCCGCCTACGCGCCCTTTATACCCAATACAGTTG
+
CCCCCGEGGGGGGGGGGGGGGGFGGGGGGGFGGGGGGGGGGGGGGGGGGEGGGGGGGGGGFFGGGGGGGGECGGGGGGGGGGGGGFFGGGGGGGGGGGGGGGGGGGGGGFDFFEGFGGGGGGGGEG?EGGGGGGFGGFGEFFGBCDGBGEGCE>CDFGGDFG*=AFFG6=ADFFDFFFGEFGGGFGEFF3*5AGFGFC@<;BFFFFF3?3;?C:C;>D@BF::<>C)>/*8<AFB4@<0:)4AA4.6
@M00200:205:000000000-AKKM3:1:1101:23544:3112 2:N:0:1
TACGGGGGTATCTAATCCCGTTCGCTCCCCACGCTTTCGTGCCTCAGCGTCAGTACTTGGCCAGGAAGCCGCCTTCGCCACCGGTGTTCCTCCTGGTATCTACGCATTTCACCGCTACACCAGGAATTCCGCTTCCCTCTCCAGTACTCTAGCCAGCTAGTTTCCAATGCAATTCCCCAGTTGAGCCGAGGGCTTTCACATCAGACTTACCTGACCGCCTACGCACCCTTTATACCCAGTACAGTTG
+
CCCCCGGGGGGGGGGGGGEGGGGGGGGGGGGGGGGGGGGFGGGGGGGGGGGGGGFGGGGGGGGGGGGGGGGGGGGGGGGGGCGGGGGGGGGGGGDCFFGGGGGGGGGGFGGGGGDFGGGGGGGGFGGGGGDEDEGFDFFDFC@?5BGFG+5CG+=55@+;@CCG@9EAFCA9E5FBF>>BFE=FFGC55;=8>F56BCGFFF)=@E35<)(743CC@D>6D@<>2C>7/90:<:A)<>?><99AD42
@M00200:205:000000000-AKKM3:1:1101:17472:3157 2:N:0:1
TACGGGGGTATCTAATCCCGTTCGATCCCCACGCTTTCGTGTCTCAGCGTCAGGAGTGCGCCAGTGAACTGCCTTCGCATTCGGTATTCCCCATGATATCAACGGATTTCACCCCTACACCATGAGTTCTGTTCACCTCTCGCATCCTCGAGTCGTACCGTTTCTCCTGCATCTCCGTCGTTAAGCGACGGGATTTAACAAAAGACTAATACAACCGCCTACACACCCTTTAAACCCAATACAGTTGAGA
+
CCCCCGGGGGGGGGGGGGGGGGGGGGGGGGGGGGGGGGGGGGGGGGGGGGCFGGGGGGGGGDGGGGGGGGGGGGGGGGGGGGGGGGGGGGGFGEGGGGCGGGGGG=FFGGGGGGGFGGGGGGGGGGGFGGGG9ECE=;FFFGGFGFGFGFGDFGGFFGDDFCCFCFCEFGFEF=BFBFF?F>FGFG>EFGD64*4;+*=/)623=@4A8E3?E8E:>G>@(6357=7CC54<))5:C?:()5726659??
@M00200:205:000000000-AKKM3:1:1101:7495:3162 2:N:0:1
TACTCGGGTATCTAATCCTGTTTGCTCCCCACGCTTTCGCGCCTCAGCGTCAGTTACTGTCCAGCAATCCGCCTTCGCCACTGGTGTTCCTCCGTATATCTACGCATTTCACCGCTACACACGGAATTCCGATTGCCTCTCCAGCACTCAAGAAATACAGTTTCAAATGCAGGCTATGGGTTGAGCCCATAGTTTTCACATCTGACTTGCATTCCCGCCTACACGCCCTTTACACCCAATCCAGTTG
+
CCCCCGGGGGGGGGGGGGGGGGGGGGGGGGGGGGGGGGGGGGGGGGGGGGGGGGGGGGGGGGGGGGGGGGGGGGGGGGGGGGGGGGGGGGGGGGGGGGGGGGFGGGGGGFFGG6?5DEGGDCGGGCFGGGFEGEGFGFGFFGGFGFG58D?DDDGFFGGFD@7D999C9,DDBAFFFFGFGGGGFFCFFGFFFFGCFCGAACC;EF;**>36<EED)9?AD=2;9EAGDGEF=?E(=1(6(,3;C)7
@M00200:205:000000000-AKKM3:1:1101:6272:3178 2:N:0:1
TACAAGGGTATCTAATCCCGTTTGCTCCCCTAGCTTTCGTGCATCAGCGTCAGAAAAGACCCAGTAAGCCGCTTTCGCCACAGGTGTTCCTTACGATATCAACGGATTTCACCCCTACTCCATGAGTTCTACACACCTCTCACATCCTCTAGCAATACCGTTTCTTATGCGGATCCTCGGTTAAGCCGAGGGTTTTGACATAAGACTAATACTGCCACCTACGCACCCTTTAAACCCAGTACCGTTGAGA
+
CCCCCGGGGGGGGGGGGGGGGGGGGGGGGGGGGGGGGGGGGGGGGGGGGGGGGGGGFFGGFGGGGGFFGGGGGDGGGGGDGGGGFGGEGGGFGGGGGGGGGGGGGDEGGFGGGGGFGGGGGFAFCGGGGGGFFG6EGF?*6DCFFFC<?FGGA=9?FFG>DCDGDBGFFGFF58?FFFGFFGDCFGGFDGGFFGGGFAF648A;EFFFFEEF47,:3?AB((5?=EDG5C@FCCA1C(04.7)(/:0?18
@M00200:205:000000000-AKKM3:1:1101:25130:3221 2:N:0:1
TACGAGGGTATCTAATCCCGTTCGCTCCCCACGCCTTCGCGCCTCAGCGTCAGGTCAGAGCCAGCTGGCCGCCTCCGCCACCGGTGTTCCTCCCGATCTCTACGCATTTCACCACTACTCCGGGAATTCCACCAGCCCCTCTCTGCCTCCAGTCACTCCGTCTCGCACGACCCCCCCCGGTTGAGCCGGGGGCTTTCACGTGCGACGCGAGTAACCGCCTCCGCGCCCTTTGCACCCAATGCAGTTGCGAT
+
-8ACCFC@FCEE,CFFC@EFFDEEG,,6CC<@FCFGGGGG7F:FG?<CC@CCCFCEF<CFGFEFFG<<:B7=CF7?FGGECFCC@@BCGGGFFGCFGG,CDGC7F6F?DFFA<E@FC=D8E@8C7>8=,,,@?8+3+*10:3A+89F>?C79,++4+,=5@>)3=BCEAGEFF)9?)8C34:)2;>00><55;*:CF)<2?::0((-7;((((6:<,95(((()(/)/)08).4)(18:?((6--44)((-
@M00200:205:000000000-AKKM3:1:1101:6037:3235 2:N:0:1
TACCGGGGTATCTAATCCCGTTTGCTCCCCTAGCTTTCGCGCCTCAGCGTCAATGTTGGTCCAGGATGCCGCCTTCGCCACCGGCGTTCCTCCAGATATCTACGCATTTCACCGCTACATCTGGAGTTCCACATCCCTCTCCCAAATTCGAGCCTTCCAGTACCAGACGCAGCTCCCAGGTTAAGCCGGGGGATTTCACGTCTGCCTGAGATGGCCGCCTACGCGCCCTTTACACCCAATACAGGTG
+
CCCCCEGGGGGGGGFGFEEFGG<F,FFGGGFFGGGGGGG7FGDGGGGGGGECEEAFD<<CF,,CCDFDF<CEGG,FDF,@=?FE+@FCG8=F8E8BEFDFCD?FECFGGGGGGGGFGGG9=,,4A,6@FD:AFG88DBF);6=DE9=;FF@=6D?;*>D+@D*=7AC8DEA)03*9**39>CF7BD?**/*))2;CA5F?5@8/.)/)(5)74.301C503.(),20712469)..81(3042)(5,
@M00200:205:000000000-AKKM3:1:1101:22553:3248 2:N:0:1
TACGCGGGTATCTAATCCTGTTTGCTCCCCACGCTGTCGCGCCTCAGTGTCAGAAACTGCCCAGCAGACCGCCTTCGCCACCGGTCTTCCTCCGGATCTCTACGCATTCCACCGCTACACCCGGAATTCCGTCTGCCTCTACAGTCCTCGAGTTTGACAGTCTGCACGGCAGATCCGGCGTTGAGCTCCGGGCTTTCCCCACACCCTTATCAAACCACCTACGCGCACTTTACGCCCAGTACACTCG
+
8,,AC:FCF:FEGGGGCFGFG<FGFD@EDGGGDGGG:5DFDGC?EFFFEF<EGFF<FFCFGGCF8FECGCCFGCFGGGF=FF@++@BFFGED@C7::F=;=49+FEDCGGGGGGCBDCDF8CE7F+6,=EC3@=8D8?D5*@:6E*;*2@:C:++?BB8;3;*=AFG*9E?>>*9;6)7?<:<*/9<4;**):**2;)0/,((((4,83)6>)6:CBGF1((->0:39)*).),21C(.()).).(-
@M00200:205:000000000-AKKM3:1:1101:22227:3260 2:N:0:1
TACTGGGGTATCTAATCCTGTTTGCTCCCCACGCTGTCGCGCCTCAGTGTCGGCTATTGAGCCCTTACGAGCTCACCGCCCAGCAGACCGCCTTCGCCACTGGTGTTCTTCCGGATCTCTACGCATTCCACCGCTACACCCGGAATTCCATCTGCCTCTACGGTGCCCTAGCGACACAGTTGCCACGGCCGATCCGGAGTTGAGCCCCGGACTTCCACCACCGCCTCATGCCGCCACCTACGCGCCCTTT
+
CCCCCGGGGGGGGGGGGGGGGGGGGGGGGGGGGGGGGGGGGGGGGGGDGGGGEGGGGGGGGGGGGGGGFGGGCEDF<CFGGGFECGGGGEGGFGGGGGCGGGGFF8=FEEFGGGGAGDGCGGGGGGGFGGGECGGGGFGFFGDFG5DEGF,=CGGFFGCBFGFFFF9EFG6E>>DFB*@AFCC>8@5?BGGEEDD>=05;8<<5;;6;90;;73+<47>?F0(7(*)02*:?1246A<?(((((-,21(5
@M00200:205:000000000-AKKM3:1:1101:17082:3322 2:N:0:1
TACTAGGGTATCTAATCCTGTTTGCTCCCCACGCTTTCGAGTCTTAGTGTCAGAAACCGTCCAGATAGCCGCCTTCGCCACCGGTGTTCCTCCAGATATCTACGCATTTCACCGCTACACCTGGAATTCCGCATTCCTCTCCCAAACTCAAGCCATCCAGTCTCACACGCAGTTCCCCGGTTGAGCCGCGGGATTTCACGTGTGACTTAGTTGGCCGCCTACGAGCCCTCTAAACCCAGTACAGTTG
+
-@CCCGGGGGGGGGGGGGGGFGEGGGGGGGGEGGGGGCFGGGGGGGGGGGGGGGGGGGGCFGGGGGGGGGGGGGGGGGGGEFGGGGGGCFFGFGGGDFGGGFFFGGGDGGFGGGGFC>DADDFGEEBGGEFGG6D9EDGDDFGFGFGFFFGAGD?D9@?6@?;DDFGGBE>5:=DFFFC@:C09AFGF*9EEEE6?FFGB=DEF419<ECFCC1<@>3>(3=;),=.:D*:2954:;(84<)64)6<
@M00200:205:000000000-AKKM3:1:1101:10401:3334 2:N:0:1
TACTGGGGTATCTAATCCCGTTCGCTACCCTGGCTTTCGTGTCTCAGCGTCAGAAAAGACCCAGTGAGCCGCTTTCGCCACCGGTGTTCCTTAGGATATCAACGCATTTCACCGCTCCACCCTAAGTTCCGCTCACCTCTGTCTTCCTCAAGCACGGTAGTTTTGAGCGCCATTCCTCGGTTACGCCGAGGGATTTCACACCCAACTTTCCGCGCCGCCTACGCACCCTTTAAACCCAGTCCAGTTG
+
CCCCCGGGGGGGGGGGGGGGGGGGGGGGGGGGGGGGGGDGG,EFGGGGGGGGGGG,C,CFGGGGF,E<FCE+FGGG7FGG:?FG+CGDGGF,F<FGGGGGGGGGDGGGGGGGGGGEGGGGFEFG<EDGGGDGDGDGGDGEFGFFFFGEGFGDGGGFEDFFADD?)*=85ED5>EFFAF7*@?D*@EGF>DCAFCFF>47?>(>>F=DF59@DF6EE1DB@0,(72?)997094)5:E?:7),6).64
@M00200:205:000000000-AKKM3:1:1101:8812:3357 2:N:0:1
TACTGGGGTATCTAATCCTGTTTGCTCCCCACGCTTTCGTGCATGAGCGTCAGTGTTGGCCCAGGAGGCTGCCTTCGCCATTGGTGTTCCTCCACATCTCTACGCATTTCACCGCTACACGTGGAATTCCACCTCCCTCTGCCACACTCGAGCCCCGTAGTTTCGAGCGCAATTCCCAAGTTAAGCCCGGGGATTTCACACTCGACTTGCGAGGCCACCTGCGCACACTTTCTGCGCACTACAGTTGCGAT
+
CCCCCGGGGGGGGGGGGGGGGGCGGGGGGGFGGGGGGGGGGGGGGGGFGGGGGGGGGCGGGGGGGDGDGGGGGGGGGGGCG9FFFGGGGFGGDFFGFEFGGGGGGGGGGGGGGGGFGGDF=FCC?EDFGGGGGGGGGFGFFGG:EFGFGF8?6DDEB8CBGGFGDFC85E>)99CFFA?FFEFCCCEF>>9@>EFFFFFE:8==D@DDFF@FF@GF?FA8;13>9GBF003)):4(:7(,42535>2)4(,
@M00200:205:000000000-AKKM3:1:1101:11769:3378 2:N:0:1
TACGCGGGTATCTAATCCTGTTTGCTCCCCACGCTTTCGCACCTCAGCGTCAGTATCTTCCCAGATCGCCGCCTTCGCCACTGGTGTTCCTCCCGATATCTACGAATTTCACCTCTACACCGGGAATTCCGCGATCCTCTTAAGTACTCAAGCACTGCAGTTTCGGATGCACTTCCATGGTTAAGCCATGGGATTTCACATCCGACTTGCAATGCCGCCTACGTGCGCTTTACACCCAGTCCAGTTG
+
CCCCCGGGGGGGGGGGGGGGGGGGGGGGGGGGGGGGGGGGGGGGGGGGGGGGGGGGFGGGG?FFGGGGGGGGGGGGGGEGGFEFGGGGGGGGGGEFGGGGGFFFD?FFGGGGGGGFGGGE@CEECEDFGGEGGEGGGFGFFFEFGF9CFFGGGGGFF?FFGGFGA>*@?8F=FFAFFFGFGGGDAFCF89=6FFEFF4C4*6(69@F0.;@93<EC65>7;@F=1:DGGG?)6<ABGF:72).:<:4
@M00200:205:000000000-AKKM3:1:1101:22253:3424 2:N:0:1
TACCGGGGTATCTAATCCCGTTCGCTCCCCACGCTGTCGCGCCTCAGCGTCAGGACCGGGCTAGGTGGTCGCCTTCGCCACGGGTGTTCCTGCCGATCTCTACGCATTTCACCACTACACCGGCAATTCCACCACCCTCGCCCAGCCTCCAGAAGCAGCGTATCGGCACGCTATCCACCGTTAAGCGGTGGACTTTGAGCACCGACGCCCGCCTCCGCCTGCGCGCGCTTTAAACCCAATACAGTTGAGA
+
CCCCCGGGGGGGGGGGGDGGGGGGGGGGGGGGGGGGGGGGGGGGGGGGGEGEGGGGGGGGGGGGGGGGGGGGGGGFFGGGDGEGGGGDGGGGGGGGDGGGGGGGGGDDGFCFGGGFGFGFFEGEEEGGGGGGC?DCEF?=B8CBGFGFGFGGGGGFFGGDCGDF@FGGFGFFB7FFFFGFFCGCAFG3:C=5A?C>FDG448<BFFF>B2((96CF>GB?:33B9EDD5369A><0;314??))5)-).:
@M00200:205:000000000-AKKM3:1:1101:13848:3436 2:N:0:1
TACGCGGGTATCTAATCCCGTTTGCTCCCCTGGCTTTCGCTCCTCAGCGTCAATGTCGGTCCAGGATGCCGCCTTCGCCACCGGTATTCCTCCAGATATCTACGCATTTCACCGCTACACCTGGAATTCTGCATCCCTCTCCCGAATTCAAGCCATCCAGTATCGGATGCAGTTCCCAGGTTGAGCCTGGGGATTTCACATCCGACTTAGTTGGCCGCCTACGAGCCCTTTACACCCAATACAGTTGAGA
+
CCCCCGGGGGGGGGGGGGGGGGGGGGGGGGGGGGGGGGGGGGGGGFGGGGGGGGGGGGGDGGGGGGGGGGGGGGGGGGGGGGGGGGGGGGGGGGGGGGGGFFGGGDDFFDGGGGGFGGGGGGGGGGCFGGGGGGGGGFGFFGGFGFGDGFG7FGGFFFGFFF7C>EGGD>FCFE>FFFFFGGDFFGGFFCCBE>CFFEGFFFFFDBFFFFFFFFGF>CD03=?=<=BFCD4;<AA?C?:08?8ADAF9:1
@M00200:205:000000000-AKKM3:1:1101:18328:3479 2:N:0:1
TACGGGGGTATCTAATCCTGTTTGCTCCCCACGCTTTCGCGCCTCAGCGTCAGTTACAGTCCAGAGAGCCGCCTTCGCCACTGGTGTTCCTCCACATCTCTACGCATTTCACCGCTACACGTGGAATTCCGCTCTCCTCTTCTGCACTCAAGTCTCCCAGTTTCCAGTGCGTCACGGGGTTGAGCCCCGCACTTAGACACCAGACTTAAGAAACCGCCTGCGCGCACTTTAAACCCAGTACAGTTG
+
CCCCCGGGGGGGGGGFGGGGGGGGGGGGGGFCGGGGGGGGGGGGGGGGGGGGGGGGGGGGGGGGGGGGGGGGGGGGGGGGGGGGGGGGGGGGGGGGGGGGGGGG@EEGGGGGGGGEDFGGGFGGGGGGGGGEGGGGGFGFFGGFGFGFGFGFGGGFF?CADGEG7FGGFFDFFFFFFADFGGFFFGG:6C=?B?CFFFGFDDD@D36CCE)6;@FG9D:2:9>D;*7)20>AAA<?E?B<ADFB<)
@M00200:205:000000000-AKKM3:1:1101:22694:3530 2:N:0:1
TACGCGGGTATCTAATCCCGTTTGCTCCCCTAGCTTTCGCGCCTCAGCGTCAGTAGCAGGCCAGGTGGGCGCCTTCGCCACCGGTGTTCCTCCAGATATCTACGCATTTCACCGCTACACCTGGAATTCCCCCACCCTCTCCTGTACTCAAGCTCAGCAGTTTGGGATGCAGGTCCCCGGGTGAGCCGGGGCATTTCACATCCCACTTACCGAACCGCCTACACGCCCTTTACGCCCAATACAGTTGAGA
+
CCCCCGGGGGGGGFGGGGGGGGGGGGGGGGFGGGGGGGGGGGGGGGGGGGGGGGGGGGGGGGGGGGGGGGGGGGGGGGEGGGGGGGGGGGGGGGGGGGGGGGGGGGGGEGFGGGGFDGGGGGGGGGGGGGGGDE>CE5EDFGGFGFGFGFGFC9FAAGGFGCEG5?C6?EF6ADFFAACBDE48;CGFFDGBBF?7A5FEC;;0;1;ACAE;?0=C;DFF<?:?<CFG35:AB?03EB01)4444<<251
@M00200:205:000000000-AKKM3:1:1101:12963:3531 2:N:0:1
TACGGGGGTATCTAATCCTGTTTGCTCCCCACGCTTTCGTGCATGAGCGTCAGTGTTGGCCCAGAAGGCTGCCTTCGCCATTGGTGTTCCTCCACATCTCTACGCATTTCACCGCTACACGTGGAATTCCACCTTCCTCTGCCACACTCCAGCAAAGTAGTTTCGAGCGCAATTCCCAAGTTAAGCCCGGGGCTTTCACACTCGACTTGCTCTGCCGCCTGCGCACACTTTATGCCCAGTACAGTTGCGAT
+
CCCCCGGGEGGGFFCGGGGGGGGGGGGGGGGGGGGGGGGGGGGGGGGGGGGGGGGGGGGGGDFGGGGFGGGGGGGGGGGGGGGGGGGGGGGGGGGG8FFGGGGGGGGGGGGGGGGFGGGGGGGGGGGGGGGGGGGGGFGFFGGFGFGBGFGDEFFFFB7DFDEGADDCFGFAFFFAFFFFF7?9BFF??CEFFGCF4/=CE:B(523(3<6@58C@3C5;?21D@E3>CCA924.<F3(.)-5<)--)(--
@M00200:205:000000000-AKKM3:1:1101:24647:3536 2:N:0:1
TACTCGGGTATCTAATCCTGTTTGCTCCCCACGCTTTCGTGCCTCAGTGTCAGTGCTGGTCCAGGGTGTCGCCTTCGCCACAGATGTTCCTCCCGATATCTACGCATTTCACTGCTACACCGGGAATTCCACACCCCTCTACCGCACTCTAGGTCGCCAGTATCCAATGCCATTCCCAGGTTGAGCCCAGGGCTTTCACATCAGACTTAACGAACCACCTACGCACGCTTTAAACCCACAACAGTTGACAC
+
CCCCCGGGGGGGGGGGGGGGGGFGGGGGGGGGGGGGGGGGGGGGGGGGGGGGGGGGGGGGGGGGGGGGGGGGGGDGGGGGGGGGGGGGGGGGFGGGGGGGGGGGGGGGGGGGGGGFGGGGGGGGED8DFGGGGG>8EFGFFGGFG5>AGFFCDFFBFEDFGGEGFBFA6CABF=9CA5FAG67C6DGFFG>DFGGDFCGEEFF@*)>E=EFFFFGGBG>33.2?9C5</23)<)=6B?(((623)7/6)))
@M00200:205:000000000-AKKM3:1:1101:25767:3543 2:N:0:1
TACAAGGGTATCTAATCCCGTTTGCTCCCCTAGCTTTCGCACCTCAGCGTCAGTTGTGGACCAGAGAGCCGCCTTCGCCACCGGTGTTCCTCCTGACATCTACGCATTTCACCGCTCCACCAGGAGTTCCGCTCTCCCCTACCACACTCGAGCATTGCAGTCTGCCAGGCAGTTCCACGGGTGAGCCGTGGGATTTCACCGGACACTTGCAATGCCGCCTACGTGCGCTTTCACCCCAATACAGTTGACAT
+
CCCCCGGGFGGGGGGGGGGGGFGGGGGGGGGEFFGDGGGGGGGGGGGG@FECGGA9FCGGGGGFGDFEGGGGGGGFGGGCGGEGGDFGGGGGGFFG,FFGFGGGGGGG;EEGGDG>CFGG?8EGGGGGGGGEDGCFGFEDDCDDGFG5D:8+@>DDF99FFGC@:FD<?G*80;CF7?C5*@77>CFEB47>*,9CFEFF@(256B)..9>??<FFFGD;03()(32<)16)6)..:::0).4-6--),))
@M00200:205:000000000-AKKM3:1:1101:18047:3568 2:N:0:1
TACCAGGGTATCTAATCCTGTTTGCTCCCCACGCTTTCGTGCATGAGCGTCAGTGTTGGCCCAGAAGGCTGCCTTCGCCATCGGTGTTCCTCCACATCTCTACGCATTTCACCGCTACACGTGGAATTCCACCTTCCTCTGCCACACTCAAGCCAGGTAGTTTCGAGCGCAATTCCCAAGTTAAGCCCGGGGATTTCACACTCGACTTGCCAAGCACTCTGCGCACACTTTATACCCAGAATAGATGAGAC
+
CCCCCDGG<@FG,CE,EEEGGCFE<FGGGGGGGGGD8FDGGEE<CFFGDGGGDFFGG8@EGFBEFFDEGECEFG9FFGFFGFCCFGGEFEF9FF=EG?AFGFG,@E,6EFGGGDE>DCF@EGEC:@CGGG=E=88@89DDDGGFG*=8DF=F98D*9@96EGD8):+=@65=*8DD:8=*>ECC1@C*9;@>*=,996FA2))/)-)-*4;=)2B0(*2*972B0C3C*0/)7)19B@((,)14)))1)9)
@M00200:205:000000000-AKKM3:1:1101:16411:3570 2:N:0:1
TACAAGGGTATCTAATCCCGTTTGCTCCCCTAGCTTTCGCGCCTCAGCGTCAGAAAAGGTCCAGCGAGCCGCCTTCGCCACCGGAGTTCCTAATGATATCAACGCATTTCACCGCTCCACCATTAGTTCCGCTCGCCCCTACCTCCCTCGAGGCCGTCAGTATCTGAGGCAGTTCCGCGGTTGAGCCGCGGGATTTCACCCCAGACTTGACAGCCCGCCTACGCGCCCTTTAAACCCACTACAGATG
+
CCCCCGGGGGGGGGGGGDGGGFGGGGGGGEFGGGGAFGGGGCGEEGEFE@FEEGGGGGGGGGGGFGGGGGGGGGGGGGGCFFDG:FFFFFFGC<EFFCCCCAFGFEGGDFGGGGGFDGGFGGFGGGDGGGGGDGGG6:E8?EGDFFGBGFECCDGA0@5@AFCF@9;F?CA4F4@AAEGF:8/46<CDEGCB3E6666?4;0<<FB>B2>?<?BGG2C>????@;E:C578<A574?13(52:0)-.
@M00200:205:000000000-AKKM3:1:1101:10582:3578 2:N:0:1
TACACGGGTATCTAATCCCGTTTGCTCCCCTGGCCTTCGTGCCTCAGCGTCAGTAACTGTCCAGAGACTCGCCTTCGCCACTGGTCTTCCTTACGATATCTACGCATTTCACTGCTACACCGTAAATTCCAGTCTCCTCTCCAGTACTCGAGCCACGCAGTATCGAATGCAGTTTCAGGGTTGAGCCCCAAGATTTCACATCCGACTTGCGCGACCGCCTACGACCCCTTTAAGCCCAGTACCGTTG
+
CCCCCGGGGGGGGGGGGGGGGGGGGGGGGGGGGGGGGGGGGGGGGGGGGEGGGGGGGGGGGGGFGGGGGGGGGGGGGGGGGGGGGGGGGGGGGGGGGGGGGGGGGGGGGGGGCFGFGGGGGGGGGGGGGGGFGGGGCFGEFGGFGFGFFBGGGGGFEGGFGGEGFFGGBGFFFFFDDFFFGF>DFGGFDD::6E9CCCEEE@55>5>)@@=54)=?258213()(3=DC<E<CE@4;;=@CE91:((
@M00200:205:000000000-AKKM3:1:1101:9518:3594 2:N:0:1
TACAGGGGTATCTAATCCTGTTTGCTCCCCACGCTTTCGTGCATGAGCGTCAGTGTTGGCCCAGAAGGCTGCCTTCGCCATTGGTGTTCCTCCACATCTCTACGCATTTCACCGCTACACGTGGAATTCCACCTTCCTCTGCCACACTCCAGCCACGTAGTTTCGAGCGCAATTCCCAAGTTAAGCCCGGGGCTTTCACACTCGACTTGCATGGCCGCCTGCGCACACTTTAAACCCAATACAGTTGCGCT
+
CCCCCGGGGGGGGGGGGGGGGGGGGGGGGGGGDGGGGGGGGGGFFDGGGGGGGGGGGGGGGGEGGGGGGGGGGGGGGGGGGGGGGGGGGGGGGGGGGGCEFGGGGGGGGGGGGGDEDGCGGGGCGGGGGGGGGFGGGFGFFFGFGFGBGFGFFD=FFGC?C=DG=DDEBEEABDFFFFFAFCGGAECFEGGFDGFFFFFEEDB99@=53C3@53CC295;21,8;GFG*2)17C71=0=8;:))..6)1((
@M00200:205:000000000-AKKM3:1:1101:10516:3600 2:N:0:1
TACACGGGTATCTAATCCTGTTTGCTCCCCACGCTTTCGCACCTCAGCGTCAGTATTGAACCAGGAGGCCGCCTTCGCCACCGGTATTCCTCCACATATCTACGCATTTCACCGCTACACGTGGAATTCTACCTCCCTCTCTCATACTCTAGCCGCCCAGTATCGAGTGCAGTTCCCAGGTTGAGCCCGGGGCTTTCACACCCGACTTAGGCAGCCGCCTACGCGCGCTTTAAACCCACTACAGTTG
+
CCCCCGGGGGGGGGGGGGGGGGGGGGGGGGGGGGGGGGGGGGGGGGGGGGGGGGGGGGGGGGGGGGGGEFGGDGGGGGGGG=CGGFGGGGGGGGGGGGGGGGGGGGGGGGGGGGDBGG9<BFGGGGGGGGAFGEGGGFGFDEGFDFGFGFFDGFGDFGGFGFDF5:+@FCAA+>FFFFG>FCFCFGGFBDGFFGDFF4CE@59(5>>6<C<@@7EGFGF??@F>;EEG59,669>1E:<02020>2)
@M00200:205:000000000-AKKM3:1:1101:22037:3616 2:N:0:1
TACCGGGGTATCTAATCCCGTTTGCTCCCCTGGCTTTCGCTCCTCAGCGTCAATGCCGGTCCAGGATGCCGCCTTCGCCACCGGTATTCCTCCAGATATCTACGCATTTCACCGCTACACCTGGAATTCCACATTCCTCTCCCGAACTCGAGCCTTCCAGTATCAGACGCAGTTCCCGAGTTAAGCCCGGGGATTTCACGTCTGACTAAGAAGGCCACCTACGACCCCTTTAAACCCAATACAGTTGAGAC
+
CCCCCGGGGGGGGGGGGGGGGGGGGGGGGGGGGGGGGGGGGGGGGGGGGGGGGGGGGGGGGGGGGGGGGGGGGGGGGGGGGGGCGFFGGGGGGGGGGGGGGGGGGGGGFGGGGDEFGGGGGGFGGGGGGGGGFFGGGFGFFEGF6AC5DDFDGGGFFGGFEG7CEAFGFGD>BFFFFFD5@CFFFGFFED5?D5,;CEGF@D=;)).7@3@9EFGF;FA15;0)(3=D3739A<A?G08(.4)659)60:)
@M00200:205:000000000-AKKM3:1:1101:21554:3627 2:N:0:1
TACAAGGGTATCTAATCCCGTTTGCTCCCCTGGCTTTCGCGCCTCAGCGTCAATACCGGTCCAGGATGTCGCCTTCGCCACCGGTGTTCCTCCAGATATCTACGCATTTCACCGCTACACCTGGAATTCCACATCCCTCTCCCGGATTCAAGCCAACCAGTATCGGACGCAGTTCCTGGGTTGAGCCCAGGGATTTCACGTTCGACTTAGCAGGCCACCTACGCGCCCTTTAAGACCAGTACAGTTG
+
CCCCCGGGGGGGGGGGGGGGGGGGGGGGGGGGGGGGGGGGGGGGGGGGGGGGGGGGGGGGGGGGGGGFGGGGGGGGGGGGGGGGEGGGGGGGGGGGGGGGGGGGGGGGGGFGGGGFGGGGGGGGGFGGFGGGGCDFGFGFFFGFG5DAGFGGGGFFFGGFG7DGFFGGDGFFFFFFFFGFGGGGFGGFAF>>F6CD>CGBFDFFDF@=CEFFF;EE<CF@EFDFFG=D3>><44)4C<?<AA6AB)6
@M00200:205:000000000-AKKM3:1:1101:23709:3648 2:N:0:1
TACTGGGGTATCTAATCCTGTTTGCTCCCCACGCTGTCGCGCCTCAGCGTCAGCCACAGCCCAGCGGGCCGCCTTCGCCACCGGTGTTCTTCCGGATCTCTACGCATTCCACCGCTACACCCGGAATTCCACCCGCCTCTACTGTGCTCCAGCGCGGGAGTCTCGAAGGCCGATCCGAGGTTGAGCCTCGGACTTTCACCCCCGACTTCCCGCGCCGCCTACGCGCCCTTTAAACCCAATCCAGTTG
+
CCCCCGGGGGGGGGGGGGGGGGGGGGGGGGGGGGGGGGGGGGGGGGGGGGGGGGGGGGGGGGGGGGGGGGGGGGGGGGGGGGGGEGGGGGGGGGGDGGGGGGGFGGGGGGGGGGGFGGGGGGGCCEGGGGAFFEGGGFGFFGGFGFGEGFGGGGG>BG4?;FCFEFGGFGF2>3BBF:CBECCFFGG5>CE@BEGGF<FB?>>F9(2(-8?B>;EE;GFB?FFD6E3D9C))6).(;(,1..)4-69
@M00200:205:000000000-AKKM3:1:1101:22273:3650 2:N:0:1
TACCGGGGTATCTAATCCTGTTTGCTCCCCACGCTTTCGTGCATGAGCGTCAGTGTTGGCCCAGAAGGCTGCCTTCGCCATCGGTGTTCCTCCACATCTCTACGCATTTCACCGCTACACGTGGAATTCCACCTTCCTCTGCCACACTCGAGCCACGTAGTTTCGAGCGCAATTCCCAAGTTAAGCCCGGGGATTTCACACTCGACTTGAGCGGCCACCTGCGCACCCTTTACGCCCACTACAGTTGAGA
+
CCCCCGGGGGGGGGGGGGGGGGGGGGGGGGGGGGG7FGG<FEFFFGGGGGGGGCDBCEGGGGGGGGGFC@<FGGGGGGGGCGGGGCGGGGGGGCCGGGGGFGGGGGGGEEFGGGGFGGCFCFGGGGGGGGGFFGGGGFCEFDGFGBDDGFGGED6D>DF*@?E9ADDC?EA=56BF55CAB,?++7@?>DGFFEC?FEGFFDB(7@@20.)69(::(*;@(3,)(=57**.).-498:01(().646)(1
@M00200:205:000000000-AKKM3:1:1101:11453:3662 2:N:0:1
TACCCGGGTATCTAATCCCGTTTGCTCCCCTAGCTTTCGCGCCTCAGCGTCAGAAGAGGTCCAGCGCGCCGCTTTCGCCACCGGAGTTCCTGTAGATATCAACGCATTTCACCGCTCCACCTACAGTTCCGCACGCCCCTACCTCCCTCGAGGCCGTCAGTATCTGAGGCAGTTCAACGGTTGAGCCGCGGGATTTCACCCCAGACTTGACAGCCCGCCTACGCCCCCTTTAAACCCCATAACGTTGATAT
+
CCCCCGGGGGGGGGGGGGGGGG8FGGGGGGGDGGGGGGGGGGGGGGGGGGGGGGGFFFGGGCGFGGGGGGGGCGGGGGE7BDFGFFCFGFGGFFGGFGGGFA:FGGGGGGGGGGGEGGGGGGCGFFFGFGGGDDCDG>C=9FF*99C@F>E+:9CBBEG4FF?D41+,:ED=A?F+BCGDGG5FFGCA>DEFBCCCFAFF691:(3743.8AB?CE9DF:??F5(2<<5*844))4*-28(),443(()))
@M00200:205:000000000-AKKM3:1:1101:15604:3693 2:N:0:1
TACTGGGGTATCTAATCCTGTTCGATCCCCACGCTTTCGTGCCTCAGCGTCAATCCAGGTCTAGCCAGCTGCCTTCGCAATTGGTGTTCTATGGCATATCTATGCATTTCACCGCTACATGCCACATTCCGCTGACCTCATCCTAATTCTAGCTGAGCAGTATCAAAAGCAATTTTACGGTTGAGCCGCAAACTTTCACTCCTGACTTACTCGGCCGCCTACGCACCCTTTAAACCCAGTCACGTTGACAT
+
CCCCCGGGGGGGGGGGGGGGGGGGGFGGGGGGGGGGGGGGGGGGGGGGGGGGGGGFGGGGGGGFGGGGGGGGGGGGGGGCGGGGGGGGGFFGFGGGGGGGGGGGGGGGGGGGGGGEDGGGGGFGGGGGGGGGGDGGGFGEFGGFGFGFGFG?FGGFFGGFGGCGFFGED?FFBDDDF8DFEGGGFG8@>>EEFGGGFECEEFEEFFEFFFFE=>EGFGF=ABFF>CAG5CE:@4@DC77/./)/5@;3)))
@M00200:205:000000000-AKKM3:1:1101:12365:3709 2:N:0:1
TACCAGGGTATCTAATCCCGTTCGCTCCCCTAGCTTTCGCGCCTCAGCGTCAGTGTCAGCCCAGCAACCCGCCTTCGCCGCAGGTGTTCCTCTCGATATCTACGCATTTCACCGCTACACCGAGAATTCCAGTTGCCCCTTCTGCACTCTAGCCCCGCAGTATCGGCTGACCTTTCCGAGTTAAGCCCGGAGATTTCACAGTCGACTTGCGGTGGCCGCCTACGCGCTCTTTAAACCCAATACAGTTGAC
+
CCCCCGGGGGGGGGGGGGGGGGGGGGGGGGGGGGGGGGGGGGGGGGGGGGGGGGGGGGGGGGGGGGGGGGGGGGGGGGGGGGGGGGGGGGGGGGGGGGGGFFGGGGGGGGGGGGGFGGGGGGGGGGGAFFFGFF?F=FG=FGGFGFGBFFGCDDFFFGGFGGFGAFGGDGFEFFFFFF79FGGG>CEFDGEFDFGGFEG?BEFF;6D<3.72((3<=C)1:8<B>859C*<)<>ADF::12:?A44)5-)
@M00200:205:000000000-AKKM3:1:1101:14740:3744 2:N:0:1
TACTGGGGTATCTAATCCTGTTCGCTCCCCACGCTTTCGCGCCTCAGTGTCAGTAACGTCCCAGCGAGCTGCCTTCGCTATTGGTGTTCCTCCTGATATCTGCGCATTCCACCGCTACACCAGGAATTCCACTCGCCTCTTCCGTACTCTAGCCACACAGTATCCATCGGCTTTCAAAGGTTGAGCCTTTGACTTTCACAACGGACTTATGTGGCCACCTACGCGCGCTTTAAACCCAGTACAGTTG
+
CCCCCGGGGGGGGGGGGGGGGGGGGGGGGGGGGGGGGGGGDGGGGGGGGGGGGGGGGGGGGGGGGGGGGGGGGGGGGGGDGGGGGGGGGGGGGFFGGGGGGGGGGGGGG4@FF>EFGGGFGGGGGFFGGGGGGGGGGFGFFGGDGFDBGFGDGGGFFGGFF@*=CFGGDEA0@EFFFFGFFGGGFFGAFGGFFA7C6AF<@AF2>B>BCCFF?:8=5DFB=8=B085DCDF3<;E;E<@>)))6<<:
@M00200:205:000000000-AKKM3:1:1101:14261:3749 2:N:0:1
TACGGGGGTATCTAATCCTGTTTGATCCCCACACTTTCGTGCCTCAGCGTCAGTTTGAGCCTAGTAAGCTGTCTACACTATCGGTGTTCTTGACGATATCTAAGCATTTCACCGCTACACCGTCAATTCCGCCTACCTCGACTCCACTCAAGCCCATCAGTATCAATGCCACCCTCCCGGTTAAGCCGGGATATTTCAGCACTGACTTAATAGGCCGCCTACGCACCCTTTATACCCAATACAGTTG
+
CCCCCGGGGGGGGGGGGGGGGGGGGGGGGGGGGGGGGGGGGGGGGGGGGGGGGGGGGGGGGGGGGGGGGGGGGGGGGGGGGGGGGGGGGGGGGGG@@FEGGGGGGGGGGGGGGDGFGGGGGGGGGGGGGGGGGGGGGFGFFGGFGFGFGFGCFGGFFGGFGGEGFFGGFFFFFFFFBFGFGGGGFGGFFDGFFGGGA7<ACFFE93:EFEF?C3B<@DF;73;BDGBDCFFCEE?7?8(=;?BF<BF
@M00200:205:000000000-AKKM3:1:1101:10237:3767 2:N:0:1
TACAGGGGTATCTAATCCCGTTCGCTCCCCTAGCTTTCGCGCCTCAGCGTCAGTGTCAGCCCAGCAACCCGCCTTCGCCGCAGGTGTTCCTCTCGATATCTACGCATTTCACCGCTACACCGAGAATTCCAGTTGCCCCTTCTGCACTCTAGTCGCACAGTATCAGTTGACCTTTCCGAGTTAAGCTCGGAGATTTCACAACTGACTTGTGCTGACCGCCTACGCGCCCTTTATGCCCAATACAGTTGGA
+
CCCCCGGGGGGGGGGGGGGGGGGGGGGGGGGGGGGGGGGGGGGGGGGGGGGGGGGGGGFFGEG8FGGGGDGGGGGGGGGEGGGGGGGGGGGCAFFFGGGGGGGGGGGGGFGGGGGEGGG@DE8=ECDGGGGGD6DFFDE59?EBFF?<FFFDEFDEFGGFGGFGCFGF7AFEFF+159C?CCFCFGCFF47:>,D@FEGFB-7@BEEC@=3***,46<A6<D@:(*:CGD7)-.4<:(.,,5?)<A6)()
@M00200:205:000000000-AKKM3:1:1101:16240:3792 2:N:0:1
TACGCGGGTATCTAATCCTGTTTGCTCCCCTAGCTTTCGCACCTCAGCGTCAGGAACGCGCCAGTCACTCGCTTTCGCCTCCGGCGTTCCTCCTGATATCTACGCATTTCACCGCTTCACCAGGAGTTCCAGTGACCCCTCACGCCCTCGAGCTCGGTATTTTCGGCCGCCGTTCCGACGGTAAGCGTCGGGATTCCACGACCGATTTGCCAAGCCGCCTACGTGCCCTTTAAGCCCAATACAGTTG
+
CCCCCGGGGGGGGGGGGGGGGGGGGGGGGGGGGGGGGGGGFFGFGGGGGGGGGGGGGGGGGGGGGGGGGGGGGGGGGGGGGGGGGGGGGGGGGGGGGGGGGGGGGGGGGGGGGGG?DEFFCEGGG7@DFGGGFFGGCFCDFGGFGFG>GFECCDGFFGGFGGFG99DEDGD28>F??>DFG;CD69EFFGGFFGFFF2?6>>0;>1:?ABBF3:CE>D:????<(;5CC*8><A9(240()3<)64<
@M00200:205:000000000-AKKM3:1:1101:19516:3820 2:N:0:1
TACTAGGGTATCTAATCCTGTTTGCTCCCCACGCTTTCGCGTCTCAGCGTCAGTATCCGTCCAGAAGGCCGCCTTCGCCACCGGTGTTCCTCCCGATATCTACGCATTTCACCGCTACACCGGGAATTCCACCTTCCTCTCCGGTACTCGAGTCTGCCAGTATCCGGCGCCGTTCCCCCGTTGAGCGGGGGGATTTCACACCAGACTTAACAGACCGCCTACACGCCCTTTACGCCCAGTACAGTTG
+
CCCCCGGGGGGGGGGGGGGGGGGGGGGGGGGGGGGGGGGGGGGGGGGGGGGGGGGGGGGGGGGGGGGGGGGGGGGGGGGEEBFGGGGGGGGGGGGGGGGGGGGGGGGGGGGGGDG>DFGGGGDEGGFGGGGGFG?FFFFEFGE0@5C7FFGDBCFFFE6AGCEDEEGGFGFFFDFFFFGFFGGGFGGDFGGFFE6CFBGDB6?1?B05>>BA>7CF>DF???B?:E>DDCF2>6:7E((.<AA<4<2
@M00200:205:000000000-AKKM3:1:1101:25094:3871 2:N:0:1
TACTGGGGTATCTAATCCTGTTTGCTCCCCACGCTTTCGTGCATGAGCGTCAGTGTTGGCCCAGAGGGCTGCCTTCGCCATCGGTGTTCCTCCACATCTCTACGCATTTCACCGCTACACGTGGAATTCCACCCTCCTCTGCCACACTCCAGCCAAGTAGTTTCGAGCGCAATTCACAAGTTAAGCCCGGGGCTTTCACACTCGACTTGCTCGGCCGCCTGCGCACCCTTTACCACCAATACAGTTG
+
CCCCCGGGGGGGGGGGGGGGGGGGGGGGGGGGGGGGGGGGGGGGFFGGGGGGGFGGGGGGGGGGDGGGGGDGGGGGGGGG@FEGGGEDGGGGGDGGGGGGGDFC>EGGGGGGFGGFGGGGGFECFEFDFGGACGFGGFGFFFG62DGFFBFGDDCD*@+?@EEG=98=5>>)<@F+=C??>CFG7A795;*0@CFFBCGCF))-78>274*4-5E:(>E6=DFF(35**05A-))5812))82))-.
@M00200:205:000000000-AKKM3:1:1101:19721:3907 2:N:0:1
TACAGGGGTATCTAATCCCGTTCGCTCCCCTAGCTTTCGCGCCTCAGCGTCAGTGTCAGCCCAGCAACCCGCCTTCGCCGCAGGTGTTCCTCTCGATATCTACGCATTTCACCGCTACACCGAGAATTCCAGTTGCCCCTTCTGCACTCTAGCCCCGCAGTATCGGCTGACCTTTCCGAGTTAAGCCCGGAGATTTCACAGTCGACTTGCGGTGGCCGCCTACGCGCCCTTTAAACCCACTACAGTTG
+
CCCCCGGGGGGGGGGGGGGGGGFGGGGGGGGGGGGGGGGGGGGGGGGGGGGGGGGGGGGFGGGGGGGGGGGGGGGGGGGGG=FGGGGGGGGG;<FGGGGGGGGGGGGGGGGGGGGFGGGGGGGGGGGGGGGGFGGGG?DDFC8DDFGFGBEC>?D5@CGFGGFG>DGDA;?@FF8FAAGEGGGGFGGFF5*?BGGGFEGC34;;8@F03>(6/.*3,/7(22250/7DGC726A)2C6-(.,327<)6
@M00200:205:000000000-AKKM3:1:1101:16920:3909 2:N:0:1
TACGCGGGTATCTAATCCCGTTCGCTCCCCTAGCTTTCGTCCCTCAGCGTCAGAAAAGACCCAGTGGGCCGCTTTCGCCTCCGGTGTTCCTGATGATATCAACGCATTTCACCGCTCCACCATCAGTTCCGCCCACCTCTATCTTCCTCAAGCTTGCCGGTTTGAAGCGCAATTCCTCGGTTGAGCCGGGGGATTTCACACCTCACCTAACGAGCCGCCTACGGACTCTTTAAACCCACTACAGTTGAGA
+
CCCCCGGGGGGGGGGGGGGGGGGGGGGGGGGGFGGGGGGGGGGGGGGGGGGGGGGGGGGGGGGGGGGGGGGGGGGGGGGGFGGGGGGGGGGGGGGGGGGGGFGGGGGGGGGGGGGFGFCFGGGGFGGGGGGGGGGGGFGFBGGFGFGFGFGFGFGFFFDBGGAGEBFGDGFFBBFFFFGFGGGFFGGBFGGDFGGGFCGC@?<F>?:2:4<?FBGGBGDFFFFF?EEG=:A)6458C?(482::AFBA?F
@M00200:205:000000000-AKKM3:1:1101:15385:3924 2:N:0:1
TACAGGGTATCTAATCCTGTTCGCTCCCCACGCTTTCGCGTCTCAGCGTCAGTACCGTCCCAGAGAGCTGCCTTCGCCATTGGTGTTCTTCCTGATATCTGCGCATTTCACCGCTACACCAGGAATTCCACTCTCCTCTTCCGGACTCTAGCCAGACGGTTTCTGTCGACGTCTGGAGGTTAAGCCTCCAGTTTTCACAACAGACCTGCCTGGCCGCCTACACGCTCTTTAAGCCCAGTACAGTTG
+
CCCCCGGGGGGGGEFGFGGGGGGGGGGGGGGGGGGGGGGGGGGGGGGGGGGGGGGGGGGGGGFGGGGGGGGGGGGGGGGGGGGGGGGGGGGFFGFGGGGGGGGGGGCGGGGGGGGEGFGFFFGGGGGGGGGGGGGFGFGFFGEDEEGFGF8DDFCFFGCEGDDGFFGGFGEFFFFFBAC9FGG>AEFFA>FFFFFGFFGFF=:B=BF=D=EFBBCE@C)681(:63:>F7C<>EEFC;=)77?CCC
@M00200:205:000000000-AKKM3:1:1101:8452:3942 2:N:0:1
TACTAGGGTATCTAATCCTGTTCGCTCCCCACACTTTCGCTCCTCAGCGTCAGGTAATGCCCAGAGAACCGCCTTCGCCACCGGTGTTCCTCCTGATATCTGCGCATTTCACCGCTACACCAGGAATTCCGTTCTCCCCTGCATACCTCTAGTCTGCCCGTATCGGAAGACAGCCCAGGGTTAAGCCCTGGGTTTTCACTCCCGACGCGACAAACCGCCTACTAGCCCTTTAAACCCAGTACAGTTG
+
CCCCCGGGGGFGFFGFGDEFGGGGGGGEFCFG@CEEEDGGG8FFFFFGEF7CFGEFGGGFFGGGFFFF8FGG+,CBCFGGGFGGGGFDEGGGFDEGAFFGGGAF:>FGFGGFG>E?GGG8D=E@EEGGCADGGGFGCFGDFGD?FF+9=DEGFDFF?9D>EDB?)<C+9,9=CC?*0@F5>>F>FFFFFGD59ECGA/22>):):=@(((32(6=8,CB@F@);)3;;92,5))-22(2(<<)4:).
@M00200:205:000000000-AKKM3:1:1101:16544:3951 2:N:0:1
TACTAGGGTATCTAATCCTGTTCGCTCCCCATGCTTTCGCTCCTCAGCGTCAGGTAATGCCCAGAGAACCGCCTTCGCCACCGGTGTTCCTCCTGATATCTGCGCATTCCACCGCTACACCAGGAATTCCGTTCTCCCCTGCATACCTCTAGTCCGCCCGTATCGGAAGCACGCTCAAGGTTGAGCCTTGAGTTTTCACTCCCGACGTGACGGACCGCCTACGAGCCCTTTAAACCCAATACAGTTGAGCT
+
CCCCCGGGGGGGGGGGGGGGGGGGGGGGGGGGGGGGGGGGGGGGGGGGGGGGGGGGGGGGGGGGGGGGGGGGGGGGGGGGGGGGGGEGGGGGGGGGGFFGGGGGGGGGGGGGFGGDGFFGGGGGFCEFGGGGCFGGEF6DFGGFGFDEGBFFFFGBF8?9EDDGAEGCBGFBBAEFDF7?FEGG5@FFFGGFFG9CCEFCE=7AABB9@=B>=>CC6DE<((,:3E>FFG:45))2;:???>ABFA<A0))
@M00200:205:000000000-AKKM3:1:1101:17900:3963 2:N:0:1
TACGGGGGTATCTAATCCTGTTCGCTCCCCACGCTTTCGCTCCTCAGCGTCAGTTACTGCCCAGAGACCCGCCTTCGCCACCGGTGTTCCTCCTGATATCTGCGCATTTCACCGCTACACCAGGAATTCCAGTCTCCCCTACAGCACTCTAGTCTGCCCGTATCGACTGCAGGCCCGAGGTTGAGCCTCGGGTTTTCACAGCCGACGCGACAGACCGCCTACGAGCCCTTTGAACCCAATACAGTTGAGCC
+
CCCCCGGGGGGGGGGGGGGFGFGGGGGGGGGGGGGGFFCGGGGGGGGGGGGGGGGGGGDGGG8EGFGGGGGDGGGGGGGEEGGGGGGGGGGGGGGGGGGGGGGFGGGGGGGGGCE5@FGGGGGCGFFFGGEGGGGGGFGFFGFFGFF5CFGCCFGFFDGDGGFGFFGG5CFBFFFFD>75FF6;AAFFFDGD55E5F?G54;;>>99@BBFFF0;C>C30,1()4CEG49.)).411(-(..82<)..()(
@M00200:205:000000000-AKKM3:1:1101:9055:3985 2:N:0:1
TACTCGGGTATCTAATCCCGTTTGCTCCCCTGGCTTTCGCGCCTCAGCGTCAATACCGGTCCAGGATGCCGCCTTCGCCACCGATGTTCCTCCAGATATCTACGCATTTCACCGCTACACCTGGAATTCCACATCCCTCTCCCGGATTCAAGCATGCCAGTCTCGGACGCAGTTCCCGGGTTGAGCCCGGGGATTTCACGTTCGACTTAGCACGCCGCCTACGCGCCCTTTACGCCCACGACAGTTG
+
CCCCCGGGGGGGGGGGGGGGGGGGGGGGGGFGGGGGGGGGGGGGGGGGGGGGGGGGGGGGGGGGGCGGGGGFGGGGGGGGGGGGGGGFFGGGGGGGGGGGGGGGGGGGGGGGFGGFDGGFFGGFFGCFGFGGGGGGGFDDF,@9E5DDGFGGGGGFFDDFEGBFEFCCDD>AFEFFFFGDFGGGFFGFEC=E5=ED=CD1(6=;?DD;CCEE86E*(9@2:03;9879)9)66(,(23(((((---)
@M00200:205:000000000-AKKM3:1:1101:18824:4003 2:N:0:1
TACAGGGGTATCTAATCCCGTTTGCTCCCCTGGCTTTCGCTCCTCAGTGTCAATACCGGTCCAGGACGCCGCCTTCGCCACCGGTGTTCCTCCAGATATCTACGCATTTCACCGCTACACCTGGAATTCCACGTCCCTCTCCCGGATTCAAGCCATCCAGTATCAGACGCAGTTCCCCGGTTAAGCCGAGGGATTTCACGTCTGACTTAGTTGGCCACCTACGAGCCCTTTAAGCACAATACAGTTG
+
CCCCCGGGGGGGGGGGGGGGGGGGGGGGGGGGGGGGGGGGGGGGGGGGGGGGGGGGGGGGGGGGGGGGGGGGGGGGGGGGGGGGGGGGGGGGGGGGGGGGGGGGGGGGGGGGGGGFGG?FFGGGGGAFFGGGGGGEGFGFFGGFGAGAGFG=@?FFFGG?FFEGFFCGFGBF>EFFFFGAFEDGFGGFFGG>EGGGFFGFFFFFFFEF9CCFFFGGFGFFEE1><EEG7>>4-9A);:BFA:79AA>
@M00200:205:000000000-AKKM3:1:1101:7095:4029 2:N:0:1
TACTAGGGTATCTAATCCTGTTTGCTCCCCACGCTGTCGCGCCTCAGCGTCAGCCACTGCCCAGCAGGCCGCCTTCGCCACCGGTGTTCTTCCGGATCTCTACGCATTCCACCGCTACACCCGGAATTCCACCCGCCTCTACTGTGCTCAAGCACGACAGTCGCCACGGCCGATCCGGGGTTGAGCCCCGGACTTTCACCGCCGCCTTGTCGCGCCGCCTACGCGCCCTTTACGCCCACTACAGTTG
+
CCCCCGGGGGGGGGGGGGGGGGGGGGGGGGFGGGGGGGGGGGGGGGGGGGGGGGGGGGGG@EFGGGFGGGGGGGGGGGGEFGGGGGGGGGGGGGEGGGFGGGFFFGCEFF9FFEGFDGGG,@CEGGGCGGG=??CCC?G<FFFF:9CEGFG?FGGEFGDFGGFGDBGG>*@4*-6?ABDFEEG<4>FFF):)=EFG6?F>BF>>;((-84<6:;ED>D@???<>;CBGC44))(-(24(42:)36))
@M00200:205:000000000-AKKM3:1:1101:20489:4082 2:N:0:1
TACGCGGGTATCAAATCCCGTTTGCTCCCTGGCCTTCGTGCCTCAGCGTCAGGGACCGTCCAGAGTCCCGCCTTCGCCACCAATGTTCCTCACCATATCTACGCATTTCACCGCTCCACCGTTAATTCCAGAATCCTCCCCAGTCCTCAAGCCGGGCAGTAACGGCGGCAATTCCGGAGTTGAGCCTCGGGAATTTCACTCTGACCTACCGCCCAACCCACGCACCCTTTAAAACCCATACAGGTGAGAA
+
CCCCCGGGGGGGGGGGGGGGGGGGGGGGG<@F,E,E,,;,,C,,6;;68,,6C,C,,+8,@@6,,,,,9+4@:F4:@F:,,,,,4:E,A,=,,,C,5,9,4=+686@F;4>5+6+*=,6,+,+4:,@3CD,,+,+@,+,1<,13,5+*+9,=+++:*303,5*+:*3;>*)8?4+/)88?F7+2)50;27E)):67:)@5.)))/(143@67((**(1)(-,-)(2>**2-54).8*4?<()6(5(.())
@M00200:205:000000000-AKKM3:1:1101:12113:4112 2:N:0:1
TACACGGGTATCTAATCCTGTTTGCTCCCCACGCTGTCGCGCCTCAGCGTCAGCCGATCCCTTGCGGGATCTTCCTGCCCAGCGGGCCGCCTTCGCCACCGGTGTTCTTCCGGATCTCTACGCATTCCACCGCTACACCCGGAATTCCACCCGCCCCTACAGTGCTCCAGCCAAGTAGTTGCCACGGCCGACCCGGGGTTGAGCCCCGGGCTTTCACCGCGACCTTGCTCGGCCGCCTACGCGCCCTTTC
+
CCCCCGGGGGGGGGGGGGGGGGGGGGGGGGGGGGGGGGGGGGGGGGGFGGGGGGGGGGFGGGGFGGGGGGFGGGGGGGGGGGGGGGGGGGEFFGGGGGGGGEFGEGGGGGGEGDGDFGGAFGGEFEGCCGGGGGDGGFGFFGC5FFGFDFGGCDGFF>FFEFE>C6@8)392A1A=F=GF9CFC68/>33:B>=EG59*197:B?B?,(-4963C7:C)130(897/7*0-6?F>BG0(8:1>B0(1(54
@M00200:205:000000000-AKKM3:1:1101:25958:4125 2:N:0:1
TACAGGGGTATCTAATCCTGTTTGCTCCCCACGCTTTCGTGCATGAGCGTCAGTGTTGGCCCAGAAGGCTGCCTTCGCCATCGGTGTTCCTCCACATCTCTACGCATTTCACCGCTACACGTGGAATTCCACCTTCCTCTGCCACACTCCAGCCAAGTAGTTTCGAGCGCAATTCCCAAGTTAAGCCCGGGGCTTTCACACTCGACTTGCTCGGCCGCCTGCGCACACTTTACGCCCAATACAGTTG
+
CCCCCGGGGGGGGGGGGGGGGFGGGGGFGGGGGGGGGGGGGGGGGGGGGGGGGFGFGEFGGGGGGGFFGGGGGGGGGGGGGGGGGGDGFEFFGGGGFGGGGCFGGDF7FC9EFDGEGGGGGGGGDCFGGGGGGGGFGFFEFGGFGFGBFFEFGGGFFGFFDFFGDFGGFGFFFFFCFFGAFF7CBCCFBG5AEGGGF/C67:@D)(853>44>(6:6DE6=<@A9E:FC+;)7;:9E<61:?<:2:6
@M00200:205:000000000-AKKM3:1:1101:20185:4126 2:N:0:1
TACAAGGGTATCTAATCCCGTTTGCTCCCCTAGCTTTCGTCCCTGAGCGTCAGTGGTGGGCCAGTGAAGCGCCTTCGCGACAGGTGTTCCTCCCGATCTCTGCAGATTTCACCCTTACACCGGGAATTCCCTTCACCCCTCCCACACTCTAGTCCGGGAGTTTCAAATGCAGTTCCACAGTTGAGCTGTGGGATTTCACATCTGACTTTCCGGACCGCCTACGGACCCTTTAAACCCAGTACAGTTG
+
CCCCCGGGGGGGGGGGGFFGFGGGGGGGGGFGGGGGGGGGG:FGGFGGGGGGGGGGGGCEGFFGGGGGGGEFFCFGGGGGFGGGEGGGGGGGGGGGECFFGFEGGFADFGGFGGGBFFAF@@ECGGGGGGEFFGFF@DCDE+@DGDGFFFGGGGGFFGDB@FCGCAGFAAFEBEF>FFGFGGFFFFFFFGGDFG?CCEGFFFFFFEBE??B>5=EE9C31((:>@E:DFG4CFC;3C6(.:AB<><)
@M00200:205:000000000-AKKM3:1:1101:19396:4129 2:N:0:1
TACTGGGGTATCTAATCCTGTTTGCTCCCCACGCTTTCGCGTCTCAGCGTCAGTATCCAACCAGGGGGCCGCCTTCGCCACCGGTGTTCCTCCCGATATCTACGCATTTCACCGCTACACCGGGAATTCCACCCCCCTCTTTGGTACTCTAGCTTGCCAGTTTCATGCGTCGTTCCTCGGTTAAGCCGAGGGATTTCACACATGACTTAGCAGACCGCCTCCCGTCCCTTTAAACCCAAGACAGTTGAGA
+
CACCCGGGBEFGDEGGGGGFGGGGGDFGGEEGCGF@FGGGGGGGGGFGGGEFEEEEFGGGGGEG@FEGGGGGGGGGGGGGGGGFGGGGGGGC:CE:+>@A;FGGGEDEGGGGFE8<CE9DGEE8@BFGFCEGG6CEEB>C+DC*@+?>=?B8EFFFA>@>EG7F4FGG4;@@EFFFFFCAFC3;FF6)09C>5C6>C<9<@16<23<6)69<A(08(156((()(207**,).65(2,1((4(33).)(,
@M00200:205:000000000-AKKM3:1:1101:14308:4138 2:N:0:1
TACAAGGGTATCTAATCCTGTTTGCTCCCCACGCTTTCGTGCATGAGTGTCAGTGTTGGCCCAGGAGGCTGCCTTCGCCATTGGTGTTCCTCCACATCTCTACGCATTTCACCGCTACACGTGGAATTCCACCTCCCTCTGCCACACTCAAGCCTCGTAGTTTCGAGCGCAATTCCCAAGTTAAGCCCGGGGATTTCACACTCGACTTGCGAGGCCACCTGCGCACACTTTAAACCCAGTCCAGTTGAGA
+
CCCC<FGGGGGGGGGGGGGGGG<FGGGGGGC:FGGGGGGEFGDFDEGEFGGGG9<E9,FGGGGGCDF@F<FGGGGGGGGGE,CFGGGGGGGGGFBGGFFGGCFGGGGGGGGGGGGFGGGGGCFGGGGGGGF8=80=CDGFFG8:EFGDFDFG9=+3:+6@EDDG>F6CFGFF5DFFFFFFD:F<CD<F>+@*0@@>@EE15)05)7)):*(/82BF(:AF(3;)(=DG*;7C))/3C<(/)/9;)46>FF
@M00200:205:000000000-AKKM3:1:1101:24045:4143 2:N:0:1
TACAGGGGTATCTAATCCTGTTTGCTCCCGCGCTTTCGCACCTCAGCGTCAATCTTCGTCCAGGTCAGCGCCTTCGCCACTGGTATTCCTCCCGATATCTACGAATTTCACCTCTACACCGGGAATTCTCTGACCCCCTCCGAGATTCAAGCGTGACAGTTTTGAATGCACTTCCTGGGTTGAGCCCAGGGCTTTCACACCCAACTTATCACGCCGCCTACGTGCGCTTTACGCCCCATACAGTTG
+
CCCCCGGGGGGGGGGGGGGGGGGGGGGGGGGGGGGGGGGGGGGGGGGGGGGGGGGGGGGGGGGGGGGGGGEGDGGGGFGGGGFGGGGGGGGGGGCFGGGGGGGGFGGFGGGGGGGFGGGGGGEEGGGGGGGGG88EGFGABGGFGFCF====EGGFFGGFFGFGFFGGFGFFFE>FFFFFGEGGFGGFFFGEFFFCBE@>DF=2>5>ECFFFDBE=9C;@@0@5=8>7CC>)4:;9/24(4<4)6)
@M00200:205:000000000-AKKM3:1:1101:13705:4157 2:N:0:1
TACCAGGGTATCTAATCCTGTTCGCTCCCCACGCTTTCGCTCCTCAGCGTCAGTATCGGCCCAGAGACCTGCCTTCGCCATCGGTGTTCCTCCTGATATCTGCGCATTTCACCGCTACACCAGGAATTCCAGTCTCCCCTACCGAACTCTAGCCTGCCCGTATCGACCGCAAGCTTGAGGTTGAGCCTCAAGTTTTCACGGTAGACGCGACAAGCCGCCTACGAGCTCTTTAAACCCAATACAGTTGAGA
+
CCCCCGGGGGGGGGGGGGGGGGGGGGGGGGGGGGGGGGGGGGGGGGGGGGGGGGGGGGGGGGGGGGGGGGGGGGGGGGGGGGGGGGGGGGGGGGGGGGGGGGGGGGGGGGGGGGGFGED,@FFCFFCFGGGGGGGGGFEDFGGFGFDD?FF?FFGFFFG0@DFGFFGGFGDADFFFFFCFGGG4AEFAFGFFFFGFFEGF?=((8>=@B9@FFFG=@GB?18?E08)9CCAFFFA:EB?B2:B>9:5<08
@M00200:205:000000000-AKKM3:1:1101:13870:4191 2:N:0:1
TACAGGGGTATCTAATCCTGTTCGATCCCCACGCTTTCGTGCTTCAGCGTCAGTCGGAAGCCGGCATGCTGCCTTCGCAATCGGGGTTCTGCGTGATATCTATGCATTTCACCGCTACACCACGCATTCCGCATACTTCTCTTCCACTCAAGATCGCCAGTTTCAATGGCGGGAAGGGGTTGAGCCCCTCAATTTGACCACTGACTTAACGATCCGCCTACGCACCCTTTACACCCAATACAGTTG
+
CCCCCGGGGGGGGGGGGGGGGGGGGGGGGGGGGGGGGGGGGGGGGGGGGGGGGGGEGGGGGGDFDGGGGGGGGGGGGGGGGGGGGGGGGGGGGGGGGGGGGGGGGFFFGGGGGGEBDGGGDGGGGGGCFEGGGGGGGFGFFGGFGFGEGD8=3AF?DEDDDFEGFFGG5:98B@?BEB48C:8*8AG)675AAFE+7<<;?E@<;4?E6>DF@DE8/98<1100,:7*292)4<:>54,:>B))6)
@M00200:205:000000000-AKKM3:1:1101:7828:4192 2:N:0:1
TACTGGGGTATCTAATCCTGTTCGCTCCCCACACTTTCGCTCCTCAGCGTCAGGTAATGCCCAGAGAACCGCCTTCGCCACCGGTGTTCCTCCTGATATCTGCGCATTTCACCGCTACACCAGGAATTCCGTTCTCCCCTGCATACCTCTAGTCTGCCCGTATCGGAAGCAGGCTCAGGGTTAAGCCCTGAGTTTTCACTCCCGACGTGACAAACCGCCTCCGAGCGCTTTAAACCCAATACAGTTG
+
CCCCCGGGGGGGGGGGGGGGGFGGGGGGGGGGGGGGGGGGGGGGGGGGGGGGGGEGGGGGFGGGGGGGGGGGGGGGGGGEGGGGGGGGGGGGFFGGGGGGGGGEGGGFAGGGGEGFGGGG8EGGG8BEGGGFGFGGGFGDFGGFGFGCG6DFGGGFFFGFGGDGAFGGFC?CFBFFFFFFFG58AE4:AFFFCGFC96BCBFB=A==@@DBEE3EG@DED;(.>>G)21289)3.4C?21::>>)5<
@M00200:205:000000000-AKKM3:1:1101:9981:4193 2:N:0:1
TACGGGGGTATCTAATCCTGTTTGCTCCCCACGCTTTCGTGCATGAGCGTCAGTGTCAGCCCAGGGGGCTGCCTTCGCCATCGGTGTTCCTCCAGATCTCTACGCATTTCACTGCTACACCTGGAATTCCACCCCCCTCTTCCACACTCTAGCCTCCCAGTTTCAAACGCAGTTCCCAGGTTAAGCCCGGGGATTTCACATCTGACTTAAGAGGCCGCCTGCGCACGCTTTATACCCAATACAGTTG
+
CCCCCGGGGGGGGGGGGGGGGGGGGGGGGGGGGGGGGGEGGGGGGFGGGGGGGGGGGGGGGGGGGGGGGGGGGGGGGGGGGG:FGGGGGGGGGFGFGGGGGGGGGDGG8=DGGGGFGGGGGGGGCFFGGGECG>DGGFGFFGGFGFGFGFF8EDCA9CCA8@AFFFFGDGFFFFFFFF>>>DFG6DCFEGGAEGFDFEG??@E?EFEFE367<@GC25>?639B>G:DC32>FA<AFD0(5?A)452
@M00200:205:000000000-AKKM3:1:1101:18010:4197 2:N:0:1
TACGGGGGTATCTAATCCTGTTTGCTCCCCACGCTTTCGTGCATGAGCGTCAGTGTTGGCCCAGAGGGCTGCCTTCGCCATCGGTGTTCCTCCACATCTCTACGCATTTCACCGCTACACGTGGAATTCCACCCTCCTCTGCCACACTCCAGCCAAGTAGTTTCGAGCGCAATTCCCAAGTTAAGCCCGGGGCTTTCACACTCGACTTGCTCGGCCGCCTGCGCACACTTTAAACCCAGTACAGTTG
+
CCCCCGGGGGGGGGGGGGGGGGGGGGGGGGGGGGGGGGGGGGGGGGGGGGGGGGGGGGGGGGGGGGGGGGGGGGGGGGGGGGGGGGGGGGGGGGGGGGGGGGGGGGGGGFFGGGGFGGGGGGGGGGGGFGGGGGGGGFGFFGGFGFGBDFGCFGFFFFGFGGFFDFGGFGFBFEFFFFGFGGGGAGGFFGEDE=C6BEFEF@@F7;DFECEEDFGGFGFF?09@28.74:AD2>>?GBFBFFFFF<4
@M00200:205:000000000-AKKM3:1:1101:5153:4235 2:N:0:1
TACTGGGGTATCTAATCCCGTTTGCTCCCCACGCTTTCGCGCCTCAGCGTCAGGAAATGCCCAGAGACCCGCCTTCGCCACCGGTGTTCCTCCCGATCTCTACACATTTCACCGCTACACCGGGAATTCCAGTCTCCTCTGCATCCCTCAAGAACGGCAGTATCAGCCGACGTTTCTCGGTTGAGCCGAGAGATTTCACGACTGACTTGCCATCCCGCCTACGCGCCCTTTATAACCAAGACAGTTG
+
CCCCCGGGGGGGGGGGGGGGGGGGGGGGGGGGGGGGGGGGGGGGGGGGGGGGGGGGGGGGGGGGGGGGGGGGGGGGGGGGGGGGGGGGGGGGGGGGGGGGGA?;?@GGGGGGFEGFGGGGGDGGFGGGGGGGFGCDGBGFFGGFGFG8=6FFGCD@EG>ACDEF7+CDD*0:?)9999C>@ECFA<?BEG56FGFFC?F?FF@3=@A<3)6>EE;E?DDFB??89EFGCC:94))6C44,(478>2)
@M00200:205:000000000-AKKM3:1:1101:8349:4286 2:N:0:1
TACTAGGGTATCTAATCCTGTTCGCTCCCCACGCTTTCGCGTCTCAGCGTCAGTACCGTCCCAGCGAGCTGCCTTCGCCGTTGGTGTTCCTCCTGATATCTGCGCATTTCACCGCTACACCAGGAATTCCACTCGCCTCTTCCGGACTCTAGCCCGACAGTTTCCACCGGCATCCCAGGGTTGAGCCCTGGACTTTCACGACGGACTTGTCAAACCGCCTACACGCTCTTTACACCCAATACAGTTGAGAC
+
CCCCCGGGGGGGGGGGGGGGGGGGGGGGGGGCFEFGGGGGGGGGGGGGGDGEGGGGGGGGFGGGGGGGGGGGGGGGGDGC@F@FEFGGGGGGGGGGGFEFGGFGGEGCGGEEDGD>GFGFFGGGGGGGGGGGGGGDEE>EFDFEGFGFGFFGGGGFFGDFEGFGCFFGFG>A>EFFFA;9F8GDAFGFFGGFFGGGFFGFFFF9?FB<;<E?EFGGFD@::<?F:EDGGGFAA<74??<B?)4465)).4)
@M00200:205:000000000-AKKM3:1:1101:22583:4299 2:N:0:1
TACAGGGGTATCTAATCCCGTTCGCTCCCCTGGCTTTCGCGTCTCAGCGTCAGCCGACGTCCAGGAACTCGCTTTCGCCACGGGCGTTCCTTCCGATCTCAACGCATTTCACCGCTCCACCGGAAGTTCCAGTTCCCCCTACGTCGCTCCAGGCCGGTCGTATCGGCGCCCCTTCCCCGGTTGAGCCGGGGGATTTCAGCGGCCGACGCACCGCCCCCCCTCCACCCGCTTTCCACCCAATACAGTGG
+
CCCCCGGGGGGGGGGGGGGGGGGEGGGGGGCFFGGGGGGGGGGGGGGGGGGGCGFGGGCGGGCGGGFG?FEG>CGGDFG@CF>:EGGDGFGGGGGGEG8;D=FGGGGECFFGGEEBGGGGGGGEGD8EGFGGFGGGGBEAFGGFEEC)3@E9CFG>94@DE*8F(2C*:E5:A@FFAF3B*:C*;C0<53E:5C67F<C>>19>939>B-4326EG6)571(47:*7)<9,().66;?60(,4246).
@M00200:205:000000000-AKKM3:1:1101:18834:4314 2:N:0:1
TACTGGGGTATCTAATCCCGTTCGCTCCCCACGCTTTCGTGCCTCAGCGTCAGAATCGGCCCAGTCGCTTGTCTTCACCTTCGGCGTTCCGCTAGATATCTACGCATTTCACCGCTACACCTGGAATTCCGCATCCCTCTCCCGGATCCAAGCCATCCAGTATCAGACGCAGTTCCCCAGTTAAGCTGAGGGATTTCACGTCTGACTTAGTTGGCCGCCTACGAGCCCTTTACGCCCAATACAGTTG
+
CCCCCGGGGGGGGGGGGGGGGGGGGGGGGGGGGGGGGGGGGGGGGGGGGGGGGGGGGGGGGGGGGGGGGGGGGGGGGGGGGGGGGGGGGGGGGGGGGGDGGGGGGDEGGGGGGGGFGGGGGGFGGGGGGGGGGGGGGFGFFGGEGFDBGFGDFGGFFGGFGC7CEFGG>EBBEFFFFFGFGGDGFGGFAGGFFGGGFFGFF=BD=CFE=>5CCEGG>GF?DFF:;EEG<CE39:<BGB<B::<AFFF
@M00200:205:000000000-AKKM3:1:1101:15728:4380 2:N:0:1
TACCAGGGTATCTAATCCCGTTTGCTCCCCACGCCTTCGCGCCTCAGCGTCAGGGTAGGCCCAGAGTCCCGCCTTCGCCACCGGTGTTCCTCCCGATCTCTACACATTTCACCGCCACACCGGGAATTCCAGACTCCTCTGCATCCCTCAAGAACGGCAGTATCAGCCGACGTTTCTCGGTTGAGCCGAGAGATTTCACGACTGACTTGCCATCCCGCCTACGCGCCCTTTACACACAATACAGCTGAGA
+
CCCCCGGGGGGGGGGGGGGGFGGGGGGGGGFEGGGGGGGGGGGGGGGGGGGGGGGGGGGGFGGGGGGGGGGGGGGGGGGGDGGGGGGGGGGGGGGGCF?BAGGGFGGEGGGGGGG*CGGGGGEGFEFGGGGGGGGGGFGFBGGFGFGFGFGG9?GAEGG>FGFGCFGGFG>A?2AFAAD5FCC8;CFFFDGFFC+;+7F071;>;.)1;C@7EFGG@D>?01,0(2.9)2825)52??B29:3<),,8?<
@M00200:205:000000000-AKKM3:1:1101:13477:4393 2:N:0:1
TACGAGGGTATCTAATCCCGTTTGCTCCCCTAGCTTTCGTCCCTCAGCGTCAGGAACTGTCCAGAGACCCGCCTTCGCCACCGGTGTTCTTGTCGATCTCTACGCATTTCACCGCTACACCGACAATTCCAGTCTCCTCTCCAGCCCTCTAGCCGATTAGTTTCGAATGACCGCTCGTGGTTGGGCCACGAGATTTCACATCCGACTTAACCGACCGCCTACGGACCCTTTAAACCCAGTACAGTTG
+
CCCCCGGGGGGGGGGGGGGGGGGGGGGGGGGGGGGGGGGGGGGGGGGGGGGGGGGGGGGGGGGGGFGGGGGGGGGGGGGGGGGGGGGGGGGGGGEFGFGGGGGGGGGGGGGGGGGEGGGGFGGGGGGGGGGGGGGGGFGFFFFFGFGBF5=@FGDFBECFFGEFAF7EFFFFDA@E>?FBGGGGFGGFFGCAEGGGFEFCEE=@DFBF<EFE>0::>GFFFBFFFGFGFF:49A>?G?<3>B<BA4<
@M00200:205:000000000-AKKM3:1:1101:25915:4397 2:N:0:1
TACAGGGGTATCTAATCCTGTTCGCTCCCCACACTTTCGCTCCTCAGCGTCAGGTAATGCCCAGAGAACCGCCTTCGCCACCGGTGTTCCTCCTGATATCTGCGCATTTCACCGCTACACCAGGAATTCCGTTCTCCCCTGCATACCTCTAGTCTGCCCGTATCGGAAGCAGGCTCAGGGTTAAGCCCTGAGTTTTCACTCCCGACGCGACAAACCGCCTACGAGCCCTTTACGCCCAATCCAGTTG
+
CCCCCGGGGGGGGGGGGGGGGGGGGGGGGGGGGGGGGGGGGGGGGGGGGGGGGGGGGGGGGGGGGGGGGGGGGGGGGGGGGGGGFGGGGGGGGGGGGGGGGGGGGGGGGGGGGGGFGGGGGGGGFFGGGFGGGGGGGFGFFGGFGFGFGFFFGGGFFDD>EGFGDDGGBGF@FFFFFAFFGGGGFFGFFFFFFGEFFFE?<BDFAB>F>=99B@GG(>>D?@280:57*90-43:2EB(1(38?F<:
@M00200:205:000000000-AKKM3:1:1101:15860:4467 2:N:0:1
TACTAGGGTATCTAATCCCGTTTGCTCCCCTAGCTTTCGCGCCTCAGCGTCAGAAGAGGTCCAGCGCGCCGCTTTCGCCACCGGAGTTCCTGTAGATATCAACGCATTTCACCGCTCCACCTACAGTTCCGCACGCCCCTACCTCCCTCGAGGCCGTCAGTATCTGAGGCAGTTCCACGGTTGAGCCGCGGGATTTCACCCCAGACTTGACAGCCCGCCTACGCGCCCTTTATACACAATACAGTTGAGA
+
CCCCCGGGGGGGGGGGGGGGGGGGGGGGGGGGGGGGGGGGGGGGGGGGGGGGGGGGGGGGGGGGGGGGGGGGGGGGGGGGGGGGGGGGGGGGGGGFCG;FEFGGGGGGGGGGGGDDDFGGGGGGGGGGGGGGGGGGD?EDFGGFGFGFGFG>CGGFFGGFGGCFCFGFFGEDFFFFFFGEGGGFFGGFEDGEFGFGFEGE?FDFFF74AFF9<?GG6CB6??F@>EEG)7729)6)<?6<AB<A9<<A03
@M00200:205:000000000-AKKM3:1:1101:26307:4478 2:N:0:1
TACTGGGGTATCTAATCCCGTTCGCTCCCCTAGCTTTCGCGCATCAGCGTCAGTGTCAGCCCAGCAACCCGCCTTCGCCGCAGGTGTTCCTCTCGATATCTACGCATTTCACCGCTACACCGAGAATTCCAGTTGCCCCTTCTGCACTCTAGCCCCGCAGTATCGGCTGACCTTTCCGGGTTAAGCCCGGAGATTTCACAGTCTACTTGCGGTGTCCGCCTACGCGCCCCTTACACCCAATACAGTTG
+
CCCCCADGGGGG<EFGGGGGGGGGGDGGGGGGCGGGGGDGGGGGGGGFEFFDEGGGGGGGGGF8FGEGGGGGGDFGFGGEGGEDFGECFFGGGGDGD,=F8DFFEEGEGC;FG8C>6BFFGGGGGGGADG=F=EDFFFFBFGG9DB+36<E9AF63@EC5@D;F)<DGBD5C8=8FA495>:CD+,02?:*:A:<CCFFF377)/)9.1;6062*<?3>7@34),/87D3((.(.42-0(.352>4))
@M00200:205:000000000-AKKM3:1:1101:22310:4511 2:N:0:1
TACAGGGGTATCTAATCCTGTTCGCTCCCCACGCTTTCGCGTCTCAGCGTCAGTACCGTCCCAGAGAGCTGCCTTCGCCATTGGTGTTCTTCCTGATATCTGCGCATTTCACCGCTACACCAGGAATTCCACTCTCCTCTTCCGGACTCTAGCCAAACGGTTTCTGTCGACGTCTAGAGGTTAAGCCTCTAGTTTTCACAACAGACCTGTCTGGCCGCCTACACGCTCTTTACACCCAATACAGTTG
+
CCCCCGGGGGGGGGGGGGGGGGGGGGGGGGGGGGGGGGGGGGGGGGGGGGGGGGGGGGGGGGGGGGGGGGGGGGGGGGGGGGGGGGGDGFGGGGGGGGGGGGGGGGGGGGGGGGGFGFGGCFGGGGGGGGGGGGGGGBFFFGGAEFGFGFGFDDFFFFGEEGF?EFGGFGFFFFFFFFFFGGGGCGGFFGCCFFG@CEFFFDF:==>EFFF445?CBGDD;@;A1=)7>C?CEFE@G@?(..)7??E
@M00200:205:000000000-AKKM3:1:1101:5795:4542 2:N:0:1
TACGCGGGTATCTAATCCCGTTTGCTCCCCTGGCTTTCGTGCCTCAGCGTCAGTTGAGACCCAGTGTGCCGCTTTCGCCTCTGGCGTTCCTTCCGATATCAACACATTTCACCACTCCACCGGAAGTTCCGCACACCTCTATCTCACTCAAGCCTGCCAGTTCAGGGCGCAATTCCCCGGTTGAGCCGGGGGCTTTCACACCCTGCTTAGCAGACCGCCTGCGCACCCTTTAAACCCAATACAGTTG
+
CCCCCGGGGGGGGGGGGFGGFGFGGGGGGGGGGGGGGGGGGGGGGGGGGGGGGGFGGGDEFGFGGGGGGGGGGGGGGGGGGGGGGGGGGGGGGGGGGGGGGGFGGGGGGGGGG,DFGGGGDE>EGGGGGGGG68DGGFGFBFGFGFGFGFGGGGG5AEDAFGEGC5?CEGF9DEFFFFGFGEDG;EGFDGG58CFGFCFCFD9BF??<<79923CE2<>6<<>BFGFGDC5<26<:E6:???FFAA9
@M00200:205:000000000-AKKM3:1:1101:16405:4569 2:N:0:1
TACCCGGGTATCTAATCCTGTTTGCTCCCCACGCTTTCGTGCATGAGTGTCAGTGTTGGCCCAGGAGGCTGCCTTCGCCATTGGTGTTCCTCCACATCTCTACGCATTTCACCGCTACACGTGGAATTCCACCTTCCTCTGCCACACTCTAGCCACGTAGTTTCGAGCGCAATTCCCAAGTTAAGCCCGGGGATTTCACACTCGACATGCGCGGCCACCTGCGCACACTTTAAACCCAATACAGTTG
+
CCCCCGGGGGGGGGFGGGGGGGGGGGGGGGGGGGGGGGGGGGGFGFGGGGGGGGGGGFGGGGGGGGGGGGGGGGGGGGGGGFGGGGGGGGGGGGGGFGGGGGGGGGGDGGGGGGGFGGGGGGGGGGGGGGGGGGGGGFGFFGGFGFGFGFGGFFFFFD?DGGEGFFFGFGFFFFFFFFFFGFFGAFGFFGGFEEGGFA7*07<2>95>35>D(8EEBGFF@D937E)/*2/?CAA?CBF0>>A)666
@M00200:205:000000000-AKKM3:1:1101:16023:4594 2:N:0:1
TACTGGGGTATCTAATCCTGTTCGCTCCCCACGCTTTCGCTCCTCAGCGTCAGTTACGGCCCAGAGAACTGCCTTCGCCATCGGTGTTCCTCCTGATATCTGCGCATTCCACCGCTACACCAGGAATTCCATTCTCCCCTACCGCACTCTAGTCTGCCCGTACCCACTGCAGACCCGAGGTTGAGCCTCGGGATTTCACAGCAGACGTGACCAACCGCCTACCAGCTCTTTAAACCCAATACAGTTGATA
+
CCCCCGGGGGGGGGGGGGGGFGGGGGGGGGGGGGGGGGGGGGGGGGGGGGGGGGGGGGGGGGGGGGGGGGGGGGFGGGGEGGGECF=CGGGGGGGGFD,FD=EFFGGGGFGGGGGDGEGFGFGGA@8=FGGG8;DGEFGFFGFDG>GFGFD=DDDDFFGEGDDD@FGGFGFFF<?FFAC>FCGGFFC4ADGF>GD;+*45*5=37=@(6((*0=EGFDD@(((24C6>+09?C9A@GB(().8<>>9:).
@M00200:205:000000000-AKKM3:1:1101:15370:4606 2:N:0:1
TACTCGGGTATCTAATCCTGTTCGCTCCCCACGCTTTCGCGTCTCAGCGTCAGTACCGTCCCAGAGAGCTGCCTTCGCCATAGGTGTTCTTCCCGATATCTACGCATTTCACCGCTACACCTGGAATTCCGCATTCCTCTCCCAAACTCAAGCCATCCAGTATCAAACGCAGTTCCCCGGTTGAGCCGAGGGATTTCACGTGTGACTTAGTTGGCCGCCTACGAGCCCTTTAAACCCAATACAGTTG
+
CCCCCGGGGGGGGGGGGGGGGGGGGGGGGGGGGGGGGGGGGGGGGGGGGGGGGGGGGGGGGGGGGGGGGGGGGGGGGGGGGGGGGGGGGGGGGG7EGGGGGGGGGGGGGEGGGGGFGGGGGFGGGGGGGGGGGGGGGFGFFFGFGFGFGFGFGGGFFFFFGGFGFFGGFGEBEFFFFFDFFGGGFGGFFGGFBGGGFFGFFFFFFFEFECEEFEGF>GBDFFFF?G>F4CB).687E?B::?4).<A
@M00200:205:000000000-AKKM3:1:1101:9117:4609 2:N:0:1
TACTGGGGTATCTAATCCTGTTTGCTCCCCACGCTTTCGAGCCTCAACGTCAGTCACGGTCCAGTAAGCCGCCTTCGCCGCTGGTGTTCCTCCTAATATCTACGCATTTCACCGCTACACTAGGAATTCCGCTTACCTCTCCCGCACTCCAGCCGGGCAGTTTCCAGAGCGGTCCCGGGGTTGGGCCCCGGCCTTTCACTCCAGACTTGCCCCGCCGTCTACGCTCCCCTTATACCCAATACAGTCG
+
CCCCCGGGGCFGGGGGGGFGGGFGGGGGGGEFGGGGGGGGGGEGGGGGGGGGGGGGGGEGGGGGGGGFGGGGGGGGGGGGGGGGGGGGGGGGGGGGGGGEFGGGGGDEGFFFGEGFGGGGGGGGGGGGGGFEGGGGGFGFF?FEGFGFGFFFGFGBDGG*58CGCF+<?FD=D@>FDDG>C:5D>==?EGGFF5CFFCFEE@3;<<EFFC=E@6EE99>:?DFFBGFG**34A249F2(.)8A<4)-
@M00200:205:000000000-AKKM3:1:1101:21935:4630 2:N:0:1
TACTCGGGTATCTAATCCTGTTTGATCCCCACACTTTCGTGCCTCAGCGTCAGTATAAGCCTAGTAAGCTGTCTTCACTATCGGTGTTCTTGACGATATCTAAGCATTTCACCGCTACACCGTCAATTCCGCCTACTTCGACTTCACTCAAGTCCATCAGTATCAATGGCACCCTGACAGTTAAGCTGCCATATTTCACCACTGACTTAATAGACCGCCTACGCACCCTTTAAGCCCAGTACAGTTG
+
CCCCCGGGGGGGGGGFGGGGGGGGGGGGGGGGGGGGGGGGGGGGGGGGGGGGGGGFGGGGGGGGGGGGGGGGGGGGGGGGGGGGGGGGGGGGGGGGDGGFFGGGGGGFGGGGGGGFGCGGGGGGGGGGGGFGGGGGGFGFFGGFGCFFGF8=FGGFFGG5;FCGCFDFBFDEDFFFFFDDFDD+DCGFFDFFFGGFFFF6@CEEFEFFEFFFF@E:ADE9AC=EFG5;C>=EF4A(:(83>BCCCEF
@M00200:205:000000000-AKKM3:1:1101:20091:4646 2:N:0:1
TACGAGGGTATCTAATCCCGTTTGCTCCCCACGCTTTCGCGCCTCAGCGTCAGGAAATGCCCAGAGACCCGCCTTCGCCACCGGTGTTCCTCCCGATCTCTACACATTTCACCGCTACACCGGGAATTCCAGTCTCCTCTGCATCCCTCAAGAATGGCAGTATCGGCCGACCCTCCTCGGTTGAGCCGAGGGCTTTCACGACCGACTTACCATCCCGCCTACGCGCCCTTTAGGCCCAATACAGTTGACAC
+
CCCCCGGGGGGGGGGGGGGGGGGGGGGGGGGGGGGGGGGGGGGGGGGGGGGGGGGGGGGGGGGGFGGGGGGGGGEGCEEGGGGGGGGGGGGGGGGGEGFFFGGGGGGGGGGGGGGFGGGGGGGGFGGGGGGG898EFFGCFGGFFFDBFFGD@F+BAGG9DGFG5>CEEDD=A>FDFADBF>4C6CGFFGDAACFD+9C?<@F;0:(,6).<<2@E<DE?FF:)(:><)05<))..;3((.,):)444)).
@M00200:205:000000000-AKKM3:1:1101:15799:4660 2:N:0:1
TACTAGGGTATCTAATCCTGTTTGCTCCCCACGCTTTCGAGCCTCAGCGTCAGTAATGGACCAGTATGTCGCCTTCGCCACTGGTGTTCTTCCGAATATCTACGAATTTCACCTCTACACTCGGAGTTCCACATACCTCTTCCATACTCAAGATAGCCAGTATCAAAGGCAATTCCAAGGTTGAGCCCTGGGCTTTCACCTCTGACTAAACTATCCGCCTACGCTCCCTTTAAGCCCAATACAGTTG
+
CCCCCGGGGGGGGGGGGGGGGGGGGGGGGGFGGGGGGGGGGGGGGGGGGGGGGGGGGGGGGGGGGGGGGGGGGGCFGGGGGGGGGGGGGGFGGGGGGGGGGGFFEGGGGGGGGGGFGGGFFG@8CGEGGFGGGGGGGFGBFGGFGFFFGFGGGGFFFGGFFC>DEBDA5@FFFFF=FFGFGGGG5DD?DFG?B8DDFCEEFB@EFFAEFFFFFFGGADED@=@94C9>*5>E?EF2>>D=BF3C<9@
@M00200:205:000000000-AKKM3:1:1101:20462:4670 2:N:0:1
TACACGGGTATCTAATCCTGTTCGCTCCCCATGCTTTCGCTCCTCAGCGTCAGGTAATGCCCAGAGAACCGCCTTCGCCACCGGTGTTCCTCCTGATATCTGCGCATTCCACCGCTACACCAGGAATTCCGTTCTCCCCTGCATACCTCTAGTCCGCCCGTATCGGAAGCACGCTCAAGGTTGAGCCTTGAGTTTTCACTCCCGACGTGACGGACCGCCTACGAGCCCTTTCAGCCCATTACAGTGGAGAC
+
CCCCCGGGGGGGGGGGGGGGGGGGGGGGGGGDGGGGGGGGGGGGGGGGGGGGGGGGGGGGGGG?FGGGGGGGGGGGGGGGGGGGGGGGGGGGGC=FCDGGF=CCFGDGGFFGGGGF6>FGGFGGGFFDF==FFGGGGFGB:DF7EFFFGFFB@FFFEGC5EG5C>?DE586@>=*0<9C5><;>6DFFFCFACGGFFEF<AB22(/(05((/.:EE@GE(6;0)/:>G4*,))6:2;:(6<FA4<).424(
@M00200:205:000000000-AKKM3:1:1101:16926:4674 2:N:0:1
TACTCGGGTATCTAATCCTGTTTGCTCCCCACGCTTTCGCGCCTCAGCGTCAGTTCCGGTCCAGTGAGCCGCCTTCGCCACTGGTGTTCCTCCCAATATCTACGCATTTCACCGCTACACTGGGAATTCCACTCACCTCTCCCGGTCTCAAGCCTCACAGTCTGACAGGCAGTTCCTCGGTTAAGCCGAGGGATTTCACCCGTCACTTGCAAAGCCGCCTACGCGCCCTTTATACCCAATACAGTTGAGA
+
CCCCCGGGGGGGGGGGGGGGGGGGGGGGGGGGGGGGGGGGGGGGGGGGGGGGGGGGGGGGGGGGGGGGGGGGGGGGGGGGGGGGGGCEFGGGGGGGGGGGGGGGGGGGGFFGGGGFGFGGGGGGGGFGGGGGGGFGGFGFFFGFGFGDGFG6DFGFFGGFGG==:DFGFGFFFEFCFFGFGGGGFGGFFGGFFGGFFC@EFFDF2>FFFFFFFFG6.:8(351):EDG)24:<B<AGF<72?AAA)).21
@M00200:205:000000000-AKKM3:1:1101:16830:4698 2:N:0:1
TACAGGGGTATCTAATCCTGTTTGCTCCCCACGCTTTCGTGCATGAGCGTCAGTGTTGGCCCAGAAGGCTGCCTTCGCCATTGGTGTTCCTCCACATCTCTACGCATTTCACCGCTACACGTGGAATTCCACCTTCCTCTGCCACACTCCAGCCACGTAGTTTCGAGCGCAATTCCCAAGTTAAGCCCGGGGCTTTCACCCTCGACTTGCCTGGCCGCCTGCGCACACTTTATGGCCAATACAGTTGAAC
+
CCCCCGGGGGGGGGGGGGGGGGGGGGGGGGGGGGGGGGGGGGGGGGGGGGGGGGGGGGGGGGGGGGGGGGGGGGGGGGGEEFGGGGGGGGGGGGGGGGGGGGGGGGGGGGGGGGGDGGGGGFGEFGGGGGGGFGGGGFGFFGGFGFGBGFGFGGGFEFDFCFEGDFGGAGFFFFFFFFGFFFFGFGGF5CGFEEDFFFE*552>@FD@E4(8@2BC@DF00=3>(3);4:<356)/56?3)4))).65).
@M00200:205:000000000-AKKM3:1:1101:17609:4717 2:N:0:1
TACGAGGGTATCTAATCCCGTTTGCTCCCCTGGCTTTCGCGCCTCAGCGTCAATACCGGTCCAGGATGTCGCCTTCGCCACCGGTGTTCCTCCAGATATCTACGCATTTCACCGCTACACCTGGAATTCCACATCCCTCTCCCGGATTCAAGCCAAACAGTATCGGACGCAGTTCCTGGGTTGAGCCCAGGGATTTCACGTTCGACTTAGCAGGCCACCTACGCGCCCTTTAAACCCAGTACAGTTGCGA
+
CCCCCGGGGGGGGGGGGGGGGGGGGGGGGGGGGGGGGGGGGGGGGGGGGGGGGGGGCFGEGGGGGGGGGGGGGGGGGGGGGGGGGGGGGGGGGGGGGGGGGGGFGGGGGGGGGGGFGGGGGGGGGGGGGGGFGFGGGFGFFGGFG>DDGFGGGG8FFGGFF9;FD?6:BGE=3ACFFFGFG599FGGFFGGE>FGFFEGF3@B@2@>94>E376B?@F4@@EFFBGBC57:))652;(((-.4>924)46
@M00200:205:000000000-AKKM3:1:1101:24669:4734 2:N:0:1
TACTCGGGTATCTAATCCCGTTCGCTCCCCTGGCTTTCGCGTCTCAGCGTCAGCAGGCATCCAGGACCTCGCTTTCGCCACGGGCGTTCCTTCCGATCTCAACGCATTTCACCGCTCCACCGGAAGTTCCAGGTCCCCCTATGCCCCTCCAGACTCGTCGTATCCGCGCCCGTTCCCCGGTTGAGCCGGGGGATTTCAGCGACCGACGCACGAATCCGCCTACACGCGCTCTAAACCCAGTACAGTTG
+
CCCCCGGGGGGGFGFGFFGGGGGGGGGGGGGGGGDFFGGGGGGDGGGGGEGGEGGGGGGGGGFGGGGGGGGGGFFGEGFGGGCGGGGGGGGGGGGG+F8EDFGEFEE7@FFGF6E>D>@FGGEE7CDAFCFFFFGFD?8):DFF::D=CB,?FF??FDDFG58CEDGEE5AB85AAAFGBF*>CFDGFFDG>>5CDF<G909;>>999>642195C>5<0(-.94;:<G5(446<2@(-15)-)54))
@M00200:205:000000000-AKKM3:1:1101:26177:4737 2:N:0:1
TACACGGGTATCTAATCCTGTTCGCTACCCACGCTTTCGCTCCTCAGCGTCAGGTAAGGCCCAGAGAGCCGCCTTCGCCACCGGTGTTCTTCCTGATATCTGCGCATTCCACCGCTACACCAGGAGTTCCGCTCTCCCCTGCCTACCTCTAGTCTGCCCGTATCGGACGCAGGCCCGGAGTTGAGCTCCGAGTTTTCACTACCGACGTGACGAACCGCCTACGCGCCCTTTACACCCACTCCAGTTA
+
CCCCCGGGGGGGGGGGGGGGGGFGGGEGGGFFGGGGGGGGCGGFGGGGGGGGG,EFFGDFGGGG?CFGGGGGGGGGGGGGGGGDFFFFGGGGGFGAFFGGGFGGGGGG,AFFGGGFGGGGGGGG7CFCFGGC+6=EF6CDDFGFGFF<FFGG3DCFFGGFDCCG5??+<EEA5=*:??D?EG+CFG,;AGC6:5AFF7C))./4;B1:<(6333CEBGFFF?F)4=)>397<4AA?E??((45(6))
@M00200:205:000000000-AKKM3:1:1101:22086:4797 2:N:0:1
TACGCGGGTATCTAATCCTGTTCGCTCCCCACGCTTTCGTCCATCAGCGTCAGTATATAGTTAGTCACCTGCCTTCGCAATCGGTGTTCTATGTAATATCTATGCATTTCACCGCTACACTACATATTCCGGCAACTTCACTATAACTCAAGACGATCAGTATCAAAGGCAATTCTATAGTTGAGCTACAGACTTTCACCACTGACTTAATCGCCCGCCTACGGACCCTTTACGCCCAATACAGTTG
+
CCCCCGGGGGGGGGGGGGGGGGGGGGGGGGGGGGGGGGGGGGGGGGGGGGGGGGGGGGGGGGGGGGGGGGGGGGGGGGGGGGGDFGEGGGGGGGGGGGFGGGGGGGGCCFGGGGGFGGGGGCGGGGGGGGGGGGGGGFGFFGGFGFGFGFF=DFDFFGGFGGFGFFGG5FFFFECFFFFFFFGGFFGFFGFFFGFDFFFE@CEE@@CAECEC=9ECADF29:=FDG?G463C)(60B?=;E@EE??9
@M00200:205:000000000-AKKM3:1:1101:19248:4836 2:N:0:1
TACGAGGGTATCTAATCCCGTTTACTACCCTAGCTGTCGCGTCTGAGTGTCAGAAACAGACCAGAAGATCGCCTTCGCCACTGGTGTTCCTCCCGATATCTACGCATTTCACCACTACACCGGGAATTCCATCTTCCTCTTCTGCTCTCAAGCACGGTAGTATTGAACGACCTCTCCCAGTTGAGCCGGGAGATTTCACGCCCAACTTACCGCGCCACCTGCACGCGCTTTACACCCAACACAGTTG
+
CCCCCGGGGGGGGGGGGGGGGGGGGGFGGGGGGGGGGGGGGGGGGGGGGGGGGGGFGGGGGGGFFGGDFGGDFGGGGGGGGGGGGGGGGGGGFGGGGGGGGGGGGEEGGGGGGGGFGFGGGDGGGGGDGGFGGG?EF7FEFGGF89=9DFFGDFDD@DGFGGFDE9?D?EEBEFFFFAFAFFDC?EG9*0@:BFFFFE=2):2-<AF5..>2=-B:(1;(588;1C5CD3()1<8;8<((,-4(8))
@M00200:205:000000000-AKKM3:1:1101:6840:4837 2:N:0:1
TACAGGGGTATCTAATCCGGTTTGCTCCCCACGCCGTCGTGTCTCAGCGTCAGGTCTCGGCCAGTCAGCCGCTTGCGCCACTGGTGTTCCTCTCGATATCTACGCATTTCACCACTACACCGAGAATTCCACTGACCTCTCCGAGCCTCCAGGCGGCCTGTCTACCGCGACCTCTCCGCCATAAGCGCGGAGCTTTCACACGGCACATAGCCACCCGCCTGCACACACCTCACACCCACTAACGTCGAGAC
+
CCCCCGGEFGGGGGGGGGFFGEBFGGGGGGGGGGGGGGGGGGGEGFGGEFFGGGGGGGGGGGGGCG<FGGGGGDF?EGGBCFEFGGGGGGDCCFG8F=EFGGGGDGGGGGFGCGGFGGFGGGGGEEA,=A;EFGGGG+ADBGDEC>GFGF,=BFDF5BG>D>;@899C4?>=8BFFF:D)*4*2;A5:>8E8B6671<AC=94>>B:)-6)57BCC097:::())2)9**(..35(?0,(5((-8((3(((
@M00200:205:000000000-AKKM3:1:1101:22212:4837 2:N:0:1
TACGCGGGTATCTAATCCCGTTTGCTCCCCTGGCTTTCGCTCCTCAGCGTCAATGCCGGTCCAGGATGCCGCCTTCGCCACCGGTATTCCTCCAGATATCTACGCATTTCACCGCTACACCTGGAATTCTGCATCCCTCTCCCGGATTCAAGCCAACCAGTATCAGACGCAGTTCCCAGGTTGAGCCTGGGGATTTCACGTCTGACTTAGTTGGCCGCCTACGAGCCCTTTAAACCCAATACAGTTG
+
CCCCCGGDFEGGGGGGGFGEEGGGGGGGGGGGFGGGFGGGGGGGGGGGGGGGGGGFFGGGGGFGGGGGGGG@EGGGGGGDGGGGGFF@FGFGGGGFDF8FFFGGGECFFGFGGGG*0C?FFGGGGGGDGFGGFFGDFFGFFGGFGFD>FFFCEFDFCEDFGGEGFFFGFEB=?EF>FFFFFCDFFGGAFGGFFGFFFEC@F2:=4*)16<??EFGF>DF?@@D>(3:92*,5424:?:<(4>AFAAB
@M00200:205:000000000-AKKM3:1:1101:24282:4852 2:N:0:1
TACTAGGGTATCTAATCCTGTTTGCTCCCCACGCTTTCGTGCATGAGCGTCAGTGTTGGCCCAGGGGGCTGCCTTCGCCATTGGTGTTCCTCCAGATATCTACGCATTTCACCGCTACACCTGGAATTCCACATCCCTCTCCCGGATTCAAGCCAACCAGTATCGGACGCAGTTCCTGGGTTGAGCCCAGGGATTTCACGTTCGACTTAGCAGGCCGCCTACGCGCCCTTTAAACCCAGTACAGTTG
+
CCCCCGGGGGGGGGGGGGGGGGGGGGGGGGGGGGGGGGGGGGGGGGGGGGGGGGGGGGGGGGGGGGGGGGGGGGGGGGGGGGGGGGGGGGGGGGGGGGGGGGFGGGGCGGGGGGGFGGGGGGGGGGGGGGGGGGGGGFGDFGGFGEGFGDDGFGGFFGGFGGFGFFGGFGFFFEFFFFFFGGGGFGGFFGGEFGGGFEGDBBB?D92@EEEEEFEEBDA3;8?50=>GDF0><AF:E<(5<256>:A
@M00200:205:000000000-AKKM3:1:1101:15788:4880 2:N:0:1
TACAAGGGTATCTAATCCTGTTTGCTACCCACGCTTTCGCTCCTCAGCGTCAGTTACGGCCCAGAGCGGCGCCTTCGCCACTGGTGTTCCTCCTGATATCTGCGCATTTCACCGCTACACCAGGAATTCCCCGCTCCCCTACCGCACTCGAGTCACGGCAGTATCGAGTGGCATCTCTGGGTTGAGCCCAGAGTTTTCACACCCGACTTACCGAACCGCCTACGAGCTCTTTACGCCCAATACAGTTG
+
CCCCCGGGGGGGGGGGGGGGGGGGGGGGGGGGGGGGGGGGGGGGGGGGGGGGGGGGGGGGFGGFGGGGGGGGGGGGGGGGGG8FEFEGGGGGGGGGFFGGCFGCFGGGDGGGGDGADFGGGGGGGGGGGGGFDGGGGFGFFGGFGFGFGFGGGGGFEEDFGFEF@*CFFGFAFEF>CFGFGGGDFGG;FF7;A=CF6)ACEED@9F@6<>EF@DGG6C>(18BD:=B<FCAF<<:?E((-(44AF<<>
@M00200:205:000000000-AKKM3:1:1101:7098:4902 2:N:0:1
TACCCGGGTATCTAATCCCGTTTGCTCCCCTAGCTTTCGCGCCTCAGCGTCAGGAGAGGTCCAGCAGGCCGCCTTCGCCACCGGAGTTCCTTCCGATATCAACGCATTTCACCGCTCCACCGGAAGTTCCGCCTGCCCCTACCTCGCTCGAGACCGCCAGTATCCGAGGCACTTTTCCGGTTGAGCCGAAAGATTTCACCCCGGACTTGGCGGTCCGCCTACGCGCCCTTTACGCCCAATACAGTTG
+
CCCCCGGGGGGGGGGGGCGGGGGGGGGGGGGGGGGGGGGGGGGGGGGGGGGGGGGGGGGFFGGGGGGGDGGGGGGGGGGGGGGGEGFGGGGEGFGGGGCGEDFFEGGGGFGGGGGFGG8EFEEEBEDFGGGDGGGGGFGFFG869:DDGFDC8DG?AEDFFGEGFF78)?;263AA8FGBFCDFFC:8557);?FGFEG;?@6;6>1?A?B;9;CE6DFFFFFD785CD<?).41;E?,::?>26>D
@M00200:205:000000000-AKKM3:1:1101:26267:4919 2:N:0:1
TACGGGGGTATCTAATCCCGTTTGCTCCCCTAGCTTTCGCGCCTCAGCGTCAGTGTCGGTCCAGGAAGCCGCCTTCGCCACCGGTGTTCCTCCGGATATCTACGCATTTCACCGCTACACCCGGAATTCCGCTTCCCTCTCCCGAACTCAAGCCCCACAGTTTCCCGCGCAGTTCCCCAGTTGAGCCGGGGGATTTCACGCAAGACTTACGGGACCGCCTACGCGCCCTTTATACCCAGTACAGTTG
+
CCCCCGGGGGGGGGGGGGGGGGGGGGGGGGGGGGGGGGGGGGGGGGGGGGGGGGGGGGGGGGGGGGGGGGGGGGGGGGGGGGGGEGGGGGGGGGGFGGG9FGEGEGDCGFCGGGGFGGGGCEEEEGGGGGGGGGGDCFGFFGGFGBGDGFGGG>CBD>CFDFEG?FDGFGFFBFFCFFGFE77CFGGBBDGF3CFG=4+4<F;;FBFBFFFF>?CE9C>F?:F>3:5C/>7BA<-)344:4424<<<
@M00200:205:000000000-AKKM3:1:1101:15114:4931 2:N:0:1
TACCGGGGTATCTAATCCCGTTCGCTCCCCTAGCTTTCGCGCCTCAGCGTCAGTGTCAGCCCAGCAACCCGCCTTCGCCGCAGGTGTTCCTCTCGATATCTACGCATTTCACCGCTACACCGAGAATTCCAGTTGCCCCTTCTGCACTCTAGCCCTGCAGTATCGGCTGACCTTTCCGGGTTACGCCCGGAGATTTCACAGTCGACTTGCACAGGCCGCCTACGCCCCCTTTAGCCCCAATACAGTGGAGG
+
CCCCCCEEGGGGGGGGGGGGGGGGDGCFFGEFCCCGGGGGGGGGGGGGGGGGGGFFGGGGGGGGGGGGG>GGGGGGGG@FF+7@4FFGFGGGCACFCGGGAFGGGGEGDGFGGDGEGGGGGGGGGGDGF9:9C,=FD?F)@DD?FFGBFFA+33AF?CGFGG*CAAGGFFF@+:+BFFGFEGG*?EEA;4:/:=EF1)=CA);<@@;?AEE).,*A15ABBB<79*)1C70)65));(2(45:7).)441(
@M00200:205:000000000-AKKM3:1:1101:10852:4939 2:N:0:1
TACCAGGGTATCTAATCCTGTTTGCTCCCCACGCTTTCGTGCATGAGCGTCAGTGTTGGCCCAGAGGGCTGCCTTCGCCATCGGTGTTCCTCCACATCTCTACGCATTTCACCGCTACACGTGGAATTCCACCTTCCTCTGCCACACTCCAGTTCCGTAGTTTCGAGCGCAATTCCCAAGTTAAGCTCGTGGATTTCACACTCGACTTGCGGAGCCGCCTGCGCACACTTTATACCCAATACAGTTGAGA
+
CCCCCGGGGGGGGGGGGGCGGGGGGGGGGGEFGGGGGFGGGGGGGGGGGGGEEGFFGGFGFGGGGGGGGGGGGGGGGGGGGGDGGCFCGGFGGGGGGGGGGGGGGGGGGGGGGC>>GGGGGFGBGGGGG;DFGGCFGFGFFG?FGFGDFDEFDDGFDFG0@C9FAF6@EEBBE@FFAF?AEGG@8E::9*@?DFGCEAFE))=2@=9):4:2@=GE=DB67;.>9E;F*23)<).9CE<(;;AC5<9<((
@M00200:205:000000000-AKKM3:1:1101:20873:4964 2:N:0:1
TACTAGGGTATCTAATCCTGTTTGCTCCCCACGCTTTCGCGTCTCAGCGTCAGTATCCAACCAGGGGGCCGCCTTCGCCACGGGTGTTCCTCCCGATATCTACGCATTTCACCGCTACACCGGGAATTCCACCCCCCTCTTTGGTACTCTAGCTTGCCAGTTTCATGCGTCTTTCCTCGGTTGAGCCGAGGGCTTTCACACATGACTTAACAAACCGCCTACACGCCCTTTAAACCCAGTAAAGTTGAGA
+
CCCCCGGGGGGGGGGGGGGGGGGGGGGGGGGGGGGGGGGGGGGGGGGGGGGGGGGGGGGGGGGGGGGGGGGGGGGGGGGGGGGGGGGGGGGGGGGGGGGGGGGGGGGGGGGGGGGFGGGGGGGGGGGGGGGGGGGGGEGBFGGFGFGFGFF8FGGFFGFFGG?F4EFFAEE@F<FFFFG>G=<86CCBDGGEFGFGF69CEDF;9)<CAFFB>(/;(77(-4:58EFGDF:A998:83.,))6>D4464:
@M00200:205:000000000-AKKM3:1:1101:17961:4998 2:N:0:1
TACGCGGGTATCTAATCCCGTTTGCTCCCCTAGCTTTCGCGCCTCAGCGTCAGAAGAGGTCCAGCACGCCGCCTTCGCCACCGGAGTTCCTATGCATATCAACGCATTTCACCGCTCCACGCATAGTTCCGCATGCCCCTACCTCCCTCGAGGCCGCCAGTATCCGAGGCAGTTCCACGGTTGAGCCGTGGGGTTTCACCCCAGACTTGGCAGCCCGCCTACGCGCCCTTTACGCCCAATACCGTTGACA
+
CCCCCGGGGGGGGGGGGGGGGGGGGGGGGGGGGGGGGGGGGGGGGGGGGGGGGGGFGGGGGGGGGGGGGGGGGGGGGGGGGGGEGGGGGGGGGGGGGGGGFGGGGGGGGGGGGGGFGEGGGEGGFGGGGGGGGGGGFFGDFGGAFFG@GFGC5CCBFGG>?FFGAEGGBGBFF4FCFFD>GC5FFECBDDCB):=C8)CA?><(6<>:AFF<:?F;1>7BFBBF>EFG)774)-(1?(((..)02-44)4
@M00200:205:000000000-AKKM3:1:1101:19041:5010 2:N:0:1
TACTAGGGTATCTAATCCGGTTTGCTACCCACGCTTTCGTGCCTCAGCGTCAGGAAAAGCCCAGCGGGCTGTCTTCACTTTTGGCGTTCCGATAGATCTCTACGCATTCCACCGCTCCACCTATCGTTCCGCCCGCCTCTACTTTCCTCAAGACCAGCAGTATGCCCTGCGGTTCCACGGTTGAGCCGTGGGATTTCACAAAGCACTGACTGGCCCGCCTACGCACCCTTTAAACCCAATACAGTTGAGC
+
CCCCCGGGGGGGGGGGGGGGGGGGGGGGGGGGGGGGFGGGGGGGGGGGGGGGGGGGGGGGGGGGGGGGGGGGGGGGGGGGGGGGGGGGG?EFGGGGGGGGGGGGEGGGGGGGFGGFD7FGGGGG9@DFGFCEDEGGGFGBFFGFGFFCGFGDGFFFFGGFGF<FEAFGFFFFDBFFFFGFGGGDAGGA5?CDFGEFFFG?=BBFF;;1<FEF70B@,:8,,535;E>D*78A)42(;34:2)<>926)()
@M00200:205:000000000-AKKM3:1:1101:19152:5010 2:N:0:1
TACCAGGGTATCTAATCCTGTTCGCTACCCACGCTTTCGCTCCTCAGCGTCAGGTAAGGCCCAGAGAGCCGCCTTCGCCACCGGTGTTCTTCCTGATATCTGCGCATTCCACCGCTACACCAGGAGTTCCGCTCTCCCCTGCCTACCTCTAGTCTGCCCGTATCGGAAGCAGGCTCGGAGTTAAGCTCCGAGTTTTCACTCCCGACGTGCCGAACCGCCTACGACCCCTTTACACCAAATACAGTTG
+
CCCCCGGGGGGGGGGGGGGGGGGGGGDGGGGGGGGGGGGFGGGGGGGFGGGG>EFGGFGG8@FCEFGGGGFGGG:FGGEGFFGGGGFGGG8,AFAFGGGGGG9FGGGGGGGGGGGFGGGFFGFC@CDEDFEEGCFGGBE5<FGFGF68DFGGGGFF99=AGDCGFEGD5DFFFA?FBADDGDFFFGGFF>4?):CCFEF<>B>@@>(./(/3:1EE(:B6B??3(2>C39>DAA>:*(4<>A4><AF
@M00200:205:000000000-AKKM3:1:1101:8594:5031 2:N:0:1
TACTGGGGTATCTAATCCCGTTTGCTCCCCTGGCTTTCGTGTCTCAGCGTCAGCACACTCCCAGCTACCTGTTTTCACCATTGGCGTTCCAAATGATATCTACGCATTTCACCGCTCCACCATTTGTTCCGGTAGCCCCTAAGTGGCTCAAGACACCCAGTATACCAAGCAGTTCCACGGGTGAGCCGTGGGATTTCACAAGGTACTTAGGCATCCGCCTACACAAGCTTTATACACAATACAGTTG
+
CCCCCGGGGGGGGGGGGF8FGGGGFGGGGGDGGGGGGGGGGGGGGGGGGGGGGFC@ED@FGFGGDEGFGGGGFFGFGGFGGGGG8FCEG@DDF<<FGGGGGGCG>=@C8FFFG>E5DCGG?=EFDE;DGC@@=E6@,:>DDFG9DFGFGFGFGFGF?EFFGGFG>FGF5EB)=7+?DF??7==?ADFD:+@BFCCCF@E76=@=>A5;=C34;;DDAG?AA=@4*4;C<;8/9751<;@*>;36</9
@M00200:205:000000000-AKKM3:1:1101:26821:5041 2:N:0:1
TACGGGGGTATCTAATCCTGTTTGCTCCCCACGCTTTCGTGCATGAGCGTCAGTGTTGGCCCAGAAGGCTGCCTTCGCCATCGGTGTTCCTCCACATCTCTACGCATTTCACCGCTACACGTGGAATTCCACCTTCCTCTGCCACACTCCAGTTCCGTAGTTTCGAGCGCAATTCCCAAGTTAAGCTCGGGGATTTCACACTCGACTGGCGGAGCCGCCTGCGCACACTTTATACCCAATACAGTTG
+
@@CCCFGGEGGGG<F9C<FGGGEFFFGFGGEGGGC:FGGFGGGFGFF9F:FGGFGGGG8F@CFFGGGGG8E@,A;,DFGGGC7FFGG7?EGGGGGFGGFEFGGGEGFCF=DFFDCBDFFCEGEBFDGGGDGD=?DDDFD<FFFFGFGDGD?CGGCEFGG>:DCGAFG6BGEA?EFCFFF>FF:9A7C6>GCDDE69+9EEEFB>22;((/:(7;5;(:)8204>(:<**0).6).4<)1()246-4-
@M00200:205:000000000-AKKM3:1:1101:16472:5058 2:N:0:1
TACGAGGGTATCTAATCCTGTTTGCTCCCCACGCTGTCGCGCCTCAGTGTCGGCTACTAGGAGGTTACCCTCCCACGGCCCAGCAGACCGCCTTCGCCACTGGTGTTCTTCCGGATCTCTACGCATTCCACCGCTACACCCGGAATTCCACCCGCCTCTACTGTGCTCGAGCGGCCCAGTCGGCACGGCCGACCCGGGGTTGAGCCCCGGGCTTCCACCGCACCCTTAAGCCGCCGCCTACGCGCCCCTTC
+
<BCCCFGGGGGGGGFGGGGGGGGGGGGGGGGGGGGGFCGGGGGGGGGGGGGGGGCEFGGFFFFGCGGGGGGGGGGFG:FGGE<FFGGGDEEGE:FDEFEFGCFGGECCFFGGG6EBG<FAGFGGGGEGGGGGDGG7C5F5@>>5;?GEGFFFGDGFFGGFGCE;*<2E*@5=*48/:AC/7A)/)==:AC*.5CG)86C-(4?(5(11,(39(.*067>9>0(76*)02*)54;02:6?6((,(-91((((
@M00200:205:000000000-AKKM3:1:1101:7232:5058 2:N:0:1
TACCCGGGTATCTAATCCCGTTTGCTCCCCTAGCTTTCGCGCCTCAGCGTCAGTAATGGTCCAGGATGCCGCCTTCGCCACCGGTATTCCTCCAGATATCTACGCATTTCACCGCTACACCTGGAATTCTACATCCCTCTCCCATACTCAAGCCGTCCAGTATCAGACGCAGTTCCCAGGTTAAGCCGGGGGATTTCACGTCTGACTTAGATGGCCGCCTACGCGCCCTTTACACCCAATACAGTTG
+
CCCCCGGGGGGGGGGGGGGGGGGGGGGGGGGGGGGGGGGGGGGGGGGGGGGGGGGGFGGGGGGGGG@FGGGGGGGGGGGGGGGGGGGGGGGGGGGGGGFGGGGFGEGGGGGGGGGEGGGGGGGGGGGFGGGGGAFFGFGFFGGFFFGFGFGGCFGFFGGFGGBFCFFGFGF9DFFFFFGFGFF7FF,@E7>BBEGGFFGFDF@2;EEFC9<C<;EC9CE?FFF>>G>C792<<)3(::07?:BAAFF
@M00200:205:000000000-AKKM3:1:1101:6117:5066 2:N:0:1
TACAGGGGTATCTAATCCTGTTTGCTCCCCACGCTTTCGTGCCTCAGTGTCAGTGCTGGTCCAGAGAGCCGCCTTCGCAACTGATGTTCCTCCCGATCTCTACGCATTTCACTGCTACACCGGGAATTCCACTCTCCTCTACCGCACTCTAGCGAGCCAGTATCCATCGCCATTCCCAGGTTGAGCCCGGGGCTTTCACGACAGACTTAACTCACCACCTACGCACGCTTTACACCCAATACAGTTGAGA
+
CCCCCGGGGGGGGGFGGGGGGGGGGGGGGGGGGGGGGGGGGGGGGGGGGGGGGFGGGGFGFGCFGGGGGGGGGDGGGGGCFGGGGGGGGGGGGGGGGDFGGGGGGGGCFFGGFFGFGFGGGGGGGGGGGGGGGGDGGFGEFGDA6@DAGFGFCDGDFEC?D?EDEDCGEGFABFCFCAGFGGG>ACFFFDGBDGCC4EDFFFBBFD)7@4>EEECFEGF;;3;=?C>G59;EEFF3C60:7?BFFF4<:1
@M00200:205:000000000-AKKM3:1:1101:15321:5076 2:N:0:1
TACAAGGGTATCTAATCCCGTTCGCTCCCCTAGCTTTCGCGCCTCAGCGTCAGTGTCAGCCCAGCAACCCGCCTTCGCCGCAGGTGTTCCTCTCGATATCTACGCATTTCACCGCTACACCGAGAATTCCAGTTGCCCCTTCTGCACTCTAGCCCCGCAGTATCGGCTGACCGTTCTGGGTTAAGCCCAGAGATTTCACAGTCGACTTGCGGTGGCCGCATACGCGCCCTTGAAACCCAGTACAGTTG
+
CCCCCFGGGGGGGFGGGGGGGGGGGGGGGGGGGGGGGGGGGGGGGGGGGGGGGGFGGGGGGGGGGGGGGGGGGGGGDGEFGGGGGGGGGGGGGGGFFGGGGGGGGGDFGGGGGGGBDGGFGGGGGGGGGGGGGFDFEBFDFGGFGFGFGFFDD=DDFGGDGGEGDFGC?FF:AAEFFFGA7**;BFG5FGFFFG7FF@ECB@3@5@F27C@BF@EF;D:(/,7;?=@)CD?,)592:3(12><24644
@M00200:205:000000000-AKKM3:1:1101:10790:5078 2:N:0:1
TACGAGGGTATCTAATCCTGTTTGCTCCCCACGCTTTCGTGCATGAGCGTCAGTGTTGGCCCAGAAGGCTGCCTTCGCCATCGGTGTTCCTCCACATCTCTACGCATTTCACCGCTACACGTGGAATTCCACCTTCCTCTGCCACACTCCAGCAAAGTAGTTTCGAGCGCAATTCCCAAGTTACGCCCGGGGCTTTCACACTCGACTTGCCCTGCCCCCTGCTCACACTTTAAACCCAATACAGTTG
+
BCCCCGGGCFCF9FGAFGG<FFGGGFGGGGGGGG@7FE,FFGGFGF@FCFGFGFFGGFGGGGGGGGGGGGDGDGFGGGGGGGGE?FCFGGGGGGGGGG;EDFG=@>CFEGGGGGGFGGFGGFGGDCCFGGEFGEGGGFGBBCDFCBDDF?DDGGGBFEEF7C7=@?8>9CA8BEFFF?FFGEC+:+C*<*9AEGG*9>=16)7((:=9;8:;B>FC(2)3=6(;?EFG*276373@8<(,43;))11
@M00200:205:000000000-AKKM3:1:1101:16119:5080 2:N:0:1
TACCGGGGTATCTAATCCTGTTCGCTCCCCACGCTTTCGCTCCTCAGCGTCAGTATCGGCCCAGAGACCCGCCTTCGCCACCGGTGTTCCTCCTGATATCTGCGCATTTCACCGCTACACCAGGAATTCCAGTCTCCCCTGCCGAACTCAAGTGATGCCCGTATCGACCGCACGCTCAGGGTTAAGCCCCAAGTTTTCACGACCGACGCGACACACCGCCTACGAGCACTTTATGCCAAATACAGTTG
+
-A6B@@@:+B@CF@CCFEFG@FFE@@FGFCEGGGCGFGBFCGGACDFGEGFC:CEAFEDF7@:,EEDFGFCG:@C:,BCFE?:F@+?=FG;FC=EGGAFF;E<F:CEGCE;F<8=?DG?,DFC@F8,,,@EAEFGGF?+8DFDDGEDD7?,27=7CFC?;CD=;:DGGFC>A>=EFAF;)2<;59AF??DGFA3++@CG?(;((66>BB6(34;E*-15248:)4/.947).-4)4+,).4442)69<
@M00200:205:000000000-AKKM3:1:1101:20342:5107 2:N:0:1
TACAGGGGTATCTAATCCTGTTTGATCCCCACGCTTTCGTGCCTCAGCGTCAATATTTGCTTAGTAAGCTGCCTTCGCAATCGGTGTTCTACATCATATCTAAGCATTTCACCGCTACATGATGTATTCCGCCTACCTCAACAATATTCAAGACTCATAGTATCAAAGGCAGTTCTACAGTTAAGCTGTAGGATTTCACCCCTGACTTACAAGCCCGCCTACACTCCCTTTAAACCCAATACAGTTGAGA
+
CCCCCGEEFCEGGGFFGGGGGCFACFFGGGGGDEGDDGGGF@FEFGGGC@FGGFDEGGFGGGGGGGGGGGFGGGFGGGGGDFGEGEFGGGFGGFCC@DD;CE,EEFGGGGGGGGGFGGGFGGAFFFCEGDFGC>8@F+28*@=0,0=DFFGGDFFBFD?FFDEFFFGG6,0::7;7C+=*:8DGCGA*=D899A9D79,>D5D955AE7E5:>=@8@DA)18:6*5?F*<):A:6>GF2)07E=E*//09
@M00200:205:000000000-AKKM3:1:1101:5796:5166 2:N:0:1
TACGAGGGTATCTAATCCCTTTTGCTCCCCATGCTTTCGTGCCTGAGCGTCAGTAACTGTCCAGGTAACCGCCTTCGCCTCTGGTGTTCCTCACGATATCTACGCATTTCACTGCTACACCGTGAATTCCGTTACCCTCTCCCGTACTCTAGTCGAGTAGTTTCAGACGCAGTTCCGAGGTTGAGCCTCGGGATTTCACATCTGACACACCCAACCGCCTGCGCACCCTTTAAGCCCAATACAGTTGAGCT
+
CCCCCGGGGGGGGGGGGGFGGG<FFGGGGGGGGGGGGGGGGGGGGGGGGGGGGGGGGFFFGDGGGGGFGGGGGGGGGGG>FFGGGGGGGGGGGGGGGGGFGAFGGGGGGGGGGGGFGGGGGGGGGFFGGGGGFEDFGFGF5E,9@EGFGFFGGGGBAEGFGGEGCFGGFG>@EEFF*?+@CDGGFFGFFGGFBECF@0=EFFFEA67>=4/-:<EE@G>@@=/).:>G/2)9?;EEC6(/6=34/9;)4))
@M00200:205:000000000-AKKM3:1:1101:12929:5175 2:N:0:1
TACAGGGGTATCTAATCCCGTTTGCTCCCCTAGCTTTCGCGCCTCAGCGTCAGTATTGGGCCAGATGAGCGCCTTCGCCACCGGTGTTCCTCCTGATATCTACGCATTTCACCGCTACACCAGGAATTCCCTCATCCTCTCCCATACTCAAGCCAAGCAGTTTGGGACGCAGGTCCTCGGGTGAGCCGAGGGATTTCACGTCCCACTTACCTGACCGCCTACACGCCCTTTACACCCAATACAGTTG
+
CCCCCGGGGGGGGGGGGGGGGGGGGGGGGGGGGGGGGGGGGGGGGGGGGGGGGGGGGGGGGGGGGGGGGGGGGGGGFGGGGGGGGGGGGGGGGGGGGGGGGGGGGGGGGFGGGGGFGGGGGGGGFGGGGGGGGGGFG5EEFGGFGBD=FFGGGFGFFFGFFFEGABGDDGEFFFFFFFG>7:DGFGGFFGGB):=?B5C2:6@23:D;@@=CADGF@GFFF8()3?=<8>32<)-2C??,,:24:<9
@M00200:205:000000000-AKKM3:1:1101:25308:5184 2:N:0:1
TACTAGGGTATCTAATCCTGTTTGCTCCCCACGCTGTCGCGCCTCAGTGTCAGCAACGGCCCAGCAGAACGCCTTCGCCACTGGTATTCTTCCCGATCTCTACGCATTCCACCGCTACACCCGGAATTCCACCCGCCTCTACTGTGCTCCAGCGCGAGAGTATCGAAGGCCGATCCGGGGTTGAGCCCCGGACTTTCACACCCGACTCCTCGCGCCGCCTACGCGCCCTTTAAGCCCAATACAGTTG
+
CCCCCGGGGGGGGGGGGGGGGGGGGGGGGGGGGGGGGGGGGGGGGGGEGGGGGGEGGGGGGGGGGGGGGGGGGGGGGGGGGGGGGFFGGGGGGGGGG=FGFGGGGGGGGGGGGGGEGGGGFCGGG+@DGGGGGGGGGEGFFGGFFFGCFFFGCCD>9>7>GGAC8*;:?GFA>@D5*3/:FEG66ACFDDG>>EFF=3C);@>0;>90:23,(,:=1CE?B?<>085<)729)424A<:13:<45))
@M00200:205:000000000-AKKM3:1:1101:8987:5207 2:N:0:1
TACAAGGGTATCTAATCCGGTTCGCTCCCCACGCTTTCGCGTCTCAGCGTCAGGTAAGGCCCAGAGAACCGCCTTCGCCACTGGTATTCCTCCCGATATCTACGCATATCACCACTACACCGGGAATTCTATTCTCCTCTGCCTCCCTCAAGTCCGCCAGTATCCAAGGACCTCTCCCAGTTGAGCCGGGAGCTTTCACCCTAGACTTAACAGACCGCCTGCACGCCCTTTAAACCCAATACAGTTGAGAC
+
CCCCCGGGGGGGGGGGGGGGGGEGGGGGGGGGGGGGGGGGGGGGGGGGGGDGDGFDGFFGGGGGGGFGGGGGGGGGGGGEGGFFGGGGGGGDGGGGGGGGGGGGGEFG;FCEGGGFGGGGGGECEGGGGGGADFDGDF=9;FGFGFDDGFGF@FGEEGGFGGFGEF+E5@FCF5*9AACFCCFFFGGFF**2:FGFFFGE922BEB4*@>EE8@GGFGE1123F;E>D>4?A<<<<GFF<??AFFFFFFF)
@M00200:205:000000000-AKKM3:1:1101:16087:5209 2:N:0:1
TACCGGGGTATCTAATCCCGTTCGCTCCCCTGGCTTTCGCGCCTCAGCGTCAGAAGAGGTCCAGCACGCCGCCTTCGCCACCGGAGTTCCTATGCATATCAACGCATTTCACCGCTCCACGCATAGTTCCGCATGCCCCTACCTCCCTCGAGGCCGCCAGTATCCGAGGCCGTTCCACGGTTGAGCCGTGGGATTTCACCCCAGACTTGGCAGCCCGCCTACGCGCCCTTTAAACCCACTACCGTTGCGCT
+
CCCCCGGGGGGGGGGGGGGGGGGGGGGGGGGGGGGGGGGGGGGGGGGGGGGGGGGGGGGGGGGGGGGGGGGGGGGGGGGGGGGGGGGGGGGGGGCFFGFGCEE@FGDGGAFGGDGFGGGGGGGG@EFFGGGDGCGG?FGFFGGFGFGDGAG?GGGFFGDFFF4CEEDEEGF>FFFFFFG3=:CGFGGFDGGB.=*6A?FE1>B6:<29<0>?:0;EFDE?FBF>6C)954>BFADFGB(44((-41,((((
@M00200:205:000000000-AKKM3:1:1101:5698:5226 2:N:0:1
TACCAGGGTATCTAATCCTGTTTGCTCCCCACGCTTTCGTGCCTCAGCGTCAGTATCGGGCCAGTGAGCCGCCTTCGCCACTGGTGTTCTTGCGAATATCTACGAATTTCACCTCTACACTCGCAGTTCCACTCACCTCTCCCGAACTCAAGATCTTCAGTATCAAAGGCAGTTCTGGAGTTGAGCTCCAGGATTTCACCCCTGACTTAACGACCCGCCTACGCACCCTTTCCACCCTACACAGTTGAGA
+
CCCCCGGGGGGAEGFDGGGGGGFFGGGGGGGGEGGGFFGGGGGGGGFGGGGGGFGGGGGGGGGGGGGGGGGGGGGGGGGDGFGGFGEDGGA?FGGCGGGGFEF@F8E+DFFGFGGFGFGFGGFEGGGGGGGGGGGGDDGFFG?AEFGFGFG8EFGFFGGFGGBDDBAFFFF=;=FFF?CABE8;5,9ACGFFFFECB;;8@@FF)):*96*-7AC5/8B?57(29CBD<5))76A(=(3(6;7(/)79(,
@M00200:205:000000000-AKKM3:1:1101:24320:5236 2:N:0:1
TACAGGGGTATCTAATCCTGTTTGCTCCCCACGCTGTCGCGCCTCAGTGTCGGCTATTGAACCCTCGCGGGTTCACTGCCCAGCAGACCGCCTTCGCCACTGGTGTTCTTCCGGATCTCTACGCATTCCACCGCTACACCCGGAATTCCATCTGCCTCTACAGTGCCCAAGCGACACAGTTGCCACGGCCGATCTGGAGTTGAGCCCCAGACTTTCACCACAGCCTTATGGCGCCACCTACGCGCCCTTT
+
CCCCCGGGGGGGFFGGGGGGGGGGGGGGGGGFGGGGFGFGGGGDGGGGGGGGGGGGGGGGFGGGFGGGGGGGGGGFGGGGGGFGGFGGFEGGGGGGGGGCGCGGGGGG8FGFGGG>CFGDGGGGCEGGADFEDGGGGBEDFDE>EFGF?+:D9@79ADFCG7C9*=<@FGFDAAFFFFGFCGF7AFEFEGGDEGGFF3C4;<E@F;<F6@@@8A7<AFF>?:?F3@?FC*).4:6>C?1::?>13191()
@M00200:205:000000000-AKKM3:1:1101:21557:5262 2:N:0:1
TACAAGGGTATCTAATCCCGTTTGCTACCCTAGCTTTCGTGCCTCAGCGTCAGTAGAGACCCAGTAAGCCGCCTTCGCCACCGGTGTTCCATCGGATATCAACGCATTTCACCGCTCCACCCGATGTTCCGCTTACCTCTGTCTCACTCAAGCACAGCAGTATCGAGAGCAGTTCCTCAGTTGAGCTGAGGTATTTCACTCCCGACTTGCTGCACCGCCTACGCACCCTTTAAACCCAATACAGTTG
+
CCCCCGGGGGGGGGGGGGGGGGGGGGGGGGGGGGGGGGGGGGGGFGGGGGGGGGGGGGGGGGGGGGGFGGGGGGGGGGGGGGGGG7FEEEGGGGGGGGGGGGGDDGGGFGGGGGG5D=8FFEGGGEFGGGGGGGGGGFGFBEGFGFGBFFGFFGGFFGGF8DD78FGFFGFFFCAFFFGFGGGFFGGFFGCFFGGCFEF@55@5>BFFFFEFFBFD>DAF=BD?6EDG<C@CFC45B;<(.6;E3?3
@M00200:205:000000000-AKKM3:1:1101:21092:5264 2:N:0:1
TACGCGGGTATCTAATCCTGTTTGCTCCCCACGCTTTCGTGCATGAGCGTCAGTGTTGGCCCAGAAGGCTGCCTTCGCCATCGGTGTTCCTCCACATCTCTACGCATTTCACCGCTACACGTGGAATTCCACCTTCCTCTGCCACACTCTAGCCACGTAGTTTCGAGCGCAATTCCCAAGTTAAGCCCGGGGATTTCACACTCGACTTGCGCGGCCACCTGCGCACACTTTCAACCCAATACAGTTG
+
CCCCCGGGGGGGGGGGGGGGGGGGGGGGGGGGGGGGGGGGGGGGGFGGGGGGGGGGGGGGGGGGGGGGGGGGGGGGGGGGGGGGGGGGGGGGGGGGGGGGFGGGGGGGGGGGGGG>GGGGEGGGGGGGGGGGGGGGGFGFFGGFGFG5DFGFGGGFFGGBCGEFAFGGFGFFFFFFFF56E;@C<DGFFGGF4E6?F/=5=>===><7;E>BFBGG9G>?:?,<1/7C4*))6<A(A2(4?:<<A)4
@M00200:205:000000000-AKKM3:1:1101:17758:5306 2:N:0:1
TACAGGGGTATCTAATCCTGTTTGCTCCCCACGCTTTCGTGCATGAGCGTCAGTGTTGGCCCAGAAGGCTGCCTTCGCCATCGGTGTTCCTCCACATCTCTACGCATTTCACCGCTACACGTGGAATTCCACCTTCCTCTGCCACACTCCAGCAAAGTAGTTTCGAGCGCAATTCCCAAGTTAAGCCCGGGGCTTTCACACTCGACTTGCTCTGCCGCCTGCGCACACTTTACACCCAATACAGTTG
+
CCCCCGGGGGGGGGGGGGGGGGGGGGGGGGGGGGGGGGGGGGGGGGGGGGGGGGGGGGFGEGGGGGGGGGGGGGGGGGGGGGGGGGGGGGGGGGGGGGGGGGGGGGGGGGGGGGGFGGGGEFFGGGFC=FGGGGGGGFGFFGGFGFGFGFGGGG6FFGFFGGEG9FGGFGFFBFFF?ADAFEGGFGGFFGGEFGGF>EGFFFFFB9@@EFE=EEFG@GEF;;>F>G55*;=3>?<@E@D;@EACC:<
@M00200:205:000000000-AKKM3:1:1101:10122:5313 2:N:0:1
TACTCGGGTATCTAATCCTGTTTGCTCCCCACGCTTTCGTGCATGAGCGTCAGTGTTGGCCCAGAAGGCTGCCTTCGCCATCGGTGTTCCTCCACATCTCTACGCATTTCACCGCTACACGTGGAATTCCACCTTCCTCTGCCACACTCCAGCACCGTAGTTTCGAGCGCAATTCCCAAGTTAAGCCCGCGGCTTTCACACTCGACTTGCGACGCCGCCTGCGCACGCTTTGCACCCAGTACAGTTG
+
ACCCCGDD@F8@ECFCFCAGGGC@FDF<FFGFBF:FDFEGDFG9EF@FGBF@CGGGG<EGEFEDG@FGGF,BEB9E@CGDGFC,64BCGGGAFFGGEEF;CDFCFGFEFG;ECEE5D==FCGFG:EG,9EFGGGGGGBGEF@FFFB>8?FGDGGGFFGF5ACED9?FGDG>:?CFCAFC6F7+=+9@?D*1997EDA7CEE2352@FDFFF(695*3>A18=>82CDC3*4))).4:233<AD2>))
@M00200:205:000000000-AKKM3:1:1101:17170:5336 2:N:0:1
TACTAGGGTATCTAATCCCGTTTGCTCCCCTAGCTTTCGCGCCTCAGCGTCAAGAACAGGCCAGGAAGTCGCCTTCGCCACTGGTGTTCCTCCCGATATCTACGCATTTCACCACTACACCGGGAATTCCACTTCCCTCTCCTGCCTTCGAGTCGAACAGTATCGCGTGACCCTCCCCAGTTGAGCCGGGGGCTTTCACACGCGACTTGCACGACCGCCTGCGCGCTCTTTAACCCCAACACAGTTGAGAC
+
CCCCCGGGGGGGGGGGGGGGGGGGGGGGGGGGGGGGGGGGGGGGGGGGGGGGGGGGGGFGGGGGGGGGGGGGGGGGGGGGGGGGGGGGGGGGGGEEGGGGGGGGGGGGGFFGGGGFGFDEEEG>FE?EGF8DFAFGFFGFFGGFGFGEFFG8DFGFFFD0E99DA>GGEGFEACFBDFGFGGC;ADFFADDEEGGGFFG?@90319;0))3330:87C31<01>1/)112659)-4;:((,460))-)(()
@M00200:205:000000000-AKKM3:1:1101:7489:5353 2:N:0:1
TACGGGGGTATCTAATCCCGTTCGCTCCCCTGGCTTTCGCGCCTCAGCGTCAGTGTCAGCCCAGCAACCCGCCTTCGCCGCAGGTGTTCCTCTCGATATCTACGCATTTCACCGCTACACCGAGAATTCCAGTTGCCCCTTCTGCACTCTAGTCGCACAGTATCAGTTGACCGTTCCGAGTTAAGCCCGGAGATTTCACAACTGACTTGTGCTGACCGCCTACGCGCCCTTTACACCCAATACAGTTG
+
CCCCCGGGGGGGGGGGGFGGGGGGGGGGGGGGGGGGGGGGGGGGGGGGGGGGGGGGGGGGGGGGGGGGGGGGGGGGGGGGGGGGFFFGGGGGGGGGG8CFGGGGGGGGGGGGFEGFGGGGGGGGFGGGGGFGGGGGEFFBFFGCGFGBGFGGGGGFFGGFGGEDEFGGFGF=BA>FABDEFEGFFGGFFGE>DFGGFFGE@FFF<(7<<<)>?9C637<;132>;53)1914AB4-;36(4:?F2626
@M00200:205:000000000-AKKM3:1:1101:6760:5360 2:N:0:1
TACACGGGTATCTAATCCTGTTCGATCCCCACGCTTTCGTGCCTCAGCGTCAGTTACAGTTTAGCCGGCTGCCTTCGCAATCGGTGTTCTGGATGGTATCTATGCATTTCACCGCTACACCACCCATTCCGCCAGCCTCATCTGTACTCAAGCTCATCAGTATCAAAGGCACTGCTACAGTTGAGCTGCAGTCTTTCACCCCTGACTTAATAAGCCGCCTACGCACCCTTTAAACCCAATACAGTTG
+
CCCCCGGGGGGGGGGGGGGGGGGGGGGGGGGGGGGGGGGGGGGGGGGGGGGGGFFGGGGFGGGGGGGGGGGGGGGGGGGGGGGGGGGGGGGGGFGGGF8FGGGGGGGFEFFGGGGFGGGGGDGEGGFGGGGGGDGFGFGEFGGFGFGEFFG?F?FFFGGFGGFGFFGGFG?DFFFFCFGFFGDF6DGFFDGFFGGFFFGFDABFFFFEEFFCFFGG2CD=@B?):C8DCDFC<@3:C?<@EFFCCE>
@M00200:205:000000000-AKKM3:1:1101:17465:5370 2:N:0:1
TACTAGGGTATCTAATCCCGTTTGCTCCCCTAGCTTTCGCTCCTCAGCGTCAATGTCGGTCCAGGATGCCGCCTTCGCCACCGGTATTCCTCCAGATATCTACGCATTTCACCGCTACACCTGGAATTCCATCTGCCTCTACGGTGCCCCAGCGACACAGTTGCCATGGCCGATCCGGAGTTGAGCCCCGGACTTTCACCACGGCCTTATGCCGCCACCTACGCGCCCTTTACACCCACTACAGTTG
+
CCCCCGGGGGGGGGGGGGGGGGGGGGGGGGGGGGGGGGGGGGGGGGGGGGGGGGGGGGGFGGGGGGGGFGGGGGGGGGGGGGGGGGGGGGGGGGGGGGGGGGGGGGGGGGGGGGGFGGGFFGGGFGGGGGGGGGGGGFGFFGFBCFDBGFEDFDDD5CGFGGFFFFD?9DFAE9ADF>CFGFCCFGGFBGGBDDFFFEGFFFF>2@F@<9<EE9CE@GF8142:3C:CD5:>AFA?EB(:BF?2<)6
@M00200:205:000000000-AKKM3:1:1101:17952:5377 2:N:0:1
TACGCGGGTATCTAATCCGGTTCGCTCCCCACGCTCTCGCGCCTCAGCGTCGGCCCTCGGCCCAGGAGACCGCCTTCACCACCGGTGTTCCGCCGGATCTCTACGCATTTCACCACTACACCCGGCATTCCGTCTCCCTCGACCGCGCCCCAGCCGGCCCGTCCCGGACCCATCACGGGGTTGAGCCCCGCACTTACAGGCCCGACTGAGCCGGCCGCCTACGCGCCCTTTAAGCCCAATACAGTTG
+
CCCCCGGGGGGGGGGGGGGGGGGGGGGGGGGGGGGGGGGGGGGGGGGGGGGGGGGGGGGGGGGGGGGGGGFGGGGGG9FGGGGGGGGGGGGGGGGGGGGGGGGGGGGGEFGGGGGFGGGGGGDGFGGGGGGGGGGGGFGFFEGEGFGFGDGGEGGFFGGFCD?3:EGGDGDBFFFFFFGFGGGFFGGFFCEBBCC>BAG?FFF(7>;>F?BFF9EEFGF(4:<8(:>G3>)5)944C1:?387A>A>
@M00200:205:000000000-AKKM3:1:1101:10093:5390 2:N:0:1
TACTCGGGTATCTAATCCTGTTTGCTCCCCACGCTTTCGTGCATGAGCGTCAGTGTTGGCCCAGAAGGCTGCCTTCGCCATCGGTGTTCCTCCACATCTCTACGCATTTCACCGCTACACGTGGAATTCCACCTTCCTCTGCCACACTCTAGCCACGTAGTTTCGAGCGCAATTCCCAAGTTAAGCCCGGGGATTTCACACTCGACATGCGCGGCCACCTGCGCACACTTTAAACCCAATACAGTTGCGAC
+
CCCCCGGGGGGGGGGGGGGGGGGGGGGGGGGGGGGGGGGGGGGGGGGGDFGGGGGGGGGGGGGGGGGGGGGGGGGGGGGGGGCFGGGGGGGGGGGGGGDGGGGGGGGFFGGGGGGFGGGGGGGGGFGGGGGGGGGGGFFEFFGFGBG5DB;@FGGFFGGFEGFGFFDCEEFFFFFFFFGFFAFF7CCFBD7ADDFGF?FAEFFFDB@@36>@@9EE1CA3@@0B9EFF5*)64:>7E:(.573:)6:49;(
@M00200:205:000000000-AKKM3:1:1101:23559:5396 2:N:0:1
TACCGGGGTATCTAATCCTGTTCGCTCCCCACGCTTTCGCGTCTCAGCGTCAGTACCGTCCCAGAGAGCCGCCTTCGCCACGGGTGTTCTTCCTGATATCTGCGCATTTCACCGCTACACCAGGAATTCCACTCTCCTCTTCCGGACTCTAGCCAGATGGTTTCCGACGACGTCTCGAGGTTAAGCCTCGAGTTTTCACAGCGGACCTACCTGGCCGCCTACACGCGCTTTATACCCCGTACAGTTGAGC
+
CCC8CGGGGGGGGGGGGGGGGGFGDFGGGGFGGGGGGGGEGCEGGGGGGGGGGGGFGGGGB@EGDFGGGG7FGGGGGGGGGGGGEFGGGGGGGGGGGGGGGGEGGGGGGGGGGGGFGGGGGDE3DFGGGGGGGFDGGFCD5==AGFGAF?FFDFGAACFFG?@8AB*@>GBABFFFF45BFFFCACG4?DG>6=<FF?9C@?(260(5@@1.=15C>GEBB?B@FGBG)*2).6>:E((-48:9)).6:,
@M00200:205:000000000-AKKM3:1:1101:20840:5435 2:N:0:1
TACACGGGTATCTAATCCTGTTTGCTCCCCACGCTTTCGCGTCTCAGCGTCAGTCACCGTCCAGAGGGCCGCCTTCGCCACCGGTGTTCCTCCTGATATCTACGCATTTCACCGCTACACCAGGAATTCCACCCTCCTCTCCGGGACTCCAGCCCATCCGTTTCCAATGCACTTCCGGGGGTGAGCCCCGGGCTTTCACATCAGACTTAATGGGCCGCCTACACGCGCTTTAAGCCCAATACAGTTG
+
CCCCCCGGGGGGGGGGGGGGGGGGGGGGGGGGGGGCEGGGGGGGGGGGGGGGGGGGGGGGGGGGGGGDGGEGGGGGGGGGGGGGGEEFGGGGFFGGGGGGGGGGGGGGFGGGGGGBGGGGGGGG@FFFFFDGGCFGGFF9D8=*@9CBGFF;CFDAFC+:@CBFEFG79FFFF)?8?BG4C8CFFGF5>CE855CFF?CAA:A?2:B4<2A921;CB<:2?::?(*)9)9(6)44:F?B0?:))46)
@M00200:205:000000000-AKKM3:1:1101:25354:5454 2:N:0:1
TACAAGGGTATCTAATCCTGTTCGCTCCCCACGCTTTCGTGCCTCAGCGTCAATACAGGTCCAGTCAGCTGCCTTCGCAATCGGTGTTCCATGACATATCTAAGCATTTCACCGCTACATGTCACATTCCGCCAACCTCAACCTGCTTCAAGCTCAGCAGTATCAATGGCAATTCCATGGTTAAGCCACAGTCTTTCACCACTGACTTACTAAGCCGCCTACGCACACTTTACACCCAGTACAGTTG
+
CCCCCGGGGGGGGGGGGGGGGGGGGGGGGGGGGGGGGGGGGGGGGGGGGGGGGGGGGGGGGGGGGGGGGGGGGGGGGGGDGGGGGGGGGGGGGGGGGGGGGGGFGFGGGGGGGGGB6=DDEFFEGGGFEFGGGGDGGFGFFGGFG*+*?DEGGGGFFGGFGGFGFFG8*@:*;5DBFFGFGGGGBF8FFGF9?BEGFFGB@B@B*):CEFFCEEGF5DBA=BDF9E>DF>EFFFEBCB(01885C44
@M00200:205:000000000-AKKM3:1:1101:17512:5477 2:N:0:1
TACTCGGGTATCTAATCCTGTTTGCTCCCCACGCTTTCGCGTCTCAGCGTCAGTAGTCGTCCAGATGGCCGCCTTCGCCACCGGTGTTCCTCCGCATATCTACGAATTTCACCTCTACTTGCGGAATTCCGCCATCCTCTCCGACACTCAAGCTCAGCAGTTTCAGACGCACTTCCTCGGTTAAGCCGAGGGCTTTCACATCTGACTTGCCAAGCCGCCTACACGCGCTTTATACCCAATACAGTTG
+
CCCCCGGGGGGGGGGGGGGGGGGGGGGGGGGGGGGGGGGGGGGGGGGGGGGGGGGGGGGGGGGGGGGGGGGGGGGGGGGGGFEGGDGGGGGGGGGGGEGGGGGGG?FG8FFGGGGFGGFFFEGGCGGGGGGGDGGFFFGFF?CEGFGBGFGFFFFFFGG*@D@FEFGGDEE>AEFFFFGFGEGGBDF??DGF>6FG8<FCFFC??C@EFF@AE1BF6DEDD18A?EFGGGFA<24.<?F:7?FB4A>
@M00200:205:000000000-AKKM3:1:1101:15450:5500 2:N:0:1
TACGCGGGTATCTAATCCCCTTCGCTACCCTAGCTTTCGTACCTCAGCGTCAGAAGAGACCCAGTAAGCCGCTTTCGCCACCGGTGTTCCTGATGATATCAACGCATTTCACCGCTCCACCATCAGTTCCGCTTACCTCTGTCTCCCTCAAGCACTGCAGTATCGGGCGCAGTTCCAGGGTTGAGCCCTGGGATTTCACACCCGACTGACAGCGCCGCCTACGTACCCTTTAAACCCAATACAGTTGAGA
+
CCCCCGGGGGGGGGGGGGGGGGGGGGGGGGGGGGGGGGGGGGGGGGGGGGGGGGGGGGGGGGGGGGGGGGCFGCGGGGGGGGGGGGGGGGGGGGGGGGGGGGGGGGGGGGGGGGGFGGGGGGGGGGGGGGGGGGGGGFGFFGGFGFGFGFGDGGGFFGGFG?@GFFDG5C>AECFFFFGDGG4C4EGFFGGFFGGGFFG?>@=@BF0>@E@389CE@G:<(4<F?GBGD78AFFA0C?(32:<-4665?6
@M00200:205:000000000-AKKM3:1:1101:12959:5505 2:N:0:1
TACCCGGGTATCTAATCCTGTTTGCTCCCCACGCTTTCGTGCATGAGCGTCAGTGTTGGCCCAGGAGGCTGCCTTCGCCATCGGTGTTCCTCCACATCTCTACGCATTTCACCGCTACACGTGGAATTCCACCTCCCTCTGCCACACTCTAGCCAAGTAGTTTCGAGCGCAGTTCCCAAGTTAAGCTCGGAGCTTTCACACTCGACTTGCTCGGCCGCCTGCGCACACTTTAAACCCAATACAGTTGAGA
+
CCCCCGGGGGGGGGGGGGGGGGGGGGGGGGGGGGGGGGGGGGGGGGGGGGGGGGGGGGGGGGGGGGGGGGGGGGGGGGGGGGGGGGGGGGGGGGGGGGGGGGGGGGGGGGGGGGGDGGGGGGGGGGGGGGGGGGGGGFGFFGGFGFDDGFGGGGGBFG82EDE7>FFC>EDFFFFFFFGFFFFDFFFAA?*<B6?CF<CEFFFB2=A2BC4>@5E=@G:0=DFB0=BG7>E?CC@DE;::B?B<A4)-.8
@M00200:205:000000000-AKKM3:1:1101:19476:5506 2:N:0:1
TACGAGGGTATCTAATCCTGTTTGCTCCCCACGCTTTCGCGCCTCAGCGTCAGGAAATGCCCAGAGACCCGCCTTCGCCACCGGTGTTCCTCCCGATCTCTACACATTTCACCGCTACACCGGGAATTCCAGTCTCCTCTGCATCCCTCAAGAACGGCAGTATCAGCCGACGTTTCTCGGTTGAGCCGAGAGATTTCACGACTGACTTGCCATCCCGCCTACGCGCCCTTTAAACCCAATACAGTTGAGA
+
CCCCCGGGGGGGGGGGGGGGGGGGGGGGGGGGGGGDGGGGGGGGGGGGGGGGGGGGGGGGGGGGGGGGGGGGGGGGGGGGGGGGGGGGGGGGGGGGGGGGGGGGGGGGGGGGGGGEGGGGGGGGFEFCGGFGGGGGGBFEFGGFGFGBGFGGGGGE5C6AFG7EEFGGFGFFDFFF69C>F*7CFGGD>?EAFG?:F3=3@BD@FE3);E;9;@=@<GDFF??E18BD57244>>:G?((.5224-)-54
@M00200:205:000000000-AKKM3:1:1101:22795:5531 2:N:0:1
TACGAGGGTATCTAATCCTGTTTGCTCCCCACGCTTTCGTGCCTGAACGTCGATGCTGGACCAGGAAGCCGCTTTCGCCACTGGTGTTCCTTCCGATATCTACGCATTTCACCGCTACACCGGAAATTCCGCTTCCCTCTTCCGCATCCTAGCCATGCAGTCTCGAATGCAATTCCCAGGTTGAGCCCGGGGCTTTCACACCCGACTTACATGACCGTCAACGCACACTTTACACCCAGTACAGTTGAGA
+
@CCCCGGGGGFGGGGGGGGGGGGGGGGGGGGGGGGGGGGGGGGGGGGGGGGGGGGGGGGGGGGFGGGGGGGGGCFGGGFGEFFGGGGGGGGGGGGGDGGGGGGGGGGGGGGGGGGFGEFGGGGGGGGGGGGGGEDDFFFFFGGFG5DFGFGGGGGFFGGFGGFGF?CEAGABF@FFF829FGGGFGGF>47>EGGFFFGEE9=99=>?>E<<?EGFF58(/703(=59*:2<A<A(:1(.).54:69<:B
@M00200:205:000000000-AKKM3:1:1101:19641:5540 2:N:0:1
TACAGGGGTATCTAATCCTGTTTGCTCCCCACGCTTTCGAGCCTCAGCGTCAGTAATGGACCAGTATGTCGCCTTCGCCACTGGTGTTCTTCCGAATATCTACGAATTTCACCTCTACACTCGCAGTTCCACTCACCTCTCCCGAACTCAAGCTCTACAGTATCGAAGGCAGTTCTGGAGTTGAGCTCCAGGATTTCACCCCCGACTTAAAGAGCCGCCTACGTGCGCTTTAAACCCACTACAGTTG
+
CCCCCGGGGGGGGGGGGGGGGGGGGGGGGGGGGDGGGGGGGFGGGGGGGGGGGFFGGGGFGFGGGGGGGGGGGGGDGGDEGGGGGGFGGFGGGGGGGGGGGGFGGGGGGGGGGGEFFFFFFDFGCEGGFDEGGFGGGFCEFGFFE>8DGFGDFGGFFGG5DGEF>*=C9FFDFEFFFFGFGDF+DECFFFGFFFA6AEGFD5=5ABBA*1>*8>FF);55>=D82CEG358<?E<@E2(6;;EECE4
@M00200:205:000000000-AKKM3:1:1101:5489:5571 2:N:0:1
TACGAGGGTATCTAATCCGTTTTGCTCCCCACGCTTTCGTGCCTCAGTGTCAGTAACAGAATAGTTAACTGCCTTCGCCGTTATTGATGTTCTTCTATATATCTGTGCATTTTACCGCTCCACATAGAGTTCCGTTAACCTCTCCTGCACTCAAGCCGGACAGTATTATCAGTTTCCACGAGGTTGGGCCTCGATTTACCACTGATAACTTGTCAAGCCACCTACGCACCCTTTAAACCCCATACAGTTG
+
CCCCCGGGGGGGGGGGGGGGGGGGGGGGGGGGGGGGGGGGGGGGGGGGGGGGGGGGGGGFGGFGGGGFGGGGGGGGGGGG@FEFGG<FFFGGGGGGGGGGGGGGGFGFAEGGGEE?DGGGGEGGGGGGGFGGGCDFGFGEFGGFGFF<DFGF4?DF5==BDDDFFFGFFFFB<CFFFFG>=C+@FFD5?6>FE>ED5EGEEF@:ECE<5=@C9:;=8C>DFB=*:=@7@DFDD3*>;*7-(-75=4CCC<
@M00200:205:000000000-AKKM3:1:1101:8367:5598 2:N:0:1
TACAAGGGTATCTAATCCTGTTCGCTCCCCACGCTTTCGCGCCTCAGTGTCGGATCCGGCCCAGTGAGCCGCCTTCGCCTACGGTGTTCTTCCCGATATCTACGCATTCCACCGCTACACCGGGAATTCCACTCACCTCTACCGGTCCCTAGACACGCAGTATCGAAGGGCGTCGCGGTGTTGAGCCCCGCGCTTTCACCTCCGACTTGCGCACCCACCTGCGCTCGCCTTAAACCCCATCCAGCTGAGA
+
A@,BC<AFF8EFFGFCFGG<FFFFGGC+CFF@FCEEFGGGGG7F@FGGF<EFCCFFGFGDCFGC,,CE@FBCG:@:FEGD,A::C<BFFFG?9ECGGGGGFDECEC:=CCFFA8E9DFFFBCE7FCG@F8=DF8DFEFGDD9DBEAD>GFG7FFGFEGGE:+*5059A?5?)@@>AEE))=*2;AECFD5=5517*9435,.42(741))-((4EGBDF04:1)-2<C)7(54))4E(42(().(,5)()
@M00200:205:000000000-AKKM3:1:1101:12527:5639 2:N:0:1
TACTAGGGTATCTAATCCTGTTTGCTACCCACGCTTTCGCGCATCAGCGTCAGAACCGGTCCAGGTAGCCGCCTTCGCCACCGGTGTTCCTCCCAGTATCTACGCATTTCACCGCTACACTGGGAATTCCGCTACCCTCTCCCGGCCTCAAGCCAGACAGTTTCAAAGGCAGTTCCTCAGTTGAGCCGAGGGATTTCACCTTTGACTTGTCAAGCCGCCTACGCGCCCTTTAAACCCAATACAGTTGAGA
+
CCCCCGGGGGGGGGGGGGGGGGGGGGGGGGGGGGGGGGGGGGGGGGGGGGGGGGGGGGGGGGGGFFGGGGGGGGGGGGGGGGGGGGGGGGGG@FCFGFGGGGGGGGGGGGGGG>69?F,A;=@ECFFGGGGGCGCFGFGFFGGDEBGFGFGFGC8CFG6CF9AGFFFF*@F=0;BA;FGAFC++*@C557CA56?6BEG753845@?CB6BC**?C(>DF;@1BBG;>15:<9442C0?B))45645<(4
@M00200:205:000000000-AKKM3:1:1101:27017:5651 2:N:0:1
TACGAGGGTATCTAATCCCGTTCGCTCCCCTAGCTTTCGCGCCTCAGCGTCAGTGTCAGCCCAGCAACCCGCCTTCGCCGCAGGTGTTCCTCTCGATATCTACGCATTTCACCTCTACACCGAGAATTCCAGCTGCCCCTTCTTCACTCTAGCCCCGCAGTATCGGCTGACCGTTCTGGGTTCAGCCCAGAGATTTCACCTTCGACTGTCGGTGGCCGCCTACGTGCCCTTTCTACCCTATACTGTTG
+
CCCCCGGGGGGGFFGADGGG@FFGG>FGGGGGGGGGGGGG@CGGG,FCGGGGGEFF9F9FFFGFCE<FGGGGGGGGDGGGGGC:CF54@EGFDGGC,A+;=DGGG+:FFG,FE,,:AFEF88=ECEFCEED,+,+8,;=DFG,1,+=D7?=+@?DFFE6?EG;;5*7C?DF):8*3*=;9<A/:+;49*748)4,=C4F**..:((/()/((.(1<3))620883851<6?05<<4<2).,64)))))
@M00200:205:000000000-AKKM3:1:1101:20755:5658 2:N:0:1
TACCAGGGTATCTAATCCTGTTTGCTCCCCACGCTTTCGCTCCTCAGCGTCAGTACTGGCCCAGGATCCCGCCTTCGCCACCGGTGTTCCTCCTGATATCTGCGCATTCCACCGCTACACCAGGAATTCCAGATCCCCCTACCAGACTCTAGCCGCCCAGTATCGAATGCAGGCTCGAGGTTAAGCCTCGAGGTTTCACATTCGACTTGAGTGGCCGCCTACGAGCTCTTTAAACCCAGTACAGTTG
+
CCCCCGGGGGGGGGGGGGGGGGGGGGGGGEFGGGGGGGGGGGGGGGGGGGGGGGGGGGGGFGGGGGGGGGGGGGGGGGGGGGGGGGGGGGFGGGGGGGGGGGGGGGGGGGGGGGGFDGGGGGGGGGFFGGGGGGGFEFG=FGGFGFGFGFGFGGGFFGGFGGFGFFGGFGFFFFF?5*<AGGGGFGGFFGEFEEDCFFGFFEFFFFFFF=@CFFGFBDE;@DFB(/8DDGC)9><1B(15AFFAD29
@M00200:205:000000000-AKKM3:1:1101:9892:5665 2:N:0:1
TACGCGGGTATCTAATCCCGTTTGCTACCCTAGCTTTCGCACCTCAGTGTCAGTGTCGGGCCAGTGAGTCGCTTTCGCCACCGGTGTTCCTCCAGATATCTACGCATTTCACCGCTCCACCTGGAGTTCCACTCACCCCTCCCGATCTCTAGCCCGCCAGTATCGCCCGCAATTCCTCGGTTGAGCCGAGGGATTTCACACGCGACTTAGCGGACCACCTACGTTCGCTTTAAACCCAATACAGTTGAGA
+
CCCCCGGGGGGGGGGGGGGGGGGGGGGGGGGGGGGGGGGGGGGGGGGGFFGGGGGGGGGGGGGGGGGGGGCEGGGGGGGGGGGGGGGGGGFGGGGFGGGGGGGGGGGGGGGGEEEDDE@EDCEFEFFGGFCGFFDF8?@DDEDEGFGFGFF=E=C>ACGFGGEGFFGGBGDFFFFFFFGFGED66CCEFGG>DC?C85CCEFF9@BF?A4AB03C?:FB<>:6)(;@<5*:<<<>:E:(()8>9AFA>:(
@M00200:205:000000000-AKKM3:1:1101:21402:5671 2:N:0:1
TACGAGGGTATCTAATCCTGTTTGCTCCCCACGCTTTCGCGTCTCAGCGTCAGTCATCGTCCAGGAAGCCGCCTTCGCCACCGGTGTTCCTCTCGATATCTACGAATTTCACCTCTACACCGAGAATTCCGCTTCCCTCTCCGATACTCCAGCGACGCAGTTTCGAGTGCACTTCCTCGGTTGAGCCCAGGGCTTTCACACCCGACTTGCCACGCCGCCTACACGCGCTTTCAGCCCAATACTGTTGAGAC
+
CCCCCGGGGGGGGGGGGGGGGGGGGGGGGGGGGGGGGGGGGGGGGGGGDGGGGGGFGGGGGGGGGGGGGGGGGGGGGGGGGGGGGDGGGGGGGGGGGFGGGGGGDFGGGGGGGGGFGGGGGGGEECFGGGGGGGGGGFGFFG>>EFGCGFGGGGD*5CCDGGFGFAGGFG9BFFFFF674CEGGFG?AFFCDDDGGFEGEEFF>>;B?EC14)6EG6<DF?7:F0?59)*1)6<A:GFF<?F)).6))56)
@M00200:205:000000000-AKKM3:1:1101:17452:5678 2:N:0:1
TACAGGGGTATCTAATCCTGTTCGCTCCCCATGCTTTCGCTCCTCAGCGTCAGTATCGGCCCAGAGACCCGCCTTCGCCACCGGTGTTCCTCCTGATATCTGCGCATTTCACCGCTACACCAGGAATTCCAGTCTCCCCTACCGAACTCAAGCCTGCCCGTATCAGCTGCAAGCCCACAGTTGAGCTGCGGGTTTTCACAGCTGACGCAACAAGCCGCCTACGAGCTCTTTAAACCCAATACAGTTG
+
CCCCCGGGGGGGGGGGGGGGGGGGGGGGGGGGGGGGGGGGGGGGGGGGGGGGGGGGGGGGGGGGGGGGGGGDGGGGFGGGGEFGGGGGGGGGGGGGGGGGGGGGGGGGGFGGGGGFGGGGGGGDGCFGGGGGFGGGGFGDFG=>EEGBG?FFGGGFFEFFGCCFEFGGFGF5F8@CFFGAFFGGFFGFFGG>BEECFFG?B9EB@DFFBFF@F(=C>DED63(:3EDG7C<B2)5<GBF(,87:45)
@M00200:205:000000000-AKKM3:1:1101:14671:5684 2:N:0:1
TACGCGGGTATCTAATCCCGTTCGCTCCCCTAGCTTTCGCGCCTCAGCGTCAGTGTCAGCCCAGCAACCCGTCTTCACCTCAGGTGTTCCTCTTGATATCTACGCATTTCACCGCTACACCAAGAATTCCGATTGCCCCTTCTGCACTCTAGCAAAGTAGTATCATCTGACCGTTCCGAGTTAAGCCCGGAGATTTCACAGATGACTTAAATTGCCGCCTACGCGCACTTTACACCCAATACAGTTG
+
CBCCCGGGFGGGGGGGGGGGGGGGGGGGGGGFDFGAFGGGEGGGGGGGGGFGGFFGGGGGGFGGGGFGGGGGGGFFGGGGGGFAFF<FGGGGGGGGGEFGAEGGGGGDGFGGFGGFGGGFGFEGFB==FGGGGCFG6DFDFGGBFFGFFFGCCD9FFFGFFGF@CFGDAGF5?DFFAD+<@CCEFGG99*49:CFGFF?EEFF=CEFF9=CEFFGF@DB;;;;B08)210)))643E(-,:>24644
@M00200:205:000000000-AKKM3:1:1101:24544:5696 2:N:0:1
TACGAGGGTATCTAATCCTGTTTGCTCCCCACGCTTTCGTGCATGAGCGTCAGTGTTGGCCCAGAAGGCTGCCTTCGCCATCGGTGTTCCTCCACATCTCTACGCATTTCACCGCTACACGTGGAATTCCACCTTCCTCTGCCACACTCGAGCCACGTAGTTTCGAGCGCAATTCCCAAGTTAAGCCCGGGGATTTCACACTCGACTTGCTCAGCCACCTGCGCACACTTTAAACCCAATACAGTTG
+
CCCCCEGGGGGGGGGGGGGGGGGGGGGGGGGGGGGGGGGGGGGGGGGGGGGGGGFGGGGGFEEGGGGGGGFGGGGGGGGGGGGGGDFGFE;FFGGGGDGGGGAFDCFCFGGGGGGFGGGGG?F7FFGGFFFGGEGDF?GEFGGFGFGFGF88E>DF>++5@DDGFFFGEGFAB@CF*97*@DC9BA@??D5A>EEFFEG<B:7B=@D2==94@:?<;DFFF@;FFG>F5?;.?C<;C1(=E>AA<A<
@M00200:205:000000000-AKKM3:1:1101:11594:5701 2:N:0:1
TACGAGGGTATCTAATCCTGTTTGCTCCCCTAGCTTTCGCGCCTCAGCGTCAGTATCCGTCCAGAAGACCGCCTTCGCCTCTGGTGTTCCTCCCGATATCTACGCATTTCACCGCTACACCGGGAATTCCGTCTTCCTCTCCGGAACTCAAGTCCTCCAGTATCAACTGCACCTCCACGGTTAAGCCGTGGCATTTCACAGCCGACTTTGAGGACCACCTACGCGCCCTTTATGCCCAGTACAGTTG
+
CCCCCGGGGGGGGGGGGGGGGGGGGGGGGGGGGGGGGGGGGGGGGGGGGGGGGGGGGGGGGGGGGGGGGGGGGGGGGGGGGGGFGGGGGGGGGGGGGEGGGGGGGGGGGFGGGGGEGGGGGGGGGGGGGGGGFFGGGFGFFGGAC>GEFFGGGGGFFGGFGDEGFFGGFGFEF5FFFFGEGG5:BFFDDC7?FFFGFEGE4BB=25>,73)=8@FC278@EEFE9CFG39)<>447F>?BA<2<B42
@M00200:205:000000000-AKKM3:1:1101:26903:5721 2:N:0:1
TACTGGGGTATCTAATCCTGTTTGCTCCCCACGCTTTCGTGCATGAGCGTCAGTGTTGGCCCAGGAGGCTGCCTTCGCCATTGGTGTTCCTCCACATCTCTACGCATTTCACCGCTACACGTGGAATTCCACCTCCCTCTGCCACACTCGAGCCCCGTAGTTTCGAGCGCAATTCCCAAGTTAAGCCCGGGGATTTCACACTCGACTTGCGAGGCCACCTGCGCACACTTTAAACCCAATCCAGTTT
+
CCCCCGGGGGGGGGGDGGGEFFGGGFGGGGGGGGGGGGG@CFGGGGGGGEE:CFFGGGG?AFGG?DEDFCFGGGGGCEGGDFGGGGGGGGGFGGGGG8EF8,C,CCCGGGGGF>CDDCFGGGGDE9EFGFFGGGGGGFGFFGGFGFGFGFGCCDGFF860=?DFAFDEFCA5?C+BAF+*@D+=?AFF>DE>9CFC94@*(((-5=2976((:0CF0CF@1=0=(3)1;?8)54>FG(,..(.26))
@M00200:205:000000000-AKKM3:1:1101:24229:5752 2:N:0:1
TACTAGGGTATCTAATCCCGTTTGCTCCCCACGCTTTCGCGCCTCAGCGTCAGGAAATGCCCAGAGACCCGCCTTCGCCACCGGTGTTCCTCCTGATCTCTACACATTTCACCGCTACACCGGGAATTCCAGTCTCCCCTGCATCACTCCAGAACGGCAGTATCAGCCGACGTTTCTCGGTTGAGCCGAGAGATTTCACGACTGACTTGCCATCCCGCCTACGCGCCCTTTAAACCCAATACAGTTG
+
CCCCCGGGGGGGGGGGGGGGGGGGGGGGGG88FGGGGGGGGGGGGGGGGGGGGFGGGAGAFGGGCA@6BFGGDEFGGGGGGGGG7FGGGGGA?,AFG<=E=EGGGGGGGGGGGGGFDGGGGC++@>=?FGF86=3EF*@=5@?D@3DDF*@FA+AB*BDEGGFGF7+3:+9>9C*;;ECFGG/**>4@B5*?F<CGFEB(59F;EFFE))/)7;FC?<B1;=2>0EEGDC094ADFD6((58A2)64
@M00200:205:000000000-AKKM3:1:1101:23067:5760 2:N:0:1
TACTGGGGTATCTAATCCTGTTTGCTCCCCACGCTTTCGTGCATGAGCGTCAGTACAGGCCCAGGGGACTGCCTTCGCCATCGGTGTTCCTCCGCATATCTACGCATTTCACTGCTACACGCGGAATTCCATCCCCCTCTGCCGTACTCCAGCCGTGCAGTCTCAAGTGCAGTTCCCAGGTTAAGCCCGGGGATTTCACACCTATCTTGCCCGGCCGCCTCCGCCCGCTTTAACCCCAATTCAGTTCCGAT
+
CCCCCGGGGGGGGGGGGGGGGGGGGGGGGGGGEGGGGGGA<FCFEFGGGGGGEGGGDGGGGGGGGCF:FFGGGGGGGGGE@4F@C,CFGGFGGCGGGGGGGGGGCGGGGGCFCDGFFG?E+=@CCEGGGGFF=AFFGEGFFGE5ABCDF6D=FGGF5EF7E6*<C++,1@+*<ACFFA*<FG+<BEGF*;CD)=FDFFGF=@5(*088*05>0(=:(1=((/6B(:)77/-).4),2(27)6)-.-.)43(
@M00200:205:000000000-AKKM3:1:1101:26554:5796 2:N:0:1
TACGAGGGTATCTAATCCTGTTTGCTCCCCACGCTTTCGCGCCTCAGCGTCAGTACCGGTCCAGTGAGCCGCCTTCGCCACTGGTGTTCCTCCCAATATCTACGCATTTCACCGCTACACTGGGAATTCCACTCACCTCTCCCGGTCTCAAGCCATGCAGTCTGGCAGGCAGTTCCTCGGTTAAGCCGAGGGATTTCACCCGCCACTTGCAAAGCCGCCTACGCGCCCTTTAAACCCAATACAGTTG
+
CCCCCGGGGGGGGGGGGGGGGGGGGGGGFGGGCFGGGGGGGDEGGGGGGGGGEGGGGGGGGGGGGGGGGGGGGGCFGGGGGGGGGGGGGGGGGGGGGGGGFGCC7CC@FGGGGGGFGE8FDF8E=EGGFFGGGGGGGFGEFGGFGFGDGFGGFFGFFGGFGGBD5ADEEEFFFEFFFFG5FE*88AEADGC?AEGGFFE::(>B@@FFFFFCE@FGBGF71;6BFDDGGGDFFF<0CB(3)5-5>9)
@M00200:205:000000000-AKKM3:1:1101:6595:5831 2:N:0:1
TACGAGGGTATCTAATCCTGTTCGCTCCCCACGCTTTCGCTCCTCAGCGTCAGTTACGGCCCAGAGAACTGCCTTCGCCATCGGTGTTCCTCCTGATATCTGCGCATTCCACCGCTACACCAGGAATTCCATTCTCCCCTACCGCACTCCAGTCTGCCCGTACCCACTGCAGGCCCGAGGTTGAGCCTCGGGATTTCACAGCAGACGCGACAAACCGCCTACGAGCCCTTTATACCCAATACAGTTGAGAC
+
CCCCCGGGGGGGGGGGGGGGGGGGGGGGGGFGGGGGGGGGGGGGGGGGGGGGGGGGGGGGGGGGFGGGGGGGGGGGGGGGGGGGGGGGGGGGGGGEGGGGGGGGGGGGGBFFFEGADGFGFGGGG?FGGGGFGGCGDFGFFGGFGFGFGFFFGGGFFGGFGCDDFFGGFGA)*8?>EED9FFGGFGGFFCEEEGGGFCFCFFFB((/6;@BF03CF1CEFFBFF:C)997:BBAAAG?F7?F2>FA4-(()
@M00200:205:000000000-AKKM3:1:1101:25419:5879 2:N:0:1
TACTAGGGTATCTAATCCGGTTTGCTCCCCACGCTTTCGCTCCTCAGCGTCAGGATAGGCCCAGAAGGCCGCCTTCGCCACTGGTGTTCCTCCCGATATCTACGCAATTCACCGCTACACCGGGAATTCCGCCTTCCTCTGCCCACCTCTAGCTCGCCAGTATCCGATGGCCGCTCCCAGTTGAGCCGGGAGATTTCACAACGGACTTAACGAACCGCCTACAAGCCCTTTATACCCAATACAGTTGGGAT
+
CCCCCGGGGGGGGGGGGGGGGGGGGGGGGGGFGGGGGGGGGFGGGGGGGGGGGGGGGGGGGGGGGGGGGGGGGGGGGGGGGGGGGGDFGGGGGGGGGGEGGGGGGGGGFAEFGGGFGGGGGGGDGGGGGGFGGGGDGFGDFGEDGFGFGFGGGGGFFGGFGGFGFBDGBGFFFF>DDFFADCFFFGGFFGDEDGGGAEGCEFFFF>>FEFFFFDGGFCB:27:?2A7D7CFFF)))0),.),)..:)((((
@M00200:205:000000000-AKKM3:1:1101:20368:5882 2:N:0:1
TACGGGGGTATCTAATCCCGTTTGCTCCCCTGGCTTTCGCGCCTCAGTGTCAGTTTCGGTCCAGGATGCCGCCTTCGCCACCGGTGTTCCTCCAGATATCTACGCATTTCACCGCTACACCTGGAATTCCACATCCCTCTCCCGAACTCGAGCCTTCCAGTATCAGACGCAGTTCCCAGGTTAAGCCGGGGGATTTCACGTCTGACTCAAAAGGCCACCTACGCGCCCTTTAAACCCAGTACAGTTGACA
+
CCCCCGGGGGGGGGGGGGGGGGGGGGGGGGGGGGGGGGGGGGGGGGGGGGGGGGGGGGGGGGGGGFGGGGGGGGGGGGGGGGGGGGGGGGGGGGGGGGGGGGGGGGGGGGGGGGGFGGGGGGGGGGGGGGFGGCFG8D8=58D>EEGDFEF>CG6A?D>FGG5E;FGGFEFB>6+:6AGFGGGFFFGFFGCEBGGFF?C?D?8<C<A98><>:B5A<FF0756)(:7C5>:92:A?>??:A9A2)6)5))
@M00200:205:000000000-AKKM3:1:1101:17550:5892 2:N:0:1
TACTAGGGTATCTAATCCCGTTTGCTCCCCTAGCTTTCGCTCCTCAGCGTCAATGTCGGTCCAGGATGCCGCCTTCGCCACCGGTATTCCTCCAGATATCTACGCATTTCACCGCTACACCTGGAATTCTGCATCCCTCTCCCGAATTCAAGCCATCCAGTATCCGACGCAGTTCCCAGGTTAAGCCTGGGGATTTCACGTCGGACTTAGTTGGCCGCCTACGAGCCCTTTAAACCCAATACAGTTG
+
CCCCCGGGGGGGGGGGGGGGGGGGGGGGGGGGGGGGGGGGGGGGGGGGGGGGGGGGGGGGGGGGGGGGGGGGGGGGGGGGGGGGGDGGGGGGGGGGGGGFGGGGGGGGGGGGGGGFGGGGGGGFEFGGGGGGGGGEFFGFFGGFGFGFGFGGGGGFFGGFGGCFFFGGFGDFFFFFFFGF:DCGFGGFFGGBDE6;68E=BFAA4>FBEE?E=EFC=DF08@D>@GFGFG3<)>A3C@((.5<:ADB
@M00200:205:000000000-AKKM3:1:1101:27483:5933 2:N:0:1
TACGCGGGTATCTAATCCTGTTTGCTCCCCACGCTTTCGAGCCTCAGCGTCAGTCATCGTCCAGTAAGCCGCCTTCGCCACTGGTGTTCCTCCTAATATCTACGCATTTCACCGCTACACTAGGAATTCCGCCTGCCTCTCCGACACTCCAGCCACCCAGTTCCAAATGCAGTCCCGGGGTTGAGCCCCGGGCTTTCACCTCTGGCTTGCATCTCCGCCTACGCTCCCTTTACACCCAATACAGTCGCGAT
+
CCC@CGGGGGGGGGG9FGGGCGAFFEEGGGGGGGGGGGG?FGEGGGG8FFGGGGDFGGFC<@FGGG<FGGGGGGGGFGEGGGGGGFGGGGGGGG9F9?;FEDAGGGGGGGGGDDGFDGGGCGFG8FGGGGGG6EDGGFGFB,@>CA6DFFFFFGDF0CF?DFE;C78EFGF98@*309?>F8;C*>C5?DCE4:CGFEG3327E@FD;908?C;<C(*26@F1@BEEF4*5<2<7?D3(2.8AAF)(((((
@M00200:205:000000000-AKKM3:1:1101:7769:5941 2:N:0:1
TACCGGGGTATCTAATCCTGTTTGCTCCCCACGCTTTCGTGCATGAGCGTCAGTATTGGCCCAGAAGGCTGCCTTCGCCATCGGTGTTCCTCCACATCTCTACGCATTTCACCGCTACACGTGGAATTCCACCTTCCTCTGCCATACTCCAGCATCGTAGTTTCGAGCGCAATTCCCAAGTTAAGCCCGGGGCTTTCACACTCGACTTGCGACGCCGCCTGCGCACCCTTTAAACCCAATACAGTTGACAT
+
CCCCCGGGGGGGGGGGGGGGGGGGGGGGGGGGGGGGGGGGGGGFGGGGGGGGGGGGGGGGGGGFDGGGGGGGGGGGFGGGGGGGGGGGGGFGGGGGGGGGGGGDGGCFGGGGGGDFGGFGGFFGGGGGGGGGGGGGGFGFFFGFGFGEGFGFGFGFFDGFDFBF)0+@9EEB>6AAAFCAFCFGFDFFFGCDFEEDF4EA=:=9----*6(>1(:C(981(/:)(2)9F7?924<1;((,.8>9A:<A)))
@M00200:205:000000000-AKKM3:1:1101:4469:5965 2:N:0:1
TACGAGGGTATCTAATCCTGTTTGCTCCCCACGCTTTCGCGCCTCAGCGTCAGTTGCGGTCCAGATGGCCGCCTTCGCCACCGGTGTTCTTCCCAATATCTACGAATTTCACCTCTACACTGGGAATTCCACCATCCTCTCCCGCACTCATAGCCAGCCCAGTCTCAAGCGCAATTCCCGGGTTGAGCCCAGGCCTTTCCCGCCTGACTTGAGCACCCGCCTGCGCGCCCTCTCTACCCAGTACAGTTG
+
CCCCCGGGGGGGGGGGGGGGGGGGGGGGGGGGGGGGGGGGGGGGGGGGGGGG7FGCGGEGGGGFGGGGGGGGGGGGDGGEFFGGGGGGGGGGGGGGGGGGCGGGG?FGGGGGGGGFGGGGGCFGGDFGGGGGGGGGGFGEFGGEGFGFFFGGDDFFFGGFGC8CAFF,;DDF>=>9@AFD75;//,1AFGGFFCC8F5F*.(6(-(3.)93=.5+*=C)(./(.3887174(,(.)3.1.(:46-6<2>
@M00200:205:000000000-AKKM3:1:1101:17687:5978 2:N:0:1
TACGGGGGTATCTAATCCTGTTTGCTCCCCACGCTGTCGCGCCTCAGTGTCAGCCATCGCCCAGCAGGCCGCCTTCGCCACCGGTGTTCTTCCGGATCTCTACGCATTCCACCGCTACACCCGGAATTCCACCTGCCTCTACGATGCTCGAGCCCGGCAGTATCGTTGGCCGACCCGGGGTTGAGCCCCGGGCTTTCACCGCACGCTTAAGCCACCGCCTACGCGCCCTTTAAACCCAATACAGTTG
+
CCCCCGGGGGGGGGGGGGGGGGGGGGGGGGGGGGGGGGGGGGGGGGGGGGGGGGGGGGGGGGGGGGGGGGGGGGGGGGFGGGGGGGGGGGGGGGGGGGGGGGGGGGGGGFEGGGGFGGGGGGGGGGGGGGGGGGGGEAFFFGGFGFGAGFGDGGGFFGGAGGFGDFGGFGFFFFEFEF:DFDGGFFFFFGGFFGG7F)AABB09;9::FDBFBFGGFGF??BF>(1<D)04AF))4E<<08?A9B)6
@M00200:205:000000000-AKKM3:1:1101:12494:5998 2:N:0:1
TACTAGGGTATCTAATCCCGTTTGCTCCCCTGGCTTTCGCGCCTCAGCGTCAGTAGAGGTCCAGCGCGCCGCTTTCGCCACCGGTGTTCCTTCCGATATCTACGCATTTCACCGCTCCACCGGAAGTTCCGCACGCCCCTACCTCCCTCAAGGCCGGCAGTATCAAAGGCACTTCCACGGTTGAGCCGTGGGCTTTCACCCCTGACTTGCCGGCCCGCCTACGCGCCCTTTAAACCCAATACAGTTG
+
CCCCCGGGGGGGGGGGGGGGGGGGGGGGGGGGGGGGGGGGGGGGGGGGGGGGGGGGGGGGGGGGGGGGGGGGGGGGGGGGGGGGGGGGGGGGGGGGGGDGGGGGGGGGGGGGGGGFGGGGGGGGGGGGGGGGGGGGGFGFFGGFGFGFGFG>FGGDEGGFFGFGFAGGFGFFA3AFFFGEGDGGFGD:BDEEFGGGF?FFF;<?8@EE>BBF>FGGFGFBFFBDBG5<75:A4AD:GF?(3459A<4
@M00200:205:000000000-AKKM3:1:1101:5155:6006 2:N:0:1
TACCCGGGTATCTAATCCCGTTTGCTCCCCTAGCTTTCGCGCCTCAGCGTCAGTAGAGATCCAGTGGGTCGCTTTCGCCACCGGCGTTCCTTCTGATATCAACGCATTTCACCGCTCCACCAGAAGTTCCACCCACCCCTACCTCCCTCGAGCTCGCCAGTATCAAAGGCACTTCTACAGTTGAGCTGCAGGATTTCACCCCTGACTTGGCAAGCCGCCTACGCGCCCTTTAAACCCAATACAGTTG
+
CCCCCGGGGGGGFGGGFFGFGGFGGGGGGGGGGGGGGFGGGEGGGGGGGGGGGG9FGGFGFGGGGGFGGGGGGGGGGGGGGGGGGGGGGGGGGFAGFGGGFGGGGGGGGGGGGCEFCFCAGFFFGGGGGGGFFCGG+<EDFGGFEFCDG5@9:;FBDD>*3:AG<BDCFGA8A@FAAFDAFG@CFGC>A?FF4C=C=*4>5=95728C3>=)7=>*9DD<?1().*0/)25)65428<(4)4AA2>2
@M00200:205:000000000-AKKM3:1:1101:10528:6019 2:N:0:1
TACCAGGGTATCTAATCCCGTTTGCTCCCCTGGCTTTCGCGCCTCAGCGTCAATACCGGTCCAGGATGTCGCCTTCGCCACCGGTGTTCCTCCAGATATCTACGCATTTCACCGCTACACCTGGAATTCCACATCCCTCTCCCGGATTCAAGCCAACCAGTATCGGACGCAGTTCCTGGGTTGAGCCCAGGGATTTCACGTTCGACTTAGCAGGCCCCCTACGCGCCCTTTAAACCCAATACCGTTG
+
CCCCCGGGGGGGGGGGGGGGGGGGGGGGGGGGGGGGGGGGGGGGGGGGGGGGGGGGGG@FGGGFGGGGGGGGGGGGGGGGGGGDGGGGGGGGGGGCFFGGG8FFGDGGGGGGGCGFGGGGGGGCBFGFGGCECEGGGFFFFFGFG*?AFDF8E6DDF>?:A@EGFFDG5E>=EE9BFAG>FE57*>FFFGED>FFFFFGF:BBFFF@DE@EC*6>=6886<1:>9E5>17>F29>?G?1<24)(38(
@M00200:205:000000000-AKKM3:1:1101:23640:6039 2:N:0:1
TACGGGGGTATCTAATCCTGTTTGCTCCCCACGCTTTCGTGCATGAGCGTCAGTGTTGGCCCAGAAGGCTGCCTTCGCCATCGGTGTTCCTCCACATCTCTACGCATTTCACCGCTACACGTGGAATTCCACCTTCCTCTGCCACACTCTAGCCAAGTAGTTTCGAGCGCAATTCCCAAGTTAAGCCCGGGGATTTCACACTCGACTTGCTCAGCCACCTGCGCCCACTTTACACCCACTACAGTTGAAAT
+
CCCCCGGGGGGGFGGGGGGGGGGGGDGGGGGGGGGGGGGGGGGGGGGGGGGGGGGGGGGGGGGGGGGGGGGGGGGGGGGGGGGGGGGGFGGGGGGGGFGGGGGGGGGGCGGGGGGFGGFGGGGGGGGFGGFFF?DFGFGCFGGFGFGFFFGGGGGFFEGFGGBF=FGGFGFAEFFFFF*?FE+?FFFFBGGFFGCFCCFE@BFFFFF7@<<EC@GG6DFFFF>E(3.:*2<<B2).:?(8:0)8:2<2)))
@M00200:205:000000000-AKKM3:1:1101:5206:6055 2:N:0:1
TACGCGGGTATCTAATCCCGTTTGCTCCCCTGGCTTTCGCGTCTCAGCGTCGGCACACCCCCAGTCACCTGTCTTCACCTTTGGCGTTCCAAGCGATATCTACGCATTTCACCGCTCCACCGCTTGTTCCAGTGACCCCTGAGTGGCCCAAGATCGCCAGTATGCCCGGCCGTTCCCCGGTTGAGCCGGGGGATTTCACACGGGCACTTAACGGTCCGCCTACACACGCTTTACACCCAATACAGTTG
+
CCCCCGGGGGGGGGGGGGGGGGGGGGGGGGGGGGGGGGGGGGGGGGGGGGGGGGGGGGGGGGGGGGGGGGGGGGGGGGGFGGGGGGGGGGGEFGGGGGGGFGGGGGGEGGGGGGGFGGGGGGGGDGGGGGGCFGGFGFGFFGGFGFG5C>CCFGGFFGGBGGAFF;DGFGFAE>FFFFGB@EDCFGG>DGGE>EGGFF?4>B>F>F?724)-49A86C7::1:??CDDDC11ADF7E6(4??7<<A>F
@M00200:205:000000000-AKKM3:1:1101:22370:6083 2:N:0:1
TACGAGGGTATCTAATCCCGTTTGCTCCCCTAGCTTTCGCGCCTCAGCGTCAATGCCGGTCCAGGATGCCGCCTTCGCCACCGGTGTTCCTCCAGATATCTACGCATTTCACCGCTACACCTGGAATTCCGCATCCCTCTCCCGGATTCAAGCCCGCCAGTATCGGACGCAGTTCCCGAGTTGAGCTCGGGGATTTCACGTTCGACTTAGCGGGCCGCCTACGCGCCCTTTAAGCCCAATACAGTTG
+
CCCCCGGGGGGGGGFGGGGGGGGGGGGGGGGFGGGGGGGGGGGGGGFGGGGGGGGGGGEGGGGGGFGGGGGGGGGGGGGGGGGFGGGGGGGGGGGGGGGGGGGGGGGGGGGGGDGFGGGGFGGGGEGGGGGGGGGGGFGFFFGFGEG>GFGCFDGAEGGFGGFGD>CEBGEFFFFFFFD>FGG7AFBADCED3>FDFFGF@@DFDFFDCE3909EEBD>FF?1@>GEGD:29AD<3@::?),)-.6<
@M00200:205:000000000-AKKM3:1:1101:18665:6088 2:N:0:1
TACTGGGGTATCTAATCCCGTTCGCTCCCCTGGCTTTCGTGTCTCAGCGTCAGCACACCCCCAGCAGCCTGTTTTCACCGTTGGCGTTCCAAGCGATATCTACGCATTTCACCGCTCCACCGCTTGTTCCAGCTGCCCCTAGGTGGCTCAAGACCGCCAGTATACCGAGCAGTTCCACGGTTGAGCCGTGGGATTTCACAAGGCACTTGCAGCGCCGCCTACGCACCCTTTAAACCCAATACAGTTGAGA
+
CCCCCGGGGGGGGGGGGGGGGGGGGGGGGGGGGGGGGGGGGGGGGGGGGGGGGGGGGGGGGGGGGGGGGGGGGGGGGGGGGGGGGGGGGGGGGGGGGGGGGGGGGGGGGGGGGGGEGGGGGGGGGGGGGGFGGGGGFFGF58?FGFGFGFGGGGGFFGDEG7CGFFGGFGFFFFCFCFGFGEG>FGGBFGGFFG?FFFGFF9@FD=D;>=BEFBGG@GE77;1A@G@GCC4454<?E?:1:?7>6-:4::
@M00200:205:000000000-AKKM3:1:1101:19094:6098 2:N:0:1
TACAAGGGTATCTAATCCCGTTTGCTCCCCACGCTTTCGCGCCTCAGCGTCAGGGAATGCCCAGAGACCCGCCTTCGCCACCGGTGTTCCTCCCGATCTCTACACATTTCACCGCTACACCGGGAATTCCAGTCTCCTCTGCATCCCTCAAGAATGGCAGTATCGGCCGACCCCCCTGAGTTGAGCCCAGGGATTTCACGACCGACTTGCCATCCCGCCTACGCGCCCTTTAAGCCCAATACCGTTGAGA
+
CCCCCGGGGGGGGGGGGGGGGGGGGGGGGGGGGGGGGGGGGGGGGGGGGGGGGGGGFGGGGGGGGGGGGGGGGGGGGGFGGGDCFCGGGGGGGGGGGGGGGGGGGGGGGGGGGGGFGG?EGEGGGGDGGFFFGGFGFFGFFGGFGFGFGFGGGFFFFGC58C7=55>@*CEBA=EBDFCA<;+=4>FFFGEA),=FF?9,7;B96@9?AEF@EFGF?:::38:7(:>7/>).))-48?1(4))4-(-34<
@M00200:205:000000000-AKKM3:1:1101:18805:6099 2:N:0:1
TACTCGGGTATCTAATCCTGTTTGCTCCCCACGCTGTCGCGCCTCAGTGTCGGCTATTGAGCCCTTACGAGCTCACCGCCCAGCAGACCGCCTTCGCCACTGGTGTTCTTCCGGATCTCTACGCATTCCACCGCTACACCCGGAATTCCATCTGCCTCTACGGTGCCCTAGCGACACAGTTGCCACGGCCGATCCGGAGTTGAGCCCCGGACTTTCACCACAGCCTTATGCCGCCACCTACGCGCCCTTTC
+
CCCCCGGGGGGGGGGGGGGGGGGGGGGGGGGGGGGGGGGGGGGGGGGGFGGGGGGCGGCFFGGGGGGGG<CFGF:FGGGGGFGGGGFGGDGGGGGFGGGGGGGGGGGGGEFGGEGDDFGGGGFGEGGGGFGGGGGEGFGFFGG>GFGFGFCFGGGFFGGFGGFGFFGFF>F@D=B4AFFFGGFGFGGBBDEADGDF>(=?@<?E@;DFFB(322<F>GFFF?6F?8F0C*48;;B1EFF(3<1(49>BF0)
@M00200:205:000000000-AKKM3:1:1101:25526:6120 2:N:0:1
TACGGGGGTATCTAATCCCGTTCGCTCCCCTGGCTTTCGCGCCTCAGCGTCAGTATCGGCCCAGTAGCCCGCCTTCGCCTCAGGTGTTCCTCCCGATATCTACGCATTTCACCGCTACACCGGGAATTCCAGCTACCTCTTCCGTACTCTAGTCAATCAGTATCAGTCGACCCTCCGGGGTTGAGCCCCGGGCTTTCACAACTGACTTAACCGACCGCCTACGCGCCCTTTAAGCCCACTACAGTTGAGAC
+
CCCCCGGGGGGGGGFGGGGGGGGGGGGGGGGGGGGGGGGGGGGGGGGGGGGGGGGGGGGGGGGGGGGGGGGGGGGGGGGGGGDFFGGGGGGGGGGGGGGGGGGGGGGGGGGGGGGDGGGGGGGGGCGGGGGCCCGGGFGFFGGFGFGFCBFFCFGBFGGFFGCCEACE4;BFFBFFF:DEFD:4/8F):D5ADEFFF?C5=??FFFFFFFF7>FEC9GFFF?FB(8>D57>)6>DFGF01(5?0<24)(()
@M00200:205:000000000-AKKM3:1:1101:18891:6144 2:N:0:1
TACTCGGGTATCTAATCCTGTTTGCTCCCCACGCTTTCGTGCATGAGCGTCAGTGTTGGCCCAGAAGGCTGCCTTCGCCATCGGTGTTCCTCCAGATCTCTACGCATTTCACCGCTACACCTGGAATTCCACCTTCCTCTGCCACACTCGAGCCAAGTAGTTTCGAGCGCAATTCCCAAGTTAAGCCCGGGGATTTCACACTCGACTTGCTCAGCCACCTGCGCACACTTTAAGCCCAATACCGTTGAGA
+
CCCCCGGGGGGGGGGGGGGGGGGGGGGGGGGGGGGGGGGGGGGGGGGGGGGGGGGGGGGGGGGGGGGGGGGGGGGGGGGGGGDGGGGGGGGGGGGGGGGGGGGGGGGGGGGGGGGDDGGGGGGGGGGGGGGGGGGGGFFEFGGFGFGFGFFGGGGFFGFFGGEG=FFG>G>BFFFFFFCFGEGGADGFFGGFFGGGFFG?EBDDB9@?EFE4CBGGDGFFFDFF(=>CFG<E3;7=GF@F34)/6;::?0
@M00200:205:000000000-AKKM3:1:1101:17903:6155 2:N:0:1
TACCGGGGTATCTAATCCTGTTTGCTCCCCACGCTGTCGCGCCTCAGCGTCAGCTACTGCCCAGCAGGCCGCCTTCGCCACCGGTGTTCTTCCGGATCTCTACGCATTCCACCGCTACACCCGGAATTCCACCTGCCTCTACAGTGCTCAAGCCCGCCAGTTCGCATGGCCGACCCGGAGTTGAGCCCCGGGCTTTCACCACACGCTTAACGGGCCGCCTACGCGCCCTTTATACCCAATACCGTTGAGA
+
CCCCCGGGGGGGGGGGGGGGGGGGGGGGGGGGGGGGGGGGGGGGGGGGGGGGGGGGGGGGGGGGGGGGGGGGGGGGGGGGGGGGGGGGGGGGGGDGGGGGGGGGGGGGGGGGGGGEGGFGGGGEGGGGGGGGGGGGGFGF?D9DFFGFGFF5@CGFEGGFEFFGFDGGFGFF>>DEDD<BGGFGFGFFFGGFACFC4)<@8@;?F9?BFA96>?GE0)714:0)4:DG)0)599<<A),3)))4?B?:30
@M00200:205:000000000-AKKM3:1:1101:22004:6160 2:N:0:1
TACGGGGGTATCTAATCCCGTTCGCTCCCCACGCCTTCGCGCCTCAGCGTCAGGGACGGCCCAGCTGGCCGCCTTCGCCACGGGTGTTCCGCCTGATCTCTACGCATTTCACCACTACACCAGGCATTCCACCAGCCCCTACCGCCCTCAAGCGGTGCGGTCCCCGACGACCCTCCCCGGTTGAGCCGGGGGCTTTCACGCCGGGCCAGCCCCGCCGCCTTCGCGCGCTTTAAACCCAGTACCGTTGAGA
+
CCCCCGGGGGGGGGGGGGGGGGGGGGGGGGGGGGGGGGGGGGGGGGGGGGGGGGGFGGGGGGGGGGGGGGGGGGGGGGGGGGGGEEGGGGGGGEGGGGGGGGGGGDCCGGGGGGGFGGFFGGFEGGGGGGGCCGFGGFGFFGG5CEGAGFG;FCD6?5D4ADB42B8CDCBBE3>EF37>1:DC6AGD>DG@EEGG?)38?FF9>>><F?((-(2:(9>(,.-.480))1(66)).A?F3))-33:1(.,
@M00200:205:000000000-AKKM3:1:1101:21829:6228 2:N:0:1
TACGCGGGTATCTAATCCTGTTCGCTCCCCACGCTTTCGCTCCTCAGCGTCAGTATCGGCCCAGAGACCCGCCTTCGCCACCGGTGTTCCTCCTGATATCTGCGCATTTCACCGCTACACCAGGAATTCCAGTCTCCCCTACCGAACTCGAGCCTGCCCGTATCGACCGCAGGCTTGGGGTTGAGCCCCCAGTTTTCACGGTCGACGCGACAAGCCGCCTACGCGCCCCTTCAACCCAGTACCGTTG
+
CCCCCEEDGGGGGGGGGGGGGGGGGGGGGGGGGGGGGGGGGGGGGGGGGGGGGFCGGGGCFFEFG=EFGGGGGGGGGGG@EGEG=FGGDFGGGFFAFGGGGGGGGCEEDGGGGGGF6F9FGGGGF8DDFGGDGGGGFFGFFGG>>5CCGEG+*;*;>DD>CDDG2*?CBEE5?BA66/>BCE)0;>CF>)=)01<:AEGF(/-(-1426962(3;E(7<:(.(0,:)9)18(8<:4C:((-4-4(46
@M00200:205:000000000-AKKM3:1:1101:27575:6245 2:N:0:1
TACGGGGGTATCTAATCCCGTTTGCTCCCCTGGCTTTCGCGCCTCAGCGTCAATGCCGGTCCAGGATGCCGCCTTCGCCACCGGTGTTCCTCCAGATATCTACGCATTTCACCGCTACACCTGGAATTCCACATCCCTCTCCCGGATTCAAGCCCTCCATTATCAGACGCAGTTCCCGGGTTGAGCCCGGGGATTTCACGTCTGACTTAGCAGGCCGCCTACGCTCCCTTTCAGCCCAGTCCATTAGAGA
+
CCCCCGGE:EGFFGF<EDFGFGGGGGGFFGFGGGGGGGGGCFGGGGGFGGGGGFGG<FFEFGGGGGGGGGGGGGD,?FEGG@CG@C:CGGGGGGGGGGFGGGGGGGGGCFFCFEGFGEEFDGGGGDDFGGFGG8+@DD?DFGGA?5>)=C@CEGGCFED+,509;FDC*5>=BEF+;BDBF5)6)5E?5<EA>EDDFEGD@;;F<EE)).))32:C()0((.3)(279*2:)-6-,;((.))))))))))
@M00200:205:000000000-AKKM3:1:1101:18826:6246 2:N:0:1
TACTGGGGTATCTAATCCTGTTTGCTCCCCACGCTCTCGCGCCTCAGCGTCAGTCTTCGTCCAGGTGGTCGCCTTCGCCACCGGTGTTCCTCCCAATATCTACGAATTTCACCTCTACACTGGGAATTCCACCACCCTCTCCGAGACTCCAGTCATGCAGTTTCGGATGCACTTCCAAGGTTAAGCCCTGGGCTTTCACATCCGACTTACAAAACCGCCTACGCGCCCTTTAAGCCCAGTACAGTTG
+
CCCCCGGGGGGGGGGGGGGGGGGGGGGGGGGGDGGGGGGGGGGGGGGGGGGGGGGGGGGGGGGGGGGGGGGGGGGGGGGGGGGGGGGGGGGGGGGGGFGGGGGGGGGGGGGGGGGFGGGGGGFGG=FGGGGGGGGGGFGFFGGEGFGFGFGGGGGFFGGFGGFGFDDGBGFFFFFFFFFFGGGGFGGFFG>FFGFFA<@EFFFAFBFFFFEE=BGG>DFFFFFF9EFGDGE95>AEF;=:9AD94::
@M00200:205:000000000-AKKM3:1:1101:6227:6247 2:N:0:1
TACCAGGGTATCTAATCCTGTTTGCTCCCCACGCTTTCGCGTCTCAGCGTCAGTAACGTCCCAGCGAGCTGCCTTCGCCATTGGTGTTCCTCCCGCTATCTGCGCATTTCACCGCTACACCGGGAATTCCACTCGCCTCTTCCGAACTCTAGTCCGGCAGTATCGACCGGCATCCCAGGGTTGAGCCCTGGACTTTCCCAGCCGCCTTACCGGACCGCCTACACGCCCTTTCCCCCCACTACAGTTGCGAC
+
CCCCCGGGGDFGGF<FGGFFDGEGGGGGGGGGDGGGGGEGGGGGGFFGGGGGGGGFGGGGGGGDGC+@FGFGGGGGGGGGDGFEGDFGGGGGGGE+F:EGFGG>G8FDGGGGFEEE8F,EGCCC=+=DFFFG?F+3CBEEDFD>6*+)=DGCDFGA5C+9DG7C8?DCB*::AEFFFF4/=<)*)>C?AC5AFG?FA3<3)/1(((62)65(61CC()7<1:BFFG)9797).),3?9,(.4.,.5))4((
@M00200:205:000000000-AKKM3:1:1101:13792:6287 2:N:0:1
TACGAGGGTATCTAATCCTGTTCGCTCCCCACGCTTTCGCTCCTCAGCGTCAGTATCGGCCCAGAGACCCGCCTTCGCCACCGGTGTTCCTCCTGATATCTGCGCATTTCACCGCTACACCAGGAATTCCAGTCTCCCCTACCGAACTCGAGCCTGCCCGTATCGACCGCAGGCTTGGGGTTGATCCCCAAGTTTTCACGGTCGACGCCACAAACCGCCTACTCGCCCCTTACACCCACTACCGTTCATA
+
CCCCCGDEGFFGGFFGGGGFGGGGGGGGGGGECGEGGG@EEGGGFFFGCGGDC@FFGGEGGFCFGFFFGGGGGGCF7FGCGG7C>FFEGCEGGGFGG<EFGGGGGGGGEGGGFCEFGE,A>DF7CEEFGGE8FFGFGBG8D@FDE>DDFAD+@?;*?FG>ED=C8?DG*:5)/73;/)*8<E4<+>E6><E4+=CCC3+,282(.:,:((41((224DE(-8))-1)1)*.,()).::(((,.,,4(.))
@M00200:205:000000000-AKKM3:1:1101:11711:6291 2:N:0:1
TACGCGGGTATCTAATCCCGTTCGCTCCCCACGCCTTCGCGCCTCAGCGTCAGGGTCGGCCCAGCCGGCCGCCTTCGCCACGGGTGTTCCCCCCGATCTCTACGCATTTCACCACTACACCGGGGATTCCACCGGCCCCTACCGCCCTCAAGCCGCGCGGTCCCCGACGACCCCCCCCGGTTGAGCCGGGGGCTTTCACGCCGGGCCAACGCGGCCGCCTGCGCGCGCTTTACACCCAGTACAGTTGAGAC
+
CCCCCGGGGGGGGGEGGGGGGGGGGGGGGGFGGGGGGGGGGGGGGGFGGGGGGGGGGGGGGGGGGGGGGGGGGGGGGGGGGGGGGGGGGGGGGGC:FGGGGGGGGCFFGGAFG9EF?FFGGGGGGDGGGGGGGGGGGFGF4EGFGFGFG)=;EFDEDGC>=DFGFF:E>EBFE:@EFF7>C=34?CF)535>5CF48)<8<F6>>90((8:B9BECBDEF6:;>9E>C)11:2287C1(54<99>A<92(.
@M00200:205:000000000-AKKM3:1:1101:11312:6297 2:N:0:1
TACGCGGGTATCTAATCCCGTTTGCTCCCCTGGCTTTCGCGCCTCAGCGTCAATGTCGGTCCAGGATGCCGCCTTCGCCACCGGTGTTCCTCCAGATATCTACGCATTTCACCGCTACACCTGGAATTCCGCATCCCTCTCCCGAATTCGAGCCCGCCAGTCTCGAACGCAGTTCCCGGGTTGAGCCCGGGGATTTCACGTTCGACTTAGCAGGCCGCCTACGCGCCCTTTAAACCCAATACAGTTGAGCT
+
CCCCCGGGGGGGGGGGGGGGGGGGGGGGGGFFFFGGGGGGGGGGGGGGGGGGDGGGGGGGGGGGGFGGGGGGGGGGGGGGGGGGGGGEFGGGGGGFGFFGGFGGGGGGGGGGGEGBGGFGGGGGDFGGGGGGGGGGGDFDFGGFGEGDGFGFGGGFFGG?GGCGFFGGFG>9ECFFFFDACGCCAGGFF<=E:CFFF?FDFFF??FF?99992?GE09@?(.,8(:>C<53<<97?>?((.5.9A5><:)-
@M00200:205:000000000-AKKM3:1:1101:11209:6312 2:N:0:1
TACGAGGGTATCTAATCCCGTTTGCTCCCCTGGCTTTCGCTCCTCAGCGTCAATGCCGGTCCAGGATGCCGCCTTCGCCACCGGTATTCCTCCAGATATCTACGCATTTCACCGCTACACCTGGAATTCTGCATCCCTCTCCCGGATTCAAGCCATCCAGTATCGGACGCAGTTCCCAGGTTGAGCCTGGGGCTTTCACGTCCGACTTAGTTGGCCGCCTACGAGCCCTTTACACCCAGTACAGTTG
+
CCCCCGGGGGGGGGGGGGGGGGGGGGGGGGGGGGGGGGGGGGGGGGGGGGGGGGGGGGGGGGGGGGGGGGGGGGGGGGGGGGGGGDGGGGGGGGGGGGGGGGGGGGGGGGGGGEGFGGGGGGGGGGGGGGGGGGGGGFGDFG8BEEGFGFGFFGGFFGGFGF>D5*?EFGFFFFFFFBGFGCFDAFCAAFFA*=CDFCF2>=@BF@>94CFFFFGE>GF@7;?52:BFGFBAFAB:8,,,)9><4.4
@M00200:205:000000000-AKKM3:1:1101:22439:6314 2:N:0:1
TACACGGTTATCTAATCCTGTTTGCTCCCCACGCTTTCGTGCCTCAGTGTCAGTGCTGGTCCAGAGAGCCGCCTTCGCAACTGATGTTCCTCCCGATCTCTACGCATTTCACTGCTACACCGGGAATTCCACTCTCCTCTACCGCACTCTAGCCCGCCAGTATCCATCGCCATTCCCAGGTTGAGCCCGGGGCTTTCACGACAGACTTAACGAACCACCTACGAACGCTTTAAACCCAGTACAGTTGAGCC
+
CCCCCGGGGGGGGGGGGGGGGGGGGGGGGGGGGGGGGGGGGGGGGGGGGGGFGGGGGGGGGGGGFGGGGGGGGGGGGGEEGFGGGGGGGGGGGDGGGGGGGGGGGGGGGGGGGGGFGGGGGDGEGGGGGGGG8FFGGFGEFFG>GFGBGFFCGDF>9EDB8DEGF;DEAGFFFC9EFCCFGGGG5DFFEGEFDEGGFFGF2>9@99BFE4>976EE@GEFFF<)(:8<5C<4?444C?2(6).5.4).4)(
@M00200:205:000000000-AKKM3:1:1101:23047:6316 2:N:0:1
TACGCGGGTATCTAATCCTGTTTGCTCCCCACGCTTTCGCGTCTCAGCGTCAGTATCCAACCAGGGGGCCGCCTTCGCCACCGGTGTTCCTCCCGATATCTACGCATTTCACCGCTACACCGGGAATTCCACCCCCCTCTTTGGTACTCTAGCTTTCCAGTTTCATGCGTCGTTCCTCGGTTAAGCCGAGGGATTTCACACATGACTTAGCAGACCGCCTACACGCCCTTTAAACCCAATACAGTTGCGAT
+
CCCCCGGGGGGGGGGGGGGGGGGGGGGGGGGGGGGGGGGGGFGGGGFGGGGGGGAFGGGGFFFGFGDDGGGGGGGGGGGGGGGGGGGGGGGGGGGGGGGGGGGGGGGGGGGGGGGFGGGGGDEGCCFGGGGGGDDGGFGDFFGAFFGFGFGFGGG+ACCFGGC=*=+=;*81>DFA=ADDFGCDAFGEEDG3DFGG=)9<><B22:D<A59A<?DF0CB?B?FF<G:DC<4<:43<G?FF7:><29))13(
@M00200:205:000000000-AKKM3:1:1101:12543:6319 2:N:0:1
TACAGGGGTATCTAATCCTGTTTGCTCCCCACGCTGTCGCGCCTCAGTGTCAGCAACGGCCCAGCAGGCCGCCTTCGCCACCGGTATTCTTCCGGATCTCTACGCATTCCACCGCTACACCCGGAATTCTACCTGCCTCTACCGTGCTCAAGCTGATCAGTCGCCACGGCCGACCCGGGGTTGAGCCCCGGGCTTTCACCATAGCCTTGAAAAGCCACCTACGCGCCCTTTAAACCCAATACAGTTG
+
CCCCCGGGGGGGGGGGGGGGGGGGGGGGGGGGGGGGGGGGGGGGGGGGGGGGGGGGGGGGGGGGGGGGGGGGGGGGGGGGGGGDGGGCGGGGGGGGFGGGGGGGGCFGGGGGGGGFGGGGGGCEFEGEFGGGGGGGGFGEFGGFGFGDGFGGGGGFFGGFGFFGFFGEFGEFFF>?EFGFGGGGFGGFFGGFFGG6AAGF2<<52?BAB7?)<?GFFFFFF?(04=BG<97A4A><GFF7:?FFA49
@M00200:205:000000000-AKKM3:1:1101:10845:6337 2:N:0:1
TACACGGGTATCTAATCCTGTTCGCTCCCCATGCTTTCGCTCCTCAGCGTCAGTAACTGCCCAGAGACCTGCCTTCGCCATCGGTGTTCCTCCTGATATCTGCGCATTCCACCGCTACACCAGGAATTCCAGTCTCCCCTACAGCACTCTAGTCTGCCCGTACCCGATGCAAGCCCACAGTTGAGCCATGGGATTTCACACCAGACGCGACAGACCGCCTACGAGCTCTTTAAACCCAATACAGTTGAGCT
+
CCCCCGGGGGGGGGGGGGGFGGGGGGGGGGGGGGGGGGGGGGGGGGGGGGGGDGFCFFFGGGGGGG8FGFEGGGGGGGGGEGGDGGGGGGFGGGGGGGGGGGGGGEEGGGGGGGGFGGGGG?FEFFGGF@EG?=8EGFGDFGGFFF?DD8E=DDFFFGGFGD=DBA>EFGFE?DAFAE6*8E8F?FGAFGGFAEGGF@EFEAD):>7))8/265CC5DF?(505?E397773.47;E08358)665-6>))
@M00200:205:000000000-AKKM3:1:1101:13384:6377 2:N:0:1
TACAGGGGTATCTAATCCCGTTTGCTCCCCTAGCTTTCGCGCCTCAGCGTCAGTGTCGGTCCAGGAAGCCGCCTTCGCCACCGGTGTTCCTCCGGATATCTACGCATTTCACCGCTACACCCGGAATTCCGCTTCCCTCTCCCGAACTCAAGCCAAACAGTTTCCCGTGCAGTTCCTCAGTTGAGCCGAGGGATTTCACACGGGACTTGTTAAGCCGCCTACGCGCCCCTTAAACCCAGAACTATTGAGTC
+
C,CCCEGGG@FGGFDGGFGGGDGGGFFGGEGGFGGGGF@E:F:CBFGGGGGGEFGGGD@FFGGGGG,@EG>FGGGGGGGCGGGCFGGGGGDFFEGGG>DFGGFFEGGEFFGGGGGFGGGGGGEGG+@?FC8EC8CGGBFBFGC58ADFGFD7FCF??G?*5<*?AC>89@C@8AA9+=:F72:94<74*:E?)8,68@7@>>@@@>8<ACA5CEGF9DA?04()-8;<3*7)).44E-((.()))-.)5))
@M00200:205:000000000-AKKM3:1:1101:23512:6404 2:N:0:1
TACAGGGGTATCTAATCCTGTTTGCTCCCCACGCTGTCGCGCCTCAGCGTCAGCCACAGCCCAGCGGGCCGCCTTCGCCACCGGTGTTCTTCCGGATCTCTACGCATTCCACCGCTACACCCGGAATTCCACCCGCCTCTACTGTGCTCCAGCGCGGGAGTCGCCACGGCCGATCCGGGGTTGAGCCCCGGACTTTCACCGCCGCCTTCCCGCGCCGCCTACGCGCCCTTTACACCCAATACAGATG
+
CCCCCGGGGGGGGGGGGGGGGGGGGGGGGGGGGGGGGGGGGGGGGGGGGGGGGGGGGGGGGGGGGGGGGGGGGGEGGGGGGGGGGGGGGGGGGGGGGGGGGGGGGEGGGGGGGGGFGGGGGGGGDGGGGGGGGGGGGFGFFGGFGFGEGFGCEGGF>EDEGGFGFED5DGFF:1>AFF3>EGGG?E?>>DG3>EGF@-<)1;>B33:??B?FF0?C1CB?0.157CBD)*5:A<ABE(8,2?76)-.
@M00200:205:000000000-AKKM3:1:1101:8933:6405 2:N:0:1
TACAGGGGTATCTAATCCCGTTCGCTCCCCTGGCTTTCGCGCCTCAGCGTCAGAAAGGGTCCAGCACCTCGCCTTCGCCACCGGAGTTCCGCTGGATATCAACGCATTTCACCGCTCCACCCAGCGTTCCAGATGCCCCTACCCTCCTCAAGATCACCAGTATCCAAGGCACTTCCCCAGTTGAGCTGGGGGATTTCACCCCGGACTTGGTGACCCGCCTACGCGCCCTTTACACCCAATACAGTTG
+
CCCCCGGGGGGGGGGGGFGGGGGGGGGGGGGGGGGGGGGGGGGGGGGGGGGEGGFGGGGGGGGGGGGGGGGGGGGGGGGEGGGGGEGGGGGGGGGGGGDFFGGGGGGGGGGGGGGFGGFGGGGDGGGGGGGFGGGGGFGFFFDFCFC8?8DFGGGFFGGFGGFCEFGFFFFFFEFFFF9BDFGDFFGFFDEBBGCCBEGBF9@09B@FFFFF)5<CBGF;(,(03?BGGGF25:38CB6?0:BB4:A
@M00200:205:000000000-AKKM3:1:1101:4731:6427 2:N:0:1
TACTCGGGTATCTAATCCCGTTTGCTCCCCTGGCTTTCGCTCATCAGCGTCAATGCCGGTCCAGGATGCCGCCTTCGCCACCGGTATTCCTCCAGATATCTACGCATTTCACCGCTACACCTGGAATTCTGCATCCCTCTCCCGGATTCAAGCCAACCAGTATCAGACGCCGTTCCCAGGTTGAGCCTGGGGCTTTCACGTCTGACTTAGTTGGCCGCCTACGAGCCCTTTACACCCAATACAGTTG
+
C@C@CGGGGGEGGGGGGGGGGC<@FEFCFEGGGGGGGGGEGGEGDFC@@CEEGGGGGGCGGGCFG7FGGGGCFGGGGGGGG?FGBCFGFFGGGG?FG5=FF8EFCGG7FGGEECE5D78EFGDG,4>=,@AGCFGFGFGFFGGDG>>AG7FFGFF6DEG*@+;EB7=D>E*=*:CFAFCF><?FFDGAF4*@*;CD8<E9BF=B4>@?:>/86(?8(788680.(3>FC5=><<<3B((.).59A9<
@M00200:205:000000000-AKKM3:1:1101:11298:6455 2:N:0:1
TACGGGGGTATCTAATCCTGTTTGCTCCCCACGCTTTCGTGCATGAGCGTCAGTGCAGGCCCAGGGGATTGCCTTCGCCATCGGTGTTCCTCCGCATATCTACGCATTTCACTGCTACACGCGGAATTCCATCCCCCTCTGCCGCACTCCAGCGATGCAGTCACAAATGCAGTTCCCAGGTTGAGCCCGGGGATTTCACATCTGTCTTACATCACCGCCTGCGCACGCTTTAAACCCAATACAGTTG
+
CCCCCGGGGGGGGGGGGGGGGGGGGGGGGGCGGGGGGGGGGGGGGEFGGGGGGGGGGGEGGGGGGGCGGGGGGGGGGGGGGGGDGGGGGGGGGGGGGEFGFEGGGGGGGGGGGGGFGGGGGGGG:BFGGGGGGFGGGFGFFGGFGFD>CFFCFGCFEEGFFGFGAF4FFGFFFEFFFFCAFFFGFFGFFGG>3EGFFFG<C;CEEFFFEFEFE)>92CBBB?0B>E397916)-.3C881)).4<4)
@M00200:205:000000000-AKKM3:1:1101:17114:6485 2:N:0:1
TACCCGGGTATCTAATCCCGTTCGCTCCCCTGGCTTTCGCGCCTCAGCGTCAGGAGAGGTCCAGCGGGGCGCTTTCGCCGCCGGCGTTCCTTCCGATATCAACGCATTTCACCGCTCCACCGGAAGTTCCCCCCGCCCCTACCTCGCTCGAGATCAGCAGTCTCCGAGGCCCTTTTCCGGTTGAGCCGAAAGATTTCACCACGGACTTGCTGACCCGCCTACGCGCCCTTTATCGCCCACACAGTTT
+
CCCCCGGFGGGGGGGGCEEFGG8FGGGGGGGGGGGGFGGGEGGGGGGG>GGDDGGCFGGGGGFFGG@FBFGGDGGGGGGGFCGGGDGGGGGGGFEEFEGGGGGGGDGGGGFFGC*@D78FGDEC*>DCF,,4:EDEE>EDFGFFG538D>E*=*;?FGGFG*:C27D*<CFBF(<=?=95EEGFFDC5;):37<EC=<+4)46996(57A292(+;2>316?<@(/)1/7).))(-*(-(,4(4<).
@M00200:205:000000000-AKKM3:1:1101:20916:6485 2:N:0:1
TACACGGGTATCTAATCCCGTTTGCTCCCCTGGCTTTCGCGCCTCAGCGTCAATGCCGGTCCAGGATGCCGCCTTCGCCACCGGTGTTCCTCCAGATATCTACGCATTTCACCGCTACACCTGGAATTCCGCATCCCTCTCCCGGATTCAAGCCTGCCAGTATCAGACGCAGTTCCCGGGTTGAGCCCGGGGATTTCACGTCTGACTTAACAGGCCGCCTACGCGCCCTTTATACCCAGTACAGTTGAGAC
+
CCCCCGGGGGGGGGGGGGGGGGGGGGGGGGGGGGGGGGGGGGGGGGGGGGGGGGGGGGGGGGGGGFGGGGEFGGGGGGGGGGFGGDGGGGGGGGGGGGGGGGGGGCGGGGGGGGGEGGGGGFGGGGGGGGFGGCDGGFFFFGGFGFGFGFGDGGGAFFDFGGFGFFGGFGEFBEFFFDGFGGGCFGFFEGC>/AFDFFGFFF@?<9E?CCFC87E=BGF::?F@0C@G<425A<AFG2:B<A2>:2-43(.
@M00200:205:000000000-AKKM3:1:1101:7589:6497 2:N:0:1
TACAAGGGTATCTAATCCCGTTCGCTCCCCTGGCTTTCGTGTCTCAGCGTCAGCACACTCCCAGCTGTCTGTTTTCACCTTTGGCGTTCCAAACGATATCTACGCATTTCACCGCTCCACCGTTTGTTCCGACAGCCCCTAAGTGGCTCAAGATAAGCAGTATACCAAGCAGTTCCACGGTTGAGCCGTGGGCTTTCACAAGGTACTTACAAATCCGCCTACCCACGCTTTACACCCAATACAGTTG
+
CCCCCGGGGGGGGGFGGGGGGGGEGGGGGGGGGGGGGGGFFGGGGGGGGGGGDGFFGGGGGGFFGFGFGGGGFGGGGGGGGGFFFGFF:DAFFFG+AF@FGGGGGGGGGGGGGGGBDGFGFCEG8CDGGGDGGGGGFFGFF88FFFGDFDEGFFDFBFGFF@*?D?+6*@D5=EF?+5=9FE?+9@F>55*9*4:C@AF@EFFFFFEC6A*A:ADGBGD--(().=)99CDF)731=1;5)68C)1)
@M00200:205:000000000-AKKM3:1:1101:26642:6501 2:N:0:1
TACGGGGGTATCTAATCCTGTTTGCTCCCCACGCTTTCGCACCTCAGCGTCAGTATTGGCCCAGGTCGCCGCCTTCGCCACTGGTGTTCCTCCCGATATCTACGAATTTCACCTCTACACCGGGAATTCCGCGACCCTCTTCCATACTCAAGCTTTGCAGTTTCGGATGCACGTCCTTGGTTGAGCCGAGGGATTTCACATCCGACTTGCGAAGCCGCCTACGTGCGCTTTAAACCCAATCACGTTGAGA
+
CCCCCDGGGGGGGGGGGGGGGGGGGGGGGGGGGGGGGGGGGFEGGGGGGGGGGGGGGGFGGGGGGGGGGG+@FGGGGGGGGGGGGGGGGGFG8@CGGGEGGGGGGFGGGGGCGGGFGGGGGGGGCBFGGGGGDGGGGFE@FGGFGF5CGFGFGFFFFGGFGGCCAFDEDGFFFBFBEFFAFFD8;?E:B3C):;FF@5+)93(80(43<<9B6>GCFGEB?B(0(;8))1()-.-3*(32()(4:?(2((
@M00200:205:000000000-AKKM3:1:1101:7238:6560 2:N:0:1
TACACGGGTATCTAATCCCGTTTGCTCCCCTAGCTTTCGCGCCTCAGCGTCAGAAAAGGTCCAGCGAGCCGCCTTCGCCACCGGAGTTCCTGTGAATATCAACGCATTTCACCGCTCCACTCACAGTTCCGCTCGCCCCTACCTCCCTCGAGGCCGTCAGTATCTAAGGCAGTTCCACGGTTGAGCCGTGGGATTTCACCCCAGCCTTGACAGCCCGCCTACGCGCACTTTATGCTCAGTACAGTTG
+
CCCCCGGGGGGGGGGGGGGGGGGGGGGFGGGGGGGGGGGGGDEGGGGGGGGGGFGGGFEGGGGGGGGGGGCFGGGGGGGGGGGG7EEFFFGGGGFGGFDGGGGGGEGGGGGGGGGFGGGGFGGFFFFGGGDGGGDGCBGDA@EFGFDFGFECEDGE>EDBGCACA6?CFGF4AEFFFFGFFG<GFGGFFGGF5=FF=7CED>;?,//733;3)3CEFGFB1:6>>GBDDD)).6<)<),6<><).).
@M00200:205:000000000-AKKM3:1:1101:10242:6564 2:N:0:1
TACTGGGGTATCTAATCCTGTTTGCTCCCCACGCTTTCGTGCATGAGTGTCAGTGTTGGCCCAGAAGGCTGCCTTCGCCATCGGTGTTCCTCCAGATCTCTACGCATTTCACCGCTACACCTGGAATTCCACCTTCCTCTGCCACACTCCAGCCACGTAGTTTCGAGCGCAATTCCCAAGTTACGCCCGGGGATTTCACACTCGACATGCGCGGCCACCTGCGAACACTTTACACCCAGTACAGTTG
+
CCCCCGGGGGGGGGGGGGGGGGGGGGGGGGGGGGGGGGGGGGGGGGGGGGGGGGGGGGGGFFGGGGGGGGGGGGGGGGGGGGGGGFGGGGGGGGFGGGGGGGGGGEFDGGFGGGGF8CFGGFGDEEFGGGAFFDGGGFGFFGGFGFGFGFGGGGGFFGG5CFEGDFDEFGFFFFFFFFGFGGG+@CGFFDGA**19BEGFFDFF=BF9B3>>=@EG@CFD4=1..?BG::@C<458:6?FFA<AAB>
@M00200:205:000000000-AKKM3:1:1101:23340:6595 2:N:0:1
TACTAGGGTATCTAATCCTGTTTGCTCCCCACGCTTTCGCACCTCAGCGTCAGTATCCACCCAGATCGCCGCCTTCGCCACTGGTGTTCCTCCCGATATCTACGAATTTCACCTCTACACCGGGAATTCCGCGATCCTCTTTGGTACTCAAGCTCTGCAGTTTCGGATGCACTTCCTTGGTTGAGCCGAGGGATTTCACATCCGACTTGCAAAGCCGCCTACGTGCGCTTTAAACCCAGTACGGTTG
+
CCCCCGGGGGGGGGGGGGGGGGGGGGGGGGGGGGGGGGGGGGGGGGGGGGGGGGGGGGGGGGGGGGGGGGGGGGGGGGGGGGGGGGGGGGGGGGGGGGGGGGGGGGGGFGGGGGGFGGGGGGGGGGGGGGGDGGDFGFGFFGGFFFFB=FGFGGGFFGGFGGFGFFG>>FA@?CFFFFGAFGGGFGG5DDDDEGGG><FCCEBFFF@@3>E3>4CF0<57;3;A88>C7C24)-)38(.449((3:2
@M00200:205:000000000-AKKM3:1:1101:17201:6639 2:N:0:1
TACTAGGGTATCTAATCCTGTTTGCTCCCCACGCTTTCGTGCATGAGCGTCAGTGTTGGCCCAGAGGGCTGCCTTCGCCATCGGTGTTCCTCCACATCTCTACGCATTTCACCGCTACACGTGGAATTCCACCCTCCTCTGCCACACTCCAGCCAAGTAGTTTCGAGCGCAATTCCCAAGTTAAGCCCGGGGCTTTCACACTCGACTTGCTCGGCCGCCTGCGCACACTTTACACCCAGTACAGTTG
+
CCCCCGGGGGGGGGGGGGGGGGGGGGGGGGGGGGGGGGGGGGGGGFGGGGGGGGGGGGDGGGGGGDCGGGGGGGGGGGGGGGGDGGGGGGGGGGGGGGGGGGGGGGGGGGGGGGGF6FGGGGGGGGGGFGGGGGGGGFGFFGGFGF>0AFGGGGFFFGGFEFDGFFFGFDFFFFFFFF+@FGFGAFGFF5EFFGGFF<=7EFFB)/(-7>C@=@DG9CD0(,(2(=>FC:/)9).4831:BAAA>B2
@M00200:205:000000000-AKKM3:1:1101:8894:6668 2:N:0:1
TACTCGGGTATCTAATCCTGTTCGCTCCCCATGCTTTCGCTCCTCAGCGTCAGTACCGGCCCAGAGCATCGCCTTCGCTACTGGTGTTCCTTGTGATATCTGCGCATTCCACCGCTACACCACAAATTCCATGCTCCTCTACCGGACTCTAGTCACAACAGTTTCGAGCGGCGACTCCAGGTTGAGCCTGGAGGTTTCACACCCGACTTGTCGAACCGCCTACGAGCCCCTTAAACCACATACGGTTGAA
+
CCCCCGEEF:FEFGDFG<DFGFGG7C,FFEGGGFGGA@:FF<FGGFGGCFGGGGGGGDCGGGGFGFGGGG@CEEG:FCFFGGGGGGEEGGFFGGDDF@FGGFFGG6=FFBFGGDGBDGGGGGGFGBF8FGGFGGGGGFDEFGGFDFG9?FEFGG@FFFDFGDDGFFCCDE5=DB59>AF>C<9C?D9FFFGF4C7;+6C89>9((6@0;37A61*;95>41(452*5C**(,,9<3;4(.89)((.44()
@M00200:205:000000000-AKKM3:1:1101:6959:6674 2:N:0:1
TACTGGGGTATCTAATCCTGTTTGCTCCCCACGCTTTCGTGCATGAGTGTCAGTGTTGGCCCAGGAGGCTGCCTTCGCCATTGGTGTTCCTCCACATCTCTACGCATTTCACCGCTACACGTGGAATTCCACCTCCCTCTGCCACACTCAAGCCCCGTAGTTTCGAGCGCAATTCCCAAGTTAAGCCCGGGGATTTCACACTCGACTTGCGAGGCCACCTGCGCCCACTTTATACCCAATACAGTTG
+
CCCCCGGGGGGGGGGGGGGGGGGGGGGGGGGGGGGGGGGGGGGGGGGGGFGGGGGGGGGGGGGGGGGGGGGGGGGGGGGGGGGGGGGGGGGGGGGGF=DGGGGGGGDCFDFGGGGFGGGGGFCEGGGGGGGGGGGGGFGFF9FFGFGDGD8DFGFBFGGFEGBFFFGGEEA=>5AFFFG5E:DFFCF9ADG*9CC916CEFDFFFFD=:>>FFBD;05:3;;>5(38DFGFE3?EEG<83347<A92
@M00200:205:000000000-AKKM3:1:1101:26014:6675 2:N:0:1
TACCAGGGTATCTAATCCCGTTCGCTCCCCTGGCTTTCGTGCCTCAGTGTCAGTTGAGACCCAGTGTCCCGCTTTCGCCACCGGCGTTCCTGCCAATATCAACACATTTCACCGCTCCACTGGCAGTTCCGGACACCCCTATCTCACTCTAGCACGCCAGTTTAGAATGCAGTTCCCCGGTTGAGCCGAGGGATTTCACATCCTACTTAACATGCCACCTACGCACCCTTTACACCCAATACCGTTGATAT
+
CCCCCGGGGGGGGGGGGGGGGGGGGGGGGGGGGGGGGGGGGGGGGGGGGGGGGGGGGGGGGGGGGGGGGGGGGGGGGGGGGGGGGGGGGGGGGGGFEGFGFFGGGGGGGGGGGGGEDGGGGGGGGGFFGGGEGGDEFFGDFGGFGFGFGFGGGGGFFGGFFGDG76CFFFFFFFFFFAGDFGGGFGGDEGGBBGGCACCEE@D:?F=EFCEFEFG?@FF@FF;5(3:D><@EE?)87(63;>),,48?)))
@M00200:205:000000000-AKKM3:1:1101:9242:6682 2:N:0:1
TACTAGGGTATCTAATCCTGTTTGCTCCCCACGCTTTCGTGCCTCAGCGTCAAGAAAGGCCCAGCCGACCGTCTTCACCATCGGCGTTCCAGTAGATATCTACGCATTTCACCGCTCCACCTACTGTTCCGTCGGCCCCTACCTTCTTCAAGACCGGTAGTTTGCCCCGCAGTTCCACGGTTGAGCCGTGGGATTTCACGGGACACTTTCCGGTCCGCCTACGCACCCTTTAAACCCAATACAGTTG
+
CCCCCGGGGGGGGGGGGGGGGGGGGGGGGGGGGGGGGGGGGGGGGGGGGGGGGGGGGGGGGGGGGGGGGGGGGGGGGGGGGGGGGGGGGGGGGGGGGGGGGGGGGGGGGGGGGDGDGGGGGFCGGGGFFGGGGG6ECAEDFGGFFFGFGFGDFGGFBGDFGGFG@AFGFGEBDFFFFFDEGGGGFGF4?DG44CFFFEG9;;097;EFFFE;9@GDBGBF:?FFFGFGFDBFAFABG??F2?FA>9<
@M00200:205:000000000-AKKM3:1:1101:21804:6704 2:N:0:1
TACTGGGGTATCTAATCCCGTTCGCTCCCCTAGCTTTCGCGCCTCAGCGTCAAGAATGGGCCAGGTAGTCGCCTTCGCCACTGGTGTTCCTCCCGATATCTACGCATTTCACCACTACACCGGGAATTCCACTACCCTCTCCCACCTTCAAGCCGATCAGTTTCCGATGCAGTTTCCCAGTTGAGCCGGGAGATTTCACATCGGACTTGACCAGCCGCCTGCGCGCCCTTTACACCCAGTACAGTTG
+
CCCCCGGGGGGGGGGGGGGGGGGGGGGGGGGGGGGGGGGGGGGGGFGGGGGGGGFGGGGGGGGGGGGGGGGGGGGGGGGGGGGGGGGGGGGGGGGDGGGGGGGGGGGGGGGGGGGFFEFGGGGGEGGGGGGGGGGGGFFDFGGFGFGFGFGGGGGBBGGFGGFGFBCCEEFFFFFFCFGFFGGCFGGFFGGF4?CFFEGEEEFF(8@E=33<@0CC>DF?@FFB@G5D3>?FF>28C614BFFA><>
@M00200:205:000000000-AKKM3:1:1101:27838:6711 2:N:0:1
TACGGGGGTATCTAATCCCGTTCGCTACCCTAGCTTTCGTGCCTCAGCGTCAGAGAAGACCCAGTAAGCCGCTTTCGCCACCGGTGTTCCTGATGATATCAACGCATTTCACCGCTCCACCATCAGTTCCGCTTACCCCTGTCTCCCTCTAGCATGGCAGTATGAAGCGCAATTCCTCGGTTGAGCCGAGGGATTTCACACCTCACTTACCACACCGCCTACGCACCCTTTATGCACAGTACAGTTG
+
CCCCCGGGGGGGGGGGGGFGGGGGGGGGGGGGGGGFGGGE8FGGGFGGGGGGGG9AFDFGGGGGDEEGGGGG7CFGGGGDGGGGGGEGGDFA=FGGGGFGC=FEGGGGFCFGGGGB>GDGGF,@FBFGGGE6D+=DEDGDFA,CC+AD?DFGGGGA9CF>FCC9;<+,<89=?EFF69;?FE*C6EG>DGG>BCFD7?FE1;(,429CEEFE@FGGFGED;?FE?GED*>2>5:<)3-342.)4.))
@M00200:205:000000000-AKKM3:1:1101:22246:6722 2:N:0:1
TACACGGGTATCTAATCCTGTTTGCTCCCCACGCTGTCGCGCCTCAGTGTCAGCAACGGCCCAGCAGAACGCCTTCGCCACTGGTATTCTTCCCGATCTCTACGCATTCCACCGCTACACCGGGAATTCCATCTGCCCCTACCGTGCTCTAGCCCGCCAGTCTGATCGGCAGCCCCGGAGTTGAGCCCCGGGATTTCACCAACCACTTAACGGGCCACCTACGCGCCCTTTAAACCCAGTACAGTTG
+
CCCCCGGGGGGGGGGGGGGGGGGGGGGGGGGGGGGGGFFGGGGGGGGGGGGGGGGGGGGGGGEGGGFEFGCFGGGGGGGGGGFGEBFFFGGGGGGGC@FFGGGGGGFGGFFGGGGFGGGGGGGGGGGGGGGGGGGGGFGFFFGFFFC=DFG7DDDEFEDEGG5@5BFGFD>AEFFEB>C>F8CFAF6AEGGF:=?7;)4;):?FDDFFFFFFF?GC6D@1((,032>DD4:9A231CB?>:>AB9A4
@M00200:205:000000000-AKKM3:1:1101:7581:6724 2:N:0:1
TACTGGGGTATCTAATCCTGTTTGATCCCCACACTTTCGTGCCTCAGCGTCAGTATAAGCCTAGTAAGCTGTCTTCACTATCGGTGTTCTTGACGATATCTAAGCATTTCACCGCTACACCGTCAATTCCGCCTACCTCGACTCCACTCAAGCCCATCAGTATCAATGCCACCCTCCCGGTTAAGCCGGGATATTTCAGCACTGACTTAATAGGCCGCCTACGCACCCTTTACACCCAATACAGTTG
+
CCCCCDGGGGGGGGGGGGGGGGGFGGGGGGGGGGGGGGGGGGGGGGGGGGGGGGGGGGGGGGGGGGGGGGGGGGGGGGGGGGEFGGGGGGGGGGGGDGGGGGGGFGGEGGGFGGGFGE?FGDGG:CGDGGGDGGGGFFGFBGGFGFGFGFG6DGGFFGGFGGEGEBEGFDFFFFFFFFGFECG8FGGFBC:BCFAFFCG5C@C@EB@<8AEAEEFC>GFFD:94>E>D<C3;C?4(=1=1=834C<<
@M00200:205:000000000-AKKM3:1:1101:27996:6745 2:N:0:1
TACAGGGGTATCTAATCCTGTTTGATCCCCATGCTTTCGTGCCTGAGCGTCAATACCAGACCAAGTTGCTGCCTTCGCCGCTGGTGTTCTTCCGAATATCTACACATTTCACTGCTACACTCGGAATTCCACATCCCTCTTCTGGATTCAAGCCCTGCAGTATCAAAGGCAGGTTCACTGTTAAGCAGTGAGATTTCACCTCGGACTAACAAGTCCGCCTCCGCACCCTTTACGCACGGTATAGTGCAGAC
+
CCC@BFGGGGGGGGGGGGGGGGGGACFGGGGCEFFGGGG6BFGGCCGGGGGG@FC6;,EFGGGCAE<FG,@F<FGGGGGFG@FGFGGGGEFDFG@@FGGGG8F;FFGGCGGGAAFFGGGGG8EGC>@EFG8EF,6,@58D9D=D,++:DFG+,6=;:FDFG9DF*4=,;F*8*)+3+++4C=+2+@,0+6=+572?7*7*0:)))85=6C5803@7);*))0)3)1/*3304//2(*((/(().9))))/(
@M00200:205:000000000-AKKM3:1:1101:24367:6762 2:N:0:1
TACTCGGGTATCTAATCCTGTTTGCTCCCCACGCTTTCGTGCATGAGCGTCAGTACTGGTCCAGAAGGCCGCCTTCGCCACTGGTGTTCCTCCCGATCTCTACGCATTTCACTGCTACACCGGGAATTCCACCTTCCTCTACCGTACTCCAGCCTGCCAGTATCCATTGCAATTCCCAAGTTGAGCTCGGGGATTTCACAACAGACTTAACAAACCGCCTGCGCACGCTTTAAACCCAACACAGTTG
+
CCCCCGGGGGGGGGGGGGGGGGGGGGGGGGGGGGGGGGGGGGGGGGGGGGGGGGGGGGGGGGGGGGGGGGGGGGGGGGGGGGGGGGGGGGGGGGGCFGDFFGGGGGGGGGFGGFFFGGGFGGGGGGGFGGGGGGGGGFGFFGGFGFGFGFGGGGFBBFGFGGFGFFFEDFFFFFFFFFGAFEFGAFC?BGCBBEFGFFGFFFDBFBEC*8A4@9FC9<B99=(23=ADC8?4?EFFE@;(/:??84-
@M00200:205:000000000-AKKM3:1:1101:21747:6783 2:N:0:1
TACGCGGGTATCTAATCCTGTTTGATCCCCACACTTTCGTGCCTCAGCGTCAGTTACAGCCTAGTAAGCTGCCTTCGCTATAGGTGTTCTTGACGATATCTAAGCATTTCACCGCTACACCGTCAATTCCGCCTACCTCATCTGTACTCTAGCCCCGCAGTATCAATGCCACCCTCCCAGTTAAGCTGGGATATTTCAGCACTGACTTACAGGGCCGCCTACGCACCCTTTAAACCCAATACAGTTGAGA
+
CCCCCGGGGEFGGGGGGGGGGGGGGGGGGGGGGGGGGGGGGGGGGGGGGGGGGGGGGGGGGGGGGGGGGGGGGGGGFGG@FGGAFCGGGGGGGGDDGGGGGGGGGGGGFGFGFGGFGGGGGDGGEEGGGGFGGGGGGFGEFFGFGFGFGFG=DDGE>GGBECFGFDG8DGFEFFFFFE?FBFCFFGGFFCFAF:EFFFGEEBE@@EEFFFEE2ADE@CDF?@@FFG>D3*;9CE<8C@13)=3976.)62
@M00200:205:000000000-AKKM3:1:1101:13019:6790 2:N:0:1
TACTCGGGTATCTAATCCTGTTTGCTACCCACGCTTTCGCTCATCAGTGTCAGGTCCGGCCCAGGATCCCGCCTTCGCCACCGGTGTTCCTCCTGATATCTGCGCATTTCACCGCTACACCGGAAATTCCACTATCCTCTACCACACTCTAGTCGCCCAGTATCCACTGCAATTCCCAGGTTGAGCCCAGGGCTTTCACAACAGACTTAAACAACCACCTACGCACGCTTTAAACCCAGTACAGTTGAGA
+
CCCCCGGGGGGGGGGGGGGGGGGGGGGGGGGGGGGGGGEGGGGGGGGGFGGGFGGGGGEGGGGGFFGFGGGFGGGGGGGGGGGD=FFGGGGGGGGGGGGGGGGDGEGGGGGGGGGFGGGGGGGGGGGGGGGGGFGGGFGFFGGFGFGFGFGGGGGEFGGFF+0?DFFGFGFFFFF7AFG?FEGGFGGFFF>>>GFGFFGFFFF))7>CFFFF4=EGFDFBE@2;@:>D*23C)6;8E;,/;EE3)9)9@<
@M00200:205:000000000-AKKM3:1:1101:3497:6792 2:N:0:1
TACTAGGGTATCTAATCCCGTTTGCTACCCTAGCTTTCGTGCCTCAGCGTCAGTAGAGACCCAGTAAGCCGCCTTCGCCACCGGTGTTCCACCGGATATCAACGCATTTCACCGCTCCACCCGATGTTCCGCTTACCTCTGTCTCACTCAAGCACAGCAGTATCGAAAGCAGTTCCTCAGTTGAGCCGAGGTATTTCACTCCCGACTTGCTGAACCGCCTACGCACCCTTTATACCCAATACAGTTGAGA
+
CCCCCGGGGGCGGGGGGG<FFG@GGGGGGGCFGGGGGGG6DFGGGGGGGGGGGE9@EE<BFGGGCFGGGGGGGGGGGGGGGFGGGGEGGG,,9@+8@FDFCCFEFGGGAFGGGGGFGGGGGGGD=8DGGGE66A=BFFFD57C7@;D7DFFG9+D*6DG5=FD=)0+=BGF587EC9BC9@=++*4,*3*:0*5=F+*,2.):))05(>4*8*8CF@GFFF@FF?E3C55).)96EFF;@36/).1))(.
@M00200:205:000000000-AKKM3:1:1101:18190:6806 2:N:0:1
TACTAGGGTATCTAATCCTGTTTGCTCCCCACGCTGTCGCGCCTCAGTGTCAGCCGCCCCCGTGAGGGGGCTTCCTGCCCAGCGGGCCGCCTTCGCCACCGGTGTTCTTCCGGATCTCTACGCATTTCACCGCTACACCTGGAATTCCACATCCCTCTCCCGGATTCGAGCCTGCCAGTCCCGGACGCCGTTCCCGGGTTGAGCCCGGGGATTTCACGTTCGACTTAACCGGCCACCTACGCGCCCTTTA
+
CCCCCGGGGGGGGFGGGGGGGGGGGGGGGGGGDGGGGGGGGGGGGGGGGGGGGGGGGGGGGGGCDFFEGGGGGGGGFFFGGGGGGGGGGGGGGGDFGEGGGGFEGGGFGGGGGGDAGBFGGGGGGGGGGGGGGGGGGFGDFDGFGFBEFFGGGGGFF?FFGG=DDFGEFAB>F@AFFFCF,CDGEEGF)):BFGG*3(:<948:<1>BBF><:DG?<*8844(76C?C7*,(--3:F??BB0(717BB?9
@M00200:205:000000000-AKKM3:1:1101:3320:6811 2:N:0:1
TACTAGGGTATCTAATCCCGTTTGCTCCCCACGCTTTCGCGCCTCAGCGTCAGGAAATGCCCAGAGACCCGCCTTCGCCACCGGTGTTCCTCCCGATCTCTACACATTTCACCGCTACACCAGGAATTCCGCTCTCACCTCCAGGACCCTAGCCTTCCAGTTTTGGATGCAGGCTCTGGGTTGAGCCCAGAGTTTTCACATCCAACTTAGAAAGCCGCCTACGCACCCTTTACACCCAGTACAGTTGAGA
+
<CCCCGGGFG8FGGGGGEFGFFGGGGGGGGFGGGGGGGEDCCEGGGGGFCFCCGGGGGGGCFGGGGGG<FEGDEGGFFGGGGGGGGGGGGGGFGGG7FFF=EDF,@F;FDDFGGGBCFFGFGGGG8DGGGFGGGGG,B?E*DDFGFFB+:DFG+DFBG7;E979@DFFFFAEF5*99?CCFG599:,5A44;+5,DEECE4>:6BE(*5>4C;EG,5):143()68)229=;CC@(=3;;375<C<>A06
@M00200:205:000000000-AKKM3:1:1101:8790:6840 2:N:0:1
TACGCGGGTATCTAATCCTGTTCGCTCCCCACGCTTTCGCGCCTTAGCGTCAGTACCGTCCCAGCGAGCTGCCTTCGCTATTGGTGTTCCTCCTGATATCTGCGCATTCCACCGCTACACCAGGAATTCCACTCGCCTCTTCCGGACTCTAGCCCGACAGTATCCATCGGCATTCAAAGGTTGAGCCTTTGACTTTCACAACGGACTTATCGGGCCGCCTACGCGCGCTTTACACCCACTACAGTTGAG
+
CCCCCGGGGGGGGGGGGGGGGGGGGGGGGGGGGGGGGGGGGGGGGGGGGGGGGGGGGGGGGGGGGGGGGGGGGGGGGGGGGGGGGGGGGGGGGGGFGGGGGGGGGGGGGGGGGGGFGGGG??FGFCFCAFGGGGGGGFGBFAFFGACAGFGGEGGE>CC?GG<CECC7@C>BFEFFF@F)?CGGFG?AFFGFFGFGF?FCFFFFF69<4?CD99E=67<8<420287C5*4<AF7:>6(42>044))..
@M00200:205:000000000-AKKM3:1:1101:14987:6846 2:N:0:1
TACAAGGGTATCTAATCCTGTTTGCTCCCCACGCTTTCGTGCATGAGCGTCAGTGTTGGCCCAGAGGGCTGCCTTCGCCATCGGTGTTCCTCCACATCTCTACGCATTTCACCGCTACACGTGGAATTCCACCTTCCTCTGCCACACTCGAGCCACGTAGTTTCGAGCGCAATTCCCAAGTTAAGCTCGGGGATTTCACACTCGACTTGCGCGGCCACCTGCGCACACTTTACACCCAGTACAGTTG
+
CCCCCGGGGGGGGGGGGGGGGGGGGGGGGGGGGGGGGGGGGGGGGGGGGGGGGGGGGGGGGGGEGECGGGGGGGGGGGFGGGGGGGGGGGFGGGGGGGGGGFGGGGGGGGGGGGGFGGGGGGGGGDGGGFGGGGGGFFGFFGGFGFGFGFFCGDFDDCGFGGFD=FGGFGBAD@?CFFGAFGFFFCAF>5CED57?FCCEEB=BFF=55:>9@FDC1>F@;89>1?BF*2826AA?G<?3)-<24)6
@M00200:205:000000000-AKKM3:1:1101:11537:6876 2:N:0:1
TACTAGGGTATCTAATCCCGTTCGCTCCCCTAGCTTTCGCGCCTCAGCGTCAGTGTCAGCCCAGCAACCCGCCTTCGCCGCAGGTGTTCCTCTCGATATCTACGCATTTCACCGCTACACCGAGAATTCCAGTTGCCCCTTCTGCACTCTAGTCGCACAGTATCAGTTGACCTTTCCGAGTTAAGCTCGGAGATTTCACAACTGACTTGTGCTGACCGCCTACGCGCCCTTTCCACCCAATACAGTTT
+
CCCCCGGGGGGGGGGGGGGGGGGGGGGGGGGGGGGGGGGGCFGGGGGGGGGGGGGGGGGGGGGGGGGGGGGGGGGGFGGCGGGDGGGGGGGGGGGDCFEGGGGGGEECFGGGGGGFCFFFGGDDFGGGGGGGGGDGEFFDFGGFGFGFFFG+EFGFFGGFGGFF@AFE+@FEFFFFFFG>FEFGFGGFFGDBDGGGA9:AB@BFB=>EFFEBEEFEF)>>8/:8;508>CDF<)).;1-((,5<9<4)
@M00200:205:000000000-AKKM3:1:1101:20111:6880 2:N:0:1
TACTCGGGTATCTAATCCTGTTTGCTCCCCACGCTTTCGTGCATGAGCGTCAGTGTTGGCCCAGAAGGCTGCCTTCGCCATCGGTGTTCCTCCACATCTCTACGCATTTCACCGCTACACGTGGAATTCCACCTTCCTCTGCCACACTCCAGCCAAGTAGTTTCGAGCGCAATTCCCAAGTTAAGCCCGGGGATTTCACACTCGACTTGCTCAGCCGCCTGCGCCCACTTTAAACCCAATACCGTTG
+
CCCCCGGGGGGGGGGGGGGGGGGGGGGGGGGGGGGGGGGGGGGGGGFGGGGGGGGGGGFGGGGGGGGGGGGGGGFGGGGGGGDEFEGGGGGGGGGGGGGGGGGGGGGGGGGGGGGFGGGGEGGGGGGFDGGGFGGFGFGFFGGFGFGDGFGGGGGFFDDFGGCC>FGGFGBAFFFFFF?FFE9FFGGFFGEEAEGFFCCEBDBDB2>=*0/5CDF?5CB@F?6B(*.2*:8EF><;8;?6).)(-31
@M00200:205:000000000-AKKM3:1:1101:15701:6883 2:N:0:1
TACGCGGGTATCTAATCCCGTTCGCTCCCCTAGCTTTCGCGCCTCAGCGTCAGAAGAGATCCAGTCATGCGCTTTCGCCACCGGCGTTCCTTCTGATATCAACGCATTTCACCGCTCCACCAGAAGTTCCCATGACCCCTACCTCCCTCGAGACCAGCAGTATCCAAGGCACTTCTCCGGTTAAGCCGGAGGATTTCACCCCGGACTTGCTGATCCGCCTACGCGCCCTTTACGCCCAATACAGTTGAGA
+
CCCCCGGGGGGGGGGGGGGGGGGGGGGGGGGGGGGGGGGGGGGGGGGGGFGGGGGFGGGGGGGGGGGGFGGGGEGGGGGGGGGGGGGGGGGGGGGGGGFGEDEGGGGGGGGGGGGFGGGGGGGGGFGGGGGGGGGF@DGDFGGFGFGFGFGGGGGFFGFAEGFG=FGFFGFFFB*1;FG>FGC>FFCEFGGEFGGGFEGF@BFF06;@34>AFFFF:CDBF?FB;C:D594:2423:<?()34)6<D<B?
@M00200:205:000000000-AKKM3:1:1101:23902:6897 2:N:0:1
TACTGGGGTATCTAATCCTGTTTGCTCCCCACGCTTTCGCGTCTCAGCGTCAGTCACCGTCCAGAAGGCCGCCTTCGCCACCGGTATTCCTCCTGATATCTACGCATTTCACCGCTACACCAGGAATTCCACCTTCCTCTCCGGGACTCGAGTCCGCCAGCTTCCAATGCCCTTCCGGCGGTGAGCCCCGGGCTTTCACATCAGACTTAGCGGACCGCCTACCCGCCCTTCAAGCCCCGTACAGTTGCGAC
+
CCCCCGGGGGGGGGGGGGGGGGGFGFGGGECGGGFGGGGGGGGGGFGGGGG>CGGGGGGGGGGGGGGFDGGGGGGGGDGGGGGGGGGGGGGGGGFGFGGGG;FFFGGGGGGGGGGFGGGGGGGGGGGGGGGGGGGGGFFEFFGAEFGBGFG6EDFEFE>B+=@CCFFF5EFCFDFFEF*9*:57ACGFFGGFFECDF?GE53)7)64?CC@>19EE;G:,-4(07E@G)*(.)).(2(41(1(::4))41(
@M00200:205:000000000-AKKM3:1:1101:12041:6908 2:N:0:1
TACGGGGGTATCTAATCCTGTTTGCTCCCCACGCTTTCGCGTCTCAGCGTCAGTAACGTCCCAGCGAGCTGCCTTCGCAATTGGTGTTCCTCCTGATATCTGCGCATTTCACCGCTACACCAGGAATTCCACTCGCCTCTTCCGCACTCTAGCCCGACAGTATCCACCGGCATTCGAGGGTTGAGCCCCCGACTTTCACAGCAGACTAATCGAACCGCCTACCCGCGCTTTAAACCCAATACAGTTGAGA
+
CCCCCGGGGGGGGGGGGGGGGGGGGGGGGGGGGGGGGGGGGGGGGGGGGGGGGGGGGGGFGGGCFCFGGGFGGGGGGGGEGGFCGGGGGGGGGGGGGGGGGGGCG6FGGGGGGGGFGGGGGGGGG8BGGGGGGGGGGFGFFGGFGFGFGFG7DDGFDGGFGF@F@FGGFGEFFFF6+0?;FFGGFGG>DDEDEGEFFCGF9;;3@D3;B<AF:?GGFGFFF0,<3=5C)142<AABE::FFF2566:)(.
@M00200:205:000000000-AKKM3:1:1101:18498:6920 2:N:0:1
TACAAGGGTATCTAATCCCGTTCGCTCCCCTAGCTTTCGCGCCTCAGCGTCAGTGTCAGTACTGGCCCAGAGATCCGCCTTCGCCACCGGTGTTCCTCCTGATATCTGCGCATTTCACCGCTACACCGAGAATTCCAGTTGCCCCTTCTGCACTCTAGCCCCGCAGTATCGGCTGACCTTTCCGAGTTAAGCCCGGAGATTTCACAGTCGACTTGCGGTGGCCGCCTACGCGCCCTTCAAACCCAGTCCAC
+
CCCCCGGGGGGGGGGGGGGGGGCEGGGGGGGGGGGGGGGEGGGGGGGGGGGGGGGGGGGG9EFEFGGGGGGGGFGFGGGGGGFGFGGFGG>CFEGGGGGGG;EFFGFCDEGE+CDFGGGGGGEG9ECE7ECE+6BFGFFBFAFFGFGD8=DDF?FDFDGBFGFDFB?FAF:>D=*;CFGFGGGGF54:B7:FA*=>)5=-47CF?54>:9>@089;:D5,36,)7C;77*20>12-*(.)6),-44().))
@M00200:205:000000000-AKKM3:1:1101:24818:6922 2:N:0:1
TACTCGGGTATCTAATCCTGTTTGCTCCCCACGCTTTCGTGCATGAGCGTCAGTGTTGGCCCAGAAGGCTGCCTTCGCCATCGGTGTTCCTCCACATCTCTACGCATTTCACCGCTACACGTGGAATTCCACCTTCCTCTGCCACACTCCAGCCAAGTAGTTTCGAGCGCAATTCCCAAGTTAAGCCCGGGGATTTCACACTCGACTTGCTCAGCCGCCTGCGCACACTTTAAACCCAATACAGTTG
+
CCCCCGGGGGGGGGGGGGGGGGGGGGGGGGGGGGGGGGGGFGGGGGGGGGGGGGGGGDCFGGGGGGGGGGGGGGGGGGGGGGGGGGGGFFGGGGGGGGGGGGGGGGGGGGGGGGGFGDFFGGCGGGGGGGGGGGGFGFGFFGGFGFGFGFFGFFDFFGGDAFEFFFFGFGFFFFFFFFDCFGGG8EC9BDGFDE6CFEG?B>BB4AD(*@CE?=FF@DF0(,1A1=>F*+7?EFE@C(6(=;<E>FA
@M00200:205:000000000-AKKM3:1:1101:4775:6925 2:N:0:1
TACGAGGGTATCTAATCCTGTTTGCTCCCCACGCTTTCGCGCCTCAGCGTCAGTTCCGGTCCAGTGAGCCGCCTTCGCCACTGGTGTTCCTCCCAATATCTACGCATTTCACCGCTACACTGGGAATTCCACTCACCTCTCCCGGTCTCGAGCCATGCAGTCTGGCAGGCAGTTCCTCGGTTAAGCCGAGGGATTTCACCCGCCACTTGCAAGGCCGCCTACGCGCCCTTTAAACCCAATACAGTTG
+
CCCCCGGGGGGGGGGGGGGGGGGGGGGGGGGGGGGGGGGGGGGGGGGFGGGGGGGGGGGGGGGGGGGGGGGGGGGGGGGGGGGGGGFGGFFGGGGEFGGGGGGGGGGGGGGGGGGFGGGGGFFGGGGGGGGGGGGGDFFFFGGEDAGFGFFD8CF56DFBFFEGDFGGDGFA97+?FFGEGGDGFG65BDGFFGGGFFGFFFB5705<E3)7A@GGFDF;?FF:9=:DCFFAAAD2C<:(5>249-4
@M00200:205:000000000-AKKM3:1:1101:3481:6943 2:N:0:1
TACTCGGGTATCTAATCCTGTTTGCTCCCCTAGCTTTCGTGCCTGAGCGTCAGGAATTGTCCAGGGACTCGCCTTCGCCACTGGTGTTCCTCCAGATATCTACGCATTTCACTGCTACACCTGGAATTCCAGTCCCCCTTCCAATCCTCTAGCCGAATAGTATTCCATGCCATTTCCAAGTTGAGCTTGGAGATTTCACATGAAACTTACCAGACCGCCTACGCACCCTTTCCACCCAGTACAGTTGAGA
+
CCCCCGGGGGGGGGGGFGGGGGGGGGGGGGGGGGGGGGGGGGGGGGGGGFGGGGGGGGGGGGGGEGFFGGGGGGGGGGGEGGGGFGGCFGFGFGFGFGGGGGEGGGEFAFFGGGFFGGGGGFGGGGGFFFDFGGGBGB>59=E+;DGC=DGGGGDDFGGB=FF@9FGGFGFECEFFBF9DC,=?FC9DF>A5D?EF?;D=<<EC=@*:@CC*5=DDBGF=58):);>D7>6447*0=52.9*/9***1.(
@M00200:205:000000000-AKKM3:1:1101:7634:6965 2:N:0:1
TACCCGGGTATCTAATCCTGTTTGCTCCCCACGCTGTCGCGCCTCAGTGTCGGCTAAGAGGAGCTTGCGCTCCCACTGCCCAGCAGACCGCCTTCGCCACCGGTGTTCTTCCGGATCTCTACGCATTCCACCGCTACACCCGGAATTCCATCTGCCTCTACAGTGCCCAAGCCCTACAGTCGCCGCGGCAGATTCAGGGTTGAGCCCCGACCTTTCACCGCGTCCTTATAGTGGCCCCCTACGCGCCCTTT
+
CCCCCGGGGGGGGGGGGGGGGGGGGGGGGGGGGGGGGGGGGGGGGGGGFGGDGGGGGGGGGGGGGGGGGGGGGGGGGGGGGGCGCGGGGEGGGGGGGGGGGGGGGGGGGGGGGGGEGFGGGGGGEGGGGGGGGGGEGFGDFGGFGFGFBFGGGGCFFGGBGGFGFFGFFEFFFFFAFF?FFCGGDGGFBDEFA<FCFFDFFF8@F13?FF(4(8C<);=<47,.9C=CG*5<)4:?*46>::29(1>1913
@M00200:205:000000000-AKKM3:1:1101:27926:6975 2:N:0:1
TACGCGGGTATCTAATCCCGTTCGCTACCCACGCTTTCGTACCTCAGCGTCAGAAAAGGCCCAGCGGCCTGTCTTCACCTTCGGCGTTCCGATAGATATCAACGCATTTCACCACTCCACCTATCGTTCCGACCGCCCCTACCTTTCTCAAGATATGCGGTTCGCCGTGCAGTTCCCCGGTTGAGCCGAGGGATTTCACACGACGCTTGCATATCCGCCTACGTACGCTTTAAACCCAATACAGTTGCGCT
+
CCCCCGGGGGGGGGGGGGGGGGGGGGGGGGGGGGGGGGGGFFGFGGGGGGGGGGGGGGEGGGGGGGDGGGGFGGGGGGGGDGGGGGGGGG>EEGGGGGCFFGGFGGGGGFGGGDF?DGGGGGFGGGGGGGGGG>DGG5CCFFGFGFGFGFGGGFGFFGDFDC>DBBDEEGFEF48FA;<><8DGFGGFDGGBEFGF?BFDFFFB69(,(8><A<FF?GFFB??;7C7D5C1))).8C?B:2?2<4:<)(((
@M00200:205:000000000-AKKM3:1:1101:13454:6980 2:N:0:1
TACTGGGGTATCTAATCCTGTTTGCTCCCCACGCTTTCGCGGATGAGCGTCAGATCTGGCCCAGCTAGCCGCCTTCGCCACAGGTGTTCTTCCTGATATCTACGCATTCCACCGCTACACCAGGAATTCCGCTAGCCTCTACCAGTCTCCAGCCTGCCAGTATCGTATGCATTTCACGGGGTTGAGCCCCGGATTTTCACAAACGACTTAACCGACCGCCTGCCCGCGCTTTATGCCCAATACAGTTG
+
CCCCCGGGGGGGGGGGGGGGGGGGGGGGGGGGGGGGGGGGGGGGGGGGGGGGGGGGGGDGGGGGGGGGGGGGGGGGGGGGGGGGGGGGGGGGGGGGGGGGGGGGGDGGGCFGGGGFGGGGGFCE?FGGGF,@CC>FGFGFFGGFGFGFGFGDDGGFFCF53+9F5DGGACFCFEFACFCDCED5FFGFFGGFFEEC+9=?EFF>@2>=DFFF)(=EFGE:?;D518;DD):6>2<A@<FB???>4<<6
@M00200:205:000000000-AKKM3:1:1101:13655:6985 2:N:0:1
TACAGGGGTATCTAATCCCGTTCGCTCCCCTAGCTTTCGCGCCTCAGCGTCAGTGTCAGCCCAGCAACCCGCCTTCGCCGCAGGTGTTCCTCTCGATATCTACGCATTTCACCGCTACACCGAGAATTCCAGTTGCCCCTTCTGCACTCTAGCCCCGCAGTATCGGCTGACCTTTCCGAGTTAAGCCCGGAGATTTCACAGTCGACTTGCGGTGGCCGCCTACGCGCCCTTTACACCCAGTACAGTTG
+
CCCCCGGGGGGGGFGGGGGGGGGGGGGGGGGGGGGGGGGGGGGGGGGGGGGGGGGGGGGGGGGFGGGGGGGGGGGGGGGEGGGGGGGDGGGGGGGDGGGGGGGGGGGGGGGGGGGFGGGGGCCCFGGGGGCFGFGGGFADFGGFGFGEGFGCEGGFDGDEGGFGDDGFEGFFFFFFF>D><CGGFGGFF<=>EEFGFEGEFFFFFFDFAFF0?BCC@GE76-876:>DGD7?ABAAG>?<:>AFAAD>
@M00200:205:000000000-AKKM3:1:1101:4298:7004 2:N:0:1
TACTGGGGTATCTAATCCTGTTTGCTCCCCACGCTTTCGTGCATGAGCGTCAGTGTTGGCCCAGAAGGCTGCCTTCGCCATCGGTGTTCCTCCAGATCTCTACGCATTTCACCGCTACACCTGGAATTCCACCTTCCTCTGCCACACTCCAGCAACGTAGTTTCGAGCGCACTTCCCAAGTTAAGCCCGGGGCTTTCACACTCGACTTGCTCTGCCGCCTGCGCACACTTTAAACCCAATACAGTTG
+
CCCCCGGGGGGGGGGGGGGGGGGGGGGGGGGGGGGGGGGGGGGGGGFGGGGGGGGGGGFFGGGGGGGGGGGDFGGGGGEGGGEGGGGGGGFGGGGGGGGGGGGGGGGGGGGGGGGECFGGGFG8EGGGGGGFGGGFFFGFFDGFFFGBG*2=86?*@?=9AFF85*=CFGFA5@FFFFCAFA+=@E9@D*75BGGGFCC4BBFDFFDFFFFFFBFF2DF0(41;;C:FDF;C)).6C;1;)))-:44
@M00200:205:000000000-AKKM3:1:1101:17941:7016 2:N:0:1
TACGAGGGTATCTAATCCTGTTTGCTCCCCACGCTGTCGCGCCTCAGCGTCGGACCATGCCCAGCGAGCCGCCTTCGCCCCCGGTGTTCTTCCGGATCTCTACGCATTCCACCGCTACACCCGGAATTCCGCTCGCCCCTACATGTCCCTCGCTTCCCAGTATCCCGGGCTGACACGGGGTTGAGCCCCGGTCTTTCACCCATAGCCTTCAGAACCCGCCTGCGCGCCCTTTAACCCCAACACAGTTG
+
CCCCCGGGGGGGGGGGGGGGGGGFGGGGGGGGGGGGGGGGGGGGGGGGGGGGDFGGGGEGGGGFGG+@@FGGGGGGFGGGGDGCGGGGGGGGGGGEGGGGGGGGGGGGGGFGGDGFGF=FGEEGCEFGFGCE>CDEGDGF>F,=@FG4?4,3CD76FGGFGGFFFF<5/C>1A;AFEEC3=EDGFGGF:C*7>GGC?4AAB6B::))63)24<2*;()0(23:50*7)11()6445C?:-(413(..-
@M00200:205:000000000-AKKM3:1:1101:7237:7018 2:N:0:1
TACGCGGGTATCTAATCCCGTTTGCTCCCCACGCTTTCGCGCCTCAGCGTCAGTCTCGGTCCAGATGGCCGCCTTCGCCACCGGTGTTCTTCCCAATATCTACGAATTTCACCTCTACACTGCGAATTCCGCCATCCTCTCCCGAACTCGAGTTCTCCAGTCTCAAATGCAGTTCCCAGGTTGAGCCCGGGGCTTTCACATCTGACTTGGAGAACCGCCTGCGCGCCCTTTAAACCCAATACAGTTG
+
CCCCCGGGGGGGGGGGGFGGGGGGGGGGGGGGGGGGGGGGGGGGGGGGGGGGGGGGGFGGGGGGGGGGGGGGGGGGGGGGGGGGGGGGGGGGDGGGGGGGGGGGGGGGGGGGGGGFGGGGGGGGGGGGGGGGGGGGGFFEFG?AEADDGBGGBDGFFGGFAFCCEFGGFGFFF@FFFFC@FFGGFGGFDGEFFGGGFCFFEFEFFFFEFFFFFFGF@G3(8;>D9EDD)>B2)63:8:(4:?AA>4<
@M00200:205:000000000-AKKM3:1:1101:26948:7043 2:N:0:1
TACCAGGGTATCTAATCCTGTTTGCTCCCCACGCTGTCGCGCCTCAGTGTCGGCTATTGAGCTCTCGCGAGCTCACCGCCCAGCAGACCGCCTTCGCCACTGGTGTTCTTCCGGATCTCTACGCATTCCACCGCTACACCCGGAATTCCATCTGCCTCTACGGTGCCCAAGCGACACAGTCGCCGCGGCCGATCTGGAGTTGAGCCCCAGACTTTCCCCACAGCCTTATTCCGCCACCTACGCGCCCTTT
+
CCCCCGGGGGGGGGGGGGGGGGGGGGGGGGGGGGGGGGGGGGGGGGGGGGGGGGGGGGCFGGGGGGGGGGCGFGGGGGGGGGGGGCFGGEGGGGGGGGGGGGGGGGGGGGGGGEGEDFGGGGGG@EEGGFGGGGDEEFC<@CGDGFGFFF7CFGGFFFC>FFFG8?DC*@4B>AFFFA/;</:<?E5>AC53>=:+*)2((.5:?01:B0:?>9+9)08:140>:899C*<:76?BG?(.5:(--494()
@M00200:205:000000000-AKKM3:1:1101:15791:7075 2:N:0:1
TACAGGGGTATCTAATCCCGTTCGCTACCCTAGCTTTCGTGCCTCAGCGTCAGAAAAGATCCAGTAAGCCGCCTTCGCCACCGGTGTTCCTTAGGATATCAACGCATTTCACCGCTCCACCCTAAGTTCCGCTTACCTCTATCTTCCTCTAGCACGGCAGTATCGACTGCAGTTCCTCAGTTAAGCTGAGGTATTTCACAACCGACTTTCCGCACAGCCTACGCACCCTTTAAACCCAGTACAGTTG
+
CCCCCGGGGGGGGFGGGGGGGGGGGGGGGGGGGGGGGGGGGGGGGGGGGGGGGGGGGGGGGGGGGGGGGGGEGGGGGGGGGGGGGGGGGGGGGGGFFGGFFFGGDEGGGGGGGGGBCGGGGGGGGGGGGGGGGGGGGFGFFGGFGFGFGFG?GGGF5ECEGGBFFFGGFGFEFFFFFFG5@DDCFFGFFFGFFGGGCCFE@FFBABBFEFFFFFGGFFFB8@;ADGAGC<EE<4;(12,4<<?))16
@M00200:205:000000000-AKKM3:1:1101:13808:7106 2:N:0:1
TACGCGGGTATCTAATCCTGTTTGCTCCCCACGCTTTCGTGCCTCAACGTCAGAAGTAGCTTGGTAAGCTGCCTTCGCAATCGGTGTTCTGTATGATCTCTAAGCATTTCACCGCTACACCATACATTCCGCCTACCGCAACTACTCTCTAGCCGAACAGTATCAGAGGCAATTCCGAAGTTGAGCCCCGGGATTTCACCTCTAACTTATCCGACCGCCTACGCACACTTTAAGCCCAATACAGTTG
+
C@CCCGGGGGGGGGGGGGGGGGGGGGGGGGGGGGGGGGGGGGGGGGGGGGGGGEGGGGFGGGGEFGGGGGGGGGGGGGG@:FFGFGEGGGGGCGDGGGGGGGGGGGGGFFGGGDGFGGGGGFGFFGGGGFGDDGDGGEDFFGGFGFGCGFGDGGGEFGGFFGFGFF?FFGF@ACFFADGFGGGGFFGFFG*:@EE*9<C>B>E*98;E9?F4>=EE@DB<DD<D??>F*;<)4<A0C<F?F:<45A<
@M00200:205:000000000-AKKM3:1:1101:3528:7129 2:N:0:1
CACGAGGGTATCTAATCCCGTTCGCTCCCCTAGCTTTCGCGCCCCAGCGTCAGTGTCAGCCCAGCAACCCGCCTTCGCCGCAGGTGTTCCCCTAGATATCTACGCATTTCACCGCTACACCGAGAATTCCAGTTGCCCCTTCTGCACTCTAGGCCCGCAGTATCGGCTGACCTTTCCGGGTTAAGCCCGGAGATTACACAGTCGACTTGCGGTGGCCGCCTACGCGCCCCTTACACCCAGTCCAGTTG
+
-8ABCCGGFF,CE<@,C<C@;@ECCCAGGG?DC@6,CC@FFF@+6BFG@@FFGFFEGFFE@7F,CEGGGGGCG,@E?FCCFEF7,::+CA,A:F<EEE8FDCF48=++,,95:44*=>9FGCGGGC,@F@EGFFF9,@8);D,1@+=>??==,3+39@CA*=;+)9<4?86>+*4+;@DA*=5CFF,807?52;++/)0<7@812:1(.62:0(3*,9>90:BE68)151,()54<C6<8(4?A,--6
@M00200:205:000000000-AKKM3:1:1101:21471:7137 2:N:0:1
TACTCGGGTATCTAATCCCGTTTGCTCCCCTAGCTTTCGTGCCTCAGCGTCAGAAGAGATCCAGAGAGCCGCCTTCGCCACCGGTGTTCCTGATGATATCAACGCATTTCACCGCTCCACCATCAGTTCCGCTCTCCCCTATCTCCCTCAAGCTCAGTAGTTTAGAGCGCAATTCCTCGGTTGAGCCGAGGGCTTTCACACCCTACTTTCTGAGCCGCCTACGCACGCTTTAAACCCAATACAGTTG
+
CCCCCGGGGGGGGGGGGGGGGGGGGGGGGGGGGGGGGGGGGGGGGGGGGGGGGGGGGGGGGGGGGCFGGGDGGGGGGGGGGGGGGGGGGGGGGGGEGGFGGGGGGGGGGGGGGDGFGGGGGGGGAFGGGGGGGGGGGFGFFGGFGFGFGFF8FFFFFGFFGGDFE5DFEGFFEFFACFGFEGGG5DFBEGD>BGGFFFGEFA@=3B@FFFFCE9EF27ADFF0=6EBGGG06).4=E<F??>A<AF)
@M00200:205:000000000-AKKM3:1:1101:24181:7159 2:N:0:1
TACTAGGGTATCTAATCCTGTTTGCTCCCCACGCTTTCGCGTCTCAGCGTCAGTAACGTCCCAGCGAGCTGCCTTCGCCATTGGTGTTCCTCCCGATATCTACGCATTTCACCACTACACCGGGAATTCCGCTTCCCTCTCCTGCCTTCTAGTCGAACAGTATCGAATGACCCTCCCCAGTTGAGCCGGGGGCTTTCACATTCGACTTATCTGACCGCCTGCGCGCTCTTTACACCCAATACAGTTG
+
CCCCCGGGGGGGGGGGGGGGGGGGGGGGGGGGGGGGGGGGGGGGGGGGGGGGGGGGGGGGGGGGGGGGGGGGGGGGGGGGGGGGGGGGGGGGGGGGGGGGGGGGGGGCDFGGGFGFGGGGGGGGFEGGFGGGGGD,@FGFFGGFGFGEGBF?FGGDFGGBGGFGAFCGFGFFFFF>EFGFFGFGAACDE4EFEGGGFFFCEEF3)/:3CECEEEF>@GB;=?BFFD5D776)64).:<?7:?A<A<<
@M00200:205:000000000-AKKM3:1:1101:8590:7210 2:N:0:1
TACGGGGGTATCTAATCCTGTTTGCTCCCCACGCTTTCGTGCATGAGCGTCAGTGTTGGCCCAGAAGGCTGCCTTCGCCATCGGTGTTCCTCCACATCTCTACGCATTTCACCGCTACACGTGGAATTCCACCTTCCTCTGCCACACTCGAGCCACGTAGTTTCGAGCGCAATTCCCAAGTTAAGCCCGGGGATTTCACACTCGACTTGCGCGGCCACCTGCGCACACTTTACACCCAATACAGTTG
+
CCCCCGGGGGGGGGGGGGGFGGGGGGGGGGGGDGGGGGGGGGGGGGGGGGGEFGGGGFGGGGGCGGGGGGGGGGGGGGGGGGGGGGGGGGG9FGGGGGGGGGGGGGGGGFGGGGG>=EGGGGGGGGG?FGGFGGGGGFGFFGGBFFGFGFGGGGGFDCGAEGFGA?FGAEEA>CFFFFCFFGGFFGCFFCC>EEC4B8CEE@;019<?AEFFFFCEFGF:>?932CDG4?2<FF21???FB))-549
@M00200:205:000000000-AKKM3:1:1101:15720:7225 2:N:0:1
TACGCGGTATCTAATCCCGTTCGCTACCCTAGCTTTCGTGCCTCAGCGTCAGAAGAGATCCAGTGAGCCGCTTTCGCCACCGGTGTTCCTTAGGATATCAACGCATTTCACCGCTCCACCCTAAGTTCCGCTCACCTCTATCTCCCTCTAGCACAGTAGTTTTGGGCGCAATTCCTCGGTTGAGCCGAGGGCTTTCACACCTAACTTTCTGCACCGCCTACGCACCCTTTAAACCCAGTACAGTTG
+
CCCCCGGGGGGGGFGGGGGGGGGGGGGGGGGGGGGGGGGDDFGGGGGGGGGGGGGGGFGGGGCGGGGGGGGGGGGGGGGGCFFGGGGGGGGGGGGGGGGGCGGGGCFGGGGGGGGFGGGGGGGF?FFGGEEGGGGGGFGBFFCFFFGFG+@9EDGFDGFFGGEGA5F>D8>8FEFFFA*<FEFGFGGFE4CDF5?8B?FFFFF3>4?CCECCEECC0C:3;:;5:EB3CF9<A271*4>4AA)66A
@M00200:205:000000000-AKKM3:1:1101:12581:7252 2:N:0:1
TACCGGGGTATCTAATCCTGTTTCCTCCCTTGGCTTTCGTGCCTCAGGTTCGGGTTTTTTCAGGGGCCCCTCCTTCCCCACCGGTGTCCCTTCCGATTCCACCCCTTTTCCCTGCTACCCCGCGATTTCAATCCCCCCCCACACCCCCCAAGCAGGGTAGTTTCCATTCCGTTTTCCAACTAAACCTGGAAAATTTCACTACCGACTTACTCCACCACCACGGAACCCTTAACACCCCAAAAACCTCATTC
+
CCCC@FG>CBCFFGFFDFFGGFF,,<@FG,6-C,CFED7;,B,,,,;,6,6+8+C,66D+E,,99+6+6+,8,4,9,:C,>,++++8,99=,,4,,,+,,,9,+8+9B8,,95@,0+54FE++8++@1@,,,+,+6=A+)*+1*+33)****10*9/2**>91:78+,+5/);65+8=+)?1*0)*=))*+*)22@@?F)/(5(/(6()/)/5)2*,*)(4(()(27552,)))((/-1((.((((.()))
@M00200:205:000000000-AKKM3:1:1101:26312:7259 2:N:0:1
TACTAGGGTATCTAATCCCGTTTGCTCCCCTGGCTTTCGCGCCTCAGCGTCAATGTCGGTCCAGGATGCCGCCTTCGCCACCGGTGTTCCTCCAGATATCTACGCATTTCACCGCTCCACCTGGAATTCCGCATCCCTCTCCCGAATTCAAGCCCGCCAGTCTCGAACGCAGTTCCCGGGTTGAGCCCGGGGATTTCACGTTCGACTTAGCAGGCCGCCTACGCGCCCTTTAAACCCACTACAGTTG
+
CCCCCGGGGGGGGGDGGGGDGG<FDFGFGGGGGGGGGGGGGGGGGGGGGFGGEGGGGFGGGGGGFDEBCFGGCGGGGGGGGGGGFEGGGGGGGGFFGFFGFDGFGEDFGFFGGGGB++9EFGGGGGGGGGGGGGG>E6=B?F?96*=8@DGDDCGDBE>>GGEG@*=D9?BAEFFFFFD>FEDGFC??A4CEECCDFCF1@8@D?;7<<EAEF(3;1>D324(<2/89)2,64<<:E6(..(),.6)
@M00200:205:000000000-AKKM3:1:1101:21333:7284 2:N:0:1
TACAGGGGTATCTAATCCCCTTCGCTCCCCTAGCTTTCGTACCTCAGCGTCAGAAGAGACCCAGTAAGCCGCTTTCGCCACCGGTGTTCCTGATGATATCAACGCATTTCACCGCTCCACCATCAGTTCCGCTTACCTCTGTCTCCCTCAAGCACTGCAGTATCGGGCGCAATTCCTCGGTTGAGCCGAGGGCTTTCACACCCAACTTTCTGCACAGCCTACGCACCCTTTCCCCCCACTACAGTTC
+
CCCCCGGDGGGGGGGGGGGGGGGGGGGGGEGGFGGGGGGGGGGGGGGE:CCFFGFGGGCGGFF8FDFFFFDECFEFGGEGGGG:FGGGGGFGGGGGGFGGAFGGGGGGGGFGGCG>DF?EDGEGF9DEGGCEDEDEFFDFFGGFGFGDGB8=FGGFFGG?=F0D=>+@?ED@DEFCFFC5CGD7AFC5?D*:?FGF8/@CF92>=@27<;?EC?C+3;;@@@?B0=B<574)7)/,:6(,(537:-)
@M00200:205:000000000-AKKM3:1:1101:5693:7292 2:N:0:1
TACTGGGGTATCTAATCCTGTTTGCTCCCCACGCTTTCGTGCATGAGCGTCAGTGTTGGCCCAGAAGGCTGCCTTCGCCATCGGTGTTCCTCCAGATCTCTACGCATTTCACCGCTACACCTGGAATTCCACCTTCCTCTGCCACACTCCAGCAAAGTAGTTTCGAGCGCAGTTCCCAAGTTAAGCCCGGGGCTTTCACACTCGACTTGCTCCGCCGCCTGCGCACACTTTACACCCACTACTGTTGCGAT
+
CCCCCGGGGGGGGGGGGGGGGGFGGGGGGGGGGGGGGGGFG:@FEGFGGGGGGGGGGG8FEFGF@FFFFGGGGGGD<FGG7=BCCEFGG,4FF=FGGCGGDAFGGGGGGGGGGGGFGGGGGFGGGGGGGGGG6DFGGFFCDFGFFF6DGFGGFCDFFF8;E9FG9FDGDG>AFD+=99DFGFCGFFGA>G>59C5DFFG<B))-57:-***8)5CEFG><1=6B0E)/2?E3954(=12108)4:<.)(,(
@M00200:205:000000000-AKKM3:1:1101:16029:7307 2:N:0:1
TACAGGGGTATCTAATCCCGTTTGCTCCCCTGGCTTTCGCGCCTCAGCGTCAGAAGAGGTCCAGCGTGCCGCCTTCGCCACCGGAGTTCCTGATGATATCAACGCATTTCACCGCTCCACCATCAGTTCCGCACGCCCCTACCTCCCTCGAGACACCCAGTATCCACGGCAGTTCGACAGTTAAGCTGCCGGATTTCACCACGGACTTGGATGCCCGCCTACGCGCACTTTAAACCCAATACAGTTGCGAT
+
CCCCCGGGGGGGGGGGGGGGGGGGGGGGGGGGGGGGGGGGDGGGGGGGGGGGGGGGGGGGGGGGGGGEGGGGGGGGGGGGGGGECGFGGFFGGGGGFFFGGFGGGGGGGGGGGGGFGFGGGGGGEGFGGGGGGGGGFDDDFGGFGFGFGEGCFDFFFE+@@FFGFFGGEGFFFEA5AE4@>EFGCGGFFGGBBC=CF?FEE;D@96;).;@@;@FF@GBD:??8(2<DD:><9>A:EB1:)5>AA9))-(-
@M00200:205:000000000-AKKM3:1:1101:25641:7335 2:N:0:1
TACGGGGGTATCTAATCCCGTTCGCTCCCCTGGCTTTCGCTCCTCAGCGTCAGTCACGGCCCAGACCACCGCCTTCGCCACCGGTGTTCTTCCAGATATCTGCGCATTTCACCGCTACACCAGGAATTCCGTGGTCCCCTACCGGACTCTAGCCATAGCAGTATCGAGTGGCGTCTCCAGGTTGAGCCTGGAGGTTTCACACCCGACTTGACAAGCCGCCTACGAGCTCTTTACACCCAATACAGTTG
+
CCCCCGGGGGGGGGGGGGGGGGGGGGGGGGGGGGGGGGGGGGGGGGGGDGGGGGGGGGGGGGGGGGGGGECEFGGGGGG7=FEGFGGCGGGGFFGGFFGGGGGGGGECGGGGGGGE8EGGGGGG<EGGGGGGFGGFGBFCFGGDDEGFF5FGACFFAG>FGG=GEBGDFGF2?@F?FFG;@F68ACFFAFGFFEG5;4ACE1116:@90))/9)3/35>68437(2>D6*8AA443C1600:?)4-)-
@M00200:205:000000000-AKKM3:1:1101:7703:7350 2:N:0:1
TACTAGGGTATCTAATCCTGTTTGCTCCCCACGCTTTCGTGCATGAGCGTCAGTGTTGGCCCAGGAGGCTGCCTTCGCCATTGGTGTTCCTCCACATCTCTACGCATTTCACCGCTACACCTGGAATTCCACCTTCCTCTGCCACACTCCAGCCACGTAGTTTCGAGCGCAATTCCCAAGTTAAGCCCGGGGCTTTCACACTCGACTTGCATGGCCGCCTGCGCACACTTTATACCCAGTACAGTTGCGAT
+
CCCCCGGGGGGGGGGGGGGGGDFFGGGGGGGGGGGGGGGGGGGGGGGGGGGGGGGGGGFGGGGGGGGGGGGGGGDGFCFGGGGGGGGGGGGFGGGGFGGGGGGFGGGGGGGGGDGEGGGGGGGGDDGGGFGGGGGGGFGFFGGDEFGDGF8DFFGFDGD:CF7EAFGGDE*8@EFFFFCFCAC98EGF>D:BDGFFFCFA@=B92AAFFFFFFDGEBGFF;?029E>F20).79?5B)344@EEC?E)3(-
@M00200:205:000000000-AKKM3:1:1101:28114:7361 2:N:0:1
TACTAGGGTATCTAATCCCGTTCGCTCCCCACGCTTTCGTACCTCAGCGTCAGAACAAGCCCAGCTGTCTGTTTTCACCTTCGGCGTTCCGATAGATATCAACGCATTTCACCACTCCACCTATCGTTCCGACAGCCCCTACTTGTCTCAAGACGTGCGGTTCGCCGTGCAATTCCCCGGTTGAGCCGGGGGCTTTCACACGACGCCTGCACATCCGCCTACGTACGCTTTATACCCAATACAGTTG
+
CCCCCGGGGGGGGGGGGGGGGGGGGGGGGGGGGGGGGGGGFFGGFGGGGGGGGGGGGGCFFFGGGGGGGGGFGGGGFGFFFGFDGGGGGGDGGGGGFGGGGGGGDGDEGGGGGD@FGGGGGGDFGGGGGGGGGGGG8AEDFFGCGF7*+?AFGGGF9DDEGGFGAFGGFGF5FFFFFFD>BE>F4<FFEGG>ECCGFFFE@9>>B6>?BBFBBDFF?GF??B677E@D7C<FF29AF?0:24<AA9A
@M00200:205:000000000-AKKM3:1:1101:12491:7376 2:N:0:1
TACTGGGGTATCTAATCCCGTTCGCTCCCCTGGCTTTCGTGCCTCAGCGTCAGAAAAGACCCAGTAAGCCGCCTTCGCCACCGGTGTTCCTGATGATATCAACGCATTTCACCGCTCCACCATCAGTTCCGCTTACCTCTGTCTCTCTCGAGCTCGGCAGTATTGAGCGCAATTCCTCGGTTGAGCCGAGGGCTTTCACACCCAACTTGCAAAGCCGCCTACGCACCCTTTAAACCCAATACAGTTG
+
CCCCCGGGGGGGGGGGGGGGGGGGGGGGGGGGGGGGGGGGGGGGGGGGGGGGGG9@EFGGGGGGFGGGGGGGGGGGGGGGGGGGGGGGGGGGCFGGGGGGGGGGGGGGGGGGGGGFGGGGGGGGFGGGGGGGGDGGGFGFFGG7FFGFGEFDEGG5?GG>8FFF;F?E>>D59=<FAC>>FEGGFGGDFC76>GFGFFGFF=@DFFFFFC@C9@FFBDE2(61>8EFG*77ADBD7E<?:>0).5<)
@M00200:205:000000000-AKKM3:1:1101:25397:7402 2:N:0:1
TACTGGGGTATCTAATCCTGTTTGCTCCCCACGCTTTCGTGCATGAGCGTCAGTGTTGGCCCAGAAGGCTGCCTTCGCCATCGGTGTTCCTCCACATCTCTACGCATTTCACCGCTACACGTGGAATTCCACCTTCCTCTGCCACACTCCAGCAAAGTAGTTTCGAGCGCACTTCCCAAGTTAAGCCCGGGGCTTTCACACTCGCCTTGCTCTGCCGCCTGCGCACACTTTAAACCCAATACAGTTG
+
CCCCCGGGGGGGGGGGGGGGGGGGGGGFGGGGEGGGGGGGGGFGGGGGGGDGGGGGGFGGGGGGGGGFGGGGGGGGGGGGGGGGGGGGGGFGGGGFEFGGGGGGGGGEGGFGBEGFGGGGGGGGGFFGDFGGGGGFGFGFFFFFGFGB=DDGGGF?6FDDDFEGFFCGFGB)@EFFFFGFGE;9AF?F>5:5@C>CA4@E===-)((-6>4;C3FC(:8;1=@E;E3DD777<EA1B1/(.6<<<4)
@M00200:205:000000000-AKKM3:1:1101:4800:7419 2:N:0:1
TACTGGGGTATCTAATCCTGTTCGCTCCCCACGCTGTCGCGCCTCAGTGTCAGAAACTGCCCAGCAGACCGCCTTCGCCACCGGTCTTCCTCCGGATCTCTACGCATTCCACCGCTACACCCGGAATTCCGTCTGCCTCTACAGTCCTCGAGTTTGACAGTCGGCATGGCAGACCCGGAGTTGAGCTCCGGGCTTTCACCACACCCTTATCAAACCACCTACGCGCCCTTTAAACCCAGTACAGTTG
+
B,CCCGGGGGGGGGFGFFDGGG,@FCGGGGGGEGGGGGGGEEGGGFFFGGGGGC@FFGGGGGGFEF@FGGGGGGGGGGGGGGDEBFGGGGGGGGDE:FGGFCFFDGGGG9;EFECA>FGGGGGGGGC8F8=EGGGGG58:DGGFD9DDFBDGFCFF7D=?FC8DA**,;CADFBFFF>7@FCF+)><4)C*?>EGGA?F)<?FFFB(=ECEEEEGG1CA;36?B0:>D)932>)4(;(1.)6:9A2)
@M00200:205:000000000-AKKM3:1:1101:18499:7423 2:N:0:1
TACTGGGGTATCTAATCCCGTTTGCTCCCCTGGCTTTCGCTCCTCAGCGTCAATGCCGGTCCAGGATGCCGCCTTCGCCACCGGTATTCCTCCAGATATCTACGCATTTCACCGCTACACCTGGAATTCTGCATCCCTCTCCCGGATTCAAGCCATCCAGTATCGGATGCAGTTCCCAGGTTGAGCCTGGGGATTTCACATCCGACTTAGTTGGCCGCCTACGAGCCCTTTAAACCCAATACAGTTG
+
CCCCCGGGGGGGGGGGGGGGGGGGGGGGGGGGGGGGGGCFGGGGGFFGGGGGGGGGGGGGGGGDGGEAFDFGGGGGGGGGFGGDGGGGGGGGGGGCGGGGGG?FG6FEGGGGGGGEGGGGGGGCFFGGGFGGGCFF?DCDFGGFG>DDGFGDFGGFFGGFGCDGABCCBFB5AEFFFF6*@<C56DFFFCCE>EGGFFGFCB=9=A9964?CE:6C@DBF@115;?BG<C)))733E6@F;;)9<>A
@M00200:205:000000000-AKKM3:1:1101:4309:7429 2:N:0:1
TACTGGGGTATCTAATCCCGTTCGCTCCCCTAGCTTTCGCGCCTCAGCGTCAGTGTCAGCCCAGCAACCCGCCTTCGCCGCAGGTGTTCCTCTCGATATCTACGCATTTCACCGCTACACCGAGAATTCCAGTTGCCCCTTCTGCACTCTAGCCCCGCAGTATCGGCTGACCGTTCTGGGTTAAGCCCAGAGATTTCACCGTCGACTTGCGGTGGCCGCCTAAGCGCCCTTTAAACCCAGTCCAGTTGCGG
+
CCCCCGGGGGGGGFGGGCGGGGGGGGGGGGGGGGGGGFGGEGGGGGGGGGGGGGGGGGGGGGGGGGGGGGGGGGGGGGGGGGEGGGGGGGGGGGGGDFEGGGGGGDGGGG;EFEGFGGDGGGGEGEGCDFFFDEFDCFGDFFFCGFGFGFF=>D?>5:+*3=;;>59FFFF@>49AFFCACE;FFF,?FGCFFCCFFC9*5>@9>>;73>6@7>58;58;:-)0(*89DC03A)6);1(,()5::>24<1-
@M00200:205:000000000-AKKM3:1:1101:6846:7443 2:N:0:1
TACAGGGGTATCTAATCCTGTTCGCTCCCCACGCTTTCGCGTCTCAGCGTCAGTACCGTACTAGAGAACCGCCTTAGCCACGGGTGTTCTTCCTGATATCTGCGCATTTCACCGCTACACCAGGAATTCCATTCTCCTCTTCCGGACTCTAGCCAAACGGTTTCCATCGACGTCTAGAGGTTAAGCCTCTAGTTTTCACAACGGACCTGTCTGGCCGCCTACACGCTCTTTAAACCCAATACAGTTGCGAT
+
CCCCCGGGGGGGGGGGGGGGGGGGGGGGGGGGGGGGGGGGEGGGGGGGGEGGGGGGGGGGGGGGGGGGGGEDGGGFFGGGGFFGGGGGGGGGGGGGGFGGGGFGGGGGGGGGGGGFGGGGGFGGCFGGGGGGFGGEFFEDFGGEGAGAGFGGGGGFFGGBG6>+CFGG>EDFAA>C9@C5@D+<>EGFFCCFFGFC6AFABF@9>>(:39@</7CC9DFDD@EFFG):<;C3?9):C33:)42)..6)1((
@M00200:205:000000000-AKKM3:1:1101:5730:7475 2:N:0:1
TACACGGGTATCTAATCCTGTTCGCTCCCCACGCTTTCGCGTCTCAGCGTCAGTACCGTCCCAGAGAGCTGCTTTCGCCATAGGTGTTCTTCCTGATATCTGCGCATTTCACCGCTACACGTGGAATTCCACCCTCCTCTGCCACACTCCAGCCAAGTAGTTTCGAGCGCAATTCCCAAGTTAAGCCCGGGGATTTCACACTCGACTTGCCCAGCCGCCTGCGCACACTTTAAACCCACTACAGTTG
+
CCCCCGGGGGGGGGGGGGGGGGGEGGGGGGGGGGGGGGGGGGGGGGGGGGGGGGGGGGGGGGGGGGGGGAFGDGG:CEGGEFGGGGGGGGGGGFGGGFGGC;F7FGGDFFGGGEGFGG8E+@ECFGGGGFCF+@8FGFGFBGGFGBGDF58=8D+3?EGBD=FGAFFDBE0>>*533A3;FCFG8CCF5*1:*48CBCFF6(-62(-07:(5@0>F0>B6(61AFG)*208))6<1AB(4?:)4-).
@M00200:205:000000000-AKKM3:1:1101:24152:7488 2:N:0:1
TACAAGGGTATCTAATCCTGTTCGCTCCCCTAGCTTTCGCGTCTCAGCGTCAGGAACGGCCCAGCGAGCCGCCTTCGCTACTGGTGTTCCTCCCGATATCTGCGCATTTCACCGCTACACCGGGAATTCCACTCGCCTCTACCGTCCTCTAGCCCGGCAGTATCCACCGCACGCCCGAGGTTGAGCCTCAGGTTTTACCGGCAGACTTACCGAACCGCCTACACGCACTTTAAACCCAGTACAGTTGAGA
+
CCCCCGGGGGGGGGGGGGGGGGGGGGGGGGGGGGGGGGGGGGGGGGGGGGGGGGGFGGGGGGGGGCGGGEGEEGGGGGGGGGFFFGGGGCDFFGECFGGGG;FFGGGGCGGGGGGFGFDFFC@CC8,AFGDF?FGCGBGFFGGFGEGFGFGFGGGBDE95D8<FC9CFBG*56=FFFAC>E*>*;8FA;CCF3<9C+.=76;FB:?F<>A2(:>EG6CBF04?FB=5D92<A<DAFGF?(66)4A2<A?4
@M00200:205:000000000-AKKM3:1:1101:16620:7509 2:N:0:1
TACCGGGGTATCTAATCCTGTTTGCTCCCCACGCTTTCGTGCATGAGCGTCAGTGCAGGCCCAGGGGATTGCCTTCGCCATCGGTGTTCCTCCGCATATCTACGCATTTCACTGCTACACGCGGAATTCCATCCCCCTCTGCCGCACTCCAGCCGTGCAGTCACAAATGCAGTTCCCAGGTTAAGCCCGGGGATTTCACATCTGTCTTGCACGACCGCCTGCGCACGCTTTAAGCCCAATACAGTTG
+
CCCCCGGGGGGGGGGGGGGGGGGGGGGGGGGGGGGGGGGGGGGGGEGGGGGGGGGGGGGGGGGGGGGGGGGGGGGGGGGGGGGGGGGGGGGGGGGGGGFGGGGGGGGGFFFFGGGFGGGGGGEGGGGGGGGGGGGGG5=DFFFEG>DFGFGFGFDFFC?@FF@GE6FGFGFCFFFFFFG4FFFGFGFFFGC45EFGFFGEEEF?C)67@3@EFFG?>GF@3<>@2:373<624424F?<?FFF>AA<
@M00200:205:000000000-AKKM3:1:1101:28045:7531 2:N:0:1
TACTAGGGTATCTAATCCCGTTTGCTCCCCTGGCTTTCGCGCCTCAGCGTCAATACCGGTCCAGGATGTCGCCTTCGCCACCGGTGTTCCTCCAGATATCTACGCATTTCACCGCTACACCAGGAATTCCGCACTCCCCTACCGGACTCTAGTCATGGCAGTATCGAGTGGCGTCTCCGAGTTGAGCCCGGAGTTTTCACACCCGACTTGCCAAACCGCATACGAGCTCTTTACACCCAGTACAGTTG
+
CCCCCGGGGGGGGGGGGGGGGGGGGGGGGGFGGGGGGGGGGGGGGGGGGGGGEGGGGGGGGGGGGGGGGGFGGGGGGGGGGFGGEGGGGGGGGGGFDGDGGGGGGGGD8FGGGGGFGGFFGGGGEFFGGGGGGGGGGDCDFGFFGBCAGFFFCDFFFGFFGGFGFEGGFFFF55??FBDEGCG7BE7A49?):==DFEGE5@5@9@F>DE3=;4BF<CE(2,4A;=BDFFBF<AAF23(1().:BFA<
@M00200:205:000000000-AKKM3:1:1101:17497:7548 2:N:0:1
TACTAGGGTATCTAATCCTGTTTGCTCCCCACGCTTTCGCGTCTCAGCGTCAGTATTGGTCCAGAAAGCCGCCTTCGCCGCTGGTGTTCCTCCCGATATCTACGCATTTCACCGCTACACCGGGAATTCCACTTTCCTCTCCCATACTCTAGCCGACCAGTTTCCAGCGCACTTCCGGGGGTGAGCCCCGGGCTTTCACACCAGACTTAATCGGCCGCCTACACGCGCTTTAAACCCAATACAGTTGCGA
+
CCCCCGGGGGGGGGGGGGGGGGGGGGGGGGGGGGGGGGGGGGGGGGFGGGGGGGFGGGGGGGGGGFEEGG7EGGGGFGG@EGGDGGGGGGGGGGGBGGGGGGGGGGGGGFGGGGGFGGGGGGDDFGGGGGGGFGGGGFGFFDGFGFGEGFG9EGGFFGGFGGFGFFGGFEDFFFFFFDD>CG3CAGFFFGCD>CGGFFGF?BB::<?292)6?0CC;GFF(4276C>DCC?A<AA?EB0<7><>646)3,
@M00200:205:000000000-AKKM3:1:1101:20547:7558 2:N:0:1
TACTGGGGTATCTAATCCTGTTTGCTCCCCACGCTTTCGAGCCTCAGCGTCAGTAATGGACCAGTATGTCGCCTTCGCCACTGGTGTTCTTCCGAATATCTACGAATTTCACCTCTACACTCGGAGTTCCACATACCTCTTCCATACTCAAGATAGCCAGTATCCAAGGCAATTCCCAGGTTGAGCCCTGGGCTTTCACCTCTGACTAAACTATCCGCCTACGCTCCCTTTAAACCCAATAAAGTTG
+
CCCCCGGGGGGGGGGGGGGGGGGGGGGGGGGGGGGGGGG<@FGGGGG8FGGGGGG,EFG9FGGGEEFGFGGGGGGGGGCGGGG8CEGGGCFGGGCGGDEGGGGG7DFGGGGG,@DDGGGGADFGCEEGGFGGG=DFGFGF5FG73DFFGDFGADDFFGGFGGFG*?+,3DD5DEFC9FG?FFGGFFCFFF@FFGGGF*EC@D:)A=@7C5CE**58:5@5AC4BDG@FCC>=*/85@@F53*18@4*
@M00200:205:000000000-AKKM3:1:1101:13017:7574 2:N:0:1
TACGAGGGTATCTAATCCTGTTTGCTCCCCACGCTTTCGCACCTCAGCGTCAATACATGTCCAGTTAGTCGCCTTCGCCACTGGTGTTCTTCCGAATATCTACGAATTTCACCTCTACACTCGGAATTCCACTAACCTCTCCATGATTCAAGCGATGCAGTCTTAAGGGCAGTTCCAGAGTTGAGCTCTGGGCTTTCACCCCTAACTTACAAAGCCGCCTACGTGCGCTTTAAACCCAATACAGTTG
+
CCCCCGGGGGGGGGGGGGGGGGGGGGGGGGGGGGGGGGGGGGGGGGGGGGGGGGFFGGGGGGGGGGGGGGGGGGGGGGGGGGGGFGGGGFGGGGGGGGGGGGGGEGGGGGGGGGGFGGGGGGGEGGGGGGGGGGGGGFGF?FGFGFFFGFGFGGCFFGGFGGFG7=DFFG?AFCF7FFGFGGGGFFGFF?FFAFCGFFGEFFB)8@C568EE:C6FAGFADBAA2DAGDD>>?E=5C@(/)6=).6)
@M00200:205:000000000-AKKM3:1:1101:17614:7577 2:N:0:1
ACGCGGGTATCTAATCCCGTTCGCTACCCATGCTTTCGCGGTTCAGTGTCAGTTGGAGACCAGTCAACCGCCTTCGCCACTGGTGTTCTTCCGCATCTCTACGCATTTCACCACTACACGCGGACTTCCGTTGACCTCTTCTCCACTCAAGTCTTGCAGTCTTGGTCAGCCTCTCCCAGTTTAGCCAGGAGCTTTCATAACCAACTTACAAAACCACCTACTCGCCCTTTACCCCCCATACCGTTGATATC
+
@C@CCGGGGFFGGGGFEG@CFF;CFFGGGGG9CEFGF:F:F@FEGDEFGEFFGGGG@ECFGG8FE@FGDEGEEFFDFG>EGFDGCBGGGGF,@FBFFBFGDFDCCE=FFE9F,D?FG,=7CECE+3@EAEFGC=DFFFG*BFGFDF+:6A9FGFGAFDCCGFF+8AFDAFFDFEFFFF*9CFC>CF??>?EFFF:8@>7>B==B@58=:*/05:E8;<5E@<E81C0)7974)/(6*(421(44(-,).:)
@M00200:205:000000000-AKKM3:1:1101:25828:7579 2:N:0:1
TACCCGGGTATCTAATCCTGTTTGCTCCCCACGCTTTCGTGCATGAGCGTCAGTGTTGGCCCAGAAGGCTGCCTTCGCCATCGGTGTTCCTCCAGATCTCTACGCATTTCACCGCTACACCTGGAATTCCACCTTCCTCTGCCACACTCCAGCAAAGTAGTTTCGAGCGCAGTTCCCAAGTTAAGCTCGGGGCTTTCACACGCGACTTGCTCCGCCGCCTGCGCACACTTTAAACCCAGTACAGTTGAGAC
+
CCCCCGGGGGGGGGGGGGGFGGFGGGGGGGGEGGGGGGGGGGGGGGGGGEEGGGGGGGGGFGFDGGGGGGFFGCGGGGGGGGGEEG@FGGCGGGGCFG8FADFG@CFGGGGGFGGFGC@FGGGG?FCFFFFFCDGGG?FEFDCFFF68ADFGGGGFF@FC7?;D=FGGFEAA:;;CFFDFGFGGFF9A5*7?DCFGA6CE5)546=@=*94472;=39>?DFFF;8557:)))6<?E?:?A<4))-..,,)
@M00200:205:000000000-AKKM3:1:1101:25637:7597 2:N:0:1
TACGGGGGTATCTAATCCTGTTTGCTCCCCACGCTTTCGTGCATGAGCGTCAGTGTTGGCCCAGAAGGCTGCCTTCGCCATTGGTGTTCCTCCACATCTCTACGCATTTCACCGCTACACGTGGAATTCCACCTTCCTCTGCCACACTCCAGCCACGTAGTTTCGAGCGCAATTCCCAAGTTAAGCTCGGGGCTTTCACACTCGACTTGCGCGGCCGCCTGCGCACACTTTAAACCCAATACAGTTGCGAT
+
CCCCCGGGGGGGGGGGGGGGGGGGGGGGGGGGGGGGGGGGGGGGGCFGGGGGGGGGGFFGGGGGGGDGGGGGGFGGGGGD:FGGGGGGGGG?FGGGGGGGGAEDGGGGFGGGGGGFGGGGGGCEGFFGFGGGGGGFGFGFFGFFFFGFGFGGFGGFFFD?@DEGFFDGEGEF*:BAAF*9@@F7FF?AA4*9BGGGF5BC2BD>DF?;332:6:EG(9@BB?159CDGF7AF<AA(;(-3>><2:4))-7(
@M00200:205:000000000-AKKM3:1:1101:22742:7600 2:N:0:1
TACAGGGGTATCTAATCCCGTTTGCTCCCCTGGCTTTCGCGCCTCAGCGTCAATACCGGTCCAGGATGCCGCCTTCGCCACCGGTGTTCCTCCATATATCTACGCATTTCACCGCTACACATGGAATTCCACTCTCCTCTACTGCACTCAAGTCTAACAGTTTCCAATGCACACAATGGTTGAGCCACTGCCTTTTACATCAGACTTATTAAACCACCTGCGCTCGCTTTAAACCCAATACAGTTG
+
CCCCCGGGGGGGGGGGGGGGGGGGGGGGGGGGFGGGGGEG7EGGGGGGGGGGGGFGGGGGGGGGGDFFGGGGGGGGCGGGFGGGGGGGGGGGGGGGGGGGGGGCGCFGGGFGGGGFDGDGGGEFGGGGGGGGGGGGGFGFFGGDGFGFGFFFGGFFBD=DAFEFFFGGFGFFFFF?FA+=FCD6AFGFFDEFFE:C6@FFFEF8@C*:EFEF<BC>BDA)-0(:=855?CE?>7;0:1=;@@EEC4
@M00200:205:000000000-AKKM3:1:1101:12475:7600 2:N:0:1
TACTCGGGTATCTAATCCCGTTCGCTCCCCTGGCTTTCGCGCCTCAGCGTCAGTGTCGGCCCAGCAACCCGCCTTCGCCGCAGGTGTTCCTCTCGATATCTACGCATTTCACCGCTACACCGAGAATTCCAGTTGCCCCTTCCGCACTCTAGCACGACAGTATCACTTGGCCGCTCCGAGTTAAGCCCGGAGATTTCACAAGTGACTTGTTGCGCCGCCTACGCGCCCTTTACACCCAGTACAGTTG
+
CCCCCGGGGGGGGFGGGDFEFGGGGGGGGGGGGGGGGGGGGGGGGGGGGGGGDFGGGGGGGGGGGGGGGGGGGGGGGGGGGGGGGGGGGFEGGGCF,?EGGGG=FGGGGFFGGGGDDGGFGGGD>>DCGGGGFFGGA?=5DDFEGFGFGFG8EFFAEEGFGG59EFGGF?FFFFB9DB16<=FC8CF??D5:>0<@A?EC<?94))7)764@E>EG>:B1228>1?5C9*8AB22(?:?4ABB)642
@M00200:205:000000000-AKKM3:1:1101:13654:7604 2:N:0:1
TACTCGGGTATCTAATCCTGTTTGCTCCCCACGCTTTCGTGCATGAGCGTCAGTGTTGGCCCAGAAGGCTGCCTTCGCCATCGGTGTTCCTCCACATCTCTACGCATTTCACCGCTACACGTGGAATTCCACCTTCCTCTGCCACACTCCAGCAAAGTAGTTTCGAGCGCCATTCCCAAGTTAAGCCCGGGGCTTTCACACTCGACTTGCTCTGCCGCCTGCGCACACTTTAAACCCAGTACAGTTG
+
CCCCCGGGGGGGGGGGGGGGGGGCGGGGGGGGDGGGGGGGGGGGGGGGGGGGGGGGGFGGGGGGGGFGGGGGGGGGGGGGGGEGGGGGGGGGGGGGGFFGGGGGGGGGGFDGGGGFGGGFEGFDGFGGGGGFDGGGGFGFFGGFGFDDADD+DCFFFFDDECEFA58>9>*):DFFFADFFG+CBFGFF5CBEE5DAEG4>BFF2549=ECEE3,A-??@<D13(=)20+7CC<738,,//75)17)
@M00200:205:000000000-AKKM3:1:1101:22436:7606 2:N:0:1
TACTGGGGTATCTAATCCTGTTTGCTCCCCACGCTTTCGTGCCTCAGCGTCAGTAGTGGTCCAGTAAGCCGTCTACACCGCAGGTGTTCCTCCTGATATCTACGCATTTCACCGCTACACCAGGAATTCCGCCTACCTCTCCCACACTCCAGCCCCACAGTTTCCACCGCACCCTCCCAGTTGAGCCGGGAGATTTCACAACAGACTTGTGGGACCGCCTACGCACGCTTTACACCCAATACAGTTG
+
CCCCCGGGGGGGGGGGGGGGGGGGGGGGGGGGGGGGGGGGFGFGGGGGGEGGDGGFFDGFGGCCGGGGGGGGGGGGFG@FCFEFGGGGGGCGFGGGGGGGGGGGDDGDGGGGGDGFGGGGGGGEGGGGGFDEDGGGEFGFFFGFGFGFGFGFGGGEFGGFGFFGDFGGBD>AEFFFFBC9>DFF5DFA>9@?4C<EFFGE3<@BBFF43672@BGD@GF1(/;:@E>D9DF<>64;EF(32.8<AA)
@M00200:205:000000000-AKKM3:1:1101:12645:7608 2:N:0:1
TACGAGGGTATCTAATCCTGTTTGCTCCCCACGCTTTCGTGCCTCAGTGTCAGGACAGGCCCAGCCGCCCGGCTTCCCCATCGGCGTTCCAGTAGATATCTACGCATTTCACCGCTCCACCTACTGTTCCGGCGGCCCCTACCTGCCTCAAGACTTGCAGTTCGCCCTGCGGTTCCCTGGTTGAGCCAGGGGCTTTCACAAGCCGCTTGCACGCCCACCTACGCACCCTTTAAACCCAATACAGTTGAGAC
+
CCCCCGGGGGGGGGGGGGGGGGGGGGGGGGGGGGGGGGGGGGGGGGGGGGGGGGGGGGGFFGGGGGGGGGGGGGGGGGGGGG@@GDGGGGGFGGGGGFCFAFGGGGGGGGGGGGGFGGDGGGFGGGGGGGGGGEGGEFGFFGGFGFGFG>F*DDDCFFGFFGEGFFGGFGF4?=EFFFG4FGG<ACF6)>CDEGGGFCFE40(62>931@E2?>GG<GB(4:(<2EFGC7)4)6><>(3<2)-64<>9(()
@M00200:205:000000000-AKKM3:1:1101:11156:7622 2:N:0:1
TACTGGGGTATCTAATCCTGTTTGCTCCCCACGCTTTCGCGCCTCAGCGTCAGAACCGGACCAGTCAGCCGCCTTCGCCACTGGTGTTCTTGCGAATATCTACGAATTTCACCTCTACACTCGCAGTTCCACTGACCTCTTCCGGTCTCAAGCCAAACAGTATCGAAGGCCATTCTGTGGTTGAGCCACAGGCTTTCACCCCCGACTTGATCGGCCGCCTACGCGCACTTTAAGCTCAATACAGTTG
+
CCCCCGGGGGGGGGGGGGGGGGGGGGGGGGGGGGGGGGGGGGGGGGGGGGGGGGGGGGGGGGGGGGGGGGGGGGGGGGGGGGGGGGGGGGGGGGGGGGGGGGGGG8FEGGGGGGGFGGGGGGGGDGGGGGGGGGGGGFGFFAFDDFDDGFGFGGGFFGGFFGEFDFGG>GADFFFFFFCAGGGFAFGFFFDAFGGGFEGFBB=255@F*>4;@DGG>DEFFF6=9EFG3><A9<A)<<?A)7<2<96
@M00200:205:000000000-AKKM3:1:1101:19429:7627 2:N:0:1
TACCGGGGTATCTAATCCCGTTTGCTCCCCACGCTTTCGCGCCTCAGCGTCAGTACCAGTCCAGTTAGCCGCCTTCGCCACTGGTGTTCCTCCCAATATCTACGCATTTCACCGCTACACTGGGAATTCCACTCCCCTCTCCTGGTCTCAAGCCAAGCAGTCTGGAAGGCAGTTCCTCGGTTAAGCCGAGGGATTTCACCTTCCACTTGCCGGGCCGCCTACTCGCCCTTTACACCCAATACAGTTG
+
CCCCCGGGGGGGGGGGGGGGGGGGGGGGGGGGGGGGGGGGG@FGGGG?FGGGGGFFD9FFGGGGF,CA<EFGGGGGGGGGGGGCGGGGGGGGGGE8E<;AFFGGGGGGFFGGGGGFGG?F=EFC,EGGGGDA=80EEDGD:D8DDDGFC+E6D++3*>DFGD<9DD+,:DFAFEFF71?A@GDGFGG>DDEDEFGGACG=6>EDFE?E9>3(-(=C6D>?@;3;0?.:7>2<2:<0?:<(3752:>2
@M00200:205:000000000-AKKM3:1:1101:9315:7641 2:N:0:1
TACTGGGGTATCTAATCCCGTTTGCTCCCCACGCCTTCGCGCCTCAGCGTCAGGGTGCGCCCAGAGCCCCGCCTTCGCCACCGGTGTTCCTCCCGATCTCTACACATTTCACCGCTACACCGGGAATTCCAGGCTCCTCTGCGCCCCTCCAGAAAACCAGTTTCGGCCGACCCCCTCGGGTTGAGCCCGAGGCTTTCACGACCGACTTGGCCTCCCGCCTACGCGCCCTTTAAACCCAATACAGTTT
+
CCCCCGGGGGGGGGFGGCGGGGGGGGGGGGGGGGGGGGGGGGGGGFFGGGGGGGGFCFFGGGGGG8FGGGGGGGGGGGGGGGGDGCGGGGGGGGCEEGGGGFGGGGCFGGGGGDCADF8ADEEC:>FGGGGFGGGGGFGF*=EA@@GFG>CFCDC9FGCCFGEGD>DG4*9@E9B;?448<*97ACF>BDEF3:?C4)<6?>F>6906-)5>?FEC(9<:(.()(/)937)))..8E612:5)6-))
@M00200:205:000000000-AKKM3:1:1101:7243:7687 2:N:0:1
TACGCGGGTATCTAATCCCGTTTGCTCCCCTAGCTTTCGCGCCTCAGCGTCAGAAGAGGTCCAGCGCGCCGCTTTCGCCACCGGAGTTCCTGTAGATATCAACGCATTTCACCGCTCCACCTACAGTTCCGCACGCCCCTACCTCCCTCGAGGCCGTCAGTATCTAAGGCAGTTCCACGGTTGAGCCGCGGCATTTCACCCCAGACTTGACAGCCCGCCTACGCGCCCTTTATACCCAGTACAGTTG
+
CCCCCGGGGGGGGFGGGFGGGGGGGGGGGGGGGGGGGGGGGGGGGGGGGGGGGGGGGGGGGGGGGGGGGGGGGGGGGGGGGGGDGGGGGGGGGGGGCFGGGGGGGDDGGGGGGGGFGFGGGGGGGGGGGGGGGGGGGFGFFGGFEF7CGBC<EDGFFGGDGC?FEFDG;F49AEFFFFGEF=DFFFGFFGCE@GFC6<FA?FF<BFF<A>FF?:EE0C76??0>>GDG<C).)6:6:4(.6<:5<AF
@M00200:205:000000000-AKKM3:1:1101:4739:7707 2:N:0:1
TACTGGGGTATCTAATCCCGTTCGCTCCCCTAGCTTTCGCGCCTCAGCGTCAGTGTCAGCCCAGCAACCCGCCTTCGCCGCAGGTGTTCCTCTCGATATCTACGCATTTCACCGCTACACCGAGAATTCCAGTTGCCCCTTCTGCACTCTAGCCCCGCAGTATCGGCTGACCGTTCTGGGTTAAGCCCAGAGATTTCACAGTCGACTTGCGGTGGCCGCCTACGAGCCCTTTACACCCAATACAGTTG
+
CCCCCGGGGGGGGGGGGFGGGGGGGGGGGGGGGGGGGGGDGGGGGGGGGGGGGGGGGGGGGGGGGGGGGFGGGECFGGGFGEGGGFGGGGGFGGGGGGGG8=FFGGGGGGGGGDCAGGGGGGGGGDGGGGGGGEGGG5=DFG8DCFGFGBGGGCGDFGGFGGEGFECCADFEFFDFA6>ACEF:FG7?FFEFFFFFA4BE>B:5>6163C99395<@35(2377(*.9DD(:B<<AC2??1425:5<4
@M00200:205:000000000-AKKM3:1:1101:6497:7712 2:N:0:1
TACTAGGGTATCTAATCCTGTTTGCTCCCCACACTTTCGTGCCTCAGTGTCAGTTACAGTCCAGGAATCCGCCTTCGCCTCCGGTGTTCTGCAAGATATCAACGCATTTCACCGCTACACCTTGCATTCCGATTCCCCATCCCGTACTCTAGCACGGCAGTTTCGGACGCACTTTCCAGGTTGAGCCTGGAGATTTCACATCCGACACACCGCGCCGCCTACGCGCCCTTTACACCCAATACAGTTG
+
CCCCCGGGGGGGGGGGGGGGGGGGGGGGGGGGGGGGGGGGGGGGGGGGGGGGGGGGGGGGGGGGGGGGGGGGGGGGGGEGGGGGGGGGGGGGGGGGGGGGGGGGGGGGGGGGGGGFGGGGGGFGGGGGGGG8DEGGGFGFFFGFGEGDGFGGGGGF>GGFGGFGF>GGEEDAD@FFFFGFGFGGFGGFFFCFFGGGA5EACFF=>>4427>@BFGGBGF02=?B9EED5>0<AFD0?6(4::AFFFF
@M00200:205:000000000-AKKM3:1:1101:18421:7721 2:N:0:1
TACTAGGGTATCTAATCCTGTTTGCTCCCCACGCTTTCGTGCATGAGCGTCAGTGTTGGCCCAGAAGGCTGCCTTCGCCATCGGTGTTCCTCCACATCTCTACGCATTTCACCGCTACACGTGGAATTCCACCTTCCTCTGCCACACTCGAGCCACGTAGTTTCGAGCGCAATTCCCAAGTTAAGCTCGGGGATTTCACACTCGACTTGCGCGGCCACCTGCGCACACTTTAAACCCAGTACAGTTGAGA
+
CCCCCGGGGGGGGGGGGGGGGGGGGGGGGGGGGGGGGGGGGGGGGGFGGGGGGGGGGFFGGGGGGGGFFGGGGGGGGGGGGGGGGGGGGGGGGGGGGGGGGGGGGGGGGGGGGDGFGGGGGFGGGGGGGGGGGGGGGFGEFGGFGFDFGFGDEGGFDFGFGGFF=DGGFGFA>EFF5A?AFFCGFG:FEG*@?EFDFFGFFFF>>=9@:E>==@EG0CA@@;9A1=5>0:AFA42:E6?459-4)54).1
@M00200:205:000000000-AKKM3:1:1101:10349:7743 2:N:0:1
TACTAGGGTATCTAATCCCGTTCGCTCCCCTGGCTTTCGTGTCTCAGCGTCAGCACACTCCCAGTCGTCTGTTTTCACCGTTGGCGTTCCAAACGATATCTACGCATTTCACCGCTCCACCGTTTGTTCCGACGACCCCTAAGTGGCTCAAGACGGGCAGTATACCGAGCAGTTCCACGGTTGAGCCGTGGGATTTCACACGGTACTTCCCCGTCCGCCTACACACGCTTTAAACCCAATACAGTTTACGT
+
CCCCCGGGGGGGGGGGGGGGGGGGGGGGGGGGGGGGGGGGGGGGGGGGGGGGGGGGGGGGGGGCFGEGGGGGGFGGGGGEGGFEGGGGGGGGGGGFDEGGGGGGGGGGGGGGGDGEGGFGGEGGGEFGGG>EGGGGEDDDFGGFGFGFGFG=,=C>?EG5@FEGEFC69@BD6=FF;?C5@CGFFGGFFDC)86?FFCGC3((55;?<).5@>7CG9CDD7;()/325*9(4))5.;6B:BBF<95)-.(,
@M00200:205:000000000-AKKM3:1:1101:20452:7766 2:N:0:1
TACCCGGGTATCTAATCCTGTTTGCTCCCCACGCTTTCGTGCATGAGTGTCAGTGTTGGCCCAGGAGGCTGCCTTCGCCATTGGTGTTCCTCCACATCTCTACGCATTTCACCGCTACACGTGGAATTCCACCTCCCTCTGCCACACTCGAGCCTCGTAGTTTCGAGCGCAATTCCCAAGTTAAGCCCGGGGATTTCACACTCGACTTGCGAGGCCACCTGCGCACACTTTATGCCCAGTACAGTTG
+
CCCCCGGGGGGGGGGGGGGGGGGGGGGGGGGGDGGGFGGGFGGGGGGGGGGGGGGGGGGGEGGGGGGDGGGGGGGGGGGGGGGGGGGGGGGGGGGGGGFGGGGGGGGGGGGGGGGDGGFGDGGCCGGGGDGGGDFGG?DFFGGFGFCDGFFDGDGFFGDFEGFG=:8CEGBFFF9FFFF9FCGF?C9FBGGF>EGFFEGFEFFBFFFFBE@FF0CCDFF;(618;GDGGC<FFFEDGFF?ADBBAA6
@M00200:205:000000000-AKKM3:1:1101:20842:7813 2:N:0:1
TACTGGGGTATCTAATCCCGTTCGCTCCCCTAGCTTTCGCGCCTCAGCGTCAGTGTCAGCCCAGCAACCCGCCTTCGCCGCAGGTGTTCCTCTCGATATCTACGCATTTCACCGCTACACCGAGAATTCCAGTTGCCCCTTCTGCACTCTAGCCCCGCAGTATCGGCTGACCGTTCTGGGTTAAGCCCAGAGATTTCACAGTCGACTTGCGGTGGCCGCCTACGCGCCCTTTACACCCCGTACAGTTGAGG
+
CCCCCGGGGGGGGGGGGGGGGGGGGGGGGGGGGGGGGGGGCGGGGGGGGGGGGGGGGGGGGGGGGGGGGGGGGGGGGGGGGGGGGGGGGGGGGGEEGGDGGGGGGGEGGGGGGGGFGGGGGGGGEGGGGGGGGFGGFFGDFGGFGFGFGFGDFFGEFGGFGFCFAFGGFGFFFFFFFFFAFGGC8FGFFGDF4CFFF?FEEFF@FFFFFE>B;(==3DB;<6:>087CD3??FF<2@0(4(3::9<<9>:(
@M00200:205:000000000-AKKM3:1:1101:27809:7815 2:N:0:1
TACGGGGGTATCTAATCCCGTTTGCTCCCCTAGCTTTCGCGCCTCAGCGTCAGTGTCGGTCCAGGAAGCCGCCTTCGCCACCGGTGTTCCTCCCGATCTCTACACATTTCACCGCTACACCGGGAATTCCAGTCTCCTCTGCATCCCTCAAGAACGGCAGTATCAGCCGACGTTTCTCGGTTGAGCCGAGAGATTTCACGACTGACTTGCCATCCCGCCTCCGCGCCCTTTAAACCCAGTACAGTTG
+
CCCCCGGGGGGGGGGGGFFGFGGGGGGGGGGGGGGGGGGGGEGDGGGGGGGGGGGGGGGGGGGGGGGGGGGG:FEGGFFGGGGGGGGGDFGGGGGDCFGGGGGGGGGGGGGGGGGFGDGGGGDGDEGGGFFFGGGFFFGEFFCFFFGC+:CCFGG>BEGFGCCCEF7D>GF@FFFF>8C4<C<;;FFD>CEEFF?FC?C;?F@B>BDFFF:ADFF8(7>2(,(0-:<D)7))6)58?12.6A2<>AA
@M00200:205:000000000-AKKM3:1:1101:24183:7832 2:N:0:1
TACTGGGGTATCTAATCCTGTTCGCTCCCCACACTTTCGCTCCTCAGCGTCAGGTAATGCCCAGAGAACCGCCTTCGCCACCGGTGTTCCTCCTGATATCTGCGCATTTCACCGCTACACCAGGAATTCCGTTCTCCCCTGCATACCTCTAGTCTGCCCGTATCGAAAGCAAGCGCCGTGTTAAGCACGGCGTTTTCACTCCCGACGCGACAAACCGCCTACGAGCCCTTTAAACCCAATACAGTTG
+
CCCCCGGGGGGGGGGGGGGGGGGGGGGGGGGGGGGGGGGGGDGGGGGGGGGGGGGGGGGGGGGGGGFFFFEGGGGGCGGGGGGGGGGGGGGGGGGGGGGGGGGGGGGGGGGGGGGFGGGGGGGGGGGGGGGGGGGGGFGDFGFFGFGFGFGGGGGFFGGFGCDGAFGGFGFFFFDFFFGFGGGGFGGFFDDA;=EGCEGFFBF=522;BFFFFFGGFCE?F?:>?GFGFFFFBA<?8?(8:>A4:A<
@M00200:205:000000000-AKKM3:1:1101:27135:7865 2:N:0:1
TACTGGGGTATCTAATCCCGTTTGCTCCCCTGGCTTTCGCGCCTCAGCGTCAGAAGAGATCCAGTGCGCCGCTTTCGCCTCCGGCGTTCCTTCCAATATCAACGCATTTCACCGCTCCACTGGAAGTTCCGCACACCCCTATCTCCCTCAAGACCAACAGTATCAGAGGCACTTCTGCAGTTGAGCTGCAGGATTTCACCCCTGACTTGTTGGACCGCCTACGCGCCCTTTAAACCCAATACAGTTG
+
CCCCCGGGGGGGGGGGGGGGGGGGGGGGGGGGGGGGGGGGDGGGG@FGGDFGGGFFGGGGGGGGGGGGGGGGGDGGGGGEGGG>FGEGGGGGGGGDFGGGGGGDGGGGGGGGEGGFGGGGGGFGGGGGGGCEDGGGE>CD?FFFGFGFGFG6EFGFFGG5E@;+0<79?8?@F5FFFF7AE?=F4FGFFGG*9?CFFCCEF((2BEEF=*>:()?8>GD?(/2>>GDDD*8)642?EF0::?2A).<
@M00200:205:000000000-AKKM3:1:1101:6957:7866 2:N:0:1
TACAGGGGTATCTAATCCCGTTTGCTCCCCTGGCTTTCGCGCCTCAGCGTCAGAAGGTGTCCAGCACGCCGCTTTCGCCACCGGCGTTCCTTCCGATATCTACGCATTTCACCGCTCCACCGGAAGTTCCGCATGCCCCTACACCCCTCGAGAGTCGCAGTATCCACGGCAGTTCCCCGGTTGAGCCGGGGGATTTCACCACAGACTGGCGACCCCGCCTACGCGCCCTTTCAACCCAATACAGTTG
+
CCCCCGGGGGGGGGGGGGGGGFEGGGGGGGGGGGGGGGFGGGGGGGGGGGGGGGGGGGGGGGGGGFGGGGGGGGGGGGGGGGGGGGGGGGGGGGGEGGEGGGGGGGGGGGGGGDGFGF8FGGGEEEFGGGGGDGDGFFG>FGGFGFGFGF**>CCFFGGE8FEF?FGGFGF@F?FFFFCBC83CFCGABGGD@GGDFAC3<B:(4:?D::9;>0?EBGD:(2157:>D<*)))6>(;8(144):ABF
@M00200:205:000000000-AKKM3:1:1101:20278:7886 2:N:0:1
TACCAGGGTATCTAATCCTGTTTGCTCCCCATGCTTTCGAGCCTCAGCGTCAATATGGTCCCAGCTGGCTGCCTTCGCAATAGGTGTTCTTGGAGATCTCTACGCATTCCACCGCTACACCTCCAATTCCACCAGCCTCTGACCTATTCAAGATGCCCAGTTTTGGATGCCGCTCCGAGGTTAGGCCTCGGTTTTAAACATCCAACTTAAACATCCGCCTACGCTCCCTTTAAACCCAATCCAGTTG
+
CCCCCGGGGGGGGGGGGGGGGGGGGGGGGGGGGGGGGGGGGGGGGGGGGGGGGGGGGGGGGGGFFGGFGGGGGGGGCFGGGGCDEGGGGGGGGFGGGGGGGGGGGEGEFAEGGGGFGGGGGGGGGCGGGGGGGGGGFFGFFGGFGBFEGFG8=FGFFGFFFFEGFFFGFGFFEFFFDDDAEG+=AFCFFGCEFGGFFCGFF@@ECEB@8E@FFFG6AGFDAB>>@GFGCD36*/78C@=((683<3.
@M00200:205:000000000-AKKM3:1:1101:4500:7895 2:N:0:1
TACGCGGGTATCTAATCCCGTTTGCTCCCCTGGCTTTCGCTCCTCAGTGTCAATGCCGGTCCAGGATGCCGCCTTCGCCACCGGTATTCCTCCAGATATCTACGCATTTCACCGCTACACCTGGAATTCTGCATCCCTCTCCCGGATTCAAGCCATCCAGTATCAGACGCAGTTCCCAAGTTGAGCCTGGGGATTTCACGTCTGACTTAGTTGGCCACCTACGAGCCCTTTACGCCCAATACAGTTG
+
CCCCCGGGGGGGGGGGGFGGGGFGGGGGGGGGGGGGGGGGGGGGGGGGGGGGGGGGGGGGGGGGGFGGGGGGGGGGGGGGGGDGGGGGGGGGGGGGGGCFGGGFGGGGGGGGGDC?GGEGGFEFG,9?FGGGGGGGGFF56FG>EFGFGFG7BFGFFGFFG7;C0C7DEGFAAEFFFFCFF<E7AFE>9?5*3=ECFFGFFFF2>E=?4:@7*(?8BGF3646A@=;CFC)1>023B?@(282<9<2
@M00200:205:000000000-AKKM3:1:1101:8182:7896 2:N:0:1
TACTCGGGTATCTAATCCTGTTCGCTCCCCATGCTTTCGCTCCTCAGCGTCAGTAACTGCCCAGAGACCCGCCTTCGCCACCGGTGTTCCTCCTGATATCTGCGCATTTCACCGCTACACCAGGAATTCCAGTCTCCCCTACAGCACTCAAGTGTGCCCGTACCCACTGCAAGCTCAGAGTTGAGCCCTGAGTTTTCACAGCAGACGCAACACACCGCCTACGAGCTCTTTCAACTCACTACAGTTGAACT
+
CCCCCGGGGGGGGFGGGGGGGGGGGGGGGGGGGGGGGFGGGGGGGGGGGGGGGDGGGGGGGGEGGGGGGGGGEGGGGGGGGGGGFGCFGGGGGGGGGCFGGGGGGG@@CFGGFEGFGGCFF+EED@,=E,;EDDFGGFGFFGG?8DD)6:8DDD?DFF6?EGF6DFGFFFFF58*AFA89@,5C0DF>?F?9=;@CCEF5C9C5):>A)/:>>9EE=CD>==@B883C+2.)3)4)?)3)74)5<)9))/)
@M00200:205:000000000-AKKM3:1:1101:11496:7911 2:N:0:1
TACAGGGGTATCTAATCCCGTTTGCTCCCCTGGCTTTCGCGCCTCAGCGTCAATGCCGGTCCAGGATGCCGCCTTCGCCACCGGTGTTCCTCCAGATATCTACGCATTTCACCGCTACACCTGGAATTCCGCATCCCTCTCCCGAATTCAAGCCAACCAGTATCGAACGCAGTTCCTGGGTTGCGCCCAGGGATTTCACGTTCGACTTAGCAGGCCGCCTACGCGCCCTTTACACCCAATACAGTTGAGAC
+
CCCCCGGGGGGGGFFGGGGGGGGGGGGGGGGGGGGGGGGGGGGGGGGGGGGGGGGGGGGGGGGGGFGCGGGGGGGGGGGGGFEGGGGGGGGGGGCFGGGGGEGGGGGGGGFGGGGECFGGGGGFG=EFGGGGGGGFGFGFFFFEGEGDGDF=FGGFFGGAG7EG=CGGFG>5@FFFFF59FCC*@CC>>CC?):80BEGDFFF=??F?374;@;GE@C:?F@D@9EB<DF?<<98.:262738>AFB)20)
@M00200:205:000000000-AKKM3:1:1101:18988:7923 2:N:0:1
TACGGGGGTATCTAATCCTGTTCGCTCCCCACGCTTTCGCTCCTCAGCGTCAGTGCCAGCCCAGAGCGCCGCCTTCGCCGCTGGTGTTCCTCCTGATATCTGCGCATTTCACCGCTACACCAGGAATTCCACGCTCCCCTACTGGACTCTAGTCACGGCAGTATCGGGTGGCGTCTCCAGGTTGAGCCTGGAGGTTTCACACCCGACTTACCGAACCGCCTACGAGCTCTTTAAACCCAATACAGTTG
+
CCCCCGGGGGGGGGGGGGGGGGGGGGGGGGGGGGGGGGGGGGGGGGGGCFGGGGGGGGFGGGGGGGGCGGGGGGGGGFGGGGCBFFFFGGGGGGGGADFGGGGGGGGGGGGGGEGFCFFGGGGEFFGGGGCGCEGGCFGCFGGFGFGEGFF<FGGF>ECBEG4CE94;AEEFF9>BFFCF?>>C;FGFFG58)=AFCFF<C40:04996:<BBFDG>DB6:-87(*819:)6)65<@(8,:37AAF9)
@M00200:205:000000000-AKKM3:1:1101:12442:7928 2:N:0:1
TACACGGGTATCTAATCCTGTTTGCTCCCCACGCTTTCGTGCATGAGCGTCAGTGTTGGCCCAGAAGGCTGCCTTCGCCATCGGTGTTCCTCCACATCTCTACGCATTTCACCGCTACACGTGGAATTCCACCTTCCTCTGCCACACTCTAGCCAAGTAGTTTCGAGCGCAATTCCCAAGTTAAGCCCGGGGATTTCACACTCGACTTTCTCAGCCACCTGCGCACACTTTACACCCAATACAGTTGATAC
+
CCCCCGGGGGGGGGGGGGGGGGGGGGGGGGGGGGGGGGGGDGGFGGGGGGGGDGGGGGGGGGGFGGGFGGFGGGGGGGGGGGCCFGGGGGGGGGGGGGGGGGGCGGGGGGGGGGGEDGGGGFE8F9EGGGGGGGGGGFGFFGGFGFGFGFG8FGGFFF?DEFEFDFCEEGFFDFFFFF?5@CCF77F*5*49*?CCFFGFFFDBFBF@*9>CCECF94A=>B0>9E=F7:45><;@EF?13)).1<7?)9)
@M00200:205:000000000-AKKM3:1:1101:5798:7940 2:N:0:1
TACCCGGGTATCTAATCCCATTCGCGACCCACGCTTTCGTGTCTCAGCGTCAGATGTATGCCAGTTCACTGCCTTCGCATTTGGTGTTCCCCACAATATCAACGGATTTCACCCCTACACTGTGAGTTCCATGAACCTCTCATACCCTCGAGCCGCGCCGTTTCCCCTGCCTGTTCCCGGTTGAGCCGAGAGATTTGACAGAAGACTAACGCGGCCGCCTCCACACCCCTTAAACCCAATACAGTTGAGA
+
CCCCCGGGEEGGFGGFGGGFFFGGGF@CFEGGGGGGFGDGGGGGGFGFEGGGGFGGAFFGGCF8FFFFFGFGFGFCDGEDGGGGGGGEG;?FDFGFGGGFDF@CF>7+,,9EFFD56FEFAFGGGG,@FADFGGGFGF?6*4=C=9DEGFG6@CDD5CGBEGFF7FGFFGF599AF>AD?@ED7F?9594=?ACFGFFFEB:B9B>4>E=0603889CE01.473CBC)/(8>A)8EFBFF029))))..
@M00200:205:000000000-AKKM3:1:1101:26142:7944 2:N:0:1
TACTAGGGTATCTAATCCTGTTTGCTCCCCATGCTTTCGCGCCTCAGCGTCAGTTGCAGACCAGAAAGCCGCCTTCGCCACAGGTGTTCCTCCCGATATCTACGCATATCACCACTACACCGGGAATTCCACTTTCCTCTGCCTCCCTCGAGCCCGCCAGTATGCAAGGACCTCTCCCAGTTGAGCCGGGAGCTTTCACATTGCACTTAACAAGCCGCCTGCACGCCCTTTCCACCCAGTACAGTTGAGAC
+
CCC8CFGGGGFGGGGGFFGGGGGGGGGGGGGGGGGFGGDGDGGGGGGGGEGEFGGGGGGCFFGG<<AFFFGGGGDGFEGGEA4<FFEGFGGGGDE@@:8FGGGGGEGGGGGGGGG?FGGGCCGGG78,CFFGGFFGGFGE5EFFDDGFGFDC>+=95CG5@7CFAFGG5:A=F@*095C5>;F>CCA5>7@9??,:FEG***/8/5*)*9;C@38=5)817186?=;DG*/)7?A3ED((..)4.5:)(..
@M00200:205:000000000-AKKM3:1:1101:4216:7953 2:N:0:1
GACGAGGGTATCTAATCCCATTCGCTACCCACGCTTTCGTGCTTCAGTGTCAAACATGCACCAGCGTACTGCCTTCGCATTTGGTGTTCCCCATGATATCAACGGATTTCACCCCTACACCATGAGTTCCGTACGCCTCTCGCACTTTCTAGTCCTGCCGTTTCCCTTGCACCTCCGAGGTTGAGCCCCGGGTTTTAACAAGAGACTAACAGAACAACCTACGCACCCTTTAAACCCAGTACAGTTGCGAC
+
-8BCC@CFGFF@CFC<FFGCFFGGGDGCFGGGDCGEFFGGG>F,F<FFEGGCFGGGFFGGGGGGGGGGGGGEFFGGGGGGCAEFGGGGGGDFGGDGGGGFE;FEE=CGFA=FE?EAFCGGGGGGGG;;FDGGGGGCEF>EFGGDGFG*3C:+3D@EFGC>CDD?D:?9:FB**)0@5*+38@D+;8C>5DEEFGD7B09<*:)74<>*0.5B:6C:>D).;>2>;*>5*23CE373:1(.17<7CF))(((
@M00200:205:000000000-AKKM3:1:1101:16148:7959 2:N:0:1
TACTGGGGTATCTAATCCCGTTCGCTCCCCACGCCTTCGCGCCTCAGCGTCAGGGACGGCCCAGCTGGCCGCCTTCGCCACGGGTGTTCCGCCTGATCTCTACGCATTTCACCACTACACCAGGCATTCCACCAGCCCCTACCGCCCTCAAGTGCGGCAGTCCACGACGCCCCTCCCAGGTTGAGCCTGGGGCTTTCACGCCATGCTTACCGCACCGCCTGCGCGCGCTTTCACCCCAATCCAGTTGAGCT
+
CCCCCGG7FGDFGGGGGGGGGGGDGGGGGGGGGGGGGGGGGGGEGGGGGGGGGGGGGGGGGGECFGFFGGGGGGGGGFFFEGCFE:CFGGGGGDFGGGGGGGGGGEGGEFGGGFG?=D8FGGFEFGGFGGFGGFGGFDE5DGGFEDG=DAG*>+=55@CDCF>FED4E;*?@E;>EFA6),+;76EFFA3=))**2A?C0234820)-)3>003CC9DD:(,15,*./)/4):)).:,(((.)5>A))())
@M00200:205:000000000-AKKM3:1:1101:25619:7988 2:N:0:1
TACTAGGGTATCTAATCCTGTTTGCTCCCCACGCTTTCGCACCTCAGCGTCAGTACCGGGCCAGTGAGCCGCCTTCGCCACTGGTGTTCTTGCGAATATCTACGAATTTCACCTCTACACTCGCAGTTCCACTCACCTCTCCCGGACTCGAGATCCCCAGTATCAACGGCAGTTCTGGAGTTGAGCTCCAGGATTTCACCCCTGACTTAAAGATCCGCCTACGTGCGCTTTACACCCAACACAGTTG
+
CCCCCGGGGGGGGGGGGGGGGGGGGGGGGGGGGDGGGGGGGGGGGGGGGGGGGGGGGGGEGGGGGFGGGGGGGGGGGGGGGGGGFGGGGEDFGGGEGGGGGGGGGGGGGGGGGGGFFFGGGGGGGGGGGF8ADEGFGFGEFFGFGFGFFFGDFGGD?FGFGGFGEF6?DC?AACFFFF7CFDGFAFGFFGFA4CGGFFC;D5=@2EEFCECEE=C@94A((61=@C>CD5?CE?3383((,2.3<<)
@M00200:205:000000000-AKKM3:1:1101:8457:7995 2:N:0:1
TACAGGGGTATCTAATCCTGTTTGCTCCCCACGCTTTCGTGCCTCAGCGTCAGTAATGGTCCAGTAAGCCGTCTACACCACAGGTGTTCCTCCTGATATCTACGCATTTCACCGCTACACCAGGAATTCCGCCTACCTCTCCCACACTCCAGCACCACAGTTTCCACCGCACCCTCCCAGTTGAGCCGGGAGATTTCACAACAGACTTATGGCACCGCCTACGCACGCTTTAAACCCAATACAGTTGAGAC
+
CCCCCCGFGGGGGGFFGFFFGFGEAFGGGGGGGGGGGGDGFDGAGECFGCFGGGGGGGCBFGDFFGGGGGGGGGGCFFGCDFDEFFCFGGFAFFFG9FEGGGGGGGE:,ACE?EGFGC?FFEFE7=8?EGFGGGGFEFGEFGGDF>?DG5FCEFFFDCFFEC79DFFEFDDFBDFFFFG5@3CCFCFE>DEFF655+2@@ED4B256*9*1):<B/(9:99B=8(38:*13C743(=<?;;;3)75)941)
@M00200:205:000000000-AKKM3:1:1101:3934:8019 2:N:0:1
TACTCGGGTATCTAATCCCGTTTGCTCCCCTAGCTTTCGCGCCTCAGCGTCAGAAAAGGTCCAGCACGCCGCTTTCGCCACCGGAGTTCCTGTAGATATCAACGCATTTCACCGCTCCACCTACAGTTCCGCATGCCCCTACCTTCCTCGAGGCCGACAGTATCTAAGGCAGTTCCACGGTTGAGCCGCGGCATTTCACCCCAGACTTGTCAGCCCGCCTACGCGCCCTTTAAACCCAGTACAGTTG
+
CCCCCGGGGGGGGGGGGGGGGGGGGGGGGGGGGGGGGGGGGGGGGGGGGGGGGCFGDFGGGGGGGFGGGGGDGGGGGGGGGGGGGGGGGGGGGFGBFGGGFGGGGGGGGGGGFGGFGGGGGGFC8EFGGGGGGGGGGBGFFGGFGFGFDBED6CFB*@?EG@EGEF8;58>=9AFFAFD>F*;7ACFEBD5B3C+:FEGFF><((639=;7743CE9DDFF?0>9EBG)9:4.:<0A((.)6:<:AA
@M00200:205:000000000-AKKM3:1:1101:17327:8027 2:N:0:1
TACCAGGGTATCTAATCCTGTTTGCTCCCCACGCTTTCGCGCCTCAGCGTCAGAACCGGACCAGTAAGCCGCCTTCGCCACTGGTGTTCTTGCGAATATCTACGAATTTCACCTCTACACTCGCAGTTCCACTTACCTCTTCCGGTCTCTAGCCAAACAGTATCGAAGGCAATTCCAGGGTTGAGCCCTGGTCTTTCACCCCCGACTTGAATGGCCGCCTACGCGCCCTTTACGCCCAATACAGTTG
+
CCCCCGGGGGGGGGGGGGGGGGGGGGGGGGGGEGGGGGGGCGGGGGGGGGGGGGGGGGGGGGGCGGFFGGGGGGGGGGGGGGGGGGGGGGGGGGGGGGFGGGGGGGGGGGGGGGGFGGGGGGCG>8CFGGGGGGGGGFGFFGGFGFGFGFG7FFG5DF8DG+;DFFG>?D08A@?BAF75FGGGFFCFFCG*BFFFF?E>@AA2=@>@E*69?BC@>GF0081=155<7C0:A?<2C?<:?:<2<<A
@M00200:205:000000000-AKKM3:1:1101:19091:8033 2:N:0:1
TACCGGGGTATCTAATCCTGTTTGCTCCCCTAGCTTTCGCACCTCAGCGTCAGGAACGCGCCAGTCACTCGCTTTCGCCTCCGGCGTTCCTCCCGATATCTACGCATTTCACCGCTTCACCGGGAGTTCCAGTGACCCCTCACGCCCTCAAGCCCGGTATTTTCGGCCGCCGTTCCGACGGTAAGCGTCGGGATTCCACGACCGATTTGCCGAGCCGCCTACGTGCCCTTTAAACCCAATACAGTTG
+
CCCCCGGGGGGGGGGGGGGGGGGGGGGGGGGGGGGGGGGGGGGGGGGGGGGGGGGGGGGGGGGGGGDFGGGGGCEGEGFFFGFEGGGGGGGGGGGGGGGGGGGGGGGGGGCFGGGFDFDGGGEDG8EFGGGGFGGGFFGFDGGFGFGFGFG5EFGFBGDFDFEG94DE;GEBFFFF>5>5:=*:A@EFFDGDDEGFF2+8>BFF;F14<9AF;>GGFGFF08:F(;5>*9)4A9)3C:???BBAAF9
@M00200:205:000000000-AKKM3:1:1101:11321:8036 2:N:0:1
TACAGGGGTATCTAATCCCGTTCGCTCCCCTGGCTTTCGCGCCTCAGCGTCAGAAGAGGTCCAGCACGCCGCCTTCGCCACCGGAGTTCCTATGCATATCAACGCATTTCACCGCTCCACGCATAGTTCCGCATGCCCCTACCTCCCTCGAGGCCGCCAGTATCCGAGGCAGTTCCACGGTTGAGCCGTGGGATTTCACCCCAGACTTGGCAGCCCGCCTACGCGCCCTTTAAACCCAATACAGTTG
+
CCCCCGGGGGGGGGGGGGGGGGGGGGGGGGGGGGGGGGGGGGGGGGGGGGGGGGGGFGGGGGGGGGGGGGGGGGGGGGGGGGGGFGGGGGGFGGGGGGGGFEGCGGGGGGGGGGGFGGGGGGGGDFFGGGGGGGGGEFFDFGGFGFGFGFG6:DCDFGGFGGFGFEGGFGFFFFFFFFGFFEGG;FGFF3EEFGGFCEGEFFF;@D8C88;?:0@C>GFF(.4>980><4:2A<72CB<,)57<<:-
@M00200:205:000000000-AKKM3:1:1101:9500:8053 2:N:0:1
TACTCGGGTATCTAATCCTGTTTGCTCCCCACGCTTTCGTGTATGAGCGTCAGTTGCGTCCCAGGAGGCTGCCTTCGCCATCGGTGTTCTTCCACATCTCTACGCATTTCACCGCTACACGTGGAATTCCACCTCCCTCTGCCACACTCGAGCCTCGTAGTTTCGAGCGCAATTCCCAAGTTAAGCCCGGGGATTTCACACTCGACTTGCGAGGCCACCTGCGCACACTTTACACCCAATACAGTTG
+
CCCCCGGEGGGGGGGGGGGGGGGGFGGGGGGGCGGGGGEGGGCF@CFFGGGG@FGGGFGGDC9<@D@EGGGGGGGGGGF:FGCFFFGGGGGGAEEFGCFFGGGGG6FFFGDFGDG9DG8FEF8B:EFGGGGFGGGDGBGFFGGFGFGBFDDDGGDF>D8:CFFGDF?E>CEAA@F+;?93@EF=CEC>?7*93CDFFEG?65BD(6=@36((.7BFDF4(;1.82CBF4C))44-423-:F?26-2)
@M00200:205:000000000-AKKM3:1:1101:21746:8076 2:N:0:1
TACTCGGGTATTTAATCCTGTTTGCTCCCCACGCTTTCGCGTCTCAGCGTCAGTATCCAACCAGGGGGCCGCCTTCGCCACGGGTGTTCCTCCCGATATCTACGCATTTCACCGCTACACCGGGAATTCCACTACCCTCTCCCATACTCTAGCTGAGTAGTATCGACTGCAATTCCCAGGTTAAGCCCAGGGCTTTCACAATCGACTGACTCAGCCACCTGCGTGCGCTTTATGCCCAATACAGTTG
+
CCCCCGGGGGGGGGGGGGGGGGGGGGGGGGGGGGGGGGGGGGGGGGGGGGGGGGGGGGGGGGGGGGGGGGGGGGGGGGGGGGGEGGGGGGGGGGGGGGGGGGGGGEGGGGGGGGGFGGGGGGGDCEGGGGGFFEGFGFGBFGGFGFGFGFGFGGGAFF7ADFEGFFGGDFFFFFFFFFGAFFDFADGFF:CDFGGGFFFEFFFFFFF;E@3CE8?C<GFD3@9DFGFGCDBFF><<E>??FFA<4<>
@M00200:205:000000000-AKKM3:1:1101:27486:8101 2:N:0:1
TACCGGGGTATCTAATCCTGTTTGCTCCCCACGCTTTCGTGCATGAGCGTCAGTGTTGGCCCAGAAGGCTGCCTTCGCCATCGGTGTTCCTCCACATCTCTACGCATTTCACCGCTACACGTGGAATTCCACCTTCCTCTGCCACACTCGAGCCAAGTAGTTTCGAGCGCAATTCCCAAGTTAAGCCCGGGGATTTCACACTCGACTTGCTCAGCCACCTGCGCACACTTTAAGCCCAATACAGTTG
+
CCCCCGGGGGGGGGGGGGGGGGGGGGGGGGGGGGGGGGGGFGGGGGGGGGGGGGGGGGGGGGGGGG<FGGGGGGGGGGGGGGGGGGGGGGGGGGGGGGGGGGGGGGGGGGGGGGGFGGGGGDCGGGGFGGGGGGGGGFGFFFGFFFGFGFFGEDDFFFDFGGEG5*=EEGFFFFFFFFG>FFG+BFGFF>C44ACGFFGFFB=9>>@>EE:BEBFFFGF1;@0>@EAGFG4<<A3(:24(4>2<AD<
@M00200:205:000000000-AKKM3:1:1101:6947:8105 2:N:0:1
TACCGGGGTATCTAATCCCGTTTGCTCCCCTGGCTTTCGTGCCTCAGCGTCAGTTGAGACCCAGTGTGGCGCTTTCGCCTCTGGCGTTCCTTCCGATATCAACACATTTCACCGCTCCACCGGAAGTTCCCCACACCTCTATCCCACTCAAGCCTGTCAGTTCAGGGCGCAATTCCCCGGTTGGGCCGGGGGCTTTCACACCCTGCTTAACAGACCGCCTGCGCACCCTTTACACCCAGTACAGTTG
+
CCCCCGGDCF,CECFGG,CFF<CF96CEFGGGFCCFFG@GFGFGGF<EF:,:7CFFFFCB<FFGGGF9:DF:F,?DFG@FGGGFD7BC?FGGGGE@,84?EAFEEF@AEFEGEGGAC=CF??C@+B@3EED?C88CCFF<DFFFG6D5=6,AFGGFD8DBE7CGEC+@9CB5?5B8?AC><@9C?GGEF5EFFGCFF??C@;>BF?>4AFBFBFGG0<>((.2<(27912)664)3:-..)46<><2
@M00200:205:000000000-AKKM3:1:1101:18809:8216 2:N:0:1
TACCGGGGTATCTAATCCTGTTTGCTCCCCACGCTTTCGTGCATGAGCGTCAGTGTTGGCCCAGAAGGCTGCCTTCGCCATCGGTGTTCCTCCAGATCTCTACGCATTTCACCGCTACACCTGGAATTCCACCTTCCTCTGCCACACTCGAGCCAAGTAGTTTCGAGCGCAATTCCCAAGTTAAGCCCGGGGATTTCACACTCGACTTGCTCAGCCACCTGCGCACACTTTAAACCCAATACAGTTG
+
CCCCCGGGGGGGGGGGGGGGGGGGGGGGGGGGGGGGGGGGGGGGGGGGGGGGGGGGGGGGFGGGGGGGGGGGGGGGGGGGGGGGGGGGGGGGGGFFGGGFGGGGGGGGGGGGGDGFGGGGGFFFEFGGGGFGGGGGGFGFFGGFGFDFGFGDGGG?FF8FFGFGFFFGFGFFFFFFFFFAFFGGFGGFFGGF>GGFFFGCEFF=2:@>ECCBFFGGDGFFFF@>@GFG4DAFEEA;7;D,;?2A>AA
@M00200:205:000000000-AKKM3:1:1101:12255:8220 2:N:0:1
TACTCGGGTATCTAATCCCTTTTGCTCCCCACGCTTTCGTGCCTGAGCGTCAGTAACTGTCCAGGTAGCCGCCTTCGCCTCTGGTGTTCCTCACGATATCTACGCATTTCACTGCTACACCGTGAATTCCGCTACCCTCTCCAGTACTCTAGCCATGTAGTTTACGGCGCAGTTCCGGGGTTGAGCCCCGGGATTTCCCCCCTTACACACACGGCCGCCTGCGCACCCTTTAAACCCAATACAGTTT
+
CCCCCGGGGGGGGGEGGGGGGGGGGGGGGGFGGGGGGGGGFGGGGFFGGGGGGGGGCCGGGGGGFGGGGGGGGGGGGGGGGGDFGCFGGGGGGEEGGGGGGDGFGDGGGGCFFGGFGGGFF6>DFFGGGGFGGCDGGFGFFG8?=DFFG?8==0=@6>=+3C;D9?CEDGAA>C;F5A+*@@**3<,*:95>*?8DF*=((5(63.;E<@;@92CE6CD?::(8;GFG5C4)-.54C(((4:44<A)
@M00200:205:000000000-AKKM3:1:1101:15707:8245 2:N:0:1
TACTAGGGTATCTAATCCTGTTTGCTCCCCACGCTTTCGTGCATGAGCGTCAGTGTTGGCCCAGAAGGCTGCCTTCGCCATCGGTGTTCCTCCACATCTCTACGCATTTCACCGCTACACGTGGAATTCCACCTTCCTCTGCCACACTCCAGCCAAGTAGTTTCGAGCGCAATTCCCAAGTTAAGCCCGGGGCTTTCACACTCGACTTGCTCGGCCGCCTGCGCACACTTTATGCCCAATACAGTTGCTAT
+
[truncated: 30,287,186 more chars]
