# Supplementary material for: Responses of rhizosphere soil bacteria to 2-year tillage rotation treatments during fallow period in semiarid southeastern Loess Plateau
Source: PeerJ. 2020 May 5;8:e8853. doi: 10.7717/peerj.8853 (PMC7207221; doi:10.7717/peerj.8853)
Supplement: Supplemental Information 60 [file peerj-08-8853-s060.gz › G4L2.R1.fastq]

@M00200:207:000000000-ALC1F:1:1101:23508:2199 1:N:0:5
ATTGGGCGTAAAGCGTACGTAGGCGGATCTGCAGGCGTCGTGTGAAATACCCCGGCTCAACCGAGGAACTGCACGGCGAACCGCAGGTCTTGAGACGAGTAGGGGCGGTCGGAACGATAGGTGGAGTGGTGAAATGCGTTGATATCTATCGGAACGCCGAAGGTGAAGACAGGCCGCTGGGCTCGTTCTGACGCTGAGGTACGAAAGCGTGGGGAGCAAACGGGATTAGATACCCGGGTA
+
FGGGFFC@FEGFGGGFEGGGFFGGEEF:+F@EFGFGGGGCFE6@CFGGE<F,<FCFCFGG8<@FE>@CF8AFFG@CFGGGGGGF+CCFG?EFGGGGDE@CF<FGECC>:5CE:FGGE:CFF<CG<F<<@FCCGGGFGGFGGGGGGG,<>FGGGGGGEGEGC88FEFGG?FGGGGECEGDG5;;8E=EGG:<EGGD5E==CCFDEGGGGDG=EGG:DFCCF9)9;>:569@6=>CF@E>@.
@M00200:207:000000000-ALC1F:1:1101:19511:3415 1:N:0:5
ATTGGGTTTAAAGGGTGCGTAGGCGGCCTATTAAGTCAGTGCTGAAATATCCCGGCTTAACCGGGAGGGTGGCATTGATACTGATGGGCTTGAGTAGAGTCGAGGTAGGCGGAATTGACGGTGTAGCGGTGAAATGCTTAGATATCGGGAGGAACACCAATGGCGAAGGCAGCTCGCTGGGACGGTACTGACGCTGAGACGCGAAAGCGTGGGGAGCAAACAGGATTAGATACCCGTGTAAGA
+
GFGGGGGGGGGGGGGGGGGGGGGGGGGGGGGGGGGGGGGGGGGGGGGGGGGGGGGGGGGGGGGGGGGGGGGGGGGGGGGGGFGGGGGGFFGEFGFGGGGGGGGGGGGGGGGGGGGGGGGGGGGGGGGGGFGGFFGGGFGGGGGGGGGGGGGGGGGGGGGGGGGGGGGGGFGG>FGG5CEGGGGGGGGGGFGGGGGC8FGGGGGGGDGCECGGGGGGFGGGFFGFFFFFFFFFGGFFFFFFFFF
@M00200:207:000000000-ALC1F:1:1101:25676:9297 1:N:0:5
ACTGGGTTTAAAGCGTGCGCAGGCGGCCTTGCAAGTCGGGCGTGAAATCCCACGGCTCAACCGTGGAAGTGCACTCGAAACTGCTTGGCTAGAGTCTTGGAGAGGAAGGCGGAATGCTTGGTGTAGAGGTGAAATTCGTAGATATCAAGCGGAACACCGGTGGCGAAGGCGGCCTTCTGGACAATGACTGACGCTAAAACACGAAAGCGTGGGGAGCAAACAGGATTAGATACCCCCGTA
+
GGGGGGGGGGGGGGGGGGGGGGGGGGGGGGGGGGGGGGGGGGGGGGGGGGGGGGGGGGGGGGGGGGGGGGGGGGGGGGGGGGGGGGGGGGGGGGGGGGGGGGGGGGGGGGGGGGGGGGGGGGGGGGGGGGGGGGGGGGGGGGGGGGGGGGGGGGGGGGGGGGGGGGGGGGGGGGDGGGGGGGGGGGGGGFGGGGGGGGGGGGGGGGGGGGGGGGGGEGGGGFGFFFFFFFFFGGFFFFFB
@M00200:207:000000000-ALC1F:1:1101:15182:9686 1:N:0:5
ATTGGGTTTAAAGAGCGTGTAGGCGGCCAGACAGGTCTGTTGTGAAAACTAGAGGCTTAACCTCTAGACGTCGACAGAAACCGTTTGGCTAGAGTCCGGAAGAGGAGAGTGGAATTCCTGGTGTAGCGGTGAAATGCGCAGATATCAGGAAGAACACCAATGGCGAAGGCAGCTCTCTGGGACGGTACTGACGCTGAGACGCGAAAGCGTGGGGAGCGAACAGGATTAGATACCCCAGTA
+
GGGGGGGGGGGGGGGGGGGGGGGGGGGGGGGGGGGGGGGCGGGGGGGGGGGGGGGGGGGGGGGGGGGGGGGGGGGGGGGGGGGGGGGGGGGFGGGGGGGGGGGGGGGGGGGGGFFFGGGGGGGGGFGDGFGGGGGGGGGGGGGGGGGGGGGGGGGGGGGGGGGGGGGGGGGGGGGGGGGGGGGGGGGGGGFGGGGGGGGGGGDGGGGGGGGGGGDDFGGGGBFFFFFFFFFFGGFF@>F4
@M00200:207:000000000-ALC1F:1:1101:1995:12724 1:N:0:5
ATTGGGCTTAAAGGGCGCGTAGGCGGCTTGACAAGCGTGCGGTGAAAGCTCGGGGCTCAACCCCGAGTCGGCCGTGCGAACTGTCAGGCTTGAGCACAGTAGAGGCAGATGGAATTCCGGGTGTAGCGGTGGAATGCGTAGAGATCCGGAAGAACACCGGTGGCGAAGGCGGTCTGCTGGGCAGTTGCTGACACTGAGGCGCGACAGCGTGGGGAGCAAACAGGATTAGATACCCCCGTA
+
GGGGGGGGGGGGGGGGGGGGGGGGGGGGGGGGGGGGGGGGGGGGGGGGGGGGGGGGGGGGGGGGGGGGGGGGGGGGGGEGGGGGGGGGGGGGGGGGGGGGGGGGGGGGGGGGGGGGGGGDGGGGGGGGGGGGGGGGGGGGGGGGGFGGGGGGGGGGGGGGGGGGGGGGGGGGGGGGGGGGGGGGGGGGGGGFGGGGGGGGEDDEGGGGGGGGGGGGFGGGGFGFFFF?FFFF7DFFFFFB
@M00200:207:000000000-ALC1F:1:1101:17491:15340 1:N:0:5
ATTGGGCTTAAAGGGCGCGTAGGCGGCCACCGCAAGTCGACTGTGAAATCTCTGGGCTTAACCCAGAACGGTCAGCCGATACTGCGGGGCTAGAGTGCAGAAGGGGCAACTGGAATTCTCGGTGTAGCGGTGAAATGCGTAGATATCGAGAGGAACACCTGCGGCGAAGGCGGGTTGCTGGGCTGACACTGACGCTGAGGCGCGAAAGCTAGGGGAGCGAACGGGATTAGATACCCGAGTA
+
GGGGGGGGGGGGGGGGGGGGGGGGGGGGGGGGGGGGGGGGGGGGGGGGGGGGGGGGGGGGGGGGGGGGGGGGGGGGGGGGGGGGGGGGGGGGGGGGGGGGGGGGGGGGGGGGGGGGGGGGGGGGGGGGGGGGGGFGGGGGGGGGGGGGGGGGGGGGGGGGGGGGGGEGGGGGGGGGGGGGGGGGGGGCFGGGGGGGGGGGGGGGGGGGGGGFFGGGFGGGGFDFFF7?FFFFGGFFFFFFF
@M00200:207:000000000-ALC1F:1:1101:26211:20363 1:N:0:5
ACTGGGTTTAAAGGGCGCGTAGGTGGCCCGCTAAGTCGAACGTGAAATCCCCGAGCTCAACTCGGGAACTGCGTCCGATACTGGCGGGCTTGAATCCGGGAGAGGGATGCGGAATTCCAGGTGTAGCGGTGAAATGCGTAGATATCTGGAGGAATACCGGTGGCGAAGGCGGCATCCTGGACCGAGATTGACACTGATGAGCGAAAGCCAGGGGAGCAAACGGGATTAGATACCCCAGTA
+
GGGGGGGGGGGGGGGGGGGGGGGGGGGGGGGGGDGGGGGGGGGGGGGGGGGGGGGGGGGGGGGGGGGGGGGGGGGGGGGGGGGGGGGGGGGGGGGGGGGGFFFGGGGGGGGGGGGG9FDGGGGGGGGGGGEGGCCCGEFEGEGGGCGFGGGGGGGCEFGDG:EGGGGGGGGEGGEGGFCFGCGGEEEGGGGGGGGGGGGGGGGGGGDGGGGCEDGGFGGGGFGEEF5?F?F?GGFFFFFF
@M00200:207:000000000-ALC1F:1:1102:11415:2086 1:N:0:5
ATTGGGCTTAAAGGGCTCGTAGGCGGTTTGTCGCGTCGGGAGTGAAAACCCAGGGCTTAACCCTGGGCTGGCTTCCGATACGGGCAGACTAGAGGTATGCAGGGGAGAACGGAATTCCTGGTGTAGCGGTGAAATGCGCAGATATCAGGAGGAACACCGGTGGCGAAGGCGGTTCTCTGGGCATTACCTGACGCTGAGGCGCGAAAGCGTGGGGAGCAAACAGGATTAGATACCCGAGTA
+
GGGGGGGGGGGGGGGGGGGGGGGGGGGGGGGGGGGGGGGG@FGGGGGCGGGGGGGGGGGGGGGGGGGGGGGGGGGGGGGGGGGGGGGGGGGGGGGGGGGGGGGGGGGGGGGGGGGGFGGGGGGGGGGGGGGGGGGGGGGEGDCCFGGGGGGGGGGGGGGDGGGGGGE<FGGGGGGGGGGGGGGGGGGGGC8FGGGGEGGGGGGGEGGG=EGGEEGEGGGFFGGG@FFFFFFGGGGB5CF<
@M00200:207:000000000-ALC1F:1:1102:9821:2844 1:N:0:5
ACTGGGCTTAAAGAGCTCGTAGGCGGCTTGTCGCGTCGTCCGTGAAAACCTGGGGCTCAACTCCAGGCTTGCGGTCGATACGGGCAGGCTCGAGTTCGGTAGGGGAGACTGGAATTCCTGGTGTAGCGGTGAAATGCGCAGATATCAGGAGGAACACCGGTGGCGAAGGCGGGTCTCTGGGCCGATACTGACGCTGAGGAGCGAAAGCGTGGGTAGCAAACAGGATTAGATACCCCCGTA
+
GGGGGGGGFGCGGEFFGGGGGGGGGGGGGGGGGGGGGCGFGGGF7FG9CFGFGGGGEFFGGFFGEGGGFGEGGGCEGEGGGG:FE:CGGGGGC4CFGGGGGGGGGGCGGFDEC=FEDGGGGFFGGGGGDFC<>FFCFGGGGGGGGGGCGGGGGGGGGGGGGGGGEFGGGGEGGGGCF7CFFEGGD>CEGG?CEGGCECG8CFGGGDECEGGGGGFGC?CC=CCGF77*>FB7FC*<DGF5
@M00200:207:000000000-ALC1F:1:1102:22644:10229 1:N:0:5
ACTGGGTATAAAGGGCGCGTAGGCGGCCACCGCAAGTCGACTGTGAAATCTCCGGGCTTAACTCGGAAAGGTCAGCCGATACTGCGGGGCTAGAGTGCAGAAGGGGCAACTGGAATTCTCGGTGTAGCGGTGAAATGCGTTGATATCATCAGGAACACCGGTGGCGAAAGCGGCTTACTGGGTCTCTTCTGACGCTGAGGTACGAAAGCTAGGGTAGCGAACGGGATTAGATACCCGAGTA
+
GGGGGGGGGGGGGGGGGGGGGGGGGGGGGGGGGGGGGGGGGGGGGGGGGGGGGGGGGGGGGGGGGGGGGGGGGGGGGGGGGGGGGGGGGGGGGGGGGGGGGGGGGGGGGGGGGGGGGGGGGGGGGGGGGGGGGGGGGGGGGGGGGGGGGGGGGGGGFGGGGGGGGGGGGGGGGGEGGGGGGGGGGGGGGGGGGGGGGGGGGGGGGGGGGGGGGGGGGGGGGGGGFGGFGFFGGGGFFGFGF
@M00200:207:000000000-ALC1F:1:1102:7617:22643 1:N:0:5
ATTGGGTTTAAAGGGTGCGTAGGCGGCCTATTAAGTCAGTGGTGAAATATCTCAGCTTAACTGAGAAGGTGCCAATGATACTGATGGGCTTGAGTACAGATGAGGTAGGCGGAATTGACGGTGTAGCGGTGAAATGCTTAGATATCGTCAAGAACACCTATAGCGAAGGCAGCTTACTAGGCTGTAACTGACGCTGAGGCACGAAAGTGTGGGGATCAAACAGGATTAGATACCCGTGTA
+
GGGGGGGGGGGGGGGGGGGGGGGGGGGGGGGGGGGGGGGGGGGGGGGGGGGGGGGGGGGGGGGGGGEFGGGGGGGGGGGGGGGGGGGGGGGGEFGGGGGGGGGGGGGGGGGGGGGGGGGGGGGGGGGECFGGGGGGGGGGGGFA?FGGGGGFDGGGGGGGGGGGGGGGGGGGGGFFFGGE?FGGGFGGGGDFDGGGGGFGGGC>E*=CGG7*;EDGC=FGGGGGFCGFFFAC9?FDFCFG
@M00200:207:000000000-ALC1F:1:1103:10760:9948 1:N:0:5
ATTGGGTTTAAAGCGCGTGTAGGCGGCAGCGTGTGTCGGGCGTGAAATCCCACGGCTCAACCGTGGAAGTGCACTCGAAACTACGCAGCTAGAGTCCTGGAGAGGAAGGTGGAATGCTTGGTGTAGAGGTGAAATTCGTAGATATCAAGCGGAACACCGGTGGCGAAGGCGGCCTTCTGGACAGTGACTGACGCTGAGACGCGAAAGCGTGGGGAGCAAACAGGATTAGATACCCCTGTA
+
GGGGGGGGGGGGGGGGGGGGGGGGGGGGGGGGGGGGGGGGGGGGGGGGGGGGGGGGGGGGGGGGGGGGGGGGGGGGGGGGGGGGGGGGGGGGGGGGGGGGFGGGGGGGGDFGGGGGGGGGGGFGGGGGGGGGGGGGGGGGGGGGGGGGGGGGGGGGGGGGGGGGGGGGGGGGGGGGGGGGGGGGGGGGGGGGGGGGGGGGGGGGGEGGGEGGGGGDGGGGGGGGGDFFGFGGGG<CGFGG
@M00200:207:000000000-ALC1F:1:1103:8901:11728 1:N:0:5
ACTGGGTGTAAAGGGCGCGTAGGTGGTTTGATAAGGGTGTGGTGAAAGTCCGGGGCTCAACCCCGGATCTGCCGTGCCGACTGTCAAACTCGAGGACTGTAGAGGCAGACGGAATTCCGGGTGTAGCGGTGGAATGCGTAGAGATCCGGAGGAAGACCGGTGGCGAAGGCGGTCTGCTGGGCAGTTTCTGACACTGATGCGCGACAGCGTGGGGAGCAAACAGGATTAGATACCCCTGTA
+
GGGGGGGGGGGGGGGGGGGGGGGGGGGGGGGGGGGGGGGGGGGGGGGGGGGGGGGGGGGGGGGGGGGGGGGGFGGGGGGGGGGGGGGGGGGGGGGGGGGGGGGGGGGGGGGGGGGGGGGGGGGGGGGGGGGGGGGGGGGGGGGGGGGGGGGGGGGGGGGGGGGGGGGGGGGGGGGGGGGGGGGGGGGGGGGGGGGGGGGGGGGGGGGGGDGGGGGGGGGGGGDFGGGFGFGGGGGGGGGF
@M00200:207:000000000-ALC1F:1:1103:23142:11739 1:N:0:5
ATTGGGTTTAAAGCGCGTGCAGGTGGTTCGGTAAGTTGGGCGTGAAATCTCCCGGCTCAACTGGGAGAGGTCGTTCAATACTACCGAACTTGAGAGCAGAAGAGGAAGATGGAATTCCCGGTGTAGTGGTGAAATGCGTAGATATCGGGAGGAACACCAGTGGCGAAGGCGATCTTCTGGTCTGTTTCTGACACTCAGACGCGACAGCTAGGGTAGTAAACGGGATTAGATACCCTGGTA
+
GGGGGGGDGGGGGGGGGGGGGGGGGGGGGGGGGGGGGGGGGGGGGGGGGGGGGGGGGGGGGGGGGGGGGGGGGGGGGGGGGGGGGGGGGGGGGGGGGGGGGGGGGGGGGGGGGGGGGGGGGGGGGGGGGGGGGGGGGGGGGGGGGGGGGGGGGGGGGGGGGGGGGGGGGGGGGGGGGGGGGGGGGGGGGGGGGCFGGGGGGGGGDGGGGGGGGGGGGGGGGGDGGGGFGFDCCGGDDGGF
@M00200:207:000000000-ALC1F:1:1103:9965:11980 1:N:0:5
ATTGGGTTTAAAGCGCACGTAGGCGGCCTGTTAAGTCGGGTGTGAAAGCCCTCGGCTCAACCGAGGAAGTGCATTCGAAACTAGCAGGCTTGAATGTGGAAGAGGGTCGTGGAATTCCCGGTGTAGAGGTGAAATTCGTAGATATCGGGAGGAACACCAGTGGCGAAGGCGGCGACCTGGGCCAACATTGACGCTGAGGTGCGAAAGCGTGGGGAGCAAACAGGATTAGATACCCCCGTA
+
GGGGGGGGGGGGGGGGGGGGGGGGGGGGGGGGGGGGGGGGGGGGGGGGGGGGGGGGGGGGGGGGGGGGGGGGGGGGGGGGGGGGGGGGGGGGGGGGGGGGGGGGGGGGGGGGGGGGGGGGGGGGGGGGGGGGGGGGGGGGGGGGGGGGGGGGGGGGGGGGGGGGGGGGGGGGGGGGGGGGGGGGGGGFGGGGGGGGGGGGGGGGGGGGGGGGGGGGGGGGGGGGGGGFGFGGGGFGGGGG
@M00200:207:000000000-ALC1F:1:1103:18422:12725 1:N:0:5
ACTGGGTGTAAAGGGCGCGTAGGCGGCTTGGTAAGTTTGATGTGAAATCCCATGGCTCAACCATGGAACTGCATCTCATACTGCCGAGCTAGAGTCTGGGAGAGGGAAGCGGAATTCCCGGTGTAGCGGTGAAATGCGTAGATATCGGGAGGAACACCAGTGGCGAAGGCGGCTTCCTGGACCAGCACTGACGCTGATGCGCGAAAGCTAGGGGAGCAAACAGGATTAGATACCCGCGTA
+
DGFGGGFGGGGGCEEGFGEGD:FG:CFGGGDGGGGGFG<FGGGGDFGGGGGCFEFEEFEGDFGGGGDEFFGGGGGGCFCFGGGGGGCGGGGGGGFEFFFB8FFFGGEGDFGGGCFGFGEFEFBFDDAFCFFFGGFGGGEEECGFGEEGDCF:E@FEFDFGGGGGGGGGGGGCEEDFGDFC<EGGGGGGCFGGG=CE>FGGGGGGGEC8EFGGFGDGGDCCC*A7D<F?CBG>FFGGGGGG
@M00200:207:000000000-ALC1F:1:1103:10194:13993 1:N:0:5
ATTGGGTTTAAAGGGCGCGTAGGTGGCTAGGCAAGTCCTGGGTGAAATCCCTCGGCTCAACCGAGGAACTGCCTTGGAAACTGCCTGGCTCGAGGCCGGGAGAGGGTAGCGGAATTCCCAGTGTAGCGGTGAAATGCGTAGATGCTGGGAGGAACACCAGTGGCGAAGGCGGCTACCTGGACCGGTTCTGACACTGATGCGCGAAAGCGTGGGGAGCAAACAGGATTAGATACCCCGGTA
+
GFGGGGGGGGGGGGGGGGGGGGGEGGGFGFGGGGGGFEGGGGGGGGGGGGGGGGGGGGGGGFGGGGGGGGGGDA<=CFGGGGG@EFFFGGGGGGGG<FGGGGGGGDFGGFGGGGGGGG@FGGGGGGGGGGGGGGGGGGGGGGGD9FCFGGGGGGGGGGGGGGGGGGGGGGGGGGG@FGGGGGGGC=EEEFGGG<EFGFGGGDGEEGGGGGDGGGDGGGFFGGGGGGGFGFGGGCF399CC
@M00200:207:000000000-ALC1F:1:1104:23122:7698 1:N:0:5
ATTGGGTGTAAAGAGCTCGTAGGCGGTTCGATAAGTCGGGTGTGAAAACTCTGGGCTCAACTCAGAGACGCCACCCGATACTGTCGTGACTAGAGTCCGGTAGGGGAGTATGGAATTTCCGGTGTAGCGGTGAAATGCGCAGATATCGGAAGGAACACCAGTAGCGAAGGCGGTACTCTGGGCCGGAACTGACGCTGAGGAGCGAAAGCGTGGGGAGCGAACAGGATTAGATACCCGGGTA
+
GGGGGGGGGGGGGGGGGGGGGGGGGGGGGGGGGGGGGGGGGGGGGGGGGGGGGGGGGGGGGGGGGGGGGGGGGGGGGGGGGGGGGGGGGGGGGGGGGGGGGGGGGGGGGGGGGGGGGGGGGGGGGGGGGGGGGGGGGGDGGGGGGGGGGGGGGGGGGGGGGGGGGGGGGGGGGGGGGGGGGGGGGGGGGGGGGGGDGGGGGGGGGGGGGGGGGGGGGGGEEDGGGGGDGGGGGGGFDGGGF
@M00200:207:000000000-ALC1F:1:1104:22902:13096 1:N:0:5
ACTGGGTGTAAAGGGTGCGCAGGCGGCCAAGTGTGTTAGGCGTGAAAGCCCGGAGCTTAACTCCGGAATTGCACCTAAAACTACGTGGCTAGAGCATTGGAGAGGGTAGCGGAATTCACGGTGTAGCAGTGAAATGCGTAGATATCGTGAGGAACACCAGAGGCGAAGGCGGCTACCTGGACAATTGCTGACGCTCAGGCACGAAAGCGTGGGGAGCGAACAGGATTAGATACCCCCGTA
+
GGGGGGGGGGGGGGGGGGGGGGGGGGGGGGGGGGGGGGGGGGGGGGGGGGGGGGGGGGGGGGGGGGGGGGGGGGGGGGGGGGGGGGGGGGGGGGGGGGGGGGGGGGGGGGGGGGGGGGGGGGGGGGGGGGGGGGGGGGGGGGGGGGGGGGGGGGGGGGGGGGGGGGGGGGGGGGGGGGGGGGGGGGFGGGGGGGGGGGGGGGGGGGGGGGGGGDGGDGGCEGGGGGGGGGGGGGGGGGGD
@M00200:207:000000000-ALC1F:1:1104:2653:13620 1:N:0:5
ATTGGGTGTAAAGAGCTCGTAGGCGGCTTGTCGCGTCGACTGTGAAATCTCAGGGCTCAACTCTGACATTGCAGTCGATACGGGCAGGCTAGAGTTCGGTAGGGGAGACTGGAATTCCTGGTGTAGCGGTGAAATGCGCAGATATCAGGAGGAACACCGATGGCGAAGGCAGGTCTCTGGGCCGATACTGACGCTGAGGAGCGAAAGCGTGGGGAGCGAACAGGATTAGATACCCCGGTA
+
GGGGGGGGGGGGGGGGGGGGGGGGGGGGGGGGGGGGGGGGGGGGGFGGGGGGGGGGGGGGGGGGGGGGGGGGGGGGGGGGGGDGGGGGGGGGD<FGGGGGGGGGGGGGGGGGGGGGGGGGGGGGGGGGGGGGGGGGGGGGGEFGGGGGGGGGGGGGGGGGGGGGGGGGGGFGGGGGGFFGGGGGGGGGGGGGGGGGGGGGGGGGEGEGEGGGDGGCGGGDEGGGGDFCFCDGGGGGGGGG
@M00200:207:000000000-ALC1F:1:1104:6648:18936 1:N:0:5
ATTGGGTTTAAAGGGCGTGCAGGCGGTCTGTTAAGTCTAGGGTGAAAGCTCCCGGCTCAACTGGGAGAGGTCCTTGGATACTGGCAGACTTGAGGAGGGTAGAGGAGAGTGGAATTCCCGGTGTAGTGGTGATATGCGTAGATATCGGGAGGAACACCAGTGGCGAAGGCGGCATCCTGGACCGACATTGACGCTGAGGCGCGAAAGCCAGGGGAGCAAACGGGATTAGATACCCTGGTA
+
GGGGGGGGGGGGGFGGGGGGGGGGGGGGGGGGGGGGGGFFGGGGGGGGGGGGGGGGGGGGGGGGGGEGGGGGGGGGGGGGGGGGFGGGGGGGGGGCGGGGFGFGGGGGGGGGGGGGGGGGGGGGGGGGGGGGGGGGGGGGGGGFFFGGGEGGGGGGGEGGGGGGGGGGGGEGGGGCEFGGGGGEEEGGGGFGGGGGGGGGGGDGEGGGGFFCEECEDFGGGGGDCDDGGGGGFGGGGGG=
@M00200:207:000000000-ALC1F:1:1104:26223:19476 1:N:0:5
ATTGGGTGTAAAGGGCTCGTAGGCGGTTTGTCGCGTCGGGAGTGAAAACACTGGGCTTAACTCAGTGCTTGCTTCCGATACGGGCAGACTAGAGGTATTCAGGGGAGAACGGAATTCCTGGTGTAGCGGTGAAATGCGCAGATATCAGGAGGAACACCGGTGGCGAAGGCGGTTCTCTGGGAATGTCCTGACGCTGAGGAGCGACAGTGTGGGGAGCGAACAGGATTAGATACCCTGGTA
+
GGGGGGGGGGECGGGGGGGGGGGGGGGGGGGGGGGGGEGGGGGGGG,CFGGGGGGGGGGGGGGG@FFGGGGGGGGGGFGEGGGGGEGGGGGGGGGGGGGGGGGGGGGGFGGGFGDGGGGGGGGGFGGGGGGCFGFGGGGGGGFFGGGGGGGD:CFFFGEGGGGGGCGEDGGGEEEGGG?FGFGGGFCGGGGGGCCCCGGFGGG5*1:@GGGGGGCGDEE=CDGG:FGGGGF>FGFFC5C:
@M00200:207:000000000-ALC1F:1:1105:18011:5126 1:N:0:5
ATTGGGCTTAAAGGGCGCGTAGGCGGGCTGCCAAGTCTGTGGTGAAATCCTCCGGCTCAACCGGAGAACGGCCGTGGATACTGGCGGTCTCGAGGGAGGTAGGGGCATGCGGAACTGTGCGTGGAGCGGTGAAATGCGTTGATATGCACAGGAACTCCGGTGGCGAAGGCGGCATGCTGGACCTCTTCTGACGCTGAGGCGCGAAAGCTAGGGGAGCGAACGGGATTAGATACCCTCGTA
+
GGGGGGGDFGGGGGGGGGGGGGGGGGGGGGGFFGGGGDGFGFGGGGGGGGGGGGGGGCGGGFFDFGGGGGGGGGGGGGGGGGGGGGGGGGGGCFGGGGGGFGGGGGG8FDFGGGDCFGGGGGGGDGGGGGGGGGGGGGGFGGGGFGGGGGGGGGGGGGGGGGGGEGDEGGGEG58EFEGGGGCGGGGCFGGGGGEEGGGGGGGGGGGG9FFFGGGGGGGGGGGGDDGFGFFG?CFGFGGD
@M00200:207:000000000-ALC1F:1:1105:19239:12895 1:N:0:5
ATTGGGTTTAAAGGGCGTGTAGGCGGTCCGCTAAGTCATGTGTGAAAGCCCCCGGCTCAACCGGGGAAATGCGCATGAAACTGACGGACTAGAGTACGGAAGAGGGAGGTGGAATTCCAGGTGTAGCGGTGAAATGCGTAGATATCTGGAGGAACACCGGTGGCGAAGGCGGCCTCCTGGTCCGATACTGACGCTGAGACGCGAAAGCGTGGGGAGCAAACAGGATTAGATACCCTTGTA
+
GGGGGGGGGGGGGGGGGGGGGGGGGGGGGGGGGGGGGGGGGGGGGGGGGGGGGGGGGGGGGGGGGGGGGGGGGGGGGGGGGGGGGGGGGGGGGGGGGGGGGGGGGGGGGGGGGGGGGGGGGGGGFGGGGGGGGGGGFGGGGGGGGGGGGGGGGGGGGDGGGGGGGGGGGGGGGGGGGGGGGGGGGGGGGGGGGGGGGGGGGGGEGGGGGGGGGGGGGGGGGGGGFFGGGFGGGGDGFGGG
@M00200:207:000000000-ALC1F:1:1105:28971:14106 1:N:0:5
ATTGGGTATAAAGGGCTCGTAGGCGGCCAACTAAGTCGGACGTGAAATCCCCAGGCTCAACCTGGGAACTGCGTCCGATACTGATTGGCTTGAATCCGGGAGAGGGATGCAGAATTCCAGGTGTAGCGGTGAAATGCGTAGATATCTGGAGGAATACCGGTGGCGAAGGCGGCATCCTGGACCGGCATTGACGCTGAGGAGCGAAAGCTAGGGGAGCAAACGGGATTAGATACCCGCGTA
+
GGGGGGGGGGGGGGGGGGGGCGGGGGGGDCFGDGGGGGGGGGGGGGGGGGDGGGGGGGGDGGGGGGGGGGGGGGGGG@FGGGCCFGGGGGGDGGGGGGFEFGGGGGDEFGGGGFGGGGGGGGDGGGGGGGGGGGGGGGGEG>FGGGGGGGGGGGGFGGGDGGEGGGGGGGGGGDGGGGGGGGGGEGEEGFGGGGDGEDGFGGGGGGDGFFEGFGCGGGGGGGGDDDCFGFFDFGFGFDCD
@M00200:207:000000000-ALC1F:1:1106:22810:16290 1:N:0:5
ATTGGGTGTAAAGGGTGCGTAGGCGGTCGCGCAAGTCGGATGTGAAATCTTAGGGCTCAACCCTGAAACTGCATTCGATACTGCGTGGCTAGAGTACTGGAGAGGAGACCGGAATTTACGGTGTAGCAGTGAAATGCGTAGATATCGTAAGGAAGACCAGTGGCGAAGGCGAGTCTCTGGACAGTTACTGACGCTGAGGCACGAAGGCCAGGGGAGCAAACGGGATTAGATACCCCAGTA
+
GGGGGGGGGGGGGGGGGGGGGGGGGGGGGGGGGGGGGGGGGGGGGGGGGGGGGGGGGGGGGGGGGGGGGGGGGGGGGGGGGGGGGGGGGGGGGGGGGGGGGGGGGGGGGGGGGGGGGGGGGGGGGGGGGGGGGGGGGGFEEGGGGGGGGGGGGGGGGGGGGGGGGGGGGGGGGGGGGGGGGGGGGGGGGGGGDGGGGGGGGGGGGDGGGGGGGGGGGGGGGGGDDGGGGGFFFGFGGGGG
@M00200:207:000000000-ALC1F:1:1106:6115:17320 1:N:0:5
ATTGGGTTTAAAGGGTGCGTAGGCGGTCCTATAAGTCAGTGCTGAAATATCCCGGCTTAACCGGGAGGGTGGCATTGATACTGCAGGACTTGAGTGAAGTCGAGGTAGGCGGAATTGACGGTGTAGCGGTGAAATGCTTAGATATCGTCAAGAACACCGATAGTGAAGACAGCTTACTAGACTTCAACTGACGCTGAGGCACGAAAGTGTGGGGATCAAACAGGATTAGATACCCCGGTA
+
GGGGGGGGGGGGGGGGGGGGGGGGGGGGGGGGGGGGGGGGGGGGGGGGGGGGGGGGGGGGGGGGGGGGGGGGGGGGGGGGGGGGGGGGGGGGGGGGGGGGGGGGEGGGGGGDGGGGGGGGGGGGGGGGGGGGGGGGGGGFFFGGGGGGGGGGGGGGGGGGGGGGGGGGGGGGGGGGGGGCGGGGGFGGGGGGGGGGGGGGGGGGGGGGFFFGGGGGGGFGGGGGGGGFFGGGGGDGGGGG
@M00200:207:000000000-ALC1F:1:1106:23957:17417 1:N:0:5
ACTGGGTGTAAAGGGCGCGTAGGCGGGTCGGTCAGTCAGGGGTGAAAGCCCACGGCCCAACCGTGGAAGTGCCTCTGATACTGCCGGCCTCGAGGGGGATAGGGGCGTGCGGAACTCAGGGTGGAGCGGTGAAATGCGTAGATATCCTGAGGAACACCGGTGGCGAAAGCGGCGCGCTGGATCCCTTCTGACGCTGAGGCGCGAAAGCCAGGGGAGCAAACGGGATTAGATACCCCGGTA
+
AFGGDFGGG<EGGGGGGGGG@CCGGECFGGGGGGFFGGGGGEFGDGGGGGGGGCGGGGCGGGGGGGEGFFGGGGGGGGGGGGGGGEFGGGGGGGGGGGGGC<<FEGGGGG7CFEEGGGGG>GEG@FGGGGGGCFCGGGGGC:FFGGGGGGGGGGGGGEGGC*?FG5*11@ECGEGGGGE5*<FGGGGGE9:FEEGG5F8FCE85C=EGGFDEE5>EGC*7EDC553*9F7:CG7CF5CGC
@M00200:207:000000000-ALC1F:1:1107:16661:7599 1:N:0:5
ATTGGGTTTAAAGGGCGCGCAGGCGGTCAGTCGCATCGGCGGTGAAAGCCCCCCGCTCAACGGGGGAGGGTCCGTCGTGATGGGCTGACTGGAGGCAGGGAGAGGCCAGTGGAATTCCGGGTGTAGTGGTGAAATGCGTAGAGATCCGGAGGAACACCAGTGGCGAAGGCGGCTGGCTGGACCTGACCTGACGCTGAGGCGCGAAGGCGTGGGGAGCGAACGGGATTAGATACCCTTGTA
+
GGGGGGGGGGGGGGGGGGGGGGGGGGGGGGGGGGGGGGGGGGGGGGGGGGGGGGGGGGGGGGGGGGGGGGGGGGGGGGGGGGGGGGGGGGGGGGGGGGGGGGGGGGGGGGGGGGGGGGGGGGGGFGGGGGGGGGGGGGGGGGGGGGGGGGGGGGGGGGGGGGGGGGGGGGGGGGGGGGGGGGGGGGGGGGGGGGGGCGGFGGGGGGGGGEGGGGDEGGGGGGGGDDGCFFGGGGGFGFGG
@M00200:207:000000000-ALC1F:1:1107:20134:15384 1:N:0:5
ATTGGGCATAAAGGGCGCGTAGGCGGATCGTTAAGTCAGAGGTGAAATCCCAAGGCTCAACCTTGGAATTGCCCTTGATACTGGCGATCTTGAGTATGAGAGAGGTATGTGGAACTCCGAGTGTAGAGGTGAAATTCGTAGATATTCGGAAGAACACCAGTGGCGAAGGCGACATACTGGCTCATTACTGACGCTGAGGCGCGAAAGCGTGGGGAGCAAACAGGATTAGATACCCTGGTA
+
GGGGGGGGGGGGGGGGGGGGGGGGGGECFGFGGGGGG,C<CFFGGGGGFGGGDFGGGGGGGG<FGG@EGGFGGFF<FGGGGGG=FG7CFGGGGGGGFGFFGGEEG=<EFGGGGGGGGGGFEGGGFFEGGGGGGGGFGFDEGGGGGD@FDEFFGGGGGGGGGGGGGGGDGGGGGGEEGGGGGGGDEGGGGFCFEGEGCFCCEEGGGGGGEG88CCGGGGGGGFFDDGGGGFFGGGG=*0CC
@M00200:207:000000000-ALC1F:1:1107:9542:19753 1:N:0:5
ATTGGGCTTAAAGCGCTCGCAGGTGGTCCATTGCGTCGTGCGTGAAAGCCCCCGGCTCAACTGGGGAGTGTCGTGCGAAACGGGTGGACTAGAGGCCAGTAGGGGGATGCGGAATTCCGGGTGTAGTGGTGGAATGCGTAGAGATCCGGAGGAACACCAGCGGCGAAGGCGGCATCCTGGACTGGTCCTGACACTCAGGAGCGAAAGCGTGGGGAGCGATCCGGATTAGATACCCCTGTA
+
GGGGFFCGGGDGGGGGGGEGEFGGFFFGGGGGGGGGGGFGGGGGGGGGGGGGGG>FGGFFGGGGGGGGGGGGGFGGGGGGGGGGGGGFGGGGGGCGGFGGGGGGGGGEGGGGGGGGGGGGGGGGGGGGGGGGGGGGGGGGGGGGGGGGGGGGGGGGGGGGGGGGGGGGGGGGGGGGGGGGGGGGFGGGGGGGGGGGGGGGGGGEGGGGGGGGGGGGDGGGFGGGGGGGGFGGGGGFGFGG
@M00200:207:000000000-ALC1F:1:1107:22588:20755 1:N:0:5
ATTGGGTGTAAAGTGTGCGCAGGTGGCCGCGCAAGTCGAGTGTGAAATCCCCGAGCTTAACTTGGGAATTGCGCTCGAAACTACGTGGCTCGAGTGTGGCAGAGGAAGGTGGAATTCCACGTGTAGCGGTGAAATGCGTAGAGATGTGGAGGAACACCGATGGCGAAGGCAGCCTTCTGGGCCAACACTGACGCTCATGCACGAAAGCGTGGGGAGCAAACAGGATTAGATACCCTTGTA
+
GGGGGGGGGGGGGGGGGGGGGGGGGGGGGGGGGGGGGGGGGFGGGGGGGGGGGGGGGGGGGGGGGGGGGGGGGGGGGGGGGGGGGGGGGGGGGGGGGGGGGGGGGGGGGGGFFGGGGGGGGGGGGGGGGFGGGGGGGGGGGGGGGGGGGFGDCFGGGCGGGGGGGGGGGGFEGGGGGGGGGGFGGGGGGGGGGGCGEGGFGGGGDGD6EGGGGGGGDGGGDDFGGGGGGF>DGGGFGFGD
@M00200:207:000000000-ALC1F:1:1108:22404:3026 1:N:0:5
ACTGGGCGTAAAGCGTGCGCAGGCGGTTATATAAGACAGATGTGAAATCCCCGGGCTCAACCTGGGAACTGCATTTGTGACTGTATAGCTAGAGTACGGTAGAGGGGGATGGAATTCCGCGTGTAGCAGTGAAATGCGTAGATATGCGGAGGAACACCGATGGCGAAGGCAATCCCCTGGACCTGTACTGACGCTCATGCACGAAAGCGTGGGGAGCAAACAGGATTAGATACCCGAGTA
+
GGGGGGGGGGGGGGGGGGGGGGGGGGGGGGGGGGGGGGGGGGGGGGGGGGDGGGGGGGGGGGGGGGGGGGGGGGGGGGGGGGGGGGGGGGGGGGGGGGGGGGGGGGGGGGGGGGGGGGGGGGGGGGGGGGGGGGGGGGGGGGGGGGGGGGGGGFGGGGGGGGGGGGGGGGGGGGGFGGGGGGFGGGGGGGGGGGGGGGGGGGGGGGGGGGGGGGGGGGGGGGGC?FGGGFGGGGGGEGFG
@M00200:207:000000000-ALC1F:1:1108:8317:9432 1:N:0:5
ATTGGGCTTAAAGGGCGCGTAGGCGGCGGTGTAAGTTGGAAGTGAAATCCCATCGGCTCAACCGTGGAATTGCTCCCAGTACTGCATCGCTCGAGGGGGATAGGGGTCTGCGGAACTACCGGTGGAGCGGTGAAATGTGTTGATATCGGTGGGAACGCCAGTGGCGAAAGCGGCAGACTTGACCCTTCCTGACGCTGAGGCGCGAAAGCTAGGGGAGCAAACGGGATTAGATACCCCAGTA
+
GGGGGGGGGGGGGGGGGGGGGGGGGGGGGCGGGGGGGGGGGGGGGGGGGGGGGGGGGGGGGGGGGGGGGGGGGGGGGGGGGGGGGGGGGGGGGGGGGGGGGGGGGGGGGGGGGGFGFGGGGGGGGGGGGGGGGGGGGGGGGGGGGGGGGGGGGGGGGGGGGGGGGGGGGGGGGGGGGGGGGGGGGGGGGGGGGGGGGGGGGGGGGGGGGCFGGGGGGGGFGGGD:CDGGFGGGG6F>GBFF
@M00200:207:000000000-ALC1F:1:1108:7441:17503 1:N:0:5
ATTGGGTGTAAAGGGCGTGTAGGCGGTCGGATAAGTGGAATGTGAAATCCCTCGGCTCACCCGAGGACCTGCATCCCAAACTGTCCGACTTGAGTATGGGAGAGGATGAGGGAATTCCTGGTGTAGCGGTGAAATGCGTAGATATCAGGAGGAACACCGGTGGCGAAGGCGCTCATCTGGCCCAATACTGACGCTGAGGCGCGAAAGCTAGGGGAGCAAACGGGATTAGATACCCTTGTA
+
GGGGGGGGGGGGGGGGGGGGGGGGGGGGGGGGGGGGGGGGGGGGGGGGGGGGGGGGGGGGGGGGGGGGGGGGGGGGGGGGGGGGGGGGGGGGGGGGGGGGGGGGGGGGGGGGGGGGGGGGGGGGGGGGGGGGGGGGGGGGGGGGGGGGGGGGGGGGGGGGGGGGGGGGGGGGGGGGGGGGGGGGGGGGGGGGGGGGGGGGGGGEGGGGGGGGGGGGGGGGGGGGFGGGGFGGGGGGFC>C
@M00200:207:000000000-ALC1F:1:1108:22912:18848 1:N:0:5
ATTGGGTGTAAAGGGTGCGTAGGCGGTCTATTAAGTCAGTGGTGAAATATGGCAGCTTAACTGTCAGGGTGCCATTGATACTGATGGACTTGAGTGAAGTCGAAGTAGGCGGAATTGACGGTGTAGCGGTGAAATGCTTAGATATCGTCAAGAACACCGATAGTGAAGACAGCTTACTAGGCTTATACTGACGCTGAGGCACGAAAGTGTGGGGATCAAACAGGATTAGATACCCGTGTA
+
GGGGGGGGGGGGGGGGGGGGGGGGGGGGGGGGGGGGGGGGGGGGGGGGGGGGGGGGGGGGGGGGGGGGGGGGGGGGGGGGGGGGGGGGGGGGGGGGGGGGGGGGGGGGGGGGGGGGGGGGGGGGGGGGGGGGGGGGGGGGGGGGGGGGGGGGGGGGGGGGGGGGGGGGGGGGGGGGGGGGGGGGGGGGGGGGGGGGGGGGGGGGGGGGGGGDGGEGGGGGGGGGFGFFFFGGGGF3AEFG
@M00200:207:000000000-ALC1F:1:1108:12362:22175 1:N:0:5
ATTGGGTTTAAAGCGCGTGTAGGCGGTCCGGTAAGTCCGCTGTGAAAGTCCAGGGCTCAACCCTGGGATGCCGGTGGATACTGTCGGGCTAGAGTGCGGAAGAGGCGAGTGGAATTCCTGGTGTAGCGGTGAAATGCGCAGATATCAGGAGGAACACCAATTGCGAAGGCAGCTCGCTGGGACGTAACTGACGCTGAGACGCGAAAGCGTGGGGAGCAAACAGGATTAGATACCCGCGTA
+
GGGGGGGGGGGGGGGGGGGGGGGGGGGGGGGGGGGGGGGGGGGGGGGGGGGGGGGGGGGGGGGGGGGGGGGGGGGGGGGGGGGGGGGGGGGGGGGGGGGGGGGGGGGEGGGGGGGGGGGGGGGGGGGGGEDFGGGGGFGGGGGGGEGGGGGGGGGDCFGGGGGGGGGGGGGGGGGGGGGGGGGGGGGGGGGGGGGG5*<CEDGGGGGGGGCGDGGGGFGGFGGC:CFGFFGGGG<77C9D
@M00200:207:000000000-ALC1F:1:1109:26577:7210 1:N:0:5
ATTGGGTTTAAAGGGTGCGTAGGCGGTCGGGTAAGTCTGATGTGAAATCTCCGAGCTCAACTCGGAAATGGCATTGGATACTATTCGGCTAGAGGAGTGGAGGGGGGACTGGAATACTTGGTGTAGCAGTGAAATGCGTAGATATCAAGTGGAACACCAGTGGCGAAGGCGAGTCCCTGGACCAATACTGACGCTGAGGAGCGAAAGCCAGGGGAGCAAACGGGATTAGATACCCTCGTA
+
GGGGGGGGGGGGGGGGGGGGGGGGGGGGGGGGGGGGGGGGGGGGGGGGGGGGGGGGGGGGGGGGGGGGFGGGFGGGGGGGGGGGGGGGGGGGGGGFGGGGGGGGGGGFGGGGGGGGGGGGGGGGGGGGGGGGGGGGGGGGGGGFGGGGGGGGGGGGGGGGGGGGGGGGGGGGGGGGGGGGFCGCGGGGGGGGGGGGGGG@EFGGGGGGGGGGGGCGGGGG5DGG7DBF?6**3CDGGDGG
@M00200:207:000000000-ALC1F:1:1109:15760:13094 1:N:0:5
ACTGGGTTTAAAGGGCTCGTAGGTGGCCAACTAAGTCATGCGTGAAATCCCTCGGCTTAACCGGGGAACTGCGTCTGATACTGGATGGCTTGAATCCGGGAGAGGGATGCGGAATTCCAGGTGTAGCGGTGAAATGCGTAGATATCTGGAGGAACACCGGTGGCGAAGGCGGCATCCTGGACCGGCATTGACACTGAGGAGCGAAAGCCAGGGGAGCAAACGGGATTAGATACCCCAGTA
+
GGGGGGGGGGGGGGGGGGGGGGGGGGGGGGGGGGGGGGGGGGGGGGGGGGGGGGGGGGGGGGGGGGGGGGGGGGGGGGGGGGGGGGGGGGGGGGGGGGGGGGGGGGGGGGGGGGGGGGGGGFGGGGGGGGGGGGGGGGGGGGGGGGGGGGGGGGGGGGGGGGGGGGGGGGGGGGGGGGGGGGGGGGEGGGGGGGGGGGGGGGGGGGGGGGGGGGDGGGGGGGGGGDBF?FGGGGGGDGFG
@M00200:207:000000000-ALC1F:1:1109:16535:15079 1:N:0:5
ACTGGGTGTAAAGGGCGCGTAGGCGGGATGGCAAGTCGGTCGTGAAATCCTTCGGCCCAACCGAAGAACGTCGATCGATACTGCTGTTCTAGAGGATTGCAGAGGAGACTGGAATTCCCGGTGTAGCGGTGAAATGTGTAGAGATCGGGAGGAACACCGGTGGCGAAGGCGGGTCTCTGGGCAATTCCTGACGCTGAGGCGCGAAAGCGTGGGGAGCAAACGGGATTAGAGAACCGCGTACGAT
+
@@;;@FGG@C@@@@;@FGEFC@;,8@:6@@FGGGD@FFG:@@@FGGFEDGE<<C=>?FG7F7>>CB=EFG?FB7FF:FF@B?<5?FFGEA@,EGC<FAEFBFD>+3+3+,A,,:>>F,BCG>:<3@FG7FG7DE=FFE,D;@37D95>FGG7153,3C**C1FFC::4<8<:C:E6::E+;FE8C?F9+<:<88***2/@CGG=E*>F5*;/8:*>5E6E5C*:C9(3./*:+9*5C))1)*-,
@M00200:207:000000000-ALC1F:1:1109:13055:15490 1:N:0:5
ATTGGGTTTAAAGGGCGTGTAGGCGGTCAGGTAAGTGGAACGTGAAATCCCTCGGCTCACCCGAGGACCTGCGTCCCAAACTGCTTGGCTTGAGTATGGGAGAGGATGAGGGAATTCCTGGTGTAGCGGTGAAATGCGTAGATATCAGGAGGAACACCGGTGGCGAAGGCGCTCATCTGGCCCAATACTGACGCTGAGGCGCGAAAGCTAGGGGAGCAAACGGGATTAGATACCCCCGTA
+
GGGGGGGGGGGGGGGGGGGGGGGGGGGGGGGGGGGGGGGGGGGGGGGGGGGGGGGGGGGGGGGGGGGGGGGGGGGGGGGFCFFFGGGGGGGGGGGGGGGGGGGGGGGGGGGGGGGGGGGGGGGGGGGGGGGGGGGGGGGGGGGGGGGGGGGGGGGGGGGGGGEGGGGGGGGGGGGGGGGGGCFGGGFCFGGGGGGGGGGGGGGGGGGGGGGGGGGGGGFEGDGGGGF??FGGGGGFGGGG
@M00200:207:000000000-ALC1F:1:1109:14016:16434 1:N:0:5
ATTGGGCTTAAAGGGCGTGTAGGCGGTTACGTAAGTCGGATGTGAAAGCTCGGGGCTCAACCCCGGAAGCGCACCCGAAACTACGTTGACTTGAGGGCGGTAGAGGCAGATGGAACTCGCGGTGTAGCGGTGGAATGCGCAGATATCGCGAGGAACGCCGGTGGCGAAGGCGATCTGCTGGGCCGACCCTGACGCTGAGGCGCGAAAGCGTGGGGAGCAAACAGGATTAGATACCCCTGTA
+
GGGGGGGGGGGGGGGGGGGGGGGGGGGGGGGGGGGGGGGGGGGGGGGGGGGGGGGGGGGGGGGGGGGGGGGGGGGGGGGGGGGGGGGGGGGGGGGGGGGGGGGGGGGGGGGGGGGGGGGGGGGGGGGGGGGGGGGGGGGGGGGGGGGGGGGGGGGGGGGGGGGGGGGEGGGGGGGGGGGGGGGGGGGGGGGGGGGGGGGGGGGGGGEGGGEGGGGGGGGGGGGGGGF:<FGFFG4CFGGGF
@M00200:207:000000000-ALC1F:1:1110:11118:2979 1:N:0:5
ACTGGGCATAAAGGGTGCGCAGGCGGCCAAGTGTGTGAGGCGTGAAAGCCCGATGCTTAACATCGGAATTGCACCTCAAACTACATGGCTAGAGCATTGGAGAGGGTAGCAGAATTCATGGTGTAGCAGTGAAATGCGTAGATATCATGAGGAATACCAGAGGCGAAGGCGGCTACCTGGACAATTGCTGACGCTCAGGCACGAAAGCGTGGGGAGCAAAAGGGATTAGATACCCCCGTA
+
GGGGGGGGGGGGGGGGGGGGGGGGGGGGGGGGGGGGGGGGGGGGGGGGGFGGGGGGGGGGFGFGGGGGGGGGGGGGGFGGGGGGGGGGGGGGGGGGGFGGGGGGGGGGGGGGGGGGGGGGGFGGGGGGGGGGGGGGGGEGGGGGGGGGGGFGGGGGGGGGGGGEGGGGGGGGEGGGGGGCFFGFFGGFGFGGGGGGGGGGGGGGGGGGGGGGGGEGGGGGGGGGGGGFGFGGGGFFGGGG
@M00200:207:000000000-ALC1F:1:1110:26979:6412 1:N:0:5
ATTGGGTGTAAAGGGCGCGTAGGCGGTCTTGCAAGTCCTGTGTGAAATCCCTCGGCTCAACTGAGGAACTGCACAGGAAACTGCTTGGCTTGAGTTCGGGAGAGGGAAGCGGAATTCCGGGTGTAGCGGTGAAATGCGTAGATATCATGAGGAATACCAGAGGCGAAGGCGGCTACCTGGACAATTGCTGACGCTCAGGCACGAAAGCGTGGGGAGCAAAAGGGATTAGATACCCCAGTA
+
GGGGGGGGGGGGGGGGGGGGGGGGGGGGGGGGGGEGGEGGGGGGGGGGGGGGGGGGGGGGGG8FFGGGGGGGGGGGGGGGGGGGGGGGGGGGGGGGGGGGEEGGGGGGGGGGGGGGGGGGCBGGGGGGGCGGGGGGGGGGGGGGGGGGGGGGGGGGGGGGGGGGGGGGGGGGGGGGCFG>F@FGGCFGGGGGGG>EEGFGGGGGGEGGGGGGGGEGGGFFFGCGGFFFGFGFGGFGGGGF
@M00200:207:000000000-ALC1F:1:1110:10988:10783 1:N:0:5
ATTGGGTATAAAGCGCGTGTAGGCGGTCCGATAAGTCGGCTGTGAAAGTCCAGGGCTCAACCCTGGGATGCCGGTCGATACTGTCGGACTAGAGTTCGGAAGAGGCGAGTGGAATTCCCGGTGTAGCGGTGAAATGCGCAGATATCGGGAGGAACACCAATGGCGAAGGCAGCTCGCTGGGACGTTACTGACGCTGAGACGCGAAAGCGTGGGGAGCGAACAGGATTAGATACCCCAGT
+
GGGGGGGGGGGGGGGGGFGGGGGGGGGGGGGGGGFGGGGGGGGGFGGGGGGGGGGGEDFGGGGGGGGGGGGFGGFGGGGGGGGGGGGGEGFFFGGGGGGGGGGGGGGGGFGGGGGGGGFGGGGGGGGGGGEFFGGGGGGGGGGGGGGGGGGGGGFGFGGFFFGGGGGGGGGGGGGEGGGGGGGGGGF5:?FGGGGGGGGGGGGGGGGGGGGGGGFG5CEGGGGGGGGFGFFGFGGGGGG
@M00200:207:000000000-ALC1F:1:1110:3287:11427 1:N:0:5
ATTGGGTTTAAAGGGCGTGTAGGCGGTCTGCTAAGTCATGTGTGAAATCCCTCGGCTTAACCGAGGAACGACGCATGAAACTGGCAAGCTAGAGTACCAAAGAGGGGGGTGGAATTCCCGGTGTAGCGGTGAAATGCGTAGATATCGGGAGGAACACCGGTGGCGAAGGCGGCCCCCTGGGCCAATACTGACGCTCATGCACGAAAGCGTGGGGAGCAAACAGGATTAGATACCCCAGTA
+
FFGDGGFEEGFFGGGGG:@FGGFFGGFGGGGGGGGFGGGGGGGF<FFDF8A<FCECEGGGGGGGECCFGEGEEFGGGGGFGGCFGGFFFE?FGGGGGGGGG@<FFGEGG:CEGFFGGGCB@CFFFGGDFFFGFGACGGFFGFFGF<FFGGGCEGG6FEEC?EGGGGGEGDEGGECEEGGEECECCF6CGFGGEGGGGGGGFGGGG=GFGGGGEGFGGDGGFFFGG<DFGFFFFFCFDGGG
@M00200:207:000000000-ALC1F:1:1110:7045:12707 1:N:0:5
ATTGGGCTTAAAGCGCGCGCAGGCGGTCGTGCAAGTCGCGTGTGAAAGCCCCCGGCTCAACTGGGGAGGGTCACGCGATACTGCTCGACTCGAAGGCAGGAGAGGGAAGTGGAATTCCCGGTGTAGTGGTGAAATGCGTAGATATCGGGAGGAACACCAGTGGCGAAGGCGACTTCCTGGCCTGTTCTTGACGCTGAGGCGCGAAAGCTAGGGTAGCAAACGGGATTAGATACCCCAGTA
+
GGGGFGGGGGGGGGGGGGGGGGGGGG@FFGGGGGGGGGGGGGGGGFFGGGGGGEGG@FGFGCFGGGGEEGGGGGGGGGGGGGGGGGGGGG7FGGGGGGGGGGGGGGFFGCFFG9FGGGGGGFGGGGGGGGGGGGGGG>FEFFGGGGGGGGGGEGGFGG:FFGGGGDGGGGGGGEGGGGGFGGCGGFGGGGGGGGGGGGGGGGGGGDEGGF?FFFFGGGFFGGGGGGGFGFFFGG7C9DFF
@M00200:207:000000000-ALC1F:1:1110:6812:14490 1:N:0:5
ATTGGGTTTAAAGAGCGCGCAGGCGGTCGATTTAGTCGCGTGTGAAAGCCCCCGGCTCAACTGGGGAGGGTCACGCGATACTGATCGACTCGAAGGCAGGAGAGGGTAGTGGAATTCCCGGTGTAGTGGTGAAATGCGTAGATATCGGGAGGAACACCAGTGGCGAAGGCGACTACCTGGCCTGTTCTTGACGCTGAGGCGCGAAAGCTAGGGGAGCAAACGGGATTAGATACCCCCGTA
+
DGGGFGFFGFFGFFFGEEGGGGGGGG@FF@FGGGGGGGGGGGGGGGGGGGGGGCGGGGGGGGFFGEGGCFGGGGGGGGGGGGGGGGGGGE+BFFFGFFEGDFFGGGGGGFGCFGGGGGGGGFG>FEGEGGGGFGGGGGEGGGGGGGDGGGFGCGFFGGGGGG?EGDGEFGGEG78FFGGFFGGFF7CCG9<EEGEEEGGGGGCEEGGGGGGCFGFGGF:<FGCEGGGFC?GDGFGFGG7<
@M00200:207:000000000-ALC1F:1:1110:18123:16000 1:N:0:5
ATTGGGTATAAAGGGCGCGTAGGTGGCCTGTTAAGTCGAACGTGAAATCCCCGGGCTCAACCCGGGAACTGCGTCCGAGACTGATAGGCTCGAATCCGGGAGAGGGATGTGGAATTCCAGGTGTAGCGGTGAAATGCGTAGATATCTGGAGGAACACCGGTGGCGAAGGCGGCATCCTGGACCGGTATTGACGCTGAGGCGCGAAAGCCAGGGGAGCAAACGGGATTAGATACCCTAGTA
+
GGGGGGFEFGCEFGGGGEGGEGGGGGGGGGGGGGGGGGGGGGGGGGGFCGGGGGGGGGGGGFFEGGDFGGGGGGGGCFEGGGGFCDG?GGDGEGGGGGGGGGGGGGBDCFGGGGGGGGGFGGGGGGGGGGGGGGGGGGGGGGAFFGGGGFGDCFGGGGGGGGGGGGGGGGGCG@8<EGGGFGGGEBCGGGGGGGGGGGGGGGGDGGGGGGFGGGDGGGDGGGGGD3D?FFGGGGG**7CD
@M00200:207:000000000-ALC1F:1:1111:25852:4130 1:N:0:5
ATTGGGCATAAAGCGCGTGTAGGCGGGTCGTTAAGTGTCTTGTGAAATCCCACGGCTCAACCGTGGAACTGCTGGGCATACTGACGATCTTGAGGCACTCAGGGGCTGTCGGAACAAATGGTGGAGCGGTGAAATGCGTAGATATCATTTGGAACGCCAACGGTGAAAACAGACAGCTGGGGGTGTCCTGACGCTGAGACGCGAAAGCCAGGGGCGCGAACGGGATTAGATACCCTAGTA
+
GGFFGGGGGGGGGGGGGGGGGGGGGGGGGGGGGGGGGGGGGGGGFCFGGGGGGGEGGGGGGGGGGGGGGGGGGGGGGGGGGGGGGC@FGGGGGFFGGGGGGGGGCGGGFGGGBGGGGGGGG<ACFGGGGGG<FEA=ECCFGG9FGGGGGGDFGC7FGGDGGCB>FGGCFGGCGGGGGGGGGGGG5BFCFGG68?;CEFGGGGGDGGGGGGFFEE(::EGGGGG7DDG?C6CCEGFFFG>C
@M00200:207:000000000-ALC1F:1:1111:16852:7967 1:N:0:5
ATTGGGTTTAAAGTGTGCGCAGGTGGCTGAGCAAGTCGAGTGTGAAATCCCCGGGCTTAACTTGGGAATTGCGCTCGAAACTACTTGGCTCGAGTGTGGCAGAGGAAGGTGGAATTCCAGGTGTAGCGGTGAAATGCGTAGAGATCTGGAGGAACACCGATGGCGAAGGCAGCCTTCTGGGCCAACACTGACGCTCATGCACGAAAGCGTGGGGAGCAAACAGGATTAGATACCCTGGTA
+
GCGEFGGGGCFFFGGGGGCGGEDGGGGGGFGGGGGGGGGCGGGGDGFGGGGGGEGGGGGGGGGGGGGGGDGGEGGGGGGGGGGGGCFGGFGGGEFGFFGGGEFFGGGGGFGGGGGFGGGGG<DFEGGGEGGGGGGGGGGEEDGGFGGGGGGCEGGGGGGGGGGGGGGDGGFGGFCFGGGAFGGEFGGGGFFGDGEGGGGGGGGGDGEGGEGGGG?GGGGFFGFGGFCFGFGCFF4FFGGG
@M00200:207:000000000-ALC1F:1:1111:2658:11565 1:N:0:5
ATTGGGTTTAAAGGGCTCGTAGGCGGTCTGTTGCGTCAGGAGTGAAAACTCGGGGCTTAACCCCGAGCCTGCTTCTGATACGGGCAGACTAGAGGTATGCAGGGGAGAACGGAATTCCTGGTGTAGCGGTGAAATGCGCAGATATCAGGAGGAACACCGGTGGCGAAGGCGGTTCTCTGGGCATTACCTGACGCTGAGGAGCGAAAGTGTGGGGAGCGAACAGGATTAGATACCCCAGTA
+
GGGGGGGGGGGGGGGGGGGGGGGGGGGGGGGGGGGGGGGGGGGGGGGGGGGGGGGGGGGGGGGGGGGGGGGGGGGGGGGGGGGGGGGGGGGGGGGGGGGGGGGGGGGGGGGGGGGGGGGGGGGGGGGGGGGGGGGGGGGGGGGGGGGGGGGGGGGGGGGGGGGGGGGGGGGGGGGGGGGGGGGGGGGGGGGGGGGGGGGGGGGGEGGGGGGGG5:EGGGGGGGFGDFFGFFFG?CFDDG*
@M00200:207:000000000-ALC1F:1:1111:10163:13630 1:N:0:5
ATTGGGCATAAAGAGCTCGTAGGCGGTTCGATAAGTCGGACGTGAAATCTCCACGCTCAACGTGGAGGGGCCGTTCGATACTGTCGTGACTCGAGTCCGGTAGGGGAGTGTGGAATTCCCGGTGTAGCGGTGAAATGCGCAGAGATCGGGAGGAACACCCGTAGCGAAGGCGGCACTCTGGGCCGGTACTGACGCTGAGGAGCGAAAGCGTGGGGAGCAAACAGGATTAGATACCCTAGTA
+
GGGGGGGGGGGGGGGGGGGGGGGGGGGGGGGGGGGGGGGGGGGGGGGGGGGGGGGGGGGGGGGGGGGGGGGGGGGGGGGGGGGGGGGGGGGGGGGGGGGGGGGGGGGGGGGGGGGGGGGGGGGGGGGGGGGGGGGGGGGGGGGGGGGGGGGGGGGGGGGGGGGGGGGGGGGGGGGGGGGGGGGGGGGGGGGGGGGGGGGGGGGGGGGGGGGGG?9EGGGGGGGGGGGFGFGGGFGGFGGGF
@M00200:207:000000000-ALC1F:1:1111:6360:15835 1:N:0:5
ATTGGGTTTAAAGGGTGCGTAGGCGGCCCGTTAAGTCAGTGGTGAAATCCCAGGGCTCAACCCTGGAACTGCCATTGATACTGACGGGCTTGAGTTCGGTTAAGGCGGGCGGAACTGGTGGTGTAGCGGTGAAATGCATAGATACCACCAAGAACCCCGATTGCGTAGGCAGCTCGCTGAGCCGAAACTGACGCTGAGGCACGAAAGCGTGGGGAGCGAACAGGATTAGATACCCTCGTA
+
GGGGGGGGGGGGGGGGGGGGGGGGGGGGGGGGGGGGGGGGGGGGGGGGGGGGGGGGGGGGGGGGGGGGGGGGGGGGGGGGGGGGGGGGGGGGGGGGGGGGGGGGFGGGGGGGGGGGGGGGGGGGGGGGGGGGFGGGGGGGGGGFGGFFGGGGGGGGGGGGGGGGGGGGGGGGGGGGGGGEGGGGG8EGGGGGGGGGGGGGGGGGGGGGGGGGGE:GDGCEC<GG79C?GFFFG7FDFGGG
@M00200:207:000000000-ALC1F:1:1111:23825:16241 1:N:0:5
ATTGGGTTTAAAGGGTGCGTAGGTGGGCTAGTAAGTCCGTGGTGAAATCTCCAAGCTTAACTTGGAAACTGCCGTGGATACTATTAGTCTTGAATCTCGTGGAGGTAAGCGGAATATGTCATGTAGCGGTGAAATGCTTAGATATGACATAGAACACCGATAGCGAAGGCAGCTTGCTACACGAGTATTGACACTGAGGCACGAAAGCGTGGGGATCAAACAGGATTAGATACCCTGGTA
+
GGGGGGGGGGGGGGGGGGGGGGGGGGGGGGGGGGGGGGGGGGGGGGGGGGGGGGGGGGGGGGGGGGGGGGGGGGGGGGGGGGGGGGGGGGGGGGGGGGGGGGGGGGGGGGGGGGGGGGGGGGGGGGGGGGGGGGGGGGGGGGGGGGGGGGGGGGGGGGGGGDEGGGGGGGGGGGGGGGGGGGGGGGGGGGGGGGGGFGFGGGGGGGGGDGGGGG@EGGGFGGGGGGGFGFGGGGGGFGFG
@M00200:207:000000000-ALC1F:1:1111:5609:17097 1:N:0:5
ATTGGGCGTAAAGGGCGCGTAGGCGGCCTGCTAAGTCGAACGTGAAATCCCTGGGCTCAACCCAGGAACTGCGTCCGATACTGGTTGGCTTGAATCCGGGAGAGGGATGTGGAATTCCAGGTGTAGCGGTGAAATGCGTAGATATCTGGAGGAACACCGGTGGCGAAGGCGACATCCTGGACCGGCATTGACGCTGAGGCGCGAAAGCCAGGGGAGCAAACGGGATTAGATACCCCGGTA
+
GGGGGGGGGGGGGGGGGGGGGGGGGGGGGGGGGGGGGGGGGGGGGGGGGGGGGGGGGGGGGGGGGGGGGGGGGGGGDGGGGGGGGGFGGGGGGGGGGGGGGGGGGGGGGGGGGGGGGGGGGGGGGGGGGGGGGGGGGGGGGGGGGDFGDGGGGGGGGGGGGGGGGGGGGGGGGDEGGGGFFGGGCGGGGGGGGGGGGGGFEGGGGGGFFFGGGD>GGGGGGGGDCGGFGFGGGGGGEDGG
@M00200:207:000000000-ALC1F:1:1111:4596:18007 1:N:0:5
ATTGGGCTTAAAGGGCGTGTAGGCGGTCTGTTAAGTCTGGTGTGAAATCCCCCCGCTCAACGGGGGAACGGCGCCGGATACTGGCAGACTCGAGTACCGGAGAGGAAGGTGGAATTCCCGGTGTAGCGGTGAAATGCGTAGATATCGGGAGGAACACCGGTGGCGAAGGCGGCCTTCTGGACGGATACTGACGCTGAGACGCGAAAGCGTGGGGAGCAAACAGGATTAGATACCCGGGTA
+
GGGGGGGGGGGGGGGGGGGGGGGGGGGGGGGGGGGGGGGGGGGGGDGGGGGGGGGGGGGGGGG>GGGGGGGGGGGGGGGGGGGGGGGGGGGGGGGGGGGGGGGGG8FGGGGGGGGGGGGGGGGGGGGGGGGGGGGGGGGGDGGGGGDGGEGGGGGGGGGGGGGGGBEGGGGGGGCGGGGGGGEGGGGGGGGGGGGGGGGGDDGGGGEGGGGGGGBGGGFGFGGGGGDFGFGGGGGDFGGG
@M00200:207:000000000-ALC1F:1:1112:16772:2344 1:N:0:5
ATTGGGCTTAAAGGGCTCGTAGGCGGCCAACTAAGTCGGATGTGAAATCCCCAGGCTCAACCTGGGAACTGCATCCGATACTGGATGGCTTGAATCCGGGAGAGGGATGCAGAATTCCAGGTGTAGCGGTGAAATGCGTAGATATCTGGAGGAATACCGGTGGCGAAGGCGGCATCCTGGACCGGCATTGACGCTGAGGAGCGAAAGCTAGGGGAGCAAACGGGATTAGATACCCTCGTA
+
GGGGGGGGGGGGGGGGGGGGGGGGGGGGGGGGGGGGGGGGGGGGGGGGGGGGGGGGGGGGGGGGGGGGGGGGGGGGGGGGGGGGGGGGGGGGGGGGGGGGGGGGGGGGGGGGGGGGGGGGGFFFGGGGGGGGGGFGFGGFGGGGGGFGFGGGGGGGGGFEGGGGGGGGGGGGGGGGFGGGGGGGGGGGGGGGGGGGGGGGG8EGC>EEGFGGGGGGGGGGGGGGG3FFGFGGCGFFFGGG
@M00200:207:000000000-ALC1F:1:1112:14799:12616 1:N:0:5
ATTGGGTATAAAGGGCGCGTAGGCGGGCGATTCTGTCCGGGGTGAAAGCCTCCAGCTCAACTGGAGAAGTGCCTCGGATACTGATCGCCTCGAGGGAGGTAGGGGCGTGCGGAACTTCCGGTGGAGCGGTGAAATGCGTAGATATCGGAAGGAACTCCGGTGGCGAAAGCGGCGCGCTGGACCTCTGCTGACGCTGAGGCGCGAAAGCCAGGGGAGCAAACGGGATTAGATACCCCAGTA
+
GGGGGGGGGGGGGGGGGGGGGGGGGGGGGGGGGGGGGGGGGGGGGGGGGGGGFGGGGGGGGGGGGGGGGGGGGGGGGGGGGGGGGGGGGGGGGGGEGGGGGGGGGGGGGGGGGGGGGGGGGGGGGGGGGGGGGGGGGGGGGGGGGGGGGGGGGGGGGGFEGGGGGGGGGGGGGGGGGGGGGGGGGGGGGGGGGGGEGGGGGGEEGGGGFGGFDEDEGGGGGDCGGG:DGFGFFGFGFGGF
@M00200:207:000000000-ALC1F:1:1112:25586:13472 1:N:0:5
ATTGGGTTTAAAGGGTGCGTAGGCGGTTCGCTAAGTTGGATGTGAAAACTCTGGGCTCAACCCAGAGCCTGCATCCAATACTGACGAGCTAGAGTTCTGGAGGGGATAGCGGAATTCCTGGTGTAGCGGTGAAATGCGTAGATATCAGGAGGAACACCGGTGGCGAAGGCGGCTATCTGGACAGAGTCTGACGCTGAGGCACGAAAGCTAGGGGAGCAAACAGGATTAGATACCCGAGTA
+
GGGGGGGGGGGGGGGGGGGGGGGGGGGGGGGGGGGGGGGGGGGGGGGGGGGGGGGGGGGGFGGGGGGGGGGGGGGGGGGGGGGGGGGGGGGGFGGGGGGGFGGGGGGGGGGGGGGGGGGGGGGGGGGGGGGGGGGGGGGGGGGGGGGGGGGGGGGGGGGGGGGFEGGGGGGGDGGGGGGGGGGGGGGGGGGGGGGGGGGGGGGGGGGFFGGGGGGGGGGFFGGGGFC477FFGGGGFGFG
@M00200:207:000000000-ALC1F:1:1112:23323:13791 1:N:0:5
ACTGGGTTTAAAGGGCTCGTAGGCGGCCAACTAAGTCATACGTGAAATCCCTCAGCTTAACTGGGGAACTGCGTGTGATACTGGATGGCTTGGATTTGGGAGAGGGATGCGGAATTCCAGGTGTAGCGGTGAAATGCGTAGATATCTGGAGGAACACCGGTGGCGAAGGCGGCATCCTGGACCAATATTGACGCTGAGGAGCGAAAGCCAGGGGAGCAAACGGGATTAGATAACCGCGTA
+
GGGGGGGGGGGGGGGGGGGGGGGGGGGGGGFGGGGGGGGGFGGGGGGGGGGGGGGGGGGGGGGGGGGGGGGGGGGGGGGGGGGGGCGGGGGGGGGGGGGGGGGGGGGGGGGGGGGGGGGGGGGGGGGGGGGGGGGGGGGGGGGGGGGGGGGGGGGGGGGGGGGGGGGGGGGGDGGGGGGGGGFGGGGCFFFGGG==EGGGGFCEGGGFGGFFGGGCGGGGCD=<DDGGGFF>+<CGBDDD
@M00200:207:000000000-ALC1F:1:1112:8273:17148 1:N:0:5
ATTGGGTTTAAAGGGTGCGTAGGTGGCTTTTTAAGTCAGGGGTGAAAGACGGTAGCTTAACTATCGCAGTGCCTTTGATACTGAAGAGTTTGAATGAACTAGAGGTAGGCGGAATGTGACAAGTAGCGGTGAAATGCATAGATATGTCACAGAACACCAATTGCGAAGGCAGCTTACTATGGTTTTATTGACACTGAGGCACGAAAGCGTGGGGATCAAACAGGATTAGATACCCTCGTA
+
GGGGGGGGGGGGGGGGGGGGGGGGGGGGGGGGGGGGGGGGGGGGGGGGGGGGGGGGGGGGGGGGGGGGGGGGGGGGGGGGGGGGGGGGGGGGGGGGGGGGGGGGGGGGGGGGGFGGGGGGGGGGGGGGGGGGGGGGGGGGGGGGGGGGGGGGGGGGGGGGGGGGGGGGGGGGGGGGGGGGGGFGGGGGGGGGFGGGFGGGGGGGDCGFGEEEEGGGGGGGGGGGGGGGGFGGGGGGFGGG
@M00200:207:000000000-ALC1F:1:1112:22785:20295 1:N:0:5
ATTGGGTTTAAAGGGCTCGTAGGCGGTTCGTCACGTCGGGAGTGAAAACTCGGAGCTCAACTCCGAGCCTGCTTCCGATACGGGCAGACTAGAGGTAGGCAGGGGAGAGCGGAACTCCTGGTGTAGCGGTGGAATGCGCAGATATCAGGAAGAACACCGGTGGCGAAGGCGGCTCTCTGGGCCTTACCTGACGCTGAGGAGCGAAAGCGTGGGTAGCGAACAGGATTAGATACCCGAGTA
+
GGGGGGGGGGGGGGGGGGGGGGGGGGGGGGGGGGGGGGGGGGGGGGGGGGGGGGGGGGGGGGGGGGGGGGGGGGGGGGGGGGGGGGGGGGGGDGGGGGGFGGGGGGGGGGGGGGGGGGGGGFGGGGGGGC@FGGGGGGGGGGGGGGGGGGGGGGGFGGGGGGGGGGGGEGFDGGGGGGGGGGGGGGGF?FGGCGGGGFGCE5EGGGGGGGGGGGGGF5EEEGGGGG=GG=7DGGFGEGGG
@M00200:207:000000000-ALC1F:1:1113:2178:12183 1:N:0:5
ATTGGGTTTAAAGAGCTCGTAGGCGGTTTGTTGCGTCGGCTGTGAAATCCCGAGGCTCAACCTCGGGTCTGCAGTCGATACGAGCAAACTAGAGTGTTGCAGGGGAGACTGGAATTCCTGGTGTAGCGGTGAAATGCGCAGATATCAGGAGGAACACCGGTGGCGAAGGCGGGTCTCTGGGCAACAACTGACGCTGAGGAGCGAAAGCGTGGGGAGCGAACAGGATTAGATACCCGCGTA
+
GGGGGGGGGGGGGGGGGGGGGGGGGGGGGGGGGGGGGGGGGGGGGGGGGGGGGGGGGGGGGGGGGGGGGGGGGGGGGGGGGGGGGGGGGGGGGGGGGGGGGGGGGGGGGGGGGGGGGGGGGFGGGGGGGGGGGGGGGGGDGGGGGGGGGGGGGGGGGGGGGGGGGGGGGGGGGGGGGGGEGGGGGGGGGGGGGGGGGGGGGGGGGGGGGGGGGGGGGGGGGGGGFGGGGFGGGGGGFGFG
@M00200:207:000000000-ALC1F:1:1113:16550:14229 1:N:0:5
ACTGGGTTTAAAGGGCTCGTAGGCGGCCAACTCAGTCGGACGTGAAATCCCTCGGCTTAACCGGGGAACGGCGTCCGATACTGGATGGCTTGAATCCGAGAGAGGGATGCGGAATTCCAGGTGTAGCGGTGAAATGCGTAGATATCTGGAGGAACACCGGTGGCGAAGGCGGCATCCTGGATTGGTATTGACGCTGAGGAGCGAAAGCTAGGGGAGCAAACGGGATTAGATACCCGGGTA
+
GGGGGGGGGGGGGGGGGGGGGGGGGGGGGGGGGGGGGGGGGGGGGGGGGGGGGGGGGGGGGGGGGGGGGGGGGGGGGGGGGGGGGGGGGGGGGGGGGGGGGGGGGGDGGGGGGGGGGGGGGGGGGGGGGGGGGGGGGGGGGGGGGGGGGGGGGGGGGGGGGGGGGGEGGGGGGGGGGGGGGGGGGGGGGGGGGGGGGGGGDGGGGGGGGGGGGGGGGGGGGGGGGGGGCFG=CGGGFGFG
@M00200:207:000000000-ALC1F:1:1113:23806:21072 1:N:0:5
ATTGGGTATAAAGGGCGTGTAGGCGGTCGCGTGTGTCTGCTGTGAAAGCACACGGCTCAACCGTGTGAAGTCGGTAGAAACTGCGGGACTTGAGGCTGGGAGAGGTTGGTGGAATTCCCTGTGTAGCGGTGAAATGCGTAGATATAGGGGAGAACACTCGTGGCGAAGGCGGCCAGCTGGACCAGCCCTGACGCTGAGGCGCGACAGCGTGGGGAGCAAACAGGATTAGATACCCGAGTA
+
GGGGGGGGGGGGGGGGGGGGGGGGGGGGGGGGGGGGGGGGGGGGFGGGGGGGGGGGGGGGGGGGGGGFGGGGEGGG@FFGGGGGGGGEGFGGGFGGFGGDFGCFGGGGGGGGGGGGGGGGGGGGFGGGGGGFFGGFGGGGGGGGGGGGFCGGGGGGGGGGGGGG7@8FFGGGGGGGGGGGGGGFGGGGGGCFEGGGDGGGGGEEGGGG=E8CCC5EDC*CFCFFDFF=??CFGGGC>DF*
@M00200:207:000000000-ALC1F:1:1114:20165:7361 1:N:0:5
ATTGGGCATAAAGCGCACGCAGGCGGTTTGTTAAGTCAGATGTGAAATCCCCGCGCTTAACGTGGGAACTGCATTTGAAACTGGCAAGCTAGAGTCTTGTAGAGGGGGGTAGAATTCCAGGTGTAGCGGTGAAATGCGTAGAGATCTGGAGGAATACCGGTGGCGAAGGCGGCCCCCTGGACAAAGACTGACGCTCAGGTGCGAAAGCGTGGGGAGCAAACAGGATTAGATACCCGCGTA
+
<EGFGGGGGFGGGGEGCGGGGGGGGGGEGGGGG9FFGDEFGGGGGGFGGGGGEGGGGGGGGEFCFGGGGGGGGGGGGAFFGGFAGDFDGGFGGGGGFCGGGGGGGECGDGGGFGGGGGGFCGGGGGGGEFGGGGGGGGEEGGGGGGGGGGCCGGGGGGDCFGEGEGGG5CEE*:ECGGGGGFCGFFFGGGGGGGGEGGGFGGG*?CCFGEEEDECGGFGDGFGC)9C@GFGGGCFC<7>D
@M00200:207:000000000-ALC1F:1:1114:13347:7723 1:N:0:5
ACTGGGTTTAAAGGGCGCGTAGGCGGCCAGCGCAAGTCAGTTGTGAAATCTCCGAGCTTAACTCGGAAAGGTCAACTGATACTGCGCGGCTAGAGTGCGGAAGGGGCAACTGGAATTCTTGGTGTAGCGGTGAAATGCGTAGATATCAAGAGGAACACCTGCGGCGAAGGCGGGTTGCTGGGCCGACACTGACGCTGAGGCGCGAAAGCCAGGGGAGCGAACGGGATTAGATACCCCGGT
+
GGGGGGGGGCFGGGGGGGGGGGGGGGGGGGGGGGGGGGGGGGGGGGGGGGGGGGGGGGGGGGGGGGGGGGGGGGGGGGGGGGGGGGGGGGGGGGGGGGGGEGGGGGGGGGGGGGGGGGGGGGGGGGGGGGGGGFGGGGGGGGGGGGGGGGGGGGGGGGGGGGGGGGGGGGGGGGGGGGGGGGGGGGGEEGGGGGGGGGCFFGGGGDEGGGGGGGGGGGGGGG=DFGD?F?FGGGFGGDFG
@M00200:207:000000000-ALC1F:1:1114:5043:9112 1:N:0:5
ACTGGGCATAAAGGGTGCGTAGGTGGTGAGGTAAGTCGGATGTGAAATCTCCGAGCTCAACTCGGAAATGGCATTGGAAACTACCTTGCTAGAGGATTGGAGGGGAGACTGGAATGCTTGGTGTAGCAGTGAAATGCGTAGATATCAAGCGGAACACCAGTGGCGAAGGCGAGTCTCTGGACAATTCCTGACACTGAGGCACGAAAGCCAGGGGAGCAAACGGGATTAGATACCCCAGTA
+
GGGGGGGGGGGGGGGGGGGGGGGGGGGGGGGGGGGGGGGEGGGGGGGGGGGGGGGGGGFFGGGGGGGGGGGGGGGGGGGGGGGGGGGGGGGGGGGGEGGGGGGGGGGGGGGGGGGGGGGGGGGGGGGGGGGGGGGGGGGFEGGGGGGFFGGDGGGGFGGGGGGGGGGGGGGGGGGGGGGGGGGGGGGGGGGGGGGGGG>?GGGGGGGGGGGGGGGGGGGGGGGGADGFGFCGGFGGGGFG
@M00200:207:000000000-ALC1F:1:1114:16690:14684 1:N:0:5
ACTGGGCATAAAGGGCTCGTAGGCGGTTCGTCACGTCGGGAGTGAAAACTCGGAGCTCAACTCCTAGCCTGCTTCCGATACGGGCAGACTAGAGGTAGGCAGGGGAGAGCGGAACTCCTGGTGTAGCGGTGGAATGCGCAGATATCAGGAAGAACACCGGTGGCGAAGGCGGCTCTCTGGGCCTTACCTGACGCTGAGGAGCGAAAGCGTGGGGAGCAAACAGGATTAGATACCCCTGTA
+
GGGGGGGGGGGGGGGGGGGGGGGGGGGGGGGGGGGGGGGGGGFGGGGFFGGGGGGGGGGGGGGGGGGGGGGGGGGGGGGGGGGGGGGGGGGGGGGGGGGGGGGGGGGGGGGGGGGGGGGGGGGGGGGGGFGGGGGGGGGGGGGGGGGGGGGGGGGGGGGGGGGGGGGGGGGGGGGGGGGGGGGGGGGGGGGGGGGEEFCFEGGGGGGGGGGGGGGGGGGGGGGGFGGFGFGGGFFGGGFG
@M00200:207:000000000-ALC1F:1:1114:18790:14760 1:N:0:5
ATTGGGTGTAAAGAGCGCGCAGGCGGTCGTTCAAGTCGCGTGTGAAAGCCCCCGGCTCAACTGGGGAGGGTCACGCGATACTGATCGACTCGAAGGCAGGAGAGGGAAGTGGAATTCCCGGTGTAGTGGTGAAATGCGTAGATATCGGGAGGAACACCAGTGGCGAAGGCGACTTCCTGGCCTGTTCTTGACGCTGAGGCGCGAAAGCTAGGGGAGCAAACGGGATTAGATACCCCCGTA
+
GGGGGGFGGGGGGGGGGGGGGGGGGGGGGGGGGGGGGGGGGGGGGGGGGGGGGGGGDGGFGGGGGGGGGGGGGGGGGGGGGGGGGGGGGGGGGGGGGGGGGGGGGGFGGGGGGGGGGGGGGGGGGGGGGGGGGGGGGGGGGGGGGGGGGGGGGGGGFGGGGGGGGGGGGGGGGGGGGGGGGGGGGGGGFGGGGGGGGFCFGGGGGGEGGGGGGGGGGGGGGGGGFGGFGFGGGCG57DFG
@M00200:207:000000000-ALC1F:1:1114:7027:17586 1:N:0:5
ACTGGGTTTAAAGGGCTCGTAGGCGGTTTGTCACGTCGGGAGTGAAAACTCAGGGCTCAACCCTGAGCGTGCTTCCGATACGGGCAGACTAGAGGTATGCAGGGGAGAACGGAATTCCTGGTGTAGCGGTGGAATGCGCAGATATCAGGAGGAACACCGGTGGCGAAGGCGGTTCTCTGGGCATTACCTGACGCTGAGGAGCGAAAGCATGGGGAGCGAACAGGATTAGATACCCTGGTA
+
GGGGGGGGGGGGGGGGGGGGGGGGGGGGGGGGGGGGGGGGGGGGGGGGGGGGGGGGGGGGGGGGGGGGGGGGGGGGGGGGGGGGGGGGGGGGGGGGGGGGGGGGGGGGGGGGGGGGGGGGGGGGGGGGGGGGGGGGGGGGGGGGGGGGGGGGGGGGGGGGGGGGGGGGGGGGGGGGGGGGGGGGGGGGGGGGGGGGGGCFGGGGGGGGGGGGGGGGGGGGGGGGFFGFGFGGGGGGGGFG
@M00200:207:000000000-ALC1F:1:1114:22874:17661 1:N:0:5
ACTGGGTTTAAAGGGCGCGTAGGCGGCTCGGCACGTCCGTTGTGAAATCGCCCGGCTCAACTGGGCGGGGTCGGCGGATACGGCCGAGCTGGAGCAAGCTAGGGGGTAATGGAATTCCCGGTGTAGTGGTGGAATGCGTAGATATCGGGAGGAACACCAGTGGCGAAGGCGGTTACCTGGAGCTTTGCTGACGCTGATGCGCGAAAGCGTGGGGAGCGATCCGGATTAGATACCCCTGTA
+
GGGGGGGGGGGGGGGGGGGGGGGGGGGGGGGGGGGGGGGGGGGGGGGGGGGGGGGGGGGGGGGGGGGGGGGGGGGGGGGGGGGGGGGGGGGGGGGGGGGGGGGGGGGGGGGGGGGGGGGGGGGGGGGGGGGGGFGGGGGGGGFGGGGGGGGGGGGEGGGGGGGGGGGGGGGECCEGGGGGGGGGGGDGGGGGGGGCDGFFGGGEGGGGGGGGGGGGGGEGFGGG>DGFGFGGGGFGGGFG
@M00200:207:000000000-ALC1F:1:1114:17435:19208 1:N:0:5
ATTGGGTGTAAAGAGCTCGTAGGCGGTTTGTCGCGTCGGCCGTGAAAACTTGGGGCTTAACTCCAAGCTTGCGGTCGATACGGGCAGACTTGAGTTCGGCAGGGGAGACTGGAATTCCTGGTGTAGCGGTGAAATGCGCAGATATCAGGAGGAACACCGGTGGCGAAGGCGGGTCTCTGGGCCGATACTGACGCTGAGGAGCGAAAGCCAGGGGAGCAAACGGGATTAGATACCCCCGTA
+
GFGGGGBFGGGGGGGGGGGGGGGGGGGGGGGFGGGGEGGGDEGGGGE@FFCFFGGGGDFFGFGGGGGCEFGGGGGGGGEFGGGGGGGFGGGGGGGE<FGGGGGGGGGGGGGGGGGGCGGGGGDDGGGGGGGGGGGGGGGEGGGGGGFGGGGGGGGGGGGGGGGGGGGGGGGEGGGGGGGGGGFEEGGGGGGGGGGGGGGFGGGGGGGG6;FFEGGGGGGGGGGDFGGFGFGD?GG37DEG
@M00200:207:000000000-ALC1F:1:1115:14476:1875 1:N:0:5
ATTGGGTGTAAAGAGCTCGTAGGCGGTTTGTTGCGTCGGCTGTGAAAACCTACAGCTTAACTGTGGGCCTGCAGTCGATACGGGCAGACTTGAGTTCGGCAGGGGAGCCTGGACTTCCTGGTGTAGCGGTGACATGCGCAGATATCAGGCGGAACCCCAATTGCGAATGCAGCTCGCTTGGACGTAACTTACGCTGAGACGCGAAATCGTGGGGAGCAACCAGTATTATATCCCCCATTA
+
9FFD9<F7C99-,-6CFE7F;,,C7+@@F,CC,C+@@++@C+C,,,,,:BF8@,,9CC,,CE,<,,,::B,C,,CF7:B,@,,+8+,+BF@,,,<AA++7++++++++8B,+,,:ADDF,,:,:,,<++8++,,:,>+>+++:,:>,,,,+***5*6<**6>,75***,7,,?:C7BC***+5*=**;B++2*/;**3+5*8:****0*2*****)1***2****02*+)2*0993)*1*
@M00200:207:000000000-ALC1F:1:1115:11747:6977 1:N:0:5
ATTGGGCTTAAAGGGTTCGTAGGCGGTGTGGCAAGTTGGGAGTGAAATCTCTGGGCTCAACTCAGAGGCTGCTTCCAAAACTGCTGTGCTGGAGTGTGGGAGAGGCGCGTGGAATTGCAGGTGTAGCGGTGAAATGCGTAGATATCTGCAGGAACACCCGTGGCGAAAGCGGCGCGCTGGACCACTACTGACGCTGAGGAACGAAAGCTAGGGGAGCAAACAGGATTAGATACCCGTGTA
+
GGGGGGGGGGGGGGGGGGGGGGGGGGGGGGGGGGGGGGGGGGGGGGGGGGGGGGGGGGGGGGGGGGGGGGGGGGGGGGGGGGGGGGGGGGGGGGGGGGGGGGGGGGGGGGGGGGGGGGGGGGGGGGGGGGGGGGGGGGGGGGGGGGGGGGGGGGGGGGGGGGGGGGGGGGGGGGGGGGGGGGGGGGGGGGGGGGGGGGGGGGGGGGGGGGGGGGGGGGGGGGGGGGGFGFGGGGGGDGFF
@M00200:207:000000000-ALC1F:1:1115:9738:8378 1:N:0:5
ACTGGGTTTAAAGGGCGCGTAGGCGGTCTTGTAAGTCTTGTGTGAAATCCCTCGGCTTAACTGAGGAACTGCACGGGATACTGCGAGACTTGAGATCGGGAGAGGGAAGCGGAATTCCGGGTGTAGCGGTGAAATGCGTAGATATCCGGAGGAACACCGGTGGCGAAGGCGGCTTCCTGGACCGACACTGACGCTGAGGCGCGAAAGCTAGGGGAGCAAACGGGATTAGATACCCTCGTA
+
GGGGGGGGGGGGGGGGGGGGGGGGGGGGGGGGGGGGGGGGGGGGGGFFGGGGGGGGGGGGGGGFGGGGGGGGGGGGGEGFGGGGGGGEGGGGGGGGFGGGGGGGGGGGGGGGGGGGGGGGGGGGGGGGGGGGGGGGGGGGGGGGGGGGEFGGG7CFGGGGGGGGGGCFGGGGGG>FGGGGGGGGGGGGFGFGGGGGGGGGGGGGGDEGGGGGGGDDGG8EGDD<DGG=94CCCFCGGGFD
@M00200:207:000000000-ALC1F:1:1115:24466:15533 1:N:0:5
ATTGGGTTTAAAGGGCTCGTAGGCGGTTTGTCGCGTCGGGAGTGAAAACACTGGGCTTAACTCAGTGCTTGCTTCCGATACGGGCAGACTAGAGGTATGCAGGGGAGAACGGAATTCCTGGTGTAGCGGTGAAATGCGCAGATATCAGGAGGAACACCGGTGGCGAAGGCGGTTCTCTGGGCATTACCTGACGCTGAGGAGCGAAAGTGTGGGGAGCGAACAGGATTAGATACCCTCGTA
+
GGGGGGGGGGGGGGGGGGGGGGGGGGGGGGGGGGGGGGGGGGGGGGGGGDFFGGGGGGGGGGGGGGGGGGGGGGGGGGGGGGGGGGGGGGGGGGGGGGGGGGGGGGGGGGGGGGGGGGGGGGGGGGGGGGGGGGGGGGGGGGGGGGGGGGGGGGGGGGGGGGGGGGGGGGGGGGGGGGGGGGGGGGGGGGGGGGGGGGGGGGGGGGGGGGGGGGGGGDGGGGGGFGFFFFGGGFFGGGFG
@M00200:207:000000000-ALC1F:1:1115:21548:16075 1:N:0:5
ATTGGGTGTAAAGCGCGTGTAGGCGGTCCGGTAAGTCGGCTGTGAAAGTCCAGGGCTCAACCCTGGGATGCCGGTCGATACTGCCGGACTAGAGTTCGGAAGAGGCGAGTGGAATTCCCGGTGTAGCGGTGAAATGCGCAGATATCGGGAGGAACACCAATGGCGAAGGCAGCTCGCTGGGACGTTACTGACGCTGAGACGCGAAAGCGTGGGGAGCAAACAGGATTAGATACCCTGGTA
+
GGGGGGGGGGGGGGGGGGGGGGGGGGGGGGGGGGGGGGGGGGGGGGGGGGGGGGGGGGGGGGGGGGGGGGGGGGGGGGGGGGGGGGGGGGGGGGGGGGGGGGGGGGGGGGGGGGGGGGGGGGGGGGGGGEGGGGGGGGGGGGGGGGGGGGGGGGGGGGGGGGGGGGGGGGGGGGGGGGGGGGGGGGGGGGGGGGGGGGGGGGGGGGGGGGGGGGGGGGGGGGGGGGGFGFGGGGGGGFFG
@M00200:207:000000000-ALC1F:1:1115:20345:20487 1:N:0:5
ATTGGGTGTAAAGAGCGTGTAGGCGGCCCGGTAAGTCCGCTGTGAAAGTCGGGGGCTCAACCCTCGAATGCCGGTGGATACTGTCGGGCTAGAGTGCGGAAGAGGCGAGTGGAATTCCTGGTGTAGCGGTGAAATGCGCAGATATCAGGAGGAACACCAATTGCGAAGGCAGCTCGCTGGGACGTAACTGACGCTGAGACGCGAAAGCGTGGGGAGCAAACAGGATTAGATACCCGAGTA
+
GGGGGGFGFFGGGGGGGGGGGGGGGGGGGGGGCGGGGGGGGGGGGGGGGGGGGGGGGGGGGGGGGGGGGGGGGGGGGGGGGGGGGGGGGGGGGGGGGGGFGGGGGGGGGGGFGGGGGGGGGGGFFGGGGGGGGGGGGGGGGGGGGGGGGGGGGGGGGGGGGGGGGGGGGFGGGGGGGGGGGFGGGGGGGGGGGGGGGGGGGGGGGGGGGGGGGGGGGGGGGGGGGGG@CBGFCFGDDG5<
@M00200:207:000000000-ALC1F:1:1115:13226:20605 1:N:0:5
ATTGGGTGTAAAGTGTGCGCAGGCGGCTGAGCAAGTCGAGTGTGAAATCCCCGGGCTTAACTTGGGAATTGCGCTCGAAACTACTCGGCTGGAGTATGGCAGAGGAAGGTGGAATTCCACGTGTAGCGGTGAAATGCGTAGAGATGTGGAGGAACACCGATGGCGAAGGCAGCCTTCTGGGCCAATACTGACGCTCATGCACGAAAGCGTGGGGAGCAAACAGGATTAGATACCCGTGTA
+
GGGGGGFFFFFGGGGGGGGGGGGGGGGGGGGGGGGGGGGGGGGGGGGGGFGGGGGGGGGGGGGGGGGGGGGGGDGGGGGGGGGGGGGGGGGGGGGGGGGFCGGGGGGGGGGGGGGGGFGGGGGGGGGGGGGGGGGGGGGGEGGGGGGGGGGGGGGGGGGGGGGGGGGGGGGGGGGGGGGGGGGGGGGGGGGGGGEGCFGGGGGGGGGGGGGGGGGGGGGFGGGGGGGFGAFGGGGGDCFG
@M00200:207:000000000-ALC1F:1:1116:12772:3428 1:N:0:5
ATTGGGCGTAAAGGGTTCGTAGGTGGCCAACTAAGTCGGACGTGAAATCCCTCAGCTTAACTGGGGAACTGCGTCTGATACTGGTTGGCTTGAGTGCAGGAGAGGAACGCGGAATTCCAGGTGTAGCGGTGAAATGCGTAGATATCTGGAGGAACACCGGTGGCGAAGGCGGCGTTCTGGACTGCAACTGACACTGAGGAACGAAAGCCAGGGGAGCAAACGGGATTAGATACCCTAGTA
+
GEFGGGGGGGGGGFGGGGG@FFECGGGGG<C@FGGGGGGGGGGGGGGGGCG,FFGGGFGGGGGGGGGGGFFGGGGGGGGGGGGFFGGDGGGGGGGGGGEGGGGGGFGFGGGGGGGGGGGGGGGGGGGGGGGGGFGGGGGGGGGG9FFFGGGGGGGGGGGEGGGGGGGDGGGG5FGGGGGFFGGGGGGFGGGGGGGFGGGF=FGGGGGGGGGGGGGGGGGGFGDGFDGFGAFFFGFFFGGG
@M00200:207:000000000-ALC1F:1:1116:7839:13382 1:N:0:5
ATTGGGCGTAAAGAGCGTGTAGGCGGCCCGATTAGTCCGCTGTGAAAGTCCAGGGCTCAACCCTGGAATGCCGGTGGATACTGTCGGGCTAGAGTCCGGAAGGGGCGAGTGGAATTCCTGGTGTAGCGGTGAAATGCGCAGATATCAGGAGGAACACCAATGGCGAAGGCAGCTCGCTGGGACGTGACTGACGCTGAGACGCGAAAGCGTGGGGAGCAAACAGGATTAGATACCCGCGTA
+
FFFGGGGGCEGGGFGGGGCFFGGGGGGGGGGGGGGGGGGGGGGGGDFFGGFEFGECFFGGGGGGGFGFGGGGGGGGGGGGFGGGGGEGGGGEGFGGGGGGGGGCFGEFGGGFGGGGGGFGGGGGGGGG7FEGCFFEFGGCGFGGGGGGGGGDGGFDGFFGGG?FGGEGGGFEGGGG5B@FGGFGGD7CFGGGGGGCCF9<EGGGGGEGGGDEG*:DCD6?;CGGFGGF:4DGGFGDFDGD
@M00200:207:000000000-ALC1F:1:1116:27192:14454 1:N:0:5
ACTGGGTGTAAAGGGTGCGTAGGTGGCGGGGTAAGTCAGGTGTGAAATCTCGGGGCTCAACCCCGAAACTGCACTTGATACTGCCTTGCTCGAGTACTGGAGAGGAGATTGGAATTTACGGTGTAGCAGTGAAATGCGTAGAGATCCGGAAGAACACCAGTGGCGAAGGCGGTCTGCTGGGCGGTGAGCTCGCGAGAGCTCAATAGCCGACACTGAGGCGCGACAGCGTGGGGAGCAAACAGGT
+
GFFFGGCFGGG<FGGFGGGGGGCCFGGGGDE@EDGGC9CEGFGGGFGAFFFC@FEGGGGGGF@FFGG:FGGGGG,,BFGEFGG,A<DFFGGGGGGGGGGGBDCGGGGGFFFFGGGG9F?FGGFFCFG9FF<<FEFCEGFGGG,@CFCCECFFFGGFFGFGGGCGGGGGGGGCBCCCFGGGDGG5CGG8+3<?5C8EEG=+<FCFFD<AECCCGGF>6C5*?CCEEG*5::)7/C5))**1>F?)
@M00200:207:000000000-ALC1F:1:1116:24850:17971 1:N:0:5
ATTGGGTTTAAAGGGCTCGTAGGCGGTTTGTCGCGTCGGGAGTGAAAACCATGAGCTTAACTCATGGCTTGCTTTCGATACGGGCAGACTGGAGGTATGCAGGGGAGAACGGAATTCCTGGTGTAGCGGTGAAATGCGCAGATATCAGGAGGAACACCGGTGGCGAAGGCGGGTCTCTGGGCCGAAACTGACGCTGAGGAGCGAAAGCGTGGGGAGCAAACGGGATTAGATACCCTAGTA
+
GGGGGGGGGGGGGGGGGGGGGGGGGGGGGGGGGGGGGGGGGGGGGGGGGGGGGGGGGGGGGGGGGGGGGGGGGGGGGGGGGGGGGGGGGGGGGGGGGGGGGGGGGGGGGGGGGGGGGGGGGGGGGGGGGGGGGGGGGGGGGGGGGGGGGGGGGGGGGGGGGGGGGFGGGGGGGGGGGDGGFGGGGGGGGGGGGGGGGGGGGGGGGGGGGGCGGGGGGGGGGGGGBDGFFAFGGGGFFGGG
@M00200:207:000000000-ALC1F:1:1116:19795:21340 1:N:0:5
ACTGGGTTTAAAGGGCTCGTAGGCGGTTTGTCGCGTCGGGAGTGAAAACCTTGGGCTTAACTCAGGGCTTGCTTTCGATACGGGCAGACTAGAGGTATGCAGGGGAGAACGGAATTCCTGGTGTAGCGGTGAAATGCGCAGATATCAGGAGGAACACCGGTGGCGAAGGCGGCTTCCTGGACCGACACTGACGCTGAGGCGCGAAAGCTAGGGGAGCAAACGGGATTAGATACCCCTGTA
+
GGGGGGFFGGGGGGGGGGGGGGGGGGGGGGGGGGGGGGGGGGGGGGGGGGGGGGGGGGGFFFGGGGGGGGGGGGGGGGGGGGGGGGGGE=EFFGGFFGGGGGGGGGGGGGGGGGGGGGGGGFGGGGGGGBFFFGDGEFGGGG?FGGCFGFGGGGGGGGFFFGGGFFGGGEGGGCCF8BGE>BFEGG>?6CEEGCC?EFGFGGGGEGG?CFFGGGGGDCFF:CDGF>C@FA:><*9>:CF>
@M00200:207:000000000-ALC1F:1:1117:4395:7150 1:N:0:5
ATTGGGCATAAAGGGCTCGTAGGCGGTTTGTCGCGTCGGAAGTGAAATCTTACAGCTTAACTGTGAACTTGCTTTCGATACGGGCAGACTTGAGGCATTCAGGGGAGAACGGAATTCCTGGTGTAGCGGTGAAATGCGCAGATATCAGGAGGAACACCGGTGGCGAAGGCGGTTCTCTGGGAATGTTCTGACGCTGAGGAGCGAAAGTGTGGGGAGCGAACAGGATTAGATACCCCTGTA
+
GGGFGGGGGGGGGGEEGGGGGGGGGGGGGGGGGGGGGGGEGGGGGGGGGGGGGGGGGGGGGGGGGGGGGGGGFGGGGGGGGGGGGGGFGGGFGFGGDGGFFGGGGGDGGGGGGGFGGGGGGGGGGGGGGGGGGGGGGGGGDFCDCGFGGGGGGGFGGGGGGGGGGGGGGGGGCEE9FFGGGCFFFGGFGGFGGGCEGGGGGGGCCEDFGGGGGGGGGGECGGGGFGGGGBFGGGG35<FG
@M00200:207:000000000-ALC1F:1:1117:8365:7683 1:N:0:5
ATTGGGTTTAAAGGGCGTGTAGGCGGTTCGGCAAGTGAGATGTGAAATCCCTCGGCTCACCCGAGGACCTGCATCTCAAACTGCCGGACTAGAGTATGGGAGAGGATGAGGGAATTCCTGGTGTAGCGGTGAAATGCGTAGATATCAGGAGGAACACCGGTGGCGAAAGCGCTCATCTGGCCCAATACTGACGCTGAGGCGCGAAAGCTAGGGGAGCAAACGGGATTAGATACCCCGGTA
+
GGGGGGGGGGGGGGGGGGGGGGGGGGGGGGGGGGGGGGGGGGGGGGGGGGGGGGGGGGGGGGGGGGGGGGGGGGGGGGGGGGGGGGGGGGGGGGGGGGGGGGGGGGGGGGGGGGGGGGGGGGGGGGGGGGGGGGGGGGGGDGGGGGGGFGGGGGGGGGGGGGGGGGGGGGGGGGGGGGGGGGGGGGGGGGGGGGGGGGGGGGGGGGGGGGGGGGGGGGGGGGGGFGGGGFGGGDGGFGFG
@M00200:207:000000000-ALC1F:1:1118:25776:8732 1:N:0:5
ATTGGGTTTAAAGGGCTCGTAGGTGGCCAACTAAGTCATGCGTGAAATCCCTCGGCTTAACCGGGGAACTGCGTCTGATACTGGATGGCTTGAATCCGGGAGAGGGATGCGGAATTCCAGGTGTAGCGGTGAAATGCGTAGATATCTGGAGGAACACCGGTGGCGAAGGCGGCATCCTGGACCGGCATTGACACTGAGGAGCGAAAGCCAGGGGAGCAAACGGGATTAGATACCCGAGTA
+
GGGGGGFGGGGGGGGGGGGGGGGGGGGGGGGGGGGGGGGGGGGGGGGGGGGGGGGGGGGGGGGGGGGGGGGGGGGGGGGGGGGGGGGGGGGGGGGGGGGGGGGGGGGGGGGGGGGGGGGGGGGGGGGGGGGGGGGGGGGGGGGGGGGGGGGGGGGGGGGGGGGGGGGGGGGGGGGGGGGGGGGGGGGGGGGGGGGGGGGGGGGGGGGGGGGGGGGGF(4CFDE?:7<FGFGGF:FDDGFG
@M00200:207:000000000-ALC1F:1:1119:11274:2010 1:N:0:5
ATTGGGTATAAAGGGCGAGTAGGTGGTTACGTAAGTCGGATGTGAAAACTCCAGGCTCAACCTGGAGACGCCACCCGATACTGCGTTGACTTGAGTTCGGTAGGGGATCACGGAATACCTGTTGTAGCGGTGAAATGCGCAGATATCAGGTGGAACACCGGTGGCGAAGGCGGTGATCTGGGCCGACACTGACACTGAATCGCGAAAGCGTGGGGAGCGAACAGGATTAGATACCCGCGTACGT
+
GGGGFGFDEFFCCF7F7+@CEA9EE,BD<C@F,,,CC77@C@F9,,6,EEEF8<8DEE99FFFE,8C8@@BB:F@CECFCFFFDCFGDFFFF9A8FGGE+BDCC7F+BF<FCC++BFFFG9,??A?9<CDF++<<<?BCFCC+CADFGC8CF77,>,DCC7F+7D<7***>BC:C7;BF;C7CG@ECGGEFCB9BCGD?CGFEE5*7588C5CC**//*)*9C6**9:46>>7<CD5>3<))((
@M00200:207:000000000-ALC1F:1:1119:15841:4381 1:N:0:5
ACTGGGTGTAAAGGGCTCGTAGGTGGCCAACTAAGTCAGACGTGAAATCCCTCGGCTTAACCGGGGAACTGCGTCTGATACTGGTTGGCTTGAGTTTGGGAGAGGGATGCGGAATTCCAGGTGTAGCGGTGAAATGCGTAGATATCTGGAGGAACACCGGTGGCGAAGGCGGCATCCTGGACCGAAACTGACACTGAGGCGCGAAAGCTAGGGGAGCAAACGGGATTAGATACCCCAGTA
+
GGGGGGGGGGGGGGGGGGGGGGGGGGGGGGGGGGGFGFGGGDGGGGFGGGGDGGGGGGGGGGGGGGGGGGGGEGGGGGEGGGGGFGGGGGGGGGFGGAFGGGGGGGGGGGGEGGGGGGGGGAFFGGGGGEGGGGGGGGGEGGFGGFGGGGGGGGGGGGEGGGGGGGDEGGGG>E7>CFGGGGGGGEECGGGGGGGGGGGFGGGGGGGGGGGGGGGGGGGGGCDGGGGGGF>GGFF>75@G
@M00200:207:000000000-ALC1F:1:1119:9735:5139 1:N:0:5
ATTGGGTTTAAAGCGCGTGCAGGCGGCCTTGCAAGTCGGACGTGAAATCCCACGGCTCAACCGTGGAAGGGCATTCGAAACTGCGAGGCTGGAGTCCTGGAGAGGAAAGTGGAATACTCGGTGTAGAGGTGAAATTCGTAGATATCGAGTGGAACACCGGTGGCGAAGGCGGCTTTCTGGACAGGTACTGACGCTGAGACGCGAAAGCGTGGGGAGCAAACGGGATTAGATACCCCTGTA
+
GGGGGGGGGGGGGGGGGGGGGGGGGGGGGGGGGGGGGGGGGGGGGGGGGGGGGGGGGGGGGGGGGGGFGGGGCGGGGGGGGGGGGGGGGGGGGGGGGGGGGGGGGGGGGGGGGGGFFGGGGBFFGGGGGGGGGGGGGGGGGGGGGGGGGGGGGGGGGGGGGDGGGGGGGGGGGGGGGGGGGGGGGGGGGGGGDGGGGFFGGGGGGGGGGGGGCCCDGGGGGGGGCCFGGFGGGGGGGGFG
@M00200:207:000000000-ALC1F:1:1119:19028:5658 1:N:0:5
ATTGGGTGTAAAGGGCGTGTAGGCGGATAGGTAAGTGGGATGTGAAATCCCTCGGCTCACCCGAGGACCTGCACCCCAAACTGCCTGTCTTGAGTATGGGAGAGGATGAGGGAATTCCTGGTGTAGCGGTGAAATGCGTAGATATCAGGAGGAACACCGGTGGCGAAGGCGGATCTCTGGGCCTGTCCTGACGCTGAGGCGCGAAAGCTAGGGGAGCGAACAGGATTAGATACCCCCGTA
+
GGGGGGGGGGGGGGGGGGGGGGGGGGGGGGGGGGGGGGGGGGGGGGGGGGGGGGGGGGGGGGGGGGGGGGGGGGGGGGGGGGGGGGGGGGGGGGGGGGGGGGGGGGGGGGGGGGGGGGGGGGGGGGGGGGGGGGGGGGGGGGGGGGGGGGGGGGGGGGGGGGGGGGGGGGGGGGGGGGGGGGGGGGGGGGGGGGGGGGGGGGGGGGGGGGGGGGGGGGGGGGGGFGGGGFGGGGCGGGFG
@M00200:207:000000000-ALC1F:1:1119:20810:12522 1:N:0:5
ATTGGGTTTAAAGGGCGTGTAGGCGGTGCGATAAGTTGGGCGTGAAATCCCCGGGCTTAACCCGGGGCGGTCGTTCAAGACTGTCGTGCTAGAGTGCAGGAGAGGGAAGTGGAATTCCCGGTGTAGCGGTGAAATGCGTAGATATCGGGAGGAACACCTGCGGCGAAGGCGGCTTCCTGGACTGCAACTGACGCTGAGGCGCGAAAGCTAGGGGAGCAAACAGGATTAGATACCCGAGTA
+
GGGGGGFFGGGGGGGGGGGGGGGGGGGGGGGGGEGGGGGGGGGGGGGGGGGGGGGGGGGGGGGGGGGGGGGGGGGGGGGGGFGGGGGGGFGGGGGGGGGFGGGGGGGGGGGGGGGFGGGGG@FFGGGGGGGGBFGGGGGGGGFGGFFEFGGGGGGGGCGGGGGGECEGGGGGGGGGCFGCFGGGGGG@@CGGGGGGGGGFGGGGGGGGDGGGGGGGGGGGGGGGGFCGG@FGFGGGGGFG
@M00200:207:000000000-ALC1F:1:1119:28277:17184 1:N:0:5
ATTGGGCTTAAAGGGTGCGCAGGCGGTTGGGTGTGTCAGATGTGAAATCCCGAGGCTTAACCTCGGAACTGCGTCTGAAACTACTCGACTAGAGTACTGGAGAGGGTAACGGAATTCACGGTGTAGCAGTGAAATGCGTAGATATCGTGAGGAACACCAGAGGCGAAGGCGGTTACCTGGACAGTTACTGACGCTCAGGCACGAAAGCATGGGGAGCAAAAGGGATTAGATACCCCTGTA
+
C@9@FGGFGGF@FGGGGGGGDGGGGGGGGGGGGGGCEDGFFGCFGGGFGGGGGGGE@<FGGGFEECEG:FFFGGDGFGGGGCFFFGGGGGGFFFFCFGGG<C,F@CFCGGGDGGEFA<AFGGFGGG9FGGGFF?FGGGGGGGGDFGCFGGEDGGGCFG@FGGGGG7EE@FGDCECFFGEGGGGF9CE?1CEFGGE58B6FCFCE55CCFCCFGCC5:=?CFC3CFC*CFFG7<<FC5FFD
@M00200:207:000000000-ALC1F:1:1119:21574:20858 1:N:0:5
ATTGGGCTTAAAGGGCGCGTAGGTGGCCTGTTAAGTCGAACGTGAAATCCCCGGGCTCAACCCGGGAACTGCGTCCGAGACTGGCAGGCTCGAATCCGGGAGAGGGATGTGGAATTCCAGGTGTAGCGGTGAAATGCGTAGATATCTGGAGGAACACCGGTGGCGAAGGCGGCATCCTGGACCGGTATTGACGCTGAGGCGCGAAAGCCAGGGGAGCAAACGGGATTAGATACCCGAGTA
+
GGGGGGGGGGGGGGGGGGGGGGGGGGGGGGGGGGGGGGGGGGGGGGGGGGGGGGGGGGGGGGGGGGGEGGGGFGGGGGGGGGGGGGGGGGGGGGGGGGGGDGGGGGGGGGCGFGGGGGGFGGGGGFGGGGGGGGGGGGGGGGFFGCFGGGGGGGGGFGEGGGEGEEGGGGGGDEC@FGGGGGBEE?EFFGGGGGGGGGGGCCGGGGGGFCFGE=53=FCGGDDGDG40*0:FCCGC9DFG
@M00200:207:000000000-ALC1F:1:2101:4172:6824 1:N:0:5
ATTGGGTTTAAAGGGCGCGTAGGCGGCGTGGTAAGTCACTTGTGAAATCTCTGAGCTTAACTCAGAACTGCCAAGTGATACTGCTGTGCTAGAGTGCAGAAGGGGCAATCGGAATTCTTGGTGTAGCGGTGAAATGCGTAGATATCAAGAGGAACACCTGAGGTGAAGACGGGTTGCTAGGCTGACACTGACGCTGAGGCGCGAAAGCCAGGGGAGCAAACGGGATTAGATACCCCTGTA
+
GGGGGGGGGGGGGGGGGGGGGGGGGGGGGGGGGGGGGGGGGGGGGGGGGGGGGGGGGGGGGGGGGGGGGGGGGGGGGGGGGGGGGGGGGGGGGGGGGGGGGGGGGGGGGGGGCFGGGGGGGGGGGGGGGGGGGGGGGGGGGGGGGGGGGGGGGGGGGGGGGGGGGGGGGGGGGGGGGGGGGGGGGGGGGGGGGGGGGGGDGEGGGGGGGGGGGGGGGGGGGGGGFFFFFFFFGGFFFFF=
@M00200:207:000000000-ALC1F:1:2101:2543:8697 1:N:0:5
ATTGGGTTTAAAGGGCTCGTAGGCGGTCTGTTACGTCGGGAGTGAAAACTCGGGGCTCAACCCCGAGCCTGCTTCCGATACGGGCAGACTAGAGGTATGCAGGGGAGAACGGAATTCCTGGTGTAGCGGTGAAATGCGCAGATATCAGGAGGAACACCGGTGGCGAAGGCGGTTCTCTGGGCATTACCTGACGCTGAGGAGCGAAAGTGTGGGGAGCGAACAGGATTAGATACCCGCGTA
+
GGGGGGGGGGGGGGGGGGGGGGGGGGGGGGGGGGGGGGGGGGGGGGGGGGGGGGGGGGFGGGGGGGGGGGGGGGGGGGGGGGGGGDGFGGGGGGGGGGGGGGGGGGGGGGGE7FGGGGGGGGGGGGGGGGGGGGGGGGGGGGGGGGGGGGGDGGFGGGGGGGGGGGD7BFGGGECFGFFGGGGGGCGFGGGGEDEGGGGGC5CGGEGGCGGDEGGGGGEGGGGGF6@FFFFFGGFFEFFF
@M00200:207:000000000-ALC1F:1:2101:2481:8981 1:N:0:5
ATTGGGTTTAAAGGGCGCGTAGGTGGCGCGACAAGTCAGTGGTGAAAGCTCGATGCTTAACATCGAGTCGGCCACTGATACTGTTGGGCTTGAGCACTGTAGAGGCTAATGGAATTCCGGGTGTAGCGGTGGAATGCGTAGAGATCCGGAAGAACACCGGTGGCGAAGGCGGTTAGCTGGGCAGTTGCTGACACTGAGGCGCGACAGCGTGGGGAGCAAACAGGATTAGATACCCTTGTA
+
F<<<EG@B@EGGG9;-@C@FFCFFG<FGGGGGGGGGGG<CFGGFFFGGGCCFEFGGGGFFFCGGGGGGGGGD:@FFGDA<FEFECFEFGFGFGGFGEGGGGFGGGGDGEFA95EADFDGGG@>FDFFEGF=FFGCFDCFGGGFGGGFGGGCEGGGGGGEGGGCGGEGGGGGDBEECGCCFGGFCEFGFGC1=FGDFC@8CGCEEGG=*::?EGGGC5CE4CGFC406=?FFF7F6FFF9B
@M00200:207:000000000-ALC1F:1:2101:9880:9649 1:N:0:5
ATTGGGTTTAAAGGGCGCGTAGGTGGCCTTGTTAGTCAGACGTGAAATCCCCAAGCTTAACTTGGGAACTGCGTCTGATACTGCAAGGCTTGAGTTCGGGAGAGGGATGTGGAATTCCAGGTGTAGCGGTGAAATGCGTAGATATCAGGAGGAACACCGGTGGCGAAGGCGCTCATCTGGCCCAATACTGACGCTGAGGCGCGAAAGCTAGGGGAGCAAACGGGATTAGATACCCCTGTA
+
GGGGGGGGGGGGGGGGGGGGGGGGGGGGGGGGGGGGGGGGGGGGGGGGGGGGGGGGGGGGGGGGGGGGGGGGGGGGGGGGGGGGGGGGGGGGFGGFGGGGDGCGGGGGGGGGF:FEGGGGGGGGGGGGGGGGGGGGGGGGGFFFGGGGGGGGGGGGGGGGGEGGGGGGGGGGGGGGGGGGGGGGGFFFFFFGGGGGGGFGGGGGGGGGGGGGGGGGGGGGFGGGFFFFFFFFGGFFFFFF
@M00200:207:000000000-ALC1F:1:2101:23699:14166 1:N:0:5
ATTGGGCTTAAAGCGTGTGTAGGCGGTTTGTTAAGTCGGGTGTGAAATCCCTGGGCTCAACCTGGGAATTGCATTCGATACTGGCAAGCTAGAGTACGGTAGAGGGCGGCGGAATTCCGGGTGTAGCGGTGAAATGCGTAGATATCCGGAGGAACACCGATGGCGAAGGCAACCGCCTGGGCCTGTACTGACGCTGAGACACGAAAGCGTGGGGAGCAAACAGGATTAGATACCCCAGTA
+
GGGGGGGGGGGGGGGGGGGGGGGGGGGGGGGGGGGGGGGGGGGGGGGGGGGGGGGGGGGGGGGGGGGGGGGGGGGGGGGGGGGGGGGGGGGGGGGGGGGGGGGGGGGGGGGGFFGGGGGGGGGGGGGGGGGGGGGGGGGGGGGGGGGGGGGGGGGGGGGGGGGGGGGGGGGGGGGGGGGGGGGGGGGGGC7CEGGGGGGGGGGGGGGGGGGGGGGGGGGGGGGGFFFFFFFFGCFFDFFF
@M00200:207:000000000-ALC1F:1:2101:22647:14477 1:N:0:5
ACTGGGCTTAAAGCGTGTGTAGGTGGCTTCGTAAGTCGGTTGTGAAATCCCTGGGCTTAACCTGGGAATTGCATTCGATACTGCAGAGCTCGAGTTCGGTAGAGGATGGCGGAATTCCCGGTGTAGCGGTGAAATGCGTAGATATCGGGAGGAACATCGATGGCGAAGGCAACCGTCTGGGCCTGAACTGACACTGTGACACGAAAGCGTGGGTAGCAAACAGGATTAGATACCCTAGTA
+
GGGGGGGGGGGGGGGGGGGGGGGGGGGGGGGGGGGGGGGGGGGGGGGGGGGGGGGGGGGGGGGGGGGGGGGGGGGGGGGGGGGGGGGGGGGGGGGGGGGGGGGGGGGGGGGGFGGGGGGGGGGGGGGGGGGGGGGGGGGGGGGGGGGGGGGGGGGGGGGGGGGGGGGGGGGGGGGGGGGGGGGGGGGGGGGGGGGGGGGGGGGGGGGGGGGGGGGGGGGGGGGGFFFFFFFFFGFFFFFF
@M00200:207:000000000-ALC1F:1:2101:11720:15588 1:N:0:5
ATTGGGTGTAAAGGGTGCGTAGGTGGTTTCTTAAGTCAGAGGTGAAAGGCTACGGCTCAACCGTAGTAAGCCTTTGAAACTGGGGAACTTGAGTGCAGGAGAGGAGAGTGGAATTCCTAGTGTAGCGGTGAAATGCGTAGATATTAGGAGGAACACCAGTTGCGAAGGCGGCTCTCTGGACTGTAACTGACACTGAGGCACGAAAGCGTGGGGAGCAAACAGGATTAGATACCCCAGTA
+
GGGGGGGGGGGGGGGGGGGGGGGGGGGGGGGGGGGGGGGGGGGGGGGGGGGGGGGGGGGGGGGGGGGGGGGGGGGGGGGGGGGGGGGGGGGGGGGGGGGGGGGGGGFGGGGGGFGGGGGGGGGGGGGGGGGGGGGGGGGGGGGGGGGFGGGGGGGGGGGGGGGGGGGGGGEGGGGGGGFGGGGGGEGGGGGGGGGGGGGGGGGGGGGGGEGGDGGGGGGGGGGGFFFFFFFFFGFFFFF
@M00200:207:000000000-ALC1F:1:2101:25744:16948 1:N:0:5
ATTGGGTTTAAAGGGCGTGTAGGCGGTTTGTCAAGTCGGGTGTGAAAGCCTGGGGCTCAGCCCCAGAAGTGCATCCGAAACTAGCGAGCTAGAGCGCGATAGAGGAGGGTGGAATTCCTGGTGTAGCGGTGAAATGCGTAGATATCAGGAGGAACACCGGCGGCGAAGGCGGCCCTCTGGATCGTTGCTGACGCTGAGACGCGAAAGCGTGGGGAGCAAACAGGATTAGATACCCCGGTA
+
GGGGGGGGGGGGGGGGGGGGGGGGGGGGGGGGGGGGGGGGGGGGGGGGGGGGGGGGGGGGGGGGGGGGGGGGGGGGGGGGGGGGGGGGGGGGGGGGGGGGGGGGGGGGGGGGFGGGGGGGGGGGGGGGGGGGGGGGGGGGGGGGGGGGGGGGGGGGGGGGGGGGGGGGGGGGDGGCFGGGFGGGGGGDGGGGGGGGGFFGGDGGGGGGGGGGGGGGGG?FFGGGFFBFFFFFG<?FEEEF
@M00200:207:000000000-ALC1F:1:2102:19635:6603 1:N:0:5
ACTGGGCTTAAAGGGTGCGCAGGCGGGTCCGTAAGCATTCTGTGAAATCCCCCGGCTCAACCGGGGAACTGCAGGGTGGACTGCGGGTCTTGAGAAAGGTAGGGGCCGACGGAACGATCGGTGGAGCGGTGAAATGCGTAGATATCAGGAGGAACACCGGTGGCGAAGGCGGGATCCTGGGCCAGTACTGACGCTGAGGAGCGAAAGCGTGGGGAGCAAACAGGATTAGATACCCGAGTA
+
GGGGGGGGGGGGGGGGGGGGGGGGGGGGGGGGGGGGGGGGGGGGGGGGGGGGGGGGGGGGGGGGGGGGGGGGGGGGGGGGGGGFGGGGGGGGGGFGGGGFGGGGGGGGGGGGGEFGFFGGGFGGGCFEGFGGGGGGGGGGEGGCEEGFGGDDGG>FGBFEC3:<FGGGGGGGGGGGGGGGGFGGGC:CCGGFGGGE8FGFGGGGEGG6:8EEGGDGGGDGGGGGGF=FGF7FGGFDDD7C
@M00200:207:000000000-ALC1F:1:2102:16732:8784 1:N:0:5
ACTGGGCGTAAAGAGCTCGTAGGCGGTGTGTCGCGTCGGTCGTGAAAACCTGCAGCTTAACTGTGGGCTTGCGGTCGATACGGGCATCACTGGAGTTCGGCAGGGGAGACTGGAATTCCTGGTGTAGCGGTGAAATGCGCAGATATCAGGAGGAACACCGGTGGCGAAGGCGGGTCTCTGGGCCGATACTGACGCTGAGGAGCGAAAGCGTGGGGAGCGAACAGGATTAGATACCCGCGTA
+
GGGGGGGGGGGGGGGGGGGGGGGGGGGGGGGGGGGGGGGGGGGGGGGGGGGGGGGGGGGGGGGGGGGGGGGGGGGGGGGGGGGGGGGGGGGGGGGGGGGGGGGGGGGGGGGGGDFGGGGGGGGGGGGGGGGGGGGGGGGGGGGGGGGGGGGGGGGGGGGGG89FFGGGGGGGGGGGFGGGGGGGGGGGGGGGGGGGGGGGGEGGCGEDGGEGGGGGGGGGGGGGFF6FFFGFGG>DGDDG>
@M00200:207:000000000-ALC1F:1:2102:2341:16713 1:N:0:5
ATTGGGCGTAAAGAGCGCGCAGGCGGTCGTTCAAGTCGCGTGTGAAAGCCCCCGGCTCAACTGGGGAGGGTCACGCGATACTGATCGACTCGAAGGCAGGAGAGGGTAGTGGAATTCCCGGTGTAGTGGTGAAATGCGTAGATATCGGGAGGAACACCAGTTGCGAAGGCGACTACCTGGCCTGTTCTTGACGCTGAGGCGCGAAAGCTAGGGGAGCAAACGGGATTAGATACCCTAGTA
+
GGGGGGGGGGGGGGGGGGGGGDGGGGGGF:FGGGGGGGGGGGFGGGGGGFGGGGGG7FFGGGFGGGGGGGGCGGGGGGGEGGGGGGGGGGGGGGGGGGGGGGGCFGFFGGGGGGGGFGGGGGGGGFCEGGGGGGGGGGGGGGGGGGGGGGGGGGGGGGGGG3;CFGGGGGGGGGGGGFGGGGGGGFGGGGGGGC5EEGGGGGGGGGGGGGGGGGGGGG?EFDGGGGGGGB:>F7>FCFD>
@M00200:207:000000000-ALC1F:1:2102:27682:19121 1:N:0:5
ACTGGGTGTAAAGGGCTCGTAGGCGGTTCGTCACGTCGGGAGTGAAAACTCGGAGCTTAACTCCGAGCCTGCTTCCGATACGGGCAGACTAGAGGTAGGCAGGGGAGAGCGGAACTCCTGGTGTAGCGGTGGAATGCGCAGATATCAGGAAGAACACCGGTGGCGAAGGCGGCACTCTGGGCCAGTACTGACACTGAGGAGCGAAAGCGTGGGGAGCGAACAGGATTAGATACCCGCGTA
+
GGGGGGGGGGGGGGGGGGGGGGGGGGGGGGGGGGGGGGGDFGGGGGGGGGGGGGGGGGGGGGGGGGGGGGGGGGGGGGGGGGGGGGGGGGGGGGGGGGFGGGGGGGGGGGGGGGGGGGGGGGGGGGGGGFGGGGGGGEGGGGGGGGGGGGGGGGGGGGGCE:9CFGG@CFGGGGGGGGGGG;CGGDFGGGGGGGFGGGGGGGDEGGDFG?EGGGGGGGGGDDGGGGGGGFGGGGGDC3DC
@M00200:207:000000000-ALC1F:1:2102:23750:21083 1:N:0:5
ACTGGGTATAAAGGGTGCGTAGGCGGCAATTCAAGTCAGGTGTGAAATGCCTGAGCTCAACTGAGGCATTGCGCTTGAAACTGAACTGCTTGAGTATCCCAGGGGTGTGCGGAACTGCCAGTGGAGCGGTGAAATGTGTTGATATTGGCAGGAACACCGGAGGCGAAAGCGGCACACTGGGGGATAACTGACGCTGAGGCACGAAAGCCAGGGGAGCGAACGGGATTAGATACCCTTGTA
+
CFGDCFGGEEFCEGGEGGGGGGGGD>FF:8FG<DCFFEEFGGGGGCFGDGGGA8CEED<FGGGFF@FFGFGGDGGGFG=FFFGGAFFGGGGFGGGFFAGGGGFFGEGC=@F@BCCF=EFFCFG<9BFGGFG+>9CFFGGGFCC9CFG9DF::6,@DFGGE++3CFG7CFGEEC@CGGGGGGGC:8CFGG9CGGECEGF*@5=:E:*:7A;5*8C7CCEE*?5:D97C>D4>?C7FDG4>0
@M00200:207:000000000-ALC1F:1:2102:10083:23375 1:N:0:5
ACTGGGTATAAAGGGTGTCAAGGCGGTCATGTTAGTCGTTCGTTAAATCTGGGGGCTCAACCTCCAGCCTGCGAGCGAAACGGCATGACTTGAGGGTGGGAGAGGTGCGTGGAACTCACGGTGTAGGGGTGAAATCCGTTGATATCGTGGGGAACACCAAATGCGAAGGCAGCGCACTGGCCCACTCCTGACGCTCACACACGAAAGCCAGGGTAGCGAATGGGATTAGATACCCCAGTA
+
GGGGGGEGGGGGGGGGGGGGGGGFGGFGGGGGGGGGGGGGGGGGGGGGGGGGGGGGGGGGGFGGGFGGEGGGGEGGGGDGGGGGCGGGGGGGGGGGGGGGGGGGGF@EGGGGGGGGGGGGGGGGGGGGGEGGGGGAFGGGGGFGGGG@FGGGGG7FFG@F8,=>FGGGGGGGGEGEGGGGGGGEGGGGGGGGECEEG+ACEGGGGGGCG8CC>EGEGEEG56+*9<5FGFGGFGD*9DGG
@M00200:207:000000000-ALC1F:1:2103:29018:11205 1:N:0:5
ATTGGGTTTAAAGGGCGCGTAGGCGATTCTATAAGTCTTGTGTGAAAGCCCAGAGCTTAACTCTGGAAGTGCATGAGATACTGTAGGATTTGAGTTCCGGAGAGGAAGATGGAATTCCCGGTGTAGCGGTGAAATGCGTAGATATCGGGAGGAACACCAGTCGCGAAGGCGATCTTCTGGACGGATACTGACGTTGAGGCGCGAAAGCTAGGGGAGCAAACGGGATTAGATACCCCCGTA
+
GGGGGGEGGGGGGGGGGGGGGGGGGGGGGGGGGGGGGGGGGGGGGGGGFGGFFGGGGGGGGGGGGGGGGGGGGGGGGGGGGGGGGGGGGGGGGGGGEFGGGGGGGGGGGGGGGFCFGGGGGGGGGGGGGGGGGGGGGGGGGGGGGGGGGGGGGGGGGGGGG,=FCFGGGGGGGGGGGGGGFGGGGGGGGGGGGEFGGGGGGDGGGGGGGGGFFEEGGGGGGGGGGGGGGFGGGGGGDGGG
@M00200:207:000000000-ALC1F:1:2103:7272:11374 1:N:0:5
ACTGGGTGTAAAGCGCACGTAGGCGGCTTTGTAAGTTAGAGGTGAAAGCCCGGGGCTCAACTCCGGAACTGCCTTTAAGACTGCATCGCTTGAATCCAGGAGAGGTGAGTGGAATTCCGAGTGTAGAGGTGAAATTCGTAGATATTCGGAAGAACACCAGTGGCGAAGGCGGCTCACTGGACTGGTATTGACGCTGAGGTGCGAAAGCGTGGGGAGCAAACAGGATTAGATACCCCAGTA
+
GGGGGGGGGGFGGGGGGGGGGGGGGGGEDGGGGGGGGGGGGGGGCGGGGGGGGGGGGGGGGGGGGGGGFGGGGGGGGFGGGGGGGGGGGG@FGGGGGFGGGGGGGGGGFGGGGGGGGGGGGFFGFGGGGGGGGGGGGFGGGGGGGGGGGGGGGGGGGGGGG5=FGGGGGGGGGGGGGGGFGGGGGGGGGGGGGGGGDGEFGGGGGEGGGGGGGDGGGGGGGGFD<CDCEBGGGGGGGGGG
@M00200:207:000000000-ALC1F:1:2103:10511:11625 1:N:0:5
ATTGGGCGTAAAGGGCGCGTAGGCGGTCAGCACAAGTCAGTTGTGAAATCTCCGAGCTTAACTCGGAAAGGTCAACTGATACTGTGCGACTAGAGTGCAGAAGGGGCAACTGGAATTCTCGGTGTAGCGGTGAAATGCGTAGATATCGAGAGGAACACCTGCGGCGAAGGCGGGTTGCTGGGCTGACACTGACGCTGAGGCGCGAAAGCTAGGGGAGCGAACGGGATTAGATACCCGCGTA
+
GGGGGGGGGGGGGGGGGGGGGGGGGGGGGGGGGGGGGGGGGGGGGGGGGGGGGGGGGGGGGGGGGGGGGGGGGGGGGGGGGGGGGGGGGGGGGGGGGGGGGGGGGGGGGGGGGG@GGGGGGGGGGGGGGGGGGGGGGGGGGGDFFGGGGGFGEGGGGGGGG,<FGGGGGGGGCCGGGGGGGGGFGGGGFGGFGGGGGGGFGGGGCGEEGDCFGCEEGGGGGGCCDGCFDFGGFGGGDGDGG
@M00200:207:000000000-ALC1F:1:2103:21217:14160 1:N:0:5
ATTGGGTTTAAAGGGCGCGTAGGCGGCTTGAAAAGCGTGCGGTGAAAGCTCGGGGCTCAACCCCGAGTCGGCCGTGCGAACTGTCAGGCTTGAGCACAGTAGAGGCAGATGGAATTCCGGGTGTAGCGGTGGAATGCGTAGAGATCCGGAAGAACACCGGTCGCGAAGGCGGTCTGCTGGGCTGTGGCTGACGCTGAGGCGCGACAGCGTGGGGAGCAAACAGGATTAGATACCCGCGTA
+
GGGGGGGGGGGGGGGGGGGGGGGGGGGGGGGGGGGGGGGGGGGGGGGGGGGGGGGGGGGGGGGGGGGGGGGGGGGGGGGGGGGGGGGGGGGGGGGGGGGGGGGGGGGGGGGGGGGGGGGGGGGGGGGGGGGGGGGGGGGGGGGGGGGGGGGGGGGGGGGGG*2FEGGGGGGGGGGGGGGGGGGGGGGGGGGGGGGGGGGGGGGGGGGGGGGGGGGGGGGGGGGGGGGGGFGGGGGGGGGG
@M00200:207:000000000-ALC1F:1:2103:20395:17432 1:N:0:5
ATTGGGCGTAAAGTGTGCGCAGGCGGCTTGGCAAGTCGAGTGTGAAATCCCCGGGCTTAACTTGGGAATTGCGCTCGAAACTACCTGGCTTGAGTGTGGCAGAGGAAGGTGGAATTCCACGTGTAGCGGTGAAATGCGTAGAGATGTGGAGGAACACCGATCGCGAAGGCAGCCTTCTGGGCCAACACTGACGCTCATGCACGAAAGCGTGGGGAGCAAACAGGATTAGATACCCTAGTA
+
GGGEDC9C6FFDFEGGGGGECFEEG@FGGEGGGGFEFCFDGF<EEGGGGEFDFEGGFGDEGGC<FDFFGGGGGGEGGGGGGGGGDFG8F8FEFGFGGGGGGGFGGGGGGGGGGGGGGGGGGGGGGGGGGFGFFDGG9FFGEGGGGGGCGFGEGGGGGGGCE*3>CCDGGGGGGGGGGGFGGGGCGFFGFCFFECEGCB+CCFFEGGGGGGGC?EEGGGGFGG6=DCDGGFGGGGGGGGGG
@M00200:207:000000000-ALC1F:1:2103:14570:20446 1:N:0:5
ATTGGGTTTAAAGGGCGCGTAGGCGGGGAGGTAAGTCGGGTGTGAAATCCCTCGGCCCAACCGAGGAACTGCGCCCGAGACTGCTTCTCTTGAGTCCCGGAGAGGAAGATGGAATTCCCGGTGTAGCGGTGAAATGTGTAGAGATCGGGAGGAACACCGGTGGCGAAGGCGGTCTTCTGGACGGTGACTGACGCTGAGGCGCGAAAGCGTGGGGAGCAAACGGGATTAGATACCCCCGTA
+
GGGGGGGGGGGGGGGGGGGGGGGGGGGGEGGGGGGGGGGGGGGGGGGGGGGGGGGGGGGGGGGGGGGGGGGGGGGGGDGGGGGGGGGGGGGGGGGGGGGGEGCGGFGGGGGGGGGGGGFGGGGGGGGGGGGEGGGGGGGGGGGCGGGGGGGGDGGGGGGGGC>FGGGGGGGGGGGGGGGGGDCEEFGFGGCGGGGGDC=GGGGGGG=A?EGGGECCGGGGGE=EDGGGGFFDFFFFCEGC
@M00200:207:000000000-ALC1F:1:2104:9099:2913 1:N:0:5
ATTGGGTTTAAAGCGCGTGTAGGCGGTCCGGTAAGTCCGCTGTGAAAGTCGGGGGCTCAACCCTCGGATGCCGGTGGATACTGTCGGGCTTGAGTACGGAAGAGGCGAGTGGAATTCCTGGTGTAGCGGTGAAATGCGCAGATATCAGGAGGAACACCAATTGCGAAGGCAGCTCGCTGGGACGTTACTGACGCTGAGACGCGAAAGCGTGGGGAGCAAACAGGATTAGATACCCGCGTA
+
GGGGGGGGGGGGGGGGGGGGGGGGGGGGGGGGGGGGGGGGGGGGGGGGGGGGGGGGGGGGGGGGGGGGGGGGGGGGGCFGGGGEGGGGGGGGGGGGGGGGGGGGGGGGGGGGGGGGGGGGGGGGGGGGGGGGGGGGGGGGGGGGGGGGGGGGDGGGGGGGGFGGG@FFGGGG<FGGGGGGGGGGGGGGGGGGGGGGDGGGGC=EGEGGGGGGGGGGGG6FGGGGGGGGGGGGGG4CDGGD
@M00200:207:000000000-ALC1F:1:2104:17302:17529 1:N:0:5
ATTGGGTTTAAAGAGCGTGTAGGCGGTCCGGTAAGTCAGCTGTGAAAGTCAAGGGCTCAACCCTTGAATGCCGGTTGATACTGTCGGGCTAGAGTCCGGAAGAGGCGAGTGGAATTCCCGGTGTAGCGGTGAAATGCGCAGATATCGGGAGGAACACCAATGGCGAAGGCAGCTCGCTGGGACGGTACTGACGCTGAGACGCGAAAGCGTGGGGAGCAAACAGGATTAGATACCCGCGTA
+
GGGGGGGGGGGGGGGGGGGGGGGGGGGGGGGGGGGGGGGGGGGGGGGGGGGGGGGGGGGGGGGGGGGGGGGGGGGGGGGGGGGFGGGGGGGGGGGGGGGGGGGGGGGGGGGGGGGGGGGGGGGGGGGGGGGGGGGGGGGGGGGGGGGGGGGGGGGGGGGGGGGGGGGGGGGG<AFGGGGGGGGGGGGGGGGGGGGGGGCGGGGGGGGGGGGGGGGGEGGGGGGGGGGGGGGFGGGEGGGG
@M00200:207:000000000-ALC1F:1:2105:5309:9035 1:N:0:5
ATTGGGTATAAAGGGCTCGTAGGCGGCCAACTAAGTCACACGTGAAATCCCCAGGCTTAACCTGGGAACTGCGTGTGATACTGGATGGCTTGAATTCGGGAGAGGGATGCAGAATTCCAGGTGTAGCGGTGAAATGCGTAGATATCTGGAGGAATACCGGTGGCGAAGGCGGCATCCTGGACCGACATTGACGCTGAGGAGCGAAAGCTAGGGGAGCAAACGGGATTAGATACCCGCGTA
+
ECFGFFFFGGGFGCFGGCFGGGGGGGGGDGGGGGGGGGFGGGFEGFGGGFDGGGGGGFFGGGGGGGCFFGGGFGGGGGGGGFGEGGGGGGGGGGGFGGGG7>FGGGGGGGGGGGGGGGCGGFGGGGGGGGGGGGGGFGGGG7FFGGGGGGGGGGGGGGGG@C@FGGDGGGGGGEFFGFCCCGGGGGGGFGGGGGEGGGGGGGG>EGEFGGGDFGGGGGGFGGD**:CGGCCFGGG5CGGG
@M00200:207:000000000-ALC1F:1:2105:17494:14268 1:N:0:5
ATTGGGTGTAAAGCGTGCGCAGGCGGTTGTGCAAGACAGGTGTGAAATCCCCGGGCTTAACCTGGGAACTGCACTTGTGACTGGACAGCTGGAGTGCGGCAGAGGGGGATGGAATTCCGCGTGTAGCAGTGAAATGCGCAGATATCAGGAGGAACACCGGTGGCGAAGGCGGGTCTCTGGGCCGATACTGACGCTGAGGAGCGAAAGCGTGGGGAGCGAACAGGATTAGATACCCCAGTA
+
9-EE9<FGGDE@ECFGGG7FGGGCFGCFC@F<DCE,CCFCFGGCCC9CCFGGG:@@@FEEFFFGFCEDFGAFFC<FEG<?FCF,:<<FFDFAE??FFBFG:F<DD:@C@FCGCDFBF?F::FCFA9DFG,8CF<DEC>:CEFG<FG9@FDC:3::@F7B*>CC3FCCGGGCC7<FC;B,2<88?C8CGGGGGGGE8:8CCEF=>8C5ACEC?CG*:5EE5?7CF7E*96:7FCFGC5C6:
@M00200:207:000000000-ALC1F:1:2105:5866:15214 1:N:0:5
ACTGGGCTTAAAGAGCGTGTAGGCGGTCCGGTAAGTCAGCTGTGAAAGTCAAGGGCTCAACCCTTGAATGCCGGTTGATACTGTCGGGCTAGAGTCCGGAAGAGGCGAGTGGAATTCCCGGTGTAGCGGTGAAATGCGCAGATATCGGGAGGAACACCAATGGCGAAGGCAGCTCGCTGGGACGGTACTGACGCTGAGACGCGAAAGCGTGGGGAGCAAACAGGATTAGATACCCTAGTA
+
GGGGGGGGGGGGGGGGGGGGGGGGGGGGGGGGGGGGGGGGGGGGGGGGGGGGGGGGGGGGGGGGGGGGGGGGGGGGGGGGGGGGGGGGGGGGGGGGGGGGGGGGGGGGGGGGGGGGGGGGGGGGGGGGGGGGGGGGGGGGGGGGGGGGGGGGEGGGGGGGGGGGGGGGGGGGGGGGGGGGGGGGGGGDGGGGGCGGGGGGGGGGGGGGGGGGDEEGGGFGFGGGGGGGGGGGGGGFFGGG
@M00200:207:000000000-ALC1F:1:2105:18111:20713 1:N:0:5
ATTGGGTTTAAAGAGCGTGTAGGCGGTTCGGTAAGTCGGCTGTGAAAGTCCAGGGCTCAACCCTGGGATGCCGGTCGATACTGCCGGACTAGAGTTCGGAAGAGGCGAGTGGAATTCCCGGTGTAGCGGTGAAATGCGCAGATATCGGGAGGAACACCAATGGCGAAGGCAGCTCGCTGGGACGTTACTGACGCTGAGACGCGAAAGCGTGGGGAGCAAACAGGATTAGATACCCCAGTA
+
GGGGGGGGGGGGGGGGGGGGGGGGGGGGGGGGGGGGGGGGGGGGGGGGGGGGGGGGGGGGGGGGGGGGGGGGGGGGGGGGGGGFGGGGGGGGGGGGGGGGGGGGGGGGGGGGGGGGGGGGGFGGGGGGGGGGGGGGGGGGGGGGGGGGGGGGGGGGGGGGGGGGGGGGGGGGGGGGGGGGGGGGGGGCCFDGGGGGGGGGGGGGGGGGGEGGGGGGGGGGGGGGGGGGGGGG?FGGGGGG
@M00200:207:000000000-ALC1F:1:2106:25109:4048 1:N:0:5
ATTGGGTGTAAAGGGCTCGTAGGCGGTTTGTCGCGTCGGGAGTGAAAACCTTGGGCTTAACTCAGGGCTTGCTTTCGATACGGGCAGACTAGAGGTATGCAGGGGAGAACGGAATTCCTGGTGTAGCGGTGAAATGCGCAGATATCAGGAGGAACACCGGTGGCGAAGGCGGTTCTCTGGGCATGATCTGACGCTGAGGAGCGAAAGTGTGGGGAGCGAACAGGATTAGATACCCTGGTA
+
GGGGGGGGGGGGGGGGGGGGGGGGGGGGGGGGGGGGGGGGGGGGGGGGGGFGGGGGGGGGFGGGGGGGGGGGGGGGGGGGGGGGGGGGGGGGGGGGGGGGGGGGGGGGGGGGGGGGGGGGGBFFGDGGGGGGGGFGGGGDGGGGGGGGFFGGEGGGGGGGGGGGGGGGGGGGGGGGFGGGGGGGGGGGGGGGGGDG7FFFGGGGDEGGGFGEGGEEDC=EEEGFEGGGGFGGGFFGGGGG
@M00200:207:000000000-ALC1F:1:2106:8723:4870 1:N:0:5
ATTGGGTTTAAAGGGCGCGTAGGCGGGATGGCAAGTCAGTCGTGAAATCTCTCGGCTCAACCGAGAAACGTCGGCTGATACTGCCGTTCTTGAGGGATGCAGAGGAGACTGGAATTCCCGGTGTAGCGGTGAAATGTGTAGAGATCGGGAGGAACACCGGTGGCGAAGGCGGGTCTCTGGGCATCTCCTGACGCTGAGGCGCGAAAGCGTGGGGAGCAAACGGGATTAGATACCCGGGTA
+
GGGGGGGGGGGGGGGGGGGGDGGGGGGGGGGGGGGGGGGGGGGGGGGGGGGGGGGGGGGGGGGGGGGGGGGGGGGGGGGFGGGGFEFGGGGFGGCDEEFGGGGGGGGFGGGGFGGGFGGGGGGGGGGGGGGGGGGGGGGGFGGGGGGGGEGGGGGGGGGGGGGGGGGGGGGGGGGGGGGGGFGGGDGFGGGGGGGGGGGGGGGGGEEFDGGG>EEEEECDGGE3EGGGG=FGGGGGGGG<
@M00200:207:000000000-ALC1F:1:2106:16022:9409 1:N:0:5
ATTGGGTTTAAAGGGCGTGTAGGCGGTTCGGTAAGTGGGATGTGAAATGCCCCGGCTCACCCGGGGACCTGCATCCCAAACTGCTGAGCTTGAGTACAGGAGAGGGTGGGGGAATTCCAGGTGTAGCGGTGAAATGCGTAGATATCTGGAGGAACACCGGTGGCGAAGGCGCCCACCTGGCCTGCTACTGACGCTGAGGCGCGAAAGCTAGGGGAGCAAACGGGATTAGATACCCGAGTA
+
GGGGGGGGGGGGGGGGGGGGGGGGGGGGGGGGGGGGGGGGGGGGGGGGGGGGGGGGGGGGGGGGGGGGGGGGGGGGGGGFFFGGGGGGGGGGGGGGGGGGGFGGGGGGGGGGGGGGGGGGGGGGGGGGGGGGGGGGGGGGGGGGGGGGGGGGGGGGGGGGGGGGGGGGGGGGGGGGGGGGGGGGGGFFGGGGGGDGGGGGGGGGGGGGGGGGGGDGCFFFGGGGGGGGGFFGGGGGGGGG
@M00200:207:000000000-ALC1F:1:2106:7340:12451 1:N:0:5
ATTGGGCATAAAGGGTGCGTAGGCGGTGGAGTAAGTCGGATGTGAAATACCTTAGCTTAACTAGGGAACTGCACTCGATACTACTTTGCTAGAGTAAGACAGAGGTGAGTGGAACTGAGGGTGGAGCGGTGAAATGCGTTGATATCCTCAGGAACACCGGTGGCGAAGGCGACTCACTGGGTCTTTACTGACGCTGATGCACGAAAGCTAGGGTAGCAAACGGGATTAGATACCCCAGTA
+
GGGGGGGGGGGGGGGGGGGGGGGGGGGGGGGGGGGGGGGGGGGGGGGGGGGGGFGGGGGGGGGGGGGGGGGGGGGGGGGGGGGGGGGGGGGGGGGGGGGGGGGGGGGGGGGGGGGGGGGGGGGGGGGGGGGGGGGGGGGGGGGGGGGGGGGGGGGGGGGGGGGGGGGGGGGGGGGGGGGGGGGGGGGGGGGGGGGGGGGGGGGGGGGGGGGGGGGGGGGGGGGGGGGGGFGGGGGGGGGG
@M00200:207:000000000-ALC1F:1:2106:15432:14683 1:N:0:5
ACTGGGTGTAAAGGGCGCGTAGGCGGGATGGCAAGTCGGTCGTGAAATCCCTCGGCTCAACCGAGGAGCGTCGGCCGATACTGCCGTTCTTGAGGGATGCAGAGGAGACTGGAATTCCCGGTGTAGCGGTGAAATGTGTAGAGATCGGGAGGAACACCGGTGGCGAAGGCGGGTCTCTGGGCATTTCCTGACGCTGAGGCGCGAAAGCGTGGGGAGCAAACGGGATTAGATACCCCCGTA
+
GGGGGGGGGGGGGGGGGGGGGGGGGGGGGGGGGFGGGGGGGGGGGGGGGGGGGGGGGGGGGGGGGGGGGGGGGGGGGGGGGGGGGGGGGGGGGGGGGGGGGGGGGGGGGGGGGGGGGGGGGFFGGGGGGGGGGGGGGGGGGGGGGGGGGGGGGGGGGGGGGGGGGGGGGGGGGGGGGGGGGGGGGGGFGGGGGGGGGGGGGGGGGGGGGGGGGGGGGGGGGGGGGGGGGFGGG?FFDGGG
@M00200:207:000000000-ALC1F:1:2106:8955:20691 1:N:0:5
ATTGGGTTTAAAGCGCACGTAGGCGGTTCGTTAAGTCGGACGTGAAAGCCCTCGGCTCAACCGAGGAAGTGCATCCGAAACTGGCGAGCTAGAGTACGAAAGAGGGTCGCGGAATTCCCGGTGTAGAGGTGAAATTCGTAGATATCGGGAGGAACACCAGTGGCGAAGGCGGCGATCTGGGTCGATACTGACGCTGAGGTGCGAAAGCGTGGGGAGCAAACAGGATTAGATACCCCAGTA
+
GGGGGGGGGGGGGGGGGGGGGGGGGGGGGGGGGGGGGGGGGGGGGGGGGGGGGGGGGGGGGGGGGGGGGGGGGGGGGGGGGGGGGGGGGGGGGGGGGGGFGGGGGGGGGGGGGGGGGGGGGFGGGGGGGGGGGFGGGGGGGGGGGGGGGGGGGGGGGGGGGGGGGEGGGGGGGGGGGGGGGGGGGGFEGGGGGGGGGGGGGGGGGCGGGEEGCGEGGFGFGGGGGFGGGFGGGF6<DGGG
@M00200:207:000000000-ALC1F:1:2106:15804:22112 1:N:0:5
ACTGGGCTTAAAGAGCGCGTAGGCGGCCAGATAAGTCCGGTGTGAAAGTCACAGGCTCAACCTGTGAATGCCGCTGGAAACTGTCTGGCTAGAGTCCGGAAGGGGCGAGTGGAATTCCTGGTGTAGCGGTGAAATGCGCAGATATCAGGAGGAACACCGATGGCGAAGGCAGCTCGCTGGGACGGTACTGACGCTGAGGCGCGAAAGCGTGGGGAGCGAACAGGATTAGGTACCCCGGTA
+
GFGGGGFGGGGGGGGGGGGGGGGGGGGGGG@GGGGGGGGGGGGGGGGGGGGGGGGGGGGGGGGGGGGGGGGGGGGGGGGGGGGFGGGGGGCGGFFFGGGDGGGGGGGGGFGGGGGGAFCEG<FGFGGGGGGGGGGGGG>FGGGGGGGGFGBFGGGGGGGGGGGGGGGGGGGGGGGCEGGGGGGGGGFGGGGGGGGGGGFGGGGGGGGGGGGGGDGGGGGGGGGGGGGGGFGFG?FGDGGG
@M00200:207:000000000-ALC1F:1:2106:8249:22316 1:N:0:5
ATTGGGCTTAAAGAGCTCGTAGACGGCTCAGTAAGTCGGGTGTGAAAACTCTGGGCTCAACCCAGAGACGCCACCCGATACTGCTGTGGCTTGAGTCCGGTAGGGGAGCATGGAATTCCTGGTGTAGCGGTGAAATGCGCAGATATCAGGAGGAACACCAGTGGCGAAGGCGGTGCTCTGGGCCGGAACTGACGCTGAGGAGCGAAAGCGTGGGTAGCAAACAGGATTAGATACCCCTGTA
+
GGGGGGGGGGGGGGGGGGGGGGGGGGGGGGGGGGGGGGGGGGGGGGGGGGFGGGGGGGGGFGGGGGGGGGGGFGGGGGGGGGGGGGGGGGGGGGGGGGGGEGGGGGGGEGGGGGGGGGGGGFGFGGGGGGGGGGGGGGGGGGGGGGGGGGGGGDGGGGGGGGGGGGGGGGGDGEGGGGGGGGGG@GCCEFGGFEGGGGGGGGGGECEGCGGGGGGGGDFFCEFGFDCFGFD7<+<CCFCGG
@M00200:207:000000000-ALC1F:1:2107:24303:2496 1:N:0:5
ACTGGGTGTAAAGGGTCCGTAGGCGGTGCGGCAAGTCGATAGTGAAATCTCTGGGCTTAACCCAGAGGCTGCTAACGAAACTGCCGTGCTAGAGTGTGAGAGAGGCGAGTGGAATTACGGGTGTAGCGGTGAAATGCGTAGATATCCGTAGGAACATCCGAGGCGAAAGCGGCTCGCTGGATCACAACTGACGCTGAGGGACGAAAGCTAGGGGAGCAAACATGATTAGATACCCGAGTA
+
GGGGGGFFFGGGGGGGGGGGGGGGGGGGGGGGGGGGGGGGGGGGGGGGGGGGGGGGGGGGGGGGGGGGGGGGGGGGGGGFFFGGGGGGGGGGGGGGGGGGGGGGGGGGGGGGGGGGGGGGGFFGGGGGGGGGGGGGGGGGGGGGGGGGGGGGGGGGGGGGGGGGGGGGGGGGCGGGGGGGGGGGGGGGGGGGGGGGGGGGGGGGGGGGGGGGGGGGGGGGGF).?EFGGF>GCFCEDGGG
@M00200:207:000000000-ALC1F:1:2107:27801:7292 1:N:0:5
ACTGGGTGTAAAGCGTGCGTAGGTGGTCTGTTAAGTCAGGTGTGAAATCCTTGGGCTCAACCTGAGAATTGCATTTGAAACTGGCGGACTGGAGTGTGGTAGAGGGTAGTGGAATTCCAGGTGTAGCGGTGAAATGCGTAGATATCTGGAAGAACACCAGTGGCGAAGGCGGCTACCTGGACCAACACTGACACTGAGGCACGAAAGCGTGGGGAGCAAACAGGATTAGATACCCTGGTA
+
GGGGGGGGGGGGGGGG7FGGGGGGGGGGGGGGGGGGGGGGGGGGGGGGGGGGGGGGGGGGGGGGGGGGGGGGGGGGFGGGGDFEG7FEGGGEGGFGFGGGGGD9FEGGGGGFGEFGGGGCGGGGGFGDGGGGCFGGGGGGGGGGGGGGGGFCFFFGGGGFCFDGGGGG>FGGEEE>CEFCGGFGGEGGGGGGGGCF,<FG>CCEGGGGCGGGGGGG5FFGG?/(CGG47@F?FG*<CFFG
@M00200:207:000000000-ALC1F:1:2107:6619:7755 1:N:0:5
ATTGGGTTTAAAGGGTGCGTAGGCGGCCAATTAAGTCAGTGCTGAAATACTCTAGCTTAACTAGAGGGGTGGCATTGATACTGATTGGCTTGAGTGAAGTCGAAGTAGGCGGAATTGACGGTGTAGCGGTGAAATGCTTAGATATCGTCAAGAACACCGATAGTGAAGACAGCTTACTAGACTTCAACTGACGCTGAGGCACGAAAGTGTGGGGATCAAACATGATTAGATACCCGGGTA
+
GGGGGGGGGGGGGGGGGGGGGGGGGGGGGGGGGGGGGGGGGGGGGGGGGGGGGGGGGGGGGGGGGGGGGGGGGGGGGGGGGGGGGGGGGGGGGGGGGGGGGGGGGGGGGGGGGGGGGGGGGGGG9AFGGGGGGGGGGGGGGGGGGGGGGGGGFFGGGGGGGGGGGGGGGGGGGGGGGGGGGGGGGGGGGGGGGGGGDGGGGGGGGGGGGGGGGGGGGGFGGF;;CFFGGFGFFGGGCDGG
@M00200:207:000000000-ALC1F:1:2107:10961:8424 1:N:0:5
ATTGGGTTTAAAGGGCGCGTAGGCGGGGAGGTAAGTCGGGTGTGAAATCCCTCGGCCCAACCGAGGAACTGCGCCCGAGACTGCTTCTCTTGAGTCCCGGAGAGGAAGGTGGAATTCCCGGTGTAGCGGTGAAATGTGTAGAGATCGGGAGGAACACCGGTGGCGAAGGCGGCCTTCTGGACGGTGACTGACGCTGAGGCGCGAAAGCGTGGGGAGCAAACGTGATTAGATACCCTCGTA
+
GGGGGGEGGGGGGGGGGGGGGGGGGGGGCFGGGGGGGGGGGGGGGGGGGGGGGGGGGGGGGGGGGGGGGGGGGGGGGGGGGGGGGGGGGGGGGGGGGGGGGGGGGGGGGGGGGGGGGGGGGGGGGGGGGGGGGGGGGGGGGGGGGGGGGGGGGGGGGGGGGGGGGGGGGGGGGGGGGGGGGGGGGGFFFGGGGGGGGGGGGGGGGGGGGEGGGGGGGGFGG?.3CFGGGFGGGGGGGGGG
@M00200:207:000000000-ALC1F:1:2107:12467:13447 1:N:0:5
ATTGGGTATAAAGCGTGCGCAGGCGGTAATGTAAGACAGATGTGAAATCCCCGGGCTCAACCTGGGAACTGCATTTGTGACTGCATTGCTGGAGTGCGGCAGAGGGGGATGGAATTCCGCGTGTAGCAGTGAAATGCGTAGATATGCGGAGGAACACCGATGGCGAAGGCAATCCCCTGGGCCTGCACTGACGCTCATGCACGAAAGCGTGGGGAGCAAACGAGATTAGATACCCTAGTA
+
GGGGGGGFGGGGGGGGGGGGGGGGGGGGGGGGGGGGGGGGGGGGGFGGGFGGGGGGGGGGGGGGGGGGGGGGGGGGGGGGGGGGGGGGGGGGGGFEGGGGGGGGGGGDFGGGGCFGGGGGGGGGGGGGGGGGGGGGGGGEGGGGGGGGGGGGDFGGGGGCFFGGGFGGGGGGGFGGGGGGCFGGGGFGGGFGGGGGGGGGGGGEG=EGGEEEC5*:EFGGGF(4):CFG=CCGFGGGGG=
@M00200:207:000000000-ALC1F:1:2107:11585:19839 1:N:0:5
ACTGGGTTTAAAGGGCACGTAGGCGGCTCGGCAAATCAGTCGTGGAATCCCGACGCTTACCGTCGGAACGGCGATTGAAAATACCGGGCTTGAGGGCGTGAGGGGTCACTGGAACTCCTGGTGAAGCGGTGAAATGCGTAGATATCAGGAGGAACGCCGGAGGCGAAAGCGAGTGACTGGCGCGTTCCTGACGCTGAGGTGCGAAAGCTAGGGGAGCAAACATGATTAGATACCCGAGTA
+
GGGGGGGGGGGGGGGGGGGGGGGGGGGGGGGGGGGGGGGFGGGGGGGGGGGGGGGGGGGGGGGGGGGGGGGGGEGGGGGGGGGGGGGGGGGGGGGGGGGGGGGGGGGGGGGGGGGGGGGGGGGGGGGGGGGGGGGGGGFGGGGGGGGGGGEGGGGGGGGGGGGGGGGGGGGGGGGGGGGGGGGGGGGGGGGGGGGGGGGGGGGGGGGGGGFGGGGGGGGG:6)5;:CFGFGGGFGD5752
@M00200:207:000000000-ALC1F:1:2107:24193:21548 1:N:0:5
ATTGGGTGTAAAGAGCGCGCAGGCGGTCGATTTAGTCGGATGTGAAAGCCCCCGGCTCAACTGGGGAGAGTCATTCGATACTGGTCGACTTCGAAGGCAGGAGAGGGAAGCGGAATTCCCGGTGTAGTGGTGAAATGCGTAGATATCGGGAGGAACACCAGTGGCGAAGGCGGCTTCCTGGCCTGTTCTTGACGCTGAGGCGCGAAAGCTAGGGGAGCAAACAGGATTAGATACCATCGTA
+
GFGGGFBFFFGGGGGGGGGGEGGDGGGGGGGGGGGFGGGGDGGGGGGGGGFGGGGGGGGGGEFEGEGGGGGGFGGFFGFGFCFFGGEEGGCGGGFGG8FGGEGGGGGDGGDFEGGGFGGGFECFFGGGGGGGGFGFF>F@FFFFC@>CFCCEGGGGFF=CGCEGEGGGGGCFG@<FCF@FCCCDG<ECFGFFE:=AC:EFGCC*:EEE*<<FGGGEGGFF@26:FF4CC@FCFD4+:999C
@M00200:207:000000000-ALC1F:1:2108:23529:6448 1:N:0:5
ATTGGGTTTAAAGGGCGCGTAGGCGGCTTTGCAAGTGACGGGTGAAAGCCCTCGGCTTAACCGAGGAACTGCCTGTCAGACTGTGAGGCTTGAGACCGGGAGAGGTGAGTGGAATTCCCAGTGTAGCGGTGAAATGCGTAGATATTGGGAGGAACACCAGTGGCGAAGGCGGCTCACTGGACCGGAACTGACGCTGATGCGCGAAAGCGTGGGGAGCAAACATGATTAGATACCCCCGTA
+
GGGGGGGGGGGGGGGGGGGGGGGFGGGGGGGGGGGGGGGGGGGGGGGGGGGGGGGGGGGGGGGGGGGGGGGGGGGGGGGGGGGGGGGGGGGGGGGGGGGGGGGGGFGGGGGGFFGGGGGGGGGGGGGGGGGGGGGGGGGGGGGGGGFGGGGGGGGGGGGGGGGGGGGGGGGGGGGGGGGGGGGGGG@EFGFGGGEGGGGGGEGGGGGGGGGGGGGGGG6?F:)5C9CGFFGGGGG=DGGG
@M00200:207:000000000-ALC1F:1:2108:10518:7148 1:N:0:5
ATTGGGTTTAAAGGGCTCGTAGGCGGTTTGTCACGTCGGGCGTGAAAACTCAGGGCTCAACCCTGAGCGTGCGTCCGATACGGGCAGACTAGAGGTATGCAGGGGAGAACGGAATTCCTGGTGTAGCGGTGGAATGCGCAGATATCAGGAGGAACACCGGTGGCGAAGGCGGGTCTCTGGGCCGATACTGACGCTGAGGAGCGAAAGCGTGGGGAGCGAACATGATTAGATACCCTAGTA
+
GGGGGGGGGGGGGGGGGGGGGGGGGGGGGGGGGGGGGGGCEEGGGGGGGGGGGGGGGGGGGGGGGGGGGGGGGGGGGGGGGGGGGGGGGGDGCFGFGGGFGGGGGGGGGGGGGGGGGGGGGGGGGGGGGEGDGGGGGGGGDCGGGGGGGGGDGGGGGGGGGGDGGCGGGGGGGGGGFFGGGGGGGGGGGGGGGDCEDFGGGGGGGDE6CEEGGGEGGGGGG42::CDDGFGFGGFGGFFF
@M00200:207:000000000-ALC1F:1:2108:16429:9019 1:N:0:5
ACTGGGTTTAAAGAGCTCGTAGGCGGTTCGGCAAGTCACGTGTGAAATCTCCACGCTCAACGTGGAGGCGCCACGTGAGACTGCTGTGACTAGAGTCCGGTAGGGGAGTGTGGAATTCCCGGTGTAGCGGTGAAATGCGCAGAGATCGGGAGGAACACCCGTAGCGAAGGCGGCACTCTGGGCCGGTACTGACGCTGAGGAGCGAAAGCCAGGGGAGCAAACTGGATTAGATACCCTGGTA
+
GGGGGGGGGGGGGFGGGGGGEGGGGGGGG@FDGCGGGGGGGGGGGGGGGGGGGGDGGGGGGGGFEGGGGDGGGGCFFGCGGGGGGGGGFGGGGGFEFGGEGGGGGDCC=FGGGFBFGGGGGGGCFGFFGCGDDFDFGG7FEEEGEGGGCFGGGGGGFGGGEFGFGGGC@@FC<7@EFGFG7EFFGGG>EFC+<EEGGGGGF=FEE8E5*;EGFGDDEGGG:3)-90:CDFFGFGG+9FCC7
@M00200:207:000000000-ALC1F:1:2108:5620:11429 1:N:0:5
ATTGGGTTTAAAGGGCGCGTAGGTGGCTTGGTAAGCGTGTGGTGAAAGCCTGGGGCTCAACCCCAGGTCTGCCGTGCGAACTGCCAAGCTTGAGCATAGTAGAGGCAGGTGGAATTTCGGGTGTAGCGGTGGAATGCGTAGATATCCGAAAGAACACCGGTGGCGAAGGCGGCCTGCTGGGCTATTGCTGACACTGAGGCGCGACAGCGTGGGGAGCAAACATGATTAGATACCCTAGTA
+
GGGGGGGGGGGGGGGGGGGGGGGGGGGGGGGGGGGGGGGGGGGGGGGGGGGGGGGGGGGGGGGGGGGGGGGGGGGGGGEGGGGGGGGGGGGGGGGGGGGGGGGGGGGGGGGGGGGGGGGGGGGGGGGGGGGGGGGGGGGGGGGGGGGGGGCCFGGGGGGGGGGGGGGGGGGGGGGGGGGGGGGGGGGGGGGGFGGGGGGGGGGGGGGDEGGGGGGGGGGGG:>FFGGGGFGGGGGGGGGG
@M00200:207:000000000-ALC1F:1:2108:14761:16554 1:N:0:5
ATTGGGTTTAAAGGGTGCGTAGGTGGTGAGGTAAGTCGGATGTGAAATCTCCGAGCTCAACTCGGAAATGGCATTGGAAACTACCTTGCTAGAGGATTGGAGGGGAGACTGGAATGCTTGGTGTAGCAGTGAAATGCGTAGATATCAAGCGGAACACCAGTGGCGAAGGCGAGTCTCTGGACAATTCCTGACACTGAGGCACGAAAGCCAGGGGAGCAAACGTGATTAGATACCCCCGTA
+
GGGGFGGFC<CCAFG@FCFC;FECECFFFG<FDGGEFGGGCEGFGGEGGGGGGGGDECGFEGGGGGG@FFGGGGGGD9EFEGGGGGGGGGGGGGGFFGCFGGGCEGGG<AECEGEAFGGFEEFGG?9EFGGGGGGGC=??FGEFGGFFFCBCFG@FGGFF<BEFC<<FGGEGGGDEGGACCFGF9B@CFDD>DFEGGGGGG588E8E?FFC5CE55=@8EG/(/;:CGG6@GGF<FCCDG
@M00200:207:000000000-ALC1F:1:2108:23760:21282 1:N:0:5
ATTGGGCTTAAAGGGTGCGTAGGTGGTGAGGTAAGTCGGATGTGAAAGCTCCGAGCTCAACTCGGAAATGGCATTGGAAACTACCTTGCTCGAGGGTTTGAGGGGGGACTGGAATACTTGGTGTAGCAGTGAAATGCGTAGATATCAAGTAGAACACCAGTGGCGAAGGCGAGTCCCTGGAAAACTCCTGACACTGAGGCACGAAAGCTAGGGGAGCAAACAGGATTAGATACCCCCGTA
+
GGGGGGGGGGGGGGGGGGGGGGGGGGGGGGGGGGFGGGGGGGGGGGGGGGGGGGGGGGGGGGGGGGEGGGGGFGGGGG9FFGGGGGGGGGGGGGGGEGGGGGGGGGGGGGGGGGGGGGGGFGGGGGGGGGGGGGGGGGFGGGGGGGGGGGCGGGGGGGGGGGGGGGGGGGGGGGGGGGGGCGEGGGGGGDFGGGGGGGGGGGGGGGGGGGGG5?=CEFGGG?(4<FGGGFGGGGGGGDGG
@M00200:207:000000000-ALC1F:1:2108:7510:23684 1:N:0:5
ATTGGGTTTAAAGTGTGCGCAGGTGGCCGCGCAAGTCGAGTGTGAAATCCCCGAGCTTAACTTGGGAATTGCGCTCGAAACTACGTGGCTCGAGTGTGGCAGAGGAAGGTGGAATTCCACGTGTAGCGGTGAAATGCGTAGAGATGTGGAGGAACACCGATGGCGAAGGCAGCCTTCTGGGCCAACACTGACGCTCATGCACGAAAGCGTGGGGAGCAAACACGATTAGATACCCCTGTA
+
GGGGGGGGGGGGGGGGGGDGGGGGGGGGGGGGGDEGGGCEGGGGGGGGCFGGGG@FE@FGGGFGFGFEGGGGGGGGGGFGGGGGGGGGGGGGGGGGGGGGGGGGGGG8FGGGGGGGGGGGDGGGGGGGDFEGGGGGGGGGGGGGGGGGFGGGGGGGGGGG7FGGGGCF7DGGGGC9CGGCFFFGFGGGFCC6BEEECCE9BC5EE=GFCEG>E85>EGGGF4(355>C?BGG?FF57CCG
@M00200:207:000000000-ALC1F:1:2109:11097:3461 1:N:0:5
ATTGGGTTTAAAGGGCTCGTAGGTGGCCAACTAAGTCAGACGTGAAATCCCCAGGCTTAACCTGGGAACTGCGTCTGATACTGGATGGCTTGAATTCGGGAGAGGGATGCAGAATTCCAGGTGTAGCGGTGAAATGCGTAGATATCGGGAGGAACACCAGTGGCGAAGGCGACTACCTGGCCTGTTCTTGACGCTGAGGCGCGAAAGCTAGGGGAGCAAACGAGATTAGATACCCGTGTA
+
GGGGGGGGGGGGGGGGGGFGGGGGGGGGGGGGGGGGGGGGGGGGGGGGGGGGGGGGGGGFGFGGGGGGGGGGGGGGGGGGGGGGGGGGGGGGGGGGGGGGGGGGGGGGGGGGGGGGGGGGGFGGGGGGGGGGGGGGCFGGGGFGGGGGGGGGGGGGG@EGGGGGGGGGGGGGGDGGFGGGGFGFGGGGGGGGGEGGGGGGGCGGGGGGGGGGFGGGGGGGG8(49::CGGGFFFGGEGGG
@M00200:207:000000000-ALC1F:1:2109:5881:10395 1:N:0:5
ATTGGGTGTAAAGGGCGCGTAGGCGGCTGGCTCAGTCGGGCCTGTAAGTGCGGGGCTCAACCCCGTGATGGGCTCGGGACGGGCCGGCTGGGGCGCGGTCGAGGGAGACGGAATGCCGGGTGTAGTGGTGAAATGCGTAGAGATCCGGCGGAACACCGGTGGCGAAGGCGGTCTCCTGGGCCGAGGGCCGACGCTGAGGCGCGAGAGCGTGGGGAGCGAACCAGATTAGATACCCTGGTA
+
GGGGGGGGGGGGGGGGGGGGGGGGGGGGGGGGGGGGGGGGGGGGGGGGGGGGGGGGGGGGGGGGGGGGGGGGGGGGGGGGGGGGGGGGGGGGGGGGGGGGGGGGGGGGGGGGGGGGGGGGFGEGGGGGGGGGGGGGGGGGGGGFGFGGGGGGGGGGGGGGGGGGGGGGGGGGGGGGGGGGGGGGGGGGGEEGGGGGGGGGGGGEGEEGGGGGGGGGDCEGG4(41<>CC>CGGEGGFGGG
@M00200:207:000000000-ALC1F:1:2109:15886:16346 1:N:0:5
ATTGGGTGTAAAGGGCGCGTAGGCGGCCTTCTAAGTCGGACGTGAAAGCCCCAGGCTTAACCTGGGAACTGCGTCCGATACTGGGAGGCTTGGATTCGGGAGAGGGATGTGGAATTCCAGGTGTAGCGGTGAAATGCGTAGATATCTGGAGGAACACCGGTGGCGAAGGCGACATCCTGGACCGGTATTGACGCTGAGGCGCGAAAGCCAGGGGAGCAAACGTGATTAGATACCCCAGTA
+
GGGGGGGGGGGGGGGGGGGGGGGGGGGGGGGGGGGGGGGGGGGGGGGGGGGGGGGGGGGGGGGGGGGGGGGGGGGGGGGGGGGGGGGGGGGGGGGGGGGGGGGGGGGGGGGGGGGGGGGGGGGGGGGGGGGGGGGGGGGGGGGGGGGGGGGGGGGGGGGGGGGGGGGGGGGGGGGGGGGGGGGGGGDFFGGGGGGGGGGGGGGGGGGGGGGGGGGGGGGGG8(-1:>FGGGGFFFGEGFF
@M00200:207:000000000-ALC1F:1:2109:8333:23755 1:N:0:5
ATTGGGTGTAAAGAGCGTGTAGGCGGTCCGGTAAGTCAGCTGTGAAAGTCAAGGGCTCAACCCTTGAATGCCGGTTGATACTGTCGGGCTAGAGTCCGGAAGAGGCGAGTGGAATTCCCGGTGTAGCGGTGAAATGCGCAGATATCGGGAGGAACACCAATGGCGAAGGCAGCTCGCTGGGACGGTACTGACGCTGAGACGCGAAAGCGTGGGGAGCAAACATGATTAGATACCCGAGTA
+
GFGGGGGGGGGGGGGGGGGGGGGGGGGGGGGGGGGGGGGGGGGGGGGGGGGGGGGGGGGGGGGGGGGGGGGGGGGGGGGGGGGGGGGGGGGGGGGGGGGGFGGGGGGGGFGGGGGGGGGGGGGGGGGGGGGGGGGGGGGGGGGGGGGGGGGGGGGGGGFGGGGGGGGGGDGGDGGGGGGDGGGGGGGGGGGGEGGGGFGGGGGCEEGGECEGGGG5=FGCC188C<*:FFGGGG*::<7>
@M00200:207:000000000-ALC1F:1:2109:23143:24989 1:N:0:5
ACTGGGTGTAAAGAGCGTGTAGGCGGCCAGACAGGTCCGTTGTGAAAACTAGAGGCTTAACCTCTAGACGTCGATGGAAACCGTCTGGCTAGAGTCCGGAAGAGGAGAATGGAATTCCTGGTGTAGCGGTGAAATGCGCAGATATCAGGAAGAACACCCGTGGCTAAGGCGGTTCTCTAGTACGGTACTGACGCTGAGACGCGAAAGCGTGGGGAGCGAACACGATTAGATACCACAGTA
+
GGGGGGGGGGGGGGGGGGGGGGGGGGGGGGGGGGGGGGGFFGGGGGGGGGGGGFFGGGGGGGGGGGGGGG<@FGGGGGGGGGGGGGGGGGGGGGGGGGGGGEFGGGG<EFGGGGGGFFGGGGGGGGGGGGGGGGFGGGGGFGGGGGGGFGGGGGGGGGGDGGGGGGGFGDGGGGGE@CGGGGGGGGGCC9;,=5=CGFGGGGGGC>*@E=88>8:5C=/C84121*/CCFCCGG6<>FGF
@M00200:207:000000000-ALC1F:1:2110:6850:8712 1:N:0:5
ATTGGGTTTAAAGTGTGCGCAGGTGGCCGCGCAAGTCGAGTGTGAAATCCCCGAGCTTAACTTGGGAATTGCGCTCGAAACTACGTGGCTCGAGTGTGGCAGAGGAAGGTGGAATTCCACGTGTAGCGGTGAAATGCGTAGAGATGTGGAGGAACACCGATGGCGAAGGCAGCCTTCTGGGCCAACACTGACGCTCATGCACGAAAGCGTGGGGAGCAAACAGGATTAGATACCCCCGTA
+
GGGGGGGGGGGAFGGGGGGGGGGGGGGGGGGGGGGGGGGGGGGGGFGGGFGGGGGGGGGGGGGGGGCFGGGGGGGGGGGGGGGGGGGGGGGGGGGGGGGGGGFGGGGGGGGGGGGGGGGGGGGG:EFEGFGFGGGGGGGGGGGDFGGGGGGG:FGGGGGGGGGGGGGGDGGGGFDGGFGGGGGGGGGGGFGGGGGGGGGGGGGGGGGGGGDCDEEGGGGGG:(.1>>GGFGGGFGGDGGC
@M00200:207:000000000-ALC1F:1:2110:22332:18315 1:N:0:5
ATTGGGCTTAAAGAGCGTGTAGGCGGCCCGGTAAGTCCGCTGTGAAAGTCGGGGGCTCAACCCTCGAAAGCCGGTGGATACTGTCGGGCTAGAGTGCGGAAGAGGCGAGTGGAATTCCTGGTGTTGCGGTGAAATGCGCAGATATCAGGAGGAACACCGATTGCGAAGGCAGCTCGCTGGGACGTAACTGACGCTGAGACGCGAAAGCGTGGGGAGCAAACATGATTAGATACCCTGGTA
+
GGGGGGGGGGGGGGGGGFGGGFGGGGGGGGGGGGGGGGGGGGGGGFFGGGGGGGGGGGGGGGGGGGGGGGGGGGGGGGGGGGGGGGGGGGGGGGGGGGGGGGGGGGGGGGGGGGGGGGGGGGGG-@FGGFGGGGGGGGGGGGGFFGGGGGGGGGGGGGGGGGGGGGGGGGGGGGGGGGGGGGGGGGGGGGFGGEGGEGGGGGGGGGGGGGGGGGGGGGGGG8)5::CCFFGGGGGGGGGG
@M00200:207:000000000-ALC1F:1:2110:7982:18906 1:N:0:5
ATTGGGCTTAAAGCGCGTGTAGGCGGTCCGGTAAGTCCGCTGTGAAAGTCGGGGGCTCAACCCTCGAAAGCCGGTGGAAACTGTCGGGCTAGAGTGCGGAAGAGGCGAGTGGAATTCCTGGTGTAGCGGTGAAATGCGCAGATATCAGGAGGAACACCAATTGCGAAGGCAGCTCGCTGGGACGTAACTGACGCTGAGACGCGAAAGCGTGGGGAGCAAACACGATTAGATACCCCAGTA
+
GGGFGGGGGGGGGGGGGFEGFGGGGGGGGGGFEGGFGFEGFFCGACFFFFCEGGEGEGGGGGGGGEGFGGGGGGCFGGGFGFGEFFFGGGGGGGGGGGGDGGGGGGGGGGGGGGGGGGGGGAFF=@FFGFFDEEGFGGGGGGGFGGGGGGGGGGGGGGGFFGGGGGGEGGGGGGGGGGGG>FGGEGGGGGGGGGGGGGGGGGGEGGGGGEGGGEGGGGGGG<(4997CCFCGG8EFGGCF
@M00200:207:000000000-ALC1F:1:2110:10311:21075 1:N:0:5
ATTGGGTGTAAAGAGCTCGTAGGCGGTTTGTTGCGTCGGCTGTGAAAACTTCACGCTTAACGTGGAGCCTGCAGTCGATACGGGCAGACTTGAGTTCGGCAGGGGAGACTGGAATTCCTGGTGTAGCGGTGAAATGCGCAGATATCAGGAGGAACACCGGTGGCGAAGGCGGGTCTCTGGGCCGATACTGACGCTGAGGAGCGAAAGCGTGGGGAGCGAACATGATTAGATACCCCTGTA
+
GGGGGGGGGGGGGGGGGGGGGGGGGGGGGGGGGGGGGGGGGGGGGGGGGGGGGGGGGGGGGGGGGGGGGGGGGGGGGGGGGGGGGGGGGGGGGGGGGGGGGGGGGGGGGGGGGGGGGGGGGGGG:CFGGGGGGGGGGGGGGGGFGGGGGGGGGGGGGGGGGGGGGGGGGGGGGGGGGGGGGGGGGGGGGGGGGGGGGGGGGGGGGEGGGGGGGGDGGGGGG9-5::FFGFGGCGGGGGGG
@M00200:207:000000000-ALC1F:1:2111:21728:3203 1:N:0:5
ATTGGGTTTAAAGGGTGCGTAGGTGGGCAGGTAAGTCAGTGGTGAAATCTCCGGGCTTAACCCGGAAACTGCCATTGATACTATCTGTCTTGAATACCGTGGAGGTGAGCGGAATATGTCATGTAGCGGTGAAATGCTTAGATATGACATAGAACACCAATTGCGAAGGCAGCTCACTACGCGAATATTGACACTGAGGCACGAAAGCGTGGGGATCAAACAGGCTTAGATACCCCGGTA
+
C-CEEFFFCC@F<<CFGGGFE:CEFCFGGEED@@FFFEFGCCCCAFGCF@FEEEEGGGGGGGGCCEGGGGGGGGGGFF9FGGGGGFGGGFGAEEFGCFEFFDGGG,=F<FEEEGCGGEAFGFDGGFGGDGGCFCFFGGFF<F???FCFF,3:FGG,6FFF83DDCEG+@E<:FBFEBDCGGGCBCEFF@FFF?DCFDE*DEFGCEEEFEE:C887/5=6:E1=8*=CFGFFFFCFCC>75
@M00200:207:000000000-ALC1F:1:2111:17481:4191 1:N:0:5
ATTGGGCTTAAAGCGCACGTAGGCGGTCCTGTAAGTCGGGTGTGAAATCCCTCGGCTCAACCGAGGAATTGCGCCCTAAACTACCGTGCTCGAGGAAGATAGAGGTGAGCGGAACTTAGGGTGGAGCGGTGAAATGCGTTGATATCCTAAGGAACCCCGGTGGCGAAAGCGGCTCACTGGATCTTTTCTGACGCTGATGCACGAAAGCTAGGGTAGCGAACGGGATTAGATACCCTAGTA
+
GGGGGGGGGGGGGGGGGGGGGGGGGGGGGGGGGGGGGGGGGGGGGGGGGGGGGGGGGGGGGGGGGGGGGGGGGGGGGGGGGGGGGGGGGGGGGGGGGGGGGGGGGGGGGGGGGGGGGGGGGGEGGGGGGGGFGGGGGGGGGGGGGGGGF<4@FGG+<FGGGGGGGGGGGGGGGGGGGGFGGGGGGGGGGGGGGGGGGGGGGGGGGGGGGGGGGGGGDEGGGGGGGGGDGFGGFGGGFGGG
@M00200:207:000000000-ALC1F:1:2111:10276:8567 1:N:0:5
ATTGGGTGTAAAGGGCGCGTAGGCGGCGCGACAAGTCACCTGTGAAATCCCCGGGCTTAACTCGGGGCCTGCAGGCGAAACTGTCGTGCTGGAGTATGGGAGAGGTGCGTGGAATTCCCGGTGTAGCGGTGAAATGCGTAGATATCGGGGGGAACACCTGTGGCGAAAGCGGCGCACTGGACCATAACTGACGCTGAGGCGCGAAAGCTAGGGGAGCAAACAGGATTAGATACCCTTGTA
+
GGGGFGGEFGGDGGGGEGGGGGEGGGGGGGGGGGFGGGGGGGGGGGGGGGGGDGGGGGGGGGGDFFFEGGGGGGGGGGGGGGGFGGGGGGGGGGGGGGGGGGGGGGGGGEEGGGGFGGGGGGGGFFGGGFFFFGGGGEGGEEGGFGGGC*1:CGG,98CGGGGGGGGGGGGGECEEGEGGGGGGGGGGFFGGGGGGGFGGGGEGGGDGG9CFG=>EEGG7EFFGGGGGGFFGGGGGFGCC
@M00200:207:000000000-ALC1F:1:2111:19738:9629 1:N:0:5
ATTGGGTATAAAGGGCTCGTAGGTGGTTTGTCGCGTTGTTCGTGAAAACTCACAGCTCAACTGTGGGCGTGCGGGCGATACGGGCAGACTTGAGTACTGCAGGGGAGACTGGAATTCCTGGTGTAGCGGTGGAATGCGCAGATATCAGGTGGAACACCGGTGGCGAAGGCGGGTCTCTGGGCAGTAACTGACGCTGAGGAGCGAAAGCGTGGGGAGCGAACAGGATTAGATACCCTAGTA
+
GGGGGGGGGGGGGGGGGGGGGGGGGGGGGGGGGGGGGGGGGGGGGGGGGGGGGGGGGGGGGGGGGGGGGGGGGGGGGGGGGGGGGGGGGGGGGGGGGGGGGGGGGGGGGGGGGGGGGGGGGGGGGGGGGGGGFGGGGGGGGGGGGGGGG,;@CEG3ABGGGGGGGGGGGGGGGGGGGGGGGGGGCGGGGGGCEGDGGGGGGGGGGGGGG>CEEGGGGGGGGGGGGGGGGFGGFGGCGGGG
@M00200:207:000000000-ALC1F:1:2111:8057:23173 1:N:0:5
ACTGGGTGTAAAGGGCTCGTAGGCGGTTTGTCGCGTCGGGAGTGAAAACTCAGGGCTTAACCCTGAGCCTGCTTCCGATACGGGCAGACTAGAGGTATGCAGGGGAGAACGGAATTCCTGGTGTAGCGGTGAAATGCGCAGATATCAGGCGGAACACCGGTGGCGAAGGCAGCCTTCTGGGCCAACACTGACGCTCATGCACGAAAGCGTGGGGAGCAAACAGGATTAGATACCCTAGTA
+
GGGGGGGGGGGGGGGGGGGGGGGGGGGGGGGGGGGGGGGGGGGGGGGGGGGGGGGGGGGGFFGGGGGGGGGGGGGGGGGGFGGGGGGGGGGGGGGGGGGGGGGGGGGGGGGGGGGGGFFGGGGGGGGFGCGFCFFGGGGDEGGGGGFG8,3@FGE83>CFGGDGGGGGGFGGGDECGGGGGGGEGGGGGGGGCEGEGGGGGFGGGGGGEEGGGGGGDGGGFGGGGGGGFFFG7CGGGGFG
@M00200:207:000000000-ALC1F:1:2112:21596:5074 1:N:0:5
ATTGGGTGTAAAGGGTGCGTAGGCGGGCAGGTAAGTCCGTGGTGAAATCTCTGAGCTTAACTCAGAAACTGCCATGGATACTATTTGTCTTGAATATTGTGGAGGTAAGCGGAATATGTCATGTAGCGGTGAAATGCTTAGATATGACATAGAACACCAATTGCGAAGGCAGCTTACTACACAGTTATTGACGCTGAGGCACGAAAGCGTGGGGATCAAACAGGATTAGATACCCTCGTA
+
GGGGGGGGGGGGGGGGGGGGGGGGGGGGGGGGGGGGGGGGGGGGGGGGGGGGGGGGGGGGGGGGGGGGGGGGGGGGGGGGGGGGGGGGGGGGGGGGGGGGGGGGGGGGGGGGGGGGGGGGGGGGGGGGGGGGGGGGGGGGGGGGGGGGGGGGGGG:@@FGGGGGGGGGGGGGGGGGGGGGGGGGGGG=<3@@CEGGGGGGGGGGGGGGGGGGGGGGGGGGFGGGGGGFFGGGGGGGGDGG
@M00200:207:000000000-ALC1F:1:2112:19803:9281 1:N:0:5
ATTGGGCTTAAAGGGCTCGTAGGCGGTTTGTCGCGTCGGGAGTGAAAACTCAGGGCTCAACCCTGAGCGTGCTTCCGATACGGGCAGACTAGAGGTATGCAGGGGAGAACGGAATTCCTGGTGTAGCGGTGGAATGCGCAGATATCAGGAGGAACTCCGGTGGCGAAGGCGGTTCTCTGGGCATGACCTGACGCTGAGGAGCGAAAGCATGGGGAGCGAACAGGATTAGATACCCTCGTA
+
GGGGGGGGGGGGGGGGGGGGGGGGGGGGGGGGGGGGGGGGGGGGGGGGGGGGGGGGGGGGGGGGGGGGGGGGGGGGGGGGGGGGGGGGGGGGGGGGGGGGGGGGGGGGGGGGGGGGGGGGGGGGGGGGGGGGGGGGGEGGGGGGGGGGGGGGGGG-=FGGGGGGGGGGGGGGGGGGGGGGGGGGGGGF,/?CEGGGGGGGGGGGGGGGGGGGGGGGGGGGGGGGGGGGGGGGGGGGGGGG
@M00200:207:000000000-ALC1F:1:2112:24281:11277 1:N:0:5
ATTGGGTTTAAAGAGCGTGTAGGCGGTCCGGTAAGTCGGCTGTGAAAGTCCAGGGCTCAACCCTGGGATGCCGGTCGATACTGCCGGACTAGAGTTCGGAAGAGGCGAGTGGAATTCCCGGTGTAGCGGTGAAATGCGCAGATATCGGGAGGAACACCTATGGCGAAGGCAGCTCGCTGGGACGTTACTGACGCTGAGACGCGAAAGCGTGGGGAGCAAACAGGATTAGATACCCGGGTA
+
GGGGGGGGGGGGGGGGGGGGGGGGGGGGGGGGGGGGGGGGGGGGGGGGGGGGGGGGGGGGGGGGGGGGGGGGGGGGGGGGGGGGGGGGGGGGGGGGGGGGGGGGGGGGGGGGGGGGGGGGGGGGGGGGGGGGGGGGGGGGGGGGGGGGGGGGGGG8=FFGGGGGGGGGGGGGGGGGEEGGGGGGGGGD,1?CEGGGGGGGGGGGGGGGGGEGGGGGEGGGGGGGGGGGGGGGGGGGGGGG
@M00200:207:000000000-ALC1F:1:2112:16155:18630 1:N:0:5
ACTGGGTTTAAAGGGTGCGTAGGAGGGCAGGTAAGTCAGTGGTGAAATCTCCAAGCTTAACTTGGAAACTGCCGTTGATACTATCTGTCTTGAATATTGTGGAGGTGAGCGGAATATGTCATGTAGCGGTGAAATGCTTAGATATGACATAGAACCCCAATTGCGAAGGCAGCTCACTACACAATCATTGACTCTGAGGCACGAAAGCGTGGGGATCAAACAGGATTAGATACCCGAGTA
+
GGGGGGGGGGGGGGGGGGGGGGGGGGGGGGGGGGGGGGGGGGGGGGGGGGGGFGGGGFFGGGGGGGGGGGGGGGGGGFGGGGGGGGGGGGGGGGGGGGGGGGGGGGGGGGGGGGGGGGGFGGGGGGGGGGGGGGGGGGGGGGGGGGGGGFGGGGG46CFGGGGGGGGGGGGGGGGGGGGGGGGGGGGE33@EFGGFGGGGEGGGEGGFGGGGGEGGGGGGGGGGG;GGGGGGGGGGGGGG
@M00200:207:000000000-ALC1F:1:2114:25738:5090 1:N:0:5
ATTGGGTTTAAAGAGCGTGTAGGCGGCCAAGTAAGTCCGGTGTGAAAACTCGAGGCTTAACCTCGAGATGTCATCGGAAACTATTTGGCTAGAGTCCGGAAGAGGAGAGTGGAATTCCTGGTGTAGCGGTGAAATGCGCAGATATCAGGAAGAACACCTATGGCGAAAGCAGCTCTCTGGGACGGTACTGACGCTGAGACGCGAAAGCGTGGGGAGCGAACAGGATTAGATACCCCCGTA
+
FGGGGGFFGGGGGCGGG@FGGGGGGGGDCFFGGGGGGGGGGGGGFGFDGGGC<FGGGGGGGAFCFCFGGGCFFFEGGGGGGGGGGGGFGGGGGGGGGGGFGGGGGGGGGGFGGGGGGGGGG4@FFGGGGGGGFGGGDGDGGGGGGGGGGGGGGGGGGGGCFF?GGG>CCBFC,FFCGGGG77DC*11BFGGGGGDE7EBEE5EEG*.*8CGEDCEGCEEC8>CFFFGGFGFGGG0,-199
@M00200:207:000000000-ALC1F:1:2114:24498:5962 1:N:0:5
ATTGGGTTTAAAGCGTGCGTAGGTGGTTGTTTAAGTCTGTTGTGAAAGCCCTGGGCTCAACCTGGGAATTGCAGTGGATACTGGGCGACTAGAGTGTGGTAGAGGGTAGTGGAATTCCCGGTGTAGCAGTGAAATGCGTAGAGATCGGGAGGAACATCCATGGCGAAGGCAGCTACCTGGACCAACACTGACACTGAGGCACGAAAGCGTGGGGAGCAAACAGGATTAGATACCCCGGTA
+
GGGGGGBFGGGGGGGGGGGGGGGGGGGGCGGGGGGGGGGGGGGGGGGGGGFGFGGGGFGGGG<AFG@CDDGGGGGGGGGGGGGGGGGGGGGGGGGGGFGFGFGGGGGGGGGGGGCGGFGCG8@FGGGCGGGGGGGGGGGGGGGGGCFEGGGGGGGGGGGGGGGGGGGCFFGGGGFCGGG7DFCC:CGGGGGGCGFGFGGFGGGGG*/CEGGGGDGGGGGGGGGGGFFGGGGGGFE(()11
@M00200:207:000000000-ALC1F:1:2114:14874:19586 1:N:0:5
ATTGGGTTTAAAGGGTGCGTAGGCGGCCAGGTAAGTCAGGAGTGAAAGTTTGCGGCTCAACCGTAAAATTGCTTTTGATACTGCCAGGCTAGAATTAGGATGAGGTCAGCGGAATGTGGCATGTAGCGGTGAAATGCATAGATATGCCATAGAACACCAATTGCGAAGGCAGCTGGCTAGACCTGGATTGACGCTGAGGCACGAAAGCGTGGGGAGCGAACAGGATTAGATACCCACGTA
+
GGGGGGGGGGGGGGGGGGGGGGGGGGGGGGGGGGGGGGGGGGGGGGGGGGGGGGGGGGGGGGGGGGGGGGGGGGGGGGGGGGGGGGGGGGGGGGGGGGGGGGGGGGGGGGDGGGGGGGGGG5@FGGGGGGGGGGGGGGGGGGGGGGGGGGGGGGGGGGGGGGGGGGGGGGGGGGGGGGGGGGGGGGGGGGGGEGGGGGGGGGGGG5>FGEGGGGGGGGGGGGGGGGGGGGDGGGB)-119
@M00200:207:000000000-ALC1F:1:2115:16322:9478 1:N:0:5
ATTGGGTATAAAGCGTGCGTAGGCGGGATGGCAAGTCGGTCGTGAAATCCCTGGGCTCAACTCAGGGGGGTCGGCCGATACTGCCGTTCTTGAGGGATGCAGAGGAGACTGGAATTCCCGGTGTAGCGGTGAAATGTGTAGAGATCGGGAGGAACACCGGTGGCGAAGGCGGGTCTCTGGGCATTCCCTGACGCTGAGGCGCGAAAGCGTGGGGAGCAAACGGGATTAGATACCCTCGTA
+
GGGGGGGGGGGGGGGGGGGGGGGGGGGGGGGGGGGGGGGGGGGGGGGGGGGGGGGGGGGGGGGGGGGGGGGGGGGGGGGGGGGGGGGGGGGGGGGGGGGGGGGGGGGGGGGGGGGGGGGGG13CGGGGGGGGGGGGGGGGGGGGGGGGGGGGGGGGGGGGGGGGGGGGGGGGGGGGGGGGGGGGGGGGGGGGGGGGDCFGGGGGDCBGGGG>EEEGGGGGGGDGGGGGGFGGGG2-29DG
@M00200:207:000000000-ALC1F:1:2115:9755:18603 1:N:0:5
ATTGGGTATAAAGGGTGCGTAGGCGGCGCGCTAAGTCAGTGGTGAAAGACGGTGGCTCAACCATCGCAGTGCCGTTGATACTGGCGCGCTTGAATGCGGATGAGGTAGGCGGAATGTGGCAGGTAGCGGTGAAATGCATAGATATGCCACAGAACACCGATTGCGAAGGCAGCTTACCAAGGCGATATTGACGCTGATGCACGAAAGCGTGGGGATCGAACAGGATTAGATACCCCCGTA
+
GDGGGGGGGGGGGGDFGGGGGGGGGGGEGGGGGGGGGGGG,CFGFGDGGGGGGGGGGGGGGGGGGGGGGGGGGGGEGFGGGGGGGGGGGGGGGGGGGGGDGGGGGDGFGGGGGGGGGGGGG84DFGGGDGGGGGGGFGGGGGGGGGGGGGGG:FGGGGGGGGGGGGGGGGGGGGGGGGGGGGGGGEGGGGGGGGGGGGGGGGGGGC>FGGGGGGCEGGGGGGGGC6:CDFGGGG?-29CC
@M00200:207:000000000-ALC1F:1:2115:24428:19114 1:N:0:5
ACTGGGTTTAAAGCGCGTGTAGGCGGTCCGATAAGTCGGCTGTGAAAGTCCAGGGCTCAACTCTGGGATGCCGGCCGATACTGTCGGACTAGAGTTCGGAAGAGGCGAGTGGAATTCCCGGTGTAGCGGTGAAATGCGCAGATATCGGGAGGAACACCAATGGCGAAGGCAGCTCGCTGGGACGTTACTGACGCTGAGACGCGAAAGCGTGGGGAGCAAACAGGATTAGATACCCTAGTA
+
GGGGGGFGGGGGGGGGGCGGGGGGGGGGGGGGGGGGGGGGGGGGGGGGGGGGGGGGGGGGGGGGGGGGGGGGGGGGGGGGGGGGGGGGGGGGGGGGGGGGGGGGGGGGGGGGGGGGGGGGG6@FGGGGGGGGGGGGGGGGGGGGGGGGGGGGGGGGGGGGGGGGGGGGDGGGGGGGGGGGGGGGGGGGGGGGEGGGGGGGGGGGGGBGGGGGGGGGGGGGGGGGGGGDGFFGGF8--2?G
@M00200:207:000000000-ALC1F:1:2116:11682:2944 1:N:0:5
ACTGGGTTTAAAGGGAGCGTAGGCGGACATTTAAGTCAGGGGTGAAATCGCAGAGCTCAACTCTGGAACTGCCTTTGATACTGGGTGTCTTGAGTGTGATAGAGGTATGTGGAACTCCGAGTGTAGAGGTGAAATTCGTAGATATTCGGAAGAACACCAGTGGCGAAGGCGACATACTGGATCATTACTGACGCTGAGGCTCGAAAGCGTGGGGAGCAAACAGGATTAGATACCCATGTA
+
GCGGGGGGGGGGGGGA@FGCGGGGGGEB@<@F,FGGGAC8,8FFG<FE,,,8CCFGGGGGG@,<FCGGCFGE,,6,FGGGGGGG@CC@EFGGGGFGE<<CFGGGGCGGGEGGGGGGGGGCFGG<FGAFGGGGGGG<FFGGFGGGGFEFGGGGGGGGGGGCGGGGDGGGGGCCGEGFGGGGDC>,;,5@FGGGGGG*>EEB8@EGGGGGE:EEGGGGG*AFGCGGGGGGGFGGGC8)4CC>
@M00200:207:000000000-ALC1F:1:2116:24366:7809 1:N:0:5
ATTGGGTTTAAAGGGCGCGTAGGCGGTTACGAAAGTCAGGCGTGAAAGTTCACGGCTCAACTGTGGCAGTGCGTCTGATACTTCGTTGACTTGAGGTCGGTAGAGGTAGATGGAACAAGCGGTGTAGCGGTGAAATGCACAGATATCGCTTGGAACGCCGGTGGCGAAGGCGATCTACTGGGCCGTACCTGACGCTGATGCGCGAAAGCTAGGGGAGCGAACCGGATTAGATACCTGAGTA
+
GGGGGGGGGGGGGGGGGGGGGGGGGGGGGGGGGGGGGGGGFGGGGGGGGGGGGGGGGGGGGGGGGGGGGGGGGGGGGGGGGGGGGGGGGGGGGGGGGGGGGGGGGGDGGGGGGGGGGGGGGGGGGGGGGGGGGGGGGGGGGGGGGGGGGGGGGGGGGGGGGGGGGGGGGGGGGDGGGGGGGGGGGGGGGGGGGGGGGGGGGGGGGGGGGGGGGGGGGGGDGGGGGGGGGFGGGE8639FGF
@M00200:207:000000000-ALC1F:1:2116:19203:11993 1:N:0:5
ATTGGGTTTAAAGAGCGTGTAGGCGGTCCGGTAAGTCGGCTGTGAAAGTCCAAGGCTCAACCTTGGGATGCCGGTCGATACTGCCGGACTAGAGTTCGGAAGAGGCGAGTGGAATTCCCGGTGTAGCGGTGAAATGCGCAGATATCGGGAGGAACACCTATGGCGAAGGCAGCTCGCTGGGACGTTACTGACGCTGAGACGCGAAAGCGTGGGGAGCAAACAGGATTAGATACCCATGTA
+
GGGGGGFFEGGGGFGGGGEGFGGGDEGGGGGGGGGGGGDE@FFEFGDGGGGGGGGGGGGGGFGFGGGGGGGGGGGGGGGGGGGGGGGGGGGGGGGFGGGGEGGGGGGGGGGGFGGGGGGGGGGGGGGGGGGGGGGGGGGGGGGGGGGGGGGGGGGGGGGGGGGGGGGGGGGGGGGGGGGGDCGGGGGGGGGGGGGGGGGGGGGGCEGGGGGGGGGGGGEFGGGGGGGGGFGGGG?,.5:C
@M00200:207:000000000-ALC1F:1:2117:11043:6577 1:N:0:5
ATTGGGTGTAAAGCGTGTGTAGGTGGCTTCCTAAGTCGGTTGTGAAATCCCTGGGCTCAACCTGGGAATTGCAGTCGATACTGGGAAGCTCGAGTTCGGTAGAGGACGGCGGAATTCCCGGTGTAGCGGTGAAATGCGTAGATATCGGGAGGAACATCGATGGCGAAAGCAACCGTCTGGGCCTGAACTGACACTGAGACACGAAAGCGTGGGGAGCAAACAGGATTAGATACCCGAGTA
+
GGGGGGGGGGGGGGGGGGGGGGGGGGGGGGGGGGGGGGGGGGGGGGGGGGGGGGGGGGGGG,BFGGGGGGGGGGGGGGGGGGGGGGGGGGGGGGGGGGGGGGGGGGGGGGGGGGGGGGGGGGGGGGGGGGGGGGGGGGGGGGGGGGGGGGGDGGGGGGGGGGGGGGGGGGGGFGGGGGGGGGGGGGGGGGGGGGGGGGGGGGGGGGGGGGGGGGGGDGGGGGGGGGGGGGGGGG222>FG
@M00200:207:000000000-ALC1F:1:2117:10503:10817 1:N:0:5
ATTGGGTGTAAAGAGCTCGTAGGCGGTTTGTCGCGTCTGCCGTGAAAGTCCGGGGCTCAACTCCGGATCTGCGGTGGGTACGGGCAGACTAGAGTGATGTAGGGGAGACTGGAATTCCTGGTGTAGCGGTGAAATGCGCAGATATCAGGAGGAACACCGATGGCGAAGGCAGGTCTCTGGGCATTAACTGACGCTGAGGAGCGAAAGCATGGGGAGCGAACAGGATTAGATACCCACGTA
+
GGGGGGGGGGGGGGGGGGGEGGGGGGGGGGGGGGGGGGGGGGGGGGGGGGGGGGGGGGGGG6CFGGECEGGGGGGGGGGGGGGGGGGGDGGGGGGGDFGGGGGGGGDGGGGGGGFGGGGGGGGGGGGGDGGGGGGGGGGGGGGGGGGGGGGGGFGGGGGGGGGGGGGGGGGGFGGGGGGFGGGFGGGGGGGGGGGGGGGGEEEGGGGGGGGGCEGGGGGGGGGGGCFFGFGGGF4)-9CD
@M00200:207:000000000-ALC1F:1:2117:17743:11573 1:N:0:5
ATTGGGTGTAAAGGGTGCGTAGGCGGCTTATTAAGTCAGGGGTGAAAGACGGTGGCTCAACCATCGCAGTGCCCTTGATACTGATGAGCTTGAATACACTAGAGGTAGGCGGAATGTGACAAGTAGCGGTGAAATGCATAGATATGTCACAGAACACCGATTGCGAAGGCAGCTTACTATGGTGTGATTGACGCTGAGGCACGAAAGCGTGGGGATCAAACAGGATTAGATACCCGTGTA
+
GGGGGGGGGGGGGGGGGGGGGGGGGGGGGGGGGGGGGGGGGGGGGGGGGGGGGGGGGGGGG,BFFGGGGGGGGGGGGGGGGGGGGGGGCFGGGGGGGGGGGGGGGGGGGGGGGGGGGGGGGGGGGGGGGGGGGGGGGGGGGGGGGGGFGGGGGGGGGGGGGCGGGGGGGGGGGGGGGGGFGGFGCGGGGGGGGGGGGGGFEGGGGGGGGGGEGGGGFGGGGDGFGGGGGGGGG7>(-CGG
@M00200:207:000000000-ALC1F:1:2117:16100:11948 1:N:0:5
ACTGGGTTTAAAGCGCGCGTAGGTGGTTTGTTAAGTTGAATGTGAAATCCCCGGGCTCAACCTGGGAACTGCATCCAAAACCGGCAAGCTAGAGTATGGTAGAGGGATGTGGAATTCCAGGTGTAGCGGTGAAATGCGTAGATATCTGGAGGAACACCAGTGGCGAAGGCGGCATCCTGGACCGGTATTGACGCTGAGGCGCGAAAGCCAGGGGAGCAAACGGGATTAGATACCCGTGTA
+
GGGGGGGGGGGGGGGGGGGGGGGGGGGGGGGGGGGGGGGGGGGGGGGGGGGGGGGGGGGGGCFGGGGGGGGGGGGGGGGGGGGGGGGGFFGFFGGGGGGGGGGGGGGGGGGGGGGGGGGGGGGGGGGGGGGGGGGGGGGEGGGGGGGGGGGGGGGGGGGGGGGGGGGGGGGGGGGGGGGGGGGGGGGGGGGGGGGGGGGGGGGGGGGGGGGGEEEEGGGGGGGGGGGGGGFFFC5(-9>F
@M00200:207:000000000-ALC1F:1:2117:8690:15399 1:N:0:5
ACTGGGTGTAAAGGGCTCGTAGGCGGTTTGTCGCGTCGGCCGTGAAAACTTGGGGCTTAACTCCAAGCTTGCGGTCGATACGGGCAGACTTGAGTTCGGCAGGGGAGACTGGAATTCCTGGTGTAGCGGTGAAATGCGCAGATATCAGGAGGAACACCGGTGGCGAAGGCGGCATCCTGGACCGAGATTGACGCTGATGCGCGAAAGCTAGGGGAGCAAACGGGATTAGATACCCGAGTA
+
GGGGGGGGGGGGGGGGGGGGGGGGGGGGGGGGGGGGGGGGGGGGGGGGGGGGGGGGGGGGG<CFGDGGGGGGGGGGGGGEGGGGGGGGCFGGFGGGGGGFDEGGGGEEGGGGGGGGGGGGGGGGAFGGGGGGDGGGGGGGGGGFGCGFFGGGGFGFFFGGGGGFFFGGGGDGGGGGFGGGGGGGGGGGGGGGGGGGGGGGGGGGEEGGGGFGGGEGGFF?FDGGDGGCGGGGGF5(,9DC
@M00200:207:000000000-ALC1F:1:2117:18170:20719 1:N:0:5
ATTGGGTTTAAAGAGCTCGTAGGCGGTTCGATAAGTCGGGTGTGAAAACTCTGGGCTCAACTCAGAGACGCCACCCGATACTGTTGTGACTTGAGTCCGGTAGGGGAGTATGGAATTCCCGGTGTAGCGGTGAAATGCGCAGATATCGGGAGGAACACCAGTGGCGAAGGCGGTACTCTGGGCCGGAACTGACGCTGAGGAGCGAAAGCGTGGGTAGCGAACAGGATTAGATACCTCAGTA
+
GGGGGGGGGGGGGGGGGGGGGGGGGGFGGGGGGGGGGGGGGGGGGFFFGGGGGGGGGGGGG,CFGFEEFGGEGGGGGGGFGGGGGGGG9FFGGGGGGCGGFGGGGGGGGGGGGGGGGGGGGGGGGGGGGGGGFGGGF9FEEFGGGGGGGGGGGGGGGGGGGGGGGGGCGFGGGGGGFGGGFFGBEEEGGGGGGGDEGGGGGGDEGGEEGGG>ECE7>CEECGEGFCGCC7DFGG?)59DFF
@M00200:207:000000000-ALC1F:1:2117:9399:22777 1:N:0:5
ACTGGGTTTAAAGGGTGCGTAGGCGGCCTATTAAGTCAGTGGTGAAATATTTCAGCTTAACTGGAATTGTGCCATTGATACTGATGGGCTTGAGTACAGATGAGGTAGGCGGAATTGACGGTGTAGCGGTGAAATGCTTAGATATCGTCAAGAACACCTATAGCGAAGGCAGCTTACTAGGCTGTAACTGACGCTGAGGCACGAAAGTGTGGGGATCAAACAGGATTAGATACCCTGGTA
+
GGGGGGGGGGGGGGGGGGGGGGGGGGGGGGGGGGGGGGGGGGGGGGGGGGGGGGGGGGGGG,CFGGGGGGGGGGGGGGGGGGGGGGGG?FGGGGGGGGGGGGGGGGGGGGGGGGGGGGGGGGGGGGGGGGGGGGGGGGGGGGGGGGGGGGGGGGGGGGGGGGGGGGGGGGGGCFGGGDFGGFFGGFGEGGFGGCEGGGGGGGGG?EGGGGGEDEGG=FGGGGGCGGGFGFGG@C1)5:CD
@M00200:207:000000000-ALC1F:1:2117:21969:23262 1:N:0:5
ACTGGGTTTAAAGGGTGCGTAGGCGGTTTGGTAAGTCAGATGTGAAATCCCGGGGCTCAACCCCGGAACTGCATCCGATACTGCCAGACTAGAGGACTGGAGAGGTGACTGGAATTCTCGGTGTAGCAGTGAAATGCGTGGATATCGAGAGGAACACTCGTGGCGTAAGCGAGTCACTGGACAGTATCTGACGCTGAGGCACGAAGGCCAGGGTAGCGAAAGGGATTAGATACCCGTGTA
+
GGGGGGGGGGGGGFEGGDGGGGGGGGGGGGGGGGGGGGGGGGGGGGGGGCGDGGGGGGGGG6BFGEGGGGFGGGGGGGGGGGGGFGGGGGGGGGGGGGGGGGGGGGGGGGGGGGGGGGGGGGGGGGGGGGGGGGGGGGEGGGGGGGGGGGGGGGGGGGGGGGGGGGGGGGGGGGFDGGGFGGGGGFCGGGGGGGGGGGGGGGCCGDGGGGGGGGGGGGDGGGGGFGGGGGGGGG0(,122
@M00200:207:000000000-ALC1F:1:2118:8084:5533 1:N:0:5
ATTGGGTGTAAAGGGCGTGTAGGCGGTTCGGCAAGTGAGATGTGAAATCCCTCGGCTCACCCGAGGACCTGCATCTCAAACTGCCGGACTAGAGTATGGGAGAGGATGAGGGAATTCCTGGTGTAGCGGTGAAATGCGTAGATATCAGGAGGAACACCGGTGGCGAAAGCGCTCATCTGGCCCAATACTGACGCTGAGGCGCGAAAGCTAGGTGAGCAAACGGGATCAGATACCCTAGTA
+
GGGGGGGGGGGGGGGGGEGGGGGGGGGGGGGGGGGGGGGGGGGGGGGGGGGGGGGGGGGGG,CFGGGGGGGGGGGGGGGGGGGGGGGGGGGGGGGGGGGGGGGGGGGGGGGGGGGGGGGGGGGGGGGGGGGGGGGGGGGGGGGGGGGGGGGGGGGGGGGGGGGGGGGGGGGGGGGGGGGGGGGEFGFGEGGGGGGGGGGGGGEEGGGGGGGG05<CGGGGFDDGGB,4CFFGFCFGG(<>
@M00200:207:000000000-ALC1F:1:2118:21462:7664 1:N:0:5
ATTGGGTTTAAAGAGCGCGCAGGCGGTCGATTTAGTCGCGTGTGAAAGCCCCCGGCTCAACTGGGGAGGGTCACGCGATACTGATCGACTCGAAGGCAGGAGAGGGTAGTGGAATTCCCGGTGTAGTGGTGAAATGCGTAGATATCGGGAGGAACACCAGTGGCGAAGGCGACTACCTGGCCTGTTCTTGACGCTGAGGCGCGAAAGCTAGGTGAGCAAACGGGATCAGATACCCCCGTA
+
GGGGGGGGGGGGGGGGGGGGGGGGGGGGGGGGGGGGGGGGGGGGGGGGGGGGGGGGGGGGG9EFGGGGGGGGGGGGGGGGGGGGGGGGGGGGGGGGGGGGGGGGGGGGGGGGGGGGGGGGGGGGGGGGGGGGGGGGGGGGGGGGGGGGGGGGGGGGGGGGGGGGGGGGGGGGGGGGGGGGGGGGGGGGGGGGGGGGGGGGGGGGGGGGGGGG35AFFGGGGGGGG9(4CFCGGGGGG3CG
@M00200:207:000000000-ALC1F:1:2118:9843:11768 1:N:0:5
ATTGGGTTTAAAGGGCGTGTAGGCGGTTTGTTAAGTCATGTGTGAAATCCCTCGGCTCAACCGGGGAACGACGCATGAAACTGGCAAGCTAGAGTACCAAAGAGGGGGGTGGAATTCCAGGTGTAGCGGTGAAATGCGTAGATATCGGGAGGAACACCTGTGGCGAAGGCGACCCTCTGGTTGGATACTGACGCTGATACGCGAAAGCGTGGCGAGCAAACAGGATCAGATACCCTAGTA
+
GGGGGGGGGGGGGFGGG6C8CFG9FGGG@CGGGGGGGCECFGGGGGGEGGGAFGGGGGGGG8@CGGG:<F7FC7@=FGGGGGGG@FF@FGEGGGGAGFEFFGGGGD:CEFFGGGGGGG9<FFGGGFGGGGGGFGGGGGGGGGCGG9*?EGGGGGGGGG6CFGGGGGGGGGGGGC**;CEGG+:E6+AFGFGG*;EGGG7FGDEEGGGGGGGG*-:CEGGGGGGGGF(4>CCE9FG+8(22
@M00200:207:000000000-ALC1F:1:2118:19375:12491 1:N:0:5
ACTGGGTTTAAAGAGCTCGTAGGCGGTTCGGTAAGTCGGGTGTGAAAACTCTGGGCTCAACCCAGAGACGCCACCCGATACTGCTGTGACTAGAGTGCGGTAGGGGAGCGGGGAATTCCTGGTGTAGCGGTGAAATGCGCAGATATCAGGAGGAACACCAGTGGCGAAGGCGCCGCTCTGGGCCGTGACTGACGCTGAGGAGCGAAAGCGTGGGTAGCAAACAGGATTAGATACCCGAGTA
+
GGGGGGGGGGGGGGGGGGGGGGGGGGGGGGGGGGGGGGGGGGGGGGGGGGGGGGGGGGGGG9BFGGGGGGGGGGGGGGGGGGGGGGGGGGGGGGGGGGGGGGGGGGGGGGGGGGGGGGGGGGGGGGGGGGGGGGGGGGGGGGGGGGGGGGGGGGGGGGGGGGGGGGGGGGGGGGGGGGGGGGGGGGGGGGGGGGGGGGGGGGGGGGGGGGGG*4CGGGGGGGGGGB)49FGGGGGGC(2>F
@M00200:207:000000000-ALC1F:1:2118:2133:14789 1:N:0:5
ATTGGGCTTAAAGAGCTCGTAGGCGGTTCGGTAAGTCGGGTGTGAAAACTTTGGGCTCAACCCAAAGCGTGCACTCGATACTGCCGTGACTAGAGTTCGGTAGGGGAGTGGGGAATTCCTAGTGTAGCGGTGAAATGCGCAGATATTAGGAGGAACACCGGTGGCGAAGGCGCCACTCTGGGCCGAAACTGACGCTGAGGAGCGAAAGCGTGAGTAGCAAACAGGACTAGATACCCCGGTA
+
GDGDEGFGGFGFA<FGGGG@FEEGGGGGGEEGFE9ECEEGGGGGGGGGGGGGGGGGFCFGGFFGDFGCGBFEGGGGGGGGGGGD<=FCCGGGGGGFFGGGGGEGG>FGFCFDC:CFFFFFAFEGGGGGGGFGFFGGFGGGC:@>FDFGGGGGGGFGGFGGGG7BEEGGCFGDGGGEGGGGFGGGEC8:BCBBFGGGGGGGGGGGG8CEGGGG*-<<<<CFFGGGF1-59>CCCF<6@1:CD
@M00200:207:000000000-ALC1F:1:2118:18184:15635 1:N:0:5
ATTGGGTTTAAAGGGCGCGTAGGCGGGACGCCAAGTCGGTCGTGAAATCTCCGGGCTCAACCCGGAGGAGTCGGCCGAAACTGGTGTTCTTGAGGGAGGCAGAGGAGTCTGGAATTCCCGGTGTAGCGGTGAAATGTGTAGAGATCGGGAGGAACACCGGTGGCGAAGGCGGGACTCTGGGCCGGCATTGACGCTGAGGCGCGAAAGCTAGGTGAGCAAACGGGATCAGATACCCTAGTA
+
GGGGGGGGGGGGGGGGDGGGGGGGGGGGGGGGGGGGGGDGGGGGGGGGGGGGGGGGGGGGG:BFEGGGGGGGGGGGGGGGGGGGFFGGGGGGGGGGGGGGGGGGGGGGGGGGGGGGGGGGGGGGGGGGGGGGGGGGGGGGGGGGGGGGGGGGGGGGGGGGGGGGGGGGGGGGGGGGGGGGGGGGGGGGGGGGGGGGGGGGGGGGGGGGGGGG+5<FFFGGGGGGG>17D=FGFGGGG(32
@M00200:207:000000000-ALC1F:1:2119:6320:4216 1:N:0:5
ATTGGGTTTAAAGGGCTCGTAGGCGGTTTGTCGCGTCGGGAGTGAAAACATCCAGCTTAACTGGGTGCTTGCTTTCGATACGGGCAGACTTGAGGTATGCAGGGGAGAATGGAATTCCTGGTGTAGCGGTGAAATGCGCAGATATCAGGAGGAACACCGGTGGCGAAGGCGGTTCTCTGGGCATTACCTGACGCTGAGGCGCGAAAGTGTGGAGAGCGAACAGGATTAGATACCCGAGTA
+
GGGGGGGGGGGGGGGGGGGGGGGGGGGGGGGCEFGGGGGDFGGGGGGGGGGGGGGGGFGGG,E,EEEGFDGGGGGGCGGGGDGF@FC@FGGGGGGGFFGFGGGDGGGGCFGGGGGGCEFGGGGGGFGGGGGGGGDGGGECCGGGGGGG<FEGGGGGGGGEFGGCFGGGGGDGGGGGGGGGGGGGCEFGGFEGGGGGEFF**?8CEGGGGCFE+.<=FGGEGGGGFCFC9?GGGGGGGDGG
@M00200:207:000000000-ALC1F:1:2119:18749:15552 1:N:0:5
ACTGGGTGTAAAGGGCACGTAGGCGGCCCGGCAAATCAGTCGTGGAATCCCGACGCTTACCGTCGGAACGGCGGCTGAAAATACCGGGCTAGAGGGCGTGAGGGGTCACTGGAACTCCTGGTGAAGCGGTGAAATGCGTAGATATCAGGAGGAACGCCGGAGGCGAAAGCGAGTGACTGGCGCGTTCCTGACGCTGAGGTGCGAAAGCTAGGAGAGCAAACAGGATTAGATACCCTAGTA
+
GGGGGGGGGGGGGGGGGGGFGGGGGGGGGGGGGGGGGGGGGGGGGGGGGGGGGGGGGGGGG?FGGGGGGGGGDGGGGGGGGGGFGGGGGGGGGGEFGGGGGGGGGGGGGFGGGGGGGGGGGGGGGGGGGGGGGGGGGGGGGGGGGGGGGGGGGGGGGGDGGGGGGGGEGGGGGGGGGGGGGGGCEDEGGGGGGGGGGGGGGGG>EEE@F?FF+.:CGGEGGGFGGFGGGGGGGEFCFFGG
@M00200:207:000000000-ALC1F:1:2119:23726:17569 1:N:0:5
ATTGGGTTTAAAGCGCGTGCAGGTGGCGCGGTAAGTTGGGCGTGAAATCTCCCGGCTCAACTGGGAGAGGTCGTCCAATACTACCGTGCTTGAGAGCAGAAGAGGAAGATGGAATTCCCGGTGTAGTGGTGAAATGCGTAGATATCGGGAGGAACACCAGTGGCGAAGGCAGCTCGCTGGGACGGTACTGACGCTGAGACGCGAAAGCGTGGAGAGCAAACAGGATTAGATACCCCCGTA
+
GGGGGGGGGGGGGGGGGGGGGGGGGGGGGGGGGGGGGGGGGGGGGGGGGGGGGGGGGGGGG,BFGGGFGGGGGGGGGGGGGGGGGGGGGGGGGGGGGGGGGGGGGGGGGGGGGGGGGGGGGGGGGGFGGGGGGGGGGGGGGEGGGGGGGGGGGGGGGGGGGGGGGGGGGGGGGGGGGGGGGGGGGGGGGGGGGGGGGGGGGGGGGE5EGGGG/.<CGGGGGGGGGGGGGGGGGGGGGGGG
@M00200:207:000000000-ALC1F:1:2119:22954:18635 1:N:0:5
ATTGGGTTTAAAGGGCGCGTAGGCGGTTGGATAAGTCAGCTGTGAAAACCACGGGCTTAACTCGTGGCCTGCAGTTGAGACTGTCTGGCTTGAGTGTGGGAGAGGAGAGTGGAATTCCTGGTGTAGCGGTGAAATGCGTAGATATCAGGAGGAACACCGGTGGCGAAGGCGGCTCTCTGGACCACAACTGACGCTGAGGCGCGAAAGCTAGGAGAGCAAACAGGATTAGATACCCCAGTA
+
GGGGGGGGGGGGGGGGGGGGGGGGGGGGGGGGGGGGGGGGGGGGGGGGGGGGGGGGGGGGG,CFGGGGGGGGGGGGGGGGGGGGGGGGGGGGGGGGGGGGGGGGGGGGGGGGFGGGGGGGGGGGGGGGGGGGGGGGGGGGGGGGGFGGGGGGGGGGGGGGGGGGGGGGGGGGGGGGGGGGGGGGGGGEGGGGGGGGGGGGGGGGGGGGGGGG+.2:FGGGGGGGGFFDGGGGGGGGGGGG
@M00200:207:000000000-ALC1F:1:2119:19365:20607 1:N:0:5
ATTGGGCTTAAAGCGTGTGTAGGCGGCCTTTTAGGTCTGTGGTCTAAGCCCGAAGCTTAACTTCGGTTCGCCACAGAAACCGATTGGCTTGAGTGTGGTAGAGGCAAGTGGAATTTCTAGTGTAGCGGTAAAATGCGTAGATATTAGAAGGAACACCAGTGGCGAAGGCGACTTGCTGGGCCATTACTGACGCTGAGGCTCGAAAGCATGGGTAGCGAACAGGATTAGATCCCGAGTA
+
GGGGGGGGGGGGGGGGGGGGGGGGGGGGGGGGGGGGGGGGGGGGGGGGGGGG@FGGGGGGG<FGGGGGGGGGGGGGGGGGGGGGGGGGGGGGGGGGGGGGGGGGGGGGGGGGGGGGGGGGGGGGGGGGGGGGGGGGGFGGGGGGGGGGGGGGGGGGGGGGGGGGGGGGGGGGGGGGGGGGGGGGGGGGGFGGGGGGGGGGGEGGGGGGGFGG+/=7EEGGGGGGCFGGGGGGGGGGGG
@M00200:207:000000000-ALC1F:1:2119:20722:22904 1:N:0:5
ACTGGGTTTAAAGGGCGCGTAGGCGGCGCGGTAAGTCACTTGTGAAATCTCTGAGCTTAACTCAGAACGGCCAAGTGATACTGCAGTGCTAGAGTGTGGAAGGGGCAATCGGAATTCTTGGTGTAGCGGTGAAATGCGTAGATATCAAGAGGAACACCTGAGGTGAAGACGGGTTGCTGGGCCAACACTGACGCTGAGGCGCGAAAGCCAGGAGAGCAAACGGGATTAGATACCCCGGTA
+
GGGGGGFGGGGGGGGGGGGGGGGGGGGFGGGGGGGGGGGGGGGGGGEGGGGGGGGGGGGGG9CFGGGGGGG>FGGGGGGGGGGGGGGGGGGGGGFEEGGGGGGGGGGGGCGGG>@DFFGGGGGFGGGGGGGGGGGGGGGGGGGGGGGGGGGGGGGFDFCFFGGGGGGGGGGGGGGGGGGGGGFGGGGGGGGGGGGGGGFGG5CGGGGGGGGG*-1:FGDFFGDD778CF7CCGGGGDDGG
@M00200:205:000000000-AKKM3:1:1101:19682:1951 1:N:0:1
ATTGGGTTTAAAGGGTGCGTAGGCGGGTCTTTAAGTCAGGGGTGAAATCCTTTTGCTCAACTCCAGTACTGCCTTTTATACTGAAGATCTTGATTTCGGGAGATGTGATTGTAACTGCTTTTTTAGTTTTTCCTTTCTTAGATATTCTCTTTAACACCATTTTCTTATGCGGCTCACTTGCCCGATACTGACGCTTCTTCTCGAAAGCTTTTTTCGCAACCCTTCTTTTATTCCCCTTTCCTAT
+
<FF<A@FGG@DEFGGGGGGGGGDD>EEGFGGGD99EFC98<7FC7<<<96C,,,,9CC,,9<C9,,,,:C,9CFEE,,9,6<55,5,EFCE,,,<<<,+++++,,<,,,<5,,,<C,9,,,:,6,,,,,:+,,,9::,?,,,9,C@@,5,,,,,85B=+,7,,6,,3,,8++343,77,,3654*@*3@+,3*=/**,,,,5*,,*/2,4,,,*)1/***0***(02)++1+28<8.);++))/
@M00200:205:000000000-AKKM3:1:1101:12157:1967 1:N:0:1
ATTGGGTGTAAAGGGTGCGTAGGTGGCCCTGTAAGTCAGTGGTGAAATATCTCAGCTTAACTTTGTTGGTTCCATTTATACTGCAGGGCTTGTGTACAGATGAGTTAGTCGGAATTGACTGTTTCGCGGTGCCCTTCTTAGATATCTTCTTTAACACCGTTCTCTTAGGCAGCTTACCTAGCTGTAACTGACACTTTTTCTCGAAAGTTTTTTTATCAAACATTATTATATTCCCTCGTCCTAT
+
CFGGGGGGGGGGGGGGGGGGGGGGGGFGGGGGGGGGF9EFFDGDCDF<,<CEC,<;CF,<CC,,,,,,98,<:9CE,,<,<C<C@<<@CCC+,,:,<C<9FCA,,<,,,98++,:B,,:,,:,:,,4++8++,,9,:,9;,,9,C4,:5,,,,,:,4@+,8,+4,,3,,8,+@>>,3,,3,6E9@=;=D+9=9@=,,,,1,5:,,5+?,7,+***5<;,,3*,+*55*++;+6,6F**2**(*/
@M00200:205:000000000-AKKM3:1:1101:11164:1969 1:N:0:1
ATTGGGTTTAAAGGGCGCGTAGGCGGGCTGTCAAGTCTGGGGTGAAATCCCGCTGCTCAACCGTGGTTCTGCCTTAGATACTGACGGCCTCGAGGTAGGTAGGGTCGATCGGAACTGTTTTTTTAGCTGTGTAATTCTTTGATATTCTCTCTAACTCCGTTTTCTAAGGCGGCTCTCTTGACCTCTTCTGACGCTGTTTCTCGAAAGCCTTTTTTGCAAACGTTATTATATACCCCCGTACTCT
+
GFGFGGGGGGGGGGGGGGGGGGGGGGGGGGGGGGGGFGFDFGGC7CF<C=C,6+88CE?<C4+8,+,+<:,,BEF,,,<,<A954:BCF?=+++++:5+E<E?+,:+++88+++6B,:,,,:++,,8,,:,,,,7,3,7@,,@,@33,,,,,3,88>>7*7,*2,,6,,:*1=31+55,7+>9<<CC7<++>*=9**++1+3*+**)9*+++++))/++09***(12)**.*33<7))0**().
@M00200:205:000000000-AKKM3:1:1101:11613:1993 1:N:0:1
ATTGGGTTTAAAGGGTGCGTAGGTGGGCAGGTAAGTCAGTGGTGAAATCTCCGGGCTTAACCCGGACACTGCCATTGATCCTATCTGTCTTTCATACCCTGGATTTTATCGTAATATGTCTTTTATCGGTTACTTTCTTATATCTTCCTTTTAACACCCTTTTCTTAGGCAGCTCACTTCGGGAATATTTCCACTTTTTCTCTAAAGCTTTTTTTTCAAACATTCTTTTATCCCCCCTTTTTTT
+
EGGGGGGGGGGGGGGGGGGGGGGGGGGGGGDFGGFGGGFGGGGFCDFCECEC++88CF@<CCC+++++:C,@C6CE,,<,<<6CFGFGGFF,,,<,<CEFC=8,,:,,,9:,,,:,C,:,,<,:,,9++8++,,9,9:C,,,9,A,,5,8,,5,:,4@>+8A,6,,3,38,3+6,,37,73++++@9<C+,5,E5,,,,1,5,,,,3:9@,,3**3/5,,;*,+*42*++9+6842)).+*)(,
@M00200:205:000000000-AKKM3:1:1101:20738:2021 1:N:0:1
ATTGGGTATAAAGCGCGTGCAGGCGGATTGGTATGTGCCGTGTGAAAGCTCTCGGCTTGCCCGGGATCGGTCGCGGTAGTCAGCCGATCTTGATTCTCGGCGATGTTCGTGGAATTCCCGTTGTTGTGTTTTCTTTCTTATTTTTCTTTTTTAACACCATTTTCCCAAGCGGCTACCTTTCCGAGACCTGCCGCTCTTTCTCGACGGCCTTTTTCGCAAACCTTTTTCTATACCCCCTTTCTTT
+
GGGGGGGGGGGGGGGGGGGGGGGGGGGGGGGGGGGGGGGGGGGGGCF,:@CCC,:8CF@FCC,++++,8,B?+@++8++,9,:=FFEGG=,,,,,9<<BF+@F++:<,+8:++,:B3=8+,:+8,,8+:@,,,,3,3,8,,,3,33,,,,,*6,8,8<6,7,,,,,62,11****,,6,,69*=:8E*<**3*7:**++1+1*+1*/5*1++++)).*8*C/**)20(*1.*3<<*.)0+*.)-
@M00200:205:000000000-AKKM3:1:1101:23464:2030 1:N:0:1
ATTGGGTTTAAAGGGCGCGTAGGCGGGATGGCAAGTCGGTCGTGAAATCCCTCTGCTCAACCGAGTTGCTTCGGCCGATCCTGCCGTTCTTGATGGATGCAGATTTTTCTGGACTTCCCTTTTTAGCGGTGTCTTTTTTAGAGATCCTTTTCAACACCGTTTTCTAAGGCGGGTCTCTTGGCATCTCCTGACGCTGCTTCTCGAAAGCTTTTTTTGCAAACTTCATTTTATACCCGTTTCTTTT
+
FGGGGGGGGGGGGGGGGGGGGGGGGGGGGGGGGGGGGGDGGGGGGGGCC=<CC,:CCF?E=4+++,,,:,<<+8>=++6+8<9?BFFGG<B,,,,,:CFCF?9,,,,,8<<,,,::88=,,:,8,,3++8++,,8,7,@,,,,,3,,,,,,,7,@:@FC,5,*5,,22,8<*834:><,,+2>FFGGC?*7C=G1**++2+:*+*/)9+3+++*))/+3+9*+*)22)*1-*+00)))0+*)).
@M00200:205:000000000-AKKM3:1:1101:24153:2057 1:N:0:1
ATTGGGTTTAAAGGGCGTGTAGGCGGTTTGTTAAGTCATGTGTGAAATCCCCCCGCTCAACCGGGGTCGTGCGCATGCAACTGGCAAGCTAGAGTACCGAAGAGGGGGGTGGAATTCCCTTTGTAGCGGTCACCTCCTTAGATATCTTTTTTAACACCTTCTTCGTAGGCGGCCCCCTTGTCGGATACTGACGCTTATACTCGAAAGCTTTTTTTGCAAACATCATTATATCCCCCTTTACTCT
+
GGGGGGGGGGGGGGGGGGGGGGGGGGGGGGGDGGGGGGGGGGGGGGG<CC@C@+877@@EE@+++++,88,8:F+8+,,,:9BEFGGGG=,,,,<,:EEGGGG8,+++*44*1,8><<<,,2,8,,2**8**,+0*1,3++02+3++++++*/+3,<AF+2++2**21::5>E*2/::*2<@E5CGECC77CEG/**3+2+9**2/7D+3+++*)1/0<<<*+*)00)*16*2<CC))0+*))-
@M00200:205:000000000-AKKM3:1:1101:16472:2077 1:N:0:1
ATTGGGTGTAAAGAGCTCGTAGGCGGTTTGTCGCGTCTGCCGTGAAAGTCCGGGGCTCAACTCCGGATCTGCGGTGGGTACGGGCAGACTAGAGTGATGTAGGTGAGACTGGAATTCCCGGTGTAGCGGTGAAATGCGCAGATATCTTTATTAACACCGTTTTCGAAGGCGGGTCTCTTGGCAACAACTGACGCTGTGTATCGAAAGCTTTTTTAGCGAACATTATTAGATACCCGTTTCATTT
+
GGGGGGGGGGGGGGGGGGGGGGGGGGEGGGGGGGGGGGGGGGGGGGG9EEC,++F@FGGGGEEE7+,8@F9CCGG7++@,9+@FGGGGGE98,,C,CEGGGGG9,,4,5?F,,<CFDB<++@+B,<3++B++,,8,,+8@7C><F3,,,,,,73ECGGG,6,*6**6>CCGGG::<<?,7?CGGGGGEGFGGGG9**++++*28;57D+<+++*)27>C89)+*)2:)*16*@<CC0)0+*))-
@M00200:205:000000000-AKKM3:1:1101:14737:2090 1:N:0:1
ATTGGGCGTAAAGGGCGCGTAGGCGGCCGGCGCAGTCCGGGGTGAAATCCCCCTGCTTAACTGGGGACGTGCCCCTGATACTAGCTGGCTGGAGTTGGGTAGGGGCGGTCGGAACTTCCGGTGGAGCGGTGAAATGCGTTGATATCTTTCTTAACGCCGCTTGCGAAAGCGGTTCGCTGGGCCCCTTCTGACGCTGATGCGCGAAAGCCTTTGTAGCGAACGTTATTCTATACCCGCTTAATTT
+
GGGGGGG:FGGGGFGG@FGGGGGGGGDG:FGGCGGGGCG7>FGGGGG9CCF=>+BEFBFGC<,,,+++@8=FDF=++,A9?,5CFDDFGC7+,333FGGGGGG++++5*5>7**>FCC,**=***,3**=:*,,>,7*4**:FCF,,,,,,,72FFGGG*:**2**2*/;CE1*/*2;*:;;F5:;F8C7CGGG9**+2+*15C8CCC*+++++*0*2:EGD8*(1:)*/6CGEC)))8**))-
@M00200:205:000000000-AKKM3:1:1101:22273:2091 1:N:0:1
ATTGGGTATAAAGGGCGCGCAGGCGGCTACGTAAGTCCGGCGTGAAATCCCACGGCTCAACTCTGGAACTGCGTCGGAAACTACGTTGGCTTGAGGATGGTAGAGGCCATTAGAACTTGCGTTTTAGCGTTGAATTCCGCAGATATCTCTTTGAATGCCTTTTCCGAAGGCGGTTTCCTGGGCCACTCCTGACGCTGAGGCGCGAAAGCTTTTTGAGCGAACCGGTTTTGATACCCTCTTATT
+
GGGGGGGGGGGGGGGCGGGGGGGGGGGGGFGGGGGGFGGGGGGGGGGFF<E,6+CCEFEGFC,5,,,,4C,C,C>+++++9BE5BFFGG,B=+,,,,8EFFDC,,,+:,:,,<,,::,,5++8+8,,8++@++,,:,,,@>**@,73,7,,,7,33,>F,,?,,2*6>>B@*:***++77<5=FGGGGFGGFGG*1****/1::*:CD*3++++)1.<:?DD*)()/()027<EEC0.)2*))
@M00200:205:000000000-AKKM3:1:1101:18253:2099 1:N:0:1
ATTGGGTGTAAAGGGTGCGTAGGCGGTTAAATAAGTTTGAGGTTAAATGCGTTAGCTCAACTAGCGTTTGCCTTGAAAACTGTTTGACTAGGATGTAAACGGCGCAGGCGGAATGAATCATTTAGCGTTGACATTCATAGATATGTTTCTGTACACCGATCTCGTAGGCAGCTTTCTTGGATACGATTGACGCTTAAGCACGAAAGCGTTTTTATCGAACAGTTTTTGTTACCCCATTAAGTTC
+
GGGGGGGGGGGGGGGGGGGGGGGGGGGGGGGGGGGGGGGGGGGGGGGF9C7FGCFDFFGGGF8,C+BFF:@FFG8,<,,CC?EFGGGGG98,,C,CFEFFGGG+7+++8+>7:FE9,@?<F,C9,A++B++:,:,:,CEEAFAFF,7@=,,,:@<DFGGC3,7,++36CFGGG4,7,,,7@CFFGGGG>FFGGD**,,14,:5:CGGG=**1=*;@5AF=DF?+1:*())1@@F8C)9/+*)..
@M00200:205:000000000-AKKM3:1:1101:22188:2114 1:N:0:1
ATTGGGCATAAAGGGCGCGTAGGTGGCCGAGCAAGGTCGCGGTGAAAGCCCGGCGCTCAACCCCGTTTCGGCCGTCGCACCTACTCGGCTCGAGCACTGTAGGGGCCGCTGGAATTCCTGTTGTAGCGGTGCACTTCTTAGATATCCTTCTTAACACCGTTTTCTAAGGCGGCCCTCTTGGCAGGAAGCCCCCTCTCCGTTGCGGCTGTCTCTTCGGCGCGACTGCTTTGGGAGCATCCACGTT
+
GGGFFGGGGGGGGGGGDGEFGGGGGGGCGGGGGGFGGGGGGGGGGGG,9:C+++8@CBCAE<4?+4,:B++@CFF++8++6BEE<EFGG?B+++3+AFFDFGE++3+++8@+,33@8@,,,8,8,,8**>**,,7,3,76,7,3@2,,,,,,7,38CFG,1,*2+,57<<FG8*4*32+++02;EGG*/7CEGC/*2***+//*:CGD*++03+*1)1:C)9/)(**)*1(/2*/**)/+*-((
@M00200:205:000000000-AKKM3:1:1101:20259:2135 1:N:0:1
ATTGGGCTTAAAGGGAGCGTAGGCGGATAGTTTAGTCAGAGGTGAAATCCCAGGGCTCAACCTTGGAATTGCCTTTGATACTGGCTATCTTGAGTATGGAAGAGGTATGTGGAACTCCGAGTGTAGCGGTGAAATTCGTAGATATTCCGCAGAACACCAGTTGCGAAGGCGACTTACTGGTCCATTACTGACGCTGATGCTCGAAAGCGTGGGGAGCAAACAGGATTAGATACCCCCGTA
+
GCGGGGCGGGGGGGG9FGGGGGGGGG:@F@CEFGGGGGGGGGGGGGG,C,C,67FFGGGGGFCEDF,96E<FGFFGGCFAFGGCCFGEGFD96CC<<FGG@FE,<FECEEFCFG=F,?+++BBFA<,8>CC+,,CAF+FFGGGFG,,,,+++8>FGGGF89,,38+@FGGD8C+4,@F,@>FCECFGGGGGGGGD55,,5:8CCGGGF54****)9:FBEFF**,;C3*ACDGDF*)0::
@M00200:205:000000000-AKKM3:1:1101:10561:2136 1:N:0:1
ACTGGGCTTAAAGGGCGTGTAGGCGGTTCGGTAAGTGAGATGTGAAATCCCTCGGCTCACCCGCGGACCTGCATCTCAAACTGCCGGACTAGAGTATGGGAGAGGATGATGGAATTCCTTGTGTAGCGGTGAAATGCTTAGATATCCTGTTTAACACCGTTGGCGAAAGCGCTCATCTGGCCCAATACTGACGCTGATTCGCGAAAGCTTGTGGCGCAAACGTGATTCGATACCCCTGTACGAT
+
G9FGGGCFGGGGGGGGGBGGGGGGGG@CECGFGGGGDGGGCGGGGGGGGC@EF+CCGGGGEC++++++@EAF8F5,C,,5CECF,>B@FF,,,:AABFGFGGG778,<,,CB,?FFFAE,,C,B9,@77CC+,,9,3,3C>=BGG,,,,,,,:@FFFGG,@+,,**55>DF:C6*6??,@4>CEC8BFGG?FED94*++4**=*8CDGE+++,*))8CCEG3**(2:))997EGG*))0+*,(-
@M00200:205:000000000-AKKM3:1:1101:15499:2150 1:N:0:1
ACTGGGTGTAAAGGGTGCGTAGGCGGAATAATAAGTCAGTGGTGAAATCTCTCGGCTTAACCGAGACACTGCCATTGATACTGTTAATCTTGAGTACATTTGATGTGGGCGGAATGTGTCATGTAGCGGTGAACTGCTTAGATATTACTCATAACACCGCTTGCGAAGGCAGCTCACAAAACTGTAACTGACGCTGAGGCACGAAAGCTTTGGTATCAAACATTATTATATACCCTTGTA
+
GGDFDEGGFGGGGGGGGGGGGGGGGGGGFFFGGGGGGGGGGGGGGGGFGFFGGFGGGGGGFFE77:+,9EFFGGGGECC<FGFFGGGGGFGE,=E9FGGGGGGG<F?<,CF@C7FFFFFF9AEE,<EFEGD+,,9,AAAEGGGGG,,5,5,,CAFGGG@+@C+8++@FF@FEB43,>,,@DDGFGGGGCFGFG73**,*4*/=C>ECF,=,,,6+3@EG7*;++)1;)+19:<<+C0)2+
@M00200:205:000000000-AKKM3:1:1101:23278:2150 1:N:0:1
ATTGGGTTTAAAGCGTGCGTAGGTGGTTGTTTAAGTCTGTTGTGAAAGCCCTGGGCTCAACCTGGGAACTGCAGTGGAAACTGGATGACTAGAGTGTGGTAGAGGGAAGCGGAATTTCCGGTGTAGCGGTGAAATGCGTAGATATCGTACTTAACATCAGTGGCGAAAGCGGCTTCCTTGACCAGTACCGACGTTCAGGCACGAAAGCGTTGGGAGCAAACATGATTATATACCCTTGTAAGCT
+
GGGGGGGGGGGGGGGGGGGGGGGGGGGGGGGGGGGGGGGGGGGGGGGDEAFFD@FGGGGGGFF8A,,<FFGGFGGF?9C<EFFGGGGGGG9=9EFAFGGGGGGFG7C,,CFFFGGGGGD:7C7F=B@@FF:7,,9,7+8CFCGFG3+,,++,:CFGGGG,9,,8++@CGGGDGEB>DC,>EG<FGGGC<DGEEC;C,,,4/CGCGGGC==1***)88AFGGG7*);:)+19@B<+=))10*)))
@M00200:205:000000000-AKKM3:1:1101:18775:2151 1:N:0:1
ATTGGGTATAAAGGGAGCGTAGGCGGATAGTTTAGTCAGAGGTGAAAGCCCAGGGCTCAACCTTGGAATTGCCTTTGATACTGGCTATCTTGAGTATGGAAGAGGTATGTGGAACTCCGAGTGTAGAGGTGAAATTCTTAGATATTCTGAATAACACCATTGTCTAAGGCGACCTACTGGTCCATTACTGACGCTGATGCTCGAAAGCGTGGGGAGCAAACATGATTATATACCCTCGTAAGCT
+
GGGGGGGGGGGGGGGGGGGGGGGGGGGGGGGGGGGGGGGGGGGGGGGADFF?F7FGGGGGGGGG9,,,CFCEFGFFC9F<EFFGGGGGGFGC,,C9FGGGGGG8CF9F@EFDFFEGFF:++A7BA,,5,F<,,,9BE,@EFAFBF@5,,,,,:EFGGGG,A,,8,,8CDFGGG+@,>B,8CFGFGGFFGGGGGGC++,,2@7C:FG5D*@*****3?=:FF7,**::*+11=C@CC)02**()1
@M00200:205:000000000-AKKM3:1:1101:24271:2153 1:N:0:1
ATTGGGTATAAAGAGCTCGTAGGTGGTTCAGTAAGTCGGGTGTGAAACCTCCAGGCTCAACCTGGAGACGCCACCCGATACTGCTGTGACTAGAGTCCAGTAGGGGAGCATGAAATTCCTGTTGTAGCGGTGAAATGCGCAGATATCTGGATGAACACCTTTGGCGAAGGCGGTGCTCTGGGCTGGAACTGACACTTTGGTGCGAAAGCGTGGGGAGCGAACCGGTTTCGATACCCTAGTCAT
+
GGGGGGGGGGGGGGGGGGGGGFGGGGGGGGGFGGGGGGGGGGGGGGGFCFFE8,CFFGGGGGG8,,,,C,CBFGGBC+@7@FFGGGGGGDF9C,=CFFGGFFG97:7+8+AF?AFFEDEG,,9,A<,?:7@++,,:,,@CFGGGG@,,,,,,:AF?FFC,,:,,3+B@:EGGC5**4@@DCGC6CEC?CGGFGC3<,,,0,2==;:CD6*4***)*:/=?DG*),)1-*04>C*:*/0)3*))
@M00200:205:000000000-AKKM3:1:1101:7288:2214 1:N:0:1
ACTGGGTTTAAAGGGCGCGTAGGCGGCCTTCTTAGTCAGACGTGAAATCCCCCGGCTTAACCTGGGAACTGCGTCTGATACTGGAAGGCTGGAGTTCGGGAGAGGGATGTGGAATTCCAGGTGTAGCGGTGAAATGCGTAGATATCTGGAGGAACACCGGTGGCGAAGGCGGCATCCTGGACCGAAACTGACGCTGAGGCGCGAAAGCCAGGGGAGCAAACGGGATTAGATACCCCTGTAAGA
+
GGGGGGFGGGGGGGDFGGGGGGGGGGGGGGGGGGGGGGGGGGFGGFGFGFFGGGGGGGGGGFFFGGF8FGFGGGGGGGGGGGGGGGGGGGGGFGGGGGGGGGGGGGGGDGGFAFGGGGGFFFDFEAFGGGG?,==9C+CECEGGG3@,3,3++63DFGG7C7>E77EGE@FCECEGBE<CCG9EGEGGGGGGGCDG5C*:5DGE8CC9EFC*?GDGFFFG45**-19)4@B2<66700<+064
@M00200:205:000000000-AKKM3:1:1101:15653:2236 1:N:0:1
ATTGGGTTTAAAGCGCGTGTAGGCGGGAGAGGCAGTCCGGTGTGAAAGCCCTCGGCTCAACCGAGGAAGGTCGCTGGAAACTCCTCTTCTTGAGGGTGGCAGAGGGAAGTGGAATTCCCGGTGTAGCGGTGAAATGCGTAGATATCGGGAGGAACACCCGTGGCGAAGGCGGCTTCCTGGGCCACCACTGACGCTGAGACGCGAAAGCGTGGGGAGCGAACGGGATTAGATACCCTAGTA
+
GGGGGGGGGGGGGGGGGGGGGGGGGGGGGGGGGGGGGGGGGGGGGGGGGGGGGGGGGGGGGGGGGGGGGGGGGGGGGFGFGGGGGGGGGGGGGGGGGGGGGEGGGGGGGGGGGGGGGGGGGGGGGFFFGGGCDCCFF*@EGGGGG>****5*>FGGGGG7FBC7*<BGGGGGCECCGGEFGCFEGFDGGGGGGGGGCCFGGDGGGGGGGGD*C57DEEC=DD5C1DC?FFA:9<CD)7@E
@M00200:205:000000000-AKKM3:1:1101:20931:2239 1:N:0:1
ATTGGGTTTAAAGGGCGCGTAGGCGGCCGATTAAGTCGGGGGTGAAAGCCTGTGGCTCAACCACAGAATTGCCTTCGATACTGGTTGGCTTGAGACCGGAAGAGGACAGCGGAACTGCGAGTGTAGAGGTGAAATTCGTAGATATTCGCAAGAACACCAGTGGCGAAGGCGGCTGTCTGGTCCGGTTCTGACGCTGAGGCGCGAAAGCGTGGGGAGCAAACAGGATTAGATACCCGCGTAAGA
+
GGGGGGGGGGGGGGGGGGGGGGGGGGGGGGGGGGGGGGGGGGGGGGGGGGGGGGGGGGGGGGGGGGGGGGGGGGGGGFGGGGGGGGGGGGGGGGGGGGGGGGGGGGGGGGGGGGGGGGGGEGGGGGGGGGGCFAFGF>FGFCEGG@F,F7<*FFFGGGD,@EFG>CEEGCGGGEGGFGDGGEFGGGGGGGGGGGGGGDF5=9EEEGGGGCCGCGEGEGGGGG6<<FC<6@AFAEG5)7>EG6A
@M00200:205:000000000-AKKM3:1:1101:21376:2245 1:N:0:1
ACTGGGCTTAAAGAGCACGTAGGCGGTCAGGCAAGTCCGTGGTGAAATCCCCCAGCCTAACTGGGGAACTGCTTCGGATACTACCTGACTTGAGTGCAGGAGGGGAGAGTGGAATTCCAGGTGGAGCGGTGAAATGCGTAGATATCTGGAGGAACGCCGGCGGCGAAAGCGACTCTCTGGTCTGCAACTGACGCTGAGGTGCGAAAGCTAGGGGAGCAAACGTGATTAGATACCCTCGTAATAT
+
GGGGGGGGGGGGGGGGGGGGGGGGGGGGGGGGGGGGGGGGGGGGGGGGGGGGGGGGGGGGGGFFGGCEGGGGGGGGGDGEGGGGGGGGGGGGGGGGGGGGGGGGGGGGGGGGGGGGGGGFFFGF?<FEEGG?C,C,C:F7=CGFGDF,,,3+@DEGGGD+3@*B87E<EGEEGGGGFG9CGGGGGFGGG49FGGGDC>5C5FGGEGDGG++*8*.CBFFE5>C3:DC2*9>7CFGF07<E5(..
@M00200:205:000000000-AKKM3:1:1101:12518:2261 1:N:0:1
ATTGGGTTTAAAGAGCTCGTAGGCGGTTTGTTGCGTCGGCTGTGAAATCCCGAGGCTCAACCTCGGGTCTGCAGTCGATACGAGCAAACTAGAGTGTTGCAGGGGAGACTGGAATTCCTGGTGTAGCGGTGAAATGCGCAGATATCAGGAGGAACACCGGTGGCGAAGGCGGGTCTCTGGGCAACAACTGACGCTGAGGAGCGAAAGCGTGGGGAGCGAACAGGATTAGATACCCGCGTA
+
GGGGGGGGGGGGGGGGGGGGGGGGGGGGGGGGGGGGGGGGGGGGGGGGGGGGGGGGGGGGGGGGGGGGGGGGGGGGGGGGGGGGGGGGGGGGGGGGGGGGGGGGGGGGGGGGGGGGGGGGGGGGGGGGGGGGFCFGGCGGGGGGG><9@7<CGGGGGGGDGGDDEEEGGGGGGGGGGGGGGGGGGGGGGGG6EEGGGGGGDFGGGGGGGC5EGGFGFGGGGD6CBFG?FFFGGFCDBFFG
@M00200:205:000000000-AKKM3:1:1101:13584:2281 1:N:0:1
ATTGGGCGTAAAGGGAGCGTAGGCGGACATTTAAGTCAGGGGTGAAATCCCGGGGCTCAACCTCGGAATTGCCTTTGATACTGGGTGTCTTGAGTATGAGAGAGGTGTGTGGAACTCCGAGTGTAGAGGTGAAATTCGTAGATATTCGGAAGAACACCAGTGGCGAAGGCGACACACTGGCTCATTACTGACGCTGAGGCTCGAAAGCGTGGGGAGCAAACAGGATTAGATACCCCCGTA
+
GGGGGGGGGGGGGGGGGGGGGGGGGGGGGGGGGGGGGGGGGGGGGGGGGGGGGGGGGGGGGGGGGGGGGGGGGGGGGGGGGGGGGGGGGGGFFGGFGGGFGGGEDFFG7FGGGGGGGGGDGGGGF<?F8FEA=DFFFDFG7FGCFCF8B7C:FGGGGDFFGE7C*CCFGGEEGGEG>F@CF>C9?,B9?+BF57578CF7C5CGFGGGDEECE>35>GGGGF6C07C44=2?CFFC5:DG
@M00200:205:000000000-AKKM3:1:1101:18155:2283 1:N:0:1
ATTGGGTGTAAAGGGCGCGTAGGCGGCGTGGTAAGTCACTTGTGAAATCTCTGAGCTCAACTCAGAACGGCCAAGTGATACTGCTGTGCTAGAGTGCAGAAGGGGCAATCGGAATTCTTGGTGTAGCGGTGAAATGCGTAGATATCAAGAGGAACACCTGAGGTGAAGACGGGTTGCTGGGCTGACACTGACGCTGAGGCGCGAAAGCCAGGGGAGCAAACGGGATTAGATACCCGTGTAAGA
+
GGGGGGGGGGGGGGGGGGGGGGGGGGGGGGGGGGGGGGGGGGGGGGGGGGGGGGGGGGGGGGGGGGGGGGGCFGGGGGGGGGGGGGGGGGGGGGGGGGGGGGGEGGGGGGGGGGGGGGGGGGGGGGGGGGGGGGGGGDFCFGGGGFA9<9D,@FGG8@EFGCFGFGFGGGGGGGGGGGGGG5:8D8?F6CFGG=DGGEFGGGGGC=CCGGF7EDFD:FFGGGDC?GGFFFAGE?C50)<EG<A
@M00200:205:000000000-AKKM3:1:1101:21172:2300 1:N:0:1
ATTGGGCATAAAGGGTGCGTAGGCGGTTGTATAAGTCAGTGCTGAAATATCCCGGCTTAACCGGGAGGGTGGCATTGATACTGTATGACTTGAGTAAAGTTGAGGTTGGCGGAATTGACGGTGTAGCGGTGAAATGCTTAGATATCGTCAAGAACACCGATAGTGAAGACAGCTAACTAAGCTTTAACTGACGCTGAGGCACGAAAGTGTGGGGATCAAACAGGATTAGATACCCCCGTA
+
GGGGGGGGGGGGGGGGGGGGGGGGGGGGGGGGGFGGFGFGGGGGGGGFGGGGGGGGGGGGGGGGGGGGGGGGGGGGGGGGGGGGGGGGGGGGGGGGGGGGGGGGGGGGEFGGEECGFCGGEGDGFGFEFGGGFGGCFGGGD,EFGD3DFC+,FGGCGGG7FGDFG9CAFGGGGGGGFGGGFCGCFFCFGGG?EEGGGGGGGFGGEGCGGG9CG>DDFCEGGGFG<FF@FFAFGCF3757E
@M00200:205:000000000-AKKM3:1:1101:7110:2316 1:N:0:1
ATTGGGTATAAAGGGCTCGTAGGCGGTTCGTCACGTCGGGAGTGAAAACTCGGAGCTTAACTCCGAGCCTGCTTCCGATACGGGCAGACTAGAGGTAGGCAGGGGAGAGCGGAACTCCTGGTGTAGCGGTGGAATGCGCAGATATCAGGAAGAACACCGGTGGCGAAGGCGGCTCTCTGGGCCTTACCTGACGCTGAGGAGCGAAAGCGTGGGTAGCGCACAGGATTAGATACCACTGTA
+
GGFFGGGGGGGGDFGEGGGGGGGGGDEGCEFGGGGGGDGGFDFECEAFGGGGGGEGFFFFGGFEBCGDFGGGGGGGGFEGEGDGGGGGGGCFG=FECDFGFEGCCFGGDGDE77@FGGGGGGGGGFFEGGGGGGGGFEGGCEFCFG;,:,<,>FFEFGEGGEEG:CCFGGGGE>EFGGGGGGGGFG@FFF?FCEDCEC577CGGCD<CEEGEC8FGFC*:<<*92CFFF@BGFF6C6@@C
@M00200:205:000000000-AKKM3:1:1101:18713:2344 1:N:0:1
ATTGGGTATAAAGAGCGTGTAGGCGGCCAGGTAGGTCAGCTGTGAAAACTCGAGGCTCAACCTCGAGATGTCGGCTGAAACCATCTGGCTAGAGTCCGGAAGAGGAGAATGGAATTCCCGGTGTAGCGGTGAAATGCGCAGATATCGGGAAGAACACCCGTGGCGAAGGCGGTTCTCTGGTACGGTCCTGACGCTGAGACGCGAAAGCGAGGGGAGCGAACAGGATTAGATACCCCAGTAAGA
+
GGGGGGG9FGGGGGGGGGGGGGGGGGDFFGGFGGGG,EFFGGGCGGGGGGEGGGGGGGFGGGGG:FGCFGFGE7BECGDGGGGGFG9,FGGFGGFAC4FF7B,,EGEFG9?FGGGGGG9+>FGGGGGGGGGGFFGGGGGGGGGGCE7@@G+<FGGGGC7FGGGGGGGEGGG*CEEGGG9:,6,6358:CDGGGGGGCG;CGGGG5CDG5*:CGGFDD=8CDC*<?4:3??20<FG3)8?GG<A
@M00200:205:000000000-AKKM3:1:1101:10763:2350 1:N:0:1
ACTGGGTATAAAGGGTTTGTAGGCGGCCTTGTAAGTCAGGTGTGAAAGCCCTCGGCTCAACCGAGGAATGGCGCTTGATACTGCAAGGCTTGAGGGAGACAGGGGTAAGCGGAACTGATGGTGGAGCGGTGAAATGCGTTGATATCATCAGGAACACCGGTGGCGAAAGCGGCTTACTGGGTCTCTTCTGACGCTGAGGAACGAAAGCTAGGGTAGCGAACGGGATTAGATACCCGTGTAAGA
+
GGGGGGGGGGGGGGGFGGGGGGGGGGGGGGG,CFFFGGGGGGGGGGGGGGGGFGGGGGGGGGGGGGGGGGGGGGGGGGGGGGGFFGGGGGGGGGGGGGGGFEGGGFCEDFEGDGGGGGCGFGF>@FGGGGGGGGGGGGGGGGGGGGGGGGG7A7FCFCCEGGGGGCGGGGGGGGGGGGFFGGGGGGFFFCCCEGGEECGGGFE5CCDFGGGGGG@C4CE=C7*>?3C?4@<>F6CGE>FCFAA
@M00200:205:000000000-AKKM3:1:1101:18488:2382 1:N:0:1
ATTGGGTTTAAAGCGAGCGCAGGTGGTTTAATAAGTCTGATGTAAAAGGCAGTGGCTCAACCATTGTGTGCATTGGAAACTGTTAGACTTGAGTGCAGTAGAGGAGAGTGGAATTCCATGTGTAGCGGTGAAATGCGTAGATATATGGAGGAACACCGGTGGCGAAAGCGGCTCTCTGGACTGTCACTGACACTGAGGCTCGAAAGCGTGGGTAGCAAACAGGATTAGATACCCCAGTA
+
GDFGGGCGGGGGGGGGEGEGGGGCFGGGGGGGGFGFGGGGGGFFFGGGGGGGGGGGGGGFGGGGGFGGGGGGGGGGGGGGGGGGGGGGGFGGGFGGDGGGGGGFGECG=AFGGGCGAFGGGGGGGGEFGGFFGGGFGGDEGGGGGGGFGGGGGGGG:FEFGGGGEGGGG7C7>CFCFF7FEFGGGGGGGGGGGGGGGGFGGGGFDGGGGGEGGGFCFGFC4;8F);=3CFEFFGGGFFF
@M00200:205:000000000-AKKM3:1:1101:10330:2383 1:N:0:1
ACTGGGCGTAAAGCGAGCGCAGGTGGTTTAATAAGTCTGATGTAAAAGGCAGTGGCTCAACCATTGTGTGCATTGGAAACTGTTAGACTTGAGTGCAGTAGAGGAGAGTGGAATTCCATGTGTAGCGGTGAAATGCGTAGATATATGGAGGAACACCGGTGGCGAAAGCGGCTCTCTGGACTGTCACTGACACTGAGGCTCGAAAGCGTGGGTAGCAAACAGGATTAGATACCCTAGTA
+
GGGGGGGGGGGGGGGGGGGGGGG@FGGGGGGGGGGGGGGGGGGGGGGGGGFGGGGGGGGGGGGGGGGGGGGGGGGGGGGGGGGGGGGGGGGGGGGGGFGGGGGC<FGGGGGGGFGFGGGGGGGGGGGGGGGGGGGGGGDGGGGGFFGGGGGGGFGGGGGGGGGGGGGGCCEGCCGGFGGGGGGGGGCECGGGFF4FGGG,:CGGGCGGGCEFCB>FFFGGGG5CEDCEFFE7CF:;AFF
@M00200:205:000000000-AKKM3:1:1101:18351:2398 1:N:0:1
ACTGGGTTTAAAGAGCGTGTAGGCGGCCATGCAGGTCCGTTGTGAAAACTCGAGGCTCAACCTCGAGCTGTCGATGGAAACCGTGTGGCTAGAGTCCGGAAGAGGAGAGTGGAATTCCTGGTGTAGCGGTGAAATGCGCAGATATCAGGAAGAACACCCGTGGCGAAGGCGGCTCTCTGGGACGGTACTGACGCTGAGACGCGAAAGCGTGGGGAGCAAACAGGATTAGATACCCGAGTA
+
GGGGGGGGGGGGGGGGGGGGGGGGGGGGGGGGGGGGGGGGGGGGGGGGGGGGGGGGGGGGGGGGGGGGGGGGGGGGGGGGGGGGGGGGGGGGGGGGGGGGGGGGGGGGGGGGGGGGGGGGGGGGGGGGGGGGGGGGGGGGGGGGGGGGGGGGGGGGGGGGGGGGGGGGGGGGGGGGGGGGGGGGGGGGGGGGGGGGGGGGGDGGGGDGGEGGGGFGFGGGG:CGB6C?F=)*3<E<<55C
@M00200:205:000000000-AKKM3:1:1101:12942:2410 1:N:0:1
ATTGGGCTTAAAGGGCACGTAGGCGGCTCGGCAAATCAGTCGTGGAATCCCGTCGCTTACCGGCGGAACGGCGGCTGAAAATACCGGGCTCGAGGGCGTGAGGGGTCACTGGAACTCTTGGTGAAGCGGTGAAATGCGTAGATATCAAGAGGAACGCCGGAGGCGAAAGCGAGTGACTGGCGCGTTCCTGACGCTGAGGTGCGAAAGCTAGGGGAGCAAACAGGATTAGATACCCCAGTA
+
GGGGGGGGGGGGGGGGGGGGGGGGGGGGGGGGGGGGGGGGGGGGGGGGFAEEFEGGEGEGGGGGGGGGGGGGGGGGGGGGGGGFGGGGGGGGEGGGGGGGGGGGGGGGGGGFFFGGGGGGGGGGGGGGGGGGGGGECFGGGGGGGGGGGGGDCGGGGGGGGGGGGGGGGGCEGGFGFDGGFCGGGGGFFDGGGDD7CFGEGG5EGGGGGFGGGD:7>GGGGGF<(**5?FAGC<EFBEFF
@M00200:205:000000000-AKKM3:1:1101:15374:2411 1:N:0:1
ATTGGGTATAAAGGGTGCGTAGGTGGGTTGGTAAGTCAGTGGTGAAATCCCCGAGCTTAACTTGGGAAATGCCATTGATACTATCAGTCTTGAATACCGTGGAGGTCAGCGGAATATGTCATGTAGCGGTGAAATGCTTAGATATGACATAGAACACCAATTGCGAAGGCAGCTGGCTACACGAATATTTACACTGAGGCACGAAAGCGTGGGGATCAAACAGGATTAGATACCATAGTA
+
GGGFGGGGGGGGGGGGDGGFGGGGGGGGGG@GF@EGFC@FFFE8<EGGFGGGGGGFGGFGA@AEFF?F,CFGGGDGGGGGGGFEFGGGGGGGCGGGFFDCE:@EEGGGGGEGGGFEEF??FFGGAFFEDGEGGDGFFGA4=;E9FAFFCGGGFBFGGG7A=FFF@C7F+8C7CFGFEFGGEG>CCEDF7+7@,:CFF6D9@D5BE>7?*;*<FG>*)48CCGFD<GF8;+5C@<++;);1
@M00200:205:000000000-AKKM3:1:1101:17344:2412 1:N:0:1
ACTGGGCATAAAGGGCGCGTAGGCGGCTTCATAAGTCTTGGGTGAAAGCCCTCGGCTCAACCGAGGAATTGCCTTGGATACTGTGAAGCTCGAGGCTGGAAGAGGGCAGTGGAATTCCCGGTGTAGCGGTGAAATGCGTAGATATCGGGAGGAACACCAGTGGCGAAGGCGGCTGCCTGGGCCAGTTCTGACGCTGAGGCGCGAAAGCGTGGGGAGCAAACAGGATTAGATACCCTGGTA
+
GGGGGGGGGGGGGGGGGGGGGGGGGGGGGGGGGGGGGGGGGGGGGGGGGGGGGGGGGGGGGGGGGGGGGGGGGGGGGFGGGGGGGGGGGGGGGGGGGGGGGGGGGEGGGGGGGGGGGGGGGGGGGGGGGGGGGGGGGGGGGGGGGGGGGGGGDGGGGGGGGGGGGGGGGGGGGGGGGGFGGGGGGBFGGGGGGGGGGGGGGGGGEGGGGGECGE>DEG6<DGGGFGGBF4<FGFC=:3<<
@M00200:205:000000000-AKKM3:1:1101:17444:2421 1:N:0:1
ACTGGGTTTAAAGGGCGCGTAGGCGGCCGATTAAGTCGGGGGTGAAAGCCTGTGGCTCAACCACAGAATTGCCTTCGATACTGGTTGGCTTGAGACCGGAAGAGGACAGCGGAACTGCGAGTGTAGAGGTGAAATTCGTAGATATTCGCAAGAACACCAGTGGCGAAGGCGGCTGTCTGGTCCGGTTCTGACGCTGAGGCGCGAAAGCGTGGGGAGCAAACAGGATTAGATACCCGAGTA
+
GGGGGGGGGGGGGGGGGGGGGGGGGGGGGGGGGGGGGGGDGGGGGGGGGGGGGGGGGGGGGGGGGGGGGGGGGGGGGGGGGGGGGGGGGGGGGGGGGGGEGGGGGGGFFGGGGGGGGGGGGGGGGGGGGGGGGGGGGGGGGGGGGGGGGGDEGGGGGGGGGGGGDGGGGGGCGGGGGGGGGGGGGGGGGGGGGGGGGGFGGGGGGG<<E5;EDGFG@EFGGGGGFGGFFFFGGGCDBFFG
@M00200:205:000000000-AKKM3:1:1101:12492:2426 1:N:0:1
ATTGGGTATAAAGGGAGCGTAGGCGGATAGTTTAGTCAGAGGTGAAAGCCCAGGGCTCAACCTTGGAATTGCCTTTGATACTGGCTATCTTGAGTATGGAAGAGGTATGTGGAACTCCGAGTGTAGAGGTGAAATTCGTAGATATTCGGAAGAACACCAGTGGCGAAGGCGACATACTGGTCCATTACTGACGCTGAGGCTCGAAAGCGTGGGGAGCAAACAGGATTAGATACCCGTGTA
+
GGGGGGGGGGGGGGGGGGGGGGGGGGGGGGGGGGGGGGGGGGGGGGGGGGGGGGGGGGGGGGGGGGGGGGGGGGGGGGGGGGGGGGGGGGGGGGFGGGGGFGGGGGGGGGGGGGGGGGGGGGGGGGGGGGGFGGGGGGGGGGGGGGGGG>FEGGGGGGGGGGGGGGGGGGGGGGGGGGGGGGGGFGGGGGFFGEGGGGGGGGGGGGDFCCEFGGFGFGGGGGGGFGCEFFFGGFGG>DFG
@M00200:205:000000000-AKKM3:1:1101:9860:2442 1:N:0:1
ATTGGGTTTAAAGGGTACGTAGGCGGCGCTGTTAGTCGGGTGTGAAAGCCCTCGGCTCAACCGAGGAATTGCGCCCGATACTGCAGTGCTTGAGGGAGACAGAGGTAAGCGGAACTGATGGTGGAGCGGTGAAATGCGTTGATATCATCAGGAACACCAGTGGCGAAAGCGGCTTACTGGGTCTCTTCTGACGCTGAGGTACGAAAGCTAGGGGAGCGAAGGGGATTAGATACCCTGGTA
+
GGGGGGGGGGGGGGGGGGGGGGGGGGGGGGGGGGGGGDGGGGGGGGGGGGGGGGGGGGGGGGGEGGGGGGGGGGBCEGGGGGGGGGGGGGGGFGFG@CGGGGFGGGGGGGGGGGGGGA9FGGGGGGGGGGGGGGGFGGGDGFEGGFFGGGFGGGGGCFGFGGFGG7E7*B:CEGG?FGGG75=:CFFFGFGGCGGGGFGFGGGGGGGGCA@FC8@CE58C19EG9DG2=6)*+<AFFFFG
@M00200:205:000000000-AKKM3:1:1101:8875:2449 1:N:0:1
ATTGGGTTTAAAGGGCGCGTAGGCGGCTTGGTAAGTGAGGGGTGAAATCCCCGGGCTCAACCGGGGAACTGCCTTTAATACTGGATGACTTGAGTACGGGAGAGGTATGTGGAATTCCCAGTGTAGCGGTGAAATGCGTAGATATTGGGAGGAACACCAGTGGCGAAGGCGGCATACTGGTCCGTTACTGACGCTGAGGCGCGAAAGCGTGGGGAGCAAACAGGATTAGATACCCGCGTA
+
FGGGGGGGGGGGGCGBFCB@FGGGGG+F+6,,,CFG9@,,@FGGGGGF@<F,7CFGG7FGGG++@+FG=FGGCF,B,C,EGGG8,5?,CFGGGG<,544@FGGGGB<,BFGGGG<FGGCBFGGGGG,3CGGGGGGCGGGGGGGGGFCGGGDEGGGGGGGGGGGGGGGGGGGDG88<FGGG+;+:*+;CFGGGGGGGC8CG5DGGEGGGGGGGGGBDD*AFG4E<?GGFFFBFGGGG:>EG
@M00200:205:000000000-AKKM3:1:1101:17310:2451 1:N:0:1
ATTGGGTTTAAAGGGCTCGTAGGCGGTTCGTCACGTCGGGAGTGAAAACTCGGAGCTTAACTCCGAGCCTGCTTCCGATACGGGCAGACTAGAGGTAGGCAGGGGAGAGCGGAACTCCTGGTGTAGCGGTGGAATGCGCAGATATCAGGAAGAACACCGGTGGCGAAGGCGGCTCTCTGGGCCTTACCTGACGCTGAGGAGCGAAAGCGTGGGTAGCGAACAGGATTAGATACCCGTGTA
+
GGGGGGGGGGGGGGGGGGGGGGGGGGGGGGGGGGGGGGGGGGGGGGGGGGGGGGGGGGGGGGGGGEGDGGGGGGGGGGGGGGGGGGGGGGGGGGGFGGGGGGGDGGGGGGGGGDGGGGGGGFCDGGGGGGGG@FDEGGGCGEGFGGGFGGGDFGGGGGGGGGEFGF@FEG7EEGGGGGGGGGGGGFGGGGFGGGG5E8EFCFGGGDDCEGEDGEFGFGEGGGGGFGGFFFF>+A69>).A
@M00200:205:000000000-AKKM3:1:1101:23068:2456 1:N:0:1
ATTGGGTATAAAGGGCGCGTAGGCGGTTGGGTAAGTCGGGTGTGAAAGCCCTGGGCTTAACCTGGGAATGGCATTCGAGACTACCTATCTAGAGTCTGGTAGAGGGAAGTGGAATTTCCGGTGTAGCGGTGAAATGTGTAGATATCGGAAGGAACACCAGTGGCGAAGGCGACTTCCTGGACCAAGACTGACGCTGAGGCGCGAAAGCGTGGGGATCAAACAGGATTAGATACCCGTGTA
+
GGGGGGGGGGGGGGGGGGGGGGGGGGGGGGGGGGGGGGGGGGGGGGGGGGGGGGGGGGGGGGGGGGGGGGGGGGGGGGGGGGGGGGGGGGGGGGGGGGGGGGGGGGGGGGGGGGGGGGGGGGGGGGGGGGGGGGGGFGGGGGGGGGGGGGGGGGGGGGGGGFGGGGGGGGGGGGGGGGGGGGGGGGGDGGGFGG4:EFFGEDEEEECCEE5EGGE3FFCFGGGGFF77**:CAFFGFFFG
@M00200:205:000000000-AKKM3:1:1101:19788:2490 1:N:0:1
ATTGGGTGTAAAGCGCACGTAGGTGGTTTCGTAAGTCTGTTGTGAAATCCCAGGGCTCAACCCTGGAAGTGCAGTGGATACTGTGAAACTAGAGTTTAGGAGAGGAGAGTGGAATTCCTGGTGTAGAGGTGAAATTCGTAGATATCAGGAGGAACACCAGTGGCGAAGGCGGCTCTCTGGACTAACACTGACACTGAGGTGCGAAAGCGTGGGTAGCAAACAGGATTAGATACCCGCGTA
+
GGGGGGGGGGGGGGGGGGGGGGGGGGGGGGGFGGGGGGGGGGGGGGGGGGGFGGGGGGGGGGGGGGGGGGGGGGGGGGGGGGGGGGGGGFGGGGGGGGGGGGGGGGGGGGGGGGGGGGGGGGGGGGGGGGGGGGGGGGGGGGGGGGGGGGGGGGGGGGGGGGGGGGGGGGGGGGGGGGGGFG?EGGDDFGGFFFFGGCFGGFGGGGGDGGGGGGADAFFG:D?DDFC@=FCFGGGGFEDE
@M00200:205:000000000-AKKM3:1:1101:15436:2495 1:N:0:1
ATTGGGTTTAAAGGGAGCGTAGGCGGACTGATAAGTCAGCGGTAAAATCGTGCGGCTCAACCGTACCATGCCGTTGAAACTGTCGGTCTTGAGTGTACACAGGGCAGGTGGAATTTGTGGTGTAGCGGTGAAATGCTTAGATATCACGAGGAACTCCGATCGCGAAGGCATCCTGCCGGGGTACGACTGACGCTGAGGCTCGAAAGTGTGGGTATCAAACAGGATTAGATACCCCAGTA
+
GGGGGGGGGGGGGGGGGGGGGGGGGGGGGGGGGGGGGGGGGGGFFGGGGGGGGGGGGGGGGGGGGGGGGGGGGGGGGGGGGGGGGGGGGGGGGGGGGGGGGGGGGGDGGGG@FGGGGGGGGGFGGGGGGGGGGGGGGGGGGGGDFGGDGGDGFGGGGGGGGDGGGGGDGGGGGGGGGGGGGGGGGGGGDFGGGGGGGBFGGGCC;CGFFFG>EDFGFGFGGCDFDFC2FFFGCCCDFFF
@M00200:205:000000000-AKKM3:1:1101:23581:2515 1:N:0:1
ATTGGGTTTAAAGGGTGCGTAGGCGGCTTTGAAAGTCTGATGTGAAATCTCCGGGCCCAACCCGGAAATGGCATTAGAAACTGCAGGGCTAGAGGCTTGGAGGGGGAACTGGAATGCTCGGTGTAGCAGTGAAATGCGTAGAGATCGAGCGGAACACCAGTGGCGAAGGCGAGTTCCTGGACAAGACCTGACGCTGAGGCACGAAAGCCGGGGGAGCAAACAGGATTAGATACCCGTGTA
+
GGGGGGGGGGGGGGGGGGGGGGGGGGGGGGGGGGGGGGGGGGGGGGGGGGGGGGGDGGGGGGGGGGGGGGGGGGGGGGGGDFGGGGGGGGGGGGGGGGGGGGGGGGGGGGGGGFFGFFGGGGGGGGGGGAFFFDFGDGGGGGGGGGGGFDGGCF:FFGGGGGGGEFGGGGGGG:CGCFFGGGGGGGGCG<76?EDGGGGGG:EEGGGG=CEGGGFG>GCFGGGGFGFFFFFGF6@DDEFG
@M00200:205:000000000-AKKM3:1:1101:22895:2522 1:N:0:1
ACTGGGTATAAAGGGCGCGTAGGCGGCCTCCGCAAGTCAATTGTGAAATCTCCGGGCTTAACTCGGAAAGGTCAACTGATACTGCGGGGCTAGAGTGCGGAAGGGGCAACTGGAATTCTCGGTGTAGCGGTGAAATGCGTAGATATCGAGAGGAACACCTGCGGCGAAGGCGGGTTGCTGGGCCGACACTGACGCTGAGGCGCGAAAGCTAGGGGAGCGAACGGGATTAGATACCCGCGTA
+
GGGGGGGGGGGFGGGGGGGGGGGGGGGGGGGGGGGGGGDFGGGGGGGGGGGGGGGGDGGGGGGGGGGGBFFGGGGGGGGGGGGGGGGGGDGGGGGGGGGGGGGGGGGGGGGGGGGGGGGGGFEFGGGGGGGGGGGGGGGGGGGGGGGDFGGGGGGGGGGGGGGGGGDGDEGGGGGGGGGGFGFFGGGEGGGGGGDCGEGGCDGGGEGGGGFFFEFD@DECCGGGF37:FF2*<C?FDB@>D
@M00200:205:000000000-AKKM3:1:1101:9059:2529 1:N:0:1
ATTGGGTTTAAAGGGCGTGTAGGCGGTCCGCTCAGTCTGATGTGAAAGCCCGGGGCTCACCCCCGGAAGGGCATTGGAAACTGGCGGACTCGAGTCCCGGAGAGGAGGGTGGAATTCCTGGTGTAGCGGTGAAATGCGTAGATATCAGGAGGAACACCGGTGGCGAAGGCGGCCCTCTGGACGGTGACTGACGCTGAGACGCGAAAGCGTGGGGAGCAAACAGGATTAGATACCCCAGTA
+
GGGGGGGGGGGGGGGGGGGGGGGGGGGGGGGDGGGGGGGGGGGGGGGGGGGGGGGGGGGGFGGGGGGGGGGGGGGGGGGGGGGGGGGGGFGGGGGGFGGGGGDGGGGGGGGGFFGGFFEGGGGGDCFGGGGGGFGGGGGGGGGGGFFGGGGGGGGFFGGGGGGGGGGGGGEGGDGGGGFGFF=ECFGC?76CGGDGGGG?=5E?ECDFCCEGGD5<5CF8F5AC04*)*84:+3<*55<C
@M00200:205:000000000-AKKM3:1:1101:12516:2534 1:N:0:1
ATTGGGCGTAAAGGGCGCGTAGGCGGGATGGCAAGTCGGTCGTGAAATCCCTTGGCTCAACTGAGGGGGGTCGGCCGATACTGCTGTTCTTGAGGGATGCAGAGGAGACTGGAATTCCCGGTGTAGCGGTGAAATGCGTAGAGATCGGGAGGAACACCGGTGGCGAAGGCGGGTCTCTGGGCATCTCCTGACGCTGAGGCGCGAAAGCGTGGGGAGCAAACGGGATTAGATACCCGCGTA
+
F<FGGGGGGGGGGGGGGGGGGGGGGGECGDCFFFGGGGGFGGGGGGGGGFFG?CGGG8FGGGGDGFGG7<<FGEFEGGGGGGGGFGCCFGGGGG?@CFGFGGGGGFC<@FGGGGGGGGGGGGGGGGGGGGGGGGGG+?EGGGGFGGGGEGGGGGGGGGGGGGGGGGGGGGGGD>CF?FGFFG=EGG+<CFGGGGGGGGG*5CGEED7<E>EGGGEDECCFGCCG6DC?FFFGGGG<)<B5
@M00200:205:000000000-AKKM3:1:1101:14417:2537 1:N:0:1
ATTGGGTTTAAAGGGAGCGTAGGCGGATAGTTTAGTCAGAGGTGAAAGCCCAGGGCTCAACCTTGGAATTGCCTTTGATACTGGCTATCTTGAGTATGGAAGAGGTATGTGGAACTCCGAGTGTAGAGGTGAAATTCGTAGATATTCGGAAGAACACCAGTGGCGAAGGCGACATACTGGTCCATTACTGACGCTGAGGCTCGAAAGCGTGGGGAGCAAACAGGATTAGATACCCCTGTA
+
GGGGGGGGGGGDFGGGGGGGGEGGGGGGGGEGFGGGGGEGFDGGDFGGGFFFGGGGGGGDFGGGGGGGGGGGGGGGFEGGGFGGGGGGFGGGDGEFFGFGGGGGGFGGGGGGGGGGGGGGGGGGGGGGDEFGGGGGGGGGFGGGFGGGFGCCFDCGFGGGGD=C=FEGGGGGGGGGGGGGCGGGGGGGGGGGGGGGGFG>CFEGFGGFECCF>E><BFGGFFGFFDFFFFFGCCC<5>AF
@M00200:205:000000000-AKKM3:1:1101:24633:2540 1:N:0:1
ACTGGGTTTAAAGAGCTCGTAGGCGGTTTGTCACGTCTGCTGTGAAATCCCGAGGCTCAACCTCGGGCCTGCAGTGGGTACGGGCAGACTGGAGTGCGGTAGGGGAGAATGGAATTCCTGGTGTAGCGGTGGAATGCGCAGATATCAGGAGGAACACCGATGGCGAAGGCAGTTCTCTGGGCCGTAACTGACGCTGAGGAGCGAAAGCGTGGGGAGCGAACAGGATTAGATACCCCAGTA
+
GGGGGGGGGGGGGGGGGGGGGGGGGGGGGGGGGGGGGGGGGGGGGGGGGGGGGGGGGGGGGGGGGGGGGGGGGGGGGGGGGGGGGGGGGGGGGGGGGGGGGGGGGGGGGGGGGGGFGGGGGGGGGGGGGGGGGGGGGGGGGGGGGGGGGGGGGGGGGGGGGGGGGGGGGGGGGGGGFGGGGGGGG>EEGGGGGGGGGGGGEFGGGGGGGGGGGGFGFGGGDGGGFF7?FFADGFFGFFFG
@M00200:205:000000000-AKKM3:1:1101:23021:2544 1:N:0:1
ATTGGGTGTAAAGGGCGCGTAGGCGGCGCGACAAGGCGGCGGTGAAAGTCCGGGGCTCAACCCCGGATCGGCCGTGGCGACTGTCGTGCTTGAGCACAGTAGAGGCGGGTGGAATTCCGGGTGTAGCGGTGGAATGCGTAGAGATCCGGAAGAACACCGGTGGCGAAGGCGGCCCGCTGGGCTGTGGCTGACGCTGAGGCGCGACAGCGTGGGGGGCAAACAGGGTTAGATACCCCAGTAAGA
+
GGGGGGGGGGGGGGGGGGGGGGGGGGGGGGGGGGGGGGGGGGGGGGGGGGGGGGGGGGGGGGGGDGGGDGGGGGGEGGGGGGGGGGGGEGGGFGGGGGGGGGGGGGGGC*<FEGGCFFFDGCEEFGCEG>EGC99AFGDGED?FGCCCE>E>CF>EC5*8C8CC55E>GC>>8CGE5*:CE868*<E*:C7FG**::CF55>:5**)1:1/?CG)).7@F4FEG(291>6<FCCF<379EG<6
@M00200:205:000000000-AKKM3:1:1101:21074:2600 1:N:0:1
ACTGGGTTTAAAGGGCGCGTAGGCGGCCACCGCAAGTCGACTGTGAAATCTCTGGGCTTAACCCAGAACGGTCAGCCGATACTGCGGGGCTAGAGTGCAGAAGGGGCAACTGGAATTCTCGGTGTAGCGGTGAAATGCGTAGATATCGAGAGGAACACCTGCGGCGAAGGCGGGTTGCTGGGCTGACACTGACGCTGAGGCGCGAAAGCTAGGGGAGCGAACGGGATTAGATACCCCTGTA
+
GGGGGGGGGGGGGGGGGGGGGGGGGGGGGGGGGGGGGGGGGGGGGGGGGGGGGGGGGGGGGGGGGGGGGGGGGGGGGGGGGGGGGGGGGGGGGGGGGGGGGGGGGGGGGGGGGGGGGGGGGGGGGGGGGGGGGGGGGGGGGGGGGGGGGGGGGGGGGGDGGGGGGGGGGGGGGGGGGGGGGGGGGGGFGGGGFGGEEEGGGGGGGEGGGGGGGGFGBGGGGGGD?G<<FF<FC7CG@FFFG
@M00200:205:000000000-AKKM3:1:1101:20833:2615 1:N:0:1
ATTGGGCATAAAGCGAGCGCAGGTGGTTTAATAAGTCTGATGTAAAAGGCAGTGGCTCAACCATTGTGTGCATTGGAAACTGTTAGACTTGAGTGCAGTAGAGGAGAGTGGAATTCCATGTGTAGCGGTGAAATGCGTAGATATATGGAGGAACACCGGTGGCGAAAGCGGCTCTCTGGACTGTAACTGACACTGAGGCTCGAAAGCGTGGGTAGCAAACAGGATTAGATACCCTGGTA
+
GGFFGGGGGGGGGGGGEFGGDGGCEF@FGGGGGGGGGGGGGGGFEE<FGGGEGGGGFGGGGGGGGGGGGGGGGGGGGCGGGGGGGGEGGGGGGGGGGGFGGFGGGGGGFGDFGGGGGFFGFGGGGGGGGGGGEFGGGGGEGFGGGGGGGGGGF<FEEEDGGGGGGGGGGGFEGGFFDF@CFFGFGFFACFCGEFCGGGGFGDE>CEGDEGGCFGFGFF6@<FGG3CD@6ACFB8?CFFF
@M00200:205:000000000-AKKM3:1:1101:15471:2637 1:N:0:1
ACTGGGTTTAAAGCGAGCGCAGGTGGTTTAATAAGTCTGATGTAAAAGGCAGTGGCTCAACCATTGTGTGCATTGGAAACTGTTAGACTTGAGTGCAGTAGAGGAGAGTGGAATTCCATGTGTAGCGGTGAAATGCGTAGATATATGGAGGAACACCGGTGGCGAAAGCGGCTCTCTGGACTGTAACTGACACTGAGGCTCGAAAGCGTGGGTAGCAAACAGGATAAGATACCCTAGTA
+
GGGGGGGGGGGGGGGGGGGGGGGGGGGGGGGGGGGGGGGGGGGFFGGGGGGGGGGGGGGGGGGGGGGGGGGGFGGGGGGGGGGGGGGGGGGGGGGGFGGGGGGGGGGGGGCCFGFFGGGFGGGGDGGGGGG,E<FGCFGGDFFEFGGAFG>FGGEFFC:FEBFDGEGGGGC78CCFGGGDECFGGGGGGGGGGFGGFBD,?CG,:EFGEGEE@E>*8@EDFFCF)+2;F=<;C><GFFF
@M00200:205:000000000-AKKM3:1:1101:15711:2638 1:N:0:1
ATTGGGTTTAAAGGGCGCGTAGGTGGCGGCATAAGGCTGTGGTGAAAGTCCGGGGCTCAACTCCGGATCGGCCGTGGCAACTGTGTCGCTAGGGCACCGTAGAGGCAGATGGAATTCCGGGTGTAGCGGTGGAATGCGTAGAGATCCGGAAGAACACCAGTGGCGAAGGCGGTCTGCTGGGCGGTGAGCTCGTAAGGGCTCAATAGCCGACACTGAGGCGCGACAGCGTGGGGAGCAAACAGG
+
GGGGGGGGGGGGGGGGGGGGGGGGGGGGGGGGGGGGGGGGGGGGGGGGGGGGGGGGGGGGFGGGGGGGGGGGGGGGGGGGGGGGGGGGGGGGGGGGGGGGGGGGGGGGGGGGGGGGGGGGGGGGGGGGGGGGGFFGGGGGGGGGGGGGGGGGGGGFCGGGGGGGGGGGGGGGGGGGGGGGGGGGGGGGGGGGGGGCF6EDGGGGGGGGGGGGGGFFFFFGD3C91CF>BFBGG:EDFFFGGFF
@M00200:205:000000000-AKKM3:1:1101:17768:2656 1:N:0:1
ATTGGGCTTAAAGGGCGCGTAGGCGGGATGGCAAGTCGGTCGTGAAATCCCTGGGCTCAACTCAGGGGGGTCGGCCGATACTGCCGTTCTTGAGGGATGCAGAGGAGACTGGAATTCCCGGTGTAGCGGTGAAATGTGTAGAGATCGGGAGGAACACCGGTGGCGAAGGCGGGTCTCTGGGCATTCCCTGACGCTGAGGCGCGAAAGCGTGGGGAGCAAACGGGATTAGATACCCCCGTA
+
GGGGGGGGGGGGGGGGGGGGGGGGGGGGGGGGGGGGGGGGGGGGGGGGGGGGGGGGGGGGGGGGGGGGGGGGGGGGGGGGGGGGGGGGGGGGGGGGGGGGGGGGGGGGGGGGGGGFGGGGGGGGGGGGGGGGGGGGGGGGGGGGGGGEGGGGGGGGGGGGGGGGGGGGGGGGGGGFGCGGGGGGGCCEGFGGGGGGGGGGGGGGGGGGGGGGGGFGFGGFGGGG?DGFFFFGGFF35;@C
@M00200:205:000000000-AKKM3:1:1101:15098:2666 1:N:0:1
ATTGGGTTTAAAGGGAGCGTAGGCGGATAGTTTAGTCAGAGGTGAAAGCCCAGGGCTCAACCTCGGAATTGCCTTTGATACTGGCTATCTTGAGTATGGAAGAGGTATGTGGAACTCCGAGTGTAGAGGTGAAATTCGTAGATATTCGGAAGAACACCAGTGGCGAAGGCGACATACTGGTCCATTTCTGACGCTGAGGCTCGAAAGCGTGGGGAGCAAACAGGATTAGATACCCTAGTAAGA
+
CFE<<EF;FFGGGGEGCGGG@GGCFGFGGGGGFFGGGGGGG@E<FDGGGGGGG7CFFFFGFGG?FD@B6FFGFGGGGGCCFFDDGCGGGD?FFCDDDFFGGCEFGEFGGFGC?AF<FFGEG7BEECFGCFG<F9EEFGFGCFGGGGGGC7+@B,3F=FG,9:DED7EF:F@EECG9F99>FE?:DB;EFF7EEEGGGF*CC**8CECFGCGFCEBDDGG+;DG4=DG)877+4?B*);A<>A2
@M00200:205:000000000-AKKM3:1:1101:19383:2681 1:N:0:1
ATTGGGTTTAAAGGGCGCGTAGGCGGCCTGATAAGTAGGGGGTGAAATCCTGCGGCTTAACCGCAGGGCTGCCTTCTAAACTGTCGGGCTCGAGCACAGTAGAGGCAGGTGGAATTCCCGGTGTAGCGGTGGAATGCGTAGAGATCGGGAAGAACATCAGTGGCGAAGGCGGCCTGCTGGGCTGTTGCTGACGCTGAGGCGCGACAGCGTGGGGAGCAAACAGGATTAGATACCCTCGTA
+
GGGGGGGGGGGGGGGGGGGGGGGGGGGGGGGGGGGGGGGGGGGGGGGGGGGFGGGGGGGGGGGGGGGGGGGGGGGGGGGGGGGGGGGGGGGGGGGGGGGFGGGGGGGGGGGGGGGGGGGGGGGGGGGGGGGGGGGGFDFGGBFGFGGGGG7CFEECFFFFCGFEEG7FEFGEGE5@F:EGCFDEGFG?7:ECEGDGEGGFEDGGGDGGGCEGGG>DEGCFGGGGFGG>FFFGGG8*7;FG
@M00200:205:000000000-AKKM3:1:1101:22717:2691 1:N:0:1
ATTGGGTTTAAAGGGCGCGCAGGCGGCTGCTCAAGTCAGGCGTGAAAGGCCTGGGCTCAACCCGGGAATTGCGCTTGAGACTGGGCTGGCTTGAGTGCGGGAGAGGATGGTGGAATTCCCAGTGTAGAGGTGAAATTCGTAGATATTGGGAAGAACACCGGTGGCGAAGGCGGCCATCTGGACCGCAACTGACGCTGAGGCGCGAAAGCGTGGGGAGCAAACAGGATTAGATACCCCAGTA
+
GGGGGGGGGGGGGGGGGGGGGGGGGGGGGGGGGGGGGGGGGGGGGGGGGGGGGGGGGGGGGGGGGGGGCGGGGGGGGGGGFGGGGGGGGGGGGGGGGGGGGGGGGGGGGGGGGGGGGFFGGGFGGGGGGGGGGGGGGGGGGFGGGGGGGGGGGGGGGFGGGGGGGGEGEGGDGGGGGGGGGGGGGGGGGFGGGGGGGGGCFGGGGEGGGGEGGGDGFEGFFCFFFG*6@FFFG7<>>B@FF
@M00200:205:000000000-AKKM3:1:1101:13092:2705 1:N:0:1
ATTGGGTATAAAGGGCGTGTAGGCGGTCAAGTAAGTGGGATGTGAAATGCCCCGGCTCACCCGGGGACCGGCATCTCAAACTGCTGGGCTAGAGTACGGGAGAGGATGAGGGAATTCCTGGTGTAGCGGTGAAATGCGTAGATATCAGGAGGAACACCGGTGGCGAAAGCGCTCATCTGGCCCGATACTGACGCTGAGGCGCGAAAGCTAGGGGAGCAAACGGGATTAGATACCCCTGTA
+
GGGGGGGGGGGGGGGGGGGGGGGGGGGGGGGGGGGGGGGGGGGGGGGGGGGGGGGGGGGGGGGGGGGGGGGGGGGGGGGFFFGGGGGGGGGGGGGGGGGGGGGGGGGGGGGGGGGGGGGGGGGGGGGGGGGGGGGGDGGGGGGGGGGGGGGGGGGGFEEGGGGGGGGGGGGGGGGGGGGGGCGGGGEGFGGDGG:EGFGGGGGGGGGGGGGGGGFGFGGGGDEG:DDDF?<F00<FFF@F
@M00200:205:000000000-AKKM3:1:1101:8487:2711 1:N:0:1
ATTGGGTGTAAAGCGTGCGCAGGCGGTTGTGCAAGACAGGTGTGAAATCCCCGGGCTTAACCTGGGAACTGCACTTGTGACTGCACGGCTAGAGTACGGTAGAGGGGGATGGAATTCCGCGTGTAGCAGTGAAATGCGTAGATATGCGGAGGAACACCGATGGCGAAGGCAATCCCCTGGACCTGTACTGACGCTCATGCACGAAAGCGTGGGGAGCAAACAGGATTAGATACCCTCGTAAGA
+
GGGGGGGGFGGGGGGGGGGGDGGGGGGGGGGGGGGGGGGGGGGEGFFGGGGGGGGGGGGG@FDGGGGCFFGDEGGGGGGGGGGGGGGGEGGGGGGFEFGFFGGGGGGGGGGGGDFGGCFCFEEFFGCFFGGGGGCGGGGGGGGGGGGGGGGGGGFGGGEECCGGGGGGGGGGGDFGFEFFGGC8CCFFGFFEGGGGEGGGGGGDGGGFGCEEGGFG>FGGGDFF<FF?FFACC,<FFEFEGF>
@M00200:205:000000000-AKKM3:1:1101:20522:2712 1:N:0:1
ATTGGGTTTAAAGAGTACGTAGGCGGTTTGCTAAGTCTGGTGTGAAATCTCCTGGCTTAACTGGGAGGGTGCGCTAGATACTGGCAGGCTTGAGTATGGGAGAGGAGAGTGGAATTCCTGGTGTAGCGGTGAAACGCGTAGATATCAGGAGGAACGCCGGTGGTGTAGACGGCTCTCTGGACCATTACTGACGCTGAGGTACGAAAGCGTGGGTAGCAAACAGGATTAGATAACCCGGTA
+
GGGGGGGGGGGGGGGGGGGGGGGGGGGGGGGGGGGGGGGGGGGGGGGGGGGGGGGGGGGGGGGGGGGGGGGGGGGGGGGGGGGGGGGGGFFGGGGGGGGGGGGGGGGGGGGGGGGGGGFFGGGGGGGGGGGGGG9FFGGGGGGGGGGGGGGGGGGGGCFGEGGGGGGGGGEGGDGGGGGGGCFGFGFFGGGGGGDEEGGGGGGGGGGGDCEGGGFGADFEDGGF:F7<?4AG+,27>7>7
@M00200:205:000000000-AKKM3:1:1101:16198:2717 1:N:0:1
ATTGGGTTTAAAGGGTGCGTAGGCGGCTATCTAAGTCAGTGGTGAAATATCTCAGCTTAACTGAGAGGGTGCCATTGATACTGGATAGCTTGAGTACAGATGAGGTAGGCGGAATTGACGGTGTAGCGGTGAAATGCATAGATATCGTCAAGAACACCGATAGCGAAGGCAGCTTACCAAGCTGTAACTGACGCTGAGGCACGAAAGTGTGGGGATCAAACAGGATTAGATACCCGTGTAAGA
+
GGGGGGGGGGGGGGGGGGGGGGGGGGGGGGGGGGGGGGGGGGGGGGGGGGGGGGGGGGGGGGGGGGGGGGGGGGGGGGGGGGGGGGGGGGGGGGGGGGGGGGGGGGGGGGGGGGGGFGGGGGGGGGGGGGGGGGGGGGGGGGGGGGGGGGGGGGGGGGGGGGGGGGGGGGGGGGGGGFFGGGGGGGGGGGGGGGGGGGGGGGGGGGGGGGGGGGFGFGGGGGGGFGGEFFCCCFFC>BFGFFF
@M00200:205:000000000-AKKM3:1:1101:20012:2725 1:N:0:1
ATTGGGTTTAAAGGGAGCGTAGGCGGATAGTTTAGTCAGAGGTGAAAGCCCAGGGCTCAACCTTGGAATTGCCTTTGATACTGGCTATCTTGAGTATGGAAGAGGTATGTGGAACTCCGAGTGTAGAGGTGAAATTCGTAGATATTCGGAAGAACACCAGTGGCGAAGGCGACATACTGGTCCATTACTGACGCTGAGGCTCGAAAGCGTGGGGAGCAAACAGGATTAGATACCCTGGTA
+
GCFGGGFGGGGGGGGGGGGGGGGGGGGGGEFGGGGGGGGGGGGGGGGGCGGEGGGGGGGGGGGGGGGGGGGGGGGGGGGGGGGGGGGFGGGGGGCFGGGGGGFGGGGGGGGGGGGGGGGGGGGGGGGGGGGGGGGGGGGFCEGGGF9FGGGGGGGGGGGGGGGGEGGGGGGDEGGG?FGG9F8FFGGGFFFGGGGGGGGGGGGDFDD<GE@EDEFD>FGGGGFGFGGFFFEG9FGGFFFG
@M00200:205:000000000-AKKM3:1:1101:12166:2736 1:N:0:1
ATTGGGTGTAAAGGGTGCGTAGGCGGCCTATTAAGTCAGTTCTGAAATATCCCGGCTTAACCGGGAGGGTGGGATTGATACTGATGGGCTTGAGTGGAGTCGAGGTAGGCGGAATTGACGGTGTAGCGGTGAAATGCTTAGATATCGTCAAGAACACCGATAGTGTAGACAGCTTACTAGACTTCAACTGACGCTGAGGCACGAAAGTGTGGGGATCAAACAGGATTAGATACCCCCGTA
+
FGGGGGGGGGGGGGGGGGGGGGGGGGGGGGGGGGGGGGGGGGGGGGGGGGGEGGGGGGGGGGGGGGGGGCFGGGDFFGGGGGGGGGGGGGGGFEEFGGCGGGGGGGFGGGGGCEGCCFGGFFGGGGGGGFCGGGFFFGGGGGGGFGGFCGGGGFGGFGGGG7:CCF@FFGFGGGGGGGGGGF7CEFGFGGFGGEGGGEFGGGG5CCDF9FG7C*)9:FFGGFED?FF?FFAGGGFG>BEE
@M00200:205:000000000-AKKM3:1:1101:18190:2739 1:N:0:1
ATTGGGTGTAAAGCGTGCGTAGGTGGTTCGTTAAGTCTGATGTGAAAGCCCTGGGCTCAACCTGGGAATGGCATTGGAAACTGGCGACCTAGAGTGCGGTAGAGGGTAGTGGAATTCCCGGTGTAGCAGTGAAATGCGTAGAGATCGGGAGGAACATCCGTGGCGAAGGCGACTACCTGGACCAGCACTGACACTGAGGCACGAAAGCGTGGGGAGCAAACAGGATTAGATACCCGGGTA
+
GFGGGGGGGGGGGGGGGGGGGGGGGGGGGGGGGGGGGGGFGGGGGGGGGGFGGGGGGGGGGGGGGGGDFFGGGGGGGGGGGGGGGGGGGGFGFGGGGGGGGGGGGGGDGGGGGGGGGFEFGGGGGGGGGGGGGGGGGGGGGGGGGGGEGGGGGGGGFGGFGGGGGGGGGGGGG>CFGGGGGC6DFGGGGGGGFGGGGGFGGGGGDGGGGGGGGGEGFG?GGGGGFGGFFFFGGFFGDFFE
@M00200:205:000000000-AKKM3:1:1101:23480:2742 1:N:0:1
ATTGGGTTTAAAGGGCGCGTAGGCGGGAGGCCAAGTCGGTCGTGAAATCCGCGGGCTCAACTCGCGGGGGTCGGCCGAAACTGGTTTTCTTGAGGGGCGCAGAGGAGCCTGGAATTCCCGGTGTAGCGGTGAAATGTGTAGAGATCGGGAGGAACACCGGTGGCGAAGGCGGGGCTCTGGGCGCACCCTGACGCTGAGGCGCGAAGGCGTGGGGAGCAAACGGGATTAGATACCCGAGTA
+
GGGGGGGGGGGGGGGGGGGGGGGGGGGGGGGGGGGGGGGGGGGGGGGGGGGGGGGGGGGGGGGGGGGGGGGGGGGGGGGGGGGGGGGGGGGGGGGGGGGGGGGGGGGGGGGGGGGGGGGGGCGGGGGGGGGGGGGGGGGFEGGG7@CEGGGGGGGFGGCEGGGGGGGGGGGGGGGEGGGGGGGGGGG5CGGFGE<EEGGGGDEECEGGG=GDGEFGFF?8CDDDFG5364>CC6<D>BFC
@M00200:205:000000000-AKKM3:1:1101:17017:2744 1:N:0:1
ATTGGGTATAAAGGGCGCGTAGGCGGCGCGAGGAGTCGGGGGTGAAAGTCCGGGGCTCAACCCCGGATCGGCCTTCGAGACTCTCGCGCTGGAGCACAGTAGAGGCGGGTGGAATTCCGGGTGTAGCGGTGGAATGCGTAGAGATCCGGAAGAACACCGGTGGCGAAGGCGGCCCGCTGGGCTGTGGCTGACGCTGAGGGGCGAAAGCGTGGGGAGCAAACAGGATTAGATACCCTCGTAAGA
+
GGGGGGGFGGGGGGGGGGGGGGGGCFGDGECGGGGGGGGGGGGGGGGGFGGGGGDGGGGGGGGGGGGDGGGGGEGGGGFGGGGFGGEFGGGGGGGGGFGGGGGFG>CD@F7CFCEFFGGGGG@FGC9EEGGE>?FFFGEGEGGGGGGG8:CCGGGGFE*:ECEGD:EEGGGD>CECEGGGG5;;C?FGF*1;EG37?FG*=D5*189*::8EEG57</88**@<,9746?BDGGFD)7;=F6)
@M00200:205:000000000-AKKM3:1:1101:23152:2745 1:N:0:1
ACTGGGTATAAAGGGCGCGTAGGCGGCCTTGTCAGTCAGACGTGAAATCCCCAGGCTTAACCTGGGAACTGCGTCTGATACTACAAGGCTGGAGTTCGGGAGAGGAATGTGGAATTCCAGGTGTAGCGGTGAAATGCGTAGATATCTGGAGGAACACCGGTGGCGAAGGCGGCATTCTGGACCGAAACTGACGCTGAGGCGCGAAAGCCAGGGGAGCAAACGGGATTAGATACCCTGGTA
+
GGGGGGGGGGGGGGGGGGGGGGGGGGGGGGGGGGGGGGGGGGGGGGGGGGGGGGGGGGGGEGGGGGGGGGGGGGGGGGGGGGGGGGGGGGGGGGGGGGGGGGGGGGGGGGGGGGGGGGGGGFGGGGGGGGCGGFGGGGGGGGGGGGGGGGGGGGGGGEGGGGGGGGGGGFGGGGGGGGGGGGGGGGECGGGGGEDGEGFFEDGGGGGGDFGGGGFGFGG?CG8<?DD<F@AGF,<FFF@G
@M00200:205:000000000-AKKM3:1:1101:11786:2780 1:N:0:1
ATTGGGCATAAAGCGCGTGTAGGCGGTTTGGTAAGTCCGCTCTGAAAGTCCGGGGCTCAACCCCGGAAGGCGGGTGGATACTGTCAGACTAGAGTGCGGAAGAGGCGAGTGGAATTCCCGGTGTAGCGGTGAAATGCGCAGATATCGGGAGGAACACCAATTGCGAAGGCAGCTCGCTGGGACGTGACTGACGCTGAGACGCGAAAGCGTGGGGAGCAAACAGGATTAGATACCCTAGTA
+
GGGGGGGGGGGGGGGGGGGGGGGGGGGGGGGGGGGGGGGGGGGGGGGGGGGGGGGGGGGGGGGGGGGGGGGGGGGGGGGGGGGGGGGGGGGGGGGGGGGGGGGGGGGEGGGGGGGGGCGGGFGGGGGGGGGGGGGGGGDGEEGGGGEGGGGGGGGGGGGGGGGGGGGGGGFGGGGGGGGGGGGGGGGGGGGGGGG=*:CFGGGGGGGGGCEGGGFGFGGGGGGG6DGBF*6>FCGGFFFG
@M00200:205:000000000-AKKM3:1:1101:23610:2784 1:N:0:1
ACTGGGTTTAAAGCGCGCGCAGGCGGTCCTGAAAGTCGGACGTGAAAGCTCCCGGCCCAACTGGGAGAGGCCGTTCGAAACTTCGGGACTTGAAGGCGGGAGAGGCAAATGGAATTTCCGGTGTAGCGGTAAAATGCGTAGATACCGGAAGGAACACCAGTGGCGAAAGCGATTTGCTGGCCCGCACTTGACGCTCAGGCGCGAAAGCTAGGGGAGCGACCGGGATTAGATACCCCAGTAAGA
+
GGGGGGGGGGGGGGGGGGGGGGGGGGGGGGGGGGFFGGGGGGFGGGGGGGDGGGGGGGEGGGGGGGGGGGGGEFEGGGGGEFGFGGGGGFGGFCFFDFGGECFGGGGGGGGGFGGGGGGGGEGCFECEGFCEDFBFGG@BCE9FCGGGGGE:CG<E:FEGGGGD@FGGGDECFE*99CGFEE@CE*:8E>CEC=C5=FGFE35:CEGF7EEFCC:D:C?EGDGGFD*<FF2:<<:F>5@FFAA
@M00200:205:000000000-AKKM3:1:1101:20999:2784 1:N:0:1
ATTGGGTATAAAGGGCTCGTAGGCGGTTTGTCGCGTCGGGAGTGAAAACATCCAGCTTAACTGGGTGCTTGCTTTCGATACGGGCAGACTTGAGGTATGCAGGGGAGAATGGAATTCCTGGTGTAGCGGTGAAATGCGCAGATATCAGGAGGAACACCGGTGGCGAAGGCGGTTCTCTGGGCATTACCTGACGCTGAGGAGCGAAAGTGTGGGGAGCGAACAGGATTAGATACCCCCGTA
+
GGGGGGGGGGGGGGGGGGGGGGGGGGGGGGEGGGGGGGGGGGGGGGGGGGGGGGGGGGGGGGGGGGGGGGGGGGGGGGGGGGGGGGGGGGGGGGGGGGGFGGGEGGGGGGGGGGGGGGGFFGGGGGGGGCEDGGGGGGGGCFGGGGGGGFGGGGGGGGGGCEGGGEEDGGGGGGGEGGGFGGDFFFCFGFFFEGGCEGGFGGGGG55CFFFGGGBCDC:897@D:G>>@F>DFFCFE))1
@M00200:205:000000000-AKKM3:1:1101:18083:2795 1:N:0:1
ATTGGGCTTAAAGGGCGTGTAGGCGGTCCGCTAAGTCTGATGTGAAAGCCCGGGGCTCACCCCCGGAAGTGCATTGGAAACTGGCGGACTCGAGTCCCGGAGAGGAGGGTGGAATTCCTGGTGTAGCGGTGAAATGCGTAGATATCAGGAGGAACACCGGTGGCGAAGGCGGCCCTCTGGACGGTGACTGACGCTGAGACGCGAAAGCGTGGGGAGCAAACAGGATTAGATACCCGAGTAAGA
+
GGGGGGFGGGGGGGGGGGGGGGGGGGGGGGGGGGGEFFGGGGGGGGGGGGGGGGGGGGGGGFGGGGGGGGGGGGGGGGGGGGGGGGGGGGGGGGGGDFGGGGGGGGGGGGGGGGGGGGGGGGGFGGGGGGGGGGGGGGGGGGGGEGFGGGGGGGGGGGGGGGGGGGGGGGGGGGGGFGGGGGGGGGC@CCCGGGGGEGGGGGGGGGGGGGGGGGFG:GGGGGGGFGGFFFFGGGCDFBFGFFF
@M00200:205:000000000-AKKM3:1:1101:16218:2802 1:N:0:1
ATTGGGCTCAAAGGGCGCGTAGGTGGCGGCATAAGGCCGTGGTGAAAGTCCGGGGCTCAACTCCGGATCGGCCATGGCAACTGTGTCGCTAGGGCACCGTAGAGGCAGATGGAATTCCGGGTGTAGCGGTGGAATGCGTAGAGATCCGGAAGCACACCAGTGGCGAAGGCGGTCTGCTGGGCGGTGAGTCCGTGAGGACTCAATAGCCGACAATGAGGCGCGACAGCGTGGGGAGCAAACAGG
+
<EGF9<E<-CEFGGGGB:FF:BFGDCFEDECCFGAFFGGG@7,CCFGGGGGGGGGG7FFGDFEG:CGG@EC@FC@EEFGCFFGGGFD::8FF=FGF7<>FFE7EFGGGGGDGGGGG,CFEFB7>,C,@<++:8>BFFFGGGDF9>7:<C>:C,3F:FC<F3,<7:ECFEFC7B:E:+;FCE5EC*CCGGGGCFGCECCFECCC79EGFEGCC*397868C)/?79D*45>>GG*:)57?/92:
@M00200:205:000000000-AKKM3:1:1101:24237:2804 1:N:0:1
ACTGGGTTTAAAGAGCGTGTAGGCGGCCCGACAGGTCCGTTGTGAAAACTCGAGGCTCAACCTCGAGACGTCGATGGAAACCGTCGGGCTAGAGTCCGGAAGAGGAGAGTGGAATTCCCGGTGTAGCGGTGAAATGCGCAGATATCGGGAGGAACACCCGTGGCGAAAGCGGCTCTCTGGGACGGTACTGACGCTGAGACGCGAAAGCGTGGGGAGCGAACAGGATTAGATACCCTAGTA
+
GGGGGGGGGGGGGGGGGGGGGGGGGGGGEGEGGGGGGGGGGGGGGGGGGGDEFGGGCGGGGGGGGGCGGGGGGGGGGGGGGGGGGGGGGGGGGGGGGGGGGGGGGGGGGFGGGGEGFFFCGGGGGGGGGGGGGGGGGGGGGGGGGAFEGGGGGGFCFGCG:FGGGGGGGGGGCEGC?FGGGGGDEEFDGGGGGGGGGFEGGGGDGGGGGEGGGGBGFGEGGDGG<FC2FFFFC88CFFFG
@M00200:205:000000000-AKKM3:1:1101:17127:2812 1:N:0:1
ACTGGGTATAAAGGGTGCGTAGGCGGTCTTTCAAGTCAGGAGTGAAAGGCTACGGCTCAACCGTAGTAAGCTCTTGAAACTGTAAGACTTGAGTGCAGGAGAGGAGAGTGGAATTCCTAGTGTAGCGGTGAAATGCGTAGATATTAGGAGGAACACCAGTTGCGAAGGCGGCTCTCTGGACTGTAACTGACGCTGAGGCACGAAAGCGTGGGGAGCAAACAGGATTAGATACCCCGGTAAGAT
+
GGGGGGGGGGGGGGGGGGGGGGGGGGGGGGGGGGGGGCGGGGGGGGGGGFGGGGGGGGGGGGGGGEFGGGGDEGGGGGGGGGGGGGFGGFGGFGFGFGGGEFGEFEGEGGGGGDFFGGGGFDFGFGGGGGGGGGGFGFGGGGGGGGGGGFFGG8FGGFFBGFFEEGEGGEE7@EFGGDDGDGFFG@9EFFFEC***:C*ACGEEGDGGGGGDGGEGFGGCFC5*);0;F=>FCFGGBEEGG<9
@M00200:205:000000000-AKKM3:1:1101:22197:2814 1:N:0:1
ATTGGGCTTAAAGGGCGCGTAGGCGGCGCGGGAAGGCGGCGGTGAAAGTCCGGGGCTCAACCCCGGATCGGCCGTGGCGACTCCCGCGCTGGAGCACAGTAGAGGCGGGTGGAATTCCGGGTGTAGCGGTGGAATGCGTAGAGATCCGGAAGAACACCGGTGGCGAAGGCGGCCCGCTGGGCTGTGGCTGACGCCGAGGCGCGACAGCGTGGGGAGCAAACAGGATTAGATACCCGAGTAAGC
+
GGGGGGGGGGGGGGGGGGGGGGGGGGGGGGGGGGGGGGGGGGGGGGGGGGGGGGGGGGGGGGGGGGGGGGGGGGGGGGGGGGGGGGGGGGGGGGGGGGGGGGGGGGGGG>EGFFFGFFCGGCG>E9?8C*:E*AAECE8>EEFC96ACG>EE>FGGFGEG8EE8>CEDG8CC>?EC888EG8:C0<C@=5:;C*)1*8C7:778*8CC:**:EGDGE=FGGGFF(9C7?=-?<<<<>5;0:-)
@M00200:205:000000000-AKKM3:1:1101:13846:2818 1:N:0:1
ATTGGGTTTAAAGTGCTCGTAGGCGGCCAACTAAGTCGGATGTGAAATCCCCAGGCTCAACCTGGGAACTGCATCCGATACTGGATGGCTTGAATTCGGGAGAGGGATGCAGAATTCCAGGTGTAGCGGTGAAATGCGTAGATATCTGGAGGAATACCGGTGGCGAAGGCGGCATCCTGGACTGACATTGACGCTGAGGAGCGAAAGCTAGGGGAGCAAACGGGATTAGATACCCGAGTA
+
GGGGGGGGGGGGGGGGGGGGGGGGGGGGGGGGGGGGGGGGGGGGGGGGGGGGGGGGGGGGGGGGGGGGGGGGGGGGGGGGGGGGGGGGGGGGGGGGGGGGGGGGGGGGGGGGGGGGGGGGGGGGGGGGGGGGGGGGGGGGGGFGFFGGGGGGGGGGGGGGGGGGGGGGGGGGGGGGGGGGGGGGGGGFFGGGGGGGGGGGGGGGGGGGFFGGG53C@GE659CC6D5?=@BF+<A/.>::
@M00200:205:000000000-AKKM3:1:1101:11930:2822 1:N:0:1
ATTGGGTTTAAAGGGAGCGTAGGCGGACATTTAAGTCAGGGGTGAAATCCCGGGGCTCAACCTCGGAATTGCCTTTGATACTGGGTGTCTTGAGTATGAGAGAGGTGTGTGGAACTCCGAGTGTAGAGGTGAAATTCGTAGATATTCGGAAGAACACCAGTGGCGAAGGCGACACACTGGCTCATTACTGACGCTGAGGCTCGAAAGCGTGGGGAGCAAACAGGATTAGATACCCTGGTA
+
GGGGGGGGGGGGGGGGGGGGGGGGGGGGGGGGGGGGGGGGGGGGGGGGGGGGGGGGGGGGGGGGGGGGGGGGGGGGGGGGGGGGGGGEGGGGGGGGGGGGGGGGGGGGGGGGGGGCFGGGGGGGGGGGGGGGGGGGGGGGGGGGGGGGGGGGGGGGGGGGGGFGGGGGGGGGGGGGGGGFGGGGGGGGGGGGGGGGGGGGCGGDGGGGGEGGGGFGFFDCFFFFBGGFFF<FG:FFFFFG
@M00200:205:000000000-AKKM3:1:1101:21788:2840 1:N:0:1
ATTGGGTTTAAAGTGTGCGCAGGCGGCCGAGCAAGTCGAGTGTGAAAGCCCCGGGCTTAACTTGGGAATTGCGCTCGAAACTACTTGGCTGGAGTGTGGCAGAGGAGGGTGGAATTCCACGTGTAGCGGTGAAATGCGTAGAGATGTGGAGGAACACCGATGGCGAAGGCAGCCCTCTGGGCCAACACTGACGCTCATGCACGAAAGCGTGGGGAGCAAACAGGATTAGATACCCCTGTA
+
GDGGGGGGGGGCFGFGGGGGGGGGGGGGGGGGGGGGGGFFFGGGGGGGFGGGGGGGGGFGD<?,CFFF8FGCFG7FECECFEFGGGGGGCFCFGGGGFGGFGGGGG7FFCGGGGGG,DFGGFGGGGGEDFGDGGGGGGGC@FFFFCFFFF7FGGGGFGECFEGGC:CFGGGGGC@FGGGGFGGGGFD;+29C=5DGE9+ACG78EGCFG5?CGG:D@GEFGGG4:FF?FFFGGFFGF:FF
@M00200:205:000000000-AKKM3:1:1101:10901:2842 1:N:0:1
ATTGGGTTTAAAGGGAGCGTAGGCGGATAGTTTAGTCAGAGGTGAAAGCCCAGGGCTCAACCTTGGAATTGCCTTTGATACTGGCTATCTTGAGTATGGAAGAGGTATGTGGAACTCCGAGTGTAGAGGTGAAATTCGTAGATATTCGGAAGAACACCAGTGGCGAAGGCGACATACTGGCTCATTACTGACGCTGAGGCTCGAAAGCGTGGGGAGCAAACAGGATTAGATACCCGAGTAAGA
+
GGGGGGGGGGGGGGGGGGGGGGGGGGGGGGGGGGGGGGGGGGGGGGGGGGGGGGGGGGGGGGGGGGGGGGGGGGCFGGGGGGGGGGGGGGGGGGGGGGGGGGGGGGGFGGGCGGGGGGGGG<FFGGGGGGGFGGFFFGGFGGGGGGGGGGFGGG<FGGGGGFFGGGGGGGGGGGGGGFFGGGGFD9BFGGGDEG5EGGGGGCEGGCDGD7CCFGDGFF6CFGGGFGGEFFEG9?CGDFFFC<B
@M00200:205:000000000-AKKM3:1:1101:17143:2854 1:N:0:1
ACTGGGCGTAAAGGGCGCGTAGGCGGCCATCTAAGTCAGACGTGAAATCCCCCGGCTTAACCTGGGAACTGCGTCTGATACTGGACGGCTCGAGTTTGGGAGAGGGATGTGGAATTCCAGGTGTAGCGGTGAAATGCGTAGATATCTGGAGGAACACCGGTGGCGAAGGCGGCATCCTGGCCACCTCCTGACGCTGAGGCGCGAAAGCGTGGGGAGCAAACGGGATTAGATACCCGAGTA
+
GGGGGGGGGGGGGGGGGGGGGGGGGGGGGGGGGGGGGGGGGGGGGGGGGGGGGGGGGGGGGGGGGGGGGGGGGGGGGGGGGGGGGGGGGFGGGGFGGGGGGGGGGGGGGGGGGGGGGGGGGGGGGGGGGGGGGGGGGGGGGGGGGGGGGDG@BCGGGGGGGGGGGGGGGGFGGGGFCFGGGGGGGGGGGGEGGGGD8;FGGGGGCGDFGGGGGGFGEGG?<DED?GG?F?DGGFFGDD@F
@M00200:205:000000000-AKKM3:1:1101:6562:2958 1:N:0:1
ATTGGGTGTAAAGGGCGCGCAGGCGGCCCGGCCAGTCGGACGTGAAAGCCCGGGGCTCAACCCCGGAACGGCGTCCGAGACGGCCGGGCTGGAGACCGGGAGAGGAGGGTGGAATAGCCAGTGTAGAGGTGAAATTCGTAGATATTGGCTGGAACACCGGTGGCGAAAGCGGCTCTCTGGCCCGGGTCTGACGCTGAGGCGCGAAAGCGTGGGGAGCAAACAGGATTAGATACCCTCGTA
+
GFGGGGFGGGGGGGGDGGGDGGGGGGDGGGGGGGGGGGGEEGGGGGGGGGGGGGGGGGGGGGGGGGGGGGGGGEECGGGGGGGGGGGGGGGGGGCCFGGGFFE:FCFGGCFGGG9CFC?<FAFFGGCFGCGGGFGGGGGGEF@FGFD@EFGGGGGGGGGGEGGGGGGCCC:?ECE6CFGF<FFGGGCGGF0AEGDE5*@CCCGDGGGFG5EEEE@GFGFGGGGF<4C7=@A>CEF*0<5C
@M00200:205:000000000-AKKM3:1:1101:9038:2962 1:N:0:1
ATTGGGTTTAAAGAGCTCGTAGGCGGCTTGTCGCGTCGACTGTGAAATCCCGTGGCTCAACTGCGGGTCTGCAGTCGATACGGGCAGGCTAGAGTTCGGTAGGGGAGACTGGAATTCCTGGTGTAGCGGTGAAATGCGCAGATATCAGGAGGAACACCGGTGGCGAAGGCGGGTCTCTGGGCCGATACTGACGCTGAGGAGCGAAAGCGTGGGGAGCGAACAGGATTAGATACCCGTGTA
+
GGGGGGGGGGGGGGGGGGGGGGGGGGGGGGGGGGGGGGGDGGGGGGGGGGGGGGGGFFG9FCFGGGGGGGGGGDFGGGGGGGGGGGGGGGGGFGGFGGGFGGG7CCFFGGFFFGGGGGGGGGGGGGGGGGGGGGGGGGGGGGGGGGGGGFGGGGGGGGGGGGGGGGGGGFGGGGGGFFGGGGGCEEGGGGC8::DGGGGFEGGGGCDGE*?EGDBD:EGG)7CG<F=?FF2:9CCG))):
@M00200:205:000000000-AKKM3:1:1101:15954:2985 1:N:0:1
ACTGGGTTTAAAGGGCGCGTAGGCGGTCCGATAAGTCCCGTGTGAAATCCCTCGGCTCAACTGAGGAACCGCACGGGAAACTGCCGGGCTTGAGTTCGGGAGAGGGAAGCGGAATTCCGGGTGTAGCGGTGAAATGCGTAGATATCCGGAGGAACACCGGTGGCGAAGGCGGCTTCCTGGACCGACACTGACGCTGAGGCGCGAAAGCTAGGGGAGCAAACGGGATTAGATACCCTGGTA
+
GGGGGGGGGGGGGGGGGGGGGGGGGGGGGGGGGGGGGGGGGGGGGGGGGGGGGGGGGGGGGGGGGGGGCGGGGGGGGGGGGGGGGGGGGGGGGGGGGGGGGGGGGGGGGGGGGGGGGGGGGFFFGGGGGGGGGGGGGGGGGFGGGGGGGGGGGGGGGGGGGGGGGGGGGGGGGGGGFCGGGGGGG>EEGGGGGGGGGGGGGGGGGGGGGGGGGGFGFGGGGGDDFG42@45>+:AC:F@C
@M00200:205:000000000-AKKM3:1:1101:22509:2990 1:N:0:1
ATTGGGTATAAAGGGCGCGTAGGCGGTGCGTTAAGTCGGCGGTGAAATACTTCGGCTCAACCGGAGAATTGCCGCTGAAACTGGCGTGCTCGAGGGAGGTAGAGGTGCGTGGAACTTCCGGTGGAGCGGTGAAATGCGTTGATATCGGAAGGAACACCTGTGGCGAAAGCGATGCACTGGACCTCTTCTGACGCTGAGGCGCGAAAGCCAGGGGAGCGAACGGGATTAGATACCCTAGTAAGA
+
FGGGGGGFFGGGGGGGGGGCFGGCEEGGGGGGCFGGCFEGGGGGFCEEDFFFDEF:DG@FDAFGGGGGGGGGGECEEGGGFGGGGGGGGGGGDGEGGGCFGGGGCFDGE>CDBFFGGCCFCGDFGCGGGGGGGGGGCGBE:FEFCFGGGGGGGGG:C<FGGGFGD78FF7CC5CCF99<FF6CEFG++<D?9CC<ECCGGD5C>EDD5@CFFC8)7):58C7=<<9CDF74*+<:C?59<:92
@M00200:205:000000000-AKKM3:1:1101:6165:3001 1:N:0:1
ATTGGGTTTAAAGGGCGCGTAGGCGGCCCGGTCAGTCGGGCCCGAAAGCCCGGGGCTCAGCCCCGGGTCGGGGCCCGGGACGGCCGGGCTGGGGGGCGGCCGAGGGGCGCGGAATGCCGGGTGTCGTGGTGAAATGCGTAGAGATCCGGCGGAACCCCGGTGGCGCAGGCGGCGCCCTGGGCCGAGCCCGACGCTGAGGCGCGGGAGCGTGGGGAGCGAACCGGATTAGATAACCCGGTA
+
GGFGGGEGGGG9CFGGGGGEGDGGGGGGGGGEGGGGGGGDFGGGGGFEGGC7@::@BDGF@FGGGGGGGG>CFGGGGGGEEGGGG<:CC@FCC7>CEGEEGG8/:CEEGGEG>CCFFGGE5:82+;*28AF7CF?F?E*8*8:0CFGFC?>CGG>5?8?CCCGG888CC>:C5EGEGEC>E>FC8>ECF3EGGG3:*;CG51/*:*7CE*8?C/.935*/9<CG>*/5==4*+3<F:;D/
@M00200:205:000000000-AKKM3:1:1101:24272:3007 1:N:0:1
ATTGGGTTTAAAGGGCGCGTAGGCGGCCGATTAAGTCGGGGGTGAAAGCCTGTGGCTCAACCACAGAATTGCCTTCGATACTGGTTGGCTTGAGACCGGAAGAGGACAGCGGAACTGCGAGTGTAGAGGTGAAATTCGTAGATATTCGCAAGAACACCAGTGGCGAAGGCGGCTGTCTGGTCCGGTTCTGACGCTGAGGCGCGAAAGCGTGGGGAGCAAACAGGATTAGATACCCCCGTAAGA
+
FGGGGGFGGGGGGGGGGGGGGGGGGGGGBFF:FGGFGGGGGGGGGGGGGGCFEGGGGGGGGGGGGGGGGFGGGFGFGGFGGGA<?<=FGGCGGGGGGGGDGGGGGGE<F>FGGGGGCGGCGEECEGGGGGGGGGGCGGGGGG@EGGGG<FGGGGGGGGGGGGGGGGGGGGDGGGE8CCFG7CEEGE5EGGGGGGD=5EFGGGGGCEGGGEGGGGED>FGCDFGGB<C?@FBFGFG:D7:EDB9
@M00200:205:000000000-AKKM3:1:1101:7211:3008 1:N:0:1
ACTGGGCTTAAAGGGTGCGTAGGTGGCATGTTAAGTTTGATGTGAAAGCTCAGGGCTCAACCCTGAAATGGCATTGAATACTAGCGTGCTGGAGGTTTGGAGGGGGGACTGGAATTCTCGGTGTAGCAGTGAAATGCGTAGATATCGAGAGGAACACCAGTGGCGAAGGCGAGTCGCTGGACAACACCTGACACTGAGGCACGAAAGATAGGGGAGCAAACAGGATTAGATACCCCAGTAAGA
+
GCGGGGFFGGGGGFGGGEGGGGGGGGGGGGGGGGGGFFCCFCFFDGGG8CFGGGG@<<FGGGGCGF<GGGGCFC<FCFC<ECAGFBCF>CAC@6C8C,BFGGGGGGCCFEFGDG9>=@9@FEECAE9BFFA:FGFGCC<8::D<D,=7C:<F7C8BCCFG>CF8B:E@@8CEGE9*1?EEC82;CGC**2*3<C*<@F**:CCG*?3*+<<?@EBG55CG478C0**.*9)>0,+9@>6<*-6
@M00200:205:000000000-AKKM3:1:1101:17081:3031 1:N:0:1
ATTGGGTATAAAGGGCGCGTAGGTGGTCTGATAAGGGTGTGGTGAAAGCCCGGGGCTCAACCCCGGGTCGGCCGTGCCGACTGTTGGACTGGAGTGCTGTAGGGGCAGGCGGAATTCCGGGTGTAGCGGTGGAATGCGTAGAGATCCGGAGGAAGACCGGTGGCGAAGGCGGCCTGCTGGGCAGTTACTGACACTGAGGCGCGACAGCGTGGGGAGCAAACAGGATTAGATACCCTGGTA
+
GGGGGGGGGGGGGGGGGGGGGGGGGGGGGGGGGGGGGGGGGGGGGGGGGGGGGGGGGGGGGGGGGGEFGGGGGGGGGGGGGGGGGGGGGGGGGGGGGGGGGGGGGGGGGGGGGGGGGGGGGGGGGGGGGGGGGGGGGGGGGGGGGGGGGGGDGGGGGGGGGGGGGGGGGGGGGGGGGGGGGGGGGFGGGGGGGGGGGGGGGDGEGEDDG5ECGG59BG?FFGGG:CGFFFAFGFGGFFFC
@M00200:205:000000000-AKKM3:1:1101:17911:3046 1:N:0:1
ATTGGGTATAAAGCGCGTGCAGGTGGCGCGGTAAGTTGGGTGTGAAATCTCCCGGCTCAACTGGGAGAGGTCATTCAATACTACCGTGCTCGAGAGCAGAAGAGGAAGATGGAATTCCCGGTGTAGTGGTGAAATGCGTAGATATCGGGAGGAACACCAGTGGCGAAGGCGATCTTCTGGTCTGTTTCTGACACTCAGACGCGACAGCTAGGGTAGTAAACGGGATTAGATACCCCAGTA
+
GGGGGGGGGGGGGGGGGGGGGGGGGGGGGGGGGGGGGGGGGGGGGGGGGGGGGGGGGGGGGGGGGGGGGGGGGGGGGGGGGGGGGGGGGGGGFGGGGGGGGGGGGGGGGGGGGGGGGGGGGGFGEFGGGGGGGGGGGGGGGGGGGGGGGFGGGGGGFGGGGGGDGGGGGCGDCGG?FGGFGGGGGGGGGGGGGGGGGGGGGGGGGGGGGGGGGGA5AFCFGDGG<DGFFFFGGGGGFFFG
@M00200:205:000000000-AKKM3:1:1101:22355:3052 1:N:0:1
ATTGGGTTTAAAGCGCACGCAGGCGGTCGCGCGCGTGGGGTGTGAAATCTGGCCGCTTAACGGCCAGGCGCCATCCCATACGGCGCGACTGGAGCCATGCAGAGGGCGGTGGAATTGCCGGTGTAGTGGTGAAATGCGTAGAGATCGGCAGGAACACCCAGGGGGAAACCAGCCGCCTGGGCATGCGCTGACGCTGAGGGGCGAGAGCGTGGGGAGCGAACCGGATTAGATACCCGGGTA
+
GGGGGGGGGGGGGGGDEGG7FGGGGGG7@FGGGGGGEGGG>FGGGGGGGDFGGDGGG@GGGGGGGGGGC+=FFGGG=FFGFEGGEFGEGGEGFC<FEFGGGGGGGDCFG7FGGGGGGGFGGGGGDG@CGFD@FGGGGGGGGG,<FGGF7<FGGGGGGGEFCCEECCEF?8CCGF*5?EGFFG6EC+*:=<C?CE*:*8C*2>EE5*15C*AEGGD)0/:=<5EG9DD)*0)2AFC)7)7C
@M00200:205:000000000-AKKM3:1:1101:11589:3076 1:N:0:1
ATTGGGTGTAAAGAGCGTGTAGGCGGCCAGGTAGGTCAGCTGTGAAAACTCGAGGCTCAACCTCGAGATGTCGGCTGAAACCATCTGGCTAGAGTCCGGAAGAGGAGAATGGAATTCCCGGTGTAGCGGTGAAATGCGCAGATATCGGGAAGAACACCCGTGGCGAAGGCGGTTCTCTGGGACGGTACTGACGCTGAGACGCGAAAGCGTGGGGAGCGAACAGGATTAGATACCCCAGTAAGA
+
GGGGGGGGGGGGGGGGGGGGGGGGGGGGGGGGGGGGGGGGGGGGGGGGGGGGGGGGGGGGGGGGGGGGGGGGGGGGGGGGGGGGGGGGGGGGGGGGGDGGGGGGGGGGGGGGGGGGGGGGGEGGGGGGGGEGGGGGGGGGGCCFGGGGGGDGGGGG8FGGGGGGGGGGDGGGGGGGGGGGGGG*8CEGGGGGGDGGCCFFDGEEEEDGGGGDEG5C@E8CDDGC0<FFFF<FFFCC:3)<:4>
@M00200:205:000000000-AKKM3:1:1101:7763:3091 1:N:0:1
ATTGGGTGTAAAGAGCGCGCAGGCGGCCACCGCCAGTCGATTTTGAAATCTCCGGCCTTAACCCGGAACGCTCTACTGCTACTGCGGGGCTAGAGTGCGGAAGGGGCAACTGGAATTCTCGGTGTCGCGGTGAATTCCGTAGCAACCGCGTGGACCCCCTGCGGCGCAGCCGGGTTCCTGGCCCGACACTGACTCTGAGGCGCGAAAGCTAGGGGACCGAACGGGATTAGCTCCCCATGTAGC
+
FCFGGGG7CEFGF,@C8CF+7@6@@FF7+C,+86@+C@,,B<,C,B,,,C,6FEE+@=,CE<,:+++@+F++8+,<??9CF,,:,++@8+3,,=B,,8=+@+@CF+@C+:<D,,,,:@,,+*38*,33F7C*>F,,,,3,3<*,,,,*=**4*1,2*<<<*24B8******22:EC8<9+@*A*:*****000+*03+2*2)/**2))8C+3@*)/)2**))29(*)(*1(2+3;*))89*-)
@M00200:205:000000000-AKKM3:1:1101:17286:3092 1:N:0:1
ATTGGGCTTAAAGCGCACGTAGGCGGCGCAGCAAGTCAGGGGTGAAATCCCGGGGCTCAACCCCGGAACTGCCTCTGAAACTGCAGTGCTAGAATCTTGGAGAGGCGAGTGGAATTCCGAGTGTAGAGGTGAAATTCGTAGATATTCGGAAGAACACCAGTGGCGAAGGCGACTCGCTGGACAAGTATTGACGCTGAGGTGCGAAAGCGTGGGGAGCAAACAGGATTAGATACCCCCGTA
+
GGGGGGGGGGGGGGGGGGGGGGGGGGGGGGGGGGGGGGGGGGGGGGGGGGGGGGGGGGGGGGGGGGGGGGGGGGGGGGGGGGGGGGGGGGGGGGGGGGGGGGGGGGGGGGGGGGGGGGGGGFGGGGGGGGGGGGGGGGGGGGGGGGGGGGGGGGGGGGGGGGGGGGGGGGGGGGGGGGGGGGGGGGGGGGGGGGGGEFGGGGGGGGGGGGGGGGFGFGGGGGGGFGGFFFFGGEEC)<>G
@M00200:205:000000000-AKKM3:1:1101:23746:3128 1:N:0:1
ATTGGGTATAAAGGGCGCGTAGGCGGGATGGCAAGTCGGTCGTGAAATCCCTTGGCTCAACTGAGGGGGGTCGGCCGATACTGCTGTTCTTGAGGGATGCAGAGGAGACTGGAATTCCCGGTGTAGCGGTGAAATGTGTAGAGATCGGGAGGAACACCGGTGGCGAAGGCGGGTCTCTGGGCATCTCCTGACGCTGAGGCGCGAAAGCGTGGGGAGCAAACGGGATTAGATACCCCTGTA
+
GGGGGGGGGGGGGGGGGGGGGGGGGGGGGGGGGGGGGGGGGGGGGGGGGGGGGGGGGGGGGGGGGGGGGGGGGGGGGGGGGGGGGGGGGGGGGGGGGGGGGGGGGGGGGGGGGGGGGGGGGGGGGGGGGGGGFGGGGGGGFFF?CFGGGGGGGGGFGGDEEEGGGGGGGGGGGGGGGGGGGGGGGGGGGGGGDG<EGGGGGGGGD=GGGCEGGG:GFFGFGDEC:DGBFFBGGGGGF@F?
@M00200:205:000000000-AKKM3:1:1101:16284:3142 1:N:0:1
ACTGGGTATAAAGGGCGCGTAGGTGGCGGCATAAGGCCGTGGTGAAAGTCCGGGGCTCAACTCCGGATCGGCCATGGCAACTGTGTCGCTAGGGCACCGTAGAGGCAGATGGAATTCCGGGTGTAGCGGTGGAATGCGTAGAGATCCGGAAGAACACCAGTGGCGAAGGCGGTCTGCTGGGCGGTGAGCTCGCAAGGGCTCAATAGCCGACACTGAGGCGCGACAGCGTGGGGAGCAAACAGG
+
GGGGGGGGGGGGGGGGGGGGGGGGGGGGGGGGGGGGGGGGGGGGGGGGGGGGGGGGGGGGGGGGGGGGGGGGGGGGGGGGGGGGGGGGGGGGGGGGGGGFGEGGGGGGGGGGGGGGGGGGGGGGGGGGGGGGGGGGGGGGGGGGGGGGGGGGGGGGGGGGGGGGGGGGGGGGGGGGGGGGGGGGGGGGEGFGGGCCFGGFGFGFGGFFGGGGGGFGF=8CGDGC>GGF@EBGG8EGFFFDGFB
@M00200:205:000000000-AKKM3:1:1101:9922:3156 1:N:0:1
ATTGGGTTTAAAGCGTGCGTAGGCGGTTTTGTAAGTTTGGTGTGAAATCTCCCGGCTCAACTGGGAGGGTGCGCCGAAAACTGCAAGGCTGGAGTGTGGGAGAGGTAGGCGGAATTCCTGGTGTAGCGGTGAAATGCGTAGATATCAGGAGGAACACCTGTGGTGTAGACGGCTTACTGGACCATGACTGACGCTGAGGCACGAAAGCGTGGGGAGCAAACAGGATTAGATACCCTAGTA
+
GGGGGGGGGGGGGGGGGGGGGGEGGGGGGGGGGGGGGGGGGGGGGGGGGGGGGGGGGGFGGGGGGGGGGGGGGGGGGGGGGGGGGGGGGGGGGGGGGGGGFGGGGGGGGGGGCGGGGGGGGFGEGFGGGGGGGGGGFGGGGGGGGGGGGGG>FBFGGGGGFGGCGGFFGGGGGGGFFGGGGGFCFGGGFFFGGGGGGGGGDGGGGGGGGGGGGGEGFGF8CGCDBGFFF=B>FFGG?FBG
@M00200:205:000000000-AKKM3:1:1101:22462:3163 1:N:0:1
ATTGGGTTTAAAGGGTGCGTAGGCGGGCAGGTAAGTCCGTGGTGAAATCTCCGAGCTTAACTCGGAAACTGCCATGGATACTATTTGTCTTGAATACTGTGAAGGTGAGCGGAATATGTCATGTAGCGGTGAAATGCTTAGATATGACATAGAACACCAATTGCGAAGGCAGCTCACTGCGCAGTGATTGACGCTGAGGCACGAAAGCGTGGGGATCAAACAGGATTAGATACCCTCGTA
+
GGGGGGGGGGGGGGGGGGGGGGGGGGGGGGGFGFGGGGGGGGGGGGGGGGGGGGGGGGGFGGGGGGGGFGGGGGGGGGGGGGGGGGGGGGGGGGGGGGGGGGGGGGGGGGGGGGGGGGGGGGGGGFGGGGGGGGGGGGGFGGGGGGGGGGGGFGCFGGGGGGGGGCEGGGGEEGGFGGGGGGGGEDGGGGG@GCGGGGFGGFGEGGDFC=7<C5BDFGGGGG?C?DF>6?<D:CC*7;FG
@M00200:205:000000000-AKKM3:1:1101:22741:3184 1:N:0:1
ATTGGGTTTAAAGGGCGCGTAGGCGGCCCGTTAAGTGGCTGGTGAAATCCCGGGGCTCAACTCCGGGGCTGCCGGTCAGACTGGCGAGCTAGAGCACGGTAGGGGCAGATGGAATTCCCGGTGTAGCGGTGGAATGCGTAGAGATCGGGAAGAATACCAGTGGCGAAGGCGTTCTGCTGGGCCGTTGCTGACGCTGAGGCGCGACAGCGTGGGGAGCAAACAGGATTAGATACCCGCGTA
+
GGGGGGGGGGGGGGGGGGGGGGGGGGGGGGGGGGGGGGGGGGGGGGGGGGGGGGGGGGGGGGGGGGGGGGGGGGGGGGGGGGGGGGGGGGGGGGGGGGGGGGGGGGGGGGGGGGGGGFGGGGGGGGCFGGCFEGFGGGGGGGGGGGGGGDFGFGGGGCFFGGCGGGGGGGGEEGGGGGGGGGGEGGGGGGGGGDGGGGGGGGEGGGGGGGGGGGFGFGGGGGDGFG*<FFAGGEF3>EFE
@M00200:205:000000000-AKKM3:1:1101:11649:3184 1:N:0:1
ATTGGGCTTAAAGCGCGTGTAGGCGGCTATGCAAGTCGGGCGTGAAATCCCACGGCTCAACCGTGGAAGTGCACTCGAAACTGCGTAGCTAGAGTCCTGGAGAGGAAGGTGGAATGCTTGGTGTAGAGGTGAAATTCGTAGATATCAAGCGGAACACCGGTGGCGAAGGCGGCCTTCTGGACAGTGACTGACGCTGAGACGCGAAAGCGTGGGGAGCAAACAGGATTAGATACCCAGGTA
+
GGGGGGGGGGGGGGGGGGGGGGGGGGGGGGGGGGGGGGGGGGGGGGGGGGGGGGGGGGGGGGGGGGGGGGGGGGGGGGGGDGGGGGGGGGGGGGGGGGGGGGGGGGGGGGGGGFGGGGGGGGGGGGGGGGGGGGGGGGGGGGGGGGGGGGGDGGGGGGGGGEFGDFGGGGGGGG7EFGFGGGGGGFGGGGGGGGGGD5CFGGGGGGGGGGGGGGFGDGGGGGGGFGD?FFBGFCC*756F
@M00200:205:000000000-AKKM3:1:1101:15354:3218 1:N:0:1
ACTGGGTTTAAAGTGCTCGTAGGCGGTTCGTCACGTCGGGAGTGAAAACTCGGAGCTCAACTCCGAGCCTGCTTCCGATACGGGCAGACTAGAGGTAGGCAGGGGAGAGCGGAACTCCTGGTGTAGCGGTGGAATGCGCAGATATCAGGAAGAACACCGGTGGCGAAGGCGGCTCTCTGGGCCTTACCTGACGCTGAGGAGCGAAAGCGTGGGTAGCGAACAGGATTAGATACCCCTGTA
+
GGGGGGGGGGGGGGGGGGGGGGGGGGGGGGGGGGGGGGGGGGGGGGGGGGGGGGGGGGGGEGGGGGGGGGGGGGGGGGGGGGGGGGGGGGGGGGGGGGGGGGGGGGGGGGGGGGGGGGGGGGGGGGGGGGGGGGGGGGGGGGGGGFGGGGGGGGGGCGGGGEGGGGGGGGGGGGEGGGGGGGGGGFGGGGGGGGGGGGGGGGGGGDDGGGGGGGFDFGGGGGGGFGG?==AC?CCFFFFG
@M00200:205:000000000-AKKM3:1:1101:13291:3231 1:N:0:1
ACTGGGTTTAAAGAGCGTGTAGGCGGCCAGGTAGGTCAGCTGTGAAAACTCGAGGCTCAACCTCGAGATGTCGGCTGAAACCATCTGGCTAGAGTCCGGAAGAGGAGAATGGAATTCCCGGTGTAGCGGTGAAATGCGCAGATATCGGGAAGAACACCCGTGGCGAAGGCGGTTCTCTGGGACGGTACTGACGCTGAGACGCGAAAGCGTGGGGAGCGAACAGGATTAGATACCCCAGTA
+
GGGGGGGGGGGGGGGGGGGGGGGGGGGGGGGGGGGGGGGGGGGGGGGGGGGGGGGGGGGGGGGGGGGGGGGGGGGGGGGGGGGGGGGGGGGGGGGGGGGGGGGGGGGGGGGGGGGGGGGGGGGGGGGGGGGGGGGGGGGGGGGGGGGGGGGGGGGGGGGGGGGGGGGGGGGGGGGGGGGGGGGGGGGGGGGGGGGGDGGGCDEECEGFGGGGGGFGEGGGCDFGFGCBF?<GGGGGFEFG
@M00200:205:000000000-AKKM3:1:1101:25030:3231 1:N:0:1
ACTGGGTTTAAAGTGCGTGTAGGCGGCCGAGCAGGTCTGTTGTGAAAACTGGAGGCTCAACCTCCAGACGTCGACAGAAACCGCCCGGCTAGAGTCCGGAAGAGGAGAGTGGAATTCCTGGTGTAGCGGTGAAATGCGCAGATATCAGGAAGAACACCAATGGCGAAGGCAGCTCTCTGGGACGGTACTGACGCTGAGACGCGAAAGCGTGGGGAGCGAACAGGATTAGATACCCCAGTA
+
GGGGGGGGGGGGGGGGGGGGGGGGGGGGGGGGGGGGGGGGGGGGGGGGGGGGGGGGGGGGGGGGGGGGGGGGGGGGGGGGGGGGGGGGGGGGGGGGGGGGGGGGGGGGGGGGGGGGGGGGGGGGGGGGGGGGGGGGGGGGGGGGGCGGFGGGGGGGGGGGGGGGGGGGGGGGGGFEFGGGGGGGGGGGGGGGGGGGC>FGGGGEGGGGGGGGGGFGEGEE55CFBFGFFFAG@CF53>FG
@M00200:205:000000000-AKKM3:1:1101:9658:3231 1:N:0:1
ATTGGGCATAAAGGGCGCGTAGGCGGCCTTGTAAGTTGGGGGTGAAAGCCCGTGGCTCAACCACGGAATTGCCTTCGATACTGCTTGGCTTGAGACCGGAAGAGGTGAGTGGAACTACGAGTGTAGAGGTGAAATTCGTAGATATTCGCAAGAACACCAGTGGCGAAGGCGGCTCACTGGTCCGGATCTGACGCTGAGGCGCGAAAGCGTGGGGAGCAAACAGGATTAGATACCCCCGTA
+
FGGGGGGGGGGGGGGGGGDGC@EGGGGGGGGGGGGGGGGGGGGCFACFFGGGGGGGGGCDFGGGGD7FGFGFFGFGGFGFFGFGGGGGGGG:FDFGGGGGCE8DFBFGGGGGFGGGFEGG7CFBFCGGGGGGCEA>>+8DFDFGGGGGEE@CGGGGGDGGGGFC8FCCCFGGE>ECC9FFGCFDGGGGCFGGGGG=CFFGEDDGEGDFEG>8CEBGFDE6CFFD0CG?F4>FG6CGEE:E
@M00200:205:000000000-AKKM3:1:1101:19224:3233 1:N:0:1
ATTGGGTTTAAAGGGTGCGCAGGCGGCGTCGCAAGTCAGGCGTGAAATCCCCGGGCTTAACCTGGGAATTGCACTTGAAACTACGATGCTGGAGTATGGCAGAGGGAGGTGGAATTCCACGTGTAGCGGTGAAATGCGTAGAGATGTGGAGGAACACCGATGGCGAAGGCAGCCTCCTGGGCCAATACTGACGCTCATGCACGAAAGCGTGGGGAGCAAACAGGATTAGATACCCTTGTA
+
GGGGGGGGGGGGGGGGGGGGGGGGGGGGGGGGGGGGGGGGGGGGGGGGGGGGGGGGGGGGGGGGGGGGGGGGGGGGGGGGGGGGGGGGGGGGGGGGGGGGGGGGGGGGGGGGGGGGGGGGGGGGGGGGGGGGGGGGGGGGGGGGGGGGGGGGGGGGGGGGGGGGGGGGGGGGG5FGFGGGGGGGGGGGGGFCEGDEGFGGGGGDCGG4CEEGGGFGFG*<FGGFFGGFFFFGCFGG?FFG
@M00200:205:000000000-AKKM3:1:1101:18810:3262 1:N:0:1
ATTGGGTTTAAAGAGCTCGTAGGCGGCCGCGCAAGTCGATTGTGAAAACTCGGGGCTCAACCCCGAGCCTGCGTTCGATACTGCACGGCTAGAGTCTGGTAGGGGGATCTGGAATTCCTGGTGTAGCGGTGGAATGCGCAGATATCAGGAGGAACACCGGTGGCGAAGGCGGGATCCTGGGCCAGTACTGACGCTGAGGAGCGAAAGCGTGGGGAGCAAACAGGATTAGATACCCTTGTA
+
GGGGGGGGGGGGGGGGGGGGGGGGGGGGGGGGGGGGGGGGGGGGGGGGGGGGGGGGGGGGGGGGGGGGGGGGGGGGGGGGGGGGGGGGGGGGGGGGGGGGGGGGGGFGGGGGGGGGGGGGGGGGGGFGGGGGGGGGGGGGGGGGGGGGGGGGGGGGGGGGGGGGGGGGGFD@GCEGFFGGGGGGGGGGGFGGGGGGGGGGGGGGGEGGGGGGGG:DBFFGCDFF?67?FFBGCC@CFFFC
@M00200:205:000000000-AKKM3:1:1101:8726:3270 1:N:0:1
ATTGGGTATAAAGGGTGCGCAGGCGGCCGTGTGTGTTGGGCGTGAAAGCCCGGGGCTTAACCCCGGAATTGCACCCAAAACTACATGGCTAGAGCATTGGAGAGGGTAGCAGAATTCATGGTGTAGCAGTGAAATGCGTAGATATCATGAGGAATACCAGAGGCGAAGGCGGCTACCTGGACAATTGCTGACGCTCAGGCACGAAAGCGTGGGGAGCAAAAGGGATTAGATACCCTGGTA
+
GGGGGGGGGGGGGGGGGGGGGGGGGGGGGGGGGGGGGGGGGGGGGGGGGGGGGGGGGDGGGGGGGGGGGGGGFFCFCB=FGGGGGGGGGGGGGGG<FGGGCGGDEGGGGGGFGGGGGGEGFGGGGGGGGGGGGGGGGGGGGGFGGGFFGGGGGGGGGGGGDFGGDGGGGGGGGGGGGGGF7ECFFGGFGGGGGGGGGGGGGGGGEC7FEEGGGGFGFGFG4CED3C<??FAGGGGFF@FG
@M00200:205:000000000-AKKM3:1:1101:11136:3270 1:N:0:1
ATTGGGTATAAAGGGTGCGTAGGCGGGTTGGTAAGTCCGTGGTGAAATCCCCAAGCTTAACTTGGGAACTGCCGTGGATACTATCAATCTTGAATATCGTGGAGGTAAGCGGAATATGTCATGTAGCGGTGAAATGCTTAGATATGACATAGAACACCAATTGCGTAGGCAGCTTACTACACGATCATTGACGCTGAGGCACGAAAGCGTGGGGAGCAAACAGGATTAGATACCCGCGTAAGA
+
GGGGGGGFGGGGGGGGGGGGGGGGGGGFGGGGGGGGGGGGGGGGGGGGGFGGFGGGGGGGGGGGGGGGGGGGGGGGGGGGGGGGGGCFGGGGGGGGGFGEEGGGGGGGGGGGGGGGGGGGFGGGGGGGGGGGGGGGG9DFGGGGGGGGGAFFGGFGGDGGGGGGG:EGEGGGGGFGGGGAFGGGD>CCF>FFGDGGGGGGDGGGGGCGGGEGGG>C>=EGGGFGFCC@FFFGFE?<3>DGG0>
@M00200:205:000000000-AKKM3:1:1101:9871:3308 1:N:0:1
ATTGGGTTTAAAGCGCGTGCAGGCGGCCCGTTCCGTCCCGTGTGAAAGCCTCCGGCTCAACCGGAGGAGGTCGCGGGATACTGGCGGGCTTGAGGAAGGCAGAGGATGGTAGAATTCCCGGTGTAGCGGTGACATGCGTAGATATAGGGAGGAATGCCAGTGGCGAAGGCGGCCATCTGGGCCTTCTCTGACGCTGAGACGCGAAAGCTGGGGGAGCAAACGGTATTAGATACCCTTGTAGGAT
+
FFFFFG@@;FFEEF@GCF+BCFGGGCF@FECFGE7FFGGE@FFCCGFEFGD@EE+F=F@CF<:+@::CBFBFG@:4:>FEGGGGGGGGG@F<>CE8FG<BEE7*38>F@FF,8F9F=FGFG*>F2F;:<B<F,CC,7<<B**<22,7F+?B7*CFBFB<<7<+*11:?8C8E5CG6E+CCG5CC@++30*<A8EDC=89FGDG518><GFGGG5)1.**3158*(9*./9<>CCF7).=F*-).
@M00200:205:000000000-AKKM3:1:1101:13913:3319 1:N:0:1
ATTGGGTTTAAAGCGAGCGCATGTGGTTTATTAAGTCTGGTGTAAAAGGCAGTGGCTCAACCATTGTATGCATTGGAAACTGGTAGACTTGAGTGCAGGAGAGGAGAGTGGAATTCCATGTGTAGCGGTGAAATGCGTAGATATATGGAGGAACACCGGTGGCGAAAGCGGCTCTCTGGCCTGTAACTGACACTGAGGCTCGAAAGCGTGGGGAGCAAACAGGATTAGATACCCGAGTA
+
GGGGGGGGGGGGGGGGGGGGGGGGGGGGGGGGGGGGGGGGGGGFFGGGGGGGGGGGGGGGGGGGGGGGGGGGGGGGGGGGGGGGGGGGGGGGGGGGGGGGGGGGGGGGGGGGGGGGGGGGGGGGGGGGGGGGDGFFGGGGGGGGGFGGGGGGGGGGGGGGGGGGGFCGGGGGGGDGGGGGGFGGGGGFACGGGFGGGGGGGGGGGGGGGGGGEC>DA*?885:C@G7<CFCF<,:<DFF
@M00200:205:000000000-AKKM3:1:1101:10237:3325 1:N:0:1
ATTGGGTGTAAAGGGCGCGTAGGTGGCCACCATAAGGCCGCGGTGAAAGTCTGGAGCTCAACTCCAGATCGGCCGCGGCGACTGTGGGGCTGGGGTACCGTAGAGGCAGATGGAATTCCGGGTGTAGCGGTGGAATGCGTAGAGATCCGGAAGAACACCAGTGGCGAAGGCGGTCTGCTGGGCGGTGGGACCGAAAGGTCCCTTCAACCGACACTGAGGCGCGACAGCGTGGGGAGCAAACAGG
+
GGGGGGGGGGGGGGGGGGGGGGGGGGGGGGFGGGGEFGGGDEGGGGGGGGGGGG,FF@FCFGFEGGGGGGGEGGGGGGGGGGGEFGC7FECGGGGGGGGGGGGGGGGG@DFGCGGGF9DFGGEGGGGGGGGGGDFGGGGGGGGGGGGGGGGGGGGGGGGGGGGGGEEDGGDGGGEGFGGGGGGGGGGGGGCGGGGGE*2<?DEGCFFC*:88CC@CFFFGDGE53DD?FFFGGC2D>F?C52:3
@M00200:205:000000000-AKKM3:1:1101:14180:3330 1:N:0:1
TTTGGGTTTAAAGGGCGCGTAGGTGGCCTGTTAAGTCGAACGTGAAATCCCCGGGCTCAACCCGGGAACTGCGTCCGAGACTGGCAGGCTCGAATCCGGGAGAGGGATGTGGAATTCCAGGTGTAGCGGTGAAATGCGTAGATATCTGGAGGAACACCGGTGGCGAAGGCGGCATCCTGGACCGGTATTGACGCTGAGGCGCGAAAGCCAGGGGAGCAAACGGGATTAGATACCCTAGTA
+
GGGGGGGGGGGGGGGGGGGGGGGGGGGGGGGGFFGGGGGGGGFFFGGGDGEGGGGGGGGGGGGGGEGDGGGGGFGECFFGGGGGGGGGGGGCGFGGGGGG7FGGEGEFGGFFGG<,>FFGGCFDFGGGGGGGCF<FGGGGGGFFGFAFFGGCF<FFGEGD*>EGGDBC=;C>EEGCFFGDGGGGG>EFG:<+CEGG5@FGG3CC8CCG;=F8?E5C>ECEF5C78GG)**)2<@E*0.*3
@M00200:205:000000000-AKKM3:1:1101:24845:3337 1:N:0:1
ATTGGGCTTAAAGGGCGCGTAGGCGGTCTGTCAAGTCCGTGGTGAAATCTTTCGGCTCAACCGGAAAATTGCCTCGGATACTGATGGGCTAGAAGGGGGTAGGGGTTGCGGGAACAGCCAGTGGAGCGGTGAAATGCGTTGATATTGGCTGGAACGCCGATGGCGAAAGCACGCAACTGGACCTTTCTTGACGCTGAGGCGCGAAAGCCAGGGTAGCGAACGGGATTAGATACCCGAGTAAGA
+
GGGGGGGGGGGGGGGGGGGGGGGGGGGGGGGGGGGGGGGGGGGGGGGGGGGGGGGGGGGGGGGGGGGGGGCFGGGGGGGGGGGGGGGGGGGGFGGGGGGGGGFEGFGGGGGGGGGGGGGGGGGGGCGGGGGGGGGGGGGGEFEFGGDGGGC@FFCGGGGGGGEGDEEGGFFFGGGEGECFE>FFGGGGGGGGGGC*2*;E5<5CCCD4FFEFDFFGFEGG31AD?GF?*16:<<ED5D>*7:)
@M00200:205:000000000-AKKM3:1:1101:7538:3338 1:N:0:1
ATTGGGTTTAAAGCGTGTGTAGGCGGACCGTTAAGTGCCCGCGTGAAATCCCCCGGCTCAACCGGGGAACGGCCGGGCATACTGGCGGTCTTGAGCGATCCAGGGGTCATCGGAACAAACGGTGGAGCGGTGAAATGCGTAGATATCGTTTGGAACGCCGACGGTGAAAACAGATGACTGGGGATCCGCTGACGCTGAGACACGAAAGCCAGGGGAGCAAACGGGATTAGATACCCCAGTA
+
GGGGGGGGGGGGGGGGGGGGGGGGGGGGGGGGGGGGGGGGGGGGGGGGGGGGGGGGGGGGGGGGGGGGGGGGGGGGGGGGGGGGGGGGGGGGGGGGGGGGGGGGGGGGGGGGGGGGGGGGEGFGGGGGGGGGGGG9FFEEEGGGGGGGGGGGGGFGGGGGGGGGGFFFGGGGG6EFF?CFFGGGEGCC=DDGFGGGGGGFGGGGGGGGGFGGGGFDDC*8CGGG?9)4?FDDGF8FFFDG*
@M00200:205:000000000-AKKM3:1:1101:14478:3338 1:N:0:1
ACTGGGTTTAAAGAGTGCGTAGGCGGTGCGGCAAGTCTGGTGTGAAATCTCCCGGCTTAACTGGGAGGGTGCGCTAGAAACTGCCGTGCTAGAGTGTGGGAGAGGTAAGCGGAATTCCTGGTGTAGCGGTGAAATGCGTAGATATCAGGAGGAACACCTGCGGTGTAGACAGCTTACTGGACCATAACTGACGCTGAGGCACGAAAGCGTGGGTAGCAAACAGGATTAGATACCCCAGTACGAT
+
GGGGGGGDGGGGEGGGGGGGGGGGGGGGGGGGGEGFGGGGGEFEGGGGFFGGGGGGGGGGGGGGGGFCG?CFFFGGGEFC=EEGGGE=FF,EFG?FFGGGGGGGEGGGGGGGFGCGAEGFGDBBADFCFGGGGGGGGGCEFEGGGGGGGGGGGGGGGGGGGGGGGGGFGFGGGGGGGGGGFEFGGGGG78?EEGGGGGG57;CC8E)7ECGGGGFGFFGGGF@C?GGFFFAGGEGGBBFG*4((
@M00200:205:000000000-AKKM3:1:1101:8178:3338 1:N:0:1
ATTGGGTTTAAAGGGCGCGTAGGCGGCTCGCGAAGTCGGGGGTGAAATCTTTCAGCTCAACTGGAAAACGGCCTCCGATACTCGCGGGCTCGAGGGGGGTAGGGGCGCGCGGAACTTCCGGTGGAGCGGTGAAATGCGTAGATATCGGAAGGAACGCCGGTGGCGAAAGCGGCGCGCTGGACCCCCACTGACGCTGAGGCGCGAAAGCCAGGGGAGCGAACGGGATTAGATACCCGAGTAAGA
+
GGGGGGGGGGGGGGGGGGGGGGGGGGGGGGGGGGGGGGGGGGGGGGGGGGGGGGGGGGGGGGGGGGGGGGGGGGGGGGGGGGGGGGGGGGGGGGGGGGGGGGGGGGGGGGGGGGGGGGGGGGGEFGGEGGGFGGGGGGEEEGGGFGGGGGGGGG6EEGGGGGGGGGGGCFGGGGGGGGGDGGGGGGGGFD7+;C>EGGGFEGGGGGGG=FGGGGFGFGEGGGGGBC457@BDEEFD)75*:4:
@M00200:205:000000000-AKKM3:1:1101:12313:3345 1:N:0:1
ATTGGGTTTAAAGGGAGCGTAGGCGGATAGTTTAGTCAGAGGTGAAAGCCCAGGGCTCAACCTTGGAATTGCCTTTGATACTGGCTATCTTGAGTATGGAAGAGGTATGTGGAACTCCGAGTGTAGAGGTGAAATTCGTAGATATTCGGAAGAACACCAGTGGCGAAGGCGACATACTGGTCCATTACTGACGCTGAGGCTCGAAAGCGTGGGGAGCAAACAGGATTAGATACCCCTGTA
+
GGGGGGGGGGGGFFGGGGGGGGGGGGCC@FEEGGGGGGGGGGGGGGGGGGGGGGGGGGGGGGGGGGGGGGGFFGGGGGGGGGGGGGGGGGGGGGGGGGGGGGFGGGGGFGGGGGGGGGGGGAFFGGGGGGGGGGDFGGGFFGGGGFGFGEGGGGGF,=FG<FGGGGEGGGGGGCGGFGGGGGFGGGGFGFGFGGG7CDGGFGGEC=CD=7EEGGBGFGCCCCC<?4;8AF3C<<7C386C
@M00200:205:000000000-AKKM3:1:1101:10451:3357 1:N:0:1
ATTGGGTTTAAAGTGCGCGTAGGTGGCTGTGTAAGTCGGGGGTGAAATGCTGCGGCTCAACCGCAGCGCTGCCTCCGAGACTGCACGGCTTGAGCACGGTAGAGGCCGATGGAATTCCCGGTGTAGCGGTGGAATGCGTAGAGATCGGGAAGAACACCGATGGCGAAGGCAGTCGGCTGGGCCGTTGCTGACACTGAGGCGCGACAGCGTGGGGAGCAAACAGGATTAGATACCCTAGTAAG
+
GGGGGGGGGGGGGGGGGGGGGGGGGGGGGGGGGGGGGGGGGGGGGGGGGGGGGGGGGGGGGGGGGGGGGGGGGGGGGGGGGGGGGGGGGGGGGGGGGGGGGGGGGGGGGGGGGGGGGGGGGFGGGGGGGEGGGGGGFGGGGGGGGGGGGGGGGGGGGGGGGGGGGGGGGGGGGGGGGGGGGGGGGGGGGGGGGGGGGGGGGDGDGGGGGGDEGGFGFGGGGGGFBCF?F?A>@<FFFFFGD<
@M00200:205:000000000-AKKM3:1:1101:24142:3361 1:N:0:1
ATTGGGCTTAAAGGGTGCGTAGGCGGTCTTATAAGTCAGTGCTGAAATATCCCGGCTTAACCGGGAGGGTGGCATTGATACTGTAGGACTTGAGTAAAGTTGAGGTAGGCGGAATGTGACAAGTAGCGGTGAAATGCATAGATATGTCACAGAACACCGATTGCGAAGGCAGCTTACTATGGTATTATTGACGCTGAGGCACGAAAGCGTGGGGATCAAACAGGATTAGATACCCTCGTA
+
GGGGGGGGGGGGGGGGGGGGGGGGGGGGGGGGGGGGGGGGGGGGGGGGGGGGGGGGGGGGGGGGGGGGGGGGGGGGGGGGGGGGGGGGGGGGGGGGGGGGGGGGGGGGGGGGGGGGGGGGGGGGGGFGGEEFGGGGGGGGGFFGGGGGGGGGGGGGG7>FGEGFGGGGGGGGGGGGGFGGGGGGGGGGGGGGGGGGGGGGGGGGGGGGGGGGGGFGFGGGGGGFFFGFFFFGGGGGFFFG
@M00200:205:000000000-AKKM3:1:1101:14693:3398 1:N:0:1
ATTGGGTTTAAAGGGAGCGTAGGCGGATAGTTTAGTCAGAGGTGAAAGCCCAGGGCTCAACCTTGGAATTGCCTTTGATACTGGCTATCTTGAGTATGGAAGAGGTATGTGGAACTCCGAGTGTAGAGGTGAAATTCGTAGATATTCGGAAGAACACCAGTGGCGAAGGCGACATACTGGTCCATTACTGACGCTGAGGCTCGAAAGCGTGGGGAGCAAACAGGATTAGATACCCCAGTA
+
GGGGGGGGGGGGGGGGGGGGGGGGGGGGGGGGGGGGGGGGGGGGGGGGGGGGGGGGGGGGGGGGGGGGGGGGGGGGGGGGGGGGGGGGGGGGFGGGGGGGGGGGGGGGGGGGGGGGGGGGGGGGGGGGGGGGGGGGGGGGGGGGGGGGGGGGGGGGGGGGGGGGGGGGGGDGGGGGGGGGGGGFGGGGGGGGGGGGGGGGGGDGGGGGGGGGGGFGBGGGGCGGDFGFFFEGFGFGBBAG
@M00200:205:000000000-AKKM3:1:1101:16771:3399 1:N:0:1
ATTGGGTTTAAAGGGCGCGTAGGCGGCCCGCTAAGTTGCCGGTGAAATCCCGGGGCTCAACTCCGGGAAGTCTGGTAAGACTGGCGGGCTCGAGCACGGTAGAGGCAGATGGAATTCCCGGTGTAGCGGTGGAATGCGTAGAGATCGGGAAGAACACCAGTGGCGAAGGCGGTCTGCTGGGCCGTTGCTGACGCTGAGGCGCGACAGCGTGGGGAGCAAACAGGATTAGATACCCTCGTA
+
GGGGGGGGGGGGGGGGGGGGGGGGGGGGGGGGGGGGGGGGGGGGGGGGGGGGGGGGGGGGGGGGGGGGGGGGGGGGGGGGGGGGGGGGGGGGGGGGGGGGGGGGGGGGGGGGGGGGGGGGGGGGGGGEGGGGFGGGGGEGGCFF9CGGGGGGGGGGGGGGGGGGGGGGGGGGGGGGGGGGGGGDGGGGGGGGGGDGGGGGGGGGEGCCEGGGGGFGFFGGGGGF?FC?FB>:@GGG:>F=
@M00200:205:000000000-AKKM3:1:1101:10783:3422 1:N:0:1
ATTGGGTTTAAAGGGCGTGTAGGCGGTTTGTTAAGTCATGTGTGAAATCCCTCGGCTCAACCGGGGAAGGACGCATGAAACTGGCAAGCTAGAGTACCAAAGAGGGGGGTGGAATTCCCGGTGTAGCGGTGAAATGCGTAGATATCGGGAGGAACACCGGTGGCGAAGGCGGCCCCCTGGTTGGATACTGACGCTGAGACGCGAAAGCGTGGGGAGCAAACAGGATTAGATACCCCAGTAAGA
+
GG9FGGGCEGGGGGDGGGGGGGGGGGGEGGFGGGGGGGGGGGGGGGFGGFGGGGGGGGGGGGGGGGGGEGGGGGCF@FGEFGGGGGGGDCFFGGGGGGGGGGGGFEGDC>BEGGGGGGGFD<EFGGFCE<CFGGGGGGGGGCCF92CGGGGEEGGGGGC?:CGCGGGDDFEGG?GGGGEGEGGG69EFFGGGE:CGGGGFGGGGGEDGGEGDEG:5B=GGDFGG?CC?FFFGGGGC)7)3:AF
@M00200:205:000000000-AKKM3:1:1101:23616:3426 1:N:0:1
ATTGGGCATAAAGCGCGTGTAGGCGGCCAGGTAGGTCCGGTGTGAAAACTCGAGGCTTAACCTCGAGAGGTCGCCGGAAACCATCTGGCTAGAGTCCGGAAGAGGAGAGTGGAATTCCCGGTGTAGCGGTGAAATGCGCAGATATCGGGAAGAACACCGATGGCGAAAGCAGCTCGCTGGGACGGTACTGACGCTGAGACGCGAAAGCGTGGGGAGCGAACAGGATTAGATACCCCCGTA
+
GGGGGGGAFGGGGFGGGEGGGGGGGGDEEFDGGFGC@EF:+@FGGGGFGGGGEGGGGFGGGGFGGCG=F79FCB:F:@4FGE,FGE,5FG,FGGE,E+F+CFGGG@=,+:CFGGGGGG@FGGGGGGGGGGG+FCFGGGGGGGCFGGGGGG:FGG,DFGGCEFGGGGD:FGDGF8?*3CGGG6*=8;2;CFDF5EDGGE+9EDGG>CDGGGDGGGFGF*:?DGGGFGFBFFBFGFG5)8>C
@M00200:205:000000000-AKKM3:1:1101:17234:3427 1:N:0:1
ACTGGGTTTAAAGAGCGCGCAGGCGGTCGTGCAAGTCGCGTGTGAAAGCCCCCGGCTCAACTGGGGAGGGTCACGCGATACTGCTCGACTCGAAGGCAGGAGAGGGAAGTGGAATTCCCGGGGTAGTGGTGAAATGCGTAGATATCGGGAGGAACACCAGTGGCGAAGGCGACTTCCTGGCCTGTTCTGGACGTTGAGGCGCGAAAGCTAGGGTAGCTAACGGGATTAGATACCCGCGCA
+
GGGDFGGGEFGGG@DFEEEGECGGGGGGDCFCDGFCFEGGCGG<EEEGDEDEG+@F:FFF8E<FAEGGG@FGGG@FE@@7FFAFFFC:FFGGGD:@@B+@CDE7CD7,:F@F@F,>@FGEC+>C7FC>:=D=,3BFGGCB*6@FAFGDGGDEC:F:8C:C<F:*=CEEGGG7CEG7<@F6*AC*00<7+*+;C**:2+;C*5*:EE)*0<C8>@FD4+:+9/:71958FF4:+30/)))1
@M00200:205:000000000-AKKM3:1:1101:5692:3432 1:N:0:1
ATTGGGTGTAAAGGGCGCGTAGGCGGTTTGTTAAGTCATGTGTGAAATCCCTCGGCTCAACCGGGGAAGGACGCATGAAACTGGCAAGCTAGAGTACCAAAGAGGGGGGTGGAATTCCCGGTGTAGCGGTGAAATGCGTAGATATCGGGAGGAACACCGGTGGCGAAGGCGGCCCCCTGGTTGGCTACTGACGCTGAGGCGCGAAAGCGTGGGGAGCAAACAGGATTAGATACCCCCGTA
+
GGGGGGGCGGGGGGGDF+@FGGCGGGGGEGDFGGGGGFFGGGGGGGGGGGEGGGGGGGGGGGGGEEEGG:EEED7CECEGGGGGFFCGGGFGGGG<<<?5EFFGGGCEFGGGGGFGGGFGDGGGDGGGGGGGGGGGGGGEGGGGGG>EEEDGGGGGGGGGGGGGGGGEGFEDEE>CEGGG:9C2+0:8AGGG5EDEGF*:CDCE85C5E:EGGGFGFGFGGF?<:FG<?FAFGF?*).8E
@M00200:205:000000000-AKKM3:1:1101:19740:3451 1:N:0:1
ATTGGGTATAAAGGGTGCGTAGGCGGTTATATAAGTCAGTGCTGAAATATCCCGGCTTAACCGGGAGGGTGGCATTGATACTGTATGACTTGAGTAAAGTTGAGGTTGGCGGAATTGACGGTGTAGCGGTGAAATGCTTAGATATCGTCAAGAACACCGATTGCGAAGGCAGCTAACTAAGCTTTAACTGACGCTGAGGAACGAAAGTGTGGGGATCAAACAGGATTAGATACCCCAGTAAGA
+
GGGGGGGGGGGGGGGGGGGGGGGGGGGGGGGGGGGGGGGGGGGGGGGGGGGGGGGGGGGGGGGGGGGGGGGGGGGGGGGGGGGGGGGGGGGGGGGGFGGGGGGGGGGGGGGGGGGGGGGGGGGGGGGGGGGGGGGGGGGGFFGGGGGGDFGDGGGGGGGGGGGFGGGGGGGGGGGGGGGCGGGGGCEFGGGFGGGGGG=,:CGGGGGGGEFEG5>GFCGGGCGF@GC?FF9FCE+9:59FGDF
@M00200:205:000000000-AKKM3:1:1101:24977:3453 1:N:0:1
ACTGGGTTTAAAGGGCGCGTAGGCGGGATGGCAAGTCGGTCGTGAAATCCCTCGGCTCAACTGAGGAGAGTCGGCCGATACTGCTGTTCTTGAGGGATGCAGAGGAGACTGGAATTCCCGGTGTAGCGGTGAAATGTGTAGAGATCGGGAGGAACACCGGTGGCGAAGGCGGGTCTCTGGGCATCTCCTGACGCTGAGGCGCGAAAGCGTGGTGAGCAAACGGGATTAGATACCCTAGTA
+
CGG@EC@-@CE<6<FFEFFGGG7CC@FEGGFGFFGGGGGGGGGGGGDEGGGGGGG,CFG<EAFGG?FCGGGGGGGDCGGGCA<9BEEFE@?FGGGCFFGGCFDFFFEFGG8FGD=,EDFEDGG+@>9CG>EE9@AFD=EC>A93;<F>EDECFGC:>*=FFG:,B@8CF8F7EECF?GCCFCCGGFGCFC78=******7*):/81)>5C5E88@GFG68F<*9?3CDF?):+3+7))*+
@M00200:205:000000000-AKKM3:1:1101:17462:3481 1:N:0:1
ATTGGGCTTAAAGGGCGCGTAGGCGGCACGACGTGTCCAAGGTGAAATCCCTCGGCTCAACTGAGGAACTGCCTTGGAAACTGTCGAGCTTGAGGCCGGGAGGGGGTAGCGGAATTCCCAGTGTAGCGGTGAAATGCGTAGATATTGGGAGGAACACCAGTGGCGAAGGCGGCTACCTGGACCGGTTCTGACGCTGATGCGCGAAAGCGTGGGTAGCAAACAGGATTAGATACCCCAGTA
+
GGGGGGGGGGGGGGGGGGGGGGGGGGGGGGGGGGGGGGGGGGGGGGGGGGGGGGGGGGGGGGGGGGGGGGGGGGGGGGGGGGGGGGGGGGGGGGGGGGGGGGGGGGGGGGGGGGGGGGGGGGGGGGGGGGGGGGGGGGFGGGGGGGDGGGGGGGGGGEFGGGGGGGGGGGGGGGGGFGFFGGGGGGGGGGGGGGGEEGCGGGGGGGGGGGCGGG?DFE<EDFGGF47?=@5FC<EF@3FD
@M00200:205:000000000-AKKM3:1:1101:25531:3489 1:N:0:1
ATTGGGTTTAAAGAGCGTGTAGGCGGCCAAGCAGGTCCGTTGTGAAAACTGGAGGCTTAACCTCCAGACGTCGATGGAAACCGTTTGGCTAGAGTCCGGAAGAGGAGAGTGGAATTCCTGGTGTAGCGGTGAAATGCGCAGATATCAGGAAGAACACCCGTGGCGAAGGCGGCTCTCTGGGACGGTACTGACGCTGAGACGCGAAAGCGTGGGGAGCGAACAGGATTAGATACCCGTGTA
+
GGGGGGGGGGGGGGGGGGGGGGGGGGGGGGGGGGGGGGGGGGGGGGGGGGGGGGGGGGGGGGGGGGGGGGGCFGGGGGGGFGGGGGGGGGGGGGGGGGGGGGGDEGEGGGGGGGGGGGGGGGGGEGGGGEGGFF?FFGGGGGGGGGGGCFGGGGGFGDEGEGGCGGGGD,<B>8C7BFCEFFG5EEGGGFGGGG:C5CFGGGCECGGFGCEGCEBDFGGDG3:<6*:<==AGCCC5))8C
@M00200:205:000000000-AKKM3:1:1101:15510:3490 1:N:0:1
ATTGGGTTTAAAGGGCGCGTAGGCGGGGAGGCAAGTCGGGTGTGAAATCCCTCGGCTCAACCGAGGAACGGCGCCCGAAACTGCTTCTCTTGAGTCCCGGAGAGGAAGGTGGAATTCCCGGTGTAGCGGTGAAATGTGTAGAGATCGGGAGGAACACCGGTGGCGAAGGCGGCCTTCTGGACGGTGACTGACGCTGAGGCGCGAAAGCGTGGGTAGCAAACAGGATTAGATACCCTGGTA
+
GGGFGGCFGGGGGGGGGGGGGGDGGGGGFEGGGGGGGGGGGGGGGGGGGGGGGGGGGGGGGGGGGEGGGGGGGDCCGGGGGGGGGGGCFGGGGGGGGGGGGGGGGCGGGFFFGGGGGFGEGGGGGDGGGGGGGGGGEGGGGGFGGGGDGGGGGGGCGGGGG:FGGGGGGFGGGCG:FFGGGGGGGEFGGGGGCCCG8*;=CGGGGGGCE7ECEG?D@FG8CF8D0>C2@FFFFCF*<F?C
@M00200:205:000000000-AKKM3:1:1101:19191:3517 1:N:0:1
ATTGGGCTTAAAGGGCGCGTAGGCGGGCTGTCAAGTCTGGGGTGAAATCCCGCGGCTCAACCGTGGAACTGCCTTAGATACTGACGGCCTCGAGGGAGGTAGGGGCGAGCGGAACTGTGAGTGGAGCGGTGAAATGCGTTGATATTCACAGGAACTCCGGTGGCGAAGGCGGCTCGCTGGACCTCTTCTGACGCTGAGGCGCGAAAGCCAGGGGAGCAAACGGGATTAGATACCCCTGTA
+
GGGGGGGGGGGGGGGGGGGGGGGGGGGGGGGGGGGGGGGGGGGGGGGGGGGGGGGGGGGGGGGGGGGGGGGGGGGGGGGGGGGGGGGGGGGGGGGGGGGGGGGGGGGGGGGGGGGGGGGGGGGGGGGGGGGGGGGGGGGCGGGGGGGGGGGGGGGGGGGGGGGGGGGGGGGGGGGEGGGGGGGGGGGGGGGGGGGGGGGGDDEGDGDGGGGGGGFGFGDGFD5DFGD?F?9C@FFG>@FG
@M00200:205:000000000-AKKM3:1:1101:11029:3523 1:N:0:1
ATTGGGCGTAAAGGGTGCGTAGGCGGTCCTGTAAGTCAGTTGTGAAATACGGCAGCTTAACTGTCGAGGTGCAATTGATACTGCGGGACTAGAGTACTGATGAGGTAAGCGGAATGGACGGTGTAGCGGTGAAATGCTTAGATATCGTCCAGAACACCGATAGCGAAGGCAGCTTACTAAGGAGTAACTGACGCTGAGGCACGAAAGTGTGGGGATCAAACAGGATTAGATACCCTGGTA
+
GGFGGGGGGGGGGGGGGGGGGGGGGGGGEGGFFFFG9FFGGGGGGGGGGGGGGEGGGGGGGGGGGFFGGGGGGGFGGGEFFGFGG:FGGFGGGGGGGGGGGGGGGGGGCCFGGGGGGGDFCFC=FGAFGGEGGDEDFAEGGGGGGF:@@FFGGCFFGFBEFCGGGGGGGFGEEGGFDGFGGFFGGGGEGGGGGGGGGGDFEGDGGE):CFGFGEB*5=:CGGGG?DD?F=AGG??*.7FG
@M00200:205:000000000-AKKM3:1:1101:11686:3532 1:N:0:1
ACTGGGTTTAAAGGGTGCGTAGGTGGCGGGGTAAGTCAGGTGTGAAATCTCGGGGCTCAACCCCGAAACTGCACTTGATACTGCCTTGCTCGAGTACTGGAGAGGAGATTGGAATTTACGGTGTAGCAGTGAAATGCGTAGATATCGTAAGGAAGACCAGTGGCGAAGGCGAATCTCTGGACAGTTACTGACACTGAGGCACGAAGGCCAGGGGAGCAAACAGGATTAGATACCCGCGTA
+
GGGGGGGGGGGGGGGGGGGBFGGGGGGGGGGGGGGGGGGGGGGGGGGGGFGGFGGGGGGGGGEGGGGGGGGGGFGFGG9FGGGGGGGGGG<FFGGGGEGCGGGGGCFGAFGGGGGGFAFGGGGGGGGFGGGGGGGGGGGGGGGGGGDGGCEFGGFGDGGGGGGGGGGGGGGGGGGGGGGGCGFFFFGGGGGGFFG6+:;57C=EGCGG=CGGGDDGFEGGGF?FBGGFFFFGGGGDDDF5
@M00200:205:000000000-AKKM3:1:1101:9059:3550 1:N:0:1
ACTGGGTTTAAAGCGCGCGTAGGCGGTTCGTTAAGTCGGGTGTGAAAACCCGGGGCTCAACCCCGGGCCTGCATCCGATACTGGCGGACTCGAGGCAGACAGGGGAGAGTGGAATTCCCGGTGTAGCGGTGAAATGCGCAGATATCGGGAGGAACACCGGTGGCGAAGGCGGCTCTCTGGGTCTGTCCTGACGCTCAGGCGCGAAAGCTAGGGGAGCAAACAGGATTAGATACCCTCGTA
+
GGGGGGGGGGGGGGGGGGGGGGGGGGGGGGGGGGGGGGGGGGGGGGGGGGGGGGGGGGGGGGGGGCFGGGGGGGGGGGGGGGGGGGG@FGGGGGGGGGGGGGGGGGGGGFFGGGGGGGGGGGGGGGGGGGGGGGGGGEEGGGGGGGEEGEEBCCGGGGGGGGGGCGGGGGGDEGGGGGGGGFGGGCCGGGFGGGGGGFGG=3=ECED4<EDGGGDGFGGGGGGG:DGFFFFGGGCCF5FD
@M00200:205:000000000-AKKM3:1:1101:16778:3607 1:N:0:1
ATTGGGTATAAAGGGCGCGTAGGCGGCCGAGTAAGTCTGATGTGAAATCCCACGGCTTAACCGTGGAATTGCATCTTATACTGCTCGGCTAGAGTCTGGGAGAGGGAAGTGGAATTCCCGGTGTAGCGGTGAAATGCGTAGATATCGGGAGGAACACCAGTGGCGAAGGCGGCTTCCTGGACCAGCACTGACGCTGAGGCGCGAAAGCTAGGGGAGCAAACAGGATTAGATACCCCAGTA
+
GGGGGGGGGGGGGGGGGGGGGGGGGGGGGGGGGGGGGGGGGGGGGGGGGGGGGGGGGGGGGGGGGGGGGGGGGGGFGGGGGGGGGGGGGGGGGGGGGGGGGGGGGGGGGGGGGGGGGGGGGGGCFGGGGGGGGGGGGGGGGGGGGGGGGGGGGGGGGGGGGGGDGDEGGGGGEECFF9FFGFFGGGF9CGGGCCGGGGGGGDGEDED4:EGGGGFGFF8EFG6DFG*)19<GGAF5;5FF
@M00200:205:000000000-AKKM3:1:1101:19031:3610 1:N:0:1
ATTGGGGTTTAAAGGGCTCGTAGGCGGTTTGTCGCGTCGGGAGTGAAAACTCAGGGCTTAACCCTGAGCCTGCTTCCGATACGGGCAGACTAGAGGTATGCAGGGGAGAACGGAATTCCTGGTGTAGCGGTGAAATGCGCAGATATCAGGAGGAACACCGGTGGCGAAGGCGGTTCTCTGGGCATTACCTGACGCTGAGGAGCGAAAGTGTGGGGAGCGAACAGGATTAGATACCCCGGTA
+
GGGGGGGGGGGGGGGGGGGGGGGGGGGGGGGGGGGGGGGGGGGGGGGGGGGGGGGGGGGGGGGGGGGGGGGGGGGGGGGGGGGGGGGGGGGGGGGGGGGGGGGGGGGGGGGGGGGFGGGGFGGGGGGGGGGGGGGGFCGGGGGGGFGGGGGGDGGGGGGGGGGGGGGGGGGGGGDGGFFGGGGGGGGGCFGGGGGGGEFFGGGGG=/90A?FGGDDFGC*998F<C<)69AGGGFGFEFDC
@M00200:205:000000000-AKKM3:1:1101:23034:3639 1:N:0:1
ATTGGGTTTAAAGGGCGCGTAGGCGGGATGGCGAGTCGGTCGTGAAATCCCTCGGCTCAACCGAGGAGAGTCGGCCGATACTGCCGTTCTTGAGGGATGCAGAGGAGACTGGAATTCCCGGTGTAGCGGTGAAATGTGTAGAGATCGGGAGGAACACCGGTGGCGAAGGCGGGTCTCTGGGCATCTCCTGACGCTGAGGCGCGAAAGCGTGGGGAGCAAACGGGATTAGATACCCCTGTA
+
GGGGGGGGGGGGGGGGGGGGGGGGGGGGGGGGGGGGGGGGGGGGGGGGGGGGGGGGGGGGGGGGGGGGGGGGGGGGGGGGGGGGGGGGGGGGGGGGDGGGGGGGGGGGGGGGGGGGGGGGGGGGGGGGGFEGGGGGGGGFGGGGGGGGGGGGGGFFGGGGGGGGGGGGGGGGGEGGFGGGGGGGGGGGGGGGGDDGGGGGGGGGGD3CECGGGG@GFGGGGGGDBGFFFFFFCFFGFFFG
@M00200:205:000000000-AKKM3:1:1101:17771:3643 1:N:0:1
ACTGGGTTTAAAGCGCGCGCAGGTGGTTTCTTAAGTCTGATGTGAAAGCCCACGGCTCAACCGTGGAGGGTCATTGGAAACTGGGGAACTTGAGTGCAGGAGAGAAGAGTGGAATTCCACGTGTAGCGGTGAAATGCGTAGAGATGTGGAGGAACACCAGTGGCGAAGGCGACTCTTTGGCCTGTAACTGACACTGAGGCGCGAAAGCGTGGGGAGCAAACAGGATTAGATACCCCTGTA
+
GGGGGGGGGGGGGGGGGGGGGGGGGGGGGGGGGGGGGGGGGGGGGGGGGGGGGGGGGGGGGGGGGGGGGGGGGGGGGGGGGGGGGGGGGGGGGGGGGGGGGGG@FGGGGGGGGGGGGFGGGGGGGGGGGGGGGGGGFGGGGGGGGGFGGGGGGGGGGGGGGGGGEGGGGGGGGGGGGGGGGGGGG?CGCDFGGGGGGGGGGG=>EEGGGGGGDGBDFGGGGGGC4CD??B)0CFGGFFFG
@M00200:205:000000000-AKKM3:1:1101:13866:3659 1:N:0:1
ATTGGGTTTAAAGCGCGTGTAGGCGGTCCGGTAAGTCGGCTGTGAAAGTCCAGGGCTCAACCCTGGGATGCCGGTCGATACTGCCGGACTAGAGTTCGGAAGAGGCGAGTGGAATTCCCGGTGTAGCGGTGAAATGCGCAGATATCGGGAGGAACACCAATGGCGAAGGCAGCTCGCTGGGACGTTACTGACGCTGAGACGCGAAAGCGTGGGGAGCAAACAGGATTAGATACCCGAGTAAGA
+
GGGGGGGGGGGGGGGGGGGGGGGGGGGGGGGGGGGGGGGGGGGGGGGGGGGGGGGGGGGGFFGGGGGGGGGGGGGGGGGGGGGGGGGGGGFFEFGGGGGGGGGGGGGGGGGGGGGGGGGGGGGGGGGGGGGGGGGGGGGGGD@=9DFGGFFGGGGGGGGGGGGCGGGGGGGGGGGGGGGGGGGGGGGGGGGGGDGGGGGGGGGGGGD4EGGGGGFD328F55CG6CFFFFFGFFFGFFFGG<<
@M00200:205:000000000-AKKM3:1:1101:5768:3669 1:N:0:1
ACTGGGTATAAAGCGCACGTAGGTGGTTTGTTAAGCCAGCTGTGAAATCCCCGGGCTCAACCTGGGCACTGCGGTTGGAACTGGCAAGCTAGAGTAGGGTAGAGGGGTGTGGAATTCCAGGTGTAGCGGTGAAATGCGTAGATATCTGGAGGAACATCAGTGGCGAAGGCGACACCCTGGACTCATACTGACACTGAGGTGCGAAAGCGTGGGGAGCAAACAGGATTAGATACCCCCGTA
+
DFGGCFGGGCEDFGGG7FFFFFGGGGGGGGGGGGGGGGFGGFGGGFAFGGCGG7@C@FGG@CFEFF8FEGFGEGG@EBCEFGGGGGGGDGG<FEFACFCFGGFGFGGEGCFGEF?<?EFGGG8BF?,@:FGFGGGGGGGDD=FBA,@BFGG+@FFFGGFFFA<BC::FGGG@EGEFEB:C88DGGGG,12,1>,901B8=F<CEE5DFGGEF7889>GGFDG*/(9*,*9<*<CFFFFEE
@M00200:205:000000000-AKKM3:1:1101:10987:3675 1:N:0:1
ATTGGGTTTAAAGGGCGCGTAGGCGGTTGAGCAAGTCGGATGTGAAAGCCCTGGGCTTAACCTGGGAATTGCATTCGAGACTGCTCGGCTAGAGTTTGGTAGAGGAAAGCGGAATTCCGGGTGTAGCGGTGAAATGCGTAGATATCCGGAGGAACATCAGTGGCGAAGGCGGCTTTCTGGACTGAAACTGACGCAGAGGTGCGAAAGCGTGGGGAGCAAACAGGATTAGATACACCGGTAAGA
+
FFGGFGGGCFFGGGDGGGGGGGCFGGGGGEGGFGGGFGGDDGFGGGGGGG7EEFGGGGGGGFGGFFFFCGGFDF9FGGG<FGFGGFED:CFFFGG9FFGGGGGFGGFGGGG>FGFGFFGG:@FCGFGGGGGGGGFGFDC=@CDFC;B+@FF@@FGDFGFCCFFGGGGDGGDGG*=CCFC,CCG>C929:7E6/7)/:=F6=47CEG:C*/;CC8BD@7EC5CFG6<C?FF):<,39BD>ED?A
@M00200:205:000000000-AKKM3:1:1101:17705:3707 1:N:0:1
ATTGGGTATAAAGCGTGCGTAGGTGGTTCGTTAAGTCTGATGTGAAAGCCCTGGGCTCAACCTGGGAATTGCACTGGATACTGGCGGGCTAGAGTGCGGTAGAGGATGGCGGAATTCCCGGTGTAGCAGTGAAATGCGTAGAGATCGGGAGGAACATCTGTGGCGAAGGCGGCCATCTGGACCAGCACTGACACTGAGGCACGAAAGCGTGGGGAGCAAACAGGATTAGATACCCTAGTA
+
GGGGGGGGGGGGGGGGGGGGGGGGGGGGGGGGGGGGGGGGGGGGGGGGGGGGGGGGGGGGGGGGGGGGGGGGGGGGGGGGGGGGGGGGGGGGGGGGGGGGGGGGGGGGGGGGGGFGGGGGGGGGGGGGGGGGGGGGGGGGGGGGFGGGGGGGGGGGGGGGGGGGGGGCEGGGDGGGGGGGGGGGGGFGCDGGGGDGGGGGEGEEGGDGGGGGGGFGFGGGGDGF0<:7?FDCEGGGFFFC
@M00200:205:000000000-AKKM3:1:1101:25013:3713 1:N:0:1
ATTGGGTGTAAAGGGTGCGTAGGCGGTGAGGTAAGTCGGATGTGAAATCCCAAAGCTTAACTTTGGAAGTGCATCCGAAACTCCCTCGCTCGAGGACTGGAAGGGAGACTGGAATTCTCGGTGTAGCGGTGAAATGCGTAGATATCGAGAGGAACACCCGTGGCGAAGGCGGGTCTCTGGACAGTTCCTGACGCTGAGGCACGAAAGCTAGGGTAGCGAACGGGATTAGATACCCGCGTA
+
GGGGGGGGGGGGGGGGGGGGGGGGGDGGGGGGGGGGGGGGGGGGGFGGGGGGGGGGGGGGGGGGGGGGGGGGFGGGGGGDGGGGGGGGGEGGGGGGGGGGGGGDDGGGGGGGGGGGGGGGGGGEFGGGGGCGGGGGGGGGGEGGGGGGGGGGGGGGGGGGG@EGG>C@CGEGGGGFGGG79FGGGGGGFGGGGGGGC*CEEGEEEGGGGF?G5C@G458EDDGG?DF2F84::A@5B:B=
@M00200:205:000000000-AKKM3:1:1101:21995:3746 1:N:0:1
ATTGGGTATAAAGTGTGCGCAGGTGGCCTCGCAAGTCGAGTGTGAAATCCCCGGGCTTAACTTGGGAATTGCGCTCGAAACTACGGGGCTCGAGTGTGGCAGAGGGAGGTGGAATTCCACGTGTAGCGGTGAAATGCGTAGATATCGTGAGGAAGACCAGTTGCGAAGGCGGATCTCTGGGCAGTTCCTGACACTGAGGCACGACGGCCAGGGGAGCAAACGGGATTAGATACCCGAGTAAGA
+
GGGGGGGGGGGGGGGGGGGGGGGGGGGGGGGGGGGGGGGGGGGGGGGGGGGGGGGGEGGFGGGGGGGFGGGGGGGGGGGGGGGGGGGGGGGGGGGGGGGGGGGGGGGGGGFGGDFGGGGGGGGGGGGDGGGGGEGFGGEGGGGFGGGGGGGGGGGFFCBFGFGGGGGGGG:EGGGFGGGGGGGDGGGGGGECEGGGGGGGGFCE*?3CCEGCEGDGFGFGGGCD<37>F42CFGGCBEF6C>9
@M00200:205:000000000-AKKM3:1:1101:19488:3747 1:N:0:1
ACTGGGCTTAAAGCGCGTGTAGGCGGTTCGGTAAGTCCGCTCTGAAAGTCCGGGGCTCAACCCCGGAAGGCGGGTGGATACTGTCGGACTAGAGTGCGGAAGAGGCGAGTGGAATTCCCGGTGTAGCGGTGAAATGCGCAGATATCGGGAGGAACACCAATTGCGAAGGCAGCTCGCTGGGACGTGACTGACGCTGAGACGCGAAAGCGTGGGGAGCAAACAGGATTAGATACCCTTGTA
+
GGGGGGGGGGGGGGGGGGGGGGGGGGGGGGGGGGGGGGGGGGGGGGGGGGGGGGGGGGGGGGGGGGGGGGGGGGGGGGGGGGGGGGGGGGGGGGGGGGGGGGGGGGGGGGGGGGGGGGGGGGGGGGGGGGGGGGGGGGGGGGGGGGGGGGGGGGGGGGGGGFGGGGGGGGGGGFGGGGGGGGGGGGGGGGGGGGGGGGGGGGGGGGGGGGGGGGEGFGGGFFFGF4CBFFBGC@CC??FF
@M00200:205:000000000-AKKM3:1:1101:17196:3767 1:N:0:1
ACTGGGCATAAAGGGAGCGTAGGCGGATAGTTTAGTCAGAGGTGAAAGCCCAGGGCTCAACCTTGGAATTGCCTTTGATACTGGCTATCTTGAGTATGGAAGAGGTATGTGGAACTCCGAGTGTAGAGGTGAAATTCGTAGATATTCGGAAGAACACCAGTGGCGAAGGCGACATACTGGTCCATTACTGACGCTGAGGCTCGAAAGCGTGGGGAGCAAACAGGATTAGATACCCCAGTA
+
GFGGGGGGGGGGGGGDGGGGGGGGGG7FEFFFFGGGG@FGGGGGGGGEFGG8FGGGGGGGGGGGGGFGGFGGGGGGGGGGGGGFGGGFGGAEGGGGGGDEFGEGGGGFGFFFGGCEGGD@FGGGGGGGFGGGGGGCFEFGGGGGGEEGGGDCGGGGGGG:FGGGGGCFEG7CEEC9FDFGGGCFDFGGGGGGCGG>E,=ECFCCFEGGGCCFGDFGD*BCGGGDFGGEFFFGGGFFFFFG
@M00200:205:000000000-AKKM3:1:1101:20358:3789 1:N:0:1
ATTGGGTGTAAAGAGCTCGTAGGCGGCTCAGTAAGTCGGGTGTGAAACCCCCAGGCTCAACCTGGGGACGCCACCCGATACTGCTGTGGCTAGAGTCCAGTAGGGGAGTGTGGAATTCCCGGTGTAGCGGTGAAATGCGCAGATATCGGGAGGAACACCAGCGGCGAAGGCGGCACTCTGGGCTGGAACTGACGCTGAGGAGCGAAAGCGTGGGTAGCAAACAGGATTAGATACCCCGGTA
+
GGGGGGGGGGGGGGGGGGGGGGGGGDGGGGGGGGGGGGGGGGGGGGGGFFFFFGFGFGGFGGGGGGGGGGGGGGGGGGGGGGGGGGGGGGDFGGGGGGGGGGGGGGGEGGGGGGGGGGGGGGGGGGGGDGGGGGGGGGGGGGGFGCGGGGEDGGGGGGGGGGFGGGGFGDGGDGGGGGGGGCCCGGGGDGGGGD3=GG5EFDGGGEDDGGCCGDDGFGGCCFFD?<*)9?<FGCFGFF>C)
@M00200:205:000000000-AKKM3:1:1101:17596:3798 1:N:0:1
ATTGGGTGTAAAGCGCGCGTAGGCGGCTTTGCAAGTCGGATGTGAAATCCCCAGGCTTAACCTGGGAACTGCTTCCGAGACTGCATCGCTAGAGTATGGGAGAGGGAAGTGGAATTTCAGGTGTAGCGGTGAAATGCGTAGATATCTGAAGGAACATCAGTGGCGAAAGCGACTTCCTGGACCAATACTGACGCTCATGTGCGAAAGCGTGGGGAGCAAACAGGATTAGATACCCCAGTA
+
GGGGGGGGGGGGGGGGGGGGGGGGGGGGGGGGGGGGGGGGGGGGGGGGGGGGGGGGGGGGGGGGGGGGGGGGGGGGGGGGGGGGGGGGGGGGGGGGGGGGGGGGGGGGGGGGGGGGGGGGGGGGGGGGGGGFGGGGGGGGGGGGGGGCCGGGGGGGGGGGGGGGGGGGGGGGGGGGGGGGGGFGFFFFGGGGGGGGGGGG+@5CECCG==EGGDFG@FFCFGGG?FGFFFFGGGGGFEFG
@M00200:205:000000000-AKKM3:1:1101:17469:3799 1:N:0:1
ACTGGGCTTAAAGGGCGCGTAGGCGGGCCGCCAAGTCCGGGGTGAAAGCTTCCGGCTTAACCGGAAACCCGCCCCCGATACCGGCGGACTCGAGGCGGGCAGGGGCGCGCGGAACTCCCGGTGGAGCGGTGCAATGCGTTGAGATCGGGAAGAACGCCGGCGGCGAAAGCAGCCCACGTGGCCAGTTCTGACGCTGACGCGCGAAAGCCAGGGGAGCGAACGGGATTAGATACCCTAGTA
+
@<FGC<F9EFFFAFG-CFFGGGGGGDC77+@CC+9CFGE7FFG:DFF9F,EF,,4FEEGFGG:=BC7F@CFGGECFEG+CEGD7=+@*5F:@,@7:*<**4<B*=F8*1:CCEG*,<:@GG:E5>;FG>EG*CGC6+/A518+;CFF*?5*/0:A5CEG*8**8::5:5;+08***2**2/8A+/++2+?7<85C*C*A5=C**8:<*0*1C*?5/8C58C/;525F?F4<7EGGD77*<
@M00200:205:000000000-AKKM3:1:1101:18832:3802 1:N:0:1
ACTGGGCGTAAAGAGTCCGTAGGCGGCGCGTTAGGTGGGGTGTGAAATCCCTCGGCTCAACCGAGGAATTGCGCTCCAAACCGGCGTGCTTGAGGAAGGTAGAGGTGAGCGGAACTGATGGTGGAGCGGTGAAATGCGTTGATATCATCAGGAACACCGGAGGCGAAGGCGGCTCACTGGGCCTTTTCTGACGCTGAGGGACGAAAGCTAGGGTAGCGAACGGGATTAGATACCCGTGTA
+
GGGGGGGGGGGGGGGGGGGGGGGGGGGGGGGGGGGGGGGGGGGGGGGGGGGGGGGGGGGGGGGGGGGGGGGGGGGGGGGGGGGGGGGGGGGGGGGGGGGGGGGGGGGGGGGGGGGGGGGGGGGGGGGGGGGGGGGGGGGGGGGGGGGGGGGGGGGGGGGGGGGGGGGGGGGGGGGGGGGGGGGGGGGGGGEGGGGGGGGGGGEGGGGGGGGGGGFGFGGGGCGGFDGFFFFGGGGG575C
@M00200:205:000000000-AKKM3:1:1101:5949:3810 1:N:0:1
ATTGGGCTTAAAGTGCGTGCAGGCGGCCTGCTAAGTGGCGTGTGAAATCCCATCGCTCAACGGTGGGGGGCCGCGCCAGACTGGCGGGCTTGAGGGTGGCAGAGGGTGATGGAATTCCCGGTGTAGCGGTGAAATGCGTAGATATCGGGAGGAACGCCAGTGGCGAAGGCGGTCACCTGGGCCATCCCTAACGCTGAGACGCGAAAGCTGGGGGAGCGAACGGGATTAGATACCCTAGTAAGA
+
GGGGFFGGFGGGGGGGGGCGGGGGEGGGGGGGGGGGGGGGCGGGFGGGGGGGGGGGGGGGGGG@FGGGGGGGGGGGGGGGGFGG7CGGCGGD@CFGGGGFGGC@GGEFCGGGGGGG9FGGGEGEGGDEGGEDFGGFCEGGC5EF?9CEGGGC>FFGCEEEGFG5>EGGGGGGE5CFFGGGGDCEC68:FGGGG=CEG5CFGCEEGGGGGFGGGGFGFGGGGCE33C<<FF9FGEGFFFFFGFF
@M00200:205:000000000-AKKM3:1:1101:19996:3831 1:N:0:1
ACTGGGTTTAAAGAGCGCGCAGGCGGTTGGATAAGTCGAATGTGAAAGCCCCCGGCTTAACTGGGGAGGGTCATTCGATACTGTCCAACTTGAAGGCAGGAGAGGGCAGCAGAATTCCCGGTGTAGTGGTGAAATGCGTAGATATCGGGAGGAATACCAGTGGCGAAGGCGGCTGCCTGGCCTGTTCTTGACGCTGAGGCGCGAAAGCTGGGGGAGCAAACGGGATTAGATACCCTCGTA
+
GGGGGGGGGGGGGGGGGGGGGGGGGGFGGGGGGGGGGGGGGGGGGGGGGGGGGGGGGGGGGGGGGGGGGGGGGGGGGGGGGGGGGGGGGGGGGGGGGGGGGGGGGGGGGGGGGGGGGGGGGGGGGGGGGGGGGGGGGGGGGGGGGGGGGGGGGGGGGGGGGGGGGGGGGGGGGGGGGGGGGGGGGGGGGGGGGGGGGGGGDGGDGGDFFGGGGGFGFGGGGGGGFGGFFFFGFGGGFBFG
@M00200:205:000000000-AKKM3:1:1101:21132:3835 1:N:0:1
ATTGGGTTTAAAGAGCTCGTAGGCGGTTTGTCGCGTCGACTGTGAAAACCCGAGGCTTAACCTCGGGCCTGCAGTCGATACGGGCAGACTAGAGTTCGGTAGGGGAGACTGGAATTCCTGGTGTAGCGGTGAAATGCGCAGATATCAGGAGGAACACCGGTGGCGAAGGCGGGTCTCTGGGCCGATACTGACGCTGAGGAGCGAAAGCGTGGGGAGCGAACAGGATTAGATACCCGAGTA
+
GGGGGGGGGGGGGGGGGGGGGGGGGGGGGGGGGGGGGGGGGGGGGFGGGGGGGGGGGGGGGGGGGGGGGGGGGGGGGGGGGGGGGGGGGGGGGGFGGGGGGGGGGGGGGGGGGGGGGGGGGGGGGGGGGGGGGGGGGGGGGGGGGGCGGFGGGGGGGGGGGGGGDGGGGGEGGGGGGGGGGGGGGGDECFGGDEDEGGGGEGGGGGGGGGEDEG:DFD58<CGG?C7<FF9FCFFGFFFF
@M00200:205:000000000-AKKM3:1:1101:26082:3836 1:N:0:1
ACTGGGCTTAAAGGGCGCGTAGGCGGCAATTTAAGTCATCTGTGAAATCTCCGGGCTTAACTCGGAACGGTCAGATGATACTACTTTGCTAGAGTGCAGAAGGGGCAATCGGAATTCCAGGTGTAGCGGTGGAATGCGTAGATATCTGGAAGAACACCGGTGGCGAAGGCGGCTTGCTGGGCCGGTTCTGACACTCAGCCGCGAAAGCGTGGGGAGCAAACAGGATTAGCTCCCCCAGTA
+
GGGGGGGGGGFFGGGGGGGGGGGGGGGGGGGGGGGGGGGGGGGGGGGFFFGGGGGGGGGFGEGGGCGGGGEDFFAFGGGGGGGGGGGGDFFGGGGGGGGGGFFCEFECFGGGG@@EEFGGGEGEGFGGGGGGGF<DFGGG@FFFGGGGGFABECFGGGGGGGGGGGGG>FE@CGD@CEGFGGGGGEGEGCCFGFFGFFGGGGGGGG5CGEGGGGF)7CC6CFG4?F7)10)*01;D..9F
@M00200:205:000000000-AKKM3:1:1101:12651:3841 1:N:0:1
ATTGGGTTTAAAGGGCGCGTAGGCGGTGTGCTAAGTCGGTGGTGAAATACTCCAGCTCAACTGGAGAATTGCCGTTGAAACTGGCATGCTGGAGGGAGGTAGAGGTGCATGGAACTTCCGGTGGAGCGGTGAAATGCGTTGATATCGGAAGGAACGCCTGTGGCGAAAGCGATGCACTGGACCTCATCTGACGCTGAGGCGCGAAAGCTAGGGTAGCGAACGGGATTAGATACCCCCGTA
+
GGGGGGGGGGGGGGGGGGGGGGGGGGGGGGGGGDGGGGGGGGGGGGGFGGGGGGGGGGGGGGFGGGGGGGGGGGGGGGGGGGGGGGGFGGGGGGGGGGGGGGGGGGGGGGGFFGGGGGGGGGGGGGGGGGGGGGGGGGGGGG9FGFGGGGGGGCFGGGGGGGGGGGGGGGCGFEGGGGGGGGGCFGGGGGGGGGGCEGGGGGGGGGGG?CGGGGFGFC?EGGEGFDFBFFBGGGGFE>EE
@M00200:205:000000000-AKKM3:1:1101:14477:3843 1:N:0:1
ATTGGGTTTAAAGGGCGCGTAGGCGGCGCGAGGAGTCGGGGGTGAAAGTCCGGGGCTCAACCCCGGATCGGCCTTCGAGACTCTCGCGCTGGAGCACAGTAGAGGCGGGTGGAATTCCGGGTGTAGCGGTGGAATGCGTAGAGATCCGGAAGAACACCGGTGGCGAAGGCGGCCCGCTGGGCCGTGGCTGACGCTGAGGCGCGACAGCGTGGGGCGCAAACAGGGTTAGATACCCGGGGAAGG
+
GGGGGGGGGGGGGGGGGGGGGGGGGGGGGGEGGGGGGGGGGGGGGGGGGGGGGGGGGGGGGGGGGGGCGEGGGGGGGGGGGGGGGGGGGGGGGGGGGGGFFEGGGGGGD*<:@F?FGGFDF1CFF,,:CCEG*CC:@GEE5*+:::CEDEEC6F@8@E5>/:ECCE5:8C>>CGCEEEGGDF*818>C=*/01/7:*/C5>5C5**1**:8ECG)7:*:?F709(2905FBCFDF)5B)29:(
@M00200:205:000000000-AKKM3:1:1101:23326:3843 1:N:0:1
ACTGGGTGTAAAGGGAGCGTAGGCGGACATTTAAGTCAGGGGTGAAATCCCGGGGCTCAACCTCGGAATTGCCTTTGATACTGGGTGTCTTGAGTATGAGAGAGGTGTGTGGAACTCCGAGTGTAGAGGTGAAATTCGTAGATATTCGGAAGAACACCAGTGGCGAAGGCGACACACTGGCTCATTACTGACGCTGAGGCTCGAAAGCGTGGGGAGCAAACAGGATTAGATACCCGCGTA
+
GGGGGGGGGGGFGGGGGGGGGGGGGGGGGGGGGGGFGEFFGGGGGGGGGFGGGGGGGGGGGGFGGGGGFGGGGFGGGCFFGGGGGGGGGGGGGGGGGGGGGGGGGGGGGGGGGGGGGGGGGGFGGGGGGGGFDFDFGGGGGGGGGGGGGGGGGGGGGGGGGGGGGGGGGGGGGGGDGGGFGFGGFGGGGGGGGGGGGGGGGGGG?GGGGCEGGG3CBC;CFFGGFGGFF44DDCF)7>DC
@M00200:205:000000000-AKKM3:1:1101:5795:3862 1:N:0:1
ACTGGGTTTAAAGGGCGCGTAGGCGGCCGATTAAGTCGGGGGTGAAAGCCTGTGGCTCAACCACAGAATTGCCTTCGCTACTGGTTGGCTTGAGACCGGAAGAGGACAGCGGAACTGCGAGTGTAGAGGTGAAATTCGTAGATATTCGCAAGAACACCAGTGGCGAAGGCGGCTGTCTGGTCCGGTTCTGACGCTGAGGCGCGAAAGCGCGGGGAGCGAACGGGCTTAGATACCCCAGTA
+
GGGGGGGGGGGGGGGGGGGGGGGGGGGGGDCFGGGGGGGGGGGGGGGGGGGGGGGGGGGGGGGGGFGDGFFGGGGGD=FGGGGGGGDGGGGGGGGGGGGGGGGGFGGGGGGGGGGFGGDGGGGGG9CFFGGGGGGGGCGGGGGGGGGGGGE>CGFGGGGGGGGGDCCEGGGGGGGGGDCFGGGGGGGGGGGGDGGGGGGFGGGDEG)C:C8CE>5CDGDCDG=*(/*.*/):<6:CB5@?
@M00200:205:000000000-AKKM3:1:1101:25333:3862 1:N:0:1
ACTGGGTTTAAAGGGTGTGTAGGCGGAGAGACAAGTCAGGTGTGAAAATTATGGGCTCAACCCATAACTTGCGCCTGAAACTGTTTCCCTTGAGAGTCGGAGGGGTAGATAGAATTCCCAGTGTAGCGGTGAAATGCGTAGATATTGGGAGGAATACCGGTGGCGAAGGCGATCTACTGGACGACAACTGACGCTGAGACACGAAAGCGTGGGGAGCAAACAGGATTAGATACCCCAGTA
+
GGGGGGFGGGGGGGGGGGGGGGGGGGGGGGGGGGGGGGGGGGGGGGGGGGGGGGGGGGGGGGGGGGGGGGGGGGGGGGGGGGGGGGGGGGGGGGGGGGGGGGGGGGGGGGGGGGGGGGGGGGGGGGGGGGGGGGGGGGGGGEGGGDGGDGGGGGGGGGGGEEGGGGGGGGGGGGGGGGGGGFGGGGGGGGGGGGGGGGGFGGGGBEDFG7EGGG:)7C6@FGECBGGBFBFFGGEG))9C
@M00200:205:000000000-AKKM3:1:1101:13988:3869 1:N:0:1
ATTGGGTGTAAAGGGTGCGTAGGCGGCCCTGTAAGTCAGTGGTGAAATATCTCAGCTTAACTGAGAGGGTGCCATTGATACTGCAGGGCTTGAGTACAGATGAGGTAGGCGGAATTGACGGTGTAGCGGTGAAATGCATAGATATCGTCAAGAACACCGATAGCGAAGGCAGCTTACCAAGCTGTAACTGACGCTGAGGCACGAAAGTGTGGGGATCAAACAGGATTAGATACCCGCGTA
+
DAE9FFBCCEDF@CEF@7@B@FGGGEEGEGDFGADGGFG@C@CFFF@F9EECFGGGFGF<EFFFGFEFEGDGGFFFEFGGGGGGEDGGEGGEFFGGFGG,CE<=FEFF?FGGGGGGGGGG@FEGGFF=FB7?FFCFGGGGA=D,CEGDFDGFD8FDGGECCG@CECECEFFEE?,=FF@FCFFFCC9DC79E5C<7?8FCEFD*1*:FCC+***)*)2>>CG6C(01.*+)*<<CGEF3*
@M00200:205:000000000-AKKM3:1:1101:20708:3896 1:N:0:1
ATTGGGCTTAAAGGGCGCGTAGGCGGCTTTGCAAGTCAAAGGTGAAATCCCTCGGCTCAACTGAGGAACTGCCTTTGAAACTGTGAGGCTTGAGTCCGGGAGGGGGTAGCGGAATTCCCAGTGTAGCGGTGAAATGCGTAGATATTGGGAGGAACACCAGTGGCGAAGGCGGCTACCTGGACCGGAACTGACGCTGATGCGCGAAAGCGTGGGTAGCAAACAGGATTAGATACCCTAGTA
+
GGGGGGGGGGGGGGGGGGGGGGGGGGGGGGGGGGGGGGGGGGGGGGGGGGGGGGGGGGGGGGGGGGGGGGGGGGGGGGGGGGGGGGGGGGGGGGGGGGGGGGGGGGGGGGGGGGGGGGGGGGGGGGGGGGGGGGGGGGGGGGGGGGGGGGGGGGGGGGGGGGGGGGGGGGGGGGGGGGGGGGGGGGGEFGGGGGGGGFGGGGGGGGGGCCCEGDFGFCCFFGGGFGGDFFAGGFGGFFFG
@M00200:205:000000000-AKKM3:1:1101:22182:3900 1:N:0:1
ATTGGGCATAAAGGGAGCGTAGGCGGACATTTAAGTCAGAGGTGAAATCCCGGAGCTTAACTTCGGAACTGCCTTTGATACTGGATGTCTTGAGTGTGAGAGAGGTATGTGGAACTCCGAGTGTAGAGGTGAAATTCGTAGATATTCGGAAGAACACCAGTGGCGAAGGCGACATACTGGCTCATTACTGACGCTGAGGCTCGAAAGCGTGGGGAGCAAACAGGATTAGATACCCGCGTA
+
GGGGCFGGGGGGGFECGGEFGGGGGGGGGGGGGGGGGGGGGGGFFFGGGGGGGGGGGFGGGGGGGCCGEGGFGGGGGGGGGGGGGFECFEGG9FFGGGGGGGGGGGGGGGGGGGGGGGGDEGGFEGGGDGFGFGGGGGGGGGGGFFFGGEGGGGGGGGFFFFGGCBE7FGGEGDGGGFFFGCGGGGGGGGGGGGGGC>CFGGEEFC5FE?EGE5DGECC+;FFGF6:36AC7FGGGFFEG
@M00200:205:000000000-AKKM3:1:1101:24813:3918 1:N:0:1
ATTGGGCTTAAAGCGAGTGTAGGCGGTCTGAAAAGTCGGGTGTGAAAGCCCTGGGCTCAACCCAGGAAGTGCACTCGAAACTGCCAGGCTAGAGTATCGGAGAGGTTGGTGGAATTCTCGGTGTAGAGGTGAAATTCGTAGATATCGAGAGGAACACCGGTGGCGAAGGCGGCCAACTGGACGAATACTGACGCTGAGACTCGAAAGCGTGGGGAGCAAACAGGATTAGATACCCCTGTA
+
GGGFGGGGGGGGGGGGGGGGGGGGGGGGGGGGGGGGGGGGGGGGGGGGGGGGGGGGGGGGGGGGGGGGGGGGGGGGGGGGGGGGGGGGGGGGGGGGGGGG=CEEGGGGGGGGFGGGGGGGGGGEGGGGGGGGGGGFGGGGGGGGGGGGGGGGGGGGGGGGGGGGGGGGGGGGGGGGGGGGGGGGGGGFGGCFGGGDEGGFGFGGFEDFGGGGGGDCBGGGGFDG?CC<@FFF7C6>F5?C
@M00200:205:000000000-AKKM3:1:1101:22640:3926 1:N:0:1
ATTGGGTATAAAGGGCGCGTAGGCGGCCCGCCGAGTCCTTGTGTGAAATCCCCCGGCTCAACCGGGGGGGCGCGCGGGATACTGGCGGGCTGGAGGGCATCAGAGGGAGGCGGAACCCCCGGTGTAGTGGTGAAATGCGTAGATATCGGGGAGAACACCCGTGGCGAAGGCGGCCTCCTGGGGTGCACCTGACGCTGAGGCGCGAAAGCGTGGGGAGCGAACCGGATTAGATACCCCAGTA
+
GGGGGGGGGGGGGGGGGGGGGGGGGGGGGGGGGGGGGGGGGGGGGGGGGGGGGGGGGGGGGGGGGGGGGGGGGGGGGGGGGGGGGGGGGGGGGGGGGGGGGGGGGGGGGGGGGGGGGGGGGGGGGGGGGGGGGGGGGGGGGGGGGGGGGGGGCCGGGGGGGGGGGGGGGGGGGGGGFGGGFGGGGGGGGGGGGGGGGGGGGGGGGGGGGGEGGGFDBGG=DDEDFGD6??:>EFFGFDBGF
@M00200:205:000000000-AKKM3:1:1101:17636:3926 1:N:0:1
ATTGGGTGTAAAGAGCGTGTAGGCGGCCAGGTAGGTCAGCTGTGAAAACTCGAGGCTTAACCTCGAGACGCCGGCTGAAACCATCTGGCTAGAGTCCGGAAGAGGAGAATGGAATTCCTGGTGTAGCGGTGAAATGCGCAGATATCAGGAAGAACACCCGTGGCGAAGGCGGTTCTCTGGGACGGTACTGACGCTGAGACGCGAAAGCGTGGGGAGCGAACAGGATTAGATACCCCCGTA
+
GGGGGGGGGGGGGGGGGGGGGGGGGGGGGGGGGGGGGGGGGGGGGGGGGGGGGGGGGGGGGGGGGGGGGGGGGGGGGGGGGGGGGGGGGGGGGGGGGGGGGGGGGGGGGFGFGGGGGGGGGGGGGGGGGGGGGGGGGGGGGGGGGGGGGGGGGGGGGGGGGGGGGGGGGGGGGGGGGGGGCGGGGGGGGGGGGGGGGGGGGGGGGGGGGGGGGGD3>C:CDGGG?GGBFFDDGGG3>@BC
@M00200:205:000000000-AKKM3:1:1101:19730:3927 1:N:0:1
ATTGGGTTTAAAGAGCGTGTAGGCGGTCAAGTAAGTGGGATGTGAAATGCCCCGGCTCACCCGGGGACCGGCATCTCAAACTGCTGGGCTAGAGTACGGGAGAGGATGAGGGAATTCCTGGTGTAGCGGTGAAATGCGTAGATATCAGGAGGAACACCGGTGGCGAAAGCGCTCATCTGGCCCGATACTGACGCTGAGGCGCGAAAGCTAGGGGAGCAAACGGGATTAGATACCCTAGTA
+
GGGGGGGGGGGGGGGGGGGGGGGGGGGGGGGGGGGGGGGGGGGGGGGGGGGGGGGGGGGGGGGGGGGGGGGGGGGGGGGFFFFGGGGGGGGGGGGGGGGGGGGGGGGGGGGGGGGGGGGGGGGGGGGGGGGGGGGGGGGGGGGGGGGGGGGGGGGGGGGGGGGGGGEGGGGGGGGGGGGGGGGGGGGGGGGGGGGGEGGGGGGGGGGG?9FFGG@GEGGFGGGGFGGFFFAG7FEC45@G
@M00200:205:000000000-AKKM3:1:1101:22400:3950 1:N:0:1
ATTGGGTTTAAAGCGCGTGTAGGCGGTCCGCTAAGTCTGATGTGAAAGCCCGGGGCTCACCCCCGGAAGGGCATTGGAAACTGGCGGACTCGAGTCCCGGAGAGGAGGGTGGAATTCCTGGTGTAGCGGTGAAATGCGTAGATATCAGGAGGAACACCGGTGGCGAAGGCGGCCCTCTGGACGGTGACTGACGCTGAGACGCGAAAGCGTGGGGAGCAAACAGGATTAGATACCCGAGTAAGA
+
GFGGGGGGGGGGGGGGGFGGGGGGGDGGGGGGGGGGGGGGGGGGGGGGGGGGGGGGGGGGGGGGGGGGEGGGGGGGGGGGGGGGGGGGGGGGGGGGGGGGGGGGGFGGGGGGGGGGGGGGGFGGGGGGGGGGGGGGGEGGG*FGFGGGGGGGGGGGGCGGGG7FEEDDEGGCGEEGGGFGCGGDEGFGGGGG5E5EEGGGGGGD5EDGGGGGDG>GEGGGGDF:1<C2@=>DFFGGFFFFGFF
@M00200:205:000000000-AKKM3:1:1101:20891:3952 1:N:0:1
ATTGGGCTTAAAGGGCTCGTAGGTGGCCAACTAAGTCAGACGTGAAATCCCCAGGCTCAACCTGGGAACTGCGTCTGATACTGGATGGCTTGAATCCGGGAGAGGGATGCAGAATTCCAGGTGTAGCGGTGAAATGCGTAGATATCTGGAGGAATACCGGTGGCGAAGGCGGCATCCTGGACCGGAATTGACACTGAGGAGCGAAAGCCAGGGGAGCAAACGGGATTAGATACCCCGGTAAGA
+
GGGGGGGGGGGGGGGGGGGGGGGGGGGGGGGGGGGGGGGGGGGGGGGGGGGGGGGGGGGGGGGGGGGGGGGGGGGGGGGGGGGGGGGGGGGGGGGGGGGGGGGGGGGGGGGGGGGGGGGGGGGGGGGGGGGFGGGGGGGGGGGGGGGGGGGGDGGGGGGDGGGGGDCCGGGGEEGGGGGGGGGGGG>CFGFCFGGGGFFGGGGGGGGFC=FGGGFG3CFGGDGGFDG?F?<C<CC*<>DEGFD
@M00200:205:000000000-AKKM3:1:1101:13167:3969 1:N:0:1
ATTGGGTTTAAAGGGAGCGTAGGCGGATAGTTTAGTCAGAGGTGAAAGCCCAGGGCTCAACCTTGGAATTGCCTTTGATACTGGCTATCTTGAGTATGGAAGAGGTATGTGGAACTCCGAGTGTAGAGGTGAAATTCGTAGATATTCGGAAGAACACCAGTGGCGAAGGCGACATACTGGTCCATTACTGACGCTGAGGCTCGAAAGCGTGGGGAGCAAACAGGATTAGATACCCCAGTAAGA
+
GGGGGGGGGGGGGGGGGGGGGGGGGGGGGGGGGGGGGGGGGFGGGGGGGGGGGGGGGGGGGGGGGGGGGGGGGGGGGGGGGGGGGGGGGGGGGGGGGGGGCGGGGGGGGGGGGGGGGGGGGGGGGGGGGGGGGGGGGGGGGGGGGGGGGGGGGGGGG@7DGGGGGGGGGGGGGGGGGGGGGGGGGGGGGGGGGGGDCGGGGGGGGDGGGGGGGGFGFGGCGGGGFGFEFFEGGGGGDDFGGFD
@M00200:205:000000000-AKKM3:1:1101:23855:3974 1:N:0:1
ACTGGGCTTAAAGGGCGCGTAGGCGGCTTAACAAGTCCCGTGTGAAATCCCTCGGCTCAACTGAGGAACTGCACGGGAAACTGTTTGGCTTGAGTTCGGGAGAGGGAAGCGGAATTCCGGGTGTAGCGGTGAAATGCGTAGATATCCGGAGGAACACCGGTGGCGAAGGCGGCTTCCTGGACCGACACTGACGCTGAGGCGCGAAAGCTAGGGGAGCAAACGGGATTAGATACCCCCGTAAGA
+
GGGGFGGGGGGGGGGGGGGGGGGGGGGGGGGGGGGGGGGGGGGGGGGGGGGGGGEGGGFGGFGGGGGGGGGG,CFGGCFCFGGGFGGGGGGGFGFGGGGGGGGGGGGGGGGGGGGGGGGGEFGGGGGGGGGGGGGGGGEDGGF;=FFED7FEDFGGGGGCFE:CEGEEEGGGGGGGGGGGDGCCGCCGCC:EE**:CGFGEGGGC=CFFF?FCE)<>=*8CC8D0)9)9*4;CCEC)>D5502
@M00200:205:000000000-AKKM3:1:1101:26204:3997 1:N:0:1
ATTGGGCGTAAAGCGTGCGCAGGCGGTAATGTAAGACAGTTGTGAAATCCCCGGGCTCAACCTGGGAACTGCATCTGTGACTGCATTGCTGGAGTACGGCAGAGGGGGATGGAATTCCGCGTGTAGCAGTGAAATGCGTAGATATGCGGAGGAACACCGATGGCGAAGGCAATCCCCTGGGCCTGTACTGACGCTCATGCACGAAAGCGTGGGGAGCAAACAGGATTAGATACCCCAGTA
+
GGGGGGGGGGGGGGGFGDGGGGGGGGGEDFGGGGGGGGGGGGGGG9FFGGGGEGGGGGGGGGGGGGGGGGGGGGGGGGFEGGGGGGGGGGGGGGGGD?C@CFGGGGGGGGGDGGGGGC@FGGGGGGFGGGGGG<F<FGGGGGGGGF9CFDE7@FFGGE7:1CCFCEGGDG:CGGFCFGGG>F8BC;+>?FFEECGEGGGGFDFGGDGDGGGDGGFGEFGC47F<:*7379<FGGF*889<
@M00200:205:000000000-AKKM3:1:1101:11891:4026 1:N:0:1
ATTGGGTGTAAAGCGCGTGTAGGCGGTCCGGTAAGTCCGCTGTGAAAGTCGGGGGCTCAACCCTCGGATGCCGGTGGATACTGTCGGGCTTGAGTACGGAAGAGGCGAGTGGACTTCCTGGTGTAGCGGTGAAATGCGCAGATATCAGGAGGAACACCAATTGCGAAGGCAGCTCGCTGGGACGTTACTGACGCTGAGACGCGAAAGCGTGGGGAGCAAACAGGATTAGCTACCCGCGTA
+
<FFGGGFG@EFFGGGGGG@FGGCFEEFGGGEFEGFGGGGGGGGGGCCFGGDDFGGEGGFFGGGGGGG@CGGGG7FEED@FEDFGFGGEG@EG<FEGGEEEFEFCBF:FG:@F,,8>EFGGEBFD=FF3@FF<:,@FGEECCFGC9FFGGGGGGGGGGGDFFGCFGGEEEFGGG?CC5C<ECGGG>C88EGCEEEDG8*:9E5E*289CE///:CECE=*3*5FG:FC46)4?C@CG@FFE
@M00200:205:000000000-AKKM3:1:1101:17925:4032 1:N:0:1
ACTGGGTATAAAGAGCGTGTAGGCGGTCCGGTAAGTCAGCTGTGAAAGTCAAGGGCTCAACCCTTGAAAGCCGGTTGATACTGTCGGGCTAGAGTCCGGAAGAGGCGAGTGGAATTCCCGGTGTAGCGGTGAAATGCGCAGATATCGGGAGGAACACCAATGGCGAAGGCAGCTCGCTGGGACGGTACTGACGCTGAGACGCGAAAGCGTGGGGAGCAAACAGGATTAGATACCCCCGTA
+
GGGGGGGCGGGGGGGGGGGGGGGGGGDEG@FGC:FFGGGGGGGGGGGGGGGGGGGGGGGGFGGGGGGGGGGGG:FCGGFGGGGFDGDGGGGGGGGGGGGGGEFFGCCCFGGGGGGGG?<FEGGGFGCCGCFGEGGFGGGEGGGGGGG>CFGEEGGGCGFDEFGGGGGGGGFCECCEGGGGCFGGGGFGGGGGGG3CEFGGGGGGGGGGGGGGGE:D>FGGGGFG:4C7F=<FCC?*)5>=
@M00200:205:000000000-AKKM3:1:1101:21509:4035 1:N:0:1
ATTGGGCGTAAAGGGCGCGTAGGTGGCGGCATAAGGCTGTGGTGAAAGTCTGGGGCTCAACTCCAGATCGGCCGCGGCGACTGTGTCGCTTGGGCACCGTAGAGGCAGATGGAATTCCGGGTGTAGCGGTGGAATGCGTAGAGATCCGGAAGAACACCAGTGGCGAAGGCGGTCTGCTGGGCGGTGGGGTCGAGAGACTCCAATAGCCGACACTGAGGCGCGACAGCGTGGGGAGCAAACAGG
+
GGGGGGGGGGGGGGGGGGGGGGGGGGGGGGGGFGGGGGGGGGGGGGGGGGGGGGGGGGGGGGGGGGGGGGGGGGGGGGGGGGGGGGGGGGFGGFGGGGGGGGGGGGGGGGGGGGGGGGGGGGGGGGGGGGGGGGGGGGGGGGGGFGGGGGGGGFGGGGGGGGGGDGGE>F>EGGGGGGGFGGGGGGGEDGCEGG:5;FFGG<CFFFG:ED>C>FFGFGGGGGEDFDDBFFF)?/:DF?FFGBF
@M00200:205:000000000-AKKM3:1:1101:24600:4037 1:N:0:1
ATTGGGTTTAAAGGGTGCGTAGGCGGGGCAATAAGTCAGTGGTGAAATCCTGCGGCTTAACCGTAGAATTGCCATTGATACTGTTGCTCTTGAGTAGGCTCGACGTGGGCGGAATGTGCCGTGTAGCGGTGAAATGCTTAGATATGGCACAGAACACCGATAGTGAAGACAGCTCACGAGGGCCAAACTGACGCTGAGGCACGAAAGCGTGGGGATCGAACAGGCTTAGATACCCTCGTA
+
GEFGGEFEFGGGGGCGEGGGGGDGEGGGGGGGCFGGGGGGEEGGGG9FFGFFGGGGGGFGGGGGGGGGGGGGGGGGFFGGGGGGGGGGGGGGGGFGFGGFGGDGDF+BFGGGD=FDGGGG7:+>>CG>GGGGGGGGGGGGGGGFG9ABFCD>CFFFGGFCCFGGCGGGGGGFG67<98F*B:CGGGFFGFGGC**2*:****18??)9=7CE5ED3FEG6<DGF(*546?<*<CC*730A
@M00200:205:000000000-AKKM3:1:1101:21440:4049 1:N:0:1
ATTGGGTTTAAAGGGTGTGTAGGAGGTTAGGTAAGTCGGGTGTGAAATCTCACCGCTTAACGGTGAAATGGCGCTCGATACTGCTTGGCTAGAGGATCGGAGGGGAGAGCGGAATTCTTGGTGTAGCAGTGAAATGCGTAGATATCAAGAGGAACACCGGTGGCGAAGGCGGCTCTCTGGAAGATTCCTGACTCTGAAACACGAAAGCTAGGGGAGCAAACGGGATTAGATACCCCAGTAAGA
+
GGGGGGGGGGGGGGGGGGGGGGGDFGGGGGGGGGGGGGGGGGGGGGGGGGGGGGGGGGGGGGGGGGGGGGGGGGGGGGGGGGGGGGGGGGGGGGGFFGGGEGGGGEGGGGGGDGGGGGGGGGGGGGGGGGGGFGGGGGGGGGGGGGDGFFGFGGGGGGGGGGDGGGGGDG>EEGGGGGGG?CCFGGGGGGGGGGGGFGGGGGGGGGDFGGGFFCEGEG6@CG5C?GGF?F<FGGGGDEFCGFA
@M00200:205:000000000-AKKM3:1:1101:25087:4066 1:N:0:1
ATTGGGTATAAAGGGCGCGTAGGCGGGGAGGCAAGTCGGGTGTGAAATCCCTCGGCTCAACCGAGGAACGGCGCCCGAAACTGCTTCTCTTGAGTCCCGGAGAGGAAGGTGGAATTCCCGGTGTAGCGGTGAAATGTGTAGAGATCGGGAGGAACACCGGTGGCGAAGGCGGCCTTCTGGACGGTGACTGACGCTGAGGCGCGAAAGCGTGGGGAGCAAACGGGATTAGATACCCCAGTA
+
GGGGGGGGGGGGFGGG+CFGGGGGGGE+@++6BFGGG:+69@FEGGGGGGGGGCFGGEGGGFGEGEGGGGGGG7=CFGGGGGG<3C<BFDGGDFGD>>F@<:FEGCF8CDFGGGGGGFFECFFGGGGGDG@CFCCG3@CCFGF;FE1FFCG7C+8CGGEGFGCD>EGGGGC5C8>+AFFCCG8?2*;<CCFGCEGGGGFCEDCGGGDG*:5CECEG7EE<FGED:)7)9=<DF6<>7)/2
@M00200:205:000000000-AKKM3:1:1101:6149:4072 1:N:0:1
ATTGGGCTTAAAGCGCACGTAGGCGGCTAGGTCCGTCCGATGTGAAAGCCCCCGGCTCAACCGGGGAACAGCATCGGATACAGCCTGGCTTGAGGACGGTTGGGGTGAGTGGAACTCCTGGTGGAGCGGTGAAATGCGTAGATATCAGGAGGAACACCGGTGGCGAAAGCGGCTCACTGGACCGTTACTGACGCTGAGGTGCGAAAGCTAGGGGAGCAAACGGGATTAGATCCCCTTGTA
+
FGGGGCFFGGGGGGGGGGGGGGGGGGGGGGGGGFEEGFFGGGGGFGGFGGGGGGGEC7CDGDFFFGGGGCE8EEFEFGGEEFFGGGGCGGGGEFGGGGGFGGGGGGGFFFDECFEFFFGGFGGG7FFGGGGGA;FCGGGGFEF@FGFGGFEG7>FFFFGGGD78:FCCGFGDEEE@EFGGFFGGGGGCFGFFGGGG8FEFG:E>E=>C<CE:EE:C>5C+*9ED2CC<F*)*+0*><;F?
@M00200:205:000000000-AKKM3:1:1101:11271:4078 1:N:0:1
ACTGGGCTTAAAGGGCGCGCAGGCGGCTATGTAAGTCCGGCGTGAAATCCCACGGCTCAACTGTGGAATTGCGTCGGATACTGCATTGGCTTGAGGACGGTAGAGGCTTCTGGAACTAGCGGTGTAGCGGTGAAATGCGCAGATATCGCTAGGAACGCCGGTGGCGAAGGCGGGAGGCTGGGCCGATCCTGACGCTGAGGCGCGAAAGCTAGGGGGGCGAACCGGATTAGATACCCCAGTA
+
G<FFGG?FGGGGGGGGGGGGGGGGGGG:FFGCFGGGGGDCFGGGGFGFGFGGGGGGGGFGGGGGGGGGFC@FGCG:FGG:FFGFBFGF<8FFCFGGFGEEFDFEFGGGGDFFACFAF,BFFEF@CAFFCFCGGG,FGEDEEGGGFGFGE3:C>,,@CEEC*=F18CCEGCEGG*?5CCCFGDGGC**:::9+0/5EGC=5C)*12:<DGG7CFCB))2:C)9:>()*(*0)7008<>))30
@M00200:205:000000000-AKKM3:1:1101:25610:4094 1:N:0:1
ATTGGGCTTAAAGGGCGCGTAGGCGGCTCGATAAGGCTCGCGTGAAAGTCCGGGGCTCAACCCCGGATCGGCGTGGGCGACTGTTGGGCTGGAGCACGGTAGGGGCAGACGGAATTCCGGGTGTAGCGGTGGAATGCGTAGAGATCCGGAAGAACACCGGTGGCGAAGGCGGTCTGCTGGGCCGGAAGGGGGCAGAGCAATCTGTCCCCGTGCTGACGCTGAGGCGCGACAGGGTGGGGAGCA
+
GGGGGGGGGGGGGGGGGGGGGGGGGGGGGGGGGGGGGGGGGGGGGGGGGGGGGGGGGGGGGGGGGGGGGGGGGGGGGGGGGGGGGGGGGGGGGGGGGGGGGGGGGGGGFGGGGGGGGGGGGGGCGGGGGGGGFFGGFFC*<<F9FECGGGFCFFFFGGGGGG5*:8>EEGECCEDGCGGGGFFEDE8?EGGCEE<*88FCCC?C+:>7=EC5>FFG@=>5C<FGFC9>DF>C*;*95BE=D;<
@M00200:205:000000000-AKKM3:1:1101:17622:4130 1:N:0:1
ATTGGGTGTAAAGGGTGCGTAGGCGGAATGATAAGTCAGTGGTGAAATCCTGCAGCTTAACTGCAGAACTGCCATTGATACTGTCAATCTTGAGTACATTTGATGTGGGCGGAATGTGTCATGTAGCGGTGAAATGCTTAGATATGACACAGAACACCGATTGCGAAGGCAGCTCACAAAACTGTAACTGACGCTGAGGCACGAAAGCGTGGGTATCAAACAGGATTAGATACCCTCGTA
+
GGGGGGGGGGGGGGGGGGGGGGGGGGGGGGGGGGGGGGGGGGGGGGGGGGGGGGGGGGGGGGGGGGGGGGGGGGGGGGGGGGGGGGGGGGGGGGGGGGGGGGGGGGGGGG7CGCFGGGGGGGGGGGGGGGGFGGGGGGGGGGGGGGGGGGDFCGGGGGGGGGGGGGGGGGGGGGGGGGGGGGGGGGGGCDGGGGGGGGGGGGGDE=DFGGGGGEFFFGG?>FGFFGD@FACFGGGGFF:=
@M00200:205:000000000-AKKM3:1:1101:25809:4132 1:N:0:1
ACTGGGCTTAAAGGGCGCGTAGGCGGCCCGTTAAGTGGCTGGTGAAATCCCGGGGCTCAACTCCGGGGCTGCCGGTCAGACTGGCGAGCTAGAGCACGGTAGGGGCAGATGGAATTCCCGGTGTAGCGGTGGAATGCGTAGAGCTCGGGAAGAATACCAGTGGCGAAGGCGTTCTGCTGGGCCGTTGCTGACGCTGAGGCGCGACAGCGTGGGGAGCAAACAGGATTAGATACCCCTGTA
+
GGGGFGGGGGGGGGGGGGGECBEGGGGGGGGGGGGGFEGGGGEGCGGGGGGGGGGGGGGGGGGGGGCGGGGGGGGEGGDFFEFFGEGGGGFFGGGCGGEFFCFG@FGGFGFCFGGFGFGGE>CFFGGGDCEG@CFGGGE@ECB,7FEEE@FGGC:FCFGGGCFEEGGGGGGGGCFFFFGGGFGGEGCC:DCCEGDDGGGGGGGGGCD4CCG>E>>GEGFGFGGG3*:<@F97CECG3>6+
@M00200:205:000000000-AKKM3:1:1101:11539:4134 1:N:0:1
ATTGGGTTTAAAGCGCGCGCAGGCGGTCTCGAAAGTCCTTCGTGAAAGCTCCCGGCTCAACTGGGAGAGGCCGGTGGAAACTTCGGGACTTGGAGGCGGGAGAGGCAGATGGAATTCCCGGTGTAGCGGTAAAATGCGTAGATACCGGGAGGAACACCAGTGGCGAAAGCGATCTGCTGGCCCGCCCTCGACGCTCAGGCGCGAAAGCTAGGGGAGCGACCGGGATTAGATACCCTGGTA
+
GGGGGGGGGGGGGGGGGGGGGGGGGGGGGGGDFGGGGGGGGGGGGGGGGGGGGGGGGGGGGGGGGGGGGGGGGGGGGGGDGGGGGGGGGGGGGGGGGGGGGGGGGGGGFGGGCGFGGGGGGGGGGGGGGGGGGGGGGGGGGCGGGGGGGGGGGGGGGGGGGGFGGGGGGGGGGGGGGGGGGGGGGGGGGGGGGGGGGGFGGGGGEGDGF?CFGGFGFGDGGGGGFGF?FFFGGG?G:FF?
@M00200:205:000000000-AKKM3:1:1101:25066:4149 1:N:0:1
ATTGGGTGTAAAGCGAGCGCAGGTGGTTTAATAAGTCTGATGTAAAAGGCAGTGGCTCAACCATTGTGTGCATTGGAAACTGTTAGACTTGAGTGCAGTAGAGGCGAGTGGAATTCCATGTGTAGCGGTGAAATGCGTAGATATATGGAGGAACACCGGTGGCGAAAGCGGCTCTCTGGACTGTAACTGACACTGAGGCTCGAAAGCGTGGGTAGCAAACAGGATTAGATACCCCCGTA
+
GGGGGFFCGGGGGGGGGGEGEGEAEFEFEGGGGGGGGGGGGGGDFFFFGGGGGFGGGGGGGGGGGGGFGGGGGGGGGCFFGGGGGGGGGGFGCGGGEFGGGDGG,@FGFGDGFEGFGGG<FFCFGGGEFG7EFGFGFF@EGGGGG,,CFGGEFGGFGGGG7>FE+3+@>CFGGGGGGGGFFGEFEAFD7DGCG7>,,*DCFGGF>EC9EEDEFGD6:@8C/8**5;94+@CGCFFGBFF
@M00200:205:000000000-AKKM3:1:1101:18882:4151 1:N:0:1
ATTGGGTATAAAGGGAGCGTAGGCGGATAGTTTAGTCAGAGGTGAAAGCCCAGGGCTCAACCTTGGAATTGCCTTTGATACTGGCTATCTTGAGTATGGAAGAGGTATGTGGAACTCCGAGTGTAGAGGTGAAATTCGTAGATATTCGGAAGAACACCAGTGGCGAAGGCGACATACTGGTCCATTACTGACGCTGAGGCTCGAAAGCGTGGGGAGCAAACAGGATTAGATACCCTCGTA
+
GGGGGGGGGGGGGGGGGGGGGGGGGGGGGGGGGGGGGGGGGGGGGGGGGGGGGGGGGGGGGGGGGGGGGGGGGGGGGGGGGGGGGGGGGGGGGGGGGGGGGGGGGGGGGGGGGGGGGGGGGGGGGGGGGGGGGGGGGGGGGGGGGGGGGGGGGGGGFGGGGGGGGGGGGGGGGGGGGGGGGGGGGGGGGGGGEGGGGGCGGGGGGGGGGGGGGGEGFGGGGGFF@FG@ACEGGGEFFDFG
@M00200:205:000000000-AKKM3:1:1101:6203:4156 1:N:0:1
ACTGGGTTTAAAGAGCTCGTAGGCGGCCGCGCAAGTCGATTGTGAAAACTCGGGGCTCAACCCCGAGCCTGCGTTCGATACTGCACGGCTAGAGCCTGGTAGGGGGATCTGGAATTCCTGGTGTAGCGGTGGAATGCGCAGATATCAGGAGGAACACCGGTGGCGAAGGCGGGATCCTGGGCCAGTACTGACGCTGAGGAGCGAAAGCGTGGGGAGCAAACAGGATTAGATACCCAAGTA
+
GGGGGFFFGFFGGFGGGGEFCFGE@GGGCGGDEGGGGGDGGGGGDGFFGFGGGDGGGGGGGGGGGFGDGGGF7FFE=DEFGGGGGGGEGGGGGF,4FEBBFGGGGGGEFGFDADFGGGGGGGFGFGGGGGGGGGGGGG@EGG9FGG9F?FCGGFCFGGGGFGEGGG7FCFEEEEE5FGFGGGGGGG+0<DGGGGDEGGFCEGDG8=DGDGEED8>D@G*<C*8789C>FF2C<CF*)080
@M00200:205:000000000-AKKM3:1:1101:20608:4167 1:N:0:1
ATTGGGTGTAAAGAGCGCGCAGGCGGCCTGGCAAGTCGGGTGTGAAATCCCGGGGCTCAACCCCGGGACTGCATCCGATACTGTCAGGCTAGAGGTAGGTAGGGGAGATCGGAATTCCTGGTGTAGCGGTGAAATGCGCAGATATCAGGAGGAACACCGGTGGCGAAGGCGGATCTCTGGGCCTTACCTGACGCTCAGGCGCGAAAGCTAGGGGAGCGAACAGGATTAGATACCCTTGTA
+
GGGGGGGGFGGGGGGGGGGGGGGGGGGGGGGGGGGGGGGGGGGGGGGGGGGGGGGGGGGGGGGGGGGGGGGGGGGGGGGGGGGGGGGGGGGGGGGGGGGGGGGGGGGGGGGGGGGFFGGGGGGGGGGGGGGGGGFGGGGGGGGGGGGGGGGGGGGGGGGE:FGGGGGGDFGGGCEGGGGFGGGGGGGGGGGGGG3CGGGGGGGGGEGG+0ACEEED3CEEGGGGFGF?FB<DFGGF???F
@M00200:205:000000000-AKKM3:1:1101:15425:4170 1:N:0:1
ACTGGGTGTAAAGGGAGCGTAGGCGGATAGTTTAGTCAGAGGTGAAAGCCCAGGGCTCAACCTTGGAATTGCCTTTGATACTGGCTATCTTGAGTATGGAAGAGGTATGTGGAACTCCGAGTGTAGAGGTGAAATTCGTAGATATTCGGAAGAACACCAGTGGCGAAGGCGACATACTGGTCCATTACTGACGCTGAGGCTCGAAAGCGTGGGGAGCAAACAGGATTAGATACCCCGGTA
+
GGGGGGGGGGGGGGGGGGGGGGGGGGGGGGGGGGGGGGGGGGGGGGGGGGGGGGGGGGGGGGGGGGGGGGGGGGGGGGGGGGGGGGGGGGGGGGGGGGGGGGGGGGGGGGGGGGGGGGGGGGGGGGGGGGGGGGGGGGGGGGGGGGGGGGGGGGGGGGGGGGGGGGGGDGGGGGGGGGGGGGGGGGGGGFGGGDGGDEGGGGGGGGGGDGGGGGFDBFGGGGGGFGGFFF57CEEGFEEG
@M00200:205:000000000-AKKM3:1:1101:10254:4194 1:N:0:1
ACTGGGTATAAAGGGAGCGTAGGCGGATAGTTTAGTCAGAGGTGAAAGCCCAGGGCTCAACCTTGGAATTGCCTTTGATACTGGCTATCTTGAGTATGGAAGAGGTATGTGGAACTCCGAGTGTAGAGGTGAAATTCGTAGATATTCGGAAGAACACCAGTGGCGAAGGCGACATACTGGTCCATTACTGACGCTGAGGCTCGAAAGCGTGGGGAGCAAACAGGATTAGATACCCTCGTA
+
GGGGGGGGGGGGGGGGGGGGGGGGGGGGGGGGGGGGGGGGGGGGGGGGGGGGGGGGGGGGGGGGGGGGGGGGGGGGGGGGGGGGGGGGGGGGGGGGGGGGGGGGGGGGGGGGGGGGGGGGGGGGGEGGFGGGGGGGGGGGGGGGGGGGGGGGGDGGGGGGGGGGGGGGGGGGGGDFGGGGGGFGGFFGGGGGGGGGGGGGGGGGCGDGGGGGDGDGEGGGGGGGFGGFFFFGGGGGFEFG
@M00200:205:000000000-AKKM3:1:1101:12322:4208 1:N:0:1
ATTGGGTATAAAGGGTGCGTAGGCGGTCTTTTAAGTCAGTGCTGAAATATCCCGGCTTAACCGGGAGGGTGGCATTGATACTGAAGGACTTGAGTAAAGTTGAGGTTGGCGGAATTGACGGTGTAGCGGTGAAATGCTTAGATATCGTCAAGAACACCGATAGTGTAGACAGCTAACTAAGCTTTAACTGACGCTGAGGCACGAAAGTGTGGGGATCAAACAGGATTAGATACCCCAGTA
+
GGGGGGGGGGGGGGGGGGGGGGGGGGGGGGGGGGGGGGGGGGGGGGGGGGGDGGGGG>FGGGGGGGGGDGGEFDEEGGFGGFGFGGFGGGGGGGFGFCFFEFGGGGG@CAFGGGFGGGGGGGGGGGGGGGGGGGGGGFFGFGGGGGGGFGDGGGGGGGGG*@FFGEGGGGGGFGFGGGGFGGFGGGGGGGGGGGGDEFCGGGGGGGGCGGECGEEDFFFFF4FD@GGFFFAFGGGF>BFG
@M00200:205:000000000-AKKM3:1:1101:16636:4209 1:N:0:1
ATTGGGTTTAAAGGGCGCGTAGGCGGAATGGCAAGTCGGTCGTGAAATCCTTCGGCTCAACCGAAGAACGTCGATCGAAACTGCCGTTCTTGAGGATTGCAGAGGAGACTGGAATTCCCGGTGTAGCGGTGAAATGTGTAGAGATCGGGAGGAACACCGGTGGCGAAGGCGGGTCTCTGGGCAATTCCTGACGCTGAGGCGCGAAAGCGTGGGGAGCAAACGGGATTAGATACCCCAGTA
+
GGGGGGGGGGGGGGGGGGGGGGGGGGGGGGGGGGGGGGGGGGGGGGGGGGGGGGGGGGGGGGGGGGGGGGGGGGGGGDGGGGGGGGGGGGGGGGGGGGGGGGGFGGGGGGGGGGGGGGGGEGGGGGGGGGGGGFGGGGGGGGGGGGGGGGGGGGGGGGGGGGGGGGGEEGGGGGGGGGGFGGFGGGGGGGGGGGGGGGGFEDGGGGCFGEDEGCDCDFGGGGGG15C?FFF7CFGGDEFG
@M00200:205:000000000-AKKM3:1:1101:14415:4229 1:N:0:1
ATTGGGTATAAAGGGCGCGTAGGCGGCTTTGCAAGTGGCGGGTGAAATCCCTCGGCTTAACCGAGGAAATGCCTGCCAGACTGTGAGGCTTGAGACCGGGAGAGGTGAGTGGAATTCCCAGTGTAGCGGTGAAATGCGTAGATATTGGGAGGAACACCAGAGGCGAAGGCGGCTCACTGGACCGGAACTGACGCTGAGGCGCGAAAGCGTGGGGAGCAAACAGGATTAGATACCCCAGTA
+
GGGGGGGGGGGGGGGGGGGGGGGGGGGGGGGGFFGGGFGGDGGGGGGGGGGFFGGGGGGG??::CGGG8FGGGFECFGGGGGGE<EGGFGGGGGGCD@FGGGGEGEFGGGGGGDDGFCF=CFGGGAF@FGGGGGGGFGGGGEGFGFEGGGGGGGGGGGGG,6=EEE>7FDGGGG>9FGGGGG68>5CE6CFF==>5*;=5*1:?EGGDE58EEGFGFGGC*187:DD?FFAGDCFC)0)<
@M00200:205:000000000-AKKM3:1:1101:10506:4237 1:N:0:1
ATTGGGTTTAAAGGGCTTGTAGGCGGTTCGTTAAGTCCGGTGTGAAATCTCCCGGCTCAACTGGGAGGGGCCATCGGAAACTGGCGAGCTAGAGGTGGGCAGAGGAAAGCGGAATTCCCGGTGTAGCGGTGAAATGCGTAGATATCGGGAGGAACACCAGTGGCGAAGGCGGCTTTCTGGGCCTATCCTGACGCTGAGGAGCGAAAGCGTGGGGAGCAAACCGGATTAGATACCCGGGTA
+
GGGGGGGGGGGGGGGGGGGGGGGGGGGGGGGGGGGGGGGGGGGGGGGGGGGGGGGGGGGGGGGGGGGGGGGGGGGGGGGGGGGGGGGGGGGGGGGGGGGGGGGGGGGGGGGGGGGGGGGGGGGGGGGGGGGGGGGGGGGGGGGGGGGGGGGGGGGGGGGGGGGGGGGGGGGGGGDGGGGGGGGGGGGG?FGGGGGGGGGGGFGGGGGGGGGGGGFGDEFFFGGGBDC<FF<7CCFGEFFG
@M00200:205:000000000-AKKM3:1:1101:12079:4239 1:N:0:1
ACTGGGTTTAAAGGGTGCGTAGGTGGTTTCTTAAGTCAGAGGTGAAAGGCTACGGCTCAACCGTAGTAAGCCTTTGAAACTGGGGAACTTGAGTGCAGGAGAGGAGAGTGGAATTCCTAGTGTAGCGGTGAAATGCGTAGAGATGTGGAAGAACACCAGTGGCGAAGGCGGCCGCCTGGCCTGTAACTGACGCTCAGGCACGAAAGCGTGGGGAGCAAATAGGATTAGATACCCTAGTA
+
GGGGGGGGGGGGGGGGGGGGGGGGGGGGGGGGGGGGGGGGGGGGGGGGGGGGGGGGGGGGGGGGGGGGGGGGGGGGGGGGGGGGGGGGGGGGGGGGGGGGGGGGGGGGGGGGGGGGGGGGGGGGGGGDGGGGGGGGGGGGGGGGGGGGGGGGGGGGGGGGGGGEGFCFFEGGGGGGGGEGGFGGGGGFGGGGGGCGGFCFGGGGEGGC;=EGGC3CFCCCFG?FACF?FFBGC0<7FFF
@M00200:205:000000000-AKKM3:1:1101:14016:4258 1:N:0:1
ATTGGGTTTAAAGGGCGTGTAGGCGGTTTGTTAAGTCATGTGTGAAATCCCTCGGCTCAACCGGGGAAGGACGCATGAAACTGGCAAGCTAGAGTACCAAAGAGGGGGGTGGAATTCCCGGTGTAGCGGTGAAATGCGTAGATATCGGGAGGAACACCGGTGGCGAAGGCGGCCCCCTGGTTGGATACTGACGCTGAGACGCGAAAGCGTGGGGAGCAAACAGGATTAGATACCCGCGTA
+
GGGGGGGGGGGGGGGGGFFGGGGGGG@FGGGGGGGGGGGGGGGGGGGGGGGGGGGGGGGGGGGFGGGDF>FGGGDFGGGGGGGGGGGGGGGGGGGGGGGFFG8FGCFGGFFEGGGFFGGGGGGGGGGGGGGGGGGGGEGGGGGGGGGGGGEGGGGGGGGGGGGGGGGGGGGGGE>EEGGGCCEGFFGGGGGGGGGGGGGGEGGGGGGFEGGGGGD<B5CFFGGD?6:>=BBGGGGDBFFG
@M00200:205:000000000-AKKM3:1:1101:17594:4263 1:N:0:1
ATTGGGCATAAAGGGCGCGTAGGCGGGATGGCGAGTCGGTCGTGAAATCCCTCGGCTCAACCGAGGAGAGTCGGCCGATACTGCCGTTCTTGAGGGATGCAGAGGAGACTGGAATTCCCGGTGTAGCGGTGAAATGTGTAGAGATCGGGAGGAACACCGGTGGCGAAGGCGGGTCTCTGGGCATCTCCTGACGCTGAGGCGCGAAAGCGTGGGGAGCGAACAGGATTAGATACCCGAGTA
+
GGGGGGGGGGGGGGGGGGGGGGGGGGGGGGGGGGGGGGGGGGGGGGGGGGGGGGGGGGGGGGGGGGGGGGGGGGGGGGGGGGGGGGGGGGGGGGGGGGGGGGGGGGGGGGGGGGGGGGGGGGGGGGGGGGGGGFGGGGGGGGGGGGGGGGGGGGGGFGGGGEGGGGGGGGGGGGGGGGGGGGGGGGGGGGGGGDGGGGGGGGGG8EGGGGDGGGB3>EDE5CGGBFC?FF):FFGGBFFF
@M00200:205:000000000-AKKM3:1:1101:17160:4273 1:N:0:1
ATTGGGTGTAAAGCGCGCGCAGGCGGATGGTTGCGTCCGGAGTGAAATTTCGCCGCTCAACGGCGAAGCTGCTTTGGATACGGACCGTCTAGGGACCGGTAGAGGCTGGTAGAATTGCAGGTGTAGCGGTGGAATGCGTAGAGATCTGCAAGAATACCCGTGGCGAAGGCGGCCAGCTGGGCCGGATCCGACGCTGAGGCGCGAAAGCGTGGGGAGCAAACAGGATTAGATACCCGCGTAAGA
+
GGGGGGGGGGGGGGGGGGGGGGGGGGGGGGGGGGGGGGGGGGGGGGGGGGGGGGGGGGGGGGGGGGGGGGGGGGGGGGGGGGGGGGGGGGGGGGGGGGGGGGGGGGGGGGFFGGGGGGGGGGGGGGGGGEGGFGGGGGGGGGGGGGGGGGGGGGGGAGGGGGGGDFGGGGGGGGEGGGGDGGGGGG5CFFCCECDG*:=5C<GCEGD5::8EGGBDBGCFGGFF?FC<FFAGGGFDE>BEDFF
@M00200:205:000000000-AKKM3:1:1101:6768:4275 1:N:0:1
ACTGGGCTTAAAGGGCGCGTAGGCGGTTATATGTGTGTGATGTGAAAGCCCCGGGCTTAACCTGGGAAGTGCATTGCAAACTGTATAACTGGAGTATATGAGAGGGTGGCGGAATTTCCGGTGTAGCGGTGAAATGCGTAGAGATCGGAAGGAACGTCAATGGCGAAGGCAGCTCCCTGGCATAATACTGACGCTGAGGCGCGAAAGCATGGGGAGCGAACAGGATTAGATACCCCGGTA
+
GGGGGGFGGGGGFGGGEGGGGGG9CGGE,E,,CEFGGEGFGGEF<CECGGGGGEFGGGFFF,?CEGD=6C9F,<,,CEGGGGGGGGGGGGFFGGG<,BF?BDFAE7+4=<FFGGGGCF<==FGGGGGGDGGCFFFGGGGGGGDCFDFEFG7FGGGC:FEECFGGGGGGC8FE5,,,=F7CFFG?<BECFGGGDG5CEGGG5CEEGCCC2AFDFGDDFEEGG3FGFF><=*:FCEFF>EFC
@M00200:205:000000000-AKKM3:1:1101:6868:4291 1:N:0:1
ACTGGGTTTAAAGCGTGTGTAGGCGGGCCGTTAAGTACCTTGTGAAATCCCCCGGCTCAACCGGGGAACGGCTGGGTATACTGGCGGTCTTGGGCCACCTAGGGGCGGACGGAACAAGCGGTGGAGCGGTGAAATGCGTAGATATCGCTTGGAACGCCGACGGCGAAAGCAGTCCGCTGGGGGTGTGCCGACGCTGAGACACGAAAGCCCGGGGCGCGAACGGGATTAGATACCCCTGTA
+
GGGGGGGGGGGFGFGGGGGGGGGGEGGDGGGDGGGG9FFGCFGFEE@FF<F?CEGDGGFGCFGEGCEGGGGGGGGGGGGGDFGGF7CFFGGFGFGGDGGGDG8FGGGGDG@FGGGGGGGGGEGGGFGDGGGGGG@FGGFCGEFGFGCEGGGGF?CEEG8:88CEGGCGGFGGCFA8EC85?EE8:?EGF<=ECCD7EGCC67:>CCGGF*:?CG)9>GEGGGG71CC)9FADGCFC::)<
@M00200:205:000000000-AKKM3:1:1101:7930:4292 1:N:0:1
ACTGGGTGTAAAGGGCTCGTAGGCGGTTTGTCGCGTCGGGAGTGAAAACCAGGTGCTTAACACCTGGCTTGCTTTCGATACGGGCAGACTGGAGGTATGCAGGGGAGAACGGAATTCCTGGTGTAGCGGTGAAATGCGCAGATATCAGGAGGAACACCGGTGGCGAAGGCGGTTCTCTGGGCATTACCTGACGCTGAGGAGCGAAAGTGTGGGGAGCGAACAGGATTAGATACCCCCGTA
+
GGGGGGGGGGGGGGGGGGGGGGGGGGGGGGGGGGGGGGGGGGGGGGGGGGGGGGGGGGGGGGGGGGGGGFGGGGGGGGGGGGGGGGGGGGGDGGGGGGGGGGGGDGGGGGGGGGGGGGGGGGGGGGGGGGGGFGGGGGGGGGGGGGGGGGGGGGGGGGGGGGGGGDGCF:F7EEGGGF?CFGGFGGFGGGC88EGGGCFGCGGGGGGGGGGGGGFCDGGGG3*C?GFDF@<7+<<FEE3/
@M00200:205:000000000-AKKM3:1:1101:14716:4296 1:N:0:1
ATTGTGTATAAAGCGCGTGTAGGCGGCCTGTTAAGTCGGTTGTGAAAACCCATGGCTCAACCATGGAAGTGCGTCCGAAACTGGCAGGCTAGAGTCCCGACGAGGGTGGCGGAATTCCCAGTGTAGAGGTGAAATTCGTAGATATTGGGAGGAACACCGGTGGCGAAGGCGGCCACCTGGGAGGGCACTGACGCTGAGACGCGAAAGCGTGGGGAGCAAACAGGATTAGATACCCCAGTAAGA
+
GGGGGGGGGGGGGGGGGGGGGGGGGGGGGGGGGGGGGGGGGGGGGGGGGGGGGGGGGGGGFGGGGGGGGGGGGGGGGEGGGGGGGGGGGGGGGGGGGGGGGGGGGGEGGGGGGGGGGGGGGGGGGGGGGGGGGGGFGGGFFGGGGGGGGGGGGGGGGGGGGGGGGEEGG>FGGGGGGGGGGGGGGGGGGGGGGGGGGGGGGGGGGGGGGEGGGC@DEGGGCC6D<FFF4*:FDCF3557CC2>
@M00200:205:000000000-AKKM3:1:1101:5833:4309 1:N:0:1
ACTGGGTATAAAGGGCGCGTAGGCGGCCAGCGCAAGTCAGTTGTGAAATCTCCGAGCTTAACTCGGAAAGGTCAACTGATACTGCGCGGCTAGAGTGCAGAAGGGGCAACTGGAATTCTCGGTGTAGCGGTGAAATGCGTAGATATCGAGAGGAACACCTGCGGCGAAGGCGGGTTGCTGGGCTGACACTGACGCTGAGGCGCGAAAGCTAGGGGAGCGAACGGGATTAGATACCCCAGTA
+
GGGGGGGDGGGGGGGGGGGGGGGFGGGEFEECGG@CFGGGGGGGGGGGGGGGAEDCEC=EEFCFGGGG+CFFCG<EGGGGGGGAFGEGGGGGGGGGGGGGGGGGGG@FGGGGFGGGGGGGGCFEGGGGGGGGGFGGGGGECFFFGG9FFCFEFGG@FG@CFFGEGGG7:EGGGGGGGG?F6:AFGGFFDFFGFGGGGGGGGDG*?E:DCGFFGGED:D829DEC?DDB*6)*22<6)07+0
@M00200:205:000000000-AKKM3:1:1101:11626:4313 1:N:0:1
ATTGGGCTTAAAGGGTTCGTAGGTGGCCAACTAAGTCAGACGTGAAATCCCTCGGCTCAACCGGGGAACTGCGTCTGATACTGGTTGGCTTGAGTGCAGGAGAGGAACGCGGAATTCCAGGTGTAGCGGTGAAATGCGTAGATATCTGGAGGAACACCGGTGGCGAAGGCGGCGTTCTGGACTGCAACTGACACTGAGGAACGAAAGCCAGGGGAGCAAACGGGATTAGATACCACAGTA
+
GGGFGFGGGGGGGGDFFGGGGGGGGGGFGGGGGGGGGGGGGGGGGGGGGGGGGGGGGGGFGGGGGGGGGGGGGGGGEFGGGFGGFGEGGGGGGGGGGGGGGGGGGGGGGGGGGGGGGGGGGGGGGGGGGGGGGGGGGGG7FGGGGGGGGGCGGFGGGGGGGDFGC*BFEGGGGGECGGFFCGGGGGFGGFFGEGGGGFGDGGDGGGGGFGGGGG@CDGGFGG**4<F>@FA7CE+7>:?F
@M00200:205:000000000-AKKM3:1:1101:20917:4315 1:N:0:1
ATTGGGCGTAAAGGGCGCGTAGGCGATTCTATAAGTCTCGTGTGAAAGCCCAGAGCTTAACTCTGGAAGTGCACGAGATACTGTAGGATTTGAGTTCCGGAGAGGAAGATGGAATTCCCGGTGTAGCGGTGAAATGCGTAGATATCGGGAGGAACACCAGTGGCGAAGGCGATCTTCTGGACGGATACTGACGTTGAGGCGCGAAAGCTAGGGGAGCAAACGGGATTAGATACCCTTGTA
+
GGGGGGGGGGGGGGGGGGGGGGGGGGGGGGGGGGGGGGGGGGGGGGGGGGGGGGGGGGGGGGGGGGGGGGGGGGGGGGGGGGGGGGGGGGGGGGGGGGGGGGGGGGGGGGGGGGGGGGGGDGGGGGGGGGGGGGGGGGGGGGGGGGGGGGGGGGGGGGGGFGGGGGDGGGGGGGGGGGGGGGGGGGGGGGGGGGGGGGGFGDGGGGGGFFGGGGFGFGFGGGDGFGGFFFFGGGGGFFFG
@M00200:205:000000000-AKKM3:1:1101:13441:4319 1:N:0:1
ACTGGGTTTAAAGGGCGCGTAGGCGGTTCGGTAAGTCCCGTGTGAAATCCCTCGGCTCAACTGAGGAACTGCACGGGAGACTGCCGGGCTTGAGTTCGGGAGAGGGAAGCGGAATTCCGGGTGTAGCGGTGAAATGCGTAGATATCCGGAGGAACACCGGTGGCGAAGGCGGCTTCCTGGACCGACACTGACGCTGAGGCGCGAAAGCGTGGGGAGCGAACAGGATTAGATACCCGCGTA
+
GGGGGGGGGGGGGGGDGGGCFGDGGGECGEDGGGGGGF@CFGGGGCD<@FFFGG:FECFGGGFD@FCFCGFGGG<CFF+CFGEGGDE7=BCEGGGFGGGC+>FGG7+,CFGEEGGGG9<FGGGGGGGGGGGGGGGGGEFECEGFGGAFGGFGCFGDFGGGGEGFCEEGGD::C*5*CGFGGGGDCGGEGG+<CCDEGG5/*CE?:ED*CC8?C55)0/8:CDGG6FG74*6FGGDD>DBG
@M00200:205:000000000-AKKM3:1:1101:10448:4331 1:N:0:1
ACTGGGCTTAAAGGGCGCGTAGGCGGGGAGGCAAGTCGGGTGTGAAATCCCTCGGCTCAACCGAGGAACGGCGCCCGAAACTGCTTCTCTTGAGTCCCGGAGAGGAAGGTGGAATTCCCGGTGTAGCGGTGAAATGTGTAGAGATCGGGAGGAACACCGGTGGCGAAGGCGGCCTTCTGGACGGTGACTGACGCTGAGGCGCGAAAGCGTGGGGAGCAAACGGGATTAGATACCCTTGTAAGA
+
GGGGGGGGGGGGGGGGGGGGGGGGGGGGGGGGGGGGGGGGGGGGGGGGGGGGGGGGGGGGGGGGGGGGGGGGGGGGGGFGGGGGGGGGGGGGGGGGGGGGGGGGGGGGGCGGGGGGGGGGGGGGGGGGGGGGGGGGGGGGFFGGGGFFGGGGGGGGGGGGGGGGGGGGGGGGGG>FFDGGGGGGGGC@CGGFGGCEEGGGGDEGCCDGGEGGGGFGFGGGGDEG<3D>FFFCCCFG5?6CF9<
@M00200:205:000000000-AKKM3:1:1101:7925:4340 1:N:0:1
ATTGGGTATAAAGGGCGCGTAGGCGGCCCCGTAAGTTCTGTGTGAAATCCCCCGGCTCAACTGGGGAATGGCACGGGAAACTGCGGGGCTTGAGTTCGGGAGAGGGAAGCGGAATTCCGGGTGTAGCGGTGAAATGCGTAGATATCCGGAGGAACACCGGTGGCGAAGGCGGCTTCCTGGACCGACACTGACGCTGAGGCGCGAAAGCTAGGGGAGCAAACGGGATTAGCTACCCCAGTA
+
CCFFGF@FGFCDFG;@F:@@FC;CB6++887CC7CFEF,EFDCF@,CEGEEFF@=>F6CFG,C,:FCC,C=F<C,+@CFCEC?9+>CGCG,FFGG,AC++@>CFDG73FFGGDFFGDFF@<>FCGFCEGCFFFCBCFGE8C:ACCCCFDGG7C:F:FGD@<<*8:**?C8885/CFCE98*2A>:CEC?6C8*AD5:C*/5CE?58CC7+:*;8>CBC80C*;*4)9<*).?98@D>>6C
@M00200:205:000000000-AKKM3:1:1101:15883:4341 1:N:0:1
ACTGGGCTTAAAGCGCGTGTAGGCGGTCCGTTAAGTTGGTAGTGAAATCCCATGGCTCAACCATGGAAGTGCTGCCAAAACTGGCGGGCTGGAGTGCCGGAGAGGGTGGCGGAATTCCCAGTGTAGAGGTGAAATTCGTAGATATTGGGAGGAACACCGGTGGCGAAGGCGGCCACCTGGACGGTAACTGACGCTAAGACGCGAAAGCGTGGGGAGCAAACAGGATTAGATACCCGGGTA
+
GGGGGGGGGGGGGGGGGGGGGGGGGGGGGGFFGGGGGGGGGGFFGGGGGGGGGGGGGGGGGGGGGGGGGGGGGGGGGGGGGGGGGGGGGGGGGGGGGGGGGGGGGGGGGGGGGGGGGGGFGGGGGGGGGGGGGGGGGGGGGGGGGGGGGGGGGGGGGGGGGGGGGGGGGGGGGGGGGGGFGGGGGGGGGGGGGGGGGGGGEGGGCEGGGGGGEGFGFGGGG5EGFFFFFFA7<CFGEFEG
@M00200:205:000000000-AKKM3:1:1101:18423:4364 1:N:0:1
ATTGGGTTTAAAGGGCGCGTAGGCGGCCCGGTAAGCGCGCGGTGAAAGCCCGGGGCTCAACCCCGGGTCGGCCGTGCGGACTGCGGGGCTGGAGCACTGTAGGGGCGGGCGGAATTCCGGGTGTAGCGGTGGAATGCGTAGAGATCCGGAAGAACACCGGTGGCGAAGGCGGCCCGCTGGGCAGGGAGCCCCCTCAAGGGGGCGGCTGACGCTGATGCGCGACAGCGTGGGGAGCAAAAAGGAT
+
GGGGGGGGGGGGGGGGGDGGGGGGGGGGGGGGGGGGGGGEFGGGGGGGGGGGGGGGGGGGGGGGGGGGGGEGE:@>FGGFEGGGGDGGGGGGGGFGGGGGGGGGGEGGGFGGGGGGGGGGGGGGGFGGGGGGGGGGGGGGGGGGGG?FGGGDFGGGGG8EGECGGGGGGGGGG/C8EGGG55*/8*2:57CEC=5=+++1C<5?CCC7*AE>5C3C4:5*)12)(/)-8)(7*2*156):*44)
@M00200:205:000000000-AKKM3:1:1101:6269:4387 1:N:0:1
ATTGGGTTTAAAGAGCGTGTAGGCGGCCAGGTAGGTCCGGTGTGAAAACTCGAGGCTTAACCTCGAGATGTCATCGGAAACCATTTGGCTAGAGTCCGGAAGAGGAGAGTGGAATTCCTGGTGTAGCGGTGAAATGCGCAGATATCAGGAAGAACACCTATGGCGAAAGCAGCTCTCTGGGACGGTACTGACGCTGAGACGCGAAAGCGTGGGGAGCGAACAGGATTAGATACCCCAGTA
+
GGGGGGGGGGGGGGGGGGGGGGGGGGGGGGGGGGGGGGGGGGGGGGGGGGGGGGGGGGGGGGGGGGGGGGGGGGGGGGGGGGGGGGGGGGGGGGGGGGGGGGGGCCGGGGGGGGGGGGGGFGFGGGGGGGGGGGGGGGGGGGGGGGCGGGGGGEGGGGGFGGGGGGGGGGGGGGGGGGGFEGGGGGDGGFDF8CDGGGFFEDG5CCGGGGGGGDFGFG>EGDGFFGC?4FBGGFEFFFFG
@M00200:205:000000000-AKKM3:1:1101:12757:4388 1:N:0:1
ATTGGGTGTAAAGGGCGCGTAGGTGGTTTGATAAGGGTGTGGTGAAAGTCCGGGGCTCAACCCCGGATCTGCCGTGCCGACTGTCAAACTCGAGGACTGTAGAGGCAGACGGAATTCCGGGTGTAGCGGTGGAATGCGTAGAGATCCGGAGGAAGACCGGTGGCGAAGGCGGTCTGCTGGGCAGTTTCTGACACTGAGGCGCGACAGCGTGGGGAGCAAACAGGATTAGATACCCGAGTA
+
GGGGGGGGGGGGGGGGGGGGCGGGGGGGGGGGGGGGGGGGGGGGGGGGGGGGGGGGGGGGGGGGGGGDGGGGGGGGGGGGGGGGGGGGGGGGGGGGGGGGGGGFGGGGGGGGGGGGGGGGGGGGGGGGGGGGFGGGGGGGGGGCGGGGGGGGGGFGGGGGGGGGGGGGDGDGEGGGGGGGGGCE;EGFGGGGGGDFG6CFEGGGGGGG=:EGGGFGBFGGGFGG?FGFF?BGGGGGFEFG
@M00200:205:000000000-AKKM3:1:1101:23941:4392 1:N:0:1
ATTGGGTTTAAAGAGCTCGTAGGCGGCCACTCAAGTCGAACGTGAAAACTCGGGGCTCAACCCCGAGCCCGCGTTCGATACTGGGCGGCTAGAGTCTGGTAGGGGGATCTGGAATTCCTGGTGTAGCGGTGGAATGCGCAGATATCAGGAGGAACACCGGTGGCGAAGGCGGGATCCTGGGCCAGTACTGACGCTGAGGAGCGAAAGCGTGGGGAGCAAACAGGATTAGATACCCCAGTAAGA
+
GGGGGGGGGGGGGGGGGGGGGGGGGGGGGGGGGGGGGGFGGGGGGGGGGGGGGGGGGGGGGGGGGGGGGGGGGGGGGGGGGGGGGGGGGGGGGGGGGGGGGGGGGGGGGGGGGGGGGGGGGGGGGGGGGGGGGGGGGGGGGGGGGGGGGGGGGGGGGGGGGGGGGGGGGGGGGGGGGGGGGGGGGGFGFGGFGGGGGFFGGGGGGGGGGGGGEC>DFFFFDGGF0CC?FFAGGEG3>@FFFB<
@M00200:205:000000000-AKKM3:1:1101:11151:4401 1:N:0:1
ATTGGGCATAAAGCGTGCGCAGGCGGTTATGTAAGACAGGTGTGAAATCCCCGGGCTTAACCTGGGAACTGCATTTGTGACTGCATAGCTAGAGTACGGTAGAGGGGGATGGAATTCCGCGTGTAGCAGTGAAATGCGTAGATATGCGGAGGAACACCGATGGCGAAGGCAATCCCCTGGACCTGTACTGACGCTCATGCACGAAAGCGTGGGGAGCAAACAGGATTAGATACCCTCGTAAGA
+
GGGGGGGGGGGGGGGGGGGGGGGGGGGGGGGGGGGG@FGGGGGGGGGGGGGGGGGGGGGGGGGGGGGGGGGGGGGGGGGGGGGGGGGGGGGGFGGGGGGGGGGGGGGGGGGGFGGGGGGGGGGGGGGGGGGGGGGGDFGEGGGGGGGGGGGGGGGGGGGGFGGFEGGGGGGGFC7E:EFGGCGCFFGGGGG?E5DCGGGFGFGG8EGGGDEEEE@3BFGGGGGGFGG?FFFGECCG:EFGGFF
@M00200:205:000000000-AKKM3:1:1101:16850:4417 1:N:0:1
ACTGGGTTTAAAGCGTGTGTAGGCGGATCGTTAAGTGCCTTGTGAAATTCCACGGCTCAACCGTGGAACTGCTGGGCATACTGCCGATCTTGAGCCACTTAGGGGCAACCGGAACACACGGTGGAGCGGTGAAATGCGTAGATATCGTTTGGAACGCCAATGGTGAAAACAGGTTGCTGGGAGTGTGCTGACGCTGAGACACGAAAGCCAGGGGAGCGAACGGGATTAGATACCCGTGTACAAT
+
GGGGGGGGGGGGGDGB@BFFGGGGGGDGGCGGGGGGCGFGGGGGGGGG,@6CFGGGGGGFGGGGECFGAFGGGGC7FCFGGGGEGGG+@FGGGG8CFCCDFGDCFEEFGGGDGG:A,B=BFGGCFGGGGEGFGGGGGEFC@FGFGG+3@+CE@FG><F<FGFG,3D9=CFFFFGFFGGCFG,;8<C;FFCFG=EDEGCFG?>CEGGC>*6;FD5ACAE>*))/71C<76*<:CFGG777E*)..
@M00200:205:000000000-AKKM3:1:1101:18096:4440 1:N:0:1
ATTGGGTTTAAAGCGCGTGTAGGCGGTCCGGTAAGTCGGCTGTGAAAGTCCAGGGCTCAACCCTGGGATGCCGGTCGATACTGCCGGACTAGAGTTCGGAAGAGGCGAGTGGAATTCCCGGTGTAGCGGTGAAATGCGCAGATATCGGGAGGAACACCAATGGCGAAGGCAGCTCGCTGGGACGTTACTGACGCTGAGACGCGAAAGCGTGGGGAGCAAACAGGATTAGATACCCGGGTA
+
GGGGGGGGGGGGGGGGGGGGGGGGGGGGGGGGGGGGGGGGGGGGGGGGGGGGGGGGGGGGGGGGGGGGGGGGGGGGGGGGGGGGGGGGGGGGGGGGGGGGGGGGGGGGGFGGGGGGGGGGGGGGGGGGGGGGGGGGGGGGGDGGGGGGGGGGGGGGGGGGGGFGGGGGGGGGGGGGGGGGGGGGGGGGGGGGCDCE8CFGGDEEGGGFEGCEGDEGFGGGGGFF?CC3=FFCGCGC57BE
@M00200:205:000000000-AKKM3:1:1101:12583:4446 1:N:0:1
ACTGGGTTTAAAGGGCGCGTAGGCGGTCTTGTAAGTTCCGCGTGAAATCCCCCGGCTCAACCGGGGAATGGCGTGGAAAACTGCGAGGCTTGAGTTCGGGAGAGGGAAGCGGAATTCCGGGTGTAGCGGTGAAATGCGTAGATATCTGGAGGAACATCGGTGGCGAAGGCGGTCCCCTGGGCCGGTACTGACGCTGAGGCGCGAAAGCGTGGGTAGCAAACGGGATTAGATACCCCAGTA
+
GDGGGGGGGGGGGGGDGGGGGGGGGGGGGGGGGGGGGGGGGGGGGGGGGCGGGGGGGGGGGGGGGGGG8EGGGGGGGGCGGGGGEGGGGGGGGFGFGGGGGGGGGGGGGGGGGGGGGGGGGGGGGGGGGGGGGGGGGGGGGGGGGGFF9CEEGGGG@FFDGGGGGGGGGGGGGDE@EGFC8FGGGGGEFGGGGGGGGGGGGGGEGGGGGEGGDCFGFFGGGGGGFGGFFFFGGGGFEFFG
@M00200:205:000000000-AKKM3:1:1101:11708:4495 1:N:0:1
ATTGGGTTTAAAGGGCTCGTAGGCGGCCAACTAAGTCCGACGTGAAATCCCCAGGCTCAACCTGGGAACTGCGTCGGATACTGGATGGCTTGAATCCGGGAGAGGGATGCAGAATTCCAGGTGTAGCGGTGAAATGCGTAGATATCTGGAGGAATACCGGTGGCGAAGGCGGCATCCTGGACCGGCATTGACGCTGATGAGCGAAAGCCAGGGGAGCAAACGGGATTAGATACCCTGGTAAGA
+
GGGGGGGGGGGGGGGGGGGGGGGGGGGGGGGGGGGGGGGGGGGGGGGGGGGGGGGGGGGGGGGGGGGGGGGGGGGGGGGGGGGGGGGGGGGGGGGGGGGGGGGGGGGGGGGGGGGGGGGGGGGGGGGGGGGGGGGGGGGGGGGGGGGGGGGGGGGGAEEGGGGGGGGGGGGDDEGGGGGGGGGGGGGCEFGFGGGGGGGGFFGEGDGGGGGGGG:DFFFGGGGGF9DDFFFGGGGFF:?+??B
@M00200:205:000000000-AKKM3:1:1101:9304:4508 1:N:0:1
ATTGGGCATAAAGGGCGCGTAGGTGGTTTTATAAGTGCATTGTGAAATACCCGGGCTTAACCTGGGGAGGTCAATGCAAACTGTGGAGCTAGAGTACAGTAGAGGGTGGCGGAATTTCCGGTGTAGCGGTGAAATGCGTAGAGATCGGAAGGAACATCAGTGGCGAAGGCGGCCACCTGGACTGATACTGACACTGAGGCGCGAGAGCGTGGGGAGCAAACAGGATTAGATACCCTAGTA
+
GGGFGGGGGGGGGGGGGGGGGGGGGGGGGGGGGGGGGGGGGGGGGGGGGGGGGGGGGGGGGGGGGGGGGGGGGGGGGGGGGGGGGGGGGGGGGGGGGGGGGGGGGGGGGGGDGEGGGFGGGGGGGGGGGGGGGGGGGGGGGGGFFGGDGGGGGGGGGGGGGGFGGGDEFGGGGDCGGCGGGGCGGGGGGGGGFGGGGGFGGGGEGGGGGGGGGGDD@CCFGGGG?FFFFFFGFFG=FFFG
@M00200:205:000000000-AKKM3:1:1101:26516:4512 1:N:0:1
ATTGGGTTTAAAGGGTGTGTAGGTGGCTATGTTAGTCTCGCGTTAAATTCTTCGGCCCAACCGGGGGCATGCGCGGGAAACGGCATAGCTTGAGGACGGGAGAGGTTTCTGGAACTCATGGTGTAGCGGTGAAATGCGTTGATATCATGGGGAACACCGAAAGCGAAGGCAAGACACTGGCCCGCCCCTGACACTTAAACACGAAAGCGTGCGTCGCGAATTGGATTAGATACCCGAGTA
+
,;EDCEFEE<FC@FGEFFGGGGAECGGFGCFGGGFCGCF8@:7CF<<FFGG<E<C+,@FD:C:F7@FFGFGGGCGCGCF8FFCDF=<BF5E=?=E<F:F7F7+3CDF>FGCD,BFG=AF=FF,:F9F>7<>*@==@=@FCF*@9FFFFDFF:C*>>,<F<14<,=CE@7*2=F*2?EECFFC@C**11*96C@6<C?99+<<5*:8<G8:**2A:DE5**9*+*)2746*62:0<7).80
@M00200:205:000000000-AKKM3:1:1101:14080:4513 1:N:0:1
ACTGGGCTTATAGGGCTCGTAGGCGGTTCGTCACGTCGGGAGTGAAAACTCGGAGCTTAACTCCGAGCCTGCTTCCGATACGGGCAGACTAGAGGTAGGCAGGGGAAAGCGGAACTCCTGGTGTAGCGGTGGAATGCGCAGATATCAGGAAGAACACCGGTGGCGAAGGCGGCCTTCTGGGCCTTACCTGACGCTGAGGAGCGAAAGCGTGGGTAGCGAACAGGATTAGATACCCGTGTAAGA
+
FFGGGGGCGGFGGGG?<FGGGGGGGGGCGG7FGCGGGCG77FFGGGGC@,6C,7FFG<FGGC<,,8+6>FGG8595BFCFGFGGG7F?AGAFGGGA=<F=,C7@F++,BEGGGG7FG8FGGGGGGGGGGGGDGGCGG7+CGGGGGGG;FGGGGGG8FGG7B7FGGGGGGG*CE**+5C228F=*+?+AFGGGGCDGGGGFCFGGGGD*C5EGGD?*</:CGGGGBDGFFF<7@C6)8>FFFBA
@M00200:205:000000000-AKKM3:1:1101:22650:4515 1:N:0:1
ATTGGGCATAAAGGGCGCGCAGGCGGCTTGGCAAGTCGAGTGTGAAATCCCTTGGCTTAACTGAGGAATGGCGCTCGAAACTACCTCGCTAGAGGGCGGGAGAGGGAAGTGGAACTCTCGGTGTAGGGGTGAAATCTGTAGATATCGAGAGGAACACCGGTGGCGAAGGCGGCTTCCTGGCCCGTATCTGACGCTGAGGCGCGAAAGCGTGGGGAGCAAACAGGATTAGATACCCCTGTAAGA
+
GGGGGGGGGGGGGGGGGGGGGGGGGGGGGGGGGGGGGGEFFGGGGGGGGGGGGGGGGGGGGGGGGGGGGGGGGGGGGGGGGGGGGGGGGGGGGGGGGGGGGGGGGGGGGFFGGGGGGGGGGGGGGGGGGGGGGGGGGGGGGGGGGGGGGGDGGGGGGGGGGGGGGGGGGGGGGGGGFGGGFGGGGG66?FFGGGDGGGFGGGDGGCCCC=ECEGD<DGG?GFGFF<7<FFFDG,C3:7?776<
@M00200:205:000000000-AKKM3:1:1101:11729:4523 1:N:0:1
ATTGGGTTTAAAGGGCGCGTAGGCGGTCTTTTAAGTTCCGTGTGAAATCCCTCGGCTCAACTGGGGAACGGCACGGGAAACTGGAAGGCTTGAGTTCGGGAGAGGGAAGCGGAATTCCGGGTGTAGCGGTGAAATGCGTAGATATCCGGAGGAACACCGGTGGCGAAGGCGGCTTCCTGGACCGACACTGACGCTGAGGCGCGAAAGCTAGGGGAGCAAACGGGATTAGATACCCCTGT
+
GGGGGGGGGGGGGGGGGGGGGGGGGGGGGGGGGGGGGGGGGGGGGGGGGGGGGGGGGGGGGGGGGGGGGGGGGGGGGGGGGGGGGGGGGGGGGGGGGGGGGGGGGGGGGGGGGGGGGGGGGFGGGGGGGGGGGGGGGGGGGGGGGGGGGEFGGGGGGGGGEGGFGGGGGGGGGGGGGGGGGGGGGGGGGGGGGGDGGGFDEGGEEEGGGGGFGG>DFGGGGGGGBGCBF*):9@EFFFF
@M00200:205:000000000-AKKM3:1:1101:8086:4562 1:N:0:1
ATTGGGTATAAAGAGCTCGTAGGCGGCTTGTCACGTCGGGTGTGAAAGCCCGGGGCTTAACCCCGGGTCTGCATTCGATACGGGCTAGCTAGAGTGTGGTAGGGGAGATCGGAATTCCTGGTGTAGCGGTGAAATGCGCAGATATCAGGAGGAACACCGGTGGCGAAGGCGGATCTCTGGGCCATTACTGACGCTGAGGAGCGAAAGCGTGGGGAGCGAACAGGATTAGATACCCTAGTA
+
GGGGGGGGGGGGGGGGGGGGGGGGGGGGGGGGGGGGGGGGGGGGGGGGGGGGGGGGGGGGGGGGGGGGGGGGGGGGGGGGGGGGGGGGGGGGGGFGGGGGGGGGGGGGGGGGGGGGGGGGGGGGGGGGGGGGGGGGGGGGGGGGGGGGGGGGGGGGGGGGGGGGGGGGGGGGGGGGGGGGGGGGGGGGGGGGGGGGGGGGGGGGGGGGGGGGGGFCBGEGGGGG0CF2@BBGGGFFF>FG
@M00200:205:000000000-AKKM3:1:1101:14546:4565 1:N:0:1
ATTGGGTTTAAAGGGCGCGTAGGCGGGCCGCCAAGTCCGGGGTGAAATCCCCCAGCTCAACTGGGGCAGTGCCTCGGATACTGGCGGCCTCGAGGGAGGTAGGGGCGTGCGGAACTTCCGGTGGAGCGGTGAAATGCGTAGAGATCGGAAGGAACGCCCGTGGCGAAAGCGAGTTCCTGGACGTCGGCTGACGCTGAGACGCGAAAGCCAGGGGAGCGAACGGGATTAGATACCCGGGTA
+
GGGGGGGGGGGGGGGGGGGGGGGGGGGGGGGGGGGGGGGGGGGGGGGGGGGGGGGGGGGGGGGGGGGGGGGGGGGGGGGGGGGGGGGGGGGGGGGGGGGGGGGGGGGGGGGGGGGGGGGGGGGGGGGGGGEGGGGGGGGGGGGGGGGGGGGGGGGGGGGGGGGGGGGGGGGGGGGGFGGGGGGGGGGGGGGGGGGGGGGGGGCEEGGGGGGGGGFGFGGGGGGG:DGBF?BGGFGGF@EC
@M00200:205:000000000-AKKM3:1:1101:17567:4572 1:N:0:1
ATTGGGTTTAAAGGGTTCGTAGGTGGCCACTTAAGTCAGACGTGAAATCCCTCAGCTTAACTGGGGAACTGCGTCTGATACTGCGTGGCTTGAGTGCAGGAGAGGAATGCGGAATTCCAGGTGTAGCGGTGAAATGCGTAGATATCTGGAGGAACACCGGTGGCGAAGGCGGCATTCTGGACTGTAACTGACACTGATGAACGAAAGCCAGGGGAGCAAACGGGATTAGATACCCCCGTA
+
GGGGGGGGGGGGGGGGGGGGGGGGGGGGGGGGGGGGGGGGGGGGGFGGGGGGGGGGGGGGGGGGGGGGGGGGGGGGGGGGGGGGGGGGGGGGGGGGGGGGGGGGGGGGGGGGGGGGGGGGGGGGGGGGGGGGGGGGGGGGGGGGGGGGGGGGGGGGGGGGGGGGGGGGGGGGGGDFGGGGGGGGGGGGFGGGFGGGFGGGGGGGGGGGGGGFGEEGFGGGGGGGFGGFFF<*<A6CEFFG
@M00200:205:000000000-AKKM3:1:1101:20691:4589 1:N:0:1
ACTGGGTGTAAAGGGCGCGTAGGCGGCTTATCAAGTCAGGCGTGAAATTCCCGGGCTCAACCTGGGGGCTGCGCTTGATACTGATGAGCTTGAATGCGGGAGAGGATAGTGGAATTCCCAGTGTAGAGGTGAAATTCGTAGATATTGGGAAGAACACCGGTGGCGAAGGCGGCTATCTGGCCCGTAATTGACGCTGAGGCGCGAAAGCGTGGGGAGCAAACAGGATTAGATACCCCGGTA
+
GCGGGG@@FGGGGGGGGGGEGGGGGGGG7FFGGGGGGFGFGGGGGGGGGGGGGGGEEGDGGGDGGGGGD@FGECFEGFFCFEFGGGGG9FGGDFCFFGGGCG7FEFGF@BFGGG9FGFGFGFFDFCEGGDBFDGCFFCFFGE<,,@=BFFFGGGFEGGGGFCFCGGGGGGGE5BEEFCCB:8CC8=>CFC7<*59E88==E5=:EGDFCCCGGGBG>CGG47EG667)094:7CGGD>:5
@M00200:205:000000000-AKKM3:1:1101:19109:4606 1:N:0:1
ATTGGGTTTAAAGGGTGCGTAGATGGTTCGAAAAGTTAGCGGTGGGAAATCGAGGCTCAACCTCGTGGAAGTCGCTAATACTGTCAAACTAGAGTGCAGGAGAGGTTAACGGAACTCAATGTGGAGCGGTAAAATGCGTAGATATATTGAAGAACACCAATAACGGCGAAGGCAGTTAACTATTCTGTTACTGACGTTGAGGCACGAAAGCGTGGGGAGCAAAAAGGATTAGATACCCTAGTA
+
GGGGGGGGGGGGGGGGGGGGGGGGGGGGGGGGGGGGGGGGGGGGGGGGGGGGGGGGGGGGGGGGGGGGDGGGGGGGGGGGGGGGGGGGGGGGGGGGGGGGGGGGGGGGGGGGGGGGGGGGGGGGGGGGGGGGGGGGGGGGGGGGGGGGGGGGGGGGGGGGGGGGGGGGGGGGGGGGGGGGGGGGGGGGGGGGGGGG5EGGGGGGGGGGGGGGCEAGFG5CGFEGDGDFF??FE9CG)6?GGFF
@M00200:205:000000000-AKKM3:1:1101:24854:4642 1:N:0:1
ATTGGGTTTAAAGGGAGCGTAGGCGGATAGTTTAGTCAGAGGTGAAAGCCCAGGGCTCAACCTTGGAATTGCCTTTGATACTGGCTATCTTGAGTATGGAAGAGGTATGTGGAACTCCGAGTGTAGAGGTGAAATTCGTAGATATTCGGAAGAACACCAGTGGCGAAGGCGACATACTGGTCCATTACTGACGCTGAGGCTCGAAAGCGTGGGGAGCAAACAGGATTAGATACCCGTGTA
+
GGGGGGGGGGGGGGGGGGGGGGGGGGGGGGGGGGGGGGGGGGGGGGGGGGGGGGGGGGGGGGGGGGGGGGGGGGGGGGGGGGGGGGGGGGGGGGGGGGGDFGGGGGGGGGGGGGGGGGGGGGGGGGGGGGGGGGGGFGGGGGGGGGGGGGGGGGGGGGGGGFGGGGGGGGGGGGGGGGGFGGFGEEFGGGGGGGGGGGGGGGGGGGDGEGGGGGFGFFGFGGGGFGGFFFFGCECGFEFG
@M00200:205:000000000-AKKM3:1:1101:9953:4644 1:N:0:1
ACTGGGCATAAAGGGAGCGTAGACGGATAGGCAAGTCTGGAGTGAAAGCCCGGGGCTCAACCCCGGGACTGCTTTGGAAACTGTTTTTCTAGAGTGCTGGAGAGGTAAGTGGAATTCCTAGTGTAGCGGTGAAATGCGTAGATATTAGGAGGAACACCAGTGGCGAAGGCGGCTTACTGGACAGTAACTGACGTTGAGGCTCGAAAGCGTGGGGAGCAAACAGGATTAGATACCCCCGTA
+
GGGGGGGGGGGGGGGGGGGGGGGGGGGGGGGGGGGG9<FFGGGGGGGGGGGGGGGGGGGGGGGGGGGGGFGGGFGGGFGGGGGGGGGEGGGGGGEDFGGGGGDFGGGGGGGGGGGGGGGFGGGGGGGGGGGGGGFGGGGGGG,EC9,?DFFGGGGGGGFGGGGGGGDGEGGEG>EGGGGGGGGGFGGGGGGGG5<FCGCCCCEEGGGGGGGDDGFGFGEGGGGG:4*5FFFG7<@C;BDC
@M00200:205:000000000-AKKM3:1:1101:16559:4662 1:N:0:1
ACTGGGTTTAAAGGGCTCGTAGGCGGTTTGTCGCGTCGGGAGTGAAAACCAGGTGCTTAACACCTGGCTTGCTTCCGATACGGGCAGACTAGAGGTATTCAGGGGAGAACGGAATTCCTGGTGTAGCGGTGAAATGCGCAGATATCAGGAGGAACACCGGTGGCGAAGGCGGTTCTCTGGGAATATCCTGACGCTGAGGAGCGAAAGTGTGGGGAGCGAACAGGATTAGATACCCTAGTAAGC
+
GGGGGGGGGGGGGGGGGGGGGGGGGGGGGGGGGGGGGGGGGGGGGGGGGGGGGGGGGGGGGGGGGGGGGGGGGGGGGGEGGGGGGGGGGGGGGGGGGGGGGGGGGCEEGGGGGGGGGGGGGGGGGGGGGGGGGGGGGGGGGGGGGGGGGGGGGGGGGGFFEGGGGGGGGGGGGGEGDGGGGGGGGGEGGGGGGGGGGGGGGGGGGGGCFFGGGEBDEGGEGGGFFFG<F@4CF?EC?4*AF>)
@M00200:205:000000000-AKKM3:1:1101:26792:4667 1:N:0:1
ATTGGGTTTAAAGGGAGCGTAGGCGGATAGTTTAGTCAGAGGTGAAAGCCCAGGGCTCAACCTTGGAATTGCCTTTGATACTGGCTATCTTGAGTATGGAAGAGGTATGTGGAACTCCGAGTGTAGAGGTGAAATTCGTAGATATTCGGAAGAACACCAGTGGCGAAGGCGACATACTGGTCCATTACTGACGCTGAGGCTCGAAAGCGTGGGGAGCAAACAGGATTAGATACCCTAGTA
+
FGFGGGGGGGGGGGGGGGECGGGGGGGCFGGGGFGGGG9EGFFGGGGGFFFGGGDC<FGGC8FGGGGGGFGGGGGGGGGG9FGGGFGGGGGGGGGGFGFGGGGGGGGGGGFGGGG<5EFGFDDFGG???FGGG<5BCFC8<FFFGFGEGGDEFGGF8FFGEFFC>CBFCDEGGGGFG,DCCFFG9FEGGGFFEGCEEGGGGGCEEGGCE=E<F58/=GGFGGGGFGGF=;<FF8?48;F?
@M00200:205:000000000-AKKM3:1:1101:20664:4693 1:N:0:1
ATTGGGTATAAAGGGCGCGTAGGTGGTGCGATAAGTGTGTGGTGAAAGCCCGGAGCTCAACTCCGGGTCTGCCGTGCAAACTGTCGGACTCGAGGACTGTAGAGGCAGGTGGAATTCCGGGTGTAGCGGTGGAATGCGTAGAGATCCGGAAGAAGACCGGTGGCGAAGGCGACCTGCTGGGCAGTTTCTGACACTGAGGCGCGACAGCGTGGGGAGCAAACGGGATTAGATACCCTTGTA
+
GFGGGGGGGGGGGGGGGGGCGGGGGGGGGGGGGGGGGGGGGGGGGGGGGGGGEGGGGGGGGGGGGGGGGGGGGDGGGGGGGGGEGGGGGGGGGGGGGGGGGDGGGGGGGGGGFFGGGGBBFGGGGGFGGGGGFGGGGGGGGGGGGGGGGGGGGGGGG>CFFGGGGGGEEGGGEGGGGGGGGGFGGGGGCFGGDG<FEFGGGD5CEGGGG:E>EEEG)CFF5CEGF3C24@<FF:EC4@FF
@M00200:205:000000000-AKKM3:1:1101:19837:4725 1:N:0:1
ATTGGGCGTAAAGGGCTCGTAGGCGGCCAACTAAGTCAGACGTGAAATCCCTCGGCTTAACCGGGGAACTGCGTCTGATACTGGATGGCTTGAGATTGGGAGAGGGATGCGGAATTCCAGGTGTAGCGGTGAAATGCGTAGATATCTGGAGGAACACCGGTGGCGAAGGCGGCATCCTGGACCAACACTGACGCTGAGGAGCGAAAGCCAGGGGAGCAAACGGGATTAGATACCCCCGTAAGA
+
GGGGGGGGGGGGGGGGGGGGGGGGGGGGGGGGGGGGGGGGGGGGGGGGGGGGGGGGGGGGGGGGGGGGGGGGGGGGGGGGGGGGGGGGGGGGGGGGGGGGGGGGGGGGGGGGGGGGGGGGGGGGGGGGGGGGGGGGGGGGGGGGGGGGGGGGGGFGGGGGGGGGGCGGGGGGGGGGGGGGGGGGGGGGGGGGGGDEDGFGGGGGGGGGGGGGGGBDBFFFGGEGFGFFFFAFGE65<:>EDF<
@M00200:205:000000000-AKKM3:1:1101:19999:4732 1:N:0:1
ACTGGGTGTAAAGGGCTCGTAGGCGGTGTGTCACGTCGGTCGTGAAAACTTGGGGCTTAACCCTGAGCGTGCGGTCGATACGGGCATCACTTGAGTTCGGCAGGGGAGACTGGAATTCCTGGTGTAGCGGTGAAATGCGCAGATATCAGGAGGAACACCGGTGGCGAAGGCGGGTCTCTGGGCCGATACTGACGCTGAGGAGCGAAAGCGTGGGGAGCGAACAGGATTAGATACCCGTGTA
+
GGGGGGGEGGGGGGGGGGGGGGGGGG:BF;FFGFGGGDFGGGGGGGGAFF9@CGGGGGGGGGCFGE<E:FFGG7:@FGGGGFGGGGGEB=FEFDGC@BFGGEBGGGGEF@AF?F<F,EGFGD=>8=8<C:@BFG<=<<@EDD@B;D;;FC:F@FG:,@FE:<F8::C7F1281=:C*+0CDCF8EG5C7*<:8C7*88F5<7::CED5@E*;EC:375:E<D5F<4*)/64;9@GGF5509
@M00200:205:000000000-AKKM3:1:1101:22333:4738 1:N:0:1
ACTGGGCATAAAGCGTGCGCAGGCGGCGGCTTGTGTCAGGTGTGAAATCCCCGGGCTTAACCTGGGAATTGCGCTTGAAACTAGGTCGCTCGAGTTCAGTAGAGGGGGGTGGAATTCCACGTGTAGCAGTGAAATGCGTAGAGATGTGGAGGAACACCGATGGCGAAGGCAGCCCCCTGGACTGAAACTGACGCTCAGGCACGAAAGCGTGGGGAGCAAACAGGATTAGATACCCCAGTA
+
GGGGGGGGGGGGGGGGGGGGGGGGGGGGGGGGGGGGGGGGGGGGGGGGGGGGGGGGGGGGGGGGGGGGGGGGGGGGGGGGGGGGGGGGGGGGGGGGGGGGGGGGGGGGGGGGGGGGGGGGGGGGGGGGGGGGGGGGGGGGGGGGGGG?FGGGGGGGGGCEGGGGGGGGGGGGGFGGGGGGGGCGGGFGGGGGGGGGGGGGGGGGGGGFG:CEGC>DFGGGGGCFFGG?FFFGGGF<BE?C
@M00200:205:000000000-AKKM3:1:1101:14069:4749 1:N:0:1
ATTGAGTATAAAGAGCGTGTAGGCGGTCCGGTAAGTCAGCTGTGAAAGTCAAGGGCTCAACCCTTGAATGCCGGTTGATACTGTCGGGCTAGAGTCCGGCAGAGGCGAGTGGAATTCCCGGTGTAGCGGTGAAATGCGCAGATATCGGGAGGAACACCAATGGCGAAGGCAGCCCGCTGGGACGGTACTGACGCTGAGACGCGAAAGCGTGGGGAGCAAACAGGATTAGCTACCCCAGTC
+
GEFGCCFEDCFFEFGGDG@B6@FD:FFBF@EGEDCEFE<FFFF@F@,CCFGFFEFE@C,,CEFG8C9<EECFGGGGGGG<FACGGECGFEFCE<EFG7C+4>D+BFEFE=DDD,BFFCE+43+8A9?=F7>+33,B9:CEG@CGG97C77>C<<::8**D>B:8BC7<*:,:*,*:8=*C7C=C>EF=97<<=A85*;C9*C=58/)0?/;*2/))0C@+9C6C?**.6)40+;;G>3)+
@M00200:205:000000000-AKKM3:1:1101:21394:4762 1:N:0:1
ATTGGGTATAAAGAGCTCGTAGGCGGCTTGGCAAGTCGGGTGTGAAAACTCCAGGCTCAACCTGGAGACGCCACTCGAGACTGCTATGGCTAGAGTCCGGTAGGGGACCACGGAATTCCTGGTGTAGCGGTGAAATGCTTAGATATCGGGAGGAACACCAGTGGCGAAGGCGGTGCGCTGGGCCGATACTGACGCTGAGGAGCGAAAGCGTGGGTAGCAAACAGGATTAGATACCCGTGTA
+
GGGGGGGGGGGFGGGGGGGGGGGGGGGGGGGGGGGGGGGGGGGGGGGGGGGGGGGGGGGGGGGGGGGGGGGGGGGGGGGGGGGGGGGGGGGGGGGGGGGGGGGGGGGGGGGGGGGGGGGGGGGGGGGGGGGGGGGGGGGGGGGGGGGGGGGGGGGGGGGGGGGGGGGGEEGDGE8EGGGGGGGGGGGGGGGGGGGEGEFFFDGGGGGGGDECGGFGFGGGGGGGFG<AFFFGGFGG>EBCD
@M00200:205:000000000-AKKM3:1:1101:21831:4780 1:N:0:1
ACTGGGTTTAAAGGGCTCGTAGGTGGCCAACTAAGTCGGACGTGAAATCCCTCGGCTTAACCGGGGAACTGCGTCCGATACTGGTTGGCTTGAGTTTGGGAGAGGGATGCGGAATTCCAGGTGTAGCGGTGAAATGCGTAGATATCTGGAGGAACACCGGTGGCGAAGGCGGCATCCTGGACCAACACTGACGCTGAGGAGCGAAAGCCAGGGGAGCAAACGGGATTAGATACCCCAGTA
+
GFGGGGGGGGGGGGGGGGGEGGGFGGFEFGDGGGGGGGGGGGGEGGGGGGGGGGGGGEGFGGGGGGGCCFCGGGGGGGGGGGGGFFGGFFGGGGGGFFGGGGGGGGGGG8FGGGGGGGGFGGGGGGGGGGGGGGGGGGGGGGGGGCGGGGGGGGGGGGEEGEGFEFGGDFDCGEGGGGGGFFGECCFGFFGGGGGGGGGGGGDGGECCFCGGGEBDFGGGGGCDFGGF4@<FGCFGFFFF
@M00200:205:000000000-AKKM3:1:1101:23851:4784 1:N:0:1
ATTGGGTATAAAGGGAGCGTAGGCGGGTTTGTAAGTCAGTGGTGAAATCTGGTAGCTTAACTATCAAACTGCCATTGATACTGCAGATCTTGAGTACAGTTGCCGTTGGCGGAATATGACATGTAGTGGTGAAATACTTAGATATGTCATAGAACACCGATTGCGAAGGCAGCTAACGAAGCTGTAACTGACGCTGAGGCTCGAAAGTGCGGGGATCAAACAGGATTAGATACCCTAGTA
+
GGGGGGGGGGGGGGGGGGGGGGGGGGGGGGGGGGGGGGGGGGGGGGGGGGGGGGGGGGGGGGGGGGGGGGGGGGGGGGGGGGGGGGGGGGGGGGGGGGGGGGGGGGGGGGGGGGGGGGGGGGGGGGGGGGGGGGGGGGGGGGGGGGGGGGGAFGGGGGGGGGGGGGGGGGGGGGGGGGGGGGGGGGGGGGGGGGGGGGGGGGGGGGGGDGEEDED<:ECFGGGGFGGFF?<DGCFCF:?E
@M00200:205:000000000-AKKM3:1:1101:16364:4792 1:N:0:1
ATTGGGTATAAAGGGTGCGTAGGCGGGTCTTTAAGTCAGGGGTGAAATCCTGGAGCTCAACTCCAGAACTGCCTTTGATACTGAAGATCTTGAGTCCGGGAGAGGTGAGTGGAACTGCGAGTGTAGAGGTGAAATTCGTAGATATTCGCAAGAACACCAGTGGCGAAGGCGGCTCACTGGCCCGGTACTGACGCTGAGGCACGAAAGCGTGGGGAGCAAACAGGATTAGATACCCCAGTAAGA
+
GGGGGGGGGGGGGGGGGGGGGGGGGGGGGGGGGGGGGGGGGGGGGGGGGGGGGGGGGGGGGGGGGGGGGGGGGGGGGGGGGGGGGGGGGGGGGGGGGGGGGGGGGGGGGGGGGGGGGGGGGGGFGGGGFGGGGGGFGFFGGGGGGGGGGGGGGGGGGGGGGGGGGGDGGGGGGGGGEFGFFGGGGGGEGGGGGGCG5=F55C=EGGGGGEGDGDDGFGFF<DGD:4CBF?5?<EFF@DF:FFA
@M00200:205:000000000-AKKM3:1:1101:25539:4800 1:N:0:1
ACTGGGTTTAAAGCGTCCGTAACCGGCTTCGTAAATGCCTGGGGAAATCGTATCGCTCAACGATACGAAGGCCCGGGTAGACTGCGAGGCTCGAGACCGGGAGAGGCCAGAGGTACTCCAGGGGTAGAGGTGAAATTCTGTAATCCTTGGGGGACCACCGGTGGCGAAGGCGTCTGGCTAGAACGGATCTGACGGCGAGGGACGAAGCCCTGGGGCGCAAACGGGATTAGAGACCCCAGTA
+
GGGGGGGGGGGGGGGGGGGGGGFGGGGGGGGGGGGGFEFGGGGGGGGGGGGGGGGGGFGGGGGFEGGGGEGGGGGGGGGEGGGGGGG@CFCEGGGG>DFGGDFEFCE@FF8FFFFGGGAGFGFGFEEFGGFGGGGCC<DFGDFFF;>9=@EEBFGGGGD<>><CEFGGGGGG;*;FFCFGFFG?CCGGEF97<7):EGGGGGCEEGGG8:CGGF7CEGGEGGCDFC)2@F>*0;/1>;>GG
@M00200:205:000000000-AKKM3:1:1101:20221:4800 1:N:0:1
ATTGGGTTTAAAGGGCGCGTAGGCGGCTTGACAAGCGTGCGGTGAAAGCTCGGGGCTCAACCCCGAGTCGGCCGTGCGAACTGTCAGGCTTGAGCACAGTAGAGGCAGATGGAATTCCGGGTGTAGCGGTGGAATGCGTAGAGATCCGGAAGAACACCGGTGGCGAAGGCGGTCTGCTGGGCTGTGGCTGACGCTGATGCGCGACAGCGTGGGGAGCAAACAGGATTAGATACCCGAGTA
+
GGGGGGFGGGGGGGGGGGGGGGGGGGGGGGGGGGGGGGGGGGEGGGGGGGGGGGGGGGGGGGGGGGGGGGGGGGGGGGGGGGGGGGGGGGGGGGGGGGGGGGGGGGGGGGGGGGGGGGGGGGGGGGGGGEFGGGGGGGGGGGGGGGGGGGGGGCFGGGGDFFEGGGGGGGGGGGGFFGGGGGGGGGGFDGGGEGGEDCGGGGDEGGGGGEGGGG>GEGGFGGGG?*??FFBGGFADD>FG
@M00200:205:000000000-AKKM3:1:1101:12182:4806 1:N:0:1
ATTGGGTTTAAAGGGAGCGTAGGCGGATAGTTTAGTCAGAGGTGAAAGCCCAGGGCTCAACCTTGGAATTGCCTTTGATACTGGCTATCTTGAGTATGGAAGAGGTATGTGGAACTCCGAGTGTAGAGGTGAAATTCGTAGATATTCGGAAGAACACCAGTGGCGAAGGCGACATACTGGTCCATTACTGACGCTGAGGCTCGAAAGCGTGGGGAGCAAACAGGATTAGATACCCTAGTA
+
GGGGGGGGGGGGGGGGGGGGGGGGGGGGGGGGGGGGGGGGGGGGGGGGGGGGGGGGGGGGGGGGGGGGGGGGGGGGGGGGGGGGGGGGGGGGGGGGGGGGGGGGGGGGGGGGGGGGGGGGGGGGGGGGGGGGGGGGGGGGGGGGGGGGGGGGGGGGFGGGGGGGGGGGGGGGGGGGGGGGGGGGGGGGGGGGGGGGGGGGGGGGGGGGDEEGGGFGEGGGGGGG@CFEFA3@EFGCFFFG
@M00200:205:000000000-AKKM3:1:1101:20897:4810 1:N:0:1
ATTGGGTATAAAGTGCGCGTAGGCGGCCGATTAAGTCGGGGGTGAAAGCCTGTGGCTCAACCACAGAATTGCCTTCGATACTGGTTGGCTTGAGACCGGAAGAGGACAGCGGAACTGCGAGTGTAGAGGTGAAATTCGTAGATATTCGCAAGAACACCAGTGGCGAAGGCGGCTGTCTGGTCCGGTTCTGACGCTGAGGCGCGAAAGCGTGGGGAGCGAAGAGGATTAGATACCCGAGTAAGA
+
GFFFEECFFFDEFGGGGEFGGCGGEGGGGGGGGFFDFFGGGGGECCCFGDFGGGGG@<CFG,CF<DGGGGGGGFFGGEGFFGGGGGGCFGGGGCEFFGEGGDGGGGGG@GFGGGGGGGGGGEGCGGGA@FCFGA,@@FB>CF@FGGGGDG>CFGFGGCCFFCFGGGGGGDFDGGGCEGGF99CGGEGGGGG?;>5=EGGFGG=CC8DGE:CGGGDDEG:8)9CF09*.9B2:A<FG>BFCGA4
@M00200:205:000000000-AKKM3:1:1101:4900:4811 1:N:0:1
ATTGGGTGTAAAGAGTTCGTAGGCGGCGCGGAAAGTAGGGTGTGAAAGCCCTCGGCTTAACCGAGGAATTGCGCCCTAAACTGCCGTGCTTGAGGAACCTAGAGGTGAGCAGAACAGATGGTGGAGCGGTGAAATGCGTTGATATCATCTGGAATACCGGAGGCGAAGGCGGCTCACTGGGGGTTTTCTGACGCTGAGGAATGAAAGCCAGGGTAGCGATAGGGTTTAGAAACCCCAGTA
+
GGGGFGGGGGGGGGGGGGGGGGGGEE7CFGGDGGF6EEDEGGGGAGGF<FCFGGGGGGGGEFCCFGGGDAGGGGGEEGG9FGGGGG:C:FC=4FDFGGD@E<<E@FFGGGFDGFG8>FEFGGGGGC8@@FCCCEFFGCCG:*E3@FFGGCC9:<FFC,FFGGGDEG7CFGGC::8:+?FGGEGE5CD7CFG?:EDG=8*<:*0<<+:**0:CEC4*/*:**9CF(97(9))0@@;75.<F
@M00200:205:000000000-AKKM3:1:1101:25804:4815 1:N:0:1
ATTGGGTATAAAGGGCGCGTAGGCGGCCTGCCAAGTCAGGGGTGAAATCTTTCGGCTTAACCGGAAAACAGCTTCTGATACTGGCGGGCTCGAGGGAGGCAGGGGCAGATGGAACTTCGGGTGGAGCGGTGAAATGTGCAGATATCCGAAGGAACGCCGGTGGCGAAAGCGATCTGCTGGACCTCTTCTGACGCTGAGGCGCGAAAGCCAGGGGAGCAAACGGGATTAGATACCCTCGTA
+
GGGGGGGGGGGGGGGGGGGGGGGGGGGGGGGGGGGGGGGGGGGGGGGGGGGGGGGGGGGGGGGGGGGGGFGGGGGGGGGGGGGGGGGGGGGGGGGGGGGGGGGGGGGGGGGGGGGGGGGGGGGGGGGGGFEGFGGGGGGGGGGGGGGGGGGGGGGGDGGGGGGGGGGGGGGGFGGGGCGGGCFGGFFFGFFGGGGGDGGGGGGGGGGGFGGGGGBGFGGGCDGGFGGFFFFFGFGF>>FG
@M00200:205:000000000-AKKM3:1:1101:17851:4847 1:N:0:1
ATTGGGTGTAAAGCGTGTGTAGGCGGCCTGTTAAGTCGGGTGTGAAAGCCCCGGGCTCAACCCGGGAAGTGCATTCGATACTGGCAGGCTTGAGTACGGGAGAGGGTCGCGGAATTCCCGGTGTAGAGGTGAAATTCGTAGATATCGGGAGGAACACCAGTGGCGAAGGCGGCGACCTGGACCGATACTGACGCTGAGACACGAAAGCCAGGGTAGCGAACCGGATTAGATACCCCAGTAAGA
+
GGGGGCGGGGGGGGGGGGGGGGGGGGGGGGGGGGGGGGGGGGGGGGGGGGGGGGGGGGGGGGGGGGGGGGGGGGGGGGGGGGGGGGGGGGGGGGGGGGGGGGGGGGGGGGGGGGGGGGGGGGGGGGGGGGGGGGGGGGGGGGGGGGGGGGGGGGGGGGGGFGGGGDGGG>FGDGGDEDGGGGGGEGEGGGGGGG*AEFGGFGGGGGGGGGCGGGFC?GGGGGDD;DD??@2:+<E353?F7):
@M00200:205:000000000-AKKM3:1:1101:7357:4850 1:N:0:1
ACTGGGCTTAAAGGGCTCGTAGGCGGTTTGTCGCGTCGGGAGTGAAAACCAGGTGCTTAACACCTGGCTTGCTTTCGATACGGGCAGACTGGAGGTATGCAGGGGAGAACGGAATTCCTGGTGTAGCGGTGAAATGCGCAGATATCAGGAGGAACACCGGTGGCGAAGGCGGTTCTCTGGGCATTACCTGACGCTGAGGAGCGAAAGTGTGGGGAGCGAACAGGATTAGATACCCCAGTAAGA
+
GGGGGGGGGGGGGGGGGGGGGGGGGGGGGGGGGFGGGGGGGGGGGGGGGGGGGGGGGGGGGGGGGGGGGGGGGGGGGGGGGGGGGGGGGGGGGGGGGGGGGGGGGGGGGGGGGGGGGGGGGGGGGGGGGGGGGGGGGGGGGG?GGGGGGGGGGGGGGGFGGGGGEFGGGGGGGGGGGGGGGGGCFGEGGGGDGEGG=FGGGDGDEEG*<FGEGE@G3EDC3DF<8C7)694CF6C<DF:FG<2
@M00200:205:000000000-AKKM3:1:1101:16981:4855 1:N:0:1
ATTGGGTTTAAAGGGCTCGTAGGCGGTTTGTCGCGTCGGGAGTGAAAACCAGGTGCTTAACACCTGGCTTGCTTTCGATACGGGCAGACTAGAGGTATGCAGGGGAGAACGGAATTCCTGGTGTAGCGGTGAAATGCGCAGATATCAGGAGGAACACCGGTGGCGAAGGCGGTTCTCTGGGCATGACCTGACGCTGAGGAGCGAAAGTGTGGGGAGCGAACAGGATTAGATACCCTAGTAAGA
+
GGGGGGGGGGGGGGGGGGGGGGGGGGGGGGGGGGGGGGGGGGGGGGGGGGGGGGGGGGGGGGGGGGGGGGGGGGGGGGGGGGGGGGGGGGGGGGGGGGGGGGGGGGGGGGGGGGGGGGGGGGGGGGGGGGGGGGGGGGGGGGGGGGGGGGGGGGGFGGGGGGDFGCEGGGGGEGGGGGGGGFGGGGGGGGDFGDGGEGGGGGGDGGGGGFGGGC)7>GG=<CCF:4F?F?<FFCFCFF?FGA<
@M00200:205:000000000-AKKM3:1:1101:13377:4874 1:N:0:1
ACTGGGTGTAAAGGGCTCGTAGGCGGCCAACTAAGTCGGATGTGAAATCCCCAGGCTCAACTTGGGAACTGCATCCGATACTGGATGGCTTGAATCCGGGAGAGGGATGCAGAATTCCAGGTGTAGCGGTGAAATGCGTAGATATCTGGAGGAATACCGGTGGCGAAGGCGGCATCCTGGACCGGCATTGACGCTGATGAGCGAAAGCCAGGGGAGCAAACGGGATTAGATACCCGGGTA
+
GGGGGGGGGGGGGGGGGGGGGGGGGGGGCFEGGGGGGEGFGGGGGGGGF8EEDGGGFFGGGFGGFGGGDGGGGDFFGE:CGGGGFCFCFGGGGGCE?@EECGGGGGGGGGFFGGGGGGDFGGGGGGGGGGGGGFGGGGGGFGGGGGGFDGFG+DFFGGEGGDDFGGGGGGGGGGGFGFFGGG6B>EEEFGGGDGGGGGG?FGGCCEGG;:FGGDDDFDF65DCDFGGFFFFGGGGD:BFE
@M00200:205:000000000-AKKM3:1:1101:5528:4887 1:N:0:1
ACTGGGTGTAAAGTGTGTGTAGGCGGACTTCTAAGTACCTTGTGAAATCCCACGGCTCAACCGTGGAACTGCTCGGTATACTGGTCGTCTTGAGCCACCTAGGGGCGAGCGGAACAAGCGGTGGAGCGGTGAAATGCGTAGATATCGCTTGGAACGCCAACGGTGAAAACAGCTCGCTGGGGGTGTGCTGACGCTGAGACACGAAAGCCAGGGGAGCGAACGGGATTAGATACCCGCGTAAGCT
+
FEFGFFFFFGGGFEFGGGEFEGEECCEGGGGGGGGGGGGGGGFGGGGFGE@FFGEGGGGGGGGEFGGGGGGGFFGGGGFDGGGGFEGGGGG9ECGFFGGFG@CDCCGDC>@FGGGGFFE>CFEEGGFGG@CFF<FFGGGGDEGFG=:F<DF7BFGGGGGGGGGC@FFGGFGG,,66CCFGGGDCEEEGGGGGDED*:@CG6>GE5*9D**2AEE)9>=EED5*783*4*=2DFGF5:5)7/3).
@M00200:205:000000000-AKKM3:1:1101:5178:4896 1:N:0:1
ATTGGGTATAAAGGGCGCGTAGGCGGCCTTCTAAGTCGAACGTGAAATCCCCGGGCTCAACCCGGGAACTGCGTCCGAGACTGGAAGGCTCGAATCCGGGAGAGGGATGTGGAATTCCAGGTGTAGCGGTGAAATGCGTAGATATCTGGAGGAACATCGGTGGCGAAGGCGGCATCCTGGACCGGTATTGACGCTGAGGCGCGAAAGCCAGGGGAGCAAACGGGATTAGATACCCCGGTA
+
GGGGGGGGGGGGGFGDGEGGGGGGGGGGGD<FGGGGGGGFEGGGGGGGGGGGGGGGGGGFGGGGGGGGGGGGGGEGCG>FGGGGGGGGGGCGGGCGGDEDFGGGGGGGGGGGGGCFCFGCGFFGGGGGGGGGGGGGGGGGGGGGGGF@CBGECGGDFFEEGGGFGGGGGGGGGGGCGGGGGFGEG::EEGGGGGGGGGGGGGGGGGGGGGGGG>>CECFGGG8CBGFBFFBFCFG5@>DG
@M00200:205:000000000-AKKM3:1:1101:9939:4917 1:N:0:1
ACTGGGTGTAAAGGGCTCGTAGGCGGATCTGAAAGTCTGATGTGAAATCTCCACCGCTCACCGGGGAGGGGCCATTGGATACTGCAGATCTGGAGTTCGGTAGAGGGTCGTGGAATTTCGGGTGTAGCGGTGGAATGCGTAGATATCCGAAAGAACACCGGTGGCGAAGGCGGCGACCTGGGCCTGAACTGACGCTGAGGAGCGAAAGCTAGGGGAGCAAACGGGATTAGATACCCCCGTA
+
GGGGGGGGGGGGGGGGGGGGGGGGGGGGGGGGGGGGGGGGGGGGGGGGGGGGGGGGGGGGGGGGGGGGGGGEGGGGGGGGGGGGGGGGGGGGGGGGGGGGGGGGGGGGGGGGGGGGFGGGGGGGGGGGGGGGGGGGGGGGDGGGGGGGGGGGGGGGGGGGGGGGGGGGEDGGGEDGGGGCGCGGEGGGGGGGGGGGGGGG+*:EGGGGCFCGGGEGFGGGGFGDFGD?49<CFC?FF@>EG
@M00200:205:000000000-AKKM3:1:1101:4928:4940 1:N:0:1
ATTGGGTTTAAAGGGCTCGTAGGTGGCCAACTAAGTCGGATGTGAAATCCCCAGGCTCAACTTGGGAACTGCATCCGATACTGGATGGCTTGAATCCGGGAGAGGGATGCAGAATTCCAGGTGTAGCGGTGAAATGCGTAGATATCTGGAGGAACACCGGTGGCGAAGGCGACATCCTGGACCGACATGGACGCTGAGGCGCGAAAGCAAGGGGAGCAAACGGGATTAGATACCCTAGTAAGA
+
GFGFGGCGEGGGGGGGCGGBCFDFFGG<FCDGGGFECGGC7FF<FEGGGGGGGG8EEEACEFGGFFFFFFEGC@FGGFCEG9EGGFFFGFFEF=CEFGGG:FCFGGGCFGGGGFG9,CE?FBFAFE,@FEEFFG9FECFC:F,E;FFGAFFCFFFDGGEE:BCGDGEGGCECEEGGG9FGGG,CEGEG6?EFGC*A5B==CDDGDEDG+7C>EC:>BCF+95C3:D*2694C?ECCF>/<C.5
@M00200:205:000000000-AKKM3:1:1101:24307:4953 1:N:0:1
ATTGGGTGTAAAGGGTGCGTAGGCGGTCATGTAAGTCAGTGGTGAAAGCTTCCAGCTTAACTGGGAAACTGCCATTGAAACTGTGTGACTTGAGTACAATTGAAGTGGGCGGAATACATCATGTAGCGGTGAAATGCTTAGATATGATGTAGAACACCGATTGCGAAGGCAGCTCACTAAATTGCAACTGACGCTGAGGCACGAAAGCGTGGGTAGCGAACAGGATTAGATACCCGAGTAAGA
+
EFGGGGGGGGGGGGGGGGGGGGGGGGEGGGGGGGGGGGGGGGGGGGGGGGGGGGGGGGGGGGGGGGGGGGGGGGGGGGFGGGGGGGGGGGGGGGGGGGGGFGGFEGGGGGEGGGGFGDFGGGGGGGGGGEGGGGGGGGGGGGGGGGGGGGGGGGGGGGGGGGGGGG@@EFGGE8CFGCEGGGGFGGFFGFEG:EGGG>FFGFGGGGDCG*BFGEFGFGGGGGGGDFGEAFED9FGG>3<FFF2
@M00200:205:000000000-AKKM3:1:1101:6769:4966 1:N:0:1
ACTGGGCATAAAGGGAGCGTAGGCTGTGAGGTAAGTCGGGTGTGAAATCCCGGGGCTCAACCCCGGAACTGCACTCGATACTGCTTTACTAGAGGACTGGAGAGGAGATTGGAATTCTCGGTGTAGCAGTGAAATGCGTAGATATCGAGAGGAACACCTGTGGCGAAAGCGAATCTCTGGACAGTTCCTGACGCTGAGGCTCGAAGGCTAGGGGAGCGATAGGGATTAGATACCCGCGTC
+
GGGGGGFFCFAFDGEGGGGCFC7EFFEEAFFGGGGEEC:FGGG:FEGC@C<CFEE++@@F,CFBFDCFE8AFGGGGGGGGGCEGGGGE<C?<FFF8+BEF=FFGGGGCBF=@9FDFEEFC@B@F=F9EFD<AFG<<A@F>FCFGGCEGGGGG8<>3,@D:FCB+:FEGGGCEGGEGGF;2>CFGGCF:EC::C*8C58**,2>:FGC*>+8FCG535C5*9CCG7FD7?4)77,<C3)0*
@M00200:205:000000000-AKKM3:1:1101:20180:4982 1:N:0:1
ATTGGGTTTAAAGGGCGCGTAGGCGGCGCGGGAAGGCGGCGGTGAAAGTCCGGGGCTCAACCCCGGATCGGCCGTGGCGACTCCCGCGCTGGAGCACAGTAGAGGCGGGTGGAATTCCGGGTGTAGCGGTGGAATGCGTAGAGATCCGGCAGAAGACCGGTGGCGAAGGCGGCCCCCTGGGCAGTAACTGACACTGAGGCGCGACAGCGTGGGGAGCAAACAGGATTAGATACCCGGGTAAG
+
GGGGGGGGGGGGGGGGGGGGGGGGGGGGGGGGGGGGGGGGGGGGGGGGGGGGGGGGGGGGGGGGGGGGGGGGGGGGGGGGGEEGGGGGGGGGGGGGGGGGGGGGGGGGFGGGGFGGFECEGCGGFGGGEECE>FEFGG5>EEFCCEFFGCEEFDFGGECG:CEC:CCCCE8CCCEGG:8CC8=EFCGFGGG?EEGGGGGGGDCEE57/:ACEGGFCDCFGG:8<29*./8:CEGGDE>)>F?
@M00200:205:000000000-AKKM3:1:1101:20097:4991 1:N:0:1
ACTGGGCTTAAAGGGCGCGTAGGCGGCGCGAGGAGTCGGGGGTGAAAGTCCGGGGCTCAACCCCGGATCGGCCTTCGAGACTCTCGCGCTGGAGCACAGTAGAGGCGGGTGGAATTCCGGGTGTAGCGGTGGAATGCGTAGAGATCCGGAAGAACACCGGTGGCGAAGGCGGCCCGCTGGGCTGTGGCTGACGCTGAGGCGCGACAGCGTGGGGAGCAAACAGGATTAGATACCCCAGTAAGA
+
GGGGGGGGGGGGGGGGGGGGGGGGGGGGGGGGGGGGGGGGGGCCGGGGGGGGGGGGGGGGGGGGGGGGGGGGGGGGGGGGGGGGGGGGGGGCFGGGGGGGGGGGGGGGG:@F@CAF:FCGD<F*2::EC/?E5@<FC1*;?>FCC@FFG*?88E8EGGCC8EGCC5>CGCEC>8C88:EGG8=C8@F8*95*;5<EECF5*)/:88<<C*;CGGBG.=CF7FCG29*.99)0<<FCED49:-)
@M00200:205:000000000-AKKM3:1:1101:18154:5013 1:N:0:1
ATTGGGTGTAAAGGGAGCGTAGGCGGATAGTTTAGTCAGAGGTGAAAGCCCAGGGCTCAACCTTGGAATTGCCTTTGATACTGGCTATCTTGAGTATGGAAGAGGTATGTGGAACTCCGAGTGTAGAGGTGAAATTCGTAGATATTCGGAAGAACACCAGTGGCGAAGGCGACATACTGGTCCATTACTGACGCTGAGGCTCGAAAGCGTGGGGAGCAAACAGGATTAGATACCCCGGTAAGA
+
GGGGGGGGGGGGGGGGGGGGGGGGGGGEGGE@EEGGGGGGGGFGGGGGGGGGGGGGGGGGGGGGGGGGGGGGGFGGGGGGGGGGGGFFCGGGGGGGGGGGGGGGGGGGGGGGGGGGGGGGGGGGGGGGGGGGGGGGGGGGGGGGGGGGGGGGGFGFFFFGGGGGGGGGGFGGGGGGGGGFG96@A9@CFFGGECGGGGGGGCGGGGGCGGGGGGFGFGGF<CGG;FGFFFFD+:+1:BFGGFF
@M00200:205:000000000-AKKM3:1:1101:23400:5014 1:N:0:1
ACTGGGTTTAAAGAGTCCGTAGGCGGCTTGTTAGGTGAGGTGTGAAATCCCTCGGCCCAACCGAGGAATTGCGCTTCAAACCGGCAAGCTAGAGGAGGATAGAGGTGGGCGGAACTGATGGTGGAGCGGTGAAATGCGTTGATATCATCAGGAACACCGGAGGCGAAGGCGGTCCACTGGGTCCTTTCTGACGCTGAGGGACGAAAGCTAGGGGAGCGAACGGGATTAGATACCCGTGTAAG
+
GEGGGG@FGGGGGFGFEGGGGGGGGG7FCCC<FFGGGFCDGGGGGGGG<66EGGGGCFGGG7FGGCCF@<=C?7>B=FFGEFC:@FD@7FAABFGGGGD,<=BF8BFFDDGDECB8B<<FGDCC:D<FE++@DC<9@C<><<@9FBA3,@FAF>,,D:FF:F@71C@F:2C@=C=:CCFE8E8:C9+3<CF+8***/;AE5/:1::74C:EGF:)5)1C53DD3(9*.1*.:EFFG>>F:7)
@M00200:205:000000000-AKKM3:1:1101:21033:5019 1:N:0:1
ATTGGGTTTAAAGGGCGCGTAGGCGGGATGGCAAGTCGGTCGTGAAATCCTTCGGCTCAACCGAAGAACGTCGGCCGATACTGCCGTTCTTGAGGGATGCAGAGGAGATTGGAATTCCCGGTGTAGCGGTGAAATGTGTAGAGATCGGGAGGAACACCGGTGGCGAAGGCGGGTCTCTGGGCATCTCCTGACGCTGAGGCGCGAAAGCGTGGGGAGCAAACGGGATTAGATACCCTAGTA
+
GGGGGGGGGGGGGGGGGGGGGGGGGGGGGGGGGGGGGGGGGGGGGGGGGGGGGGGGGGGGGGGGGGGGGGGGGGGGGGGGGGGGGGGGGGGGGGGGGGGGGGGGFGGGGGGGGGGGGFGGGGGGGGGGGCGFGGGGGGGGGGGGGGGGGGGGGGGGGGGGFGGGGGCCGGGGGGGGGGGGGGGGGDGGGGGGGGGGGFGGGGGCEGGGGGGGGGFGDFGGGGGD17DFFFBD9FFFFFFG
@M00200:205:000000000-AKKM3:1:1101:9234:5019 1:N:0:1
ACTGGGTTTAAAGGGCGCGTAGGCGGCTTGACAAGCGTGCGGTGAAAGCTCGGGGCTCAACCCCGAGTCGGCCGTGCGAACTGTCGAGCTTGAGCACAGTAGAGGCAGATGGAATTCCGGGTGTAGCGGTGGAATGCGTAGAGATCCGGAAGAACACCGGTGGCGAAGGCGGTCTGCTGGGCTGTGGCTGACGCTGAGGCGCGACAGCGTGGGGAGCAAACAGGATTAGATAACCTGGTAAGA
+
GGGGGGCBFGGGGGGGGGGGGGGGGGGGGC@FGGGGGGGCGGGGGGGGGFG:FGGGGGGGGGGGFEGGDGGGGG=FBEGGGGGEFFCGGDFFGGCAGGGFGGGGGCBFEGGGGGDGGGGGGGEGGEEGGCFGFGGGGGGGGGGGGCBFFGGEGGGGGGGD<FFGEFEGGFGE8EC8AACGEF8CCECFFDGGGGGG8@FGGG=:*:CD8:CEGGEGB5E8>4EG?*:4==>7+3CCF5FFC<<
@M00200:205:000000000-AKKM3:1:1101:5461:5034 1:N:0:1
ATTGGGCTTAAAGCGTGCGTAGGTGGTGGTTTAAGTCTGATGTGAAAGCCCTGGGCTCAACCTGGGAATGGCATTGGAAACTGGGTCACTGGAGTGCGGTAGAGGATGGCGGAATTCCCGGTGTAGCAGTGAAATGCGTAGAGATCCGGAAGAACACCGGTGGCGAAGGCGGCCTGCTGGGCAGTGGCTGACGCTGAGGCGCGACAGCGTGGGGAGCAAACAGGATTAGATACCCGCGTA
+
FGGGGGGGGGGFGGGFGCG-8@CFGGGGG@66CFFGGGGGFGGFGF@E<CFG<FCGFGGGGDFFEFC<@CFFGF<FGDEGGGGG<FGCEF<E@EFFCFGG@4CF<DEEC,>F@FGGF<FFCFGCGFG@EFGFEF9?EFGG:CGCFGGG7+@:F,,BFFC:3@FED@C@<C*CEE@FGGFG*BEEGF,=C55EDGDE5CFFCDE>EGGGG7C:55>7>*0<CFDD6*0.6@DGGFFDEB@E
@M00200:205:000000000-AKKM3:1:1101:6139:5051 1:N:0:1
ATTGGGCTTAAAGGGCGCGTAGGCGGCCTCCGCAAGTCAATTGTGAAATCTCCGAGCTTAACTCGGAAAGGTCAACTGATACTGTGCGACTAGAGTGCAGAAGGGGCAACTGGAATTCTCGGTGTAGCGGTGAAATGCGTAGATATCGAGAGGAACACCTGCGGCGAAGGCGGGTTGCTGGGCTGACACTGACGCTGAGGCGCGAAAGCTAGGGGAGCGAACGGGATTAGATACCCTTGTA
+
GGGGGGGGGGGGGGGGGGGGGGGGGGGGGGGGGGEGGGGGGGGGGGGGGGGGGGGGGGGGGGGGGGGGGGGGGGGGGGGGGGGGGGGGGGGGGGGGGGGGGGGGGGGGGGGGGGGGGGGGGGGGGGGGGGGGGGGGGGGGGGGGGGGGGGGGGGGGGGGGFGGGGGGGGGGGGGGGGBGGGGGGGGGFFGGGGECCGGGGGGGEGEGGGDFFG>DDE5CCDGGD:D3:?FA7@@FGF5<FG
@M00200:205:000000000-AKKM3:1:1101:9656:5052 1:N:0:1
ACTGGGTGTAAAGCGCGCGTAGGCGGCTTTGTAAGTTAGAGGTGAAAGCCCGGGGCTCAACCCCGGAATTGCCTTTAAGACTGCATCGCTAGAATCGTGGAGAGGTAAGTGGAATTCCGAGTGTAGAGGTGAAATTCGTAGATATTCGGAAGAACACCAGTGGCGAAGGCGACTTACTGGACACGTATTGACGCTGAGGTGCGAAAGCGTGGGGAGCAAACAGGATTAGATACCCCAGTA
+
GGGGGGGGGGGGGGGGGGGGGGGGGGGGGGGGGGGGGGGGGGGGGGGGGGGGGGGGGGGGGGGGGGGGGGGGGGGGGGGGGGGGGGGGGGGGGGGGFGGGGGGGGGGGGGGGGGGGGGGGGGGGGGGGGGGGGGGGGGGGGGGGGGGGGGGGGGGGGGGGGGGGGGGGDGGGGGGGGGGGGGGGGGGFGGGGGC3=EGGGGGGGEGDFEEGGDGFGFGFGGGGG?FFFFFFGGGF*57@C
@M00200:205:000000000-AKKM3:1:1101:9707:5107 1:N:0:1
ATTGGGTGTAAAGGGCGCGTAGGCGGTCGGGTAAGTTTGATGTGAAATCCCACGGCTTAACCGTGGAATGGCATCTTATACTGCCCGGCTAGAGTCTGGGAGAGGGAAGTGGAATTCCCGGTGTAGCGGTGAAATGCGTAGATATCGGGAGGAACACCAGTGGCGAAGGCGGCTTCCTGGCCCGTACCTGACGCTGAGGCGCGAAAGCGTGGGGAGCAAACAGGATTAGATACCCGAGTAAGA
+
GGGGEFGGGGGGGGGGGGGGGGGGGGGGGGGGGGGGGGGGGGGGGGGGGGGGGGGGGGGGGGGGGGGGGGGGGGGGGGGGGGGGGGGGGGGGEGGGGGGGGGGEGGGGGFGGGGGGGGGGGGCFGFGGGGGGGGGGFGGGGGGGGGGGGGGCFCFGGGGGGGGGGGGGGGGEGGGGFFGGGEGGGEG59CFGGGGGGGGGGGGGG=DDGGCEDEBGFCFEFGGGB6C4?FDGGGGD3BFG:9<
@M00200:205:000000000-AKKM3:1:1101:15781:5119 1:N:0:1
ATTGGGTTTAAAGAGCTCGTAGGCGGTCTGTCGCGTCTGGTGTGAAATCCCATGGCTCAACTGTGGGCTTGCATCGGGTACGGGCAGACTAGAGTGCTGTAGGGGAGACTGGAATTCCTGGTGTAGCGGTGGAATGCGCAGATATCAGGAGGAACACCGGTGGCGAAGGCGGTGCTCTGGGCCAGTACTGACGCTGAGGAGCGAAAGCGTGGGTAGCAAACAGGATTAGATACCCTGGTAAGA
+
GGGGGGGGGGGGGGGGGGGGGGGGGGGGGGGGGGGGGGGGGGGGGGGGGGGGGGGGGGGGFGGGGGGGGGGGGGGGGGGGGGGGGGGGGGGGGGGGGGGGGGGGGGGGGGGGGGGGGGGGGGGGGGGGGEGGGGGGGGGCFGGGGGGGGGGGGGGGGGGGGFGGGGGDGGGGGGGGGGGGGGGGGGGGGGGGGGDGGGGGGGGGGGGGGGGEGEFGFGGGGGFFFGGFFFA>CCGGF3;:>):
@M00200:205:000000000-AKKM3:1:1101:21150:5122 1:N:0:1
ATTGGGTTTAAAGCGAGCGCAGGTGGTTTAATAAGTCTGATGTAAAAGGCAGTGGCTCAACCATTGTGTGCATTGGAAACTGTTAGACTTGAGTGCAGTAGAGGAGAGTGGAATTCCATGTGTAGCGGTGAAATGCGTAGATATATGGAGGAACACCGGTGGCGAAAGCGGCTCTCTGGACTGTAACTGACACTGAGGCTCGAAAGCGTGGGTAGCAAACAGGATTAGATACCCGAGTA
+
GAFGGGGGGGGGGGGEEGGEGGGEFFGG@86FFGGGGFGFCFGDFGGGCGFECFGGGGGGGGGGGGGGFGGGCCE@FGFFDCCCF9@ECFDGGFGGGGCC<CCFEFDGCCFFGGGGGFFGE<EFCFEBF>DFGGCGGCFGEDF9=FEFGGGDFDEF?CCFCC<>@FGGDEGCEE7EG;F3,EFGFDGGGFC63@CC68;EFD5FC8CCE=EG<CACFGFFGCFC@:7;=+77E8BC:5;
@M00200:205:000000000-AKKM3:1:1101:19170:5132 1:N:0:1
ATTGGGTTTAAAGGGCGCGTAGGCGGGATGGCAAGTCGGTCGTGAAATCCCTCGGCTCAACCGAGGAACGTCGATCGATACTGCTGTTCTTGAGGGTTGCAGAGGAGACTGGAATTCCCGGTGTAGCGGTGAAATGTGTAGAGATCGGGAGGAACACCGGTGGCGAAGGCGGGTCTCTGGGCAATTCCTGACGCTGAGGCGCGAAAGCGTGGGGAGCAAACGGGATTAGATACCCCGGTA
+
GGGGGGGGGGGGGGGGGGGGGGGGGGGGGGGGGGGGGGGGGGGGGGGGGGGGGGGGGGGGGGGGGGGGGGGGGGGGGGGGGGGGGGGGGGGGGGGGGGGGGGGGFGGGGGGGGGGGGGGGGGGGGGGGGGGGFGGGGGGGGGGGGGGGEGGGGFGGGGGGGGGGGGGGDGGGGGGGFGGGGGGCFFGGGGGGGGGGGFGFGDGGGGGGGGGGGGFGFGCEGDEGFGGFFFBGGGGGED@E
@M00200:205:000000000-AKKM3:1:1101:17923:5134 1:N:0:1
ATTGGGTATAAAGGGCGTGTAGGCGGTTTGTTAAGTCATGTGTGAAATCCCTCGGCTCAACCGGGGAACGACGCATGAAACTGGCAAGCTAGAGTACCAAAGAGGGGGGTGGAATTCCCGGTGTAGCGGTGAAATGCGTAGATATCGGGAGGAACACCTGTGGCGAAGGCGACCCCCTGGTTGGTTACTGACGCTGATACGCGAAAGCGTGGGGAGCAAACAGGATTAGATACCCTTGTA
+
GGGGGGGGGGGGGGGGGBFGGGGGGGGGGGGGGGGGGGGGGGGGGGGGGGGGFFGGGGGGGGGGGGE@FGGGGGCGGGGGGGGGGDCFGGGGGGGGGGGGFG@FG:FEGEGGGFGGGGFEFGGGGGGGGGGGGGGGG>FGGGFFGGGGG5*:EGD6CGGDGCFFEGGDDFGGG8C;?8F5<9C8*/:0ACGGGGGGC+9CCD=EGGDGGGGGGGF3>7CFGGGGFGGF=44:CGGF@@FG
@M00200:205:000000000-AKKM3:1:1101:18546:5142 1:N:0:1
ATTGGGTTTAAAGAGCTCGTAGGCGGCTTGTCGCGTCGACTGTGAAAACCCGCGGCTCAACCGCGGGCCTGCAGCCGATACGGGCAGGCTAGAGTTCGGTAGGGGAGACTGGAATTCCTGGTGTAGCGGTGAAATGCGCAGATATCAGGAGGAACACCGGTGGCGAAGGCGGGTCTCTGGGCCGATACTGACGCTGAGGAGCGAAAGCGTGGGGAGCGAACAGGATTAGATACCCCGGTA
+
GGGGGGGGGGGGGGGGGGGGGGGGGGGGGGGGGGGGGGGGGGGGGGGGGGGGGEEGGGGGGGGGGGGGGGGGGGGGGGGGGGGGGGGGG@DFEFFGFGCCGCGGGGEGGGGGGGGGGGGGGGDFGGFGGGGFCFFGGGGCGCFGGCFGGGGGGGGFGGGGGGGGGGGGGFG>ECEFGGGGGFFC8EGGGGCCEGDEEFGCECGDECC<EEGGGGDDFGGCGGGF:<77?FA:9<<3@>@E
@M00200:205:000000000-AKKM3:1:1101:15363:5154 1:N:0:1
ACTGGGTGTAAAGGGCGCGTAGGCGGACTCTTAAGTCGGTGGTGAAATCCTGGAGCTCAACTCCAGAACTGCCTTCGATACTGGGAGTCTCGAGTTCGGGAGAGGTGAGTGGAACTGCGAGTGTAGAGGTGAAATTCGTAGATATTCGCAAGAACACCAGTGGCGAAGGCGGCTCACTGGCCCGATACTGACGCTGAGGTGCGAAAGCGTGGGGAGCAAACAGGATTAGATAACCCCGTA
+
GGGGGGEFEFGGGGGGGGGGGGGGGGGGGGGGGGGGGGGGGGGGFEFGGGGFFGGGGGGGGGGGGFFG@GGGFGGGGFGFGGFFFFFEFFGGDGGCFGG7FGECEG<EFGCFGGGGGGEE=FBEFADFFGDAFFGGGGGGG:FFGGGGG7CGG7FFGGGGGG<@@FGGGDG7CEGGFEFDGGFGCEECFCCE?ED*:ECCFCCEEDDGGGGGDGFGFG8C<CGGFDC?F46:+3<C.>@G
@M00200:205:000000000-AKKM3:1:1101:19927:5162 1:N:0:1
ATTGGGTTTAAAGGGCGTGTAGGCGGTTTGTTAAGTCATGTGTGAAATCCCTCGGCTCAACCGGGGAAGGACGCATGAAACTGACAAGCTAGAGTACCAAAGAGGGGGGTGGAATTCCCGGTGTAGCGGTGAAATGCGTAGATATCGGGAGGAACACCTGTGGCGAAGGCGGCCCCCTGGTTGGATACTGACGCTGATACGCGAAAGCGTGGGGAGCAAACAGGATTAGATACCCGTGTA
+
GGGGGGGGGGGGGGGGGGGGGGGGGGGGGGGGGGGGGGGGGGGGGGGGGGGGGGGGGGGGGGGGGGGGGGCGGGGGGGGGGGGGGGGGGGGGGGGGGGGGGGGGGGGGGEFGGGGGGGGGGFGGGGGGGGGGEGGGGGGGGGGGGDGGGGGGGGGGGGGGGGGGGGGGGGGEGCEGDEGGGGGGGGCFGGGGGGGGEGGGGGGGGGGGECEEEGFGFGGGGGGGF4C>FFFGCAFGBFFG
@M00200:205:000000000-AKKM3:1:1101:25317:5171 1:N:0:1
ATTGGGCTTAAAGAGCACGTAGGCGGTCGGGCAAGTCCGGGGTGAAATCCTGCAGCTCAACTGTAGAAGTGCCTTGGATACTGCCTGGCTCGAGGGAGATAGGGGTCTGTGGAACTTCTGGTGGAGCGGTGAAATGCGTTGATATCAGAAGGAACGCCGGTGGCGAAAGCGACAGACTGGATCTCTTCTAACGCTGAGGCGCGAAAGCTAGGGGAGCAAACGGGATTAGATACCCTAGTA
+
GGGGGGGGGGGGGGGGGGGGGGGGGGGEGGG7:DCGGGGGGGGGGCGCCFFGGGGGGGGGGGGGGFFFEGGGGGGFGGGGGGGFGGGGGGFGGGGGCEGGGGGGGF?FGGGGFGGGGFGGGGGGFFFGGCF?CDGGGFGEGGGGGCAFCGFGGFGGGEEGFGGGEGDGGGGGCCG88BEG?FFGFGFDGCFFGGCEGFGDGGGGGGGG7?FFFGFDBGGGGGCD6CC?FFDGFFGFFF6F
@M00200:205:000000000-AKKM3:1:1101:6903:5178 1:N:0:1
ACTGGGCTTAAAGGGCGCGTAGGCGGACATTTAAGTCAGAGGTGAAAGCCCAGGGCTCAACCTTGGAATTGCCTTTGATACTGGATGTCTTGAGTTCGGGAGAGGTGAGTGGAATGCCGAGTGTAGAGGTGAAATTCGTAGATATTCGGAAGAACACCAGTGGCGAAGGCGACATACTGGTCCATTACTGACGCTGAGGCTCGAAAGCGTGGGGAGCAAACAGGATTAGATACCCTAGTA
+
GGGGGGGGGGGGGGGGGGGGGGGGGGGGGGGGGGGGGGGGGGGGGGGGGGGGGGGGGGGGGGGGGGGGGGGGGGGGGGGGGGGGAFGGGGGGGGGGGGGGGGGGGGGGGGGGGGGGGGGGGGGGGGGGGGGGGGGFGGGGGGGGGGGGGGGGGGGGGGGGGGGGGGGGGDDEGDGGGGGGGGGGGG?CFCFGGGDEGFGCFGGGGGGGEEGGGGBD>EGGFCFF?GGFFFAGGGGGFFFG
@M00200:205:000000000-AKKM3:1:1101:13757:5200 1:N:0:1
ATTGGGTATAAAGGGTGCGTAGGCGGCCTATTAAGTCAGTGCTGAAATATCCCGGCTTAACCGGGAGGGTGGCATTGATACTGATGGGCTAGAGTACAGATGAGGTAGGCGGAATTGACGGTGTAGCGGTGAAATGCTTAGATATCGTCAAGAACACCTATAGCGAAGGCAGCTTACTAGGCTGTAACTGACGCTGAGGCACGAAAGTGTGGGGATCAAACAGGATTAGATACCCTAGTAAGA
+
GGGGGGGGGGGGGGGGGGGGGGGGGGGGGGGGGGGGGGGGGGGGGGGGGGGGGGGGGGGGGGGGGGGGGGGGGGGGGGGGGGGGGGGGGGGGGGGGGGGGGGGGGGGGGGGGGGGGGGGGGGGGGGGGGGGGGGGGGGGGGGGGGGGGGGGGGGGGGGGGGGGGGGGGGGGGGGGGGGGGGFGGGGGGFGGGGGGGGGGGGGGGGGGGG7C@EGFGFGGGGFGG?FCBFFFGFFGFFFBGGFF
@M00200:205:000000000-AKKM3:1:1101:14383:5239 1:N:0:1
ACTGGGTTTAAAGGGCGTGTAGGCGGTCAAGTAAGTGGGATGTGAAATGCCCCGGCTCACCCGGGGACCGGCATCTCAAACTGCTGGGCTAGAGTACGGGAGAGGATGAGGGAATTCCTGGTGTAGCGGTGAAATGCGTAGATATCAGGAGGAACACCGGTGGCGAAAGCGCTCATCTGGCCCGATACTGACGCTGAGGCGCGAAAGCTAGGGGAGCAAACGGGATTAGATACCCTCGTAAGA
+
GGGGGGFGGGGGGGGGGFGGGGGGGGGGGGGGGGGFGGGGGGGGGGGGGGGGGGGGGGGGFGGGGGGGGGGGGGGGGGGFFFGGGGGGGGGGGGGGGGGG>FGGGGGGGGGGGGGGGGGGGFFCGGGGGFGGGGGGGGGGEGFGFGGFGGGGGGGGGGGGGGGGGGEGGGGGGGGGGGFFGGGGGGGGD:FGGGGCGGGGGGGGGGGGFFGFGGFGFGFGGGGGFD*4FFFGCCF=@DFGG?F
@M00200:205:000000000-AKKM3:1:1101:23721:5239 1:N:0:1
ATTGGGTTTAAAGGGAGCGTAGGCGGATAGTTTAGTCAGAGGTGAAAGCCCAGGGCTCAACCTTGGAATTGCCTTTGATACTGGCTATCTTGAGTATGGAAGAGGTATGTGGAACTCCGAGTGTAGAGGTGAAATTCGTAGATATTCGGAAGAACACCAGTGGCGAAGGCGACATACTGGTCCATTACTGACGCTGAGGCTCGAAAGCGTGGGGAGCAAACAGGATTAGATACCCCGGTA
+
GGGGGGGGGGGGGGGGGGGGGGGGGGGGGGGGGGGGGGGGGGGGGGGGGGGGGGGGGGGGGGGGGGGGGGGGGGGGGGGGGGGGGGGGGGGGGGGGGGGGGGGGGGGGGGGGGGGGGGGGGGGGGGGGGGGGGGGGGGGGGGGGGGGGGGGGGGGGGGGGGGGGGGGGGGGGGGGGGGGGGGGGGGGGGGGGGGGGGGGGGGGGGGGGGGGGGGDGFGFGGGGGFGGFFFFGG:EG>DFG
@M00200:205:000000000-AKKM3:1:1101:11220:5272 1:N:0:1
ATTGGGTTTAAAGAGTCCGTAGGCGGCATGTTAGGTGAGGTGTGAAATCCCCCGGCTCAACCGAGGAATTGCGCTTCAAACCGGCGTGCTCGAGGAAGATAGAGGTGGGCGGAACTGATGGTGGAGCGGTGAAATGCGTTGATATCATCAGGAACACCGGAGGCGAAAGCGGCCCACTGGGTCTTTTCTGACGCTGAGGGACGAAAGCTAGGGGAGCGAACGGGATTAGATACCCTAGTAAGA
+
GGGGGGGGGGGGGGGGGGGGGGGGGGGGGDFGGGGFGFGFGGGGGGGGGCFG@FGG:FFGGGGBF7FGG,FGDGG7:EGGG@C==ECFFGAFGGGG,,A,EFGGG@+BC7FGGGGFCCDFFGGGGGG@:FGGGGGGGDG8FBCFGGA<BFFFGGGGGGGE:FFGGGGEGGGG>D8EGGGG>C689EFGGGGFGGCGGGGGGGGGGGGF7CEGFGFG:5?EC)AD:<FFFFF7+3+74;FGGFF
@M00200:205:000000000-AKKM3:1:1101:24188:5273 1:N:0:1
ATTGGGTGTAAAGCGCGAGTAGGCGGCTTGTTAAGTCGCGTGTGAAAGCTCCCGGCTCAACCGGGAAAGTGCGCGCGAAACTGGCGAGCTTGAGTCCTGGAGAGGGTGGCGGAATTCCCGGTGTAGAGGTGAAATTCGTAGATATCGGGAGGAACACCAGAGGCGAAGGCGGCCACCTGGAAAGAGACTGACGCTGAGAAGCGAAAGCGTGGGGAGCAAACAGGATTAGATACCCCAGTAAGA
+
GGGGGGGGGGGGGGGGGGGGGGGGGGGGGGGGGGGGGGGGGGGGGGGGGGGGGGGGGGGGGGGGGGGGGGGGGGGGGGGGGGGGGGGGGGGGGGGGGGGGGFGGGGGGGGGGGGGGGGGGGGGFGGGGGGGGGGGGGGGGGGGGGGGGGGGGGGGGGGGGGGGGGGEEGGGGGGGFDGFGGGGGGGGFGGFGDEGGGGGGGGGGGGGGGGEGGGFGDFFFDGGFF6:8F*6D@<CFEEFGG<A
@M00200:205:000000000-AKKM3:1:1101:18383:5286 1:N:0:1
ACTGGGTTTAAAGGGCGCGTAGGCGGCTTTATAAGTCGGGGGTGAAAGCCTGTGGCTCAACCACAGAATTGCCTTCGATACTGTATGGCTTGAGACCGGAAGAGGTTAGTGGAACTGCGAGTGTAGAGGTGAAATTCGTAGATATTCGCAAGAACACCAGTGGCGAAGGCGGCTGACTGGTCCGGTTCTGACGCTGAGGCGCGAAAGCGTGGGGAGCAAACAGGATTAGATACCCCAGTA
+
GGG?FFGGGGGGGGGGGGGEGGGGGGGGGGGGGGGGGGFGGGGGGGGGGGGGGGDGGGGGGGEGEGFBFGGGGGGGGGGFGGGGGEGFGGGD<FGG?FCFGDFGFEFGGCEFGGGGGGGG>FDFCCA>FFFCFFFGGGGGGGGGFGGGGGGGC7DCGGFGG9FCCBBCCGG>CEEGFG9:F9F>GGDEGGGGCGGGCGFGGDGEEC5FG5/C58>)<E:EGG?F?FG?=?D>FDF<DFFF
@M00200:205:000000000-AKKM3:1:1101:27269:5291 1:N:0:1
ATTGGGTATAAAGCGTGCGTAGGCGGTTCGTTAAGTCTGTCGTGAAAGCCCTGGGCTCAACCTGGGAATGGCGATGGATACTGGCGAGCTAGAGTGCGGTAGAGGATGGCGGAATTCCCGGTGTAGCGGTGAAATGCGTAGAGATCTGGAGGAACATCCGTGGCGAAGGCGGCCATCTGGACCAGCACTGACGCTCAGGCACGAAAGCGCAGGGAGCAAACAGGATTAGATACCCTAGTAAGA
+
GGGGGGG6==<=CEGGCFF;CGGCF@FEFGFGGGGG,CEFGGGCFGGF8FFG8@EFGEGG,69@EGGGC@FGG7:=FF,EEGGGGECGGGGGGG<FFCE+C+:CFGFCCGGGGGGGGGGEF:CFG9ECCGGCG9,:=@BEEC,7@F,FFGGGGGGGCFDEGGGGGGC@7CGGC14B6B@FF60=856@C49C=CDC8@FGGGGGGGG4***2:E55>5FCGDCD(0;>=F>DGEC27@7CFA9
@M00200:205:000000000-AKKM3:1:1101:4891:5304 1:N:0:1
ACTGGGTTTAAAGGGTGCGTAGGCGGCTTATTAAGTCAGGGGTGAAAGACGGTGGCTCAACCATCGCAGTGCCCTTGATACTGATGAGCTTGAATACACTTGAGGTAGGCGGAATGTGACAAGTAGCGGTGAAATGCATAGATATGTCACAGAACACCGATTGCGAAGGCAGCTTACTAAGGTGCAATTGACGCTGAGGCACGAAAGCGTGGGGATCAAACAGGATTAGATACCCTTGTA
+
GGGGGGGGGGGGGGGGGGGGGGGGGGGGGGGGGGGGGGGGGGGGGGGGGGGGGGGGGGGGGGGGGGGGGGGGGGGGGGGGGGGGGGGGGGGGGGGGGGGGGGGGGGGGGGGGGGGGGGGGGFGFGGGGGGGGGGGGGGGGGGGGGGGGGGGGGGDGGGGGGGGGGGGGGGGGGGCGGGGG?FDFCGGGEGGGGGGGGGGGE<GGEG5C5=CFEGED5FGGGGGC?GGBFFFG78+>)77F
@M00200:205:000000000-AKKM3:1:1101:16017:5305 1:N:0:1
ATTGGGTTTAAAGGGTGCGTAGGTGGTGAGGTAAGTCGGATGTGAAAGCTCCGAGCTCAACTCGGAAATGGCATTGGAAACTACCTTGCTAGAGGGTTTGAGGGGGGACTGGAATACTTGGTGTAGCAGTGAAATGCGTAGATATCAAGTGGAACACCAGTGGCGAAGGCGAGTCCCTGGAAAACTCCTGACACTGAGGCACGAAAGCTAGGGGAGCAAACAGGATTAGATACCCGCGTA
+
FGGGGGGGGGGGGGGFGGGGGGGEEGGGDGGGGGGFDCGGGGGGGGGGFDGGEGGGGGGGGGFEGGGGGGGGF<<FDFGGGGGGGDEGGGGGGGGG=F7CDFCGGDCEF8FGGGGGGGFGGGGGGGGGGGGGGGGGGGGEGGGGGGGGG;FFGGGFFGFCGEGGGGGGGG7:B/;<FCGGG8@AFG6CDGFGGGGFF?FGGGGGGGGG7<FGGGBDEGFGGGCGFFG?FFFGFCFGFBEG
@M00200:205:000000000-AKKM3:1:1101:26946:5308 1:N:0:1
ATTGGGCATAAAGGGCGCGCAGGCGGCTACGCACGTTCGTTGTGAAATCGCCCGGCTCAACTGGGCGGGGTCAGCGAATACGGCGTGGCTGGAGCAAGCTAGGGGGCAATGGAATTCCCGGTGTAGTGGTGGAATGCGTAGATATCGGGAGGAACACCAGTGGCGAAGGCGGTTGCCTGGAGCTTTGCTGACGCTGAGGCGCGAAAGCGTGGGGAGCGATCCGGATTAGATACCCTTGTA
+
GGGGGGG6=====CFGGGGGGGGGGGGGGGGGGGGGGGGGGGGCEGGGEFGG,CEE+BFGGGGGGGGGGGGGGGGGGGGGEGGGGGGGGGGGGGGGGGGGGFGGGGGGGGG?FCFGGGGGGFEGGFFGFGFGGG9,:FFGGE,?CFGGGGGGGF>CCGGGGGGG>E/:CFGGEEGGGFFGGDGGGGGGF:FGGGDDG@CCECC*?CGGGC>EGGFGFDCGGGGC3D37?F<:<CFC44@7
@M00200:205:000000000-AKKM3:1:1101:14464:5309 1:N:0:1
ATTGGGTTTAAAGAGCTTGTAGGCGGTTTGTCGCGTCGTCCGTGAAAACTTGGGGCTCAACCCCAAGCTTGCGGGCGATACGGGCAGACTTGAGTACTGCAGGGGAGACTGGAATTCCTGGTGTAGCGGTGAAATGCGCAGATATCAGGAGGAACACCGGTGGCGAAGGCGGGTCTCTGGGCAGTAACTGACGCTGAGAAGCGAAAGCGTGGGTAGCGAACAGGATTAGATACCCTAGTA
+
FCGGGGGGGGGGGGGCE9ECFGGGGGGDGGGEGGGGGGGGGGGGGGGFG8EFFGGGEGGGCGEFGGCGGFGGGGGDEGGGGFEFGGGGGFFGGFGGFGGGGGGEGGGGGGGGGGGGGGFGDFGGGGGDGGGGGGGGGEDGGGFFFFCFGGGGGGGFFGGGFDDGGFEGGG7EE?CCFFDFGG=GE:FFGGGG=CDED8<??FEGGGGGGDEEGGFDFGGGG)C5<GG?F?<C7CF45>FG
@M00200:205:000000000-AKKM3:1:1101:7273:5325 1:N:0:1
ACTGGGCTTAAAGGGCTCGTAGGTGGCCAACTAAGTCAGACGTGAAATCCCCAGGCTCAACTTGGGAACTGCGTCTGATACTGGATGGCTTGAATTCGGGAGAGGGATGCAGAATTCCAGGTGTAGCGGTGAAATGCGTAGATATCTGGAGGAATACCGGTGGCGAAGGCGGCATCCTGGACCGAGATTGACACTGAGGAGCGAAAGCCAGGGGAGCAAACGGGATTAGATACCCCTGTA
+
GGGGGGGGGGGGGGGGGGGGGGGGGGGGGGGGGGGGGGGGGGGGGGGGGFGGGGGGGGGGGEFGGGGFFGDFGGGFGCFGGGGGGGGGGGGGGFFFGGGGGGGGDGGGGGGGGFGGGGGFGF@BFFFGGGGGGGGGGEGGGGGGGGGGGACFGG8<FGGDCDGGCFCGGGGGGGGGFGGGGFGCEGDGFD6,1=CCAF5FGGGEEEDGCGGGGGFGFGGGGGGGFGCBFFBGGGG3@:?G
@M00200:205:000000000-AKKM3:1:1101:22881:5327 1:N:0:1
ATTGGGCGTAAAGCGTGCGTAGGTGGTTCGTTAAGTCTGTCGTGAAAGCCCCGGGCTCAACCTGGGAATGGCGATGGATACTGGCGGGCTAGAGTGCGGTAGAGGAGAGTGGAATTCCCGGTGTAGCAGTGAAATGCGTAGAGATCGGGAGGAACATCAGTTGCGAAGGCGGCTCTCTGGACCAGCACTGACACTGAGTCACGAAAGCGTGGGGAGCAAACAGGATTAGATACCCGTGTAAGA
+
GGGGGGGGGGGGGGGGGGGGGGGGGGGGGGGGGGGGGGGGGGGGGGGGGGGGGGGGGGGGGGGGGGGGGGGGGGGGGGGGGGGGGGGGGGGGGGEGGGGGGGGGGGGGGGGGGFGGGGGGGGGGGGGGGGGGGGGGGGGGGGGGGGGGGGGGGCFGGFFGGFGGGGGGGGDGGGGG+CFFGFGGGGGGGGGGGGGGGFCGGGGGGGGGDEGGGGFG@GEGGGGGFGGFFFBC::C3.757C<A
@M00200:205:000000000-AKKM3:1:1101:9863:5331 1:N:0:1
ATTGGGCGTAAAGAGCTCGTAGGCGGTTTGGCAAGTCGGGTGTGAAAACTCCGGGCTCAACTCGGAGACGCCACTCGATACTGCCATGACTCGAGTCCGGTAGGGGAGTGCGGAATTCCTGGTGTAGCGGTGAAATGCGCAGATATCAGGAGGAACACCGGTGGCGAAGGCGGCACTCTGGGCATTACCTGACGCTGAGGAGCGAAAGTGTGGGGAGCGAACAGGATTAGATACCCCAGTA
+
GGGGGGGGGGGGGGGGGGGGGGGGGGGGGGGGGGGGGGGGGGGGGGGGGGGGGGGGGGGGGGGGGGGGGGGGGGFGGGGGGGGGGGGGGGGGGGGGGGGGEEG?B@FGGGGGGGGGDAEGCGGGGFGGGGGGGFCFEGGGGGDGGGGGGGGGGGGGGGGGGGGGGG8FGDGGGGGGGGGGCF=6CG9<9FGGGGGGG>CFFDDGE57D7<CFDC)*7CEECDCC6CC)?=<FGGG:>BEC>
@M00200:205:000000000-AKKM3:1:1101:17816:5337 1:N:0:1
ATTGGGTGTAAAGCGTGCGTAGGCGGCTCAGAAAGTTGGGTGTGAAATGCCTCGGCTCAACCGAGGAATTGCGCCCAAAACTACTGAGCTCGAGGGAGTTAGAGGTGAGCGGAACTCACGGTGGAGCGGTGAAATGCGTTGATATCGTGAGGAACACCGGAGGCGAAAGCGGCTCACTGGGGCTTCACTGACGCTGAGGCACGAAAGCTAGGGGAGCAAACGGGATTAGATACCCGTGTA
+
GGGGGGGGGGGGGGGGGGGGGGGGGGGGEGFFGGGGCFGGGGGGGGGGGGGDFGGGGGGGGGGGGGGGGGGGEGEGGGGGGGGGGGGGGGGGGGDEEE:=FFGGGGGGGGGGGGGFGGEGGGGDGGGGGGGGFGGGGGGCGGGGGGGDFFFGGGGFGGGGECGDGGGGGGEDECCFGGFFFECCGGGGGFGGGGGGG>GGGGGGGGGGGFFGGDFDFCGGGCEGFDF?FFFGGGGDBBFG
@M00200:205:000000000-AKKM3:1:1101:21940:5338 1:N:0:1
ATTGGGTTTAAAGGGCGCGTAGGCGGTGTGTCAAGTCAGGCGTGAAAGCCCCGGGCTCAACCTGGGAACCGCGCTTGAGACTGGCACGCTCGAGTTCGGGAGAGGATGGTGGAATTCCCAGTGTAGAGGTGAAATTCGTAGATATTGGGAAGAACACCGATGGCGAAGGCAGCCATCTGGACCGACACTGACGCTGAGGCGCGAAAGCGTGGGGAGCAAACAGGATTAGATACCCCCGTA
+
GGGGGGFGGGGGGGGGGGGGGGGGGGGGGGGGGGGGGGGGGGGGGGGGGGGGGEGGGGFGEFGGGGGGGGGGGGGGGGGGGGGGGGGGEGGGGGFGGGGGGGGGGGGGGGGGGGGGGGGGF>FFGFGGGFGGGGGGGFFGGGGGGGGGGGGGGGCFFEGGGGGGGGGGGGGGGGGFEFGGGGG5CGGECGGG=ECCCGGCGGEGGGGFGECGG8DGFGGGCFGGFGGBFF>GGGGGF:5E
@M00200:205:000000000-AKKM3:1:1101:14076:5356 1:N:0:1
ACTGGGCTTAAAGCGCGTGTAGGCGGTTGCCCAAGTCGGGTGTGAAAGCCTTGAGCTCAACTCAAGAAATGCACTCGGTACTGGGTGACTAGAGGACCGGAGAGGATAGTGGAATTCCCAGTGTAGTGGTGAAATACGTAGAGATTGGGAAGAACACCAGTGGCGAAGGCGGCTATCTGGACGGTTTCTGACGCTAAGACGCGAAAGCGTGGGGAGCAAACAGGATTAGATACCCCTGTAAGA
+
GGGGGGGGGGGGGGGGGGDEGGGGGGGGGGGGGGGGGGGEGGGGGGFFGGGGGGGGGGGGGGGGGGGGCCECFGDDFGGGGGGGGGGGGGGGGGGGGGGGCEGGGFGGGGGGGGGGGGGFGGGGGGGGGGGGGGGGGGGGFGGFD9D,DFFEGGGGGGGGGGGGGEGFGGGGE5CCFGGGGGGGCEEGGGGGGGGGGFGGGD55CEGGGGGGC>><BGFFGGGF:<><FFAGCFFFF:?FFB)
@M00200:205:000000000-AKKM3:1:1101:9374:5356 1:N:0:1
ATTGGGTATAAAGAGCGCGTAGGCGGCCGGATAAGTCCGTTGTGAAATCCCCCGGCTCAACCGGGGACCCGCTTCGGAAACTATCTGGCTTGAGTCGCGGAGAGGAGAGCGGAATTCCCAGTGTAGCGGTGAAATGCGTAGATATTGGGAGGAACACCGGTGGCGAAGGCGGCTCTCTGGACGCGTACTGACGCTGAGGCGCGAAAGCTAGGGGAGCAAACGGGATTAGATACCCCCGTAAGA
+
GGGGGGGGGGGGGGGGGGGGGGGGGGGGGGGGGGGGGGGGDGGGGGGGGGGGGGGCFGGGGGGGGFGGGGGGGGGGGGGGGGGGGGGGGGGGGGGGGGGGGGDFFFGGGGGGGEFGGGGGGGGGGGGGGGGGFGGGGGGGGG9CFFGGGF7EGGGGGDGGGGGGGGEGGGGGGGECG69FFGGGGEGGGG?FGGGGGGGFGGGGGGGG:CGCFG3C>FGFGGCD?9C<FFBDCFGDEF):D?A
@M00200:205:000000000-AKKM3:1:1101:13302:5356 1:N:0:1
ATTGGGTTTAAAGGGTGCGTAGGCGGCGCCACAAGTTGGGTGTGAAATCCCTCGGCTCAACCGAGGAACTGCGCCCAATACTGTGGTGCTCGAGGGAGACAGAGGTGAGCGGAACTTAGGGTGGAGCGGTGAAATGCGTTGATATCCTAAGGAACACCGGTAGCGAAAGCGGCTCACTGGGTCTTTTCTGACGCTGAGGCACGAAAGCTAGGGTAGCGAACGGGATTAGATACCCCAGTAAGA
+
GGGGGGGGGGGGGGGGGGGGGGGGGGGGGGGGGGGGGGGGGGGGGGGGGGGGGGGGGGGGGGGGGGGGGGGGGGGGGGGGGGGGGGGGGFGGGGGGGGGGGGGGGGGGGGGGGGGGGGGGGGGGGGGGGFGFGGGGGGGGGFGGGGGGGGGGGGGGGGGGGECGGGGGGGGGGEGGGGDGGGGGGGGGGGGGGGGG=GGGGGC8EGGGGF@FFFFGFGGGGGEDF3C?69<7EFDGB3?FGAF
@M00200:205:000000000-AKKM3:1:1101:13053:5373 1:N:0:1
ACTGGGTTTAAAGCGCGTGTAGGCGGTTCGGTAAGTCCGCTGTGAAAGTCGGGGGCTCAACCCTCGGATGCCGGTGGATACTGTCGGACTAGAGTACGGAAGAGGCGAGTGGAATTCCTGGTGTAGCGGTGAAATGCGCAGATATCAGGAGGAACACCAATTGCGAAGGCAGCTCGCTGGGACGTTACTGACGCTGAGACGCGAAAGCGTGGGGAGCAAACAGGATTAGATACCCCAGTA
+
GGGGGGGGGGGGGGGGGGGGGGGGGGGGGGGGGGGGGGGGGGGGGGGGGGGGGGGGGGGGGGGGGGGGGGGGGGGGGGGGGGGGGGGGGGGGGGGGGGGGGGGGGGGGGGGGGGGGGGGGGGGGGGGGGGGGGGGGGGGGGGGFGGGGGGGGGGGGGGGFGGGGGGGGGGGGGGGGGGGGGGGGGGGGGGGGDGGGGCGGGGDGGGDFGCEGGG:DFGGGGGGFFGG<?94>GGGGE:?F
@M00200:205:000000000-AKKM3:1:1101:13373:5403 1:N:0:1
ACTGGGTATAAAGCGCACGTAGGCGGCCTCGCAAGTCGGATGTGAAATCCCTCGGCTCAACCGAGGACGTGCATCCGAAACTGCGGGGCTTGAGTACTGAAGAGGATCGCGGAATTCCCGGTGTAGAGGTGAAATTCGTAGATATCGGGAGGAACACCAGTGGCGAAGGCGGCGATCTGGGCAGATACTGACGCTGAGGTGCGAAAGCGTGGGGAGCAAACAGGATTAGATACCCGTGTAAGCT
+
GGGGGGGGGGGGGGGGGGGGGGGGGGGGGGGGGGGGGGGGGGGGGGGGGGGGGGGGGGGFGGGGGGGGGGGGGGGGGGGGGGGGGGGGGGGGGGGGGGGGAFGDGGGGGGGGGGGGGGGGG:FGFGCFGGGGGGGGGGGFGGGGGGGGEFGGGGGGGGGGGGGGGGGGGGGGGGGGGGGGGGGGGGGGGGGGGGGGEGGGGGDEGGGGG*?EGGFDEGGGGGGG?GGFFFF7FCFG:>FDGF)-
@M00200:205:000000000-AKKM3:1:1101:26688:5436 1:N:0:1
ACTGGGTGTAAAGCGTGCGTAGGCGGTTTGTTAAGAAAGGTGTGAAATCCCCGGGCTTAACCTGGGAACTGCGCTTGTTACTGGCAGACTTGAGTGTGGCAGAGGGGGGTGGAATTCCACGTGTAGCAGTGAAAAGCGTAGAGATGTGGAGGAACACCGATGGCGAAGGCAGCCCCCGGGGCTAACACTGACGCTGATGCACGAAAGCTAGGGGAGCAAACAGGATTAGATACCCGTTTAAGA
+
GGFGGGGCBFGGGGGGGGGGGGG?FDEGGGGGGGDF,@CFEEGGFFCFGG8FEDFD7<<<FFGGGGCCC@EDGGGGEGGG9<FGGGGGFDFFFFFGGGDFG+4+BCDFC>CEG:CF9F<F:C:3C=,@FFGEFC,?FECG:*2<A:EFFC2<FC,,8*4CCC5E**/12AEGCC>CE*88*2/AFCC60*<<85//:?<EFC=CECD*++0;8E;3<5C89FG*4C>?F@:*9<8>))):?<A
@M00200:205:000000000-AKKM3:1:1101:19035:5449 1:N:0:1
ATTGGGCATAAAGGGCTCGTAGGCGGTTTGTCGCGTCGGGAGTGAAAACGCCGTGCTTAACACGGCGCTTGCTTCCGATACGGGCAGACTAGAGGTATTCAGGGGAGAACGGAATTCCTGGTGTAGCGGTGAAATGCGCAGATATCAGGAGGAACACCGGTGGCGAAGGCGGTTCTCTGGGAATGACCTGACGCTGAGGAGCGAAAGTGTGGGGAGCGAACAGGATTAGATACCCCAGTA
+
GGGGGGGGGGGGGGGGGGGGGGGGGGGGGGGGGGGGGGGGGGGGGGGGGGGGGGGGGGGGGGGGGGGGGGGGGGGGGGGGGGGGGGGGGGGGGGGGGGGGGGGGGGGGGGGGGGGGGGGGGGGGGGGGGGGGFGCGFGEGGEGGGGGGGGGGGGGGGGGGGGGGGGGGGGGGGCEGGGGGGGGGGCFGFFGGGGGGDGC67DC*:EC*@:EGGGEC):EGGGGG?CC?FF2DFGGG>:FF
@M00200:205:000000000-AKKM3:1:1101:26731:5465 1:N:0:1
ACTGGGTGTAAAGGGCGCGTAGGCGGTGGGGTAAGCGTGTGGTGAAAGTCCGGGGCTCAACCCCGGATCGGCCGTGCGAACTGCTTCACTTGAGCACTGTAGAGGCAGGTGGAATTCCGGGTGTAGCGGTGGAATGCGTAGAGATCCGGAAGAACACCGGTGGCGAAGGCGGCCTGCTGGGCAGTGGCTGACGCTGAGGCGCGACAGCGTGGGGAGCAAACAGGATTAGATACCCTAGTAAGA
+
GGGGGGGGEGFEGGGGG:F6CFGGGGGGGGGEGGGGGGGGGGGF9FFG@FFG7FGGGGGGGGGGGGGGGGGGGGGGGGGGGGGGGGGGGGGGGFGGGCFGFEFGGGGGCFGGGCFC9FFE75C<FFCEGFDGG,>FGGGEGD9?,?EFGGEC<FFGGGGDEGGGD@E@FCFCCGGGGGGFGFFGGFGGGG5FCEGGCFFGDCE5EGGGGGGGGG>>BDFFFGGF?FGFFF2FCFGG?4BFCDF
@M00200:205:000000000-AKKM3:1:1101:7941:5470 1:N:0:1
ATTGGGTTTAAAGGGCGTGTAGGCGGTCTGCTAAGTCATGTGTGAAATCCCTCGGCTTAACCGAGGAACGACGCATGAAACTGGCAAGCTAGAGTACCAAAGAGGGGGGTGGAATTCCCGGTGTAGCGGTGAAATGCGTAGATATCGGGAGGAACACCGGTGGCGAAGGCGGCCCCCTGGTTGGATACTGACGCTGAGACGCGAAAGCGTGGGGAGCAAACAGGATTAGATACCCGCGTA
+
GGGGGGGGGGGGGGGGGGGGGGGGGGGGGGGGGGGGGGGGGGGGGGGGGGGGGGGGGGGGGGGGGGGGGGGGGGGGGGGGGGGGGGGGGGGGGGGGGGGGGGGGGGGGGGGGGGGGGGGGGGEGGGGGGGGGGGGGGGGGGGGGGGGDGGGGGGGGGGDEGGEGGCGGGGGDG8CEEGFGGFGGGG7@EGGGGGDG58FFGGGGCEDFEGGGGG>GEC8CGGCG:GG?F@::7<CGFBEE
@M00200:205:000000000-AKKM3:1:1101:20577:5470 1:N:0:1
ATTGGGCATAAAGGGCTCGTAGGCGGTTTGTCGCGTCGGGAGTGAAAACCCAGGGCTTAACCCTGGGCTGGCTTCCGATACGGGCAGACTAGAGGTATGCAGGGGAGAACGGAATTCCTGGTGTAGCGGTGAAATGCGCAGATATCAGGAGGAACACCGGTGGCGAAGGCGGTTCTCTGGGCATTACCTGACGCTGAGGAGCGAAAGTGTGGGGAGCGAACAGGATTAGATACCCTTGTA
+
GGGGGGGGGGGGGGGGGGGGGGGGGGGGGGGGGGGGGGGGGGGGGGGGGGGGGGGGGGGGGGGGGGGGGGGGGGGGGGGGGGGGGGGGGGGGGGGGGGGGGGGGGGGGGGGGGGDFGGGGGGGGGGGGGGGGGGGGGGFGGEGGGGGGGGGGGGGGGGGGGGGGGDGGGGGGCGGGGGGGGGGGGGGGGGG?EGGCEGGGGGGGGGGFG?FGCE@GBEEG:CFG:CC378)*+<:D);?G
@M00200:205:000000000-AKKM3:1:1101:26022:5474 1:N:0:1
ACTGGGTTTAAAGGGCTCGTAGGCGGCCAACTAAGTCAGACGTGAAATCCCTCGGCTTAACCGGGGAACTGCGTCTGATACTGGATGGCTTGAGTTTGGGAGAGGGATGCGGAATTCCAGGTGTAGCGGTGAAATGCGTAGATATCTGGAGGAACACCGGTGGCGAAGGCGGCATCCTGGACCAACACTGACGCTGAGGAGCGAAAGCCAGGGGAGCAAACGGGATTAGATACCCCTGTA
+
GGGGGGGGGGGGGGGGGGGGEGGGGGGGGGGGGGGGGGGGGGGGGGGGGGGGGGGGGGGGGGGGGGGGGGGGGGGGGGGGGGGGGGGGGGGGFGEGGGGGGGDEGGGGGGGGGGCGGGGGGGGGGGGGGGFGGFFGGGGGGGGGGGGGGGGGGGFGGGFGCGG@BFDGGGGGGDGGGGGGGGFGGEGGGGGGGGCCEGGGGGGGGGGGFFGGGGFGEGGGGDG<:DC26=>GFGGGFFFG
@M00200:205:000000000-AKKM3:1:1101:22266:5488 1:N:0:1
ATTGGGCGTAAAGGGAGCGTAGGCGGATAGTTTAGTCAGAGGTGAAAGCCCAGGGCTCAACCTTGGAATTGCCTTTGATACTGGCTATCTTGAGTATGGAAGAGGTATGTGGAACTCCGAGTGTAGAGGTGAAATTCGTAGATATTCGGAAGAACACCAGTGGCGAAGGCGACATACTGGTCCATTACTGACGCTGAGGCTCGAAAGCGTGGGGAGCAAACAGGATTAGATACCCCAGTAAGA
+
GGGGGGGGGGGGGGGGGGGGGGGGGGGGGGGGGGGGGGGGGGGGGGGGGGGGGGGGGGGGGGGGGGGGGGGGGGGGGGGGGGGGGGGGGGGGGGGGGGGGGGGGGGGGGGGGGGGGGGGGGGGGGGGGGGGGGGGGGGGGGGGGGGGGGGGGGGGGGGGGGFGGGGGGGGGGGGGGGGGGGGGGGFGGGGGGGGGGGFGGGGGGGGGGGGGGGGFGFGGGGGGGFFGFFFFGGFCFFBFFGF9
@M00200:205:000000000-AKKM3:1:1101:20505:5491 1:N:0:1
ATTGGGCATAAAGGGAGCGTAGGCGGACATTTAAGTCAGGGGTGAAATCCCGGGGCTCAACCTCGGAATTGCCTTTGATACTGGGTGTCTTGAGTATGAGAGAGGTGTGTGGAACTCCGAGTGTAGAGGTGAAATTCGTAGATATTCGGAAGAACACCAGTGGCGAAGGCGACACACTGGCTCATTACTGACGCTGAGGCTCGAAAGCGTGGGGAGCAAACAGGATTAGATACCCTGGTA
+
GGGGGGGGGGGGGGGGGGGGGGGGGGGGGGGGGGGGGCGGGGGGGGGGGGGGGGGGEGGGGGGGGDGEGFGFGGGGGGGGGGGGGGGGGGGGGGFGGGGGGGGGGGGGGGGGGGGGGGGGGGGFGGGGGGGGGFGGGGGGGGGGGGGGGDGGGGG<BCFGFFGGDGEEEGGGGGGGGGGGGGGGGF<EDDCFGGGGEFG=FGCCFGGCEGGGGGFGEE@FDCC4:F:)=?AF788CF5@E
@M00200:205:000000000-AKKM3:1:1101:10513:5518 1:N:0:1
ATTGGGTTTAAAGCGCGCGCAGGCGGTTCGGGGCGTCGGTGCTGAAAGCGCGCCGCTTAACGGCGCGATGCGTGCCGATACGCCCGAACTGGAGGGCGGGCGAGGGTGGTGGAATTGCCGGTGTAGTGGTGAAATGCGTAGAGATCGGCAGGAACACCAGTGGCGAAGGCGGCCACCTAGCCCGCACCTGACGCTGAGGCGCGACAGCGTGGGGAGCGAACTGGATTAGATACCCTCGTA
+
GGGGGGGGGGGGGGGGGGGGGGGGGGGGGGGGGGGGGGGGGGGGGGGGGGGGGGGGGEGGGGGGGGGGGGGGGGGGGGGGGGGGGGGGGGGGFGGGGGGGGGGGGGGGGEGGFGGGFGGGGCGCFFFGG9FGGGGGGGGGGGGG?CFGGGGGGGGGGGGGGGGGGGGGGGGGGGGGG>FGF8EGGEGEGCEGECCGGFGGGGDEGGGFGEGEGGFGDGDGGDFC7:><F=<FFEFGFE3C
@M00200:205:000000000-AKKM3:1:1101:12222:5520 1:N:0:1
ACTGGGTTTAAAGGGCGCGTAGGCGGCCTGATAAGTCGGGGGTGAAATCCTGTGGCTCAACCACAGGGCTGCCTCCGAGACTGTCGGGCTCGAGCACAGTAGAGGCAGGTGGAATTCCCGGTGTAGCGGTGGAATGCGTAGAGATCGGGAAGAACATCGGTGGCGAAGGCGGCCTGCTGGGCTGTTGCTGACGCTGAGGCGCGACAGCGTGGGGAGCAAACAGGATTAGATACCCTAGTA
+
GGGGGGGGGGGGGGGGGGGGGGGGGGGGGGGGGGGGGGGGGGGGGGGGGGGGGGGGGGGGGGGGGGGGGGGGGGGGGGGEGGGGGGGGGGGGGGGGGGGGGGGGGGGEGGGGGFGGGGGGGGGGGGGGGGGGFGGGGGGGGGGFFGGEEGEGGGGGGGGGGGGGGGGGGGGGGGGGGGGGGGGGGGGGGGGGGGGGGGGGGGD88CDGGGGGGC:GF=F+CFGG0<FFFFAFGGGGFFFF
@M00200:205:000000000-AKKM3:1:1101:27044:5571 1:N:0:1
ATTGGGTTTAAAGGGCGCGTAGGTGGCGGCATAAGGCCGTGGTGAAAGTCCGGGGCTCAACTCCGGATCGGCCATGGCAACTGTGTCGCTGGGGCACCGTAGAGGCAGATGGAATTCCGGGTGTAGCGGTGGAATGCGTAGAGATCCGGAAGAACACCAGTGGCGAAGGCGGTCTGCTGGGCGGTGGGAGAGCAATCTCCCAATAGCCGACACTGAGGCGCGACAGCGTGGGGAGCAAACAGG
+
GGGGGGG7BGGGGGGGGGGFGGEGGFFFGGGGGGGGDG7@BFDFFGFGFFGGGGGGGGGGGFE<FGGECGDDFCFGGG=FGGGGGGGGCGGGGGGGGGGGGCCGGEGEE@EGGGGGCFFDGGGGG9@FGGGGGGGGGGGGDGGG9FABCFCBBFGGFGGG:FFGGGC*<8<EG:EEGGGFC8EGGEE=:DCEGCDCCC+<FC?88?GCEGE5*+**9EFEDDE)45C9;>0<>/:)8F)CC?0
@M00200:205:000000000-AKKM3:1:1101:7149:5580 1:N:0:1
ATTGGGTTTAAAGAGCGCGTAGGCGGAAGCTTAAGTGTGGCCTGAAAGCCCCCGGCTCAACCGGGGAGGGTGGCTGCAAACTGGGTTTCTTGAGGGGGATAGAGGAGAGTGGAATTCCTGGTGTAGCGGTGAAATGCGTAGATATCGGGAGGAACACCAGTGGCGAAGGCGGCTTCCTGGACCAGTACTGACGCTGAGGCGCGAAAGCTAGGGGAGCAAACAGGATTAGATACCCTAGTA
+
GGGGGGEGGGGGGGGGGGGGGEEGGGGFGGGDGGGFGGEGGGGGGGGGGGFGGGGGGGG@EFFGFGGGGGEGGGG@CFGEGAFGGBFFEA<???FGGGGCFD<FF8FFGGGGCFFFFGGGGAFGGG9CEEGFFGFGFGGDEGCCFGGGDCFEGFG8FGFG@FGGGGGGGC@EEEDGCCFGGGC8C@C<:7<FGEDEEFGGGG78C:5*9::EFC:D>FFD49CFBGG?FFACG62=5>9C
@M00200:205:000000000-AKKM3:1:1101:10059:5587 1:N:0:1
ATTGGGTTTAAAGCGAGCGCAGGCGGAAAAATAAGTCTAATGTGAAAGCCCTCGGCTTAACCGAGGAACTGCATCGGAAACTGTTTTTCTTGAGTGCAGAAGAGGAGAGTGGAACTCCATGTGTAGCGGTGGAATGCGTAGATATATGGAAGAACACCAGTGGCGAAGGCGGCTCTCTGGTCTGCAACTGACGCTGAGGCTCGAAAGCATGGGTAGCGAACAGGATTAGATACCCCGGTA
+
GGGGGGGGGGGGGGGGGGGGGGGGGGGGGGGGGGGGGGGGGGGGGGGGGGGGGGGGGGGGGGGGGGGGGGGGGGGGGGGGGGGGGGGGGGGGGGGGGGGGGGGFGGGGGGGGGGGGGGGGGGGGGGGGGDGGGGGGGGGGGGGGGGGGGGGGGGGGGGGGGGGGGGGGGGGGGGGGCFGGGGGFGGGGGGGGGGGGGDGGGFGGGGCCGGGFGGFDF5:=DGGGFGGDFFBG9@EFB5BG
@M00200:205:000000000-AKKM3:1:1101:10022:5600 1:N:0:1
ATTGGGTTTAAAGGGCGCGTAGGCGGTCTTCTAAGTCTTGTGTGAAATCCCTCGGCTCAACTGAGGAACTGCACGGGATACTGGATGACTTGAGTTCGGGAGAGGGAAGCGGAATTCCGGGTGTAGCGGTGAAATTCGTAGATATTCGGAAGAACACCAGTGGCGAAGGCGACATACTGGTCCATTACTGACGCTGAGGCTCGAAAGCGTGGGGAGCAAACAGGATTAGATACCCGGGTA
+
GGGGGGGGGGGGGGGGGGGGGGGGGGGGGGGGGGGGGGGGGGGGGGGGGGGGGGGGGGGGGGGGGGGGGGGGGGGGGDGGGGGGGGGGGGGGGGEGFGGGGGGGGGGFEFFGGGGGGGGGGGGGGGGGGGGGGEEGGGGGGGGGGGGGGGGGGGGGGGGFFGGGEEGGGGGGEE>FFGGGFFGGFGGGGGGGGGDCGGC5CFEGGGCCEGGCG>)9BGFFFFFG:C><FFFFGG6DEF>C
@M00200:205:000000000-AKKM3:1:1101:25484:5612 1:N:0:1
ATTGGGTTTAAAGCGAGCGCAGGTGGTTTAATAAGTCTGATGTAAAAGGCAGTGGCTCAACCATTGTGTGCATTGGAAACTGTTAGACTTGAGTGCAGTAGAGGAGAGTGGAATTCCATGTGTAGCGGTGAAATGCGTAGATATATGGAGGAACACCGGTGGCGAAAGCGGCTCTCTGGACTGTAACTGACACTGAGGCTCGAAAGCGTGGGTAGCAAACAGGATTAGATACCCCAGTA
+
GGGGGGGGGGGGGGGGGGGGGGGGGGGGGGGGGGFGGGGGGGGFFGGGGGGGGGGGGGGGGGGGGGGGGGGGGGGGGGGGGGGGGGGGGGGGGGGGGGGGGGGG<:=FFGGGGGGGGGGGGGGGFGGCFGGGGGGGGGGGGGGGGFFGGGGGGGGGGGGGGEGGGGGGGGGGGGGGGGGCGGGGGGGGGGGGGFFAFDGCCGGGGGFDGGGEFCEGFFFF<4ACEC7=;CEGFFFDEFF
@M00200:205:000000000-AKKM3:1:1101:4520:5625 1:N:0:1
ACTGGGTTTAAAGGGCGCGTAGGCGGGCAGCCAAGTCTGTGGTGAAATCTTTCGGCTCAACCGGAAAACTGCCGTGGATACTGGCTGTCTCGAGGGAGGTAGGGGCATGTGGAACTTCCGGTGGAGCGGTGAAATGCGTAGATATCTGGAGGAATACCGGTGGCGAAGGCGGCATCCTGGACCATTTACTGACGCTGAGGCGCGAAAGCTAGGGGAGCAAACGGGATTAGATACCCTAGTA
+
GGGGGGGGGGGGGGGGGGGGGGGGGGGGGGGGGGGGGGGGGGGGGGGGGGGGGGGGGGGGGGGGGGGGGGGGGGGGGGGGGGGGGGGGGGGGGGGGGGGGGGGGGGGGGGGGGGGGGGGGGGGGGGGGGGGGGGGGGGGGGGGGGGGGGGGGGGGGGFGGGGGGGGGGGGGG5CGGGGGFGGGGGGGCFGGGGGGGGGGGGG=CEGGGFFFGGGFGDGGGGGGGFGGFFFFGGCFD=@FGF
@M00200:205:000000000-AKKM3:1:1101:4653:5641 1:N:0:1
ATTGGGTTTAAAGAGCGCGCAGGTGGTTGATTAAGTCTGATGTGAAAGCCCACGGCTTAACCGTGGAGGGTCATTGGAAACTGGTCGACTTGAGTGCAGAAGAGGGAAGTGGAATTCCATGTGTAGCGGTGAAATGCGTAGAGATATGGAGGAACACCAGTGGCGAAGGCGGCTTCCTGGTCTGTAACTGACACTGAGGCGCGAAAGCGTGGGGAGCAAACAGGATTAGATACCCGTGTA
+
GGGGGGGGGGGGGGGGGGGGGGGGGGGGGGGGGGGGGGGGGGGGGGGGGGGGGGGGGGGGGGGGGGGGGGGGGGGGGGGGGGGGGGGGGGGGGGGGGGGGGGGGGDGGGGGGGGGGGGGGGGGGGGGCGGGGGGGGGGGGGGGCFGFGGGGGGGGFFEFGGGGGEFEGCDF:CECFEEGGFFG?EGC;FFCCFGFFGGGFECEEGCDGGCGGGGFGFGGGGGGGBGFDFF<GGGGDE37E
@M00200:205:000000000-AKKM3:1:1101:22574:5666 1:N:0:1
ATTGGGTTTAAAGAGCGCGCAGGCGGTCTTTTAAGTCGAATGTGAAAGCCCCCGGCTTAACTGGGGAGGGTCATTCGATACTGATCGACTTGAAGGCAGGAGAGAGAAGCAGAATTCCCGGTGTAGTGGTGAAATGCGTAGATATCGGGAGGAATACCAGTGGCGAAGGCGGCTTCTTGGCCTGTTCTTGACGCTGAGGCGCGAAAGCTGGGGGAGCAAACGGGATTAGATACCCCTGTA
+
GGGGGGGGGGGGGGGGGGGGGGGGGGGGGGGGGGGGGGCFGGGGGGGGGGGGGGGGGGGGGGGGGGGGGGGGGGGGGGGGGGGGGGGGGGGG9FGGGGGGGGGGGGGGGGGGGGGGGGGGGGGGFFGGGGGGGGGGGCGGCG9FFGGGGGGDGGCFFGGGFGGGGGGGCGGGGGCGCGGFGGFGGGGGGFCF8EGGGGGGDGCEEGGGGGGGGGDDBC;CFDCG?35<FFBFGGGGFF?:
@M00200:205:000000000-AKKM3:1:1101:26670:5667 1:N:0:1
ATTGGGTTTAAAGGGTGCGTAGGCGGCACGGTAAGTCAGAGGTGAAATCCCGGAGCTCAACTTCGGAATTGCCTCCGATACTGCCGTGCTTGAGGACTGGAGAGGAGATTGGAATTCACAGTGGAGCAGTGAAATGCGTAGATATTGTGAGGAACACTAGTGGCGAAGGCGAATCTCTGGACAGTTCCTGACTCTGAGGCACGAAGGCCAGGGGAGCAAACGGGATTAGATACCCGCGTA
+
GGGGGGGGGGGGGGGGGGGGGGGGGGG@@FCGGGGGGGGGGGGGGDFGACFGGGGGFGGGGFDEFFCGGFGGFFGGGGGGGGGGGGGGGGGGGGGGGGGGG<EFGGGGGGGGGGGGGGGG9EFGGG,+BFGGGG9FCFCEGGGFAFFEGGGGGGGGGGGGDAFGGGCC7>FEC8EGCGGGGFGFCFF7FFGF,1;FF?FGE4E*=C3*8*;FFEBDFGGGGGGG2DCD==>D7AC)7::C
@M00200:205:000000000-AKKM3:1:1101:13759:5683 1:N:0:1
ATTGGGTGTAAAGTGCGCGTAGGCGGCTTTTCAAGCGTGCGGTGAAAGCTCGGGGCTTAACTCCGAGTCTGCCGTGCGAACTGGGAGGCTTGAGTCTGGTAGAGGTCGATGGAATTCCGGGTGTAGCGGTGGAATGCGTAGAGATCCGGAAGAACACCGGTGGCGAAGGCGGTCTGCTGGGCAGTGGAGTCGCAAGACTCTTTTAGCCGACACTGAGGCGCGACAGCGTGGGGAGCAAACAGGG
+
GGGGGGGGGGGGGGGGGGGGGGGGGGGGGGGGGGGGGGGGGGGGGGGGGGGGGGGGGGGGGGGGGGGGGGGGGGGGGGGGGGGGGGGGGGGGGGGGGGGGGGGGGGGGGGGGGGGGGGGGGGGGGGGGGGGGGGGGGGGGGGGGGGGGGGGGG7FGGGGGGGGGGGGGGGGGGGGFGGGGGGGGGGGGGGGGGGGGGGGGGGG?EFD>EEGEGGFG6FDEGGE39D79:>BGG>EGFF:CGFB(
@M00200:205:000000000-AKKM3:1:1101:13103:5690 1:N:0:1
ATTGGGTATAAAGGGTGCGTAGGCGGCTTTCTAAGTTGGATGTGAAAACTCTGGGCTCAACCCAGAGCCTGCATCCAAAACTGGAGAGCTTGGGTTCTGGAGGGGAAAGCGGAATTCCTGGTGTAGCGGTGAAATGCGTAGATATCAGGAGGAACACCGGTGGCGAAGGCGGCTTTCTGGACAGATACCGACGCTGAGGCACGAAAGCTAGGGGAGCAAACAGGATTAGATACCCTCGTAAGA
+
GGGGGGGGGGGGGGGGGGGGGGGGGGGGGGGGGGGGGGGGGGGGGGGGGGGGGGGGGGGGGGGGGGGGGGGGGGGGGGGGGGGGGFGGGGGGGGGGGGFGGGGGGGGGGGGGGGGGGGGGGGGGGGGGGGGGGGGGGGGDGGGGGGGGGGGGGGGGGGGGGGGGGGDGGGGGCDEFFGGFFGGGGGGGGGGGGGGGGGGGGGGGGGCDC?FGGG@GFGGFGGGGFGGFF4<FEFFF557ED<D
@M00200:205:000000000-AKKM3:1:1101:23705:5719 1:N:0:1
ATTGGGTATAAAGGGCTCGTAGGCGGTTTGTCACGTCGGGAGTGAAAACTCGGGGCTTAACCCCGAGCCTGCTTCCGATACGGGCTGACTAGAGGTATGCAGGGGAGAACGGAATTCCTGGTGTAGCGGTGAAATGCGCAGATATCAGGAGGAACACCGGTGGCGAAGGCGGTTCTCTGGGCATTACCTGACGCTGAGGAGCGAAAGTGTGGGGAGCGAACAGGATTCGATACCCGGGTAAGA
+
GGGGGGGGGGGGGGGGFGGGGGGGGGGGGGGGGGGGGGGGGGGGGGGGGGGGGGGGGGGGGGGGGGGG7FGGGGGGGGGGGGGGGGGGGGGGGGGGGGGGGGGGGCGGGFGGGGGGGGGGFFCFGGFGGGGGGGGGGGGGGGGGGGGCGF7FEGGGGDGGGGGGGEGGGGGGGGGGGFFGFGGGFCGGGGFGDGGGGGGGGGG8CCDF9CFGGEBDDG>C3<EFFF7))1:FCCFG>@>=F?)
@M00200:205:000000000-AKKM3:1:1101:4017:5724 1:N:0:1
ATTGGGTTTAAAGGGCGTGTAGGCGGTCTGTTAAGTCTGGCGTGAAAGCTCTCGGCTAAACCGGGAGAGGTCGTTGGATACTGGCGGGCTAGAGGACGGTAGAGGCGTGTGGAATTCCGGGTGTAGTGGTGAAATGCGTAGAGATCCGGAGGAACACCAGTGGCGAAGGCGACACGCTGGGCCGTACCTGACGCTAAAGCGCGACAGCATGGGGAGCAAACGGGATTAGATACCCCGGTA
+
GGGGGGGGGGGGGGGGGGGGGGGGGGGGGGGGGGGGGGGGGGGGGGGGGGGGGGGGGGGGGGGGGFGGGGGGGGGGGGGGGFGGGGGGGGGGGGGFDGGGGGGGFGGGGGGGGGGDFFFGGFGEFFFFGGGGGGGGGGCEGGGGGGGGGGGGDFGGGGGGGGGGCFGCBFGGGGGGGEGDGGGGGG5EGFGFEGD=EFFGGDEGGGGGACFFGGEGEGC@C**9(9FF??>FGGFC>:B:
@M00200:205:000000000-AKKM3:1:1101:19539:5726 1:N:0:1
ATTGGGCTTAAAGCGTGCGTAGGTGGTGGTTTAAGTCTGATGTGAAAGCCCTGGGCTCAACCTGGGAATGGCATTGGAAACTGGATCACTGGAGTGCGGTAGAGGATGGCGGAATTCCCGGTGTAGCAGTGAAATGCGTAGAGATCGGGAGGAACATCCGTGGCGAAGGCGGCCATCTGGACCAGCACTGACACTGAGGCACGAAAGCGTGGGGAGCAAACAGGATTAGATACCCGCGTA
+
GGGGGGGGGGGGGGGGGGGGGGGGGGGGGGGGGGGGGGGGGGGGGGGGGGGGGGGGGGGGGGGGGGGGGGGGGGGGGGFGGGGGGGGGGGGGGGGGGGGGGGGGGGGGGGGGGGGGGGGGGGGGGGGGGGGGGGGGGGGGGGGGFGGGGGGGGGGGGGGGGGGGGGGGGGGGGGGGGGGGGGGGGGGGGCFGGGGGFGGGGGGGEGGGGGGGGGFGBFGGCGFF?FC?FFFFGGGGFFFG
@M00200:205:000000000-AKKM3:1:1101:7586:5726 1:N:0:1
ATTGGGTTTAAAGGGCGCGTAGGCGGGATGGCGAGTCGGTCGTGAAATCCCTCGGCTCAACCGAGGAGAGTCGGCCGATACTGCCGTTCTTGAGGGATGCAGAGGAGACTGGAATTCCCGGTGTAGCGGTGAAATGTGTAGAGATCGGGAGGAACACCGGTGGCGAAGGCGGGTCTCTGGGCATCTCCTGACGCTGAGGCGCGAAAGCGTGGGGAGCAAACGGGATTAGATACCCTAGTA
+
GGGGGGGGGGGGGGGGGGGGGGGGGGGGGGGGGGGGGGGGGGGGGGGGGGGGGGGGGGGGGGGEGGGGGGGGGGGGGGGGGGGGGGGGGGGGGGGGGGGGGFFGDGGGGGGGGGGGGGGGGGGGGGGGGGGGGGGDCGGGGGGGGGGGGGGGGGGGGGGGGGGGGGGGGGGGGGGGGGGGGGGGGGGGGGGGGGGG=FGFEDGGGGGGGGGGGGFGFGGFGDGG1CGFF?FFGGGGFFFG
@M00200:205:000000000-AKKM3:1:1101:15288:5738 1:N:0:1
ACTGGGTTTAAAGAGCGTGTAGGCGGCCCGGTAAGTCCGCTGTGAAAGTCGGGGGCTCAACCCTCGAATGCCGGTGGATACTGTCGGGCTAGAGTGCGGAAGAGGCGAGTGGAATTCCTGGTGTAGCGGTGAAATGCGCAGATATCAGGAGGAACACCGATTGCGAAGGCAGCTCGCTGGGACGTAACTGACGCTGAGACGCGAAAGCGTGGGGAGCAAACAGGATTAGATACCCCGGTA
+
GGGGGGGGGGGGGGGGGGGGGGGGGGGCFEGGGGGGGGGGGGGGGGGGFFCCGGGGGGGGGGGGGGDGGGGGGGGGCGDGGGGFGGGGGGGGGGGGGGGGEGGGGDEDEEGGGGGGGGGGGGGGGGGGGGGGGFGGGGGGGGGGGFGGGGDFGGGGGGGGGCGGGGGGGGF@>GFCGEEGD>FGGGGGGGGG=CGGGDFGEGGGGGGGGGGGGGFGFGGF49FGFFG?FFFGGGFF3BFG
@M00200:205:000000000-AKKM3:1:1101:21711:5743 1:N:0:1
ACTGGGCTTAAAGGGTGCGTAGGTGGCCCTGTAAGTCAGTGGTGAAATATCTCAGCTTAACTGAGAGGGTGCCATTGATACTGCAGGGCTTGAGTACAGATGAGGTAGGCGGAATTGACGGTGTAGCGGTGAAATGCATAGATATCGTCAAGAACACCGATAGCGAAGGCAGCTTACCAAGCTGTATCTGACACTGAGGCACGAAAGTGTGGGGATCAAACAGGATTAGATACCCCAGTA
+
GGGGGGGGGGGGGGGGGGGGGGGGGGGGGGGGGGGGGGFFGGGGGGGGGGGGGGGGGGGGGGGGGGGGGGGGGGGGGGGGGGGGGGGGGGGGGGGGGGGGGGGGGGGGGGGGGGGGGGGGGGGGGGGGGGGGGGGGGGGGGGGGFGGGGGGGGGGGGGGGGGGGGGGGGGGGGGGGGGGGGGGGGGGGGFCCFGGGGGGGGGGGGGGGGGGGGE:DFGCGGGGGFGGFFC3DFFFGA>AF
@M00200:205:000000000-AKKM3:1:1101:26958:5757 1:N:0:1
ATTGGGTATAAAGGGCGCGTAGGCGGCCTTCTTAGTCAGACGTGAAATCCCCCGGCTTAACCTGGGAACTGCGTCTGATACTGGAAGGCTGGAGTTCGGGAGAGGGATGTGGAATTCCAGGTGTAGCGGTGAAATGCGTAGATATCTGGAGGAACACCGGTGGCGAAGGCGGCATCCTGGACCGAAACTGACGCTGAGGCGCGAAAGCCAGGGGAGCAAACGGGATTAGATACCCTAGTA
+
GGGGGGG6====<CFEGGGGGGGGGGGGGGGGGGGGGG,6CBF,CFAFGGGGFGGGGGGGGGFEF7EFEGGC=FEGGFGGGGGGFGGGFGGGGGFGGGGDE:BFFGGGGGAFFFFGDFGGGG,AFFGGDG:>FG9BFGGGGGFFGGGFGGGCDFGGGGG*35BD*>8*FFGGD5E?EC?F7CFG5EEEGGF6C5>ECCCFC<>E585*;6*;?8BD5=?FGDECBGGFF4):CFFF?F=:
@M00200:205:000000000-AKKM3:1:1101:27138:5757 1:N:0:1
ATTGGGTTTAAAGGGTGCGTAGGCGGCGCGGAGGGTGGGATGTGAAATCCCCTGGCTTAACCGGGGAATGGCGTCCCAAACCGCCGTGCTCGAGGAAGATAGAGGTGAGCGGAACTGATGGTGGAGCGGTGAAATGCGTTGATATCATCAGGAACACCCGTGGCGAAAGCGGCTCACTGGGTCTTCCCTGACGCTGAGGCACGAAAGCTAGGGGAGCGAACGGGATTAGATACCCTAGTA
+
GGGGGGG@FGFGGGGGDEGCGGGGGGGGGGGGEGGEGGGGGGFGGGFGGGGGGGGGCFGGGGGGGGDGGGGGGGGGGGGGGGGGGGGGGGGG+BFGGFGGG=DGGGGGGGGGGGGGGGAFGGGGC,>FGGGGG9,@CGCEGGFFFGGGGGGFGFGGGGGGGCGGDG7FGGGGG5CCFFGGG?FGGGGCCFFGCEDEC8FFGF51:*/<FFFCFGE3>E5EGGDGFGG2=7<CFG@*75=E
@M00200:205:000000000-AKKM3:1:1101:25742:5759 1:N:0:1
ATTGGGTTTAAAGGGCGCGTAGGCGGGGAGGCAAGTCGGGTGTGAAATCCCTCGGCTCAACCGAGGAACGGCGCCCGAAACTGCTTCTCTTGAGTCCCGGAGAGGAAGGTGGAATTCCCGGTGTAGCGGTGAAATGTGTAGAGATCGGGAGGAACACCGGTGGCGAAGGCGGCCTTCTGGACGGTGACTGACGCTGAGGCGCGAAAGCGTGGGGAGCAAACGGGATTAGATACCCTCGTA
+
GGGGGGGGGGGGGGGGGGGGGGGGGGGGGGGGGGGGGGGGGGGGGGGGGGGGGGGGGGGGGGGGGGGGGGGGGGGGGGGGGGGGGGGGGGGGGGGGGGGGGGGGGGGGGCGGGGGGGGGGGCGGFGGGGGGGGGGGGGGGGGGGFGGGGGGGGGGGGGGGGGGFGGGGGGGGGGGGGGGCFGGCGFFFEGGGGG37EGGGGGGGDGGGGEGGGGFGFFGGGCC<39>>FFFGGGDDFEFG
@M00200:205:000000000-AKKM3:1:1101:17434:5760 1:N:0:1
ATTGGGTGTAAAGAGCTCGTAGGCGGTTTGTCGCGTCTGCTGTGAAAGCCCGGGGCTCAACCCCGGGTCTGCAGTGGGTACGGGCAGACTAGAGTGCAGTAGGGGAGACTGGAATTCCTGGTGTAGCGGTGAAATGCGCAGATATCAGGAGGAACACCGATGGCGAAGGCAGGTCTCTGGGCTGTAACTGACGCTGAGGAGCGAAAGCATGGGGAGCGAACAGGATTAGATACCCTCGTA
+
GGGGGGGGGGGGGGGGGGGGGGGGGGGGGGGGGGGGGGGGGGGGGGGGGGGGGGDGGGGGGGGGGGGGGGGGGGGGGGGGGGEGGGGGGGGGGGGGGGGGGGGGGGGGGGGGGGGGGGGGGGGGGGGGGGGGGGGGGGGGGGGGGGGGGGGGGGGGGGGGGGGGGDEGGGFGDFGGDGGGFGGGGGGGGGGGGGGGGFGGDGGGGEGFFGEGGGFG@EG8D364:G=<FFFGGGGFF3):
@M00200:205:000000000-AKKM3:1:1101:13844:5790 1:N:0:1
ATTGGGTATAAAGGGTGCGTAGGTGGTAAGGTAAGTCGGATGTGAAAGCTCCGAGCTCAACTCGGAAATGGCATTGGAAACTACCTTGCTCGAGGGTTTGAGGGGGGACTGGAATACTTGGTGTAGCAGTGAAATGCGTAGATATCAAGTGGAACACCAGTGGCGAAGGCGAGTCCCTGGAAAACTCCTGACACTGAGGCACGAAAGCTAGGGGAGCAAACAGGATTAGATACCCCTGTA
+
GGGGGGGGGGGGGGGGGGGGGGGGGGGGGGGGGGGGGGGGGGGGGGGGGGGGGGGGGGGGGGGGGGGGGGGGGGGGGGGGGGGGGGGGGGGGGGGGGGGGGGGGGGGGGGGGGGGGGGGGGGGGGGGGGGGGGGGGGGGGGGGGGGGGDAFGGGGGGGGGGGGGGGDGGGGGGGGGGGGGGGGGGGGGGGFGGGGGGG=CGGGGGGGGGGGGGGDGEGGGGGGGBGG248AGGGGGFFFG
@M00200:205:000000000-AKKM3:1:1101:21439:5803 1:N:0:1
ATTGGGTTTAAAGGGCTCGTAGGCGGTTCGTCACGTCGGGAGTGAAAACACTGGGCTTAACCCAGTGCTTGCTTTCGATACGGGCAGACTAGAGGTATGCAGGGGAGAACGGAATTCCTGGTGTAGCGGTGAAATGCGCAGATATCAGGAGGAACACCGGTGGCGAAGGCGGTTCTCTGGGCATGTCCTGACGCTGAGGAGCGAAAGTGTGGGGAGCGAACAGGATTAGATACCCGTGTA
+
GGGGGGGGGGGGGGGGGGGGGGGGGGGGGGGGGGGGGGGGGGGGGGGGGGGGGGGGGGGGGGGGGGGGGGGGGGGGGGGGGGGGGGGGGGGGGGGGGGGGGGGGGGGGGGGGGGGGGGGGGGGGGGGGGGGFGGGGGGGGGGGGGGGGGGGGGGGGGGGGGGGGGEGGGGGGGGGGFGGGGGGGGGGGGGGGDGGGGGGGGFGE>CDFFCGGGGEGFEE=DGGGFGGFFBAGFCEDEFFC
@M00200:205:000000000-AKKM3:1:1101:26623:5810 1:N:0:1
ACTGGGTATAAAGGGCGCGTAGGCGGGATGGCAAGTCGGTCGTGAAATCCTTCGGCTCAACCGAAGAACGTCGATCGATACTGCTGTTCTAGAGGGTTGCAGAGGAGACTGGAATTCCCGGTGTAGCGGTGAAATGTGTAGAGATCGGGAGGAACACCGGTGGCGAAGGCGGGTCTCTGGGCAACTCCTGACGCTGAGGCGCGAAAGCGTGGGGAGCAAACGGGATTAGATACCCTGGTAAGA
+
GGGGGGG6====CFGGGGGCFGGGGGG@FFGGGGGGGGGGGGGGGGGGGGDGGGGGGGGGGGGGGGGGGGGGGGGGGGGGGGGGGGGGGGGGGGGGGGGGGFGFGGGGGGGGGGGGGGGGGGGGGGGGGGGGGGGGGGGGGFCECGGGGGGDFFGGFGGGGGGGGGGGGGGGGGGGGFGGGGFAFFGGGGFCEEDEEFGGGGD55?DGGEGGGGFGEGG89D5D:DG?FFFFGGGGFFFGGB)
@M00200:205:000000000-AKKM3:1:1101:12402:5813 1:N:0:1
ATTGGGTTTAAAGGGCGCGCAGGCGGCTGCTCAAGTCAGGCGTGAAAGGCCTGGGCTCAACCCGGGAATTGCGCTTGAGACTGGGCTGGCTTGAGTGCGGGAGAGGATGGTGGAATTCCCAGTGTAGAGGTGAAATTCGTAGATATTGGGAAGAACACCGGTGGCGAAGGCGGCCATCTGGACCGCAACTGACGCTGAGGCGCGAAAGCGTGGGGAGCAAACAGGATTAGATACCCGCGTA
+
GGGGGGGGGGGGGGGGGGGGGGGGGGGGGGGGGGGGGGGGGGGGGGGGGGGGGGGGGGGGGGGGGGGGGGGGGGGGGGGGGGGGGGGGGGGGGGGGGGGGGGGGGGGGGGGGGGGGGGGGFGGGGGGGGGGGGGGFGGGGGGGGGGGGGGGGGGGGGCGGGGGGGGGEGGGGGGGGGGGGGGGGGGGEEGGGGGGCGGGGGGGGGEGGGD8CEGFDFGGGGFFG0C449F4*<9ADFDECC
@M00200:205:000000000-AKKM3:1:1101:21843:5820 1:N:0:1
ATTGGGTATAAAGCGCGCGCAGGCGGTCCCGAAAGTCGGACGTGAAAGCTCCCGGCCCAACTGGGAGAGGCCGTTCGAAACTTCGGGACTTGAAGGCGGGAGAGGCAAATGGAATTTCCGGTGTAGCGGTAAAATGCGTAGATACCGGAAGGAACACCAGTGGCGAAAGCGATTTGCTGGCCCGCCCTTGACGCTCAGGCGCGAAAGCTAGGGGAGCGACCGGGATTAGATACCCCAGTA
+
GGGGGGGGGGGGGGGGGGGGGGGGGGGGGGGGGGGGGGGGGGGGGGGGGGGGGGGGGGGGGGGGGGGGGGGGGGGGGGGGEGGGGGGGGGGGGGGGGGGGGGGGGGGGGGGGGGGGGGGGGGGGGGGGGECFFGGGGGGGGGGGGGGGGGGGGGGGGGGGGGGGGGGGGGGGGGGGGGGGGCFGGGGGGGGGGGGGDCGGGGGGGGG4CGGEFGFGBGD5CDCD>GFDFF<FGG8CDFFG
@M00200:205:000000000-AKKM3:1:1101:10752:5853 1:N:0:1
ATTGGGTATAAAGGGCGCGTAGGTGGCGACATAAGGCTGTGGTGAAAGTCTGGGGCTCAACTCCAGATCGGCCGTGGCAACTGTGTTGCTTGGGCACCGTAGAGGCAGATGGAATTCCGGGTGTAGCGGTGGAATGCGTAGAGATCCGGAAGAACACCAGTGGCGAAGGCGGTCTGCTGGGCGGTGAGTCCGCAAGGACTCAATAGCCGACACTGAGGCGCGACAGCGTGGGGAGCAAACAGG
+
GGGGGGGGGGGGGGGGGGGGGGGGGGGGGGGGGGGGGGGGGGGGGGGGGGGGGGGGGGGGGGGGGGGGGGGGGGGGGGGGGGGGGGGGGGGGGGGGGGGGGGGGFFGGGGGGGGGGGGGGGGGGGGGGGGGGGGGGGGGGGGGGGFGGGGGGGGGGGGGGGGGGGGGGGGGGGGGGGGGGGGGGGGFGGGGGGGGGGGGGGG?GFGGGGGGEGGFGFGGGGGGGFGGFFFBGGCEGFFFGGBB
@M00200:205:000000000-AKKM3:1:1101:7801:5860 1:N:0:1
ACTGGGTTTAAAGGGAGCGTAGGCGGACAGTTTAGTCAGAGGTGAAAGCCCAGGGCTCAACCTTGGAATTGCCTTTGATACTGATTGTCTTGAGTACGGGAGAGGTGTGTGGAACTCCGAGTGTAGAGGTGAAATTCGTAGATATTCGGAAGAACACCAGTGGCGAAGGCGACACACTGGCCCGTTACTGACGCTGAGGCTCGAAAGCGTGGGGAGCAAACAGGATTAGATACCCCAGTA
+
GGGGGGGGGGGGGGGGGGGGGGGGGGGGGGGGGGGGGGGGGGGGGGGGGGGGGGGGGGGGGGGGGGGGGGGGGGGGGGGGGGGGGGGGGGGGGGGGGGGGGGGGGGGGGGGGGGGGGGGGGGGGGGGGGGGGGGGGGGGGGGGGGGFEGGGGGGGGGGGGGGGGDGGGGGGGGGGGGGFGGGGGGGDGGGGGGG5E5CDCFGGGGGGDEGGGGGDCEC99*7CGFGGBFFBG?F+9>3?G
@M00200:205:000000000-AKKM3:1:1101:13033:5860 1:N:0:1
ATTGGGCTTAAAGAGCGTGTAGGCGGTCCGCTAAGTCTGATGTGAAAGCCCGGGGCTCACCCCCGGAAGGGCATTGGAAACTGGCGGACTCGAGTCCCGGAGAGGAAGGTGGAATTCCTGGTGTAGCGGTGAAATGCGTAGATATCAGGAGGAATACCGGTGGCGAAGGCGGCCTTCTGGACGGTGACTGACGCTGAGACGCGAAAGCGTGGGGAGCAAACAGGATTAGATACCCCAGTA
+
GGGGGGGGGGGGGGGGGGGGGGGGGGGGGGGGGGGGGGGGGGGGGGGGGGGGGGGGGGGGGGGGGGGGGGGGGGGGGGGGGGGGGGGGGGGGGGGGGGGGGGGGGGGGGGGGGGGGGGGGGGGGGGGGGGGGGGGGGGGGGGGGGGGGGGGGGGGGGGGGGGGGGGGGGGGGGGCGGGGGGGGDEDGGGGGGGGGGEGGGEGEEGGGGGGGGGG>D>GGGGGGGBDFB@FFGGGGCBFFF
@M00200:205:000000000-AKKM3:1:1101:9569:5861 1:N:0:1
ATTGGGTTTAAAGGGTGCGTAGGCGGTCGGGTAAGTCTGACGTGAAATCTTCAAGCTTAACTTGGAAACTGCGTCGGATACTATTCGGCTGGAGGAATGGAGGGGAGACTGGAATACTTGGTGTAGCAGTGAAATGCGTAGATATCAAGTGGAACACCAGTGGCGAAGGCGAGTCTCTGGACATTTCCTGACGCTGAGGCACGAAAGCCAGGGGAGCAAACGGGATTAGATACCCGTGTA
+
GGGGGGGGGGGGGGGGGGGGGGGGGGGGGGGGGGGGGGGGGGGGGGGGGGGGGGGGGGGGGGGGGGGGGGGGGGGGGGGGGGGGGGGGGGGGGGGGGGGGGGGGDEGGGGGGFGGGGGGGFGGGGGGGGGGGFGGGGGGEGGGGGGGGGGGFFGGGGGGGGGGGGGGGGGGGDGGGFGGFFGGGGFFCCGGGGGGECFCDEGDGGGGCGGGGGG:DEGG?FGEC?DFBFFAGFCEGBB76
@M00200:205:000000000-AKKM3:1:1101:14193:5863 1:N:0:1
ATTGGGCTTAAAGCGTGTGTAGGCGGTCCACTAAGTCGGGTGTGAAAGCCCTGGGCTCAACCCAGGAAGTGCACTCGAAACTGGCGGGCTAGAGTATCGGAGAGGTTGGTGGAATTCTCGGTGTAGAGGTGAAATTCGTAGATATTCGGAAGAACACCAGTGGCGAAGGCGGCTCACTGGACTGGTATTGACGCTGAGGTGCGAAAGCGTGGGGAGCAAACAGGATTAGATACCCCAGTA
+
GGGGGGGGGGGGGGGGGGGGGGGGGGGGGGGGGGGGGGGGGGGGGGGGGGGGGGGGGGGGGGGDGGGFEGGGGGCEGFGGGGGGGGGGGGGGGGGGGGGGGGGGGGGGGGGGGGGGGFGGGGGGFGDFGGGFGCFGGGGGGGGGGGGGGGGGGGGGGGGGGGGGGGGGGGGDGGGGGGGGGGGCCFGFGGGGGGGGGFGFGGGGEGC<EGGGGGEGFGGGGGDGBGGFFBAGGFGGB@?C
@M00200:205:000000000-AKKM3:1:1101:24553:5874 1:N:0:1
ATTGGGTGTAAAGTGCGTGCAGGCGGTCCGTTAAAGTCTCGTGTGAAATCCTCCGGCTCAACCGGAGAACGCCGCGGGATACTGGCGGGCTTGAGGGTGGTAGAGGGTGATGGAATTCCCGGTGGAGCGGTGAAATGCGTAGATATCGGGAGGAACGCCAGTGGCGAAGGCGGTCACCTGGGCCATCCCTGACGCTGAGACGCGAAAGCTGGGGGAGCGAACGGGATTAGATACCCTAGTA
+
GGGGGGGGGGGGGGGGGGGGGGGGGGGGGGGGGGGGGGGGGGGGGGGGGGGGGGGGGFGGGGGGGGGGGGGGGGGGGGGGGGGGGGGGGGGGGFGGGGGGDGGFFGGGGGGGGGGGGGGGDGGGGGGGGGGGGGGGGGGGGGGGGGGGGGGGGCGGGDGFEGGGGGCEGGGGE>EGGGGFGGGGGGGGGGG8CEGGGGGGGGGGG5CGGGGGGG>GDDDCDGC<?D374?5DFG846@FFC
@M00200:205:000000000-AKKM3:1:1101:7278:5878 1:N:0:1
ATTGGGTATAAAGCGAGCGCAGGTGGTTTATTAAGTCTGGTGTAAAAGGCAGTGGCTCAACCATTGTATGCATTGGAAACTGGTAGACTTGAGTGCAGGAGAGGAGAGTGGAATTCCATGTGTAGCGGTGAAATGCGTAGATATATGGAGGAACACCGGTGGCGAAAGCGGCTCTCTGGCCTGTAACTGACACTGAGGCCCGAAAGCGTGGGGAGCAAACAGGATTAGATACCCTCGTA
+
GGGGGGGGGGGGGGGGGGGGDGGGGGCGFGGGFGFFGGGGGGGGFGGGGGGGGGGGGGGFEFGCFGGGGGGGGGGGGFFGGFGGFF@EFFGGFFFGGGFGDEGEGEDGGGGGGGGGADFFGGGGGFGGGGDCC<FGDGEB7FA9BFCCEGGGFFCFFGGGGDGGGE@CF+@ECGGGGG<:8FGGGGGGGF6@DCFGGGG*=DE*448DEE@:B3>DA:2*/>FG37D7AFCG<FBF>A:
@M00200:205:000000000-AKKM3:1:1101:12828:5881 1:N:0:1
ATTGGGTGTAAAGGGAGCGTAGGCGGATAGTTTAGTCAGAGGTGAAAGCCCAGGGCTCAACCTTGGAATTGCCTTTGATACTGGCTATCTTGAGTATGGAAGAGGTATGTGGAACTCCGAGTGTAGAGGTGAAATTCGTAGATATTCGGAAGAACACCAGTGGCGAAGGCGACATACTGGTCCATTACTGACGCTGAGGCTCGAAAGCGTGGGGAGCAAACAGGATTAGATACCCCTGTA
+
GGGGGGGGGGGGGGGGGGGGGGGGGGGGGGGGGGGGGGGGGGGGGGGGGGGGGGGGGGGGGGGGGGGGGGGGGGGGGGGGGGGGGGGGGGGGGGGGGGGGGGGGGGGGGGGGGGGGGGGGGFGGGGGGGGGGGGGGGGGGGGGGGGGGGGGGGGGGGGGGGGGGGGGG>FFGGGGFFFGGGFGGGGFGFGGGGGGGGGGFGGGGGGGGGEGGGGFGFGGGGGGCDFG@FFFGEFGC:FFG
@M00200:205:000000000-AKKM3:1:1101:8808:5899 1:N:0:1
ATTGGGTTTAAAGGGCGCGTAGGCGGGATGGCAAGCCGGTCGTGAAATCCCTGGGCTCAACTCAGGGGGGTCGGCCGATACTGCCGTTCTTGAGGGATGCAGAGGAGACTGGAATTCCCGGTGTAGCGGTGAAATGTGTAGAGATCGGGAGGAACACCGGTGGCGAAGGCGGGTCTCTGGGCATTCCCTGACGCTGAGGCGAGCAAGCGTGGGGAGCAAACGGGATTAGCTACCCGGGTAAGCT
+
FG,<FGFCCFGDFGCFGCFCF7;CCEGCCGGG?FF,6@+CFGC:FFGD9FFFCF7,EFGGFGGG8FFEGGGCFCC7CF@B@9<F?CF<CGDFACGGGG@FFCC*CFCFF9:<<8CFFFGGC:FCEDC>C::C9E77AF@CE7<F?F>C8:E8**2;CG8>/?E;8*:>>FE88C58E?@CFE=*00<<EF:CCEC=5E8CD)2*187*2/2*/10)8=8+9C5<?)926)4CC,/)5>8**)))
@M00200:205:000000000-AKKM3:1:1101:6036:5913 1:N:0:1
ATTGGGTTTAAAGAGCGCGCAGGCGGTCGTGCAAGTCGCGTGTGAAAGCCCCCGGCTCAACTGGGGAGGGTCACGCGATACTGCTCGACTCGAAGGCAGGAGAGGGAAGTGGAATTCCCGGTGTAGTGGTGAAATGCGTAGATATCGGGAGGAACACCAGTGGCGAAGGCGACTTCCTGGCCTGTTCTTGACGCTGAGGCGCGAAAGCTAGGGTAGCAAACGGGATTAGATACCCTAGTA
+
GGGGGGGGGGGGGGGGGGGGGGGGGGGGGGGGGGGGGGGGGGGGGGGGGGGGGGGGGGGGGGGGGDGGGGGGGGGGGGGGGGGGGGGGGGGDGFCFGGGGGGGGGGGGGFGGGGGGGGGGGGGGGGGGGGGGGGGGGGGEGGGGGGGGEGGGGGGGGGGGGGGGGGGGGGGGGDGGGGGGFGGGFGGGGGFGCEGGGFCFGGGGEGGFGGFFGFFG?GGGGG;D<DF?FFFGGGGFFFFG
@M00200:205:000000000-AKKM3:1:1101:4781:5931 1:N:0:1
ACTGGGTTTAAAGGGCGCGTAGGCGGCTTCGCAAGTGGTTGGTGAAATCCCTCGGCTTAACTGAGGAACTGCCCTCCAAACTGCGTTGCTTGAGTCCGGGAGAGGTGAGTGGAATTCCCAGTGTAGCGGTGAAATGCGTAGATATTGGGAGGAACACCAGTGGCGAAGGCGGCTCACTGGACCGGAACTGACGCTGAGGCGCGAAAGCGTGGGGAGCAAACGGGATTAGATACCCCTGTA
+
GGG<FFF@@FGGGFDGGGGGE@GFEGGGGGEGGGGDFCFFGGGGGFGGGGGGGGGGCFGFGGGGGGGGGGFGGGGGEFFGGGGFGFEFGGGF8F??FFGGEGGEGGGFGGGCFGGGECGDDDFD@FFGGECGGGGGGG:+@FGFGGGGF<BEGGGGGGGGFCEDGCEEEGGGGGGFEFBCF6FDCEEC66E?E=3E*;C=E:5?C8DCEGDEEG37BFGFCC5D(1C?F=AC?6CFF>/2
@M00200:205:000000000-AKKM3:1:1101:4583:5939 1:N:0:1
ACTGGGTTTAAAGGGCGCGTAGGCGGCCGATTAAGTCGGGGGTGAAAGCCTGTGGCTCAACCACAGAATTGCCTTCGATACTGGTTGGCTTGAGACCGGAAGAGGACAGCGGAACTGCGAGTGTAGAGGTGAAATTCGTAGATATTCGCAAGAACACCAGTGGCGAAGGCGGCTGTCTGGTCCGGTTCTGACGCTGAGGCGCGAAAGCGTGGGGAGCAAACAGGATTAGATACCCTGGTAAGA
+
GGGGGGGGGGGFGGGGGGGGGGGGGGGGGGGGGGGGGGGGGGGGGGGGGGGGGGGGGGGGGGGGGGGGGGGGGGGGGGGGGGGFGGGGGGGGGGGGGGGGGGGGGGGGGGGGGGGGGGGGGGGGGCFFGGGGGFGGGFGGGGGGGGGGGGGEFFCFGDGFGFGGGGGGGFGGGGGGGGGGGGGGC>EEGFGGGGGGGGGGGGGGGGGGGEGGGGBCDGGGGGGF0FF24=>DFFGFFFFGGF<
@M00200:205:000000000-AKKM3:1:1101:16723:5940 1:N:0:1
ATTGGGTTTAAAGTGTGCGCAGGCGGCCGCGCAAGTCGAGTGTGAAAGCCCCGAGCTTAACTTGGGAACTGCGCTCGAAACTACGTGGCTGGAGTGTGGCAGAGGAAGGTGGAATTCCACGTGTAGCGGTGAAATGCGTAGAGATGTGGAGGAACACCAATGGCGAAGGCAGCCTTCTGGGCCAACACTGACGCTCATGCACGAAAGCGTGGGGAGCAAACAGGATTAGATACCCTCGTAAGA
+
GGGGGGGGGGGGGGGGGGGGGGGGGGGGGGGGGGGGGGGGGGGGGGGGGGGGGGGGGGGGGGGGGGGGGGGGGGGGGGGFGGGGGGGGGGGGGGGGGGGGGGGGGFGGGGGGGGGGGGGGGGGGGGGGGGGGGDGGGGGGGGGGGGGGGGGGGGGGGGFFGGGGGGGGDGGGGGGGGGGGGGGGGGGE?FCFGGDGGFFGGGGDGGD:GEGGGDFDBGGGGGGGBFGFFFFGGFGD>>FEGFB
@M00200:205:000000000-AKKM3:1:1101:5983:5942 1:N:0:1
ATTGGGTATAAAGGGCGCGTAGGCGGCGTCGTAAGTCAGATGTGAAAGCCCCTGGCTTAACCAGGGAATTGCATCTGAAACTGCGGTGCTTGAATCCGGGAGGGGAGAGTGGAATTCCCAGTGTAGCGGTGAAATGCGTAGATATTGGGAGGAACACCGGCGGCGAAGGCGGCCCCCTGGTCGGATACTGACGCTGAGACGCGAAAGCGTGGGGAGCAAACAGGATTAGATACCCTGGTA
+
GGGGGGGGGGGGGGGGGGGGGGGGGGGGGGGEGGGGGGGGGGGGGGGGGGGGGGGGGGGGGFGGGGGGGGFGGGGFGGGGGECGGGGGGGGGGGGGGGGGGGGGGGGGGGGGGGGGGGGGGGGFGGGGGGGFFGCFGGFECCFFCGGGGGGGEGFGGGGGDGGGGGGGGGGGGGEEGGGGFF=EEGGGGGGGGGDGEFEGGGGGGDDGGGEGGG>GFGGGGGGF?GG7FF2>C@CG>@@?
@M00200:205:000000000-AKKM3:1:1101:25187:5943 1:N:0:1
ATTGGGTGTAAAGCGTGCGTAGGCGGTTCGTTAAGTCTGTCGTGAAAGCCCTGGGCTCAACCTGGGAATGGCGATGGATACTGGCGAGCTAGAGTGCGGTAGAGGATGGCGGAATTCCCGGTGTAGCGGTGAAATGCGTAGAGATCGGGAGGAACATCCGTGGCGAAGGCGGCCATCTGGACCAGCACTGACGCTCAGGCACGAAAGCGTGGGGAGCAAACAGGATTAGATACCCCTGTA
+
GGGGGGGDGGGFGGDGGGGGGGGGGGGGGGGGGGGGGGGGGGGGGGGGGGGGFFGGGGGGGGGGGGGGGGGGGGGGGGGGGGGGGGGGGGGGFGGGGGGGGGGGGGGGGGGGGGGGGGFGGGGGGGGGGGGGGGGGGGGGGGGGGGGGEGGGGGGGG7FGGGGGGGGGGGGGGGECGGFGGFGFFFCEFGGCGGDGGCCFFFG8CEGGGECEGGDGEFFFGGGGFGD?FFDGGFGGFFFG
@M00200:205:000000000-AKKM3:1:1101:17778:5945 1:N:0:1
ATTGGGTGTAAAGGGCGCGTAGGCGGCCTGCTAAGTCGAACGTGAAATCCCTGGGCTCAACCCAGGAACTGCGTCCGAGACTGGTTGGCTCGAATCCGGGAGAGGGATGTGGAATTCCAGGTGTAGCGGTGAAATGCGTAGATATCTGGAGGAACACCGGTGGCGAAGGCGGCATCCTGGACCGGCATTGACGCTGAGGCGCGAAAGCCAGGGGAGCAAACGGGATTAGATACCCGGGTA
+
GGGGGGGGGGGGGGGGGGGGEGGGGGGGGGGGGGGGGGGGGGGGGGGGGGGGGGGGGGGGGGGGGGGGGGGGGGGGGDGGGGGGGGGGGGGGGGGGGGGGGGGGGGGGGGGGGGGGGGGGGGGGFFGGCGGGGGGGGGGGGGGGGGGGGGGEGGGGGGGGGGGGGG7CGGGGGGGGFGGCFFGDEGGGGGGGGGGGGFDCCDGGGGDGGFFGGGBGBEF+19=CBGFDF?97<EGG>BBC
@M00200:205:000000000-AKKM3:1:1101:11571:5971 1:N:0:1
ATTGGGTTTAAAGAGCTCGTAGGCGGTTTGTCGCGTCTGCCGTGAAAGTCCGGGGCTCAACTCCGGATCTGCGGTGGGTACGGGCAGGCTAGAGTGATGTAGGGGAGACTGGAATTCCTGGTGTAGCGGTGAAATGCGCAGATATCAGGAGGAACACCGATGGCGAAGGCAGGTCTCTGGGCATTAACTGACGCTGAGGAGCGAAAGCATGGGGAGCGAACAGGATTAGATACCCGGGTA
+
GGGGGGGGGGGEGGGGGGGGFFEGGGGGGGGGGGEGGGFGGGFGFGGGGGGGGGGGGGGGGGGGGGGGGGGGGGFGGGGGGGGGGGGGGFGFGGFGFCFGGGGGGGDGGGGGGGGGGGGGGGGGGGGGGGG@GGGGGGGGG7@FGGGGFCGGGGGGGGG7CGGGGGGGGGFDGGG@;FGGGGGGGCFFGGGG=EGGGGFGDGCEGGGGGGGDFGFGEEEGGDG*(*:<?@<77<CGE>EG
@M00200:205:000000000-AKKM3:1:1101:16651:5979 1:N:0:1
ATTGGGTTTAAAGCGTGCGTAGACGGTTATTTAAGTCGGGTGTGAAAGCCCCGGGCTCAACCTGGGAATTGCATTCGAGACTGAATAGCTAGGGTACGGTAGAGGGAAGCGGAATTTCCGGTGTAGCGGTGAAATGCGTAGATATCGGAAGGAACATCAGTGGCGAAAGCGGCTTCCTGGACCAGTACCGACGTTCAGGCACGAAAGCGTGGGGAGCAAACAGGATTAGATACCCTCGTA
+
GGGGGGGGGGGGGGGGGGGGGGGGGGGGGGGGGGGGGGGGGGGGGGGGGGGGGGGGGGGGGGGGGGGGGGGGGGGGGGGGGGGGGGGGGGGGGGGGGGGGGGGFGGGGGGGGGGGGGGGGGGGGGGGGGGGGGGGGGGGGGGGGGGGGGGGGGGGGGGGGGGGGGGGGGGGGGGGGGGFCFGGEFGFGGGGGGGGGFGGGGGGGGGGGDCGGGG@DFGGGGFFCBGGF@F<DGGFD>:FG
@M00200:205:000000000-AKKM3:1:1101:9844:6014 1:N:0:1
ATTGGGCTTAAAGTGTGCGCAGGCGGCAGAGCAAGTCGAGTGTGAAAGCCCCGGGCTTAACTTGGGAATTGCGCTCGAAACTACTTTGCTGGAGTGTGGCAGAGGAAGGTGGAATTCCACGTGTAGCGGTGAAATGCGTAGAGATGTGGAGGAACACCAATGGCGAAGGCAGCCTTCTGGGCCAACACTGACGCTCATGCACGAAAGCGTGGGGAGCAAACAGGATTCGATACCCGAGTAAGAC
+
EGGGGGGGGGGGGGGGGGGGFFEGGGGGGGGGGFGGGGGGGGGGGFGGGGGGGGGGGGFGGGGGGGGGGGGGGGGGGGGGGGGGGGGGGGGGGGGDGGCGFGGGGGGGGGGFFGGGGGGGGGGGGGGGGGGGGGGGGGGGGDGFGGGGGGGGGGGGGGGGGGGGGGGGGGGGGGGGGGGGGGGDGGGGGG?FGGDGGGGGCFD5C=75EEGGGDFDDCF675FGFGG))15*:ACDE>5EFAA)
@M00200:205:000000000-AKKM3:1:1101:17616:6014 1:N:0:1
ATTGGGTGTAAAGGGCTCGTAGGCGGCCAACTAAGTCAGACGTGAAATCCCTCGGCTTAACCGGGGAACTGCGTCTGATACTGGTTGGCTTGAGTTTGGGAGAGGGATGCGGAATTCCAGGTGTAGCGGTGAAATGCGTAGATATCTGGAGGAACACCGGTGGCGAAGGCGGCATCCTGGACCAACACTGACGCTGAGGAGCGAAAGCCAGGGGAGCAAACGGGATTAGATACCCCAGTA
+
FGGEFGFGGGGFGGGGGGGGGGEGEEGGGGGGFEFGGFGGFGGGEF<FGGGGGGGGGGFFGGGGDGGGGGGGGGGGGGGGGGGGGGGGGGGGCFFBFE:FFEEGGGGGGGGGGGFGGGGGFFGGGGGGCFGGCFFGGGGGGEGGGGFEGFCF*FFGGGGGGGGGGEGGGGEGGGGGGCFFGGGGGGEGGGGGGGDGGGG+:FGDECCDGFECGG>D:ECFGGEGF3>??FFGGGFF@E:F
@M00200:205:000000000-AKKM3:1:1101:8545:6046 1:N:0:1
ATTGGGTGTAAAGAGCGTGTAGGCGGCCAGGTAGGTCAGCTGTGAAAACTCGAGGCTCAACCTCGAGATGTCGGCTGAAACCATCTGGCTAGAGTCCGGAAGAGGAGAATGGAATTCCCGGTGTAGCGGTGAAATGCGCAGATATCGGGAAGAACACCCGTGGCGAAGGCGGTTCTCTGGGACGGTACTGACGCTGAGACGCGAAAGCGTGGGGAGCGAACAGGATTAGATACCCGAGTA
+
GGGGGGGGGGGFDGGGEGGGFGGGGGDGFGGGGGGGGGGGGGGGGGDFFGGGFFFGGGGGGGGGGGGGGGGGGGGGGGGGGGGFGGGGGGFFGGGGGGGGGGGGGFGGGFGCFG<EGAFFGEEGDFGEGCFGGGGGGGGGGGGEFFGCGEEGGGGGFGFGGGGGGGGG7DFCGGDGGGCCCCGCCEG*C:9CEGGGEFGGEC5C8:<CE=EGGGBC>ECCGGGGB<>>=*.:23+9:).*
@M00200:205:000000000-AKKM3:1:1101:16072:6050 1:N:0:1
ACTGGGTATAAAGGGAGCGTAGGCGGATAGTTTAGTCAGAGGTGAAAGCCCAGGGCTCAACCTTGGAATTGCCTTTGATACTGGCTATCTTGAGTATGGAAGAGGTATGTGGAACTCCGAGTGTAGAGGTGAAATTCGTAGATATTCGGAAGAACACCAGTGGCGAAGGCGACATACTGGTCCATTACTGACGCTGAGGCTCGAAAGCGTGGGGAGCAAACAGGATTAGATACCCCTGTA
+
GGGGGGGGGGGGGGGGGGGGGGGGGGGGGGGGGFGGGGGGGGGGGGFGGGGGGGGGGGGGGGGGGGGGGGGGGGGGGGGGGGGGGGGGGGGGGGGGGGGGFGGGGGGGGGGGGGGGGGGGGGGGGGGGGGGGGGGGGGGGGGGGGGGGGDGGGGGGGGGGGGGGGGCCGGGGGGGGGGGGGGGFGGGGGGGGCGGEGGFGGGGGFCDFGGGGGGFGFGFGGGFFFGGFFFCGGGGGFFFG
@M00200:205:000000000-AKKM3:1:1101:23667:6079 1:N:0:1
ACTGGGTTTAAAGGGCTCGTAGGCGGTCCGTCACGTCGGGAGTGAAAACTCAAGGCTCAACCTTGAGCGTGCTTCCGATACGGGCGGACTAGAGGTATGCAGGGGAGAACGGAATTCCTGGTGTAGCGGTGGAATGCGCAGATATCAGGAGGAACACCGGTGGCGAAGGCGGTTCTCTGGGCATTACCTGACGCTGAGGAGCGAAAGCATGGGGAGCGAACAGGATTAGATACCCGTGTA
+
GGGGGGGGGGGGGGGGGGGGGGGGGGGGGGGGGGGGGGGGGGGGGGGGGFGGGGGGGFGGGGGGGGGGGGGGGGGGGEGGGGGGGGGGGGGGGGGGGGGGGGGGGGGGGGGGGGGGGGGGGGGGGFGGGGGGGGGGGGGGDCG9FGGGGGGEFGGGCGGGGGGGEF@FGGDGGGGGGGGGGGGFGGGGGGGGGGGG58FCEGGGGDGGC7<CFGFDFGGGGGGF6C73=@AFF6+D@>>E
@M00200:205:000000000-AKKM3:1:1101:16459:6082 1:N:0:1
ATTGGGTTTAAAGGGCGTGTAGGCGGCTTGGTAAGTACTTTGTGAAATCCCTCGGCTCAACCGAGGACGCGCTTGGTATACTGCTGGGCTTGAGGCAGGTAGGGGTGCTTGGAACTCTAGGTGGAGCGGTGAAATGCGTTGATATCTAGGGGAACGCCGGTGGCGAAAGCGGAGCACTGGGCCTGTCCTGACGCTGAGACGCGATAGCGTGGGGATCAAACGGGATTAGATACCCCAGTA
+
GGGGGGGGGGGGGGGGGGGGGGGGGGGGGGGGGGGGGGGGGGGGGGGGGGGGGGGGGGGGGGGGGGGGGGGGGGGGGGGGGGGGGGGGGGGGGGGGGGGGGGGGGGGGGGGGGGGGGGGGGGGGGGGGGGGGGGGGGGGGGGGGGGGGGGGGEFGGGGGGGGGGGGGGGGGGGGGGGGGGGGGGGGGGGFGGGGGGGGGGGGGGGGGGGGGGGGBGFG+CFCCGBGGFFFAGGFGGFFFG
@M00200:205:000000000-AKKM3:1:1101:20948:6105 1:N:0:1
ATTGGGTTTAAAGAGCGCGTAGGCGGCCGTGCAAGTCGGTTGTGAAATCCCGGGGCTCAACCGCGGGACTGCGTCCGATACTGCACGGCTCGAGGCAGGTAGGGGAGAGTGGAATTCCCGGTGTAGCGGTGAAATGCGCAGATATCGGGAGGAACACCGGTGGCGAAGGCGGCTCTCTGGACCTGTCCTGACGCTGAGGCGCGAAAGCTAGGGGAGCGAACAGGATTAGATACCCCTGTA
+
GGGGGGGGGGGGGGGGGGGGGGGGGGGGGGGGGGGGGGGGGGGGGGGGGGGGGGGGGGGGGGGGGGGGGGGGGGGGGGGGGGGGGGGGGGGGGGGGGGGGGGGGGGGGGGFGGGGGGGGGGGGGGGGGGGGGGGGGGGGGGGGGGGGGGGGGFGGGGGGGGGGGGGGGGGGGGGGGGGGGGGGGGGGGGGDGGGGGGGGGGGGGGGDG7FGGFGFGFGGCDDGG?DF>F?DFGFGGFFFG
@M00200:205:000000000-AKKM3:1:1101:17298:6132 1:N:0:1
ATTGGGTTTAAAGGGCTCGTAGGCGGCCAACTAAGTCAGACGTGAAATCCCCAGGCTCAACCTGGGAACTGCGTCTGATACTGGATGGCTTGAATTCGGGAGAGGGATGCAGAATTCCAGGTGTAGCGGTGAAATGCGTAGATATCTGGAGGAATACCGGTGGCGAAGGCGGCATCCTGGACCGACATTGACGCTGAGGAGCGAAAGCTAGGGGAGCAAACGGGATTAGATACCCCTGTA
+
GGGGGGGGGGGGGGGGGGGGGGGGGGGGGGGFGGGGGGGGGGGGGGGGGGGGGGGGGGGGGGGGGGGGGGGGGGGGGGGGGGGGGGGGGGGGGGGGGGGGFGEGGGGGGGGGGGGGGGGGGGGGFCGGDGGGFFGGGGGGEDGGGGGGGGGGCEGGGGGDGGGGGGGGGGGD5BEGGGGGDGGGGGEGGGGGGGGGGGGCGGGGG8DFFGGGGGB35CE8CGEG1<C7F44*ACGGFFFG
@M00200:205:000000000-AKKM3:1:1101:27153:6159 1:N:0:1
ATTGGGTTTAAAGGGAGCGTAGGCGGATAGTTTAGTCAGAGGTGAAAGCCCAGGGCTCAACCTTGGAATTGCCTTTGATACTGGCTATCTTGAGTATGGAAGAGGTATGTGGAACTCCGAGTGTAGAGGTGAAATTCGTAGATATTCGGAAGAACACCAGTGGCGAAGGCGACATACTGGTCCATTACTGACGCTGAGGCTCGAAAGCGTGGGGAGCAAACAGGATTAGATACCCCTGTA
+
GGGGGGGGGGGGGGGGGGGGGGGGGGGGGGGGGGGGGGGGGGGGGGGGGGGGGGGGGGGGGGGGGGGGGGGGGGGGGGGGGGGGGGGGGGGGGGGGGGGGGGGGGGGGGGGGGGGGGGGGGGGGGGGGGGGGGF9FGGGGGGGGGGGGGGGGGGGGGGGGGGEGEGGGGGGGG>EGGGGGFGGGGGGGGGGGGGGGGGGGGGGEGGGGGGGDF5>DEGFFGGGGFFGFFFFDBFGGF>FF
@M00200:205:000000000-AKKM3:1:1101:23112:6160 1:N:0:1
ATTGGGCATAAAGGGCTTGTAGGCGGTTCGTTAAGTCCGGTGTGAAATCTCCCGGCTCAACTGGGAGGGGCCATCGGAAACTGGCGAGCTAGAGGTGGGCAGAGGAGAGCGGAATTCCACGTGTAGCGGTGAAATGCGTAGAGATGTGGAGGAACACCAGTGGCGAAGGCGGCTCTCTGGACTGTAACTGACGCTGAGGCGCGAAAGCGTGGGGAGCAAACAGGATTAGATACCCGTGTA
+
GGGGGGGGGGGGGGGGGGGGGGGGGGGGGGGGGGGGGGGGGGGGGGGGGGGGGGGGGGGGGGGGGGGGGGGGCGGGGGGGGGGGGGGGGGGGGGGGGGGGGGGGGGGGGGGGGEGGGGGGGGGGGGGGGGGGGGGGGGGCFGGGGGFGGGGGGGGGGGGGGGGGGGGGGGGGGGGGGGGGGGGGGGGGGGGGGGGGGGGGGGGGGEDGGGGGGGFGFGGFGFFGBF:?FFFGGGGG5>>F
@M00200:205:000000000-AKKM3:1:1101:9168:6165 1:N:0:1
ATTGGGTATAAAGCGCACGTAGGCGGCTTTGTAAGTTAGAGGTGAAAGCCCGGAGCTCAACTCCGGAACTGCCTTTAAGACTGCATCGCTTGAACGTCGGAGAGGTAAGTGGAATTCCGAGTGTAGAGGTGAAATTCGTAGATATTCGGAAGAACACCAGTGGCGAAGGCGACATACTGGTCCATTACTGACGCTGAGGCTCGAAAGCGTGGGGAGCAAACAGGATTAGATACCCCCGTA
+
GGGGGGGGGGGGGGGGGGGGGGGGGGGGGGGGGGGGGGGGGGGGGGGGGGGGGGGGGGGGGGGGGGGGGGGGGGGGGGGGGGGGGGGGGGGGGGGGGGGGGGGGGGGGGGGGGGGGGGGFGGGGGGGGGGGFGGGGGGGGGGGGGGGGGGGGGFGGGGGGGGGGGGGGGGGGGGGGGGGGGGGGGGGGGGGGGGGGGGGGGGG5EEDGGGGGGGFGFG?FGGGGFGFFFFFGGGGGEDFE
@M00200:205:000000000-AKKM3:1:1101:9739:6170 1:N:0:1
ATTGGGTTTAAAGAGCGCGCAGGCGGTTTGGCAAGTCGGATGTGAAATCCCGAGGCTCAACCTCGGGACTGCATCCGATACTGCCCGACTAGAGGTAGGTAGGGGAGATCGGAATTCCTGGTGTAGCGGTGAAATGCGCAGATATCAGGAGGAACACCGGTGGCGAAGGCGGATCTCTGGGCCTTACCTGACGCTCAGGCGCGAAAGCTAGGGGAGCGAACAGGATTAGCTACCCCGGTA
+
GGGGGGGGGFGGGGGGGGGGGGGGGGGGGGGGGGGGGGGGGGGGGGFGGGGGGGGGGGEFGGGGGGGGGGGGGGGGGGGGGGGGGGGGGGEGGGGGGGGGGGGGGGGDGGGGEFGGGGGGGGGGGGGGGGGFGGFGGGGGDBFFFFGGGGGGECFFGGGGGGGG7F:FGGGGGGGGGGFFGGGGG9EDFG?FEEDG5EEGDDG5/:7DG?FCC5)7<GC8C)C5:CC7?4<CGGGGFFF*
@M00200:205:000000000-AKKM3:1:1101:19886:6186 1:N:0:1
ATTGGGCTTAAAGGGCGCGTAGGTGGCTTGGCAAGCGCGTGGTGAAAGCCCGGGGCTCAACCCCGGGTCTGCCGTGCGAACTGCTATGGCTTGAGCACTGTAGAGGCAGGTAGAATTCCGGGTGTAGCGGTGGAATGCGTAGAGATCCGGAAGAATACCGGTGGCGAAGGCGGCCTGCTGGGCAGTGGCTGACACTGAGGCGCGACAGCGTGGGGAGCAAACAGGATTAGATACCCTAGTA
+
GGGGGGGGGGFGGGGGGGGGGGGGGGGGGGGGGGGGGGGEGGGGGGGGGGGGGGGGGGGGGGGGGGGGGGGGGGGGFGGFGGGGGFGGGGGGGGGGGGGGGGGDGGGGGGGGGFGGGGGGGGGGGGGGGGEGGGGGGGGGBFGGGGGGGGGGGFFFG@FGGGGCGGGGGEGGGGGGGGGGGEG>EGGGGGGGGGGFC:FFGGDD8:7DGE;EGGDGFE@CGFEG<DF9?FFGGFC<=?FCC
@M00200:205:000000000-AKKM3:1:1101:22835:6188 1:N:0:1
ACTGGGTTTAAAGAGCGCGCAGGTGGTTGATTAAGTCTGATGTGAAAGCCCACGGCTTAACCGTGGAGGGTCATTGGAAACTGGTCGACTTGAGTGCAGAAGAGGGAAGTGGAATTCCATGTGTAGCGGTGAAATGCGTAGAGATATGGAGGAACACCAGTGGCGAAGGCGGCTTCCTGGTCTGTAACTGACACTGAGGCGCGAAAGCGTGGGGAGCAAACAGGATTAGATACCCTAGTA
+
GGGGGGGGGGGGGGGGGGGGGGGGGGGGGGGGGGGGGGGGGGGGGGGGGGGGGGGGGGGGGGGGGGGGGGGGGGGGGEGDEGGGGGGGGGGFEFGGGGGGGGGGGGDGGGGGGGGGGGGGGGGGGGGGDGGGGGGGGEFEG>FBFGGFFGGGGGFGGGGGGGGGGGGGDFGGGDGGDGGCGGGGGGGGCGFFGGGGGFGGCGEEEEDFCEGGGE)9>GF@CFFF:GG?F*6DGGGFF>FG
@M00200:205:000000000-AKKM3:1:1101:7267:6188 1:N:0:1
ATTGGGTTTAAAGGGCTCGTAGGCGGTTTGTCGCGTCGGGAGTGAAAACCAGGTGCTTAACACCTGGCTTGCTTTCGATACGGGCAGACTGGAGGTATGCAGGGGAGAACGGAATTCCTGGTGTAGCGGTGAAATGCGCAGATATCAGGAGGAACACCGGTGGCGAAGGCGGTTCTCTGGGCATTACCTGACGCTGAGGAGCGAAAGTGTGGGGAGCGAACAGGATTAGATACCCCAGTA
+
GGGGGGGGGGGGGGGGGGGGGGGGGGGGGGGGGGGGGGGGGGGGGGGGGGGGGGGGGGGGGGGGGGGGGGGGGGGGGFGGGGGGGGGGGGGGGGGGGGGGFGGGGGGGGGDGGGGGGGGGGGGGGGGGGGGGFG<FGGGDGGGGGGGGGGGGGGGGGGGGGGGGEFGGGGGGGGGGFGGDGGGGGGGECFFGGGGGEGGGGGGGGGGGGGGGGGEDBGGEGDFC1C7?67<7CCFGFE@F
@M00200:205:000000000-AKKM3:1:1101:8544:6200 1:N:0:1
ACTGGGTTTAAAGAGCTCGTAGGCGGCCGCTCAAGTCGAACGTGAAAACTCGGAGCTCAACTCCGAGCCCGCGTTCGATACTGGGTGGCTAGAGTCTGGTAGGGGGATCTGGAATTCCTGGTGTAGCGGTGGAATGCGCAGATATCAGGAGGAACACCGGTGGCGAAGGCGGGATCCTGGGCCAGTACTGACGCTGAGGAGCGAAAGCGTGGGGAGCAAACAGGATTAGATACCCCCGTA
+
G,FGGGF@EFGGGGGGAGGGGFGGGGEGC:FGGGGGG7FE@FGGGGGDF8FGB7FEGGGGGAEGGC7+C,CGCECBCFGGGGGD,4BBFGFGGG?F,FGGGGGGE7+8BEFGGGGFCDGGGGGFGAFGGGGEGGGGGGD7FFGFGGGCEEGGGGGEEFFGGGGGGGGGGGGGC8*1;FGGFGGEGGDGGGGGGGGGGF5+A5CECECG?7CGGGBGEGGGG9@F6FGFFFFGGGG<5BFG
@M00200:205:000000000-AKKM3:1:1101:9560:6222 1:N:0:1
ATTGGGTTTAAAGGGAGCGTAGGCGGACATTTAAGTCAGGGGCGAAATCCCGGGGCTCAACCTTGGAATTGCCTTTGATACTGGCTATCTTGAGTATGGAAGAGGTATGTGGAACTCCGAGTGTAGCGGTGAAATTCGTAGATATTCGGAAGAACACCTGTGGCGAAGGCGACATACTGGTCCATTACTGACGCTGAGGCTCGAAAGCGTGGGGCGCAAACAGGATTAGATACCTAGTA
+
GGGGGGGGGGGGGGGGGGGGGGGGGGDE@EGGGGGGGCE,,@:FBFFGGGGG@7CFGGFGGGFFGG,<CFEFGGGEF<F?FGGCFB?FFGGFGGGFFFG99EEGFFGFGGFC?E8FFG@:FFGG;D,=CFDFAFGGGGG@C@FFG,,@FFGGG7FFGG,@FDGGEG7FCEFEEC:CFGEFFGGCFGFCGCFGGGGGGGFGFDECC85C:CEB8C)>BE5CF7?<:FF26*40AC<C6F6
@M00200:205:000000000-AKKM3:1:1101:10840:6227 1:N:0:1
ATTGGGTTTAAAGGGCTCGTAGGTGGCCAACTAAGTCGGATGTGAAATCCCCAGGCTCAACTTGGGAACTGCATCCGATACTGGATGGCTTGAATCCGGGAGAGGGATGCAGAATTCCAGGTGTAGCGGTGAAATGCGTAGATATCTGGAGGAATACCGGTGGCGAAGGCGGCATCCTGGACCGGAATTGACACTGATGAGCGAAAGCCAGGGGAGCAAACGGGATTAGATACCCTAGTA
+
GGGGGGGGGGGGGGGGGGGGGGGGGGGGGGGGGGGGGGGGGGGGGGGGGGGGGGGGGGGGGGGFGGGGGGGGGGGGGGGGGGGGGGGGGGGGFGGGGGGGGGGGGGGGGGFGGGGGGGGGGGGGGGGGGGECFEGGGDG=FGGGGGFGGGGGE=FGEFCGGGGGGGGGGFCEGGCFGGGGGGGGGCEGGGGGGGFGD9>FFGCECGGCCCFFGC3<>CCGGGGD?GC<F4<C?FCF?FFG
@M00200:205:000000000-AKKM3:1:1101:26487:6235 1:N:0:1
ATTGGGTTTAAAGAGCTCGTAGGCGGTTTGGCAAGTCGGGTGTGAAAACTCCGGGCTCAACTCGGAGACGCCACTCGATACTGCCATGACTCGAGTCCGGTAGGGGAGTGCGGCATTCCTGGTGTAGCGGTGAAATGCGCAGATATCAGGAGGAACCCCGGTGGCGAAGGCGGCACTCTGGGCCGGTACTGACGCTGAGGAGCGAAAGCGTGGGGAGCGCACAGGATTAGATACCCTAGTA
+
GGGCCGGGGGEGGGGGGGGGGGDGCGCGGGFFGGGGGGGGGCGGGFGFFGGGGGEGGGFCFFG,@>@6CFGGGGGGF4F<FFFGG<F@DGGGEGEGGFEFF@E7:FGDFEF>=+@B<FGGF8DD>FFFEG>F7<,CCF+B:FFFFGG;FFCGG:CG*@FC*>BCE**4**,8CEEEFFF:F6AF>5?8:FGGF5C5A5@5CDCEG5<DFCCE>C>G5CCCCG:90*2)96<FFGGGF45?:
@M00200:205:000000000-AKKM3:1:1101:4238:6236 1:N:0:1
ACTGGGCGTAAAGGGCGTGTAGGCGGTTTGTTAAGTCATGTGTGAAATCCCTCGGCTCAACCGGGGAAGGACGCATGAAACTGGCAAGCTAGAGTACCAAAGAGGGGGGTGGAATTCCCGGTGTAGCGGTGAAATGCGTAGATATCGGGAGGAACACCTGTGGCGAAGGCGGCCCCCTGGTTGGATACTGACGCTGATACGCGCACGCGTGGGGAGCACACAGGATTAGATACCCTAGTAATAT
+
GGGGGGGGGGGGGCGGGGDGGGGGGDGGGGGGGGGGGGGGGGGGGGGGGGGGGGGFGGGGGGGDFGEEGGGGEGGGE<F,FGGGG@EGGGGGFFFEGGGC?<4EFGCF*<7B:,CFGCF@<F7F<FFGEGGF:FG@FCF@EGG7FGGDE5CE5EEFGGGGG6CCGC?ECF>8CECGGE>CFCCE+AEFGG?FGGGG=<CFCDC*:*/>85:C>E35770;D**94CF<=B<*AEFC586+;)-)
@M00200:205:000000000-AKKM3:1:1101:20086:6255 1:N:0:1
ATTGGGTTTAAAGGGTGCGTAGGCGGCTATCTAAGTCAGTGGTGAAATATCTCAGCTTAACTGAGAGGGTGCCATTGATACTGGATAGCTTGAGTACAGATGAGGTAGGCGGAATTGACGGTGTAGCGGTGAAATGCATAGATATCGTCAAGAACACCGATAGCGAAGGCAGCTTACCAAGCTGTAACTGACGCTGAGGCACGAAAGTGTGGGGATCAAACAGGATTAGATACCCCCGTA
+
GGGGGGGGGGGGGGGGGGGGGGGGGGGGGGGGGGGGGGGGGGGGGGGGGGGGGGGGGGGGGGGGGGGGGGGGGGGGGGGGGGGGGGGGGGGGGGGGGGGGGGGGFGGGGGGGGDGGGGGGGFGGGGGGGGGGGGGGGFGGGGFGGGGDADFGGGGGGGGGGEGGGGDEGGGG8EAGGGGC:>FGGGGGGGGGGGGGGFFGG7ECEGGGGGGG7CEDFGGGGGGGFGG@AA?:CGGGA38:
@M00200:205:000000000-AKKM3:1:1101:14033:6262 1:N:0:1
ATTGGGTATAAAGGGCGCGTAGGCGGCCACCGCAAGTCGACTGTGAAATCTCCGGGCTTAACTCGGAAAGGTCAGCCGATACTGCGGGGCTAGAGTGCAGAAGGGGCAACTGGAATTCTCGGTGTAGCGGTGAAATGCGTAGATATCGAGAGGAACACCTGCGGCGAAGGCGGGTTGCTGGGCTGACACTGACGCTGAGGCGCGAAAGCTAGGGGAGCGAACGGGATTAGATACCCTCGTA
+
GGGGGGGGGGGGGGGGGGGGGGGGGGGGGGGGGGGGGGGGGGGGGGGGGGGGGGGGGGGGGGGGGGGGDGGGGGGGGGGGGGFGGGGGGGGFGGGGGGGGGGGGGEGGGGGGGGGGGGGGGGGGGGGGGGGGFGGGGGGGGGGGGGGGDGGFFF@FCGGC@GGGGGEGGGGGGGGGGGGGGDFGGGGFGGGGGGGGGGGGGDGGDDGGGGFGGGF37EGEGGGGFGG?FFAGFGFGFFFG5
@M00200:205:000000000-AKKM3:1:1101:5967:6269 1:N:0:1
ACTGGGTGTAAAGAGCTCGTAGGCGGTTTGTCGCGTCTGCTGTGAAATCCCGAGGCTCAACCTCGGGCCTGCAGTGGGTACGGGCAGACTTGAGTGGTGTAGGGGAGACTGGAATTCCTGGTGTAGCGGTGGAATGCGCAGATATCAGGAGGAACACCGATGGCGAAGGCAGGTCTCTGGGCACTTACTGACGCTGAGGAGCGAAAGCGTGGGGAGCAAACAGGCTTAGATACCCCAGTA
+
GGGGGGGGGGGGGGGGGGGGGGGGGGGGGGGGGGGGGGGGGGGGGGGGGGGGGGGGGGGGGGGGGGGGGGGGGGGGGGGGGGGGGGGGGGGGFGGGGGGGGGGDGGGGGGGGGGGGGGGGGGGGGFGGGGGGGFGGGGGGGGGGGGGGDFGGGGGGFGGGDGGGGGGGGGGGGGGGGGGGGGGGGDGGGGGGGEGGGGGGGGGGGGGGGGGGGE>C)CC?FGGC,7*4F?B=FA+9>EFG
@M00200:205:000000000-AKKM3:1:1101:21660:6274 1:N:0:1
ATTGGGTTTAAAGGGCGCGTAGGCGGCGCAACAAGTCACTTGTGAAATCTCCGGGCTTAACTCGGAGCGGCCAAGTGATACTGTCGTGCTAGAGTGCGGAAGGGGCAACTGGAATTCTCGGTGTAGCGGTGAAATGCGTAGATATCGAGAGGAACACCTGCGGCGAAGGCGGGTTGCTGGGCCGACACTGACGCTGAGGCGCGAAAGCCAGGGGAGCGAACGGGATTAGATACCCTCGTA
+
GGGGGGGGGGGGGGGGGGGGGGGGGGGGGGGGGGGGGGGGGGGGGGGGGGGGGGGGGGGGGGGGGGGGGGGGGGGGGGGGGGGGGGGGGGGGGGGGGGGGGGGGGGEGGGGGGGGGGGGGGGGGGGGGGGGGGGGGGGGGGGGGGGGGGGGGGGGGGGGGGGGGGGGGGGGGGGGGGGGGGGGGGGGGGGGGGGGGGFGGGGGGG=DDGGGGGGFGDGGGGGGGFGGFFFAFGGGGFFFG
@M00200:205:000000000-AKKM3:1:1101:17906:6302 1:N:0:1
ATTGGGCTTAAAGGGCGCGTAGGCGGGCGGGCAAGTCTCTCGTGAAAGCCCACGGCTTAACCGTGGAACTGCGGGAGATACTGCCTGTCTTGAGTCCGGGAGAGGAGGGTGGAATTCCCAGTGTAGCGGTGAAATGCGTAGATATTGGGAGGAACACCGGTGGCGAAGGCGGCTCTCTGGACCGGTACTGACGCTGAGGCGCGAAAGCTAGGGGAGCAAACGGGATTAGATACCCTCGTA
+
GGGGGGGGGGGGGGGGGGGGGGGGGGGGGGGGGGGGGGGGGGGGGGGGGGGGGGGGGGGGGGGGGGGGGGGGGGGGGGGGGGGGGGGGGGGGGGGGGGGGGGGGGGGGGGGGGGGGGGGGGGGGGGGGGGGGGGGGGGGGGGGGGGGGGGGGGGGGGGGGGGGGGGGGGGGGGDGGGGGFGGGGGECEFCFGGGGGGGGGGCCEEGGFGFGGGGFGFGGGFDDGFGGFFFFGG6EC)57:
@M00200:205:000000000-AKKM3:1:1101:24122:6313 1:N:0:1
ATTGGGTTTAAAGGGCGCGTAGGCGGTCTTGTCAGTCCCTTGTGAAATCCCCCGGCTCAACTGGGGAACTGCAAGGGAAACAGCAGGGCTTGAGTTCGGGAGAGGGAAGCGGAATTCCGGGTGTAGCGGTGAAATGCGTAGATATCCGGAGGAACACCGGTGGCGAAGGCGGCTTCCTGGACCGATACTGACGCTGAGGCGCGAAAGCTAGGGGAGCAAACGGGATTAGATACCCCAGTA
+
GGGGGGGGGGGGGGGGGGGGGGGGGGGGGGGGGGGGGGGGGGGGGGGGGGGGGGGGGGGGGGGGGGGGGGGGGGGGGGGGGGGGGGGGGGGGGGGGGGGGGGGGGGGGGGGGGGGGGGGGGGGGGGGGGGGGGGGGGGGGGGGGGGGGGGGGGGGGGGGGGGGGGGGGGGGGGGGFGGGGGGGGGGGGGGGGGCCGGGGGGGGDGGDFGGGDFGEGEGDGGDDCFGGFFFFGGGCFD@@F
@M00200:205:000000000-AKKM3:1:1101:15216:6314 1:N:0:1
ATTGGGCGTAAAGGGCTCGTAGGTGGCCAACTAAGTCGGATGTGAAATCCCCAGGCTCAACTTGGGAACTGCATCCGATACTGGATGGCTTGAATCCGGGAGAGGGATGCAGAATTCCAGGTGTAGCGGTGAAATGCGTAGATATCTGGAGGAATACCGGTGGCGAAGGCGGCATCCTGGACCGGCATTGACACTGAGGAGCGAAAGCCAGGGGAGCAAACGGGATTAGATCCCGTGTA
+
GGGGGGGGGGGGGGGGGGGGGGGGGGGGGGGGGGGGGGGGGGGGGGGGGGGGGGGGGGGGGGGGGGGGGGGGGGGGGGGGGGGGGGGGGGGGGGGGGGGGGGGGGGGGGGGGGGGGGGGGGGGGGGGGGGGGGGGGGGGGGDGGGGGFGFFCFAFFGGGGGGGGGGGGGGGGGGGGGGGGGGGGGGGGGCGGGGGGGGGEGGGGGGGGGD5EEGEDE5FGFDEG1CC?FF2D:6A*.84
@M00200:205:000000000-AKKM3:1:1101:4281:6321 1:N:0:1
ATTGGGCGTAAAGCGCGTGTAGGCGGCTTGGCAAGTCGGGTGTGAAAGCCCTGGGCTTAACCTAGGAAGTGCACTCGAAACTGCCTGGCTTGAGTTCTGGAGAGGAAGGCGGAATTCTCGGTGTAGAGGTGAAATTCGTAGATATCGAGAGGAACACCGGTGGCGAAGGCGGCCTTCTGGACAGCAACTGACGCTGAGACGCGAACGCGTGGGGAGCAACCAGGATTAGATACCCGCGTA
+
G<FGFGGEGGCGGGGGGGGGGGGGGGGG@GGFGEGGGGGGGGGGGFGFGGGGGFGGGAEFGGFGFGD<6ECG9ECFFF8:FGFGFGGGGGGGGGGGGGGF9FE:@8DAGFGCEGFGGFGGGGGGGGF<FGFFFCFFGFFCFECCFGG++,@7C<FDFGGGF<CFEEGC7:C7:CEFFGCGEFGGDCFGFGGGGGGGEG+?EDGGG*9DCEGDEGBD>=F8C1;<:CFF*=<FGFF/<>B5
@M00200:205:000000000-AKKM3:1:1101:19226:6325 1:N:0:1
ACTGGGTTTAAAGCGCACGCAGGCGGTCGCGCGCGTGGGGTGTGAAATCTGGCCGCTTAACGGCCAGGCGCCATCCCATACGGCGCGACTGGAGCCATGCAGAGGGCGGTGGAATTGCCGGTGTAGTGGTGAAATGCGTAGAGATCGGCAGGAACACCCAGGGGGAAACCAGCCGCCTGGGCATGCGCTGACGCTGAGGTGCGAGAGCGTGGGGAGCGAACCGGATTAGATACCCCTGTA
+
GGGGGGGGGGGGGGGGGGGGGGGGGGGGGGGGGGGGGGGGGGGGGGGGGGGGGGGGGGGGGGGGGGGGGGGGGGGGGGGGGGGGGGGGGGGGGGGGGGFGGGGGGGGGGGGGGGGGGGGGGGGGGGGGGGGGGGGGGGGCEECGGGGGGGCGEGGGGGGGGGGGGGGGGGGGGGGGGGGGGGGGGGGGGGGGGGGGGGGGGGGGDEGGGGGGGGFGFGGGCCEC9GGFFFFGGGCF>FFG
@M00200:205:000000000-AKKM3:1:1101:20502:6339 1:N:0:1
ATTGGGTTTAAAGAGCTCGTAGGCGGCCACTCAAGTCGAACGTGAAAACTCGGGGCTCAACCCCGAGCCCGCGTTCGATACTGGGCGGCTAGAGTCTGGTAGGGGGATCTGGAATTCCTGGTGTAGCGGTGGAATGCGCAGATATCAGGAGGAACACCGGTGGCGAAGGCGGGATCCTGGGCCAGTACTGACGCTGAGGAGCGAAAGCGTGGGGAGCAAACAGGATTAGATACCCCAGTATGAT
+
GGGGGGGGGGGGGGGGGGGGGGGGGGGGGGGGGGGGGGGGGGGGGGGGGGGGGGGGGGGGGGGGGGGGGGGGGGGGGGGGGGGGGGGGGGGGGGGGGGGGGGGGGGGGGGGGGGGGGGGGGGGGGGGGGGGGGGGGGGGGGGGGGGGGGGGGGGGGGGGGGGGGGGGGGGGGGGGGGGGGGGGGGGGGGGGGGGDGGGGGGGGGGEGGGGGGGGDDEGGGGGGGFGGFFF>GGCF<:B?AC5>)
@M00200:205:000000000-AKKM3:1:1101:18749:6347 1:N:0:1
ATTGGGTTTAAAGCGCACGTAGGCGGCTAGGTCCGTCCAATGTGAAAGCCCCCGGCTCAACCGGGGAATTGCATCGGATACAGCCTGGCTTGAGGACGGTTGGGGTGAGTGGAACTCCTGGTGGAGCGGTGAAATGCGTAGATATCAGGAGGAACACCGGTGGCGAAAGCGGCTCACTGGACCGTTACTGACGCTGAGGTGCGAAAGCTAGGGGAGCAAACGGGATTAGATACCCCAGTAAGA
+
GGGGGGGGGGGGGGGGGGGGGGGGGGGGGGGGGGGGGGGGGGGGGGGGGGGGGGGGGGGGGGGGGGGGGGGGGGGGGGGGGGGGGGGGGGGGGGGGGGGGGGGGGGGCFGGGGGGGGGGGFGGGGGGGGGGGGGGGGGGGGGFGGGGFGGGGGGGGGGGEFGGFEFGGGGGEEEG?FGG>FGGGGGGGGGFFEGDEGGGGCFGDECGGGGFFGG>DDCC<75EGBGGB?FAGGFEG35?FG2-
@M00200:205:000000000-AKKM3:1:1101:16703:6367 1:N:0:1
ACTGGGTATAAAGAGCGCGTAGGCGGCCGGATAAGTCCGTTGTGAAATCCCCCGGCTCAACCGGGGACCCGCTTCGGAAACTGTCCGGCTTGAGTCGCGGAGAGGAGAGCGGAATTCCCAGTGTAGCGGTGAAATGCGTAGATATTGGGAGGAACACCGGTGGCGAAGGCGGCTCTCTGGACGCGTACTGACGCTGAGGCGCGAAAGCTAGGGGAGCAAACGGGATTAGATACCCTAGTA
+
GGGGGGGGGGGGGGGGGGGGGGGGGGGGGGGGGGGGGGGGGGGGGGGGGGGGGGGGGGGGGGGGGGGGGGGGGGGGGGGGGGGGGGGGGGGGGGGGGGGGGGGGGGGGGGGGGGGGGGGGGGGGGGGGGGGGGFGGGGGGGGCGGGGGGGGGGGGGGGGGGGGGGGGGDGGGGGGGGGGGGGGGGECCGGGGGGGGCGGFEGGGGGGGG9:FECDGFGGGGGGGFGGFFFFGGGGG5FF?
@M00200:205:000000000-AKKM3:1:1101:7036:6397 1:N:0:1
ATTGGGCGTAAAGGGAGCGTAGGCGGACATTTAAGTCAGGGGTGAAATCCCGGGGCTCAACCTCGGAATTGCCTTTGATACTGGGCGTCTTGAGTATGAGAGAGGTGTGTGGAACTCCGAGTGTAGAGGTGAAATCCGTAGATATCCGGAAGAACACCAGTGGCGAAGGCGACACACTGGCTCATTACTGACGCTGAGGCTCGAAAGCGTGGGGAGCAAACAGGATTAGATACCCGGGTAAGCT
+
DAFFC?E:@:@<CEEGC@@FGECFGGCFGG,CEFCGGF@C<@@F<<DF,FAFGCEGCFGGGGGAF7C,CFEGFG95FCAFA<FGC,=C>F<FC<F<BFAFFG7=CF7D:FGFF9<FGGG7CFF<,5EDGG<FGDF,>=DEBFFGA,,>CFEGF<FGGGFFGGFG7ECFEFEEG8CFGGGGF6C9CGGGFFFGDC<75:*A/>7EG=DFGEG5>E37)/;CDFD509*8F4<GC@EDD;B5483-
@M00200:205:000000000-AKKM3:1:1101:26618:6404 1:N:0:1
ATTGGGTTTAAAGGGCGCGTAGGCGGCTACCCAAGTCGGGGGTGAAATCTTTCGGCCCAACCGGAAAACAGCCTCCGATACTGTGTAGCTCGAGGGAGACAGGGGCACGCGGAACTTCCGGTGGAGCGGTGAAATGCGTAGATATCGGAAGGAACGCCGGTGGCGAAAGCGGCGTGCTGGATCTCTTCTGACGCCGAGGCGCGAAAGCCAGGGGAGCGAACGGGATTAGATACCCGCGTC
+
GGGG@FCEEGGGGGGDGCEBECCFD@EGGGGFFGGGFF@EGGGGGFGGGGGGGGGGGECGGGGEGGGFFFGDGCFGEEGG@,AFFGGGDFEEGEEGGDDEGFC=+FCFGGGDDEGGGGGGE<C@FFG<CC<*FGGCGGEGD@FFF@F:FEGGGFCE7<EC>8C6>58C8*??EGGGGGCGG7<EGGGGFGGFD>)1:85C7CECG8CCG6FGG85CB*1/7CED(9D7?6>FGG?>)08*
@M00200:205:000000000-AKKM3:1:1101:7778:6408 1:N:0:1
ATTGGGTTTAAAGGGCTCCTAGGCGGTTCAGTAAGTCGACTGTGAAAATCCAAGGCTCAACCTTGGGACGCCAGTCGATACTGCTGTGACTCGAGTTCGGTAGAGGAGTGTGGAATTCCTGGTGTAGCGGTGAAATGCGCAGATATCAGGAGGAACACCAACGGCGAAGGCAGCACTCTGGGCCGATACTGACGCTGAAGAGCGAAAGCGTGGGGAGCAAACAGGATTAGATACCCTTGTC
+
GGGGGGGGGGGFGGGGGGGGAFGGGGGGGFGGGGGGGGGGGGGGGGGGGGG@FEFGGGGGGGGGFFF8FFGGGGGGC:FEFGGGGGGGFFGGGGGGGFGGGGGGGGGGGGGGGCFGGGGGFAFEFEFFEEGGCGGGGGGGGGGGGGGGGD@CFGGGGGGGGGGGGGGEFCFF8C,DFGGGGGGGG8B=EDGCCECGD>EGGCGGGGGGGGGGGGFD)7CCFGFG?GF2??<C9E?F?FFG*
@M00200:205:000000000-AKKM3:1:1101:11772:6409 1:N:0:1
ATTGGGTGTAAAGGGCGTGTAGGCGGTTCGGTAAGTGGGATGTGAAATGCCCCGGCTCACCCGGGGACCTGCATCCCAAACTGCTGAGCTTGAGTACAGGAGAGGGTGGGGGAATTCCAGGTGTAGCGGTGAAATGCGTAGATATCTGGAGGAACACCGGTGGCGAAGGCGCCCACCTGGCCTGCTACTGACGCTGAGGCGCGAAAGCTAGGGGAGCAAACGGGATTAGACCCCCGTA
+
FFGFGEFECFGGGGGGGFCFCGG@GEFGGGGGGGGGEF@CFGGGGCGGGGGGGGDE7@<FEF@GGEDGGGGGGGGFGFGEDFGGGGGGGGGGCEGFGFFGF:EFGCGGDGGGDEGDFGGFFGFGGFD>FFGD,FFEF@F8F7DFGGGGGFFE@@EFGGG7>F*>E::*<8CGEECECC@*8CGCEGGGGF7+32//?C=FGGGG58C<@+<8CE77:F6+1959(94,=*)9/*1)>>
@M00200:205:000000000-AKKM3:1:1101:15723:6423 1:N:0:1
ATTGGGTTTAAAGGGAGCGTAGGCGGATAGTTTAGTCAGAGGTGAAAGCCCAGGGCTCAACCTTGGAATTGCCTTTGATACTGGCTATCTTGAGTATGGAAGAGGTATGTGGAACTCCGAGTGTAGAGGTGAAATTCGTAGATATTCGGAAGAACACCAGTGGCGAAGGCGACATACTGGTCCATTACTGACGCTGAGGCTCGAAAGCGTGGGGAGCAAACAGGATTAGATACCCGCGTA
+
GGGGGGGGGGGGGGGGGGGGGGGGGGGGGGGGGGGGGGGGGGGGGGGGGGGGGGGGGGGGGGGGGGGGGGGGGGGGGGGGGGGGGGGGGGGGFGGGGGGGGGGGGGGGGGFGFGGGGGGGGGGGGGGGFGGGGGGFGGGGGGGGGGGGGGGGGGGGGGGGGGGGGGGGGGGGGGGFGFGGGGGGGGGGGFGCGGGGGGGGGGDGGGGGGGGGGGA3AGGGGGGF@GGFFFEGGGGGDFFG
@M00200:205:000000000-AKKM3:1:1101:17026:6476 1:N:0:1
ACTGGGTTTAAAGAGCGCGTAGGCGGCCCAGTAAGTCCGCTCTGAAAGTCAAAGGCTCAACCTTTGAAAGCGGGTGGATACTGCTGGGCTAGAGTCCGGAAGAGGCGAGTGGAATTCCTGGTGTAGCGGTGGAATGCGCAGATATCAGGAGGAACACCAACGGCGAAGGCAGCTCGCTGGGACGGTACTGACGCTGCGGCGCGAAAGCGTGGGGAGCGAACAGGATTAGATACCCCTGTA
+
GGGGGGGGGGGGGGGFCGGGGGGGEGGGGGGGFGGGGGGGGGGGGGGGGGGGGAFGGGGGGGGGGGGFCGGGDGGDFFGGGFGGGGGGGGGGFGGGGGGGCGGGCGGGGGDFDGGGGGGGFE<FEDFGDGCEGGGGG>EEGCGGGA9FC<FEEGGGGGGGGDDGGGEEFG7CEFGCGC<FGCFEE5EEFF?CC:D5*/:E=5>8E*7C*788C57DB/?*7/C7(9C<?FBFG6FGF)/+
@M00200:205:000000000-AKKM3:1:1101:20264:6485 1:N:0:1
ATTGGGTGTAAAGGGCGCGTAGGCGGCTTTTCAAGCGTGCGGTGAAAGCTCGGGGCTTAACTCCGAGTCTGCCGTGCGAACTGGGAGGCTTGAGTCTGGTAGAGGTCGATGGAATTCCGGGTGTAGCGGTGGAATGCGTAGAGATCCGGAAGAACACCGGTGGCGAAGGCGGTCGACTGGGCCAGTACTGACGCTGAGGCGCGACAGCGTGGGGAGCAAACAGGATTAGATACCCCGGTA
+
C@FCGG@FGGGGGGGEGGGGGGG9FGGGC@FCFFG9EGGGGGGGGFGGGGG:CGGGGGGGGGG8FEEGEFGGECGGDD7=FGDF88=FGGEGFGFFGGGAEGDGGAFGEGGGGGGGGAFEEGGGGGGEGGG:FFGGGGGGDG9FFG@<FG:FGGGFGGCGGGGGDGGGGGD8ECEGGGGGCGGE83+<C7E@8CGGGGGG5CEGCEGG5::ECC>DBGFGGGGF1*:<FFFGFGCF)7>C
@M00200:205:000000000-AKKM3:1:1101:21042:6486 1:N:0:1
ATTGGGCTTAAAGAGTTCGTAGGCGGCTTGGAAAGTGGGGTGTGAAAGCCCTCGGCTCAACCGAGGAATTGCGCTCCAAACTACCGAGCTTGAGGAAGCTAGAGGTGAGCAGAACAGATGGTGGAGCGGTGAAATGCGTTGATATCATCTGGAATACCGGAGGCGAAGGCGGCTCACTGGGACTTTTCTGACGCTGAGGAACGAAAGCCAGGGTAGCGAACGGGATTAGATACCCGAGTA
+
GGGGGGGGGGGGGGGGGGGGGGGGGGGGGGGGGGGGGGGGGGGGGGGGGGGGGGGGGGGGGGGGGGGGGGFGGGGGGGGGGGGGGGGGGGGG<FGGGGGGGGGGGGGGGGGGGGGGGGGGGGGG?FGGGGGGGGGFGGGGCFGGGGGGGGGGGGGGGGCEGGGGGGGGGGGGGGGGGGFGGGGGGGGGGCFGGGGGC8=E=9CEGGGGGGFC5FFGFEC8DCECBGG?*8>FEFGGEEF6
@M00200:205:000000000-AKKM3:1:1101:15915:6487 1:N:0:1
ATTGGGTTTAAAGGGCTTGTAGGCGGTTCGTTAAGTCCGGTGTGAAATCTCCCGGCTCAACTGGGAGGGGCCATCGGAAACTGGCGAGCTAGAGGTGGGCAGAGGAAAGCGGAATTCCCGGTGTAGCGGTGAAATGCGTAGATATCGGGAGGAACACCAGTGGCGAAGGCGGCTTTCTGGGCCTATCCTGACGCTGAGGAGCGAAAGCGTGGGGAGCAAACCGGATTAGATACCCCCGTA
+
GGGGGGGGGGGGGGGGGGGGGGGGGGGGGGGGGGGGGGGGGGGGGGGGGGGGGGGGGGGGGGGGCEEGGGGGGGGGGGGGGCGGGGGGGGGGGGGGGGGGGGGGGGGGGGGGGGFGGGGGGGGGGFGGGGGGFGGFGGGGGGFGGGGGGGGGGGGGGGGGGGGGGGGGDGGGGGDFGGGGGGGEFCGGGFGFCGGGGGGFGGGEDEGGDEDC8E5<B=CF45?315CB@F<F@EC55B55
@M00200:205:000000000-AKKM3:1:1101:10722:6488 1:N:0:1
ACTGGGTTTAAAGGGAGCGTAGGCGGACATTTAAGTCAGGGGTGAAATCCCGGGGCTCAACCTCGGAATTGCCTTTGATACTGGGTGTCTTGAGTATGAGAGAGGTGTGTGGAACTCCGAGTGTAGAGGTGAAATTCGTAGATATTCGGAAGAACACCAGTGGCGAAGGCGACACACTGGCTCATTACTGACGCTGAGGCTCGAAAGCGTGGGGAGCAAACAGGATTAGCTACCCCTGTA
+
GFGGGGGGGGGGGEGGGGGGEGGGGGGGGGGGGGGGGGGGGGGGGEFFGFGGGDGGGGGGGGGGFDF=FGGGGGGGGFG<FGGFEFEGGGGGGGGGGGGGGGGFGGGGGGGDDFGGGGGDGGGGGGGGGGGGGGGGGGGGFEGGGGGGGGGGGGGGGGGGGGFGGDEDGGGGGGGFGGGG7,DCFFGGGGGGGGGDGCEFFG=8EGCGEGG7F5>D3FGGFGG4(>F?4)6*<EFGFFF+
@M00200:205:000000000-AKKM3:1:1101:17504:6504 1:N:0:1
ACTGGGCATAAAGGGCGCGTAGGCGGCTTGACAAGCGTGCGGTGAAAGCTCGGGGCTCAACCCCGAGTCGGCCGTGCGAACTGTCGAGCTCGAGCACAGTAGAGGCAGATGGAATTCCGGGTGTAGCGGTGGAATGCGTAGAGATCCGGAAGAACACCGGTGGCGAAGGCGGTCTGCTGGGCTGTGGCTGACGCTGAGGCGCGACAGCGTGGGGAGCAAACAGGATTAGATACCCTTGTA
+
GGGGGGGGGGGGGGGGGGGGGGGGGGGGGGGGGGFGGGEGGGGGGGGGGGGGGGGGGGGGGGGGGGGGGGGGGGGGGGGGGGGGGGGGGGGGGGGGGGGGGGGGGGGGGGGGGGGGGGGGGGGGGGGGGGGGFGGGGGGGGGGGGGGGGEGGGGGGGGGGGDGGGG7FGGGGGGGGGFGGGGGGGGGGGGGGGGDGEGGGGGGGGGCFECGGGGEGFGGGGGFFFDGBFFAGGGGGFFFC
@M00200:205:000000000-AKKM3:1:1101:25903:6506 1:N:0:1
ATTGGGTTTAAAGGGTGCGTAGGCGGCCTATTAAGTCAGTTCTGAAATATCCCGGCTTAACCGGGAGGGTGGGATTGATACTGATGGGCTTGAGTGGAGTCGAGGTAGGCGGAATTGACGGTGTAGCGGTGAAATGCTTAGATATCGTCAAGAACACCTATAGCGAAGGCAGCTTACTAGGCTGTAACTGACGCTGAGGCACGAAAGTGTGGGGATCAAACAGGATTAGATACCCGGGTA
+
GGGGGGGGGGGGGGGGGGGGGGGGGGGGGGGGGGGGGGGGGGGGGGGGGGGGFGGGGGGGGFFGGGGGGFGGGGGGGGGGGGGGGGGGGGGGGGGGGGGGGGGGGGGGFGGGGGGGGGGGGGGGGGGGGGGGGGGGGGGGGGGGGGEGGGGGFFFGGGGGGGGGGGGGGFGGGGGGGGGGEFGGGGGGGGGGGGDEEFGCE<EEEECFGGGGGEDCFGGGGCFG?FC?FF<FGD8CEE@E
@M00200:205:000000000-AKKM3:1:1101:12024:6517 1:N:0:1
ATTGGGTTTAAAGGGCGCGTAGGCGGTCCGATAAGTCCCGTGTGAAATCCCTCGGCTCAACTGAGGAATGGCACGGGAAACTGACGGGCTTGAGTTCGGGAGAGGGAAGCGGAATTCCGGGTGTAGCGGTGAAATGCGTAGATATCCGGAGGAACACCGGTGGCGAAGGCGGCTTCCTGGACCGACACTGACGCTGAGGCGCGAAAGCTAGGGGAGCAAACGGGATTAGATACCACAGTA
+
GGGGGGGGGGGGGGGGGGGGGGGGGGGGGGGGGGGGGGGGGGGGGGGGGGGGGGGGGGGGGGGGGGGGGGGGGGGGGGGGGGGGGGGGGGGGGGGGGGGGGGGGGGGGDGGGGGGGGGGGGGGGGGGGGGGGCGGGGGGGGEGGGGGGGGGGGFGGCFGGGGGGGGGGGGGGGGGGGGGGGGGGGGGGGGGDEG35CGGGGGGGGEG4EGGFGD@G>FGGGGDG:39<FFBDFF6CF4/:
@M00200:205:000000000-AKKM3:1:1101:5125:6521 1:N:0:1
ATTGGGTTTAAAGAGCTCGTAGGCGGCCGTGCAAGTCGGACGTGAAATACCACGGCTCAACCGTGGGGAGTCGTTCGATACTGCTCGGCTAGAGGCAGGTAGGGGAGAGTGGAATTCCTGGTGTAGCGGTGAAATGCGCAGATATCAGGAGGAACACCGGTGGCGAAGGCGGCGCTCTGGGCCTGTCCTGACGCTGAGGAGCGAAAGCTGGGGGAGCGAACCGGATTGAATACCCGTGTAAG
+
GGGDAFGGCGGCFFFGGGGGEGCFFEFGEGDGGGFFFGFGGGCEGGGGGGGGFGG@FFGAFCFFAGGGG7CFGGDGGFGCG<FGGGGGG7F<FEFGDGGC?EG+>7CFGGGGGGDAF=FGGGFGG<CFG@C<FGG<>CBC>FFFCFF;@C:CC7DAFFGCFECE8BEFEGGCC**2CCCG6FG>F9CFEC?88CGGG>F6C3:CGG)9+0;CE8)/)*:*/9E)0991*0.*<8<55.)*04
@M00200:205:000000000-AKKM3:1:1101:10627:6522 1:N:0:1
ATTGGGTTTAAAGTGTGCGCAGGCGGCGTCGCAAGTCGAGTGTGAAAGCCCCGGGCTTAACTTGGGAATTGCGCTCGAAACTACGATGCTGGAGTATGGCAGAGGAAGGTGGAATTCCACGTGTAGCGGTGAAATGCGTAGAGATGTGGAGGAACACCGATGGCGAAGGCAGCCTTCTGGGCCAATACTGACGCTCATGCACGAAAGCGTGGGGAGCAAACAGGATTAGATACCCCGGTAAGA
+
GGGGGGGEGGGGGGGFFGGGGGGGGGGGGGGGGGGGGGGGGGGGGGGGGGGEEEGGGCFGGGGGGG@AGGGGDGGGGGGGGGGGGGGGGGGGGCGGCFGGGGGGGGGGDGGGGFGGGGGFGGDGGFFGGGGEGCGGGEGGGGGAECFGGGGCGGGGGGGGGGEFDFEGEFGGGGFFGGGFGGGGGGGGGGFGEGGGGGCCFGGG8C5CCG>ED*57>*AEGGG42CDD?@<CFGG53)7EC29
@M00200:205:000000000-AKKM3:1:1101:20755:6523 1:N:0:1
ATTGGGTTTAAAGGGCGTGTAGGTGGCTGCGTAAGTTTGCTGTGAAATCTTTCGGCTCAACCGGGAGAGGTCAGCGAATACTGCGCGGCTTGAGGGAAGCAGAGGAAGGTGGAATTCCCGGTGTAGCGGTGAAATGCGTAGATATCGGGAGGAACACCAGTGGCGAAGGCGGTTCTCTGGGAATGACCTGACGCTGAGGAGCGAAAGTGTGGGGAGCGACCAGGATTAGATACCCCCGTA
+
GGGGGGGGGGGGGGGGGGGGGGGGGGGGGGGGGGGGGGGGGGGGGGGGGGGGGGGGGFGGGGGGGGGGGGGGGGGGGGGGGGGGGGGGGGGGGGGGGGGGGGGGGGGFGGGGGGGGGGGGGGGGGGGGGGGFGGGGGGGGGGGGGGGGGEGGGGGGGGGGGFGGGGGGDGGGGGGGGGGGGGGGGGGFGGGGGGDGGFGGGGGGGGGGGGGGDG:DEGG8CDCD0<FB?FFFF?8<DFFG
@M00200:205:000000000-AKKM3:1:1101:13229:6529 1:N:0:1
ATTGGGTATAAAGGGCGCGCAGGCGGCTACGTAAGTCCGGCGTGAAATCCCACGGCTCAACTGTGGAACTGCGTCGGAAACTACGTTGGCTTGAGGATGGTAGAGGCCATTAGAACTAGCGGTGTAGCGGTGAAATGCGCAGATATCGGGAAGAACACCCGTGGCGAAGGCGGTTCTCTGGGACGGTACTGACGCTGAGACGCGAAAGCGTGGGGAGCGAACAGGATTAGATACCCTAGTA
+
GGGGGGGGGGGGGGGGGGGGGGGGGGGGGGGGGGGGGGGGGGGGGGGGGGGGGGGGGGGGGGGGGGFGGGGGGGGGGGGGGGGGGGGGGGGGGGGGGGGGGGGGFGGGGGGFGGGGGGGGGGGGGGGGGGGGGGGGGGGGGGGGGGGGGGGGGGGGGGGGGGDGGGGGGGGGGGGGGGGGGGGGGGGGGGGGGGGGGE@GGGEG*?)1;EECCC>GDGGGDDEC?GG4@?<FFFGGFFFGF
@M00200:205:000000000-AKKM3:1:1101:26304:6529 1:N:0:1
ATTGGGTTTAAAGGGCTCGTAGGTGGCCAACTAAGTCAGACGTGAAATCCCCAGGCTTAACCTGGGAACTGCGTCTGATACTGGATGGCTGGAGTTTGGGAGAGGGATGCGGAATTCCAGGTGTAGCGGTGAAATGCGTAGATATCTGGAGGAACACCGGTGGCGAAGGCGGCATCCTGGACCAACACTGACGCTGAGGAGCGAAAGCCAGGGGAGCAAACGGGATTAGATACCCTAGTA
+
GGGGGGGGGGGGGGGGGGGGGGGGGGGGGGGGGGGGGGGGGGGGGGGGGGGGGGGGGGGGGGGGGGEGGGGGGGGGGGGGGGGGGGGGGGGGEFFGGGGGGGGGGGGGGGGGGGGGGGGGGGGGGGGGGGGGGEFGFGGGGGGGGGGGGFGGGGGGGGGGGGGGGGGGGGGGGGGGGGGGGGGGGGFGGGGGGGGGGGGD=FGEGGGGGE8FGGFGEGGFFGGD0DF3?FBCCFFF@FFG
@M00200:205:000000000-AKKM3:1:1101:10873:6547 1:N:0:1
ATTGGGTTTAAAGGGCGCGTAGGCGGCCTTCTTAGTCAGACGTGAAATCCCCCGGCTTAACCTGGGAACTGCGTCTGATACTGGAAGGCTGGAGTTCGGGAGAGGGATGTGGAATTCCAGGTGTAGCGGTGAAATGCGTAGATATCTGGAGGAACACCGGTGGCGAAGGCGGCATCCTGGACCGAAACTGACGCTGAGGCGCGAAAGCCAGGGGAGCAAACGGGATTAGATACCCGCGTAAGA
+
GGGGGGGGGGGGGGGGGGGGGGGGGGGGGGGGGGGGGGGGGGGGGGGGGGGGGGGGGGGGGGGGGGGGGGGGGGGGGGGGGGGGGGGGGGGGGGGGGGGGGGGGGGGGGGGGGGGGGGGGGGGGGGFGGGGGGGGGGGGGGDAEGGGGGGFGGGGGGGGDFGGGGGGGGGGGGGGGFGGGGGGGGGGGGGGGGDDGGGFFGDGGGGDGFFGGGGEG@5AFCGG3039?4@9C<C855;5CC?F
@M00200:205:000000000-AKKM3:1:1101:7721:6550 1:N:0:1
ATTGGGCTTAAAGGGTGCGTAGGTGGATTGGTAAGTCCGTGGTGAAATCCCCGAGCTTAACTTGGGAACTGCCATGGATACTATTAATCTTGAATGTCGTGGAGATGAGCGGAATATGTCATGTAGCGGTGAAATGCTTAGATATGACATAGAACACCAATTGCGAAGGCAGCTCGTTACGCGAATATTGACACTGATGCACGAAAGCGTGGGGATCAAACAGGATTAGATACCCTAGTAAGC
+
GGGGGGGGGGGGGGGGGGGGGGGGGGGGGGGGGGGGGGGGGGGGGGGGGGGGGGGGGGGGGGGGGGGGGGGGGGGGGGGGGGGGGGGGGGGGGGGGGGGGGGGGGGGGGGGGGGGGGGGGGGGGGGGGGGGGGGGGGGGGGGGGGGGGGGGGGGGGGGGGGFCGGGGGGGGGGGGGGGGG7CEGC8FGFGGCC?CCDCEF7F5EEGGGGG>FGGFGFGGG4<EF?GF<;=CF9CEF;)@CCE)
@M00200:205:000000000-AKKM3:1:1101:11065:6554 1:N:0:1
ATTGGGCTTAAAGCGCACGCAGGCGGCCCCGAAAGCCCATGGTGAAAGCCCTCGGCCCAACCGAGGGATGCCCATGGGAACTCCGGGGCTCAGAAGACGGGAGAGGCGGATGGAATTTCCGGTGTAGCGGTAAAATGCGTAGATACCGGAAGGAACACCAGTGGCGAAAGCGATCCGCTGGCCCGCTCTTGACGCTCAGGTGCGAAAGCTAGGGTAGCGACCGGGATTAGATACCCTCGTA
+
GGGGGGGGGGGGGGGGGGGGGGGGGGGGGGGGGGGGGGGGGGGGGGGGGGGGGGGGGGGGGGGGGGGGGGGGGGGGGGGGGGGGGGGGGGGGGGGGGGGGGGGGGGGGGGGGGGGGGGGGGGGGGGGGGGGGGGGGGGGGGGGGGGGGD7FGGGGGGGGGGGGGGDGGGGGGGEGGGGGGEGGGGGGGGGGGGGGGGGGGGGGGGGGCFFFGGG@4@GGGGGG30CGFFFFGFGDCFFDGG
@M00200:205:000000000-AKKM3:1:1101:7398:6555 1:N:0:1
ATTGGGTATAAAGGGTGCGTAGGCGGTCCCATAAGTCAGTGCTGAAATATCCCGGCTTAACCGGGAGGGTGGCATTGATACTGCGGGACTTGAGTAAAGTTGAGGTAGGCGGAATTGACGGTGTAGCGGTGAAATGCTTAGATATCGTCAAGAACACCGATAGTGCAGACAGCTTACTAAGCTTTAACTGACGCTGAGGCACGAAAGTGTGGGGATCAAACAGGATTAGATACCCCAGTA
+
GGGGGGGGGGGGGGG<FGGGGGGGGGGGGGG<FGGGGGGF<CDFFGGG9FGGGGGGGGGGGGGDGEE@>FGGG@FFCG<FGGGD@C@+FGGGGGGGF9FG<FGGGF9?FFGGGGGGF?5:CFDFGGGGGGGGGGGGGGFGFFFGG9CBFFEGGGGGGGE@CCECFGGGFFGGGGGFFFC<CF?FGGGGGGGGGDGGDFFGGGDGGCDDGGGGG5;CFG?FGFEGFGG>?4<CFFGG>3<C
@M00200:205:000000000-AKKM3:1:1101:14441:6562 1:N:0:1
ATTGGGTGTAAAGGGCGCGTAGGCGGCCGAGTAAGTCCGACGTGAAATCTGGAGGCTCAACCTCCAGCGGTCGTTGGAAACTACTCGGCTAGAGTCCGGAAGAGGAGAGTGGAATTCCTGGTGTAGCGGTGAAATGCGCAGATATCAGGAAGAACACCGATGGCGAAAGCAGCTCTCTGGGACGGTACTGAAGCTGAGGCGCGAAAGCGTGGGGAGCGAACAGGATTAGATACCCTCGTA
+
GGGGGGGGGGGGGGGGGGGGGGGGGGGGGGGGGGGGGGGGGGGGGGGGGGGGGGGGGGGGGGGGGGGGGGGGGGGGGGGGGGGGGGGGGGGGGGGGGGGGGGGGGGGGGGGGGGGGGGGGGGGGGGGGGGGGGGGFGGGGGGGGGGGGGGGGGGGGGGGGGGGGGGGGDGGGGGGGGGGGGGGGGGG=FG?EFGGGGGFGGDGEGEGGC:EGGD;>@GGGDGGG:4>?F@AGGGEFFFFG
@M00200:205:000000000-AKKM3:1:1101:11147:6586 1:N:0:1
ATTGGGTTTAAAGGGCGCGTAGGCGGGATGGCAAGTCGGTCGTGAAATCCCTGGGCTCAACTCAGGGGGGTCGGCCGATACTGCCGTTCTTGAGGGATGCAGAGGAGACTGGAATTCCCGGTGTAGCGGTGAAATGTGTAGAGATCGGGAGGAACACCGGTGGCGAAGGCGGGTCTCTGGGCATTCCCTGACGCTGAGGCGCGAAAGCGTGGGGAGCAAACGGGATTAGATACCCGCGTA
+
GGGGGGGGGGGGGGGGGGGGGGGGGGGGGGGGGGGGGGGGGGGGGGGGGGGGGGGGGGGGGGGGGGGGGGGGGGGGGGGGGGGGGGGGGGGGGGGGGGGGGGGGGFGGGGGGGGGGGGGGGGGGFGGGGGGGGGGGGGGGGGGGGGGGGGGGGGGGGGGGGGGGGGGGGGGGGDGGGGGGGGGGCFGGGGGGGGGGGFFGGGGGGGDDGEGEGGFGFGGGGGGGFGGFFFFGFGGGFFFG
@M00200:205:000000000-AKKM3:1:1101:6354:6596 1:N:0:1
ATTGGGTTTAAAGTGCGTGTAGGCGGTCCGTAAAGTTAGGTGTGAAAGCCCAGGGCTCAACCCTGGAAGTGCACTTGAAACTCACGGACTTGAGTCCCGGAGAGGAAGGCGGAATTCTCGGTGTAGAGGTGAAATTCGTAGATATCGAGAGGAACATCGGTGGCGAAGGCGGCCTTCTGGACGGTGACTGACGCTGAGACGCGAAAGCGTGGGGAGCAAACAGGGTTAGATACCCGGGTAAGA
+
GGGGGGGGGGGGGGGGGEGGGGGGGGF@:FF<FGGG,<E<FGGGGGGGGGGGFGGGFGGGGG@FFGGFDGGGGG<FEG<FGAFEGG>CFGCFGGGGDFEGGGGGGGGCGGGGGGGGG,CFGGECAFFGGGGGFGFAFCGGDEGGGGGFGFGGGGGGCFEGGGGGEEGGGGGGE5C,?BFGGGGDEFFGGGGGGGGGGFCCGGGCEEGGG=ECEEEG>FGGGGG43>C6>*5FGG65)8>C7<2
@M00200:205:000000000-AKKM3:1:1101:11081:6598 1:N:0:1
ACTGGGTTTAAAGGGTCCGTAGGCGGTTCGGAAAGTCGGATGTGAAATCCCACAGCTTAACTGTGGAACTGCATTCGAAACTTCTGGACTAGAGTATGAGAGGTGTCCAGGGAATTCCCGGTGTAAGGGTGAAATCTGCAGAGATCGGGAACAACACCAGTCGCGAAGGCGCTTGACTGGCTCATTACTGACGCTCAGGGACGAAAGCTAGGGAAGCAAACGGGATTCGATACCCGAGTAAG
+
F,6CFFF;;CFEGFGFEGD@EBF<EGGDEDGGFE<FFE>7,FFE<EFCFF@CC,EAGFE@FC,FFG,CFEG99,EEFEFCFCFA9F<FGG,=,C,5,9<,C,B,,C?,<597AFBEFG9++@FBE?EFCBFGGCC9E,?;<=?,8,6@+C3+6:FDE:>@3EF7E7+8@CC8BCFC6F,,>D?F9F;DF7,41C4==86,*97*1=)2+142**.*27C8C**:()*..1.5CFG<5.)**-
@M00200:205:000000000-AKKM3:1:1101:18368:6621 1:N:0:1
ATTGGGTATAAAGCGCGTGTAGGCGGCCGAGCAGGTCTGTTGTGAAAACTGGAGGCTCAACCTCCAGACGTCGACAGAAACCGCCCGGCTAGAGTCCGGAAGAGGAGAGTGGAATTCCTGGTGTAGCGGTGAAATGCGCAGATATCAGGAAGAACACCAATGGCGAAGGCAGCTCTCTGGGACGGTACTGACGCTGAGACGCGAAAGCGTGGGGAGCGAACAGGATTAGATACCCCGGTA
+
GGGGGGGGGGGGGGGGGGGGGGGGGGGGGGGGGGGGGGGGGGGGGGGGGGGGGGGGGGGGGGGGGGGGGGGGGGCFGGGGFGGGGGGGGGGGGGGGGGGGGGGGGGGGGGGGGGGGGGGGGGGGGGGGGGGGGGGGGGGGGGGGGGGGGGGGGGGGGGGGGGGGGGGGGGGGGGGGGGGGGGGGGGGGGFGGDGGGGGGGGGGGGGGFGGGGGGFGEGGCGGGG?47<6F9DC8:DEB>E
@M00200:205:000000000-AKKM3:1:1101:10414:6630 1:N:0:1
ATTGGGTGTAAAGGGCGCGTAGGTGGCCCGTTAAGTGGCTGGTGAAATCCCGGGGCTCAACTCCGGGGCTGCCGGTCAGACTGGCGAGCTAGAGCACGGTAGGGGCAGATGGAATTCCCGGTGTAGCGGTGGAATGCGTAGAGATCGGGAAGAATACCAGTGGCGAAGGCGTTCTGCTGGGCCGTTGCTGACACTGAGGCGCGACAGCGTGGGGAGCAAACAGGATTAGATACCCTAGTA
+
G9FGGGGEGGGGGGEFGGGEGGGG@FDGGGGFGGGFEFEEDGGGGGGGGGGDEEEEGGGCFFG,=::=7FEG?C=@CGGGGGGGG7FGGEFCD9ADFEGGGGGCC7C:<,EDGGGGGFGC7C:CCGGEEG@BBFGEGCGED@CCEFF7:E*>FG9;FEF7<CDGEGEFDGEC*;;?EGCDEGFGGGGDCF9CGEGC+@8*5C5>8CDFCE>>E55>3:E+*>6C6FGFF?<D9@<*079?
@M00200:205:000000000-AKKM3:1:1101:18595:6635 1:N:0:1
ACTGGGTGTAAAGGGCGTGTAGGCGGAGCGGCAAGTCGGTGGTGAAAGCCTGCGGCTCAACCGCAGAAGGGCCTCCGAAACTGCCGGTCTGGAGGGGTGGAGAGGAGACTGGAATTCCCGGTGTAGCGGTGAAATGTGTAGAGATCGGGAGGAACACCGGTGGCGAAGGCGGGTCTCTGGCCACCTCCTGACGCTGAGGCGCGAAAGCGTGGGGAGCAAACGGGATTAGATACCCAGTA
+
GGGGGGGGGGGGGGGGGGGGGGGGGGDFGGGGGGGGGGGGGGGGGGGGGGGGGGGGGGGGGGGGGGEDGGGGGGFGGGGGGGGGGGGGGGGG?AFECFGGGGFEGGGGGGGGGGGGGGGGDEGGGFGGGGGGCGGCFGGGGGGGGGGGGGGDGGGGGGG7F@FGDGEGGGGGGGGGGGGGGGGGEFGGGG7CCGGGGCCFGGGGGGGGG/*CCEDGFGFGGCCCBGG??4<>GGGGFFF
@M00200:205:000000000-AKKM3:1:1101:11553:6647 1:N:0:1
ATTGGGTTTAAAGGGCGCGTAGGCGGGATGGCAAGTCGGTCGTGAAATCCTTCGGCCCAACCGAAGAACGTCGATCGATACTGCTGTTCTAGAGGATTGCAGAGGAGACTGGAATTCCCGGTGTAGCGGTGAAATGTTTAGAGATCGGGAGGAACCCCGTTGGCGAAGGCGGGTCTCTGGGCAATTCCTGACGCTGAGGCGCGAAACGGTGGGGAGCAAACGGGGTTGGACACCCTGTAAGGTT
+
GGGGGGEGGGGGGGGEGGGCFGGGGGCFGGGGGGGFFGGEDGGEFFGGFGFDGDGG=FBDGGCCF:=4ECDFCCFGGGF8+EAFGFGEEFGF?F=FEEGGFGA<+D+BFDG><3C3>F=>+8+8833>+>CFF,33@33,,,7,33D:*F:1>,,*81<*<F,,=FCF*8FCD8*8CFFDFGC*8:C+:7++***:5;*:C35C5C)***;5**))):*C5D5*(9)-)))0;@11)/*+*)))
@M00200:205:000000000-AKKM3:1:1101:17415:6648 1:N:0:1
ATTGGGCGTAAAGGGCGCGTAGGCGATCTGCTAAGTCTTTTGTGAAAGCCCAGAGCTTAACTCTGGAAGTGCAGAGGATACTGTCAGATTTGAGTTCCGGAGAGGAAGATGGAATTCCCGGTGTAGCGGTGAAATGCGTAGATATCGGGAGGAACACCAGTGGCGAAGGCGATCTTCTGGACGGATACTGACGTTGAGGCGCGAAAGCTAGGGGAGCAAACGGGATTAGATACCCTAGTA
+
GGGGGGGGGGGGGGGGGGGGGGGGGGGGGGGGGGGGGGGGGGGGGGGGGGGGGGGGGGGGGGGGGGGGGGGGGGC@CEGGGGGGGGGGGGGGGFGGGGGGGGGGGGGGGGGGGGGGGGGGGGGGGGGGGGGGGGGGGGGGGGGGGGGGGGGGGGGGGGGGGGGGGGGGGGGGGGGGGGGGGGGGGGGGGGFFDCGGGGGGCGGCECDGGGGFGG><BFFGGDGGFGG?FFA>C<EC5FFG
@M00200:205:000000000-AKKM3:1:1101:19890:6666 1:N:0:1
ATTGGGTATAAAGGGCGCGTAGGCGGGATGGCGAGTCGGTCGTGAAATCCCTCGGCTCAACCGAGGAGAGTCGGCCGATACTGCCGTTCTTGAGGGATGCAGAGGAGACTGGAATTCCCGGTGTAGCGGTGAAATGTGTAGAGATCGGGAGGAACACCGGTGGCGAAGGCGGGTCTCTGGGCATCTCCTGACGCTGAGGCGCGAAAGCGGGGGGAGCAAACGGGATTAGATACCCTCGTA
+
GGGGGGGGGGGGGGGGGGGGGGGGGGGGGGGGGGGGGGGGGGGGGGGGGGGGGGGGGGGGGGGGGGGGGGGGGGGGGGGGGGGGGGGGGGGGGGGGGGGGGGGGGGGGGGGGGGGGGGGGGGGGGGGGGGGGGGGGGGGGCGGGGGGGGGGGGGGGGGGGGGGGGGGGGGGGGGGGGGGGGGGGGGGGGGGGGGGGGGGGGGGGGGGGD*:CGG@GFD;8CD5D:GD?FF<C+@GGFFFG
@M00200:205:000000000-AKKM3:1:1101:8376:6667 1:N:0:1
ATTGGGTGTAAAGGGCGCGTAGGCGGTCGTGCACGTCGGAGGTGAAATCCCCGGGCCTAACCCGGGAACTGCCCCCGATACGGCGCGGCTAGAGTGCGGGAGGGGAGAGTGGAACTCCTGGTGGAGCGGTGAAATGCGTAGATATCAGGAGGAACGCCGGTGGCGAAAGCGACTCTCTGGTTCGCAACTGACGCTGAGGCGCGAAAGCCAGGGGAGCAAACGGGATTAGATACCCTCGTA
+
GGGGGGGGGGGGGGGGGGGGGGGGGGGGGGEEGGGGCFGGGGGGGGGGGGGDGDGGEGGGGGE4=FGGFFGGGG@FCFGGCCFD:+CFGGGFDGGGGGDG>FGGGC:CGGGGFFFGGGFGFGGGFGCEGGGGGGGFGGGGCFGGG@FGGGGGGGGGGGGGGGGGDGGDGFGGGCGGFEGG++3:E8CGGGGFGGGGEFFGGDE>EE7C80;C>E@G>GCGFGGGFGGFFFD7E@E*)5>E
@M00200:205:000000000-AKKM3:1:1101:21053:6675 1:N:0:1
ATTGGGTATAAAGGGAGCGTAGGCGGATAGTTTAGTCAGAGGTGAAAGCCCAGGGCTCAACCTTGGAATTGCCTTTGATACTGGCTATCTTGAGTATGGAAGAGGTATGTGGAACTCCGAGTGTAGAGGTGAAATTCGTAGATATTCGGAAGAACACCAGTGGCGAAGGCGACATACTGGTCCATTACTGACGCTGAGGCTCGAAAGCGTGGGGAGCAAACAGGATTAGATACCCTTGTA
+
GGGGGGGGGGGGGGGGGGGGGGGGGGGGGGGGGGGGGGGGGGGGGGGGGGGGGGGGGGGGGGGGGGGGGGGGGGGGGGGGGGGGGGGGGGGGGGGGGGGGGGGGGGGGGGGFGGGGGGGGGGGGGFGGCGGGGGGGGGGGGGGGGGGGFEGCGGGGGGGGGGGGGCGGGFGGGGGGGGGGGGGGGGGGGGGFDGDGGGGFGDEGGEGGGGGDGD;CBFFGGFFFFGF<A63CC<BCFFFE
@M00200:205:000000000-AKKM3:1:1101:26731:6680 1:N:0:1
ATTGGGTATAAAGGGTCCGTAGGCGGTCGTTATAGCACTTAGCACGACACTTCACGATCTACTCGTATTTTGTGCTTTAGATGAAACGCACTAGAATCCACCGGAGGTTTTTGGTACCGGCGAAGGAGGGGTGAAATCCTTTGATAGCGTTTAGGGACCACCGAAGGCGAAGGCAAATCACCACTGTGGATTGACGCTGAGGGACGAAAGCGTGGGGAGCGAACGGGATTAGATACCCCGGTA
+
GGGGGGGGGGGGGGGGGGGGGGGGGGGGFGGGGGGGGGGGGGGEGGGGGGGGGGGGEDGGGGGGGGGGGGGGGGGGGFGGGGGGGGGFGGGGGGGGDGGGGGGGEGGGGGGGGGGGFGGGGGGGGEGGGCGGGGFDFFGGGGGGGGGGGGDDFGGFGGGGGEGGGGGGGGGGGGFGGDGGGCF8CFGGGFGGGGFGD:8EGG=CGGCDEGFEEEBDBC88/9C)(9C1.57C3<<:??FEGB0
@M00200:205:000000000-AKKM3:1:1101:4614:6684 1:N:0:1
ACTGGGTTTAAAGGGTGCGTAGGCGGTCGTGTAAGTCAGTGCTGAAATATCCCGGCTTAACCGGGAGGGTGGCATTGATACTGCATGACTTGAGTAAAGTTGAGGTAGGCGGAATTGACGGTGTAGCGGTGAAATGCTTAGATATCGTCAAGAACACCTATTGCGTAGGCAGCTTACTAAGCTTTAACTGACGCTGAGGCACGAAAGTGTGGGGATCAAACAGGATTAGATACCCCTGTA
+
GGG<EFFE;<F@EFE@CB@BCCFGGGGGGGDGGFGDFEEGGGAACFGGDFGFEB@@7C<DF9FC@BFGGGGGGFEGGGGF9FFFF<F?<C?ECF<E<EDF<FDCGAFGGGCFE@+BBEFEGE+BAFEGGFB7F=<<DFAEFFGGGFBFCFC3EFG@FE,3=FFGGGGCCCB:>8EGGG;DE,=EFF9DCF7<EDDGGDDF=FC588CF?GCFD5)::C:CF4C4?DFF@F>FGGGGFFFG
@M00200:205:000000000-AKKM3:1:1101:18731:6693 1:N:0:1
ATTGGGCTTAAAGAGCTCGTAGGCGGTTTGTCGCGTCTGCCGTGAAAGTCCGGGGCTCAACTCCGGATCTGCGGTGGGTACGGGCAGACTAGAGTGATGTAGGGGAGACTGGAATTCCTGGTGTAGCGGTGAAATGCGCAGATATCAGGAGGAACACCGATGGCGAAGGCAGGTCTCTGGGCATTAACTGACGCTGAGGAGCGAAAGCATTGGGAGCGAACAGTATTAGATACCCTAGTATGAT
+
GFE@@<-CDFGGFGGGG9@@BFCCFCCEF@FE@D@@@@@@C@FCF@@EFEFEG7:FECCFGGEF:C,?B<FG:F44@>FG,=+>FCF7EFGFGFB5FGA@F<A7C:7?DFFGDEF<FF,<B=BFFGGDGEE<B>F9EFG>FEB=@=,7DCG7@FFGGGG>F:@EG7BC>FGEEFGF9BBCD56BF+<CE79?EEG=**AF*/:CCG5CCC+<<5)*.2?=5D606C7)*1-*<086578:*)))
@M00200:205:000000000-AKKM3:1:1101:26837:6697 1:N:0:1
ATTGGGTATAAAGGGCTCGTAGGTGGCCAATTAAGTCAGACGTGAAATCCCCAGGCTCAACTTGGGAACTGCGTCTGATACTGACTGGCTTGAATTCGGGAGAGGGATGCAGAATTCCAGGTGTAGCGGTGAAATGCGTAGATATCTGGAGGAATACCGGTGGCGAAGGCGGCATCCTGGATCGGTATTGACGCTGAGGAGCGAAAGCCAGGGGAGCAAACGGGATTAGATACCCCGGTA
+
E@FGGGGFGGGGGGEGFFGBFGGGCFGGGGGGGGGGGGGGGGGGGGGGGCEFGCGGGGCEFGGGGGGGGGGGGGGGGGFFGGGGGAGGGGGGFFFGGGGGF@EFFGEGGGGFFBEFGGGGGGCFFEEGGGGGGF9EEGF@EE,5,A?<<,>C:EFGGGE@3FEGGGGGGGGGGDGFGCFGCFGGGEFF7:@EGDGGCGGG=FGDC8DDGGGDCEFGFGF6CGEG2C72?=>>C@C<@5)*
@M00200:205:000000000-AKKM3:1:1101:10932:6704 1:N:0:1
ATTGGGTTTAAAGCGCGCGCAGGCGGCTTTTTAAGTCCACTGGTCAAATGCCGGGGCTCAACCCCGTGCCCGCCAGGGATACTGGAGAGCTGGAGACACGTAGAGGCAAGCGGAATTCCGGGTGTAGCGGTGGAATGCGTAGAGATCCGGAAGAACACCGGAGGCGAAGGCGGCTTGCTGGGCGTGATCTGACGCTGAGGCGCGAAAGCGTGGGGAGCAAACAGGATTAGATACCAGAGTA
+
GGGGGGGGGGGGGGGGGGGGGGGGGGGGGGGGGGGGGGGGGGGGGGGGGGGGGGGGGEGGGGGGGGGGGGGGGGGGGGGGDGGGGGGFGFGGGGGGGGGGGGGGGGDEFFDGGGGGGDGGGGGGGGGGGGFGGGGGGGFGGEEGFCGGGGE@EFGGGGGGDDGGGGGGGEFEE5CGDDGGGG=EEEGGGGGF@=<ACCECFC*CCECDGGE>EGDDFGGGF4@56CCBFF<CECF*)7>E:
@M00200:205:000000000-AKKM3:1:1101:3659:6713 1:N:0:1
ACTGGGTTTAAAGGGCTCGTAGGCGGCCAACTAAGTCATACGTGAAATCCCTCAGCTTAACTGGGGAACTGCGTGTGATACTGGATGGCTTGGATTTGGGAGAGGGATGTGGAATTCCAGGTGTAGCGGTGAAATGCGTAGATATCTGGAGGAACACCGGTGGCGAAGGCGGCATCCTGGACCAATATTGACGCTGAGGAGCGAAAGCCAGGGGAGCAACAGGGATTAGCTACCCCAGTA
+
EEFGGGFF@EEFEF@GFGEG@D7,@BECFDFFE<@CFGGACFCF8C,FFFGGGGEFGEF9F,@FCEG@F8CFFGGGGGFGGGCC,FG<?CFC=8,,:CAF@CGGGG7A7,C?,?FAAFAE4B?BEFGDC=C=FCEFFGGDFGFFDEG,<7D7+>=,BFC+<++3@:E*CFG*B8:CF?,?7BF=C84,1+1145DG528?=<:8CD)996:<F*57>CG*0**1(*98@)6CG?CG5)/<
@M00200:205:000000000-AKKM3:1:1101:13324:6728 1:N:0:1
ACTGGGTTTAAAGGGAGCGTAGGCGGATAGTTTAGTCAGAGGTGAAAGCCCAGGGCTCAACCTTGGAATTGCCTTTGATACTGGCTATCTTGAGTATGGAAGAGGTATGTGGAACTCCGAGTGTAGAGGTGAAATTCGTAGATATTCGGAAGAACACCAGTGGCGAAGGCGACATACTGGTCCATTACTGACGCTGAGGCTCGAAAGCGTGGGGAGCAAACAGGATTAGATACCCCTGTA
+
GGGGGGGGGGGGGGGGGGGGGGGGGGGGGGGGGGGGGGGGGGGGGGGGGGGGGGGGGGGGGGGGGGGGGGGGGGGGGGGGGGGGGGGGGGGGGGFGGGGGGGGCCFGGGGGGGGGGGGGGDGGGGGGGGGGGGGGGGGGGGGGGGGGFGGD@FGGGGGGGGGGGGGGGGGGGGGEAFGGGGGGGGGGGGGGGGGGGGGGGGGGGGGDGGGGGGGFGEGFGGGGGFGGFFFFFFGGGFFFF
@M00200:205:000000000-AKKM3:1:1101:26426:6735 1:N:0:1
ATTGGGTTTAAAGAGCGTGTAGGCGGCCAGGTAGGTCCGACGTGAAAACTGGAGGCTCAACCTCCAGCTGTCGTCGGAAACCCTCTGGCTAGAGTCCGGAAGAGGAGAGCGGAATTCCTGGTGTAGCGGTGAAATGCGCAGATATCAGGAAGAACACCGATGGCGAAGGCAGCTCTCTGGGACGGTACTGACGCTGAGACGCGAAAGCGTGGGGAGCGAACAGGATTAGATACCCCAGTA
+
GGGGGGGGGGGGGGGGGGGGGGGGGGGGGGGGGGGGGGGGGGGGGGGGGGGGGGGGGGGGGGGGGGGGGGGGGGGGGGGGGGGGGGGGGGGGGGGGGGGGGGGGGGGGGGGGGGGGGGGGGGGGGGGGG@EFFFGGGGGGGGGGCGGGGGFGGGGGGGGGEDGGDGGGGGGGGFGGGGGGGGGGGGFGGGGFGGDGEEGGCDEGGGGGGGGGGCFGFGCG<5F<?GC?FFFGGGFGEFFG
@M00200:205:000000000-AKKM3:1:1101:27398:6738 1:N:0:1
ACTGGGTATAAAGGGCGCGTAGGCGGCTTTGCAAGTGACGGGTGAAATCCCTCGGCTTAACCGAGGAACTGCCTGTCAGACTGTGAGGCTTGAGACCGGGAGAGGTGAGTGGAATTCCCAGTGTAGCGGTGAAATGCGTAGATATTGGGAGGAACACCAGTGGCGAAGGCGGCTCACTGGACCGGAACTGACGCTGAGGCGCGAAAGCGTGGGGAGCAAACAGGATTAGATACCCTTGTA
+
GGFGGGFGGGGGGGGGGGGGGGGGGGGGGGGGGGGGGGGGGGFGGFGFGGGGGGGGGGGGGGGGGGGGGDFGGGGGGGGGFDFGGGGGGGGGGGGGGGGGGGGGGFGGGEGGGGGGGGGGGGGCFGFGGGCGGGDGGG+@:@CFGGGGGGGGGFCGGGGECCC8BEGGGGGGGGGGGFGGGFGEGGE*+>9CC:C:EDFFEG=EDCDGG:EGEE7DBGGGGFCFBGC7674*+3<95)/<
@M00200:205:000000000-AKKM3:1:1101:16223:6740 1:N:0:1
ACTGGGTGTAAAGGGCGCGTAGGCGGCTTTATAAGTCGGGGGTGAAAGCCTGTGGCTCAACCACAGAATTGCCTTCGATACTGTATGGCTTGAGACCGGAAGAGGTTAGTGGAACTGCGAGTGTAGAGGTGAAATTCGTAGATATTCGCAAGAACACCAGTGGCGAAGGCGGCTGACTGGTCCGGTTCTGACGCTGAGGCGCGAAAGCGTGGGGAGCAAACAGGATTAGATACCCGAGTAAGA
+
GEGGGGGGGGGGGFGGGGGGGGGGGGGGGGFGF,FGFGGEGGGGGGGGGGFGGGGGGGGGGGGGFGFAAFGGFFGGGGGGGFEFFFFEGGFGGGFFFEG:FGFGGFFGGGGGGGFGGGGGGGGGGGGGGGGGGGGFGGEFGGGGGGGGGGDFGGGGGGGGGGGGGGGGCGCG8EC*CGGGFGCCE*:EFGGGGGGGGGGCE<E>EG3<C58EGGFGD*:CCFGG:<FFFFFGEFG<5@@GFFF
@M00200:205:000000000-AKKM3:1:1101:26179:6751 1:N:0:1
ATTGGGTTTAAAGGGCGCGTAGGCGGGATGGCAAGTCGGTCGTGAAATCCCTCGGCTCAACTGAGGAGAGTCGGCCGATACTGCTGTTCTTGAGGGATGCAGAGGAGACTGGAATTCCCGGTGTAGCGGTGAAATGTGTAGAGATCGGGAGGAACACCGGTGGCGAAGGCGGGTCTCTGGGCATCTCCTGACGCTGAGGCGCGAAAGCGTGGGGAGCAAACGGGATTAGATACCCCAGTAAGA
+
GGGGGGGGGGGGGGGGGGGGGGGGGGGGGGGGGGGGGGGGGGGGGGGGGGGGGGGGGGGGGFCEGFEGCEFGGEGCFEEFGFGGGGGGGGGGGGGDFFGFEGCF@FEGDFFFFFGGGGGG@=FFFGGGGCFGGFDGGFGAFGGGF:DFEFFGGCEFGEFGGGEFEGGGGGGGEEEGGDFGFFF*20<C:D:8?5*/1C8CEDCGEE998*CGGG395FGD*98C8G*,98)?FCE*))02?<2
@M00200:205:000000000-AKKM3:1:1101:18915:6769 1:N:0:1
ATTGGGTGTAAAGGGCGCGTAGGCGGCCTCCGCAAGTCAATTGTGAAATCTCCGGGCTTAACTCGGAAAGGTCAACTGATACTGCGGGGCTAGAGTGCGGAAGGGGCAACTGGAATTCTCGGTGTAGCGGTGAAATGCGTAGATATCGAGAGGAACACCTGCGGCGAAGGCGGGTTGCTGGGCCGACACTGACGCTGAGGCGCGAAAGCTAGGGGAGCGAACGGGATTAGATACCCCGGTA
+
GGGGGGGGGGGGGGGDGGGGGGGGGGGG:FFEFG@@CFFGGGFGGGGGGGF<@CFGGGDGFGFG@FFE:FGGGF55CEFFGFGCFDEGGDGGGGDEFFGDEEGGG7FFFGGGGGEGEG<FFFGCFFFGDEGGGGCFFGEGEGGGC;>FFEFCGGGFCGCFFGGCEGGGEEFGEDGGECEFGD*88?EC:CE:CE3=EEF5FCEDCC75CC79F5B3>EC=5C?D:5D:=FBF?FGGFF):)
@M00200:205:000000000-AKKM3:1:1101:24855:6776 1:N:0:1
ATTGGGTTTAAAGGGCGTGTAGGCGGGATGGCAAGTCGGTCGTGAAATCCTTCGGCCCAACCGAAGAAGTGCGTCCGATACTGCTGTCCTTGAGGGTTGGAGAGGAGACTGGAATTCCCGGTGTAGCGGTGAAATGCGTAGATATTGGGAGGAACACCAGTGGCGAAGGCGGTCCCCTGGGCCGGAACTGACGCTGAGGCGCGAAAGCGTGGGTAGCAAACGGGATTAGATACCCCTGTA
+
GGGGGGGGGGGGGGGGGGGGGGGGGGGDGGGGGGGGGGGGGGGGGGGGGGGGGGGGGGGGGGGGGGGGGGGGGGGGGGGGGGGGGFGGGGGGGGGGGGGGGGGGGGGGGGGGGGGGGGGGGGGGGGGGGGGGGGGGGGGGEEDGGGGFGGGGGGGGGGG@FGGGEGEEGGGEG5EFG>FGGFGEEGGGGGGFEGGDCGFF=DGGGGGGCGGDDGFCFGGG<DEG?D<26@B7CEFGFFF<
@M00200:205:000000000-AKKM3:1:1101:24453:6788 1:N:0:1
ACTGGGTTTAAAGCGCACGTAGGCGGCTAGGTCCGTCCGATGTGAAAGCCCCCGGCTCAACCGGGGAACAGCATCGGATACAGCCTGGCTTGAGGACGGTTGGGGTGAGTGGAACTCCTGGTGGAGCGGTGAAATGCGTAGATATCAGGAGGAACACCGGTGGCGAAAGCGGCTCACTGGACCGTTACTGACGCTGAGGTGCGAAAGCTAGGGGAGCAAACGGGATTAGATACCCCCGTA
+
GGGGGGGGGGGGGGGGGGGGGGGGGGGGGGGGGGGGGGGGGGGGGGGGGGGGGGGGGGGGGGGGGGGGGGGGFGGGGGGGGGGGGGGGGGGGGGGGGGGECGGGGGGGGGGGGGGGGGGGGGGGGGGGGGGGGGGGGGGGGGGGGGGGGGGGGGGGGGGGGGGGGDGGDGGGGGGGGGGGGGGGGGGGGGGGGGGGGGGFGGGGDGGGGGGGGGF<>FG?DC=DFGGB@?AGGGCF@EF*
@M00200:205:000000000-AKKM3:1:1101:9563:6789 1:N:0:1
ATTGGGTATAAAGCGCACGCAGGCGGCTTTGGAAGTCCAAGGTGAAAGCCCTCGGCTCAACCGAGGGAGGCCCTTGGAAACTCCAAAGCTTGAAGGCGGGAGAGGCAGATGGAATTTCCGGTGTAGCGGTAAAATGCGTAGATACCGGAAGGAACACCAGTGGCGAAAGCGATCTGCTGGCCCGCTCTTAACGCTCAGGTGCGAAAGCTAGGGGAGCGACCGGGATTAGATACCCTCGTA
+
GGGGGGGGGGGGGGGGGGGGGGGGGGGGGGGGGGGGGGGGGGGGGGGGGGGGGGGGGGGGGGGGGGGGGGGGGGGGGGGGGGGGGGGGGGGGGGGGGGGGGGGGGGGGGGGGGGGGGGGGGGGGGGGGGGGGGGGGGGGGGGGGGGGGGGGGGGGGGGGGGGGGGGGGGGGGGGGGGGGGGGGGGGGGGFGGGGGGGGFGCGGGGGGGGGGGGGFGFEGGGGGGFGGFF?>GGGGFF>FC
@M00200:205:000000000-AKKM3:1:1101:23453:6797 1:N:0:1
ACTGGGTGTAAAGAGCGCGCAGGCGGCTGGGTAAGTCCGATGTGAAAGCTTCCGGCTTAACTGGAAAACGGCATCGGCAACTGCTCGGCTTGAAGGTGGGAGAGGGTAGCGGAATTCCCGGTGTAGTGGTGAAATGCGTAGATATCGGGAGGAACACCAGTGGCGAAGGCGGCTACCTTGCCCATTCTTGACGCTGAGGCGCGAACGCTAGGGGAGCGAACGGGATTAGATACCCCTGTAAGTT
+
FCEC<CEFF9CEFDDFG7F@@FGEGEGDF:CFGG@FEGGEC@FC<E,6CF,@FGDEE:669EC8FD?CE:CEEGGGG7CFDEG<?FG7FF@:D8<,:?=BFCGFG@:FFFEC7FFFGGGGE@FEFF=D,:@<CBEFEFE7F:@;BCF7::BF*6>8FC*<F<CEEF8**8<*81=:FG,2?FF+*9C?FC+3;5CC8;CE5DC5>*7CEC5;;CBC>CE5CGE30CC2?=<:EFGG))0+2-).
@M00200:205:000000000-AKKM3:1:1101:8977:6816 1:N:0:1
ATTGGGTTTAAAGGGTGCGTAGGCGGCTTTGCAAGTTGGGTGTGAAAGCCCTCGGCTCAACCGAGGAATTGCGCTCAATACTGCCGAGCTCGAGAGAGACAGAGGTAAGCGGAACTAATGGTGGAGCGGTGAAATGCGTTGATATCATTAGGAACACCGGTGGCGAAGGCGGCTTACTGGGTCTTTTCTGACGCTGAGGCACGAACGCCAGGGGAGCGAACGGGATTAGATACCCGTGTA
+
GGGGGGGGGGGGFFGFGGGGGGCFEGGGGGFGFGGGGFGGGGGGGGGGGGGGGEFGGGGGGGGEGGDGGGGGGDGGEFGGGGGFGGGFGGGGEFFGGGGGGGGGGGGGFGGGGGGGCGGGGDFE:AFGGGGDFGGFGDFCC:FDGCGGGGFGGGGGFGGGGGGGGGGGFGG>CEGGGGGGGGGGGGGGGGGGGGGGGGFGGFGDG*7D57EGGDFCBGGEDGDD:<C)666*<:E375<*
@M00200:205:000000000-AKKM3:1:1101:9882:6852 1:N:0:1
ACTGGGTTTAAAGGGCGCGTAGGTGGCGACATAAGGCTGTGGTGAAAGTCTGGGGCTCAACTCCAGATCGGCCGTGGCAACTGTGTCGCTTGGGCACTGTAGAGGCAGATGGAATTCCGGGTGTAGCGGTGGAATGCGTAGAGATCCGGAAGAACACCAGTGGCGAAGGCGGTCTGCTGGGCAGTGAACCCGCGAGGGTTCAATAGCCGACACTGAGGCGCGACAGCGTGGGGAGCAAACGGG
+
GGGGGGGGGGGGGGGGGGGGGGGGGGGGGGGGGGGGGGGGGGGGGGGGGGGGGGGGGGGGGGGGGGGGGGGGGGGGGGGGGGGGGGGGGGGGGGGGGGGGGGGGGGGGGGGGGGGGGGGGGGGGGGGGGGGGGGGGGGGGGGGGFFGGGGGCDGGGGGGGGGGGGGGGGGGGGGGGGGGGGGGGGGGGGGGGGDDGGGGGGGGG?EGGEGGGGGFGFGGGGGEG1DGBF>BGG8EGFFFGD16
@M00200:205:000000000-AKKM3:1:1101:13843:6866 1:N:0:1
ATTGGGTTTAAAGAGCGTGTAGGCGGCCAGGTAGGTCAGCTGTGAAAACTCGAGGCTCAACCTCGAGATGTCGGCTGAAACCATCTGGCTAGAGTCCGGAAGAGGAGAATGGAATTCCCGGTGTAGCGGTGAAATGCGCAGATATCGGGAAGAACACCCGTGGCGAAGGCGACGCTCTGGAACGTTCCTGACGCTGAGGCTCGAAAGCGTGGGGAGCGAACGGGATTAGCTACCCTAGTA
+
GGGGGGGGGGGGGGGGGGGGGGGGGGGGGGGGGGGGGGGGGGGGGGGGGGGGGDGGGGGGGGGGGGGGGGGGGGGGGGGGGGGGGGGGGGGGCGGGGGGGGGGGGGGGGGGGGGGGGGGGGGGGGGGGGGGGEFGGGGGGGGGGGGGGG:FEGGGGGGGCFGGGGGGGGGGGGGGGGGGGGGGGFEFGGGGGGGD58EFGGGGGGEGFGCEE5C)>BECEDGGG0DG<4))2<;EGFFFG
@M00200:205:000000000-AKKM3:1:1101:4314:6876 1:N:0:1
ATTGGGTTTAAAGGGCTCGTAGGCGGTTTGTCGCGTCGGGAGTGAAAACTCAGGGCTCAACCCTGAGCGTGCTTCCGATACGGGCAGACTAGAGGTATGCAGGGGAGAACGGAATTCCTGGTGTAGCGGTGGAATGCGCAGATATCAGGAGGAACACCGGTGGCGAAGGCGGTTCTCTGGGCATGACCTGACGCTGAGGAGCGAAAGCATGGGGAGCGACCAGGATTAGATACCCTGGTA
+
CDFFGGFGGFF<CE;CF9FGGFEGGGGGGGFEFGGGGGGC7FCFG<<<E<F<,,CCEFGDGGGFFGGGGGGGGFCG:CCF@BC:EFEGFGGDGGGGFFGGGGFGGG7C==FDE@@FGFG<=FBF,CBCFGGGGGA<FEGC7:3;=FCCGF7>F<F8FGEFG7FGCE7FE7**CC8BF9FC7F:8:<29CCC9?=CE5:C+:95C*:)9@7+;C87)75?*7);9(9:<F*-:CFD*0<@F
@M00200:205:000000000-AKKM3:1:1101:10177:6906 1:N:0:1
ACTGGGTTTAAAGGGTGCGTAGGCGGTCCTGTAAGTCAGTTGTGAAATACGGCAGCTTAACTGTCGAGGTGCAATTGATACTGCGGGACTAGAGTACTGATGAGGTAAGCGGAATGGACGGTGTAGCGGTGAAATGCTTAGATATCGTCCAGAACACCGATAGCGAAGGCAGCTTACTAAGGAGTAACTGACGCTGAGGCACGAAAGTGTGGGGATCAAACAGGATTAGATACCCTCGTA
+
GGGGGGGGGGGGGGGGGGGGGGGGGGGGGGGGGGGGGGGGGGGGGGGGGGGGGGGGGGGGGGGGGGGGGGGGGGGGGGGGGGGGGGGGGGGGGGGGGGGGGGGGGGGGGGGGGGGGGGGGDGGGGGGGGGGGFGGGGGGGGGGGGGGGGGGFGGGGGDGGGGGGGGGGGGGGGFGGGGGGGFFGGGGGGGGGGGGGGGGGGGGG8EDFFGGGGGEDFGGGGGGGBGGF?FBGFFG7@EFE
@M00200:205:000000000-AKKM3:1:1101:26623:6915 1:N:0:1
ATTGGGTGTAAAGGGAGCGTAGGCGGATAGTTTAGTCAGAGGTGAAAGCCCAGGGCTCAACCTTGGAATTGCCTTTGATATTGGCTATCTTGAGTATGGAAGAGGTATGTGGAACTCCGAGTGTAGAGGTGAAATTCGTAGATATTCGGAAGAACACCAGTGGCGAAGGCGACATACTGGTCCATTACTGACGCTGAGGCTCGAAAGCGTGGGGAGCAAACAGGATTAGATACCCTTGTA
+
FGGGGGGGGGGGGGGGGGGGGGGGGGGGGGGGGGGGGGGGGGGGGGGGGGGGGGGGGGGGGGGGGGGGGGGGGGGGGGGGFGGGGGGGGGGGGGGGGGGGGGGGGGGGGGCGGGGGGGGGGGGGGGGGGGGGGGGGGGGGGGGGGGGGGGGGGGGFFGGGGGGGGGGGGDGGGGGGGGGFFGFFGGGGGGGGGGGGEGGGGGG5FEGGGDGDGG3DDGGGGCFFDFGFFFCFGFGGFFAF
@M00200:205:000000000-AKKM3:1:1101:22597:6925 1:N:0:1
ATTGGGTTTAAAGGGCGTGTAGGCGGGATGGCAAGTCGGTCGTGAAATCCTTCGGCTCAACCGAAGAAGTGCGTCCGATACTGCTGTCCTTGAGGGTTGGAGAGGAGACTGGAATTCCCGGTGTAGCGGTGAAATGTGTAGAGATCGGGAGGAACACCGGTGGCGAAGGCGGGTCTCTGGCCAATTCCTGACGCTGAGGCGCGAAAGCGTGGGGAGCAAACGGGATTAGATACCCGGGTA
+
GGGGGGFGDGGGGGGGGGGGGGGGGGGGGGGGGGGGGGGGGGGGGGGGGGGGGGGGGGGGGGGGGGGGGGGGGGGGGGGGGGGGGGGGGGGGGGGGGGGGGGGGGGGGGGGGGGGGGGGGGGGGGFGGGGGFFGGGGGGGGGFFGGGGGGGGGGGGGGGGEGGGGGGGGGGGGGGGGGGGGGGGGGGGGFGGGGGGCGGG=DGECEGFGEGGDEFGFG:FFDE34CFFFF2FGFGGFFFE
@M00200:205:000000000-AKKM3:1:1101:5410:6952 1:N:0:1
ACTGGGTGTAAAGAGCTCGTAGGCGGTTTGTCGCGTCGGGAGTGAAAACCAGGTGCTTAACACCTGGCTTGCTTTCGATACGGGCAGACTGGAGGTATGCAGGGGAGAACGGAATTCCTGGTGTAGCGGTGAAATGCGCAGATATCAGGAGGAACACCGGTGGCGAAGGCGGTTCTCTGGGCATTACCTGACGCTGAGGAGCGAAAGTGTGGGGAGCGAACAGGATTAGATACCCCCGTC
+
GGCFGFFGGGGGGGGGGFGGGGDFGGCFCFGGGGGGGGGGGG@FGGGGGGGGGGGGFGGGGFGCGAFGGGEFGAFGEDFEGGGDC:FF<AC??EEGGFDFGAFCFCFG@EFG7CDFGEGG@DCG:DCC73:<>FGFGGDGGE9DBFGBF@GGDF<FFEEGGEC>EFE7CC<CECEFCFGF7C*BCFCFC:CFCEDGGCF+5CECE5C:ECCEDGFG>EEGGG8*1*:<*9)>CFC*75)*
@M00200:205:000000000-AKKM3:1:1101:3945:7006 1:N:0:1
ATTGGGCTTAAAGCGCGTGCAGGCGGTCCGTTAAGTCTCGTGTGAAATCCTCCGGCTCAACCGGAGAACGCCGCGGGATACTGGCGGGCTTGAGGGCGGTAGAGGGTGATGGAATTCCCGGTGGAGCGGTGAAATGCGTAGATATCGGGAGGAACGCCAGTGGCGAAGGCGGTCACCTGGGCCGTCCCTGACGCTGAGACGCGCAAGCTGGGGGAGCGAACGGGCTTACGTACCCGTGTA
+
FF9F@FGGEE@FGFEF@F:CF@FGGGGGDEFG:DFECFAFCEFCEC9FFCGGGGEGCEFCFF:+=:F8FCGGGG+>=+6=FFGFFEGGGEBGGDDEEGCFGEFGGG>FGGFF,8?DA>FGGGED*CFEEGGG9CCGGGD8:CFE:FC*4***;C@CEGDD@FF85?8:CFCCE>EFGG+*;5CEGGG=+*:<EGDG5*<9=37*?C57+38//*795*8*7D?<(/*49)4*;:9)..5*
@M00200:205:000000000-AKKM3:1:1101:14352:7015 1:N:0:1
ATTGGGCTTAAAGCGTGCGTAGGTGGTTGTTTAAGTCTGTCGTGAAAGCCCTGGGCTCAACCTGGGAATTGCGATGGATACTGGGCGACTAGAGTGTGGTAGAGGGATGTGGAATTTCCGGTGTAGCAGTGAAATGCGTAGAGATCGGAAGGAACATCTGTGGCGAAGGCGACATCCTGGGCCAACACTGACACTGAGGCACGAAAGCGTGGGGAGCAAACAGGATTAGCTACCCTCGTA
+
GGGEGGGGGGGGGGGBFGEFEGGGGGGGGGGGGGGGFFGGGGGGGGFGGCFFFFGGGGGGGGGFGCAF@FGGGEFGGFGGGGGGGGGGGGGGFGGGFGD=EFGGGG@CGGGGGGGGGGGGGGGGGFGGGGGGGGGGGGEGGGFFFGGG@FGGGDGFFGGGGGGF7CEGGGDGGDEFGGGFGGGGGGGGGGGGGGG6ECFGGGGGGGGFEGGGGGFGFGFFGG?526@3A).::AFGFEF5
@M00200:205:000000000-AKKM3:1:1101:20716:7016 1:N:0:1
ACTGGGTTTAAAGCGTGTGTAGGCGGCTTTGCAAGTCGGATGTGAAAGCCCTGGGCTCAACCCAGGAAGTGCACTCGATACTGCAGGGCTTGAGTATCGGAGAGGTTGGTAGAATTCTCGGTGTAGAGGTGAAATTCGTAGATATCGAGAGGAATACCGGCGGCGAAGGCGGCCAACTGGACGAATACTGACGCTGAGACACGAAAGCGTGGGGAGCAAACAGGATTAGATACCCTAGTA
+
GGGGGGGGGGGGGGGGGGGGGGGGGGGGGGGGGGGGGGGGGGGGGGGGGGGGGGGGGGGGGGGGGGGGGGGGGGFGGFGGGGGGGGGGGGGGGGGGGGGGGGGGGGGGGGGGGGGGGGGGGGGGGGGGGGGGGGFGGGGGGGGGGGEGGGGEGGGGGGGGGGGGGGGGGGGGGGGEGGGGGGGGGGGGGGGGGGGGGGGFGGGGGGGGGGGGGCDDFGGGGGGGBGGFFFFGG:FGF@=?
@M00200:205:000000000-AKKM3:1:1101:11179:7020 1:N:0:1
ACTGGGTTTAAAGCGCGGGCAGGTGGTTCTTTAAGTCCTTTGTGAAATTCCGGGGCTCAACTCCGGATGTGCATAGGATACTGGAGAACTGGAGACTGGTAGAGGCGAGCGGAATTCCTGGTGTAGCGGTGGAATGCGTAGATATCAGGAAGAACACCGGTGGCGAAGGCGGCTCGCTGGGCCAGTTCTGACACTCAGCCGCGAAAGCGTGGGGAGCAAACAGGATTAGATACCCCAGTA
+
GGGGGGGGGGGGGGGGGGGGGGGGGGGGGGGGGGGGGGGGGGGGGGGGGGGGGGGGGGGGGEAFFGGGFGGGGGGFGGFGGGGGGFGGGGGGGGDEFFGGGGGGGGGGGGGGGGGGGAFGGGGGFGGGGGGGGGGGGGGGGGGGGGGGGGGFGGGGGGGCGGGGGGGGGGGGGE@EGGGCCGGGCFGCCD?CEFGCF68FEGDEGGGFGGGGEGDGBFFEDGFFFGD<FFFFFCGD>@FG
@M00200:205:000000000-AKKM3:1:1101:10273:7024 1:N:0:1
ATTGGGCTTAAAGGGCGCGTAGGCGGCCTGCTAAGTCGAACGTGAAATCCCTGGGCTCAACCCAGGAACTGCGTCCGATACTGGTTGGCTTGAATCCGGGAGAGGGATGTGGAATTCCAGGTGTAGCGGTGAAATGCGTAGATATCTGGCGGAACACCGGTGGCGAAGGCGACATCCTGGACCGGCATTGACGCTGAGGCCCGACAGCCAGGGGAGCAAACGGGATTAGATACCCTGTTA
+
GGGGGG9FGGFFGCFGGGGGGGGGGG@BF@EFCCFGGDCFGGGGDFGFGG8AFCFGGFGGG<FCGFF=FF=EEB=CCFG+4<FFGFGDFFGGGFGDCCEDEGCFCEEGGGGGGEDGG<FF8F8FFFCF7FGGGCF9DCBEGGGGFCFGG,>FCEGGGCFCF@:CEFEG*=@CC8:C8B@:+<CE85*/<7+<85<E*@***12?*17C*:EGGC57>=EFFDGDBD7)0*)*3<:*7)*2
@M00200:205:000000000-AKKM3:1:1101:11034:7041 1:N:0:1
ATTGGGTGTAAAGGGCTCGTAGGCGGCCAACTAAGTCAGACGTGAAATCCCTCGGCTTAACCGGGGAACTGCGTCTGATACTGGATGGCTTGAGATTGGGAGAGGGATGCGGAATTCCAGGTGTAGCGGTGAAATGCGTAGATATCTGGAGGAACACCGGTGGCGAAGGCGGCATCCTGGACCAACACTGACGCTGAGGAGCGAAAGCCAGGGGAGCAAACGGGATTAGATACCCGGGTA
+
GGGGGGGGGGGGGGGGGGGGGGGGGGGGGGGGGGGGGGGGGGGGGGGGGGGGGGGGGGGGGGGGGGGGGGGGGGGGGGGGGGGGGGGGGGGGGGGGGGGGGGGGGGGGGGGGGGGGGGGGGGGGGGGGGGGGGGGGGGGGGGGGGGGGGGGGGGGGGGGGGGGGGGGGGGGGCGGGGGGGGGGGGGGGFGGGGGGGGGGGGGGGGGGGGGGGGGDDFGFGGGCGFGGDFFBFGC+CDFFG
@M00200:205:000000000-AKKM3:1:1101:18469:7041 1:N:0:1
ACTGGGCTTAAAGGGCGCGTAGGCGGGCTGCCAAGTCCGGGGTGAAATCCCCCCGCTCAACGGGGGAACGGCCTGGGATACTGGCGGCCTCGAGGGGGGTAGGGGCGCGCGGAACTGTGGGTGGAGCGGTGAAATGCGTTGATATCCACAGGAACTCCGGTGGCGAAGGCGGCGCGCTGGACCCCTCCTGACGCTGAGGCGCGAAAGCCAGGGGAGCGAACGGGATTAGATACCCGAGTA
+
GGGGGGGGGGGGGGGGGGGGGGGGGGGGGGGGGGGGGGGGGGGGGGGGGGGGGGGGGGGGGGGGGGGGGGGGGGGGGGFGGGGGGGGGGGGGGGGGGGGGGGGGGGGGGGGGGGGFFGGGGGGGGGGGGGGGGGGGGGGGGGGGGGGGGGGGGGGGGGGGGGGGGGGGGGGGGGDGGGGGGFGGGGGGFGFCGGGGGF=CGDGGEGGFGEFGGGF3>EDEGGGGF5<?FF9FF<6>D:FE
@M00200:205:000000000-AKKM3:1:1101:16171:7046 1:N:0:1
ATTGGGTTTAAAGGGCGCGCAGGCGGCTGCTCAAGTCAGGCGTGAAAGGCCTGGGCTCAACCCGGGAATTGCGCTTGAGACTGGGCTGGCTTGAGTGCGGGAGAGGATGGTGGAATTCCCAGTGTAGAGGTGAAATTCGTAGATATTGGGAAGAACACCGGTGGCGAAGGCGGCCATCTGGACCGCAACTGACGCTGAGGCGCGAAAGCGTGGGGAGCAAACAGGATTAGATACCCTCGTA
+
GGGGGGGGGGGGGGGGGGGGGGGGGGGGGGGGGGGGGGGGGGGGGGGGGGGGGGGGGGGGGGGGGGGGGGGGGGGGGGGGGGGGGGGGGGGGGGGGGGGGGFGGGGGGGGGGGGGGGGGGGGGGGGGGGFGGFGGFGGGGGGGGGGGGGGGGGFGGGGGEEGCEGGGGGGGGGGGDGGGFGGGGGGGGGGGGGGD58?5=FDDEGGGGGGEEGD>GFGGGFGGG?G6<6@AGGFFCFFFGD
@M00200:205:000000000-AKKM3:1:1101:26217:7053 1:N:0:1
ATTGGGTGTAAAGGGCGCGTAGGCGGCTTACCAAGTCAGGCGTGAAATTCCCGGGCTCAACCTGGGGGCTGCGCTTGATACTGGTGAGCTTGAATGCGGGAGAGGATAGTGGAATTCCCAGTGTAGAGGTGAAATTCGTAGATATTGGGAAGAACACCGGTGGCGAAGGCGGCTATCTGGCCCGTGATTGACGCTGAGGCGCGAAAGCGTGGGGAGCAAACAGGATTAGATACCCCAGTA
+
GGGGGGGGGGGGGGGGGGGGGGGGGGGGGGGGGGGGGGGGGGGGGGGGGGGGGGGGGGGGGGGGGGGGGGGGGGGGGGGGGGGGGGGGGGGGGGGGGGGGGGGGGGGGGGGGGGGGGGGGGGGGGGFGGGFDFGGGGGGGGGGFGGGG>7FGGGGGGGGEFGGFGGGGGGGGGGGGFGGCBFGGGGFGFFFGGGDEGGGGGGGG8CDGGGGGEC@GDGFGFFGFFGG?FFAGGGEG33??
@M00200:205:000000000-AKKM3:1:1101:24779:7074 1:N:0:1
ATTGGGTTTAAAGAGCGCGTAGGCGGCCGTGCAAGTCGGTTGTGAAATCCCGGGGCTCAACCGCGGGACTGCGTCCGATACTGCACGGCTCGAGGCAGGTAGGGGAGAGTGGAATTCCCGGTGTAGCGGTGAAATGCGCAGATATCGGGAGGAACACCGGTGGCGAAGGCGGCTCTCTGGACCTGTCCTGACGCTGAGGCGCGAAAGCTAGGGGAGCGAACAGGATTAGATACCCCCGTA
+
GGGGGGGGGGGGGGGGGGGGGGGGGGGGGGGGGGGGGGGGGGGGGGGGGGGGGGGGGGGGGGGGGGGGGGGGGGGGGGGGGGGGGGGGGGGGGGGGGGGGGGGGGGGEGGGGGGGGGGGGGGGGGGGGGGGGGGGGGGGGGGGGGGGGGGGGCFFGGGGGGGGGGGGGGGGGGGGGGGGGGGGGGGGGGGFGGGGGGGGGGGGGGGGGGGGGGGFGFGGGGGGF6<7?FFFFCFFGF>5C
@M00200:205:000000000-AKKM3:1:1101:3417:7089 1:N:0:1
ATTGGGTTTAAAGCGCGCGCAGGCGGTCCTTTAAGTCTGATGTGAAAGCCCACGGCTCAACCGTGGAGGGTCATTGGAAACTGGGGGACTTGAGTACAGAAGAGGAAAGCGGAATTCCACGTGTAGCGGTGAAATGCGTAGAGATGTGGAGGAACACCAGTGGCGAAGGCGGCTTACTGGTCTGTAACTGACGCTGAGGCGCGAAAGCGTGGGGAGCAAACAGGATTAGATACCCCCGTA
+
FEGGGGE;EGGGGEF7FFGGGGGGGGFE6FECFGGGG9F<FGGGGGGG<FGCFGGGGGGGGGG?FGGFGGEGFEEGFGFFGGGGG7FGGGGGGGGGGFGFGGGGGGG8FFGGGGGGGGF9FFFGGGGGGGGGGGGGGGGGGGA@EF,EFFFGGGGGGGGGGGGGGGGGGGGGG8C+?CGC9B@CBCFFGGGGGGGGEGGGGGGGGGC*::EEG*7CEFGFFGGG?GC3FFFGC?@*75BG
@M00200:205:000000000-AKKM3:1:1101:7554:7089 1:N:0:1
ACTGGGTTTAAAGAGCTCGTAGGCGGTTTGTCGCGTCTGCCGTGAAAGTCCGGGGCTCAACTCCGGATCTGCGGTGGGTACGGGCAGACTAGAGTGATGTAGGGGAGACTGGAATTCCTGGTGTAGCGGTGAAATGCGCAGATATCAGGAGGAACACCGATGGCGAAGGCAGGTCTCTGGGCATTAACTGACGCTGAGGAGCGAAAGCATGGGGAGCGAACAGGATTAGATACCCGCGTA
+
GGGGGGGGGGGGGGGGGGGGGGGGGGGGGGGGGGGGGGGGGGGGGGGGGGGGGGGGGGGGGGGGGGGGGGGGGGGGGGGGGGGGGGGGGGGGGG<FGFGGGGGGGGGGGGGGGGGGGGGGGGGGGGGGGGDGGFGGGGGGGGGGGGGGGGGGGGGGGGGCEGFGGGGGGGGGGGGGCFGGGGGGGGGGGGGFGGGGGGGGGGGG5CCCEFGGGCFGFGGGGGGGFGFFFF2:9@CDDFBC
@M00200:205:000000000-AKKM3:1:1101:12180:7103 1:N:0:1
ACTGGGTGTAAAGGGAGCGTAGGCGGATAGTTTAGTCAGAGGTGAAAGCCCAGGGCTCAACCTTGGAATTGCCTTTGATACTGGCTATCTTGAGTATGAGAGAGGTGTGTGGAACTCCGAGTGTAGAGGTGAAATTCGTAGATATTCGGAAGAACACCAGTGGCGAAGGCGACACACTGGCTCATTACTGACGCTGAGGCTCGAAAGCGTGGGGAGCAAACAGGATTAGATACCCTTGTA
+
GGGGGGGGGGGGGGGGGGGGGGGGGGGGGGGGGGGGGGGGGGGGGGGGGGGGGGGGGGGGGGGGGGGGGGGGGGGGGFGGGGFFGGGGGGGGGGGGGGGGGGGDGGGGGGGGGGGGGGGGGGGGGGGGGGGGGGGGGGGGGGGGGGGGGGGEGGGGGGGGGGGGGGGGGGCCEGGGGGGFF6DGGGGGGGFGEGGGDGGGGGDCFDGGGEDGGGFGFGGGGGGFDGGEFFECEFFGFFFG
@M00200:205:000000000-AKKM3:1:1101:6253:7113 1:N:0:1
ATTGGGTGTAAAGCGAGCGCAGGTGGTTTAATAAGTCTGATGTAAAAGGCAGTGGCTCAACCATTGTGTGCATTGGAAACTGTTAGACTTGAGTGCAGTAGAGGAGAGTGGAATTCCATGTGTAGCGGTGAAATGCGTAGATATATGGAGGAACACCGGTGGCGAAAGCGGCTCTCTGGACTGTAACTGACACTGAGGCTCGAAAGCGTGGGTAGCAAACAGGATTAGATACCCCCGTA
+
GGGGGGGGGGGGGGGGGGGGGGGGGGGGGGGGGGGGGGGGGGGGGGGGGGGGGGGGGGGGGGGGGGGGGGGGGGGGGGGGGGGGGGGGGGGGGGGGGGGGGGGGDGFGGGGGGGGGGGGGGGGGGGGGGGG9FGGGGGGGGGGGGGGGGGGGFGGGGGGGGGGDGGGCCGEGGGGGGGGGGGGGGGCFGGGGGGGFGGGGGGGFC>FDEEDGGGFGFGFFFDEC@+;8A=CCEFGDFFB
@M00200:205:000000000-AKKM3:1:1101:7801:7130 1:N:0:1
ATTGGGTGTAAAGGGTGTGTAGGCGGGCTGTTAAGTCAGTGGTGAAATCTCAAGGCTCAACCTTGAAACTGCCATTGATACTATCAGTCTTGAATCTTGTTGAGGTAGGCGGAATATGTCATGTAGCGGTGAAATGCTTAGATATGACATAGAACACCGATTGCGAAGGCAGCTTACTAAGCAAGCATTGACGCTGAGGCACGAAAGCGTGGGGATCAAACAGGATTAGATACCCGGGTA
+
GGGGGGGGGGGGGGGGGGGGGGGGGGGGGGGGGGGGGGGGGGGDFGGGGGGGGGGGGGGGGGGGGGGGGGGGGGGGGFGGGFGGGGFGGGGGEGGGFGGGGGFGGGGGGGGGGGGGGGGGGGGGGGFGGG>FGGGGGGGGFGDFGDGGGGGGGGGGGGGGGGGFGGGGGGGGGGGGGGGGCFFGGFCG:CFDEED>EGFGGGGGGGGGGGDGGG:D>FGGGGC40>FFFA<>FGGGF:B=
@M00200:205:000000000-AKKM3:1:1101:9063:7141 1:N:0:1
ATTGGGTTTAAAGGGCTCGTAGGCGGCCAACTAAGTCATACGTGAAATCCCTCAGCTTAACTGGGGAACTGCGTGTGATACTGGATGGCTTGGATTTGGGAGAGGGATGCGGAATTCCAGGTGTAGCGGTGAAATGCGTAGATATCTGGAGGAACACCGGTGGCGAAGGCGGCATCCTGGACCAATATTGACGCTGAGGAGCGAAAGCCAGGGGAGCAAACGGGATTAGATACCCTCGTA
+
GGGGGGGGGGGGGGGGGGGGGGGGGGGGGGGGGGGGGGGDFGGGGGGGGGGGGGGGGFGGGFFGGGGGGGGGGGGGGFGFGGGGFGGGGGGGGFGGGGGGGGGGGGGGGFGGGGGGGGGGGGGGGGGGGGGGGGGGGGFEGEGGGGGFGGGGGGGGGGGGGGGGGFGGGGGGGD@FGGGGGGGGGGFGC>CFGGGGGFFCGGGG>ECFCFGFDGFGFGGGGGGDBGGBFFFGGFGGFFFG
@M00200:205:000000000-AKKM3:1:1101:15788:7147 1:N:0:1
ATTGGGCATAAAGGGCGCGTAGGCGGCCACCGCAAGTCGACTGTGAAATCTCCGGGCTTAACTCGGAAAGGTCAGCCGATACTGCGGGGCTAGAGTGCAGAAGGGGCAACTGGAATTCTCGGTGTAGCGGTGAAATGCGTAGATATCGAGAGGAACACCTGCGGCGAAGGCGGGTTGCTGGGCTGACACTGACGCTGAGGCGCGAAAGCTAGGGGAGCGAACGGGATTAGATACCCGCGTA
+
GGGGGGGGGGGGGGGGGGGGGGGGGGGGGGGGGGGGGGGGGGGGGGGGGGGGGGGGGGGGGGGGGGGGGGGGGGGGGGGGGGGGGGGGGGGGGGGGGGGGGGGGGGGGGGGGGGGGGGGGGGGGGGGGGGGGGGGGGGGGGGGGGGGGGFGGGGGGGGGGGGGGGGGGGGGGGGGGGGGGGGGGGGGFGGGGGGGGGGGGGGGGDEGGGFFGGGFGEGG=DGGD?*9<FFFFGGGG)>EGD
@M00200:205:000000000-AKKM3:1:1101:11800:7171 1:N:0:1
ATTGGGTTTAAAGAGCTCGTAGGCGGCCACTCAAGTCGAACGTGAAAACTCGGGGCTCAACCCCGAGCCCGCGTTCGATACTGGGCGGCTAGAGTCTGGTAGGGGGATCTGGAATTCCTGGTGTAGCGGTGGAATGCGCAGATATCAGGAGGAACACCGGTGGCGAAGGCGGGATCCTGGGCCAGTACTGACGCTGAGGAGCGAAAGCGTGGGGAGCAAACAGGATTAGATACCCCTGTA
+
GGGGGGGGGGGGGGGGGGGGGGGGGGGGGGGGGGGGGGGGGGGGGGGGGGGGGGGGGGGGGGGGGGGGGGGGGGGGGGGGGGGGGGGGGGGGGGGGGGGGGGGGGGGGGGGGGGGGGGGGGGGGGGGGGGGGGGGGGGGGGGGGGGGGGGEEGGGGGGGGGGGGGGGGDGGGGGGGGGGFFGGEGGCFGCFGGGGGGGGGGGGGGCDGGGGGGGBCEGGGGGGG6FGFFFD>CFGG>>?F
@M00200:205:000000000-AKKM3:1:1101:11750:7176 1:N:0:1
ATTGGGTGTAAAGAGTTGCGTAGGTGGCATGTAAAGCAGATAGTGAAAGCGTGTGGCTCAACCATACATCCATTATCTGAACTCACAAGCTAGAGGACGAGAGAGGTAGATGGAATTCCTAATGTAGGGGTAATATCCGTAGATATTAGGAGGAACACCGATGGCGTAGGCAGTCTACTGGCTCGTTTCTGACACTAAGGCACGAAAGCGTGGGGAGCAAACAGGATTAGATACCCCAGTA
+
GGGGGGGGGGGGGGGGGGGGGGGGGGGGGGGGGGFFGGGGGGGGGGGGGGGGGGGGGGGGGGGGGGGGGGGFFGGGGGGCFGGGGGGGFGGGFFGGGGGGGGGGEGGGGGGGGGFGGGGGFGGGGGGGGGGGEFEEFGGGGGGGGGGGGGGGGDGGGGGGGGGGGGGDCEDGGGGGGGGGFGGGGEGGGGGFGGGGG8FDGGGGEDDGGGGGGCBDFGGC?FGFDGFEFFEGGCFCF5BE:
@M00200:205:000000000-AKKM3:1:1101:10182:7181 1:N:0:1
ACTGGGTATAAAGAGCTCGTAGGCGGTTTGTCGCGTCTGCTGTGAAATCCCGAGGCTCAACCTCGGGCCTGCAGTGGGTACGGGCAGACTGGAGTGCGGTAGGGGAGAATGGAATTCCTGGTGTAGCGGTGGAATGCGCAGATATCAGGAGGAACACCGATGGCGAAGGCAGTTCTCTGGGCCGTAACTGACGCTGAGGAGCGAAAGCGTGGGGAGCGAACAGGATTAGATACCCTCGTA
+
GGGGGGGGGGGGGGGGGGGGGGGGGGGGGGGGGGGGGGGGGGGGGGGGGGGGGDGGGG<FGGGGGGGGGGGGGGGGGGGGGGGGGGGGGGGGFGGGGGGGGGGGGGGGGGGGGGGGGGGGGGGGGFGGGGGGFGGGGGGGGGGGGGGGGGGGGGGGGGGGGGGGDCCFGGGGGGGGGFGGGGGGGGGGGGGGGGGGGGGGGGGGGGGGGEECG>DGFGEGGC@FBCG<FFFGGGFF737*
@M00200:205:000000000-AKKM3:1:1101:16636:7198 1:N:0:1
ACTGGGTGTAAAGGGTGCGTAGGTGGCGGGGTAAGTCAGGTGTGAAATCTCGGAGCTCAACTCCGAAACTGCACTTGATACTGCCTTGCTCGAGTACTGGAGAGGAGATTGGAATTTACGGTGTAGCAGTGAAATGCGTAGATATCGTAAGGAAGACCAGTGGCGAAGGCGAATCTCTGGACAGTTACTGACACTGAGGCACGAAGGCCAGGGGAGCAAACAGGATTAGATACCCGTGTA
+
GGGGGGGGGGGGGGGGGGGGGGGGGGGGGGGGGGGGGGGGGGGGGGGGGGGGGGGGGGGGGGGGGGGGGGGGGGGGGGGGEGGGGGGGGGGGGGGGGGGGGGGGGGGGGGGGGGGGGGGGGGGGGGGGGGGGGGGGGGGGGGGGGGGGGGGGGGGGGGGGGGGGGGGGGGGGGGGFGGGGGGGGGGGGGGGFFGGGGGF=EGGEGGCGDFGGGGEGAFGGGGGGFGGFFF>:CDEDDE:C
@M00200:205:000000000-AKKM3:1:1101:3856:7208 1:N:0:1
ACTGGGTATAAAGGGCGCGTAGGCGGTGAGATGTGTGTGATGTGAAAGCCCCGGGCTTAACCTGGGAAGTGCATCGCAAACTATCTGACTGGAGTATATGAGAGGGTGGCGGAATTTCCGGTGTAGCGGTGAAATGCGTAGAGATCGGAAGGAACGTCAATGGCGAAGGCAGCCACCTGGCATAATACTGACGCTGAGGCGCGAAAGCGTGGGGAGCGAACAGGATTAGATACCCCAGTA
+
GGGGGGGGGGGGGGGGGGGGGGGGGGGGGGGGGGGGGGGGGGGGGGGGGGGGGGGGGGGGGGGGGGGGGGGGGGGGGGGGGGGGGGGGGGGGGGGFGGCGGGGFGGGGGGGGEGGGGGGGGGGGGGGGGGGGGGGGGGGGGGFFGGGDGGFFAFGGGGGGGGGGGGEGGGGGGGGGGGGGGGG8CEGGGGGGGGGGE>FGGGGGGGGGGGEDGGEGFGGGGGGGFFG?*@AGGGGGFBFG
@M00200:205:000000000-AKKM3:1:1101:10258:7208 1:N:0:1
ATTGGGCGTAAAGCGCGTGTAGGCGGCCAGGTAAGTCGGCTGTGAAAACTCGAGGCTCAACCTCGAGATGTCGGCCGAAACTATCTGGCTAGAGTCCGGAAGAGGAGAATGGAATTCCCGGTGTAGCGGTGAAATGCGCAGATATCGGGAAGAACACCCGTGGCGAAGGCGGTTCTCTGGGACGGTACTGACGCTGAGACGCGAAAGCGTGGGGAGCGAACAGGATTAGATACCCCCGTAAGCT
+
GGGGGGGGGGGGGGGGGGGGGGGGGGGGGGGGGGGGGGGGGGGGGGGGGGGGGGGGGGGGGGGGGGG<FFGGGGGGGGGGGGGFGGFGGGCFGGGGGGGGGGGGGGGGGGFGFFFGGGGGGCFEFGGGGFEGGCEFGGGGGGGGGGGGGGEGGGGGGGD7FEEGCFGGGGGGGGGGGGGGFFGG>CFGGFDFCEGD*;:C5DGG>ECFEG>CDGEDDEE*/7C<:GF>FFFGGGFFFFF*>1)-
@M00200:205:000000000-AKKM3:1:1101:15585:7209 1:N:0:1
ATTGGGTGTAAAGGGTGCGTAGGTGGGCAGGTAAGTCAGTGGTGAAATCCCCGAGCTTAACTCGGGAACTGCCGTTGATACTATCTGTCTTGAATATCGTGGAGGTAAGCGGAATATGTCATGTAGCGGTGAAATGCTTAGATATGACATAGAACACCCATTGCGAAGGCAGCTTACTACACGATCATTGACACTGAGGCACGAAAGCGTGGGGAGCGAACAGGATTAGATACCCACGTA
+
GGGGGGGGGGGGGGGGGGGGGGGGGGGGGGGGGGGGGGGGGGGGGGGGGGGGGGGGGGGGGGGGGGGGGGGGGGGGGGGGGGGGGGGAFGGGGGGGGGGGGGGGGGGGGGGGGGGGGGGGGGGGGGGGGGGGGGGGGGGGGGGGGGGGGGGGGGGGGGGGGGGGGGGGGGGGGGGGGGGGGGGGGGGGGGGGGGGGGGCFGFGEGGCFEGCGEGDGBGGGGGGGFCGFFFEFFFF*5>FF
@M00200:205:000000000-AKKM3:1:1101:7159:7212 1:N:0:1
ATTGGGCGTAAAGTGTGCGCAGGTGGCCGCGCATGTCGAGTGTGAAATCCCCGGGCTTAACTTGGGAATTGCGCTCGAAACTACGTGGCTGGAGTGTGGCAGAGGAAGGTGGAATTCCAGGTGTAGCGGTGAAATGCGTAGAGATCTGGAGGAACACCGATGGCGAAGGCAGCCTTCTGGGCCAACACTGACACTCATGCACGAAAGCGTGGGGAGCAAACAGGATTAGATACCCCTGTAAGA
+
GGGGGGGGFGGGGGGGGGGGGGGGGGGGGGGGGGGGGGGGGGGGGGGGGGGGGGGGGGGGGGGGGGGGGGGGEGGGGGGGFFGGGGGGGGGGGGGGGGGGGGGGGGGGGGFGGGGGGGFGGGGGGGGGGGGGGGGGGGFGGGGG9<DFGGGGGFBFGGFGGGGGGGGED@FGGGGFGGFGCCFCFFGGGGGFFG4FEFGGGGGGGGGGGGGGGGFGDGGGFD8C?FF?FFF=<A:CF>@G>4<
@M00200:205:000000000-AKKM3:1:1101:13258:7225 1:N:0:1
ATTGGGTTTAAAGGGTGCGCAGGCTGTCCCGCAAGTCAGGCGTGAAATCCCCGGGCTTAACCTGGGAATGGCACTTGAAACTACGGGACTGGAGTGTGGCAGAGGGAGGTGGAATTCCACGTGTAGCGGTGAAATGCGTAGATATGTGGAGGAACACCAATGGCGAAGGCAGCCTCCTGGGTCAACACTGACGCTCATGCACGAAAGCGTGGGGAGCAAACAGGATTATATACCCCGGTA
+
GGGGGGGGGGGGGGGGGGGGGGGGGGGGGGGGGGGGGGGGGGGGGGGGGGGGGGGGGGGGGGGGGGGGGGGGGGGGGGGGGGGGGGGGGGGGGGGGGGGGGGGGGGGGGGGGGGGGGGGGGGGGGGGGGEGGGGGGGGGGDGGGGGGGFCG>FGGGGGGGGGGGGGGGGGGGGGGGGGGGGGGGGGGGGGGGDGDGGGGFFGG58;7FCGGGGGFGBFEGGGG:(<>>*/<DFFFFEFFG
@M00200:205:000000000-AKKM3:1:1101:10447:7231 1:N:0:1
ATTGGGTTTAAAGGGCGCGTAGGCGGGATGGCAAGTCAGTCGTGAAATCTCTCGGCTCAACCGAGAAACGTCGGCTGATACTGCCGTTCTTGAGGGATGCAGAGGAGACTGGAATTCCCGGTGTAGCGGTGAAATGTGTAGAGATCGGGAGGAACACCGGTGGCGAAGGCGGGTCTCTGGGCATTTCCTGACGCTGAGGCGCGAAAGCGTGGGGAGCAAACGGGATTAGATACCCCTGTA
+
GGGGGGGGGGGGGGGGGGGGGGGGGGGGGGGGGGGGGGGGGGGGGGGGGGGGGGGGGGGGGGGGGGGGGGGGGGGGGGGGGGGGGGFGGGGGGGGGGGGGGGGGGGGGGGGGGGGGGGGGGGGGGGGGGGGG@FGGGGGGGGGGGGGE><FEFGGGGGGGGGGGGGGGGGGDGGGDGGFGGGGGGGGGGGGGGGGGGGGGGGGGGDGGG:CEGGFGFFFFGGGDBGG<FFFFGEF7);FG
@M00200:205:000000000-AKKM3:1:1101:12779:7254 1:N:0:1
ACTGGGTTTAAAGGGCGCGTAGGCGGCTTGACAAGCGTGCGGTGAAAGCTCGGGGCTCAACCCCGAGTCGGCCGTGCGAACTGTCGAGCTTGAGCACAGTAGAGGCAGATGGAATTCCGGGTGTAGCGGTGGAATGCGTAGAGATCCGGAAGAACACCAGTGGCGAAGGCGGTCTGCTGGGCAGTGAACCCGCGAGGGTTCAATAGCCGACACTGAGGCGCGACAGCGTGGGGGGCAAACAGG
+
GGGGGGGGGGGGGGGGGGGGGGGGGGGGGGGGGGGGGGGGGGGGGGGGGGGGGGGGGGGGGGGGGGGGGGGGGGGGGGGGGGGGGGGGGGGGGGGGGGGGGGGCFGGGGGGGGGGGGGGGGGGGGGGGGGGGGGGGGGGGGGGGGGFFGGGGGGGGGGGGGGGGGGGGGGGGGGGGGGGGGGGGGGGGGFEDCGDCGCC6CGGG7FGGEEGGCC=DFGGGD<5)1>C95@9DG58577>C48?
@M00200:205:000000000-AKKM3:1:1101:25272:7260 1:N:0:1
ATTGGGTTTAAAGGGCGCGTAGGTGGCATGGCAAGTTTGATGTGAAAGCTCAGGGCTTAACCCTGAAATGGCATTGAATACTGCTGTGCTGGAGGTTTGGAGGGGGGACTGGAATTCTCGGTGTAGCAGTGAAATGCGTAGATATCGAGAGGAACACCAGTGGCGAAGGCGAGTCCCTGGACAACACCTGACACTGAGGCACGAAAGCTAGGGGAGCAAACAGGATTAGATACCCGTGTA
+
GGGGGGEGGGGGGGGGGGGGGGGGGGGGGGGGGGGGGGGGGGGGGGGGGGGGGGGGGGGGGGGGGGGGGGGGGGGGGGGGGGGGGGGGGGGGGGGGGGGGGGGGGGGGGGGGGGGGFGGGGGGGGGGGGGGGGGGGGGGGGGFGGGGGF@CFGFGGGGGGGFGGGGGGGGGGGGGCCGGGGGGGGGGGFGGGGGGGGGGGGGGGEGGGGGGGGGFGFGDGGDDD<CFFFFFGFC8<BDFF
@M00200:205:000000000-AKKM3:1:1101:20819:7298 1:N:0:1
ATTGGGTTTAAAGCGCACGTAGGCGGTGGCGTAAGTCGGGTGTGAAATCCCTCGGCCTAACCGAGGAACTGCGCCCGATACTGCGTTGCTTGAGGACCAAAGGGGTGCATGGAATTTCCGGTGGAGCGGTGAAATGCGTTGATATCGGAAGGAACGTCGGCGGCGAAAGCGGTGCACTGGTTGGTCTCTGACGCTGAGGTGCGAAAGCCAGGGGAGCAAACGGGATTAGATACCCGAGTA
+
GGGGGGGGGGGGGGGGGGGGGGGGGGGGGGGGGGGGGGGGGGGGGGGGGGGGGGGGGGGGGGGGGGGGGGGGGGGGGGGGGGGGGGGGGGGGGGGGGGGGGGGGGGGGGGGGGGGGGGGGGGGGGGGGGGGGGGGGGGGGGGGGGGGGGGGGGGGGGGGGGGGGGGGGGGGGGGGGGGGGGGGGGGGGGGGGGGGGEGGGGGGEGGDGCCFGGGEGFGGGGGDGFGGFFFAGFGCD:EFG
@M00200:205:000000000-AKKM3:1:1101:11336:7299 1:N:0:1
ACTGGGCGTAAAGCGCGCGCAGGCGGTTTCTTAAGTCTGGTGTCTAAGTGCGGGGCTCAACCCCGTGACGCCCTGGAAACTGGGAGACTTGAGTGCAGAAGAGGAGAGCGGAATTCCACGTGTAGCGGTGAAATGCGTAGAGATGTGGAGGAACACCAGTGGCGAAGGCGGCTCTCTGGACTGTAACTGACGCTGAGGCGCGAAAGCGTGGGGAGCAAACAGGATTAGATACCCCTGTA
+
GGGGGGGGGGGGGGGGGGGGGGGGGGGGGGGGGGGGGGGGGGGGGGGGGGGGGGGGGGGGGGGGGGGGGGG+CFGGGGGGGGGGGGGGGGFGGGGGGGGDFGGFCGGGGGGFGGGGGGGGGGGGGGGGGGGGGGGGGGGGGGFGGGGGGGGGGGGGGGGGGGGGGGGGGGGGGGGGGGCFCCCGFFGFGGGGGGGGGGGGDGG*:CGDCEGGGG@CF7?C<D@<:CG?**.?FGF55F=
@M00200:205:000000000-AKKM3:1:1101:22245:7300 1:N:0:1
ACTGGGTGTAAAGCGTGCGCAGGCGGTTCGCCGTGTCCTGTGTGAAAGCCCCGGGCTCAACCTGGGAATGGCATGGGAAACTGGCGGGCTGGAGTGTGGCAGAGGGGGGTGGAATTCCGCGTGTAGCAGTGAAATGCGTAGAGATGCGTAGGAACACCGATGGCGAAGGCAGCCCCCTGGGCCAACACTGACGCTCAGGCACGAAAGCGTGGGGAGCAAACAGGATTCGATACCCCAGTA
+
GGFEGFC-CEGGGGGGGGGGGGGG@CECFG7FECEGEGCAFGGGGGGC@EGGG:FGGFGGAF,<FGGGGFGGEEEFCFFGGGG<FFGGGGGGGFGG@DEFGGECCEGCGFGGFFGGCFFEGGGGGGG7F?<AFGGGGDGCEGFCFC75/*:CFGGGGGGGGDEGGEGGGGGGGFGGGGCGGGGEGGCEGGGGCC<EGGFG*>C>ECGGEGDGGD@GFGGFGGFC:<F)<F2DEGGD:B6C
@M00200:205:000000000-AKKM3:1:1101:20206:7315 1:N:0:1
ATTGGGTGTAAAGAGCGCGCAGGCGGTCGTTCAAGTCGCGTGTGAAAGCCCCCGGCTCAACTGGGGAGGGTCACGCGATACTGATCGACTCGAAGGCAGGAGAGGGTAGTGGAATTCCCGGTGTAGTGGTGAAATGCGTAGATATCGGGAGGAACACCAGTGGCGAAGGCGACTACCTGGCCTGTTCTTGACGCTGAGGCGCGAAAGCTAGGGGAGCAAACGGGATTAGATACCCTAGTA
+
GGGGGGGGGGGGGGGGGGGGGGGGGGGGGFGGGGGGGGGGGGGGGGGGGGGGGGGGGGGGGGGGGGGGGGGGGGGGGGGGGGGGGGGGGGGGGGGGGGGGGGGGGGGGGGGGGGGGGGGGGEGGGG,@FGGGGGGGGGGGGGGGGGGGGGGGGCGGGGGGGGGGGGGGGGGGGGGGGGGGGGGGGGGGGGFFGGGGDGGGGGGGGGGGDFGGGGFGFGGGGGGGFGGFFF>DFFGGF@BF
@M00200:205:000000000-AKKM3:1:1101:27921:7318 1:N:0:1
ATTGGGTTTAAAGAGCGCGTAGGCGGCCTGGCAAGTCCGACGTGAAATCTGGAGGCTCAACCTCCAGCGGTCGTTGGAAACTGCTTGGCTAGAGTCCGGAAGAGGAGAGTGGAATTCCTGGTGTAGCGGTGAAATGCGCAGATATCAGGAAGAACACCGATGGCGAAAGCAGCTCTCTGGGACGGTACTGACGCTGAGGCGCGAAAGCGTGGGGAGCGAACAGGATTAGATACCCTTGTA
+
GGGGGGGGGGGGGGGGGGGGGGGGGGGGGGGGGGGGGGGGGGGGGGGGGGGGGGGGGGGGGGGGGGGGGGGGGGGGGGGGFGGGGGGGGGGGGGGGGGGGGGGGGGGGGGGGGGGGGGGGGFGGGGGGGGGGGGGGGGGGGGGGGGGGGGGGGGFEGGEEGGGGGGGGGGGGGGGGGGGGGGFGGGGGGGGGGDGGGGGGGDGGGGGFGGGGGD3).:EEGDFG?GG<F=<FGGFGFFFF
@M00200:205:000000000-AKKM3:1:1101:12462:7323 1:N:0:1
ATTGGGCGTAAAGTGAGTGCAGGCGGTTCAATAAGTCTGATGTGAAAGCCTTCGGCTCAACCGGAGAATTGCATCAGAAACTGTTGAACTTGAGTGCAGAAGAGGAGAGTGGAACTCCATGTGTAGCGGTGGAATGCGTAGATATATGGAAGAACACCAGTGGCGAAGGCAGCTCTCTGGTCTGCAACTGACGCTGAGGCTCGAAAGCATGGGTAGCGAACAGGATTAGATACCCTGGTA
+
GGGGGGGGGGGGGGGGGGGGGGGGGGGGGGGGGGGGGGGGGGGGGGGGGGGGGGGGGGGGGGGGGGGGGGGGGGG?FGGGGGGGGGGGGGGGGGGGGGGGGGGGGGGGGGGGGGGGGGGGGGGGGGGGGGGGGGGGGGGGGGGGGGGGGGGGGGGGGGGGGGGGGGGGGGGGDGGGGGGGGGGGGGGGGGGGGGGGGGFGGGEGGGGGGGGGFGFGFGGEGGG41<C)67CFGFGDAFFG
@M00200:205:000000000-AKKM3:1:1101:23653:7332 1:N:0:1
ATTGGGTATAAAGGGCGCGTAGGCGGCTTTGCAAGTGACGGGTGAAATCCCTCGGCTTAACCGAGGAACTGCCTGTCAAACTGCATGGCTTGAGACCAGGAGAGGTGAGTGGAATTCCCAGTGTAGCGGTGAAATGCGTAGATATTGGGAGGAACACCAGTGGCGAAGGCGGCTCACTGGACTGGTACTGACGCTGAGGCGCGAAAGCGTGGGGAGCAAACAGGATTAGATACCCCAGTA
+
GGGGGGGGGGGGGGGGGGGGGGGGGGGGGGGGGGGGGGGGGGGGGGGGGGGGGGGGGGGGGGGGGGGGGGGGGGGGGGGGGGGGGGGGGGGGGGGGGGGGGGGGGFGGGGGGGGGGGGGGGGGGGGGGGGGGGGGGGGGGGGFFGGGGGGGGGGGGGGGGGGGGGGGEGGGGGGEGFGGGGGGGGGGGGGCFGGGGGCGGEDGGGEDGDEEGGGFG:EGGGGGGFGGFFFBFGGFFEFF?
@M00200:205:000000000-AKKM3:1:1101:6227:7351 1:N:0:1
ATTGGGTATAAAGAGCTCGTAGGCGGTTTGTCGCGTCGGGAGTGAAAACCAGGTGCTTAACACCTGGCTTGCTTTCGATACGGGCAGACTGGAGGTATGCAGGGGAGAACGGAATTCCTGGTGTAGCGGTGAAATGCGCAGATATCAGGAGGAACACCGGTGGCGAAGGCGGTTCTCTGGGCATTACCTGACGCTGAGGAGCGAAAGTGTGGGGAGCGAACAGGATTAGATACCCGTGTA
+
GGGGGGGGGFGGGGGGGGGGGGGGGGGGGGGGGGGGGGGGGGGGGGGGGGGGGGGGGGGGGGGGGGGGGGGGGGGGGCGGGGGGGGGGGGGGGGGGGGGGGGGGGGGGGGGGGEGGGGGGGGGGGGGGGGGGGGGGGGGGGGGGGGGGGGGGGGGGGGGGGGDFEGGGGGGGGGGGGCGGGGGGGGGCGGGGGGGGGGGFGGGCDEDGGGFGGEEGEGGGGGGGFFGFFFB7<<@DFF:*
@M00200:205:000000000-AKKM3:1:1101:13357:7355 1:N:0:1
ATTGGGTTTAAAGCGTGCGTAGGTGGTTTCTTAAGTCGGATGTGAAAGCCCTGGGCTCAACCTGGGAATGGCACTCGATACTGGGAAGCTGGAGTGCGGTAGAGGAGGGTGGAATTCCCGGTGTAGCGGTGAAATGCGTAGAGATCGGGCGGCACATCAGTGGCGAAGGCGACCCTCTGGACCAGCCCTGACGCTGCGGCACGAAAGCGTGGGGCGCAAACCTGCTTAGATCCCCGCGTC
+
CFFC<FGGGFEFGFGE,BBFGC7FCF;DCCC@EFECFGE@6CCFCFDGGGGGGGCFGDFDCFGA8FD@EE8F<F8FFCF8FCEGGFF:FG?D8CF<?FGFF:<EEDGGG@C7B,CAEEFCEFEFFFGGGGEF9,C,EFF7C+A<3=FCC+>+*5FB3<,,7;,>E7><FGC**B*B8C@FGGG*8C*=7*0>85//***219:*:8)7?***::)177E**/*9(7*6**)*<;E<B>>*
@M00200:205:000000000-AKKM3:1:1101:16420:7367 1:N:0:1
ATTGGGTTTAAAGGGAGCGTAGGCGGATAGTTTAGTCAGAGGTGAAAGCCCAGGGCTCAACCTTGGAATTGCCTTTGATACTGGCTATCTTGAGTATGGAAGAGGTATGTGGAACTCCGAGTGTAGAGGTGAAATTCGTAGATATTCGGAAGAACACCAGTGGCGAAGGCGACATACTGGTCCATTACTGACGCTGAGGCTCGAAAGCGTGGGGAGCAAACAGGATTAGATACCCTAGTA
+
GGGGGGGGGGGGGGGGGGGGGGGGGGGGGGGGGGGGGGGGGGGGGGGGGGGGGGGGGGGGGGGGGGGGGGGGGGGGGGGGGGGGGGGGGGGGGGGGGGGGGGGGGGGGGGGGGGGGGGGCFGGGGGGGGGGGGGGGGGGGGGGGGGGGGGDGGGCGGGGGGGGGGGGGGGGGGGGGGGGGGGGGGGGGGGGGGGGGDGGGGGGGFCGFGG@FGG3D>GFGGDFG;FFEFFCD@CFCFFFG
@M00200:205:000000000-AKKM3:1:1101:3846:7380 1:N:0:1
ATTGGGTTTAAAGGGCGTGTAGGCGGTCAGGTAAGTGTGATGTGAAATCCCTCGGCTCACCCGAGGACCGGCATCGCATACTGCTTGGCTTGAGTACGGGAGAGGATGTGGGAATTCCTGGTGTAGCGGTGAAATGCGTAGATATCAGGAGGAACACCGGTGGCGAAGGCGCACATCTGGCCCGATACTGACGCTGATGCGCGAAAGCTAGGGGAGCAAACGGGATTAGATACCCCTGTA
+
GGGGGGGGGGGFGGGGGGGGGGGGGGGGGGGGGGGGGGGGGGGGGGFGGGGGFGGGGGGGGGGGGGGGGDGGGGGEGGGFGGGGGGGGGGGGGGGGGGGDCGGGGECGGGGGGGGGGGGGGGGGGFGGGGGGGGGGGGGGGGGGGGGGGGGGGGGGGGGFGEGFCGGGGGGEEGGFGGGGGGGCBEEGGGGGGGGGC+>C=DGGGDGDCCFGGEDDFGGFGDGDBGGFF*:>FGGGFFF7
@M00200:205:000000000-AKKM3:1:1101:22988:7391 1:N:0:1
ATTGGGTTTAAAGGGTGCGTAGGTGGTGACGCCAGTCTGGTGTGAAATCTCGGAGCTCAACTCCGAAATTGCACCGGATACTGCGTGACTCGAGGACTGTAGAGGAGATCGGAATTCACGGTGTAGCAGTGAAATGCGTAGATATCGTGAGGAAGACCAGTTGCGAAGGCGGATCTCTGGGCAGTTCCTGACACTGAGGCACGAAGGCCAGGGGAGCAAACGGGATTAGATACCCCAGTA
+
GGGGGGGGGGGGGGGFGGGGGGGGGGGGAFCEGGGGDG,8FGGGFGCFGDGGGGGGGGEGGGGGGDE7EFFGGFCG@FFDGGGGEGECFGGGGG:EGGGGGGGGGFDGGGFGEGGGG,FEGEFFFGGFGGGFGGGDGGGGGGCGGGGGGF>CFGGGGGFGGGGGGGCEDFGD>>EGGGGGGG>CFC;AFGGFFGGFFFCG=DEC=5CCGEE@EGDGDGFGG358(7546=AFGGGG:B?+
@M00200:205:000000000-AKKM3:1:1101:8420:7394 1:N:0:1
ATTGGGTTTAAAGAGCGCGTAGGCGGTCTTGTAAGTTCCGCGTGAAATCCCCCGGCTCAACCGGGGAATGGCGTGGAAAACTGCGAGGCTTGAGTTCGGGAGAGGGAAGCGGAATTCCGGGTGTAGCGGTGAAATGCGTAGATATCCGGAGGAACACCGGTGGCGAAGGCGGCTTCCTGGACCGACACTGACGCTGAGGCGCGAAAGCTAGGGGAGCAAACGGGATTAGATACCCCTGTA
+
GGGGGGGGGGGGGGGGGGGGGGGGGGGGGGGGGGGGGGGGGGGGGGGGGGGGGGGGGGGGGGGGGGGGGGGGGGGGGGGFEFGGGGGGGGGGGGGGGGGGGGGGGGGGGGGGGDGGGGGGGGGGGG9FGGGGGGFGGGGGGGGGGGGDGGGGGGGGGGGGGGGGGGGGGGGGGGGGGGGGGGGGGGGGGGFGGGGGGGGGEGGGGGGGGGGGGD>DFGGG4DEG?DGF?FACE??G@FFF
@M00200:205:000000000-AKKM3:1:1101:8531:7459 1:N:0:1
ACTGGGTGTAAAGGGAGCGTAGACGGGATGTTAAGTCAGTTGTGAAAGGCTGCGGCTCAACCGCAGCACTGCAGTTGATACTGGCGTCCTTGAGTGCGGTTGAGGTATGTGGAATTCGTGGTGTAGCGGTGAAATGCTTAGATATCACACAGAACACCGATTGCGAAGGCATCTCACGAATCCGCAATTGACGCTGAGGCACGAAAGCGTGGGGATCAAACAGGATTAGATACACCAGTA
+
EFEGGGGGFFGGGGGGGGGGGGGGFGGGGGGGGGGGGGGGGGGCAEFGGGGGGGGD@CDGGGGGGEDGGGGGGGGEEGGGDGFGEGGGGEGGG8FGFGGGGGGGGGFFGGGGGGGCEGFGGGGGGG9+@FGFFDGGCFGGFFDGGGGDGGGFGGGGGCFGGDGGGEGDEGCG8@>@FF7@DGCC*BEGGGGGGDGGGFEFGFCCGEGGECGGBED95FGGCCCG(6C<F44D90:955@F
@M00200:205:000000000-AKKM3:1:1101:21921:7462 1:N:0:1
ATTGGGCATAAAGGGTGCGTAGGCGGACTTGTAAGTCTGAGGTGAAATCTCCGAGCTTAACTCGGAAACTGCCTTGGATACTATAGGTCTTGAATGTCGTTGAGGTCAGCGGAATATGTCATGTAGCGGTGAAATGCTTAGATATGACATAGAACACCTATTGCGAAGGCAGCTGGCTAAGCGTAAATTGACGATGATGCAAGTAAGCGTGGGGATCAACCAGGATTAGATACCCCAGTA
+
FEF<<<F9FEFGGC@FGGCFGDGGGGEGGGFEEFFDFGA<E@C6,F,<@FFGFEGGGGGFEFC@,C,CFEC,6FG<=,EEGGGE<CFEGGFFGGGCCFEGCEFCAFEEFD7>FGGGGFE<FGFGD9<C:44+,E@5ECFF9FG?F,CFFG95FBBF,@FGGGA9+C+>CFF+4>,,@BEBE,5*43@:2+@F8*3:>,5BC+2,?>+7*=****):?6?,0:3726F)9A.25,5*).8+
@M00200:205:000000000-AKKM3:1:1101:9743:7469 1:N:0:1
ACTGGGTGTAAAGAGCTCGTAGGCGGCCGCGCAAGTCGATTGTGAAAACTCGGGGCTCAACCCCGAGCCTGCGTTCGATACTGCACGGCTAGAGTCTGGTAGGGGGATCTGGAATTCCTGGTGTAGCGGTGGAATGCGCAGATATCAGGAGGAACACCGGTGGCGAAGGCGGGATCCTGGGCCAGTACTGACGCTGAGGAGCGAAAGCGTGGGGAGCAAACAGGATTAGATACCCCGGTA
+
GGGGGGGGGGGGGGGGGGGGGGGGGGGGGGGGGGGGGGGGGGGGGGGGGGGGGGGGGGGGGGGGGGGGGGGGGGGGGGGGGGGGGGGGGGGGGFGGGGGGGGGGGGGGGGGGGGGGGGGGGGFGFGGGGGGGFGGGGGGGGGGFGGFGGGGDGGGGGGDGGGGGGGGG7EGGG:>GGGGGGGGDGGFGGFGGCGGG5FGGGGGGGGGGGGGGGCFGFG?FGGGG<FGFF44FGF655>DC
@M00200:205:000000000-AKKM3:1:1101:24836:7486 1:N:0:1
ACTGGGCTTAAAGCGTGCGCAGGCGGTTCGTTGTGTCTGTGGTGAAAGCCCCGGGCTTAACCTGGGAATTGCCATGGAAACTGGCGAGCTGGAGTCTGGCAGAGGGGGGTGGAATTCCGCGTGTAGCAGTGAAATGCGTAGAGATGCGGAGGAACACCGATGGCGAAGGCAGCCCCCTGGGTCAAGACTGACGCTCAGGCACGAAAGCGTGGGGAGCAAACAGGATTAGATACCCCCGTA
+
GGGGGGGGGGGGGGGGGGGGGGGGGGGGGGGGGGGGGGGGGGGGGGGGGGGGGGGGGGGGGGGGGGGGFGGGGGGGGGGGGGGGGGGGGGGGGGGGGGGGGGGGGGGGGGGGGGGFDGGGGGGGGGGGGGGGGGGGGGGGDGG7ECGEGGGGEFFGFGGCGGGGDG8ECGG>EGGGGGGGGGGGFGGGC4CGEGDGGGGGGGGGE8DGGGGDGGFD:F6EFDFF<FC?FFBGGFFGF>;7
@M00200:205:000000000-AKKM3:1:1101:27928:7492 1:N:0:1
ATTGGGTGTAAAGAGCTCGTAGGCGGCTTGTCACGTCGGGTGTGAAAGCCCGGGGCTTAACCCCGGGTCTGCATTCGATACGGGCTAGCTAGAGTGTGGTAGGGGAGATCGGAATTCCTGGTGTAGCGGTGAAATGCGCAGATATCAGGAGGAACACCGGTGGCGAAGGCGGATCTCTGGGCCATTACTGACGCTGAGGAGCGAAAGCGTGGGGAGCGAACAGGATTAGATACCCCCGTA
+
GGGGGGGGGGGGGGGGGGGGGGGGGGGGGGGGGGGGGGGGGGGGGGGGGGGGGGGGGGGGGGGGGGGGGGGGGGGGGGGGGGGGGGGGGGGGFGGGGGGGGGGGGGGGGGGGGGGGGGGGGGGGGGGGGGGGGGGGGGGGGGGGGGGGGGGGGGGGGGGGGGGGGGGGGFGGGGGGGGGGGGGGGGGFGGGGGGGGGGGGGGGGGGGGGGDGGC3)<GGGCDGGBGGFFFAFFFFG7BEG
@M00200:205:000000000-AKKM3:1:1101:21695:7504 1:N:0:1
ATTGGGTATAAAGGGCGTGTAGGCGGTTTGTTAAGTCATGTGTGAAATCCCCCGGCTCAACCGGGGAAGTGCGCATGAAACTGGCAAGCTAGAGTACCGAAGAGGGGGGTGGAATTCCCGGTGTAGCGGTGAAATGCGTAGATATCGAGAGGAACACCTGCGGCGAAGGCGGGTTGCTGGGCTGACACTGACGCTGAGGCGCGAAAGCTAGGGGAGCGAACGGGATTAGATACCCCTGTA
+
GFGGGGGGGGGGGGGGGFGGGGGGGGGGEGGGGGGGGGGGGGGGGGGGGGGGGGGGGGGGGGGGGGGGGGGGGGGGGGGGGGGGGGGGGGGGGFGGFGGGGGGGGGGGGGGGGGGGGGGGEGGGGGGEFGGGFGFGGGGDGDGFGGGFCFEEGEGGGGG6CGGGGGGGGGGGGG>:FGGGCG*;;CEGGGGGGGGGGFGFGGGGGEDGGGGGFGEGFGEG:<=C:GG<FFF7FGGGFFFC
@M00200:205:000000000-AKKM3:1:1101:11477:7524 1:N:0:1
ATTGGGTTTAAAGGGAGCGTAGGCGGATAGTTTAGTCAGAGGTGAAAGCCCAGGGCTCAACCTTGGAATTGCCTTTGATACTGGCTATCTTGAGTATGGAAGAGGTATGTGGAACTCCGAGTGTAGAGGTGAAATTCGTAGATATTCGGAAGAACACCAGTGGCGAAGGCGACATACTGGTCCATTACTGACGCTGAGGCTCGAAAGCGTGGGGAGCAAACAGGATTAGATACCCCAGTA
+
GGGGGGGGGGGGGGGGGGGGGGGGGGGGGGGGGGGGGGGGGGGGGGGGGGGGGGGGGGGGGGGGGGGGGGGGGGGGGGGGGGGGGGGGGGGGGGGGGGGGGG@<FGGGGGGGGGGGGGGGGGGGGGGGGGGGGGGGGGGFGGGGGGGG?CCC@FGGGGGGGGGGGGGDGGGGGGGGGGGGGGGGGGGGFGGGGGGGGGGGGGGGGGGGEE8FEG>DFGGGGGGF<GFEFFEGGGGGFFFF
@M00200:205:000000000-AKKM3:1:1101:12177:7536 1:N:0:1
ACTGGGCATAAAGCGAGCGCAGGTGGTTTAATAAGTCTGATGTAAAAGGCAGTGGCTCAACCATTGTGTGCATTGGAAACTGTTAGACTTGAGTGCAGTAGAGGAGAGTGGAATTCCATGTGTAGCGGTGAAATGCGTAGATATATGGAGGAACACCGGTGGCGAAAGCGGCTCTCTGGACTGTAACTGACACTGAGGCTCGAAAGCGTGGGTAGCAAACAGGATTAGATACCCGCGTA
+
GGGGGGGGGGGGFGGGGGGGGGGGGGGGGGGGGGGGGGGGGGGECFGGGGGGGFGGGGGGGGGGGGGGGGG<FGGGFGGGGGGGGGGGGGGGGGGGGGGGGGGFGGGGGGGCFGGGGGGGGGGGGFECF@FGFFGGGGGGGGGGFDFAFG7=FG<FEFDFGDFGGGGGFEEGDGGGGCG9EFGGGGGGGGGGC?CC?CFGGGGFGGGCCEEEB?8<>=C,>CCC;+C@=CE7EGDGBFB
@M00200:205:000000000-AKKM3:1:1101:18453:7544 1:N:0:1
ATTGGGTTTAAAGGGAGCGTAGGCGGATAGTTTAGTCAGAGGTGAAAGCCCAGGGCTCAACCTTGGAATTGCCTTTGATACTGGCTATCTTGAGTATGGAAGAGGTATGTGGAACTCCGAGTGTAGAGGTGAAATTCGTAGATATTCGGAAGAACACCAGTGGCGAAGGCGACATACTGGTCCATTACTGACGCTGAGGCTCGAAAGCGTGGGGAGCAAACAGGATTAGATACCCTGGTA
+
GGGGGGGGGGGGGGGGGGGGGGGGGGGGGGGGGGGGGGGGGGGGGGGGGGGGGGGGGGGGGGGGGGGGGGGGGGGGGGGGGGGGGGGGGGGGGGGGGGGGGGGGGGGGGGGDGGGGGGGGGGGGGFGGGGGGGGGGGGGGGGGGGGGGGGGDGGGGGGGFGGGGGGGGGGDGGGGFGGGGGGGGGGGGGGGGEGGGGGFGGGDGGGGGGGGGGGFGFGGGGGFGFGGFACFGGGEGFFFG
@M00200:205:000000000-AKKM3:1:1101:8354:7550 1:N:0:1
ATTGGGTTTAAAGAGCTCGTAGGCGGTCTGTCGCGTCGGATGTGAAAGCCCGGGGCTTAACCCCGGGTCTGCATTCGATACGGGCAGACTAGAGTGTGGTAGGGGAGATCGGAATTCCTGGTGTAGCGGTGAAATGCGCAGATATCAGGAGGAACACCGGTGGCGAAGGCGGATCTCTGGGCCATTACTGACGCTGAGGAGCGAAAGCGTGGGGAGCGAACAGGATTAGATACCCCAGTAAGA
+
GGGGGGGGGGGGGGGGGGGGGGGGGGGGGGGGGGGGGGGGGGGGGGGGGGGGGGGGGGGGGGGGGGGGGGGGGGGGGGGGGGGGGGGGGGGGGGGGGGGGGGGGGGGGGGGGGGGGGGGGGGGGGGGGGGGGGGGGGGGGGGGGGGGGGGGGGGGGGGGGGGGGGGGGGGGGGGGGGGGGGGGGGGGGGGGGGGG58FGGGGGGGGGGGGGGGGFGFGGGGGGG?C>?FFAGGGGGDD?F745
@M00200:205:000000000-AKKM3:1:1101:6407:7552 1:N:0:1
ATTGGGTATAAAGCGCGTGTAGGCGGTCCGGTAAGTCGGCTGTGAAAGTCCAGGGCTCAACCCTGGGATGCCGGTCGATACTGCCGGACTAGAGTTCGGAAGAGGCGAGTGGAATTCCCGGTGTAGCGGTGAAATGCGCAGATATCGGGAGGAACACCAATGGCGAAGGCAGCTCGCTGGGACGTTACTGACGCTGAGACGCGAAAGCGTGGGGAGCAAACAGGATTAGATACCCTCGTA
+
GGGGGGGGGGGGGGGGGGGGGGGGGGGGGGGGGGGGGGGGGGGGGGGGGGGGGGGGGGGGGGGGGGGGGGGGGGGGGGGGGGGGGGGGGGGGGGGGGGGGGGGGGGGGGGGGG9FGGGGGGGGGGGGGGGGFGGGGGGGGGGGGGGGGGGGGGGGGGGGGGGGGGEGCFGFGGGGGGGGGGGGGGGFGGGGGGGGDCGFFGGGGEEGGGGGGGGFGF=CFGGGGFGF<FFBG?EFGFDFC
@M00200:205:000000000-AKKM3:1:1101:26886:7558 1:N:0:1
ACTGGGTGTAAAGGGCGCGTAGGCGGCCACCGCAAGTCGACTGTGAAATCTCCGGGCTTAACTCGGAAAGGTCAGCCGATACTGCGGGGCTAGAGTGCAGAAGGGGCAACTGGAATTCTCGGTGTAGCGGTGAAATGCGTAGATATCGAGAGGAACACCTGCGGCGAAGGCGGGTTGCTGGGCTGACACTGACGCTGAGGCGCGAAAGCTAGGGGAGCGAACGGGATTAGATACCCTAGTA
+
GGGGGGGGGGGGGGGGGGGGGGGGGGGGGGGGGG@@CFFGGGGGGGGGGGGGGGGGGGGGFGGGGGGGDFFFGGGGGGGGGGGGGGGEGGGGGGGGGGGGGGGGGDEGGGGGGGGGFGGGGGGGGGFGGGGGGGFGGGGGGGGGGGGGGGGGGFGFFGDFFGGGGGGGGGGGGGEGDCFGGDGFDFGGGGGGGGGEGGCEGDGGGGGGGGGGGGEGEGGEDGGGFG336?AF998FFFFGF
@M00200:205:000000000-AKKM3:1:1101:27761:7562 1:N:0:1
ATTGGGTTTAAAGGGTGCGTAGGCGGTTTGTCAAGTTGGTAGCGTAATTCCGGGGCTCAACTTCGGAACTACTACCAAAACTGCCAGGCTTGAGTGCGGCAGGGGTATGTGGAATTCCTAGTGTAGCGGTGGAATGCGTAGATATTAGGAGGAACACCAGAGGCGAAAGCGACATACTGGGCCGTAACTGACGCTGAGGCACGAAAGCGTGGGGAGCAAACAGGATTAGATACCCTCGTA
+
GGGGGGGGGGGGGGGGGGGGGGGGGGGGGGGGGGGGGGGGGGGGGGGGGGGGGGGGGGGGGGGGGGGGGGCGGGGGGGGGGGGGGGGGGGGGGGGGGGGGGGGGGGGGGGGFGGGGGGGGGGGGGGGGGGGGGGGFGGGEGGGGGGGGGGGGGGGGGGFFGGGGGGEGGGGGGGGGGGGGGGGGGGGGGGGGGGGGGGFGGGGGEEDGGGGGGGFGFGGGGGDGBGGFFFFGGCGFFBFG
@M00200:205:000000000-AKKM3:1:1101:6813:7576 1:N:0:1
ACTGGGTTTAAAGGGCGCGTAGGCGGTTTCGTAAGTCTCTCGTGAAATCCCAAGGCTTAACCATGGAATTGCGGGAGATACTGCGAGGCTAGAGTCCGGGAGAGGGAAGTGGAATTCCCAGTGTAGCGGTGAAATGCGTAGATATTGGGAGGAACATCGGTGGCGAAGGCGGCTTCCTGGACCGGTACTGACGCTGAGGCGCGAAAGCCAGGGGAGCAAACGGGATTAGATACCCCAGTA
+
GGGGGGGGGGGGGGGGGGGGGGGGGGGGGGGGGGGGGGGGGGGGGCGGGGGGGGGGGGGGGGGGGGFGGGGGGGGGGGGGGGGGGGGGGGGGGGGGGGGGGGGDGGGGGGGGGGGGGGGGGGGGGGGEGGGGGGFGGGGGGGGGGECFGGGGGGGGGGGGGGGGGEGGGFGGGGGGGGFGGGGGEEGGGGGGGGGGEGGGGGGDG8)9:7FGGGFGFGGGGD87:CD?F?AGGCGF3<6C
@M00200:205:000000000-AKKM3:1:1101:13947:7584 1:N:0:1
ATTGGGTTTAAAGGGCGCGTAGGCGGCTCTGATCGTCGGATGTGAAAGGCCTGGGCTCAACCTGGGAACGGCATCCGATACGGCGGGGCTTGAGTGTGGGAGAGGTTGGTGGAATTCCCAGTGTCGAGGTGAAATTCGTAGATATTGGGCAGAACACCGGTGGCGAAGGCGGCCAACTGGACCACCACTGACGCTGAGGCTCGAAAGCGTGGGGAGCAAACAGGATTACCTACCCCGCTACGAT
+
FGGGGDGGG<FGGGGGGGGGGGGGGGGGGGGGGGGGFGGGGGGGGGDGEGGGGGGGGGFFFGGGGGGGGGEECFFGGGGGGGCGECEGC:FGCC>CCFECF<@<@FFBEGFEFEEGGGCCCEB@,8*CEEG,<?9CFCFF7<BEGF;A,,<F7FGGGGEFE*42:*BE5CC5:>*1/;<EFFDFF*A/+*<8CC55?5EF5C/2C55C8//*:57/<C?CD467:0:>**-0+2/>5)./)(((
@M00200:205:000000000-AKKM3:1:1101:26388:7595 1:N:0:1
ACTGGGTTTAAAGGGCGCGTAGGCGGCGCGAGGAGTCGGGGGTGAAAGTCCGGGGCTCAACCCCGGATCGGCCTTCGAGACTCTCGCGCTGGAGCACAGTAGAGGCGGGTGGAATTCCCGGTGTTGCGGTGGAATGCGTAGAGATCTGGATCAATACCGGTGGCGAAGGCGGCCCGCTGGGCTGTCGCTGAGGCCTAGGTGCGTCAGCGTGGGTAGCAAACAGGATTAGATACCCTTGTT
+
AEFGFGGGEGGEFAGGGGEFFGGGGGGCCFG+@BF<FFGC+:F@@DGGEGF+F77FCGFGED+8>C7FFE7FGE,CFFFFGGFGG7FB@G7C,,8*@FFFGGGGGEGDCC@F>CCCAE,=:=FF*2?C5;8:*:<89>E>8?@9FC7+A9++2<,::C/***:08EG>ED88EEE*8*2:>F8CC+*/*7***2*+*2:+30*/***2/:?>>*7C)3<FF4;7:CD???92<<F*))/+
@M00200:205:000000000-AKKM3:1:1101:21544:7600 1:N:0:1
ATTGGGTTTAAAGCGCACGTAGGCGGCTTGTTAAGTCAGGGGTGAAATCCTGGAGCTCAACTCCAGAACTGCCTTTGATACTGGCGAGCTTGAGTCCGGGAGAGGTGAGTGGAACTGCGAGTGTAGAGGTGAAATTCGTAGATATTCGCAAGAACACCAGTGGCGAAGGCGGCTCACTGGCCCGGTACTGACGCTGAGGTGCGAAAGCGTGGGGAGCAAACAGGATTAGATACCCGCGTA
+
GGGGGGGGGGGGGGGGGGGGGGGGGGGGGGGGGGGGGGGFGGGGGGGGGGGGGFFGGGGGGGGGGGGGGGGGGGGGGGGGGGGGGGGGGGGGGGGGGGGGGGGGGGGGGGGGDFFGGGGGGGGGGGGGGGGGGGGGGGGGGGGGGGGGGGG>FCGGGGGGGGGGGGGECFGGGGEFGGGGGGGDGGGGGGGGDGGD=FGG5CC;ECDCCECEG*8D>C@FGFGG1CG2*7<CC6C7>BBG
@M00200:205:000000000-AKKM3:1:1101:13608:7613 1:N:0:1
ATTGGGTGTAAAGGGTGCGTAGGCGGCCCTGTAAGTCAGTTGTGAAATACGGCAGCTTAACTGTCGAGGTGCAATTGATACTGCGGGGCTAGAGTACTGATGAGGTAAGCGGAATGGACGGTGTAGCGGTGAAATGCTTAGATATCGTCCAGAACACCGATAGCGAAGGCAGCTTACTAAGGAGTAACTGACGCTGAGGCACGAAAGTGTGGGGATCAAACAGGATTAGATACCCCCGTA
+
GGGGGGGGGGGGGGGGGGGGGGGGGGGGGGGGFGGGGGGGGGGGGGGGGGGGGGGGGGGGGGGGGGFGGGGGGGGGFGGGGGFGGGGGGGGGGGGGGGGGGGGGFFFGGGGGGGGGGGGGGGGGFGGGGGGGGGGGGGGGGGGGGGDGGGGGGFGGGGGGGGGGGGGGGGGGGGGGGGGGGGGGGGGGGGGGGGGCECFGGGDGBEDFCF7C*:>DFGGGGGG41CGFFBAC?CGGEFFG
@M00200:205:000000000-AKKM3:1:1101:15856:7619 1:N:0:1
ATTGGTTTAAAGGGCGCGTAGGCGGGATGGCGAGTCGGTCGTGAAATCCCTCGGCTCAACCGAGGAGAGTCGGCCGATACTGCCGTTCTTGAGGGATGCAGAGGAGACTGGAATTCCCGGTGTAGCGGTGAAATGTGTAGAGATCGGGAGGAACACCGGTGGCGAAGGCGGGTCTCTGGGCATCTCCTGACGCTGAGGCGCGAAAGCGTGGGGAGCAAACGGGATTAGATACCCGCGTA
+
GGGGGGGGGGGGGGGGGGGGGDGGGGGGGGGGGGGGGGGGGGGFGGGGGGGGGGGGGGFGGGGGGGGGGGGGGGGGGGGGGGGGGGGGGGGGGGGGGGGGGGGGGGGGGGGGGGGGGGGGGGGGGGGGGGGGGGGGGGGFFGGGGGGGGEGGGGGGGGGGGGGG@FGGFDGGGGGGGGGGGGGGGGGGGGGGGGGGGDGDGGG5:=FDEGGGGGBGFGDGGGEG>CG<?F<DF<CGEF>
@M00200:205:000000000-AKKM3:1:1101:18527:7634 1:N:0:1
ATTGGGTTTAAAGGGTGCGTAGGCGGGTTGGTAAGTCCGTGGTGAAATCCCCAAGCTTAACTTGGGAACTGCCGTGGATACTATCAATCTTGAATATCGTGGAGGTAAGCGGAATATGTCATGTAGCGGTGAAATGCTTAGATATGACATAGAACACCAATTGCGTAGGCAGCTTACTACACGATCATTGACGCTGAGGCACGAAAGCGTGGGGAGCAAACAGGATTAGATACCCGGGTA
+
GGGGGGGGGGGGGGGGGGGGGGGGGGGGGGGGGGGGGGGGGGGGGGGGGGGGGGGGGGGGGGGGGGGGGGGGGGGGGGGGGGGGGGGGGGGGGGGGGGGGGGGGGGGGGGGGGGGGGGGGGGGGGDGCFGGGGGGGGGGGFGGGGGGGGGGGGGGGGGGGGGGGGGG@FGGGGGGGGGGGGGGGGGGGGFFGDGGGGGGGGGGGGGGGGGED7>BGBGGFGGFC@GDBFFFGD::7:>:E
@M00200:205:000000000-AKKM3:1:1101:20188:7637 1:N:0:1
ACTGGGCTTAAAGTGCGCGTAGGTGGCCCGTTAAGTGGCTGGTGAAATCCCGGGGCTCAACTCCGGGGCTGCCGGTCAGACTGGCGAGCTAGAGCACGGTAGGGGCAGATGGAATTCCCGGTGTAGCGGTGGAATGCGTAGAGATCGGGAAGAATACCAGTGGCGAAGGCGTTCTGCTGGGCCGTTGCTGACACTGAGGCGCGACAGCGTGGGGAGCAAACAGGATTAGATACCCTCGTA
+
GGGGGGGGGGGGGGGGGGGGGGGGGGGGGGGGGGGGGGGGGGGGGGGGGGGGGGGGGGGGGGGGGGGGGGGGGGGGGGGGGGGGGGGGGGGGGGGGGGGGGGGGGDEGGGGGGGGGGGGGGGGGFGGGGFGGFGGGGGGG:CFFEGGGDGGDGGGGGGGGGGGGGGGGGGGGDGGGGGFGGGGEGGGGGG769?<C7FFFECE5C:DGGCGGGD)9>GFGFF*/(90,97<79CF6<35=
@M00200:205:000000000-AKKM3:1:1101:10713:7642 1:N:0:1
ATTGGGTTTAAAGGGTCCGTCGGCGTCTATGTGCGTCACTTGTCTAAGCCTGGGGCTCAACTCCAGACTGGCAAGTGATACGACGTAGATTGAGTCTGTTCGGGGAAACTGGAATTCTCGGTGGAGGGGTGAAATCCGTAGATATCGAGAGGAACGCCGTTCGCGAAGGCTGGTTTCTAGGACACGACTGACGCTCAGGGACGAAAGCTAGGGGAGCAAAAGGGATTAGATACCCGCGTA
+
GGGGGGGGGGGGGGGGGGGGGGGGGGGGGGGGGGGGGGGGGGGGGGGGGGGGGGGGGGGGGGGGGGGGGGGGGGGGGGGGGGGGGGGGGGGGGGGGGGGGGGGGGGGGGGGGGGGGGGGGGGGGGGGGGGGGGGGGGGGGGGGGGGGGGGGGCGGGGGGGGGGGGGGGGGGGGGGGGGGGGGGGGGGGGGGGGGGGGGGGGGGDEE5DFGFGGGFGDGGGGGGG?GG7499FFFGGD:>G
@M00200:205:000000000-AKKM3:1:1101:9513:7648 1:N:0:1
ATTGGGTTTAAAGGGCTCGTAGGCGGCCAACTAAGTCATACGTGAAATCCCTCAGCTTAACTGGGGAACTGCGTGTGATACTGGATGGCTTGGATTTGGGAGAGGGATGCGGAATTCCAGGTGTAGCGGTGAAATGCGTAGATATCTGGAGGAACACCGGTGGCGAAGGCGGCATCCTGGACCAATATTGACGCTGAGGAGCGAAAGCCAGGGGAGCAAACGGGATTAGATACCCGCGTA
+
GGGGGGGGGGGGGGGGGGGGGGGGGGGGGGGGGGGGGGGGGGGGGGGGGGGGGGGGGGGGGGGGGGGGGGGGGGGGGGGGGGGGGGGGGGGGGGGGGGGGFGGEEGGGGGGGGGGGGGGGFGFGGGGEGGGGGGGGGGGGGGGGGGGGGFGEGGGGGGGDGGGGCFGGGGGGGGGGGGGFGGGGGGGGGGGGGGGGGGGF:FCGGGGGGFFGGGFGFGGGFDDG6DF<FF>FGGGGFFFG
@M00200:205:000000000-AKKM3:1:1101:14632:7649 1:N:0:1
ATTGGGTATAAAGCGCGCGCAGGCGGTTTCTTAAGTCTGGTGTCTAAGTGCGGGGCTCAACCCCGTGACGCACTGGAAACTGGGAGACTTGAGTGCAGAAGAGGAGAGCGGAATTCCACGTGTAGCGGTGAAATGCGTAGAGATGTGGAGGAACACCAGTGGCGAAGGCGGCTCTCTGGACTGTAACTGACGCTGAGGCGCGAAAGCGTGGGGAGCAAACAGGATTAGATACCCGGGTA
+
GGGGGGGGGGGGGGGGGGGGGGGGGGGGGGGGGGGGGGGGGGGGGGGGGGGGGGGGGGGGGGGGGGGGGGGGGGGGGGGGGGGGGGGGGGGGFGGGGGGGGFGGAFGGGGG:FFGGGGGGGGGGGGGGGGFGGGGGGGGGGGGGGGGGGFGGGGGGGGGGGGGGGDEGGGGGGGGGGGGFGGGGGGFGGGGCGGGGGGGGGGGEEGGGGGGGGG>DFGGGGG=F?>F??B>FC?CCEFE
@M00200:205:000000000-AKKM3:1:1101:3284:7660 1:N:0:1
ATTGGGTTTAAAGCGCGCGTAGGCGGGTCCGTAAGTCGATTGTGAAAGCCCTGGGCTTAACCTGGGAATTGCAGTCGAAACTGCGGATCTTGAGTGCCTGAGAGGATGGCGGAATTCCCGGTGTAGTAGTGAAATACGTAGATATCGGGAAGAACACCTGAGGCGAAGGCGGCTATCTGGCGGTGCACTGACGCTGATGCGCGAAAGCGTGGGGAGCAAACAGGATTAGATACCCGAGTAAGA
+
FGGGGGGGGGGGGGGGGGGFEGGFGGGGGGGEGGGGGGGGGGGFFGGGGGGGGFFGGGGGGGGGGGGGGGGGGGGGGGGGGFCFEGGDGGGGFFGGGFGAFGDGEGGGGGDFGGGGGGGGGGDCFFFGGGGGGG9BCFEFGGGGGGGGGGGGFFGGGGGGGGGGGGE:C8FEGGEGGCFFGGGCEEGGGGGFGGDDCFF?EDGGEEG4EG5CEGEGFGFFFFF7:6C??4<G?C@75<:E7>A
@M00200:205:000000000-AKKM3:1:1101:27662:7680 1:N:0:1
ATTGGGTTTAAAGGGCGCGTAGGTGGCCATCATAAGGCCGCGGTGAAAGTCTGGAGCTCAACTCCAGATCGGCCGCGGCGACTGTGAGGCTTGGGCACGGTAGAGGCAGATGGAATTCCGGGTGTAGCGGTGGAATGCGTAGAGATCCGGAAGAACACCAGTGGCGAAGGCGGTCTGCTGGGCCGTGGGAGGGTAACCTCCTAGTAGCCGACACTGAGGCGCGACAGCGTGGGGAGCAAACAGG
+
GGGGGGGGGGGGGGGGGGGGGGGGGGGGGGGCFGFGFGGGGGGGGFAFFGGGGGGGGGGGEGGGFGGFEEGGGGGGGGGGGGGGGGGGGGGGGGGGGGGGGGGFFGGGGGGAFFGGGGGFGGGGGECFGGGGGGGFGEFGGGEGGGGGFGEEGGGGGGGFFFGGGGG7FEGGGGEGGGGFCG5CECEEG4CE5EF<9FGGGGGFGCC7:CCEG8?FF6>CGGGDF37()<?GGG*7:F5+/(.3
@M00200:205:000000000-AKKM3:1:1101:24242:7689 1:N:0:1
ACTGGGTTTAAAGGGAGCGTAGGCGGATAGTTTAGTCAGAGGTGAAAGCCCAGGGCTCAACCTTGGAATTGCCTTTGATACTGGCTATCTTGAGTATGGAAGAGGTATGTGGAACTCCGAGTGTAGAGGTGAAATTCGTAGATATTCGGAAGAACACCAGTGGCGAAGGCGACATACTGGTCCATTACTGACGCTGCGGCTCGAAAGCGTGGGGAGCAAACAGGATTAGATCCCGCGTA
+
FGGGGGGGGGGGFGGGGGGGGGGGGGGGGGGGGFGGGGGGGGGGGGGGGGGGGGGGGGGGGGGGGGGGGGGGGGGGGGGGGGGGGGGGGGGGGGGGGGGGGGGGGGGGGGFGGGGGGFGGGGGGGGGGFFGGGFGGGGGGGGGGGGGGGCFCFGGFGGGDFFFEGEC7@CFEGGGGGGFGGFFGGGGGGGGGECC***@EED=EGGGGGGGGGC5CACCGGGC4=GGFFA);?CCDBED
@M00200:205:000000000-AKKM3:1:1101:12168:7729 1:N:0:1
ATTGGGTTTAAAGTGCGTGCAGGCGGCCCGTTCCGTCCCGTGTGAAAGCCTCCGGCTCAACCGGAGGAGGTCGCGGGATACTGGCGGGCTTGAGGAAGGCAGAGGATGGTAGAATTCCCGGTGTAGCGGTGAAATGCGTAGATATCGGGAGGAATGCCAGTGGCGAAGGCGGCTTTCTGGACGACTACTGACGCTGAGACGCGAAAGCGTGGGGAGCAAACAGGATTAGATACCCCAGTA
+
GGGGGGGGGGGGGGGGGGGGGGGGGGGGGGGGGGGGGGGGGGGGGGGGGGGGGGGGGGGGGGGGCGGFGGGGGGGGGGGGGGGGGGGGGGGGFGGGGGGGGGGGGGGGGGGGGGGGGGGGGGGGGGGGGGGFGGGGGGGGDGGGGGGGDGGGGGGGGGGGGGGGGGEEGGGGGGGGGGGGGGGGGGGGGGGGGGGDGGDGEGGGGGDFEGDEDGFGFGGGGGGF?GG?FFBGG?EFDFFG
@M00200:205:000000000-AKKM3:1:1101:16531:7758 1:N:0:1
ATTGGGCTTAAAGGGCGCGTAGGTGGCGACATAAGGCTGTGGTGAAAGTCTGGGGCTCAACTCCAGATCGGCCGTGGCAACTGTGTCGCTTGGGCACTGTAGAGGCAGATGGAATTCCGGGTGTAGCGGTGGAATGCGTAGAGATCCGGAAGAACACCAGTGGCGAAGGCGGTCTGCTGGGCAGTGAACCCGCGAGGGTTCAATAGCCGACACTGAGGCGCGACAGCGTGGGGAGCAAACAGG
+
GGGGGGGGGGGGGGGGGGGGGGGGGGGGGGGGGGGGGGGGGGGGGGGGGGGGGGGGGGGGGGGGGGGGGGGGGGEFGGGGGGGGGGGGGGGGGGGGGFGGGGGGGGGGGGGDG<FGFGGGGGGGGGGGGGGGGGGGGGGGGGGGGGGGGGGGGGGGGGGGGGGGGGGGEGGGCEGGGGFCGGGGGGGGGGGGDECC5CCCGGFFGG>F5=CCGG?>FCFGGGGC>3D(7<37E8CCF@6*726
@M00200:205:000000000-AKKM3:1:1101:4930:7759 1:N:0:1
ATTGGGTTTAAAGGGAGCGTAGGCGGATAGTTTAGTCAGAGGTGAAAGCCCAGGGCTCAACCTTGGAATTGCCTTTGATACTGGCTATCTTGAGTATGGAAGAGGTATGTGGAACTCCGAGTGTAGAGGTGAAATTCGTAGATATTCGGAAGAACACCAGTGGCGAAGGCGACATACTGGTCCATTACTGACGCTGAGGCTCGAAAGCGTGGGGAGCAAACAGGATTAGATACCCCCGTA
+
F@FGGGGGGGGGGGGGGGGGGGGGGGGGGGGGGGGGGGGGGFGGGGGGGGGGGGGGGGGGGGGGGGGGGGGGGGGGGGGFGGGGGGGGGGGGGGGGGGGGGGGGGGGGGGGFFGGFGGGGGGGGGGGCFGGGGFGFGGGGGGGFGGGGGGEEGGGGGGGGGGGGGC87FDGGGGGGGGGGGGGGGFGGGGGGDCDGDFCFGCCEGCCDEGGGGCFG>=FGGGCG0CGFFFFGGGG:;EE5
@M00200:205:000000000-AKKM3:1:1101:14166:7760 1:N:0:1
ATTGGGTATAAAGCGTGTGTAGGTGGCTACCTAAGTCGGTTGTGAAATCCCTGGGCTCAACCTGGGAATTGCAGTCGATACTGGGAAGCTAGAGTTCGGTAGAGGACGGCGGAATTCCCGGTGTAGCGGTGAAATGCGTAGATATCGGGAGGAACATCGATGGCGAAAGCAACCGTCTGGGCCTGAACTGACACTGTGACACGAAAGCGCGGGGAGCAAACAGGCTTAGATACCCCTGTAAGA
+
EGGGGFBEGDFGDGE@FC6F,69FFFGFFGGGF@FGGGGG;@@FFG9FFGGG,CFFFG@FGGGGG?A<AFGGGGGG@@:C7CFC?C,CFGAF?69CFGDFFC9C,C=CEFGGCCGCFFFECFCFGGGGEEG7E9FFF7CCCB==;EC:B@C+C,BF9CC:>@CE*>B*<BFCCFDCE,1,6C@EGFFCG6:CF?<?CFE7+*/8E*7CG*8:*8>GBD8+998D050449<*3<+7>>/<04)
@M00200:205:000000000-AKKM3:1:1101:25284:7798 1:N:0:1
ATTGGGTGTAAAGGGAGCGTAGGCGGATAGTTTAGTCAGAGGTGAAAGCCCAGGGCTCAACCTTGGAATTGCCTTTGATACTGGCTATCTTGAGTATGGAAGAGGTATGTGGAACTCCGAGTGTAGAGGTGAAATTCGTAGATATTCGGAAGAACACCAGTGGCGAAGGCGACATACTGGTCCATTACTGACGCTGAGGCTCGAAAGCGTGGGGAGCAAACAGGATTAGATCCCCCTGTA
+
GGGGGGGGGGGGGGGGGGGGGGGGGGGGGGGGGGGGGGGGGGGGGGGGGDFFGFGGGGGGG?EFFG?FGGGGGGFFGGGGGGGGGGGGGGFFFGGGFGGGGGGGGGGGGGGGGGGFGGCFGGGFCFACGGGGGGFGGGGGGGGGD9FGCC@EDGGGGGGGGGGDG@EGGCFEEE>FGGGGGA<FEGAEFDFGG*<CGG55EC?CEE56?EEEDD:3>FGC<;F46F7=66)3+84<B3AE
@M00200:205:000000000-AKKM3:1:1101:15032:7799 1:N:0:1
ACTGGGCTTAAAGGGTGCGTAGGTGGCATGGTAAGTTTGATGTGAAAGCTCAGGGCTCAACCCTGAAATGGCATTGAATACTACTGTGCTGGAGGTTTGGAGGGGGGACTGGAATTCTTGGTGTAGCAGTGAAATGCGTAGATATCAAGAGGAACACCAGTGGCGAAGGCGAGTCCCTGGACAACACCTGACACTGAGGCACGAAAGCCGGGGGAGCAAACAGGATTAGATACCCTTGTA
+
GGGGGGGGGGGGGGGGGGGGGGGGGGGGGGGGGGGGGGGGGGGGGGGGGGGGGGGGGGGGGGGGGGGGGGGGGGGGGGGGGGGGGGGGGGGGFFGGGGGGGGGGGGGGGGGGFGGGGGGFGGGGFGGGGGGGGGGGGGEEEEFGGGGEFCFCFFGGGGGGGGAEEFGGGFGGGGGFGGEEDGGGGGGGGGGGGGGGGG5F=FGDEEDFGGG58C@GEGGCGGC5?FGF@FBGGGGFFFF9
@M00200:205:000000000-AKKM3:1:1101:3678:7806 1:N:0:1
ACTGGGCATAAAGGGCGCGTAGGCGGCGCGGGAAGGCGGCGGTGAAAGTCCGGGGCTCAACCCCGGATCGGCCGTGGCGACTCCCGCGCTGGAGCACAGTAGAGGCGGGTGGCATTCCGGGGGTAGCGGGGGAATGCGGAGAGATCCGGAAGAACACCGGTGGCGAAGGCGGCCCGCTGGGCTGTGGCTGACGCCGGGGCGCGACAGCGTTGGGAGCAACAAGGATTAGATACCCCCATA
+
GGGGGFFGGGGGGGGGGGGGGEEGGDFFGGGD@EDGGGGGGGEGGGEDGGGCEGGGGGGCGGGGEEGGGEEGGGG77FFCFGGGGDGEGF>FGGGGGFGGGFGG@FGGG5*:,23<CGEEG*8//*:CG5*:**:,<1**:C5;F+ACC5C8*<C8,;5C*1?8>8E*?8*:8:?CE8*C58@5EC88C<588A)******1**:*)//**28C:*7*00**0*(2*.**.2<,<*)))2
@M00200:205:000000000-AKKM3:1:1101:23692:7807 1:N:0:1
ACTGGGTATAAAGTGCACGTAGGCGGACCGCTAAGTCGGATGTGAAAGCCCTCGGCTTAACCGAGGAAGTGCATTCGAAACTGACGGTCTTGAGTATGGAAGAGGGTCGCGGAATTCCCGGTGTAGAGGTGAAATTCGTAGATATCGGGAGGAACACCAGTGGCGAAGGCGGCGACCTGGGCCAATACTGACGCTGAGGTGCGAAAGCGTGGGGAGCAAACAGGATTAGATACCCGTGTA
+
GGG<<<FGD9FGFFFGCGGGGGDGDCFGGGGGGGEGFFGGGDFGGFGDGFGGFG>,@F<FEFGFFGGGGGGGGFGGGEFEGGGGGCGGGEECFGGGGEGF=FCFFGEFGGGGEGFEGCGGCFGG:9@DGGD,=<<FE@=8<C<3@FFFGDGFGFGFFEE77<7C>BEFG8FGEEGGGGGGCGFGGC@CFGCCEDDG8C*<=<C;E*7C5AE5?E:DE5CFGFGF<FFBF*4CC<<D>:FG
@M00200:205:000000000-AKKM3:1:1101:17552:7811 1:N:0:1
ATTGGGTTTAAAGGGAGCGTAGGCGGATAGTTTAGTCAGAGGTGAAAGCCCAGGGCTCAACCTTGGAATTGCCTTTGATACTGGCTATCTTGAGTATGGAAGAGGTATGTGGAACTCCGAGTGTAGAGGTGAAATTCGTAGATATTCGGAAGAACACCAGTGGCGAAGGCGACATACTGGTCCATTACTGACGCTGAGGCTCGAAAGCGTGGGGAGCAAACAGGATTAGATACCCTCGTA
+
GGGGGGGGGGGGGGGGGGGGGGGGGGGGGGGGGGGGGGGGGGGGGGGGGGGGGGGGGGGGGGGGGGGGGGGGGGGGGGGGGGGGGGGGGGGGFGGGGGGGGGGGFGGGGGGGGGGGGGGGGGGFGGGGGGGGGGGGGFGGGGGFGGGGGGGEGGGGGGGCFFGGGGGGGGGGGGGCFGGDFGGGGGGGGGGG8EGGGGGGGGGGGGGGEEGGGCADBGCFGGGG;6C@AFFGFFGGFDFG
@M00200:205:000000000-AKKM3:1:1101:13435:7823 1:N:0:1
ACTGGGTTTAAAGGGAGCGTAGGCGGACATTTAAGTCAGGGGTGAAATCCCGGGGCTCAACCTCGGAATTGCCTTTGATACTGGGTGTCTTGAGTATGAGAGAGGTGTGTGGAACTCCGAGTGTAGAGGTGAAATTCGTAGATATTCGGAAGAACACCAGTGGCGAAGGCGACACACTGGCTCATTACTGACGCTGAGGCTCGAAAGCGTGGGGAGCAAACAGGATTAGATACCCCAGTA
+
GGGGGGGGGGGGGGGGGGGGGGGGGGGGGGGGGGGGGGGGGGGGGGGGGGGGGGGGGGGGGGGGGEGGGGGGGGGGGGGDGGGCFGDGGGGFGFGGGGGGGGGGEFGGGGGGGGGGGGGGGGGGGGGGGGFGGGGGGGGGCFGFFGGGFGGEGGGGGGGGGCFGCGGGGGGGGGGGGGCFGGGDGGGGGFGGGGGCE58FGGEGGCDFGGCCCC>DBFFGGG*5.>FBFFFGGGGG:>F+
@M00200:205:000000000-AKKM3:1:1101:26253:7824 1:N:0:1
ATTGGGTTTAAAGGGCGCGTAGGCGGCTCGATAAGGCTTGCGTGAAAGTCCGGGGCTCAACCCCGGATCGGCGCGGGCGACTGTTGGGCTGGAGCACGGTAGGGGCAGACGGAATTCCGGGTGTAGCGGTGGAATGCGTAGAGATCCGGAAGAACACCGGTGGCGAAGGCGGTCTGCTGGGCCGGAAGGGGGCAGAGCAATCTGTCCCCGTGCTGACGCTGAGGCGCGACAGCGTGGGGAGCA
+
GGGGGGGGGGGGGGGGGGGGGGGGGGGGGGGGGGGGGGGGGGGGGGGGGGGGDGGGGGGGGGGGGGGGGGGGGGGGGGGGGGGGGGGGGCCGGGGGGEGFGGGGGGEGGGGGGDGGGGGD:F*CEFF:FFDCCFFFGG*7FCFGFFGFGGCGGCGGGGGGEDGF>E>EGGCGGEEDDFEFDCEEDGGGGGGDEECFDGCCFGGGFGGGGGG:>CFGFE>8CCFF?3CBD@FGFEED>B>5C98
@M00200:205:000000000-AKKM3:1:1101:10630:7824 1:N:0:1
ATTGGGTTTAAAGTGTGCGCAGGCGGCGTCGCAAGTCGAGTGTGAAAGCCCCGGGCTTAACTTGGGAATTGCGCTCGAAACTACGGTGCTGGAGTGTGGCAGAGGAAGGTGGAATTCCACGTGTAGCGGTGAAATGCGTAGAGATGTGGAGGAACACCGATGGCGAAGGCAGCCTTCTGGGCCAACACTGACGCTCATGCACGAAAGCGTGGGGAGCAAACAGGATTAGATACCCCTGTA
+
GGGGGGGGGGGGGGGGGGGGGGGGGGGGGGGGGGGGGGGGGGGGGGGGGGGGGGGGGGGGGGGGGGGGGGGGGGGGGGGGGGGGGGGGGGGGGGGGGGGGGGGGGGGGGGGGGGGGGGGGGGGGGGGGGGGGGGGGGGGGGGGGGGG;FGGCEGGFGGGGGGDGEGGGGGGGGGGGGGGGGGGGGGGGGGGGGGGGGGGGGDGGGGGGEGGGGGFGBGFGGGGF?GGFFF<GGGGGFFFG
@M00200:205:000000000-AKKM3:1:1101:9722:7843 1:N:0:1
ATTGGGTTTAAAGTGCGCGTAGGCGGCGCGAGGAGTCGGGGGTGAAAGTCCGGGGCTCAACCCCGGATCGGCCTTCGATACTCTCGCGCTGGAGCACAGTAGAGGCGGGTGGAATTCCGGGTGTAGCGGTGGAATGCGTAGAGATCCGGAAGAACACCGGTGGCGAAGGCGGCCCGCTGGGCTGTGGCTGACGCTGAGGCGCGCCAGCGTGGGGAGCAAACAGGATTAGATACCCCCGTAAGA
+
GGGGGGGGGGGGGGGGGGGGGGGGGGGGGGGGGFGGGGGGGGGGGGGGGGGGDDFGGGGGGGGGGGGGGGGGGGGGGFGCFGGGGGGGGGGDDGGGGGGGGGGGFGGGGGECFGGGGGFECCCE<CGFGCCEFGG:C8?88;F??:C8CC5:8CF8CEEEG>EE>*:EEF*?EGG*8*/:CC088+CF5C7F8**/*;C=5)/*2//>=C5?58)7</*29**7,9C26*67+<F3))0**(.
@M00200:205:000000000-AKKM3:1:1101:20161:7847 1:N:0:1
ATTGGGTTTAAAGTGTGCGCAGGTGGCCGCGCATGTCGAGTGTGAAATCCCCGGGCTTAACTTGGGAATTGCGCTCGAAACTACGTGGCTCGAGTGTGGCAGAGGAAGGTGGAATTCCACGTGTAGCGGTGAAATGCGTAGAGATGTGGAGGAACACCGATGGCGAAGGCAGCCTTCTGGGCCAACACTGACGCTCATGCACGAAAGCGTGGGGAGCAAACAGGATTAGATACCCTAGTA
+
GGGGGGFGGGGGGEFEFGGGGGGAFGGCCC@FGCGGFGFFGGGGGGGGEGGCFGGGGAFGGG<F<FEE<FDFCGGGGGGGGGGFEGGEFG@FFGGGEEFGGGGGGCFFGEFGGGGGGGGFGGGGGAGGGGGFGGGGGGGGGGGGGCFFEGDDGFGGGGGDEFGGGGGGGGGGGGGFGGGGGGFGGGGGGGFGGGGGGGGG6FGDEGGCGGCGGCBGFFGFGF?F0DG<FFFGGGGGFFF7
@M00200:205:000000000-AKKM3:1:1101:26096:7854 1:N:0:1
ATTGGGCTTAAAGTGCGTGCAGGCGGTTTGGTAAGTTGGGCGTGAAAGCTCCCGGCTCAACTGGGAGAGGTCGTTCAATACTACCAAACTAGAGAGTAGAAGAGGAAGATGGAATTCCCGGTGTAGTGGTGAAATGCGTAGATATCGGGAGGAACACCAGTGGCGAAGGCGACCTTCTGGTCTATTTCTGACGCTCAGACCCGCCAGCTAGGGTAGTAAACGGGATTAGATACCCTAGTA
+
GFGEGGFFGGGGGGGGGCE7FGGGGG:+@CCGGGGG9CEEGGGGGFGDGFGFGGGEEBFFGCFFDE:F==EG:7F,=FGFGFEG,C<=DEC<?E9BBFFD,?FCC8?FF9<B8E<=,C,F=FEFGG,?FCCF99FG9+F@CFGGGG7=:++@@EGGGGC:FA7BEGCFEFE:*4B>2,?2?EGGF,5CFCFGDED:*BFG****3:7CG+?C@E45*=2<D:**6D4?F*4CCCFG).=F
@M00200:205:000000000-AKKM3:1:1101:14489:7865 1:N:0:1
ATTGGGTTTAAAGAGCTCGTAGGCGGCCACTCAAGTCGAACGTGAAAACTCGGGGCTCAACCCCGAGCCCGCGTTCGATACTGGGCGGCTAGAGTCTGGTAGGGGGATCTGGAATTCCTGGTGTAGCGGTGGAATGCGCAGATATCAGGAGGAACACCGGTGGCGAAGGCGGGATCCTGGGCCAGTACTGACGCTGAGGAGCGAAAGCGTGGGGAGCAAACAGGATTAGATACCCCAGTA
+
GGGGGGGGGGGGGGGGGGGGGGGGGGGGGGGGGGGGGGGGGGGGGGGGGGGGGFGGGGGGGGGGGGGGGGGGGGGGGGGGGGGGGGGGGGGGGGGGFGGGGGGGGGGGGGGGGGGGGGGG?FGGGGGEGGGGGCFGGEFGGEGGGGGFFGCFGGGFGGG7FFGGGGGGGGGGGEEGGGGGGGGGGGGGGGGGGGGGGGFGDGGDECCGGGGGGGDGEGGFGDEC1FGFFF2>CEFCB>FG
@M00200:205:000000000-AKKM3:1:1101:24880:7871 1:N:0:1
ATTGGGTTTAAAGGGCGCGTAGGCGGTTTCGTAAGTCTCTCGTGAAATCCCAAGGCTTAACCATGGAATTGCGGGAGATACTGCGAGGCTAGAGTCCGGGAGAGGGAAGTGGAATTCCCAGTGTAGCGGTGAAATGCGTAGATATTGGGAGGAACATCGGTGGCGAAGGCGGCTTCCTGGACCGGTACTGACGCTGAGGCGCGAAAGCCAGGGGAGCAAACGGGATTAGATACCCCTGTA
+
GGGGGGGGGGGGGGGGGGGGGGGGGGGGGGGGGGGGGGGGGGGGGGGGGGGGFGGGGGGGGGGGGGGGGGGGGGGGGGGAFGGGGGGGGGGGGGGGGGGGGGGGGDGDFFGGGGGGGGGFGGGGGGGGGGGGGGGGGGGGGGGCEGGGDCGDGGGGGGGCGGCFGGGGGGGGGGEGGFCBFFGGGGGGGGGGGGGDEGFGGGGGD5CGGGG5CE3DBGFC<DGD0C52//<DG@CGFFF+
@M00200:205:000000000-AKKM3:1:1101:18040:7873 1:N:0:1
ATTGGGTGTAAAGGGAGCGTAGGCGGACATTTAAGTCAGGGGTGAAATCCCGGGGCTCAACCTCGGAATTGCCTTTGATACTGGGTGTCTTGAGTATGAGAGAGGTGTGTGGAACTCCGAGTGTAGAGGTGAAATTCGTAGATATTCGGAAGAACACCAGTGGCGAAGGCGACACACTGGCTCATTACTGACGCTGAGGCTCGAAAGCGTGGGGAGCAAACAGGATTAGATACCCTTGTA
+
GGGGGGGGGGGGGGGGGGGGGGGGGGGGGGGGGGGGGGGGFGGGGGGGGGGGGEGGGGGGGGGGGGGGGGGGGGGGGGGGGGFGGFGGGGGGGGGGGGGGGGGGGGGGEGGGFGFGGGGGGGGGGGCFGGGGGGGGGGGGGGGGGGFGFGECFDGGGGGFGFCEEGGGGGDGGGGFGGGGGGFCGGGGGGGGGGGGDGGDDGGGFGDGGGGDFDBDFGGDGGGG6FF<FFBGGFGFFFFF
@M00200:205:000000000-AKKM3:1:1101:4092:7887 1:N:0:1
ACTGGGTGTAAAGGGCGCGTAGGCGGGATGGCAAGTCGGTCGTGAAATCCCACGGCTCAACTGTGGGGGGTCGGCCGAAACTGCTGTTCTTGAGGGATGCAGAGGAGACTGGAATTCCCGGTGTAGCGGTGAAATGTGTAGAGATCGGGAGGAACACCGGTGGCGAAGGCGGGTCTCTGGGCATCTCCTGACGCTGAGGCGCGAAAGCGTGGGGAGCAAACGGGATTAGATACCCTAGTAAGAC
+
GGGGGGGFFDGGFGGGGGGGGGGGGGGGGEFGGGGGGGGGGGGGGGFGGGGDGG:FGD,CFGFGGGGDGGGGGGGGGGGDGGGGGGGGGGGG,<FEGGGGGGGG:FG:FCGFGFFGGGGGGCFEGGGGGGDGG+<@FDCF?FGCCCGDGEECE6EGGGGEEECGEDGE>CC8EEGFFGG?FGDCF+AFCG7<CGGG5@@FCCECE*)28:8>E>D/7C@+9C85()2396)0<CEG)77<F)6)
@M00200:205:000000000-AKKM3:1:1101:27646:7890 1:N:0:1
ATTGGGTTTAAAGAGCACGTAGGCGGCCAGAGAAGTCGGGTGTGAAAGCCCTCGGCTCAACCGAGGAACTGCGCCCGAAACCTGCTGGCTTGAGGACCGGAGGGGAGAGTGGAATTCCCGGTGGAGCGGTGAAATGCGTAGAGATCGGGAAGAACGCCGGCGGCGAAAGCGACTCTCTGGTCGGTCCCTGACGCTGAGGTGCGAAAGCTAGGGGAGCAAACGGGATTAGATACCCTTGTA
+
GGGGGGGGGGGGGGGGFFFEGGGGGGGGGGGGGGGGGGGGGGGGGGGGGGGGGGGGGGGGGGGGGGGGGGGGGGGGGEGGGGGGGGGGGGGGGGGGGGGGGGGGC>FGGGGGGFGGGGGGGGGGGGGGGGGGGGGGGGGGCFGGFGGGGGGGGGGG:FGGGGGGDEGGGGGGGEGF?CGGGFGGGGGGFDCFGGDEEGGGCGGEGEDGGGFC>87CEFGFGGGDBGG?46>GGFC6?4=?
@M00200:205:000000000-AKKM3:1:1101:7237:7912 1:N:0:1
ATTGGGCTTAAAGGGCGCGTAGGCGGGATGGCAAGTCGGTCGTGAAATCCTTCGGCTCAACCGAAGAAGTGCGTCCGATACTGCTGTCCTTGAGGGTTGGAGAGGAGACTGGAATTCCCGGTGTAGCGGTGAAATGTGTAGAGATCGGGAGGAACACCGGTGGCGAAGGCGGGTCTCTGGCCAATTCCTGACGCTGAGGCGCGAAAGCGTGGGGAGCAAACGGGATTAGATACCCGCGTA
+
GGGGGGFGGGGGGGG7F+@FGGGGGGG@FGFGGGGGGGGFGGGGGGGGGGGGGDFGGGGGGF>@FGG<=FCFFC@C@FGGGGGGGGFFFGGGGGGGFGGE<FCGGGCFFFGGGGGGGFGGGGGGGGGGGGG@FFFGFGGGGF9FGGG@EEGGGCGGGGGGGGGGEGGGGGGGGEGFGGGGGFGGFGGGFFGGGGGGGGGGEGGGDEGGGGGGGGDCEFGGGCCD6CF?6=AFEGGC:@EG
@M00200:205:000000000-AKKM3:1:1101:16305:7918 1:N:0:1
ATTGGGTTTAAAGGGTGCGTAGGTGGTGAGGTAAGTCGGATGTGAAAGCTCCGAGCTCAACTCGGACATGGCATTGGAAACTACCTTGCTAGAGGGTTTGAGGGCGGACTGGCATACTTGGTGTAGCAGTGAAATGCGCAGATACCAAGTGGAACACCAGTGGCGAAGGCGAGTCCCTGGAAAACTCCTGACACTGAGGCACGACAGCTAGGGGAGCAAACAGGATTAGATACCCGAGTAAGAC
+
,<FCFFGCFGGGGGGGDG:6BFEGE@FG9FFEE,F,CFG7CFF,CF9D<DEGG+@FGGGE<FGDFG+6CE8F<FGCEEE,:F9EFFGG8EFGFCGEGFFGC4C:,=@:FGGD,=EFFFA<EGFGE?FAAEFEF,E5DF+>@:,C9@<C=>>=F,DFDCFACE738>BG7EE@EGGC89CFFBFFGGGDEGFGFCFFF6CCE:5E**)1A+42F*=35=995C**17C,982:CF873;5*:)))
@M00200:205:000000000-AKKM3:1:1101:16618:7921 1:N:0:1
ACTGGGTGTAAAGCGCGTGCAGGTGGCGCGGTAAGTTGGGTGTGAAATCTCCCGGCTCAACTGGGAGAGGTCATTCAATACTACCGTGCTCGAGAGCAGAAGAGGAAGATGGAATTCCCGGTGTAGTGGTGAAATGCGTAGATATCGGGAGGAACACCAGTGGCGAAGGCGATCTTCTGGTCTGTTTCTGACACTCAGACGCGACAGCTAGGGTAGTAAACGGGATTAGATACCCCTGTA
+
GGGGGGGGGGGGGGGGGGGGGGGGGGGGGGGGGGGGGGGGGGGGGGGGGGGGGGGGGGGGGGGGGGGGGGGGGGGGGGGGGGGGGGGGGGGGGGGGGGGGGGGGGGGGGGGGGGGGGGGGGGGGGGGGGGGGGGGGGGGGGGGGGGGGGGE>FGGGGGGGGGGGGGGGGGGGGGGGGGGGGGGGGGGGGGGGGGGGGGFGGGGGGGGGGGGGGGFGFGGGGCEGFGG?FFFGGGGGFFFG
@M00200:205:000000000-AKKM3:1:1101:13298:7928 1:N:0:1
ATTGGGTTTAAAGCGTGCGCAGGCGGTGATGTAAGACAGATGTGAAATCCCCGGGCTCAACCTGGGAACTGCATTTGTGACTGCATCGCTGGAGTGCGGCAGAGGGGGATGGAATTCCGCGTGTAGCAGTGAAATGCGTAGATATGCGGAGGAACACCGATGGCGAAGGCAATCCCCTGGGCCTGCACTGACGCTCATGCACGAAAGCGTGGGGAGCAAACAGGATTAGATACCCCAGTA
+
GGGGGGGGGGGGGGGGGGGGGGGGGGGGGGGGGGGGGGGGGGGGGGGGGGGGGGGGGGGGGGGGGGGGGGGGGGGGGGGFGGGGGGGGGGGGFGGDGGGGGGGFGGGGGGGGGGGGGGGGGGGGGGGGGGGGGGGFGGGGDGGGGAFC>@EDGCGGGGGGGGGGDDGGGGGGGGGGFFCGGGCCGGGGG4<CGGGGGGCGGGGGGEGGGCEGDC>GEG?<75FG6FF?FFFDCFGFBEFG
@M00200:205:000000000-AKKM3:1:1101:6457:7931 1:N:0:1
ATTGGGTTTAAAGCGTGCGCAGGCGGTGATGTAAGACAGATGTGAAATCCCCGGGCTCAACCTGGGAACTGCATTTGTGACTGCATCGCTGGAGTGCGGCAGAGGGGGATGGAATTCCGCGTGTAGCAGTGAAATGCGTAGATATGCGGAGGAACACCGATGGCGAAGGCAATCCCCTGGGCCTGCACTGACGCTCATGCACGAAAGCGTGGGGAGCAAACAGGATTAGATACCCGCGTACGAT
+
GGGGGGGGGGGGGGGGGGGGGGGGGGGGGGGGGGGGGGGGGGGGGGGGGGGGGGGGGGGGGGGGGGGGGGGGGGGGGGGGGGGGGGGGGGGGFGGGGGGGGGGGGGGGGGGGFGGGGGGGGGGGGGGGGGGGGGGGGGGGGGGFGGGGGGGGGGGGGGGGGGEGGG7CFGGGGF8CEFGGGGGGGGGGGGCGGGGGGGGGGGGDGGDGGGEEGDDGFG*<FG8C2<FFFFFGGGGGEFFC/1,(
@M00200:205:000000000-AKKM3:1:1101:9933:7937 1:N:0:1
ACTGGGTTTAAAGAGCGTGTAGGCGGTCCGGTAAGTCAGCTGTGAAAGTCAAGGGCTCAACCCTTGAAAGCCGGTTGATACTGTCGGGCTAGAGTCCGGAAGAGGCGAGTGGAATTCCCGGTGTAGCGGTGAAATGCGCAGATATCGGGAGGAACACCAATGGCGAAGGCAGCTCGCTGGGACGGTACTGACGCTGAGACGCGAAAGCGTGGGGAGCAAACAGGATTAGATACCCGCGTAAG
+
GGGGGGGGGGGGGGGGGGGGGGGGGGGGGGGGGGGGGGGGGGGGGGGGGGGGGGGGGGGGGGGGGDFGGGGGGGGGGGGGGGGGGGGGGGGGGGGGGGGGGGGGGEGGGGGGGGGGGGGGEGGGFFGGGGGGFFGGGGGGGGGGGGG>EGD>FCGGGGGGGGGGGGGGDGGGGGGGGGGGGGGDGGGGGGGGDGGGDGGG=DEDEEGCEGGCEG:DFGGGGGFFFGGFFB4:FCG3>EEE<6
@M00200:205:000000000-AKKM3:1:1101:19764:7944 1:N:0:1
ACTGGGTGTAAAGTGAGCGCAGGTGGTTTAATAAGTCTGATGTAAAAGGCAGTGGCTCAACCATTGTGTGCATTGGAAACTGTTAGACTTGAGTGCAGTAGAGGAGAGTGGAATTCCATGTGTAGCGGTGAAATGCGTAGATATATGGAGGAACACCGGTGGCGAAAGCGGCTCTCTGGACTGTAACTGACACTGAGGCTCGAAAGCGTGGGTAGCAAACAGGATTAGATACCCCTGTA
+
GGGGGGGGGGGGGGGGGGGGGGGGGGGGGGGGGGGGGGGGGGGGGGGGGGGGGGGGGGGGGGGGGGGGGGGGGGGGGGGGGGGGGGGGGGGGGGGGGGGGGGGGFGGGGGGGGGGGGGGGGGGGDGGDGGGGGGGGEGGGEGGGGGGFGG7@EGGGGGGGGGGCEGGGGGDGGGGGGGGGGGGGGGGGGGGGGFGGDEGGGDC?EEFDGGD7FFBGFFCGGG5C@C73;FCDFFGGFFC
@M00200:205:000000000-AKKM3:1:1101:18198:7945 1:N:0:1
ACTGGGTTTAAAGAGCTCGTAGGCGGTTCGGCAAGTCACGTGTGAAATCTCCACGCTCAACGTGGAGGCGCCACGTGAGACTGCCGTGACTTGAGTCCGGTAGAGGAGCGTGGAATTCCCGGTGTAGCGGTGAAATGCGCAGAGATCGGGAGGAACACCCGTAGCGAAGGCGGCGCTCTGGGCCGGTACTGACGCTGAGGAGCGAAAGCGTGGGGAGCAAACAGGATTAGATACCCCCGTA
+
GGGGGGGGGGGGGGGGGGGGGGGGGGGGGGGGGGGGGGGGGGGGGGGGGGGGGGGGGGGGGGGGGFGGGGGGGGGGGGGGGGGGGGGGGGGGGGGGGGGGGGGGFGGGGGGGGGFGGGFGGGGGGGGGGGGGGGGGGGGGGGGGGGGGGGFGGGGGGGGGGGGGGGGGGGGGGGGGGGGGGGGGGGGGGGGGGGGGGGGFFGGGGEGGCEGEGCDGDGGGGGF<?47<FFAFFGC4@BDGD
@M00200:205:000000000-AKKM3:1:1101:6283:7972 1:N:0:1
ATTGGGTTTAAAGGGAGCGTAGGTGGCCTTATAAGTCAGTGGTGAAATCTTCGAGCTTAACTCGGAAATTGCCATTGATACTGTAGGGCTTGAGTATAGTTGCCGTTGGCGGAATATGACATGTAGTGGTGAAATACATAGAGATGTCATAGAACACCGATTGCGAAGGCAGCTGACGAAACTATAACTGACACTGAGGCTCGAAAGTGCGGGGATCAAACAGGATTAGATACCCTCGTA
+
GGGGGGGGGGGGGGGGGGGGGGGGGGGGGGGGGGGGGGGGGGGGGGGGGGGGGGGGGGEGGGGGGGGGGGGGGGGGGGGGGGGGGGGGGGGGGGGGGGGGGGGGGGGGDGDGDGGGGGGGGGGGGGGGGGGGGFGFGGGFGFGFGGGGGGGGGGGGGGGGGGGGGDGGDGGGGGGGGGGGGGGGGGGGFGCFG6DGGEFCEGGGGGGGECEGGGF*=FFGGD6<;GGFAFFGGGCF>DF*
@M00200:205:000000000-AKKM3:1:1101:22001:7980 1:N:0:1
ATTGGGTTTAAAGGGCGCGTAGGCGGATGCCTAAGTACCTTGTGAAATCCCACGGCTCACCCGTGGAACTGCTTGGTATACTGGGTGTCTTGAGCCACTTAGGGGCTACCGGAACAAATGGTGGAGCGGTGAAATGCGTAGATATCATTTGGAACGCCAATGGTGAAAACAGGTAGCTGGGAGTGTGCTGACGCTGAGACACGAAAGCCAGGGGAGCAAACGGGATTAGATACCCTTGTA
+
GGGGGGGGGGGGGGGGGGGGGGGGGGGGGGGGGGGGGGGGGGGGGGGGGGGGGGGGGGGGGGGGGGGGGGGGGGGGGGGGGGGGGGGGGGGGGGGGGGGGGGGCDGGGGGGGGGGGGGGGGGGGGGGGGGGGGGGGGGGGGGGGGGGGGGGGGGGGGGGGGGGGFCEGGGGGGGGGDFCDGFGGGGGGGGGGGGGGE5FFCGCGGGD4CFDGGGBGFGGGGG*CBGGF4*<FGCFFFFFG
@M00200:205:000000000-AKKM3:1:1101:11974:7987 1:N:0:1
ACTGGGCGTAAAGGGTGCGTAGGTGGGTTGGTAAGTCAGTGGTGAAATCCCCGAGCTTAACTTGGGAACTGCCATTGATACTATCAGTCTTGAATACCGTGGAGGTCAGCGGAATATGTCATGTAGCGGTGAAATGCTTAGATATGACATAGACCACCAATTGCGAAGGCAGCTGGCTACACGAATATTGACACTGAGGCACGACAGCGTGGGGATCAACCAGGCTTAGCTACCCCTGTAATCT
+
GGGGG<E@FEFFF<GFFGGGGGGGGGGGGGGGGGGGGGGEGGGGGFFFGGGGGGCEGCE<FGGGG?8<FGGGGGGG9F<CFFGGGDEEDFFFFFGGEFGFGGCC,FFCEG:CGC<DEBEG<FFC9FGC+4>D9,C9BF,=E,8?FA,?AFADF,B,>+ADFB,C+3@>+D>78BF8E?,@@D>*4B*@C+,3@C*@,@5:>FGG5CGGE:*1:*):5=F6*//9(;C@A+/+5?CC:5A7C).)
@M00200:205:000000000-AKKM3:1:1101:27626:7989 1:N:0:1
ATTGGGCATAAAGGGTACGTAGGCGGCGCTGTCAGTCGGGTGTGAAATCCCACGGCTCAACCGTGGAACTGCGCCCGATACTGCAGTGCTTGAGGGAGACAGAGGTAAGCGGAACTGACGGTGGAGCGGTGAAATGCGTTGATATCATCAGGAACACTAGTGGCGAAAGCGGCTTACTGGGTCTCTTCTGACGCTGAGGTACGCAAGCGAGGGGAGCGACAGGGATTAGATACCCCGGTA
+
<FGFGGFCFGGGGGGGCGGFGGGGGG@CCEEFFCFGGGGCGGGGGGGG9EGGFCGGGGGGEGFGG7@FGGGGGC:FGG:FGGGGGGGGGGGGGGGCCGGBEFGGGGGGGGGGGG@FD<,+8CF7DFDGGEGGGGGGGGGCEDEF;;,7@,7DC:B<F,:>FDFEEG7:<8E7EC*2<CFG89:FC9+1AF9@EGDGGGGC67C*;?DF*7ECC*7)5EC*))**-7C?=6:*A8C7)<@E
@M00200:205:000000000-AKKM3:1:1101:19746:7994 1:N:0:1
ATTGGGCTTAAAGGGCGCGTAGGTGGCCCGTTAAGTGGCTGGTGAAATCCCGGGGCTCAACTCCGGGGCTGCCGGTCAGACTGGCGAGCTAGAGCACGGTAGGGGCAGATGGAATTCCCGGTGTAGCGGTGGAATGCGTAGAGATCGGGAAGAATACCAGTGGCGAAGGCGTTCTGCTGGGCCGTTGCTGACACTGAGGCGCGACAGCGTGGGGAGCAAACAGGATTAGATACCCTCGTA
+
GGFGGFFGGGGDE@FFGEEGEEEGFEFGGCFGGFGGGGGGGGGGGGGGGGG7FGGGGGGDEFGGGGDDEGGGGGGGGGGGFGGGGGGGGGGFFFGGGGGDFCFCGGGGGGGGGFGGFGGGGGCEC3FCEGGGFGGGGEF@FCFFGG7F:::FGGGGGGFGFFGDGGGGGGGGGGGF?FGFGGGGEGGGGGCFGGGGGGGG5DGGCEGFGEEEGGBDEG6CGFFD?GGFFF<F+<EF>30:
@M00200:205:000000000-AKKM3:1:1101:12095:7996 1:N:0:1
ATTGGGTTTAAAGAGCGTGTAGGCGGCCAGGCAGGTCCGTTGTGAAAACTCGAGGCTCAACCTCGAGACGTCGATGGAAACCGTCTGGCTAGAGTCCGGAAGAGGAGAGTGGAATTCCTGGTGTAGCGGTGAAATGCGCAGATATCAGGAAGAACACCTATGGCGAAGGCAGCTCTCTGGGACGGTACTGACGCTGAGACGCGAAAGCGTGGGGAGCGAACAGGATTAGATACCCGAGTA
+
GGGGGGGGGGGGGGGGGGGGGGGGGGGGGGGGGGGGGGGGGGGGGGGGGGGGGGGGGGGGGGGGGGGGGGGGGGGGGGGGGGGGGGGGGGGGFGGGGGGGGGGGGGGGGGGGGGGGGGGFFGGGGGGGGC7FGCGGGGGGGGGGGGG9CCFGGGGGGGGGGGGGGCECFGGGGGGGGGGGGGGGGGC=FFCFGGGGEF+955**B*7DE=EGGE5D35CCD3CFBFGBFFFGGGGG@:FC
@M00200:205:000000000-AKKM3:1:1101:22525:7998 1:N:0:1
ATTGGGTTTAAAGCGCGCGCAGGCGGCTTTTTAAGTCCACTGGTCAAATGCCGGGGCTCAACCCCGTGCCCGCCAGGGATACTGGAGAGCTGGAGACACGTAGAGGCAAGCGGAATTCCGGGTGTAGCGGTGGAATGCGTAGAGATCCGGAAGAACACCGGAGGCGAAGGCGGCTTGCTGGGCGTGATCTGACGCTGAGGCGCGAAAGCGTGGGGAGCAAACAGGATTAGATACCCTCGTA
+
GGGGGGGGGGGGGGGGGGGGGGGGGGGGGGGGGGGGGGGGGGGGGGGGGGGGCFGGGGGGDGGEGGGGGGGCFGGGGGGGFFGGGGGG@@FGGFFGGGGGDCGFGGGGGF@FEGGGGGGGGGEGEA<=EE:CGG?C@FGE:FGGGAFFFGGD@CBFEDEGD@FEGGGGGEGGGDGGCDGGGGGGGGGFGGGFGE<7=CGGGGCGGGGDGEEGGGFC@CGGGFCDBCGA?F9C7A8FFFEGD
@M00200:205:000000000-AKKM3:1:1101:19470:7999 1:N:0:1
ACTGGGTATAAAGGGTGCGTAGGTGGCCCTGTAAGTCAGTGGTGAAATATCTCAGCTTAACTGAGAGGGTGCCATTGATACTGCAGGGCTTGAGTACAGATGAGGTAGGCGGAATTGACGGTGTAGCGGTGAAATGCATAGATATCGTCAAGAACACCGATAGCGAAGGCAGCTTACCAAGCTGTAACTGACACTGAGGCACGAAAGTGTGGGGATCAAACAGGATTAGATACCCCAGTA
+
GGGGGGGGGGGGGGGGGGGGGGGGGGGGGGGGGGGGGGGGGGGGGGGGGGGGGGGGGGGGGGGGGGGGGGGGGGGGGGGGGGGGGGGGGGGGGGGGGGGGGGGGGGFFGGGGGGGGGGGGGGGGGGGGGGGGGGGGGGGGGGGGGGGGGGGDFGGGGGGGGCCGEGGGDGGGGGGGGGGFGGGGGGGGGGGGGGGGGFFFEFEGGGGGGGGGGGFGFGGGGGFG;FFFFFEGGGGGBFFG
@M00200:205:000000000-AKKM3:1:1101:16378:8005 1:N:0:1
ATTGGGTGTAAAGCGCGTGTAGGCGGCCGAGCAGGTCTGTTGTGAAAACTGGAGGCTCAACCTCCAGACGTCGACAGAAACCGCCCGGCTAGAGTCCGGAAGAGGAGAGTGGAATTCCTGGTGTAGCGGTGAAATGCGCAGATATCAGGAAGAACACCAATGGCGAAGGCAGCTCTCTGGGACGGTACTGACGCTGAGACGCGAAAGCGTGGGGAGCGAACAGGATTAGATACCCCAGTA
+
GGGGGGGGGGGGGGGGGGGGGGGGGGGGGGGGGGGGGGGGGGGGGGGGGGGGGGGGGGGGGGGGGGGGGGGGGGGEEGFGGGGGGGGGGGGGGGGGGGGGGGGGGGGGGGGGGGGGGGGGGGGGGGGGGGGGGGGGGEGGGGGFGGGGFDGGGGGGGGGGGGGGGGGGGGGGGGGGGGGGGGGGDGFGGGGGGGGGGGGGGGGGGCGGEEGGGG35>ECEDGCF6FC?=4<GFCGG@DFG
@M00200:205:000000000-AKKM3:1:1101:9834:8005 1:N:0:1
ATTGGGTTTAAAGGGAGCGTAGGCGGATAGTTTAGTCAGAGGTGAAAGCCCAGGGCTCAACCTTGGAATTGCCTTTGATACTGGCTATCTTGAGTATGGAAGAGGTATGTGGAACTCCGAGTGTAGAGGTGAAATTCGTAGATATTCGGAAGAACACCAGTGGCGAAGGCGACATACTGGTCCATTACTGACGCTGAGTCTCGAAAGCGTGGGGAGCAAACAGGATTAGATACCCCGGTA
+
GGGGGGGGGGGGGGGGGGGGGGGGGGGGGGGGGGGGGGGGGGGGGGGGGGGGGGGGGGGGGGGGGFGGGGGGGGGGGGGGGGFGGGGGGGGGGGGGGGGGGGGFGGGGDGGFGFGGGGGGGGGGFEGGFGGGGGGGGGGGGGGFGGGDC=7=FGGGGGGDGGGGGGGGGGGGGGGCFGCFGGGGGGGGGGGGCCD7:F,BFFFGGDDGDEDE@C575=FFFGGC0FGE6AEFGGGGEB>E
@M00200:205:000000000-AKKM3:1:1101:6807:8006 1:N:0:1
ATTGGGTTTAAAGGGCGCGTAGGCGGGATGGCGAGTCGGTCGTGAAATCCCTCGGCTCAACCGAGGAGAGTCGGCCGATACTGCCGTTCTTGAGGGATGCAGAGGAGACTGGAATTCCCGGTGTAGCGGTGAAATGTGTAGAGATCGGGAGGAACACCGGTGGCGAAGGCGGGTCTCTGGGCATCTCCTGACGCTGAGGCGCGAAAGCGTGGGGAGCAAACGGGATTAGATACCCTTGTAAG
+
GGGGGGEGGGGGGGGGGGGGGGGFFGGGGGGGGGGGGGGGGGGGGGGGGGGGGGGGFGGGGGGGGGGGFGGGGGGGGGCFGGGGDEFDCGGGGGGGGGFGGGGGGFG<FGGGGGGGGGGDGGGGGFGGGGEF>F9>@AF;AFGGGGGGGGGGGGGGGECEGGGGGCEDG>CEGEEGFFGCFGDGGGGGFGGGCECCE>=C7CG>E=DGGGGGGDBDFGFGD<531DC>@4<CF?C*).9C>4
@M00200:205:000000000-AKKM3:1:1101:13835:8010 1:N:0:1
ATTGGGCGTAAAGGGAGCGTAGGCGGATAGTTTAGTCAGAGGTGAAAGCCCAGGGCTCAACCTTGGAATTGCCTTTGATACTGGCTATCTTGAGTATGGAAGAGGTATGTGGAACTCCGAGTGTAGAGGTGAAATTCGTAGATATTCGGAAGAACACCAGTGGCGAAGGCGACATACTGGTCCATTACTGACGCTGAGGCTCGAAAGCGTGGGGAGCAAACAGGATTAGATACCCTAGTA
+
GGGGGGGGGGGGGGGGGGGGGGGGGGGGGGGGGGGGGGGGGGGGGGGGGGGGGGGGGGGGGGGGGGGGGGGGGGGGGGGGGGGGGGGGGGGGGFGGGGGGGGGGDGGGGGGGGGGGGGGGGGGGGGGGGGGFGGGGGGGGGGGGGGGDFEGDGGGGGGGFGGGGGGGGGGGGGGGGGGGGGGGGGGGGGGGGDGGDGCCFGGGGGGGGGGCGDDFGFGGGGGFC0>FFFFFGGGGFAFFG
@M00200:205:000000000-AKKM3:1:1101:19974:8024 1:N:0:1
ACTGGGTATAAAGGGTGCGTAGGTGGTCTATTAAGTCAGTGCTGAAATATCCCGGCTTAACCGGGAGGGTGGCATTGATACTGATGGACTTGAGTAAAGTTGAGGTGGGCGGAATTGACGGTGTAGCGGTGAAATGCTTAGATATCGTCAAGAACACCTATTGCGAAGGCAGCTCACTAAGCTTTAACTGACACTGAGGCACGAAAGTGTGGGGATCAAACAGGATTAGATACCCGGGTA
+
GGGGGGGGGGGGGGGGGGGGGGGGGGGGGGGGGGGGGGGGGGGGGGGGGGGGGGGGGGGGGGGGGGGGGGGGGGGGGGGGGGGGGGGGGGGGGGGGGGGGGGGFGGGGEGGGGGGGGGGGGGGGGGGGGGGGGGGGGGGGGGGGGGDGGGFDGGGGGGGGGGGGGGGGGGGGGGGGGGGFGGGGGGGCFGGGGGGGGGGGG4CGGEGGGGGGGD>GFGGGFGGC@FF;=A?DCE@D5<>*
@M00200:205:000000000-AKKM3:1:1101:19245:8033 1:N:0:1
ACTGGGCGTAAAGCGCGCGCAGGCGGGCGTGTAAGTCGGTAGTGAAATTCCGCTGCTCAACGGCGGAGCGGCTACCGATACTGCAGGTCTGGGGACCGGTAGAGACCGGTGGAATTGCTGGTGTAGCGGTGGAATGCGTAGAGATCAGCAAGAACACCCGTGGCGAAGGCGGCCGGCTGGGCCGGGTCAGGGGTCCCCAAAAAGTACTACTTTTTGGGGTGCCCTTCCGACGCTGAGGCGCGC
+
[truncated: 45,050,583 more chars]
