# Supplementary material for: Responses of rhizosphere soil bacteria to 2-year tillage rotation treatments during fallow period in semiarid southeastern Loess Plateau
Source: PeerJ. 2020 May 5;8:e8853. doi: 10.7717/peerj.8853 (PMC7207221; doi:10.7717/peerj.8853)
Supplement: Supplemental Information 61 [file peerj-08-8853-s061.gz › G4'L2.R1.fastq]

@M00200:205:000000000-AKKM3:1:2106:24962:10947 1:N:0:1
ACTGGGTTTAAAGAGCGCGCAGGCGGTCGTACAAGTCGCGTGTGAAAGCCCCCGGCTCAACTGGGGAGGGTCACGCGATACTGTTCGACTCGAAGGCAGGAGAGGGAAGCGGAATTCCCGGTGTAGTGGTGAAATGCGTAGATATCGGGAGGAACACCAGTGGCGAAGGCGGCTTCCTGGCCTGTTCTTGACGCTGAGGCGCGAAAGCTAGGGTAGCAAACGGGATTAGATACCCCGGTA
+
GGGGGGGGGGGGGGGGGGGGGGGGGGGGGGGGGGGGFGGGGGGGGGGGGGGGGGGGGGGGGGGGGGGGGGGGGGGGGGGGGGGGGGGGGGGGGFGGGGGGGGGGGGGGGGGGGGGGGGGGGGGGGGGGGGGGGGGGGGGGGGGGGGGGGGGGGGGGGGGGGGGGGGGGGGGGGGGGGGGGGGGGGGGGGGGGGGGGGGGGGGGGGGGGGGGGGGGGGGGGGGGGGGFFGFGGGFEGGGEG
@M00200:207:000000000-ALC1F:1:1103:10064:4213 1:N:0:5
ACTGGGCGTAAAGGGCGTGTAGGCGGTCGGATAAGTGGAATGTGAAATCCCTCGGCTCACCCGAGGACCTGCATCCCAAACTGTCCGACTTGAGTATGGGAGAGGATGAGGGAATTCCTGGTGTAGCGGTGAAATGCGTAGATATCAGGAGGAACACCGGTGGCGAAGGCGCTCATCTGGCCCAATACTGACGCTGAGGCGCGAAAGCGTGGGGAGCGAACCGGATTAGATACCCCAGTA
+
GGGGGGGGGGGGGGGGGGGGGGGGGGFGGGGGGGGGGGGGGGGGGGGGGGGGGGGGGGGGGGGGGGGGGGGGGGGGGGGGGGGGGGGGGGGGGGGGGGGGGGGGGGGGGGGGGGGGGGGGGGGGGGGGGGGGGGGGGGGGGGGGGGGGGGGGGGGGGGGGGGGGGGGGGGGGGGGGGGGGGGGGGGGGGGGGGGGGGGGGGGGDEEGGGEGGGGGGGGGGGGGGGGGFGFFGGGD:DGGG
@M00200:207:000000000-ALC1F:1:1105:7765:10424 1:N:0:5
ACTGGGTGTAAAGGGTCCGTAGGCGGTTTTGTAAGTCAGTGGTGAAATCTCCTAGCTTAACTAGGAAATTGCCGTTGATACTGTGAGACTTGAATCATTAGGAAGTAACTAGAATATGTAGTGTAGCGGTGAAATGCTTAGAGATTACATGGAATACCAATTGCGAAGGCAGGTTACTACTAATGGATTGACGCTGATGGACGAAAGCGTGGGTAGCGAACAGGATTAGATACCCTAGTA
+
GGGGGGGGGGGGGGGGDFGGGGGGGGFGGFGGGGGGGGGGGGGGGGGGGGGFGGGGGGGGGGFFGGGGGGGGGGGEEGGGGGGGGGGFGGGGGGGGGFGGAFFEFGEEFAFFGGGGGGGFFGGGGFGGGGGGGGGGGGGGGGGGGGGGGGGGGGGGGGGGGFGGGGGGGGGGGCEFGGFG9@3EDAGADGGGGGGGGGGGGGEGGGGGEGGGD88CFDEGGGGGGGGGGFGGGGGG5DGG
@M00200:207:000000000-ALC1F:1:1107:25284:6481 1:N:0:5
TTGGGTTTAAAGGGCGTGTAGGTGGTTGCGTAAGTGAGATGTGAAATCCCCGGGCTCAACCTGGGAATGGCATCTTATACTGCGTAGCTGGAGTATATGAGAGGGTAGTGGAATTTCCGGTGTAGCGGTGAAATGCGTAGATATCGGAAGGAACACCAGTGGCGAAGGCGGCTACCTGGCATAATACTGACACTGAGGCGCGAGAGCGTGGGGAGCAAACAGGATTAGATACCCTAGTA
+
GGGGGGGGGGGGGGGGGGGGGGGGGGGGGGGGGGGGGGGGGGGGGGGGGGGGGGGGGGGGGGGGGGGGGGGGFGGGGGGGGGGGGGGGGGGFFFGGGGGGGGGGGGGGGGGGGGGGGGGGGGGGGGGGGGGGGGGGGGGGGGGGGGGGGGGGGGGGGGGGGGGGGGGGGGDGGGGGGGGGGGGGGFGGGGGGGGGGGGFGGGGGGGGGGGGGGGGGGCGGGGGGGFGGGFGFEG=FGFG
@M00200:207:000000000-ALC1F:1:1107:25982:15786 1:N:0:5
ACTGGGTTTAAAGCGCGTGTAGGCGGCTCTGCAAGTCGGATGTGAAATCCCACGGCTCAACCATGGAAGTGCATTCGAAACTGCAGGGCTAGAGTCCTGGAGAGGAAGGTGGAATGCTTGGTGTAGAGGTGAAATTCGTAGATATCAAGCGGAACACCGGTGGCGAAGGCGGCATCCTGGACCGACACTGACGCTGAGGCGCGAAAGCTAGGGGAGCAAACGGGATTAGATACCCGCGTA
+
GGGGGGGGGGGGGGGGGGGGGGGGGGGGGGGGGGGGGGGGGGGGGGGGGGGGGGGGGGGGGGGGGGGGGGGGGGGGGGGGGGGGGGGGGGGGGGGGGGGGGGGGGGGGGGGGGGGGGGGGGGGFGGGGGGGGGGGGGGGGGGGGGGGGGGGGGGGGGGGGGGGGGGGGGGGGGGGGGGGGGGGGGGGGGGGGGGGGGGGGGGGGGGGGGGGGGGGGGGGGGGGDDDGGGFGGGGGBG@CG
@M00200:207:000000000-ALC1F:1:1109:22880:3500 1:N:0:5
ATTGGGCATAAAGGGTTCGTAGGTGGTTTCTTAAGTCAGAGGTGAAAGGCTACGGCTCAACCGTAGTAAGCCTTTGAAACTGGGGAACTTGAGTACAGGAGAGGAGAGTGGAATTCCTAGTGTAGCGGTGAAATGCGTAGATATTAGGAGGAACACCAGTTGCGAAGGCGGCTCTCTGGACTGTAACTGACACTGAGGCACGAAAGCGTGGGGAGCAAACAGGATTAGATACCCGCGTA
+
EGGFGGGGGGGGGGEF,CCFCGGGGGGGGDF<EEEEGCFACFGGGGGGGGGG8FFBF:FFGG@FFFG<F@9CFFF<FFFG@FFGGGG<FGDAC<FFDGG8FCFF=F8:FFFDDFF9FA<?A<B<DD>F:=FFGGGGGEGCC<EFGFGFGGGCFFGGGGGFGG9EDFGGDEEGE@,>ECCGG@FC,3@FGCFC88EE8FFEDGGCECC//8B@E*75CFFG=DEG<FE?611@FGG)57)
@M00200:207:000000000-ALC1F:1:1109:12367:4493 1:N:0:5
ACTGGGTTTAAAGGGTGCGTAGGTGGCTTTTTAAGTCAGTGGTGAAATACAGCCGCTCAACGGTTGAGGTGCCATTGATACTGAAAAGCTTGAAACAAGTGGAGGTTGCCGGAATGGATGGTGTAGCGGTGAAATGCATAGATATCATCCAGAACACCGATTGCGAAGGCAGGTGACTACGTTTGATTTGACACTGAGGCACGAAAGCATGGGGAGCAAACAGGATTAGATACCCTCGTA
+
GGGGGGGGGGGGGGGGGGGGGGGGGGGGGGGGGGGGGGGGGGGGGGGGGGGGGGGGGDGGGGGEEGGDFGGGGGGGGGGGGGGGGGGGGGFGGGGFGGGCCFGGGGGFEFFGGGGFGEGGGGGGGGCGGGGGGGGGGGGGGGGGGGGGFGGGGGGGGGGGGGGGGGGGGGGGGEFGGGGFGGFGCFFGGGGGGGGGGGGGDGGGGGGGGGGGGGGGGGGGGGGGGGFCEFGGGD9FCDGG
@M00200:207:000000000-ALC1F:1:1109:11925:21222 1:N:0:5
ATTGGGTATAAAGGGCGCGTAGGCGGCCTGATAAGTCGGGGGTGAAATGCTGCGGCTTAACCGCAGCACGGCCTTCGAGACTGTCGGGCTTGAGCACGGTAGAGGCAGATGGAATTCCCGGTGTAGCGGTGGAATGCGTAGAGATCGGGAAGAACATCGGTGGCGAAGGCGGTCTGCTGGGCCGTTGCTGACGCTGAGGCGCGACAGCGTGGGGAGCAAACAGGATTAGATACCCTAGTA
+
GGGGGGGGGGGGGGGGGGGGGGGGGGGGGGFGGGGGGGGGGGGGGGGGGGGGGGGGGGGGGGGGGGGGGGGGGGGGGGGGGGGGGGGGGGGGGGGGGGGGGGGGGGGGGGGGGGGGGGGGGGGGGGGGGGGGFGGGGGGGGGGGGGGGGGGGGGGGGGGGGGGGGFGGGGGGGGGGGGGGGGGEGGGGGGGGGGGGGGGGGGGGGGGGGGGGGGGGGGGGGGGGGGFC>FFDFCFGGGGG
@M00200:207:000000000-ALC1F:1:1110:21082:11817 1:N:0:5
ACTGGGCGTAAAGGGCGCGTAGGTGGCCTGTTAAGTCGAACGTGAAATCCCCGGGCTCAACCCGGGAACTGCGTCCGAGACTGGCAGGCTCGAATCCGGGAGAGGGATGTGGAATTCCAGGTGTAGCGGTGAAATGCGTAGATATCTGGAGGAACACCGGTGGCGAAGGCGGCATCCTGGACCGGTATTGACGCTGAGGCGCGAAAGCCAGGGGAGCAAACGGGATTAGATACCCCGGTA
+
GGGFFGGGGGGFGGGGGGGGGGGGGFFGGGGDFGGGGGGGGGGGGGGGGGGGGGGGGGGGGGGGGGGGGGFGGFGGGGGGGGGGGGGGGGGGGGGGDGEG>FFGGGDGGGGGG<AFFGGGGGGGGGGGGGGGGGGGGGEGGDFGGGGGFFGGFGG@FGGGGGGEFGGGDGEGE<EGGGG:CFFEG?5CFGGGGGGGGGGFGGGGGGGGGFGG5CDGGGG6ECCEDDGFF4FFGFCFDGDD
@M00200:207:000000000-ALC1F:1:1110:19379:19261 1:N:0:5
ACTGGGCATAAAGGGCGTGTAGGCGGATCGGCAAGTCGGGGGTGAAATCCCTGGGCTCAACCCGGGACGTGCTTTCGAAACTACCGATCTTGAGTAAGGCAGAGGCAGGTGGAATTCCAGGTGTAGAGGTGAAATTCGTAGAGATCTGGAGGAACACCGGCGGCGAAGGCGGCCTGCTGGGCCTTAACTGACGCTGAGGCGCGAAAGCGTGGGGAGCAAACAGGATTAGATACCCTCGTA
+
GGGGGGGGGGGGGGGGGGGGGGGGGGGGGGGGGGGGGGGGGGGGGGGGGGGGGGGGGGGGGGGGGGGGGGGGGGGGGGGGGGGGGGGGGGGGGGGGGGGGGGGGGGGGGGGGGGGGGGGGGFGFGGGGGGGGGGGGGGGGGGGGGGGGGGGGGGGGGGGGGGGGGGGGGGGGGGEGGGGEEACEFGGFGGGGGGDGGGGGGGGGGGGGGGGGGGFGGGGGGGGGGGGFGFGGGGFGGGGG
@M00200:207:000000000-ALC1F:1:1111:12827:4431 1:N:0:5
ACTGGGTATAAAGGGCGCGTAGGCGGCTCTGATCGTCGGATGTGAAAGGCCTGGGCTCAACCTGGGAACGGCATCCGATACGGCAGGGCTTGAGTGTGGGAGAGGTTGGTGGAATTCCCAGTGTAGAGGTGAAATTCGTAGATATTGGGAAGAACACCGGTGGCGAAGGCGGCCAACTGGACCACAACTGACGCTGAGGCGCGAAAGCGTGGGGAGCAAACAGGATTAGATACCCCGGTA
+
GGGGGGGGGGGGGGGGGGGGGGGGGGGGGGGGGGGGGGGGGGGGGGGGGGGGGGGGGGGGGGGGGGGGGGGGGGGGGGGGGGGGGGGGGFGGGFFGFGGGGEEGGGGGGGGGGGGGGGGGGFFFGGGGGGGGGFEEGFGGGGFGGGGGGGGGGGGFGGGGCFEGGGGGGGGGGFGGGGGFCFFGGGGGGGGGGGGGGGGGGGGGGGGGGGGGGG?GGGGGCGFGGFGFGFGGGE<FBCCG
@M00200:207:000000000-ALC1F:1:1111:17379:14218 1:N:0:5
ACTGGGCGTAAAGGGCGCGTAGGCGGTTCTACAAGTCCCGCGTGAAAGCCCCCGGCTCAACTGGGGAATGGCGCGGGAAACTGTAGGGCTTGAGTTCGGGAGAGGGAAGCGGAATTCCGGGTGTAGCGGTGAAATGCGTAGATATCCGGAGGAACACCGGTGGCGAAGGCGGCTTCCTGGACCGACACTGACGCTGAGGCGCGAAAGCTAGGGGAGCAAACGGGATTAGATACCCGAGTA
+
GGGGGGGGGGGGGGGGGGGGGGGGGGGGGGGGGGGGGGGGGGGGGGGGGGGGGGGGGGGGGGGGGGGGGGGGGGGGGGGGGGGGGGGGGGGGGGGGGGGGGGGGGGGGGGGGGGGGGGGGGGGGGGGGGGGGGGGGGGGGGGGGGGGGGGGGGGGGGGGGGGGGGGGGGGGGGGGGGGGGFGGGGGGGGGGGGGGGGGGGGGGGGGGGGGGGG54EGGGGGGGGDDFFGFCFGGGGEGGG
@M00200:207:000000000-ALC1F:1:1111:15843:16197 1:N:0:5
ATTGGGCATAAAGGGAGCGTAGGCGGCGTGGTAAGTCAGATGTGAAATCCCGGGGCTCAACCCCGGAACTGCATCCGATACTGCCATGCTTGAGGGTTGGAGAGGTAGCTGGAATTATCGGTGTAGCAGTGAAATGCGTGGATATCGATAGGAACACTCGTGGCGAAGGCGAGCTACTGGACAACATCTGACGCTGAGGCTCGAAGGCTAGGGGAGCAAAAGGGATTAGATACCCTGGTA
+
GGGGGGGGGGGGGGGGGGGGGGGGGGGGFGGGGGGGGGGGGGGGGGGGGGGGGGGGGGGGGGGGGGGGGGGGGGGGGGGGGGGGGGGGGGGGGGGGGGGGGGGGGGGGGGGGGGGGGGGGGGGGGGGGGGGGGGGGGGGGGGGGGGGGGGGGGGGGGGGGGGGGGGGGGGGGGGGGGGGGGGGFGGGGGGGGGGGGGGGGGGGGGGGGGGGGGG9EGGGGGGGGGGGFGFGGGGGGFGGG
@M00200:207:000000000-ALC1F:1:1113:25419:9181 1:N:0:5
ACTGGGCGTAAAGGGCGTGTAGGCGGTCTGCTAAGTCTGATGTGAAAGCCCGGGGCTCACCCCCGGAAGGGCATTGGAAACTGGCGGACTCGAGTCCCGGAGAGGAGAGTGGAATTCCTGGTGTAGCGGTGAAATGCGTAGATATCAGGAGGAACACCGGTGGCGAAGGCGGCTCTCTGGACGGTGACTGACGCTGAGACGCGAAAGCGTGGGGAGCAAACAGGATTAGATACCCCTGTA
+
GGCGFGGGGDDDFGGGECFGGGGGEGGGGGGGGGGEFGGFGGFGFFGGG@FFCEGDFGGGGCCFG@FGEEEEFGFGGEGGGGG@EF@C@GGCFCDFGEFGGCFGDDGGGGFFGGGGGGGFGFBFGGGCG>@@FGGFGG@>:EEFFGFGG:::@FGG>>E:FGGG@CEDGGGGGGGCC+?C9CGCCCD<@FGGDC8CEFFGEC==EGGGG8CGGG3EDFFCGGCGG679CFDFFF<CFG:F
@M00200:207:000000000-ALC1F:1:1113:5237:12210 1:N:0:5
ACTGGGTTTAAAGAGCGTGTAGGCGGTTTGCTAAGTCTGATGTGAAAGCCCTGGGCTCAACCCAGGAAGTGCATTGGAAACTGTCAGACTTGAATACGGGAGAGGGCAGTGGAATTCCTAGTGTAGGAGTGAAATCCGTAGATATTAGGAGGAACACCGGTGGCGAAGGCGGCTGCCTGGACCGATATTGACGCTGAGACGCGAAAGCGTGGGTAGCAAACAGGATTAGATACCCCCGTA
+
GGGGGGGGGGGGGGGGGGGGGGGGGGGGGGGGGGGFGGGFGGGGGGGGGFGFGCGGGGGGGGGGCFFGGGGGGGGGGGGGGGGGGGGGGGGGFGGGDGGGEGGGGGGGGGGGGGGGGGGGGGGGFGGGGGGGGGGGGGGGGGGFFGGGGGGDEGGFGGGGGGGGGCEGGGGGGGGGGFFFFGGGGGGGCGGGGGEGGFGGGGEEGGGGDEEGGGGGGGG?FGGGGCGGGFFCFGGFEGF:
@M00200:207:000000000-ALC1F:1:1113:14973:14483 1:N:0:5
ACTGGGCTTAAAGGGTGCGTAGGTGGTTTCTTAAGTCAGAGGTGAAAGGCTACGGCTCAACCGTAGTAAGCCTTTGAAACTGGGGAACTTGAGTGCAGGAGAGGAGAGTGGAATTCCTAGTGTAGCGGTGAAATGCGTAGATATTAGGAGGAACACCAGTTGCGAAGGCGGCTCTCTGGACTGTAACTGACACTGAGGCACGAAAGCGTGGGGAGCAAACAGGATTAGATACCCTAGTA
+
GGGGGGGGGGGGGGGGGGGGGGGGGGGGGGGGGGGGGGGGGGGGGGGGGGGGGGGGGGGGGGGGGGGGGGGGGGGGGGGGGGGGGCFGGGGFGGGGGGGGGGGGGGGGGGGGGGGGGFFGGGGGGGGEGGGFFGGGGFDEGGGFGGFFGGGGGGGGGGFDCFGD:B@FGDGGGGGGGGECFGGGGGGGGGGGGGGGGF7CFGGGEGGEGGGGGGGDGGGGGGGGGGCFEACFGGGGFGF
@M00200:207:000000000-ALC1F:1:1114:24924:15439 1:N:0:5
ACTGGGCATAAAGGGCGCGTAGGTGGCGGGATAAGCGTGTGGTGAAAGCTCGGGGCTCAACCCCGAGTCTGCCATGCGGACTGTCTTGCTCGAGCGTAGTAGAGGCAGGTGGAATTCCGGGTGTAGCGGTGGAATGCGTAGAGATCCGGAAGAACACCGGTGGCGAAGGCGGCCTGCTGGGCTACTGCTGACACTGAGGCGCGACAGCGTGGGGAGCAAACAGGATTAGATACCCCAGTA
+
GGGGGGGGGGGGGGGGGGGGGGGGGGGGGGGGGGGGGGGGGGGGGGGGGGGGGGGGGGGGGGGGGGGGGGGGGGGGGGGGGGGGGGGGGGGGGGGGGGGGGGGGGGGGGGGGGGGGGGGGGGGGGGGGGGGGGGGGGGGGGGGGGGGGGGGGGGGGGGGGGGGGGGGGGGGGDGGGGGGGGGGGGGGGGGGGGGGGFGEFGGGGGGGGGGGDGGGGGGFEGGGGFGGFGFGGGGFFGGFG
@M00200:207:000000000-ALC1F:1:1114:9159:19536 1:N:0:5
ATTGGGTGTAAAGGGCGCGTAGGCGGCCGTGTGCGTCAGAGGTGAAATCCCCGGGCTTAACCCGGGAACTGCCTCTGATACGGCATGGCTTGAGTCCGGGAGAGGGGAGCAGAATTCCCAGTGTAGCGGTGAAATGCGTAGATATTGGGAGGAATACCAGTGGCGAAGGCGGCTCCCTGGACCGGTACTGACGCTGAGGCGCGAAAGCGTGGGTAGCAAACAGGATTAGATACCCGCGTA
+
GGGGGGGGGGGGGGGGGGGGGGGGGGGGGGGGGGGGGGGGGGGGGGGGGGGGGGGGGGGGGGGGGGGGGGGGGGGGGGGGGGGGGGGGGGGGGGGGGGGGGGGGGGGGGGGGGGGGGGGGGGGGGGGGGGGGGGGGGGGGGGGGGGGGGGGGGGGGGGGGGGGGGGGGGGGGGGGGGGGGGGGGGGEEGGGGGGGGGGEFGGGGGGGGGGGGGGGGGGGGGGGGFGGFGFGGGGGGGGFG
@M00200:207:000000000-ALC1F:1:1116:29231:12915 1:N:0:5
ACTGGGCGTAAAGAGCTCGTAGGAGGTTTGTCGCGTCTGCCGTGAAAGTCCGAGGCTCAACCTCGGATCTGCGGTGGGTACGGGCAGACTAGAGTGATGTAGGGGAGACTGGAATTCCTGGTGTAGCGGTGAAATGCGCAGATATCAGGAGGAACACCGATGGCGAAGGCAGGTCTCTGGGCATCTACTGACGCTGAGGAGCGAAAGCATGGGGAGCGAACAGGATTAGATACCCTAGTA
+
GGGGGGGGGGGGGGGGGGGGGGG,FFFGFFGGGGGGGGGGGGGGGGGGFFGGGGGGGGGGGGGGGGGGGGF<FGFGGGGGGGGGGGGGGGGGGGDFCFGGGGGGGGGGGGGGFGGFFFGGGFGGGFGGGFGDFGGGGGGEGEGFGGGGGGGGGGGGGGGGGGGGGGGGGGGGGGGGFFGFGGGGGGGFFGGGGGGGGGGGGGGGGGGGFFGGGGGGDEGGDGFFFFGFFDGG7749FGGG
@M00200:207:000000000-ALC1F:1:1116:18899:15786 1:N:0:5
ATTGGGTATAAAGGGCGCGTAGGCGGCTTGGTCAGTCCCGTGTGAAATCCCTCGGCTCAACTGAGGAACTGCACGGGAAACTGCCTGGCTTGAGTTCGGGAGAGGGAAGCGGAATTCCGGGTGTAGCGGTGAAATGCGTAGATATCCGGAGGAACACCGGTGGCGAAGGCGGCTTCCTGGACCGACACTGACGCTGAGGCGCGAAAGCTAGGGGAGCAAACGGGATTAGATACCCCCGTA
+
GGGGGGGGGGGGGGGGGGGGGGGGGGGGGGGGGGGGGGGGGGGGGGGGGGGGGGGGGGGGGGGGGGGGGGGGGGGGGGGGGGGGGGGGGGGGGGGGGGGGGGGGGGGGGGGGGGGGGGGGGGGGGGGGGGGGGGGGGGGGGDFGGGGGGGGGGGGGGGGGGGGGGGGGGGGGGGGGGGGGGGGGGGEEFGGGGGGGGGGGGGGGGEGGGGGGGGGGGGGGGGGGFGGFGAGGGGGFEGGG
@M00200:207:000000000-ALC1F:1:1118:24860:8935 1:N:0:5
ACTGGGCGTAAAGAGCGCGCAGGCGGTCGTACAAGTCGAGTGTGAAATCTCCCGGCTCAACTGGGAAACGTCGCTCGATACTGTTCGACTTGAAGGCGGGAGAGGGAAGCGGAATTCCCGGTGTAGTGGTGAAATGCGTAGATATCGGGAGGAACACCAGTGGCGAAGGCGGCTTTCTGGCCCGTTCTTGACGCTGAGGCGCGAAAGCTAGGGTAGCAAACGGGATTAGATACCCCAGTA
+
GGGGGGGGGGGGGGGGGGGGGGGGGGGGGGGGGGGGGGGGGGGGGGGGGGGGGGGGGGGGGGGGGGGGGGGGGGGGGFGGGGGGGGGGGGGGGGGGGGGGGGGGGGGGGGGGGGGGGGGGGGGGGGGGGGGGGGGGGGGGGGGGGGGGGGGGGGGGGGGGGGGGGGGGGGGGGGGGGGGGGGGGGGGGGGGGGGGGGGGGGGGGGGGGGGFGGGGGF)6CCDCB;;CDGFGGG>C<DDFF
@M00200:207:000000000-ALC1F:1:1118:20009:10716 1:N:0:5
ACTGGGCTTAAAGCGTGCGCAGGCGGTGATGTAAGACAGGTGTGAAATCCCCGGGCTTAACCTGGGAACTGCATTTGTGACTGCATCGCTGGAGTGCGGCAGAGGGGGATGGAATTCCGCGTGTAGCAGTGAAATGCGTAGATATGCGGAGGAACACCGATGGCGAAGGCAATCCCCTGGGCCTGCACTGACGCTCATGCACGAAAGCGTGGGGAGCAAACAGGATTAGATACCCCTGTA
+
GGGGGGGGGGGGGGGGGGGGGGGGGGGGGGGGGGGGGGGGGGGGGGGGGGGGGGGGGGGGGGGGGGGGGGGGGGGGGGGGGGGGGGGGGGGGGGGGGGGGGGGGGGGGGGGGGGGGGGGGGGGGGGGGGGGGGGGGGGGGGGGGGGGGGGGGGGGGGGGGGGGGGGGGGGGGGGGGGGGGGGGGGGGGGGGGGGGGGGGGGGGGEGGGGGGGGGGGF(4CFFGF25F4=FGGGGGGGGFG
@M00200:207:000000000-ALC1F:1:1118:9367:22641 1:N:0:5
ACTGGGTATAAAGGGCGTGTAGGCGGTCGGCCAAGTCTGATGTGAAAGCCCGAGGCTCAGCCTCGGAAGTGCGTCGGAAACTAGTCGGCTGGAGCGCGATAGAGGAGGGTGGAATTCCTGGTGTAGCGGTGAAATGCGTAGATATCAGGAGGAACACCGGCGGCGAAGGCGGCCCTCTGGATCGTTGCTGACGCTGAGACGCGAAAGCGTGGGGAGCCAACAGGATTAGATACCCCTGTA
+
GGGGGGGGGGGGGGGGGGGGGGGGGGGGGGGGGGGGGGGGGGGGGGGGGGGGGGGGGGGGGGGGGGGGGGGGGGGGGGGGGGGGGGGGGGGGGGGGGGGGGGGGGGGGGGGGGGGGGGGGGGGGGGGGGGGGFGGGGGGGGGGGGGGGGGGGGFGGGGGGGGGGGGGGGGGGGGGGGGGGF7FGGFCCGGGGGGGGGGGGGGEGGGDFGGGGGG=D>,.:EGGF88DFFF>FFFGGGGFF
@M00200:207:000000000-ALC1F:1:2101:18549:10675 1:N:0:5
ATTGGGCTTAACCTGGGAACGGCATCTGATACTGTTAGGCTAGAGTAGGTGAGAGGAAGGTAGAATTCCAGGTGTAGCGGTGAAATGCGTAGAGATCTGGAGGAATACCGATAGCGAAGGCAGCCTTCTGGCATCATACTGACACTGAGGTTCGAAAGCGTGGGTAGCAAACAGGATTAGATACCCCTGTA
+
GGGGGGGGGGGGGGGGGFGGGGGGGGGGGGGGGGGGGGGGGFGCFEFGFEFGGGGGCFGGFGGGGGGGGGGFGGGGGGGGGGGFGGGGGGGGGGGGGGGGGGGGGGGGGGGG+@?FEFEEGGGGGGGGGGGGGGGGCGCGGGGGGGGGGGGGGGGGGEFGGGGGGGGFFFDGGGGEFGGGGGGGGCGGFGG
@M00200:207:000000000-ALC1F:1:2101:5904:14325 1:N:0:5
ATTGGGTGTAAAGAGTGTGTAGGCGGTGCTCCAAGTCTGTTGTGAAATCTCCCGGCTCAACTGGGAGGGTGCGGCGGAAACTGGAATGCTAGAGGATGGGAGAGGTAAGCGGAATTCCTGGTGTAGCGGTGAAATGCGTAGAGATCCGGAAGAACACCGGTGGCGAAGGCGGTCTGCTGGGGTAATGCTGACACTGATGCGCGACAGCGTGGGGAGCAAACAGGATTAGATACCCTAGTA
+
GGGGGGGGGGGGGGGGGGGGGGGGGGGGGGGGGGGGGGGGGGGGGGGGGGGGGGGGGGGGGGGGGGGGGGGGGGGGGGGGGGGGGGGGGGGGGGGGGGGGGGGGGGGGGGGGGEGGGGGGGGGGGGGGGGGGGGFFFGGGGGGGGGGGGGGGGGGGGGGGGGGGGGGGGGGGGGGGGGGGGGGGGFGGGGGGGGGGGGGGGGGGGEEGGGGGGGGGGGGGGFGGFFFFFFFFG6?FFFFF
@M00200:207:000000000-ALC1F:1:2102:8832:4309 1:N:0:5
ATTGGGTGTAAAGGGCGCGTAGGTGGCCTGGTAAGTAGGGGGTGAAATCTCGAGGCTCAACTTCGAGGCTGCCTCCTAAACTGTCAGGCTCGAGCAGAGTAGAGGCAGGTGGAATTCCCGGTGTAGCGGTGGAATGCGTAGAGATCGGGAAGAACATCGGTAGCGAAGGCGGCCTGCTGGGCTCTTGCTGACACTGATGCGCGACAGCGTGGGGAGCAAACCGGATTAGATACCCCCGTAAGAC
+
GG9@FGFGEEG<6F@FGGGGGCFGCGGGGFGCFGGGGGGGGDCCFGGGGGGGGGDGFGGGGGGGGFGGGFGGGGGGGFE=FGGGGA?DFCFGEGD@FFFE?F<F8F=CEGGGGG<FG<FFCF@FFGGGG=FDEGGGGG+FEDGGCFGGG7FGFFGGFGGCE1;:>FEGGGEGEE@FGGGGCCFFFFC?CFCGGGGFGFGG5EGEEEGCGC>8E:C5EC?F5*1)7<DGFF*:E0>3>CD7)>>)
@M00200:207:000000000-ALC1F:1:2102:5233:12888 1:N:0:5
ATTGGGTATAAAGGGTGCGTAGGTGGCATGGTAAGTTTGATGTGAAAGCTCAGGGCTCAACCCTGAAATGGCATTGAATACTACTGTGCTGGAGGTTTGGAGGGGGGACTGGAATTCTTGGTGTAGCAGTGAAATGCGTAGATATCAAGAGGAACACCAGTGGCGAAGGCGAGTCCCTGGACAACACCTGACACTGAGGCACGAAAGCTAGGGGAGCAAACAGGATTAGATACCCTCGTA
+
GGGGGGGGGGGGGGGGGGGGGGGGGGGGGGGGGGGGGGGGGGGGGGGGGGGGGGGGGGGGGGGGGGGGGGGGGGGGGGGGGGFFGGGGGGGGGGGGGGGGGGGGGGGGGGGGGGGGGGGGGGGGGGGGGGGGGGGGGGGGGGGGGGGGGGGGGGGGGGGGG,2=FGGGGGGGGGGGGGGGGGGGGGGEGGGGGGGGGGGGGGGGGGGGGGGGGGGGGGGGGGGGGGGGGFGGGECGFGGG
@M00200:207:000000000-ALC1F:1:2104:19750:4853 1:N:0:5
ACTGGGTATAAAGGGCTCGTAGGCGGTCTGTTGCGTCAGGAGTGAAAACTCGGGGCTTAACCCCGAGCCTGCTTCTGATACGGGCAGACTAGAGGTATGCAGGGGAGAACGGAATTCCTGGTGTAGCGGTGAAATGCGCAGATATCAGGAGGAACACCGGTGGCGAAGGCGGCATCCTGGACCGGTATTGACGCTGATGCGCGAAAGCCAGGGGAGCAAACGGGATTAGATACCCCCGTA
+
GGGGGGGGGGGGGGGGGGGGGGGGGGGGGGGGGGGGGGGGGGGGGGGGGGGGGGGGGGGGGGGGGGGGGGGGGGGGGGGGGGG7@FGGGGGGGGGFGGGGGGGGGGGGGGGGGGGGGGGGGFGGGGGGGGGGGGGGGGGGGGDGGFGGGGGGGGGGGGGGGGGFGDGGGFGD<>EGGGGGGGGGGGGFGGGGGGCEGGGGGGGGGGGGCFGGGGGGGF7CEDGGGEGFEFFGGCGFDGG3
@M00200:207:000000000-ALC1F:1:2106:13646:2914 1:N:0:5
ACTGGGTTTAAAGGGTGTGTAGGTGGCGCGCTAAGTTCCGTGTGAAATCTCCCGGCTCAACCGGGAGGGTGCGCGGAAAACTGGCGGGCTAGAGTACGGGATGGGAGAGTAGAATTCCTGGTGTAGCGGTGAAATGCGTAGATATCAGGAGGAATACCGGTGGTGTAGACGGCTCTCTGGACCGTAACTGACACTGAAACACGAAAGCGTGGGTAGCAAACAGGATTAGATACCCTAGTA
+
DFFFEGEBFFGGF9EFGGCFFDGFGGCF7FGEEGGGGGFGFCFFG@F<EFGFFDGGFGGGGGGGD@@CC?FEGEEEGGDGGFGGGDEGGGGDDFGGGGGGGGGGGGGGEGDFFFGGFG,FGG<BFFF77@:EGGGFGGFBEGFGGGGGFGGGGGGGGGGGGGDGFGGFBFEEEEGGFEGCFFGGGFGCEDGEGGF6<299;8:CCEC?8EEE5/:CCEG+/*8<C4:C9@C>CFCFF4CD
@M00200:207:000000000-ALC1F:1:2106:24065:4412 1:N:0:5
TTGGGTTTAAAGAGCGTGTAGGCGGCCAAGCAGGTCTGTTGTGAAAACTGGAGGCTCAACCTCCAGACGTCGACAGAAACCGCTTGGCTAGAGTCCGGAAGAGGAGAGTGGAATTCCTGGTGTAGCGGTGAAATGCGCAGATATCAGGAAGAACACCAATGGCGAAGGCAGCTCTCTGGGACGGTACTGACGCTGAGACGCGAAAGCGTGGGGAGCGAACAGGATTAGATACCCCGGTA
+
GFGGGGGGGDGGGGGGFFFGGGGGGGGGGGGGGC<@FEFFFDGGGGFGGGGGGGGGFGGGGGGGGGGGGCFEGGGGGGGFFGGEFDEG<FEGCFFGGGG:CCEGGEGGGC@EEBFGGGGGGFGGGGGG:FGGGFGFGGGGGGFCFF9B=F,DFGGGEFGFGGGGG@CCGGGGGGGGF@FGGGDEGFGGGC<EGEGGDGGGGDD5CCFEEGDGDGEEGGGGGGDGGGGGFFGGFGGGDDG
@M00200:207:000000000-ALC1F:1:2107:16304:15607 1:N:0:5
ACTGGGCATAAAGGGCGCGTAGGCGGGATGGCAAGTCGGTCGTGAAATCCTTCGGCTCAACCGAAGAACGTCGATCGATACTGCTGTTCTTGAGGGTTGCAGAGGAGACTGGAATTCCCGGTGTAGCGGTGAAATGTGTAGAGATCGGGAGGAACACCGGTGGCGAAGGCGGGTCTCTGGGCAATTCCTGACGCTGAGGCGCGAAAGCGTGGGGAGCAAACGTGATTAGATACCCCGGTA
+
GGGGGGGGGGGGGGGGGGGGGGGGGGGGGGGGGGGGGGGGGGGGGGGGGGGGGGGGGGGGGGGCGGGGGGGGGGGGGGGGGGGGGGGGGGGGGGGGGGGGGGGGGGGGGGGGGGGGGGGGGGGGGGGGGGGGGGGGGGGGGGGGGGGGGGGGGGGGGGGGGGGGGGGGGGGGGGGGGGGGGGGGGGGGGGGGGGGGGGGGGGGGGGGF5CGGGGEDGGGGG?(49:CDGFGGGGGGGGGG
@M00200:207:000000000-ALC1F:1:2108:15283:2328 1:N:0:5
ATTGGGTTTAAAGGGCGTGTAGGCGGCCTGTTAAGTCTGATGTGAAATCCCCTCGCTCAACGAGGGAACTGCGTCGGAAACTGGCAGACTAGAGTACCGGAGAGGAAGGTGGAATTCCCGGTGTAGCGGTGAAATGCGTAGATATCGGGAGGAACACCGGTGGCGAAGGCGGCCTTCTGGACGGATACTGACGCTGATACGCGAAAGCGTGGGGAGCAAACATGATTAGATACCCCAGTA
+
GGGGGGGGGGGGGGGGGGGGGGGGGGGGGGGGGGGGGGGGGGGGGGGGGGGGGGGGGGGGGGGGGGGGGGGGGGGGGGGGGGGGGGGGGGGGGGGGGGGGGGGGGGGGGGGGGGGGGGGGGGGGGGGGGGGGGGGGGGGGGGGGGGGGGGGGGGGGGGGGGGGGGGGGGGGGGGGGGGGGGGGGGGGGGGGGGGGGGGGGG=EEGGGGGGGGGGGGGGGGG3-5:AFGFFGGGGFCDDGG
@M00200:207:000000000-ALC1F:1:2108:8929:2675 1:N:0:5
ATTGGGTGTAAAGGGCGCGTAGGCGGGATGGCAAGTCGGTCGTGAAATCCCTCGGCTCAACCGAGGAGCGTCGGCCGATACTGCCGTTCTTGAGGGATGCAGAGGAGACTGGAATTCCCGGTGTAGCGGTGAAATGTGTAGAGATCGGGAGGAACACCGGTGGCGAAGGCGGGTCTCTGGGCATCTCCTGACGCTGAGGCGCGAAAGCGTGGGGAGCAAACGTGATTAGATACCCCAGTA
+
EFGGGGGGCGGFGGGGGGGEGGGGGGGGGGGGGGGGGGG@FDGGFGGGGGGGFGGGGEFGFGGEGGGEGGGGGGEGGCCGGGGEGECEGGGGGFGGGDEFFGGGGGGGGGGGDCFFFGGGGGGGGGGGGEGGGG;FFGGFGGGEGGGGGFGGGGFGGDGGGGDGGGGGEGGGEEEFFGGGFGGGG?CFGGCFGGC>EGGGGGG5EGGGGGGGGGGGGFGGG8(4*2*:97FCFG6E*9FC
@M00200:207:000000000-ALC1F:1:2108:21032:4726 1:N:0:5
TTGGGTGTAAAGAGCTCGTAGGCGGTTCGGTAAGTCGGATGTGAAAACTTTGGGCTCAACCCAAAGCGTGCATTCGATACTGCCATGACTAGAGTTCGGTAGGGGAGTGGGGAATTCCTAGTGTAGCGGTGAAATGCGCAGATATTAGGAGGAACACCGGTGGCGAAGGCGCCACTCTGGGCCGAAACTGACGCTGAGGAGCGAAAGCGTGGGTAGCAAACACGATTAGATACCCCGGTA
+
GGGGGGGGGGGGGGGGGGGGGGGGGGGGGGGGGGGGGGGGGGGGGGGGGGGGGGGGGGGGGGGGGGGGGGGGGGGGGGGGGGGGGGGGGGGGGGGGGGGGGGGGGGGGGGGGGGGGGGGGGGGGGGGGGGGGGGGGGGGGGGGGGGGGGGGGGGGGGGGDFGGGGGGGGGGGFGGGGGGGGGGGGGDGGGGGGGGGGGGGGGGGGGGGGGGGGGGGGGGGG8.4>EGDGFGG?@FGDGGD
@M00200:207:000000000-ALC1F:1:2108:16270:19732 1:N:0:5
ATTGGGTTTAAAGAGTGCGTAGGCGGTTCTTTGTGTCCGCTGTGAAAGCCCCGGGCTTAACCTGGGAATGGCAGTGGAAACTAGAGAACTCGAATCTGGCAGAGGGGGGTGGAATGCCACGTGTAGCAGTGAAATGCGTAGAGAAGTGGCGGAACACCGATGGCGAAGGCAGCCCCCTGGGCTGAGATTGACGCTCAGGCACGAAAGCGTGGGGAGCAAACATGATTAGATACCCTAGTA
+
GGGGGGGGGGGGGGGGGGGGGDGGGGGGGGGGGGGGGGGGGGGGGGGGGGFGGGGGGGGGGGGGGGGGGGGGGGGGGGGGGGGGGGGGGGGGGGGGGGGGGGGGGGGGGGGGGGGGGGGGGGGGGGGGGGGGGGGGGGGGGGGGGGGGFGGGGGGGGGGGGGGGGGGGGGGGGGGGGGGGGGGGGGGGGGGGGGGGGGGGGGGGGGGGGEGGGGGGGGGGG8)40<CFGFGGGFFFCFGG
@M00200:207:000000000-ALC1F:1:2109:23803:17203 1:N:0:5
ACTGGGTTTAAAGGGTTCGTAGGCGGTGTGGCAAGTCGGAAGTGAAATCTCCAGGCTTAACTTGGAGGCTGCTCCCGAAACTGCCATGCTAGAGTGCGGGAGAGGCGAGTGGAATTGCAGGTGTAGCGGTGAAATGCGTAGATATCTGCAGGAACACCCGTGGCGAAGGCGGCTCGCTGGACCGCAACTGACGCTGAGGAACGAAAGCTAGGGGAGCAAACATGATTAGATACCCGCGTA
+
GGGGGGGGGGGGGGGGGGGGGGGGGGGGGGGGGGGGGGGGGGGGGGGGGGGGGGGGGGGGGGGGGGGGGGGGGGGGGGGGGGGGGGGGGGGGGFGGGGGGGGGGGGGGGGGGGGGGGGGGGGGGGGGGGGGGGGGGGGGGGGGGGGGGGGGGEGGGGGGGGGGGGGDGDFGGGGGGGGGGGGGGGGGGGGGGGGGGGEGGGGGGGGGGGGGGGGGGGGG6F8)5CFGFGGGGGGG5:CGG
@M00200:207:000000000-ALC1F:1:2110:23303:7483 1:N:0:5
ACTGGGTGTAAAGCGCGTGTAGGCGGAACGGCAAGTGTCGGGTGAAAGCCCTCGGCTCATCCGAGGAACGGCCTGGCAAACTGCCGTCCTTGAGGTAGACAGAGGTCACTGGAACGACGGGTGGAGCGGTGAAATGCGTAGATATCCGTTGGAACGCCGGCGGCGAAAGCGAGTGACTGGGTCTGTCCTGACGCTGAGACGCGAAAGCGTGGGTAGCAAACATGATTAGATACCCCGGTA
+
GGGGGGGGGGGGGGGGGGGGGGGGGGGGGGGGGGGGGGGGGGGGGGGGGGGGGGGGGGGGGGGGGGGGGGGGGGGGGGGGGGGGGGGGGGGGGGGGGGGGGGGGGGGGGGGGGGGGGGGGGGGG:@FGGGGGGGGGGGGGGGGGGGGGGGGGGGGGGGGGGGGGGGGGGGGGGGGGGGGGGGGGGGGGGGGGGGGGGGGGGGGGGGGGGGGGGDFGGGGGG8)52:>FGFGGGGGGGGGG
@M00200:207:000000000-ALC1F:1:2110:8718:17883 1:N:0:5
ACTGGGCTTAAAGGGCACGCAGGCGGTCGTACGCGTTTCGGGTGACAGCGGGTGGCTTAACTGCCCGAGTGTTCGAAAGACGGTACGACTTGAGGACTCGAGAGGGACACGGAATTCCGGGTGGAGTGGTGAAATGCGTAGAGATCCGGAGGAACATCGAAGGCGAAGGCAGTGTCCTGGCGAGTAACTGACGCTGAGGTGCGAAAGCTAGGGGAGCGAACGTGATTAGATACCCGAGTA
+
FGGGGGGGGGGGGCFGGGGGGGGGGGFGGFGFCGGFGGDGFDGGGGGGFGDDGEGGGGGGGGG?EFFGGF=FFGGFFGEFEFGEFGCECEGGGGGGGBFFFB=FCGF7DFFGFGD8F<FEFFCE-@:DFFGFGFGGGGGGGDFBFFCFCFGGEGGGC7F:<FFGEEGGGGFGGGGC;;FGGEDGGGGG?FGGC8C8:EFCFFECEEGFF+CGGGDEEGGGG4(8/9*:<@G:9FCDDDGG
@M00200:207:000000000-ALC1F:1:2111:4866:20960 1:N:0:5
ACTGGGTTTAAAGCGTGTGTAGGTGGCTCGCTAAGTCGGTTGTGAAATCCCTGGGCTCAACCTGGGAATTGCAGTCGATACTGATGAGCTCGAGTTCGGTAGAGGGTGACGGAATTCCCGGTGTAGCGGTGAAATGCGTAGATATCGGGAGGAACATCGATGGCGAAGGCAATCACCTGGGCCTGAACTGACACTGTGACACGAAAGCGTGGGTAGCAAACAGGATTAGATCCCTCGTA
+
GGGGGGGGGGGGGGGGGGGGGGGGGGGGGGGGGGGGGGGGGGGGGGGGGGGGGGGGGGGGGGGGGGGGGGGGGGGGGGGGGGGGGGGGGGGGGGGGGGGGGGGGGGGGGGGGGGGGGGGGGFGGGGGGGGGGGGGGGGGGGGGGGGGGG+=>FFC,5@>FGGGGGGGGGGGGGGGGGGGGGGGGGGGGGGGGGGGGGFGGGGGGGGGGGEEGDGGDGGGGGGGGCFFCFFGGGGGGGG5
@M00200:207:000000000-ALC1F:1:2112:16445:8081 1:N:0:5
ATTGGGTTTAAAGCGCGCGTAGGCGGCCCTGTAAGTCCGTTGTGAAAGTCAAAGGCTCAACCTTTGAAAGCCGATGGATACTGCAGGGCTAGAGTCCGGAAGAGGCGAGTGGAATTCCTGGTGTAGCGGTGGAATGCGCAGATATCAGGAGGAACCCCAATAGCGAAGGCAGCTCGCTGGGACGGTACTGACGCTAAGGCGCGAAAGCGTGGGGAGCGAACAGGATTAGATACCCCCGTA
+
GGGGGGGGGGGGGGGGGGGGGGGGGGGGGGGGGGGGGGGGGGGGGGGGGGGGGGGGGGGGGG,EGGGGGGGGGGGGGGGGGGGGGGGGGGGGGGGGGGGGGGGGFGGGGGGFGGGGGGGGGGGGGGGGGGGGGGGGGGGGGGGGGGGGGGGGGGG-@FFGGGFFGGCGEGGGGGGGGGGGGGGGGGGD,.5BEEGGEGGGGEGG>EGGGGGGGDEGGDEGGGGGGGGGGGGGGGGGGGGG
@M00200:207:000000000-ALC1F:1:2112:19498:9154 1:N:0:5
ACTGGGCATAAAGGGCATGCAGGCGGTCGTACGCGTTTTGTGTGACAGCGGGGGCCTAACCAACCCAGGATGCGGAAGAAGGTACTAACTGGAGGGCCGGGAGGGGTCCGGAACTCCGGGGGGGGGGGGGGAAAGCGGTGAGGTCCGGAGGAACAGCGGAGGGCAAGGGAGGGTTCTGGCGTGTGAATTGACGTGGGGGGCGAAAGCTAGGGGGAGCGAAGGGGATAGGATACCCCGGTAGGAT
+
GCFGGGFFFFAFGGGGGGGCGGCDF:@FEGGGGCF@BBFGGGGGGGCG@FD++C+8B,B,,,+8F++,++,,44++4+,,:44,,,,,,C,,,:C++38+++3@F++*,53*5*@,8:CF**/**2*:***18**,/*//***3*31:**1*0**-2*11*11**/*;/******20:CC**//*++),)0+*2***2*/*/*:?*0+3+8CE=*/**7/:5/5)*0*+:*0<EGF)1/7**,-
@M00200:207:000000000-ALC1F:1:2112:11948:11480 1:N:0:5
ACTGGGTTTAAAGAGCGTGTAGGCGGCCCGATTAGTCCGCTGTGAAAGTCCAGGGCTCAACCCTGGAATGCCGGTGGATACTGTCGGGCTAGAGTCCGGAAGGGGCGAGTGGAATTCCTGGTGTAGCGGTGAAATGCGCAGATATCAGGAGGAACACCAATGGCGAAGGCAGCTCGCTGGGACGTGACTGACGCTGAGACGCGAAAGCGTGGGGAGCAAACAGGATTAGATACCCCTGTA
+
GGGGGGGGGGGGGGGGGGGGGGGGGGGGGGGGGGGGGGGGGGGGGGGGGGGGGGGGGGGGGGGGGGGGGGGGGGGGGGGGGGGGGGGGGGGGGGGGGGGGGGGGGGGGGGGGGGGGGGGGGGGGGGGGGGGGGGGGGGGGGGGGGGGGGFGDGGG84FGGGGGGGGGGGGGGGGGGGGGGGGGGGGGD,/<BEGEGGGGGGGGGGGGGGGGGGGGGGGGDGGGGGGGGGGGGGGGGGGGG
@M00200:207:000000000-ALC1F:1:2112:19275:13120 1:N:0:5
ACTGGGCTTAAAGGGCGCGTAGGCGGTTTTTTAAGTCAGATGTGTAATCCCCGAGCTTAACTTGGGAACTGCATCTGAGACTGGAAGGCTAGAGTACTGGAGAGGGTGGTGGAATTCCTCGTGTAGCGGTGAAATGCGTAGAGATGAGGAGGAACACCAGTGGCGAAGGCGGCCACCTGGACAGTAACTGACGCTGAGGCGCGAAAGTGTGGGTAGCAAACAGGATTAGATACCCTAGTA
+
GGGGGGGGGGGGGGGGGGGGGGGGGGGGGGGGGGGGGGGGGGGGGGGGGGGGGGGGGGGGGGGGGGGGGGGGGGGGGGGGGGGGGGGGGGGGGGGGGGGGGGGGGGGGGGGGGGGGGGGGGGGGGGGGGGGGGGGGGGGGGGGGFGGGGGGGGGG:@BGGGGGGGGGGGGGGGGGGGGGGGGGGGGGF,1??CEGGGGGGGGGGGGGGGGGGGGGGGGGGGGGGGGGGGGGGGFGFCGGG
@M00200:207:000000000-ALC1F:1:2112:7172:21103 1:N:0:5
ATTGGGCTTAAAGGGCGTGTAGGCGGCTGGGTAAGCCGCGTGTGAAATCCCGGGGCTCAACCCCGGAACGGCACGCGGGACTGTCCGGCTAGAGAATGGTAGAGGCGAGTGGAATTCCTGGTGTAGCGGTGGAATGCGTAGAGATCAGGAAGAACCCCGGTGGCGAAGGCGGCTCGCTGGGCCATTTCCGACGCTGAGGCGCGAAAGCGTGGGGAGCAAACAGGATTAGATACCCCTGTA
+
CGGGGGGGGGGCFGGGGGGGGGGGGGGGGGGGGGGGGGGGCGGGGGGGGGGGGGGGGGGGGGGGGGDGGGGGGGGGGGGGGGGGGGGGGGGGGDFFGGGFGFFGFGGGEGGGGGGGGGGGGGGGGGGGGGGGGGFGGGGGGGGGGGGGGFFGFFG-==FEGGGGGGGEGGGGGGGGG8EECFGGGGGA,-/2:EEGCGDFGGGGCCEGGGGGCGGGGF0AFGGGGGGGGGGGGGGFFGGG
@M00200:207:000000000-ALC1F:1:2113:10207:13696 1:N:0:5
ACTGGGTTTAAAGGGCGCGTAGGCGGGTGGCCAAGTCAGGGGTGAAATCCTCCAGCTCAACTGGAGAACAGCTTTTGATACTGGTCATCTTGAGGGAGGTAGGGGCATGTGGAACTTCCGGTGGAGCGGTGAAATGCGTAGATATCGGAAGGAACACCGGTGGCGAAAGCGACGTGCTGGACCTTTTCTGACGCTGAGGCGCGAAAGCCAGGGGAGCAAACGGGATTAGATACCCTAGTA
+
GGGGGGGGGGGGGGGGGGGGGGGGGGGGGGGGGGGGGGGGGGGGGGGGGGGGGGGGGGGGGGGGGGGGGGGGGGGGGGGGGGGGGGGGGGGGGGGGDGGGGGGGGGGGGGGGGGGGGGGGGGGGGGGGGGGGGGGGGGFGGGGGGGGGGGGGGGG-@>FGGGGFGGGGGGGGGGGGGGGGGGGGGGGGGGGGGGGGGGGGGGGGGGDFGGGGGGCEEGGGGGGDGGGGGFGGGGGGGGGG
@M00200:207:000000000-ALC1F:1:2114:11775:3215 1:N:0:5
ACTGGGTTTAAAGGGCGCGTAGGCGGGATGGCAAGTCGGTCGTGAAATCCTTCGGCTCAACCGAAGAACGTCGATCGATACTGCTGTTCTTGAGGGTTGCAGAGGAGACTGGAATTCCCGGTGTAGCGGTGAAATGTGTAGAGATCGGGAGGAACACCGGTGGCGAAGGCGGGTCTCTGGGCAATTCCTGACGCTGAGGCGCGAAAGCGTGGGGAGCAAACGGGATTAGATACCCCAGTA
+
GGGFFGCFGGGGGGGGGGGGGGGGGGGGGEGGGGGGGGGFEGGGGGGGGGGGGGGGFGGGGGGGGGGGGGGGGGGGGGGGGGGGGGGGGGGGGGGGGGGGGGFGGGGGGGGGGGGGGGGFG3@FFGGGGGGGGGGGGGGGGGGGGGGGGGGGGGGFGGGGGGGGGGGGGGGFGGGGGGGGGGG5EFGGGGGGGGGGGGGGGGG5E53:EEGGGGGGGGGGGGGGDEGFGGGGG88(-19?
@M00200:207:000000000-ALC1F:1:2114:28411:16778 1:N:0:5
ATTGGGCGTAAAGAGCGTGTAGGCGGTTCGGTAAGTCTGTCGTGAAATCCTGGGGCTCAACCCCGGGCGTGCGATGGATACTGCCGGGCTAGAGGGTGGTAGAGGCGAGTGGAATTCCCGGTGTAGCGGTGAAATGCGCAGATATCGGGAGGAACACCAGTAGCGAAGGCGGCTCGCTGGGCCACACCTGACGCTGAGACGCGAAAGCTAGGGGAGCGAACAGGATTAGATAGCCTAGTA
+
GGGFFGFGGGGGGGG<FGGGGGGGGGEGC@C:FGFFGD<EEFFGFGGGGGGGGGGD:FGGGGGFGGGGEGGGGGGGGFFGGGGGGEGGDEFGDFGGGGGGGFGGGGGGGGGGF@DGGGGGG8;@DFGGGFFFECFGCEE:CFF@EGGGGGGGGGGC@CFFCGGGGGCFGGGGGGGGGGGGDFFCFGGGCFGGG5?EGGGCEEGGG24;CFCCCEEEEGGGEDCEG?CFGGFF+<0).2;:
@M00200:207:000000000-ALC1F:1:2117:13836:20008 1:N:0:5
ATTGGGTATAAAGGGCGTGTAGGCGGTTGGTTAAGTCGGATGTGAAAGCCTGGGGCTCAGCTCCAGAAGTGCATCCGATACTAGCCAGCTAGAGCGCGATAGAGGAGGGTGGAATTCCTGGTGTAGCGGTGAAATGCGTAGATATCAGGAGGAACACCGGCGGCGAAGGCGGCCCTCTGGATCGTTGCTGACGCTGAGACGCGAAAGCGTGGGGAGCAAACAGGATTAGATACCCTGGTA
+
GGGGGGGGGGGGGGGGGGGGGGGGGGGGGGGGGGGGGGGGGGGGGGGGGGGGGGGGGGGGG,BFGGGGGGGGGGGGGGGGGGGGGGGGFGGGGGGGGGGGGGGGGGGGGGGGGGGGGGGGGGGGGGGGGGGGGGGGGGGGGGGGGGGGGGGGGGGGGGGGGGGGGGGGGGGGGGGGGGGGGGGGGGGGFGGGGGGGGGFGGGGGGGGGGGGG5CEGGGGCGFGGGGGGGGGGGGF)49DG
@M00200:207:000000000-ALC1F:1:2118:13453:8697 1:N:0:5
ACTGGGTTTAAAGCGTGCGCAGGCGGTTCTGCAAGTCAGATGTGAAATCCCCGGGCTTAACGTGGGAACTGCGTTTGAAACTACGGAGCTAGAGTGCGGCAGAGGGGGGTGGAATTCCACGTGTAGCAGTGAAATGCGTAGATATGTGGAGGAACACCGATGGCGAAGGCAGCCCCCTGGGCCGACACTGACGCTCAGGCACGAAAGCGTGGAGAGCAAACAGGATCAGATACCCCCGTA
+
GGGGGGGGGDEE<F7F@FCGGGEGGGGCFGGGEFFFGGGGFAFFFFGGFEFGGFGGGFFGG,ADF7FGGGGGDEEGGFGGGGFGGGDGGGCFFFGGGGCFGCDFCFD:FEGGG,<FFGGGGFGGGFFFCG,,:FGGGBFD:*<FF?FFFGGGE*;@FGCEGCEFG5*>5CDEG>EGG>F5CCCEGE5E60@FEGCE>8F6ACEEGGDFC8A5*.2:CG?AFC6E<:.,9*CCGGGGE1ED
@M00200:207:000000000-ALC1F:1:2119:18824:12824 1:N:0:5
ACTGGGTATAAAGTGTGCGCAGGCGGTTTTGTAAGACAGGCGTGAAATCCCCGGGCTTAACATGGGAACTGCGTTTGTGACTGCAAGGCTAGAGTATGGCAGAGGGGGGTAGAATTCCACGTGTAGCAGTGAAATGCGTAGAGATGTGGAGGAATACCGATGGCGAAGGCAGCCCCCTGGGTCAATACTGACGCTCATGCACGAAAGCGTGGCGAGCAAACAGGATTAGATACCCTAGTA
+
GGGGGGFGGGGGGGGGGGGGGGGGGGFGGGGGGGGGGGGGGGGGGGGGGGGGGGGGGGGGG<CFGGGGGGGGGCGDGGGGGGGGGGGGGGGGGGEFGGGGGGGGGGGGGGGGGGGGGGGGGGGGGGGGGGGGGGGGGGGGGEGGGFGGGGGGGGGGGGGGGGGGGGGGGFGGGFGGGGGGGGGGGGGGGGGGGGGGGGGGGGGGGGGGGGGG54:>CEFGFGGGGGGGGGGGGGGGGGGG
@M00200:205:000000000-AKKM3:1:1101:21985:1898 1:N:0:1
ACTGGGTATAAAGCGCACGTAGGTGGCGACGTAAGTCGGGTGTGAAACCCCCTTGCTCAACCTTTTTTCTTCTTCCTTTTCTGTCAAGCTTTTTTTCAGGAGATTTTTTTATTTTTCCCTTTTTTTCTTTTTTCTTCTTCTTTTTCTTTTTTAATACCATTTTCTCATTCGTCCTTCTTGACTGACACTTACACTTTTTTTCTTCAGCTTTTTTCTCTTACTTTTTTTTATCCCCTCTTCTTTT
+
,;E989F<FDEAAECFGGDG8<7E<-C++@7F8,,CC:7+C+@,,,,,6866+,,,:C,,99:,,,,+:,,9,<66,,,,6<,<C,,,A9,,,,8+9,,,,+,,,,,,+4:,,,88455,,8,8++,,,5,,+,3,3,9,,,,,73,,,,,+,,8,8:,,3,,5,,,,,7,,4*47,2,,,45,,4249+,5,45,,,,/*2,,,++3+3+,23)+1+++1+++)0/()).*0,/2))/+*))-
@M00200:205:000000000-AKKM3:1:1101:17357:1908 1:N:0:1
ATTGGGTATAAAGGGCGCGTAGGCGGTCGGGTAAGCGTGTGGTGAAATTCCGTTGCTTAACCCCTTATCTGCCGTTCGAACTGCTCGACTTTCTCTCTGTAGATTCATTTGTCATTCCTTTTGTCGCTGTTTTCTTCTTAGATATCCTTCTTAACACCATTTTCTTAGTCGTCCTTCTTGGCATCAGCTGACACTTCTTCTCGACAGCTTTTTTCTCCACCATTCTTCTATACCCCTTTATTTT
+
9EFAC9FCF9CCEFEGDECFCC>FGCFGDC7FB89@CG7FC7F<,,<,<<C,,,,8CF99CC=?,,,<C,,9C>B,:,,,:C,:CF:7C?C,,,<,:C,C<,,,,<,,,<,,,,<B@<,,,:,:,++++8,,,,8,5,9,,,9,935,,,,,,,:,8@+,7,,6,,,,38++638,36,,33,@>,33:*2@,@3,,,,5,5*,4**;,<,,,*)14,,,2*,+*4:*+19+48<9));++)).
@M00200:205:000000000-AKKM3:1:1101:20410:1954 1:N:0:1
ACTGGGCGTAAAGCGTGTGTAGGCGGATGCCTAAGTACCTTGTGAAATCCCACTGCTCAACCGTTGTACTGCTTGGTATACTGGGTGTCTTTAGCCACTTAGGTTCAATCGTCACAATTTTTTTTTCTTTTCAATTCTTAGATCTCTTTTTTAACGCCATTTTTTTAAACAGCTTTCTTGGAGTGTGCTGACGCTGATTCTCGAAAGCCTTTTTTGCGAACTTTTTTCTATACCCCTTTATTTT
+
<EFE8-EFGEEC9FGGGGGGGGFGGDEFFFFGA<,ECEEFGAFE9,<<;6@,:,:9CC,,:9+8,,,,<C,6CE,,:,<,9<,,,C:CFCE,,,,5:CFF9,,,,9,,,94,,+8,,,:,,<++++:,,:,,,,7,5,9,,,9,9,,:A<,+,,8+3@7+9,,6++,,,8,,:6=,5>,,,,,@>D,:=+,5*;3**,,5,4*,,*)2,,,,,,))/*1*)*++)29(+19+5<29))0+*)).
@M00200:205:000000000-AKKM3:1:1101:16673:1957 1:N:0:1
ATTGGGTATAAAGGGCGCGTAGGCGGCCACCGCAAGTCGACTGTGAATTCTCCGAGCTTAACTCTGTTATTTCACCTTCTTCTGCGGGGCTTCTTTGCGGAAGTTTCTTCTGTCATTCTTTTTTTATCTTTTTTTTTCGTAGTTATCTTTTTGTACACCTTCTTCTTAGGCGGCTTTCTGGGCCGACACTGACGCTTCTCCGCGCAAGCTTTTTTATCGTACTTTTTTCGATACCCTCTTTTTT
+
,CFF8DGDGFFGGGGGGGGGGE@ECCDGGDFDEEDFFD77CFFG9<<,<9969+6+8@E9,9<9,,,,,,,<55,5:,,:,,<5C4++>+@,,,,<5C==+675,,5,,5<,,,,<A5AD,,:+8,,,,,8,,+*5*,16,**7,73,,,,,*,,83@<<,3,,,,,,,,,*1*44++7,+**3*8:*19++</*2**+++11/**))*3++++)**02*****)*2-))(2*/<7*..+*))(
@M00200:205:000000000-AKKM3:1:1101:23463:1971 1:N:0:1
ATTGGGTTTAAAGGGCGCGTAGGTGGCTCGTTAAGTTGCCGGTGAAATCCCTTTGCTCAACTCCGTTTCTTCCGGTACCCCTGGCGGGCTCTATCCCGGTAGATTCAGTTGGAATTCCCTTTGTTGCTTTTTCCTTCTTATAGCTCCTTCTTAACCCCACTTTCTAAGTCGTTCTTCTTGGCCGTTGCTTACTCTTCTTCTCTACAGCTTTTTTTGCAAACATTCTTTCATCCCCCCTTTTTTT
+
CFEE@CGEGFAFG9FGGGGGGGGGGDECFCFGCCACFACEC7C:7EA9969,,,<69C,@C<66,,,,6<,<<8+8+,,,:64,4+++>49,,,,,8+88:7,,,8,,,85,,,58858,,:,:,,3,,8,,,,7,7,9,,,,,83,,,,,,,,8,:>:*3,,5,,,,,7*6@,4,5;,,,,54B>;*4+44,14,,,,1,4,,6,*0+3+,,*)2/+++1*++)31)+11+28/1))0+*)(-
@M00200:205:000000000-AKKM3:1:1101:16883:1976 1:N:0:1
ACTGGGTGTAAAGGGAGCGTAGGCGGATAGTTTAGTCAGAGGTGAAAGCCCAGGGCTCAACCTTGGTTTTTCCTTTGATACTGGCTATCTTTCTTCTGGAAGATTTATGTGTACCTCCTATTGTCTATGTGTCTTTCTTAGATATTCTTTTTAACACCATTTTCTTAGGCGACTTTCTTGTCCATTACTGACGCTGATTCTCGAAAGCTTTTTTAGCAAACATTTTTATATACCCTTTTCTTTT
+
FGGGFGGGGF@FFGGGGGGGGGGGGGCFEGGGGC<FGGFA@8ED9<D,;::,,,88CC@9C9CE,,,,:C,C<EFE,,<,9<6,CEEFGCC,,,<,<?<9<E8,,9,<,<5,,,9<A=,,,<,:,,,,,:,,,,9::,A9,,9,C99,,,,,,,:,??:,8,,8,,,,4,++=+6,37,,C>DDFFF=C2,6+@;++,,27?+,,++4,7,,,**315,,/*,+*55)++2+63>;3)1,+**/
@M00200:205:000000000-AKKM3:1:1101:19173:1979 1:N:0:1
ACTGGGCTTAAAGGGTGCGTAGGTGGTTGTGCAAGTCTGATGTGAAATCTCCGTGCTCAACCCTGAAATGTCATTTTAAACTGCATGGCTTGATTTTTGGAGGGTTGACTGGAATACTTTTTTTAGCTGTTATATTCTTATCTATCTTTTTTAACGCCGTTTTCTCAATCGGGCTTCTTGACCTCTTCTGACGCTTCTTCTCTAAAGCCATTTTCTCAAACGTTATTCTATACCCTTGTACTTT
+
EEGFFFGGGGGGFGGGGGGGGGGGGGGGGGCFFAEGGGD<FFFFAA9<C@EC+,:BDE,<CC6,,,,,<,,<,<C,,,,,:C9C9FECEC,+,,,,<E:@8=7+,,+,9C:,,,:,:9A,,:+8,,9,,:,,,,9,:,9=,,9,9,,,,,,+,,:+>:3+8,+6,,,3,8++++8,47,,,6<BBBFFC+,@*@;**,,72<,,,,2=,,,,3,++4,,53*,*(2:*+48+4@B=))4,+/*.
@M00200:205:000000000-AKKM3:1:1101:11635:2000 1:N:0:1
ACTGGGTTTAAAGAGCGCGTAGGCGGTATGGCAGGTTCGGTGTGAAATCTCCCGGCTTAACTTTTCTTGTCCTCCTCCACCTGCCGTGCTTTTGTTCGGAAGATGTTCTTGTCCTTCCCTGTTTCTCGTTTTTCTTCTTAGATATCTTTTTTCACTCCCTTTTCTCAGGCGGCTCCCTTGTCCGTAACTTACGCTTCTTCTCGTAAGCTTTTTTTTCAAACTTTTTTCTATCCCCTTGTTTTCT
+
<FGGGGGGGGGGGGGGGGGGEGGGGGGGFEDG@7@FFFGDFEGCCAF9CC@9@+87@F,6:9,,,,,,:,:C,CC,,,,,9,:CE@CCF=,,,,:,<?::++<,,,,,,9:,,,BA?A=,,:,:,,5++:+++,7,,,C,,,9,C3,,,,,+,,:,8@,,8,33,,,,54@*8344*6,,?>@5D>*A=+,,4:14*,,1,4***,125++,,*))/++52*++)*1(01-*0022))1+*,)-
@M00200:205:000000000-AKKM3:1:1101:15600:2032 1:N:0:1
ATTGGGTATAAAGGGTGTGTAGGCGGTTGTGTTAGTCTTCTGTTAAATTCTTCTGCTTAACCGGTTTCCAGCAGTTGATACTGCACAACTAGAGTATGCGAGATGTGAATGTAACTCATTGTGTAGGGTTGCTCTCCTTTGATATCTTTCTTAACACCACTTTCTTAGGCAATTCTCTTGCGCACTCCTGACGCTTATTCACGAAAGCTTTTTTTGCGAATTTTCTTCTATACCCGCGTACTTT
+
DGGGGGGGGGGGGGGGGFGGGGGGGGGGGGGGGGGGGGGGGGGGGGGECEEEC,<CFCFFE9++++8:<,,C,:,,,,,,<,<E,CCFGC,,,,6,<<F7:F:,,<,,,<<,,,<F?,:,,,,:,,,+,:+,,,954,9@,,95A9,:,,,,9,:,BF++,:,8,,4448A,@63,7>,86+@BBEG8A+,D6E:++3,7,54++309,@,,,@*3/1*18*,+*4:*++9+,@<)))2*)().
@M00200:205:000000000-AKKM3:1:1101:20328:2047 1:N:0:1
ATTGGGTTTAAAGCGCGCGTAGGCGGCTTTGCAAGTCGGGTGTGAAATCCCCAGGCTTAACCTGGGAACTGCATTCGAGACTGCATAGCTAGAGTATCGGAGAGGGAAGTGGAATTTCAGGTGTAGCGGTGAAATGCTTAGATATCTTAAGTAACATCATTTTCGAAAGCGACTTCCTGGACGAATACTGACGCTCATTTTCGAAAGCTTGGGTAGCAAACATTATTAGATACCCTTGTATGTT
+
GGGGGGGGGGGGGGGGGGGGGGGGGGGGGGGGGGGGGGGGGGGGGGGFEEFD<7FCFGDGFEF,,,,,CE9CAFFC9,,,@EFFGGFGGE9<,,C9EFGGGGE7+++,+:C9,<CFFB,,,<,C,,:++B++,,9,3,9@9;D,F,@,,,,,:,EFGGG,@,,5++83<DFEG>B>BC,6:EEGGGGFGB?EEG9:*?,=,4/*<*9C9<+***+2/ACFF4++.3:)+3<>CFGG8);1*)).
@M00200:205:000000000-AKKM3:1:1101:15676:2055 1:N:0:1
ACTGGGTATAAAGAGCTCGTAGGCGGTTTGTTGCGTCGGCTGTGAAATCCCGAGGCTCAACCTCGGGTCTGCAGTCGATACGAGCAAACTAGAGTGTTGCAGGGGAGACTGGAATTCCTGGTGTAGCGGTGAAATTCATAGATATTACATATAATACCGTTTGCGAAGGCAGATCACTAATAATTCACTGACGCTGATTGACGAAAGCTTATGTAGCGAACCTTATTAGATACCCTTGTA
+
GGGGGGGGGGGGGGGGGGGGGGGGGGGGGGGGGGGGGGGGGGGGGGGFEEF,,+@CFGGGGEFF,,+CCFCFDFFF7,B,>,CFGGGGGF9,,,C,FGFGGGG+++++BFB,,,CFFFE9,B,B,,@:+B++,,9,:,CEC,C9F@,3,9,,:,@9>FG+@D+5**5>FFGCG>8,>B,@DFGGGGFFG7CECE9*/?,,,44*1*18+3+,,5+37:CEC)**)3;)+3<CFF?G))9+
@M00200:205:000000000-AKKM3:1:1101:16325:2056 1:N:0:1
ATTGGGTTTAAAGCGCGCGTAGGCGGCTTTTCAAGCCGATTGTGAAATCCCCGGGCTTAACCTGGGAACTGCAGTCGGGCCTGTCTAGCTAGAGTATGGGAGAGGGAAGTGGAATTTCAGGTGTAGCGGTGAAATTCTTAGATATCTTTATTAACATCATTTTCGAAAGCGACTTCCTTGACCAATACTGACGCTCATGTTCGAAAGCTTTTTTTGCAAACATTATTCTATACCCCTGTAATTT
+
GGGGGGGGGGGGGGGGGGGGGGGGGGGGGGGGGGGGGGGGGGGGGGGCEECF++@BFFFG9CE,,,,,:C,E<FFC++++4BBFGGGGG?,,,,C,EFGGGGG++++,+BE99,FDFD,,,<,C9,8++B++,,8,:,C,>>CAE3@,,,,,:@C<FFF,E9,7**7@FGG7C>>22>,7?ECGGGGFFC?CD=2/*6,4,4586;CC+3+,,*)262?CD*0*-2:)*16*<:EF))0+*))-
@M00200:205:000000000-AKKM3:1:1101:20687:2073 1:N:0:1
ACTGGGTTTAAAGCGTGCGTAGGTGGTTCGTTAAGTCTGCCGTGAAATCCCCTGGCTCAACCTGCCTTTCTCGGTGGTTTCTGGCGGACTAGTGTTCGGTAGATGTTGTTGGTCTTCCCGTTGTTGCTTTTCCTTTCTTAGAGTTCTTTTTTACCATCTTTGTCTTAGCCGGCCTCCTTGACCAGCACTGACACTGCTTCTCGACAGCTTTTTTCGCAAACATTCTTACATCCCCGTTTCTTCT
+
EGGGGCF@BC--6C:BCEEC;@FFD@@DF@B@D<EFGGG9@CGDGFF,;@69,,C,:C,66,6,,,,,:,,,,,B,+,:,6<<:EE7C=7,,,,<,<BFGC7<,,,<,,::,+5B?E?<+:A+B,,5,,:,,,,8,5,56,,,,77,,,,,+,,38C>D,C,,,,,89,63+33+,64,7,@,,6>35<*,4:?;,,,,2,24,**:6,06,,*)25=:*9*++)1+)+2.+48=52)0++))1
@M00200:205:000000000-AKKM3:1:1101:18811:2090 1:N:0:1
ATTGGGCGTAAAGGGCGCGTAGGTGGCGTGATAAGGGTGTGGTGAAAGCCCTCGGCTCAACCCCTGCTCGGCCATTCCTACTGTCAGGCTCGAGTTCTGTAGGGGCACTCGGAATTCCTTGTGTAGCGGTTTCCTTCTTAGATATCCCTCTTAAGCCCGCTTGCGAAGGCGGCCTTCTTGGCATTACCTGACGCTGCTTCTCGAAAGCTTTTTTCGCGAACATGATTATATACCCGCTTA
+
GGGGGG9CGGGGGGGGGGGGGGG<FGFBFECGGGGC<CFGGGGGGGG,,,6,,+8@FGGGF@:=,,,6:,+8?>E,5,,,:ECFFGDFF?=+++C+CAFEGGG7+@7+,:B77+DEE?,,,:,:,,:++8++,,9,:,C;9,,<C3,,,,,,3,,,:F@+>++3**5@@F7CE4:,6?;7BC6?FGG@@?*A/:1**++++2*+3*/*+3+,,*)17::E<)+*)02)*16>CCG)0)0*
@M00200:205:000000000-AKKM3:1:1101:18388:2109 1:N:0:1
ATTGGGCATAAAGCGCGTGTAGGCGGCCCGGTAAGTCCGCTGTGAAAGTCGGGGGCTCAACCCTCGAATGCCGGTGGATACTGTCGGGCTAGAGTGCGGAAGAGGCGAGTGGAATTCCTGGTGTAGCGGTGAAATGCTCAGATATCATTTTTAACACCATTTTCTCAGGCAGCTCTCTTGGACGTAACTGACGCTTATACGCGAAAGCTTTTGTAGCAAACATGCTTCGATACCACTTTAAGT
+
GGGGGGGGGGGGGGGGGGGGGGGGGGGGGGGFGGGGGGGGGGGGGGGAFED+++FEGGGGGCCED++,B?AFGGG>:+C,ACFFGGGGGFF8,>E9DGGGGGGCC@:++CF<9<FGCFG,,@,@9,3**><*,,7,3,7@DCD<F,,,,,,,6?FFFGG,7@,@,,5?FCFGC54+53,7:CCEGGFEGGGGG51*/0+<*1C8EEG*+3+++**2=CFC<*2*)2:))).18C+9)/9+*))
@M00200:205:000000000-AKKM3:1:1101:18449:2112 1:N:0:1
ACTGGGCATAAAGGGTGTGTAGGTGGCATTGTTAGTCTCTCGTTAAAACCCAAAGCTCAACTTTGGAATCGCGAGGGAAACGGCAATGCTCGAGGATGCGAGAGGTATGTGGAACTCAAGGTGTAGGGGTGAAATCCGTTGATATCTTTGGTAACACCATATGCGAAGGCAGCTTACTGGCGCACTCCTGACACTGAAACACGAAAGCTTTTGTAGCGAATGTTATTATATACCCCTTTACTTT
+
GGGGGGGGGGGGGGGGGGGGGGGGGGGGGGGGGGGGGGGGGGGGGGGAFCFD8,FEGGGGGGFG9,,,EEEFGGD>7,,,C<FGGGGGGDF:7,++CFGGGGG7+B<F8FGD9BFFF98,,:4E,,,++B++,,9?>+A>>>FDF>D?,,,3:@DFGGG,,C,=++@F:FFGG,@,@>,7DEGGGDGFE4CGGG;,,,,<,14B>GGF,=,,,6+=7CEGGG++)321+35+?FFG))2++.).
@M00200:205:000000000-AKKM3:1:1101:10703:2115 1:N:0:1
ATTGGGCTTAAAGGGAGCGTAGGTGGCCTTATAAGTCAGTGGTGAAATCTCTCAGCTTAACTTCGAAATTGCCATTGATACTGTAGGGCTTGAGTATAGATGCCGTTGGCGGAATATTACATGTAGTGTTGTATTACTTAGAGATTTCATTTAACACCGTTTTCTTAGGCAGCTATCTTAACTATAACTGACACTGTTGCTGGAAAGTTCTTTTTTCAAACATTATTATATACCCCCGTACTT
+
GGGGGGFGGFFGGGGGGGGGGGGGF@FGFGGGGGGGGGGGGFGGGGGCECF@E9FFEFGCEF,<,,,,:C,CFFAE<,C,99<CEFFGD<F+,,<,CFAFFCE<+B=,,9@++4B<F,,9:B,9,,C,,:,,,,9,5,99,,,,9,55,9,,:,:CFFC,8?+,,,8AD>FGG3,,3,,:8@@FFFFCD@,=D82,,,,22+4645:C,,,,8,**3@@@7*3+*55*+132;;>***/**(*
@M00200:205:000000000-AKKM3:1:1101:9773:2123 1:N:0:1
ACTGGGCATAAAGGGCGCGTAGGCGGGATGGCAAGTCAGTCGTGAAATCTCTCGGCTCAACCGAGAAACGTCGGCTGATACTGCCGTTCTTGAGGGATGCAGAGGAGACTGGAATTCCCGGTGTAGCGGTGATATTTTTAGAGATCGTTTGTAACACCGTTGGCGAAAGCGGCTCTCTGGACTGTAACTGACACTGATGCTCGAAAGCGTTTTTAGCAAACATTATTATATACCCCTGTACTA
+
GGGGGGGGGGGGGGGGGGGGGGGGGGGGGGGGGGGGGGGGGGGGGGGFFFGGF@FFGGGGGF7C77,,FCFGCGGGG8B,<EFEFGGGGDFC,,,+CFGGGGG?@8+,:DFC@@FGGDF7+8+C,3@:7F@+,,8,:,@><CC9C3*,,**37EFFGGE,5*,2**4<FGGGG:CG?F,7?CFGGEGGGGGFGG;3+++2:7:52;CF*2***;)0*<C@CC+*-2:)*14::<CC))0+*)-
@M00200:205:000000000-AKKM3:1:1101:18969:2134 1:N:0:1
ATTGGGTTTAAAGCGCGTGTAGGCGGCCGAGCAGGTCTGTTGTGAAAACTGGAGGCTCAACCTCCAGACGTCGACAGAAACCGCACGGCTAGAGTCCGGAAGAGGAGAGTGGAATTCCTGGTGTAGCGGTGAAATGCTCAGATATCAGTAAGAACACCAATGGCGAAGGCAGCTCTCTGGGACGGTACTGACGCTGATACTCGAAAGCGTGGGGAGCGAACAGGATTATATACCCCCGTACGA
+
GGGGGGGGGGGGGGGGGGGGGGGGGGGGGGGGGGGGGGGGGGGGGGGCFGFC8<FFGGGGGEEFF<8,D@FEDFGDD888BAFFGGGGGF7A9AEFGGGGGGF8@<:A7FGGCFFGGFG98B,B9,@:=F7+,,@,:,@EFDEGG=,,,,,,7;FGGGG,@,,>**>FGGGGGCCGCC,@BFGGGGGGGGGG=52**++=+2=8FDDG5A****)17:8=DD**(2:)*/<GCCFC))01*-(
@M00200:205:000000000-AKKM3:1:1101:11599:2134 1:N:0:1
ATTGGGTTTAAAGGGCGCGTAGGTGGCGACATAAGGCTGTGGTGAAAGTCTGGGGCTCAACTCCAGATCGGCCGTGGCAACTGTGTCGCTTGGGCACTGTAGAGGCAGCTGGAATTCCGGGTGTAGCGGTGGAATGCGTAGAGATCCTGCTTAACACCATTGTCGCAGGCGGTCTGCTTGGCAGTGAGCCCGCGCGGTTTCAATAGCCTACCCTTAGGCGCGTCAGCTTGGGGAGCTACCAGG
+
GGGGGGGGGGGGGGGGGGGGGGGGGGGGGGGGGGGGGGGGGGGGGGGDFFGC<@EFGGGGGFFED8,CFF,FEGGGGC@,CFFGGGGGGGG?+<B8FGGGGGG98C77+BEC8EGGFFD7+@@C,??@7F7++,8,3+8CE7FCF3@,,,,,:>FEGGD,@,,7**5>FGGGGEG,BB,7;FGGGG?CGGD85E)/**3C+1@FEFGD++2*1<)26CGD:)*1-*0)/.4C:*2))1*2*)(
@M00200:205:000000000-AKKM3:1:1101:22658:2182 1:N:0:1
ACTGGGTGTAAAGGGAGCGTAGGCGGCGTGGTAAGTCAGATGTGAAATCCCGGGGCTCAACCCCGGAACTGCATCCGATACTGCCGTGCTAGAGGATTGGAGAGGTAGCTGGAATTCTTGGTGTAGCAGTGAAATGCTTGGAGATCAATAGTAACACTCGTGTCGAAAGCGAGCTACTGGACAATATCTGACGCTGCGGCTCGAAGGCCATGTTAGCGAAAGTTATTATATACCCTTGTA
+
GGGGGGGGGGGGGGGGGGGGGGGGGGGGGGGGGGGGGGGGGGGGGGGGGFGD>7FGGGGGGGFF>C+4FGGGGGGGECF7FFFFGGGGGG9,<<B,AEFGGGGCCFC9CFFF8FGGGGC?,CBD9=BEAFC,,,C,7,8CC7CCF8,,,,,,:FFFGGG*6,,@**6FGGGGG8E9>C,@CGGGGGGDEGGGG59****1=<CEGEGGE5+,,2*?FGGGGG+*)2:)/*67C<E*0)9+
@M00200:205:000000000-AKKM3:1:1101:12050:2183 1:N:0:1
ACTGGGTATAAAGGGAGCGTAGGTGGTCGGGTAAGCCCCGCGGGAAAGCTCCAGGCTTAACCTGGAAAGGTCGCGGGGGACTGCTCGGCTAGAGGACGGGAGAGGAGCGCGGAATTCCCGGTGTAGCGGTGAAATGCGTAGAGATCGGGAGTAAGGCCGTTGGCGAAGGCGGCGCTCTGGAACGGCCCTGACACTGAGGCTCGAAAGCGTTGGGAGCAAACATGCTTAGATACCCCCGTA
+
GGGGGGGGGGGGGGGGGGGGGGGGGGGGGGEGGGGGFGGGGGGGGGGDFFGGFFGGGGGGGDGC@,,,C@FGGGGGG77CCFGGFFGGGG:<,=F8FGGGGGGGGGGG>GGGGDGGGGGDDFEE@EDFGFC*,,?,2*4=EEFGG7******3<FGCCC*;**2**:CEGGGG58CEF+<0C6CEDEGFFGGFC7<+2*:>FEE@EGG*A****)7>GGDFF+*)22)*/6DGFG*).0:
@M00200:205:000000000-AKKM3:1:1101:14090:2197 1:N:0:1
ACTGGGTGTAAAGAGCTCGTAGGCGGTCTGTCGCGTCTGGTGTGAAATCCCATGGCTCAACTGTGGGCTTGCATCGGGTACGGGCAGACTAGAGTGCTGTAGGGGAGACTGGAATTCCTGGTGTAGCGGTGGAATGCGCAGATATCAGGAGGAACACCGATGGCGAAGGCAGGTCTCTGGGCAGTTACTGACGCTGAGGAGCGAAAGCATGGGGAGCGAACAGGATTAGATACCCTTGTAAGCT
+
GGGGGGGGGGGGGGGGGGGGGGGGGGGGGGGGGGGGGGGGGGGGGGGGGGGGGFGGGGGGGGGGFD7FGGGGGGGGGGG:CFGGGGGGGGGG9FGGGGGGGGGGGDFGGGGGGGGGGGGDGGDGCEFGGGG>CDDDE7BEGGGGF7,,,,++@FFGGGG+@B7C7*>FGGGGGDFGGG9FGFFGGGGFGGGGGGDE55@C=FGE8EGGFG9<7>)9>E:8)7*1.9>)1*6CC6C60)9::-))
@M00200:205:000000000-AKKM3:1:1101:8139:2203 1:N:0:1
ACTGGGTATAAAGGGAGCGTAGGCGGACATTTAAGTCAGGGGTGAAATCCCAGAGCTCAACTCTGGAACTGCCTTTGATACTGGGTGTCTTGAGTGTGAGAGAGGTATGTGGAACTCCGAGTGTCGCGGTGAAATTCTTAGATATTCCTCATAACACCACTGTCGAAGGCGACACACTGGCTCACTACTGACGCTGCTGCGCGAAAGCGTTGTTAGCAAACATTATTATATACCCTTGTA
+
GGGGGGGGGGGGGGGGGGGFGFCGGGEEEGGGGFDGGFGF8FGGGGGFECCF<CFGGGGFGEFG<,,,CD@F@DGGAFG,CFAECFGEGFGC9,C?EEGFFDG7:FDG,CF,?=BFAB++8D+E,++6>C+<,,9AF,A@EAFFD,9,7,,,:7DAFGG+3,76++DC@D:+B+>,@>,@33DFFGFFFCFGEC;=*,,4*;*=:?9DG7****+36@CFFG++)3@51;6FG9BC4)2=
@M00200:205:000000000-AKKM3:1:1101:24222:2233 1:N:0:1
ACTGGGTATAAAGTGTGCGTAGGTGGCTTTGTTAGTCTTCTGTTAAATTTTGCGGCTTAACCGTAAAACTGCAGGGGAAACGGCAGGGCTTGAGTGTGCAAGAGGTCTCTGGAACTCTAGGTGTAGCGGTGAAATTCGTTGATATCTAGGGGAACACCAAATGCGAAGGCAAGCGACTGGGGCATTACTGACACTGAGGCACGAAAGCGTGGGTAGCGAATGTGATTAGATACCCGAGTA
+
GGGGGGGGGGGGGGGGGGGGGGGGGGGGGGGGGGGGGGGGGGGGGGGGFGGGGGGGGGGGGGGGGGFCGGGGGGFGGCFGGGGGGGGGGGGGGGGGGGGGGGGDFGGGGGGGGGGGGGFGCFFGCGGGGGGG,<A,C+EEGFFGG8A,,,,+8FGGGGG?<<,@+>@CGGGGF++>CE+CCEGGGGGGGGGGGGGG,6*=CGGGGGGGGG*=*=+9AC*?DF++9::967<7C>CG))2=
@M00200:205:000000000-AKKM3:1:1101:8360:2247 1:N:0:1
ACTGGGTATAAAGCGCGTGTAGGCGGCCTATTAAGTGGCGTGTGAAAGCTCACCGCTCAACGGTGAGAGGCCGCGCCAAACTGATGGGCTTGAGGGTGGCAGAGGGTGATGGAATTCCCGGTGTAGCGGTGAAATGCGTAGATATCGGGAGGAACGCCAGTGGCGTAGGCGGTCATCTGGGCCATCCCTGACGCTGAGACGCGAAAGCTGGGGGAGCGAACGGGATTCGATACCCCCGTA
+
GGGGGGGGGGGGGGGGGGGGGGGGGGGGGGGGFGGGGGGGFGGFGGGGGDFGGGGGGGDGGEGCFC8AFGCFEGGGGC:E<EA9@FGGGGGGGFGGGGGGGGGGGGGGGGGDGGGGGGGGDGDGFGCFGGDC9===<FECFDGG97*:**5*>>>FGDDCF@G@G*:F7CFGG5*<2>,FC5*B:FCCCFCFE5*78*<9=D=EGEDC@?**2*)9<C>E)7**-9C2>=9C:8A*)872
@M00200:205:000000000-AKKM3:1:1101:24023:2249 1:N:0:1
ATTGGGTTTAAAGGGCGCGCAGGCGGTCGGATCAGTCGAATGTGAAAGCCCCCGGCTCAACTGGGGAGGGTCATTCGATACTGTTCGACTCGAAGGCAGGAGAGGGAAGCGGAATTCCCGGTGTAGTGGTGAAATGCGTAGATATCGGGTGGAACACCAGTGGCGAAGGCGGCTTTCTGGCCTGTTCTTGACGCTGAGGCGCGAAAGCTAGGGGAGCGAACGTGATTAGATACCCTTGTA
+
GGGGGGGGGGGGGGGGGGGGGGGGGGGGGGGGGGGGGGGGGGGGGGGGGGGGGGGGGGGGGGGGGGDCGGGGGGGGGGGGGGFGGGGCGGGGGGEGGGGGGGGGGGGGGGGGGGGGGFGGDGGGAGGGGGGC99@AC7@CGDEGF71*1,5*6CCFGFGCF@CBECCGGGGGGGGGFG+CFFGGGGGGGGGGGGDC*88E=DGGGGGGG7+;*C3DFGG*57*1(9:)99AGGGGG))99
@M00200:205:000000000-AKKM3:1:1101:22664:2253 1:N:0:1
ATTGGGCATAAAGGGCGCGTAGGCGGCTCTGATCGTCGGATGTGAAAGGCCTGGGCTCAACCTGGGAACGGCATCCGATACGGCAGGGCTTGAGTGTGGGAGAGGTTGGTGGAATTCCCAGTGTAGAGGTGAAATTCGTAGATATTTGTAATAACACCGGTGGCGAAGGCGGCCAACTTGACCACAACTGACGCTGAGGCGCGAAAGCGTGGGGAGCAAACATGATTAGATACCCTAGTA
+
GGGGGGGGGGGGGGGGGGGGGGGGGGGGGGGGFGGEGGGEGGGGGGGGGGGGGGGFGGGGFFGGGGGGGGGGGGGGGFGGGGGGGGGG7<EEEFFFAFGGGGGGGGGGGGGGGFGGFGGGF=F,CDAFG3+CFC9FC+5:<<9C98,,,,,,7@FEFE@*@**>*>CEEGDE>EGGGB,FGGGGGGGGC7+AC***/8CG=DCEGGGGDE**8*093C8CFG+2-::.*6):@FGG)09F
@M00200:205:000000000-AKKM3:1:1101:15166:2274 1:N:0:1
ACTGGGCATAAAGGGTGCGCAGGCGGTCTGTTAAGCAGGGTGTGAAAGCCCCCGGCCCAACCGGGGAATTGCGCCCTGAACTGACAGGCTTGAGTGGGATAGAGGTGTGGGGAACTTCCGGTGGAGCGGTGAAATGTGTTGATATCGGAAGGAACGCCAGAGGCGAAAGCGCCACACTGGGTCTCAACTGACGCTGAGGCACGAAAGCCAGGGGCGCAAACGGGATTAGATACCCGCGTA
+
GGGGGGGGGGGGGGGGGGGGGGGGGGGGGGGGGGGGGGGGGGGGGGGGGGGGGGGGGGGGGGGGGGGEGGGGGGGGGGGGGGGGGGFGGGGGGGFFGGGGGGGGGGGGGGGGGGGGGGGGGGGGGCFEGGGGGFFCG9=DFGGGGC***@:7FGGGGGGGGGFCCGGGGGGGGEGGGGGFGGGGGGGGGGGF=CDGGGCGGGGGGGGDE7*8AC))8E5C<D5311976=AGGGGG55<C
@M00200:205:000000000-AKKM3:1:1101:19050:2305 1:N:0:1
ACTGGGCTTAAAGGGCGCGTAGGCGGGAGGTCAAGTCGGTCGTGAAATCTCCGGGCTCAACCCGGAGGAGTCGGCCGAAACTGGTCTTCTTGAGGGAGGCAGAGGAGTCTGGAATTCCCGGTGTAGCGGTGAAATGTGTAGAGATCGGGAGGAACACCGGTGGCGACGGCGGGACTCTGGGCCTACCCTGACGCTGAGGCGCGAAGGCGTGGGGAGCAAACGGGATTAGATACCCCGGTAAG
+
GGGGGGGGGGGGGGGGGGGGGGGGGGGGGGGGGGGGGGGGGGGGGGGGGGGGGGGGGGGGGGGGGGGGGGGGGGGGGFGGGGGGGGGGGGGGGGGGDGGGGGGGGGGGGGGGGGGGCEGGGGGGFFGGGEGDGGGGGGCD;EGGFF:<@@77CCFFGGGGGGGGGG*FEGDGGEDCCFFGGGGECGFG6*:EEGDGGGGGGGGDEGGGGEEGDG>GFGGGGGCDBC74?4:CCCC<BD3=D?
@M00200:205:000000000-AKKM3:1:1101:13690:2315 1:N:0:1
ATTGGGCGTAAAGGGCGCGTAGGTGGCGGCATAAGGCCGTGGTGAAAGTCCGGGGCTCAACTCCGGATCGGCCATGGCAACTGTGTCGCTGGGGCACCGTAGAGGCAGATGGAATTCCGGGTGTAGCGGTGGAATGCGTAGAGATCCGGAAGAACACCAGTGGCGAAGGCGGTCTGCTGGGCGGTGGGAGAGCAATCTCCCAATAGCCGACACTGAGGCGCGACAGCGTGGGGAGCAAACAGG
+
GGGGGGGGGGGGGGGGGGGGGGGGGGGGGGGGGGGGGGGGGGGGGGGGGGGGGGGGGGGG,FGGGGGGGGGGGGGGGGGGGGGGGGGGGGGGGGGGGGGGGGGGGGGGGGGGGGGGGGGGGGGGGGGGGGGGGGGGGGEGDFGGGGGFGGGGGGGGGGFFCCFGGGGGGGGGGGGGGGGGGGGGGGGGGGGGGGFFGFFGGGGGGGGCEEEGG?6:FC:E3>EGFGGFFFFGG>E5:F@C4(4
@M00200:205:000000000-AKKM3:1:1101:16613:2316 1:N:0:1
ATTGGGTATAAAGCGCACGTAGGCGGCTTTGTAAGTTAGAGGTGAAAGCCCGGAGCTCAACTCCGGAACTGCCTTTAAGACTGCATCGCTTGAACGTCGGAGAGGTAAGTGGAATTCCGAGTGTAGAGGTGAAATTCGTAGATATTCGGAAGAACACCAGTGGCGAAGGCGACTTACTGGACGACTGTTGACGCTGAGGTGCGAAAGCGTGGAGCAAACAGGATTAGATACCCTAGTA
+
FGDGCEGGGGFFGGCFFGGGGGDGGGGFFFFGFGGGGGGGAGG@FEGGGGGGGGGGGGGGGGFFGGEGGGGGEFGGGGGEFGGGFGGDFGFFGGGGFGDEEECGGGGGGGGGGGCFGGGGGGGGGGGGEFGGGGGGGGC@@FCGF=FF,:FCG8FG8FCGFCGGGGE@<DBEGGCFGFGGFDEGCEEFECGGGGG58>CF5FEGEGD;CEGFECFGFGGGCFF<ACCAF44DGFG5@F
@M00200:205:000000000-AKKM3:1:1101:15438:2319 1:N:0:1
ATTGGGTGTAAAGGGCGCGTAGGCGGCGCGGGAAGGCGGCGGTGAAAGTCCGGGGCTCAACCCCGGATCGGCCGTGGCGACTCCCGCGCTGGAGCACAGTAGAGGCGGGTGGAATTCCGGGTGTAGCGGTGAAATGCGCAGATATCAGGAGGAACACCGATGGCGAAGGCAGGGCTCTGGGCATTAACTGACGCTGAGGAGCGAAAGCATGGGGAGCGAACAGGATTAGATACCCTTGTA
+
GGGGGGGGGGFGGGGGGGGGGGGGGGGDGGGGGGGGGGGGGGGGGGGGGGGGGDGEGGGGGGGGGGGGGGGGGGGGGGGGGGGGGGGGGGGGGGGGGGGGGGGGGGGGGD5E8E9CCECEECE>CGFDG*88CG9A?8ACG8@EECFEFCGC/A,,0;:8?5CA:?EEGDCEE*;8;E+AF8CFG7C9<*+<85C=88C?EFG8EGCD+++;@E59):8*1/;C1CD?F*)7:0<7?F/0
@M00200:205:000000000-AKKM3:1:1101:17119:2322 1:N:0:1
ATTGGGTTTAAAGGGCTCGTAGGTGGCTTGGCAAGTCGGACGTAAAAGTCCAGGGCTCAACCCTGGGATGCGTTCGATACTGCCAGGCTAGAGGCCGGTAGGGGGATCTGGAATTCCTGGTGTAGCGGTGAAATGCGCAGATATCAGGAGGAACACCGGTGGCGAAGGCGGGATCCTGGGCCGGACCTGACGCTGATGAGCGAAAGCTGGGGGAGCAAACAGGATTAGATACCCTGGTA
+
GGGGGGGGGGGGGGGGGGGGGGGGGGGGGGGGGGGGGGGGGGGGGGGGGGGGGGGGGGGGGGGGGGGGGGGGGGGGGGGGGGGGGGGGGGGGGGGGGGGGGGG7FGGGGGFGGGGGGGGGGGGGGGGGGGGGGGGGDGGGCGGGGFGGGDEGGGGGGGGGGGGGGCEGGGGGGGGG9FGGGGEGEEGGGGGGGGGEDC<CFDGGDGCFGGDEGGFGFGCFCDCF):D?FFAFC<+9>FF
@M00200:205:000000000-AKKM3:1:1101:16457:2323 1:N:0:1
ACTGGGCATAAAGGGCTCGTAGGCGGCCAACTAAGTCGGACGTGAAATCCCCAGGCTCAACCTGGGAACTGCGTCCGATACTGGATGGCTTGAATCCGGGAGAGGGATGCAGAATTCCAGGTGTAGCGGTGAAATGCGTAGATATCTGGAGGAATACCGGTGGCGAAGGCGGCATCCTGGACCGGCATTGACGCTGAGGAGCGAAAGATAGGGGAGCAAACGGGATTAGATACCCCCGTA
+
GGGG?FGGFGGGGFDGFGGEGGGGECBFEGGGGGDFGGDGGGGEFFGGFGGFEFGF?E@@CFFGCGFGGCFGEFFGGDDE@<EGGGGGFGFG@FGFGCFCCEFCDGG<FFGGGFGFGGGGFBA::?CFEGEFFGFFDEEE@CG9;CFG<=BC::FFFGFEGGGGGG7FEGD>CCEC:?FFG*=CG5E=F=GGGGD7CFFFEFCDGEG*:C9CCC)78CC+7CD36D:?=BB003AF@ED*
@M00200:205:000000000-AKKM3:1:1101:22506:2327 1:N:0:1
ATTGGGTTTAAAGGGCGCGTAGGCGGCCTGTTAAGTTCGGTGTGAAAGCCCCTGGCTCAACTGGGGAACTGCGCCGGAAACTGGCAGGCTAGAGTACCGGAGAGGAGGGTGGAATTCCTGGTGTAGCGGTGAAATGCGTAGATATCGGAAGGAACACCGGTGGCGAAAGCGGCGCGCTGGACCTCTTCTGACGCTGAGGCGCGAAAGCCAGGGGAGCCAACGGGATTAGATACCCCAGTA
+
GGGGGGGGGGGGGGGGGGGGGGGGGGGGGGGGGGGGGGGGGGGGGGGGGGGGGGGGGGGGGGGGGGGGFGGGGGGGGGGGGGGGGGGGGGGGGGGGGGGGGGGGGGGGGGGGGGGGGGGGGGGGGGGGGGGGGGGGGGGGGGGGGGGGGGDGGGGGGGGGGGGGGGGGGGGGGGGGGGDEGGGGCFGGGGFGGGGGGGGGGGGGGGGGFGGGGGFGFGGGGG5D?GGFFF9>FG8CDB6C
@M00200:205:000000000-AKKM3:1:1101:18984:2332 1:N:0:1
ATTGGGTATAAAGGGCGCGTAGGCGGTTTGAATCGTCGGATGTGAAAGCCCTGGGCTCAACCTGGGAATTGCATTGGATACTGGCGGGCTAGAGTGCGGTAGAGGGTAGTGGAATTCCCGGTGTAGCAGTGAAATGCGTAGATATCGGGAGGAACATCCGTGGCGAAGGCGACTGCCTGGACCAGCACTGACACTGAGGCACGAAAGCGTGGGGAGCAAACAGGATTAGATACCCTCGTAAGA
+
GGGGGGGGGGGGGGGGGGGGGGGGGGGGGGGGGGGGGGGGGGGGGGGGGGGGGGGGGGGGGGGGGGGGGGGGGGGGGGGGGGGGGGGGGGGGGGGGGGGGGGGGGGGGGGGGGGGGGGGGGGGGGGFFFGGGGGGGGGGDEGGGGGGCFCECGGGGGGGGGGDGGGEGGGGGGGGGGGGGGGGGGGGGGGGGGFCFFGGFGCEGEEGGGGGGGGFDBGGGGGGGFCF?F?AGGFFCFDFGCB9
@M00200:205:000000000-AKKM3:1:1101:7543:2342 1:N:0:1
ATTGGGTTTAAAGGGCGCGTAGGCGGGCCCGTATGTCGATTGTGAAAGCCCCGGGCTTAACCTGGGAATTGCAGTCGAAACTGCGGGTCTTGAGTGCTTAAGAGGATGGCGGAATTCCCGGTGTAGAAGTGAAATTCGTAGATATCGGGAAGAACACCTGAGGCGAAGGCGGCTGTCTGGTGATGCACTGACGCTGAGGCGCGAAAGCGTGGGGAGCAAACAGGATTAGATACCCCTGTA
+
GGGGGGGGGGGGGGGGGGGGGGGGGGGGGGGGGGGGGGGGGGGGGGGGGGGGGGGGGGGGGGGGGGGGGGGGGGGGGGGGGGGGGGGGGGGGGGGGGGGGGGGGG?FGGGGGGGGGGGGGGGGGGGFGGGGGGGGGGGGGGGGGGGGDGGGGGGGGGGGGGGGGGGGGGGGCEGD@FGGGCGF9CCFFGGGFGGGGGGGGCD5ECGGGGGGGDDBDDGGGGGFGFGGFFFBGGGFGFFF7
@M00200:205:000000000-AKKM3:1:1101:11100:2362 1:N:0:1
ACTGGGTATAAAGGGCGCGTAGGCGGGATGGCAAGTCAGTCGTGAAATCTCTCGGCTCAACCGAGAAACGTCGGCTGATACTGCCGTTCTTGAGGGATGCAGAGGAGACTGGAATTCCCGGTGTAGCGGTGAAATGTGTAGAGATCGGGAGGAACACCGGTGGCGAAGGCGGGGCCCTGGGCATTTCCTGACGCTGAGGCGCGAAAGCGTGGGGAGCAAACGGGATTAGATACCCGAGTAAGA
+
C<CFEEG@CFDFFAB7FGE:6@7FGGEGD:CFF@CF,@CCFFFF8@C@FDECGEFC=FCFEFGC=>FFGFGCFFEF:FCGGAFGAG??A+,,<A=:==FEGFF=748,>DFBA<DFDAD:F:CFGFG7FF:B93C,@3@;,8><CFC<7F7*1>FG@FEC*<7BEGC<<EGG*****2:CFC:EGCF+<*00?CG5?FFFE5/:EG)>::888*595C;@CD8*()*.6@):9<:<>)7*:<2
@M00200:205:000000000-AKKM3:1:1101:11916:2366 1:N:0:1
ATTGGGCTTAAAGGGCGCGTAGGCGGCCATGCGTGTCTTCCGTGAAATCCCTCGGCTTAACCGAGGACGTGCGGAAGAAACTGCAAGGCTCGAGTCCAGAAGAGGGGGGCGGAATTCCCAGTGTAGCGGTGAAATGCGTAGATATTGGGAGGAACACCGGTGGCGAAGGCGGTCCCCTGGGCTGGTACTGACGCTGAGGCGCGAAAGCGTGGGTAGCAAACGGGATTAGATACCCGAGTA
+
GGGGGGGGGGGGGGGGGGGGGGGGGGGGGGGGGGGGGGGFGGGGGGGGGGGGGGGGGGGGGGGGGGGGGGGGGGGGGGGGGGGGGGGGGGGGGGGGGGGGGGGGGGGGGGGGGGGGGGGGGGGGGGGGGGGGGGGGGGGGGGFGGGGGGGGGGGGGGGGGGGGGGGGGGGGGGGGFGGGGGGGGGGGGGGGFGGGGEGGFGGGEG55CECGGGGFGFGG?FGGG?GGBFFBGFFGD>BFG
@M00200:205:000000000-AKKM3:1:1101:19661:2366 1:N:0:1
ATTGGGTTTAAAGGGTGCGTAGGCGGTCGCACAAGTCAGGTGTGAAATCCCCCGGCTCAACCGGGGAACAGCGCTTGAAACTAGGTGACTTGAGTGAGGTAAGGGTACGCGGAACTTCTGGTGGAGCGGTGAAATGTGTAGATATCAGAAGGAACGCCGGTGGCGAAAGCGGCGTACTGGGCCTTGTCTGACGCTGAGGCACGAAAGCTAGGGAAGTGAACGGGATTAGATACCCTAGTA
+
GGGGGGGGGGGGGGGGGGGGGGGGGGGGGGGGGGGGGGGGGGGGGGGGGGGGGGGGGGGGGGGGGGGGGGGGGGGGGGGGGGGGGGGGGGGGGGGGGGGGGGGGGGGGGGGGGGGGGGGGGGGGGGGGGGGGGGGGGGGGGGGGGGGGGGGGGGGGGGGGGGGGGGGGGGGGGGGGGGGGFGGGGGGGGGDFGGGGGGGGGGGGGGDGCCGGGGFGFGGGGGGG?GGFFFAGGGGDFFFG
@M00200:205:000000000-AKKM3:1:1101:8264:2371 1:N:0:1
ACTGGGTATAAAGAGTTGCGTAGGTGGCAGAGTAAGTAAATAGTGAAAGCGTGTGGCTCAACCATACTCACATTATTTAAACTGCTCAGCTTGAAGATGAGAGAGGTCACTGGAATTCCAAGTGTAGGAGTGAAATCCGTAGATATTTGGAGGAACACCGATGGCGTAGGAAGGTGACTGGCTCATTCTTGACACTAAGGCACGAAAGCGTGGGGAGCAAACGGGATTAGATACCCTGGTA
+
GGGGGGGGGGGGGGGGGGGG@FGGGGGGGGDFGGGGGFFFGFFEFGGFFCGCFCGGGGGGGGF@FG?<FFEFCEFFAEFGGFFGGAEGGCFFCCEFFGGFCEFDCBFGGFEGGGAFFGFFGGFFFFGGGDEFGGFCGFF=FEEFAF,@EF=FEGFEFG7:74=88>E@FC,@>8DDG?=FCFF?FGFCE9DA=E=9FCFGCG?:E>*9EE*@FEAC>EGGGFGG(*106?CC;FC4AF)=@
@M00200:205:000000000-AKKM3:1:1101:11075:2409 1:N:0:1
ACTGGGCGTAAAGGGCGCGTAGGCGGCTATTCAAGTGGCGGGTGAAATTCCTCGGCTTAACCGAAGAACTGCCTGCCAGACTGGATGGCTTGAGACCGGGAGAGGTGTGTGGAATTCCCAGTGTAGCGGTGAAATGCGTAGATATTGGGAGGAACACCAGTGGCGAAGGCGGCTCACTGGACCGGTACTGACGATGAGGCGCGAAAGCTAGGGGAGCGAACGGGATTCGATACCCGAGTAAGA
+
C,CEEE-@CGEGGGEFGGE+C@FFE@+@BEFFDEGE<<E:6>6@<CFC9,C,,BFB@+CFEC@7+4=F<FCFCFF8=<=?F88F?<,==<=F<FGFFGGG7FC@FF@,>:>FGEFF><F<CBF@CFGEC*C@@CDG9@FCE@GGFC@9A:1CFGGG@1<FFFFGGGGB:C::E3CGFF7;0;C>E*8*<CGGG*1A9@EG5D=C8:DC+<F6F>>>)*/2>)83(/*))*-**3<7))02*:4
@M00200:205:000000000-AKKM3:1:1101:17132:2423 1:N:0:1
ATTGGGTATAAAGAGCGCGTAGGCGGCCGTGCAAGTCGGTTGTGAAATCCCGGGGCTCAACCGCGGGACTGCGTCCGATACTGCACGGCTCGAGGCAGGTAGGGGAGAGTGGAATTCCCGGTGTAGCGGTGAAATGCGCAGATATCGGGAGGAACACCGGTGGAGAAGGTGGCTCTCTGGACCTGTCCTGACGCTGAGGCGCGAAAGCTAGGGGAGCGAACAGGATTAGATACCCGTGTAAGA
+
CEE@FECFGGGGGG@EEFFCGGGGCGGEFFGF<FCCCFGFECECFCFGFGF@@@FE@FCEFFGGG7CEGFGGGCGFF7FEGGGGGGGCGGGGFGCCE>:@,8DFECFFGFD7:A:D=EFG7*<FFFF@F:BEFCE:CCCEFGF:BFEGDGEE::A82FF*?*:*1<@FG68@68F?C+AF7FFGG9F++*+2;EDE*;85=5*/1C7<C++0A5>DEGC8<5EGFCC3?F<::,<)5>@6*-)
@M00200:205:000000000-AKKM3:1:1101:12962:2439 1:N:0:1
ATTGGGTTTAAAGCGCGCGCAGGCGGCCTGGGAAGTCTATGGGTGAAATGCCGGGGCTCAACTCCGAGCGTGCCCAGGATACTCCCAGGCTGGAGACACGTAGAGGCAAGCGGAATTCCGGGTGTAGCGGTGGAATGCGTAGAGATCCGGAAGAACACCGGAGGCGAAGGCGGCTTGCTGGGCGTGATCTGACGCTGAGGCGCGAAAGCGTGGGGAGCGAACAGGATTAGATACCCCGGTA
+
GGGGGGGGGGGGGGGGGGGGGGGGGGGGGGGGGGGGGGGGGGGGGGGGGGGGGGGGGGGGEEGGGGGGGGGGGGGGGGGGGGGGGGGCGGGGGGGGGGGGGGGCF@EGGGGGEEGGGGGGGGGGEGGGGGGGGGGAFGECFGGFCFGGFEGCDGF,CAFGGDDC>CE7FEFEEGDGEC+<8ECEECCA+:CGFCGGG?ECFDEEGGGDFE8CEE)*.5:EGCCFBDGA46):FGC4)7577
@M00200:205:000000000-AKKM3:1:1101:7909:2457 1:N:0:1
ATTGGGTTTAAAGGGCGCGTAGGCGGCCTACCAAGTCGGAGGTGAAATCCCTCGGCTCAACTGCGGAACTGCCTTCGAAACTGCTTTGCTTGAGTCCGGGAGAGGCGAGCGGAATTCCCAGTGTAGCGGTGAAATGCGTAGATATCGGGAGGAACACCAGTGGCGAAGGCGGCTTCCTGGACCGACACTGACGCTGAGGCGCGAAAGCGTGGGGAGCAAACAGGATTAGATACCCCAGTA
+
F9FGEGFFGGGGGGGG7+CFGFGGGGG:,C,,CFGG<8+67FFGGGGGGGF8@+CFGEGGGG<,B>=FFFFG,C?:,:,BFFG,AF,EFGGGGA<,CFDFGGD:F+++8+3>CFFGGG<,@FFGGFGGGGGFFGGGGGGEGGGGGA**>CCGGG:FFG*C<FCEGGGGGGCGG3*2<+AF*;CE58C*C4CFEGG*/;8CCDGGGG5D87?EEEEGE5FCF*A*49>?FFFG7<C3)8FF
@M00200:205:000000000-AKKM3:1:1101:17371:2458 1:N:0:1
ATTGGGTATAAAGCGCGCGCAGGCGGCCTCGCAAGTCGGATGTGAAAGCTCCTGGCTCAACTGGGAGAGGCCATCCGAAACTGCGGGGCTTGAAGGTGGAAGAGGAGAGTGGAATTCCCGGTGTAGCGGTAAAATGCGTAGATACCGGGAGGAACACCAGTGGCGAAAGCGGCTCTCTGGTCCGCCCTTGACGCTCAGGCGCGAAAGCTAGGGGAGCGACCGGGATTAGATACCCGAGTA
+
GGGGGGGGGGGGGGGGGGGGGGGGGGGGGGGGGGGGGGGGGGGGGGGGGGGGGGGGGGGGGGGGGGGGGGGGGGGGGGGGGGGGGGGGGGGGGGGGGGGGGGGGGGGGGGGGGGGGGGGGGGGGGFGGEGGGGGGGGGGGGGGGGGGGGDEGGGGGGGGGGGGGGGGGEGGGGGGGGFGGGGF>EGGGGGGGEECEGGGGGDEEEEGGGCGEGGFGFD*:CD=<0CF<?=-:EGFGEFFG
@M00200:205:000000000-AKKM3:1:1101:16383:2463 1:N:0:1
ACTGGGTTTAAAGCGCGCGTAGGCGGCTTTTCAAGTCGATTGTGAAATCCCCGGGCTTAACCTGGGAACTGCAGTCGAGACTGTCTAGCTAGAGTATGGGAGAGGGAAGTGGAATTTCAGGTGTAGCGGTGAAATGCGTAGATATCTGAAGGAACATCAGTGGCGAAAGCGACTTCCTGGACCAATACTGACGCTCATGTGCGAAAGCGTGGGGAGCAAACAGGATTAGATACCCTCGTA
+
GGGGGGGGGGGGGCGGGGGGGGGGGGCFGGGGGGGGGGGGGFFFGGGGGG?FGGGGGGGGGDEFGGGGGGGGGGGFGGGGGGGGGGFGGGGGFGGDFGGGCGEGGGDGGGGGGGGGDGGGGGGGGG9FGGEGGGGGGGGGGGGGGFFGGGGFFFEGGGCGFGGGGGGGE7FECCB@DFFGGCGGGGGGG>FGCEG5?9CGFDEGECDGDEGGGEEGFGGFGCFFBGG7?B2:AC8CFEFG
@M00200:205:000000000-AKKM3:1:1101:7955:2475 1:N:0:1
ACTGGGCGTAAAGCGTGCGCAGGCGGTGATGTAAGACAGGTGTGAAATCCCCGGGCTTAACCTGGGAACTGCATTTGTGACTGCATCGCTGGAGTGCGGCAGAGGGGGATGGAATTCCGCGTGTAGCAGTGAAATGCGTAGATATGCGGAGGAACACCGATGGCGAAGGCAATCCCCTGGGCCTGCACTGACGCTCATGCACGACAGCGTGGGGAGCAAACAGGATTAGATACCCGGGTA
+
GGGGGGGGGGGGGGGGGGGGGGGGGGGGGGGGGGGGGGGGGGGGGGGGGGGGGGGGGGFGGGGGGGGGGGGGGGGGGGGGGGGGGGGGGGGGGFGCGGGGGGGGGGGGGGGGGGGGGGGGGGGGGGGGGGGGGGGGGGGGGGGGGGGGE<FGCFFGGGGGGGGGGGGGGGGGGGDF8FFGGGGGGGGFGGDGGGGGGGGGGGGG*:)5CEGGGGFGD5F+9C?>?DF<FFFGGGGG@)<C
@M00200:205:000000000-AKKM3:1:1101:17167:2542 1:N:0:1
ATTGGGCTTAAAGGGCTCGTAGGCGGTTTGTCGCGTCGGGAGTGAAAACATCCAGCTTAACTGGGTGCTTGCTTTCGATACGGGCAGACTTGAGGTATGCAGGGGAGAATGGAATTCCTGGTGTAGCGGTGAAATGCGCAGATATCAGGAGGAACACCGGTGGCGAAGGCGGTTCTCTGGGCATTACCTGACGCTGAGGAGCGAAAGTGTGGGGAGCGAACAGGATTAGATACCCTTGTA
+
GGGGGGGGGGGGGGGGGGGGGGGGGGEGGGGGGGGGGGGGGGGGGGGGGGGGGGGGGGGGGGGGGCGGGGGGGGGGGGGGGGGGGGGGGGGGGGGGGGGGGGFEGDGGGGGGGGGGGGGGGGDFGGGGGGGGGGGGGGGGGGGGGFGGGGDGGGGGGGEGGGGGGGGGGGGD>EEGGGGGGGGGGGGEFFGGGGGGGGG?EFGGGGGGG?EGG>EGFDCEDGGF?FD)9@DGGGGGFFF7
@M00200:205:000000000-AKKM3:1:1101:22453:2553 1:N:0:1
ACTGGGTTTAAAGGGCGCGTAGGCGGTCAGCACAAGTCAGTTGTGAAATCTCCGAGCTTAACTCGGAAAGGTCAACTGATACTGTGCGACTAGAGTGCAGAAGGGGCAACTGGAATTCTCGGTGTAGCGGTGAAATGCGTAGATATCGAGAGGAACACCTGCGGCGAAGGCGGGTTGCTGGGCTGACACTGACGCTGAGGCGCGAAAGCTAGGGGAGCGAACGGGATTAGATACCCTCGTA
+
FFGGGGGGGGGFGGGGGGGGGGGGGGGFCFDDFGGGFG<FFDFGGGGGGGCFGGGGGGGGFGFGGGGGCEEEFFFFGGGFFFGGFFGGGEGGGGGGGGFFFFFEFGGGGGGGGGGGGGGGGGGGGGGGGGGEFFGGE9FEGGGGFAD@GGGGGGFFGGGGFFGEEGGCGG7CGCGEGGGGFGGGGGGGDDFGFG3CGDFFGDGEG5<DGFC6;FDGEGGED/8C:5C?@?<:03:DFFEG3
@M00200:205:000000000-AKKM3:1:1101:24288:2566 1:N:0:1
ATTGGGTGTAAAGAGCTCGTAGGCGGCTACGCGCGTCGGATGTGAAAGCTCAGAGCTCAACTCTGAGAGGCCATTCGATACGGCGTGGCTAGAGGTAGGTAGGGGAGATCGGAATTCCTGGTGTAGCGGTGAAATGCGCAGATATCAGGAGGAACACCGGTGGCGAAGGCGGATCTCTGGGCCTTACCTGACGCTGAGGAGCGAAAGCTGGGGGAGCAAACAGGATTAGATACCCTAGTA
+
GGGGGGGGGGGGGGGGGGGGGGGGGGGGGGGGGGGGGGGGGGGGGGGGGGGGGGGGGGGGGGGGGGGGGGGGGGGGGGGGGGGGGGGGGFGGFGGGGGGGGGGGGGGGFGGGGGGGGGGGGGGGGGGGGEGGGGGGGGGDGGGGGGGGGGGGGGGGGGGGGGGGGGGGGGEGGEGFFGGGGGGDCFEFFFFGGGGGGGGGGGEGGGDFDGGGGGDGBGGGFGCGFCGFFFBFFFCFFFBE
@M00200:205:000000000-AKKM3:1:1101:19283:2575 1:N:0:1
ACTGGGTTTAAAGCGCACGTAGGCAGATATTTAAGTCAGGGGTGAAATCCCAGAGCTCAACTCTGGAACTGCCTTTGATACTGGGTATCTCGAGTATGGAAGAGGTGAGTGGAATTCCGAGTGTAGAGGTGAAATTCGTAGATATTCGGAGGAACACCAGTGGCGAAGGCGGCTCACTGGTCCATTACTGACGCTGAGGTGCGAAAGCGTGGGGAGCAAACAGGATTAGATACCCCTGTA
+
GGGGGGGGGGGGGGGGEGGGGGGG9CGGGGGGGGGGGGGGGGGGGGGGGGGGGGGGGGGGGGGGGGGGGGGGGGGGGGGGGGGGGGGGGGGGFGFGGGGGGFGGGGGGGGGGGGGGGGFDGGGGGGDGGGGGGGGGGGGGGGGGGGGGGGGGGGFFGGGEGG8>CCCGGD@CE8CFGGGGGGGGGFCGGFFFEGGGGGDFGGGGGGGGGG:BFGFGFGFFGCCF0CDFFFEG@FGGFFFG
@M00200:205:000000000-AKKM3:1:1101:20377:2577 1:N:0:1
ACTGGGTTTAAAGCGCGTGCAGGTGGCGCGGTAAGTTGGGCGTGAAATCTCCCGGCTCAACTGGGAGAGGTCGTTCAATACTACCGTGCTCGAGAGCAGAAGAGGAAGATGGAATTCCCGGTGTAGTGGTGAAATGCGTAGATATCGGGAGGAACACCAGTGGCGAAGGCGATCTTCTGGTCTGTTTCTGACACTCAGACGCGACAGCTAGGGTAGTAAACGGGATTAGATACCCGCGTA
+
GGGGGGGGGGGGGGGGGGGGGGGGGGGGGGGGGGGGGGGGGGGGGGGGGGGGGGGGGGGGGGGGGGGGGGGGGGGGGGGGGGGGGGGGGGGGGGGGGGGGGGGGGGGGGGGGGGGGGGGGGGGGGGGGGGGGGGGGGGGGGGGGGGGGGGGGGGGGGEFGFFGGGGGGGGGGGGGGGGGGGGGGGGGGGGGGGGGGGGGGG<EGEEDC6CFGGEFGFGGGGGGG?:4<6=9CF8FCDEB=
@M00200:205:000000000-AKKM3:1:1101:15707:2608 1:N:0:1
ATTGGGTTTAAAGCGCACGCAGGCGGTTAGGCAAGTTCGACGTGAAAGCTCCCGGCTTAACTGGGAGAGGTCGTTGAAAACTGCTTAGCTTGAGGCAATGAGAGGGGTGTAGAATTCCCGGTGTAGTGGTGGAATGCGTAGATATCGGGGGGAATACCAGTGGCGAAAGCGGCACCCTAGCGTTGTTCTGACGCTCATGTGCGAAAGCGTGGGGAGCGAACGGGATTAGATACCCTAGTA
+
GGGGGGGGGGGGGGGG@FFGCFGGGGEGGGCFGGGFGGGGGGGGGGGGFGGGGGGGG7FGGEFGGFDFGDGGGGGGGGGGGGEFGGGGGGGGGGGGDFFGGGGGGGGGGGGGGGGAFGGGGGGEGGDGFGGGGFD@DFGGGEGFF;<FFGGGGGGGGFEFGGGGGG>C8@E8:??FGGG>CCEEGGGCFGGGGC**:CFGGFEGGEGGC:EEGGFGFGGGGGGG?G936@9FEGGGF59F
@M00200:205:000000000-AKKM3:1:1101:8275:2619 1:N:0:1
ACTGGGTGTAAAGGGCGCGTAGGCGGCCTGATAAGTAGGGGGTGAAATCCTGCGGCTTAACCGCAGGGCTGCCTTCTAAACTGTCGGGCTTGAGCACAGTAGAGGCAGGTGGAATTCCCGGTGTAGCGGTGGAATGCGTAGAGATCGGGAAGAACATCAGTGGCGAAGGCGGCCTGCTGGGCTGTTGCTGACGCTGAGGCGCGACAGCGTGGGGAGCAAACAGGATTAGATACCCGTGTA
+
GGFGGGGGGGGG@FGEGCCFGG@GEGGGGGFF<<@EEFGGG7FFGGGEGDGFGG@E+FFGCFGGEEGDGGGGGGGGGGEFFFGGG7B::C?C@?FFGGGGFGGFGGGGGG@<C@<DFGGGGGGGGFFGGFEG>FECFGCEE:F;DCBCFECCFFGGGGGFGGGG*=BFEGGCEEDFCCGGE@F8CGFCF>FGGGDEEGGGGGGC>EDGGEGD8EFGFG?FGF6F1<>2?@>GGGGG@B5*
@M00200:205:000000000-AKKM3:1:1101:16564:2632 1:N:0:1
ATTGGGTTTAAAGCGTGCGTAGGTGGTTGTTTAAGTCTGTTGTGAAAGCCCTGGGCTCAACCTGGGAATTGCAGTGGATACTGGGCGACTAGAGTGTGGTAGAGGATAGTGGAATTTCCGGTGTAGCAGTGAAATGCGTAGAGATCGGAAGGAACATCTGTGGCGAAGGCGACTATCTGGGCCAACACTGACACTGAGGCACGAAAGCGTGGGGAGCAAACAGGATTAGATACCCTTGTA
+
GGGGGGGGGGGGGGGGGGGGGGGGGGGGGGGGGGGGGGGGGGGGGGGGGGGGGGGGGGGGGGGGGGGGGGGGGGGGGGGGGGGGGGGGGGGGGGFFGGGGGGCFGGFGGFGGGGGCGGGGGGGGGGGGGGGGGGGGGGGGGGGGGGGCEGEGGGGGFGGGGGGGGGGECGGGGGEGGGGGGGGGGGGGGGGGGGGG9DCFGGGGGGGGGGDDGG:DFGGGGGGGFGGFFFEGGGGGFFFG
@M00200:205:000000000-AKKM3:1:1101:15454:2642 1:N:0:1
ACTGGGTGTAAAGCGTCCGTAGCTGGCTTGTTAGATGCCTGGGTAAATCGATGTGCTTAACGCATCGAATTCCGGGTAGACCGGCAAGCTCGAGACCGGGAGAGGTGTAGGCTACTCGGGGGGTAGGGGTAAAATCCTGTAATCCTCCGGGGAGGACCAGTGGCGAAGGCGCTACACTAGAACGGCTCTGACAGTGAGGGACGAAGCCCTGGGGCGCAAACCGGATTAGATACCCTGGTAAGA
+
GGGGGGGDGGGGGGGGEGGGGGFGGGGDGGGGGFFGEA@EGGFFGGGGGGGGGGGGGGGGGGGGGGGGEEFCFGGCFGGFGFFGGGGGGGGGGCEGGGGGGFGGGBFAFGGFCF8=FGEGGGGGGGGGGGEGGGFG@FGFGFGGGG?::>EGGGGGGEFGGGGGGDGGGGGCGGGFGGCFCFFGGGDEFGGGF?FD7CF=EGGGG5)>86FGGG>D>EE?*9C<9D326=5>FF+08F6?F>9
@M00200:205:000000000-AKKM3:1:1101:11067:2645 1:N:0:1
ATTGGGTTTAAAGGGCGCGTAGGCGGCTATTCAAGTGACGGGTGAAAGCCCTCGGCTTAACCGAGGAACTGCCTGTCAGACTGGATGGCTTGAGACCGGGAGAGGTGAGTGGAATTCCCAGTGTAGCGGTGAAATGCGTAGATATTGGGAGGAACACCAGTGGCGAAGGCGGCTCACTGGACCGGAACTGACGCTGAGGAGCGAAAGCGTGGGGAGCAAACAGGATTAGATAACCTTGTAAGA
+
FGGGGGGEGGGGGFGCGFGGGGGGGGGGGFG@EGGGGGGEG>@@<EGF8FGEGEGCCFGG9FEBEGEGGFFFGGGFCFE<B8BEE9FG,BEFCFGGGCGCE@CCGEFGFGFG<FDE9,AFG8B?,B@CE@>BFGF9@>F8:+3<EFGGG7BFDFFD8<*<>>F6>FEED,<8*81<9C,=8*0:8:83=7++/**:8>F+1955CEC*::?EGG>5):CC**29(2*)064C0<+*//90:<2
@M00200:205:000000000-AKKM3:1:1101:9052:2676 1:N:0:1
ACTGGGTATAAAGGGTGCGTAGGCGGCATGGCAAGTCAGATGTGAAATCCCCGGGCTTAACTCGGGAGTTGCATTTGAAACTGCCGTGCTTGAGTGCAGGAGAGGAAAGCGGAATTCCTAGTGTAGCGGTGAAATGCGTAGATATCAAGAGGAACACCTGAGGTGAAGACGGGTTGCTGGGCCGACACTGACGCTGAGGCGCGAAAGCTAGGGTAGCAAACGGGATTAGATACCCTCGTA
+
GGGGGGGGGGGGGGGGGGGGGGGGGGGGGGGGGGGGGGGGGGGGGGGGGGGGGGGGGGGFGGGGGGGGGGGGGGGGGGGGGGGGGGGGGGGGFGGGGGGGGGGGGGGGGGGGGGGGGGGGGGGGGGGGGGGGGGGGGGGGGGGGGGGFGGGFGGGGGGDFGGGGGGGGGGGGGGGGGGGCGGFGGGGGGGGGGGGGGGGGGGGGGGGGGGGGGGFGFG7CCDEG6DGD49AGGFG4>DFG
@M00200:205:000000000-AKKM3:1:1101:8240:2685 1:N:0:1
ATTGGGTATAAAGCGCGCGTAGGCGGGCTAGTAAGTGAGAAGTGAAAGGCTGGGGCTCAACCTCAGCAGTGCTTCTCATACTGCTAGTCTTGAGTGGGGTAGGGAGAAGTGGAATGGCGGGTGTAGCGGTGAAATGCGTAGATATCCGTCGGAACACCGGTGGCGAAGGCGGCTTCTTGGGCCCTAACTGACGCTGAGGCGCGAAAGCTGGGGGAGCGAACGGGATTAGATACCCCAGTA
+
GGGGGGGGGGGGGGGGGGGGGGGGGGGGGGGFGGGGGGGGGGGGGGGGGGGGGGGGGCFGGGGFGGGGGGGGGFGFFGGGGFGGGGGGGGGGFGFFGGGGDFGGGGGGGAFGGGGGGGGGGFG:FFCGG7C:FFCGGGEE>FEFG@@EGGGGGG>FGEGGDGG@EBCFG@GGGGGGFFCFGGFEGGGGGF<<EDC:=CF5EDEEECD>FGGGGGEG):EGCCEG<C*8=?AFGGCGEFFG
@M00200:205:000000000-AKKM3:1:1101:16044:2710 1:N:0:1
ATTGGGTTTAAAGGGTGCGTAGGCTGCGCAGAAAGTCAGATGTGAAATCCGGGAGCTCAACTTCCGAATTGCATCCGATACTCCTGTGCTAGAGGACTGGAGAGGAGCTTGGAATTCTCGGTGTAGCAGTGAAATGCGTAGATATCGGGAGGAACACCAGTGGCGAAGGCGGCTACCTGGCCCATTCTTGACGCTGAGGCGCGAAAGCTAGGGGAGCGAACGGGATTAGATACCCTCGTA
+
GGGGGGGGGGGGGGGGGGGGGGGGGGGGGGGGGGGGGGGGGGGGGGGGGGGGGGGGGFGGGGGGGGGGGGGGGGGGGGGGGGGGGGGGGGGGGGGGGGGGGGGGGGGGGGGGGGGGGGGGGGGGGGGGGGGGGFGGGGGGGGGGGGGGGGGGGGGGGGGFCFGGGGGGGGGGGGGGFGGG@FCGGGGGGGGGGGGGGGGGGGGGEEDFDCFGGGEGFGGEGGGDBGG?F=<GFEFGFF:E
@M00200:205:000000000-AKKM3:1:1101:18827:2718 1:N:0:1
ACTGGGCTTAAAGAGTTGCGTAGGTGGCAGAGTAAGTAAATAGTGAAAGCGTGTGGCTCAACCATACTCACATTATTTAAACTGCTCAGCTTGAAGATGAGAGAGGTCACTGGAATTCCAAGTGTAGGAGTGAAATCCGTAGATATTTGGAGGAACACCGATGGCGTAGGCAGGTGACTGGCTCATTCTTGACACTAAGGCACGAAAGCGTGGGGAGCAAACGGGATTAGATACCCGTGTA
+
GGGGGGGGGGGGGGGGGGGGGDFGGGGGGGGGGGGGGGGGG9EFFFGGGGGGGGGFGFGGGGGGGGGFFGGGGGGGGGGGGGGGGGGGGGGGGGGGGGGGGGGGEGGGGGGGGGGGFGGGGGGGGGFEFFGGGGGGGGGGFEFEGGGFEGFGGGGGGGDEGGGEGGGGG7@EEGGGGGGGGDFFGGFFGGGGGFFGGGFGFDGG6EDDFGE:CGDGFGCFGFGDDD4396?>EF,8>)>EF
@M00200:205:000000000-AKKM3:1:1101:12762:2741 1:N:0:1
ACTGGGCGTAAAGCGCGAGTAGGTGGCCTGTTAAGTGGCGTGTGAAAGCTCACAGCTCAACTGTGAGAGGTCGCGCCAGACTGGCGGGCTTGAGGGTGGCAGAGGGTGACGGAATTCCGGGTGTAGCGGTGGAATGCGTAGAGATCCGGAAGAACACCGGTGGCGAAGGCGGTCTGCTGGGCAGTGAGCTCGCAAGAGCTCAATAGCCGACACTGAGGCGCGACAGCGTGGGGAGCAAACAGG
+
GGGDFDCGGGGGGGGGGGGGGGGGGGGGGGGGGGGGGGGGFGGGGFGGGGGGGGGGFFGGGGGCGGGGGGGFFEFEGGGGGGGGGGGEGFFEGGGDEGGGGGGGGGGGGGGGGGGGGGGGGGDGGGGGGCFGGGCFGGGGGDGFGGGGGGCCFDGGGDCFGCEFGGGGGGGGGD5FFFFGGGCGGGGCEDGGGGDEFGCCFGEGCCDGGG*:*397?G5CGGGDBGG>DFBC>*:5>7)7<??
@M00200:205:000000000-AKKM3:1:1101:14723:2765 1:N:0:1
ATTGGGTGTAAAGCGCGTGCAGGTGGCGCGGTAAGTTGGGTGTGAAATCTCCCGGCTCAACTGGGAGAGGTCATTCAATACTACCGTGCTCGAGAGCAGAAGAGGAAGATGGAATTCCCGGTGTAGTGGTGAAATGCGTAGATATCGGGAGGAACACCAGTGGCGAAGGCGATCTTCTGGTCTGTTTCTGACACTCAGACGCGACAGCTAGGGTAGTAAACGGGATTAGATACCCTAGTA
+
GGGGGGGGGGGGGGGGGGGGGGGGGGGGGGGGGGGGGGGGGGGGGGGGGGGGGGGGGGGGFFGGGGGGGGGGGGGGGGGGGGGGGGGGGGGGGGGGGGGGGGGGGGGGGGGGGGGGGGGGGFGGGGGGGGGGGGGGGGGGGGGGGGGGGGGGGGGGGGGGGGGGGGGGGGGGGGDFFGGGGGGGGGFGGGGGGGGGGGGGGGGGGGGGGGGFGGFGFGGGGGDGFGGFFFFGGFFGFFFG
@M00200:205:000000000-AKKM3:1:1101:10708:2767 1:N:0:1
ATTGGGCTTAAAGGGCGCGTAGGCGGAATGGCAAGTCGGTCGTGAAATCCTTCGGCTCAACCGAAGAACGTCGATCGAAACTGCCGTTCTTGAGGATTGCAGAGGAGACTGGAATTCCCGGTGTAGCGGTGAAATGCGCAGATATCAGGAGGAACACCGGTGGCGAAGGCGGGTCTCTGGGCCGATACTGACGCTGAGGAGCGAAAGCGTGGGGAGCGAACAGGATTAGATACCCCCGTAAGA
+
GGGGGGGGGGGGGGGGGGGGGGGGGGGGGGGGGGGGGGGGGGGGGGGGGGGGGGGGGGGGGGGGGGGGGGGGGGCGGGGGGGFFGGGGGFGGFGGGGGGGGGGFGGGGGGGGGGGGGGGGGGEFGEFGGEEFFGDFDGGGGGGGCGGGGGGGGCBFG:CFFGGCCC:FCFEEGGGGGGGGGGGGGGGDFFFGGGGGGFF6EGGGGDDC=CEGGGFGFGDG3CFDBGGFFBA>E<@FDF7776A
@M00200:205:000000000-AKKM3:1:1101:9433:2783 1:N:0:1
ATTGGGTTTAAAGGGTGCGTAGGTGGCATGGTAAGTTTGATGTGAAAGCTCAGGGCTCAACCCTGAAATGGCATTGAATACTACTGTGCTGGAGGTTTGGAGGGGGGACTGGAATTCTCGGTGTAGCAGTGAAATGCGTAGATATCGAGAGGAACACCAGTGGCGAAGTCGAGTCCCTGGACAACACCTGACACTGAGGCACGAAATCTAGGGGAGCAAACAGGATTAGTTACCCCCGTA
+
AFGECFFGFGGGFE@CB@F@6@;<F@FFGGFFAAEGGGFCFFGGCG9C66@FFGGGGGD@@CCEFGGGGGGGFG<FEGGCEA@EEFCC<EFEFGDGGG7C8FEC7::<:C7@CFGFGCFFGG:FBGFFGGFCAFEFGEF*C>BFD9>:*,4<ECGGGGGGF97C71C**2*4:?+48BC*986:E8E5EC*ACF6CG?85C*//*/*02++0;>3)7*039CFF1*03**.*33<*0>5=
@M00200:205:000000000-AKKM3:1:1101:14620:2814 1:N:0:1
ATTGGGTTTAAAGCGCGTGTAGGCGGTCCGGTAAGTCGGCTGTGAAAGTCCAGGGCTCAACCCTGGGATGCCGGTCGATACTGCCGGACTAGAGTTCGGAAGAGGCGAGTGGAATTCCCGGTGTAGCGGTGAAATGCGCAGATATCGGGAGGAACACCAATGGCGAAGGCAGCTCGCTGGGACGTTACTGACGCTGAGACGCGAAAGCGTGGGGAGCAAACAGGATTAGATACCCTTGTA
+
FGGGGG@BFGEGGGGGGGGGGGGGGGGGGGGGGGGGGGGGGGGGGGGGFFGCGFGGGGGGFFGGGFDFGGGGGGGGGGCGGGGGGG7+FGGGGGGGGGGGGDGGGGGEFGGGGGGGGGGGGGGGGGGEGFGGGGGGGGGGGGGGCCFDCBFDEGGGGGGGGGGGGGCFEGFGGGGGGGGGGGFGGEGGGGGGGGGGGGFGGGGGGGGGGGGGGGEGDGGGDGGGBGDBFFF:0AF455FF
@M00200:205:000000000-AKKM3:1:1101:12134:2821 1:N:0:1
ATTGGGCTTAAAGGGCTTGTAGGCGGTTCGTTAAGTCCGGTGTGAAATCTCCCGGCTCAACTGGGAGGGGCCATCGGAAACTGGCGAGCTAGAGGTGGGCAGAGGAAAGCGGAATTCCCGGTGTAGCGGTGAAATGCGTAGATATCGGGAGGAACACCTGCGGCGAAGGCGGGTTGCTGGGCTGACACTGACGCTGAGGCGCGAAAGCTAGGGGAGCGAACGGGATTAGATACCCTTGTAAGA
+
GGGGGGGGGGGGGGGGGGGGGGGGGGGGGGGGGGGGGGGGGGGGGGGGGGGGGGGGGGGGGGGGGGGGGGGGGGGGGGGGGGGGGGGGGGGGGGGGGGGGGGGGGGGGGGGGGGGGGGGGG@FEGGGGGGGGGGGGGGGGGGFGFGGEGGGGGGGGCGGGGGGGGGGGGGGGGGGGDFGGGGGGDCC8AFGFE=DGGGGFGDGEGEDF+<@FGG>GBGGDDDCD277?FB9>C88FF?7+:>A
@M00200:205:000000000-AKKM3:1:1101:22779:2822 1:N:0:1
ACTGGGTATAAAGGGTGCGTAGGCGGCCATATTAGTCGGGTGTTAAATCGCAGGGCTCAACCCTGCGTCCGCGCTCGAAACGGTATGGCTTTGGAGAAGTGAGAGGTGTGCGGAACTCATGGTGTAGGGGTGAAATCCGTTGATATCATGGGGAACACCAAAAGCGAAGGCAGCACACTGGCACTTTCTCGACGCTGAGGCACGAAAGCGTGGGTAGCGAATGGGATTAGATACCCGCGTA
+
GGGGGGGGGGGGGGEGGGGGGGDGGGGFGGGGGGGFGGGGGGGGGFFFGCGGGGGGGG<@FEGGGGDGFFGGGGGGFGGEFGGGGGGGGF?FGGGGGGGGGGGFCGGGGGGGEGGGDFGFGFGGGGGGCFGGGGGGGGGGGGGGGFGDGFFFGCCFFFFGGGGGG7:CEGGGGGFGGGGCFGGGGGGGFFGF=CDEEG=7CCGGGGGDEECC>EEGEFCCDDGDBC78?*:?F@FFB3>CD
@M00200:205:000000000-AKKM3:1:1101:13445:2825 1:N:0:1
ACTGGGTTTAAAGAGCGTGTAGGCGGCCAGACAGGTCCGTTGTGAAAACTGGAGGCTTAACCTCCAGAGGTCGATGGAAACCGTCTGGCTAGAGTCCGGAAGAGGAGAGTGGAATTCCTGGTGTAGCGGTGAAATGCGCAGATATCAGGAGGAACACCGGTGGCGAAGGCGGGACTCTGGGCCGATACTGACGCTGAGGAGCGAAAGCGTGGGGAGCGAACAGGATTAGATACCCCGGTAAG
+
FDGGGGGECGGCFGFFCFGGGGFGGGGGEFGGDF@FFGGGGGGEFGFFEFGGFGGGG@GFEFGGCGFDGDFFGDEFFDFFGGGGGGGGGGFGGGF9FEE=FCFGGGG8CFFGGGFDCFFGGGGGFGFGGGGGGGGGGGGDCGGF;DFFGGGGGGGGGGGGGGGCGBC:CFDGDDGG*9FFCFFGGGGGFF9FC515CFGF=FE>EC>5E5CEEEBDBECE<>GG:<74@F<C3,+*05):54
@M00200:205:000000000-AKKM3:1:1101:17287:2833 1:N:0:1
ACTGGGTTTAAAGGGCGCGTAGGCGGCCTGGTAAGTAGGGGGTGAAATCCTGCGGCTTAACCGCAGGGCTGCCTTCTAAACTGTCAGGCTTGAGCACGGTAGAGGCAGATGGAATTCCCGGTGTAGCGGTGGAATGCGTAGAGATCGGGAAGAACATCAGTGGCGAAGGCGGTCTGCTGGGCCGTTGCTGACGCTGAGGCGCGACAGCGTGGGGAGCAAACAGGATTAGATACCCCCGTA
+
GGGGGGGGGGGGGGGGGGGGGGGGGGGGGGGGGGGGGGGGGGGGGGGGGGGGGGGGGGGGGGGGGGGGGGGGGGGGGGGGGGGGGGGGGGGGGGGGGGGGGGGGGGGGGGGGGGGGGGGGGGGGGGGGGGGGGGGGGGGGGGGGGGGGGGGGGGGGGGGGGGGGGGGGGGGGGGGGGGGGGGGGGGGGGGGGGGGGGGGGGGGGGCCGGGEGGGFGFGGGGGGGFGGFFFBGFGGGFD>=
@M00200:205:000000000-AKKM3:1:1101:6368:2862 1:N:0:1
ATTGGGTTTAAAGCGTCCGCAGGTGGCGTGGCAAGTACGGTGTGAAATCAGGCGGCTCAACCGCCTGGGGTCATCGTAGACTGTCATGCTGGAGGACTGGAGAGGTCGGTGGAATTGCCGGTGTAGTGGTGAAATGCGTAGAGATCGGCAGGAACACCCAAGGGGAAGCCAGCCGACTGGCCAGTGCCTGACACTCATGGACGACAGCGTGGGGAGCGAACTGGATTAGATACCCGAGTAAGA
+
FGGGGGGGGGGGGFFFGGGCGGGGGGGBFGGGGGGGGDFGFGGGGGGGFGEGGGGGGGGGGGGGGGGGGGEGGGGFGGGGGGGGGGGGGGGGGGGGGFFGGGDFGCEFE=FGGGFGG,FFGGG@FFCFGGGGGGGGGGECGGGGGGFCGGGGGGGFG@FFEGGGGGGGGFEGGGGDEGGGGG+BCGFGGGGGGGGGGCF66FGEGGGGG:EEGGBGFGGGGCFG:DF???2F@02C3>F6CBD
@M00200:205:000000000-AKKM3:1:1101:11227:2874 1:N:0:1
ACTGGGTGTAAAGAGCGTGTAGGCGGTCCGGTAAGTCGGCTGTGAAAGTCCAGGGCTCAACCCTGGGATGCCGGTCGATACTGCCGGACTAGAGTTCGGAAGAGGCGAGTGGAATTCCCGGTGTAGCGGTGAAATGCGCAGATATCGGGAGGAACACCTATGGCGAAGGCAGCTCGCTGGGACGTTACTGACGCTGAGACGCGAAAGCGTGGGGAGCAAACAGGATTAGATACCCCAGTAAGA
+
FFGGGGGGGGGGGGGGGCFGGGG9FGGGGGGGGGGGGGGEGGGGGGGFCFGFFGGGGFGGGGGDFC7FGGCGGDF@FGDGGGGGGGGCGGFGGGEEAFGCGGGGGFFEEFFGGGGGGCAFGGGGGGGGGGGGGGGGGG@EFFGGGGGDFCFGGGGFGGF:FGFFCFGGGG7CEGC8CEGD8:CE=CFEFCGF=CGGGGC953:EGECFG*AEEGFGFGGGGGGGFGG?FF2CCC6C)7@?FFB
@M00200:205:000000000-AKKM3:1:1101:9015:2904 1:N:0:1
ATTGGGTTTAAAGGGCTCGTAGGCGGTTTGTCGCGTCGGGAGTGAAAACAGCGGGCTTAACTCGTTGCTTGCTTCCGATACGGGCAGACTAGAGGTATGCAGGGGAGAACGGAATTCCTGGTGTAGCGGTGAAATGCGCAGATATCAGGAGGAACACCGGTGGCGAAGGCGGTTCTCTGGGCATTACCTGACGCTGAGGAGCGAAAGTGTGGGGAGCGAACAGGATTAGATACCCCGGTA
+
GGGGGGGGGGGGGGGGGGGGGGGGGGGGGGGGGGGGGGGGGGGGGGGGFGGGGGGGGGGGGGGGGGGGGGGGGGAEEFGGGGGGGGGGGGGFFGGGGGGGGGGDGGGGGGGGGGGGGGGGGGGGGGGGGGGGGGGGGGGGGGFGGGGGGGGGGGGGGGGGGGGFEEGGGGGGGGCGGDDG@*AFCGGG7DFGGGGGEGGGGGD>C:7FGCGGGE@G>EGE55FC<CGFFFFG+<C<<:DC
@M00200:205:000000000-AKKM3:1:1101:22646:2908 1:N:0:1
ATTGGGTTTAAAGAGCGTGTAGGCGGTCCGGTAAGTCGGCTGTGAAAGTCCAGGGCTCAACCCTGGGATGCCGGTCGATACTGCCGGACTAGAGTTCGGAAGAGGCGAGTGGAATTCCCGGTGTAGCGGTGAAATGCGCAGATATCGGGAGGAACACCTATGGCGAAGGCAGCTCGCTGGGACGTTACTGACGCTGAGACGCGAAAGCGTGGGGAGCAAACAGGATTAGATACCCCAGTAAGA
+
GGGGGGGGGGGGGGGGGGGGGGGGGGGGGGGGGGGGGGGGGGGGGGGGGGGGGGGGGGGGGGGGGGGGGGGGGGGGGGGGGGGGGGGGGGGGGGGGGGGGGGGGGGGGGGGGGGGGGGGGGGG:AFFGGGGGGGGGGGGGGGGGGGGGGGGGGGGGGGGGGGGGGGGGGGGGGGCGGGGGGGGGEGGGGGGGGGGGGGGGGGGGGGDDGGGGGGFGFGGGCFGG?GGFFFAG?CGFBFFGGFF
@M00200:205:000000000-AKKM3:1:1101:17391:2918 1:N:0:1
ACTGGGTTTAAAGGGCGCGTAGGCGGCCTCTGCAAGTCGACTGTGAAATCTCCGGGCTTAACCCGGAACGGTCAGCCGATACTGCAGGGCTAGAGTGCAGAAGGGGCAACTGGAATTCTCGGTGTAGCGGTGAAATGCGTAGATATCGAGAGGAACACCTGCGGCGAAGGCGGGTTGCTGGGCTGACACTGACGCTGAGGCGCGAAAGCTAGGGGAGCGAACGGGATGAGATACCCCGGTC
+
GGGGGGGGGGGGGGGGGGGGGGGGGGGGGGGGGGGGGGGGGGGGGGGGGGGGGGGGGGGGGGGGGGGGGGGGGGGGGGGGGGGGGGGGGGGGGGGGGGGGGGFFGGGGGGGGGGGGFGGGGGGGGGGGGGGGGGGGFFGGGGGGGFGGGGGGCFGFGDDFGGEGGGGCFEFGGGGGGGGGFGGFCGGFGGGEE5*/;EGGGGEGGDGGGG7FCGFGFGGEGCEG?<C(6FAGE<0*85B=/
@M00200:205:000000000-AKKM3:1:1101:16644:2933 1:N:0:1
ACTGGGTTTAAAGTGTGCGCAGGTGGCCGCGCAAGTCGAGTGTGAAATCCCCGAGCTTAACTTGGGAATTGCGCTCGAAACTACGTGGCTCGAGTGTGGCAGAGGAAGGTGGAATTCCACGTGTAGCGGTGAAATGCGTAGAGATGTGGAGGAACACCGATGGCGAAGGCAGCCTTCTGGGCCAACACTGACGCTCATGCACGAAAGCGTGGGGAGCAAACAGGATTAGATACCCTAGTA
+
GGGGGGGGGGGGGGGGGFCCCCFGGGGGGGGGGGGFGGGGGGGFGGGGGGGGGGGGGGGGGGGFGGGGGGGGGGCGGGGGGGGGGGGGG@FGGGGGGGGGGGGFGGGGGGGGGGFGGGGGGGGGGGFGGGGGGGGGGGGGGGGEFGFGGGFGGGGGCFFEGGGGGGGGGGGGGFFGGGGGGGGGGGCEFGGGGGDEEGGFGGGGGGCGG=EGGGFG>GG6*7CC?CFFFF<C:CCC7F@<
@M00200:205:000000000-AKKM3:1:1101:11784:2938 1:N:0:1
ACTGGGCGTAAAGCGTGCGTAGGTGGTTCGTTAAGTCTGATGTGAAAGCCCTGGGCTCAACCTGGGAATGGCATTGGAAACTGGCGACCTAGAGTGCGGTAGAGGGTAGTGGAATTCCCGGTGTAGCAGTGAAATGCGTAGAGATCGGGAGGAACATCTGTGGCGAAGGCGACTGCCTGGACCAGCACTGACACTGAGGCACGAAAGCGTGGGGAGCAAACAGGATTAGCTACCCTAGTAAGA
+
GGGGGGGGGGGGGGGGGGGGGGGGGGGGGGGGGFGGGGGGGGGGGGCFFGGGFGGGGGGGGGGGGGGFFFGGGGGGGFFCGGGGGGGGGGGGGGGGGGGGGGGGGGGFGGGGGGGGGGGGGEGGGGGFGGFGFGGGGGGGGGGCGGGGE@FCGGGGAFFGGCGGCFG7FGEGEEGGGGGGCFFF5B8EFGGGGGGGF?FF=FEGGEDGGGDCFG:<>F8EFFGGFGD?F))2CCCCF4FGF2<
@M00200:205:000000000-AKKM3:1:1101:9452:2938 1:N:0:1
ACTGGGTTTAAAGAGCGCGTAGGCGGCCCAGTAAGTCCGCTCTGAAAGTCAGGGGCTCAACCCCTGGATGCGGGTGGATACTGCTGGGCTAGAGTCCGGAAGAGGCGAGTGGAATTCCTGGTGTAGCGGTGAAATGCGCAGATATCGCTAGGAATGCCGGTGGCGAAGGCGGATGGCTGGGCCACTCCTGACGCTGAGGCGCGAAAGCTAGGGGAGCGAACCGGATTAGATACCCCCGTA
+
GGGGGGGGGGGGGGGGGGGGGGGGGGGGGGGGGGGGGGGGGGGGFGGGGGGGGFGGGGGGGGGGGGGFGGGGGGGGGFGGGGGGGGGGGGGCFFGGGGGGGGGGGGGGGGGGGGGGGGGGGGGGGGGGGGGGGGGGGGGGGGGGGGGGFGGGGGGGGGGGGGG>EEGGGGGGGGGGGGGGGG5EGGGGGGFCCEGD8CFGGGGGGGGGGGGGGG@DBEE53CGDFGG>FFFGFECFBFFG
@M00200:205:000000000-AKKM3:1:1101:14706:2938 1:N:0:1
ACTGGGTTTAAAGCGCGTGTAGGCGGTCCGGTAAGTCCGCTGTGAAAGTCGGGGGCTCAACCCTCGGAAGCCGGTGGATACTGTCGGACTCGAGTGCGGGAGAGGCGAGTGGAATTCCTGGTGTAGCGGTGAAATGCGCAGATATCAGGAGGAACACCAATTGCGAAGGCAGCTCGCTGGAACGTAACTGACGCTGAGACGCGAAAGCGTGGGGAGCAAACAGGATTAGATACCCGTGTA
+
GGGGGGEFGGGGGGDGGGGGGGGGGDGCGGGFGGGGGGGGEGGGFGGEGGGGGGGGDGGGFGGGGGGF?@FGGGGGGGGGGGGGGGGEFGFGFEFGGGEDGGGGGGGGGGGGEGGGGGGAFFFCFGGGEFGFEGGGGGGGGGGF@CFGAFEEEGFGGGGGGFGGEGEGGGGGGGGGGEGGGGGGGGFEFFGGGGGDGGGGGGGDGG39EEGGGGFG>CFCDGGG?GGFFF<>0<C7<B5E
@M00200:205:000000000-AKKM3:1:1101:13543:2952 1:N:0:1
ATTGGGTATAAAGGGTGTGTAGGCGGGCTGTTAAGTCAGTGGTGAAATCTCCGGGCTCAACCTGGAAACTGCCATTGATACTATCAGTCTTGAATTTTGTTGAGGTAGGCGGAATATGTCATGTAGCGGTGAAATGCTTAGATATGACATAGAACACCGATTGCGAAGGCAGCTTACTAAGCAAATATTGACGCTGAGGCACGAAAGCGTGGGGATCAAACAGGATTAGATACCCGCGTAAGA
+
GGGGGGGGGGGGGGGGGGGGGGGGGGGGGGGGGGGGGGGGGGGGGGGGGGGGGGGGGGGGGGGGGGGGGGGGGGGGGGGGGGGGGGGGGGGGGGGGGGGGGGGGGGFEGGGGGGGGGGGGGGGGGGGGGGGGGGGGFGGGGGGGGGGGGGGGGDGGGGDGEGGGGGGGGGGGGGGFFGGGFGGGGGGGGGGFEGDEGCCGGFGGGGGDEEGGEGBGFFGGGGGG@FGFFB<D@@F)>EDEGF>
@M00200:205:000000000-AKKM3:1:1101:17791:2954 1:N:0:1
ACTGGGCTTAAAGGGCGTGCAGGCGGTCTGTTAAGTCTAGGGTGAAAGCTCCCGGCTCAACTGGGAGAGGTCCTTGGATACTGGCGGACTTGAGGGAGGCAGAGGAGAATAGAATTCCCGGTGTAGTGGTGATATGCGTAGATATCGGGAGGAATACCAGTGGCGAAGGCGGTTCTCTGGGCCTTACCTGACGCTGAGGCTCGAAAGCGTGGGGAGCAAACAGGATTAGATCCCCCTGTAGGAT
+
GGGGGGGGGGGGGGGGGDGCGGGGGGCGGGFGGGGGGGGGGGGGGGGGGDGGGGGGGGGGGFFGGGEGGC=FFGGGGGGGGGGGGGGDGGGGGGFGCFGGGGGGGGGCDFGGGGGGGFFGGGGGGGBFGGGFFGGGGGGGGGGGGGGGGFGGGGGGGGGGGGGGGGGGGGGGCECCGGGG@FFE8<F++2;9=E5**8C:*0=EG550?*:EG*)93CGFC*A50C74966*<CGD)87C*.4)
@M00200:205:000000000-AKKM3:1:1101:10552:2995 1:N:0:1
ACTGGGTATAAAGGGCGCGTAGGCGGCCAGCACAAGTCAGTTGTGAAATCTCCGAGCTTAACTCGGAAAGGTCAACTGATACTGTGCGGCTAGAGTGCGGAAGGGGCAACTGGAATTCTTGGTGTAGCGGTGAAATGCGTAGATATCAAGAGGAACACCTGCGGCGAAGGCGGGTTGCTGGGCCGACACTGACGCTGAGGCGCGAAAGCTAGGGGAGCGAACGGGATTAGATACCCGCGTAAA
+
GGGGGGGFGGGGGGGGGGGGGGGGGGGGGGGGGGGGGGGGGGGGGGGGGGGGGG7FFGGGGGGGGGEGGGGGGGCCFGGGGGGGGGGGGGGGGGGGGGGGGGGGGGGGGGGGGGGGGGGGGGGGGGGGGGGGGGGGGGGEGGGGGGGGGGGGGGGGGGGGGGGGDGGGGGGGGGGGGGGGGGGGGGGGGGGGGGGGGGGGFG5CECDGGEFGGG>DFGEEGGGD?DC(9?D>E<29>EF514:
@M00200:205:000000000-AKKM3:1:1101:9146:2996 1:N:0:1
ATTGGGTGTAAAGGGCGCGTAGGTGGCGCGGCAAGCGTGCGGTGAAAGCCCGGGGCTCAACCCCGGGTCGGCCGTGCGAACTGCCGCGCTCGAGCAGAGTAGAGGCGGGTGGAATTCCGGGTGTAGCGGTGGAATGCGTAGAGATCCGGAAGAACACCGGTGGCGAAGGCGGCCCGCTGGGCTCTGGCTGACACTGAGGCGCGACAGCGTGGGGAGCAAACAGGATTAGATACCCGTGTA
+
GGGGGGGGGGGGGGGGGGGGCGGGGGGGGGGGGGGGGGGGGGGGGGGGGGGEGGGGGGGGGGGGGGGEGGGGGGGGGGGGGGGGGGGGGGGGGGGGGFGGGGGGGGGGGGGGFGGGFGFGG:B<<CCFGCGGFFFCAEGGEEFFCFGGGEEGGGGGGGEC*8?*CEEEGFEGGGGEE*:CE58CFGGCC55:0ACECECFEC=*:?D5:/*?EG3C):EGG48D6CF?FB67ACFD5B:C
@M00200:205:000000000-AKKM3:1:1101:9912:3012 1:N:0:1
ACTGGGCTTAAAGGGCGCGTAGGCGGCTTGGCAAGTGGAAGGTGAAATCCCTCGGCTTAACCGAGGAACTGCCTTCCAGACTGCTTTGCTTGAGGCCGGGAGAGGCGAGTGGAATTCCCAGTGTAGCGGTGAAATGCGTAGATATTGGGAGGAACACCAGTGGCGAAGGCGGCTCGCTGGACCGGTTCTGACGCTGAGGCGCGAAAGCGTGGGGAGCAAACGGGATTAGCTACCCTAGTA
+
GGGGGGGGGGGGGGGGGGGGGGGGGGGGGGGGGGGGGGGGGGGGGGGGGGGGGGGGGGGGGGGGGGGGGGGGGGGGGGGGGGGGGGGGGGGGGGGGGGGGGGGGGGGGGGGGGGGGGGGGGGGGGGGGGGGGGGGGGGCEFGGGGFGGGGGGGGGGGGGGGGGGGGGGGGGGGGGGGGGGGGGGGEEGGFGGGGGGEFE5EDEECEGGGDGGGGFGFG?FDGGGFGGFF).C6CCFFFFF
@M00200:205:000000000-AKKM3:1:1101:21106:3034 1:N:0:1
ACTGGGCTTAAAGGGCGCGTAGGCGGCTTGACAAGCGTGCGGTGAAAGCTCGGGGCTCAACCCCGAGTCGGCCGTGCGCACTGTCGAGCTCGAGCACAGTAGAGGCAGATGGAATTCCGGGCGTAGCGGTGGAATGCGTAGAGATCCGGAAGAACCCCGGTGGCGAAGGCGGTCTGCCGGGGGGTGAGCTCGCAAGAGCTCAATAGCCGACCCTGAGGCGCGACAGCGTGGGGAGCAAACAGG
+
GEAAA9ECCCCEAF;CFGG:FF7,@+@FF@,;FA<FFEFDEE,:6C,C@FC@C7+86C=FE<:CCCEGGGGEGGCFGG+@@:FGFFGG7FF@F7CCF=AFFF,>DCCFGGA8=>DFF9@@++@5@FFCGFEFC:,>F:<:*=F9;,7,**=7=:B*=11==<:+B***?588C:*;++2:5*C58:*;6CGGG77E;C69<CFGG?><EEC8*:<5;5ECD5*91CG>@),)/*:C3?4>9,1
@M00200:205:000000000-AKKM3:1:1101:13404:3035 1:N:0:1
ATTGGGTGTAAAGGGAGCGTAGGTGGTTTGGTAAGCCCTCCGGGAAATCTTCAGGCTTAACCTGAAAAGGTCGGGGGGGACTGCCTGGCTAGAGGACGGGAGAGGAGCGCGGAATTCCCGGTGTAGCGGTGAAATGCGTAGAGATCGGGAGGAAGGCCGGTGGCGAAGGCGGCGCTCTGGAACGTTCCTGACACTGAGGCTCGAAAGCGTGGGGAGCAAACAGGATTAGATACCCTAGTAAGA
+
GGGGGGGGGGGGGGGGEGGGGGGGGGGGGGGGGGGGGGGGGGGGGGGGGGGGGGGGGGGGGGGGGGGGGGGGGGGGGGGGGGGGGGGGGGGGGGGGGGGGGGGGGGGGGGGGGGGGGGGGGGGGGGGGGGGGGGGGGGGGGGGGGGGGGGGGGGGGGGEGGGGGGGGGGGGGGGG>CFGGFGGEGCFGGGGGCFFGGGGGGGGCFGDDE5CEEG)>DGGGGFFFFF*4?FA7C8E=F>7C*).
@M00200:205:000000000-AKKM3:1:1101:17450:3049 1:N:0:1
ATTGGGTGTAAAGGGCAGGTAGGTGGTCTTATTTGTCTGTTGGTGAAATCCCGGGGCTTAACCCCGGAAGTGCCACGGAAACGGTAAGACTTAGAGTACTGGAGAGGCTAGCGGAATTCCCGGTGTAGCGGTGAAATGCGTAGAGATCGGGAGGAACACCAGAGGCGAAGGCGGCTAGCTGGACAGTAACTGACACTCAACTGCGAAAGCGTGGGGAGCAAACAGGATTAGATACCCTCGTA
+
GGGGGGGGGGGGGGGGGGGGGGGGGGGGGGGGGGGGGGGGGGGGGGGGGGGGGGGGGGGGGGGGGGGGGGGGGGGGGGGGGGGGGGGGGGGGGGGGGGGGGGGFCFGGGGGGGGGGGGGGGGGGGGGGGGGGGGGGGGFEGGGDGGGGGGGGGGGGGGGGGGGGGGGGGGGGGGGGGFGGGGGGGGFGGGGGGGGGGCGGGFGGE*:<EFDEGDEDBG>CCFFGFGG?4F?FGF+>??7CF?
@M00200:205:000000000-AKKM3:1:1101:17738:3072 1:N:0:1
ACTGGGTGTAAAGGGCTCGTAGGCGGCCAACTAAGTCGGACGTGAAATCCCCAGGCTCAACCTGGGAACTGCGTCTGATACTGGATGGCTTGAATTCGGGAGAGGGATGCAGAATTCCAGGTGTAGCGGTGAAATGCGTAGATATCTGGAGGAATACCGGTGGCGAAGGCGGCATCCTGGACCGGCATTGACGCTGAGGAGCGAAAGCTAGGGGAGCAAACGGGATTAGATACCCTAGTA
+
GGGGFGGGGGGGFGGGGGGFGGGG@GGGGGGDFGCFGGEGGGGGCCFGGFFGGCFFFGGCFFGGGGCFGE@FDFGD=A<FFGGGGDFGGGGGGGGGG7FGCG>EGGGGGGGCFGGAEGGGGEFEFGGGEFEGC<9FFGGGGGGGGGFFFFFECFFC@DCGCBCGEC75<8>C5C@FG9FDGFCGD5:E76?FC=DEGGGGGFG>CG79C?FC5C:DFGGGFDCCFGD<??2:7C66)>6C
@M00200:205:000000000-AKKM3:1:1101:8101:3089 1:N:0:1
ACTGGGTGTAAAGGGCGCGTAGGCGGCGCGGGAAGGCGGCGGTGAAAGTCCGGGGCTCAACCCCGGATCGGCCGTGGCGACTCCCGCGCTGGAGCACAGTAGAGGCGGGTGGAATTCCGGGTGTAGCGGTGGAATGCGTAGAGATCCGGAAGAACACCGGTGGCGAAGGCGGCCCGCTGGGCTGTGGCTGACGCTGAGGCGCGACAGCGTGGGGAGCAAACAGGATTAGATACCCCTGTA
+
GGGGGGGGGGGGGGGGGGGGGGGGGGGGGGGGGGGGGGGGGGGGGGGGGGGGGGGGGGGGGGGGGGGGGGGGGGGGGGGGGGGGGGGGGGGGGGGGGGGFGGGGGGGGGC>EFGGGFGFGGCGGGGFEGEGGCGFGGGGEGGGGGG?EECEGGC>FFGGEGGGGGDGGGGGGGGEG::EEGGFCGGGGGDCEG5DDEDGEC<CEEGGF87*?EGFGDEFF4*2<1CD2=9AF7CFD)7@9
@M00200:205:000000000-AKKM3:1:1101:7818:3095 1:N:0:1
ATTGGGCGTAAAGGGTGCGTAGGTGGTGAGGTAAGTCGGATGTGAAATCTCCAGGCTCAACCTGGAAACTGCATTGGAAACTACCTTGCTAGAGGGTTTGAGGGGGGACTGGAATTCTCGGTGTAGCAGTGAAATGCGTAGATATCGAGAGGAACACCAGTGGCGAAGGCGAGTCCCTGGAAAACACCTGACACTGAGGCACGAAAGCTAGGGGAGCAAACAGGATTAGATACCCCGGTAAGA
+
GGGGGGGGGGGGGGGGGGGGGGGGGGGGGGGGGGGGGGGGGGGGGGGGGGGGGGGGGGGGGGGGGGGGGGGGGGGGGGGGGGGGGGGGGGGGGGGGFGGGGGFGGGGGGGGGGGFGGGGGG@EFGGGGGGGGGGFGGGGGGGFGGGEGGFEFGGFGGGGGGGGCEEEGGGGDEGGGFGGGGGGGGGG5*>GGGFGGGGFDGD5CGEGGFEGGGGFDBGFGGGGGFGC?FFFGG:8D>;BGC?>
@M00200:205:000000000-AKKM3:1:1101:14128:3099 1:N:0:1
ACTGGGCTTAAAGGGCGAGTAGGCGGCATATTAAGTCAGCTGTGAAATCTCCGAGCTTAACTCGGAACGGTCAGCTGATACTGATGCGCTAGAGTGCAGAAGGGGCAATCGGAATTCTTGGTGTAGCGGTGAAATGCGTAGATATCAAGAGGAACACCTGAGGTGAAGACGGGTTGCTGGGCTGACACTGACGCTGAGGCGCGAAAGCCAGGGGAGCAAACGGGATTAGATACCCTTGTA
+
GGGGGGGGGGGGGGGGGGGGGGGGGGGGGGGGGGGGGGGGGGGGGGGGGGGGGGGGGGGGGGGGGGGGGGGGGGGGGGGGGGGGGGGGGGGGGGGGGGGGGGGGGGGGGGGGGGGGGGGGGGGGGGGGGGGGGGGGGGGGGGGGGGGGGGGGGGGGGGGGGFGGGGGGGGGGGGGEGGGGGGGGFGGGFGGGGD4ACFGGGGCEGGGGGGGGGGEG@CFGGGGGFD5>FFF7FFFGFFFG
@M00200:205:000000000-AKKM3:1:1101:15117:3102 1:N:0:1
ACTGGGTATAAAGCGCACGTAGGCGGATTGTTAAGTCAGGGGTGAAATCCTGGAGCTCAACTCCAGAACTGCCTTTGATACTGGCGATCTTGAGTTCGGGAGAGGTGAGTGGAACTGCGAGTGTAGAGGTGAAATTCGTAGATATTCGCAAGAACACCAGTGGCGAAGGCGGCTCACTGGCCCGATACTGACGCTGAGGTGCGAAAGCGTGGGGAGCAAACAGGATTAGATACCCTTGTA
+
GGGFGFFGGGGGGGGGE@CCCGEGGGGG>FGGGGGGGGGGFEGGFGGFFFGFGGGGGGGFGGGFGFEG@FFGGGDFGGGGGGGGGGGGGGGFFFCEFGGGGGGEGEFGGEFCEGGGGFGGG@F,FGGGGFGFGG@FGGFGDGGGGGGGGGFGGFGGFGDEEF7CGG73>@:C>C@FFFGC@D85BCE=CF78CED5*8/=5<CBCEGGGCEGCEF5:FGGG4C46C:?FFAF?EFF557F
@M00200:205:000000000-AKKM3:1:1101:24824:3112 1:N:0:1
ACTGGGTATAAAGGGCGCGTAGGTGGCGGCATAAGGCTGTGGTGAAAGTCTGGGGCTCAACTCCGGATCGGCCATGGCAACTGTGTCGCTGGGGCACCGTAGAGGCAGATGGAATTCCGGGTGTAGCGGTGGAATGCGTAGAGATCCGGAAGAACACCAGTGGCGAAGGCGGTCTGCTGGGCGGTGGGAGAGCAATCTGCCAATAGCCGATACTGAGGCGCGACAGCGTGGGGAGCAAACAGG
+
GFGGGGGGGGGGGGGEGGGGGGGFGGGGGDGGGGGGGGGFFGGGGGGGGGGGGGGGGGGGGFCEFD:@CCGGG7FCGGFGGGGGGGGGFFGGGGDEGFGGGEFGGGGGFCGGGGGGGD>FGGGGGGGGGGGEFGGGGDFGGGGGGGC<FEGDGGGCGG7FGFGECGDGGGGGEEGGGGGGGGGGGGCE*9EEC?C9+2+29*<EGE7DGC:8?C/2<5/?5CE)7C42551DG*/).)):CB<
@M00200:205:000000000-AKKM3:1:1101:18985:3145 1:N:0:1
ACTGGGTTTAAAGGGCGCGTAGGCGGGATGGCAAGTCGGTCGTGAAATCCCTGGGCTCAACTCAGGGGGGTCGGCCGATACTGCCATTCTTGAGGGATGCAGAGGAGACTGGAATTCCCGGTGTAGCGGTGAAATGTGTAGAGATCGGGAGGAACACCGGTGGCGAAGGCGGGTCTCTGGGCATTCCCTGACGCTGAGGCGCGAAAGCGTGGGGAGCAAACGGGATTAGATACCCGTGTA
+
GGGGGGGGGGGGGGGGGGGGGGGGGGGGGGGGGGGGGGGGGGGGGGGGGGGGGGGGGGGGGGGGGGGGGGGGGGGGGGGGGGGGGGGGGGGGGGGGGGGGGGGGGGGGGGGGGGGGGGGGGGGGGGGGGGGGGGGGGGGGGGGGGGGGGGGGGGGGGGGGGGGFGEGGGGGGGGEGFGGGGGGGFCCCGGGGGGDCEGGGGGGGEEGGGEGGGGFG>FGGGGGGFG<?FFFGGCF78BFG
@M00200:205:000000000-AKKM3:1:1101:22931:3163 1:N:0:1
ATTGGGTTTAAAGGGCGCGTAGGCGGCGCAACAAGTCACTTGTGAAATCTCCGGGCTTAACCCGGAGCGGCCAAGTGATACTGTCGTGCTAGAGTGCGGAAGGGGCTACTGGAATTCTCGGTGTAGCGGTGAAATGCGTAGATATCGAGAGGAACACCTGTGGCGAAGGCGGGTAGCTGGGCCGACACTGACGCTGAGGCGCGAAAGCTAGGGGAGCGAACGGGATTAGATACCCGCGTA
+
GGGGGGGGGGGGGGGGGGGGGGGGGGGGGGGGGGGGGGGGGGGGGGGGGGGGGGGGGGGGGGGGGGGGGGGGGGGGGGGGAFGGGGGGGGGGGGGGGGGGGGGGGGGGGGGGGGGGGGGGGEGGGGGGGGGGGGGGFGGGGGGGEFGGGGGGGGGGGGGGGFGGGGGGGGGGGGGGGGGGDGGEGEEEEGGGGCCEGGGGGGGGGE3FGFGGGGDGFGGGGDG36D4>FBA:C6ADBF5E
@M00200:205:000000000-AKKM3:1:1101:17312:3189 1:N:0:1
ACTGGGCGTAAAGCGCACGCAGGTGGCTGAGTCAGTCGATTGTGAAAGCCCTGGGCTTAACCTGGGAATTGCAGTCGATACTACTCAGCTGGAGTATGGGAGAGGGTAGTGGAATTCCCGGTGTAGCGGTGAAATGCGTAGATATCGGGAGGAACATCAGTGGCGAAGGCGGCTACCTGGCCCAATACTGACACTCAGGTGCGACAGCGTGGGGAGCAAACAGGATTAGATACCCGAGTA
+
GGGGGGGGGGGGGGGGGGGGGGGGGGGGGGGGGGGGGGGGGGGGGGGGGGGGGGGGGGGGGGGGGGGGGGGGGGGGGGGGGGGGGGGGGGGGGGGGGGGGFGGGGGGGGGGGGGGGGGGGGGGGGGGGGGGGGGGGGGGGGGGGGGGGGGGGGGGGGGFGGGGGGGGGGFGGGGGGGGGGGGGGGGFCFGGGGGGGGDGGGGGGGGGFEEGGGGFCBGEECDGGFGG?FF>CFGGGDE)A
@M00200:205:000000000-AKKM3:1:1101:14239:3190 1:N:0:1
ATTGGGCGTAAAGGGCGCGTAGGCGGCGCGGGAAGGCGGCGGTGAAAGTCCGGGGCTCAACCCCGGATCGGCCGTGGCGACTCCCGCGCTGGAGCACAGTAGAGGCGGGTGGAATTCCGGGTGTAGCGGGGGAATGCGTAGAGATCGGGAAGAACATCAGTGGCGAAGGCGGCCTGCTGGGCTGTTGCTGACGCTGAGGCGCGACAGCGTGGGGAGCAAACAGGATTAGATACCCCAGTAAGA
+
GGGGGGGGGFGGGGGGGGGGGGGGGGGGGGGGGGGGGGGGGGGGGGGGGGGGGGGGGGGGGGGGGGGGGGGGGGGGGGGGGGGGGGGGGGGGGGGGGGGGGGFGGGGGGCEG8C7F,<C?ECEEFGGEG*?E8E889E88ECC<+<EEE5?>CF,8CCFFC?C8C8C5C*:CGCEF886@E>6?8FGG?>9;C/9C8CG5CD=CGEGGG=EGGG375=FFFGGG1C*)9*)2+3<7@5??7<>
@M00200:205:000000000-AKKM3:1:1101:17488:3196 1:N:0:1
ATTGGGCATAAAGGGCGCGTAGGCGGCTTATCAAGTCAGGCGTGAAATTCCCGGGCTCAACCTGGGGGCTGCGCTTGATACTGATGAGCTTGAATGCGGGAGAGGATAGTGGAATTCCCAGTGTAGAGGTGAAATTCGTAGATATTGGGAAGAACACCAGTGGCGAAGGCGGCTATCTGGCCCGTAATTGACGCTGAGGCGCGAAAGCGTGGGGAGCAAACAGGATTAGATACCCGTGTAAGA
+
GGGGGGGGGGGGGGGGGGGGGGGGGGGGGGGGGGGGGGGGGGGGGGGGGGGGGGGGGGGGGGGGGFGGGGGGGGDGGGGGGGGGGGGGGGGGFGGG9FGGGGGGGGGGGGGGGGGGGGGGGGGGGGGGGGGGGGGGGGGGGGGGGGGGGGCFGGGGGGGGGGGGGGGGGGGD5>EGGCGGFF*:EGEFGGGGGGGGGGGGGGGCGEG<CCEGGGFGFFGGGGGG:*:>F?BC?FGG5:5FGB2
@M00200:205:000000000-AKKM3:1:1101:24747:3236 1:N:0:1
ATTGGGTATAAAGGGCGCGTAGGCGGTCTATCAAGTCGGGGGTGAAATCTTTCGGCCCAACCGGAAAAGGGCCTTCGATACTGATAGACTCGAGCGAGGTAGGGGCAGATGGAACTTCCGGTGGAGCGGTGAAATGTGTTGAGATCGGGAGGAACGCCGGTGGCGAAAGCGACAGACTGGGGCTTTGCCGACGCTCATGCACGAAAGCCAGGGGAGCGAACGGGATTAGATACCCTTGTA
+
GGGGGGGGGGGGGGGGGGGGGGGGGGGGGGGGGGGGGGGGGGGGGGGGGGGGGGGGGGGGGGGGGGGGGGGGGGGGGGGGGGGGGGGGGCGGGGGGGGGGGGGGGGGEFGGGGGGGGGGGDFGGEFGGGGGGGGGD@FFFGGGFCFGGGGGGGGGGECFGGGGGGCG>EFEDGCGGGF?FGGGCCFGGGGEEEGGEGGGGGCGGDEC*;:FGGGFDBGEE<3EG1C*.?/4:@8C4?FFE
@M00200:205:000000000-AKKM3:1:1101:11672:3239 1:N:0:1
ACTGGGTTTAAAGGGCGCGTAGGCGGCCTTGCAAGTCCTGCGTGAAATCCCTCGGCTCAACTGAGGAATTGCACGGGAAACTGTTTGGCTTGAGTTCGGGAGAGGGAAGCGGAATTCCGGGTGTAGCGGTGAAATGCGTAGATATCCGGAGGAACACCGGTGGCGAAGGCGGCTTCCTGGACCGACACTGACGCTGAGGCGCGAAAGCTAGGGGAGCAAACGGGATTAGATACCCGTGTA
+
GGGGGGGGGGGGGGGGGGGGGGGGGGGGGGGGGGGGGGGGGGGGGGGGGGGGGGGGGGGGGGGGGGGGGGGGGGGGGGGGGGGGGGGGGGGGGGGGGGGGGGGGGGGGGGGGGGGGGGGGGGGGGGGGGGGGGGGGGGGGGGGGGGGGGGGGEFGGGGGGEGGGGGGGGGGGGGGGGCGGGGGGGGGGGFFGGGGGEFGGGGGGGDCCEGGGGGFGFGGGGGGG?GGFFFFGGE?57).:
@M00200:205:000000000-AKKM3:1:1101:19292:3241 1:N:0:1
ACTGGGCTTAAAGGGCGCGTAGGTGGTTTGATAAGGGTGTGGTGAAAGCCCGGAGCTCAACTCCGGGTCTGCCGTGCCGACTGTCAAACTCGAGGACTGTAGAGGCAGACGGAATTCCGGGTGTAGCGGTGGAATGCGTAGAGATCCGGAGGAAGACCGGTGGCGAAGGCGGTCTGCTGGGCAGTTTCTGACACTGATGCGCGACAGCGTGGGGAGCAAACAGGATTAGATCCCCTGGTA
+
GGGGGEGGGGFCGGGGGGGFFGGFGGGGFGFGFGGFGFGGGDFFGGGGGGFGGGGG8FE,EFACEGGGEGGGFGGGGGGF>7CFFFFGEFDFFGGGGGFFGF9FFGGEGGG=CCECFCEC:FGGGGGDFEGG?FGGDGGEGGGC>DCFGDEC::F:CFF<:FE@:CCFGGGEC>EGGGGEGGGGGGGGGGGFCFC9CF7C=3CCEEDFG>CEGG3CEG86CDFG16*3=*6*32/9>FFF
@M00200:205:000000000-AKKM3:1:1101:14133:3243 1:N:0:1
ATTGGGCTTAAAGGGTGCGTAGGTGGTGAGGTAAGTCGGATGTGAAAGCTCCGAGCTCAACTCGGAAATGGCATTGGAAACTACCTTGCTGGAGGGTTTGAGGGGGGACTGGAATACTTGGTGTAGCAGTGAAATGCGTAGATATCAAGTGGAACACCAGTGGCGAAGGCGAGTCCCTGGACGATTTCTGACGCTGAGGCACGAAAGCTAGGGGAGCAAACAGGATTAGATACCCTTGTA
+
GGGGGGGGGGGGGGGGGGGGGGGGGGGGGGGGGGGFGGGGGGGGGGGGGGGGGGGGGGGGGFGGGGGGGGGGGGGGGGGGGGGGGGGGGGGFEFGGGGDGGGGGGGGGGGGGGGGGGGGGGGGGGGGGGG::F@EFGGFEGGGGGGGGGFGGGGGGFGGGGGFGGGGGDGGECEFCGGGGGGGGGFEGFGGGGGGGGGGGGGGGGGGGGFE@FE>DBFGGGGGFFGGFFFAGGGCGFF?C
@M00200:205:000000000-AKKM3:1:1101:16433:3246 1:N:0:1
ATTGGGCTTAAAGGGCGCGCAGGCGGCTTGGCAAGTCGAGTGTGAAATCCCTTGGCTTAACTGAGGAATGGCGCTCGAAACTACCTCGCTAGAGGGCGGGAGAGGGAAGTGGAACTCTCGGTGTAGGGGTGAAATCTGTAGATATCGAGAGGAACACCGGTGGCGAAGGCGGCTTCCTGGCCCGTATCTGACGCTGAGGCGCGAAAGCGTGGGGAGCAAACAGGATTAGATACCCCTGTA
+
GGGGGGGGGGGGGGGGGGGGGGGGGGGGGGGGGGGGGGGGGGGGGGGGGGGGGGGGGGGGGGGGGGGGGGGGGGGGGGGGGGGGGGGGGGGGGGGGGGGGGGGGGGGGGGGGGGGGGGGGGGGGGGGGGGGGGGGGGGGGGGGGGGGGGGGGGGGGGGGGEGGGGGGGGGGGGGCCFFGGF5CEGDGGGGFGGGDGDGGFEGGG5EGGGEEEDGFGFG6CGFGGBFGFFFFFGFGD5)9F
@M00200:205:000000000-AKKM3:1:1101:7476:3253 1:N:0:1
ATTGGGTTTAAAGCGTGTGTAGGCGGGTCGTTAAGTGCCTTGTGAAATCCCACAGCTCACCTGTGGAACTGCTTGGCATACTGGCGATCTTGAGCCACTTAGGGGCAACCGGAACAAACGGTGGAGCGGTGAAATGCGTAGATATCGTTTGGAACGCCAAAGGTGAAAACAGACAGCTGGGAGTGTGCTGACGCTGAGACACGAAAGCCAGGGGAGCGAACGGGATTAGATACCCTCGTA
+
GGGGGGGGGGGGGGGGGGGGGGGGGGGGGGGGGGGGGGGGGGGGGGDGGGGGGGFGGGEGGGGGGGGGGGGGFFGCGGGGGGGGGDEEGGGGGGGGGGGGGGGGGGGGGGGGGGGGGGGGGGGGGGGGGGGGGGFFGGGGGGGGGGGGG<FDGGGGGGGGGGGGGGGGGGGGG5C@FGGGDGGE6CEFGFCFEGGGGGGGFGGGE838<EEFG5BGEGGGGGCDBDFF4FFFGFFG>>7C
@M00200:205:000000000-AKKM3:1:1101:24156:3275 1:N:0:1
ATTGGGCGTAAAGCGTGTGTAGGCGGATGGCTAAGTGTCTTGTGAAATCCCATGGCTCAACCATGGAACTGCTCGACATACTGGTCATCTTGAGCAACCTAGGGGCGAGCGGAACAAACGGTGGAGCGGCGAAATGCGTAGATATCGTTTGGAACGCCAATGGTGAAAACAGCTCGCTGGGGGTTTGCTGACGCTGAGACACGAAAGCCAGGGGAGCGAACGGGATTAGATACCCTTGTA
+
GGGGGGGGGGGGGGGGGGGGGGGGGGGGGGGGGGGGGGGGGGGGGGGGGGGGGGGGGGGGGGGGGGGGGGGGGGG:FGGEEEFGFGGGGGGGGGGGGGGGGGGFG>FGEGGGGGGGGGGGGGGGGGGGGGGGGGGGGGGEGGGG;FGGGDGGGGGGGGGGGFGGGGGGGFFFGC:CE5CFGGGGGGGFEGGGGGGGGGG6CCEGEGG4C6E8CG:CBEEGGGDC?C4<6@BFE:<C5?FG
@M00200:205:000000000-AKKM3:1:1101:17838:3282 1:N:0:1
ATTGGGTATAAAGGGTGCGTAGGCGGACGCGCAGGCATCTTGTGAAATCCCCCGACTCAACCGGGGAATTGCGGGGTGAACCGCGCGTCTTGAGGCAAGTAGGGGCTGCCGGAACGCTAGGTGGAGTGGTGAAATGCGTTGATATCTAGCGGAACGCCGAAGGAGAAATCAGGCAGCTGGGCTTGCTCTGACGCTCAGGCACGAAAGCGTGGGGAGCGAACGGGATTAGATACCCTAGTA
+
GGGGGGGGGGGGGGGGGGGGGGGGGGGGGGGGGGGGGGGGGGGGGGGGGGGGGGGGGGGGGGGGGGGGGGGGGGGGGGGGGGGGGGGGGGGGGGGGGGGGGGGGGGGGGGGGGGGGGGEGGGGFFCGGGGGGGGGGGGGGGGGGGGGGGGGGGGGGGGGGGGGGGGGGGGGFGGGGGGGDGGGGGGGGGGGGGGGGGGGGGGGGGGDGG7EGGGFGBG>EDGGDFGGFFFFGGCEGFFBE
@M00200:205:000000000-AKKM3:1:1101:13066:3283 1:N:0:1
ACTGGGCATAAAGAGCGTGTAGGCGGCCAAGCAGGTCTGTTGTGAAAACTGGAGGCTTAACCTTCAGACGTCGATAGAAACCGTTTGGCTAGAGTCCGGAAGAGGAGAATGGAATTCCTGGTGTAGCGGTGAAATGCGCAGATATCAGGAAGAACACCCGTGGCTAAGGCGGTTCTCTAGTACGGTACTGACGCTGAGACGCGAAAGCGTGGGGAGCGAACAGGATTAGATACCCTCGTA
+
GGGGGGGGGGGGFGGGGGGGGGGGGGGGGGGGGGGFGGGGGGGGGGGGGGGGGGGGGGGGGGGGGGGGGGGGGGGGGGGGGGGGGGGGGGGGGGGGGGGGGGGGGGGGGGGGGGGGGGGGGGGFGGGGGEGGGGGGGGGEGGGGGGGGGGGGGGGGGGGECFGGGGGGGGGGGGGGGGFFEEF>EGFGGGGGGGDGEGGGGDGGGCGGGC*CEDFGFGGGGGFC?GFDF=2:AC?D>D>E
@M00200:205:000000000-AKKM3:1:1101:7859:3287 1:N:0:1
ATTGGGTTTAAAGGGAGCGTAGGCGGGCTCTTAAGTTAGGTGTTTAATCCCGGGGCCTAACCCCGGACAGGAACTTAAAACTGGGAGTCTTGAATAGTGGAGAGGACGGCGGAATTGGGGGTGTAGCGGTGGACTGCGTAGAGATCCCCAAGAACACCAGTTGCGAAGGCGGCCGTCTGGACACATATTGACGCTGAGGCTCGAACGCATGGGGAGCAAACAGGACTAGCTACCCGCGTC
+
FGFDGGGGGGFGCCC<@CGGGGGGEG:7CFGGE,E@CEDFA@FCFG9EFF@7+:FEF,,CFGCFE77FF7FDFFGAF<B,CEFGF?ECFGF,C:B,C@<8,8E4FGFGDCCG>:+8<,<<<:FFF,,1>>FE7,?CCCGEEEGFCCGGGGGDFGF@CGGFGFGG8<8@FFD*8:C8E5*CCFCG?+2<<C?FE**1:*;C=7CCG/9*2:E>A5>757*+99;F:**(9.:CC6C)8<5*
@M00200:205:000000000-AKKM3:1:1101:20056:3297 1:N:0:1
ACTGGGTTTAAAGGGTGCGTAGGCGGGTAGGTAAGTCAGTGGTGAAATCTCCGAGCTTAACTCGGAAACTGCCATTGATACTATCTATCTTGAATGTTCTGGAGGTGAGCGGAATATGTCATGTAGCGGTGAAATGCTTAGATATGACATAGAACACCAATTGCGTAGGCAGCTCACTACGGAAATATTGACGCTGAGGCACGAAAGCGTGAGGATCAAACAGGATTAGATACCCCCGTA
+
GGGGGGGGGGGGGGGGGGGGGGGGGGGGGGGGGGGGGGGGGGGFGGGGGGGGGGEGGGGGGGGGGGGGGGGGGGGGGFCFGGFGGGGGGGGGGGGGGGGGGGGGGEGGGGGGGFGGGGGFGGGGGGGGGGGGGGGGDFGFGEFFGEGFGGFFGFGGGFFGGEGGGGGGGGGGGGFGGGCGEGGGGGGGGGGDE5CEGGGFGF=CGEGGGC8CFFFGFGGGGGGGDGG8AFFG9:F*;BDG
@M00200:205:000000000-AKKM3:1:1101:22125:3324 1:N:0:1
ATTGGGTTTAAAGAGCTCGTAGGCGGTTCCGTAAGTCAGGTGTGAAAAATCTGGGCTCAACCCAGTGGAGCACCTGATACTGCGGTGACTCGAGTCCGGTAGGGGAGTGTGGAATTCCTGGTGTAGCGGTGAAATGCGCAGATATCAGGAGGAACACCGACGGCGAAGGCAGCACTCTGGGCCGGTACTGACGCTGAGGAGCGAAAGCATGGGGAGCGAACAGGATTAGATACCCTAGTA
+
GGGGGGGGGGGGGGGGGGGGGGGGGGGGGGGGGGGGGGGGGGGGGGGGGGGGGGGGGGGGGGGGGGGGCCFGGGGGGGGGGGGGGGGGGGGGGGGGGGGGGGGGGGGGGGGGGGGGGGGGGGGGGGGGGGGGFGGGGGGGGGGGGGGGGGGGGGGGGGGGGGGGGGGGGGGGGGGGGCCGGGGGGGGGFGGGGGDEGGGGGGGGGGGGGFGGFCBGFGGGGGGG0*C?FFFGG?FDFFFG
@M00200:205:000000000-AKKM3:1:1101:7172:3331 1:N:0:1
ACTGGGTTTAAAGAGTTGCGTAGGCGGTTCGTAAAGCGAATAGTGAAATCTGGTGGCTCAACCATCAGGCTATTATTCGAACTCACGAACTCGAGAGTAGCAGAGGTAACTGGAATTTCTAGTGTAGGAGTGAAATCCGTAGATATTAGAAGGAACACCAATGGCGTAAGCAGGTTACTGGGCTATTTCTGACGCTAAGGCACGAAAGCGTGGGGAGCGAACGGGATTAGATACCCTGGTA
+
GGGGGGFGGGGGGGGGGGGGGGGGGGGGGGGGGGGGGGGGGGGGGGGFGGGGGGGGGFGGGGGGGGGGGGGGGGGGGGGGGEGGGGGGGGGGGGGGGGGGGGFE=FFGGGFGDFFGGGGGGGGGGGGFGGGGGGGGGGGGGFFCFCFFGGFGGGGGGGGGGGGGGGGGGGGGGGDGGGFGFGGGGG;EG@CGGGCEGGGGFGF>CEGGGEGFGGFGFGGGGG*825C@FFEGCCFGAAFFG
@M00200:205:000000000-AKKM3:1:1101:11101:3356 1:N:0:1
ACTGGGCGTAAAGCGCGTGTAGGCGGACTGTTAAGTCGGGGGTGAAATCCCGAGGCTCAACCTCGGAATTGCCTTCGATACTGGCAGTCTTTGAGTCCGGGAGAGGTGAGTGGAACTCCTAGTGTAGAGGTGAAATTCGTAGATATTAGGAAGAACACCAGTGGCGAAGGCGGCTCACTGGCCCGGTACTGACGCTGTGACGCGAAAGCGTGGGGAGCAAACAGGATTAGATACCATTGTA
+
GGGGGGGGGGGGGGGGGGGGGGGGGGGGGGGGGGGGGGGGGGGGGGGGGGGGGGGGGGGGGGGGGGGGGGGGGGGGGGGGGGGGGGGGGGGGGGGGGGGGGGGEFFGFGGGGGGGGGGGGGGGGGGGGGGGGGGGGGGGFGGGGGGGGGGGGGGGGGGGGGGCF7FGGGGGGGGGGGGGGGGGFEDGGGGGGGG:EGGFGFGGGDEGGFECEGGFGFGGGGGGG:CCAFFFFGGG*=??9C
@M00200:205:000000000-AKKM3:1:1101:19691:3358 1:N:0:1
ACTGGGCGTAAAGGGCTCGTAGGCGGTCTGTCGCGTCGGGAGTGAAAACCAGGTGCTTAACACCTGGCTTGCTTTCGATACGGGCAGACTAGAGGTATTCAGGGGAGAACGGAATTCCTGGTGTAGCGGTGAAATGCGCAGATATCAGGAGGAACACCGGTGGCGAAGGCGGTTCTCTGGGAATATCCTGACGCTGAGGAGCGAAAGTGTGGGGAGCGAACAGGATTAGATACCCTAGTA
+
GGGGGGGGGGGGGGGGGGGGGGGGGGGGGGGGGGGGGGGGGGGGGGGGGGGGGGGGGGGGGGGGGGGGGGGGGGGGGGGGGGGGGGGGGGGGGGGEFGGGGGGGGGGGGGGGGGGGGGGGGGGGGGGGGGGFGGGGGGGGGC9FGGGGFGCFGGGGGGGGGGGGGGGDGGGGEGGGGFGGGGGGGGGGG7FGGGGG5CFFEFG?:EC>FCGGGGFGFGGGGGGGBCF?FFFCGCGGFFFG
@M00200:205:000000000-AKKM3:1:1101:14183:3362 1:N:0:1
ACTGGGTTTAAAGGGCGCGTAGGCGGCCTGCTAAGTCGAACGTGAAATCCCCGGGCTCAACCCGGGAACTGCGTCCGAGACTGAAAGGCTCGAATCCGGGAGAGGGATGTGGAATTCCAGGTGTAGCGGTGGAATGCGTAGATATCTGGAGGAATACCGGTGGCGAAGGCGGCATCCTGGACCGGCATTGACGCTGAGGAGCGAAAGCCAGGGGAGCAAACGGGATTAGATACCCTCGTA
+
GGGGGGGGGGGGGGGGGGGGGGGGGGGGGGGGGGGGGGGGGGGGGGGGGGGGGGGGGGGGGGGGGGGGGGGGGEGGGGGGGGGGGGGGGGGGGGGGGGGGGGGGGGGGGGGGGGGGGGGGGGGGGFFGGGGGGGGGGGGGGGFFGGGGGGGGGGGGGGGGGGGGGGGGGGGGGGGGGGGGGGGGGGDEFFGGGGGGGGGFEGGGGCDGGGGGGGFGFGGGGGCD:GC?FF4FCFFGFE:C
@M00200:205:000000000-AKKM3:1:1101:12664:3387 1:N:0:1
ATTGGGTATAAAGGGCGCGTAGGCGGCCTGCTAAGTCGAACGTGAAATCCCTGGGCTCAACCCAGGAACTGCGTCCGATACTGGTTGGCTTGAATCCGGGAGAGGGATGTGGAATTCCAGGTGTAGCGGTGAAATGCGTAGATATCTGGAGGAACACCGGTGGCGAAGGCGACATCCTGGACCGGCATTGACGCTGAGGCGCGAAAGCCAGGGGAGCAAACGGGATTAGATACCCGAGTAAGA
+
GGGGGGGGGGGGGGGGGGGGGGGGGGGGGGGGGGGGGGGGGGGGGGGGGGGGGGGGGGGGGGGGGGGGGGGGGGGGGGGGGGGGGGGGGGGGGGGGGGGGGGGGGGGGGGGGGGGGGGGGGGGGGGGGGGGGGGGGGGGGGGGFGGGGGGGGGGGGGGGGGGGGGGGGGGGGGDECGGGGGGGGGGGGGGGGGG:EDCFGGGGGGGGGD7FGGGFGFGF@<DEC,)7>FF2CF?FDFFFGGFF
@M00200:205:000000000-AKKM3:1:1101:22208:3391 1:N:0:1
ACTGGGTGTAAAGGGCGCGTAGGCGGGCAAGCAAGTCCGGGGTGAAATCTTTCGGCTCAACCGGAAAAGTGCCTTGGATACTGCTTGTCTAGAGGGAGCTAGGGGCCGTTGGAACTTCCGGTGGAGCGGTGAAATGCGTTGATATCGGAAGGAACGCCGGTGGCGAAAGCGAACGGCTGGATCTCTTCTGACGCTGAGGCGCGAAAGCTAGGGGAGCAAACGGGATTAGATACCCGTGTAAGA
+
GGGGGGGGGGGGGGGGGGGGGGGGGGGGGGGGGGGGGGGGGGGGGGGGGGGGGGGGGGGGGGGGGGGGGGGGGGGGGGGGGGGGGGGGGGGGGGGGGGGGGGGGGGGGGGGGGGGGGGGGGGGG@GGGGGGGGGGGGGGGGGGGGGGGGGGGGGGGGGGGGGGGGGGGGGGGGGGGGGGGGGGGGGGGGGGGGGDGGGGGGGGGGGGFGFEGGG>C5CCGCGDG?D7>49<FFF?D3>:CGBF
@M00200:205:000000000-AKKM3:1:1101:11241:3406 1:N:0:1
ACTGGGTTTAAAGGGCGCGTAGGCGGCTTGGTAAGTCAAAGGTGAAATCCCTCGGCTCAACCGAGGAATTGCCTTTGAAACTGCCTGGCTTGAGGCCGGGAGGGGGTAGCGGAATTCCCAGTGTAGCGGTGAAATGCGTAGATACTGGGAGGAACACCGGTGGCGAAGGCGGCTACCTGGACCGGTTCTGACGCTGATGCGCGAAAGCGTGGGGAGCAAACAGGATTAGATACCCCTGTA
+
GGGGGGGGGGGGGGGGGGGGGGGGGGGGGGGGGGGGGGGGGGGGGGGGGGGGGGGGGGGGGGGGGGGGGGGGGGGGGGGGGGGGGGGGGGGGGGGGGGGGGGGGGGGGGGGGGGGGGGGGGFGEGGGGGGGGG;;FGGGGGGCGGGGGGGGGGGGGGGGDFGEGGGGGGGGGGGGFGGGGGGGGGEGGGGGGGGGEGGGGGGGGGGCFEEGGGGFD>GFCDFGC?G7<FFBGGEFGF>FG
@M00200:205:000000000-AKKM3:1:1101:7178:3408 1:N:0:1
ACTGGGTTTAAAGGGCTCGTAGGTGGCCAACTAAGTCGGACGTGAAATCCCTCGGCTTAACCGGGGAACTGCGTCCGATACTGGTTGGCTTGAGTTTGGGAGAGGGATGCGGAATTCCAGGTGTAGCGGTGAAATGCGTAGATATCTGGAGGAACACCGGTGGCGAAGGCGGCATTCTGGACCGAAACTGACGCTGAGGCGCGAAAGCCAGGGGAGCAAACGGGATTAGATACCCTAGTA
+
GGGGGGGGGGGGGGGGGGGGGGGGGGGG@FFFGGGGGGGGGGGGGGGGGGGGGGGGGGGGGGGGGGGGGGGGGGGDGGGGGGGGGFF>GGGGGGGGFFGGGGGGGGGGGGGGGGGGGGGGGFGGAFGGGGGGGAEGGGGGGGGGGGGGGGGGGGGGGGGDFFGGGGGGGGGGGGEGGGGGGGGGDEGGGGFFGGCEDGGFGGGGGGGGC6@FGGFGECFGCDEGFGC?FF>FGGFGFFFG
@M00200:205:000000000-AKKM3:1:1101:17234:3412 1:N:0:1
ATTGGGTGTAAAGCGCGCGCAGGCGGGTCCTGTAAGTCGGAAGTGAAATTTCACGGCTCAACCGTGAAGCTGCTTCTGATACTGCGGATCTGGAGATCGGTAGAGGTCGGTGGAATTACAGGTGTAGCGGTGGAATGCGTAGATATCGAGAGGAACACCTGCGGCGAAGGCGGGTTGCTGGGCTGACACTGACGCTGAGGCGCGAAAGCTAGGGGAGCGAACGGGATTAGATACCCCCGTA
+
GGG@DEFFEGDFGGGGGGGGECGGGCGGGGFGGGCEDFC@C,>FFAEFGGGGFGGGG7FGGGGGGGGGEGFFGFAF?BFG,AFGGEEDFGFGG9E<BF=FGEGAFGGGED=FE=EGECEGFCFFF,=FFCEDC38FEGGG7FGAFGGC@CFGGGGGGGCFGGDEGDEGDGG@*8CEGGGGCC58?>CCEC+<EEGC8EFFFCEDGE7CEFC?0@B)7CCE7D814<1,/6:>C:C*07>E)
@M00200:205:000000000-AKKM3:1:1101:18536:3413 1:N:0:1
ACTGGGTTTAAAGAGCGTGTAGGCGGCTAGATAGGTCCGTTGTGAAAACTCGAGGCTCAACCTCGAGACGCCGATGGAAACCATCTGGCTAGAGTCCGGAAGAGGAGAGTGGAATTCCCGGTGTAGCGGTGAAATGCGCAGATATCGGGAAGAACACCCGTGGCTAAGGCGGCTCTCTAGTACGGTACTGACGCTGAGACGCGAAAGCGTGGGGAGCGAACAGGATTAGATACCCCGGTA
+
GGGGGGGGGFGGGGGGGGGGGGGGGGGGGGGGGGGGGGGGGGGGGGGGGGGGGGGGGGGGFGGGGGGGGGGGGGGGGGGGGGGGG9FGGGGGGGDFGGGGGGGGGGGGGFFGFGGG9EFGG:FEGGFGGEEFGGGGGGGEE><FF;FFGGGGGGGGF@FGFGGCFFFFFFGG>8EFGGGGGGGGGGGGGFGGGGGGGGFFEDEGGGDGGGGGGGFGDEEGGGGGFGG<694FGF:*7>@E
@M00200:205:000000000-AKKM3:1:1101:19560:3431 1:N:0:1
ACTGGGCTTAAAGGGCGCGTAGGCGGCTTGACAAGCGTGCGGTGAAAGCTCGGGGCTCAACCCCGAGTCGGCCGTGCGAACTGTCGAGCTTGAGCACAGTAGAGGCAGATGGAATTCCGGGTGTAGCGGTGGAATGCGTAGAGATCCGGAAGAACACCGGTGGCGAAGGCGGTCTGCTGGGCTGTGGCTGACGCTGAGGCGCGACAGCGTGGGGAGCAAACAGGATTAGATACCCCAGTACGAT
+
FFGGGGGFGGGGGFGGGGGGGGGGGGGEGFDGGGGGCFGGCGGDGGGFG,F::FGGGGGGGGGGGC:9?>GGEG>4CCGGGGGFGG+FGG8FGG8<FFGBFGGGGDGG@GGGFGGGGGFGGGGGGGGGGGGGGGG8FFGGGGGGGGGCGE:FGGGGGGGGGGGGGGGGGGGGEGGCCGGGEGFEGGDGGDGGGGGGGGFFGDEE>8CGGGGGGG@G@FGGGGGGFGGF?FAGGDGDEBFG*(--
@M00200:205:000000000-AKKM3:1:1101:22743:3439 1:N:0:1
ACTGGGCTTAAAGCGTGTGTAGGCGGACTTCTAAGTACCTTGTGAAATCCCACGGCTCAACCGTGGAACTGCTCGGTATACTGGTCGTCTTGAGCCACCTAGGGGCGAGCGGAACAAGCGGTGGAGCGGTGAAATGCGTAGATATCGCTTGGAACGCCAACGGTGAAAACAGCTCGCTGGGGGTGTGCTGACGCTGAGACACGAAAGCCAGGGGAGCGAACGGGATTAGATACCCCCGTA
+
GGGGGGGGGGGGGGGGGGGGGGGGGGGGGGGGGGGGGGGGGGGGGGGGFGGGGGGGGGGGGGGEGGGGGGGGGGGGGGGGGGGGGGGGGGGGGGGGGGGGGGGGGGGGGGGGGGGGGGGGGGGGGGGGGGGFGGGGGGGGGGGGGG7FBFFGGGGGGGEGG7FCGGGFGGGCFGFGGDCFCC8BEGGGGGFFGGGGGGFFGGGGGGGG@GGGGGFGFECEGDGG?DF?FFAGGFGGDEFC
@M00200:205:000000000-AKKM3:1:1101:22301:3442 1:N:0:1
ACTGGGTATAAAGGGCTAGTAGGCGGCCGTCTAAGTCGGATGTGAAATCCCCAGGCTCAACTTGGGAACTGCATCCGATACTGGATGGCTTGAATCCGGGAGAGGGATGCAGAATTCCAGGTGTAGCGGTGAAATGCGTAGATATCTGGAGGAATACCGGTGGCGAAGGCGGCATCCTGGACCGGCATTGACGCTGATCAGCGAAAGCCAGGGGAGCAAACGGGATTAGATACCCTCGTA
+
GGGGGGGGGGGGGGGGGGGGGGGGGGGGGGGGGGGGGGGGGGGGGGGGGGGGGGGGGGGGGGGGGGGGGGGGGGGGGGGGGGGGGGGGGGGGGGGGGGGGGGGGGGGGGGFGGGGGFGGGGGGGGGGGGGGGGGGGGGGGGGGGGGGGGGGGGGGGGGGGGGGGGGGGGGGGGGGGGGGGGGGGGGGGGGGGGC<ECEFGGGGGGGGGCEFGGGFGFGGGGGGGFGFFFFF*CFGF@B>C
@M00200:205:000000000-AKKM3:1:1101:20981:3451 1:N:0:1
ACTGGGCTTAAAGGGCGCGTAGGCGGCCACCGCAAGTCGACTGTGAAATCTCCGGGCTTAACCCGGAAAGGTCAGCCGATACTGCGGGGCTAGAGTCCGGAAGAGGCGAGTGGAATTCCTGGTGTAGCGGTGAAATGCGCAGATATCAGGAGGAACACCGATGGCGAAGGCAGCTCGCTGGGACGGTACTGACGCTGAGACGCGAAAGCGTGGGGAGCAAACAGGATTAGATACCCTAGTA
+
GGGGGGGGGGGGGGGGGGGGGGGGGGGGGGGGGGGGGGGGGGGGGGGGGGFFGGGGGGGGFGGGGGGGEGGGGFGGGGGDGGGGGGGDDGGGGGFGGGGGGGGGGGGDGGGGGGGGGGGGGGFGEFFGGGGGGGFFGGGGGGGGGFGDDGGG7*FBCGGGDCFGFCCGCGCC8ECGGD>EGGGF5CC85>CFFGDGEEGGC*::8ECCFE8C*:<D3*;EG<5517C2=?<FF<?F4540*
@M00200:205:000000000-AKKM3:1:1101:17181:3462 1:N:0:1
ATTGGGCATAAAGGGCGTGTAGGCGGGATGGCAAGTCGGTCGTGAAAGCCTTCGGCTCAACCGAAGAAGGGCGTCCGATACTGCTATCCTCGAGGGTTGGAGAGGAGACTGGAATTCCCGGTGTAGCGGTGAAATGTGTAGAGATCGGGAGGAACACCGGTGGCGAAGGCGGGTCTCTGGCCAATTCCTGACGCTGAGGCGCGAAAGCGTGGGGAGCAAACGGGATTAGATACCCGGGTA
+
GGGGFGGGGGFGGGGGGGGGGGGGGGGGGGGGGGGGGGEGGGGGGFGGGGGGGGGGGGGGGGGGGGGGGGGGGGGGGGGEGGGGGGGGDGGGGDGGGGGGGGGGGFGGGGGGGGGGGGGGGGGGGGGGGCGFGGGFFGGGGAFGFGGEGGGGGGGGGGGGGGFFEDCGGGGDGGGGGGGGGGCGGG7CE7FGGGGGGGGFCDECEGGGGEEGGE>DEFGFGCED:G44?6A:ECECB>>G
@M00200:205:000000000-AKKM3:1:1101:25155:3487 1:N:0:1
ATTGGGTGTAAAGGGCGCGTAGGCGGGATGGCAAGTCAGTCGTGAAATCTCTCGGCTCAACCGAGAAACGTCGGCTGATACTGCCGTTCTTGAGGGATGCAGAGGAGACTGGAATTCCCGGTGTAGCGGTGAAATGTGTAGAGATCGGGAGGAACACCGGTGGCGAAGGCGGGTCTCTGGGCATCTCCTGACGCTGAGGCGCGAAAGCGTGGGGAGCAACCGGGCTTAGATACCCGAGTAAG
+
GGGGGGGGGGGGGGGGGGGGEGGGGGGGGGGGGGGGGGFFGGGGGGGGGGGGGGGGGGGGGGGGGGGGGGGGGGGGEGGGGGGGGFGGGGGGGGGGGGGGGGGGGGGGGGGGGGGGGGGGGGFGGFGGGGGGGGGGGGGGFFGC3DFGGGGGGGFGFGGGGEGGEGGGGGDGGGE8<F+AF8CFFGFFGGEF5CCGGCEE5<CEGEGGGGGGGDEGEGG*9DE3()72?4<FFGFGFBFFFB
@M00200:205:000000000-AKKM3:1:1101:11095:3502 1:N:0:1
ACTGGGTATAAAGGGCGCGTAGGCGGCCTCTGCAAGTCGACTGTGAAATCTCCGGGCTTAACCCGGAAAGGTCAGCCGATACTGCAGGGCTAGAGTGCAGAAGGGGCAACTGGAATTCTCGGTGTAGCGGTGAAATGTGTAGAGATCGGGAGGAACACCGGTGGCGAAGGCGGCCTTCTGGACGGTGACTGACGCTGAGGCGCGAAAGCGTGGGGAGCAAACGGGATTAGATACCCTTGTA
+
GGGGGGGGGGGGGGGGGGGGGGGGGGGGGGGGGGDFFFGGGGGGGGGGGGGGGGGEGGGGGFGFGGGGGGGGGGEFFGGGGGGGGGGGGEGGGGGGGGGFGGFFGEGGFFDEGFFGGGGGDGGGGGGGGGGGGGGFGGGGGGFGGFAGG@CGGGGGGGGGGGGGGGGGGGGGGDGDFCFGGGGGDGGF<FGGFGGGECFGGGDEEEDDFG>EGGFGFGGGFFGD?D3:?FAFG,<6@4?9:
@M00200:205:000000000-AKKM3:1:1101:11360:3503 1:N:0:1
ATTGGGTTTAAAGGGCGCGTAGGCGGCCATGCGTGTCTTCCGTGAAATCCCTCGGCTCAACCGAGGACGTGCGGAAGAAACTGCAAGGCTCGAGTCCAGAAGAGGGGGGCGGAATTCCCAGTGTAGCGGTGGAATGCGTAGATATTGGGAGGAACACCGGTGGCGAAGGCGGTCCCCTGGGCTGGTACTGACGCTGAGGCGCGAAAGCGTGGGTAGCAAACGGGATTAGCTACCCCTGTA
+
GGGGGGGGEGGGGGGGGGGGGEGGGGGGGGGGGGGGGGGGGGEGEGGGGGGGGEGGFCFFGGDFGGGGGGGGGGGDGFGGGGGGGGGGGFFFEGFGGFGC<FGGGGGGGGGG?EFDGGGFCFG<FGGGDEE*ACFGGGGGGGGGGGEGGGDEG6AFFEEGCEEDEEEGGGCEGC>FGGGGGGGGGGGGFF+<EDGE8:@FGG55?CGGGGGGGGFDFGF8*7A/8C*4?)6DGDE75>FG
@M00200:205:000000000-AKKM3:1:1101:25329:3533 1:N:0:1
ATTGGGTGTAAAGTGTGCGCAGGCGGCCTCGCAAGTCGAGTGTGAAATCCCCGGGCTTAACTTGGGAATTGCGCTCGAAACTACGGGGCTGGAGTGTGGCAGAGGGGGGTGGAATTCCACGTGTAGCGGTGAAATGCGTAGAGATGTGGAGGAACACCAATGGCGAAGGCAGCCCCCTGGGCCAACACTGACGCTCATGCACGAAAGCGTGGGGAGCAAACAGGATTAGATACCCTAGTAAGA
+
GGGGGGGGGGGGGGGGGGGGGGGGGGGGGGGGGGGGGGGGGGGGGGGGGGGGGGGGGGGGGGGGGGGGGGGGGGGGGGGGGGGGGEGECGGGGGGGGGGGGGGGGGGGGGGGGGGGGGGGGCFFGGGGG<FFGGGGGEGGGGGGGGGFGEGGGGGGGGFEFCFF8CGD?CFGGG5C>EFCFCGGFGGC?FGFG5/:CFFFGC5;>GGGDEEEGG@DECF8CFGF:F>>FF):0:+*8FFG=<<
@M00200:205:000000000-AKKM3:1:1101:12339:3534 1:N:0:1
ATTGGGTTTAAAGGGCGCGTAGGTGGCGACATAAGGCTGTGGTGAAAGTCTGGGGCTCAACTCCAGATCGGCCGTGGCAACTGTGTTGCTTGGGCACCGTAGAGGCAGATGGAATTCCGGGTGTAGCGGTGGAATGCGTAGAGATCCGGAAGAACACCAGTGGCGAAGGCGGTCTGCTGGGCGGTGAGCTCGCAAGAGCTCAATAGCCGACACTGAGGCGCGACAGCGTGGGGAGCAAACAGG
+
GGGGGGGGGGGGGGGGGGGGGGGGGGGGGGGGGGGGGGGGGGGGGGGGGGGGGGGGGGGGGGGGGGGGGGGGGGGGGGGGGGGGGGGGGGGGGGGGGGGGGGGGGGGGGGGGGGGGGGGGGGGGGGGGGGGGGGGGGGGGGGGGGGGGGGGGGGGGGGGGGGGGGGGGGGGGGGGGGGGGGGGGGGGGFGGGGGGGGGGGGGGGGGGFGGEGCFFC@GGGGDCDBGG;>E>GG*?>@FFFF2:
@M00200:205:000000000-AKKM3:1:1101:21958:3565 1:N:0:1
ACTGGGTTTAAAGGGCGTGTAGGCGGTTTGTTAAGTCATGTGTGAAATCCCTCGGCTCAACCGGGGAAGGACGCATGAAACTGATAAGCTAGAGTACCAAAGAGGGGGGTGGAATTCCCGGTGTAGCGGTGAAATGCGTAGATATCGGGAAGAACACCCGTGGCGAAGGCGGTTCTCTGGGACGGTACTGACGCTGAGACGCGAAAGCGTGGGGAGCGAACAGGATTAGATACCCCCGTAAGA
+
GGGGGGGGGGGGGGGGGGGGGGGGGGGGGGGGGGGGGGGGGGGGGGGGGGGGGGGGGGGGGGGGGGGGGGGGGGGGGGGGGGGGGGGGGGGGGGGGGGGGGGGGGGGGGGGGGGGGGGGGGGGGGGGGGGGGGCGGGGGGGGGGGGGGGGGGGGGGGGGGGGGGGGGGGGGGGGGGGFFCGGGGGGGGGGDGGDGGGGGGGDGG8CDFGEGGGD5DFGG57<GGBFFFFF<CFGGG:5@GG:A
@M00200:205:000000000-AKKM3:1:1101:16878:3568 1:N:0:1
ATTGGGTGTAAAGCGTGCGTAGGTGGTTCGTTAAGTCTGCCGTGAAAGCCCCGGGCTCAACCTGGGAATGGCGGTGGATACTGGCGGGCTAGAGTGCGGTAGAGGGTGGTGGAATTCCCGGTGTAGCAGTGAAATGCGTAGAGATCGGGAGGAACATCTGTGGCGAAGGCGGCCACCTGGACCAGCACTGACACTGAGGCACGAAAGCGTGGGGAGCAAACAGGATTAGATACCCGCGTA
+
GGGGGGGGGGGGGGGGGGGGGGGGGGGGGGGGGGGGGGGGGGGGGGGGGGGGGGGGGGGGGGGGGGGGGGGGGGGGGGGGGGGGGGGGGGGGGGGGGGGGGGGGGGFGGFFFGGGGGGGGGGGGGGGGGGGGGGGGGGGGGGGFGGGGGGGGGGGGGGGGGGGGGGGGGGGEGDEGGGGGGFCGGGGGGGGGGGGGGGGGGGGGEEG<E5EGGGDGFCGGDC@DFFF<F?4CFFG3)7>E
@M00200:205:000000000-AKKM3:1:1101:21226:3575 1:N:0:1
ATTGGGCATAAAGCGCACGTAGGCGGCTCTTTAAGTCGGGGGTGAAATCCTGGAGCTCAACTCCAGAACTGCCTTCGATACTGAAGAGCTTGAGTCCGGGAGAGGTGAGTGGAACTGCGAGTGTAGAGGTGAAATTCGTAGATATTCGCAAGAACACCAGTGGCGAAGGCGGCTCACTGGCCCGGTACTGACGCTGAGGTGCGAAAGCGTGGGGAGCAAACAGGATTAGATACCCTTGTA
+
GGGGCFFGGFE@FGGGGGGG8C@FEGGGGGGGCGGGGGGGDGGGGGGGGGGGGCFGGGF9FGGGGGGGGGGGGGGGGGG@FGGGGGGGGFGGGGGGGGGGGGGGGGGGGGGGGGGGGGGFGGGGGGGGGGGGEGFGGGGDFEGFGGFFCEDFCCGGFGFGGFGGGGCGGGGGGGGGFGF7FCG>CEGGGGGFGGGGGFG?FC5/:CDGGEGDEGBC356EFD?9:F*468<7FFGG@F=F
@M00200:205:000000000-AKKM3:1:1101:23631:3577 1:N:0:1
ACTGGGTTTAAAGCGTACGTAGGCGGTTATCTAAGTCGGGTGTGAAAGCCCCGGGCTCAACCTGGGAATTGCATTCGATACTGGATAGCTAGAGTTCGGCAGAGGGAAGCGGAATTTCCGGTGTAGCGGTGAAATGCGTAGATATCGGAAGGAACATCAGTGGCGAAAGCGCCTTCCTGGACCAGACCTGACGCGCAGGTACGAAAGCGTGGGGAGTAAACAGGATTAGATACCCCTGTAAGAC
+
FF9C86;B7@F<9<F;68@FGG,C@+@@;@C@F9FCFC7@F7@,,<ECFFFCF7@C+FGGGFFF8,E,,CAFF<9CF?F<=E<FEFFGFGG5CCE5EF@G7=?B7FBF=@7BC>7,5FFEECEGAFGG+B@BCG,,=C+==:<,33FFG7@:C>:,F:=,3@>>8@1<*4>*=8BF:CFG7EFF8C*ACFFE*:)=8:?F9C5CCCCFC78>8*<>)<+0:2:*.6C4*74*+0:CFF)+052)
@M00200:205:000000000-AKKM3:1:1101:8742:3583 1:N:0:1
ACTGGGTGTAAAGCGCGTGTAGGCGGTCCGCTAAGTCTGATGTGAAAGCCCTGGGCTCAACCCAGGAAGTGCACTCGAAACTGCCGAGCTGGAGTCCCGGAGAGGAAGGCGGAATTCTCGGTGTAGAGGTGAAATTCGTAGATATCGAGAGGAACACCGGTCGCGAAGGCGGCCTTCTGGACGGCGACTGACGCTGAGACGCGAAAGCGTGGGGAGCAAACAGGATTAGATACCCCAGTAAGAC
+
GGGGGGGGGGGEGGGGGCFGGGGGGGGGGGG@GFGGGGFCFEGFGGGGG6D8FFGGGGGGGGEGGGFEGFGGGGAEGGGGGGGGGGDDG@DFFGF<,BFCE:+CFG8FCFEFEFGGGCFGGGGGGAFGDGGFFFGFGGGGGGFGGGCFBCEGFFG@FGG7F*<:ECEGCEGCCGGG9+,,9CGG5?EGC5FFDGDGEG9ACDE>EEC*:>CE5C7)):C@DGCC?CC?F4)CGE@757FGGA2)
@M00200:205:000000000-AKKM3:1:1101:7426:3597 1:N:0:1
ACTGGGTGTAAAGAGCTCGTAGGTGGTTTGTCGCGTTGTTCGTGAAAACTCACAGCTTAACTGTGGGCGTGCGGGCGATACGGGCAGACTGGAGTACTGCAGGGGAGACTGGAATTCCTGGTGTAGCGGTGGAATGCGCAGATATCAGGAGGAACACCGGTGGCGAAGGCGGGTCTCTGGGCAGTAACTGACGCTGAGGAGCGAAAGCGTGGGGAGCGAACAGGATTAGATACCCGTGTA
+
GGGGGGGGGGGGGGGGGGGGGGGGGGGGGGGGGGGGGGGGGGGGGGGGGGGGGGGGGGGGGGGGGGGGGGGGGGGGGGGGFGGGGGGGGGGGGGGGGGGGGGGGGGGGGGGGGGGGGGGGGGGDGGGGGGGGGGGGGGGGGGFGGGGGFGGGGGGGGGGGGGDGEGGGGGGGG>8CFGGGGGGGGGGGGGGGGGGGGGGGGGGGGGDGGGGGGGFGFGGGGGGGFG=7@FFGGCEC5@::
@M00200:205:000000000-AKKM3:1:1101:19336:3603 1:N:0:1
ACTGGGCTTAAAGGGTGCGCAGGTGGGTTGGCAAGTTCGATGTGAAAGCCCCGGGCTTAACCCGGGAATGGCATTGGATACTGCTGATCTGGAGGATCGGAGGGGGGACTGGAATTCTTGGTGTAGCAGTGAAATGCGTAGATATCAAGAGGAACACCAGTGGCGAAGGCGAGTCCCTGGACGGTACCTGACACTGAGGCACGAAAGCCAAGGGAGCAAACAGGATTAGATACCCTAGTA
+
GGGGGGGGGGGFGGGGFGGGGGGGGGGGGGGGGGGGGGGGGGGGGGGGGGGGGGGGGGGGGGGGGGGGGGGGGGGGGGGGGGGGGGFFGGGGGGGGGGGGGGGGGEGGGGGGGGGGGGGGFGGGGGGGGGGGGGGGGG@CEGGGGGGGGGGGGGGGGGGGGGGGEGGGGGGGGGDGGGGGGGGGGGGGGGGGGGGGGGGGGFCEGGGGFGFEDG>7BDCGFFGGF4C2FFFGGGGD5.*<
@M00200:205:000000000-AKKM3:1:1101:17928:3609 1:N:0:1
ATTGGGCTTAAAGCGTGCGTAGGTGGTTCGTTAAGTCTGATGTGAAAGCCCTGGGCTCAACCTGGGAATGGCATTGGATACTGGCGACCTAGAGTGCGGTAGAGGGGTGTGGAATTCCCGGTGTAGCAGTGAAATGCGTAGATATCGGGAGGAACATCTGTGGCGAAGGCGACACCCTGGACCAGCACTGACACTGAGGCACGAACGCGTGGGGAGCAAACAGGATTAGATACCCCAGTA
+
GGGFGGGGGGGGGGGGGGGGGGGGGGGGGGGGGGGGGGGGGGGGGGGGGGGGGGGGGGGGGFGEFGCFGGGGGGGGGGGGGGGGGGGGGGGGGGGGGGGGGGFGFGDGGGGGGGGGGGGDGGGGGGGGGGGGGGGGGGGGGGGGGFGGGGGGGGGGFFFGGGFGGGGGGGGGGD*>BCFGGGCCCC6CGGCFF?FFGFGGDGGGD*/CCGGGGC>DEGGGGCFC:<D<FFBGGGGCDBFG
@M00200:205:000000000-AKKM3:1:1101:22014:3618 1:N:0:1
ACTGGGTTTAAAGTGTGCGCAGGCGGCGTCGCAAGTCGAGTGTGAAAGCCCCGGGCTTAACTTGGGAATTGCGCTCGAAACTACGGTGCTGGAGTATGGCAGAGGAAGGTGGAATTCCACGTGTAGCGGTGAAATGCGTAGAGATGTGGAGGAACACCGATGGCGAAGGCAGCCTTCTGGGCCAATACTGACGCTCATGCACGAAAGCGTGGGGAGCAAACAGGATTAGATACCCGAGTAAGA
+
GGGGGGGGGGGGGGGGGGGGGGGGGGGGGGGGGGGGGGEGGGGGGGGGGGGGGGGGGGGGGGGGGGGGGGGGGGGGGGGGGGGGGGGGGGGGGGGGGGGGGGGGGGGGGGGGGGGGGGGGGGGGGGGGGGGGGGGGGGGGDFGGGGGGGGGGGGGGGGGGGGGGGGGGGGGGGGGGGGGGGGGGGFGGGGGGGGGGGGGGGCFGGGGGGGGGGGFGFGGGGGGGFGF?FFFGGFFDFFFGDAB
@M00200:205:000000000-AKKM3:1:1101:18158:3619 1:N:0:1
ATTGGGTTTAAAGGGCGCGTAGGCGGCTTTGCAAGTGGATGGTGAAATCCCTCGGCTTAACCGAGGAACTGCCATCCAGACTGCTTTGCTTGAGGCCGGGAGAGGTGAGTGGAATTCCCAGTGTAGCGGTGAAATGCGTAGATATTGGGAGGAACACCAGTGGCGAAGGCGGCTCACTGGACCGGTTCTGACGCTGAGGCGCGAAAGCGTGGGGAGCAAACGGGATTAGATACCCTTGTA
+
GGGGGGGGGGGGGGGGGGGGGGGGGGGGGGGGGGGGGGGGGGGGGGGGGGGGGGGGGGGGGGGGGGGGGGGGGGGGGGGGGGGGGGGGGGGGGGGGGGGGGGGGGGGGGGGGGGGGGFGGGGGGGGGGGGCGGGGGGGGGEGGGFDGGGGGGGGGGGGGGGGGGGGGGGGGGCCGFFFG>FG8CBC>C?GCFGGGGGGGGGGGGDC<FGCGGGG5<>G@07DEG35C<FFFG?@677??E
@M00200:205:000000000-AKKM3:1:1101:14433:3622 1:N:0:1
ACTGGGTGTAAAGGGCGTGTAGGCGGTCAAGTAAGTGGGATGTGAAATGCCCCGGCTCACCCGGGGACCGGCATCGCATACTGCTTGGCTTGAGTACGGGAGAGGATGTGGGAATTCCTGGTGTAGCGGTGAAATGCGTAGATATCAGGAGGAACACCGGTGGCGAAGGCGCACATCTGGCCCGATACTGACGCGGAGGCGCGAAAGCTAGGGGAGCAAACGGGATTAGATACCCCTGTGAG
+
GGFFGGGG@FFGGG;@FFGGGFDGGDBFEGGGGGGGGGGGEFEFC<EFGGFGG@GEEGGGFGEEEGGGGGGGGGGEGGGFAFAFEGGDGEBCECFGGGGDEGCECFFGFCGEGGDEGGGGGGG8FGGGCFFFFGFGGGEGGFFF;=FGGCCG<CCFGGGGFEDDG:BFFGEEEGG+8E<FFGGGC:ECF7CCC5)*:EGCECEGGCCF?+CCEG>C<C8EGGGCB35?@F<FEFGG3>9<C2
@M00200:205:000000000-AKKM3:1:1101:23842:3628 1:N:0:1
ACTGGGTTTAAAGAGCGCGTAGGCGGCCTCGTAAGTCCCGTGTGAAAGCCCCCGGCTCAACTGGGGAATGGCACGGGAAACTGCGAGGCTTGAGTTCGGGAGAGGGAAGCGGAATTCCCGGTGTAGCGGTGAAATGTGTAGAGATCGGGAGGAACACCGGTGGCGAAGGCGGGTCTCTGGGCATCTCCTGACGCTGAGGCGCGAAAGCTAGGGGAGCGAACGGGATTAGATACCCTCGTA
+
GGGGGGGGGEFGGFFGGGGGGGGGGGGGGGGGGCGGGGGGGGGGGFGGFGGGGGGGGGGAFGGGGGEGGGGGGGGGGGDGGGGFGCFDGGGGEFGGGGGG:C=FGG:FEFCGGGGDDGGGGGFFBAFGDFEFGGGGGCCCCECFGGGCC7CGF7FGGGDDFGGFEFGECGDCCEGGGGGFGGGGGFGGGFGGGGGGGGFCC<E5CCDGG7:6@>B35E:C75EG(9D2FF):FFFGFFFG
@M00200:205:000000000-AKKM3:1:1101:22802:3641 1:N:0:1
ATTGGGTATAAAGCGCACGTAGGCGGCGCAGCAAGTCAGGGGTGAAATCCCGGGGCTCAACCCCGGAACTGCCCTTGAAACTGCAGTGCTAGAATCTTGGAGAGGCGAGTGGAATTCCGAGTGTAGAGGTGAAATTCGTAGATATTCGGAAGAACACCAGTGGCGAAGGCGACTCGCTGGACAAGTATTGACGCTGAGGTGCGAAAGCGTGGGGAGCAAACAGGATTAGATACCCGAGTA
+
GGGGGGGGGGGGGGGGGGGGGGGGGGGGGGGGGGGGGGGGGGGGGGGGGGGGGGGGGGGGG8FGGGGGGGGGFGGFFFFGGGGGGGGGGGFGFGGGGGGGGGGGGEGGGGGGGGGGGFGEGGGGGGGG?FGGGGGGGGGGCGGGGGGGGGEGGGGGGGGGGGDGEGGG>FGGEGGGGGGGGGGGGGGGGCFGGGGGGGF7EGGGGGCDEEE85EDGDCFFGFCGFGF>?=>CFCFGB@5=
@M00200:205:000000000-AKKM3:1:1101:6606:3666 1:N:0:1
ACTGGGTGTAAAGGGCTCGTAGGCGGCCAACTAAGTCGGATGTGAAATCCCCAGGCTCAACCTGGGAACTGCATCCGATACTGGATGGCTTGAATTCGGGAGAGGGATGCAGAATTCCAGGTGTAGCGGTGAAATGCGTAGATATCTGGAGGAATACCGGTGGCGAAGGCGGCATCCTGGACCGACATTGACGCTGAGGAGCGAAAGCTAGGGGAGCAAACGGGATTAGATACCCCCGTA
+
GGGGGGGGGGGGGGGGGGGGGGGGGGGGGGGGGGGGGGGGGGGGGGGGFGGGGGGGGGGGGGGGGGGGGGGGGGGGGGGGGGGGGGGGGGGGGGGGGGGGGGGGGGGGGGGGGGGGGGGGGGGGGGGGGGGGGGGGGGGGGGFFGGGGGGGGGG?FFGGGGGGGGGGGGDGEGGGFFGGGGGGGGGGGGFGGGGDGDGGGGGGGGEGGGGGGGGBGFGGCFGDGFDFFFF9D9<C5>B5E
@M00200:205:000000000-AKKM3:1:1101:11472:3668 1:N:0:1
ATTGGGTTTAAAGCGCGTGTAGGCGGCAGCGTGTGTCGGGCGTGAAATCCCATGGCTCAACCATGGAAGTGCACCCGAAACTGCGCAGCTAGAGTCCTGGAGAGGAAGGTGGAATACTTGGTGTAGAGGTGAAATTCGTAGATATCAAGTGGAACACCGGTGGCGAAGGCGGCGTTCTGGACTGCTACTGACACTGAGGAACGAAAGCCAGGGGAGCAAACGGGATTAGATACCCTTGTA
+
GGGGGGGGGGGGGGGGGGGGGGGGGGGGGGGGGGGGGGGGGGGGGGGGGGGGGGGGGGGGGGGGGGCGGGGGGGGGGGGGGGGGGGGGGGGGGGGGGGGGGGGGGGGGGGGGGGGGGGGGGGGG9FGGGGGGGGGGGGGGGGGFGGGGGGGGGGGGGGGGGGGGGGGGGGGGGGGGGGGGGGGGGGGGGGGGGGGGGGGGGGGGECDGGGGGGGFG>CGFGGGDFG:?@?AGFGGGFF69
@M00200:205:000000000-AKKM3:1:1101:13750:3669 1:N:0:1
ACTGGGCATAAAGGGCTCGTAGGCGGCCAACTAAGTCAGACGTGAAATCCCTCGGCTTAACCGGGGAACTGCGTCTGATACTGGATGGCTCGAGTTTGGGAGAGGGATGCGGAATTCCAGGTGTAGCGGTGAAATGCGTAGATATCTGGAGGAACACCGGTGGCGAAGGCGGCATCCTGGACCAACACTGACGCTGAGGAGCGAAAGCCAGGGGAGCAAACGGGATTAGATACCCCAGTA
+
GGGGGGGGGGGGGGGGGGGGGGGGGGGGGGGGGGGGGGGGGGGGGGGGGGGGGGGGGGGGGGGGGGGGGGGGGGGGGGGGGGGGGGDGGGGGGGGGGGGGGGGGGGGGGGGGGGGGGGGGGGGGGGGGGGGGGFBFGGGGGGGGGFFGGFGEGGGGGGGGGGGGGGGGDFGGGGGGGGGGGGGGGGFG?=FGGGCGGGGGGGGGGDCGCEGF8CEGFGGGGDDDFDG>*=ADGCFG@)9<
@M00200:205:000000000-AKKM3:1:1101:11781:3675 1:N:0:1
ATTGGGTTTAAAGGGTGCGTAGGTGGGTTGGTAAGTCAGTGGTGAAATCCCCGAGCTTAACTTGGGAACTGCCATTGATACTATCAGTCTTGAATATCGTGGAGGTTAGCGGAATATGTCATGTAGCGGTGAAATGCTTAGATATGACATAGAACACCAATTGCGAAGGCAGCTGGCTACACGAATATTGACACTGAGGCACGAAAGCGTGGGGATCAAACAGGATTAGATACCCCAGTA
+
GGGGGGGGGGGGGGGGGGGGGGGGGGGGGGGGGGGGGGGGGGGGGGGGGGGGGGGGGGGGGGGGGGGGGGGGGGGGGGGGGGGGGGGGGGGGGGGGGGGGGGGGGGGGGGGGGGGGGGGGGGGGGFGGGGGGGGGGGGGGGGGGGGGGGGGGGGGGGGGGGGGGDEECEGFGGGGGGGGGGGGGCFGGGGGGGCGFGGDFGGGDG5>GCEEFEE)*:EEFFGGGFGGFFAE=?FEFEDFG
@M00200:205:000000000-AKKM3:1:1101:8497:3682 1:N:0:1
ACTGGGTTTAAAGGGCGTGTAGGCGGTCTGCTAAGTCATGTGTGAAATCCCTCGGCTTAACCGAGGAACGACGCATGAAACTGGCAAGCTAGAGTACCAAAGAGGGGGGTGGAATTCCCGGTGTAGCGGTGAAATGCGTAGATATCGGGAGGAACACCGGTGGCGAAGGCGGCCCCCTGGTTGGATACTGACGCTGAGACGCGAAAGCGTGGGGAGCAAACAGGATTAGATACCCGGGTAAGA
+
GGGGGGGGGGGGGGGGGGGGGGGGGGGGGGGGGGGGGGGGGGGGGGGGGGGGGGGGGGGGGGGGGGGGGGGGGGGGGGGGGGFGGGGGGGGGGGGGGAFGGGGGGGGGGEGGGGGGGGGGGGGGGGGGGGGGGGGGFGGGGGCF9FGFEGGGGGGGGGGGGGGGGGGGGGGGGGCGGGGGGGGGGFFGFFGGG5CGG5FFGCEGGGGFE=>EGGFGFFGG4CFG?974?B2D78<<><>E<?>
@M00200:205:000000000-AKKM3:1:1101:8299:3691 1:N:0:1
ATTGGGTTTAAAGGGCGCGTAGGTGGCCTGCTAAGTCGAACGTGAAATCCCTGGGCTCAACCCAGGAACTGCGTCCGATACTGGTTGGCTTGAATCCGGGAGAGGGATGTGGAATTCCAGGTGTAGCGGTGAAATGCGTAGATATCCGGAGGAACACCGGTGGCGAAGGCGGCTTCCTGGACCGATACTGACGCTGAGGCGCGAAAGCTAGGGGAGCAAACGGGATTAGATACCCTAGTAAGA
+
GGGGGGGGGGGGGGGGGGGGGGGGGGGGGGGGGGGGGGGGGGGGGGGGGGGGGGGGGGGGGGGGGGGGGGGGGGGGGGGGGGGGGGGGGGGGGGGGGGGGGGGGGGGGGGGGGGGGGGGGGGGGGGGGGGGGGGGGGGGGGGGGGGGGGGGGGGGGGGGEGGGFGGGGGGGGGGGGGGGGGGGGGGEE?@CFGGGGGGGGGGGGGGGGGGGGGGFGFGGF7DGG?GGFFFFGFGGDFFFGGFF
@M00200:205:000000000-AKKM3:1:1101:9492:3712 1:N:0:1
ACTGGGTGTAAAGCGCGCGTAGGTGGCCTCATAAGTCCGCTGTGAAAGTCAAAGGCTCAACCTTTGAAAGCCGGTGGATACTGTGAGGCTAGAGTACGGAAGAGGCGAGTGGAATTCCTGGTGTAGCGGTGGAATGCGCAGATATCAGGAGGAACACCAATAGCGAAGGCAGCTCGCTGGGACGTTACTGACACTGAGGCGCGAAAGCGTGGGGAGCGAACAGGATTAGATACACTAGTA
+
GGGGGGGGGGGGGGGGGGGFGGGGGGGGGGFGGGGGFGGGGGGGG<FGGGGGGGGGGGFFGGGGGGGGGGGGGGGEGGFGGGGGGGGGGGGGGGGGGGGDGGG8EFGGGGGFGGFGGGGGGGGGGGGGEFGGGGGGGGCGGGGGGFGFCCEDGFGGGGCFFGGCEEEBFCFGGGFGDGGGCGGEEGGGGFFG68DGFG=C=3=E:CDC528CGD@DECG=D)CF0<77=?B7@,<C4=@:
@M00200:205:000000000-AKKM3:1:1101:17952:3721 1:N:0:1
ACTGGGTATAAAGTGCGCGCAGGCGGTCGACGAAGTCTATGGGTGAAAAACCGGAGCTCAACTCCGTGAGAGCCCAGGATACTGGTCGACTGGAGACACGTAGAGGCAAGCGGAATCTCGGGTGTAGCGGTGGAATGCGTAGATATCCGAAAGCACACCGGAGGCGAAGGCGGCTTGCTGGGCGTGATCTGACGCTGAGGCGCGAAAGCGTGGGGAGCGAACAGGATTAGATCCCCCCGCA
+
FGGGFGEECC@C@;FGCCG7@6FBCGGGDF@6@6@FG,66@FF6FF,,,C@F@FB:F,6CCF9<FED<=FD@F=FG,<95,5EEGE<C7=::A@=,BFGCF,ECFG7?=BFC:>>F,CAF<FG+8,:,@FG7:FC,FA+3*@FFGGGEG*3>F,D>:FFG@F@EGCC*1CF*:C*:?5<FD*CEEG58A09<CEG=E*/7C5C>5*)98CE*:*7*758:C):*24F)9=A*<FC5)7)*1
@M00200:205:000000000-AKKM3:1:1101:10787:3733 1:N:0:1
ATTGGGTTTAAAGGGTGCGTAGGCGGACTGATAAGTCAGGGGTGAAAGCCGGTAGCTCAACTATCGAATTGCCTTTGAAACTGCCAGTCTTGAGTTTTGTTGAGGTAGGCGGAATGTATCATGTAGCGGTGAAATGCATAGATATGATACAGAACACCGATTGCGAAGGCAGCTTACTAAGCAAATACTGACGCTGAGGCACGAAAGCGTGGGGATCAAACAGGATTAGATACCCCGGTA
+
GGGGGGGGGGGGGGGGGGGGGGGGGGGGGGGGGGGGGGGGGGGGGGGGGGGGGGGGGGGGGGGGGGGGGGGGGGGGGGGGGGGGGGGGGGGGGGGGGGGGGGFGGGGGGGGGGGGGGGFGGGGGGGGGGGGGGGGGGGGGGGGGGGGGGGGGGGGGGGGGGGDGGGGGGGGGGGGDEGGGGGGGF9?EFDFGGGGGGGGGGGGDGGGFEGG>CE:/>G:FFGGGDGG@6F?GCEFG3:;1
@M00200:205:000000000-AKKM3:1:1101:5549:3736 1:N:0:1
ACTGGGTTTAAAGGGCGTGTAGGCGGTCCGCTAAGTCTGATGCGAAAGCCCGGGGCTCACCCCCGGAAGGGCATTGGAAACTGGCGGACTCGAGTCCCGGAGAGGAGGGTGGAATTCCCGGTGTAGCGGTGAAATGCGTAGATATCGGGAGGAACACCGGCGGCGAAGGCGGCCCTCTGGACGGTGACTGACGCTGAGACGCGAAAGCGTGGGGAGCAAACAGGATTAGATACCCTAGTA
+
GGGGGGGGGGGGGGGGGGGGGGGGGGGGGGGGEGGGGGGGGGGGGGGGGGGGGGGGGGGGGGGGGGEGGGGGGGGGGGGGGGGGGGGGGGGGGGGFGGGEGGGGGGGGGGGGGGGCGGGGGFGGGGGGGGGCFFGGGGDEGGGGGGGGGGDEDFGGGGGGGGGGG5?8>@E5CGGGGGGGGGGD8FFCCC?EDADEDFGCCDECCEDGECGEGC))<FFC4*;D?FG?*6<GGEFGFFBC
@M00200:205:000000000-AKKM3:1:1101:19760:3739 1:N:0:1
ACTGGGTTTAAAGGGCGCGTAGGCGGGGTCGGAAGTCGGGTGTGAAAGCCCCGGGCTCAACCCGGGAACGGCGCTCGAGACTCCGGCTCTTGAGTCCCGGAGAGGCGGGTGGAATTCCTGGTGTAGCGGTGAAATGTGTAGAGATCAGGAGGAACACCGGTGGCGCAGGCGGCCCGCTGGACGGAGACTGACGCTGAGGCGCGAAAGCGTGGGGAGCAAACGGGATTAGATACCCTAGTAAGA
+
GGGGGGGGGGGGGGGGGGGGGGGGGGGGGGGGGGGGGGGGGGGGGGGGGGGGGGGGGGGGGGGGGGGGGGGGGGGGGGGGGGGGGGGGGGGGGGGGGGGGGGGGGGGGGFDG:FGGGGGGGAFFGGGGGFFCGGGGGGFGCCGCFFGGGGGGGGFGGGGGEGG6CCEEDCEGCEGGGGGGG>EGGGE5AFGFGDDG8CFGG3CEGC7CE*;EGGBDFDGGFDEG67C?FFAC98EFFF*<CBB
@M00200:205:000000000-AKKM3:1:1101:22178:3742 1:N:0:1
ATTGGGTTTAAAGCGTGCGTAGGTGGTTGTTTAAGTCTGTCGTGAAAGCCCTGGGCTCAACCTGGGAATTGCGATGGATACTGGACGACTAGAGTGTGGTAGAGGGATGTGGAATTTCCGGTGTAGCAGTGAAATGCGTAGATATCGGAAGGAACACCGGTGGCGAAGGCGGCTTCCTGGACTCATACTGACACTGAGGCGCGAAAGCGTGGGGAGCAAACAGGATTAGATACCCCCGTA
+
GGGGGGGGGGGGGGGGGGGGGGGFGGGGGGGGGGGGGGGGGGGGGGGGGGGGGGGGGGGGGGGGGFFFGGGGGGGGGGGGGGGGGGGGDGGGGGGGFFGGDFGGGGGFG=EGGGGGGGFGGGGGGGGGGGGGGGGGGGGGGGGGGGGGGDGCACFFGGGGGGGGGFGGGGGDGGGCEGGGCEGFGG?FGGGGCFFF?CGGCDGDEC3CGEGGGGFG@GGCGGGG?CGFF?9CCGGGFFFC
@M00200:205:000000000-AKKM3:1:1101:19343:3748 1:N:0:1
ATTGGGCTTAAAGGGCGCGTAGGCGATCCTATAAGTCTCGTGTGAAAGCCCAGAGCTTAACTCTGGAAGTGCACGAGATACTGTAGGATTTGAGTTCCGGAGAGGAAGATGGAATTCCCGGTGTAGCGGTGAAATGCGTAGATATCGGGAGGAACTCCAGTGGCGAAGGCGATCTTCTGGACCAGTACTGACGCTGAGGCGCGAAAGCTAGGGGAGCAAACAGGATTAGATACCCTAGTA
+
GGGGGGGGGGGGGGGGGGGGGGGGGGGGGGGGGGGGGGGGGGGGGGGGGGGGGGGGGGGGGGGGGGGGGGGGGGGGGGGGGGGGGGGGGGGGGGGGGGGGGGGGGGGGGGGGGGGGGGGGGGGGGGGGGGGGGGGGGGGGGGGGGGGGGGGGGGGGGGGGGGGGGGGGGGGGDGGFFGGGGGGFCFEGGGFCEEGGGGGGGDGCCECGCFGGF833>F*<DGGF<GF>FF>GGCGGFFFG
@M00200:205:000000000-AKKM3:1:1101:12793:3756 1:N:0:1
ATTGGGTTTAAAGCGTGTGTAGGCGGATCGTTAAGTGTCTTGTGAAATCCCACGGCTCACCCGTGGAACTGCTGGGCATACTGGCGATCTTGGGCCAACTAGGGGCAGCCGGAACAAGCGGTGGAGCGGTGAAATGCGTAGATATCGCTTGGAACGCCGAAGGTGAAAACAGGCTGCTGGGGTTGTGCCGACGCTGAGACACGAAAGCCAGGGGAGCAAACGGGATTAGATACCCTAGTAAGA
+
GGGGGGGGGGGGGGGGGGGGGGGGGGGGGGGGGGGGGGGGGGGGGGGGGGGGFGGGGGGGGGGGGGGGGGGGGFFGGGGGGGGGGGGGGGGGGGGGGGGGGGGGGGGGGGGGGGGGGGGGGGGGGGGGGGGGGGGGGGGGGGGGGGGGFFGGGGGGGGGGGGGGGGGGGGGGGGGGGGGGGGDEEGGGGDCCCECGGGGGGGGGGCC4CC>EEEEGBGGGGCEGFGGF=F<7A@FCFFFFF)6
@M00200:205:000000000-AKKM3:1:1101:15086:3767 1:N:0:1
ATTGGGTTTAAAGGGTGCGTAGGTGGTGAGGTAAGTCGGATGTGAAAGCTCCGAGCTCAACTCGGAAATGGCATTGGAAACTACCTTGCTCGAGGGTTTGAGGGGGGACTGGAATACTTGGTGTAGCAGTGAAATGCGTAGATATCAAGTAGAACACCAGTGGCGAAGGCGAGTCCCTGGAAAACTCCTGACACTGAGGCACGAAAGCTAGGGGAGCAAACAGGATTAGATACCCCAGTA
+
GGGGGGGGGGGGGGGGGGGGGGGGGGGGGGGGGGGGGGGGGGGGGGGGGGGGGGGGGGGGGGGGGGGGGGGGGGGGGGGGGGGGGGGGGGGGGGGGGGGGGGGGGGGGGGGGGGGGGGGGGGGGGGGGGGGGGGGGFDEEGGGGFGGGFFGGGGGGGGGGGGGGGGGGGGGGGGGGGGGGGGGGGGGFFGGGGGGFGGGFGGCEGGGGGGGFGGEC3FG89DD<?F746=>FGGGGEFFG
@M00200:205:000000000-AKKM3:1:1101:11882:3769 1:N:0:1
ACTGGGTATAAAGTGTGCGCAGGCGGCCGAGCAAGTCGAGTGTGAAAGCCCCGGGCTTAACTTGGGAATTGCGCTCGAAACTACTTGGCTGGAGTGTGGCAGAGGAAGGTGGAATTCCACGTGTAGCGGTGAAATGCGTAGAGATGTGGAGGAACACCGATGGCGAAGGCAGCCTTCTGGGCCAACACTGACGCTCATGCACGAAAGCGTGGGGAGCAAACAGGATTAGATACCCCCGTA
+
GGGGGGGGGGGGGGGGGGGGGGGGGGGGGGGGGGGGGGGGGGGGGGGGGGGGGGGGEFGGGGGGGGFGGGGGGGGGGGGGGGGGGGGGGGGEGGFGGGGGGGGGGGCCGGGGGGGGGGGGEGGFGGGGGGGGFGGGGGGGGGGGGGGFCFFGGCFFGGGGGGGGCEGGDGFGGGGGGGGGFGGGGFFGGGGGGGGE8FGGGGDEG5DGCEG8EGE:DGGFGGGG?GGFF4<7CFGGFFFE
@M00200:205:000000000-AKKM3:1:1101:25527:3789 1:N:0:1
ATTGGGCGTAAAGGGTGCGTAGGTGGCATGGTAAGTTTGATGTGAAAGCTCAGGGCTCAACCCTGAAATGGCATTGAATACTACGGTGCTGGAGGTTTGGAGGGGGGACTGGAATTCTTGGTGTAGCAGTGAAATGCGTAGATATCAAGAGGAACACCGATGGCGAAGGCGAGTCCCTGGAAAACTCCTGACACTGAGGCACGAAAGCTAGGGGAGCAAACAGGATTAGATACCCCGGTA
+
GGGGGGGGGGGGGGGGGGGGGGGGGGGGGGGGGGGGGGGGGGGGGGGGGGGGGGGGGGGGGGGGGGCGGGGGGGGGGGGGGGGGGGGGGGFGGGGGGGGGGFGDGGGGGGGGGGGGGGGGFGGGGGGGGGGGGGGGGGGGDGGFGGFCFGGCFFGFGGGGGGDGGGGCFFGGDGGEEFGFGGFGGGGGGGGGGG4CCFDCEG=EECD:EFF68EEGFGGGGGG*86*)6B>GGGGGFE>E
@M00200:205:000000000-AKKM3:1:1101:12405:3797 1:N:0:1
ATTGGGCTTAAAGGGCGCGTAGGCGGCAATTCAAGTCAGCTGTGAAATCTCCGGGCTTAACTCGGAACGGTCAGCTGATACTGCTTTGCTAGAGTGCAGAAGGGGCAATCGGAATTCTTGGTGTAGCGGTGAAATGCGTAGATATCAAGAGGAACACCTGAGGTGAAGACGGGTTGCTGGGCTGACACTGACGCTGAGGCGCGAAAGCTAGGGTAGCAAACGGGATTAGATACCCCAGTA
+
GFGGGGGGGGGGGCGGFGGFDGGGGGGGDGGGGGGFGGGGGGGGGGGGGGGGGGGGGGGGGEGGGGGGGGGGGFGGDGFFGGGGGFGGGGGGGGGGGGGGGGGGGGGGGGGGEGGGGGGGGGGGGGGGGGGGGGGGGGGGGGGGGGGGGGGGGGGGGGGGGGGGGGGGGGGGGGCEGGGGGGGGGFEGGGGGGGGDGGGGGDEGGEGGGGGGGGFGFGGGGGDGFGFFFFAGGGGGFFFG
@M00200:205:000000000-AKKM3:1:1101:15336:3800 1:N:0:1
ATTGGGTATAAAGCGCGCGTAGGCGGCCCGGTAAGTCCGTTGTAAAAGTCAAAGGCTCAACCTTTGAAAGCCGATGGATACTGCCGGGCTCGAGTCCGGAAGAGGCGAGTAGAATTCCTGGTGTAGCGGTGGAATGCGCAGATATCAGGAGGAATACCCATAGCGAAGGCAGCTCGCTGGGACGGTACTGACGCTGAGGCGCGAAAGCGTGGGGAGCAAACAGGATTAGATACCCTAGTA
+
GCGGGGGGGGGGGGGCGGGGGGGGGGEGDGGGGGGGGGGEFGGCFGGFGGGDCFGGGGGGGGFDFGF<E,CFFEGGGGGGGGGGGEGDGGFGGGGCF@FC4F4?FFGCFGDFGGGGBFFGGFGGGGGGGGGFGGFGGEEGGGGGGGG;>,5FGGG9FE7FAFFFEGGDGGGEGGFCEEC773<EEGFDGGGGGGGGGFFF*<EGGGGCGCECEGF<DGGFGGGG?FC?FFFGGFGG?FFG
@M00200:205:000000000-AKKM3:1:1101:15386:3801 1:N:0:1
ACTGGGTTTAAAGCGCGTGTAGGCGGCCAGGTAAGTCGGATGTGAAAGCCCGGGGCCCAACCCCGGAACTGCACCCGATACTGCCTGGCTGGAGTCCCGGAGAGGATGGCGGAATTTCCGGTGTAGAGGTGAAATTCGTAGATATCGGAAGGAACACCAGTGGCGAAGGCGGCCATCTGGACGGTGACTGACGCTGAGACGCGAAAGCGTGGGGAGCAAACAGGATTAGATACCCCAGTA
+
GGGGGGGGGGGGGGGGGGGGGGGGGGGGGGGGFGGGGGDGGGGGGGGGGGGGGGGGGGGGGGGGGGGGGGGGEGGGGGGGGGGGGGGGGGDGFGGGGGGGGGGGGEFGGGGGGGGGGGGGGGGGGG9FGGGGGGGGGGGGGGGGGGGGGGGGGGGFGGGGGGGGGGDDEGEGGBEFGGFGGGDCEEGGGGGFECDCDFGGEGGGGGGFGGGGGC:3@FF8FDGGBG72FFFGGFFDF:9C
@M00200:205:000000000-AKKM3:1:1101:25093:3809 1:N:0:1
ACTGGGTGTAAAGCGCACGTAGGCGGATTGTTAAGTCAGGGGTGAAATCCCGGAGCTCAACTCCGGAACTGCCTTTGATACTGGCAATCTTGAGGCTGGAAGAGGTTAGTGGAATTCCCAGTGTAGAGGTGAAATTCGTAGATATTGGGAAGAACACCAGTGGCGAAGGCGGCTAACTGGTCCAGATCTGACGCTGAGGTGCGAAAGCGTGGGGAGCAAACAGGATTAGATACCCCGGTA
+
GGGGGGGGGGGGGGGGGGGGGGGGGGG+CFGGGGGGGGGGGGGGGGGGGGGGGGGGGGGGGGGGGGGGGGGGGGGGGGGGGGGGGGGGGGGGGFGGGGGGGGGGGGGGGGGGGFGGGGGGGGFGGFGGGGGGGGGFGGGGGGGGGGGFFGFGGGGGGGGGGGGGEGGEEGGGGGGGGF9FGGGGGGGGGGGGGGCCEGGGGGGE>CGGDEEGGGBGFGG659FC<CF<@4AGFCCCE:5*
@M00200:205:000000000-AKKM3:1:1101:25962:3810 1:N:0:1
ATTGGGTTTAAAGCGTGCGCAGGCGGTTTTGTAAGCCAGATGTGAAATCCCCGGGCTTAACCTGGGAATGGCATTTGGGACTGCAAGGCTTGAGTGCGGCAGAGGAGACTGGAATTCCTGGTGTAGCAGTGAAATGCGTAGATATCAGGAGGAATACCGATGGCGAAGGCAGGCCTCTGGGCTGACACTGACGCTCATGCACGAAAGCGTGGGGAGCAAACAGGATTAGATACCCTAGTA
+
GGGGGGGGGGGGGGGGGGGGGGGGGGGGGGGGGGGGFGGGGGGGGGGGGGGGGGGGGGGGGGFFEGGG?FGG8FGGCA,FFFGGGGG?FGCCF<FE,+CFECFGGGFGCGFFGFGGGG9FFFFGGGGAFDFFGGGGGGGGGCFFDG9@<>FEGGGGGCCFECFFDGEEC>:EC*>2,,<DFFFEF62>CFFC8EGEC+5<9::EDEDGDCGGGGA)5C66CCGC:DF7674CGF62777+
@M00200:205:000000000-AKKM3:1:1101:20751:3811 1:N:0:1
ACTGGGTATAAAGTGCGTGTAGGTGGACGGGTAAGTATCTTGTGAAATCCCACGGCTCAACCGTGGAACTGCTGGATATACTGCTTGTCTTGAGGCACTTAGGGGCAGCTGGAACAAATGGTGGAGCGGTGAAATGCGTAGATATCATTTGGAACGCCAAAGGCGAAAGCAGGCTGCTGGGAGTGATCTGACACTGAGACGCGAAAGCCAGGGGAGCAAACGGGATTAGATACCCCGGTA
+
GGGGGGGGGGGGGGGGGGGGGGGGFGGGGGGGGGGGGCGGGGGGGGGGGGGGGGGGGGGGGGGGGGGGGGGGGGGGGGGGGGGGGGFGGGGGGGGGGGGGGGGGGGGGGGGGGGGGGGGGGGGGGGGGGGEGGGGGGGEDGGGGFEFGGGGGGGGGGGGGGGGGGGGGGGGGGDGGGGGGGGCGGGGGGGC;AFGGGGGGGGGGGGGGCC@FGGFDA:F@*/*>;DGFFFEC9CF*<EFG
@M00200:205:000000000-AKKM3:1:1101:19064:3821 1:N:0:1
ATTGGGTTTAAAGCGCGTGTAGGCGGGTCGGCGCGTCGGACGCTGAAAGCCCCCGGCTCAACCGGGGAACGGGCGCCGAGACGGCCGGCCTGGAGGGGGGTAGGGGGAGCCGGAACTTCCGGTGGAGCGGTGAAATGCGTTGAGATCGGAAGGAACGCCCGTGGCGAAAGCGGGCTCCTGGGCCCCGCCTGACGCTGAGACGCGAAAGCCAGGGGAGCGAACGGGATTAGATACCCGTGTA
+
GGGGGGGGGGGGGGGGGGGGGGGGGGGGGGGGGGGGGGGGGGGGGGGGGGGGGGGGGGGFGGGGGGGGGGGGGGGGGGGGGGGGGGGGGGGGGGGGGGGGGGGGGGGGGGGGGGGGGGGGGGEGGGGGGGGGGFGGGGGGGEFGGGGGGGGGGFFGGEGGGGGGGGGGC8FDGGGGFEGGGGGGGGGGGGGGGGGDEGFGGGGGEEDGGGGGCGD75EE:CDGDBG)8@F<D?<EFFEFD*
@M00200:205:000000000-AKKM3:1:1101:14382:3834 1:N:0:1
ACTGGGCGTAAAGCGTGCGTAGGTGGTTTGTTAAGTCTGATGTGAAAGCCCTCGGCTCACCCGAGGAAGTGCGCCGGATACTGGCAGACTCGAGTACCGGAGAGGAGGGTGGAATTCCTGGTGTAGCGGTGAAATGCGTAGATATCAGGAGGAACACCGGTGGCGAAGGCGGCCCTCTGGACGAGTACTGACGCTGAGGCGCGAAAGCGTGGGGATCAAACAGGATTAGATACCCCAGTA
+
GGGGGGG:FGGGGGGEGGGGGGGGFG@FGGGGGDFGGGFGGGGFGGGGGGGGGGGGGGGGGGDGGG:F@FEFDGGEGEGGGGGGGGGGGGGG@=FGGGGGGGCFCGGGGGGGGGGGGGCED=FG9D9FEFGE@,EFGGG7FEFGEGGGFGGCFFGGGG@FGG7CC<EG7C@EGGGFGGGGDGGGGGFGGFGF5EDE5CFG55CE>EGGGCEGGCB<):+C6*@7<6C>=F2FCF?G)>?G
@M00200:205:000000000-AKKM3:1:1101:20206:3842 1:N:0:1
ATTGGGTTTAAAGGGCGCGTAGGCGGCCTGCTAAGTCGAACGTGAAATCCCTGGGCTCAACCCAGGAACTGCGTCCGATACTGGTTGGCTTGAATTCGGGAGAGGGGTGTGGAATTCCAGGTGTAGCGGTGAAATGCGTAGATATCTGGAGGAACATCAGTGGCGAAGGCGACACCCTGGACCAATACTGACGCTGAGGTGCGAAAGCGTGGGGAGCAAACAGGATTAGATACCCCTGTA
+
GGGGGGGGGGGGGGGGGGGGGGGGGGGGGGGGGGGGGGGGGGGGGGGGGGGGGGGGGGGGGGGGGGGGGGGGGGGGGGGGEFGGGGGGGGGGGGGGGGGGGGGGGGGGGGGGGGGGGGGGGGGGGGGGGGGGGGGGGGGGGGGGGCGGGGGGGGGGGGGGGGGGGGGGGGGGGGEGG*CFGGGGGGGGGGGGGDDGGFGGGG=ECEGGGGGGGGFGFGGGCFFGFFFDFFFGGGGFF>;C
@M00200:205:000000000-AKKM3:1:1101:19963:3864 1:N:0:1
ACTGGGTTTAAAGGGTGCGCAGGCGGCCGTGTGTGTGAGGCGTGAAAGCCCGGGGCTTAACCCCGGAATTGCACCTCAAACTACACGGCTAGAGCATTGGAGAGGGTAGCGGAATTCACGGTGTAGCAGTGAAATGCGTAGATATCGTGAGGAACACCAGAGGCGAAGGCGGCTACCTGGACAATTACTGACGCTCAGGCACGAAAGCGTGGGGAGCAAAAGGGATTAGATACCCCCGTA
+
FFGGGGE;CGGGGGGGGGG+FGGGCGGEEB:CCEFGCFEGGGGGGGGGGGGGGGGGGFGGGGGGGGGEFGGGGG8F@F8FGGFEFFEFGGDGGGCC=EGGGGFCGG@F:FGGGEGGGE,FFGGGGGGGGGGGGGGGGGGGGGGGGGC5>F*DCFCGGG:@,FGGGGGGGGGG>GEFFG?GGGFFG@+<CDGGGGG58FG65FGGGGGG81;EG>BGE=FCC98D?FG7?FAGGCFG.;):
@M00200:205:000000000-AKKM3:1:1101:6865:3868 1:N:0:1
ACTGGGTTTAAAGGGCGCGTAGGTGGCCGAGCAAGGTCGCGGTGAAAGCCCGGGGCTCAACCCCGGGTCGGCCGTGGCAACTACTCGGCTCGAGCACTGTAGGGGCGGGTGGAATTCCGGGTGTAGCGGTGGAATGCGTAGAGATCCGGAAGAACACCGGTGGCGAAGGCGGCCCGCTGGGCAGGAAGCCCCCTCACGGGGGCGGCTGACACTGAGGCGCGAGAGCGTGGGGGGCAAACAGGAT
+
GGGGGGGGGGGGGGGGGGGGGGGGGGGGGGGGGGGGFGGGGGGGGGGGGGGGGGGGGGGGGGGGGGGGGGGGGGGGGGGGGGGGGFGGGGGGGGGGGGGGGGGGGGGGGGGGGGGGGGGGGGGGGGGGGGEGGFFGGGGEGE?CG6@CGEEGGGGGGGDGGGGGGDGGGGGGGDC>CCGGGGDGGD:8:CCGGCDGFGGCEC>CC5)9;?C?8F=C7*28CC*96*7(0;>D**2>5:)/7:8)
@M00200:205:000000000-AKKM3:1:1101:18163:3870 1:N:0:1
ATTGGGTTTAAAGGGCGTGTAGGCGGTCTGTTAAGTCTGATGTGAAATCCCCTCGCTTAACGAGGGAACTGCGTCGGATACTGGCAGACTCGAGTACCGGAGAGGAAGGTGGAATTCCCGGTGTAGCGGTGAAATGTGTAGAGATCGGGAGGAACACCGGTGGCGAAGGCGGGTCTCTGGGCATCTCCTGACGCTGAGGCGCGAAAGCGTGGGGAGCAAACGGGATTAGATACCCCCGTA
+
GGGGGGGGGGGGGGGGGGGGGGGGGGGGGGGGGGGGGGGEGGGGGGGGGGGGGGEGGGGGGGGGGGGFGGGGGGGGGGGGGGGGGGGGGGGGGGGDFGGGGGEEGGGGGGFGGGFEGGGGGGGGGGGGGGGGFGGGGFGGGEGGFGGGGGGGGFGGGGGGGBGFEFEGEGGGCC7FGGGFFGGGGGG9CGFGGGDDEFGGGGGGDEGFC5:EEGFDEFGFGDEGFDF?FFFGGFFF>3;E
@M00200:205:000000000-AKKM3:1:1101:6532:3886 1:N:0:1
ACTGGGCATAAAGTGTGCGCAGGTGGCCGCGCAAGTCGAGTGTGAAATCCCCGAGCTTAACTTGGGAATTGCGCTCGAAACTACGTGGCTCGAGTGTGGCAGAGGAAGGTGGAATTCCACGTGTAGCGGTGAAATGCGTAGAGATGTGGAGGAACACCGATGGCGAAGGCAGCCTTCTGGGCCAACACTGACGCTCATGCACGAAAGCGTGGGGAGCAAACAGGATTAGATACCCCTGTA
+
GGGGGGGGG@FFFGFGFGGCGGGGGGGGGGDGGGEGGGCGGGGGGFGFGGGGGGGGGG<FGGGGGGGEGGGGGGCFEEFGGGGGGFGGGGGGGDEFGGGGGGGFGGGF@AFGGGGGGGGGGGGGFGGGGGCFGGGGGGGGGDFFGGGGFGGGCGGCGGDGGGGGCE8FEGFGGCFEGGFGFGGCFGCEF49E55CGGGGFFF=E5*);?>EGGGF55C6+9DCF2FG2106*<<CC>3)<
@M00200:205:000000000-AKKM3:1:1101:24833:3908 1:N:0:1
ACTGGGTATAAAGCGCGTGTAGGCGGCTTCGCAAGTTGGATGTGAAATCCCACGGCTCAACCGTGGACGTGCATCCAAAACTGCGTCGCTGGAGTCTCGGAGAGGAAGGTGGAATGCTCGGTGTAGAGGTGAAATTCGTAGATATCAAGCAGAACACCTGCGGCGAAGGCGGCCTTCTGGGCGATGACTGACGCTGAGACGCGAAAGCGTGGGGAGCAAACAGGATTAGATACCCCGGTA
+
FEGGGGG9FFGGG<FGG7FGGGGGGGG@@F7:FEGGGGC@<FGGGGGGGGGCEFGGGGGGGE76CE:C7FGG7?FC<FAFGGGE::=CGGCGGGDA,5EB>C+4F4EF7EFGEGGFA5,BCFG7DG,DFB=,>EGDDDFGGGGCGG<<DFEGGGCFGGCFDG>ECEEGGGGD5EECFGGC4=8*3*20<DCF5CD=CGGGGGGD5:CGD=CEEGFD>C?C45EG06F??44;<CFG3)<C
@M00200:205:000000000-AKKM3:1:1101:20201:3925 1:N:0:1
ACTGGGTTTAAAGGGTGCGTTGGTGGCGTGGTAAGTCAGATGTGAAAGCCCGGGGCTCAACCTCGGAACTGCATCCGATACTACCATGCTAGAGTACTGAAGAGGTGACTAGAATTCTCGGTGTAGCAGTGAAATGCGTAGATATCGAGAGGAATACCAAAGGCGAAGGCAGGTCACTGGACAGTTACTGACACTGAGGCACGAAGGCCAGGGGAGCGAACGGGATTAGATACCCCAGTAAGA
+
GGGGGGGGGGGGGGGGGGGGGGGGGGGGGGGGGGGGGGGGGGGGGGGGGGGGGGGGGGGGGGGGGGGGGGGGGGGGGGGGGGGGGGGGGGGGGGGGGGGGGGGGGGGGGGGGGGGGGGGGGGGGGGGGGGGGGGGGGGGGGGGGGGGGGGGGGGGGGGGGGGGGGGGGGGGGGGGGGGGGGGGGGGGGGGGDFGFGGCFGGGGGGGGGGGGGGGFGFGGGGGGGDDFEFFFGGG6C@EFDF<B
@M00200:205:000000000-AKKM3:1:1101:9560:3928 1:N:0:1
ATTGGGCTTAAAGGGCGTGTAGGCGGACTTGCAAGTCAGGCGTGAAATCCCTGGGCTCAACCCAGGAATTGCACTTGAAACTGCAAGCCTTGAGTGTCGGAGAGGAAAGTGGAATTCCTGGTGTAGAGGTGAAATTCGTAGATATCAGGAGGAACACCGGTGGCGAAGGCGGCTTTCTGGACGACAACTGACGCTGAGACGCGAAAGCGTGGGGAGCAAACAGGATTAGATACCCGAGTA
+
GGGGGGGGGGGGGGGGGGGGGGGGGGGGGGGGGGGGGGGGGGGGGGGGGGGGGGGGGGGGGGGGGGGGGGGGGGGGGGGGGGGGGGGGGGGGGGGGGGGGGGGGGGGGGGGGGGGGGGGGGGGGGGGGGGGGGGGGGGGGGGGGGGGGGGGDGGGGGGDGGGGGDGEGGGGGGGGGFGGGGGGGGGEGGGGGGGGGGEDGE<EECGC4CEGGCGEG@=C<CFGG?FG7?FFGGFGGFF:C
@M00200:205:000000000-AKKM3:1:1101:6095:3989 1:N:0:1
ATTGGGCTTAAAGCGTACGTAGGCGGCTTTGTAAGTTAGAGGTGAAAGCCCGGAGCTCAACTCCGGAACTGCCTTTAAGACTGCATCGCTAGAATTGTGGAGAGGTGAGTGGAATTCCGAGTGTAGAGGTGAAATTCGTAGATATTCGGAAGAACACCAGTGGCGAAGGCGACTCACTGGACACATATTGACGCTGAGGTACGAAAGCGTGGGGAGCAAACAGGATTAGATACCCTCGTA
+
GGGGGGGGGGGGGGGGGGGGGGGGGGGGGG<FFGGGGGGGGGGGGGGGGGGGGGGGGGGGGGGGGGGGGGGGGGGGGGGGGGGGFGEGGGGGGGGGGGGGGGGGGGGGGGGGGGFGGGGGGGGFGGGGGGGGGGGGGGGGGGFGGGGGGCFGDFGGFGGFGGGGGDEGGEGGGGGFGGGFGGFGFGGGGGGG5EGGGGGEFFEGGGDGCCEGGGFGFGGGGGFGFGGFFFFGGFGD>EFE
@M00200:205:000000000-AKKM3:1:1101:19090:4027 1:N:0:1
ATTGGGTTTAAAGGGCTCGTAGGCGGCCAACTAAGTCACACGTGAAATCCCTCGGCTCAACCGGGGAACTGCGTGTGAGACTGGATGGCTTGAGTTTGGGAGAGGAATGCGGAATTCCAGGTGTAGCGGTGAAATGCGTAGATATCTGGAGGAACACCGGTGGCGAAGGCGGCATTCTGGACCAACACTGACGCTGAGGAGCGAAAGCCAGGGGAGCAAACGGGATTAGATACCCGCGTA
+
GGGGGGGGGGGGGGGGGGGGGGGGGGGGGGGGGGGGGGGGGGGGGGGGGGGGGGGGGGGGGGGGGGGGGGGGGGGGGGGGGGGGGGGGGGGGGGGGGGGGGGGGGGGGGGGGGGGGGGGGGGGGFGGGGGGGGGGGGGGGGGFGGGGGGGGGGGGGGGGDGGGGGGGGGGGGGGGGGGGFGGGGGGGGGGGGDC37EGGGGGGGGGGFGFGGGGFGFGFGGG5<?GFFFFFGGGGGFFBG
@M00200:205:000000000-AKKM3:1:1101:18271:4029 1:N:0:1
ATTGGGCGTAAAGGGCGCGTAGGTGGCGACATAAGGCTGTGGTGAAAGTCTGGGGCTCAACTCCAGATCGGCCGTGGCAACTGTGTCGCTTGGGCACTGTAGAGGCAGATGGAATTCCGGGTGTAGCGGTGGAATGCGTAGAGATCCGGAAGAACACCAGTGGCGAAGGCGGTCTGCTGGGCAGTGAACCCGCGAGGGTTCAATAGCCGACACTGAGGCGCGACAGCGTGGGGAGCAAACAGG
+
GGGGGGGGGGGGGGGGGGGGGGGGGGGGGGGGGGGGGGGGGGGGGGGGGGGGGGGGGGGGGGGGGGGGGGGGGGGGGGGGGGGGGGGGGGGGGGGGGGGGGGGGGGGGGGGGGGGGGGGGGGGGGGGGGGGGGGGGGGGGGGGGGGGGGGGGGGGGGGGGGGGGGGGGGGGGGGGGGGGGGGGGGGGGGGGGGGDGGGEGGGGGGGGFEGGGEGFGFGGGGGGGFGGBBFFGG*:<FFFDGFB
@M00200:205:000000000-AKKM3:1:1101:25257:4032 1:N:0:1
ATTGGGCATAAAGAGCACGTAGGCTGCGCGCTAAGTCAGGTGTGAAATCCCCCGGCTCAACCGGGGAACTGCACCTGATACTGGCGTGCTCGAGGACGGTAGGGGTGAGTGGAACTCCAGGTGGAGCGGTGAAATGCGTAGATATCTGGAGGAACACCGGTGGCGAAAGCGGCTCACTGGACCGTCTCTGACGCTGAGGTGCGAAAGCTAGGGTAGCAAACGGGATTAGATACCCCAGTA
+
GGGFGGGGGGGGGGGGGGGGGGGGGGGGGGGGGGGGGGGGGGGGGGGGGGGGGGGGGGGGGGGGGGGGFGGGGGGGGGGGGGGGGGGGGGGGGGGGFGGGGGGGGFGFGGGGGFGGGGGGGGGGGGGGGGGGGGGGGGGGGGGGGGFFGDFFGGGCGGGEGGGGGGGGGGGGGGDFGGGGGGGGGEEGGGCGGGGGGGGGGGGGGC5CEC9EFF?DFGGG4CECBG5<FF9FGECCDFFG
@M00200:205:000000000-AKKM3:1:1101:9522:4101 1:N:0:1
ACTGGGCATAAAGCGTGCCGATAGGTGGTTTGGTTAGTCTTGGGTGAAATCCCGCAGCTCAACTTCGGGTTTGCTTAAGATACTGCCAGACTAGAGGGGCAAAGAGGAGACTGGAACGAACGGTGTAGTAGTGAAATGCGTTGATATCGTTCGGAACACCGAAAGCGAAGGCAGGTCTCTGGGTGCCTCCTGACACTGCTAGGACGAAAGCGTGGGTAGCGAATGGGATTAGATACCCGTGTA
+
GGGGGGGGGGGGGGGGGGGGGGGGGGGGFGGGGGGGGGGGGGGGGGGGGGGGGG+CFGGG<FGGGGGGGGGGGGDGGGGGGGGGGGGGGGGGGGGGGGGGGGGGGGGGGGGGGGEFGGGGGGGFGGFGGGGGGGGGGFGGGGGGGGGFGGGGGGGGGGGGGGGGGGGGGDEGDEGGGGGGGGGGGGGFGCFGGFCFGGGGGGCDGGGGGGGD:CBDA:EFGC8<@GGBFFFGDFDG?:@EG72
@M00200:205:000000000-AKKM3:1:1101:10253:4109 1:N:0:1
ACTGGGCTTAAAGCGCGCGCAGGTGGGTGCGCAAGTCGGAGGTGAAAGCGCAGGGCTCAACCCTGCGACGCCCTTCGAGACTGCGTGTCTAGGGACCGGTAGAGGTGAGTGGAATTCCCGGTGTAGCGGTGGAATGCGTAGATATCGGGAAGAACACCGGAGGCGAAGGCGGCTCACTGGGCCGGATCCGACACTGAGGCGCGAAAGCGTGGGGAGCAAACAGGATTAGATACCCTGGTA
+
GGGGGGGGGGGGGGGEGGGGGGGFGGGGGGGGGGGGGGGGGGGGGGGGGGGGGGGGGGGGGGGGGGGGGGGGGGGGGGGGGGGGGGGGGGGGGGGGGGGGGGGGGGGGG<FGDFFGGGGGGGGGGDGGEGGG:FAAGEGGGGGGGGGGGGEGGGGGGGGGDGGGGGGGGGGGGGGGGGGFFG=E8EGEGGGGGGGGGF=ECC:C58CFGC5CCEBGBFFGFFGDBGD<FF4CFECCFFFF
@M00200:205:000000000-AKKM3:1:1101:23784:4119 1:N:0:1
ATTGGGCGTAAAGAGCTCGTAGGCGGTTTCGTAAGTCGGATGTGAAAACTCCAGGCTCAACTTGGAGACGCCATTCGATACTGCGATGACTTGAGTCCGGTAGGGGAGTGTGGAATTCCTGGTGTAGCGGTGAAATGCGCAGATATCAGGAGGAACACCGGCGGCGAAGGCGGCACTCTGGGCCGGTACTGACGCTGAGGAGCGAAAGCGTGGGTAGCAAACGGGATTAGATACCCGAGTA
+
GGGGGGGGGGGGGGGGGGGGGGGGGGGGGGGGGGGGGGGGGGGGGGGGGGGGGGGGGGGGGGGGGGGGGGGGGGGGGGGGGGGGGGGGGGGGGGGGGGGGFGGGGGGGGGGGGGGGGGGGGGGGFGFGGG@@FGGGGGGGGGGGGGGGGFFGGFGGFGGGGGGGGGDGGDGGGGEGGGGGGGGGGGGGGGGGGGGGGGGGCDGGGECDECGGGGDGFGG977CD:CDBF=9C<<EF5)0:F
@M00200:205:000000000-AKKM3:1:1101:6717:4119 1:N:0:1
ATTGGGCGTAAAGCGCGCGTAGGCGGCCAGATAAGTCCGGTGTGAAAGTCAAAGGCTCAACCTTTGAATGCCGCTGGAAACTGTCTGGCTAGAGTCCGGAAGGGGCGAGTGGAATTCCTGGTGTAGCGGTGAAATGCGCAGATATCAGGAGGAACACCAATGGCGAAGGCAGCTCGCTGGGACGGTACTGACGCTGAGGCGCGAAAGCGTGGGGAGCAAACGGGATTAGATACCCGCGTA
+
GGGGGGGGGGGGFGGGGGGGGGGGGGDGGGGGGGGGGGGGEGGGGGEEDFGGGGGGGGGGGGGGGGGGGGGGGDGGG8FGGGGGFFGGGGGGGGGGGGED@CGGGGDGGGGGGGGGGCFGEG<FFFGGGGGGGGGGGGGGGGGGGGGFFCEGGGGGGGGCFGFFEGGGGCGGDGFGGDGGEGGGEGGEGGGGGG37E>FFDGGGD=DGG5CEE5@DE:E8FGGGFG43?FBGGGGDEFFG
@M00200:205:000000000-AKKM3:1:1101:7551:4137 1:N:0:1
ATTGGGTTTAAAGGGCGCGTAGGCGGTGAATTGGGTGTGGTGTGAAAGCCCCGGGCTTAACCTGGGAAGTGCATCGCAAACTAATTGACTGGAGTAGATGAGAGGGTGGCGGAATTTCCGGTGTAGCGGTGAAATGCGTAGAGATCGGAAGGAACGTCAATGGCGAAGGCAGCCACCTGGCATCATACTGACGCTGAGGCGCGAGAGCGTGGGGAGCGAACAGGATTAGATACCCTAGTAAGA
+
GGGGGGGGGGGGGGGGGGGGGGGGGGGGGGGGGGGGGGGGGGGGGGGGGGGGGGGGGGGGGGGGGGGGGGGGGGGGGGGGGGGFGGGGGGGGGGGGGGGGGGGGGGGGGGGGGGGGGGGGGGGGGGGGGGGGGGGGGGGGGGGFFFGGCEGGGGGDGGGGGGGGGGGGGGGGGGGGGGGGGGGGGFCGGGGGGGGGGGGCEGGGGGGGGEGGGG53>EGEGGGG:<D???A:EFFF?>F?FFF
@M00200:205:000000000-AKKM3:1:1101:16610:4146 1:N:0:1
ATTGGGTATAAAGGGCGCGTAGGCGGCGCGGTAAGTCACTTGTGAAATCTCTGAGCTTAACTCAGAACGGCCAAGTGATACTGCAGTGCTAGAGTGTGGAAGGGGCAATCGGAATTCTTGGTGTAGCGGTGAAATGCGTAGATATCAAGAGGAACACCTGAGGTGAAGACGGGTTGCTGGGCCAACACTGACGCTGAGGCGCGAAAGCCAGGGGAGCAAACGGGATTAGATACCCCGGTAAGA
+
GGGGGGGGGGGGGGGGGGGGGGGGGGGGGGGGGGGGGGGGGGGGGGGGGGGGGGGGGGGGGGGGGGGGGGGGGGGGGGGGGGGGGGGGGGGGGGGGGGGGGGGGGGGGGGGGGGGGGGGGGGGGGGGGGGGGGGGGGGGGGGGGGGGGGGGGGGGGGGGGGGGGGGGGGFGGGGGGGGGGGGGGGGGGFGGGGGGGGGGGGGGGGGGGGGGGGGFGFGGGGGGGFDGBFFBGFGGG>DEED7)
@M00200:205:000000000-AKKM3:1:1101:16330:4152 1:N:0:1
ACTGGGTGTAAAGGGCGCGTAGGTGGCGACATAAGGCTGTGGTGAAAGTCTGGGGCTCAACTCCAGATCGGCCGTGGCAACTGTGTCGCTTGGGCACTGTAGAGGCAGATGGAATTCCGGGTGTAGCGGTGGAATGCGTAGAGATCCGGAAGAACACCAGTGGCGAAGGCGGTCTGCTGGGCAGTGAACCCGCGAGGGTTCAATAGCCGACACTGAGGCGCGACAGCGTGGGGAGCAAACAGG
+
GGGGGGGGFGGGGGGGGGGGGGGGGGGGGGGGGGGGGGGGGGGGGGGGGGGGGGGGGGGDFFGGGFGGGGGGGGGGGGGGGGGGGGGGGEGGGGGGGGGGGGGGGGGGGGGFGGFGGGGGGGGFGGGGEECEFGGGGGGEEEFGEGGGGD:FCGDGGGGGGGCGDGDCFGGGGGGGGGGGGGGCFGGGGGDCGGGGGECGGGFFGGGGE=EGGGFGFGGGCGGG>GGF@FFGG8EDFF?ED7:
@M00200:205:000000000-AKKM3:1:1101:12350:4172 1:N:0:1
ACTGGGTGTAAAGCGTACGTAGGCGGATATGCAGGCGTCGTGTGAAATCCCTCGGCTCAACCGGGGAACTGCACGGCGAACCGCATATCTTGAGAAAGGTAGGGGCGGTCGGAACGATAGGTGGAGTGGTGAAATGCGTTGATATCTATCGGAACGCCGAAGGTGAAGACAGGCCGCTGGGCCTTTTCTGACGCTGAGGTACGAAAGCGTGGGTAGCGAACGGGATTAGATACCCGAGTA
+
GGGGGGGGGGGGGGGGGGGGGGGGGGGGGGGGGGGGGGGGGGGGGGGGGGGGGGGGGGGGGGGGGGGGGGGGGGGGGGGGGGGGGGGGGGGGGGGGGGGGGGGGGGGGGGGGGGGGGGGGGGGGGGGGGGGGGGGGGGGGGGGGGGGGGGGGGGGGGGGGGGGGGGGGGGGGGGGGGGGGGGGGGGGGGGGGGGC=EGGGGGGGGGGGGGGGGGFGFGGGGGGDBGFDFFFGGGECEDFG
@M00200:205:000000000-AKKM3:1:1101:22217:4184 1:N:0:1
ATTGGGTTTAAAGGGTGCGTAGGCGGCCTATTAAGTCAGTTCTGAAATATCCCGGCTTAACCGGGAGGGTGGGATTGATACTGATGGGCTTGAGTGGAGTCGAGGTAGGCGGAATTGACGGTGTAGCGGTGAAATGCTTAGATATCGTCAAGAACACCGATAGTGTAGACAGCTTACTAGACTTCAACTGACGCTGAAGCACGAAAGTGTGGGGCTCAAACAGGATTAGATACCCGTGTA
+
FFFGGGEGGGGGGGGGGGGGGGGGGGC+F<ECFGGGGGGG9EFFFGFGAFG9FGGGGGGGGGGDFFCE:FGG:=FGGGGGGGG,C<<<FGGGFFFDGGCFBFGGGGGDGGDGGGG?A99CEGGGGCGGGCEGFD9,FAFCFGGEGG7DCFF,@FD8FFFFG7FD;DFG9CGGGCGFCFDBCECCGFGGGGGFE55C5+3<FFDG*AD7CGG*:*0/<9EDD5C*(*23=4):73C3.8@G
@M00200:205:000000000-AKKM3:1:1101:25436:4196 1:N:0:1
ACTGGGCTTAAAGCGTGTGTAGGTGGATGTCTAAGTACCTTGTGAAATCCCACGGCTCACCCGTGGAACTGCTTGGTATACTGGATGTCTTGAGCTATCTAGGGGCAGCTGGAACGAACGGTGGAGCGGTGAAATGCGTAGATATCGTTCGGAACGCCAATGGTGAAAACAGGTTGCTGGGAGTGCGCTGACGCTGAGACACGAAAGCCAGGGGAGCAAACGGGATTAGATACCCCCGTA
+
GGGGGGGGGGGGGGGGGGGGGGGGGGGGGGGGGGGGGGGGGGGGGGGGGGGGGGGGGGGGGGGGGGGGGGGGGGGGGGGGGGGGGGGGGGGGGGGGGGGGGGGGGGGGGGGGGGGGGGGGGGFFCFGGGGGGGGGGFGGGGGGGGGGGGFFFGGGGGGGGGGGGGGGGGGGGGGFGGGGFGGE>FFEEEGGGGGGGGGGGGGGEGGGGGGGGGGFGEFDEGGGG;<GEFFFGCFF*<D75
@M00200:205:000000000-AKKM3:1:1101:12089:4201 1:N:0:1
ATTGGGCTTAAAGGGCGCGTAGGCGGCTCGATAAGGCTCGCGTGAAAGTCCGGGGCTCAACCCCGGATCGGCGTGGGCGACTGTTGGGCTGGAGCACGGTAGGGGCAGACGGAATTCCGGGTGTAGCGGTGGAATGCGTAGAGATCCGGAAGAACACCGGTGGCGAAGGCGGTCTGCTGGGCCGGAAGGGGGCAGAGCAATCTGTCCCCGTGCTGACGCTGAGGCGCGACAGCGTGGGGAGCA
+
GGGGGGGGGGGGGGGGGGGGGGGGGGGGGGDGGGGGGGGGGGGGGGGGGGGGGGGGGGGGGGGGGGGGGGGGGGGGGGGGGGGGGGGGGGGGGGGGGGGGGGGGGGGGGGGGGGGGGGGGGGGGGGGGGGGGGGGGGGGGGGGGGGGEGGGGGGGGGGGGGGGGGGEECFGDEECEGGGFEDFGGGCEGGEGGGGGGGGGFFGGGGGGGEGEEFFF@EC8DCFF0DD;@E0CFG;C>ED5D7?
@M00200:205:000000000-AKKM3:1:1101:21961:4203 1:N:0:1
ACTGGGCTTAAAGGGCGCGTAGGCGGCCACGACAAGTCGGTTGTGAAATCTCCGGGCTTAACCCGGAACGGTCAACCGATACTGTCGGGCTAGAGTGCAGAAGGGGCAACTGGAATTCTCGGTGTAGCGGTGAAATGCGTAGATATCGAGAGGAACACCTGCGGCGAAGGCGGGTTGCTGGGCTGACACTGACGCTGAGGCGCGAAAGCCAGGGGAGCGAACGGGATTAGATACCCCGGTA
+
GGGGGGGGGGGGGGGGGGGGGGGGGGGGGGGGGGGGGGGGGGGGGGGGGGGGGGGGGGGGGGGGGGGGGGGGGGFGGGGGGGGGGGGGGGGGGGGGGGGGGGGGGGGGGGGGGGGGGGGGGGGGGGGGGGGGGGGGGGGGGGGGGGGGGGGGGGGGGGGGGGGGGGGGGGGGGGGGGGGGGGGGGGGCGDGGGGGGGGGGGDCEEGDGGGGGGGFD@GG5DGGGFGGF?FAF9,ACFFEED
@M00200:205:000000000-AKKM3:1:1101:15475:4220 1:N:0:1
ACTGGGTTTAAAGGGCGCGTAGGCGGGATGGCGAGTCGGTCGTGAAATCCCTCGGCTCAACCGAGGAGAGTCGGCCGATACTGCCGTTCTTGAGGGATGCAGAGGAGACTGGAATTCCCGGTGTAGCGGTGAAATGTGTAGAGATCGGGAGGAACACCGGTGGCGAAGGCGGGTCTCTGGGCATCTCCTGACGCTGAGGCGCGAAAGCGTGGGGAGCAAACGGGATTAGATACCCCGGTAAGA
+
GGGGGGGGGGGGGGGGGGGGGGGGGGGGGGGGGGGGGGGGGGGGGGGGGGGGGGGGGGGGAFGGGGGGEFGGGGGGGGGGGGGGGGGGGGGGGGGGGGGGGGGGGGGGGGGGGGGGGGGGGGGGGGGGGGGGGGCGGGGGFGGGGGGGGDDGGGFGGGGGGGGGGGGGGGGGGGGGGGGGGGGGGFGGGGGGGGGGGGGGGGGDEGGGGCGGGGEC>GGCGGGGF3C>FFFGGGGGFE>EC<A
@M00200:205:000000000-AKKM3:1:1101:17508:4235 1:N:0:1
ATTGGGCGTAAAGGGCGCGTAGGCGGCCACCGCAAGTCGACTGTGAAATCTCCGGGCTTAACTCGGAAAGGTCAGCCGATACTGCGGGGCTAGAGTGCAGAAGGGGCAACTGGAATTCTCGGTGTAGCGGTGAAATGCGTAGATATCGAGAGGAACACCTGCGGCGAAGGCGGGTTGCTGGGCTGACACTGACGCTGAGGCGCGAAAGCTAGGGGAGCGAACGGGATTAGCTACCCTTGTA
+
GGGFDFFGEGGGFGGGDGGGGEGGGGGGGGGGGGGGGGGGGGGGGGGFGGGGGGGGGGGGGGGGGGGGGGGGGGGGGGGGGGGFGGGEEGGGGGGGGGFGFAFGDGGGGGGGGGGGGGGGGGGGGGGGGGGGGGFGGGGGGGGGGGGGFGGGGEFEFDGGGGGGGGC7FCGGGGGGGGGGGGGGGGGGGGGFGGGGGDEGGGGG8E3DGC?EGGFGFGEGDGGGF3DBFF(:@<@FFFFG*
@M00200:205:000000000-AKKM3:1:1101:17070:4260 1:N:0:1
ATTGGGTTTAAAGCGCGCGTAGGTGGCCTCATAAGTCCGCTGTGAAAGTCAAAGGCTCAACCTTTGAAAGCCGGTGGATACTGTGAGGCTAGAGTACGGAAGAGGCGAGTGGAATTCCTGGTGTAGCGGTGGAATGCGCAGATATCAGGAGGAACACCAATAGCGAAGGCAGCTCGCTGGGACGTTACTGACACTGAGGCGCGAAAGCGTGGGGAGCGAACAGGATTAGATACCCCCGTA
+
GGGGGGGGGGGGGGGGGGGGGGGGGGGGGGGGGGGGGGGGGGGGGGGGGGGGGGGGGGGGGGGGGGGGGGGGGGGGGGGGGGGGGGGGGGGGGGGGGGGGGGGGGGGGGGGGGGGGGGGGGGGGGGGGGGGDGGGGGGGGGGGGGGGGGGGGGGGGGGGGGGGGGGGGGGGGGGGGGGGGGGGGEGGGGGGGGGGGGGGGDGGGGGGGGGGGGC>D>EEGGDGG?CC<FFADGGGGFFFG
@M00200:205:000000000-AKKM3:1:1101:5441:4263 1:N:0:1
ATTGGGTTTAAAGTGTGCGCAGGTGGCCGCGCATGTCGAGTGTGAAATCCCCGGGCTTAACTTGGGAATTGCGCTCGAAACTACGTGGCTCGAGTGTGGCAGAGGAAGGTGGAATTCCACGTGTAGCGGTGAAATGCGTAGAGATGTGGAGGAACACCGATGGCGAAGGCAGCCTTCTGGGCCAACACTGACGCTCATGCACGAAAGCGTGGGGAGCAAACAGGATTAGATACCAGCGTA
+
GGGGGGGGGGGGGGGGGGGGGGGGGGGGGGGGGGGGGGGGGGGGGGGGGGGGGGGGGGGGGGGGGGGGGGGGGGGGGGGGGGFFGGGGGFEGGGGGGGGGGGGGGGGGGGGGGGGGCGGGGGGGGFGGGGGGGGGGGGGGEEFGGGGFFGGCFFGGGGGGGGGGGGDEGGGGEGFFGCCFGG=EFGG=FFCFGD5EE+CFGF>EEGGGGGGGGGFGFGGGGFFF:GC<FFFGCF+>4D5E
@M00200:205:000000000-AKKM3:1:1101:25711:4265 1:N:0:1
ATTGGGTTTAAAGGGTGCGTAGGCGGCCTATTAAGTCAGTGCTGAAATATCCCGGCTTAACCGGGAGGGTGGCATTGATACTGATGGGCTAGAGTACAGATGAGGTAGGCGGAATTGACGGTGTAGCGGTGAAATGCTTAGATATCGTCAAGAACACCTATAGCGAAGGCAGCTTACTAGGCTGTAACTGACGCTGAGGCACGAAAGTGTGGGGATCAAACAGGATTAGATACCCCGGTA
+
GGGGGGGGGGGGGGGGGGGGGGGGGGGGGGGGGFGGGGGGGGGGGGGGGGGGGGGGGGGGGGGGGGGGGGGGGGGGGGGGGGGGGGGGGGGGGGGGGGGGGGGGGGGGGGGGGGGGGGGGGGGGGGGGGGGGAFGGGGGGFGGGGFDFGGEFGGGDGGGGGGFFCFGGDGGGGFGGFGFGGGGFGGGGGGGGDGGEEG=FGFEGEG)++49:FGFCFGCGFCF<(CF3=6AGFGGC))0*
@M00200:205:000000000-AKKM3:1:1101:24267:4272 1:N:0:1
ACTGGGCGTAAAGGGCGCGTAGGCGGTTCCAATCGTCGGATGTGAAAGGCCTGGGCTCAACCTGGGAACGGCATCCGATACGGTGGGACTTGAGTGTGGGAGAGGTTGGTGGAATTCCCAGTGTAGAGGTGAAATTCGTAGATATTGGGAAGAACACCGGTGGCGAAGGCGGCCAACTGGACCACAACTGACGCTGAGGCGCGAAAGCGTGGGGAGCAAACAGGATTAGATACCCGAGTACGGT
+
GGGFFDGGFFCFEFEGEDBFGFCGEGFGGGGGGGGGFCGGEEEEF<69C,E<DD@F<FGC<FEFFFGFGE7FEFGEG7FFGGGGGGGEG=9<,B<5CBFGEGC4+B4?CC>FDA9,8CBGFFD<@FGD<=F<<FFCGFGGGDG=9C<<<7>FC7,>F@F*CC@7*:BEEFECECC8;8>@ECF5CFFE?<F<E7<*:8:5>CE?C8/*:18*::55@FFGGGG53FC7/*62+,<)0;560(((
@M00200:205:000000000-AKKM3:1:1101:6936:4286 1:N:0:1
ACTGGGTATAAAGCGCGTGTAGGCGGCTTTGCAAGTCGGGTGTGAAAGCCCTCAGCTCAACTGAGGAAGTGCGCCCGAAACTGCAGAGCTTGAGTACCGGAGAGGATGGCGGAATTCCCCAAGTAGAGGTGAAATTCGTAGATATTCGGAAGAACACCAGTGGCGAAGGCGGCTCACTGGACTGGTATTGACGCTGAGGTGCGAAAGCGTGGGGAGCAAACAGGATTAGATACCCTAGTA
+
GGGGGGGGGGGGGGGGGGGGGGGGGGGGGGGGGGGGGGGGGGGGGGGGGGGGGGGGGGGGGGGGGGGGGGGGGGGGGGGGGGGGGGGGGGGGGGGGGGGGGGGGGGGGGGGGGDFGGGGGGGGGGGGGGGGGGGGGGGGCFFGCFGGGGGGGGGGGGGGGGGFCEEGGCFEGCGEFGGGGGGGGGGFGGGG7C=3EGGGGGGGEGEGFEEEGGDDGFGFGGGG54CDDFFAGGFFF?>FF
@M00200:205:000000000-AKKM3:1:1101:22671:4298 1:N:0:1
ATTGGGCATAAAGCGTGTGTAGGCGGATCGTTAAGTACCTTGTGAAATCCCACGGCTCAACCGTGGAACTGCTCGGTATACTGGCGATCTTGAGCCACCTAGGGGCAACTGGAACAAGCGGTGGAGCGGTGAAATGCGTAGATATCGCTTGGAACGCCAACGGTGAAAACAGGTTGCTGGGGGTGTGCTGACGCTGAGACACGAAAGCCAGGGGAGCGAACGGGATTAGATACCCCGGTA
+
GGGGGGGGGGGGGGGGGGGGGGGGGGGGGGGFGGGGGGGGGGGGGGGGGGGGGGGGGGGGGGGGGGGFFGGGGGGGGGGGGGGFGGGGGGGGGGGGGGGGGGGGGGGGGGGGGGGGGGGGGGGGGGGGGGGGGGGGGGGGGGGGGGGGGGGGGGGGGGGGGGFGGFGGGGGGGGGGGGGGGGGGGGGGGGGGGGGGGGGGGGGGGGG5FGGGGGFGBEEEDC=CBG*8@FFGFFFGFBDG
@M00200:205:000000000-AKKM3:1:1101:19462:4315 1:N:0:1
ACTGGGCTTAAAGAGCGCGTAGGCGGAAGCTTAAGCGTGGCCTGAAAGCCCCCGGCTTAACCGGGGAGGGTGGCTGCGAACTGGGCTTCTTGAGGTCGATAGAGGAGAGCGGAATTCCTGGTGTAGCGGTGAAATGCGTAGATATCAGGAGGAACACCGGTGGCGAAGGCGGCTCTCTGGGTCGGACCTGACGCTGAGGCGCGAAAGCGTGGGGAGCGAACGGGATTAGATACCCCAGTACGAT
+
GGGGGGGGGGDGGGGGGGGGEEGGGGGGGGGGGGGGGGGGGGGGGGGGGGGGGGGGDGCFGGEGEGGGGGGGGGGGGG>CGGFFGGGGGGGCGGGGGGDGGGCFGGGGGGGGGGGGFFGFCGFGGGGGGGGGGGGGGGGGEECFGAFGGGEGG@FGF@FFFECGGGDEEFFGGGGGGGEGG*;CCGGGGGGGGGGGD5;EG:CCCGDGEGGGDE><BGGGGGGGB3*<FFDFGFG:DEFG7(((
@M00200:205:000000000-AKKM3:1:1101:21600:4337 1:N:0:1
ATTGGGTTTAAAGGGCGCGTAGGCGGCCCATGCAGTCGGCTCGTGAAAGCCCGGGGCTCAACCCCGGAGGTGCGGCCGAAACACATGGGCTGGAGGCCGGAAGAGGAGGGTGGAATACCCAGTGTAGAGGTGAAATTCGTAGATATTGGGTGGAACACCGGTGGCGAAAGCGGCTCTCTGGTCCGGGCCTGACGCTGAGGCGCGAAAGCGTGGGGAGCAAACAGGATTAGATACCCGTGTA
+
GFGGGGFCGGGGGGGGGGGGGGGGGGGGGGGGGGGGGGGGGGGGGGGGGGGGGGGGGGGGGGGGGGGEGGGGGGGGGGGGEGGGGGGGGGGGGGGGGGGFEGGDGGGGGGGGGGGGGGFGGGFGGGGFGGFGGGGGGGGGFGGGGGGGGGGGGFFGGGGGGGGGGGGGGGGGGG>C?EGGGGGGDGGGEGGGGGGCG8FEGGGGCEC<CE*;EGFD@EFFGGGFBG6<?FFGC9<<B@@CG
@M00200:205:000000000-AKKM3:1:1101:7934:4357 1:N:0:1
ATTGGGCATAAAGGGCGTGTAGGCGGTCTGCTAAGTCATGTGTGAAATCCCTCGGCTTAACCGAGGAACGACGCATGAAACTGGCAAGCTAGAGTACCAAAGAGGGGGGTGGAATTCCCGGTGTAGCGGTGAAATGCGTAGATATCGGGAGGAACACCGGTGGCGAAGGCGGCCCCCTGGTTGGATACTGACGCTGAGACGCGAAAGCGTGGGGAGCAAACAGGATTAGATACCCTCGTA
+
GGGGGGGGGGGGGGGGGGGGGGGGGGGGGGGGGGGGGGGGGGGGGGGGGGGGGGGGGGGGGGGGGGGGGGGGGGGGGGGGGGGGGGGGGGGGGGGGGFGGGGGGGGGGGGGGGGGGGGGGGGGGGGGGGGGGGGGGGGGGGGGGGGGGGGGGGGGGGGGGGGGGGGGGDGGGGGCGGGGGFGGDGGGGGGGGGDGGGGGGGGGGGGDCG=CEGGDDDGCEFC6D?GGFF4<GGFG*<EFG
@M00200:205:000000000-AKKM3:1:1101:9350:4373 1:N:0:1
ATTGGGTATAAAGCGCGCGCAGGCGGCTGGCCAAGTCCGATGTGAAAGCTTCCGGCTTAACTGGAAAACGGCATCGGATACTGGTCGGCTGGAAGGTGGGAGAGGGTAGCGGAATTCCCGGTTTAGTGGTGAAATGCGTAGATATCGGGAGGAACACCAGTGGCGAAAGCGGCTACCTGGCCCACTCTTGACGCTGAGGCGCGCAAGCTTGGGGCGCGAACGGGATTAGTTACCCTCGTC
+
EFGGFCG-@CFGG9@FG@EE@GGG::@C@FGE,6,:EFEC68C@6C6FGDEDGGG>==CEDFC=E<,9:CFE7+BFBFDGFC<E,,++4+@+9E488,=EGGGGDCFGGF7FGFGDGGC@E:+@,EFGGF7@<9E=D<@:@CEGFGGGG*>F:B8:F<<FFGFGGGD*<BFC858CFGF:C>88BCC0+0+<8C3:E5*7=7C*///*0+2;*:5D@EE*53;5?<C?F*):CCG6)8>*
@M00200:205:000000000-AKKM3:1:1101:25696:4380 1:N:0:1
ACTGGGCTTAAAGGGAGCGTAGGCGGACATTTAAGTCAGGGGTGAAATCCCGGGGCTCAACCTCGGAATTGCCTTTGATACTGGGTGTCTTGAGTATGAGAGAGGTGTGTGGAACTCCGAGTGTAGAGGTGAAATTCGTAGATATTCGGAAGAACACCAGTGGCGAAGGCGACACACTGGCTCATTACTGACGCTGAGGCTCGAAAGCGTGGGGAGCAAACAGGATTAGATACCCCAGTA
+
GGGGGGGGGGGGGGGDGGGGGGGGEEGGEFFFFFGGF<FGGGGGGGGGGGGG7FFGGGGGGGGGGGGGGGGGGGGGFFEGGGGEFGGGGGGGGGGGGGGFGGGDGGGFDEGGCFGFGGCGGFGGGACEGGGGGGGGGGGGGGGGGFG8<FCFGGGGGGGGGGCCCFGGGGGGGDEGCDFFGCFFGGGGGGGGEGGEGGGG=FGGGD<F=:EFGDEC>*:CFFGGFG72?4>GFGGGF>FG
@M00200:205:000000000-AKKM3:1:1101:21657:4402 1:N:0:1
ATTGGGTTTAAAGCGTGTGTAGGCGGACCGTTAAGTGCCTTGTGAAATCCCACGGCTCAACCGTGGAACCGCTGGGCAGACTGGCGGTCTTGAGAGGCCGAGGGGCCATCGGAACAAGCGGTGGAGCGGTGAAATGCGTAGATATCGCTTGGAACGCCGGCGGCGAAAGCGGATGGCTGGTGGCCTTCTGACGCTGAGACACGAAAGCCAGGGGAGCGAACGGGATTAGATACCCTGGTA
+
GGGGGGGGGGGGGGGGGGGGGGGGGGGGGGGGGGGGGGGGGGGGGGGGGGGGGGGGGGGGGGGGGGGGGGGGGGGGGGGGGGGGGGGGGGGDFGGGGGGGGDGGGGGGGGGGGGGGGFGGGGGGF7DCFE7BFFG9FCGGGGGFGFBFGFGGGGFGGGGGGGDEGGGGEGGGEEGF@*/CFFEGG?GGFFGGEE3*28@FEFEGGGCFGGCCEE@DDDED5CCC2)C<?B97CGGCFF?C
@M00200:205:000000000-AKKM3:1:1101:7587:4435 1:N:0:1
ATTGGGCGTAAAGGGCGCGTAGGCGGACAGTTAAGTTGGGGGTGAAAGCCCGGGGCTCAACCTCGGAATTGCCTTCAATACTGGCTGTCTTGAGTGTGAGAGAGGTGTGTGGAACTCCGAGTGTAGAGGTGAAATTCGTAGATATTCGGAAGAACACCAGTGGCGAAGGCGACACACTGGCTCACTACTGACGCTGAGGCGCGAAAGCGTGGGGAGCAAACAGGATTAGATACCCCTGTA
+
GGGGGGGGGGGGGGGGGGGGGGGGGGGGGGGGGGGGGGGGGGGGGGGGGGGGGGGGGGGGGGGGGGGGGGGGGGGGGGGGGGGGGGGGGGGGGGGGGGGGGGGGGGGGGGGGGGGGGGGGGGGGGGGGGGGGGFGGGGGGGGGGGGGGGGGGGGGGGGGGGGGGGGGGGGGGGGGGGGGGGGGGGGGGFGGGGD:=EGFGGGGGEGGFGGGGGGFGFGGGGGGGBGGBFFFGGGGCFF?G
@M00200:205:000000000-AKKM3:1:1101:13354:4454 1:N:0:1
ATTGGGTGTAAAGTGCACGTAGGCGGCCCGTTAAGTCTCTTGGTGAAAGGCCGGGGCTCAACCCCGGGAGGCGGGTGGATACTGCTGAGCTCGAGTCCGGAAGAGGCGAGTGGAATTCCCGGTGTAGCGGTGAAATGCGCAGATATCGGGAGGAACACCAATGGCGAAGGCAGCTCGCTGGGACGGTACTGACGCTGAGACGCGAAAGCGTGGGGAGCAAACAGGATTAGATACCCCAGTA
+
GGGGGGGGGGGGGGGGGGGGGGGGGGGGGGGGGGGGGGGGGGGGGGGGGGGGGGGGGGGGGGGGGGGGGGGGGGGGGGGGGFGGGGGGGGGGGGGGGGGGGGGGGGGGGGGGGGGGGGGGGGGGGGGGGGEGGGGGGGGGGGGGGGGGGGEGGGGGGGGGGGGGGGGGGCGGGGFGGGGGGGGGGGGGGGGGGGGGGGGGGGGGGGGGGGCEGGFGFGGFGGGGFG4<4F9>FFG28>DFC
@M00200:205:000000000-AKKM3:1:1101:7507:4478 1:N:0:1
ACTGGGTTTAAAGGGCGCGTAGGCGGTATTATGTGTGTGATGTGAAAGCCCCGGGCTTAACCTGGGAAGTGCATCGCAAACTGTAAAACTAGAGTAGATGAGAGGGTGATGGAATTTCCGGTGTAGCGGTGAAATGCGTAGAGATCGGAAGGAACGTCAATGGCGAAGGCAGTCACCTGGCATCATACTGACGCTGAGGCGCGAAAGCGTGGGGAGCGATCAGGATTAGATACCCGAGTA
+
GGGG?EF@-EEEFAB;:@CBCC@FG:FFGGCGG@FCFFDF9EEFCGGGFGGG+@FFDFGFFDFEFFCE:FFFGFFCDGGGFFGGG9FGGEEGFGGGGGFCFGGGGDGGGGG9FCCGGGGGCFGGFGGGGCGGGCAFFE@CGEG9,D7FCEGGGGGDGGGGGGFGGGGGGFGGG69BCFGGGFFFGGG9,=EDEECG=8CFGGGC8*CGC=EDEE@DDEG*9CCC7<73?F2:<<CG).0:
@M00200:205:000000000-AKKM3:1:1101:13582:4480 1:N:0:1
ATTGGGTTTAAAGGGCGCGTAGGCGGGATGGCAAGTCGGTCGTGAAATCCCTGGGCTCAACTCAGGGGGGTCGGCCGATACTGCCGTTCTTGAGGGATGCAGAGGAGACTGGAATTCCCGGTGTAGCGGTGAAATGTGTAGAGATCGGGAGGAACACCGGTGGCGAAGGCGGGTCTCTGGGCATTCCCTGACGCTGAGGCGCGAAAGCGTGGGGAGCAAACGGGATTAGATACCCTAGTA
+
GGGGGGGGGGGGGGGGGGGGGGGGGGGGGGGGGGGGGGGGGGGGGGGGGGGGGGGGGGGGGGGGGGGGGGGGGGGGGGGGGGGGGGGGGGGGGGGGGGGGGGGGGGGGGGGGGGGGGGGGGGGGGGGGGGGGGGGGGGGGFGGFGFGGGGGGGGGGGGGGEGGGGGGGGGGDGGGFGGGGGGFGFG:EGGGGG5CEEGGGGGEGGGDGGGGGGGFGDGGG:<=CBGCBFF9>@@FD7@FG
@M00200:205:000000000-AKKM3:1:1101:9713:4482 1:N:0:1
ATTGGGTATAAAGCGCGCGTAGGTGGTCTTGTAAGCGGGGGATGAAAGCCCATGGCTCACCCATGGAACTGTCCTTCGGACTGCAAGGCTGGAGGGCGGGAGGGGAGAATGGAATTCCCGGTGTAGCGGTGAAATGCGTAGATATCGGGAGGAACGCCGGTGGCGAAAGCGATTCTCTGGCCCGTCCCTGACACTGAGGCGCGAGAGCTAGGGGAGCAAACAGGATTAGATACCCGAGTA
+
GGGGGGGGGGGGGGGGGGGGGGGGGGGGGGGGGGGGGGGGGGGGGGGGGGGGGGGGGGGGGGGGGGGGGGGGGGGGGGGGGGGGGGGGGGGGGGGGGGGGGGGGGGGGGGGGGGGGGGGGGEGGGGGGGGGGFGGGGGGGGGGGGGGGGGGGGGGEGGCEGGGGGGGGGGCCFC?CF?CGGCFCEGCGGGFGGFFGGGGGGGGDGGGGGFCGGG3CDFCGGGGC?CDFFF>FGCFGEFFG
@M00200:205:000000000-AKKM3:1:1101:16622:4486 1:N:0:1
ACTGGGTATAAAGGGCGCGTAGGCGGGCGAGCAAGTCCGGGGTGAAATCTTTCGGCTTAACCGGAAAACTGCCTTGGATACTGCTCGTCTAGAGGGAGGTAGGGGTCTGTGGAACTTCCGGTGGAGCGGTGAAATGCGTTGATATCGGAAGGAACGCCGGTGGCGAAAGCGACGGACTGGACCTCTTCTGACGCTGAGGCGCGAAAGCTAGGGTAGCGAACGGGATTAGATACCCGTGTA
+
GGGGGGGGGGGGGGGGGGGGGGGGGGGGGGGGGGGGGGGGGGGGGGGGGGGGGGGGGGGGGGGGGGGGGGGGGGGGGGFGGGGGGGGGGGGGGGGGGGGGGGGGGGGGGGGGGGGGGGGGGGGGGGGGGGGGGGGGGGGGGGGGGGGGGGGGGGGGGGGGGGGGGGGGGGGGGGGGGGGGGGDGGGCGGGGGGGGGGGGGGGGGGGGGGGGGGF?DFC8EG<*747C??F<CFGGG:DFG
@M00200:205:000000000-AKKM3:1:1101:23874:4491 1:N:0:1
ACTGGGTGTAAAGGGCGCGTAGGCGGCCTGTTAAGTCGAACGTGAAATCCCCGGGCTCAACCCGGGAACTGCGTCCGATACTGGCAGGCTTGAATCCGGGGGAGGGATGCGGAATTCCAGGTGTAGCGGTGAAATGCGTAGATATCTGGAGGAATACCGGTGGCGAAGGCGGCATCCTGGACCGACATTGACGCTGAGGAGCGAAAGCTAGGGGAGCAAACGGGATTAGATACCCCAGTA
+
GGGGGGGGGGGGGGGGGGGGGGGGGGGGGGGDGGGFGGBFFGGGGGGGGGGGGGGGGGGGGGGGGGGGGGGGGGGGGGDGGGGGGGGGGGGGGGGGGDGGGGDGGGGGGCGGGGGGGGGGGGGGG?CFGGDGGGGFGGGDCGFGGGGGGGGCFGGGGGGGGGGGGGGGGFGEGGGGGFGGGGGCCC?8E>CFGC5=8;CGGGGGGGG5FDEGGGFGFCGGGD=C194>FFBDGGGGFEFG
@M00200:205:000000000-AKKM3:1:1101:14490:4507 1:N:0:1
ACTGGGCTTAAAGCGCGTGTAGGCGGCTTGGCAAGTTGGATGTGAAAGCCCACGGCTCAACCGTGGAAGCGCATCCAAAACTGCTTCGCTCGAGTCTCGGAGAGGAAGGTGGAATGCTTGGTGTAGAGGTGAAATTCGTAGATATCAAGCAGAACACCTGCGGCGAAGGCGGCCTTCTGGACGATGACTGACGCTGAGACGCGAAAGCGTGGGGAGCAAACAGGATTAGATACCCTAGTAAGA
+
CFGFAAFFGGGGEFGEGGGGGFD@CCFFFGGGGGGCFGGGGGCFGGGFGCFFEGGGGGGC8FFGGGGGGGG:=F:FFGGFEFEFGFFEGBFEFGGGFGEFFFEEFFGGGGGGGGCF,CDFCCFGGGGGGGGCBFFGGGGGGGGGGGGGCDFGGGGGGGGGCEEEEGGEF71:CCGFFGGGFGGEEGFFGFFFED5C88FC7>CECEGGGCEC5>DGFGG87787:<>?FFA7<8@FFFFGC)5
@M00200:205:000000000-AKKM3:1:1101:11385:4509 1:N:0:1
ATTGGGTTTAAAGCGTGCGTAGGTGGTTCGTTAAGTCCGATGTGAAAGCCCTGGGCTCAACCTGGGAATGGCATGGGATACTGGCGGGCTAGAGTGCGGTAGAGGGCAGTGGAATTCCCGGTGTAGCAGTGAAATGCGTAGAGATCGGGAGGAACATCTGTGGCGAAGGCGACTGCCTGGACCAGCACTGACACTGAGGCACGAAAGCGTGGGGAGCAAACAGGATTAGATACCCGAGTA
+
GGGGGGGGGGGGGGGGGGGGGGGGGGGGGGGGGGGGGGGGGGGGGGGGGGGGGGGGGGGGGGGGGGGGGGGGGGGGGGGGGGFGGGGGGGGGFGGGGGGGGGGGGDGGGGGGGGGGGGGGGGGGGGGGGGGGGGGGGGGGGGGGGGGGGEGGGGGGGGGGGGGGGDGGGGGGGGGGECFGGGGGGGD=FGGGGGDFGGGGGGGGGGGGGGGGGG>GEFGDGGGC0CGBFFFDGGGGD@FG
@M00200:205:000000000-AKKM3:1:1101:19912:4516 1:N:0:1
ATTGGGTATAAAGCGTGCGTAGGTGGTTCGTTAAGTCTGCCGTGAAAGCCCCGGGCTCAACCTGGGAATGGCGGTGGATACTGGCGGACTAGAGTGCGGTAGAGGGTGGTGGAATTCCCGGTGTAGCAGTGAAATGCGTAGAGATCGGGAGGAACATCTGTGGCGAAGGCGGCCACCTGGACCAGCACTGACACTGAGGCAAGAAAGCGTGGGGAGCAAACAGGATTAGATCCCCCCGTAAGTT
+
FFCAFC@@CCCFFCFB@FGFCGGGDCFFDFFAFD<FE,CFFGFC<,CECECFCGGD@FF<C<CFFGF<EFFGDGF:FCF<=5CCFFGGGDFFDFGGGDG:F+FGCFGGECEC75?AFACE:6FGCFCGCFF=FFC,>388FGA=3<FDDCGCC,<<D:BCE9FGG>:F@7FE>EC8*82*2=CE>:*A+7:CCC<CE8*****;:8C4CE>>**.9:F6FGCG*(0C?FFA*+,2)))8:>:))
@M00200:205:000000000-AKKM3:1:1101:19474:4518 1:N:0:1
ACTGGGTTTAAAGAGCTCGTAGGTGGTTTGTCGCGTTGTTCGTGAAAACTCACAGCTCAACTGTGGGCGTGCGGGCGATACGGGCAGACTAGAGTACTGCAGGGGAGACTGGAATTCCTGGTGTAGCGGTGGAATGCGCAGATATCAGGAGGAACACCGGTGGCGAAGGCGGGTCTCTGGGCAGTAACTGACGCTGAGGAGCGAAAGCGTGGGGAGCGAACAGGATTAGATACCCTTGTA
+
GGGGGGGGGGGGGGGGGGGGGGGGGGGGGGGGGGGGGGGGGGGGGGGGGGGGGGGGGGGGGGGGGGGGGGGGGGGGGGGEGGGGGGGGGGGGGGGGGGGGGGGGGGGGGGGGGFFGGGFGGGGGGGGGGGGGGGGGGGGGGGGFDCFGGGGGGGGGGGCFECF>EGGGGGGGGDECFGGGGGGG8EFFGGGFEGDGEFGGGGGGGGDFEEGGGGFD:EGGGDGGBGGBFFFFGFGFFFF9
@M00200:205:000000000-AKKM3:1:1101:5874:4531 1:N:0:1
ACTGGGTTTAAAGGGTGCGTAGGCCGCGCGGGCAGTCAAATGTGAAATCCTGAGGCTCAACCTCAGAATTGCGCTTGATACTTCCGTGCTAGAACTTTGGAGAGGGATCTGGAATTCTCGGTGTAGCAGTGAAATGCGTGGATATCGAGAAGAACACTCAGGGCGTAAGCAAGATCCTGGACAAATGTTGACGCTCATGCACGAAGGCTAGGGTAGCGAACGGGATTAGATACCCTGGTA
+
GGGGGFGEDGFFFFEGGGGGEGGGGGGGGGGGGGEFCGGGGFGGGGGGGGGGGCCGFGGGGGGGGGGGGGFGGGEGGGFGGGGFGGGEGFGGGFCFFAFF@FGDGEGEGGGF?:EDGGGGCGGEGGGGFFGGGGGGGDGGGGGDGGGGCEGGFGGGFEGGGGGGE@EGGGA@DFFGGGGF8CD5DCDDFFGGGGGGGGGGGGCGG=CFGGCFGEACFGECGDC*(908F=<70<?FF3??
@M00200:205:000000000-AKKM3:1:1101:21740:4539 1:N:0:1
ACTGGGCATAAAGGGTGCGTAGGCTGCGCTATAAGTCGGGTGTGAAATCCCTCAGCTCAACTGAGGAACTGCGCCCGATACTGTAGTGCTTGAGGAGGATAGAGGTGAGCGGAACTAGCAGTGGAGCGGTGAAATGCGTTGATATTGCTGGGAACACCCGTGGCGAAAGCGGCTCACTGGGTCCTTTCTGACGCTGAGGCACGAAAGCTAGGGGAGCGAACGGGATTAGATACCCGGGTAAG
+
FFGFGFGGGGGGGGGGEGGGGGGGGGGGGGGGGGGGGGGGGGFFGGGGGGGGGGGGGGGGGGGGGGGGGGGGGGGGGGGGGGGGGGGGGAFFFGGFGGGGGGGGCGGFGGGGGGGGGGGGGGGGDGGGGGGGGGGGGFEEGGF,DGFFGGGGGGGGGGGGGGGGGGDGDGGDGEGGGGGGFFGGGGGFECEGEC5CCFGGCGGGGED<C9CFGGEGFGGEGGDD1)9<=/<FGGGGD58EF3
@M00200:205:000000000-AKKM3:1:1101:9165:4575 1:N:0:1
ACTGAGTATAAAGCGCGCGCAGGCGGGTCCTGTAAGTCGGAAGTGAAATTTCGGAGCTCAACTCCGAAGCTGCTTCTGATACTGCGGATCTAGGGACTGGTAGAGGCTGGTAGAATTACAGGTGTAGCGGTGGAATGCGTAGATATCTGTAAGAATACCCGTGGCGAAGGCGGCCAGCTGGGCCAGGTCCGACGCTGAGGCGCGAAAGCGTGGGGAGCAAACAGGATTAGATACCCTAGTA
+
GFGGGGGGGGGGGGGGGGGGGGGGGGGGGGGGGGGGGGGGGGGGGGGGGGGGGG7@F<FGGGDFGGGGGGGGGGAFGGFGGGGGGGGGGGGGGGGGGGGGGGGFGGGGGGGDFFGFGGGGGGGGGGGGGGGGGFGGGGGEEGGGGGGGGGGGGFGGGGFGGGGDDGGGGGGGGGGCGGGGGGGGGGGCFDGGGGGGGGGGGGGG8CGGGGGGGGFGEG@FFFCFBGGBFFACFF6CFF><F
@M00200:205:000000000-AKKM3:1:1101:15838:4617 1:N:0:1
ACTGGGTATAAAGGGCGCGTAGGCGGCCTGTTAAGTCGAACGAGAAATCCCCGGGCTCAACCCGGGAACTGCGTCCGAGACTGGCAGGCTTGAATCCGGGAGAGGGATGTGGAATTCCAGGTGTAGCGGTGAAATGCGTAGATATCTGGAGGAACACCGGTGGCGAAGGCGGCATCCTGGACCGGCATTGACGCTGAGGCGCGAAAGCCAGGGGAGCAAACGGGATTAGATACCCCTGTA
+
GGGGGGGGGGGGGGGGGGGGGGGGGGGGGGGGGGGGGGGGGGGGGGGGGGGGGGGGGGGGGGGGGGGGGGGGGGGGGGGGGGGGGGGGGGGGGGGGGGGG>FGGGGGGGGGGFFGGGGGGGFGGGGGGGGGGGGGGGGGGGGGGFFGGGGGGEGGGGGGGGGGGGGGGGGGGGDEGGGGGGGGGGDGEFGGGD*CGGFGGG<EEEEGGGGGGGGFG3:FG<C=C<GCB4*6CCGGF@FFG
@M00200:205:000000000-AKKM3:1:1101:18144:4621 1:N:0:1
ACTGGTCTTAAAGGGCGCGTAGGCGGCTTAGCAAGTGGAAGGTGAAATCCCTCGGCTCAACTGAGGAACTGCCTTCCAAACTGCTTTGCTTGAGTCCGGGAGAGGTGAGTGGAATTCCCAGTGTAGCGGTGAAATGCGTAGATATTGGGAGGAACACCAGTGGCGAAGGCGGCTACCTGGACAGTGACTGACGCTGAGGCGCGAAAGCTAGGGGAGCGAACGGGATTAGATACCCGGGTA
+
GGGGGDFGGGGGGGGGGGGFGGGGGGGGGGGGGGGGGGGGGGGGGGGGGGGGGGGGGGGGGGGGGGGGGGGFGGGGGGGGGGGGGGGGGGGGGGGGGGGGGGGGGGGGGGGGGGGGGCGGGGGGGGGGGGGGFCFGFGGEGGGGFGGGGGGGGFFGDFGGGGGDGGGGGGGGGDGGGGGGGGEGCGFECGFGGGGGGGGGGDEGGGGGGGGGGGFGDGGEDDGGFCG?FFAGCC657>>G
@M00200:205:000000000-AKKM3:1:1101:24239:4645 1:N:0:1
ACTGGGTATAAAGGGTGCGTAGGTGGTGAGGTAAGTCGGATGTGAAATCTCCGGGCTCAACCCGGAAATGGCATTGGAAACTACCTTGCTGGAGGATTTGAGGGGGGATTGGAATACTTGGTGTAGCAGTGAAATGCGTAGATATCAAGTGGAACACCAGTGGCGAAGGCGAATCCCTGGAAAATACCTGACACTGAGGCACGAAAGCTAGGGGAGCAAACAGGATTAGATACCCCTGTA
+
GGGGGGGGGGGGGGGGGGGGGGGGGGGGGGGGGGGGGGGGGGGGGGGGGGGGGGGGGGGGGGGGGGGGGGGGGGGGGGGGGGGFGGGGGGGGGGGGCFFGGGGGGGGGDGGGGGGGGGGGGGGGGGGGGGGGGGGGGGGGGGGGFGGGGFGGGGGGGGGGGGGG7EGGGGD78?CCCFGGGGGGGGGGCFGGGGGGGGGGGFGC:EGG7FEFFG@GFGGGGGGGFGG27*):FCCFFFFG
@M00200:205:000000000-AKKM3:1:1101:14473:4658 1:N:0:1
ACTGGGTGTAAAGCGTACGTAGGCGGCTTTGTAAGTTAGAGGTGAAAGCCCGGAGCTCAACTCCGGAATTGCCTTTAAGACTGCATCGCTTGAATCGTGGAGAGGTTAGTGGAATTCCGAGTGTAGAGGTGAAATTCGTAGATATTCGGAAGAACACCAGTGGCGAAGGCGACTAACTGGACACGTATTGACGCTGAGGTGCGAAAGCGTGGGGAGCAAACAGGATTAGATACCCCAGTAAGA
+
GGGGGGGGGGGGGGGGCFGGGGGGGGGGGGGGGGGGGGGGGGGGGGGGGGGGGGGGGGGGGGGGGGGGGGGGGGGGGGGGFGGGGGGGEGGGGGGGFEEEFGGGGFFGGGGGGGGGGGGGGFGFGGGGGGGGFGGGGGGGGGFGGGGGGGGDDDFG@FFF99FECEGGGEEEGGGGGGGGGGGGGGFGGCFGGGGGDF58EF7CGGGF=7ECEG575>FGFG6F?F*8F=<>CCC5@D?GF9:
@M00200:205:000000000-AKKM3:1:1101:20616:4664 1:N:0:1
ATTGGGCATAAAGGGTGCGTAGGCGGATTAAAAAGTCAGTGGTGAAAGCCCAACGCTTAACGTTGGAACTGCCATTGATACTCTTGATCTTGAATGTGTTTGATGTGGGCGGAATATGACATGTAGCGGTGAAATGCGTAGATATGTCATAGAACACCGATGGCGAAGGCAGCTCACAAAGCCACTATTGACGCTGATGCACGAAAGCGTGGGGATCAAACAGGATTAGATACCCTGGTA
+
GCGGGG?FGGGGG,FGGGG@FGGGGGDGG9,6CFGCFGGCFFGGGGGAGGGG<6CFGGGGGEGAFGGG89FGC<FGGEFGGGGA,6C,CEGGG<FG<F,,4BECGEG9=,CGGGGF9A9?5FFGGGG:FGGGGGGGG+CEGGGGGAA,5AFGGG9FFGGGG7FFGGGGGGGGEFGDG?F,>D62,4?7CGGGGGG58,5CGCFG8EGD5EEGGDE*5CFGGGGGFGC@FFFGCCFFF>@G
@M00200:205:000000000-AKKM3:1:1101:14643:4680 1:N:0:1
ACTGGGTTTAAAGCGTGCGCAGGCGGTTTTGTAAGCCAGATGTGAAAGCCCCGGGCTCAACCTGGGAATGGCATTTGGGACTGCAAGGCTTGAGTGCGGCAGAGGAGACTGGAATTCCTGGTGTAGCAGTGAAATGCGTAGATATCAGGAGGAATACCGATGGCGAAGGCAGGTCTCTGGGCTGACACTGACGCTCATGCACGAAAGCGTGGGGAGCAAACAGGATTAGATACCCGCGTAAGA
+
GGGGGGGGGGGGGGGGGGGGGGGGGGFEGGGGGGGGGGGGGGGGGGGGGGGGGGGGGGGGGGGFFGGGGGGGGGGGGGGGGGGGGGFGGFGG=EFGGGGGG@FFGGGGGGGGGFGGGGGGGGCGGGGGGFGGGGGGGGCEBFFGGFGGG8FGEFGGGGGFGGCGGGGGGGGGGGFEGGGAFGG8CFGGGGGGGG?EEG@FGFFGGG:C8:8FGDDGFCGGGFGGB7><??<:CC87>7>ED:2
@M00200:205:000000000-AKKM3:1:1101:13289:4681 1:N:0:1
ATTGGGTGTAAAGCGCACGTAGGCGGACATTTAAGTCAGGGGTGAAATCCCGGGGCTCAACCCCGGAACTGCCTTTGATACTGGGTGTCTTGAGTGTGGAAGAGGTCAGTGGAATTGCGAGTGTAGAGGTGAAATTCGTAGATATTCGCAGGAACACCAGTGGCGAAGGCGGCTGACTGGTCCACAACTGACGCTGAGGTGCGAAAGCGTGGGGAGCAAACAGGATTAGATACCCCAGTA
+
GGGGGGGGGGGGGGGGGGGGGGGGGGGGGGGGGGGGGGGGGGGGGGGGGGGGGGGGGGGGGGGGGGGGGGGGGGGGGGGGGGGGGGGGGGGGGGGGGGGGGGGGGGGGGGGGGGGGGGGGGGGGGGGGGGGGGGGGGGGGGGGGGGGGGGGGGGGGGGGGGGGGGGGGGGGGGGGGGGGGGGGGGGGGGGGGGGGGGGGEGGGGGGGGGGGGGGFGFGGGGGGGFGC?FFFGGGCGFFFG
@M00200:205:000000000-AKKM3:1:1101:21305:4770 1:N:0:1
ACTGGGTGTAAAGCGCACGTAGGCGGCTTTGTAAGTTAGAGGTGAAAGCCCGGGGCTCAACTCCGGAATTGCCTTTAAGACTGCATCGCTAGAATCATGGAGAGGTGAGTGGAATTCCGAGTGTAGAGGTGAAATTCGTAGATATTCGGAAGAACACCAGTGGCGAAGGCGACTCACTGGACATGTATTGACGCTGAGGTGCGAAAGCGTGGGGAGCAAACAGGATTAGATACCCTAGTA
+
GGGGGGGGGGGGGGGGGGGGGGGGGGGGGGGGGGGGGGGGGGGGGGGGGGGGGGGGGGGGGGGGGGGGGGGGGGGGGGGGGGGGGGGGGGGGGGGGGGGGGGGGGGGGGGGGGDGGGGGGGGGGGGGGGGGGGGGGGGGGGGGGGGGGGGGGGGGGGGGGGGGGGGGGGGGGGGGGGGGGGGGGGGGGGGGGGGGGGGGGGGGGGGGGGGGGGGFGFGGCDGGGFGGFFFAGGGGGFF?G
@M00200:205:000000000-AKKM3:1:1101:7615:4776 1:N:0:1
ACTGGGTTTAAAGTGTGTGCAGGCGGCGTCGCAAGTCGAGTGTGAAAGCCCCGGGCTTAACTTGGGAATTGCGCTCGAAACTACGGTGCTGGAGTATGGCAGAGGAAGGTGGAATTCCACGTGTAGCGGTGAAATGCGTAGAGATGTGGAGGAACACCGATGGCGAAGGCAGCCTTCTGGGCCAATACTGACGCTCATGCACGAAAGCGTGGGGAGCAAACAGGATTAGATACCCTCGTA
+
GGGGGGGGGGGGGGGGG<FGGGGGGGGGGGGGGGGGGGGGGGGGGGGGGGGGGGGGGGGGGGGGGGGCFGGGGGGGGGGGGGGGGGGGGGGGGFGGGGGGGGGGGGGGGGGGGGGGGGGGGGGGGGGGGGGGGGGGGGGGGGGGFGGGGGGGGGCEFCCGEGGGGGGGGGGGCGGGCGGGGGGGGGGFG7FGGGGGEGGGGGGGGEGGGGGGGGDG:*;CGGGGBGG>?FFGFGG7).7C
@M00200:205:000000000-AKKM3:1:1101:15970:4789 1:N:0:1
ACTGGGCTTAAAGGGCGCGTAGGCGGCCTGTTAAGTCAGACGTGAAATCCCCGGGCTCAACCCGGGAACTGCGTCTGATACTGGCAGGCTTGAATTCGGGAGAGGGATGCGGAATTCCAGGTGTAGCGGTGAAATGCGTAGATATCGGGAGGAACACCAGTGGCGAAGGCGGCCTTCTGGGCCTATCCTGACGCTGAGGAGCGAAAGCGTGGGGAGCAAACCGGATTAGATACCCTGGTA
+
GGGGGGGGGGGGGGGGGGGGGGGGGGGGGGGGGGGGGGGGGGGGGGGGGGGGGGGGGGGGGGGGGGGGGGGGGGGGGGGGGGGGGGGGGGGGGGGGGGGGGGGGGGGGGGGGGGGGGGGGGGGGGGGGGGGGGGGFGGEEGGGGGGGGGGGGGGGGGGGGFGGGGGEGGGGGGGGGGGGGGGGGGDFGGGGGGGGGGGGGGGGGGGGGGEGGGGFGBGFGGGEGFDC?F?AGGGGFFF4C
@M00200:205:000000000-AKKM3:1:1101:11831:4809 1:N:0:1
ACTGGGTTTAAAGGGCGCGTAGGCGGCCTGGCAAGTGGAAGGTGAAATCCCTCGGCTTAACCGAGGAACTGCCTTCCAGACTGCTTGGCTTGAGACCAGGAGAGGTGAGTGGAATTCCCAGTGTAGCGGTGAAATGCGTAGATATTGGGAGGAACACCAGTGGCGAAGGCGGCTCACTGGACTGGTACTGACGCTGAGGCGCGAAAGCGTGGGGAGCAAACGGGATTAGATACCCTAGTA
+
GGGGGGGGGGGGGGGGGGGGGGGGGGGGGGGGGGGGGGGGGGGGGGGGGGGGGGGGGGGGGGGGGGGGGGGGGGGGGGGGGGGGGGGGGGGGGGGGGGGGGGGGGGGGGGGGGGGGGGGGGGGGGGGGGGGGGGGGGGGGGGGGGGGGGGGGGGCFGEGGGGFGGGGGGGGGGEGGGGGGGGGGGGGFGGGFEGGGGGGGGGGEGCGCECEGGGFGFGGGGDED?D4?F@)2<8<D@@FG
@M00200:205:000000000-AKKM3:1:1101:10520:4817 1:N:0:1
ACTGGGTTTAAAGAGCGCGTAGGTGGTTTGATAAGGGTGTGGTGAAAGCCCGGAGCTCAACTCCGGGTCTGCCGTGCCGACTGTCAAACTCGAGGACTGTAGAGGCAGACGGAATTCCGGGTGTAGCGGTGGAATGCGTAGAGATCCGGAGGAAGACCGGTGGCGAAGGCGGTCTGCTGGGCAGTTTCTGACACTGAGGCGCGACAGCGTGGGGAGCAAACAGGATTAGATACCCCAGTA
+
GGGGGGGGGGGGGGGGGGGGGGGFGGEGGGGGGGGGGFGGGGGGGGGGGGGGGGGGGGGGGGGGGGGGGGGGGGGGGGGGGGGGGGGGGGGGGGGGGGGGGGGGGGGGGGGGGGGGGGGGGGGGGGGGGGGGGGGGGGGGGGGGGGGGGGGGGGGGGGGGGGGGGGGGGGGGGDEEGGGGGGGGC?EF?>FFEGGGGGGGGDC88CDGEEGGGG@DE*;FFGED1CDBFBBGGGFGEFFG
@M00200:205:000000000-AKKM3:1:1101:18545:4822 1:N:0:1
ACTGGGTGTAAAGGGTGCGCAGGCGGTAAAGTAAGTCAGTGGTGAAATCTCTTCGCTCAACGAAGAAACTGCCATTGATACTGCTATACTTGAATACAGTTGAAGTAGGCGGAATGTGTAGTGTAGCGGTGAAATGCTTAGATATTACACAGAACACCGATAGCGAAGGCAGCTTACTAAACTGATATTGACGCTCATGCACGAAAGCGTGGGGAGCGAACAGGATTAGATACCCTCGTA
+
GGGGGGGGGGGGGGGGGGGGGGGGGGGGGGGGGGGGGGGGGGGGGGGGGGGGGGGGGGGGGGGGGGGGGGGGGGGGGGGGGGGGGGGGGGGGGGGGGGGGGGGCFGGGGGGGGGGGGGGGGGGGGGGGGGGGGGGGGGGGGGGGGGGGGGGGGFGFGGGGGGGGCCEGGGGGGGGGGGGGGGGGGGGGGGGG5CD*?FGDFGGGEGGGDEGFCGDDDGGGGGGGFGGFFFEGGFGFFF@G
@M00200:205:000000000-AKKM3:1:1101:24025:4851 1:N:0:1
ACTGGGTTTAAAGCGTGCGTAGGTGGTTCGTTAAGTCTGATGTGAAAGCCCTGGGCTCAACCTGGGAATGGCATTGGATACTGGCGACCTAGAGTGCGGTAGAGGGGTGTGGAATTCCCGGTGTAGCAGTGAAATGCGTAGATATCGAGAGGAATACCAACGGCGAAGGCAGCACTCTGGGCAGTTTCTGACACTGAGGCACGAAGGCTAGGGGAGCAAACGGGATTAGATACCCGAGTA
+
GGGGGGGGGGGGGGGGGGGGGGGGGGGGGGGGGGGGGGGGGGGGGGGGGGGGGGGGGGGGGGGGGGGGGGGGGGGGGGGGGGGGGGGGGGGGGGGGGGGGGGGGGGGGGGGGGGGGGGGGGGGGGGGGGGGGGGGGGGGGGGGGGGGGGGGGGGGGFGGG@FGDEEGGGGGGGGGGGGGGGGGGEFGFGGGGGGGGGGGGGGGGGGGGGGFFGGBGDGGDGGGG?GGFFFFGGGGGEFFG
@M00200:205:000000000-AKKM3:1:1101:20962:4854 1:N:0:1
ATTGGGTTTAAAGCGCGTGTAGGCGGATCGGTGCGTCGGCGCCTGAAATCCCCCGGCTCAACCGGGGAACGCGGCCCGAAACGACCGGTCTCGAGGGACGTAGGGGGGTCTGGAACTTCCGGTGGAGCGGTGAAATGCGTTGAGATCGGAAGGAACGCCCGTGGCGAAAGCGAGACCCTGGACGTCTACTGACGCTGAGACGCGAAAGCTAGGGGAGCGAACGGGATTAGATACCCCAGTA
+
GGGGGGGGGGGGGGGGGGGGGGGGGGGGGGGGGGGGGGGGGGGGGEGGGGGGGGGGGGGGGGGGGGGGGGGEGGGGGGEFGGGGGGGGGGGGGGGGGGGGEGGGDGGDEGGGGGGGGGGGGGGGGCFGGGGEC@FGGGGGGGGGGGGGGGGGGEGGEGGGGG>EGGGGGGGGGGGGCFFGFGGECEFGFGGGGGGEGGGGGGGGGEDGGGGGCFE<5EGEC3EDBG5<??A7EFC6@EFCC
@M00200:205:000000000-AKKM3:1:1101:13099:4863 1:N:0:1
ATTGGGCTTAAAGGGCGCGTAGGCGGCCACCGCAAGTCGGTTGTGAAATCTCCGGGCTTAACCCGGAAAGGTCAACCGATACTGCGGGGCTAGAGTGCAGAAGGGGCAACTGGAATTCTCGGTGTAGCGGTGAAATGCGTAGATATCGAGAGGAACACCTGCGGCGAAGGCGGGTTGCTGGGCTGACACTGACGCTGAGGCGCGAAAGCTAGGGGAGCGAACGGGATTAGATACCCTTGTA
+
GGGGGGGGGGGGGGGGGGGFEGGGGGGGGGGGGGGGGGGGGGGGGGGGGGGGGGGGGGGGGGGGGGGGGGGFGGGFGEGGGGGGGGEGGCFFGGGGGGGGGGGFGGGGGGGGGGGGGGGGGGGGGGGGGGGGFGGGGGGGGGGFFFGGGGGGGGGGGGGGGGGGGGGGGGGGGGGDEGGGGG5*AFGGGGG7CED5CGFGGGDEGGGGGFGGGGED:CGEDCGG?1)86?AGGGGFF)7CC
@M00200:205:000000000-AKKM3:1:1101:12978:4890 1:N:0:1
ACTGGGTATAACGGGCGCGTAGGCGGTCGGGTAAGCGTGTGGTGAAAGTCCGGGGCTCAACCCCGGATCGGCCGTGCGAACTGCTCGACTTGAGCACTGTAGAGGCAGGTGGAATTCCGGGTGTAGCGGTGGAATGCGTAGAGATCCGGAAGAACACCGGTGGCGAAGGCGGCCTGCTGGGCATTGGCTGACGCTGAGGCGCGACAGCGTGGGGCGCAAACAGGATTCGATACCCCAGTAAG
+
FFC9EECEG<C-6@FGCGCGG@FC@:@CFCCCF<CEGFFFGGGFGFGE<CC?FEFF:CFGFGCC:FG:FFE@:FFFGGG:FGGGCGDEF==FCDAFGFGF,,CFGGFGG<F78FFGG9F7FE<FFG97F*>FF:,DFE>*FCFC,@>:CFCE7,2C<C<BC1*88<8FGDEGGGD/;+02/;:*0<C6+75CG**28C*:E<E*:8DFG:CECC)7@E8:><*>:4:)89>*:@EFF>F+*.
@M00200:205:000000000-AKKM3:1:1101:23373:4910 1:N:0:1
ACTGGGTTTAAAGGGAGCGTAGGCGGATAGTTTAGTCAGAGGTGAAAGCCCAGGGCTCAACCTTGGAATTGCCTTTGATACTGGCTATCTTGAGTATGGAAGAGGTATGTGGAACTCCGAGTGTAGAGGTGAAATTCGTAGATATTCGGAAGAACACCAGTGGCGAAGGCGACATACTGGTCCATTACTGACGCTGAGGCTCGAAAGCGTGGGGAGCAAACAGGATTAGATACCCTCGTAAGA
+
GGGGGGGGGGGGGGGGGGGGGGGGGGGGEGGGGGGGGGGGGGGGGGGGGGGGGGGGGGGGGGGGGGGGGGGGGGGGGGGGGGGGGGGGGGGGGGGGGGGGGGGGGGGGGGGGGGGDGGGGGGGGGGGGGGGGGGGGGGGGGGGGGGFGFGGGGGGGGGGGGGGDGGDDGGGGGGGGFGGGGG6EFGGGFGGFEGCEEFGGCCGGF5D4EG7FGGF5BFFFGGG4;GGFFFFFG,?FAEFE<<A
@M00200:205:000000000-AKKM3:1:1101:19768:4912 1:N:0:1
ATTGGGTGTAAAGGGCGCGTAGGCGGCCGCGTGAGTCCCGCGTGAAATCTCCCGGCTCAACCGGGAGGGTGCGCGGGATACTGCGCGGCTGGAGGGCATCAGAGGAGGGCGGAACCCCCGGTGTAGTGGTGAAATGCGTAGATATCGGGGAGAACACCAGTGGCGAAGGCGGCCCTCTGGGGTGCACCTGACGCTGAGGCGCGAAAGCGTGGGGAGCGAACCGGATTAGATACCCTGGTA
+
GGGGGGGGGGGGGGGGGGGGGGGGGGGGGGGGGEGGGGGGGGGGGGGGGGGGGGGGGGGGGGGGGGGGGGGGGGGGGGGGGGGGGGGGGGGGGGGGGGGGGGGGGGGGEGGGGGGGGGGGGGGGGGGGGGGGGGGGGGGGGGGGGGGGGGGGGGGGGGGFGGGGGGGGGGGGGEGGGGGGGGCGDFGGGGGGGGGGGGGGEGGGEEDGGGGGGGEGEGDEDDGGFGDB@?BGGGGF>>??
@M00200:205:000000000-AKKM3:1:1101:8941:4931 1:N:0:1
ATTGGGTTTAAAGGGTGTGTAGGCTGTTATACACGTCAGATGTGAAATCCCCGGGCTTAACCTGGGAATGGCATTTGATACGGTATAGCTAGAGATTGGTAGAGGGTAGTGGAATTGCGAGTGTAGAGGTGAAATTCGTAGAGATTCGCAGGAACATCGGTGGCGAAGGCGGCTACCTGGGCCAATACTGACGCTGAGGCACGAAAGCGTGGGGAGCAAACAGGATTAGATACCCTCGTA
+
GGGGGGGGGGGGGGGGGGGGGGGGGGGGGGGGGGGGGGGGGGGGGGGGGGGGGGGGGGGGGGGGGGGGGGGGGGGGGGGGGGGGGGGGGGFGGGFCFGGGGGFFGGEFGGGGGGGFGGGGGFGFGGGGGGGGGGFCFFGGGGGGGGGGGGGGGGGGDGGGGGGGGGGGGGGGGDCFGGGGGGGGGGGGGGGGGGGGECGGGGGGGGGGGEGGGGFGDGGGGGGGFGC@FFFGGFGG@5>E
@M00200:205:000000000-AKKM3:1:1101:18209:4936 1:N:0:1
ATTGGGCTTAAAGCGCATGTAGGCGGTCTGTTAAGTTTGGTGTGAAATCTCCCGGCTCAACTGGGAGGGGCCATCGAAAACTGGCAGGCTGGAGGGCAGCAGAGGAAAGCGGAATTCCCGGTGTAGCGGTGAAATGCGTAGATACCGGGAGGAACACCAGTGGCGAAGGCGACTACCTGGCCCATTCTTGACGCTGAGGCGCGAAAGCTAGGGGAGCGAACGGGATTAGATACCCTCGTA
+
GGGGGGGGGGGGGGGGGGGGGGGGGGGGGGGGGGGGGGGGGGGGGGGGGGGGGGGGGGGGGGGGGGGGGGGGGGGGGGGGGGGGGGGGGGGGGGGGGGGGGGGGGGGGGGGGGGGFGGGGGGGGGGGGGGGGGGGGGGGGGGGGGGGGGGGGGGGGGGGGGGGGGGGGGGGGGDGGGGGCCFFGGGGGGGGGGGGGGGGGGGGGGGGG?FGGGGFG3E>EDGEGFGCB?FFFCGFFFEFG
@M00200:205:000000000-AKKM3:1:1101:25480:4939 1:N:0:1
ATTGGGTTTAAAGGGCGCGTAGGCGGCCTTCTTAGTCAGACGTGAAATCCCCCGGCTTAACCTGGGAACTGCGTCTGATACTGGAAGGCTGGAGTTCGGGAGAGGGATGTGGAATTCCAGGTGTAGCGGTGAAATGCGTAGATATCTGGAGGAACACCGGTGGCGAAGGCGGCATCCTGGACCGAAACTGACGCTGATGCGCGAAAGCCAGGGGAGCAAACGGGATTAGATACCCTCGTA
+
GGGGGGGGGGGGGGGGGGGGGGGGGGGGGGGGGGGGGGGGGGGGGGGGGGGGGGGGGGGGGGGGGGGGGGGGGGGGGGGGGGGGGGGGGGGEBFGGGFGEFGGGGGGGGGGGGGGGGGGGGGGGGGGGGGGGGGGGGGGGGGGFCGGGGGGGDGGFGGFGGGGGGGDFCGEGGEGGGGGGGGGGGGEGGGGGGDDCG70:=D=5CEGGGGFGGGFG@GFFFGGD<GC7F?DFGG?F75)*
@M00200:205:000000000-AKKM3:1:1101:11240:4949 1:N:0:1
ATTGGGTGTAAAGGGTGCGTAGGTGGCGTGGTAAGTCAGATGTGAAAGCCCAGGGCTCAACCCTGGAATTGCATCCGATACTGCTGTGCTAGAGTACTGGAGGGGTGACTAGAATTCTCGGTGTAGCAGTGAAATGCGTAGATATCGAGAGGAATACCAAAGGCGTAGGCAGGTCACTGGACAGTTACTGACACTGAGGCACGAAGGCCAGGGGAGCGAACGGGATTAGATACCCTAGTAAGA
+
GGGGGGGGGGGGGGGGGGGGGGGGGGGGGGGGGGGGDFGGGGGGGGGGGGGGGGGGGGGGGGCFGGGFGGGGGGFGGGGGGGGGGGGGGGGGGGFGD<FFGGGCEGGGGGCEFFFFGFGGGGGGGGFEGGGGGGGGGGEGGGGGGGGFGGGGGFFGGFFDFFFGGGGGGGFEGGGGGFFGGGFG;EGGAFF@CFDFGFFFGGGGGGGDFCFFFCED5CE=DCCDDDDEA:5@;,?FAFFGGFB
@M00200:205:000000000-AKKM3:1:1101:13610:4955 1:N:0:1
ATTGGGCTTAAAGGGCGCGTAGGCGGGATGGCAAGTCGGTCGTGAAATCCCTGGGCTCAACTCAGGGGGGTCGGCCGATACTGCCATTCTTGAGGGATGCAGAGGAGACTGGAATTCCCGGTGTAGCGGTGAAATGTGTAGAGATCGGGAGGAACACCGGTGGCGAAGGCGGGTCTCTGGGCATTTCCTGACGCTGAGACGCGAAAGCTAGGGGAGCGAACAGGATTAGATACCCGGGTA
+
@FGGGGDEGGGGGGG7FGGGGGGGGGGCCFDGGGGGGGGB@FGGGGGFGGGGGFFGGFGGGCGFGGCD:7CFCF7<FGGGGGGGGFCFGGGGGGGGGGGGGGG7FGGFFGGGGGGC:<,8CFGGGGGGGGGGFFGG0AFGGG+CFGCE58>EGGGGGGG>E5CCEGECGGD58:E8C:@6FF8C9+<+<DDC=CGCGFCF=DEGGGCGCFFGC5735=EECDGG?F7???ACEGC)).7E
@M00200:205:000000000-AKKM3:1:1101:16994:4967 1:N:0:1
ACTGGGTTTAAAGCGTGTGTAGGCGGACCGTTAAGTGCCCGTGTGAAATCCCCCGGCTCAACCGGGGAACGGCCGGGCATACTGGCGGTCTTGAGCGATCCAGGGGTCATCGGAACAAACGGTGGAGCGGTGAAATGCGTAGATATCGTTTGGAACGCCGACGGTGAAAACAGATGACTGGGGATCCGCTGACGCTGAGACACGAAAGCCAGGGGAGCAAACGGGATTAGATACCCTAGTA
+
GGGGGGGECGGGGGE@FFGGGGGGGGGGGGGGGGGGGGGGECFGGEFDAFFGGGGGG+B<FFFFGGGGEFGGGDE:FEEGEGGFGGGGFGGGDDFGGGFGGGFDEGEGGGGFGGFGGGGGGEFFEGECFEE*DFGGG9FEGDGGGGBCFFC:FFGGGCGGFCF@EG@FGGGGC*<CFGGGG*C>;5;EGCGGGGDCCE5CFG7EE**9;FGFFG@GBCDFGFEC6<54??9*AFGG@?F97
@M00200:205:000000000-AKKM3:1:1101:17340:4969 1:N:0:1
ATTGGGCTTAAAGGGAGCGTAGGCGGATAGTTTAGTCAGAGGTGAAAGCCCAGGGCTCAACCTTGGAATTGCCTTTGATACTGGCTATCTTGAGTATGGAAGAGGTATGTGGAACTCCGAGTGTAGAGGTGAAATTCGTAGATATTCGGAAGAACACCAGTGGCGAAGGCGACATACTGGTCCATTACTGACGCTGAGGCTCGAAAGCGTGGGGAGCAAACAGGATTAGATACCCCAGTA
+
GGGFFGGGGGGGGGGGEGGGGEGGGGCGGGFFFGFGGGGGGFFGFGFFC@CEGFGGFGFCCEEEFGGGGFFCFGGFFGGGGFGGDFGGGGCFEDEFEDFFAFGGGGCFGFGGGGFGGFGCBBFBFG9EEF<?ECCBBFFFFGFGE;FCEE7FGGGGGGGGDGFGGGGGGFEEGDGGFFFGGAFG9DGG7CGGDEDGGDGGGGGGG85<CEEC<CE7AGGGG<FC?CC=ACEGGECF>EFF
@M00200:205:000000000-AKKM3:1:1101:23306:5006 1:N:0:1
ACTGGGTTTAAAGGGCGCGTAGGCGGCGCGACAAGGCGGCGGTGAAAGTCCGGGGCTCAACCCCGGATCGGCCGTAGCGACTGTCGCGCTGGAGCACAGTAGAGGCGGGTGGAATTCCGGGGGTAGCGGTGGAAAGCGGAGAGATCCGGAAGAACACCGGTGGCGAAGGCGGCCTGCCGGGGGATGGGTGACACTGAGGCGCGGCAGCGTGGGGAGCAAACAGGATTAGATACCCTCGGAAGA
+
GGGGGGGGGGGGGGGGGGGGGGGGGGGGGGGGGGGGGGGGGGGGGGGGGGGGGGGGGGGGGGGGGGGGGGGGGGGGGGGGGGGGGGGGGGGGGGGGGGGGGGGGGGGGGCFG7,,2:@CGG5C88E8EG*CG8<+**:8888;/+<9CE/:*2A6@,CCE8CG*?*:*?*:E***8/*2CG8/::>F*35*02+*<7<C*:5/***//2*;CEE)/)*08/109,*2)*16*<08*57)173,
@M00200:205:000000000-AKKM3:1:1101:16653:5014 1:N:0:1
ATTGGGTATAAAGCGTACGTAGGCGGCTTTGTAAGTTAGAGGTGAAAGCCCGGGGCTCAACCCCGGAATTGCCTTTAAGACTGCTAGGCTTGAATCATGGAGAGGTGAGTGGAATTCCGAGTGTAGAGGTGAAATTCGTAGATATTCGGAAGAACACCAGTGGCGAAGGCGACATACTGGCTCATTACTGACGCTGAGGCTCGAAAGCGTGGGGAGCAAACAGGATTAGATACCCCAGTAAGA
+
GGGGGGGGGGGGGGGGGGGGGGGGGGGGGGGGGGGGGGGGGGGGGGGGGGGGGGGGGGGGGGGGGGGGGGGGGGGGGGGGGGGGGGGGGGGGGGGGGGGGGGGGGGGGGGGGGGGGGGGGGGGGGGGGGGGGGGGGGGGGGGGGGGGGGGGGGGGGGGGGGGGGGGGGGGGGGGGGGGGGGGGGGGGGGGGDGGGGGGGGGGGGGGGGGGGGGGFGFGGGGGGF?FFFFFFGGCD5BDFGGFF
@M00200:205:000000000-AKKM3:1:1101:17709:5017 1:N:0:1
ATTGGGTTTAAAGGGCGCGTAGGTGGCGACATAAGGCTGTGGTGAAAGTCTGGGGCTCAACTCCAGATCGGCCGTGGCAACTGTGTTGCTTGGGCACCGTAGAGGCAGATGGAATTCCGGGTGTAGCGGTGGAATGCGTAGAGATCCGGAAGAACACCAGTGGCGAAGGCGGTCTGCTGGGCGGTGAGCTCGCAAGAGCTCAATAGCCGACACTGAGGCGCGACAGCGTGGGGAGCGAACGGG
+
GGGGGGGGGGGGGGGGGGGGGGGGGGGGGGGGGGGGGGGGGGGGGGGGGGGGGGGGGGGGGGGGGGGGGGGGGGGGGGGGGGGGGGGGGGGGGGGGGGGGGGGGGGGGGGGGGGGGGGGGGGGGGGGGGGGGGGGGGGGGGGGGGGGGGGGGGGGGGGGGCGGGGGGGGGGGGGGGGGGFGGGDGGGGGGGGDGGGGGGGGGGGGGGGGGGGGGFGFGGGGGDGFGGFBD6CC/:DEFFCDFF
@M00200:205:000000000-AKKM3:1:1101:15700:5047 1:N:0:1
ATTGGGTATAAAGGGCGCGTAGGTGGCGCGACAAGTCAGTGGTGAAAGCTCGATGCTTAACATCGAGTCGGCCACTGATACTGTTGGGCTTGAGCACTGTAGAGGCTAATGGAATTCCGGGTGTAGCGGTGGAATGCGTAGAGATCCGGAAGAACACCGGTGGCGAAGGCGGTTAGCTGGGCAGTTGCTGACACTGAGGCGCGACAGCGTGGGGAGCAAACAGGATTAGATACCCCTGTAAGA
+
GGGGGGGGGGGGGGGGGGGGGGGGGGGGGGGGGGGGGGGGGGGGGGGGGGGGGGGGGGGGGFFGGGGGGGGGGGGGGGGGGGGGGGGGGGGGGGGGGGGGGGGGGGGGGGGGGGGGGGGGGGGGGGGGGGGGGGGGGGGEGGGGGGGGGGGGGGGGGGGGGGGGGGGGGFGGGGGGGGGGGGGGGGGGGGGGGGGGGGGGGDEEEEDGGEEGGGFGBGFGGGGGFDFFFFFG7<ECFFFGFAA
@M00200:205:000000000-AKKM3:1:1101:7791:5055 1:N:0:1
ATTGGGTATAAAGCGCGTGTAGGCGGCCCGGTAAGTCCGCTGTGAAAGTCGGGGGCTCAACCCTCGAATGCCGGTGGATACTGTCGGGCTAGAGTACGGAAGAGGCGAGTGGAATTCCTGGTGTAGCGGTGAAATGCGCAGATATCAGGAGGAACACCAATTGCGAAGGCAGCTCGCTGGGACGTTACTGACGCTGAGACGCGAAAGCGTGGGGAGCAAACAGGATTAGATACCCTTGTA
+
9FGCGGEGGGGGGGGGGGCFGGGGGGGGDEG6@FGGGECGEGGGFGGG@EFFDDEFGGEGGGGFFEFFGFFGGGGGGG<BFGGGF<FG:4CAFFGGC=FEGGGG@CFCE:FE3E@A,>CCC,@>FEG@7*>CE,FFGD@ECE9<,2@F7::FCCFBFFFF7,C2=FGC7C<88E88:8FGC8EEE5C*+0<+2>DGDGD+:95:CEG*::EGECDGEG?F4F0/(*2)**.:FEC*)5*+
@M00200:205:000000000-AKKM3:1:1101:12430:5060 1:N:0:1
ATTGGGCATAAAGGGCGCGTAGGTGGCCGAGCAAGGTCGCGGTGAAAGCCCGGGGCTCAACCCCGGGTCGGCCGTGGCAACTACTCGGCTCGAGCACTGTAGGGGCGGGTGGAATTCCGGGTGTAGCGGTGGAATGCGTAGAGATCCGGAAGAACACCGGTGGCGAAGGCGGCCCGCTGGGCAGGAAGCCCCCTCACGGGGGCGGCTGACACTGAGGCGCGACAGCGTGGGGAGCAAACAGGAT
+
GGGGGGGGGGGGGGGGGGGGGGGGGGGGGGGGGGGGGGGGGGGGGGGGGGGGGGGGGGGGGGGGGGGGGGGGGGGGGGGGGGGGGGGGGGGGGGGGGGGGGGGGGGGGGGGGGGGGGGGGGFGGGGGGGFGGGGGGGGGGGGGGGGGGGGGGGGGGGGGGGGGGGEEGGGGGGDGGE5CEGGGGGGG==FGDGGDGGGGGGG=EGC<D5?FF<@F<FC>EGC8<>FG:DF>GCCC5@F4:C??)
@M00200:205:000000000-AKKM3:1:1101:10173:5064 1:N:0:1
ATTGGGTGTAAAGGGTGCGCAGGCGGCCGTGTGTGTGAGGCGTGAAAGCCCGGGGCTTAACCCCGGAATTGCACCTCAAACTACATGGCTAGAGCATTGGAGAGGGTAGCAGAATTCATGGTGTAGCAGTGAAATGCGTAGATATCATGAGGAATACCAGAGGCGAAGGCGGCTACCTGGACAATTGCTGACGCTCAGGCACGAAAGCGTGGGGAGCAAAAGGGATTAGATACCCCTGTA
+
GGGGGGGGGGGGGGGGGGGGGGGGGGGGGGGGGGGGGGGGGGGGGGGGGGGGGGGGGGGGGGGGGGGGGGGGGGGGGGGGGGFGGGGGGGGGGGGGGGGGGGGGGGGGGGGFGGGGGFEFFFGGGGGGGGFGGGGGGGGGGGFGFFGGGGGGGGGGGGFGGGGGGGGGEDGGGGGG?FFGGGGGGFGG7FGGEGG=CGGGGGGGGGDGGGGGGGEGFGGGGGEGFDG<FFAGGFGC)09F
@M00200:205:000000000-AKKM3:1:1101:26387:5073 1:N:0:1
ACTGGGTTTAAAGCGCGTGTAGGCTGCGGCGTAAGTCAGGTGTGAAAGCCCTCAGCTTAACTGAGGAAGTGCACTTGATACTGCGTCGCTTGAGTGTCGGAGGGGGTGGCGGAATTCCCGGTGTAGAGGTGAAATTCGTAGATATCGGGAGGAACAGCTGTGGCGAAGGCGGCCACCTGGACGACAACTGACGCTGAGACGCGAAAGCGTGGGTAGCAAACAGGATTAGATACCCTCGTA
+
GGGGGGGGGGGGGGGGGGGGGGGGGGGGGGGGGGGGGGGGGGGGGGGGGGGGGGGGGGGGGGGGGGGGGGGGGGGGGGGFFGGGGGGGGGGGGGGGGGGGGGGGGGGGGGGGGGGGGGGGGGGGGGGGGGGGGGGGGGGGGGGGGFGGGGGGGGGGDGGGGGGGGGGGGGGGGGGGGGGGGGDDGGGGGGGGGGGGGGGGGGGGGGGGGGGGGGFGFGGGGGGGFGF7?FFGGFG6>EFG
@M00200:205:000000000-AKKM3:1:1101:17624:5074 1:N:0:1
ATTGGGTGTAAAGAGCTCGTAGGCGGTTTAGCAAGTCGGGTGTGAAAACTCCGGGCTCAACTCGGAGACGCCACTCGATACTGCTATGACTCGAGTCCGGTAGGGGAGTGCGGAATTCCTGGTGTAGCGGTGAAATGCGCAGATATCAGGAGGAACACCGGTGGCGAAGGCGGCACTCTGGGCCGGAACTGACGCTGAGGAGCGAAAGCGTGGGGAGCGAACAGGATTAGATACCCTAGTA
+
GGGGGGGGGGGGGGGGGGGGGGGGGGGGGGGGGGGGGGGGGGGGGGGGGGGGGGGGGGGGGGGGGGGGGGGGGGGGGGGGGGGGGGGGGGGGGGGGGGGGGGGGGGGGGGGGGGGGGGGGGGGGGGGGGGGGGGGGGGGGGGGGGGGGGGGGGGGGGGGGGGGGGGGGGGGGGGGGGGGGGGGGGGGGGFGGGGGGGGGGFGGDEGDGGG8EGGFGEDGGDG8>?GG>FFB>9C8FF:FG>
@M00200:205:000000000-AKKM3:1:1101:22802:5079 1:N:0:1
ACTGGGCGTAAAGGGCGCGTAGGCGATTTTGTAAGTCTCGTGTGAAAGCCCCAAGCCAAACTTGGGAAGTGCACGAGAAACTGTGAAATTTGAGTTCCGGAGAGGAAGATGGAATTCCCGGTGTAGTGGTGAAATGCGTAGATATCGGGAGGAACACCAGTGGCGAAGGCGATCTTCTGGTCTGTTTCTGACACTCAGACGCGACAGCTAGGGTAGTAAACGGGATTAGATACCCTAGTA
+
GGGGGGGGGGGGGGGGGGGGGGGGGGGGGGGGGGGGGGGGGGGGGGGGGGGGGGGGGGGGGGGGGGGGGGGGGGGGGGGGGGGGGGGGGGGGGGGGGGGGGGGGGGGGGGGGGGGGGGGGGGGGGGGGGGGGGGGGGGGGGGGGGGGGGGGGGGGGGGGGGGGGGGGGGGGGGGGFGGGCFGGGGGGGGGGGGGGGGGGGGGGGGGGGGGGGGFFGBGGGGGGGFDGFFFFGGGGGFFFG
@M00200:205:000000000-AKKM3:1:1101:24399:5117 1:N:0:1
ACTGGGTTTAAAGCGCGTGTAGGCGGCTTCGCAAGTTGGATGTGAAATCCCACGGCTCAACCGTGGACGTGCATCCAAAACTGCGTCGCTGGAGTCTCGGAGAGGAAGGTGGAATGCTTGGTGTAGAGGTGAAATTCGTAGATATCAAGCAGAACACCTGCGGCGAAGGCGGCCTTCTGGACGATGACTGACGCTGAGACGCGAAAGCGTGGGGAGCAAACAGGATTAGATACCCGAGTAAGC
+
GDGGGGGGGGGGGGGGGCGGGGGGGGGEFGGGGEGGFGGGGGGGGGGGCFFEGGGGG:FGFGGEFGEGGGGGGDGGCGGGGGGGGGGGGGGGGFG8FGGGEEFGGG=FGEFGFGGG9DFGGGFGGGGAGGGGGGGGGFGGGGGGGGGGGGGGGGGGGGG7BBFEGGGGGGGGGEG?FFFGGGEGGFCGGGGGGDGDGGGG5)*:EGCCCCAGGGFGEGGGGFCC<CG?FFFGGGF))7>CF9)
@M00200:205:000000000-AKKM3:1:1101:8192:5120 1:N:0:1
ACTGGGTATAAAGCGCATGTAGGCGGTTGGACAAGTTGAGTGTGAAAGCTCCCGGCTAAACTGGGAGAGGACATTCAAGACTGTTCGACTAGAGGATGGTAGAGGGGCGTAGAATTCCGGGTGTAGCGGTAAAATGCGTAGATACCGGAAGGAACACCAGTGGCGAAAGCGATTTGCTGGCCCGCCCTTGACGCTCAGGCGCGAAAGCTAGGGGAGCGACCGGGATTAGATACCCTTGTA
+
GGGGGGGGGGGGGGGGGGGGGGGGGGGGFGGGGGGGFGGGGGGGGGGGFGGFGGGGGGGGGFGGGGGGGGGGGGGGGGGFGFGGGGE<CCGDDFGGGG?CEFGFGGFCGGC>FGGGGGGGGGGEGGGGGGFGGGGA>CFBFCFFGFFEGGGGGGGGG@FDCF<C8FEG<8FEGGF;CCFCEFFC:EGGGFFGE57EEG*;7CEGGG39CFFFGE53>C88DGGDBGC?@=AD?EC4FFFG
@M00200:205:000000000-AKKM3:1:1101:9527:5153 1:N:0:1
ACTGGGTTTAAAGGGCGCGTAGGTGGCGGCATAAGGCCGTGGTGAAAGTCCGGGGCTCAACTCCGGATCGGCCATGGCAACTGTGTCGCTAGGGCACCGTAGAGGCAGATGGAATTCCGGGTGTAGCGGTGGAATGCGTAGAGATCCGGAAGAACACCAGTGGCGAAGGCGGTCTGCTGGGCGGTGAGCTCGCAAGGGCTCAATAGCCGACACTGAGGCGCGACAGCGTGGGGAGCAAACAGG
+
GGGGGGGGGGGGGGGGGGGGGGGGGGGGGGGGGGGGGGGGGGGGGGGGGGGGGGGGGGGGGGGGGGGGGGGGGGFGGGGGGGGGGGGGGGGGGGGGGGGGGGGGGGGGGGGGGGGGGGGGGGEEGGGGGGGGGGGGGGGGGGGGGGGGGGGGGGGGGGGGGGGGGGGGGGGGGGGGGGGGGGGGGGFGGGGGGGGGGDGGGFFGFFGGGGGEGG=7?FFGGG=C9DGF@E>GG>EGFFF5C??
@M00200:205:000000000-AKKM3:1:1101:8327:5160 1:N:0:1
ACTGGGTATAAAGGGCGCGTAGGCGGCCCGGTAAGTCAAAGGTGAAATCCCTCGGCTCAACTGAGGAATTGCCTTTGAAACTGCCAGGCTCGAGGCCGGGAGGGGGTAGCGGAATTCCCAGTGTAGCGGTGAAATGCGTAGATACTGGGAGGAACACCAGTGGCGAAGGCGGCTACCTGGACCGGTATTGACGCTGAGGCGCGAAAGCCAGGGGAGCAAACGGGATTAGATACCCCAGTA
+
GGGGGGGGGGGGGGGGGGGGGGGGGGGEGGGGGGGGGGGGGGGGGGGGGGGGGGGGGGGGGGGGGGGGGGGGGGGGGGGGGGGGCFGGFGGGGFGGGGGGGGGGGGGGDGGGGGGGGFGGGGGGGGGGGFGFGGFDEFEGGEFFGFGFGGGGGGGGGGFCFGGGDECFFDGGGDGGGGGGGG6EECEG7>FGGG<=EGGGGGEEE=DGGFCFCEBD5*;CCCGG0DFFFFFGGG67@>)<
@M00200:205:000000000-AKKM3:1:1101:21462:5168 1:N:0:1
ACTGGGCTTAAAGCGCACGTAGGCGGGTTTGTAAGTCGATTGTGAAAGCCCCGAGCTCAATTCGGGAATTGCAGTCGAAACTACTAATCTTGAATACCTCAGAGGGTGACGGAATTCCTGGTGTAGAAGTGAAATTCGTAGATATCAGGAGGAACACCGGAGGCGAAGGCGGTTGCCTGGGAGTGTATTGACGCTGAGGTGCGAAAGCGTGGGGAGCAAACAGGATTAGATACCCCCGTA
+
GGGGGGGGGGGGGGGGGGGGGGGGGGGGGGGGGGGGGGGGGGGFGGGGGGGGGGGGGGGGGGGGGGGGGGGGGGGGGGGGGGGGGGGGGGGGGGGGGGGGGGGGGGGGGGGGGGGGGGGFGGGGGGGGGGGGGGGGGGGGGGGFGGGGGGGCFGGGFGGGGGGGGGGGGGGGGGGGGGCFGGGEGFCCFFGGGGGG5EEG5DGGGGGGDGGGGGEGFGGGGFCC?GC267AGGGGCE5>C
@M00200:205:000000000-AKKM3:1:1101:12988:5172 1:N:0:1
ATTGGGTGTAAAGCGTCCGTAGGTGGCTCTTCAAGTCTGCTGTCAAAGAGTGGGGCTTAACTCCAGAAAGGCAGTGGAAACTGAAAGGCTAGAGAGCCGTAGGGGTAGAGGGAATTCCCGGTGTAGCGGTGAAATGCGTAGAGATCGGGAAGAACATCGGTGGCGAAAGCGCTCTACTGGACGGTATCTGACACTGAGGGACGAAAGCTAGGGGAGCGAATGGGATTAGATACCCCCGTAAGA
+
GGGGGGGGGGGGGGGGGEGGGGGGGGGCEG<FGGGGGGGGGGGGGGGG<E6EFGGGGGGGGGGFFFEFGGGGGG<FGGGGGGGGGGFGGGGGGGG7DFGCGGDGGGGGGEGGGGGGGGFGFGGGGGGGGGGGGGGGGGGGGGCFGGFGGGGGGGGGGG7FFGGGGCGDFFEG*8DCGGGGGGG5EGGFFGGGFFFGGGCCEGGGGGGG7CFGGDAGFCCCC<8C@4D2FFACFGGG@FFGD?A
@M00200:205:000000000-AKKM3:1:1101:9801:5172 1:N:0:1
ACTGGGTTTAAAGGGCGCGTAGGCGGCCCGCTAAGTCGAACGTGAAATCCCCGGGCTCAACCCGGGAACTGCGTCCGATACTGGCGGGCTTGAATCCGGGAGAGGGATGTGGAATTCCAGGTGTAGCGGTGAAATGCGTAGATATCTGGAGGAACACCGGTGGCGAAGGCGGCATCCTGGACCGGCATTGACGCTGAGGCGCGAAAGCCAGGGGAGCAAACGGGATTAGATACCCCTGTA
+
GGGGGGGGGGGGGGGGGGGGGGGGGGGGGGGGGGGGGGGGGGGGGGGGGGGGGGGGGGGGGGGGGGGGGGGGGGGGGGGGGGGGGGGGGGGGGGFGGGGGGGGCEGGGGGGGGGGGGGGGGGGGGGGGGGGGGGGFGDGGGGGGGGGGGGGGDFGGGGGGCGGD>EEEEGGGGGGGFGGFGGGGGGDEGGGGCEC5=FC5CGEGGEDCDFDGDG3DDGGG4CC3(958FBA>FFGDFFFE
@M00200:205:000000000-AKKM3:1:1101:9158:5196 1:N:0:1
ATTGGGTATAAAGTGTGCGCAGGCGGCGTCGCAAGTCGAGTGTGAAAGCCCCGGGCTTAACTTGGGAATTGCGCTCGAAACTACGGTGCTGGAGTATGGCAGAGGAAGGTGGAATTCCACGTGTAGCGGTGAAATGCGTAGAGATGTGGAGGAACACCGATGGCGAAGGCAGCCTTCTGGGCCAATACTGACGCTCATGCACGAAAGCGTGGGGAGCAAACAGGATTAGATACCCGAGTAAGA
+
GGGGGGGGGGGGGGGGGGGGGGGGGGGGGGGGGGGGGGGGGGGGGGGGGGGGGGGGGGGGGGGGGGGGGGGGGGGGGGGGEGGGGGGGGGGGGGGGGGGGGGGGGGGGGGGGGGGGGGGGEFGGGGGGGGGGGGGGFGGGGGGFGGGGGGGGGGGGGGGGGGGGGGGGGGGGGGEFGGGGGGGGGGGGGGGGGGGGGDFGGGGGGGGFG=EGGGFGFF8CFCFG?DFFF?<FF?FG@B@C7:4
@M00200:205:000000000-AKKM3:1:1101:25750:5226 1:N:0:1
ACTGGGTGTAAAGTGTGCGCAGGTGGCCGCGCAAGTCGAGTGTGAAATCCCCGAGCTTAACTTGGGAATTGCGCTCGAAACTACGTGGCTCGAGTGTGGCAGAGGAAGGTGGAATTCCACGTGTAGCGGTGAAATGCGTAGAGATGTGGAGGAACACCGATGGCGAAGGCAGCCTTCTGGGCCAACACTGACGCTCATGCACGAAAGCGTGGGGAGCAAACAGGATTAGATACCCTAGTA
+
9CEE,-CBCFA@CCCFF9FECF7F<CFEFGFCGEGFGG@C@@FFGGFFG8CFGGGGGF9FGFAC@@CEF<FEEG7FCFGGGGGDGG<FE<FFGE<??F@F?:4??<4A=<=4<5:8<?AECBDDFDC:@8C=<FGGGGGD@+@<DF@CF>D@FFG@>@<>>F7D:CG*FCFGGG7CC,<>:;/C2B>*,29C=C5EEFGGG>CE*=74EC7EECBC):6@*9CF2*:4*=>C9@CG5@*+
@M00200:205:000000000-AKKM3:1:1101:7523:5238 1:N:0:1
ACTGGGTTTAAAGCGCGCGCAGGCGGTTTTTTAAGTCTGGTGTTTAATCCCGGGGCTCAACCCCGGTTCGCATCGGAAACTGGAAGGCTTGAGTGTAGGAGAGGAAAGTGGAATTCCACGTGTAGCGGTGAAATGCGTAGAGATGTGGAGGAACACCAGTGGCGAAGGCGACTTTCTGGCCTATAACTGACGCTGAGGCGCGAAAGCGTGGGGAGCAACCAGGATTAGATACCCCCGTA
+
GGGGGGGGGGGGGGGGGGGGGGGGGGGGGGGGGGGGGGGGGGGGGGGGGGGGGGGGGGGGGGGGGGGGGGGGGGGGGGGGGGGGGGGGGGGGGGGGGGGGGGGGGGGGGGGGGGGGGGGGGGGGGGGGGGGGGGGGGGGGGGGGGGGGGGGGGGGG@FFCFFEGG7@CFGGGDCFGGGDGFGGGGGFGGGGGG=DGGFDCGDGGDGDDEGGGGEBDFG*;CGGG7FC2@FFG<CFDDEF
@M00200:205:000000000-AKKM3:1:1101:14262:5274 1:N:0:1
ACTGGGCATAAAGCGCGCGCAGGCGGAACGATAAAGTCCGGAGTGAAATCTCGCCGCTCAACGGCGAGGCTGCTTTGGATACTGACGATCTAGGGACCGGTAGAGGCTGGTAGAATTGCAGGTGTAGCGGTGGAATGCGTAGAGATCTGCAAGAATACCCGTGGCGAAGGCGGCCAGCTGGGCCGGGTCCGACGCTGAGGCGCGAAAGCGTGGGGAGCAAACAGGATTAGATACCCTTGTA
+
GGGGGGGGGGGGGGGGGGGGGGGGGGGGGGGGGGGGGGGGGGGGGGGGGGGGGGGGGGGGEFGGGGGGGGGGGGGGGGGGGGGGGGGGGGGGGGGGGGGGGGGGGGGGGGGGGGGGGGGGGGGGGGGGGGGGGGGGGGGGGGGGGFGGGGGGGGGGGGGGGGGGGGGGGGGGGGGGGGGGGGGGGGGEGGGEGGDCEEGGGGGGGCGGGG8EGGFGFGGGGGGG?4*6=?B7FCFGFFF<F
@M00200:205:000000000-AKKM3:1:1101:22004:5276 1:N:0:1
ATTGGGCTTAAAGAGCGCGTAGGCGGTCTGTTAAGTCGGTGGTGAAATACTTCGGCTCAACCGGAGAATTGCCGCTGAAACTGGCAGGCTCGAGGGAGGGAGAGGTGCGTGGAACTTCCGGTGGAGCGGTGAAATGCGTTGATATCGGAAGGAACACCTGTGGCGAAGGCGACGCACTGGACCTCTTCTGACGCTGAGGCGCGAAAGCCAGGGTAGCGAACGGGATTAGATACCCTAGTAAGA
+
GGGGGGGGGGGGGGGGGGGGGGGGGGGGGGGGGGGGGGGGGGGGGGGGGGGGGGGGGGGGEGGGGGGGGGGGGGGGGGGGGGGGGGGGGGGGGGGGGGGGGGGGGGGGGGGGGGGGGGGGGFGGGGGGGGGGGGGGGGGGGGDGGGGGGGGGGGGGGGGGGGGGGGGGGDGGEGGG8EGGGGGCFFFGGGGFGGDEGGGGGGGGGGCGGGGGEGFGFEGGDGEGFGG?FFAGCFGG?FFGGFF
@M00200:205:000000000-AKKM3:1:1101:23210:5303 1:N:0:1
ACTGGGTATAAAGGGTGCGTAGGCGGGTCTTTAAGTCAGGGGTGAAATCCTGGAGCTCAACTCCAGAACTGCCTTTGATACTGAAGATCTTGAGTTCGGGAGAGGTGAGTGGAACTGCGAGTGTAGAGGTGAAATTCGTAGATATTCGCAAGAACACCAGTGGCGAAGGCGGCTCACTGGCCCGATACTGACGCTGAGGCACGAAAGCGTGGGGAGCAAACAGGATTAGATACCCTAGTA
+
GGGGGGGGGGFGGGGGGGGEGGGGGGGGGEGGGGGGGGGGGGGGGCFFFFDGGGGGGGGFFGGGGGGGFFGGGGGGGGGGFCEFGGGGGGGGGCFCGGGGGGGGGGGGGGGGGGGGGFGGGFCGGGGGGGGGGGGCBFEGGGGGGGFGEFGEGGGGGGDFGGGGGGGGGGGGGDGCCDEFFFFEGGGGGGC?EEGGGGCFDGGGGDGGGCCGCGDGFGGCFGFGBCC46=47ACA4@FFG
@M00200:205:000000000-AKKM3:1:1101:18642:5305 1:N:0:1
ACTGGGTTTAAAGGGTGCGTAGGTGGCATGTTAAGTTTGATGTGAAAGCTCAGGGCTCAACCCTGAAATGGCATTGAATACTAGCGTGCTGGAGGTTTGGAGGGGGGACTGGAATTCTCGGTGTAGCAGTGAAATGCGTAGATATCGAGAGGAACACCAGTGGCGAAGGCGGCTGCCTGGCCCTGACCTGACGCTGAGGCGCGAGAGCGTGGGGAGCAAACTGGATTAGATACCCGCGTA
+
GGGGGGGGGGGGGGGGGGGGGGGGGGGGGGGGGGGFFGGGGGGGGGGGGGGGGGGGGGGGGGGGGGGGGGGGGGGGGGGGGGGGGGGGGGGGFGGGGGGGGGGGGGGGGGGGGGGGGGGGGGGGGGGGGGGGGGGGGGGGGGGGGGGGFGGGGGGGGGCFGGGCGGGGGGGGGGGDGGGGGGGGGGGGGGGGGGCEGGGGGGGGGGGGGEGGGGFDEGGGGGFGFGFBFFFGGGGDFFBG
@M00200:205:000000000-AKKM3:1:1101:11209:5322 1:N:0:1
ACTGGGTGTAAAGTGTGCGCAGGTGGCCTCGCAAGTCGAGTGTGAAATCCCCGGGCTTAACTTGGGAATTGCGCTCGAAACTACGGGGCTTGAGTGTGGCAGAGGGAGGTGGAATTCCACGTGTAGCGGTGAAATGCGTAGAGATGTGGAGGAACACCAATGGCGAAGGCAGCCTCCTGGGCCAACACTGACACTCATGCACGAAAGCGTGGGGAGCAAACAGGATTAGATACCCGCGTA
+
GGGGGGGGGGGGGGGGGGGGGGGGGGGGGGGGGGGGGGGGGGGGGGGGGGGGGGGGGGGGGGGGGGGGGGGGGGGGGGGGGGGGGGGGGGGGGGGGGGGGGGGGGGGGGGGGGGGGGGGGGGGGGGGGGGGGGGGGGGEGGGGGDCFFGGGGGGGGGGGGGGGGGGGGGGGGGGGFGGFGGGGGGGGGGGGGGGGGGFGGGGGGGGGGGGGDCDEGDFGGGGGGFCFFFFAGGGFGF3:E
@M00200:205:000000000-AKKM3:1:1101:10087:5332 1:N:0:1
ATTGGGTTTAAAGCGTGTGTAGGTGGATGTCTAAGTACCTTGTGAAATCCCACGGCTCACCCGTGGAACTGCTTGGTATACTGGATGTCTTGAGCTATCTAGGGGCAGCTGGAACGAACGGTGGAGCGGTGAAATGCGTAGATATCGTTCGGAACGCCAATGGTGAAAACAGGCTGCTGGGGATACGCTGACACTGAGACACGAAAGCCAGGGGAGCAAACGGGATTAGATACCCTGGTAAGA
+
GGGGGGGGGGGGGGGFGGGGGGGGGGGGGGGGGGGGDFGGFGGGGGGGGGGGGGGGGGGGGGGGDGGFGGGGGGGGGFGGGGGGGGGGGGGGGGGGGGGGGACDEGGGGGGGGGGGGGGGGGGGGGGGGGGGFGGGGGGGGGGGGFFGGGGDGGGGGGGGGGGFGGG9D:FCFGFGGGGGGGGGGGGGGDGGGGGGGGFFGGGGGGGG=FGCFGFGBGFGGGGD2CC@A6?DGGG4;AFGD8A
@M00200:205:000000000-AKKM3:1:1101:4382:5336 1:N:0:1
ACTGGGCATAAAGCGCACGTAGGCGGCTTTGTAAGTTAGAGGTGAAAGCCCGGAGCTCAACTCCGGAATTGCCTTTAAGACTGCATCGCTTGAATCCAGGAGAGGTGAGTGGAATTCCGAGTGTAGAGGTGAAATTCGTAGATATTCGGAAGAACACCAGTGGCGAAGGCGGCTCACTGGACTGGTATTGACGCTGAGGTGCGAAAGCGTGGGGAGCAAACAGGATTAGATACCCTAGTA
+
FGFG<FGGGF<FEFBCFGGGG8@FFGGGGGEGGGAFCFFGGGEGFCECFFDGGG:FGC,CFGFFGGE=DF<FFCFFCFGGGGAFFGGGGDG@<FGGEAB8FGGGGGG9FG<<EFE<EFGGDFGCFFGGFG=E<AFGGGG8FEFF;FFDC:FGGGGCDFGFFFGGGD+>FFGCEC>,2D;F@E,>2?CFFFGG=EG=:CCF7CCGC*:78/8C@EEG>C*+/>6F<GF<F@A>FGGC?5=F
@M00200:205:000000000-AKKM3:1:1101:12919:5355 1:N:0:1
ATTGGGCTTAAAGGGCGCGTAGGTGGCCACTATAAGGCCGCGGTGAAAGTTCGGGGCTCAACCCCGAATCTGCCGCGGCGACTGTAGGGCTTGGGCACTGTAGAGGCAGATGGAATTCCGGGTGTAGCGGTGGAATGCGTAGAGATCGGGAAGAACATCAGTGGCGAAGGCGGCCTGCTGGGCTGTTGCTGACGCTGAGGCGCGACAGCGTGGGGAGCAAACAGGATTAGAAACCCGCGTA
+
GGGGGGFGGGGGGGGGGGGGGGGGGGGGGGGGGGGGGGGGGGGGGGGGGGGGGGGGGGGGGGGGGGGGGGGGGGGGGGGGGGGGGGGGGGGGGGGGGGGGGGGGGGGGGGGGGGGGGGGGGGGGCGGGGGFFGGGGGGGGGGGGGGGGGGGGGGGGGGGGGGGGGGGGGGGGGDGGGGGGGGG>CCFGGGGFFGGCGGGGGDGGEGGGCG*AECEC>*2:<FGFB59:F@4*+0:*>>51>
@M00200:205:000000000-AKKM3:1:1101:8306:5365 1:N:0:1
ATTGGGTATAAAGAGCTCGTAGGCGGTTTGTCGCGTCTGCTGTGAAAACTGGAGGCTCAACCTCCAGCCTGCAGTGGGTACGGGCAGACTCGAGTGCGGTAGGGGAGATTGGAATTCCTGGTGTAGCGGTGGAATGCGCAGATATCAGGAGGAACACCGGTGGCGAAAGCGCTCATCTGGCCCGATACTGACGCTGAGGCGCGAAAGCTAGGGGAGCAAACGGGATTAGATACCCTTGTA
+
GGGGGGGGGGGGGGGGGGGGGGGGGGGGGGGGGGGGGGGGGGGGGGGGGGGGGGGGGGGGGGGGGGGGGGGGGGGGGGGGGGGGGGGGGGGGGGGGGGGGGGGGGGGGGGGGGGGGGGGGGGGGGGGGGGGGGGFG9FGEGGGGGGGGGGGGGGGGGFGGFGGGGGGGGGGGGGGGFFGGGGGGGGGCFGG@GGGGGGGFGGGGGGGGFGGGGGFGEGGF:DEGBGC?FFFGG<FG@FFG
@M00200:205:000000000-AKKM3:1:1101:14741:5375 1:N:0:1
ATTGGGTATAAAGGGCGCGTAGGCGGCTCGATAAGTCAAAGGTGAAATCCCTCGGCTCAACTGAGGAACTGCCTTTGAAACTGCCGAGCTTGAGTCCGGGAGGGGGTGGCGGAATTCCCAGTGTAGCGGTGAAATGCGCAGATATCAGGAGGAACACCAATTGCGAAGGCAGCTCGCTGGGACGTCACTGACGCTGAGACGCGAAAGCGTGGGGAGCAAACAGGATTAGATACCCCTGTA
+
GGGGGGGGGGGGGGGGGGGGGGGGGGGGGGGGGGGGGGGGGGFGGGGGGGGGGGGGGGGGGGGGGGGGGGGGGGGGGGGGGGGGGGGGGGFGGGGGGGGGGGGGGGGGGGGGGGGGGGGGGGGGGGGGGGGGGGGGGGGGGGGGGGGGGGGGGECFGGGGGGGGGGGGGGGGGGGGGCCE88CGGDEGGGGGGGDGGF79EDEGG=>FEGGGGGFGFGGCGFC<6CF?F=4*CFFGFFFC
@M00200:205:000000000-AKKM3:1:1101:17342:5375 1:N:0:1
ATTGGGTTTAAAGCGCGTGTAGGCGGTCCGGTAAGTCGGTTGTGAAAGTCAGGGGCTCAACCCTTGAATGCCGACCGATACTGCCGGGCTAGAGTCCGGAAGAGGTGAGTGGAATTCCTGGTGTAGCGGTGAAATGCGCAGATATCAGGAGGAACACCAATGGCGAAGGCAGCTCACTGGGACGGTACTGACGCTGAGACGCGAAAGCGTGGGGAGCAAACAGGATTAGATACCCCTGTA
+
GGGGGGGGGGGGGGGGGGGGGGGGGGGGGGGGGGGGGGGGGGGGGGGGGGGGGGGGGGGGGGGGGGGGGGGGGGGGGGGGGGGGGGGGGGGG?FGGGGGGGGGGGGGGGGGG<DFGGGGGGGGEGGGGGGGGGGGGGGGGGGGGGGGGGGGGGGGGGGGFGGGGGGGGGGGGGGFGGGFGGGGGGGGGGGFGGGGGGGGD5DGGGGDFGGGGDGDGFFGGGGGGF6C?F@BGGGGGFFFG
@M00200:205:000000000-AKKM3:1:1101:23672:5377 1:N:0:1
ACTGGGTGTAAAGGGTGCGTAGGCGGATTGGTAAGTCAGTGGTGAAATCTCGCAGCTTAACTGCGAAACTGCCATTGATACTGCTAATCTAGAGTACAGTTGCCGTTGGCGGAATATGACATGTAGTGGTGAAATACATAGATATGTCATAGAACACCGATTGCGAAGGCAGCTAACGAAGCTGTAACTGACGCTGAGGCACGAAAGTGCGGGGATCAAACAGGATTAGATACCCTCGTA
+
GGGGGGGGGGGGGGGGGGGGGGGGGGGGGGGGGGGGGGGGGGGGGGGGGGGGGGGGGGGGGGGGGGGGGGGGGGGGGGGGGGGGGGGGGGGGGGGGGGGGGGGGGGGGGGGGGGGGGGGGGGGGGGGGGGGGGGGGGGGGGGGGGGGGGGGGFGGGGGGGGCGGGGGGGGGGGGGG?EGGGGGGGGGGGGGGGGGGGFGFC7CEGGGGGGEGEGFGFGGGGGGGFGGFFFFGG?CF3>@G
@M00200:205:000000000-AKKM3:1:1101:13115:5405 1:N:0:1
ATTGGGTTTAAAGCGTGCGTAGGCGGCCTAGCAAGTCAGGTGTGAAAGCCCTCGGCTCAACCGAGGAATTGCGCCCGAAACTGCTGGGCTTGAGTGAGACAGAGGTGAGCGGAACTGATGGTGGAGCGGTGAAATGCGTTGATATCATCAGGAACACCGGTGGCGAAGGCGGCTCACTGGGTCTCAACTGACGCTGAGGTACGAAAGCCAGGGTAGCGAACGGGATTAGATACCCTAGTA
+
GGGGGGGGGGGGGGGGGGGGGGGGGGGGGGGGGGGGGGGGGGGGGGGGGGGGGGGGGGGGGGGGGGGGGGGGGGGGGGGGGGGGGGGGGGGGGGGGGDGGGGGGGGGGGGGGGGGGGGGGGGEGGGGGGGGGGGGGGGGGGGGGGGGGGGGEFGGGGGGGGGGGGGGGGGGGGGGGGGGGGGGGGGGGGGGGGGGGGGGGGGGGGGDGGGGGGGFGFGGGD3?DFDCBFFFGGCECF@FG
@M00200:205:000000000-AKKM3:1:1101:26962:5426 1:N:0:1
ACTGGGTGTAAAGGGCTCGTAGGCGGTTCGTCACGTCGGGAGTGAAAACTCGGAGCTCAACTCCGAGCCTGCTTCCGATACGGGCAGACTAGAGGTAGGCAGGGGAGAGCGGAACTCCTGGTGTAGCGGTGGAATGCGCAGATATCAGGAGGAACACCGGTGGCGAAGGCGGTTCTCTGGGCATTACCTGACGCTGAGGAGCGAAAGCATGGGGAGCGAACAGGATTAGATACCCCTGTA
+
GGGGGGGDGGGGGFGGG@FFGGGGGGGGGGGGGGGGGGGGGGGGCGFFGGFGEGGGGFG<CCEGGGGGGGGGGGGGGGGGEGGGGGGGGGGFFEGGGGFGF+FCGGGGGGGGGGDFFGFGGCFGGFFGGGGGG9CFFEGDEEGGEGGFGGGGGCEFGDGGGGGGGEBEEFGGGGCFFGCFGGEFFF7FCFECEGGGGGG?:<GEEGGGF?FGGG>D>E8EC76C07729*6:CCCFFFFG
@M00200:205:000000000-AKKM3:1:1101:7407:5465 1:N:0:1
ACTGGGCATAAAGGGTGCGTAGGCGGTCTTATAAGTCAGTGCTGAAATATCCCGGCTTAACCGGGAGGGTGGCATTGATACTGTAGGACTTGAGTAAAGTTGAGGTAGGCGGAATTGACGGTGTAGCGGTGAAATGCTTAGATATCGTCAAGAACACCGATTGCGAAGGCAGCTTACTAAGCTTTAACTGACGCTGAGGCACGAAAGTGTGGGGATCAAACAGGATTAGATACCCCTGTA
+
GGGGGGGGGGGGGGGGGGGGGGGGGGGGGGGGGGGGGGGGGGGGGGFGGGGGGGGGGGGGGGGGGGGGGGGGGGGGGGGGGGGGGGGGGGGGGGGGGGGGGGGGGGGGGGGGGGGGGGGGGGGGGGGGGGGGGFGGGGGGGGGGGGGGGGGGGGGGGGGGGGGGGGDGEGGGGGGFFGGGGGGGGGGGGCGGDEG5EGGGGG5EED3FFGGGGDAGFGGGGGDD:D:<FFBGGGGG)09E
@M00200:205:000000000-AKKM3:1:1101:18385:5487 1:N:0:1
ATTGGGCTTAAAGGGTGCGTAGGTGGGTTGGTAAGTCAGTGGTGAAATCCCCGAGCTTAACTTGGGAACTGCCATTGATACTATCAGTCTTGAATACCGTGGAGGTTAGCGGAATATGTCATGTAGCGGTGAAATGCTTAGATATGACATAGAACACCAATTGCGAAGGCAGCTGGCTACACGAATATTGACACTGAGGCACGAAAGCGTGGGGATCAAACAGGATTAGATACCCCCGTA
+
GGGGGGGGGGGGGGGGGGGGGGGGGGGGGGGGGGGGGGGGGGGGGGGGGGGGGGGGGGGGGGGGGGGGGGGGGGGGGGGGGGGGGGGGGGGGGGGGGGGGGGGGGGGGGGGGGGGGGGGGGGGGGGGGGGGGGGGGGGGGGGGGGGGGGGGGGGGGGGGGGGGGGGGGGGGGGGGGGGGGGGGGGGGGGGGFGGGGGGGGGFGGGGGCEGGFDGBDFGGGGGGGFGFEF65C@:<<>BBD
@M00200:205:000000000-AKKM3:1:1101:17226:5513 1:N:0:1
ATTGGGTTTAAAGGGCGCGTAGGCGGCCTTGTCAGTCAGACGTGAAATCCCCAGGCTTAACCTGGGAACTGCGTCTGATACTACAAGGCTGGAGTTCGGGAGAGGAATGTGGAATTCCAGGTGTAGCGGTGAAATGCGTAGATATCTGGAGGAACACCGGTGGCGAAGGCGGCATTCTGGACCGAAACTGACGCTGAGGCGCGAAAGCCAGGGGAGCAAACGGGATTAGATACCCTAGTA
+
FGGGGGGGGGGFGGGGGGGGGGGGGGGGGGGGGGGFGGGGGGGEGGGGGGGGGGGGGGGGGGGGGGGGGGGGGGGGGGGGGFGGGGGGGGGGGGFGGGGGGCGGDFGGGGGGGGGGGGGFGGGGFGGGGGDFFGGGGGGGGGGGGFFGGFGGGGGGGGGGGGDGG:EGGGGGGGGGFGGGGGGGGGEGGGGGGGGGEFFGECGDGGGGD6CC8C>D@G*CFGGGFGGD?FA>GGGGFF8<
@M00200:205:000000000-AKKM3:1:1101:21326:5516 1:N:0:1
ACTGGGTTTAAAGGGTGCGTAGGCGGCCATATTAGTCGGGTGTTAAATCGCAGGGCTCAACCCTGCGTCCGCGCTCGAAACGGTATGGCTTTGGAGAAGTGAGAGGTGTGCGGAACTCATGGTGTAGGGGTGAAATCCGTTGATATCATGAGGAACACCAAAAGCGAAGGCAGCACACTGGCACTTTCTCGACGCTGAGGCACGAAAGCGTGGGTAGCGAATGGGATTAGATACCCTTGTA
+
GGGGGGGGGGGGGGGGGGGGGGGGGGGGGGGGGGGGGGGGGGGGGGGGGGGGGGGGGGGGGGGGGGGGGGGGGGGGGGGGGGGGGGGGGGGGGGGGGGGGGGGFGEGGGEGGGGEGGGGGGGGGGGGGGGGGGGGGGGGGGGFGGGGGGG3CEFGGFGGGGGGGGGG7*BFGGGGGGGGCGGGGGGGGGGGGGDGGGGGDFC5EGGDGFEGGGGFGBGCEGGCC?GG7F?AGG9FD?FFG7
@M00200:205:000000000-AKKM3:1:1101:18148:5517 1:N:0:1
ACTGGGCATAAAGGGCGCGTAGGCGGTTCGATAAGTCGGGGGTGAAATGCTGCGGCTCAACCGGAGCATGGCCTTCGAGACTGTCGGGCTGGAGCACGGTAGAGGCTGGCGGAATTCCTGGTGTAGCGGTGGAATGCGTAGAGATCAGGAAGAACACCGGTGGCGAAGGCGACCAGCTGGGCCGTTGCTGACGCTGAGGCGCGACAGCGTGGGGAGCAAACAGGATTAGATACCCTCGTA
+
GGGGGGGGGGGGGGGGGGGGGGGGGGGGGGGGGGGGGGGGGGGGGGGGGGGGGGGGGGGGGGGGGGGGGGGGGGGGGGGGGGGGGGGGGGGGGGGGGGGGGGGGGGGGGGGGGGGGGGGGGGGGGGGGGGGGGGGGGGGGGGGGGGGGGGGGGGGGGGGGGGGGGGGGGGGGGGGGGGGGGGGGGGGGGGGGGGGGGGGGGGGGGGGGGGGGGGFGFGGGGGGGFGGB=FAFGGGGFFFG
@M00200:205:000000000-AKKM3:1:1101:15049:5525 1:N:0:1
ACTGGGCTTAAAGAGCTCGTAGGCGGCCACTCAAGTCGAATGTGAAACCTCGAGGCTTAACCTCGAGCCTGCATTCGATACTGGGCGGCTAGAGTCTGGTAGGGGGATCTGGAATTCCTGGTGTAGCGGTGGAATGCGCAGATATCAGGAGGAACACCGGTGGCGAAGGCGGGATCCTGGGCCAGTACTGACGCTGAGGAGCGAAAGCGTGGGGAGCAAACAGGATTAGATACCCGGGTAAGA
+
GGGGGGGGGGGGGGGGGGGGGGGGGEEGGGGGGGGGGGGGGGGGGGGGGGGGGGGGGGGDEFFGGGGGGGGGGGGGGGGGGGGGGGGGGGGGGGGGGGGGGGGGGGGGGGGGFFFGFGGGGGGGGGFGGEFGGGGGGGDEFGGFGGGGGGGGGGGGGGGGGGGGGGGGGGGGDBCFGGGGGGGGGGEEFFFGGGGGGGFFGGGGGGDGGGGGGDEGE=@<7C?526C>@=<CE8C75@>CC?F
@M00200:205:000000000-AKKM3:1:1101:6294:5527 1:N:0:1
ACTGGGTTTAAAGCGTGCGTAGGTGGTTCGTTAAGTCCGATGTGAAAGCCCTGGGCTCAACCTGGGAATGGCATGGGATACTGGCGGGCTAGAGTGCGGTAGAGGGCAGTGGAATTCCCGGTGTAGCAGTGAAATGCGTAGAGATCGGGAGGAACATCTGTGGCGAAGGCGACTGCCTGGACCAGCACTGACACTGAGGCACGAAAGCGTGGGGAGCAAACAGGATTAGATACCCTGGTA
+
GGGGGGGGGGGGGGGGGGGGGGGGGGGGGGGGGGGGGGGGGGGGGGGGGGGGGGGGGGGGGGGGGGGGGGGGGGGGGGGGGGGGGGGGGGGGGGGFGGGGGGGGGGGGGGFGGGGGGGGGGGGGGGGGGGGGGGGGGGGDDGGGGGGGGDGGGGGGGGGGGGGGGGGGGGGGGGGFGGGGGGGGGGFFGGGG6CD?FGGFEGGGGGGDEECECGDGFGGGGFFC(2??FFBFGGGFFFFG
@M00200:205:000000000-AKKM3:1:1101:22141:5535 1:N:0:1
ATTGGGCATAAAGGGCGCGTAGGTGGCGGCCCAAGTCGATGGTGAAAGCTCGTCGCTCAACGACGAGTCGGCCACCGATACTGGGGCGCTGGAGCACTGTAGAGGCTAATGGAATTCCGGGTGTAGCGGTGGAATGCGTAGAGATCCGGAAGAACACCGGTGGCGAAGGCGGTTAGCTGGGCAGTTGCTGACACTGAGGCGCGACAGCGTGGGGAGCAAACAGGATTAGATACCCTCGTA
+
GGGGGGGGGGGGGGGGGGGGGGGGGGGGGGGGGGGGGGFGGGGGGGGGGGGGGGGGGGGGGGGGGGGGGGGGDGGGGGGGGGGGGGGGGGGGGGGGGGGGGGGGGGGGGGGGGGGGGGGGGGGEGGGGGGGGGGGGGGGGGGGGGGGGGGGGGGGGGGGGGGGGGGGGGFFGGGGGGGGGGGGGGGGGGGGGGGFGGGGGGDEGGGGGD=EGGGFGFGGGCCFC?GFB=89DGGFF:>:C
@M00200:205:000000000-AKKM3:1:1101:23396:5541 1:N:0:1
ATTGGGTTTAAAGGGTGCGTAGGAGGGCAGGTAAGTCAGTGGTGAAATCTCCAAGCTTAACTTGGAAACTGCCGTTGATGCTATCTGTCTTGAATACCGTGGAGATGAGCGGAATATGTCATGTAGCGGTGAAATGCTTAGATATGACATAGAACACCAATTGCGAAGGCAGCTCGTTACACGAATATTGACTCTGAGGCACGAAAGCGTGGGGATCAACCAGGATTAGATACCCTAGTAAGA
+
CGAGGDGEGAF9CFFFGDCFGGDFC;FGDGGGFFGGGGGGFEGGGGGGGGGGFFGGGGGGFFGGGGGG8FEGGGGGGGG9F9FGGGGGGGGGAFFFGFEGFFGGDFGGFFFGGGGGGGCEEFFFFC,FEFGFDF9?ACAF?DGGFFFCFGFDGDFEGEGGGGFFEG+C:D>CC,DEC=FFACEE8BD:CCG;DG7CGGGGCGE:8*;FCCCE:EBC?CG,9CG*,*23*3):CCCGFFFGG9E
@M00200:205:000000000-AKKM3:1:1101:19113:5551 1:N:0:1
ATTGGGCATAAAGTGTGCGTAGGTGGTTCGTTAAGTCTGATGTGAAAGCCCTGGGCTCAACCTGGGAATGGCATTGGATACTGGCAGTCTAGAGTGCGGTAGAGGGGTGTGGAATTCCCGGTGTAGCAGTGAAATGCGTAGATATCGGGAGGAACATCTGTGGCGAAGGCGACACCCTGGACCAGCACTGACACTGAGGCACGAAAGCGTGGGGAGCAAACAGGATTAGATACCCCAGTA
+
GGGGGGGGGGGGGGGGGGGGGGGGGGGGGGGGGGGGGGGGGGGGGGGGGGGGGGGGGGGGGGGGGGGGGGGGGGGGGGGGGGGGGGGGGGGGGGGGGGGGGGGGGGGGGGGGGGGGGGGGGGGGGGGGGGGGGGGGGGGGGGGGGGGGGGGGGGGGGGGGGGGGGGGGGGGGGGGGGGGGGGGGGGGGGGGGGGGGGGGDEGGGGGGGGGGGGGFGFGEGGGGGFGGFF4)::FFFBFFF
@M00200:205:000000000-AKKM3:1:1101:12228:5564 1:N:0:1
ATTGGGTATAAAGCGCGCGTAGGCGGGTTTGCAAGTCGATTGTGAAAGCCCTGGGCTTAACCTGGGAATTGCAGTCGAAACTGTAAATCTTGAGTGCCTGAGAGGATGGCGGAATTCCCGGTGTAGTAGTGAAATACGTAGATATCGGGAAGAACACCTGAGGCGAAGGCGGCTATCTGGCGGTGCACTGACGCTGAGGCGCGAAAGCGTGGGGAGCAAACAGGATTAGATACCCCTGTA
+
GGGGGGGGGGGGGGGGGGGGGGGGGGGGGGGGGGGGGGGGGGGGGGGGGGGGGGGGGGGGGGGGGGGGGGGGGGGGGGGGGGGGGGGGGGGGGGGGGGGGGGGGGGGFGGGGGGGGGGGGGGGGGGGGGGGGGGGCGGGGGGGGGGGGGGDGFGGGFGFGGFGFGGGGGGGCEGDGGGCGFGCEEGGGGGGGGGGDGCGGGDEGGGGGGEGGGGBDEDGCGFGFBGGFFFFGFFGGFFFG
@M00200:205:000000000-AKKM3:1:1101:22360:5565 1:N:0:1
ACTGGGCGTAAAGCGTGTGTAGGTGGATGGCTAAGTACCTTGTGAAATCCCACGGCTCAACCGTGGAACTGCTTGGTATACTGGTCGTCTTGAGGCACTCAGGGGCGAGCGGAACAGATGGTGGAGCGGTGAAATGCGTAGATATCATCTGGAACGCCAATGGTGAAGACAGCTCGCTGGGGGTGTACTGACACTGAGACACGAAAGCCAGGGGAGCGAACGGGATTAGATACCCTTGTA
+
GFGGGGGGGGGGCFGGGGGGGGGGFGGGAEGGGGGGGGEGGGGGG<EFFGGGDGGGGGGGGGDGGGGGGGGGGGGEGGGGGGGGGGGGGGGGGGGGGGGGDEGDGCFGGGEGGGGGGGGG8FFGCFGDEGGFCEGGGGGGEGGFFGGFCAFGGGGGGGGGGGGGFGC;CFFGGGFEE>>CE:8CEEGGGFGGCGFGG?CGCFEGGG5F*68*;5>C>GCCDGE3?DG?FFFGGGGGF:FF
@M00200:205:000000000-AKKM3:1:1101:17767:5572 1:N:0:1
ATTGGGTATAAAGGGCGCGTAGGCGGCTTGCCAAGTCAGGCGTGAAATTCCCGGGCTCAACCTGGGGGCTGCGCTTGATACTGGTGGGCTTGAATGCGGGAGAGGATAGTGGAATTCCCAGTGTAGAGGTGAAATTCGTAGATATTGGGAAGAACACCGGTGGCGAAGGCGGCTATCTGGCCCGTAATTGACGCTGAGGCGCGAAAGCGTGGGGAGCAAACAGGATTAGATACCCCAGTA
+
GGGGGGGGGGGGGGGGGGGGGGGGGGGGGGGGGGGGGGGFGGGGGGGGGGGGGGGGGGGGGGGGGGGGGGGGGGGGGGGGGGGGGGGGGGGGGGGGGGDG@@CGGFGGGGGGGGGGGGGGGGGGGFGCEGGCFFGGGGGGGEGGGGGGGGGGFFGGGGGGGGGGGGGGEGGGDGGGGGGGGGGGGGGGC>FFGGGGGGGGGGGDGGGFGGGGGDDDEFCFDGFGFGGFFFB7:FGGFFFG
@M00200:205:000000000-AKKM3:1:1101:14990:5574 1:N:0:1
ATTGGGTTTAAAGGGCGCGTAGGTGGCCACTATAAGGCCGCGGTGAAAGTTCGGGGCTCAACCCTGAATCGGCCGCGGCGACTGTAGGGCTTGGGCACCGTAGAGGCAGATGGAATTCCGGGTGTAGCGGTGGAATGCGTAGAGATCCGGAAGAACACCAGTGGCGAAGGCGGTCTGCTGGGCGGTGGACTCGTAAGAGTCCAATAGCCGACACTGAGGCGCGACAGCGTGGGGAGCAAACAGG
+
GGGGGGGGGGGGGGGGGGGGGGGGGGGGGGGGGGGFFFGGGGGGGGGGGGGGGGGFGGGGECFGGGGGGGGGGCGDGGGGGGGGGGGGGGGGGGGGGGGGGGGGGGGGGGGGGGGGGGGGGGGGGGGGGGGGGGGGGGGGGGGGGGG@FFCEGGGGGFGGGGGGGGGGGGGGGGGGGGFGGGGGGGGGGGGGGCGGGGGGFFGGGGGFFGG>CG47BFFGGGGD>GGFFEFDGGEDDFF65:<8
@M00200:205:000000000-AKKM3:1:1101:19252:5586 1:N:0:1
ACTGGGTGTAAAGCGCGTGTAGGCGGCTCGGTAAGTCCGCTCTGAAAGTCGGGGGCTCAACCCTCGGATGCGGGTGGATACTGTCGGGCTAGAGTGCGGAAGAGGCGAGTGGAATTCCTGGTGTAGCGGTGAAATGCGCAGATATCAGGAGGAACACCAATTGCGAAGGCAGCTCGCTGGGACGTTACTGACGCTGAGACGCGAAAGCGTGGGGAGCAAACAGGATTAGATACCCTCGTA
+
GGGGGGGGGGGGGGGGGGDGGGGGGGGGGGGGGGGGGGGGGGGGGGGGGGGGGGGGGGGGGGGGGGGGGGGGGGGGGGGGGGGGGGGGGDGGGGGGGGGGGGGGGGGGGGGGGGGGGGGGGGGGGGGGGGGGGGGGGGGGGGGGGGGGGGGGGGGGGGGGGGGGGGGGGGGGGGGGGGGGGGGEEGGGGGGGGGGG5FGGGGGDGGGGGGGGGGFGFGGGGGGGFGGFF=4:FGGGFFFE
@M00200:205:000000000-AKKM3:1:1101:18687:5591 1:N:0:1
ATTGGGTGTAAAGGGTGCGTAGGTGGCGGGGTAAGTTTGATGTGAAATCTCCGAGCTTAACTCGGAAATGGCATTGAATACTATTCTGCTCGAGGTTTGGAGGGGGGACTGGAATTCTCGGTGTAGCAGTGAAATGCGTAGATATCGAGAGGAACACCAGTGGCGAAGGCGAGTCCCTGGACAACACCTGACACTGAGGCACGAAAGCTAGGGGAGCAAACAGGATTAGATACCCTTGTA
+
GGGGGGGGGGGGGGGGGGGGGGGGGGGGGGGGGGGGGGGGGGGGGGGGGGGGGGGGGGGGGGGGGGGGGGGGGGGGGGGGGGGGGGGGGGGGFGGGGGGGGGGGGGGGGGGGGGGGGGGGGGGGGGGGGGGGGGGGGGGGGGGGGGGGFFGGGGGGGGGGGGGEEGGGGGGGGGGEFCGGGGGGGGGGGGGGGGGGGFGGGGEGGDDGGGFFFGEG:FGGG:FGBGGFFFFFGGGGFFFG
@M00200:205:000000000-AKKM3:1:1101:18858:5606 1:N:0:1
ACTGGGTGTAAAGCGCGCGCAGGCGGATCAGCAAGTCAGATGTGAAATCTCGAGGCTCAACCTCGAAACTGCGTCTGAAACTGCTAGTCTAGAATGTCGGAGGGGGCAGGGGAATTTCACGTGTAGGGGTAAAATCCGTAGAGATGTGAAGGAACACCGGAGGCGAAGGCGCCTGCCTGGACGACTATTGACGCTGAGGCGCGAAAGCGTGGGGAGCAAACAGGATTAGATACCCGGGTA
+
GGGGGGGGGGGGGGGGGGGGGGGGGGGGGGGGGGGGGGGGGGGGGGGGGGGGGGGGGGGGGGGGGGGGGGGGGGGGGGGGGGGGGGGGGGGGGGGGGGGGGGGGGGGGGGGGGGGGGGGGGGGGGGGGGGGFGGGGGGGGGGGGGGGGGGGGGGGGGGGGGGGGGGGGGGGGGGGGGGGGGGGGGGGGGGGGGGGGGGGGGGGGGGGGGEGGGGFGFGFGGGGGFGGFFFFFGCFGFFFE
@M00200:205:000000000-AKKM3:1:1101:6473:5606 1:N:0:1
ACTGGGTTTAAAGGGCGCGTAGGCGGCTTTGCAAGTGGCGGGTGAAATCCCTCGGCTTAACCGAGGAACTGCCTGCCAGACTGCATGGCTTGAGACCGGGAGAGGTGAGTGGAATTCCCAGTGTAGCGGTGAAATGCGTAGATATTGGGAGGAACACCAGTGGCGAAGGCGGCTCACTGGACTGGTACTGACGCTGAGGCGCGAAAGCGTGGGGAGCAAACAGGATTAGATACCCGGGTA
+
GGGGGGGGGGGGGGGEGGGGGGGGGGDGGGFEGGGGGGGGCGGGGGGGGGGGGGGGGEGGGGGCGGGG8FGGGGA4?FEGGGGGGGGGGGGGGGDDFGGGED:FGFFFGGGGGGGGGGGGGGGGGGGGGGGGGGGGGGG7FGDGF@FGGGGGGGGGGGG<FGDGGG7BFGGGGDDGGGGGCGGGGGGFGCCGDGGGE5CGEGGECGGGGGGGGGDDFFGC45@GFGGFFFFGGGFC>D@G
@M00200:205:000000000-AKKM3:1:1101:10617:5617 1:N:0:1
ACTGGGTATAAAGGGCGCGTAGGCGGGGTCGGAAGTCGGGTGTGAAAGCCCCGGGCTCAACCCGGGAACGGCGCTCGAGACTCCGGCTCTTGAGTCCCGGAGAGGCGGGTGGAATTCCTGGTGTAGCGGTGAAATGCGTAGAGATCAGGAGGAACACCGGTGGCGCAGGCGGCCCGCTGGACGGAGACTGACGCTGAGGCGCGAAAGCGTGGGGAGCAAACGGGATTAGATACCCGAGTA
+
GGGGGGGGGGGGGGGGGGGGGGGGCGC@CF>@FGGGGDGEFGGGGGGDGGGGEGGGGGGGGGEGD@FGGCEGFFB7FGEGGGFGDGGGGGGGGCGFDFGG@EBFGGCFC1<<@FGGC:,?FFFGGGGGGDE@CGG7+*;:8>9@GGE686?EEFGFGGD8CCEGG88CDC85CG?8EC*8*0/:;EG*<C6C:C5EGGGC7<EDCEGG=**>EG3CEG?FGDEG0CC7FFAC?AE))8;F
@M00200:205:000000000-AKKM3:1:1101:15109:5619 1:N:0:1
ATTGGGTATAAAGGGCGCGTAGGCGGCCATGCGTGTCTTCCGTGAAATCCCTCGGCTCAACCGAGGACGTGCGGAAGAAACTGCAAGGCTCGAGTCCAGAAGAGGGGGGCGGAATTCCCAGTGTAGCGGTGAAATGCGTAGATATTGGGAGGAACACCGGTGGCGAAGGCGGCTCCCTGGGCTGGTACTGACGCTGAGGCGCGAAAGCGTGGGTAGCAAACGGGATTAGATACCCCCGTA
+
GGGGGGGGGGGGGGGGGGGGGGGGGGGGGGGGGGGGGGGGGGGGGGGGGGGGGGGGGGGGGGGGGGGGGGGGGGGEEGGGGGGGGGGGGGGGGGGGGGGGGGGGGGGGGGGGGGGGGGGGGFGGGGGGGGGGGGGGGGGGGGGGGGG?CFEGGGGGGGGGG5EGGGGGGGEGGDGGGGGGGGGGGGGGGFGGGGGGGGGGGGGGGGGGGGGGGDFGFGGGGGCG:DGFFFAGFECF5>BD
@M00200:205:000000000-AKKM3:1:1101:19473:5636 1:N:0:1
ATTGGGCATAAAGGGCGCGTAGGTGGCTTGGCAAGCGCGTGGTGAAAGCCCGGGGCTCAACCCCGGGTCTGCCGTGCGAACTGCTATGGCTTGAGCACTGTAGAGGCAGGTAGAATTCCGGGTGTAGCGGTGGAATGCGTAGAGATCCGGAAGAATACCGGTGGCGAAGGCGGCCTGCTGGGCAGTGGCTGACACTGAGGCGCGACAGCGTGGGGAGCAAACAGGATTAGATAACCCGGTA
+
GGGGGGGGGGGGGGGGGGGGGGGGGGGGGGGGGGGGGGGGGGGGGGGGGGGGGGGGGGGGGGGGGGGGGGGGGGGGGGGGGGGGGGGGFGGGGGGGGGGGGGGGGGGGGGGGGGGGGGGGGGGGGGFGGGGGG<DFFGFEGGGGGGFFGGGGGGGFGGGGGFGGGGGGDGGGGGGGCGDGGGGGGGGGGGGGFF<?EFGCGGGGGGGGGGGGGGFGFGG?6CFG?F49??BCC,<*7@EEC
@M00200:205:000000000-AKKM3:1:1101:19616:5642 1:N:0:1
ACTGGGCATAAAGGGCGCGTAGGCGGGCTGCCAAGTCTGGGGTGAAATCCCGCGGCTCAACCGTGGAACTGCCTCAGATACTGGCGGCCTCGAGGGAGATAGGGGCGAGCGGAACTAATGGTGGAGCGGTGAAATGCGTTGATATCATTAGGAACTCCGGTGGCGAAGGCGGCTCGCTGGATCTCTTCTGACGCTGAGGCGCGAAAGCTAGGGGAGCAAACGGGATTAGATACCCTGGTA
+
GGGGGGGGGGGGGGGGGGGGGGGGGGGGGGGGGGGGGGGGGGGGGGGGGGGGGGGGGGGGGGGGGGGGGGGGGGGGGFGGGGGGGGGGGGGGGGGGGGGGGGGFGGGGGGGGGGGGGFGGGGGGGGGGGGGGGGGGGGGGGGGGGGGGGGGGGGGGGGGGGGGGGGGGGGGGGGGGGGGGGGGGGFFEGGGGGGGGDFGFEGGECGGFGGGGGGFDFGGGGGDDBD<8FFBGGGGGFFFG
@M00200:205:000000000-AKKM3:1:1101:18810:5649 1:N:0:1
ATTGGGCTTAAAGGGTGCGCAGGTGGGTTGGCAAGTTTGATGTGAAAGCCCCGGGCTTAACCCGGGAATGGCATTGAATACTGCTGATCTGGAGGATTGGAGGGGGGACTGGAATTCTTGGTGTAGCAGTGAAATGCGTGGAGATCAAGAGGAACACTCGTGGCGAAAGCGAGCTACTGGACAATATCTGACGCTGAGGCTCGAAGGCCAGGGTAGCGAAAGGGATTAGATACCCTGGTA
+
GGGGGGGGGGGGGCGGGGGGGGGFGGGGGDCEFGGGGAC@FGGGGGGDGGGGGGGGGGFGGDE:FGGGGGGGFFEG,EFGGGGGGGFGGGGGFGE,?FD@FGGGGDEGGGGGFGC8F,,DFGGGGGGFGGGGGGGGGGGGGGGGGGFFAAFGGGGGGFCFGGGGGGGGGGGGDGGCCFGG?CFEC+2CCGGGCGGGGG5E=FGGGEGGGGGGG8?DFDGGDDGDBGGFFFAGGFGGF5?F
@M00200:205:000000000-AKKM3:1:1101:25910:5654 1:N:0:1
ATTGGGTTTAAAGCGCGTGTAGGCGGTCCGGTAAGTCCGCTGTGAAAGTCGGGGGCTCAACCCTCGAAAGCCGGTGGATACTGTCGGGCTAGAGTGCGGAAGAGGCGAGTGGAATTCCTGGTGTAGCGGTGAAATGCGCAGATATCAGGAGGAACACCGATTGCGAAGGCAGCTCGCTGGGACGTAACTGACGCTGAGACGCGAAAGCGTGGGGAGCAAACAGGATTAGATACCCGAGTA
+
GGGGGGGGGGGGGGGGGGGGGGGGGGGGGGGGGGGGGGGGGGGGGGGGGGGGGGGGGGGGGGGGGGGGGGGGGGGGGGGGGGGGGGGGGGGGGGGGGGGGGGGGGGGGGGGGGGGGGGGGGGGGGGEGGFFFGGGG9FGGEGGGGGGGGGGGGGGGGGGGGDFEGGGGGFFGGGGE:8CGGGGEEFG8CGGGDG:EEDGFGDEGGE3CGGGGGGFGFGGGFDFG:024?7A7+3<57BF6
@M00200:205:000000000-AKKM3:1:1101:27460:5662 1:N:0:1
ATTGGGCATAAAGGGTGCGCAGGCGGCCGGGTGTGTCGGGTGTGAAAGCTCAAGGCTTAACCTTGAAACTGCGCCCGAAACTATCCGGCTAGAGTACTGGAGAGGGAAGCGGAATTCACGGTGTAGCAGTGAAATGCGTAGATATCGTGAGGAACACCAATGGCGAAGGCAGCTTCCTGGACAGTTACTGACGCTCAGGCACGAAAGCGTGGGGAGCAAAAGGGATTAGATACCCCGGTAAGA
+
GGGGGGG-=C@EFGGGGGGFGGGGGGDF:FGGGGGGGGCBCFG@AFFF,6,96:6:6CFAF9EE<CCE,CFGGDEFEGGGCGGGFFFG>FEGGFGGGFGC=,:?CDGFDDDGGGCCECFF7FCFFGCDGGGGGC9FGCGGGGCGC;>D<>FGGGGGFFFFCECFDGGGGFGCGF9<F?F<8CEGF;C>FGF6EDGGGGC6EGDDGEG4E=CEEG7<DGFF4C55074<FFAFC6C*0>BEG>9
@M00200:205:000000000-AKKM3:1:1101:9477:5677 1:N:0:1
ACTGGGTATAAAGGGTGCGTAGGAGGGTGTGTAAGTCAGTGGTGAAATCTTCGAGCTTAACTCGGAAACTGCCGTTGATACTACATGTCTTGAATATCGTGGAGGTGAGCGGAATATGTCATGTAGCGGTGAAATGCTTAGATATGACATAGAACACCAATTGCGAAGGCAGCTCGCTACACGAATATTGACTCTGAGGCACGAAAGCGTGGGGATCAAACAGGATTAGATACCCTTGTA
+
GGGGGGGGGGGGGGGFGGGGGGGFFGG@FGGGGGGGGGGGGGGGGGGGGGGGGDFGGFGGGCFGGG@FFGGGGDGGGGFAFGGGGGFFGGGFGGGGGGGFGGGCGGGFGGGGGGGDCFFFFFFGGFGFGGDGGGGFGGGGGGGGGFCEGGDGGGGGGGGEGGGGGGGGGG:BCF8+:B@F@F>:8E:EFG:@7CFAFG>FEFEEDEDC>5:7F5?C>G?CD<C5(C7=A+.:FFFGFACF
@M00200:205:000000000-AKKM3:1:1101:5859:5680 1:N:0:1
ACTGGGTATAAAGAGCTCGTAGGCGGTTCAGTAAGTCGGATGTGAAAACTCAGGGCTCAACCCTGAGACGCCATCCGATACTGCTGTGACTTGAGTCTGGTAGGGGAGAACGGAATTCCAGGTGTAGCGGTGAAATGCGCAGATATCTGGAGGAACACCGATGGCGAAGGCAGTTCTCTGGGCCAGTACTGACGCTGAGGAGCGAAAGCGTGGGGAGCAAACAGGATTAGATACCCTAGTA
+
GGGGGGGGGGGGGGGGGGGGGGGGGGGGGGGGGGGGGGGGGGGGGGGGGGGGGGGGGGGGGGGGGGGGGGGGGGGGGGGGGGGGGGGGGGGGGGGGGGGGGGGGGGGGGGGGGGGGGGGGGGGGGCFGGGGGGGFEGGGGGGGGGFDGGGGGGGGFGG7FEEGGGGG@FGGFDFGCGGGGGGGGDGGGFGGGGGGGGDGGFGGGGGD<CECFGE>DFCGFFCCD:F4<FFA70<C<6;FGG
@M00200:205:000000000-AKKM3:1:1101:5276:5690 1:N:0:1
ACTGGGCTTAAAGTGCGCGTAGGCGGGATGGCAAGTCGGTCGTGAAAGCCCTGGGCTTAACCTGGGAATTGCAGTCGATACTACTCAGCTAGAGTATGGGAGAGGGTAGTGGAATTCCCGGTGTAGCGGTGAAATGCGTAGATATCGGGAGGAACATCAGTGGCGAAGGCGGCTACCTGGCCCAATACTGACACTCAGGTGCGACAGCGTGGGGAGCAAACAGGATTAGATACCCCCGTA
+
FEGGGGFGGGGGGGGGGGGGGGGGGGDGGGGGGGGFGGGGGGGGGGGGGGGGGGGGGGGGGGGGGGFG@FGGFGGFEFDGGGGEEFCFGGGGGGEFFFGGGGEGGGGGGGGGGGGGGGGGGGGGGGGGGGGGGFGGGGGGGGGGGGGDEFEGGGGGGGGGGGGGGGGGGGGGGGGGGGFGG5@E5EGGGDE8F+*=CFDC?F=EC*95::ECEG>GFGGFGFFF<9F?F@<7<8AFD50>
@M00200:205:000000000-AKKM3:1:1101:13607:5704 1:N:0:1
ACTGGGTTTAAAGCGTGCGCAGGCGGTCCGTTGTGTCCGATGTGAAAGCCCCGGGCTTAACCTGGGAATGGCATGGGAAACTGGCGGGCTGGAGTGTGGCAGAGGGGGGTGGAATTCCGCGTGTAGCAGTGAAATGCGTAGATATCGGGAGGAACACCAGTGGCGAAGGCGGGCACCTGGGCCAACACTGACGCTGAGGCGCGAAAGCTAGGGGAGCAAACAGGATTAGATACCCCCGTAAGA
+
GGGGGGGGGGGGGGGGGGGGGGGGGGGGGGGGCGGGGGGGGGGGFGGFGGGGGGGGGGGGGGGGGGGGGGGGGGGGGGGGGGGGGGG7FEGGFFGFFGGGGGGGGGGGGGGGGGGGGGGGGCCEGGGGGGGGGGGGGGGGGGGFCGGEGGGEGGGGGGGGGGGGGEEGEGG85>EGFGGGCFGGGGFGFGGC8*9EGGGGDDEGGCDGFFFCFEEGBFC8DFGG09D)*16:F6AF37B7*49
@M00200:205:000000000-AKKM3:1:1101:20122:5726 1:N:0:1
ATTGGGCTTAAAGAGCTCGTAGGCGGCTTGTCGCGTCGACTGTGAAAACCCACGGCTCAACTGTGGGCTTGCAGCCGATACGGGCAGGCTAGAGTTCGGTAGGGGAGACTGGAATTCCTGGTGTAGCGGTGAAATGCGCAGATATCAGGAGGAACACCGGTGGCGAAGGCGGGTCTCTGGGCCGATACTGACGCTGAGGAGCGAAAGCGTGGGGAGCGAACAGGATTAGATACCCGAGTA
+
GGGGGGGGGGGGGGGGGGGGGGGGGGGGGGGGGGGGGGGGGGGGGGGGGGGGGGGGGGGGGGGGGGGGGGGGGGGGGGGGGGGGGGGGGGGGGGGGGGGGGGGGGGGGGGGGGGGFGGGGGGGGGGGGGGEGGGGGGGGGGEFGFGGGGGGGGGGGC<FGEFEFGGGGGGGGGGGFGGGGGFFE>GGEGGGGDCDE8CFGGG=>CCGG=5EGGGDDEG5CDGGG?DGF@?<FEFGD35>F
@M00200:205:000000000-AKKM3:1:1101:26352:5764 1:N:0:1
ACTGGGTTTAAAGAGCGCGCAGGCGGTCGTTCAAGTCGGATGTGAAAGTCCCCGGCTCAACTGGGGAGGGTCATTCGATACTGATCGACTCGAAGGCAGGAGAGGGAAGCGGAATTCCCGGTGTAGTGGTGAAATGCGTAGATATCGGGAGGAACACCAGTGGCGAAGGCGGCTTCCTGGACGACTCCTGACACTGAGGCACGAAAGCTAGGGGAGCAAACAGGATTAGATACCCTAGTAAGA
+
GGGGGGGGGGGGGGGGGGGGGGGGGGGGGGGGGGGGGGGGGGGGGGFFGGGGGGGGGGGGGGGGGGGGGGGGGGGGGGGGGGGGGGGGGGGGGGGGGGGGGGGGGGGGGGGGGGGGGGGGGGGGGGGGGGGGGGGGGGGGGGGGGFD@FGGGGGGGGGDGFDFGGGGGGGGGGGGGFGGGGGGGDGGGGFFGGGGFGGFGGGGGED<DGFGGGGFGDGFGGGGGFFGFFFFGGGGFFFB+CAF
@M00200:205:000000000-AKKM3:1:1101:14132:5769 1:N:0:1
ACTGGGTTTAAGGGCGCGTAGGCGGTCCCGTGAGTCGGATGTGAAAGACCTTGGCTCAACCAAGGAATGGCATCCGAAACTGCGGGGCTGGAGGCCGAAAGGGGCAAGCGGAACTCCTGGTGGTGCGGTGAAATGCGTAGATATCAGGAGGAACACCGGTGGCGAAGGCGGCTTGCTGGATCGGTTCTGACGCTGAGGCGCGAAAGCCAGGGGAGCAAACGGGATTAGATACCCGCGTA
+
GGGGGGGGGGGGGGGGGGGGGGGGGGGGGGGGGGGGGGGGGGGGGGGGGGGGGGGGGGGGGGGGGGGGGGGGGGGGGGGGGGGGGGGGGGGGGGGGGGGGGGGGGGGGGGG:FGGGGGGGGGGGFGGGGGGGGGGGGGGEEFGGGGGGGGGGGGGGGGGGGGFGGGGGGGGGGGGGGGGGGGGGGGGGGGGGGDGGGGGGDDDGGGGGGFGGGGFGFCFGGGC79CG?FBA7ECEGEFB
@M00200:205:000000000-AKKM3:1:1101:12415:5770 1:N:0:1
ACTGGGTTTAAAGCGTGCGCAGGCGGTTATGTAAGACAGGTGTGAAATCCCCGGGCTTAACCTGGGAACTGCATTTGTGACTGCATAGCTAGAGTACGGTAGAGGGGGATGGAATTCCGCGTGTAGCAGTGAAATGCGTAGATATGCGGAGGAACACCGATGGCGAAGGCAATCCCCTGGACCTGTACTGACGCTCATGCACGAAAGCGTGGGGAGCAAACAGGATTAGATACCCTTGTA
+
GGGGGGGGGGGGGGGGGGGGGGGGGGGGGGGGGGGGGGGGGGGGGGGGGGGGGGGGDGGGGGGGGGGGGGGGGGGGGGGGGGGGGGGGGGFGGGGGGGGGGGGGGGGGGGGGGGGGGGGGGGGGGFGGGGGGGGGGGGGGGGGGGGGGGGGGGGGGGGGGGGG7CGEGGGGGGGGGGGGGFDFGGGGGGGGGGGGDGGGGFFGGGGGGGEGGEEEDDCFFGGGF?FG)/9<C+:?DF4=F
@M00200:205:000000000-AKKM3:1:1101:19044:5774 1:N:0:1
ATTGGGCATAAAGGGCGCGTAGGCGGCGCAACAAGTCACTTGTGAAATCTCCGGGCTTAACTCGGAGCGGCCAAGTGATACTGTCGTGCTAGAGTGCGGAAGGGGCAACTGGAATTCTCGGTGTAGCGGTGAAATGCGTAGATATCGAGAGGAACACCTGCGGCGAAGGCGGGTTGCTGGGCCGACACTGACGCTGAGGCGCGAAAGCCAGGGGAGCGAACGGGATTAGATACCCGAGTA
+
GGGGGGGGGGGGGGGGGGGGGGGGGGGGGGGGGGGGGGGGGGGGGGGGGGGGGGGGGGGGGGGGGGGGGGGGGGGGGGGGGGGGGGGGGGGGGGGGGGGGGGGGGGEGGGGGFGGGGGGGGGGGGGGGGGGGGGGGGGGGGGGGGGGGGGGGGGGGGGGGGGGGEGGGGGGGGEEGGGGGGGGGGGGGGGGGGGDEG@CGGGGGDGGGGFGGGGFGFGGGGDCG6DG?F?A7+<ED>@FC
@M00200:205:000000000-AKKM3:1:1101:13426:5777 1:N:0:1
ATTGGGCATAAAGGGTGCGTAGGCGGATTTGCAAGTCAGTGGTGAAATCTCCGGGCTTAACTCGGAAACTGCCATTGATACTGCAGATCTTGAGTACAGATGATGTTGGCGGAATATGACATGTAGCGGTGAAATGCTTAGATATGTCATAGAACACCGATTGCGAAGGCAGCTGACAAAACTGTAACTGACGCTGAGGCACGAAAGTGTGGGGATCAAACAGGATTAGATACCCTAGTA
+
GGGGGGGGGGGGGGGGGGGGGGGGGGGGGGGGGGGGGGGGGGGGGGGGGGGGGGGGGGGGGFFEGGGGGGGGGGGGGGGGGGGGGGGGGGGGGGGGGGGGGGGFGGGFGGGGGGGGGGGGGGGGGGGGGGGGGGGGGGGGGGGGGGGFGFFGGGGGCGGGGEGGGGGGGGGGGGFGGGFDGGGDGCFFGFFFDEGGGGGGGGGGGGD:;CGGDGFDFFGGGFGG@GG<AAEGFGGFFFFG
@M00200:205:000000000-AKKM3:1:1101:7488:5790 1:N:0:1
ATTGGGTTTAAAGGGCGCGTAGGCGGCACGGCAAGTCAGGAGTGAAAGCCCTGGGCTCAACCGGGGACCCGCTTCGGAAACTGTCCGGCTTGAGTCGCGGAGAGGAGAGCGGAATTCCCAGTGTAGCGGTGAAATGCGTAGATATTGGGAGGAACACCGGTGGCGAAGGCGGCTCTCTGGACGCGTACTGACGCTGAGGCGCGAAAGCTAGGGGAGCAAACGGGATTAGATACCCCTGTAAGA
+
GGGGGGGGGGGGGGGGGGGGGGGGGGGGGGGGGGGGGGGGGGGGGGGGGGGGGGGGGGGGGGGGGGGGGGGGGGGGGGGGGGGGFGGGGGGGGGGGGGGGGGGGGGGGGGGGGGGGGGFGGGGGGGGDGCEFGGFDFGGGGGGGGGGGGGGDEGGGGGGGGEGGGGGGGGGGGEGCFGFGFGE8CGGGCGGFEGGGGGGFGGGGGGCCGGGGGGDDDGGF:CGDFGGFFFFGDFGF))9FGFF
@M00200:205:000000000-AKKM3:1:1101:18972:5795 1:N:0:1
ACTGGGCGTAAAGGGCTCGTAGGCGGTTTGTCGCGTCGGGAGTGAAAACTCAGGGCTCAACCCTGAGCGTGCTTACGATACGGGCAAACTAGAGGTATGCAGGGGAGAACGGAATTCCTGGTGTAGCGGTGGAATGCGCAGATATCCGGAGGAACACCGGTGGCGAAGGCGGTTCTCTGGGCATTACCTGACGCTGAGGAGCGAAAGCATGGGGAGCGAACAGGATTAGATACCCCAGTA
+
GGGGGGGGGGGGGGGGGGGGGGGGGGEFCFGGDGGGCEGGGGGGGGGGGGGGCGGGGGGFGGFFFGGGGGGGGGGGGFGGGGGGFGGGGGCGGGGGGGCEGGGGG7FGGGGGGGCG?FEGGGGGGGGGGGEGGGGGGGGEEDGCGG,><FGGGGGGGGGGGGDGGGGEGGGGGGGGGFFGGG8FFFEDCCDFCEDEGGG6=CCCEGGGGFGGGG:5@E>CC3FC?FC)*95:<EGGFFFG
@M00200:205:000000000-AKKM3:1:1101:6728:5805 1:N:0:1
ACTGGGCTTAAAGAGCGCGTAGGCGGTCGGCCAAGTCGGGTGTGAAAGCCCGCGGCTCAACTGGGGAAGGCCACTCGATACTGATCGGCTCGAGGACGGGAGAGGCGAGTGGAATTCCTGGTGTAGCGGTGAAATGCGTAGATATCGGGAGGAACACCAGTGGCGAAGGCGGCTCGCTGGGCCGTTCCTGACGCTGAGGCGCGAAAGCTTGGGGAGCAAACGGGATTAGATACCCACGTAAGA
+
GGGGGG@<FGGGGFGFE+F@CGGGGGEG7++8CGGGG:66EGGGGGGGGGG+6@FGGGGGG9,,,@F++B,B,:,,:FFGGGG,55F+FG:FG7++B6C+BFCGG+3FGGGGGGGGGF,FFGG:FG9FEGEGGGGGGG*8FFGGGG*<FGGGGFGGGGG7F<FDEGGEGG*/:E**:EECC*/:EG8*<FGGGD3=EG*CGGDGGGGD@+;CFEBG@FFGG3?DBDG?FFFGGFG*0<>F*8>
@M00200:205:000000000-AKKM3:1:1101:8658:5814 1:N:0:1
ACTGGGTATAAAGGGTGCGTAGGTGGAGTGGTAAGTCAGTGGTGAAATCTCCAAGCTTAACTTGGAAACTGCCGTTGATACTATCATTCTTGAATATCGTGGAGGTAAGCGGAATATGTCATGTAGCGGTGAAATGCTTAGATATGACATACAACACCGTTTGCGAAGGCAGCTTGCTACACAATACTTGACACTGAGGCACGAAAGCCTGGGGATCAAACAGGATTAGATACCCGCGTA
+
DFFFDGFGGACF9AEGGG@BFC;FEFGFECGAFEEFGGFFGGGDDFGGGCCFGFEF?FFGDEF,,FCCEFGFFEEC@DCA9E,,6<EFFFD@FGGGGFEGCEG,,8CF,CF>C@FF9,5C<EE9EDFCCGECCEFEDEGG9=F@FG,,5CE,:7,8?BC,6<=FEF7::8:8C8,DF9@,6@,+,,3@:+5,3@C69:EFEDGD5:9*,@CF7****,4>C*,4(*+**+1+2@8?;48/
@M00200:205:000000000-AKKM3:1:1101:7641:5814 1:N:0:1
ACTGGGCTTAAAGTGTGCGCAGGTGGCTTCGCAAGTCGAGTGTGAAATCCCCGGGCTTAACCTGGGAATTGCGCTCGAAACTACGGAGCTGGAGTGTGGCAGAGGGAGGTGGAATTCCACGTGTAGCGGTGAAATGCGTAGAGATGTGGAGGAACACCAATGGCGAAGGCAGCCTCCTGGGCCAACACTGACACTCATGCACGAAAGCGTGGGGAGCAAACGGGATTAGCTACCCCAGTA
+
GGGGGGGGGGGGGGGGGGGGGGGGGGGGGGGGGGGGGGGGGGGGGGGGGGGGGGGGGGGGGGGGGGGGGGGGGGGGGGGGGGGGGGGGEGGGGGGGGGGGGGGGGGGGGGGGGGGGGGGGGGGGGGGGGGGGGGGGGGGGGGGGGGGGGGGGGGGGGGGGGGGGGGGGGGGGGGGGGGGDFG:CFGGGGGGGEGFGGGGGGGGGGGGGGGGGGG>CFGGG<9CGFGG?F).?FFFGEFFG
@M00200:205:000000000-AKKM3:1:1101:13097:5850 1:N:0:1
ACTGGGTTTAAAGGGTGCGTAGGCGGCTCCGTAAGTGCTTTGTGAAAGCCCTCGGCTCAACCGAGGAACAGCAGGGCATACTGCGGAGCTTGAGGAAGGTAGAGGCCGTTGGAACGCTCGGTGGAGCGGTGGAATGCGTAGAGATCGAGCGGAACGCCAAAAGTGAAGACAGACGGCTGGGCCTTTCCTGACGCTGAGGCACGAAAGCGTGGGGAGCAAACCGGATTAGATACCCCCGTA
+
GGGGGGGGGGGGGGGGGGGGGGGGGGGGGGGGGGGGGGGGGGGGGGGGGGGGGGGGGGGGGGGGGGGGGGGGGGGGGGGGGGGGGGGGGGGGGGGGGGGGGGGGGGGGGGGGGGGGGGGGGGGGGGGGGGGGGGGGGGGGGGGFGGGGGGGGGGGGGGGEG7FGGGGGGGGGGGGGGGGGGGGGGGGGGGGGGGGGGGFG=FGGGGGGGGGGGG>DEGGGGCEDFDC?F?>GGGGGFFEG
@M00200:205:000000000-AKKM3:1:1101:10468:5861 1:N:0:1
ACTGGGTGTAAAGGGCGCGTAGGCGGCCTGCTAAGTCGAACGTGAAATCCCTGGGCTCAACCCAGGAACTGCGTCCGATACTGGTTGGCTTGAATCCGGGAGAGGGATGTGGAATTCCAGGTGTAGCGGTGAAATGCGTAGATATCTGGAGGAACACCGGTGGCGAAGGCGACATCCTGGACCGGTATTGACGCTGAGGCGCGAAAGCCAGGGGAGCAAACGGGATTAGATACCCGGGTA
+
GGGGGGGGGGGGGGGGGGGGGGGGGGGGGGGGGGGGGGGGGGGGGGGGGGGGGGGGGGGGGGGGGGGGGGGGGGGGGGGGGGGGGGGGGGGGGGGGGGGGGGGGGGGGGGGGGGGGGGGGGGGGGGGGGGGGGGGGGGGGGGGGGGGGGGGGGGGGGGGDGGGFGGGGGGGGGGGGGGGGGGGGGGGGCCGGDGGGGGGGGGGCGDGGFGGGGGFGFGGGGGDD?DDFFFFGGGGGFFD5
@M00200:205:000000000-AKKM3:1:1101:11477:5865 1:N:0:1
ACTGGGCTTAAAGCGTGTGTAGGCGGACTTGTAAGTACCTTGTGAAATCCCATGGCTCAACCATGGAACTGCTTGGTATACTGCTTGTCTTGAGCCACTTAGGGGCAGTCGGAACAGATGGTGGAGCGGTGAAATGCGTAGATATCATCTGGAACGCCAACGGTGAAAACAGACTGCTGGGAGTGTGCTGACGCTGAGACACGAAAGCTAGGGGAGCGAACGGGATTAGATACCCTCGTA
+
GGGGGGGGGGGGGGGGGGGGGGGGGGGGGGGGGEGGDGGGGGGGGGGGGGGGGFCGGGGGGGGGGFGGGGGGGGGGGGGGGGGGGGGGGGGGGGGGGGFGGGGGGGGGGGGGGGGGGFGGGGGGGGGGGGGGGGGGGGGDCGGGGGGGGGGG<FGGGGGGGGGGFGGGGGGGGGGGGGGGGGGECGDFGGGGGGGGGGGFGGGGGGGGG?CDFEB<AGECDGGG0DFEFAEGCFGD3B@G
@M00200:205:000000000-AKKM3:1:1101:19353:5879 1:N:0:1
ACTGGGCATAAAGAGCTCGTAGGCGGTTTGTCGCGTCTGTCGTGAAAGCCCACGGCTTAACCGTGGGTCTGCGGTGGATACGGGCAGGCTAGAGGCAGGTAGGGGAGAATGGAATTCCCGGTGTAGCGGTGAAATGCGCAGATATCGGGAGGAACACCGGTGGCGAAGGCGGTTCTCTGGGCCTGTACTGACGCTGAGGAGCGAAAGCGTGGGGAGCGCACAGGATTGGATACCCGGGTA
+
GGGEGGGGGGGCAFGFEGCGEG;FD:CFEFFGGGC@FFFGGFGGGGGFFGGFGG7BBFGGGGGEGGGGAAFGGEGGG7E5,C4+=CEGG8FBEFFEGGC<?FDCGGGEGADFCG?BFGGG>+CF:>F7FC7FGFA>>F:EFFCAAFGGGGGG*>F,,>1<FEGGGGG7FFGEEGEGGF9CFFFBFC909:?F8CCED@8A55>E85/0:***8?)9;C**9CFG6FD()18::8C))8)2
@M00200:205:000000000-AKKM3:1:1101:21889:5882 1:N:0:1
ACTGGGTATAAAGCGTGCGTAGGTGGTTCGTTAAGTCTGATGTGAAAGCCCCGGGCTCAACCTGGGAATTGCATTGGATACTGGCGGGCTAGAGTACGGTAGAGGGTGGCGGAATTCCTGGTGTAGCAGTGAAATGCGTAGAGATCAGGAGGAACATCCGTGGCGAAGGCGGCCACCTGGACCAGTACTGACACTGAGGCACGAAAGCGTGGGGAGCAAACAGGATTAGATACCCTGGTA
+
GGGGGGGGGGGGGGGGGGGGGGGGGGGGGGGGGGGGGGGGGGGGGGGGGGGGGGGGGGGGGGGGGGGGGGGGGGGGGGGGGGGGGGGGGGGGGGGGGGGGGGGGGGGGGGGGGGGGGGGGGGGGGGGGGGGGGGFGGGGGGGGGGGGGGGGGGGGGGFGGGGGGGGGGGGGGGGGGGGGGGGGGGGGGGGGGGGGGGGGFGGGGGGGGGEGGGGEGFGGGGGGGFGGFFF>GFG6D>>?F
@M00200:205:000000000-AKKM3:1:1101:24054:5882 1:N:0:1
ATTGGGCTTAAAGAGCGCGTAGGCGGTCGGGTAAGTTTGATGTGAAATCCCACGGCTTAACCGTGGAATGGCATCTTATACTGCCCGGCTAGAGTCTGGGAGAGGGAAGTGGAATTCCCGGTGTAGCGGTGAAATGCGTAGATATCGGGAGGAACACCAGTGGCGAAGGCGGCTTCCTGGACCAGTACTGACGCTGAGGCGCGAAAGCTAGGGGAGCAAACAGGATTAGATACCCCTGTAAGA
+
GGGGGGGGGGGGGGGGGGGGGGGGGGGGGGGGGFGGGGGGGGGGGGGGGGGGGGGGGGFGGGGGGGGGGGGGGGGGGGGGGGGGGGGGGGGGGGGGFGGGGGGGGGGGGGGGGGGGGGGGGGGGGGGGGGGGGGGGGGGGGGGGGGGGGGGGGGGGGGGGGGGGGGGGGGGGGGGGGGGGGGGGGGGGGGGGGGGGCGGGGGGGGGGGGCFGFGDDBDG8FGG4:CGFF=AGGGGGFFFGC<D
@M00200:205:000000000-AKKM3:1:1101:16627:5899 1:N:0:1
ACTGGGCATAAAGAGCTCGTAGGCGGTTTGTCGCGTCTGCTGTGAAAACGCAAGGCTTAACCTTGCGCCTGCAGTGGGTACGGGCAGACTAGAGTGCGGTAGGGGAGACTGGAATTCCTGGTGTAGCGGTGGAATGCGCAGATATCAGGAGGAACACCGATGGCGAAGGCAGGTCTCTGGGCCGTTACTGACGCTGAGGAGCGAAAGCATGGGGAGCGAACAGGATTAGATACCCCAGTAAGA
+
GGGGGGGGGGGGGGGGGGGGGGGGGGGGGGGGGGGGGGGGGGFFGGGGGGGGGGGGGGGGGGGGGGGGGGGGGGGGGGGGGGGGGGGGGGGGGGGGGGG:FGGGGGGGGGGGGGGGGGGGGGGGGGGGGGGGGGGGGGGGGGGGGGGGGGGGGGGGGGGGDGGGGGDEFGGGGGGG;CFGGGGEGGEGFFCEEGGGGCGFGGD>ECGG6?FGGGEGFGGGGGGG?6F?FFFG7EF<D;:FGFB
@M00200:205:000000000-AKKM3:1:1101:19381:5901 1:N:0:1
ATTGGGTTTAAAGGGCGCGTAGGCGGCTGCACGAGTCGGAAGTGAAATCCCTCGGCTTAACCGGGGAACTGCTTCCGATACTGTGCGGCTCGAGTCCCGGAGAGGGTGGTGGAATTCCCAGTGTAGCGGTGAAATGCGTAGATACTGGGAGGAACACCGGTGGCGAAGGCGGCCACCTGGACGGGTACTGACGCTGAGGCGCGAAAGCTAGGGGAGCAAACAGGATTAGATACCCGTGTA
+
GGGGGGGGGGGGGGGGGGGGGGGGGGGGGGGGGGGGGDGGGFFGGGFGGGGGGGGGGGGGGGGGGGGGGGGGGGGGGGGGGGGGGGGGGGGGEGGGGGGGGGGGGGGGGGGGGGGGGGGGGGGGGGGGGGGGGGGGGGGGGGGGGGGGGGGCFGGGGGGGGGGGGGGGGGGGGGGGGGGGGGGGGGGGGG?FGGGGGFC7>DGEEGGC?9FGGGFGFGCC<98F:F7<7?):<ECDFF@G
@M00200:205:000000000-AKKM3:1:1101:13827:5922 1:N:0:1
ACTGGGCATAAAGGGCGCGTAGGCGGCCTGTTAAGTTCGGTGTGAAAGCCCCTGGCTCAACTGGGGAACTGCGCCGGAAACTGGCAGGCTAGAGTACCGGAGAGGAGGGTGGAATTCCTGGTGTAGCGGTGAAATGCGTAGATATCAGGAGGAACACCGATTGCGAAGGCAGCTCGCTGGGACGTAACTGACGCTGAGACGCGAAAGCGTGGGGAGCAAACAGGATTAGATACCCTTGTA
+
GGGGGGGGGGGFGGGGGGGGGGGGGGGGGGGGGGGGGGGGGGGGGGGGGGGGGGGGGGGGGGGGGGGGGGGGGGGGGGGGGGGGGGGGGGGGGGGGGGGGGGGGGGGGGGGGGGGGGGGGGGGGGGGGGGGGGGGGGGGGGGGGGGGGGGGGGGGGGGGGGGGGGGGGGGGDGGGGGGGGGGGGGGGGGGGGGDGGGGGGGGGGGGGGGGGGGGFGFGGGGFGGFGGF@?BFGGGGFFFF
@M00200:205:000000000-AKKM3:1:1101:8522:5925 1:N:0:1
ACTGGGTTTAAAGGGCGCGTAGGCGGCCCCTTAAGCGGGCGGTGAAAGCCCGGGGCTCAACCCCGGGTCGGCCGTGCGGACTGGGGGGCTGGAGCACGTCAGAGGCAGGCGGAATTCCGGGTGTAGCGGTGGAATGCGTAGAGATCCGGAAGAACACCGGTGGCGAAGGCGGCCTGCTGGGACATGGCTGACGCTGAGGCGCGACAGCGTGGGGAGCAAACAGGATTAGATACCCGGGTAAGA
+
GGGGGFGGGGGGGGGGGGGGGGGGGGGCFFGGFGGGGEGEGGGGGGGGFGGGGGGGGGGGGGGGGGGGGGGGGGGGGGGGDGGGGGGGGGGGGGGGGGGGGGGGGGG>EGGGGGGGGGGGGCGGGGFGGGGGGGGGGGCEEGGGGF?FGGGGGGFGGGGGGGGGGGGGGFGGGGGGGGCFGGGG796@FGFEEGGGECGGGGGG*?)18EGDGGEG>GFG4DFGFGG?FFFGFFG5)>>EF<<
@M00200:205:000000000-AKKM3:1:1101:12764:5925 1:N:0:1
ATTGGGTTTAAAGGGCGCGTAGGCGGGGAGGTAAGTCGGGTGTGAAATCCCTCGGCTCAACCGAGGAACGGCGCCCGAAACTGTCTCTCTTGAGTCCCGGAGAGGAAGGTGGAATTCCCGGTGTAGCGGTGAAATGTGTAGATATCTGGAGGAATACCGGTGGCGAAGGCGGCATCCTGGACCGGCATTGACGCTGAGGAGCGAAAGCTAGGGGAGCAAACGGGATTAGATACCCGCGTA
+
GGGGGGGGDGGGGGGGGGG@FGGGGGGGGGGGGGGGGGEGFGGGGGGFGGGEGGGGGGGGGGGGGGGGGGGGGGGGGGGGGGGGGGGGGGGGGGGGFGGGGGGGGGGGGGGGGGGGGGGGGEFGG9FGGEGGGGGGGGGGGGFGGGGGGGGGGGGGGGGGGGGGGDGGGGGGGGGGGGGGGGGGGGGGGGGGGGGGGGGGGGGGDGDGGGGGGGFGFGGGGGGG?GFBFFFGGGGDFF>E
@M00200:205:000000000-AKKM3:1:1101:19881:5954 1:N:0:1
ACTGGGCGTAAAGTGCGCGCAGGCGGCTACGCACGTTCGTTGTGAAATCGCCCGGCTCAACTGGGCGGGGTCAGCGAATACGGCGTGGCTGGAGCAAGCTAGGGGGCAATGGAATTCCCGGTGTAGTGGTGGAATGCGTAGATATCGGGAGGAACACCAGTGGCGAAGGCGGTTGCCTGGAGCTTTGCTGACGCTGAGGCGCGAAAGCGTGGGGAGCGATCCGGATTAGATACCCTAGTA
+
GGGGGGGGGGEGGGGGGGGGGGGGGGGGGGGGGGGGGGGGFGGFGGGGGGGGEGGGGGGGGGGGGGGGGGGGGGGGGGGGFGGGGGGEFGGGFGGGGGGGGGGGGGGGGGGGGGGGGGGGGFFCGCFGGGGGGGFGFGGGDDFGGBFGGEGGGGGGGGGFFFGGGGGGGGG>EGGGGGGGFGGGGGGG7C9A?C*CCGGDGCEEGGGGG*;EGC5C>EC5>CEG:DG<FBAFC<FGFFFG
@M00200:205:000000000-AKKM3:1:1101:23436:5974 1:N:0:1
ACTGGGCTTAAAGCGCGCGCAGGTGGGTGCGCAAGTCGGAGGTGAAAGCGCAGGGCTCAACCCTGCGACGCCCTTCGAGACTGCGTGTCTAGGGACCGGTAGAGGTGAGTGGAATTCCCGGTGTAGCGGTGGAATGCGTAGATATCGGGAAGAACACCGGTGGCGAAGGCGGCATCCTGGACCGGCATTGACGCTGAGGAGCGAAAGCCAGGGGAGCAAACGGGATTAGATACCCGTGTA
+
GGGGG99FEFGGGGGGGGGGDEGFCDGGGGGDGGEGGEECE7FGFGGGGGGGGGGGFFG@FGG@FGGGCEG@FFEFG@F8F9ADGGGF<,FCEFGDGGGG@FAFGFGCEGGGCFD<FDFGG<FFCCFFCFGEBFCCAFEC:*@D<,>CE*=F7CFGFGGG:CCCGGC:FFGGGGGG6CGGCFGDGD8=FDFGGG*/8CCECFEEEG5DGGFGGGFGF=8FGGEGBC*5FF<GGCECEFF6
@M00200:205:000000000-AKKM3:1:1101:12142:5981 1:N:0:1
ACTGGGCTTAAAGGGCGTGTAGGCGGGAGAGAAAGTCGGGCGTGAAATCCCTGGGCTCAACCCAGGAACTGCACTCGAAACTTCTTTTCTTGAGTGCCGGAGAGGAAAGCGGAATATCTGGTGTAGAGGTGAAATTCGTAGATATCAGGTGGAACACCAGTGGCGAAGGCGGCTTTCTGGACGGTAACTGACGCTGAGACGCGAAAGCGTGGGGAGCAAACAGGATTAGATACCCTAGTA
+
GGGGGGGGGGGGGGGGGGGGGGGGGGGGGGGGGGGGGGGGGGGGG@FGGGGGGFGGGGGGGGGGGGGGGGGGGGGGGGGGGGGGGGGGGGGGGGGGGGGGFGGGGGGGGGGGGGGGGGGGGGGGGGFGGGGGGGGGGGFGGGGGGGGGGGGFGGGGGGGGGGGGGGGGGGGGGGGGGGGCGGGGGGGGFGGGGGGEEGGFEGGGGGGGGEGGGGFG@GGGGGGGFGCBFFBGGFGFF>=E
@M00200:205:000000000-AKKM3:1:1101:15514:5988 1:N:0:1
ACTGGGTTTAAAGCGTACGTAGGCGGATCTGCAGGCGTCGTGTGAAATCCCACGGCTCAACCGTGGAATTGCGGGGCAAACTACTGGGCTTGAGGAAGGTAGAGGCGGGTGGAACGATAGGTGGAGCGGTGGAATGCGTAGAGATCTATCGGAACGCCGAAGGTGAAGACAGCCCGCTGGGCCTTTCCTGACGCTCAGGCACGAAAGCGTGGGGAGCAAACCGGATTAGATACCCTGGTA
+
GGGGGGGGGGGGGGGGGGGGGGGGGGGGGGGGGGGGGGGGGGGGGGGGGGGGGGGGGGGGGGGGGGGGFGGGGGGGGGGGGGGGGGGGGGGGGGGGGGGGGGGGGGGGGGGGGGGGGGGDGGGGGGGGGGGGGGGFGGGGGGGG9FGGGFEGGGDGEGGGG7EGECFGGGGGGGGEGGEGGGGGGGGGGGGGGGGGGGFEFG=EEGDGGDEGDE35:FGGDCEC1CD?@=AG7<EGFFFG
@M00200:205:000000000-AKKM3:1:1101:3740:5996 1:N:0:1
ATTGGGTTTGAAGAGCTCGTAGGTGGTTTGTCGCGTTGTTCGTGAAAACCGGGGGCTTAACCCTCGGCGTGCGGGCGATACGGGCAGACTGGAGTACTGCAGGGGAGACTGGAATTCCTGGTGTAGCGGTGGAATGCGCAGATATCAGGAGGAACACCGGTGGCGAAGGCGGGTCTCTGGGCAGTAACTGACGCTGAGGAGCGAAAGCGTGGGGAGCGAACAGGATTAGATACCCAAGTAAGA
+
GGGGGGGGGGGGGGGGGGGGGGGGGGGGGGGGGGGGGGGGGGGGGGGGGGGGGGGGGGCFGGGGGGGGGGGGGGGGGGGGGGGGGGGGGGGGGGGGGGDGGFFGE<FGGGGGGGFFGGGGGGGGGGGGGGGGGGGGGGGGGGGGGGFGGGEEGGGGGGGGCGGGGCBGGGGGGGGGGDFFGGGG??9EGFGGGGGGGGGGGGGGG5<CG=EEGG>5;EEEDGG:<FC?FF9DEC?G)8@FD<)
@M00200:205:000000000-AKKM3:1:1101:3901:6001 1:N:0:1
ATTGGGTATAAAGCGTGCGCAGGTTGTGAGTCTAGTTGGATGTGAAAGCCCGGGGCTTAACCTCGGATGTGCATCCAAAACTGGCTCGCTGGAGGTTGGACGAGGAGAGTGGAATTCCCAGTGTAGAGGTGAAATTCGTAGATATTGGGAAGAACACCAGTGGCGAAGGCGGCTCTCTGGTCCATACCTGACACTCATGCACGAAAGCGTGGGGCGCAAACAGGATTAGATACCCCGGTA
+
G@FGGGGGGGGGGGGGGGGGEGG<FFGCEEFGFGGG@CFFGGGGGGF<FEFGGGGGGGGGGGGGGGGEEGFGEG<6CFGGGGG?GFG:FG@F=F78BE+55=FFGD>FCEFGGGGGCGFFEGGGFGGGGGGGG9FCG@FG7><DFC9,8@FCGGGGGGFFGBCGGGG7CGE7BCE,DC>A,?5CFFGFGDFGGGGFGGGGGGGGGGGGGGDCFG))<E8=FFGF?GGBF?>GGFGF3)<E
@M00200:205:000000000-AKKM3:1:1101:11352:6006 1:N:0:1
ACTGGGTGTAAAGGGCGCGTAGGCGGGATGGCAAGTCGGTCGTGAAATCCCTCGGCTCAACTGAGGAGAGTCGGCCGATACTGCTGTTCTTGAGGGATGCAGAGGAGACTGGAATTCCCGGTGTAGCGGTGAAATGTGTAGAGATCGGGAGGAACACCGGTGGCGAAGGCGGGTCTCTGGGCATCTCCTGACGCTGAGGCGCGAAAGCGTGGGGAGCAAACGGGATTAGATACCCGAGTA
+
GGGGGGGGGGGGGGGGGGGGGGGGGGGGGGGGGFGGGGGGGGGGGGGGGGGGGGGGGGCEGGGGGGGGGGGGGGGGGGGGGGGGGGGGGGGGGGGGGGEGGGDFGGGGGGGGGGGGGGGGGGGGGGGGGGGGGGGGGGGGGGGCGGGGGGGGGGGG8FEGGGGGGGGGGGGGGGGFGGGGGGGGGGGGGGGGGC<EEGGGGGGEEEDFG=EGGGFGFFGGGGGGFG*8@64FF?@DE:.0
@M00200:205:000000000-AKKM3:1:1101:16789:6035 1:N:0:1
ATTGGGTGTAAAGCGCGCGCAGGCGGGTCCTGTAAGTCGGAAGTGAAATTTCGGAGCTCAACTCCGAAGCTGCTTCTGATACTGCGGATCTAGAGACCGGTAGAGGTCGGTGGAATTACAGGTGTAGCGGTGGAATGCGTAGATATCTGTAAGAACACCCGTGGCGAAGGCGGCCGACTGGGCCGGATCTGACGCTGAGGCGCGAAAGCGTGGGGAGCAAACAGGATTAGATACCCGCGTA
+
GGGGGGGGGGGGGGGGGGGGGGGGGGGGGGGGGGFGGGGGGGGGGGGGGGGGGGGGGGG9FGGGGGGGGGGGGGGGGGGGGGGGGGGGDGGGGGGGGGGGGGGGGGGGGGGGGGGGGGGGGGGGGGGGGGGGGGGGFGGGGGGGGGGGGGGGGGGGGGGGGGEEGGEFGGGDGGGGGGGGFGGGEGEEGDGGGGG7E:FFGGGG5?GDCECCGGDC>GECG<**8C749F>GGGGGDEF=7
@M00200:205:000000000-AKKM3:1:1101:5939:6040 1:N:0:1
ATTGGGTATAAAGGGTGCGCAGGCGGGTCCGTAAGCATTCCGTGAAATCCCCCGGCTCAACCGGGGAACTGCGGAGTGGACTGCGGGTCTTGAGAGAGGTAGGGGCCGACGGAACGAACGGTGGAGCGGTGAAATGCGTAGATATCGTTCGGAACGCCAATGGTGAAGACAGTCGGCTGGGCCTTTTCTGACGCTCATGCACGAAAGCGTGGGGAGCCAACAGGATTAGATACCCAGTA
+
GGGGGGGGGGGGGGGGGGGGGGGGGGGGGFGGGGGGGGGGGGGFGGGGGGGGGGGGGGGGGGGGGGGGGGGGGGFGGGGGGGGGGGGGGGGGGGFFGGGGGGGGGGGGGGGGDGGGEGFFGGDGF@FGDEGGGGGGGGGDCEDFGGGGGGGGGGGGGGGCFGGGGGGGFF6@@+:?EGGCE8CGCGEFGG79ECDGE+<FCF=EGGGGC5CEGGEDE*A6CCCGBGGF@?A:@6A7.97
@M00200:205:000000000-AKKM3:1:1101:13600:6054 1:N:0:1
ACTGGGCTTAAAGTGTGCGCAGGCGGCAGAGCAAGTCGAGTGTGAAAGCCCCGAGCTTAACTTGGGAACTGCGCTCGAAACTACGGTGCTGGAGTATGGCAGAGGAAGGTGGAATTCCACGTGTAGCGGTGAAATGCGTAGAGATGTGGAGGAACACCGATGGCGAAGGCAGCCTTCTGGGCCAATACTGACGCTCATGCACGAAAGCGTGGGGAGCAAACAGGATTAGATACCCCGGTA
+
GGGGGGGGGGGGGGGGGGGGGGGGGGGGGGGGGGGGGDEGGGGGGFGGGGEEGCGGGGGGGGGGGGGGGGGGEGGGGGGGGGGGCCGDGGGGGGGGGFFGGGGGGGGCFFFFGGGGGGGGGGGGGGGGGGGFGGGGGGGGGGGGGGGGGGGGGGGGGGGGGGDGGGEDGGGGGGGGGGGGGGGGGGGCFGFGGGGGGGGGGGGGG=3CGGDGGGFDFGGFG<EGBGGBF6>FGGGGFFFG
@M00200:205:000000000-AKKM3:1:1101:26194:6060 1:N:0:1
ACTGGGTGTAAAGGGCTCGTAGGCGGCCAACTAAGTCAGACGTGAAATCCCTCGGCTTAACCGGGGAACTGCGTCTGATACTGGATGGCTTGAGATTGGGAGAGGGATGCGGAATTCCAGGTGTAGCGGTGAAATGCGTAGATATCTGGAGGAACACCGGTGGCGAAGGCGGCATCCTGGACCAACACTGACGCTGAGGAGCGAAAGCCAGGGGAGCAAACGGGATTAGATACCCCTGTA
+
GGGGGGGGGGGGGGGGGGGGGGGGGGGGGGGGGGGGGGGGGGGGGGGGGGGGGGGGGGGGGGGGGGGGGGGGGGGGGGGGGGGGGGGGGGGGGGGGGGGGGGGGGGGGGGGGGGGGGGGGGGGGGGGGGGGGGGGGGGGGGGGGGGGFGGGGG7E:FGGGGGGFGGCGGFGGGCEGFDGFGGGGGGGGGCCGGGDCGGGGGGGGGGDGGGGGGDFDBGGGGGGGF3*,=69FCEFG)<@G
@M00200:205:000000000-AKKM3:1:1101:9293:6063 1:N:0:1
ACTGGGCGTAAAGAGCGCGCAGGCGGCTGGTCAAGTCCGATGTGAAATCTCCCGGCTTAACTGGGAAACTGCATCGGAAACTGACTGGCTTGAAGGTGGGAGAGGGTAGTGGAATTCCCGGTGTAGTGGTGAAATGCGTAGATATCGGGAGGAACACCAGTGGCGAAGGCGATCTTCTGGTCTGTTTCTGACACTCAGACGCGACAGCTAGGGTAGTAAACGGGATTAGATACCCCGGTA
+
GGGGGGGGGC@DFGGGGGGGGGGGGGGGGGGGGDFGGGGGGGGGGGGGGGGGGGGGGEFFGGGGGGGGGGGGGGFGEEGGGGGGGGCFGGGGGFGGFGECFGEGGGGGGFGFG<FGGGGGDFGGGGGGGGGGCGGFG>FBFGGFGGGGGGGG*>FAFGCFGGGGGGCFCFGCCFGGGGGGFGGGGGGGGGCGGGGGGGGGGGE5CCDGGGFG5;?CF7+AFDGG6DG>6*6>FAFFEFFG
@M00200:205:000000000-AKKM3:1:1101:17637:6074 1:N:0:1
ATTGGGTATAAAGCGCACGCAGGTGGCTGAGAAAGTCGATTGTGAAAGCCCTGGGCTTAACCTGGGAATTGCAGTCGAAACTACTCAGCTAGAGTGTGGAAGAGGGGGGTGGAATTCCAGGTGTAGCAGTGAAATGCGTAGAGATCTGGAGGAACACCGATGGCGAAGGCAGCCCCCTGGGCTGACACTGACGCTCATGCACGAAAGCGTGGGGAGCAAACAGGATTAGATACCCTTGTA
+
GGGGGGGGGGGGGGGGGGGGGGGGGGGGGGGGGFGGGGGGGGGGGGGGGGGGGGGGGGGGGGGGGGGGGGGGGGGGGGGGGGFGGGGGGGGGFGGGGGGFGGCFFGGGGGGGGGGGGGGGGGGGGGGGGGGGGGGGGGGGFGGGGGGGFFGECFGGGGGGGGGGGGDGDGGGGGGGGGG>FFFGDF@FGGFF=EGGGGGGGGGG5EDGGGGGGGFDEGC@<FFF0CG>??AFGCGGFFFE
@M00200:205:000000000-AKKM3:1:1101:4450:6095 1:N:0:1
ACTGGGCTTAAAGGGTGCGTAGGTGGTTCGTTAAGTCTGATGTGAAAGCCCTGGGCTCAACCTGGGAATTGCATTGGATACTGGCGGGCTGGAGTGCGGTAGAGGGTAGTGGAATTCCCGGTGTAGCAGTGAAATGCGTAGATATCGGGAGGAACATCCGTGGCGAAGGCGACTGCCTGGACCAGCACTGCCACTGAGGCACGAAAGCGTGGGGAGCAAACAGGATTAGATACCCCGGTA
+
GGGGGGGGGGGGGGGGGGGGGGGGGGGGGGGGGGGGGGGGGFGGGDGGGGGGGGGGGGGGGGGGGGFGGGGGGGGFGGGGGGFFGCFGGGGGGGGGGGGGGGGGGGGGGGGGGGGGGGGCFGGGGGGGGGGGGGGGGGGGGGGGGGEGGGGG<FGGGGGGGGGGGGDG7D@CEGGGGGGGGGGGFGGGGG+:0CFDGFEGGGGEC*/>CECEDG:DB>?CFG*>4FF>F4<CGG+C<DDG
@M00200:205:000000000-AKKM3:1:1101:26612:6156 1:N:0:1
ACTGGGTTTAAAGGGCGCGTAGGCGGCTTGCCAAGTCCGGGGTGAAATCTTTCGGCTCAACCGGAAAAGGGCCTTGGATACTGGCAGGCTCGAGGGTGGTAGGGGTCACGGGAACGACCAGTGGAGCGGTGAAATGCGTTGATATTGGTAGGAACGCCGGTGGCGAAAGCGCGTGACTGGACCATCTCTGACGCTGAGGCGCGAAAGCTAGGGAAGCAAACGGGATTAGATACCCCAGTAAGA
+
GGGGGGGGGGGGGGGGGGGGGGGGGGGGGGGGGGGGGGGGGGGGGFGGGGGGGGGGGGGGGGGGGGGGGGGGGGGGGGGGGGGGGGGGGGGGEGGGGGGGGGGGGGGGGGGGGGGGGGGGGGGGGGGGGGGGGF@CFGFGGGGGGGGGGGGGGGGDGGGGCGGGGG>FGGGGGCGEGCGGGGG>FGGGFGGGGGDECFGCGGCEGEDF:CFGGG@GFGGDGDGG3<4)69<>FGGDF@F?F>F
@M00200:205:000000000-AKKM3:1:1101:11561:6169 1:N:0:1
ATTGGGTTTAAAGGGCGTGTAGGCGGTTTGTTAAGTCATGTGTGAAATCCCCCGGCTCAACCGGGGAAGTGCGCATGAAACTGGCAAGCTAGAGTACCGAAGAGGGGGGTGGAATTCCCGGTGTAGCGGTGAAATGCGTAGATATCGGGAGGAACACCTGCGGCGAAGGCGGCCCCCTGGTCGGATACTGACGCTGAGACGCGAAAGCGTGGGGAGCAAACAGGATTAGATACCCCCGTA
+
FGGGGFGGGGACEGDGGGEGFGGGGGGGGGGGG<AFGGGGGGGGGD<FGGGGGGGGGGFGGGGGGGGGGGGGGGGGGGGGGGGGGCFDGG?FCGGFFGGECCEFFGGEGGGDEFGFGGGGGGGGAFGGGGGDF:EFGGGGEGGGGGGGGGGGC6C8FGGGFE>EEGCGCFGGGGGGGEGFGGG>CG5AC7CEEED=8EGGDGDE*1CDE=E>C>BCDE6?F*;C?G>>@@::EFEGFDE*
@M00200:205:000000000-AKKM3:1:1101:19472:6170 1:N:0:1
ACTGGGTTTAAAGGGCGCGTAGGCGGCTTCTCACGCGTGCGGTGAAAGCTCGGGGCTTAACTCCGAGTCTGCCGTGCGAACGGGGAGGCTTGAGTCTGGTAGAGGTCGATGGAATTCCGGGTGTAGCGGTGGAATGCGTAGAGATCCGGAAGAACACCGGTGGCGAAGGCGGTCGACTGGGCCAGTACTGACGCTGAGGCGCGACAGCGTGGGGAGCAAACAGGATTAGATACCCGGGTA
+
GGGGGGGGGGGGGGGGGGGGGGGGGGGGGGGGGGGGGGGGGGGGGGGGGGGGGGGGGGGGGGGGGGGGGGGGGGGGGGGGGGGGGGGGGGGGGGGGGGGGGGGGGGGGGGGGFGGGGGGGGGGGAFGGGGGGGGGGGGGGGGFGGGGGGGGGCFGGGGGGGGGGGGGGGGGDGEEEGGGGGFFGCGGGGGGC=EGGGGGGGGGGGGGFGEGEGEBGE7?CFDFFFGF<F4>7CFGDBBFD
@M00200:205:000000000-AKKM3:1:1101:9514:6173 1:N:0:1
ACTGGGCGTAAAGGGCTCGTAGGCGGTTTGTCGCGTCGGGAGTGAAAACCAGGTGCTTAACACCTGGCTTGCTTTCGATACGGGCAGACTGGAGGTATGCAGGGGAGAACGGAATTCCTGGTGTAGCGGTGAAATGCGCAGATATCAGGAGGAACACCGGTGGCGAAGGCGGTTCTCTGGGCATTACCTGACGCTGAGGAGCGAAAGTGTGGGGAGCGAACAGGATTAGATACCCCTGTA
+
GGGGGGGGGGGGGGGGGGGGGGGGGGGGGGGGGGGGGGGGGGGGGGGGGGGGGGGGGGGGG<FGGGGGGGGGGGGGGGGGGGEGGDGGGGGGGGGGGGGGGGGGGGGGGGGDFGGGGGGG@FFGECGGGGGGGFGGGGGDGGGGGGGGGGDCE@FCFGGGGGGGGG*CFGGGDCGGGGG7FFFFGGGGGGGGGGGDGGF0535C*/CG79EGGDDG@GE=DCGGFGG<69<?GG?D>:?C
@M00200:205:000000000-AKKM3:1:1101:23891:6173 1:N:0:1
ATTGGGCTTAAAGGGCGTGTAGGCGGTCTGCTAAGTCATGTGTGAAATCCCTCGGCTTAACCGAGGAACGACGCATGAAACTGGCAAGCTAGAGTACCAAAGAGGGGGGTGGAATTCCCGGTGTAGCGGTGGAATGCGTAGAGATCGGGAAGAACACCTGTGGCGAAGGCGGCCCACTGGGCCGGTTCTGACGCTGAGGCGCGAAAGCGTGGGGAGCAAACAGGATTAGATACCCCTGTA
+
GGGGGGGGGFFGGGGGGGGGGGGGGGGGGGGGFGGGGGGGGGGGGGFGGGGGGGGGGGGGGGGGGGGGGGGGGGGGGGGGGGGGGDGGGGGGGGG<FGFFGCFGGGGGGGGGGGGGGGGGGGDGGGGGGGGGDGGGGGGDEGGGGGGGGGD8;FGGGGGGGGGGGGEGGGGGGGGDGGGGGGGGGEGEGGDEDGGGGFFCCC7EEGDFGGGGGE>DDCG+9CF41FG??FF7CFGG3)92
@M00200:205:000000000-AKKM3:1:1101:9251:6191 1:N:0:1
ACTGGGTTTAAAGGGTGCGTAGGTGGCGCTGTAAGTCGGGTGTGAAATTTCGGAGCTTAACTCCGAAACTGCATTCGATACTGCGGTGCTTGAGGACTGGAGAGGAGACTGGAATTCATGGTGTAGCAGTGAAATGCGTAGAGATCATGAGGAAGACCAGTGGCGAAGGCGGGTCTCTGGACAGTTCCTGACACTGAGGCACGAAGGCCAGGGGAGCAAACGGGATTAGATACCCGCGTA
+
GGGGGGFGGGGGGGGFGGGGGEGGGGGGGGGGGGGGGGGGGGGGFEGGGGGGGGGGGGGGGGGGGGGGGGGGGGGGGGGGGGGGDGGGGGGGCEG8FFGGGGGGCFC8FGFGGGGGGGGGCGGGGGFGGFGGGGGGGGGGG>F9FGGGGGGGCF88FFGGGGCEECG7FFEEDGGGGGGG9F,BFG?FGGFGGFGFFD5:5<EDBEGGGFFFEG3CBG6<<DGGBG4?@F4?FFGGFDEE
@M00200:205:000000000-AKKM3:1:1101:16688:6196 1:N:0:1
ATTGGGTTTAAAGGGAGTGTACGCGGTCCATTAAGTCTTCTGTGAAATCTACGGGCTCAGCCCGTAACGTGCAGGAGAAACTGGAGGACTTGAGTGTCGGAGAGGAAAGCGGAATTCCCGGTGTAGAGGTGAAATTCGTAGAGATCGGGAGGAACACCAGTGGCGAAGGCGGCTTTCTGGCTGACAACTGACGCTGAGACTCGAAAGCATGGGGAGCAAACAGGATTAGATACCCGGGTA
+
GGGGGGGGGGGGGGGGGGGGG,F@FGGGGGGGGFGGGGGGGGGGGGGGGGGGGGGGGGGGGGGGGGGGGGGGGGGGGGFGGGGGGGGGGGGGGGGGGGGGGGGGGGGGGGGGGGGGGGGGGGGGGGGGGGGGFGGGGGGGGGGGGGGGGGGGGGGGGGGGGGGGGGCEGGGGGGCFGGGGGGGGGGGGGGGGGGGGGGFFGGGGFGCGGGGGGGFGFE8EGDGGBDG?66<*<<FCD:BD
@M00200:205:000000000-AKKM3:1:1101:11453:6215 1:N:0:1
ATTGGGTGTAAAGGGCGCGTAGGTGGCCTGGTAAGTAGGGGGTGAAATCTCGTGGCTCAACCGCGAGGCTGCCTCCTAAACTGTCAGGCTCGAGCAGAGTAGAGGCAGGTGGAATTCCCGGTGTAGCGGTGGAATGCGTAGAGATCGGGAAGAACATCGGTGGCGAAGGCGGCCTGCTGGGCTCTTGCTGACACTGAGGCGCGACAGCGTGGGGAGCAAACAGGATTAGATACCCGGGTA
+
GGGGGGGGGGGGGGGGGGGGGGGGGGGGGGGGGGGGGGGGGGGGGGGGGGGGGGGGGGGGGGGGGGGGGGGGGFGGGFFFGGGGGGGGGGGGEGGGGGFGGGC<FGGGGGGGGGGGGGGGGGGGGGGGGGGGFGGGGGGEGGGFGGGGGGCC:FGFGGGGGGGGGGGGGGGGGGGGGGGGGGDFGGGGGFFGGGFFFGGGGGEGGGDGGGGGGGFGFFG+><FG?FF2FFBCFGGD:35C
@M00200:205:000000000-AKKM3:1:1101:21931:6219 1:N:0:1
ACTGGGCGTAAAGCGTGCGCAGGCGGTTATGTAAGACAGAGGTGAAATCCCCGGGCTCAACCTGGGAACGGCCTTTGTGACTGCATAGCTAGAGTACGGTAGAGGGGGATGGAATTCCGCGTGTAGCAGTGAAATGCGTAGATATGCGGAGGAACACCAATGGCGAAGGCAGCTCGCTGGGACGGTACTGACGCTGAGACGCGAAAGCGTGGGGAGCAAACAGGATTAGATACCCTAGTA
+
GGGGGGGGGGGGGGGGGGGGGGGGGGGGGGGGGGGGGGGGGGGGGGGGGGGGGGGGGGGGGGGGGGGGGGGGGGGGGGGGGGGGGGGGGGGGGGGGGGGGGGGGGGGGGGGGGGGGGGGGGGGGGGGGGGGGGGGGGGGGGGGGGGGGGGGGGGGGGGGFDFGGGGGGDFGGGGGGGGGGGGGGGGGGGGGGGGGGDGGGGGGGGGGGGEGGGGFDBGGGGGGGFGGFFFFGGEGGFFFG
@M00200:205:000000000-AKKM3:1:1101:4562:6233 1:N:0:1
ATTGGGCATAAAGGGTGCGTAGGTGGCGTGGTAAGTCAGATGTGAAAGCCCAGGGCTCAACCCTGGAATTGCATCCGATACTGCTGTGCTAGAGTACTGGAGGGGTGACTAGAATTCTCGGTGTAGCAGTGAAATGCGTAGATATCGAGAGGAATACCAAAGGCGTAGGCAGGTCACTGGACAGTTACTGACACTGAGGCACGCAGGCCAGGGGAGCGAACGGGCTTAGACACCCTGGTAAGCT
+
FGGGFFGGG@F9FFEGEGGGGGGGFDGGGDGGGGGGGGGFGFFGGGGG8<FGGDEFDFFAEFCFG?8EFEDFFF9FGGGDEGFGGGGGGGGG,CC<FFEEGGG77FGGGFGB,C?FFGGG7FEE:E<BEF<9EEAEE@FDEGG9F?FCF,FG8=B=D=F,@8,@BFEC:DF7:DFFGFF,>FF>DCCEGGE89CGCG?89*;**>**7*=C<*B>D?CC5CG5C(><);8)3=FEG>>F+:<))
@M00200:205:000000000-AKKM3:1:1101:20040:6235 1:N:0:1
ACTGGGCATAAAGGGTGCGTAGGTGGACAGGTAAGTCAGTGGTGAAATCTCCAAGCTTAACTTGGAAACTGCCGTTGATACTATCTGTCTTGAATATCGTGGAGGTAAGCGGAATATGTCATGTAGCGGTGAAATGCTTAGATATGACATAGAACACCGATTGCGAAGGCAGCTTACTACACGATCATTGACACTGAGGCACGAAAGCGTGGGGAGCAAACAGGATTAGATACCCCCGTA
+
GGGGGGGGGGGGGGGGGGGGGGGGGGGGGGGGGGGGGGGGGGGGGGGGGGGGGGGGGGGGGGGGGGGGGGGGGGGGGGGGGGGGGGGGGGGGGGGGGGGGGGGGGGGGGGGGGGGGGGGGGGGGGGGGGGGFFFGGGGGGGGGGGGGGGGGGEGGGGGGGGGGGGGGGGGGGGGGGGGGGGGGDGGGGGGFGGGGGDGGGGGGGGGGCEGCFED4DDGGCFGGFDGGEFCEGGGGGFFEC
@M00200:205:000000000-AKKM3:1:1101:17197:6240 1:N:0:1
ATTGGGTATAAAGCGCGCGCAGGCGGTCTCGAAAGTCCACGGTGAAAGCTCCCGGCCCAACTGGGAGAGGCCCGTGGAAACTTCGAGACTTGAAGGCGGGAGAGGCAAATGGAATTTCCGGTGTAGCGGTAAAATGCGTAGATACCGGAAGGAACACCAGTGGCGAAGGCGATTTGCTGGCCCGCACTTGACGCTCAGGCGCGAAAGCTAGGGTAGCGACCGGGATTAGATACCCCAGTA
+
GGGGGGGGGGGGGGGGGGGGGGGGGGGGGGGGGGGGGGGGGGGGGGGGGGGGGGGGGGGFGGGGGGGEGGGGGGGGGDGFGGGGGGGGGGGGGGGGGGGGGGGGGGGGGGGGGGGGGGGGGGGGGGGGGGGGGGGGGGGGGGGGGGGGGGGGFFGGGGGGGGGGDGGGGGGGGGGGGGGFGGGGGDEGGGGGGGDGEGGFGGGGCGGGGGGCFGFGFG*?DDGC>GGFFFFGFDFGF:?F
@M00200:205:000000000-AKKM3:1:1101:17292:6271 1:N:0:1
ATTGGGCTTAAAGGGCGTGTAGGCGGCCCGTTAAGTCAGGTGTGAAATTCCTGGGCTCAACCCAGGACGTGCGCCTGATACTGGCGGGCTTGAGTCCGGGAGAGGATGGTGGAACTCCCAGTGTAGAGGTGAAATTCGTAGATATTGGGAAGAACACCCGTGGCGAAGGCGGCCATCTGGACCGGTACTGACGCTAAGGCGCGACAGCGTGGGGAGCAAACAGGATTAGATACCCTGGTA
+
GGGGGGGGGGGGGGGGGGGGGGGGGGGGGGGGGGGGGGGGGGGGGGGGGGGGGGGGGGGGGGGGGGGGGGGGGGGGGCFFGGGGGGGGGGGGGGGGGGGGGGGGGGGGGGGGGGGGGGGGGGGGGGGGGGGGFGGGDGGGGGGFFGFFGGGDGGGGGGGGGDGGGDGGEFGGGGEGGGGCFFGGGGGEGGGGGGDG8FGGGDGCEG<FEGCEGG3DE=CFGGDC(>F2?FFDGDGC>FFG
@M00200:205:000000000-AKKM3:1:1101:19088:6287 1:N:0:1
ATTGGGCTTAAAGCGCGCGCAGGTGGGTGCGCAAGTCGGAGGTGAAAGCGCAGGGCTCAACCCTGCGACGCCCTTCGAGACTGCGTGTCTAGGGACCGGTAGAGGTGAGTGGAATTCCCGGTGTAGCGGTGGAATGCGTAGATATCGGGAAGAACACCGGAGGCGAAGGCGGCTCACTGGGCCGGATCCGACACTGAGGCGCGAAAGCGTGGGGAGCAAACAGGATTAGATACCCTCGTA
+
GGGGGGGGGGGGGGGGGGGGGGGGGGGGGGGGGGGGGGGGGGGGGGGGGGGGGGGGGGGGGGGGGGGGGGGGGGGGGGGGGGGGGGGGGGGGGGGGGGGGGGGGGGGGGGGGGGGGGGGGGGGGGGGGGGGGGGGGGGGGGGGGGGDGGGGGGGGGGGGGGGGGGGGGGGGGGEGGGGGGGGGGGGGGGGGGGGFFGGGGGGGGGCCFGEGGGGBDFGGGGGGGFGGFFFACCFFGF>>E
@M00200:205:000000000-AKKM3:1:1101:20641:6289 1:N:0:1
ACTGGGCGTAAAGCGCGCGTAGGCGGCTTTGCAAGTCGGGTGTGAAATCCCCAGGCTTAACCTGGGAACTGCATTCGAGACTGCATTGCTAGAGTATGGGAGAGGGAAGTGGAATTTCCGGTGTAGCGGTGAAATGCGTAGATATCGGAAGGAACATCAGTGGCGAAAGCGACTTCCTGGACCAATACTGACGCTCATGTGCGAAAGCGTGGGGAGCAAACAGGATTAGATACCCCTGTA
+
GGGGGGGGGGGGGGGGGGGGGGGGGGGGGGGGGGGFGGFGFGGGGGGGGGGGGGGGGFFGGGGGGGGGGGGGGGGGGGGGGGGGGGGGGGGGFGGGGGGGGGGGGGGGGGGGGGGGGGGGGGGGGGGGGGGGGGGGGGEGGGGGGGGGGGGGGGGGGGGGGFFGGGGGEGGGGEGGGGGGDGGGGGGGGFGGGDDGGGGGFGGGGGGGGGGGGGBDFGFGGGGGFGGF?F>GFGCD5FF+
@M00200:205:000000000-AKKM3:1:1101:9325:6295 1:N:0:1
ACTGGGTTTAAAGCGCTCGTAGGCGGCTCAGTAAGTCTGATGTGAAAGCTCGCAGCTCAACTGCGAAAAGGCATTGGAAACTGCCCGGCTAGAGGCTTGGAGGGGGGACTGGAATGCTCGGTGTAGCAGTGAAATGCGTAGAGATCGAGCGGAACACCAGTGGCGAAGGCGAGTCCCTGGACAAGAACTGACGCTGAGGCACGAAAGCCAGGGGAGCAAACCGGATTAGATACCCGAGTA
+
GGGGGGGGGGGGGGGGGGGGGGGGGGGGGGGGGGGGGGGGGGGGGGGGGGGGGGGGGGGGGGGGGGGGGGGGGGGGGGGGGGGGGGGGGGGGGGGGGGGGGGGGGGGGGGGGGGGGGGGGGGGGGGGFGGGGF@FGGGGGGFGGGGGGGGGDEGGGGGGGGGGGGCGGGGGGDGGGGGGGGGGGGGGGGGGGGGGGGGGGD7CCEGGGGFGGGGFGFGFGF*:CBGGFFFFGGGGDFEFE
@M00200:205:000000000-AKKM3:1:1101:19569:6297 1:N:0:1
ACTGGGTTTAAAGGGCTCGTAGGCGGCCAACTAAGTCGGACGTGAAATCCCCAGGCTCAACCTGGGAACTGCGTCCGATACTGGATGGCTTGAATCCGGGAGAGGGATGCAGAATTCCAGGTGTAGCGGTGAAATGCGTAGATATCTGGAGGAATACCGGTGGCGAAGGCGGCATCCTGGACCGGCATTGACGCTGAGGAGCGAAAGCCAGGGGAGCAAACGGGATTAGATACCCCAGTA
+
GGGGGGGGGGGGGGGGGGGGGGGGGGGEEFCCFGG@<CFCFGGGGGGGGGGGCFFGGGGGGGGGGCE8DFGGGGGGEFGGGGGFGGGGGGGGGGGGGGGGDGE:CFCFDFFGGGGGGGGGGGGGGGGGGGGGGGGGGGGGGDGGGGGFFECFCCCGGGG>FFGGGGGGGG78EEEGGGF<CFCEGGGGFGGGGGGGGDGCEFEEGGGGC*CFGGFD@G6EGDGGF39???AFGGG<BBFC
@M00200:205:000000000-AKKM3:1:1101:15421:6301 1:N:0:1
ATTGGGCTTAAAGGGCTCGTAGGCGGTTTGTCACGTCGGGAGTGAAAACTCAGGGCTTAACCCTGAGCCTGCTTCCGATACGGGCAGACTAGAGGTATGCAGGGGAGAACGGAATTCCTGGTGTAGCGGTGAAATGCGCAGATATCAGGAGGAACACCGGTGGCGAAGGCGGTTCTCTGGGCATTACCTGACGCTGAGGAGCGAAAGCATGGGGAGCGAACAGGATTAGATACCCGCGTA
+
GGGGGGGGGGGGGGGGGGGGGGGGGGGGGGGGGGGGGGGGGGGGGGGGGGGGGGGGGGGGGGGGGGGGGGGGGGGGGGGCGGEGGEGGGGGGGGGGGGGGGGGGGGGGGGGGD@FGGGGGGGGGFGGGGGGGGGGFGGGGGGFGGGGGFGGDEFFGGGGGGGGGGEGGGGGGGGGGGGGGGGGGGGGGGGGGGGD=?FGCEGGGGGGGGGGFFCDDFGGDG)AF:FF2FFFCGFCDDBF=
@M00200:205:000000000-AKKM3:1:1101:11681:6346 1:N:0:1
ACTGGGTTTAAAGGGCGCGTAGGCGGGGAGGCAAGTCGGGTGTGAAATCCCTCGGCTCAACCGAGGAACGGCGCCCGAAACTGCTTCTCTTGAGTCCCGGAGAGGAAGGTGGAATTCCCGGTGTAGCGGTGAAATGTGTAGAGATCGGGAGGAACACCGGTGGCGAAGGCGGCCTTCTGGACGGTGACTGACGCTGAGGCGCGAAAGCGTGGGGAGCAAACGGGATTAGATACCCGGGTA
+
GGGGGGGGGGGGGGGGGGGGGGGGGGGGGGGGGGGGGGGGGGGGGGGGGGGGGGGGGGGGGGGGGGGGGGGGGGGGGGCFGGGGGGGGGGGGCGGGGGGGGGGGGDGGGGGGGFGGGGGGGGGGGGGGGGGGGGGGGGGGGGGGGGGGGGGGGFGGGGGGGGGGGGGGGGGGGGGGGGGGGGGGCGFEFGGGGGGGGGGGGGGGGGGFG>CEGGFGDFGGGDED6CF7F*6CEFCDDBDE
@M00200:205:000000000-AKKM3:1:1101:23963:6365 1:N:0:1
ACTGGGTTTAAAGCGTGTGTAGGCGGATGCCTAAGTACCTTGTGAAATCCCACGGCTCAACCGTGGAACTGCTTGGTATACTGGGTGTCTTGAGCCACTTAGGGGCAAGCGGAACAAATGGTGGAGCGGTGAAATGCGTAGATATCATTTGGAACGCCAATGGTGAAAACAGCTTGCTGGGAGTGTGCTGACGCTGAGACACGAAAGCCAGGGGAGCGAACGGGATTAGATACCCCCGTA
+
GGGGGGGGGGGFGGGGGGGGGGGGGGFEEGGGGGGGGGGGGGGGGGGGG<FFGGGGG7CGGFGEGGGGGGGGGGGDGFGCFGGGGCGGGGGGGFGGGGGGGGGGGGGGCFGGGGGF<FGGGGGGGGGGGGGGGGGGGGGGGGGGGGGGGGF9FGGGGGGGGGGGGGGGGGGGGGFCEGGGGGGGFFGGGGGFEECC*;CECDEG588C:CFGGEFGFG5CGDGC<DGFFFFGGGF<B387
@M00200:205:000000000-AKKM3:1:1101:16125:6385 1:N:0:1
ATTGGGTATAAAGGGCGCGTAGGCGGCCACCGCAAGTCAATTGTGAAATCTCCGGGCTTAACTCGGAAAGGTCAACTGATACTGCGGGGCTAGAGTGCGGAAGGGGCAACTGGAATTCTCGGTGTAGCGGTGAAATGCGTAGATATCGAGAGGAACACCTGCGGCGAAGGCGGGTTGCTGGGCCGACACTGACGCTGAGGCGCGAAAGCTAGGGGAGCGAACGGGATTAGATACCCTTGTA
+
GGGGGGGGGGGGGGGGGGGGGGGFGGGGGEFGGGGGGGGGGGGGGGGFGGGGGGGGDGGGGGGGGGGD:AEGGFGGGGEGGFGFFGGGGGFFFGGGGCGGGGGGGGDGFGGGGCDGGGFGGFGGGGFGGGGEGCEFGGGE@FGFG<BF7F:FC@FGCFGGEFGDGGGG77<ECC8CCGGGGGGGGGGGCCFFFGGEEGGGFDEEEEDDGCFGGGFDBGDGCDGGFGG0FFFFGFFF*?:9:
@M00200:205:000000000-AKKM3:1:1101:10604:6423 1:N:0:1
ACTGGGCTTAAAGGGCGCGTAGGCGGGCGGGCAAGTCGGTCGTGAAAGCCCCGGGCTCAACCCGGGAGGGTCGGCCGAGACTGCCGGTCTTGAGGGAGGCAGAGGAGTCTGGAATTCCCGGTGTAGCGGTGAAATGTGTAGAGATCGGGAGGAACACCGGTGGCGAAGGCGGGGCTCTGGGCCTGACCTGACGCTGAGGCGCGAAAGCGTGGGGAGCAAACGGGATTAGATACCCTAGTA
+
GGGGGGGGGGGGGGGGGGGGGGGGGGGGGGGGGGGGGGGGGGGGGGGGGGGGGGGGGGGGGGGGGGGGGGGGGGGGGGGGGGGGGGGCGGGGGGGGGGGGGGGGGGGGGGGGGCGGGGGGGGGGGGGGGEGGFGGGGGGGGGGFGGGGGGGGGGGGGGGGGGGFGGGGGGEGGGGGGGGGGGFGGGGGGFFGGGGGGGFGGGGGDGGGGGGGGGBGFGGGGGGG?GG?FFACGGGGF5?F
@M00200:205:000000000-AKKM3:1:1101:19075:6432 1:N:0:1
ATTGGGTGTAAAGGGTGCGTAGGCGGTCTATTAAGTCAGTGCTGAAATATCCCGGCTTAACCGGGAGGGTGGCATTGATACTGATGGACTTGAGTGCAGTCGAGGTAGGCGGAATTGACGGTGTAGCGGTGAAATGCTTAGATATCGTCAAGAACACCGATAGTGTAGACAGCTTACTAGGCTGTAACTGACGCTGAGGCACGAAAGTGTGGGGATCAAACAGGATTAGATACCCTTGTA
+
GGGGGGGGGGGGGGGGGGGGGGGGGGGGGGGGGGGGGGGGGGGGGGGGGGGGGGGGGGGGGGGGGGGGGGGGGGGGGGGGGGGGGGGGGGGGGGGGGGGGGGGGGGGGGGGGGGGGGGGGGGGGGGGGGGGGGGGGGGGGGGGGGGGGGGGGGGGGGGGGG7FFFFGGGGGGGGGGGGCGGGGGGGFGGGGGGGGGDF=FGGGGCGGGGGGEGGFGFGGGGFGG?GGB?F>GGFEGFFFG
@M00200:205:000000000-AKKM3:1:1101:22988:6435 1:N:0:1
ACTGGGTTTAAAGGGCGCGTAGGCGGTCTTCTAAGTTCCGTGTGAAATCCCTCGGCTCAACTGGGGAACTGCACGGAAAACTGGAAGGCTTGAGTTCGGGAGAGGGAAGCGGAATTCCGGGTGTAGCGGTGAAATGCGTAGATATTCGGAAGAACACCAGTGGCGAAGGCGACTCACTGGACATGTATTGACGCTGAGGTACGAAAGCGTGGGGAGCAAACAGGATTAGATACCCGAGTA
+
GGGGGGGGGGGGGGGGGGGGGGGGGGGGGGGGGGGGGGGGGGGGGGGGGGGGGGGGGGGGGGGGDEGGGGGGGGGGDGGEGGGGGGGGGGGGGGGGGGGGGGGDEGEGDFGGGGGGGGGGGGGGCFGGGFCFGGGFGGGGCGGGGGGGGGGGGGGGGGGGGGGGGGGGGGDGGDGGGGGGGGFGGGGGGGGGGGGGEGGGGGGEFEDGGGCEGGDD35CFGGGGFGF76?ACGGD<:BFE
@M00200:205:000000000-AKKM3:1:1101:4940:6439 1:N:0:1
ACTGGGCTTAAAGGGAGCGTAGGCGGATAGTTTAGTCAGAGGTGAAAGCCCAGGGCTCAACCTTGGAATTGCCTTTGATACTGGCTATCTTGAGTATGGAAGAGGTATGTGGAACTCCGAGTGTAGAGGTGAAATTCGTAGATATTCGGAAGAACACCAGTGGCGAAGGCGACATACTGGTCCATTACTGACGCTGAGGCTCGAAAGCGTGGGGAGCAAACAGGATTAGATACCCAAGTA
+
FGGGGGGGGGGGGCCFEGGEFGGGGD@FGFFGFGGGGFFGGGFF9FGFGGGDGGGGGGGGGGGGGDDFFGGGGGGGGGGGFG9FCGGGCFGEAFDEFFFAFGGGGGGGFFGFFGGCFCFEEGFEGGFGGGGGFGFEEDFGFCGAFDFFDG:BDFG8DFECFFEGGGGGGGDGGEG9ECA7@FFGF9D<E>EGGGGGCCCCFCE8DED6EGDECGAD:7FDFGGG@GGEF+7FGFF*)2=F
@M00200:205:000000000-AKKM3:1:1101:6194:6452 1:N:0:1
ATTGGGTTTAAAGGGTGCGTAGGCGGCTTTTTAAGTCAGTGGTGAAATCCTGCAGCTTAACTGTAGAACAGCCATTGATACTGAAGAGCTTGAGTACAGACGAGGTAGGCGGAATTTATGGTGTAGCGGTGAAATGCATAGATACCATAAAGAACCCCTATTGCGAAGGCAGCTTACTAGGCTGTAACTGACGCTGAGGCACGAAAGCGTGGGGATCAAACAGGCTTAGATACCCGGGTA
+
GGGGGGFECFFGGGGGGGGGGGGGGGGGGGGGGGFGGGGGGGFEFFFGGGGFFGGGGGGEGFGGGGC@EFGGGFGGGGGGAFGGGGGGGGGGEFFGGGGGGGGGGGGGGGGG:BFGGGGGGGGGGGDFCGGGCEFGCEEFFGFFGGGAFG,<FGFGDGFDFGCGG7:FFGGGGFCGGGFFGGGGFGC@FGGDE5C7CFDEGGGG5;);*=BCC8;5=6?FF7*/,2>49A?CCC+73)7=
@M00200:205:000000000-AKKM3:1:1101:27277:6495 1:N:0:1
ACTGGGTTTAAAGGGCGCGTAGGCGGCCACCGCAAGTCGACTGTGAAATCTCCGGGCTTAACTCGGAAAGGTCAGCCGATACTGCGGGGCTAGAGTGCAGAAGGGGCAACTGGAATTCTCGGTGTAGCGGTGAAATGCGTAGATATCGAGAGGAACACCTGCGGCGAAGGCGGGTTGCTGGGCTGACACTGACGCTGAGGCGCGAAAGCTAGGGGAGCGAACGGGATTAGATACCCCAGTA
+
GGGGGGGGGGGGGGGGGGGGGGGGGGGGGGGGGE@@CCFGGGGGGFFGGGGGGGGGGGGFFFEGGGGGGGGGGGGGGGGGGGGGGGGGGGGFGFGGFGGGGGGGGCGGGGG@F,>FFGGCFGGGGGGGGGGGGFGFGGGGGGGCFGGGFGCGGGFGGGGGGFCDGGCFGGGGGGGGGGGGGGGGGE?<<DGGGDD*AC5E:DGG28<C*+0<@CBGDGE857:71*/3F@BFE7@7>BBF:
@M00200:205:000000000-AKKM3:1:1101:10633:6503 1:N:0:1
ACTGGGTTTAAAGCGCACGTAGGCGGCTTTGTAAGTAAGAGGTGAAAGCCCGGAGCTCAACTCCGGAATTGCCTTTAAGACTGCATCGCTCGAATCATGGAGAGGTGAGTGGAATTCCGAGTGTAGAGGTGAACTTCGTAGATATTCGGAAGAACACCAGTGGCGAAGGCGACTCACTGGACATGTATTGACGCTGAGGTGCGAAAGCGTGGGGAGCAAACAGGATTAGATCCCCTAGTA
+
FFFFFFCFEFGGGCF7BFCC<,,C@:C@:CEE<FGG<FC@F<C@FF6CFFGGGEGDFGGCFGGGCE=>F=AFGFGGGGFGGF<FCAFGG8FF>EGGFGFB<=FF@FFC,E?DF9?EGGG+4=FAE<,:?E7?E,CFD+AD+CFEFBD88>F7FGGGC:=DGG,B7C+5@DDEGGG@CC9,?>EEFD@:E:FG5EG5C,:=FGCEGG);8E87**):>=?CF<?*,9C?FF<*@E5<F>0C
@M00200:205:000000000-AKKM3:1:1101:21608:6513 1:N:0:1
ACTGGGCTTAAAGCGTGCGCAGGCGGTTATGTAAGACAGGTGTGAAATCCCCGGGCTTAACTTGGGAATTGCGCTCGAAACTACTTGGCTAGAGTGTGGCAGAGGAAGGTGGAATTCCAGGTGTAGCGGTGAAATGCGTAGAGATCTGGAGGAACACCGATGGCGAAGGCAGCCTTCTGGGCCAACACTGACGCTCATGCACGAAAGCGTGGGGAGCAAACAGGATTAGATACCCCTGTA
+
GGGGGGGGGGGGGGGGGGGGGDGGGGGGGGGGGGGGGGGGGGGGGGGGGGGGGGGGDGGGGGGGGGGGGGGGGGGGGGGGGGGGGGGGGGGGGGGGGGGGGGGGGGGGGGGGGGFGGGGGGGGGGGGGGGGGGGGGGGGGGGGGGGGGGGGGGGGGGGGGGGGDCGCFGGGGGGGGGGGGGGGGGGGGGG7FGGCGGGF9FGFEGGDFGEGCFEFGBECCFFFG?FD76=AC@<CF5>?F
@M00200:205:000000000-AKKM3:1:1101:18627:6518 1:N:0:1
ACTGGGCTTAAAGGGCGCGTAGGTGGCGGCATAAGGCTGTGGTGAAAGTCTGGGGCTCAACTCCAGATCGGCCGCGGCGACTGTGTCGCTTGGGCACCGTAGAGGCAGATGGAATTCCGGGTGTAGCGGTGGAATGCGTAGAGATCCGGAAGAACACCAGTGGCGAAGGCGGTCTGCTGGGCGGTGAGCTCGCGAGAGCTCAATAGCCGACACTGAGGCGCGACAGCGTGGGGAGCAAACAGGG
+
GGGGGGGGGGGGGGGGGGGGGGGGGGGGGGGGGGGGGGGGGGGGGGGGGGGGGGGGGGGGGGGGGGGGGGGGGGGGGGGGGGGGGGGGGGGGGGGGGGGGGGGGGGGGGGGGGGGGGGGGGGGGGGGGGGGGGGGGGGGGGGGGGGGGGGGGGGGGGGGGGGGGGGDGGGGGGGGGGGGGGGGGGGGGGGGGGGGGGGGGGGGFFGGGGGGGGGFGFGGGGGGGFGGFFFFGE8CDFFFG4:?(
@M00200:205:000000000-AKKM3:1:1101:6978:6534 1:N:0:1
ATTGGGTTTAAAGGGTGCGCAGGCGGGCTTGTAAGTCAGGGGTGAAAGCCACCGGCTCAACCGGTGAATTGCCCTTGATACTGCAAGTCTTGAGTCCTGGAGAGGCTGTCGGAATTCGTGGTGTAGCGGTGAAATGCGTAGATATCACGAGGAACACCGGATGCGTAAGCGGACAGCTGGACAGGTACTGACGCTCAGGCACGAAAGCGTGGGGAGCGAACAGGATTAGATACCCTGGTA
+
GGGGGGGGGGGGGGGGGGGGGGGGGGGGGGGGGGGGFGGGGGGGCGGGGGGGGGGG=FGGGGGGGGGDFFGGGGGGGGGGGGGFGGGGGGGGGGGFFGGGGGGGGGFGGGGGGGGGGGGGGGGGGGGGGGGGGGFGGGGGGGGGGGGGGGGGGGGGGGGGGGGGGGGFGGGGGGGGGGGGGGGGGGGFGGGGGGGEGGGGGGGGGGGGGGGGGGFD3CEGGGGGBGGFFFAGGGGF:FFF
@M00200:205:000000000-AKKM3:1:1101:21653:6544 1:N:0:1
ACTGGGTGTAAAGCGCGTGTAGGCGGATCGTTAAGTGCCTTGTGAAATCCTGCGGCTCAACCGCAGAACTGCTGGGCATACTGGCGGTCTTGGGCCACTCAGGGGTCACTGGAACAAGCGGTGGAGCGGTGAAATGCGTAGATATCGTTTGGAACGCCAATGGTGAAAACAGGTTGCTGGGAGTGTGCTGACGCTGAGACACGAAAGCCAGGGGAGCAAACGGGATTAGATACCCGCGTA
+
GGGGGGGGGGGGGGGGGGGGGGGGGGGGGGGGGGGGGGGGGGGGGGGGGGGGGGGGGGGGGGGGGGGGGGGGGGGGGGGGGGGGGGGGGGGGGGGGGGGGGGGGGGGGGGGGGGGGGGGGGGGGGFGGGGGGGGGGGGGGGGGGGGGGGGGDGGGGGGGGGGGGGGGGGGGGGGGGGGGGGGGGGGGGGFGFGGGGGGGGGFGEGGGGGGGGGGFGFGGGGDGGBGGFFF2FCGGGFFFE
@M00200:205:000000000-AKKM3:1:1101:23472:6571 1:N:0:1
ATTGGGCTTAAAGGGTGCGCAGGCGGTCTGTTAAGCAGGGTGTGAAAGCCCCCGGCCCAACCGGGGAATTGCGCCCTGAACTGACAGGCTTGAGTGGGATAGAGGTGTGGGGAACTTCCGGTGGAGCGGTGAAATGTGTTGATATCGGAAGGAACGCCAGAGGCGAAAGCGCCACACTGGGTCTCAACTGACGCTGAGGCACGAAAGCCAGGGGAGCAAACGGGATTAGATACCCCAGTAAGA
+
GGFGGGGGCGGGAFGGEGGGGGGGGGGGGGGGGGGGGGGGGGGGGGGGGGGGGGGGGFFGGGGGGGGGGGGGDGEGGGGGGGCFGGGGGGFCFGEFFGGGGGGGGGGFGFGGGGGGGGGGGGGGGGGGGFCFCGGFFFGGGC9=CGCEGGGGGDFGEGGG@FFGGGDFGGGEECCCECF@FFGGGG9EGG?CECGDEGGGGGGGEE9>FGGF>EE<<CFGFG=D05*)/*)2+,+9>E:CFF2
@M00200:205:000000000-AKKM3:1:1101:13197:6583 1:N:0:1
ACTGGGTTTAAAGCGCGCGTAGGCGGCTCGTCAAGTCGGGGGTGAAAGCCTGCAGCTCAACTGCGGAACTGCCTTCGATACTGTCGAGCTTGAGTGCAGGAGGGGTGATCGGAACTCCAGGTGTAGCGGTGAAATGCGTAGAGATCAGGAGGAACATCCGTGGCGAAGGCGACTACCTGGACCAGTACTGACACTGAGGCACGAAAGCGTGGGGAGCAAACAGGATTAGATACCCTAGTAAGA
+
GGGGGGGGGGGGGGGGGGGGGGGGGGGGGGGGGGGGGGGGGGCFFGGGGGGGGGGGG@GGGGGGGGGGGGGGGGGGGGGGGGGGGGGGGGGGGGCECCGCCEFFGGEGGGGGGGGGGGGGGGGGCAFCFE<CFGGGGDFECFGGGEGGGFGCCGFGCGGGGFGEEFGGGGGGGGG6EEFFFFGCGGCE7:FGGGGGGG**19:CGCDDECCE5C>D>GGGGGGG:DD<F=AG+<FC?@70:<6
@M00200:205:000000000-AKKM3:1:1101:5709:6592 1:N:0:1
ACTGGGTATAAAGGGAGCGTAGGCGGACATTTAAGTCAGGGGTGAAATCCCGGGGCTCAACCTCGGAATTGCCTTTGATACTGGGTGTCTTGAGTATGAGAGAGGTGTGTGGAACTCCGAGTGTAGAGGTGAAATTCGTAGATATTCGGAAGAACACCAGTGGCGAAGGCGACACACTGGCTCATTACTGACGCTGAGGCTCGAAAGCGTGGGGAGCAAACAGGATTAGATACCCTTGTA
+
GGGGGGGGGGGGGGGGGGGGGGGGGGGGGGGGGGGGGGGGGGGGGGGGGGGGGGGGGGGGGGGGGGGGGGGGGGGGGGGGGGGGGGGGGGGGGGGGGFFAFFDGGGGGGGGGGGGGGGGGGGGGGGGGGGGDGFGGGFGGGEGFGGGGG7BFGGGGGGGC<<<8CFEDGDGGGGGFECCFFGFGGGGGGCE8EGGGG5;*;>7EEEG4=C@@:E)97FGGGGGG?C>4?B4FFFCF?FFG
@M00200:205:000000000-AKKM3:1:1101:8809:6597 1:N:0:1
ACTGGGTGTAAAGGGAGCGTAGGCGGACATTTAAGTCAGGGGTGAAATCCCAGAGCTCAACTCTGGAACTGCCTTTGATACTGGGTGTCTTGAGTGTGATAGAGGTAAGTGGAACTCCGAGTGTAGAGGTGAAATTCGTAGATATTCGGAAGAACACCAGTGGCGAAGGCGACTTACTGGATCATTACTGACGCTGAGGCTCGAAAGCGTGGGGAGCAAACAGGATTAGATACCCCAGTA
+
GGGGGGGGFGGGGGGGGGGGGGGGGGGGGGGGGGGGGGGGGGGGGGGGGGGGGGGGGGGGGGGGGGGGGGGGGGGGGGGGGGGGGGGGGGGGGGGGGGGGGGGGGGGGGGGGGGGGGGGGGGGGGGGGGGGGGGGGGGGGGGGGGGGGGGGGGGGGGGGGGGGGGGGGGGGGGGGGGGGFGGGGGGGGGGGGGGDGGGGGGGGGGGGGGGDGEGFGFGGGGGGGFGG@4FFFGGF*.)9C
@M00200:205:000000000-AKKM3:1:1101:14922:6599 1:N:0:1
ACTGGGTTTAAAGGGCGCGTAGGCGGGATGGCAAGTCGGTCGTGAAATCCCTTGGCTCAACTGAGGGGGGTCGGCCGATACTGCTGTTCTTGAGGGATGCAGAGGAGACTGGAATTCCCGGTGTAGCGGTGAAATGTGTAGAGATCGGGAGGAACACCGGTGGCGAAGGCGGGTCTCTGGGCATCTCCTGACGCTGAGGCGCGAAAGCGTGGGGAGCAAACGGGATTAGATACCCCAGTA
+
GGGGGGGGGGGGGGGGGGGGGGGGGGGGGGGGGGGGGGGGGGGGGGGGGGGGGGGGGGGGGGGGGGGGGGGGGGGGGGGEGGGGGGGGGGGGGGGGGGGGGGGFGGGGGGGGGGGGGGGGGGGGGGGGGDGGCFFEGGGGGGGFFGGGGGGGGGGGGGGGGGGGGGGGGGGGGGGGGGGGGGGGGFGGGGGGGGGGGGGGGGGGGGGGGGGDGGFGEGGGGGGGBGF2?F<FFCG7>DFG
@M00200:205:000000000-AKKM3:1:1101:12870:6600 1:N:0:1
ATTGGGCATAAAGCGCGTGTAGGCGGTCCGGTAAGTCGGCTGTGAAAGTCCAGGGCTCAACCCTGGGATGCCGGTCGATACTGTCGGACTAGAGTCCGGAAGAGGCGAGTAGAATTCCCGGTGTAGCGGTGAAATGCGCAGATATCGGGAGGAACACCAACGGCGAAGGCAGCTCGCTGGGACGGTACTGACGCTGAGACGCGAAAGCGTGGGGAGCAAACAGGATTAGATACCCGTGTA
+
GGGGGGGGGGGGGGGGGGGGGGGGGGGGGGGGGGGGGGGGGGGGGGGGGGGGGGGGGGGGGGGGGGGGGGGGGGGGGGGGGGGGGGGGGGGGGGGGGGGGGGGCFGGGGG,EFGGGGGGGGGGGGGGGGGGGGGGGGGGGDFGGFGGGGEGGGGGGGGGGGGGGGGGGGGGGGGGGGGGGGGGGGGGGGGGGGGGGGGFEEGGGGGGGGGGGGGEGEGGGGGGGFGGFF=9FGD83:3>G
@M00200:205:000000000-AKKM3:1:1101:19580:6602 1:N:0:1
ATTGGGTTTAAAGCGTGTGTAGGCGGATTTGTAAGTACCTTGTGAAATCCCACGGCTCAACCGTGGAACTGCTCGGTATACTGCTTATCTTGAGCCACTTAGGGGCTACCGGAACAAATGGTGGAGCGGTGAAATGCGTAGATATCGCTTGGAACGCCGAAGGTGAAAACAGGTTGCTGGGGATGTGCCGACGCTGAGACACGAAAGCCAGGGGAGCAAACGGGATTAGATACCCGGGTA
+
GGGGGGGGGGGGFGGFGGGGGGGGGGGGGGGGGFGGGGGGGGGGGGGGGGGGGGGGGGGGGGGEFGGGGGGGGGGCGFGGGGGGGGGGGGGGGGGGGGGCFGGFGGEGGGGGFGGGGGGFFGFFDFGEGGGFFDGGGGGGGDGFDGGGGGDEGGFGFCCGGGGGGGGGGDGGFEFFFFGGGGGGGGGGG95CEGG=EFDEF5:CEEDCF:EGGG37@E*CFGEC05*8FFBGGGGDBF>7
@M00200:205:000000000-AKKM3:1:1101:19374:6605 1:N:0:1
ATTGGGCTTAAAGGGCGCGTAGGCGGCTTTGCAAGTGACGGGTGAAATCCCTCGGCTTAACCGAGGAACTGCCTGTCAGACTGCATGGCTTGAGACCAGGAGAGGTGAGTGGAATTCCCAGTGTAGCGGTGAAATGCGTAGATATTGGGAGGAACACCAGTGGCGAAGGCGGCTCACTGGACTGGTACTGACGCTGAGGCGCGAAAGCGTGGGGAGCAAACAGGATTAGATACCCGAGTA
+
GGGGGGGGGGGGGGGGGGGGGGGGGGGGGGGGGGGGGGGGGGGGGGGGGGGGGGGGGGGGGGGGGGGGGGGGGGGGGGGGGGGGGGGGGGGGGGGGGGGGGGGGGGGGGGGGGGGGGGGGGGGGGGGGGGGGGGGGGGGGGGGGGGGGGGGGGGGGFGGGGGGGGGEGGGEEEEGGGGGG7EFGF9<CFFGGGGGEEGFGGGGGGGGGGEGGGG@CBFFGGGDF<6C<FFAGFGGG>)7A
@M00200:205:000000000-AKKM3:1:1101:6282:6616 1:N:0:1
ACTGGGTGTAAAGCGCGTGTAGGCGGCCGAGCAGGTCTGTTGTGAAAACTGGAGGCTCAACCTCCAGACGTCGACAGAAACCGCCCGGCTAGAGTCCGGAAGAGGAGAGTGGAATTCCTGGTGTAGCGGTGAAATGCGCAGATATCAGGAAGAACACCAATGGCGAAGGCAGCTCTCTGGGACGGTACTGACGCTGAGACGCGAAAGCGTGGGGAGCGAACAGGATTAGATACCCTCGTA
+
GGGGGGGGGGGGGGGGGGGGGGGGGGGGGGGGGGGGGGGGGGGGGGGGGGGGGGGGGGGGGGGGGGGGGGGGGGGGGGGGGGGGGGGGGGGGGGGGGGGGGGGGGGGGGGGGGFGGGGGGGGGGGGGGGGDGGFFGGGGGCGGGGGGGGFGGGGGGGGGGGGGFGGGGGGGCEGGFFGGGGGGGGGGGGGGGDGGGGGGFGGDGG5DFEGGGGG@D>ECGDDGFBDGFFF<D:<EFFD@5
@M00200:205:000000000-AKKM3:1:1101:7305:6619 1:N:0:1
ACTGGGTGTAAAGGGAGCGTAGGCGGACATTTAAGTCAGGGGTGAAATCCCGAGGCTCAACCTCGGAACTGCCCTTGATACTGGGTGTCTTGAGTGTGAGAGAGGTATGTGGAACTCCGAGTGTAGAGGTGAAATTCGTAGATATTCGGAAGAACACCAGTGGCGAAGGCGACATACTGGCTCATTACTGACGCTGAGGCTCGAAAGCGTGGGGAGCAACCAGGATTAGATACCCCTCGTA
+
FGGDEFGCFGFFG<@CCFEGGEGGGGF:CFFGGGFFFFGGFGFGFFCAFFGCFFGGEGFGGGG=FGE7CFDE8FFCFCFGGGGF8C:@FGFFFFEF@FA?ACFE7,FE<F9?,B,,CF@7BFGFGGGF@EDF=9<DFGGG@EFGGGFCGE::DFCFGGG:FEFGGDCCD7:7ECE>DDGCF,DCG;BFGFCG=EGGGG556DG5CEC<CEC>@8.7=CC**/2*17><4*):FFGCFBB5*
@M00200:205:000000000-AKKM3:1:1101:24782:6640 1:N:0:1
ATTGGGTTTAAAGGGTGCGTAGGTGGGTAGGTAAGTCAGTGGTGAAATCCCCGAGCTTAACTTGGGAACTGCCGTTGATACTATCTATCTTGAATATCGTGGAGGTAAGCGGAATATGTCATGTAGCGGTGAAATGCTTAGATATGACATAGAACACCCATTGCGAAGGCAGCTTACTACACGATCATTGACACTGAGGCACGAAAGCGTGGGGAGCAAACAGGATTAAATACCCTGGTAAGA
+
GGGGGGGGGGGGGGGGGGGGGGGGGGGGGGGGGGGGGGGGGGGGGGGGGGGGGGGGGGGGGGGGGGGGGGGGGGGGGGGGGGGGGGGGGGGGGGGGGGGGGGGGGGGGGFFGFCFGGDGGGCEGF,CFDGDGGGFGGGGGGFGEFGG<EG<EFE9FGGCD@FFGGGGGFCFEGFEFGGCA@6CB+DEGGFFGGCFFFCCFGGGGGEG>E7*FDG?4)AFGGGGGFGD3+1)+52+8AFAC7)9
@M00200:205:000000000-AKKM3:1:1101:4426:6651 1:N:0:1
ACTGGGTGTAAAGGGCGCGTAGGCGGCTTGCCAAGTCAGGGGTGAAATCCTGCAGCTCAACTGTAGAAGTGCCTTTGATACTGGCGAGCTCGAGGGAGGTAGGGGTGGGTGGAACTTCTGGTGGAGCGGTGAAATGCGTTGATATCAGAAGGAACGCCGGTGGCGAAAGCGACCCACTGGATCTCTACTGACGCTGAGGCGCGAAAGCTAGGGGAGCAAACGGGATTAGATACCCTGGTA
+
GFGGGGGGGGGGGGGGGGGGGGGGGGGGGGGGGFGGFGGFGGGGGGGGGGGGGGGGGFGGGGGGGGGGEFFGGGGGGGGGGGGGGCFGGGGGGGGGGGGGGGGDGGGGGGGGGGFGGGGGGFGGGGGGGGGGGCEGFGGGGGGGGGFGGGGGGGGDGGGGGGGGGGGGGGGGGGGFGGGGGGGDFGCFGGGGGGGGGGGGGGGGDGGG7<FGGGEGFGGGGDEGFGGBFFFDGDF4)8@F
@M00200:205:000000000-AKKM3:1:1101:6662:6653 1:N:0:1
ATTGGGTTTAAAGGGCGCGTAGGCGGTGCGGTAAGTCTTCTGTGAAATCTCCAGGCTCAACCTGGAGCGGTCAGGGGAAACTGCCGTGCTGGAGTGTGGGAGAGGTGCGTGGAATTCCCGGTGTAGCGGTGAAATGCGTAGATATCGGGAGGAACACCTGTGGCGAAAGCGGCGCACTGGACCACAACTGACGCTGAGGCGCGAAAGCTAGGGGAGCAAACAGGATTAGATACCCTTGTA
+
GGGGGGGGGGGGGGGGGGGGGGGGGGGGGGGGGGGGGGGGGGGGGGGGGGGGGGGGGGGGGGGGGGGGGGGGGGGGGGGGGGGGGGGGGGGGGGGGFGGGGGGGGGGGGGGGGGGGGGGGGGGEGGGGGGGGGGGGGGGGGGCGGGGGGGGGGGGGGGGGGGGGGGGFGGGGGGGGGGGGGGGGGGGG?GG?EEGGGGGGGGGGEE:CFFGGGE7DFGFGGGGF<CF?FFAGGGGGF:FF
@M00200:205:000000000-AKKM3:1:1101:11692:6657 1:N:0:1
ATTGGGCTTAAAGTGCGCGTAGGCGGCCGCACCGGTCTCGGGTGAAAGCCCCCGGCTCAACCGGGGAGGAGCCCGGGATACCGTGCGGCTCGAGGGGGGCAGGGGCAGGCGGAACTTCCGGTGGAGCGGTGAAATGCGTAGATATCGCTTGGAACGCCGGCGGTGAAAACGGACAGCTGGGGGTGCTCTGACGCTGAGACACGAAAGCCAGGGGAGCGAACGGGATTAGATACCCCTGTA
+
GGGGGGGGGGGGGGGGGGGGGGGGGGGGGGGGGGGGGGGGGGGGGGGGGGGGGGGGGGGGGGGGGGGGGGGGGGGGGGGGGGGGGGGGGGGGGGGGGGGGGGGGGGGGGGGGGGGGGGGGGGGGGGGGGGGGGGGGGGGGGGGGGGGGGGGGGGGGGGGGGGGGGGGGGGGGGGGGGGGGGGGGGGGGGGGGGGGGGFFGGGGGGGGGGFEFGEDGFGGG:DGG?GFBFBAFGG?DFFFC
@M00200:205:000000000-AKKM3:1:1101:19955:6678 1:N:0:1
ACTGGGCGTAAAGCGTACGTAGGCGGCTTTGTAAGTTAGAGGTGAAAGCCCGGGGCTCAACTCCGGAATTGCCTTTAAGACTGCATCGCTTGAATCATGGAGAGGTTAGTGGAATTCCGAGTGTAGAGGTGAAATTCGTAGATATTCGGAAGAACACCAGTGGCGAAGGCGACTAACTGGACATGTATTGACGCTGAGGTACGAAAGCGTGGGGAGCAAACAGGATTAGATACCCTAGTA
+
GGGGGGGGGGGGGGGGGGGGGGGGGGGGGGGGGGGGGGGGGGGGGGGGGGGGGGGGGGGGGGGGGGGGGGGGGGGGGGGGGGGGGGGGGGGGGGGGGGGGGGGGGGGGGGGGGGGGGGGGGGGGGGGGCGGGGGGGGGGGGGGGGGGGGGGDFGGGGGGGGGFGGGGGGGGGGGGGGGGGGGGGGGGGGGGCEDGGGGGGGGGGGGGGGGGGGGFGDGGGGGGGBFF>FFFGGFGG55BF
@M00200:205:000000000-AKKM3:1:1101:11612:6681 1:N:0:1
ACTGGGCTTAAAGGGCGCGTAGGCGGCCGCCTAAGTCAGACGTGAAATCCCTCGGCTCAACCGGGGAACTGCGTCTGATACTGGGTGGCTTGAATCCGGGAGAGGGATGCGGAATTCCAGGTGTAGCGGTGAAATGCGTAGATATCTGGAGGAACACCGGTGGCGAAGGCGGCATCCTGGACCGGCATTGACGCTGAGGCGCGAAAGCCAGGGGAGCAAACGGGATTAGATACCCCGGTA
+
GGGGGGGGGGDGGGGGGGGEGGGGGGGGGGGGGGGGGGGGGGGGGGGGGGGGGGGGGGGGGGGGGGGGGGGGGGGGGGGCGGGFGGGGGGGFEFGGGGGG:FGDGGDE@FGGGCEGGGGG8<BCFFGGEGGGGFDC9:CEC7FFGBFFDF7@CFG8FFG7<C:CCEEGGGEEC5EFCEFF8F=EGG**9>?FGCC5CCC5=DEGG8CFGCGGGGEGEGG+97EGBDG2=@5>FAC3B:8*
@M00200:205:000000000-AKKM3:1:1101:9571:6683 1:N:0:1
ACTGGGTTTAAAGCGCGCGCAGGCGGATCAGCAAGTCAGATGTGAAATCTCGAAGCTCAACTTCGAAACTGCGTCTGAAACTGCTAGTCTAGAATGTCGGAGGGGGCAGGGGAATTTCACGTGTAGGGGTAAAATCCGTAGAGATGTGAAGGAACACCGGAGGCGAAGGCGCCTGCCTGGACGACTATTGACGCTGAGGCGCGAACGCGTGGGGAGCAAACAGGCTTAGATACCCTAGTA
+
GFFEE@F@FEGAFGGGGEED:CCFFD+7FFGFGFGGGGGFECGGGF<@F,CFC<FGFGGCFGGG@FGGGGGGGGGGGCAFGEEE9AAEFG9EFGFGFEGGGGGGGGGDGGGGE78DFF9FGGGGGGCFGGDFD@ECFFGGGGFGDAFC,@9<CFCCGGGCECCGGDC7CGEEEGFCGGFGGGG*CGCC9@EGC5D=*;*/*11:E5<5*1/*:*09:FCEFG6C(9<7675:9:+>5>@<
@M00200:205:000000000-AKKM3:1:1101:21316:6691 1:N:0:1
ACTGGGTGTAAAGGGCGCGTAGGTGGCCACTATAAGGCCGCGGTGAAAGTTCGGGGCTCAACCCCGAATCTGCCGCGGCGACTGTAGGGCTTGGGCACTGTAGAGGCAGATGGAATTCCGGGTGTAGCGGTGAAATGCGCAGATATCAGGAGGAACACCGATGGCGAAGGCAGGTCTCTGGGCATTAACTGACGCTGAGGAGCGAAAGCATGGGGAGCGAACAGGATTAGATACCAGCGTA
+
GGGGGGGGGGGGGGGGGGGGGGGGGGGGGGGGGGGDF@FGDGGCGGGGGGGGGGGDGEGFGGGGGGGEFFGGGGGGGGGGEG@CFGGGEFDFFGCFGGGFDFBAFGFGGG>FFGGGGGGGGGEGFFFGEGGGGGGGGGGGGGGGGGGGGGGGGGGGGCG7FEGDGDEEEDBFC8FGGGGGGFEF8@CFGGFF<CCEGCG*+17EC=GDF?FFGG)7@CEC7D:C0CC<49<*<,+*)08E3
@M00200:205:000000000-AKKM3:1:1101:23661:6696 1:N:0:1
ATTGGGTTTAAAGGGCGCGTAGGCGGGGAGGTAAGTCGGGTGTGAAATCCCTCGGCTCAACCGAGGAACGGCGCCCGAAACTGTCTCTCTTGAGTCCCGGAGAGGAAGGTGGAATTCCCGGTGTAGCGGTGAAATGTGTAGAGATCGGGAGGAACACCGGTGGCGAAGGCGGCCTTCTGGACGGTGACTGACGCTGAGGCGCGAAAGCGTGGGGAGCAAACGGGATTAGATACCCCCGTA
+
GGGGGGGGGGGGGGGGGGGGGGGGGGGGGGG@FGGCFGGDCFGGGGGGGGGFGGGGGGGGGGGGGGGFACGGGEEFGGGGGGGGGGGFGGGGGGGGGGGGDGGGGCCGD,@FGGGGGGGGGGGGGGGGGGDGG;FG;CFFGGGGGGGCC<7FEGGGGGGFFEGGGDGGGGEEC8:CFGGGGGGG8CEFFCGGGGGGGGGGGGDGGGGGGCEEGG:DFGGGGGCC?G*86?A>CFGF@EDG
@M00200:205:000000000-AKKM3:1:1101:16952:6705 1:N:0:1
ATTGGGTTTAAAGGGCGCGTAGGCGGATGACCAAGTTGGGGGTGAAATCCCGGGGCTTAACCTCGGAACTGCCTCCAAAACTGGTCGTCTTGAGTTTGGGAGAGGTGTGTGGAACTCCGAGTGTAGAGGTGAAATTCGTAGATATTCGGAAGAACACCAGTGGCGAAGGCGACACACTGGCCCAATACTGACGCTGAGGCGCGAAAGCGTGGGGAGCAAACAGGATTAGATACCCGTGTA
+
GGGGGGGGGGGGGGGGGGGGGGGGGGGGGGGGGGGGGGGGGGGGGGGGGGGGGGGGGGGGGGGGGGGGGGGGGGGGGGGGGGGGGGGGGGGGGGGGGGGGGGGGGGGGGGGGGGGGGGGGGGGGGGGGGGGGGGGGGGGGGGGFGGGGGGGGGGGGGDGGGGGGGGGGGGGGGGGGGGGGGBCEGGGGGGGFGGGEDGGGGGGGGGDGGEGGGGFGFGFDFGGGFFFBFFFGFAFGEEFG
@M00200:205:000000000-AKKM3:1:1101:4192:6713 1:N:0:1
ACTGGGTTTAAAGCGCGCGCAGGTGGGTGAGCAAGTCGGAAGTGAAATCTCGGAGCTCAACTCCGAGGCTGCTCCCGAAACTGCTCGTCTAGGGACTGGTAGAGGCTGGTAGAATTCCCGGTGTAGCGGTGGAATGCGTAGATACCGGAAGGAACACCAGTGGCGAAAGCGATTTGCTGGTCCGCCCTTGACGCTCAGGCGCGAAAGCTAGGGGAGCGACCGGGATTAGATACCCTAGTA
+
FEFGG9@F@FGGGFGEFGGGCFG@FFEGGGGGCAFEF@CEGCGGGG<FFDGG,@FEFFFGGGFGEGCCEDDEC?FF@FEFGGGGFA=FEF7<<EEFF?FG<FFAGGGGGGGCGCFEEFF:F>>FFFGDCFCC<FDFD=CEGEGACAFG+CFD@BFGGEC,@>,>CE17FGEECF7C9CD:EGGGGEG8FGCFEE7E8EGG=DE8*8)5+<@C@G5>D58*91/)4)936*6*A8+=:)*0
@M00200:205:000000000-AKKM3:1:1101:6776:6752 1:N:0:1
ACTGGGTGTAAAGGGCGCGTAGGCGGCCTGGTAAGTAGGGGGTGAAATCCTGCGGCTTAACCGCAGGGCTGCCTTCTAAACTGTCAGGCTCGAGCACGGTAGAGGCAGATGGAATTCCCGGTGTAGCGGTGGAATGCGTAGAGATCGGGAAGAACATCAGTGGCGAAGGCGGTCTGCTGGGCCGTTGCTGACGCTGAGGCGCGACAGCGTGGGGAGCAAACAGGATTAGATACCCTCGTA
+
GGGGGG<FGGGGGGGGGGGGGGGGGGGGGGGFFGGGEFGGGGFGGGGGGGGGGGGGGGGGGGGGDGGGGGGGGGGGGGGGGGGGGGGGCEFG@FGGGGGGFGGGGGGGGGGGGCFFGGGGGGGGGGCFGGGGDCGGGGGGDGCB>FFCCECGGFGGGFGGGGGGCFGGGGGGGGGG9+CFE58EGGGGGCECEGC==EGGDGGGGGGFEEGGGGFGFGGG5CFGFGGFFFAGGFG457)C
@M00200:205:000000000-AKKM3:1:1101:24686:6764 1:N:0:1
ACTGGGCTTAAAGGGCGCGTAGGCGGGATGGCAAGTCAGTCGTGAAATCTCTCGGCTCAACCGAGAAACGTCGGCTGATACTGCCGTTCTTGAGGGATGCAGAGGAGACTGGAATTCCCGGTGTAGCGGTGAAATGTGTAGAGATCGGGAGGAACACCGGTGGCGAAGGCGGGTCTCTGGGCATTTCCTGACGCTGAGGCGCGAAAGCGTGGGGAGCAAACGGGATTAGATACCCTGGTA
+
GGGGGGGGGGGGGGGGGGGGGEGGGGGCGGGGGGGGGGGGGGGGGDGGGGGGCGGGGGGGGGGGGCEGGGFGGGGGGGGGGGGGGGFGGGGGGGGGGGGGGGGGGGGGGGGGFGGCDDGGGGGGGGGG@FGGGGGGCCFCF,=FGGGGGGDGGCGDFGEGGGGGGGGDEGGGGGGEGGGGGGGC+AEGGGGFGGGGGGC5=DG8C5<DE=*8?E@CBGCEFDEGFGF26/4*<<<D>7?<
@M00200:205:000000000-AKKM3:1:1101:3805:6774 1:N:0:1
ATTGGGCTTAAAGCGTGCGCAGGCGGTTGTGCAAGACAGGTGTGAAATCCCCGGGCTTAACCTGGGAACTGCACTTGTGACTGCACAGCTGGAGTGCGGCAGAGGGGGATGGAATTCCGCGTGTAGCAGTGAAATGCGTAGATATGCGGAGGAACACCGATGGCGAAAGCGACTGTCTGGGGTGCCTGTGACGCTGAGGCGCGAAAGCCAGGGGCTCAAACGGGATTAGATACCCTAGTA
+
GGGEGGGGGGAFFGGEGGGGGGGGGGGEGGGGGGGFGGFGGGGGGGGGGGGGGGGGGGGGGGGGGGGGGGGGGGGGGGGGGGGGGGGFGGGGGGFFCFGGGGFGGGGG7FGGGFGGGGGGGGGGGGCGGGGGGCFGGGGDG@GFGFGGGGDGGGG8FGEGGGDGGGGDEFDEEGGGGGGGFGCEEFFFEFGGGEDGDGG=EGCEGGGGDFCCE5)/;?9CF<E3?GGFFFDFGFGGFFFG
@M00200:205:000000000-AKKM3:1:1101:12494:6774 1:N:0:1
ACTGGGCTTAAAGGGCGCGTAGGCGGCTCGATAAGGCTCGCGTGAAAGTCCGGGGCTCAACCCCGGATCGGCGTGGGCGACTGTTGGGCTGGAGCACGGTAGGGGCAGACGGAATTCCGGGTGTAGCGGTGGAATGCGTAGAGATCCGGAAGAACACCGGTGGCGAAGGCGGTCTGCTGGGCCGGAAGGGGGCAGAGCAATCTGTCCCCGTGCTGACGCTGAGGCGCGACAGCGTGGGGAGCA
+
GGGDFGGGCFFGFGGGGGEFGGGGGGGGGGGGGGGFGFGGGGGGEGGGGGGGGGDGGGGGGGGGEECGGDGGGGGEGGGFGEEGGGGGGDFGFGGGGGGDGGGGGGGGGGGGGGGGGGGGE>FF:FGGGGGFGFFFGGFGGGGGGGGGGGGGGGFFGGFFCGDF5EGGGFGGGGGGGFGGGFGGGGECG<EEDGDGGGFGGFGGCCGGGGG5EG?FFGC*95CF?CDBFFFGFECD>EFCD><
@M00200:205:000000000-AKKM3:1:1101:25921:6789 1:N:0:1
ATTGGGTTTAAAGGGCGCGTAGGTGGCGACATAAGGCTGTGGTGAAAGTCTGGGGCTCAACTCCAGATCGGCCGGGGCAACTGTGTCGCTTGGGCACTGGAGAGGCAGATGGAATTCCGGGTGTAGCGGTGGAATGCGTAGAGATCCGGAAGAACACCAGTGGCGAAGGCGGTCTGCTGGGCAGTGAAACCGCGCGGGTTCAATAGCCGACAGTGAGGCGCGAGAGCGTGGGGCGCAATAAGGG
+
FFGGGGFGGGGGGGGGEGGGGGGEGGGDGGGGGGGGG<,C,EFGGGF@CFFC<@FGG<EFGG,:@FGDGFGG@:++@+4FFFGEBFAFFGGGGE<4+,B,BFGGB?F:4CFGGGGGGG<CFEGGAFFGGGGGGGGGGGGGGGGGFG<FFG7FGDFCGFCDFGGGGGGGGCCEB*=89CFE;FF><+<+4*::=C)21?8**2?+<+065=***3/;*5;*9D8)(791))-)1*2>.3)+262(
@M00200:205:000000000-AKKM3:1:1101:17660:6795 1:N:0:1
ATTGGGTTTAAAGCGCGCGCAGGTGGATGAGTATGTGCCGTGTGAAAGCGCCGTCCTTACGATGGCGAGGTCGTGGTAGACAGCTTATCTAGAGGCTCGAAGAGGTCGATGGAATTCCGGGTGGAGCGGTGAAATGCGTAGATATCCGGAGGAACACCAGGGGCGAAAGCGGTCGACTGGTCGAGTTCTGACACTGAGGCGCGACGGCGTGGGGAGCAAACCGGATTAGATACCCCCGTA
+
GGGGGGGGGGGGGGGGGGGGGGGGGGGGGGGGGGGGGGGGGGGGGGGGGGGGGGGGGGGGGFGGGGGGGGGGGGGGGGGGGGGGGGGGGGGGGGGGGGGGGGGGGGGGGGGGGGGGGGGGGGGGGGGGGGGGGGGGGGGGGGGGGGGGGGGGGGGGGGGGGGGGGGGGGGGGGGGGGGGGGGGGGFGGFCGGGGGGGGGGGGG5EGGGGGGGGG)CDGGGG7EGFGG?=BBGGGGC>BD=
@M00200:205:000000000-AKKM3:1:1101:19672:6802 1:N:0:1
ACTGGGCTTAAAGTGTGCGCAGGTGGCCGCGCAAGTCGAGTGTGAAATCCCCGAGCTTAACTTGGGAATTGCGCTCGAAACTACGTGGCTCGAGTGTGGCAGAGGAAGGTGGAATTCCACGTGTAGCGGTGAAATGCGTAGAGATGTGGAGGAACACCGATGGCGAAGGCAGCCTTCTGGGCCAACACTGACGCTCATGCACGAAAGCGTGGGGAGCAAACAGGATTAGATACCCGGGTA
+
GGGGGGGGGGGGFEFGGGGGGGGGGGGGGDGGGGGGGGGGGGGGGDFGGGFGGGGGGDGGGGGGGGGGGGGGGGGGGGGGGGGGGGGGGGGGEGGGGGGGGGGGGGGGGEGGGGGGFGGGGGGGGFGGGGGGGGGGGDGGGGFGGCFCD9F:FGGGGGFGGGDGEGGEGGGGGGGGGGGGGGFEGFGDGGFGDEGGGGGGGGC8EGDGGGEDEGEGFGC6<C8<0<CB4@FGGGF<BBBE
@M00200:205:000000000-AKKM3:1:1101:27498:6803 1:N:0:1
ATTGGGTTTAAAGGGTGCGTAGGCGGCGCCGCAAGTGTCTTGTGAAATCCCACGGCTCAACCGTGGAATTGCTCGACAGACTGCGGTGCTTGAGGTTGGTAGGGGTCGCTGGAACTCTAGGTGGAGCGGTGAAATGCGTAGATATCTAGAGGAACGCCGAAGGTGAAGACAGGCGACTGGGCCAATTCTGACGCTGAGGCACGAAAGCGTGGGGAGCGAACGGGATTAGATACCCCTGTA
+
GGGGGGGGGGGGGGGGGGGGGGGGGGGGGGGGGGGGGGGGGGGGGGGGGGGGGGGGGGGGFGGGGGGGGGGGGGGGGGGFGFGGGGEGGGGGGGGGGGGGGGGGGGGGGGGGGGGGGGGGGGGGGGEGGGGGGGGGGGGGGGGGGGGGGGGGGGGEGGGGGGGGGGGGGGFGGFGGGEGFGFFEGGGGGGGGGGDGGGGGGGEEGGGGGCGGGGEGFGGGGGDGFDFFF@4F:C<5:FFG
@M00200:205:000000000-AKKM3:1:1101:23696:6813 1:N:0:1
ATTGGGTGTAAAGCGCGTGTAGGCGGATTCGTGCGTCTGTCGCTGAAATCCCCCGGCTCAACCGGGGAAGGGGCGTGGATACGACGAGTCTGGAGGGGCATAGGGGGACCTGGAACTTCCGGTGGAGCGGTGAAATGCGTTGAGATCGGAAGGAACGCCCGTGGCGAAAGCGAGGTCCTGGATGCCTACTGACGCTGAGACGCGAAAGCCAGGGGAGCGAACGGGATTAGATACCCTTGTA
+
GGGGGGGGGGGGGGGGGGGGGGGGGGGGGGGGGGGGGGGGGGGGGGGGGGGGGGGGGGGGGGGGGGGGGGGGGGGGGGGGGGGGGGGGGGGGGGGGGGGGGGGGGGGGGFGGGGGGGGGGGGGGGFGGGGGGGGFGGGGGGGDFGGGGGGGGGGGGGGGGGGDGCGGGGGGGGEGEFGFFGGGGGGGGFGGGGGGGGGGGGGGGGGGG?FFGGEE3>EGGGGGG?9C?FF47CEFGFFFGF
@M00200:205:000000000-AKKM3:1:1101:8796:6822 1:N:0:1
ATTGGGTTTAAAGGGCGCGTAGGCGGTCAGCACAAGTCAGTTGTGAAATCTCCGAGCTTAACTCGGAAAGGTCAACTGATACTGTGCGACTAGAGTGCAGAAGGGGCAACTGGAATTCTCGGTGTAGCGGTGAAATGCGTAGATATCGAGAGGAACACCTGCGGCGAAGGCGGGTTGCTGGGCTGACACTGACGCTGCGGCGCGAAAGCTAGGGGCGCGAACGGGATTAGATACCCTTGTA
+
GGGGGGGGGGGGGGGGGGGGGGGGGGBFCGGGGGGGEFFDGGGGGGGGGGAFGGF@C7EFDFE<F@FG7FFEGGGFGGFF9CFEEFGGGGGGGGGGFGFGCEG8FEGCFGFGGFGGFG<E:FGGGGGGGGGGGFFFGGGGGGDFGGGEDGGGCDCGFGGGFGEGGGGGGCFEGG*=CGGGGGGGGF9CFGGCEGD5**177>EED5C)CF7CF>;)8C>CDGGG?C5:67):EGGF4)7<7
@M00200:205:000000000-AKKM3:1:1101:11410:6848 1:N:0:1
ACTGGGTTTAAAGTGTGCGCAGGTGGCCGCGCAAGTCGAGTGTGAAATCCCCGGGCTTAACTTGGGAATTGCGCTCGAAACTACGTGGCTGGAGTGTGGCAGAGGGAGGTGGAATTCCACGTGTAGCGGTGAAATGCGTAGAGATGTGGAGGAACACCAATGGCGAAGGCAGCCTCCTGGGCCAACACTGACACTCATGCACGAAAGCGTGGGGAGCAAACAGGATTAGATACCCTAGTA
+
GGGGGGGGGGGGGGGGGGGGGGGGGGGGGGGGGGGGGGGGGGGGGGGGGGGGGGGGGGGGGGGGGGGGGGGGGGGGGGGGGGGGGGGGGGGGGGGGGGGGFGGGGGGGGGGGGGGGGGGGGGGGGGGGGGDGGGGFGGGGGGGFGGGGGGGGGGGGGGGGGGGGGGGGGGGGGGGGGGGGGGGGGGFEGGGGGGFFEFGGGGGDGGGGGCCEDGFGFGGFG485<GGBFFFGGGGC:>FG
@M00200:205:000000000-AKKM3:1:1101:7963:6852 1:N:0:1
ACTGGGTTTAAAGGGCAGGTAGGTGGTCTGATTTGTCTGGAGGTGAAAGCCTTGGGCTTAACCCAAGAAGTGCCCCGGAAACGGTCAGACTTTGAGTCTTGGAGAGGGTTGCGGAATTCCCGGTGTAGCGGTGAACTGCGTAGAGATCGGGAGGAACACCAGAGGCGAAGGCGGCTTTCTGGGCCTATCCTGACGCTGAGGAGCGAAAGCGTGGGGAGCAAACAGGATTAGATACCCTGGTA
+
GGGGGGEGGGGGGGGGGGGGGGGGGGGGGGCFGCGGGGGGFFEGGGGGGGGGGGGGGGGGGGGGGGGGGGGGGGGGGGFGGGGGGGGGGGGFGGGGGGGGGGGGGGGGGGEGDCGGGGGGGGGGGGGGGGEGG<A,CFGCFEGGGGGGGGGGGGDGGGGGGFGGGDEGEGGGGGGGGGGGGGGCFEFGFGGGEGDGGEEGDGGF8CDGEGGC5EFGFG*;<<=FBGC26FF7@@FC4FF5C>
@M00200:205:000000000-AKKM3:1:1101:24593:6854 1:N:0:1
ATTGGGCATAAAGTGTGCGTAGGCGGTCGCGCAAGTCGGATGTGAAATCTCAGGGCTCAACCCTGAAACTGCATTCGATACTGCGTGGCTAGAGTGCTGGAGGGGAGACTGGAATTTACGGTGTAGCAGTGAAATGCGTAGATATCGTAAGGAAGACCAGTGGCGAAGGCGAGTCTCTGGACAGCAACTGACGCTGAGGCACGAAGGCCAGGGGAGCGAACGGGATTAGCTACCCCGGTA
+
GGGGGGGGGGGGGGGGGGGGGGGGGGGGGGGGGGGFGGGGGGGGGGGGGGGGGGGGGGGGGGGGGGGGGGGGGGGGGGGGGGGGGGGGGGGGGGGGGGGGGDEGGGGGGGFGGGGGGGGGGFGGGGGGGGGGGGFGDGGDGGGGGGGGFGGGGGGCFGGGGGGGGGGGG>FGGGFGGGGGGGGGGGGGDGECGGGGGGGFEGEGGED<EGF>CEDGEGGDD)8><5C3*)6:<8*C>BFD
@M00200:205:000000000-AKKM3:1:1101:25736:6862 1:N:0:1
ACTGGGTGTAAAGGGCGCGTAGGTGGCCATCATAAGGCCGCGGTGAAAGTCTGGAGCTCAACTCCAGATCGGCCGCGGCGACTGTGAGGCTTGGGCACGGTAGAGGCAGATGGAATTCCGGGTGTAGCGGTGGAATGCGTAGAGATCCGGAAGAACACCAGTGGCGAAGGCGGTCTGCTGGGCCGTGGGAGGGTAACCTCCTAATAGCCGACACTGAGGCGCGACAGCGTGGGGAGCAAACAGG
+
GGGGGGGGEFGGGGGGGGGGGGGGCEGGGGGGGGFFGGGGGGGGGGGGGGGGGGGGGGGGGGGGGGGGGGGEDGGGGEGGGGGGGGGGGGDF@CDGGGGGFGE9DFGGGGGG8FEFGAEFEFGGCEFDGGEGGDGGGGGGG7FGGGCGGGGCGGFGGGGCGECFDF7FFE7CGGGGGGGGGDFGGEEGGDGGEECGF9FFG<FEGGGGGGD5:EFGFGFFDGGDBCD:>BBGGC/C5>@CD<06
@M00200:205:000000000-AKKM3:1:1101:8884:6864 1:N:0:1
ATTGGGCATAAAGCGCACGTAGGTGGTTTGTTAAGCCAGCTGTGAAATCCCCGGGCTCAACCTGGGCACTGCGGTTGGAACTGGCAAGCTAGAGTAGGGTAGAGGGGTGTGGAATTCCAGGTGTAGCGGTGAAATGCGTAGATATCTGGAGGAACATCAGTGGCGAAGGCGACACCCTGGACTCATACTGACGCTGAGGTGCGAAAGCGTGGGGAGCAAACAGGATTAGATACCCTTGTA
+
GGGGGGGGGGGGGGGGGGGGGGGGGGGGGGGGGGGGGGGGGGGGGGGGGGGGGGGGGGGGGGGGGGGGGGGGGGGGGGGGGGGGGGGGGFGGDFFFGGGGGGGGGGGGGGGGGGGGGGGGGGGGGAFGGGGGDGGGGGGGG>FGFGGGGDDDGGGGGGGGGGFG@FGFGGGGGGG>CGGGGGGFGFGGGGGGGGDEEFGFGFGGECGGGGGGGGBDBG*<D4CGFGGFFFAC9CGGFFFG
@M00200:205:000000000-AKKM3:1:1101:18318:6868 1:N:0:1
ATTGGGCGTAAAGGGTGCGTAGGCGGGCCAGTCAGTGCTTTGTGAAATCCCACGGCTCAACCGTGGAACCGCAGGGCATACTGCTGGTCTTGAGGAAAGTAGAGGCGGGCGGAACGATAGGTGGAGCGGTGGAATGCGTTGATATCGGAAGGAACGCCGGTGGCGAAAGCGGCAGACTGGATCTCTTCTGACGCTGAGGCGCGAAAGCTAGGGGAGCAAACGGGATTAGATACCCTAGTAAGA
+
GGGGGGGGGGGGGGGGGGGGGGGGGGGGGGGGGGGGGGGGGGGGGGGGGGGGGGGGGGGGGGGGGGGGGGGGGGGGGGGGGGGGGGGGFFGGGGGGGGGGGGGGGGGGGGGG>FGGEGGCG>@F:F8CF:CFCGFGFG*BF:CFGGEF<FCC7FFFEECE8:EFEC8EC6EG5CCCGGFFCCF?FGGGGGD?EEDGECGFGGGEGEG4@FCGGGBGBEGC4DEGF37<465:EFGGF@4ACAF
@M00200:205:000000000-AKKM3:1:1101:21017:6882 1:N:0:1
ATTGGGTATAAAGGGCGCGTAGGCGGCTCGATAAGTCAAAGGTGAAATCCCTCGGCTCAACTGAGGAACTGCCTTTGAAACTGTCGAGCTTGAGGCCGGGAGGGGGTGGCGGAATTCCCAGTGTAGCGGTGAAATGCGTAGATATTGGGAGGAACACCAGTGGCGAAGGCGGCCACCTGGACCGGTTCTGACGCTGATGCGCGAAAGCGTGGGTAGCAAACAGGATTCGATACCCGTGTA
+
GGGGGGGFGGGGGGGEGGGGGGGGGGGGGGGGGGGGGGGGGGGGGGFGGGGGGGGGGGGGGGGGGGGGGGGGFGGGGGGGGGGGFGGGGGGGFGGGGEEGEGEGGGGGGGGGGGGGGGGFGGGGGGGGGGGGGGGGGGGGGGGFFGFC:FGGGGGGGGFGGGGEGCC:FGEGGGGEGGCGGGGDD2:CFGGGGGGGGGGCEGGEGGGGGGDGGGFCFCGFF4E5:GF)5=<<::@DEEFE
@M00200:205:000000000-AKKM3:1:1101:17679:6888 1:N:0:1
ATTGGGTTTAAAGGGCGCGTAGGCGGCCTGTTAAGTTCGGTGTGAAAGCCCCTGGCTCAACTGGGGAACTGCGCCGGAAACTGGCAGGCTAGAGTACCGGAGAGGAGGGTGGAATTCCGGGTGTAGCGGTGAAATGCGTAGATATCGGAAGGAACATCAGTGGCGAAAGCGGCTTCCTGGACCAGTACCGACGTTCAGGCACGAAAGCGTGGGGAGCAAACAGGATTAGATACCCTAGTA
+
GGGGGGGGGGGGGGGGGGGGGGGGGGGGGGGGGGGGGGGGGGGGGGGGGGGGGGGGGGGGGGGGGGGGGGGGGGGGGGGGGGGGGGGGGGGGGGGGGGGGGGGGGGGGGGGGGGGGGGGGGGGGGGGGGGGGGGGGGGGGGGGGGGGGGGGDGGGGGGGGGGGGGGGGGGGGGGGGGGGGGGGGGGGGGGGGGEGGGGFGFGGGGGGGGCECGGBGFGG67DFGBGG??FFGGGCC@FFF
@M00200:205:000000000-AKKM3:1:1101:12232:6889 1:N:0:1
ACTGGGTTTAAAGCGTGCGTAGGCGGCTCAGAAAGTTAGGTGTGAAATGCCTCGGCTCAACCGAGGAATTGCGCCTAAAACTACTGGGCTTGAGGGAGTTAGAGGTGAGCGGAACTCACGGTGGTGCGGTGAAATGCGTTGATATCGTGAGGAACACCGGAGGCGAAAGCGGCTCACCGGGGCTTCACTGACGCTGAGGGACGAAAGCCAGGGTAGCGAACGGGATTAGGTACCCGCGTAACAT
+
FFGFGGFFGGGGGGGGG>FFGEGGGGGGGGGG<FGGGGGGFGG:EEGCC<FFGGCF7B@FGGG@:FCFFGAFGDGGGGGFC<FFFCGGGGG7,?EEF:F,<FFFCB<FEFEGDDGG<FGFG<BF++,8++3<B=,CDC@C:5=@;B:><<F,,53@FFE:F@:C8*CGGG:EGGG9;24:BEE**95>979CC5**2**:5/*:88CFGC58C@?*9=>=<9EC2DD)**)0<<:5)77=D())
@M00200:205:000000000-AKKM3:1:1101:5392:6906 1:N:0:1
ACTGGGCTTAAAGAGCGCGCAGGCGGTCGTTCAAGTCGAGTGTGAAAGCCCCCGGCTCAACTGGGGAGGGTCATTCGATACTGATCGACTCGAAGGCAGGAGAGGGAAGTGGAATTCCCGGTGTAGTGGTGAAATGCGTAGATATCGGGAGGAACACCAGTGGCGAAGGCGACTTCCTGGCCTGTTCTTGACGCTGAGGCGCGAAAGCTAGGGGAGCAAACGGGATTAGATACCCGTGTA
+
GGGGGGGGGFGGGGGGGGGGGGGGGGGGGEDFGGGGGGGGGGGGGGGGGGGGGGGGGGGGGGGGGGGGGGGGGGGGGGGGGGFGGGGGGGGGGGCFGGGGGGGGGGGGDGGFFEFFFFGGGGGGGGGGGGGGGFGGGGGGGGGGGGGGGCFECFGGGGFGGGGGGGGGGGDGGGGGGGGGGGGGGGGGGGGGGGGGCEFCC3=EGGDGGFGGGGFGF=FFFDCD?DC7??AGGGGGFFFG
@M00200:205:000000000-AKKM3:1:1101:23017:6918 1:N:0:1
ACTGGGCATAAAGAGCGTGTAGGCGGCCCGTTAAGTCAGGTGTGAAATTCCTGGGCTCAACCCAGGACGTGCGCCTGATACTGGCGGGCTTGAGTCCGGGAGAGGATGGTGGAACTCCCAGTGTAGCGGTGAAATGCGTAGAGATCTGGAGGAACACCGATGGCGAAGGCAGCCTTCTGGGCCAACACTGACGCTCATGCACGAAAGCGTGGGGAGCAAACAGGATTAGATACCCTCGTAAGA
+
GGGGGGGGGGGGGGGGGGGGGGGGGGGGGGGGGGGGGGGGGGGGGGGGGFGGGGGGGGGGGGGGGGGGGGGGGGGGGGGGGGGGGGGGGGGGGGGGGGGGGGGGGGGGGGFGFGGGGGGGGGGGGGGGGECGGGGGGGGGCFGGGGGACGGDGGGGGGGGGGGGGGGGGGGGGGGGGGGGGGGGGFGGFCFGGGCGGFGFGGGGGGDGGGEGGG>GEGGG<FFGFGGFFFFFCFGGFFFGGFB
@M00200:205:000000000-AKKM3:1:1101:26067:6924 1:N:0:1
ATTGGGTTTAAAGGGCTCGTAGGCGGCTCGGCAAATCGGTCGTGGAATCCCGACGCTTACCGTCGGAACGGCGGCCGAAAATACCGGGCTCGAGGGCGTGAGGGGTCACTGGAACTCCTGGTGAAGCGGTGAAATGCGTAGATATCAGGAGGAACGCCGGAGGCGACAGCGAGTGACTGGCGCGTTCCTGACGCTGAGGTGCGAAAGCTAGGGGAGCAAACAGGATTAGATACCCCTGTA
+
GGGGGGGGGGGGGGGGGGGGGGGGGGGGGEGGGG@FGCGG7FGGDGGFGGFDFGGGGGGFG7CFGGGGEBFG+:::FGCECFFDFFF@FG=FGGGGDG<:FEGGGC7F,,@FGGCFG8,:FGG?AEGGGGGGGGGGGGGGGGGGGACFG7:FGGGGGGGD>GGGGG*:CGGC*:8CGGFGFGGGGGDGGGGGDGGGGFG+/>GGGGGGFC6@C*)9<FCFGGGG3CC?F=4:ECEC:>FG
@M00200:205:000000000-AKKM3:1:1101:23978:6936 1:N:0:1
ACTGGGTATAAAGCGTGCGTAGGCGGATCGTTAAGCGTTTTGTGAAATCCCACGGCTCAACCGTGGAATTGCAGGGCGAACTGGCGATCTTGAGGTCGGTAGGGGTCGTTGGAACGCTAGGTGGAGCGGTGAAATGCGTAGATATCTAGCGGAACGCCGAAGGTGAAGACAAGCGACTGGGCCGATTCTGACGCTGAGGCACGAAAGCGTGGGGAGCGAACGGGATTAGATACCCTTGTA
+
GGGGGGGGGGGGGGGGGGGGGGGGGGGGGGGGGGGGGGGGGGGGGGGGGGGGGGGGGGGGGGGGGGGGGGGGGGGGGGGGGGGGGGGGGGGGGGGGGGGGGGGGGGGGGGGGGGGGGGGGGGGGGGGGGGGGGGGGGGGGDGGGGGGGFGGGGGGGGGGGGGGGGGGGGGGGGGGGGGGGGGGGGGDGFGGGGGGEEGGFGGGGGGGGG5EGGGF<>EGGGGGG<GF2FFBGFFGGFFFC
@M00200:205:000000000-AKKM3:1:1101:27909:6936 1:N:0:1
ATTGGGTTTAAAGAGCTCGTAGGCGGCTTGTCGCGTCGACCGTGAAAACTTGGGGCTCAACCCCAAGCCTGCGGTCGATACGGGTAGGCTCGAGTTCGGTAGGGGAGACTGGAATTCCTGGTGTAGCGGTGAAATGCGCAGATATCAGGAAGAACACCAATGGCGAAGGCAGCTTTCTGGGACGGTAATGACGCTGAGACGCGAAAGCGTGGGGAGCGAACAGGATTAGATACCCCGGTCAG
+
EG9<<C8FEF@FAFE9FDEEGFDGGEEGCFGGCFGGGDCEEGG@DGGGF8E6CFEFECFGF86CFGCGFCGEFGCCDGC<@BFE+4F<<FCC7F5?AFGCFGGDGCCFF,DFCE9F9D<FGFGFGGFEGGGCFFFGCEC>FCF;;F;F@CDCCF>:3CCC7C,4B@7B7:<E8:++3<FGGFGGCC5*+@7987*CEFG6/)*:8:<CD:5CDEF355*:/9A*.9*.=?2*+0<D>:>*93
@M00200:205:000000000-AKKM3:1:1101:15393:6944 1:N:0:1
ATTGGGTTTAAAGCGTGCGCAGGCGGTGATGTAAGACAGATGTGAAATCCCCGGGCTCAACCTGGGAACTGCATTTGTGACTGCATCGCTGGAGTGCGGCAGAGGGGGATGGAATTCCGCGTGTAGCAGTGAAATGCGTAGATATGCGGAGGAACACCGATGGCGAAGGCAATCCCCTGGGCCTGCACTGACGCTCATGCACGAAAGCGTGGGGAGCAAACAGGATTAGATACCCTAGTA
+
GGGGGGGGGGGGGGGGGGGGGGGGGGGGGGGGGGG,CFGGGGGGGGGGGGGGGGGGGGGGGGGGGGGGGGGGGGGGGGGGGGGGGGGGGGGGGGGGGGGGGGGGGGGGGGGGGGGGGGGGGGGGGGGGGGGGGGGFGGGGDGGGGGGEEGGGGGGGGGGGGDGGGGGGGGGGGGGGGGGGGGGGGGGGGGGGGGGGGGGGGGGGGGGGGGGGGD5D>GGFGGGG<GGFFFAFGFGGFFFG
@M00200:205:000000000-AKKM3:1:1101:13452:6948 1:N:0:1
ATTGGGTATAAAGGGCGCGTAGGCGGCTCGATAAGGGGGCGGTGAAAGCCCGGGGCCCAACCCCGGAATTGCATCTGAAACTGCCTGGCTGGAGTCCCGGAGAGGCAGGCAGAATTCCCGGTGTAGGGGTGAAATCCGTAGATATCGGGAGGAATACCAGCGGCGAAGGCGGCCTTCTGGACCGTGACTGACGCTGAGACGCGAAAGCGTGGGGAGCAAACAGGATTAGATACCCCAGTA
+
FFGGGGG9FGGGGGGGGGGGGGGGGGG>FGG,CFFC,@FCGGGGGGGG8FGGDGGG+CGGGGGGGGGGGGGGFGBFGGFFGGE<FA,BFGEGGGFGG8C+<FEGE7FGGGDGGGGGGGFGGGGGGF9FGGGGCGG9FGGGGEGGGGFFCECDGG:<FGFF>88EEEE5EFCGGGGFGGFGGG*:*2;EGGGGGGGGGC+ACGGGGEDGEECCCC>DF=FGGFDD:FGFFF47@EGF>D@G
@M00200:205:000000000-AKKM3:1:1101:18691:6958 1:N:0:1
ACTGGGTATAAAGCGTGCGCAGGCGGTTGTGCAAGACAGAGGTGAAATCCCCGGGCTTAACCTGGGAACTGCCTTTGTGACTGCATGGCTAGAGTGTGTCAGAGGGGGGTAGAATTCCACGTGTAGCAGTGAAATGCGTAGATATGTGGAGGAATACCGATGGCGAAGGCAGCCCCCTGGGATAACACTGACGCTGATGCACGAAAGCGTGGGGAGCAAACAGGATTAGATACCCCCGTA
+
GGGGGGGGGGGGGGGGGGGGGGGGGGGGGGGGGGGEGGGGGGGGGGGGGGGGGGGGGGGGGGGGGGGGGGGGGGGGGGGGGGGGGGGGGGGGGGGGGGGGGGGGGGGGGGGGGGGGGGGGGGGGGGGGGGGGGGGGGGGGGGGGGGGGGGFEGEGGGGGEGGGGGGGGGGGGGGGGGGGGGGGGGGGGGGGGGGGGGGGGGGGGGGGGGDDGGGFGFGGGGGGGFGG?FFAF7CE375>E
@M00200:205:000000000-AKKM3:1:1101:20966:6959 1:N:0:1
ACTGGGCTTAAAGGGCTCGTAGGCGGCCAACTAAGTCGGATGTGAAATCCCCAGGCTCAACCTGGGAACTGCATCCGATACTGGACGGCTTGAGTATGGGAGAGGGATGTAGAATTCCAGGTGTAGCGGTGAAATGCGTAGATATCTGGAGGAATACCGGTGGCGAAGGCGGCATCCTGGACCATTACTGACGCTGAGGCGCGAAAGCTAGGGGAGCAAACGGGATTAGATACCCGAGTA
+
GGGGGGGGGGGGGGGGGGGGGGGGGGGGGGGGGGGGGGGGGGGGGGGGGGGGGGGGGGGGGGGGGGGGGGGGGGGGGGGGGGGGGGGGGGGGGGGGGGGGGGGGGGGGGGGGGGGGFFGGGGGGGGGGGGGGGGGGGGGGGGGGGGGGGGFGGGGGGGGGGGGGGEGGGGGGGGGGGGGGGGGFGGFFFGCFGGGGGGGGECCEGGGGGGGFGGFGFFEFGGDD1DGFFF>CFCFDEFF:
@M00200:205:000000000-AKKM3:1:1101:5527:6996 1:N:0:1
ATTGGGTGTAAAGGGCGCGCAGGCGGCCCGGCCAGTCGGGTGTGAAAGCCCGGGGCTCAACCCCGGAACGGCACCCGATACTGCCGGGCTCGAGGCCGGGAGAGGGTGGTGGAATACCCAGTGTAGAGGTGAAATTCGTAGATATTGGGTGGAACACCGGTGGCGAAGGCGGCCACCTGGCCCGGTCCTGACGCTGAGGCGCGAAAGCGTGGGGAGCAAACAGGATTAGATACCCCCGTA
+
GGGGGGGGDGGGGGGGGGGGGGGGGGGGGGGGGGGGGGGGGGGGGGGGGGGCGGGGGGGGGFGGGGGGGGGGGGFEGGGGGGGGGGGGGGGGGGEGGGGGGGGGGGGGGGGGGGGGGGGGGCF@FEFGGGGCFGGGGGGFGGGGGGGGGGGGGFGGGGGEGGGGGGGGGGG8EGCFCFGGGFGGGGEGGGGGGG<==FGGGGGGGGGGGGGGGGFGFGGG4CFFF<D?FFAGFCCFEEEG
@M00200:205:000000000-AKKM3:1:1101:11293:7011 1:N:0:1
ATTGGGTTTAAAGGGCTCGTAGGCGGTTCGTCACGTCGGGAGTGAAAACTCGGAGCTTAACTCCGAGCCTGCTTCCGATACGGGCAGACTAGAGGTAGGCAGGGGAGAGCGGAACTCCTGGTGTAGCGGTGGAATGCGCAGATATCAGGAAGAACACCGGTGGCGAAGGCGGCTCTCTGGGCCTTACCTGACGCTGAGGAGCGAAAGCGTGGGTAGCGAACAGGATTAGATACCCCCGTA
+
GGGGGGGGGGGGGGGGGGGGGGGGGGGGGGGGGGGGGGGGGGGGGGGGGGGGGGGGGGGFGGGGGGGGGGGGGGGGGGGDGGGGGGGGGGGGCFGGGGGGGGGGDEGGGGGGGGGGGGGGGGGGGGGGGGGGGFGGGGGGGGGGGGGGGGGGGGGGGGGDGGEGGGGGGGGGGGGGGGFDFGGGGFGGGGGGGGGGEGDGGGG5EGGGGGCEDEFGFGEGG)8C<GGFFFFGGGGGFEE5
@M00200:205:000000000-AKKM3:1:1101:13416:7016 1:N:0:1
ATTGGGCTTAAAGAGCTCGTAGGCGGTTCGATAAGTCGGGTGTGAAACCTCCAGGCTCAACCTGGAGACGCCACCCGATACTGTCGTGATTAGAGTCCAGTAGGGGAGCGTGGAATTCCTGGTGTAGCGGTGAAATGCGCAGATATCAGGAGGAACACCAGCGGCGAAGGCGGCGCTCTGGGCTGGAACTGACGCTGAGGAGCGAAAGCGTGGGGAGCGAACAGGATTAGATACCCTGGTA
+
GGGGGGGGGGGGGGGGGGGGGGGGGGGGGGGGGGGGGGGGGGGGGGGGGGGGGGGGGGGGGGGGGGGGGGGGGGGGGGGGGGGGGGGGGGGGGGGGGGGGGGGGGGGGGGGGGGFGGGGGEGGGGGGGGGGGGGGGGGGGGGGGFGGGGGGGGGGGGGGGGGGGGGGGGGGGGGGGGGGGGGGGGC88ECGGGGGGGGGGGGGD::5DGGCEGGD3>GGEGDCGFGGBFFFGDEF6FFFG*
@M00200:205:000000000-AKKM3:1:1101:11746:7018 1:N:0:1
ACTGGGTTTAAAGGGCGCGTAGGCGGCCATGCGTGTCTTCCGTGAAATCCCTCGGCTCAACCGAGGACGTGCGGAAGAAACTGCAAGGCTCGAGTCCAGAAGAGGGGGGCGGAATTCCCAGTGTAGCGGTGAAATGCGTAGATATTGGGAGGAACACCGGTGGCGAAGGCGGTCCCCTGGGCTGGTACTGACGCTGAGGCGCGAAAGCGTGGGTAGCAAACGGGATTAGATACCCCGGTA
+
GGGGGGGGGGGGGGGGGGGGGGGGGGGGGGGGGGGGGGGGGGGGGGGGGGGGGGGGGGGGGGGGGGGGGGGGGGG>GGGGGGGGGGGGGGGGGGGGGGGCGGGCFGGGGGGGGGFFGGGGGGGGGGGGGGGFGGGGGGGGE>FGGFGGGGGGGGGGGGGGGGGGGGGGGGGGGGGGGGGGGGGGGGGFGGGGGGGGGGGFDDGGDECGGGGEGGFGFCFGDDCC:GGBFFBGGGDC:DFC
@M00200:205:000000000-AKKM3:1:1101:15856:7032 1:N:0:1
ACTGGGTTTAAAGGGCGTGCAGGCGGTTTGTTAAGTGCAGGGTGAAAGCTCCCGGCTCAACTGGGAGAGGTCCTTGCATACTGGCGAACTCGAGGGAGGCAGAGGAAAGTGGAATTCCCGGTGTAGTGGTGATATGCGTAGATATCGGGAGGAACACCTGTGGCGAAGGCGGCTTTCTGGGCCTTACCTGACGCTGAGACGCGAAAGCGTGGGGAGCGAACCGGATTAGATACCCTGGTA
+
GGGGGGGGGGGGGGGGGGGGGGGGGGGGGGGGGGGGGGGGGGGGGGGGGGGGGGGGGGGGGGGGGGGGGGGGGGGGGGGGGGGGGGGGGGGGGGGGGGGGGGGGGGGGGGGGGGGGGGGGGGGGGGGGGGGGGGGGGGGGGGGGGGGGGGGGGGGGGGGGGGGGGGGGGGGGGGEGGGGFGGGGGGGGGGGGGGGGGGGGGGGGGGGGGEGGGGFGFGGGDGGD1CDFFFBGCFFGFF?F
@M00200:205:000000000-AKKM3:1:1101:27250:7041 1:N:0:1
ATTGGGCTTAAAGGGCGCGTAGGCGGCAGGCCAAGTCGGGAGTGAAAGCCCGGGGCTCAACCCCGGAACGTCTTTCGAAACTGGCCGGCTAGAGTGCGGAAGAGGCAACTGGAATTCCCAGTGTAGCGGTGAAATGCGTAGATATTGGGAAGAACACCTGAGGCGAAGGCGGGTTGCTGGGCCGACACTGACGCCGAGGCGCGAAAGCCAGGGGAGCGAACGGGATTAGCTACCCGTGTAAGA
+
CFGGGGGGGGGGGFGGGGGGGGGGGGGGGGGCGFGGGGG7FGGGGGGG@FGC+@FGGGGGGGGGGG+FGEFGFCCGGGGGGGGGGGGGG7==9E<?BFGGDDFFCEGG@F<A<FFGCFF<F@C,@<@3<*5:<FF:;***1*7;,@,?FFG7:FF:,=:<BCDC1:CFGC*8CGGG5++38CG>CC>:+2<E**)2:8C5=<5CEEDFG6;CEE57)2?ED98D1)2)/))232;C>@:CD4)
@M00200:205:000000000-AKKM3:1:1101:9496:7046 1:N:0:1
ACTGGGTTTAAAGGGCGCGTAGGCGGCGCGAGGAGTCGGGGGTGAAAGTCCGGGGCTCAACCCCGGATCGGCCTTCGAGACTCTCGCGCTGGAGCACAGTAGAGGCGGGTGGAATTCCGGGTGTAGCGGTGGAATGCGTAGAGATCCGGAAGAACACCGGTGGCGAAGGCGGCCCGCTGGGCTGTGGCTGACGCTGAGGCGCGACAGCGGGGGGAGCAAACCGGATTAGATACCCGCGTAAGA
+
GGGGGGGGGGGGGGGGGGGGGGGGGGGGGGGGGGGGGGGGGGGGGGGGGGGGGGGGGGGGGGGGGGGGGGGGGGGGGGGGGGGGGGGGGGGGGGGGGGGGGGGGGGGGGEGGCFCGDGGGG<C<CCCEG8C>8C9@CEEEE5EE7CFFG>>CCGC?>EEG88E8?8CED5EE8C:C>>EGG56;ACE**9/8=5<E5AF=E7E?E5C<5/*:5E)9)/8C**/7,*92**-*2,<105>11()
@M00200:205:000000000-AKKM3:1:1101:16542:7067 1:N:0:1
ATTGGGTTTAAAGGGCGCGTAGGCGGCTTATCAAGTCAGGCGTGAAATTCCCGGGCTCAACCTGGGGGCTGCGCTTGATACTGATGAGCTTGAATGCGGGAGAGGATAGTGGAATTCCCAGTGTAGAGGTGAAATTCGTAGATATTGGGAAGAACACCGGTGGCGAAGGCGGCTATCTGGCCCGTAATTGACGCTGAGGCGCGAAAGCGTGGGGAGCAAACAGGATTAGATACCCTTGTA
+
GGGGGGGGGGGGGGGGGGGGGGGGGGGGGGGGGGGGGGGGGGGGGGGGGGGGGGGGGGGGGGGGGGGGGGGGGGGGGGGGGGGGGGGGGGGCGGGGGGGGGGGGGGGGGGGGGGGGGGGGGGGGGGGGFGGGGGGGGGGGGGGGGGGGFGGDGGGGGGGGGGGGDFGGGGGGGGGGGGGGGGGGGGGGFFF?EGGGGGFGGGGGGGGFGGGGGGFGFGGGGGGGFGF?=F27F?FGFFFG
@M00200:205:000000000-AKKM3:1:1101:20498:7079 1:N:0:1
ACTGGGTTTAAAGGGCTCGTAGGCGGTTTGTCGCGTCGGGAGTGAAAACTCAGGGCTCAACCCTGAGCGTGCTTCCGATACGGGCAGACTAGAGGTATGCAGGGGAGAACGGAATTCCTGGTGTAGCGGTGGAATGCGCAGATATCAGGAGGAACACCGGTGGCGAAGGCGGTTCTCTGGGCATTAACTGACGCTGAGGAGCGAAAGCATGGGGAGCGAACAGGATTAGATACCCGCGTAAGA
+
GGGGGGGGGGGGGGGGGGGGGGGGGGGGGGGGGGGGGGGGGGGGGGGGGGGGGGGGGGGGGGGGGGGGGGGGGGGGGGGGGGGGGGGGGGGGGGGGGGGGGGGGGGGGGGGGGGGGGGFGGFGGGGGGGGGGFGFFGGGGGGGGGGGGGGGGGGFGGGGGGGGGGGGGGGGGGGGGGGFGD5CFFGGGGGFGGC7EGGGGGGGGGEGGF?FGGGFGEEEGGGGGFFF)==AD7A+CBB):>?B
@M00200:205:000000000-AKKM3:1:1101:12107:7080 1:N:0:1
ACTGGGTGTAAAGCGTGCGCAGGCGGTGATGTAAGACAGATGTGAAATCCCCGGGCTCAACCTGGGAACTGCATTTGTGACTGCATCGCTGGAGTGCGGCAGAGGGGGATGGAATTCCGCGTGTAGCAGTGAAATGCGTAGATATCGAGAGGAACACCAGTGGCGAAGGCGAGTCCCTGGACAACACCTGACACTGAGGCACGAAAGCTAGGGGAGCAAACAGGATTAGATACCCGCGTA
+
GGGGGGGGGGGGGGGGGGGGGGGGGGGGGGGGGGGGGGGGGGGGGGGGGGGGGGGGGGGGGGGGGGGGGGGGGGGGGGGGGGGGGGGGGGGGGGGDGGGGGGGGGGGGGGGGGGGGGGGGGGGGGGGGGGGGGGGGGGDGDGGGGGGGGGGGGGGGGGGGGGGGGGGGDGGGGGFGGGGGGGGGGGGGGGGGGGGGGGGGGGGGGGGGGGGGGG>DEGGGGGGG:FGFF4AFGCFGF>ED
@M00200:205:000000000-AKKM3:1:1101:4877:7103 1:N:0:1
ATTGGGCGTAAAGGGCGCGTAGGCGGCCTGCTAAGTCGGACGTGAAATCCCCGGGCTCAACCCGGGAACTGCGTCCGATACTGGTTGGCTTGAATCCGGGAGAGGGATGTGGAATTCCAGGTGTAGCGGTGAAATGCGTAGATATCTGGAGGAACACCGGTGGCGAAGGCGGCATCCTGGACCGGTATTGACGCTGAGGCGCGAAAGCCAGGGGAGCAAACGGGATTAGATACCCGCGTA
+
GGGGGGGGGGGGGGGGGGGGGGGGGGGGEGGGGGGFGGGGGGEGGGGGGFGGGGGGGGGGGGGGGGGGGGGGGGGGGGGGGCFGGGGGGGGGGGGGGGGGGGGGGGGFGGGGGGCGGGGGGGGGGGGGGGGGGGGGGGGGGGGGGGGGGGGGGGGGGGGGGGGGGGDGGGGGGGGGGGGGGGGGG>EFGGGGGGGEGGGGGGGGCEGGCFGGGEFGFGCFGGDGB3*5@FFGGGFC3:>E
@M00200:205:000000000-AKKM3:1:1101:24514:7113 1:N:0:1
ATTGGGCATAAAGCGTGCGTAGTCGGTTATCTAAGTCGGGTGTGAAATCCCCGGGCTCAACCTGGGAATTGCATTCGATACTGGATAGCTAGAGTTCGGCAGAGGGAAGCGGAATTTCCGGTGTAGCGGTGAAATGCGTAGATATCGGAAGGAACATCAGTGGCGAAAGCGGCTTCCTGGACCAGAACTGACGATCAGGCACGAAAGCGTGGGGAGCAAACAGGATTAGATACCCTGGTA
+
GGGGGGGGGGGGGGGGGGGFGGGEGGGGGGGGFGGGGGGGGGGGGGGGGFGGGGGGGGGGGGGGGGEGDGGGGFGGGGGGGGGDGGGGGGGFGGGGGGDGGGGGGGFFGGGGGGGGGGGGGGGGGFFCGGGDGGGGGGGDGGGGFGEGDGGGGGGFGGGCGDGGEGCGGGEGGGGGGFGGGGGGG5:ECFGGEGGFGC6CFGDCEGGGG=EFEG>GD5;CFGEF?G>>?BDFGGGCFF@G
@M00200:205:000000000-AKKM3:1:1101:20787:7123 1:N:0:1
ATTGGGTGTAAAGCGCACGTAGGCGGACTTTTAAGTCAGGGGTGAAATCCCGGGGCTCAACCCCGGAACTGCCTTTGATACTGGAAGTCTTGAGTTCGAGAGAGGTGAGTGGAATTGCGAGTGTAGAGGTGAAATTCGTAGATATTCGCAGGAACACCAGTGGCGAAGGCGGCTCACTGGCTCGATACTGACGCTGAGGTGCGAAAGCGTGGGGAGCAAACAGGATTAGATACCCCAGTA
+
GGGGGGGGGGGGGGGGGGGGGGGGGGGGGGGGGGGGGGGGGGGGGGGGGGGGGGGGGGGGGGGGGGGGGGGGGGGGGGGGGGGGGGGGGGGGGGGGGGGGGGGGGGGGGGGGGGGGFGGGGGGGGGGGGGGGGGGGGGGGGGGGGGGGGGGGGGGGGGGGGGGGGGGGGGGGGGGGGGGGGGGGGGGGGGGFGEC=EFGGG;=>GGGGGGGGGGFG>FCFCCFGB::<FFAGFF6DEFFG
@M00200:205:000000000-AKKM3:1:1101:24435:7125 1:N:0:1
ATTGGGTATAAAGGGCTCGTAGGCGGCCAACTAAGTCACACGTGAAATCCCCAGGCTTAACCTGGGAACTGCGTGTGATACTGGATGGCTTGAATTCGGGAGAGGGATGCAGAATTCCAGGTGTAGCGGTGAAATGCGTAGATATCTGGAGGAACACCGGTGGCGAAGGCGGCATCCTGGACCAACACTGACGCTGAGGAGCGAAAGCCAGGGGAGCAAACGGGATTAGATACCCCAGTA
+
GGGGGGGGGGGGGGGGGGGGGGGGGGGGGGGGGDGGGGGGGGGGGGGGGGGGGGGGGGGGGGGGGGGGGGGGGGGGGGGGGGGFGGGGGGGGGGGGFFGGGGGGGGGGGGGGGGGGGGGGGGGFGGGGGGGGGGGGCEGGCGGGGGFGGGGGGFGGGGGGGGGGGGGGGGGGGGGGGGGGGGGGGCEGGGFGGGGC8FGFDGGDGGDGGGFCEEBD3FGGFDGD6CFBFFBFFGGGFF@F
@M00200:205:000000000-AKKM3:1:1101:4085:7126 1:N:0:1
ATTGGGTGTAAAGAGTGCGTAGGCGGCTTATCAGGCGGGATGTGAAATCCCTCGGCCCAACCGAGGAATTGCGTTCCGAACCGATAGGCTCGAGGAGGATAGGGGCGAGCGGAACTGATGGTGGAGCGGTGAAATGCGTTGATATCATCAGGAACACCTGTGGCGAAAGCGGCTCGCTGGGTCCTTACTGACGCTGAGGCACGAAAGCCAGGGGAGCGACCGGGATTCGATACCCCGGTA
+
GGGFGGGGGGGGGGGGGGGGGGGGGGGGGGGAFGGGGGEFGGGGGGGGGGGGGGGGGEGGGGGGGGGGGGGGGGGGGGGGGGGGGGGGGGGG>CGGGGGGGGGGGGGGGGGGGGGGGGGGGGGGF@FGGGGGGGGGGGGGEGGGGGGGDFFGGCGGGGFFGGFGG8:CDF>EGEGGEECEC8CGGGGGGFGGGGD5?AEF*>EG8E)9CCCFGD))7***7<EG9C<)8?ADGFFGFFFD
@M00200:205:000000000-AKKM3:1:1101:11139:7133 1:N:0:1
ATTGGGCTTAAAGGGCGCGTAGGCGGCTTACCAAGTCAGACGTGAAATCCCTCGGCTCAACCGGGGAACTGCGTCTGAGACTGGAAGGCTTGAATCCGGGAGAGGGATGCGGAATTCCAGGTGTAGCGGTGAAATGCGTAGATATCTGGAGGAACACCGGTGGCGAAGGCGGCATCCTGGACCGGCATTGACGCTGAGGCGCGAAAGCCAGGGGAGCAAACGGGATTAGATACCCCAGTAAGA
+
GGGGGGGGGGGGGGGGGGGFGGGGGGGGGGGGGGGFGGGGGGGGGGGGGGGGGGGGGGGGGGGGGDGGGGGGGGGGGDGFFFGCGGGGGGGGGFFG8FFGGGGGGDEGEGGGGEFAFEGGGGGFFGGGGEEGGFGGGGGE@BCFFGGGFFCCCGFGGGCDGGGDCEEGEGDECGGGGGGGGGGDD*:CCF7+A5CC*A@FG):CEEG4FF>FEEFG@GFDGGGG1>*4??ACCCFFB@:9:<A
@M00200:205:000000000-AKKM3:1:1101:17910:7138 1:N:0:1
ATTGGGTTTAAAGAGCGCGTAGGCGGCCGGATAAGTCCGTTGTGAAATCCCCCGGCTCAACCGGGGACCCGCTTCGGAAACTGTCCGGCTTGAGTCGCGGAGAGGAGAGCGGAATTCCCAGTGTAGCGGTGAAATGCGTAGATATTGGGAGGAACACCGGTGGCGAAGGCGGCTCTCTGGACGCGTACTGACGCTGAGGCGCGAAAGCTAGGGGAGCAAACGGGATTAGATACCCGCGTA
+
FGGGGGGGGGGGGGGGGGGCGGGGGGGGEE@@FGGGGGG@FGGGGGGGGGGFGGGGGGGGGGE>CFGGG@GGCF:FGGGGGGGGFGGGGGGGGGGGDFGG7CF7FBFFEGFGGGGGGGGGGGGGGGGGGGGGGGGGGGGGGEGGGFGG@*<:CEFGGGGFG7FGGEEGGGG>EGCFGGGGGGEDEGGC5CCGGGGGGDGGGGGGGGDFG7FEGCDGFGG6FGDD:DGBFFFDFGGG>B>=
@M00200:205:000000000-AKKM3:1:1101:17565:7148 1:N:0:1
ACTGGGTTTAAAGCGTGCGCAGGCGGTGCTGTAAGACAGGCGTGAAATCCCCGGGCTTAACCTGGGAATGGCGCTTGTGACTGCAGTGCTGGAGTGTGGCAGAGGGGGATGGAATTCCGCGTGTAGCAGTGAAATGCGTAGATATGCGGAGGAACACCGATGGCGAAGGCAATCCCCTGGGCCTGCACTGACGCTCATGCACGAAAGCGTGGGGAGCAAACCGGATTAGATACCCGAGTA
+
GGGGGGGGGGGGGGGGGGGGGGGGGGGGGGGGGGG<FGGGGGGGGGGGGGGGGGGGGGGGGGGGGGGGGGGGGGGGGGGFGGGGGGGGGGGG<<BAFGGGGGGGGGGGGGGGGGGGGGGGGGGGG9EGGGGGGGGGGGGGGGGCGFGGDFDCFFGGGGG::E7FGGGGGGGCBFFGGGGGGGCEGGCGGGGEEGGDGGFGGGGGCEGGECGGGG:C3:C?7*:5>GG36FBGCGFD::5*
@M00200:205:000000000-AKKM3:1:1101:14718:7148 1:N:0:1
ACTGGGTATAAAGGGCGCGTAGGCGGCCTCATAAGTCCTGTGTGAAATCCCCCGGCTCAACTGGGGAACTGCACAGGAGACTGTTTGGCTTGAGTTCGGGAGAGGGAAGCGGAATTCCGGGTGTAGCGGTGAAATGCGTAGATATCCGGAGGAACACCGGTGGCGAAGGCGGCTTCCTGGACCGACACTGACGCTGAGGCGCGAAAGCTAGGGGAGCAAACGGGATTAGATACCCCTGTAAGA
+
GGGGGGGGGGGFGGGGGGGGGGGGGGGGGGGGGGGGGGGGGGGGGGGGGGGGGGGGGGGGGGGFGGDEGGGGGGGGGGGGGGDCFGFGGGFGGFGDGGGGGGGGGDEGGGGGGGGGGGGGGGGGGGGGGGGGGGGGGGGGGGGGGGGGGGDCGGGGGGGGGGGGGGGGGGGGDGCEFGGGGC@>CCEEFFGGGGGGGGGGGGGGDGGGG9FFFE>GFGCCDDGGBGFB?FA>FGGCFFFGFAA
@M00200:205:000000000-AKKM3:1:1101:26629:7157 1:N:0:1
ACTGGGTATAAAGCGCACGTAGGCGGTTTGGTAAGCTAGCCGTGAAAGCCCCGGGCTTAACCTGGGAATTGCGGTTAGAACTGCCAAGCTAGAGTATGGTAGAGGGGTGTGGAATTTCAGGTGTAGCGGTGAAATGCGTAGATATCTGAAGGAACACCAGTGGCGAAGGCGACACCCTGGACCAATACTGACGCTGAGGTGCGAAAGCGTGGGGAGCAAACAGGATTAGATACCCCTGTA
+
GGGGGGGGGGGGGGGGCFGGGGGGGGGGGGGGGGGGGGGGGGGGGGGGGGGGGGGGGGGGGGGCFGGGGFCGGGGGGGGGGGGGGGGGGGGGGGFFGGGFGGGGGGGGGGGGGGGGGGGGGGGGGGGGGGGGGGGGGGGGGGFGGGGGFGGGGGGGGGGGGGGGGEGDGGGGGEGFEGGGFFFCGGFGFGCEDCGG=FFGGGGGGG3FGGGGGDEGFGGGGFF42FF?FFAF7CFCFFFG
@M00200:205:000000000-AKKM3:1:1101:22631:7162 1:N:0:1
ACTGGGTTTAAAGCGTGCGTAGGTGGTTCGTTAAGTCTGTCGTGAAAGCCCCGGGCTCAACCTGGGAATGGCGATGGATACTGGCGGGCTAGAGTGCGGTAGAGGAGAGTGGAATTCCCGGTGTAGCAGTGAAATGCGTAGAGATCGGGAGGAACATCAGTTGCGAAGGCGGCTCTCTGGACCAGCACTGACACTGAGGCACGAAAGCGTGGGGAGCAAACAGGATTAGATACCCTCGTA
+
GGGGGGGGGGGGGGGGGGGGGGGGGGGGGGGGGGGGGGGGGGGGGGGGGGGGGGGGGGGGGGGGGGGGGGGGGGGGGGGGGGGGGGGGGGGGGGGGGGGGGGGGGGGGGGGGGGGGGGGGGGGGGGGGGGGGGGGGGGGGGGGGGGGGGGGGGGGGFGGGGGGGGGGGGGGGGGGGGGGGGGGGGGGGGGGGGGGGFFGGGGGGGGGGGGGGGGFGFGGGGGFGFGGFFFADFGGGFFFG
@M00200:205:000000000-AKKM3:1:1101:15304:7166 1:N:0:1
ATTGGGCGTAAAGCGCGTGTAGGCGGCCGAGCAGGTCTGTTGTGAAAACTGGAGGCTCAACCTCCAGACGTCGACAGAAACCGCACGGCTAGAGTCCGGAAGAGGAGAGTGGAATTCCTGGTGTAGCGGTGAAATGCGCAGATATCAGGAAGAACACCAATGGCGAAGGCAGCTCTCTGGGACGGTACTGACGCTGAGACGCGAAAGCGTGGGGAGCGAACAGGATTAGATACCCGTGTAAGA
+
GGGGGGGGGGGGGGGGGGGGGGGGGGGGGGGGGGGGGGGGGGGGGGGGGGGGGGGGFGGGGGGGGGGFGGGGGGGGGGGGGGGGGGGGGGGGGFGGGGGGGDGGGGGGGGGGGGGGGGGGGGGGGGGGGGGGGGGGGGGGGGGGGGGGGGGFFGGGGGG>FGGGGDGGGGFEGGGGGGFEFGGEGGG=C7FFDGGGGFGGGGG5CEDGE5>EGGDDEGGG<);5(2?<474:::ED@5>C*5)
@M00200:205:000000000-AKKM3:1:1101:4723:7166 1:N:0:1
ATTGGGTGTAAAGGGTGCGTAGGTGGTAAGGTAAGTCGGATGTGAAAGCTCCGAGCTCAACTCGGAAATGGCATTGGAAACTACCTTGCTCGAGGGCTTGAGGGGGGACTGGAATACTTGGTGTAGCAGTGAAATGCGTAGATATCAAGTGGAACACCAGTGGCGAAGGCGAGTCCCTGGAAAACTCCTGACACTGAGGCACGAAAGCTAGGGGAGCAAACAGGATTAGATACCCCAGTAAGC
+
G@EFGFGGGGGGGGGCFGGB@FGGGGGGDCEFGGFFGGGGGDGGGGGGGD8,@CFCF86EF,:CF:CEGGGGGG<FFGGGGCF<FEEEFFFGGGGG,CCCEG8CEE7C7FFCFC9CFGF,FFGGGCGGGGGG@FGGGGGGEGGGGDFAF,CFG9CFBFGGGGGDEEGGF8FGD8;7EFGFFE7CF+3+:CFFDCCF7CFG=FGGDGDD++A88:BGEFGGGGFG?CFF?F2:FFG*)76?C))
@M00200:205:000000000-AKKM3:1:1101:13589:7177 1:N:0:1
ATTGGGCTTAAAGGGTGCGCAGGCGGACTTGTTAGTCAGAGGTGAAATCTCACTGCTCAACAGTGAAACTGCCTTTGATACTGCAGGTCTTGAATCCAGAAGAGAGTTGTGGAATTCCGAGTGTAGCAGTGAAATGTGTAGATATTCGGAAGAACACCAGCGGCGAAGGCAGCAACTTGGTCTGGTATTGACGCTCAGGCACGAAAGCATGGGGATCAAACAGGATTAGATACCCTAGTAAGA
+
GGGGGGGGGGGGGGGGGGGGGGGGGGGGGGGGGGGGGGGGGGGGGGGGGGGGGGGGGGGGGGGGGGGGGGGGGGGGGGGGGGGGGGGGGGGGGGGGGGGGGGGCFGGGFGFGGGGGGGGGGGGGGGGGGGGGGGGGFGGGGGGGGGGGCGG7FGGGGGGGGGGGGGGGGGGGGGGGGGGGGGGGDGGGGGGGGGGGGCGGGGDGGGDGGGGG7E>GFGGGCC646CDEAFC+;CFCAFFDC)9
@M00200:205:000000000-AKKM3:1:1101:4254:7183 1:N:0:1
ACTGGGTTTAAAGGGCGCGTAGGCGGCTTGAAAAGCGTGCGGTGAAAGCTCGGGGCTCAACCCCGAGTCGGCCGTGCGAACTGTCAGGCTTGAGCACAGTAGAGGCAGATGGAATTCCGGGTGTAGCGGTGGAATGCGTAGAGATCCGGAAGAACACCGGTGGCGAAGGCGGTCTGCTGGGCTGTGGCTGACGCTGATGCGCGACAGCGTGGGGAGCAAACAGGATTAGATACCCGCGTA
+
GGGGGGGGGGGGGGGGGGGGGGGGGGGGGGGEFFD@ECFGGGFGGGGGGGGGGGGGEGFGGGCEECFGGGGGGGGCGG7FGGGGGGGGGGGGGGCGGEFGFGDDGFDGEGGGGGGF<C>EFGFGGGGGGGGGCGGFGGGGGGGBFFGFDFEGGGGEGGGCFEDGG:CGGGGGGGECGD6CEF*:;C;8:CEGGGGE=GGGGDGEGGGFGEEGGDFG3:F?D409<*:8F*:FFGFDFF>E
@M00200:205:000000000-AKKM3:1:1101:27411:7191 1:N:0:1
ACTGGGCTTAAAGTGTGCGCAGGCGGCGTCGCAAGTCGAGTGTGAAAGCCCCGGGCTTAACTTGGGAATTGCGCTCGAAACTACGGTGCTGGAGTATGGCAGAGGAAGGTGGAATTCCACGTGTAGCGGTGAAATGCGTAGAGATGTGGAGGAACACCGATGGCGAAGGCAATCCCCTGGGCCTGCACTGACGCTCATGCACGAAAGCGTGGGGAGCAAACAGGATTAGATACCCCAGTAAGA
+
GGGGGGGGGGGGGGGGGGGGGGGGGGGGGGGGGGGGGGGGGGGGGGGGGGGGGGGGGGFGGGGGGGGGGFFGGGGGGGGGGGGGGGGGGGGGGGGGGGGGGGGGGGGGGGGGGGGGGGGGGGGGGGGGGGGGFFFGGEFGGGGFGGGGGGGGGGGG<<@FCGGGGGGEEGGGGGFGGGGGGGGGGGGGFFGFEEGGGFCGGGGGGGGGGGGGGGED>FCFGGEF(*2<=94FGG?CBDFGDBB
@M00200:205:000000000-AKKM3:1:1101:24764:7201 1:N:0:1
ATTGGGCATAAAGTGTGCGCAGGTGGCCGCGCAAGTCGAGTGTGAAATCCCCGAGCTTAACTTGGGAATTGCGCTCGAAACTACGTGGCTCGAGTGTGGCAGAGGAAGGTGGAATTCCACGTGTAGCGGTGAAATGCGTAGAGATGTGGAGGAATACCGATGGCGAAGGCAGCCTTCTGGGCCAACACTGACGCTCATGCACGAAAGCGTGGGGAGCAAACAGGATTAGATACCCGTGTA
+
GGFGGGGGGGGGGGGGGGGGDGGGGGGGGGGGGGGFGGGDGGGGGFFFGGGFGECGFGGGFGGGGGGGGGGFGGDGGDGGGGGGGGGGGGGGEGGGGGGGFGGGGGGDGGGFCGGFGGCGDFFFEGGGGGGGFFGDAFFGGEDCFFCFGFAC7DFFDGE7FEFGDGEGGGGGGGGGF9B9EGGG>G>EFCF8EGGEEG799:7CECC4:=@ED>)95/*CFGCC?GG264<FFC+9<)>6
@M00200:205:000000000-AKKM3:1:1101:11804:7208 1:N:0:1
ATTGGGTGTAAAGGGTGCGCAGGCGGCCAAGTGTGTGAGGCGTGAAAGCCTGGAGCTCAACTCCAGAATTGCACCTCAAACTACATGGCTAGAGCATTGGAGAGGGTAGCGGAATTCACGGTGTAGCAGTGAAATGCGTAGATATCGTGAGGAACACCAGAGGCGAAGGCGGCTACCTGGACAATTGCTGACGCTCAGGCACGAAAGCGTGGGGAGCAAAAGGGATTAGATACCCGGGTAAGA
+
GGGGGGGGGGGGGGGGGGGGGGGGGGGGGGGGGGGGGGGGGGGGGGGGGGGGGGGGGGGGGGGGGGGGGGGGGGGGGGGGGGGGGGGGGGGGGGGGGGGGGGGGGGGGGGGGGGGGGGGGGGGGGGGGGGGGGGGGGGGGGGGGGGGGGGDFFGGGGGGGGGGGGGGGGGGGGGGGGGGGGGGGGGGGGGGGGGGGGGGGGGGGCGGFGCGGGG>C3FGGGD8D?GCBFBADFFGCE@EC776
@M00200:205:000000000-AKKM3:1:1101:8776:7208 1:N:0:1
ACTGGGTTTAAAGAGCGCGCAGGCGGTCGTTCAAGTCGCGTGTGAAAGCCCCCGGCTCAACTGGGGAGGGTCACGCGATACTGATCGACTCGAAGGCAGGAGAGGGTAGTGGAATTCCCGGTGTAGTGGTGAAATGCGTAGATATCGGGAGGAACACCAGTGGCGAAGGCGACTACCTGGCCTGTTCTTGACGCTGAGGCGCGAAAGCTAGGGGAGCAAACGGGATTAGATACCCCTGTA
+
GFGGGGECGGGGGGGFGGGDGGGGGG@FC@@FGGG9@CFEGGGGGGGGGGGCGGGGGGGGGGGDGGFFCECFCEGEB>BFGGGGEFGDGGGGGEFED=F7FC<FGCF=CBFGGFGFDFGGGGGCGGFFGGGGGGGGGGGGGGGFGG:7<*>FGGGFFGCFGGFCEEEGGGGDCE7CGGGGEFC8<FGCCFFGGGGGGGGGGGGGGGCGCCGGGGFDFGGCCC8CFDFBF?DCCFG*8>FF
@M00200:205:000000000-AKKM3:1:1101:6531:7219 1:N:0:1
ATTGGGTATAAAGGGAGCGTAGGCGGACATTTAAGTCAGGGGTGAAATCCCGAGGCTCAACCTCGGAACTGCCCTTGATACTGGGTGTCTTGAGTGTGAGAGAGGTATGTGGAACTCCGAGTGTAGAGGTGAAATTCGTAGATATTCGGAAGAACACCAGTGGCGAAGGCGACATACTGGCTCATTACTGACGCTGAGGCTCGAAAGCGTGGGGAGCAAACAGGATTAGATACCCGGGTA
+
GGGGGGGGGGGGGGGGGGGGGGGGGGGGGGGGGGGGGGGGGGGGGGGGGGGGGGGGGGGGGGGGGGGGGGGGGGGGGGGGGGGGGGGGGGGGGGFGFGFGGGCGGGGGGGGGGGGGGGGGGGGGGGGGGGGGGGGGGGGGGGGFGGGGGGGGGGGGGGGGGGGGGGGGGGGGGEGGGGGGGGGGGGGGGGGGGGGGGGGGGGGGGGGGG5CFGGFGBGGFGFFGFGGF?FFGGGGGBFFD
@M00200:205:000000000-AKKM3:1:1101:25495:7233 1:N:0:1
ACTGGGCGTAAAGCGCACGCAGGCGGTCTCTTAAGTTTGACGTGAAAGCTCCCGGCTTAACTGGGAGAGGTCGTTGAATACTGGGGGACTTGAGGCAATGAGAGGGGTGTAGAATTCCCGGTGTAGTGGTGGAATGCGTAGATATCGGGGGGAATACCAGTGGCGAAAGCGGCACCCTAGCGTTGTTCTGACGCTCATGTGCGAAAGCGTGGGGAGCGAACGGGATTAGATACCCGGGTAAGA
+
GGGGGGGGGGGGGGGGGGGGGGGGGGGGGGGGGGGGGGGGGGGGGGGGGGGGGGGGGGGGGGGGGGGGGGGGGGGGGGGGGGGGGGGGGGGGGGGGGGGGGGGGDGGGGGGGGGGGGGGGGGGGGGGGGGGGGGGGGGGGGGGGGGGGGGGGGGGGGFGGGGGGGGGGGGGGGGGGGGGGGGGGGGGGGGGGGGGGGGGGFFGGDGDGGGGGGG3CEGGGGGCC?GGDFFAGGGGGE>5:C?A
@M00200:205:000000000-AKKM3:1:1101:20333:7240 1:N:0:1
ACTGGGTATAAAGCGTGTGTAGGCGGATCGTTAAGTGTCTTGTGAAATCCCACGGCTCACCCGTGGAACTGCTGGGCATACTGGCGATCTTGGGCCAACTAGGGGCAGCCGGAACAAGCGGTGGAGCGGTGAAATGCGTAGATATCGCTTGGAACGCCGAAGGTGAAAACAGGCTGCTGGGGTTGCGCCGACGCTGAGACACGAAAGCCAGGGGAGCAAACGGGATTAGATACCCGAGTAAGA
+
GGGGGGGGGGGGGGGGGGGGGGGGGGGGGGGGGGGGGGGGGGGGGGGGGGGGGGGGGGGGGGGECGGGGGGGGGGGGGGGGGGGGGEGGGGGGGGGGGGGGGGGGGGGGGGGGGGGGGGGGGGGFGGGGFGFGGGGGGGGGGGGGGGGGGFEGGGGGGGEGGGGGGGGGGGGGGGGGFGGGGCEEGEEEGGGGGGGGGGGFGGGGGGGGGGGGGEDEGGGCDCD65CBFF<FG:FD5@FGGFF
@M00200:205:000000000-AKKM3:1:1101:24880:7241 1:N:0:1
ATTGGGTGTAAAGGGCGTGTAGGCGGTCAAGTAAGTGGAATGTGAAATGCCCCGGCTCACCCGGGGACCGGCATCCCAAACTGCTTGGCTTGAGTATGGGAGAGGATGAGGGAATTCCTGGTGTAGCGGTGAAATGCGTAGATATCAGGAGGAACACCGGTGGCGAAAGCGCTCATCTGGCCCACTACTGACGCTGAGGCGCGAAAGCTAGGGGAGCAAACGGGATTAGATACCCTGGTA
+
GGGGGGGEGGGGGGGGG@EGGGGGGGGGDEFGGGGGFGF@FGGGGGGGGGGFGGGGGGGGGGGGGGGGGGGGEGGFGGGGGGGGFGGGGGGGGGGGGGGGFGEGGGCFGGGGGGGGGGGFGGGGGGGGGGGGGGGGGGGGGGFGGGCFAGGG7FFGGGGGGGDCGG8>EFEC:;EGGGGGGGFE*<CCFGGGGGGGGGFGGGDDGD5C7<9CFG>CBG687<EGFGGFFFADGGGGFFFG
@M00200:205:000000000-AKKM3:1:1101:13863:7246 1:N:0:1
ATTGGGCGTAAAGCGTGCGTAGGTGGTTTGTTAAGTCTGATGTGAAAGCCCTGGGCTCAACCTGGGAATTGCACTGGATACTGGCGACCTAGAGTGCGGTAGAGGGGTGTGGAATTCCCGGTGTAGCAGTGAAATGCGTAGATATCGGGAGGAACATCTGTGGCGAAGGCGACACCCTGGACCAGCACTGACACTGAGGCACGAAAGCGTGGGGAGCAAACAGGATTAGATACCCGAGTA
+
GGGGGGGGGGGGGGGGGGGFGGGGGGGGGGGGGGGGGGGGGGGGGGGGGGGGGGGGGGGGGGGGGGGGGGGGGGGGGGGGGGGGGGGGGGGGGGGGGGGGGGGGGGGGGGGGGGGGGGGGGGGGGGGGGGGGGGGGGGGGGGGGGGGGGGGGGGGGGGGGGGGGGGGGGGGGGGGGGGGGGGGGGFBFGGGFGGGFGGGGGGGGDEGGGGGEDGEGFG@FGGFC?<FF?FFGFF?DFDFG
@M00200:205:000000000-AKKM3:1:1101:9351:7248 1:N:0:1
ATTGGGTTTAAAGGGAGCGTAGGCGGATAGTTTAGTCAGAGGTGAAAGCCCAGGGCTCAACCTTGGAATTGCCTTTGATACTGGCTATCTTGAGTATGGAAGAGGTATGTGGAACTCCGAGTGTAGAGGTGAAATTCGTAGATATTCGGAAGAACACCAGTGGCGAAGGCGACATACTGGTCCATTACTGACGCTGAGGCTCGAAAGCGTGGGGAGCAAACAGGATTAGATACCCCAGTA
+
GGGGGGGGGGGGGGGGGGGGGGGGGGGGGGGGGGGGGGGGGGGGGGGGGGGGGGGGGGFGGGGGGGGFFGGGGGGGGGGGGGGGGGGGGGGFEFGGGGGGGGGFCGGGGGGGFGGGGGGGGGGGGGGG8FFFGFGGGGGGFGGGGGGFFCCCFGGGGGF8FFFG@FEGGGGDEEGACFFFFGGGF9EGGGGGGGGD85CFGGGGGGGGGGGGDEBDDGFCFGGDFGG<A7?FCFGG>EFF
@M00200:205:000000000-AKKM3:1:1101:8878:7260 1:N:0:1
ACTGGGTTTAAAGGGCGCGTAGGCGGCCTGCTAAGTCGAACGTGAAATCCCCGAGCTCAACTCGGGAACTGCGTCCGATACTGGCAGGCTTGAATCCGGGAGAGGGATGTGGAATTCCAGGTGTAGCGGTGAAATGCGTAGATATCTGGAGGAACACCGGTGGCGAAGGCGACATCCTGGACCGGTATTGACGCTGAGGCGCGAAAGCCAGGGGAGCAAACGGGATTAGATACCCCCGTAAGA
+
GGGGGGGGGGGGGGGGGGGGGGGGGGGGGGGGGGGGGGGGGGGGGGGGGGGGGGGGGGGGGGGGGGGGGGGGGGGGGGGGGGGGGGGGGGGGGGGGGGGGFEGGGGGGGGGGGGGGGGGGGGGGGGGGGGGGGGGGGGGGGGGGGGGGGGG7FCGGGGGGGGGGGGGGGGGGGGGGGGGGGGGGGGGGGGGGECCGGGGGGGGGGGGGGGGGGGFGFGGGGGGGFDG>?BFGGGGGFBDGGFA
@M00200:205:000000000-AKKM3:1:1101:9424:7268 1:N:0:1
ATTGGGTATAAAGGGCGCGTAGGCGGCCTGTTAAGTCGAACGTGAAATCCCCGGGCTCAACCCGGGAACTGCGTCCGATACTGGCAGGCTTGAATCCGGGAGAGGGATGCGGAATTCCAGGTGTAGCGGTGAAATGCGTAGATATCTGGAGGAACACCGGTGGCGAAGGCGGCATCCTGGACCGGCATTGACGCTGAGGCGCGAAAGCCAGGGGAGCAAACGGGATTTGATACCCTAGTA
+
GGGGGGGGGGGGGGGGGGGGGGGGGGGGGGGGGGGGGGGGGGGGGGGGGGGGGGGGGGGGGGGGGGGGGGGGGGGGGGGGGGGGGGGGGGGGGFGGGGGGGGGGGGGGGGGGGGGGGGGGGGGGGGGGGGGGGGGGGGGGGGGGGGGGGGGDGGGGGGDGGGGGGGGGGGGGGDEGGGGFGGGGGGGGGGGGGGGGGGGGGGGGGCDFFGGGGGDGFGGGGGGGFGG)19<7CFGG?FFF
@M00200:205:000000000-AKKM3:1:1101:8213:7269 1:N:0:1
ACTGGGCGTAAAGGGTGCGCAGGCGGCTCGCCAAGCCCGCAGTGAAAGGCCCCGGCCCAACCGGGGACGTGCTGCGGGGACTGGCGGGCTCGGGCGAGCTAGGGGTCCGTGGAACTCCCGGTGGAGCGGTGAAATGTGTTGAGATCGGGAGGAACGCCGGTGGCGAAAGCGACGGACTGGGGCTTTGCCGACGCTCAGGCACGAAAGCCAGGGGAGCGAACGGGATTAGATACCCGCGTACGAT
+
GGGGGGGGFGGGGGGGGGGGGGGGGGGGGGGGGGGGGGGGGGFGGGGGGGFGGGGGGGGGGGGGGGGGGGGGGGGGGGGFFGGGGGEGGEGGGGDGGGGGGGGGGGGFFFFGGGGGGGGGGEGGGGGGGEGGFF7ECGGFFCF:CFGGGG>CCGGDEGGG8CCEDEGGGFGGGGGGG5>FGGDDG6C:EDECE57CCFC?=DGGDGGGGCFCED5C:E*:31AD0CC<6*)2+<<7>DBG9,4(
@M00200:205:000000000-AKKM3:1:1101:4975:7283 1:N:0:1
ACTGGGTTTAAAGCGCGTGTAGGCGGCTTCGCAAGTTGGATGTGAAATCCCACGGCTCAACCGTGGACGTGCATCCAAAACTGCGTCGCTGGAGTCTCGGAGAGGAAGGTGGAATGCTTGGTGTAGAGGTGAAATTCGTAGATATCAAGCAGAACACCTGCGGCGAAGGCGGCCTTCTGGACGATGACTGACGCTGAGACGCGAAAGCGTGGGGAGCAAACAGGATTAGATACCCCAGTA
+
GGGGGGGGGGGGGGGGGGGGGGGGGGGGGGGGGGGGGGGGGGGGGGGGGGGGGGGGGGGGGGGGGGGGGGGGGGGGGGGGFGGGGGGGGGGGGGGGGGGGFGGGGFGGGGGGGGGFFGDGGGGGGGGGFFGGGFFGGGGGGGGGGGFGGGGGGGGGFGFFGGGGGGGGGGGGGGGGFBEGGGGGGGGGFGGGGGGGGGGFGGEEEGDGGGGGDCDG@EGGF<FGFGC>FFFGGCEGDEFG
@M00200:205:000000000-AKKM3:1:1101:14678:7302 1:N:0:1
ATTGGGTATAAAGCGTGTGTAGGCGGATATCTAAGTACCTTGTGAAATCCCACGGCTCAACCGTGGAACTGCTTGGTATACTGGATGTCTTGAGGTATTCAGGGGCAACCGGAACAAATGGTGGAGCGGTGAAATGCGTAGATATCATTTGGAACGCCTGTGGTGAAGACGGGTTGCTGGGAATATTCTGACGCTGAGACACGAAAGCCAGGGGAGCAAACGGGATTAGATACCCCCGTA
+
GGCDGFGGGGGG<FG@@FGFGG@FFD@FGGGGC@EC@FDFGF@E<FGGGGGG@@FEGGGGGDCFFDGGGFGGG9FDGGGGC6?FG<FGGGGF9=FFGGGGGG9<7FFGGGEC7FEGG@BEFFFEEGGGCFGGGGGGGGECCEFFDGFGGFGGCEGGGCGFGFCFFFCCFGEGGG8C8;FCCCG6>FEEG:=7:EGGE>F64;:CB84;8;CFF>BD)/9<5C5<0CF@=7?FFCFGFF)>
@M00200:205:000000000-AKKM3:1:1101:3476:7303 1:N:0:1
ATTGGGTATAAAGGGCGCGTAGGTGGAGACATAAGGCTGTGGTGAAAGTCTGGGGCTCAACTCCAGATCGGCCGTGGCAACTGTGTCGCTTGGGCACTGTAGAGGCAGATGGAATACCGGGTGTAGCGGTGGAATGCGTAGAGATCCGGAAGAACACCAGTGGCGAAGGCGGTCTGCTGGGCAGTGAACCCGCGAGGGTTCAATAGCAGACACTGAGGCGCGACAGCGTGGGGAGCAAACAGG
+
GGFGFG@EFGGFGGGGGGGGGGGFFG,EEFFC<FGGEFFGFGGGGGGGFFGFDFGFC<@CFCFGGDFGFGGF@F+>FCGDGEFAFCFFGB7FCGGG:DDAFFFFG7FCG9<FFFA,:BFCGFECEGGGG=>@FFCFGGCCCCFGDDDDEC@FFGFCB+8@=FFEEEEGD8>EECBCFDGGG,0B68,;<***/:7C?CEC:::79:C*<2;8A+1:<C;:C7*99GC3.<3<8/:)>:)*744
@M00200:205:000000000-AKKM3:1:1101:20585:7326 1:N:0:1
ACTGGGCATAAAGCGCACGTAGGCGGCATTGCAAGTGTCCGGTGAAATCCCACGGCTCACCCGTGGAACTGCCTGGCAGACTGCAATGCTCGAGTGTGGTAGGGGAGAGCGGAACTCCTGGTGGAGCGGTGAAATGCGTAGATATCAGGAGGAACACCGGTGGCGAAGGCGGCCTGCTGGGCTGTTGCTGACGCTGAGGCGCGACAGCGTGGGGAGCAAACAGGATTAGATACCCTAGTA
+
GGGGGGGGGGGGGGGGGGGGGGGGGGGGGGGGGGGGGGGGGGGGGGGGGGGGGGGGGGGGGGGGGGGGGGGGGGGGGGGGGGGGGGGGGGGGGGGGGGGGGGGGGGGGGGGGGGGGGGGGGGGGGGGGGGGGGGGGGGGGGGGGGGGGGGGGGGGGGGGGGGGGGGGGGGGGGGGGGGGGGGGGGGGGGGGGGGGGGGGGGGGCGGGGGGGGGGEGFGGGGGGC0FGFFFFGFGGFFFFG
@M00200:205:000000000-AKKM3:1:1101:23830:7327 1:N:0:1
ACTGGGCGTAAAGGGTGCGTAGGCGGCTTTGAAAGTCTGATGTGAAATCTCCGGGCCCAACCCGGAAATGGCATTAGAAACTGCAGGGCTAGAGGCTTGGAGGGGGAACTGGAATGCTCGGTGTAGCAGTGAAATGCGTAGAGATCGAGCGGAACACCAGTGGCGAAGGCGAGTTCCTGGACAAGACCTGACGCTGAGGCACGAAAGCCGGGGGAGCAAACAGGATTAGATACCCCCGTA
+
GGGGGGGGGGGGGGGGGGGGGGGGGGGGGGGGGGGGGGGGGGGGGGGGGGGGGGGGGGGGGGGGGGGGGGGGGGGGGGGGGGGGGGGGGGGGGGGGGGGGGGGGGGGGGGGGGGGGGGGGGGGGGGGGGGGGGGGGGGGGGGGGGGGGGGGGGGGGGGGGGGGGGGGGGGGGGEGCFGGGGGGGGGGGGGGGGGGGGGGGGGGGGGDGGEEGGGFGFGGGGGGGFGGFFFFGGEFGBEEE
@M00200:205:000000000-AKKM3:1:1101:11698:7339 1:N:0:1
ACTGGGCGTAAAGGGCGCGTAGGCGGCACGGCAAGTCAGGAGTGAAAGCCCGGGGCTCAACCCCGGAACGGCTTTTGAGACTGCCGAGCTAGAGTGCGGAAGGGGCAACCGGAATTCCCAGTGTAGCGGTGAAATGCGTAGATATTGGGAAGAACACCGGAGGCGAAGGCGGGTTGCTGGGCCGACACTGACGCTGAGGCGCGAAAGCCAGGGGAGCAAACGGGATTAGATACCCGCGTA
+
GGGGGGGGGGGGGGGGGGGGGGGGGGGEGGGGGGGGGGGGGGGGFGGGGGGGGGGGGGG<FFGGGGGGGGGGGGGGGGGGGGGGGGGGGGGGGGGGGGGDGGGCEGGGGGGGGGGGGGGFGGGGGGGGGGDF:FGGGGGGCCF9BFCGFCEEGGGGGGGGGDEGGEGEEGEEGGGGGGGFGGGGGG5/<6?FGGGGGFDFEDDEGGDGFGGGG85DEDC6CGEG(97)9B4C@CF5>B@G
@M00200:205:000000000-AKKM3:1:1101:9935:7348 1:N:0:1
ACTGGGTGTAAAGGGCGCGTAGGCGGGATGGCAAGTCGGTCGTGAAATCCCTCGGCTCAACTGAGGAGAGTCGGCCGATACTGCTGTTCTTGAGGGAGGCAGAGGAGTCTGGAATTCCCGGTGTAGCGGTGAAATGTGTAGAGATCGGGAGGAACACCAGTGGCGAAGGCGACATACTGGTCCATTACTGACGCTGAGGCTCGAAAGCGTGGGGAGCAAACAGGATTAGATACCCCGGTA
+
GGGGGGGGGGGGGGGGGGGGGGGGGGGGGGGGGGGGGGGGGGGGGGGGGGGGGGGGGGGGGGGGGGGGGGGGGGGGGGGGGGGGGGGGGGGGGGGGGGGGGGGFGGGGGGGGGGGGGFGGGGGGGGGGGGGGCFGGGGGGGGGGFFGDEGEDCFGGGGGGGGGGGGGGGGGGGGGGGGGGGGGGGGGGGGGGEGGGDGGGGGGGGGGGEGGGGGFGFGGGGGFG6FF>FF<DCEF*.5BG
@M00200:205:000000000-AKKM3:1:1101:18802:7351 1:N:0:1
ACTGGGCTTAAAGGGTGCGTAGGTTGTTTTGTTAGTCTTTTGTTAAATCCTGGGGCTTAACTTCAGGGTCGCAAAAGATACGGCAAAACTAGAAAGTGTGAGAGGTGTACGGAACTCATGGTGTATGGGTTAAATCCGTTTATATCATTGGGAACACCCAAAGCGAAAGCAGTACAATTGCACCTATTTGACACTTAAACACTAAAGCGTGGGTAGCGAATTGGATTAAGTACCCCCGGTAGA
+
FEGFGGD9FCFGDFGEGGD@C7FEGABFFF<FF<,CCFGFG9FF@EFDF8FFFCGDGGFGFGG,,CA@CCFCEF6999C6,CFG@CEFFCFGGCE<EDF95,CE@C@FCEFCCFEFFGG?A?,9,,,4<A++9A9,A+4@,87A=,<<@ECAA@==3C+AF8,6++BG+>88;3BA,,,,,5:3,,3@C+7,,52,3,,4@*,3@@*+5**5>>>*3*>?5*1*7CC*++/+,8<*)))*)()
@M00200:205:000000000-AKKM3:1:1101:23437:7366 1:N:0:1
ACTGGGTGTAAAGGGTCTGTAGGTGGCTTGCTAAGTCAGACGTGAAATCCCTCAGCTTAACTGGGGAACTGCGTCTGAGACTGGCGAGCTTGAGTGCAGGAGAGGAACGCGGAATTCCAGGTGTAGCGGTGAAATGCGTAGATATCTGGAGGAACACCGGTGGCGAAGGCGGCGTTCTGGACTGCAACTGACACTGAGAGACGAAAGCCAGGGGAGCAAACGGGATTAGATACCCGCGTAAGA
+
GGGGGGGGGGGEGGGGGGGGGGGGGGGGGGGGGGGGGGGGGGGGGGGGGGGFGGGGGGGGGGGGGGGGGGGGGGGGGGGGGGGFGGGGGGGGGGGGGFGGGGGGGGGGGGGGGDGFGGGGGGGGGGGGGGGGFGGGGGGGGGFGGGCCFAFGGGGFGGGGGGGGGGDGECDGGECEGGGGFFFFGF;ECGGDCFGGGGGGGF=8CGGGCCFGGCDGFGG+*98C?DC?F=4*3<8DDD@DD?A
@M00200:205:000000000-AKKM3:1:1101:4395:7367 1:N:0:1
ACTGGGTTTAAAGGGTGTGTAGGCGGGCTATTAAGTCTGGGGTGAAATCTCCGAGCTCAACTCGGAAACTGCCTTGGATACTATTAGTCTTGAATTATGTTGAGGTTGGCGGAATATAACATGTAGCGGTGAAATGCATAGATATGTTATAGAACACCGATTGCGAAGGCAGCTGGCTAAACATATATTGACGCTGAGGCACGAAAGCGTGGGGATCAAACAGGATTAGATACCCCGGTA
+
GGGGGGGGGGGGGGGGGGGGGGGGGGGGGGGGGGGGGGGGGGGGGGGGGGGGGGGGGGGGGGGGGEGGGGGGGGGGFGGGGGGGGGGGGGGGGGGGGGGGGGGGGGGGGGGGGGFGGGGGGGGGGGGGGGGGGGGGGGGGGGGGGGGGAFGGGGGGGGGGG@GGGGGGGGGGGGGGGFFFFGGGGGGGGGGGGGGG=EGGGGGGGGCFEGGEGGFGF*CCCF?56CC?FB<CFEEDFFB5
@M00200:205:000000000-AKKM3:1:1101:27580:7378 1:N:0:1
ATTGGGCTTAAAGCGCGCGTAGGCGGGTTTGCAAGTCGATTGTGAAAGCCCTGGGCTTAACCTGGGAATTGCAGTCGAAACTGTAAATCTTGAGTGCCTGAGAGGATGGCGGAATTCCCGGTGTAGTAGTGAAATACGTAGATATCGGGAAGAACACCTGAGGCGAAGGCGGCTATCTGGTCTGCAACTGACGCTGAGGCTCGAAAGCATGGGTAGCGAACAGGATTAGATACCCCTGTA
+
GGGGGGGGGGGGGGGGGGGGGGGGGGGGGGGGGGGFGGGGGGGGGGGGGGGGGGGGGGGFFFGGGGGGGGGGGGGGGGFGEGGGGGGGGFGGGGGGGGGCFGDGGGGGGGF7FGFGGGGGGGGGGGGGFGGGGGGGGGCCGGGGGGGGGGGGGGCFFDG?FGFGGGGGG@FGGGGGC9F9CGC?9BFFGFGGGGGGEEFGGGGGGEDCFGGGCGFGFGGGGGFGBC7<*9>GGC6FFFFG
@M00200:205:000000000-AKKM3:1:1101:19803:7382 1:N:0:1
ACTGGGTTTAAAGCGCGTGTAGGCGGCCCTGCAAGTCGGATGTGAAATCCCACGGCTCAACCGTGGAAGTGCACTCGAAACTGCTTGGCTAGAGTCTTGGAGAGGAAGGCGGAATGCTTGGTGTAGAGGTGAAATTCGTAGATATCAAGCGGAACACCGGTGGCGAAGGCGGCCTTCTGGACAATGACTGACGCTAAAACACGAAAGCGTGGGGAGCAAACAGGATTAGATACCCCGGTA
+
GGGGGGGGGGGGGGGGGGGGGGGGGGGGGGGGGGGGGGGGGGGGGGGGGGGGGGGGGGGGGGGGGGGGGGFGGGGGGGGGGGGGGGGGGGGGGGGGGGGGGGGGGGGGGGGGGGGGGGGGGFGGGGGGGGGGFGGGGGGFFGGGGGGGGGGGGGGGGGGGGDGFGGGGDGGGGGGGGGGGGGGGGGGGGGGGGECGGGGGGGGGGGGGGGGGGD57BEGFGFCFBGD?FFDGGGGGD557
@M00200:205:000000000-AKKM3:1:1101:17720:7406 1:N:0:1
ATTGGGTTTAAAGGGTGCGTAGGCGGCTTTGCAAGTCTGATGTGAAATCTCCAGGCCCAACCTGGAAACTGCATTAGAAACTGCAGGGCTAGAGGCTTGGAGGGGGAACTGGAATGCTCGGTGTAGCAGTGAAATGCGTAGAGATCGAGCGGAACACCAGTGGCGAAGGCGAGTTCCTGGACAAGTCCTGACGCTGAGGCACGAAAGCCGGGGGAGCAAACAGGATTAGATACCCTAGTA
+
GGGGGGGGGGGGGGGGGGGGGGGGGGGGGGGGGGGGGGGGGGGGGGGGGGGGGGGGGGGGGGGGGGGGGGGGGGGGGGGGGGGGGGGGGGGGF?FGGGGGGGGDGGGGGGGGGGGGGGGGGGDGGGGGGGGGGGGGGGGGGGGGGGGGGGG>FEGGGGGGGGGGGGGGCCEEGGGGGGGGGGGGGGGEGGGGGGGGGGGGGGGGGGGGGGGGGGFGEGGFGG?F0CFFFF>GGGGGF@FG
@M00200:205:000000000-AKKM3:1:1101:19653:7409 1:N:0:1
ACTGGGTATAAAGCGCATGTAGGCGGTTCGTAAAGTCAGATGTGAAAGCCCTGGGCTTAACCCAGGAAGTGCATTTGAAACTCACGAACTTGAGTCCCGGAGAGGAAGGCGGAATTCTCGGTGTAGAGGTGAAATTCGTAGATATCGAGAGGAACATCGGTGGCGAAGGCGGCCTTTTGGACGGTGACTGACGCTGAGATGCGAAAGCGTGGGGAGCAAACAGGATTAGATACCCTAGTA
+
GGGGGGGGGGGGGGGGGGGGGGGGGGGGGGGGGGGGGGGGGGGGGGGGGGGGGGGGGGGGGCGGGGGGFGGGGGGGGGGGGGGGGGGGGGGGGGGGGGGGGGGGGGGGGGGGGGGGGGGGGGGGGGGGGGGGGGGGGGGGGGGGGGGFGDGGGGGGGGGGGGGGGGGEGGGDGGGGGGGGGGGGCCCCFGGGGGGGGGGGGGGGGEDGGGGGGG@DBGGGFFFGBGGFFFFGGGGGFFFG
@M00200:205:000000000-AKKM3:1:1101:25851:7410 1:N:0:1
ACTGGGTTTAAAGAGTTGCGTAGGTGGTTAGTAAAGCAAATAGTGAAATCTGGAGGCTCAACCTTACAGGCTATTATTTGAACTCACTAACTCGAGAACAGCAGAGGTAACTGGAATTTCTGAAGTAGGGGTAATATCCGTAGATATCAGAAGGAACACCAATGGCGTAGGCAGGTTACTGGGCTGTTTCTGACACTGAGGCACGAAAGCGTGGGGAGCGAACCGGACTAGATACCCTCGTA
+
GGGGFGGECCFGFGFCFF@FCEFECFCFGGGGFGAFGF8FGGCFGFFCFDCFFFGCDCG@6C,CFGGGDGC@@EF<C,EEGEGEEFFFFAF@E@DGGCCFFGCGDCFGFF<ECGFGGGAEGGGDEFFFFGDEGGGG<FGDGECB;=EFFE<F@FFFGGGC7=FFEFEEGGGCCEGGDGGFGGGGEG=DADFFC968DECFCDCGG:C>EFEFFB?@BEECG)*9@)7(2)5;4?+6A*5C8;
@M00200:205:000000000-AKKM3:1:1101:8520:7415 1:N:0:1
ATTGGGTTTAAAGCGTGCGCAGGCGGTTATGAAAGTCAGGAGTGAAATCCCAGGGCTTAACCCTGGAATTGCTTTTGAAACTTCACGACTAGAGTACTGGAGGGGTTGGCGGAATTCCGAGTGTAGCAGTGAAATGCGTAGATATTCGGAGGAACACCGATGGCGTAGGCAGCCAACTGGACAGTAACTGACGCTCATGCACGAAAGCGTGGGGATCAAACAGGATTAGATACCCTGGTA
+
GGGGGGGGGGGGGFGBCGGEGGGGGGGEFGFFGGGGGGGGFGGGGGGGGGGGFGGGGGGGGGCFGGGGGGGGFGFGGGCGGGGGFFGGGGGGGGGGGGGGGGGDGEF:EG@FGGGGGGGGGGGGGGGGGGGGGGGGGEGGGGGGG=DDGGGCEF<FFGGDGGGG7<CFGGCGG,>:EGGGG6AFECGG7C?>ECGEC9;99DGEGGGGGGGGGGF55C8CCFCC<GGFFFFGGFDG>FFF
@M00200:205:000000000-AKKM3:1:1101:22289:7419 1:N:0:1
ACTGGGCTTAAAGCGCGCGCAGGCGGTTGGCAGAGCCCGGCGTGAAAGCCCCCAGCTCAACTGGGGGAGGCCGTCGGAGACCTGTCGACTGGAGGCCGGTAGGGGAGAGCGGAATTCCCGGTGTAGTGGTGGAATGCGTAGATATCGGGAGGAACACCAGTGGCGAAGGCGGCTCTCTGGACCGGTGCTGACGCTCAGGCGCGAAAGCGTGGGGAGCGATCCGGATTAGATACCCGAGTA
+
GGGGGGGGGGGGGGGCGGGGGGGGGGGGD@D<@FGGGFGGEGGGGGG9EGGGFFFGG@FGG,CCFGEG77?FCGC=FECDGDGGGGFCFGEFGGEDFG7+>CGGG7FC@+CFFGGGGGGBGEFGGGA>CGFGGGGGGGGGGGGGG9:77CCGGGGGGGFFGFGGGGGGGG>C5*;CGCCG?FGDG8:EF7FGDGGGCFFGEGCCCGG5:2CEEEF)5:?*9>EG3DG7FFA7FGC))7@C
@M00200:205:000000000-AKKM3:1:1101:21261:7431 1:N:0:1
ACTGGGTTTAAAGGGTGCGCAGGTGGGTTGGCAAGTTCGATGTGAAAGCCCCGGGCTTAACCCGGGAATGGCATTGGATACTGCTGATCTGGAGGATCGGAGGGGGGACTGGAATTCTTGGTGTAGCAGTGAAATGCGTAGATATCAAGAGGAACACCAGTGGCGAAGGCGAGTCCCTGGACGGTACCTGACACTGAGGCACGAAAGCCAAGGGAGCAAACAGGATTAGATACCCGCGTA
+
GGGGGGGGGGGGGGGGGGGGGGGGGGGGGGGGGGGGGGGGGGGGGGGGGGGGGGGGGGGGGGGGGGGGGGGGGGGGGFGGGGGGGGGGGGGGFFGGGGGGGGGGGGGGGGGGGGGGGGGGGGGGFGGGFGGGGGGGGGGGGGGGGGGGGGFGGGGEGGGFGGGGGGGGGGGCCGGFGGGGGGDEGGGGGGGGGGGGCG=F5FGDGGGGGFGGGG4CDFGDGGFGBGGFFFFGGGGGFEFG
@M00200:205:000000000-AKKM3:1:1101:22044:7460 1:N:0:1
ATTGGGTGTAAAGAGCGTGTAGGCGGCCAGGTAGGTCAGCTGTGAAAACTCGAGGCTCAACCTCGAGATGTCGGCTGAAACCATCTGGCTAGAGTCCGGAAGAGGAGAATGGAATTCCCGGTGTAGCGGTGAAATGCGCAGATATCGGGAAGAACACCCGTGGCGAAGGCGGTTCTCTGGGACGGTACTGACGCTGAGACGCGAAAGCGTGGGGAGCGAACAGGATTAGATACCCTAGTA
+
GGGGGGFGGGGGGGGGGGGGGGGGGGGGGGGGGGGGGGGGGGGGGGGGGGFEGGGGGGGGGGGFGGGGGGGGGGGFGGGGCFDGGGGEEGGGGGGGGGGGGGGGFGGGGGGFGCFGGAFGD6CFFFGGD==FGFCFGGGCGGFGDFGGDGGGGGFGGGGGGGGDEEGGFGGEGGGFEFFCEDGEDEGE9C7@EEDGC>FGGGGGGGGGGGGEGGFCECGC5>?C?GG<?F<CGGGG4<6C
@M00200:205:000000000-AKKM3:1:1101:4901:7468 1:N:0:1
ATTGGGTATAAAGGGCGTGTAGGCGGACTTGCAAGTCAGGCGTGAAATCCCTGGGCTCAACCCAGGAATTGCACTTGAAACTGCAAGCCTTGAGTGTCGGAGAGGAAAGTGGAATTCCTGGTGTAGAGGTGAAATTCGTAGATATCAGGAGGAACACCGGTGGCGAAGGCGGCTTTCTGGACGACAACTGACGCTGAGACGCGAAAGCGTGGGGAGCAAACAGGATTAGATACCCCTGTA
+
GGGGGGGGGGGGGGGGGGGGGGGGGGGGGGGGGGGGGGGGGGGGGGGGGGGGGGGGGGGGGGGGGGGGGGGGGGGGGGGGGGGGGGGGGGGGGGGGGGGGGGGGGGGGGGGGGGGGGGGGGGGFGGGGGGGGGFGFFGGGGGGGGGCAFGGDGDGGGGGGGGGGGGGGGGGGGGGFGFGGGGGGGGGGGGGGGCCCGGGGGGGGGEGGGGGGGG@GFGGGFGGGFFGFFF<FGFGG@@FF
@M00200:205:000000000-AKKM3:1:1101:18728:7469 1:N:0:1
ATTGGGTTTAAAGGGTGCGTAGGCGGGCTTGTAAGTGTCCTGTGAAATCCCCCGGCTCAACCGGGGAACCGCGGGGCAAACTGCAAGTCTTGAGGAAGCTAGAGGCCGGTAGAACGATTGGTGGAGCGGTGGAATGCGTAGATATCAATCGGAATGCCGAAAGTGAAGACAGCCGGCTGGGGCTTTTCTGACGCTGAAGCACGAAAGCGTGGGGAGCAAACGGGATTAGATACCCCCGTA
+
GGGGGGGGGGGGGGGGGGGGGGGGGGGGGGGGGGGGGGGGGGGGGGGGGGGGGGGGGGGGGGGGGGGGGGGGGGGGGGGGGGGGGGGGGGGGGGGGGGGGGGGGFGGGGGGGGGGGGGGGGGGGF7FEGGGGGGGGGGGGGGGFGGGGGGFCFGGCGGGGGCEGFGGGGGGGGGGGGGGGGGGGGGGGGGGGDGGEGCFGGGGEGGGGGEGGGGFGFGGGGGEDFGGFFFFGGGGGEFFG
@M00200:205:000000000-AKKM3:1:1101:25367:7478 1:N:0:1
ATTGGGTTTAAAGCGTACGTAGGCGGCTTTGTAAGTTAGAGGTGAAAGCCCGGGGCTCAACCCCGGAATTGCCTTTAAGACTGCATCGCTTGAATCCGGGAGAGGTGAGTGGAATTCCGAGTGTAGAGGTGAAATTCGTAGATATTCGGAAGAACACCAGTGGCGAAGGCGGCTCACTGGACCGGCATTGACGCTGAGGTGCGAAAGCGTGGGGAGCAAACAGGATTAGATACCCTAGTC
+
GGGGGFGGGGGGGGGGGGGGGGGGGGGGGGGGFFGGGGGGGGGGGGGGGGGGGGGGGGGGGGGGGGGGGGGGGGGGGGGGGGGGGGGGGGGGGGGGGGGGG>FGGGGGGGGGGECFGGGGEFEGGGGCFFGGGGDFDGGGGGGGGGGGGGGGGGGGGGGG>FGDG7EE7EGCCEEGGCF=@F6ECEEGGG7EG57ECGFCEFGG>87*8ACGDGFGFG*0>FFG?47>4FA:FGGGF56+
@M00200:205:000000000-AKKM3:1:1101:19910:7482 1:N:0:1
ACTGGGTATAAAGGGCGCGTAGGTGGTGCTGTATGTCTCTCGTGAAAGCCCACGGCTCAACTGTGGGGGGTCGGGAGAAACTGCAGGACTTGAGGCTGGGAGGGGCTGGTGGAATTCCCTGTGTAGCGGTGAAATGCGTAGAGATGGGGGAGAACACTCGTGGCGAAGGCGGCCAGCTAGACCAGTTCTGACACTGAGGCGCGACAGCGTGGGGAGCAAACAGGATTAGATACCCCAGTA
+
GGGGGGGFGGGGGGGGGGGGGGGGGGGGGGGGGGGGGGGGGGGGGGGGGGGGGGGGGGGGGGGGGGGGGGGGGGGGGGGGGGGGGGGGGGGGGGGGGGGGGGGGGGGGGGGGGGGGGGFGGGGGGGGGGGGGGGGGGGGGGGGGGGGGGGGCGGGGGGGGGGGGGGGGGGGGGGGGGGFFGGGGGGGGGGGGGGGGGGGGGGGGGGGGGGEGGGFGFGFGDGGG?GG>FFFGGGGGFDFG
@M00200:205:000000000-AKKM3:1:1101:24978:7487 1:N:0:1
ACTGGGTTTAAAGCGCGTGTAGGCGGTCCGGTAAGTCCGCTGTGAAAGTCGGGGGCTCAACCCTCGAAAGCCGGTGGATACTGTCGGGCTAGAGTACGGAAGAGGCGAGTGGAATTCCTGGTGTAGCGGTGAAATGCGCAGATATCAGGAGGAACACCAATTGCGAAGGCAGCTCGCTGGGACGTTACTGACGCTGAGACGCGAAAGCGTGGGGAGCAAACGGGATTAGATACCCTTGTA
+
GGGGGGGGGGGGGGGGGGGGGGGGGGGGGGGGGGGGGGGGGGGGGGGGGGGGGGGGGGGGGGGGGGGGGGGGGGGGGCGGGGGGGGGGGGGGGGGGGGGGGGGGGGGGGGGGGGGGGGGGGGGGGGGGGGFGGGGGGGGGGGGGGGGGGDEGGGGGGGGGGGFGGGGGGGGGGGGGGGGGGGGGGFGGGGGFCGDE85EFCDEGGGGDE78E>CBC>*C<DCGD:3C279AGGF<65FFF
@M00200:205:000000000-AKKM3:1:1101:23726:7497 1:N:0:1
ATTGGGTTTAAAGGGTCCGTAGGCGGCTATATAAGTCAGCGGTGAAAGTTTTTGGCTTAACCAAAAAATTGCCATTGATACTGTATGGCTTGAATTATTGTGAAGTAACTAGAATATGTAGTGTAGCGGTGAAATGCTTAGATATTACATGGAATACCAATTGCGAAGGCAGGTTACTAACAATGGATTGACGCTGATGGACGAAAGCGTGGGTAGCGAACAGGATTAGATACCCCAGTA
+
FGGGGGGGGGFFGGGGGGGGGGGGGGGGGGGGGGGGGGGGGGGGGGGGGGGGGGGGGGGGGGGGGGGGGGGGGGGGGGGGGGGGGGGGGGGGFGGGGGGFGFGFFGGEFGGAAFGGGGGGGGGGGGFGGGGFGGGGGGGEFCFDGFGGGGGGGGGGFGFFFGFCEC7F>DGDDGGGGGGFGGGGGGGGGGDGGDGG5A99C79BE87>EECGDGFD)71:7DGG;GGFAACFFF+7:3AE
@M00200:205:000000000-AKKM3:1:1101:5324:7511 1:N:0:1
ACTGGGTTTAAAGCGCACGTAGGCGGCCATTTAAGTCAGAGGTGAAAGCCTGGAGCTCAACTCCAGAACTGCCTTTGAGACTGGATGGCTAGAATCTTGGAGAGGCGAGTGGAATTCCGAGTGTAGAGGTGAAATTCGTAGATATTCGCAAGAACACCAGTGGCGAAGGCGGCTCACTGGCCCGGTACTGACGCTGAGGTGCGAAAGCGTGGGGAGCAAACAGGATTAGATACCCCCGTA
+
GDFFGGGGCGGGGGGGGGGGGGEFCFEGGFGFFGEGGCF6CDE<FGGGGGG8<FEFFGGCGF<,CECFFGGGGGGGGGGGGGFFGGC7FFFDFFFGGGGG8FGGGE@GGCEDFGGGGCF@CFGFFFCEGEDGCFCFAFD8DFFAFGFF@E@FFFG8FCGGGFCEEGECCF*8>CEGFG9:>>8::CGGCF9F5555E==<*;5;8=C5*CEFC5>5>E*8CC6C09C)*9<7+<<9)<@5
@M00200:205:000000000-AKKM3:1:1101:15185:7511 1:N:0:1
ACTGGGCATAAAGGGCGGGCAGGTGGTTCTTTAAGTCCTTTGTGAAATTCCGGGGCTCAACTCCGGATGTGCATAGGATACTGGAGAACTGGAGACTGGTAGAGGCGAGCGGAATTCCTGGTGTAGCGGTGGAATGCGTAGATATCAGGAAGAACACCGGTGGCGAAGGCGGCTCGCTGGGCCAGTTCTGACACTCAGCCGCGAAAGCGTGGGGAGCAAACAGGATTAGATACCCCCGTA
+
GGGGGGGGGGGGGGGGGGGGGGGGGGGGGFGGGGGGGGGGGGGGGGGGGGGGGGGGGGGGGGGGGGGGGGGGGG9FGGGGGGGGGGGGGGFGGGGGGGGGGGGGGGGGGGGGGEGGGGGGGGGGGGGGGGGGFGGGGGGGGGGGGGGC7FGCGGGGGGGGGGGGGECGGGDGGGGGGGGGGGFGGGFGGGGGGGGGGGFGGGG>CCGGGEGGGD>GEGGCFFCDBGF2=FBGGGGGF@ED
@M00200:205:000000000-AKKM3:1:1101:14481:7558 1:N:0:1
ATTGGGCATAAAGGGAGCGTAGGCGGGTTCTTAAGTTAGGTGTTTAATCCCGGGGCCCAACCCCGGACCGGCACTTAAAACTGGGAATCTTGAATAGTGGAGAGGTCGGTGGAATTGGGGGTGTAGCGGTGGAATGCGTAGAGATCCCCAAGAACACCAGTTGCGAAGGCGGCCGACTGGACACATATTGACGCTGAGGCTCGAAAGCATGGGGAGCAAACAGGATTAGATAACCTAGTA
+
GGGGGGGGGGGGGFGGGGGGG>FGGGGGGGGGGGGGGFGGGGFFGGGGGGGGGGGGGGGGGGGGGGDGGGDGGGGGGGGGGGGGGDFFGGGGGGFFGGGGGGGGGGGGGGGGGFFFGCFEGGGGGFGDDGGEGGGGGGGGGEGGFGGGGGG7:FFGGECFGG9CGGGGDEGG5EGGDGGD*;CGG6<CC>CFC5C:E5*:5>E:8EGGGGG6;;@GE5:@D4*7,9C?FF<*09<FFFFF
@M00200:205:000000000-AKKM3:1:1101:19052:7570 1:N:0:1
ATTGGGTTTAAAGGGCGCGTAGGCGGATGTTCGCGTCAGAGGTGAAAGCCCCGGGCTCAACCTGGGAACTGCCTTTGAAACGGGACATCTTGAGTTCGGAAGAGGGTAGCGGAATTCCCAGTGTAGAGGTGAAATTCGTAGATATCGGGAAGAACACCCGTGGCGAAGGCGGCTCTCTGGGACGGTACTGACGCTGAGACGCGAAAGCGTGGGGAGCGAACAGGATTAGATACCCTCGTA
+
GGGGGGGGGGGGGGGGGGGGGGGGGGGGGGGGGGGGGGGGGGGGGGGGGGGGGGGGGGGGGGGGGGGGGGGGGGGGGGGGGGGGGGGGGGGGGGGGGGGGGGGGGGGGGGGGCEGGGGGGGGGGGGCDFGGGFDGGGGGGGGGGGGGGDDFFGGGGGGGGGGGGGDCFCFGGGGGGGGGGFEGGGGFGGGGGGGGD?FGGGGGGGGGGGGGGGGBGEGGDGGCC8DGDFF<FGFGGFDFG
@M00200:205:000000000-AKKM3:1:1101:6388:7572 1:N:0:1
ACTGGGTTTAAAGGGTGCGTAGGCGGCTATATAAGTCAGTGGTGAAAGCCCGCAGCTCAACTGCGGAATTGCCATTGAAACTGCATAGCTTGAATCTGGTTGAAGTGGGCGGAATACATCATGTAGCGGTGAAATGCTTAGATATGATGTAGAACACCGATTGCGAAGGCAGCTCACTAAGCCAACATTGACGCTGAGGCACGAAAGCGTGGGTAGCGAACAGTATTAGATACCGGGTA
+
GGGGGGGGGGGGGGGGGGGGGDGGGGGGGGGGGGGGGGGGGGGGGGGGGGGGGGGGGGGGGGGGGGGGGGGGGGGGGGGGGGGGGGFGGGGGGGGGGGGGFGCFGGGGGGGGGGGGGGGGGGGGGGGGGGGGDGGGGGGGGGG9FGGGDGFFGGCGGGGGGGGFGGGG7FGGGGFGFGGGGGGFGGFGGGGGGCDG=F=FGGGGGGDFEGGGG>+>ACGDD<6CA7C2976DGDEGD@@
@M00200:205:000000000-AKKM3:1:1101:27276:7578 1:N:0:1
ACTGGGTGTAAAGGGTGCGCAGGCGGCCAAGTGTGTGAGGCGTGAAAGCCCGGGGCTTAACCCCGGAATTGCACCTCAAACTACATGGCTAGAGCATTGGAGAGGGTAGCAGAATTCATGGTGTAGCAGTGAAATGCGTAGATATCATGAGGAATACCAGAGGCGAAGGCGGCTACCTGGACAATTGCTGACGCTCAGGCACGAAAGCGTGGGGAGCAAAAGGGATTAGATACCCGGGTA
+
GGGGGGGGGGGGGGGGGGGGGGGGGGGGGGGGGGGGGGGGGGGGGGGGGGFGGGGGGGGGGGGGGGGGGGGGGGGFGGGGGGGGGGGGGGGGFGGGGGGGGGGGEGGGGGFGGGGGFGGGGGGGGGGGGGGGGGGGFGCGGGGGGGGGGGGCFGCFGFFGFCGDGGGGGGGGGECGGCFGGDFCFGGGGGGGGDGGGGGGG*AGGGGGECEEEE@DBGGCDC:C:C4<?FF7C?EDDBFG
@M00200:205:000000000-AKKM3:1:1101:6984:7583 1:N:0:1
ACTGGGCTTAAAGTGCACGTAGGCGGCTGGGTCCGTCCGATGTGAAAGCCCCCGGCTCAACCGGGGAATTGCATCGGATACAGCCCGGCTCGAGGACGGTTGGGGTGAGTGGAACTCCTGGTGGAGCGGTGAAATGCGTAGATATCAGGAGGAACACCGGTGGCGAAAGCGGCTCACTGGACCGTTACTGACGCTGAGGTGCGAAAGCTAGGGGCGCAAACGGGATTAGATACCCCAGTA
+
GGG9C<CAEFFFGGGGAGGGGGDFGGEGCGCFGGGDGDGCGGGGFFDFCCFGGGDGGGG@GGCGGGCCFGGDC?<FGGGC=EFFEBFCEFCCG@:@FCGFFFF:+CCDGGDFDFCGGGFGFB@FCFBC@CCFBBEGC>>>FFC;FCFFFG@@C:,,@FG@C@GFE:C@FCFDCCGF9C?F8C012:5CGG78CGDEGFCEGGCE>8DGGD9;CG7)7:CCFD=C<7*.9/477<:<)<9+
@M00200:205:000000000-AKKM3:1:1101:15675:7583 1:N:0:1
ACTGGGTATAAAGGGAGCGTAGGTGGCCTTATAAGTCAGTGGTGAAATCTCTTAGCTTAACTAAGAAATTGCCATTGATACTGTAGGGCTTGAGTATAGTTGCCGTTGGCGGAATATGACATGTAGTGGTGAAATACATAGAGATGTCATAGAACACCGATTGCGAAGGCAGCTGACGAAACTATAACTGACACTGAGGCTCGAAAGTGCGGGGATCAAACAGGATTAGATACCCCAGTA
+
GGGGGGGGGGGGGGGGGGGGGGGGFGGGGGGGGGGGGDGGGGGGGGGGGGGGGFGGGGFGGGGGGGGGGGGGGGGGGGGEGGGGGGGGGGGGGFGGGGGGGGGGGGGGGGGGGGGGGGGGGGGGGGGFFGGGGGGGGGGGGGGFGGGGGGGGGGGGGGGGGGFG7FEFFFCEEFGGGGFGDGFGGGGGGGGGGGGF,,:FGGGGFG4=>FEFDG4DFFFGGGGGDGFE=AEGGF@DEBFG
@M00200:205:000000000-AKKM3:1:1101:15851:7596 1:N:0:1
ACTGGGTTTAAAGCGCGTGCAGGTGGCTTGGTAAGTTAGGCGTGAAATCTCCCGGCTCAACTGGGAGAGGTCGTCTAATACTACCGGGCTAGAGAGCAGAAGAGGAAGATGGAATTCCCGGTGTAGTGGTGAAATGCGTAGATATCGGGAGGAACACCAGTGGCGAAGGCGGCTTTCTGGACAATTACTGACGCTGAGGCGCGAAAGCCAGGGGAGCAAACGGGATTAGATACCCCTGTC
+
GGGGGGGEGGEFEFGGEG@GGGGGDGGGGEGGGGGFGGGFGGF@FGGGGGFGGDGGGGGGGGGG8<:FGGGGCC@EFGEFEFECFGGEFGGGDFGGGGGGGEGCF9BFDFGDFGEFGFGGCFCF?,EF?EF9,?BFGEG7@>,E;F:C+8C@FGGFGFFC3:DEC<@ECEEDGGDFFF@:;:FE9FGGFG7C=C5C85@FGGC5?CDG@=F*;/5<@:ECF3*9274)66):C8CFF3;+
@M00200:205:000000000-AKKM3:1:1101:10682:7596 1:N:0:1
ATTGGGTTTAAAGGGTGCGTAGGTGGTTAGGTAAGACCTGTGGGAAAGACCTGGGCTTAACCCAGGAAGGTCGCAGGTGACTGCCTAGCTAGAGGGCGGGAGAGGAGCGCGGAATTCCCGGTGTAGCGGTGAAATGCGTAGAGATCGGGAGGAAGGCCGGTGGCGAAGGCGGCGCTCTGGAACGTTCCTGACACTGAGGCACGAAAGCGTGGGGAGCAAACAGGATTAGATACCCCTGTA
+
GGGGGGGGGGGGGGGGGGGGGGGGGGGGGGGGGEG<FGGGGGGGGGGGGGGGGGGGGGGGGGGGGGGGGGGGGGGGGGGGGGGGGGGGGGGGGGGGGGGGGGGGGGGGGGGGGGGGGGGGGGGGGGGGGGGGGGGGGGGGGDFGGGGGGGGEGC@GGGGGGGGGGGGGGGGGGGGGGGGGGGGGGGGFGGGGGGGGGGFFDFGGEGGGGGGCEG@GFGGGGGGG?GGF=F<FEFFFFFFF
@M00200:205:000000000-AKKM3:1:1101:28283:7599 1:N:0:1
ACTGGGTGTAAAGCGTGTGTAGGCGGATTTGTAAGTACCTTGTGAAATCCCACGGCTCAACCGTGGAACTGCTCGGTATACTGCTTATCTTGAGCCACTTAGGGGCTACCGGAACAAATGGTGGAGCGGTGAAATGCGTAGATATCATTTGGAACGCCAATGGTGAAAACAGGTAGCTGGGAGTGTGCTGACGCTGAGACACGAAAGCCAGGGGCTCGAACGGGATTAGATACCCCGGTA
+
GFGGGGGGGGGGGGGGGGGGGGGGGGGGGGGGGGGGGGGGGGGGGGGGGGGGGGGGGGGGGGGGGGGFGFGGGGGGGGGGGFFGGFGGGGGFGGGGGGGGGGGGGGGGCFGCFEGGGGFCEFGGGGGGGGGFFFGFGGGEG7DFFGGGGGGGGGGGGECFFF@AFGGGGGGGGGGGGGFGGGGEBFFEGGDFGGCEGF7=8DEEGE<4@?BFFE))2=E8CGGGDG<@F85+<6:>BD)/
@M00200:205:000000000-AKKM3:1:1101:27586:7600 1:N:0:1
ATTGGGTATAAAGCGTGTGTAGGCGGATCGTTAAGTACCTTGTGAAATCCCACGGCTCAACCGTGGAACGGCTGGGTATACTGGCGGTCTTGGGCCATCTAGGGGCGACCGGAACAAACGGTGGAGCGGTGAAATGCGTAGATATCGTTTGGAACGCCAAAGGTGAAAACAGACAGCTGGGAGTGTGCTGACGCTGAGACACGAAAGCCAGGGGAGCGAACGGGATTAGATACCCCCGTA
+
GGGGGGGGGGGGGGGGGGGGGGGGGGGGGGGGGGGGGGGGGGGGGGGGGGGGGGGGGGGGGGGGGGGGGGGGG:@FFGGGGGGGGGEFGGGGGGGGGGGGGGGFFGGGFGGDGGDGGGGGGGGGGGGGGGEFGGGGGGGGGGGGGGGCGGGCFFGGGGGFGGGGGGGGGGG7BCFGDCFGEFEEGFFGGFFGGGGGGGGGFGGGGGGFGGGFGG>C>GGGD58*(7D?4*-?E8C9<>EE
@M00200:205:000000000-AKKM3:1:1101:4362:7614 1:N:0:1
ACTGGGTGTAAAGGGAGCGTAGGCGGATAGTTTAGTCAGAGGTGAAAGCCCAGGGCTCAACCTTGGAATTGCCTTTGATACTGGCTATCTTGAGTATGGAAGAGGTATGTGGAACTCCGAGTGTAGAGGTGAAATTCGTAGATATTCGGAAGAACACCAGTGGCGAAGGCGACATACTGGTCCATTACTGACGCTGAGGCTCGAAAGCGTGGGGAGCAACCAGGATTAGATACCCTCGTA
+
GGGGGGGGGGGGGGGGGGGGGGGGGGGGGGGGGGGGGGGGGGGGGGGGGGGGGGGGGGGGGGGGGGGGGGGGGGGGGGGGGGGFGGGGGGGGGGGGGGFGGGGCGGGGGGFG9FFGGGGGGGGGGFGFFGGGGG9FFGFFGDFGGGGGG7=FGGGGGFGGGGFGD@EGGCEGGGGFGGC@FFF?CGGGGGFFGGGG5DCCFGEGG8D6EEEFFG3CEGF*9CF<?CCEFFEGFGFF;BFE
@M00200:205:000000000-AKKM3:1:1101:6785:7616 1:N:0:1
ACTGGGCATAAAGGGCATGTAGGTGGATGATTAAGTTTGATGTGAAAGCCCTGGGCTTAACCTGGGAATGGCGTTGAAGACTGATGATCTAGAGTTTAACAGAGGGCCGTGGAATTTCCGGTGTAGCAGTGAAATGCGTAGAGATCGGAAAGAACACCAGTGGCGAAGGCGGCGGCCTGGGTTGAAACTGACACTGAGGTGCGAAAGCGTGGGGAGCAAACAGGATTAGATACCCGCGTA
+
GGGGGGGGGGGGGGGGGGGGGGGGGGGGGGGGGGGGGGGGGGGGGGGGGGGGGGGGGGGGGGGGGGGGGGGGGGGGGGGGGGGGGGGGGGGGGGGGGGGGGGGGGGGGGGGGGGGGGGGGGGGGGGGGGGGGGGGGGGGGGCGFGGGGGGGGGGGGGGGGGGGDGGEGGGGDGGGGGGGGGGGGGGFAFGGGGGGGGGGFG4EEGGGGDEGGGGFGFFGGG48CBG746B<F<6<GEFFG
@M00200:205:000000000-AKKM3:1:1101:13721:7639 1:N:0:1
ATTGGGTATAAAGAGCGCGTAGGCGGCCGGATAAGTCCGTTGTGAAATCCCCCGGCTCAACCGGGGACCCGCTTCGGAAACTGTCCGGCTTGAGTCGCGGAGAGGAGAGCGGAATTCCCAGTGTAGCGGTGAAATGCGTAGATATTGGGAGTAACACCGGTGGCGAAGGCGGCTCTCTGGACGCGTACTGACGCTGAGGCGCGAAAGCTAGGGGAGCAAACGGGATTAGATACCCCCGTA
+
GGGGGGGGGGGGGGGGGGDGGGGGGGGGGC7@CFCFGGGGFEGGGGGAGFGFG:FFGGGGGGGE@7CGGGGGGGGGGGGGGGGGCGGGEGGDGGGGGGGGG>F7C@<FCCEEGGGGGGGGGGGGG?CBFGGGGCF:FGGEGGGGGGFCCCG*CFFF8CF7FF7CCFGCEGGDDGGGGG+AF>CE5CGGGCCF8CCEE88C5958:CDGGFCCEE@C>FCFC3**,>F??*6?ECFGB::5
@M00200:205:000000000-AKKM3:1:1101:17782:7654 1:N:0:1
ATTGGGTATAAAGGGCGTGTAGGCGGTCTGCTAAGTCATGTGTGAAAGCCCTCGGCTTAACCGAGGAACGACGCATGAAACTGGCAAGCTAGAGTACCAAAGAGGGGGGTGGAATTCCCGGTGTAGCGGTGAAATGCGTAGATATCGGGAGGAACACCGGTGGCGAAGGCGGCCCCCTGGTTGGATACTGACGCTGAGACGCGAAAGCGTGGGGAGCAAACAGGATTAGATACCCTTGTA
+
GGGGGGGGGGGGGGGGGGGGGGGGGGGGGGGGFGGGGGGGGGGGGGGGGGGGGGGGGGGGGGGGGGGGGGGGGG==FEFFGGGGGGGGGGGGGFGGFGGFGGGGFGGGGGGGCGGGGGGGEGGGGGGGGGGGGGGGGGGGGCGGGGGGCGG>>FGGGGGGGGGGGDGGGGGDGGGGGGGGFFGGGG?EGGGGEGGGDEFGGGGGGGDFEGGGGGBGEGEFGG?D0FGF@FBGGGGGFFFD
@M00200:205:000000000-AKKM3:1:1101:11599:7658 1:N:0:1
ACTGGGCGTAAAGCGTGCGTAGGTGGTTGTTTAAGTCTGTCGTGAAAGCCCTGGGCTCAACCTGGGAACTGCATTGGAAACTGGCTTACTAGAGTGCGGTAGAGGGGTGTGGAATTCCCGGTGTAGCAGTGAAATGCGTAGATATCGGGAGTAACATCTGTGGCGAAGGCGACACCCTGGACCAGCACTGACACTGAGGCACGACAGCGTGGGGAGCAAACAGGATTAGATACCCGCGTA
+
GGGGGCGGGGG9FFFFCGGGEGDGGGGGGGGGGFGGGGGGGGGEEGFFGGGGECFGGGGGGGGGGGGGGGGGGGGGGGGFGGFFGGGGGGGGCFGEGGGGGGGFCFGGDGGGG@FGGGGGDGGGGGGGGGGGFFG<FGGCC+FEFGGG>CE+:<FDFGGFGGFFE7:::EFEGEEGGGGC8CFGGG8CG6CFGGGDGGCFEGDG*8CFGEEGDGBCE*;CFF8F:GG?FBDCFGGGFFFG
@M00200:205:000000000-AKKM3:1:1101:26041:7671 1:N:0:1
ACTGGGCTTAAAGGGCGCGCAGGCGGCTGCTCAAGTCAGGCGTGAAAGGCCTGGGCTCAACCCGGGAATTGCGCTTGAGACTGGGCTGGCTTGAGTGCGGGAGAGGATGGTGGAATTCCCAGTGTAGAGGTGAAATTCGTAGATATTGGGAAGAACACCGGTGGCGAAGGCGGCCATCTGGACCGCAACTGACGCTGAGGCGCGAAAGCGTGGGGAGCAAACAGGATTAGATACCCTAGTA
+
GGGGGGGGGGGGGGGGGGGGGGGGGGGGGGFGGGGGGGGGGGGGGGGGGGGGGGGGGGGGGGGGGGGGGGGGGGGGGGGGGGGGGGGGGGGGGGGGGGGGGGGEGGFGGGGFGGGGGGGGFGFFGGGGGGGGGGGGGGGGGGGGGGGGGGGGDGGGGGGGGGGGGGGGDGGGGGGGGGGGGGGGGGG?EFDFGGGEGGFGGGGGGG3DGGCEEGED@GGCFGFG?GG>FF<>EA<*9?FGF
@M00200:205:000000000-AKKM3:1:1101:5523:7674 1:N:0:1
ATTGGGCTTAAAGAGCGTGTAGGCGGTCAGGTAAGTGGGACGTGAAATCCCTCGGCTCACCCGAGGACCTGCGTCCCATACTGCTTGGCTTGAGTATGGGAGAGGATGAGGGAATTCCTGGTGTAGCGGTGAAATGCGTAGATATCAGGAGGAACACCTGCGGTGTAGACGGCTCTCTGGACCGCCACTGACGCTGAGACACGAAAGCGTGGGTAGCAAACAGGATTAGATACCCGGGTA
+
GGGGGGGGGGGGGGGGGGGGGGGGGGGGGGGGGGGGGGGGGGGGGGGGGGGGGGGGGGGGGGGGGGGGGGGGGGGGGGGGGGGGGGGGGGGGGGGGGGFFGGGGGGGGGGFGGGGGGGGGDFGGGGGGDGGGFGGFGDGGGGGGGGGGGGGGGGGFGGGCGGGGGGGGGGGDGGGGGGGFGGGGGGGGGGGGGGGG8CCGGFCC:EGGECCDGGBGFGFFFGGFFGFB*=BFFGGGF35E
@M00200:205:000000000-AKKM3:1:1101:19324:7681 1:N:0:1
ACTGGGCTTAAAGGGCGCGTAGGCGGCCTGATAAGTCGGGGGTGAAATCCTGTGGCTCAACCACAGGGCTGCCTCCGAGACTGTCGGGCTCGAGCACAGTAGAGGCAGGTGGAATTCCCGGTGTAGCGGTGGAATGCGTAGAGATCGGGAAGAACACCGGTGGCGAAGGCGGCCCGCTGGGCAGTGGGGGGCAACCCTCTGAAAGCTGACGCTGAGGCGCGACAGCGTGGGGCGCAAACAGGAT
+
GGGGGGFGGGGGGGGGGGGGGGGGGGGGGC@FGGGGGGGGGGGGGFGGGGG9FFGGGGGGGGDECGFCFGGGGGGGGGGGGGGGGGGGGGGEGGG@EEGFGGGGGGG@CFGGGGGGGGGGGGGGGGGGGGGGCGGGGGGGGGGGGG<ECEFFGCGGGGGGGGDGECEEGGGGG>EEGGGGGG68@FDG5D5:CCCCEGGFFC+3<8><0:CEEEBF>=?ED38C9C<:@E63*2:<)7>:C00.
@M00200:205:000000000-AKKM3:1:1101:7891:7686 1:N:0:1
ACTGGGCGTAAAGAGCGCGCAGGCGGTCGTTCAAGTCGCGTGTGAAAGCCCCCGGCTCAACTGGGGAGGGTCACGCGATACTGATCGACTCGAAGGCAGGAGAGGGTAGTGGAATTCCCGGTGTAGTGGTGAAATGCGTAGATATCGGGAGGAACACCAGTGGCGAAGGCGACTACCTGGCCTGTTCTTGACGCTGAGGCGCGAAAGCTAGGGGAGCAAACGGGATTAGATACCCGGGTA
+
GGGGGGGGGGGGGGGGGGGGGGGGGGGGGGGGGGGGGGGGGGGGGGGGGGGGGGGGGGGGGGGGGGGGGGGGGGGGGGGGGGGGGGGGGGGGGGGGGGGGGGGGGGGGGGGFGGGGGGGGGGGDGGGGGGGGGGGGGGGGG7CGGGGGGGGGGGGGGGGGGGGGGGGGGGGGGGGGGGGGGGGGGFGGGGGGGEGGDGFDEGGGEDDGF9FF>E3CDGEGGGDGFGF?F?):FEFDFBFG
@M00200:205:000000000-AKKM3:1:1101:8918:7718 1:N:0:1
ACTGGGTTTAAAGAGCTCGTAGGCGGCTCGGTAAGTCACGTGTGAAATCTCCACGCTCAACGTGGAGGGGTCACGTGATACTGCCGTGGCTAGAGTCCGGTAGGGGAGTGTGGAATTCCCGGTGTAGCGGTGAAATGCGCAGAGATCGGGAGGAACACCCGTAGCGAAGGCGGCACTCTGGGCCGGTACTGACGCTGAGGAGCGAAAGCGTGGGGAGCAAACAGGATTAGATACCCTCGTA
+
GGGGGGGGGGGGGGGGGGGGGGGGGGGGGGGGGGGGGGGGGGGGGGGGGGGGGGGGGGGGGGGGGGGGGGGGGGGGGGGFGGGGGGGGGGGGGGGGGGGGGGGGGGGGGGGGGGGGGGGGGGGGGGGGGGGDFGDGFGGGGDGGGGGGGGGEGFGGFGGGGGEGGGGGGGGGGGGGGGGGGGGGGGGGGFE+<EDED8FCFGGGG=<CFGEC5EEGDGCGC5CFF4FA?FFGFGGF?FFG*
@M00200:205:000000000-AKKM3:1:1101:27007:7732 1:N:0:1
ATTGGGTTTAAAGGGCGCGTAGGCGGCGCGAGGAGTCGGGGGTGAAAGTCCGGGGCTCAACCCCGGATCGGCCTTCGATACTCTCGCGCTGGAGCACAGTAGAGGCGGGTGGAATTCCGGGTGTAGCGGTGGAATGCGTAGAGATCCGGAAGAACACCGGTGGCGAAGGCGGCCCGCTGGGCTGTGGCTGACGCTGAGGCGCGACAGCGTGGGGCGCAAACAGGATTAGATACCCGCGTAAGA
+
GGGGGGGGGFGGGGGGGGGGGGGGGGGGGGGGGGGGGGGGGGGGGGGGGGGGGGGGGGGGGGGGGGGGGGGGGGGGGGGGGGGGGGGGGGGGGGGGGGGGGGGGGGGGGGGDEGGGFGCGG7<<>FDEEEGG5FFDFECE5CF7F@C>5*:8;FFGGGGGECEC8:C>GFGGEGE8:2*?E>CEC+85//:*273:*;C=59C8::59E5A>CG3<:C*:74:C(2:)7=<CECF)7:55C?9
@M00200:205:000000000-AKKM3:1:1101:11234:7736 1:N:0:1
ACTGGGTTTAAAGTGCGTGCAGGCGGTCCGTTAAAGTCTCGTGTGAAATCCTCCGGCTCAACCGGAGAACGCCGCGGGATACTGGCGGGCTTGAGGGTGGTAGAGGGTGATGGAATTCCCGGTGGAGCGGTGAAATGCGTAGATATCGGGAGGAACGCCAGTGGCGAAGGCGGTCACCTGGACAGAGATTGACGCTGAGACGCGAAAGCGTGGGGAGCAAACAGGATTAGATACCCCTGTA
+
GGGGGGGGGGGGGGGGGGGGGGGGGGGGGGGGGGGGGGGGGGGGGGGGGGGGGGGGGGGGGGGGGGGGGGGGGGGGGGGGFGGGGGGGGGGGGGGGGGGGGGGGGGGGGGGGGFGGGGGGGGGGGGGGGGGGGGGGGGGGGGCEFGGDGGGDFGGGGCGGGGGGGGEGCGGGGCGDCFGGGGGGGFGGGGGFGG<C8*/AFGGGGGDDGGGGDDBGDGGGGGG4:<FFFFFGF7E*<>FGC
@M00200:205:000000000-AKKM3:1:1101:26318:7740 1:N:0:1
ACTGGGCTTAAAGGGCGCGCAGGCGGCCATTCAAGTCAGGCGTGAAAGCCCCGGGCTCAACCTGGGAATTGCGCTTGAGACTGGATGGCTTGAGTTCGGGAGAGGAGAGTGGAATTCCCAGTGTAGAGGTGAAATTCGTAGATATTGGGAAGAACACCGGTGGCGAAGGCGGCTCTCTGGACCGATACTGACGCTGAGGCGCGAAAGCGTGGGGAGCAAACAGGATTAGATACCCCAGTA
+
GGGGGGGGGGGGGGGGGGGGGGGGGGGGGGGGGGDGGGGGGGGGGGFFGGGGGGGGGGGGGGGGGGGGGGDFGGGGGGGFGGGGGGGGGGGDGDGGGGGGGEGGGGGEGGGGGGGGGGGGGGGGGGCFGGFGFGGGGGGGGGGGGGGGFCFGGGFGFGGGFDGGGGDGGGGGGGGGGGGGGGEGDEEG7@CGDG<CCCGGGGGGGGGGGGGGGDBGEGGGG*;>:7C?FFBFGGGGFEFF
@M00200:205:000000000-AKKM3:1:1101:20709:7742 1:N:0:1
ACTGGGCTTAAAGGGCGCGTAGGTGGCCCGTTAAGTGGTTGGTGAAATCCCGGGGCTCAACTCCGGGGCTGCCGATCAGACTGGCGGGCTAGAGCACGGTAGGGGCAGATGGAATTCCCGGTGTAGCGGTGGAATGCGTAGAGATCGGGAAGAATACCAGTGGCGAAGGCGTTCTGCTGGGCCGTTGCTGACACTGAGGCGCGACAGCGTGGGGAGCAAACAGGATTAGATACCCCAGA
+
GGGGGGGGGGGGGGGGGGGGGGGGGGGGGGGGGGGGGGGGGGGGGGGGGGGGGGGGGGGGGGGGGGGGGGGGGGGGGGGGGGGGGGGGGGGGGGGGGGGGGGGGGGGGGGGGGGGGGGGGGGGGGFGGGGGGCFFGGGGGGDGGGGGGGGGCDFGGGG9:FGGGGGGGGGGGGGGGGGGGGGGDGGGGGGGGGGGC9CCF=DEEGGGGCGCEGGBDEE6CFCCD?GD2@?<DCFGGF@>
@M00200:205:000000000-AKKM3:1:1101:17156:7749 1:N:0:1
ACTGGGCATAAAGGGTGCGTAGGCGGCCTTGCAAGTTGGGTGTGAAAGCCCTCGGCTCAACCGAGGAATTGCGCCCAATACTGCCGGGCTCGAGAGAGACAGAGGTAAGCGGAACTAATGGTGGAGCGGTGAAATGCGTTGATATCATTAGGAACACCGGTGGCGAAGGCGGCTTACTGGGTCTTTTCTGACGCTGAGGCACGAAAGCCAGGGGAGCGAACGGGATTAGATACCCGCGTA
+
GGGGGGGGGGGGGGGGGGGGGGGGGGGGGGGGGGGGGGGGGGGGGGGGGGGGGGGGGGGGGGGGGGGGGGGGGGEGGGGGGGGGGGGGGGGGGGGGGGGGGGGGGGGGGGGGEFGGGGGGGGGGGGGGGGGGGGGGGGGGGFGGGGGGGGFCFGGFGGGGGGGGGGGGGGGGGGGFGGFFGGGGGGGGGGGGGGG5EFGGGGGGGEGGGGGGGC3DEGGGGGDGBGGB?F>FGGGC5.7:
@M00200:205:000000000-AKKM3:1:1101:20184:7760 1:N:0:1
ATTGGGCTTAAAGCGAGTGTAGGCGGTCTCCTAAGTCGGGTGTGAAAGCCCCGGGCTCAACCCGGGAAGTGCACTCGAAACTGGGAGGCTAGAGTATCGGAGAGGTTGGTGGAATTCTCGGTGTAGAGGTGAAATTCGTAGATATCGAGAGGAACACCGGTGGCGAAGGCGGCCAACTGGACGAATACTGACGCTGAGACTCGAAAGCGTGGGGAGCAAACAGGATTAGATACCCCCGTA
+
GGGGGGGGGGGGGGGGGGGGGGGGGGGGGGGGGGGGGGGGGGGGGGGGGGGGGGGGGGGGGGGGGGGGGGGGGGGGGGGGGGGGGGGGGGGGGGGGGGGGGGGGGGGGGGGGGGGGGGGGGGGGGGGGGGGGGGGGGGGGGGGGGGGGGGGGCFGGGGGGGGGGGGGGGGGGGGGGGGGGGGGGGGGGGGGGGGGGGGGGG4=CGGDGGGEGEGEGFGGGGGGG0CFF@FAFG:?CB@EE
@M00200:205:000000000-AKKM3:1:1101:22681:7766 1:N:0:1
ATTGGGTTTAAAGTGTGCGCAGGCGGCGTCGCAAGTCGAGTGTGAAAGCCCCGGGCTTAACTTGGGAATTGCGCTCGAAACTACGGTGCTGGAGTATGGCAGAGGAAGGTGGAATTCCACGTGTAGCGGTGAAATGCGTAGAGATGTGGAGGAACACCGATGGCGCAGGCAGCCTTCTGGGCCCATCCTGACGCTCATGCACGAAAGCGTGGGGAGCAAACAGGATTAGATACCCGGGTA
+
GGGFFGGGGFAFGFEGGGGGGDCGGGGEFGGGG@@EEEGGGFFFGGAFGGGGEDDFGG=EFGGEFFFGG=DEEGDFFGGGGGGGGGGGGGGGGGGGGGDFFEFGGDDFGGGG<9DDFGGFGFGG,,CFGGEFF<FFFFGCE*3,,@DCFF7@ECG8FE7*>*>:C7CG>E::;=<FFCAF8*=*:**=E*+0*/9C=GCEFG7*8:)*2A8?8C)/7E6+9CF*.9:<6?<*<8@DEF5*
@M00200:205:000000000-AKKM3:1:1101:10981:7767 1:N:0:1
ACTGGGCTTAAAGGGTGTGTAGGCGGATATTTAAGTCAGTGGTGAAATCTCCAGGCTCAACCTGGAAACTGCCATTGATACTATTTATCTTGAATTCTGTTGAGGTGGGCGGAATACATCATGTAGCGGTGAAATGCTTAGATATGATGTAGAACACCGATTGCGAAGGCAGCTCACTAAGCAGACATTGACGCTGAGGCACGAAAGCGTGGGGATCAAACAGGATTAGATACCCTAGTA
+
GGGGGGGGGGGGGGGFGGGGGGGGGGGGGGGGGGGGGGGGGGGGGGGGGGGGGGGGGGGGGGGFGGGGGGGGGGGGGGGGGGGGGGGGGGGDGGGGGGGGGGGGGGGGGGGGGFGGGGGGFGGGGFFGGGGGGFGGFGGGFGGGGGGGAFF<BFDFFGGGGGGGEGGGGGGGDGGEFGGGFGGGGFGGGGGDGGGGGGGGGGGGEG:C57BEEGB3;FFGFGGF(>FE4ACCG8CFFFFC
@M00200:205:000000000-AKKM3:1:1101:5973:7767 1:N:0:1
ATTGGGTTTAAAGGGCGCGTAGGCGGTCCGCTAAGTGTGTGGTGAAAGCTCGGGGCTCAACCCCGAGTCGGCCGTGCAAACTGGTGGACTTGAGCATGTCAGAGGCAGGCGGAATTCCGGGTGTAGCGGTGGAATGCGTAGAGATCAGGAAGAACACCGGTGGCGAAGGCGGCCTGCTGGGACATGACTGACGCTGAGGCGCGAAAGCGTGGGGAGCAAACAGGATTAGATACCCTAGTA
+
GGGGGGCFGGGGGGGGGCGGGGGGGGGGEECGGGGGCFG,EFGGGGGG?,E:@C@FGGGGGGG@F@F7,>FGGGGGEF9FGGGC54F4FFBFGG,E=F<<FFGGGGCBF+@FGGGCDFFGGGGGGGGGGGGEGGGGGDCEGG<FFG>C75<FGGGGGGC*C**7CFGGDG*4C**CGCCF5@F>GC+8EFGGGGGDGGCGGGG>EEDGGGGDDGE:BGGGGFGD?GFD?@<7@?E0.)@7
@M00200:205:000000000-AKKM3:1:1101:21317:7771 1:N:0:1
ACTGGGTTTAAAGGGTGCGTAGGTGGCCGGGTAAGTTCGATGTGAAATCTCCGAGCTCAACTCGGAAATGGCATTGAATACTATTCGGCTCGAGGGTCGGAGGGGAGACTGGAATTCTCGGTGTAGCAGTGAAATGCGTAGATATCGAGAGGAACACCAGTGGCGAAGGCGAGTCTCTGGACGACTCCTGACACTGAGGCACGAAAGCTAGGGGAGCAAACAGGATTAGATACCCCCGTA
+
GGGGGGGGGGGGGGGGGGGGGGGGGGGGGGGGGGGGGGGGGGGGGGGGGGGGGGGGGGGGGGGGGEEGGGFGGGGGFEFFGGCGGGGGGGGDFFGGGGGEGGGGDGGCGGGGFGGGGGGGGGGGGGGGGGGGCCFGGGGGGCGGGGGFGFG+F<FFGGGFGDCEEC@FGGGGGGGGGGGGGGGCGGGGGGGGGFGG?CFFGG=CCGGGGGDFB>55@G@@FFDC1CG?=?>CCFCFEFFE
@M00200:205:000000000-AKKM3:1:1101:20966:7776 1:N:0:1
ACTGGGCTTAAAGGGCTCGTAGGCGGCCAACTCAGTCGGACGTGAAATCCCTCGGCTTAACCGGGGAACTGCGTCCGATACTGGATGGCTTGAATCTGAGAGAGGGATGCGGAATTCCAGGTGTAGCGGTGAAATGCGTAGATATCTGGAGGAACACCGGTGGCGAAGGCGGCATCCTGGATCGGTATTGACGCTGAGGAGCGAAAGCCAGGGGAGCAAACGGGATTAGATACCCGGGTA
+
GGGGGGGGGGGGGGGGGGGGGGGGGGGGGGGGGGGGGGGGGGGGGGGGGGGGGGGGGGGGGGGGGGGGGGFGGGGGGGGGGGGGGGGGGGGGGFGGGGFGGGGGGGGGGGGGGEGGGGGGGGGGGGGGCGGGGGFFGGGGGGGGGGGGGCE7CFGGGGGEGGCGCGEGDGGGGGGGGGGG>FGGGGGGGGGGGGGGGG=?=FGGGGGGGCEECGBD>C6FGDED:CGF@FBC?<CDEEFG
@M00200:205:000000000-AKKM3:1:1101:24483:7784 1:N:0:1
ACTGGGCATAAAGCGTGCGTAGGTGGTTCGTTAAGTCTGATGTGAAAGCCCCGGGCTCAACCTGGGAATTGCATTGGATACTGGCGGGCTCGAGTACGGTAGAGGGTAGTGGAATTCCTGGTGTAGCAGTGAAATGCGTAGAGATCAGGAGGAACATCCGTGGCGAAGGCGACTACCTGGACCAGTACTGACACTGAGGCACGAAAGCGTGGGGAGCAAACAGGATTAGATACCCTAGTA
+
GGGGGGGGGGGGGGGGGGGGGGGGGGGGGGGGGGGGGGGGGGGGGGGGGGGGGGGGGGGGGGGGGGGGGGGGGGGGGGGGGGGGGGGGGGGGGGGGGGGGGGGGGGGGGGGGFGGGGGGGGGGGGGGGGGGGGGGGGGGGGGGGFGGGGGGGGGGGGGGGGGGGCEGGGGGGGGGGGGGGGGGGGGGGGGGGGGGFFCGGGGGGGEGGGGGGGGFGFGGGG5CGFGGFFFFC?EGGFFFF
@M00200:205:000000000-AKKM3:1:1101:28419:7787 1:N:0:1
ACTGGGTTTAAAGGGCGCGTAGGCGGCGTGTTAAGTCAGCTGTGAAATCTCCAAGCTCAACTTGGAACGGCCAGCTGATACTGATGTGCTAGAGTGCAGAAGGGGCAATCGGAATTCTTGGTGTAGCGGTGAAATGCGTAGATATCAAGAGGAACACCTGAGGTGAAGACGGGTTGCTGGGCTGACACTGACGCTGAGGCGCGAAAGCCAGGGGAGCAAACGGGATTAGATACCCTAGTA
+
GGGGGGGGGGGGGGGGGGGGGGGGGGGGGGGGGGGGGGGGGGGGGGGGGGGGGGGGGGGGGGGGGGGGGGGGGGGGGGGGFGFGGGGGFDGCGGGGGGGFFGGGGGGGGGGGGGGGGGGGGGGGGGGGGEGGGGGFGGGGGGGGGGGGGGGGGGGGGGGGGGGGFFGGFGGGGGGGGGGFGFGGFGGGGGGGCCDGCFDGGGGGGGGGEFGFGGBDFGFC<CGG<C5)?FBGGGG4@48C
@M00200:205:000000000-AKKM3:1:1101:9074:7798 1:N:0:1
ACTGGGTTTAAAGCGCGTGTAGGCGGGACCGCAAGTCAGATGTGAAATCCCTGGGCTCAACCCAGGAACTGCATCTGAAACTGCGGACCTTGAGTACTGGAGAGGGCGGCGGAATTCCGAGTGTAGAGGTGAAATTCGTAGATATTCGGAAGAACACCAGTGGCGAAGGCGGCTCACTGGACTGGTATTGACGCTGAGGTGCGAAAGCGTGGGGAGCAAACAGGATTAGATACCCTGGTA
+
GGGGGGGGGGGGGGGGGGGGGGGGGGGGGGGGGGGGGGGGGGGGGGGGGGGGGGGGGGGGGGGGGGGGGGGGGGGGGGGGGGGGGGGGGGGGGGGGGGGGGGGGGGGGGGGGGGGGGGGGGGGGGGGGGGGGGGGGGGGGGGGFGGGGGGGGGGGGGGGGGGGGGGGGGGGGGGGGGG9FFGGGGFFGGGGGGDGGGFGGDGCEGGGGGGGGG5DGFG;FGGGF<FF?FF4CFFGGFFFG
@M00200:205:000000000-AKKM3:1:1101:28277:7812 1:N:0:1
ATTGGGTTTAAAGCGTGCGCAGGCGGTGCTGTAAGACAGGCGTGAAATCCCCGGGCTTAACCTGGGAATGGCGCTTGTGACTGCAGTGCTGGAGTGTGGCAGAGGGGGATGGAATTCCGCGTGTAGCAGTGAAATGCGTAGATATGCGGAGGAACACCGATGGCGAAGGCAATCCCCTGGGCCTGCACTGACGCTCATGCACGAAAGCGTGGGGAGCAAACAGGATTAGATACCCCAGTAAGA
+
FFCGGG;FFEFFGGGEEGGG77@C@:FGEGGGGFFFGFFGGGBCE7FFGFGGGF:FGFFA,CFF8FFGGEFGGGGGFE@<EFAEGAE,B,?E,BB8FFBCF@<=FCEGDGGGGGCA<FFGCFE=FDF<FD@BFF9BEFFGD>C=BFFGGGE7<DFFGGGG7FCFEFG@@CEGEGGGFFF:8CGGGGGEE*CE857EEG++<FCE>8DFGGCE>E)75FGFD4F5(9>>?7AFEFF>))0:76<
@M00200:205:000000000-AKKM3:1:1101:4438:7815 1:N:0:1
ACTGGGCTTAAAGGGCGCGTAGGCGGCTCTGATCGTCGGATGTGAAAGGCCTGGGCTCAACCTGGGAACTGCATCCGATACGGCGGGGCTTGAGTGTGGGAGAGGTTGGTGGAATTCCCAGTGTAGAGGTGAAATTCGTAGATATTGGGAAGAACACCGGTGGCGAAGGCGGCCAACTGGACCACAACTGACGCTGAGGCGCGAAAGCGTGGGGAGCCAACAGGATTCGATACCCTAGTA
+
GGGGGGGGGGGGGGGGGGGGGGGGGGGGGGGGGGGGGGGGEGGGGGGGGGGGGGGGGGGGGGGGGGFGGGDGGGFFGFG7FGFGCFGGGEGGFGGGGGGGFGG7@FCDEFFGGGGGGGGGGGGGCFFGGGG:DF9FF@GGGGG@FGCGGGGCB,<<FGG7F<7C*=EEFGEGEGGFG8?CGGEFGGGGFGC8EGG5CF5=CDCE*?)*/***:*77>7E=<C653<C))*-/CFG65)9?
@M00200:205:000000000-AKKM3:1:1101:25634:7821 1:N:0:1
ATTGGGTATAAAGTGCTCGTAGGCGGTCTGTCACGTCGGCTGTGAAATCCCGAGGCTCAACCTCGGGTCTGCAGTCGATACGGGCAAACTAGAGTATTGCAGGGGAGACTGGAATTCCTGGTGTAGCGGTGAAATGCGCAGATATCAGGAGGACCACCGGTGGCGAAGGCGGGTCTCTGGGCACTAACTGACGCTGAGACACGAAAGCCAGGGGAGCGAACGGGATTAGTTACCCTAGTA
+
FGGGGGGGGGGGGGGFGGGGGGGGGGGGGGGGGGGGGGGGGGGGGGGGAFGEFGGGGGGGGGFGGDEFEFFGGGGGGGG<CGCEEG?EFGFGGDF<FF?FGFGGGGGGGGG?FEFDFCFGGGGG,EFGDGGGDGGGFECEE7FCFD<FFGCCEC@+DFG7CC<DGCEGG>C7E88<FC@GCCE*9EGGDFGGEEG=EF7<?CCEGGD*;6FGDG35):E8<D=CBGF>F*)2A@FG?>@F
@M00200:205:000000000-AKKM3:1:1101:25190:7826 1:N:0:1
ATTGGGTTTAAAGGGAGCGTAGGCGGACATTTAAGTCAGGGGTGAAATCCCAGAGCTCAACTCTGGAACTGCCTTTGATACTGGGTGTCTTGAGTGTGAGAGAGGTATGTGGAACTCCGAGTGTAGAGGTGAAATTCGTAGATATTCGGAAGAACACCAGTGGCGAAGGCGACATACTGGCTCATTACTGACGCTGAGGCTCGAAAGCGTGGGGAGCAAACAGGATTAGATACCCTCGTA
+
GGGGGGGGGGGGGGGGGGGGGGGGGGGGGGGGGGGGGGGGGGGGGGGGGGGGGGGGGGGGGGGGGGGGGGGGGGGGGGGGGGGGGGGGGGGGDFFFGFGGGGGGGGGGGGGFEGGGGGGGGGGGGGGGGGGGGGGGGGGGGDGGGDGFFE7F8FGFGGGGGGGGDGGGDGDGGGGGGFGGGDGGGGFGGFFGDGGE>FDDCFEE?5CGGGEGGCECAEFCFGGC?GG3ACCFGFGGF>F5
@M00200:205:000000000-AKKM3:1:1101:16365:7830 1:N:0:1
ATTGGGTGTAAAGAGCGCGCAGGCGGTCGTTCAAGTCGAGTGTGAAAGCCCCCGGCTCAACTGGGGAGGGTCATTCGATACTGATCGACTCGAAGGCAGGAGAGGGAAGTGGAATTCCCGGTGTAGTGGTGAAATGCGTAGATATCGGGAGGAACACCAGTGGCGAAGGCGACTTCCTGGCCTGTTCTTGACGCTGAGGCGCGAAAGCTAGGGGAGCAAACGGGATTAGATACCCCAGTA
+
GGGGGGGGGGGGGGGGGGGGGGGGGGGGGGGGGGGGGGGGGGGGGGGGGGGGGGGGGGGGGGGGGGGGGGGGGGGGGGGGGGGGGGGGGGGGGGGGGGGGGGGGGGGGGGGGGGGGGGGGGGGGGGGGGGGGGGGGGGGGGGGGGGDGGGGDGGGGGGGGGGGGGGGGGGGGGGGGGGGGGGGGGGGGGGGGGEGGCFGGGGGGGEDGGCFFGGFDBGGGGGD32CF?FF>FEFGGFFFG
@M00200:205:000000000-AKKM3:1:1101:11437:7842 1:N:0:1
ACTGGGTGTAAAGGGTGCGTAGGCTGTGCGGAAAGTTGGGTGTGAAATACCTCAGCTTAACTGAGGAACTGCATTCAAAACTACCGTGCTAGAGGAAGATAGAGGTGAGCGGAACTTAGGGTGGAGCGGTGAAATGCGTTGATATCCTAAGGAACACCGGTGGCGAAAGCGGCTCACTGGATCTTTTCTGACGCTGAGGCACGAAAGCTAGGGTAGCGAACGTGATTAGATACCCTTGTA
+
GGGGGGGGGGGGGGGGGGGGGGGGGGGGGGGGGGGGGGGGGGGGGGGGGGGGGGGGGGGGGGGGGGFGGGGGGGGGGGGGGGGGGGGGGGCF9FGGGGGGGGGGCGGGGGGGGGGGGGGGGGGGGGGGGGGGFGGGGEGGEGGGGGGGFGFFGGGFGGGEGGDFEEGCGGGGGGGGGGGGGGGGGGGGGGGGGGGCC8=EEGCEGGGGGFDCCGFGFGGCDD*>0FGAF?AFGGGFFFFF
@M00200:205:000000000-AKKM3:1:1101:11246:7849 1:N:0:1
ATTGGGTATAAAGGGCGCGTAGGCGGCGCGAGGAGTCGGGGGTGAAAGTCCGGGGCTCAACCCCGGATCGGCCTTCGAGACTCTCGCGCTGGAGCACAGTAGAGGCGGGTGGAATTCCGGGTGTAGCGGTGGAATGCGTAGAGATCCGGAAGAACACCGGTGGCGAAGGCGGGCCGCTGGGCTGTGGCTGACGCTGAGGCGCGACAGCGTGGGGAGCAAACAGGATTAGATACCCTAGTAAGA
+
GGGGGGGGGGGGGGGGGGGGGGGGGGGGGGGGGGGGGGGGGGGGGGGGGGGGGGGGGGGGGGGGGGGGGGGGGGGGGGGGGGGGGGGGGGGGGGGGGGGFGGGGGGGGGEGGCFCGDCFDGGGFFGC5E::E5ECCCEGGGCF++3AFD>CG>C6?CEEEE>E>ECEEG5EG*:EG>*1?E86C8FF8CDC;CC3ECFGCE:C5*?C>E=EGGGBDECCFDFGG<4CBFF2CC8C67F=CDAA
@M00200:205:000000000-AKKM3:1:1101:17693:7860 1:N:0:1
ACTGGGTGTAAAGAGTGCGTAGGCGGCTTATCAGGCGGGATGTGAAATCCCTCGGCCCAACCGAGGAATTGCGTTCCGAACCGATAGGCTCGAGGAGGATAGGGGCGAGCGGAACTGCTGGTGGAGCGGTGAAATGCGTTGATATCATCAGGAACACCTGTGGCGAAAGCGGCTCGCTGGGTCCTTACTGACGCTGAGGCACGAAAGCCAGGGGAGCGAACGGGATTAGATACCCCAGTAAGA
+
GEGGGGGGGGGGGGGEGGGGGGGGGGGGGGGGGGGDCGGGGGGGGGGGGGGGGGGG=FGGGGGEDCFF@EFFGGGGFDEEGCGBFGGGGGFGEGG7FE8>FGGGDGGDEGGGGGFGF,,8FGGE@FGGGGGGGGG,F7<@FDC@F:7C,?:7FGGFGG7FG:BC8EEEGGGGG8*?EE5EEEFGFG9CF>CDEGGDEDCC*7CE8EGFG:FGGDB/55CEG3=31CF2?=A>CGG:)89?064
@M00200:205:000000000-AKKM3:1:1101:10301:7861 1:N:0:1
ATTGGGTGTAAAGGGCGTGTAGGCGGTCAGGTAAGTGTGATGTGAAATCCCTCGGCTCACCCGAGGACCGGCATCGCATACTGCTTGGCTTGAGTACGGGAGAGGATGTGGGAATTCCTGGTGTAGCGGTGAAATGCGTAGATATCAGGAGGAACACCGGTGGCGAAGGCGCACATCTGGCCCGATACTGACGCTGAGGCGCGAAAGCTAGGGGAGCAAACGGGATTAGATACCCGAGTA
+
GGGGGGGGGGGGGGGGGGGGGGGGGGGGGGGGGGGGGGGGGGGGGGGGGGGGGGGGGGGGGGGGGGGGGGGGGGGGGGGGGGGGGGGGGGGGGGGGGGGGGGGGGGGGGGGGGGGGGGGGGGGGGGGGGGGFGFGFGGFGGGGGGGGGGGGDGGGGGGGGGGGGDGGGGGGGGGGFGGGGGGGGGGEGGGGGGGGGGGGGGGDEGGGGGFGGGD>DDCGGGGGG:D5?FFFGG?CGEB@=
@M00200:205:000000000-AKKM3:1:1101:27102:7863 1:N:0:1
ATTGGGTATAAAGGGAGCGTAGGCGGTTTTTTAAGTTAGGTGTTTAATCCCGGGGCCCAACCCCGGACAGGCACCTAAAAATGGAAAACTTGAATAGTGGAGAGGTCGGCGGCATTGGGGGTGTAGCGGTGGAATGCGTAGAGATCCCCAAGAACACGAGTTGCGAAGGCGGCCGACTGGACACATATTGACGCTGAGGCTCGAAAGCATGGGGAGCAAACAGGATTAGATACCCTTGTAAGA
+
GG9FDGFGCCFD@FCFFGGGGGCEFGF@CFFGDFE@@F<FFFFCFFGGGGGDD>CF6@ED,BB=FECBFFGFFFGFFBF<,9EFFGGGEGGDFGFGGFGG94<F>FCD@F++++@<FFGEGGD<FFCCCF7@@BF3?:>C@FFFGGFEFF::<FGGG**<FCE9C*B7*;C78C88C8CF68CGFFCCC7F?8EDE=E5=5DE>:C<*<70*1*.<BCGFGF64:CC2*1)0:<C=FF*0:).
@M00200:205:000000000-AKKM3:1:1101:12393:7865 1:N:0:1
ATTGGGTTTAAAGGGCGCGTAGGCGGCCACCGCAAGTCGACTGTGAAATCTCCGGGCTTAACCCGGAAAGGTCAGCCGATACTGCGGGGCTAGAGTGCAGAAGGGGCAACTGGAATTCTCGGTGTAGCGGTGAAATGCGTAGATATCGAGAGGAACACCTGCGGCGAAGGCGGGTTGCTGGGCTGACACTGACGCTCAGGCGCGAAAGCTAGGGGAGCGACCGGGATTAGATACCCCTGTA
+
GGGGGGGGGGGGGGGGGGGGGGGGGGGGGGGGGGEFFGGGGGGGGGGGGGGGGGGGGGGGGGGGGGGGFGGGGGGGGGGGGGGGGGGGGGGGGGGGGGGGGGGGGGGGGGGGGGGGGGGGGGGGGGGGGGGGGGGGFGGGGGGGGGGGFGGGGGGGGFGGGGGGGGGGGGGGGGGGGGGGGGGGGGGGGGGFGDD>C5FFGGGGGGGGGGGGGGFGFEGGGDEDFGD:FFFGG786>FFG2
@M00200:205:000000000-AKKM3:1:1101:23228:7866 1:N:0:1
ACTGGGTGTAAAGCGCGCGCAGGCGGCCCAGCACATCTCTGGTGAAAGCCCCGGGCTTAACCCGGGAGGGTCCAGGGAGATGGCTGGGCTGGAGGCAGGGCGAGGGCGGTGGAATTCCGGGTGTAGTGGTGAAATGCGTAGAGATCCGGAGGAACACCAGTGGCGAAGGCGGCCGCCTGGACCTGTCCTGACGCTGAGGCGCGAAGGCGTGGGGAGCGAACGGGATTAGATACCCCAGTA
+
GGGGGGGGGGGGGGGGGGGGGGGGGGGGGGGGGGGGGGGGGGGGGGGGGGGGGGGGGGGGGGGGGGGDGGGGGGGGGGGGGGGGGGGGGGGGGFEGGGGGGGGGGGGGGGGGGGGGGGGGGGGGGGGGGGGGGGGGGGGGGGGGGGGGGGGGGGGGGGGGGGGGGGGGGGGGDGGGGGGGGGGGGGGGGGGGGDGGECFGGGGGGEGGGGDGDEFGFGGGGGGG?GG2?FAGFFGGEDFF
@M00200:205:000000000-AKKM3:1:1101:14642:7883 1:N:0:1
ACTGGGCGTAAAGGGCGCGTAGGCGGGCGGAGAAGTCGGTCGTGAAATCCCTGAGCTCAACTCAGGGGGGTCGGCCGAGACTCTTCGTCTTGAGGGGGGCAGAGGAGCCTGGAATTCCCGGTGTAGCGGTGAAATGTGTAGAGATCGGGAGGAACACCGGTGGCGAAGGCGGGGCTCTGGGCCCACCCTGACGCTGAGGCGCGAAAGCGTGGGGAGCAAACGGGATTAGATACCCCCGTA
+
GGGGGGGGGGGGGGGGGGGGGGGGGGGGGGGGGGGGGGGGGGGGGGGGGGGGGGGGGGGGGGGGGGGGGGGGGGGGGGGGGGGGGGGGGGGGGGGGGGGGGGGFFFGGGGGGGGGGGGGGGGGGGGGGGGGGEGGGGGGGFGGGGGGGGGGEEFGGGGGGGGEFEGGGGGGGGGGGGGGGGGGGGGGGGGGGGGGGGD=FGGDEDEGGCGGGGG>DFGGGGGG3?CF??F9FGGGGF:EG
@M00200:205:000000000-AKKM3:1:1101:14108:7884 1:N:0:1
ATTGGGTTTAAAGGGCTCGTAGGCGGTTTGTCACGTCGGGAGTGAAAACACCGGGCTTAACTCGGTGCTTGCTTCCGATACGGGCAGACTAGAGGCATGCAGGGGAGAACGGAATTCCTGGTGTAGCGGTGAAATGCGCAGATATCAGGAGGAACACCGGTGGCGAAGGCGGTTCTCTGGGCATGTCCTGACGCTGAGGAGCGAAAGTGTGGGGAGCGAACAGGATTAGATACCCCCGTAAGCT
+
GGGGGGGGGGGGGGGGGGGGGGGGGGGGGGGGGGGGGGGGGGGGGGGGGGGGGGGGGGGGGGGEGGGGGGGGGGGGGEGGDFFGGGGGGGGGGGGGGGGGGGGGGGGGGGGGGGGGGGGGFGGGGGGEGGGFGGGFG@FGEEGGGGGFF7:BCCGDGGGGGGGGCFCGGGGGGGGGGGFGDGGF6CFGGGGGGGGGGGC6CFGGGGG7+CFCEEBC>GGCDD69?FG<6=>>CFGGFFBEG:).
@M00200:205:000000000-AKKM3:1:1101:25431:7885 1:N:0:1
ATTGGGTTTAAAGGGTGCGTAGGCGGCCATATTAGTCGGGTGTTAAATCGCAGGGCTCAACCCTGCGTCCGCGCTCGAAACGGTATGGCTTTGGAGAATTGAGAGGTGTGCGGAACTCATGGTGTAGGGGTGAAATCCTTTGATATCATGGGGAACACCAAAAGCGAAGGCAGCACACTGGCACTTTCTCGACGCTGAGGCACGAAAGCGTGGGTAGCGAATGGGATTAGATACCCGCGTA
+
GGGGGGGGGGGGGGGGGGGGGGGGGGGGGGGGGGGGGGGGGGGGGGGGGGGGGGGGGGGGGGGGGGGGGGGGGGGGGGGGGGGGGGGGGGGGGGGGGGGGGGGAEEGGGGGGGGGGGGGGGGGGGGGGGGGGGGGGGGGGGGGFCFGGGGGGGFGGGGGGGGGGGGGGGGGGGGGGGGGGGGGGGGGGGGGGGGGGEGGCGGGGGGG5EGGEGGDGFGGGGGGC?5416=AGG?FGFEFGC
@M00200:205:000000000-AKKM3:1:1101:19060:7887 1:N:0:1
ACTGGGCTTAAAGTGTGCGCAGGCGGCAGAGCAAGTCGAGTGTGAAAGCCCCGGGCTTAACTTGGGAATTGCGCTCGAAACTACTTTGCTGGAGTGTGGCAGAGGAAGGTGGAATTCCACGTGTAGCGGTGAAATGCGTAGAGATGTGGAGGAACACCGATGGCGAAGGCAGCCTTCTGGGCCAACACTGACGCTCATGCACGAAAGCGTGGGGAGCAAACAGGATTAGATACCCGTGTA
+
GGGGGGGGGGGGGGGGGGGGGGGGGGGGGGGGGGGGGGGGGGGGGGGGGGGGGGGGGGGGGGGGGGGGGGGGGGGGGGGGGGGGGGGGGGGGGGGGGGGGGGGGGGGGDGGGGGGGGGGGGGGGGGGGGGGGGGGGGGGGGGGGGFFEFGGGGGGGGGDEGGGGCGGGGGGGGGGGGGGGGGGGGGGGGGGGGGGGGGGGGGGGGGGGGGGGGGFGEG68<<F43DG<FF>F?FGGFFFF
@M00200:205:000000000-AKKM3:1:1101:4923:7891 1:N:0:1
ACTGGGTTTAAAGGGCGCGTAGGTGGTTTGATAAGGGTGTGGTGAAAGCCCGGAGCTCAACTCCGGGTCTGCCGTGCCGACTGTCAAACTCGAGGACTGTAGAGGCAGACGGAATTCCGGGTGTAGCGGTGGAATGCGTAGAGATCCGGAGGAAGACCGGTGGCGAAGGCGGTCTGCTGGGCAGTTTCTGACACTGATGCGCGACAGCGTGGGGAGCAAACCGGATTAGATACCCGCGTA
+
GGGGGGGGGGGGGGGGGGGGGGGFFGB<FEFGGGGGGFFGGGGGGGGGGGGGEGGGGFFDGDFGGGGGGGGGGCE@FFGFGGGGGCFGGGFGGGG:FFGGGGGGGDGEGDFGGGFFGGFFGGGGGGGGGGGGGGGFGGGGGGFCF9<FGGGGFGGGGGGDFGGGGGGGGGGGE>77>EFGEGFEGG?FFFGGFGGGFFGGDGGGGE3>EEEEGGB<>CEC**:5;D3?@F9:CFGDFFFC
@M00200:205:000000000-AKKM3:1:1101:23547:7897 1:N:0:1
ATTGGGCTTAAAGGGCGCGTAGGCGGATTGTTAAGTCAGAGGTGAAAGCCCAGGGCTCAACCCTGGAATTGCCTTTGATACTGGCAATCTTGAGACCGGAAGAGGTTAGTGGAACTGCGAGTGTAGAGGTGAAATTCGTAGATATTCGCAAGAACACCAGTGGCGAAGGCGGCTGACTGGTCCGGTTCTGACGCTGAGGCGCGAAAGCGTGGGGAGCAAACAGGATTAGATACCCCCGTA
+
GGGGGGGGGGGGGGGGGGGGGGGGGGGGGGGGGGGGGGGGGGGGGGGGGGGGGGGGGGGGGGGGGGGGGGGGGGGGGGGGGGGGGGGGGGGGGGGGGGGGGGGGGGGGGGGGGGGGGGGGGGGGGGGGGGGGGGGGGGGGGGGGGGGGGGGGGGGGGGGGGGGDGGGGDGDGGGGGGGGGGGGGGGGGGGGGGGGGGGGGGGGGGGGGGGGGGGFGFGGGGGGGFGGF?FDGCC@F>DFG
@M00200:205:000000000-AKKM3:1:1101:27777:7899 1:N:0:1
ATTGGGTGTAAAGCGCGCGCAGGTGGGTGCGCAAGTCGGAGGTGAAAGCGCAGGGCTCAACCCTGCGACGCCCTCCGAGACTGCGTGTCTAGGGACCGGTAGAGGTGAGTGGAATTCCCGGTGTAGCGGTGGAATGCGTAGATATCGGGAAGAACACCGGAGGCGAAGGCGGCTCACTGGGCCGGATCCGACACTGAGGCGCGAAAGCGTGGGGAGCAAACAGGATTAGATACCCCAGTAAGA
+
GGCFGGGGGFGFGGGGGGGGGGGGGGFGGGGGGGGGGGGGGGGGGGGGFFFEGGGGCFFGFGGGGGGGGGGEEFGGGGGGEGGGGGGCFGGGGGGGGGGGGGGGGGGGGFEGGC=FGGGGDBFEGFCFDGEGEFGGGGE7FGGGFGGDDCCEFFFFFCGGGDGGEGEEGFGGDGGGGDCGGGGGE88:6CCCEE:?CFF=E3:1?EDGE*88:C)C5=88>CFF6F=7=?)?+<CFEF7EG).
@M00200:205:000000000-AKKM3:1:1101:12968:7908 1:N:0:1
ACTGGGTTTAAAGGGCTCGTAGGCGGTTTGTCGCGTCGGGAGTGAAAACCGGGTGCTTAACACCTGGCTTGCTTTCGATACGGGCAGACTGGAGGTATGCAGGGGAGAACGGAATTCCTGGTGTAGCGGTGAAATGCGCAGATATCAGGAGGAACACCGGTGGCGAAGGCGGTTCTCTGGGCATGACCTGACGCTGAGGAGCGAAAGTGTGGGGAGCGAACAGGATTAGATACCCTCGTA
+
GGGGGGGGGGGGGGGGGGGGGGGGGGGGGGGGGGGGGGGGGGGGGGGGGGGGGGGGGGGGGGGGGGGGGGGGGGGGGGGGGGGGGGEGGGGGGFGGGGGGGGGDGGGGGGGGGGGGGGGGGGGGGGGGGGGGGGGGGEGGGGGGGGFFGC7FGGGFGGGC>@ECE@:FFGGGGGDGGF9FFGGGGCG?CFGGEGGG=>8+:CEGCGGGGCCEGGD5:C>EDDCFBGC2?F4CEFG6>>>C
@M00200:205:000000000-AKKM3:1:1101:14341:7912 1:N:0:1
ATTGGGTTTAAAGGGCGCGTAGGCGGCTGCACGAGTCGGAAGTGAAATCCCTCGGCTTAACCGGGGAATTGCCTCCGATACTGTGCGGCTCGAGTCCCGGAGAGGGTGGTGGAATTCCCAGTGTAGCGGTGAAATGTGTAGAGATCAGGAGGAACACCGGTGGCGCAGGCGGCCCGCTGGACGGAGACTGACGCTGAGGCGCGAAAGCGTGGGGAGCAAACGGGATTAGATACCCTGGTA
+
GGGGGGGGGGGGGGGGGGGGGGGGGGGGGGGGGGGGFGGGGGGGGGGGGGGGGGGGGGGGGGGGGGGGGGGGGGGGGGGGGGGGGGGGGGGGGGGGGGGGGGGGGGGGGGGGGGGGGGGGGGGGGGGGGGGGGGGGGGFGGGGGGGGGGGGGGGGGGGGGGGGGGGGGGGGGGGGGGGGGFFGG5ECCFGGGGGGGGCFGDGCE5CCCGGGGGGFGFGGG4CCD?DG?FFFGG6CFFFFG
@M00200:205:000000000-AKKM3:1:1101:2936:7926 1:N:0:1
ACTGGGCTTAAAGGGCGCGTAGGCGGTCTTTTAAGTCGGGGGTGAAAGCCTGTGGCTCAACCACAGAATTGCCTTCGATACTGGGAGACTTGAGACCGGAAGAGGACAGCGGAACTGCGAGTGTAGAGGTGAAATTCGTAGATATTCGCAAGAACACCAGTGGCGAAGGCGGCTGTCTGGTCCGGTTCTGACGCTGAGGCGCGAAAGCGTGGGGAGCAAACAGGATTAGATACCCGTGTAAGA
+
GGGGGGGGGGGGFGGGGGGEEGGGGGGGGGGGGGGFGGGGGGGGGGGGGGGGGGFGGGGGGGGGGGGGGGGGDFGGFGGGFGGGGGGGGGGGGGGGGGGGGGGEGGGGGGGGGEGFGGGGGFGFDGEGGGGFGGFGGGFCFGCGGGGGGGGGGGGGGGGGGFGDEGEGGFGG*:8:BFFGF?FEGEE5FCFGGGDGGGGG5DGGGGGGGGGGDGBD:FCFG<FG?F7<F?AFFC8CB>72?<4
@M00200:205:000000000-AKKM3:1:1101:11778:7934 1:N:0:1
ACTGGGTATAAAGGGCGCGTAGGCGGTCTTTTAAGTCTTGTGTGAAATCCCTCGGCTCAACTGAGGAACTGCACGGGATACTGGAAGACTTAAGTTCGGGAGAGGGAAGCGGAATTCCGGGTGTAGCGGTGAAATGCGTAGATATCCGGAGGAACACCGGTGGCGAAGGCGGCTTCCTGGACCGATTACTGACGCTGAGGCGCGAAAGCTAGGGGAGCAAACGGGATTAGATCCCCGGGTA
+
GGGGGGGGGGGGGGGGGGGEGGGGGGGGGGGGGGGGGGGGGGGGGGGGGGGGGGGGGGGGGGGGGGGGGGGGGGGGGGGGGGGGGGGGGGGGGGGGGGGGGGGGGD@ACGGGGGGGGGGGGGGGFFGGGGGGGGGGGGGDEGGGGGGEGECCFGGGGGGCGGDEEEGGEGGGGGGGFGGGGGGDEGGGEG7FGGGGG5@FCDEEGDGGGF7?FG:D5*5CGGDG<9D:?FAD9AFG@D>GC
@M00200:205:000000000-AKKM3:1:1101:4228:7938 1:N:0:1
ATTGGGTTTAAAGGGTGTGCAGGCGGTGTTGTTAGTCCTTCGTAAAAGCCCGCGGGCCCAACCCGTGGAATGCGGCGGAAACGGCAATCCTCGAGGGCGCGAGAGGTAAAGGGAACTCATGGTGTAGGGGTGAAATCCGTTGATATCATGGGGAACACCAAATGCGAAGGCACTTTACTGGCGCGTTGCTGACGCTGAGACACGAAAGCGAGGGTAGCGAACGGGATTAGATACCCCAGTA
+
GGGGGGGGGGGGGFGCGGGFGGGGGGDCFGGF8,EFFGFGGGDE,CFFCFG7FBFEGCFGGGGC>8FEF@9F94F+>:B+@<F7E:+D,B?<F7:7FC+3:@F*@@>3,3;CCFCFGGGGGCD::FG,CFEEGFBE,@FEDGG,@:F,,7<<7:<B<+<<<*,5<FCFEEG>8*<FFFEG?*/*1*:*:7C+A5728*/+<C6*:EDCCE*:?G>C@688CCCD6<)(962:F??*).)0:
@M00200:205:000000000-AKKM3:1:1101:19051:7941 1:N:0:1
ACTGGGTATAAAGAGCTCGTAGGCGGACTAGTAAGTCTGGCGTGAAATCTCCACCGCTCACCGGGGAGAGGTCGCTGGATACTGCTAATCTTGAGTTCGGTAGAGGGTCGTGGAATTTCGGGTGTAGCGGTGGAATGCGTAGATATCCGAAAGAACACCGGTGGCGAAGGCGGCGACCTGGGCCTGAACTGACGCTGAGGAGCGAAAGCTAGGGGAGCAAACGGGATTAGATACCCCAGTA
+
GGGGGGGGGGGGGGGGGGGGGGGGGGGGGGGGGGGGGGGGGGGGGGGGGGGGGGGGGGGGGGGGGGGGGGGGGGGGGGGGGGGGGGGGGGGGGEGGFGGEGGGEEFDGGGGDGFGGGFG8BFGGGGGGDGG7:>DGFGGGGGGGGGGGD<7FFGGGGGGDDGGDGGGGDGGGGGGDGGGGCFFFGF*@CCEEGGGGG58C+*:CEEGDEF72;55DDGG*CD59<GG16?BGA7C6)5>E:
@M00200:205:000000000-AKKM3:1:1101:10692:7944 1:N:0:1
ACTGGGTGTAAAGGGCGCGTAGGCGGCCACCGCAAGTCGACTGTGAAATCTCCGGGCTTAACCCGGAAAGGTCAGCCGATACTGCGGGGCTAGAGTGCAGAAGGGGCAACTGGAATTCTCGGTGTAGCGGTGAAATGCGTAGATATCTGGAGGAACACCGGTGGCGAAGGCGGCATCCTGGACCGGCATTGACGCTGAGGCGCGAAAGCCAGGGGAGCAAACGGGATTAGATACCCCAGTA
+
GD9FC-ECFGGGGGGCGGG:FGGFFGGCFGGEGGGGFGGDGGCFCFDGGFGGGDD7=FECFGEFGG7FCCCEF@EFGDCG:FFEGDGGGGG,38FDFDFEF<FCCEEECG?FCEFFGGFFGGFEFFFGGGEDGC9CEC@ECFGGGGGGGGCFFGGGFFCGGEE>FGGGEGGGGGGECC60CCGC5CCC=*+<E=DC85C7=C=:EGCCG*;*8*7).*;C4C=D05C2*92:<:86>:BC:
@M00200:205:000000000-AKKM3:1:1101:24708:7947 1:N:0:1
ACTGGGTTTAAAGGGCGCGTAGGCGGCCTGCTAAGTCGGACGTGAAATCCCCAGGCTCAACCTGGGAACTGCGTCCGATACTGGATCGCTTGAATTCGGGAGAGGGATGCAGAATTCCAGGTGTAGCGGTGAAATGCGTAGATATCTGGAGGAATACCGGTGGCGAAGGCGGCATCCTGGACCGACATTGACGCTGAGGAGCGAAAGCTAGGGGAGCAAACGGGATTAGATACCCCTGTA
+
GGGGGGGGGGGGGGGGGGGGGGGGGGGGGGGGGGGGGGGGGGGGGGGGGGGGGGGGGGGGGGGGGGGGGGGGGGGGGGGGGGGGGGGGGGGGGGGGGGGGGGGGGGGGGGGGGGGGGGGGGGGGGGGGGGGGGGGGGDCGGGGGGGGGGGFEGGGGGGGDGGGGGGEGGGGGGGGFFGGGGGGGGGGEFGGGGGDEEFFG=CGGGGDGGGGGGGFGFF:E9DEDFGGFFF<DFFF*7>FG
@M00200:205:000000000-AKKM3:1:1101:21208:7981 1:N:0:1
ATTGGGTTTAAAGGGCGCGTAGGCGATTCTATAAGTCTCGTGTGAAAGCCCAGAGCTTAACTCTGGAAGTGCACGAGATACTGTAGGATTTGAGTTCCGGAGAGGAAGATGGAATTCCCGGTGTAGCGGTGAAATGCGTAGATATCGGGAGGAACACCAGTGGCGAAGGCGATCTTCTGGACGGATACTGACGTTGAGGCGCGAAAGCTAGGGGAGCAAACGGGATTAGATACCCATGTA
+
GGGGGDGGGGGGGGGGGGGGGGGGGGGGGGGGGGGGGGGGGGGGGGGGGGGGGGGGGGGGGGGGGFGGGGGGGGGGGGGGGGGGGGGGGGGGGGGGGGGGGGGGDFFGFGGGEGGGGGGG:FGGFFGGGGGGGFGFGGGEGGGCGGGC:C>=@EGGGGGCGFGGCC8FCGGGGGGGGGGGGGGGC5:CGGGGGGGGGGCGGGGCEGDGGCFFAE>7>=CFGD=*:CG?FFBCGFGG:@FE
@M00200:205:000000000-AKKM3:1:1101:19593:7992 1:N:0:1
ACTGGGTTTAAAGGGCGCGTAGGCGGCCACGACAAGTCACTTGTGAAATCTCCGGGCTTAACTCGGAACGGTCAAGTGATACTGTCGGGCTAGAGTGCAGAAGGGGCAACTGGAATTCTCGGTGTAGCGGTGAAATGCGTAGATATCGAGAGGAACACCTGCGGCGAAGGCGGGTTGCTGGGCTGACACTGACGCTGAGGCGCGAAAGCTGGGGGAGCGAACGGTACTAGATAACCGTGTA
+
@CC@F<;6B6FG<@-@+FC@F:;<6C+@@@@:@:@8C,<9CCEFG,FFGGF@FCBC:FGG<E?F@,+84?=?::C,C<FFGGFA,:F=7BC,A=EF<FE?<,,:46C7BFFGF8FGG<<,+>BFFDFGE+@++,7@<,CE++8@FGF7**,**,3@,,*2?,58****4:::*BEG58::CC8FGGGCCCC:CE3C8?@**9*1?E5);++;?*)9):*/77**,**-1*):9<0*)05CG
@M00200:205:000000000-AKKM3:1:1101:3232:7992 1:N:0:1
ACTGGGCTTAAAGGGCTCGTAGGCGGACTAGTAAGTCTGGCGTGAAATCTCCACCGCTCACCGGGGAGAGGTCGCTGGATACTGCTAGTCTTGAGTTCGGTAGAGGGTCGTGGAATTTCGGGTGTAGCGGTGGAATGCGTAGATATCCGAAAGAACACCGGTGGCGCAGGCGGCGACCTGGGCCTGAACTGACGCTGAGGATCGAAAGCTAGGGGCGCCAACGGGATTAGATACCCCCGTA
+
GGGGGDGGGFGGGGGGGGGGGFCFBGGGGFGGGGGGGGE8F:F:FFEFGGGGGGGGGEGCGGGEGGEFECGGGGGGGGFGGGGFGGG9FGGGA9FGGGGCFGCGFGDGGGGGGGFFGGGFGGDGGGGDCEFGDF@FFGGGGDGGGGGFGGGGGCGGGGGG*FF7C<*4*=<*3BE>EGGC5*ACGC*<CGFGGCDGG>F*<*<CAC<)@F@E6C))0>8EDG5)4*919*.7+<<2<B>E3
@M00200:205:000000000-AKKM3:1:1101:13187:8001 1:N:0:1
ACTGGGTTTAAAGGGCGCGTAGGCGGCCATGCGTGTCTTCCGTGAAATCCCTCGGCTCAACCGAGGACGTGCGGAAGAAACTGCAAGGCTCGAGTCCGGAAGAGGGGGGCGGAATTCCCAGTGTAGCGGTGAAATGCGTAGATATTGGGAGGAACACCGGTGGCGAAGGCGGTCCCCTGGGCCGGTACTGACGCTGAGGCGCGAAAGCGTGGGTAGCAAACGGGATTCGCTACCCTTGTAAGCT
+
GGG<6-=@6ECC<@7CDFCBFE@FC@@FFFGGCC@@F@FFEGFDGGFGAFFFGG7FFGGFFFGGGGGFGGG,:@++C<FEFGGGGGC7+BEFEF8BDE:FC7>@EFD@:FCG*C*CC7@7<ACCGC9CE8CGGC<:CEEEG5<9<@EGC**8CEFFGD5*:8:8**?E5A:>:CE;;@CFFGGCEGEC+*<2*/95C>EF=DC5/:)2:C88*C4>F7?8CC5*3>C))),**28CF)1+2))-
@M00200:205:000000000-AKKM3:1:1101:26177:8005 1:N:0:1
ATTGGGCTTAAAGGGCGCGTAGGCGGTTCCGAAAGTGGCCCGTGAAATCCCCCGGCTCAACCGGGGAAGTGCGGACCAAACTTCGGTGCTCGAGGCTGGGAGGGGAGACTGGAACTCTCGGTGGAGCGGTGAAATGCGTAGATATCGAGAGGAACACCGGTGGCGAAGGCGAGTCTCTGGTCCAGCTCTGACGCTGAGGCGCGAAAGCGTGGGTAGCAAACAGGATTAGATACCCCGGTAAGA
+
GGGGGGGGGGGGGGGGGGGGGGGGGGGGGGGGGGGGGGGGGGGGGGGGGGGGGGGGGGGGGGGGGGGGGGGGGGGGGGGGGGGGGGGGGGGGGGGGGGGGGGGGGGGGGGGGGGGGGGGGGGGGGGGGGGGGGGGGGGGGGGGGGGGGGGGGGGGGGGGGGGGGGGGGCGEGGGGGGGGGGCFFGGFGGGGGGGGGGGGGGGGGGGGGGGGGGGFG@GFFGGGGBCFFFFFGGFEF@:>GGDD
@M00200:205:000000000-AKKM3:1:1101:12574:8006 1:N:0:1
ATTGGGTTTAAAGCGCATGTAGGCGGTTTGTTAAGTCGCGTGTGAAAGCCCCAGGCTCAACCTGGGAAGTGCGCGCGAAACTGGCGAACTTGAGTGCCGGAGAGGGTGGCGGAATTCCCGGTGTAGAGGTGAAATGCGTAGATATCGGGAGGAACACCAGTGGCGAAGGCGACTACCTGGCCTGTTCTTGACGCTGAGGCGCGAAAGCTAGGGGAGTAAACGGGATTAGATACCCCAGTAAGA
+
GGGGGGCFGFGGGFGGGEGGGGGGGGGGGGFFGGGGGGGGGGGGGGGGGGGGGGGGGGGGGGGGGGGGEGGGGGGGGGGGGGGGGGGGGGGGGGGFGGGGGGDEEGGEGGGGGGGGGGGGGGGGGGGFGGGGGGGDGGEEGGGGEFGC@FC@CGGGGGGGC::@@FGGGFGGGGGGGGGGGFECFFGGGGGGGGDGEGCGGGGGGGGGGFFCFCBD:CGGGDCGFGF<66<FCFFG>>7CFA2
@M00200:205:000000000-AKKM3:1:1101:23551:8013 1:N:0:1
ACTGGGTTTAAAGGGTGCGCAGGCGGGAAAGTAAGTTAGAGGTGAAATCTCACAGCTTAACTGTGAAACTGCCTTTGATACTGCTTTTCTTGAGTTAGGGAGAGGTTGATGGAATTCCAGGTGTAGCGGTGAAATGCGTAGATATCTGGAAGAACACCGGTGGCGAAGGCGGTCAACTGGCCCTAACCTGACGCTCAGGCACGAAAGCGTGGGGATCAAACAGGATTAGATACCCCAGTA
+
GGGGGGGDGGGGGGGEGGGGGGGGGGGE@EAEFGGG9ECFGGGGGGGGGFGFGGGGGFGGGGGGGGGFDE<FEGGAFFGGGGGGG<EEFGCGGGEFEGGGGGGGGGFEDFGFGFGGGGGGGGGGGGAEGGGGGGGGGGGGGGGGGGGGGGGGGGGGGGEEGGGGGGGGFGGC314?DFGDFF8:B6,4=FGGDEGGGGGFEGGGGGGD*:EGGGECFGGGGFGGBGGFFF9>FEGG)7?C
@M00200:205:000000000-AKKM3:1:1101:9254:8016 1:N:0:1
ATTGGGTTTAAAGCGTGTGTAGGCGGAAGCGTAAGTGCCTTGTGAAATCCCACGGCTTAACCGTGGAACTGCTTGGTATACTGCTTATCTTGAGCCACTTAGGGGCTGTCGGAACAAACGGTGGAGCGGTGAAATGCGTAGATATCGTTTGGAACGCCAAAGGTGAAAACAGACAGCTGGGAGTGTGCTGACGCTGAGACACGAAAGCCAGGGGAGCGAACGGGATTAGATACCCTAGTA
+
GGGGGGGGGGGGGGGGGGGGGGGGGGGGGGGGGGGGGGGGGGGGGGGGGGGGGGGGGGGGGGGGGGGGGGGGGGGGGGGFGGGGGGGGGGGGGGGGGGGGGGGGGGGGGGGGGGGG<FGGGGGGGFGGGGGGGDGDGEGGGGGGGGGGGGGEGGGGGGGGGGGGGFGGGGGGGGGGGGGGGGGGCGGGGGGGGGGCEFGGGGGGGGGGGGG7FEAGA=C*)9*9:DD7FFACG6CF?>FG
@M00200:205:000000000-AKKM3:1:1101:8469:8024 1:N:0:1
ACTGGGTGTAAAGGGCTCGTAGGCGGTCCGTCACGTCGGGAGTGAAAACTCAAGGCTCAACCTTGAGCGTGCTTCCGATACGGGCGGACTAGAGGTATGCAGGGGAGAACGGAATTCCTGGTGTAGCGGTGGAATGCGCAGATATCAGGAGGAACACCGGTGGCGAAGGCGGTTCTCTGGGCATTACCTGACGCTGAGGAGCGAAAGCATGGGGAGCGAACAGGATTAGATACCCTAGTA
+
GGGGGGGGGGGGGGGGGGGGGGGGGGGGGGGGGGGGGGGGGGGGGGGGGGGGGFGGGGGGGGGGGGGGGGGGGGGGGGGGGGGGGGGGGGGGGGGGGGGGGGGGGGGGGGGGGGGGGGGGGGGGGGFGGGGGGGGGGGGGGGGGGGGGGGGDGGDGGGGGGGGGGGGGGGGGGGGGGGGGGGGGGGGGGGGGGGGGGGGGGGEGGGGGGGGGGGEGFGGGDGGFFGGFFFBGG<+>:.9C
@M00200:205:000000000-AKKM3:1:1101:12076:8032 1:N:0:1
ACTGGGTGTAAAGCGCGTGTAGGCGGCCGAGCAGGTCTGTTGTGAAAACTGGAGGCTCAACCTCCAGACGTCGACAGAAACCGCACGGCTAGAGTCCGGAAGAGGAGAGTGGAATTCCTGGTGTAGCGGTGAAATGCGCAGATATCAGGAAGAACACCAATGGCGAAGGCAGCTCTCTGGGACGGTACTGACGCTGAGACGCGAAAGCGTGGGGAGCGAACAGGATTAGATACCCTGGTA
+
GGGGGGGGGGGGGGGGGGGGGGGGGGGGGGGGGGGGGGGGGGGGGGGGGGGGGGGGGGGGGGGGGGGGGGGGGGGGGGGGGGGGGGGGGGGGGGGGGGGGGGGFGFGGGGGGGGGGGGGGGGFFCEGDGGGFGGGGGGGGGGGGGGACDG@EG@FEGGGGGGGFC:CFGDFEEGFFGGGGGGFEGGGGGGCGEEGE=>+A5CEGGC<F5:/:EDBDFGGGGG6F(7C2=/47@FFFFFFG
@M00200:205:000000000-AKKM3:1:1101:25036:8038 1:N:0:1
ACTGGGTGTAAAGGGTCCGTAGGCGGTCAGATAAGTCAGTGGTGAAAGCCCATCGCTCAACGGTGGAACGGCCATTGATACTGTCTGACTTGAATTATTAGGAAGTAACTAGAATATGTAGTGTAGCGGTGAAATGCTTAGATATTACATGGAATACCAATTGCGAAGGCAGGTTACTACTAATACATTGACGCTGATGGACGAAAGCGTGGGTAGCGAACAGGATTAGATACCACAGTA
+
GGGGGGGGGGGGGGGGGGGGGGGGGGGGGGGGGGGGGGGGGGGGGGGGGGGGGGGGGGGGGGGGGGGGGGGGGGGGGGGGGGGGGGGGGGGGGGGGGGGGGGGDFGGGGGGGGGGGGGGGGGFFGDGGGGGGGGGGGGGGGGGGGGGGGGGGGGGGGGGGGG?EEGGGGGGGDFGGGGGGGGGGGGGGGGEGGGGEEGFEFFEGGGGFCE@F>GBDFDGGGGGGFGGFF6?DGF+>AFF9
@M00200:205:000000000-AKKM3:1:1101:23195:8045 1:N:0:1
ATTGGGTATAAAGCGCGCGCAGGCGGTCCTGAAAGTCGGACGTGAAAGCTCCCGGCCCAACTGGGAGAGGCCGTTCGAAACTTCGGGACTTGAAGGCGGAAGAGGCAAATGGAATTTCCGGTGTAGCGGTAAAATGCGTAGATACCGGACGGAACACCAGTGGCGAAAGCGATTTGCTGGTCCGCCCTTGACGCTCAGGCGCGAAAGCTAGGGGAGCGACCCGGATTAGATACCCTCGTA
+
F<FGGGG-EGGGGAG@FGG7@FGGGGG::CFAFFGGGCEG:FGGGGGC@FF<<FFGF7FGGG,CFFGG7,=D+@FFFG,BFGFE7E7+@F?EFA5FC+@+@F<DG7FD,<DFGGGEGF9FEGFGFGGGGG:FFEGGGGGGDGGG;F:*C*1<FEGGGGF:F:FEGGG7FE*=*=B<@9<88<E88/:8FGFFGCD*:ECF5>CEG=DG7+<CFE3CD*8*9)8DBDD>FF<FFGGG5>FG
@M00200:205:000000000-AKKM3:1:1101:3227:8045 1:N:0:1
ACTGGGTTTAAAGGGCGCGCAGGCGGCCCGGCCAGTCGGACGTGAAAGCCCGGGGCTCAACCCCGGAACGGCGTCCGAGACGGCCGGGCTGGAGACCGGGAGAGGAGGGTGGAATAGCCAGTGTAGAGGTGAAATTCGTAGATATTGGCTGGAACACCGGTGGCGAAAGCGGCTCTCTGGCCCGGGTCTGACGCTGAGGCGCGAAATCGTGGGGAGCAAACAGGATTAGATACCCCAGTAAGCT
+
GGGGGGGGGGGGGGGGGGGGGEGGGGGGGG@FGEFGGGGGGGGGGGFG8FGGGGGGGGGCGGGGGGGGGCGGDGEGEGGGGGGGGCECGGGGGG@FGGGDGD@FGGGGGG:@FFFCFFECGCGFGGGGGGGGGGGGGFGFGGGGGD<FGGCCGGGGGGEEGGGGGECGGGGGGGGGGGGGGGGGCEGGGG+:?E3C:EFFGDE*//*;:C@CGC>3>*8@7FGF?FG<?F2:EFF*8<F97-.-
@M00200:205:000000000-AKKM3:1:1101:8746:8049 1:N:0:1
ATTGGGCGTAAAGGGCGCGTAGGCTGTTTCGCATGTCCGATGTGAAAGCCCACCTCTTAAAGGTGGAATTGCATCGGAAACTGCGAGACTGGAGTGCCGGAGAGGGTGGTGGAATTCCTGGTGTAGAGGTGAAATTCGTAGATATCAGGAGGAACACCGGTGGCGAAGGCGGCCACCTGGACGGTAACTGACGCTGAGGCGCGAAAGCGTGGGGAGCAAACAGGATTAGATACCCGAGTA
+
GGGGGGGGFEGGGGGGGGGGGGGGGGGGGGGGGGGGGGGGGGGGGGGGGGGGGGGGGGGGGGGGGGGGGGGGGGGGGGGGGGGGGGGGGGGGFCFGGGGGGGGGGGGGGGGGGEGGGGGGGGGGFGGGGGGGGGGGGGGGGGGGGDDCGGEDGGGGGEGEFGGGDGGG7EGGGGGGGGGGGGEEGGGFFGGGGGGEEGGG5<C1CE5FGGGGGDFG@C*0>CCCBGGBFFDGFFFGFF@G
@M00200:205:000000000-AKKM3:1:1101:21801:8058 1:N:0:1
ACTGGGTTTAAAGGGTGCGTAGGTGGCGTGGTAAGTCAGATGTGAAAGCCCGGGGCTCAACCTCGGAACTGCATCCGATACTACCATGCTAGAGTACTGAAGAGGTGACAAGAATTCTCGGTGTAGCAGTGAAATGCGTAGATATCGAGAGGAATACCAAAGGCGAAGGCAGGTCACTGGGCAGTTACTGACACTGAGGCACGAAGGCCAGGGGAGCAAACGGGATTAGATACCCCAGTAAGA
+
GGGGGGGGGGGGGGGFEGGGGGGGGGGGCGGGGGGGGGGGGGGDGGGGGGGGGGGGGGGFGGGGGGEGGGGGGGGGGGGGGGGGGGGGGGGGGGGGGGGGGGGGGGGGGGGFGGGGGGGGGGGGGGGGGGFGGGGGGGGGGGGGGGDCGFEEGGGGGGGFGGFG7FDDGGGGEGGGGGFFFEGGBFGGFCEFGGGFGG5CGGGGGGGGFEF7FG5D:F6CFDCC<CCE67?GGG79=>?CGF9
@M00200:205:000000000-AKKM3:1:1101:22268:8061 1:N:0:1
ATTGGGTTTAAAGCGTGCGCAGGCGGTTAATTAAGTCAGCTGTGAAATCCCCGGGCTCAACCTGGGAATGGCAGATGATACTGATTAGCAAGAGTGAATCAGAGGGGGGTCGAATTCCACGTGTAGCAGTGAAATGCGTAGAGATGTGGAGGAACACCGATGGCGAAGGCAGCCCCCTGGGATACAACTGCCGCTCAGGCAGAAAGGCGTGGGGAGCAAACAGGATTAGATACCCGAGTAAGA
+
GGGGGGGGGGGGGGGGGGGGGGGGGGGGGGGGGGGGGGGGGGGGGGGGGGGCFGD7@,C,EC,CFCG8=F<86?=,6,,,6,9?E<9C<,::=,<,CCE,5,5CFGGG7B:*C>FFG@C@:F<<<<C;:?<FG?CC@*644<:,,2?C,,2*=FF:BCB**=<=?E8E58*;EFGG*/CFC>68E7@C+*+*/*)2*;*****3C+*/*/:EGE)7):AC7*;*(20)76)*<@+955.A>5)
@M00200:205:000000000-AKKM3:1:1101:25204:8073 1:N:0:1
ATTGGGCTTAAAGGGCTCGTAGGCGGTTTGTCGCGTCGGGAGTGAAAACATCCAGCTTAACTGGGTGCTTGCTTTCGATACGGGCAGACTTGAGGTATGCAGGGGAGAATGGAATTCCTGGTGTAGCGGTGAAATGCGCAGATATCAGGAGGAACACCGGTGGCGAAGGCGGTTCTCTGGGCATTACCTGACGCTGAGGAGCGAAAGTGTGGGGAGCGAACAGGATTAGATACCCGCGTA
+
GGGGGGGGGGGGGGGGGGGGGGGGGGGGGGGGGGGGGGGGGGGGGGGGGGGGGGGGGGGGGGGGGGGGGGGGGGGGGGGGGGGGGGGGGGGGGGGGGGGGGGGGGGGGGGGGGGGGGGGGGGGGGGGGGGGGGGGGGGGGGGGGGGGGGFGGGGGGGGGGGGGGGGGGGGGGGE7FGFGGFGGGGGGGGGGGGGGGEFGFEGGGGDC:FFCGDGEGFGGGDGDG?G7<FF9D7ACDEF>E
@M00200:205:000000000-AKKM3:1:1101:13685:8092 1:N:0:1
ATTGGGTTTAAAGGGAGCGTAGGCGGCCTGATAAGTAGGGGGTGAAATCCTGCGGCTTAACCGCAGGGCTGCCTTCTAAACTGTCGGGCTCGAGCACAGTAGAGGCAGGTGGAATTCCCGGTGTAGCGGTGGAATGCGTAGAGATCGGGAAGAACATCAGTGGCGAAGGCGGCCTGCTGGGCTGTTGCTGACGCTGAGGCGCGACAGCGTGGGGAGCAAACAGGATTAGATACCCTCGTA
+
GGGGGGGGGGGGGGGGGGGGGGGGGGGGGGGGGGGGGGGGGGGGGGGGGGGGGGGGGGGGGGGGGGGDGGGGGGGGGFGGGGGGGGGGGGGDGGGGGGGGGGGGGGGGDGGGGGGGGGGGGGGGGFGGGGGG?GGGGGG@:CFFGFGDGCGDGGGGGGGGGGGGCGGGCGGGDEECGGGGGGGGGGGGFG?C5:C=?F5FGGEEEEGGDE5CGGFGFGG?><69.>CB=FACGGGFF>3:
@M00200:205:000000000-AKKM3:1:1101:12836:8096 1:N:0:1
ACTGGGTGTAAAGGGCGCGTAGGTGGCGCGGCAAGCGTGCGGTGAAAGCCCGGGGCTCAACCCCGGGTCGGCCGTGCGAACTGCCGCGCTCGAGCAGAGTAGAGGCGGGTGGAATTCCGGGTGTAGCGGTGGAATGCGTAGAGATCCGGAAGAACACCGGTGGCGAAGGCGGCCCGCTGGGCTCTGGCTGACACTGAGGCGCGACAGCGTGGGGAGCAAACAGGATTAGATACCCTAGTAAGA
+
GGGGGGGGFGGGGGGGGGGGGGGGGGGGGGGGGGGGGGGGGGGGGGGGGGGGGGGGGGGGGGGGGGGGGGGGGGGGGGGGGGGGGGGGGGGGGGGGGGGGGGGGGGGGG:<FFFCFGGGGGCC:?:A7F<<F<CF,CCCEEGFF7CFGGGGEFGGFGGDG*?ECGEC5EDCGGEGEGGDEGCGGGGGCFGCFGFFCGGD5CDGDE=D:5*/:EG37>EEFC4*5,0:3=8:CGGFG476+C9)
@M00200:205:000000000-AKKM3:1:1101:19126:8099 1:N:0:1
ACTGGGTTTAAAGAGCTCGTAGGTGGCTGGTCGCGTCTTCCGTGAAAGCCCGCAGCTTAACTGCGGGTCTGCGGTGGATACGGGCCGGCTAGAGGTAGGTAGGGGCAAGTGGAATTCCTGGTGTAGCGGTGAAATGCGCAGATATCAGGAGGAACACCGGTGGCGAAGGCGGCTTGCTGGGCCTTACCTGACGCTGAGGAGCGAAAGCGTGGGGAGCGAACAGGATTAGATACCCTAGTA
+
GGGGGGGGGGGGGGGGGGGGGGGGGGGGGGGGGGGGGGGGGGGGGGGGGGGGGGGGGGGGGGGGGGCGGGGGGGGGGGGGGGGGGGGGGGGGGGGGGGGGGGGGGGGGGGGGGGGGGGGGGGFGGFGGGGGFGGGGGGGGDGGGGGGFGG::CGGGGGGGGGGGGGGCGGGGGGGGGGGGGGGGGFGGGGGGGGGGGGGGGGGGGGGGGCCDGD>CBEDEDGGG0<F<FBAGGGGG4@FG
@M00200:205:000000000-AKKM3:1:1101:11944:8110 1:N:0:1
ACTGGGTATAAAGCGTGCGTAGGTGGTCTGTCAAGTCCGATGTGAAAGCCCTGGGCTCAACCTGGGAACTGCATTGGAAACTGGCAGTCTGGAGTGCGGTAGAGGGTAGCGGAATTCCCGGTGTAGCAGTGAAATGCGTAGATATCGGGAGGAACATCCGTGGCGAAGGCGGCTACCTGGACCAGCACTGACACTGAGGCACGAAAGCGTGGGGAGCAAACAGGATTAGATACCCCGGTA
+
GFGGGGGGGGGGGGGGGGGGEGGGGGGGGGGF9FGGGGGGGGGGGGGFGGGGGFGGGGGGGGGGGGGGGGGGGGGGFGFGGGGF<EFGGGGDDFGFGGGGGGFGFGG8FGGGGGGGGGGGGGGGGGGFGGGGGFGGGDGEGGGGGGGGCEEEGGGFGGGGGFGGGDGGGGG7CBEGGGGGGGGGGG8FGG9FGGGCCGCGGGDEGG);EC8<@D:3>F88<4C41F><4940ACFFBED5
@M00200:205:000000000-AKKM3:1:1101:16480:8127 1:N:0:1
ATTGGGTGTAAAGCGCGCGTAGGCGGACGCTTAAGTGTGGCCTGAAAGCCCCCGGCTCAACCGGGGAGGGCGGCTGCAAACTGGGCGTCTTGAGGACGATAGAGGTCGGTGGAATTCCTGGTGTAGCGGTGAAATGCGTAGAGATCAGGAGGAACACCCGTGGCGAAGGCGGCCGACTGGGTCGGTCCTGACGCTGAGGCGCGAAAGCGTGGGGAGCGAACGGGATTAGATACCCCAGTA
+
GGGGGGGGGGGGGGGGGGGGGGGGGGGGGGGGGGGGGGGGGGGGGGGGGGGGGGGGGGGGGGGGGGGGGGGGGGGGGGGGGGGGGGGGGGGGGGGGGGGGGGGGGGGGGGGGGGGGGGGGGGGGGGGGGGGGGGGGGGGGGGGGGGGGGGGGGGGGGGGGGGGGGGGGGGGGGGGCEGGGGGGGGGGGGGGGGGGGGGGGGGGGGGGGGGGGGGFGFGGDGGCGBDCB@BAFGCFG@FFE
@M00200:205:000000000-AKKM3:1:1101:15181:8130 1:N:0:1
ACTGGGTTTAAAGGGCGCGTAGGCGGTCTTCTAAGTTCCGTGTGAAATCCCTCGGCTCAACTGGGGAACTGCACGGAAAACTGGAAGGCTTGAGTTCGGGAGAGGGAAGCGGAATTCCGGGTGTAGCGGTGAAATGCGTAGATATCTGGAGGAACACCGGTGGCGAAGGCGGCATCCTGGACCGGCATTGACGCTGAGGCGCGAAAGCCAGGGGAGCAAACGGGATTAGATACCCCAGTAAGA
+
GGGGGGGGGGGGGGGGGGGGGGGGGGGGGGGGGGGGGGGGGGGGGGGGGGGGGGGGGGGGGGGGGGGGGGGGGGGGGGGGGGGGGGGGGGGGGGGGGGGGGGGGGGGGGGGGGGGGGGGGGGGGGGGGGGGGFGGGGGGGGGGGGGGFFGGGGGGGGGGDGGDGGGGGGGEDDEGGFFGGGGGGGGGGGGGGGGGEGGGGGGGGGGGFC6CGGGFGFFF8<DEGFGG<?F<GCFGGFFFGGFA
@M00200:205:000000000-AKKM3:1:1101:8181:8132 1:N:0:1
ACTGGGTATAAAGGGTGCGTAGGTGGCATGGTAAGTTTGATGTGAAAGCTCAGGGCTCAACCCTGAAATGGCATTGAATACTACTGTGCTGGAGGTTTGGAGGGGGGACTGGAATTCTCGGTGTAGCAGTGAAATGCGTAGATATCGAGAGGAACACCAGTGGCGAAGGCGAGTCCCTGGACAACACCTGACACTGAGGCACGAAAGCTAGGGGAGCAAACAGGATTAGATACCCTAGTA
+
GGGGGGGGGGGGGGGGGGGGGGGGGGGGGGGGGGGGGGGGGGGGGGGGGGGGGGGGGGGGGGGGGGGGGGGGGGGGGGGGGGGGGGGGGGGGGGGGGGGGGGGGGGEGGGGGGGGGGGGGGGGGGGGGGGGGGGGGGGGGGGGGGGGGGGGGFGGGGGGGGGGGGGGGGGGGGGGGFGGGGGFGGGGGGGGGGGGF7FGGGGGGGGGGFGGGGGFGFG6EGGGGFGF)*99FG6EGFFFG
@M00200:205:000000000-AKKM3:1:1101:20111:8133 1:N:0:1
ATTGGGCGTAAAGGGCTCGTAGGCGGACCAGTTAGTCTGGCGTGAAATCTCCATCGCTTAACGAGGAGAGGTCGCTGGAAACTGCTGGTCTGGAGTACGGCAGAGGACCATGGAATTCCAGGTGTAGCGGTGGAATGCGTAGATATCTGGAAGAACACCGGTGGCGAAGGCGGTGGTCTGGGCCGTGACTGACGCTGAGGAGCGAAAGCCAGGGGAGCGAACGGGATTAGATACCCCAGTA
+
GGGGGGGGGGGGGGGGGGGGGGGGGGGGGGGFGGGGGGGGGGGGGGGGGGGGGGGGEFGGGGGGGGFGGGGGGGGGGGGGGGGGGCFGGGGGGGGGGGGGGEDFGGGGGGGGGGGGGGGGGGGGGGGGGGGGGGGGGGEEGCCGGGFGDGGGGGGGGGGGGGGDFGGGGGFEEGGGGGGGGGGGGGGGGGGGFCD=C=CGGDGGGGCDFFC8FG@5@=CED35>01C0**:FE?F><7)+:
@M00200:205:000000000-AKKM3:1:1101:9016:8133 1:N:0:1
ACTGGGTGTAAAGCGTGCGCAGGCGGTTTTGTAAGTCTGTCGTGAAATCCCCGGGCTTAACCTGGGAATTGCGATGGAGACTGCAAGGCTAGAATCTGGCAGAGGGGGGTAGAATTCCACGTGTAGCAGTGAAATGCGTAGAGATGTGGAGGAACACCGATGGCGAAGGCAGCCCCCTGGGTCAAGATTGACGCTCATGCACGAAAGCGTGGGGAGCAAACAGGATTAGATACCCCAGTA
+
GGGGGGGGGGGGGGGGGGGGGGGGGGGGGGGGGGGGGGGGGGGGGGGGGGGGGGGGGGGGGGGGGGGGGGGGGGGGGGGGGGGGGGGGGGGGGGGGGGGGGGGGGGGGGGGGGGGGGGGGGGGGGGGGGGGGGGGGGGGGGGGGGGGGGGGCEFGGGGGGGGGGGGGGGGGGGGGGGGGGGGGGGGGGCFGGGGGEEFGGGFGGGGGGGGGGGGFGFGGGGGGG?GGFFF2FF:<<:BFG
@M00200:205:000000000-AKKM3:1:1101:6580:8152 1:N:0:1
ACTGGGTTTAAAGGGCGTGTAGGCGGAGATGTAAGTCTATTCTGAAAGCTCCTGGCTAAACTGGGAGAGGCGAATGGAGACTGCATGTCTAGAGTGAGGAAGAGGAAAGTGGAATTCCGCGTGTAGTGGTGAAATGCGTAGAGATGCGGAGGAACACCAGTGGCGAAAGCGACTTTCTGGTCCTTAACTGACGCTGAGGCGCGAAAGCATGGGGAGCGAACGGGATTAGATACCACCGTAAGA
+
GGFGGGGGGGGGECGGEFGGGGGGGGGEFFGGGGGGGGGGFEFGGGGGGGGGGGGGG<FGGGGGDAFG:FEF:CEGGGGGGGGGGGGGGGGGFFGGGGG8==EFD=EGGGDGGGGGGGGGGGGGFGFGGGGGGGGGGEGGGGGACCCEEGEDGGGGGGGGGGGGE<EF7:CCEGGGGGF9,D8C9BDCGG?FGDGEEGGDEGGGEGDGG?EFGG>GEGGE<5871<5<FFAFCF6F)00:51<
@M00200:205:000000000-AKKM3:1:1101:22804:8155 1:N:0:1
ACTGGGCTTAAAGGGCGCGTAGGCGGACAGTTTAGTCAGAGGTGAAAGCCCAGGGCTCAACCTTGGAATTGCCTTTGATACTGGCTGTCTTGAGTTCGGGAGAGGTGAGTGGAATGCCGAGTGTAGAGGTGAAATTCGTAGATATTCGGCGGAACACCAGTGGCGAAGGCGACTCACTGGCCCGATACTGACGCTGAGGCGCGAAAGCGTGGGGAGCAAACAGGATTAGATACCCCAGTA
+
GGGGGGGGGGGGGGGGGGGGGGGGGGGGGGGGGGGGGGGGGGGGGGGGGGGGGGGGGGGGGGGGGGGGGGGGGGGGGGGGGGGGGGGGGGGGGGGGGGGGGGGEGGGGGGGGGGGGGGGGGGGGGGGGGGGGGGGGGGGGGGGGGGGFCGFDGGGGGGGGGGGGGGGGGGGGGGGGGGGGGGGGGGCGGGGGGGDGGFGGGGGGGGDGGGGGGDEGFGGGFFFGFGG?FFFGGGGCE@7<
@M00200:205:000000000-AKKM3:1:1101:14027:8169 1:N:0:1
ACTGGGTTTAAAGGGCGCGTAGGCGGCTTGATAAGTCAAAGGTGAAATCCCCCGGCTCAACCGGGGAACTGCGGAGTGGACTGCGGGTCTTGAGAGAGGTAGGGGCCGACGGAACGAACGGTGGAGCGGTGAAATGCGTAGATATCGTTCGGAACGCCAATGGTGAAGACAGTCGGCTGGGCCTTTTCTGACGCTCATGCACGAAAGCGTGGGGAGCAAACAGGATTAGATACCCCTGTA
+
GGGGGGGGGGDGGFEGGGGGGGCFEEGGGGGGGGGGCFGFFGGGGGGGGGGGGGGGGGGGGGGGGGGEGEFGGGCCFGGFGGCGGGGFFEFFAE=DBFDGGGGGGGGGGGGGGGGGGGGGGGGEDGGGGGGGFGGCFGGGGGGGGF:FGGGG:BFGGGG@CFGG9<@CGGFGGFGDEGGGGGGGGC+<CD?EEGDGGGGCFGG*?ECFEEG5E5>DBCEGD4@48GGF4=97:CGG5>FG
@M00200:205:000000000-AKKM3:1:1101:13131:8190 1:N:0:1
ATTGGGTATAAAGGGCGCGTAGGCGGCCTGGTAAGTAGGGGGTGAAATCCTGCGGCTTAACCGCAGGGCTGCCTTCTAAACTGTCAGGCTCGAGCACGGTAGAGGCAGATGGAATTCCCGGTGTAGCGGTGGAATGCGTAGAGATCGGGAAGAACATCAGTGGCGAAGGCGGTCTGCTGGGCCGTTGCTGACGCTGAGGCGCGACAGCGTGGGGAGCAAACAGGATTAGATACCCTAGTA
+
GGGGGGGGGGGGGGGGGGGGGGGGGGGGGGGGGGGGGGGGGGGGGGGGGGGGGGGGGGGGGGGGGGGGGGGGGGGGGGGGGGGGGGGGGGGGGGGGGGGGGGGGGGGGGGGGGGGGGGGGGGGGGGGGGGGGFGGGGGFEGGGGGGGGGGGGGGGGGGGGGGGGGGGGGGGGGGGGGGGGGGGGGGGCGGGGGGGGGGGGGGGGGGGGGGCGGGFGFFDFGGGGBGG?FF<GGGGGFFFG
@M00200:205:000000000-AKKM3:1:1101:27408:8194 1:N:0:1
ATTGGGCTTAAAGCGCACGCAGGTGGCTGAGTCAGTCGATTGTGAAAGCCCTGGGCTTAACCTGGGAATTGCAGTCGATACTACTCAGCTAGAGTATGGGAGAGGGTAGTGGAATTCCCGGTGTAGCGGTGAAATGCGTAGATATCGGGAGGAACATCAGTGGCGAAGGCGGCTACCTGGCCCAATACTGACACTCAGGTGCGACAGCGTGGGGAGCAAACAGGATTAGATACCCCGGTA
+
GEGGGGGGGGGGGGGGDGGCGGGFGGGGGDGGGGFGGGBFGGGGGGGCGGGGGGGGG@FGGFFEGG,CEDGGGGFGGGGGGGFGCE<FGGGGGGG<FGGGGGGGGGCFGGGGGGGGGGGGGGGGGGGGGGGGGGGGGGGGGGGGGGGGGGGGEGGGDFFFGFGGGGGEE?FGGCGFGGGGDEGGGGG?FGGG:6;8CFGEGCEGBGGGGGGGGGFGFFGGCGGGFGGFF=9GF:C*)0<E
@M00200:205:000000000-AKKM3:1:1101:18753:8198 1:N:0:1
ACTGGGTTTAAAGGGCGCGTAGGCGGACAGTTTAGTCAGAGGTGAAAGCCCAGGGCTCAACCTTGGAATTGCCTTTGATACTGGCTGTCTTGAGTTCGGGAGAGGTGAGTGGAATGCCGAGTGTAGAGGTGAAATTCGTAGATATTCGGCGGAACACCAGTGGCGAAGGCGACTCACTGGCCCGATACTGACGCTGAGGCGCGAAAGCGTGGGGAGCAAACAGGATTAGATACCCCAGTA
+
GGGGGGGGGGGGGGGGGGGGGGGGGGGGGGGGGGGGGGDGGGGGGDGGGGGGAFGGGGGGGGGGGGFGGGFGGFGGGGGGGGGCFFGGGGFGFGFGGGGGGGGGGGGGGGGGGGGGGGGFGFFGGA<FDGGGGGGGGGGGGCGGGGGGGGGEDGGGGGGGCFGGGCECGGCEGGG:FGGGDGEECEEEFGFGGGGGDCFGGG5EE5CF8/CEEG:C@C8CGGF:(9>466<?:<:<:@FC
@M00200:205:000000000-AKKM3:1:1101:19117:8202 1:N:0:1
ACTGGGCTTAAAGGGTGCGTAGGCGGCGGGGCAAGTCGGATGTGAAATCCCGGGGCTCAACCCTGGAACTGCATTCGATACTGCCTTGCTTGAGTACTGGAGAGGGAACTGGAATTTACGGTGTAGCAGTGAAATGCGTAGATATCGTAAGGAAGACCAGTGGCGAAGGCGAGTTCCTGGACAGTTACTGACGCTGAGGCACGAAGGCCAGGGGAGCAAACGGGATTAGATACCCGCGTA
+
GGGGGGGGGGGGGGGGGGGGGGGGGGGGGGGGGGGGGGGGGGGGGGGGGGGGGGGGGGGGGGGGGGGGGGGGGGGGGGGGGGGGGGGGGGGGGGGGGGGGGGGGGGGGGGGGGGGGGGGGGGGGGGGGGGGGGGGGGDFEGGGGGGGGGFC:FGGGGGGGGGFGGG>ECFEGGEGGGGGGGGGGGGGGGGGFGGGGGCFGGGGGGGGGGGGGGGFGFGFGGDGG:GGDFFFGGGGGFFFG
@M00200:205:000000000-AKKM3:1:1101:2646:8210 1:N:0:1
ACTGGGTATAAAGGGCGCGTAGGCGGATAATTAAGTTAGGTGTGAAATCCCTGGGCTTAACCCGGGAACTGCATCAAATACTGGTTGTCTAGAGTTGAGTAGAGGGAAGTGGAATATCCGGCGTAGCGGTGAAATGCGTAGATATCGGAAAGAACATCAGTGGCGAAGGCGGTTTTCTGGACCGACACTGACGATGAGGCGCGAAAGCTAGGGGAGCAAACGGGATTAGATACCCGCGTACGAT
+
DFF@@9;CFGGFG@@F:FB7F@CFGGBGC6CF<@CF@<@FE@F@@CFGGGGGG7,E<ECF<F,@CGGG@CCFFE<,,CF5FFA8,CC8?5<F9=F,C,EA<?<FFEFG7FFGG<E,5CF74+6@FDBC@3>FE9?<<>+3>C,@FFEEG:33@A<3,3@>3@FEG**@>C:**418CFFDFFCEEEEC<FDFC*97C86*>958:8<C9A22//./):8@<DEC(9F)6=)2<C?)83>E3(,-
@M00200:205:000000000-AKKM3:1:1101:14848:8222 1:N:0:1
ACTGTGTTTAAAGCGTGCGTAGGTGGTTTGTTAAGTCTGATGTGAAAGCCCTGGGCTCAACCTGGGAATGGCATTGGAAACTGGCTGACTGGAGTGCGGTAGAGGGTAGTGGAATTCCCGGTGTAGCAGTGAAATGCGTTGATATCGGGAGGAACATCCGTGGCGAAGGCGACTACCTGGACCAGCACTGACACTGAGGCACGAAAGCGTGGGGAGCAAACAGGATTAGATACCCCTGTA
+
GGGGGGGGGGGGGGGGGGGFGGGGGGGGGGGGGGGGGGGGGGGGGGGGGGGGGGGGGGGGGGGGGGGGGGGGGGGGGFGGGGGGGGGGGGGGGGGGGGGGGGGGGGGGGGGGGGGGGGGGGGGGGGGGGGGGGGGGGGGGGGGGGGGGGGGGGGGGGGGGGGGGGGGGGCGEGGGGGGGGGGGGGGGGGGGGGGGGGGGGGGGGGGDFGG>EEGFGFGGGGGGG;<C@FAEGGCCG>F:F
@M00200:205:000000000-AKKM3:1:1101:22585:8243 1:N:0:1
ATTGGGCGTAAAGCGCGCGTAGGCGGCTCGGAAAGTCGGTCGTGAAATCCTGGGGCTCAACCCCGGAACTGCGTCCGATACTTCCGAGCTGGAGGCAGGTAGGGGAGATCGGAATTCCTGGTGTAGCGGTGAAATGCGCAGATATCAGGAGGAACACCGGTGGCGAAGGCGGATCTCTGGGCCTTGCCTGACGCTGAGGCGCGAAAGCTAGGGGAGCGAACAGGATTAGATACCCCTGTA
+
GGGGGGGGGGGGGGGGGGGGGGGGGGGGGGGGGGGGGGGGGGGGGGGGGGGGGGGGGGGGGGGGGGGGGGGGGGGGGGGGGGGGGGGGGGGGGGGGGGGGGGGGGGGGGGGGGGGGGGGGGGGGGFGGGGGGGGGGGGGGGGGGGGGGGGGGGGGGGGGGGGGGDGGGGGGGGGGGGGGGGGGGGGGGGGGGGGGGGGGGGGGGGGGGGFFGGGFGFGGEGGGGFGGFF?BGGGGGFFFG
@M00200:205:000000000-AKKM3:1:1101:8586:8248 1:N:0:1
ACTGGGTGTAAAGGGCGCGTAGGCGGTTTGATCAGTCCGGTGTGAAAGGCGTGGGCTCATCCTGCGTAAGCATCGGAGACGGTTGGACTGGAGGGTGGTCGAGGGAGTCAGAATGCCGGGTGTAGTGGTGAAATGCGTAGAGATCCGGCGGAATACCGGTGGCGAAGGCGGACTTCTAGGCCACAACTGACGCTGAGGCGCGAGAGCGTGGGGAGCGAACCGGATTAGATACCCTAGTA
+
GGFGFGGGBAFGGFD;@@FGGGGFEGFGGGGFGGFGFGEGFGGGGDEFGGGGGGGGGFFGGGGGGGGGGGGGG=FFGGGGGGFGGGGGGGGG8CEFGGFGFEGGEGG@<FEFGGGGGGGG7FGGGGGGGGGGGGGGGGGGGGGFEFGDGGGGDGGG?FGGGG<EDCEEGEGGEGGGCFGFFFC*:CEGGGGGG5DGGF*:=DGGGGFGCCGDEGFG>GEEDGGG?C=?F=4C2,09:6=
@M00200:205:000000000-AKKM3:1:1101:12160:8251 1:N:0:1
ACTGGGTTTAAAGAGTCCGTAGGCGGCTTGTTAGGTGAGGTGTGAAATCCCTCGGCCCAACCGAGGAATTGCGCTTCAAACCGGCAAGCTAGAGGAGGATAGAGGTGGGCGGAACTGATGGTGGAGCGGTGAAATGCGTTGATATCATCAGGAACACCGGAGGCGAAGGCGGTCCACTGGGTCCTATCTGACGCTGAGGGACGAAAGCTAGGGGAGCGAACGGGATTAGATACCCCAGTA
+
GGGGGGGGGGGGGGGGGGGGGGGGGGGGGGGGGGGGGGGGGGGGGGGGGGGGGGGGGGGGGGGGGGGGGGGGGGGGGGGGGGGGGGGGGGGGGGGGGGGGGGGFFGGGGGGGGGGGGGGGGGGGGGGGGGGGGGGGGGGGGGGGGGGGGGGGGGGGGGGGGGGGGGGGGGGGGGGGGGGGGGGGGGGGGFGGDDGDGGGGGGGGGGGGGGGGGGFDFGGG<DEGBGG<F?BGGGGGEB?9
@M00200:205:000000000-AKKM3:1:1101:20307:8267 1:N:0:1
ACTGGGCATAAAGGGCGCGTAGGTGGCCAACTAAGTCAGACGTGAAATCCCTCGGCTTAACCGGGGAACTGCGTCTGATACTGGTTGGCTTGAGTTTGGGAGAGGGATGCGGAATTCCAGGTGTAGCGGTGAAATGCGTAGATATCTGGAGGAACACCGGTGGCGAAGGCGGCATCCTGGACCAACATTGACGCTGAGGAGCGAAAGCCAGGGGAGCAAACGGGATTAGATACCCTAGTA
+
G9FFGGFCFGGGGGEEGGGGGGGGFGGG?D@EGGGGGGGGGGGGGFGGGGGG<BEGGGFGGGEDGGGGGGGGGEGGGGGGGGGGCEFGGGGGGFGGCFGGFGE>@FGGCDEGEGGGGFEGGGGGGFFGDGDEGGGGG7FGGGGGGGGGG9<:EFGGGGDDG*>E*C8CGGEGDEGGGGGFFFFCFE8*4:?F=EDCEEG+:CEGGG<C8>**85>DEGFGGDE3:DFDFFFGF:FGFF@9
@M00200:205:000000000-AKKM3:1:1101:12883:8288 1:N:0:1
ATTGGGTTTAAAGAGCGTGTAGGCGGCCATGCAGGTCCGTTGTGAAAACTCGAGGCTCAACCTCGAGCTGTCGATGGAAACCGTGTGGCTAGAGTCCGGAAGAGGAGAGTGGAATTCCTGGTGTAGCGGTGAAATGCGCAGATATCAGGAAGAACACCCGTGGCGAAGGCGGCTCTCTGGGACGGTACTGACGCTGAGACGCGAAAGCGTGGGGAGCGAACAGGATTAGATACCCTAGTA
+
GGGGGGGGGGGGGFGGGGGGGGGGGGGGGFGGGGGGGGGGGGGGGGGGGGGGGGGGGGGGGGGGGGGGGGGGGGGGGGGGGGGGGGGGCEFGGGGGGGGGGGGCFGCGGGGGGGGGGGGGGGFGG9FG7FF3FFGGGGGGGGGGGGGCEGFFGCGGGGGGGGGGGGGGGGGCEEEGGGGGGDFGD8CCGG?EEGCEDGDFCGGCEGDGD:EDEGB7BGGDGGGGBGGF=F<CFGGD5>FF
@M00200:205:000000000-AKKM3:1:1101:6431:8304 1:N:0:1
ATTGGGTGTAAAGGGTGCGCAGGCCGCGCGGGCAGTCAAATGTGTAATTCAGGGGCTCAACCCCTGCACTGCGCTTGATACTTCCGCGCTCGAGCTTTGGAGAGGAGTCTGGAATTCTCGGTGTAGCAGTGAAATGCGTGGATATCGAGAAGAACACTTAGGGCGAAGGCAAGACTCTGGACAAATGCTGACGCTCATGCACGAAGGCTAGGGTAGCGAACGGGATTAGATACCCGTGTA
+
GGGGGGGGGGGGGGGGGGGGGGGGGGGGGGGGGGGGGGGGGGGGGGGGFGGGGGGGGGGGGGGGGGGGGGGGGGGGGGGGGGGGGGGGGGGGGGGGEFGGFGGGGGG=FFGGGGGGG9FGGGGGGGGGGGGGGGGFGGGEGGGGGGGGGGGFGGGGFGGGFGGGGGGGGGGGGFCFGGGGGGGGFFFFCGGGG5CEG?CGGGCCG=DFFFGGGGFGFGGGGGGGFGGFFFFGGGGGFFFF
@M00200:205:000000000-AKKM3:1:1101:5198:8309 1:N:0:1
ATTGGGTTTAAAGGGCGCGTAGGTGGCGCGGCAAGTCGGTGGTGAAAGCCCGGGGCTCAACCCCGGGTCGGCCAACGATACTGCCGGGCTCGAGCATCGTAGAGGCAGGTGGAATTCCGGGTGTAGCGGTGGAATGCGTAGAGATCCGGAAGAACACCAGTGGCGAAGGCGGTCTGCTGGGCAGTGAACCCGCGAGGGTTCAATAGCCGACACTGAGGCGCGACAGCGTGGGGAGCAAACAGG
+
FEEFGGGGGGGGGFCFEGG@CGCFGFGGGGGGEEFFCGGGGGGGGGGGGFGFGGGGGGGGGGGGGGGCCGGGECFGGGCFGFFFBCGGGCFGG=:FFGEFFEGGFEFGGGGGEFGGFGGCB:FGGGGGGGGGFFB<FG@CGGGEFFGGGGGGGEFGGGGGGGGGGGEGGGGEECCFEFGGGGGEFFF7+9CE=*7CDG*:CGEG?:D7EG>8*C97?FCGDGG5;C*-7>>GG*:C5@FGC?B
@M00200:205:000000000-AKKM3:1:1101:4458:8323 1:N:0:1
ATTGGGTTTAAAGAGCGCGTAGGCGGCCGAGTAAGTCCGACGTGAAATCTGGAGGCTCAACCTCCAGCGGTCGTTGGAAACTACTCGGCTAGAGTCCGGAAGAGGAGAGTGGAATTCCTGGTGTAGCGGTGAAATGCGCAGATATCAGGAAGAACACCGATGGCGAAAGCAGCTCTCTGGGACGGTACTGACGCTGAGGCGCGAAAGCGTGGGGAGCGAACAGGATTAGATACCCGAGTA
+
GGGGGGGGGGGGGGGGGGGGGGGGGGGGGGGGGGGGGGGGGGGGGGGGGGGGGGGGGGGGGGGGGGGGGGGGGGGGGFGGGGGGGGGGGGGGGGGGGGGGGGGGGGGGGGFFGGGGGGGGGGGGGGGGGEGFFCFGGGGGGGFGGGGGEGGGGGGGGGGGGGGGGGEFGGGGGGGGGGGGGGGGEGGGGGGGEEDGEGGGGGGDGGDFEEGGGGFD3>EGGGGF6FGFFFFFGGGG>>5C
@M00200:205:000000000-AKKM3:1:1101:20187:8356 1:N:0:1
ACTGGGTTTAAAGGGCGCGTAGGCGGTCGGGTAAGCGTGTGGTGAAAGTCCGGGGCTCAACCCCGGATCGGCCGTGCGAACTGCTCGACTTGAGCACTGTAGAGGCAGGTGGAATTCCGGGTGTAGCGGTGGAATGCGTAGAGATCCGGAAGAACACCGGTGGCGAAGGCGGCCTGCTGGGCAGTGGCTGACGCTGAGGCGCGACAGCGTGGGGAGCAAACAGGATTAGATACCCGCGTA
+
GGGGGGGGGGGGGGGGGGGGGGGGGGGGGGGGGGGGGGGGGGGGGGGGGGGGGGGGGGGGGGGGGGGGGGGGGGGGGGGGGGGGGGGGGGGGGGGGGGGGGGGGGGGGGGGGGGDGGGGGGGGGGGGGGGGGGGGGGGGGGGGGGGGGGGGGGGGGGGGGEGGGGGGGGGGGGGGGGGGGGGGGGGGGGGFGGGGGEFFGGGEGEGGGGCEGGGFGBFGGGGGG06C7=FAD:FFDEFFG
@M00200:205:000000000-AKKM3:1:1101:9223:8363 1:N:0:1
ACTGGGCTTAAAGGGCGCGTAGGCGGTCAGCACAAGTCAGTTGTGAAATCTCCGAGCTTAACTCGGAAAGGTCAACTGATACTGTGCGACTAGAGTGCAGAAGGGGCAACTGGAATTCTCGGTGTAGCGGTGAAATGCGTAGATATCGAGAGGAACACCTGCGGCGAAGGCGGGTTGCTGGGCTGACACTGACGCTGAGGCGCGAAAGCCAGGGGAGCGAACGGGATTAGATACCCCAGTA
+
GGGGGGGGGGGGGGGGGGGGGGGGGGGGGGGGGGGGGGGGGGGGGGGGGGGGGGGGGGGGGGGGGGGGGGGGGGGGGGGGGGGGGGGGGGGGGGGGGGGGGFGGGGGGGGGGGGGGGGGGGGGGGGGGGGGGGGGGGGGGGGGGGGGGGCFCFFGGGGGGGGGGGGGGGGGGGGGGGGGGGGGGGGFFGFGGGGD5CEGGGDGGGG<DGGFGGGFCDDGEGDDDFG<:@FFC9@CDFBBFF
@M00200:205:000000000-AKKM3:1:1101:20901:8366 1:N:0:1
ATTGGGCTTAAAGGGCGCGTAGGCGGCGCGAGGAGTCGGGGGTGAAAGTCCGGGGCTCAACCCCGGATCGGCCTTCGAGACTCTCGCGCTGGAGCACAGTAGAGGCGGGTGGAATTCCGGGTGTAGCGGTGGAATGCGTAGAGATCCGGAAGAACACCGGTGGCGAAGGCGGCCCGCTGGGCTGTGGCTGACGCTGAGGGGCGACCGCGGGGGGAGCAAACAGGATTAGATAACCCAGTAAGA
+
GGGGGGGGGGGGGGGGGGGGGGGGGGGGGGGGGGGGGGGGGGGGGGGGGGGGGGGGGGGGGGGGGGGGGGGGGGGGGGGGGGGGGGGGGGGGGGGGGGGGGGGGGGGGGGDG@FGGGGFGEFG@:FFGG88E>FCC<E*/:CEG7CGCEC85CE8FFECE8CG68*?/?*:?/:EC**:CE8**2AC8=G=FEECE5CF*:)****1//**:EE:C57F?*98F07*)*/.:+0<5)8)+:)6
@M00200:205:000000000-AKKM3:1:1101:12286:8398 1:N:0:1
ACTGGGTTTAAAGGGTGCGTAGGCGGCCCGTTAAGTCCGGGGTGAAAGCCCGTTGCTCAACAACGGAACTGCCCTGGATACTGACGGGCTTGAGTACAGACGAGGTTGGCGGAATGGACCGAGTAGCGGTGAAATGCATAGATACGGTCCAGAACCCCGATTGCGAAGGCAGCTGACTAGGCTGATACTGACGCTGAGGCACGACAGCGTGGGGAGCGAACAGGATTAGATACCCGTGTA
+
GGGGGGGGGGGGGGGGGGGGGGGGGGGGGGGGGGGGGGGGGGGGGGGGGGGGGGGGGGGGGGGGGGGGGGGGGGGGGGGGGGGGGGGGGGGGGGGGGGGGGGGGGGGGGGGGGGGGGGGGGGGGGGGGGGGGGGGGGGGGGGGGGGGGGGG?FGGGGGGGGGGGGGGGGGGGGGGGGGGGGGGGGGGGGGGFCGDCDGGGGGGGGGGCEEGEGGEGFGGGGGGGFGG2@@<CFEFGFDFG
@M00200:205:000000000-AKKM3:1:1101:6766:8398 1:N:0:1
ACTGGGCTTAAAGCGCGTGTAGGCGGCTTGGCAAGTCGGTTGTGAAAGCCCGGGGCCCAACCCCGGAATTGCATCTGAAACTGCCTAGCTAGAGTCCCGGAGAGGAAGGCAGAATTCCCGGTGTAGGGGTGAAATCCGTAGATATCGGGAGGAATACCAGCGGCGAAGGCGGCCTTCTGGACGGTGACTGACGCTGAGACGCGAAAGCGTGGGGAGCAAACAGGATTAGATACCCCGGTA
+
GGGGGGGGGGGGFGEGGGGGGGGGGGDGGGGGGGFGGECGGGGGGGGGGFGCEFGGEGGGGGGGGGGGGGGGGGGGGGFFFGCFGGGFGGGGDGGGFGGGEGDGGGGGGGFC@BFGGGGGGG7EGFGGGGGGGGGGGGGFGEFFGGEGGDGDFFGGGGGGGEGEEG8:CCFCDEGEGGGGGGG>EGEGFGFGCEDCCEGFGDEEGGCFDECEE*>GEEG?C7F4(0?>FFF7<8@FB@5:
@M00200:205:000000000-AKKM3:1:1101:15341:8401 1:N:0:1
ATTGGGTTTAAAGGGTGCGTAGGCGGGTCTTTAAGACAGGGGTGAAATCCTGGAGCTCAACTCCAGAACTGCCTTTGATACTGAAGATCTTGAGTTCGGGAGAGGTGAGTGGAACTGCGAGTGTAGAGGTGAAATTCGTAGATATTCGCAAGAACACCAGTGGCGAAGGCGGCTGACTGGTCCGGTTCTGACGCTGAGGCGCGAAAGCGTGGGGAGCAAACAGGATTAGATACCCTTGTA
+
GGGGGGGGGGGGGGGGGGGGGGGGGGGGGGGGGGG,EFGGGGGGGGGGGGGGGGGGGGGGGGGGGGGFGGGGGGGGGGGGGGGGGGGGGGGGGGGGGGGGGGGGGGGGGGGGGGGGGGGGGGGGGGGGGGGGFGGGGGGGGGGGGGGDGGGCFGGGGGGGGGGGEGGGGGGEGGGGGGGGGGGGGGGGGFGGGGGGGGGGGGGGGGGFCA>GGGFGFGGGGGGGFGGFF?40<CCCF5BG
@M00200:205:000000000-AKKM3:1:1101:21957:8419 1:N:0:1
ACTGGGTTTAAAGCGTGTGTAGGCGGAGCGTTAAGTGCCTTGTGAAATCCCGCGGCTCAACCGCGGAACTGCTGGGCATACTGGCGTTCTTGAGCCAATCAGGGGTCGCCGGAACAAACGGTGGAGCGGTGAAATGCGTAGATATCGTTTGGAACGCCGAAGGCGAAAGCAGGCGACTGGGATTGCGCTGACGCTGAGACACGAAAGCCAGGGGAGCGAACGGGATTAGATACCCCTGTA
+
GGGGGGGGGGGGGGGGGGGGGGGGGGGGGGGGGGGGGGGGGGGGGGGGGGGGGGGGGGGGGGGGGGGGGGGGGGGGGGGGGGGGGGGGGGGGGGGGGGGGGGGGGGGGGGGGGGGGGGGGGGGGGGGGGGGGGGGGGGGGGGGGGGGGGGGGGGGGGGGGGGGGGEGGGGGGGGGGGEEGGGGGGGGGGGGGGGGGGGFFGGGGEGGGCFGEGGFGFGGGD5CGFGGBFF4CFFFG:FFG
@M00200:205:000000000-AKKM3:1:1101:18726:8425 1:N:0:1
ACTGGGTTTAAAGGGTGCGCAGGCGGCCCTGTGTGTGAGGCGTGAAAGCCTGGAGCTTAACTCCAGAATTGCACCTCAAACTACAGGGCTAGAGCATTGGAGAGGGTAGCAGAATTCATGGTGTAGCAGTGAAATGCGTAGATATCATGAGGAATACCAGAGGCGAAGGCGGCTACCTGGACAATTGCTGACGCTCAGGCACGAAAGCGTGGGGAGCAAAAGGGATTAGATACCCGTGTA
+
GGGGGGGGGGGGGGGGGGGGGGGGGGGGGGGGGGGGGGGGGGGGGGGGGGGGGGGGGGGGGGGGGGGGGGGGGGGGGGGGGGGGGGGGGGGGDFGGGGGGGGGGDGGGGGGGGGGGGGGGGGGGGGGGGGGGGGGGGGGGGGGGGGGGGGFDFFFGGFG8FDGDEGGGGGGGEEGGGGGGFGGGGGGGGGGGGGGGGGDGGG=EEG74EGGDEC3CEGCGGG=<:GGFFFD:AC85BE@>
@M00200:205:000000000-AKKM3:1:1101:14439:8444 1:N:0:1
ACTGGGCGTAAAGGGCGCGTAGGCGGGATGGCAAGTCGGTCGTGAAATCCTTCGGCTCAACCGAAGAACGTCGATCGATACTGCTGTTCTAGAGGATTGCAGAGGAGACTGGAATTCCCGGTGTAGCGGTGAAATGTGTAGAGATCGGGAGGAACACCGGTGGCGAAGGCGGGTCTCTGGGCAATTCCTGACGCTGAGGCGCGAAAGCGTGGGGAGCAAACGGGATTAGATACCCCAGTA
+
GGGGGGGGGGGGGGGGGGGGGGGGGGGGGGGGGGGGGGEFGGGGGGGGGGGGGGGGGGGGGGGGGGGAFEGGGGGGGGGGGGGGGGGGGGGGGGGGGGGGGGGGGGGGFGGGGGGGGGGGGGGGGGGGGGGGGGGGGGGGGGGGGGGGGGGGGGGGGGGGGGGGGGGGGGGGGGGGGGGGGGGGGFCFFGGGGGGGGGGGGGGGGGGGE:CGGGBGFGGGGGDGFGGFFFBGFFGCEFFG
@M00200:205:000000000-AKKM3:1:1101:12671:8453 1:N:0:1
ACTGGGTGTAAAGGGCGCGTAGGTGGCTTGGCAAGCGTGTGGTGAAAGCCCGGGGCTCAACCCCGGGTCTGCCGTGCGAACTGCTATGGCTTGAGCACTGTAGAGGCAGGTAGAATTCCGGGTGTAGCGGTGGAATGCGTAGAGATCCGGAAGAATACCGGTGGCGAAGGCGGCCTGCTGGGCAGTGGCTGACACTGAGGCGCGACAGCGTGGGGAGCAAACAGGATTAGATACCCCAGTA
+
GGGGGGGGGGGGGGGGGGGGGGGGGGGGGGGGGGGGGEGGFGGGGFGGGGGGGGGDGGGGGGGGGGGGGGGGGGGGGGGGGGGGGGGGGGGGGGGGGGGGGGGFGGGGGGGGGGGGGGGGGGGGGGGGGGGGGGGGGGGGGGGGGGGGGEEGGGGGGFGGGGGGGGGGGGGGGGEGGGGGGGGGGGGGCCGGGGGGGGGGDGGGGGDGGGGGGGFGFDF@CFC<:GFAFF<CF@ED>>EGC
@M00200:205:000000000-AKKM3:1:1101:17449:8457 1:N:0:1
ACTGGGTATAAAGGGTGCGTAGGAGGGCAGGTAAGTCAGTGGTGAAATCTCCAAGCTTAACTTGGAAACTGCCGTTGATACTATCTGTCTTGAATATTGTGGAGGTGAGCGGAATATGTCATGTAGCGGTGAAATGCTTAGATATGACATAGAACACCAATTGCGAAGGCAGCTCGCTACTCAATTATTGACTCTGAGGCACGAAAGCGTGGGGATCAAACAGGATTAGATACCCCCGTA
+
GGGGGGGGGGGFGGGGGGDGGGGFGGGGGGGGGGGGGEGGGFGGGGGGGGGGGGGGGGGGGGGGGGGGDGGGGGGGGCFGGGCGGGGGGGGGGGGGGGGGGGGGDGGFGGGGGEGGGGGGFFFGG<AFCCEGGAEGCGFFDGGFGGGGGFFF9AF8EE?FGGE9@>BFCDCB8EGC8BFC88FGGFGGF+,@EGG77EDCEF5ECEG*=?C*>E>DF,4<8C:72CD=FAC@C,?/8505
@M00200:205:000000000-AKKM3:1:1101:6194:8457 1:N:0:1
ACTGGGTGTAAAGCGTGCGTAGGTGGTTTGTTAAGTCTGATGTGAAAGCCCTGGGCTCAACCTGGGAATGGCATTGGAAACTGGCTGACTGGAGTGCGGTAGAGGGGTGTGGAATTCCCGGTGTAGCAGTGAAATGCGTAGATATCGGGAGGAACATCTGTGGCGAAGGCGACACCCTGGACCAGCACTGACACTGAGGCACGAAAGCGTGGGGAGCAAACAGGATTAGATACCCGAGTA
+
GGGGCFGGGGGGFGGECGGGGGDFEGFFGFGGGGGFGGGGDFGGGGGGGGGGGGGGGGDCGGFGGGGFGGGGGGGGGGFGEGGFGGGGGGGGGFGGGGGGGGGFFGDFEGFCAFGGGDGGGGGED<<FAFGCEFGGGGGCGD9FCFD7FEEG@FGD9FFCFGGGG:CGEGGGGEGG**>FGGGGCGFGGGFCCFGG9BGFG6EGE5CGGGEGD5)75*?C5*AD64C<?9<CCCFD35>G
@M00200:205:000000000-AKKM3:1:1101:8904:8472 1:N:0:1
ACTGGGCTTAAAGGGTGCGCAGGTGGTCGGGTAAGTCTGATGTGAAATCCCGCAGCTTAACTGCGGAATGGCATTGGATACTATTCGGCTAGAGGGTTGGAGGGGGGACTGGAATTCTCGGTGTAGCAGTGAAATGCGTAGATATCGAGAGGAACACCAGTGGCGAAGGCGAGTCCCTGGACAACTCCTGACGCTGAGGCACGAAAGCTAGGGGAGCAAACAGGATTAGATACCCCGGTA
+
GGGGGGGGGFGFFGGGGGGGGGGGGGGGGGGGGGGGGGGGGGGGGGGGGGGGGGGGGGGGGGGGGGGGGGGGGGGGGGGGGGGGGGGGGGGGGGGGEGGGGCEGGGFGGGGGGGGGGGGGGGDGGGGGGGGGGGGGGGGGGGGGFGGFGGGDGGFGGGGEGGGCGGGGGGGGG/8CFGGGGGGGGGFGGGFFGGGGGGGFGGE5EGGGGGGGGGEDEGGGGGFC:FC26BAGCCFFEFBG
@M00200:205:000000000-AKKM3:1:1101:18535:8483 1:N:0:1
ATTGGGTTTAAAGGGTGCGTAGGCGGCCATATTAGTCGGGTGTTAAATCGCAGGGCTCAACCCTGCGTCCGCGCTCGAAACGGTATGGCTTTGGAGAAGTGAGAGGTGTGCGGAACTCATGGTGTAGGGGTGAAATCCGTTGATATCATGGGGAACACCAAAAGCGAAGGCAGCCCCCTGGGCTAACACTGACGCTGATGCACGAAAGCGTGGGGAGCAAACAGGATTAGATACCCTTGTA
+
GGGGGGGGGGGGGGGGGGGGGGGGGGGGGGGGGGGGGGGGGGGGGGGGGGGGGGGGGGGGGGGGGGGGGGFGGGGGGGGGGGGFFGGGGGGGDCFGGGGGGGGD8FF<FBF@C7FFFGGGFFGGGFGC7FFGFGGGCGGGGGGGGGGFFGGDGDGGFGG:F7FEFCEECDFFGGCEEDGGFGGFFFCGGGGG6CGCEGF?EGFGGE>DFEE*:C)95CGFDGF48D7A?FFC9ECFFF?F>
@M00200:205:000000000-AKKM3:1:1101:7656:8502 1:N:0:1
ACTGGGTTTAAAGGGCGCGTAGGCGGCGCGAGGAGTCGGGGGTGAAAGTCCGGGGCTCAACCCCGGATCGGCCTTCGAGACTCTCGCGCTGGAGCACAGTAGAGGCGGGTGGAATTCCGGGTGTAGCGGTGGAATGCGTAGAGATCGGGAGGAACACCGGTGGCGAAGGCGGGTCTCTGGGCAATTCCTGACGCTGAGGCGCGACAGCTAGGGTAGTAAACGGGATTAGATACCCTTGTAAGA
+
GGGGGGGGGGGGGGGGGGGGGGGGGGGGGGGGGGGGGGGGGGGGGGGGGGGGGGGGGGGGGGGGGGGGGGGGGGGGGGGGGGGGGGGGGGGGGGGGGGGGGGGGGGGGG>CEFGDFFFFDGECCFGGGGGEGGE@CCCC8CC@@FGGGGEGGEGG68ECECCGFG8CEGGEGGGD6:+<FFCFGGGFGGGGGEGGG5@FEC3:C**1>6CGFG*<DB9+CC<EG?DG269<FFGGGF??+?>.
@M00200:205:000000000-AKKM3:1:1101:25905:8508 1:N:0:1
ATTGGGTTTAAAGGGCGCGTAGGCGGGATGGCAAGTCGGTCGTGAAATCCCTCGGCTCAACCGAGGAGCGTCGGCCGATACTGCCGTTCTTGAGGGATGCAGAGGAGACTGGAATTCCCGGTGTAGCGGTGAAATGTGTAGAGATCGGGAGGAACACCGGTGGCGAAGGCGGGTCTCTGGGCATCTCCTGACGCTGAGGCGCGAAAGCGTGGGGAGCAAACGGGATTAGATACCCGCGTA
+
GGGGGGGGGGGGGGGGGGGGGGGGGGGGGGGGGGGGGGGGGGGGGGGGGGGGGGGGGGGGGGGGGGGGGGGGGGGGGGGGGGGGGGFGGGGGGGGGGGGGGGGGGGGGGGGGGGGGGGGGGEGGGGGGGGGGFGGGGGGGGGGGGGGGGGGGGGGGGGGGGGGGGGGGGGGGECGFGGGGFGGGFFGGGGGGGGGGGGGGGGGGGGGGGGGGGGFGFGG?FDGGFG426=>CCFFGFFE5
@M00200:205:000000000-AKKM3:1:1101:19317:8511 1:N:0:1
ACTGGGTGTAAAGGGCTCGTAGGCGGCCAACTAAGTCAGACGTGAAATCCCTCAGCTTAACTGGGGAACTGCGTCTGATACTGGATGGCTTGGATTCGGGAGAGGGATGCGGAATTCCAGGTGTAGCGGTGAAATGCGTAGATATCTGGAGGAACACCGGTGGCGAAGGCGGCATCCTGGACCGACATTGACGCTGAGGAGCGAAAGCCAGGGGAGCAAACGGGATTAGATACCCCCGTA
+
GGGGGGGGGGGGGGGGGGGGGGGGGGGGGGGGGGGGGGGGGGGGGGGGGGGGGGGGGGGGGGGGGGCGGGGGGGGGGFGGGGGGGGGGGGGGGGGGGGGGGGGEGGGGGGGGGGGGGGGGGGGGGGGGGGGGFGGGGGGGGGGGGGGGFEG@FGGGGGGGGGGGGGGGGGGDEEGFGGGGGGGGGGGGGGGGGGGGGGC?EGGGGGDGGGFGGDE)>FG8*9CGFGCB?6<C9FGFDFBC
@M00200:205:000000000-AKKM3:1:1101:17319:8518 1:N:0:1
ACTGGGTGTAAAGCGTGCGTAGGTGGTTCGTTAAGTCTGATGTGAAAGCCCCGGGCTCAACCTGGGAATTGCATTGGATACTGGCGGGCTAGAGTACGGTAGAGGGTGGCGGAATTCCTGGTGTAGCAGTGAAATGCGTAGAGATCAGGAGGAACATCCGTGGCGAAGGCGGCCACCTGGACCAGTACTGACACTGAGGCACGAAAGCGTGGGGAGCAAACAGGATTAGATACCCTGGTA
+
GGGGGGGGGGGGGGGFGGGGGGGGGGEGGGGGGGGGGGGGGGGGGFGGGGGGDGGGGGGGGGGGGGGGGGGGGGGFGGGGGGGGGGGGGGGFFFGFGGGGGGGGGGGGGGGGGGGGGGGGGGGGGGGGGGGGFFGFGGGGGGGGGGGG?GD>FGGGGGGDFCFE7CEEDGGGGGGGGGGGGGGGGGGGGG?CFGGGFG*ACFEEGEGFCEEGGD@GDGGGGFC4:FFB?FFGGGGGFFF9
@M00200:205:000000000-AKKM3:1:1101:19676:8518 1:N:0:1
ACTGGGTTTAAAGGGCGCGTAGGCGGCTCGATAAGGCTCGCGTGAAAGTCCGGGGCTCAACCCCGGATCGGCGCGGGCGACTGTGGGGCTCGAGCACGGTAGGGGCAGACGGAATTCCGGGTGTAGCGGTGGAATGCGTAGAGATCCGGAAGAACACCGGTGGCGAAGGCGGTCTGCTGGGCCGGGAGAGGGGAGAGCAATCTCTCCTCGTGCTGACGCTGAGGCGCGACAGCGTGGGGAGCA
+
GGGGGGGGGGGGGGGGGGGGGGGGGGGGGGGGGGGGGGGGGGGGGGGGGGGGGGGGGGGGGGGGGGGGGGGGGGGGGGGGGGGGGGGGGGGGGGGGGGGGGGGDGEGGGGGGGGGGGGGGGGGGGGGGGGGGGGGGGGCEGGGGFGGFGGGDCGGGGGGGEGGFGGGGGGGGGGGFGGGGGGGGGGGGGGGEGGGGGGGGGGGG7FDFGGG*AFBFFEGEGDGFBGG>@>0C*88C>EE2>9(
@M00200:205:000000000-AKKM3:1:1101:7572:8528 1:N:0:1
ATTGGGTTTAAAGCGTGTGTAGGCGGAAGCGTAAGTGCCTTGTGAAATCCCACGGCTCAACCGTGGAACTGCTGGGCATACTGCGTTTCTTGAGCCAATCAGGGGTCGTCGGAACAAACGGTGGAGCGGTGAAATGCGTAGATATCGTTTGGAACGCCAAAGGCGAAAGCAGACGACTGGGATTGAGCTGACGCTGAGACACGAAAGCCAGGGGAGCAAACGGGATTAGATACCCTAGTA
+
GGGGGGGGGGGGGGGGGGGGGGGGGGGGGGGGGGGGGGGGGGGGGGGGGGGGGGGGGGGGGGGGGGGGGGGGGGGGGGGGGGGGGGGGGGGGGGGGGGGGGGGGGGGGGGGGGGGGGGGGGFGGGGGGGGGGGGGGGGGGGGGGGGGGGGGGGGGGGGGGFGGGGGGGGGGGGGGC8EFGGGFGFFGG?FGGDGDGGGGGGGGGGGGGGGGGGGDGFGGG*CEDFGC?FFFGG6CF@FFG
@M00200:205:000000000-AKKM3:1:1101:17842:8529 1:N:0:1
ACTGGGTTTAAAGGGCGCGTAGGTGGCGGCATAAGGCCGTGGTGAAAGTCCGGGGCTCAACTCCGGATCGGCCATGGCGACTGTGTCGCTGGGGCACCGTAGAGGCAGATGGAATTCCGGGTGTAGCGGTGGAATGCGTAGAGATCCGGAAGAACACCAGTGGCGAAGGCGGTCTGCTGGGCGGTGAGTCCGTGAGGACTCAATAGCCGACACTGAGTCGCGACAGCGTGGGGAGCAAACAGG
+
GGGGGGGGGFGGGGDGGGGGGGGGGGGGGGGGGGFGGGFFCFFGGG<CFGGGG7EBCGGGGGGGGGGGGGGGGGFFFGDCGGCGGGGGGGGGGGGDGGGGGGDGGEGGGGGGFGFGGGGGGC@F=FFDGCBFCGGDCF<BFCEFFCCF::FEDGGGGGGFGGGGC::CFGG7BEEGGG6E>F=EEGGGGGGGGGDE=3/CF7?EGGGDG*CEGC=*9+0:DGGG0DF>7>1<8/:<:477C16
@M00200:205:000000000-AKKM3:1:1101:18555:8544 1:N:0:1
ACTGGGCTTAAAGGGCGCGTAGGCGGGATGGCAAGTCAGTCGTGAAATCTCTCGGCTCAACCGAGAAACGTCGGCTGATACTGCCGTTCTTGAGGGATGCAGAGGAGACTGGAATTCCCGGTGTAGCGGTGAAATGTGTAGAGATCGGGAGGAACACCGGTGGCGAAGGCGGGTCTCTGGGCATTTCCTGACGCTGAGGCGCGAAAGCGTGGGGAGCAAACGGGATTAGATACCCCAGTACGA
+
GGGGGGGGGGGGGGGGGGGGGGGGGGGGGGGGGGGGGGGGGGGGGGGGGGGGGGGGGGGGGGGGGGGGGGGGGGGGGGGGGGGGGGGGGGGGGGGGGGGGGGGGGGGGGGGGGGGGGGGGGGGGGGGGGGGEGGGGGGGGFGGGGGFGGGGGGGGGGGGGGGGGGCGGGGGGGGGGGGGCFGGGGGGGGGGFCGGGGGGGGGDGGGGFGEEGCEDGFGGGGGGGFDFBFFBFFFGCEFFG*30
@M00200:205:000000000-AKKM3:1:1101:24367:8546 1:N:0:1
ATTGGGTTTAAAGCGCACGTAGGCGGATCGATCAGTCAGGGGTGAAATCCCAGGGCTCAACCCTGGAACTGCCTTTGATACTGTCGATCTGGAGTATGGAAGAGGTGAGTGGAATTCCGAGTGTAGAGGTGAAATTCGTAGATATTCGGAGGAACACCAGTGGCGAAGGCGGCTCACTGGTCCATTACTGACGCTGAGGTGCGAAAGCTAGGGGAGCAAACGGGATTAGATACCCGAGTAAGA
+
GGGGGGGGGGGGGGGGGGGGGGGGGGGGGGGGGGGGGGGGGGGGGGGGGGGGGGGGGGGGGGGGGGGGGGGGGGGGGGGGGGGGFFGGGFGGGGGGGGGGGGGGGGFGGGGGGGFGGGGGGFGGGGGGGGGGGGGGGGGGGGGGGGGGGGGGGGGGGGGGFGGGGGGGDDGGGEGGGGGGGDFGDFGGGGG6EDGGDGFGGGGGGGGGGFGGGGAGFE<FFDGC(9C?FFAGGFGGDEFFC<2
@M00200:205:000000000-AKKM3:1:1101:8831:8548 1:N:0:1
ATTGGGTTTAAAGGGCTCGTAGGCGGTTTGTCGCGTCGGGAGTGAAAACCTCGGGCTTAACTCGGGGCTTGCTTTCGATACGGGCAGACTGGAGGTATGCAGGGGAGAACGGAATTCCTGGTGTAGCGGTGAAATGCGCAGATATCAGGAGGAACACCGATGGCGAAGGCAGGTCTCTGGGCAGTTACTGACGCTGAGGAGCGAAAGCATGGGGAGCGAACAGGATTAGATACCCTGGTA
+
GGGGGGGGGGGGGGGGGGGGGGGGGGGGGGGGGGGGGGGGGGGGGGGGGGGGGGGGGGGGGGGGGGGGGGGGGGGGGGGGGGGGGGGGGGGGGGGGGGGGGGGGGGGGGGGGGGGGGGGGGGGGGGGGGGGGGFGGGGGGGGGGGGGGGGEDGGGGGGGGGGGGDGGDGGFGGGGGGGFGGGGGGGGGGGGGGDGGGGGGEGEGGGGFFGGGGGDG>EEEGDGGFGG2=@ACGGF=FFFG
@M00200:205:000000000-AKKM3:1:1101:9263:8559 1:N:0:1
ATTGGGTTTAAAGTGTGCGCAGGTGGCCGCGCAAGTCGAGTGTGAAATCCCCGAGCTTAACTTGGGAATTGCGCTCGAAACTACGTGGCTCGAGTGTGGCAGAGGAAGGTGGAATTCCACGTGTAGCGGTGAAATGCGTAGAGATGTGGAGGAACACCGATGGCGAAGGCAGCCTTCTGGGCCAACACTGACGCTCATGCACGAAAGCGTGGGGAGCAAACAGGATTAGATACCCTGGTA
+
GGGGGGGGGGGGGGGGGGGGGGGGGGGGGGGGGGGGGGGGGGGGGGGGGGGGGGGGGGGGGGGGGGGGGGGGGGGGGGGGGGGGGGGGGGGGGGGGGGGGGGGGGGGGGGGGGGGGGFGGGGGGFFGGGGGGGGGGGGGGGGGDGGGGGGG>FGGGGGGGGGDDCGGGGGGGGGGGGGGGGGGGGGCGGFGGGGGGGGFGGGC8CGGGGGGGDGEGDGGGGGCFFGG?FFFGGFGGF>FF
@M00200:205:000000000-AKKM3:1:1101:25313:8562 1:N:0:1
ATTGGGTTTAAAGCGCGCGCAGGCGGTCTCGAAAGTCGGACGTGAAAGCTCCCGGCCCAACTGGGAGAGGTCGTTCGAAACTTCGAGACTTGAAGGCGGAAGAGGCAAATGGAATTTCCGGTGTAGCGGTAAAATGCGTAGATACCGGAAGGAACACCAGTGGCGAAAGCGATTTGCTGGTCCGCCCTTGACGCTCAGGCGCGAAAGCTAGGGGAGCGACCGGGATTAGATACCCGAGTA
+
GGGGGGGGGGGGGGGGGGGGGGGGGGGGGGGGGGGGGGGGGGGGGGGGGGGGGGGGGGGGGGGGGGGGGGGGEGGGGGGGGGGGGGGGGGGGGGGGGGGGGGGGGGGGGGGGGGGGGGGGGGGFFFGGEGGGGGGGGGGGGGGGGGGEGGGGGGGFFGGGGGGGGGGGGGGGGGGFFFGGE9ECECEGGCGGEGGGGGGFEGGGGGGGGGGGGGFGEGG*5CGGFGG?FFFGF@?DFF@F
@M00200:205:000000000-AKKM3:1:1101:26117:8574 1:N:0:1
ATTGGGTGTAAAGAGCTCGTAGGCGGTCTGTCGCGTCGGATGTGAAAACCCAGGGCTCAACCCTGGGCCTGCATTCGATACGGGCAGACTAAAGTTCGGTAGGGGAGACTGGAATTCCTGGTGTAGCGGTGAAATGCGCAGATATCAGGAGGAACACCGGTGGCGAAGGCGGGTCTCTGGGCCGAAACTGACGCTGAGGAGCGAAAGCGTGGGGAGCGAACAGGATTAGATACCCCTGTA
+
GFGGGGGGGGGGGGGGGGGGGGGGGGGGGGGGGGGCGGGDFGGGGGGGGGGGGGGGGGGGGGGGGGGFGGGGGGGGFFFGGGGGGGGGGGGGGGFGGGGGGGGGGGGGGGGGGGGGFGGGGGGGGGGGGGGGGGGGGGGGGGGGGGGGGGGGGGGGGGGGGGGGGGGGGGGGGCEGGGGGGGGGEGCEFGCFGGGGGGFEGGGG8EDGGGGGGGFGEGGEGGGGFGGFFB4*2<CFFFFG
@M00200:205:000000000-AKKM3:1:1101:12819:8575 1:N:0:1
ACTGGGCTTAAAGGGCGCGTAGGCGGCCTGATAAGTAGGGGGTGAAATCCTGCGGCTTAACCGCAGGGCTGCCTTCTAAACTGTCAGGCTCGAGCACAGTAGAGGCAGGTGGAATTCCCGGTGTAGCGGTGGAATGCGTAGAGATCCGGAAGAACACCAGTGGCGAAGGCGGTCTGCTGGGCAGTGAACCCGCGAGGGTTCAATAGCCGACACTGAGGCGCGACAGCGTGGGGAGCAAACAGG
+
GGGGGGGGGGGGGGGGGGGGGGGGGGGGGGGGGGGGGGGGGGGGGGGGGGGGGGGGGGGGGGGGGGGGGGGGGGGGGGGGGGGGGGGGFGGGGGGGGGGGGGGGGGGGGGGGGGGGGGGGGGGGGGGGGGGGGGGGGGGGGGGGGGGFGGGGGGGGGGGGGGGGGGGGGGGGGGCFGGGGGGGGGGGGGGCGGGDGGDEGGGGGFGGDEGG>5+9FFCC=D5=D6<DBFFFGC*:C>7:55<?
@M00200:205:000000000-AKKM3:1:1101:7817:8596 1:N:0:1
ATTGGGCTTAAAGTGTGCGCAGGTGGCCGCGCAAGTCGAGTGTGAAATCCCCGGGCTTAACTTGGGAATTGCGCTCGAAACTACGTGGCTGGAGTGTGGCAGAGGGAGGTGGAATTCCACGTGTAGCGGTGAAATGCGTAGAGATGTGGAGGAACACCAATGGCGAAGGCAGCCTCCTGGGCCAACACTGACACTCATGCACGAAAGCGTGGGGAGCAAACAGGATTAGATACCCGTGTA
+
GGGGGGGGGGGGGGGGGGGGGGGGGGGGGGGGGGGGGGGGGGGGGGGGGGGGGGGGGGGGGGGGGGGGGGGGGGGGGEFGEFGGGGGGGGGGGGGGGGGGGGGGGGGGGGGGGGGGGGGGGGGGGGGGGGGGGGFGGGGGGGGFGFGGGGGGGGGGGGGGGGGGGGGGGGGGGGGGGGGGGGGGGGGGFFGGGGGGGGGGGGGGGGGGGGGGGG@DECGG<7@>BGGFF4AGGGGGFFFG
@M00200:205:000000000-AKKM3:1:1101:7011:8611 1:N:0:1
ACTGGGTATAAAGCGCACGTAGGCGGCTCCGCAAGTCGGATGTGAAATCCCTCGGCTCAACCAAGGAAGTGCATCCGAAACTGCAGAGCTTGAGTACCAAAGAGGATCGCGGAATTCCCGGTGTAGAGGTGAAATTCGTAGATATCGGGAGGAACACCAGTGGCGAAGGCGGCGATCTGGGTGGATACTGACGCTGAGGTGCGAAAGCGTGGGGAGCAAACAGGATTAGATACCCCGGTACGAT
+
GGGGAG@FGFEGGGGGG@FGGGDFG>GGGGGGGGGFGG:@@CFFFEGGGGGAFGGGGGGGGGGGFFCF<EGGEFCG@FFFCFGFGGFGGGGGFGGGGECGGF8FFFF@FGGGDEDFGGGGGFFFF<FD@GGG<FFFGGGFF7<FCFGECFECGGGGGGCGGGGG@@EC<EEDGG7C>FFGEFG5CCFGGG7FCEDE588CC4C*/*7DEGGGG5755EFG<DFF0CDB6/4>?:AF.>5C*((-
@M00200:205:000000000-AKKM3:1:1101:26309:8618 1:N:0:1
ACTGGGTTTAAAGCGTGCGTAGGCGGTTTGTTAAGACAGGTGTGAAATCCCCGGGCTTAACCTGGGAACTGCGCTTGTTACTGGCAGACTTGAGTGTGGCCGAGGGGGGTGGAATTCCAGGTGTAGCAGTGAAATGCGTAGATATCTGGAGGAACACCGATGGCGAAGGCAGCCCCCTGGGCTAACACTGACGCTGATGCACGAACGCGTGGGGAGCAAACAGGATTAGATACCCGTGTAAGA
+
@FGAGFC@FF6EGGDFGG+BFC@@@6CFC@ECCEGCF@FG@<CFA<CFEFFFGGGGCE,,C,C<C,EFFFADGGGGFEG<CAE8FFG,9CFG9EDGFEGG,+4F:C::>>*B*8:FFB;;CFGBC9FFFG::,<,2?<<*14<C<FCFCFFG7<<,;EC>>EECCC88?@E8CE5A>CGGGGGG8@6+CFCFGGCEGGGG?CFG>8CCE=8EGEFDEE*+9CF:6*:7*9<7C<+))).::-)
@M00200:205:000000000-AKKM3:1:1101:20052:8636 1:N:0:1
ACTGGGTTTAAAGGGTGCGCAGGCGGATCCGACAGTGCTTTGTGAAATACCACCGCTCAACGGTGGAACAGCTTGGCATACTACGGATCTTGAGCCCGACAGGGGTCGTCGGAACGCTAGGTGGAGCGGTGAAATGCGTAGATATCTAGCGGAACGCCAATGGTGAAGACAGACGACTGGGTCGGCGCTGACGCTCAGGCACGAAAGCGTGGGGAGCAAACGGGATTAGAGACCCTTGTA
+
GGGGGGGGGGGGGGGGGGGGGGGGGGGGGGGGGGGGGGGGGGGGGGGGGGGGGGGGGGGGGGGGGGGGG,EFGGGGGGGGGGGGGGGGGGGGGGGGGGGGGGGGGGGGGGGGGGGGGGGGGGGGGGGGGGGGGGGGGGGGGGGGGGGGGGGGGGGGGGGGGGGGGGGGGGGGGGGGGGGGGGGGGGGGGGGGGGDGGGGGGGGGGGGGGEEEGGFGFGGG4DGD:GGBFFDGFCEF??=?
@M00200:205:000000000-AKKM3:1:1101:27748:8636 1:N:0:1
ACTGGGTTTAAAGCGTACGTAGGCGGATCTGCAGGCGTCGTGTGAAATACCTCGGCTCAACCGAGGAACTGCACGGCGAACCGCAGGTCTTGAGACGAGTAGGGGCGGTCGGAACGATAGGTGGAGTGGTGAAATGCGTTGATATCTATCGGAACGCCGAAGGTGAAGACAGGCCGCTGGGCCTTTTCTGACGCTGAGGTACGAAAGCGTGGGTAGCGAACGGGATTAGATACCCCTGTAAGA
+
GGGGGGGGGGGGGGGGC@FFFGGGGGGFGGGGGGGGFGGGGGGGGGGFGGFGGGGGGGGG@FFGFGGGFGGGGGGGGGGGCGGGGGGGGGGGGGGGGGG@FGGGGGGGGGGGGGGEGGGGF;FFFG@CFDFGGGFGGGGGGGGGGGGGGFGGEGGFFCGEGGGGGGFGGFGGG>EGECEGGGGDGCCCCFFGEGDEEGGFGGGGGECCGECEE*9>FCEG3CGGFGG<?B4CF68CF@?CCBF
@M00200:205:000000000-AKKM3:1:1101:5139:8641 1:N:0:1
ACTGGGTATAAAGAGTTGCGTAGGCGGTTCGTAAAGCGAATAGTGAAATCTGGTGGCTCAACCATCAGGCTATTATTCGAACTCACGAACTCGAGAGTAGCAGAGGTAACTGGAATTTCTAGTGTAGGAGTGAAATCCGTAGATATTAGAAGGAACACCAATGGCGTAAGCAGGTTACTGGGCTATTTCTGACGCTAAGGCACGAAAGCGTGGGGAGCGAACCGGATTAGATACCAGAGTA
+
GGGGGGGGGGGGGGGGGGGGGGGGGGGGGGGGGGGGGGGGGGGGGGGGGGGGGGGGGGGGGGGGGGGGGGGGGGGGGGGGGGGGGGGGGGGGGCGGGGFEGGFG@FGGGGGGGGGGGGGGGGGGGGGGGGGGGGGGFGGFGGGGGGGGGGGGGGGGGGGGGGGGGGGCGGGGGGGGGGGG?FGGGGACGFGGGGGGGGGFGGGGG>DGGGGGGG5CEGGGGGDDBD<1AFFCB,>*;AFGG
@M00200:205:000000000-AKKM3:1:1101:20362:8645 1:N:0:1
ACTGGGTTTAAAGAGCGTGTAGGCTGTTCGGTAAGTCTGCCGTGAAAACCTGAGGCTCAACCTCGGGCGTGCGGTGGATACTGCCGGGCTAGAGGACGGTAGAGGCGAGTGGAATTCCCGGTGTAGCGGTGAAATGCGCAGATATCGGGAGGAACACCGGTGGCGAAGGCGGCTCTCTGGACCTGTCCTGACGCTGAGGCGCGAAAGCTAGGGGAGCGAACAGGATTAGATACCCTAGTA
+
GGGGGGGGGGGGGGGGGGGGGGGGGGGGGGGGGGGGGGGGGGGGGGGGGGGGGGGGGGGGGGGGGGGGGGGGGGGGGGGGGGGGGGGGGGGGGGGGGGGGGGGGGGGGGGGGGGGGGGGGGGGGGGGGGGGGGGGGGGGGGGGGGGGGGGGGGGGGGGGGGGGGGGGGGGGGGGGGGGGGGGGGGGGGGGGGGGGEEGGGGDGGGEDGGGGFGGFGFGGGGGGGFGG?FFFGGGFGFFFG
@M00200:205:000000000-AKKM3:1:1101:7656:8648 1:N:0:1
ATTGGGTATAAAGGGCGCGTAGGCGGCTTTGTAAGTCGGGGGTGAAAGCCTGTGGCTCAACCACAGAATTGCCTTCGATACTGCATGGCTTGAGACCGGAAGAGGTATGTGGAACTCCGAGTGTAGAGGTGAAATTCGTAGATATTCGGAAGAACACCAGTGGCGAAGGCGACATACTGGTCCATTACTGACGCTGAGGCTCGAAAGCGTGGGGAGCAAACAGGATTAGATACCCGAGTA
+
GGGGGGGGGGGGGGGGGGGGGGGGGGGGGGGGGGGGGGGGGGGGGGGGGGGGGGGGGGGGGGGGGGGGGGGGGGGGGGGGGGGGGGGGGGGGGGGGGGGGGGGGGGGGGGGGGGGGGGGGGGGGGGGGGGGGGGGGGGGGGGGGGGGGGGGGGGGGGGGGGFGGGGGGGGGGGGGGGGGGGGGGGFGGGGFGGGGGGGGGGGGGGGGGGGGGGGFGFGGGGGGGFFGFFFFGFF6<BFFG
@M00200:205:000000000-AKKM3:1:1101:17793:8655 1:N:0:1
ATTGGGTTTAAAGAGTCCGTAGGCGGCTTGTTAGGTGAGGTGTGAAATCCCTCGGCCCAACCGAGGAATTGCGCTTCAAACCGGCAAGCTCGAGGAGGATAGAGGTGGGCGGAACTGATGGTGGAGCGGTGAAATGCGTTGATATCATCAGGAACACCGGAGGCGAAGGCGGTCCACTGGGTCCTTACTGACGCTGAGGGACGAAAGCTAGGGGAGCGAACGGGCTTAGATACCCCCGTA
+
GGGGGGGGGGGGGGGGGGGGGGGGGGGGGGGGGFFFGGGGGGGGGGGGGGGGGGGGGGGGGGGGGGGGGGGGGGGGGGGGGGGGGGGGGGGG@FGFFGGGGGGGGGGGGGGGGGGGGGGGGGGGGGGGGGGGGGGGGGGGGGGGFGGGGGGGGGGGGGGCDEGGGGCGGGGGGGGGGGGGGGGGGGGGGGGGGGGDEG5EGFEGCGDDGGGGGGBGFG8:DGEG(5C>FFBFFFF3B:BG
@M00200:205:000000000-AKKM3:1:1101:24205:8693 1:N:0:1
ATTGGGTGTAAAGTGCGCGTAGGTGGCTTGATCAGCCGGTTGTGAAAGCCCCGGGCTCAACCTGGGAACGGCATCCGGAACTGTCAGGCTAGAGTGCAGGAGAGGAAGGTAGAATTCCCGGTGTAGCGGTGAAATGCGTAGAGATCGGGAGGAATACCAGTGGCGAAGGCGGCCTTCTGGACTGACACTGACACTGAGGTGCGAAAGCGTGGGTAGCAAACAGGATTAGATACCCCAGTA
+
GGGGGGGGGGGGGGGGGGGGGGGGGGGGGGGGGGGGGGGGGGGGGGGGGGGGGGGGGGGGGGGGGGGGGGGGGGGGGGGGGGGGGGGGGGGGGGGGGGFGGGGGGGGGGGGGGGGGGGGGGGGGGGGGGGGGGGGGGGGGGGGGGGGGGGGGGGFGGGGGGGGGGGGGEGEGGGGGGGGGGGGGGGGGGGGGGGFDFGGGGGGGGGGGGGEGGGF<@GGGGGGGFF=?FFAC?CGCDFFF
@M00200:205:000000000-AKKM3:1:1101:4936:8704 1:N:0:1
ATTGGGTTTAAAGGGCTCGTAGGCGGCCAACTAAGTCAGACGTGAAATCCTTCGGCTTAACCGGGGAACTGCGTTTGATACTGGATGGCTTGAGTTTGGGAGAGGGATGCGGAACTCCAGGTGTAGCGGTGAAATGCGTAGATATCTGCAGGAACACCGGTGGCGAAGGCGGCTACCTGGACAGCGACTGACGCTGAGGCGCGAAAGCTAGGGGAGCGAACGGGATTAGATACCCCTGTA
+
GDGGGGGGGGGGGGGGGGGGGGGGGGGGC,C@FGGGGFG9<FGGGGGGGG,,:CFG7+FGGAFE>GGGGGGG:B,@CGGGGGGCEEFDGG8FGG,,5E@BFGEGG>EGGGGGGG7B5FFGGGGGGGGGGGGGGGGFGGG8FGGGGGC<,,5FEGGFGGGGGGGGGGGCGGGGGC*<CFGGGG+**11?CDGGGGGEGFGGGGGGGGGGGGGGGGFGF5CC));C:GGFFFFGGGG5:FFF
@M00200:205:000000000-AKKM3:1:1101:9866:8734 1:N:0:1
ACTGGGTTTAAAGAGCTCGTAGGCGGTTTGTCGCGTCTGCTGTGAAAACCTCAGGCTCAACCTGGGGCTTGCAGTGGGTACGGGCAGACTAGAGTGCGGTAGGGGTGACTGGAATTCCTGGTGTAGCGGTGGAATGCGCAGATATCAGGAGGAACACCGATGGCGAAGGCAGGTCACTGGGCCGCAACTGACGCTGAGGAGCGAAAGCGTGGGTAGCAAACAGGATTAGATACCCTTGTA
+
GGGGGGGGGGGGGGGGGGGGGGGGGGGGGGGGGGGGGGGGGGGGGGGGGGGGGGGGGGGGGGGGGGGGGGGGGGGGGFGGGGDGGGGGGGGGGGGGGGEFGGGEEGCFGGFGGGGGGGGGGGGGGFFGGGGCEGGGGGGEGDGGC;E9BFEGGGGGGGGGGGGGGGDGGGGGGCCFFFGGGGFGGECGGGGGGGDGEFFFGCGEEGGFGGGDEG?DFFGGGGGGBGGF?F9FFFFG4?FC
@M00200:205:000000000-AKKM3:1:1101:11449:8734 1:N:0:1
ATTGGGCTTAAAGGGCGCGTAGGCGGTCCGGTAAGCGTGTGGTGAAAGCCCGGGGCTCAACCCCGGGTCGGCCGTGCGAACTGTCGGACTCGAGCACTGTAGAGGCAGGCGGAATTCCGGGTGTAGCGGTGGAATGCGTAGAGATCCGGAAGAACACCGGTGGCGAAGGCGGCCTGCTGGGCAGTATAGCTGACGCTGAGGCGCGACAGCGTGGGGAGCAAACAGGATTAGATACCCCGGTA
+
GGGFGGGGGGGGGGGGGGGGGGGGGGGGGGGGGGGGGGGGGGGGGGGGGGGGGGGGGGGGGGGGGGGGGGGGGGGGGGGGGGGGGGGGGGGGGGGGGGGGGGG9FGGGGGGGGGGGGGGGGGGGGGGGGGGGGGGGGGGGDDFGGGGGGGGGGGGGGGGGGGGGGDGGGGGGGGGGGFFGGGGGGGGGCGGGGGGGGGDC5DGGGCDDDGEEED>95>EFCFGF?F4:F@BCC<CG73BCD9
@M00200:205:000000000-AKKM3:1:1101:12549:8741 1:N:0:1
ATTGGGTGTAAAGCGCGTGTAGGCGGTCCGGTAAGTCCGCTGTGAAAGTCGGGGGCTCAACCCTCGGATGCCGGTGGATACTGTCGGGCTTGAGTACGGAAGAGGCGAGTGGAATTCCTGGTGTAGCGGTGAAATGCGCAGATATCAGGAGGAACACCAATTGCGAAGGCAGCTCGCTGGGACGTTACTGACGCTGAGACGCGAAAGCGTGGGGAGCAAACAGGATTAGATACCCCAGTA
+
GGGGGGGGGGGGGGGGGGGGGGGGGGGGGGGGGGGGGGGGGGGGGGGGGGGGGGGGGGGGGGGGGGGGGGGGGGGGGGGGGGGGGGGGGGGGGGGGGGGGGG@DGGGDGGGGGGGGGGGGGGGGGGGGGGGGGFGGGGGGGGGGGGGGGGEGGGGGGGGGGGGGGGGGGGGGGGGGGGGGGGGGGGGGGGGGGGGGGGGGE:EGGGGGGGEGGGFGDGGGGGGGBGGBFFAFGGFFFF?G
@M00200:205:000000000-AKKM3:1:1101:8610:8742 1:N:0:1
ACTGGGTGTAAAGGGCGCGTAGGCGGATAGTTTAGTCAGAGGTGAAAGCCCAGGGCTCAACCTTGGAACTGCCTTTGATACTGGCTATCTTGAGTTCGGGAGAGGTGAGTGGAATGCCGAGTGTAGAGGTGAAATTCGTAGATATTCGGCGGAACACCAGTGGCGAAGGCGACTCACTGGCCCGATACTGACGCTGAGGCGCGAAAGCGTGGGGAGCAAACAGGATTAGATACCCCAGTA
+
GGGGGGGGGGGGGGGGGGGGGGGGGGGGGGGGGGGGGGGGFGGGGGGFGFGGGGGGGGGGGGGGGGGFGGGGGGGGGGGGGGGGDFGGGGGGGGGGGCGEFGGEGGGDFGGGGGGGGAFEGGGGGCFCGG7FGGGGGGGGFGGGGGGG8@C7FFGGGGGGGFGGCGGGDGEGEGGGGGGGGFFGGCEGGFFCEEGCCFGGDGDGEGGG==*?>C>DEFGGGGGGFGC>=FACCCEFD:FG
@M00200:205:000000000-AKKM3:1:1101:27560:8752 1:N:0:1
ATTGGGCTTAAAGCGTGTGTAGGCGGACCGTTAAGTGCCCGCGTGAAATCCCCCGGCTCAACCGGGGAACGGCCGGGCATACTGGCGGTCTTGAGCGATCCAGGGGTCATCGGAACAAACGGTGGAGCGGTGAAATGCGTAGATATCGTTTGGAACGCCGACGGTGAAAACAGATGACTGGGGATCCGCTGACGCTGAGACACGAAAGCCAGGGGAGCAAACGGGATTAGATACCCCAGTA
+
GGGGGGGGGGGGGGGGGGGGGGGGGGGGGGGGGGGGGGGGGGGGGGGGGGFGFGGGGGGGFFFGGGGGGGGGGGGGGGGGGGGGGGGGGGGGGGGGGGFGGGGGGGGGGGGGGGGGGFGGGGGGGGGGGGGGGGGGGGGGGGGGGGFGFGGGGGGGGGGGGGGGGGGGGGGGGGGGGFGGGGGGGCGGGGGGGGGGGGGGGGGGGGGGGGFEFGEGFGGGGGEDFGCB?FFGGG6DFFFGG
@M00200:205:000000000-AKKM3:1:1101:18414:8752 1:N:0:1
ACTGGGTTTAAAGGGTGCGCAGGCGGCCGAGTGTGTGAGGCGTGAAAGCCCGGGGCTTAACCCCGGAATTGCACCTCAAACTACACGGCTAGAGCATTGGAGAGGGTAGCAGAATTCATGGTGTAGCAGTGAAATGCGTAGATATCATGAGGAATACCAGAGGCGAAGGCGGCTACCTGGACAATTGCTGACGCTCAGGCACGAAAGCGTGGGGAGCAAAAGGGATTAGATACCCCAGTA
+
GGGGGGGGGGGGGGGGGGGGGGGGGGGGGGGGGGGGGGGGGGGGGGGGGGGGGGGGGGGGGGGGGGGGGGGGGGFGGGGGGGGGGGGGGGGGGGGGGGGGGGGGGGGGGGGGGGGGGGGGGGGGGGGGGGGGGGGGGGGGGGGGGGGGGGGGGGGGGGGGGGFGGGGGGGGGGDGGGGGGGGGGGGGGGGGGGDDGGGGGGGGGGGGGGGGGGGFGFGCGGGGGFGGFF8<FF??DDF:C
@M00200:205:000000000-AKKM3:1:1101:4547:8770 1:N:0:1
ACTGGGTTTAAAGCGCGTGTAGGCGGCCATGCAGGTCCGCTGTGAAAACTGGAGGCTCAACCTCCAGAGGTCGGTGGAAACCGCATGGCTAGAGTCCGGAAGAGGAGACTGGAATTCCCGGTGTAGCGGTGGAATGCGCAGATATCGGGAGGAACACCCGTGGCGAAGGCGGGTCTCTGGGACGGTACTGACGCTGAGACGCGAAAGCGTGGGGAGCGAACAGGATTAGATACCCCAGTA
+
GGGGGGGGGGGGGGGGGEGGGGGGGEGGEGCFGGGGGGGGGGGGGGGG<FGCFGGGGGGGGGGGFGFGFGGGGGGGGGFFGGGGGG:EGGGGGGGGGGGGGGGGFF@FFGGGGGGGGGGGDFGGGGGEGGGGGGGFGGDCFEGCGGGGGDGGG:FFGGCGGGGG8<CEDGDGDGEEFGGGGGF>CG>=EFEGGGDECFGGDGCCGEG<5EG>E5@DE5EED3;*37:,=FAGGGG<)502
@M00200:205:000000000-AKKM3:1:1101:13467:8774 1:N:0:1
ATTGGGCATAAAGGGCGCGTAGGCGGGATGGCAAGTCGGTCGTGAAATCCTTCGGCTCAACCGAAGAACGTCGGCCGATACTGCCGTTCTTGAGGGATGCAGAGGAGATTGGAATTCCCGGTGTAGCGGTGAAATGTGTAGAGATCGGGAGGAACACCGGTGGCGAAGGCGGGTCTCTGGGCATTCCCTGACGCTGAGGCGCGAAAGCGTGGGGAGCAAACGGGATTAGATACCCGAGTA
+
GGGGGGGGGGGGGGGGGGGGGGGGGGGGGGGGGGGGGGGGGGGGGGGGGGGGGGGGGGGGGGGGGGGGGGGGGGGGGGGGGGGGGGGGGGGGGGGGGGGGGGGGGGGGGGGGGGGGGGGGGGGGGGGGGGGGGGGGGGGGFGGGGGFGGGGGEGGGGGGGGGGGGGGGDCGGGGGGGGGGGGGGGGGGGGGGGGGGGFCGGGGGGGGGGGGGGGFGFGFGGGGGFGFFFFFGGFGD5>FG
@M00200:205:000000000-AKKM3:1:1101:9936:8787 1:N:0:1
ACTGGGTGTAAAGGGCGCGTAGGCGGCCTGCTAAGTCGAACGTGAAATCCCCGGGCTCAACCCGGGAACTGCGTTCGAGACTGGTTGGCTTGAATCCGGGAGAGGGATGCGGAATTCCAGGTGTAGCGGTGAAATGCGTAGATATCTGGAGGAACATCGGTGGCGAAAGCAACCGTCTGGGCCTGAACTGACACTGAGACACGAAAGCGTGGGGAGCAAACAGGATTAGATACCCCAGTA
+
GGGGGGGGGGGGGGGGGGGGGGGGGGGGGGGGGGGGGGGGGGGGGGGGGGGGGGGGGGGGGGGGGGGGGGGGGGGGGGGGGGGGGGGGGGGEGGGGGGGGGGGGGGGGGGGGGGGGGGFGGGGGGFGEGGGGGGGGGGGGD:FGGGGGDGCCGFFFGGGEGEDG7FEGGGGGGGGGGGGGGGGGGGGGGFFGDGGGFFFFGGEEE5CFDGGEGG>DBFGGGGDF?GGFFFFGGFFGF@FC
@M00200:205:000000000-AKKM3:1:1101:22908:8803 1:N:0:1
ATTGGGCATAAAGGGCGCGCAGGCGGCTACGTAAGTCCGGCGTGAAATCCCACGGCTCAACTGTGGAACTGCGTCGGATACTGCGTTGGCTTGAGGATGGTAGAGGCCTTTAGAACTAGCGGTGTAGCGGTGAAATGCGCAGATATCGCTAGGAATGCCGGTGTCGAAGGCGGAAGGCTGGGCCATTCCTGACGCTGAGGCGCGAAAGCTAGGGGAGCGAACCGGATTAGATACCCCGGTA
+
GGGGGGFGGGGGGGGGGGGDGGGGGGGGGGGGGGGGGGGGEGGGGGGGGGGGGGGGGDFGGGGGGGGGGGGGGGCEGGGGGGGGGGGGGCFGGFGFGGGGGGEFGGGGGGGGGGFGGGGGGEGGGFGGG>FGGGFFDFGGEFGGGGG@CGG:FGFGGGGG>FG*?@:FGGGGDGGGDGGGGGGGGGGGGGGGGGDGGGGGGGGGGGGGGF@EFF3CBGGGGG:3733166<F9FG:<D>ED
@M00200:205:000000000-AKKM3:1:1101:2862:8816 1:N:0:1
ACTGGGTTTAAAGGGCGCGTAGGCGGCCTGCTAAGTCGAACGTGAAATCCCTGGGCTCAACCCAGGAACTGCGTCCGATACTGGTTGGCTTGAATTCGGGAGAGGGATGTGGAATTCCAGGTGTAGCGGTGAAATGCGTAGATATCTGGAGGAACACCGGTGGCGAAGGCGGCATCCTGGACCGATATTGACGCTGATGCGCGAAAGCCAGGGGAGCAAACGGGATTAGATACCCGAGTACGAT
+
GGGGGGGGGGGGGGGGGGGGGGGGGDDGGGGGGGGGGGGGGGGGGGGGGGGGGGGGGGGGFGGGGGGGGGGGGGGGGGGGFFCE?FGGGGGGGGGGGGGGGGCFGGGGGFGGGGGFFFGGGGGGGGGGGGGGGFFGGDFECFGGGGGGGGGGCCFFGGGGGGGGGGGGEGGGGG>@EFG7CGFEGEGGGGGGEGGE5FG7=DGGG=CG=EGEEEBGDGGGC38C(>FFFF2>CF?<>55=*-:(
@M00200:205:000000000-AKKM3:1:1101:16788:8827 1:N:0:1
ACTGGGTTTAAAGCGCGTGTAGGCGGTCCGGTAAGTCCGCTGTGAAAGTCGGGGGCTCAACCCTCGGATGCCGGTGGATACTGTCGGGCTTGAGTACGGAAGAGGCGAGTGGAATTCCTGGTGTAGCGGTGAAATGCGCAGATATCAGGAGGAACACCAATTGCGAAGGCAGCTCGCTGGGACGTTACTGACGCTGAGGCGCGACAGCGTGGGGAGCAAACAGGATTAGATACCCGGGTA
+
GFGGFGFGGGGGEFCGG@FGGEEACECGGG:C@FGGGGGGGGGFFGGGGGFGDGGGGGGEGFFGGGGGGCFGGGGGEGGGGFG<FG@FGGFGGC?FGE@BFGGFGGGGGFCFCFECFGGG?DFFAFFFGGCFCC@FGGGG7>FCFF;F@EGDEFGCACEFGGCC*CE7CGGGGCFEGGGDCGF5;F8CF:CGGG3>C8EFGGG5CEGGE588::@CD5@EF<EF0C>39B<*:FG3:)0*
@M00200:205:000000000-AKKM3:1:1101:26450:8830 1:N:0:1
ATTGGGTTTAAAGGGTGCGTAGGCGGCTTGTTAAGTCCGGGGTGAAAGCCCACTGCTCAACAGTGGAACTGCCCTGGATACTGGCAAGCTTGAGTCCAGACGAGGTTGGCGGAATGGATGGTGTAGCGGTGAAATGCATAGATACCATCCAGAACCCCGATTGCGAAGGCAGCTGACTAGGCTGGTACTGACGCTGAGGCACGAAAGCGTGGGGAGCGAACAGGATTAGATACCCCCGTA
+
GGGGGGGGGGGGGGGGGGGGGGGGGGGGGGGGGGGGGGGGGGGGGGGGGGGGGGGGGGGGGGFGGGGGGGGGGGGGGGGGGGGGGGGGGGGGGGGGGGGGGGGGGGGGGGGGGGGGGGGGGGGGGGGGGGGGGGGGGGGGGGGFGGGGGGGGGGGGGGDGGGGGGGGGGGGGGGGGGGGGGGGGGGGGFCGGGGD5EGGGGGGGG=CFGGGGGCE3<EGGGGGC1CFFFFFGGGFFFFFG
@M00200:205:000000000-AKKM3:1:1101:9938:8832 1:N:0:1
ATTGGGTGTAAAGAGCGTGTAGGCGGCCAAACAGGTCCGTTGTGAAAACTGGAGGCTTAACCTCCAGACGTCGACGGAAACCGTGTGGCTAGAGTCCGGAAGAGGAGAGTGGAATTCCTGGTGTAGCGGTGAAATGCGCAGATATCAGGAAGAACACCAATGGCGAAGGCAGCTCTCTGGGACGGTACTGACGCTGAGACGCGAAAGCGTGGGGAGCAAACAGGATTAGATACCCCAGTA
+
GGGGGGGGGGGGGGGDGGGGGGGGGGGECFGGGGGGGGGFGGGGGGGGGGGGGGGGGGGGGGFGGGGGG@FGDCFEGGGGGGGGCF<FGGGGGGGGGDGGGGGGGGGGGGGGGGGGGEGGGGFGGGGGGGGGGGGGGGGGGGGGGGG9DFGGGGFGGGGGFFGG>:EGGGGCCGGGGGGGGCDECC8EGGGGGGGE8CFGGGGEC=D4C5EGGGEGFFG?GCG42CC?4=<GFFG*8B?7
@M00200:205:000000000-AKKM3:1:1101:6540:8835 1:N:0:1
ATTGGGTTTAAAGCGCGCGCAGGCGGCCTTTTAAGTCTACCCGTGAAATGCCGGGGCTCAACTCCGTGCACGCCGGGGGATACTGGGAGGCTGGAGACATGTAGAGGCAAGCGGAATTCCGGGTGTAGCGGTGGAATGCGTAGAGATCCGGAAGAACACCTGAGGCGAAGGCGGCTTGCTGGGCATGATCTGACGCTGAGGCGCGAAAGCGTGGGGAGCGAACAGGATTAGATACCCGAGTA
+
FGFFDFGGGGGFFGGGGDEGGEEGGGGGGGGGGGGGGGGGAFGGGC<FGGGGFDFGEEGGGGGGGGGGGGCFCGGEEEEEFGGGGFFGGGGGGGGGGGGGGGGGDGGGDCCFGGGGGGGGGGGGFGGGGGGFGDGCFBFGGGGDFFGFGGGGGGFGDFFEGCFFGDEEEGGDEGGGGEGGF+?EEFGGDGFGGGG5=EEGGFGGG*79?6/;CGE<)>CCD5:D:DF?F??GGGF*6:3=C?
@M00200:205:000000000-AKKM3:1:1101:16333:8837 1:N:0:1
ACTGGGCATAAAGCGCGCGCAGGCGGCTCTTTAAGTCTACCCGTGAAATGCCGGAGCTCAACTCCGTGCACGCCGGGGGATACTGGAGAGCTGGAGACGAGTAGAGGCAAGCGGAATTCCGGGTGTAGCGGTGGAATGCGTAGAGATCCGGAAGAACACCGGAGGCGAAGGCGGCTTGCTGGGCTTGGTCTGACGCTGAGGCGCGAAAGCGTGGGGAGCGAACAGGATTAGATACCCCGGTA
+
GGGGGGGGGGGGGGGGGGGGGGGGGGGGGGGGGGGGGGGGGGGGGGGGGGGGGGGGGFGGGGGGGGGGGGGGGGGGGGGGGGGGGGGGGGGGGGGGGGGGGGGGGGGGGGGGGGGGGGGGGGGFGGGGGGGGGGFGGGGGGGGGGGGGGGGGGGGGGGGGGGGGGGGGEGGGGGGGGGGGGGGFFGGGGGGGGGGGGGGGGGGEE5CDGGGEGGDD;C*:7>CD1C5?FF?7<@@>6:BCGB
@M00200:205:000000000-AKKM3:1:1101:27162:8850 1:N:0:1
ATTGGGTTTAAAGGGCGTGTAGGCGGCCAGATAGGTCAGCTGTGAAAACTCGAGGCTCAACCTCGAGATGTCGGCTGAAACCATTTGGCTGGAGTCCGGAAGAGGAGAATGGAATTCCCGGTGTAGCGGTGAAATGCGCAGATATCGGGAAGAACACCCGTGGCGAAGGCGGTTCTCTGGGACGGTACTGACGCTGAGACGCGAAAGCGTGGGGAGCGAACAGGATTAGATACCCTCGTA
+
GGGGGGGGGGGGGGGGGGGGGGGGGGGGGGGGGGGGGGGGGGGGGGGGGGGGGGGGGGGGGGGGGGGGGGGGGGGGGGGGGGGGGGGGGGGGGGGGGGGGGGGGGGGGGGGGGGGGGGGGGGGGGGGGGEGFGGGGDEDGGGGGGGGEFDEGGGGGGGGGGGEEGGGGGGGGGGGGGGGGGEGGGCF=FGGGGG:EGGGGEGGGGGGGG18EGG:CDGDE));*(**5?FFGGGGGFF@E
@M00200:205:000000000-AKKM3:1:1101:26420:8858 1:N:0:1
ACTGGGTATAAAGGGCGTGTAGGCGGTCAAGTAAGTGGGATGTGAAATGCCCCGGCTCACCCGGGGACCGGCATCTCAAACTGCTGGGCTAGAGTACGGGAGAGGATGAGGGAATTCCTGGTGTAGCGGTGAAATGCGTAGATATCAGGAGGAACACCGGTGGCGAAAGCGCTCATCTGGCCCGATACTGACGCTGAGGCGCGAAAGCTCGGGGAGCAAACGGGATTAGATACCCCAGTA
+
GGGFF9FFFFFCGGCFECGGGF9FGGGGGGGGGGGGGGGGGGGFGGAFFGFFFFGGEG<FFFGGGGGGGG>FEGGGGGGGGG9DG8FF@CFGGCGGGGEG:=FCGCFGC8FE@F@FGGGGGDFGGGGGGCCFCF,=FFGEGGGGGCFG7,@FEGGFFGGGGEDCEFG*CFGG58CCF9<@FGGG>EE=9@CFEGDGCCFGGGGG8CD4E+AEDGFDBGCCFGGC3)9<F4);ECCF:B@+
@M00200:205:000000000-AKKM3:1:1101:3507:8861 1:N:0:1
ATTGGGTATAAAGCGCGTGTAGGCGGCCCGGTAAGTCCGCTGTGAAAGTCGGGGGCTCAACCCTCGAATGCCGGTGGATACTGTCGGGCTAGAGTACGGAAGAGGCGAGTGGAATACCTGGTGTCGCGGTGAAATGCGCAGATATCAGGAGGAACACCAATTGCGAAGGCAGCTCGCTGGGACGTCACTGACGCTGAGACGCGAAAGCGTGGGGAGCAAACAGGATTAGATACCCGAGTA
+
GCEGGGGGGGGGGGGGGGGGGGGFGG7BFGGEGGGG<EFCCCFGGFGGGGFEGGGGGGGGGGGEFGGGGGGGGC@FGGGGGGGGGGGGGGGGGGFF9FGCFFFGFEGGGGFFDC>,:FFGGFGG,@CGGFGGGGGGGDFGGGFFCFGGGDCEFFGFGGGFGGGGEDGDEFGGCG7CDGGE>CFGEEEG?FFGGGDEGGGE:<EGGC<DC:CEGE>DDGGCG:FF<CD7?64?CCEC@:5C
@M00200:205:000000000-AKKM3:1:1101:9726:8864 1:N:0:1
ACTGGGTTTAAAGGGCGCGTAGGCGGCTGCACGAGTCGGAAGTGAAATCCCTCGGCTTAACCGGGGAATTGCCTCCGATACTGTGCGGCTCGAGTCCCGGAGAGGGTGGTGGAATTCCCAGTGTAGCGGTGAAATGCGTAGATACTGGGAGGAACACCGGTGGCGAAGGCGGCCACCTGGACGGGTACTGACGCTGAGCCGCGAAAGCTAGGGGAGCAAACAGGATTAGATACCCCTGTA
+
GFGGGGGEGGGFGGGGGGGGDGGGFDGGGGGGGGGGGGGF@FGGGGDGGGGGGGGGGGEFGG@EGGGGCFFGF<<FEGG7FGGEGFEGGGGECEFG?FFGEGGGGGGGEGFGFGGGGGFFFGDFCFGDGGDEGGGFFEG8F<FC<DCFF7>*<FGGGGFGGEGGCGECFFGGGECCGFFGGFGD*:CGFDFG=EGGGG+:5D5E5CDFGG?@5:3CD58CDFF4(9C<FFF7EAE7>:?7
@M00200:205:000000000-AKKM3:1:1101:12537:8867 1:N:0:1
ATTGGGCGTAAAGCGTGCGTAGGTGGTGGTTTAAGTCTGATGTGAAAGCCCTGGGCTCAACCTGGGAATGGCATTGGAAACTGGATCACTGGAGTGCGGTAGAGGATGGCGGAATTCCCGGTGTAGCAGTGAAATGCGTAGAGATCGGGAGGAACATCCGTGGCGAAGGCGGCCATCTGGACCAGCACTGACACTGAGGCACGAAAGCGTGGGGAGCAAACAGGATTAGATACCCGAGTA
+
GGGGGGGGGGGGGGGGGGGGGGGGGGGGGGGGGGGGGGGGGGEFGGGGGGGGGGGGGGGGGGGGGGGGGGGGGGGGGGGGGGGGGGGGGGGGGGGGGGGGGGGFGGGGGGGGGGGGGGGGGGGGGGGGGGGGGFGGGGGGGGGGGGGGGGGGGGGGGGGGGGGGGECGGGGGCGGGGGGGGGGGGGGGGGGGGGGGCC=CEGGGEGGGG>EGGDBGFGGGGGGD<4F?FFFGFEEGFE>=
@M00200:205:000000000-AKKM3:1:1101:16129:8867 1:N:0:1
ACTGGGTATAAAGCGTGCGTAGGTGGTTCGTTAAGTCCGATGTGAAAGCCCTGGGCTCAACCTGGGAATGGCATGGGATACTGGCGGGCTAGAGTGCGGTAGAGGGCAGTGGAATTCCCGGTGTAGCAGTGAAATGCGTAGAGATCGGGAGGAACATCTGTGGCGAAGGCGACTGCCTGGACCAGCACTGACACTGAGGCACGAAAGCGTGGGGAGCAAACAGGATTAGATACCCTGGTA
+
GGGGGGGGGGGGGGGGGGGGGGGGGGGGGGGGGGGGGGGGGGGGGGGGGGGGGGGGGGGGGGGGGGGGGGGGGGGGGGGGGGGGGGGGGGGGGGGGGGGGGGGGGGGGGGGGGGGGGGGGGGGGGGGGGGGGGGGGGGGGGGGGGGGGGGGGGGGGGGGGGGGGGGGGGGGGGGGGGGGGGFGGGGGGGGDCFGGGGGGGGGGGGGGGGGGGGGFGFGGGGF6C?G7<FFACEGGFFFFG
@M00200:205:000000000-AKKM3:1:1101:24398:8893 1:N:0:1
ATTGGGCTTAAAGCGTGCGCAGGCGGTTGTGCAAGACAGATGTGAAATCCCCGGGCTCAACCTGGGAATTGCATTTGTGACTGCACGGCTAGAGTGTGTCAGAGGGGGGTAGAATTCCACGTGTAGCAGTGAAATGCGTAGATATGTGGAGGAATACCGATGGCGAAGGCAGCCCCCTGGGATAACACTGACGCTCATGCACGAAAGCGTGGGGAGCAAACAGGATTAGATACCCTAGTAAGA
+
GGGGGGGGGGGGGGGGGGGGGGGGGGGGGGGGGGGGGGGGGGGGGGGGGGGGGGGGGGGGGGGGGGGGGGGGGGGGGGGGGGGGGGGGGGGGGGGGGGGGGGGGGGGGGGGGGGGGGGFGGGGGGGGGFEGFFGFGGGGGGGGGGGGGGGGGGGGGEFGGEFGFGGGGGFGGGGGGGGGGGGGGGGGDEFGAEGC=?9<?C:E*CEC*2:CGEGFGFGFFGFG:?4C<??BG+:<=FFFFC:5
@M00200:205:000000000-AKKM3:1:1101:16630:8916 1:N:0:1
ACTGGGTATAAAGGGCGCGTAGGCGGCCTGCTAAGTCGAACGTGAAATCCCCGGGCTCAACCCGGGAACTGCGTCCGATACTGGCAGGCTCGAATCCGGGAGAGGGATGCGGAATTCCAGGTGTAGCGGTGAAATGCGTAGATATCTGGAGGAACACCGGTGGCGAAGGCGGCATCCTGGACCGGCATTGACGCTGAGGCGCGAAAGCCAGGGGAGCAAACGGGATTAGATACCCGAGTAAGA
+
GGGGGGGGGGGGGGGGGGGGGGGGGGGGGGGGGGGGGGGGGGGGGGGGGGGGGGGGGGGGGGGGGGGGGGGGGGGGGGGGGGGGGGGGGGGGGGFGGGGGGGGGDFGGGGGGGGGGGGGGGDFFGGGGGFGGGGGGGGGGGGFGGGGGDFGGGGGGGGGEFEGGGDEEGGGGG>CFEFGGGGFEGGGGGGCCGGDGGFGG=<=CEEDFGGGGGGDD>=FGGGGGBD4>@@)*<:AC@EFGFF<
@M00200:205:000000000-AKKM3:1:1101:14928:8922 1:N:0:1
ATTGGGTATAAAGGGCTCGTAGGCGGCCAACTAAGTCATACGTGAAATCCCTCAGCTTAACTGGGGAACTGCGTGTGATACTGGATGGCTTGGATTTGGGAGAGGGATGCGGAATTCCAGGTGTAGCGGTGAAATGCGTAGATATCTGGAGGAACACCGGTGGCGAAGGCGGCATTCTGGACCGACATTGACGCTGAGGAGCGAAAGCCAGGGGAGCAAACGGGATTAGATACCCCGGTA
+
GGGGGGGGGGGGGGGGGGGGGGGGGGGGGGGGGGGGGGGGGGGGGGGGGGGGGGGGGGGGGGGGGGGGGGGGGGGGGGGGGGGGGGGGGGGGGGGGGGGGGGGGGGGGGGGGGGGGGGGGGGGGGGGGGGGGGGGGGGGGGGGGGGGGGGGGGGGGGGGGGGGGGGGGGGGGGGGGGGGGGGGGGGGGGGGGGGGGGGGGGGGGGGGGGGGGGGFGFGGGGGGGFGGFFFBFFFF5>>DG
@M00200:205:000000000-AKKM3:1:1101:7637:8925 1:N:0:1
ATTGGGTTTAAAGGGCTCGTAGGCGGTTTGTCGCGTCGGGAGTGAAAACACCGGGCTTAACTCGGTGCTTGCTTTCGATACGGGCAGACTGGAGGTATGCAGGGGAGAACGGAATTCCTGGTGTAGCGGTGAAATGCGCTGATATCAGGAGGAACACCGGTGGCGAAGGCGGTTCTCTGGGCATGACCTGACGCTGAGGAGCGAAAGTGTGGGGAGCGAACAGGACTAGATACCCGAGTA
+
<F9F86FECA9FF9EEDFGBCCCFF+CCEGGGGGGGGCCFGFF<FGEGECFFE:77CFEFGFFGDGCGGGGFGFFGGGGC:44=C+B?FGCF8<?FFF<FFF@:7>3BFG+8FGFCDDG,BF@FADGFC<+:E>3>C+C*33EFG9@E7<FC*,,331>FF7:8*=8F@@FGGGGGGG9BF>*<*CFGF4F@;57CE88+*1*:/8)0AFGGC>@C:C>C/>:C(*90)14*3<C<B>7=
@M00200:205:000000000-AKKM3:1:1101:15461:8935 1:N:0:1
ACTGGGTGTAAAGAGCTCGTAGGCGGTTTGGCAAGTCGGGTGTGAAATTTCGAGGCTCAACCTCGAAACGCCACTCGATACTGCCATGACTGGAGTCCGGTAGAGGAGTGCGGAATTCCTGGTGTAGCGGTGAAATGCGCAGATATCAGGAGGAACACCAACGGCGAAGGCAGCACTCTGGGCCGGTACTGACGCTGAGGAGCGAAGGCGTGGGGAGCAAACGGGATTAGATACCCTAGTA
+
GGGGGGGGGGGGGGGGGGGGGGGGGGGGGGGGGGGGGGGGGGGGGGGGGGGGGGGGGGGGGGGGGGGGGGGGGGGGGGGGGGGGGGGGGGGGGGGGGGGGGGGGGGGGGGGGGGGGGGGGGGGGGGGDGGGGFGGGGGGGGGEGGGGGGGGGGGGGGGGGGGGGGGGGGGGGGGGGGGGGGFGGGGGDCDFFGEGGGGGGG<CEEGGGFE5?GDEGFGGGGFED?GD?FF<GGGGD??FGD
@M00200:205:000000000-AKKM3:1:1101:19689:8955 1:N:0:1
ACTGGGCATAAAGGGTGCGCAGGCGGCCATGTGTGTCAGGTGTGAAAGCCCGAGGCTCAACCTCGGAATTGCGCCTGAAACTACATGGCTAGAGTACTGGAGAGGGTAGCGGAATTCATGGTGTAGCAGTGAAATGCGTAGATATCATGAGGAACACCAGAGGCGAAGGCGGCTACCTGGACAGTTACTGACGCTCAGGCACGAAAGCGTGGGGAGCAAAAGGGATTAGATACCCTTGTA
+
GGGGGGGGGGGGGGGGGGGGGGGGGGGGGGGGGGGGGGGGGGGGGGGGGGGGGGGGGGGGGGGGGGGGGGGGGGGGGGGGGGGGGGGGGGGGGGGGGGGGGGGGGGGGGGGGGGGGGGGGGGGGGGGGGGGGGGGGGGGGGGGGGGGGGGGGGGGGGGGGGGGGGGGGGGGGGGGGGGGGGGGGGGGGGGGGCGGGGGGGGGGGDEGGGGGGGGFGFGGGFG=DFFCBFF<CFGGG?FFG
@M00200:205:000000000-AKKM3:1:1101:3692:8956 1:N:0:1
ACTGGGTTTAAAGCGTGCGCAGGCGGTAATGCAAGACAGATGTGAAATCCCCGGGCTTAACCTGGGAACTGCATTTGTGACTGCATTGCTGGAGTGCGGCAGAGGGGGATGGAATTCCGCGTGTAGCAGTGAAATGCGTAGATATGCGGAGGAACACCGATGGCGAAGGCAATCCCCTGGGCCTGTACTGACGCTCATGCACGAAAGCGTGGGGAGCAAACAGGATTAGATACCCCTGTA
+
GGGGGGGGGGGGGGGGGGGGGGGGGGGGGGGGGGGGGGGGGGGGGGGGGGGGGGGGGGGGGGGGGGGGGGGGGGGGGGGGGGGGGGGGGGGGGGGGGGGGGGDFGGGGGGGGGFGGGGGGGGGGGGGGGGGGFGFGGGGGGGGGGGCGGGGGGGGGGGGGGGGGGGGGGGGFGGGGGGGGFGGGGGGGGGGGGGGGGGGGGGGGGDGFGGGGGG33>GACD*;52FGFFFFGGFFGFFFG
@M00200:205:000000000-AKKM3:1:1101:15869:8966 1:N:0:1
ACTGGGTTTAAAGCGTGCGCAGGCGGTAATGTAAGACAGATGTGAAATCCCCGGGCTCAACCTGGGAACTGCATTTGTGACTGCATTGCTGGAGTGCGGCAGAGGGGGATGGAATTCCGCGTGTAGCAGTGAAATGCGTAGATATGCGGAGGAACACCGATGGCGAAGGCAATCCCCTGGGCCTGCACTGACGCTCATGCACGAAAGCGTGGGGAGCAAACAGGATTAGATACCCTTGTA
+
GGGGGGGGGGGGGGGGGGGGGGGGGGGGGGGGGGG9CFGGGGGGGGGGGGGGGGGGGGGGGGGGGGGGGGGGGGGGGGGGGGGGGGGGGGGGGGGGGGGGGGGGGGGGGGGGGGGGGGGGGGGGGGGGGGGGGGGGGGGGGGGGGGGGGGGGGGGGGGGGGGGGGGGGGGGGGGGGGGGGGGGGGGGGGGGGGGGGGGGGGGGGGGGGGGGGGGFGEGGGGGGGBGGFFFFGGGGGFFFG
@M00200:205:000000000-AKKM3:1:1101:7187:8973 1:N:0:1
ACTGGGTTTAAAGCGCACGTAGGTGGCGACGTAAGTCGGGTGTGAAAGCCCCGGGCTCAACCTGGGAATTGCATTCGAGACTGCATTGCTGGAGTACGGAAGAGGAAGGCGGAATTCCCGGTGTAGCGGTGAAATGCGTAGATATCGGGAGGAACATCAGTGGCGAAGGCGGCCTTCTGGTCCAGTACTGACACTCAAGTGCGAAAGCGTGGGGAGCAAACAGGATTAGATACCCGCGTA
+
GGGGGGGGGGGGGGGGGGGGGGGGGGGGGGGGGGGGGGGGGGGGGGGGGGGGGGGGGGGGGGGGGGGGGGGGGGGGGGGGFGGGGGGGGGGGGGGGGGGGGGGGGGGGGGGGGGFGGGGGGGGGGGGGGGGGGGGGGGGGGGGGGGGGGGGGGGGGGGGGGGGGGGGGGGGGGGGGGGGGGGGGGGGCFGGGGGGFCF@FGGDEGGGGGGGGGGFGF=FFGGFG:FF?FFFGGGGGFD3/
@M00200:205:000000000-AKKM3:1:1101:6193:8974 1:N:0:1
ACTGGGCTTAAAGCGTGCGTAGGCGGTGGTCCAAGTCTGGTGTGAAATCTCCCGGCTCAACTGGGAGGGTGCGCCGGAAACTGGACCGCTGGAGTGCGGGAGAGGTAAGCGGAATTCCCGGTGTAGCGGTGAAATGCGTAGATATCGGGAGGAACACCTGTGGTGTAGACGGCTTACTGGACCGCCACTGACGCTGAGGCACGAAAGCGTGGGTAGCAAACAGGATTAGATACCCCGGTA
+
EFGGGGGGGGGGGGGGGGGGGGGGGGGGGGGGGGGGGGGGGGGGGGGGGGGGGGGGGGGGGGGGGGGGGGGGGGGGGEGGGGGGGGGGGGGGGGGGGGGGGGGGGGGGGGGGGGGGGGGGGGGGGGGGGGGGGGGGGGGGGGGFGGGGGFFG:FGGGGGGGGGGGGGGGGDGGGGGFFFGGGGGGGGGGGCFEGGGGDGGCFGGGGGGEE>EGEFGFGGGG<CFFGGFFFAGGGEGFFFG
@M00200:205:000000000-AKKM3:1:1101:27872:8988 1:N:0:1
ACTGGGTATAAAGGGTGCGTAGGCGGCCTATTAAGTCAGTTCTGAAATATCCCGGCTTAACCGGGAGGGTGGGATTGATACTGATGGACTTGAGTGGAGTCGAGGTAGGCGGAATTGACGGTGTAGCGGTGAAATGCTTAGATATCGTCAAGAACACCGATAGTGTAGACAGCTTACTAGACTTCAACTGACGCTGAGGCACGAAAGTGTGGGGATCAAACAGGATTAGATACCCTAGTA
+
GGGGGGGGGGGGGGGGGGGGGGGGGGGGGGGGGGGGGGGGGGGGGGGGGGGGGGGGGGGGGGGGGDGGGCGGGGGGGGGGGGGGGGGGGGGGGGFGGGFGGCFGGGGGGGGDGGFGGGGGGCFGGGEGGGGGGGGGGGGGGGGGGFGCFGGGGGGGGGGEEEGGGFGFGGGGGGGGGGGGGGCEFCFCEGGFEGGDCFCGGFEEGGC:@FCFEGB:FFGGFC?5:4><FFAFEEF475@G
@M00200:205:000000000-AKKM3:1:1101:18654:8990 1:N:0:1
ACTGGGTTTAAAGCGTGCGCAGGCGGTTTGTTAAGACAGGTGTGAAATCCCCGGGCTCAACCCGGGAACTGCGTTCGAGACTGGCGGGCTCGAATTCGGGAGAGGGATGCGGAATTCCAGGTGTAGCGGTGAAATGCGTAGATATCTGGAGGAACACCGGTGGCGAAGGCGGCATCCTGGACCGACATTGACGCTGAGGCGCGAAAGCCAGGGGAGCAAACGGGATTAGATACCCCAGTA
+
GDGGGGGGGGGGGGGGGGGGGGGDGG:@FCFFGGG9E<FFGGGGGGGGGGGDGFGGGGGGGEG=FGGGGGGGGGEGGGFGGGGGGDDGGG@ECA<+E>FGGGGGGGGAF,FGGGGGCF9FGGGGGGGGGGGGGGGGGGGGGGGGGGG;=<::FGGGGGCEGGDGEGGGDGGGG8*0<EFGGGGG51**<CCGGGGGGGGGGGGGDEDCGFGFGG3DEGGDGDDG?GF<4@2CCGGG:>FC
@M00200:205:000000000-AKKM3:1:1101:9261:9011 1:N:0:1
ATTGGGCATAAAGGGCGCGTAGGCGGTTCCGTAAGTCAGGCGTGAAAGCTCACGGCTCAACTGTGGACGTGCGTCTGATACTGCGGTGACTTGAGGTCGGTAGAGGTAAGTGGAACTAGCGGTGTAGCGGTGAAATGCGCAGATATCGCTAGGAACGCCGGTGGCGAAGGCGACTTGCTGGGCCGTACCTGACGCTGATGCGCGAAAGCTAGGGGAGCGAACCGGATTAGATACCCCGGTA
+
GGGGGGGGGGGGGGGGGGGGGGGGGGGGGGGGGGGGGGGGGGGGGGGGGGGGGGGGGGGGGGGGGGGGGGGGGGGGGGGGGGGGGGGGGGGGGGGGGGGGGGGGGGGGGGGGGGGGGGGGGGGGGGGGGGGGGGGGGGGGGGGGGGGGGGGGGGGGGGGGGGGGGEGGGGGGGGGGGGGGGGGGGGGGGGGFGGGEGDFGGGGGGEGD@FEGGD><BCGDGGGGFD3:FFFGGGG4:@DGG
@M00200:205:000000000-AKKM3:1:1101:28258:9016 1:N:0:1
ACTGGGCGTAAAGGGCTCGTAGGCGGTTTGTCGCGTCGGGAGTGAAAACCATGGGCTTAACTTATGGCTTGCTTTCGATACGGGCAGACTAGAGGTATGCAGGGGAGAACGGAATTCCTGGTGTAGCGGTGAAATGCGCAGATATCAGGAGGAACACCGGTGGCGAAGGCGGTTCTCTGGGCATGATCTGACGCTGAGGAGCGAAAGTGTGGGGAGCGAACAGGATTAGATGCCCTAGTA
+
GGGGGGGGGGGFFGGGGGGGGGGGGGEGGGGGGGGGGGGGGGGGGGGFFFGGGGGGGGGGFGGGGGGGGGGGGGGGGGGGDGGGGGGGGGGGGGGGGGGGGGGGGGGGGCE@FEGGGGFGFCFGCDAFGC@DFFDE<EGCGEFA,FFEGGGE7FGGCGGGE7C78FEFE@FGEGGGGGGGGGGGGFFFFCFGGECGGFGCE3::CEDCFFGGGGD<3CEE57FGFGC8=@AFC?8*0;@7
@M00200:205:000000000-AKKM3:1:1101:20185:9028 1:N:0:1
ATTGGGTTTAAAGCGCACGTAGGCGGATTCCTAAGTCGGGGGTGAAATCCTGGAGCTCAACTCCAGAACTGCCTTCGATACTGGGAATCTTGAGTCCGGGAGAGGTGAGTGGAACTGCGAGTGTAGAGGTGAAATTCGTAGATATTCGCAAGAACACCAGTGGCGAAGGCGGCTCACTGGCCCGGTACTGACGCTGAGGTGCGAAAGCGTGGGGAGCAAACAGGATTAGATACCCCTGTA
+
GGGGGGGGGGGGGGGGGGGGGGGGGGGGGGGGGGGGGGGGGGGGGGGGGGGGGGGGGGGGGGGGGGGGGGGGGGGGGGGGGGGGGGGGGGGGGGGGGGGGGGGGGGGGGGGGGGGGGGGGGFGGGGGGGGGGGGGGGGGGGGGGGGGGGGGGGGGGGGGGGGGGGGGGGGGGGGGGGGGGGGGGGGGGGGGGGGGGGGGGGGGGGGGGGGGGGGFGEFGCFGGGFGF?FFFGGFGGFFFG
@M00200:205:000000000-AKKM3:1:1101:16876:9039 1:N:0:1
ACTGGGTGTAAAGAGCTCGTAGGCGGTCTGTCGCGTCGGCTGTGAAAACCCGAGGCTCAACCTCGGGCCTGCAGTCGATACGGGCAAACTGGAGTACTGCAGGGGAGACTGGAATTCCTGGTGTAGCGGTGAAATGCGCAGATATCAGGAAGAACACCCGTGGCGAAGGCGGCTCTCTGGTACGTGACTGACGCTGAGACGCGAAAGCGTGGGGAGCAAACAGGATTAGATACCCTAGTA
+
GGGGGGGGGGGGGGGGGGGGGGGGGGGGGGGGGGGGGGGGGGGGGGGGGGGGGGGGGGGGGGGGGGGGGGGGGGGGGGGGGGGGGGGGGGGGGGGGGGGGGGGGGGGGGGGGGGGGGGGGGGGGGGGGGGGGGGGGGGGGGGGGGGGGFFGGGGGGGGGGGGEGGGGGGGGGGGGGGGGGGGGGGGGGGGGGGGGGGGGGGGGGGGGGGEECCGFGFGGGGGGGFGGFFFFGG:FFFF=E
@M00200:205:000000000-AKKM3:1:1101:5538:9058 1:N:0:1
ATTGGGTGTAAAGCGTGCGTAGGTGGTTCGTTAAGTCCGATGTGAAAGCCCTGGGCTCAACCTGGGAATGGCATGGGATACTGGCGGGCTAGAGTGCGGTAGAGGGCAGTGGAATTCCCGGTGTAGCAGTGAAATGCGTAGAGATCGGGAGGAACATCTGTGGCGAAGGCGACTGCCTGGACCAGCACTGACACTGAGGCACGAAAGCGTGGGGAGCAAACAGGATTAGATACCCTCGTAAGA
+
GGGGGGGGGGGGGGGGGGGGGGGGGGGGGGGGGGGGGGGGGGGGGGGGGGGGGGGGGGGGGGGGGGGGGGGGGGGGGGGGGGGGGGGGGGGGGGGGGGGGGGGGGGGGGGGGGGGGGGGGGGGGGGGGGGGGGDGGGDGGGGGGFAFEGGGGGGGGGGGGGGGGGGGGGGGGGGGGGGGGGGGGFCGGGGGGGGGGGGGGGGGGGGGGGGGGGG5DDGFGGGGF?GFFFFFGGCEF:>@GG?D
@M00200:205:000000000-AKKM3:1:1101:5187:9077 1:N:0:1
ACTGGGTGTAAAGCGAACGCAGGCGGATCTTTAAGTAGGAAGTGAAAGGTTGGAGCTCAACTCTGACACTGCTCCCTATACTGGAGATCTTGAGTTCTGGAGAGGAAAGCGGAACGACACGTGTAGCGGTGAAATGCGTTGATATGTGTCGGAACACCGATGGCGAAAGCAGCTTTCTGGACAGCAACTGACGCTGAGGTTCGAAAGCCAAGGGAGCGAACAGGATTAGATACCCGCGTAAATC
+
GGGGGGGGGGGGGGGGGGGGGGGGGGGGGGGGGGGGGGGGGGGGGGGGGGGGGGGGGGGGGGGGGGGGGFGGGGGGGGGGGGGGGGGGGGGGGGGGGGGGGGGGGGGGGGGGGGGGGGGGGGGGGGGGGGGGGGGFGDGEGGGGGGGGGGGGGGGGGGGGGGGGGGGGGCGFDEBGFGGGGGGGGGGGGDGGGDGGGGGGFGGGGDGGGGGGGGFD>GDGGDGG?GFB@FBGGGGCDFFG<2A)
@M00200:205:000000000-AKKM3:1:1101:11630:9078 1:N:0:1
ACTGGGTTTAAAGTGTGCGTAGGCGGACTTTTAAGTCAGTGGTGAAATCTCCGGGCTCAACCCGGAAACTGCCATTGATACTATTGGTCTTGAATGTTGTGGAGGTGGGCGGAACGGGTCATGTAGCGGTGAAATGCATAGATATGACCCGGAACACCGATTGCGAAGGCAGCCCGCTACGCAACGATTGACGCTGAGGCACGAAAGCGTGGGGATCAAACAGGATTAGATACCCTGGTA
+
GGGGGGGGGGGGGGGGGGGGGGGGGG@FGGGGGGGGGGGGGGGGGGGGGCGFGEEGGGGGGGGGGGDFGGGGGFGGGGGFGGFGGGGGGGGGAFGGGGGGGGGGGGGGGGGGGDFEFEGGGGGGGFGGDGGGGGGGGGGGGGGFGCFFGGE7FCGGGGDGGGGGDGGGGGGGGFGDGG:<EGCGGGGFGG6FGGGGGG5=5<CGGDGG=:EEDGEDFFC7D<8>6CC??447EFGGF>@7
@M00200:205:000000000-AKKM3:1:1101:22891:9084 1:N:0:1
ATTGGGTTTAAAGGGCGCGTAGGCGGGATGGCAAGTCGGTCGTGAAATCCCTGGGCTCAACTCAGGGGGGTCGGCCGATACTGCCGTTCTTGAGGGATGCAGAGGAGACTGGAATTCCCGGTGTAGCGGTGAAATGTGTAGAGATCGGGAGGAACACCGGTGGCGAAGGCGGGTCTCTGGTACGGCACTGACGCTGAGACGCGAAAGCGTGGGGAGCGAACAGGATTAGATACCCTAGTA
+
GGGGGGGGGGGGGGGGGGGGGGGGGGGGGGGGGGGGGGEGGGGGGGGGGGGGGGGGGGGGGGGGGGGDGGGGGGGGGGGGGGGGGGGGGGGGGGFGGGGGGGGGGFGGGGGGGGGGGGGGGGGGGFGGDGGG6:@FFFGDGGGGGGGCCEGEGGGGGGGGGGGFGGG>CGGGGEGEGGGGGFGG>C:EGGGGGGGGECCEGCGECGCFGECEG>>D@EC=DDG::GG?6@A7AEGCFFFC
@M00200:205:000000000-AKKM3:1:1101:25701:9084 1:N:0:1
ATTGGGTGTAAAGGGCGCGTAGGCGGTGGGGTAAGCGTGTGGTGAAAGTCCGGGGCTCAACCCCGGATCGGCCGTGCGAACTGCTTCACTTGAGCACTGTAGAGGCAGGTGGAATTCCGGGTGTAGCGGTGGAATGCGTAGAGATCCGGAAGAACACCGGTGGCGAAGGCGGCCTGCTGGGCAGTGGCTGACGCTGAGGCGCGACAGCGTGGGGAGCAAACAGGATTAGATACCCCTGTA
+
GGGGGGGGGGGGGGGGGGGGGGGGGGGGGGGGGGGGGGGGGGGGGGGGGGGGGGGGGGGGGGGGGGGGGGGGGGGGGGGGGGGGGGGGGGGGGGGGGGGGGGGGGGGGGGGGGGGGGGGGGGGGGGGGGGGGGGGGGGGGGGGGGGGGGGGGGGGGGGGGGGGGGGGGGGGGGGGGGGGGGGGGGGGGGGGGGGGGGGGGGGGGGGGGE5EEGGFGFGGGFGCFBGGFFFFGGFGGFF?F
@M00200:205:000000000-AKKM3:1:1101:18925:9087 1:N:0:1
ACTGGGTATAAAGGGCGCGTAGGCGGCTGCACGAGTCGGAAGTGAAATCCCTCGGCTTAACCGGGGAATTGCCTCCGATACTGTGCGGCTCGAGTCCCGGAGAGGGTGGTGGAATTCCCAGTGTAGCGGTGAAATGCGTAGATACTGGGAGGAACACCGGTGGCGAAGGCGGCCACCTGGACGGGTACTGACGCTGAGGCGCGAAAGCTAGGGGAGCAAACAGGATTAGATACCCGTGTA
+
GGGGGGGGGGGGGGGGGGGGGGGGGGGGGGGGGGEGGGGGGGGGGGGGGGGGGGGGGGGGGGGGGGGGGGGGGGGGGGGGGGGGGGGGGGGGGGGGGGGGGGGGGGGGGGGGGGGGGGGGGGGGGGGGGGGGGGGGGGGGGGGGGGGGGGEDFGGGGGGGGGGGGGGGGGGGGGGGGGGGGGGGGGGGFGGGGGGGCGGGGGGGGGGGGFGGG5>5BFGGGGGGBFGFFFFGGGGGFFFG
@M00200:205:000000000-AKKM3:1:1101:19749:9092 1:N:0:1
ACTGGGTTTAAAGGGTGTGTAGGCGGTTTCGTAAGTCTGGTGTGAAATCTCCCGGCTCAACTGGGAGGGTGCGCCGGAAACTGCGGAGCTAGAGTGCGGGATGGGAGAGTGGAATTCCTGGTGTAGCGGTGAAATGCGTAGATATCAGGAGGAACACCTGCGGTGTAGACGGCTCTCTGGACCGCCACTGACGCTGAGACACGAAAGCGTGGGTAGCAAACAGGATTAGATACCCTCGTA
+
GGGGGGGGGGGGGGGGGCGGGGGFGGGCFGDGFGGGGGGG@FGGFGGGG,FGGGGGGGGGGC<EC<FCCCFGGC:FFGEFGGGGGC@BFGGGGGGGGGGEG:FGGGGGEFGCFGGGGGEGEGGGGGF:CFGGFGGGGGGGGGGFGGC@FFFDEGGG<FGGG7FEEEGD9FGEGGGGGGGFGGG>1BCEGGFGGGDD=8>AFGGGGGGGEGGG58FDFGCCDC?F(9C2??9DGGGF@3F5
@M00200:205:000000000-AKKM3:1:1101:23194:9094 1:N:0:1
ACTGGGCATAAAGCGTGCGTAGGCGGCCTGGTAGGTGAGATGTGAAAGCCCACGGCTCAACCGTGGAATTGCGTTTCAAACCACCAGGCTGGAGGATGGCAGGGGTGATGGGAACTGATGGTGGAGCGGTGAAATGCGTTGATATCATCAGGAACACCGGTGGCGAAGGCGCATCACTGGGCCATTTCTGACGCTGAGGCACGAAAGCTAGGGTAGCGAACGGGATTAGATACCCCTGTA
+
GGGGGGGGGGGGGGGGGGGGGGGGGGGGGGGGGGGGGGGGGGGGGGGGGGGGGGGGGGGGGGGGGGGGGGGGGGGGGGGGGGGGGGGGGGGGGGGGGGGGGGGGGGGGGGGGGGGGGGGGGGGGGGGGGGGGGGGGGGGGGGGGGGGGGGGGGGGGGGGGGGGGGGGGGGGGGGGGGGGFGGGGGFGGGGGGGGGGGGGGGGEGGGGGGGGGGGFG@GGGGG55<DDDF*)2CCFGFFFG
@M00200:205:000000000-AKKM3:1:1101:11003:9098 1:N:0:1
ACTGGGTTTAAAGGGCGCGTAGGCGGGATGGCAAGTCAGTCGTGAAATCTCTCGGCTCAACCGAGAAACGTCGGCTGATACTGCCGTTCTTGAGGGATGCAGAGGAGACTGGAATTCCCGGTGTAGCGGTGAAATGTGTAGAGATCGGGAGGAACACCGGTGGCGAAGGCGGGTCTCTGGGCATTTCCTGACGCTGAGGCGCGAAAGCGTGGGGAGCAAACGGGATTAGATACCCGAGTA
+
GFGGGGGGGGGGGGGGGGGGGGGGGGGGGGGGGGGGGGGGGGGGGGGGGGGGGGGGGGGGGGGGGGGGGGGGGGGGGGGGGGGFFGFEGGGGGGGGGGGGGGGGGGGGGGGGGGGGGGGGGGDCFGGGGFEGGFGFGGGGGGGGG:FEDEG7CGGCGGGGGGGFCFGGGGGEECGGGGGGGGGGCFFFGGGGGGGGGFCGGGGGCGGGDE>CE>DGFGGGGGEDBG4<=F<C?FFD>5):
@M00200:205:000000000-AKKM3:1:1101:21037:9109 1:N:0:1
ACTGGGTTTAAAGGGCTCGTAGGCGGTTCGTCACGTCGGCTGTGAAAACTCGGGGCTCAACCCCGAGCCTGCAGTCGATACGGGCAGACTAGAGTGCGGTAGGGGAGACTGGAATTCCTGGTGTAGCGGTGAAATGCGCAGATATCAGGAGGAACACCGGTGGCGAAGGCGGTTCTCTGGGCATTACCTGACGCTGAGGAGCGAAAGTGTGGGGAGCGAACAGGATTAGATACCCCAGTA
+
GGGGGGGGGGGGGGGGGGGGGGGGGGGGGGGGGGGGGGGGGGGGGGGGGGGGGGGGGGGGGGGGGGGGGGGGGGGGGGGGGGGGGGGGGGGGGGGDGGGGGGGGGGGFGGFGGGGGGGGGGGGGGGGGGGGGGGGGGGGGGGGGGGGGGGGCGGGGGGGGGCEGGGGGGGGDGGGGGGGGGGGGGGF?FGGGGGGGGGGGGGGGGGGGGGGGGG>DFGGGGGFGFGGFFFFGGFGF>5@G
@M00200:205:000000000-AKKM3:1:1101:12167:9112 1:N:0:1
ACTGGGTTTAAAGGGCGTGTAGGCGGACTTGCAAGTCAGGCGTGAAATCCCTGGGCTCAACCCAGGAATTGCACTTGAAACTGCAAGCCTTGAGTGTCGGAGAGGAAAGTGGAATTCCTGGTGTAGAGGTGAAATTCGTAGATATCAGGAGGAACACCGGTGGCGAAGGCGGCTTTCTGGACGACAACTGACGCTGAGACGCGAAAGCGTGGGGAGCAAACAGGATTAGATACCCCCGTA
+
GGGGGGGGGGGGGGGGGGGGGGGGGGGGGGGGGGGGGGGGGGGGGGGGGGGGGGGGGGGGGGGGGGGGGGGGGGGGGGGGGGGGGGGGGGGGGGGGGGGGGDG@FGGGGGGGGGGGGGGGGGGGGGGFGGGGGGGGGGGGFGGGGGGGGGGGGGGGGGGGGGGGGGGGGGGGGGGGGGGGGGGGGGGGGGGGGGGGGGGGGGGGGGGGDGEGGGFGFGGGGGGG:DGFFFBFGGGGEDFG
@M00200:205:000000000-AKKM3:1:1101:3254:9116 1:N:0:1
ACTGGGTATAAAGGGCTCGTAGGCGGTTTGTCGCGTCGGGAGTGAAAACACCGGGCTTAACTCGGTGCTTGCTTTCGATACGGGCAGACTAGAGGTATGCAGGGGAGAACGGAATTCCTGGTGTAGCGGTGAAATGCGCAGATATCAGGAGGAACACCGGTGGCGAAGGCGGTTCTCTGGGCATTACCTGACGCTGAGGAGCGAAAGTGTGGGGAGCGAACAGGATTAGATACCCCTGTA
+
FFGGGGFGGGGGGGGGGGGGGGGGGGGGGGFGGGGG7FGGGGGGGGGGGGGGGGGGGGGGGCCEGGGDFFGGGGGFEGGGGGGGGDGGGGGGCGGGGGGGGGGGGGGGGGGGEGGGGEFFGGGCGGFGGGGGGGGGGGGEGFFGFGGFGGGGGGGFEG:FEGGGGEGGGGGG:8C9FGGGGGGGGCGCFFFF5CDGCGG6CFGGCEG>EGGGGG)9@ECEDDG<<C7>?7)03<+*><:F
@M00200:205:000000000-AKKM3:1:1101:11753:9127 1:N:0:1
ACTGGGTGTAAAGCGCGCGCAGGCGGGTCCTGTAAGTCGGAAGTGAAATTTCGGCGCTCAACTCCGAAGCTGCTTCTGATACTGCGGATCTAGAGACCGGTAGAGGTCGGTGGAATTACAGGTGTAGCGGTGGAATGCGTAGATATCGCTAGGAATGCCGGTGGCGAAGGCGGATGGCTGGGCCAATCCTGACGCTGAGGCGCGAAAGCTAGGGGAGCGAACCGGATTAGATACCCTCGTA
+
GGGGGGGGGGGGGGGGGGGGGGGGGGGGGGGGGGGGGGGGGGGGGGGGGGGGGG+=@FGGGGGGGGGGGGGGGGGGGFGGGGGGGGGGDGGGGGGGGGGGGGGFGGGGGGGGGFGGGGGGGGGGGGGGGGGGGGGFFGGGGGGGGGGGGGGGGGGGGFGEGGGGGGGEGGGGGGGGFCGGGGGGGGGCFGGGGGGGGGGGGGGGGGDDGGEFGGDGFGGEGGGG>GC?FF<FDEFGFFEGG
@M00200:205:000000000-AKKM3:1:1101:22356:9130 1:N:0:1
ACTGGGTTTAAAGGGCGCGTAGGCGGTCCCCTAAGTGTGTGGTGAAAGCTCGGGGCTCAACCCCGAGTCGGCCGTGCAAACTGGGGGACTCGAGCATGTCAGAGGCAGGCGGAATTCCGGGTGTAGCGGTGGAATGCGTAGAGATCCGGAAGAACACCGGTGGCGAAGGCGGCCTGCTGGGACATGGCTGACGCTGAGGCGCGACAGCGTGGGGAGCAAACAGGATTAGATACCCTAGTA
+
GGGGGGGGGGGGGGGGGGGGGGGGGGGGGGGGGGGGGGGGGGGGGGGGGGGGGGGGGGGGGGGGGGGGGGGGGGGGGGGGGGGGGGGGGGGGGGGGGGGGGGGGGGGGGGGGGGGGGGGGGGGGGGGGGGGGGGGGGGGGDGGGGGGGGGGGGCGGGGGGGGGGGGGGGGGGGGGGGGGGGGGGGGGGGGGGGGGGDGGGGGDGGEGGGEGGGG>DEGGGGGGGFFGFF=AFGGGGFFFG
@M00200:205:000000000-AKKM3:1:1101:15609:9133 1:N:0:1
ATTGGGTATAAAGCGCGTGTAGGCTGCTCGGATAGTCGGATGTGAAAGCCCTGGGCTCAACCCAGGAAGTGCACTCGATACTACCGAGCTCGAGTCCCGGAGAGGAAGGCGGAATTCTCGGTGTAGAGGTGAAATTCGTAGATATCGAGAGGAACACCTGTGGCGAAGGCGGCCTTCTGGACGGTGACTGACGCTGAGACGCGAAAGCGTGGGGAGCAAACAGGATTAGATACCCGTGTA
+
GGGGGGGGGGGGGGGGGGGGGGGGGGGGGGGGGGGGGGGGGGGGGGGGGGGGGGGGGGGGGGGGGGGGGGGGGGGGGGGGGGGGGGGGGGGGGGGGGGGGGGGGGGGGGGGGGGGGGGGGGGGGGGGGGGGGGGGGGGGGGGGGGGGGGGGGGGGGGGGGGGGGGGGGGGGGGGGGGGGGGGGDGGGGFGGGGGGGGGGGGGGGG5)>CCEEGGFGFGGGGGGGFGG?FFFCGGGGFFFG
@M00200:205:000000000-AKKM3:1:1101:20853:9154 1:N:0:1
ACTGGGCTTAAAGGGCGCGTAGGCGGCATCATCAGTCCGATCTTCAAGCGCGGGGCTCACCCCTGCGAAGGGTCGGGGACGGTGGAGCTGGGGGCTGGTCGAGGGACGCGGAATGCCGGGTGTAGTGGTGAAATGCGTAGAGATCCGGCGGAACACCGGTGGTGAAGACGGCGTCCTGGGCCGGGCCCGACGCTGAAGCGCGAGAGCGCGGGGAGCGAACCGGATTAGATACCCGTGTAAGATT
+
GFGGGGGGGGGGGGGEGGGGGGGGGGGGEGFGGGGGGGGGGGGGGGGGGF@FCFGGGGGGGGGGGGGGGGGGFFFGGGGGGGGGGFGGGGGGGGGEFD>FFFGGGGGGGGGGGGFFGGDGCFGGFGGG<CCFGGFGGGGG:FFGGDCCEECEGGGGGGGGGGGGGDGFGGGGEC8:CFCFCFEECG*?EGGG5=D:CGGC=):EGEFGEEGGGC><;**?5987(96<B?4:C,?*5>)<C9A-
@M00200:205:000000000-AKKM3:1:1101:17941:9165 1:N:0:1
ATTGGGCTTAAAGGGTGCGCAGGTGGTCGAGTAAGTCTGATGTGAAATCCCGCAGCTTAACTGCGGAATGGCATTGGATACTATTCGGCTAGAGGGTTGGAGGGGGGACTGGAATTCTCGGTGTAGCAGTGAAATGCGTAGATATCGAGAGGAACACCAGTGGCGAAGGCGGCCTGCTGGGCTCTTGCTGACACTGAGGCGCGACAGCGTGGGGAGCAAACAGGATTAGATACCCGTGTA
+
GGGGGGGGGGGGGGGGGGGGGGGGGGGGGGGGGGGGGGGGGGGGGGGGGGGGGGGGGGGGGGGGGGGGGGGGGGGGGGGGGGGGGGGGGGGGGGGGGGGGGGGGGGGGGGGGGGGGGGGGGGGGGGGGGGGGGGGGGGGGGGGGGGGGGGGGGGGGGGGGGGGGGGGGGGGGGGGGFGGGGGGGGGGGGGGGGGGGGGGGGGGGGGGGGGGGGGFGFGGFGGGGFGG?FFAGGGGDEFFG
@M00200:205:000000000-AKKM3:1:1101:27873:9181 1:N:0:1
ATTGGGTGTAAAGGGTGCGTAGGTGGGTTTGTAAGTCAGTGGTGAAATCTCCGTGCTTAACATGGAAACTGCCATTGATACTATAGATCTTGAATTTTCTGGAGGATAGCGGAATATGTCATGTAGCGGTGAAATGCTTAGATATGACATAGAACACCAATTGCGAAGGCAGCTATCTACAGGGATATTGACACTGAGGCACGAAAGCGTGGGGATCAAACAGGATTAGATACCCTCGTA
+
[truncated: 47,156,884 more chars]
