# Supplementary material for: Responses of rhizosphere soil bacteria to 2-year tillage rotation treatments during fallow period in semiarid southeastern Loess Plateau
Source: PeerJ. 2020 May 5;8:e8853. doi: 10.7717/peerj.8853 (PMC7207221; doi:10.7717/peerj.8853)
Supplement: Supplemental Information 62 [file peerj-08-8853-s062.gz › G4''L2.R1.fastq]

@M00200:207:000000000-ALC1F:1:1101:8067:11870 1:N:0:5
ATTGGGTTTAAAGGGTTCGTAGGCGGTGTGGCAAGTTGGGAGTGAAATCTCTGGGCTCAACTCAGAGGCTGCTTCCAAAACTGCTGTGCTGGAGTGTGGGAGAGGCGCGTGGAATTGCAGGTGTAGCGGTGAAATGCGTAGATATCTGCAGGAACACCCGTGGCGAAAGCGGCGCGCTGGACCACTACTGACGCTGAGGAACGAAAGCTAGGGGAGCAAACAGGATTAGATACCCGAGTA
+
GGGGGGGGGGGGGGGGGGGGGGGGGGGGGGGGGGGGGGGGGGGGGGGGGGGGGGGGGGGGGGGGGGGGGGGGGGGGGGGGGGGGGGGGGGGGGGGGGGGGGGGGGGGGGGGGGGGGGGGGGGGGGGGGGGGGGGGGGGGGGGGGGGGGGGGGGGGGGGGGGGGGGGGGGGDGGGGGGGGGGGGGGGGGGGGGGGGGGGGGGGGGGGGDGGGGGGGGFGGGGFGFFFFFFFFFGFFFFFFF
@M00200:207:000000000-ALC1F:1:1101:15529:15344 1:N:0:5
ATTGGGCTTAAAGCGTGCGCAGGCGGTTTTGTAAGCCAGATGTGAAATCCCCGGGCTTAACCTGGGAATGGCATTTGGGACTGCAAGGCTTGAGTGCGGCAGAGGAGACTGGAATTCCTGGTGTAGCAGTGAAATGCGTAGATATCAGGAGGAATACCGATGGCGAAGGCAGGTCTCTGGGCTGACACTGACGCTCATGCACGAAAGCGTGGGGAGCAAACAGGATTAGATACCCTGGTA
+
GGGGGGGGGGGGGGGGGGGGGGGGGGGGGGGGGGGGGGGGGGGGGGGGGGGGGGGGGGGGGGGGGGGGGGGGGGGGGGGGGGGGGGGGGGGGGGGGGGGGGGGGGGGGGGGGGGGGGGGGGGFGGGGGGGGGGGGGGGGGGGGGGGGGGFGGGGGGGGGGGGGGGGEGGGGGGGGGGGGGGGGGFGGGGGGGGGDGGGGGGGGGGGGGDGGGGGGGFGGGGFGFFFFFFFFFGGFFFFFF
@M00200:207:000000000-ALC1F:1:1102:20715:4271 1:N:0:5
ACTGGGTTTAAAGGGCGTGTAGGCGGTGCGATAAGTTGGGCGTGAAATCCCCGGGCTTAACCCGGGGCGGTCGTTCAAGACTGTCGTGCTAGAGTGCAGGAGAGGGAAGTGGAATTCCCGGTGTAGCGGTGAAATGCGTAGATATCGGGAGGAACACCTGCGGCGAAGGCGGCTTCCTGGACTGCAACTGACGCTGAGGCGCGAAAGCTAGGGGAGCAAACAGGATTAGATACCCTCGTAAGA
+
GGGGGGFFGGGGGGGGGGGGGGGGGGGGGGGGGGGFGGGGGGGGGGGGGGGGGGGGGGGGGGGGGGGGGGGGEFGGGGGGGGGGGGGGGGGGGGGGGGGGGGGGGGGGGGGGGGGGGGGGGGGGGGGGGGGGDFGGGGGGGGGGGFGGGGGGGGFGFGGGGGGGGGDGGGGGGGGGGGGGGGFGGGGFFGGGGEGGGGGFEGGGEGGGFGGGGGGGDGGGGGGG>CCFGFFGGGDF@GFDF5<
@M00200:207:000000000-ALC1F:1:1102:10171:11500 1:N:0:5
ATTGGGCGTAAAGGGAGCGTAGACGGCGATGCAAGTCTGAAGTGAAATACCCGGGCTCAACCTGGGAACTGCTTTGGAAACTGTATGGCTAGAGTGCTGGAGAGGTAAGCGGAATTCCTAGTGTAGCGGTGAAATGCGTAGATATTAGGAAGAACCCCGGTGGCGAAGGCGGCTTACTGGACGATAACTGACGCTGAGGCTCGAAAGCGTGGGGAGCAAACAGGATTAGATACCCTAGTA
+
GGGGGGGGGGGGGGGGGGGGGGGGGGGGGGGGGGGGGGGGGGGGGGGGGGGGGGGGGGGGGGGGGGGGGGGGGGGGGGGGGGGGGGGGGGGGGGGGGGGGGGGGGGGGGGGGGGGGGGGGGGGGGGGGGGGGGGGGGGGGGGGGGGGGGGGGGGGGGGGGGGGGGGGGGGGGGGGGGGGGGGGGGGGGGGGGGGGGGGGGGGGGGGGGGGGGGGGGGGGGGGGGFGGFFFFGG6CFFGFG
@M00200:207:000000000-ALC1F:1:1102:22223:14519 1:N:0:5
ACTGGGTTTAAAGGGCTCGTAGGCGGCCAACTAAGTCAAACGTGAAATCCCTCGGCTTAACCGGGGAACTGCGTCTGATACTGGATGGCTTGAGTTTGGGAGAGGGATGCGGAATTCCAGGTGTAGCGGTGAAATGCGTAGATATCTGGAGGAACACCGGTGGCGAAGGCGGCATCCTGGACCAATCCTGACGCTGAGGAGCGAAAGCCAGGGGAGCAAACGGGATTAGATACCCTTGTA
+
GGGGGGGGGGGGGGGGGGGGGGGGGGGGGGGFGGCGGGGGGGGGGGGGGGGGGGGGGGGGGGGGGGGGGGGGGGGGGFFFGGGGGGEEGEGGGGGG<BFGFGDGGGDGGGGGGGGGGGCFFCFFFFGGGGGGGGGGGGGGGGGFGGGFGGGGGGGGGGGGGGGGGGCGGGGGGGDGGGGGGGDCFGGGFGGGGGGGEGGGGGGGGGGGFFFFEGGGGGGFFCEGDGF6FFFGGGGFFGFG
@M00200:207:000000000-ALC1F:1:1103:5982:5232 1:N:0:5
ACTGGGTATAAAGGGCGCGTAGGCGGTGCGGTAAGTCACCTGTGAAACCTCTAGGCTCAACCTAGAGCCTGCAGGCGAAACTGCCGTGCTTGAGGGTGGGAGAGGTGCGTGGAATTCCCGGTGTAGCGGTGAAATGCGTAGATATCGGGAGGAACACCTGTGGCGAAAGCGGCGCACTGGACCACATCTGACGCTGAGGCGCGAAAGCTAGGGGAGCAAACAGGATTAGATACCCCGGTA
+
GFGFGGGFFFGGGGGGGGGGGGGGGGGGGGGGGGGGGGGGGGGGGGGGGGGGGGGGGGGGGGGGGGGFGGGGGGGGGGGGGGGGGGGGGGGFGGGGGGGGGGGGGGGGGGGGGGGGGGGGGGFGGGGGGGGGGGGGAFGGGGGGGGGGGGGGGGGGGGGGGGGFGGGGGGGGGGGCCEGGGGGGGGGGGGGGGGEGGGGGGGEGEGGGGGGGGGGGGGGGGGGFGFGFGFGDCFGGDGGG
@M00200:207:000000000-ALC1F:1:1104:29281:12610 1:N:0:5
ATTGGGTGTAAAGGGCGCGTAGGCGGGATGGCAAGTCAGTCGTGAAATCTCTCGGCTCAACCGAGAAACGTCGGCTGATACTGCCGTTCTTGAGGGATGCAGAGGAGACTGGAATTCCCGGTGTAGCGGTGAAATGTGTAGAGATCGGGAGGAACACCGGTGGCGAAGGCGGGTCTCTGGAACGGTACTGACGCTGAGACGAGAAAGCGTGGGGAGCGCACAGGATTAGATACCCGAGTA
+
ECCDFF-B8FEEFGGGGDE:FFGGGCCC@EGGCCFGG9FEGGEGGGGFGFDFFG@F<6EFFGEGGGGDED<A@7CF:FGFCFC9<CF7EEGGGGGGGGGF9FFFCF@GG9F<C<B<FC<=+FE3FDDCCFCFBCFB=<FCFGGCAFD<F@FEEB>,DEGGGEEFGGGGGCFGE*:CGCFEC@@CD>*;EGGG5*AE5:EFE***2AC?81;EC5DGDE*>=5C<D*?46CDFG6D39<F5
@M00200:207:000000000-ALC1F:1:1104:23221:17351 1:N:0:5
ATTGGGTTTAAAGCGCGCGTAGGCGGCCAAGTCAGTCGGGTGTGAAAGCCCTCGGCTCAACCGAGGAACTGCGCCCGATACTGCTTGGCTTGAGGTCCGGAGGGGAGAGTGGAATTCCCGGTGGAGCGGTGAAATGCGTAGAGATCGGGAAGAACGCCGGCGGCGAAAGCGACTCTCTGGTCGGAATCTGACGCTGAGGCGCGAAAGCTAGGGGAGCAAACGGGATTAGATACCCTAGTA
+
GGGGGGGGGGGGGGGGGGGGGGGGGGGGGGGGGGGGGGGGGGGGGGGGGGGGGGGGGGGGGGGGGGGEFGGGGGGGGGGF@FFGGGGGGGGGGGGGGGGGGGGGGCFGGGGGGGGGGGGGGGGGGGGGGGGGGGGGGGGGGGFFGGGGGGGGGGGGGGGGGGGGGGGDGGGGGGGGGCGGGGGGGGGGGGGGGGGGGGGGGGGGDEGGGGGGCGCGGGGFGGGGGGFGGGFDFGGGGGGG
@M00200:207:000000000-ALC1F:1:1105:26577:8936 1:N:0:5
ACTGGGTTTAAAGAGCGCGTAGGCGGTTCCGTAAGTTGGTTGTGAAAGTTCGAGGCTCAACCTCGAAACTGCGTCCAATACTGCGGGGCTGGAGTGCAAGAGAGGCAAGTGGAATTTGCGGTGTAGTAGTGAAATGCGTAGATATCGCAAGGAACACCAGTGGCGAAGGCGGCTTGCTAGCTTGTAACTGATGCTGAGGCGCGAAAGCTAGGGGAGCGAACGGGATTAGCTACCCGCGTA
+
FGGGFG@FFC<@<AFFGGGGGGDFGGGDFF@CFFGGGFFGFG@CFFEDEDCCFGGGC<F6FFGGEDGGGGGGGGGGGFGDGFCC?E7CFGEFDFFFF<,B?E<=:F:BF<FG9BD@,8C:>BF+:<=FGFGFAABGFE7@CFFGGGFC:>FG@,@<,CC:>DA>>FEFGGGGD@@CFC<BFG?FFGF9C9++5@AC9B/;CC=E***:<9CFGG35=EC7?EGG*97=6)2*<**7>DCD
@M00200:207:000000000-ALC1F:1:1105:14848:10124 1:N:0:5
ATTGGGCTTAAAGCGTGCGCAGGCGGTGGCTCCAGTCAGGTGTGAAATCCCCAGGCTTAACCTGGGAATTGCATTTGAAACTAGGCCGCTAGAGTTTGGCAGAGGGGGGTGGAATTCCACGTGTAGCAGTGAAATGCGTAGAGATGTGGAGGAACACCGATGGCGAAGGCAGCCCCCTGGGCTAAAACTGACGCTCATGCACGAAAGCGTGGGGAGCAAACAGGATTAGATACCCCGGTA
+
GGGGGGGGGGGGGGGGGGGGGGGGGGGGGGGGGGGGGGGGGGGGGGGGGGGGGGGGGGGGGGGGGGGGGGGGGGGGGGGGGGGGGGGGGGGGGGGGGGGGGGFGGGGGGGGGGGGGGGGGGGGGGGGGGGGGGGGGGGGGGGGGFFGGGGGGGGGGGGGGGGGGGGGGGFGGDGCEGGGGGGGGGGGGGGGGGGGGGGGGGGGGEGGGGGGGGGGGGGGGGGGGGGGGGFGGGGGG>7DG
@M00200:207:000000000-ALC1F:1:1105:8797:14768 1:N:0:5
ATTGGGTGTAAAGGGCTTGTAGGCGGTCCGTTAAGTCTGGTGTGAAATCTCCCGGCTCAACTGGGAGGGGTCATCGGATACTGGCGGACTTGAGGTAGGTAGAGGAAAGCAGAATTCCTGGTGTAGCGGTGAAATGCGTAGATATCAGGAGGAATACCAGTGGCGAAGGCGGCTTTCTGGGCCTATCCTGACGCTGAGGAGCGAAAGCGTGGGGAGCAAACCGGATTAGATACCCTGGTA
+
GGGGGGGGGGGGGGGGGGGGGGGGGGGGGGGGGGGGFGGGGGGGGGGGGGGGGGGGGGGGGGGGGGGGGGGGGGGGGGGGGGGGGGGGGGGGGGGGGGGGGGGGGGGGGGGGGGGGGGGGGGGGGGGGGGGGGGGGGGGGGGGGGGGGGGGGGGGGGGGGGGGGGGGGGGGGGGGGGGGGGGGGGGGGGGGGGGGGGGGGGGGGGGGGGGGGGGGGGGCGGGGGGGGGGFGGGGGGFGGG
@M00200:207:000000000-ALC1F:1:1106:6804:5198 1:N:0:5
ACTGGGTATAAAGGGCGCGTAGGCGGCGCGACAAGTCACCTGTGAAATCCCCGGGCTTAACCCGGGGCCTGCAGGCGAAACTGTCGTGCTGGAGTATGGGAGAGGTGCGTGGAATTCCCGGTGTAGCGGTGAAATGCGTAGATATCGGGAGGAACACCTGTGGCGAAAGCGGCGCACTGGACCATAACTGACGCTGAGGCGCGAAAGCTAGGGGAGCAAACAGGATTAGATACCCTGGTA
+
GGGGGGGGFGGGGGGEGGGGGGGGGGGG>FEGGGGGGGGFGGFFGFGGGGGGGGGGGDGGGGGGGGGGGEGGGGGGGGGGGGGGGGGEGGGGGGGGCFGFGGGGGGGGGFGG@CFGGGGGGFG7FCGGGEGGGGGGGGEGGEGFGCFGGDGGGGGGGGGGGGGGGGGGGGGGGGGGGGGGGGGGGFGGGFGFGGGGGGGGGGGGEGGGCGGGGEEGGGGGDCFG4C>FG7FGGGGGGGC7
@M00200:207:000000000-ALC1F:1:1106:27573:11283 1:N:0:5
ATTGGGTGTAAAGCGCGCGTAGGCGGCCAAGTCAGTCGGGTGTGAAAGCCCTCGGCTCAACCGAGGAACTGCGCCCGATACTGCTTGGCTTGAGGTCCGGAGGGGAGAGTGGAATTCCCGGTGGAGCGGTGAAATGCGTAGAGATCGGGAAGAACGCCGGCGGCGAAAGCGACTCTCTGGTCGGAATCTGACGCTGAGGCGCGAAAGCTAGGGGAGCAAACGGGATTAGATACCCTAGTA
+
@EAE@FBFCFFFGFEDGCFFGE@FGCGGGGGEFFGGGGGGCFCGG9EEGFEFFGGGGGFGGGGGDFGFDGFGEGGGGGGF@A<<EFGGGFGGFDFFEEG@:FGGG>FGGFFGGEGCGGCFGEEGDAGGGFGCCGGGFGEGD7F@<CFDE:F@EFFF:FGGGGGGEGEEGFE>CEGGGGGGGGGGEGC69CGEE58CEFGDEEGCCCEFFECFFGEG:CCCGGED5D<FGGFGGGGGGGGD
@M00200:207:000000000-ALC1F:1:1106:18776:18224 1:N:0:5
ACTGGGTTTAAAGCGCGTGTAGGCGGCTGGTTAGGTGTGATGTGAAATCTTCCGGCTCAACCGGAAAACTGCATTGCAAACCGGCCTGGCTAGAGTGCAGGAGAGGGAAGCGGAATTCCAGGTGTAGCGGTGAAATGCGTAGATATCTGGAGGAACACCAGTGGCGAAGGCGGCTTCCTGGCCTGCAACTGACGCTGAGACGCGAAAGCGTGGGGAGCGAACCGGATTAGATACCCTAGTA
+
GGGGGGGGGGGGGGGGGGGGGGGGGGGGGGGGGGGGGGGGGGGGGGGGGGGGGGGGGGGGGGGGGGGGGGGGGGGGGGGGGGGGGGGGGGGGGGGGGGGGGGGGGGGFGGGGGGGGGGGGGGGGGGGGGGGGGGGGGGGGGGGGGGGGGGGGGGGGGGGGGGGGGGGGGGGGGGGGGGGGGGGGGGGGGGGGGGGGGGGGGGGGGGGGGGGGGGGGGGGGGGGGGGGDGGGGGGDGGGGGF
@M00200:207:000000000-ALC1F:1:1106:15444:20648 1:N:0:5
ATTGGGTGTAAAGAGCGCGTAGGCGGTTCCGTAAGTTGGTTGTGAAAGTTCGAGGCTCAACCTCGAAACTGCGTCCAATACTGCGGGGCTGGAGTGCAAGAGAGGCAAGTGGAATTTGCGGTGTAGTAGTGAAATGCGTAGATATCACGAAGAACTCCGATTGCGAAGGCAGCTTACCGTAGCGTTACTGACGCTGAATCTCGAAAGTGCGGGTATCGAACAGGATTAGATACCCCCGTA
+
GGFGGGFEFFGGFGGGGGGGGGEGGGFGGGGFFGFEFFGGGGGGGGGGFGGGGGGGGGGGGGGGGGGEGGGGGGGDGFGGGGGGGGGGGGGGGGGGGGGGGGGDCGEEGGGFGFGGGGGGEGGCGGGGGGGGGFEFGGFGGGGGGGGGGGEGGFGGGGGEEGGGGCEGGGGGGGGGGGEGFGGGCEGGG9FGGGGDDGGGGGGGFCEGGGG58CGGGGGGG5?FGFCCGGFGGCFGG7DG
@M00200:207:000000000-ALC1F:1:1107:17362:1967 1:N:0:5
ACTGGGTGTAAAGGGCGCGTAGGCGGTGCGGTAAGTCACCTGTGAAATCTCTGGGCTCAACTCAGAGCGTGCAGGCGAAACTGCCGTGCTCGAGGGTGGGAGAGGTGCGTGGAATTCCCGGTGTAGCGGTGAAATGCGTAGATATCGGGAGGAACACCTGTGGCGAAAGCGGCGCACTGGACCACATCTGACGCTGAGGCGCGAAAGCTAGGGGAGCAAACAGGATTAGATACCCTAGTA
+
GGGGGGGD@FGGGCGG7F@FGGDFGGF7FE7B7:<EEAFGFCE@AF9FGFFFF8EFFC@DEEFF@FDE@F7FFC8C:CD7FFEGD+BCFFCF7BCCCFD7FD>CCG7FFFCF7AEFGEFEGGE=B9@:<@7<<FGGGGG7FC;ABG@FDEDD@C>,>>FFGFCF@F7C7BFCC8EEGE+;6EFG8E8EGF?FG8E5CFD>EDC*:*:*<+<68*75DF*<EGCF*9D**/?FC79=*):7
@M00200:207:000000000-ALC1F:1:1107:19299:11755 1:N:0:5
ACTGGGTGTAAAGAGCGTGTAGGCGGCTAGATAGGTCCGTTGTGAAAACTCGAGGCTCAACCTCGAGACGTCGATGGAAACCATCTGGCTAGAGTCCGGAAGAGGAGAGTGGAATTCCTGGTGTAGCGGTGAAATGCGCAGATATCAGGAAGAACACCCGTGGCGAAGGCGGCTCTCTGGTACGTGACTGACGCTGAGACGCGAAAGCGTGGGGAGCAAACAGGATTAGATACCCTCGTA
+
GGGGGGGGGGGGGGGGGGGGGGGGGGGGGGGGGGGGGGGGGGGGGGGGGGGGGGGGGGGGGGGGGGGGGGGGGGGGGGGGGGGGGGGGGGGGGGGGGGGGGGGGGGGGGGGGGGGGGGGGGGGGGGGGGGGGGGGGGGGGGGGGGGGGGGGGGGGGGGGGGGGGGGGGGGGGGGGGGGGGGGGGGGGGGGGGGGGGGGGGGGGGGGGGGGGGGGGGGGGGGGGGGGFFFFGGG7DFFEGG
@M00200:207:000000000-ALC1F:1:1107:2714:13855 1:N:0:5
ACTGGGCTTAAAGTGTGCGCAGGCGGCCTCGCAAGTCAAGTGTGAAATCCCCGAGCTCAACTTGGGAATTGCGCTTGAAACTACGGGGCTCGAGTGTGGCAGAGGGAGGTGGAATTCCACGTGTAGCGGTGAAATGCGTAGAGATGTGGAGGAACACCGATGGCGAAGGCAGCCTCCTGGGCCAACACTGACGCTCATGCACGAAAGCGTGGGGAGCAAACAGGATTAGATACCCGAGTA
+
GGGGGGGGGGGGGGGGGGGGGGGGGGGGGGGDGGGGGFFGGGGGGGGGFFGFFEFGGEFGGFFEGGGGGGGGEGGGGGGGGGFEEEGD7BFEEGFGFGGFFGGGGGEECGGGGGGFGFGFCFGGGCDGGGGGGCFFFCCEFGGGGFGDEFGGGFGGGEEGGGEGGGEDCGGGGGGGGGGCFCF*=FCCFBFGG5:EGGGGGGFEGGEGGGGEEGDEDGGFGGGGGG7FC?CFGGGF=:9F
@M00200:207:000000000-ALC1F:1:1108:24425:5856 1:N:0:5
ATTGGGTTTAAAGGGTGTGTAGGCGGTTCTTTAAGTTTGGTGTGAAATCTCCCGGCTCAACCGGGAGGGTGCGCCGAATACTGAGGGACTAGAGTGTGGGAGAGGAAAGTGGAATTCCTGGTGTAGCGGTGAAATGCGTAGATATCAGGAGGAACACCGGTGGTGTAGACGGCTTTCTGGACCATAACTGACGCTGAGACACGAAAGCGTGGGTAGCAAACAGGATTAGATACCCTCGTA
+
GGGGGGGGGGGFGGE9CCGFFGFGGG@FEGGDFFE<C,EFFFGDGGGGGGGGGGGGGGGGC8CFE@EG7FEGCGFGECFGG,FAEFGGGDGDFGFEEDCGDCGGD8FFGG?FFF<FGGGAF8B=FGGGGGGGFB<FGGEGCG9FFGCGGGEGGGGGF7FCF<F>FFGGFFCGCCG7CFFEF8EG7?C8;<CCEGGGGFC?GFGGGGGGGGGDCEGDGGGGDGGG?7FDFFGGE6FGFEBG
@M00200:207:000000000-ALC1F:1:1108:10349:9511 1:N:0:5
ACTGGGTTTAAAGTGTGCGCAGGCGGCCTCGCAAGTCAAGTGTGAAATCCCCGAGCTCAACTTGGGAATTGCGCTTGAAACTACGGGGCTCGAGTGTGGCAGAGGGAGGTGGAATTCCACGTGTAGCGGTGAAATGCGTAGAGATGTGGAGGAACACCGATGGCGAAGGCAGCCTCCTGGGCCAACACTGACGCTCATGCACGAAAGCGTGGGGAGCAAACAGGATTAGATACCCCTGTA
+
GGGGGGGGGGGGGGGGGGGGGGGGGGGGGGGGGGGGGGGGGGGGGGGGGGGGGGGGGGGGGGGGGGGGGGGGGGGGGGGGGGGGGGGGGGGGGGGGGGGGGGGGCFGGGGGGCGGGGGGGG@FGFGGGGGGGGGGGGGGGGGGGGGGDFCFGGGGGGGGGGGGGGGGGDGGGGGGGGGGGGGGG8FFGGGGGGGECGFGGDGGEGGGGGEGGG5/>DCFCC<F*4FGGGFGGDFGGFF?F
@M00200:207:000000000-ALC1F:1:1108:24490:18128 1:N:0:5
ATTGGGTTTAAAGTGCGTGTAGGCGGCGCGGTAAGTCGGGCGTGAAATCCCCGAGCTTAACTCGGGGCGGTCGTTCGAGACTGCCGTGCTAGGGTGCGGGAGGGGGAAGTGGAATTCCCGGTGTAGCGGTGAAATGCGTAGATATCGGGAGGAACACCTGTGGCGAAGGCGGCTTCCTGGACCGTAACCGACGCTGAGGCGCGAAAGCTAGGGGAGCAAACAGGATTAGATACCCTAGTA
+
GGGGGGGGGGGGGGGGGGGGGGGGGGGGGGGGGGGGGGGGGGGGGGGGGFGGGGGGGGGGGGGGGGGGGGGGGFGGGGGGGGGGFGGGGGFGGGGGGGGEEGGGGGGGGGGGGGGGGFGGGGGGGGGGGGGGGGGGGGGGGGGGGGEEEEGGGGGGGGGCGFGGGGGGGGEGGGGFGGF8*8CGGFGE@=?EGDGGGGGFGGGGGGGGGGGGGCE<DDFDFGGG?FGGDFFGGGGGFGFG
@M00200:207:000000000-ALC1F:1:1109:16436:16909 1:N:0:5
ACTGGGTGTAAAGGGCGCGTAGGCGGGCCAGCCAGTCCGGGGTGAAATCTTTCGGCTTAACCGGAAAAGTGCCTTGGATACTGCTGGTCTCGAGGGAGGTAGGGGCAGGTGGAACTTCCGGTGGAGCGGTGAAATGCGTTGATATCGGAAGGAACGCCGGTGGCGAAAGCGACCTGCTGGATCTCTACTGACGCTGAGGCGCGAAAGCTAGGGGAGCGAACGGGATTAGATACCCCAGTA
+
GGGGGGGGGGGGGGGGGGGGGGGGGGGGGGGGGGGGGGGGGGGGGGGGGGGGGGGGGGGGGGGGGGGGGGGGGGGGGGGGGGGGGGGGGGGGFGGDFGGGGGGGGGGGGGGGFGGGGGGGGGGGGGGGGGGGFGGGGGGGGGGGGGGGGGGGGGGDGGGGGGEGGGG:FGGGGGGGGGGGFGGGGGCFGGFGGGEGEFGGGGGGDGGGGGGGGGGGGGGGGGGGGG<C<FGGGGGGGGFG
@M00200:207:000000000-ALC1F:1:1109:6613:18399 1:N:0:5
ACTGGGTGTAAAGCGTGCGCAGGCGGCGGCTCAAGTCAGGTGTGAAATCCCCGGGCTTAACCTGGGAATTGCGCTTGAAACTAGGCCGCTAGAGTGTGGCAGAGGGGGGTGGAATTCCACGTGTAGCAGTGAAATGCGTAGAGATGTGGAGGAACACCGATGGCGAAGGCAGCCCCCTGGGTCAACACTGACGCTCAGGCACGAAAGCGTGGGGAGCAAACAGGATTAGATACCCCCGTA
+
GGGGGGGGGGGGGGGGGGGGGGGGGGGGGGGGGGGGGGGGGGGGGGGGGGGGGGGGGGGGGGGGFGDGFGGGGGGGGGGGGGGGGGGGGGGGGGGGGGGGGGGGGGGGGGGGGGGGGGGGGGGGGGGGGGGGGGGGGGGGEGGGFGGGGGGGGGGGGGGGGGEGGGGGGGGGDFGGGGGGGGGGGGGGGD9CEEGGGGGGGGGGGEGGGGGDG>DGGGGGGGGGGG<C<4CCGGGFGCDD
@M00200:207:000000000-ALC1F:1:1110:2597:15951 1:N:0:5
ACTGGGTGTAAAGGGTCCGTAGGCGGTGCGGCAAGTCGGAAGTGAAATCTCTGGGCTTAACCCAGAGGCTGCTCCCGAAACTGCCGTGCTAGAGGATGAGAGAGGCGAGTGGAATTGCGGGTGTAGCGGTGAAATGCGTAGATATCCGCAGGAACATCCGAGGCGAAAGCGGCTCGCTGGATCATTTCTGACGCTGAGGGACGAAAGCTAGGGGAGCAAACAGGATTAGATACCCCGGTA
+
GGGGGGGGGGGGGGGEGGGGGGGGGGGGGGGGGGGGGGGCFGGGGGGGGFFFGGGGGGGGGGGGGGGGEGGGGGCFGEEFGGGGGGGGGGGGGGGFFGGGGGGGGGGGGGGGD<FGCGDEFGGGGGGGGGGGGGGGGGGGGGGGGGGGGGGGGGGGFGGG>EGGGGGGGGGGGCEEG7EGF<CFGGCFFFGGGGGGDFGDGGGGGGGGGGGGGGFGGGGGGGF=DCGFGFGFGGGGGGGG
@M00200:207:000000000-ALC1F:1:1110:10076:25104 1:N:0:5
ATTGGGTTTAAAGGGCGCGTAGGCGGGATGGCAAGTCGGTCGTGAAATCCTTCGGCTCAACCGAAGAACGTCGATCGATACTGCTGTTCTTGAGGGTTGCAGAGGAGACTGGAATTCCCGGTGTAGCGGTGAAATGTGTAGAGATCGGGAGGAACACCGGTGGCGAAGGCGGGTCTCTGGGCAATTCCTGACGCTGAGGCGCGAAAGCGTGGGGAGAAAACGGGATTAGATACCCTAGTA
+
GGGGFGFGGGFGGGGGGGGEGGGGEGDGEGGGGGGFGGGGBFGGGFFFGGC<FGGGEGGGGDFFGGEFFEGG:FGGGGGGDGGGGD?<FGGGGGGEGCGGGGGGGFGFGGGGG<FGGGGGG@>FCFCFEGCF:BCF@FFCGFGGGGGGDGGGGGGGGGGGGGGGGG@FEGGGC?88C9EC6CCEF9:E7EGGGGCEEGGGDGGGGGGGGC5CCGD5*:<CCCEEGDG?FFCCFCG=FGFC
@M00200:207:000000000-ALC1F:1:1111:20072:5399 1:N:0:5
ACTGGGTTTAAAGGGCGCGTAGGCGGGTTCTCAAGTCCGGGGTGAAATCCTCTCGCTTAACGAGAGAACTGCCCCGGATACTGGGGACCTCGAGGGAGGTAGGGGCATGTGGAACTTCCGGTGGAGCGGTGAAATGCGTAGATATCGGAAGGAACGCCGGTGGCGAAAGCGACGTGCTGGACCTTTTCTGACGCTGAGGCGCGAAAGCCAGGGGAGCAAACGGGATTAGATACCCCTGTA
+
GGGGGGGGGGGGGGGGGGGGGGGGGGGGGGGGGGGGGGGGGGGGGGGGGGGGGGGGGGGGGGGGGGGGGGGGGGGGGDGGGGGGGGGGGGGGEGGGGGGGGGGGGGGGGGGGGGGGGGGGGGGGGGGGGGGGGGGGGGGGGGGGGGGGEGGGFEGCGGGGGGGGGGGGGGGGGGGGGGGGEFGGGGGGGGGGGGGGGGGGGGGCE5=FGFCEDG9EEFGGGGGGGGFFGFGGGGGFFGG=
@M00200:207:000000000-ALC1F:1:1111:18137:8528 1:N:0:5
ATTGGGTTTAAAGGGCTCGTAGGCGGCTAACTAAGTCAGACGTGAAATCCCTCAGCTTAACTGGGGAACTGCGTCTGATACTGGATAGCTTGGATTCGGGAGAGGGATGCGGAATTCCAGGTGTAGCGGTGAAATGCGTAGATATCTGGAGGAACACCGGTGGCGAAGGCGGCATCCTGGACCGATATTGACGCTGAGGAGCGAAAGCTAGGGGAGCAAACGGGATTAGATACCCGAGTA
+
GGGDGGFCEGFGG9FFGGGGGGEFEGGGGEGEFFGEEEFAEFCFFGGGGGGGGEFGF@F9FGEGEDFECEEFECFCCE?CEEEDFF,=FGGGE8FEGGF7FFEEGGGGGGGEDEBFGGGGCBBB9CFGGGEGGCDFGGG@C=<9DFFDDEDCFEFFFGEEFB:FG7*CFCFGGGDG7<FFFGFE*:8:CGCFEGGEEFFGEGEE==EFFGCFD8(*:C6<;C:CD3<@FFCDGGGC7D79
@M00200:207:000000000-ALC1F:1:1111:13677:10471 1:N:0:5
ATTGGGTTTAAAGAGCGCGTAGGCGGTGCGGTGTGTTTGGTGTGAAATCTCCCGGCTCAACCGGGAGGAGCCATCGAAAACTGCCGTGCTGGAGTGCGGAAGAGGGCAGTGGAATTCCCGGTGTAGCGGTGAAATGCGTAGAGATCGGGAGGAACACCTGTGTCGAAGGAGGCTGCCTGGGCCGCAACTGACGCTGAGGCGCGAAAGCTAGGGGAGCAAACAGGATTAGATACCCCCGTA
+
GGGGGGGGGGGGGGGGGGGGGGGGGGGGGGGGGGGGGGGGGGGGGGGGGGGGGGGGGGGGGGGGGGGGGGGGGGGGGGGGGGGGGGGGGGGGGGGGGGGGGGGGGGGGGGGGGGGGGGGGGGGGGGGGGGGGGGGGGGGGGGGGGGGGGGGGGGGGGGGGGGGGGGGGGGGGGGGGGGGGFGGGGGGGGGGGGGGGGGGGGGGGGGGGGGGGGC9EEEFGGGGGGGGFGFGGFGGGFGGG
@M00200:207:000000000-ALC1F:1:1111:18562:15879 1:N:0:5
ACTGGGTATAAAGGGCGCGTAGGCGGCTTGGCAAGTGGATGGTGAAATCCCTCGGCTTAACCGAGGAACTGCCGTCCAAACTGCTTTGCTTGAGGCCGGGAGAGGCGAGTGGAATTCCCAGTGTAGCGGTGAAATGCGTAGATATTGGGAGGAACACCAGTGGCGAAGGCGGCTCGCTGGACCGGTTCTGACGCTGAGGCGCGAAAGCGTGGGGAGCAAACGGGATTAGATACCCGAGTA
+
FEFFFF@F@FFECFGGGCFCFGGC@FGFGGCFFGCGFGFDFCCFGGGFEEF<CFEFGGGGGGGGEGEFFFFGGGEC@:FAFECGGGGGGDFCBFGGDFGDGFDFDEEEEEEGBFGFFFFGFEGDCFGGGBE@CEFFGGEGGGGGDCGGFFFF@CFFFFGFFGGGGFBEDGGGGBECCGEEFGGDG5CEGGDGE55C:@EGEGGD8EEFE;:CEEFGGDGFGDEGGCGFG?GD+07577C5
@M00200:207:000000000-ALC1F:1:1112:8637:2990 1:N:0:5
ACTGGGTTTAAAGGGCGCGTAGGCGGGTGACCAAGTCCGGGGTGAAATCTTTCGGCTTAACCGGAAAAGTGCCTTGGATACTGGTCGTCTCGAGGGTGGCAGGGGCATGTGGAACTTCCGGTGGAGCGGTGAAATGCGTTGATATCGGAAGGAACGCCGGTGGCGAAAGCGACGTGCTGGACCACTACTGACGCTGAGGCGCGAAAGCCAGGGGAGCAAACGGGATTAGATACCCTAGTA
+
GGGGGGGGGGGGGGGGGGGGGGGGGGGGGGGGGGGGGGGGGGGGGGGGGGGGGGGGGGGGGGGGGGGGGGGGGGGGGGGGGGGGGGGGGGGGGGGGGGGGGGGGDEGGGGGGGGGGFGGGGGGGGGGGGGGEFFGGGCFGGGGGGGGGGGGGGGGGGGGGGGGGGGGGGGGGGCEEFGGDFGGGGGGGGGGGGGGGGGGGGGGGGGGGGFGGGGGGGGGGGGGGGGGGGFGGG?FFFGGG
@M00200:207:000000000-ALC1F:1:1112:22720:25052 1:N:0:5
ATTGGGTTTAAAGGGCGCGTAGGCGGGATGGCAAGTCGGTCGTGAAATCCTTCGGCTCAACCGAAGAACGTCGATCGATACTGCTGTTCTTGAGGGTTGCAGAGGAGACTGGAATTCCCGGTGTAGCGGTGAAATGTGTAGAGATCGGGAGGAACACCGGTGGCGAAGGCGGGTCTCTGGGCAATTCCTGACGCTGAGGCGCGAAAGCGTGGGGAGCAAACGGGATTAGATACCCGGGTA
+
GGGGGGEGGGGGGGGGGGGGGFGGGGGGGGGGGGGGGGGGGGGGEGGGGGGGGGGGGGGGGGGGGGGGGGGGGGGGGGGGEGDGGGGGGGGFFGFGGGGCGGGGFGGGGFGGGEGFGGGGGGEGGGGGGEEGGGGGGGGFGGBB9FFFGGGGGCAFGGEGGGGGECCE@CEEGGGGCCGCCC>AFGG?C7FFGGGGDGG*:E5:E5C68**:EECE7:778>CDDGGGGFFGGCF>DC5C
@M00200:207:000000000-ALC1F:1:1113:14493:4367 1:N:0:5
ATTGGGTATAAAGGGCGCGTAGGTGGTTTGATAAGGGTGTGGTGAAAGTCCGGGGCTCAACCCCGGATCTGCCGTGCCGACTGTCAAACTCGAGGACTGTAGAGGCAGACGGAATTCCGGGTGTAGCGGTGGAATGCGTAGAGATCCGGAGGAAGACCGGTGGCGAAGGCGGTCTGCTGGGCAGTTTCTGACACTGATGCGCGACAGCGTGGGGAGCAAACAGGATTAGATACCCGCGTA
+
GGGGGGGGGGGGGGGGGGGGGGGGGGFGGGFGGGGGGGGGGGGGGGGGGGGGGGGGGGGGGGGGGGGGGGGGGGGGGGGGGGGGGGGGGGGGGGGGGGGGGGGGGGGGFFCFEGGGGGGGGGGGGGGGGGGGGGGGGGGGGGGGGGGGGGGGDGFGGGGGGGGGGGGGGGGGGGGGGGGGGGGGGGGGGGGGGGGGGGGGGGGGGGCGGGGGGGGGGGGGGGGGGGDGGFFGGGGGBGFG
@M00200:207:000000000-ALC1F:1:1113:17345:4617 1:N:0:5
ACTGGGTTTAAAGGGTTCGTAGGCGGTGCGGCAAGTTGGGAGTGAAATCTCTGGGCTTAACCCAGAGGCTGCTTCCAAAACTGCTGTGCTTGAGTGTGGGAGAGGCGCGTGGAATTGCAGGTGTAGCGGTGAAATGCGTAGATATCTGCAGGAACACCCGTGGCGAAAGCGGCGCGCTGGACCACAACTGACGCTGAGGAACGAAAGCTAGGGGAGCAAACAGGATTAGATACCCTCGTA
+
GGGGGGGGGGGGGGGGGGGGGGGGGGGGGGGGGGGGGGGGGGGGGGGGGGGGGGGGGGGGGGGGGGGGGGGGGGGGGGGGGGGGGGGGGGGGGGGGGGGGGGGGGGGGGGGGGGGGGGGGGGGGGGGGGGGGGGGGGGGGGGGGGGGGGGGGGGGGGGGGGGGGGGGGGGGGGGGGGGGGGGGGGGGGFGGGGGGGGGFFGGGGGDGGGGGGGGGGGGFFGGGGGFGGGFGGGDGGFGFG
@M00200:207:000000000-ALC1F:1:1113:28135:9699 1:N:0:5
ACTGGGTTTAAAGGGCGTGTAGGCGGTTGGTTAAGTCGGGTGTGAAAGCCTGGGGCTCAGCCCCAGAAGTGCATCCGAAACTAGCCAGCTAGAGCGCGATAGAGGAGGGTGGAATTCCTGGTGTAGCGGTGAAATGCGTAGATATCAGGAGGAACACCGGCGGCGAAGGCGGCCCTCTGGATCGTTGCTGACGCTGAGACGCGAAAGCGTGGGGAGCAAACAGGATTAGATACCCGTGTA
+
GGGGGGGGGGGGGGGGGGGGGGGGGGGGGGGGGGGGGGGGGGGGGGGGGGGFGGGGGFGGGGGGGGGGGGGGGGGFGGGGGGGGGGFFGGGGGGAFGGGGGGGGGGGGGGGGGGGGGGGGGGGGGGGGGGGFGGGFGGGGGGGGGGGGGGGGG:DFGDEDEGGGGGGGGGGGGG>FGGGGGGGGGCFGGGGGDGGGGGGGGGGGGGGGGGGGGGGGGGGGGGGGGDG=CFFFGGCGFGFG
@M00200:207:000000000-ALC1F:1:1113:8045:11158 1:N:0:5
ACTGGGCATAAAGGGTGCGTAGACGGGTAGGCAAGTTAGTTGTGAAATCCCTCGGCTTAACTGAGGAACTGCAACTAAAACTGCAAATCTTGAGTACAGGAGAGGTAAGTGGAATTCCTAGTGTAGCGGTGAAATGCGTAGATATTAGGAGGAACACCAGTGGCGAAGGCGACTTACTGGACTGAAACTGACGTTGAGGCACGAAAGTGTGGGGAGCAAACAGGATTAGATACCCGCGTA
+
GGGGGGGGGGGGGGGGGGGGGGGGGGGGEGGGGGGGGGGGGGGGGGGGGGGGGGGGGGGGGGGGGGGGGGGGGGGGGGGGGGGGGGGGGGGGGGGGGGGGGGGGGGGGGGGGGGGGGGGGGGGGGGGGGGGGGGGGGGGGGCFGGGGGGGGGGGGGGGGGGFGGGGGGGGGEGGGGGGGCFGFGGGGGGGGGGGFGGGGGGGGGEGGGGGGGGGGGGGGGGGGGGGFGGFGGCFGGFGFG
@M00200:207:000000000-ALC1F:1:1114:11323:10980 1:N:0:5
ACTGGGTTTAAAGGGCGCGTAGGTGGCCTGAGAAGTAGGGGGTGAAATCTCGCGGCTCAACTGCGAGGCTGCCTCCTAAACTGCCGGGCTCGAGCAGAGTAGAGGCAGGTGGAATTCCCGGTGTAGCGGTGGAATGCGTAGAGATCGGGAAGAACATCGGTGGCGAAGGCGGCCTGCTGGGCTCTTGCTGACACTGAGGCGCGACAGCGTGGGGAGCAAACAGGATTAGATACCCGCGTA
+
GGGGGGGGG@FFGGGGGGGGGGGGGGGGGGFGF@FEGFGGGGFGGGGGGFGFEEEGFCFGGGGGGGGGGGGGGGGGGGGGGGGGGGDGGGGGGGGGGGGGGGFFGGGGGGFGGFGGEGGGECCGGGGEGFFGGGGGGGGGEEGFDCFEE::><FGGCGFDGGECFFEGGFEEGEGGGGGGCGFGFFFGCF9:@FFG7?@@EGGGGEGGGGGGGGDEDGFF=CFGFGFF97:>CFGGGGFC
@M00200:207:000000000-ALC1F:1:1114:5727:11214 1:N:0:5
ATTGGGTTTAAAGGGTCCGTAGGCGGTGTGGCAAGTCGGGAGTGAAATCTCTGGGCTTAACCCAGAGGCTGCTTCCGAAACTGCCATGCTGGAGTGTGGGAGAGGCGAGTGGAATTGCAGGTGTAGCGGTGAAATGCGTAGATATCTGCAGGAACACCCGTGGCGAAGGCGGCTCGCTGGACCACAACTGACGCTGAGGGACGAAAGCTAGGGGAGCAAACAGGATTAGATACCCGAGTA
+
GGGGGGGGGGGGGGGGGGGGGGGGGGGGGGGGGGGGGGGGGGGGGGGGGGGGGGFGGGGGGGGGGGGGGGGGGGGGGGGE=FGGGGGGGGGGGGGGGGGGGGGGGGGGGGGGGGGGGGGGGGGGGGGGGGGGGGFGGGGGGGGGGGGGGEGGGGFGGGGGGGGGGGEEGCFGGGGGGGEGGGGGGF>CGGGGGGGE5C18AFGC:AECFGGGGGGDGFGGGGFGFGF@FFGG?CFGGGFG
@M00200:207:000000000-ALC1F:1:1115:15099:4763 1:N:0:5
ATTGGGTTTAAAGGGCGCGCAGGCGGCCATTCAAGTCAGATGTGAAAGCCCCGGGCTCAACCTGGGAATAGCATTTGGGACTGAGTGGCTAGAGATCGGGAGAGGAGGGTGGAATTCCCAGTGTAGAGGTGAAATTCGTAGATATTGGGAAGAACACCGGTGGCGAAGGCGGCTCTCTGGACCGATACTGACGCTGAGGCGCGAAAGCGTGGGGAGCAAACAGGATTAGATACCCCAGTA
+
GGGGGGGGGFGGGGGGGGGGGGGGGGGGEGGGGGGGGGGGGGGGGGGGGGGGGGGGGGGGGGGGFGGGGGGFGGGGFFGGGGGGGGFGGGGGGGGAFGGGGGDGGGGCEGGDGGGGGFGGGFEFFGGGGGGGGGGGGGGGGGFGGFGGGGGGGFGGGGGGGGGGGGGGGGGGGEGGGGGGGGGGGGCEGGGCEGGGGGGGGGGGGGGGGGGGGGGGGGGGGGGGGGGFGFGGGGGGGGFF
@M00200:207:000000000-ALC1F:1:1115:12493:15825 1:N:0:5
ACTGGGTTTAAAGTGCGTGTAGGCGGCTGGTTAGGTGTGATGTGAAATCTTCCGGCTCAACCGGAAAACTGCATTGCAAACCGGCCTGGCTAGAGTGCAGGAGAGGGAAGCGGAATTCCAGGTGTAGCGGTGAAATGCGTAGATATCTGGAGGAACACCAGTGGCGAAGGCGGCTTCCTGGCCTGCAACTGACGCTGAGACGCGAAAGCGTGGGGAGCGAACCGGATTAGATACCCCAGTA
+
GGGGGGGGGFGGGGGGGGGGGGGGGGGGGGGGGGGFFFGGGGGGGGGGGGF9FGGGDFGGGGGGGGGGGGGGGGGGGGGGGGGGGGGGGGGGGGGGGGFGGGGFGGGGGGGGGGGGGGGGGGGGGGGGGGGGGGFGGGGGGGGGGGFFGGCFGGGGGGGGGGGGDGDEGGGGGGGGFGGGGGGGGGGGGGGGGGGGGCFGFGGGGGGGGEGGGGDCCD**29D)7CD@?<GGGGCFGGBC?
@M00200:207:000000000-ALC1F:1:1116:20071:4937 1:N:0:5
ATTGGGTTTAAAGGGTGTGTAGGCGGTTCTCTAAGTCTGGTGTGAAATCTCCCGGCTCAACTGGGAGGGTGCGCCGGAAACTGGAGGGCTAGAGTGCGGGATGGGAGAGTGGAATTCCTGGTGTAGCGGTGAAATGCGTAGATATCAGGAGGAACACCTGTGGTGTAGACGGCTCTCTGGACCGCAACTGACGCTGAAACACGAAAGCGTGGGTAGCAAACAGGATTAGATACCCGCGTA
+
GGFGGGFFGFGGGGGGGGGGGGGGGGGGGGGGGGGGGGGGGGGGGGGGGGGGGGGGEGGFGGGGGGGGGGGGGGGGGGGGGGGGGGGGGGGGGGGGGGGGGGDGGGGGGGGGGGGGGGGGGGGGGGGGGGGGGGGGGGGGGGGGGGGGGGGGGGGGGGGGFGGGGGGGGFDGEGGGGFFCFGGGGGGGGGGGGGGGGGGGGGGGGEGGGGGGDEGGGGGGGGGGF4>?@AGGGGGF>DGD
@M00200:207:000000000-ALC1F:1:1116:14313:6776 1:N:0:5
ATTGGGTTTAAAGGGCTCGTAGGTGGCCAACTAAGTCAGACGTGAAATCCCTCAGCTTAACTGGGGAACTGCGTCTGATACTGGATGGCTTGAGATTGGGAGAGGGATGCGGAATTCCAGGTGTAGCGGTGAAATGCGTAGATATCTGGAGGAACACCGGTGGCGAAGGCGGCATCCTGGACCAACACTGACACTGAGGAGCGAAAGCCAGGGGAGCAAACGGGATTAGATACCCTTGTA
+
GGGGGGGGGGGGGGGGGGGGGGGGGGGGGGGGGGGGGGGGGGGGGGGGGGGGGGGGGGGGGGGGGGGGGGGGGGGGGGGGGGGGGGGGGGGGGGGGGGGGGGGGGGGGGGGGGGGGGGGGGGGGGGGGGGGGGGGGGGGGGGGGGGGGGGGGGGGGGGGGGGGGGGGGGGGGGGGGGGGGGGGGGGGGGGGGGGGGGGGGGGGGGDGGFGGGGDGGGGGGDGGGFGGFGBGGGGGFFGFF
@M00200:207:000000000-ALC1F:1:1116:10487:14255 1:N:0:5
ACTGGGCTTAAAGGGCGCGTAGGCGGGATGGCAAGTCGGTCGTGAAATCCTTCGGCTCAACCGAAGAACGTCGATCGATACTGCTGTTCTTGAGGGTTGCAGAGGAGACTGGAATTCCCGGTGTAGCGGTGAAATGTGTAGAGATCGGGAGGAACACCGGTGGCGAAGGCGGGTCTCTGGGCAATTCCTGACGCTGAGGCGCGAAAGCGTGGGGAGCAAACGGGATTAGATACCCGAGTA
+
GGGGGGGGGGGGGGGGGGGGGGGGGGGGGGGGGGGGGGGGGGGGGGGGGGGGGGGGGGGGGGGGGGGGGGGGGGGGGGGGGGGGGGGGGGGGGGGGGGGGGGGGGGDGGGGGGGGGGGGGGGGGGGGGGGGGGGGGGGGGGGGFGGGGGGGGGGGGGGGGGGGGGGGGGGGGGGGGGGGGGGGGGGCGGG:FGGGGGGGGGGGGGGGGGGGGGGGDGGFFFDGGBCGFGBFGGGGFFGGG
@M00200:207:000000000-ALC1F:1:1118:18059:8753 1:N:0:5
ATTGGGTTTAAAGGGCGCGTAGGCGGGTGATCAAGTCAGGGGTGAAATCTTTCGGCTCAACCGGAAAAGTGCCTTTGATACTGATCATCTCGAGGGAGGTAGGGGCATGTGGAACTTCCGGTGGAGCGGTGAAATGCGTAGATATCGGAAGGAACGCCGGTGGCGAAAGCGACGTGCTGGACCTTTTCTGACGCTGAGGCGCGAAAGCCAGGGGAGCAAACGGGATTAGATACCCCAGTA
+
GGGGGGGGGGGGGGGGGGGGGGGGGGGGGGGGGGGGGGGGGGGGGGGGGGGGGGGGGGGGGGGGGGGGGGGGGGGGGGGGGGGGGGGGGGGGGGGGFGGGGGGGGGGGGGGGGGGGGGGGGGGGGGGGGGGGGGGGGGGGGGGGGGGGGGGGGGGGGGGGGGGGGGGGGGGGGGGGGGGGGGGGGGGGGGGGGGGGGGGGGGGGGGGGGGGGGGGGF(1EGGGF;9GGGFGGGGGGGGFG
@M00200:207:000000000-ALC1F:1:1118:24474:11416 1:N:0:5
ATTGGGCTTAAAGGGCTTGTAGGCGGTCCGTTAAGTCTGGTGTGAAATCTCCCGGCTCAACTGGGAGGGGTCATCGGATACTGGCGGACTAGAGGTGGGTAGAGGAAAGCAGAATTCCTGGTGTAGCGGTGAAATGCGTAGATATCAGGAGGAATACCAGTGGCGAAGGCGGCTTTCTGGGCCTATCCTGACGCTGAGGAGCGAAAGCGTGGGGAGCAAACCGGATTAGATACCCCAGTA
+
GGGGGGGGGGGGGGGGGGGGGGGGGGGGGGGGGGGGGGGGGGGGGGGGGGGGGGGGGGGGGGGGGGGGGGGGGGGGGGGGGGGGGGGGGGGGGGGFGGGGGGGGGGGGGGGGGGGGGGGGGGGGGGGGGGGGGGGGGGGGGGGGGGFGGGGEGGGGGGGGGGGGGGGGGGGGGGGGGGGGGGGGGGGGGFGFGGGGGGGGGGGGGGGGDEGGGDCGF(.<CFEF*(9FGFFFC94>DGFG
@M00200:207:000000000-ALC1F:1:1118:2473:14910 1:N:0:5
ACTGGGCTTAAAGGGTTCGTAGGCGGTGCGGTAAGTCGGAAGTGAAATCTCTGGGCTTAACTCAGAGGCTGCTTTCGAAACTGCCGTGCTGGAGTGCGGGAGAGGCGAGTGGAATTGCAGGTGTAGCGGTGAAATGCGTAGATATCTGCAGGAACACCCGTGGCGAAGGCGGCTCGCTGGACCGCAACTGACGCTGAGGAACGAAAGCTAGGGGAGCAAACAGGATTAGATACCCCTGTA
+
GFG<FFGGFEGGGGDGGDGGGG;FF:CF@F:FEGGGGGGG@FCGGFGFGGGFFGFFGFF@FFGD<C@DGGGEF,CFDCDFGGFGFGGEECFGGGGEGGGG=EE@EGGEG+DEGDFGC?DFFF8FGFF=FFEFGGFD=C3FEEFCCFFFGCCF77>FGGGGGGEGGGD>EGGGGEGGGEGDFCFGGGGGGGFG>EC8E>CCGGGGGGGEGG9C8=ED;-4AGGF(2)0>4BFG?*9>9F@7
@M00200:207:000000000-ALC1F:1:1119:25914:4168 1:N:0:5
ATTGGGCTTAAAGGGCGCGTAGGCGGCCTTGCGTGTCTTTCGTGAAATCCCTCGGCTTAACTGAGGACGTGCGGAAGAAACTGCAGGGCTTGAGTCCGGGAGAGGGGGGTGGAATTCCCAGTGTAGCGGTGAAATGCGTAGATATTGGGAGGAACACCGGTGGCGAAGGCGGCCCCCTGGACCGGTACTGACGCTGAGGCGCGAAAGCGTGGGGAGCAAACGGGATTAGATACCCTGGTA
+
GGGGGGGGGGGGGGGGGGGGGGGGGGDGGCCEFGGGGGGGGGGGGGGGGGG@FGGGGGGGGGGGGGGGGGGGGGD:FGGGGGGGGFFEGGGGGGG<FGGGGGGGGGGEGGGGGGGGGGGGGFFGGGGGGGGGGGGGGGGGGGFGGGGGFGGGGGGGGGGGGGGGGGGGGGGGE:ECGGGGFGF88:?EGGGGGGGGGGGGGGGGGGEGGGGGGGGDGFGGFDCGCGFGGFGGGGDCFGFG
@M00200:207:000000000-ALC1F:1:1119:16985:17410 1:N:0:5
ACTGGGTTTAAAGGGTTCGTAGGCGGTGTGGCAAGTCGGGAGTGAAATCTATGGGCTTAACCCATAGGCTGCTTCCGAAACTGCTGTGCTTGAGTGTGGGAGAGGCGCGTGGAATTGCAGGTGTAGCGGTGAAATGCGTAGATATCTGCAGGAACACCCGTGGCGAAAGCGGCGCGCTGGACCACAACTGACGCTGAGGAACGAAAGCTAGGGGAGCAAACAGGATTAGATACCCTAGTA
+
GGGGGGGGGGGGGGGGGGGGGGGGGGGGGGGGGGGGGGGGGGGGGGGGGGGGGGGGGGGGGGGGGGGGGGGGGGGGGGGGGGGGGGGGGGGGGGGGGGGGGGGGGGGGGFGGGGGDGGGGGGGGGGGGGGGGGGGGGGGGGGGGGGGGGGGGGGGGGGGGGGGGGGGGGGGGGGGGGGGGGGGGGGGGGGGGGGGGGGGGGGGGGGGGGGGGGGGGGGGGGGGFGGGGFFGGGGGGGGFD
@M00200:207:000000000-ALC1F:1:1119:15488:19448 1:N:0:5
ATTGGGTTTAAAGCGCGTGTAGGCGGACTGGTGTGTCGGATGTGAAAGCCCTGGGCTCAACCCAGGAACTGCATTCGAAACTGCCAGCCTTGAGTGGTGGAGAGGGAAGTGGAATTCCTGGTGTAGAGGTGAAATTCGTAGATATCAGGAGGAACACCAGTGGCGAAGGCGGCTTCCTGGACACCAACTGACGCTGAGACGCGAAAGCGTGGGGAGCAAACAGGATTAGATACCCCAGTA
+
GGGGGGFFGGGGGGGGGFGGGFGCGGGGGGGGGGGGGGGGGGGGGGGGGGGGGGGGGGGGGGGGGGGGGGGGCGFGGGGGGGGGGGGGGGGGGGGGGFGGFGGCEGFGGGGGGGGBFFGGGFAFGGGGGGGGGGFFGGGGGGGGGFGGGGGGGGGGGGGGGGGGGGGGGGGGGGGGGGGGFFFGGGGGGGGGGGGGGGGGGGGGCGGGGGGGGGGGGFCC=FGCGGGGGFDGGGGGDG@G
@M00200:207:000000000-ALC1F:1:2101:22908:17342 1:N:0:5
ATTGGGTATAAAGCGCGTGTAGGCGGCTGGTTAGGTGTGATGTGAAATCTTCCGGCTCAACCGGAAAACTGCATTGCAAACCGGCCTGGCTAGAGTGCAGGAGAGGGAAGCGGAATTCCAGGTGTAGCGGTGAAATGCGTAGATATCTGGAGGAACACCAGTGGCGAAGGCGGCTTCCTGGCCTGCAACTGACGCTGAGACGCGAAAGCGTGGGGAGCGAACCGGATTAGATACCCGAGTA
+
GGGGGGGGGGGGGGGGGGGGGGGGGGGGGGGGGGGGGGGGGGGGGGGGGGGGGGGGGGGGGGGGGGGGGGGGGGGGGGGGGGGGGGGGGGGGGGGGGGGGGGGGGGGGGGGGFFGGGGGGGGGGGGGGGGGGGGGGGGGGGGGGGGGGGGGGGGGGGGGGGGGGGGGGGGGGGGGGGGFFFFGGGGGGGGGGGGGGGEGGGGGGGEGGGGGGGGGGGGGGGDGG>;B>FF4BFGFFEFFF:
@M00200:207:000000000-ALC1F:1:2102:17921:3434 1:N:0:5
ACTGGGCTTAAAGGGCGCGTAGGCGGCGCGATAAGTTGGGCGTGAAAGGCCCGGGCTCAACCCGGGGACTGCGCTTGATACTGTCGCGCTGTGAGTCCGGGAGAGGATGGCGGAATTCCCAGTGTAGAGGTGAAATTCGTAGATATTGGGAAGAACACCGGTGGCGAAGGCGGCCATCTGGACCGGCACTGACGCTGAGGCGCGAAAGCGTGGGGAGCAAACAGGATTAGATACCCCCGTA
+
GGFGGGGCFFGGGGGGGGGGGGGGGGGGGG@@FGGGGGGGFGGGGGGGGGGGGGGGGGGGGGGGEGDGFGGGGGGGGGGGGGGGFGGGDEGGGGGGGGGGGEGGGGFBCC@GGGGGGGGGGGGGGGGGGGGGGGGGGGGGGGGGGGGGGGG:FGGGGGGGG8DGGGGGGGGGG5EGGGGGGGGGGGGEEGGGGGGGGCEFCGGGGGGGGGEEC=CE7CFGFCECG577CFGDF:CDFGGGF
@M00200:207:000000000-ALC1F:1:2102:12132:6304 1:N:0:5
ACTGGGTATAAAGGGCGCGTAGGTGGCGGGATAAGCGTGCGGTGAAAGCCCGGGGCTCAACTCCGGGTCTGCCGTGCGGACTGTCTTGCTCGAGCGTAGTAGAGGCAGGTGGAATTCCGGGTGCAGCGGTGGACTGCGTAGAGACCCGGAAGAACACCGGTCGCGAAGGCGGCCTGCTGGGCTACTGCTGACACTGAGGCGCGACAGCGTGGGGCGCAAACAGGATTCGATACCCCAGTACGAC
+
EFGG8-EAFF9F<C@@@CGG@FGFFDGC:@+@CCCF6B@FEGGGGGCA<6DFCC=FFGF,AEF==F@=F8AFF788C:7+CCD?EFGFF,<B>B=@F+=B<3C<DF:CCG<F7FC@FCF7CFG*@CFEEGGG7,,88<<:<:CC,=FGG*CCF,4<FFFGE3:BCCG/8C8CGEG8>FF:*;6AFFGGG?+;:<FF7<8CEGC:C8EEGC85*:*2*5*/17FD4>>*/**/:+995*9:*5((
@M00200:207:000000000-ALC1F:1:2102:15008:19820 1:N:0:5
ATTGGGTTTAAAGCGCACGTAGGCGGATGTGCCAGTCAGGGGTGAAATCCCGGAGCTCAACTTCGGAACTGCCTCTGATACAGCACGTCTCGAGTCCGATAGAGGTGGGTGGAATTCCTAGTGTAGAGGTGAAATTCGTAGATATTAGGAAGAACACCGGTGGCGAAGGCGGCCCACTGGATCGGTACTGACGCTGAGGTGCGAAAGCGTGGGGAGCAAACAGGATTAGATACCCTTGTA
+
GGGGGGGGGGGGGGGGGGGGGGGGGGGGGGGGGGGGGGGGGGGGGGGGGGGGGGGGGGGGGGGGGGGGGGGGGGGGGGGGGGGGGGGGGGGGGGGGGGGGGGGGGGGGGGGGGGGGGGGGGGGGGGGGGGGGGGGGGGGGGGGGGGGGGGGGGGGGGGGGG+=@FGGGGGGGGGGEGGGGGGGGGGGGGGGGGGGGGGGGGGGGGGGGGGGGGGGGGGFFGGGGGGGGGFGGG7<FGGGG
@M00200:207:000000000-ALC1F:1:2103:9205:5758 1:N:0:5
ATTGGGCATAAAGGGCGCGTAGGCGGGGATGTAAGTCAGGTGTGAAATACCAAAGCTCAACTTTGGTGCTGCATTTGAAACTGCATTTCTTGAGGACTGACGGAGAAAGCGGAATTCCATGTGTAGCGGTGAAATGCGTAGATACATGGAGGAACACCGGTGGCGAAAGCGGCTTTCTAGTTTTTACCTGACGCTGAGGCGCGAGAGCAAGGGGAGCAAACAGGATTAGATACCCCAGTA
+
GGGGGGGGGGGGGGGGGGGGGGGGGGGGGGGGGGGGGGGGGGGGGGGGGGGGGGGGGGGGGGGGGGGGGGGGGGGGGGGGGGGGGGGGGGGGGGGGGGGGGGGGGGGGGGGGGGGGGGGGGGGGGGGGGGGGGGGGGGGGDGGGGGGGGGGGGGGGGGGGG1;FGGGGGGGDGGGGGGGGGGGFGGGGGGECEEGGG7:CEGGGGGGGGGGFGGGGGGFGGGGGGGGGGFGGGGCGGGGG
@M00200:207:000000000-ALC1F:1:2104:18590:6189 1:N:0:5
ATTGGGCTTAAAGGGCGTGTAGGCGGTCGGCCAAGTCTGGTGTGAAATCCCGGAGCTCAGCTCCGGAAGTGCACTGGAAACTAGTCGGCTGGAGCGCGAGAGAGGAGGGTGGAATTCCTGGTGTAGCGGTGAAATGCGTAGATATCAGGAGGAACACCAGCGGCGAAGGCGGCCCTCTGGCTCGCTGCTGACGCTGAGACGCGAAAGCGTGGGGAGCAAACAGGATTAGATACCCCAGTA
+
GGGGGGGGGGGGGGGGGGGGGGGGGGGGGGGGGGGGGGGGGGGGGGGGGGGGGGGGGGGGGGGGGGEGGGGGGGGGGGGGGGGEGGGGGGGGGGGGGGGGGGGGGGGGGGGGGGGGGGGGGGGGGGGGGGGGGGGGGGGGGGGGGGGGGGGGGGGGGGGGGFGGGGGGGGGGBBGGGGGGGGGGGGGGGGGGGGGGGGGGDGGDGGGGGGGGGCCEGGCFGGGGGGGGGGGGGGGGGGGG
@M00200:207:000000000-ALC1F:1:2104:26159:7765 1:N:0:5
ATTGGGTTTAAAGGGTCCGTAGGCGGTGCGGCAAGTCGATAGTGAAATCTCTGGGCTTAACCCAGAGGCTGCTAACGAAACTGCCGTGCTAGAGTGTGAGAGAGGCGAGTGGAATTACGGGTGTAGCGGTGAAATGCGTAGATATCCGTAGGAACATCCGAGGCGAAAGCGGCTCGCTGGATCACAACTGACGCTGAGGGACGAAAGCTAGGGGAGCAAACAGGATTAGATACCCCAGTA
+
GGGGGGGGGGGGGGGGGGGGGGGGGGGDGGGGGGGGGGGGGGGGGGGGGGGGGGGGGGGGGGGGGGGGGGGGGGGGGGGFFGG=FGGGGGGGGGGGGGGGGGGGGGGGGGGGGGGGGGGGGGGGGGGGGGGGGGGGGGGGGGGFGGGGGGGGGGGGGGGGGGGGGGGGGGGDC?EGGGGGGGGGGGGGGGGGGGGGGGGGGGGGGGGGGGGGGGDGGGGGGGGGGGGGGGGGGGGGGGGG
@M00200:207:000000000-ALC1F:1:2104:22238:21216 1:N:0:5
ATTGGGTTTAAAGGGCGCGTAGGCGGTCTTGTAAGTCCCGTGTGAAATCCCTCGGCTCAACTGAGGAATTGCACGGGAAACTGCTTGGCTTGAGTTCGGGAGAGGGACGTGGAATTCCGGGTGTAGAGGTGAAATTCGTAGATATCGGGAGGAACACCAGTGGCGAAGGCGGAGACCTGGGCCGATACTGACGCTGAGGTACGAAAGCGTGGGGAGCAAACAGGATTAGATACCCGCGTA
+
FGGGGGGEEGFFGGGGGEGGGGDGGGGGGGFGGGGGGGGGGGGGGGGGGGGGGGGGGGGGGFGGGGFGFGGGGGGGGEGGGGGGGGGGGGGFGGGGGGGGGGGGDGGGEGGGGGGGGGGGDGG@FGFFCFFGGGGGFFGFGGGGGGGGGGDEGGGGGGGGGGGGGGGGGGGG<?FGECFGGGCEGGGGCFFGGGGG5CGGGGGGFCEFE8AECEEG5CGFGGGGGF7=CFGC786=DGGC
@M00200:207:000000000-ALC1F:1:2105:22757:3245 1:N:0:5
ATTGGGTTTAAAGGGTTCGTAGGCGGTGCGGCAAGTTGGGAGTGAAATCTCTGGGCTTAACCCAGAGGCTGCTTCCAAAACTGCTGTGCTTGAGTGTGGGAGAGGCGCGTGGAATTGCAGGTGTAGCGGTGAAATGCGTAGATATCTGCAGGAACACCCGTGGCGAAAGCGGCGCGCTGGACCACAACTGACGCTGAGGAACGAAAGCTAGGGGAGCAAACAGGATTAGATACCCGAGTA
+
GGGGGGGGGGGGGGGGGGGGGGGGGGGGGGGGGGGGGGGGGGGGGGGGGGGGGGGGGGGGGGGGGGGGGGGGGGGGGGGGGGGFGGGGGGGGGGGGFGGGGGGDGGGGGGGGGGGGGGGGGGGGGGGGGGGGGGGGGGGGGGGGGGGGGGGGGGGGGGGGGGGGGGGGGGGGGGGGGGGGGGGGGGGGGGGGGGGGGGGGFCEGGGGGGGGGGGGGDEGGGGGG<?FFGGGGGGFGGGGG
@M00200:207:000000000-ALC1F:1:2105:25152:8977 1:N:0:5
ACTGGGCGTAAAGGGTTCGTAGGTGGTGCGGTAAGTTGGGAGTGAAATCTCTGGGCTTAACTCAGGGGCTGCTTTCAAAACTGCCGTGCTCGAGTGCGAGAGAGGCCAGTGGAATTGCAGGTGTAGCGGTGAAATGCGTAGATATCTGCAGGAACACCCGTGGCGAAGGCGGCTGGCTGGATCGCAACTGACACTGAGGAACGAAAGCTAGGGGAGCAAACAGGATTAGATACCCCTGTA
+
GGGGGGGGGGGGGGGGGGGGGGGGGGGGGGGGGGGFGGGGGGGGGGGGGGGGGGGGGGGGGGGGGGGGGGGGGGGGFGGGGGG<FFGGGGGGGGGGGGGGGGGGGGGGGFGGGGGGGGGGGGGGGGGGGGGGGGGGGGGGGGGGGGGGGGGGGGGGGGGGGGGGGGDGGGGGGGGGGGGGGGGGGGGGGGDFFGFGGGGGGGGGGGGFFFGGGGGGGGGGGGGGGGGGGGGGFGFFFGGG
@M00200:207:000000000-ALC1F:1:2105:21830:17044 1:N:0:5
ACTGGGTTTAAAGGGCGCGTAGGTGGTTTGATAAGGGTGTGGTGAAAGTCCGGGGCTCAACCCCGGATCTGCCGTGCCGACTGTCAAACTCGAGGACTGTAGAGGCAGACGGAATTCCGGGTGTAGCGGTGGAATGCGTAGAGATCCGGAGGAAGACCGGTGGCGAAGGCGGTCTGCTGGGCAGTTTCTGACACTGAGGCGCGACAGCGTGGGGAGCAAACAGGATTAGATACCCTAGTA
+
GGGGGGGGGGGGGGGGGDFFGGGGGGGGGGGGGGGGGFGGGGGGGGGGGGGGGGGGGGFGGFGGGGGGGGGGFGGGGGGGGGG?FGGGGGGGGGGGGGGGGFGGGGGGGGGGGGGGFFGGGGGGGGGGGGGGGGGGGGGGGGGGG@FGGGGGGGGGGGGGGGGGGGGGGGGGGGGGGGGGGGFEGF?<EGGGGGGGGGFGGGGGGGGGGGGGGDGGGGGGGGFGGGGGGGGGG?FGFF:C
@M00200:207:000000000-ALC1F:1:2106:7948:10018 1:N:0:5
ATTGGGTTTAAAGGGCGCGTAGGCGGTACGGTAAGTCACCTGTGAAACCTCTGGGCTTAACTCAGAGCCTGCAGGCGAAACTGCCGTGCTGGAGGGTGGGAGAGGTGCGTGGAATTCCCGGTGTAGCGGTGAAATGCGTAGATATCGGGAGGAACACCTGTGGCGAAAGCGGCGCACTGGACCACTACTGACGCTGAGGCGCGAAAGCTAGGGGAGCAAACAGGATTAGATACCCTTGTA
+
GGGGGGCCGGGGGGGGGGGGGGGGGGGDGGDEFFGGGFECFGGGGGGCF8E9CAFGGGGGGGA<DDGGGGGGGF8>FGEGGGGCFGCEGGGGGGD=FGGDGGGEGGGGGGGGGGGFGFGGFGFGGGGGGGGGGGGGGDGGGGGGGDEFEGGGGGGGGGCFGFFGGGG7FFGGGEC8EGG7C79F78B<FC?FGGGGGGGGGGGGG5EG++AFGDGGGGGGGGGGGGGGGFGFGGGF*5CG
@M00200:207:000000000-ALC1F:1:2106:18581:14420 1:N:0:5
ACTGGGTTTAAAGCGCGCGTAGGCGGCTATGTAAGTCGGGTGTGAAATCCCTCGGCTCAACCGAGGAACTGCGCTCGATACTGCAAGGCTTGAGGTCTGGAGGGGAGAGTGGAATTCCCGGTGGAGCGGTGAAATGCGTAGAGATCGGGAAGAACGCCGGCGGCGAAAGCGACTCTCTGGTCAGACCCTGACGCTGAGGCGCGAAAGCTAGGGGAGCAAACGGGATTAGATACCCTAGTA
+
GGGGGGGGGGGGGGGGGGGGGGGGGGGGGGGGGGGGGGGGGGGGGGGGGGGGGGGGGGGGGGGGGGGFFFGGGGGGGGGGGGGGGGGGGGGGGGGGGGGGGGGGGGGGGGGGGGGGGGGGGGGGGGGGGGGGGGGGGGGGGGGGGGGGGGGGGGGGGGGGGGGGGGGGGGGGGGGGGGGGGGGGGGGFFGGGGGGGGGGGGGGGGGGGGGGGGGGGGGGGGGGGEGGGGFGGFGGGGGGG
@M00200:207:000000000-ALC1F:1:2106:16094:16100 1:N:0:5
ACTGGGTGTAAAGGGTTCGTAGGCGGTGTGGCAAGTTGGGAGTGAAATCTCTGGGCTCAACCCAGAGGCTGCTTCCAAAACTGCTGTGCTGGAGTGTGGGAGAGGCGCGTGGAATTGCAGGTGTAGCGGTGAAATGCGTAGATATCTGCAGGAACACCCGTGGCGAAAGCGGCGCGCTGGACCACTACTGACGCTGAGGAACGAAAGCTAGGGGAGCAAACAGGATTAGATACCCTCGTA
+
GGGGGGGGGGGGGGGGGGGGGGGGGGGGGGGGGGGGGGGGGGGGGGGGGGGGGGGGGGGGGGGGGGGGGGGGGGGGGGGGGGGGGGGGGGGGGGGGGGGGGGGGGGGGGGGGGGGGGGGGGGGGGGGGGGGGGGGGGGGGGGGGGGGGGGGGGGGGGGGGGGGGGGGGGGGGGGGGGGGGGGGGGGFGGGGGGGGGGGGGGGGGGGGFGGGGGGEGGGGGGGGFGGFGGF>FGFGFFGGG
@M00200:207:000000000-ALC1F:1:2106:4781:18580 1:N:0:5
ACTGGGTATAAAGGGCTCGTAGGCGGCCAACTAAGTCAGACGTGAAATCCCTCGGCTTAACCGGGGAACTGCGTCTGATACTGGATGGCTTGAGATTGGGAGAGGGATGCGGAATTCCAGGTGTAGCGGTGAAATGCGTAGATATCTGGAGGAACACCGGTGGCGAAGGCGGCATCCTGGACCAACACTGACGCTGAGGAGCGAAAGCCAGGGGAGCAAACGGGATTAGATACCCTTGTA
+
GGGGGGGGGGGGGGGGGGGGGGGGGGGGGGGGGGGGGGGGGGGGGGGGGGFGGGGGGGGGGGGGDGGGGGGGGGGGGGGGGGGGGGGGCGGGGFFGGGGGEEFGGGGGGGGGGGGGGGGGGFDGGGGGGGDGGGGGG@FFGDFFFFCGFGGE7FGGGGGGGGGGGGGGGGGGGGGGGGGFGGGGGGGGGGGGGGGGGGGGGGGEGGGGCFGGGGGGGGGGGGG:=D<FGFGGGGGGGGGG
@M00200:207:000000000-ALC1F:1:2106:16100:23445 1:N:0:5
ATTGGGTTTAAAGGGTGCGTAGGCGGCGCGGAAAGTTGGGTGTGAAATCCCTCGGCTCAACCGAGGAACTGCGCCCAAAACTACCGTGCTCGAGGGAGATAGAGGTGAGCGGAACTTAGGGTGGAGCGGTGAAATGCGTTGATATCCTAAGGAACACCGGTGGCGAAAGCGGCTCACTGGATCTTTTCTGACGCTGAGGCACGAAAGCTAGGGTAGCGAACGGGATTAGATACCCGCGTA
+
GGGGGGFGGDGGGGGGGGGGGGGGGGGGGGGGGGGGGGGGGGGGFGGGGGGGGGGDFGGGGGGGGGGFEFEFGGGGGGGGGGGGGGGGGGFGGGGGGGEGGGGGGGGGGGGFEGGGGGGFG@FG>GFGG@>FFFFGDCGGGGGCFFGGFEEFBFGGG7FGGGGGG7FFGGGGEGGGGGGGGFFGGGGGGGGGGGG8>8C>EEEECECFGF6;FFGGGGEE=C8<*7CFG?CCGGFDDD<)
@M00200:207:000000000-ALC1F:1:2107:17292:6149 1:N:0:5
ACTGGGTATAAAGGGTGCGTAGGTGGTTTCTTAAGTCAGAGGTGAAAGGCTACGGCTCAACCGTAGTAAGCCTTTGAAACTGGGGAACTTGAGTGCAGGAGAGGAGAGTGGAATTCCTAGTGTAGCGGTGAAATGCGTAGATATTAGGAGGAACACCAGTTGCGAAGGCGGCTCTCTGGACTGTAACTGACACTGAGGCACGAAAGCGTGGGGAGCAAACAGTATTAGATACCCGGGTA
+
GGGGGGGGGGFGGGGGGGGGDGGGGGGGGGGGFFGGGGGGGGGGGGGGGGGGGGGGGGGGGGGGGGGGFFGGGGGGGGGGGGGGGGGGGGGGGGGGGGGC:=CFACCCEG?CFGGGGGDCGGGGGFGGGGGGDFGGGGGG>FFGGGCGGGGGDGGGGGEGGGGGDB=FGGGGGGGGGGG9DGGGGGGGGGGFGGGG@FGEGGGG=EGDGGGGGGGGGCEGF@));C+7+::FFFDDGGG
@M00200:207:000000000-ALC1F:1:2107:22207:15112 1:N:0:5
ATTGGGCTTAAAGGGTTCGTAGGTGGTGCGGTAAGTTGGGAGTGAAATCTCTGGGCTTAACTCAGGGGCTGCTTTCAAAACTGCCGTGCTCGAGTGCGAGAGAGGCCAGTGGAATTGCAGGTGTAGCGGTGAAATGCGTAGATATCTGCAGGAACACCCGTGGCGAAGGCGGCTGGCTGGATCGCAACTGACACTGAGGAACGAAAGCTAGGGGAGCAAACATGATTAGATACCCGTGTA
+
GGGGGGGGGGGGGGGGGGGGGGGFGGGFFGGFFGGGFFGGCFGGGGGGGGGGFGGGGGGGGGGGGGGGGGGGGGGGFGGGGGGGGGGGGGGGGGGGGGGGGGGGGGGGGEFF@CFGGGGGGGGGGGGGGGGGGGFFGGGGGGGGGGEGGGGGGGGGGGGGGGGGGGGGGGGGGGGGGGGGGGGGGGGGGGGGFFGGGFGGGGGGGGGGGGGGGGGGGGGFF?.5CFGGGFGGGGGGCGGG
@M00200:207:000000000-ALC1F:1:2107:27585:15557 1:N:0:5
ACTGGGTTTAAAGGGCATGCAGGCGGTCGTACGCGTTTCGGGTGACAGCGGGTGGCTTAACTACCCGAGTGTTCGAAAGACGGTACGACTTGAGGGCTCGAGAGGGACACGGAATTCCGGGTGGAGTGGTGAAATGCGTAGAGATCCGGAGGAACACCGAAGGCGAAGGCAGTGTCCTGGCGAGTGACTGACGCTGAGGTGCGAAAGCTAGGGGAGCGAACGTGATTAGATACCCGCGTA
+
GGGGGGGGGGGGGGGGGGGGGGGGGGGGGGGGGDGGGGGGGGGGGGGGGGGGGGGGGGGGGGGGGGGGGGGGGGGGGGGGGGGGGGGGGGGGGGGGGGGGGCFGGGGGGGGGGGGGGGGGGGGGGGGGGGGGGGGGGGGGGGGGGGGGGGGGGGGGGGGGGGGGGGGGGGGGGGGGGGGGGGEGGDGGGGGGGGGGGGGGGGGGGGGG?FGGGGGGGGGGGB(47AFFFFFGGGGGGGGG
@M00200:207:000000000-ALC1F:1:2107:10305:20385 1:N:0:5
ACTGGGTGTAAAGCGTGCGCAGGCGGTGGCTCCAGTCAGGTGTGAAATCCCCAGGCTTAACCTGGGAATTGCATTTGAAACTAGGCCGCTAGAGTTTGGCAGAGGGGGGTGGAATTCCACGTGTAGCAGTGAAATGCGTAGAGATGTGGAGGAACACCGATGGCGAAGGCAGCCCCCTGGGCTAAAACTGACGCTCATGCACGAAAGCGTGGGGAGCAAACATGATTAGATACCCTTGTA
+
GGGGGGGGGGGGGGGGGGGGGGGGGGGGGGGGGGGGGGGGGGGGGGGGGGGGGGGGGGGGGGGGGGGGGGGGGGGGGGGGGGGGGGGGGGGGGGGGGGGGGGGGGGGGGGGGGGGGGGGGGGGFGGGGGGGGGGGGGGGGGGGGGGGGGGGGGGGGGGGGGGGGGGGGGGGGGGGGGGGGGGGGGGGGGGGGGEEDGFFGGGGGGGGGGGGGGGDDCGGG88).2:7CGFFGFGGGGGGG
@M00200:207:000000000-ALC1F:1:2108:17263:10571 1:N:0:5
ACTGGGTTTAAAGGGTCCGTAGGCGGTGCGGCAAGTCGATAGTGAAATCTCTGGGCTTAACCCAGAGGCTGCTAACGAAACTGCCGTGCTAGAGTGTGAGAGAGGCGAGTGGAATTACGGGTGTAGCGGTGAAATGCGTAGATATCCGTAGGAACATCCGAGGCGAAAGCGGCTCGCTGGATCACAACTGACGCTGAGGGACGAAAGCTAGGGGAGCAAACATGATTAGATACCCGCGTA
+
GGGGGGGGGGGGGGGGGGGGGGGGGGGGGGGGGGGGGGGGGGGGGGGGGGGGGGGGGGGGGGGGGGGGGGGGGGGGGGGFGGGGGGGGGGGGGGGGGGGGGGGGGGGGGGGGGGGGGGGGGGGGGGGGGGGGGGGGGGGGGGGGGGGGGGGDGGGGGGGGGGGGGGGGGGGGGGGGGGGGGGGGGGGGGGGGGGGGGGGGGGGGGGGGGGGGGGGGGGGGG?28CCDGGFGGGGGGGGGG
@M00200:207:000000000-ALC1F:1:2109:19934:5682 1:N:0:5
ATTGGGCTTAAAGGGCTCGTAGGCTGCCAACTAAGTCAGACGTGAAATCCCTCGGCTTAACCGGGGAACTGCATCTGATACTGGATGGCTTGAGTTCGGGAGAGGGATGCGGAATTCCAGGTGTAGCGGTGAAATGCGTAGATATCTGGAGGAACACCGGTGGCGAAGGCGGCATCCTGGACCGACACTGACGCTGAGGAGCGAAAGCCAGGGGAGCAAACGTGATTAGATACCCCCGTA
+
FGGGFGGGFDFFFGGGGGEBCFG<EDCD<EFGFEEEF,<FGGG:<EA<@CEGGGC@FFCECFGED@7@FFFFDGGF<<CFFFEEEC6DFG<CFCEF<4>C>@F:F::=CFDFD@+A<?5E<,=:?AEEDFDF9DFEGEGDC:FFDF==B<FCBFFAF@F+8>FG<*5F::C7FGEGG,CC@CEG888C9CGGEEGGGC8C>F=8C7?88:A@>EG*>C?CF6(-***0<C7CFGGG7CCD
@M00200:207:000000000-ALC1F:1:2109:12066:11452 1:N:0:5
ACTGGTTTAAAGGGTGTGTAGGTGGCCTGTTAAGTTCCGTGTGAAATCTCCCGGCTCAACCGGGAGGGTGCGCGGAAAACTGGCGGGCTAGAGTACAGGATGGGAGAGTAGAATTCCTGGTGTAGCGGTGAAATGCGTAGATATCAGGAGGAATACCGGTGGTGTAGACGGCTCTCTGGACCGTAACTGACACTGAGACACGAAAGCGTGGGTAGCAAACAGCATTAGATACCCGTGTA
+
GGGGGGGGGGGGGGGGGGGGGGGGGGGGGGGGGGGGGGGGGGGGGGGGGGGGGGGGGGGGGGGGGGGGGGGGGGGGGGGGGGGGGGGGGGGGGGGG9FGGGGGGGGGGGGGGGGGGGGGGGGGGGGGGGGGGGGGGGGGGGGGGGGGGGGGGGGGGGGGGGGGGGGGGGGGGGGGGGGGGGGGGGGGGGGGGGGGGGGGGGGGGGGGGGGGGGGGGGGGGG4(32<CFGGGGFGGEEFG
@M00200:207:000000000-ALC1F:1:2109:22085:16016 1:N:0:5
ATTGGGTTTAAAGGGCTTGTAGGTGGCCAACTAAGTCAGACGTGAAATCCCTCGGCTTAACCGGGGAACTGCGTCTGATACTGGATGGCTTGAGTTTGGGAGAGGGATGCGGAATTCCAGGTGTAGCGGTGAAATGCGTAGATATCTGGAGGAACACCGGTGGCGAAGGCGGCATCCTGGACCAACACTGACACTGAGGAGCGAAAGCCAGGGGAGCAAACGTGATTAGATACCCGTGTA
+
GGGGGGGGGGGGGGGGGGGGGGGGGGGGGGGGGGGGGGGGGGGGGGGGGGGGGGGGGGGGGGGGGGGEGFGGGGGGGGGGGGGGGGGGGGGGGGGFGFGGGGGGGGGGGGGGGGGGGGGGGGGGGGGGGGGGGGGGGGGGGGFFGGGGGGGGGGGGGGGGEGGGGEGGGGGGGGGGGGGGGGGGGGGCFGGGGGGGGGGGGGGGGGGGGGGGGGGGGGGCG4(49::7CGGGGGGGBGGG
@M00200:207:000000000-ALC1F:1:2110:8361:12738 1:N:0:5
ACTGGGTTTAAAGGGTTCGTAGGCGGTGTGGCAAGTTGGGAGTGAAATCTCTGGGCTCAACCCAGAGGCTGCTTCCAAAACTGCTGTGCTTGAGTGTGGGAGAGGCGCGTGGAATTGCAGGTGTAGCGGTGAAATGCGTAGATATCTGCAGGAACACCCGTGGCGAAAGCGGCGCGCTGGACCACTACTGACGCTGAGGAACGAAAGCTAGGGGAGCAAACATGATTAGATACCCTAGTA
+
GGGGGGGGGGGGGGGGGGGGGGGGGGGGGGGGGGGGGGGGGGGGGGGGGGGGGGGGGGGGGGGGGGGGGGGGGGGGGGGGGGGGGGGGGGGGGGGGGGGGGGGGGGGGGGGGGGGGGGGGGGGG:EFGGGGGGGGGGGGGGGGFGGGGGGGGGGGGGGGGGGGGGGGGGGGGGGGGGGGGGGGGGGGGGGGGGGGGGGGGGGGGGGGFGGGGGGGGGGGGG:)8DFGGGFGGGGGGGGGG
@M00200:207:000000000-ALC1F:1:2111:3342:11721 1:N:0:5
ACTGGGCTTAAAGGGTTCGTAGGCGGTGTGGCAAGTTGGGAGTGAAATCTCTGGGCTCAACTCAGAGGCTGCTTCCAAAACTGCTGTGCTGGAGTGTGGGAGAGGCGCGTGGAATTGCAGGTGTAGCGGTGAAATGCGTAGATATCTGCAGGAACACCCGTGGCGAAAGCGGCGCGCTGGACCACTACTGACGCTGAGGAACGAAAGCTAGGGGAGCAAACAGGATTAGATACCCTTGTA
+
GGGGGGFFGGGGGGGGGGGGGGGFGGFFFCFEGGGGGGGGFGGGGGGGGGGGGGGGGGGGGGGEGGGGEGGGFGGGFGGGGGGFGGGGGGGGGGGGGGGGGGGGGEDEGGGGGGGGGGGGGGGGGGGGGGGGGGGGGGGGGGGGGGGGG,6BCFD3=FGFGGGGDEGFGGGGGGCEGGGGGGFGGGGGGGGGGCEGGGGECGGGGGGGCFGGGGG=CGGGGGGGGFGGGFGGGGGGGGGG
@M00200:207:000000000-ALC1F:1:2111:26422:11755 1:N:0:5
ACTGGGTATAAAGGGTGCGTAGGCGGTCCTATAAGTCAGTGGTGAAAGACGGCAGCTTAACTGTCGCAGTGCCTTTGATACTGTAGGACTTGAATCTATTTGAAGTGGGCGGAATAAGACAAGTAGCGGTGAAATGCATAGATATGTCTTAGAACGCCAATTGCGAAGGCAGCTCACTAAGTTAGTATTGACGCTGATGCACGAAAGCGTGGGGATCAAACAGGATTAGATACCCTCGTA
+
GGGGGGGGGGGGG9FGGGGEGGGGGGCBFGGFGGGGGFGGGGGGGGG<<FG7CEGGGGGGGGGGGGGGEGGGG<FAFGGGGGGCCCE<FGEGFGGGGFGGFGGGGGGFGCGGGGGB<AFGG?FGGGGGGGGGGGGGGGGFGGGGGGGGG,6:DFF+6@@CFGGGGGDGGGGGGFA9FGGFGGCFGGGFGGGFDGG5CGGGGGGGGGGGGGGGGGGGGGGGGGGGGGG=78CFGCFGFGGG
@M00200:207:000000000-ALC1F:1:2111:17045:12563 1:N:0:5
ACTGGGTTTAAAGGGCGCGCAGGCGGCTCTTGAAGTCAGGCGTGAAAGCCCCGGGCTCAACCTGGGAGGTGCGCTTGATACTCGAGGGCTGGAGTACGGGAGAGGAGAGTGGAATTCCCAGTGTAGAGGTGAAATTCGTAGATATTGGGAAGAACACCGGTGGCGAAGGCGGCTCTCTGGACCGTAACTGACGCTGAGGCGCGAAAGCGTGGGGAGCAAACAGGATTAGATACCCCTGTA
+
GGGGGGGGGGGGGGGGGGGGGGGGGGGGGGGGGGGGGGGGGGGGGGGGGGGGGGGGGGGGGGGGGGGGGGGGGGGGGGGGGGGGGGGGGGGGGGGGGGGGGGGGGGGGGGGGGGGGGGGGGGGGGGGGGGGGGGGGGGGGGGGGGGGGG8;CFGG,4FFGGGGGGGGGGGGGGGGGGGGGGGGGGGGGGGGGGGGGGGGGGGGGGGEGGGGGGGGGGGGGGGGGDGGGGFGGGFGGGGGG
@M00200:207:000000000-ALC1F:1:2111:11191:16748 1:N:0:5
ATTGGGTTTAAAGGGCGCGTAGGCGGCGCGACAAGTCACCTGTGAAATCCCCGGGCTTAACCCGGGGCCTGCAGGCGAAACTGTCGTGCTGGAGTATGGGAGAGGTGCGTGGAATTCCCGGTGTAGCGGTGAAATGCGTAGATATCGGGAGGAACACCTGTGGCGAAAGCGGCGCACTGGACCATAACTGACGCTGAGGCGCGAAAGCTAGGGGAGCAAACAGGATTAGATACCCCAGTA
+
GGGGGG@FFDFGGGGGGGGGGGGGFGGGGGGG@FGFGFGGGGGGGGGGG8FGGGGGGGGGGGGGDGGGGGGCGFFGGGGGGGDFFGGGGGGGGGGGGGGGGFGGGFGGGGDGFGGFCFGGCFGGGGGGGGGFDGGG9FFGGGGGGGGGG*14CFG8C<FGGGGGGGCCFGGD5EDGGGCFCFFFFGFCEGGFEGCEECFE>EC:EEECEGGGGGGGEGGGFGGGCFGGGFGGFGG35CF7
@M00200:207:000000000-ALC1F:1:2112:27414:16766 1:N:0:5
ACTGGGTGTAAAGCGCGTGTAGGTGGTTGCGTAAGTTGGTTGTGAAATCTCCCGGCTTAACCGGGAAACTGCAGCTAATACTGCGCGGCTAGAGTGGCAGAGAGGAAAGTGGAATTCCCGGTGTAGTAGTGAAATGCGTAGATATCGGGAGGAACTCCAGCGGCGAAGGCGACTTTCTGGCTGCTAACCGACACTGAGACGCGACAGCTAGGGGAGCGAACGGGATTAGATACCCTCGTA
+
FGEFCCCF@FFFFGGEE@F;@F9FGGFD@FGC;@CFEFGGF:8BFFGGFGF<E:FEGGGGGFGED@:FFGGGGGGGGFFAFAFGCEGEECFGGF@?FEFFGGFE:F<<EGGGGFAFFFFCGFEFFEFFGB=BFFEAFBFECB,E3FF:F+@FC@C-7@:EEGGGGGDGCFGECGGFFGA:+CEFFGG4+.3=8CE9:?GGEECD*:?=<@+C8CCGDGDGGDDG<C*9<C:FFCCFGDC<
@M00200:207:000000000-ALC1F:1:2112:21619:17382 1:N:0:5
ATTGGGTATAAAGAGCGCGTAGGCGGTTCCGTAAGTTGGTTGTGAAAGTTCGAGGCTCAACCTCGAAACTGCGTCCAATACTGCGGGGCTGGAGTGCAAGAGAGGCAAGTGGAATTTGCAGTGTAGTAGTGAAATGCGTAGATATTGCAAGGAACACCAGTGGCGAAGGCGGCTTGCTAGCTTGTAACCGACGCTGAGGCGCGAAAGCTAGGGGAGCGAACGGGATTAGATACCCCGGTA
+
GGGGGGGGGGGGGGGGGGGGGGGGGGGGGGGGGGGGGGGGGGGGGGGGGGGGGGGGGGGGGGGGGGGGGGGGGGGGGGGGGGGGGGGGGGGGGGGGGGGGGGGGGGGGGGGGGGGGGGGGGGGGGGGGGGGGGGGGGGGGGGGGGGGGGGGGGGG-4CGGGGGGGGGGGGGGGGGGGGGGGFGGGGFE,.3:CEEGGGGGGGGGGGGGGGGGGGGGGGGGGGGGGGGGGGGGGG:CGGGG
@M00200:207:000000000-ALC1F:1:2113:10285:17450 1:N:0:5
ATTGGGTGTAAAGGGCGCGTAGGCGGTTATATGAGTGTGATGTGAAAGCCCCGGGCTTAACCTGGGAAGTGCATCGCAAACGATATAACTGGAGTAGATGAGAGGGTGGCGGAATTTCCGGTGTAGCGGTGAAATGCGTAGAGATCGGAAGGAACCTCAATGGCGAAGGCAGCCACCTGGCATCATACTGACGCTGAGGCGCGAAAGCGTGGGGAGCAAACAGGATTAGATACCCCAGTA
+
GGGGGGGGGGGGGGGGGGGGGGGGGGGGGGGGGFFGGGGGGGGGGGGGGFGGGGGGGGGGGGGGGGGGGGGGGGGGGGGGGGGGGGGGGGGGGGGGGGGGGGGGGGGGGGGGGGGGGGGGGGGGGGGGGGFGGGGGGGEGGGGGFGGGGGGGGGG-=BFGGGGGGGGGGGGGGGGGGGGGGGGGGGGGGGGGECGGGGGGGGGEGGGGGGGGGGGGGGGGFGGGGGGGGFGGGGGGDCGC
@M00200:207:000000000-ALC1F:1:2114:13063:11513 1:N:0:5
ACTGGGCTTAAAGGGAGCGTAGACGGCATGGCAAGTCTGATGTGAAAGGCAGGGGCTCAACTCCTGGACTGCATTGGAAACTGCCGGGCTTGAGTGCCGGAGGGGTAAGCGGAATTCCTAGTGTAGCGGTGAAATGCGTAGATATTAGGAGGAACACCAGTGGCGAAGGCGGCTTACTGGACGGTAACTGACGTTGAGGCTCGAAAGCGTGGGGAGCAAACAGGATTAGATACCCAGGTA
+
GGGGGGGGGGGGGGGGGGGGGGGGGGGGGGGGGGGGGGGGGGGGGGGGGGGGGGGGGGGGGGGGGGGGGGGGGGGGGGFGGGGGGGGGGGGGGGFGGGGGEGGGGGGGGGGGGGGGGGGGGCEFGGGGEGGGGGGGGGGGGGFGGGGGGGGGGGGGGGGGFGGGGGGGGGGGGGDGGGGGGGGGGGGGGGGGGGGGGGGGGGGGG548EEGGGGG5:CGGGGGGGGGCFFGGGF?).12:
@M00200:207:000000000-ALC1F:1:2114:16395:15597 1:N:0:5
ATTGGGTTTAAAGGGCGCGTAGGCGGCCAGGTAAGGGGGCGGTGAAAGCCCGGGGCTCAACCCCGGGTCTGCCGGACCGACTGCCAGGCTTGAGCACACTAGGGGCAGGTGGAATTCCGGGTGTAGCGGTGGAATGCGTAGAGATCCGGAAGAACACCGGTGGCGAAGGCGGCCTGCTGGGGTGTGGCTGACGCTGATGCGCGACAGCGTGGGGAGCAAACAGGATTAGATACCCTCGTA
+
GGGGGGGGGGGGGGGGGGGGGGGGGGGGGGGFGGGGGGGGGGGGGGGGGGGGGGGGGGGGGGGGGGGGGGGGGGEGGGGGGGGGGGGGGGGGGGGGGGGGGGGGGGGGGGGGGFGGGGGGG*:FGGGGGGGGFFGGGGGGGGGGGGGGGGGGGGGGGGGGGGGGGGGGGGGGDECGGGGGGGGDEGDGGGGGGGGGGGGGGGGGG*4ECEEGGGGGGGGGGGGGFDFFF>DGGGB)-197
@M00200:207:000000000-ALC1F:1:2115:7195:8698 1:N:0:5
ATTGGGTTTAAAGCGCGCGTAGGTGGCTTGATAAGCCGGTTGTGAAAGCCCCGGGCTCAACCTGGGAACGGCATCCGGAACTGTCAAGCTAGAGTGCAGGAGAGGAAGGTAGAATTCCCGGTGTAGCGGTGAAATGCGTAGAGATCGGGAGGAATACCAGTGGCGAAGGCGGCCTTCTGGACTGACACTGACACTGAGGTGCGAAAGCGTGGGTAGCAAACAGGATTAGATACCCGAGTA
+
GGGGGGGGGGGGGGGGGGGGGGGGGGGGGGGGGGGGGGGGGGGGGGGGGGGGGGGGGGGGGGGGGGGGGGGGGGGGGGFGGGGGGGGGGGGGGGGGGGGGGGGGGGGGGGGGGGGGGGGGG@@GGGGGGGGGGGGGGGGGGGGGGGGGGGGGGFFGGGGGGGGGGGGGGGGGGGGGGGGGGGGGGGGGGGGGGGGGGGGGGGGGGCBGGGGGGGGGGGGGGGGGGGGGGFGGGG?*2>DF
@M00200:207:000000000-ALC1F:1:2115:28587:18308 1:N:0:5
ACTGGGTATAAAGGGTTCGTAGGCGGTGCGGCAAGTTGGGAGTGAAATCTCTGGGCTTAACCCAGAGGCTGCTTCCAAAACTGCTGTGCTTGAGTGTGGGAGAGGCGCGTGGAATTGCAGGTGTAGCGGTGAAATGCGTAGATATCTGCAGGAACACCCGTGGCGAAAGCGGCGCGCTGGACCACAACTGACGCTGAGGAACGAAAGCTCGGGGAGCAAACAGGATTAGATACCCCCGTA
+
GGGGGGGGGGGGGGGEFFEGGGGGGGGGGGGGGGGGGGGG8FFGFGGGGGGGGGGGGGGGGGGGGGGGGGGGGGGFGGGGGGGGGGGGGGGGGGGGFFGGGGGGGGGGGGGGDFFFFGGGGCEFGGGGGG7FGGFGGGGGGGGGGGGFGGGGGGGGGGGGGGCCFGGDFFBFGFGGGGGGGGGGGGGGGGGGECDEGGGFGGGG5;@GG+8>*?E=EDFGGG6FGGGG4FGFGF?-2CCC
@M00200:207:000000000-ALC1F:1:2115:25510:22486 1:N:0:5
ATTGGGTTTAAAGGGTTCGTAGGCGGTGCGGCAAGTTGGGAGTGAAATCTCTGGGCTTAACCCAGAGGCTGCTTCCAAAACTGCTGTGCTTGAGTGTGGGAGAGGCGCGTGGAATTGCAGGTGTAGCGGTGAAATGCGTAGATATCTGCAGGAACACCCGTGGCGAAAGCGGCGCGCTGGACCACAACTGACGCTGAGGAACGACAGCTAGGGGAGCAAACAGGATTAGATACCCTAGTA
+
GGGGGGFF;FGFGGG<FCFGFGGGGGG@FGGGGGGC,@F@9@FGGGGG,9EFFGGFGFGGGEGGGDFC:<FECG,9FAAFGGGGFCDCFGFFCFEFGGG+BCCCEGGBECEGFGDGC9??::6EFG,@FGG7FFDFGGGGGGDCFF<FFGFCEC,:DFGGGEGGG7F7:FFGGD*=EEEG7CFC*=*1?C9:BEEGG550;CEE3:>8@+CFFD555;A?CFFGFGFCCFFGFGB2-9CF
@M00200:207:000000000-ALC1F:1:2116:11154:23977 1:N:0:5
CTGCGTTCTTCATCGATGCCAGAACCAAGAGATCCGTTGTTGAAAGTTTTAACTTGTTTGTTTTGTAAATCAGAAGGTACGCTATAAATTGAAGAGTTGGGTCCTCTGGCGCGCTGCGGGACGGGCCGAAGCCGCGGCCCGCGGTGCGCCGAGCAACAAAATGGTAAGGTTCACAAAGGGTTTGGAGTAATAACTCGGTAATGATCCCTCCGCTGGTTCACCAACGGAGACCTTGTTACGACATTTACTTC
+
CCCCCGGGGGGGGGGGGGGGGGGGGGGGGGGGGGGGGGGGGGGGGGGFEGGDGGDFGGGGGGGGGGGGFGGCAFFGGGGGGGGGGGFFGGGGGGGGFGGGGGGGGGGGGGGGEGGGGGGGFGGGGGGGGGGGGGCGGGGGGGGGGGGGGGGGGGFGGGGGF:FC<BFFFFGFFGEBFGGGEGGGGGGGEGGGGGGGGGGGGFGGFGCFGGGGGGGGGG7ACGGGGGGGGGGGGGGGFGGGG>(4:7:CFB5
@M00200:207:000000000-ALC1F:1:2117:19500:8152 1:N:0:5
ACTGGGTATAAAGGGCGCGTAGGTGGTTTGATAAGGGTGTGGTGAAAGTCCGGGGCTCAACACCGGATCTGCCGTGCCGACTGTCAAACTCGAGGACTGTAGAGGCAGACGGAATTCCGGGTGTAGCGGTGGAATGCGTAGAGATCCGGAGGAAGACCGGTGGCGAAGGCGGTCTGCTGGGCAGTTTCTGACACTGAGGCGCGACAGCGTGGGGAGCAAACAGGATTAGATACCCTAGTA
+
GGGGGGGGGGGGGGGGGGGEGGGGGGGGGGGGGGGGGGGGGGGGGGGGGGGGGGGGGGGGG,BFGGGGGGGGGGGGGGGGGGGGGGGGFGGGGGGGGGGGGGGGGGGGGGGGGGGGGGGGGGGGGGGGGGGGGGGGGGGGGGGGGGGGGGGGGGGGGGGGGGGGGGGGGGGGGGGGGGGGGGGGGGGGGGGGGGGGGGGGGGGGGGGGGGGGCGGGGGGGGGGFGGGGGGGGGG:).9CG
@M00200:207:000000000-ALC1F:1:2117:28774:10667 1:N:0:5
ACTGGGCATAAAGGGCATGCAGGCGGTCGTACGCGTTTCGGGTGACAGCGGGTGGCTTAACTACCCGAGTGTTCGAAAGACGGTACGACTTGAGGACTCGAGAGGGACACGGAATTCCGGGTGGAGTGGTGAAATGCGTAGAGATCCGGAGGAACACCGAAGGCGAAGGCAGTGTCCTGGCGAGTGACTGACGCTGAGGTGCGAAAGCTAGGGGAGCGAACGGGATTAGATACCCGAGTA
+
GGGGGGGGGGGGGGGGGGGGGGGGGGGGGGGGGGGGGGGGGGGGGGGGGGGGGGGGGGGGG,CFGGGGGGGGGGGGGCEGGGGGGGGGGGGDFGFGGGGGGGCFGGCFGGGGGGGGGGGGGGGGFGGFGGGGGGGGGDFGD>FFGGGFECECFGGGGGGGEGGGGDGGGGGGGGGGGGGGGG>EGGGGGGGGGGGGCFGGGGEGDEGGGGGGGEEGGGGGGG=CDGFGGGGGGGF1>GFG
@M00200:207:000000000-ALC1F:1:2117:7128:21027 1:N:0:5
ACTGGGTTTAAAGCGCGTGTAGGCGGCTGGTTAGGTGTGATGTGAAATCTTCCGGCTCAACCGGAAAACTGCATTGCAAACCGGCCTGGCTAGAGTGCAGGAGAGGGAAGCGGAATTCCAGGTGTAGCGGTGAAATGCGTAGATATCTGGAGGAACACCAGTGGCGAAGGCGGCTTCCTGGCCTGCAACTGACGCTGAGACGCGAAAGCGTGGGGAGCGAACCGGATTAGATACCACAGTA
+
GGGGGGGGGGGGGGGGGGGGGGGGGGGGGGFGGGGGGGGGGGGGGGGGGGGGGGGGGGGGG:@FFGGGGGGGGGGGGGGGGGGGGGGGDFGFGGGGGGGGGGGGGGGGGGGGGGGGGGGGGGGGGGGGGGGGGGGGGGGGGDGGGGGGGGGGGGGGGGGGGGGGGGGGGDGGGGGGGGGGGGGGGGGGGGGGGGGEGGGGGGGGGGGGGGGGGGGGGGGGGGGGGGGGCCFGGG>).97FG
@M00200:207:000000000-ALC1F:1:2118:25184:5608 1:N:0:5
ACTGGGTTTAAAGGGCGCGTAGGCGGTACGGTAAGTCACCTGTGAAACCTCTGGGCTTAACCCAGAGCCTGCAGGCGAAACTGCCGTGCTGGAGGGTGGGAGAGGTGCGTGGAATTCCCGGTGTAGCGGTGAAATGCGTAGATATCGGGAGGAACACCTGTGGCGAAAGCGGCGCACTGGACCACTACTGACGCTGAGGCGCGAAAGCTAGGTGAGCAAACAGGATCAGATACCCCTGTA
+
FEFFGGFGGGGGGEGGGGG@FGGGGGGDGGFGGGGGGFCFGGGGGGGFC,CCFDFGGGGGG:B@<FADFC,,<EFDGGGGEGG?FFCF+FF84?F>8B77FCFG>B<F+BFCF,ECFD=F:F:B>FGG>FGFGFA=3>CFE+,@@=FGDGGGGFGGGGEFGGBFEEG:*,<C8FFG@8<BB7+;F6<<C?FECCEEGGGDGC=CGCC6C:FF3.21<CGC5CGGC:((*2:7??C55(32
@M00200:207:000000000-ALC1F:1:2118:22090:24686 1:N:0:5
ACTGGGCGTAAAGGGCGCGTAGGCGGCCCTTCAAGTCAGGCGTGAAAGCCCCGGGCTCAACCTGGGAGGTGCGCTTGGGACTGGAGGGCTGGAGTTCGGGAGAGGAGAGTGGAATTCCCAGTGTAGAGGTGAAATGCTTAGATATGACATAGAACACCCATTGCGAAGGCAGCTCACTACACGATTATTGACGCTGAGGCACGAAAGCGTGGCGAGCAAACAGGATTAGATACCCCGGTA
+
GGGGGGGGGGGGGGGGGGGGGEGGGGGGGGGGGFGGGGGGGGGGGGGGGGGGGGGGGGGGGCFGGGGGGGGGGGGGGGGGGGGGGGGGGGGGGGGGGGDGGGGGGGGGGGGFGGGGGGGGGGGGGGGGGGGGGGGGGGGGGGGGGGGGGGGGEGGGGGGGGGGGGGGGGGGGCGGFGGGGGGGC@FGFGGGGG8CGGGGGGGGGGGGGGGD=/-*2:EF?CGGDF0).2:7CGCCFE(29
@M00200:207:000000000-ALC1F:1:2119:18313:6162 1:N:0:5
ATTGGGTATAAAGGGCGCGTAGGCGGGATGGCAAGTCGGTCGTGAAATCCTTCGGCTCAACAGAAGAACGTCGATCGATACTGCTGTTCTTGAGGGTTGCAGAGGAGACTGGAATTCCCGGTGTAGCGGTGAAATGTGTAGAGATCGGGAGGAACACCGGTGGCGAAGGCGGGTCTCTGGGCAATTCCTGACGCTGAGGCGCGAAAGCGTGGAGAGCAAACGGGATTAGATACCCGAGTA
+
?E9CFFFFEFGDGCECEGGGGGEFGGEGGGGGGFGGEECCFGFCFD<EFGFGGGD@FEGGF,:,CCFGGGFFFGGGGGFGEFFGFGEC<<EB<FDCFFFGGGGGDFGFFGGCFFDGGFGGEFEFFGGGGGG@CFFGFGGGDCGGEEGGCFGGD@FFF<>CFEEFB<FF<FCECFGGGCFFGGFF6:AFEFFGGGCECGGG8EGEGGGGGEGD*.2/:AEFGGGDEDGGGGGGFGGGDGGG
@M00200:207:000000000-ALC1F:1:2119:24658:13645 1:N:0:5
ATTGGGTTTAAAGGGTTCGTAGGCGGTGCGGCAAGTTGGGAGTGAAATCTCTGGGCTTAACCCAGAGGCTGCTTCCAAAACTGCTGTGCTTGAGTGTGGGAGAGGCGCGTGGAATTGCAGGTGTAGCGGTGAAATGCGTAGATATCTGCAGGAACACCCGTGGCGAAAGCGGCGCGCTGGACCACAACTGACGCTGAGGAACGAAAGCTAGGCGAGCAAACAGGATTAGATACCCGAGTA
+
GGGGGGGGGGGGGGGGGGGGGGGGGGGEGGGGGGGGGGGGGGGGGGGGGGGGGGGGGGGGG6BFGGGGGGGGGGGGGGGGGGGGGGGGGGGGGGGGGGGGGGGGGGGGGGGGGGGGGGGGFGGGGGGGGGGGGGGGGGGGGGGGGGGGGGGGGFGGGGGGGGGGGDGGGGGGGGGGGGGGGFGFGGGEGGGGGGGGGGGGFGGGGGGGGFGG*3:CEGGCGGGGGGFGDFGGGGGGGCGG
@M00200:207:000000000-ALC1F:1:2119:22410:16276 1:N:0:5
ATTGGGTATAAAGGGCGTGTAGGCGGTTGGTCAAGTCGGGTGTGAAAGCCTGGGGCTCACCCCCAGAAGTGCATCCGAAACTAGCCAGCTAGAGCACGATAGAGGAGGGTGGAATTCCTGGTGTAGCGGTGAAATGCGTAGATATCAGGAGGAACACCGGCGGCGAAGGCGGCCCTCTGGATCGTTGCTGACGCTGAGACGCGAAAGCGTGGTGAGCAAACAGGATTAGATACCCTGGTA
+
GFGGGGGGGGGGGGGGGEGGGGGGGGGGGGGDDGGGGGGGGGGGGGGGGGGGGGGGGGGGG,@CCGGGGGGGFGGGGGGGGGGGGEFGGGGGGGGGGGGGGGGGGGGGGGGGGGGGGGGGGGGGGGGGGGGGGGGGGGGGGGGGGGGGGGGGGGGGGGGGGGGGGGGGGGGGGEGGGGFGGGGGGGFGGGGGGGGGGGGGGGGGGGGGGGGG*-3:CCFGGGGGGGGGGGGGCFGFFFGG
@M00200:207:000000000-ALC1F:1:2119:12413:18397 1:N:0:5
ACTGGGCATAAAGGGTTCGTAGGCGGTGTGGCAAGTTGGGAGTGAAATCTCTGGGCTCAACCCAGAGGCTGCTTCCAAAACTGCCGTGCTTGAGTGTGGGAGAGGCGCGTGGAATTGCAGGTGTAGCGGTGAAATGCGTAGATATCTGCAGGAACACCCGTGGCGAAAGCGGCGCGCTGGACCACAACTGACGCTGAGGAACGAAAGCTAGGTGAGCAAACAGGATTAGATACCCGAGTA
+
GGGGGGGGGGGGGGGGGGGGGGGGGGGGGGGGGGGGGGGGGGGGGGGGGGGGGGGGGGGGG:BFFEFGGGGGGGGGGGGGGGGGGGGGGGGGGGGGGGGGGGGGGGGGGGGGGGGGGGGGGGGGGGGGGGGGGGGGGGGGGGGGGGGGGGGFGGGGGGGGGGGGGGGGGGGGGGGGGGGGGGGGGCFGGGGGDGGGGGGGGGGGGGGGGGGG<5<CGGCGGGGFGGGGGDFGGFFGGGGG
@M00200:205:000000000-AKKM3:1:1101:11901:1847 1:N:0:1
ACTGGGTGTAAAGGGCGCGTAGGTGGCGCGGCAAGCGTGCGGTGAAATCCCTTTGCTCAACCCCGGTTCTGCCGTTCTTCCTGCCGCGCTCGCTCCGAGTAGATTCTTTTTTCCTTCCCTTTTTTTCTTTTTCCTTCTTCTATTTCCTTTTTCACCCCGTTTTCTTAGGCGGCCCTCTTTGCTCTTGCTTTCTCTTTTTCTCTCCCGCTTTTTTTTCTATCTTTCTTTTATCCCCTTTTTCTCT
+
,CFD89FCFC99<9@C@F@F7:7F9-C7B++@++,C,C,@++B+,,,,:::,,,,:CC,,:988+++88,,<:+8+:+,,<:,:B+>+>48+++8++++B,,,,,8,,,<,+,,8@83,,,:,:++3,,8,,,,7,3,7,,,,,7,,,,,,,,,3,35**6,*2,,,,,4**3*1*33,,+352?++04++0+42++++0+2++0*)/*1*++*)))+++2*+*)22)**.*+,1*))1+*)).
@M00200:205:000000000-AKKM3:1:1101:8610:1961 1:N:0:1
ACTGGGTTTAAAGCGTGTGTAGGCGGAGGCGTAAGTGTCTTGTGAAATCCCACCGCTCAACCCTTTTTCTGCTGCCCCTACTGCGTCTCTTTCTCCGGCCAGGTTTCACCGTCACACCCTTTTCATCTCTTTTTTTCTTAGATTTCTCTTTTAACGCCATCTTTCTTAACAGGTTACTTCGTCCGCGCTGACCCTTACCCTCTCAACCCTTTTCTGCGAATCTTTTTTCATACCCCTTTCCTCT
+
F,6;E9FFGGFFAEGF@BFGFEGGGGD:@CCCC@<CFGGFF,:E9EF@,,:,,,+66++::6,6,,,,:9,<C6,,6,,,45,,4CFBE?C,,,,:88@=++4,,:5,,5+,+++,,+8+,5,,,:,,,5,,,,++3,8,,,3,7,,,33,,,,3+353+,,,8,,,37,=,,66,3,,,47*>*4>*/)*,,42,,,,,,24,+1*2/*+,,++2+*1*)*++)32()0-*020*))/+*)))
@M00200:205:000000000-AKKM3:1:1101:9485:1967 1:N:0:1
ATTGGGTTTAAAGTGTGCGCAGGCGGCGTCGCAAGTCGAGTGTGAAATCCCCGTGCTTAACTTTTTTTTTTCGCTCGCCCCTACGGTGCTTTCTTCTGGCAGATCCTTTTGTTTTTCCACTTTTTTCTTTTTCTTTCTTTTCGTTTTTTTTTAACACCGTTTTCTTAGTCCGCCTCCTTTGCCAATCCTGCCGCTCTTTCTCGACAGCTTTTTTCGCTACCCTTTTTCTATACCCTCTTCCTTT
+
<EFFDGGGGFG9@FGGGGDEEGDGGGGDFFEG7CGFFG7CF?FE9<,,:69:+,66CF,6:<9,,,++87+4+849++++6:+B4+B=F8,,,,<,<,,B<++,,,,,,::,,,::B>,8,:,8,+8,,:,,,,7,3,7,,,*,7*5*****4,8,<:*,4,*4+,+,,5,*1*41*3,,+255+5**2*+2*:1/*0+0+0*+**)9+3+++*)10***0*+*)02(*0)*33<*).1+*)).
@M00200:205:000000000-AKKM3:1:1101:9345:1979 1:N:0:1
ACTGGGTTTAAAGCGCGCGTAGGCGGAAGGTTAAGTGTGGCCTGAAAGCCCCCGGCTCAACCGGGGCTGTCGGCTGCCAACTGGCCTTCTTGCCTCCGACAGATGCGCGTGGAATTCCTGTTTTCGCGGTTTTCTTCTTAGATCTCTTTCTTAACACCCTTTTCTTAGGCAGCTCTCTTGGTCGGCCCTGACGCTTCTTCTCGACATCTTTTTTTGCGAACGTTCTTCTATTCCCCTTTCTTCT
+
FFGGGGGGGGGGGGGGGGGGGGGGGGGGGGGGGC9FFFDFCFGG?CF,96C68+66@B,=CC++++++8,:++8B+8,,,::,,BBFEFBF,,,,,:++CCED,,,+8+8+++,:@>=@,,:,:,+8******,7,7,7,,,7,7,,,,,,,,,8,>FF*?,,4,,,7,:<*=*24><,,2?>C*CE:C<*0*A1**++2+2*+*2*2+3+++*))****9)**(12)*/.*3309))0+*)).
@M00200:205:000000000-AKKM3:1:1101:10984:1997 1:N:0:1
ACTGGGCGTAAAGGGCGTGTAGGCGGTTTGTTAAGTCATGTGTGAAATCCCCCGGCTCAACCGGGGTAGTGCGCATGCAACTGGCAAGCTAGAGTACCGAAGAGGGGGGTGGAATTCCCTGTGTAGCTGTTACATTCTTAGATATCTTTTTTAACACCTTCTTCGCAGGCGGCCCCCTTGTCGGATACTGACGCTTTTTCTCGAAAGCTTTTTTTGCAAACATTATTATATACCCTCGTTCTAT
+
GGGGGGGGGGEGGGGGGGGGGGGGGGGGGGGGGGGGGGGGGGGGGGGCC6967+86@F@DE,+++++,8:,<+F@C+,,,:A:B??DCG9,,,,<,C?BCFCE,,+++*44**,8<,8<,,8,8,,8,,8,,,,7,2,7+2,7,?2,,,,,*1+0,<8F++++0**2/:C8C?*1*2:*2<2/85AE?F*+<?E9**++2+2*+*1/9+3+++*)1000<C*+*)2:)*16*+0<=.)0**().
@M00200:205:000000000-AKKM3:1:1101:14820:2060 1:N:0:1
ATTGGGTTTAAAGGGCACGTAGGCGGCTCGGCAAATCAGTCGTGGAATCCCGTCGCTTACCGGCGGAACTGCGGCTGATAATACCGGGCTCGAGTGCGTGAGGGGTCACTGGAACTCCTTGTGTAGCGGTGCAATTCTTAGATATCTTTCTTAACGCCGTTTTCTAAAGCGAGTGACTTGCGCGTTCCTGACGCTGATTTTCGAAAGCTTTTTTAGCAAACATTATTATATACCCTTGTATGTT
+
FFGGGGGGGGGGGGGD<FGGGGGGEGC@FEFGGGGGGGGGGGGGGGGCEC<,:@@CFFFGG,+7++++8,,B+@:>7,,,,<CCDGGGGC<++3,+CFEDCFF++B<,,@E,,,,@=<D,,:,,,,8**@**,,7,7,7@,7@,@<,,,,,,7,?:CF:**,*5+,5,7C<783*+5?,723?ECGG@CFCGEG9**++++21**C<F:++++*)2/+<CF*+*)2:)*9<7C<EF.)9+*)).
@M00200:205:000000000-AKKM3:1:1101:15305:2066 1:N:0:1
ACTGGGCATAAAGGGCGCGTAGGCGGCCACCGCAAGTCGATTGTGAAATCTCCGGGCTTAACTCGGACAGGTCATCCGATACTGCGGGGCTATAGTGCAGAAGTGGCAACTGGAATTCTCGTTTTAGCGGTTAAATCCGTAGATATCTTCCTGAACACCTTCTCCTAAGGCGGTTTGCTGGGCTGACACTGACGCTGCGGCGCGAAAGCTTTTGTAGCGAACTTTTTTAGATACCCTATTTTT
+
GGGGGGGGGGGGGGGGGGGGGGGGGGGGGGGGGGDGGGGGGGGGGGG,<C<CE+8+>>EEFAE?,,++@4,CFF,?E++8+4<9EGGEG76,,,,<CFGFGGG,,,3,,:B,,,:BD=F<++:+@,,:++@+*,,8,85D>:*@;33,,,,,7,,?9>F5,3,,2,6,??FDD*:8*+77+1:B5CC96<=9CE*2****//1:*1/7*<++++)2*<?871**)*2,)0.:+<:*/))3*))
@M00200:205:000000000-AKKM3:1:1101:7774:2072 1:N:0:1
ATTGGGCATAAAGGGCGCGCAGGCGGCTACGTAAGTCCGGCGTGAAATCCCACGGCTCAACTGTGGAACTGCGTCGGAACCTACGTTGGCTTCAGGATGGTAGCGTCCATTAGAACTAGCGGTGTATCGGTTCCATGCGCAGATATCTCTTTGAATGCCTGTTTCTAAGGCGGCTGTCTGGGCCACTCCTGACGCTGTTGCGCGAAAGCTTTGTTAGCGAACCTGTTTTGCTACCCTTGTTTC
+
GGGGGGGGGGGGGGGGGGGGGGGGGGGGGGGGGGGGGGGGGGGGGGGCEEE8C+@B=?CFFE,<,,,,::,:+84+++++:B9EEGGGG=?F,,,,:?FDGGG,++86+CC,,,,BD<,=++8+8,,<++8++,,:,3*@:**EF73,73,,7,,@9FF,,7,,6,,7DCFGG*4**377?9CGGGG?;FCCCC*1**++01>C*/9<*3++++)2/<8*77/*,*2-)0)2+3;//))3*()
@M00200:205:000000000-AKKM3:1:1101:19422:2075 1:N:0:1
ATTGGGTGTAAAGGGCGCGTAGGCGGCTTCGCAAGTGATGGGTGAAATCCCACGGCTCAACCGTGGAACTGCTTGGTATACTGCTTATCTTTAGCCACTTAGGTGCTGTCGGAACACACGGTGGAGCGGTGAACTTCTTAGATATCCTTTTTAACGCCATTGTTGAAAACAGACATCTTGGAGTGTGCTGACGCTGATTCCCGAAAGCCTTGGGCGCGAACTCGCTTCTATACCCTTGTACTAT
+
GGGGGGGGGGGGGGGGGGGGGGGGGGGGGGGGGGGGGGGGGGGGGGGEE@E,C+@CFFGGGD+B,+,,CF,CFF,,C,B,@BEFFFGGGBF,,,5ACEFFGGG9,=E,B=B++:>,,,8++:+++,8++B++,,7,:,9,7;C,@3,:@<,,:,=<CGC*,,,7,,7@FDF7F2,,6>,@?BDF6D9C@7,C*A9**,,1,*/:8*/;3++,,*)281**)*+*(17(*/.*<<CF.)1+*-).
@M00200:205:000000000-AKKM3:1:1101:8167:2077 1:N:0:1
ATTGGGTATAAAGGGCGCGTAGGTGGCCCGTTAAGTGGCTGGTGAAATCCCGGCGCTCAACTCCTTGTCTCCCGGTCTCTCTGGCGAGCTACCGCACGGTAGGCTCACATGTCATTCCCTTTTTATCGTTGTTTTCCTTATATATCTCTTCTAACACCATTTTCTTAGGCGTTCTCCTTGGCCGTTGCTGACTCTGATCCTCGTCAGCCTTTTTTGCAAACTTTCTTATATCCCCCCGTTTTCT
+
EFGGF9BEFGGGFGCGG7CFG@EEFFCEDFGGGGGFGFGGGCG@,6@<CCC,++8+7CCFE<6,,,,,:6,69@+@+,,,,:<:,>FFD8,,,+4+8>+:<:+,,8,,,8:B,,5B,55,,8,8,,:+,8,+,,6,:,98,,,,9,,,,,,,:,:,8>+,3,8,,,3@<8<@8*6,2,,,6?DEGCG5<:9=,,4,,,,4,*4*6****22,,+))/+++1*++)11)+11++,4))).**()-
@M00200:205:000000000-AKKM3:1:1101:18362:2092 1:N:0:1
ATTGGGTTTAAAGGGCGCGTAGGCGGGCTGTCAAGTCTGGGGTGAAATGCCGCGGCTCAACCGTGGAACTTCCTCTGATACTGACGGCCTCGCGGGAGGTAGGTGCGTCCGGAACTGTCGTTTTAGCGGTTCAATTCTTTGATCTCTTCCTTAACTCCGTTTTCTTAAGCGGCTCTCTTGACCTCTTCTGACGCTGTTGCTCGAAAGCTTTTTGCGCAAACGTTCTTATATCCCCGTTTAATCT
+
FGGGGGGGGGGGGGGGGGGGGGGGGGGDGGFGGGGGGGGGGGGGGGGC,,C+7+@FFGGGG?+8,++,:E,C,:C,,,<,CEE<FGGDG?8+++++8@F:FFC,,8<8+35**3*@,8,**8**,,,**8**,,7,,,7@99C,@27,,,,,7,?8:CF*>,*4+,57CFGCB*1+<<+23ACGGFF:E7:FEE1**++++:*88?DF<++++**/751?C***(1:)*16*+<CC))0**))-
@M00200:205:000000000-AKKM3:1:1101:11471:2103 1:N:0:1
ATTGGGCTTAAAGCGCACGTAGGCGGCTTTGTATGTTAGAGGTGAAAGCCCCGGGCTCAACTCCGGAACTGCCTTTGCTTCTGGGTATCTCGAGTTCGAGAGAGGTGAGTGGAATTCCGCGTGTAGCGGTGAACTTCTTAGATATTCGTCGGAACACCATTGGCGAAGGCGGCTCTCTTGCTCGATACTGACGCTGATGTTCGAAAGCTTTTGCTGCAAACATTATTATATACCCGTTTACTTT
+
EFGGGGGGGFGFF9FCEGDCFGGGGGGD7<F;@,EE@@F,@EFGGGG,CED,6+C@F6CFCC,6,+,+8C,FFFE5<,,,<9,:CC?FF?98,+CF,B44=FG++:9,,C?+,,CEFFB++8@>,5,3+C++,,9>C,99=CFCG73,,+++8+CDFGC:7,,6**5>7DBCC**,46,7,,>CE*=CF7C<8=1**++111=*:8D4+3++++*2/3<+1*0*)22)*14*23<C))0**.).
@M00200:205:000000000-AKKM3:1:1101:13870:2117 1:N:0:1
ACTGGGTTTAAAGGGCGTGTAGGCGGGAGCGTGAGTCGGTCGTGAAAGCCTTCGGCTCAACCGTAGACGGGCGGCCGATACTGCGTTCCTTTAGGGGTGGAGAGTAGACTGGAATTCCCGTTGTAGCGGTGTCTTGTTTAGATATCCTTTCTAACACCGCTGTCTTAGGCGGGTCTCTTGCCACACCCTGACGCTGTCTCTCGAAAGCTTTTTTCGCAAACGCTCTTTTATACCCCTGTCATCT
+
GGGGGGFGDGFGGGDGGGGGGGGGGGDGGGGGG:FFFGGGEGGGFCF,C=F?C,6+,BCAE<7,,,,,4++@+@C=:+@+8?5AFGCGGBC,,,,,@CCFCF@+,,,,<@@7,,8>CC3*,@*8,,,**8**,,7,7,62,,@,22,,,,,,7,8,?F7*4**4+,2?FF:CC2:>E:+3<CGF885?F*:FED9**++3+2:8*;CF+0+++*)/5:C*7C*/(12)*1.*0<@D.)0+*)))
@M00200:205:000000000-AKKM3:1:1101:8744:2118 1:N:0:1
ACTGGGTTTAAAGGGCGCGTAGGCGGGGAGGCAAGTCGGGTGTGAAATCCCTCGGCTCAACCGAGGTACGGCGCCCGCAACTGCTTCTCTTGCGTCCCGGAGAGGCAGGTGGAATTCCCGGTGTAGCGGTGATCTTTTTAGAGATCTTTTTTAACACCGTTTTCTTAGGCGGCCTTCTTGACGGTGACTGACGCTGTGTCTCGAAAGCTTTTTTTGCAAACGTTTTTCTATACCCCCGTCTTTT
+
GGGGGGGGGGGGGGGDGGGGGGGGGGGGGGGGGGGGCFGGGGGGGGGECCCEC+B@FFGGG<+++++,:++>++4>:+++6BFEFGGGF@D,,+8>8@FGEGG******8>7*,?FFEA**5*<,,34*=**,,7,7,28::,<C,,,,,,*47?CFGG7<,*3++3<EFGGG/;@<F+<AEEC88C8?FC6CC1**++++*33*8<<7<+++*)19C?@<***(11(*/)2<<8*))0**())
@M00200:205:000000000-AKKM3:1:1101:19452:2121 1:N:0:1
ATTGGGTTTAAAGGGCGCGTAGGCGGTCCGATAAGTCCCGTGTGAAATCCCTCGGCTCAACTGATGAATGGCCCGGGCAACTGACGGGCTTTAGTTCGGGAGAGGGCAGCGGAATTCCGTGTGTATCGGTTAAATTCCTAGATATCCGTATTAACACCGTTCTCTCAGGCGGCTTCCTTGACCGACACTTACGCTTCCTCTCCAAAGCTTTTGGCGCAAACCTGATTATATACCCCTGTACTA
+
FGGGGG;FGGGGGGGGGGGGGGGGGGGGGG7FEGGGGAFFFGGFFGFFCFFCE+@@CFCFF6,,,,,,<,,:,D++7+++:=A5EFFFGCF,9,C5C:@C:=C=7+++8+8+8:+3><,,+B+B,,8+3@+3,,7,3,85,<F9F,,**,,,7@F,?F<,1,*6,,2,2>@***42<;,72<CEC5:CC+1AFC/**++3+**0<<772++++*)1)>CCC***(::)*/6*<EGG0)0+*.)
@M00200:205:000000000-AKKM3:1:1101:8061:2138 1:N:0:1
ACTGGGTATAAAGGGCTCGTAGGCGGTTGATTGCGTCCGCCGTGAAAGGCCTCGGCTTAACCGGGGTTTTGCGGTGGATACGGGTCGACTTGAGGCAATTAGGGGAGATCGGAATTCTACGTGTAGCGGTGAAATGCGCAGATATTTGTAGTAACACCGTTGGCGAAGGCGGATCTCTGGGATTGTTCTGACGCTGAGGATCGAAAGCGTGGGTAGCGAACATGATTAGATACCCCTGTA
+
GGGGGGGGGGGGGGGGGGGGGGGGGGGGGGGGGGGGGGGGGGGGGGGD8FFFG:FGGGGGGF7@7+C>CFEEFGGDD7CAA?FGGGGGGGG<,:<BCGGGGGGCEE>CFEG>:CDDFGCF7F=B,CDBCF7+,,@,:*6CEGGGG,@,,,,,7@FFGGG,>*,6**:FGGGGD:CCB;,?CFFECBF<CC<CGC92***++*:CCEGG5A****/99EGGGG+*)::)**6><CF5)09+
@M00200:205:000000000-AKKM3:1:1101:22158:2146 1:N:0:1
ATTGGGCTTAAAGAGCGCGCAGGCGGCTGGTCAAGTCCGATGTGAAATCTCCCGGCTCAACTGGGCTCCTCCATCGGCCACTGATCGGCTTCAATGTGGGAGAGGGTTGTGGCATTCCCCGTTTCTTGTTGTCTTTCTTATCTCTCCTCCTTAACACCATTTTCTTAGGCGACTTCCTTGCCCATCCTTGACGCTTTGTCTCGAAAGCTTTTGCTGCGAACGTGATTTCATACCCCTGTACTTT
+
EF9FG9-E@EFF<FDD66FFCGECB@:CC@CC@C<CFC@FGCFEA<FCEA<EF+C7FGFGE?,,,,,,86,:4F,,,+,+9B<FEFGDC?=,,:,,C<??=CC+++B,+8B++,C,55B,+8,:,,8,,86,,,8,7,38,,C,C3,,,,,7,,:@FGG,8,,,,,,3,@CB85*266,???8D?,2,:C9<84***,,1,4<,:*7*5++7,++2/:8*/:**(03)+11+40:7.)0+*)))
@M00200:205:000000000-AKKM3:1:1101:16773:2171 1:N:0:1
ATTGGGTTTAAAGAGTCCGTAGGCGGCATGTTAGGTGAGGTGTGAAATCCCCCGGCCCAACCGAGGAATTGCGCTTCAAACCGGCGTGCTTGAGGAAGATAGAGGTGGGCGGAACTGATGGTGGAGCGGTGAAATGCGTTGATATCATCCGGAACACCGGAGGCGAAAGCGGCCCACTTGGTCTTTTCTGACGCTGAGGGACGAAAGCTAGGGGAGCGAACGTGATTATATACCCGTGTA
+
GGGGGGGGGGGGGGGGGGGGGGGGGGGGGGGGGGGGGGGGGGGGGGGFFCFDF@EDGGGGG@:+>C+,FFDGCEGGGA?AEFFGGGGGGFGD@B8,BF<FGGGA<FFC7BFECCGGG9C99F,:7<>:FCE7,,7,;*@EGGGGG7,@<,**6=FGGGG****4**=FGFGGG8?*;:+<@?EGGGGGGGGGGE1***/**9EGGGG<:++**5)175::<D**,9C4**.:@CF<)08*
@M00200:205:000000000-AKKM3:1:1101:23469:2179 1:N:0:1
ATTGGGCTTAAAGGGTGCGTAGGTGGGTATGTAAGTCAGTGGTGAAATCCCCGAGCTTAACTTGGGAACTGCCGTTGATACTATATATCTTGAATGTCGTAGAGGTAAGCGGAATATGTCATGTAGCGGTGAAATGCTTAGATATGACATAGAACACCACTTTCGAAGGCAGCTTACTATGCGATTATTGACACTGATTCACGAAAGCTTGGGTAGCAAACATGATTAGATACCCGCGTA
+
GGGGGGGGGGGGGGGGGGGGGGGGGGGGGGGGGGGGGGGGGGGGGGGFFFFF7FGGGGGGGGFA88,@@FFGGGGGGD@EFGGGGGGGGEFE9CFFGGGGGGGDCFFC,ECEGGFGGCGG<F,FCAF>:C>+,,99AFEF<DFGG,,5,8,,CFFGGDG+AD,>++@CFGGGGDBDFF9CADEGGGGGFGGGGG?<,,,7<=CGCGDG7@,*,697FGGGGG,**:=**=7CCFFD)/:=
@M00200:205:000000000-AKKM3:1:1101:16647:2219 1:N:0:1
ACTGGGCGTAAAGGGCGCGTAGGCGGCGCAACAAGTCACTTGTGAAATCTCCGGGCTTAACTCGGAGCGGCCAAGTGATACTGTCGTGCTAGAGTGCGGAAGGGGCAACTGGAATTCTCGGTGTAGCGGTGAAATGCGTAGATATCGAGCGGAACACCTTCGGCGAAGGCGGGTTGCTGGGCCGACACTGACGCTGAGGCGCGAAAGCCAGGGGAGCGAAAGGGATTAGGTACCCTAGTA
+
GGGGGGGGFFGGGGGGGGGGGGGGGGGGGGGGGGGGGGGGGGGGCFFFFGGGGGGGGGGFFFGEGGCFGGGGGGGGGDGFFGGGGGGGGFFGFGGGFGGGGGGDEGGGFGGGGGDGCCCF?F7FFGGGGGDF,7D,=*6BFFGGG2******4C<FFGG,>*1B*4BFGGEGGEGGFGCC?:EEEEEDGGGFGGDC558=*)::EEGGGF****07BEG8)9**(>9.9*-*33<7)06:
@M00200:205:000000000-AKKM3:1:1101:13154:2221 1:N:0:1
ACTGGGCGTAAAGCGTGCGCAGGCGGTTTTGTAAGCCAGATGTGAAATCCCCGGGCTTAACCTGGGAATGGCATTTGGGACTGCAAGGCTGGAGTTTGGCAGAGGAGACTGGAATTCCTGGTGTAGCAGTGAAATGCGTAGATATCAGGAGGAATACCGATGGCGAAGGCAGGTCTCTGGGCTATAACTGACGCTCATGCACGAAAGCGTGGGGAGCAAACAGGATTAGATACCCTGGTA
+
GGGGGGGGGGGGGGGGGGGGGGGGGGGGGGGGGGGGGGGGGGGGGGGGGGGGGGGGGGGGGGGGGGGGGGGGGGGGGGGGGGGGGGGGGGGGGGGGGGGGGGGGGGGGGGGGGGGGGGGGGGGGGGGGGGGGFCF9D7C+7FFGG3=,,,++CFFFFGE+C:FCE*CGGGGGGGGGGGGGGGFGFGGGGGGEGGDGGGGFDDGGGGGFGGC7CC378EGGGF*/89C2=FFGGFGC)))+
@M00200:205:000000000-AKKM3:1:1101:15524:2246 1:N:0:1
ACTGGGCTTAAAGGGCGCGTAGGCGGCCTGCTAAGTCGAACGTGAAATCCCCGGGCTCAACCCGGGAACTGCGTTCGATACTGGCTGGCTTGAATCCGGGAGAGAGATGCGGAATTCCAGGTGTAGCGGTGAAATGCGTAGATATCTGGAGGAACACCGGTGGCGAAGGCGGCATCCTGGACCGGCATTGACGCTGAGGCGCGAAAGCCAGGGGAGCAAACGTGATTAGATACCCCAGTAAGA
+
GGGGGGGGGGGGGGGGGGGGGGGGGGGGGGGGGGGGGGGGGGGGGGGGGGGGGGGGGGGG@FGGGGDDCFGGGGGGGGGGGGGGGGGGGGGGGGGGGGGGGGGGGGGGGGGGGGGGGGGGGGGGGGGGGGGGFFFFGCFEEFGGG;F9,:,*CFGGGGGDGG7ECEGGGGGGGGGGGGGGGGGGGGGGGGGGGGGGGGFGGGGGGEGGGGGFGDBDEG6CCG8939C>FFF7<CC5)5?G7<>
@M00200:205:000000000-AKKM3:1:1101:12163:2281 1:N:0:1
ATTGCGCTTAAAGGGCTCGTAGGCGGTTCGTCACGTCGGGAGTGAAAACTCGGAGCTCAACTCCGAGCCTGCTTCCGATACGGGCAGACTAGAGGTAGGCAGGGGAGAGCGGAACTCCTGGTGTAGCGGTGGAATGCGCAGATATCAGGAAGAACACCGGTGGCGAAGGCGGCTCTCTGGGCCTACCCTACCGCTGAGGAGCGAAGACGTGGTTAGCGAACAGGATTGAATACCCGCTGAATAT
+
GGGGGGGGGGGGGGGGGGGGGGGGGGGGGGGGGGGGGGGGGGGGGGGGGGGGGGGGGGGGGGGGGGGGGGGGGGGGGGGGGGGGDGGGGGGFFFGGGGGGGGGGGGGGGGGGGGGGGGGGGGGGGGGGGGGDFGGCGDGGGGFGGC9@,>F,FFGGGGGCFEEGGEE@@FGGDGGGGECG6CCC**010***//)/*;*+***:E*****12/2***//1>):*(9:(*1)2<88))))2*.)-
@M00200:205:000000000-AKKM3:1:1101:17095:2310 1:N:0:1
ATTGGGCGTAAAGGGCGCGTAGGCGGGCTGCCAAGTCCGTGGTGAAATCCCCCGGCTCAACCGGGGAATGGCCTCGGATACTGGCGGTCTTGAGGGAGGTAGGGGCGTGCGGAACTGTAGGTGGAGCGGTGAAATGCGTTGATATCTACAGGAACTCCGGTGGCGAAGGCGGCACGCTGGACCTTTTCTGACGCTGAGGCGCGAAAGCCAGGGGAGCGAACGGGATTAGATACCCCTGTAAGA
+
GGGGGGGGGGGGGGGGGGGGGGGGGGGGGGGGGGGGGGGGGGGGGGGGGGGGGGGGGGGGGGGGGGGFGGGGGGGGGGDGGGGGGGGGGGGGGGGGGGGGGGGGGDGGGGGGGEEFGGGGGGGGGGGGGGGGGGGGGDGGGGGGGGGFGG7CFG@FGGG5EGGGGGGGGGGGGGGGGGEGGGFGGGGCGGFGGGGGEFFDGDGGGEDDGGGGGGFGFGGGGGC<:CF2**.C?CFGFFF?7>A
@M00200:205:000000000-AKKM3:1:1101:11020:2313 1:N:0:1
ATTGGGTTTAAAGTGTGCGCAGGCGGCCGAGCAAGTCGAGTGTGAAAGCCCCGGGCTTAACTCGGGAATTGCGCTCGAAACTACGATGCTGGAGTGTGGCAGAGGAAGGTGGAATTCCAGGTGTAGCGGTGAAATGCGTAGAGATCTGGAGGAACACCGATGGCGAAGGCAGCCTTCTGGGCCAACACTGACGCTCATGCACGAAAGTGTGGGGAGCAAACAGGATTAGATACCCGCGTA
+
GGGGGGGGGFGGFFGFEFBECFGGEG:CCCGCFFEF,B,@EGGGGGGG,E,@CEGGGFFGGC,B:FEGEG?FFGGCEFGGGG9BE:<EGFFGGEGEE9F<EFFFG@EGGGCGGGG?,5,AFGGGGGFEGGGFGGGAFGGGEGFGGDGGDGFGGGGGGGGGGGGFEGGG7=FG5EGCFCGGGGFEFGG*02AFECDCE9FGED:EE?<*<<<EGC@D55CCGG?FBFF?FFFGFFG<3B>E
@M00200:205:000000000-AKKM3:1:1101:14545:2328 1:N:0:1
ACTGGGTATAAAGGGCGCGTAGGCGGCCTGATAAGTAGGGGGTGAAATCCTGCGGCTTAACCGCAGGGCTGCCTTCTAAACTGTCAGGCTCGAGCACAGTAGAGGCAGGTGGAATTCCCGGTGTAGCGGTGAAATGCGTAGAGATCGGGAGGAATACCAGTGGCGAAGGCGGCCTTCTGGACCAATATTGACGCTGAGGAGCGAAAGCCAGGGGAGCAAACAGGATTAGATACCCCTGTAAGA
+
GGGGGGGGGGGGGGGGGGGGGGGGGGGGGGGGGGGGGGGGGGGGGGGGGGGGGGGGGGGGGGGGGGGGCGGGGFGGGGGGGGGGGGGGGGGGGGEGGGFFGGGGGGGGGGGGGGGGGFGGGGGGGGGGGGGGGGGGGGCEEGGF9FFGGFGCCFGGGFGGF9FGGGGGGGGG5C7>CCGGGGGFFGGCFGGGGDDCCEFC5CCCE=<C6CFGGGFGFGG675FF:FF<F6<:7<C7F3/?FFA
@M00200:205:000000000-AKKM3:1:1101:13196:2353 1:N:0:1
ATTGGGTTTAAAGCGCGCGCAGGCGGTTCCGAAAGTCGAGCGTGAAAGCTCCTGGCCCAACTGGGAGAGGCCGTTCGAAACTTCGGGACTTGAAGGCGGGAGAGGCAGATGGAATTTCCGGTGTAGCGGTAAAATGCGTAGATACCGGAAGGAACACCAGTGGCGAAAGCGATCTGCTGGCCCGCCCTTGACGCTCAGGCGCGAAAGCTAGGGGAGCGACCGGGATTAGATACCCTAGTAAGA
+
GFGGGGGGGGGGGGGCGGGGGGGGGGEEFF@:FGGGGGGGGGGGGGGGGGGGGGGGGGGGGGGGGGGGCCCGGCGGGGGGGGGFE@EEGGFGGGGGGGGGEG@CGGGGGFFGGGGGGA=FEGGGGGGGGCFECGGGGEGGGGGGCCCFGEGFGGGGGDFFG@FGGGGGGGCECFGG9EE+ACCC*:CE6CGFE59AEGGG5DEGDGGCFFFFFD@DFGGGGDG32C4<F62>FGFFFFFGG<4
@M00200:205:000000000-AKKM3:1:1101:10690:2361 1:N:0:1
ATTGGGTTTAAAGGGCGCGTAGGCGGCGTGTTAAGTCAGCTGTGAAATCTCCAAGCTCAACTTGGAACGGCCAGCTGATACTGATGTGCTAGAGTGCAGAAGGGGCAATCGGAATTCTTGGTGTAGCGGTGAAATGCGTAGAGATCGGGACGAATACCAGTGGCGAAGGCGTTCTGCTGGGCCGTTGCTGACACTGAGGCGCGACAGCGTGGGGAGCAAACAGGATTAGATACCCTCGTA
+
GGGGGGGGGGGGGGGGGGGGGGGGGGGGGGGGGGGGGGGGGGGFGGGGGGGGGGGGGGGGGGGGGGGGGGGEGEGFGGGGGGFGGGFFCGFGGGGGGGGGGGG7@GGGGGGGGG?EFCGGFFGGGGGGGGGGGGGGGGGGGGGGEGGDGGGGDGGGGGGGGG77>7C@FGGGDGGGGGGGGGGDGD>*9?CGEFCG;F@5EDGEGDCFGGGGGGFG@GGGCFGG07D2=?>CFFGCFFFD
@M00200:205:000000000-AKKM3:1:1101:21583:2365 1:N:0:1
ATTGGGCATAAAGCGTGCGCAGGCGGTTCGCCGTGTCCTGTGTGAAAGCCCCGGGCTCAACCTGGGAATGGCATGGGAAACTGGCGGGCTGGAGTGTGGCAGAGGGGGGTGGAATTCCGCGTGTAGCAGTGAAATGCGTAGAGATGCGGAGGAACACCGATGGCGAAGGCAGCCCCCTGGGCCAACACTGACGCTCAGGCACGAAAGCGTGGGGAGCAAACAGGATTAGATACCCTTGTA
+
GGGGGGCCFGGGGGGGGGG>FGGGGGGGGGGF@@CGGFGGFGGGGGGGFGGEGGGGGGGGGGGG@FGAFFGGGGFGFGFGGGGGGGGGGGGGGGGGGFGGGFCGGGGGE@FGGGGGGGGGGGGGGGGCGGGGGGFGGGGGGGGGGGDGGGGEEGGGGGEEGGGGDDEGGGGGGGCGGGGFGG8;:88EGGGGG=DEGGGGGGDEGGGGGEGGGGBC)/8FGGGGFGD<?4<GGFGG5FFG
@M00200:205:000000000-AKKM3:1:1101:8125:2366 1:N:0:1
ACTGGGTTTAAAGTGTGCGCAGGCGGCCGAGCAAGTCGAGTGTGAAAGCCCCGGGCTTAACTTGGGAATGGCGCTCGAAACTACTTGGCTGGAGTGTGGCAGAGGGGGGTGGAATTCCACGTGTAGCGGTGAAATGCGTAGAGATGTGGAGGAACACCAATGGCGAAGGCAGCCCCCTGGCCAACACTGACGCTCATGCACGAAAGCGTGGGGAGCAAACAGGATTAGATACCCCTGTA
+
GGGGGGGGGGGGGGGGGGGGGGGGGGGGGGGGGGGGGGGGGGGGGGGGGGGGGGGGGGGGGGGGGGGGGGGGGGGGGGGGEGGGGGGFGGDGGGGFGGGGGGGGGGGGGGGGGGFGGGGGGGDGFFGGGGGGGFGFCEGGEEGGGGGGGGGGGGGFGGFFGFGGGGGGGFGGG8EGGGGGGCCFGGEEGGGGG=DGGGCGGGEEEGGDGEGDGGEDFFG5C5E<?G=>FFF>C?FGFFF
@M00200:205:000000000-AKKM3:1:1101:23688:2388 1:N:0:1
ATTGGGTGTAAAGGGCGCGTAGGCGATTCTATAAGTCTCGTGTGAAAGCCCAGAGCTTAACTCTGGAAGTGCACGAGATACTGTAGGATTTGAGTTCCGGAGAGGAAGATGGAATTCCCGGTGTAGCGGTGAAATGCGTAGATATCGGGAGGAACACCAGTGGCGAAGGCGATCTTCTGGACGGATACTGACGTTGAGGCGCGAAAGCTAGGGGAGCAAACGGGATTAGATACCCTCGTA
+
GGGGGGGGGGGGGGGGGGGGGGGGGGGGGGGGGGGGGGGGGGGGGGGGGGGGGGGGGGGGGGGGGGGGGGGGGGGEGGGGGGGGGGGGGGGGGGGGGGGGGGGGGGGGGGGGGGGGGGGGGGGGGGGGGGGGFGGGGGGGGGGAFGGGGGGDGGGGGGFGGGGDGGGGGGGE5F@EFGFGGGGGGGGCGGGG=4CGGGGFEGGGGGGGC9CFFC)9>GFGFGDD?GC>FF4CECFC>B>C
@M00200:205:000000000-AKKM3:1:1101:23024:2396 1:N:0:1
ATTGGGCATAAAGTGCGCGTAGGCGGCCGAGTAAGTCTGATGTGAAATCCCACGGCTTAACCGTGGAATTGCATCTTATACTGCTCGGCTAGAGTCTGGGAGAGGGAAGTGGAATTCCCGGTGTAGCGGTGAAATGCGTAGATATCGGGAGGAACACCAGTGGCGAAGGCGGCTTCCTGGACCAGCACTGACGCTGAGGCGCGAAAGCTAGGGGAGCAAACAGGATTAGATACCTTGTA
+
CFFAGGGGGGFGGGGGCGGGGEGGGCFGGGEFGGGGGGGGGGGGGF@EGGGFGFDGGGGGGGGGGGG@,CFFGDGFFFGFAFGFEGGGGGGGGFFGGGGGGGDG::CA=FFFDDGGGGGGGGGFFDFGGGGGGFGGFGFGGGGGGGGGEGCGGF,>FFGGGGGGGGDGGCEGGGGGGGGGGGGGF5BFF<9F=EGGGGGGGGEEE8DG?FGGF5)>3C8CD7E<1*??49:CC<7:*76
@M00200:205:000000000-AKKM3:1:1101:22174:2404 1:N:0:1
ATTGGGTTTAAAGGGCGCGTAGGCGGCCTTCTAAGTCGAACGTGAAATCCCCGGGCTCAACCCGGGAACTGCGTCCGAGACTGGAAGGCTCGAATCCGGGAGAGGGATGTGGAATTCCAGGTGTAGCGGTGAAATGCGTAGATATCTGGAGGAACACCGGTGGCGAAGGCGGCATCCTGGACCGGTATTGACGCTGAGGCGCGAAAGCCAGGGGAGCAAACGGGATTAGATACCCCGGTA
+
GGGGGGGGGGGGGGGGGGGGGGGGGGGGGGGCGCGGGG@FEBFGGGGGGGGGGGGGGGGGGGGGGDGGDGGGGGGGGGGGEGGGGGGGGGFGGGGGDGGGGEEGGGGGDFGGGGGGGGGGF8FFCCFGDG7FGGFGGGE@7FAFCF@C;DC7BFGGGGGDEGGGEGEE77F**:CFFFG68F*CC8?FCFFCCC*=CFGFGDEGCEDD*:E5CE:D)CF8D3?<6<C86@AGF8E<37>G
@M00200:205:000000000-AKKM3:1:1101:16920:2407 1:N:0:1
ACTGGGTATAAAGGGCGCGTAGGCGGGATGGCAAGTCGGTCGTGAAATCCCTGGGCTCAACTCAGGGGGGTCGGCCGATACTGCCATTCTTGAGGGATGCAGAGGAGACTGGAATTCCCGGTGTAGCGGTGAAATGTGTAGAGATCGGGAGGAACACCGGTGGCGAAGGCGGGTCTCTGGGCATTCCCTGACGCTGAGGCGCGAAAGCGTGGGGAGCAAACGGGATTAGATACCCGAGTAAG
+
GGGGGGGGGGGGGGGGGGGGGGGGGGGGGGGGGGGGGGGGGGGGGGGGGGGGGGGGGGGGGGGGGGGGGGGGGGGGGGGGGGGGGGGGGGGGGGGGGGGGGGGGGGGGGGGGGGGGGGGGGGGGGGGGGGGGGGGGGGGGGGGGGGGGGGGGGGGGGGGGGGGGGGGGGGGGGGGGGGGGGGGGGGGGGGGGGGGGGGG5EGGGGEDGG5CCGGFGFGGGGGGGFD4<F?2CFGGGFFFGFB
@M00200:205:000000000-AKKM3:1:1101:19418:2424 1:N:0:1
ACTGGGCATAAAGCGCGCGCAGGCGGTTCCGAAAGTCGAATGTGAAAGCTCCCGGCCCAACTGGGAGAGGCCGTTCGAAACTTCGGGACTTGAAGGCGGGAGAGGCAGATGGAATTTCCGGTGTAGCGGTAAAATGCGTAGATACCGGAAGGAACACCAGTGGCGAAAGCGATCTGCTGGCCCGCCCTTGACGCTCAGGCGCGAAAGCTAGGGGAGCGACCGGGATTAGATACCCCAGTA
+
GGGGGGGGGGGGGGGGGGGGGGGGGGGGGGGGGGGGGGGGGGGGGGGGGGGGGGGGGGGGGGGGGGGGGGGGGGGGGGGGGGGGGGGGGGGGGGGGGGGGGCGGGGGGGGGGGGGGFGGGGGGGFGGGGGGGGGGGGGGGGGGGGGGGEECGGGGGGDGFGGDEECGGFFGGGGGFFFGGDGGGGGGGFFGGGG<EEGEGECEGECDC9FGGGDFGFEEGGGCC0CC2=62:9CG95<??
@M00200:205:000000000-AKKM3:1:1101:9923:2425 1:N:0:1
ATTGGGTTTAAAGGGCGCGTAGGCGGTGGCTTAAGCGTGTGGTGAAAGTCCGGGGCTCAACCCCGGATCGGCCGTGCGAACTGGGTCACTTGAGCACTGTAGAGGCAGGTGGAATTCCGGGTGTAGCGGTGGAATGCGTAGAGATCCGGAAGAACACCAGGGGCGAAGGCGGCCTGCTGGGCAGTGGCTGACGCTGAGGCGCGACAGCGTGGGGAGCAAACAGGATTAGATACCCCAGTA
+
GGGGGGGCFDGGGGGDEGCGGEGGEGGGGGGGEGGGGGGGDGGGGDGGGGGGDEEGGGGGGGGGGGFFGGGGGDGGCGGGGGGGGFGGGGGGGGDFE>ADBFCFGCFGG<FGFGGGGGCCFGG:FCGEGGGE:EFGGGFGGEDEGDGGGGFGCGGGFGGGGGGGCEGGGGGDDCGFGGGGCFG8FG8;FGGGGGGGEGFGGDGGC5CDGGGGCEED@FGGFDGG?FGF*8<FGFFC>BFG
@M00200:205:000000000-AKKM3:1:1101:11539:2453 1:N:0:1
ATTGGGTTTAAAGCGTGCGTAGGTGGTGAGTTAAGTCTGTCGTGAAAGCCCCGGGCTCAACCTGGGAATGGCGATGGATACTGGCTCGCTAGAGTGCGGTAGAGGAGAGTGGAATTCCCGGTGTAGCAGTGAAATGCGTAGAGATCGGGAGGAACATCAGTTGCGAAGGCGGCTCTCTGGACCAGCACTGACACTGAGGCACGAAAGCGTGGGGAGCAAACCGGATTAGATACCCTAGTA
+
GGGGGGGGGGGGGGGFGGGGGGGGGGGGGGGGGGGGGGGGGGGGGGGGGFGGGGGGGGGGGGGGGGCGGGGGGGGGGFDGGGGGGGGGGGEGFGGGGGGEGGGAFGGGGGGG@DFGGGGGGGGGGGFEFFGGGGFFGEGGGGGGGGFGD@FDGGGFGFCFGGGCECEGGGGGGGGGGGGGD6:FBE:@EGCGGGGGFGCFGGGGGGC5/5CCGD3C>CGGG*CD67<86=ACGGFG)7BF
@M00200:205:000000000-AKKM3:1:1101:13383:2457 1:N:0:1
ATTGGGTTTAAAGGGCGCGTAGGCGGCCACCGCAAGTCGATTGTGAAATCTCCGGGCTTAACTCGGAAAGGTCAACCGATACTGCGGGGCTAGAGTGCAGAAGGGGCAACTGGAATTCTCGGTGTAGCGGTGAAATGCGTAGATATCGAGAGGAACACCTGCGGCGAAGGCGGGTTGCTGGGCTGACACTGACGCTGAGGCGCGAAAGCTAGGGGAGCGAACGGGATAGGATACCCCAGTA
+
G<FGGGGDGGGGG9FGGCFGGGGGGGGC@CE@FGCFECFGGGGGEGGFEGA@EGGGG==FEF?,C@FGD8FFC=CFB>FEGE?DFGEC@E:BFDF@FFCGGGGGGG:3>F<F,FBF<@DFF@FCB>DFF7F:DFCFFCFEDC:@<CCC*<BF7FCG@FE@7CFEE<E<F1:>8:EG8*0@6?FCC8C?<6+03:3=GGFF*97*?E3C8E?FGC3).*:/))?D(*9()/)23:C*7))3?
@M00200:205:000000000-AKKM3:1:1101:18019:2471 1:N:0:1
ATTGGGTGTAAAGGGCGCGTAGGCGGTCGGATAAGTCAGCTGTGAAACCCTCAGGCTTAACTTGAGGCCTGCAGTTGAGACTGTCTGGCTAGAGTGTGGGAGAGGAGGGTGGAATTCCCGGTGTAGCGGTGAAATGTGTAGAGATCGGGAGGAACACCGGTGGCGAAGGCGGGTCTCTGGGCATTCCCTGACGCTGAGGGGCGAAAGCATGGGGAGCGAACAGGATTAGATACCCCAGTAAGA
+
GGGGGGGGGGGGGGGGGGGGGGGGGGGGGGGGGGGGGGGGGGGGGGGGGGGGGGGGGGGGGGGGGGGGGGGGGGGGGGGGGGGGGGGGGGGGEGEGGGGGECEGGFGGGGGGGGGGGFGEGGGGGGGGGGEGGFGGFGFGGGGGGGGGGGGGGGFGGGGGGGGGGGGGGGEGGGGGGGGGGFFFG9E++>EGGDCGEGG*CGGED=DFGFGGGGFGEGD:9DGGFGG?FFBC7EF*<>FFG<4
@M00200:205:000000000-AKKM3:1:1101:17323:2493 1:N:0:1
ACTGGGTTTAAAGGGCTCGTAGGCGGCCGACTAAGTCAGACGTGAAATCCCCAGGCTCAACCTGGGAACTGCGTCTGATACTGGTTGGCTTGAATTCGGGAGAGGGATGCAGAATTCCAGGTGTAGCGGTGAAATGCGTAGATATCTGGAGGAATACCGGTGGCGAAGGCGGCATCCTGGACCGACATTGACGCTGAGGAGCGAAAGCTAGGGGAGCAAACGGGATTAGATACCCCAGTA
+
GGGGGGGGGGGGGGGGGGGGGGGGGGGGGGGGGGGGGGGGGGGGGGGGGGGGGGGGGGGGGGGGGGGGGGGGGGGGGGGGGGGGGGGGGGGGGGGGGGGGGGGDEEGGGGGGFGGGGGGGFGGGGGGGGGGGGGGGGGGGGGGGCFGGGGGGGGGGGGGGGGGGGGGGGFGGGGGGGGGGGGFCDGGGGGGGGGGGGGGGDGGGGGGGGGGGGG:5>CFF5DEGFGGFF*6:AC@97>F?
@M00200:205:000000000-AKKM3:1:1101:9394:2493 1:N:0:1
ATTGGGTTTAAAGGGCGCGTAGGTGGCCCGGTCAGTCTTTGGTGAAAGCGCGGGGCTCAACCCTGCGTCGGCCAGGGATACTGCCGCGGCTCGAGCACTGTAGAGGCAGGCGGAATTACGGGTGTAGCGGTGGAATGCGTAGAGATCCGGAAGAACACCGGTGGCGAAGGCGGCCTGCTGGGCAGTTTAGCTGACACTGAGGCGCGACAGCGTGGGGAGCAAACAGGATTAGATACCCTTGTA
+
FCEG8-BB7F-;F@@CC768+@CFF<F,6F:8CFG<FG9@F8CF9<9EFDGGDC:@CFGFG<:FGGGFGCEGGGG<+BFFGGDCEEGDFCFD7@:FGGFFGC@EACGFCGG>FGGD@,?:BCFEG?<EGGEGG72?FDFGCGGGGGFF:FFGEFC<?AAEGGGGC**8:C8EG>*;@FFGGGFFG;7<:FFGG9F?0+<CFGGE8C3<*/88*/75:1/2958F6CF(9@)*+,+:691:C44
@M00200:205:000000000-AKKM3:1:1101:14271:2511 1:N:0:1
ATTGGGTTTAAAGAGCGCGTAGGTGGCCCGTTAAGTGGCTGGTGAAATCCCGGGGCTCAACTCCGGGGCTGCCGGTCAGACTGGCGAGCTAGAGCACGGTAGGGGCAGATGGAATTCCCGGTGTAGCGGTGGAATGCGTAGAGATCGGGAAGAATACCAGTGGCGAAGGCGTTCTGCTGGGCCGTTGCTGACACTGAGGCGCGACAGCGTGGGGAGCAAACAGGATTAGATACCCGCGTA
+
GGGGGGEEGGGGGGGGGGGGGGGGGGGGGGGGGGGGGGGGGGGGGGGGGGGEGGGGGCGGFGGGGEGGGGGGGCGGGGGGGGGGGGGGGGGGGGGGFGGFGGFGGGGGGGGGGGGGFGFGGGGGGGGGGGGGGGGGGGGGEFCCFFGGGEEEGFCGGGGGGFGGGGGGGGGGCGGGGGGGGGCGG>E=FGGGGFDG7CGGGGGGDGGGDEGEGEDGBGGGGFFG?DFFFFFF7<EC5DFC
@M00200:205:000000000-AKKM3:1:1101:15276:2530 1:N:0:1
ATTGGGTATAAAGCGCGTGTAGGCGGTCCGGTAAGTCCGCTGTGAAAGTCGGGGGCTCAACCCTCGAAAGCCGGTGGATACTGTCGGGCTAGAGTACGGAAGAGGCGAGTGGAATTCCTGGTGTAGCGGTGAAATGCGCAGATATCAGGAGGAACACCAATTGCGAAGGCAGCTCGCTGGGACGTTACTGACGCTGAGACGCGAAAGCGTGGGGAGCAAAAAGGATTAGATACCCCCGTA
+
GGGGGGGGGGGGGGGGGGGGGGGGGGGGGGGGGGGGGGGGGGGGGFGGGGGGGGGDEFCGEGGGFEGFFFGGGGGGGGGGGGGFGGGGGGFFGFGGGGGGEGGFFGGGGGGFEECFGGGGGGGGGFGCGFEGGGGGGGGGGGGGGGGGGGGGGGGGGGGFGGFGGE*CFGFEGGCCGEGGGGGGGGGGCFGGGDDGGFFFG:EGGCDCEGGGGGDD>GGF*/;C0CFDF=<7C8C3@>B=
@M00200:205:000000000-AKKM3:1:1101:6664:2544 1:N:0:1
ATTGGGTTTAAAGCGTGCGTAGGTGGTTCGTTAAGTCTGATGTGAAAGCCCTGGGCTCAACCTGGGAATGGCATTGGATACTGGCGACCTAGAGTGCGGTAGAGGGGTGTGGAATTCCCGGTGTAGCAGTGAAATGCGTAGATATCGGGAGGAACATCTGTGGCGAAGGCGACACCCTGGACCAGCACTGACACTGAGGCACGAAAGCGTGGGGAGCAAACGGGATTAGATACCCGGGTA
+
GGGGGGFFGGGGGGGFEGGGGGGGGGGGGDGGGFGGGGGGGGGGGGGGGGGFFGGGGGGGGGGGGGGFFGCFGGGGGGFFGGGG<FGDGG@FGGGGGGGCEGGG87=8F=FGGGGGGGGGGGGGFGGFGGGGGGGFGGGEEGFGG;:FEFFGFGGGCG==FDFFEGGGDGG>EG:FEGGGGGGGGGG,08CFEGGGGGGG=GEG5EDD=EEEGG>DEGG?FGGD?GF7=FF7<CF7:@DG
@M00200:205:000000000-AKKM3:1:1101:7737:2549 1:N:0:1
ATTGGGTTTAAAGGGCGCGTAGGTGGCCCGTTAAGTGGCTGGTGAAATCCCGGGGCTCAACTCCGGGGCTGCCGGTCAGACTGGCGAGCTAGAGCACGGTAGGGGCAGATGGAATTCCCGGTGTAGCGGTGGAATGCGTAGAGATCGGGAAGAATACCAGTGGCGAAGGCGTTCTGCTGGGCCGTTGCTGACACTGAGGCGCGACAGCGTGGGGAGCAAACAGGATTAGATACCCTAGTAAGA
+
GGGGGGGGGGGGGGGGGGGGGGGGGGGGGGGGGGGGGGGGGGGGGGGGGGGGGGGGGGGGGGGGGGGGGGGGGGGGGGGGGGGGGGGGGGGGGGGGGGGFGGGGGDEGGGGGGGAFFGGGGGGGGGGGGGGCFFGGGGGGGFFFFFGGGGGEFGDGCFCFFGGGGGGG7EGEEGFGGFGGGG88ECEEFGDFDF4FG8E=EDGGCGGGDEGGGGBDDFECFGGGFGGBFF<FGG<F?:F9CAA
@M00200:205:000000000-AKKM3:1:1101:8681:2575 1:N:0:1
ACTGGGTTTAAAGAGCGTGTAGGCGGCCAGGTAGGTCCGGTGTGAAAACTCGAGGCTCAACCTCGAGATGTCATCGGAAACCATCTGGCTAGAGTCCGGAAGAGGAGAGTGGAATTCCTGGTGTAGCGGTGAAATGCGCAGATATCAGGAAGAACACCTATGGCGAAAGCAGCTCTCTGGGACGGTACTGACGCTGAGACGCGAAAGCGTGGGGAGCAAACAGGATTAGATACCCGCGTAAGA
+
GGGGGGGGGGGGGGGGGGGGGGGGGGGGGGGGFGGGGGGGGGGGGGGG@FFGGGGGGGGGGGGGGGGGGGGGGGGGGGGGGGGGGGGGGGGGGGGGGGGGGGGGGGGGEGGGGGGGG,FFFGGGFFCGGEGGGGGGGGGGGGGGGGGGGGGGGFGGGGFFFGFFEEGGGGGGGGGGGGGGGFFGG8FGGDFGG5DGGFFCEDGGGDGGGGCEGEBGFGFF7DGGFGFBFFFGGF6C)8@GD<>
@M00200:205:000000000-AKKM3:1:1101:14342:2611 1:N:0:1
ATTGGGTGTAAAGGGCGCGTAGGCGATTTTGTAAGTCTCGTGTGAAAGCCCCAAGCCTAACTTGGGAAGTGCACGAGAAACTGTGAAATTTGAGTTCCGGAGAGGAAGATGGAATTCCCGGTGTAGCGGTGAAATGCGTAGATATCGGGAGGAACACCAGCGGCGAAGGCGATCTTCTGGACGGATACTGACGCTGAGGCGCGAAAGCTAGGGGAGCAAACGGGATTAGATACCCGAGTA
+
FGGGGGGGGGFGGGGGGGGGGGGGGGGGFGGGGGGGGGFFDGGGGGGGGGGGGGGGGGGGGGGGGGGGGGGGGGGGGGGGGGGGGCGCFGGGGGGCGGGGGGGGGGGGGGGFEFGGGAFGGGGGGGGGGGG?FG,EFGGGGCDCFGGGGGGGGGGGGGGG?CEGGGDDFFGD:F7FFGGGGGGGGGGGGGGGGCDGCF=F5DCEGGGGGGFCFC>CBFGFG3CDBG*<?=4CFFFG@>FG
@M00200:205:000000000-AKKM3:1:1101:17669:2620 1:N:0:1
ATTGGGTTTAAAGGGCTCGTAGGCGGTTTGTCGCGTCGGGAGTGAAAACATCGGGCTTAACTCGGTGCTTGCTTTCGATACGGGCAGACTTGAGGCATGCAGGGGAGAACGGAATTCCTGGTGTAGCGGTGAAATGCGCAGATATCAGGAGGAACACCGGTGGCGAAGGCGGTTCTCTGGGCATGTTCTGACGCTGAGGAGCGAAAGTGTGGGGAGCGAACAGGATTAGATACCCCGGTA
+
GGGGGGGGGGGGGGGGGGGGGGGGGGFGGFGGGGGEGGGGGGGGGGGGGGGGGGGGGGGGGGGGGGGDGGGGGGGGGGGGGFGGGGGGGGGGGGGGGGGGGGGGGGGGGGGGGGGGGGGGGGGGGGGGGGGGGGGGGGGEGGGGGGGGGGGGGGGGGGGGGGGFEDGGGGGGDEGGGGGGGGFFGGGGGGGGGGGGGGGFGFGDGGGCEGGGCC>DEGDEGGGGFFC2=76:FFGGBB>E
@M00200:205:000000000-AKKM3:1:1101:18515:2631 1:N:0:1
ACTGGGTATAAAGGGCATATAGGCGGTAACTTAAGTCGATCCGAGTAAAGACCATGGCCGAGCTGTGGACATTGGGTCGAAACTGGTTTACTTGGAGTGCAAGCGGGGATAGTGGAATTTCTAGTGTAGAGATGAAATTCGGAAAGATTAGAAGGACCTCCGGAAGCGAAAGCGACTATCTAGATTGTTCACTGACGCTGTAGTGCGAAGGCATGGGCATCAAACAGGATTAGATACCACAGT
+
GGGGGGGGGGGGGGGG@AFGGGGGGGGGGGGGGGGGGGGGFGGGGGGGGGGGFFGGGGGGFGGDFGFGFFCGGGGFGFGCCFEAFGFGGGFGFGGGGGGFGGFGGGGGDCAFGGGG9?FCFFGFEFFFFEEGGGFFGGGGGGDFCFGGGGGFGGFGGGGGGGGGGEGFEGEEGGGEECC9BGFFGFFGGGGGGGCFGDCGEDCFEGCDDGE*CB54)/:@DDFC@4<7A696CC:>44*+9:A
@M00200:205:000000000-AKKM3:1:1101:23185:2633 1:N:0:1
ATTGGGTTTAAAGGGCGCGTAGGCGGGATGGCAAGTCGGTCGTGAAATCCTTCGGCTCAACCGAAGAACGTCGGCCGATACTGCCGTTCTTGAGGGATGCAGAGGAGATTGGAATTCCCGGTGTAGCGGTGAAATGTGTAGAGATCGGGAGGAACACCGGTGGCGAAGGCGGGTCTCTGGGCATTCCCTGACGCTGAGGCGCGAAAGCGTGGGGAGCAAACGGGATTAGATACCCCCGTAAGA
+
GGGGGGGGGGGGGGGGGGGGGGGGGGGGGGGGGGGGGGGGGGGGGGGGGGGGGGGGGGGGGGGGGGGGGGGGGGGGGGGDEGGGGGGGGGGFGGGGGGGGGGGGGGGGGGGGGGGGGGGGGGGGGGGGGGEGGGGGGGGGFFGGGGGGDEFFGGGGGGGGEGGGGGGGGCGEC>CGGGGGGGFGGGGGGGGGGGGGGGGGGGGGCGDCGCEGGGFGFGFFGGEDBDC?@B9CGEGG>EE5*8:
@M00200:205:000000000-AKKM3:1:1101:14257:2662 1:N:0:1
ACTGGGTTTAAAGAGCGTGTAGGCGGTCCGGTAAGTCGGCTGTGAAAGTCCAGGGCTCAACCCTGGGATGCCGGTCGATACTGCCGGACTAGAGTTCGGAAGAGGCGAGTGGAATTCCCGGTGTAGCGGTGAAATGCGCAGATATCGGGAGGAACACCAATGGCGAAGGCAGCTCGCTGGGACGTTACTGACGCTGAGACGCGAAAGCGTGGGGAGCAAACAGGATTAGATACCCCCGTA
+
GGGGGGGGGGGGGGGGGGGGGGGGGGGGGGGGGGGGGGGGGGGGGGGGGGGGGGGGGGGGFFGGGGGGGGGGGGGGGGGGGGGGGGGGGGGGGGGGGGGGGGGGGGGGGGGGGGGGGGGGGGGGGGGGGGGFGFFGGGGGGGDFGGGGGGDGGGGGGGGGGGFFGG7FGGGGGCGEGGGGGGGGCFFGGGGGGGGGGGDFGDGGGGGGGGGGEGFCDGGGGGGGB:>BFFFGFFCFD@>G
@M00200:205:000000000-AKKM3:1:1101:13403:2675 1:N:0:1
ACTGGGTATAAAGCGCACGTAGGCGGTCCTGTAAGTCAGGTGTGAAAGCCCTCGGCTCAACCGAGGAACTGCGCCTGATACTGCAGGGCTCGAGGACGGGAGGAGAAGGTGGAATTCCTGGTGGAGCGGTGAAATGCGTAGATATCAGGAGGAACACCGGTGGCGAAAGCGACCTTCTGGTCCGTTCCTGACGCTGAGGTGCGAGAGCTAGGGGAGCAAACGGGATTAGATACCCCAGTA
+
FGDDFDFGGGCF6E:FGDGEGGCG@EFGGFFFGGGCFDFG@@FFEEGGGCF8E@FGFFFFGGGEGGGGGGFGEGGG<FFGFC5FFGGGGGGGGGEC=F7+CF7=C<FGDFAFGFGGGC9F@DDE7FGGG:3DBAFGAFGCBEACFFGG7AFGDGCCFC3<1>:BEGGGGF>C5CE929>:><+*=CF*=7=6:C<E8EGFF4EE5=DCF?:;/:7DDGGGGCC3::*3*6.:CC?<7<F?
@M00200:205:000000000-AKKM3:1:1101:11491:2697 1:N:0:1
ACTGGGTTTAAAGTGTGCGCAGGCGGCGTTGCAAGTCGAGTGTGAAAGCCCCGAGCTTAACTTGGGAATTGCGCTCGAAACTACGATGCTGGAGTGTGGCAGAGGAAGGTGGAATTCCAGGTGTAGCGGTGAAATGCGTAGAGATCTGGAGGAACACCGATGGCGAAGGCAGCCTTCTGGGCCAACACTGACGCTCATGCACGAAAGCGTGGGGAGCAAACAGGATTAGATACCCCCGTA
+
GGGGGGGGGGGGGGGGGGGGGGGGGGGGGGGGGGGGGGGGGGGFGGGGGGGGGGGGGGGGGGGGGGGGGFFGGE@EGGDGGGFGDCGGGGFGGGGGGGGGGGGGGGFGGGGGGGGGGGGGGFGGGFGGGGEGFGGGGGGGDGGGEGGGGGGGGGGFGGGGGGGGGEGGDFFGGGFGGGGFGFGGGGGGFGGGEGCE8?C:9CFGGGGGG=EGGGDGFFGGGGGG1F>?FFFGGGG3).7>
@M00200:205:000000000-AKKM3:1:1101:12820:2704 1:N:0:1
ATTGGGCTTAAAGGGCGCGTAGGTGGCCCGTTAAGTGGCTGGTGAAATCCCGGGGCTCAACTCCGGGGCTGCCGGTCAGACTGGCGAGCTAGAGCACGGTAGGGGCAGATGGAATTCCCGGTGTAGCGGTGGAATGCGTAGAGATCGGGAAGAATACCAGTGGCGAAGGCGTTCTGCTGGGCCGTTGCTGACACTGAGGCGCGACAGCGTGGGGAGCAAACAGGATTAGATACCCCTGTA
+
GGGGGGGGGGGGGGGGGGGGGGGGGGGGGGGGGGGGGGGGGGGGGGGGGGGGGGGGGGGGGGGGGGGGGGGGGGGGGGGGGGGGGGGGGGGGGGGGGGGGGGGGGGGGGGGGGGGGGGGGGGGGGGGGGGGGGGGGGGGGGGGGGGGGGGGGGGGGGFGGGGGGGGGGGGGGGGGGGGGGGGGDGGGEGGFGGGGGGGGGGGGGDEDFD=EGGGFGFGFGGGGGFDF?FFBGGCFGFFFG
@M00200:205:000000000-AKKM3:1:1101:11289:2708 1:N:0:1
ATTGGGTATAAAGGGCGCGTAGGCGGGCCACCAAGTCGGGGGTGAAATCCCTCAGCTCAACTGAGGAACTGCCTTCGATACTGGGGGCCTCGAGGGAGGTAGGGGCGGCCGGAACTTCCGGTGGAGCGGTGAAATGCGTAGATATCGGAAGGAACGCCGGTGGCGAAAGCGGGCCGCTGGACCTCTGCTGACGCTGAGGCGCGAAAGCCAGGGGAGCAAACGGGATTAGATACCCTTGTAAGA
+
GGGGGGGGGGGGGGGGGGGGGGGGGGGGGGGGGGGGGGGGGGGGGGGGGGGGGGGGGGGGGGGGGGFGGGGGGGGGGGGGGGGGGGGGGGGGGGGGGGGGGGGGGGGGGGGGGGGGGGGGGGGGGGGGGGGGG:9FFGGGGGGGGGGGEGGGFGCEEGGGGGGFGGDC8CEGGGCE?CEGGGGGCGGGFFCFE=DGGGGGE)5CE=DF=CFGGG:DEGGGGGDD?D*3?*):9<@*7F6CCB4
@M00200:205:000000000-AKKM3:1:1101:17492:2716 1:N:0:1
ACTGGGCTTAAAGGGCGTGTAGGCGGTTACGTAAGTCCGGCGTGAAAACTCGCGGCTCAACTGCGAACCCGCGTCGGATACTGCGTTGACTTGAGGGCGGTAGAGGCAGATGGAACTAGCGGTGTAGCGGTGAAATGCACAGATATCGCTAGGAACGCCGGTGGCGAAGGCGATCTGCTGGGCCGTTCCTGACGCTCATGCGCGAAAGCTAGGGGAGCGAACCGGATTAGATACCCGGGTA
+
GGGGGGGGGGGGGGGGGGGGGGGGGGGGGGGGGGGGGGGGGGGGGGGGGGGGGGGGGGGGGGGGGGGGGGGGGGGGGGGGGGGGGGGGGGGGGGGGGGGGGGGGGGGGGFGGGGGGGGGGGGGGGGGGGGGGGGGGGGGGGGGGGGGGGGFGGFGGGG>FGGGGGGGGGGGGGEEGFG?CGGGGGGGGGGGGGGGGGGGGGGGGGCCDGGGGGGFGEG5*<DGG>GGBFFFFGFGGD:BGD
@M00200:205:000000000-AKKM3:1:1101:16144:2725 1:N:0:1
ACTGGGTGTAAAGAGCTCGTAGGCGGCTCAGTAAGTCGGGTGTGAAACCCTCAGGCTCAACCTGGGGACGCCACTCGATACTGCTGTGGCTAGAGTCCAGTAGAGGAGTGTGGAATTCCCGGTGTAGCGGTGAAATGCGCAGATATCGGGAGGAACACCAACGGCGAAGGCAGCACTATGGGCTGGTACTGACGCTGAGGAGCGAAAGCGTGGGTAGCAAACAGGATTAGATACCACGGTA
+
GGGGGGGGGGGGGGGGGFGGGGGGGGGGGGGFFFGGGGGGGGGGGGGGGGFFGGFGGGGGCGGGGGGDCGGGGGGFCFFGGGFGAEGFGGGGGGGGGGGGGGGDAFCFGGGGGGGGCGFGFGGGGFGGGGCFGGFGGFFGGGEGFGCB>FEGGGG8:AGGGCCECE>FDGGG8BCCF,?;CF5BEE*A9CFGGGG5?>5C?C5:C5CD?=E5*:7CEFGG6>804/*.976:C,<6;5DCC
@M00200:205:000000000-AKKM3:1:1101:12323:2725 1:N:0:1
ACTGGGTTTAAAGGGCTCGTAGGCGGCCAACTAAGTCGGACGTGAAATCCCTCAGCTTAACTGGGGAACTGCGTCCGATACTGGATGGCTTGGATCCGGAAGAGGGATGCGGAATTCCAGGTGTAGCGGTGAAATGCGTAGATATCTGGAGGAACACCGGTGGCGAAGGCGGCATCCTGGGCCGGTATTGACGCTGAGGAGCGAAAGCTAGGGGAGCAAACGGGATTAGATACCCCTGTA
+
GGGGGGGGGGGGGGGGGGGGGGGGGGGGGGGGGGGGGGGGGGGFGFGGGGGGGGGGGGGGGGGGGGGGGGGGGGGGGGGGGGGGGAFGGGGGGGGGGGGDGGGGGGGFGGGGGEGGGGGGGGGFFGFEGGGGCD9FFGGEGGGGGGGFGGGGGGGGGECC>FFGGGGGGGG8CEGGGCFFGFGGGBEFFFGGGGGGGFGC757EGGGFFFGGGEED>5CGFDCDB5C7@B>7:<CF@FFG
@M00200:205:000000000-AKKM3:1:1101:12598:2738 1:N:0:1
ATTGGGTTTAAAGCGCGCGTAGGTGGTCGGGTAAGTCTCATGTGAAATCTCCAAGCTCAACTTCGAAATGGCATGGGATACTATTCGGCTAGAGGATTGGAGGGGGGACTGGAATTCCCGGTGTAGCAGTGAAATGCGTAGATATCGGGAGGAACACCAGTGGCGAAGGCGAGTCCCTGGACAATTCCTGACGCTGAGGCACGAAAGCTAGGGGAGCAAACAGGATTAGATACCCCAGTA
+
GGGGGGGGGGGGGGGGGGGFGGGGGGGGGGGGGGGGGGGGGGGGGGGGGGGGGGGGGGGGGGGGGGGGGGGGGGGGGGGGGGGGGGGGGGGGGGGCFGGGGGGEGGGGGGGGGGGGGGGGGGGGGGGGGGGGGGGGGGGGG7CGFGGGGGGGGGGGGCFGGGGGGDGGEGGGGGCGGGGGGGGGGFGGFGFGG5CEEFE*AF58?CD<FFGFGGFGEFGGGGGG69DBFF4FGFC<EBFC
@M00200:205:000000000-AKKM3:1:1101:14537:2742 1:N:0:1
ACTGGGCGTAAAGGGCGCGTAGGCGGGGGGCCAAGTCGGTCGTGAAATCCCTGGGCTCAACCCAGGGGGGTCGGCCGAAACTGGTTTTCTTGAGGGGCGCAGAGGAGCCTGGAATTCCCGGTGTAGCGGTGAAATGTGTAGAGATCGGGAGGAACACCGGTGGCGAAGGCGGGGCTCTGGGCGCACCCTGACGCTGAGGCGCGAAGGCGTGGGGAGCAAACGGGATTAGATACCCTCGTA
+
GGGGGGGGGGGGGGGGGGGGGGGGGGGGGGGGGGGGGGGGGGGGGGGGGGGGGGGGGGGGGGGGGGGGGGGGGGGGGGGGGGGGGGGGGGGGGGGGGGGGGGGGGGGGGGGGGGGGGGGGGEGGGGGGGGGGGGGGGGFGGGGGGGGCEGGGGGGGGGGGGGGGGGGGGGGDGGGGGFGGGFDGGGGGGGGGGGGGGGFGGGGDGGCFG*CGGGEGFGFGGGGGFGGFFF4:9EG7>@5E
@M00200:205:000000000-AKKM3:1:1101:15554:2742 1:N:0:1
ATTGGGTGTAAAGAGCTCGTAGGCGGTTTGTCGCGTCTATCGTGAAAACTGGAGGCTTAACTTTCAGCGTGCGGTGGATACGGGCAGACTTGAGTTCGGTAGGGGAGTCTGGAATTCCTGGTGTAGCGGTGAAATGCGCAGATATCAGGAGGAACACCGGTGGCGAAGGCGGGACTCTGGGCCGATACTGACGCTGAGGAGCGAAAGCGTGGGGAGCAAACAGGATTAGATACCCAAGTA
+
GGGGGGGGGGGGGGGGGFGGGGGGGGGGGGGGGGGGGGFGFGGGGGGGGGGGFGGGGGGFFGGGGGGGDGGGGGGGGGGGGGGGGGGGGGGGGGFFGGGGGGGGGGGGGGGGGGGGGGGGGGGGGGGGGGGGGGGGGGGGGGGGGGGGGGGGGGGGGGGDG7FFGGGGGGGGGGG9FFGGGEGGEGGGGGGGEEDGCFE6EGGGGGGGGGGGGGF35CFGGGGGFGF<6@BGF?C*05@7
@M00200:205:000000000-AKKM3:1:1101:24000:2742 1:N:0:1
ATTGGGCTTAAAGGGCTCGTAGGCGGTTCGTCACGTCGGGAGTGAAAACTCGGAGCTCAACTCCGAGCCTGCTTCCGATACGGGCAGACTAGAGGTAGGCAGGGGAGAGCGGAACTCCTGGTGTAGCGGTGGAATGCGCAGATATCAGGAAGAACACCGGTGGCGAAGGCGGCTCTCTGGGCCTTACCTGACGCTGAGGAGCGAAAGCGTGGGTAGCGAACAGGATTAGATACCCGCGTA
+
GGGGGGGGGGGGGGGGGGGGGGGGGGGGGGGGFGGGGGGGGGGGFGGGGGGGGGEGGGCGGGGGGGGGGGGGGGGGGEGGGGGGGGGGGGFGGGGGGGGGGGGGGGGGGGGGGGGGGGGGGGGGCGGGDGGGCFGGGGGGGDGGGGGGGGG77BFGCFGGEEGGGGGGGGGGGGGGGGFGCGGGGGGGG>CGEGDGG>GEGGGD>EDFCEEDDC65@CCCCGGFBFF)9=A7FFGG>>@=
@M00200:205:000000000-AKKM3:1:1101:7312:2742 1:N:0:1
ACTGGGTTTAAAGAGCTCGTAGGCGGTTTGTCGCGTCTGCCGTGAAAGTCCGGGGCTCAACTCCGGATCTGCGGTGGGTACGGGCAGACTAGAGTGATGTAGGGGAGACTGGAATTCCTGGTGTAGCGGTGAAATGCGCAGATATCAGGAGGAACACCGATGGCGAAGGCAGGTCTCTGGGCATTAACTGACGCTGAGGAGCGAAAGCATGGGGAGCGAACAGGATTAGATACCCTCGTA
+
GGGGGGFGGGGGGGGGGGGGGGGGGGGGDGGGGGGFGGGGGGGGGFGGGGGGGGGGDGGGGGGGGGGGGGGGGGGGGGGGGGGGGGGGGFGFFGCFGGGGGGGGGGGGGGGGGGGGGGGGGGFGGGGGGEGGGGGGGGDGGGCGCFGFGGGGGGF8>@FGGGGFEEGCEGGGGGGGGGGGGFGGFGGGFFGGGCCEGFFFGGGGEE<DGGGGGGFD3:EEDGGF?GG)694>CEFF>@@E
@M00200:205:000000000-AKKM3:1:1101:23774:2748 1:N:0:1
ATTGGGTGTAAAGGGCGCGTAGGCGGCCATCTAAGTCAGACGTGAAATCCCCCGGCTTAACCTGGGAACTGCGTCTGATACTGGACGGCTTGAGTATGGGAGAGGGATGTAGAATTCCAGGTGTAGCGGTGAAATGCGTAGATATCTGGAGGAATACCGGTGGCGAAGGCGGCATCCTGGACCATTACTGACGCTGAGGCGCGAAAGCTAGGGGAGCAAACGGGATTAGATACCCGAGTA
+
GGFEGGGGGGGGGFGGGGGGEC@FGFGGGFGFGDGGGFGGGGGGGFGGGGF@FGEGGGGFFGGGGFFGGGGGGGGGGGAFFGGGGGGGGCGEGGFFFEGGFGGGCFGGEFGGGGGCFGFGGGGGGGGGGGGGBDCGGGGGGGGGGGGGGFCFD@@FFGEFFFEGEE>@CFGGEGEGGCFC8C=FCCCGGFGGGGGEGGEG5<CEG=)99EGFFE3D>FG8D3*>6C<>FFF79AFG>3>G
@M00200:205:000000000-AKKM3:1:1101:14528:2776 1:N:0:1
ATTGGGTTTAAAGGGTCTGTAGGCGGTCTTACAGGTCTGGCGTGACAATTCTCGGCTTAACTGAGAGAGTGCGTTGGAAACCGGAAGACTAGAATCACGTCGAGGTCGGTGGAATTCCCGGTGTAGTGGTGGAATGCGTAGAGATCGGGAGGAACCCCTAAAGCGAAGGCAGCCGGCTAGACGATGATTGACGCTGAGGGACGATAGCGTGGGGAGCGAACAGGATGAGATACCCCAGTA
+
GGDGFGFGDGGGGGGE,CACCAA9FGGG;FEFDFGFFAFCEFGDGFFFG9FCFGGGFGGGCC@FFGDCFFCFFC,@FCFCEGGGGGEGFGECDACFFGGG<FFEGFGGGEEGC@9??DGGG@FEFGGGGGGEGGGFGGGCFGFFFFFGD7FGG<FGGGGGGDGGGEGFGCFG>DEGDEGGFGGE*:E,:FEGGCD:8FFEGGGGGDD>C5AEGCBGFEGD))8<(**(01):9,AFDB6E
@M00200:205:000000000-AKKM3:1:1101:15615:2781 1:N:0:1
ACTGGGTGTAAAGGGCGCGTAGGCGGGAGGACAAGTCGGTCGTGAAATCTCCGGGCTCAACCCGGAGGAGTCGGCCGAAACTGTTTTTCTTGAGGGAGGCAGAGGAGTCTGGAATTCCCGGTGTAGCGGTGAAATGTGTAGAGATCGGGAGGAACACCGGTGGCGAAGGCGGGTCTCTGGGCATCTCCTGACGCTGAGGCGCGAAAGCGTGGGGAGCAAACGGGATTAGATACCCGAGTA
+
GGGGGGGGGGGGGGGGGGGGGGGGGGGGGGGGGGGGGGGGGGGGGGGGGGGGGGGGGGGGGGGGGGGGEFFGGGGGGGGGGGGGGGGGGGGGGGGGGGGGGGGGGGGGGGGGGGGGGGGGGGGGGGGGGGGGGGGGGGGGGGGF;FGGGGGGGGGGGGGGGGDGGGGGGGGGGGGGGGGGFFGGGGGGGGGGGGGGGGGGGGGGGGGGGGGGGGFGFGGGGGGD?DG<FFFGGFFGEFFG
@M00200:205:000000000-AKKM3:1:1101:11609:2787 1:N:0:1
ATTGGGTATAAAGGGCGCGTAGGTGGCCGAGCAAGGTCGCGGTGAAAGCCCGGGGCTCAACCCCGGGTCGGCCGTGGCAACTACTCGGCTTGAGCACTGTAGGGGCGGGTGGAATTCCGGGTGTAGCGGTGGAATGCGTAGAGATCCGGAAGAACACCGGTGGCGAAGGCGGCCCGCTGGGCAGGAAGGCTCGCAAGAGCCGGCTGACACTGAGGCGCGACAGCGTGGGGAGCAAACAGGATT
+
GGGGGGGGGGGGGGGGGGGGGGGGGGGGGGGGGGGFFEEGGGGGGGGGGGGGEGGGGGGGGGGGGGGGGGGFGGFGGGGGGGGGGGGGGGGGGGGGGFGFGGGGGGGGGGGGGDGGGGGGGGGGGGFEFFGGEGGDFGFEGGFGEECGG;EGFF8E,A8CEGGGG5CGGGGGGGECC8EEEEGEE8FGG4+8CEG5=*:C6CECEG5DFF+<9C>3.*8?DDEC1D<9EF<58:865755*))
@M00200:205:000000000-AKKM3:1:1101:10179:2787 1:N:0:1
ACTGGGTATAAAGGGCTCGTAGGCGGTTTGTCGCGTCGGGAGTGAAAACCATGAGCTTAACTCATGGCTTGCTTTCGATACGGGCAGACTGGAGGTATGCAGGGGAGAACGGAATTCCTGGTGTAGCGGTGAAATGCGCAGATATCAGGAGGAACACCGGTGGCGAAGGCGGTTCTCTGGGCATTACCTGACGCTGAGGAGCGAAAGTGTGGGGAGCGAACAGGATTAGGTACCCTAGTA
+
F<FEFGGFG<FCFGEGGFGGGGDFEE@F78CEGGGEGGGGGGGGGFDC<FEFGGGFG,EFG?FDGF<C6=FGGG9,C@AFGCGF>:BFD8F8@FGEFCEFFGA@FE7=FGGG:BFFDEGGCGFFAFFEE3CFGF<FGCEGGC@CFGFFC<CDEGFC@FEF:*>FGCEGGGDE88C+<B9FFCGG?E9><CEE3AD*CCC+:CC:E5):C<9C*:7DEGG5/987.*2./*6*AEF=4)02
@M00200:205:000000000-AKKM3:1:1101:14891:2790 1:N:0:1
ACTGGGTTTAAAGCGTACGTAGGCGGATACGCAGGCGTCGTGTGAAATCCCTCGGCTCAACCGGGGAATTGCACGGCGAACCGCATGTCTTGAGATCGGTAGGGGCGGTCGGAACGATAGGTGGAGTGGTGAAATGCGTTGATATCTATCGGAACGCCGAAGGCGAAAACAGCCCGCTGGGCCGATTCTGACGCTGAGGTACGAAAGCGTGGGGAGCGAACGGGATTAGATACCCAAGTA
+
G8FFGGFGGGGGGGG@;@F;FGGGGGGEGEE,F@F76B@FFGGGGGGGGGCFGGGGGGGGGGGGGGGG,FGGGFFG:BGGG7F7:FGBFGGGGG,,CFG=FGCGGGGG>FGGGDEE>*>FGGG*CF,CGGGGGGGGGGGCGGGGGGGGD9:FFGGCGGGG85E*:EGG8EGD**;8EEGGDFFGDE5CGGGFCEDGCCG7+:CGGDGGG7CGGDEDEGGEG<EG63C??FBGGGG=587F
@M00200:205:000000000-AKKM3:1:1101:17129:2827 1:N:0:1
ATTGGGTTTAAAGGGTGCGTAGGTGGACTGGTAAGTCCGTGGTGAAATCTCTGAGCTTAACTCAGAAACTGCCGTGGATACTATCAGTCTTGAATACCGTGGAGGTCAGCGGAATATGTCATGTAGCGGTGAAATGCTTAGATATGACATAGAACACCAATTGCGAAGGCAGCTGGCTAACCGAATATTGACACTGAGGCACGAAAGCGTGGGGATCAAACAGGATTAGATCCCCTAGTAAGA
+
GGGGGGGGGGGGGGGGGGGGGGGGGGGFGGGGGGGGGGGGFGGGGGGGGFFDFCGGG8FGGAECEEDF8FFGGGGGGGGCEG@6@E,CFGFFGFGGGEFDFGGFD@<<DFCEGEGG9ABEFFFGGGGGDGEGGGGGGGFFGGGFGGA?DF?,:?FE@CDFFCEFCGEGFGC7C?F,@,,,,68+@>DFFD7ECF>,9D*1@FEEG>*7:**CE56C6FG986,8=GC<68)+5F8*.)++34)
@M00200:205:000000000-AKKM3:1:1101:17946:2834 1:N:0:1
ACTGGGTTTAAAGTGTGCGCAGGCGGCGTCGCAAGTCGAGTGTGAAAGCCCCGGGCTTAACTTGGGAATTGCGCTCGAAACTACGGTGCTGGAGTGTGGCAGAGGAAGGTGGAATTCCACGTGTAGCGGTGAAATGCGTAGAGATGTGGAGGAACACCGATGGCGAAGGCAGCCTTCTGGGCCAACACTGACGCTCATGCACGAAAGCGTGGGGAGCAAACAGGATTAGATACCCCCGTA
+
GGGGGGGGGGGGGGGGGGGGGGGGGGGFFGGGGGGGGEGGGGGGGGGGGGGGGGGGGGGGGGGGGGGGGGGGGGEGGGGGGGGGGGGGGGGGGGGGGGGGGGGGGGGGGFGGGGGGGGGGGGGGGGGGGGGGGGGGGGGGGGGGGGGGGGGGGGGGGGGGGGGGGGGGGGGGDGGFGGGGFGFGGGGEF=CGE5DEGCFGGGFGGGDGGGEEGGEDEGGGGGGGF<D2674DGGF5BF>E
@M00200:205:000000000-AKKM3:1:1101:13922:2835 1:N:0:1
ATTGGGCTTAAAGGGCGCGTAGGCGGTGCGGTACGGTTTCGGTGAAATCCCTCGGCCCAACCGAGGAACAGCCGGGGCTACGGCCGCACTCGACGGCATCAGGGGACAGTGGAACTCCCGGTGTAGCGGTGAAATGCGTAGATATCGGGAGGAACGCCGGTGGCGAAAGCGACTGTCTGGGGTGCCTGTGACGCTGAGGCGCGAAAGCCAGGGGATCAAACGGGATTAGATACCCCCGTAAGA
+
GGGGGGGGGGGGGGGGGGGGGGGGGGGGGGGGGGGGGGGGGGGGGGGGGGGGGGGGGGGGEGGGGGGGEFGGGGGGGGGGGGGGGGGGGGGGGGGGGGGGGGGGGGGGGGGGGGGGGGGGGFGGGGGGGGGGGGGGGGCEGGGGGGGGGGGGGGGGGGGG*8EGGGEGGGGGEEGCGGFGGGGGGGGFFGCFGEDGGGGFEGGGGGGGGGGGGGFC>FCG4DGGBD<??6<CE?AGFDDE329
@M00200:205:000000000-AKKM3:1:1101:19249:2856 1:N:0:1
ACTGGGTTTAAAGTGTGCGCAGGCGGCGTCGCAAGTCGAGTGTGAAAGCCCCGGGCTTAACTTGGGAATTGCGCTCGAAACTACGATGCTGGAGTATGGCAGAGGAAGGTGGAATTCCACGTGTAGCGGTGAAATGCGTAGAGATGTGGAGGAACACCGATGGCGAAGGCAGCCTTCTGGGCCAATACTGACGCTCATGCACGAAAGCGTGGGGAGCAAACAGGATTAGATACCCTGGTAAGA
+
GGGGGGGGGGGGGGGGGGGGGGGGGGGGGGGGGGGGGGGGGGGGGGGGGGGGGGGGGGGGGGGGGGGGGGGGGGGGGGGGGGGGGGGGGGGGGGGGGGGGGGGGGGGGGGGGGGGGGGGGGGGGGGGGGGGGGGGGGGGGGDFFGGGGGGGGGGGGGGDFGGGDEGGGGGGGGGGGGGGGGGGGGGGGGGGGGGGGGGGGGGGGGGGGG=EGGGFGFGGGGGGG?G:<==AGGGGFFFFGGFF
@M00200:205:000000000-AKKM3:1:1101:7545:2858 1:N:0:1
ATTGGGTTTAAAGAGCGTGTAGGCGGCCAGACAGGTCCGTTGTGAAAACTGGAGGCTTAACCTCCAGACGTCGATGGAAACCGTCTGGCTAGAGTCCGGCAGAGGGGGGTGGAATTCCCGGTGTAGCGGTGAAATGCGTAGATATCGGGAGGAACACCGGTGGCGAAGGCGGCCCCCTGGTCGGATACTGACGCTGATACGCGAAAGCGTGGGGAGCAAACAGGATTAGATACCCGAGTAAGA
+
GFGGFCBF;FFGGGFEGGGCFAGFCGCFG<FFGGC@FFGGGCFCGFC@FGGG,CCEEGC<FDFCGFFGGGDBCFGCFF<E,,@=FG<FGFFGGFAFG?@+@FFFC7F@FGGG7,,?CFGGD<:8<FD:FFGG,?CGGGECB<CFD@;881C5588CGGEE/:5C5CE55@8?EEGGG5*;8<C:85;C7CEFECCE=9?C5CECE=D4E7>CC83<@F8@FG?F?478=@AGFGF3>:@F74A
@M00200:205:000000000-AKKM3:1:1101:15530:2860 1:N:0:1
ATTGGGTTTAAAGGGCGCGTAGGCGGCGCGAGGAGTCGGGGGTGAAAGTCCGGGGCTCAACCCCGGATCGGCCTTCGAGACTCTCGCGCTGGAGCACAGTAGAGGCGGGTGGAATTCCGGGTGTAGCGGTGGAATGCGTAGAGATCCGGAAGAACACCGGTGGCGAAGGCGGCCCGCTGGGCTGTGGCTGACGCTGAGGCGCGACAGCGTGGGGAGCAAACAGGATTAGATACCCTAGTA
+
GGGGGGGGGGGGGGGGGGGGGGGGGGGGGGGGGGGGGGGGGGGGGGGGGGGGGGGGGGGGGGGGGGGGGGGGGGGGGGGGGFGGGGGGGGGGGGGGGGGGGGGGGGGGDFCG:FCF,?FEE1FEFFFDG;EG8FFF9E*;8ECEFCFFECEEGGFGFG>E:EG61*::>>CEECEG>:CEECCGGGG55C5CGE37*AF*7<EE>?35?EDGGG>9:*AFC<@F:CC?F*5*03<F))1<
@M00200:205:000000000-AKKM3:1:1101:10352:2863 1:N:0:1
ATTGGGTTTAAAGGGCGCGTAGGCGGGCTGCCGCGTCCGGGGTGAAATCCCACGGCTCAACCGTGGAACGGCCCCGGGTACGGGCGGCCTCGAGGGGGGTAGGGGCGTGCGGAACTGTGGGTGGAGCGGTGAAATGCGTTGATATCCACAGGAACTCCGGTGGCGAAGGCGGCACGCTGGACCCTCTCTGACGCTGAGGCGCGAAAGCCAGGGGAGCGAACGGGATTAGATACCCGCGTA
+
GGGGGGGGGGGGGGGGGGGGGGGGGGGGGGGCFGGGGGGGGGGGGGGGGGGGGGGGGGGGGGGFGGGGGGGGGGGGGGFGGGGGDGGDGGGGGGGGGGG5EGGGGGGGGGGDGGGGFEFGGGGGGGGGGGGFGGGGGGGGGGGGGGGGGGGGGGGGGGGGGGGGGGGGGGGGGGGGGGGGGG6?FG?FFGFGGGGGGGGGGGGGGGGF=6FGGGFGFGGGGGGGFDGFFFDGGCE57BEG
@M00200:205:000000000-AKKM3:1:1101:15361:2872 1:N:0:1
ATTGGGTTTAAAGGGTGCGCAGGCGGTCGGGTGTGTCAGATGTGAAATCCCGAGGCTCAACCTCGGAACTGCGTCTGAAACTACTCGAATAGAGTACTGGAGAGGGTAACGGAATTCACGGTGTAGCAGTGAAATGCGTAGATATCGTGAGGAAAACCAGAGGCGAAGGCGGTTACCTGGACAGTTACTGACGCTCATGCACGAAAGCATGGGGAGCAAAAGGGATTAGATACCCCTGTA
+
EFGGGFGGGDGGDFCCCGGGGCCECCBFFDEGGEE<EFDEEDG9<ADFFGFGDGGGGGGG8FG?F=CF7<E=C=>FC<FGGGE=FB:F,BFGGGDFFGFDA,BFDEFFGGGGCF@E<FFEEE+CFD?CDF=FGG9?=>FGC:=DEAF=<F@CGF,@3+>FFGGDCC81>>CEEGGF?9?C7<CFB9FFCFFGCCGGDCCF67CGEGGF?FFCGDDGDCF+9C5*47*5@F<F2<AC>;?F
@M00200:205:000000000-AKKM3:1:1101:13249:2888 1:N:0:1
ACTGGGTATAAAGCGTCCGTAGGTGGCTCTTCAAGTCTGCTGTCAAAGAGTGGGGCTTAACTCCAGAAAGGCAGTGGAAACTGAAAGGCTAGAGAGCCGTAGGGGTAGAGGGAATTCCCGGTGTAGCGGTGAAATGCGTAGAGATCGGGAAGAACATCGGTGGCGAAAGCGCTCTACTGGACGGTATCTGACACTGAGGGACGAAAGCTAGGGGAGCGAATGGGATTAGATACCCGTGTA
+
F?FEGFFFG@FGGGD8@FCFFCCFCFGGGG9<6,FGGFFGGEFDEFGG,E6ECEGGCGFFGF,CDGF@DFCFFEFFGDCE@<CFFGGGGFF8CFEGGGE:,BFGEF:FEFFCFFCFFGEFDEFBFCFGEG@F9EFBE@CEB:F9;FDGG:FCFDDA,>FGFGDGEG@C:FGG*@3,BADDFGGGEG>;@FGGGF9=9FF*CFEGGGGGFFGFDC5DDEC5CF?C@4<<=62:0,+)8;;C
@M00200:205:000000000-AKKM3:1:1101:11778:2901 1:N:0:1
ACTGGGTTTAAAGGGTGCGTAGGCGGGTTGGTAAGTCCGTGGTGAAATCTCCGAGCTTAACTCGGAAACTGCCGTGGATACTATCAATCTTGAATGTCGTGGAGGTAAGCGGAATATGTCATGTAGCGGTGAAATGCTTAGATATGACATAGAACACCAATTGCGTAGGCAGCTTACTACACGAATATTGACGCTGAGGCACGAAAGCGTGGGGAGCAAACAGGATTAGATACCCGAGTA
+
GGGGGGGGGGGGGGEGGGGGGGGGGGGGGGGGGGGGGGGGGGGGGGGGGGGGGGGGGGGGGGGGGGGGGGGGFGGGGGGGGGGGGGGGGGGGGGGGGGGGGGCGGGGGGGGGGGGGGGGGFGGGGGAFGGGGGGGGGGGGGGGGGGGGFGGGGGGGGGGGGGGDGGGGGGGGGCFCFGGCFGGECFGGGGFGGGGC*8@FEGGGGGGGGGGCFE37:5;84CGF?FG?FFFCGC@DBDFG
@M00200:205:000000000-AKKM3:1:1101:22088:2901 1:N:0:1
ACTGGGTATAAAGGGAGCGTAGGCGGATAGTTTAGTCAGAGGTGAAAGCCCAGGGCTCAACCTTGGAATTGCCTTTGATACTGGCTATCTTGAGTATGGAAGAGGTATGTGGAACTCCGAGTGTAGAGGTGAAATTCGTAGATATTCGGAAGAACACCAGTGGCGAAGGCGACATACTGGTCCATTACTGACGCTGAGGCTCGAAAGCGTGGGGAGCAAACAGGATTAGATACCCCGGTAAG
+
GGGGGGGGGGGGGGGGGGGGGGGGGGGGGGGGGGGGGGGGGGGGGGGGGGGGGGGGGGGGGGGGGGGGGGGGGGGGGGGGGGGGGGGGGGGGGGGGGGGGGGGGGGGGGGGGGGGGGGFEGGFGGGGGGGGGGGGGGGGGGGGGGGGGCGGGGGGGGGGGGGGGGGGGGGGGGGGGGGGGGGGGGGGFGGGGGGGGGGGGGGGGGGGFGEGGGGEGFGGGGGGGF;FEAFEGGAEGEFFGGF
@M00200:205:000000000-AKKM3:1:1101:11659:2920 1:N:0:1
ACTGGGTGTAAAGGGCGCGTAGGTGGCTTCTCAAGCGCGCGGTGAAAGCCCGGGGCTCAACCCCGGGTCGGCCGTGCGGACTGGGAGGCTCGAGCACTGTAGGGGCGGGTGGAATTCCGGGTGTAGCGGTGGAATGCGTAGAGATCCGGAAGAACACCGGTGGCGAAGGCGGCCTGCTGGGATCTTGCTGACGCTGAGGCGCGACAGCGTGGGGAGCAAACAGGATTAGATACCCTCGTA
+
GGGGGGGGGGGGGGGGGGGGGGGGGGGGGGGGGGGGGGGGGGGGGGGGGFGGGGGGGGGGGGGGGEEGGGGGGGGGGGGGGCGGGGGGGGGGGGGGGGGGGGEFEGGGGGDDCGGGGGGGG@FGGGGGGGGGFEFFGGGGGGGFGGGFGDGGDFCGGGGGGGGFEEEEEFGDEGDCFFCGEEFGGGFFF7?EE5CG5EFCEGC8?C34==EGG5575:8CFFEGFG><F4.:@@FC>E>5
@M00200:205:000000000-AKKM3:1:1101:12017:2921 1:N:0:1
ACTGGGCTTAAAGGGTGCGCAGGCGGTCTGTTAAGCAGGGTGTGAAAGCCCCCGGCCCAACCGGGGAATTGCGCCCTGAACTGACAGGCTTGAGTGGGATAGAGGTGTGGGGAACTTCCGGTGGAGCGGTGAAATGTGTTGATATCGGAAGGAACGCCAGAGGCGAAAGCGCCACACTGGGTCTCAACTGACGCTGAGGCACGAAAGCCAGGGGAGCAAACGGGATTAGATACCCTTGTA
+
GGGGGGGGGGGGGGGGGGGGGGGGGGGGGGGGGGGGGGGGGGGGGGGGGFGGGGGGGGGFGGGGGGGGGGGGGGGGGGGGGGGGGGGGGGGGGGFFGGGGGGGGGGGGGGGGGGGGGGGGGGGGFGGGGGGGGGGGGGGGGGGGGGGGFGGGGGGGGGGGGGGGGGGGGGGDCGGGGGGFGGGGGGGGGGGCEGGGDEGGGDEGEECGGGFFGG:D@FGGGGGD?593?FAFDEFGFFFE
@M00200:205:000000000-AKKM3:1:1101:11300:2928 1:N:0:1
ATTGGGTATAAAGCGTGTGTAGGCGGCGGCGTAAGTGTCGAGTGAAATGCCAGTGCTCAACGCTGGAACGGCTCGGCATACTGCGTCGCTTGAGGTCGGTAGAGGCGCCTGGAACTCTAGGTGGAGCGGTGAAATGCGTAGATATCTAGAGGAACGCCTGAGGCGAAAGCGGGGCGCTGGGCCGATTCTGACGCTGAGACACGAAAGCGTGGGGAGCAAACAGGATTAGATACCCCGGTA
+
GGGGGGGGGGGGGGGEGGGGGGGGGGEGGGGGGEGGGGGGFGGGGGGGDGGGGGGGGGGGGGGGGGGGGGGGGEGGGGGGGGGG?FEEGGDFGGGGF@FFGGGGGGGGGGGGGG?FGGFGGGGGGGGGGGGGGGGGGGCEGGGGGGFGGGGGGGGGGGGGFGGGGGGEGGGGDGGGGGGGGG=C885CCCGGGGGGGGCFCFGGGGGGGGGGGGEGFGG?FGGGFFFBFF<FF6A*7>EG
@M00200:205:000000000-AKKM3:1:1101:12586:2949 1:N:0:1
ACTGGGCATAAAGGGCGCGTAGGCGGTGCGTTAAGTCGGTGGTGAAATACTTCAGCTCAACTGGAGAATTGCCGCTGAAACTGGCGCGCTTGAGGGAGGTAGAGGTGCGTGGAACTTCCGGTGGAGCGGTGAAATGCGTTGATATCGGTAGGAACACCCGTGGCGAAAGCGACGCACTGGACCTCTTCTGACGCTGAGGCGCGAAAGCCAGGGTAGCGAACGGGATTAGATACCCGGGTA
+
GGGGGGGGGGGGGGGGGGGGGGGGGGGGGGGGGGGGGGGGGGGGGGGGGGGGGGGGGGGGGGGGGGGGGGGGGGGGGGGGGGGGGGGGGGGGGGGGGGGGGGGGGGGGG@FGGGGGGGGGGGGGDGGGGGGGGFGGGGGGGGGGGGGGGGGGGGGGGGGGGGGGGGGGGGGGGGGGGEFGGGFFGGEFGGGGGGGGGGFF57CC8CCD86@5CFFGFGGGGGEC(95<@?AGGGGGFFFG
@M00200:205:000000000-AKKM3:1:1101:18619:2950 1:N:0:1
ACTGGGCATAAAGGGTGCGTAGGCGGCCCTGTAAGTCAGCGGTGAAATCCCACGGCTCAACCGTGGAACTGCCGTTGATACTGCGGGGCTTGAGTTCGCCCGAGGTCGCTGGAATGCGTGGTGTAGCGGTGAAATGCATAGATATCACGCAGAACACCGATTGCGAAGGCAGGTGACTGGGGCGCGACTGACGCTGAGGCACGAAAGTGTGGGGAGCAAACAGGATTAGATACCCCTGTA
+
GGGGGGGGGGGGGGGDGEGGGGGGGGGFGGGGGGGGGGGGGGGGGGGGGGGFGGGGGGGGGGGGGGGGGGGGGGGGGGGGGGGGGGDGGGGGGGGGGGGGGGGGGGGGGDEGGGGGGGGGGGGGGGGGGFGGGGGGGGGGGGGGGGGGGGGGGGGGGGGGGGGGGGGGGGGGG8EFGFGGGGGGGGGGGGGGEGGGGGGGGGGGDGC:CCFGGGFDEFGFGGGGFGGFFFFGGGFF5@?F
@M00200:205:000000000-AKKM3:1:1101:9436:2952 1:N:0:1
ATTGGGTGTAAAGGGCGCGCAGGCGGCCGCCCGCGCCCGGCGTGAAAGCCCCCGGCTCAACCGGGGAACGTCGCCGGGGACGGGGCGGCTTGGGGCCGGCAGGGGCCGGTGGAATGCCCGGTGTAGTGGTGAAATGCGTAGAGATCGGGCGGAACACCCGTGGCGAAGGCGGCCGGCTGGGCCGATTTGCCCGACGCTGAGGCGCGAAGGCGTGGGGAGCGACCGGGATTAGATACCCCCGTA
+
GGGGGGGGGGGGGGGGGGGGGGGGGGGGGGGGGGGGGGGGGGGGGGGGGGGGGGGGGGGGGGGGGGGGGGGGGGGGGGGGGGGGGGGGGGGGGGGGGGGGGGGGGGGGGGGGFGGGGGGGGEGCFGGFGFGFGGGGGGGGGGGGGGGGGDGGGEGGGGGGGEGGGGGEGFEG>EGGGGEGGGGGG8EGFFGGGED=E*8/7>:CCEDD*CF>>EBCB5C*9<*14DG>:@?G?2:*99>EDB6
@M00200:205:000000000-AKKM3:1:1101:16792:2954 1:N:0:1
ACTGGGTGTAAAGGGCTCGTAGGCGGCCAACTAAGTCAGACGTGAAATCCCTCGGCTTAACCGGGGAACTGCGTCTGATACTGGATGGCTTGAATCCGGGAGAGGGATGCGGAATTCCAGGTGTAGCGGTGAAATGCGTAGATATCTGGAGGAACACCGGTGGCGAAGGCGGCATCCTGGACCGGCATTGACGCTGAGGAGCGAAAGCCAGGGGAGCAAACGGGATTAGATACCCGCGTA
+
GGGGGGGGGGGGGGGGGGGGGGGGGGGGGGGGGGGGGGGGGGGGGGGGGGGGGGGGGGGGFGGGGGEGGGGGGGGGGGGGGGGGGGGGGGGGGGGGGGGGGGGGGGGGGGGGGGGGGGGGGGGGGGGGGGGGGGGGGGGGGGGGGGGGGGGGGGGGGGGGGGGGGGGGGGGGGGGGGGGGFGGGGGGG?7FFGGDGEGG?5DGGGGGGGGGGGGFGFGGGGGGGFGF2?=AFGGGD37@G
@M00200:205:000000000-AKKM3:1:1101:10801:2960 1:N:0:1
ACTGGGTTTAAAGGGCGCGTAGGCGGCCTGGTAAGTCTGTGGTGAAATCTCGGGGCTCAACCCCGAAACTGCCGTTGAAACTGTTTGTCTTGAGTACAGTAGAGGCAAACGGAATTCCTGGTGTAGCGGTGGAATGCGTAGATATCAGGAAGAACACCAGTGGCGAAGGCGGCTTGCTGGGCTGTGACTGACGCTGAGGCGCGAAAGCGTGGGGAGCAAACAGGATTAGATACCCTAGTA
+
F<FGGGE-FFGGGGGCGGGGGGGGGG7+6C,;CFG6,,<9,EGGGGG9FGG8FFGGGGGGGGG7FG++@5EF8CF+++5CFGF5<,,4CFFGGFBFA9FA<FGGG7C=,4BFGGGCE,,5,BFGGGGGGGG+FGGGG>GGGG9FD9@,,,5FGGGGGGF,@,<7BFGGCF<E**=7EF:7*=*8CC+5AGGGGGGGGGGGEDEG8EGGCCEGGEEDDGGGG:CC<FGFFFFFGGG4)79E
@M00200:205:000000000-AKKM3:1:1101:10555:2971 1:N:0:1
ATTGGGTTTAAAGGGAGCGTAGGCGGACATTTAAGTCAGGGGTGAAATCCCGGGGCTCAACCTCGGAACTGCCTTTGATACTGGGTGTCTTGAGTATGAGAGAGGTGGGTGGAACTCCGAGTGTAGAGGTGAAATTCGTAGATATTCGGAAGAACACCAGTGGCGAAGGCGACACACTGGCTCATTACTGACGCTGAGGCTCGAAAGCGTGGGGAGCAAACAGGATTAGATACCCTGGTA
+
G9FGGGG;FGGGG9FEGGGGGGG@FGC:6C6CFGGEF9FD@GGGGGG9FGGEGGGGGGGGGGGCGGGG+,CF<F9CF9CFGGG,44+@FFEFFGGA@B<FGFGGGE<+@F:BFG@FGG::CFGGGG?FGGGGGGG,EFGGGG9@D,7FFG:FFB8DGGGGFGFGGGGGDGGD5B::EGGG7,422,?CFFGGEGGGEDFC5FEEFGGGGGCEG*8D5CGD*9EGFGG??F9>7AC*)0<E
@M00200:205:000000000-AKKM3:1:1101:17707:2971 1:N:0:1
ACTGGGTTTAAAGCGCGCGTAGGTGGCTTGATAAGCCGGTTGTGAAAGCCCCGGGCTCAACCTGGGAACGGCATCCGGAACTGTCAAGCTAGAGTGCAGGAGAGGAAGGTAGAATTCCCGGTGTAGCGGTGAAATGCGTAGAGATCGGGAGGAATACCAGTGGCGAAGGCGGCCTTCTGGACTGACACTGACACTGAGGTGCGAAAGCGTGGGTAGCAAACAGGATTAGATACCCTCGTA
+
GGGGGGGGGGGGGGGGGGGGGGGGGGGGGGGGGGGGGGGGGGGGGGGGGGGGGGGGGGGGGGGGGGGGGGGGGGGGGGGGGGGGGGGGGGGGGGGGGGGGGGGGGGGGGGGGGGGGGFGDGGGGGGGGGGGGGGGGGGGGGGGFFGGGGGGGGGGGGGGGGGCEGGGGGGGGGGGGGGGGGGGGGGEFGGGGGGGGGGGGGGGGGGGGGGGGGGFGFGGFGGGGFGGFFFFGGDFGFFFG
@M00200:205:000000000-AKKM3:1:1101:18490:2990 1:N:0:1
ACTGGGTATAAAGGGTGCGCAGGTGGGCTGGTAAGTTCGATGTGAAAGCCCCGGGCTTAACCCGGGAATGGCATTGGATACTACTGGTCTGGAGGATCGGAGGGGGGACTGGAATTCTTGGTGTAGCAGTGAAATGCGTAGATATCAAGAGGAACACCAGTGGCGAAGGCGAGTCCCTGGACGATACCTGACACTGAGGCACGAAAGCCAAGGGAGCAAACAGGATTAGATACCCGAGTA
+
GGGGGGGGGGGGGGGGGGGGGGGGGGGGGGGGGGGGGGGGGGGGGGGGGGGGGGGGGGGGGG8FGGGGGGGGGGGGGGGGGGGGFGFFGGGGGGGGGGGGGGGGGGGGGGDGFGGGGGCGGGGGGGGGGGGGCGFGGGCCGGGGGGGGGGGGGGGGGGGGGGGGGGGGEGGGG8CCFGGGGGGGG>EGGGGFGGGGGGGGGGGGGGGG8CFGGG:DDGGGFGGGFGGFFFA70AFG3BF6
@M00200:205:000000000-AKKM3:1:1101:11763:2995 1:N:0:1
ATTGGGCGTAAAGGGTGCGTAGGCGGTCGGGTAAGTTTCATGTGAAATCCCGCAGCTCAACTGCGGAACGGCATGGAATACTATTCGGCTAGAGGATTGGAAGGGGGACTGGAATTCCAGGTGTAGCAGTGAAATGCGTAGATATCTGGAGGAACACCAGTGGCGAAGGCGAGTCCCTGGACAATACCTGACGCTCAGGCACGAAAGCTAGGGGAGCAAACAGGATTAGATACCCCGGTAAGA
+
GGGGGGGGGGGGGGGGGGGGGGGGGGGGGGGGGGGGGGGGGGGGGGGGGGGGGGGGGGGGGGGGGGGGGGGGGGGGGGGGGGGGGGGGGGGGGGGFGGGGGGGGGGGGGGGGGGGGGGGGGGGGGGGGGGGGGGGGGGGGGGGGGGGGGGGGGGGGGGGGGGGGGGGGGGGGGGGFGGGGGGGGGGGGGGGGGEGGGGG6FGEGG8CGDCFGGGFGFGFGGGGF?GGFFFFGGFFF5BEGGFF
@M00200:205:000000000-AKKM3:1:1101:12816:3010 1:N:0:1
ATTGGGTTTAAAGGGCGCGTAGGCGGGATGGCAAGTCAGTCGTGAAATCCCTGGGCTCAACTCAGGGGGGTCGGCTGATACTGCCGTTCTTGAGGGATGCAGAGGAGACTGGAATTCCCGGTGTAGCGGTGAAATGTGTAGAGATCGGGAGGAACACCGGTGGCGAAGGCGGGTCTCTGGGCATTCCCTGACGCTGAGGCGCGAAAGCGTGGGGAGCAAACGGGATTAGATACCCTTGTA
+
GGGGGGGGGGGGGGGGGGGGGGGGGGGGGGGGGGGGFGGGGGDFCGGGFGGFGGGGGGFGG,CFFGGGGDGGGGEF:FFFGGGCFGFCDFGGGFGGGGGGGGGGGGGFCBFGGGGGGGGGGGGFFGGGGGGGGGGGGEFGGGGGGFGGGGGDGGGGFGGGECGGGGGEGGGGGEEFGGCFCEG89AF9?CDF8C7ECCC*:9EEGGGGD7EGGG)95CFG:CCD<GG7F9<DFGGGF:6<
@M00200:205:000000000-AKKM3:1:1101:23681:3020 1:N:0:1
ATTGGGTTTAAAGGGCGCGTAGGCGGGTGCTCAAGTCCGGGGTGAAATCCTCCAGCTCAACTGGAGAACTGCCTCGGATACTGGGTGCCTCGAGGGTGGTAGGGGTATGCGGAACTATCGGTGGAGCGGTGAAATGCGTTGATATCGATAGGAACTCCGGTGGCGAAGGCGGCATACTGGACCACATCTGACGCGGAGGCGCGAAAGCCAGGGGAGCAAACGGGATTAGATACCCCCGTA
+
GGGGGGGGGGGGGGGGGGGGGGGGGGGGGGGGGGGGGGGGGGGGCGGGGGGGGGGGGGGGGGGGGGGGGGGGGGGGGGGGGGGFGGGGGGGGFGGGGGGGGGGGGGGGGGGGGGGGGGGGGGGGGGGGGGGGGGGGGGGGGGGFFGGGGGGGCGGCGGEFFGGFGGCGGGGGGCEG6@EGGGGDF>FGFF7CEG)/*CEGD<5EE55C6FGCEG5))C8@FGEG0CD?F7A7@8AFBDBC
@M00200:205:000000000-AKKM3:1:1101:11815:3035 1:N:0:1
ATTGGGTATAAAGTGTGCGCAGGTGGCCGCGCAAGTCGAGTGTGAAATCCCCGGGCTTAACCTGGGAATTGCGCTCGAAACTACGGAGCTGGAGTGTGGCAGAGGGAGGTGGAATTCCACGTGTAGCGGTGAAATGCGTAGAGATGTGGAGGAACACCAATGGCGAAGGCAGCCTCCTGGGCCAACACTGACACTCATGCACGAAAGCGTGGGGAGCAAACAGGATTAGATACCCTGGTA
+
GGGGGGGGGGGGGGGGGGGGGGGGGGGGGGGGGGGGGGGGGGGGGGGGGGGGGGGGGGGGGGGGGGGGGGGGGGGGGGGGGGGGGGCGGGGGGGGGGGGGGGGGGGGGGGGGGGGGGGGGGGGGGFGGGGGGGGGGGGGGGGGGGGGGGGGGGGGCGGGGGGGGGGGGGGGGGFFGFGGGGGGGGGGGGGGFFGG?GCFF?FFEG=3CEEGGGE:DE=FGGGGGBGGB@FA??EFGF@?F
@M00200:205:000000000-AKKM3:1:1101:8976:3053 1:N:0:1
ACTGGGTATAAAGGGCGCGTAGGCGGCTTGGCAAGTCAGGTGTGAAAGGCCTGGGCTCAACCCAGGAACTGCACTTGAGACTGCCTCGCTTGAGTCCGGGAGAGGATGGCGGAATTCCCAGTGTAGAGGTGAAATTCGTAGATATTCGGAAGAACACCAGTGGCGAAGGCGACATACTGGTCCATTACTGACGCTGAGGCTCGAAAGCGTGGGGAGCAAACAGGATTAGATACCCCCGTA
+
GGGGGGFGGGGGGGGGGGEEGGGGGGGGGGGGGGGGGGGGGGGEFGGGGGGGGGGGGGGCGGGGGGFGGGGGGGGGGGGGGGGGGGGGGGGGGGGGGGEGGGGGGGGGGGGGGGGGGGGGGFFDGGGGGGGGFGGAFGFFGGGFGGGGGGEGFFGGGGGGGGGGGGGDGDGGGGGGGGFCFGFFGGFGGGGFEDGGGFFGFFGGGGGFCEGEGGFGFFFGGGFF(0C?F=AFGF?F@BEG
@M00200:205:000000000-AKKM3:1:1101:10047:3061 1:N:0:1
ACTGGGTGTAAAGGGCGCGTAGGTGGCGGCATAAGGCTGTGGTGAAAGTCCGGGGCTCAACTCCGGATCGGCCGTGGCAACTGTGTCGCTAGGGCACCGTAGAGGCAGATGGAATTCCGGGTGTAGCGGTGGAATGCGTAGAGATCCGGAAGAACACCAGTGGCGAAGGCGGTCTGCTGGGCGGTGAGTCCGTGAGGACTCAATAGCCGACACTGAGGCGCGACAGCGTGGGGAGCAAACAGGG
+
GGGGGGGGGGGGGGGGGGGGGGGGGGGGGGGGGGGGGGGGGGGGGGGGGGGGGGGGGGGGGGGGGGGGGGGGGGDGGGGGGGGGGGGGGGGGGGGGGGGGGGGGGGGGGGGGGGGGGGGGGGGGGGGGGGGGGGGGGGGGGGGGGGGGGGGGGGGGGGGGGGFGGG7FGGGGGGGGGGGFGGGGGGGGCFGEGGGGGGGGGGFC@CFGGGGGGGFFFGFG5DGG1CF;>DFGE*?DF@FFGFF(
@M00200:205:000000000-AKKM3:1:1101:23501:3073 1:N:0:1
ATTGGGTTTAAAGGGCGCGTAGGCGGCTTGGCAAGTCAAAGGTGAAATCCCTCGGCTCAACTGAGGAACTGCCTTTGAAACTGCCTGGCTTGAGGCCGGGAGGGGGTAGCGGAATTCCCAGTGTAGCGGTGAAATGCGTAGATATTGGGAGGAACACCAGTGGCGAAGGCGGCTACCTGGACCGGTTCTGACGCTGATGCGCGAAAGCGTGGGTAGCAAACAGGATTAGATACCCTAGTA
+
GGGGGGGGGGGGGGGGGGGGGGGGGGGGGGGGGGGGGGDFFGGGGGGGGGGFGGGGGGGGGGGGGGGGGGGGGGGGGGGGGGGGGGGGGGGGGGGGGGGGGGGGGGGGGGGGGGGGGGGFGGGGGGGGGGGGGGGGGGGGGGGGGGGGGGGGGGGGGGFGGGGGGGGGGGGGGGGGGCFGGGGGGEEGGDFFGGGDCFGDGGGGGGDFGEGGGGFGFGGGGGGGFGGFFFFGGCECFF?E
@M00200:205:000000000-AKKM3:1:1101:19074:3078 1:N:0:1
ATTGGGTGTAAAGGGTGCGTAGGCGGTGCGGAAAGTTGGGTGTGAAATCCCTTGGCTTAACCAAGGAATGGCGCTCAAAACTACCGTGCTGGAGGAAGACAGAGGTGAGCGGAACATCGGGTGGAGCGGTGAAATGCGTTGATATCCGATGGAACACCGGTGGCGAAAGCGGCTCACTGGGTCTTTTCTGACGCTGAGGCACGAAAGCCAGGGTAGCGAACGGGATTAGATACCCTTGTA
+
GGGGGGGGGGGGGGGFGGGGGGGGGGGGGGGGGGGGGGGGGGGGGGGGGGGGGGGGGGGGGGGGGGGGGGGGGGGGEGGGGGGGGGGGGGGGGGGGGGGGGGGGGGGGGGGGGGGGGGGGGGGGGGGGGGGGGGGGGGGGGGGGFGGGG7FGGGGGGGGGGGGGGGGGGGGGGG7CGGGGGGGGGGGGFFGGGGGGGGGCEGGGGGGGGGGGGGFGFG>EDGDGFGF?FF2><<8FFFFG
@M00200:205:000000000-AKKM3:1:1101:21285:3081 1:N:0:1
ATTGGGTTTAAAGGGTGCGTAGGTGGTGAGGTAAGTCGGATGTGAAAGCTCCGAGCTCAACTCGGAAATGGCATTGGAAACTACCTTGCTAGAGGGTTTGAGGGGGGACTGGAATTCTTGGTGTAGCAGTGAAATGCGTAGATATCAAGAGGAACACCAGTGGCGAAGGCGAGTCCCTGGAAAACACCTGACACTGAGGCACGAAAGCTAGGGGAGCAAAAGGGATTAGATACCCCGGTA
+
GGGGGGGGGGGGGGGGGGGGGGGGGGGGGGGGGGGGGGGGGGGFFGGGGGGGGGGGGGGGGGGGGGGGGGGGGGGGGGGGGGGGGGGGGGGGGGGGGGGGGGGGGEGGGGGGGGGGGGGGGGGGGGGGGGGGGGGGGDCC@FG@FGGFGGGF7FGGGGGGGGFGGGEGCFGGGGFFGGGFGGGGGGGCFGG60CGGGCEEEG=G8EDGGGGGGGFCDGGGGGGGFGF<FFBGGGG3>D>*
@M00200:205:000000000-AKKM3:1:1101:18862:3088 1:N:0:1
ACTGGGCATAAAGGGTGCGCAGGCGGCCGTGTGTGTGAGGCGTGAAAGCCCGGGGCTTAACCCCGGAATTGCACCTCAAACTACACGGCTAGAGCATTGGAGAGGGTAGCGGAATTCACGGTGTAGCAGTGAAATGCGTAGATATCGTGAGGAACACCAGAGGCGAAGGCGGCTACCTGGACAATTGCTGACGCTCAGGCACGAAAGCGTGGGGAGCAAAAGGGATTAGATACCCGTGTAAGA
+
GGGGGGGGGGGGGGGGGGGGGGGGGGGGGGGGGGGGGGGGGGGGGGGGGGGGGGGGGGGGGGGGGGGGGGGGGGGGGGGGGGGGGGGGGGGGGGGGGGGGGGGGGGGGGGGGGGGGGGGGGGGGGGGGGGGGGGGGGGGGGGGGGGGGGGGGGGGGGGGGGGGDGGGGGGGGGGGGGFGFFGGGGGGGGGCGGG<GGGGGC<=EGGGGGCGGEGFGFGGCGGGGFDGF@FBGGEGG5BFFGFF
@M00200:205:000000000-AKKM3:1:1101:8223:3131 1:N:0:1
ACTGGGTTTAAAGGGCGCGTAGGCGGTTCGTTAAGTCCTGTGTGAAATCCCCCGGCTCAACCGGGGAATGGCGTGGAAAACTGCGAGGCTTGAGTTCGGGAGAGGGAAGCGGAATTCCGGGTGTAGCGGTGAAATGCGTAGATATCCGGAGGAACACCGGTGGCGAAGGCGGCTTCCTGGACCGACACTGACGCTGAGGCGCGAAAGCTAGGGGAGAAAAGGGGATTAGATACCCCAGCAAGA
+
GGDDGGCF;FAFGGGFFGEFC@@FGGGGGGGEFGGGGGGGGGGDGGGGGGGGGGDGDEGGGGGGGDEGGGFGGEGGGGGGGDGGGCEDDFGGGGEBEGDGGGGEGGGGGGGGGGGGGGGGGFEGECFGECFFGGGCGGEE*CFFG?FCGGGGGCFGFGEGFDEFGCBCGGG>GC*ACCE:AFGCGDCE+*<+;ED5?C***):CEE<4+<F6CGB)0:@***/)27D>*7:DE6CF@)):7(.
@M00200:205:000000000-AKKM3:1:1101:13117:3137 1:N:0:1
ACTGGGTTTAAAGGGTGCGTAGGCGGCCTATTAAGTCAGTGCTGAAATATCCCGGCTTAACCGGGAGGGTGGCATTGATACTGATGGGCTAGAGTACAGATGAGGTAGGCGGAATTGACGGTGTAGCGGTGAAATGCTTAGATATCGTCAAGAACACCTATAGCGAAGGCAGCTTACTAGGCTGTAACTGACGCTGAGGCACGAAAGTGTGGGGATCAAACAGGATTAGATACCCTGGTA
+
GGGGGGGGGGGGGGGGGGGGGGGGGGGGGGFGGGGFGGGGGGGGGGGGGGGGGGGGGGGGGGGGGGGGGGGGGGGGGGGGGGGGGGGGGGGGGGGGGGGGGGGGGGGGGGGGGGGGGGGGGGGGGGGGGGEGGGGGGGGGGGGGGGGGGFEGGGGGGGGGGGGGGEGGGGGGGFGGGGGGGGGGGGGGGGFCGDGGGGGGGGGGGECGGGGFGGFGAEFCDGGGFGGFFFFG9<C7@FFG
@M00200:205:000000000-AKKM3:1:1101:18962:3138 1:N:0:1
ATTGGGTGTAAAGGGAGCGCAGGCGGTTGGAATAGTCTGATGTGAAAGCCCACGGCTTAACCGTGGAAGGTCATTGGAAACTGTCCAACTTGAATGCAGAAGAGGTAAGTGGAATTCCATGTGTAGCGGTGAAATGCGTAGATATATGGAGGAACACCAGTGGCGAAGGCGACTTACTGGTCTGTGATTGACGCTGAGGCTCGAAAGCGTGGGTAGCGAACAGGATTAGATACCCCTGTA
+
FFGDGFGGGGEAFGGG7FGGDEFGGGGGFEF9FEGEFGGGGGGGGGGG<EFCGEDCF@<FGGGGGECGAFGGGGGGGCFEFGGFGFGGGGGGGGGGGGGG8F<EFGGGGGCGFGGGFGGGDFFGGGGGGG:FGGFGFGF7CF<FFFCACFGGGBF<FFGBFFF+@@CFF7<CECEFF;FGFGGEDFDG7@62:EC>=FCFEGCEGC<FEEEEGCFGAEE=78CF:7?<FFBCCEF<FFFF
@M00200:205:000000000-AKKM3:1:1101:14517:3150 1:N:0:1
ACTGGGCATAAAGCGCGTGCAGGTGGCTTGGTAAGTTAGGCGTGAAATCTCCCGGCTCAACTGGGAGAGGTCGTCTAATACTACCGGGCTAGAGAGCAGAAGAGGAAGATGGAATTCCCGGTGTAGTGGTGAAATGCGTAGATATCGGGAGGAACACCAGTGGCGAAGGCGATCTTCTGGTCTGTTTCTGACACTCAGACGCGACAGCTAGGGTAGTAAACGGGATTAGATACCCTAGTA
+
GGGGGGGGGGGGGGGGGGGGGGGGGGGGGGGGGGGGGGGGGGGGGGGGGGGGGGGGGGGGGGGGGGGGGGGGGGGGGGGGGGGGGGGGGGGGGGGGGGGGGGGGGFGGGGGGGGGGGGGGGGGGGGGGGGGGCFGGGGGGGGDGGGGGGGGGGGGGGGGGGGGDGGGGGGGGDGGGGGG9@BFGGGGGGGGGGFFFFGGCEGGGGGGFCGG>CFFGFGFGDGEGFGGFFF2CE<CCFFFG
@M00200:205:000000000-AKKM3:1:1101:23023:3153 1:N:0:1
ATTGGGCTTAAAGGGTGCGCAGGCGGTTGTGTGTGTCAGGTGTGAAATCCCGGAGCTTAACTCCGGAACTGCGCCTGAAACTACATGACTAGAGCATTGGAGAGGGAAGTGGAATTCATGGTGTAGCAGTGAAATGCGTAGATATCATGAGGAACACCAGCGGCGAAGGCGACTTCCTGGACAATTACTGACGCTCAGGCACGAAAGCATGGGGAGCAAAAGGGATTAGATACCCTTGTA
+
DGGGGG9CEFGGFGFGGGGDCFEGGGGGGGGGGGGGG9@@GGFEFFGGF8FE76@F8<EFCF<@F>FC:DFGCE:7FFFGF?EGEFFDGGFGGGC8F9EFGGGGG7:ECGCGGFFGGG9F95EFFFD,:E,,FCFGFEFEF7AFEA9F<D<8DFGGGGCG,@:CCE8:CFGEGG89DGGGGG@C2?,>E7CFGGG/?CGD*/AECECC9:EGGDD<@GG8DGGD055<F46:FGGF??F+
@M00200:205:000000000-AKKM3:1:1101:13892:3164 1:N:0:1
ATTGGGTATAAAGGGTGCGTAGGCGGTCGGGTAAGTTTCATGTGAAATCTCCAAGCTCAACTTGGAAATGGCATGGAATACTATTCGGCTAGAGGATTGGAAGGGGGACTGGAATTCCAGGTGTAGCAGTGAAATGCGTAGATATCTGGAGGAACACCAGTGGCGAAGGCGAGTCCCTGGACAATTCCTGACGCTCAGGCACGAAAGCTAGGGGAGCAAACAGGATTAGATACCCGCGTA
+
GGGGGGGGGGGGGGGGGGGGGGGGGGFGGGGGGGGGGGGGGGGGGGGGGGGGGGGGGGGGGGGFGGDGGGGGGGFGGGGGGGGGGGGGGGGGGGGGGGGGGGGGGGGGGGFGGGGFGGGGGGGGGGGGGGGGGGGGGGGGGGGGGGGFGGGGGGGGGGGGGGGGGGGGGFGGG>GFGGGGGFFFGGCFFDG?GGGEDBF?CGDEEEGGGGFFGGFGFGFCFFG*1C:==17CFFFCB))2
@M00200:205:000000000-AKKM3:1:1101:24855:3164 1:N:0:1
ATTGGGTATAAAGGGCGCGTAGGCGGCCATTCAAGTGACGGGTGAAAGCCCTCGGCTTAACCGTGGAAGCGCATCCAAAACTGCATCGCTCGAGTCTCGGAGAGGAAGGTGGAATGCTTGGTGTAGAGGTGAAATTCGTAGATATCAAGCAGAACACCTGCGGCGAAGGCGGCCTTCTGGACGATGACTGACGCTGAGACGCGAAAGCGTGGGGAGCAAACAGGATTAGATACCCCGGTA
+
GGGGGGGGGGGGGGGGGGGGGGGGGGGGGGGGGGGGGGGGGGGGGGGGGGGGGGGGGGGGGGGGGEGGGGGGGGGGGGGGGGGGGGGGGGGGGGGGGGGGGGEEGGGGGGGGGGGFGGDFGGGGGGGGGGGGGGGGGGGGGGGGGGGGGGGGGGGGFGGGGGGGGGGGGGGGGGGGGGGGGCGGGFGGGGGGGGGGEGGGGGDGEGGGGGGEGGFD@GGFFFDF?FG>?FAGGGGGF).:
@M00200:205:000000000-AKKM3:1:1101:6825:3175 1:N:0:1
ATTGGGTTTAAAGAGCGTGTAGGCTGTTCGGTAAGTCTGCCGTGAAAACCTGAGGCTCAACCTCGGGCGTGCGGTGGATACTGCCGGGCTAGAGGACGGTAGAGGCGAGTGGAATTCCCGGTGTAGCGGTGAAATGCGCAGATATCGGGAGGAACACCAGTAGCGAAGGCGGCTCGCTGGGCCGTTCCTGACGCTGAGACGCGAAAGCTAGGGGAGCGAACAGGATTAGATACCCTGGTA
+
GGGGGGGGGGGGGGGGGGGGGGGGGGGGGGGGGGGGGGGGGGGGGGGGGGGGGGGGGGGGGGGGGGGGGGGGGGGGGGGGGGGGGGGGGGGGGGGGGGGGGDFGGGGGGGGGGGGGDGGGGGGGGGGGGGGGGGGGGGCEFGGGGGGGGGGGGFGGGGGGGGGGEGGGGGGGGGGGGGGFEGGGGGGGGGCGGGGGGGG6:CCEGGGGGGFGGC)17EE19CFGBFGFFFAGG?F65><F
@M00200:205:000000000-AKKM3:1:1101:20125:3182 1:N:0:1
ATTGGGTATAAAGGGCCAGTAGGCGGCCAACTAAGTCGGATGTGAAATCCCCAGGCTCAACCTGGGAACTGCATCCGATACTGGATGGCTTGAATTCGGGAGAGGGATGCAGAATTCCAGGTGTAGCGGTGAAATGCGTAGATATCTGGAGGAATACCGGTGGCGAAGGCGGCATCCTGGACCGACATTGACGCTGAACGGCGAAAGCTAGGGGAGCAAACGGGATTAGATACCCCAGTAAGA
+
GGGGGGEGGGGGGGGGGGGGGGGGGGGGGGGGGGGGGGGEGGGGGGGGGGGGGCGGGGGGGGGGGGGGGGGGGGGGEECFG9EGFAGGFGGGGGGFGGGCCFFEDGGGGGGGGFGCFGGGGGGGGGGGGGEGGGGFFGGGGGGGDFDGGGGGEDCGGGGGGGGGGE>FFGGGGGC@EFG:EFGGGGGG+;AFGDDEC9EEGGGGGGGG+<CFGGFDDCFGCDCDBC<2@F<FF<89DB@7CBB
@M00200:205:000000000-AKKM3:1:1101:9131:3188 1:N:0:1
ACTGGGTTTAAAGAGCGCGCAGGCGGTCGTTCAAGTCGCGTGTGAAAGCCCCCGGCTCAACTGGGGAGGGTCACGCGATACTGATCGACTCGAAGGCAGGAGAGGGTAGTGGAATTCCCGGTGTAGTGGTGAAATGCGTAGATATCGGGAGGAACACCAGTGGCGAAGGCGACTACCTGGCCTGTTCTTGACGCTGAGGCGCGAAAGCTAGGGGCGCAAACGGGATTAGCTACCCCAGTA
+
GGGGGGGGGGGGGGGGGGGGGGGGGGGGGGGGGGFGFGCGGGGGGGGGGGGGGGGDGGGGGGGGGGCFGGGGFGGGGEGGGGGGFGFGGGGGFFGDGGGGGGGEEGCGGGGGG>FFGDGGG:F:=CFGFGGGGAF>FGGCG7ACFGGDDCGG@7CFGDGFGFCGGGGEGGGGDGG?FGGA@CFGGGGGGGCG8CDG=FDFGG58::DGFFGCFE)9>EE*9<CG?DFDF?<GGGFC@FFE
@M00200:205:000000000-AKKM3:1:1101:18475:3190 1:N:0:1
ACTGGGTGTAAAGGGCGTGTAGGCGGGAATGTAAGTCGGGCGTGAAAGCCCCAGGCTCAACCTGGGAACTGCACTCGAAACTGCGTTTCTTGAGTATCGGAGAGGAAAGCGGAATACCTGGTGTAGAGGTGAAATTCGTAGATATCAGGTGGAACACCAGTGGCGAAGGCGGCTTTCTGGACGATTACTGACGCTGAGACGCGAAAGCGTGGGGAGCAAACAGGATTAGATACCCTGGTAAGA
+
GGGGGGGGGGGGGGGGGGGGGGGGGGGGGGGGGGGGGGGGGGGGGGGGGGGGGGGGGGGGGGGGGGGGGGGGGGGGGGGGGGGGGGGGGGGGGGGGGGGGGGGGGGGGGGGGGGGGGGGGGGGGGGGGGGGGGGGGGGGGGGGGGGGGGGGGGGGGFGGGGGGGGGGGGGGGGGGGGGGGGGGGGGGGGGGCEGGEGGGGGGGGGGGFGEGGGGBD3AF<7DGGFGGFFFFGGFGGFFFGGFA
@M00200:205:000000000-AKKM3:1:1101:7127:3198 1:N:0:1
ATTGGGTTTAAAGGGCGCGTAGGCGGTCTCGTAAGTCCCGTGTGAAAGCCCCCGGCTCAACTGGGGAATGGCACGGGAAACTGCGAGGCTAGAGATCGGGAGAGGGAAGCGGAATTCCGGGTGTAGCGGTGAAATGCGTAGATATCCGGAGGAACACCGGTGGCGAAGGCGGCTTCCTGGACCGACACTGACGCTGAGGCGCGAAAGCTAGGGGAGCAAACAGGATTAGATACCCTTGTA
+
GGGGGGGGGGGGGGGGGGGGGGGGGGGGGGGGGGGGGGGGGGGGGGGGGGGGGGGGGGGGGGGGGGGGGGGGGGGGGGGGGGGGGGGGGGGGGGGGGGGGGGGGGG@FGGGGGGGGGGGGGGGGGGGGGGGGGGGGGGGGGGFFFFGGGGGGFFGGGGGGGGGGGGGGGGEGGGCGGFGGGGGEGGGGGGGGEGCEEGGGGGGEGGGGGFGGGGEGFGGGDGGGBD>BFFBGGGGC?F?G
@M00200:205:000000000-AKKM3:1:1101:8310:3201 1:N:0:1
ATTGGGTTTAAAGCGCGCGTAGGTGGCTTGATAAGCCGGTTGTGAAAGCCCCGGGCTCAACCTGGGAACGGCATCCGGAACTGTCAAGCTAGAGTGCAGGAGAGGAAGGTAGAATTCCCGGTGTAGCGGTGAAATGCGTAGAGAGCGGGAGGAATACCAGTGGCGAAGGCGGCCTTCTGGACTGACACTGACACTGAGGTGCGAAAGCGTGGGTAGCAAACAGGATTAGATACCCCGGTA
+
GGGGGGGGGGGGGFEGGGGGGGGGGGGGGGGCGGFGGGGGEGGEGGGGGGGGDDFGEEFFGGGGG@FGGGGGGGGGGGGGGGGGGGGDDECFGGGGGGGGGGGGDGGGGFEAFGFCECGGGCFFGGGFGGGGGGFFDGEGGGEF+@FGEGE<CFFFGGGGGGFGGGGE<B<@EG>CGGGGGGGGFDFDFGFFGCFGGGGGG:5E5C57:CCC8>7<?FCGFGFC?C77?49CECCGD).:
@M00200:205:000000000-AKKM3:1:1101:14934:3204 1:N:0:1
ATTGGGTTTAAAGGGAGCGTAGGCGGACATTTAAGTCAGAGGTGAAATCCCGGAGCTTAACTTCGGAACTGCCTTTGATACTGGGTGTCTTGAGTGTGAGAGAGGTATGTGGAACTCCGAGTGTAGAGGTGAAATTCGTAGATATTCGGAAGAACACCAGTGGCGAAGGCGACATACTGGCTCATTACTGACGCTGAGGCTCGAAAGCGTGGGGAGCAAACAGGATTAGATACCCTGGTA
+
GGGGGGGGGGGGGGGGGGGGGGGGGGGGGGGFGGGGGGGGGGGGGGGGGGGEGGGGGGGGGGFGGGGGDGFFFGGGGGGGGGGGGGEFFGGGGGGGGGGGGGGGGGGCGGGGGGGGGGGEGGFFGEGGGGGGGGGGGGGGGGFGGFDFGGGGGGGGGGGGGGGGGGGGGGGGGGGGGGGGGGGGGFFGGGGGGGGDECFGFFGGGGGFGEEGGGFG5FFF4<FF@FGFFF<FCCG67FFF
@M00200:205:000000000-AKKM3:1:1101:19160:3205 1:N:0:1
ATTGGGTTTAAAGTGTGCGCAGGTGGCCGCGCAAGTCGAGTGTGAAAGCCCCGGGCTTAACTTGGGAATTGCGCTCGAAACTACGTGGCTAGAGTGTGGCAGAGGAAGGTGGAATTCCACGTGTAGCGGTGAAATGCGTAGAGATGTGGAGGAACACCGATGGCGAAGGCAGCCTTCTGGGCCAACACTGACACTCATGCACGAAAGCGTGGGGAGCAAACAGGATTAGATACCCTAGTA
+
GFGGGGGGGGGGGGGGGGGGGGGGGGGGGGEGGGGGFGGBFGGGGGGGGEGGGDGGGGGGGG9EFDGG<<FGGGGGGCGEGGGGGB8=B=FFFDFAEGGGFCFGGF8,BEDGGGDFEGFEGDDGBDGCGFGF@FGFFBC3@@FDFGGGGG@BFGGCGG:<FGGGGGGGGGGGCGGGE;FFGEF>B=>CC6E6?F*7<CFFDFFGG55;ECGGGGFGFGFGFD8F6CC)/*-7<FG4F5*<
@M00200:205:000000000-AKKM3:1:1101:17161:3227 1:N:0:1
ACTGGGTTTAAAGTGCGCGTAGGCGGCGCGGGAAGGCGGCGGTGAAAGTCCGGGGCTCAACCCCGGATCGGCCGTGGCGACTCCCGCGCTGGAGCACAGTAGAGGCGGGTGGAATTCCGGGTGTAGCGGTGGAATGCGTAGAGATCCGGAAGAACACCGGTGGCGAAGGCGGCCCGCTGGGCTGTGGCTGACGCTGAGGCGCGACAGCGTGGGGAGCAAACGGGATTAGATACCCTAGTAAGA
+
GGGGGGGGGGGGGGGGGGGGGGGGGGGGGGGGGGGGGGGGGGGGGGGGGGGGGGGGGGGGGGGGGGGGGGGGGGGGGGGGGGGGGGGGGGGGGGGGGGGGGGGGGGGGE*:EDCEGGGGGG5CCFFEGGEGG5C9CFECEE>G?CGGGGEGC*<CECGEGGGGDE85:CFGD>EE>8?EGG5:EE?FE5<1***/:8CG5C<C8C8758*;EGG:C5CFFGGGGFCF2??2*0@CCFFFG7).
@M00200:205:000000000-AKKM3:1:1101:6992:3230 1:N:0:1
ATTGGGTATAAAGGGCGCGTAGGCGGGCTGTCAAGTCTGGGGTGAAATCCCGCGGCTCAACCGTGGAACTGCCTCAGATACTGACGGCCTCGAGGGAGATAGGGGCGAGCGGAACTAATGGTGGAGCGGTGAAATGCGTTGATATCATTAGGAACTCCGGTGGCGAAGGCGGCTCGCTGGATCTTTTCTGACGCTGAGGCGCGAAAGCTAGGGGAGCAAACGGGATTAGATACCCCCGTAAGA
+
GGGGGGGGFGGGGGGCGGGGGGGFGGGGGGGGGGGGGGGGGGGGGGGGCEGGFGGGGGGGGGGGGGGGGGGGGGGGFGGGGGGGGGDGEGGG>FEG@FCFGCFGGGEGGEGGGGGFFFFFGGGGGGGGGGGGGGGGGCGGG>AEFGGGGGGGGGGFCFGEGGGFGGGGGGGEEGECEGEGC7@CFGG700<EEGGGGG8*7CEECE35<CFGGGFG3=FC/CCD:C<)976CFGGGE50:<?D
@M00200:205:000000000-AKKM3:1:1101:6760:3252 1:N:0:1
ATTGGGTTTAAAGGGTGCGTAGGCGGCGGGGCAAGTCGGATGTGAAATCCCGGGGCTCAACCCTGGAACTGCATTCGATACTGCCTTGCTAGAGTACTGGAGAGGGAACTGGAATTTACGGTGTAGCAGTGAAATGCGTAGATATCGTAAGGAAGACCAGTGGCGAAGGCGAGTTCCTGGACAGTTACTGACGCTGAGGCACGAAGGTCAGGGGAGCAAACGGGATTAGATACCCGCGTA
+
GGGGGGGGGGGGGGGFCGGGGGGGGGEEDGCFCFFGGGGECFGGGGGGGCFBFCGGG@FGGFGFGC<FAFGGFG<FGGFGGGGFG??DGGGGGGEFFGGGGG8FGCCGFDFGGGGGFG9CGFGGGGGFGGGGGGGGGGCEGGGGGGDE@>CFGGGGGGG@CGGGGGGGGGGGDE*2?BFGC*<C?FCGFDGGGGGGGGFC55AEG=D*+7CFF809>5CCGC8C?D4<FFBGFCGG>>EC
@M00200:205:000000000-AKKM3:1:1101:23492:3280 1:N:0:1
ATTGGGTGTAAAGTGTGCGCAGGCGGCGCCGCAAGTCGAGTGTGAAAGCCCCGGGCTTAACTTGGGAATTGCGCTCGAAACTACGTGGCTGGAGTGTGGCAGAGGGAGGTGGAATTCCACGTGTAGCGGTGAAATGCGTAGAGATGTGGAGGAACACCAATGGCGAAGGCAGCCTCCTGGGCCAACACTGACACTCATGCACGAAAGCGTGGGGAGCAAACAGGATTAGATACCCTCGTA
+
GGGGGGGGGGGGGGGGGGGGGGGGGGGGGGGGGGGGGGGGGGGGGGGGGGFGGGGGGGGGGGGFGGGGGGGGGGGGGGGGGGGGGGGGGGGGGGGGGGGGGGGGGGDCCFFGGGGGGGFGGFGGGGGGGGGGGGGGFGGGGGGGGG<FFGGGGGCGG7FF?EGGGGGGGGECEFGGFGGGGGGDGGF5CFGFGF<EFDFGG7:8ECCFEEGGEEBDFGGGFGGC<FG?FFFGGCF45@FG
@M00200:205:000000000-AKKM3:1:1101:25200:3301 1:N:0:1
ATTGGGCATAAAGGGCGCGTAGGCGGTCTTGCAAGTCCTGTGTGAAATCCCTCGGCTCAACTGAGGAACTGCACAGGAAACTGCTTGGCTTGAGTTCGGGAGAGGGAAGCGGAATTCCGGGTGTAGCGGTGAAATGCGTAGATATCCGGAGGAACACCGGTGGCGAAGGCGGCATCCTGGACCATTATTGACGCTGAGGAGCGAAAGCCAGGGGAGCAAACGGGATTAGATACCCGGGTA
+
GGGGGGGFGGGGGGGGGGGFGGGGGGGGGGGGGGGGGGFGGGGGGGGGGGGGGGGGGGGGGG8EFGGGGGGGC=EEFGGGGGGGCFGCGGEFGF<<FCCFGGGGGGGGGGGGGGGGGGGGGGGGGG,@@FGGGGGFGGEGGGGGGGCGGGGGGGGFFGGGFGGGGGGGGGDDEB8CGGGGGFFFFGGFGGGGGEGCEFG6CF=EGGGGGFGGGGFDBFGGGG5D(5*4==AGGFFGBDBE
@M00200:205:000000000-AKKM3:1:1101:8067:3306 1:N:0:1
ACTGGGTGTAAAGGGCGCGTAGGTGGCGGCATAAGGCTGTGGTGAAAGTCCGGGGCTCAACTCCGGATCGGCCGTGGCAACTGTGTCGCTAGGGCACCGTAGAGGCAGATGGAATTCCGGGTGTAGCGGTGGAATGCGTAGAGATCCGGAAGAACACCAGTGGCGAAGGCGGTCTGCTGGGCGGTGAGCTCGTAAGGGCTCAATAGCCGACACTGAGGCGCGACAGCGTGGGGAGCAAACAGG
+
GGGGGGGGGGGGGGGGGGFGGGGGGGGGDGGGC<FGGGGGGGGGFGGGGGGGGDFFGGGGGGGGGGGGG:FGGGG:CCEGGGGGFFGGGGCEFGGGCEEGGGCFFGGEGFGGGGGGGGGGGGGC,@FGGGEDFGG8FE<CFFCFGG:DEGGEGGGGGGGFGGGEG:EGGC7CCC8CGGGGGCEEC588<7<EEEFCCFGFE79<CFGGD*:::G@F/C8:<9?C>GF>>)275;/1)00/*8<
@M00200:205:000000000-AKKM3:1:1101:10841:3308 1:N:0:1
ATTGGGCGTAAAGGGCGCGTAGGTGGTTGGGTAAGTCGGGTGTGAAAGCCCTGGGCTTAACCTGGGAATGGCATTCGAGACTTCCTATCTAGAGTCTGGTAGAGGGAAGTGGAATTTCCGGTGTAGCGGTGAAATGTGTAGATATCGGAAGGAACACCAGTGGCGAAGGCGACTTCCTGGACCAAGACTGACGCTGAGGCGCGAAAGCGTGGGGATCAAACAGGATTAGATACCCGAGTA
+
GGGGGGGGGGGGGGGGGGGGGGGGGGGGGGGGGGGGGGGGGGGGGGGGGGGGGGGGGGGGGGGGGGGGGGGGGGGGGGGGGGGGGGGGGGGGGGGGGGGGGGGGGGGGGGGGGGGGFGGGGGGEGGGGGGGGGGGGGGGGGFGGGGGGGGGGGGGGGGGGGGGGCGGGGGGGGGGGGGGGGGGGGGGGGFGGGGGGGGGGGGGGGGGGGGGGGGFGFGGFGGFD?FGBFFFGGGGGFEFG
@M00200:205:000000000-AKKM3:1:1101:11470:3311 1:N:0:1
ATTGGGTTTAAAGGGAGCGTAGGCGGATAGTTTAGTCAGAGGTGAAAGCCCAGGGCTCAACCTTGGAATTGCCTTTGATACTGGCTATCTTGAGTATGGAAGAGGTATGTGGAACTCCGAGTGTAGAGGTGAAATTCGTAGATATTCGGAAGAACACCAGTGGCGAAGGCGACATACTGGTCCATTACTGACGCTGAGGCTCGAAAGCGTGGGGAGCAAACAGGATTAGATACCCCGGTA
+
GGGGGGGGGGCFGGGGGGGGGGGGGGGGGGGGGGGGGGGGGGGGGGGGGGGGGGGGGGGGGGGGGGGGGGGGGGGGGGGGGGGGGGGGGGGGGGGGGGGGGGGGGGGGGGGGGGGGGGGGGGGFGGGGGGGGGGGGGGGGGGGGGGGGGGGGGGGGGGGGGGGGGGGGGGGGGGGGGGGGGGGGGGGGGCCFGCGGGGFGGGGGFDGGDGGFGGFGFGFFGGGGFGG@FACGGG7D:5>G
@M00200:205:000000000-AKKM3:1:1101:11010:3315 1:N:0:1
ACTGGGTATAAAGGGCGCGTAGGCGGTGCGTTAAGTCGGTGGTGAAATACTTCGGCTCAACCGGAGAATTGCCGCTGAAACTGGCGCGCTAGAGGGAGGTAGAGGTGCGTGGAACTTCCGGTGGAGTGGTGAAATACGTTGATATCGGAAGGAACGCCTGTGGCGAAAGCGATGCACTGGACCTTTTCTGACGCTGAGGCGCGAAAGCTAGGGTAGCGAACGGGATTAGATACCCCTGTAAGA
+
FEEFGGGGGFFGGFGFGGDFEEGGGGEGGDEFGFGGDFFGGDGFFAFFDFFEFFGG7FGGFGEE7=FGFDGEEBBEFGCEFGGGGGGGG@C+CFGGD7FFGGGF8DFGEFGGGGCD9DGCBFEGCFFCEFCFGGGGFGGGFGGGGDC*>F7C:>FCGGGGGGCD:<B@C7:88E*?CECCFG*BC<9CCC9?ED3=:C*A57=E:CD*<:9E5@F3?C**))8*-/23=?AFGCE*776E744
@M00200:205:000000000-AKKM3:1:1101:13723:3318 1:N:0:1
ACTGGGTTTAAAGGGTGCGTAGGTGGTGAGGTAAGTCGGATGTGAAATCTCCGAGCTCAACTCGGAAATGGCATTGGAAACTACCTTGCTAGAGGATTGGAGGGGAGACTGGAATGCTTGGTGTAGCAGTGAAATGCGTAGATATCAAGCGGAACACCAGTGGCGAAGGCGAGTCTCTGGACAATTCCTGACACTGAGGCACGAAAGCGTGGGGAGCAAACAGGATTAGATACCCCGGTA
+
GGGGGGGGGGGGGGGGGGGGGGGGGGGGGGGGGGGGGGGGGGGGGGGGGGGGGGGGGGGGGGGGGGGGGGGGGGGGGGGGGGGGGGGGGCGGFGGGGGGGGGGGGGGGGGGGGGGGGGGGGGGGGGGGGGGGGGGGGGGEGGGGGGGGGGGGGGGGGGGGGGGGGGGGGGGGGGGGGGGGGGGGGGGGGFGGGGGGGGGGGGGGDEGGGGGGGGFG>GDGDCCGFGG@FFCGFCFCDFEG
@M00200:205:000000000-AKKM3:1:1101:23084:3340 1:N:0:1
ATTGGGTTTAAAGCGCGCGCAGGCGGTTCATTAAGTCTGATGTGAAAGCCCCCGGCTCAACCGGGGAGGGTCATTGGAAACTGGTGAACTTGAGTGCAGAAGAGAAGAGTGGAATTCCATGTGTAGCGGTGAAATGCGTAGAGATGTGGAGGAACACCAGTGGCTAAGGCGACTCTTTGGTCTGTAACTGACGCTGAGGCGCGAAAGCGTTGGGAGCAAACAGGATTAGATACTCGGGCG
+
ECFGGGFE7CF<FFGGGCCCC6FDC@FFFDGDEDFE6FEAFCA@A66C<EDFDD@C7:E96C::FD7CF:FGCGCBA,9C=F9EFFCEGCFCEGGGG9EF,<?E,88BDFG7,CFFGGG,CCBFDFGGDG>FA,7EAF@8BEFA,F,:FC:FC:>>>F7B@C,*,78<7DFC8E8F,=<FBFF8E9CG787</5C*:3A7*1:CE=)7*2**2:FD5:F8<*AC04*.*0)0<,0<.5)*
@M00200:205:000000000-AKKM3:1:1101:16528:3340 1:N:0:1
ACTGGGTGTAAAGGGCAAGTAGGCGGTCCTATAAGCCCTGCCTGAAAGGCTTTGGCTCAACCAAAGTATGCGGCAGGGGACTGCAGGACTCGAGGACGGAAGAGGCGAACGGAATTCCCGGTGTAAGGGTGAAATCTGTAGATATCGGGAGGAACACCAGTGGCGAAGGCGGTTCGCTGGTCCGTTTCTGACGCTGAGGTGCGAAGGCTAGGGGAGCGAACAGGATTAGGTACCCTCGTA
+
GGGGGGFGGGGGGGGGGFGGGGGGGGB7CFEGGGGGGGGGGGGGGGGGGGGFGFFCGGGGDCFFGGEGGDCFEEGGGEGGGGGGGGGGGGGGGGGFGGGGGGGGGGEF@CGGGGFGGGGDGEGGGFGGGGGGGGFCEFGGGF=FGGEGGGGGGGGGFEGGFGGGGGGGGCGE:CCBC>FGFGGGG6B@GGGFECDGGGGFG4=?E*7<8?FGGE;DFC5CDGFG:6C?=*6:<<<6>:)A
@M00200:205:000000000-AKKM3:1:1101:22166:3356 1:N:0:1
ATTGGGTTTAAAGGGCGCGTAGGCGGTTTGCTAAGTTGGATGTGAAAACTCTGGGCTTAACCCAGAGCCTGCATTCAAAACTGACAGGCTAGAGTTCTGGAGGGGATAGCGGAATTCCTGGTGTAGCGGTGAAATGCGTAGATATCAGGAGGAACACCGGTGGCGAAGGCGGCTATCTGGACAGAAACTGACGCTGAGGCGCGAAAGCTAGGGGAGCAAACAGGATTAGATACCCTTGTAAGA
+
GGGGGGGGGGGGGGGGGGGGGGGGGGBEFGGGGGGGGGGGGGGGGGGGGGFFFGGGGGGGGGGGGGFG?FGGGGGGGGGGFGGGGGGGGGEGGGFGGGGGGGGGGGDGFGGGGGGGFGGGGGGFGGFGGGGGGGGGGGGGGGGGGGGGFGGGGGGGGGGGGGGGCCGGGGGGGGGGGGGGGGGGFFFGCC?FEEDEGGGFGGEGGGGGGGGGGGEDFGGGGFGF?4>877<:+CFGFF?C76A
@M00200:205:000000000-AKKM3:1:1101:18029:3365 1:N:0:1
ATTGGGTGTAAAGCGTGCGTAGGTGGTTCGTTAAGTCTGATGTGAAAGCCCTGGGCTCAACCTGGGAATGGCATTGGATACTGGCGACCTAGAGTGCGGTAGAGGGGTGTGGAATTCCCGGTGTAGCAGTGAAATGCGTAGATATCGGGAGGAACATCTGTGGCGAAGGCGACACCCTGGACCAGCACTGACACTGAGGCACGAAAGGGTGGGGAGCAAACAGGATTAGATACCCGCGTAAGA
+
GGGGGGGGGGGGGGGGGGGGGGGGGGGGGGGGGGGGGGGGGGGGGGGGGGGGGGGGGGGGGGGGGGFGGGGGGGGGGGGGGGGGGGGGGGGGGGGGGGGCEGGGGGGGGGGGGGG@CFEEGGGGGGGGGGGGGGGGGGGGGGGGGGGGGGGGGGCFGGGEGFGGGG>EGGFEGGEGEEFGFGGGGGGC6CCFFGGGGGGFGGDGGGD*;6CGGGED>GGG4CGGBGG>??<F?@FDD>>ED3)
@M00200:205:000000000-AKKM3:1:1101:10709:3380 1:N:0:1
ATTGGGTTTAAAGGGCGCGTAGGTGGCCCGTTAAGTGGCTGGTGAAATCCCGGGGCTCAACTCCGGGGCTGCCGGTCAGACTGGCGAGCTAGAGCACGGTAGGGGCAGATGGAATTCCCGGTGTAGCGGTGGAATGCGTAGAGATCGGGAAGAATACCAGTGGCGAAGGCGTTCTGCTGGGCCGTTGCTGACACTGAGGCGCGACAGCGTGGGGAGCAAACAGGATTAGATACCCGTGTA
+
GGGGGGGGGGGGGGGGGGGGGGGGGGGGGGGGGGGGGGGGGGGGGGGGGGGGGGGGGGGGGGGGGGGGGGGEGGGGGGGGGGGGGGGGGGGGGGGGGGGGGGGGGGGGGGGGGGGGGGGGGGGGGFFGGGGGGGGGGGGGGGGGDGGGGGEEFGGGGGGGGGGEGGGGGGGGDGGGGGGGGGGGGGGGFGGGGGDFGFGGGGGCEGDGGEGGGGFGFGGGGGGGFFGF6F>GFAEGEFFG
@M00200:205:000000000-AKKM3:1:1101:9504:3387 1:N:0:1
ATTGGGCTTAAAGTGTGCGCAGGTGGCCGCGCATGTCGAGTGTGAAATCCCCGGGCTTAACTTGGGAATTGCGCTCGAAACTACGTGGCTCGAGTGTGGCAGAGGAAGGTGGAATTCCACGTGTAGCGGTGAAATGCGTAGAGATGTGGAGGAACACCGATGGCGAAGGCAGCCTTCTGGGCCAACACTGACGCTCATGCACGAAAGCGTGGGGAGCAAACAGGATTAGATACCCCGGTA
+
GGGGGGGGGGGFGGGGGGGGGGGGGGGGGGGGGGGGGGGGGGGGGGGGGGGGGGGGGGGGGGGGGGFGGGGGGGGGGGGGGGGGGGGGGFGGGGGGGGGGGGF7FGGGGGGFGGGGGGGGGGGGGGGGGGGG@FGGGGGGGGGGFGGGGGGGGGGGGGGGGCEFEG@FEGGGGGFGGFGGGGGGFC8CFGGGGGGGGGGGGFGDGGGGGGGGDGDGFFGGGG6CFGC??4>FF<CFFF:E
@M00200:205:000000000-AKKM3:1:1101:17778:3396 1:N:0:1
ATTGGGTATAAAGCGCACGTAGGTGGCGACGTAAGTCGGGTGTGAAAGCCCCGGGCTCAACCTGGGAATTGCATTCGAGACTGCATTGCTGGAGTACGGAAGAGGAAGGCGGAATTCCCGGTGTAGCGGTGAAATGCGTAGATATCGGGAGGAACATCAGTGGCGAAGGCGGCCTTCTGGTCCAGTACTGACACTCAAGTGCGAAAGCGTGGGGAGCAAACAGGATTAGATACCCGTGTA
+
GGEGGGFGGGGGGGGGGGGGGGEGGGGGGGGGGGGGGGGGGGGGGGGGGGFGEGGGGGGGGGGGEFFGGDGGGGFGGFGGGGGGGGGGGGGGGGEGGGGDGGGGGFFGECCGGGGGGGGGGGGGGGGGGEGFFGGGGGGDGEFFGGGGGGGG7FGGGGGGGGCGGFE7F7FGCECFGGGGGGGGFFGGGGGGGGGGGGEGGFC>EGDFG=CEEC@D>FC6CFFGFGGFF4<FFGEGDF>6
@M00200:205:000000000-AKKM3:1:1101:23390:3424 1:N:0:1
ACTGGGTTTAAAGGGCGCGTAGGCGGGATGGCAAGTCAGTCGTGAAATCTCTCGGCTCAACCGAGAAACGTCGGCTGATACTGCCGTTCTTGAGGGATGCAGAGGAGACTGGAATTCCCGGTGTAGCGGTGAAATGTGTAGAGATCGGGAGGAACACCGGTGGCGAAGGCGGGTCTCTGGGCATTTCCTGACGCTGAGGCGCGAAAGCGTGGGGAGCAAACGGGATTAGATACCCTCGTACGAT
+
GGGGGGGGGGGGGGGGGGGGGGGGGGGGGGGGGGGGGGGGGGGGGGGGGGGGGGGGGGGGFGFGGGGGFGGGGGGGGGGGGGGGGGGGGGGGGGGGGGGGGGGGGGGGGGGGGGGGGFGGGGGGGGGGGGGGGGGGGGGGGGGGGCGDGEGGGFGGFFGGGGEFGGGGGGGGGGGGGGGGGGGGFGGGEFEFGGDGGGFFCDGGGGC<?5CEEGFGEGGGGGGC?C<?FF):FFC955;E*,3(
@M00200:205:000000000-AKKM3:1:1101:8654:3440 1:N:0:1
ACTGGGTATAAAGAGTCCGTAGGCGGCTTGTTAGGTGAGGTGTGAAATCCCCCGGCTCAACCGGGGAATTGCGCGTGATACTGGCGTGCTCGAGGCGGGTAGGGGTGAGCGGAACTCCAGGTGGAGCGGTGAAATGCGTAGATATCTGGAGGAACACCGGTGGCGAAAGCGGCTCACTGGACCCGATCTGACACTGAGGTGCGAAAGCTAGGGTAGCAAACGGGATTAGATACCCTAGTAAGA
+
GGGGGGGGGGGGGGGGGGGGGGGGGGGGGGGGGGGGGGGGGGGGGGGGGGGGGGGGGGGGGGGEGGGFFGGFCFGGGGGGGGGGGGGGGGCGGGGDGGGFGGGGGGGGGGGGGGGGFGFFGGGGGGGGGGDGGGGCFGGGEGGGG:FGGGFGGGGGGGGGEGGCDDEGDCEGDGCGGGGGGEGGGG>CFCCFGGGGC85ACGEGGE<5::+CF8;7@FEF*7ED6CF?484?@FG*77@FG46
@M00200:205:000000000-AKKM3:1:1101:19538:3455 1:N:0:1
ATTGGGTGTAAAGGGCGCGTAGGCGGCTTGACAAGCGTGCGGTGAAAGCTCGGGGCTCAACCCCGAGTCGGCCGTGCGAACTGTCGAGCTCGAGCACAGTAGAGGCAGATGGAATTCCGGGTGTAGCGGTGGAATGCGTAGAGATCCGGAAGAACACCGGTGGCGAAGGCGGTCTGCTGGGCTGTGGCTGACGCTGAGGCACGAAAGCTAGGGGAGCAAACGGGATTAGATACCCGTGTA
+
GGGGGGGGGGGGGGGGGGGGGGGGGGGGGGGGGGGGGGGGGGGGGGGGGGGGGGGGGGGGGGGGGGGGGGGGGGGGGGGGGGGGGGGGGGGGGGGGGGGGGGGGGGGGGGGGGGGGGGGGGGGGGGGGGGGGGGGGGGGGGGGGGGGGGGGGGGGGGGGGGGGGGGGGGGGGGGGGGGGGGGGGGGGGGGGGGGDGEGGGGGGGGGDFEFGGGGFGFGCFGGGG?G5?FBA7CCFD>EFC
@M00200:205:000000000-AKKM3:1:1101:25142:3456 1:N:0:1
ACTGGGTTTAAAGCGCGCGTAGGCGGCTTTGTAAGTTAGAGGTGAAAGCCCGGGGCTCAACCCCGGAATTGCCTTTAAGACTGCATCGCTAGAATCCGGGAGAGGTGAGTGGAATTCCGAGTGTAGAGGTGAAATTCGTAGATATTCGCAAGAACACCGGTGGCGAAGGCGGCCAACTGGTCCGAAACTGACGCTGAGGCGCGAAAGCGTGGGGAGCAAACAGGATTAGATACCCTTGTA
+
GGGGGGGGGGGGGGGGGGGGGGGGGGGGGGGGGGGGGGGGGGGGGGGGGGGGGGGGGGGGGGGGGGGGGGGGGGGGGGGGGGGGGGGGGGGGCGGGGGGGGGGGGGGGGGFFGGGGGGGGGGGGFGGGGGGGGGGGGGGGGDGGGGGGGGGDGGGGGGGGGGGGGGGGGGGGGGGGGGGGGGGGDGGGGGFGGGGGGGCFGGGGGGGFGGGGGGEGEGFFGGGG:GF?FF<7@EFFFFFG
@M00200:205:000000000-AKKM3:1:1101:23862:3461 1:N:0:1
ATTGGGTTTAAAGGGCGCGTAGGCGGCCACCGCAAGTCGACTGTGAAATCTCCGGGCTTAACCCGGAAAGGTCAGCCGATACTGCGGGGCTAGAGTGCAGAAGGGGCAACTGGAATTCTCGGTGTAGCGGTGAAATGCGTAGATATCGAGAGGAACACCTGCGGCGAAGGCGGGTTGCTGGGCTGACACTGACGCTGAGGCGCGAAAGCTAGGGGAGCGAACGGGATTAGATACCCCAGTA
+
GGGGGGGGGGGGGGGGGGGGGGGGGGGGGGGGGGGGGGGGGGGGGGGGGGGGGGGGGGGGGGGGGGGGGGGGGGGGGGGGGGGGGGGGGGGGGGGGGGGGGGGGGGGGGGGGGGGGGGGGGGGGGGGGGGGGGGGGGGGGGGGGGGGGGGGGGGGGGGGGGGGGGGGGGGGGGGGGEGGGGGGGGGGGGGGGGGGGGGGGGDGGGGGGGGGFEGFGFGGCDGGGFGGBFFFGC?C77BFGG
@M00200:205:000000000-AKKM3:1:1101:16939:3471 1:N:0:1
ATTGGGTATAAAGCGCACGTAGGCGGCTTCGCAAGTCGGATGTGAAATCCCTCGGCTCAACCGAGGACGTGCATACGAAACTGCGGAGCTTGAGTGCTGAAGAGGATCGCGGAATTCCCGGTGTAGAGGTGAAATTCGTAGATATCGGGAGGAACACCAGTGGCGAAGGCGGCGATCTGGGCAGACACTGACGCTGAGGTGCGAAAGCGTGGGGAGCAAACAGGATTAGATACCCGTGTAAGA
+
GGGGGGGGGGGGGGGGGGGGGGGGGGGGGGGGGGGGGGGGGGGGGGGGGGGGGGGGGGGGGGGEGGGGGGGGGGGGGGGGGGGGGGGGGGGGGGGGGGGGGGGGGGFGGGGGGGGGGGGGGGGGGGGGGGGGGGGGGGGGGGGGGGGGGGGGGGGGGGGGGGGGGGGGGGGGGGGGGGFGGG=CFGFFGGGGGGGGGGG6=FGEGGGGGCEGGGFGFGGGGGFGBCGFFFFGGGGG;)8CFF<
@M00200:205:000000000-AKKM3:1:1101:16511:3482 1:N:0:1
ATTGGGCATAAAGGGCACGCAGGCGGCCTAACAAGTTGGAGGTGAAATCCCGGGGCTTAACCCCGGAACTGCCTTCAAAACTGTTAGGCTAGAGATCGAGAGAGGTGAGTGGAATTCCTAGTGTAGAGGTGAAATTCGTAGATATTAGGAGGAACACCAGTGGCGAAGGCGGCTCACTGGCTCGAATCTGACGCTCAGGTGCGAAAGCGTGGGGAGCAAACAGGATTAGATACCCTGGTA
+
GFGGGGGGGGGGGGGGGGGGGGGGGGGGGGGGGGGGGGGGGGGGGGGGGGGGGGGGGGGGGGGGGGGGGGGGGGGGGGGGGGGGGGGGGGGGGGGGGGGGGGGGGGGGGGGGGGGGGFGGGGGGGGGGGGGGGGGGGGGGGGGGGGGGGGGGGGGGGGGGGGGGGGGGGGGGGGGFGGGGFGGGEFGGGGGGGDDEGGGGGGGGGGGCGCEGGD>75FCFCFGGFGCDFFFCEGGGFFFG
@M00200:205:000000000-AKKM3:1:1101:12511:3485 1:N:0:1
ATTGGGCTTAAAGGGCGTGTAGGCGGTCAAGTAAGTGGGGTGTGAAATCCCTCGGCTCACCCGAGGACCTGCATCCCAAACTGCTTGGCTTGAGTATGGGAGAGGATGAGGGAATTCCTGGTGTAGCGGTGAAATGCGTAGATATCAGGAGGAACACCGGTGGCGAAAGCGCTCATCTGGCCCAATACTGACGCTGAGGCGCGAAAGCTAGGGGAGCAAACGGGATTAGATACCCCAGTAAGA
+
GGGGGGGGGGGGGGGGGGGGGGGGGGGGGGGGGGGGGGGGGGGGGGGGGGGGGGGGGGGGGGGGGGGGGGGGGGFEGFGGGGGGGGGEFGGGGGGGGGGGGGGGGGGGGCGDGGGGFFGDGGGGGGFGGGGGGFGGGGGGGGFFFFFGCGEGGGGGGGGGEGEFE@EEGGGDCEEGGGGGGGGGGGFFGGGGGGCEGGE5:CEEGEGGGFGDGGFGFGDCF3CDFGF7?FBGFFGC:>7FFFB
@M00200:205:000000000-AKKM3:1:1101:22168:3486 1:N:0:1
ACTGGGTTTAAAGGGCGCGTAGGCGGGCGATCAAGTCAGGGGTGAAATCTTTCGGCTCAACCGGAAAACAGCCCCTGATACTGATCGTCTTGAGCGAGGTAGGGGCATGTGGAACTTCCGGTGGAGCGGTGAAATGCGTTGATATCGGAAGGAACTCCGGTGGCGAAAGCGACGTGCTGGACCTCTTCTGACGCTGAGGCGCGAAAGCTAGGGGAGCAAACGGGATTAGATACCCCTGTA
+
FFFGGGGGGGGGGGGGGGGGGGGGGGCCCG:DFFGGGGGFCGGGGGGGGFGGGEGGGGFAFGGGGGGGFFGGG@FDGFGGGGGG99FFGGGGGG,3+@CBFGGDEGGGGGGGGGGGFGGGGGGG:FGG7FGGGGGGGGFEEGGGFGGG>@F7<FG8FG@EFEC8BEGGEGGGGGCCGGGGGGGGGGGGGFGGEGGC*AEGEGGDGGDD@:CGFGEDECFGGGGD:GFFFFF*+<E33@FG
@M00200:205:000000000-AKKM3:1:1101:17180:3492 1:N:0:1
ATTGGGTTTAAAGGGCGCGTAGGCGGGTCAGGAAGTCGGTCGTGAAATCTCCGGGCTCAACCTGGAGGGGTCGGCCGAGACTCCTGGTCTTGAGGGGGGCAGAGGAGCCTGGAATTCCCGGTGTAGCGGTGAAATGTGTAGAGATCGGGAGGAACACCGGTGGCGAAGGCGGGGCTCTGGGCCCACCCTGACGCTGAGGCGCGAAAGCGTGGGGAGCAAACGGGATTAGATACCCCAGTA
+
GGGGGGGGGGGGGGGGGGGGGGGGGGGGGGGGGGGGGGGGGGGGGGGGGGGGGGGGGGGGGGGGGGGGGGGGGGGGGGGGGGGGGGGGGGGGGGGGGGGGGGGGGGGGGGGGGGGGGGGGGGGGGGGGGGGGGGGGGGGGGGGCGGGGGGGGGGGGGGGGGGGGGDGGGGGGDGGCCFGGGGFGGE?EGGGGCGCEGGGGGGGGE=DGGDGGGG5>>GGGGGGC?GGFFF<FGGGGFF6C
@M00200:205:000000000-AKKM3:1:1101:24158:3511 1:N:0:1
ATTGGGCTTAAAGGGTGCGTAGGCGGAATTGTAAGTCCGTGGTGAAATCTCCAAGCTTAACTTGGAAACTGCCATGGATACTATAGTTCTTGAATGTTGTGGAGGTTTGCGGAATATGTCATGTAGCGGTGAAATGCTTAGATATGACATAGAACACCGATTGCGAAGGCAGCAGGCTACACAAATATTGACGCTGAGGCACGAAAGCGTGGGGATCAAACAGGATTAGATACCCGAGTAAGA
+
GGGGGGGGGGGGGGGGGGGGGGGGGGGGGGGGGGGGGGGGGGGGGGGGGGGGGGGGGGGGGGGGGGGGGGGGGGGGGGGGGGGGGGGGGGGGGGGGGGGGGGGGGGGGGGGGGGGGGGGGGGGGGGGGGGGGGGFGGGGGGGGGGGGGGGGGGGGGGGFGG@@FGGGGGGGGGGGGGGGGGGGGGGGFFGEFEGGGGGG5EGGGGGGGG=CFGG>8AFCFFDGF;DG3/ACF+8<DEEFFG?3
@M00200:205:000000000-AKKM3:1:1101:16068:3518 1:N:0:1
ATTGGGTTTAAAGGGAGCGTAGGCGGATGTTTAAGTTGGATGTTTAAAACCGAGGCCTAACCTCGGAGCGGCATCCAAAACTGGGCATCTTGAATAGGTCAGAGGCTGGTGGAATTGGAGGTGTAGCGGTGGAATGCGTAGAGATCTCCAAGAACACCTATTGCGAAGGCAGCCAGCTGGGACCATATTGACGCTGAGGCTCGAAAGCATGGGGAGCAAACAGGATTAGATACCCCTGTA
+
GGGGGGGGGGGGGGGGGGGGGGGGGGGGGGGGGGGGGGGGGGGFGGGGGGGGGGGGGGGGGGGGGGGGGGGGGGGGGGGGGGGGGGGGGGFGFE9FGGGGGGGGGGGGGGGGGGFGGGGGGFGGGGGGGGEGGGGGGGGGGGGGCGGGGGGGGGGGGGGFGGGGGGGGGGGGGGCFCCGGEGGGGFGGFGGGEGGGGGGGGGGGGGGFFCFGGEBGFGGFGFGG?4C?FFFGFG<5F>:C
@M00200:205:000000000-AKKM3:1:1101:9316:3525 1:N:0:1
ATTGGGTTTAAAGGGCGCGTAGGCGATTTTGTAAGTCTCGTGTGAAAGCCCCAAGCCTAACTTGGGAAGTGCACGAGAAACTGTGAAATTTGAGTTCCGGAGAGGAAGATGGAATTCCCGGTGTAGCGGTGAAATGCGTAGAGATCCGGAGGAAGACCGGTGGCGAAGGCGGTCTGCTGGGCAGTTTCTGACACTGAGGCGCGACAGCGTGGGGAGCAAACAGGATTAGATACCCCAGTAAGA
+
GGGGGGGGGGGGGGGGGGGGGGGGGGGGGGGGGGGGGGGGGGGGGGGGGGGGGGGGGGGGGFGGGGGGGGGGGGGGGGGGGGGGGGGGGGGGGGGGGGGGGGGGGGGFGGGGGGGGFFFGGGGGGGGGGGGGGGFGGGGDFGGGGGGGGGGGGGGGGFFGGCGGGGGGGGGGGGCFF;FFCFFGGGGG7@CFGGGGGGFCEDEGGECFGDGGGGEGFFGCDCFG?FGFF*4:AA?335?GC95
@M00200:205:000000000-AKKM3:1:1101:9866:3587 1:N:0:1
ATTGGGTGTAAAGGGCTCGTAGGCGGTTTGTTGCGTCGGGAGTGAAAACTCGGAGCTTAACTCCGAGCTTGCTTCCGATACGGGCAGACTAGAGGTAGGCAGGGGAGAGCGGAACTCCTGGTGTAGCGGTGGAATGCGCAGATATCAGGAAGAACACCGGTGGCGAAGGCGGCTCTCTGGGCCTATTCTGACGCTGAGGTGCGAAAGCGTGGGGAGCAAACAGGATTAGATACCCCAGTA
+
GGGGGGGGGGGGFGGGGGGGGGGGGGGGGGGGGGGGGGGGGGGGFGGGGGGGGGGGGGGGGGGGGGGGGFGGGGFGGGGGGGGGGGGGGGGFCGGGGGGGGGGGCFGGGGGGGGGEFGGGG@FGGGGGGGGGFGGGGGGGGFFFF;@FFFGGGGGGFGGG@FEGGGGDGGD78EGG?FGGGGGGGGGFFGGGGGGGEGGGFGGCECCGEGGGGCBGFGGFGGGG?*:2=9>C+2A<ED?G
@M00200:205:000000000-AKKM3:1:1101:10644:3610 1:N:0:1
ACTGGGTTTAAAGCGCACGTAGGTGGTTTGTTAAGCCAGCTGTGAAATCCCCGGGCTCAACCTGGGCACTGCAGTTGGAACTGGCAAGCTAGAGTAGGGTAGAGGGGTGTGGAATTCCAGGTGTAGCGGTGAAATGCGTAGATATCTGGAGGAACATCAGTGGCGAAGGCGACACCCTGGACTCATACTGACACTGAGGTGCGAAAGCGTGGGGAGCAAACAGGATTAGATACCCCAGTA
+
GGGGGGGGGGGGGGGGGGGGGGGGGGGGGGGGGGGGCGGGGGGGGGGGGGGGGGGGGGGGGGGGGGGGGGGGGGGGGGGGGGGGGGGGGGGGGGFGGGGGGGGGGGGGGGGGGGGGGGGGGGGGGGGGGGGGGGGGGGGGGGGGGGGGGGGGGGGGGGGGGGGGGGGGGGGGGGDGGGGFGGGGGGGGGGGFGGFFFGGGGGGGGG3<EEEGGCBGFGGGGGGGFGG<FFADGDGGEFFG
@M00200:205:000000000-AKKM3:1:1101:13322:3619 1:N:0:1
ATTGGGCATAAAGGGTTCGTAGGTGGCTCGCTAAGTCAGACGTGAAATCCCTCAGCTTAACTGGGGAACTGCGTCTGAGACTGGCGAGCTCGAGTGCAGGAGAGGAACGCGGAATTCTTGGTGTAGCGGTGAAATGCGTAGATATCAAGAGGAACACCTGCGGCGAAGGCGGGTTGCTGGGCCGACACTGACGCTGAGGCGCGAAAGCTAGGGGAGCGAACGGGATTAGATACCCCAGTA
+
GGGGGGGGGGGGGGGGGGGGGGGGGGGGGGGGGGGGGGGGGGGGGGGGGGGGGGGGGGGGGGGGGGGGGGGGGGGGGGGGGGGGGGGGGGGGGGGGGGGGGGGGGGGGGGGGGGGGGGGGGGGGGGGGGGGGGGGGGGGGGGGGGGGGGGGGGGGGGGGGGGGGGGGGGGGGGGGGGGGGGGGDGGGGGGGGGGGGGGGDGGGGEGGGFCFGGGFGFGGGGGGG0)9?FFFCFFGGFFFG
@M00200:205:000000000-AKKM3:1:1101:7925:3620 1:N:0:1
ATTGGGTTTAAAGGGCTCGTAGGCGGCCAACTAAGTCGGACGTGAAATCCCTCGGCTCAACCGAGGAACTGCGTCCGATACTGGATGGCTTGAGTCCGGGAGAGGGATGCGGAATTCCAGGTGTAGCGGTGAAATGCGTAGATATCTGGAGGAACACCGGTGGCGAAGGCGGCATCCTGGACCGGAACTGACGCTGAGTGAGCGAAAGCCAGGGGAGCAAACGGGATTAGATACCCGAGTA
+
GGGGGGGGGGGGGGGGGGGGGGGGGGGGGGGGGGGGGGGGGGGGGGFGGGGGGGGGGGGGGGGGGGGGGGGGGGGGGGE@GGGGGGFGGGGEFGGGGGGGCCCFGGGGGGGGGGGGGGGGFGGGGGGGDGGG?FFFGGGDEGGGGGGGGGGGDGGGGGGGGGGGGGGGGGGGGGGGGGGGGGGGGCGGGGGGGDGG8CFGGGGGGGGDFCEECGED5:/AFGGG?GGFFF>>7<FFFFEG4
@M00200:205:000000000-AKKM3:1:1101:12268:3675 1:N:0:1
ATTGGGTTTAAAGGGCGCGTAGGCGGCTTGACAAGCGTGCGGTGAAAGCTCGGGGCTCAACCCCGAGTCGGCCGTGCGAACTGTCGAGCTCGAGCACAGTAGAGGCAGATGGAATTCCGGGTGTAGCGGTGGAATGCGTAGAGATCCGGAAGAACACCGGTGGCGAAGGCGGTCTGCCGGGCTGTGGCTGACGCTGAGGCGCGACAGCGTGGGGCGCAAACAGGATTAGATCCCCCTGTA
+
C6FEGE@BC<@CCF@GGEEFGGEEC:BCCC<@E@FFFEC@F7FG@@FFGGGG@==FEGGFEG7:@>FFBF@BFECGGGD@>4F5BFFC?F8>+3=FGD<,<ECD8CE@==<F=FCABFFDDCC*:FEGGE*>>><<C:>>C>FGCGCGECCCG,C:FGC><FGGECEG7F<>C8EFC+:8C88:;C8EC<5*;E5CCE8*:7*:::7FE:E>8E))0*/*9FGD:D749=A*988/757+
@M00200:205:000000000-AKKM3:1:1101:25568:3682 1:N:0:1
ATTGGGCATAAAGGGTGCGTAGGCGGCCGGGTAAGTCTGACGTGAAATCCCGCAGCTCAACTGCGGAACGGCGTCGGATACTCTCCGGCTCGAGGAATGGAGGGGAGACTGGAATTCTCGGTGTAGCAGTGAAATGCGTAGATATCGAGAGGAACACCAGTGGCGAAGGCGAGTCTCTGGACATTTCCTGACGCTCAGGCACGAAAGCCAGGGGAGCAAACGGGATTAGATCCCCTGTA
+
GGGGGGGGGGGGGGGGGGGGGGGGGGGGGGGGGGGGGGGGGGGGGGGGGGGGGGGGGGGGGGGGGGGGGGGGGGGGGGGGGFGGGGGGGFGEFFGGGGGGGGGCGGGGGGGGGGGGGGGGGGGGGGGGGGGGGGGGGGGGGEGGGGGGGGDEGGGGGGGGGGGDGGGGDFGGGGGDEGGCCFGGGGFFFFGGGDDEGGFGGGGGGCDGFGGGGGFGEGGGGGGD?CC2?FBCGGFC>?F
@M00200:205:000000000-AKKM3:1:1101:11300:3700 1:N:0:1
ATTGGGCTTAAAGGGCTCGTAGGTGGCCAACTAAGTCAGACGTGAAATCCCTCGGCTTAACCGGGGAACTGCGTCTGATACTGGATGGCTTGAGTTTGGGAGAGGGATGCGGAATTCCAGGTGTAGCGGTGAAATGCGTAGATATCTGGAGGAACACCGGTGGCGAAGGCGGCATCCTGGACCAACACTGACGCTGAGGAGCGAAAGCCAGGGGAGCAAACGGGATTAGATACCCCAGTA
+
FGGGGGGGGGGGGGGGGGGGGGGGGGGGGGGGGGGGGGGGGGGGGFGGGGGGGGGGGGGGGGGGGDGGGGGGGGGGGGGGGGGGGGGGGGGGGGGGGGGGGGGGGGGGGGGGGGGGGGGGGGGGGFDEGGGGGGGGGGGCEEGGGGGGGGFGGCGGGGGGEGGGGGGGEGGGGGEGGGGFCGGGFGDGGF7?EGGGDGGGGGGGGGGGFDFFGGEGFGGGFGEGBG:7F89*CCECE369
@M00200:205:000000000-AKKM3:1:1101:19498:3703 1:N:0:1
ATTGGGTTTAAAGAGCGTGTAGGCGGTCCGGTAAGTCGGCTGTGAAAGTCCAGGGCTCAACCCTGGGATGCCGGTCGATACTGCCGGACTAGAGTTCGGAAGAGGCGAGTGGAATTCCCGGTGTAGCGGTGAAATGCGCAGATATCGGGAGGAACACCTATGGCGAAGGCAGCTCGCTGGGACGTTACTGACGCTGAGACGCGAAAGCGTGGGGAGCAAACAGGATTAGATACCCTCGTA
+
GGGGGGGGGGGGGGGGGGGGGGGGGGGGGGGGGGGGGGGGGGGGGGGGGGGGGGGGGGGGGGGGGGGGGGGGGGGGGGGGGGGGGGGGGGGGGGGGGGGGGGGGGGGGGGGGGFFGGGGGGGGGGGGGGGGGGGGGGGGGGGGGGGGGGGGGGGGGGGGGGGGFGGGGGGGGGGGGGGGGGGGGEGGGGGGGGGDGEGGGGGGGGGGGGEGGGGFG:FGGGGGGFG7?FFAFGFGGF:FG
@M00200:205:000000000-AKKM3:1:1101:15462:3718 1:N:0:1
ATTGGGTTTAAAGGGCGCGTAGGCGGTTCCGCAAGCAGCGTGTGAAATCCCGTGGCTCAACCACGGAATTGCGCGCTGGACTGCGGTTCTCGAGGGCCAGAGGGGGGTGTGGAACTCTAGGTGTAGCGGTGAAATGCGTAGATATCTAGAGGAACACCGGTGGCGAAGGCGGTTCGCTGGGCCGATGCTGACGCTGAGGCGCGAAAGCGTGGGGAGCAAACAGGATTAGATACCCCCGTA
+
GGGGGGGGGGGGGGGGGGGGGGGGGGGGGGGGGGBFFGGGGGGGGGGGGGGGGGGGGGGGGGGGGGGGGGGGGGGGGGGGGGGGGGGGGGGGGGGGGGGGGGGGGGGGGGGGGGGGGGGCFGGGGGGGGGGGGGGFGGGGGGGGGGGGGGGGFFGFGGEGGGGGGDEGDGGGG>EEEGGGEGGGGGGGFGGGGG<CCFDFDGCC8ECFEGGGGGFDF5:FGGGG?6D?FF>>CEFC:BBD
@M00200:205:000000000-AKKM3:1:1101:14835:3759 1:N:0:1
ATTGGGTGTAAAGAGCGTGTAGGCGGCCCGGTAAGTCCGCTGTGAAAGTCGGGGGCTCAACCCTCGAAAGCCGGTGGATACTGTCGGGCTAGAGTGCGGAAGAGGCGAGTGGAATTCCTGGTGTAGCGGTGAAATGCGCAGATATCAGGAGGAACACCGATTGCGAAGGCAGCTCGCTGGGACGTAACTGACGCTGAGACGCGAAAGCGTGGGGAGCAAACAGGATTAGATACCCTAGTA
+
GGGGGGGGGGGGGGGGGGGGGGGGGGGGGGGGGGGGGGGGGGGGGGGGGGGGGGGGGGGGGGGGGGGGCFFGGGGGGGGGGGGGGGGGGGGGGGGGGGGGGGGGGGGGGGGGGGGGGGGGGGGGGGGGGGGGGGGGGGGGGGGGGGGGGGGGGGGGGGGGGGGGGGEGGGGGGGGGGGGGDGGGGGGGGGGGEGGGGFCGGDGGGGDGGGGGGGFGEGGD54EF?FG2**5?FF6FFF69
@M00200:205:000000000-AKKM3:1:1101:16970:3781 1:N:0:1
ACTGGGTTTAAAGAGCGTGTAGGCGGTCAGGTAGGTCGGTTGTGAAAACTGGAGGCTCAACCTTCAGAGGTCGACCGAAACCCCCTGGCTAGAGTCCGGGAGAGGAGAGTGGAATTCCTGGTGTAGCGGTGAAATGCGCAGATATCAGGAGGAACACCGATGGCGAAGGCAGGTCTCTGGGCATTAACTGACGCTGAGGAGCGAAAGCATGGGGAGCGAACAGGATTAGATACCCTAGTA
+
GGGGGGGGGGGGGGGGGGGGGGGGGGGGGGGGGGGGGGGGGGGGGGGGGGGFGGGGGGGGGGGGGGGGGGGGGGGGGGGGGGGGGGGGGGGGGGGGGGGGGGGGGGGGGGGGGGGGGGGGGGGGFGGGGGGGGGGGGGGEC:FGGGGGGGGGGGGGFGGGGGDGGGGGGGGGGGGGGGGFGFCFFCGGGC9EGGGGGGGGGGGGGGGFFGGGGGFGFGGEGGGFFGGFFFDGGGGFF4=7
@M00200:205:000000000-AKKM3:1:1101:15080:3800 1:N:0:1
ATTGGGTGTAAAGGGCGCGTAGGCGGGATGGCAAGTCGGTCGTGAAATCCTTCGGCTCAACCGAAGAACGTCGGCCGATACTGCCGTTCTTGAGGGATGCAGAGGAGATTGGAATTCCCGGTGTAGCGGTGAAATGTGTAGAGATCGGGAGGAACACCGGTGGCGAAGGCGGGTCTCTGGGCATTCCCTGACGCTGAGGCGCGAAAGCGTGGGGAGCAAACGGGATTAGATACCCGGGTA
+
GGGGGGGGGGGGGGGGGGGGGGGGGGGGGGGGGGGGGGGGGGGGGGGGGGGGGGGGGGGGGGGGGGGGGDGGGGGGGGGGGGGGGGGGGGGGGGGGGGGGGGGGGGGGGGGGGGGGGGGGGGGGGGGGGGGGGGGGGGGFDGGGGGGEGGGGGGGGGGGGGGGGGGGDGGGGDGGGGGGGGGGGGGGGGGGGGGDEGGGGGGGGGGGGGGGGGGFGFFDEGGGG?GGFFF>DGGDG@FFG
@M00200:205:000000000-AKKM3:1:1101:20573:3828 1:N:0:1
ATTGGGTATAAAGGGCGCGTAGGTGGTCTTATAAGGGTGTGGTGAAAGCCCGGGGCTCAACCCCGGGTCGGCCGTGCCGACTGTGAGACTAGAGTGCTGTAGGGGCAGGCGGAATCCCGGGTGTAGCGGTGGAATGCGTAGAGATCCGGAAGAACACCGGTGGCGAAGGCGGTCTGCTGGGCCGGAAGGGGGCAGAGCAATCTGTCCCCGTGCTGACGCTGAGGCGCGACAGCGTGGGGAGCA
+
GGGGGGGGGGGGGGGGGGGGGGGGGGGGGGGGGGGGGGGGGGGGGFFGGGGGGGGGGGGGGGGGGGGGGGGGGGGGGGGGGGGGGGGGGGGGGGGGGGGGGGGGGGGGGGGGGGGGGGGGGGGGGGGGGGGGGGFFGGGGGGGGGFGGGGGGGGGGGGGDGGGGGGDGGGGGGGGGGGGGGGGGGGCEEDGGG=CFGGG6CFGGFCFGGGG8EGBCFGGGGDGGFGD97@>GFECD>>BCC>B
@M00200:205:000000000-AKKM3:1:1101:8801:3834 1:N:0:1
ATTGGGTTTAAAGGGCGCGTAGGTGGCGACATAAGGCTGTGGTGAAAGTCTGGGGCTCAACTCCAGATCGGCCGTGGCAACTGTGTCGCTTGGGCACTGTAGAGGCAGATGGAATTCCGGGTGTAGCGGTGGAATGCGTAGAGATCCGGAAGAACACCAGTGGCGAAGGCGGTCTGCTGGGCAGTGAACCCGCGAGGGTTCAATAGCCGACACTGAGGCGCGACAGCGTGGGGAGCAAACAGG
+
8@<FGGEGGGGFEGGGGGGGGGGGGGGGGGGEDDFGGGGGGGGFFFFGGEEFGFG@EGFGFAFGGGFGGGGGGGCGGGGGGGGGGFGGGGFGGFCD:=FFAEFFCGEEGCFGF,ACFCGEGGGGFFGGE>:FFEGFGGEEGDGGDG@FEECFFFGFGG@CFFFDD7CGGCG7:C:FGGGGGGGGGGFFGGGGGC7CGGED*:CFC@FG5::*:@47/AFGDDED6CF0)5;DE>CGFF6*9<,
@M00200:205:000000000-AKKM3:1:1101:10668:3855 1:N:0:1
ATTGGGCTTAAAGGGCGCGTAGGCGGATCGACAAGTCCGGGGTGAAATCCTCCGGCTTAACCGGAGAAGTGCCTTGGATACTGTCGGTCTCGAGGGAGGTAGGGGTCATTGGAACTTCTGGTGGAGCGGTGAAATGCGTTGATATCAGAAGGAACGCCGGTGGCGAAAGCGAATGACTGGATCTCTTCTGACGCTGAGGCGCGAAAGCTAGGGGAGCGAACGGGATTAGATACCCTAGTA
+
GGGGGGGGGGGGGGGGGGGGGGGGGGGGGGGGGGGGGGGGGGGGGGGGGGGGGGGGGGGGGGGGGGGGGGGGGGGGGGGGGGGGGGGGGGGGGGGGGGGGGGGGGGGGGCFGGGGGGGGGGGGGCGGGGGGGGGGGGGGGGGGGGFGGGGGGGGGGGGGGEGGGGGGGGGGGGGGGGGFGGGGGGGCGGGGGGGGGGGGGGGDCCEGG?GGFGGD3>CECDDGGFGGFF?A7A@EGFFFG
@M00200:205:000000000-AKKM3:1:1101:14649:3865 1:N:0:1
ATTGGGTGTAAAGGGCGCGTAGGTGGCCCGTTAAGTGGCTGGTGAAATCCCCGGGCTCAACTCCGGGGCTGCCGGTCAGACTGGCGAGCTAGAGCACGGTAGGGGCAGATGGAATTCCCGGTGTAGCGGTGGAATGCGTAGAGATCGGGAAGAATACCAGTGGCGAAGGCGGCCGACTGGACGATCACTGACACTGAGACGCGAAAGCGTGGGTAGCAAACAGGATTAGATACCCCTGTA
+
GGGGGFGGGGGGGGGGGGGGGGGGGGGGGGGGGGGGGGGGGGGGGGGGGGGGGGGGGGGGGGGGGGGGGGGGGGGGGGGGGGGGGGGGGGGGGGGGGGGGGGGGGGGGGGGGGGGGGGGGGGGGGGGGGGGGGGGGGGGGGEGGFGGGGEGEGGGGGGGGGGGGDFCEGGGGGGG*CEGGGGGGGGDFEDGGGGGG7<CGGGGGGGGGG5CGGGFGFGGGCDF<<CC?FFFGGGGG35FF
@M00200:205:000000000-AKKM3:1:1101:16966:3878 1:N:0:1
ATTGGGCGTAAAGGGCGCGTAGGTGGCCACCATAAGGCCTCGGTGAAAGTCTGGAGCTCAACTCCAGATCGGCCGCGGCGACTGTGGGGCTGGGGTACCGTAGAGGCAGATGGAATTCCGGGTGTAGCGGTGGCATGCGTAGAGATCCGGAAGACCACCAGTGGCGAAGGCGGTCTGCTGGGCGGTGGGACCGAAAGGTCCCTTCAACCGACACTGAGGCGCGACAGCGTGGGGAGCACACAGG
+
CFGFGG<FCFGGG<@CGGGEGGDCFGGGGFC?AFC9@FF,CC@@F,CDDCCF9FG8<FCECFGGFGGG9,D,@BFGGCFF7F@+BFGD:FFGCFC=+AFCB@BFF8C=:=FGF,BF,>>C7CFG@C<ECDFCE,<=>CCGGEB<,73:FC:<CF,C,<7C@FF:C:B=**:CEEGGGGGGFEGG>EE8546;=*1*:@EF?F<E*0:7AGEE*10>*<**//:)()543)(/***935)0*46(
@M00200:205:000000000-AKKM3:1:1101:19581:3887 1:N:0:1
ATTGGGTTTAAAGGGTGCGTAGGCGGAATGGTAAGTCAGAAGTGAAATACTCGCGCTTAACGCGGGCACTGCTTTTGATACTGCTGTTCTTGAGTGCAGAAGAGGGAAGCGGAATTCTCGGTGTAGCGGTGAAATGCGTAGATATCGAGAAGAACACCAGCAGCGAAAGCGGCTTCCTGGTCTGTAACTGACGCTGAGGCACGAAAGTGTGGGTAGCAAACAGGATTAGATACCCCAGTA
+
GGGGGGGGGGGGGGGGGGGGGGGGGGGGGGGGGGGGGGGGFGGGGGGGGGGGGGGGGGGGGGGGGGGGGGGGGGGGGGGGGGGGGGGGGGGGGGGGGGGGGGGGGGGGGGGGGGGGGGGGGGGGGGGGGGGGGGGGGGGGGGGGGGGGGGGGGGGGGGGGGGGGGGGGGGGGGGGGGFGFEGGGGGGGGGGGGGDGGGGGGGGGGGGGGGGGGGB:FGAEGGFF0*:>48<CFFF53>?G
@M00200:205:000000000-AKKM3:1:1101:19760:3892 1:N:0:1
ATTGGGTTTAAAGGGCGCGTAGGCGGCCTTGTCAGTCAGACGTGAAATCCCCAGGCTTAACTTGGGAACTGCGTCTGATACTACAAGGCTGGAGTTCGGGAGAGGGATGTGGAATTCCAGGTGTAGCGGTGAAATGCGTAGATATCTGGAGGAACACCGGTGGCGAAGGCGGCATCCTGGACCGAAACTGACGCTGAGGCGCGAAAGCCAGGGGAGCAAACGGGATTAGATACCCTTGTA
+
GGGGGGGGGGGGGGGGGGEFGGGGGGGGGGGGGGGFGGGGGGGGGCGGGGGGGGGGGGGGGGGGGFGGGGGGGGGEGGGGGGGGGGGGFGGC<FGGGGGGGGGGGGGGGGGGFGGFGGGGGGGGGGGGGGEFGGGGGGGGGGGGFGGGFGGGGGGGGGEGFFGGGEEGGFGGDGGGFFFCFGGGEEGGGFFGGGDGGGGGGGGGGEDFFGGGGGFGFGGGGGGGFG<<694FG6EC?78<
@M00200:205:000000000-AKKM3:1:1101:19110:3902 1:N:0:1
ACTGGGCGTAAAGGGCGCGTAGGCGGCCTTGTAAGTTGGGGGTGAAAGCCCGTGGCTCAACCACGGAATTGCCTTCGATACTGCTTGGCTTGAGACCGGAAGAGGTGAGTGGAACTGCGAGTGTAGAGGTGAAATTCGTAGATATTCGCAAGAACACCAGTGGCGAAGGCGGCTCACTGGTCCGGATCTGACGCTGAGGCGCGAAAGCGTGGGGAGCAAACAGGATTAGATACCCTAGTA
+
GGGGGGGGGGGGGGGGGGGGGGGGGGGGGGGGGGGGGGGGGGGGGGGGGGGGGGGGGGGGGGGGGGGGFGGGGGGGGGGGGGGGGGGGGGGGGGGGGGGGGGGGGGGGGGGGGGGGGGGGGGGFGGGGGGGBCFGGGGGGGGFGGGGGGGGGGGGCGGCFGGGGGEGGGGDGGGGCFFGGGGGGGGGGGGGGGGGGGGGGGGGGEGGGG=EGEGFGFGGFFGGGBGGFFFACFGFC)7?G
@M00200:205:000000000-AKKM3:1:1101:6684:3913 1:N:0:1
ATTGGGTATAAAGCGCGCGTAGGTGGCTGGGTAAGTCCATGGTGAAATCCCTCGGCTCAACCGAGGAACGGCCGTGGATACTGCCTGGCTTGAGGTCGGGAGGGGAAAGTGGAACTCTCGGTGTAGCGGTGAAATGCGTAGATATCGAGAGGAACGCCGGTGGCGAAAGCGACTTTCTGGACCGTACCTGACACTGAGGCGCGAAAGCTAGGGGAGCAAACAGGATTAGATACCCGCGTA
+
GGGGGGGGGGGGFFGGGGGGGGGGGGGGGGGEFGGGGGGFGGGGGGGGGFGDGGGGGGGGGGGDGEEEGGGGGGGGGGGGGGGGGGGGGGGGGGFFGGGGGECCGEGGGFGGGGGGGGGGGGCGGGGGGGGFGGGGGGGGGGGGGGGGF,F<FFGGGGGC<FCFGEGEFGGEEEGDF9<BFF9CEFGGGG6867FFCC5ECGGG8EGGGGGGFEBC>=FGGGFGFGD,?49CCECD>>DE
@M00200:205:000000000-AKKM3:1:1101:13973:3954 1:N:0:1
ATTGGGTTTAAAGGGCGCGTAGGCGGCCCGCTAAGTCGAACGTGAAATCCCCGGGCTCAACCCGGGAACTGCGTCCGATACTGGCGGGCTTGAATCCGGGAGAGGGATGTGGAATTCCAGGTGTAGCGGTGAAATGCGTAGATATCTGGAGGAACACCGGTGGCGAAGGCGGCATCCTGGACCGGCATTGACGCTGAGGCGCGAAAGCCAGGGGAGCAAACGGGATTAGATACCCCGGTA
+
GGGGGGGGGGGGGGGGGGGGGGGGGGGGGGGGGGGGGGGGGGGGGGGGGGGGGGGGGGGGGGGGGGGGGGGGGGGGGGGGGGGGGGGGGGGGGGFGGGGGGGGGGGGGGGGGGGGGGGGGGGGGGGGGGGGGGGGGGGGGGGDFCGGGGFGGGFGGGGGGGGGFGGGGGGGGG5EGGGGGGGGGGGGDFF7FGGDDDFGGGDEGGGGGGGGGGD>DDGFCDGGC3CC>FBA7CEFGFBFD
@M00200:205:000000000-AKKM3:1:1101:19912:3981 1:N:0:1
ATTGGGTATAAAGAGCTCGTAGGCGGCTTGTCGCGTCGGATGTGAAAGCCCGGGGCTTAACCCCGGGTCTGCATTCGATACGGGCAGGCTAGAGTGTGGTAGGGGAGATCGGAATTCCTGGTGTAGCGGTGAAATGCGCAGATATCAGGAGGAACACCGGTGGCGAAGGCGGATCTCTGGGCCATTACTGACGCTGAGGAGCGAAAGCGTGGGGAGCGAACAGGATTAGATACCCTTGTA
+
GGGFGGGGGGGGGGGGGGGGGGGGGGGGGGGGGGGGGEGGCFFGGGGGGGGGGGGGGGGGGGGGGGGGGGGGGFGGGGGGGGEGGGGGGGGGEFGGFGGGFGGGGDDGGGGGGGGGGGFGGGGGGFGGGGGGGFGGGGGEGGEGGGGGGGGGGGGGGGGG7<CEGGGGGGEGGGGGGGGGGFGGD9@EG7ACEEGGGGFFGGDEGGGGGEDG88BGEEGGGGGD:CFD?@AC<AFF?)=7
@M00200:205:000000000-AKKM3:1:1101:11157:3993 1:N:0:1
ATTGGGTTTAAAGAGCGCGTAGGCGGCCGTGCAAGTCGGTTGTGAAATCCCGGGGCTCAACCCCGGGACTGCGTCCGATACTGCACGGCTCGAGGCAGGTAGGGGAGAGTGGAATTCCCGGTGTAGCGGTGAAATGCGCAGATATCGGGAGGAACACCGGTGGCGAAGGCGGCTCTCTGGACCTGTCCTGACGCTGAGGCGCGAAAGCTAGGGGAGCGAACGGGATTAGATACCCGCGTAAGA
+
GGGGGGGGGGGGGGGGGGGGGGGGGGGGGGGGGGGGGGGGGGGGGGGGGGGGGGGGGGGGGGGGGGEGGGGGGGGGGGGGGGGGGGGGGGGGGGGGGGGFGGGGGGGGGGGGEGFGGAFGGGECGGGGGGGGGGGGGEGCFGFFGFEGGGGG@EGFGFGGGGGGGGGGGGGGE>:CFGGFGGGGGGGGFGGGGGGGGGG55)5?CDDG+<EFGGD5BEG5CC5<3DC276<FCF8D:375C8>
@M00200:205:000000000-AKKM3:1:1101:20721:4001 1:N:0:1
ATTGGGCGTAAAGCGTGCGTAGGCGGTTTGTTAAGACAGGTGTGAAATCCCCGGGCTTAACCTGGGAACTGCGCTTGTTACTGGCAGACTTGAGTGTGGCAGAGGGGGGTGGAATTCCAGGTGTAGCAGTGAAATGCGTAGATATCTGGAGGAACACCGATGGCGAAGGCAGCCCCCTGGGCTAACACTGACGCTGATGCACGAAAGCGTGGGGAGCAAACAGGATTAGATACCCCTGTA
+
GGGGGGGGGGGGGGGGGGGGGGGGGGGGGGGGGGGGGGGGGGGGGGGGGFGGGGGGGGGGGGGGGGGGGGGGGGGGGGGGGGGGGGGGGGGGGGGGGGGGGGGGGGGGGGGGGGGGGGGGGGGGGGGGGGGGGGGGGGGGGGGGGGGGFGGGGGGGGGGGGGGGGGGGEGGGGGGGGGGGGGGGGGGGGGEFGGGGGGGGGFFEGGGGGEGGGEFGDG8FGGEFF4D?FFFGGFFFFFFG
@M00200:205:000000000-AKKM3:1:1101:13611:4004 1:N:0:1
ATTGGGCTTAAAGGGTGCGTAGGTGGTCGGGTAAGTCTGATGTGAAATCTCCGAGCTCAACTCGGAAATGGCATTGGATACTATTCGGCTGGAGGGTTGGAGGGGGGACTGGAATTCTCGGTGTAGCAGTGAAATGCGTAGATATCGAGAGGAACACCAGTGGCGAAGGCGAGTCCCTGGACAACTCCTGACACTGAGGCACGAAAGCTAGGGGAGCAAACAGGATTAGATACCCTGGTA
+
GGGGGGGGGGGGGGGGGGGGGGGGGGGGGGGGGGGGGGGGGGGGGGGGGGGGGGGGGGGGGGGGGGGGGGGGGGGGGGGGGGGGGGGGGGGGFFGGGGGGGGGGGGGGGGGGGGGGGGGGGGGGGGGGGGGGGGGGGDGGGGGGGGGGGGGDGGGGGGGGGGGGGDGGGGDGGGGGGGGGGGGGGGGGGGGGGFGFDGFFGGDGGGGCGGGGGD:DFGGGGGGGFGGFF=>GGF@F>@FG
@M00200:205:000000000-AKKM3:1:1101:25519:4005 1:N:0:1
ATTGGGTTTAAAGCGCGCGTAGGTGGCTTGATAAGCCGGTTGTGAAAGCCCCGGGCTCAACCTGGGAACGGCATCCGGAACTGTCAAGCTAGAGTGCAGGAGAGGAAGGTAGAATTCCCGGTGTAGCGGTGAAATGCGTAGAGATCGGGAGGAATACCAGTGGCGAAGGCGGCCTTCTGGACTGACACTGACACTGAGGTGCGAAAGCGTGGGTCGCAAACAGGATTAGATACCCTAGTA
+
G@FGGGCFGGGGGGGGGGGGGGGGGGGGGEF<FGGCGCCCFGGGGGGCFEFGGGGGGFGGGGFGGGGDFCGGGGGGGGE=FGGGGGDFGGCFGFFGGEFGGGGGGGFEDGGGGGFGGGGGGGGGGGGGGGGGFDFGGGGGGGDGGGFGGGGGGG:FGG?CFGGGEEEFGGGGGDD89FCFCG@>?ECFGGGGCFC<>EFE54=GGCDG8:EGG>)7@EC=FGGG0DGF?FBGGFF757@F
@M00200:205:000000000-AKKM3:1:1101:21471:4031 1:N:0:1
ATTGGGTTTAAAGGGAGCGTAGGCGGATAGTTTAGTCAGAGGTGAAAGCCCAGGGCTCAACCTTGGAATTGCCTTTGATACTGGCTATCTTGAGTATGGAAGAGGTATGTGGAACTCCGAGTGTAGAGGTGAAATTCGTAGATATTCGGAAGAACACCAGTGGCGAAGGCGACATACTGGTCCATTACTGACGCTGAGGCTCGAAAGCGTGGGGAGCAAACAGGATTCGATACCCTTGTA
+
GGGGGGGGGGGGGGGGGGGGGGGGGGGGGGGGGGGGGGGGGGGGGGGGGGGGGGGGGGGGGGGGGGGGGGGGGGGGGGGGGGGGGGGGGGGFGGGGGGGGGGFFCFGGGGDDFGGGGGGEGGGGGGGGGGGGGGGGGGGGGGGGGGGGGGGGGGGGGGGGGGGECEGGGGGGGGGCEFGGGGGGFGFFGGGGGGD9CFFGGFGGGDGDEGDGGDFGFGCGGGGG?C7/):?FG?FGFAC?
@M00200:205:000000000-AKKM3:1:1101:7526:4032 1:N:0:1
ACTGGGTTTAAAGGGCGCGTAGGCGGAATGGCAAGTCGGTCGTGAAATCCTTCGGCTCAACCGAAGAACGTCGATCGAAACTGCCGTTCTTGAGGATTGCAGAGGAGACTGGATTTCCCGGTGTAGCGGTGAAATGTGTAGAGATCGGGAGGAACACCGGTGGCGAAGGCGGGTCCTTGGGCAATTCCTGACGCTGAGGAGCGAAAGCGTGGGGAGCAAACGGGATTAGATACCCGAGCACGAT
+
GFGFGGG7FFGGC@@FGCGGGGGGDCF7<DFGFFGFFGGGGGCGGFFGGGFGFGGGFEF=FFF+@>FFCFG=7>FGEC,=7?F,FFFF=F,:EFEFF9EFCFGC7A:FFFFEF9,,ECFCFGG@GAFDCGG7<,78=<,@D,@3>3<+>BF::,DCFF@:F7CE77C1<=F*8BE7+?C<CFG>CEF<CF7CGGDEGG5+*/:8C8)7CEGEEC:77CC645*94D*)6*)2<20))))19(((
@M00200:205:000000000-AKKM3:1:1101:7306:4045 1:N:0:1
ACTGGGTGTAAAGGGCGCGTAGGCGGCCACCGCAAGTCGACTGTGAAATCTCCGGGCTTAACTCGGAAAGGTCAGCCGATACTGCGGGGCTAGAGTGCAGAAGGGGCAACTGGAATTCTCGGTGTAGCGGTGAAATGCGTAGATATCGAGAGGAACACCTGCGGCGAAGGCGGGTTGCTGGGCTGACACTGACGCTGAGGCGCGAAAGCTAGGGGAGCGCACGGGATTAGATACCCTCGTACG
+
GGGGGGGGGGGGGGGGGGGGGDGGG>GEEGGGGGGGGGFGEGGGGGGGGGFGGGGGEGGGGG<FGGDFGGCGGGGFGGE7FGGGGGGDDGGGGGGGGGGG9F@D::B>FGGGGGFGGFGGGGGGGGFGGGGGFGFGGGG@EGEGGCCGFGEGGFGGGFGGGGGGGGCGGGGGDEGGGGGCG>8@E5EFFGGGG=CEEGGGFGGGGDCGGFGGGG3C:/*/15199CG?FF4C7EG<*7>FD(4
@M00200:205:000000000-AKKM3:1:1101:24412:4054 1:N:0:1
ATTGGGTGTAAAGCGCGCGTAGGCGGCTTTGCAAGTCGGGTGTGAAATCCCCAGGCTTAACCTGGGAACTGCATTCGAGACTGCATTGCTAGAGTATGGGAGAGGGAAGTGGAATTTCAGGTGTAGCGGTGAAATGCGTAGATATCTGAAGGAACATCAGTGGCGAAAGCGACTTCCTGGACCAATACTGACGCTCATGTGCGAAAGCGTGGGGAGCAAACAGGATTAGATACCCGAGTA
+
GGGFGGGGGGGGGFGDGDGGEEGFGGGGGGG9EFGGGGGGGGGGGGGGGGGGGCFGGGGFGGGGGFFFG<FGFGGFFDFGGGGDGFGGGGC?BFGFGGDGGGGGG+CFGEFGGGAF,EFFGGGGGGGGGEEGFGGCFEGGGGFGGGGDCBFGGGGFFGC,@,@C@FECFFCEGEGFGGFF>CDFCGGGGGFG5EGGEDE4+:CCGGG48C*<78)CB58A*>C4:FFF?FBGGGFG5.77
@M00200:205:000000000-AKKM3:1:1101:21322:4083 1:N:0:1
ATTGGGCATAAAGGGCGCGTAGGCGGCGGCCCAAGTCAGGCGTGAAATCCCTGGGCTCAACCCAGGAACTGCGTCCGATACTGGTTGGCTTGAATCCGGGAGAGGGATGTGGAATTCCAGGTGTAGCGGTGAAATGCGTAGATATCTGGAGGAACACCGGTGGCGAAGGCGACATCCTGGACCGGCATTGCCGCTGAGGCGCGCACGCCAGGGGAGCAAACGGGATTAGATACCCGAGTA
+
GGGCFGGGGGGGGGGGGGGGGGGGGGGGGGGGGGGGGGGGGGGCEGEFGGGGGGFGGGGGGGGGGGGGGGGGGGGGGGG:FDGGGGGGGGGGDFGGGGGGEG7FEGGGGGGGFGGGGGGDGGGGGGGGGGGFGGGDGGGGGGGFGGGG9FFCC@CCGGEDFGGGECEG>CCGGDEFGGFGFGGGDE5CFC:+:=)>CFFG5C=*?*)9CE/8*5)1)*0+11298DD7F?>*CFEG@EF6
@M00200:205:000000000-AKKM3:1:1101:15734:4093 1:N:0:1
ATTGGGTGTAAAGGGTGCGTAGGTGGTCCTATAAGTCAGTGCTGAAATATCCCGGCTTAACCGGGAGGGTGGCATTGATACTGCAGGACTTGAGTAAAGTTGAGGTAGGCGGAATTGACGGTGTAGCGGTGAAATGCTTAGATATCGTCAAGAACACCTATTGCGAAGGCAGCTTACTAAGCTTTAACTGACACTGAGGCACGAAAGTGTGGGGATCAAACAGGATTAGATACCCCTGTA
+
FFGGGGEFGGGFFGGGGGGGGGGGGGGGGFGGGGGGFAFGEGGGGGGGGGGGGGCGEGGCFGGGDFGGGGGGGGFGGGGGGGGGGGGGGGGFGFEFGGGGGGGFGGGGGGEGCF@B9AFGGGGGGGGGGGGEGCFGGGGGGGGGGCEGGGGGFDGGGGGGGCEGEGGEGGGGGEFGGGG;FGGFFGGGGGGGFGCF?6>FGFCGBADGFCFCGGDGFGGGGFGC6DFEFFFFFCCFFFFG
@M00200:205:000000000-AKKM3:1:1101:14029:4124 1:N:0:1
ACTGGGTATAAAGGGCGCGTAGGCGGTCTTTTAAGTTCCGTGTGAAATCCCTCGGCTCAACTGGGGAACGGCACGGGAAACTGGAAGGCTTGAGTTCGGGAGAGGGAAGCGGAATTCCGGGTGTAGCGGTGAAATGCGTAGATATCCGGAGGAACACCGGTGGCGAAGGCGGCTTCCTGGACCGACACTGACGCTGAGGCGCGAAAGCTAGGGGAGCAAACGGGATTAGATACCCCCGT
+
GGGGGGGGGGGGGGGGGGGGGGGGGGGGGGGGGGGGGGGGGGGGFGGGGGGFGGGGGGGGGGFGGGGGGDEGGGGGCGGGGGGGGGGDGGGGGGGGGGGG:FGGGGGGGGGGGGGGGGGGGGGGGGGGGGGCGGGGGGGGEGGFGGGGGGGGGGGCGGEFGGGGGDCGGGGGGGGGGGGGGGGGGGGGGGGGGGGGGGFGGGGGGGDGCC@FGG)C5CFFDG89:DC?=@ADFCF9@EF
@M00200:205:000000000-AKKM3:1:1101:10799:4134 1:N:0:1
ACTGGGTGTAAAGGGCGCGTAGGTGGCCCGTCAAGTGGTCGGTGAAATCCCGGGGCTCAACTCCGGGGCTGCCGATCAGACTGGCGAGCTAGAGCACGGTAGGGGCAGATGGAATTCCCGGTGTAGCGGTGGAATGCGTAGAGATCGGGAAGAATACCAGTGGCGAAGGCGTTCTGCTGGGCCGTTGCTGACACTGAGGCGCGACAGCGTGGGGCGCAAACAGGATTAGATACCCGGGTAAGA
+
GGFGCFGGGGGFGGGGGGG6@CFGGFGGGGG,FGCFA9,CFGFGGGGFCEEE>G:@+DFFG9EFCG@FDCCGGGE@FGDFDGGGGGGGGFG,B<F<FGDD+C<:>>BC<FF<DDFCFGGGDF<@3BF@F>FCFFGCGCGG:FF<BFGEGGBECFGCFGG:<FEGCFGGGGG@8C:CF?<F7ECEEGGEC7+2900<C825=<58:5<FEC*:E5)7>5:CF5*>?FF2?9AGGGF).5):<):
@M00200:205:000000000-AKKM3:1:1101:18240:4143 1:N:0:1
ATTGGGTATAAAGGGCGCGTAGGCGGCTTTTCAAGTGACGGGTGAAATCCCTCGGCTTAACCGAGGAACTGCCTGTCAGACTGGAAGGCTTGAGACCGGGAGAGGTGAGTGGAATTCCCAGTGTAGCGGTGAAATGCGTAGATATTGGGAGGAACACCAGTGGCGAAGGCGGCTCACTGGACCGGAACTGACGCTGAGGCGCGAAAGCGTGGGGAGCAAACAGGATTAGATACCCGTGTAAGA
+
GGGGGGGGGGGGGGGGGGGGGGGGGGGGGGGGGGGGGGGGGGGGGGGGGGGGGGGGGGGGGGGGGGGGGGGGGGGGGGGGGGGGGGGGGGGGGGGGGGGGGGGGGGGGGGGGGGGGGGGGGGGGGGGGGGEGGGGGGGGGGGGGGGGGGGGGGGDFGEGGFGGGGGGGGGGEGCEGGGGGGFGEGGGCEGFCCCCGEFF5:)7CEED<E*CEGG>C3FGGGGG486726/2:<CCD>3>E74>
@M00200:205:000000000-AKKM3:1:1101:26295:4150 1:N:0:1
ACTGGGCATAAAGGGAGCGTAGGCGGACATTTAAGTCAGAGGTGAAATCCCGGAGCTTAACTTCGGAACTGCCTTTGATACTGGGTGTCTTGAGTGTGAGAGAGGTATGTGGAACTCCGAGTGTAGAGGTGAAATTCGTAGATATTCGGAAGAACACCAGTGGCGAAGGCGACATACTGGCTCATTACTGACGCTGAGGCTCGAAAGCGTGGGGAGCAAACAGGATTAGATACCCTGGTA
+
GGGDDFGGGFFGFGGGGGGGEGGGGGGGGGGGGGGGGGAF9DGGGGGGGGGGGCGGGGGFFGGGEFGGGGGFGGGGGGGGGGGGGGGGGGGFGFEGGGGGGGFE7FFGFGGGGFGGGGGGGGFGGC<E@F+B<BFGGFGF@BF<DEG8AFF>DCFFCE7DFG@DEG7F7@G7EGGGFGA,DGF9CGGGG+@FCGGE5B==FCECF=5CC=8F7EA3=F2A5**;=<77806F7<@CF3?G
@M00200:205:000000000-AKKM3:1:1101:11375:4177 1:N:0:1
ATTGGGTTTAAAGGGAGCGTAGGCGGATAGTTTAGTCAGAGGTGAAAGCCCAGGGCTCAACCTTGGAATTGCCTTTGATACTGGCTATCTTGAGTATGGAAGAGGTATGTGGAACTCCGAGTGTAGAGGTGAAATTCGTAGATATTCGGAAGAACACCAGTGGCGAAGGCGACATACTGGTCCATTACTGACGCTGAGGCTCGAAAGCGTGGGGAGCAAACAGGATTAGATACCCGAGTA
+
GGGGGGGGGGGGGGGGGGGGGGGGGGGGGGGGGGGGGGGGGGGGGGGGGGGGGGGGGGGGGGGGGGGGGGGGGGGGGGGGGGGGGGGGGGGGGGGGGGGGGGGGGGGGGGGGGGGGGGGGGGGGGGGGGGGGGGGGGGGGGGGGGGGGGGGGGGGGGGGGGGGGGGGGGGGGGGGFFGGGGGGGGGGGGGGGGGGGG5FGGGGGGGGGGCEGDEDDFGGGGGGG<CG@FFFCFFG<BDFG
@M00200:205:000000000-AKKM3:1:1101:8929:4177 1:N:0:1
ACTGGGCTTAAAGCGAGTGTAGGCGGTTCGATAAGTCGGATGTGAAAGCCCCGGGCTCAACCCGGGAAGTGCACTCGATACTGTCGAGCTAGAGTATCGGAGAGGTTGGTGGAATTCTCGGTGTAGAGGTGAAATTCGTAGATATCGAGAGGAACACCGGTGGCGAAGGCGGCCAACTGGACGAATACTGACGCTGAGACTCGAAAGCGTGGGGAGCAAACAGGATTAGATACCCCCGTA
+
GFGGGGGGGGGGGGGEGGGGGGGGGGGGGGFGGGGGGGGGGGGGGGGGGFGGGGGGGGGGGGGGGG+CFGFGGGFGGGGGGGGGGGGC:FGGFGGGGGGGEEFCEGGGGGGEG<F8FGGGGGFFFFFGGGGGGFG,7<FEF@@=;=CFGGGGGFGFGGG>GGECEGGG::FC>CB*1BEGFGD8ECFFFFGGGGGDEFGG?C*CGEDCEG>EDE5>>*;<DFGC(9:?FFA7FFFGF:<C
@M00200:205:000000000-AKKM3:1:1101:11868:4180 1:N:0:1
ATTGGGTTTAAAGGGCGCGTAGGCGGCCCGTTAAGTGGCTGGTGAAATCCCGCGGCTCAACTGCGGGGCTGCCGGTCAGACTGGCGAGCTAGAGCACGGTAGGGGCAGATGGAATTCCCGGTGTAGCGGTGGAATGCGTAGAGATCGGGAAGAATACCAGTGGCGAAGGCGTTCTGCTGGGCCGTTGCTGACGCTGAGGCGCGACAGCGTGGGGAGCAAACAGGATTAGATACCTGGTA
+
GGGGGGGGGGGGGGGGGGGGGGGGGGGGGGGGGGGGGGGGGGGGGGGGGGGGGGGGGGGGGGGGGGGGGGGGGGGGGGGGGGGGGGGGGGGGGGGGGGGFGGGGGGGGGGGGGGGGGGGGGGGGGGGGGDGGEGGGGECGGGGGGGGGGGGGFGFGGGGGGGGGGGGGGFEGGGGGFGGGGGGGGGGGGGGGGGDGCGGGGGC5CE7CG5EGGC)>DGG?D4CC<FGBFFFFGFFCFFF
@M00200:205:000000000-AKKM3:1:1101:20958:4182 1:N:0:1
ATTGGGCGTAAAGGGCTCGTAGGCGGTTTGTCGCGTCGGGAGTGAAAACACTGGGCTTAACCCAGTGCTTGCTTTCGATACGGGCAGACTAGAGGTATGCAGGGGAGAACGGAATTCCTGGTGTAGCGGTGAAATGCGCAGATATCAGGAGGAACACCGGTGGCGAAGGCGGTTCTCTGGGCATGTCCTGACGCTGAGGAGCGAACGTGTGGGGAGCGAACAGGATTAGATACCCGGGTA
+
GGGGGGGGGGGGFFGGGDEGGGGGGGGGDEGFGGGG77FEC@FGGGGFGEGG,=FGGFGGGFFCFEE?AEGGGAFC:FGGGGD>>:CFGGDGGGGBEFDBAEFEGGGGFEGCEGGGGGGGGGGGGGGCGGCFGGGFGDGEGGGGFCGGFGG77FFCFGGG*<*>:*:FCC@ECGEGGGGCFGCFFCFGGCFGDE<CEF57/9***///8C@88*7CDD5CD767:CC?4*6>CFFD5B>C
@M00200:205:000000000-AKKM3:1:1101:25359:4183 1:N:0:1
ATTGGGTTTAAAGGGCGTGTAGGCGGTTTGTTAAGTCATGTGTGAAATCCCTCGGCTCAACCGGGGAACGACGCATGAAACTGGCAAGCTAGAGTACCAAAGAGGGGGGTGGAATTCCCGGTATAGCGGTGAAATGCGTAGATATCGGGAGGAACATCCATGGCTAAGGCAGCTACCTGGACCAACACTGACACTGAGGCACGAAAGCGTGGGGAGCAAACAGGATTAGATACCCGAGTC
+
EFGGGGGGGGGDGGGGGGGGCFFGGGGGGGGFCDEFGGGGGGGGGGGFGFGGGGEC6FFGGGFGGGGGGGGGFEGGEEFGEDGGGGGGG@EFDEFEFGGGAFGGA=7C>CCEFCFGGGGGDF7CGFGGEC<CGGDFFEFGGEFGGGEEGGGE8*;CG6CFDC68*+<CGGGGDFFG6CFFCFEF>EFEGF7<FF40CC85C7ECEG39=:EEGGDGECE69584:C>?**6CF,+>)77*
@M00200:205:000000000-AKKM3:1:1101:13370:4190 1:N:0:1
ATTGGGTTTAAAGGGCGCGTAGGCGGCTCGATAAGGGGGCGGTGAAAGCCCGGGGCTCAACCCCGGGTCGGCCGTGCCGACTGTCGGGCTGGAGCACGGTAGAGGCAGATGGAATTCCGGGTGTAGCGGTGGAATGCGTAGAGATCCGGAAGAACACCGGTGGCGAAGGCGGTCTGCTGGGCCGTGGCTGACGCTGAGGCGCGACAGCGTGGGGAGCAAACAGGATTAGATACCCTCGTA
+
ECFGGDGGGGFGGGEGGGGGGGGGGDGGGGEDGGGGGGGGGGCFGFFFGGGGEGGGGGGGGGGGGGGGGGGGGGEFGGGGGGDGGFEGGCGGEGGGGGGCGGGGGGGGGGGGGGGGGGGGGGEGGGGE:<FG@FGGFEE7CEFGGFGGDEGGFGGFGGGGGGEGGGEGDGGGGGGGGGG6EGGGGGEGGGCFGGCEGFGGEGDEGEGFGG*??EEDF5EGFGCC<FD?FFAFGGG*<5>G
@M00200:205:000000000-AKKM3:1:1101:12663:4192 1:N:0:1
ATTGGGTATAAAGGGAGCGTAGGCGGATAGTTTAGTCAGAGGTGAAAGCCCAGGGCTCAACCTTGGAATTGCCTTTGATACTGGCTATCTTGAGTATGGAAGAGGTATGTGGAACTCCGAGTGTAGAGGTGAAATTCGTAGATATTCGGAAGAACACCAGTGGCGAAGGCGACATACTGGTCCATTACTGACGCTGAGGCTCGAAAGCGTGGGGAGCAAACAGGATTAGATACCCTAGTA
+
GGGGGGGGGGGGGGGGGGGGGGGGGGGGGGGGGGGGGGGGGGGGGGGGGGGGGGGGGGGGGGGGGGGGGGGGGGGGGGGGGGGGGGGGGGGGGGGGGGGGGGGGGGGGGGGGGGGGGGGGGFGGGGGGGGGGFGGGGGGGGGGGGGGGGGGFGGGGGGGFGGGGGGGDGGGGGGGGGGCDFGGGGGGGGFDFCEGEEGFCCFGGFGDGGGGDGDEG>GFGGGGGFGGFF6?GFGGGF4@F
@M00200:205:000000000-AKKM3:1:1101:6641:4198 1:N:0:1
ACTGGGTATAAAGGGCGCGTAGGTGGCGCGGCAAGCGTGCGGTGAAAGCCCGGGGCTCAACCCCGGGTCGGCCGTGCGAACTGCCGCGCTCGAGCAGAGTAGAGGCGGGTGGAATTCCTGGTGTAGCGGTGGAATGCGCAGATATCAGGAGGAACACCGGTGGCGAAGGCGGGATCCTGGGCCAGTACTGACGCTGAGGAGCGAAAGCGTGGGGAGCAAACAGGATTAGATACCCGGGTACGA
+
GFGGGGFFGGGGGFGEGGGGGGGGGGGGGGGGGGGGGGGGGGGGGFGGGGGGGGGGGGGGGGGGGGGGGGGGGGGGGGGGGGGGGGGGGGGGGGGGGGGGGGGGGGGGGGEGFGGGCFFFGGGF9CEEG@FGGGDGGG:C<CGGGGFCFGGGEGGGFGGGGGECEEGGGGGGGC8CGGGGGGFEEFGGFFFE5EGG5FFFGGGGGGGGGGGEDGFGFG?GGGFD,2>3?@>F:AFC>:.7*31
@M00200:205:000000000-AKKM3:1:1101:18461:4200 1:N:0:1
ACTGGGTATAAAGCGCGCGTAGGCGGTTGTTTAAGTCTCACTGTGAAAGACCGGGGCTCAACCCCGGGGCGGCAGGGGATACTGGACGACTGGAGACAAGTAGAGGCGAGCGGAATTCCGGGTGTAGCGGTGGAATGCGTAGAGATCCGGAAGAACACCAGAGGCGAAGGCGGCTCGCTGGGCTTGGTCTGACGCTGAGGCGCGAAAGCGTGGGGAGCGAACAGGATTAGATACCAGCGTA
+
GFGGGGGGGGGGGGGGGGGGGGGGGGGGGFGFGGGGGDGGGGGGGCGFEGGGEGFGGEGGGGGGGGGGGGGGGGGGGGCGGGGGGGGGGGGGGGGGGDCBFCFGCEEFGGGGGGGGEGGGGGGGEGGFGGEGGGGGEGFBFGGGC<FFGG88?FGGFGGGGGGGGGG8>:CE5**/:EGG?8FGCEC<C7CFGG5*8:EFGGGGGD)9FGCGGGDC:EECDD5*3<<>F?2:@<F2/7>7*
@M00200:205:000000000-AKKM3:1:1101:9886:4217 1:N:0:1
ACTGGGTTTAAAGGGCGCGTAGGCGATTTTGTAAGTCTCGTGTGAAAGCCCCAAGCCTAACTTGGGAAGTGCACGAGAACCTGTGAAATTTGAGTTCCGGAGAGGAAGATGGAATTCCCGGTGTAGCGGTGAAATGCGTAGATATCGGGAGGAACACCAGCGGCGAAGGCGATCTTCTGGACGGATACTGACGCTGAGGCGCGAAAGCTAGGGGAGCAAACGGGATTAGATACCCGCGTA
+
GGGGGGGGGGGGGGGGGGGGEGGGGCGGGGGGGGGGGGGFGGGGGGGGGGGGGGGFGGFGGGGGGGGFFGGGGGGGGGG,EFGGGGGGGGGGGGGGGGGGDGDGGGGGFGGGGGGGGGGGEGGGGGGGDFGFFGGGGGGGGGGGGGDGGGDDCFGGGG7FFEDGDFGGEFGGGGGGFGG9CGG5EGEGGGGGGD3>8B85EDGCG=/*<+<CFDFGFGGFGG5C1CC<FFAFGFFCB@BC
@M00200:205:000000000-AKKM3:1:1101:14249:4236 1:N:0:1
ATTGGGTGTAAAGTGTGCGCAGGCGGCAGAGCAAGTCGAGTGTGAAAGCCCCGGGCTTAACTTGGGAATTGCGCTCGAAACTACTTTGCTGGAGTGTGGCAGAGGAAGGTGGAATTCCAGGTGTAGCGGTGAAATGCGTAGAGATCTGGAGGAACACCGATGGCGAAGGCAGCCTTCTGGGCCAACACTGACGCTCATGCACGAAAGCGTGGGGAGCAAACAGGATTAGATACCCCAGTA
+
GGGGGGGGGGGGGGGGGGGGGGGGGGGGGGGGGGGGGGGGGGGGGGGGGGGGGGGGGGGGGGGGGGGGGGGGGGGGGGGGGGGGGGGGGGGGFGGGGGGGGGGGGGGGGGGGGGGGGGGGGGGGGGGGGGGGGGGGGGGGGGGGGGGGGGGGGGGGGGGGGGGGGGGGGGGGGGGGGGGGGGGGGGGGGGGGGGGGGGGGGGGGGCGGGGGGGGDGFGFGGGGGFGCDFFFGGGGGEB)A
@M00200:205:000000000-AKKM3:1:1101:24294:4246 1:N:0:1
ACTGGGTTTAAAGGGCTCGTAGGCTGCCAACTAAGTCGGATGTGAAATCCCCAGGCTTAACCTGGGAACTGCATCCGATACTGGATGGCTTGAATTCGGGAGAGGGATGCAGAATTCCAGGTGTAGCGGTGAAATGCGTAGATATCGGGAGGAACGCCGGTGGCGAAAGCGATCTTCTGGGGTGCCTGTGACGCTGAGGCGCGAAAGCTAGGGGAGCAAACGGGATTAGATACCCTCGTA
+
GGGGGGGGGGGGGGGGGGGGGGGGGGGGGGGGGGGGGGGGGGGGGGGGGEGGGGFGGGGGGGGGGGGGGGGGGGGGGGGGGGGGGGGGGGGGGGGGGGGGGGGGGGGGGGGGGGGGGGGGGGGGGGGGGGGGGGGGGGGGGGFADFEFDGGGGGGGGGGGGGGGGGGGGGGGFGGGGGGGGGEGGGGGGGGFGGDEGFGGGGGEECDFC7CFGDEGFG8FFGEGBGFFFFF703@CFFFE
@M00200:205:000000000-AKKM3:1:1101:22348:4285 1:N:0:1
ACTGGGCGTAAAGGGCGCGTAGGCGGCCCGCCAAGTCACTTGTGAAATCTCCGGGCTTAACCCGGAGCGGCCAAGTGATACTGACGGGCTGGAGTGCGGAAGGGGCCACCGGAATTCTCGGTGTAGCGGTGAAATGCGTAGATATCGAGAGGAACACCTGCGGCGAAGGCGGGTGGCTGGGCCGACACTGACGCTGAGGCGCGAAAGCCAGGGGAGCGAACGGGATTAGATACCCGCGTA
+
GGGGGGGGGGGGGGGGGGGGGGGGGGGGGGGGGGGGGGGGGGGGGGGGGGGGGGGGGGGGGGGGGGGGGGGGGGGGGGGGGGGGGGGGGGGGGGGGGGGGGEGGGGGGGGGGGGGGGGGGGGGGGGGGGGGGGGGGGGGGGGGGGGGGGGGGGGGGGGGGGGGGGGGGGGGGGEGGGGGGGGGGGGGGGGG8EDGGGGGGGGGGGGGCECFGGGFGFGGGGGGGFDF<?FAGFGGDEF@E
@M00200:205:000000000-AKKM3:1:1101:14598:4287 1:N:0:1
ACTGGGTATAAAGTGTGCGCAGGTGGCCGCGCAAGTCGAGTGTGAAATCCCCGGGCTTAACTTGGGAATTGCGCTCGAAACTACGTGGCTGGAGTGTGGCAGAGGGAGGTGGAATTCCACGTGTAGCGGTGAAATGCGTAGAGATGTGGAGGAACACCAATGGCGAAGGCAGCCTCCTGGGCCAACACTGACACTCATGCACGAAAGCGTGGGGAGCAAACAGGATTAGATACCCGAGTA
+
GGGGGGGGGGGGGGGGGGGGGGGGGGGGGGGGGGGGGGGGGGGGGGGGGGGGGGGGGGGGGGGGGGGGGGGGGGGGGGGFGGGGGGGGGGGGGGGGGGGGGGGGGGGGGGGGFCGCEGGGGGGGGGGGGGEFGGGGGGGGEGGGGGGGGGGGGGGGGGGGFGGGGGGGGGGGGGGGGGGGGGGGGGGGGFFCGGGGGGGGGGGGGGGGGEEGGGFD>FCFGFGGFGGFFFAGGFGDBFFC
@M00200:205:000000000-AKKM3:1:1101:14183:4296 1:N:0:1
ATTGGGTTTAAAGGGCGCGTAGGCGGGATGGCAAGTCGGTCGTGAAATCCCTCGGCTCAACCGAGGAGCGTCGGCCGATACTGCCGTTCTTGAGGGATGCAGAGGAGACTGGAATTCCCGGTGTAGCGGTGAAATGTGTAGAGATCGGGAGGAACACCGGTGGCGAAGGCGGGTCTCTGGGCATCTCCTGACGCTGAGGCGCGAAAGCGTGGGGAGCAAACGGGATTAGATACCCTCGTA
+
GGGGGGGGGGGGGGGGGGGGGGGGGGGGGGGGGGGGGGGGGGGGGGGGGGGGGGGGGGGGGGGGGGGGGGGGGGGGGGGGGGGGGGGGGGGFGGGGGGGGGGGGGGGGGGGGGGGGGGGGGGGGGGGGGGGGGGGGGGGGGGGFGGGGGGGGEGGGGGGGGGGGGEGGGGGGDGGGGGGGGGGGGGGGGGGGGGGGGDGGGGGGEGGGG5C?EDFGFG6EGGGGFC*47=AFGGGGFFFC
@M00200:205:000000000-AKKM3:1:1101:9156:4306 1:N:0:1
ATTGGGTGTAAAGAGCTCGTAGGCGGCCACTCAAGTCGAACGTGAAAACTCGGGGCTCAACCCCGAGCCCGCGTTCGATACTGGGCGGCTAGAGTCTGGTAGGGGGATCTGGAATTCCTGGTGTAGCGGTGGAATGCGCAGATATCAGGAGGAACACCGGTGGCGAAGGCGGTTCTCTGGGCATTACCTGACGCTGAGGAGCGAAAGTGTGGGGAGCGAACAGGATTAGATACCCTGGTA
+
GGGGGGGGGGGFGGFGGGGGGGGGGGGGGGFGGGGGGGGGGGGGGGGGGGGGGGGEGGGCFGGGGGGGGGGGGEFGGGGGGGGGGGGGGGGGGFFGGGGGGGFGGGGGGGGGGGGGGGGGGGGGGGGGGEFGGGGFGEGEGEGGGGGGGGGGCFFGGGGGGCEGGGEGEGGGEDEGGG?FGFGGGGGDG7ACEGG5*8CFGGGGGGDFGGF5>EDGFCG595F4?FF<FBAFFCFGFF:+
@M00200:205:000000000-AKKM3:1:1101:19737:4326 1:N:0:1
ACTGGGTTTAAAGGGCGCGTAGGCGGTCCGATAAGTCCCGTGTGAAATCCCTCGGCTCAACTGAGGAACTGCACGGGAAACTGCCCGGCTTGAGTTCGGGAGAGGGAAGCGGAATTCCGGGTGTAGCGGTGAAATGCGTAGATATCCGGAGGAACACCGGTGGCGAAGGCGGCTTCCTGGACCGACACTGACGCTGAGGCGCGAAAGCTAGGGGAGCAAACGGGATTAGATACCCCTGTA
+
GGGGGGGGGGGGGGGGGGGGGGGGGGGGGGGGGGGGGGGGGGGGGGGGGGGGGGGGGEGGGGGGGGGGGGGGGGGGGGGGGGGGGGGGGGGGGGGGGGGGGGGGCGGGGGGGGGGGGGGGGGGGGGGGGGGGGGGGGGEEGGCFGGGGGGGGGGGGGGGEGGGGGGGGGGGGGGGGGGGGGGGGGGGGFGGFGE3EEFFGGGGGGGG4CCFGGGFGFGGGGGGGFD<?@F<CC<FG>>FC
@M00200:205:000000000-AKKM3:1:1101:17864:4336 1:N:0:1
ATTGGGTTTAAAGAGCTCGTAGGCGGCCACTCAAGTCGAACGTGAAAACTCGGGGCTCAACCCCGAGCCCGCGTTCGATACTGGGCGGCTAGAGTCTGGTAGGGGGATCTGGAATTCCTGGTGTAGCGGTGGAATGCGCAGATATCAGGAGGAACACCGGTGGCGAAGGCGGGATCCTGGGCCAGTACTGACGCTGAGGAGCGAAAGCGTGGGGAGCAAACAGGATTAGATACCCTGGTAAGA
+
GGGGGGFGGGGGGGGGGGGGGGGGGGGGGGFFGGGGGGGGGGGGGGGGGGGGGGGGGGGGGGGGGGGGGGGGGEFGGGGGGGGGGGEDEGGGGGDGCFGFGFGDGGCFFGGGGGGGGGGFGFFGGGGGGGEGGGGFGGGCCFFGGFGGGGGG@FFGGGGGG@EFEEGGGGGGG:8CFCFFGCFGGFCFGGGGGG5C5EFCCFGG>EDFGEEEEG>DBG6CFGGGFG=2@?AC:<FFFFFFGF)
@M00200:205:000000000-AKKM3:1:1101:20442:4343 1:N:0:1
ACTGGGTTTAAAGGGAGCGTAGGCGGACATTTAAGTCAGGGGTGAAATCCCGGGGCTCAACCTCGGAATTGCCTTTGATACTGGGTGTCTTGAGTATGAGAGAGGTGTGTGGAACTCCGAGTGTAGAGGTGAAATTCGTAGATATTCGGAAGAACACCAGTGGCGAAGGCGACACACTGGCTCATTACTGACGCTGAGGCTCGAAAGCGTGGGGAGCAAACAGGATTAGATACCCTAGTAAGA
+
GGGGGGGGGGGGGGGGGGGGGGGGGGGGGGGGGGGGGGGGGGGGGGGGGGGGGGGGGGGGGGGGGGGGGGGGGGGGGGGGGGGGGGGGGGGGGGGGGGGGGGGGGGGGGGGGGGGGGGGGGGGGGGGGGGGGGGGGGGGGGGGGGGGGGGGGGGGGG@GGGGGGGGGGGGGGGGGGGGGGGGGGGGGGGGGGGGGGGGGGGGGGGGGGGGGGGG39>GGG5CGGFGG<FFFGFE?C?>BGFAF
@M00200:205:000000000-AKKM3:1:1101:26501:4354 1:N:0:1
ACTGGGCATAAAGGGCGCGTAGGCGGGATGGCAAGTCAGTCGTGAAATCTCTCGGCTCAACCGAGAAACGTCGGCTGATACTGCCGTTCTTGAGGGATGCAGAGGAGACTGGAATTCCCGGTGTAGCGGTGAAATGTGTAGAGATCGGGAGGAACACCGGTGGCGAAGGCGGGTCTCTGGGCATTTCCTGACGCTGAGGCGCGAAAGCGTGGGGCGCAAACGGGATTAGATACCCGGGTA
+
GGGGGGGGGGGGGGGGGGGGGGGGGGGGGGGGGGGGGGGGGGGGGFEFGGGGGGGGGGGGGGGGGGGGGGGGGGGGGCGCGGGGGGGGGGGGGGGGGGGGGGGFFG7FFGGGGDGF?FFGGGEGGFGGGGCCFEGDEFDE9FGGFFGDG7*FEFGGGGG7:CEGDGDDGGGDEEE>FGCGEFGFFFCFFFEGE:*22**22):CC=<CCEEGGG3<DGEEF<E<6C*899->EFGDB@E5
@M00200:205:000000000-AKKM3:1:1101:14642:4357 1:N:0:1
ACTGGGTATAAAGGGCGCGTAGGTGGCGGCATAAGGCTGTGGTGAAAGTCCGGGGCTCAACTCCGGATCGGCCGTGGCAACTGTGTCGCTAGGGCACCGTAGAGGCAGATGGAATTCCGGGTGTAGCGGTGGAATGCGTAGAGATCCGGAAGAACACCAGTGGCGAAGGCGGTCTGCTGGGCGGTGAGCTCGTAAGGGCTCAATAGCCGACACTGAGGCGCGACAGCGTGGGGAGCAAACGGG
+
GGGGGGGFGGGGGGGGGGGGGGGGGGGGGGGGGGGGGGGGGGGGGGGGGGGGGGGGGGGGGGGGGGGGGGGGGGGGGDGGGGGGGGGGGGGGGGGGGGGGGGGGGGGGGFGGGGGGGGGGGGGGGGGGGGGGFGGGGGGGGGGGGGFGGGGEGGGGGGGGGGGGGGGGGGGGGGGGGGGFECEGGGGGGGGGGEFGGGGGGGGGGCGGGGCEGGFFF=;87CGG>GGFFF9DG8:G>7:CGBB
@M00200:205:000000000-AKKM3:1:1101:7007:4358 1:N:0:1
ATTGGGTTTAAAGGGCTCGTAGGCGGCCAACTAAGTCAGACGTGAAATCCCCAGGCTCAACCTGGGAACTGCGTCTGATACTGGTTGGCTTGAATCCGGGAGAGGGATGCAGAATTCCAGGTGTAGCGGTGAAATGCGTAGATATCTGGAGGAATACCGGTGGCGAAGGCGGCATCCTGGACCGGCATTGACGCTGAGGAGCGAAAGCCAGGGGAGCAAACGGGATTAGATACCCTCGTA
+
GGGGGGGGGGGGGGGEGGGGGGGGGGGGGGGGGGGFGGGGGGGGGGGGGGGGGGGGGGGGGGGGGGGGDGFGGGGGGGGGGGGGGGGGGGGGGGGGGGGGGGGGGGGGGGGGGGGGGGGGGGGGGGGGGGGGGGFGGGGGGGGGGGGGGGGGGFGGCF<FFGGGGGGGGGGGGGGGGGGGGFCCGGGGGGGGGGDGGGGGGGGGGGGFGGGGGGFGFGGGGGDDBGFFFFFGF@FFF>>G
@M00200:205:000000000-AKKM3:1:1101:6091:4358 1:N:0:1
ACTGGGTTTAAAGCGTGCGCAGGCGGCGGCTCAAGTCAGGTGTGAAATCCCCGGGCTTAACCTGGGAATTGCGCTTGAAACTAGGCTGCTTGAGTGTGGCAGAGGGGGGTGGAATTCCACGTGTAGCAGTGAAATGCGTAGAGATGTGGAGGAACACCGATGGCGAAGGCAGCCCCCTGGGTCAACACTGACGCTCAGGCACGAAAGCGTGGGGAGCAAACAGGATTAGATACCCTCGTA
+
GGGGGGGGGGGGGGGGGGGGGGGGGGGGGGGGGGGGGGGGGGGGGGGGGGGGGGGGGGGGGGGGGGGGGGGGGGGGGGGGGGGGGGGGGGGGGGFGGGGGGGGGGGGGGGGGGGGGGGGGGGGGGGGGGGGGGGGGGGGGGGGFFGGGGGGGG6@;EEGCEEGGGDGGEFFGGGDGGGGGGGGGGGGGGGGGGED=CFC6CF:CEGGG=7?EEGEGFGG?FGGF<FDD4*-:CCFG:)01
@M00200:205:000000000-AKKM3:1:1101:11989:4360 1:N:0:1
ATTGGGTTTAAAGGGCGCGTAGGCGGCTTTTCAAGTGACGGGTGAAATCCCTCGGCTTAACCGAGGAACTGCCTGTCAGACTGGAAGGCTTGAGACCGGGAGAGGTGAGTGGAATTCCCAGTGTAGCGGTGAAATGCGTAGATATTGGGAGGAACACCAGTGGCGAAGGCGGCTCACTGGACCGGAACTGACGCTGAGGCGCGAAAGCGTGGGGAGCAAACAGGATTAGATACCCCAGTAAGA
+
GGGGGGGGGGGGGGGGGGGGGGGGGGGGGGGGGGGGGGGGGGGGGGGGGGGGGGGGGGGGGGGGGGGGGGGGGGGGGGGFGGGGGGGGGGGGGGGGGGGGGGGGGGGGGGGGGGGGGGGGGGGGGGGGGGGGGGGGGGGGGGGGGGGGGGGGGGGGGGGGGGGGGGGGGGGGGGGGGGGGGGGGGGGGGGGGGDDGDFGGGGGGEEDFGGGGGGFGFGGGGGGF?GF2?FAGGFC5@>FGGFF
@M00200:205:000000000-AKKM3:1:1101:6861:4371 1:N:0:1
ATTGGGTGTAAAGAGCTCGTAGGCGGCTTGTCACGTCGGGTGTGAAAGCCCGGGGCTTAACCCCGGGTCTGCATCCGATACGGGCAGGCTAGAGTGTGGTAGGGGAGATCGGAATTCCTGGTGTAGCGGTGAAATGCGCAGATATCAGGAGGAACACCGGTGGCGAAGGCGGATCTCTGGGCCATTACTGACGCTGAGGAGCGAAAGCGTGGGGAGCGAACAGGATTAGATACCCTTGTA
+
F@FGGGGGGGGGGGGGGGGGGGGCFGGGFGGFGGGGGGGE<FGGGGGGGGGGGGGGGGGGGGGCFGGGE<FGFEE=FGGGGGGGGEGGGGGGGGGGEFGGGGGGGGGGFGGGGGGGGGGGGGGGGGGGGGGGGGGGGGGGGGFGGGAFGGGGGGGGFGEGGGGGGGGGGGGGGGGGGGGGGGGGGGGGGC<CEGGEDGGGDGGGGGGGGGGGGGFGFGGEDGGGFGGFFFB7F8C*8@@C
@M00200:205:000000000-AKKM3:1:1101:9590:4385 1:N:0:1
ATTGGGTTTAAAGGGCGCGTAGGCGGCCTGCTAAGTCGAACGTGAAATCCCTGGGCTCAACCCAGGAACTGCGTCCGATACTGGTTGGCTTGAATTCGGGAGAGGGATGTGGAATTCCAGGTGTAGCGGTGAAATGCGTAGATATCTGGAGGAACACCGGTGGCGAAGGCGGCATCCTGGACCGATATTGACGCTGATGCGCGAAAGCCAGGGGAGCAAACGGGATTAGATACCCCAGTA
+
GGGGGGGGGGGGGGGGGGGGGGGGGDGGGGGGGFGGFGGGGGGGGGGGGGGGGGGGGGGGGGGGGGGGGGGGGGGGGFGGGGGGFGGGGGGGGGGFGGGGGGGGGGGGGGGGGGGGGGGFGFFGGGGGGGGGGFFGEGEC:CBAFGGCFGGGE<FGGGGDGGDFGEGGGGGGGGGFFGGGGGGD>GGGFGGGGGC58CFGGGDGGG5CC6FEG5@C@5C+9CCC1DG?=F<>FCFG3>6<
@M00200:205:000000000-AKKM3:1:1101:7721:4403 1:N:0:1
ATTGGGTTTAAAGGGCGTGTAGGCGGTCAAGTAAGTGGAATGTGAAACGCCTCGGCTTACCCGAGGACCTGCATCCCAAACTGCTTGGCTTGAGTATGGGAGAGGATGAGGGAATTCCTGGTGTAGCGGTGAAATGCGTAGATATCAGGAGGAACACCGGTGGCGAAAGCGCTCATCTGGCCCAATACTGACGCTGAGGCGCGAAAGCTAGGGGAGCAAACGGGATTAGATACCCCGGTA
+
GGGGGGGGGGGGGGGGGGGGGGGGGGGGGGGGGGGGGGGGGGGGGGGGGGGGGGGGGGGGGGGGGGGGGGGGGGEGGGGFGGGGGGGGGGGGGGGGGGGGGGGGGGGGGGGGGGGGGGGGGGGGGGGGGGGGFGGGGGGGGGGGGGGGGGGDGGGGGDGGGGGG7FEDGGGGGGGGGGGGGGGDFFEFGGGGGGGGGGGGEDEGGGGGGF?FGGFGFGGGGDDDFDG?=@2FFEFGFF>G
@M00200:205:000000000-AKKM3:1:1101:5573:4406 1:N:0:1
ACTGGGTTTAAAGGGCGTGTAGGCGGGATGGCAAGTCGGTCGTGAAATCCTTCGGCCCAACCGAAGAAGTGCGTCCGATACTGCTGTCCTTGAGGGTTGGAGAGGAGACTGGAATTCCCGGTGTAGCGGTGAAATGTGTAGAGATCGGGAGGAACACCGGTGGCGAAGGCGGGTCTCTGGCCAATTCCTGACGCTGAGGCGCGAAAGCGTGGGGAGCAAACGGGATTAGATACCCTAGTA
+
GGGGGGGGGGGGGGGGGGEGGGGGGGGGGGGGGGGGGGGGGGGGGGGGGGGGGGGGDEGGGGGGGGGGGGGGGGGGGGGGGGGGGGGGGGGGGGGGGGGDGGGGGFEFGGGGG8BDGGDGGGGGGGGGGGGGGGGGGGGGGFG9FFFDGGGGGGGGGGFGGGGGGGGGGGGGGGGGFFGGGGGGGGGGGGGGGGGGCGGGGGGGGEGGD:?EGGFGFGGGGG=C?GGFFFAFEFGFFFFG
@M00200:205:000000000-AKKM3:1:1101:23573:4431 1:N:0:1
ACTGGGTTTAAAGCGTGTGCAGGCGGGTGGCTATGTGCCGTGTGAAAGCTCCGCGCTTATCGCGGAGAGGTCGCGGTAGACAGGCTGCCTGGAGGCTCGGAGAGGTCAGTGGAATTCTCGGTGTAGTGGTGAAATGCGTAGATATCGAGAGGAACACCAGTGGCGCAAGCGGCTGACTGGCCGAGACCTGACGCTGAGACACGACGGCGTGGGGAGCAAACCGGATTAGATACCCTGGTA
+
GFGGGGGGGGGGGGGFGFGGGGGGGGEGGG8,CFGGFGGDGGGGGGGGGGGGDBCFGGGFG7?FGG@FDD8FFE@FGGDGGCFFGFGGGGGGGCE@BFGGGGGGG=,>FFEGGFGFGCGGGGGCGGGGGGFFGGGGGGGGGGGGGGG>CFGGFGGGGGGGFFFDE@CCGFGGGGGFGGGGGF8C5*?8CG6EGGGGCFFCGGEGD8CD5:CEGGFC3EFFGFCD6DDF@FAGG?F6@F@C
@M00200:205:000000000-AKKM3:1:1101:9747:4464 1:N:0:1
ACTGGGTATAAAGGGCGCGTAGGCTGTGCCGCAAGCAGCGTGTGAAATTCCGGGGCTCAACCCCGGAACGGCGCGCTGGACTGCGGCGCTCGAGTGCGGGAGGGGGGTGCGGAACTCTAGGTGGAGCGGTGAAATGCGTAGATATCTAGAGGAACACCGGTGGCGAAAGCGACACCCTGGCCCGCAACTGACGCTGAGGCGCGAAAGCGTGGGTAGCAAACAGGATTAGATACCCTCGTA
+
GGGGGGGFGGGGGGGEFGGGGGGGGGGFGGGGGGEFGEFGGGGGGGFFEGGGGGGGGGGGGGGGGGGGGGGGGGGGGGGGGGF8FGGGGGGGGGGGGGGGGGGGGGGGGEGGGGGGGGGGGFGC>FGGGGGGGGGGGGGGGGGGGGGGGGGGGGGGGGGGGGDCEGGGGGGGGGEGGGFGGGEEEEEGGGGGGGGGDGGGGGGGGGD>EEGDCGFDFGF8CGGF?GGFFFFGGGG7FD>G
@M00200:205:000000000-AKKM3:1:1101:25107:4466 1:N:0:1
ACTGGGTTTAAAGGGCGCGTAGGTGGCGGCATAAGGCTGTGGTGAAAGTCCGGGGCTCAACTCCGGATCGGCCGTGGCAACTGTGTCGCTAGGGCACCGTAGAGGCAGATGGAATTCCGGGTGTAGCGGTGGAATGCGTAGAGATCCGGAAGAACACCAGTGGCGAAGGCGGTCTGCTGGGCGGTGAGCTCGTAAGGGCTCAATAGCCGACACTGAGGCGCGACAGCGTGGGGAGCAAACAGG
+
GGGGGGGGGGGGGGGGGGGGGGGGGGGGGGGGGGGGGGGGGGGGGGGGGGGGGGGGGGGGGGGGGGGGGGGGGGGGGGGGGGGGGGGGGGGGGGGGGGGGGGGGGGGGGGGGGGGGGGGGGGGGGGGGGGGGGGGGGGGGGGGGGGGGGGGGGGGGGGGGGGGGGGGGGGGGGGGGGGGGGGGGGGGGGFGGGGFGGGGGDFGGGGGGGGGGGF?FFGGGGGGGFGGFDFFGG88<F?FF408
@M00200:205:000000000-AKKM3:1:1101:24829:4475 1:N:0:1
ATTGGGTTTAAAGGGCGCGTAGGCGGCTTGAAAAGCGTGCGGTGAAAGCTCGGGGCTCAACCCCGAGTCGGCCGTGCGAACTGTCAGGCTTGAGCACAGTAGAGGCAGATGGAATTCCGGGTGTAGCGGTGGAATGCGTAGAGATCGGGAAGAACATCAGTGGCGAAGGCGGTCTGCTGGGCCGTTGCTGACGCTGAGGCGCGACAGCGTGGGGAGCAAACAGGATTAGATACCCCTGTA
+
GGGGGGGGGGGGGGGGGGGGGGGGGGGGGGGGGGGGGGGGGGGGGGGGGGGGGGGGGGGGGGGGGGGGGGGGGGGGGGGGGGGGGGGGGGGGGGGGGGGGGGGGGGGGGGGGGFGGGGGGGGGGGGGGGGGGGFGGGGGGGDGGGGGGGGGGGGGGGGGGGGGGGGGGGGGGGGGGGGGGGGGGGGGEGGGGGGGGGGGGGGGGGGGGGECGCGBCDGCCFDEGBGGFFFFCFFFGFFF?
@M00200:205:000000000-AKKM3:1:1101:13333:4510 1:N:0:1
ACTGGGCTTAAAGGGTGCGTAGGCGGCGCAGTAAGTCAGGAGTGAAAGTTTGCGGCTCAACCGTAAAATTGCTTTTGATACTGCTGTGCTAGAATTAGGATGAGGTCAGCGGAATGTGGCATGTAGCGGTGAAATGCATAGATATGCCATAGAACACCAATTGCGAAGGCAGCTGGCTAGACCTATATTGACGCTGAGGCACGAAAGCGTGGGGAGCGAACAGGATTAGATACCCGTGTA
+
GGGGGGGGGGGGGGGGGGGGGGGGGGGGGGGGGGGGGGGGGGGGGGGGGGGGGGGGGGGGGGGGGGGGGGGGGGGGGGGGGGGGGGGGGGGGGGGGGFGGGGGGGGGGGGGGGGGGGGGGGGGGGGGGGGGGGGGGGGGGGGGGGGGGGGGGGGGGGGGGGGGGGGGGGGGGGGGGGEFFGGGGGGGGGGGGGGGGGGGGGGGGGGGGGGGGEGEDFGGGGGGGFGGFFFFGGGGGFFFG
@M00200:205:000000000-AKKM3:1:1101:13130:4513 1:N:0:1
ATTGGGCATAAAGGGCGCGTAGGCGGCTCTGTATGTCCCGTGTGAAATCCCCCGGCTCAACTGGGGAATGGCACGGGAAACTGTAGGGCTTGAGTTCGGGAGAGGGAAGCGGAATTCCGGGTGTAGCGGTGAAATGCGTAGATATCCGGAGGAACACCGGTGGCGAAGGCGGCTTCCTGGACCGACACTGACGCTGAGGCGCGAAAGCTAGGGGAGCAAACGGGATTAGATACCCCTGTAAGA
+
GGGGGGGGGGGGGGGGGGGGGGGGGGGGGGGGGGGGGGGGGGGGGGGGGG@FGGGGGGGGGGGGGGGGGGGGGGGGGGGGGGGGGGGDGFGGGGGGGGGGGGGGGGGGGGGGGGGGGGGGGGGGGGGGGGGGGGGGGGGGGGGGGGGGGGGGGGGGGGGGCGGGGGGGGGGGGGGGGGGGGGGGGEEGFFGGGGCC=FGFEGGGGGDGGFCFGGFG@CF69CEG6DG?FFFGGGGFFFFG7-)
@M00200:205:000000000-AKKM3:1:1101:13576:4527 1:N:0:1
ACTGGGTTTAAAGGGCGCGTAGGCGGCCGTTCAAGTCTGGGGTGAAAGCCCCCGGCTCAACCGGGGAATTGCCTGGGATACTGGACGGCTCGAGGGAGGTAGGGGCACGCGGAACGGCCAGTGGAGCGGTGAAATGCGTTGATATTGGCAGGAACGCCGGTGGCGAAAGCGGCGTGCTGGATCTCTCCTGACGCTGAGGCGCGAAAGCTAGGGGAGCAAACGGGATTCGATACCCTCGTAAGA
+
GGGGGGGGGGGGGGGGGGGGGGGGGGGGGFGGGGGGGGGGGGGGGGGGGGGGGGGGGGGGGGGGGGGGGGGGFGGGGGFGGGGGGGGGGGGGGGGGDBECFGFGGGGGGGGGGGGGGGGGGGGFGGGGGGGGGGGGGGGGGFBGGGDGEGGGGGGGGGGGGGGGGGGGGGGGGG>EGGFFCC67@CFFGGGGCEGEGGGDGGGGGGGG97CGGE@GFCFGFDGGFGC)0@2CEGGGFFFGF()
@M00200:205:000000000-AKKM3:1:1101:23495:4539 1:N:0:1
ATTGGGTTTAAAGAGCTCGTAGGCGGCTTAGTAAGTCGGGTGTGAAACCCCCAGGCTCAACCTGGGGACGCCACCCGATACTGCTATAGCTAGAGTCCAGTAGGGGAGTGCGGAATTCCCGGTGTAGCGGTGAAATGCGCAGATATCGGGAGGAACACCAGCGGCGAAGGCGGCACTCTGGGCTGGAACTGACGCTCAGGAGCGAAAGCGTGGGTAGCGAACAGGATTAGATACCCCGGTA
+
GGGGGGGGGGGGGGGGGGGGGGGGGGGGGGGGGGGGGGGGGGGGGGGDGGGGGGGGGGGGGGGGGGGGDGGGGGCGGGGGGGGGGGGGGGGGGGGGGGFFFGGGGGGGGGGGGDGGGGGGGGGGGGGGGGGGGGGGGCFGGGGFGFGGGG7FFGGGGGGEGFDEEGGGGGGEGGGEC@CGC;CFGG5EG4AFEGGE8:FFEDGGGGGGGG*8::5DBGGGGDGC?>C2?F2FGGECFEF5)
@M00200:205:000000000-AKKM3:1:1101:17831:4577 1:N:0:1
ATTGGGTTTAAAGTGCGCGTAGGCGGGCGCTCAAGTCGGTCGTGAAATCTCCGGGCTCAACCCGGCGGGGTCGGCCGAAACTGAGTGTCTTGAGGGAGGCAGAGGAGTCTGGAATTCCCGGTGTAGCGGTGAAATGTGTAGAGATCGGGAGGAACACCGGTGGCGAAGGCGGGACTCTGGGCCTACCCTGACGCTGAGGCGCGAAGGCGTGGGGAGCAAACGGGATTAGATACCCCCGTA
+
GGGGGGGGGGGGGGGGGGGGGGGGGGGGGGGGGGGGGGGGGGGGGGGGGGGGGGGGGGGGGGGGGGGGGGGGGGGGGGGGGGGGGGGGGGGGGGGGGGGGGGGGGGGGGGGGGGFGGGGGGGGEGGGGGEGGGGGGGGGGGGFGGGGGGGGGGGGGFGGGGGGGGGGGGFGGGGGGF<FGGGGGGGGGFGGGGGGGGGGGGDGGGGGGGGGGGGFGFGGGGGGD?<FFFF>CFFGGEFD5
@M00200:205:000000000-AKKM3:1:1101:13339:4585 1:N:0:1
ACTGGGTGTAAAGGGCGTGCAGGCGGTTTGTTAAGTCTAGGGTGAAAGCTCCCGGCTCAACTGGGAGAGGTCCTTGGATACTGGCGAACTTGAGGGATGCAGAGGAAAGTGGAATTCCCGGTGTAGTGGTGATATGCGTAGATATCGGGAGGAACACCAGTGGCGAAGGCGGCTTTCTGGGCATTTCCTGACGCTGAGACGCGAAAGCGTGGGGAGCGAACCGGATTAGATACCCTAGTA
+
GGGGGGGGGGGGGGGGGGGGGGGGGGGGGGGGGGGGGGGGGGGGGGGGGGGGGGGGGGGGGGGGGGGGGGGGGGGGGGGGGGGGGGGGGGGGFGGGGGGGGGGGGGGGGGGGGGGGGGGGGGGGDGGGGGGGGGGGGGGGGEGGGGGGGGGGGGGGGGGGGGGGGCEGGFGGGGGGGGGGGGGGGGGGGGGGGGGGCFGGGGGGGGC:ECGDGCED3CEGGGGGFGGBFFAGFFGGFFFF
@M00200:205:000000000-AKKM3:1:1101:18706:4592 1:N:0:1
ATTGGGTATAAAGAGCGCGCAGGCGGTCGTACAAGTCGCGTGTGAAAGCCCCCGGCTCAACTGGGGAGGGTCACGCGATACTGTTCGACTCGAAGGCAGGAGAGGGAAGTGGAATTCCCGGTGTAGTGGTGAAATGCGTAGATATCGGGAGGAACACCAGTGGCGAAGGCGACTTCCTGGCCTGTTCTTGACGCTGAGGCGCGAAAGCTAGGGTAGCAAACGGGATTAGATACCCTTGTA
+
GGGGGGGGGGGGGGGGGGGGGGGGGGGGGGGGGGGGGGGGGGGGGGGGGGGGGGGGGGGGGFFGGGGGGGGGGGGGGGGEGGGGGGGGGGGGGGGGGGGGGGGGGDGGGGGGFGGGGGGGGGGGGGGGGGGGGGGGGGGGGGGGGGGGGGGGGGGGGGGGGFGGGGGGGGGGGGGGGGGGGGGGGGGGGGGGGGDGGGGGGGCECEGGGGGGGG@DFFFGGGGGFGF2??>FGFGGFFFG
@M00200:205:000000000-AKKM3:1:1101:22957:4610 1:N:0:1
ATTGGGTATAAAGGGTCCGTAGGCGGCCTTATAAGTCAGTGGTGAAATCTCTCCGCTCAACGGGGAAACTGCCATTGATACTGTAAGGCTTGAATTATTGTGAAGTAACTAGAATATGTAGTGTAGCGGTGAAATGCTTAGAGATTACATGGAATACCGATTGCGAAGGCAGGTTACTAACGATGGATTGACGCTGATGGACGAAAGCGTGGGGAGCGAACAGGATTAGATACCCGGGTA
+
GGGGGGGGGGGGGGGGGGGGGGGGGGGGGGGGGGGGGGGGGGGGGGGGGGGGGGGGGGGGGGGGGGGGFGGGGGGGGGGGGGGGGGGGGGGGGGGGGGGGGGGGGGGGGGGGGGGGGGGGGGGGGGGGGGGGGGGGGGGGGGGGGGGGGGGGGGGGGGEGGGGGEGGGCFGGDDFGFGGGGGGDFGGGGFGCECDEGGGGG9CEGEGF8:C@FGEGADCGGDGGFGG@FF?FC<F7B>@C
@M00200:205:000000000-AKKM3:1:1101:11757:4623 1:N:0:1
ACTGGGTTTAAAGGGCGTGTAGGCGGTCCGCTAAGTCTGATGTGAAAGCCCGAGGCTTACCCTCGGAAGTGCATTGGAGACTGGCGGACTGGAGTCCCGGAGAGGAGGGTGGAATTCCTGGTGTAGCGGTGAAATGCGTAGATATCAGGAGGAACACCGGTGGCGAAGGCGGCCCTCTGGACGGTGACTGACGCTGAGACGCGAAAGCGTGGGGAGCAAACAGGATTAGCTACCCGAGTA
+
GGGGGGGEFGGGGGGGGEGGGGGGGGGGGGGGGGGGGGGGGGGFFGGGFGGGGGGGGGGGGGGGGGGGGGGGGGGFFFGGGGGGFDDEFGGFCFGGGCGGCGCFGGGFGGE7>BDGGGCFGGGGGGGGGGGGGGGGGGGGGGGGGGGFFGG7FFGFGG>FGGGGGGGGGGECEGGFFGGCFGG>EFD?ACFGGGGGEGD9EGCEGGDGG5CE5:BDE*C<7DGGFGG?@))*32;)<@FF
@M00200:205:000000000-AKKM3:1:1101:26762:4624 1:N:0:1
ACTGGGTTTAAAGGGCGCGTAGGCGGCCTGGCAAGTGACGGGTGAAATCCCTCGGCTTAACCGAGGAACTGCCTGTCAAACTGCTTGGCTTGAGACCGGGAGAGGCGAGTGGAATCCCCAGTGTAGCGGTGAAATGCGTAGATATTGGGGGGAACACCAGTGGCGAAGGCGGCTCGCTGGACCGGTAATGACGCTGAGGCGCGAAAGCGTGGGGAGCAAACAGGATTAGATACCCTTTTA
+
FGGGGGGEGGGGGGGGGGG@FGGGGGGGGGGGGGGGEGGGGGGGCFGGGGGGGGGG,FFGGAFGGGGGGGGFGGGGGGGF<FGGGGGGFGGGGGGGGGGGB@FFGGGGEGFGG93E<FGG7><FACCFGGGFGBCEGFGGE*,7FFG:FG:EDEGGCEGGFGFE**:8:**::C*8CEGGGCFGE5:*0:<+;=DE5*C=ECE8>/948:>>EGEGFGCFG<8C,6FBFFA7+,<65)9F
@M00200:205:000000000-AKKM3:1:1101:22783:4629 1:N:0:1
ATTGGGCATAAAGGGCGCGTAGGTGGTCTGATAAGGGTGTGGTGAAAGCCCGGGGCTCAACCCCGGGTCGGCCGTGCCGACTGTTGGACTGGAGTGCTGTAGGGGCAGGCGGAATTCCGGGTGTAGCGGTGGAATGCGTAGAGATCCGGAGGAAGACCGGTGGCGAAGGCGGCCTGCTGGGCAGTTACTGACACTGAGGCGCGACAGCGTGGGGAGCAAACAGGATTAGATACCCCTGTA
+
GGGGGGGGGEGGGGGGGGGGGGGGGGGGGGGGGGGGGGGGGGGGGGGGGGGGGGGGGGGGGGGGGGGGGGGGGGGGGGGGGGGGGGGGGGGGGGGGGGGGGGGGGGGGGGGG7FGGGGGGGGGGGGGGGCECFGGGGGEGGGGGGGGGGGGGGGGGFGEGFGGGGGDGFGGGGGGGGGGGGGGGGGCGGGGGGGCFGGG=EGGGGGGGGGGGGGFGDGGGGGGF:FF?F4AGFGGGF)/<
@M00200:205:000000000-AKKM3:1:1101:25008:4668 1:N:0:1
ACTGGGTATAAAGGGCGCGTAGGCGGTCCGATAAGTCCCGTGTGAAATCCCTCGGCTCAACTGAGGAACCGCACGGGAAACTGCCGGGCTTGAGTTCGGGAGAGGGAAGCGGAATTCCGGGTGTAGCGGTGAAATGCGTAGATATCCGGAGGAACACCGGTGGCGAAGGCGGCTTCCTGGACCGACACTGACGCTGAGGCGCGAAAGCTAGGGGAGCAAACGGGATTAGATACCCCAGTA
+
GGGGGGGGGGGGGGGGGGGGGGGGGGGGGGGGGGGGGGGGGGGGGGGGGGGGGGGGGGGGGGGGGGGGGGGGGGGGGGGGGGGGGGGGGGGGGGGGGGGGGGGGGGGGGGGGEEGGGGGGGGGGGGGGGGGGGGGGGGEDGEGGGFGGGGGEGGGGGGDEGGGGGG7FFGGGCGDGGGGGGDGGCGGGFFFGGG57EFGCGGGGGGGGGGGFGGFGFGG?GD=D1CGF4FAGGGG15BFG
@M00200:205:000000000-AKKM3:1:1101:7649:4691 1:N:0:1
ATTGGGTATAAAGGGCGCGTAGGTGGCTCGGTAAGTGGCTGGTGAAATCCCGGGGCTCAACTCCGGGGCTGCCGGTCAGACTGCCGGGCTCGAGCACGGTAGGGGCAGATGGAATTCCCGGTGTAGCGGTGGAATGCGTAGATATCGGGAAGAACACCAGTGGCGAAGGCGTTCTGCTGGGCCGTTGCTGACACTGAGGCGCGACAGCGTGGGGAGCAAACAGGATTAGATACCCTTGTA
+
GGGGGGGGGGGGGGGGGGGGGGGGGGGGGGGGGGGGGGGGGGGGGGGGGGGGGGGGGGGGGGGGGGGGGGGGGGGGGGGGGGGGGGGGGGGGGGGGGGGGGGGGGGGGGGGGGGGGGGGGGEGGGGGGGGGGFGGGGGGGG@FGGGGGGGGGGGGGGGGGGGGGGGDGGGGGGGFGGGGGDGDGGGGGGGGGGGGGFGGFGGGEGDGFEEGGGGFGFGGGGGDGFGGFFF<FGFGGFFFF
@M00200:205:000000000-AKKM3:1:1101:11957:4708 1:N:0:1
ATTGGGTATAAAGGGTGCGTAGGTGGTGGGGTAAGTCGGATGTGAAATCCCGGGGCTCAACCCCGGAACTGCATTCGATACTGCCTTGCTCGAGTACTGGAGAGGAGACTGGAATTTACGGTGTAGCAGTGAAATGCGTAGATATCGTAAGGAAGACCAGTGGCGAAGGCGAGTCTCTGGACAGTTACTGACACTGAGGCACGAAGGCCAGGGGAGCAAACGGGATTAGATACCCCAGTA
+
GGGGGGGGGGGGGGGCGGGGGGGGGGGGGGGGGGGGGGGGGGGGGGGGGGGGGGGGGGGGGGGGGGGGGGGGGGGGGGGGGGGGGGGGGGGGGGGGGGGGGGGGGGGGGGGFGGGGFGGGGGGGGGGGGGGGGGGGGGGGGGGGGGGGGGGGGGGGGGGGGGGGGGGGGGGGGGGGGGGGGGCCGGGGGGEFGGGGGGFGEFCCEGGGCFCGDGFGFGFGGGDGFGFFFFFGGGGGFFFG
@M00200:205:000000000-AKKM3:1:1101:17190:4733 1:N:0:1
ATTGGGTTTAAAGGGCGCGTAGGCGGGATGGCAAGTCGGTCGTGAAATCCCTCGGCTCAACCGAGGAGCGTCGGCCGATACTGCCGTTCTTGAGGGATGCAGAGGAGACTGGAATTCCCGGTGTAGCGGTGAAATGTGTAGAGATCGGGAGGAACACCGGTGGCGAAGGCGGGTCTCTGGGCATCTCCTGACGCTGAGGCGCGAAAGCGTGGGGAGCAAACGGGATTAGATACCCTTGTA
+
GGGGGGGGGGGGGGGGGGGGGGGGGGGGGGGGGGGGGGGGGGGGGGGGGGGGGGGGGGGGGGGEGGGGGGGGGGGGGGGGGGGGGGGGGGGGGGGGGGGGGGGFFFGFGGGGGGGGGGGGGDGGGGGGGCEFGGGGGGGGGGGGGGGGDCFGGGGGGGGGGGGGGGGGGGGGGGGGGGGGGGGGGGGGGGGGGGGDEGGGGGGGGEDDGEGGGG3C>CF8CGEG<DFBF4<CGCFDFFFF
@M00200:205:000000000-AKKM3:1:1101:19983:4734 1:N:0:1
ACTGGGTTTAAAGGGCGCGTAGGCGGCTTTTCAAGTGACGGGTGAAATCCCTCGGCTTAACCGAGGAACTGCCTGTCAGACTGGAAGGCTTGAGACCGGGAGAGGTGAGTGGAATTCCCAGTGTAGCGGTGAAATGCGTAGATATTGGGAGGAACACCAGTGGCGAAGGCGGCTCACTGGACCGGAACTGACGCTGAGGCGCGAAAGCGTGGGGAGCAAACAGGATTAGATACCCCTGTA
+
GGGGGGGGGGGGGGGGGGGGGGGGGGGGGGGGGGGGGGGGGGGGGGGGGGGGGGGGGGGGGGGGGGGGGGGGGGGGGGGGGGGGGGGGGGGGGGGGGGGGGGGGGFGGGGGGGGGGGGGGGGGGGGGGGGGGGGGGGGDEFGGGFFGGGGGGGGGGGGGGGGGGGGGGGGGGCDEFGGGGGGGGGGGGFGGGEGDD5CCFGDEGGGGGGEGGGGBD5FGFCFGG?CC<F?<G<CGGFFF7
@M00200:205:000000000-AKKM3:1:1101:25513:4766 1:N:0:1
ATTGGGTATAAAGGGCGCGTAGGCGGGGGGGTAAGTCGGGTGTGAAAGCCCTCGGCTCAACCGAGGAACGGCGCCCGAGACTGCCCCTCTTGAGTCCCGGAGAGGAAGGTGGAATTCCCGGTGTAGCGGTGAAATGTGTAGAGATCCGGAAGAACACCAGTGGCGAAGGCGGTCTGCTGGGCGGTGAGTCCGTGAGGACTCAATAGCCGACACTGAGGCGCGACAGCGTGGGGAGCAAACAGG
+
GFGGGGG<FAEFFGGDGGGGGEGGGECFGEEGGGGGGCC*=FFGFGGGGGG8F7:C<EFGF>CEEDGGG>>C5:/:EC>8CFGGG*8;CF@CEC2<:8EE8>EC>@FGDGGGGGGGGFEEGGGGGFGEGEG>ECCGGCEFGGDCCGG*88C8@EGGGGFCF9EGGGECECE*:CEGFFECEGCECCDFFF7;***2C+8<CD7AFE7FGCE>E<126:*:7CG39G445.,)*/:DF?@55:.
@M00200:205:000000000-AKKM3:1:1101:22565:4774 1:N:0:1
ATTGGGTGTAAAGGGCTCGTAGGCGGTTTGTCGCGTCGGGAGTGAAAACGCCGTGCTTAACACGGCGCTTGCTTTCGATACGGGCAGACTAGAGGTATGCAGGGGAGAACGGAATTCCTGGTGTAGCGGTGAAATGCGCAGATATCAGGAGGAACACCGGTGGCGAAGGCGGTTCTCTGGGCATTACCTGACGCTGAGGAGCGAAAGTGTGGGGAGCGAACAGGATTAGATACCCCAGTAAGA
+
GGGGGGGGGGGGGGGGGGGGGGGGGGGGGGGGGGGGGGGGGGGGGGGGGGGGGGGGGGGGGGGGGGGGGGGGGGGGGGGGGGGGGGGGGGGGGGGGGGGGGGGGGGGGGGGGGGGGGGGGGGFFGGGGGGDGGGGGGGGGGGGGGGGGGGGGGGGGGGFGGGEFGGGGGGEGGGGFCFGGGGGGGGGGGGDCC57EEFGGG:52?ECCFFFGGGFGEGEE<5E5:FF)*94CGFFFD>)<04<
@M00200:205:000000000-AKKM3:1:1101:6509:4775 1:N:0:1
ATTGGGTTTAAAGGGCGCGTAGGTGGCGACATAAGGCTGTGGTGAAAGTCTGGGGCTCAACTCCAGATCGGCCGTGGCAACTGTGTCGCTTGGGCACTGTAGAGGCAGATGGAATTCCGGGTGTAGCGGTGGAATGCGTAGAGATCCGGAAGAACACCAGTGGCGAAGGCGGTCTGCTGGGCAGTGAACCCGCGAGGGTTCAATAGCCGACACTGAGGCGCGACAGCGTGGGGAGCAAACAGG
+
GGGGGGGEEGGGGGGDGGGGGGGGGGGGGGGGGGGGGGGGGGGGGGGG<FDGGGGGGGGGGGGGGGGGGGGGGGGEGGGGGGGGGGGGGGGGGGGGGGGGGGGGGGGEGGGGGGGGFFFGGGGGFGGGGGGGGCEGFGGEGGGFFGFGGGDGGD<AFGGGGGGGC<CFGGGGGE>EGGFGGGGDEGGGD85/3=DGGGGFGGGCCECCEGD>EF@FFGF=DD5)4<*-877C>*2>>?:GGB:
@M00200:205:000000000-AKKM3:1:1101:11422:4791 1:N:0:1
ACTGGGTATAAAGGGCTCGTAGGCGGTCTGTCGCGTCGGGAGTGAAATCTTACAGCTTAACTGTGAACTTGCTTTCGATACGGGCAGACTTGAGGCATTCAGGGGAGAACGGAATTCCTGGTGTAGCGGTGAAATGCGCAGATATCAGGAGGAACACCGGTGGCGAAGGCGGTTCTCTGGGAATGTACTGACGCTGAGGAGCGAAAGTGTGGGGAGCGAACAGGATTAGATACCCGTGTA
+
GGGGGGGGGGGGGGGGGGGGGGGGGGGGGGGGGGGGGGGGGGGGGGGGGGGGGGGGGFGGGGGGGGGGGGGGGGGGGGGGGGGGDGGGGGGGGGGGGGGGGGGGGGGGGGGGGGGGGGGGGGGGGGGGGGGGGGGGGGGGGGGGGGGGGGGEGFGGFGGGGGGGCCC@EGGGGDGCFFGGGGGGFFBFGDGGEEDG?FGFEFCEEEDFG7@EGGFGFGGEDCGF:FGFFFFGGGGG)7@G
@M00200:205:000000000-AKKM3:1:1101:19128:4807 1:N:0:1
ACTGGGCTTAAAGGGCGCGTAGGCGGACAGTTTAGTCAGAGGTGAAAGCCCAGGGCTCAACCTTGGAATTGCCTTTGATACTGGCTGTCTTGAGTACGGGAGAGGTGTGTGGAACTCCGAGTGTAGAGGTGAAATTCGTAGATATTCGGAAGAACACCAGTGGCGAAGGCGACACACTGGCCCGTTACTGACGCTGAGGCGCGAAAGCGTGGGGAGCAAACAGGATTAGATACCCTGGTAAGA
+
GGGGGGGGGGGGGGGGGGGGGGGGGGGGGGGGGGGGGGGGGGGGGGGGGGGGGGGGGGGGGGGGGGGGGGGGGGGGGGGGGGGGGGGGGGGGGGGGGGGGGGGGGGGGGGGGGGGGGGGGGGGGGGGGGGGGGGGGGGGGGGGGGGGGGGGGGGGGGGGGGGGGGGGGGGGGGGGGGGGGGGGGGGEEGGGGGGGGCFGGGGGGGGDFGCGGGGFGFGGGGFGGFGGFFFFGCE6DFF@GGB6
@M00200:205:000000000-AKKM3:1:1101:11112:4828 1:N:0:1
ACTGGGTTTAAAGGGCGCGTAGGCGGCTTTACAAGTCAGATGTGAAAGCCCCGGGCTTAACTCGGGAACTGCATCTGAAACTGTTTTGCTTGAGTCCTGGAGGGGGTAGTGGAATTCCCAGTGTAGCGGTGAAATGCGTAGATATTGGGAGGAACACCTGCGGCGAAGGCGGCTACCTGGACAGTGACTGACGCTGAGGCGCGAAAGCTAGGGGAGCGAACGGGATTAGATACCCCCGTAAGA
+
GGGGGGGGGGGGGGGGGGGGGGGGGGGGGGGGGFGF9FCGGGDFGGGGDFGGGGGGGGGGGGGGGEEGGFFEFF<ECFGGFEGGGGGGGFFGGGGGGGGDGGGDDCFGGEFGGGGGGGGGGGGGGGGEGFGGGGCAFGCEFGGGGGGGGGGGDGGGGGCFGGGCCCEGGGGGGGGGGFGFGGGG9>C>ACEFEDDEGGGGGGGGGDDFE?EFGGD<):CC5CGGFGF?F*.:EF:CFFFGG<B
@M00200:205:000000000-AKKM3:1:1101:10027:4839 1:N:0:1
ACTGGGCTTAAAGAGCGTGTAGGCGGCCAGGTAGGTCAGCTGTGAAAACTCGAGGCTTAACCTCGAGACGCCGGCTGAAACCATCTGGCTAGAGTCCGGAAGAGGAGAATGGAATTCCTGGTGTAGCGGTGAAATGCGCAGATATCAGGAAGAACACCCGTGGCGAAGGCGGTTCTCTGGGACGGTACTGACGCTGAGACGCGAAAGCGTGGGGAGCGAACAGGATTAGATACCCGTGTA
+
GGGGGGGGGGGGGGGGGGGGGGGGGGGGGGGGGGGGGGGGGGGGGGGGGGGGGGGGGGGGGGGGGGGGGGGGGGGGGGGGGGGFGGGGGGGGGGGGGGGGGGGGGGGGGGGFGGGGGGGGGGGGGGGGGGGGGGGGGGGGGGGGGGGGGGGGGGGGGEGGGGGGGGGGGGGGGEGDFGGGGGGGGGGGGGGGDEGGGGGGGGGGGGGGGEEGGG3DEGGG:DGG?FGFFFFGGCFD7@FF
@M00200:205:000000000-AKKM3:1:1101:17281:4853 1:N:0:1
ATTGGGTTTAAAGCGCGCGTAGGCAGCAGCGTGTGTCGGGCGTGAAATCCCATGGCTCAACCATGGAAGTGCACTCGAAACTGCGCAGCTAGAGTCTCGGAGAGGAAGGCGGAATGCTTGGTGTAGAGGTGAAATTCGTAGATATCAAGCGGAACACCGGTGGCGAAGGCGGCCTTCTGGACGATGACTGACGCTGAAGCGCGAAAGCGTGGGGAGCAAACAGGATTAGATACCCGGGTAAGA
+
GGGGGGGGGGGGGGGGGGGGGGGGGGGGGGGGGGGGGGGGGGGGGGGGGGGGGGGGGGGGGGGGGGGGGGGGGGGGGGGGGGGGGGGGGGGGGGGGGGGGGGGGGGGGGGGGGGGGGGGGGGGGGGGGGGGGGGGGGGGGGGGGGGGGGGGGGGGGGGGGGGGGGGGGGGGGGGGGGGGGGGGGDGCCCDFGGGGGGGGGGGGGGDDGGEGGGGBGFGGGGGGGFGGFFFFGGG+>BFFGGFF
@M00200:205:000000000-AKKM3:1:1101:5455:4858 1:N:0:1
ACTGGGTTTAAAGGGCTCGTAGGCGGTTTGTCGCGTCGGGAGTGAAAACGCCGTGCTTAACACGGCGCTTGCTTCCGATACGGGCAGACTAGAGGTATTCAGGGGAGAACGGAATTCCTGGTGTAGCGGTGAAATGCGCAGATATCAGGAGGAACACCGGTGGCGAAGGCGGTTCTCTGGGAATGACCTGACGCTGAGGAGCGAAAGTGTGGGGAGCGAACAGGATTAGATACCCCAGTAAGA
+
GGGGGGGGGGGGGGGGGGGGGGGGGGGGGGGGGGGGGGGGGGGGGGGGGGGGGGGGGGGGGGGGGGGGGGGGGGGGGGGGGGGGGGGGGGGFGGGGGGGGGGGGGGGGGGGGGDFGGGGGGGGGGGGGGGGGFGGGGGGGGGGGGGFGGGGGDG:BFFFFFGGGGGGGGCFGGGGGGGGGGGGGGGGGGGFGE=DGGCGFEFE5C:CDFGGGGGFGFGGEGGGGFGC<FF<FC<CCEFFFGFF
@M00200:205:000000000-AKKM3:1:1101:17153:4862 1:N:0:1
ACTGGGCTTAAAGGGTGCGTAGGTGGCTTGGAAAGTCTGATGTGAAATCTCGGAGCTCAACTCCGAAACGGCATTGGAGACTACTGAGCTAGAGGATCGGAGGGGAGACTGGAATTCTTGGTGTAGCAGTGAAATGCGTAGATATCAAGAGGAACACCAGTGGCGAAGGCGAGTCTCTGGACGAATCCTGACACTGAGGCACGAAAGCTAGGGGAGCAAACAGGATTAGATACCCCCGTAAGA
+
GGGGGGGGGGGGGGGGGGGGGGGGGGGGGGGGGGGGGGGGGGGGGGGGGGGGGGGGGGGGGGGGGGGGGGGGGGGGGGGGGGGGGGGGGGGGGGGGGGGGGGGGGGGGGGGGGGGGGGGGGGGGGGGGGGGGGGGGGGGGGDFEFGGGGGGGGGGGGGGGGGGGGGGGGGGGGGGFGGGGGGDGGGGGGGGGGGGGGGGGGGGGGGGGGGGDFEFGFGGGGGFC@GGFFFEGGGGGE>BGC<9
@M00200:205:000000000-AKKM3:1:1101:20517:4863 1:N:0:1
ACTGGGCTTAAAGGGCGCGTAGGCGATTCATTAAGTCTTGTGTGAAAGCCCATGGCTTAACTGTGGAAGTGCACGAGAAACTGATGGGTTTGAGTACAGGAGAGGAAGGCAGAATTCCCGGTGTAGCGGTGAAATGCGTAGATATCGGGAGGAATACCAGTGGCGAAGGCGGCCTTCTGGACTGTAACTGACGCTGAGGCGCGAAAGCTAGGGGAGCAAACGGGATTAGATACCCCAGTAAGA
+
GGGGGGGGGGGGGGGGGGGGGGGGGGGGGGGGGGGGGGGGGGGGGGGGGGGGGGGGGGGGGGGGGGGGGGGGGGGGGGGGGGGGGGGGFEGFGGGGGGGGGGGGGGGGGFFGGGGGGFGGGGGGGGGGGGGGGFFGGGGGGGGGGGGEGEGGGGCFGDGGGGGGGGGGGGGGGGGGGGGGGFGFGGFEFGGGGCCEGGGGGGGGGGCGGGGGGGFGFGGFGGGGF7C>FFBGG?CFF@?F7:A
@M00200:205:000000000-AKKM3:1:1101:16288:4870 1:N:0:1
ATTGGGTGTAAAGGGCTTGTAGGCGGTTCGTTAAGTCCGGTGTGAAATCTCCCGGCTCAACTGGGAGGGGCCATCGGAAACTGGCGAGCTAGAGGTGGGCAGAGGAAAGCGGAATTCCCGGTGTAGCGGTGAAATGCGTAGATATCGGGAGGAACACCAGTGGCGAAGGCGGCTTTCTGGGCCTATCCTGACGCTGAGGAGCGAAAGCGTGGGGAGCAAACCGGATTAGATACCCGAGTA
+
GGGGGGGGGGGGGGGGGGGGGGGGGGGGGGGGGGGGGGGGGGGGGGGGGGGGGGGGGGGGGGGGGGGGGGGGGGGEGGGGGGGGGGDGGGGGGGGGFGGGGGGGGGGGGGGGBGFGCGGGGGGGGGGGGGGGGGGGGGGGGGGGGGGGGGGGGGGGGGGGGGGGGEGGGGEEGGGGEGGGGGGGGGGGGGGFGGGGGGGGGGGGGGGGGGGGGG@DFGFGGFGGFGDDFFFGGGGGFFFG
@M00200:205:000000000-AKKM3:1:1101:10726:4879 1:N:0:1
ATTGGGTGTAAAGGGAGCGTAGGCGGACATTTAAGTCAGGGGTGAAATCCCGGGGCTCAACCTCGGAATTGCCTTTGATACTGGGTGTCTTGAGTATGAGAGAGGTGTGTGGAACTCCGAGTGTAGAGGTGAAATTCGTAGATATTCGGAAGAACACCAGTGGCGAAGGCGACACACTGGCTCATTACTGACGCTGAGGCCCGAAAGCGTGGGGAGCAAACAGGATTAGATACCCTCGTA
+
GGGGGGGGGGGGGGGFGGGGGGGGGGGGGGGGGGFGGGGGGGGGGGGGGGGGGGGGGGGGGGGGGGGGFGGGGGFGGGGFGGGGGGGGGGGGCCFGGGGFGGGGDGGGGGGGGG<=<EFCFGFGGDGGDGGGGGGGGGGGGGGGGGGGGGGGGGGGGGFGGGGGGGGGGGGEGCBCCF9BFFGG9CGFFGGGEGGGEF;:*/:CEGGGEGGGGGFG@CCGGGGC(9C>F=)2<EC=FB>G
@M00200:205:000000000-AKKM3:1:1101:5275:4897 1:N:0:1
ATTGGGTTTAAAGAGTGCGTAGGCGGCCTTGTAAGTAGGGTGTGAAATCCCACAGCTCAACTGTGGAACTGCGCTCTAAACTACATGGCTAGAGGGATATAGAGGTGAGCGGAACTGATGGTGGAGCGGTGAAATGCGTTGATATCATCAGGAACACCGGAGGCGAAGGCGGCTCACTGGGTATCTTCTGACGCTGAGGTACGAAAGCTAGGGGAGCGAACGGGATTAGATACCCTCGTA
+
GGGGGGGGGGGGGGGAGFGGGGGGGGGGGGGGFDGGGGGGGGGGGGGGGDGGFGDGGGGGGFGFGGGGGFGGGGGGGGGGGGEFFGGGGGGGGGGDFFGGGGGGGGGGGFGFGGGGGGGGGGGGFGGGGGGFFFGGGGCEGGGGGGGGFGGGGGGGGG@FGGGGDGGGGGGGGGGCFGGGGGGGGGGFFGGGGGGGGGFCFGGGGGGGCFGGGCEGFGEGC<55(CFB??)2C<CGFBFE
@M00200:205:000000000-AKKM3:1:1101:12270:4909 1:N:0:1
ACTGGGTGTAAAGGGCGTGTAGGCGATTAAATAAGTCTCGTGTGAAAGCCCAGAGCTTAACTCTGGAAGTGCACGAGAAACTGTTTAATTTGAGTTCCGGAGAGGAAGATGGAATTCCCGGTGTAGCGGTGAAATGCGTAGATATCGGGAGGAACACCAGTGGCGAAGGCGATCTTCTGGACGGATACTGACGTTGAGGCGCGAAAGCTAGGGGAGCAAACGGGATTAGATACCCCCGTA
+
GGGGGGGGGGGGGGGGGFGGGGGGGGGGGGGGGGGGGGGGGGGGGGGGGGGGGGGGGGGGGGGGGGGGGGGGGGGCGGGGGGGFEGGGFGGGGGGGGGGGGGGGGGGGGGGGGGGGGGGGGGGGGGGGGGGGGGGGGGGGGGDGGGGGGGGGGGGGGGGGGGGGGGGGGGGGEFFFGGGGFGGGDGGGGGGGGEC5EGFGGGGGGGGG?<BFGGFGFGGGGDCDFGFBFFFGGGGFDEFG
@M00200:205:000000000-AKKM3:1:1101:23604:4931 1:N:0:1
ATTGGGTTTAAAGCGCACGTAGGCGGACTCTTAAGTCGGTGGTGAAATCCTGGAGCTCAACTCCAGAACTGCCTTCGATACTGGGAGTCTCGAGTTCGGGAGAGGTGAGTGGAACTGCGAGTGTAGAGGTGAAATTCGTAGATATTCGCAAGAACACCAGTGGCGAAGGCGGCTCACTGGCCCGATACTGACGCTGAGGTGCGAAAGCGTGGGGAGCAAACAGGATTAGATACCCGCGTAAGA
+
GFGGGGGGGGGGGGGGGGGGGGGGGGDGDGGGGGGGGGGGDGGGGGGGGGGGGGGGGGGGGGGGGGGGDGGGGGGGGGGGGFGGGGGGGGGGGGFGGGGGGGGGGGFGGFGGGGGGGGGGGGGGGGGGGGGGGGGCGGGFGGGGGGGFGGGGGGGGGGGGBFFGGGGGGGGDGEGGFGGGGFGGGDGGGFFGEC<EGGG0*;EEDGGGG5CEGGFGEDEFDC?F6777FFAFCC?<:B3EDBA
@M00200:205:000000000-AKKM3:1:1101:15935:4942 1:N:0:1
ATTGGGTATAAAGGGCGCGTAGGCGGGATGGCAAGTCGGTCGTGAAATCCCTCGGCTCAACCGAGGAGCGTCGGCCGATACTGCCGTTCTTGAGGGATGCAGAGGAGACTGGAATTCCCGGTGTAGCGGTGAAATGTGTAGAGATCGGGAGGAACACCGGTGGCGAAGGCGGGTCTCTGGGCATCTCCTGACGCTGAGGCGCGAAAGCGTGGGGAGCAAACGGGATTAGATACCCGTGTA
+
GGGGGGGGGGGGGGGGGGGGGGGGGGGGGGGGGGGGGGGGGGGGGGGGGGGGGGGGGGGGGGGGGGGGGGGGGGGGGGGGGGGGGGGGGGGGGGGGGGGGGGGGGGGGGGGGGGGFGGGGGGGGGGGGGGGGGGGGGGGGGGGCFGGGGGGGGGGGGGGGGGGGGGGGGGGGGGGGGCFGGGGGG?GGGGGGGGGGGGGGEDGGGGGGGGGGGG>CEGGGGGGGFC43?FAGEFFD::FG
@M00200:205:000000000-AKKM3:1:1101:9040:4947 1:N:0:1
ATTGGGTTTAAAGGGAGCGTAGGTGGCCTTATAAGTCAGTGGTGAAATCTCGCAGCTTAACTGTGAAATTGCCATTGATACTGTAGGGCTTGAGTACAGATGCCGTTGGCGGAATATGACATGTAGTGGTGAAATACATAGAGATGTCATAGAACACCGATTGCGAAGGCAGCTGACGAAACTGTAACTGACACTGAGGCTCGAAAGTGCGGGGATCAAACAGGATTAGATACCCGCGTAAGA
+
GGGGGGGGGGGGGGGGGGGGGGGGGGGGGGGGGGGGGGGGGGGGGGFGGGGGGGGGGGGGGGGFFGGGGGGGGGGGGGGGGGGGGGGGGGGGGGGGGGGGGGGFGGGGGGGEGGGGGGGGGGGGGGGGGFGGGGGGFGGGFCGFGGGFGGGG9FEFGDCCGGGGGGGGGGGGGGGGGGGCEEGGGGGGF8C3@ECCAFFFGG?5DCGFGFGDFEE3.=EGGGGG@FF@A8?C9F@G:>>*7:A
@M00200:205:000000000-AKKM3:1:1101:26528:4953 1:N:0:1
ACTGGGTTTAAAGGGCAAGTAGGTGGTCTCATTTGTCTCGTGTGAAAGCCTTGGGCTTAACCCAAGAAGTGCGCGAGAAACGGTGAGACTCGAGTTCTGGAGAGGGTCGTGGAATTCCCGGTGTAGCGGTGAAATGCGTAGAGATCGGGAGGAACACCAGAGGCGAAGGCGGCGACCTGGACAGACACTGACACTCAACTGCGAAAGCGTGGGGAGCAAACAGGATTAGATACCCTAGTA
+
GGGGGGGGGGGGGGGGGGGGGGGGGGGGGGGGGGGGGGGGGGGGGGGGGGGGGGGGGGGGGGGGGGGGGGGGGGG@FGGFGGGGGGGGGGGGGGGGGGGGGFGEGGGGGGGGGGGGGGGGGGGGGGGGGFGGGGGGGGGGGGGGGFGGGGGGGGGGG>EFGGGGGGGGGGGGGGGGDGGGGGGFFGGGGGGDCG;FCCGGGGEEGEGC=CEEGGFGFG6CFFGF<4CFFF<F7AEFFFFG
@M00200:205:000000000-AKKM3:1:1101:4434:4953 1:N:0:1
ATTGGGTATAAAGGGTGCGTAGGCGGTCGGGTAAGTCTGATGTGAAATCTCAGAGCTCAACTCTGAAACTGCATTGGATACTATTCGGCTTGAGGTCTGGAGGGGGGACTGGAATTCTCGGTGTAGCAGTGAAATGCGTAGATATCGAGAGGAACACCAGTGGCGAAGGCGAGTCCCTGGACAGGTCCTGACGCTGAGGCACGAAAGCTAGGGGAGCAAACAGGATTAGATACCCCAGTA
+
GGGGGGGGGGGGGGGGGGGGGGGGGGGGGGGGGGGGGGGGGGGGGGGGGGGGGGGGGGGGGGGGGGGGGGGGGGGGGGFGGGGGGGGGGGGGGGGGGDGGGGGGGGGGGGGGFFGCFGGGGGGGGGGGGGGGGGGGGGGGGGGGGGGGGGGGGGGGGGGFGGGGGGGGGGGGGGFGCFFGGGGGGGGFGGFGGGGCCCGGGGGGGGCFGGFGGGF5@FGFGGGF06*<??AG:<E3>BFF
@M00200:205:000000000-AKKM3:1:1101:10741:4976 1:N:0:1
ATTGGGTTTAAAGGGCGCGTAGGCGGGCCGGCAAGTCGGGGGTGAAATCCTCCAGCTCAACTGGAGAACTGCTTCCGATACTGCCGGTCTCGAGTGGGGTAGGGGCGTGCGGAACGACGGGTGGAGCGGTGAAATGCGTTGATATCCGTCGGAACTCCGGTGGCGAAGGCGGCACGCTGGACCTCGACTGACGCTGAGGCGCGAAAGCCAGGGGAGCGAACGGGATTAGATACCCTTGTA
+
GGGGGGGGGGGGGGGGGGGGGDGGGGGGGGGGGGGGGGDGGGGGGGGGGGDFGGGGGGGGGGGGGGGGGGGGGFEGGGGGGGGGFGGEGGGGGGFGGGD7FGGGGGGGGGGCGFGGEGGGGGGGGGGGGGGGFGFDGGG>EGGGGGGGGGGGEEGFGGGGGGGGGGGGDGGGGEEEGDGGGGGGGGGGCGFGEGCCEFGG5CGGGDG:FGGGGGFGFGDGD3CD1<G24@>:9<C9.789
@M00200:205:000000000-AKKM3:1:1101:5892:4980 1:N:0:1
ACTGGGTATAAAGGGCGCGTAGGCGGCCACCGCAAGTCGACTGTGAAATCTCCGGGCTTAACTCGGAAAGGTCAGCCGATACTGCGGGGCTAGAGTGCAGAAGGGGCAACTGGAATTCTCGGTGTAGCGGTGAAATGCGTAGATATCGAGAGGAACACCTGCGGCGAAGGCGGGTTGCTGGGCTGACACTGACGCTGAGGCGCGAAAGCTAGGGGAGCGAACGGGATTAGATACCCCAGTA
+
FFFGFGGGGGGGFGGGGGGEGEGGGGGGGGCGGG:FFGGGGGGGGGGGGGGGGGGGGGGGGGGGGGGGGGGGGGGGGGGGGGGGGGGGGGGGGGGGGGGGFGGFGDGGFCEGFGFFGFGGGFFGGFGGGGGDGGGGGFFGGGGGGGGE:>FEGCC<F,<<ECEEGGGFFCCGGD*CEFCFFGFGG@8CFGGGFGDEECECEC5CG=DD*?CFFDDGF=CEDCC<?GG?F?AC978*58>FC
@M00200:205:000000000-AKKM3:1:1101:19737:4980 1:N:0:1
ATTGGGTATAAAGAGCTCGTAGGCGGTCTGTCACGTCGGCTGTGAAATCCCGAGGCTCAACCTCGGGTCTGCAGTCGATACGGGCAAACTAGAGTATTGCAGGGGAGACTGGAATTCCTGGTGTAGCGGTGAAATGCGCAGATATCAGGAGGAACACCGGTGGCGAAGGCGGGTCTCTGGGCAATAACTGACGCTGAGGAGCGAAAGCGTGGGGAGCGAACAGGATTAGATACCCCCGTA
+
GGGGGGGGGGGGGGGGGGGGGGGGGGGGGGGGGGGGGGGGGGGGGGGGGGGGGGGGGGGGGGGGGGGGGGGGGGGGGGGGGGGGGGGGGGGGGGGGGGGGGGGGGGGGGGGGGGGGGGGFGGGGGGGGGGGGGGGGGGGGGGGGGGGGGFGGGGGGGGGGGGGGGGGGGGGGGGGGGGGGGGGGGGDGGGGGGGGEGFGGGFE8CGGGGGGGGGFGFGGGGGGGFGGFFFFGCFGGFFDG
@M00200:205:000000000-AKKM3:1:1101:24284:5005 1:N:0:1
ACTGGGTATAAAGGGCGCGTAGGCGGCCTGCTAAGTCGAACGTGAAATCCCTGGGCTCAACCCAGGAACTGCGTCCGATACTGGTTGGCTTGAATTCGGGAGAGGGATGTGGAATTCCAGGTGTAGCGGTGAAATGCGTAGATATCTGGAGGAACACCGGTGGCGAAGGCGGCATCCTGGACCGATATTGACGCTGATGCGCGAAAGCCAGGGGAGCAAACGGGATTAGATACCCTGGTA
+
GGGGGGGGGGGGGGGGGGGGGGGGGGGGGGGGGGGGGGGGGGGGGGGGGFGGGGGGGGGGGGGGGGGGGGGGGGGGGGDGGGGGGGGGGGGGGGGGGGGGGGGGGGGGGGGGGGGGGGGGGGGGGGGGGGGGFGGGGGGGGGGGGGGGGGGGGGGGGGGGGGGGGGGGGGGGGGGGGGGGGGGGEEGGGGGGGGGGGGGGCDGGGGGGGGGGGGFCBGGDGGGD<DGFFFFGGGGGFFFG
@M00200:205:000000000-AKKM3:1:1101:7900:5024 1:N:0:1
ACTGGGTGTAAAGGGCGCGTAGGCGGCGCAACAAGTCAGTTGTGAAATCTCTGGGCTTAACCCAGAGCGGTCAACTGATACTGTCGTGCTAGAGTGCGGAAGGGGCAACTGGAATTCTCGGTGTAGCGGTGAAATGCGTAGATATCGAGAGGAACACCTGCGGCGAAGGCGGGTTGCTGGGCCGACACTGACGCTGAGGCGCGAAAGCTAGGGGAGCGAACGGGATTAGATACCCGCGTA
+
GGGFGGGE@FGFEFGGFGGGGE@FG@GGGGGGGGGFGGGGFFFGGGGGGGGGGGGGGGGGAFGGGGGGGGGGGGGGFGGGGGGFGCFFGGGGCGFGGGG@FGGGGGGGGGGFG<EGGGGGGGGGGGGGGBECEFGGGGGGGEGGGGGGGGGGFGFBFEGGGGDGEGGGEGGGEGGCCFGFDGGGGGGGG*CGCC5E=FC5:DGG85DGGFGFGGDGFGE5CDDGF37>?4<>A8CCEEDG
@M00200:205:000000000-AKKM3:1:1101:7110:5038 1:N:0:1
ACTGGGTATAAAGGGCGCGTAGGTGGCGACATAAGGCTGTGGTGAAAGTCTGGGGCTCAACTCCAGATCGGCCGTGGCACCTGTGTTGCTTGGGCACCGTAGAGGCAGATGGAATTCCGGGTGTAGCGGTGGAATGCGTAGAGATCCGGAAGAACACCAGTGGCGAAGGCGGTCTGCTGGGCGGTGAGCTCGCAAGAGCTCAATAGCCGACACTGAGGCGCGACAGCGTGGGGAGCAAACAGG
+
GFEFGGGGGFGFGGGGGGGCGGGGGCDGGGGGFGFG8CDFFG@FGFGGCE@FCFDGBFFCGCGGGGGFFGCCCEFEEGG,CEFGDFGFGFFFFGFGGGGGGGGGGGGGGGGCFEFFCGGCE:F:FFFGGEEGFCFGGGEGGGGGFGGGG@<FFGGGCFCFFGGGG>CBEFGGCEEGFGGGEGEDEEDFGCG5EGGGGGG9ACFC?FGGGGGGC8=FFFFG5CEDFGGFDF>GG8C55?)**,3
@M00200:205:000000000-AKKM3:1:1101:15463:5041 1:N:0:1
ATTGGGTATAAAGGGCGCGTAGGCGGTCTCGTAAGTCCCGCGTGAAATCCCCCGGCTCAACTGGGGAATGGCGCGGGAAACTGCGTGGCTTGAGTTCGGGAGAGGGAAGCGGAATTCCGGGTGTAGCGGTGAAATGCGTAGATATCCGGAGGAACACCGGTGGCGAAGGCGGCTTCCTGGACCGACACTGACGCTGAGGCGCGAAAGCTAGGGGAGCAAACGGGATTAGATACCCCCGTA
+
GGGGGGGGGGGGGGGGGGGGGGGGGGGGGGGGGGGGGGGGGGGGGGGGGGGGGGGGGGGGFGGGGGGGGGGGGGGGGGGGGGGGGGGGGGGGGGGGGGGGEFEGGGGGGGGGGGGGGGGGGEEEGGGGGGCFGGGFGGGGDGGGGGGGGGGGGGGFGGE@CGGGGGGGGGGGDGGGF?GGGFGGG8CC6FFDEE**1CFFEGGGEGGFFCGFGG:C>FCFGGGD6D4>FFF=+<CGFFE=
@M00200:205:000000000-AKKM3:1:1101:17300:5065 1:N:0:1
ATTGGGTTTAAAGGGCGCGTAGGCGGCGTGACAAGTCACTTGTGAAATCTCCGGGCTTAACCCGGAGCGGCCAAGTGATACTGTCGTGCTAGAGTGCGGAAGGGGCTACTGGAATTCTCGGTGTAGCGGTGAAATGCGTAGATATCGAGAGGAACACCTGCGGCGAAGGCGGGTAGCTGGGCCGACACTGACGCTGAGGCGCGAAAGCCAGGGGAGCGAACGGGATTAGATACCCTTGTA
+
GGGGGGGGGGGGGGGGGGGGGGGGGGGGGGGGGFGGGGGGGGGGGGGGGGGGGGGGGGGGGGGGGGGGGGGGGGGGGGGGGGGGGGGGGGGGGGGGGGGGGGGGGGGGGGGGGGGGGGGGGGGGGGGGGGGGGGGGGGGGGGGGGGGGGGGGFGGGGGGGGGGGGGGGGGGGGGGGGGGGGGGGGGGGGGGGGGDGDGGGGGGEG=DGGGGGGC@GFGGEGGGD?GG<FF>FFGGGFFFG
@M00200:205:000000000-AKKM3:1:1101:20930:5095 1:N:0:1
ATTGGGTATAAAGGGTGCGTAGGTGGTTAGGTAAGACCTGTGGGAAAGACCTGGGCTTAACCCAGGAAGGTCGCAGGTGACTGCCTAGCTAGAGGGCGGGAGAGGAGCGCGGAATTCCCGGTGTAGCGGTGAAATGCGTAGAGATCGGGAGGAAGGCCGGTGGCGAAGGCGGCGCTCTGGGACGGTACTGACGCTGAGACGCGAAAGCGTGGGGCGCGAACAGGATTAGATACCCTCGTA
+
FGGGGGEGGGGGGGGGGGGGEGGGGGGGGGGGAGGGGGGGFFGGEEFFGGGGGGFGGGGGGGGGGGGFGGGGGGGGGGGGGGGGGGFGGGGGGGGGGGGGGGGGGGGGGGGGGGGGGGGGDFGFGGGGGGGGGFGCFGGGGEF9FGFGGFGGGFGGGGGGFGGGGGGGCGGEGGGDEGGGGGGEGECE<>CEGG35?EGGGGGCCEGGGEGGDG)C@ECEDD?<14:8F49>E@G=F55*
@M00200:205:000000000-AKKM3:1:1101:24944:5112 1:N:0:1
ACTGGGTTTAAAGCGTGCGTAGGCGGTTTTGTAAGTTTGGTGTGAAATCTCCCGGCTCAACTGGGAGGGTGCGCCGAAAACTGCAAGGCTGGAGTGTGGGAGAGGTAGGCGGAATTCCTGGTGTAGCGGTGAAATGCGTAGATATCAGGAGGAACACCTGTGGTGTAGACGGCTTACTGGACCATGACTGACGCTGAGGCACGAAAGCGTGGGGAGCAAACAGGATTAGATACCCCGGTA
+
GGGGGGGGGGGGGGGGGGGGGGGGGGGGGGGGGGGGGGGGGGGGGFGGGGGGGGGGGGFGGGGGGAFGGGGGGGGGGGGGGGGGGGGGGGGGFGFFGGGDFGGGGGGGGGGGGGGGGGGGGGGGGGGGDGGGGGFFGGGGGGGGGGDFG7FFE7FGGGGGF7FGGGGGGFFGGEGGGGGGGGGGGGGGGGGGGGGDGGCFGGGE>CC<EG?EDGFDEG6CCGCGBFGFF?AGGFFGF@BE
@M00200:205:000000000-AKKM3:1:1101:14963:5115 1:N:0:1
ACTGGGTATAAAGCGCACGTAGGCGGCTTCGCAAGTCGGATGTGAAATCCCGTGGCTCAACCATGGACGTGCATTCGAAACTGCGAAGCTTGAGTATGGAAGAGGGTCGCGGAATTCCCGGTGTAGAGGTGAAATTCGTAGATATCGGGAGGAACACCAGTGGCGAAGGCGGCGACCTGGGCCAATACTGACGCTGAGGTGCGAAAGCGTGGGGAGCAAACAGGATTAGATACACCTGTAAGA
+
FFGGGGGAFGFGGGFEBFB6CEB<F@FFGGGGGGEEFGGGGGGGGGGDFDEGGGGG8CEGGGEGADGGGGGGGGGGDCGFGGGGGGEEGFGGCGGGGGGCEFG<EEGFEGGGEGFFFFFDCCFFFDGGFGGGFGGGCEFGGE<FFG:@@CFGGGG:FCFG3?78EC@CGGGGDGGECE<FFGFGFF+0C7FCECD5CFFFFGGEEGGGG:8ECE>C>GCGFGGGF4*8F@<GE,0*)<9?75<
@M00200:205:000000000-AKKM3:1:1101:11359:5126 1:N:0:1
ATTGGGTTTAAAGAGCGTGTAGGCGGTTCGGTAAGTCTGCCGTGAAAACCTGGGGCTCAACCCCGGGCGTGCGGTGGATACTGTCGGGCTAGAGGGTGGTAGAGGCGAGTGGAATTCCCGGTGTAGCGGTGAAATGCGCAGATATCGGGAGGAACACCAGTAGCGAAGGCGGCTCGCTGGGCCATTCCTGACGCTGAGACGCGAAAGCTAGGGGAGCGAACAGGATTAGATACCCGAGTA
+
GGGGGGGGGGGGGGGGGGGGGGGGGGGGGGGGGGGGGGGGGGGGGGGGGGGGGGGGGGGGGGGGGGGGGGGGGGGGGGGGGGGGGGGGGGGGGGGGFGGGGGGGGGGGGGGGGGGGGGGGGGGGGGGGGGGGGGGGGGGGGDGGGGGGGGGGGGGGGGGGGGGGGGGGGGGGGGGGGGGGGGGGGGGGFGGGGGGGGGGGGGGDGGGGG?GGGEFGFGGGGGGG2CFBFFFFGGGG@@FC
@M00200:205:000000000-AKKM3:1:1101:14997:5129 1:N:0:1
ACTGGGCATAAAGGGCGCGTAGGCGGCCTGATAAGTAGGGGGTGAAATCCTGCGGCTTAACCGCAGGGCTGCCTTCTAAACTGTCAGGCTCGAGCACAGTAGAGGCAGGTGGAATTCCCGGTGTAGCGGTGGAATGCGTAGAGATCGGGAAGAACATCAGTGGCGAAGGCGGCCTGCTGGGCTGTTGCTGACGCTGAGGCGCGACAGCGTGGGGAGCAAACAGGATTAGATACCCTCGTAAGA
+
GGGGGGGGGGGGGGGGGGGGGGGGGGGGGGFGGGGGGGGGGGGGGGGGGGGGGGGGGGGGGGGGGGGGGGGGGGGGGGGGGGGGGGGGGGGGGGGGGGGGGGGGGGGGGGGGGGGGGGGGGGGGGGGGGGGGGGGGGGGGGGGGGGGGGGGGGGGGGGGGGGGD>FGGGFGGGGGGGGGGGGFGGCFGGGGGGGGGGGGGEGGGDGGGGGGGDCBGFGCCFGGG?4FFFF<FFFGC>DF5F<4
@M00200:205:000000000-AKKM3:1:1101:5952:5143 1:N:0:1
ATTGGGTTTAAAGGGCGCGTAGGCGATTCTATAAGTCTCGTGTGAAAGCCCAGAGCTTAACTCTGGAAGTGCACGAGATACTGTAGGATTTGAGTTCCGGAGAGGAAGATGGAATTCCCGGTGTAGCGGTGAAATGCGTAGATATCGGGAGGAACACCAGTGGCGAAGGCGATCTTCTGGACGGATACTGACGTTGAGGCGCGAAAGCTAGGGGAGCAAACGGGATTAGATACCCGCGTA
+
GGGGGGGGGGGGGGGGGGGGGGGGG7FGFG@CCFGGGGGGGGGGGGGGGGGGGGGGGGGGGGGGGGGGGGGGGGG@CFGGGGGGGGGGGGGGGGGGGGGGGGGGGGGGGGGGGGGGGGGGGGGGGGGGGGGGGGGGGDGGGGGGGGGGGGGGGGGGGCFGFGGGGGDEFGGGGGGFCFGGGGGGGGGGFGFCE=8FFGGG=DGGGDC4CCGFGGDGFGFGG9=DFDG?FFFF+03C@E>E
@M00200:205:000000000-AKKM3:1:1101:25976:5145 1:N:0:1
ACTGGGTATAAAGGGCGCGTAGGCGGCGCGGGAAGTCGGCGGTGAAAGCCCGGGGCTCAACCCCGGGTCGGCCGTCGAGACTCCCGGGCTCGAGCACACTAGAGGCGGGTGGAATTCCGGGTGTAGCGGTGGAATGCGTAGAGATCCGGAAGAAGACCGGTGGCGAAGGCGATCTGCTGGGCCATGGCTGACACTGAGGCGCGACAGCGGGGGGAGCAAACAGGATTAGATACCCTGGTA
+
GEFGGGGGGGGGGGGGGGGGGGGGGGGGGGGGGGGGGGGGGGGGGGGGGGGGGGGGGGGGGGGGGGGGGGGGGGGGGGGGGGGGGGGGGGGGGGGGGGGGGGGGGGGDG@EGGGGGGGGGGGGCGGGGG?E>8FEDFG5>ECFG7:CGGCE5;EFCGGGGCEG8888CEFCCEGGG?7+<>8*8@FGFFCFCFFFDF?F5E<>E*:CC8*:>CC:5):?+**;<6GF7@*-0<@FG4790
@M00200:205:000000000-AKKM3:1:1101:13943:5156 1:N:0:1
ATTGGGTTTAAAGCGTGCGTAGGTGGTGAGTTAAGTCTGTCGTGAAAGCCCCGGGCTCAACCTGGGAATGGCGATGGATACTGGCTCGCTAGAGTGCGGTAGAGGAGAGTGGAATTCCCGGTGTAGCAGTGAAATGCGTAGAGATCGGGAGGAACATCAGTTGCGAAGGCGGCTCTCTGGACCAGCACTGACACTGAGGCACGAAAGCGTGGGGAGCAAACAGGATTAGATACCCCAGTA
+
GGGGGGGGGGGGGGGGGGGGGGGGGGGGGGGGGGGGGGGGGGGGGGGGGGGGGGGGGGGGGGGGGGGGFGGGGGGGGGGGGGGGGGGGGGGGGGGGGGGGGGGGGGGGGGGGGGGGGGGGGGGGGGGGGGCFGGGGGGGGGGGGGGGGGGGGGGGGGGGGGGGGEDGGGGGGGGGGGGGFGGGGGGGGGGGGGGGGGFGGGGGGGGGDEEEGGGFGFGGGGGGG:CFFFFDG7EFC@FFG
@M00200:205:000000000-AKKM3:1:1101:11148:5160 1:N:0:1
ATTGGGCGTAAAGTGTGCGCAGGCGGCCGCGCAAGTCGAGTGTGAAATCCCCGAGCTTAACTTGGGAATTGCGCTCGAAACTATGGTGCTGGAGTGTGGCAGAGGAGGGTGGAATTCCACGTGTAGCGGTGAAATGCGTAGAGATGTGGAGGAACACCGATGGCGAAGGCAGCCCTCTGGGCCAACACTGACGCTCATGCACGAAAGCGTGGGGAGCAAACAGGATTAGATACCCTAGTA
+
GGGGGGGGGGGGGGGGGGGGGGGGGGGGGGGGGGGGGGGGGGGGGGGGGGGGGGGGGGGGGGGGGGGGGGGGGGGGGGGGGGGGGGGGGGGGGGGGGGGGGGGGGGGGGGGGGGGGGGGGGGGGGGGGGGGGGGGGGGGDEGFGGGGGGGGGGGCFGGGGEGGGEGGGGGFGGGGGGGGGGGGGGGGGFGGGGGGGEFGGGGGGGGD485EGGGEG>FGGGGGGFGG3@FFGGCFGFFFG
@M00200:205:000000000-AKKM3:1:1101:15807:5161 1:N:0:1
ACTGGGCTTAAAGAGCGTGTAGGCGGCCAAGCAGGTCCGCTGTGAAAACTCGAGGCTCAACCTCGAGAGGTCGGTGGAAACCGTTTGGCTAGAGTCCGGAAGAGGAGAGTGGAATTCCTGGTGTAGCGGTGAAATGCGCAGATATCAGGAAGAACACCCATGGCGAAGGCAGCTCTCTGGGACGGTACTGACGCTGAGACGCGAAAGCGTGGGGAGCGAACAGGATTAGATACCCCTGTA
+
GGGGGGGGGGGGGGGGGGGGGGGGGGGGGGGGGGFFGGGGGGGGGGGGGGGGGGGGGGGGGGGGGGGGGGGGGGFGGGGGGGGGGGGGFCGGGGGGGGGGGGGGGFGGGGGGGGGGGGGGGFDGGGGGGGGGGGGGGGGGGGGGGGGGGGGGGGGGGDGGFFFDGGDGGFGGGGGGGGGGGGGGGGFGC7CFGGGEEG?CCDCEEECFGGGGGGECEDGCGGGG?FGFF@>GGGF<FF?C
@M00200:205:000000000-AKKM3:1:1101:17034:5163 1:N:0:1
ATTGGGCATAAAGGGTGCGCAGGCGGTCGGGTGTGTCAGATGTGAAATCCCGAGGCTCAACCTCGGAACTGCGTCTGAAACTACTCGACTAGAGTACTGGAGAGGGTAACGGAATTCACAGTGTAGCAGTGAAATGCGTAGATATCGTGAGGAACACCAGAGGCGAAGGCGGTTACCTGGACAGTTACTGACGCTCAGGCACGAAAGCATGGGGAGCAAAAGGGATTAGATACCCGTGTA
+
GGGGGGGGGGGGGGGGGGGGGGGGGGGGGDGGGGGGGGGGGGGGGGGGGGGGGGGGGGGGGGGGGGGGGGGGGGGGGGGGGGGGFFGGGGGGGGGGGCFGGGGGGGGGGGGGGGGGGGG,EFGGGGGGGGGGGGGGGGGGGGGGGGGGGGGGGGGGGGGGGGGGGGGGGGGGGGGGGGFGFGGGGGGGGFFFGGGGGGGGGGGGGGGC@GGGGGFGFGGGFGCDFGG>FFDGEFGC;@@F
@M00200:205:000000000-AKKM3:1:1101:22811:5172 1:N:0:1
ATTGGGCGTAAAGGGCTCGCAGGCGGCTCGATCAAGTCGTGCGTGAAATCTCTCGGCTCAACTGGGAGCGGTCGTGCGATACTGATCAGCTTGAGGCCGGTAGGGGGAAGCGGAATTCCGGGTGTAGTGGTGGAATGCGTAGATATCCGGAGGAACACCAGTGGCTAAGGCGGCTTCCTGGACCGGTCCTGACGCTCAGGAGCGAAAGCGTGGGTAGCGATCCGGATTAGATACCCCCGTA
+
GGGGFFDE@6CFGGGGGGGGGEEGGGGGGEGFFGGGGGCFCGGGGG7FGACFGF:DFFEECFDFGG@F:FDGEGGGGGDGGEGGGGCEGFAEFFGGGGGGFGGFGGEGGGGGGCGFCGGGGE*@<FCDFGGGG:FEGDFGFEGGGFGGECFEFGGGG:BFFGC8CCCGGGFDC5:5@FGCC66CEEGCGGGGGGD*:ECFGGGEEGGCFG**8CBGBFGCF/;C>3*,=F<7<,+9.7;EC
@M00200:205:000000000-AKKM3:1:1101:10144:5186 1:N:0:1
ATTGGGCATAAAGTGCGCGTAGGCGGCCACCGCAAGTCAATTGTGAAATCTCCGGGCTTAACTCGGACAGGTCAACTGATACTGCGGGGCTAGAGTGCGGAAGGGGCAACTGGAATTCTCGGTGTAGCGGTGAAATGCGTAGATATCGAGAGGAACACCTGCGGCGAAGGCGGGTTGCTGGGCCGACACTGACGCTGACGCGCGAACGCTAGGGGCGCGAACGGGTTTAGAGACCCCAGTA
+
FGGGGGF<FGGGGGGGGGGGGGGGGGG@FGGDEGE@F<C9CEECFGGCCG<,CFG:++,C,ED,CF:+8C,:C<<CC=F<<FEFFGG++@CCG9CB<EC+8CGG+:FEFEFF83FF@FFF3FGDC,>D7F3:D3D,@,*BFCFGGCF:>DE**>AF<C<::F7E*<C:1478*8/;/:9F85CFCEGGD7+<C59*11*1CDEGGC5DGC/::5))8//CDC=9:)9(07)*2;CC))5+*
@M00200:205:000000000-AKKM3:1:1101:14083:5194 1:N:0:1
ATTGGGTTTAAAGGGCGCGTAGGCGGTCTTGTAAGTTCCGCGTGAAATCCCCCGGCTCAACCGGGGAATGGCGTGGAAAACTGCGAGGCTTGAGTTCGGGAGAGGGAAGCGGAATTCCGGGTGTAGCGGTGAAATGCGTAGATATCCGGAGGAACACCGGTGGCGAAGGCGGCTTCCTGGACCGACACTGACGCTGAGGCGCGAAAGCTAGGGGAGCAAACGGGATTAGCTACCCTTGTA
+
GGGGGGGGGGGGGGGGGGGGGGGGGGGGGGEFGGGGFGGGGGGGGGGGGGGGGGGGGGGGGGGGGGGGGGGGGGGGGGGGGGGGGGGGGGGGGGGGGGGGGGGGGGGGGGGGGGGGGGGGEFGGGGGGGGGGGGGGGGGGGGGGGGAC@CGGGGGGGGGGGGGGGGGGEGGGGDDCFFF8CFGGGGGGFCEEEGDGGGGGGGGGCEGGFGGGGCBDEFGGGGGGFGC?F)6FGFFFFF*<
@M00200:205:000000000-AKKM3:1:1101:11766:5196 1:N:0:1
ACTGGGTATAAAGGGCGCGTAGGTGGCCACCATAAGGCCGCGGTGAAAGTCTGGAGCTCAACTCCAGATCGGCCGCGGCGACTGTGGGGCTGGGGTACCGTAGAGGCAGATGGAATTCCGGGTGTAGCGGTGGAATGCGTAGAGATCCGGAAGAACACCAGTGGCGAAGGCGGTCTGCTGGGCGGTGGGACCGAAAGGTCCCTTCAACCGACACTGAGGCGCGACAGCGTGGGGAGCAAACAGG
+
GGGGGGGGGGGGGGGGGGGGGGGGGGGGGGGGGGFGGGGGGGGGGGGGGGGGGGGGGGGGGGGGGGFGGGGGDGGGGGGGGGGGGGGGGGGGGGGGGGGGGGGGGGGGGGGGGGGGFGCFGGGGGGGGGGGGGGGGGGGGGGGGGGGGGGGGGGGGGGGGGGGGGGGGGGGGGEGGGGGGGEGGGGGGGGGGGGGEGFF9FGGFGGGDFGCEGGFG?FGGGGGGBDGFF@BGGD2C::?FF?F?
@M00200:205:000000000-AKKM3:1:1101:19444:5201 1:N:0:1
ATTGGGTTTAAAGGGCGCGTAGGCGGCATATTAAGTCAGCTGTGAAATCTCCGAGCTTAACTCGGAACTGTCAGCTGATACTGATGTGCTAGAGTGCAGAAGGGGCAATCGGAATTCTTGGTGTAGCGGTGAAATGCGTAGATATCAAGAGGAACACCTGAGGTGAAGACGGGTTGCTGGGCTGACACTGACGCTGAGGCGCGAAAGCCAGGGGAGCAAACGGGATTAGATACCCCAGTA
+
GGGGGGGGGGGGGGGGGGGGGGGGGGGGGGGGGGGGGGGGGGGGGGGGGGGGGGGGGGGGGGGGGGGGGGGGGGGGGGGGGGGGGGGGGFGGGGGGGGGGGGGGGGGGGGGGDEGGGGGGGGGGGGGGGGDGGGGGGGGGFGGGGGGGGGGGGGGGGGGGGGGGCEGGGGGGGGGGGGGGGGGGGGGGGGGGGGGGGGGFEGGGGGGGGGGGGEDGFGGFGGGDBGG?@*6>CCF<DFFG
@M00200:205:000000000-AKKM3:1:1101:7171:5205 1:N:0:1
ATTGGGCGTAAAGGGCGCGCAGGCGGCTACGTAAGTCCGGCGTGAAATCCCACGGCTCAACTGTGGAACTGCGTCGGATACTGCGTTGGCTTGAGGATGGTAGAGGCCATTAGAACTAGCGGTGTAGCGGTGAAATGCGCAGATATCGCTAGGAATGCCGGTGGCGAAGGCGGATGGCTGGGCCACTCCTGACGCTGAGGCGCGAAAGCTAGGGGAGCGAACCGGATTAGATACCCCGGTA
+
GGGGGGGGFGGGGGGGGGGGGGGGGGGGGGGGGGGGGGGGGGGGGGGGGGGGGGGGGGEGGGGGGGGGGGGGGGGGGGGGGGGGGGGGGGGGGGGGGGGGGGGDFGGGGGGGGFFGDGGGGGGGGGGGGGFGGGGGGGGGGGGGGGGGGGGGGGGGGGGGGGFGGCCFGGFGGEGGGGFGGGGGGGGGGGGGG=G=CCGGGGGCE=DCFGFFGGFGFGGGGDCDBD*8?F<GF:<C)>EE)
@M00200:205:000000000-AKKM3:1:1101:20305:5206 1:N:0:1
ATTGGGTTTAAAGGGTGCGCAGGCGGTTGAGTGTGTCAGATGTGAAATCCCGAGGCTCAACCTCGGAACTGCGTCTGAAACTACTCGACTAGAGTACTGGAGAGGGTAACGGAATTCACGGTGTAGCAGTGAAATGCGTAGATATCGTGAGGAACACCAGAGGCGAAGGCGGTTACCTGGACAGTTACTGACGCTCAGGCACGAAAGCATGGGGAGCAAAAGGGATTAGATACCCCTGTA
+
GGGGGGGGGGGGGGGGGGGGGGGGGGGGGGGGGGGGGGGGGGGGGGGGGGGGGGGGGGGGGGGGGGGGGGGGGGGGGGGGGGGGGGGGGGGGGGGGGGGGGGGGGGGGGGGGGGGGGGGGGGGGGGGGGGGGGGGGGGGGGGGFGGGFGGGGGGGGGGGGGGGCEGGGDFGGGGGGGFGGFGGGGGGGGGGGEGGGCC6:CFEGGGGGGGGGFGFGFGGFFGCD:D4<FFAGFGGGFFFG
@M00200:205:000000000-AKKM3:1:1101:16018:5206 1:N:0:1
ATTGGGTTTAAAGGGCGCGTAGGTGGCCACTATAAGGCTGCGGTGAAAGTTCGGGGCTCAACCCCGAATCTGCCGCGGCGACTGTAGGGCTCGGGCACTGTAGAGGCAGATGGAATTCCGGGTGTAGCGGTGGAATGCGTAGAGATCCGGAAGAACACCAGTGGCGAAGGCGGTCTGCTGGGCAGTGGGAGCGCAAGCTCCTCTTAGCCGACACTGAGGCGCGACAGCGTGGGGAGCAAACAGG
+
GGGGGGGGGGGGGGGGGGGGGGGGGGGGGGGGGGGGGGGGGGGGGGGGGGGGGGGGGGGGEFFGGGGGGGGGGGGGGGGGGGGGGGGGGGGGGGGGGGGGGGGGGGGGGGGGGGGGGGGGGGGGGGGGGGGGGGGGGGGGGGGGGGGGGGGGGGGGGGGGGGGGGGGGGGGGGGGGGGGGGGGGGGGGGGGGGGGGGGCGFGGGGGCFFGGEGE6C?FGGGGGGFGG?@:?GGGGGFFFFFFB?
@M00200:205:000000000-AKKM3:1:1101:23773:5222 1:N:0:1
ATTGGGTTTAAAGGGCGCGTAGGCGGCCACCGCAAGTCGACTGTGAAATCTCCGGGCTTAACCCGGAAAGGTCAGCCGATACTGCGGGGCTAGAGTGCAGAAGGGGCAACTGGAATTCTCGGTGTAGCGGTGAAATGCGTAGATATCGAGAGGAACACCTGCGGCGAAGGCGGGTTGCTGGGCTGACACTGACGCTGAGGCGCGAAAGCTAGGGGAGCGAACGGGATTAGATACCCCAGTA
+
GGGGGGGGGGGGGGGGGGGGGGGGGGGGGGGGGGGGGGGGGGGGGGGGGGGGGGGGGGGGGGGGGGGGFFFGGGGGGGGGGGGGGGGGGGGGGGGGGGGGGGGGGGGGGGGGGGGGGGGGGGGGGGGGGGGGGGGGGGGGGGGGGGGGGGGGGGGGGGGGGGGGDGEGGGGGGGGGGGGGGGGGGGGFGFGGGGGGGGGGGGGGEGGDAGGGGG:DBGDEGGGG:D77F?AGFCCC>BFFC
@M00200:205:000000000-AKKM3:1:1101:4701:5227 1:N:0:1
ATTGGGTATAAAGTGTGCGCAGGCGGCGTCGCAAGTCGAGTGTGAAAGCCCCGGGCTTAACTTGGGAATTGCGCTCGAAACTACGGTGCTGGAGTGTGGCAGAGGAAGGTGGAATTCCACGTGTAGCGGTGAAATGCGTAGAGATGTGGAGGAACACCGATGGCGAAGGCAGCCTTCTGGGCCAACACTGACGCTCATGCACGAAAGCGTGGGGAGCAAACAGGATTAGATACCCCAGTA
+
GGGGGGGGGFGGFGGGGGGGGGGGGGGGGGGGGGCFGGGGGGGGGDFGGFGGGGGGGGGGGGGGGGGGGGGGGGGGGGGGGGGGDGFGGGGGFGGGGGGGGGGGGGGGGGGGGGGGGGGGGGGGGGGGGGGGGG9FGGGGGGG;FGGGG9AFBCGGFFGGGGGGGDCC@FGGGFGGGGGCGFCEFFGGFFGGGGGGGGGGGFGGEGDGG55?EE)9:=F<9*CC?CFBFFFGGFGG@>FG
@M00200:205:000000000-AKKM3:1:1101:19630:5245 1:N:0:1
ATTGGGTATAAAGGGCTCGTAGGCGGTTTGTCGCGTCGGGAGTGAAAACGCCGTGCTTAACACGGCGCTTGCTTTCGATACGGGCAGACTAGAGGTATGCAGGGGAGAACGGAATTCCTGGTGTAGCGGTGAAATGCGCAGATATCAGGAGGAACACCGGTGGCGAAGGCGGTTCTCTGGGCATTACCTGACGCTGAGGAGCGAAAGTGTGGGGAGCGAACAGGATTAGATACCCGCGTA
+
GGGGGGGGGGGGGGGGGGGGGGGGGGGGGGGGGGGGGGGGGGGGGGGGGGGGGGGGGGGGGGGGGGGGGGGGGGGGGGGGGGGGGGEGGGGGGGGGGGGGGGGGGGGGGGGGGGGGGGGGGGGGGGGGGGGGGGGGGGGGGGGGGGGGGGGGGGGFFGGGEGGGGGGGGGGGGGGGGGFGGGGGGGGGGGGGGGGGGGGGGGGDGD:>CGGGGGEGE5CCDDFGFDG>FB<FGC:DDDDE
@M00200:205:000000000-AKKM3:1:1101:14716:5249 1:N:0:1
ACTGGGTTTAAAGGGTGCGTAGGCGGTGCGGTAAGTCGGGTGTGAAATCTCCGAGCTTAACTCGGAGCGGTCATTCGAGACTGCCGTGCTAGAGTGTGGGAGAGGAGAGTGGAATTCCCGGTGTAGCGGTGAAATGCGTAGATATCGAGAGGAACACCTGCGGCGAAGGCGGGTTGCTGGGCTGACACTGACGCTGAGGCGCGAAAGCTAGGGGAGCGAACGGGATTAGATACCCCCGTA
+
GGGGGGGGGGGGGGGGGGGGGGGGGGGGGGGGGGGGGGGGGGGGGGGGGGGGGGGGGGGGFGGGGGGGGGGGGGGGGGGGGGGGGGGGGGGGGGGGGGGGGGGGGGGGGGGGGGGGGGGGGGGGGGGGGGGGGGGGGGGGGGGGGGGGGGGGGGFGGGGGGGGGGGEGGGGGGGGGGGGGGGGGGGGGFGGGGGDGGGGGGDGEGGGG7CFGGG@D:EG55DGGFGDBFFFG7CF:B:BE
@M00200:205:000000000-AKKM3:1:1101:5110:5253 1:N:0:1
ATTGGGCGTAAAGGGCGTGTAGGCGGTCAGGTAAGTGGAATGTGAAATGCCCCGGCTCACCCGGGGACCTGCATCCCAAACTGCCTGGCTTGAGTATGGGAGAGGATGAGGGAATTCCTGGTGTAGCGGTGAAATGCGTAGATATCAGGAGGAACACCGGTGGCGAAAGCGCTCATCTGGCCCAATACTGACGCTGAGGCGCGAAAGCTAGGGGAGCAAACGGGATCAGATACCCCCGTA
+
GGGGGGGGGECFGGGGGG@GGGGGGGGGGGFFGGGGGGGGGGGGFGGGGGGGGGGGEGGGFCFGGGEGGGFGGGGDGGFGGGGCGGGGGDGGFGGGGGGGGGGGGGGD=FFGDGGGGGGGGGGGGGGGGGGGGGGGGGEE7@FGCGCGCCEFGEFGGGGGEG7DEECC>CGGEG8CGGC<B,AEG6C<CGGC=5C=EFGGGGDGGGGGFCFFGG:DEFFGFDEG?G*,/06CFCFG::.:
@M00200:205:000000000-AKKM3:1:1101:19395:5264 1:N:0:1
ATTGGGTATAAAGGGCGTGTAGGCGGTTTGTTAAGTCATGTGTGAAATCCCCCGGCTCAACCGGGGAAGTGCGCATGAAACTGGCAAGCTAGAGTACCGAAGAGGGGGGTGGAATTCCCGGTGTAGCGGTGAAATGCGTAGATATCGGGAGGAACACCTGCGGCGAAGGCGGCCCCCTGGTCGGATACTGACGCTGAGACGCGAAAGCGTGGGGAGCAAACAGGATTAGATACCCCTGTA
+
GGGGGGGGGGGGGGGGGGGGGGGGGGGGGGGFFGGGGGGGGGGGGGGGGGGGGGGGGGGGGGGGGGFGGGGGGGGGGGGGGGGGGGGGGGGGGGGGGGGGGGGGGGGGGEGGGGGGGGGGGEGGGGGGGBFGGGGGFGGGEEEGGGGGGGGDGGFGGGGGGGGCDGGGGGGEGGGGGGGG@EEC>C5CFCFCEED=*;FGGGG>EC30*2CCEDEGFFGF**27:F7<=F<C7CFC))9?
@M00200:205:000000000-AKKM3:1:1101:9791:5278 1:N:0:1
ATTGGGTGTAAAGGGCGCGTAGGTGGCTGGGTAAGCGTGCGGTGAAAGCTCGGGGCTCAACCCCGAGTCGGCCGTGCGAACTGTCCGGCTTGAGCACTGTAGAGGCGGGTGGAATTCCGGGTGTAGCGGTGGAATGCGTAGAGATCCGGAAGAACACCGGTGGCGAAAGCAACCGTCTGGGCCTGAACTGACACTGAGACACGAAAGCGTGGGGCGCAAACAGGATTAGATACCCGAGTAAGA
+
GFGGGGFGFGFFFGGFEGDEGEGCEGGFEGGGGGGGGGCGGGGGFGFCGGFGFGGGGGFCGGGGGGGGGGGGGG:FGEDEGGFGFGGGGDGGFFFEGGGGGGFCFGGGDE@CC:FFEGCEE*51><E:C*<<*>7,?F:BFEFGF?CC::B7CGC<,CFE7<FCEGGDGDCCFGG58ECFGGGGCC6F7*<86C*098<CCCE88;<<E:8EEE35.**:*967:6*)96)*:AA75:36>))
@M00200:205:000000000-AKKM3:1:1101:22817:5322 1:N:0:1
ATTGGGTTTAAAGGGTGCGCAGGTGGTCGAGTAAGTCTGATGTGAAATCCCGCAGCTTAACTGCGGAATGGCATTGGATACTATTCGGCTAGAGGGTTGGAGGGGGGACTGGAATTCTCGGTGTAGCAGTGAAATGCGTAGATATCGAGAGGAACACCAGTGGCGAAGGCGAGTCCCTGGACAACTCCTGACGCTGAGGCACGAAAGCTAGGGGAGCAAACAGGATTAGATACCCTAGTA
+
GGGGGGGGGGGGGGGGGGGGGGGGGGGGGGGGGGGGGGGGGGGGGGGGGGGGGGGGGGGGGGGGGGGGGGGGGGGGGGGGGGGGGGGGGGGGGGGGGGGGGGGGGGGGGGGGGGGGGGGGGGGGGGGGGGGGGGGGGGGGGGGGGGGGGGGGGGGGGGGDFGFGGGGGGGDEGGGGGGGGGGGGGGGGGGGGGCGGGGFGGGGGGCDF?FGGCEFGFGGGGGGGFGGFFFB=:CGGFFFG
@M00200:205:000000000-AKKM3:1:1101:21476:5358 1:N:0:1
ATTGGGTGTAAAGGGCGCGTAGGTGGCCCGTTAAGTGGCTGGTGAAATCCCGGGGCTCAACTCCGGGGCTGCCGGTCAGACTGGCGAGCTAGAGCACGGTAGGGGCAGATGGAATTCCCGGTGTAGCGGTGGAATGCGTAGAGATCGGGAAGAATACCAGTGGCGAAGGCGTTCTGCTGGGCCGTTGCTGACACTGAGGCGCGACAGCGTGGGGAGCAAACAGGGTTAGATACCCCTGTA
+
GGGGGGGGGGGGGGGGGGGGDEGEEGGGFGGFGGGGGGGEGGGGGC@FGGGGGGGGGGGGGFGGGDEGGGGGGGGEGGGGGGGGGEFGGGGGGGGGGGG+BFFCEGGGGGFGGGGGGGFGGGDGGGGGGGGDF?FFGGFGEDFGGGFG@CFFGDFGGFGGGGGG7@EGGGGGCEFGGFFGGGGGGCEGC:CG+AFGFGF**9CGGCDF5ECEEG)7@CGCFFGG(9C<@FFCFGG<55@F
@M00200:205:000000000-AKKM3:1:1101:9899:5359 1:N:0:1
ACTGGGTTTAAAGGGTGCGTAGGCGGCCCTGTAAGTCAGTGCTGAAATATCCCGGCTTAACTGGGAGGGTGGCATTGATACTGCGGGGCTAGAGTACAGATGAGGTAGGCGGAATTGACGGTGTAGCGGTGAAATGCTTAGATATCGTCAAGAACACCTATAGCGAAGGCAGCTTACTAGGCTGTAACTGACGCTGAGGCACGAAAGTGTGGGGATCAAACAGGATTAGATACCCGGGTA
+
GGGGGGGGGGGGGGGGGGGGGGGGGGGGGGGGGGGGGGGGGGGFFGGGGGGGGGGGGGGGGGGGGGGGGGGGGGGGGGGGGGGGGGGGGGGGGFGGGGGGGGGGGGGGGGGGGGGGFGGGGGGGGGGGGGGGGGGGGGGGGGGGGGGCGGGGGFFGGGGGGGGGGGGGGFGGGGGGGCGGGGGGGGGG?DGC5ECEGC=FEGG5CE<CEGGEGGFGFGFCCCGGBCC<FFFDF,A)5<5>
@M00200:205:000000000-AKKM3:1:1101:9933:5368 1:N:0:1
ACTGGGTATAAAGCGTGCGTAGGCGGTCCCACAAGTCTGTTGTGAAATCTCCCGGCTCAACTGGGAGGGTGCGGTGGAAACTGTGGGGCTGGAGTGTGGGAGAGGTAGGCGGAATTCCTGGTGTAGCGGTGAAATGCGTAGATATCAGGAGGAACACCTGCGGTGTAGACGGCTTACTGGACCACTACTGACGCTGAGGCACGAAAGCGTGGGGAGCAAACAGGATTAGATACCCGAGTA
+
GGGGGGGGGGGGGGGGGGGGGGGGGGGGGGGGGGGGGGGGGGGGGGDFGGGGGGGDGGGGGGGGGGGGGGGGGGGGGGGGGGGGDGGGGGGGEGGGGGGGGGGCEGGGGGGGGGGGGGGGGGGGGGGDGGGGGCGGGGGGGGGGGGGGGGGGGGGGGGFFGGGGGGGGGGGGGGGGGGGC7<FFFGGGG=FFGGGDEGGGGGGGEGGGGEGGGDEGFFGFGGG4:FG<6*6CCECGEFFG
@M00200:205:000000000-AKKM3:1:1101:9612:5375 1:N:0:1
ACTGGGCTTAAAGCGTGCGCAGGCGGTTTTGTAAGCCAGATGTGAAATCCCCGGGCTTAACCTGGGAATGGCATTTGGGACTGCAAGGCTGGAGTGCGGCAGAGGAGACTGGAATTCCCGGTGTAGCAGTGAAATGCGTAGATATCGGGAGGAATACCGATGGCGAAGGCAGGTCTCTGGGCTGACACTGACGCTCATGCACGAAAGCGTGGGGAGCAAACAGGATTAGATACCCGTGTA
+
GGGGFFGG@CFGDFGGGGGGGEGGDDG@FGGEF9EFFDG@GGGGCF<<FEGGDCEGGGGDGGGGFG?FGGGGGCFDFFEFGGFGGGGGGEFDFFGGGGGGEG<+=ECGG<EFAFFEFGGEGGGGGFC?FGD9FFF<<F>EC:FEDFG>+@FF+@FGGGEEF@@D:>1>>7:*=FGGGG@CCFFC,B,>6FCGEGGGGGGGFGG>8EGFEEE8>>DGEGCGGDCCFGG<=*67<:8D)85:
@M00200:205:000000000-AKKM3:1:1101:25909:5380 1:N:0:1
ATTGGGTTTAAAGCGCACGTAGGCGGATATTTAAGTCAGGGGTGAAATCCCAGAGCTCAACTCTGGAACTGCCTTTGATACTGGGTATCTCGAGTATGGAAGAGGTGAGTGGAATTCCGAGTGTAGAGGTGAAATTCGTAGATATTCGGAGGAACACCAGTGGCGAAGGCGGCTCACTGGTCCATTACTGACGCTGAGGTGCGAAAGCGTGGGGAGCAAACAGGATTAGATACCCCTGTA
+
GGGGGGGGGGGGGAFCGGGGGGGGGGG@@FFEGGGGGGGGCGGGGGGGGGGGGGGGGGGGGGGGGGGGGGGGCFFFGG9FGGFGGGFFGGGGGGGGGGGDGGGGG@FFGGGGGGGGGGGEFFGGGGGGGGGGGGGCGGGGGGFGF,CFGGGGGGGGGFGFFGGDGGCGEG@EGE7>>EFGFF?FFGCCFFGGGCD5E8@</8E5EEDFGGGGGGFGFG?6>FGGFF7<FF2:7<078@FG
@M00200:205:000000000-AKKM3:1:1101:25518:5380 1:N:0:1
ACTGGGTATAAAGGGCGCGTAGGTGGCGGCATAAGGCTGTGGTGAAAGTCTGGGGCTCAACTCCAGATCGGCCGCGGCGACTGTGTCGCTTGGGCACCGTAGAGGCAGATGGAATTCCGGGTGTAGCGGTGGAATGCGTAGAGATCCGGAAGAACACCAGTGGCGAAGGCGGTCTGCTGGGCGGTGAGCTCGCGAGAGCTCACTAGCCGACACTGAGGCGCGACAGCGTGGGGAGCAAACAGG
+
8,C6@FEF<E<@FFCECGDGCB;EF<FEDEECFFCCEFGGF8:<6EFDFEFGCA@FB,ECFFGGGGGCCGCCFGGGGC@@CCFGGEGGGE@7FDFFEF@>F=FGFGGGGGCFFGGGGGGGG:FFCFG@FC*@D@33DFCC7FFFGFFGGDFGGGGG8:F<7:CEEEEGCGEGGG5E+2<?EGGGEGCFGFFGGGDC=*A+A4+<ECFGGDCEE66C4C;895ED(7>97>BDG885<F6:<(4
@M00200:205:000000000-AKKM3:1:1101:11205:5392 1:N:0:1
ACTGGGCATAAAGAGAGCGTAGGCGGATAGTTTAGTCAGAGGTGAAAGCCCAGGGCTCAACCTTGGAATTGCCTTTGATACTGGCTATCTTGAGTATGGAAGAGGTATGTGGAACTCCGAGTGTAGAGGTGAAATTCGTAGATATTCGGAAGAACACCAGTGGCGAAGGCGACATACTGGTCCATTACTGACGCTGAGGCTCGAAAGCGTGGGGAGCAAACAGGATTAGATACCCCTGTAAGA
+
GGGGGGGGGGGGGGGGGGGGGGGGGGGGGGGGGGGG9EGGGGFGGGGGGFFGGGGGGGGGGGGGGGGGGGGGGGGGGGGGGGGGGFGGGGGGGGGGGGGGGGGGFEGA@FF9FGGGGGGGDGGEFFGGGGGGCGFGGGFDCGFGGGFF@FEGGGGGGGGCFGGG>CEGGGGGGG7EE9FCCGF?FCFGGDGGGGGGE>FGGD5C8C)88::CGDFGDGGF8F977DGF*31;;FFGA>FGGFF
@M00200:205:000000000-AKKM3:1:1101:19067:5396 1:N:0:1
ACTGGGTTTAAAGGGCGTGTAGGCGGACCAATAAGTCAGGGGTGAAATCCCGGGGCTCAACCTCGGAATGGCCTTTGAGACTGATGGTCTTGAGGACGGGAGAGGGTCGTGGAATTCCCAGTGTAGAGGTGAAATTCGTAGATATTGGGAAGAACACCGGTGGCGAAGGCGGCGACCTGGACCGTATCTGACGCTGAGGCGCGAAAGCGTGGGGAGCAAACAGGATTAGATACCCTAGTA
+
GGGGGGGGGGGGGGGGGGGGGGGGGGGGGGGGGGGGGGGGGGGGGGGGGGGGGGGGGGGGGGGGGGGGGGGGGGGGGGGGGGGGGGGGGGGGGGGGGGGGGGGGGGGGGGGGGGGGGGGGGGGGGGGGGGGGGGGGGGGGGGGGGGGGGGGGGGGGGGGGDEG7EGGGGGGGGGGGGGGGGGGGEGGGGFGGGDDGGGGGGGGGGGGFGEGGGGFGFGGGF9CG<FF24BAFC?FF?FFF
@M00200:205:000000000-AKKM3:1:1101:21161:5412 1:N:0:1
ATTGGGCTTAAAGTGCGCGTAGGCGGCCCGGTAAGTAGGGGGTGAAATCCTGCGGCTTAACCGCAGGGCTGCCTTCTAAACTGCCAGGCTTGAGCACAGTAGAGGCAGGTGGAATTCCCGGTGTAGCGGTGGAATGCGTAGAGATCGGGAAGAACATCGGTGGCGAAGGCGGCCTGCTGGGCTGTTGCTGACGCTGAGGCGCGACAGCGTGGGGAGCAAACAGGATTAGATACCCCAGTA
+
GGGGGGGGGGGGGGGGGGGGGGGGGGGGGGGGGGGGFDGGGGGGGGGGGGGGGGGGGGGGGGGGGGGGGGGGGGGGGGGGGGGGGGGGGGGGGGGGGGGGGGGGGGGGGGGGGGGGGGGGGGGGGGGGGGGGFGGGGGGGGGGGGGGGGGGGGGGGGGGGGGGGGGGGGGGGG8EGGGGGGGGGGGFGGGGGGGGGGGGFCGGGGGDGGGGGGD;CBGGGGGGG?GFFFF9FGFC5@DFF
@M00200:205:000000000-AKKM3:1:1101:9569:5414 1:N:0:1
ATTGGGCATAAAGCGCGCGCAGGCGGCCGCGTAAGTCGGATGTGAAATCCCACGGCTCAACCGAGGAATTGCATCCGATACTGTGCGGCTAGAGGCAGGTAGGGGCGAGTGGAATTCCCGGTGTAGCGGTGAAATGCGCAGATATCGGGAGGAACACCGGTGGCGAAGGCGGCTCGCTGGGCCTGTCCTGACGCTCAGGCGCGAAAGCTGGGGGAGCGAACGGGATTAGATACCCGAGTC
+
GGGGGGGGGGGGGGGGGGGGGGGGGGGGGGGGGGGGGGGGGGGGGGGGGGGGGGGGGGGGGGGGGGGGGGGGGGGGGGGGGGGGGGGGGGGGGGGGGGGGGGGGGGGGGGGGGGGGGGGGGGGGGGGGGGGFGFGFFFGGGGGGGGGGGGGGGGGGGGGGGGGFGGGGGGGGGGGGGGGGGGGGGGGGGGGGGGDGGGGGGGCE8?CFCEGGGGFGFGG=5D5D<C<?FF)CAC6DFF3*
@M00200:205:000000000-AKKM3:1:1101:23735:5423 1:N:0:1
ATTGGGTTTAAAGGGCTCGTAGGCGGATCTGTAAGTCTGGCGTGAAATCTCCACTGCTCAACAGGGAGAGGTCGCTGGATACTGCAGATCTGGAGTTCGGCAGAGGACCATGGAATTCCAGGTGTAGCGGTGGAATGCGTAGATATCTGGAAGAACACCGGTGGCGAAGGCGGTGGTCTGGGCCTGAACTGACGCTGAGGAGCGAAAGCCAGGGGAGCAAACGGGATTAGATACCCCTGTA
+
GGGGGGGGGGGGGGGGGGGGGGGGGGGGGGGGGGGGGGGGGGGGGGGGGGGGGGGGGGGGGGGGGGGGCFFGGGGGGGGGGGGGGGGGGGGGGGGGGGGGGGGGGGGGGGGGGGGGGGGGGGGGGGGGGGGGGGGGGGGGGGGGGGGGGGGGGGGGGFGGGGFGGG*CGGGGGGDGDGGGGGGGEGGFGGGGCE5EEEGGGGGGGGCDC>FGGGDGFGGGDGGDFD5:F@ACE@CCFF@GF
@M00200:205:000000000-AKKM3:1:1101:14133:5463 1:N:0:1
ATTGGGTTTAAAGGGTGCGTAGGCGGTCGCGCAAGTCGGATGTGAAATCTCAGGGCTCAACCCTGAAACTGCATTCGATACTGCGTGGCTAGAGTGCTGGAGGGGAGACTGGAATTTACGGTGTAGCAGTGAAATGCGTAGATATCGTAAGGAAGACCAGTGGCGAAGGCGAGTCTCTGGACAGCAACTGACGCTGAGGCACGAAGGCCAGGGGAGCAAACGGGATTAGATACCCCGGTAAGA
+
GGGGGGGGGGGGGGGGGGGGGGGGGGGGGGGGGGGGGGGGGGGGGGGGGGGGGGGGGGGGGGGGGGGGGGGGGGGGGGGGGGGGGGGGGGGGGGGGGGGGGGGDDFGGGGGGGGGGGGGGGGGGGGGGGGGGGGGGGGGGGGGGGGGGGGGGGGGGGGGGGGGGGGGGGGGGGEFGGGGGGGGGGGG=EGGCGGGGGGGGGGGGGGGDGGGGGGFGFGFGGGDGFD4>FFFGGGGGFFFGGFF
@M00200:205:000000000-AKKM3:1:1101:19716:5474 1:N:0:1
ATTGGGTTTAAAGCGTACGTAGGCGGTTATCTAAGTCGGGTGTGAAAGCCCCGGGCTCAACCTGGGAATTGCATTCGATACTGGATAGCTAGAGTTCGGCAGAGGGAAGCGGAATTTCCGGTGTAGCGGTGAAATGCGTAGATATCGGAAGGAACATCAGTGGCGAAAGCGGCTTCCTGGACCAGAACTGACGCTCAGGTACGAAAGCGTGGGGAGCAAACAGGATTAGATACCCCGGTA
+
DEGGGGGGGGEAEFEGGGGFFG;AFFCGGFCFAGGEEGFFGGGDCFFGGGGGGGGGGGGGGGGGGGGGEFAFFGFCFGGGGGGFFFFGGGGGCEGGGGGGGGDGF@CGGGGDGFGGFG<C7>CFGGGGGGGGGGFCFGGGECF9;EGEEGFGGGGFFCFGFGFGGGGGGGG8EECC,B;FFGFGG*2:ADFDE=9CCFGEDFEGGCCCGDEGGG5775C6C*;D?GF?F4<CFF89B>E5
@M00200:205:000000000-AKKM3:1:1101:10640:5474 1:N:0:1
ATTGGGTGTAAAGCGCGTGTAGGCGGGTCGGCGCATCGGTCGCTGAAAGCCCCCGGCTCAACCGGGGAACGGGCGCCGAGATGGCCGGCCTGGAGGGGGGTAGGGGGCGCTGGAACTGCCGGTGGAGCGGTGAAATGCGTTGAGATCGGCAGGAACGCCCGCGGCGAAAGCGAGCGCCTGGACCCCTATACTGACGCTGAGACGCGAAAGCCAGGGGAGCGAACGGGCTTAGATACCCCCGTA
+
GGGGGGGGGGGGGGGGGGGGGGGGGGGGGGGGGGGGGGGGGGGGGGGGGGGFGGGGGGGGGGGGGGGGGGGGGGGGGGGGEGGCGGEGGGEGGGGGGGGD>EGGGGDEEGGGGGGGGGGGGG>EGGGGGGEGGGGFGGGGGGFGGGFFGGEGGGGGGGGDGGEGGEGGGGGGGGGEGGGGCFGGGGGFGGFFCFGEGEGGGGCGDCDCGGC8FG79@*:ECC5>9GG()).9<<C*0<FE5:>
@M00200:205:000000000-AKKM3:1:1101:11806:5479 1:N:0:1
ATTGGGTATAAAGAGCGTGTAGGCGGTCCGGTAAGTCGGCTGTGAAAGTCCAGGGCTCAACCCTGGGATGCCGGTCGATACTGCCGGACTAGAGTTCGGAAGAGGCGAGTGGAATTCCCGGTGTAGCGGTGAAATGCGCAGATATCGGGAGGAACACCTATGGCGAAGGCAGCTCGCTGGGACGTTACTGACGCTGAGACGCGAAAGCGTGGGGAGCAAACAGGATTAGATACCCGGGTA
+
GGGGGGGGGGGGGFGGGFGFGGGGGGGGEGGCGGGEFGGGGGGGGGGFFGGGGGGGGFGGGG@GGGFGA:EFFDGGE74CFGGGGEGCFGGGGGGA<F7:FGGGG7F:FG=FGGGGGGC:FFGGGGGGGGGGGGGGGGCEGGEGGCCGGGGGGGEGGGFGFGGGGG7FGGGGGBGGGGGGGGGGGFGGGGGGGGGEE@+CEDGGG8DC==CEGGBGFGGGGGGGFGGFFFA7@<@DE3>E
@M00200:205:000000000-AKKM3:1:1101:5961:5503 1:N:0:1
ATTGGGTATAAAGGGCTCGTAGGCGGTTCGTCACGTCGGGAGTGAAAACTCGGAGCTTAACTGCGAGCCTGCTTCCGATACGGGCAGACTAGAGGTAGGCAGGGGAGAGCGGAACTCCTGGTGTAGCGGTGGAATGCGCAGATATCAGGAGGAACACCGGTGGCGAAGGCGGTTCTCTGGGCATTACCTGACGCTGAGGAGCGAAAGCATGGGGAGCGAACAGGATTAGATACCCCAGTA
+
G9EGGGGGGGGGGGGGGGGGGGGGGGGGEDFEGGGGGGGECGGGGGGAFFGG:8FGG<FFG9,9BF:7+4FFCG?8FGGGGGGGCC:=FF<BFF@B,?FEEG:FGDGDGGGGGC+DCFGFGGGGGGGGGGGCGGGGGGC>FG9EGDDCGGEGGGGFGGGGGGGGGG8FGGGDEGGECGFG7ECCFGEGGGGGDCGDGGG67FGGGGGG8FGGGDBGDGGCCGFG?F*5FFFFGFEG3BFG
@M00200:205:000000000-AKKM3:1:1101:23217:5514 1:N:0:1
ACTGGGCTTAAAGGGTGCGTAGGTGGCCGGGTACGTCTGATGTGAAATCTCCGAGCTCAACTCGGAAACTGCATCGGATACTATCCGGCTCGAGGGTTGGAGGGGGGACTGGAATTCTCGTTGTAGCAGTGAAATGCGTAGTTATCGAGAGGAACACCAGTGGCGAAGGCGAGTCCCTGGACAACTCTTGACGCTGAGGCCTGAAAGCTAGGGGAGCAAACAGGATTAGATACCCCTGTAAAAT
+
@FGC,CFACF9<6FGGGEC8F:,CDEEFEEGCF,B@CECE<666CF<<F6FC6@6CFFE9C<EFD+B:,C9,EC9:,:BFCFFADFE7F+C4@:@FG<FFG@77+4C@7F,,33<?FGGE*=<F,@FB,C7,<:A9<FF8F1,,,?7FF<C@2CF8FFFFG6F>5:*?5:CEC8:@FAF5;68CG6E7+0038CDG/A81/*22+3C*+<0;@C)>5:;@DFDGF**.9B):EE6F))9C:)-.
@M00200:205:000000000-AKKM3:1:1101:20210:5525 1:N:0:1
ACTGGGCATAAAGGGCGCGTAGGCGGTCTGTTAAGTTCGGTGTGAAAGCCCTCGGCTCACCCGAGGAAGTGCGCCGGATACTGGCAGACTCGAGTACCGGAGAGGAGGGTGGAATTCCTGGTGTAGCGGTGAAATGCGCAGATATCAGGAGGAACACCGGTGGCGAAGGCGGCCCTCTGGACGAGTACTGACGCCGAGGCGCGAAAGCGTGGGGATCCAACAGGATTAGATACCCCAGGA
+
FECF8CFCF@FGGGCFGGGG>FEG:@6CF@CAFGGGGGGGFDF7EDEEC<@EGEGGFFFEGGGDC@=FGGFFGGGG7FDCFD<=B=CGDGGFGGCDFG@FDEGEF<CED=FCFC,B>FFFGFFGDFG:@F>GF3DEEG**@E:>F,,@<F>*>F8CB1:=<*<FBEEGGG185::8886<CFGGGEEF+0<8/=)::8CEEGCEGGGG=EEE>EDG>*+8C*C*2**56=)7:A?*)7)7
@M00200:205:000000000-AKKM3:1:1101:18033:5540 1:N:0:1
ACTGGGTTTAAAGGGCGCGTAGGCGGCGCAACAAGTCACTTGTGAAATCTCCGGGCTTAACCCGGAGCGGCCAAGTGATACTGTCGTGCTAGAGTGCGGAAGGGGCTACTGGAATTCTCGGTGTAGCGGTGAAATGCGTAGATATCGAGAGGAACACCTGCGGCGAAGGCGGGTAGCTGGGCCGACACTGACGCTGAGGCGCGAAAGCCAGGGGAGCGAACGGGATTAGATACCCGTGTA
+
GGGGGGGGGGGGGGGGGGGGGGGGGGGGGGGGGGGGGGGGGGGGGGGGGGGGGGGGGGGGGGGGGGGGGGGGGGGGGGGGGGGGGGGGGGGGGGGGGGGGGGGDGGGGGGGGGGGGGGGGGGGGFAAEGGGGFGGGDGGGGGGGGGGGGCGGGGGGGGFFFGGGGGGEGGGGGGGGGGGGGGGEEGGGGGCFGGGGGGGGGGGGDED4@=CFGGFGFC:CD/;C?3<>FF<7<@CD;DFG
@M00200:205:000000000-AKKM3:1:1101:25892:5552 1:N:0:1
ATTGGGTTTAAAGCGCGCGTAGGTGGCTTGATAAGCCGGTTGTGAAAGCCCCGGGCTCAACCTGGGAACGGCATCCGGAACTGTCAAGCTAGAGTGCAGGAGAGGAAGGTAGAATTCCCGGTGTAGCGGTGAAATGCGTAGAGATCGGGAGGAATACCAGTGGCGAAGGCGGCCTTCTGGACTGACACTGACACTGAGGTGCGAAAGCGTGGGTAGCAAACAGGATTAGATACCCCAGTAAGA
+
FFFC8FFECFFD<EGGGGCFFGGE<FFGFEEGGFG9FGG@CFGG@EEGGF@FFGGGGGFGGGFG@D,CFFCCEGGFGG@FGDGBE9<,EFFFCGEEBFE8?4<F7F,B=EC<AAFFFEFGC>@BAFGGGGDG@F9FGGGCFGA<FF<7F>BF::>DE:<:?::8EGGG7CCCGC*?B9F,?F6*>3>>FGF?9C79CC5+/*:CEECFGGGGG*95@GC8D<FC<*2)146*<<FGFE@F724
@M00200:205:000000000-AKKM3:1:1101:7618:5555 1:N:0:1
ATTGGGTTTAAAGGGTGCGTAGGCGGAATATTAAGTCAGTGGTGAAATCCTGCAGCTCAACTGTAGAATTGCCATTGATACTGGTATTCTTGAGTGCGCTTGAAGTAGGCGGAATGTGCCGTGTAGCGGTGAAATGCTTAGATATGGCACAGAACACCAATTGCGAAGGCAGCTTACTAAGGCGATACTGACGCTGAGGCACGAAAGCGTGGGGATCGAACAGGATTAGATACCCGAGTA
+
GGGGGGGGGGGGGGGGGGGGGGGGGGGGGGGGGGGGGGGGGGGGGGGGGGGGGGGGGGGGGGGGGGGGGGGFGGGGGGGGGGGGGGGGGGGGGFFFGGGGGCD,CFFGGGGGDGGGGGGGGGGGGGGGGGGGGGGGGGGGGGGGGGGGGGGGGGGGGGGGGCFGGGCGCCGDG?FGGGGGGGGGGGGGFGFGGGDEGFCFCFDGCGDF=GGGGGFGF51*9DGG0DCEAFEDFCF3)7FG
@M00200:205:000000000-AKKM3:1:1101:10675:5578 1:N:0:1
ATTGGGTTTAAAGGGCGCGTAGGCGGCCTCCGCAAGTCAGTTGTGAAATCTCCGCGCTTAACTCGGAAGGGTCAACTGATACTGCGGGGCTAGAGTGCGGAAGGGGCAACTGGAATTCTTGGTGTAGCGGTGAAATGCGTAGATATCAAGAGGAACACCTGCGGCGAAGGCGGGTTGCTGGGCCGACACTGACGCCGAGGCGCGAAAGCTAGGGGAGCGAACGGGATTAGATACCCCGGTA
+
G9FGGGGEGGGGGGGGGGGGGGGGGGGGGFF@FGGEFGGFF9FDGGGGGGCGGG7CGGGGAFGGGGEGGDGGGG=AEEFFGGGGGGGGEDEEEFGGDFGGGGGGGGGGGGGGGCGGFFGGFGC<DFFGGD@EGGGGAFC:FEFGGCFGGGFGCCGFCEC7FC<8@CCGGDG@>CCEEC<<FCFCGECE=F6FFEC*:EEEGDCECED<FG+<FEB375:C))CC?39(**-2+<CFF5)/9
@M00200:205:000000000-AKKM3:1:1101:14982:5587 1:N:0:1
ATTGGGTTTAAAGGGCGCGTAGGCGGACAGTTTAGTCAGAGGTGAAAGCCCAGGGCTCAACCTTGGAATTGCCTTTGATACTGACTGTCTTGAGTTCGGGAGAGGTGAGTGGAATGCCGAGTGTAGAGGTGAAATTCGTAGATATTCGGCGGAACACCAGTGGCGAAGGCGACTCACTGGCCCGATACTGACGCTGAGGCGCGAAAGCGTGGGGAGCAAACAGGATTAGATACCCGCGTAAGA
+
GGGGGGGGGGGGGGGGGGGGGGGGGGCFGEGFGGDGGGFFCFFFGGFGGGGFGGGDFGGF8EF<FGGGGFFFGGGGGGGGGGGGGCGGGGGEDFGA<F7FCGGDGG<<FECFDFGDGGGCGGGFGAEFGGGGGGGGGGG?F@@CGGG8@FGGGDD8CE7,@,B@*CB*CF7CEEG78E<FFDC5*=CEFDCG*7975;CC5C=EEE)7*:CCED><>50+>FFG0*?)**.:<<CGF37:*.6
@M00200:205:000000000-AKKM3:1:1101:11382:5597 1:N:0:1
ATTGGGTTTAAAGGGCGCGTAGGCGGCCGATTAAGTCGGGGGTGAAAGCCTGTGGCTCAACCACAGAATTGCCTTCGATACTGGTTGGCTTGAGACCGGAAGAGGACAGCGGAACTGCGAGTGTAGAGGTGAAATTCGTAGATATTCGCAAGAACACCAGTGGCGAAGGCGGCTGTCTGGTCCGGTTCTGACGCTGAGGCGCGAAAGCGTGGGGAGCAAACAGGATTAGATACCCCCGTA
+
GGGGGGGGGGGGGGGGGGGGGGGGGGGGGGGGGGGGGGGGGGGGGGGGGGGGGGGGGGGGGGGGGGGGGGGGGGGGGGGGGGGGGGGGGGGGGGGGGGGGGGGGGGGGGGGGGGGGGGGGGFGG,FGGGGGGGGGGGGGGGGGGGGGGGGGGGGGGGGFGGGGGGGGFEG7@EEGGGGGFGGGGGGGGGGGGGGGGGGGGCCE/:EDDGGGGGGFDEGFCDGGF?FFFFFFGFGGGFFFG
@M00200:205:000000000-AKKM3:1:1101:25834:5602 1:N:0:1
ACTGGGTTTAAAGGGCGCGTAGGTGGCCACTATAAGGCCGCGGTGAAAGTTCGGGGCTCAACCCTGAATCGGCCGCGGCGACTGTAGGGCTTGGGCACCGTAGAGGCAGATGGAATTCCGGGTGTAGCGGTGGAATGCGTAGAGATCCGGAAGAACACCAGTGGCGAAGGCGGTCTGCTGGGCGGTGGACTCGTAAGAGTCCAATAGCCGACACTGAGGCGCCACAGCGTGGGGAGCAAACAGG
+
G<CFGGGGGGGEGGFGGGGGEGGGGCFFGGGGGGFFGFGGGGGGGGGGGGGGGGGGG@FGDGGGGGGGGGGGGGGGCFGG7FGFGGFGGGEFGGGGGGGGEGGCFGGGGGGGGE9D<FGG:CFGGGGGGGGGG7FFCGGGGGBFFGGGGGCEFGGA:+=CFGGGGDEEGDG8EC8EF@ECEE58EEGGCDFGGGG68+9CCD9++A:>81**/::7=0*;CD*/8CF?E>6DEE*7DFFD*(44
@M00200:205:000000000-AKKM3:1:1101:6445:5629 1:N:0:1
ATTGGGTATAAAGGGCGCGTAGGCGGCCTTGTCAGTCAGACGTGAAATCCCCAGGCTTAACTTGGGAACTGCGTCTGATACTACAAGGCTGGAGTTCGGGAGAGGGATGTGGAATTCCAGGTGTAGCGGTGAAATGCGTAGATATCTGGAGGAACACCGGTGGCGAAGGCGGCATCCTGGACCGAAACTGACGCTGAGGCGCGAAAGCCAGGGGAGCAAACGGGATTAGATACCCGCGTAAGA
+
GGGGGGGGGGGGGGGGGGGGGGGGGGGGGGGGGFGGGGGGGGGGGGGGGGGGGGGGGGGGGGGGGGGGGGGGGGGGGGGGGGGGGGGGGGGGGGFGGGGGEGGGGGGFEGGGGGGGGGGGGGGGGGGGGGGGGGGGGGGGGGGGGGGGGFGGDFGGGGEGGGGGGGGDCFGGGGGGGFGGGGGGGGGGGGGGGDGGGFGFGGGG5?CFGGGGGGFD:F*@<DCGFGG<??>7+<CC@EFGG:<
@M00200:205:000000000-AKKM3:1:1101:16917:5634 1:N:0:1
ACTGGGCTTAAAGCGTGCGTAGACGGTTATTTAAGTCGGGTGTGAAAGCCCCGGGCTCAACCTGGGAATTGCATTCGAGACTGAATAGCTAGGGTACGGTAGAGGGAAGTGGAATTTCCGGTGTAGCGGTGAAATGCGTAGATATCGGAAGGAACATCAGTGGCGAAAGCGACTTCCTGGACCAGTACCGACGTTCAGGCACGAAAGCGTGGGGAGCAAACAGGATTAGATACCCGTGTAAGCT
+
GGGGGGGGGGGGGGGGGGGGGGGGGGGGGGGGGGGGGGGGGGGGGGGGGGGGGGGGGGGGGGGGGGGGGGGGGGGGGGGGGGGGGGGGGGGGGGGGGGGGGGGGGGGGGGGGGGGGGGGGGGGGGGGGGGGGGGGGGGGGEGGGGGGGGEGGGGGGGGGGGGFGGGGDGGGGGGGGGGGGGGGGGGGGGDEDCGGFGG7FFC5EEGDGGG>CBEFDFGG65*89?FG2=@47CCF375<CFA2)
@M00200:205:000000000-AKKM3:1:1101:25069:5642 1:N:0:1
ACTGGGTATAAAGGGCGTGTAGGCGGTCAAGTAAGTGGAATGTGAAATGCCCCGGCTCACCCGGGGACCTGCATCCCAAACTGCTTGGCTTGAGTATGGGAGAGGATGAGGGAATTCCTGGTGTAGCGGTGAAATGCGTAGATATCAGGAGGAACACCGGTGGCGAAGGCGCTCATCTGGCCCAATACTGACGCTGAGGCGCGAAAGCTAGGGGAGCAAACGGGATTAGATACCCTAGTA
+
GGGGFGGGGFGGGGGGGGEGGGGGGGGGGGGGGGGGGGGGGGGGGGFGFGEFGGGGGGDGFFFCCGGGGFGGGGGGGGGFFFFGGGDC@GGGGGFFGGGGGEGGGGEFDGF@FGGC?B<?<EFGFGGGGEEG@EFF9FF@=FAFFCGG?@FEDG@FCCFEGGGGDG*F:D<C>CEG9FGG@,;ECGGFF>EG*//13BCCEDGEG*7DF7+:C*73>F8AC<;*4C*,6=AFC<<475BF
@M00200:205:000000000-AKKM3:1:1101:17379:5677 1:N:0:1
ACTGGGTGTAAAGCGCACGCAGGTGGCTGAGTCAGTCGATTGTGAAAGCCCTGGGCTTAACCTGGGAATTGCAGTCGATACTACTCAGCTAGAGTATGGGAGAGGGTAGTGGAATTCCCGGTGTAGCGGTGAAATGCGTAGATATCGGGAGGAACATCAGTGGCGAAGGCGGCTACCTGGCCCAATACTGACACTCAGGTGCGACAGCGTGGGGAGCAAACAGGATTAGATACCCTTGTA
+
GGGGGGGGGGGGGGGGGGGGGGGGEGGGGGGGGGGGGGDGGGGGEGGGGGGGGGGGGGDFGGGGGGFGGFEGGGGGGGGGGGCGGGGGGGGGGGGGGGGGGGEGGGGGGGGGGGGGGGGGGGGGGGGGGGGFGGGFEGGGGGCFGGGGGGGDGGGGGGGGGGGGGGGGGGGGGGGGGGGGGGGGFGGGGGFGGGGGGGGGGGCBEGGGGGGGGDDDDGFGGGGGFGGFFB9:EFGF??B?
@M00200:205:000000000-AKKM3:1:1101:22683:5702 1:N:0:1
ATTGGGTTTAAAGGGTACGTAGGCGGCGCTGTTAGTCGGGTGTGAAAGCCCTCGGCTCAACCGAGGAATTGCGCCCGATACTGCAGTGCTTGAGGGAGACAGAGGTAAGCGGAACTGATGGTGGAGCGGTGAAATGCGTAGATATCCGGAGGAACACCGGTGGCGAAGGCGGCTTCCTGGACCGACACTGACGCTGAGGCGCGAAAGCTAGGGGAGCAAACGGGATTAGATACCCGCGTA
+
GGGGGGGGGGGGGGGGGGGGGGGGGGGGGGGGGGGGGGGGGGGGGGGGGGGGGGGGGGGGGGGGGGGGGGGGGGGGGGGGGGGGGGGGGGGGGGGGGGGGGGGGGGGGGGGGGGGGGGGGGGGGFGGGGGGGGGGGGGGGGGGGGGGGGGGGGGGGGGGGGGGGGGGGGGGGGGGGGGGGGGGGGGGGGGGGGGGGGGGGGGGGGGGGGGGCGGFDEFFFFGGGFGFFFFAGG?FGFDBG
@M00200:205:000000000-AKKM3:1:1101:14991:5711 1:N:0:1
ATTGGGTTTAAAGCGTGTGTAGGCGGATCGTTAAGTGCCTTGTGAAATCCCACGGCTTAACTGTGGAACGGCTGGGCATACTGGCGGTCTTGAGCCATCTAGGGGCGACTGGAACAAACGGTGGAGCGGTGAAATGCGTAGATATCGTTTGGAACGCCAATGGTGAAAACAGGTCGCTGGGGATGAGCTGACGCTGAGACACGAAAGCCAGGGGAGCAAACGGGATTAGATACCCTGGTA
+
GGGGGGGGGGGGGGGGGGGGGGGGGGGGGGGGGGGGGGGGGGGGGGGGGGGGGGGGGGGGGGGGGGGGGGGGGGGGGGGGGGGGGGGGGGGGGGGGGGGGGGGGGGGGGGGGGGGGGGGGGGGGGGGGGGGGGGGGGGGGGGGGGGGGGGGGGGGGGGCFGGGDFGGGGGGDGGGGGGGGGGGGGFGGGDGDCCDGGFGGGGDEGGGGGGGGGG>CBGCFGGCG07CDF=AGCEFFFFFF
@M00200:205:000000000-AKKM3:1:1101:4049:5737 1:N:0:1
ATTGGGTTTAAAGGGTGCGCAGGCGGCCAAGTGTGTGAGGCGTGAAAGCCTGGAGCTTAACTCCAGAATTGCACCTCAAACTACTTGGCTAGAGCATTGGAGAGGGTAGCAGAATTCATGGTGTAGCAGTGAAATGCGTAGATATCATGAGGAATACCAGAGGCGAAGGCGGCTACCTGGACAATTGCTGACGCTCAGGCACGAAAGCGTGGGGAGCACAAGGGATTAGATACCCCCGTA
+
GGGGGGGGGGGGGGGGGGGGGGGGGGGGGGFGGGGGGGGGGGGGGGGGGGGGGGGGGGGGGGGGGGGGGGGGGGGGGFGGGGFGGGGGGGGFGGGGGGGGGGFGGGGGGGGFCFGFGGGGGGGGGGGGFFGGGGGGGDGEGGFGFFGGGDFG8FFGGEFFFGGGGGGGEGE7BEGGCFCGGGGGGGGGGGFCGGGE5BCDGGGG*=<C=ECFGG3DDF*;><5D(95?F8AGCFF7<:5/
@M00200:205:000000000-AKKM3:1:1101:23645:5744 1:N:0:1
ATTGGGTATAAAGCGCGCGCAGGCGGCCGCGTAAGTCGGATGTGAAATCCCACGGCTCAACCGAGGAATTGCATCCGATACTGTGCGGCTAGAGGCAGGTAGGGGCGAGTGGAATTCCCGGTGTAGCGGTGAAATGCGCAGATATCGGGAGGAACACCGGTGGCGAAGGCGGCTCGCTGGGCCTGTCCTGACGCTCAGGCGCGAAAGCTGGGGGAGCGAACGGGATTAGATACCCGTGTA
+
GGGGGGGGGGGGGGGGGGGGGGGGGGGGGGGGGGGGGGGGGGGGGGGGGGGGGGGGGGGGGGGGGGGGDFGGGGGGGGGGGGGGGGGGGGGGGGGGGGGGGGGGGGGGGGGGGGGGGGGGGCGGGGGGGGGGGGGGGGGGG@GGGGGGGDGGGGFCFGFEGGGGGGGDDCEGGGGGGGGGGGGGGGGGGGFGD=9EGCCGGGGEDGDCFFGGGGFGDGEEGGGG0<C?FFFGGGGG)7<*
@M00200:205:000000000-AKKM3:1:1101:8092:5755 1:N:0:1
ACTGGGCGTAAAGGGCGCGTAGGCGGCGCGGGAAGGCGGCGGTGAAAGTCCGGGGCTCAACCCCGGATCGGCCGTGGCGACTCCCGCGCTGGAGCACAGTAGAGGCGGGTGGAATTCCGGGTGTAGCGGTGGAATGCGTAGAGATCCGGAAGAACACCGGTGGCGAAGGCGGCCCGCTGGGCTGTGGCTGACGCTGAGGCGCGACAGCGTGGGGAGCAAACAGGATTAGATACCCGTGTAAGA
+
GGGGGGGGGGGGGGGGGGGGGGGGGGGGGGGGGGGGGGGGGGGGGGGGGGGGGGGGGGGGGGGGGGGGGGGGGGGGGGGGGGGGGGGGGGGGGGGGGGGGGGGGGGGGGECG5CCGFGGGG8>8CCEEG;CECGFFGGCEEEFFCCEFGDG8AGFG6ECEEEE@C8EEGGGE>EGD888CE@CE>@C5:<5CE:551*;7C<ECEGDD/:CEGE)7<CCF*9CF(0:<6BBGCEFCDFFEG4:
@M00200:205:000000000-AKKM3:1:1101:21646:5767 1:N:0:1
ACTGGGTTTAAAGGGCGCGTAGGCGGCCTGATAAGTCGGGGGTGAAATCCTGTGGCTCAACCACAGGGCTGCCTCCGAGACTGTCGGGCTCGAGCACAGTAGAGGCAGGTGGAATTCCCGGTGTAGCGGTGGAATGCGTAGAGATCGGGAAGAACATCGGTGGCGAAGGCGGCCTGCTGGGCTGTTGCTGACGCTGAGGCGCGAAAGCGTGGGGAGCAAACAGGATTAGATACCCCAGTA
+
GGGGGGGGGGGGGGGGGGGGGGGGGGGGGGGGGGGGGGGGGGGGGGGGGGGGGGGGGGGGGGGGGGGGGGGGGGGGGGGGGGGGGGGGGGGGGGGGGGGGGGGGGGGGGGGGGGGGGGGGGGGGGGGGGGGGGGGGGGGGGGGGGGGGGGGGGGGGGGGGF7FGGGGGGGGGGGGGGGGCEFGGGGFGGGGFGGGGGGGGGGGGCEGGG5EGGGFG:58CFGGGFGF?FFFGEFGGFEFG
@M00200:205:000000000-AKKM3:1:1101:7429:5784 1:N:0:1
ATTGGGTTTAAAGCGAGCGCAGGTGGTTTAATAAGTCTGATGTAAAAGGCAGTGGCTCAACCATTGTGTGCATTGGAAACTGTTAGACTTGAGTGCAGTAGAGGAGAGTGGAATTCCATGTGTAGCGGTGAAATGCGTAGATATATGGAGGAACACCGGTGGCGAAAGCGGCTCTCTGGACTGTAACTGACACTGCGGCTCGAAAGCGTGGGTAGCAAACAGGATTAGATACCCTAGTAAGAT
+
FEFDFFBCEGGGGFBFEGECBGGGGGGGGGGGGGGGGGGFEEFFGGGF@FFCFFGGGC9<EFEGDFGGFGFGGGFEGGGFCEFGGGGFFCFACF<CCCFGGFGEFGBCFGFFGFGGGGFCGGGGGGE7B:DE<EFAFGEE@AFGFFABEE=CGFFGGG7C:=D=EGG7,@FG6:>FCCAA::@BAFD:9CAFFC*,4***43*,*?C<8587F+8*:ECGF4*;.@C@=75D7<+*.AC9+)/
@M00200:205:000000000-AKKM3:1:1101:10042:5790 1:N:0:1
ATTGGGTATAAAGGGTGCGCAGGCGGCCATGAAAGTGAGAAGTGAAATCCCAGGGCTTAACCCTGGAATGGCTTTTGAAACTCCATGACTAGAGTACTGGAGAGGTTAGCGGAATTCCAAGTGTAGCAGTGAAATGCGTAGATATTTGGAGGAACACCAATGGCGTAGGCAGCTACCTGGACAGTAACTGACGCTCATGCACGAAAGCGTGGGGATCAAACAGGATTAGATACCCGAGTA
+
FGGGGGG9FGGGGGGGGGGGGGGGGG7CC,FFDFFG,EE,,EGGGGG<FGG@EGGGGGGGGGFDCFGGE,CF8C,F,BEFGG9CFGG<FG9EFGAFCGGGGGGGGGGGGG7CGEFGGE,AFGGGGGGGGGGGGGGGGGGGGGGGGA,,CFGGCG8FGGGDEGFFG:CEGGFGGFG9FGGGFGFGF9@EFGFGDEGGE,DFGF5EEGGGCEGGGG5*:EFGCCGGFFGFFF6DCFG)):8F
@M00200:205:000000000-AKKM3:1:1101:7071:5802 1:N:0:1
ACTGGGTGTAAAGGGCTCGTAGGCGGTTTGTCGCGTCGGGAGTGAAAACTCAGGGCTCAACCCTGAGCGTGCTTCCGATACGGGCAGACTAGAGGTATGCAGGGGAGAACGGAATTCCTGGTGTAGCGGTGGAATGCGCAGATATCAGGAGGAACACCGGTGGCGAAGGCGGTTCTCTGGGCATGACCTGACGCTGAGGAGCGAAAGCATGGGGAGCAAACGGGATTCGATACCCTTGTA
+
GGGGGGGGGGGGGGGGGGGGGGDGGGFGGGFGGGGGGGGGCFGGGGGGGGGGGGFGAFGGGGGGGGGGGGGGGFGGGF>FGGGGGGGGGF<FFFGGGGGGGGGGGGGCFGGGGGGGGGFGFFGGGGGGGGGGGDFGGGGDGGGGFGGGGGGGGDGGGGGGGGGGGGEEGGGGGDEGGF9<CFGGGGFGGGGGGGCEEGGFEGGGEGGG8+<AE>77B5CFF5*9:G*))/6*:CFG5?FC
@M00200:205:000000000-AKKM3:1:1101:26136:5810 1:N:0:1
ATTGGGTTTAAAGGGTGCGTAGGTGGGCTGGTAAGTCAGTGGTGAAATCCCCGAGCTTAACTTGGGAACTGCCATTGATACTATCAGTCTTGAATACCGTGGAGGTCAGCGGAATATGTCATGTAGCGGTGAAATGCTTAGATATGACATAGAACACCGATAGCGAAGGCAGCTTACTACATGTTCATTGACGCTGAGGCACGAAAGCGTGGGGAGCAAACAGGATTAGATACCCTGGTA
+
GGGGGGGGGGGGGGGFGGGGGGGGGGGGDG@FGGGGGGGFGGGGGGGGGDGGCFGGGGGGGGGGGFFFGFGG8A9<FGGGGGGEA@FGGGGGGGGGGGGFFGGGGGGGGGGGGEGGFFAEFGGGGGGGGGDFGGGGGGGGGGGGCFCGFF<CEDGGGDFEGGGCCCEFGGFEEG>;:AEGGCACFGAFCGGGGGGEGGGGGGGGGGGG=5EDEGDGFGGGGGGGFCGEFFFGEFGG=3AF
@M00200:205:000000000-AKKM3:1:1101:19778:5827 1:N:0:1
ACTGGGTGTAAAGGGCGCGTAGGCGGGATGGCAAGTCAGTCGTGAAATCTCTCGGCTCAACCGAGAAACGTCGGCTGATACTGCCGTTCTTGAGGGATGCAGAGGAGACTGGAATTCCCGGTGTAGCGGTGAAATGTGTAGAGATCGGGAGGAACACCGGTGGCGAAGGCGGGTCTCTGGGCATTTCCTGACGCTGAGGCGCGAAAGCGTGGGGAGCAAACGGGATTAGATACCCCAGTA
+
GGGGGGGGGGGGGGGGGGGGGGGGGGGGGGGGGGGGGGGGGGGGGGGGGGGGGGGGGGGGGGGGGGGGGGGGGGGGGGGGGGGGGGGGGGGGGGGGGGGGGGGGFFGGGGGGGGGGGGGGGGGGGGGGGGGGGGGGGGGGGGGGGGGGGGGGGGGGGGGGGGGGGGGGGGGGGGGGGGGGGGGGGGGGGGGGGGDDGGGFEGEGGGGGGGDEEE@GFGFFFGGGFGFFFF<CCCGGFFFG
@M00200:205:000000000-AKKM3:1:1101:27480:5837 1:N:0:1
ATTGGGCATAAAGCGCGTGTAGGCGGCTTTGCAAGTCGGGTGTGAAAGCCCTAAGCTCAACTGAGGAAGTGCGCCCGAAACTGCAGAGCTTGAGTGCCGGAGAGGGTGGCGGAATTCCCCAAGTAGAGGTGAAATTCGTAGATATGGGGAGGAACACCGGTGGCGAAGGCGGCCACCTGGACGGTAACTGACGCTGAGACGCGAAAGCGTGGGGAGCAAACAGGATTAGATAACCTCGTAAGA
+
GGGGFGE6=====CCFG@BCGGGGGGGCGGGCEFFGGGEGEFFBAFFFFEFGDG<A9FGCF9AFGGEDC<CFGGGDGGGGEGGDFFGGGGGGGGGGAFGGGDGGGGFCEGFGFGGGGGCE<BF9F<CCDFFGFGEF9FFFGEGGGFFFEDC7*@DGC:B:CFGG8@EEEGDECCECC8EGF*=*8@5<CF7<E5CED8?FCDEECED*:*2CEC:5:*8CCC8C00:3??9:+<<C5).*90.
@M00200:205:000000000-AKKM3:1:1101:18063:5863 1:N:0:1
ACTGGGTATAAAGGGCTCGTAGGCGGTTTGTCGCGTCGGGAGTGAAAACACTGGGCTTAACTCAGTGCTTGCTTCCGATACGGGCAGACTAGAGGTATGCAGGGGAGAACGGAATTCCTGGTGTAGCGGTGAAATGCGCAGATATCAGGAGGAACACCGGTGGCGAAGGCGGGTCTCTGGGCAATTCCTGACGCTGAGGCGCGAAAGCGTGGGGAGCAAACGGGATTAGATACCCTAGTA
+
GGGGGGGGGGGGGGGGGGGGGGGGGGGGGGGGGGGGGGGGGGGGGGGGGGGGGGGGGGGGGGGGGGGGGGGGGGGGGGGGGGGGGGGGGGGGGGGGGGGGGGGGGGGGGGGGDGGGGGGGGGGGGGGGGGGGGGGGGGGGGEGGGGGGGGGGGGGGGGGGGGGGGFEGGGGGGGGGGGGGGGGGGGGGGGGGDGDGGGGGGGGGGGGGGEGGGGFGFGGGGGGGFGG?FFADEGGGFFFG
@M00200:205:000000000-AKKM3:1:1101:20254:5867 1:N:0:1
ATTGGGCGTAAAGGGCGCGTAGGCGGTCTTGCAAGTCCTGTGTGAAATCCCCCGGCTCAACTGGGGAACTGCACAGGAAACTGCCTGGCTTGAGTTCGGGAGAGGGAAGCGGAATTCCGGGTGTAGCGGTGAAATGCGTTGATATCCAGCGGAACTCCGGTGGCGAAGGCGAGGCGCTGGACCCTTTCTGACGCTGAGGCGCGAAAGCCAGGGGAGCGAACGGGATTAGATACCCGGGTA
+
GGGFGGGGGE;FGGGGGGGGGGGGGGGGGGGGGGGGGGGEFFGGGGGGGGGGGGGGGGGGGGGGGGGGGGGGGGGGFFGGGGGGGGGGGGGGGGGGGGGGFCFGGGGGGGGGDGGGGGGGEGGGGGGGGGGG@FFGGGGGGGGGGGGGGGGGEGGGFGEGFGGC:FEGGGCEGEGGEBC>FEGGGGGGGGGGGG<EDGGGGGGE*:C<@EGGE>BCBE85>CEG?)*57=4:@F8CD>>C
@M00200:205:000000000-AKKM3:1:1101:8178:5875 1:N:0:1
ACTGGGTATAAAGGGTGCGTAGGCGGCGCAGAAAGTAGGGTGTGAAATCCCTCGGCTCAACCGAGGAACTGCGCCCTAAACTACTGTGCTTGAGGAAGATAGAGGTGAGCGGAACTTAGGGTGGAGCGGTGAAATGCGTTGATATCCTAAGGAACACCGGTGGCGAAGGCGGCTCACTGGATCTTTTCTGACGCTGAGGCACGAAAGCTAGGGGAGCGAACGGGATTAGATACCCCCGTA
+
GGGGGGGGGGGGGGGGGGGGGGGGGGGGGGGGGGGGGGGGGGGGGGGGGGGGGGGGGGGGGGGGGGGGGGGGGGGGGGGGGGGGGGGGGGGGGGGGGGGGGGGGGGGGGGGGGGGGGGGGGFFGGGGGGGGGGGGGGGGGGGGGGGFGGGGGFGGGGGGGGGGGGGGGGGGGGGGGGGGGGG8EGGGGGGGGDGDDGGGGGGGGGEDFGGGGGGFDDEEEGDGD?CFFFFFGGEGG3BDC
@M00200:205:000000000-AKKM3:1:1101:6482:5893 1:N:0:1
ACTGGGTATAAAGCGTGTGTAGGCGGATCGTTAAGTACCTTGTGAAATCCCCCGGCTCAACTGGGGAACTGCAAGGGATACAGCAGGGCTTGAGTTCGGGAGAGGGAAGCGGAATTCCGGGTGTAGCGGTGAAATGCGTAGATATCCGGAGGAACACCGGTGGCGAAGGCGGCTTCCTGGACCGATACTGACGCTGAGGCGCGAAAGCTAGGGGAGCAAACGGGATTAGATACCCTGGTAAGCT
+
GGGGGGGGGACFGGGGGGGGFGGGGGGGGGGGGGGGGGGGGGGGGGGFGGEGGGGGGGGGGGGGGGGGGGGGGGFFGGGGGGGGGGGGGGGGFFGGGGGGDG=FGEGGGGGGCGGGGGGGCGGGGGGGGGG<<FGGGCG8CEGGGGG7FCEEBBG8FFCDGEGGGGEGEGEGGGGFGGFGGGGGG5CEG>EG8E<58EFGGDD?CGG<FCG68*7C>FD@FCE31DGB=/:FGGG=@:;<FF).
@M00200:205:000000000-AKKM3:1:1101:4951:5895 1:N:0:1
ATTGGGTGTAAAGGGCGCGTAGGCGGCCTGCTAAGTCGAACGTGAAATCCCTGGGCTCAACCCAGGAACTGCGTCCGATACTGGTTGGCTTGAATCCGGGAGAGGGATGCGGAATTCCAGGTGTAGCGGTGAAATGCGTAGATATCTGGAGGAACACCGGTGGCGAAGGCGGCATCCTGGACCGGCATTGACGCTGAGGCGCGAAAGCCAGGGGAGCAAACGGGATTAGATACCCTAGTA
+
GGGGGGGGGGGGGGGGGGGGGGGGGGGGGGGGGGGGGGGGGGGGGGGGGGGGGGGGGGGGGGGGGGGGGGGGGGGGGGGEGGGGGGGGGGGGGGGGGGGGGGGGGGGGGGGGGGGGGGGGGGGGGGGGGGGGGGGGGGGGGGDGGGGFFGGGGGGGGGGGGGGGGGCGGGGGGGGGG9FGGGGGGGEGFCGGGGCEGGGDEGGGGGGGGGGGGGFGFGGGGDGG6DF?FFFGGGGFFF6E
@M00200:205:000000000-AKKM3:1:1101:25849:5910 1:N:0:1
ATTGGGCATAAAGGGCTCGTAGGCGGCCAACTAAGTCAGACGTGAAATCCCCAGGCTCAACCTGGGAACTGCGTCTGATACTGGATGGCTTGAATTCGGGAGAGGGATGCAGAATTCCAGGTGTAGCGGTGAAATGCGTAGATATCTGGAGGAATACCGGTGGCGAAGGCGGCATCCTGGACCGACATTGACGCTGATGAGCGAAAGCTAGGGGAGCAAACGGGATTAGATACCCTCGTA
+
GGGGGGGGGGGGGGGGGGGGGGGGGGGGGGGGGGGGGGGGGGGGGGGGGGGGGGGGGGGGGGGGGGGGGFGGGGGGGGGGGGGGFGGGGGGGGGGGGGGG:FG@GGGGGGGGGGCGGFGGFAFGFGGGGGGGGGGGGGGEC@FGGGGGGGGGGGFFGGGGGGGGGGGGGGGGG>EFGGGGGGFEDE85AFGFGG:CEGGFGCGGGGGG7+<CFEEGFGGGGG556D*8?@ADC?C*>DFG
@M00200:205:000000000-AKKM3:1:1101:8884:5925 1:N:0:1
ACTGGGCTTAAAGCGAGCGCAGGTGGTTTAATAAGTCTGATGTAAAAGGCAGTGGCTCAACCATTGTGTGCATTGGAAACTGTTAGACTTGAGTGCAGTAGAGGAGAGTGGAATTCCATGTGTAGCGGTGAAATGCGTAGATATATGGAGGAACACCGGTGGCGAAAGCGGCTCTCTGGACTGTAACTGACACTGAGGCTCGAAAGCGTGGGTAGCAAACAGGATTAGATACCCCCGTA
+
GGGGGGGGGGGGGGGEGGGGEEGEFGGGGGGGGGGGGGGGGGGGGGGGGGGGGGGGGGGGGGGGGGGGGGGGGG@FGGFGGGGGGFGGGGGGGGGGGGGGGGGGFFDGGGGGFGGGGGGGGGGGGGGGCGGGFFGGGGGDCEFFFAEGGGECFGFFEFGGGGGGGGGE=EFGDECGGGG=:C@99DCEGGGF8FFGF*=59@CGE:DGG5CCFGEFFFFGDF@<3:C3+8<:CFGD8>D
@M00200:205:000000000-AKKM3:1:1101:11763:5927 1:N:0:1
ACTGGGCTTAAAGGGTGCGTAGGCGGCCGAGTAAGTCAGGAGTGAAAGTTTGCGGCTCAACCGTAAAATTGCTTTTGATACTGCTCAGCTAGAATTAGGATGAGGTCAGCGGAATGTGGCATGTAGCGGTGAAATGCATAGATATGCCATAGAACACCAATTGCGAAGGCAGCTGGCTAGACCTGGATTGACGCTGAGGCACGAAAGCGTGGGGATCGAACAGGATTAGATACCCGTGTAAGA
+
GGGGGFGGFEGGGGGGGGGGEGGGGGGGGGGGGGGGGGGGGGGGGGFGGGGGGGGGGGGGGGGGGGGGGGGGGGGGGGGGGGFGFFCFGGGGGGGGGFGFFGGGGGGGGGGGGGGDFDFGCGGGGCGGGGGFGGGGGGGGGG9FFGGGGGGFGGFGFGGGG9CGG<EEGGG@E:DFGGGGGFGFGGCFE?CCEDGGGGGGGGGGCCDGEGGEGE:D35CFGGFF4>D<@?4C:::57@FFG54
@M00200:205:000000000-AKKM3:1:1101:9204:5935 1:N:0:1
ATTGGGTTTAAAGCGCACGTAGGCGGCATCGCAAGTGTCCGGTGAAATCCCACGGCTCACCCGTGGAACTGCCTGGCAGACTGCGATGCTCGAGTGTGGTAGGGGAGAGCGGAACTCCTGGTGGAGCGGTGAAATGCGTAGATATCAGGAGGAACACCGGTGGCGAAGGCGGCTCTCTGGTCCACAACTGACGCTGAGGTGCGAAAGCTAGGGGAGCAAACGGGATTAGATACCCCCGTA
+
GGGGGGGGGGGGGGGGDGGGCGGGGGGFGGGGGGGGGGGGGGGGGGGGGGGGGGGGGGGGGGGGGGGGGGGGGGGGGGGGGGGGGGGGGGGGCGGGGGGFGGGGGGGGGGGGGGGGGGGCCDGGGGGGGGGGGGGGGGGGGGGFGGGGGGGGGGGGGGGGGGGGGGGGGGGGGGEGGGGGGGGGGGGGGGGGGGDEGGGGGFGG?EDGFGFFFGFD>CFGGCEGFGGDFFAGGGGGFFFG
@M00200:205:000000000-AKKM3:1:1101:4922:5948 1:N:0:1
ACTGGGCATAAAGGGAGCGTAGGCGGATAGTTTAGTCAGAGGTGAAAGCCCAGGGCTCAACCTCGAGACGCCACTCGATACTGCCATGACTGGAGTCCGGTAGAGGAGTGCGGAATTCCTGGTGTAGCGGTGAAATGCGCAGATATCAGGAGGAACACCAACGGCGAAGGCAGCACTCTGGGCCGGTACTGACGCTGAGGAGCGAAAGCGTGGGGAGCAAACAGGATTAGATACCCTCGTA
+
GGGGGGGEFGGGGGGGGGGGGGGFGGGGEFGGGGGGGGGGGGGGGGGGGGGGGGGGGGGFFGFGGGEGGGGGGGGGGGGGGGGGGGGFGGGGFDFGGGGGDGGGGGGGGGGGGDGGFGGGGGGGGGGGGGGGGGGGG9FDGGDFFGFGGGGDEEGFFGGFFGEDDFEGGGGGGDF@EEGGFFF*BEGEEFEFGEGEGEFGCDFEGE)9FEEGGGFGFGG*><@C?GGB??<FE:<C*)0:5
@M00200:205:000000000-AKKM3:1:1101:6819:5964 1:N:0:1
ATTGGGTTTAAAGCGCGTGTAGGCGGCATTGTAAGTCGGGTGTGAAATCCCTCGGCCTAACCGAGGAATTGCGCTCGAAACTACTTTGCTTGAGGATCAGAGGGGAGCCTGGAATTCCTGGTGGAGCGGTGAAATGCGTTGATATCAGGAGGAACACCGGCGGCGAAGGCGAGGCTCTGGCTGATTTCTGACGCTGAGACGCGAAAGCTAGGGGAGCAAACGGGATTAGATACCCTAGA
+
GGGGGGGGGGGGGGGGGGGGGGGGGGGGGGGGGGGGGGGGGGGGGGGGGGGGGGGGGGGGGGGGGGGGGGGGGGGGGGGGGGGGGGGGGGGGGGGGGGGGGGGGDGGGGGGGGGGGGGGGGGGGGGGGGGGGGGGGGGGGGGGGGGGGGGGGGGGGGGGGGGGGGGGGGGGGGGGGGGGGGGGGGDFGGC7CGGGGGFGFGGDG5EGGGGGGGG>DDGGGGG*>6<74?FACEEGFFFF
@M00200:205:000000000-AKKM3:1:1101:18384:5988 1:N:0:1
ACTGGGTATAAAGCGCGCGCAGGCGGCCTCGCAAGTCGGATGTGAAAGCTCCTGGCTCAACTGGGAGAGGCCATCCGAAACTGCGGGGCTTGAAGGTCGGAGAGGGGAGTGGAATTCCCGGTGTAGCGGTAAAATGCGTAGATACCGGGAGGAACACCAGTGGCGAAAGCGGCTCCCTGGCCGACCCTTGACGCTCAGGCGCGAAAGCTAGGGGAGCGACCGGGATTAGATACCCGAGTA
+
GGGGGGGGGGGGGGGGGGGGGGGGGGGGGGGGGGGGGGGGGGGGGGGGGGGGGGGGGGGGGGGGGGGGGGGGGGGGGGGGGGGGGGGGGGGGGGGGGGGGGGDCGGGGGGGGGGGGGGGGGGGGGGGGGGDGGGGGGGGGGGGGGGGGGGGGGGGGGGGGGGGGGGGGGGGGGGGGGGFGGGGGGGGGGFCGGGGGGGGGGGGGGGDFGGFGGGFGFGGGGGGGFGGFFFBGGFFGFDFG
@M00200:205:000000000-AKKM3:1:1101:15630:5993 1:N:0:1
ATTGGGTTTAAAGGGTGTGTAGGCGGTTGTGTTAGTCTGCAGTCAAATCTCCCGGCTTAACCGGGAATCCGCTGCGGAAACGGCACATCTAGAGGATGCGAGGGGTCTGTAGAACTCATGGAGTAGGGGTGAAATCCGTTGATATCATGGGGAATACCAAAAGCGAAGGCAGCAGACCGGCGCACTCCTGACGCTGAAACACGAAAGCGTGGGTAGCGAATGGGATTAGATACCCCTGTA
+
GGGGGGGGGGGGGGGGGGGGGGGGGGGGGGGGGGGGGGGGGGGGEGEFGGGGGGGGGGGGFGGGGGGGGGGGGGGGGGGGGGGGGGGGGGGFFGGGGGGGEGGGGGGFGGGGGGGGGGGGGGGGGGGGGGGGGGGGGGGGGGGGGGGGGGCGGGCCFGGGGGG8CF8CCFFEEGGGGGGGGGGGGGGGGGGCGGGGGGGGGGEGGECFEGGCGE=DFGGGGGGGFGF2=FFFFFFF>FFG
@M00200:205:000000000-AKKM3:1:1101:5844:5998 1:N:0:1
ATTGGGCATAAAGCGTGCGCAGGCGGTTTGTTAAGCCAGATGTGAAAGCCCCGGGCTCAACCTGGGAACTGCGTTTGGTACTGGCAAGCTAGAGTACGGCAGAGGGGGGTGGAATTCCACGTGTAGCAGTGAAATGCGTAGAGATGTGGAGGAACACCGATGGCGAAGGCAGCCCCCTGGGCCGATACTGACGCTCAGGCACGAAAGCGTGGGGAGCAAACAGGATTAGATACCCCAGTA
+
GGGGGGGGGGGGGGGEGGGGGGGEGGGGGGGGGGGGGGGGGGGGGGGGGGGGGGGGGGGFGGDGGGGFGFGGGFCEGGGGGGGFFGGGGGGGGGGGGGGGGGGGGGGGGGGEGGGGGGGGGGGGGGGGGGDCFGFGGGGGGGDGFFGGFGC5>CCFGGGGEGGG8?EGGGGCG;E>EGGG>EGGC*:CGGFG==7ECG?FGGGGGGCGGDCEGDBGEF*<DFG:?C:>=B97+<:F>5<:
@M00200:205:000000000-AKKM3:1:1101:21025:6005 1:N:0:1
ATTGGGTATAAAGGGCGTGCAGGTGGTTCGGTAAGCTTGGCGTGAAAGCCCCCGGCCCAACCGGGGAGGGTCGTCGAGGACTGTCGGACTTGAGGGGCGCAGGGGTCGGTGGAATTCCGGGTGTAGTGGTGAAATGCGTAGAGATCCGGAGGAACACCAGTGGCGAAGGCGGCCGACTGGGCGCACCCTGACACTGAGACGCGAAGGCGTGGGGAGCGAACGGGATTAGATACCCCCGTA
+
FGGGGGGGGGGGGGGGGGGGGGGGGGGGGGGGGGGGGGGGGGGGGGGGGGGGGGGGGGGGGGGGGGGGGGGGGGGGGGGGGGGGGGGGGGGGGGGGGGGGGGGGGGGGGGGGGGGGGGGGGGGGFGGFGGGGGGGGGGGGGGGGGGGGGGGGGGGGGGGGGGGGGGGGGGGGGGGCEGGGGGGGGGGGGGCGGGGGG?+<CGGGDGGFE=EGGGEGBEGEDDGDBCG>?@BFCCGGFFFE
@M00200:205:000000000-AKKM3:1:1101:6924:6009 1:N:0:1
ATTGGGTTTAAAGGGCGCGTAGGCGGTGAAGTCAGTCGGATGTGAAAGCCCCGGGCTCAACCTGGGAACTGCATCCGATACTGCTTCGCTAGAGTATGGTAGAGGGAAGCGGAATTCCGGGTGTAGCGGTGAAATGCGTAGATATCCGGAGGAACACCAGTGGCGAAGGCGGCTTCCTGGACCAATACTGACGCTGAGGCGCGAAAGCGTGGGGATCAAACAGGATTAGATACCCGAGTA
+
GGGGGGGGGCGGGGGGGGGGGGGGGGGGGGGGGGGGGGGGGGGGGGGFGGGGGGGGGGGGGGGGGGGGGGGGGGGGGGGGGGGGGGGGGGGGGGGGGGGGGGCFFGGGCFDGGGGGGGGGGGGGGGGGGGGGGGGGGGGGGGGGGGGGGGGGGGGGGEGGGGGGGGGGEGGGGGGGGGGFGGGGFGGGGGGFGGGGGGGGGGGGGECFGGGGGGFGFGF9FGGGFGGFFFAGGECD:@>F
@M00200:205:000000000-AKKM3:1:1101:10985:6017 1:N:0:1
ATTGGGTATAAAGGGTGCGTAGGCGGGCAGGTAAGTCAGTGGTGAAATCCCCGAGCTTAACTCGGGAACTGCCATTGATACTATTTGTCTTGAATACCGTGGAGGTGAGCGGAATATGTTATGTAGCGGTGAAATGCTTAGATATGACATAGAACACCCATTGCGAAGGCAGCTCACTACGCGGTCATTGACGCTGAGGCACGAAAGCGTGGGGATCAAACAGGATTAGATACCCCTGTA
+
GGGGGGGGGGGGGGDGGGGGGGGGGGGGGGGGGGGFGGDGFCFGCFGGGGGFGGEGDGGGGGGGEGGGGGGGGGGGGGGGGGGGGGGGGGGGGGGGGGGGGGDFGFFGFFG+>FGGGGGGFEEDFFAFGGGGGGFGFAFFGFGGFGFFFDCFFGGGGFEFGFGGGGGCGGGEG?EGFFGGGGGCCEEF9DGGGGGGC88FEFGGGGCFGGDGDEFGFGCDC<EGBGGDF?DFC:CC:F:+
@M00200:205:000000000-AKKM3:1:1101:20227:6020 1:N:0:1
ACTGGGTTTAAAGGGCGTGTAGGCGGTCTGCTAAGTCATGTGTGAAATCCCTCGGCTTAACCGAGGAACGACGCATGAAACTGGCAAGCTAGAGTACCAAAGAGGGGGGTGGAATTCCCGGTGTAGCGGTGAAATGCGTAGATATCGGGAGGAACACCGGTGGCGAAGGCGGCCCCCTGGTTGGATACTGACGCTGAGACGCGAAAGCGTGGGGAGCAAACAGGATTAGATACCCAAGTA
+
GGGGGGGGGGGGGGGGGGGGGGGGGGGGGGGGGGGGGGGGGGGGGGGGGGGGGGGGGGGGGGGGGGGGGG7FCCFGGGGGGGGGGGGGGGGGGGGGGGGF?FGGGGGEEGGGGGGGGGGGGGGGGGGGGGGGGGGGGGGGEGGGGGGGEDGGGGGGGGGGGGGGGGGGGGGGDGGGGGGFEGGGFGFGGGGGGGGGGGGGGGGGGDDFG5EGGGFGFG6CCCEGFGGFFFFGGFG*8@FG
@M00200:205:000000000-AKKM3:1:1101:7160:6021 1:N:0:1
ATTGGGTGTAAAGCGCACGTAGGCGGACTTTTAAGTCAGGGGTGAAATCCCGGGGCTCAACCTCGGAATTGCCTTTGATACTGGGTGTCTTGAGTATGAGAGAGGTGTGTGGAACTCCGAGTGTAGAGGTGAAATTCGTAGATATTCGGAAGAACACCAGTGGCGAAGGCGACACACTGGCTCATTACTGACGCTGAGGCTCGAAAGCGTGGGGAGCAAACAGGATTAGATACCCCCGTA
+
EGGGGGGGGGGGGGGGGGGGGGGGGGDGGGGGGGGGGGGGGEGGGGGGGGGGGGGGGGFGGFGGGGGGGGGGGGGFGGGGGGGFGGGGGGGGGGGGGGAFGGGGGGGGGGGGGGFGGGGGGGGGGGDGGGGGGGGGGGGGGGGGG,CFCGGGGGGGGGEFGGGGGGGGGGGGGG>FEGGDFFFFGGCCFGGGGDD7CF5:5>EGGGGCEEEGGGE3>F*8DFFC6FGFFFFFGGGDDFFC
@M00200:205:000000000-AKKM3:1:1101:16283:6024 1:N:0:1
ACTGGGCTTAAAGCGAGCGCAGGTGGTTTAATAAGTCTGATGTAAAAGGCAGTGGCTCAACCATTGTGTGCATTGGAAACTGTTAGACTTGAGTGCAGTAGAGGAGAGTGGAATTCCATGTGTAGCGGTGAAATGCGTAGATATATGGAGGAACACCGGTGGCGAAAGCGGCTCTCTGGACTGTAACTGACACTGAGGCTCGAAAGCGTGGGTAGCAACCAGGATTAGATACCCCCGTA
+
GGGGGGGGGGGGGGGGGGGGGGGGGGGGGGGGGGGGGGGFGGG<EGGGGGGGGGGGGGGGGGGGGGGGGGGGGGGGGGGGGGGGGGGGGGGGGGGGGGGGFAFGFFGGFGDGGGGGGGGGGGGGDGGEEGGGGGGGGG7EGGGGGGGDG?FFGGGGGGGGGGGGGGCGGCGGGGGGGGGCGCCGAFGGGGGGGGD9AF>FGGDGGGGGEG7FEG5CFG*=DDCF8CFEFFEF7FEGDEE
@M00200:205:000000000-AKKM3:1:1101:20483:6035 1:N:0:1
ATTGGGTATAAAGGGCGCGTAGGCGGCCTGCTAAGTCGAACGTGAAATCCCCGGGCTCAACCCGGGAACTGCGTTCGATACTGGTTGGCTTGAATTCGGGAGAGGGATGCGGAATTCCAGGTGTAGCGGTGAAATGCGTAGATATCTGGAGGAACACCGGTGGCGAAGGCGGCATCCTGGACCGGCATTGACGCTGAGGCGCGAAAGCCAGGGGAGCAAACGGGATTAGATACCCCAGTA
+
FGGGGGGGGGEAEGGGGGGGGGGGGGGGGGGGGGGGGGGGGGGFFFGGGGGGGGGGGGGGGGGGGGGGGGGGGGGGGGGFGGGGGGGGGGGGGGGAFGFG7FGGGGGGGGGGGDFGGGGGDDFGGCFFGGGGFGCGGGGGGGGGGGGFFGGGDGGGGGFFGEGGGDCGGGGGGGGGGGGCGGGGGG5=CGFGEGGGGGGF5DCG>837FFFFDCBGE58+9DCGBC4?F64>CCFGDFF7
@M00200:205:000000000-AKKM3:1:1101:13256:6060 1:N:0:1
ATTGGGTTTAAAGGGCTAGTAGGCGGCTTAGCAAGTCGGGTGTGAAAACTTCAGGCTCAACCTGGAGCGGCCATCCGATACTGCTATGGCTTGAGTCCGGTAGGGGACCACGGAATTCCTGGTGTAGCGGTGAAATGCGCAGATATCAGGAGGAACACCGATGGCGAAGGCAGTGGTCTGGGCCGGAACTGACGCTGAATAGCGAAAGCGTGGGTAGCGAACAGGATTAGATACCCCTGTA
+
GGGGGGGGGGGGGGGGGGGGGGGGGGGGGGGGGGGGGGGGGGGGGGGGGGGGGGGGGGGGGGGGGGGGGGGGGGGGGGGFFGFGGGGGGGGGGGGGGGGGGGGGGGGGGGGGGGGGGGGGGGGGGGGGGGGGGGGGGGGGGGDGGGGGGGGGGGGGGGGGGGGGGGGGGGGGGGGGGGGGGFGGGGDEGGGGGGGDGGGGGGGGEGDGGEGEGGFGFGGGGGEGFGGA@?:DFGGGFFFGF
@M00200:205:000000000-AKKM3:1:1101:8687:6073 1:N:0:1
ACTGGGCGTAAAGGGCGCGTAGGTGGCCACCATAAGGCCGCGGTGAAAGTCTGGAGCTCAACTCCAGATCGGCCGCGGCGACTGTGGGGCTGGGGTACCGTAGACGCAGATGGAATTCCGGGTGTAGCGGTGGAATGCGTAGAGATCCGGAAGAACACCAGTGGCGAAGGCGGTCTGCTGGGCGGTGGGACCGAAAGGTCCCTTCAACCGACACTGAGGCGCGACAGCGTGGGGAGCAAAAAGG
+
GGGGGGGGGGGGGGGGGGGGGGGGGGGGGGGGGGGFGGGGGGGGGGGGGGGGGGGGGGGGGGGGGGGGGGGGGGGGGGGGGGDGGFGGGGGGGGGGGGGGGFGGGGGGGGGGGGGGGGGGGGGEGGGGGGGGGGGGGGGGGG:97>FGGGGGGCFGGGGGGFGGGGGEECFGGGGEGGCEFEGGGGGCEGGEGG<:CFFG?GFC6EFF*/?88C@GFGGGDDEDB9C(85<GGG53)85?*(41
@M00200:205:000000000-AKKM3:1:1101:5912:6084 1:N:0:1
ACTGGGTTTAAAGCGCGCGTAGGCGGCTTTTCAAGTCGATTGTGAAATCCCCGGGCTTAACCTGGGAACTGCAGTCGAGACTGTCTAGCTAGAGTATGGGAGAGGGAAGTGGAATTTCAGGTGTAGCGGTGAAATGCGTAGATATCTGAAGGAACACCGGTGGCGAAGGCGGCATCCTGGACCGACACTGACGCTGAGGCGCGAAAGCTAGGGGAGCAAACGGGATTAGATACCCTTGTA
+
GGGGGGGGGGGGGGGGGGGGGGGGGGGGGGGGGGGGGGGGGGGGGGGGGGGGGGGGGGGGGGGGGGGGGGGGGGGGGGGGGGGGFGGGGGGGGGGGGGGGGGGGGGGGGGGGGGGGGGGGGGGGGGGGGGGGGGGGGGGGEDGGGGGGFEGGCFGGGGGGEGGGGGGGGGGGDGGGGGGGGGGGGGGGGGGGGGGGGGGGGGGGGCDF?FGGGGF:B=GGG*;D:DG<FF2CGGG=?FBG
@M00200:205:000000000-AKKM3:1:1101:6253:6095 1:N:0:1
ATTGGGCGTAAAGGGCGCGTAGGCGGCTCGATAAGGCTCGCGTGAAAGTCCGGGGCTCAACCCCGGATCGGCGTGGGCGACTGTTGGGCTGGAGCACGGTAGGGGCAGACGGAATTCCGGGTGTAGCGGTGGAATGCGTAGAGATCCGGAAGAACACCGGTGGCGAAGGCGGTCTGCTGGGCCGGAAGGGGGCAGAGCAATCTGTCCCCGTGCTGACGCTGAGGCGCGACAGCGTGGGGAGCA
+
GGGGGGGGGGGFGGGGEGGGGGGGCFGGGGGGGGGGGGGGGGGGGGGGGGGGGGGGGGGGGGCEGGGGGGGGGGGGGGGCCBFGGFFGGFFEFFGGGEGGGEGGGGFDGGEGGGGGCDFGGCEBBAECCGGGGGGDFGGE7FGGGFGEGGGGGGGGGGCEGGGGDGDGGGCEGGGDGFGGGGG5C*?C=7CEGGDCFGGGGGGGGG<CGGGD5EFG?CE55)AC?GG>DB6<C5C7>;E*>;:
@M00200:205:000000000-AKKM3:1:1101:22509:6100 1:N:0:1
ATTGGGTTTAAAGGGCTCGTAGGCGGCCAACTAAGTCAGACGTGAAATCCCTCGGCTTAACCGGGGAACTGCGTCTGATACTGGATGGCTTGAGTTTGGGAGAGGGATGCGGAATTCCAGGTGTAGCGGTGAAATGCGTAGATATCTGGAGGAACACCGGTGGCGAAGGCGGCATCCTGGACCAACACTGACGCTGAGGAGCGAAAGCCAGGGGAGCAAACGGGATTAGATACCCCAGTA
+
GGGGGGGGGGGGGGGGGGGGGGGGGGGGGGGGGGGGGGGGGGGGGGGGGGGGGGGGGGGGGGGGGGGGGGGGGGGGGGGGGGGGGGGGGGGGGGFGGGGGCEGEGGGGGGGGGGGGGGGGGGGGGGGGGGEGGGGGGGGGGGGGGGGGGGGGGGGGGGGDGGGGGGGGGGGGGGGGGGGGGGGGGGGGGGGGEEGGGGGGGGGGGGGGGGFCECBGEGEEGGCC:DC74=>GGGFD@39E
@M00200:205:000000000-AKKM3:1:1101:16656:6109 1:N:0:1
ATTGGGTTTAAAGCGCGTGCAGGTGGCTTGGTAAGTTAGGCGTGAAATCTCCCGGCTCAACTGGGAGAGGTCGTCTAATACTACCGGGCTAGAGAGCAGAAGAGGAAGATGGAATTCCCGGTGTAGTGGTGAAATGCGTAGATATCGGGAGGAACACCAGTGGCGAAGGCGATCTTCTGGTCTGTTTCTGACACTCAGACGCGACAGCTAGGGTAGTAAACGGGATTAGATACCCCTGTA
+
GGGGGGGGGGGGGGGDGGEGGGGGGGGGGGGGGGGGGGGGGGGGGGGGGGGGGGGGGGGGGGFGGGGGGGGGGGGGGGGGGGGGGGGGGG<FGGGGFGGGGGGFGGGGFDFGFGGGG9AFGGGFGGGFGGGGGGGGGGGGGGGGGGGGGGGGGGGGGGGGGGGGGGGGGGGEDFECGGGGGGFGGGGGGGCFGGGGGGGGGGGGGGGGGGFGG8=5=CGGGGGG<DCBFFF7CFGGFFFF
@M00200:205:000000000-AKKM3:1:1101:16203:6110 1:N:0:1
ATTGGGTGTAAAGGGCTCGTAGGCGGCCAACTAAGTCAGACGTGAAATCCCTCGGCTTAACCGGGGAACTGCGTCTGATACTGGATGGCTTGAGTTTGGGAGAGGGATGCGGATTTCCAGGTGTAGCGGTGAAATGCGTAGATATCTGGAGGACCACCGGTGGCGAAGGCGGCATCCTGGCCCAACCCTGACGCTGAGGAGCGAAAGCCAGGGGAGCAAACGGGATTAGCTACCCTAGTA
+
FGGGGA@CCCGGGGDD6@6@F@;EFGD@F<FGGFEE<E6<E@FCEGFGG@F<CB,,F7C,EE:CGDG7<<=FGG@7DGC,,<E8:E,?,EF@:?C<FD74<+8B::BF:EFCG+C<8A<FCD<FF<CC+B@FG9@BD><CF+8=,,7@<FG@:*@8FCCEFE:D8FGE:FG@E5@FGEGG*B8B*:*/CF*9*//:?F*<7<CEG85DFFFG5/73;FG6<DE33>92*)6:EGGC7)*<
@M00200:205:000000000-AKKM3:1:1101:20117:6114 1:N:0:1
ATTGGGTTTAAAGGGCGCGTAGGTGGCTTGGCAAGCGTGTGGTGAAAGCCCGGGGCTCAACCCCGGGTCTGCCGTGCGAACTGCTATGGCTTGAGCACTGTAGAGGCAGGTAGAATTCCGGGTGTAGCGGTGGAATGCGTAGAGATCCGGAAGAATACCGGTGGCGAAGGCGGCCTGCTGGGCAGTGGCTGACACTGAGGCGCGACAGCGTGGGGAGCAAACAGGATTAGATACCCCTGTA
+
GGGGGGGGGGGGGGGGGGGGGGGGGGGGGGGGGGGGGGGGGGGGGGGGGGGGGGGGGGGGGGGGGGGGGGGGGGGGGGGGGGGGGGGGGGGGGGGGGGGGGGGGGGGGGGGGGGGGGGGGGGGGGFGGGGGGGGGGGGGGGGGGGGGGGGGGGFG9FBFGGGGGGGGGGGGGGGGGGGFGGGGFEGGGGGGGGGGFGGGGGGGGGGGGGGGGGGFGFGGGF455:C94??AGGCFGFF@AC
@M00200:205:000000000-AKKM3:1:1101:17215:6153 1:N:0:1
ACTGGGTTTAAAGAGCGCGTAGGCGGTCTGTTAAGTGAGAAGTGAAATCTCCAGGGCTCAACCCGGAAACTGCTTTTCATACTGGCAGACTGGAGGGATGCAGAGGTGAGTGGAATTCCTGGTGTACCGGTGAAATGGGTAGATATCAGGAGGAACACCCGTGGCGAAGGCGGCTCACTGGGCATCACCTGACGCTGAGGCGCGAAAGTGTGGGTAGCAAACAGGATTAGATACCCCAGTA
+
GGGGGGGGGGGGGGGGGGGGDGGGGGGGGGGGGFGGGGGGGGGGGGGGGGGGGGGGGGGGGGGGGGGGGGGGGGGGGGGGDGGGGGGGGGGGGGGGGGGGGGGGGGGGGGGGGGGFGGGGFGGGGGGGGGGGFGGGGGGGFEGGDFGGGGGGD+BD8FCGDFEGGGGDGGGGGGGGGGGFEGGGGG:FFFFFFEGGGECGGGGGEG5DFGGGGGEFDGF7CFGF?GG2?=>GGGGGFBFE7
@M00200:205:000000000-AKKM3:1:1101:14207:6161 1:N:0:1
ACTGGGCATAAAGGGCGTGTAGGCGGGATGGCAAGTCGGTCGTGAAATCCTTCGGCCCAACCGAAGAAGTGCGTCCGATACTGCTGTCCTTGAGGGTTGGAGAGGAGACTGGAATTCCCGGTGTAGCGGTGAAATGTGTAGAGATCGGGAGGAACACCGGTGGCGAAGGCGGGTCTCTGGCCAATTCCTGACGCTGAGGCGCGAAAGCGTGGGGAGCAAACGGGATTAGATACCCTCGTA
+
GGEGGGGGGGFGGGGGGGGGGGGGGGGGGGGGGGGGGGGGGGGGGGGGGGGGGGGGGGGGGGGGGGGGGGGGGGGGGGGGGGGGGGGGGGGGFGGGGGGGGGGGGGGGGGGGGGGGGGGGGGGGGGGGGGGGGGGGGGGGGGGGGGGEGGGGGGGGGGGGGGGGGGGCGGGGGGGGGGGGGGGGGGGGGGGGGGGGGGGGGGGCG5CFEEGGGGFGFGGGGGCC?D<>F65CFGGG5;FC
@M00200:205:000000000-AKKM3:1:1101:6063:6167 1:N:0:1
ATTGGGTTTAAAGGGCGTGTAGGCGGGATGGCAAGTCGGTCGTGAAATCCTTCGGCTCAACCGAAGAAGTGCGTCCGATACTGCCGTTCTTGAGGGTTGGAGAGGAGACTGGAATTCCCGGTGTAGCGGTGAAATGTGTAGAGATCGGGAGGAACACCGGTGGCGAAGGCGGGTCTCTGGCCAATTCCTGACGCTGAGGCGCGAAAGCGTGGGGATCAAACAGGATTAGATACCCGAGTA
+
GGGGGGGGGGGGGGGGGGGGGGGGGGGEGGDGGGGGGG7FFGGGGGGGGGFGGGGGGDGGGGGGGGGG<FCFEB:FGGGGGGGGGGGGGGGGGGGGC=:CGGGGGGGGGGGGGGFGGGGGGGGGGGGGGGGGGGGGFGGGGGFFGGGGGGGCFCGGGGGGGGGGGGGGGGGGDGGGGGGGG>EFGGGGGGGGGGGGGGGGCDGEGDDFGGGGDE@<FGG9DFGGFFGFFBDGGGGGFFF=
@M00200:205:000000000-AKKM3:1:1101:25469:6180 1:N:0:1
ACTGGGCGTAAAGCGCACGTAGGCGGACTTTTAAGTCAGGGGTGAAATCCCGGGGCTCAACCCCGGAACTGCCTTTGATACTGAGGATCTTGAGTTCGGGAGAGGTGAGTGGAACTGCGAGTGTAGAGGTGAAATTCGTAGATATTCGCAAGAACACCAGTGGCGAAGGCGGCTCACTGGCCCGATACTGACGCTGAGGCACGAAAGCGTGGGGAGCAAACAGGATTAGATACCCGGGTA
+
GGGGGGFGFGGGGGGGGGGGGGGGGGCCGGGGGGGGGGGGGGGGGGGGGGGGGGGGGGGGGGGGGGGGEGGGGGGGFGCFGGG,BFFFFGGGGGGC?BEGGGGGGGGGGGGGGG@FDFGFGGGGGGGGGGGGGGGGGGGGGGGGGGGGGGGGGFGGGGGGGGGGGGEGGGGCEGGGGGGGGEFEEGGGGGGGGGGGGGGFGGGEGGGGGGEGGGEGFCCFFGGGFGGFF=AFFGGC>><*
@M00200:205:000000000-AKKM3:1:1101:14465:6185 1:N:0:1
ACTGGGTGTAAAGCGTGTGCAGGCGGGTGGCTATGTGCCGTGTGAAAGCTCCGCGCTTATCGCGGAGAGGTCGCGGTAGACAGGCCGCCTGGAGGCTCGGAGAGGTCAGTGGAATTCTCGGTGTAGTGGTGAAATGCGTAGATATCGAGAGGAACACCAGTGGCGCAAGCGGCTGACTGGCCGAGACCTGACGCTGAGACACGACGGCGTGGGGAGCAAACCGGATTAGATACCCCCGTA
+
GGGGGGGGGGGGGGGGGFGGGGGGGGGGGGGGDGGGGGGGGGGGGGGGG<FGGGGGGGGGGGGGGFBEECFGGGGDGGGGG9FGGEFEFGDGGGGGGGGGGGGGGGGGGGGGGGDGGCFGGGGGGGGGGGGGGGGGGGGEGGGGGGFGGGGGGGGGGGGGGGGGGGDGCFGDGGGGGGFGCFCEC8EFGCCGEEGEGC9EFGC5?8<CCEGGGGFGF5C8CF599GG<6F9FGGFG:)75
@M00200:205:000000000-AKKM3:1:1101:13455:6225 1:N:0:1
ATTGGGTTTAAAGGGTGCGTAGGCCGCACGGCAAGTCAGAGGTGAAATCCCGGAGCTCAACTCCGGAACGGCCTCCGATACTGCCGTGCTCGAGGACTGGAGAGGAGTCTGGAATTCACAGTGGAGCAGTGAAATGCGTAGATATTGTGAGGAACACTAGTGGCGAAGGCGAGACTCTGGACAGTTCCTGACGCTGAGGCACGAAGGCCAGGGGAGCAAACGGGATTAGATACCCTAGTA
+
GGGGGGGGGGGGFGGGGGGGGGGGGGGGGGDGGGGGGGGGDDFGCGGGGGGGGDEEGGGGGGGGGGGEFGEGGGGGGCFCGGGGFBFFGGGCGFEEFGGFFFFGGFGGFGGCE<FGGGGA<FG<DFFGFGGGGGGGGGGGGGG9FFGGEFGFFCFGGGFGGGGGEG7@FGGEGCEGGCF7,BC*44?9BCFGCED=E8*=*>EE5;D;**4=@C5<BCF6**;5:D*5=?BGGGF*7:FF
@M00200:205:000000000-AKKM3:1:1101:20440:6246 1:N:0:1
ATTGGGCTTAAAGGGCGTGTAGGCGGCTGGATAAGTGGGATGTTAAATCCCCCGGCTCAACCGGGGAACTGCATCTCATACTGTTCAGCTCGAGCACATCAGAGGAGACTGGAATTCCCGGTGTAGCGGTGAAATGCGTAGATATCAGGAGGAACACCAATGGCGAAGGCAGCTCGCTGGAACGGTACTGACGCTGAGGCGCGAAAGCGTGGGGAGCGAACAGGATTAGATACCCCAGTA
+
GGGGGGGGGGGGGGGGGGGGGGGGGGGGGGGGGGGGGGGGGGGGGGGGGGGGGGGGGGGGGGGGGGGGGGGGGGGGGGGGGGGGGGGGGGGGGGGGGGGGGGGGGGGFGGGGGGGGGGGGGGGGGGGGGGGGFFGGGGGGGGGGGGGGGGGGGGGGGGGGGGGGGGGGGGGGGGGGGGGGGGGGGGGGFFGGGGGGGGGGGGGGGGGGGGGGGGFGFGDED5CC?GGFFFFGGGGFEFFG
@M00200:205:000000000-AKKM3:1:1101:5383:6253 1:N:0:1
ATTGGGTTTAAAGGGCGCGTAGGCGGCGCAACAAGTCACTTGTGAAATCTCCGGGCTTAACTCGGAGCGGCCAAGTGATACTGTCGTGCTAGAGTGCGGAAGGGGCAACTGGAATTCTCGGTGTAGCGGTGAAATGCGTAGATATCGAGAGGAACACCTGCGGCGAAGGCGGGTTGCTGGGCCGACACTGACGCTGAGGCGCGAAAGCCAGGGGAGCGAACGGGATTAGATACCCCAGTA
+
GGGGGGGGGGGGGGGGGGGGGGGGGGGGGGGGGGGGGGGGGGGGGGGGGGGGGGGGGGGGGGGGGGGGGGGGGGGGGGGGGGGGGGGGGGGGGGGGGGGGGGGGGGGGGGGGGGGGGGGGGGGGGGGGGGGGGGGGGGGGGGGGGGGGGGGGGEGGGGGGGDGGGGGGGGGGGGGGGGGGGGGGGGGGGGGGGGGGGFGGGGGGGGDGGGGGGGFDBGGDGGGGFGC?FF<FFGFG>DFF
@M00200:205:000000000-AKKM3:1:1101:10165:6273 1:N:0:1
ACTGGGTGTAAAGGGCGCGTAGGTGGCCACCATAAGGCCGCGGTGAAAGTCTGGAGCTCAACTCCAGATCGGCCGCGGCGACTGTGGGGCTGGGGTACCGTAGAGGCAGATGGAATTCCGGGTGTAGCGGTGGAATGCGTAGAGATCCGGAAGAACACCAGTGGCGAAGGCGGTCTGCTGGGCGGTGGGACCGAAAGGTCCCTTCAACCGACACTGAGGCGCGACAGCGTGGGGAGCAAACAGG
+
GGGGGGGGGGGGGGGGGGGGGGGGGGGGGGGGGGGGGGGGGGGGGGGGGGGGGGGGGGGGGGGGGGGGGGGGGGGGGGGGFFGGGGGGGGGGGGGGGGGGGGGGGGGGGGGGGGGGGGGGGGGGGGGGGGGGGGFFGGGGGGGGGGGGGGE@GGGGGGGGGGGGGGGGGGGGGGGGGGGGGGGGGGGGGGGGGGDGEFGGGGGEGGFGGGEG5CFGFGGGGGGGFGGFFEFGGGEGFFFGG<??
@M00200:205:000000000-AKKM3:1:1101:17835:6291 1:N:0:1
ACTGGGTGTAAAGGGAGCGTAGGCGGATAGTTTAGTCAGAGGTGAAAGCCCAGGGCTCAACCTTGGAATTGCCTTTGATACTGGCTATCTTGAGTATGGAAGAGGTATGTGGAACTCCGAGTGTAGAGGTGAAATTCGTAGATATTCGGAAGAACACCAGTGGCGAAGGCGACATACTGGTCCATTACTGACGCTGAGGCTCGAAAGCGTGGGGAGCAAACAGGATTAGATACCCGCGTA
+
GGGGGGGGGGGGGGGGGGGGGGGGGGDGGGGGGGGGGGGGGGGGGGGGGGGGGGGGGGGGGGGGGGGGGGGGGGGGGGGGGGGGGGGGGGGGGGGGGGGGGGGGGGGGGGGGGFGGGGGGGGGGGGGGGGGGGGGGGGGGGGGGGGGGGGGGGGGGGGGGGGGGGGGGGGGGDGGGGGGGGGGGGGGGGGGGDGGGGGFFGGEGGGGGGGGGGG>GFFFGGGGGFGG8=17@GFFDB>>G
@M00200:205:000000000-AKKM3:1:1101:20854:6295 1:N:0:1
ATTGGGTGTAAAGCGTGCGTAGGCGGATTTGCAAGTCAGAAGTGAAATCCCAGGGCTTAACCCTGGAATTGCTTTTGAAACTGCAAGTCTAGAATCTTGAAGAGGTTAGCAGAATTCCGAGTGTAGAGGTGAAATTCGCAGATATTCGGAGGAATACCAATGGCGTAGGCAGCTAACTGGGCAAGTATTGACGCTGAGGCACGAAAGCGTGGGGAGCAAACAGGATTAGATACCCCAGTA
+
GGGGGGGGFGGGGGGGGGGGGGGGGGGGGGGGGGGGGGGGGGGGGGGGGGGGGGGGGGGGGGGGGGGGGGGGGGGGGGGGGGGGGGGGGGFGGGGGGGGGGGGGGGGGGGGFFGGGGGGGGGGGGGGGGGGGGGFGGGFEDGGGGGGGGGGGGGDGGGGGGGFGGGGGDGGGGGGGGGGGGGGGGGGGGFGFGG>CGD5CEGGGGGGFGGGGGGE<BFFFGGFG0*C<FFFGGF+:ADAE
@M00200:205:000000000-AKKM3:1:1101:15875:6307 1:N:0:1
ACTGGGTATAAAGGGCGCGTAGGCGGGCGCTCAAGTCGGTCGTGAAATCTCCGGGCTCAACCCGGCGGGGTCGGCCGAAACTGAGTGTCTTGAGGGAGGCAGAGGAGTCTGGAATTCCCGGTGTAGCGGTGAAATGTGTAGAGATCGGGAGGAACACCGGTGGCGAAGGCGGGTCTCTGGGCATTCCCTGACGCTGAGGCGCGAAAGCGTGGGGAGCAAACGGGATTAGATACCCGCGTA
+
GGGGGGGGGGGGGGGGGGGGGGGGGGGGGGGGGGGGFGGGGGGGGGGGGGGGGGGGGGGGGGGGGGGGGGGGGGGGGGGGGGGGGGGGGGGGGGGGGGGGGGGGGGGGGGGGGGGGGGGGGGGGGGGGGGGGFGGGGGGGFGGGGGGGGGGGGGGGGGGGGGGGGGGGGGGGGGGGGGGGGGGGGGGGGGGGGGGGGGGGGGGGGEDGGEGGGGFGFGCE4DGGFGGFFFAGGFGGDFFG
@M00200:205:000000000-AKKM3:1:1101:6268:6309 1:N:0:1
ACTGGGTGTAAAGGGCGTGTAGGCGGTTACGTAAGTCCGGCGTGAAAATTCACGGCTTAACTGTGAACGTGCGTCGGATACTGCGTTGACTTGAGGGCGGTAGAGGTAGATGGAACTAGCGGTGTAGCGGTGAAATGCACAGATATCGCTAGGAACGCCGGTGGCGAAGGCGATCTGCTGGGCCGTTCCTGACGCTGAGGCGCGAAAGCTAGGGGAGCGAACCGGATTAGATACCCCGGTA
+
GGGGGGGGGGGGGGGGGGGGGGGGGGGGGGGGGGGGGGGGGGGGGGGGGGGGGGGGG@FGGGGEEGGGGGFGGGGGGGG>FGGFFGGGGDFGG9A<CCGGEDGGGGGGGFCFGD9FC,>D=FGGGCFGEEGEGGECGFGGGFGGFDFGDGGGFCFGGGGGEGGGGGECFEGGGGGGGDFCF>F>EGGFFCFFGGGEGC5:=DGGGGG)0<<A*EE355E=DD*>63C1*=A>CFGGF))*9
@M00200:205:000000000-AKKM3:1:1101:4400:6313 1:N:0:1
ACTGGGTTTAAAGCGCGTGTAGGCGGTTCGGTAAGTCCGCTGTGAAAGTCGGGGGCTCAACCCTCGAAAGCCGGTGGATACTGTCGGGCTAGAGTACGGAAGAGGCGAGTGGAATTCCTGGTGTAGCGGTGAAATGCGCAGATATCAGGAGGAACACCAATTGCGAAGGCAGCTCGCTGGGACGTTACTGACGCTGAGACGCGAAAGCGTGGGGAGCAAACAGGATTAGATACCCCAGTA
+
GGGGGGGGGGGGGGGGGGGGGGGGGGGGGGGGGGGGGGGGGGGGFGGGGGGGGGGGGGGGGGGFGGGFCCFGGGGGGBFDGGGGGGGGGGGGGGGGGGGGGGGGGGGGGGGGGGGGGGGGGGGGGGGGCFGGGGGGGDGGDGGGGDCFF:F>EFGGGGGFGGCF7<EEEFGGGGGGGGGGGGGGGGGGGGGGEGG5CGFGDGGGGGDFD58CC5BD>EFFGGGG?GD<*@AGCFGCEB@9
@M00200:205:000000000-AKKM3:1:1101:13879:6320 1:N:0:1
ATTGGGCTTAAAGCGCGCGTAGGCGGATATTTAAGTCAGGGGTGAAATCCCAGGGCTCAACCCTGGAACTGCCTTTGATACTGGATGTCTGGAGTTCGGGAGAGGTGAGTGGAATTCCGAGTGTAGAGGTGAAATTCGTAGATATTCGGAGGAACACCAGAAGCGAAGGCGGCTCACTGGCCCGATACTGACGCTGAGGCGCGAAAGCGTGGGGAGCAAACAGGATTAGATACCCGAGTA
+
GGGGGGGGGGGGGGGGGGGGGGGGGGGGGGGGGGGGGGGGGGGGGGGGGGGGGGGGGGGGGGGGGGGGGGGGGGGGGGGGGGGGGGGGGGGGGGGGGGGGGGGGGGGGGGGGGGGGGGGGGGGGGGGGGGGGGGGGGGGGGGGCGFGGGCFGGGGGGGGGGDGGGGGGGGGGGGGGGGGGGGGGGGGGGGGGGGGGGGGGGGGGGGGGGGGGGGFGFGGGGFFG?GF?FFFFGEGG5DFG
@M00200:205:000000000-AKKM3:1:1101:18502:6346 1:N:0:1
ACTGGGTTTAAAGGGTGTGTAGGCGGGCATTTAAGTCTGGGGTGAAATCTCCGAGCTCAACTCGGAAACTGCCTTGGATACTATTTGTCTTGAATTATGTTGAGGTAGGCGGAATATAACATGTAGCGGTGAAATGCATAGATATGTTATAGAACACCGATTGCGAAGGCAGCTTACTAAGCATATATTGACGCTGATGCACGAAAGCGTGGGGATCAAACAGGATTATATACCCCCGTAAGA
+
GGGGGGGGGGGGGGGFGGGGGGGGGGGGGGGGGGGGGGGGGGGGGGGGGGGGGGGGGFGGGEGGGGGGGGGGGGGGGGGGGGEGGFGGGGGGGGGGDCGGGGFG?FGGFFGGGGGFGGGGFGCFGGDGDGGGGGGGGGGGGFFGGGGGFGFEFGGGGGGDGGGGGGGCFBEGGGCCEFGGG?<;;DCFF+:C5CDGDGGGGGFGGGGF=7*CFCBC3CEEFFFD?GF2*9AGGGFDE:@GG0A
@M00200:205:000000000-AKKM3:1:1101:14504:6362 1:N:0:1
ATTGGGTGTAAAGGGAGCGTAGGCGGATAGTTTAGTCAGAGGTGAAAGCCCAGGGCTCAACCTTGGAATTGCCTTTGATACTGGCTATCTTGAGTATGGAAGAGGTATGTGGAACTCCGAGTGTAGAGGTGAAATTCGTAGATATTCGGAAGAACACCAGTGGCGAAGGCGACATACTGGTCCATTACTGACGCTGAGGCTCGAAAGCGTGGGGAGCAAACAGGATTAGATACCCCCGTA
+
GGGGGGGGGGGGGGGGGGGGGGGGGGGGGGGGGGGGFGGGGGGGGGGGGGGGGGGGGGGGGGGGGGGGGGGGGGGGGGGGGGGGGGGGGGGGGGGGGGGGGGGGGGGGGGGGGGGGGGGGGGFFFGGGGGGGGGFGGGGGGGGGGGGGGGGCFFGGGGGGEGGGGGGGGGGEGGGGGGGCGGGGCDGGGGGGGGGGGGFGCGGGGGGGGGGGGGF:BGFGGGFG;6D@AFFGFGE*:<5C
@M00200:205:000000000-AKKM3:1:1101:25456:6383 1:N:0:1
ATTGGGTATAAAGAGCGCGTAGGTGGCGGCATAAGGCTGTGGTGAAAGTCCGGGGCTCAACTCCGGATCGGCCGTGGCAACTGTGTCGCTAGGGCACCGTAGAGGCAGATGGAATTCCGGGTGTAGCGGTGGAATGCGTAGAGATCCCCAAGAACACCAGTTGCGAAGGCGGCCGACTGGACACATATTGACGCTGAGGCTCGAAAGCATGGGGAGCAAACAGGATTAGATACCCCAGTA
+
GGGGGGGGGGGGGGGGGGGGGGGGGGGGGGGGGGGGGGGGGGGGGGGGGGGDDGDGGGGGGFGFGGEGEG@FGGGGGGGGGGGGGGGGFGGEGGGFGGGGGGGD8CCFGGGGGGFGGGFFGGEFFFFGGGGDGGGGGCFG>FGFGGGGGGGGGGGGGGGGGGCFEGG7FFEEEGGGGGGGGFGGGGGGG=FGCGDEECCFGGGGG5DFGGCFDE:D>5FGGF*72<><??9>FE:*)0<?
@M00200:205:000000000-AKKM3:1:1101:27282:6400 1:N:0:1
ATTGGGTTTAAAGAGCGCGTAGGCGGTCTGTCGCGTCTGGTGTGAAATCCCATGGCTCAACTGTGGGCTTGCATCGGGTACGGGCAGACTAGAGTGCTGTAGGGGAGACTGGAATTCCCGGTGTAGCGGTGGAATGCGCAGATATCAGGAGGAACACCGATGGCGAAGGCAGCTCTCTGGGCAGTTACTGACGCTGAGGAGCGAAAGCATGGGGAGCGAACAGGATTAGATACCCTGGTA
+
FFGGGGGCGGGGGEFG+@F@FGGGGGGDFFGF8CFFGE<F6FGGGGGGG8F,6EGGG8EFGED9FCED<FCFDC,8C7FEG,CFEDEFGG9FFF<F,5,5CF,CFCGG@FGDGGGGGG,+CFGGGGGGDGG:+@FGGD+@FGGGGF9@FGGGGGGGGG@7FG7DGC7CFG<C*?E>FGGGGG8CEFECGFGGGGC7CEE6CFGG:EGG6CDFF57DDEGGG5FF<FGF@F>CFCG7)8FC
@M00200:205:000000000-AKKM3:1:1101:20834:6401 1:N:0:1
ACTGGGTATAAAGGGAGCGTAGGCGGATAGTTTAGTCAGAGGTGAAAGCCCAGGGCTCAACCTTGGAATTGCCTTTGATACTGGCTATCTTGAGTATGGAAGAGGTATGTGGAACTCCGAGTGTAGAGGTGAAATTCGTAGATATTCGGAAGAACACCAGTGGCGAAGGCGACATACTGGTCCATTACTGACGCTGAGGCTCGAAAGCGTGGGGAGCAAACAGGATTAGATACCCCAGTA
+
GGGGGGGGGGGGGGGGGGGGGGGGGGGGGGGGGGGGGGGGGGGGGGGGGGGGGGGGGGGGGGGGGGGGGGGGGGGGGGGGGGGGGGGGGGGGGGGGGGGGGGGGGGGGGGGGGGGGGGGGGGGGGGGGGGGGGGGGGGGGGGGGGGGGGGGDFGGGGGGGGGGGGGGDGGGGGGGGGGGGGGGGGGGGGGGGGGDGGGGGGGGGGGGGGGGCGEEGFGGGGFGGFDGE4C3D?8?CBEFF
@M00200:205:000000000-AKKM3:1:1101:5719:6407 1:N:0:1
ATTGGGTTTAAAGGGCGCGTAGGCGGGGAGGCAAGTCGGGTGTGAAATCCCTCGGCTCAACCGAGGAACGGCGCCCGAAACTGCTTCTCTTGAGTCCCGGAGAGGAAGGTGGAATTCCCGGTGTAGCGGTGCAATGTGTAGAGATCGGGAGGAACACCGGTGGCGAAGGCGGCCTTCTGGACGGTGACTGACGCTGCGGCGCGAAAGCGTTGGGAGCAAACGTGGTTGGATTCCCTTGTA
+
GGEEFGGDEG<AFGDCCGG@BCCFGFDF7FGC@EE,,FFGFDFGGFFFFGGGGCC>FEG<F,4C:FF?EEEFEE+=@C:FGGGFEAEFFFD,BDFG9F:@@+3833,,3><<FFF@CCGE7>FG,F;EE<F7C9<:@FG9FGGGC<<*4FE11+,=,=7=FGGFGGDC5CC8CC>?@0<:A8E*1*/0<*<CC=CE5:8C:9CEG5C48E*/;E5/<5*<7C0*(1*()/.*23<:/5=<
@M00200:205:000000000-AKKM3:1:1101:26068:6419 1:N:0:1
ATTGGGTTTAAAGTGTGCGCAGGTGGCCGCGCATGTCGAGTGTGAAATCCCCGGGCTTAACTTGGGAATTGCGCTCGAAACTACGTGGCTAGAGTGTGGCAGAGGAAGGTGGAATTCCACGTGTAGCGGTGAAATGCGTAGAGATGTGGAGGAACACCGATGGCGAAGGCAGCCTTCTGGGCCAACACTGACGCTCATGCACGAAAGCGTGGGGAGCAAACAGGATTAGATACCCCAGTAAGA
+
FCFGFGFEEGFFGEFGGGEGGGGGGGGFGGGGGGEGGCC@;FFGGGGGFGGGGGGGGFGAEFGGGGDFFCFFGGEECE@FGGFGDFFGGFGFFFFFGGGFGEGGGGGGGGGGGGGGGGGGGGGGFGGGGE:<FC9FGGGGGGGGGGGFDGFGCFGGGGGEE>CFDCEGEGFCEFGGCE;A>8ECFGGEGGGGGGDCEDGGGGFEC=5D=7;:F*)775;CFGGD(6:29/:>GFCF5<F+246
@M00200:205:000000000-AKKM3:1:1101:4855:6421 1:N:0:1
ACTGGGCATAAAGGGTGCGCAGGTGGCCATGTGTGTGAGGCGTGAAAGCCCGGGGCTTAACCCCGGAATTGCACCTCAAACTACATGGCTAGAGAATTGGAGAGGGTAGCGGAATTCACGGTGTAGCAGTGAAATGCGTCGATATCGTGAGGAACACCAGAGGCGACGGCGGCTACCTGGACCGACACTGACGCTGAGGCGCGAAAGCTCGGGTAGCAAACGGGATTAGATACCCGTGTA
+
CDDG8FFFEA9<6FCECCGG7F7CF9E8CEFGGGCF@EFEFCFF7FFFFGG7C@BCE,E9@9FFC+:==F=C<FCFFF,EFFFCF<9=?=FCFE,B,?FF=<?CF=+B:8FDE@F8,CF?==FG,EG<F<DFA<CFBE=+CB=F@FGF,5@FCCFF,@*@7FFEC:*>:@7*=CCFGCFF@:CEE588?7CCEC<788**75C85874++2::;)1<C0C7D5D?59.=6)?G8+3<))0
@M00200:205:000000000-AKKM3:1:1101:24268:6439 1:N:0:1
ATTGGGTATAAAGCGCGTGTAGGTGGCATCGTAAGTCGGGTGTGAAATCCCTCGGCCTAACCGAGGAATTGCGCCCGAAACTACCTTGCTTGAGGACCAGAGGGGAGCCTGGAATTCCTGGTGGAGCGGTGAAATGCGTTGATATCAGGAGGAACACCGGCGGCGAAGGCGAGGCTCTGGCTGGTTACTGACACTGAGACGCGAAAGCTAGGGGAGCAAACGGGATTAGATACCCCCGTA
+
GGGGGGGGGGGGGGGGGGGGGGGGGGGGGGGGGGGGGGGGGGGGGGGGGGGGGGGDGGGGGGGGGGGGGGGGGGGGGGGGGGGGGGGGGGGGGGGGGGGGGGGGGGGGGGGGGGGGGGGGGGGGGGGGGGGGGGGGGGGGGGGGGGGGGGGGGGGGGGGDGGGGEEGGGGGGGGGGGGGGGGGGFGFGGGGGGGGGGGGGG3CGGGGFC7EFGDBGBGGGDGED17C?FFBGF:C*<55:
@M00200:205:000000000-AKKM3:1:1101:4545:6444 1:N:0:1
ACTGGGTTTAAAGGGCTCGTAGGCGGCCTACTAAGTCAGACGTGAAATCCCTCGGCTTAACCGGGGAACTGCGTTTGAGACTGGATGGCTTGAATCCAAGAGAGGGATGCGGAATTCCAGGTGTAGCGGTGAAATGCGTAGATATCTGGAGGAACACCGGTGGCGAAGGCGGCTTCCTGGATTGGTACTGACGCTGAGGCGCGAAAGCCTGGGGAGCAAACGGGATTAGATACCCTAGTA
+
G,FGGGGGGGGGGGG7CFGGGGGGGGGG,C,EFFGGGGGFACGGGGGG,,CCFGGGGEGGGGGDGDGG,EGGGC,CFG7CFGGF@9EFGGGGGCFF<F@,<EGEG+?BGGGGGGGGGGFGFGGGGGGGGGGGGFGGG:FGGGGGGGG9<<5:CGGCGGG>F<FFE7:FCFEGG5E8CFCFG+><8+?+=:CFCEGGDFG*=CEGGGGG23@FG>3<BFEGG58C(7C<FF>FGGG*)8BF
@M00200:205:000000000-AKKM3:1:1101:18734:6446 1:N:0:1
ATTGGGTTTAAAGCGTGTGTAGGCGGACTTCTAAGTACCTTGTGAAATCCCACGGCTCAACCGTGGAACTGCTCGGTATACTGGTCGTCTTGAGCCACTTAGGGGCAGTCGGAACAGATGGTGGAGCGGTGAAATGCGTAGATATCATCTGGAACGCCAACGGTGAAAACAGACTGCTGGGAGTGCGCTGACGCTGAGACACGAAAGCTAGGGGAGCGAACGGGATTAGATACCCGAGTA
+
GGGGGGGGGGGGGGGGGGGGGGGGGGGGGGGGGGGGGGGGGGGGGGGGGGGGGGG7FGGGGGGGGGGGGGGGGGGGGGGGGGGGGGGGGGGGGGGGGGGGGGGGGGGGGGGGGGGGGGGGGGGGGGGGGGGGFGGGGGGGGGGGGGGGGGGGGGGGEGGGGGGGGGGGFGGGGGGGGGGGDFEEGGGEGGCCEGGGDGGGGGGGGGGGC+CFFGFGFC8EGDEGFGC?FFAGG6AD:BFF
@M00200:205:000000000-AKKM3:1:1101:14921:6453 1:N:0:1
ATTGGGTATAAAGGGCGCGTAGGCGGCCTGCTAAGTCGAACGTGAAATCCCTGGGCTCAACCCAGGAACTGCGTCCGATACTGGTTGGCTTGAATCCGGGAGAGGGATGCGGAATTCCAGGTGTAGCGGTGAAATGCGTAGATATCGGGAGGAACACCAGTGGCGAAGGCGATCTTCTGGTCTGTTTCTGACACTCAGACGCGACAGCTAGGGTAGTAAACGGGATTAGATACCCCAGTA
+
GGGGGGGGGGGGGGGGGGGGGGGGGGGGGGGGGGGGGGGGGGGGGGGGGGGGGGGGGGGGGGGGGGFGGGGGGGGGGGGGGGGGGGGGGGGGGGGGGGGGGGGGGGGGGGGGGGGGGGGGGGGGGGGGGGGGGFGGGGGGGGGGGGGGGGGGGGGGGGGGGGGGGGGGGGGGGGGGGGGGGGGGGGGGGGGGGFGGGGGGGGGGGGGGGFGGGG?<FGFGGGGGFGGFFFAGGFGGFFFG
@M00200:205:000000000-AKKM3:1:1101:25713:6459 1:N:0:1
ATTGGGCGTAAAGGGTGCGTAGGCGGTGCAGCAAGTCGGGAGTGAAATCCCACAGCTCAACTGTGGAATTGCTTTCGATACTGCTGTGCTTGAGTGAGACAGAGGTAAGCGGAACTTAGGGTGGAGCGGTGAAATGCGTTGATATCCTAAGGAACACCGGTGGCGAAGGCGGCTTACTGGGTCTCTACTGACGCTGATGCACGAAAGCCAGGGTAGCGAACGGGATTAGATACCCCTGTA
+
GGGGGGGGGGGGGGGGGGGFGGGGGGGGGGGGGGGGGGGGGGGGGGGFFGGGGGGGFGGGGGGGGGGGGGGGGGGGGGGGGGGGGGGGGGGGGGGGFGGGGGGGGGGGGGGGGGG8FGGGGGGGGGGGGGGGFGGGGGGGGFGGGGGGGGGGGGGDFGGGGGGGGGGGGGGGGGGGGGGGGGGGGGGGGGGGGGGGGGGGGGGGGGGGG=FFCFFGFGEEDDCD1)9>FFF>CCFC).9F
@M00200:205:000000000-AKKM3:1:1101:17869:6475 1:N:0:1
ATTGGGTATAAAGGGCGCGTAGGCGGCCTCCGCAAGTCAGTTGTGAAATCTCCGAGCTTAACTCGGAAAGGTCAACTGATACTGCGGGGCTAGAGTGCGGAAGGGGCAACTGGAATTCTTGGTGTAGCGGTGAAATGCGTAGATATCAAGAGGAACACCTGCGGCGAAGGCGGGTTGCTGGGCCGACACTGACGCTGAGGCGCGAAAGCTAGGGGAGCGAACGGGATTAGATACCCGAGTA
+
GGGGGGGGGGGGGGGGGGGGGGGGGGGGGGGGGGEGFGGGGGGGGGGGGGGGGGGGGGGGGGGGGGDGGGGGGG=CFFFGGGGGGGGGGGGGGGGGGGGGGGGGGGGGGGGGGGGGGGGGGGGGGGGGGGGGGGGGGGGGGGGGGGGGGGGGGGGGGGGGGGGGGGGGGGGGGGGGGGGGGGGGEEGEGGGGGGGGGGGGGGGEECC58:@CGGEGBEGCDGGG?CG?FFFGGE<CEFFGF
@M00200:205:000000000-AKKM3:1:1101:10878:6475 1:N:0:1
ATTGGGTATAAAGGGTGCGTAGGTGGTTAGGTAAGACCTGTGGGAAAGACCTGGGCTTAACCCAGGAAGGTCGCAGGTGACTGCCTAGCTAGAGGGCGGGAGAGGGTCGCGGAATTCCCGGTGTAGAGGTGAAATTCGTAGATATCGGGAGGAACACCAGTGGCGAAGGCGGCGGCCTGGACCGATACTGACGCTGAGGTGCGAAAGCGTGGGGAGCAAACAGGATTAGATACCCGAGTA
+
DFGGGGGGEGFGFFGFFGGGGGGE<FGGGFEFFGG,E<E<CFGEGGGGGGGGGGGFFCGGGGGEFF@F8:FE@GGEEFDGGGGGGGFGGGCFGDFGGDGE7>+B7CGG@FGGGGGGG,>F7CF:FFCFGGFGGGGGFCGGGEGGGGGECCE7CFGFGGFCFCCEGGGG>FC8C8/?EGGGGGGGG*CCGFFGGGCECF=77>=EGD7<8A?EGGF3>C8EGGGF?GFBFFAGGGG3)7<*
@M00200:205:000000000-AKKM3:1:1101:26623:6495 1:N:0:1
ATTGGGTTTAAAGGGTGCGTAGGTGGCTTTTCAAGTCAGGGGTGAAAGACGGTAGCTTAACTATCGCAGTGCCTTTGATACTGAAGAGCTTGAATGAACTAGAGGTAGGCGGAATGTGACAAGTAGCGGTGAAATGCATAGATATGTCACCGAACACCAATTGCGAAGGCAGCTTACTATGGCTTTATTGACACTGAGGAACGAAAGCGTGGGGATCAAACAGGATTAGATACCCGTGTAAGA
+
GGGGGGGGGGGGGDFC@FGGGGG<FGGGGGG,EFGGGCFGGGGGGGFFCFG>@7FGG@CFGGEFEEGGGCFGAEEGGGGGAFGAEFFGGGGGGFFFCFF,EFCF<FB<DGE7FEDFB9DFEF8F=,,CFF:FGGG9EFFGGFGGGAFDCC,+>F+:DFGGGD9DEGGDD,,4BGCCFGG9FG,,63@CGGGFG7CFFC>,,;CCGGCGDEE**=DGFG6<=*0;;CFEFFFFD8B3BDFF+/6
@M00200:205:000000000-AKKM3:1:1101:11290:6509 1:N:0:1
ACTGGGCATAAAGGGCGCGTAGGCGGCTTGGCAAGTCAAAGGTGAAATCCCTCGGCCCAACCGAGGAACTGCCTTTGAAACTGCTTGGCTTGAGGCCGGGAGAGGGTAGCGGAATTCCCAGTGTAGCGGTGAAATGCGTAGATATCCGGAGGAACACCGGTGGCGAAGGCGGGTCTCTGGGCATTTCCTGACGCTGAGGCGCGAAAGCGTGGGGAGCAAACGGGATTAGATACCCGAGTA
+
GGGGGGGGGGGGGGGGGGGGGGGGGGGGGGGGGGGGGGGGGGGGGGGGGGGGGGGGGGGGGGGGGGGGGGGGGGGGGGGGGGGGGGGGGGGGFGGGGGGGGGGGGGGGGGGGGGGGGGGGGGGGGGGGGGGGGGGGGGGGGGGGGGGGGEGGGGGGGGGEFGGGGGGGGGGGGGGGGGGGGGGGGGGGGGFGGGGGCGGGGGDDEGGGG7CGEGFGF=FGGGGG<D<?FFFGGGGG>>FC
@M00200:205:000000000-AKKM3:1:1101:24740:6526 1:N:0:1
ACTGGGTATAAAGGGCGCGTAGGCGGTTTCGTAAGTCTCTCGTGAAATCCCAAGGCTTAACCATGGAATTGCGGGAGATACTGCGAGGCTAGAGTCCGGGAGAGGGAAGTGGAATTCCCAGTGTAGCGGTGAAATGCGTAGATATTGGCAGGAACATCGGTGGCGAAGGCGGCTTCCTGGACCGGTACTGACGCTGAGGCGCGAAAGCCAGGGGAGCAAACGGGATTAGATACCCCCGTA
+
GGGGGGGGGGGGGGGGGGGGGGGGGGGGGGGFGGGGG@F<EGGGGGGGGDEC@FGGGGGGGG?<66FGEGGG@C+=FGGGGGGGDEG7FGCGGG???FGCGGDGGGDG@FFGGG9FBF=,DFEFGGGGGGGGGGGGGGG>F7FFGA9,,@FDGG:FGFGGEGGGGGGGGGGGGG7FGGGGFCFE*=BEFGGGGGGGCFG*1>E>C834*CFFE>)>>GFEGGGGBDGFF49CGGGGEE>7
@M00200:205:000000000-AKKM3:1:1101:9760:6535 1:N:0:1
ATTGGGCTTAAAGGGCGCGTAGGCGGCTCCGTAGGTGGCGTGTGAAATCCCCCGGCTCAACCGGGGAAGTGCGCGCCAAACCGCGGTTCTCGAGGGCGGTAGGGGGGACTGGAACTCTCGGTGTAGAGGTGAAATTCGTAGATATCAAGTGGAACACCGGTGGCGAAGGCGGCCTTCTGGACAGTGACTGACGCTGAGACGCGAAAGCGTGGGGAGCAAACAGGATTAGATACCCCCGTA
+
GGGGGGGGGGGGGGGGGGGGGGGGGGGGGGGGGGGGGGGGGGGGGGGGGGGGGGGGGGGGGGGGGGGEGGGGGGGGGGGGGGGGGGGGGGGGGGGGGGGGGGGGGGGGGGGGGGGGGGGGGGGEGGGGGGGFGGGGGGGGGGGGGGGDFGDGGFGGGGGGGGGGGGGGGGGGGGGGGGGGGGGGGG?@FGGGGGGGGGG?ECEGGEGGGGGGGGFCEGCGGGGC(9F<@FFCGGGG35>E
@M00200:205:000000000-AKKM3:1:1101:26185:6541 1:N:0:1
ATTGGGTTTAAAGGGTGCGTAGGCGGTCGCGCAAGTCGGATGTGAAATCTCAGGGCTCAACCCTGAAACTGCATTCGATACTGCGTGGCTAGGGTACTGGAGAGGAGACTGGAATTTACGGTGTAGCAGTGAAATGCGTAGATATCGTAAGGAAGACCAGTGGCGAAGGCGAGTCTCTGGACAGTTACCGACGCTGAGGCACGAAGGCCCGGGGAGCAAACGGGATTAGATACCCTAGTA
+
FGFGFGFGCGGGGGGFGDG@FGDGGGGCCGGCCCGFGGGCGGGGGGDFGGFGGGGGGGFGGGGGFGGEEFGGGGGGGGFGGGGGGGG@FGFGGGGGGGGGFGGGGGGG<FFFGGGF<<AFCFFGGGGFGGGGFGGGGDFEGGGGGGG=FGGFFGDFGGFGG,DEGGGGGFG@EGGCFGCFFGDGF<CG,?ECEEGGEFDGDDDDE85D**4CC5@C:7FC*58D6<F76*6CFGG6?FFG
@M00200:205:000000000-AKKM3:1:1101:27183:6545 1:N:0:1
ATTGGGTTTAAAGGGTGTGTAGGTGGCGTTGTTAGTCTTCTGTCAAAACTTCGGGCTTAACCCGAAATCTGCGGAGGAAACGGCAATGCTAGAGTATGCGAGGGGTGAATGGAACTCATGGAGTAGGGGTGAAATCCGTTGATATCATGGGGAACACCAAAAGCGAAGGCAATTCACTGGCGCATTACTGACACTGAAACACGAAAGCGTGGGTAGCGAACGGGATTAGATACCCCCGTA
+
GGGGGGGGGGGGGGGGGGGGGGGGGGGGGGGGGGGGGGGGGGGGGGGGGGGGDGGGGGGGGGGGGGGGGGGGGGDDEGGGGGGGGGGGGGGGGGGGGGGGGDGGGGGGGFGFGGGGGGGCFE@FFFFGDFGGGGGFGGGFEGGGGGCFBFGEGGGGGGGFFFFFGGGGGGFFFFGGGGGFGGGGEGGGGGGGGGGGG?FGGGGG5C7FE:EECGFDF=C*)9CGFGGFFFFGGGFF))<=
@M00200:205:000000000-AKKM3:1:1101:8995:6561 1:N:0:1
ACTGGGTGTAAAGGGTGCGTAGGCGGTCCGTTAAGTCTGATGTGAAAGCCCTGGGCTCAACTCAGGAACTGCATTGGAAACTGGCGGGCTGGAGTACCGGAGAGGGAAGCGGAATTCCTGGTGTAGCGGTGAAATGCGTAGATACCAGGAGGAACACCGGTGGCGAAGGCGGCTTCCTGGCCGAGTACTGACGCTGAGGCACGAAAGCGTGGGGAGCGAACGGGATTAGATACCCGTGTA
+
GGGGGGGGGGGGGGGGGGGGGGGGGGGGGGGGGGGGGGGGGGGGGGGGGGGGGGGGGGGGGGGGGGGGGGGGGGGGGGGGGGGGGGGGGGGGGGGGGGGGGGGGGGGGGGGGGGGGGGGGGGGGGGGGGGGGGGGFGGGGGGGGGGGGDGGGGGGGGGGGGGGGGGEGGGGGGGGGGGGGGGGEGFFGCGGGGDGGGGGEGGGGGDGGGGGGGGFGFGGCDCEGFGGDFFFGGEED>5@F
@M00200:205:000000000-AKKM3:1:1101:17839:6572 1:N:0:1
ATTGGGTTTAAAGGGCGCGTAGGTGGCCTGTTAAGTCGAACGTGAAATCCCCGGGCTCAACCCGGGAACTGCGTCCGAGACTGGCAGGCTCGAATCCGGGAGAGGGATGTGGAATTCCAGGTGTAGCGGTGAAATGCGTAGATATCTGGAGGAACACCGGTGGCGAAGGCGGCATCCTGGACCGGTATTGACGCTGAGGCGCGAAAGCCAGGGGAGCAAACGGGATTAGATACCCTAGTA
+
GGGGGGGGGGGGGGGGGGGGGGGGGGGGGGFGGGGGGGGGGGGGGGGGGGGGGGGGGGGGGGGGGGGGGGGGGGGGGGGGGGGGGGGGGGGGGGGGGGGGDGGGGGDGDFGGDGGGGGGGGGGGGGGGGGGGFGFGGGGGGGGGGGGGFGGGGGGGGGGGCCEGGGDGGGGGDEGGGGGGGGGGGEGGGGFGGGGGGGGGGGGG*?DGGGFCEGFGFGGGGD5C:DC?FFFGGGGGFF=?
@M00200:205:000000000-AKKM3:1:1101:18424:6573 1:N:0:1
ATTGGGTTTAAAGGGCGCGTAGGCGGCACTGCAAGTCGACTGTGAAATCTCCGGGCTTAACTCGGAAAGGTCAGCCGATACTGCGGGGCTAGAGTGCAGAAGGGGCAACTGGAATTCTCGGTGTAGCGGTGAAATGCGTAGATATCGAGAGGAACACCTGCGGCGAAGGCGGGTTGCTGGGCTGACACTGACGGTGATGCGCGAAAGCTAGGGGAGCGAATGGGTTTAGATACCCTGGTA
+
D<,C<CCFGCDGGCGGDF@FEEGC+8@:@FDEGGGE96:F@@@<<F<FC<FFCEGGG@FFGGFGEC:7FGFG8F=ECG+@+9FGEDGD7FGGFCFGGGGGFGGGGDFFCDGC>,3,ECA:><FFCA@FCFD@FACFACFG@*7<,;FF:,:*F<FGGCF@<C1CEE*=CB::C*;E*+<CE58CE*2+<*++/*1:8+0<:C*:2*74C7E>8*)1)*2*)9<C(99(*9-*2,+2.))+
@M00200:205:000000000-AKKM3:1:1101:13273:6576 1:N:0:1
ATTGGGCATAAAGGGCGCGTAGGCGGTCTTGTCAGTCCCTTGTGAAATCCCCCGGCTCAACTGGGGAACTGCAAGGGAAACAGCAGGGCTTGAGTTCGGGAGAGGGAAGCGGAATTCCGGGTGTAGCGGTGAAATGCGTAGATATCCGGAGGAACACCGGTGGCGAAGGCGAGGTGCTGGACCCTTTCTGACGCTGAGGCGCGAAAGCCAGGGGAGCAAACGGGATTAGATACCCTAGTA
+
GGGGGGGGGGGGGGGGGGGGGGGGGGGGGGGGGGGGGGGGGGGGGGGGGGGGGGGGGGGGGGGGGGGGGGGGGGGGGGGGGGFGGGGGGGGGGGFFGGGGFGG@FEGGGGGGGGGGGGGGGGGGGGGGDGGGGGGFFDFCGGGGGGGGGGDGGGGGGGGGGGGGDEDEFGGGGGGFGGGGED=CFGFFGGGGGDGGDGFGGGGGGGGGG=FGEG:DFFGGGDEC(C58FFFGECFF?F=F
@M00200:205:000000000-AKKM3:1:1101:6317:6597 1:N:0:1
ACTGGGTATAAAGGGCGCGTAGGCGGCGATCCAAGTTAGGCGTGAAAGCCCCGGGCTTAACCTGGGAATAGCGCTTAAGACTGGACTGCTTGAGTGCGGGAGAGGTGAGTGGAATTCCCAGTGTAGAGGTGAAATTCGTAGATATTGGGAAGAACACCAGTGGCGAAGGCGGCTCACTGGCCCGCAACTGACGCTGAGGCGCGAAAGCGTGGGGAGCAAACAGGATTAGATCCCCCTGTA
+
GGGGGGG<FGGGGGGGGGGGGGGGGGGGCG<FGGGG9F,F8FGGGGG<FGG@:FGGGGGGGG9=FGGGC=FG7+4B=FFFGGGGGD=FGGGGGGA<FGGGGGGGGGGGGGGGGGGGGGGGGGGGGG=DFGGGGGGACFGGGGGGGGGGGG,CFFGGGGGGGGGGGGGGGGGGGGGGGGGGGGGG*BEEGGFGGGGGDFGGGGGGGGGGEGGGGG@GF=CFGFGF:FG>?@<:+2;DDFFG
@M00200:205:000000000-AKKM3:1:1101:15774:6625 1:N:0:1
ATTGGGTTTAAAGGGCGTGTAGGCGGTCAGGTAAGTGGAATGTGAAATCCCTCGGCTCACCCGAGGACCTGCATCCCAAACTGCCTGGCTTGAGTATGGGAGAGGATGAGGGAATTCCTGGTGTAGCGGTGAAATGCGTAGATATCAGGAGGAACACCGGTGGCGAAGGCGCTCATCTGGCCCAATACTGACGCTGAGGCGCGAAAGCTAGGGGAGCAAACGGGATTAGATACCCCGTA
+
GGGGGGGGGGGGGGGGGGGGGGGGGGGGGGGGGGGGGGGGGGGGGGGGGGGGGGGGGGGGGGGEGGGGGGGGGGGGGGGGGGGGGGGGGGGGGGGGGGGGGGGE>GFGGGGGGGGGGGGGGGGGGFGGGGGGGGEGGGGGDEGGGGGGGGGGGGGGGGEGGGGGGG8FGGGGGGGCFGGFG5DGGGGGGFGGEGGGGGGGGGGGGGDFGGGGFC53>FAFFGGGFDGF?F>FGGGFBD5
@M00200:205:000000000-AKKM3:1:1101:4488:6628 1:N:0:1
ATTGGGTTTAAAGGGCGCGCAGGCGGCTGCTCAAGTCAGGCGTGAAAGGCCTGGGCTCAACCCGGGAATTGCGCTTGAGACTGGGCTGGCTTGAGTGCGGGAGAGGATGGTGGAATTCCCAGTGTAGAGGTGAAATTCGTAGATATTGGGAAGAACACCGGTGGCGAAGGCGGCCATCTGGACCGCAACTGACGCTGAGGCGCGACAGCGTGGGGAGCAAACAGGATTAGATACCCGTGTA
+
GFGGGGGGGGGFGGGEGGGGGGGGGDGGGGGGGGFGGGGGGGGGCFGGGGGGGGGGGGGGGGGGDG:FGGGGGGGGGFGGGGGGDGGGGEEFGGFGGGGGGGGGGGDGGGGGGG9FBFGFFFGGGGEFG8>FFFE9CDFFFGCFFGGGGGCFGGCFFEEFCCECFGDFGDF@BCCEGGGGFFFF88EGEDFCC=7785EFGDGGG*97C5*/?EE:BGG8FGED:*94@=)*3<CG@>37C
@M00200:205:000000000-AKKM3:1:1101:12365:6643 1:N:0:1
ATTGGGCTTAAAGCGCGCGCAGGCGGTCTCGAAAGTCGGACGTGAAAGCTCCCGGCCCAACTGGGAGAGGTCGTTCGAAACTTCGAGACTTGAAGGCGGAAGAGGCAAATGGAATTTCCGGTGTAGCGGTAAAATGCGTAGATACCGGAAGGAACACCAGTGGCGAAAGCGATTTGCTGGTCCGCCCTTGACGCTCAGGCGCGAAAGCTAGGGGAGCGACCGGGATTAGATACCCCAGTA
+
FGGGGGGGGGGGGGGGGGGGGGGGGGGGGGGGGGGGGGGGGGGGGGGGGGGGGGGGGGGGGGGGGGGGGGGGGGGGGGGGGGGFFFCEGGGGGGGGGGGGGGGGGGGGGGGGGFEGGGGGGGGGGFFGGGGGGGGDGGGGGGGGEFEDGGGCFGGGGGGGGGGGGGGGGGGGGGGGGFGGGGGGGEGDFD?8:71CEGF?CGGGCGGGGGGGG57CDGGGGGG34DC>FF<FFCCF@5@C
@M00200:205:000000000-AKKM3:1:1101:24257:6660 1:N:0:1
ACTGGGTTTAAAGTGTGCGCAGGTGGCTGAGCAAGTCGAGTGTGAAATCCCCGGGCTTAACTTGGGAATTGCGCTCGAAACTACGTGGCTAGAGTGTGGCAGAGGAAGGTGGAATTCCACGTGTAGCGGTGAAATGCGTAGAGATGTGGAGGAACACCGATGGCGAAGGCAGCCTTCTGGGCCAACACTGACGCTCATGCACGAAAGCGTGGGGAGCAAACAGGATTAGATACCCCGGTA
+
GGGGGGGGGGGGGGGGGGGGGGGGGGGGGGGGGGGGGGGGGGGGGGGGGGGGGGGGGFGGGGGGGGGGGGGGGGGGGGGGGGGGGGGGGGGGGGGGGGGGGGGGGGGGGGGGGGGGGGGGGGGGGGGGGGGGGGGGGGGGGGGGGGGGGGGGGGGGGGGGGGGGGGGGEFGDGGGGGGGGGGGDF*>CCFG@EGGGEGFFGG5E>EGGGGGGGGFGFGGGGGGGBGG>FFBGFFFGDFDG
@M00200:205:000000000-AKKM3:1:1101:17026:6684 1:N:0:1
ACTGGGTTTAAAGGGTACGTAGGCGGCGCTGTTAGTCGGGTGTGAAAGCCCTCGGCTCAACCGAGGAATTGCGCCCGATACTGCAGTGCTTGAGGGAGACAGAGGTAAGCGGAACTGATGGTGGAGCGGTGAAATGCGTTGATATCATCAGGAACACCGGTGGCGAAAGCGGCTTACTGGGTCTCTTCTGACGCTGAGGTACGAAAGCTAGGGGAGCGAAGGGGATTAGATACCCCTGTA
+
GGGGGGGGGGGGGGGGGGGGGGGGGGGGGGGGGGFGGGGGGGGGGGGGGGGGGGGGGGGGGGGGGGGGGGGGGG7FGEGGGGGGGGGGGGGFFGGGGGGGGGGGGGGGGGGGGGGGGGGGGGFGDFGGGGGGGGGGGGGGGGGGGGAFFFF7FFGGGDGGGGGFG>EG@7CCGG@GGGGGGGGFFFGGGGFFGGGGGFFFGGGEGEGGGGGGGGFGBGG=5C599DD>*9<GEGCF@>?C
@M00200:205:000000000-AKKM3:1:1101:4196:6697 1:N:0:1
ACTGGGTTTAAAGGGTGCGTAGGCGGTCCTATAAGTCAGTGCTGAAATATCCCGGCTTAACCGGGAGGGTGGCATTGATACTGCAGGACTTGAGTAGAGTTGAGGTTGGCGGAATTGACGGTGTAGCGGTGAAATGCTTAGATATCGTCAAGAACACCGATAGTGTAGACAGCTAACTAAGCTCTAACTGACGCTGAGGCACGAAAGTGTGGGGATCAAACAGGATTAGATACCCGCGTA
+
GGGGGGGGGGGGGGGFGGGGGGGGGGGGEGGGGGGGGGGGGGGGGGGG<FGCFGGGGGGGGGGGGGGGGGGEFGGCGGGGGGGGCFG:FGGGFGCFG9<CEGGGGGGGGDGGGGGGGGGGGGGGGGGGGGGGGGGGGGGGGGGGGGGGGGGGGGGGGGGGGGGBFCFGFGFFGFGGGGGGGGFGDF;FEGFGGGGGGGG=27=ECGGGFGGGGGEDFGE?C*CF:CG?FF<FGFGG:DFE
@M00200:205:000000000-AKKM3:1:1101:16048:6711 1:N:0:1
ATTGGGTTTAAAGCGCGTGTAGGCGGCTCTGCAAGTCGGATGTGAAATCCCACGGCTCAACCATGGAAGTGCATTCGAAACTGCAGGGCTAGAGTCCTGGAGAGGAAGGTGGAATGCTTGGTGTAGAGGTGAAATTCGTAGATATCATGAGGAAGACCAGTGGCGAAGGCGGGTCTCTGGACAGTTCCTGACGCTGAGGCACGAAGGCCAGGGGAGCAAACGGGATTAGATACCCTGGTA
+
GGGGGGGGGGGGGGGGGGGGGGGGGGGGDGGGGGGGGGGGGGGGGGGGGGGGGGGGGGGGGGGGGGFGGGGGGGGGAEGGGGGGGGGGGGGGGGGGGGGGGGEFGFFGGGGGGGGGGGGGGGGGGGFGGFGGFGGGGGGGGGGGGGGGDFFDGGGGGGGGGGGDGGEGGGGDGGGGGGGGGGGGGGGGFFFGEGGGGGGGGGEGECD4CGGGGGFGFGGGGGGCBGGFFFAGCGFF>:FG
@M00200:205:000000000-AKKM3:1:1101:8804:6714 1:N:0:1
ATTGGGTGTAAAGCGCGCGCAGGCGGATCCTGCAAGTCAGAAGTGAAATCTCATTGCTCAACGATGAGGCTGCTTTTGATACTGCGGATCTGGAGACCGGTAGAGGCTGGTAGAATTGCAGGTGTAGCGGTGGAATGCGTAGAGATCTGCAAGAATACCCGTGGCGAAGGCGGCCAGCTGGGCCGGTTCTGACGCTGAGGCGCGAAAGCGTGGGGAGCAAACAGGATTAGATACCCCTGTA
+
GFGFGGGGGGGGGGGGGGG@FGGGGGGGGFGGGGGGCCE@<DFGGGGGFGGCFGGCF,CFFGGFGGGGF@FEEFGGGGDF?9FGGGG@C+CFFE<<FGDE>FBEEFEGGDFEFG<FBEAFGCG8FEEDFEGGGGDFE9>EDF7B,@AGCABCFGF<,ECFCEE*5CEGCECECC:EGGGFFEGF5BB**2:@+:*5C8CC*>=>EE3);**8C55*./;FCF*7<*9<@F)*+3AC>53AD
@M00200:205:000000000-AKKM3:1:1101:20284:6721 1:N:0:1
ATTGGGTTTAAAGGGCGCGTAGGTGGCCACTTTAAGGCCGCGGGGAAAGTTCGGGGTCCACCCCTGAATCGGCCGCGGCGACTGTAGGGCGTGGGCACCGTAGAGGCAGATGGAATTCCGGGTGTAGCGGTGAAATGCGTATAGATCCGGAAGAACACCAGTGGCGAAGGCGGTCTGCTGGGCGGTGGACTCGTAAGAGTCCAATAGCCGACGCTGAGGCGCGACTGAGTGGGGAGCAAACAGG
+
ECFGGGFEGGGGGGGGGDGGGGG@FFGGC<E,,C,,6,,8@F7++@FE8C,CFGE:48,C,BFF+BFFF,==C7C+4+++++8:D=FA73+8@+@DF7:>3:C:=@:CE>3D,>,D,?AFCC1*<B<FFE:<*,<9C@@8:*>:,,7?CE7=*<2F,;8*83<6A*:*8*/8>EG8*<+<6?E5::5**9+;8C5CFCF+<:7C+<:7<:/**205<*/;C58)()1)0/53***))75CGF::
@M00200:205:000000000-AKKM3:1:1101:4561:6738 1:N:0:1
ATTGGGTATAAAGGGCGCGTAGGTGGCCCGTTAAGTGGTTGGTGAAATCCCGGGGCTCAACTCCGGGGCTGCCGATCAGACTGGCGGGCTAGAGCACGGTAGGGGCAGATGGAATTCCCGGTGTAGCGGTGGAATGCGTAGAGATCGGGAAGAATACCAGTGGCGAAGGCGTTCTGCTGGGCCGTTGCTGACACTGAGGCGCTACAGCGTGGGGAGCAAACAGGATTAGATACCCCTGTA
+
GGGGGGGGGGGGGGGGGGGGGGGGGGGGGGGGGFGGGGGGGGGGGGGGGGGGGGGGGGGGGGGGGGGGGGGGGGGGGGGGGGGGGGGGGGGGGGFGGGGGGGGGGGGGGGGGGGGGGGGGGGGGGGGGGCEGCGGGGGGGGGGFGGGGGGGGGGGGGGGGGGGGGGGGECGGEEGG:CGGGGGGGGDGGGGEGGGGGGGFGGGGGGGGGGGGGGB<:FFGGFGG?CG?@FA:@FFGFFFG
@M00200:205:000000000-AKKM3:1:1101:3505:6761 1:N:0:1
ATTGGGTTTAAAGGGCGCGTAGGCGGTTCGTTAAGTCCTGTGTGAAATCCCCCGGCTCAACTGGGGAACTGCACAGGAAACTAGCGGGCTTGAGTTCGGGAGAGGGAAGCGGAATTCCGGGTGTAGCGGTGAAATGCGTAGATATCCGGAGGAACACCGGTGGCGAAGGCGGCTTCCTGGACCGACACTGACGCTGAGGCGCGAAAGCTAGGGGAGCAAACGGGATTAGATACACGGGTAAGA
+
GGGGFG8B@FGFGGGGFGGFCGDGGDCGGEFFGGGGGFGGGGFFFFFFF8CFGFGGGGCFFCEEFGGGGECFGFGGGGFFFGGGFGGGGGFGGGC9EFDGGGGEGGGFGGGGECD8F>DCGFEFGCCED@FCCFGGGGEEGEGGDFFF>FEGGF:<CC<:CFG@CEEGGG@EE?>CC7<FGF@CEGE86=C<=E*AEGGCEDE?CGD4+3<8;GEGDCF6CDGC?3936=AG9,2*0)):73<
@M00200:205:000000000-AKKM3:1:1101:16650:6777 1:N:0:1
ACTGGGTATAAAGGGCGCGTAGGCGGCGCGAGGAGTCGGGGGTGAAAGTCCGGGGCTCAACCCCGGATCGGCCTTCGATACTCTCGCGCTCGAGCACAGTAGAGGCGGGTGGAATTCCGGGTGTAGCGGTGGAATGCGTAGAGATCCGGAAGAACACCGGTGGCGAAGGCGGTCTGCTGGGCGATGGGAGCGCAAGCTCCTCTTAGCCGACACTGAGGCGCGACAGCGTGGGGGGCAAACAGGG
+
GGGGGGGGGGGGGGGGGGGGGGGGGGGGGGGGGFGGGGGGGGGGGGGGGGGGGGGGGGGGGGGGGGGGGGGGGGGGGGGGGGGGGGGGGGGGCEGGGGGGGGGGGGGGGEEGGGGGCGGGGDFF9C?EGGGGCGGFGG88?EGFCEFFGCGE@GF?EGDGCCEC>8CEG8CG*:5800<FGCECEEGG695?CEGEC+<CCDCF9C*9?>5/C09:?G/:57:59G*3<DFGG*:93>>:*,80
@M00200:205:000000000-AKKM3:1:1101:4738:6796 1:N:0:1
ATTGGGTGTAAAGGGTGCGTAGGCGGTCTATTAAGTCAGTGCTGAAATATCCCGGCTTAACCGGGAGGGTGGCATTGATACTGATGGACTTGAGTGCAGTCGAGGTAGGCGGAATTGACGGTGTAGCGGTGAAATGCTTAGATATCGTCAAGAACACCGATAGTGTAGACAGCTTACTAGGCTGTAACTGACGCTGAGGCACGAAAGTGTGGGGATCAAACAGGATTAGATACCCCTGTAAGA
+
GGGGGGGGGGGGGGGGGGGGGGGGGGGGGGGGGGGGGGGGGGGGGGGGGGGGGGGGGGGGGGGGGGGGGGGGGGGGGGGGGFGGGGGGGGGGGGGGGGGGGGGGGGGGGGGGGGGGGGGGGGGGGGGGGGGGGGGG9FCFGGGGGGGFGGGGGGGGGGGGGGGGGGGGGFGGGGDFFDGGGCFFGGGGGGGGGGGGGGGGGGEEGGGGGGGGGGFGFGGGGDFGFGFFFF<FC<<FFFFGFFB
@M00200:205:000000000-AKKM3:1:1101:26126:6803 1:N:0:1
ATTGGGTGTAAAGCGCGTGTAGGCGGATCGTTAAGTGTCTTGTGAAATCCCACGGCTCAACCGTGGAACTGCTGGGCATACTGGCGATCTTGGGCCACTCAGGGGCAACCGGAACAAGCGGTGGAGCGGTGAAATGCGTAGATATCGCTTGGAACGCCAAAGGTGAAGACAGGTTGCTGGGGGTGTGCCGACGCTGAGACGCGAAAGCCAGGGGAGCAAACGGGATTAGATACCCTAGTA
+
GGGGGGGGGGGGGGGGGGGGGGGGGGGGGGGGGGGGGGGGGGGGGGGGGGGGGGGGGGGGGGGGGGGGGGGGGGGGGGGGGGGGGGGGGGGGGGGGGGGGGGGGGGGGGGGGGGGGGGGGGGGGGGGGGGGGGGGGGGGGGGGGGGGGGGGGGGGGGGGEGFGGGGGGGGGGGGCCGGGGGGGGGGGGGGGGGGGGGGGGGGGGGGGGFGGFGG>GFGGGGDEGFDGFFFFGGGGF@F?G
@M00200:205:000000000-AKKM3:1:1101:11937:6808 1:N:0:1
ATTGGGCATAAAGGGCGCGTAGGTGGCTCGGTAAGTGGCTGGTGAAATCCCGGGGCTCAACTCCGGGGCTGCCGGTCAGACTGCCGGGCTCGAGCACGGTAGGGGCAGATGGAATTCCCGGTGTAGCGGTGGAATGCGTAGATATCGGGAAGAACACCAGTGGCGAAGGCGTTCTGCTGGGCCGTTGCTGACACTGAGGCGCGACAGCGTGGGGAGCAAACAGGATTAGATACCCTTGTA
+
GGGGGGGGGGGGGGGGGGGGGGGGGGGGGGGGGGGGGGGGGGGGGGGGGGGGGGGGGGGGGGGGGGGGGGGGGGGGGGGGGGGGGGGGGGGGGGGGGGGGGGGGGGGGGGGGGGGGGGGGGGGGGGGGGGGGGGGGGGGGGGGGGGGGGGGGGGGGGGGGGGGGEEEGGGGGGGGGGGGGGGGGGGGGGGCFGGGGEGFCGGG8EGGGGGGGDEEGFGGGGGGGBGC?6F9F<@EG:F?F
@M00200:205:000000000-AKKM3:1:1101:13759:6809 1:N:0:1
ATTGGGCGTAAAGAGCTCGTAGGCGGTTTGTCGCGTCTGTCGTGAAAGCCCACGGCTTAACCGTGGGTCTGCGGTGGATACGGGCAGGCTAGAGGCAGGTAGGGGAGAACGGAATTCCCGGTGTAGCGGTGAAATGCGCAGATATCGGGAGGAACACCGGTGGCGAAGGCGGTTCTCTGGGCCTGTACTGACGCTGAGGAGCGAAAGCGTGGGGAGCGAACAGGATTAGATACCCGCGTA
+
GGGGFFGGGGDFGGGGFGDGGGGGGGGGGGGG@DGGGGGGGGGGE<FGG?FGGGDGGGGDGGEECFGGGGGGGGGGGGGGGGGDG@CCGFEEFGGG7::B<<F7CFGGGGGGGGGGGGGGG@FFEFGGEFGD<EFGGGGDFCFCGFG>ECFF@EGGGGGGCEGG*1C:FEGGGGGCGEFFGGGGGGGGFFFGGGGEEG=67<=E8:DFEEEE8EDG@GGGGGGGB<CB6FADFFFDFB@=
@M00200:205:000000000-AKKM3:1:1101:16907:6812 1:N:0:1
ATTGGGTTTAAAGGGCGCGTAGGCGGGTTGGCAAGTCGGTCGTGAAAGCCCCGGGCTCAACCCGGGAGGGTCGGCCGAGACTGCCAGTCTTGAGGGAGGCAGAGGAGTCTGGAATTCCCGGTGTAGCGGTGAAATGTGTAGAGATCGGGAGGAACACCGGTGGCGAAGGCGGGGCTCTGGGCCTGACCTGACGCTGAGGCGCGAAAGCGTGGGGAGCAAACGGGATTAGATACCCCAGTAAGA
+
GGGGGGGGGGGGGGGGGGGGGGGGGGGGGGGGGGGGGGGGGGGGGGGGGGGGGGGGGGGGGGGGGGGGGGGGGG7FGGGGGGGGGGGGGGGGFFGGDGGGGGGGGGGGGGGGGFFGGGGGGGGGGGGGGFGGGGGGGGGGGGGGGGFGDFEDGFGGGGGGGGGGGGG8EFGGGGGGGGGGFEFGGGGGGG??EGDEEGGGGDGDED3DGCEGGEBGFGGC<58D17DFFBAFGFFG>@FGGAB
@M00200:205:000000000-AKKM3:1:1101:27275:6821 1:N:0:1
ATTGGGTGTAAAGGGCGCGTAGGCGGCCTGGTAAGTAGGGGGTGAAATCCTGCGGCTTAACCGCAGGGCTGCCTTCTAAACTGTCAGGCTCGAGCACGGTAGAGGCAGATGGAATTCCCGGTGTAGCGGTGGAATGCGTAGAGATCGGGAAGAACATCAGTGGCGAAGGCGGTCTGCTGGGCCGTTGCTGACGCTGAGGCGCGACAGCGTGGGGAGCAAACAGGATTCGCTACCCGAGTA
+
GFGGGGGGGGGGGGGGGGGGGGGGGGGGGGGEGGGGGGGGGGGGGGGGGGGGGGGGGGGGGGGGGGGGGGGGGGGGGGGGGGGGGGGGGGGGGGGGGGGGGGGGGGGGGGGGGGGGGGGGGGGGGGGGGGGGGGFFGGGGGGFF>FGGGGGGFGGGGGGGGGGGGGCFGGGGGGGGGGGFGGGGGCE:CGCGGCCEEGGGGD:CE5CCE5E>E5>D@AGF4*AF06*)))-78CFG:>)=
@M00200:205:000000000-AKKM3:1:1101:15695:6826 1:N:0:1
ATTGGGTTTAAAGGGCGCGTAGGCGGCGCGAGGAGTCGGGGGTGAAAGTCCGGGGCTCAACCCCGGATCGGCCTTCGAGACTCTCGCGCTGGAGCACAGTAGAGGCGGGTGGAATTCCGGGTGTAGCGGTGGAATGCGTAGAGATCCGGAAGAACACCGGTGGCGAAGGCGGCCCGCTGGGCTGTGGCTGACGCTGAGGCGCGACAGCGTGGGGAGCAAAAAGGATTAGATACCCGAGTAAGA
+
GGGGGGGGGGGGGGGGGGGGGGGGGGGGGGGGGGGGGGGGGGGGGGGGGGGGGGGGGGGGGGGGGGGGGGGGGGGGGGGGGGGGGGGDGGGGGGGFGGGFGFGGGGGGG7<FFCGGGC:<@CEF9CC:EEDE;:F?@:A*:CFCFCFC>*8CFGGGGGGGGGDEECECGGGG>CE8C8C5EDFEG?C5AD=CEG*:CGFCEC**:CCGG5ACEC:<5:8C0/AD0=7)9=4:7@?55@.2C>>
@M00200:205:000000000-AKKM3:1:1101:12331:6827 1:N:0:1
ATTGGGTTTAAAGCGCGCGCAGGCGGCTTCTTAAGTCCGTCGGTGAAAGACCGGGGCTCAACTCCGCGTCGGCCATGGATACTGGAGAGCTGGAGACAGGTAGAGGCAAGCGGAATTCCGGGTGTAGCGGTGGAATGCGTAGAGATCCGGGGGATCACCGGGGGCGAAGGCGGCTTGCTGGACCTGATCTGACGCTGAGGCGCGAAAGCGTGGGGGGAGAACGGGTTTAGATACCCTAGTA
+
GGGGGGGGGGGGGGGGGGG7FGG+CFGGG86EGGG<F9FG,F+86DF,,,CFGGGD744E,F,5,B=++4++8++,BFG<,,,,8,,,8+,B=3,,BFGGA,5,C,++383C+C:F8FGGG+3*533,@>>1<C,,,,***1*32,3,=4**1<**,?+=**:**/?5C*/:8EGG5*+2+1***0*2302<+25***2*/1*1?E//*/18E>5).**;00*91)9()0,2+3<G6).3:
@M00200:205:000000000-AKKM3:1:1101:8534:6877 1:N:0:1
ACTGGGTTTAAAGAGCTCGTAGGCGGTCTGTCGCGTCGGATGTGAAAGCCCGGGGCTTAACCCCGGGTCTGCATTCGATACGGGCAGACTAGAGTGTGGTAGGGGAGATCGGAATTCCTGGTGTAGCGGTGAAATGCGCAGATATCAGGAGGAACACCGGTGGCGAAGGCGGATCTCTGGGCAATTACTGACGCTGAGGAGCGAAAGCGTGGGGAGCGAACAGGATTAGATACCCCCGTA
+
FFDAFFGGGGFGGGG?EFGEGGGGGCFGGGFGG8FGGGGGGEGGGGGGGGGGGGGCG@GGGGGGGC@>FGGDFGFGGGGFEGFCFGGCFGGGGGGG9EGFGFFEGGGGG,FCFGGG<FCD?GFGFG9=FFGG9AFGGGGDGGGGGGF,7B@7FCFCFECFCFGGGGGGGGGGGGDGGCCFGF*;+59CEDECEGGCEGGCEDEEGGD<*:;CCE5D@GGGGGGGBGF2?FACC@F75;01
@M00200:205:000000000-AKKM3:1:1101:10454:6884 1:N:0:1
ATTGGGCGTAAAGGGAGCGTAGGCGGATAGTTTAGTCAGAGGTGAAAGCCCAAGGCTCAACCTTGGAATTGCCTTTGATACTGGCTATCTTGAGTATGGAAGAGGTATGTGGAACTCCGAGTGTAGAGGTGAAATTCGTAGATATTCGGAAGAACACCAGTGGCGAAGGCGACATACTGGTCCATTACTGACGCTGAGGCTCGAAAGCGTGGGGAGCGAACAGGATTAGATACCCTTGTA
+
GGGGGGGGGGGGGGGGG>F@FG@GGGECBFAFFGGGGGGGGGGGGGGDFG<EFFGGGGGGGGGEEGGGFGGGFGGGGGGGGGGFFFGGGGGGGGGGGFGGGGGGGGFF@AEGGGDGGGC7FGGGGGDFFGGGGGGGGFGGGGFGGDBDDGGGGGGGGGGGGFGGGGGGGGGGG6@FFGFFDGGCCCFGF7CGE>DGGDFFGGGGCEGGGCECEGEGFCEECD@41DG@F6)2ACF=:?@F
@M00200:205:000000000-AKKM3:1:1101:8360:6896 1:N:0:1
ACTGGGTTTAAAGGGTGCGTAGGTGGCATGGTAAGTTTGATGTGAAAGCTCAGGGCTCAACCCTGAAATGGCATTGAATACTACTGTGCTGGAGGTTTGGAGGGGGGACTGGAATTCTTGGTGTAGCAGTGAAATGCGTAGATATCGGGAGGAATACCAGTGGCGAAGGCGGCCTTCTGGACTGACACTGACACTGAGGTGCGAAAGCGTGGGTAGCAAACAGGATTAGATACCCCAGTA
+
GGFGGGGGGGGGGGGGGGGGGGGGGGGGGGGGGGGGGGGGGGGGGGGFGFGGGGGGGGGGGGGGGGGGGGGGGGGGGGGGGGGGGGGFGGGGGGGC=FGGGGGGGGGCGGEGGGGGGGGGFGFGGGGFGGGGGGGGGGGGGGGGGGGGGGGGGGGGGGGGGGGGGGGDGGGGGGGCEGGGGGGFGGFAFFFGGGGGGFGECFCGEGDD:=CECEFD?GGGC7?DFGGFFFFGGFG3>EFG
@M00200:205:000000000-AKKM3:1:1101:16978:6902 1:N:0:1
ATTGGGTATAAAGGGCTCGTAGGCGGTTTGTCGCGTCGGGAGTGAAAACACCGGGCTTAACTCGGTGCTTGCTTCCGATACGGGCAGACTAGAGGTATGCAGGGGAGAACGGAATTCCTGGTGTAGCGGTGAAATGCGCAGATATCTGGAGGAACACCGGTGGCGAAGGCGGCATCCTGGACCAACACTGACGCTGAGGAGCGAAAGCCAGGGGAGCAAACGGGATTAGATACCCGAGTA
+
GGGGGGGGGGGGGGGGGGGGGGGGGGGGGGGGGGGGGGGGGGGGGGGGGGGGGGGGGGGGGGGGGGDGGGGGGGGGGGGGGGGGGGGGGGGGGGGGGGGGGGGGGGGGGGGGGGGGGGGGGGGFGGGGGGGGGGGGGGGGGFFGGGGGGGFGGGGFGGGGGGGGGGGGDGGGGGGGGGGGGGGGGGFGGGGGGGGGECGGGGGGGGGGGGGGGGFGFFFD*5;D?DC?F767+<FGD5FD
@M00200:205:000000000-AKKM3:1:1101:17862:6906 1:N:0:1
ACTGGGTATAAAGCGCGTGTAGGCGGGACGGTAAGTCGGACGTGAAAGGCGCGGGCTCAACCCGCGAGCGCCGTTCGAAACTGCCGTTCTTGAGGGTCGAAGAGGAGAGTGGAATTCCTGGTGTAGCGGTGAAATGCGTAGAGATCAGGAGGAACACCCGTGGCGAAGGCGGCTCTCTGGTCGGCCTCTGACGCTGAGACGCGAAAGCGTGGGGAGCGAACGGGATTAGATACCCCGGTAAGA
+
GGGGGGGGGGGGGGGGGGGGGGGGGGGGGGGGGGGGGGGGGGGGGGGGGGGGGGGGGGGGGGGGGGGGGGGGGGGGGGGGGGGGGGGGGGGGGGGGGGGGGGGGGGGGGGGGGGGGGGGGGGGGGGGGGGGGGGGGGGGGGGGGGGGGGGGGGFFGFGGGGGGGGGGGGGGGGEGGGGGGGGGGGGGGGGGGGGG5EGGGGGGGGGGGG5CGCEDGDGGGGGGGFDF>FFAG?FFGFFFGG>A
@M00200:205:000000000-AKKM3:1:1101:12936:6909 1:N:0:1
ACTGGGTTTAAAGGGCTCGTAGGCGGTTCGTCACGTCGGGAGTGAAAACTCGGAGCTTAACTCCGAGCCTGCTTCCGATACGGGCAGACTAGAGGTAGGCAGGGGAGAGCGGAACTCCTGGTGTAGCGGTGGAATGCGCAGATATCAGGAAGAACACCGGTGGCGAAGGCGGCTCTCTGGGCCTTACCTGACGCTGAGGAGCGAAAGCGTGGGTAGCTAACAGGATTAGACAACCTGGTAAGA
+
DFECCF-BCCFGGGGGGFFCFFGGGG+CFCGGGGEFGGGDCFCEFGFGGGGD7FF>EDAEFG9FEEGEEGGGGGGGGCFCGFFGFGCFGGGGGF,B<EDGFEG7>:=B:FGGGG=BGGCGGGFGGGGGD:<EFGBGGGE*@:FF9FFGGFEGFGGGDFGGGGCBC@7C<8@B**4<?+CCF@FGGG+3<22+/*9::**6C****2)*:1;58E*5)+2+*0052<*,7@)**2*954F77))
@M00200:205:000000000-AKKM3:1:1101:19828:6921 1:N:0:1
ATTGGGTTTAAAGGGCTCGTAGGCGGTTTGTCGCGTCGGGAGTGAAAACGCCGTGCTTAACACGGCGCTTGCTTCCGATACGGGCAGACTAGAGGTATTCAGGGGAGAACGGAATTCCTGGTGTAGCGGTGAAATGCGCAGATATCAGGAGGAACACCGGTGGCGAAGGCGGTTCTCTGGGAATGACCTGACGCTGAGGAGCGAAAGTGTGGGGAGCGAACAGGATTAGATACCCTAGTA
+
GGGGGGGGGGGGGGGGGGGGGGGGGGGGGGGGGGGGGGGGGGGGGGGGGGGGGGGGGGGGGGGGGGGGGGGGGGGGGGGGGGGGGGGGGGGGGGGGGGGGGGGGGGGGFFFGGGGGGGGGGGGGGGGGDEGCFGGGGGGGGGGGGGGGGGDGGGGGGGGGGDGGGGGGGGGGGGGGGGGGGFFGGGGGEDGGG53CGFGGGGGGGGGCDC?>C>:9@CEEGGGGFGGFFFBG7CFGF:FG
@M00200:205:000000000-AKKM3:1:1101:7278:6926 1:N:0:1
ATTGGGTTTAAAGGGCTCGTAGGCGGTCTGTCGCGTCGGGAGTGAAAACCAGGTGCTTAACACCTGGCCTGCTTTCGATACGGGCAGACTAGAGGTACTCAGGGGAGAATGGAATTCCTGGTGTAGCGGTGAAATGCGCAGATATCAGGAGGAACACCGGTGGCGAAGGCGGTTCTCTGGGAGTATCCTGACGCTGAGGAGCGAAAGTGTGGGGAGCGAACAGGATTAGATACCCCCGTAAGCT
+
GGGGGGCCGGGGGAGGGGGGGGGGGGGGGGGGGGGGGGGGDGGGGGGGFGFGGGGGG<FGGGGGGGFFGGGGGGGGDFGGGGGGGGGGGGGGGGGGGFDFFGGGGGGEEFGGGGGGGGGGGGGGGGGGGGGGGGGGGGGGGEGGGGGGGGEGGGGGGGGGGGGGGGGGGGDGGGGGGGGGGFGGC9EGGGGGEGGDEGGFGGGGGGG2+<CEGG@GFGGC<DGGFGC<F=<FFGG*)>EGGF2)
@M00200:205:000000000-AKKM3:1:1101:24587:6930 1:N:0:1
ATTGGGTTTAAAGGGCGCGTAGGCGGCCTGGTAAGTAGGGGGTGAAATCCTGCGGCTTAACCGCAGGGCTGCCTTCTAAACTGTCAGGCTCGAGCACAGTAGAGGCAGGTGGAATTCCGGGTGTAGCGGTGGAATGCGTAGAGATCCGGAAGAACACCGGTGGCGAAGGCGGCCCGCTGGGCTGTGGCTGACGCTGAGGCGCGACAGCGTGGGGAGCAAACAGGATTAGATACCCTAGTA
+
GGGGGGGGGGGGGGGGGGGGGGGGGGGGGGGGGGGGGGGGGGGGGGGGGGGGGGGGGGGGGGGGGGGGGGGGGGGGGGGGGGGGGGGGGGGGGGGGGGGGGGGGGGGGGGGGGGGGGGGGGGGGGGGGGGGGFGGGGGGGGGGGGGGGGGGGGGGGGGGGGGDGGGGGGGGGGGGGGGGGGGGGGGGGGDGGGGGGGGGGGGGGGGGGGGGGGCDGEFGFFGGFFFGFFFAGGGGGFFFG
@M00200:205:000000000-AKKM3:1:1101:6061:6931 1:N:0:1
ATTGGGTTTAAAGGGCGCGTAGGCGGCCACCGCAAGTCGACTGTGAAATCTCCGGGCTTAACTCGGAAAGGTCAGCCGATACTGCGGGGCTAGAGTGCAGAAGGGGCAACTGGAATTCTCGGTGTAGCGGTGAAATGCGTAGATATCGAGAGGAACACCTGCGGCGAAGGCGGGTTGATGGGCTGACACTGACGCTGAGGCGCGAAAGCTAGGGGAGCGAACGGGATTAGATACCCCAGTA
+
GGGGGGGGGGGGGGGGGGGGGGGGGGGGGGFGDGGGCFGGFGGGGGGGGGCFGGGGGDGGGGGFEGGGGGGGGGFGEFCFG7FGGGGGGGGFDFCFGGAFFFFFGDE:C=FGFGGGCFFFGGGGGGGGGGGGGGFGD9CCEGCB;@EGGBFG<BGFGGEFBCFB7<EEGECEEDGC:+2:EGGCGFGGCFGGEEC=EEG=CCC8:EDD8E?EFGD<>=>CC)/*4/73?FACF?F*7))3:
@M00200:205:000000000-AKKM3:1:1101:5710:6943 1:N:0:1
ACTGGGCTTAAAGGGTGCGTAGGCGGCCGAGTAAGTCAGATGTGAAATCTATGGGCTCAACCCATAAACTGCATTTGAAACTACCCGGCTTGAGTGAAGTAGAGGCAGGCGGAATTCCCTGTGTAGCGGTGAAATGCGTAGAGCTAGGGAGGAACACCAGTGGCGAAGGCGGCCTGCTGGGCTTTAACTGACGCTGAGGCACGAAAGCGTGGGTAGCAAACAGGATTAGATACCCGGGTAAGA
+
FGDACFGG9<<<FFGFEEGGEGGGGGGDEFGFF,CEFG9CFFFA<E@DFGCFEEGFGGGEACC@FGE9FFDFGGCFF<EEFFGAFGG>7+FE<5CF?EFFFGE9CF>?:@FF>@FGGGGGFFDF9,CFGE@D<?FCE+CEC:E,CF=FGA++5,@8F++37<,3*345<B1BGGGCFF<CECCFG9FGC@FGD5CGEBC=CFD*=*>FE5*2:E77<7A6CC**47:3=B>0+<87>)0:*).
@M00200:205:000000000-AKKM3:1:1101:21621:6951 1:N:0:1
ACTGGGCTTAAAGGGCGCGTAGGTGGTTTGATAAGGGTGTGGTGAAAGCCCGGAGCTCAACTCCGGGTCTGCCGTGCCGACTGTCAAACTCGAGGACTGTAGAGGCAGACGGAATTCCGGGTGTAGCGGTGGAATGCGTAGAGATCCGGAGGAAGACCGGTGGCGAAGGCGGTCTGCTGGGCAGTTTCTGACACTGATGCGCGACAGCGTGGGGAGCAAACAGGATTAGATACCCCTGTA
+
GGGGGGGGGGGGGGGGGGGGGGGGGGGGGGGGGGGGGGGGGGGGGGGGGGGGDGGGGGGGGGGGGGGGGGGGGGGGGGGGGGGGGGGGGGGGGGGGGGGGGGGGGGGGGGGG7FGGGGGGGGGGGGGEGGDGCEGFGGGGGGGGGGGGGBEEGGGGGGGGGGGGGDGGGGGGGGGGGGGGGGGGGGGGGGGGGGGGFGG?EGDEGGDGEGGG>C5DFGCFDGGF6GG?4@9FFEGG5>FC
@M00200:205:000000000-AKKM3:1:1101:10360:6955 1:N:0:1
ACTGGGTGTAAAGGGCGCGTAGGCGGTCTTGTAAGTTCCGCGTGAAATCCCCCGGCTCAACCGGGGAATGGCGTGGAAAACTGCGAGGCTTGAGTTCGGGAGAGGGAAGCGGAATTCCGGGTGTAGCGGTGAAATGCGTAGATATCTGGAGGAACACCGGTGGCGAAGGCGGCATCCTGGACCAACACTGACGCTGAGGAGCGAAAGCCAGGGGAGCAAACGGGATTAGATACCCTAGTA
+
GGGGGGGGGGGGGGGGGGGGGGGGGGGGGGGGGGGGGGGGGGGGGGGGGFGGGGGGGGGGFGGGGGGGGGGGGGGGGGGGGGGGGDGGGFFGGGGGGGGGGGGGGGGGGGGGGGGGGGGGGGGGGGGGGGGGGGGGGGGGGGGGGGGCEGGGGGGGGGGGGGGFGGGEGGGGGDDGGGFGGEFFGGGEFGGGGDDGGGGGGGGGGEGFGGGFGGFGFFFGGCCCBGF?FFFGGGCFFFFD
@M00200:205:000000000-AKKM3:1:1101:12191:6956 1:N:0:1
ATTGGGTTTAAAGGGCTCGTAGGCGGCCAACTAAGTCAGACGTGAAATCCCTCGGCTTAACCGGGGAACTGCGTCTGATACTGGCAGGCTCGAATCCGGGAGAGGGATGTGGAATTCCAGGTGTAGCGGTGAAATGCGTAGATATCTGGAGGAACATCGGTGGCGAAGGCGGCATCCTGGACCGGTATTGACGCTGAGGCGCGAAAGCCAGGGGAGCAAACGGGATTAGATACCCGAGTA
+
GGGGGGGGGGGGGGGGGGGGGGGGGGGGGGGGGGGGGGGGGGGGGGGGGGGGGGGGGGGFGGGGGGGGGGGGGGGGGGGGGGGGGGGGEFGGGGGGGGGGGGGGGGEGEGGGGGGGGGGGGGGGGGGGGGGGGGGGGGGGGGGGFGGCGGGCEFGGGGGGGGGGGGGDGGGGGGGGGFGGGGGGGGDCGGGGDGCGGFG=EGGGG8DFDGGFGGEGBFCGGG83(9FD4*:DGFGG:@FG
@M00200:205:000000000-AKKM3:1:1101:14129:7011 1:N:0:1
ACTGGGCGTAAAGGGAGCGTAGGCGGATAGTTTAGTCAGAGGTGAAAGCCCAGGGCTCAACCTTGGAATTGCCTTTGATACTGGCTATCTTGAGTATGGAAGAGGTATGTGGAACTCCGAGTGTAGAGGTGAAATTCGTAGATATTCGGAAGAACACCAGTGGCGAAGGCGACATACTGGTCCATTACTGACGCTGAGACGCGAAAGCGTGGGGAGCGAACAGGATTAGATACCCCCGTA
+
GGGGGGGGGGGGGGGGGGGGGGGGGGGGGGGGGGGGGGGGGGGGGGGGGGGGGGGGGGGGGGGGGGGGGGGGGGGGGGGGGGGGGGGGGGGGGGGGGGGGGGGGFGGGGGGFFGGGGGGGGCGGGGGGGGGGGGGGGFGGGGGGGGGGCFGGGGGGGGGFGGGGGGEGCFGGGGGGGGGGGGGGGGGGGGGGGGD5?FGGGGGGG5<8EGGGGGEDEG>GGGGGBGGFFFDGGGG3:DFC
@M00200:205:000000000-AKKM3:1:1101:7468:7017 1:N:0:1
ATTGGGTTTAAAGTGCGCGTAGGTGGCCCGTTAAGTGGCTGGTGAAATCCCGGGGCTCAACTCCGGGGCTGCCGGTCAGACTGGCGAGCTAGAGCACGGTAGGGGCAGATGGAATTCCCGGTGTAGCGGTGGAATGCGTAGAGATCGGGAAGAATACCAGTGGCGAAGGCGTTCTGCTGGGCCGTTGCTGACACTGAGGCGCGACAGCGTGGGGAGCAAACAGGATTAGATACCCTTGTA
+
GGGGGGGGGGGGGGGGGGGGGGGGGGGGGGGGGGGGGGGGGGGGGGGGGGGGGGGGGGGGGGGGGGGGGGGGGGGGGGGGGGGGGGGGGGGGGGGGGGGGGGGGGGGGGGGGGGGGGGGGGGGGGGGGGGGGGGGGGGGGGGGGGGGGGGDGGGGGGGGGGGGGGGGGGGGGGGGGGGGGGGGGGGGGGGGFGGGGGGFFGGGGGGGGGGGGGGFGFGGGGGGC8GGBFFBFGGGGFFFG
@M00200:205:000000000-AKKM3:1:1101:12236:7020 1:N:0:1
ATTGGGTTTAAAGGGCGCGTAGGTGGCTCGTTAAGTGGCTGGTGAAATCCCGGGGCTCAACTCCGGGGCTGCCGGTCAGACTGGCGGGCTCGAGCACGGTAGGGGCAGATGGAATTCCCGGTGTAGCGGTGGAATGCGTAGATATCGGGAAGAACACCAGTGGCGAAGGCGTTCTGCTGGGCCGTTGCTGACACTGAGGCGCGACAGCGTGGGGAGCAAACAGGATTAGATACCCCAGTA
+
GGGGGGGGGGGGGGGGGGGGGGGGGGGGGGGGGGGGGGGGGGGGGGGGGGGGGGGGGGGGGGGGGGGGGGGGGGGGGGGGGGGGGGGGGGGGGGGGGGGGGGGGGGGGGGGGGGGGGGGGGGGFGGGGGGEGGGGGGGFGGDEG@FGGGFCGGGCACEGGGGGGGGGGGGGGGGGGFGFFGFFGGGGEFGGGGGGGGCFGGGGGGGGC=EEGGG35>ECFFGGG(9C>FFFGFCCDFFFG
@M00200:205:000000000-AKKM3:1:1101:23304:7020 1:N:0:1
ATTGGGTATAAAGGGCTCGTAGGCGGTTCGTCACGTCGGGAGTGAAAACTCGGAGCTTAACTCCGAGCCTGCTTCCGATACGGGCAGACTAGAGGTAGGCAGGGGAGAGCGGAACTCCTGGTGTAGCGGTGGAATGCGCAGATATCAGGAAGAACACCGGTGGCGAAGGCGGCTCTCTGGGCCTTACCTGACGCTGAGGAGCGAAAGCGTGGGTAGCGAACAGGATTAGATACCCTTGTA
+
GGGGGGGGGGGGGGGGGGGGGGGGGGGGGGGGGGGGGGGGGGGGGGGGGGGGGGGGGGGGGGGGGGGGGGGGGGGGGGGGGGGGGGGGGGGGGGGGGGGGGGGGGGGGGGGGDGGGCFGGGGGGGGGGGGGGGGGGGGGGCC<C@FGGGGGFGGGGGGGGGGGGGGGGGGGGGCEGGGGGGDFGGGGGFFGGGGGGGGGGGGG5C=DGG5*CEGFGFGGG<5CD2FGFF*6:9C+>F)@9
@M00200:205:000000000-AKKM3:1:1101:14068:7025 1:N:0:1
ATTGGGTTTAAAGGGTGCGTAGGCGGCCTATTAAGTCAGTGCTGAAATATCCCGGCTTAACCGGGAGGGTGGCATTGATACTGATGGGCTTGAGTAGAGTCGAGGTAGGCGGAATTGACGGTGTAGCGGTGAAATGCTTAGATATCGTCAAGAACACCGATAGTGTAGACAGCTTACTAGACTCAAACTGACGCTGAGGCACGAAAGTGTGGGGATCAAACAGGATTAGATACCCCTGTA
+
GGGGGGGGGGGGGGGGGGGGGGGGGGGGGGGGGGGGGGGGGGGGGGGGGGGFGGGGGGGGGGGGGGGGGGGGGGGGGGGGGGGGGGGGGGGGGGGGGGGGGGGGGGGGGGGGGGGGGGGGGGGGGGGGGGGGGGGGGGGGGGGGGGGGGGGGGGGGGGGEGGGGFGGGGGFGGGGGGFGGGGGGG?FFFFGGEGGGDGCGEGC8CCDFGFGDEDEGFGGGGDC*,>D<@FFGDEGGFFFG
@M00200:205:000000000-AKKM3:1:1101:23400:7032 1:N:0:1
ACTGGGTTTAAAGGGTGCGTAGGCGGTCCCATAAGTCAGTGCTGAAATATCCCGGCTTAACCGGGAGGGTGGCATTGATACTGCGGGACTTGAGTAAAGTTGAGGTAGGCGGAATTGACGGTGTAGCGGTGAAATGCTTAGATATCGTCAAGAACACCGATAGTGCAGACAGCTTACTAAGCTTTAACTGACGCTGAGGCACGAAAGTGTGGGGATCAAACAGGATTAGATACCCCAGTA
+
GGGGGGGGGGGGGGGGGGGGGGGGGGGGGGGGGGGGGGGGGGGGGGGGGGGGGGGGGGGGGGGGGGGGGGGGGGGGGGGGGGGGGGGGGGGGGGGGGGGGGGGGGGGGGGGGGGGGGGGGGGGGGGGGGGGGGGGGGGGGGGGGDGGGGGGGGGGGGGGGGGGGFGGGGGGGGDGFGGGGGG?FFGGGGGGGGGGGGGGCEGGGGGGGGGGGGGFDFGGFGGGGFGGF4?BGGCEG>EFG
@M00200:205:000000000-AKKM3:1:1101:22423:7052 1:N:0:1
ACTGGGCATAAAGCGCGCGCAGGCGGGTCCTGTAAGTCGGAAGTGAAATTTCGGAGCTCAACTCCGAAGCTGCTTCTGATACTGCGGATCTAGGGACTGGTAGAGGCTGGTAGAATTACAGGTGTAGCGGTGGAATGCGTAGATATCTGTAAGAATACCCGTGGCGAAGGCGGCCAGCTGGGCCAGGTCCGACGCTGAGGCGCGAAAGCGTGGGGAGCAAACAGGATTAGATACCCTCGTA
+
GGGGGGGGGGGGGGGGGGGGGGGGGGGGGGGGGGGGGGGGGGGGGGGGGGGGGGGGGFGGGGGGGGGGGGGGGGGGGGGGGGGGGGGGGGGGGGGGGFGGGGGGGGGGGGGGGGCGGGGGGGGGGGGGGGGDFFCFGGGGGG@FGGGGGGGGGFCCFGGGGGGEGGDGGGGGGGGGGGGGGECFEGGGGGGGGGGCE?CGFGGGEEGGGG??EGBDEGGGFGGFBF6:F@>FF@FG@>5C7
@M00200:205:000000000-AKKM3:1:1101:20457:7060 1:N:0:1
ATTGGGTGTAAAGCGTGCGTAGGTGGTTCGTTAAGTCTGATGTGAAAGCCCTGGGCTCAACCTGGGAATGGCATTGGGAACTGGCGATCTAGAGTGCGGTAGAGGGCAGTGGAATTCCCGGTGTAGCAGTGAAATGCGTAGAGATCGGGAGGAACATCTGTGGCGAAGGCGACTGCCTGGACCAGCACTGACACTGAGGCACGAAAGCGTGGGGAGCAAACAGGATTAGATACCCTAGTA
+
GAFGGGGGGGGGGGGCFGGGGGGGGG@F<F8FGGG;F9F<FGGGGGGGGGGGGGGGGGGGGGGGGGGG@FGGGG9<F,FGGGG8F7F=FGGGGGGGG@FCFGGGGC:<FG<FGGGGGGGGGGGGGGGFGGGGGGGGGGGEGGGGGGGGGGGEGG8F>F;FFGGGGGGGGGGEGE:7BFGGGGD>:FFGGGGGGGGGGGG*4?EGGGGGGGGGG5=DBFFFGGGFFGGFFFBFGGG4)8FF
@M00200:205:000000000-AKKM3:1:1101:14711:7085 1:N:0:1
ACTGGGTATAAAGAGCTCGTAGGCGGTTTGTCGCGTCTGCCGTGAAAGTCCGGGGCTCAACTCCGGATCTGCGGTGGGTACGGGCAGACTAGAGTGATGTAGGGGAGACTGGAATTCCTGGTGTAGCGGTGAAATGCGCAGATATCGAGAGGAACACCTGCGGCGAAGGCGGGTTGCTGGGCGGACACTGACGCTGAGGCGCGAAAGCTAGGGGAGCGAACGGGATTAGATACCCCAGTA
+
G,FGGGGCGGFGGGGGGGGGGGGGGGGGGFG,@CFGG@FC,@FGGGGG,EFECFGGG@FGGFFGGGFFEGFGGDGCF>FEGCFFE@FFFGGGGGGGFFGFGGGGGCGDFGGGGGCGFGGFGGGGGFGGGGDF<FGFGG+:CFGCFGG7FGDCGCGFGGGG7C7EEGGGDGGGCE88FGGGGG*858:FGDGGEGGGCFFGGGGGGC<F<7<EGD>C@CGDG3=*,55>@FFGGGFGF>?F
@M00200:205:000000000-AKKM3:1:1101:21594:7088 1:N:0:1
ATTGGGTTTAAAGCGTGTGTAGGCGGGCCGTTAAGTACCTTGTGAAATCCCCCGGCTCAACCGGGGAACGGCTGGGTATACTGGCGGCCTTGAGAGACCTAGGGGCGAGCGGAACAAGCGGTGGAGCGGTGAAATGCGTAGATATCGCTTGGAACGCCGACGGTGAAAACAGCTCGCTGGGGGTCTTCTGACGCTGAGACACGAAAGCCAGGGGAGCGAACGGGATTAGATACCCTTGTA
+
GGGGGGGGGGGGGGGGGGGGGGGGGGGGGGGGGGGGGGGGGGGGGGGGGGGGGGGGGGGGGGGGGGGGGGGGGGGGGGGGGGGGGGGGGGGGGGGGGGGGGGGGGGGGGGGGGGGGGGGGGGGGGGGGGGGGGGGGGGGGGGGGGGGGGGGDGGGGGGGCGGGGGGGGGGGGGGGDEGGGGGGGGGGFGGFFDGGGGGFFGGEE>GGGGGGGGDDD>GEGGGGG?D4)6=>FGGGGFFFG
@M00200:205:000000000-AKKM3:1:1101:5233:7109 1:N:0:1
ACTGGGTTTAAAGCGCACGTAGGCGGATTGTTAAGTCAGGGGTGAAATCCTGGAGCTCAACTCCAGAACTGCCTTTGATACTGGCAATCTAGAGTCCGGAAGAGGTGAGTGAAACTCCTAGTGTAGAGGTGGAATTCGTAGATATTAGGAAGAACACCAGTGGCGAAGGCGGCTCACTGGTCCGGTACTGACGCTGAGGTGCGAAAGCGTGGGGAGCAAACAGGATTAGATACCCCTGTA
+
GGGGGGGGGGGGGGGGGGGGGGGGGGGGGGGGGGGGGGGGGGGGGGGGGGGGGGGGGGGGGGGGGGGGGGGGGGGGGGGGGGGGGGGGGGGGGG9EGGGGGGGGGGGGGGGGFGGGGGGGGGGGGGGGGGGGGGGGGGGGGGGGGGGGFDFGGGGGGGGGGGGGGGGGGGGGGDEFGGGGGGGGGGGGDGFGGGDGCCGGGF:CGGGFGGDGGDFD55C8DGGGFGGFFFFGCEC*7>?F
@M00200:205:000000000-AKKM3:1:1101:25591:7130 1:N:0:1
ATTGGGCATAAAGTGAGTGTAGGCGGTCTGAAAAGTCGGGTGTGAAAGCCCTGGGCTCAACCCAGGAAGTGCACTCGAAACTGCCAGGCTAGAGTATCGGAGAGGTTGGTGGAATTCTCGGTGTAGAGGTGAAATTCGTAGATATCGAGAGGAACACCGGTGGCGAAGGCGGCCAACTGGACGAATACTGACGCTGAGACTCGAAAGCGTGGGGAGCAAACAGGATTAGATACCCGCGTA
+
GGGGGGGGGGGGGGGGGGGGGGGGGGGGGGGGGGGGGGGGGGGGGGGGGGGGGGGGGFGGGFGGGGGGGGGGGGGGGGCGGGGGGGGGGGGGGGGGGGGFEGGGGGGGGGGGGGGGGGGGGGGGGGGGGGGGGGGGDFGGGDGGGGGGGGGGGGGGGGDDFEGGGGGGGGGGGGG@FFGGDGGGGGGGGFC,;5CGDDEGGGGGGDGGCEG@EGDG@FC?F4C5(27)982CFGF)0.)2
@M00200:205:000000000-AKKM3:1:1101:12491:7135 1:N:0:1
ACTGGGTATAAAGGGTCCGTAGGCGGGGACGCCAGTCTGACGTGAAAGCGCCCGGCTCAACTGGGCGAGTGCGTTGGAAACTGCGTCTCTTGACTCACGCAGAGGTCGGCGGAATTCCCGGTGTAGTGGTGGAATGCGTAGAGATCGGGAGGAACCTCGAAAGCGAAGGCAGCCGACTGGGGGATGAGTGACGCTGAGGGACGAAAGCGTGGGGAGCGAACAGGATTAGATACCCGCGTA
+
GGGGGGGGGGGGGGGGGGGGGGGGGGGGGGGGGGGGGGGGGGGCFGGGGGGDEGGGGGGGGGGGGGGGGGGGGGGGGGGGGGGGGGGGGGGGGGGGGGGGGGGGGGGGGGGGGGGFGGGGGGG>>FFFGFGGGFGGGGGGGGGGFGGGGGGGGGGFFGGDGFGGGGGGGGGE?CC*:?EGGGGEDEDGGGF7::758@CEEGGGGGGGG5CEEEDGBGECDCFG?G75@FFGGGGGFE>E
@M00200:205:000000000-AKKM3:1:1101:5262:7135 1:N:0:1
ATTGGGTATAAAGGGAGCGTAGGTGGCCTTATAAGTCAGTGGTGAAATCTCTCGGCTTAACCGAGAAATTGCCATTGATACTGTAGGGCTTGAGTACAGATGCCGTTGGCGGAATATGACATGTAGTGGTGAAATACATAGAGATGCCATAGAACACCGATTGCGAAGGCAGCTAACGAAACTGTAACTGACACTGAGGCTCGAAAGTGCGGGGATCAAACAGGATTAGATACCCGTGTA
+
G<FGGGGGGGGGGGGFFGGGGGG@FFGGGGFCEGGGGGCGG@FFFGFGGDFGGGGGGCFGGGGGGGGCGGGG<EFGGGGGFGGGGGFEGCCFC<<6CFDGGCDEFGGC@FCCFGFGGGFFFFGGF9F@FFGGGGFGF<<EECA<=E,AAFFFAECFGDEGGGDGGGE7@83BE,@DFCCGEDCFGFBDC@9FGG>?76C5,;C*?:CGGG>:F>B5FGFGCGFG02;3=+9:+?C7)08*
@M00200:205:000000000-AKKM3:1:1101:9564:7168 1:N:0:1
ACTGGGCTTAAAGCGCGTGTAGGTGGCCAGATAAGTCGGGTGTGAAAGCCCGGGGCTCAACCCCGGGATGCCGCCCGAGACTGCCTGGCTTGAGGACGGAAGAGGGGAGTGGAATTCCTGGTGTAGCGGTGAAATGCGTAGAGATCAGGAGGAACACCCGTGGCGAAGGCGGCTCCCTGGTCCGTCCCTGACGCTGAGACGCGAAAGCGCGGGGAGCGAACGGGATTAGATACCCGCGTA
+
GGGGGGGGGGGGGGGGGGGGGGGGFGGGGGGGGGGGGGGGGGGGGGGGGGGGGGGGGGGGGGGGGGGGGGGGGGGGGGGGGGGGGGGGGGGGGGGGGGGGGGGGGGGGGGGGGGGGGGGGGGGGGGGGGGGGGGGGGGGGGGGGGGGGGGGGGGGGGGGCGEGGEFGGGGGGGGGGGGGDFGGGGGEGGG6FGGGGGFCEGGGGEGGGGGGGGDEGFDC5CDED:DFFFFFFGGGC@EEG
@M00200:205:000000000-AKKM3:1:1101:27702:7175 1:N:0:1
ACTGGGCATAAAGGGCTCGTAGGCGGCCAACTAAGTCAGACGTGAAATCCCTCGGCTTAACCGGGGAACTGCGTCTGATACTGGATGGCTTGAGTTTGGGAGAGGGATGCGGAATTCCAGGTGTAGCGGTGAAATGCGTAGATATCTGGAGGAACACCGGTGGCGAAGGCGGCATCCTGGACCAACACTGACGCTGAGGAGCGAAAGCCAGGGGAGCAAACGGGATTAGATACCCTGGTA
+
GGGGGGGGGGGGGGGGGGGGGGGGGGGGGFGGEGGGGGGGGGGGGGGGGGGGGGGGGGGGGGGGGGEGGGGGGGGEGGGGCFGGGGGGGGGGGGGFGGGGFFGGGGGFGGGGEGGGGGGGGCFFGGGEGGGGGGGGGGGGGGGFCCFFGGGGGGGGDFEEEGGGGGGGGGGCEEGFGFGGDFCFGGFGGFGGGGGGE88?CGGGGGGGFFGCE8B<):;FG*8C()>27FAFFFFC@F@C
@M00200:205:000000000-AKKM3:1:1101:6882:7175 1:N:0:1
ATTGGGTATAAAGGGCGCGTAGGTGGTCAGGTAAGGGTGTGGTGAAAGTCCGGGGCTCAACCCCGGATCTGCCGTGCCGACTGCTTGACTGGAGCATTGCAGAGGCAGATGGAATTCCGGGTGTAGCGGTGGAATGCGTAGAGATCCGGAGGAAGACCGGTGGCGAAGGCGGTCTGCTGGGCAGTTTCTGACACTGAGGCGCGACAGCGTGGGGAGCAAACAGGATTAGATACCCCGGTAAG
+
GGGGGGGGGGGGGGGGGGGGGGGGGGGGGGGGGGGGGGGGGGGGGGGGGGGGGGGGGGGGGGGGGGGGGGGGGGGGGGGGFGGGGGGGGGGGGGGGGGGGGGGGGGGGGGGGGGGGGGGGGGGGGGGGGGGGGGGGGGGGGGGGGGGGGGGGGGGFFGGGGGGGGGGGGGGGGDGGCC@FGGFEBFGGGGGGGGGCFGGGGGGGGGGGGGGGGG3D>=CFGGGGFFCBF=AGCCGG5@EE<<
@M00200:205:000000000-AKKM3:1:1101:10389:7182 1:N:0:1
ACTGGGTTTAAAGGGTGCGTAGGCGGAATGATAAGTCAGTGGTGAAAGCCTGCAGCTTAACTGCAGAACTGCCATTGATACTGTCAATCTTGAGTACATTTGATGTGGGCGGAATGTGTCATGTAGCGGTGAAATGCTCAGATATGACACAGAACACCGATTGCGAAGGCAGCTCACAAAACTGTAACTGACGCTGAGGCACGAAAGCGTGGGTATCAAACAGGATTAGATACCCGGGTA
+
GGGGGGGGGGGGGGGGGGGGGGGGGGGGGGGGGGGGGGGGGGGGGGGGGGGGGGGGGGGGGGGGGGGGGGGGGGGFGGGGGGGGGGGGGGGGGGGGGGGGGGGGGGGGGGGGGGGGGGFGGGFGGAGEGGGGFGGGGG,CFFGGGGGFGGGFGGGCFG7@FGCGGGEGGGGGGFFGGGFGCGGGGGGGGFGGDGDDGG>CEF>EGGGGC58:FEF;8CGGFC69@C:=4+);CC8C3)57
@M00200:205:000000000-AKKM3:1:1101:20086:7217 1:N:0:1
ACTGGGTGTAAAGCGCACGTAGGTGGCGACGTAAGTCGGGTGTGAAAGCCCCGGGCTCAACCTGGGAATTGCATTCGAGACTGTGTTGCTGGAGTACGGAAGAGGAGGGCGGAATTCCCGGTGTAGCGGTGAAATGCGTAGATATCGGGAGGAACATCAGTGGCGAAGGCGGCCCTCTGGTCCAGTACTGACACTCAAGTGCGAAAGCGTGGGGAGCAAACAGGATTAGATACCCCTGTA
+
GGGGGGFGGGGGGGGGGEGGGGGGGGGGEGGFGGGGGGGGGGGGGGGGGADEGGGGGGGGGGGGFFFGGGGGGGGCGGGGGGGGGGGGGGGGGGEFGGGGGGGGGGEDCGGGDGGGGGGGGGGGGGGGGGGGGGGGGGGGGGGGFCEGGGGGGGGGGGGGGGGGGGGGGGGGGBEGGGGGGGGFFCFGFGGGGGGGGGGGFFDECEDGGEDEGDDGD5CFGGGGFGGFFBA7<CGCFFFG
@M00200:205:000000000-AKKM3:1:1101:16960:7267 1:N:0:1
ATTGGGTTTAAAGGGCGCGTAGGCGGCGCGGTAAGTCACTTGTGAAATCTCTGAGCTTAACTCAGAACGGCCAAGTGATACTGCAGTGCTAGAGTGTGGAAGGGGCAATCGGAATTCTTGGTGTAGCGGTGAAATGCGTAGATATCAAGAGGAACACCTGAGGTGAAGACGGGTTGCTGGGCCAACACTGACGCTGAGGCGCGAAAGCCAGGGGAGCAAACGGGATTAGATACCCCAGTAAGA
+
GGGGGGGGGGGGGGGGGGGGGGGGGGGGGGGGGGGGGGGGGGGGGGGGGGGGGGGGGGGGGGGGGGGGGGGGGG?FGGGGGGGGGGGGGGGGGGGGGGGGGGGGGGGGGGGGGGGGGGGGGGGGGGGGGGGGGGGGGGGEGGGGGGGGGGGGGGGGGGGGGGGGGGGGGGEGGGGGGGGGGGGGGGGGGGGGGGDGGGGGGGGGGGGGGGGGGGFGFGGFFGDD:GGFFFAGGGGGFFFFF<A
@M00200:205:000000000-AKKM3:1:1101:13062:7274 1:N:0:1
ATTGGGTTTAAAGGGTTTGTAGGCGGCCTTGTAAGTCAGGTGTGAAATCCCTCGGCTCAACCGAGGAACGGCGCTTGATACTGCAAGGCTTGAGGGAGACAGGGGTAAGCGGAACTGATGGTGGAGCGGTGAAATGCGTTGATATCATCAGGAACACCGGTGGCGAAAGCGGCTTACTGGGTCTCTTCTGACGCTGAGGAACGAAAGCTAGGGTAGCGAACGGGATTAGATACCCCTGTA
+
GGGGGGGGGGGGGGGFGGGGGGGGGGGGGGGGGGGGGGGGGGGGGGGGGGGGGGGGGGGGGGGGGGGGGGGGGGGGGGGGGGGGGGGGGGGGGGGGGGGGGGGGGGGGGGGGGGGGGGGGGGGGGGGGGGGGGGGGGGGGGGGGGGGGGGGGGGGGGGGGGGGGGGGGGGGGDGGGGGGGGGGGGGGGGGGGGGGGGGGGGGGGGGGGGGGGCGFGFGGGGGDG0CGFFFBGFGGGFF:F
@M00200:205:000000000-AKKM3:1:1101:10300:7283 1:N:0:1
ATTGGGTTTAAAGGGTGCGTAGGCGGCTTTGTAAGTCAGTGGTGAAATATGGCAGCTCAACTGTCAAGGTGCCATTGATACTGCAGAGCTTGAGTACAGATGAGGTAGGCGGAATTGACGGTGTAGCGGTGAAATGCTTAGATATCGTCAAGAACACCTATAGCGAAGGCAGCTTACTAGGCTGTAACTGACGCTGAGGCACGAAAGTGTGGGGATCAAACAGGATTAGATACCCCCGTA
+
GGGGGGGGGGGGGGGGGGGGGGGGGGGGGGGGGGGGGGGGGGGGGGGGGGGGGGGGGGGGGGGGGGFGGFGGGGGGGGGGGGGGGGGGGFGGGFFFGGGGGGGGGGGGGGGGGGGGGGGGGGGGGGGGGGGGGGGGGGGGGGGGGGGGGGGGGGGGGGGGGGFFEECFEGGGGGGGGGFGGGGGGGGGGGGGGGGGDEGGGGG>:EGGGGFC>EDDFGGGGGGG?GGFFFFGGGGGFBDC
@M00200:205:000000000-AKKM3:1:1101:26768:7293 1:N:0:1
ACTGGGCGTAAAGCGCACGCAGGCGGCGCGGTGAGCCCGGCGTGAAAGCCCCCGGCCTAACCGGGGAAGGGCGTCGGGGACTGCCGCGCTTGAGGGCAGCAGGGGGTGGTGGAATGCCCGGTGTAGTGGTGAAATGCGTAGAGATCGGGCGGAACACCCGTGGCGAAGGCGGCCACCTGGGCTGCGCCTGACGCTGAGGTGCGAAGGCGTGGGGAGCGAACGGGATTAGATACCCCAGTA
+
GGGGGGGGGGGGGGGGGGGGGGGGGGGGGGGGGGGGGGGGGGGGGGGGGGGGGGGGGGGFDFGGGGGGGGGGGGGGGGGGGGGGGGGGGGGGGGGGGGGGGGGGGGGGGGGGGGGGGGGGGGGGGGGGGGGFGGGGGGG>EGGGGGGGGGGDGEGGGGDEEDGGGGDGGGGGGCGGGFGGGGGGCEGGEGGGGGGCEFGGGGGEEGGCGCEGEG>DFG*:D3EG(>*<FF9C???D>DFG
@M00200:205:000000000-AKKM3:1:1101:20381:7296 1:N:0:1
ATTGGGTATAAAGGGCGCGTAGGCGGGATGGCAAGTCGGTCGTGAAATCCCTCGGCTCAACCGAGGAGCGTCGGCCGATACTGCCGTTCTTGAGGGATGCAGAGGAGACTGGAATTCCCGGTGTAGCGGTGAAATGTGTAGAGATCGGGAGGAACACCGGTGGCGAAGGCGGGTCTCTGGGCATCTCCTGACGCTGAGGCGCGAAAGCGTGGGGAGCAAACGGGATTAGATACCCCCGTA
+
GGGGGGGGGGGGGGGGGGGGGGGGGGGGGGGGGGGGGGGGGGGGGGGGGGGGGGGGGGGGGGGGGGGGGGGGGGGGGGGGGGGGGGGGGGGGGGGGGGGGGGGGGGGGGGGGGGGGGGGGGEGGGGGGGGGGGGGGFGGGGGGGGGGGGGGGGGGGGGGGGGGFEGGGGGGGGGGGGGGGGGGGGGGGGGGGGGGGGGGGGGGGGGGGGGGGGGFGFGGC9C=DBDGBFFFGGEEGFFFG
@M00200:205:000000000-AKKM3:1:1101:14762:7299 1:N:0:1
ACTGGGTTTAAAGGGCGCGTAGGCGGCCACCGCAAGTCGACTGTGAAATCTCCGGGCTTAACTCGGAAAGGTCAGCCGATACTGCGGGGCTAGAGTGCAGAAGGGGCAACTGGAATTCTCGGTGTAGCGGTGAAATGCGTAGATATCGAGAGGAACACCTGCGGCGAAGGCGGGTTGCTGGGCTGACACTGACGCTGAGGCGCGAAAGCTAGGGGAGCGAACGGGATTAGATACCCCAGTA
+
GGGGGGGGGGGAFGGGGGGGGGGGGGGGEGGGGGGGGGGGGGGGGGGGGGGGGGGGGGGGGGGGGGEG@FGGGGFGGGGGGGGGGGGGGGGGGGGGGGGGEGGGGGGDFGGGGFFGCGGGGGGGGGGFGGGGBCGGGGGGGG7FGGGEGGGEGFGGGGGGGGG@EGGGG7CEEGGGGGGGGGGGG>C<?FFGGGGGGGGGGGDCGGD58+CCCF>)>EGGCDE38C34=@A7<AF*05>EC
@M00200:205:000000000-AKKM3:1:1101:13828:7315 1:N:0:1
ACTGGGTTTAAAGCGTGCGTAGGTGGCCGCGTAAGTCGGTTGTGAAATCCCTGGGCTCAACCTGGGAATTGCTTCCGATACTGCATGGCTAGAGTTCGGTAGAGGGTGACGGAACTCCCGGTGTAGCGGTGGAATGCGTAGAGATCGGGAAGAATACCAGTGGCGAAGGCGTTCTGCTGGGCCGTTGCTGACGCTGAGGCGCGACAGCGTGGGGAGCAAACAGGATTAGATACCCCGGTA
+
GGGGGGGGGGGGGGGGGGGGGGGGGGGGGGGGGGGGGGGGGGGGGGGGGGGGGGGGGGGGGGGGGGGGGGGGGGGGGGGGGGGGGGGGGGGGGGGGGGGGGGGGGGGGGGGGGGGGGGGEEGGGGGGGGGGGGGGGGGGGGGGGGGGDDCFCFGGGGGGGGGGGGGGGGGGGGGGFGGGGGGGGGGGGEFGGGGGGGGGG5DGGGGGGEGGDCEE<@EGFDDEC?GG?4?<GGGGGF>DD
@M00200:205:000000000-AKKM3:1:1101:22683:7320 1:N:0:1
ATTGGGTTTAAAGGGCGCGTAGGCGGCCTCCGCAAGTCAGTTGTGAAATCTCCGAGCTTAACTCGGAAAGGTCAACTGATACTGCGGGGCTAGAGTGCGGAAGGGGCAACTGGAATTCTTGGTGTAGCGGTGAAATGCGTAGATATCAAGAGGAACACCTGCGGCGAAGGCGGGTTGCTGGGCCGACACTGACGCTGAGGCGCGAAAGCTAGGGGAGCGAACGGGATTAGATACCCCAGTA
+
GGGGGGGGGGGGGGGDGGGGGGGGGGGGEFEGGGGGGGGGGGEGGGGGFGGEEFFEGCEG<F?FGGGGGFFEFF=FGGGGCFGGGGGCB+CFFFFFFFEGGGGGGCGGGGGGFFFGGGFGGFECFFFFG@FGGGBFFGGEFFEFGGGFBFGGGG8DCGGGCGGGGGGGD7BCECCE>8CGG5FFECDEGFFGG=:EG8CGGGEEEGDDCGCFGGDCBG>?DGED:*139FAF:EGDFB5FF
@M00200:205:000000000-AKKM3:1:1101:21159:7340 1:N:0:1
ACTGGGTTTAAAGGGCGCGTAGGCGGCTCGGTAAGTAGGGGGTGAAATCTCACGGCTCAACTGTGAGGCTGCCTTCTAGACTGTCGGGCTTGAGCACAGTAGAGGCTGGTGGAATTCCCGGTGTAGCGGTGGAATGCGTAGAGATCGGGAAGAACATCTGTGGCGAAGGCGGCCAGCTGGGCTGTTGCTGACGCTGATGCGCGACAGCGTGGGGCGCAAACAGGATTAGATACCCGGGTA
+
GGGGGGGGGGFFGGGGGGEGGGGGGGGGGGGGGGGGGGGGGGGGFFGGGGGGGGDGGDGGGGGGGGGGGGGGGGGGGAFGGGGGGGGGGGGEGFFCGGGGFGGGGGGGGFFGGGGGGGGGEGGCCAFFFGDGGFCFGGGGGGCAFFGGDCF::FFGFGGGGGFGGGGDGG>EEGGGGGGGEFFGGGCGGGGGGGGGEGFGGGGDEED48/8:EG)9>ECEGFCD(2:2@?BGGG6D:DDG
@M00200:205:000000000-AKKM3:1:1101:14785:7347 1:N:0:1
ATTGGGTTTAAAGCGCGCGCAGGCGGACTGGTAAGTCTGGGGTGAAATCCCACGGCTCAACTGTGAGGGGTCCCCGGATACTGCCGGTCTTGAGGGGCTCAGAGGAGAGTGGAATTCCCGGTGTAGTGGTGGAATGCGTAGATATTGGGAGGAACACCAGTGGCGAAAGCGACGCTCTGGGGCCAACCTGACGCTGAGGCGCGAAAGCGTGGGGAGCAAACCGGATTAGATACCCCGGTA
+
FFGGGGGGGGGGGFGGGGGGGGGGGG+F+,:99FFE<9,C,+78CFGAE,C,CF:C>,9EFF=CF,C<7F=?FFG7+44B?FBFGGG@>?FD?EF+@F:FFGGGG,+B>F<FBFCFDG9+C@CF:<=8C><CGGGCFCC7<*@=F,,,6>FFCGGCFGC:FAFD:CEGGG7*=**=8::FGE*=;CCCC7?FC777EFFF*9C58CCFEG>EGD:>5*2@*>EC179)0*6*+<CFD@7:
@M00200:205:000000000-AKKM3:1:1101:23232:7357 1:N:0:1
ATTGGGTTTAAAGGGCGCGTAGGCGGGATGGCAAGTCAGTCGTGAAATCTCTCGGCTCAACCGAGAAACGTCGGCTGATACTGCCGTTCTTGAGGGATGCAGAGGAGACTGGAATTCCCGGTGTAGCGGTGAAATGTGTAGAGATCGGGAGGAACACCGGTGGCGAAGGCGGGTCTCTGGGCATTTCCTGACGCTGAGGCGCGAAAGCGTGGGGAGCAAACGGGATTAGATACCCCAGTAAG
+
GGGGGGGGGGGGGGGGGGGGGGGGGGGGGGGGGGGGGGGGGGGGGGGGGGGGGGGGGGGGGGGGGGGGGGGFE>FFGFGGGGGGGGGGGGGGGFGGGGGGGGGGGGGGGGGGGGGGGGFFGGGGFFGGGGGGGGGGGGGGGGG,@DFGGGGGEGGFGGGGGGGGGGGGFGGGG>>>FGGGGGGGGGGEGGFFEGDGGGGFGGGG>CCFEEEGGGFCBG6FGGGD?C5<644DGCC<E30<C<
@M00200:205:000000000-AKKM3:1:1101:11310:7366 1:N:0:1
ATTGGGTGTAAAGGGCAAGTAGGCGGACCAACAAGTTAGATGTGAAATACCCGGGCTTAACCTGGGAGGTGCATATAATACTGTTGGACTAGAGTATTGGAGAGGTAATGGGAATTTCCGGTGTAGCGGTGAAATGCGTAGAGATCGGAAAGAACACCAACGGCGAAGGCAAGTTACTGGCCAAATACAGACGCTGAGGAGCGAAGGCGTGGGGAGCAAACAGGATTAGATACCCGTGTA
+
GGGGGGGGGGGGGGGGGGGGGGGGGGGGFFGGGGGGAGGGGFFGFGGGGGG@FEGDGGGDGGFGCFGDEGGGGGGGGGGCGGGFGGF8FGCC?F?EGCGGFGGGGGGGGGGGEGGGGGGGGGGGGCFEGGGGEFGCGDGGGGGGGGGGGEGFGGGGGGGGGGGGGGGGGGGGF2@CGGGGGGGGDFGGGF7@CEGDEGGGGCEGEEDGDCEGGGFDFFG+7<FC6FG?F45DGFGGDDFG
@M00200:205:000000000-AKKM3:1:1101:7118:7377 1:N:0:1
ACTGGGCATAAAGAGCTCGTAGGCGGTTTCGTAAGTCGGATGTGAAAACTCCAGGCTCAACTTGGAGACGCCATTCGATACTGCGATGACTTGAGTCCGGTAGGGGAGTGTGGAATTCCTGGTGTAGCGGTGAAATGCGCAGATATCAGGAGGAACACCGGCGGCGAAGGCGGCACTCTGGGCCGGTACTGACGCTGAGGAGCGAAAGCGTGGGTAGCAAACAGGATTAGATACCCCTGTA
+
GGGGGGGGGGGGGGGGGGGGGGGGGGGGGGGGGGGGGGGGGGGGGGGGGGGGGGGGGGGGGGGGGGGGGGGGGGGGGGGGGGGGGGGGGGGGGGGGGGGGGGGGGGGGGGGGGGGGGGGGGGGGGGGGGGGGGGGGGGGGGGGGGGGGGGGGGGGGGGGDCFGDGGDGGGGGGGGGFGGGGGGGGGGGGFFGGGGGGGGGGGGDC?DGGGGGGGFGECF7DGGG?GC6?FFGGF?FFFFGG
@M00200:205:000000000-AKKM3:1:1101:22990:7378 1:N:0:1
ATTGGGCTTAAAGGGCGCGTAGGTGGCCCGTTAAGTGGCTGGTGAAATCCCGGGGCTCAACTCCGGGGCTGCCGGTCAGACTGGCGAGCTAGAGCACGGTAGGGGCAGATGGAATTCCCGGTGTAGCGGTGGAATGCGTAGAGATCCGGAAGAACACCGGTGGCGAAGGCGGCCCGCTGGGCTGTGGCTGACGCTGAGGCGCGACAGCGTGGGGAGCAAACAGGATTAGATACCCCTGTA
+
GGGGGGGGGGGGGGGGGGGGGGGGGGGGGGGGGGGGGGGGGGGGGGGGGGGGGGGGGGGGGGGGGGGGGGGGGGDGGGGGGGGGGGGGGGGGFGGGGGGGGGGDEGGGEFFGGGGGGGFEGGGGGGGGGGGGFFGGGCGEGGGFGGFGEEEGFGGDGGDGGGGGGGEGDGGGGGGDGGGDED8CGGGGGGGGCEGGGGGGGGGGGG:<CEG5EEDG>FGFGGGC0DF?FFA7AFGGFF??
@M00200:205:000000000-AKKM3:1:1101:14123:7383 1:N:0:1
ACTGGGTGTAAAGCGCGTGTAGGCTGCGGCGTAAGTCAGGTGTGAAAGCCCTCAGCTTAACTGAGGAAGTGCACTTGATACTGCGTCGCTTGAGTGTCGGAGGGGGTGGCGGAATTCCCGGTGTAGAGGTGAAATTCGTAGATATCGGGAGGAACACCTGTGGCGAAGGCGGCCACCTGGACGACAACTGACGCTGAGACGCGAAAGCGTGGGTAGCAAACAGGATTAGATACCCCCGTA
+
FEGGGGGGGGGGGGGGGGGGGGGGGGGGGGEGGGGGGGGGGGGGGGGGGGGGGCGGGGGGGGFGGFGGGGGGGGGGGGGFGGGFGEGGGGGGGGGGGGGGGGGGGGGGGFGGGGGGGGGGGGGGGG<FGGGGCCFGGGGGGGGGGGGDCFE7ECFGGGGGFGGFEGGGGGGGGBEGGGGGGGGGGGGGGGGGGGGGGFCEDD7EGEDGEEEEGGBCFGGCGGCF:GG)67<0ACF35@>G
@M00200:205:000000000-AKKM3:1:1101:10133:7405 1:N:0:1
ATTGGGTTTAAAGGGCGCGTAGGCGGGCGGAGAAGTCGGTCGTGAAATCCCTGAGCTCAACTCAGGGGGGTCGGCCGAGACTCTTCGTCTTGAGGGGGGCAGAGGAGCCTGGAATTCCCGGTGTAGCGGTGAAATGTGTAGAGATCGGGAGGAACACCGGTGGCGAAGGCGGGGCTCTGGGCCCACCCTGACGCTGAGGCGCGAAAGCGTGGGGAGCAAACGGGATTAGATACCCTAGTA
+
GGGGGGGGGGGGGGGGGGGGGGGGGGGGGGGGGGGGGGGGGGGGGGGGGGGGGGGGGGGGGGGGGGGGGGGGGGGGGGGGGGGGGGGGGGGGGGGGGGGGGGGGGGGGGGGGGGGGGGGGGEGGGGGGGGGG@FFGGGGGGGGGGGGGGGGGGGGGGGEGGGGCGGEGEDGDGGG5FFGGGG=EGGGGGG60;ECECFFCEGDGGCDFGGGGGGFD>GGCFDCC0CG>FFAFGGGFFFFF
@M00200:205:000000000-AKKM3:1:1101:10766:7407 1:N:0:1
ATTGGGCTTAAAGCGCACGTAGGCGGCATCGCAAGTGTCCGGTGAAATCCCACGGCTCACCCGTGGAACTGCCTGGCAGACTGCGATGCTCGAGTGTGGTAGGGGAGAGCGGAACTCCTGGTGGAGCGGTGAAATGCGTAGATATCAGGAGGAACACCGGTGGCGAAGGCGGCTCTCTGGTCCACAACTGACGCTGAGGTGCGAAAGCTAGGGGAGCGAACAGGATTAGATACCCTAGTA
+
GGGGGGGGGGGGGGGGGGGGGGGGGGGGGGGGGGGGGGGGGGGGGGGGGGGGGGGGGGGGGGGGGGGGGGGGGGGGGGGGGGGGGGGGGGGGGGGGGGGGGGGGGGGGGGGGGGGGGGGGGGGGGGGGGGGGGGGGGGGGGGGGGGGGGGGGGGGGGGGGGGGGGGGGGGGGGDGGGGGGGGGGGGGGGGGGGGGGGGGGGFGGGGGGGGGGGGFGEGGGGGGGFGFFFFFGFGGFFFFG
@M00200:205:000000000-AKKM3:1:1101:10729:7421 1:N:0:1
ACTGGGTGTAAAGGGCGCGTAGGCGGCTTGGCAAGTGGATGGTGAAATCCCTCGGCTTAACCGAGGAACTGCCATCCAGACTGCTTTGCTTGAGGCCGGGAGAGGTGAGTGGAATTCCCAGTGTAGCGGTGAAATGCGTTGATATTGGGAGGAACACCAGTGGCGAAGGCGACTCACTGGACCGGTTCTGACGCTGAGGCTCGAAAGCGTGGGGAGTAAACGGGATTAGATACCCCAGTA
+
GGGGGGE;FEFGEEGGGG>@BCFFEFCFCCFGGCCE<@FG<6E<@FEDFG<CACCDGGFEFGFEEGCFF=EA,EF<,CFDG,BACFFGDCG@<FGGE+7BCCFFCF7E=<E7=B?FGDF,BF,E3:<CCF7><><<AFE+8@<,;FF97FCF<78FEGGGF?7>>@*>*D7*4BEFGGD:C>8CEEGGG+1;**7:E5*=***/;C)2/:CC5C)/)3+2:C25(75)/9>:CEGCF)/+
@M00200:205:000000000-AKKM3:1:1101:16088:7423 1:N:0:1
ACTGGGTATAAAGCGCGCGCAGGCGGAGATGCAAGTCGGAAGTGAAATCCAGCCGCTCAACGGCTGGGCTGCTTCGGATACTACATCTCTAGGGACCGGTAGAGGCTGGTAGAATTGCAGGTGTAGCGGTGGAATGCGTAGAGATCTGCAAGAATACCCGTGGCGAAGGCGGCCAGCTGGGCCGGGTCCGACGCTGAGGCGCGAAAGCGTGGGGAGCAAACAGGATTAGATACCCCAGTA
+
GGGGGGGGGGGGGGGGGGGGGGGGGGGGGGGGGGGGGGGGGGGGGGGGGGGGGGGGGGGGGGGGGGGGGGGGGGGGGGGGGGGGGFGGGGGGGGGGGGGGGGGGGGGGGGGDGGGGGGGGGGGGGGGGGGGGGGGGGGGGGGGEGGGGGGGGGGGGGGGEGEGEGCEGGGGGGGGGGGGGGGGGGGGGGG:EEGGGGGGGGGGEGC<FGGGGGGFGF=EFGFGG?GG2?FFGGGGG>BFG
@M00200:205:000000000-AKKM3:1:1101:18432:7435 1:N:0:1
ACTGGGCATAAAGGGCTCGTAGGCGGCCAACTAAGTCGGACGTGAAATCCCCAGGCTCAACCTGGGAACTGCGTCTGATACTGGATGGCTTGAATCCGGGAGAGGGATGCAGAATTCCAGGTGTAGCGGTGAAATGCGTAGATATCTGGAGGAATACCGGTGGCGAAGGCGGCATCCTGGACCGGCATTGACGCTGAGGAGCGAAAGCCAGGGGAGCAAACGGGATTAGATACCCGAGTAAGA
+
GGGGGGGGGGGGGGGGGGGGGGGGGGGGGGGGGGGGGGGGGGGGGGGGGGGGGGGGGGGGGGGGGGGGGGGGGGGGGGGGFGGGGGGGGGGGGGGGGGGGGGGGGGGGGGGGGGGGGGGGGGGGGGGGGGGGGGGGGGGGGGGGFGGGGGGGGGGGGGGGGGGGGGGGGGGGGGGGGGGGGGGGGGGEFGGFGGGGGGGFEFGGGGGGGGGGGGFGFGFGGGGGFGGFFFAGFGGGFFFGGDA
@M00200:205:000000000-AKKM3:1:1101:12145:7438 1:N:0:1
ACTGGGCTTAAAGCGTGCGTAGGTGGTTCGTTAAGTCTGATGTGAAAGCCCTGGGCTCAACCTGGGAATGGCATTGGATACTGGCGACCTAGAGTGCGGTAGAGGGGTGTGGAATTCCCGGTGTAGCAGTGAAATGCGTAGATATCGGGAGGAACATCTGTGGCGAAGGCGACACCCTGGACCAGCACTGACACTGAGGCACGAAAGCGTGGGGAGCAAACAGGATTAGATACCCCGGTA
+
GGGGGGGGGGGGFGGGGG7FFGGGGGGGGGGGGGGGGGGGGGGGGFGGGGGGFFGGGGGGGGGGGGFGGGGGGGGGFGGGGGGGGGGGGGGGDFGGGGGGGGF9EEGFGGGGGCGGGFGGGGDGBCGGGGGFFFG9FCGGGDGGGF@FCGGCDFG8FFFFGG7EECEGCDCEDGGGGGGGGGGGGG6FGFFGFGGD,6;:>CEG*3)2::8<<*)77:E@FGF::DC<46<FGCCFD5BE
@M00200:205:000000000-AKKM3:1:1101:18092:7462 1:N:0:1
ATTGGGTTTAAAGAGCACGTAGGCGGTTGAGCAAGTCCAATGTGAAATCCCCCGGCCTAACTGGGGAACTGCATTGGATACTACTTGACTTGAGTGCAGGAGGGGAGAGTGGAATTCCAGGTGGAGCGGTGAAATGCGTAGATATCTGGAGGAACGCCGGCGGCGAAAGCGACTCTCTGGTCTGCAACTGACGCTGAGGTGCGAAAGCTAGGGGAGCAAACGGGATTAGATACCCTTGTA
+
GGGGGGGGGGGGGGGGGGGGGGGGGGGGGGGGGGGGGGGGGGGGGGGGGGGGGGGGGGGGGGGGGGGGGGGGGGGGGGGGGGGGGGGGGGGGGGGGGGGGGGGGGGGGGGGGGGGGGGGGGGGGGGGGGGGGGGGGGGGGGGGGGGGGFGGGGGGGGGGGGGGGGGDGGGGGGGGGGGGGGGGGGGGGGGGGDEGGGGGGGGEGGGGGGGGGGGBG>GGGGGGC?DGBFFFGGFGGFFBF
@M00200:205:000000000-AKKM3:1:1101:13029:7491 1:N:0:1
ACTGGGTTTAAAGGGTGCGTAGGTGGGCAGGTAAGTCAGTGGTGAAATCTCCGGGCTTAACTCGGAAACTGCCATTGATACTATCTGTCTTGAATACCGTGGAGGTCAGCGGAATATGTCATGTAGCGGTGAAATGCTTAGATATGACATAGAACACCAATTGCGAAGGCAGCTGGCTACACGAATATTGACACTGAGGCACGAAAGCGTGGGGATCAAACAGGATTAGATACCCGAGTAAGA
+
FGG<EFEGGFGFCCGFGGGG77@FFFEGGGGGGGGGGGCGGEE<FEFFFGGGDFFGDF<FGGGDC@FEGGFGFGGGGFGFGGGGGGGGCFFGGFGFCFGGGGG<:FGGFEGEGGGGGGGGGGGGGGGEGGGGGGFGFG,EC=FGGGGGGGGFG,BFGGGGGG@FGGGGGGFC8CB@EDGGGGGGGFEFGGFGGGD6AF*:CCEEEE4D>EG7FE?<6CGFFFGC0<FE4+);CFGGFFF=C;9
@M00200:205:000000000-AKKM3:1:1101:25870:7496 1:N:0:1
ATTGGGTTTAAAGGGCGTGTAGGCGGTCTGCTAAGTCATGTGTGAAATCCCTCGGCTTAACCGAGGAACGACGCATGAAACTGGCAAGCTAGAGTACCAAAGAGGGGGGTGGAATTCCCGGTGTAGCGGTGAAATGCGTAGATATCGGGAGGAACACCGGTGGCGAAGGCGGCCCCCTGGTTGGATACTGACGCTGAGACGCGAAAGCGTGGGGAGCAAACAGGATTAGATACCCTGGTAAGA
+
GGGGGGGGGGGGGGGGGEGGGGGGGGGGGGGGGGGGGGGGGGGGGGGGGGGGGGGGGGGGGGGGGGGGGGGGGGGGGGGGGGGGGGGGGGGGGFGGGCDGGGGGGGGGGGGGGGGGGGGGGGGGFGGGGGGGGGGGGGGGGGGGGGGGGGGGGGGGGGGDGGGGGGGGGGGGGGGDGGGGGGGGGGFGGGGGDDGD=FFFGDGGGDGDGGGGGGFGBFFGFGGGFGGFFF<C7AEFFFFGGFF
@M00200:205:000000000-AKKM3:1:1101:14462:7502 1:N:0:1
ATTGGGCGTAAAGCGTGCTCAGGCGGTTTTGTAAGCCAGATGTGAAATCCCCGGGCTTAACCTGGGAATGGCATTTGGGACTGCAAGGCTTGAGTGCGGCAGAGGAGACTGGAATTCCTGGTGTAGCAGTGAAATGCGTAGATATCAGGAGGAATACCGATGGCGAAGGCAGGTCTCTGGGCTGACACTGACGCTCATGCACGAAAGCGTGGGGAGCAAACAGGATTAGATACCCCAGTA
+
GGGGGGGGGGGGGGGGGGGGGGGGGGGGGGGGGGGGGGGGGGGGGGGGGGGGGGGGGGGGGGGGGGGGGGFGGGGGGGGGGGGGGGGGGGGGGGGGGGGGGGGGGGGGGGGGGGGGGGGGGGGGGGGGGGGGGGGCCFGGGGGGGGGGGGGGGGGGGGGGGGGGGGGGGGGGGGGGGGFF7CGGGGGGGGGG=EDEGGGGFGCCGDGGGGDDEDFGFGGE:4E4:GF?FFFFGGGGFEFG
@M00200:205:000000000-AKKM3:1:1101:20399:7502 1:N:0:1
ACTGGGTTTAAAGGGAGCGTAGGCGGATAGTTTAGTCAGAGGTGAAAGCCCAGGGCTCAACCTTGGAATTGCCTTTGATACTGGCTATCTTGAGTATGGAAGAGGTATGTGGAACTCCGAGTGTAGAGGTGAAATTCGTAGATATTCGGAAGAACACCAGTGGCGAAGGCGACATACTGGTCCATTACTGACGCTGAGGCTCGAAAGCGTGGGGAGCAAACAGGATTAGATACCCGTGTA
+
GGGGGGGGGGGGGCGGGGGGGGGGGGGGCGGGGGGGGGGGGGGGGGGGGGGGGGGGGGGGGGGGGGGGGGGGGGGGGGGCGGGGGGGGGGGGGGGGGGGGGGGGGGGFGGGGCGGGGGGGGGGGGGGCFGECEFGGGGGGGGGGGGGGGDEDFGGGGGGGGGGGGGGDGGGGGGGGGGGFFGGGGGGGGF:DCEGCGF5AFGGGCC4DGGGDC5B355C6FGCC;GGF4AEFG,CDB>FC
@M00200:205:000000000-AKKM3:1:1101:28091:7508 1:N:0:1
ACTGGGTATAAAGGGTGCGTAGGAGGGCAGGTAAGTCAGTGGTGAAATCCTAGAGCTTAACTCTAGAACTGCCGTTGATACTATCTGTCTTGAATATTGTGGAGGTGAGCGGAATATGTCATGTAGCGGTGAAATGCTTAGATATGACATAGAACACCAATTGCGAAGGCAGCTCGCTACACATATATTGACTCTGAGGCACGAAAGCGTGGGGATCAAACAGGATTAGATACCCTTGTA
+
GGGGGGGGGGGGGGGGGGGGGGGGGGGGGGGGGGGGGGGGGGGGGGGGGGGGGGGGGGGGGGGGGGGGGGGGGGGGGGGGGGGGGGGGGGGGGGGGGGGGGDGGGGGGGGGGGGGGGGGGGGGGGGGGGGGGFFGGGGGGGGGGGGGGGGGGGGGGGGGGGGGGGGGEGGGGGGGGDEGGGGGGGGGGGGGGCFCFGGFGGGGGGGCC8EEFFGFGFGGGGGDFB<DEFFEGGGGCFFFF
@M00200:205:000000000-AKKM3:1:1101:28464:7510 1:N:0:1
ACTGGGTATAAAGTGTGCGCAGGTGGCCGCGCAAGTCGAGTGTGAAATCCCCGAGCTTAACTTGGGAATTGCGCTCGAAACTACGTGGCTCGAGTGTGGCAGAGGAAGGTGGAATTCCACGTGTAGCGGTGAAATGCGTAGAGATGTGGAGGAACACCGATGGCGAAGGCAGCCTTCTGGGCCAACACTGACGCTCATGCACGAAAGCGTGGGGCGCAAACAGGATGAGATACCCGCGTAGG
+
C,CECGACFC<-FF@ECFGE:F+C<CF@FE:+@F:E<FBFGGE<CC6CC9,CFEGCC86CFF9FGGAFG<F<F7=F:44B+CED,:CCF<<+4CB?,EF7=FCFF,:FFG,<45,B?CCDG<>DFG,@@:FD<=F9FGG8::=9F==FGCGD+3D,38C:FFC,31*5F,,>EFFFG,7FB8FC,=*4?8+98:C:/91=6:C*8CDGE:CCEG)).28*7*;9(2*(9*)2+30)..7*)2
@M00200:205:000000000-AKKM3:1:1101:21394:7512 1:N:0:1
ATTGGGTATAAAGGGTGCGTAGGTGGCCGGGTAAGTCTGATGTGAAATCTCCGAGCTCAACTCGGAAACTGCATCGGATACTATCCGGCTCGAGGGTTGGAGGGGGGACTGGAATTCTCGGTGTAGCAGTGAAATGCGTAGATATCGAGAGGAACACCAGTGGCGAAGGCGAGTCCCTGGACAACTCCTGACGCTGAGGCACGAAAGCTAGGGGAGCAAACAGGATTAGATACCCTGGTAAGA
+
GGGGGGGGGGGGGGGGGGGGGGGGGGGGGGGGGGGGGGGGGGGGGGGGGGGGGGGGGGGGGGGGGGGGGGGGGGGGGGEGGGGGGGGGGGGGGGGGGGEGGGGGGGGGGGGGGFGGGGGGGGGGGGGGGGFGGGGFGGGGGGGGGGGGFG@EGGGGGGGGGCEEEG>ECFEGGGGGGGGGGGGGGGGGGCFGDGGCCFDGGGE>*ADGGC9@EE>7BFGFG5C7:FG7?7<FGE?F45?+:44
@M00200:205:000000000-AKKM3:1:1101:11778:7515 1:N:0:1
ACTGGGTATAAAGGGAGCGTAGGCGGATAGTTTAGTCAGAGGTGAAAGCCCAGGGCTCAACCTTGGAATTGCCTTTGATACTGGCTATCTTGAGTATGGAAGAGGTATGTGGAACTCCGAGTGTAGAGGTGAAATTCGTAGATATTCGCAAGAACACCAGTGGCGAAGGCGGCCAACTGGTCCGATACTGACGCTGAGGCGCGAAAGCGTGGGGAGCAAACAGGATTAGATACCCTTGTA
+
GGGGGGGGGGGGGGGGGGGGGGGGGGGGGGGGGGGGGGGGGGGGGGGGGGGGGGGGGGGGGGGGGGGGGGGGGGGGGGGGGGGGGGGGGGGGGGGGGGGGGGFDFGGGCGGFFGGGGGGGGGGGGGGGCGFGGGGGGFGGFGGGGGGEEGCEG=FGGGGGGGGG77CEGGDGGGGGGGGFGGGGGGGGGG?FEGGGD,:**:=EED3CEGCGGGDGEE?FGGGGFGG2F7<GGGGGFFFF
@M00200:205:000000000-AKKM3:1:1101:23776:7517 1:N:0:1
ACTGGGTTTAAAGGGCGCGTAGGCGGCGCGGGAAGGCGGCGGTGAAAGTTCGGGGCTCAACCCTGAATCGGCCGCGGCGACTGTAGGGCTTGGGCACCGTAGAGGCAGATGGAATTCCGGGTGTAGCGGTGGAATGCGTAGAGATCCGGAAGAACACCAGTGGCGGAGGCGGTCTGCTGGGCGGTGGACTCGTAAGAGTCCAATAGCCGACACTGAGGCGCGACAGCGTGGGGAGCAAACAGG
+
GGGGGGGGGGGGGGGGGGGGGGGGGGGGGGGGGGGGGGGGGGGGGGGGGGGGGGGGGGGGGGGGGGGGGGGGGGGGGGGGGGGGGGGGGGGGGGGGGGGGGGGGGGGGGGGGGGGGGGGGGGGGGGGGGGGGGGGGGGGGGGGGGGGGGGGGGGGGGGGGGGGGGGEGGGGGGGGGGGGGGGGGGGGGGGGGGDGGFGGGFG7@EEGGCGG>CFFFFGGGGGGGFGCBEFBGG*?CFFFGGFF
@M00200:205:000000000-AKKM3:1:1101:17314:7519 1:N:0:1
ACTGGGCGTAAAGGGCGTGTAGGCGGTTTGTTAAGTCATGTGTGAAATCCCTCGGCTCAACCGGGGAAGGACGCATGAAACTGACAAGCTAGAGTACCAAAGAGGGGGGTGGAATTCCCGGTGTAGCGGTGAAATGCGTAGATATCGGGAGGAACACCTGTGGCGAAGGCGGCCCCCTGGTTGGATACTGACGCTGATACGCGAAAGCGTGGGGAGCAAACAGGATTAGATACCCTAGTA
+
GGGGGGGGGGGGGGGGGGGGGGGGGGGGGGGGGGGGGGGGGGGGGGGGGGGGGGGGGGGGGGGGGGGGGGGGGG@B?FFGGGGGGGGGGGGGGFGGGGGGGGCFGGGGGGGDGFGGGGGGGGGGGGGGGGGGGGGGGGGGGGGGGGGGEDECCGGGGGGGGGGGGGGGGGGEGGGGGGGGGGGGGGGGEGGGDEGGGGGGGGGGGDDGGGGGGDFDFGGDD58D6FGB?F9CCGGGFFFG
@M00200:205:000000000-AKKM3:1:1101:8533:7530 1:N:0:1
ACTGGGTTTAAAGAGCTCGTAGGCGGCTTGGCAAGTCGGGTGTGAAAACTTCAGGCTCAACCTGGAGCGGCCACTCGATACTGCCATGGCTAGAGTCCGGTAGGGGACCACGGAATTCCTGGTGTAGCGGTGAAATGCGCAGATATCAGGAGGAACACCGGTGGCGAAGGCGGTGGTCTGGGCCTACCCTGACGCTGAGGCGCGAAGGCGTGGGGAGCAAACGGGATTAGATAACCTAGTA
+
GGGGGGGGGGGGGGGGGGGGGGGGGGGGGGGGGGGGGGGGGGGGGGGGGGGGGGGGFGGFGGGGGGGGGGGGGGGGGGGGGGGGGGGGGGGGGGGGEGGGGGGGGGGGGGFGGGGFGGGGGGGFGGGGGGDE@FFFGFGGGGGGGGGFGGGGGEGCFFGEGGGGGGGGGGFCEEEGGFFFCFGGGGFFFFGGGCGGGDF55DEGDCGGGGEEGGFCBCCFGGGGFGG:FF<>C,37?<?FG
@M00200:205:000000000-AKKM3:1:1101:26231:7535 1:N:0:1
ACTGGGCGTAAAGGGCGCGTAGGTGGCGACATAAGGCTGTGGTGAAAGTCTGGGGCTCAACTCCAGATCGGCCGTGGCAACTGTGTCGCTTGGGCACTGTAGAGGCAGATGGAATTCCGGGTGTAGCGGTGGAATGCGTAGAGATCCGGAAGAACACCAGTGGCGAAGGCGGTCTGCTGGGCAGTGAACCCGCGAGGGTTCAATAGCCGACACTGAGGCGCGACAGCGTGGGGAGCAAACAGG
+
FGGGGGFEFGGGGGGGGGGGGGGGGGGGGGGGFGFGGGGFGGGGGGGGGGGFGGGGGGGGGGGFGGDFGGGGGGGGGGEFGFGGGGGGGGEFGFGFGGGGGGGGGGGGFFGGGGCFGGGGGGGGGGGGGGGGGGGFGGBEGCFCGGGGGCCEGGGGGGGGGGGGGGGGGGGGGDGGGFGGGGGGBCEGGDECCEGGGGCFC79+3<CC8*:8?897?EFGGGGG>DF>BDBDGC8D>59EGB1
@M00200:205:000000000-AKKM3:1:1101:11592:7565 1:N:0:1
ATTGGGTTTAAAGGGCGCGTAGGCGGATAAGCAAGTCCGGGGTGAAATCTTTCGGCTCAACCGGAAAAGTGCCTTGGATACTGCTTGTCTCGAGGGAGATAGGGGCCGTTGGAACTTCCGGTGGAGCGGTGAAATGCGTTGATATCGGAAGGAACGCCGGTGGCGAAAGCGAACGGCTGGACCTCTTCTGACGCTGAGGCGCGAAAGCTAGGGGAGCAAACGGGATTAGATACCCCTGTA
+
GGGGGGGGGGGGGGGGGGGGGGGGGGGGEGFGGGGGGGGGGGGGGGGGGGGGGGEGGGFDGGGGGDGFGGFGGGGGGGGGGGGGGGGGGGGFFFGGGGGGGAEGGGEGGGGGGGGGGGGGGGCGBFGGGGGGGFGGGEGGCEGGGG>FEEC@CFGGGGGGGGGGGGGDGGGDGGGGDGGCGGGGGGFDFGCGGGGGGGGGGGGGGG:4F7<F>>:DDFGGGG53:DG>@F<:FFCGFF@F
@M00200:205:000000000-AKKM3:1:1101:13000:7576 1:N:0:1
ATTGGGTTTAAAGAGCTCGTAGGTGGTTCGGTAAGTCGGGTGTGAAAACTCTGGGCTCAACTCAGAGACGCCACCTGATACTGCCGTGACTGTAGTCTGGTAGGGGAGTGTGGAATTTCCGGTGTAGCGGTGAAATGCGCAGCTATCGGAAGGAACACCAGTGGCGAAGGCGGCACTCTGGGCCAGTACTGACACTGAGGAGCGAAAGCGTGGGTAGAGAACAGGATTAGATACCCCTGTC
+
<FGCFCFGGGAEE9EF@EFGGG>CFCFFF@FFF;<CE;FCF@@:E@F9C,C,<<,,,6@,EFFFF,CEE@@F+BDFG@<FFGFGG>:C=FGF5,,CE?FGC<,:,7::?FFAF,:E,955++@+@,,C7+6+B<,C<F+CG7+<:FF7>>CC+F,,3@<@<=B,:CBC>*@*1:8CCFGC,,@C8EGC9+,58,;6+2+*=/**=?<8C*C:C5)*5+++09;*4*26*6):<9CDF.)<*
@M00200:205:000000000-AKKM3:1:1101:7106:7591 1:N:0:1
TTGGGTTTAAAGGGCGCGTAGGCGGCGCGGGAAGGCGGCGGTGAAAGTCCGGGGCTCAACCCCGGATCGGCCGTGGCGACTCCCGCGCTGGAGCACAGTAGAGGCGGGTGGAATTCCGGGTGTAGCGGTGGAATGCGTAGAGATCCGGAAGAACACCGGTGGCGCAGGCGGCCCGCTGGGCTGTGGCTGACGCTGAGGCGCGACAGCGTGGGGAGCAAACAGGATTAGATACCCGTGTA
+
GGGGGGGGGGGGGGGGGGGGGGGGGGGGGGGGGGGGGGGGGGGGGGGGGGGGGGGGG9FGGGGGGGGGGGGGGGGGGGGGGGGGGGGGGGGGGGGGGGGGGGGGGGGGGDE>EGGGGFGG:EEGGFEGCGGEF76@EAEEGGEEGGGGCEEGGGGGGGGDGGGG*:5EDEGECEGEG5EE>C=EFG8ECCFGGA*:CF5ECG*CE=CCEEGGGCEDFGGGGCE5)?D>?FFF8:/9;FF
@M00200:205:000000000-AKKM3:1:1101:21352:7594 1:N:0:1
ATTGGGCATAAAGGGTGCGCAGGTGGGCTGGTAAGTTCGATGTGAAAGCCCCGGGCTTAACCCGGGAATGGCATTGGATACTACTGGTCTGGAGGATTGGAGGGGGGACTGGAATTCTTGGTGTAGCAGTGAAATGCGTAGATATCAAGAGGAACACCAGTGGCGAAGGCGAGTCCCTGGACAATTCCTGACACTGAGGCACGAAAGCCAAGGGAGCAAACAGGATTAGATACCCCTGTA
+
GGGGGGGGGGGGGGGEFGGGGGGFGGGGGGGGGGGGGGG@FGGGGFGGGGGCGGGGGGGFGGGCGGEGCFGGCFGFGGGGGGFGFGGGGGGGFFG,?FGGGG>7CFGG<FGGFGGGGGGGFFGGGGG<FGGCGGGGGGCEEGGCGGGFAFGDFGGGGGFGCCGG@CCEGGEEGGG9CFFG6F88CGGGGGGG<FFCF68C*7=CEEDGFC2CGDFD:*2AD5E41DF?=B47FGGGFFFC
@M00200:205:000000000-AKKM3:1:1101:9941:7599 1:N:0:1
ATTGGGCTTAAAGGGAGCGTAGGCGGATAGTTTAGTCAGAGGTGAAAGCCCAGGGCTCAACCTTGGAATTGCCTTTGATACTGGCTATCTTGAGTATGGAAGAGGTATGTGGAACTCCGAGTGTAGAGGTGAAATTCGTAGATATTCGGAAGAACACCAGTGGCGAAGGCGACATACTGGTCCATTACTGACGCTGAGGCTCGAAAGCGTGGGGAGCAAACAGGATTAGATACCCTTGTA
+
GGGGGGGGGGGGGGGGFECGGGGFGGGEGFGGGGFEFFEFGGGGGGGDGGGGGG@FEFGDGGGGGGGGFFFGGFGGGFFCECAGGGGGGGGGFCFGGGGGFGFGFFGGGGGCGGGGGGGG7F@FA<FF8F+EGFGGG<FEF7F<FGEFCF7FF<F8FFF8FG8@EGGGGGDEGGEGGGGDGGGGGCGGGGGG59>>EG>>>>EGGCGFGGG>FD>D>=FGFFG:;FGE4AEGGGGFFFFG
@M00200:205:000000000-AKKM3:1:1101:10035:7610 1:N:0:1
ACTGGGTGTAAAGAGCGCGTAGGCGGTCTGATAAGTCAGGTGTGAAATCCCCCGGCTCAACCGGGGAACTGCACCTGATACTGTTGGGCTTGAGTGCAGGAGGGGAGAGCGGAATTCCTGGTGGAGCGGTGAAATGCGTAGATATCAGGAGGAACGCCAGAGACGAAGGTGGCTCACTGGCTCTGACCTGACACTGAGGCGCGAAAGCGTGGGGAGCGAACCGGATTAGATACCCTCGTA
+
GGGGGGGGGGGGGGGGGGGGGGGGGGGGGGGGGGGGGGGGGGGGGGGGGGGGGGGGGGGGGGGGGGGGGGGGGGGGGGGGGGGGGGGGGGGGGGGGGGGGGGGGGGGGGGGGGGGGGGGGGGGGGGGGGGGGGGGGGGGGGGGGGGGG?FEEGGGGGGGGGGCFCGGGGGGGGGGGGGGGGGGGGFCGGGGGGGGFCFFFGDGGGGGGDGGGGDFGBDGG:DDGFGGFFFFGDFGG@@F5
@M00200:205:000000000-AKKM3:1:1101:27853:7615 1:N:0:1
ATTGGGTATAAAGCGCGTGTAGGCGGCCGAGCAGGTCTGTTGTGAAAACTGGAGGCTCAACCTCCAGACGTCGACAGAAACCGCACGGCTAGAGTCCGGAAGAGGAGAGTGGAATTCCTGGTGTAGCGGTGAAATGCGCAGATATCAGGAAGAACACCAATGGCGAAGGCAGCTCTCTGGGACGGTACTGACGCTGAGACGCGAAAGCGTGGGGAGCGAACAGGATTAGATACCCTAGTAAGA
+
GGGGGGGGGGGGGGGGGGGGGGGGGGGGGGGGGGGGGGGGGGGGGGGGGGGGGGGGGGGGGGFGGGGGGGGGGGGGGGGGGGGGGGGGGGGGGGGGGGGGGGFGGGGGGGGCEGGGGGGGGGGGDGGGGGGGGGGGGGGGGGGGGGDFGGGGFGGGGGGGGGGGGGGGGGGGGGG@FFGGCCFDEGGGGFFGGGGGGGDFGGGGGGGGGCEGGGDDBG5E)7AC<GG<FFFFCGD*8:FGGFF
@M00200:205:000000000-AKKM3:1:1101:6150:7617 1:N:0:1
ATTGGGTTTAAAGGGTGCGTAGGAGGGCAGGTAAGTCAGTGGTGAAATCCCCAAGCTTAACTTGGGAACTGCCGTTGATACTATCTGTCTTGAATACCGTGGAGGTGAGCGGAATATGTCATGTAGCGGTGAAATGCTTAGATATGACATAGAACACCAATTGCGAAGGCAGCTCGCTACACGAATATTGACTCTGAGGCACGAAAGCGTGGGGATCAAACAGGATTAGATACCCCAGTA
+
EGGGGGGGGGGGGGGGGGGGEGGFGGGGGGGGGGGGGGGGGGGGGGGGGGGGGGGGGGGGGGGGGGGGGGFGGGGGGGGGGGGGGGGGGGGGGGGGGGGFGGGGGGGDFGGGCCFFFGGGGGGGGGGGGGEGGGGGGGFGGGGGGGGGGGGGGGGGGGGGGGFGGGGG7EGGGGGGGGGGGGGGGFFGCDFGGGGGFF5?CFCEGGDGGGG>FE4DFGEDCGG*6FG<F76FGFGFF3AE
@M00200:205:000000000-AKKM3:1:1101:22848:7625 1:N:0:1
ATTGGGTTTAAAGGGCTCGTAGGCGGCCAACTAAGTCGGACGTGAAATCCCTCAGCTTAACTGGGGAACTGCGTCCGATACTGGATGGCTTGGATCCGGAAGAGGGATGCGGAATTCCAGGTGTAGCGGTGAAATGCGTAGATATCTGGAGGAACACCGGTGGCGAAGGCGGCATCCTGGGCCGGTATTGACGCTGAGGAGCGAAAGCTAGGGGAGCAAACGGGATTAGATACCCTAGTA
+
GGGGGGGGGGGGGGGGGGGGGGGGGGGGGGGGGGGGGGGGGGGGGGGGGGGGGGGGGGGGGGGGGGGGGGGGGGGGGGGGGGGGGGGGGGGGGGGGGGGGGGGGGGGGEGGGGGGGGGGGGGGGGGGGGGGGGGGGGGGGGEGGGGGGAFFGGFGFGGE7FGGGGGGGGGGGGGGGGGGGCGGGGE*CCFGGGGG5CFFFG7*:E=CGCGGFGGFGFFGGGCEG?GGFF4>GGGG6@FFF
@M00200:205:000000000-AKKM3:1:1101:10000:7647 1:N:0:1
ATTGGGTTTAAAGGGCGTGTAGGCGGTCTGCTAAGTCATGTGTGAAAGCCCTCGGCTTAACCGAGGAACGACGCATGAAACTGGCAAGCTAGAGTACCAAAGAGGGGGGTGGAATTCCCGGTGTAGCGGTGAAATGCGTAGATATCGGGAGGAACACCGGTGGCGAAGGCGGCCCCCTGGTTGGATACTGACGCTGAGACGCGAAAGCGTGGGGAGCAAACAGGATTAGCTACCCCAGTA
+
GFGGGGGGGGGGGGGGGGGGGFFGGGGGGGGFGGGGGGGGGGGGGGGGGGFFGCGGGGGGGGGGGGG<EG,FEGGGGGGGGGGGGGGFGGGGFGGGGGGGGGGGGGGCGEGGGGGGGGGGDGGGEGGGGGGGGGGGGGGGGGGGGG75C*8?C8F8CGGGG5CGGDGGC8EGDGEEC?CG@@EEFGGGGGGGGGGGG89CCDD5?:D<=CE5>E)C@:@CFF?F2FFBF)6CGGGGEDF7
@M00200:205:000000000-AKKM3:1:1101:6362:7672 1:N:0:1
ACTGGGTATAAAGGGCTCGTAGGTGGCTTGGCAAGTCGGACGTAAAAGTCCAGGGCTCAACCCTGGGATGCGTTCGATACTGCCAGGCTAGAGGCCGGTAGGGGGATCTGGAATTCCTGGTGTAGCGGTGAAATGCGCAGATATCAGGAGGAACACCGGTGGCGAAGGCGGGATCCTGGGCCGGACCTGACGCTGATGAGCGAAAGCTGGGGGAGCGAACAGGATTAGATACCCCAGTA
+
GGGGGGGGGGGGGGGGGGGGGGGGGGGGGGGGGGGGGGGGGGGFFGGGGGGGGGGGGGGGGGGGGGGGGGGGGGGGGGGGGGGGGGGGGFGGGGGGGGGGGGGGGGGGGGGGGGGGGGGGGGGGGGGGCGGGGGGGGGGGGGGGGGGGGGGGGGGGGGGGGGGGGGGDFEGGGGFGFGGGGGGGGGDGGFGGGDGGGGFEGGGCEGGFGGGGGCBC@ECCGGGC:*9?FFFG+3;DEFF
@M00200:205:000000000-AKKM3:1:1101:5508:7680 1:N:0:1
ATTGGGCTTAAAGGGTGCGTAGGCGGTCGGGTAAGTCTGACGTGAAATCTTCAAGCTTAACTTGGAAACTGCGTCGGATACTATTCGGCTGGAGGAATGGAGGGGAGACTGGAATACTTGGTGTAGCAGTGAAATGCGTAGATATCAAGTGGAACACCAGTGGCGAAGGCGAGTCTCTGGACATTTCCTGACGCTGAGGCACGAAAGCCAGGGGAGCAAACGGGATTAGATACCCCGGTA
+
GGGFGGGGGGGGGGGFGGGGGGGGGGGGGGGGGGGGGGGGGGGGGGGGGGGGGGGGGGFGGGGGGGGGGGGGDGGGGGGGGGGGGGGGGGGGGGD7FFFGGGGGGGGGGGGGGGGGGGGGGGGGGGGGGGGF<FGFGGGGDGGGGGGGGGGGGGGGGGGFGCGGGGGGGGCGDGGGGGGGGGGGGGGGGGGGGGGGGGFFGGGGGDD4<EGFD>B:>FGGGGDG?GGD?FAGGEEFFFDG
@M00200:205:000000000-AKKM3:1:1101:23979:7686 1:N:0:1
ATTGGGTATAAAGGGCGCGTAGGCGGCCTGCTAAGTCGAACGTGAAATCCCCGGGCTCAACCCGGGAACTGCGTTCGAGACTGGCGGGCTTGAATTCGGGAGAGGGATGCGGAATTCCAGGTGTAGCGGTGAAATGCGTAGATATCAGGAGGAACACCGGTGGCGAAGGCGGGATCCTGGGCCGGACCTGACGCTGATGAGCGAAAGCTGGGGGAGCGAACAGGATTAGATACCCTAGTA
+
GGGGGGGGGGGGGGGGGGGGGGGGGGGGGGGGGFGGGGGGGGGGGGGGGGGGGGGGGGGGGGGGGGGGGGGGGGGGGGGGGGGGGGGGGGGGGGGGGGGGGGEGGGGGGGGGDGGGGGGGGGFGGGEFGGGFGFFGGGGGGGGGGGGGGGGGGGGGGGGGGGGGGGGGGGGGGGEFGGDGGFFGGEEGF<FFDGGGGC9?CD5*C8C:CFFC>5)9>GGGGGGFBGGFFF<:<ACGFFFG
@M00200:205:000000000-AKKM3:1:1101:19106:7689 1:N:0:1
ATTGGGTTTAAAGGGCGCGTAGGCGGCTTGGCAAGTGGAAGGTGAAATCCCTCGGCTTAACCGAGGAACTGCCCTCCAAACTGCTTTGCTTGAGGCCGGGAGAGGCGAGTGGAATTCCCAGTGTAGCGGTGAAATGCGTAGATATTGGGAGGAACACCAGTGGCGAAGGCGGCTCGCTGGACCGGTTCTGACGCTGAGGCACGAAAGCGTGGGGAGCAAACAGGATTAGATACCCCTGTA
+
GGGGGFGGGCGGGGGGGGGGDGGGGGGGGGGGGGGFGGFGGGGGGFGGGGGGGGGGGGGGGGGGEGGGGGGGGGGGGGGGGGGGGGGGGGGGGCGGGGGGGGGGGG>B:FGGGFGGGGGGGGGGG9FE>GGGGGGGGEEGDGGGGGGG7AF**FGGGGGGGGGGDE@EGGGGGGGGGGCGGGGED:CEGGGGGGGGCFGGGGDGGGGG=:;E>E@GDF6?FF8C:FGF=FD7C@FGF>:C
@M00200:205:000000000-AKKM3:1:1101:19141:7690 1:N:0:1
ATTGGGTTTAAAGGGCGCGTAGGCGGCCTGTTAAGTCGAACGTGAAATCCCCGGGCTCAACCCGGGAACTGCGTCCGAGACTGATAGGCTCGAATCCGGGAGAGGGATGTGGAATTCCAGGTGTAGCGGTGAAATGCGTAGATATCTGGAGGAACACCGGTGGCGAAGGCGGCATCCTGGACCGGCATTGACACTGAGGAGCGAAAGCCAGGGGAGCAAACGGGATTAGATACCCCAGTA
+
GGGGGGGGGGGGGGGGGGGGGGGGGGGGGGGGGGGGGGGGGGGGGFGGGGGGGGGGGGGGGGGGGEFGGGGGGGGGGCGGGGGGGGGGGGGDEDGGGGGGCGGGGD+FEGGGGGGGGGGGF<EGGGGGDFGGFGGCDEGGDGGCFGGFEACCEFGGGGGDG7FFGGGGCDEGGCEFFFE88CGGGGGGFFGGFFGGGGGGD3CCGC3C:68@EGFDFGGGGC=D3CD397)*A?FGB>?+
@M00200:205:000000000-AKKM3:1:1101:15064:7693 1:N:0:1
ACTGGGCTTAAAGCGCACGTAGGCGGATCGTTAAGTGAGGGGTGAAATCCCAGGGCTCAACCCTGGAACTGCCTTTCATACTGGCGATCTCGAGTCCGGAAGAGGTGAGTGGAACTCCTAGTGTAGAGGTGGAATTCGTAGATATTAGGAAGAACACCAGTGGCGAAGGCGGCTCACTGGTCCGGTACTGACGCTGAGGTGCGAAAGCGTGGGGAGCAAACAGGATTAGATACCCTGGTA
+
GGGGGGGGGGGGGGGGGGGGGGGGGGGGGGGGGGGGDFGGGGGGGGGGGGGGGGGGGGGGGGGGGGGGGGGGGGGGGGGFGGGGGGGGGGGGGDGGGGGGGGGGFGGGGGGGGGGGGGGGGGGGGGGGGGGGFFGGGFGFGGGGGGGGFGG<BDGGGGGGGGGGEGGGGGGGGGGGGGGFGGGGGGEGGGFGGGGGGDFGGGEGGGDFEGGDED>DEFF+>DCC6FG?FFBFGGGGFFFF
@M00200:205:000000000-AKKM3:1:1101:24638:7731 1:N:0:1
ACTGGGTTTAAAGGGCGCGTAGGTGGCCCGTTAAGTGGCTGGTGAAATCCCGGGGCTCAACTCCGGGGCTGCCGGTCAGACTGGCGAGCTAGAGCACGGTAGGGGCAGATGGAATTCCCGGTGTAGCGGTGGAATGCGTAGAGATCGGGAAGAATACCAGTGGCGAAGGCGTTCTGCTGGGCCGTTGCTGACACTGAGGCGCGACAGCGTGGGGAGCAAACAGGATTAGATACCCCCGTAATA
+
GGGGGGGGGGGGGGGGGGGGGGGGFGGGGGGGGGGGGGGGGGGGGGGGGGGGGGGGGGGGGGGGGGGGGGGGGGGGGGGGGGGGGGGGDFGGGGGGGGGGGGGGGGGGGGGFGGGGGGGDGGGGGGGGGGGGFGGGGGGGG7EFCFGGGGDGFGGGGGCGFGGGGGE:CF@CEGGGFGBCEE=EGGGGFGCFGGCFFGFGGGDEGC)>8EEGDGFG):C?45A4?GG)**)0<<@C)08:9()
@M00200:205:000000000-AKKM3:1:1101:4516:7733 1:N:0:1
ATTGGGTTTAAAGCGTGCGTAGGTGGTTTGTTAAGTCTGATGTGAAAGCCCTGGGCTCAACCTGGGAATTGCACTGGATACTGGCAGGCTAGAGTGTGGTAGAGGATGGCGGAATTCCCGGTGTAGCAGTGAAATGCGTAGAGATCGGGAGGAACATCCGTGGCGAAGGCGGCCATCTGGACCAGCTCTGACACTGAGGCACGAAAGCGTGGGGAGCAAACAGGATTAGATACCCGAGTA
+
AFGGGG@FEGGGFGGEGGGGDBG@FGFGFEGGG<EFFFCFEFGGGGGFCGGGGC@FCD@CEEFAEGDFFGGGFGEGFEFFGGEFGFGGGF,C<<CE6E,CFFFGGGGFGGGD@CGGGGGCCGGGCFGGGG=FGFGFGC:=7+EAFGFGD>>CD8FC<AEFGGECEGGGGGGGG5*>B?DC9EFGGF,>?7EC<E<?14/:5CGGGC<FD*;C<5>D@DE6C4AF64C)6F)*3<C5)).:
@M00200:205:000000000-AKKM3:1:1101:28591:7734 1:N:0:1
ACTGGGTATAAAGGGCGCGTAGGCGGCTTTTCAAGCGTGCGGTGAAAGCTCGGGGCTTAACTCCGAGTCTGCCGTGCGAACTGGGAGGCTTGAGTCTGGTAGAGGTCGATGGAATTCCGGGTGTAGCGGTGGAATGCGTAGAGATCCGGAAGAACACCGGTGGCGAAGGCGGTCGACTGGGCCAGTACTGACGCTGAGGCGCGACAGCGTGGGGAGCAAACAGGATTAGATACCCTAGTA
+
GGGGGGGGGGGGGFGGGGGGGGGGGGGGGGGGGGGGGGGGGGGGGGGGGFFGGGGGGGGFGGGGGCCGFFGGGEGGGGG>GGGGGGGGGGGGGGGGGGGFGFGGGGGGGGGGGFGGGGFGGGGGGGGGGGGDFGGGGG@7CGDGCGFGGGEFCCFGGGGGGGGGGGGGGGGGGGGGGDEGGGGCEFFCFGFC**CEGGGGCGG>CEGGGGGED5BGFGGGFGGGBFGFF4<CFF6*?>FG
@M00200:205:000000000-AKKM3:1:1101:11014:7737 1:N:0:1
ACTGGGCTTAAAGAGCTCGTAGGCGGTTTGTCGCGTCTGCTGTGAAAACCTGAGGCTCAACCTCGGGCTTGCAGTGGGTACGGGCAGACTAGAGTGCGGTAGGGGTGACTGGAATTCCTGGTGTAGCGGTGGAATGCGCAGATATCAGGAGGAACACCGATGGCGAAGGCAGGTCACTGGGCCGCAACTGACGCTGAGGAGCGAAAGCATGGGGAGCGAACAGGATTAGATACCCTGGTA
+
GGGGGGGGGGGGGGGCGGGGGGGGGGGGGGGGGGGGGGGGGGGGGGGGGGGGGGGGGGGGGGGGGGGGGGEGGGFGG8FGGGGGGGGGGGGGGGGGGGGGFFF@EFDGGGGGGGGGGGGFGFGGGFGGGGGGGGGGGGGGGGGGGF9,BF7+CFGGGGGGDEGGGGGGGGGG>CD8FGFFFGGGGGGGGGGGGGGGG>CFGGGGDGC4<CFFCG3CDC?EGGGG?GGFFFFGGGGC47?C
@M00200:205:000000000-AKKM3:1:1101:7101:7738 1:N:0:1
ATTGGGTATAAAGGGCGCGTAGGCGGCCACCGCAAGTCGACTGTGAAATCTCTGGGCTTAACCCAGAACGGTCAGCCGATACTGCCGTGACTTGAGTCTGGTAGGGGAGTGTGGAATTTCCGGTGTAGCGGTGAAATGCGCAGATATCGGAAGGAACACCAGTGGCGAAGGCGGCACTCTGGGCCAGTACTGACACTGAGGAGCGAAAGCGTGGGTAGCGAACAGGATTAGATACCCCCGTA
+
GGGGGGGGGGGGGGGGGGGGGGGGGGGGGGGGGGGGGGGGGGGGGGGGGGGGGGGGGGGGGGGGGGGGGGGGGGGGGGGGGGGGGGGGGGGGGGGGGGGGGGGGGGGGGGGGGGGGGGGGGGGGGGGGGGGGGGG9FGGGGGGGGGGGGGGGGGGGGGGGGGGGGGGGGGGGGGGGGGGGGGGGGGEGFGGGGGFFGGGGDGGGGEGGGGGGGGFGFGGGGGGGFGGFF48*<<CFFFFGD>
@M00200:205:000000000-AKKM3:1:1101:18091:7754 1:N:0:1
ACTGGGCATAAAGGGCGCGTAGGCGGGGAGGCAAGTCGGGTGTGAAATCCCTCGGCTCAACCGAGGAACTGCGCACGAAACTGCTTCTCTTGAGTCCCGGAGAGGAAGGTGGAATTCCCGGTGTAGCGGTGAAATGTGTAGAGATCGGGAGGAACACCGGTGGCGAAGGCGGCCTTCTGGACGGTGACTGACGCTGAGGCGCGAAAGCGTGGGGAGCAAACGGGATTCTATCCCCGAGTAAGCT
+
FGGGGDGGGGGGFFEGG@C6@FFFGGDEGCFGGGGGGEGG=FECFEECAFFGGGGGGGGBGGGCE@=8FFGFGG+CCC:?BFGG9FDFGGGF,AF<FGGDCGGC@8<BFCGFGGGFGFGF7FGGAFGCG:F>33@FFAD2<FFFGGGG7:CF*<FFGGEE@CFGG@EDGGGGGGG6CE9<?FG8CF@FFF?EG5DGE5CFCG5*8:90*:;585)1<:*@DDE38C7)*06*<<C5)..**-))
@M00200:205:000000000-AKKM3:1:1101:9134:7757 1:N:0:1
ATTGGGTTTAAAGCGTGCGTAGGTGGTTTGTTAAGTCTGATGTGAAAGCCCTGGGCTCAACCTGGGAATGGCATTGGAAACTGGCTGACTGGAGTGCGGTAGAGGGTAGTGGAATTCCCGGTGTAGCAGTGAAATGCGTAGATATCGGGAGGAACATCCGTGGCGAAGGCGACTACCTGGACCAGCACTGACACTGAGGCACGAAAGCGTGGGGAGCAAACAGGATTAGATACCCTTGTA
+
GGGFGGGGGGFGFGGGGGG@;CFEFFGGFGGGDGGGGFG<FFGGGAFGGGGGGGFGGGGGGG?GF@C<FGDG<EFFGCCEFGGFGGGFGGGFFGGFGDGGGGGGGGGGGGGGGFGFGGGG7FDGGFFFEGGGGFF<E>FEGEFGGGE7F+==FEGGCGGGGD7C+CGCBFGCCGGGGFGFGFGGGGFCFG7ECFGG?C=FEGE8C=/*8:8<FC>DBFG+;C?/0CGEF4::CCGGFFFD
@M00200:205:000000000-AKKM3:1:1101:25556:7759 1:N:0:1
ATTGGGCGTAAAGCGTGTGTAGGTGGATGTCTAAGTACCTTGTGAAATCCCACGGCTCACCCGTGGAACTGCTTGGTATACTGGACGTCTTGAGCCATCTAGGGGCAGCTGGAACGAACGGTGGAGCGGTGAAATGCGTAGATATCGTTCGGAACGCCAATGGTGAAAACAGGCTGCTGGGGATGTGCTGACACTGAGACACGAAAGCCAGGGGAGCAAACGGGATTAGATACCCCAGTA
+
GGGGGGGGGGGGGGGGGGGGGGGGGGGGGGGGGGGGGGGGGGGGGGGGGGGGGGGGGGGGGGGGGGGGGGGGGGGGGGGGGGGGGGGGGGGGGGGGGGGGGGGGGGGGGGGGGGGGGGGGGGGGGGGGGGGGGGGGGGGGGGGGGGGGGGGGGGGGGGGGGGGGGGGGGGGGCFDFGGGGGGGGGGGGGGGGGGFGFGGGGGCGGGGGGGGGGG>D3=CGCDEGFGGEFF?FFEEGFFFG
@M00200:205:000000000-AKKM3:1:1101:9767:7760 1:N:0:1
ATTGGGTGTAAAGGGCGCGTAGGCGGGGAGGCAAGTCGGGTGTGAAATCCCTCGGCTCAACCGAGGAACGGCGCCCGAAACTGCTTCTCTTGAGTCCCGGAGAGGAAGGTGGAATTCCCGGTGTAGCGGTGAAATGTGTAGAGATCGGGAGGAACACCGGTGGCGAAGGCGGCCTTCTGGACGGTGACTGACGCTGAGGCGCGAAAGCGTGGGGAGCAAACAGGATTAGATACCCGTGTA
+
GGGGGGGGGGGGGGGGGGGGGGGGGGGGGGGGEGGGGGGGGGGGGGGGGGGGGGGGGGGGGGGGGGCEFGEGGGGGGGECGGGGGGGGGGGFAFGGGGGGFGGCGGGGGGGGGGGGGGGGGGGGGGGGGEEDDCFFGFFGFFGDGGGGCFDEGFGGGGGGGGDGEEGGGGGGGG>EGGEGGGG5?CCFGGGFGGGG=GGGGGGGG*>CCE5*/?55>ECFGGG4(9C<FFBGGGGG>5<E
@M00200:205:000000000-AKKM3:1:1101:3959:7770 1:N:0:1
ACTGGGCTTAAAGAGCTCGTAGGCGGTTCGTCGCGTCGGCTGTGAAAACCCGGAGCTCAACTCCGGGCCTGCAGTCGATACGGGCGGACTCGAGTTCGGCAGGGGAGACTGGAATTCCTGGTGTAGCGGTGAAATGCGCAGATATCAGGAGGAACACCGGTGGCGAAGGCGGGTCTCTGGGCCGATACTGACGCTGAGGAGCGAAAGCGTGGGGAGCAAACAGGATTAGATACCCCCGTA
+
GGGGGGCGGGGGGGGGGGGGGGGGGGGGGGGFEGGGGDGGGGGGGGDFGGGGGEGGGGGGGFGGGGGGGGFGGGFFF7FFGFGGGDDDGGGGDFGGGGGGGGDGGGDCEGFGCFGGGGGGGFGGGGGGGGGGGGGGGGGGGGGFFGGGGD7FC:F,=FGGGGGGD@CGGGDGC>EFGGGGGGGGGGCGGGGGDGG5**A?5CEECEDGGGGGGGE))1;8<5876FGFFFAFFFF7B>DG
@M00200:205:000000000-AKKM3:1:1101:24120:7787 1:N:0:1
ACTGGGTATAAAGCGCGCGCAGGCGGTTCCGAAAGTCGAGCGTGAAAGCTCCTGGCCCAACTGGGAGAGGCCGTTCGAAACTTCGGGACTTGAAGGCGGGAGAGGCAGATGGAATTTCCGGTGTAGCGGTAAAATGCGTAGATACCGGAAGGAACACCAGTGGCGAAAGCGATCTGCTGGCCCGCCCTTGACGCTCAGGCGCGAAAGCTAGGGGAGCGACCGGGATTAGATACCCCCGTA
+
GGGGGGGGGGGGGGGGGGGGGGEGDGGGGGGGEGGGGGGGGGGGGGGFGGGGGGGFFGGGGCFGGFGGGGGGGGGGGDFGGGGGGGGGGGGGGFA<FGFGGGGGGGGGGGGGGGGGGGFGEEGGGGGGEGGEGGGFGGCEEGGGGGGGGFGGGGGGFCCEF9CEEGGECEGEGGFGFGGGECGEGCCECDGGGEDEGC**/7CEG8<DGCFFGG7>:E>EG38DFDD2**)*A@C<@>7:
@M00200:205:000000000-AKKM3:1:1101:21804:7809 1:N:0:1
ATTGGGCTTAAAGCGCTCGTAGGCGGCTCAGTAAGTCGGGTGTGAAACCCTCAGGCTCAACCTGGGGACGCCACTCGATACTGCTGTGGCTAGAGTCCAGTAGAGGAGTGTGGAATTCCCGGTGTAGCGGTGAAATGCGCAGATATCGGGAGGAACACCAACGGCGAAGGCAGCACTCTGGGCTGGTACTGACGCTGAGGAGCGAAAGCGTGGGTAGCAAACAGGATTAGATACCCTTGTA
+
GGGGGGGGGGGGGGGGGGGGGGGGGGGDGGGGGGGGGGGGGGGGGGGGGGGGGGGGGGGGGGGGGGGGGGGGGGGGGCGGGGFGGGGGGGGGGGGGGGGGGGGGGGGGGGGGGGGGGFDGGGGGGGGGGGGGGGGFGGGGGGGGGGC:CF@FDFGGGGGFGGGGGGEGGGGGGGGGGGGFGGGEGGGGGGGGGDGEEGGGFGFGEGCCGGGGGGBFEGGGGGG43**6@FAFF?FGFFFGG
@M00200:205:000000000-AKKM3:1:1101:13902:7809 1:N:0:1
ACTGGGTTTAAAGGGCCCGTAGGCGGCCAACTAAGTCGGACGTGAAATCCCCAGGCTCAACCTGGGAACTGCGTCCGATACTGGATGGCTTGAATTCGGGAGAGGGATGCAGAATTCCAGGTGTAGCGGTGAAATGCGTAGATATCTGGAGGAATACCGGTGGCGAAGGCGGCATCCTGGACCGACATTGACGCTGATGAGCGAAAGCCAGGGGAGCAAACGGGATTAGATACCCTAGTA
+
GGGGGGGGGGGGGGGG,FGGGGGGGGGGGGGGGFGGGGGGGGGGGFDFGGGGDFGGGGGGGGGGGGGGGGGGGGGGGGGGGGGGGGGGGGGGGGGGGGGGGGGGEGGGDGGGGFGGGGGGGGGGGGGGGGGGAFGGGGGGGGGGGGGGCCFCGGGGGGGGGGGGGGGGGGGGGGGGGGGFFGGGGGDEGGGGGGGGDGGC?FGGGGGGGFGGGG><BGG6<DEDBDC?@FF7@CGG4>FG
@M00200:205:000000000-AKKM3:1:1101:14689:7822 1:N:0:1
ACTGGGTTTAAAGTGTGCGCAGGCGGCGTTGCAAGTCGAGTGTGAAAGCCCCGGGCTTAACTTGGGAATTGCGCTCGAAACTACGATGCTGGAGTGTGGCAGAGGAAGGTGGAATTCCACGTGTAGCGGTGAAATGCGTAGAGATGTGGAGGAACACCAATGGCGAAGGCAGCCTTCTGGGCCAACACTGACGCTCATGCACGAAAGCGTGGGGAGCAAACAGGATTAGATACCCCGGTA
+
GGGGGGGGGGGGGGGGGGGGGGGGGGGGGGGGGGGGGGGEGGGGGGGGGGGGGGGGGGGGGGGGGGGFGGGGGGGGGGFGGGGGGGGGGGGGGGGGGGGGGGGGGGGGGGGGFGGGGGGGGGGGGGGGCGGDGGGFGGGGGGGGGGGGGFCCGFGGGGGGGGGGGGGGGGGGGGGGGGGGGGGGGGGGGGGGGGGGGGFGCGFGGCDGEEEGGGFDFGFFGGG:<FGF4FDFGFGGF@EG
@M00200:205:000000000-AKKM3:1:1101:9759:7827 1:N:0:1
ACTGGGCATAAAGGGCGCGTAGGCGGCAAGGCAAGTCAGGTGTGAAAGCCCCGAGCTTAACTCGGGAATTGCATCTGAAACTGCTGTGCTTGAGTTCTGGAGGGGGGTGGAATTCCCGGTGTCGCGGTGAAATGCGTAGATATCGGGAGGAACACCTGTGGCGAAGGCGACCCCCTGGTTGGATACTGACGCTGATACGCGAAAGCGTGGGGAGCACACAGGATTAGATACCCCAGTA
+
GGFDGGGGGGGGGGGGGGGGGGGGGGGGEFFGGGGGGFGGGGGGFCFFGGGGE@CGGGGGGGGGD>GGGFGGFGGGG?FFGGGFFEGGGGGFFGFGGGCEFGGG:FDGGDGFFGGCFCEGEG:<FGCE@FC@F:F7CCGDDFGGG5CEDEE8CGGGGGG?CGGGGEDGGGGGGGGGGGGGGGGGGGGGGFGGGG3C7@FD5D52?FGG*:85?C@G)2;8>4*C<DG9@B>CCFE5?F
@M00200:205:000000000-AKKM3:1:1101:13229:7834 1:N:0:1
ATTGGGTTTAAAGCGTGTGTAGGCGGACCGTTAAGTGCCCGCGTGAAATCCCCCGGCTCAACCGGGGAACGGCCGGGCATACTGGCGGTCTTGAGCGATCCAGGGGTCATCGGAACAAACGGTGGAGCGGTGAAATGCGTAGATATCGTTTGGAACGCCGACGGTGAAAACAGATGACTGGGGATCCGCTGACGCTGAGACACGAAAGCCAGGGGAGCAAACGGGATTAGATACCCGGGTA
+
GGGGGGGGGGGGGGGGGGGGGGGGGGGGGGGGGGGGGGGGGGGGGGGGGGGGGGGGGGGGGGGGGGGGFGFGGGGGGGGGFGGGGGGGGGGGGGGGGGGGGGG8FGGGGGGGGGGGGGGGGGGGGGGGGGGGGGGGFGGGGDEGGGGGGGGGGGFGGGGGGGGGGGGGGGGGGFC:FGGGGGGGGGGGGGGGGGGGGDFGGGGGGGGDGGGF>E>DDGGGGGG30D389?AFGGGFEF3:C
@M00200:205:000000000-AKKM3:1:1101:2924:7836 1:N:0:1
ACTGGGTGTAAAGGGTGCGTAGGCGGTCTTGTAAGTTCCGCGTGAAATCCCCCGGCTCAACCGGGGAATGGCGTGGAAAACTGCGAGGCTTGAGTTCGGGAGAGGGAAGCGGAATTCCGGGTGTAGCGGTGAAATGCGTAGATATCAGGAGGAACACCGGTGGCGAAAGCGGCTCACTGGACCGTTACTGACGCTGAGGTGCGAAAGCTAGGGGAGCAAACAGGATTAGATACCCCCGTA
+
F@FFGGGGGGGGGFG-FFGGGGGGGGGGGGGGGGGGC@E:@FGGGGGFFGGGGGGGGGGGGG:FGG>?F<FFGG=:@EAGGGGGC+@CFG@F<FFGGG>:7B>=C+B<CDFCEFGG,<<FEFGG9EFCCGGGGGGGG<FEEDGGGG9,,,6CFFGCGGG7C*FGC7EEDF7*=8>FC?@FFGF5;EGGC7CGGEDGDEG0/9/;8CGGC+<CCE))<FGDD*;*(9>3@BD7@CF7)50:
@M00200:205:000000000-AKKM3:1:1101:16722:7840 1:N:0:1
ACTGGGTTTAAAGGGCTCGTAGGCGGTTTGTCGCGTCGGGAGTGAAAACTCAGGGCTTAACCCTGAGCCTGCTTCCGATACGGGCAGACTAGAGGTATGCAGGGGAGAACGGAATTCCTGGTGTAGCGGTGAAATGCGCAGATATCAGGAGGAACACCGGTGGCGAAGGCGGTTCTCTGGGCATTACCTGACGCTGAGGAGCGAAAGTGTGGGGAGCGAACAGGATTAGATACCCGGGTA
+
GGGGGGGGGGGGGGGGGGGGGGGGGGFGFGGGGGGGGGGGGGGGGGGGGFFFGGGGGFGGGGGCAEDCFGGGFG9FGGGGEFGGGDGCGGGGGCDFGGGAEFEGGFGGGGGGGGGGGGGGGGGGGGGGGGGGGGGGGGCGGGDGGGGGFC7:CFGGGGGGGGGGEFGGGGGD1CCFGCCGFG=>CG?CEGGGGGGGDGD6CFEEG=D*0CFCEGFGE=CGDGGGFGGFFFBFFFGGFFFG
@M00200:205:000000000-AKKM3:1:1101:4453:7841 1:N:0:1
ACTGGGTATAAAGGGCGCGTAGGCGGCCACCGCAAGTCGACTGTGAAATCTCCGGGCTTAACCCGGAAAGGTCAGCCGATACTGCGGGGCTAGAGTGCAGAAGGGGCAACTGGAATTCTCGGTGTAGCGGTGAAATGCGTAGATATCGAGAGGAACACCTGCCGCGAAGGCGGGTTGCTGGGCTGACACTGACGCTGATGCGCGAAAGCTAGGGGAGCGAACGGGATTAGATCCCCCTGCA
+
EGGGFGGFFFGGGA;@@FGF@FDG@7@@@FEGEFF+CF::CFG,C@CEFCFGG7:FGE@EFDEFGGE7BFEGGF@F=FE:4C9CFFD+>FF=ADGBFGGAFFF?:CCECGGFF@<3>FGGC><:F,>;@FGEF9F@FGGDG><FAFFG7FFEG@FGG@FEFG+CEFE*=8CE>*2A>GF@+1CC*;@EED6AFED78C?CGDGGC8)18+<CC5BC@C8?DG=36*)(7*67+0;DBFF*2
@M00200:205:000000000-AKKM3:1:1101:27982:7844 1:N:0:1
ATTGGGTGTAAAGGGCGCGTAGGCGGCTTGACAAGTCAGGTGTGAAAGCCCCGGGCTCAACCCGGGAATTGCACTTGATACTGTTTCGCTAGAGTCCGGGAGAGGATGGCGGAATTCCCAGTGTAGAGGTGAAATTCGTAGATATTGGGAAGAACACCGGTGGCGAAGGCGGCCATCTGGACCGGTATTGACGCTAAGGCGCGACAGCGTGGGGAGCAAACAGGATTAGATACCCCAGTA
+
DCEFFGGF:FFDCFEGGGGEGGCEBEGGGGFGGFFEF9FGGDFGGFCEGFGGGCFEGGGGGGGGEDGGGGCEEGGGGCFGCCFBCEF=@+FFFG,FFGDG:B7FGG8FGGCC@GGCFB@FGGGFFGGGGGFFGF9DC>>B<CECFFBFGGGGCGGGDCFDFGDGEFEEEGGGG>EGGGGGD6@CGC58FG7FEED==CECGG=CGCDFEECEE85>DG6<CC658F=<66)>:@C<>E?9
@M00200:205:000000000-AKKM3:1:1101:22304:7847 1:N:0:1
ACTGGGTATAAAGGGCTCGTAGGTGGCCAACTAAGTCAGACGTGAAATCCCTCGGCTTAACCGGGGAACTGCGTCTGATACTGGTTGGCTTGAGTTTGGGAGAGGGATGCGGAATTCCAGGTGTAGCGGTGAAATGCGTAGATATCTGGAGGAACACCGGTGGCGAAGGCGGCATCCTGGACCAACACTGACGCTGAGGAGCGAAAGCCAGGGGAGCAAACGGGATTAGATACCCGCGTACGAT
+
GGGGGGGGGGGGGGGGGGGGGGGGGGGGGGGGGGGGGGGGGGGGGGGGGGGGGGGGGGGGGGGGGGGGGGGGGGGGGGFFGGGGGGGGGGGGGGGGGGGGGGGGGGGGGGGGGGGGGGGGGGGGGGFFDG@FFGGGGGGGGGGGGGGGGGGCF,DFGGCGGGGGGGGGGGGGGGGGFGGGGGGGGGGGGGGGGGGGGFFD=FGG>EDFGGGGGD3C3*:85DCGFGF3@FDGGGGGF5>C),4(
@M00200:205:000000000-AKKM3:1:1101:10169:7870 1:N:0:1
ATTGGGTATAAAGGGCGCGTAGGTGGCTCACGCAAGCGTGCGGTGAAAGCCCGGGGCTCAACCCCGGGTCGGCCGTGCGGACTGCGGGGCTCGAGCACTGTAGGGGCAGATGGAATTCCGGGTGTAGCAGTGAAATGCGTAGATATCAAGTAGAACACCAGTGGCGAAGGCGAGTCCCTGGAAAACTCCTGACACTGAGGCACGAAAGCTAGGGGAGCAAACAGGATTAGATACCCGTGTACG
+
GGGGGGGGGGGGGGGGGGGGGGGGFGGGGGGGGGGGGGGGGGGGGGGGGGGGGGGGGEGGGGGGGGGGGGGGGGGGGGGGDCGGGGGGGGGGGGGGGGGGGGGGGDGGG7FGGEFGGGGGDEGGGGGGBCACFFCGDGGGGGGGFGGGFGG<CGGGGGGGFGGFGGGGGGCGGGGGGGGGGGCFFGGGGGGG8?FFAEFFDDGGGGGGFEFFE5335=GCF5CF?4F<6=<C9CFC5<):C)4
@M00200:205:000000000-AKKM3:1:1101:6553:7880 1:N:0:1
ATTGGGTTTAAAGGGCGCGTAGGCGGGATGGCAAGTCAGTCGTGAAATCTCTCGGCTCAACCGAGAAACGTCGGCTGATACTGCCGTTCTTGAGGGATGCAGAGGAGACTGGAATTCCCGGTGTAGCGGTGAAATGTGTAGAGATCGGGAGGAACACCGGTGGCGAAGGCGGGTCTCTGGGCATCTCCTGACGCTGAGGCGCGAAAGCGTGGGGAGCAAACGGGATTAGATACCCGCGTA
+
GGGGGGGGGGGGGGGDGGGGGGGGGGGGGGGGGGGGGGGGGGGGGGGGGCGFGGGGGGGGGGGGGGGGGGGGGGGGGGGGGGGGGGGGGGGGFGGGGGGGGGGGGGGGGGGGGGGGGGGGGGGGFFGGGGGGGGGGGGGGGGFGGGGGGGGGGGGGGGGGGGGGGGGGGGGGGGGGGGGGGFGGGGGGGGDGGGGGCGGGGGGEEGGGGGGGGG3DBF;CGGEG?GFF?FFGGGFGF>D=
@M00200:205:000000000-AKKM3:1:1101:12553:7882 1:N:0:1
ACTGGGTTTAAAGGGCTCGTAGGCGGCCAACTAAGTCACACGTGAAATCCCCAGGCTTAACCTGGGAACTGCGTGTGATACTGGATGGCTTGAATTCGGGAGAGGGATGCAGAATTCCAGGTGTAGCGGTGAAATGCGTAGATATCTGGAGGAATACCGGTGGCGAAGGCGGCATCCTGGACCGACATTGACGCTGAGGAGCGAAAGCTAGGGGAGCAAACGGGATTAGATACCCCTGTAAGA
+
GGGGGGGGGGGGGGGGGGGGGGGGGGGGGGGGGGGGGGGGGGGGGGGGGGGGGGGGGGGGGGGGGGFGGGGGGGGGGGGGGGGGGGGGGGGGGGGGGGGGGGGGGGGGGGGGGGGGGGGGGGGGGGGGCGGGGGGGGGGGGGGGGGGGGGDCGGGGGGGEGGGGGGGGGGGGGGGGGGGGGGGGGGCGGGGGGGDCGGGGGDCEGGGGG9@FFC5<<FEGGDGDFGF>=4>FGFGGFF?CFDF
@M00200:205:000000000-AKKM3:1:1101:8669:7887 1:N:0:1
ATTGGGCGTAAAGAGCTCCTAGGCGGTTCGGTAAGTCGGGTGTGAAAACTCTGGGCTCAACCCAGAGATGCCACTCGATACTGCCGTGACTCGAGTGCGGTAGGGGAGCGGGGAATTCCTGGTGTAGCGGTGAAATGCGCAGATATCAGGAGGAACACCAGTGGCGAAGGCGCCGCTCTGGGCCGTAACTGACGCTGAGGAGCGAAAGCGTGGGTAGCAAACAGGATTAGATACCCGCGTA
+
GGGGGGGGFGGGGGGGGGGGGGGGGGGGGGGGGGGGGGGGGGGGGGGGGGGGGGGGGGGGGGGGGGGGGGGGGGGGGGGGGGGGGGGGGGGGGGGGGGGGGGGGGGGGGGGGGGGGGGGGGGGGGGGFGGGGGGGGGGGGGGGGGGGGGGGGGGGGGGGGGGGFGGEEE>FGGGGGGGGGGGGGGGGGGGGGGGGGGGGGGGGGGGGGGGGGGD>GF6CFGGFG:GF<FFAFGFGG5>BED
@M00200:205:000000000-AKKM3:1:1101:9722:7890 1:N:0:1
ATTGGGTATAAAGCGCACGTAGGCGGCTTTGTAAGTTAGGGGTGAAAGCCCAGAGCTCAACTCTGGAACTGCCCTTAAGACTGCATCGCTTGAATCATGGAGAGGTTAGTGGAATTCCGAGTGTAGAGGTGAAATTCGTAGATATTCGGAAGAACACCAGTGGCGAAGGCGACTAACTGGACATGTATTGACGCTGAGGTGCGAAAGCGTGGGGAGCAAACAGGATTAGATACCCCTGTA
+
GGGGGGGGGGGGGGGGGGGGGGGGGGGGGGGGGGGGGGGGGGGGGGGGGGGGGGGGGGGGGGGGGFGGGGGGGGGGGGGGGGFGGGGGGGGGGFGGGGGGGGGGGGGGFGGGGGGGGGGGGGGGGGGGGGGGGGGGGGGGGGGFGGGGDGDEGFFGGGGFGGFGEEGGGGGGGGEGGGGGGGGGGGGGGGGGGGGGDCDFFGGGGGGGGGEFE5=GFG8@FDFD@GG@6FFGGGGGFFFC
@M00200:205:000000000-AKKM3:1:1101:25254:7890 1:N:0:1
ATTGGGCATAAAGGGCGCGTAGGCGGGATGGCAAGTCAGTCGTGAAATCTCTCGGCTCAACCGAGAAACGTCGGCTGATACTGCCGTTCTTGAGGGATGCAGAGGAGACTGGAATTCCCGGTGTAGCGGTGAAATGTGTAGAGATCGGGAGGAACACCGGTGGCGAAGGCGGGTCTCTGGGCATTTCCTGACGCTGAGGCGCGAAAGCGTGGGGAGCAAACGGGATTAGATACCCCAGTA
+
GGGGGGGGGGGGGGGGGGGGGGGGGGGGGGGGGGGGGGGGGGGGGGGGGGGGGGGGGGGGGGGGGGGGGGGGGGGGGGGGGGGGGGGGGGGGGGGGGGGGGGGGGGGGGGGGGGGGGGGGGGGGGGGGGGGGGGGGGGGGGGGGGGGGGGGGGGGGGGGGGGGGGGGGGGGGGGGGGGGGGGGGGGGGGGGGGGGGGGGGGGGGCGGGGGGGGGEGFGGGG:CG?GGFFFAGGFFG>>FD
@M00200:205:000000000-AKKM3:1:1101:15833:7899 1:N:0:1
ATTGGGTTTAAAGGGTGCGTAGGCGGCTTTGTAAGTCAGGAGTGAAAGTTTGCGGCTCAACCGTAAAATTGCTTTTGATACTGCGAGGCTAGAATTAGGATGAGGTTAGCGGAATGTGGCATGTAGCGGTGAAATGCATAGATATGCCATAGAACACCAATTGCGAAGGCAGCTGGCTAGACCTATATTGACGCTGAGGCACGAAAGCGTGGGGAGCGAACAGGATTAGATACCCTAGTA
+
GGGGGGGGGGGGGGGGGGGGGGGGGGGGGGGGGGGGGGGGGGGGGGGGGGGGGGGGGGGGGGGGGGGGGGGGGGGGGGGGGGGGGGGGGGGGGGGGGGGGGGGGGGGGFGGGGGGGGGGGGGGGGGGEGGGGGGGFGGGGGGGGGGGGGGGFGGGGGGGGGGGGGGGGDGGGGGGGEGGGGGGGGGGGGCGGGGG=CCFFGGGGGGGGGGDGCEEGFGDGG<EFFGG?FFB7CCFCFFFG
@M00200:205:000000000-AKKM3:1:1101:3900:7902 1:N:0:1
ATTGGGTTTAAAGGGTGCGTAGGTGGGATGATAAGTCAGAGGTGAAAGCTAGCAGCTTAACTGTTAAATTGCCTTTGATACTGTCGTTCTTGAGTATAGTTGGCGTTGGCGGAATGTGACATGTAGCGGTGAAATGCGTAGATATGTCACAGAACACCGATCGCGAAGGCAGCTAACGAAACTATCACTGACACTGATGCACGAAAGCGTGGGGAGCGAACAGGATTAGATACCCCTGTA
+
GGGGGGGGGGGGGGGGGGGGGGGGGGGGGGGGDFGGGGGGGGGGGGGGGGGGGGGGGGGGGGGGGGGFGGGGGGGGGGGGGGGGGGGGGGGGGGGGGGFGGFFEEGGGGGGGG@FGGGGGGGGGGGGGGGGGFGFCGGGGGGGFGGGGGGGGGGGGGGGGGGGGGGGGGGGGEGGGGDEGGGGGGFFGGFFGGGGCG9,@CGGGGGGGGGGGGDB)85:=CC6FDGG3F7?DFFGGFFFC
@M00200:205:000000000-AKKM3:1:1101:20453:7921 1:N:0:1
ATTGGGTTTAAAGAGCGTGTAGGCGGCCAGGTAGGTCAGCTGTGAAAACTCGAGGCTTAACCTCGAGACGCCGGCTGAAACCATCTGGCTAGAGTCCGGAAGAGGAGAATGGAATTCCTGGTGTAGCGGTGAAATGCGCAGATATCAGGAAGAACACCCGTGGCGAAGGCGGTTCTCTGGGACGGTACTGACGCTGAGACGCGAAAGCGTGGGGAGCGAACAGGATTAGATACCCGCGTA
+
GGGGGGGGGGGGGGGGGEGGGGG?FGGGGGGGGGGGFGGGGGGGGGGGGGGGGGGGGGGGGFGGEFGGGDEGGGGGDGGGGGGGGGGGGGGGFGAFCGGGGGFEG?FGGGGGGGGGGGGGGGGGGGGGGGEG<FFGGGGEEGGFGGGGGEG7AFGGGGGCFDGGGCEGGG7BE**BFCGGGFGGDECEGGFGGGGGGG<CCDGD5=DGDCGGGGFGFDGGGCEG0<C<FFFGGFFD@@BG
@M00200:205:000000000-AKKM3:1:1101:5584:7946 1:N:0:1
ATTGGGTGTAAAGGGCGCGTAGGCGGCCTGGTCAGTCGGATGTGAAAGCCCGGGGCTCAACCCCGGAACGGCATCCGAGACGGCCAGGCTGGAGACCGGGAGAGGAGGGTGGAATAGCCAGTGTAGAGGTGAAATTCGTAGATATTGGCTGGAACACCGGTGGCGAAAGCGGCTCTCTGGCCCGGTTCTGACGCTGAGGCGCGAAAGCGTGGGGAGCAAACAGGATTAGATACCCCCGTA
+
GGGGGGFFGGGGGGGGGGGGGGGGGDGGGGGGGGGGGGGGGGGGGGGGGGGGGGGGGGGGGGGGEGGGGGGGGGGGGGDCGDFGGGGCFGGGGGFGGGDGGGCEGGGGEGGGF@FFGGGGGGGGGGGGFFFD,;FGGGGGGGFFFC<CECF7CCFF8FDEGGGG7BCEFGG>EEGGGGGFGGGG>EGGGG7EEE3*8/;:*>CEGE5C8C*2*/73>FFCFFFC(<F?*95*<<CG)7.:
@M00200:205:000000000-AKKM3:1:1101:16768:7958 1:N:0:1
ATTGGGTTTAAAGCGCACGCAGGCGGCTTTGGAAGTCCAAGGTGAAAGCCCTCGGCTCAACCGAGGGAGGCCCTTGGAAACTCCAAAGCTTGAAGGCGGGAGAGGCAGATGGAATTTCCGGTGTAGCGGTAAAATGCGTAGATACCGGAAGGAACACCAGTGGCGAAAGCGATCTGCTGGCCCGCTCTTAACGCTCAGGTTCGAAAGCTAGGGGAGCGACCGGGATTAGTTACCCCGGTAAGC
+
FGGGGGGGGGGGGGGGGGGGGGGGGGGEBFGGGGGGGFGGGGGGGGGGGGGGGGGGGGGGGGG@FEGDCFGGGGGGGGGGDGGGGGGGGGGGGGGGGGGGGGDFEGGGCFGGDFF=FGGGCGEGGGGGDFGGFFGFGGGGGGFFGGEECFEDFCG<FFG>FFGGGGGGECGE>FFGGGGGGGGEECE5CC+<C5<EEFCC+:CGGGCCCD+:FE3<BEGGG<5C0<<24*-*<<F<>>BEC2)
@M00200:205:000000000-AKKM3:1:1101:15690:7966 1:N:0:1
ACTGGGTTTAAAGGGTGCGTAGGCGGGTTGGTAAGTCCGTGGTGAAATCTCCGAGCTTAACTCGGAAACTGCCGTGGATACTATCAATCTTGAATATCGTGGAGGTAAGCGGAATATGTCATGTAGCGGTGAAATGCTTAGATATGACATAGAACACCAATTGCGTAGGCAGCTTACTACACGATCATTGACGCTGAGGCACGAAAGCGTGGGGAGCAAACAGGATTAGATACCCCAGTA
+
GGGGGGGGGGGGGGGGGGGGGGGGGGGGGGGGGGGGGGGGGGGGGGGGGGGGGGGGGGGGGGGGGGGGGGGGGGGGGGGGGGGGGGGGGGGGGGGGGGGGGGGGGGGGGGGDGGGGGGGGCFFGGGGGGGGGGGGCGGGGFCFGGFGGGGGGGGGGGDEGGG<E@FGDEGGGGGGGGGGGGGEGGGGGGGGGGGGGGG=F*?EDGGGGGGGGG>AGBGGFGGDFFFG<FF4CCFGD>BFF
@M00200:205:000000000-AKKM3:1:1101:4133:7966 1:N:0:1
ACTGGGCGTAAAGGGCTCGTAGGCGGTTCGTCACGTCGGGAGTGAAAACTCGGAGCTTAACTCCGAGCCTGCTTCCGATACGGGCAGACTAGAGGTAGGCAGGGGAGAGCGGAACTCCTGGTGTAGCGGTGGAATGCGCAGATATCAGGAAGAACACCGGTGGCGAAGGCGGCTCTCTGGGCCTTACCTGACGCTGAGGAGCGAAAGCGTGGGTAGCGAACAGGATTAGATACCCTGGTA
+
GGGGGGGCGGGGGGGGGGGGGGGGGGGGGGGGGGGGGGGGGGGGGGGGGGGGGGGGGGGGGGGGGDGGGGGGGGGGGGGGGCFFGECEGGGG9F<FFGGGGGGGGGGGCFDGGGGGGGGGGGGGGGGGGGGGGGGGGGGGGGGEFGGFFGFCFGGFGGGGGGGGGG7FFFGGGGGGGEGGCGC5CGGGGGGGGGGDGFFFGGDGGDGGGEEGG5@DFG88DGGG?GGFFFB7<<86>>6C
@M00200:205:000000000-AKKM3:1:1101:8740:7993 1:N:0:1
ATTGGGCTTAAAGAGCGCGCAGGCGGTCGTTCAAGTCGCGTGTGAAAGCCCCCGGCTCAACTGGGGAGGGTCACGTGATACTGATCGACTCGAAGGCAGGAGAGGGAAGTGGAATTCCCGGTGTAGTGGTGAAATGCGTAGATATCGGGAGGAACACCAGTGGCGAAGGCGACTTCCTGGCCTGTTCTTGACGCTGAGGCGCGAAAGCTAGGGGAGCAAACGGGATTAGATACCCTAGTA
+
GGGGGGCGGGGGGGGGGCGCGGGGGGC@@FGAFGGGGGGGEGGGGGGGCGG,@6+>F:EGAFEGGGGGGCEG8,B4FFGGGGGGE,FDGGCFGF:FFGGGGGGGGG+BCFGGEGGGGGGCEGGGGGCGGGGGGFGGGGGGGG;CF,@FGCF:FGGGGGFGGGGGGEDGGGGGGG79CFGG>FGFG<++4@?EGDGGGFFCCDGGG=D:C9@FGGFGFGGGGD=DFGGFFFFGGGGC:F?F
@M00200:205:000000000-AKKM3:1:1101:20777:8003 1:N:0:1
ACTGGGTGTAAAGGGCGCGTAGGTGGCCACTATAAGGCCGCGGTGAAAGTTCGGGGCTCAACCCTGAATCTGCCGCGGCGACTGTAGGGCTTGGGCATCGTAGAGGCAGATGGAATTCCGGGTGTAGCGGTGGAATGCGTAGAGATCCGGAAGAACACCGGTGGCGAAGGCGGCCCGCTGGGCTGTGGCTGACGCTGAGGCGCGACAGCGTGGGGAGCAAACAGGATTAGATACCCTCGTA
+
GGGGGGGGGGGGGGGGGGGGGGGGGGGGGGGGGGGGGGGGGGGGGGGGGGGGGGGGGGGGGGGGGGGGGGGGGGGGGGGGCFGGGGGGGGGGGGGGGGGGGGGGGGGGGFGGGGGGGGGGDGGGGGGGGGGGDBFFGGGGGGGGGGGGGDDGFGGGGGGGGGDGGGGGGGGGGGGGGGGDGGGGGGGGGGGECGGGGGGFCDEGGGGGFGGGGGFGFGGGFGGGFF7:FFFDEFFF?FFGC
@M00200:205:000000000-AKKM3:1:1101:21080:8016 1:N:0:1
ACTGGGTATAAAGGGCGCGTAGGCTGTTCGCTAAGTCGTGGGTGAAATCTTTCGGCTCAACCGGAAAATTGCCTGCGATACTGGCGAGCTCGAGGGTGGTAGGGGCGATCGGAACTGCCAGTGGAGCGGTGAAATGCGTTGATATTGGCAGGAACGCCGGTGGCGAAAGCGGATCGCTGGATCACTCCTGACGCTGAGGCGCGAAAGCTAGGGGAGCAAACGGGATTAGATACCCCTGTA
+
GGGGGGGGGGGGGGGGGGGGGGGGGGGGGGGGGGGGGGGGGGGGGGGGGGGGGGGGGGGGGGGGGGGGGGGGGGGGGGGGGGGGGGGGG@FEEGGGGGGGGGGGGDGGGGGGGGGGGGGGGGGG9FFGGGC7FFGAECGGGGGGGGEFFGGGGGG>FGGGGC>CCFECCGGGGGE88:CEGGGC?FGGGGFGGDCEEG85=DEGGDCFGFCFCG5).CCFCD5C?GG24*.2+<CC>::+
@M00200:205:000000000-AKKM3:1:1101:20269:8036 1:N:0:1
ATTGGGTTTAAAGCGTGCGTAGGTGGTTCGTTAAGTCTGATGTGAAAGCCCTGGGCTCAACCTGGGAATGGCATTGGATACTGGCGACCTAGAGTGCGGTAGAGGGGTGTGGAATTCCCGGTGTAGCAGTGAAATGCGTAGATATCGGGAGGAACATCTGTGGCGAAGGCGACACCCTGGACCAGCACTGACACTGAGGCACGAAAGCGTGGGGAGCAAACAGGATTAGATACCCGCGTA
+
GGGGGGGGGGGGGGGGGGGGGGGGGGGGGGGGGGGGGGGGGGGGGGGFGGGGGGGGGGGGGGGGGGGGGGGGGGGGGGGGGGGGGGGGGGGFGGGGGGGGGGGGGGGGGGGGGGGGGGGGGGGGGGGGFGGGGGGGGGGGGECGGGEGEGGEGGGGGGGGGGGGGGGGGGGGEGGGGGGGGGGGGGGFGGGGGGGGGGGGGGGGGDGGGGGGGGFGFGFCDFGG<DC>FFF=@ECDD>.5
@M00200:205:000000000-AKKM3:1:1101:3133:8049 1:N:0:1
ATTGGGTATAAAGGGCGCGTAGGCGGCCTGATAAGTAGGGGGTGAAATCCTGCGGCTTAACCGCAGGGCTGCCTTCTAAACTGTCAGGCTCGAGCACAGTAGAGGCAGGTGGAATTCCCGGTGTAGCGGTGGAATGCGTAGAGATTGGGAAGAACATCAGTGGCGACGGCGGCCTGCTGGGCTGTTGCTGACGCTGAGGTGCGAACGCGTGGGGAGCAAACAGGATTAGCTACCCTAGTAAGAC
+
FGGFGCF<FGGGG9FGGGGFFD7FCDFCFFCF<,<FFEGGGGGGGDFGGGFGGGGGG+=5CEFDCFDE7FGGGGGFFGGGGGGAF9,4BFGGGGE:AADFEEADG7B>FFCFFFGCBFDFGGGGGGCEGGGGGGGGGGF7F7D,@;,<CCFGC:F8>F,?FFFCCF*=7CF1:CC8FFG?*8;*;@+0:CC@*:77=CC+:7CE*//CEGGGD>@GFG6+95EF:GG2*)->C887@4BG76A)
@M00200:205:000000000-AKKM3:1:1101:25582:8056 1:N:0:1
ATTGGGTGTAAAGGGCGCGTAGGCGGTGCTCTAAGTCCCGTGTGAAATCCCTCGGCTCAACTGAGGAACCGCACGGGAAACTGGAGTGCTTGAGTTCGGGAGAGGGAAGCGGAATTCCGGGTGTAGCGGTGAAATGCGTAGATATCCGGAGGAACACCGGTGGCGAAGGCGGCTTCCTGGACCGACACTGACGCTGAGGCGCGAAAGCTAGGGGAGCAAACGGGATTAGATACCCTTGTA
+
GGGGGGGGGGGGGGGGGGGGGGGGGGGGGGGGGGGGGGGGGGGGGGGGGGGGGGGGGGGGGGGGGGGGGGGGGGGGGGGGGGGGGGGGGGGGGGGGGGGGGGGGGGGGGGGGGGGGGGGGGGGGGGGGGGGGGGGGGGGGGGGGGGGGGGDGGGGGGGGDGGGGGGGGGGGGGGGGGGGGGGGGGGGGGGGGGGGEEGGGGGDGGGGGGCCCGGFGEGGGGGGGFGGBFFFFGGFCFFFG
@M00200:205:000000000-AKKM3:1:1101:15987:8068 1:N:0:1
ATTGGGTGTAAAGGGTGCGCAGGCGGACTTGTAAGTCAGGGGTGAAATCTCGGCGCTTAACGCCGAAACTGCCTTTGATACTATAAGTCTTGAGTTTGGTAGAGATCCGTGGAATTCCGAGTGTAGCAGTGAAATGTGTAGATATTCGGAAGAACACCAGCGGCGAAGGCAGCGGATTGGGCCAATACTGACGCTCAGGCACGAAAGCATGGGGATCAAACAGGATTAGATACCCTAGTAAATC
+
GGGGGGGGGGGGGGGGGGGGGGGGGGGGGGGGGGGGGGGGGGGGGGGGGGGGGGGGGGGGGGGGGGGGGGGGGGGGGGGGGGGGGGGGGGGGFGFGGGGGGGGGEGGGGGGGGGGGGGGGGGGGGGGGGGGGGCFGGGGGFGGGGGGGGGECFGGGGGGFGGEGGDGGGGGGGGGGGGGGGGGGGGGGGGGGGGGGEGFGGGGGGGGGGCF8FGFGFFGGGGGGFGGFFFFGGFFFFF@FFA<-
@M00200:205:000000000-AKKM3:1:1101:7667:8070 1:N:0:1
ACTGGGTTTAAAGGGCGCGTAGGCGGCCGATTAAGTCGGGGGTGAAAGCCTGTGGCTCAACCACAGAATTGCCTTCGATACTGGTTGGCTTGAGACCGGAAGAGGACAGCGGAACTGCGAGTGTAGAGGTGAAATTCGTAGATATTCGCAAGAACACCAGTGGCGAAGGCGGCTGTCTGGTCCGGTTCTGACGCTGAGGCGCGAAAGCGTGGGGAGCAAACAGGATTAGATACCCGAGTA
+
GGGGGGGGGGGGGGGGGGGGGGGGGGGGGGGGGGGGGGGGGGGGGGGGGGGGGGGGGGGGGGGGGGGGGGFGGGGGG@GFGGGGGGGGGGGGGGGGGGGGGGGGGGGGGGGGGGGGGGGGGGGGGGGGGGGDG;FFGGFGGGGDGFGGGGGGGGFCFGGGGGGDE7CCGGGEEEEGGGFFEE?>CCGDGGCFGGGGDG=GGGGEG5<FGGGGGGBDBCC8D4@F(CF?FF<C?ACCB@FG
@M00200:205:000000000-AKKM3:1:1101:27799:8075 1:N:0:1
ACTGGGTTTAAAGGGTGCGCAGGCGGTCGGGTGTGTCAGATGTGAAATCCCGAGGCTCAACCTCGGAACTGCGTCTGAAACTACTCGACTAGAGTACTGGAGAGGGTAACGGAATTCACGGTGTAGCAGTGAAATGCGTAGATATCGTGAGGAACACCAGAGGCGAAGGCGGTTACCTGGACAGTTACTGACGCTCAGGCACGAAAGCATGGGGAGCAAAAGGGATTAGATACCCCAGTA
+
GGGGGGGGGGGGGGGGGGGGGGGGGGGGGGGGGGGGGGGGGGGGGGGGGGGGGGGGGGGGGFGGGGGGGGGGGGGGGGGGGFGGGGGGGDFGGGGGGGGGGGGGGGGGGGGGGGGGFGGGEGGGGCGGGGGGGGGGGGGGGGGGGCFFGGGGGGFGGGGGGGGGGGGGFGGEGGGGGGG7BFGGEFFGGGDGGGGGGGGEGGGGGDDGG?EGF55C3:FGFFGG:GGB479CCC@FED?G
@M00200:205:000000000-AKKM3:1:1101:11768:8076 1:N:0:1
ATTGGGTTTAAAGGGCGCGTAGGCGGCCTGCTAAGTCGAACGTGAAATCCCCGGGCTCAACCCGGGAACTGCGTCCGATACTGGTTGGCTTGAATTCGGGAGAGGGATGTGGAATTCCAGGTGTAGCGGTGAAATGCGTAGATATCTGGCGGAACACCGGTGGCGAAGGCGGCATCCTGGACCGATATTGCCGCTGATGCGCGAAAGCCAGGGGAGCAAACGGGATTAGATACCCCCGTA
+
DFAGGGFE7FGGFGGGEGGGGGGGEEGGEEFGGGGFFEEGGGGGCGFGGGGCGEDFCDFGGEGGE7F:FGGGGGGCGEGDFFG8?E=BEFF:,,BBEEFG=>7+>F73:BFA<,FFFGFG@FDGCFGG@F<+@3<@FF:*CGGFFFGC9,>*>*<<CG:FF7<9CGE@BFDGGGC:EE?FCC=>5C8C?C+<CE7EGF7<=C58>*/9@6E>5?)55>*</98C(7C29F<7@CCC>357
@M00200:205:000000000-AKKM3:1:1101:13934:8078 1:N:0:1
ACTGGGTATAAAGCGTGCGCAGGCGGTTGTGCAAGACCGATGTGAAATCCCCGGGCTTAACCTGGGAATTGCATTGGTGACTGCACGGCTAGAGTGTGTCAGAGGGAGGTAGAATTCCACGTGTAGCAGTGAAATGCGTAGAGATGTGGAGGAATACCGATGGCGAAGGCAGCCTCCTGGGATAACACTGACGCTCATGCACGAAAGCGTGGGGAGCAAACAGGATTAGATACCCGTGTA
+
GGGGGGGGGGGGGGGGGGGGGGGGGGGGGGGGGGG<FGGGGGGGGGGGGGGGGGGGGGGGGGGGGDFGGGGGGGGGGFGFGGGGGGGGGGGGGGGGGGGGGGGGGGGGGGGGGGGGGGGGGGGGGGGGGGGGGGGGGGGGGEFGCFGFGGGGGFFGGGGGGGGGGGGGGGGDGGGGFGGGGGGGEGCGGCFCEEGGDFFGGGGEEGG<ECGGGG>DDF@84>FG?GGB@F20CCFGF>;F
@M00200:205:000000000-AKKM3:1:1101:4268:8078 1:N:0:1
ATTGGGCTTAAAGGGTGCGCAGGCGGCTCTCAAAGCCCGAAGTGAAAGGTCCCGGCCCAACCGGGGACGTGCTTCGGGGACTTGAGGGCTCGGGCGAGCTAGGGGTCCGTGGAACTCCCGGTGGAGCGGTGAAATGTGTTGAGATCGGGAGGAACGCCGGTGGCGAAAGCGACGGACTGGGGCTTTGCCGACGCTCAGGCACGAAAGCCAGGGGAGCGAACGGGATTAGATACCCCAGTA
+
GGGGGGGGGGGGGGGGGGGGGGGGGGGGGGGGFGGGGGGGGGGGGGGGGGGGGGGGGGGGGGGGGGGGGGGGGGGGGGGFFGGGGGGGGGGGGGGGGGDGGGGGGGGGGGGGGGGGGGGGGGGGGGGGGEFFFGGGGGGGGFGFFGGGGCFGGGGGGGGGGGGDGGGEGFGGECEEEGGGGEDEFEG?FGDGGGCCEGGEDGGGGGDDFGGGGG:GFGE?<DEDFG*2992>ECCD3>FF
@M00200:205:000000000-AKKM3:1:1101:10682:8078 1:N:0:1
ATTGGGTTTAAAGCGTGTGTAGGCGGACGGGTAAGTACCTTGTGAAATCCCACGGCTCAACCGTGGAACTGCTCGGTATACTGCTCGTCTTGAGCCACTCAGGGGCGACCGGAACAAACGGTGGAGCGGTGAAATGCGTAGATATCGTTTGGAACGCCAATGGTGAAAACAGGTCGCTGGGGGTGTGCTGACGCTGAGACACGAAAGCCAGGGGAGCGAACGGGATTAGATACCCCCGTA
+
GGGGGGG7FEGGGGGGGGGGGGGGEFEGGGGGGGGGGGGGGGGGGGGGGGGGGGGGGGGGGGGCGGGGGGGGGGGGGGGGGGGGGGGGGGGCEGGGGGGGFFGGEGGDFGGEDFGGFFGEGGGGGGGDEGCDGGGGGGGDGGFGGGEGGGG@@EGGGGGGGGGGGCGGGGGGGEF7EEFGDGGGEGE?9C?FGGGG=FFCCGGGGGGGFFC5EE>55EECGG:DFGG<4=9FCF<C))0C
@M00200:205:000000000-AKKM3:1:1101:15410:8095 1:N:0:1
ACTGGGTGTAAAGGGAGCGTAGGCGGATAGTTTAGTCAGAGGTGAAAGCCCAGGGCTCAACCTTGGAATTGCCTTTGATACTGGCTATCTTGAGTATGGAAGAGGTATGTGGAACTCCGAGTGTAGAGGTGAAATTCGTAGATATTCGGAAGAACACCAGTGGCGAAGGCGACATACTGGTCCATTACTGACGCTGAGGCTCGAAAGCGTGGGGAGCAAACAGGATTAGATACCCGCGTA
+
GGGGGGGGGGGGGGGGGGGGGGGGGGGGGGGGGGGGGGGGGGGGGGGGGGGGGGGGGGGGGGGGGGGGGGGGGGGGGGGGGGGGGGGGGGGDFGGGGGGGGGGGGGGGGGGGGGGGGGGGGGGGFGGGGGG?FCGGGGGGGGGGGGGDEFGCGGGGGGGFGGGGGGGGGGGGGGGDGGGGGFFGGGGGGGGGGGG5CE5CGCGCFGGGCEC@CGEGDGFGGGGDFGGEFFEDFGGCEBED
@M00200:205:000000000-AKKM3:1:1101:28383:8101 1:N:0:1
ACTGGGCTTAAAGGGCGCGTAGGCGGCTTGCCAAGTCAGGCGTGAAATTCCCGGGCTCAACCTGGGGGCTGCGCTTGATACTGGTGAGCTTGAATGCGGGAGAGGATAGTGGAATTCCCAGTGTAGAGGTGAAATTCGTAGATATTGGGAAGAACACCGGTGGCGAAGGCGGCTATCTGGCCCGTAATTGACGCTGAGGCGCGAAAGCGTGGGGAGCAAACAGGATTAGATACCCTCGTA
+
GGGGGGGGGGGGGGGGGGGGGGGGGGGGGGGGGGGGGGGGGGGGGGGGGGGGGGGGGGGGGGGGGGGGGEGGGGGGGGGGGGGGGGGGGGGGGGGGGGGGGGGGGGGGGGGAFFGGGGGGGGGGGGGGFGGGGGGGGGGGGGGGGGGGGGGGGGGGGGGGGGGGGGGGGGGGGGGGGGGGGCFGCGGGCCFFGEGGGGGGGGGGGGGGDGEEGCEGBGCFGGGGFGFFF45:FCFGFDFG
@M00200:205:000000000-AKKM3:1:1101:23616:8102 1:N:0:1
ATTGGGCTTAAAGGGCGCGTAGGCGGGATGGCGAGTCGGTCGTGAAATCCCTCGGCTCAACCGAGGAGAGTCGGCCGATACTGCCGTTCTTGAGGGATGCAGAGGAGACTGGAATTCCCGGTGTAGCGGTGAAATGTGTAGAGATCGGGAGGAACACCGGTGGCGAAGGCGGGTCTCTGGGCATCTCCTGACGCTGAGGCGCGAAAGCGTGGGGAGCAAACGGGATTAGATACCCCGGTC
+
GGGGGGGGGGGGGGGGGGGGGGGGGGGGGGGGGGGGGGGGGGGGGGGGGGGGGGGGGGGGGGGGGGGGGGGGGGGGGGGGGGGGGGGGGGGGGGGGGGGGGGGGGGGGGGGGGGGGGGGGGGGGGGGGGGGGGGGGGGCFGGGGGGGGDEGGGGGGGGGGGGGFCCEGDGGGGGGGGGGGGGGGGGGFGGGGGGGGGGGGGGG>EGGGD*8CEG>DFFFGGGED(CG<FFFCGFFGF35*
@M00200:205:000000000-AKKM3:1:1101:27837:8110 1:N:0:1
ACTGGGCATAAAGCGCGCGTAGGTGGCTTGATAAGCCGGTTGTGAAAGCCCCGGGCTCAACCTGGGAACGGCATCCGGAACTGTCAAGCTAGAGTGCAGGAGAGGAAGGTAGAATTCCCGGTGTAGCGGTGAAATGCGTAGAGATCGGGAGGAATACCAGTGGCGAAGGCGGCCTTCTGGACTGACACTGACACTGAGGTGCGAAAGCGTGGGTAGCAAACAGGATTAGATACCCGTGTAAGA
+
GGGGGGGGGFGGFGGGGGGGGGGGGGGGGGGGGGGGGEEGGG@FDFFFGEFFGFGGGGGGGGGGDGFFFGGGGGGGEEGDGFGGGFGGD<FDFGGGFGCGGGGGGGGGGGGGGGFCGGGGGGGGCDCCCFGGGGFGGGGGDCFACGGGGDGFGGCFGDGGEGFEGGG@EG<CEGCFGGGGGGGGGGDCCG9?FE<CEECFGGGC5C345A8:>C4*9CFEGGF<0CD?F66:C?@<55FF>)4
@M00200:205:000000000-AKKM3:1:1101:27938:8118 1:N:0:1
ATTGGGTTTAAAGAGCTCGTAGGCGGTTTGTCGAGCCGGTCGTGAAAACTTGGGGCTTAACTCCAAGCCTGCGGTCGATACGGGCAGACTAGAGTTCGGCAGGGGAGACTAGAATTCCCGGTGTAGCGGTGAAATGCGCAGAGATCGGGAGGAACACCGGTGGCGAAGGCGGGTCTCTGGGCCGATACTGACGCTGAGGAGCGAAAGCGTGGGGAGCGAACAGGATTAGATACCCTCGTA
+
GGGGGGGGGGGGGCFG,FGGGGG9FG+@FG<,8,@,@FG+@BFGGGGCG<@,CFGGG<FGG9,,,99,,6CF@7,@C+4CFCF+FF:+BF,BFGGDG:F+@FCGGG7++C?FGGGGGG,CGGGGGGGGGEGGGGFGGG:CCG:FCG7FEGGGGG:FDC*<FCGGGGGGGGGGC:*;FGGG8F5CG8?EGGGGCGGGCFGC=>EEGGGGGGGDG5:DE*1:3C8C<<FFFF<FGFGFFFFD
@M00200:205:000000000-AKKM3:1:1101:6199:8120 1:N:0:1
ACTGGGCGTAAAGCGCGTGTAGGCGGCATTGCAAGTCGGGTGTGAAAGCCCTCAGCTCAACTGAGGAAGTGCGCCCGAAACTGCAGTGCTTGAGTACCGGAGAGGATGGCGGAATTCCCCAAGTAGAGGTGAAATTCGTAGATATGGGGAGGAACACCGGTGGCGAAGGCGGCCATCTGGACGGATACTGACGCTGAGACGCGAAAGCGTGGGTAGCAAACAGGATTAGATACCCTGGTA
+
CFFDGGGGCFCGGGGGGGGG<FGGGDGGGGGGGGFGGGDGEFGGFFFFFGG8FF<CFFCFGCGGGCEFFEGGGGGGGFG:FFCGGGGGGGGFGFFGGGDGC@+CE=FCGGGC::FFGDFGGGC>FGBFGGGG9FF9=CGFF+@9FFF<FC<F7F@::BFGGGDDCE8FEC:8BGEGGGGGFFED;C8E?CGGGGGG=*+<=9>CE55CC=EECG?D@GFF4587:G72@B2:FF:C>@F+
@M00200:205:000000000-AKKM3:1:1101:12990:8136 1:N:0:1
ATTGGGCTTAAAGGGCGCGTAGGCGGCGCCGTGTGTCGGGTGTGAAAGCCCACCTCTTAAAGGTGGAATTGCATTCGAAACTACGGCGCTAGAGTACCGGAGAGGATGGTGGAATTCCTGGTGTAGAGGTGAAATTCGTAGATATCAGGAGGAACACCGGTGGCGAAGGCGGCCATCTGGACGGTTACTGACGCTGAGGCGCGAAAGCGTGGGGAGCAAACAGGATTAGATACCCCGGTA
+
GGGGFGGGGGGGGGGGGGGGGGGGGGGGGGGGGFGGGGGGGGGGGGGGGGGGGGGGGGGGGGGGGGGGGGGGGGGGGGGGGGGGGGGGGGGGFGGGGGGGGGFGGGGGGGGGFGGGGGGGGGGGGGGGGGGGGGGGGGGFGGGGGGGFGGCEEGGGGGGCEDGC:FEFGFGGGGGGFGGGCGG>CGEFGF7@EGD5:EFF5DGGCCCD=7?EGGFGFGGFGDFGFFGFF?9DFGGG5>DE
@M00200:205:000000000-AKKM3:1:1101:5643:8139 1:N:0:1
ACTGGGTTTAAAGGGCGCGTAGGCGGCGCGGTAAGTCACTTGTGAAATCTCTGAGCTTAACTCAGAACGGCCAAGTGATACTGCAGTGCTAGAGTGTGGAAGGGGCAATCGGAATTCTTGGTGTAGCGGTGAAATGCGTAGATATCAAGAGGAACACCTGAGGTGAAGACGGGTTGCTGGGCCAACACTGACGCTGATGCGCGAAAGCCAGGGGAGCAAACGGGATTAGATACCCCTGTA
+
GGGGGGGGGGGGGGGGGEGGGGGGGGGGGGGGGGGGGGGGGGGGGGGGGGGGGGGGGGGGGGGGGGGGGGGGFFFGGGGGGGGGGGGGFGGGGGAFGGGGGGGGGGGGGGGGGGGGGFGGGGGGGGGGGGGGGGGFGGGEGGGGGGGGGGGGGGGGGGDFGFGGGGGGGGG7EEGCFFGGGGGGG>C*=DGGGGGDGFEGGGGGGEGG8FCEE>>DFGGGGGDD:DG<FF<F+<07FFFG
@M00200:205:000000000-AKKM3:1:1101:24435:8144 1:N:0:1
ATTGGGTTTAAAGGGCGCGTAGGTGGCGACATAAGGCTGTGGTGAAAGTCTGGGGCTCAACTCCAGATCGGCCGTGGCAACTGTGTTGCTTGGGCACCGTAGAGGCAGATGGAATTCCGGGTGTAGCGGTGGAATGCGTAGAGATCCGGAAGAACACCGGTGGCGAAGGCGGTCTGCTGGGCGGTGGGAGCGCAAGCTCCTCTTAGCCGACACTGAGGCGCGACAGCGTGGGGAGCAAACAGG
+
GGGGGGGGGGGGGGGGGGGGGGGGGGGGGGGGGGGGGGGGGGGGGGGGGGGGGGGGGGGGGGGGGGGGGGGGGGGGGGGGGGGGGGGGGGGGGGGGGGGGGGGGGGGGGGGGGGGGGGGGGGGGGGGGGGGGGGGGGGGGGEGGGGGGGGGGGGGGGGGGGGDGGDGGGGGGGGGGGGGGGGGDEGGGGGGGGGGGFEGGGGGCFGDFGGGGGGFCF5EGGD=DFGGFFFFGG>EGF?FGGFB
@M00200:205:000000000-AKKM3:1:1101:5955:8144 1:N:0:1
ATTGGGTATAAAGGGCGCGTAGGCGGGCAAGCAAGTCCGGGGTGAAATCTTTCGGCTCAACCGGAAAAGTGCCTTGGATACTGCTTGTCTAGAGGGAGCTAGGGGCCGTTGGAACTTCCGGTGGAGCGGTGAAATGCGTTGATATCGGAAGGAACGCCGGTGGCGAAAGCGAACGGCTGGATCTCTTCTGACGCTGAGGCGCGAAAGCTAGGGGAGCAAACGGGATTAGATACCCGCGTAAGA
+
GGGGGGGGGGGGGGGGGGGGGGGGGGGGGGGCGGGFGGGGGGGGGGGGGGGGGGGGGGGGGGGGGGGGGGGGGGGGGGGGGGGGGGGGGGGGGGGGGG7FGGGFGGGGGGGGGGFGGGGGGGGGGGGGGGGGGCFCDEECEF@FDFGGGEGGGGGGGGGGGGGGGEGDCGGGGG>>EGEGGGGGFGFFGGGGGGGCCDGGGGCGEGGGGGGGGG@DDFGFGGCD?C>3@F2FGEFDEEECC?F
@M00200:205:000000000-AKKM3:1:1101:20969:8147 1:N:0:1
ACTGGGTTTAAAGCGCGCGTAGGCGGCTTTGCAAGTCGGGTGTGAAATCCCCAGGCTTAACCTGGGAACTGCATTCGAGACTGCATTGCTAGAGTATGGGAGAGGGAAGTGGAATTTCAGGTGTAGCGGTGAAATGCGTAGATATCTGAAGGAACATCAGTGGCGAAAGCGACTTCCTGGACCAATACTGACGCTCATGTGCGAAAGCGTGGGGAGCAAACAGGATTAGATACCCCTGTA
+
GGGGGGGGGGGGGGGGGGGGGGGGGGGGGGGGGGGGGGGGGGGGGGGGGGGGGGGGGGGGGGGGGGGGGGGGGGGGGGGGGGGGGGGGGGGGGGGGGGGGGGGGGGGGGGGGGGGGGGGGGGGGGGGGGGGGGGGGGGGGGGGGGGGFDFEFGGGGGGGGGGGGGGGGGGGGGGGGGGGGGGGGGGGGFGGGGDDEGGGGFG=EEGGGGGDGGGFDDGGGGF6C?FGFFFFGGEGC<F?F
@M00200:205:000000000-AKKM3:1:1101:11547:8168 1:N:0:1
ACTGGGTTTAAAGCGTGCGCAGGCGGTGCGCCAAGCTCGATGTGAAAGCCCCGGGCTTAACCTGGGAAATGCATTGAGGACTGGCGTGCTCGAGTGCGGCAGAGGGGGGTGGAATTCCACGTGTAGCAGTGAAATGCGTAGAGATGTGGAGGAACACCGATGGCGAAGGCAGCCCCCTGGGCCGACACTGACGCTCATGCACGAAAGCGTGGGGAGCAAACAGGATTAGATACCCTAGTC
+
GGGGGGGGGGGGGGGGGGGGGGGGGGGGGGGGGGGGGGGGGGGGGGGGGGGGGGGGGGGGGGGGGGGF,EFGGGGGGGGGGGGGGGGGGGGGEGGGGGGGGGGFGGGGGGGGGGGGGGGGEGGGG@FGGGGGGGGGGGGGGGGFGFGGGGDE5EGFGGGGGGGGGG>EEGGGGGGGGGGGGGGGGG*CCFFFEG:EGGGGGGGGCCDFC5CEGGED3CFFGFGG:CC)9=AGGGFGF@F+
@M00200:205:000000000-AKKM3:1:1101:10058:8169 1:N:0:1
ACTGGGTTTAAAGCGCGTGTAGGCGGCCGTTTAAGTTGGGTGTGAAAGCCCGGGGCTCAACCCCGGGACGCCGCCCAAGACTGGACGGCTTGAGGACGGAAGAGGGGAGTGGAATTCCAGGTGTAGCGGTGAAATGCGTAGAGATCTGGAGGAACACCCGTGGCGAAGGCGGCTCCCTGGTCCGTCCCTGACGCTGAGACGCGAAAGCGCGGGGAGCGAACGGGATTAGATACCCTAGTA
+
GGGGGGGGGGGFFGGGGGGGGGFGGGGGGG@FFGGGGGGGFGGGFGGGGGGGGGGGGGGGGGGGCEGGGGGEFGGGGFGGGGGGGGCFGGGGGGGFGGGGGGGGGGGGGGGGGGGGGFGGGGGGGGGGGG7FCFGFCGGGGGGDGGGGGGFGCGGGFGGDEGGGDCBECGGGECECGGFGCGDGDGGGGCCGEG5EDFFG=DE>CEG4EGEE:E)>BE>CDGC*83*.97<GGGGF4FFC
@M00200:205:000000000-AKKM3:1:1101:21253:8177 1:N:0:1
ATTGGGTTTAAAGGGCGCGTAGGCGGGATGGCAAGTCAGTCGTGAAATCTCTCGGCTCAACCGAGAAACGTCGGCTGATACTGCCGTTCTTGAGGGATGCAGAGGAGACTGGAATTCCCGGTGTAGCGGTGAAATGTGTAGAGATCGGGAGGAACACCGGTGGCGAAGGCGGGTCTCTGGGCATTTCCTGACGCTGAGGCGCGAAAGCGTGGGGAGCAAACGGGATTAGATACCCTAGTA
+
GGGGGGGGGGGGGGGGGGGGGGGGGGGGGGGGGGGGGGGGGGGGGGGGGGGGGGGGGGGGGGGGGGGGGGGGGGGGGGGGGGGGGGGGGGGGGGGGGGGGGGGGGGGGGGGGGGGGGGGGGGGGGGGGGGGGFFFGGGGGGGGGGGGEGDG>FFGGGGGGGGGGGEEGGGGGGGGGGGGGGGGGFGGGGGGGGGGG5CEGGGGGGGGGECEEGG3DFGGGGGCDBGG??FAGGFGGFFFG
@M00200:205:000000000-AKKM3:1:1101:5174:8178 1:N:0:1
ATTGGGTTTAAAGGGCGCGTAGGTGGCGACCCAAGTCAATGGTGAAAGCTCGATGCTCAACATCGAGTCGGCCACTGATACTGGGTTGCTTGAGCACTGTAGAGGCAGATGGAATTCCGGGTGTAGCGGTGGAATGCGTAGAGATCCGGAAGAACACCGGTGGCGAAGGCGGTCTGCTGGTCAGTTGCTGACACTGAGGCGCGACAGCGTGGGGAGCAAACAGGATTAGATACCCTGGTA
+
GGGGGGGGGGGGGGG-@FGGGGG@CFC@@BF+CDFG9FGGAFGGFGGEGA6:@FFGGCEGGCC@7CFGGEGGG+,66C<FGGGFFF7:FFEGGGGC4AEFGGGGG>@7FEGGGGGGGGGGGGGGGD9FEGGEGGG@9F=EFGGCGGFGGD:C7FGGGG7FF7@F*>CECGG8C5=7CGGG8E7BFGDGGGGGGGGCFFFC=DEGEGGGC7>EE5.CBCFFF<6<<FGFFFBCECFG5<FD
@M00200:205:000000000-AKKM3:1:1101:17647:8184 1:N:0:1
ATTGGGCTTAAAGGGTGCGTAGGCGGCGCGGAAAGTTGGGTGTGAAATCCCTCGGCTCAACCGAGGAACTGCGCCCAAAACTGCCGTGCTTGAGGGAGACAGAGGTGAGCGGAACTTAGGGTGGAGCGGTGAAATGCGTTGATATCCTAAGGAACACCAGTGGCGAAAGCGGCTCACTGGGTCTCTTCTGACGCTGAGGCACGAAAGCTAGGGTAGCGAACGGGATTAGATACCCGTGTA
+
GGGGGGGGGGGGGGGGGGGGGGGGGGGGGGGGGGGGGGGGGGGGGGGGGGGGGGGGGGGGGGGGGGGGGGGGGGGGGGGGGGGGGGGGGGGGGGGGGGGGGGGGGGGGGGGGGGGGGGGGCFGGGGGGGGGGGGGGGGGGGGGGGGGGGGGFGGGGGGGGGGGGGGGGGGGGGGGGGGGGGGGGGGGGGGGGGGGGGDFGGGGGGGGGGCFGGFFD47EEDDDD?GC?F42>CAFC@B@F
@M00200:205:000000000-AKKM3:1:1101:4789:8190 1:N:0:1
ATTGGGTATAAAGGGTGCGTAGGAGGGCAGGTAAGTCAGTGGTGAAATCTCCAAGCTTAACTTGGAAACTGCCGTTGATACTATCTGTCTTGAATATTGTGGAGGTGAGCGGAATATGTCATGTAGCGGTGAAATGCTTAGATATGACATAGAACACCAATTGCGAAGGCAGCTCGCTACTCAATTATTGACTCTGAGGCACGAAAGCGTGGGGATCAAACAGGATTAGATACCCCGGTA
+
GGGGGGGGGGGGGGGGGGGGGGGGGGGGGGGGGGGGGGGGGGGGGGGGGGGGGGGGGGGGGGGGGGGGGGGGGGGGGGGGGGGGGGGGGGGGGGGFGGGGGGGGGGGGGFGGGGGGGGGGGGGGFGFEGGGGGFFGGGCFGEFGGG9FGGGGGGGGG>FFGGGGGCGGGGFGGDFEDGGEGGGGGGGCGGG7CFGGGGGGDDGGGE7*=;B7CGBDFDF7FG?F>GGFF6CF@F7GB3BG
@M00200:205:000000000-AKKM3:1:1101:8586:8207 1:N:0:1
ACTGGGTTTAAAGGGCGCGTAGGCGGCTCGCTAAGTTGCCGGTGAAACCCCGGGGCTCAACTCCGGGAAGTCTGGTAAGACTGACGAGCTCGAGCACGGTAGAGGCAGATGGAATTCCCGGTGTAGCGGTGGAATGCGTAGAGATCGGGAAGAACACCAGTGGCGAAGGCGGTCTGCTGGGCCGTTGCTGACGCTGAGGCGCGACAGCGTGGGGAGCAAACAGGATTAGATACCCGCGTA
+
GDGGFFGFEGGGGCGDGGGGE@EGGGG7B6@,BEGGGGFFCEGEGGFFFEGGGGGGG,CEFF<EFCEG@FFGFGGGAFGAEF<EDBEGGGFGGG7:<FF=FGGGFEFGGGGGGGGGGFGCFGGGGCGCGFEDFGGGGGGGCEGGGGFG7FFGGGGGFGCGGGGGEEGD>FCC38>CFCGFGGFGGGGGGGGGCDC5EFGFEDEE8CDFGGGGGC7<:CGF<CC7(6*.67)20<<5::.>
@M00200:205:000000000-AKKM3:1:1101:25758:8211 1:N:0:1
ACTGGGTTTAAAGCGCGCGCAGGCGGGCCGGTCAAGTCGGAAGTGAAATCCCGGGGCTCAACTCCGGGACTGCTTCCGAAACTGTCGGCCTGGAGACCGGTAGAGGTGGGTGGAATTCCCGGTGTAGCGGTGGAATGCGTAGAGATCGGGAAGAACACCTGTGGCGAAGGCGGCCCACTGGGCCGGTTCTGACGCTGAGGCGCGAACGCGTGGGGAGCAAACAGGATTAGATACCCTAGTA
+
GGGGGGGGGGGGGGGGGGGGGGGGGGGGGGGGGGGGGGGGGGGGGGGGGGGGGGGGGGGGGGGGGGGGGGGGGGGGGGGGGGGGGGGGGGGGGGGGGGGGGGG9FGGGGGGGGGGGGGGGGGGGGGGGGGGGGGGGGGGGGGGGGGGGGGDGGGGFGGGGGGGGGCEEGGGGGGGGGGGGGGGGGGGGGFFGDGGGGDGGGGGGEE)5CECEGGE>3=A@FCGGFGG9FFAFGGGGFFFGC
@M00200:205:000000000-AKKM3:1:1101:26045:8211 1:N:0:1
ACTGGGTTTAAAGGGTGCGTAGGCGGTCGGGTAAGTCTGGTGTGAAATCTCAGAGCTCAACTCTGAAACTGCATTGGATACTATTCGGCTTGAGGTCTGGAGGGGGGACTGGAATTCTCGGTGTAGCAGTGAAATGCGTAGATATCGAGAGGAACACCAGTGGCGAAGGCGAGTCCCTGGACAGGTCCTGACGCTGAGGCACGAAAGCTAGGGGAGCAAACAGGATTAGATACCCCCGTA
+
GGCFGGC@;EEGEFGGGGGGGGGGGGGGGGGFEFFGFGFGCEGEGGGGGFFFGCEDFGGGGGGGGGGGGGGGGGGGGGGGGGGCAECEGGGGDFFGGEDGFACFGGGGGGGGGGGCGG@FFEEFGGGFGGGG;FFGGGGGGGGFGGGGGGGGGGGGGG:FFB+;8CGGEGGE>EEEFFCCCFGFGCFFGFGGGDD==8EF5C*;8CGFF?FGGGBDBCEFGGGG0>F2F9:>FGCC5>DC
@M00200:205:000000000-AKKM3:1:1101:21012:8216 1:N:0:1
ACTGGGCATAAAGCGTGCGTAGGCGGTTTGTTAAGACAGGTGTGAAATCCCCGGGCTTAACCTGGGAACTGCGCTTGTTACTGGCAGACTTGAGTGTGGCAGAGGGGGGTGGAATTCCAGGTGTAGCAGTGAAATGCGTAGATATCTGGAGGAACACCGATGGCGAAGGCAGCCCCCTGGGCTAACACTGACGCTGATGCACGAAAGCGTGGGGAGCAAACAGGATTAGATACCCTAGTA
+
GGGGGGGGGGGGGGGGGGGGGGGGGGGGGGGGGGGGGGGGGGGGGGGGGGGGGGGGGGGGGGGGGGGGGGGGGGGGGGGGGGGGGGGGGGGGGGGGGGGGGGGGGGGGGGGGGGGGGGGGGGGGGGGGGGGGGGGGGGGGGGGGGGGFGGGGEGGGGFGGEGGGGGCGGGGGGGGGGGGGGGGGGGGGGGGDEGGGGGGGFFGGGGGGGGGGGGFGFGFGCFGGFGGFFF>FEFFGFF8E
@M00200:205:000000000-AKKM3:1:1101:27522:8228 1:N:0:1
ATTGGGTTTAAAGGGTGCGCAGGCGGACTGGCAAGTCAGGGGTGAAATCTCACAGCTCAACTGTGAAACTGCCTTTGATACTGCTGGTCTTGAGTCAGGGAGAGGTTGATGGAATTCCAGGTGTAGCGGTGAAATGCGTAGATATCTGGAAGAACACCGGTGGCGAAGGCGGTCAACTGGCCCTGAACTGACGCTCAGGCACGAAAGCGTGGGGAGCAAACAGGATTAGATACCCGCGTA
+
GGGGGGGGGGGGGGGGGGGGGGGGGGGGGGGGGGGGGGGGGGGGGGGGGGGGGGGGGGGGGGGGGGGGGGGGGGGGGGGGGGGGGGGGGGGGGGGGGGGGGGGGGGGGFGGGGFGGGGGGDGGGGGGGGGGGGGGGGGGGGGGGGGGGGGGGGGGGGGGGGGGGGGCEGGGGGGGFF?FCFGGGGDGGGGGGGGGGGGFGDGDCGDGGGEEEGDED:EEEGGFGBGGFFFFFGFCDDBFD
@M00200:205:000000000-AKKM3:1:1101:11123:8246 1:N:0:1
ATTGGGTTTAAAGGGTGCGTAGGTGGTTAGGTAAGACCTGTGGGAAAGACCTGGGCTTAACCCAGGAAGGTCGCAGGTGACTGCCTAGCTAGAGGGCGGGAGAGGAGCGCGGAATTCCCGGTGTAGCGGTGAAATGCGTAGAGATCGGGAGGAAGGCCGGTGGCGAAGGCGGCGCTCTGGAACGTTCCTGACACTGAGGCACGAAAGCGTGGGGAGCAAACAGGATTAGATACCCTCGTA
+
GGGGGGGGGGGGGGGGGGGGGGGGGGGGGGGGGGGAFGGGGGGGGGGGGGGGGGGGGGGGGGGGGGGGGGGGGGGGGGGGGGGGGGGGGGGGGGGGGGGGGGGGGGGGGGGGGGGGGGGGGGGGGGGGGGGGGGGGGGGGGGGGGGGGDGGGGFGGGGGDGGGGGGGGGGGGGDGGGGGGGGGGGGGGFGGGGGGGGGGGEFGGGGGGGGGGGGFGFGGGFGGGBGGFFBAGEGGGFFFG
@M00200:205:000000000-AKKM3:1:1101:9048:8259 1:N:0:1
ACTGGGTATAAAGGGCGCGTAGGCGGCTCGATAAGGCTCGCGTGAAAGTCCGGGGCTCAACCCCGGATCGGCGTGGGCGACTGTTGGGCTGGAGCACGGTAGGGGCAGACGGAATTCCGGGTGTAGCGGTGGAATGCGTAGAGATCCGGAAGAACACCGGTGGCGAAGGCGGTCTGCTGGGCCGGAAGGGGGCAGAGCAATCTGTCCCCGTGCTGACGCTGAGGCGCGACAGCGTGGGGAGCA
+
GGGGGGGGGGGGGGGGGGGGGGGGGGGGGGGGGGGGGGGGGGGGGGGGGGGGGGGGGGGGGGGGGGGGGGGGGGGGGGGGGGGGGGGGGGGGGGGGGGGGGGGGGGGGGGGGGGGGGGGGGGGGGGGGGGGGG9FFGGEGGGGGGGGGGEGGGGGGGGGGGGGGGGGGGGGGGGGGGGGGGGGGGGGGGGGGGGGGGGGGGFGGGGGGGGG?EGFCFGGEGGGFBGD>BFFGCEEGFFFEGFF
@M00200:205:000000000-AKKM3:1:1101:23137:8261 1:N:0:1
ATTGGGTTTAAAGGGTGCGTAGGCGGACCAGAAAGTGCTTTGTGAAAGCCCCCGGCTCAACCGGGGAACAGCGGGGCATACTGCTGGTCTTGAGGAAGGTAGGGGTTGCCAGAACTGTAGGTGGAGCGGTGAAATGCGTAGATATCTACAGGAATGCCGATGGTGAAGACGGGCAACTGGGCCTTTCCTGACGCTGAGGCACGAAAGCGTGGGGAGCAAACAGGATTAGATACCCTAGTA
+
GGFFGFEGC@CFGGDGCFG@FEFFGGGDGDGGGFGGGGGGGGFGFGFGFGDFGGGGGGFFGGDGGDFEGEGGGGGGGGGGGGGGGGFGGGGDFFG8==BFFFDGGGGGGFGGFGFDFGDCCFGG?FGGGEGCEGGGGGGGEGGCGFG9BFFGCFFGGGCF@FGGGFGGGGEGGGEFGGGCGGGGGGGGGGGGGCCEGC==CFGG5EDFGGGGGG@<DG?F59CG8G7<7857CF?FFFF?
@M00200:205:000000000-AKKM3:1:1101:5581:8267 1:N:0:1
ACTGGGTTTAAAGGGCTCGTAGGCGGCCAACTAAGTCATACGTGAAATCCCTCAGCTTAACTGGGGAACTGCGTGTGATACTGGATGGCTTGGATTTGGGAGAGGGATGCGGAATTCCAGGTGTAGCGGTGAAATGCGTAGATATCTGGAGGAACACCGGTGGCGAAGGCGGCATCCTGGACCAACATTGACGCTGAGGAGCGAAAGCCAGGGGAGCAAACGGGATTAGATACCCGTGTAAGA
+
GGGGGGGGGGGGGGGGGGGGGGGGGGGGGGGGGGGGGGGGGGGGGGGGGGGGGGGGGGGGGGGGGGGGGGGGGGGGGGGGGGGGGGGGGGGGGGGGGGGGGGGFGGGGGGGGGGGGGGGGGGGGCGGGGGGGGGGGGGGEGEDGGGGGGGGGGGGGGGGGGGGGGGEGGGGGGGGGGGGGGGGGGGGGGGGGCECCGGGGGGDBEEGCFGGGGGFGB5EFD<EGFC*)/@2CGA?CBEFGGFB
@M00200:205:000000000-AKKM3:1:1101:9500:8275 1:N:0:1
ACTGGGTGTAAAGGGCGTGTAGGCGGTCAGGTAAGTGGGATGTGAAATCCCTCGGCTCACCCGAGGACCTGCATCCCAAACTGCCTGGCTCGAGTATGGGAGAGGATGAGGGAATTCCTGGTGTAGCGGTGAAATGCGTAGATATCAGGAGGAACACCGGTGGCGAAAGCGCTCATCTGGCCCAATACTGACGCTGAGGCGCGAAAGCTAGGGGAGCAAACAGGATTAGATACCCCAGTA
+
GGGGGGGGGGGGGGGGGGGGGGGGGGGGGGGGGGGGGGGGGGGGGGGGGGGGGGGGGGGGGGGGGGGGGGGGGGGGGGGGGGGGGGGGGGGGGGGGGGGGGGGGGFFGGGGGGGGGGGGGGGGGGGGGGGGGFGGGGGGGGGGGGGGGCGE7FGGGGGGGGGGGGGGGGGGGGGGGGGGGGGGGGGGGGFGF=:CEGFCFDGGGGGG:EGGGG5)7>CFDGF6<?FGFFFFFGGCF@)0+
@M00200:205:000000000-AKKM3:1:1101:11060:8284 1:N:0:1
ATTGGGCTTAAAGGGCGCGTAGGCGGCCTCCGCAAGTCAATTGTGAAATCTCCGGGCTTAACTCGGAAAGGTCAACTGATACTGCGGGGCTAGAGTGCGGAAGGGGCAACTGGAATTCTCGGTGTAGCGGTGAAATGCGTAGATATCGAGAGGAACACCTGCGGCGAAGGCGGGTTGCTGGGCCGACACTGACGCTGAGGCGCGAAAGCTAGGGGAGCGAACGGGATTAGATACCCGGGTA
+
GGGGGGGGGGGGGGGGGGGGGGGGGGGGGGGGGGGGGGGGGGGGGGGGGGGGGGGGGGGGGGGGGGGGGGGGGGGGGGGGGGGGGGGGGGGGGGGGGGGGGGGGGGGGGGGGGGGGGGGGGGGGGGGGGGGGGGGGGGGGGGGGGGGEGGGGGGGGGGGGGGEGGGGGGGGGGGGGDCGGGGFFGGGEEFFFFGDGGGGGGGGGGGGGGGGGGG3DFG>:DDG7:GD:FFF7EGEGFFFDC
@M00200:205:000000000-AKKM3:1:1101:10019:8290 1:N:0:1
ATTGGGTGTAAAGGGCGTGTAGGCGGTTTGTTAAGTCATGTGTGAAATCCCTCGGCTCAACCGGGGAAGGCCGCATGAAACTGACAAGCTAGAGTACCAAAGAGGGGGGTGGAATTCCCGGTGTAGCGGTGAAATGCGTAGATATCGGGAGGAACACCTGTGGCGAAGGCGGCCCCCTGGTTGGATACTGACGCTGATACGCGAAAGCGTGGGGAGCAAACAGGATTAGATACCCGTGTAA
+
G9FGGGCCGGGGGGGEG@FGGGGGGGFGGGGGGGGGGGGGGGGGGGGGGGGGGGGGGGGGGGGGEGGGGG,EC@>CGGGGGGGGGGGFGGGGGGGGCGFFFGGGGCFGGGGGGGGGGGGEGGGGGGGGGGGGGGGGGGGGGGGGGFE5EGECGGGGGGGGGGGG>GGGGGGGGGCGGGGGGFEDCGGGGGGGGGGGDGFG=DGGGGGFCCGGGGFGFGGGGGGF6FG?FBBGGGG:7>FGF
@M00200:205:000000000-AKKM3:1:1101:22570:8293 1:N:0:1
ATTGGGTGTAAAGCGCGCGTAGGCGGCCCGGTAAGTCCGCTGTAAAAGTCAGGGGCTCAACCCTTGAACGCCGGTGGATACTGCCGGGCTAGAGTCCGGAAGAGGCGAGTGGAATTCCTGGTGTAGCGGTGGAATGCGCAGATATCAGGAGGAACACCAATAGCGAAGGCAGCTCGCTGGGACGGTACTGACGCTGAGGCGCGAAAGCGTGGGGAGCGAACAGGATTAGATACCCTCGTA
+
GGGGGGGGGGGGGGGGGGGGGGGGGGGGGGGFGGGGGGGGGGGEFGGGGGGGGGGGGGGGGGGGGGGGGGGGGGGGGGGGGGGGGGGGGGGGGGGGGGGGGGGGGGGGGGGGGGGGGGGGGGGGGGGGGFGGGGGGGGGGGGGGDFGGGGGGGDFEEFGGGGGGGGGGDGGGGGCGGGGGGGGGGGGE7CFGGGGGCFGGGGGGGGDFECCGCDDGFGGGGCGF0FF?FFAGFFGGFFFG
@M00200:205:000000000-AKKM3:1:1101:5452:8298 1:N:0:1
ACTGGGCTTAAAGGGCGCGTAGGCGGCTTTTCAAGTGACGGGTGAAATCCCTCGGCTTAACCGAGGAACTGCCTGTCAGACTGGAAGGCTTGAGACCGGGAGAGGTGAGTGGAATTCCCAGTGTAGCGGTGAAATGCGTAGATATTGGGAGGAACACCAGTGGCGAAGGCGGCTCACTGGACCGGAACTGACGCTGAGGCGCGAAAGCGTGGGGAGCAAACAGGATTAGATACCCGTGTAAAA
+
GGGGGGFGGGGGGGGGGGGGGGGGGGGGGGGGGGGGGGGGGGGGGGGGGGGGGGGGGGGGGGGGGGGGGGGGGGGGGGGGGGGGGGGGGGGGGGAFFEEGGEGGGFGGFFGGGGEGFGGFGFGGGGGGGGGGGGGGGGCEDGFCFFGGGFGGGGGGGGFCFFGGGGGEGGGGDEECCFGGGGGGGGG564:8CECEGGFFEDEEGCC*::CEECBDD5F87D6486>3606:@CFG7B5C*).
@M00200:205:000000000-AKKM3:1:1101:9868:8307 1:N:0:1
ACTGGGCATAAAGGGCGCGTAGGCGGCCTTCTAAGTCGGACGTGAAATCCCCGGGCTCAACCCGGGAACTGCGTCCGATACTGGTTGGCTTGAATCCGGGAGAGGGATGCGGAATTCCAGGTGTAGCGGTGAAATGCGTAGATATCTGGAGGAACACCGGTGGCGAAGGCGGCATCCTGGACCGGCATTGACGCTGATGCGCGAAAGCCAGGGGAGCAAACGGGATTAGATACCCTAGTA
+
GGGGGGGGGGGGGGGGGGGGGGGGGGGGGGGGGGGGGGGGGGGGGGGGGGGGGGGGGGGGGGGGGGGGGGGGGGGGGGGEGGGGGGGGGGGGGGGGGGGGGGGGGGGGGGGGGGGGGGGGGGGGGGGGGGGGGGGGGGGGGGGGGGGGGGGCGGGGGDGGGGGGGGGGGGGGGGGGGGGGGGGGGGGGGGGGGGGGGGGFGGGGGGGGGGGGGD>DDGGGGGGGFGGFFFFCEFGF?FFG
@M00200:205:000000000-AKKM3:1:1101:3658:8308 1:N:0:1
ACTGGGCATAAAGGGTGCGTAGGTGGCCCTGTAAGTCAGTGGTGAAATATCTCAGCTTAACTGAGAGGGTGCCATTGATACTGCAGGGCTTGAGTACAGATGAGGTAGGCGGAATTGACGGTGTAGCGGTGAAATGCATAGATATCGTCAAGAACACCGATAGCGAAGGCAGCTTACCAAGCTGTAACTGACACTGAGGCACGAAAGTGTGGGGATCAAACAGGATTAGATACCCTAGTA
+
GGGGGGGFGGGGGGGCFEGGGGGGGGGGGG@C@FGGGGGGGGGGFGGGAFGGGGGGGFAFGGFFDFGGGGGGGGGGGFGGGFD<EF?EGFGGEGEFFG,,CFDGGGFFFFGGGG+ECA?:CFGGGGGGDGCFFGGGGGGCEGGA;DEGGGGGFFDB,@FGGGEFEEGGCCFEGFGGFGAEEFG63EC;=FFFGGGFCEF5997E5*?BA:CF7ED2?6CEG*94=<C3FFEDFCF=);FG
@M00200:205:000000000-AKKM3:1:1101:10043:8330 1:N:0:1
ATTGGGTTTAAAGCGAGTGTAGGTGGTTGTCCAAGTTGGATGTGAAAGCCTTGAGCTCAACTCAAGAAATGCATTCAGGACTGGGCGGCTAGAGGACCGGAGAGGATAGTGGAATTCCCAGTGTAGTGGTGAAATACGTAGAGATTGGGAAGAACACCAGTGGCGAAGGCGGCTATCTGGACGGTTTCTGACACTAAGACTCGAAAGCGTGGGGAGCAAACAGGATTAGATACCCTAGTA
+
GGGGGGGGGGGGGGGGGGGGGGGGGGGGGGGGGGGGGGGGGGGGGGGGGGGGGGGGGGGGGGGGGGGGGGGGGGGGGGGGGGGGGGGGGGGGGGGGGGGGGGGGGGGGGGGGGGGGGGGGGGGGGGGGGGGGGDGAF7EFGGGCFGGGGGGEGGGGGGGGFGGGGGGGGGGGCEGGGGGGGGGGGEGGGDFGGGGGF?CGGFFGDCCFGGGGGCBGFGF>FF84?GF<@FFGCEEGF)9F
@M00200:205:000000000-AKKM3:1:1101:24640:8334 1:N:0:1
ATTGGGTTTAAAGGGTGCACAGGCGGTGTGGTAAGTCTGGTGTGAAATCCTGGGGCTCAACCCCAGAATTGCACTGGATACTGCCATGCTAGAGGACTGGAGAGGAGATTGGAATTCACGGTGTAGCAGTGAAATGCGTAGATATCGTGAGGAAGACCAGTGGCGAAGGCGAATCTCTGGACAGTTCCTGACGCTCATGCACGAAGGCTAGGGGAGCAAACGGGATTAGATACCCGCGTA
+
GGGGGGGGGGGGGGGGGGGGGGGGGGGGGGGGGGGGGGGGGGGGGGGGGGGGGGGGGGGGGGGGGGGGGGGGGGGGGGGGGGGGGGGGGGGGGGGGGGGGGGGGGGGGGGGGGGGGGGGGGGGGGGGGGGGGGGGGGGGGGGGGGGGGGGGGGGGGGGGGGGGGGGGGGGGGGGGGGGGGGGGGGGGGGGGGGGGGGGGFFGGGGGGGGGGGGGEGFGGGGDCD@CFEFFFGGGFGFFFG
@M00200:205:000000000-AKKM3:1:1101:26922:8335 1:N:0:1
ACTGGGTGTAAAGCGTGCGTAGGTGGTTCGTTAAGTCTGATGTGAAAGCCCCGGGCTCAACCTGGGAATTGCATTGGATACTGGCGGGCTAGAGTACGGTAGAGGGTGGCGGAATTCCTGGTGTAGCAGTGAAATGCGTAGAGATCAGGAGGAACATCCGTGGCGAAGGCGGCCACCTGGACCAGTACTGACACTGAGGCACGAAAGCGTGGGGAGCAAACAGGATTAGATACCCCTGTAAGA
+
GGGGGGGGGGGGGGGGGGGGGGGGGGGGGGGGGGGGGGGGGGGGGGGGGGGGGGGGGGGGGGGGGGGGGGGGGGGGGGGGGGGGGGGGGGGGGGGGGGGGGGGGGGGGGGGGGGGGGGGGGGGGGGGGGGGGGGGGGGGGGGGGGGGGGGGGGGGGGGGGGGGGGGGGGGGGGGGGGGGGGGGGGGGGGGGDGFFGFGGGGGGGGGGGGCDEGGDGFGGGGGGGBGGFFFFGGGGGFFFGGFF
@M00200:205:000000000-AKKM3:1:1101:11211:8356 1:N:0:1
ATTGGGTTTAAAGGGAGCGTAGGCGGATAGTTTAGTCAGAGGTGAAAGCCCAGGGCTCAACCTTGGAATTGCCTTTGATACTGGCTATCTTGAGTATGGAAGAGGTATGTGGAACTCCGAGTGTAGAGGTGAAATTCGTAGATATTCGGAAGAACACCAGTGGCGAAGGCGACATACTGGTCCATTACTGACGCTGAGGCTCGAAAGCGTGGGGAGCAAACAGGATTAGATACCCGAGTA
+
GGGGGGGGGGGGGGGGGGGGGGGGGGGGGGGGGGGGGGGGGGGGGGGGGGGGGGGGGGGGGGGGGGGGGGGGGGGGGGGGGGGGGGGGGGGGGGGGGGGGGGGGGGGGGGGGGGGGGGGGGGGGGGGGGGGGGGGGGGGGGGGGGGGGF?FCGGGGGGGGGGGGGGGGGGGGGGGGGGGGGGGGGGGGGGGGGGGGGGGGGFGDGEGGGGGGGGEGDFGGGGGGFGGFAFEGFFFC>EFG
@M00200:205:000000000-AKKM3:1:1101:4252:8359 1:N:0:1
ATTGGGTTTAAAGAGCGTGTAGGCGGCCACACAGGTCCGTTGTGAAAACTCGAGGCTCAACCTCGAGACGTCGATGGAAACCGTGTGGCTAGAGTCCGGAAGAGGAGTGTGGAATTCCTGGTGTAGCGGTGAAATGCGCAGATATCAGGAAGAACACCTATGGCGAAGGCAGCACTCTGGGACGGTACTGACGCTGCGACGCGAAAGCGTGGGGAGCGAACAGGATTAGATACCCTCGTA
+
GGGGGGGGGCEGGGGGGEGGGGGGGGGDCFFGGGFGGGGGGGGGGGGGGGGGGEGGGGGGGGGGGEGGGGGGG::F7FFFFGEFFGGGGGGGGGFGGGGGGGGG?FEFFGFGGFGFGGGGGGCGGGGEEGGGGFGFGGGGGDGGCECGGCGGGFGGGGGCFGFG>7CEGG>ECCGGFGCCC>F>>GCCGFFFEGGCE5CEGGGDEGDGEGDGGD)/>*88CCCC:<F<*6<CFC?DFBFD
@M00200:205:000000000-AKKM3:1:1101:16016:8375 1:N:0:1
ACTGGGTATAAAGGGCTCGTAGGCGGTTCGTCACGTCGGGAGTGAAAACTCGGAGCTTAACTCCGAGCCTGCTTCCGATACGGGCAGACTAGAGGTAGGCAGGGGAGAGCGGAACTCCTGGTGTAGCGGTGGAATGCGCAGATATCAGGAAGAACACCGGTGGCGAAGGCGGCTCTCTGGGCCTTACCTGACGCTGAGGAGCGAAAGCGTGGGTAGCGAACAGGATTAGATACCCGCGTA
+
GEGGGGGGGGGGGGGGGGGGGGGGGGGGGGGGFGGGG@BF@FGGGGGGGCFCCBGGGGGGGGGGGDEFGGGGGGFDGFGGGGGCFCGGGGDFGGGGGGGGGGGGGGECFGGGGGGGGGGGGGGGGGGGDFGDFFGFGG7CGGGGGGGGFCD@FGGGGGGGGGGGGGGGGGGGGGDFGGGGGGGGF?EGGGGGGGGGGGGGEGGGGGGGDEGGDGFD@5CGGDGFBGGFFFFGGGGD:>BE
@M00200:205:000000000-AKKM3:1:1101:13509:8384 1:N:0:1
ATTGGGTTTAAAGCGTGCGCAGGTTGTGAGTTCAGTTGGATGTGAAAGCCCGGGGCTTAACCTCGGATGTGCATCCAATACTGGCTCGCTGGAGGTTGGAAGAGGAGAGTGGAATTCCCAGTGTAGAGGTGAAATTCGTAGATATTGGGAAGAACACCAGTGGCGAAGGCGGCTCTCTGGTCCATACCTGACACTCATGCACGAAAGCGTGGGGAGCAAACAGGATTAGATACCCGCGTA
+
GGGGGGGGGGGGGGGGGGGGGGGGGGGGGGGGGGGGGGGGGGGGGGGGGGGGGGGGGGGGGGGGGGGGGGGGGGGGGGGGGGGGGGGGGGGGGGGGGGGFGGGGGGGGGGGGGGGGGGGGGGGGGDFGGGGGGGGFGGGGGGGGGGG,CDGEGFGGGGGGGGGG7FEFFGEGGGGGGGGGGFFGG?FCFGGGGGGGGGFDGGGCCEGGCCBEEGF5>EFFFGG427C<4B>DFEFGE3>E
@M00200:205:000000000-AKKM3:1:1101:14662:8389 1:N:0:1
ACTGGGTGTAAAGAGCTCGTAGGCGGTCTGTCGCGTCGGCTGTGAAAACCCGAGGCTCAACCTCGGGCCTGCAGTCGATACGGGCAAACTGGAGTGTTGCAGGGGAGACTGGAATTCCTGGTGTAGCGGTGAAATGCGCAGATATCAGGAGGAACACCGGTGGCGAAGGCGGGTCTCTGGGCAACAACTGACGCTGAGGAGCGAAAGCGTGGGGAGCGAACAGGATTAGATACCCGAGTA
+
GGGGGGGGGGGGGGGGGGGGGGGGGGGGGGGGGGGGGGGGGGGGGGGGGGGGGGGGGGGGGGGGGGGGGGGGGGGGGGGGGGGGGGGGGGGGGGGGGGGGGGGGGGGGGGGGGGGGGGGGGGGGGGGGGGGGGGGGGGGGGGGGGGGGGGGGGGGGGGGGGGGGGGGGGGGGGGGGGGGGGGGGGGGGFGGGGGGGDGGGGGGGGGDGGGGGGEEGFGGGGGGG6DG26F2?3<@DEFF*
@M00200:205:000000000-AKKM3:1:1101:23223:8389 1:N:0:1
ACTGGGTTTAAAGTGTGCGCAGGTGGCCGCGCATGTCGAGTGTGAAATCCCCGGGCTTAACTTGGGAATTGCGCTCGAAACTACGTGGCTAGAGTGTGGCAGAGGAAGGTGGAATTCCACGTGTAGCGGTGAAATGCGTAGAGATGTGGAGGAACACCGATGGCGAAGGCAGCCTTCTGGGCCAACACTGACGCTCATGCACGAAAGCGTGGGGAGCAAACAGGATTAGATACCCCCGTA
+
GGGGGGGGGGGGGGGGGGGGGGGGGGGGGGGGGGGGGGGGGGGGGGGGGGGGGGGGGGGGGGGGGGGGGGGGGGGGGGGGGGGGGGGGGGGGGGGGGGGGGGGGGGGGGGGGGGGGGGGGGGGGGGGGGGGGGGGGGGGGGGGGGGGGGGGDGGGGGGGGGGGGGGGGGGGGGGGGGGGGGGGGGGGGGGGGGGGGDGFGGGGGGGGGGGG>CEBGEGGFGGFF:GGFFFFGGFG5>BDG
@M00200:205:000000000-AKKM3:1:1101:20199:8397 1:N:0:1
ATTGGGTTTAAAGTGTGCGTAGGTGGGCAGGTAAGTCAGTGGTGAAATCTCCAGGCTTAACTCGGAAACTGCCATTGATACTATCTTTCTTGAATACCGTGGAGGTCAGCGGAATATGTCATGTAGCGGTGAAATGCTTAGATATGACATAGAACACCAATTGCGAAGGCAGCTTACTTCACGATCATTGACACTGATGCACGAAAGCGTGGGGAGCAAACAGGATTAGATACCCCCGTAAGA
+
GGGGGGGGGGGGGGGGGGGGGGGGGGGGGGGGGGGGGGGGGGGGGGGGGGGGGGGGGGGGGGGGGGGFGGGGGGGGGGGGGGGGGGGGGGGGGGGGGGGGGGGGGGGGGGGGGGGGGGGGGGGGGGGGGGGGGGGGGGGGGGGGGGGGGGGGGGGGGGGGGGGGGGGGGGGGDGGGGGGGGGGGFGGGFGGGGGGGGGGGGGGGGGGGGGGGGGFCBGGGGGGGF<CEFFFGGGGGFFFDG?E
@M00200:205:000000000-AKKM3:1:1101:21603:8403 1:N:0:1
ATTGGGTTTAAAGGGCGCGTAGGCGGATTATTGCGTCTGATGTGAAAGCCCTGGGCTCAACCTGGGAAGTGCATTGCAAACGGTCTATCTGGAGTGCAGTAGAGGGCGATGGAATTCCCGGTGTAGCGGTGAAATGCGTAGAGATCGGGAGGAACGTCGATGGCGAAGGCAGCCGCCTGGCCCGCAACTGACGCTGAGGCGCGAAAGCGTGGGTAGCGAACAGGATTAGATACCCGCGTA
+
G9FGGGGGGGGGGFGCGGGGGGGGGG>F,,,,,6BF+@FDGGGGGGGGG<C,9FGGG7EFGGGFCGGG,CEFFGGGEF9FG,CC,?FFGG,FFG<<F,C,CDGGGE+@+@FGGGGGDGGGGGGGGGGFGGGFGGGGGGGGGEFGGGGF+@FCBFG7@F7*FGGGGGGGGG7C*:8:EGGG7C8*:EEGGGGGGECGEFGF5CEG>GDGEGGGGGFGF5EGGGGGFGG7FFFGGGG)8@EG
@M00200:205:000000000-AKKM3:1:1101:5637:8407 1:N:0:1
ATTGGGTGTAAAGGGCGCGTAGGCGGGAGGCCAAGTCGGTCGTGAAATCCTCGGGCTCAACCCGAGGGGGTCGGCCGAAACTGGTTTTCTTGAGGGGCGCAGAGGAGCCTGGAATTCCCGGTGTAGCGGTGAAATGTGTAGAGATCGGGAGGAACACCGGTGGCGAAGGCGGGGCTCTGGGCGCACCCTGACGCTGAGGCGCGAAGGCGTGGGGAGCAAACGGGATGAGATACCCGAGTA
+
GGGGGGGGEGGGGGGGGGGGGGGGGGGGGGGGGGGGGGGGGGGGGGGGGGGGGGGGGGGGGGGDEGGGGGGGGGGGGGGG@GFGGGGGGGGGGGGGGGGGGGGGGGGGGGGGGGGGGGGGGGGGGGGGGGGGGGGCGGGGGGGGGGGGGGGGGGGGGGGGGDEGGGGGGGGGCGGCGGGGGGGGGGGGDDFGGGGGGGGGEGDEEGGGGCEEGE@C:C:8CD*94D*4?FBGGG695DFG
@M00200:205:000000000-AKKM3:1:1101:15707:8431 1:N:0:1
ACTGGGTTTAAAGGGTGCGTAGGTGGTGACGCCAGTCTGGTGTGAAATCTCGGAGCTCAACTCCGAAATTGCACCGGATACTGCGTGACTCGAGGACTGTAGAGGAGATCGGAATTCACGGTGTAGCAGTGAAATGCGTAGATATCGTGAGGAAGACCAGTTGCGAAGGCGGATCTCTGGGCAGTTCCTGACACTGAGGCACGAAGGCCAGGGGAGCAAACGGGATTAGATACCCTAGTA
+
GGGGGGGGGGGGGGGGGGGGGGGGGGGGGGGGGGGGGGGGGGGGGGGGGGGGGGGGGGGGGGGGGGGGGGGGGGGGGGGGGGGGGGGGGGGGGGGGGGGGGGGGGGGGGGGGGGGGGGGGGGGGGGGGGGGGGGGGGGGGGGGGGGGGGGGFGGGGGGGGGGGGGGGGGGGGGGGGGGGGGGGGGGGGGGGFGGGGGFGGGG5CCGGGGGGGDGDGAGGGGCGGFGGFFFFFFEFG:@FG
@M00200:205:000000000-AKKM3:1:1101:13848:8450 1:N:0:1
ACTGGGCTTAAAGGGCGCGTAGGCGGCCATGCGTGTCTTCCGTGAAATCCCTCGGCTCAACCGAGGACGTGCGGAAGAAACTGCAAGGCTCGAGTCCAGAAGAGGGGGGCGGAATTCCCAGTGTAGCGGTGAAATGCGTAGATATTGGGAGGAACACCGGTGGCGAAGGCGGTCCCCTGGGCTGGTACTGACGCTGAGGCGCGAAAGCGTGGGTAGCAAACGGGATTAGATACCCCGGTA
+
GFGGGGGGGGGGGGGGGGGGGGGGGGGGGGGGGEGGGGGGGGGGGGGGGGG?GGGGGGGGGGGGGGGFGGGGGG7@@FFGFGGGGGGGGGGGGGGGFFGFGGGGGGGGGGGGCGFGGGGGGGDCFGGGGGGGGGGGGGGGGDGGGGDGGGGDGFGGGGGGGGGGGGGGGGGGGGG>FGGFCC8>8FFGGGGGGGDG=>FGGGGGG*9DCGDE??=DFCFGGDGGFGG)67>GG6C935BG
@M00200:205:000000000-AKKM3:1:1101:3010:8458 1:N:0:1
ATTGGGTGTAAAGGGTGCGTAGGTGGTTAGGTAAGACCTGTGGGAAAGACCTGGGCTTAACCCAGGAAGGTCGCAGGTGACTGCCTAGCTAGAGGGCGGGAGAGGAGCGCGGAATTCCCGGTGTAGCGGTGAAATGCGTAGAGATCGGGAGGAAGGCCGGTGGCGAAGGCGGCGCTCTGGAACGTTCCTGACACTGAGGCACGAAAGCGTGGGGAGCAAACAGGATTAGATACCCTTGTA
+
GGGGGGGEFGGGGGEGGGGGGGGGGGGGGGFFEGGGFGGGGGGGGGGGGGGGGGGGGGFFGGGGGD<AEEGGGGGGGGGGGGFGFGGGGCGGGGGCFGGGG=FFGGGGGGGGGGGCGDGGGGGGGGGGGGGGGGGGGGGCG:FFAFFCFG7CG7FGGFGC<7CCEGGGGG7EDEGGG8@C+<C>C;E;9F?CFCC996*7=4CG?GD:8::8>E>DBGGGGG6*,7:)/467<ACD5)1<
@M00200:205:000000000-AKKM3:1:1101:23242:8499 1:N:0:1
ATTGGGTGTAAAGCGTACGTAGGCGGATATGCAGGCGTCGTGTGAAAGCCCTCGGCTCAACCGAGGAATTGCACGGCGAACCGCATGTCTTGAGATCGGTAGGGGCGGTCGGAACGATAGGTGGAGTGGTGAAATGCGTTGATATCTATCGGAACGCCGAAGGTGAAAACAGGCCGCTGGGCCGATTCTGACGCTGAGGTACGAAAGCGTGGGGAGCAAACGGGATTAGATACCCCAGTA
+
GGGGGGGGGGGGGGGGGGGGGGGGGGGGGGGGGGGGGGGGGGGGGGGGGGGGGGGGGGGFGGGGGGGGGGGGGGGGGGGGGGGGGGGGGGGGGGGGGGGGGGGGGGGGGGGGGGGGGGGGGGGGGGGGGFGGGGGGGGGGGC9BAFGGGG7:FG:FGGDGGGGGGGGDFFGGGGGGG8EGGGGGE8EGGGCFGGGGGGGGGCCGGGGGG5;ED5>3;EFFF3;C(9C?FFFGFCCFBFFG
@M00200:205:000000000-AKKM3:1:1101:27052:8523 1:N:0:1
ATTGGGTTTAAAGCGTGCGTAGGCGGTCTGTTAAGACAGGTGTGAAATCCCCGGGCTTAACCTGGGAACTGCGCTTGTTACTGGCAGACTTGAGTGTGGCAGAGGGGGGTGGAATTCCACGTGTAGCAGTGAAATGCGTAGAGATGTGGAGGAACACCGATGGCGAAGGCAGCCCCCTGGGCTAACACTGACGCTGATGCACGAAAGCGTGGGGAGCAAACAGGATTCATACCCCTGTA
+
GGGGGGGGGGGGGGGGGGGGGGGGGGGGGGGGGGGGGGGGAEFGGGGGGGFGGGEGGGGGCGGGGGGGGGFGGGGGGGGGGGGGGGGFEEFGCFGFGGGGGGGGGGGGDGCFGGGGGGGGGCFGGGGGGFFFFGFGFD*1CC::CFGGGGGFDDFGGGC>8?5CGGGG5FGGGGCE8:C*@CFGG?FFF=FFCEGGGFFGGFGGCADFGECEGG3C@FFC4<CF:*?)0/-:;0*9>FF
@M00200:205:000000000-AKKM3:1:1101:22231:8530 1:N:0:1
ACTGGGTTTAAAGGGAGCGTAGGCGGATAGTTTAGTCAGAGGTGAAAGCCCAGGGCTCAACCTTGGAATTGCCTTTGATACTGGCTATCTTGAGTATGGAAGAGGTATGTGGAACTCCGAGTGTAGAGGTGAAATTCGTAGATATTCGGAAGAACACCAGTGGCGAAGGCGACATACTGGTCCATTACTGACGCTGAGGCTCGAAAGCGTGGGGAGCAAACAGGATTAGATACCCTTGTA
+
GGGGGGGGGGGGGGGGGGGGGGGGGGGGGGGGGGGGGGGGGGGGGGGGGGGGGGGGGGGGGGGGGGGGGGGGGGGGGGGGGGGGGGGGGGGGGGGGGGGGGGGGGGGGGGGGGGGGGGGGGGGGGGGGGGGGGGGGGGGGGGGGGGGGGGGGGGGGGGGGGGGGGGGGGGGGGGGGGGGGGFGGGGGGGGGFGGGGGGGFGGGGGGGGGGGGGGFGFGGGGGGGFG74AFEGGGFG;FFG
@M00200:205:000000000-AKKM3:1:1101:20179:8532 1:N:0:1
ATTGGGTGTAAAGGGTGCGTAGGTGGCGCTGTAAGTCGGGTGTGAAATTTCGGAGCTTAACTCCGAAACTGCATTCGATACTGCGGTGCTTGAGGACTGGAGAGGAGACTGGAATTCATGGTGTAGCAGTGAAATGCGTAGAGATCATGAGGAAGACCAGTGGCGAAGGCGGGTCTCTGGACAGTTCCTGACACTGAGGCACGAAGGCCAGGGGAGCAAACGGGATTAGATACCCCCGTA
+
GGGGGGGGFGGGGGGGGGGGGGGGGGGGGGGGGGGGGGGGGGGGGGGGGGGGGGGGGGGGGGGGGGGGGGGGGGGGGGGGGGGGGGGGGGGGGGGGGGGGGGGFGGGGGGGGGGGGGGGGGGGGGGGGGGGGGGGGGGGGGGGGCFGGGGFFGGGGGGGGGGGGGGGGGGGGGGGGGGGGGGGGCGFFFDB>EGGGGGGGGGGGDGDFFFFGGGFGEGGGGDEGFG4<47>FGEFGE375
@M00200:205:000000000-AKKM3:1:1101:22456:8537 1:N:0:1
ACTGGGTGTAAAGAGCTCGTAGGCGGCTCAGTAAGTCGGGTGTGAAACCCTCAGGCTCAACCTGGGGACGCCACTCGATACTGCTGTGGCTAGAGTCCAGTAGGGGAGTGTGGAATTCCCGGTGTAGCGGTGAAATGCGCAGATATCGGGAGGAACACCAGCGGCGAAGGCGGCACTCTGGGCTGGTACTGACGCTGAGGAGCGAAAGCGTGGGTAGCAAACAGGATTAGATACCCGAGTA
+
GGGGGGGGGGGGFGGGGGGGGGGGGGGGGGGEEGGGFGGGFGGGGGFGGGGGGFGGGGGGGGGGGGGGGGGGGGFGGGGGGGGGGGFGGGF?FGGGGGGGFFGGGGGGGF<FGGGGGGGGGEGGGGGGGGGGGGGGGGGGGGCFFFFGEGGGGGGGGGGGGGGGGGGGGGGGGGGGGGGGGGFCGGGFGGGGGGGGGDGFGGGGGGGGGGECGDFGDGG@CGDC?FG>FFFGGFGGFFDFG
@M00200:205:000000000-AKKM3:1:1101:22707:8551 1:N:0:1
ACTGGGTTTAAAGGGCGCGTAGGCGGCCACCGCAAGTCGACTGTGAAATCTCCGGGCTTAACTCGGAAAGGTCAGCCGATACTGCGGGGCTAGAGTGCAGAAGGGGCAACTGGAATTCTCGGTGTAGCGGTGAAATGCGTAGATATCGAGAGGAACACCTGCGGCGAAGGCGGGTTGCTGGGCTGACACTGACGCTGAGGCGCGAAAGCTAGGGGAGCGAACGGGATTAGATACCCTTGTA
+
GGGGGGGGGGGGGGGGGGGGGGGGGGGGGGGGGGGGGGGGGGGGGGGGGGGGGGGGGGGGGGGGGGBEGGFGGGGGGGGGGGGGGGGGGGGFEFGGGGGGGGGFDEGGFGGGGFGGGGGGGGGGGGGGGGGGGGGGGGGGGGGGGGGGGFGGGGGGGGGGGGG7EGGEFCFGGGGGEGGGFGGGGGGFGGGGGGGGGGGGGDGEGEDGGGG6CG:<>GGCDGGG:C)8?FBFFEFF@?FGG
@M00200:205:000000000-AKKM3:1:1101:8537:8567 1:N:0:1
ACTGGGCGTAAAGGGCGTGTAGGCGGTTTGTTAAGTCATGTGTGAAATCCCTCGGCTCAACCGGGGAAGGACGCATGAAACTGACAAGCTAGAGTACCAAAGAGGGGGGTGGAATTCCCGGTGTAGCGGTGAAATGCGTAGATATCGGGAGGAACACCTGTGGCGAAGGCGGCCCCCTGGTTGGATACTGACGCTGATACGCGAAAGCGTGGGGAGCAAACAGGATTAGATACCCTGGTA
+
GGGGGGGGGGGGGGGGGCGGGGGFGGEEFGGGGGGGEGGGFGGGGGGGGFGGFGGGGGGGGGEGGGGGEEGGGDDGGGGGGGADBEFGGGGGGGGGG9FEFFGGGGEGGCGGGGGGGGGGGGGGGGGGGGGGGGGGGGGGGGGGGGGGGGGGGGGGGDF<FEGG55CEGGGGGCEEGEG8<@ACFGFEFGGGGGDEGGGGGGGGGG3DGEGGGDF:DGGGGG6C1CD?FFFGGGCG>)/C
@M00200:205:000000000-AKKM3:1:1101:16070:8596 1:N:0:1
ACTGGGTTTAAAGGGCGTGTAGGCGGTTTGTTAAGTCATGTGTGAAATCCCTCGGCTCAACCGGGGAAGGACGCATGAAACTGACAAGCTAGAGTACCAAAGAGGGGGGTGGAATTCCCGGTGTAGCGGTGAAATGCGTAGATATCGGGAGGAACACCTGTGGCGAAGGCGGCCCCCTGGTTGGATACTGACGCTGATACGCGAAAGCGTGGGGAGCAAACAGGATTAGATACCCGTGTAAG
+
GGGGGGGGGGGGGGGGGGGGGGGGGGGGGGGGGGGGGGGGGGGGGGGGGGGGGGGGGGGGGGGGGGGGGGGGGGGGGGGGGGGGGGGGGGGGGGGGGGGGGGGGGGGGGGEGGGGGGGGGGGGGGGGGGGGGGGGGGGGDGGGGGGGGGEEGGGGGGGGGGGFGGGGGGGGGGGGGGGGGGGGGGGGFGGGGGGGGGGGECGGGGEGFGEGGGDFGFGGGGGFG:CFBFFFGGGGG@5.*06
@M00200:205:000000000-AKKM3:1:1101:22123:8608 1:N:0:1
ACTGGGCTTAAAGGGTGCGTAGGTGGCGTGGTAAGTCAGATGTGAAAGCCCGGGGCTCAACCTCGGAACTGCATCCGATACTACCATGCTGGAGTACTGAAGAGGTGACTAGAATTCTCGGTGTAGCAGTGAAATGCGTAGATATCGAGAGGAATACCAAAGGCGAAGGCAGGTCACTGGGCAGTTACTGACACTGAGGCACGAAGGCCAGGGGAGCAAACGGGATTAGATACCCTAGTA
+
GFFFC<@FEFGGEGEGGGGCFGGFGFGE;FCCFFGGGGGGFFFGGGGGGGGGGGGGG@FGGGEFFFCGGGGGFF9CFGCGGGGG<FFFGGGGGG<AFGCAECF8F?FCEGGGGGGGGCGGGCEFGGGGGGGGGGGGGGGGEF9D9DGCGGE7FGGGGGGGGFFEEG@BFFCBECECGGGGGGGEGFCGGGGFGGGGFGFFCFCCE*8CFCFGGCFDDGGEFDED@/7;4ACCCFGCA58F
@M00200:205:000000000-AKKM3:1:1101:18904:8616 1:N:0:1
ATTGGGTTTAAAGGGTGCGTAGGCGGGCAGGGAAGTCCGTGGTGAAATCTCCGAGCTTAACTCGGAAACTGCCGTGGATACTCTCTGTCTTGAATACTGTGAAGGTGAGCGGAATATGTCATGTAGCGGTGAAATGCTTAGAGATGACATAGAACACCAATTGCGAAGGCAGCTCACTGCGCAGTTATTGACGCTGAGGCACGAAAGCGTGGGGATCAAACAGGATTAGATACCCGGGTA
+
EGGGGGGGGGGGGGGGGGGGGGGGGGGGDGGEF@BGGGG8<FGGGGGGGGGGGGGGGGGGGGGGGGGCFGGGGGGGGEGFGGGGGGGFGGGGDDFFGGGGGGGFFGGCGGGGGGGGGGGGFGGGGFGGGGGFCFFGGGGG@DDFGCFGGGGGGGGGGGFGGGGGEGGGGGGGCGGFGGGGGG5EEFGGG>EGEGGGGG8FEFEGGGGFGGGCCD5<FC6FFG?43FG2=FF>FGGGBBDG
@M00200:205:000000000-AKKM3:1:1101:21995:8618 1:N:0:1
ATTGGGTGTAAAGGGTGCGTAGGCGGAAGAGTAAGTCAGTGGTGAAAGCCTGCAGCTTAACTGCAGAACTGCCATTGATACTGCTCATCTTGAGTACGTTTGATGTGGGCGGAATGTGTCATGTAGCGGTGAAATGCATAGATATGACACAGAACACCGATTGCGAAGGCAGCTCACAAAGCCGTAACTGACGCTGAGGCACGAAAGCGTGGGGATCGAACAGGATTAGATACCCGTGTA
+
GGGGGGGGGGGGGGGGGGGGGGGGGGGGGGGGGGGGGGGGGGGGGGGGGGGGGGGGGGGGGGGGGGGGGGGGGGGGGGGGGGGGGGGGGGGGGGGGGGGGGGGGGGGGGGGGGGGGGGGGGGGGGGGGGGGGGGGGGGGGGGGGGGGGGGGGGGGGFGGGCGGGGGGGDGGGGGGGGGGGGDGEGGGGFGGGGGGGGGGGGCGEGGGGGGGGGGFDFGGGGGGGFGGF=@AFF8:DEF5F
@M00200:205:000000000-AKKM3:1:1101:7584:8624 1:N:0:1
ATTGGGCGTAAAGCGTGCGTAGGTGGTTCGTTAAGTCTGCCGTGAAAGCCCCGGGCTCAACCTGGGAATGGCGGTGGATACTGGCGGACTAGAGTGCGGTAGAGGGTGGTGGAATTCCCGGTGTAGCAGTGAAATGCGTAGAGATCGGGAGGAACATCTGTGGCGAAGGCGGCCACCTGGACCAGCACTGACACTGAGGCACGAAAGCGTGGGGAGCAAACAGGATTAGATACCCGCGTA
+
GGGGCCFFGGECFDCGDCFGGD@FGGG<FGGFFGFEC@EG9@6CGF<EFFGGGGGGDGFGFFEGDG<FEGFCEGE==FFFFGGFGGGCFGFFBCFGGFFFGGCGGGBE@3D:D<<<C,>FGCFFFDGGGFFAFFF9=FFGGEGDGGDGC7FC@FGGGGGFGGF78BCGGFGB>EC*C2FGFC@C58:8A*0AFC7FFFC==DGGGG3>8EE>EGFGFFGGCC@41DC)/@2><CC7D5)*
@M00200:205:000000000-AKKM3:1:1101:19069:8636 1:N:0:1
ACTGGGCATAAAGAGCGCGTAGGCGGTTTGATAAGTCCTTTGTGAAAGCCCCCGGCTTAACCGGGGAATTGCATTGGATACTGCCGAACTAGAGTACAGGAGGGGAGAGCGGAATTCCTGGTGGAGCGGTGAAATGCGTAGATATCAGGAGGAACGCCGGCGGCGAAAGCGGCTCTCTGGTCTGTTACTGACGCTGAGGCGCGAAAGCTAGGGGAGCAAACGGGATTAGATACCCTTGTA
+
GGGGGGGGGGGGGGGGGGGGGGGGGGGGGGGGGGGGGGGGGGGGGGGGGGGGGGGGGGGGGGGGGGGGGGGGGGGGGGGGGGGGGGGGGGGGGGGFGGGGFEGGGGGDGGGGGGGGGGGGGGGGGGGEGGGFGGGFGGGGGGGGGGGGGGDFGGGGEGGDGGEGCGGGGGGGG>>FGGGGGGGGGGFGGGGGGGGGGGGGGGGEEGDGFFFCFEEGFGGC<C5D:DG>4@9*+AFC<)97
@M00200:205:000000000-AKKM3:1:1101:6761:8636 1:N:0:1
ATTGGGTTTAAAGGGAGCGTAGGCGGATAGTTTAGTCAGAGGTGAAAGCCCAGGGCTCAACCTTGGAATTGCCTTTGATACTGGCTATCTTGAGTATGGAAGAGGTATGTGGAACTCCGAGTGTAGAGGTGAAATTCGTAGATATTCGGAAGAACACCAGTGGCGAAGGCGACATACTGGTCCATTACTGACGCTGAGGCTCGAAAGCGTGGGGAGCAAACAGGATTAGATACCCGTGTA
+
GGGGGGGGGGGGFGGGGGGGGGGGGGGGGGGGGGGGGGGGGGGGGGGGGGGGGGGGGGGGGGGGGGGGGGGGGGGGGGGGGGGGGGGGGGGGGFFGGGGGGGGGGGGGGGGGGGGGGGGGGGGGGGGGGGGFGFGGGGGGGGGGGGGGGGGGGGGGGGGGGGGGGGGGGDGGGGEGGGGGGGGGGFGGGGFGGGGG5D5*9F5EEEGGGGGGGG:DBFFGGGGG0FFEFFEGFFFGDFFF
@M00200:205:000000000-AKKM3:1:1101:19019:8642 1:N:0:1
ACTGGGTTTAAAGGGAGCGTAGGCGGATAGTTTAGTCAGAGGTGAAAGCCCAGGGCTCAACCTTGGAATTGCCTTTGATACTGGCTATCTTGAGTATGGAAGAGGTATGTGGAACTCCGAGTGTAGAGGTGAAATTCGTAGATATTCGGAAGAACACCAGTGGCGAAGGCGACATACTGGTCCATTACTGACGCTGAGGCTCGAAAGCGTGGGGAGCAAACAGGATTAGATACCCCGGTAAGA
+
G@FGGGGGGGGGGGGGGGGGGGGGGGEGBFGGGGGGGCGGGGGGGGGGDGGGGGGGGGGCGGGGGGGGECCFGGGGGGGGGGG<FGGGGGGGGGGAFGGFGGGFGGGGGGGGEGGGGGGCFGGGGFDEGGGEE?FFG7FFFGEGFGGGF7F:FGGGG:+AFCFG73BFGGGGGCEFGGFFFGGGFG9EFGFGGGGE:8@5?FD:2A7C:EEDGEAGEFGDFGFF<GGF=7CFFFFGDD<C38>
@M00200:205:000000000-AKKM3:1:1101:26652:8657 1:N:0:1
ATTGGGTTTAAAGCGCACGTAGGCGGTTTGTTAAGTCAGGGGTGAAATCCCAGAGCTCAACTCTGGAACTGCCTTTGATACTGGCAAGCTCGAGTCCGGAAGAGGTAAGTGGAACTCCTAGTGTAGAGGTGGAATTCGTAGATATTAGGAAGAACACCAGTGGCGAAGGCGGCTTACTGGTCCGGAACTGACGCTGAGGTGCGAAAGCGTGGGGAGCAAACAGGATTAGATACCCTGGTAAGA
+
GGGGGGGGGGGGGGGGCFFGGGGGGGGGGGGGGGGGGGGGGGGGGGGGGGGGGGGGGGGGGGGGFGGGGGGGGGGGGGGGFGGGGGGGGGGGGGGGGGGGGGGGGGGGGGGGGGGGGGGGGFGGFGGGFFGGDGFGGGGGFGFG9FFGGGFFGGGGGGEGFCGGGEGGG@F*C5@CFFGFGGDEGECEGGGGGGGGGGGCFFGGGGGG==EGEEDD5E;C458FFGG7FFBGFGCDFFFGGFF
@M00200:205:000000000-AKKM3:1:1101:5641:8659 1:N:0:1
ACTGGGTTTAAAGGGCGCGTAGGCGGCCTGATAAGTAGGGGGTGAAATCCTGCGGCTCAACCGCAGGGCTGCCTTCTAAACTGTCGGGCTCGAGCACAGTAGAGGCAGGTGGAATTCCCGGTGTAGCGGTGGAATGCGTAGAGATCGGGAAGAACATCAGTGGCGAAGGCGGCCTGCTGGGCTGTTGCTGACGCTGAGGCGCGACAGCGTGGGGAGCAAACAGGATTAGATACCCCAGTA
+
GDFGGGGGGGGGGGGGGGGGGGGGGGGGGGGGGGGGGGGGGGGGGFGGGGGGGGGGGGGGGGGDGGFDGGGGGGGGGGGGGGGGED@FGGFGGGGGGGGGGGGGGGGGGGFDGFGGGGGGGGGGGGGGGGGGG<FGGGGGGGGGGGGGGGGGGGGGGGGGGGFGGGGGGGGGGGGGGGGGEGGGGGFGGGGGGGGGEG5ECCEEGEGGGGGGGGBGFDFGGGGF:GGBFFFGCFDFB5;+
@M00200:205:000000000-AKKM3:1:1101:13562:8670 1:N:0:1
ACTGGGCTTAAAGCGCACGCAGGCGGTTAGGCAAGTTCGACGTGAAAGCTCCCGGCTTAACCGGGAGAGGTCGTTGAAAACTGCTTAGCTTGAGGCAATGAGAGGGGTGTAGAATTCCCGGTGTAGTGGTGGAATGCGTAGATATCGGGGGGAATACCAGTGGCGAAAGCGGCACCCTAGCGTTGTTCTGACGCTCATGTGCGAAAGCGCGGGGAGCGAACGGGATTAGATACCCTGGTA
+
FFGGGG9FGGGGGGGCCEG+CFEGEGGGED,,CFFGA<F@,CGGGGG<F9,CFGGGG+EFG,F:F=BF7,CFBGC,9F,EGGGFCEGGGGGGGGGF:EE<<A<FEE:CFGCFGGGGGGFGGGGGGF<>BFGEGCFGGGGGDGGGGGEEGCECEG,AFGF?FDFGEGG>EEGEG5>8CFEF6*A2*;;<FGGGGGGEDC@<+?EEEEGGG*:ECCD3@EEGGGED6GF?FFB7EFFC53?G
@M00200:205:000000000-AKKM3:1:1101:10815:8671 1:N:0:1
ATTGGGTTTAAAGTGCGCGTAGGCGGCCAGATAAGTCTGGTGTAAAAGTCAAAGGCTCAACCTTTGAATGCCGCTGGAAACTATCTGGCTAGAGTCCGGAAGGGGCGAGTGGAATTCCTGGTGTAGCGGTGAAATGCGCAGATATCAGGAGGAACACCGATGGCGAAGGCAGCTCGCTGGGACGGTACTGACGCTGAGGCGCGAAAGCGTGGGGAGCGAACAGGATTAGATACCCCGGTA
+
GGGGGGGGGGGGGGGGGGG:FGGGGGGGGFFFFCGGGGGGGGGGGGGGEGFFFGGGGGGGGGGGGGGGGGGGGGGEGGGGGGGFFGGGGGGGGGGG9FE=FGGGGGGGGGGGGGGGGGGGGGGGGGGGGGGGGGGGGGGGGGGGGGGGDGEGGGGGGGEGGGGGGGGGGGGGGGGGGGGGGGGGG:CGGGGGDGGCEGGGGGGGGGGGGGGGGGFGFGGGGGGGFGGFFF>GGEEGFFFG
@M00200:205:000000000-AKKM3:1:1101:3090:8672 1:N:0:1
ATTGGGTATAAAGGGCGCGTAGGCGGCTTGGCAAGTCAGATGTGAAAGCCCCGGGCTTAACTCGGGAATTGCATCTGAAACTGCTTTGCTTGAGTCCTGGAGGGGGTAGTGGAATTCCCAGTGTAGCGGTGAAATGCGTAGATATTGGGAGGAACACCTGCGGCGAAGGCGGCTACCTGGACAGTGACTGACGCTGAGGCGCGAAAGCTAGGGGAGCGAACGGGATTAGATACCCCAGCAAG
+
GCGFFGGF<FFDEECF@FG@FG@FECGGGGGGGGGEFGGFGGGGGGGGGFEGGGCEGGFGGGGGGGGGGGGGGCGFG9EFGFFGGGGGGEG@FCFGDGFGFGFEEGGGGGGFDGFGF9F<FB=FDFFCECCD@FFFFG@CFGGFGGGGCCFC:FFEFGGGGGG>8<EGGGGDE58CFFFGGGFGCEBC9:A8CE>CCGFCGGCEGGGC@FECECB7):8CDD5C(9*4=F<7<C?D@B)*92
@M00200:205:000000000-AKKM3:1:1101:18635:8689 1:N:0:1
ATTGGGTTTAAAGGGCGCGTAGGCGGCCAGCGCAAGTCAGTTGTGAAATCTCCGAGCTTAACTCGGAAAGGTCAACTGATACTGCGCGGCTAGAGTGCAGAAGGGGCAACTGGAATTCTCGGTGTAGCGGTGAAATGCGTAGATATCGAGAGGAACACCTGCGGCGAAGGCGGGTTGCTGGGCTGACACTGACGCTGAGGCGCGAAAGCTAGGGGAGCGAACGGGATTAGATACCCCGGTA
+
GGGGGGGGGGGGGGGGGGGGGGGGGGGGGGGGGGGGGGGGGGGGGGGGGGGGGGGGGGGGGGGGGGGGGDGGGG=CFEEFEEFFGEEGEGCGGGFGGGGGFGGD7CFGGGGGGGFGGGGGGGGGGGGFGGGGGGGGGDEGG@FFGGFEBFF:FFFFGGEGGGGGGGGGDGGGGGGGGGGGGGGGGGGEEFGFCG3CGGGGGGGGGGGDGGCEGCD37CCEDGCD?*)(9@<GCFCGFF3//
@M00200:205:000000000-AKKM3:1:1101:19220:8689 1:N:0:1
ATTGGGTTAAAGCGCACGCAGGCGGAGGGGCGCGTGGGGTGTGAAAGCTGGTGGCTTAACTGCCAGTCGCCATCCCATACGGCCACTCTGGAGCCTTGCAGAGGGCAGTGGAATTGCCGGTGTAGTGGTGAAATGTGTAGAGATCGGGAGGAACACCGGTGGCGAAGGCGGCCTTCTGGACGGTGACTGACGCTGAGGCGCGAAAGCGTGGGGAGCAAACGGGATTAGATACCCCCGTA
+
GGGFGGGGGFGGGGGGGGGGGGGGGGGGGGGGGGGGGGGGGGGGFGGGGGGGGGGGGGFGGGGGGGGGGGGGGGGGGFFGGGGGGGGGGGGFFGGGGFGGFFGFGGGGGGGGGCFGGGGGGGGGGGGDGGGFGGGG9FFFGFGGGGGGGDGGGGGGGGGGGECEGEGGGGGGGEGGGGFGGDEGGGGGGGGGGGGGCFFEGGC5EGGGGGGGGG5DFC<CDGDD>GC<FFFG+<FGFFD
@M00200:205:000000000-AKKM3:1:1101:28659:8693 1:N:0:1
ATTGGGTGTAAAGGGCGCGTAGGCGGCCACCGCAAGTCGACTGTGAAATCTCCGGGCTTAACCCGGAAAGGTCAGCCGATACTGCGGGGCTAGAGTGCAGAAGGGGCAACTGGAATTCTCGGTGTAGCGGTGAAATGCGTAGATATCGAGAGGAACACCTGCGGCGAAGGCGGGTTGCTGGGCTGACACTGACGCTGAGGCGCGAAAGCTAGGGGAGCGAACGGGATTAGATACCCCTGTA
+
GGGGGGGGGGGGGGGGGGGGGGGGGGGGGGGGGG@@CEFEGGGGGGGGGGGGGGGGGGGGGGGGGGGGGGGGGGGGGGGGFGGGGGGGGGGGGGGGGGGGGGGGGGGGGGGGGGGGGGGGGGGGGFGGGDGGGFGGGGGGDGGGGGGGGGGGGGGGGGGGGGGGGGGGGGGGGGC>EGFGGGGGGFGEDCFFGGDGGEGGGGGGEGCD6CEGGGFGFDGGGGGG?GC:FF<CCC?4>><FD
@M00200:205:000000000-AKKM3:1:1101:10035:8694 1:N:0:1
ATTGGGTTTAAAGGGCGCGTAGGCGGGCTGCCAAGTCGGGGGTGAAATCTTTCGGCCCAACCGGAAAAGGGCCTCCGATACTGGCAGCCTCGAGGGGGGTAGGGGCCGACGGAACTTCCGGTGGAGCGGTGAAATGCGTAGATATCGGAAGGAACGCCGGTGGCGAAAGCGGTCGGCTGGACCCCTTCTGACGCTGAGGCGCGAAAGCCAGGGGAGCGAACGGGATTAGCTACCCTGGTAAG
+
C@<@@<@F;F@FC9@BBFD@FGGGFDGEEFEGFEGEEF:@::>@FCDDEFFFGC@FGDCFGCCF:4@EEE:=FGGC>@CECCFFGGBFDCD:@BFFCE@CE8F88>EGGE:*/CEC9CFGGGGG5/2C8EDEFFGGGG>C>CFCCCGD5CEEGF8C>EGGCEEGEEGEECCEGGG>E8CCFCGCECCFE7C<EG<7?88CEDCC?E)7FGGC:CB<):C8CC*31)2)9)6:9CEGFFF+:8
@M00200:205:000000000-AKKM3:1:1101:19042:8697 1:N:0:1
ATTGGGTTTAAAGGGCGCGTAGGTGGCCTGCTAAGTCGAACGTGAAATCCCCGGGCTCAACCCGGGAACTGCGTTCGATACTGGTTGGCTTGAATCCGGGAGAGGGATGCGGAATTCCAGGTGTAGCGGTGAAATGCGTAGATATCTGGAGGAACACCGGTGGCGAAGGCGGCATCCTGGACCGGCATTGACACTGAGGCGCGAAAGCCAGGGGAGCAAACGGGATTAGATACCCCAGTA
+
GGGGGGGGGGGGGGGGGGGGGGGGGGGGGGGGGGGGGGGGGGGGGGGGGGGGGGGGGGGGGGGGGGGGGGGGGGGGGGGGGGGGGGGGGGGGGGGGGGGGDGGGGGGGGGGGGGGGGGGGGGGGGGGGGGDFGGGGGGGGDEGGGGGGGGFDGFGGGGGGGGGGDGGGGGGGGGGGGGGGGGGGGGGGFGGGGGGGGGGGGGG5EEDGGGGGGGBGFGGF47CC1DGFFFAGGGGG3:F+
@M00200:205:000000000-AKKM3:1:1101:8566:8701 1:N:0:1
ACTGGGTGTAAAGCGCGTGTAGGCGGTTCGGTAAGTCGGCTGTGAAAGTCCAGGGCTCAACCCTGGGATGCCGGTCGATACTGCCGGACTAGAGTTCGGAAGAGGCGAGTGGAATTCCCGGTGTAGCGGTGAAATGCGCAGATATCGGGAGGAACACCAATGGCGAAGGCAGCTCGCTGGGACGTTACTGACGCTGAGACGCGAAAGCGTGGGGAGCAAACAGGATTAGATACCCCGGTA
+
GFGGGGFGGGGGGGGGGFGGGGGGGGGGGGGGGGGGGGGGGGGGGGGGGFFFGGGGGGGGFGGGGGFGGGGGGGGGGGGGGGGGGGGGGGGGGFFFFGGGGGGGGGGGG=AFGGC,BDFGGBFEEGGGGEEGGGGGGGGGGGGGGFFFGGGGEGGDF:FGGGGGGGGGE8FGGGGGGDGGEGGGGGC8?DG8=*7CEGGGECEGGGCFGGGGGGFGFGGFFGG4.77<?FAGECC<BFFG
@M00200:205:000000000-AKKM3:1:1101:23379:8703 1:N:0:1
ATTGGGTTTAAAGCGCGTGCAGGTGGCGCGGTAAGTTGGATGTGAAATCTCCCGGCTCAACTGGGAGAGGTCATTCAATACTACCGTGCTTGAGAGCAGAAGAGGAAGATGGAATTCCCGGTGTAGTGGTGAAATGCGTAGATATCGGGAGGAACACCAGTGGCGAAGGCGATCTTCTGGTCTGTTTCTGACACTCAGACGCGACAGCTAGGGTAGTAAACGGGATTAGATACCCCGGTA
+
FEGGGGGGGGGGGFGGGFFGGGGFGGGCC@C@FCFGCGG?FGGGGGGGGFGGGGGGGGGGGGGGGEFBFFGGGGGFFGGFGG<,=C<8CF<FEGDGGGGGGGGGGGFEEFFGGGGGGFGGGGGGGGGGDGGGGGGEGGGDGEGGGGGGGEGDDFGGGGGCFC@CEGCGGGGGG>8FGGGG>FF?EG;=FFFGGGGGGGGGGCEC8CGGGGGGGGFG899?C<8DBGGF4@AGGGG*7@>5
@M00200:205:000000000-AKKM3:1:1101:16780:8717 1:N:0:1
ACTGGGTTTAAAGGGCGTGTAGGCGGTTTGTTAAGTCATGTGTGAAATCCCTCGGCTCAACCGGGGAAGGACGCATGAAACTGACAAGCTAGAGTACCAAAGAGGGGGGTGGAATTCCCGGTGTAGCGGTGAAATGCGTAGATATCGGGAGGAACACCTGTGGCGAAGGCGGCCCCCTGGTTGGATACTGACGCTGATACGCGAAAGCGTGGGGAGCAAACAGGATTAGATACCCTAGTA
+
GGGGGGGGGGGGGGGGGGGGGGGGGGGGGGGGGGGGGGGGGGGGGGGGGGGGGGGGGGGGGGGGGGGGGGGGGG=BBEFGFGGGGGGGGGGGGGGGGGGGGGGGGGGGGGGGGGGGGGGGGGGGGGGGGGGGGGGGGGGGGGGGGGGGGGGGGGGGGGFGGGGGGGGGGGGGGGGGGDGGGGGGGGGGGGGGGGGGGGGGGGGGGGDGGGGGGGFGFGGGGGGD?GGFFFAGF,<CFFFF
@M00200:205:000000000-AKKM3:1:1101:8955:8718 1:N:0:1
ATTGGGTTTAAAGGGCGCGTAGGCGGGCTGTCAAGTCTGGGGTGAAATCCCGCGGCTCAACCGCGGAACTGCCTCCGATACTGACGGCCTCGAGGGAGATAGGGGCGAGCGGAACTAATGGTGGAGCGGTGAAATGCGTTGATATCATTAGGAACTCCGGTGGCGAAGGCGGCTCGCTGGATCTTTTCTGACGCTGAGGCGCGAAAGCTAGGGGAGCAAACGTGATTAGATACCCCAGTA
+
GGGGGFEGGFEFGGGGGGGGDGGGGGGGGGGGGGGGGGFGGGGGGGGGGGGGGEEG:FFFGGGGGGCGFGGGGGG,FGCGGDFGGGCGGEFC8FFGEE7ACFGG7FGFEFFB=EEC:CFFFGFC7FFEFGGFG<FCFGEEGGCCEGEGGFGFE?8CFGGGGCDGG*:5*CEGDGGGGCEGG?FGGGFGGF?FGE3CE55=EC:CCC37@CF688)CDFFFGD*><C*)/82*AACC;>?E
@M00200:205:000000000-AKKM3:1:1101:20841:8724 1:N:0:1
ATTGGGTTTAAAGGGCGCGTAGGTGGCCTTCTTAGTCAGGCGTGAAATTCCCGGGCTCAACCTGGGGGCTGCGCTTGATACTGATGAGCTTGAATGCGGGAGAGGATAGTGGAATTCCCAGTGTAGAGGTGAAATTCGTAGATATTGGGAAGAACACCAGTGGCGAAGGCGGCTATCTGGCCCGTAATTGACGCTGAGGCGCGAAAGCGTGGGGAGCAAACAGGATTAGATACCCCTGTA
+
GGGGGGGGGGGGGGGGGGGGGGGGGGGGGGGGGGGGGGGGGGGGGGGGGGGGGGGGGGGGGGGGGGGGGGGGGGGGGGGGGGGGGGGGGGGGGGGGGGGGGGGGGGGGGGGGGGGGGGGGGGGGGGGGGGGGGGGGGGGGGGGGGGGGGGGDGGGGGGGGGGGGGGGGGGGGGGGGGGGGGCFGEGGGGGGFEGCEEGGGGGEGGGGGGECGDG@7@GGGGGGG:CC<F?DGGGGGFF9C
@M00200:205:000000000-AKKM3:1:1101:13247:8752 1:N:0:1
ACTGGGTGTAAAGGGTGCGCAGGCGGCGTCGCAAGTCAGGCGTGAAATCCCCGGGCTTAACCTGGGAATTGCACTTGAAACTACGATGCTGGAGTATGGCAGAGGGAGGTGGAATTCCACGTGTAGCGGTGAAATGCGTAGAGATGTGGAGGAACACCGATGGCGAAGGCAGCCTCCTGGGCCAATACTGACGCTCATGCACGAAAGCGTGGGGAGCAAACAGGATTAGATACCCTAGTAAGA
+
GGGGGGGGGGGGGGGGGGGGGGGGGGGGGGGGGGGGGGGGGGGGGGGGGGGGGGGGGGGGGGGGGGGGGGGGGGGGGGGGGGGGGGGGGGGGGGGGGGGGGGGGGGGGGGGGGGGGGGGGGGGGGGGGGGGGGGGGGGGGGGGGGGGGGGGGGGGGGGGGGGGGGGGGGGGGGGGGGGGGGGGGGGGGGGGGGGGGGGGGGGFEGGGFGGGGGDFGFGGGGGGGFGGFFBBGGGGGFFFGGFF
@M00200:205:000000000-AKKM3:1:1101:26102:8752 1:N:0:1
ATTGGGTTTAAAGGGTGCGTAGGCGGCCTATTAAGTCAGTGCTGAAATATCCCGGCTTAACCGGGAGGGTGGCATTGATACTGATGGGCTAGAGTACAGATGAGGTAGGCGGAATTGACGGTGTAGCGGTGAAATGCTTAGATATCGTCAAGAACACCTATAGCGAAGGCAGCTTACTAGGCTGTAACTGACGCTGAGGCACGAAAGTGTGGGGATCAAACAGGATTAGATACCCTGGTA
+
GGGGGGGGGGGGGGGGGGGGGGGGGGGGGGGGGGGFGGGGGGGGGGGGGGGGFGGGGGGGGGGGGGGGGGGGGGGGGGGGGGGGGGGGGGGGGGGGGGGGCFGGGGGGGGGGGGGGGGGGGEGGGFGGGGGGGGGGGGGGGGGGGGGGGGEEFFFGFGGFGGGGGGGGGGGGGGGGGGGGGCFGGGGGGGGGGGGGGFGGGFDCGGGGGGGDGGFDFGFFGGGGFGGFFFFG?C?F;>@F
@M00200:205:000000000-AKKM3:1:1101:4607:8766 1:N:0:1
ATTGGGTGTAAAGGGCGTGTAGGCGGCTGGATAAGTGGGATGTTAAATCCCCCGGCTCAACCGGGGAACTGCATCTCATACTGTTCAGCTCGAGCACATCAGAGGAGACTGGAATTCCCGGTGTAGCGGTGAAATGCGTAGATATCGGGAGGAACACCAGTGGCGAAGGCGAGTCTCTGGGATGATGCTGACGCTGAGGCGCGAAAGCCAGGGGAGCAAACGGGATTAGATACCCGCGTA
+
G@EGDGFGCCCEFDGE:FCCFGFFF:FECFDGCACFGGCDECEFGCFGGGGGGGGGGE,E@FGD=FFGGGFFGF5CEFDF?EFGFFFEGGGGGGGDFFCGCGFFGCC@FFGG<8,8AFGGGFGFFGGEECE@9FF9DFFC@C@<,@B:>:@CE>FGGGFGGGC*>>@FCCE7116?+<:CC6CEF9FC++<<C=DE5CFCEDCECCCCFFF>CEBDB5E65*87112.66>D<<CC)5>E
@M00200:205:000000000-AKKM3:1:1101:6019:8767 1:N:0:1
ACTGGGTGTAAAGGGCGCGCAGGCGGTTCGTTAAGTCCGAGGTGAAATCTCCCGGCTCAACTGGGAGCGGTCTTTGGATACTGGCGGACTTGAGGTGAGCAGAGGTGAGCGGAATTCTCGGTGTAGTGGTGAAATGCGTAGATATCGAGAGGAACACCAGTGGCGAAGGCGGCTCACTGGGCTCCACCTGACGCTGAGGCGCGAAAGCGTGGGGAGCGAACAGGATTAGATACCCTGGTA
+
GGGGGGGGGGGGGGGGGGGGGGGGGGGGGGGGGGGGGGGGGGGGGGGGGGGGGGGGGGGGGGFGGGGGGGGGGGGGGGGGGFFGGGGDEF9FCFFGGGGGGGGGGGFFCFGGGDFGFGGGGGGGFGFGFGGFGGFDFGGGGGGGGGGFFGGGGGGGFEGGGGGGCCEGGGGGGGGGGGGFCEFGCGFGFFCFGGGGEGG=7CGGGGD*?CGEEGEGFGE5CDGGBG=?FFAF<<A=FF?C
@M00200:205:000000000-AKKM3:1:1101:14823:8769 1:N:0:1
ATTGGGTTTAAAGCGTGTGTAGGCGGATACCTAAGTACCTTGTGAAATCCCACGGCTCAACCGTGGAACTGCTTGGTATACTGGGCGTCTTGAGCCACTTAGGGGCAAGCGGAACAAATGGTGGAGCGGTGAAATGCGTAGAGATCCGGAAGAACACCAGTGGCGAAGGCGGTCTGCTGGGCAGTGAACCCGCGAGGGTTCAATAGCCGACACTGAGGCGCGACAGCGTGGGGCGCAAACAGG
+
GGGGGGGGGGGGGGG;@FGGGGGGGGGGGGGGGEGGFFFFFGGGGGGGGGGDGGGGG7FFGGG@ECGGGGGGGGGDGGGCEGGGDFGEFGGFEGGFGGGGGGGGGDFFFCFGGGEGD<FDGGGGCGGGGGDGGGGFGGEEGGGGGGGGEGFGGGGGGGGGGGFGDEDGGGGGGGGGGGGGGGGE:FEGGGGGGC5EGGGGGGGG7CFGGDGEGGFG)=FEGGCG9DG>FDFGG;ED>>DGGF:
@M00200:205:000000000-AKKM3:1:1101:26211:8773 1:N:0:1
ATTGGGCTTAAAGGGCGCGTAGGTGGCCCGTTAAGTGGCTGGTGAAATCCCGGGGCTCAACTCCGGGGCTGCCGGTCAGACTGGCGAGCTAGAGCACGGTAGGGGCAGATGGAATTCCCGGTGTAGCGGTGGAATGCGTAGAGATCCGGAAGAACACCAGTGGCGAAGGCGGTCTGCTGGGCGGTGGGAGAGCAATCTCCCAATAGCCGACACTGAGGCGCGACAGCGTGGGGAGCAAACAGGG
+
GGGGGGGGGGGGGGGGGGGGGGGGGGGGGGGGGGGGGGGGGGGGGGGGGGGGGGGGGGGGGGGGGGGGGGGGGGGGGGGGGGGGGGGGGGGGGGGGGGGGGGGGGGGGGGGGGGGGGGGGGGGGGGGGGGGGGGGFGGGGGGGGGGGGGGGGGGGGGGGGGGGGGGGGGGGGGGGGGGGGGGGGGEEGGGGGGGFCFGCGEGGGGFGCEEGGEGFGFGGGGGGGFGG>>:9DG5?DFFFGGFF(
@M00200:205:000000000-AKKM3:1:1101:11153:8781 1:N:0:1
ATTGGGTGTAAAGTGTGCGCAGGCGGCGGAGCAAGTCGAGTGTGAAAGCCCCGGGCTTAACTTGGGAACTGCATTCGATACTGGACGGCTAGAGTATGAGAGAGGGAGGTAGAATTCCACGTGTAGCGGTGAAATGCGTAGATATGTGGAGGAATACCGGTGGCGAAGGCGGCCTCCTGGTTCAATACTGACGCTGAGGTGCGAAAGCGTGGGGAGCAAACAGGATTAGATACCCTCGTA
+
GGGGGGGGGGGGGGGGGGGGGGGGGGGGGGGGGGGFGGGGGGGGGGGGGGGGGGGGGGGGGGGGGGGGGGGGGGGGGGGGGGGGGGGGGEGGGGFGGGGGGGGGGGGGGGGGGGGGGGGGGGGGGGGGGGGGGGGGGGGGGGGGGGGGGGGDGGGGGGGGGGGGGGGGGGGDGGGGGFFGFGGGGDGGGGGGGGDEEFGGGGEGGGGCGCGGGGBCBDFFGFF<?CGFFFBGGCFF3@>E
@M00200:205:000000000-AKKM3:1:1101:26776:8783 1:N:0:1
ATTGGGTTTAAAGCGCACGTAGGTGGTTTGTTAAGCCAGCTGTGAAATCCCCGGGCTCAACCTGGGCACTGCGGTTGGAACTGGCAAGCTAGAGTAGGGTAGAGGGGTGTGGAATTCCAGGTGTAGCGGTGAAATGCGTAGATATCTGGAGGAACATCAGTGGCGAAGGCGACACCCTGGACTCATACTGACACTGAGGTGCGAAAGCGTGGGGAGCAAACAGGATTAGATACCCTAGTA
+
FGGGGGGGGGGGGGGGGGGEFGGGGGGGGGGGGFGFFGGGGFGGGCGGGGGGGGEGGGGFGGGGGGFGGGFGGGGGGGGD<FGGGGGGGGGGFFE<EFGGG>FGGGGGGGGGGGGFDGGGGGGG,EFGGGGGGGGGGDEC7CFGG;,CDGGGECFFCFGGGGGGGGGGGGGGDGGFD8FFGG6EFDFGGGFGGGCCFGGFG8CECECDGGCEEEEGFGCCC<CFBC7>?@::<2AFFFF<
@M00200:205:000000000-AKKM3:1:1101:28400:8783 1:N:0:1
ATTGGGTTTAAAGGGCGCGTAGGCGGCCTGATAAGTCGGGGGTGAAATCCTGTGGCTCAACCACAGGGCTGCCTCCGAGACTGTCGGGCTCGAGCACAGTAGAGGCAGGTGGAATTCCCGGTGTAGCGGTGGAATGCGTAGAGATCGGGAAGAACATCGGTGGCGAAGGCGGCCTGCTGGGCTGTTGCTGACGCTGAGGCGCGACAGCGTGGGGAGCAAACAGGATTAGATACCCCCGTA
+
GC,FF@FFGFFGGFGDEGDFFEDGGGGGDGGCGGGDEGGGGG@CFC<FGGGFDFFGCFGGGGGGGGDGDG@CFFGFCCGEGAGGGGG=F@FC@FGG=@DFCAEFGGDD>8=<C3=CGFGCG:@FGFGGEC<FFDGCGC>8FBFF,FGCEG@FFCGDGGCFCCCFGG7<<;CEEGC82@CCECGGGFGFFG?8CGDGDC8AEDGDG=9CEGEGGEEG>58C<F@C<674?F>FFCCC>D5/
@M00200:205:000000000-AKKM3:1:1101:2610:8804 1:N:0:1
TTTGGGTTTAAAGGGCGCGTAGGTGGCCCGTTAAGTGGCTGGTGAAATTCCGGGGCTCAACTCCGGGGCTGCCGGTCAGACTGGCGAGCTAGAGCACGGTCGGGGCAGATGGAATTCTCGGTGTAGCGGTGGAATGCGTAGCGATCCGGAAGAACACCGGTGGCGAAGGCGGTCTGCTGGGCAGTTGCTGACACTGAGGCGCGACAGCGTGGGGAGCAAACAGGATTCGATACCCTAGTAAGAC
+
<FFGAFFC@FGGGG>FGCDFG6BFFGGFFGGFGEFGGGGGGGG<FFGF,9FFCC+8CCFFF,EF:FBFE7FGGCGFEEGG<AFGEGDGGGFGFGFFFCCD:3+@EEG>=,>>8F9FA,@:<B:C=CFGD3*>8@>3E:BC:*::<5>C:<F7F7F@FGGGCEGCE:EC<FC>8?EGF+<+*;*;*3:C+*3*26<F+0:E5):88:7CE*8**?)<5*2@DF87(6*)0*.7C6C7))/A>25)
@M00200:205:000000000-AKKM3:1:1101:17647:8805 1:N:0:1
ATTGGGTTTAAAGGGCTCGTAGGCGGCCAACTAAGTCGGACGTGAAATCCCTCAGCTTAACTGGGGAACTGCGTCCGATACTGGATGGCTTGGATTCGGGAGAGGAATGCGGAATTCCAGGTGTAGCGGTGAAATGCGTAGATATTGGGAGGAACACCGGTGGCGAAGGCGGCTACCTGGACCGGTTCTGACGCTGATGCGCGAAAGCGTGGGGAGCAAACAGGATTAGATACCCGTGTA
+
GGGGGGGGGGGGGGGGGGGGGGGGGGGGGGGGGGGGGGGGGGGGGGGGGGGGGGGGGGGGGGGGGGGGGGGGGGEGGGGGEGGGGGGGGGGGGGGGGGGGGGGGGGGGGGGGGGGGGGGGGGGGGGGGGGGGGGGGGGGGGGGGGGGGGGGGGGGGGGGGGGGGGGGGGGGGGGGGGFGGGGGGDGGGGGGGDDDGDF?EEGGGGGGGGCEGGDBGFGGGC48FBG7)07<F?8E303>F
@M00200:205:000000000-AKKM3:1:1101:7216:8821 1:N:0:1
ATTGGGTTTAAAGGGCTCGTAGGCGGTTTGTCGCGTCGGGAGTGAAAACCAGGTGCTTAACACCTGGCTTGCTTTCGATACGGGCAGACTAGAGGTATGCAGGGGAGAACGGAATTCCTGGTGTAGCGGTGAAATGCGCAGATATCAGGAGGAACACCGGTGGCGAAGGCGGTTCTCTGGGCATGACCTGACGCTGAGGAGCGAAAGTGTGGGGAGCGAACAGGATTAGATACCCTTGTA
+
GGGGGGGGGGGGGGGGGGGGGGGGGGGGGGGGGGGGGGGGGGGGGGGGGGGGGGGGGGGGGGGGGGGGGGGGGGGGGGGGGGGGGGGGGGGGGGGGGGGGGGGGGGGGGGGGGGEGFGGGGGGGGGGGGGGGGGGGGGGGGGGGGGGGGGGGGGGGGGGGGGGGGGGGGGGGDEEGGGGGGGGGGGGGGGGGGGDDGGGGGGGGEGDGGGGGGGFC>CEGDC671FFBFFFGGGGF?@BG
@M00200:205:000000000-AKKM3:1:1101:23585:8821 1:N:0:1
ATTGGGTGTAAAGAGCTCGTAGGCGGCTCAGTAAGTCGGGTGTGAAACCCTCAGGCTCAACCTGGGGACGCCACTCGATACTGCTGTGGCTAGAGTCCAGTAGGGGAGTGTGGAATTCCCGGTGTAGCGGTGAAATGCGCAGATATCGGGAGGAACACCAGCGGCGAAGGCGGCACTCTGGGCTGGTACTGACGCTGAGGAGCGAAAGCGTGGGTAGCAAACAGGATTAGATACCCCGGTA
+
GGGGGGGGGGGGGGGGGGGGGGGGGGGGGGGGGGGGGGGGGGGGGGGGGGGGGGGGGGGGGGGGGGGGGGGGGGGGGGGGGGGGGGGGGGGGGGGGGGGGGGGGGGGGGGGGGGGGGFGGGGGGGGGGGGGGGGGGGGGGGGGGGGGGGGGGGGGGGGGGGGGGGGGGGGGGD>EGCGGGGGGGGGFGFGGGGGGGGGGGGGGGGGGGGGGGGGFGFGG7FGGF:D6>FF<FFFGGFFD5)
@M00200:205:000000000-AKKM3:1:1101:25888:8823 1:N:0:1
ATTGGGTATAAAGAGCGCGCAGGCGGCTGGTCAAGTCCGATGTGAAATCTCCCGGCTCAACTGGGAAACTGCATCGGAAACTGATCGGCTTGAAGGTGGGAGAGGGTAGTGGAATTCCCGGTGTAGTGGTGAAATGCGTAGATATCGGGAGGAACACCAGTGGCGAAGGCGACTACCTGGCCCATTCTTGACGCTGAGGCGCGAAAGCTAGGGGAGCGAACGGGATTAGATACCCTGGTAAGA
+
GGGGGGGGGGGGGGGGGGGGGGGGGGGGGEEEFGGCFFGGGDGGGGGGGGGAGGGGGGGGGGGGGGGGGGG@FCD=@EGGGGG9DFGGDGGGGGDG?EFBFGGGDG7FF?FGGGGGGGGGGGGFFGFCGGGGGGGGGEGDGGGGGFECBFGGGGGGGGGGGGGDGEEFEGGGCGEFGGFGFGGDGDC9ACG6C*>EGCFFD7:CEGGFGF+;C*)7>CEGD3CD0D<247>GGCF75@FGFDF
@M00200:205:000000000-AKKM3:1:1101:3824:8825 1:N:0:1
ACTGGGTATAAAGGGCGCGTAGGTGGCGACATAAGGCTGTGGTGAAAGTCTGGGGCTCAACTCCAGATCGGCCGTGGCAACTGTGTCGCTTGGGCACTGTAGAGGCAGATGGAATTCCGGGTGTAGCGGTGGAATGCGTAGAGATCCGGAAGAACACCAGTGGCGAAGGCGGTCTGCTGGGCAGTGAACCCGCGAGGGTTCAATAGCCGACACTGAGGCGCGCCAGCGTGGGGAGCAAACAGG
+
GGGGGG-EGGDGGGGGGGGGEEGGGGGGGGEGF9FGCFFGGGGGGFGGGGGGGGEGC,6EFGGFGGGGGGGGGGGGGGG?FGGGGGGGGGFGGGGGGGGGGGGGGGGGGGGG@FFFGGGDGGGGGGGGGGGGCFDGGGEGGCDDF9FGGF@FGDGCEFFF,@,4BFGG@DC@EE@FFGGGGGGGGG9AFCEGEGGDGG*:=FFCGGCDCE>CC<?FFC88DC*99GGFD@BD?//)006C50:
@M00200:205:000000000-AKKM3:1:1101:20422:8830 1:N:0:1
ACTGGGCATAAAGGGTGCGTAGGCGGATCCGCAAGCGTCTTGTGAAAGCCCCCGGCTCAACCGGGGAACAGCGGGGCGAACTGCGGGTCTTGAGGCAGGTATGGGTCGCCGGAACAGTAGGTGGAGCGGTGAAATGCGTAGATATCTACTGGAACGCCGATGGTGAAGACGGGCGACTGGGCCTGTCCTGACGCTGAGGCACGAAAGCGTGGGGAGCAAACAGGATTAGATACCCCAGTAAGA
+
GGGGGGGGGGGGGGGGGGGGGGGGGGGGGGGGGGGGGGGGGGGGGGGGGGGGGGGGGGGGGGGGGGGGG8FGGGEGGGGFDGGGGGGFGGGGGGGGGGGFFGGGGGGGGGGGGGGGGGGGGFFGFGGGGFGGGGGGGGGGGGFGGGGGGGGGFGGGGGGGGGGGGGGGGGGGGGGEE>5FGGFGGCFE7CEFGCDEGGGGGGEEGGGGGGGGGGFGFGGGFGGGFFGBFFFFCCFG@D@FGBF
@M00200:205:000000000-AKKM3:1:1101:8383:8831 1:N:0:1
ATTGGGTGTAAAGCGCGTGTAGGCGGCGACGCAAGTCGGATGTGAAAGCCCATGGCTCAACCATGGAAGTGCACCCGAAACTGCGTCGCTAGAGTCTCGGAGAGGAAGGTGGAATGCTTGGTGTAGAGGTGAAATTCGTAGATATCAAGCGGAACACCGGTGGCGAAGGCGGCCTTCTGGACGAGTACTGACGCTGAGACGCGAAAGCGTGGGTAGCAAACAGGATTAGATACCCTGGTA
+
GGGGGGGGGGGGGGGGGGGGGGGGGGGGGGGGGGGGGGGGGGGGGGGGGGGGGGGGGGGGGGGGGGGGGGGGGGGGGGGGGGGGGGGGGGGGGGGGGGGGGGGGGGGGGGGGGGFFGGGGGGGGGGGGGGGGGGGGGGGGGGGGGGGGGGEGGGGGGGGGGGGGGGGGGGGGGGGGDGGGGGGGGGGGGGGGGGGGGGGGGGGGGGGFGEEGCE?GFGGGGGFG?GG?FFFGGFGGFFFG
@M00200:205:000000000-AKKM3:1:1101:19476:8878 1:N:0:1
ACTGGGTTTAAAGGGCTCGTAGGCGGCCAACTAAGTCGGACGTGAAATCCCCAGGCTCAACCTGGGAACTGCGTCCGATACTGATTGGCTTGAATCCGGGAGAGGGATGCAGAATTCCAGGTGTAGCGGTGAAATGCGTAGATATCTGGAGGAATACCGGTGGCGAAGGCGGCATCCTGGACCGGCATTGACGCTGATGAGCGAAAGCTAGGGGAGCAAACGGGATTAGATACCCTAGTC
+
GGGGGGFGGGGGGGGGGGGGGGGGGGGGGGGGGGGGGGGGGGGGGGGGGFGGCGGGGGFGGGGGGGGGGGGGGGGGGGGGGGGGGGGGGGGGGGGGEFGGGGGGEGGGGGGGGGGGGGGGGGGGGGGGGGDGGGGGGDGGGGGGGGGGGGGGGGGGGGEDGDGGEGG>FGGGDEECGGGGGGD8ECGDFGGGGD3:89EGGGGGGGGGGCEGGGEDBGGFGD5C?GGF?6ADFGGG:F6+
@M00200:205:000000000-AKKM3:1:1101:25255:8888 1:N:0:1
ATTGGGTTTAAAGCGTGCGTAGGCGGGCAGGGAAGTCAGAAGTGAAAGCCCCGGGCTTAACCCGGGAACTGCTTTTGAAACTCCCTGTCTAGAAACCGGAAGAGGTTAGCGGAATATCCAGTGTAGAGGTGAAATTCGCAGATATTGGATGGAACACCAGTGGCGAAGGCGGCTAACTGGTCCGGTATTGACGCTGAGGCACGAAAGCATGGGGAGCAAACAGGATTAGATACCCGAGTAAGA
+
GGGGGGGGGGGGGGGGGGGGGGGGGGGGGGGGFGGGGGGGGGGGGGGGGGGGGGGGGGGGGGGGGGGGGGGGGGGGGGGGGGGGGGGGGGGGGGGGGGGGGGGGGGGGGGGGGGGGGGGGGGGGGGGGGGGGGGGGGGGGGGGGGGGGGGGGGGGGGGGGGGGGGGEGGFGGGGGGGFGGDFGEDGEFGGGGGGGGCGFGDFEEED3<8CFFCEFCDFCGGGFG?GFFFFFG7<CCBEFGG>2
@M00200:205:000000000-AKKM3:1:1101:12400:8889 1:N:0:1
ATTGGGCTTAAAGCGCGCGCAGGCGGTCCTGAAAGTCGGACGTGAAAGCTCCCGGCCCAACTGGGAGAGGCCGTTCGAAACTTCGGGACTTGAAGGCGGGAGAGGCAAATGGAATTTCCGGTGTAGCGGTAAAATGCGTAGATACCGGAAGGAACACCAGTGGCGAAAGCGATTTGCTGGCCCGCCCTTGACGCTCAGGCGCGAAAGCTAGGGGAGCGACCGGGATTAGATACCCCCGTA
+
GGGGGGGGGGGGGGGGGGGGGGGGGGGGGGGGGGGGGGGGGGGGGGGGGGGGGGGGGGGGGGGGGGGGGGGGGGGGGGGGGGGGGGGGGGGGGGGGGGGGGGGGGGGGGGGGGGGGGGGGGGGGGGGGGGGGGGGGGGGGGGGGGGGGGGGGGGGGGGGGGGGGGGGGGGGGGGGGGGGGGGGGGGGDGGGGGGCGGGGGGGGGGGGGGGGGGGE7>ECGGGG:0DFFFF>FFGCFBFFG
@M00200:205:000000000-AKKM3:1:1101:4685:8910 1:N:0:1
ATTGGGTATAAAGGGCGCGTAGGCGGGGAGGCAAGTCGGGTGTGAAATCCCTCGGCTCAACCGAGGAACTGCCTGTCAGACTGGATGGCTTGAGACCGGGAGAGGTGAGTGGAATTCCCAGTGTAGCGGTGAAATGCGTAGATATTGGGAGGAACACCAGTGGCGAAGGCGGCTCACTGGACCGGAACTGACGCTGAGGCGCGAAAGCGTGGGGAGCAAACAGGATTAGATACCCTAGTA
+
GGGGGGGGGGGGGGGGGGGGGGGGGGGGGGGGGGGGGGGGGGGGGGGGGGGGGGGGGDGGGGGGGGGGGGGGGGGGGGGGGGGGFGGGGGGGGGFFGGCGGG@CFGGGGGGGGGFGFCGGGGGGGGGGGGGGGGFGGGGGGGGGFFFFGGGDGGGGGGGGGGGECFGGGGGCGGGFGGGGCGGGGCEEGGGFGGGDDGDGGGGGDEGGCC>E>GF35AECGFGG?CD2=9<*<<CDFFFC
@M00200:205:000000000-AKKM3:1:1101:23784:8918 1:N:0:1
ATTGGGTTTAAAGCGTGTGTAGGCGGACTTGTAAGTACCTTGTGAAATCCCACAGCTTAACTGTGGAACTGCTTGGTATACTGCTTGTCTTGGGCCACTTAGGGGTTACCGGAACAAACGGTGGAGCGGTGAAATGCGTAGATATCGTTTGGAACGCCAATGGTGAAAACAGGTAACTGGGAGTGTGCCGACGCTGAGACACGAAAGCCAGGGGAGCGAACGGGATTAGATACCCCGGTAAGTT
+
[truncated: 48,876,703 more chars]
