# Supplementary material for: Responses of rhizosphere soil bacteria to 2-year tillage rotation treatments during fallow period in semiarid southeastern Loess Plateau
Source: PeerJ. 2020 May 5;8:e8853. doi: 10.7717/peerj.8853 (PMC7207221; doi:10.7717/peerj.8853)
Supplement: Supplemental Information 63 [file peerj-08-8853-s063.gz › G4L2.R2.fastq]

@M00200:207:000000000-ALC1F:1:1101:23508:2199 2:N:0:5
TACCCGGGTATCTAATCCCGTTTGCTCCCCACGCTTTCGTACCTCAGCGTCAGAACGAGCCCAGCGGCCTGTCTTCACCTTCGGCGTTCCGATAGATATCAACGCATTTCACCACTCCACCTATCGTTCCGACCGCCCCTACTCGTCTCAAGACCTGCGGTTCGCCGCGCAGTTCCTCGGTTGAGCCGAGGTATTTCACACGACGCCTGCAGATCCGCCTACGTACGCTTTACGCCCAATAGTACTG
+
CCCCCBEGFGGGGFGGGAECFGA@FCFGGGGGGGGGGG@FC,B<EEDGE@CFGGCFEEBGGGGGGEGDGEDGGFFFDCG@5EF@EGGGGGGGG:@EGFCGFDFDCGC@C@EGAEGFGFGGG8E9A84@FGGGGGG>@CDFFGCFGFD6CCF6CG>?DGGCDD4CBFF*:)86837::+.2A3:A6*8BEED>@**)849)(-,3>;>2:B072)?3:0((2:6:?<134:29<F5>90:(5).<<<>
@M00200:207:000000000-ALC1F:1:1101:19511:3415 2:N:0:5
TACACGGGTATCTAATCCTGTTTGCTCCCCACGCTTTCGCGTCTCAGCGTCAGTACCGTCCCAGCGAGCTGCCTTCGCCATTGGTGTTCCTCCCGATATCTAAGCATTTCACCGCTACACCGTCAATTCCGCCTACCTCGACTCTACTCAAGCCCATCAGTATCAATGCCACCCTCCCGGTTAAGCCGGGATATTTCAGCACTGACTTAATAGGCCGCCTACGCACCCTTTAAACCCAATAGTACTGAGA
+
@CCCCGGGGGGGGGGGGCDEGGGGGGGGGGGGGGGGGGGGFGGGGGGGGGGGGGGGGGGGGGGGGGGGEGGGGGGGGGGGGEGGGGGGGGGGGGGGEGEFGGGGGGFGFGGGGGGGGGGGGGGGGGGGFGFGGGGGCFG@>EEGGFGFGFGGGC?FGGGGGF9FFFFGF+:AC=?F>EFGGGFFFGFFF49:BFFFFEF?EFEE;B=CECEFCEA@9B>?D;27@>B;<8@3?EFFB<<?FFFBB<A<0<
@M00200:207:000000000-ALC1F:1:1101:25676:9297 2:N:0:5
TACGGGGGTATCTAATCCTGTTTGCTCCCCACGCTTTCGTGTTTTAGCGTCAGTCATTGTCCAGAAGGCCGCCTTCGCCACCGGTGTTCCGCTTGATATCTACGAATTTCACCTCTACACCAAGCATTCCGCCTTCCTCTCCAAGACTCTAGCCAAGCAGTTTCGAGTGCACTTCCACGGTTGAGCCGTGGGATTTCACGCCCGACTTGCAAGGCCGCCTGCGCACGCTTTAAACCCAGTAGTACTG
+
CCCCCGGGGGGGGGGGGGGGGGGGGGGGGGGGGGGGGGGGGGGGGGGGGGGGGGGGGGGGGGGGGGGGGGGGGGGGGGGGGGGGGGGGGGGGGGGGGGGGGGGGGFGGGGGGGGGGFGGGGGGGGGGGGGGGGGGGGGGFGGGGGFGFGFGEGGGDDFGGCFCD5?FGFGFFFEFFFFADGGFFAGFFFFGAFFFFFFFDFFF@2;>0=EF3A@><B;BD=03:;43210<F><F@:B::BFFBAB9
@M00200:207:000000000-ALC1F:1:1101:15182:9686 2:N:0:5
TACTGGGGTATCTAATCCTGTTCGCTCCCCACGCTTTCGCGTCTCAGCGTCAGTACCGTCCCAGAGAGCTGCCTTCGCCATTGGTGTTCTTCCTGATATCTGCGCATTTCACCGCTACACCAGGAATTCCACTCTCCTCTTCCGGACTCTAGCCAAACGGTTTCTGTCGACGTCTAGAGGTTAAGCCTCTAGTTTTCACAACAGACCTGTCTGGCCGCCTACACGCTCTTTAAACCCAATAGTACTG
+
CCCCCGGGGGGGGGGGGGGGGGGGGGGGGGGGGGGGGGGGGGGGGGGGGGGGGGGGGGGGGGGGGGGGGGGGGGGGGGGGGGGGGGGGGGGGGGGGGGGGGGGGGGGGGGGGGGGGGGGGGFFGGDGGGGGGGGGGGGGFGGGGGBDFGFGFGGGGGGGGGGFGFFFGFFFFDAFFFFADFCFFFGFFFFGFEFFFFFFFFFDD9B24@CE4>DF=BBFF>;;=D@<<?AEEE7AF?@;@EEFFFFC
@M00200:207:000000000-ALC1F:1:1101:1995:12724 2:N:0:5
TACGGGGGTATCTAATCCTGTTTGCTCCCCACGCTGTCGCGCCTCAGTGTCAGCAACTGCCCAGCAGACCGCCTTCGCCACCGGTGTTCTTCCGGATCTCTACGCATTCCACCGCTACACCCGGAATTCCATCTGCCTCTACTGTGCTCAAGCCTGACAGTTCGCACGGCCGACTCGGGGTTGAGCCCCGAGCTTTCACCGCACGCTTGTCAAGCCGCCTACGCGCCCTTTAAGCCCAATAGTACTGCGAT
+
CCCCCGGGGGGGGGGGGGGGGGGGGGGGGGGGGGGGGGGGDEGGGGGGGGGGGGGGGFFGGGGGGGGGGGGGGGGGGGGGGGGGGGGGGGGGGGGGGGGGGGGGGGGGGEFGGGGGGGGGGGGGGGGGGGGGGGGGGGGFGGFFGFGFGFF,=FGGFFGGGFADB5?EDGFFFBDFFFFGGGAAFCFFEEGDBEFFFFFFFFB>FF::BFFFFFFBBBFFB:3>09>BF?F<<<FFF?:::>AFF92)-1,
@M00200:207:000000000-ALC1F:1:1101:17491:15340 2:N:0:5
TACTCGGGTATCTAATCCCGTTCGCTCCCCTAGCTTTCGCGCCTCAGCGTCAGTGTCAGCCCAGCAACCCGCCTTCGCCGCAGGTGTTCCTCTCGATATCTACGCATTTCACCGCTACACCGAGAATTCCAGTTGCCCCTTCTGCACTCTAGCCCCGCAGTATCGGCTGACCGTTCTGGGTTAAGCCCAGAGATTTCACAGTCGACTTGCGGTGGCCGCCTACGCGCCCTTTAAGCCCAATAGTAATG
+
CCCCCGGGGGGGGGGGGGGGGGGGGGGGGGGGGGGGGGGGGGGGGGGGGGGGGGGGGGGGGGGGGGGGGGGGGGGGGGGGGGCFFGGGGGGGGGGFGGGGGGGGGGGGGGGGGGGGGGGGGGGGGGGGGGGGGFGGGGGFGGGGGFGFFFGDD?FGGGGGDGFGFFFGFGFFEDEFFFFGED>BFGAFFAFFBFFEFEF?EEFF>;7?AEFBD03=@9;;;0.112614(,4A)09:81433<A<2).
@M00200:207:000000000-ALC1F:1:1101:26211:20363 2:N:0:5
TACTGGGGTATCTAATCCCGTTTGCTCCCCTGGCTTTCGCTCATCAGTGTCAATCTCGGTCCAGGATGCCGCCTTCGCCACCGGTATTCCTCCAGATATCTACGCATTTCACCGCTACACCTGGAATTCCGCATCCCTCTCCCGGATTCAAGCCCGCCAGTATCGGACGCAGTTCCCGAGTTGAGCTCGGGGATTTCACGTTCGACTTAGCGGGCCACCTACGCGCCCTTTAAACCCAGTAGTACTG
+
CCCCCGGGGGGGGGGGGGGGGGGGGGGGGGGGGGGGGGGGGGGGGGGGGGGGGGGGGGGGGGGGGGGGGGGGGGGGGGGGGGDGGGGGGGGGGGGDFGGGGGGGGGGGGGGGGGGGEGGGGGGGCFFGGGGGGEGGGGGFFFGDEFGDFFGDGDFGGGDGGFFGEFFGDG5?AEFFFFE5CCCFFG8FEE4?@DFBC<A@BFB2B@F;<CEBFFF@;DD:>?BBBFFFFFFA)6=FB?(.6:4<AA2
@M00200:207:000000000-ALC1F:1:1102:11415:2086 2:N:0:5
TACTCGGGTATCTAATCCTGTTTGCTCCCCACGCTTTCGCGCCTCAGCGTCAGGTAATGCCCAGAGAACCGCCTTCGCCACCGGTGTTCCTCCTGATATCTGCGCATTTCACCGCTACACCAGGAATTCCGTTCTCCCCTGCATACCTCTAGTCTGCCCGTATCGGAAGCCAGCCCAGGGTTAAGCCCTGGGTTTTCACTCCCGACGCGACAAACCGCCTACGAGCCCTTTAAGCCCAATATTACTG
+
CCCCCDDDGGGGGGGGGGGGGGGFGGGGGDFGDGFGGGGGGGGGGGGGGGGGGFGGGGGGGGGGGF,FFGGGGGGGGGEDEFECGGGGGGGFGGGGGFFGGGGGGDGGGGGGGGGGCF8EGGGGFCGFGGGFGGGGFE=DD8?F8FGGGCGGFGGG9D?CEGGGGGGGGGGFC?;>FGFCGDFGFGFFFCD>AEEFFFGFFFFFFFFF;9B>F()89E@2:?(((42:FF?F)<FF6:01))-)6>A
@M00200:207:000000000-ALC1F:1:1102:9821:2844 2:N:0:5
TACGGGGGTATCTAATCCTGTTTGCTACCCACGCTTTCGCTCCTCAGCGTCAGTATCGGCCCAGAGACCCGCCTTCGCCACCGGTGTTCCTCCTGATATCTGCGCATTTCACCGCTACACCAGGAATTCCAGTCTCCCCTACCGAACTCGAGCCTGCCCGTATCGACCGCAAGCCTGGAGTTGAGCCCCAGGTTTTCACGGACGACGCGACAAGCCGCCTACGAGCTCTTTAAGCCCAGTAGTACTG
+
CCCCCDG>GFGFCGGGGGGGGGGGGGGGFFFGEDGEGGG@EFGGGGFGGGGEEGGGCCCGGDGGGGGGGGEGEFGGGGGGGFGGGGGGGGGGFGF9EGCGGGGGGEEGGGGGGEE8EEDG?3FC=DEFGGFDGGG;EDCDGGGEGDGGGGGEECGGDGFDGDFFDGGGGGG4DFGFF566>7+38CFFEGGF)*;8FCD?;@FFBB6;>9>>>05@FDF?(8:66>67<A>22<6)3(.,.5<AF22
@M00200:207:000000000-ALC1F:1:1102:22644:10229 2:N:0:5
TACTCGGGTATCTAATCCCGTTCGCTACCCTAGCTTTCGTACCTCAGCGTCAGAAGAGACCCAGTAAGCCGCTTTCGCCACCGGTGTTCCTGATGATATCAACGCATTTCACCGCTACACCGAGAATTCCAGTTGCCCCTTCTGCACTCTAGCCCCGCAGTATCGGCTGACCTTTCCGAGTTAAGCCCGGAGATTTCACAGTCGACTTGCGGTGGCCGCCTACGCGCCCTTTATACCCAGTAGTACTG
+
CCCCCGGGGGGGGGGGGGGGGGGGGGGGGGGGGGGGGGGGGGGGGGGGGGGGGGGGGGGGGGGGGGGGGGGGGGGGGGGGGGGGGGGGGGGGGFGGGGGGGGFGGGGGGFGGGGGGGGGGGGGGGGGGGGGFFDFGGGGGGGGGGGGGGGGGGFGGGGGGGGFFDDGGGGGFGFGGFGGGFDFFFGAF?CDEFFFFFFGFFEFDDFFFFFF971:FDDFF@DD@FFFF>6?:AFBFAFF:BFFFFFFF
@M00200:207:000000000-ALC1F:1:1102:7617:22643 2:N:0:5
TACACGGGTATCTAATCCTGTTTGATCCCCACACTTTCGTGCCTCAGCGTCAGTTACAGCCTAGTAAGCTGCCTTCGCTATAGGTGTTCTTGACGATATCTAAGCATTTCACCGCTACACCGTCAATTCCGCCTACCTCATCTGTACTCAAGCCCATCAGTATCATTGGCACCTTCTCAGTTAAGCTGAGATATTTCACCACTGACTTAATAGGCCGCCTACGCACCCTTTAAACCACATAGTACTG
+
CCCCCCECGGGGGGGGGGGFGGGGGGGGGFGGGGFFGGGGGGGCGGGGGGGGGGGGGGGGGGC@FGFGGGGGGGGGGGGGGGDEDFGGGGGGGGDFGGGGGGGGGGGGGGGGGEGGGGGGGGGEFGGGGGGGGGGGGGGGGGGGDCFGGGF8FDFGFGGFGFFGGGGGFGGFGFGGFGGGDEGGFFFFF6DFDFFEBEF6*0=):@*CECF@EE5;=A55=C=9AA-))<4CE4*2-05>=*94?EF
@M00200:207:000000000-ALC1F:1:1103:10760:9948 2:N:0:5
TACAGGGGTATCTAATCCTGTTTGCTCCCCACGCTTTCGCGTCTCAGCGTCAGTCACTGTCCAGAAGGCCGCCTTCGCCACCGGTGTTCCGCTTGATATCTACGAATTTCACCTCTACACCAAGCATTCCACCTTCCTCTCCAGGACTCTAGCTGCGTAGTTTCGAGTGCACTTCCACGGTTGAGCCGTGGGATTTCACGCCCGACACACGCTGCCGCCTACACGCGCTTTAAACCCAATAGTACTG
+
CCCCCGGGGGGGGGGGGGGGGGGGGGGGGGGGGGDGGGGGGGGGGGGGGGGGGGGGGGGGGGGGGGFGGGGGGGGGGGGGGGGGGGGGGFEGGGGGGGGGGGGGGGGGGGGGGFGGGGGGGGGGGGGGGGGGGGGGGGGGGGGGGGGGGGGFGGGGGGGGGGDGCCFGGGGGGFGGGGGGGEGGGFFGGGGGFFFFFFGFFABFFFFFFFFB@FFFBF>;<D@FD>;B>BFFFAFFFB::7AAAFAA
@M00200:207:000000000-ALC1F:1:1103:8901:11728 2:N:0:5
TACAGGGGTATCTAATCCTGTTTGCTCCCCACGCTGTCGCGCATCAGTGTCAGAAACTGCCCAGCAGACCGCCTTCGCCACCGGTCTTCCTCCGGATCTCTACGCATTCCACCGCTACACCCGGAATTCCGTCTGCCTCTACAGTCCTCGAGTTTGACAGTCGGCACGGCAGATCCGGGGTTGAGCCCCGGACTTTCACCACACCCTTATCAAACCACCTACGCGCCCTTTACACCCAGTAGTACTG
+
CCCCCGGGGGGGGGGGGGGGGGGGGGGGGGGGGGGGGGGGGGGGGGGGGGGGGGGGGGGGGGGGGGGGGGGGGGGGGGGGGGGGGGGGGGGGGGGGGGGGGGGGGGGGGGGGGGGGGGGGGGGGGGGGGGGFGGGGGGGGGGGGGGGGGGGGGGGGGGGGGGGGGGGGGGGGGFGGGGGGGGGGGGAGGGGGFFFFFFGFFFFFFFFFFFFFFFF@?FFBBFF>FEFFFFFFFFF?>BF:B>DBAA<
@M00200:207:000000000-ALC1F:1:1103:23142:11739 2:N:0:5
TACCAGGGTATCTAATCCCGTTTACTACCCTAGCTGTCGCGTCTGAGTGTCAGAAACAGACCAGAAGATCGCCTTCGCCACTGGTGTTCCTCCCGATATCTACGCATTTCACCACTACACCGGGAATTCCATCTTCCTCTTCTGCTCTCAAGTTCGGTAGTATTGAACGACCTCTCCCAGTTGAGCCGGGAGATTTCACGCCCAACTTACCGAACCACCTGCACGCGCTTTAAACCCAATAGTACTG
+
CCCCCGGGGGGGGGGGGGGGGGGGGGGGGGGGGGGGGGGGGGGGGGGGGGGGGGGGGGGGGGGGGGGGGGGGGGGGGGGGGGGGGGGGGGGGGGGGGGGGGGGGGGGGGGGGGGGGGGGGGGGGGGGGGGGGGGGGGGGGGGGGGGGGGGGGGGGGGEGGGGGGGGGGFGGGGFGGGGGGCC8CGGFGDGGGFFFFFFFFFFFAFDDFFFF=D9DFFF?373=EDDBFFFFFFFFFFF?@EE?EBF2
@M00200:207:000000000-ALC1F:1:1103:9965:11980 2:N:0:5
TACGGGGGTATCTAATCCTGTTTGCTCCCCACGCTTTCGCACCTCAGCGTCAATGTTGGCCCAGGTCGCCGCCTTCGCCACTGGTGTTCCTCCCGATATCTACGAATTTCACCTCTACACCGGGAATTCCACGACCCTCTTCCACATTCAAGCCTGCTAGTTTCGAATGCACTTCCTCGGTTGAGCCGAGGGCTTTCACACCCGACTTAACAGGCCGCCTACGTGCGCTTTAAACCCAATAGTACTG
+
CCCCCGGGGGGGGGGGGGGGGGGGGGGGGGGGGGGGGGGGGGGGGGGGGGGGGGGGGGGGGGGGGGGGGGGGGGGGGGGGGGGGGGGGGGGGGGGGGGGGGGGGGGGGGGGGGGGGGGGGGGGG@EGGGGGGGCGGGGGGGGGGGGGGGGGGGGGGGGGGFGGGDGGGFGGGGFGGGGGDCEGGFGFD7DGGFFFFFEGFFFFFFFFAC4A?<:F5;EF:<:BFFFFF><BBFFFF:?,2)66>BFD
@M00200:207:000000000-ALC1F:1:1103:18422:12725 2:N:0:5
TACGCGGGTATCTAATCCTGTTTGCTCCCCTAGCTTTCGCGCATCAGCGTCAGTGCTGGTCCAGGAAGCCGCCTTCGCCACTGGTGTTCCTCCCGATATCTACGCATTTCACCGCTACACCGGGAATTCCGCTTCCCTCTCCCAGACTCTAGCTCGGCAGTATGAGATGCAGTTCCATGGTTGAGCCATGGGATTTCACATCAAACTTACCAAGCCGCCTACGCGCCCTTTACACCCAGTAGTACTG
+
6@CCCGGGFEEGCAGGFFFEEFFGGFGGGGGGFGGGGCCFGGEDGGGGEGGDEGFFFGGGDGEFEFGFFGGGGGGGGGGGGGGFFCFGGFFFBFCGGGGGEAFGEGGGCFFGGGE64CFGGGDGEEF@CCFGGGGGGCF=D8DCDCEFGDFEGCFGGCE7DFG2BFCFDG>?DFGFCCD45C7CDCFGGCFD6FAFFCGC?AF3>B<FFFF9EFFF>3661;19@39;1,34<49?9664-6>BA<A
@M00200:207:000000000-ALC1F:1:1103:10194:13993 2:N:0:5
TACCGGGGTATCTAATCCTGTTTGCTCCCCACGCTTTCGCGCATCAGTGTCAGAACCGGTCCAGGTAGCCGCCTTCGCCACTGGTGTTCCTCCCAGCATCTACGCATTTCACCGCTACACTGGGAATTCCGCTACCCTCTCCCGGCCTCGAGCCAGGCAGTTTCCAAGGCAGTTCCTCGGTTGAGCCGAGGGATTTCACCCAGGACTTGCCTAGCCACCTACGCGCCCTTTAAACCCAATAGTACTG
+
CCCCCGGGGGGGGGGGGGGGGGGGGGGGGGGGGGGGGGGCFGDGGGGFGGGGGECC<CGGGGGGGGGGGFGGGGGGGGGGGGGGGGGGGGGGG:DF,AFFGGGGGGGGGGGGGGEGGGGGGFGGGGGGGGGGGG6DGGGGGGFE88EDGGGGGCFG66CEGGGFADF?5FGGGFGGGFGGGGDGGGFGGGGGEFFFFF=E<>F(2==AEE;6)(;A84;@@E?1(79BF?:AFBFFF:(())6))))
@M00200:207:000000000-ALC1F:1:1104:23122:7698 2:N:0:5
TACCCGGGTATCTAATCCTGTTCGCTCCCCACGCTTTCGCTCCTCAGCGTCAGTTCCGGCCCAGAGTACCGCCTTCGCTACTGGTGTTCCTTCCGATATCTGCGCATTTCACCGCTACACCGGAAATTCCATACTCCCCTACCGGACTCTAGTCACGACAGTATCGGGTGGCGTCTCTGAGTTGAGCCCAGAGTTTTCACACCCGACTTATCGAACCGCCTACGAGCTCTTTACACCCAATAGTACTG
+
CCCCC@FGGGGGGGGGGGGGGGGGGGGGGGGGGGGGGGGGGGGGGGGGGGGGGGGGGGGGGGGGGGGGGGGGGGGGGGGGGGGGGGGGGGGGGGGGGGGGGGGGGGGGGGGGGGGGGGGGGDGGGGGGGGGGGGGGGGGDGGGGGGGGGGGGGGGGGDGGGGFFGGGGGGDGDEGGGGGGGGGGGGG4<FGG;;7>F<CEFFFFF>FGF<FC?FFABF9>FFF34>9>FBFBFFBF:>B(80264><A
@M00200:207:000000000-ALC1F:1:1104:22902:13096 2:N:0:5
TACGGGGGTATCTAATCCTGTTCGCTCCCCACGCTTTCGTGCCTGAGCGTCAGCAATTGTCCAGGTAGCCGCCTTCGCCTCTGGTGTTCCTCACGATATCTACGCATTTCACTGCTACACCGTGAATTCCGCTACCCTCTCCAATGCTCTAGCCACGTAGTTTTAGGTGCAATTCCGGAGTTAAGCTCCGGGCTTTCACGCCTAACACACTTGGCCGCCTGCGCACCCTTTACACCCAGTAGTACTG
+
CCCCCGGGGGGGGGGGGGGGGGGGGGGGGGGGGGGGGGGGGGGGGGGGGGGGGGGGGGGGGGGGGGGGGGGGGGGGGGGGGGGGGGGGGGGGGGG@@CGFCGGGGGGGGGGGGGGGFGGGGGGGFGGGGFGGGGGFGGGGGGGFGGGGGGFEFGGFGGFFEGFFFFGFGGGDGFGFFDDGEGCFGGGGGGDC?DFFFFGF>5@@FBFG?FF<>ECF>EFF?;9DFFBFF1><<<FF>BB5<A.:>BA
@M00200:207:000000000-ALC1F:1:1104:2653:13620 2:N:0:5
TACCGGGGTATCTAATCCTGTTCGCTCCCCACGCTTTCGCTCCTCAGCGTCAGTATCGGCCCAGAGACCTGCCTTCGCCATCGGTGTTCCTCCTGATATCTGCGCATTTCACCGCTACACCAGGAATTCCAGTCTCCCCTACCGAACTCTAGCCTGCCCGTATCGACTGCAATGTCAGAGTTGAGCCCTGAGATTTCACAGTCGACGCGACAAGCCGCCTACGAGCTCTTTACACCCAATAGTACTG
+
CCCCCGGGGGGGGGGGGGGGGGGGGGGGGGGGGGGGGGGGGGGGGGGGGGGGGGGGGGGGGGGGGGGGGGGGGGGGGGGGGGGGGGGGGGGGGGGGGGDGGGGGGGGGGGGGFEGGGGGGGGFFFGGFGGGGFGGCFGGGGGEGEGD?FGGCFGGGGGGGG>FG@CGC?GGGGFGGGFFGGGGFFGGGGGFG6=FEFFG<BAEF@9=<@@EFBFGFFFFFFFFB?EFFFFAABFFFFF?:>5AAFFF
@M00200:207:000000000-ALC1F:1:1104:6648:18936 2:N:0:5
TACCAGGGTATCTAATCCCGTTTGCTCCCCTGGCTTTCGCGCCTCAGCGTCAATGTCGGTCCAGGATGCCGCCTTCGCCACTGGTGTTCCTCCCGATATCTACGCATATCACCACTACACCGGGAATTCCACTCTCCTCTACCCTCCTCAAGTCTGCCAGTATCCAAGGACCTCTCCCAGTTGAGCCGGGAGCTTTCATCCTAGACTTAACAGCCCGCCTGCACGCCCTTTAAACCCAATAGTACTG
+
CCCC@EGGGGGGGGGGGGFGGGGGGGGGGGGFGGGGGGGGGGGGGGGGGGGGGGGFGGGGGGGGGGGGGGGGGGGGGGGGGGGGGGGGGGGGGDGGDGGGGFG@FGGCFF<FGGGFGGGGGEGGGGGGGGGGGGGGGGGGFGGFGFEGGGGGGGGCFGGCF9FGGGG8FEFFGF?F+CFFGGDGCFFDDC*CDGFFF4+:AFF;3>CCCEF?=(9?-5517;8F(:?B9@;)<7AF@;(6)79?CC<
@M00200:207:000000000-ALC1F:1:1104:26223:19476 2:N:0:5
TACCAGGGTATCTAATCCTGTTCGCTCCCCACACTTTCGCTCCTCAGCGTCAGGACATTCCCAGAGAACCGCCTTCGCCACCGGTGTTCCTCCTGATATCTGCGCATTTCACCGCTACACCAGGAATTCCGTTCTCCCCTGAATACCTCTAGTCTGCCCGTATCGGAAGCAAGCACTGAGTTAAGCCCAGTGTTTTCACTCCCGACGCGACAAACCGCCTACGAGCCCTTTACACCCAATAGTACTG
+
CCCCCFGGGGGGGFGGGGGGGGGGGGGGGGGEGGGGGGGGGGGGGGGGGGGGGGGGGGGGGGGGGGFFGGGGGGGGGGGGGGGGGEEFGGGGGGGFGGGGGEFFGGGGGGAFGGGG>EGGGGGC@:FGGGGGGGGGFFGGGGGGGGDDD?8;FFGGDFGGGGGGGGG>DFG?9FFFGFC7<:<@FF?F7CFGF+3=9*DEEFBFF=AC@9EFF;FFFB@F0183;B(23744<<?F>011:><A2)4
@M00200:207:000000000-ALC1F:1:1105:18011:5126 2:N:0:5
TACGAGGGTATCTAATCCCGTTCGCTCCCCTAGCTTTCGCGCCTCAGCGTCAGAAGAGGTCCAGCATGCCGCCTTCGCCACCGGAGTTCCTGTGCATATCAACGCATTTCACCGCTCCACGCACAGTTCCGCATGCCCCTACCTCCCTCGAGACCGCCAGTATCCACGGCCGTTCTCCGGTTGAGCCGGAGGATTTCACCACAGACTTGGCAGCCCGCCTACGCGCCCTTTAAGCCCAATAGTACTG
+
CCCCCFGGEGGGGGGGGGFEGGGGFGGGGGGGGGF@<FCFGFGDGGGGGGGGGGGGGGFE@FFGCCE<FFGGGGGGGGCEGGGGGGGGGGGDFFGCFG,EFGGGDEGEGGGGAFGGE+DEEGCEGFDFGGG8=>>FF@8DEFG93A>FGDEBGGGDGGCC@A<CEGGEDEGDCAGGGGGD:E5*9EG4C)=)>C6=FEGEFFFFFDEFEEF<B<FEBFF<?FB99BB>BF2469FFFF<0:B<ABF2
@M00200:207:000000000-ALC1F:1:1105:19239:12895 2:N:0:5
TACAAGGGTATCTAATCCTGTTTGCTCCCCACGCTTTCGCGTCTCAGCGTCAGTATCGGACCAGGAGGCCGCCTTCGCCACCGGTGTTCCTCCAGATATCTACGCATTTCACCGCTACACCTGGAATTCCACCTCCCTCTTCCGTACTCTAGTCCGTCAGTTTCATGCGCATTTCCCCGGTTGAGCCGGGGGCTTTCACACATGACTTAGCGGACCGCCTACACGCCCTTTAACCCCAATAGTACTGACAT
+
CCCCCGGGGGGGGGGGGGGGGGGGGGGGGGGGGGGGGGGEGFGGGGGGGGGGGGGGGGGGGGGGGGGGGGGGGGGGGGGGGGGGGGGGGGGGGGGGGGGGGGGGGGGGGGGGGGGGGGGGGGGGGGGGGGGGGGGGGGGGGGGGGGGGGGGDFGGGGGGGGGGGEFFGGGCGDFGGGFGDGGGGGGGGGGGDDGFEF<DEF>A4>;E<)9B9@FFE2>>FBB><?FF9>F?BF)/7?:22))-)6<A>())
@M00200:207:000000000-ALC1F:1:1105:28971:14106 2:N:0:5
TACGCGGGTATCTAATCCCGTTTGCTCCCCTAGCTTTCGCTCCTCAGCGTCAATGCCGGTCCAGGATGCCGCCTTCGCCACCGGTATTCCTCCAGATATCTACGCATTTCACCGCTACACCTGGAATTCTGCATCCCTCTCCCGGATTCAAGCCAATCAGTATCGGACGCAGTTCCCAGGTTGAGCCTGGGGATTTCACGTCCGACTTAGTTGGCCGCCTACGAGCCCTTTATACCCACTAGTACTG
+
CCCCCGGGGGGGGGGGGCFEGGGGGGGGGGGGGGGGGGGGGGGGGGGGGGGGGGFFFGEGGGGGGGGGGGGGGGGGGGGGGGGGGGGGGGGGGGGFGGGGGGGGGGGGGGGGGGGGDGGGGGGGFGGGGGGGGGGGGGGGGGGCGDGGGGGFGFEFFGGGGGFGGC>E>EDDGFG@CGCGGGG4DFDFGGFGBCFEFFGBBFFFFFFF<CFFE;AF1>>?;:0?1:>F:??AFFFF>?082<<BBF2
@M00200:207:000000000-ALC1F:1:1106:22810:16290 2:N:0:5
TACTGGGGTATCTAATCCCGTTTGCTCCCCTGGCCTTCGTGCCTCAGCGTCAGTAACTGTCCAGAGACTCGCCTTCGCCACTGGTCTTCCTTACGATATCTACGCATTTCACTGCTACACCGTAAATTCCGGTCTCCTCTCCAGTACTCTAGCCACGCAGTATCGAATGCAGTTTCAGGGTTGAGCCCTAAGATTTCACATCCGACTTGCGCGACCGCCTACGCACCCTTTACACCCAATAGTACTG
+
CCCCCGGGGGGGGGGGGGGGGGGGGGGGGGGGGGGGGGGGGGGGGGGFGGGGGGGGGGGGGGGGGGGGGGGGGGGGGGGGGGGGGGGGGGGGGGGGGGGGFGGGGGGGGGGGGGGGGGGGGGGGGGGGGGGGGGGGGGGGGGGGGGGGGGGGGGGG>GGGGGGGGGGGCGFGGFGGFGGGGGDCFCGGDFGGFGGFFFGFFFDDAFAAFEFBF=D6=EFFFFF>@F>FFF@E3?=F>6D@FFCEFEE
@M00200:207:000000000-ALC1F:1:1106:6115:17320 2:N:0:5
TACCGGGGTATCTAATCCTGTTTGATCCCCACACTTTCGTGCCTCAGCGTCAGTTGAAGTCTAGTAAGCTGTCTTCACTATCGGTGTTCTTGACGATATCTAAGCATTTCACCGCTACACCGTCAATTCCGCCTACCTCGACTTCACTCAAGTCCTGCAGTATCAATGCCACCCTCCCGGTTAAGCCGGGATATTTCAGCACTGACTTATAGGACCGCCTACGCACCCTTTAAACCCAATAGTACTG
+
CCCCCGGGGGGGGFGGGGGGGGGGGGGGGGGGGGGGGGGGGGGGGGGGGGGGGGGGFGFGGGFFGGFGGGGGGGGGGGGGGGGGGGGGGGGGGGGGGGGGGGFFGGGGGGGGGGGGGGGGGGGGGGGGGGFGGGGGGGGDGGGGGGGGGGGGGGGGGGGGGCFGEGGDFGGGFFGGFGGGGEGFGGGGCDGDFGGFFFGCFFEFEFFFEFFFA67FAFFFDFFF@F@>@FFFECFGF;;@;CE?EFC
@M00200:207:000000000-ALC1F:1:1106:23957:17417 2:N:0:5
TACCGGGGTATCTAATCCCGTTTGCTCCCCTGGCTTTCGCGCCTCAGCGTCAGAAGGGATCCAGCGCGCCGCTTTCGCCACCGGTGTTCCTCAGGCTATCTACGCATTTCACCGCTCCACCCTGAGTTCCGCACGCCCCTATCCCCCTCGAGGCCGGCAGTATCAGAGGCACTTCCACGGTTGGGCCGTGGGCTTTCACCCCTGACTGACCGACCCGCCTACGCGCCCTTTACACCCAGCAGTACTGATAT
+
@CCCCEECGGGGGG,FGGFCGGC7DFGGGGGFGGGFCGGG+@FFC<CFE@@F@C6FCC<EFFGFG@F@CF@FGGFGGGG7FF7:FFGGGGGGEF<,AF,AF;FBE7B4DF?EFGG=BFBFGGG<3AFAEFE@EGGGGGDD@FFCFFGGGG*6*8C?>EE*<,CGGFCCCE4CFFGGAGG3CG)C);:599))7714@<FFF>?)36<D??FB,3CBBB>11??0;39997::A2F5)-((.3A4<BF<)).
@M00200:207:000000000-ALC1F:1:1107:16661:7599 2:N:0:5
TACAAGGGTATCTAATCCCGTTCGCTCCCCACGCCTTCGCGCCTCAGCGTCAGGTCAGGTCCAGCCAGCCGCCTTCGCCACTGGTGTTCCTCCGGATCTCTACGCATTTCACCACTACACCCGGAATTCCACTGGCCTCTCCCTGCCTCCAGTCAGCCCATCACGACGGACCCTCCCCCGTTGAGCGGGGGGCTTTCACCGCCGATGCGACTGACCGCCTGCGCGCCCTTTAAACCCAATAGTACTG
+
CCCCCGGGGGGGGGGGGGGGGGGGGGGGGGGGGGGGGGGGGGGGGGGGGGGGCGGGGGGGGGGFGGGGGGGGGGGGGGGGGGGGGGGGGGGGGGGGGGGGGGGGGGGGGGGGGGGGDFGGGGGGGGGGGG9FGGGGGGGGGGGGGGGGGGGFFGGGGGGGGGGGGGGDDEGGGFGGGGGGGGGFGGDD*8DDBDDFF2DFB9:BFFFB>BFF>BFFBFFFBF9>>FFF9<:<)6BF<B1>><A)4AA
@M00200:207:000000000-ALC1F:1:1107:20134:15384 2:N:0:5
TACCAGGGTATCTAATCCTGTTTGCTCCCCACGCTTTCGCGCCTCAGCGTCAGTAATGAGCCAGTATGTCGCCTTCGCCACTGGTGTTCTTCCGAATATCTACGAATTTCACCTCTACACTCGGAGTTCCACATACCTCTCTCATACTCAAGATCGCCAGTATCAAGGGCAATTCCAAGGTTGAGCCTTGGGATTTCACCTCTGACTTAACGATCCGCCTACGCGCCCTTTATGCCCAATAGTACTG
+
CCC,@FFGGGGGGGGGGGGGGGGGGGGGGGGGGGGGGGGGG>FFGGGGGGGGGGGGFGCGGGGGEAFG9CFGGGGGGGGGGGGFGGGGGEFGGGEGGGGGGGGG7FGGGGGGGGGGGGGGGEGGGGGGGGGGF?AGGGGGGCGFFGGGG+DE9=EDCGGGGGGF8F68?E+=F5DGGEDDGGGGGGGFGAFF*CCFFFGF5CAFEFFFECCE95FBCBDDDBAA=@89=DFCCEFF@8(;=4).75<
@M00200:207:000000000-ALC1F:1:1107:9542:19753 2:N:0:5
TACAGGGGTATCTAATCCGGATCGCTCCCCACGCTTTCGCTCCTGAGTGTCAGGACCAGTCCAGGATGCCGCCTTCGCCGCTGGTGTTCCTCCGGATCTCTACGCATTCCACCACTACACCCGGAATTCCGCATCCCCCTACTGGCCTCTAGTCCACCCGTTTCGCACGACACTCCCCAGTTGAGCCGGGGGCTTTCACGCACGACGCAATGGACCACCTGCGAGCGCTTTAAGCCCACTAGTACTGAGCT
+
CCCCAFGGEGGGGGGGFFG@@EGG7EFGFDFFGG7FGGGGGGGFGCFFFGGFGGGGG?EE<FEFGGGGG@E@FF@FD7C+C:FGGGGGCGCAFCE7?FGGFGGGCEGGGDEFGFGGGGGG,BCEEEFGGFCEGEGFGFGCGGG?F?=DGGADFGGGG,A>@FGFGGDGGEGGGFDFCEFG8???FGGD5>GGEGF;A<>1A1<5421991?F0<FF0281(4(42;:90?F95484:?(7.35<54>48()
@M00200:207:000000000-ALC1F:1:1107:22588:20755 2:N:0:5
TACAAGGGTATCTAATCCTGTTTGCTCCCCACGCTTTCGTGCATGAGCGTCAGTGTTGGCCCAGAAGGCTGCCTTCGCCATCGGTGTTCCTCCACATCTCTACGCATTTCACCGCTACACGTGGAATTCCACCTTCCTCTGCCACACTCGAGCCACGTAGTTTCGAGCGCAATTCCCAAGTTAAGCTCGGGGATTTCACACTCGACTTGCGCGGCCACCTGCGCACACTTTACACCCAATAGTACTG
+
CCCCCGGGGGGGGGGGGGGGGGGGGGGGGGGGGGGGGGGGGGGGGGGGGGGGGGGGGGFGGGGGGGGGGGGGGGGGGGGGGGGGGGGGFFGGGGGGGGGGGCFGGG,CFGGGGGGGGGGGGGGGGGGG9FEGFCEFGGGGGGGGGGGGGGGGGGGGGGFFGGFFEGDGGGGGGFGGGGGGGGGGFECFGFGGFCFFFE78FBFFFFFFBF>EF@DF;?;@E@B;90>?(7;):AF?>??F:<ABFF<
@M00200:207:000000000-ALC1F:1:1108:22404:3026 2:N:0:5
TACTCGGGTATCTAATCCTGTTTGCTCCCCACGCTTTCGTGCATGAGCGTCAGTACAGGTCCAGGGGATTGCCTTCGCCATCGGTGTTCCTCCGCATATCTACGCATTTCACTGCTACACGCGGAATTCCATCCCCCTCTACCGTACTCTAGCTATACAGTCACAACTGCAGTTCCCAGGTTGAGCCCGGGGATTTCACATCTGTCTTATATAACCGCCTGCGAACGCTTTACGCCCAGTAGTCCTG
+
CCCCCGGGGGGGGGGGGGGGGGGGGGGGGGGGGGGGCGGGGGGGGGGGGGGGGGGAFGGGGGGGGGGGGDFGGGGGCGGGGGGEGGGGGEGGGGGGGGGGGGGGGGGCGGGGGGGGGGGGGGGGFEGGGGGCF?FFGGGGGGGGGGGDGGGGGGGGGGGGFGFGGG+,ACF?2=C+A9FCGG?C+AFC789A>GGFFFGFFFFEEE48C8?85*=A@D@D?D>5286BDF<3>@EDBFBF4>B)-<2
@M00200:207:000000000-ALC1F:1:1108:8317:9432 2:N:0:5
TACTGGGGTATCTAATCCCGTTTGCTCCCCTAGCTTTCGCGCCTCAGCGTCAGGAAGGGTCAAGTCTGCCGCTTTCGCCACTGGCGTTCCCACCGATATCAACACATTTCACCGCTCCACCGGTAGTTCCGCAGACCCCTATCCCCCTCGAGCGATGCAGTACTGGGAGCAATTCCACGGTTGAGCCGATGGGATTTCACTTCCAACTTACACCGCCGCCTACGCGCCCTTTAAGCCCAATAGTACTG
+
CCCCCGGGGGGGGGGGGGGGGGGGGGGGGGGGGGGGGGGGGEGGGGGGGGGGGGGGGGGGGGGGGGGGGGGGGGGGGGGGGGGGGGGGGGGGGGGGGGGGFGFGEGGGGGGGGGGDGGGGGGGGGGGGGGGGG>EGFFGFGGGGFGGGGGGEGG7CEGGGGGGGGGGGGGGGFFFGGGGGGGGGGFGGC=DEFGFFFEGCCAAEFFF@FFFFF8DEFGF9<FFEF@BBBFB?FFFFFFFF:7AA<994
@M00200:207:000000000-ALC1F:1:1108:7441:17503 2:N:0:5
TACAAGGGTATCTAATCCCGTTTGCTCCCCTAGCTTTCGCGCCTCAGCGTCAGTATTGGGCCAGATGAGCGCCTTCGCCACCGGTGTTCCTCCTGATATCTACGCATTTCACCGCTACACCAGGAATTCCCTCATCCTCTCCCATACTCAAGTCGGACAGTTTGGGATGCAGGTCCTCGGGTGAGCCGAGGGATTTCACATTCCACTTATCCGACCGCCTACACGCCCTTTACACCCAATAGTACTG
+
CCCCCGGGGGGGGGGGGGGGGGGGGGGGGGGGGGGGGGGGGGGGGGGGGGGGGGGGGGGGGGGGGGGGGGGGGGGGGGGGGGGGGGGGGGGGGGGGGGGGGGGGGGGGGGGGGGGGGGGGGGGGGGGGGGGGGGGGGGGGGGGGGGGGGGGGGGGGGGGGDFGGEGGGGGGGGFFGGGGGGGGGGFGGGCEFFG4FFEGFEFFEEFFFFFFFFFGFFCFFFFFFFF0>>@FFCFFAFFF>?FFFFFA
@M00200:207:000000000-ALC1F:1:1108:22912:18848 2:N:0:5
TACACGGGTATCTAATCCTGTTTGATCCCCACACTTTCGTGCCTCAGCGTCAGTATAAGCCTAGTAAGCTGTCTTCACTATCGGTGTTCTTGACGATATCTAAGCATTTCACCGCTACACCGTCAATTCCGCCTACTTCGACTTCACTCAAGTCCATCAGTATCAATGGCACCCTGACAGTTAAGCTGCCATATTTCACCACTGACTTAATAGACCGCCTACGCACCCTTTACACCCAATAGTACTG
+
CCCCCGGGGGGGGGGGGGGGGGGGGGGGGGGGGGGGGGGGGGGGGGGGGGGGGGGGGGGGGGGGGGGGGGFGGGGGGGGGGGDGGGGGGGGGGGGGGGGGGGGGGGGGGGGGGGGGGGGGGGGGGGGGGGFGGGGGGGGGGGGGGGGGGGGGGGGGGGGGGGGGGGGGDFGGGFGGGGGGGGGGGFFGCGFFFGGFFFGFFFFFFFFFFFEACEGF>GADFF9BAFFFB=@FEFFFBB5676@?EFC
@M00200:207:000000000-ALC1F:1:1108:12362:22175 2:N:0:5
TACGCGGGTATCTAATCCTGTTTGCTCCCCACGCTTTCGCGTCTCAGCGTCAGTTACGTCCCAGCGAGCTGCCTTCGCAATTGGTGTTCCTCCTGATATCTGCGCATTTCACCGCTACACCAGGAATTCCACTCGCCTCTTCCGCACTCTAGCCCGACAGTATCCACCGGCATCCCAGGGTTGAGCCCTGGACTTTCACAGCGGACTTACCGGACCGCCTACACGCGCTTTAAACCCAATAGTACTG
+
CCCCCGGGGGGGGGGGGGGGGGGGGGGGGGGGGGGGGGDEGGGGGGGGDGGGDEGGGGGGEGGGGGGGG7CFFGGGGGGEGGGGGGGGGGGGGGCFGGGFGGFGGDGGGGGGGGGGGGGGGCFEFFFEGGFGGGGG>86@FFFGGD>DGGGFGGFCGE>EAFCFGGGG7?CDDAFGGGG4EFD,8ACDC5?AFD>FFFGFE):;01(74A3.3;GFFGB?:??)-8;B,((4:2FF03?485>94-<
@M00200:207:000000000-ALC1F:1:1109:26577:7210 2:N:0:5
TACGAGGGTATCTAATCCCGTTTGCTCCCCTGGCTTTCGCTCCTCAGCGTCAGTATTGGTCCAGGGACTCGCCTTCGCCACTGGTGTTCCACTTGATATCTACGCATTTCACTGCTACACCAAGTATTCCAGTCCCCCCTCCACTCCTCTAGCCGAATAGTATCCAATGCCATTTCCGAGTTGAGCTCGGAGATTTCACATCAGACTTACCCGACCGCCTACGCACCCTTTAAACCCAATAGTACTG
+
CCCCCGGGGGGGGGGGGGGGGGGGGGGGGGGGGGGGGGGGGGGGGGGGGGGGGGGGGGGGGGGGGGGGGGFGGGGGGGGGGGGGGGGGGGEGGGGGGGGGGGGGGGGGGGFGGGGGGGGGGGGGGGGGGGGEFDGBEEGGG6?F=FCGGGCDEGGGEECDGFGG?D?FFGGGGFGGFG>CEGCDFFDGE+@AA>FFFFGFF=A6*8>EFG2AB=D>@E>>=FFFFF0?DFE).;BF@048)97CEF3
@M00200:207:000000000-ALC1F:1:1109:15760:13094 2:N:0:5
TACTGGGGTATCTAATCCCGTTTGCTCCCCTGGCTTTCGCTCCTCAGTGTCAATGCCGGTCCAGGATGCCGCCTTCGCCACCGGTGTTCCTCCAGATATCTACGCATTTCACCGCTACACCTGGAATTCCGCATCCCTCTCCCGGATTCAAGCCATCCAGTATCAGACGCAGTTCCCCGGTTAAGCCGAGGGATTTCACGCATGACTTAGTTGGCCACCTACGAGCCCTTTAAACCCAGTAGTACTG
+
CCCCCGGGGGGGGGGGGGGGGGGGGGGGGGGGGGGGGGGGGEGGGGGGGGGGGGGGGGGGGGGGGGGGGGGGGGGGGGGGGGGGGGGGGGGGGGGGGGGGGGGGGGGGGGGGGGGGGGGGGGGGGGGGGGGGGGGGGGGGGGGGGDGGGGGFGGGGGGGGGGFGGEGGGGDGGFGGFGGGGGGGGGFD?BDFEGGFFEGFFFEAEFCFFGFFFFF4@FDFFFFF@FBDFFF9E<FFBFBBFF>AAFA
@M00200:207:000000000-ALC1F:1:1109:16535:15079 2:N:0:5
TACGCGGGTATCTAATCCCGTTTGCTCCCCACGCTTTCGCGCCTCAGCGTCAGGAATTGCCCAGAGACCCGCCTTCGCCACCGGTGTTCCTCCCGATCTCTACACATTTCACCGCTACACCGGGAATTCCAGTCTCCTCTGCAATCCTCTAGAACAGCAGTATCGATCGACGTTCTTCGTTTGGGCCGAGGGATTTCACGACCGACTTGCCATCCCGCCTACGCGCCGTTTACACCCGGTAGTACTG
+
B@CCCC@FF+EE@F9F<F@;FG@;,6;6C@;:+6,696BC+@F7B@<C@FE@@FC@CE<<FAECF8CFCE=:BCFEGCGGCGGG=CF@GEF<<:FEEE8F;=5<B=EE==A?E==44=,DFBBC+CF8EEEFCE=9,@@<FFB;>717,+5EFG9ECE9CGE+,03;8;5DG?F4CF;50,/=DD,/:)*:8)**;+97559)0(411-72F>27)2*-83)80;)(((,.14-*0((49>:<)494
@M00200:207:000000000-ALC1F:1:1109:13055:15490 2:N:0:5
TACGGGGGTATCTAATCCCGTTTGCTCCCCTAGCTTTCGCGCCTCAGCGTCAGTATTGGGCCAGATGAGCGCCTTCGCCACCGGTGTTCCTCCTGATATCTACGCATTTCACCGCTACACCAGGAATTCCCTCATCCTCTCCCATACTCAAGCCAAGCAGTTTGGGACGCAGGTCCTCGGGTGAGCCGAGGGATTTCACGTTCCACTTACCTGACCGCCTACACGCCCTTTAAACCCAATAGTACTGAGCT
+
CCCCCGGGGGGGGGGGGGGGGGGFFGGGGGGGGGGGGGGGGGGGGGGGGGGDGGGGGGGGGGGGFGGGGGGGFGGGGGGGGGGGGGGGGGGGGGGGGGGGGGGGGGGGGGGGGGGGGGGGGGGGGGGGGGGGGGGFGGGGGGGGGGGGGGGGGGGGGGGGGGGFGCFGGDDDGFGGFGGGGFGGGFGC?EEFFGGFA<F);8A5CAC@FGEFE@FABG>:?FF?<FFFF:34<<FF:6?B7264<=>B0,.
@M00200:207:000000000-ALC1F:1:1109:14016:16434 2:N:0:5
TACAGGGGTATCTAATCCTGTTTGCTCCCCACGCTTTCGCGCCTCAGCGTCAGGGTCGGCCCAGCAGATCGCCTTCGCCACCGGCGTTCCTCGCGATATCTGCGCATTCCACCGCTACACCGCGAGTTCCATCTGCCTCTACCGCCCTCAAGTCAACGTAGTTTCGGGTGCGCTTCCGGGGTTGAGCCCCGAGCTTTCACATCCGACTTACGTAACCGCCTACACGCCCTTTAAGCCCAATAGTACTG
+
CCCCCGGGGGGGGGGGGGGGGGGGGGGGGGGGGGGGGGGGGGGGGGGGGGGGGGGGGGGGGGGGGGGGGGGGGGGGGGGGGGGGGGGGGGGGGGGGGGGGGGGGGGGGGGGGGGGGGGGGGGGGGGGGGGGGGGGGGGGGGGGGGGGGGGGGGGGGGGGGGGGGG>DGGGGGGFGGF=DGGGGGGGGGFGF>BGDFFFGFFFF:6?FFFGFFFFFFFE>B:5:>FF>BFF?FFBFFFFB0:BBFFB<B
@M00200:207:000000000-ALC1F:1:1110:11118:2979 2:N:0:5
TACGGGGGTATCTAATCCCTTTTGCTCCCCACGCTTTCGTGCCTGAGCGTCAGCAATTGTCCAGGTAGCCGCCTTCGCCTCTGGTATTCCTCATGATATCTACGCATTTCACTGCTACACCATGAATTCTGCTACCCTCTCCAATGCTCTAGCCATGTAGTTTGAGGTGCAATTCCGATGTTAAGCATCGGGCTTTCACGCCTCACACACTTGGCCGCCTGCGCACCCTTTATGCCCAGTAGTACTG
+
CCCCCGGGGGGGGGGGGGGGGGGGGGGGGGFGGGGGGGGGGFGGGGGGGGGGGGFDFGGGGGGGGGGGGGGGGGGGGGGGGGGGGGGGGGFFFGGGGGGGGGGGGGGGGGGGGGGGGGDEFGGGGGGGGGGGGGGGGGGGFGGGGGGGGFGDGDFCEGGFGGGFFDFGGGFGGFGGG>DGFGGGCACGFDEEFGG>C7;AC9A42:>E=DDFFFCA=E=@B=@BFE><?@FFF?C6=;?@<4?EF>5
@M00200:207:000000000-ALC1F:1:1110:26979:6412 2:N:0:5
TACTGGGGTATCTAATCCCTTTTGCTCCCCACGCTTTCGTGCCTGAGCGTCAGCAATTGTCCAGGTAGCCGCCTTCGCCTCTGGTATTCCTCATGATATCTACGCATTTCACCGCTACACCCGGAATTCCGCTTCCCTCTCCCGAACTCAAGCCAAGCAGTTTCCTGTGCAGTTCCTCAGTTGAGCCGAGGGATTTCACACAGGACTTGCAAGACCGCATACGCGCCCTTTACACCCACTAGTACTGAGCT
+
CCCCCGGGGGGGGGGGGGGGGGGGGGGGGGGGGGGGGGGGGGGGGGGGGGGGGGGFGGGGGGGGGGGGGGGGGGGGFGGGGGGGG<AFGGGGGFGGGGGGGGEDGGGGGFGFGGGGGFCFGGG:FFGGGGGGGGGFGFGFGDFEEEGGFGGGGFC@FGGGFFGGGGFFDFF@GFGGG97C:A79DCCC5C8BDGGFFEFFBE*;9<A33=383-CA=E2257@<FFB:@;;EGFFFF@0=;2A22>9A0(.
@M00200:207:000000000-ALC1F:1:1110:10988:10783 2:N:0:5
ACTGGGGTATCTAATCCTGTTCGCTCCCCACGCTTTCGCGTCTCAGCGTCAGTAACGTCCCAGCGAGCTGCCTTCGCCATTGGTGTTCCTCCCGATATCTGCGCATTTCACCGCTACACCGGGAATTCCACTCGCCTCTTCCGAACTCTAGTCCGACAGTATCGACCGGCATCCCAGGGTTGAGCCCTGGACTTTCACAGCCGACTTATCGGACCGCCTACACGCGCTTTATACCCAATAGTACTG
+
CCCCCGGGGGGGGGGGGGGGGGEGGGGGGGGGGGGGGGGGGGGGGGGGGEGGGGFGGGGGGGGGGGGGGGGGGGGGGGECEFGGGGGFGEFGEEGGGGGGGGGGGGGGGGGGGG6EGGGGGGGGGGGGGGGGGFGGGGGGGGGGGGFGG@EEFGDGGGGDGGFEF@?EGCDDG6FGCGDGGGGGFGGGFGGFFGFFFFGF?ADF;9DFF7=)6;9>BGBF?FBFFFF9:B<>D<@F??7>2465:2
@M00200:207:000000000-ALC1F:1:1110:3287:11427 2:N:0:5
TACTGGGGTATCTAATCCTGTTTGCTCCCCACGCTTTCGTGCATGAGCGTCAGTATTGGCCCAGGGGGCCGCCTTCGCCACCGGTGTTCCTCCCGATATCTACGCATTTCACCGCTACACCGGGAATTCCACCCCCCTCTTTGGTACTCTAGCTTGCCAGTTTCATGCGTCGTTCCTCGGTTAAGCCGAGGGATTTCACACATGACTTAGCAGACCGCCTACACGCCCTTTAAACCCAATAGTACTG
+
CCCCCFGGGGGGGGGGGGGGGGGGGGGGGGGGGEBEFFEGGGGGGGGDC@BFFFGGGGGFBCEFGGGGGGGGGEFGDEEEFGFGGGEGGGFFDEFCBGGGGGGGGCGEFFGGGGGGGGFF?C7FFGCFGFFGFE+BCCEFFGGGGGC;:EFFFGGGFFGGGGGCGD6FDEGGCA7?1BCC87D7CCFDBG*8>FGFFEGFFFFF<@FFFG<623DF>E;14::7?BBB>1)604?.633:06<<)2)
@M00200:207:000000000-ALC1F:1:1110:7045:12707 2:N:0:5
TACTGGGGTATCTAATCCCGTTTGCTACCCTAGCTTTCGCGCCTCAGCGTCAAGAACAGGCCAGGAAGTCGCCTTCGCCACTGGTGTTCCTCCCGATATCTACGCATTTCACCACTACACCGGGAATTCCACTTCCCTCTCCTGCCTTCGAGTCGAGCAGTATCGCGTGACCCTCCCCAGTTGAGCCGGGGGCTTTCACACGCGACTTGCACGACCGCCTGCGCGCGCTTTAAGCCCACTAGTACTG
+
CCCCCGGGGGGGGGGGGGGGGGGGGGGGGGGGGGGGGGGGDGGGGGGGGFGGGGGGGGGGGGGGGGGGGGGGGGGGGGGGGGGGGGGGGGGGFGGGGGGGGGGFGGGGGGGGGGGGGGGGFGGGGGGGGGFGGFGGGFGDGGGGGGFGGGGGFGGDGGGGFGGGG7@GCEGCCFFCCEGGGCGGGGGG4=EFFGGFFFGFEBD>9@>FFGBFBBDEB:2??B>>BE;>FF:<G49FFF((43AA9D4
@M00200:207:000000000-ALC1F:1:1110:6812:14490 2:N:0:5
TACGGGGGTATCTAATCCCGTTTGCTCCCCTAGCTTTCGCGCCTCAGCGTCAAGAACAGGCCAGGTAGTCGCCTTCGCCACTGGTGTTCCTCCCGATATCTACGCATTTCACCACTACACCGGGAATTCCACTACCCTCTCCTGCCTTCGAGTCGATCAGTATCGCGTGACCCTCCCCAGTTGAGCCGGGGGCTTTCACACGCGACTAAATCGACCGCCTGCGCGCTCTTTAAACCCAATAGTACTG
+
CCCCCGGGGGGGGGGGGGGGGGGGGGGGGCDFDGGGGGGGEGGGGGGDFGGGGGGGGGCFGGGGGGCGGGGGGGGGFGGGGFGGGGGGGGGFGGGGG:FGFGGGGFGGGGGGGGGGGGGGGGGGGEGGGGGGFGGGGCFGGFGFGGGCED@FFFCECF7FFFFCDEAGGGGGGFGGDC>4C97BDGFG>5*55:<FF5;7;BD:96),.2.=((C)4E6::?0>377?<24:*6?F:?FF)-<)404
@M00200:207:000000000-ALC1F:1:1110:18123:16000 2:N:0:5
TACTGGGGTATCTAATCCCGTTTGCTCCCCTGGCTTTCGCGCCTCAGCGTCAATACCGGTCCAGGATGCCGCCTTCGCCACCGGTGTTCCTCCAGATATCTACGCATTTCACCGCTACACCTGGAATTCCACATCCCTCTCCCGGATTCGAGCCTATCAGTCTCGGACGCAGTTCCCGGGTTGAGCCCGGGGATTTCACGTTCGACTTAACAGGCCACCTACGCGCCCTTTATACCCAATAGTACCG
+
CCCC<FGGGGGGGGGGGGGGGGGGGGGGGGGGGGGGGGGGEGGGGGGFGGGDEGGGGDFGGGGGGFFGGGCGGEEG7FGGGFGDGGCCGFGGGGG<F,EFGGDGGGGGCGGGGGGGEGGGGGGG8FFGGGGAF8EFGGGGGGEEE+=CFC==>CG8=FGACGGFGF>E5:5DD8CD5A*?EGDC*<;C>=G:EGFFF<GF@FF:1<B<E77;4(*8=FDF(.:>BBBF>F:2:)9=??01:)6)6*3
@M00200:207:000000000-ALC1F:1:1111:25852:4130 2:N:0:5
TACTAGGGTATCTAATCCCGTTCGCTCCCCTGGCTTTCGCGTCTCAGCGTCAGGACACCCCCAGCTGTCTGTTTTCACCGTTGGCGTTCCAAATGATATCTACGCATTTCACCGCTCCACCATTTGTTCCGACAGCCCCTGAGTGCCTCAAGATCGTCAGTATGCCCAGCAGTTCCACGGTTGAGCCGTGGGATTTCACAAGACACTTAACGACCCGCCTACACGCGCTTTATGCCCAATAGTACTG
+
CCCCCGGGCFGGGGGGGGGGGGGGGGGGGGGGGGGGFGGGGGGGGGGGGGGGGGGGGGGGGEGGGGGGGGGGGGGGGGGGEGGGGGGGGGGGGGGGGGG9EGGGGG>GGCFFDFGGGGGGGFGGEFFGGGGGGGGGGGGGGG8EDFFD8D>EGGGGGGFGFGGF8FCDDFGDFGFFGGDG@EGGGGGGGGGFGFFFFFGAEDFFEBFEFFF@@FDFB:(,8@@@;09BFF;EFE88<:2(5<5<A<A
@M00200:207:000000000-ALC1F:1:1111:16852:7967 2:N:0:5
TACCAGGGTATCTAATCCTGTTTGCTCCCCACGCTTTCGTGCATGAGCGTCAGTGTTGGCCCAGAAGGCTGCCTTCGCCATCGGTGTTCCTCCAGATCTCTACGCATTTCACCGCTACACCTGGAATTCCACCTTCCTCTGCCACACTCGAGCCAAGTAGTTTCGAGCGCAATTCCCAAGTTAAGCCCGGGGATTTCACACTCGACTTGCTCAGCCACCTGCGCACACTTTAAACCCAATAGTACTG
+
CCCCCGGGFGGGGGGGGGGGGGGGGGGGGGGGGGGGGGGGFEGFGGGGGGGDGGGGGGGGGGGGGGFEGGGGGGCFGGGGGGGGGGGGGGGGGGGGFGGGGGGGGGGDGGGGGGGGGGGGGGGGGGGGGGGGGGGGGGGGGGFFEFGGGGG6EEFCGFF@FCGGGGGGGGGDGGGGGFCFGGGGGGG6CDCACC7AFEGFEDFFDBFFFFFFEDG;>A@2>=BF;>9@@>EE79AA@?<FEE<<CEF
@M00200:207:000000000-ALC1F:1:1111:2658:11565 2:N:0:5
TACTGGGGTATCTAATCCTGTTCGCTCCCCACACTTTCGCTCCTCAGCGTCAGGTAATGCCCAGAGAACCGCCTTCGCCACCGGTGTTCCTCCTGATATCTGCGCATTTCACCGCTACACCAGGAATTCCGTTCTCCCCTGCATACCTCTAGTCTGCCCGTATCAGAAGCAGGCTCGGGGTTAAGCCCCGAGTTTTCACTCCTGACGCAACAGACCGCCTACGAGCCCTTTAAACCCAATAGTACTG
+
CCCCCGGGGGGGGGGGGGGGGGGGGGGGGGGGEGGGGGGGGGGGGGGGGGGGGGGGGGGGGGGGGGGGGGGGGGGGGGGGGGGGGGFGFGGGGGGGGGGGGGGGGGGGGGGGGGGGGGGGGGGGGGGGGGGGGGGDGGGGGGGGGGGGGGGEGFGGGGF@C=FGGFCFFGGGGGGGDD@DGGGCGGGGGGGFGCFFF?GFB:FFFFEFDBFFFDGF>FFFFFFFFFFBFFF2C4?4:B??F4>DF<>
@M00200:207:000000000-ALC1F:1:1111:10163:13630 2:N:0:5
TACTAGGGTATCTAATCCTGTTTGCTCCCCACGCTTTCGCTCCTCAGCGTCAGTACCGGCCCAGAGTGCCGCCTTCGCTACGGGTGTTCCTCCCGATCTCTGCGCATTTCACCGCTACACCGGGAATTCCACACTCCCCTACCGGACTCGAGTCACGACAGTATCGAACGGCCCCTCCACGTTGAGCGTGGAGATTTCACGTCCGACTTATCGAACCGCCTACGAGCTCTTTATGCCCAATAGTACTG
+
CCCCCGGGGGGGGGGGGGGGGGGGGGGGGGGGGGGDGGGGGGGGGGGGGGGGGGGGGGGGGGGGGGGGGGGGGGGGGGGGGGGGGGGGGGGGGGGGGGGGGGGGGGGGGGGGGGGGGGGGGGGGGGGGGGGGGGGGGGGGGGGGDGGGFGGGGGGGGGFEGGGGGGGGGGGGGGGGGGGGGGGGGGGGGGDFGGGFFFGFD@FFFFFFFFFFBBDFFFFFFFFB0:>02<<AC<BFA?B:7?F9>FA)
@M00200:207:000000000-ALC1F:1:1111:6360:15835 2:N:0:5
TACGAGGGTATCTAATCCTGTTCGCTCCCCACGCTTTCGTGCCTCAGCGTCAGTTTCGGCTCAGCGAGCTGCCTACGCAATCGGGGTTCTTGGTGGTATCTATGCATTTCACCGCTACACCACCAGTTCCGCCCGCCTTAACCGAACTCAAGCCCGTCAGTATCAATGGCAGTTCCAGGGTTGAGCCCTGGGATTTCACCACTGACTTAACGGGCCGCCTACGCACCCTTTAAACCCAATAGTACTG
+
CCCCCGGGGGGGGGGGGGGGGGGGGGGGGGGGGGGGGGGGGGGGGGGGGGGGGGGGGGGGGGGGGG7FGGGGGGGGGGGGGGGGGGGGGGGGGGGGGGGGGFGGGGGGGGGGGGGGGGGGGGGG=FGGGGGGCGGGGGGGGGGGGGGGGGGGGGGGGGFCGGGGGGFGGGG5DGGCCGEDDGEGGGGGGGGFC4DFFFGFE=AABFFFFFF?BFD>BFFF132>?9BFB7B9:<7?B:<1:AA2:AA
@M00200:207:000000000-ALC1F:1:1111:23825:16241 2:N:0:5
TACCAGGGTATCTAATCCTGTTTGATCCCCACGCTTTCGTGCCTCAGTGTCAATACTCGTGTAGCAAGCTGCCTTCGCTATCGGTGTTCTATGTCATATCTAAGCATTTCACCGCTACATGACATATTCCGCTTACCTCCACGAGATTCAAGACTAATAGTATCCACGGCAGTTTCCAAGTTAAGCTTGGAGATTTCACCACGGACTTACTAGCCCACCTACGCACCCTTTAAACCCAATAGTACTG
+
CCCCCGGGGGGGGGGGGGGGGGGGGGGGGGGGGGGGGGGGGGGGGGGGGGGGGGGGGGGGCGGGGGCGGGGGGGGGGGGGGGGGGGGGGGGGGGGFGGGGGGGGGGGGGGGGGGGGGGGGGGGGGGGGGGGGGGGGGGGGGGGGGDGFG9=ECFFGGGF>DGGGGGGGDGDGGGGGGGFGGGGGCFGGG6DFGGGFFFGFFFFFBFFFFEF@55CF8?ACE@=ADF>>DFF698F6=9B=B487CFC
@M00200:207:000000000-ALC1F:1:1111:5609:17097 2:N:0:5
TACCGGGGTATCTAATCCCGTTTGCTCCCCTGGCTTTCGCGCCTCAGCGTCAATGCCGGTCCAGGATGTCGCCTTCGCCACCGGTGTTCCTCCAGATATCTACGCATTTCACCGCTACACCTGGAATTCCACATCCCTCTCCCGGATTCAAGCCAACCAGTATCGGACGCAGTTCCTGGGTTGAGCCCAGGGATTTCACGTTCGACTTAGCAGGCCGCCTACGCGCCCTTTACGCCCCATAGTACTG
+
CCCCCGGGGGGGGGGGGGGGGGGGGGGGGGGFGGGGGGGGDGGGGGGGGGGGGGGGGGGGGGGGGGGGGGGGGGGGGGGGGCFGGGGGGGGFG8F,EFFGGGGGGGGGGGGGGGGGGGFG8EGFGGGGGGGGFGGGGE?FFGGGE8CCGCGFG88FGGF6CCGFGD+57CC7CGGGGGCGFEECDG7D6F:?FFGFFFGFFBFDFFFFACFEF;GFBDFFFFFFFF>9;?FFFF>B>(4:1?<9>F4
@M00200:207:000000000-ALC1F:1:1111:4596:18007 2:N:0:5
TACCCGGGTATCTAATCCTGTTTGCTCCCCACGCTTTCGCGTCTCAGCGTCAGTATCCGTCCAGAAGGCCGCCTTCGCCACCGGTGTTCCTCCCGATATCTACGCATTTCACCGCTACACCGGGAATTCCACCTTCCTCTCCGGTACTCGAGTCTGCCAGTATCCGGCGCCGTTCCCCCGTTGAGCGGGGGGATTTCACACCAGACTTAACAGACCGCCTACACGCCCTTTAAGCCCAATAGTCATG
+
CCCCCGGGGGGGGGGGGGGGGGGGGGGGGGGGGGGGGGGGGGGGGGGGGGGGGGGGGGGGGGGGGGGGGGDGEFGGFGGGGGDGGGGGGGGGGGGGGGGGGGGGGGGGGGFGGGGEGGGGGGGGGCFGGGGFGGGGGGGGGGGGEDGGFGGGGFFFGGFFFGFGGEGGGGGGGGGGCEGGGFCC<CDDDDEBDGGFFFGFB037:B4>FFFB<:GFFE9?:7:?22?>FBFF?>F)4<FF:A45)..
@M00200:207:000000000-ALC1F:1:1112:16772:2344 2:N:0:5
TACGAGGGTATCTAATCCCGTTTGCTCCCCTAGCTTTCGCTCCTCAGCGTCAATGCCGGTCCAGGATGCCGCCTTCGCCACCGGTATTCCTCCAGATATCTACGCATTTCACCGCTACACCTGGAATTCTGCATCCCTCTCCCGGATTCAAGCCATCCAGTATCGGATGCAGTTCCCAGGTTGAGCCTGGGGATTTCACATCCGACTTAGTTGGCCGCCTACGAGCCCTTTAAGCCCAATAGTACTG
+
CCCCCGGGGGGGGGGGGGGGGGGGGGGGGGGGGGGGGGGGGGGGGGGGGGGGGGGGGGGGGGGGGGGGGGGGGGGGGGGGGGGGGGGGGGGGGGGEGGGFGGGGGGGGDGGGFGGGGEGGGGGGGGGGGGGGGGGGFGGGGFGGGGGDGGGGGGGGGFGFFGDEGGDGGGGFGFGGGGGGGGGGGFFDFFGFFGGBFEGCEFAB>>B@E@=?EFG?@B9@F@FFF<>;18E<CAFF;DD3@EEFFBB
@M00200:207:000000000-ALC1F:1:1112:14799:12616 2:N:0:5
TACTGGGGTATCTAATCCCGTTTGCTCCCCTGGCTTTCGCGCCTCAGCGTCAGCAGAGGTCCAGCGCGCCGCTTTCGCCACCGGAGTTCCTTCCGATATCTACGCATTTCACCGCTCCACCGGAAGTTCCGCACGCCCCTACCTCCCTCGAGGCGATCAGTATCCGAGGCACTTCTCCAGTTGAGCTGGAGGCTTTCACCCCGGACAGAATCGCCCGCCTACGCGCCCTTTATACCCAATAGTACTG
+
CCCCCGGGGGGGGGGGGGGGGGGGGGGGGGGGGGGGGGGGGGGGGGGGGGGGGGGGGGGGGGGGGDDGGGGGGCGGGGGGGGGGEGGGGGGFGGGGGGGGGDFGGDEEGGGGGGGGGEGGGGGGGGFDGGGGGGGGGGGGGGFGGGGGFEE8CEEEGGG9BGGGGGGGCGGGGFGGGGGFEFCCFFGGGGGEFGGFFFGFF>B>>BBFF?:43:/<2>BFB?BF>D9;FB2<BFFFBFF<3A<9AA>
@M00200:207:000000000-ALC1F:1:1112:25586:13472 2:N:0:5
TACTCGGGTATCTAATCCTGTTTGCTCCCCTAGCTTTCGTGCCTCAGCGTCAGACTCTGTCCAGATAGCCGCCTTCGCCACCGGTGTTCCTCCTGATATCTACGCATTTCACCGCTACACCAGGAATTCCGCTATCCCCTCCAGAACTCTAGCTCGTCAGTATTGGATGCAGGCTCTGGGTTGAGCCCAGAGTTTTCACATCCAACTTAGCGAACCGCCTACGCACCCTTTAAACCCAATAGTACTG
+
CCCCCEGGFGGGGGGGGGGGGGGGGGGGGGGGGGGGGGGGGGGGGGGGGGGGGGGGGGGGGGGGGGGGGGGDGGGGGGGGGGGGGGGGGGGGGGGGGGGGGFGGGGGCFGGGFEGGGGGGGGGGGGGGGGEGGGGGGGGGGGFGFFGDGGFGGGGDEGGGGGGGGGGGGGFAFFGGGGGCFGDF?6=+?F>F8@:5?ACCAEFFEEFEEEFAA2CD9B2(((/>;<;;;@3<)>FADF;@E<EFF<7
@M00200:207:000000000-ALC1F:1:1112:23323:13791 2:N:0:5
TACGCGGGTATCTAATCCCGTTTGCTCCCCTGGCTTTCGCTCCTCAGCGTCAATATTGGTCCAGGATGCCGCCTTCGCCACCGGTGTTCCTCCAGATATCTACGCATTTCACCGCTACACCTGGAATTCCGCATCCCTCTCCCAAATCCAAGCCATCCAGTATCACACGCAGTTCCCCAGTTAAGCTGAGGGATTTCACGTATGACTTAGTTGGCCGCCTACGAGCCCTTTAAACCCAGTAGTACTG
+
CCCCCGGGGGGGGGGGGGGGGGGGGGGGGGGGGGGGGGGGGGGGGGGGGGGGGGGGGGGGGGGGGGGGGGGGGGGGGGGGGGGGGGGGGGGGGGGGGGGGGGGGGGGGGGGGGGGGGGGGGGGGGGGGFGGGGGGGGGGGGGGGGDGGGGGGGGGGCFGGGGGGGGGGGD5EDFGGGFGGFGGGGGGGGGGFFGDBFFGFFFFF<4?EFCBCEFGFFFF?D@6<?D>D;@EC3CFF<@??<AADFFF
@M00200:207:000000000-ALC1F:1:1112:8273:17148 2:N:0:5
TACGAGGGTATCTAATCCTGTTTGATCCCCACGCTTTCGTGCCTCAGTGTCAATAAAACCATAGTAAGCTGCCTTCGCAATTGGTGTTCTGTGACATATCTATGCATTTCACCGCTACTTGTCACATTCCGCCTACCTCTAGTTCATTCAAACTCTTCAGTATCAAAGGCACTGCGATAGTTAAGCTACCGTCTTTCACCCCTGACTTAAAAAGCCACCTACGCACCCTTTAAACCCAATAGTACTG
+
CCCCCGGGGGGGGGGGGGGGGGGGGGGGGGGGGGGGGGGGGGGGGGGGGGGGGGGGGGGGGGGGGGGGGGGGGGGGGGF>FGGGGGGGGGGGGGGGGGGGGGGGGGGGGGGGGGGGGGFGGGGGGGGGGGGGGGGGFGGGGGGGGGGGGGGGGGGGGFGFGGGGGGFGGGGGGFFCDGGGGGGFGGGGGG>DDGGFFFGFDFFFFFFFFFGE=@F?CF5@EEA9ADF4DFFFF=FFDDB4B4@EC??
@M00200:207:000000000-ALC1F:1:1112:22785:20295 2:N:0:5
TACTCGGGTATCTAATCCTGTTCGCTACCCACGCTTTCGCTCCTCAGCGTCAGGTAAGGCCCAGAGAGCCGCCTTCGCCACCGGTGTTCTTCCTGATATCTGCGCATTCCACCGCTACACCAGGAGTTCCGCTCTCCCCTGCCTACCTCTAGTCTGCCCGTATCGGAAGCAGGCTCGGAGTTGAGCTCCGAGTTTTCACTCCCGACGTGACGAACCGCCTACGAGCCCTTTAAACCCAATAGTACTG
+
CCCCCGGGGGGGGGGGGGGGGGGGGGGGGGGGGGGGGGGGGGGGGGEGGGGGGGGGGGGGGGGGGGGGGGGGGGGGGGGGGGGGGGGGGGGGGGGGGGGGFGGGGGGGGGGGGDGGGGGGGGGGGGGFGGGGCGGGDGGGFGGGGGC8?FFEFGGGG9DCDDGGGGGGGG>CFDDFGD5DECCGGGGGGDCAFDGE65CFFFFB@>FFF?51;@D:,041:?B68D9:1:?<96?8<B::3<<<BAF
@M00200:207:000000000-ALC1F:1:1113:2178:12183 2:N:0:5
TACGCGGGTATCTAATCCTGTTCGCTCCCCACGCTTTCGCTCCTCAGCGTCAGTTGTTGCCCAGAGACCCGCCTTCGCCACCGGTGTTCCTCCTGATATCTGCGCATTTCACCGCTACACCAGGAATTCCAGTCTCCCCTGCAACACTCTAGTTTGCTCGTATCGACTGCAGACCCGAGGTTGAGCCTCGGGATTTCACAGCCGACGCAACAAACCGCCTACGAGCTCTTTAAACCCAATAGTACTG
+
CCCCCGGGGGGGGGGGGGGGGGGGGGGGGGGGGGGGGGGGGGGGGGGGGGGGGGGGGGGGGGGGGGGGGGGGGGGGGGGGGGGGGGGGGGGGGGGGGGGGGGGGGGGGGGGGGGGGGGGGGGGGGGGGGGGGGGGGGGGGGGGGGGGGGGGEFGGGGGGGGGGGGGGGGGGGGFGGGDGGGGGGGGGGGGGFFGGFFFGEEDFFFFFFFFGFFFF37BFFFFFFF312<BFFFBFFBF:??AAFFFA
@M00200:207:000000000-ALC1F:1:1113:16550:14229 2:N:0:5
TACCCGGGTATCTAATCCCGTTTGCTCCCCTAGCTTTCGCTCCTCAGCGTCAATACCAATCCAGGATGCCGCCTTCGCCACCGGTGTTCCTCCAGATATCTACGCATTTCACCGCTACACCTGGAATTCCGCATCCCTCTCTCGGATTCAAGCCATCCAGTATCGGACGCCGTTCCCCGGTTAAGCCGAGGGATTTCACGTCCGACTGAGTTGGCCGCCTACGAGCCCTTTAAACCCAGTAGTACTG
+
CCCCCDGGGGGGGGGGGFGGGGGGGGGGGGGGGGGGGGGGGGGGGGGGGGGGGGGGGGGGGGGGGGGGGGGGGGGGGGGGGGGGGGGGGGGGGGGGGGGGGGGGGGGGGGGGGDGGGGGGGGGGGGGGGGGGGGGGGGGGGGGDGGGDGGGGGGGGGFFGGGGGGGGGGGGGGFGGGGGGGGGGGGGGGGGFFGGFFFG;DFFFFFBFFFGFFFFFBFFFFFF6?GFFFFFAFAF?08::AFBBAAA
@M00200:207:000000000-ALC1F:1:1113:23806:21072 2:N:0:5
TACTCGGGTATCTAATCCTGTTTGCTCCCCACGCTGTCGCGCCTCAGCGTCAGGGCTGGTCCAGCTGGCCGCCTTCGCCACGAGTGTTCTCCCCTATATCTACGCATTTCACCGCTACACAGGGAATTCCACCAACCTCTCCCAGCCTCCAGTCCCGCAGTTTCTACCGACTTCACACGCTTGAGCCGTGTGCTTTCACAGCAGACACACCCGACCGCCTACACGCCCTTTATCCCCCATACTCCTGACAC
+
<CCCCGGGGGGGGGGGGGGGGGGGGGGGGGGGGGGGFGGGGGGGGGCGC@FE@8F:FGEGGGGGGGGGGGDGGG@ADGEGGG>=FFGGGGCFGGGGCG,FF;FFGGEEGGEFGGG6BF9FBF?C7,A=FEEGG8@EEGGGGGGG88F8F+=,EFGGGGE78ADFGGGG77C>?CFGGGD*4;?97CGC;*40BC@CF<GC4=)2(75::0*:0.=B0;@;;D(30>BB0(444517?03(((-)5))),,)
@M00200:207:000000000-ALC1F:1:1114:20165:7361 2:N:0:5
TACGCGGGTATCTAATCCTGTTTGCTCCCCACGCTTTCGCACCTGAGCGTCAGTCTTTGTCCAGGGGGCCGCCTTCGCCACCGGTATTCCTCCAGATCTCTACGCATTTCACCGCTACACCTGGAATTCTACCCCCCTCTACAAGACTCTAGCTTGCCAGTTTCAATTGCAGTTCCCACGTTAAGCGCGGGGCTTTCACATCTGACTTAACACACCGCCTGCGTGCGCTTTATGCCCACTAGTACTG
+
CCC8CFEGCCECGFFGGGFGGG9CFGGFDGGGGGG,FG,BFGC@EGF8FGEE7C<EDFF,<CEE8,@>CFFGGGCF=FGGGFGGEF<@FFGGGFG,E=FFFFGGGGG7EG?FGEEGC:,FBF8AD:BFG@C;E,@EEG?9EFCED6BFFCF=9@E7C?,DGADA+:+=CC+9@CGFGGGGGD<7@F4<D37:))*)14:<4??*:AFFF4:)((9>7BFF6F960>;9>:0::4=?(0(.526*)6)
@M00200:207:000000000-ALC1F:1:1114:13347:7723 2:N:0:5
ACCGGGGTATCTAATCCCGTTCGCTCCCCTGGCTTTCGCGCCTCAGCGTCAGTGTCGGCCCAGCAACCCGCCTTCGCCGCAGGTGTTCCTCTTGATATCTACGCATTTCACCGCTACACCAAGAATTCCAGTTGCCCCTTCCGCACTCTAGCCGCGCAGTATCAGTTGACCTTTCCGAGTTAAGCTCGGAGATTTCACAACTGACTTGCGCTGGCCGCCTACGCGCCCTTTAAACCCAGTAGTACTG
+
CCCCCGGGGGFGFFGGFGGGGGGGGGGGGGGGGGGGGGGGGGGDGGGGGGGGGGGGGGGGGGGGGGGGGGGGGGGGGGGGGGEFGGGGGGFGGGGGGGGGGGGGGGGGGGGGGGGGGGGGGGGGGGGGGGGGGGG>DGGDGGGGGGEFGDFDGGGGGGEGGFGGGGGGGGGGGFGGGDDFGGGCCD;DCDGBFG>FFFGFFFFFFFCEE9F::6DF@FFFF@<BFGFB9B7<)5FF6905424:44)
@M00200:207:000000000-ALC1F:1:1114:5043:9112 2:N:0:5
TACTGGGGTATCTAATCCCGTTTGCTCCCCTGGCTTTCGTGCCTCAGTGTCAGGAATTGTCCAGAGACTCGCCTTCGCCACTGGTGTTCCGCTTGATATCTACGCATTTCACTGCTACACCAAGCATTCCAGTCTCCCCTCCAATCCTCTAGCAAGGTAGTTTCCAATGCCATTTCCGAGTTGAGCTCGGAGATTTCACATCCGACTTACCTCACCACCTACGCACCCTTTATGCCCAGTAGTACTG
+
CCCCCGGGGGGGGGGGGFGGGGGGGGGGGGGGGGGGGGGGGGGGGGGGGFGGGGGGGGGGGGGFGGGGGGGGGFGGGGGGGGGEGGGGGGGGDCGGGGGGGGGGGGGGGGGGGGGGGGGGGGGGGGGGGGGGGGGFGGGFGCFGGGGGGGGGFGGGGFGGGGGGGG9E8=DFGFGGGGGGGGGFGDFGGGGFEFCCFEGFFFFFFFFFFFDEE@F>C>@BFFDAADBFFFEEEFFF20/78C?=@EE
@M00200:207:000000000-ALC1F:1:1114:16690:14684 2:N:0:5
TACAGGGGTATCTAATCCTGTTTGCTCCCCACGCTTTCGCTCCTCAGCGTCAGGTAAGGCCCAGAGAGCCGCCTTCGCCACCGGTGTTCTTCCTGATATCTGCGCATTCCACCGCTACACCAGGAGTTCCGCTCTCCCCTGCCTACCTCTAGTCTGCCCGTATCGGAAGCAGGCTAGGAGTTGAGCTCCGAGTTTTCACTCCCGACGTGACGAACCGCCTACGAGCCCTTTATGCCCAGTAGTACTG
+
CCCCCGGGFGGGGGGGGGGGGGGGGGGGGGGGGGGGFGGGGGGGGGGGGGGGGGGGGGGGGGGGGGGGGGGGGGGGGGGGGGGGGGGGGGGGGGGGGGGGGGGGGGGGGGGGGGGGGGGGGGGGGGGGGGGGGGGGGGGGGGGGGGGGGGGBFGGGGGGGGGGGGGGGGFGGGEGGGGGG<DGGFFFGGGGFFGFAFFGFFFFFDFFFFFGFDFGF>BFFFFDF;DBFFFFFFFF4<>8:2AB>:<9
@M00200:207:000000000-ALC1F:1:1114:18790:14760 2:N:0:5
TACGGGGGTATCTAATCCCGTTTGCTCCCCTAGCTTTCGCGCCTCAGCGTCAAGAACAGGCCAGGAAGTCGCCTTCGCCACTGGTGTTCCTCCCGATATCTACGCATTTCACCACTACACCGGGAATTCCACTTCCCTCTCCTGCCTTCGAGTCGATCAGTATCGCGTGACCCTCCCCAGTTGAGCCGGGGGCTTTCACACGCGACTTGAACGACCGCCTGCGCGCTCTTTACACCCAATAGTACTG
+
CCCCCGGGFGGGGGGGGGGGGGGFEFGGGGGGGGGGGGGGGGGGGGGGGGGGGGGGGGGGGGGGGGGGGGGEGGGGGEGGGGGGFGGGGGGGGDGGGGGGGGGGGGGGGGGGGGGGGGGGGGGGGGFGGGGGFGGDGGGFGGGFGGGCGGGGGGGGGGGGGGGGGGGGGGGGGFGGGGFDGGGGCGFGGDGEEGFFFEGEFFB>9;6<7A+48?DDBF>:?59B>DBF6A4>ABBF9D6?:<AC><<
@M00200:207:000000000-ALC1F:1:1114:7027:17586 2:N:0:5
TACCAGGGTATCTAATCCTGTTCGCTCCCCATGCTTTCGCTCCTCAGCGTCAGGTAATGCCCAGAGAACCGCCTTCGCCACCGGTGTTCCTCCTGATATCTGCGCATTCCACCGCTACACCAGGAATTCCGTTCTCCCCTGCATACCTCTAGTCTGCCCGTATCGGAAGCACGCTCAGGGTTGAGCCCTGAGTTTTCACTCCCGACGTGACAAACCGCCTACGAGCCCTTTAAACCCAGTAGTACTG
+
CCCCCGGGGGGGGGGGGGGGGGGGGGGGGGGGGGGGGGGGGGGGGGGGGGGGGGGGGGGGGGGGGGGGGGGGGGGGGGGGGGGGEGGGGGGGGGGGGGGGGGGGGGGGGFFGGGGGGGGGGGGGFFGGGGGGGGGGGGGGGGGGFGGGGGGFGGGGGGGGGGGGGGGGGGGGGEGGGGGGGGGGGGFGGGGFFFGFFCGEFFFFFFFFFFFCE2?F>EFFFFFF@GBF8@EFEEFFFD:?FBF>AFF
@M00200:207:000000000-ALC1F:1:1114:22874:17661 2:N:0:5
TACAGGGGTATCTAATCCGGATCGCTCCCCACGCTTTCGCGCATCAGCGTCAGCAAAGCTCCAGGTAACCGCCTTCGCCACTGGTGTTCCTCCCGATATCTACGCATTCCACCACTACACCGGGAATTCCATTACCCCCTAGCTTGCTCCAGCTCGGCCGTATCCGCCGACCCCGCCCAGTTGAGCCGGGCGATTTCACAACGGACGTGCCGAGCCGCCTACGCGCCCTTTAAACCCAGTAGTACTG
+
CCCCCGGGGGGGGGGGGGGGGGGGGGGGGGGGGGGGGGGGGGGGGGGGGGGGGGGGGGGGGGGGGGGGGGGGGGGGGGGGGGGGGGGGGGGGGGGGEGGGGGGGGGGGGGGGFGGGGGGGGGGGGGGGGGGGGGGGGGGGGGGGGGFGGFD:EFFEDGGDGGGGGDGDGGGGG?GGGGGGGGGFGGFGGGGF:DFFFFFFFFFF:>FFBBG>;>GFFFBFBF?>FC296?DFAAFFFD::BAA::>:
@M00200:207:000000000-ALC1F:1:1114:17435:19208 2:N:0:5
TACGGGGGTATCTAATCCCGTTTGCTCCCCTGGCTTTCGCTCCTCAGCGTCAGTATCGGCCCAGAGACCCGCCTTCGCCACCGGTGTTCCTCCTGATATCTGCGCATTTCACCGCTACACCAGGAATTCCAGTCTCCCCTGCCGAACTCAAGTCTGCCCGTATCGACCGCAAGCTTGGAGTTAAGCCCCAAGTTTTCACGGCCGACGCGACCAACCGCCTACGAGCTCTTTACACCCAATCGTACTG
+
CCCCCEGGGGGGGGGGGGGGGGGDGGGGGGGGGGGGGGGGGGGGGGGFGGGGGGGGGGGDGGGGGGGFFFGGGGGGGGGGGGGGFGGGGGGGGGGGGGGGGGGGGDGGGGGGGGGGGGGGGFG7F@FFGGGDGGGGGFEFEGGGCGGGGFGFEGGGGGGG8EF6CCGEGGD?DF<;<CFGGGGGGGFFDD5AFDFFFFGFFDFA@FFF>>G(7?GB9EFFBF:(->(5AFF29A4:><??(-2*((.
@M00200:207:000000000-ALC1F:1:1115:14476:1875 2:N:0:5
TACTGGTGTATCTCATCCTGTTTTCTCCCCACGCTTTCGCGTCTCAGCGTCAGTTACGTCCCAGCGAGCTGCCTTCGCCCTTGGTTTTCCTCCTGATCTCTGCGCATTTCACCGCTACCCCAGTCTTTCCCGTCTCCCCTGCCGCCCTCACTTCTCCCCTTCTCTCCTGCCGGCCCACAGTTCAGCTGTCGGTTTTCACCTCCGCCTCAACCCACCGCCTACTTGCTCTTTCCACCCACTCTTTCTGCCCT
+
-,8@,,,,=,<CC-,<CFE,;CC,<CCCCB,@+88@DE:@+8CCE,,@+8B,,<<,C,CE@B,,9+++8@<E@EFF,@,,@A,,:,:A@?EEEE,,:,99=,=+8+8@EF,9?+6=+8,99++,,,9@@,,+66DE=@6=+64+++6==+,76@C,,6=,6,6@,+5@7<+0+*33*3**5;+++5=*2**/:CC?A*=**2/)(/(0.)0(((02(2(/(6))1193739)/)/)-((4,)-).:)))((
@M00200:207:000000000-ALC1F:1:1115:11747:6977 2:N:0:5
TACACGGGTATCTAATCCTGTTTGCTCCCCTAGCTTTCGTTCCTCAGCGTCAGTAGTGGTCCAGCGCGCCGCTTTCGCCACGGGTGTTCCTGCAGATATCTACGCATTTCACCGCTACACCTGCAATTCCACGCGCCTCTCCCACACTCCAGCACAGCAGTTTTGGAAGCAGCCTCTGAGTTGAGCCCAGAGATTTCACTCCCAACTTGCCACACCGCCTACGAACCCTTTAAGCCCAATAGTACTG
+
CCCCCGGGGGGGGGGGGGGGGGGGGGGGGGGGGGGGGGGGGGGGGGGGGGGGGGGGGGGGGGGGGGGGGGGGGGGGGGGGGGGGGGGGGGGGGGGGGGGGGGGGGGGGGGGGGGGGGGGGGGGGGGGGGGGGGGGGGGGGGGGGGGGGGGGDD8ECFGFGGGGGGDDGGGGGGFGGGGFGGGFGGGGGGFFFFFGFFFGFEFFFDFFFFFEFEFFFBFFF@@FD(6@DDFFFEEFAD??:75AABA2
@M00200:207:000000000-ALC1F:1:1115:9738:8378 2:N:0:5
TACGAGGGTATCTAATCCCGTTTGCTCCCCTAGCTTTCGCGCCTCAGCGTCAGTGTCGGTCCAGGAAGCCGCCTTCGCCACCGGTGTTCCTCCGGATATCTACGCATTTCACCGCTACACCCGGAATTCCGCTTCCCTCTCCCGATCTCAAGTCTCGCAGTATCCCGTGCAGTTCCTCAGTTAAGCCGAGGGATTTCACACAAGACTTACAAGACCGCCTACGCGCCCTTTAAACCCAGTAGTACTG
+
CCCCCGGGGGGGGGGGGGGGGGGGGGGGGGGGGGGGGGGGGGGGGGGGGGGGGGGAGGGGGGGGGGGGGGGGGGGGGGGGGGGGGGGGGGGGGGECFEFFGGGGGGGGGGGGGGGGGGGGFGGGGGGGGGGGGGGEFGFGGFGGGGGCGGG:EFGGGGGGEGGGGCCFDGGGGFGGGGGGGGGCFGGDD<?B:?FFFFGFFEFF;DEFFFFFFFA;@FFFFFFFBFFFF0?BF)9<?:1346<4<AF
@M00200:207:000000000-ALC1F:1:1115:24466:15533 2:N:0:5
TACGAGGGTATCTAATCCTGTTCGCTCCCCACACTTTCGCTCCTCAGCGTCAGGTAATGCCCAGAGAACCGCCTTCGCCACCGGTGTTCCTCCTGATATCTGCGCATTTCACCGCTACACCAGGAATTCCGTTCTCCCCTGCATACCTCTAGTCTGCCCGTATCGGAAGCAAGCACTGAGTTAAGCCCAGTGTTTTCACTCCCGACGCGACAAACCGCCTACGAGCCCTTTAAACCCAATAGTACTG
+
CCCCCGGGGGGGGGGGGGGGGGGGGGGGGGGGGGGGGGGGGGGGGGGGGGGGGGGGGGGGGGGGGGGGGGGGGGGGGGGGGGGGGGGGGGGGGGGGGGGGGGGGGGGGGGGGGGGGGGGGGGGGGGGGGGGGGGGGGGGGGGGGGGGGGGGFFGGGGGGGGGGGGGGGGGGGGFGGGGGGFGGGFGGGGGGFFFGFFFGFFFFFFFFBFFFFFFFFFDBD;DFFFBFF<??DFFF@B??B:AFFFFF
@M00200:207:000000000-ALC1F:1:1115:21548:16075 2:N:0:5
TACCAGGGTATCTAATCCTGTTTGCTCCCCACGCTTTCGCGTCTCAGCGTCAGTAACGTCCCAGCGAGCTGCCTTCGCCATTGGTGTTCCTCCCGATATCTGCGCATTTCACCGCTACACCGGGAATTCCACTCGCCTCTTCCGAACTCTAGTCCGGCAGTATCGACCGGCATCCCAGGGTTGAGCCCTGGACTTTCACAGCCGACTTACCGGACCGCCTACACGCGCTTTACACCCAATAGTACTG
+
CCCCCGGGGGGGGGGGGGGGGGGGGGGGGGGGGGGGGGGGGGGGGGGGGGGGGGGGGGGGGGGGGGGGGGGGGGGGGGGGGGGGGGGGGGGGGGGGGGGGGGGGGGGGGGGGGGGGGGGGGDGGGGGGGGGGGGGGGGGGGGGGGGGGGGGFFGGGGGGGGGGGGGGGGGGGGFGGGGGGGGG8CFGGGGEFFGGFFFGFFFFF069DCEEFBBFFFFBFFB><?FFF>:?4AAFFFF?FFBD<AF9
@M00200:207:000000000-ALC1F:1:1115:20345:20487 2:N:0:5
TACTCGGGTATCTAATCCTGTTTGCTCCCCACGCTTTCGCGTCTCAGCGTCAGTTACGTCCCAGCGAGCTGCCTTCGCAATTGGTGTTCCTCCTGATATCTGCGCATTTCACCGCTACACCAGGAATTCCACTCGCCTCTTCCGCACTCTAGCCCGACAGTATCCACCGGCATTCGAGGGTTGAGCCCCCGACTTTCACAGCGGACTTACCGGGCCGCCTACACGCTCTTTACACCCAATAGTACTGAGA
+
CCCCCGGGFGGGFDGEFGGGGGGGGGGGGGGGGGGGGGGGGFGEFGGGGFGGGGDAFEFFGGGGGGGGGGGGGGGGGGGGGGGGGGGGGGGGGGGGGGGGGGGGGGGGGGGGGGGGGGGFEGGGCFGGGGGGGGGGGGGGFGGGGGGDGFECDGFGGGGGCC+CCFF@CC>DDFGGGGGGGGDGGGGGGGGEECD81<>EFFFD@FFEFEEDFFF39@>BFFFFF9(2:AFDFF?F>?:38<<<D24424
@M00200:207:000000000-ALC1F:1:1115:13226:20605 2:N:0:5
TACACGGGTATCTAATCCTGTTTGCTCCCCACGCTTTCGTGCATGAGCGTCAGTATTGGCCCAGAAGGCTGCCTTCGCCATCGGTGTTCCTCCACATCTCTACGCATTTCACCGCTACACGTGGAATTCCACCTTCCTCTGCCATACTCCAGCCGAGTAGTTTCGAGCGCAATTCCCAAGTTAAGCCCGGGGATTTCACACTCGACTTGCTCAGCCGCCTGCGCACACTTTACACCCAATAGTACTG
+
CCCCCGGGGGGGGGGGGGGGGGGGGGGGGGGGGGGGGGGGGGGGGGGGGGGGGGGGGGGGGGGGGGGGGGGGGGGGGGGGGGGGGGGGGGGGGGGFGGGGGGGGGGGGGGGGGGGGGGGGGGGGGGGGGGGGGGGGGGGGGGGGGGGGGGG8DGGDGGGGGGGGGGGGGGGGGFGGGGFFGGGF7FGGGGGEADGFFCFCBFFFFFF@=EEEFDFF>FFFFFFFFFFFFFFFFFFFFFB?7<AFDAA
@M00200:207:000000000-ALC1F:1:1116:12772:3428 2:N:0:5
TACTAGGGTATCTAATCCCGTTTGCTCCCCTGGCTTTCGTTCCTCAGTGTCAGTTGCAGTCCAGAACGCCGCCTTCGCCACCGGTGTTCCTCCAGATATCTACGCATTTCACCGCTACACCTGGAATTCCGCGTTCCTCTCCTGCACTCAAGCCAACCAGTATCAGACGCAGTTCCCCAGTTAAGCTGAGGGATTTCACGTCCGACTTAGTTGGCCACCTACGAACCCTTTACGCCCAATAGTACTG
+
CCCCCGGGGGGGGGGGGGGGDGDGGGGGGGGGGGGGGGGDGGGGGGGFGGGGFAFCGFGGGGGGGGED7FGGCGGGGGGGG<FGEGGGGGGGGGGFFGGGGGGGGGGDGGGGGGGGGGGGGDGGGGGGGGG7EE>EGGGGGF9DCF,<FGG<5DGGGDGGGAFG@:6DDGGDGBDFFGGGD@=AFG=CFG5ABGFFFFGF:5A>2?944*1*9=FFFFFBEF2(7928DFFFFFFB@@0154?C3)1
@M00200:207:000000000-ALC1F:1:1116:7839:13382 2:N:0:5
TACGCGGGTATCTAATCCTGTTTGCTCCCCACGCTTTCGCGTCTCAGCGTCAGTCACGTCCCAGCGAGCTGCCTTCGCCATTGGTGTTCCTCCTGATATCTGCGCATTTCACCGCTACACCAGGAATTCCACTCGCCCCTTCCGGACTCTAGCCCGACAGTATCCACCGGCATTCCAGGGTTGAGCCCTGGACTTTCACAGCGGACTAATCGGGCCGCCTACACGCTCTTTACGCCCAATAGTACTG
+
CCCCCGGGGGGGGGGGGGGGGGGGGGGGGGGGGGGGGGGGGGGGGGGGGGGGGGGGGGGGGGGGGGEGGGGGGGGGGGGGGGGGGGGGGGGGGGGGGGGGGGGGGGGGGGGGGGGGGGFGGGGDGGGGGGGGGGGGCEEGGGGGGDB?GGG@B;FGDDGGGGCEGGGGGGGGGFG@CGGGGGGGGGGDCFFFFGFFFEGFAFB69D@FEFFFD>GFFDFFF708:>FFFF>=A6;>9?:??BB>DBF
@M00200:207:000000000-ALC1F:1:1116:27192:14454 2:N:0:5
TACGAGGGTATCTAATCCTGTTTGCTCCCCACGCTGTCGCGCCTCAGTGTCGGCTATTGAGCTCTCGCGAGCTCACCGCCCAGCAGACCGCCCTCGCCACTGGTGTTCTTCCGGATCTCTACGCATTTCACTGCTACACCGTAAATTCCAATCTCCTCTCTAGTACTCGAGCAAGGCAGTATCAAGTGCAGTTTCGGGGTCGAGCCCCGAGATTTCACACCTGACTTATCCCGCCACCTACGCACCCTTTT
+
CCCCCEGGGGEFGGGGGGGGGGGGGGGGGGGGGGGGGGGGGGGGGGF<FFGCFGGG9FGF<F9<F9FGGCGGE@<F,8@FG:FFDF<<FE+@+@4=+@+FGEEF=,CAF,FA?C8ED,D<DEGGG7EGGGGC9DGDFFF=E88C8?,+=,C7;B7<,,,+,@:ED7FA*@CC56*9*,*45DFC@C9C:FGFFF82558/(023(88(4(:037CF3:?8@::7?264)))9((85:?F(4((-,(8<1))
@M00200:207:000000000-ALC1F:1:1116:24850:17971 2:N:0:5
TACTAGGGTATCTAATCCCGTTTGCTCCCCACGCTTTCGCTCCTCAGCGTCAGTTTCGGCCCAGAGACCCGCCTTCGCCACCGGTGTTCCTCCTGATATCTGCGCATTTCACCGCTACACCAGGAATTCCGTTCTCCCCTGCATACCTCCAGTCTGCCCGTATCGAAAGCAAGCCATGAGTTAAGCTCATGGTTTTCACTCCCGACGCGACAAACCGCCTACGAGCCCTTTAAACCCAATAGTACTG
+
CCCCCGGGGGGGGGGGGGGGGGGGGGGGGGGGGGGGGGGGGGGGGGGGGGGGGGGGGGGGGDGGGGGGGGGDGGGGGGGGGGGGGGGGGGGGGGGGGGGGGGGGGGGGFGGGGEGGGGGGGGGGGGGGGGGGGGGGAFGGGGGGGGGFGGGFFFGGGGGGGGGGDFFGDGGGGF69FFDGFCGF>>GFFGGFFCFFFFGF@>9=DDB@BFDBFFGFBBB?<F<@DF><?FF6A9FFFF0.4<:A>BA
@M00200:207:000000000-ALC1F:1:1116:19795:21340 2:N:0:5
TACAGGGGTATCTAATCCCGTTTGCTCCCCTAGCTTTCGCGCCTCAGCGTCAGTGTCGGTCCAGGAAGCCGCCTTCGCCACCGGTGTTCCTCCTGATATCTGCGCATTTCACCGCTACACCAGGAATTCCGTTCTCCCCTGCATACCTCTAGTCTGCCCGTATCGAAAGCAAGCCCTGAGTTAAGCCCAAGGTTTTCACTCCCGACGCGACAAACCGCCTACGAGCCCTTTAAACCCAGTAGTACTG
+
CCCCCGGGGEGGGGGGGFGGGGGGGGGGGGGDFGFGGGGGGEGGGGGGGGGGGGGGGGGGGGFGGFGGGGGGGGGGGDGGGGGGGGGGGGGGGGGGGGGGGGFGGGGDGCFGGGGGGGGGGFGFGF@DFGGEGGGFGGGGGGFFGG8DF?FEDFGFFDFCCEDEGFGED6CFGFFGGGGGC7=2=DCF?DGF?D8BFEGFF4>@=?2>@@E;9;D87:9@7F;<?((4((39>AF4<1:4646<):<
@M00200:207:000000000-ALC1F:1:1117:4395:7150 2:N:0:5
TACAGGGGTATCTAATCCTGTTCGCTCCCCACACTTTCGCTCCTCAGCGTCAGAACATTCCCAGAGAACCGCCTTCGCCACCGGTGTTCCTCCTGATATCTGCGCATTTCACCGCTACACCAGGAATTCCGTTCTCCCCTGAATGCCTCAAGTCTGCCCGTATCGAAAGCAAGTTCACAGTTAAGCTGTAAGATTTCACTTCCGACGCGACAAACCGCCTACGAGCCCTTTATGCACAATAGTACTG
+
CCCCCGGGGGGGGGGGGGGGGGGGGGGGGGGGGGGGGGGGGGGGGGGGGGGGGGGGGGGGGGFGFFGGDGGGGGGGGGGDGGGGGGGGGGGGGGGGGGGGGGGGGGGGGGGGGGGGGGGGGGGGDFGGGGGGGGGGGFGGFGFGGFGFGGFGGGGGGFGGGGGGGFGEDGGFFFGGGGGGGGFCCFGFCGFFFG>EFFGFFFBDFFF2@>F@>FFF>F9?;D;;;B9;DFGCC5F*54:?<<AFD92
@M00200:207:000000000-ALC1F:1:1117:8365:7683 2:N:0:5
TACCGGGGTATCTAATCCCGTTTGCTCCCCTAGCTTTCGCGCCTCAGCGTCAGTATTGGGCCAGATGAGCGCTTTCGCCACCGGTGTTCCTCCTGATATCTACGCATTTCACCGCTACACCAGGAATTCCCTCATCCTCTCCCATACTCTAGTCCGGCAGTTTGAGATGCAGGTCCTCGGGTGAGCCGAGGGATTTCACATCTCACTTGCCGAACCGCCTACACGCCCTTTAAACCCAATAGTACTG
+
CCCCCDGGGGGGGGGGGFGGGGGGGGGGGGGGGGGGGGGGGGGGGGGGGGGGGGGGGGGGGGGGGGGGGGGGGGGGGGGGGGGGGGGGGGGGGGGGGGGGGGGGGGGGGGGGG>GGGGGGGGGGGGGGGGGGGGGGGGGGGGGGGGGFGGGFGGGGGGGDGGGGGGGGFGGDFFGGGGDGGGGGFGFDGGGFFGFFFFGCEFFFCCEF@=ABFFFBFFFFFFFFFF<>>B8:<AFFFF?68>DFFFA
@M00200:207:000000000-ALC1F:1:1118:25776:8732 2:N:0:5
TACTCGGGTATCTAATCCCGTTTGCTCCCCTGGCTTTCGCTCCTCAGTGTCAATGCCGGTCCAGGATGCCGCCTTCGCCACCGGTGTTCCTCCAGATATCTACGCATTTCACCGCTACACCTGGAATTCCGCATCCCTCTCCCGGATTCAAGCCATCCAGTATCAGACGCAGTTCCCCGGTTAAGCCGAGGGATTTCACGCATGACTTAGTTGGCCACCTACGAGCCCTTTAAACCCAATAGTACTG
+
CCCCCGGGGGGGGGGGGGGGGGGGGGGGGGGGGGGGGGGGGGGGGGGGGGGGGGGGGGGGGGGGGGGGGGGGGGGGGGGGGGGGGGGGGGGGGGG9FGGGGGGGGGGGGGGGGGGGGGGGGGGGGGGGGGGGGGGGGGGGGGGEEDG>GGGGGGGGGGGGGFGGGGGGGGGGGFGGFGGGGGGGGGGDEGGFFFFEFFG=FFFFFFFAECFEFFF4;>(35;;0;:>1;@CCEFF4<?<F>FDFBFF
@M00200:207:000000000-ALC1F:1:1119:11274:2010 2:N:0:5
TACGCGGGTATCTAATCCTGTTCGCTCCCCACGCTTTCGCGATTCAGTGTCAGTGTCGGCCCAGATCACCGCCTTCGCCACCGGTGTTCCACCTGATATCTGCGCATTTCACCGCTACACCAGGTATTCCGTGATCCCCTACCGAACTCAAGTCAACGCAGTATCGGGTGGCGTCTCCAGGTTGAGCCTGGAGTTTTCACATCCGACTTACGTAACCACCTACTCGCCCTTTATACCCAATAGTACTG
+
A,A,B+++@:EFF<,CFFF9CEF7FCFBFC8@7FCFFF@EC+7BFCAC9EF,,<6EF77CFFC88CE8EE>:FEC?7FE,?A:BF7BFFFGEEGC8A,=AE;E@C+CCEE,?C+>CC@9CB+<78,ADDE8@+3@D=@@F+@=>++4=A8D,@C7,@*778CCGC>CECC46DEDGGG+?6CFF48FCFFF*=8<6AEGAACFF019B?EA;@;45);1?<(48B0632>(7<9*9544((,56<AB2
@M00200:207:000000000-ALC1F:1:1119:15841:4381 2:N:0:5
TACTGGGGTATCTAATCCCGTTTGCTCCCCTAGCTTTCGCGCCTCAGTGTCAGTTTCGGTCCAGGATGCCGCCTTCGCCACCGGTGTTCCTCCAGATATCTACGCATTTCACCGCTACACCTGGAATTCCGCATCCCTCTCCCAAACTCAAGCCAACCAGTATCAGACGCAGTTCCCCGGTTAAGCCGAGGGATTTCACGTCTGACTTAGTTGGCCACCTACGAGCCCTTTACACCCAGTAGTACTG
+
CCCCCGGGGGGGGGGGGGGGGGGGGGGGGGGGGGFFGGGGGGGGGGGFGGGGGGGGGGGGGGGGGGGG8FEGGDGGGGGGGDFECFGGGCGGGGGGGFGGGFFGGGGGGGGEGGGGGGGGGGGGGFGGGGGGGGGGGGGGGFFGGFGFGFGCGGGGGC>DGGGGGGGGGGGGGFGGGD>DEGDGGGGGGGGGFFGAFFGFFDFFEFB?E;CCE;F);>@FFFFF?B18;@FFEFF;6<?:<<AD<).
@M00200:207:000000000-ALC1F:1:1119:9735:5139 2:N:0:5
TACAGGGGTATCTAATCCCGTTTGCTCCCCACGCTTTCGCGTCTCAGCGTCAGTACCTGTCCAGAAAGCCGCCTTCGCCACCGGTGTTCCACTCGATATCTACGAATTTCACCTCTACACCGAGTATTCCACTTTCCTCTCCAGGACTCCAGCCTCGCAGTTTCGAATGCCCTTCCACGGTTGAGCCGTGGGATTTCACGTCCGACTTGCAAGGCCGCCTGCACGCGCTTTAAACCCAATAGTACTG
+
CCCCCGGGGGGGGGGGGGGGGGGGGGGGGGGGGGCEGGGGGGGGGGEFGGGGGGGGGGGGGGGGGGGGGGGGGGGGGGGGGGGGFGGGGGGGGGGGGGGGGGGGGGGGGGGGGGGGGGGGGGGGGGGGGGGGGGGGGGGGGGGGGGGGGGGCGGGGGGGGGGGGGGGGGGGGGFGGGGGGGGGGGGGGGDGGFFCFFFGFFBFF>FFDEFA?EFFFFF>F<?DE@FBF;BFF<>FFFFF:BFFFFFF
@M00200:207:000000000-ALC1F:1:1119:19028:5658 2:N:0:5
TACGGGGGTATCTAATCCTGTTCGCTCCCCTAGCTTTCGCGCCTCAGCGTCAGGACAGGCCCAGAGATCCGCCTTCGCCACCGGTGTTCCTCCTGATATCTACGCATTTCACCGCTACACCAGGAATTCCCTCATCCTCTCCCATACTCAAGACAGGCAGTTTGGGGTGCAGGTCCTCGGGTGAGCCGAGGGATTTCACATCCCACTTACCTATCCGCCTACACGCCCTTTACACCCAATAGTACTG
+
CCCCCGGGGGGGGGGGGGGGGGGGGGGGGGGGGGGGGGGGGGGGGGGGGGGGGGGGGGGGGGGGGGGGGGGGGGGGGGGGGGGGFGGGGGGGGGGGGGGGGGGGGGGGGGGGGGGGGGGGGGGGGGGGGGGGGGGGGGGGGGGGGGGGGFGGFGFEGGGGGGGGGEGGGGGGGFGGGGGGGGGFGGGGGD<DFFGFAEF@AEFF@FFF3@6>?AFFDFFFFFFBF>B9>7?6ABFFFFB??AB<ABB
@M00200:207:000000000-ALC1F:1:1119:20810:12522 2:N:0:5
TACTCGGGTATCTAATCCTGTTTGCTCCCCTAGCTTTCGCGCCTCAGCGTCAGTTGCAGTCCAGGAAGCCGCCTTCGCCGCAGGTGTTCCTCCCGATATCTACGCATTTCACCGCTACACCGGGAATTCCACTTCCCTCTCCTGCACTCTAGCACGACAGTCTTGAACGACCGCCCCGGGTTAAGCCCGGGGATTTCACGCCCAACTTATCGCACCGCCTACACGCCCTTTAAACCCAATAGTACTG
+
CCCCCGGGGGGGGGGGEGGGGGGGGGGFGGGGGGAFGGGGGGGGGGFGGGGGGGGGGGGGGGGGGGGGGGGGGGGGGGGGGGGGFGFGGGGGFGGGGGGGGGGGGGGGGGGGGGGGGGGGGGGGGGGGGGDGGGGGFFGGGGGGGGGGGGGGGGGGGGGGGGGGCGGGGGGGGFDGGGGD5DGFGGGFDGGG>>D4AEFAF=EFFFFFB>F??BEE>DFF?<?FFF?FFF:?)66<?<?BFA>BAA:
@M00200:207:000000000-ALC1F:1:1119:28277:17184 2:N:0:5
TACAGGGGTATCTAATCCCTTTTGCTCCCCATGCTTTCGTGCCTGAGCGTCAGTAACTGTCCAGGTAACCGCCTTCGCCTCTGGTGTTCCTCACGATATCTACGCATTTCACTGCTACACCGTGAATTCCGTTACCCTCTCCAGTACTCTAGTCGAGTAGTTTCAGACGCAGTTCCGAGGTTAAGCCTCGGGATTTCACATCTGACACACCCAACCGCCTGCGCACCCTTTACGCCCAATAGTACTG
+
C@CCCGG7B7EFGCDFFDEF9F9FCCGCGDG<FEFFCF:@FF89FFFGE@BFEFFFFGGGFEA<EGGE<F@F:4FFFFGEGG<BFFFC5FGGGGGGGGGGFGGGEEGEAAEFCFGA9E4=ECEF7DF;;ECFGG=,@@D6EGGEDGGGGGGGGGEGGGFGGCDEGF+@DGCEG?CDDCDG@FD=F7C+ADGD*<*;>ECA>)BA77CBFFE=D9/:>459-(856>@DFDEA):>D0;(,.9<5?6<
@M00200:207:000000000-ALC1F:1:1119:21574:20858 2:N:0:5
TACTCGGGTATCTAATCCCGTTTGCTCCCCTGGCTTTCGCGCCTCAGCGTCAATACCGGTCCAGGATGCCGCCTTCGCCACCGGTGTTCCTCCAGATATCTACGCATTTCACCGCTACACCTGGAATTCCACATCCCTCTCCCGGATTCGAGCCTGCCAGTCTCGGACGCAGTTCCCGGGTTGAGCCCGGGGATTTCACGTTCGACTTAACAGGCCACCTACGCGCCCTTTAAGCCCAATAGTACTGAGGT
+
CCCCCGGGGGGGGGGGGGGGGGGGGGGGGGGGGGGFGGGGGGGGGGFGGGGGGGGGGGGGGGGGGFFFDGDGGGGGGGGGGGGGGDGGGCGGGGGGGFGGGGGGGGGGGGGGGGGGGGGGFGGGGGGGGGGFGGFGGGGGGGDEDGGGG6EDEGGFGGGGGFGGF97@DGGGGFFGGDCGGGGGGGGGGGGC:EGFFFGFF@AB@FFFFFFE@?ADDFFF0(11>BF>>FF?4>FF:6:(59AB4926)(.
@M00200:207:000000000-ALC1F:1:2101:4172:6824 2:N:0:5
TACAGGGGTATCTAATCCCGTTTGCTCCCCTGGCTTTCGCGCCTCAGCGTCAGTGTCAGCCTAGCAACCCGTCTTCACCTCAGGTGTTCCTCTTGATATCTACGCATTTCACCGCTACACCAAGAATTCCGATTGCCCCTTCTGCACTCTAGCACAGCAGTATCACTTGGCAGTTCTGAGTTAAGCTCAGAGATTTCACAAGTGACTTACCACGCCGCCTACGCGCCCTTTAAACCCAATAGTACTGCGAT
+
CCCCCGGGGGGGGGGGGGGGGGGGGGGGGGGGGGGGGGGGGGGGGGGGGGGGGGGGGGGGGGGGGGGGGGGGGGGGGGGGGGGGGGGGGGGGGGGGGGGGGGGGGGGGGGGGGGGGGGGGGGFFGGGGGGGGGGGGGGGFGGGGGGGFGFGGGGGGGGGGGGFGFGGGFGFFEFGFFGGFGGGGFGB*+::FCFFFFFF7@CEEFFFFFFFFFDE>=BAFADFFFFFFFFF4@9FG?0=@83.?CC?)(3(
@M00200:207:000000000-ALC1F:1:2101:2543:8697 2:N:0:5
TACGCGGGTATCTAATCCTGTTCGCTCCCCACACTTTCGCTCCTCAGCGTCAGGTAATGCCCAGAGAACCGCCTTCGCCACCGGTGTTCCTCCTGATATCTGCGCATTTCACCGCTACACCAGGAATTCCGTTCTCCCCTGCATACCTCTAGTCTGCCCGTATCGGAAGCAGGCTCGGGGTTGAGCCCCGAGTTTTCACTCCCGACGTAACAGACCGCCTACGAGCCCTTTAAACCCAATAGTACTG
+
@CCCCGGGGGGGGGGGGGGGGGGGGGGGGGGGGGGGGGGGGFG?FGGGGGGGGGGGGGGGFGGGGGGGGGGGGGGGGGGGGGGGFGGGGGGGGGGGGFCGGGGGGGGGGGGGGGGGGGGGGGGGCGFGGGGF8EGGDFGFGGGGGGFFGFGCEGC@?DFCGDFGDC?EFGFFFA5>ADGAEGG;ADF?CBGB?BFFFFFFFDFFFF;912;CA3<FB>BFFF?(290(4?0<<<FF?:,13444<9>
@M00200:207:000000000-ALC1F:1:2101:2481:8981 2:N:0:5
TACAAGGGTATCTAATCCTGTTTGCTCCCCACGCTGTCGCGCCTCAGTGTCAGCAACTGCCCAGCTAACCGCCTTCGCCACCGGTGTTCTTCCGGATCTCTACGCATTCCACCGCTACACCCGGAATTCCATTAGCCTCTACAGTGCTCAAGCCCAACAGTATCAGTGGCCGACTCGATGTTAAGCATCGAGCTTTCACCACTGACTTGCCGCGCCAACTACGCGCCCTTTAAACCACATAGTACTGCGAC
+
CCCCCCD;CFCGFCGGGEFFF9@C96FEFGEFEDFFFC@FG7@7@@EF<<F<FGCBFDEEFGGGGGGGCFC@CFCF<@FEDFGGGDFEGEEEFGEGFGFGGFGGGGGGC,@F:+BEEGFFFEE=:=88;D;DFFGGD?FFGGFGF8DDF;=AFGGGGC6?CCFFEDFGFG5@A5;BFCCA7EFC>CFFGFGFA49>A>AEB=@EEF@F3*.-((083)/:43316>69;(,6267C(,4)).6A446)(4(
@M00200:207:000000000-ALC1F:1:2101:9880:9649 2:N:0:5
TACAGGGGTATCTAATCCCGTTTGCTCCCCTAGCTTTCGCGCCTCAGCGTCAGTATTGGGCCAGATGAGCGCCTTCGCCACCGGTGTTCCTCCTGATATCTACGCATTTCACCGCTACACCTGGAATTCCACATCCCTCTCCCGAACTCAAGCCTTGCAGTATCAGACGCAGTTCCCAAGTTAAGCTTGGGGATTTCACGTCTGACTAACAAGGCCACCTACGCGCCCTTTAAACCCAATAGTACTG
+
CCCCCGGGGGGGGGGGGGGGGGGGGGGGGGGGGGGGGGGGGGGGGGGGGGDGGGGGGGGGGGGGGGGGGGGGGGGGGGGGGGGDGGGGGGGGGGGGGGGGGGGGEGDGFGFFGGGGGGGCFGGGFGGGGGGFFGGGGGGFGGGGGGGFGFGFGGGGGGG8FGFGDGFGBG>B?EGFFFDFFCCFFGFFGFGFFBFE6EF>D==>CC=EEBFEDB>ADFFBBEDF99661().77AC2,28)9??.<3
@M00200:207:000000000-ALC1F:1:2101:23699:14166 2:N:0:5
TACTGGGGTATCTAATCCTGTTTGCTCCCCACGCTTTCGTGTCTCAGCGTCAGTACAGGCCCAGGCGGTTGCCTTCGCCATCGGTGTTCCTCCGGATATCTACGCATTTCACCGCTACACCCGGAATTCCGCCGCCCTCTACCGTACTCTAGCTTGCCAGTATCGAATGCAATTCCCAGGTTGAGCCCAGGGATTTCACACCCGACTTAACAAACCGCCTACACACGCTTTAAGCCCAATAGTACTG
+
CCCCCGGGGGGGGGGGGGGGGGGGGGGGGGGGGGGGGGGGGGGGGGGGGGGGGGGGGGGGGGGGGGGGGGGGGGGGGGGGGGGGGGGGGGGGGGGGGGGGGGGGGGGGGGGGGGGGGGGGGGGGGCFGGGGGGGGGGGGFGGGGGGGFGFGGGGGGGGGFGFFGFGGGFGFFFFGFFGFFGGGGFGFFGFGEFFFFFFFFFDFF@BFFEEFFE1AFBEB;;@FFEFBBFBBFF9FCBF083254<A<
@M00200:207:000000000-ALC1F:1:2101:22647:14477 2:N:0:5
TACTAGGGTATCTAATCCTGTTTGCTACCCACGCTTTCGTGTCACAGTGTCAGTTCAGGCCCAGACGGTTGCCTTCGCCATCGATGTTCCTCCCGATATCTACGCATTTCACCGCTACACCGGGAATTCCGCCATCCTCTACCGAACTCGAGCTCTGCAGTATCGAATGCAATTCCCAGGTTAAGCCCAGGGATTTCACAACCGACTTACGAAGCCAACTACACACGCTTTAAGCCCAGCAGTACTG
+
CCCCCGGGGGGGGGGGGGGGGGGGGGGGGGGGGGGGGGGGGGGGGGGGGGGGGGGGGGGGGGGGGGGGGGGGGGGGGGGGGGGGGGGGGGGGGGGGGGGGGGGGGGGGGGGGGGGGGGGGGGGGGGGGGGGGGGGGGGGFGGGGGGGFGFGGGGGGGGGGGGFGFGGGFGFFFEGFFGFFEGGGAFFFGFGFFFF@FEFEBF>@B=@@FFFDBDDFF)9BEEF3=191337CE9A4;?((/3CFFF3
@M00200:207:000000000-ALC1F:1:2101:11720:15588 2:N:0:5
TACTGGGGTATCTAATCCTGTTTGCTCCCCACGCTTTCGTGCCTCAGTGTCAGTTACAGTCCAGAGAGCCGCCTTCGCAACTGGTGTTCCTCCTAATATCTACGCATTTCACCGCTACACTAGGAATTCCACTCTCCTCTCCTGCACTCAAGTTCCCCAGTTTCAAAGGCTTACTACGGTTGAGCCGTAGCCTTTCACCTCTGACTTAAGAAACCACCTACGCACCCTTTACACCCAATAGTACTG
+
CCCCCGGGGGGGGGGGGGGGGGGGGGGGGGGGGGGGGGGGGGGGGGGGGGGGGGGGGGGGGGGGGGGGGGGGGGGGGGGGGGGGGGGGGGGGGGGGGGGGGGGGGGGGGGGGGGGGGGGGGGGGFFGGGGGGGGGGGGGFGGGGGGGFGFCFGGGGGGGC8DFGFGGGFGFFFFGFFGDFGGGGFDDEGDGFFFBEFFFFFFFFFFCF@;7A@DFFDDFFFF>AFBFFF3;>EEFGD(:@48?CCF
@M00200:207:000000000-ALC1F:1:2101:25744:16948 2:N:0:5
TACCGGGGTATCTAATCCTGTTTGCTCCCCACGCTTTCGCGTCTCAGCGTCAGCAACGATCCAGAGGGCCGCCTTCGCCGCCGGTGTTCCTCCTGATATCTACGCATTTCACCGCTACACCAGGAATTCCACCCTCCTCTATCGCGCTCTAGCTCGCTAGTTTCGGATGCACTTCTGGGGCTGAGCCCCAGGCTTTCACACCCGACTTGACAAACCGCCTACACGCCCTTTAAACCCAATAGTCCTGAGA
+
CCCCCGGGGGGGGGGGGGGGGGGGGGGGGGGGGGGGGGGGGGGGGGGGGGGGGGGGGGGFGGGGGGGGGGGGGGGGGGGGGGGGGGGGGGGGGGGGGGGGGGGGGGGGGGGGGGGGGGGGGGGGGGGGGGGGGGCGGGFFGGGGGGGFGF7EGGGGGG7CCFFGF>DG?EFFFFGFFF<BEDGGAGFFGFGF@AFFFFFFFF9>FFFFEEFB2<FFBB98(.4:?>?;3<2>FB?FF:8()).))-)-,)
@M00200:207:000000000-ALC1F:1:2102:19635:6603 2:N:0:5
TACTCGGGTATCTAATCCTGTTTGCTCCCCACGCTTTCGCTCCTCAGCGTCAGTACTGGCCCAGGATCCCGCCTTCGCCACCGGTGTTCCTCCTGATATCTACGCATTTCACCGCTCCACCGATCGTTCCGTCGGCCCCTACCTTTCTCAAGACCCGCAGTCCACCCTGCAGTTCCCCGGTTGAGCCGGGGGAGTTCACAGAATGCTTACGGACCCGCCTGCGCACCCTTTACGCCCAGTAGTACTG
+
CCCCCGGGGGGGGGGGGGGGGGGFGGGGGGGGGGGGGGGGGGGGGGFGGGGGGGGGGGFGGGGGGGGGGGGGGGGGGGGGGGGDGGEGGGGGGGGGGGGGGGGGGGGGGGGGGEECGGGGGG7FGDEFGGGGGGGGGGGGGG?EFFGGGGGFFFG?7EG6EGGGGGGF9FGG8BFGFGGGG*CG?GC5C</)6.((31217)5?64<597FF?FG@9D3:?B;B6>9:B0)4-4@)4(...).44).
@M00200:207:000000000-ALC1F:1:2102:16732:8784 2:N:0:5
TACGCGGGTATCTAATCCTGTTCGCTCCCCACGCTTTCGCTCCTCAGCGTCAGTATCGGCCCAGAGACCCGCCTTCGCCACCGGTGTTCCTCCTGATATCTGCGCATTTCACCGCTACACCAGGAATTCCAGTCTCCCCTGCCGAACTCCAGTGATGCCCGTATCGACCGCAAGCCCACAGTTAAGCTGCAGGGTTTCACGACCGACGCGACACACCGCCTACGAGCTCTTTACGCCCAGTAGTACTG
+
CCCCCGGGGGGGGGGGGGGGGGGGGGGGGGGGGGGGGGGGGFGGGGGGGGGGGGGGGGGGGGGGGGGGGGGGGGGGGGGGGGGGGGGGGGGGGGGGGFGGGGGGGGGGGGGGGGGGGGGGGGGGGGGGGGGGGGGGGGGGGGGGEGGGGGGGFGGGGGGGGGGGGGFGGGGC5DFGFGGGGCCFCFGGGGFG:.//2121/8:@FFFFFFFF9>FEFFFFF225?;>1><>>)6>>F>?F:AA4)6>6
@M00200:207:000000000-ALC1F:1:2102:2341:16713 2:N:0:5
TACTAGGGTATCTAATCCCGTTTGCTCCCCTAGCTTTCGCGCCTCAGCGTCAAGAACAGGCCAGGTAGTCGCCTTCGCCACTGGTGTTCCTCCCGATATCTACGCATTTCACCACTACACCGGGAATTCCACTACCCTCTCCTGCCTTCGAGTCGATCAGTATCGCGTGACCCTCCCCAGTTGAGCCGGGGGCATTCACACGCGACTTGAACGACCGCCTGCGCGCTCTTTACGCCCAATAGTACTG
+
CCCCCGGGGGGGGGGGGGGGGFGGGGGGGGGGGGGGGGGGGGGGGGGGGGGGGGGGGGGGGGGGGGGGGGGGGGGGGGGGGGGGGGGEGGGG<FEGEGGGGGGGDGGGDGGGGFGGGGFG8EFEGGGFGFCGGGGGCDFGGGGGGDGGGGGGF8CGGGGGGGFFGCGGGCCFFAGD>DDDGGDC>CCDC>*?>/,76?C?E>>@B>B0)))6<:>EFFFBB?BFFE1:0<AAA?:>9:?0:<4)4<6
@M00200:207:000000000-ALC1F:1:2102:27682:19121 2:N:0:5
TACGCGGGTATCTAATCCTGTTCGCTCCCCACGCTTTCGCTCCTCAGTGTCAGTACTGGCCCAGAGTGCCGCCTTCGCCACCGGTGTTCTTCCTGATATCTGCGCATTCCACCGCTACACCAGGAGTTCCGCTCTCCCCTGCCTACCTCTAGTCTGCCCGTATCGGAAGCAGGCTCGGAGTTAAGCTCCGAGTCTTCACTCCCGACGTGACGAACCGCCTACGAGCCCTTTACACCCAGTAGTACTG
+
CCCCCFGGEGGGGGGGGGGGGGGGGGGGGGGGGGGGGGGGGGGGGGGGGGGGGGGGGGGG8FEGGGGGGGGGGGGGGGGGGGGGGGGGGGGGGDFGGGGGGGGGGGGGGGGGGGGGGGGGGGGGGGGGGGGGDGGGGGGGGGGGGGGGGFFDFCCFG?FGGGGFCDD5CF**39039C>DGGGFGGGGGGGGB09@AEFFF;<BFFBB;1>D?9GE>B>F0:?B(>>BFF?)6<F<>BFFF264446
@M00200:207:000000000-ALC1F:1:2102:23750:21083 2:N:0:5
TACAAGGGTATCTAATCCCGTTCGCTCCCCTGGCTTTCGTGCCTCAGCGTCAGTTATCCCCCAGTGTGCCGCTCTCGCCTCCGGTGTTCCTGCCAATATCAACACATTTCACCGCTCCCCTGGCAGTTCCGCACACCCCTGGGATACTCAAGCAGTTCAGTTTCAAGCGCAATGCCTCAGTTGAGCTCAGGCAGTTCACACCTGACTTGAATTGCCGCCTCCGCACCCTTTCTACCCAGTAGTACTGAAAT
+
CCC8CGFGGGEGGFGGGGGEGGGGGGGGGGGF?E<FFGGGGGGFGCAC+BBFCFFGFFCFGG:FFGG,EB@CGCFG,BF?FGGGCCFGFFE?FGDEFFGFECF=F8EFF9A,E8CC=F+?@++:<+AEFGGGGCC?GGGG83+@8DF??+@9EC1EFGGAGGGGC7=D>GG7;?FGFGC6;9:C;E799;*;@03*?;@A4@==2>A4>**/9*=8()06(0(),06;7@E)7);6=4(6>?77CE)7)7.
@M00200:207:000000000-ALC1F:1:2102:10083:23375 2:N:0:5
TACTGGGGTATCTAATCCCATTCGCTACCCTGGCTTTCGTGTGTGAGCGTCAGGAGTGGGCCAGTGCGCTGCCTTCGCCTTTGGTGTTCCCCACGATATCAACGGATTTCACCCCTACACCGTGAGTTCCACGCACCTCTCCCACCCTCAAGTCATGCCGTTTCGCTCGCAGGCTGGAGGTTGAGCCCCCAGAGTTAACGAACGACTAACATGACCGCCTTGACACGCTTTATACCCAGTAGTACTG
+
CCCCCGGGGGGGGGGGGGDGGGGGGGGGGGGGGGGGGGGGGGGGGGGGGGGGGGGGGGGGGGGFGDCFGGGGGGGGGGGGGFGGGGGGGG,FFGGEDFGGEGFGGGGGGGGGG8CFGDGGGDGGGGGFC=EEGD>E=DGGGFCFDDGGGGGGDFGGDGGGGGGGGDC8CEDDDFCG>7CGEGCCC,;FGGD7>5CCFCC9@62=@>;27@6?EEFFF>3(/)/=<A(6(4:94:/95<:549<46AF
@M00200:207:000000000-ALC1F:1:2103:29018:11205 2:N:0:5
TACGGGGGTATCTAATCCCGTTTGCTCCCCTAGCTTTCGCGCCTCAACGTCAGTATCCGTCCAGAAGATCGCCTTCGCCACTGGTGTTCCTCCCGATATCTACGCATTTCACCGCTACACCGGGAATTCCATCTTCCTCTCCGGAACTCAAATCCTACAGTATCTCATGCACTTCCAGAGTTAAGCTCTGGGCTTTCACACACGACTTATAGAATCGCCTACGCGCCCTTTAAACCCAATAGTACTG
+
CCCCCGGGGGGGGCEGGDGGGGGGCFFGGGGGGGGFGGGGGGGGGG@FEGFGGGGGGGGFG7CGFEGGGGGDEFGGGGGGGGGGFFFFF9FFFCEEFEGGGGGGDGE7EGGGGGGDGGGGGGGGGGGGGDAFFGGGGGGGGGGCE9EFFGFGCCEGGGGGGGFFGCGGGGGGGFGGGG,;DCGFG?7*=C2;?CDFFFGF@>)/5>@FE)@)9)1888;?DF;33(6>F<:4AAFD0?(,)64>>D9
@M00200:207:000000000-ALC1F:1:2103:7272:11374 2:N:0:5
TACTGGGGTATCTAATCCTGTTTGCTCCCCACGCTTTCGCACCTCAGCGTCAATACCAGTCCAGTGAGCCGCCTTCGCCACTGGTGTTCTTCCGAATATCTACGAATTTCACCTCTACACTCGGAATTCCACTCACCTCTCCTGGATTCAAGCGATGCAGTCTTAAAGGCAGTTCCGGAGTTGAGCCCCGGGCTTTCACCTCTAACTTACAAAGCCGCCTACGTGCGCTTTACACCCAGTAGTACTG
+
CCCCCGGGGGGGDEFGGGGGGGFGGFGGFGGGGGGGGGGGGGGGGGGGGGGGGFGGGGGGGGGGGEGGGGEGGGGGGGGGGGDFGGFEGGGGGGGEGGGGGGGGGCFGFG9FGGGGFGGGGGGGEFGGGGGGGGGGG?FGFGFFFC8EFGGGGGGGGGDCFFGCG=DF?CGGG;=DD>E6@CGGFFGFGGC>@DFFFEG4@DFAEBC>*>F;=59A>EFF@FF;296>97<CEEFFB@1=3;?EFCE
@M00200:207:000000000-ALC1F:1:2103:10511:11625 2:N:0:5
TACGCGGGTATCTAATCCCGTTCGCTCCCCTAGCTTTCGCGCCTCAGCGTCAGTGTCAGCCCAGCAACCCGCCTTCGCCGCAGGTGTTCCTCTCGATATCTACGCATTTCACCGCTACACCGAGAATTCCAGTTGCCCCTTCTGCACTCTAGTCGCACAGTATCAGTTGACCTTTCCGAGTTAAGCTCGGAGATTTCACAACTGACTTGTGCTGACCGCCTACGCGCCCTTTACGCCCAATAGTACTG
+
CCCCCGGGGGGGGFGGGGGGGGGGGGGGGGGGGGGGGGGGCGGGGGGGGGGGGGGGGGGGGGGGGGGGGGDGGGGGGGGDGEEGGGGGGGGGGGEGGCFGGGGGGGGGGGGGGGGGGGGGGGGGEGGGGGGGGGGGGGGGGGGGGGGGGFGEGGGGGGCCFFGGGGGGGGGGGFFFGG5CGGGFDGGGDCDGFGGFFFG6;;AFFEAA37);E?75;B>(::@DB03>0;03)6)9>>F1:22>>FF4
@M00200:207:000000000-ALC1F:1:2103:21217:14160 2:N:0:5
TACGCGGGTATCTAATCCTGTTTGCTCCCCACGCTGTCGCGCCTCAGCGTCAGCCACAGCCCAGCAGACCGCCTTCGCCACCGGTGTTCTTCCGGATCTCTACGCATTCCACCGCTACACCCGGAATTCCATCTGCCTCTACTGTGCTCAAGCCTGACAGTTCGCACGGCCGACTCGGGGTTGAGCCCCGAGCTTTCACCGCACGCTTTTCAAGCCGCCTACGCGCCCTTTAAACCCAATAGTACTG
+
CCCCCGGGGGGGGGGGGGGGGGGGGGGGGGGGGGGGGGGGGGGGGGGGGGGGGGGGGGGGGGGGGGGGGGGGGGGGGGGGGGGGGGGGGGGGGGGGGGGGGGGGGGGGGGGGGGGGGGGGGGGGGGGGGGGGGFGGGGGGFGGFGFGGGGGGGFGGFFGGGGGGGGGGGGGGDFGGGGGDGEGFFFGGGC3DDGGFF9GFFF351>FFBBFFFFGFFFF??::59BF>BB2AD4BG:((.8>>2499
@M00200:207:000000000-ALC1F:1:2103:20395:17432 2:N:0:5
TACTAGGGTATCTAATCCTGTTTGCTCCCCACGCTTTCGTGCATGAGCGTCAGTGTTGGCCCAGAAGGCTGCCTTCGCCATCGGTGTTCCTCCACATCTCTACGCATTTCACCGCTACACGTGGAATTCCACCTTCCTCTGCCACACTCAAGCCAGGTAGTTTCGAGCGCAATTCCCAAGTTAAGCCCGGGGATTTCACACTCGACTTGCCAAGCCGCCTGCGCACACTTTACGCCCAATAGTACTG
+
C<CCCFGGGGFGGGFGG9@CEFFGGDFEGGCGDDGGGGGGGGGGG<DFGGGGGGGGGFFGEF,CFFF8FGF7AFGGGGGEGC@F@F@:B?EAFGGFGFGGGGGGGGGGGGFGGGGGEGFFEGFB7=FGGGFFGGGC8A=DDFECF=CFDGF,DDFFFGAFADFAE6DEDGGDGDDFGGGG9FF7B9CF6CDD>DDAAEDFFFFF22=AE:AE3@CFFE@??A;EFB6<8EF39;BGF023=794<A2
@M00200:207:000000000-ALC1F:1:2103:14570:20446 2:N:0:5
TACGGGGGTATCTAATCCCGTTTGCTCCCCACGCTTTCGCGCCTCAGCGTCAGTCACCGTCCAGAAGACCGCCTTCGCCACCGGTGTTCCTCCCGATCTCTACACATTTCACCGCTACACCGGGAATTCCATCTTCCTCTCCGGGACTCAAGAGAAGCAGTCTCGGGCGCAGTTCCTCGGTTGGGCCGAGGGATTTCACACCCGCCTTACCTCCCCGCCTACGCGCCCTTTAAACCCAATAGTACTG
+
CCCCCGGGGGGGGGGGGGGGGGGGGGGGGGGGGGGGGGGGGGGGGGGGGGGGGGGGGGGGGGGGFGGGGGGGGGGGGGGGGGGGGGGGGGAFFGGGCGGGGGGGGGGGFGGGGGGG6FGGGGGGGGFFGGGGGGGGFGGGGGGGG>>FGGGGGGGGGGGGGGFFGGEEGGGCD6CF>FGGEGGGGGGGGDGDBFGFF<DF??@3(7?D<>9<ABDD>F>F<7(83>F9>BBFAFFFFF08:-5>AAB
@M00200:207:000000000-ALC1F:1:2104:9099:2913 2:N:0:5
TACGCGGGTATCTAATCCTGTTTGCTCCCCACGCTTTCGCGTCTCAGCGTCAGTAACGTCCCAGCGAGCTGCCTTCGCAATTGGTGTTCCTCCTGATATCTGCGCATTTCACCGCTACACCAGGAATTCCACTCGCCTCTTCCGTACTCAAGCCCGACAGTATCCACCGGCATCCGAGGGTTGAGCCCCCGACTTTCACAGCGGACTTACCGGACCGCCTACACGCGCTTTAAACCCAATAGTACTGAGCT
+
CCCCCGGGGGGGGGGGGGGGGGGGGGGGGGGGGGGGGGGGGGGGGGGGGGGGGGGGGGGGGGGGGGGGGGGGGGGGGGGCGGGGGGGGFGGGGGGGGGGGGGGGGDGGGGGGFFDGGGGGGGFGFGGGGGGGGGGGGGGGGGGDGGGFGGGGGGGDGGGGGAFGGGGGGGDGGGDD4CCCGGGGGFGGGGGGFDDFFFGA9FFFFF;F>FFF6BGD9@>::FB43>;FB><2<AFFBF(8?B<AFFF),(.
@M00200:207:000000000-ALC1F:1:2104:17302:17529 2:N:0:5
TACGCGGGTATCTAATCCTGTTTGCTCCCCACGCTTTCGCGTCTCAGCGTCAGTACCGTCCCAGCGAGCTGCCTTCGCCATTGGTGTTCCTCCCGATATCTGCGCATTTCACCGCTACACCGGGAATTCCACTCGCCTCTTCCGGACTCTAGCCCGACAGTATCAACCGGCATTCAAGGGTTGAGCCCTTGACTTTCACAGCTGACTTACCGGACCGCCTACACGCTCTTTAAACCCAATAGTACTG
+
CCCCCGGGGGGGGGGGGGGGGGGGGGGGGGGGGGGGGGGGGGGGGGGGGGGGGGGGGGGGGGGGGGGGGGGGGGGGGGGGGGGGGGGGGGGGGGGGDEGGGGGGGGGGGGGGGGGGGGGGGGGGGGGGGGGGGGGGGGGGGGGGGGGGGGGGGGGGGGDGGGFGGGGGGGGGGGGGFG<DGGGGGGGGGGGGFGGFFFGF<AFFFFAFE<6B>>D7>F>FFFFF:D?F<4<<<<B?<:1:BAA24<:
@M00200:207:000000000-ALC1F:1:2105:5309:9035 2:N:0:5
TACGCGGGTATCTAATCCCGTTTGCTCCCCTAGCTTTCGCTCCTCAGCGTCAATGTCGGTCCAGGATGCCGCCTTCGCCACCGGTATTCCTCCAGATATCTACGCATTTCACCGCTACACCTGGAATTCTGCATCCCTCTCCCGAATTCAAGCCATCCAGTATCACACGCAGTTCCCAGGTTAAGCCTGGGGATTTCACGTGTGACTTAGTTGGCCGCCTACGAGCCCTTTATACCCACTAGTACTG
+
CCCCCGGGGGGGGGGGGCGGGGGGGGGFGGGGGGGGGGGGGGGGGGGGGGGGDGGFGGGGGGGGGGGGGGGGGGGGGGGGGGGDGGGGGFGGGGGFGAFGGGFGGGGGGGGGGCGGGGGGDFGGCGFGGGGGGGGDFFGG?8DECEGGGGGGGGGGGGGGGGGGGGGGGGGGGFGGGFGGGGFGG7DGGGFFFGGFFEGFFBFFFF?C;>B5FFD;589?FF;D?B>F;DE4?CFA@@((42>DB>4
@M00200:207:000000000-ALC1F:1:2105:17494:14268 2:N:0:5
TACTGGGGTATCTAATCCTGTTCGCTCCCCACGCTTTCGCTCCTCAGCGTCAGTATCGGCCCAGAGACCCGCCTTCGCCACCGGTGTTCCTCCTGATATCTGCGCATTTCACTGCTACACGCGGAATTCCCTCCCCCTCTGCCGCACTCCAGCTGTGCAATCACACGTGCAGTTCCCAGGTTAAGCCCGGGGATTTCACACCTGTCTTGCACAACCGCCTGCCCACGCTTTACACCCACTCGTACTGCGAT
+
CCCCC8FEF;CCFGGEFGC<C@,CCFEFGGGECFF76FCF@CFE@FEFGCCEEGF,C@F7FGCCD,6B7FGGGCFFFGGGGG@CC7F?FFGGG<F?,<,A;4BFC@:@;FEG9;@FCE?FGG@@+=CFFF,,@@CGGECDFGGCEGGCCF6,@<CD,@:,37;?9,*@;DFF?9FC><**,,=5=E7;D4E))=FFF3@:8(5)14EFFFA@F@GF(;1(()(,).((4:?5A>6?911(.,43:06)(,(
@M00200:207:000000000-ALC1F:1:2105:5866:15214 2:N:0:5
TACTAGGGTATCTAATCCTGTTTGCTCCCCACGCTTTCGCGTCTCAGCGTCAGTACCGTCCCAGCGAGCTGCCTTCGCCATTGGTGTTCCTCCCGATATCTGCGCATTTCACCGCTACACCGGGAATTCCACTCGCCTCTTCCGGACTCTAGCCCGACAGTATCAACCGGCATTCAAGGGTTGAGCCCTTGACTTTCACAGCTGACTTACCGGACCGCCTACACGCTCTTTAAGCCCAGTAGTACTG
+
CCCCCGGGGGGGGGGGGGGGGGGGGGGGGGGGGGGGGGGGGFFGFGGGGGGGGGGGGGGGFGGGGGGGGGGGGGGGGGGGGGGGGGGGGGGGGGGGGGGGGGGGGGGGGGGGCFGGGGGFGGGGGDGGGGGGGGGGGGGGGGGGGGGGGGGGGGGGGGCEFGGGGGGGGGGGGFFGGCFGGGGGGGGGGGGFFGFFFEGFFFFF@@<CFFFFDFGE>3>FFFFFFE60<A2<AAF6<BFBAF<9<2)
@M00200:207:000000000-ALC1F:1:2105:18111:20713 2:N:0:5
TACTGGGGTATCTAATCCTGTTTGCTCCCCACGCTTTCGCGTCTCAGCGTCAGTAACGTCCCAGCGAGCTGCCTTCGCCATTGGTGTTCCTCCCGATATCTGCGCATTTCACCGCTACACCGGGAATTCCACTCGCCTCTTCCGAACTCTAGTCCGGCAGTATCGACCGGCATCCCAGGGTTGAGCCCTGGACTTTCACAGCCGACTTACCGAACCGCCTACACGCTCTTTAAACCCAATAGTACTG
+
CCCCCGGGGGGGGGGGGGGGGGGGGGGGGGGGGGGGGGGGGGGGGGGGGGGGGGGGGGGGGGGGGGGGGGGGGGGGGGGGGGGGGGGGGGGGGGGGGGGGGGGGGGGGGGGGGGGGGGGGGGGGGGGGGGGGGGGGGGGGGGGGGGGGGGGGGGGGGGGGGGGGGGGGGGGGGFGCFGCDEGDFGGGGGGGFFGCFFFG7=@FDBFFFFFFFFFGFBEB?:F??6BBFBFFFFB=5?BFFFA<AFFF
@M00200:207:000000000-ALC1F:1:2106:25109:4048 2:N:0:5
TACCAGGGTATCTAATCCTGTTCGCTCCCCACACTTTCGCTCCTCAGCGTCAGATCATGCCCAGAGAACCGCCTTCGCCACCGGTGTTCCTCCTGATATCTGCGCATTTCACCGCTACACCAGGAATTCCGTTCTCCCCTGCATACCTCTAGTCTGCCCGTATCGAAAGCAAGCCCTGAGTTAAGCCCAAGGTTTTCACTCCCGACGCGACAAACCGCCTACGAGCCCTTTACACCCAATAGTACTG
+
CCCCCGGGGGGGGGGGGGGGGGGGGGGGGGGGGGGGGGGGGFGGGGGGGCGGGGGGGGGGGGGGGGGGGGGGGGGGGGGGGGGGGGGGGGGGGGGGGGGGGGGGGGGGGGGGFGGGGGGGGGGGGGCFGGGGGGGGEFGGGGGFGGGGGGGGGGGGGGGGGGGGGF8EDGGGFFCFFGGGGGGGGAC?FGGGFGGFFFGFFBFFFFFFBEEFBDF(.).6<A;?FF2:B?F4AF4@>FF0:9A>DFF
@M00200:207:000000000-ALC1F:1:2106:8723:4870 2:N:0:5
TACCCGGGTATCTAATCCCGTTTGCTCCCCACGCTTTCGCGCCTCAGCGTCAGGAGATGCCCAGAGACCCGCCTTCGCCACCGGTGTTCCTCCCGATCTCTACACATTTCACCGCTACACCGGGAATTCCAGTCTCCTCTGCATCCCTCAAGAACGGCAGTATCAGCCGACGTTTCTCGGTTGAGCCGAGAGATTTCACGACTGACTTGCCATCCAGCCTACGCGCCCTTCAAACCCAATCGTACTT
+
CCCCCGGGGGGGGGGGGGGGGGGGGGGGGGGGGGGGGGGGGGGGGFGGGGGGGGGGGGGGGGGGGGGGGGGGGGGGGGGGGGGGGGGGGGGGGGGGGGGGGGGGGGGGGGGGGGGGDDGGGGDGGGFGGFFGGGGGGGGGG?GFGGGGGGGFGFGGDGGGGGGGGGGG53@DGFGGGGGGGGD?FFGGGGGGFGGFFFGFFFFFFFFFEFFFFF@))2,12FFFFFFFFF(4)6?@BF??(3:??:)
@M00200:207:000000000-ALC1F:1:2106:16022:9409 2:N:0:5
TACTCGGGTATCTAATCCCGTTTGCTCCCCTAGCTTTCGCGCCTCAGCGTCAGTAGCAGGCCAGGTGGGCGCCTTCGCCACCGGTGTTCCTCCAGATATCTACGCATTTCACCGCTACACCTGGAATTCCCCCACCCTCTCCTGTACTCAAGCTCAGCAGTTTGGGATGCAGGTCCCCGGGTGAGCCGGGGCATTTCACATCCCACTTACCGAACGGCCTACACGCCCTTTAAACCCAATAGTACTG
+
CCCCCGGGGGGGGGGGGGGGGGGGGGGGGGGGGGGGGGGGGGGGGGGGGGGGGGGGGGGGGGGGGGGGGGGGGGGGGGGGGGGGGGGGGGGGGGGGGGGGGGGGGGGGGGGGGGGGGGGGGGGGGGFGGGGGGGGGGFGGGGGGGGGGGGGGGGGGGGGGGGGGGGGGGGGGGFGGGCDGEGGGGGGGGGGGFGGFFFGFFFFFFFFFEAABDBF((2.2;5=F:FF>9B?FF<B?<(2:>AAA<AA
@M00200:207:000000000-ALC1F:1:2106:7340:12451 2:N:0:5
TACTGGGGTATCTAATCCCGTTTGCTACCCTAGCTTTCGTGCATCAGCGTCAGTAAAGACCCAGTGAGTCGCCTTCGCCACCGGTGTTCCTGAGGATATCAACGCATTTCACCGCTCCACCCTCAGTTCCACTCACCTCTGTCTTACTCTAGCAAAGTAGTATCGAGTGCAGTTCCCTAGTTAAGCTAAGGTATTTCACATCCGACTTACTCCACGGCCTACGCACCCTTTATGCCCAATAGTACTGCGAT
+
CCCCCGGGGGGGGGGGGFGGGGGGGGGGGGGGGGGGGGGGGGGGGGGGGGGGGGGGGGGGGGGGGGGGGGGGGGGGGGGGGGGGGGGGGGGGGGGGFGGGGGGGGGGGGGGGGGGGGGGGGGGGGGGGGGGGGGGGGGGFFGGGGGGGGFGGGCGFGGGGGGGGGGGGGGGGGFEGGGGGGGGGFGGGGFFFFGGFFFFFCEF55>BFCFFFFFF513:7BF49AABFBF=CEFF=2>BFB=C*193)(,/
@M00200:207:000000000-ALC1F:1:2106:15432:14683 2:N:0:5
TACGGGGGTATCTAATCCCGTTTGCTCCCCACGCTTTCGCGCCTCAGCGTCAGGAAATGCCCAGAGACCCGCCTTCGCCACCGGTGTTCCTCCCGATCTCTACACATTTCACCGCTACACCGGGAATTCCAGTCTCCTCTGCATCCCTCAAGAACGGCAGTATCGGCCGACGCTCCTCGGTTGAGCCGAGGGATTTCACGACCGACTTGCCATCCGGCCTACGCGCCCTTTACACCCAGTAGTACTG
+
CCCCCGGGGGGGGGGGGGGGGGGGGGGGGGGGGGGGGGGGGGGGGGGGGGGGGGGGGGGGGGGGGGGGGGGGGGGGGGGGGGGGGGGGGGGGGGGGGGGGGGGGGGGGGGGGGGGGGGGGGECEGGGGGGGFFFGGGGGGGGGGGGGGFGGGGGGGGGEGGGFGGGGGDEGGGAGGGGGGCGGGCFGDDDGDEF7?FBGFFFF0(41;AFFFBB:(-1382??>>B912:>4>9=F;?6(6-<ADFF
@M00200:207:000000000-ALC1F:1:2106:8955:20691 2:N:0:5
TACTGGGGTATCTAATCCTGTTTGCTCCCCACGCTTTCGCACCTCAGCGTCAGTATCGACCCAGATCGCCGCCTTCGCCACTGGTGTTCCTCCCGATATCTACGAATTTCACCTCTACACCGGGAATTCCGCGACCCTCTTTCGTACTCTAGCTCGCCAGTTTCGGATGCACTTCCTCGGTTGAGCCGAGGGCTTTCACGTCCGACTTAACGAACAGCCTACGTGCGCTTTAAACCCAATAGTACTG
+
CCCCCGGG@EGGGGGFGGGGGGGGGGFGGGGGGGGDGGGGGGGGGGGGGBBFFGGGGGGGGGGGGFEFGGGGGGGGGGEEGGGGGGGGGGGGGGGGGGGGGGGGGGGGGGGGGGGGGGGGGGGGGGGGGEFGGGGGGG8FGGGGGGGGGGGGGGFEEGGGGGGGD>EEGGGGGFGGGGGGCE4<CGGG4<DGFGGFFFGFFFFF1;BFCFFBBFF(.24:4F:?BFB99<<2A9F5<?0?F><)64<
@M00200:207:000000000-ALC1F:1:2106:15804:22112 2:N:0:5
TACCGGGGTACCTAATCCTGTTCGCTCCCCACGCTTTCGCGCCTCAGCGTCAGTACCGTCCCAGCGAGCTGCCTTCGCCATCGGTGTTCCTCCTGATATCTGCGCATTTCACCGCTACACCAGGAATTCCACTCGCCCCTTCCGGACTCTAGCCAGACAGTTTCCAGCGGCATTCACAGGTTGAGCCTGTGACTTTCACACCGGACTTATCTGGCCGCCTACGCGCCCTTTAAGCCCAGCAGTACTGACAT
+
CCCCCGGGGGGGGGGGGGGGGGGGGGGGGGGGGGGGGGGGGGGGGGGGGGGGGGGGGGGGGGGGGGGEGGGGGGGGGGGGGGGGGGGGGGGGGGFGGGGGGGCGGGGGGGGGGGGGGGGGGGFGDFGGGGGGGGGGGGGGGGGGGGGGGFGFGGGGGGGFGFGG7E,DD5C>DFGGGFFGGGDGGGGGG>FFFGGFFFGFF?):>F>6;7F7CFE/.2.-3@((-7(46??>AAFFF0((.,6:)))4(,-
@M00200:207:000000000-ALC1F:1:2106:8249:22316 2:N:0:5
TACAGGGGTATCTAATCCTGTTTGCTACCCACGCTTTCGCTCCTCAGCGTCAGTTCCGGCCCAGAGCACCGCCTTCGCCACTGGTGTTCCTCCTGATATCTGCGCATTTCACCGCTACACCAGGAATTCCATGCTCCCCTACCGGACTCAAGCCACAGCAGTATCGGGTGGCGTCTCTGGGTTGAGCCCAGAGTTTTCACACCCGACTTACTGAGTCGTCTACGAGCTCTTTAAGCCCAATAGTACTG
+
CCCCCGGGGGGGGGGGGGGGGGGGGGGGGGGGGGGGGGGGGGGGGGGGGGGGGGGGGGGGG@FGGGGGGGGGGDGGGGGGGGGGGGGGGFFEFGGGGGGGGGGGGGGGGGGGFGGGGGGGGGGGGFFGGFGGF8EE=EEFFFFGGGGGGGGGGCFGGGGFGGCFFGGGFGDCDEGGGGGGGGGGGFG*@F>GFGCFFFGFFBFB2-656;AFC?E)12,6?FEFFF>9EFEE??4A>:<6:DD4)6<>
@M00200:207:000000000-ALC1F:1:2107:24303:2496 2:N:0:5
TACTCGGGTATCTAATCCTGTTTGCTCCCCTAGCTTTCGTCCCTCAGCGTCAGTTGTGATCCAGCGAGCCGCTTTCGCCTCGGATGTTCCTACGGATATCTACGCATTTCACCGCTACACCCGTAATTCCACTCGCCTCTCTCACACTCTAGCACGGCAGTTTCGTTAGCAGCCTCTGGGTTAAGCCCAGAGATTTCACTATCGACTTGCCGCACCGCCTACGGACCCTTTACACCCAGTAGTACTG
+
CCCCCCFGGGGGGGFFGGGGGGGGGGGGGGGGGGGGGFGGGFFGGGGGGGGGGGGGGGGGGGGGGGGGGGGGGEGGGGGGGGCCGEGGGGGGGGFGGGGGGGGGGGGGGFGGGGGGGG?FGGGGCFGGGF;EED8=EGGGCFGGGGGGGGGDFGGGGGGEGGGGGGGGGGGGCF?DFFC5:EDGGGG5;>;C4@:=AECEFF+:5=@?FEFFFFF<6B00;A<??FBFDDEFF33C9FF:A2<<A))
@M00200:207:000000000-ALC1F:1:2107:27801:7292 2:N:0:5
TACCAGGGTATCTAATCCTGTTTGCTCCCCACGCTTTCGTGCCTCAGTGTCAGTGTTGGTCCAGGTAACCGCCTTCGCCACTGGTGTTCTTCCAGATATCTACGCATTTCACCGCTACACCTGGAATTCCACTACCCTCTACCACACTCCAGTCCGCCAGTTTCAAATGCAATTCTCAGGTTGAGCCCAAGGATTTCACACCTGACTTAACAGACCACCTACGCACGCTTTACACCCAGTAGTACTG
+
CCCCCGGGGGGGGFCEGGGFFGGGGGGGGGGGGGCFGGGGGGGGGGGGFGGFGGGFGGGGGGGFFGG,EFGGGGGGFGGGGGD8FFGGGGGGFFGFFFGGGFGGDEEGGGGGGGGGGGGGGGGGGCCFF>EFGF8CFGGGFFGG8,6DFFFFGGGGGGDDE9DFGGGCGGGGFFDGGGG6FFDD??+=?D6DFGGFFFGFCDFACBEFFEFEE@F*8?FFEF4)5*):@@@9EFEF>FD(9*9*0**
@M00200:207:000000000-ALC1F:1:2107:6619:7755 2:N:0:5
TACCCGGGTATCTAATCCTGTTTGATCCCCACACTTTCGTGCCTCAGCGTCAGTTGAAGTCTAGTAAGCTGTCTTCACTATCGGTGTTCTTGACGATATCTAAGCATTTCACCGCTACACCGTCAATTCCGCCTACTTCGACTTCACTCAAGCCAATCAGTATCAATGCCACCCCTCTAGTTAAGCTAGAGTATTTCAGCACTGACTTAATTGGCCGCCTACGCACCCTTTAAACCCAATAGTACTG
+
CCCCCEGGGGGGGGGGGGGGGGGGGGGGGGGGGGGGGGGGGGGGGGGGGGGGGGGG9EEGGGFGGGFGGGGGGGGGGGGGGGGGGGGGGGGGGGGDE>GFGFGGGGGGGGGGGGGGGGGGGGGGFGGGF9DEGEGGGGGGFGGGGGGGGGG9DDGFFGFGGGGGGCFFGGGGGFGGDGFDCFDFGGGGFGGGFGGFFEGEFFAFEFFFAEFE5@FE>5==DADAFF):953*847C>DBD=EC?EFE
@M00200:207:000000000-ALC1F:1:2107:10961:8424 2:N:0:5
TACGAGGGTATCTAATCCCGTTTGCTCCCCACGCTTTCGCGCCTCAGCGTCAGTCACCGTCCAGAAGGCCGCCTTCGCCACCGGTGTTCCTCCCGATCTCTACACATTTCACCGCTACACCGGGAATTCCACCTTCCTCTCCGGGACTCAAGAGAAGCAGTCTCGGGCGCAGTTCCTCGGTTGGGCCGAGGGATTTCACACCCGACTTACCTCCCCGCCTACGCGCCCTTTAAACCCAATAGTACTGAGAC
+
CCCCCGGGGGGGGGGGGGFGGGGGGGGGGGGGGGGGGGGGGGGGGGGGDFGGGGGFGGGGGGGG9EDGCFGGEGGGGGGGGGGGBGGFFGGGGGGGDGGGCFGFFFGGGFGGGGGGGGGGGGGEGGGGGGGGGGGGGGGGGGC+3@EGGGGGG?677FG6E?CGFF5ECEC>CF>FCF55ECDDGDF3DDD3BGGFFFGFFFBD>F9>6AFAFFFG>EFFFFFB9>>>0()-4<2F:?6::446>22))6)
@M00200:207:000000000-ALC1F:1:2107:12467:13447 2:N:0:5
TACTAGGGTATCTAATCCCGTTTGCTCCCCACGCTTTCGTGCATGAGCGTCAGTGCAGGCCCAGGGGATTGCCTTCGCCATCGGTGTTCCTCCGCATATCTACGCATTTCACTGCTACACGCGGAATTCCATCCCCCTCTGCCGCACTCCAGCAATGCAGTCACAAATGCAGTTCCCAGGTTGAGCCCGGGGATTTCACATCTGTCTTACATTACCGCCTGCGCACGCTTTATACCCACTAGTACTG
+
CCCCCGGGGGGGGGGGGFGGGGGGGGGGGGFGGGGGGGGGGGGGGFGGGGGGGGGGGCGGFGGGGGGDGGGGGGGGGGGEGGGGGGGGGGGGGGGDCFGGGCDGGGGGGGGGGGGGFDFGGGCGGGGGGGGGGGGGGGGGGGGGGGGGFGGFGGGGGGGGGGGFG9,@=CGCFFGGFFCDDCF7CFFDDDGG>DGA:4CCFFFFEEEFFFFCCFFC?>;?FFBF(50311;3<2-<:<(.8>:4):A
@M00200:207:000000000-ALC1F:1:2107:11585:19839 2:N:0:5
TACTCGGGTATCTAATCCTGTTTGCTCCCCTAGCTTTCGCACCTCAGCGTCAGGAACGCGCCAGTCACTCGCTTTCGCCTCCGGCGTTCCTCCTGATATCTACGCATTTCACCGCTTCACCAGGAGTTCCAGTGACCCCTCACGCCCTCAAGCCCGGTATTTTCAATCGCCGTTCCGACGGTAAGCGTCGGGATTCCACGACTGATTTGCCGAGCCGCCTACGTGCCCTTTAAACCCAGTAGTACTG
+
@CCCCGGGGGGGGGGGGGGGGGGGGGGGGGGGGGGGGGGGGGGGGGGGGGGGGGGFGGGGGGGGFGGGGGGGGGGGGGGGGGGGGGGGGGGGGGGGGGGGGGGGDGGGGGGGGGGGGGGGGGGGGGGGGGGGGGGGGGDGGGGGGGGGGGGF?GGGGGEGGGGGFCFGGGGGC??FGGGGGGGGGGGGGGGGFGGFF3C18>BD;E?AFFF@09D8>F9?6@?F:F??FBFFBFAGB??8):4>AA<
@M00200:207:000000000-ALC1F:1:2107:24193:21548 2:N:0:5
TACGAGGGTATCTAATCCTGTTTGCTCCCCTAGCTTTCGCGCCTCAGCGTCAAGAACAGGCCAGGAAGCCGCCTTCGCCACTGGTGTTCCTCCCGATATCTACGCATTTCACCACTACACCGGGAATTCCGCTTCCCTCTCCTGCCTTCGAAGTCGACCAGTATCGAATGACTCTCCCCAGTTGAGCCGGGGGCTTTCACATCCGACTAAATCGACCGCCTGAGAGCTCTTTACACCCAATAGTACTG
+
CCCCCGGGGGGGFGGGGGGGCGFFFGGGGGFGGGGGFFFDFFGGGGGGGGGGGGFGGGGGGDFGGGGGGGGGGGEGGGGEEAFGGGGG9FEFGGGGGGGGGGAFEG>CCFGGGFGGGGGGGGGEECF8;EFE>EGFGGG6FGGDCFGDGFFGGDECGGG9D:CFD79,=@DFCF8DF75CEC7:@CC4C>CDBCC5;4CEF+)26:0)8;A314AC1>>((7,.)9().))..6)0493:?FAA<A94
@M00200:207:000000000-ALC1F:1:2108:23529:6448 2:N:0:5
TACGGGGGTATCTAATCCTGTTTGCTCCCCACGCTTTCGCGCATCAGCGTCAGTTCCGGTCCAGTGAGCCGCCTTCGCCACTGGTGTTCCTCCCAATATCTACGCATTTCACCGCTACACTGGGAATTCCACTCACCTCTCCCGGTCTCAAGCCTCACAGTCTGACAGGCAGTTCCTCGGTTAAGCCGAGGGCTTTCACCCGTCACTTGCAAAGCCGCCTACGCGCCCTTTAAACCCAATAGTACTG
+
CCCCCGGGGGGGGGGGGGGGGGGGGGGGGGGGGGGGGGGGGGGGGGGGGGGGGGGGGGGGGGGGGGGGGGGGGGGGGGGGGGGGGGGGGFGGFGGGGGGGGGGGGGGGGGGGGGGGGGGGGGGGGGGGGGGGGGGGGGGGGGGGGGGGGGGGGGGGGGGGGGGF*:E@FGGGGGGGGGGGGGGGGGGG<DGGEGGFFF@B?B>EFFFFEFFF+=GC;:>FFFFFFFF;BF?F<AFF6B:?:D4>244
@M00200:207:000000000-ALC1F:1:2108:10518:7148 2:N:0:5
TACTAGGGTATCTAATCCTGTTCGCTCCCCACGCTTTCGCTCCTCAGCGTCAGTATCGGCCCAGAGACCCGCCTTCGCCACCGGTGTTCCTCCTGATATCTGCGCATTCCACCGCTACACCAGGAATTCCGTTCTCCCCTGCATACCTCTAGTCTGCCCGTATCTGACGCACGCTCAGGGTTGAGCCCTGAGTTTTCACGCCCGACGTGACAAACCGCCTACGAGCCCTTTAAACCCAATAGTACTG
+
CCCCCGGGGGGGGGGGGGGGGGGGGGGGGGGGEGGGGGGGGGGGGGGGGGGGGGGGGGGGGGGGGGGGGGEGGGDGGGGGGGGGGGGGGGGGGGGGGGGGGGDGGGGDGGGGGGGGGGGGGGGGGAEGGGGGGGGGGGGGGGGGGGGGGGGGGFGGGGGDGEGD*5@E>CGDGGGGGDGFEFGGGGGGGGGGFCFFFFFAD>BB=@>EDFFA6;FF9DF??F?B()4:?FF>A9CF18077>>BABA
@M00200:207:000000000-ALC1F:1:2108:16429:9019 2:N:0:5
TACCAGGGTATCTAATCCCGTTTGCTCCCCTGGCTTTCGCTCCTCAGCGTCAGTACCGGCCCAGAGTGCCGCCTTCGCTACGGGTGTTCTTCCCGATCTCTGCGCATTTCACCGCTACACCGGGAATTCCACACTCCCCTACCGGACTCTAGTCACAGCAGTCTGACGTGGCGCCTCCACGTTGAGCGTGGAGATTTCACACGTACCTTTCCGAACCGCCTCCCAGCTCTTTCAACCCAGTCGTACTGAGT
+
CCC?CGGGGGGGGGGGGGGGGGGGGGGGGGG<DEGGGGGGGGGGGGGGGGGG:FGGGGGGEGGG8FFGGDGGGGGGGGEFE=FGGGGGG,EEFGCEG7FFGA9FEEGGGGGGG7CE=FDFD@:7=FGGFGFGFE?GF8EGGGFEGG7DFGGDGGF293,4423;**5@C**3**@DGFGFEGF:56;C/*5:)*;C+)+;6F).(((;<+1+)4*9()-,(),)()())6<4)4+/:0:0()(-((44).)
@M00200:207:000000000-ALC1F:1:2108:5620:11429 2:N:0:5
TACTAGGGTATCTAATCCTGTTTGCTCCCCACGCTGTCGCGCCTCAGTGTCAGCAATAGCCCAGCAGGCCGCCTTCGCCACCGGTGTTCTTTCGGATATCTACGCATTCCACCGCTACACCCGAAATTCCACCTGCCTCTACTATGCTCAAGCTTGGCAGTTCGCACGGCAGACCTGGGGTTGAGCCCCAGGCTTTCACCACACGCTTACCAAGCCACCTACGCGCCCTTTAAACCCAATAGTACTG
+
CCCCCGGGGGGGGGGGGGGGGGGGGGGGGGGGGGGGGGGGGGGGGGGGGGGGGGGGGGGGGGGGGGGCGGGGGGGGGGGGGGGGGGGGGGGGGGGGGGGGGGGFGGGGGGGGGGGGGGGGGGGGGGGGGGGGGGGGGGGGGGGGGGGFGGGGGGGGGFGGGGG=):E>6EDCFGGGGGCGGGGGGGGGGGGGFGGFFFGFFFFFFF?>?FFFF?FG@FFF@FFFFFBFFFF26<GFFFF:FAA9AFF
@M00200:207:000000000-ALC1F:1:2108:14761:16554 2:N:0:5
TACGGGGGTATCTAATCCCGTTTGCTCCCCTGGCTTTCGTGCCTCAGTGTCAGGAATTGTCCAGAGACTCGCCTTCGCCACTGGTGTTCCGCTTGATATCTACGCATTTCACTGCTACACCAAGCATTCCAGTCTCCCCTCCAATCCTCTAGCAAGGTAGTTTCCAATGCCATTTCCGAGTTGAGCTCGGAGATTTCACATCCGACTTACCTCACCACCTACGAACCCTTTAAACCCAATAGTACTG
+
CCCCCGGGCGGGGGGGGGGGFFGFGGGGGGGGGGGGGG@FFGGGGFFFFGGGGGGGGGGGGGGGFGGGGGGEGGGGDGGGGGGGEGGGGGC7:@FFEGCFGFEFCGGGGC=FFGGGGF?FEGFGFGGGFDFGGFCE8=EGGGEGC=DGGGGGCGFGGGGGEGD7*37@DD+=DDGDFCCD:ECFCFF+@5@C>FFFFEGCFAADAAFE9>*B=BGF7)85(25)-).41:37<6:A@?(/4;5???C
@M00200:207:000000000-ALC1F:1:2108:23760:21282 2:N:0:5
TACGGGGGTATCTAATCCTGTTTGCTCCCCTAGCTTTCGTGCCTCAGTGTCAGGAGTTTTCCAGGGACTCGCCTTCGCCACTGGTGTTCTACTTGATATCTACGCATTTCACTGCTACACCAAGTATTCCAGTCCCCCCTCAAACCCTCGAGCAAGGTAGTTTCAAATGCCATTTCCGCGTTGAGCTCGGAGCTTTCACATCCGACTTACCTCACCACCTACGCACCCTTTAAGCCCACTATTACTG
+
CCCCCGGGGGGFG9FCGGGGGGGGGGGGGGGFGGGGGGGGGGGGGGGGGGGGFGGGGGGGGGGGGGDDGGGGGGGGGGGGGGDFGGGGGGGGGGGGGGGFGGGGGGGGGGCFGFGGGGGGGGGFGGGGGGGGGGGCFEGGGFF9EFGFGGG6EGFFCFFGDEFE*3@FDG69FCCDEE+0@CD>FFGFDDGGFGGFF67BEFF?25@84AFFF2;F7>;316(),8,;=;.7)/:62=(,.).)6A>
@M00200:207:000000000-ALC1F:1:2108:7510:23684 2:N:0:5
TACAGGGGTATCTAATCCTGTTTGCTCCCCACGCTTTCGTGCATGAGCGTCAGTGTTGGCCCAGAAGGCTGCCTTCGCCATCGGTGTTCCTCCACATCTCTACGCATTTCACCGCTACACGTGGAATTCCACCTTCCTCTGCCACACTCGAGCCACGTAGTTTCTAGCGCAATTCCCAAGTTAAGCTCGGGGATTTCACACTCGACTTGCGCGGCCACCTGCGCACACTTGAAACCCAATAGTACTG
+
CCCCCFGGGDGGGGFGGGGGGGGGGGGGGGGEEGGGGGGEFGFGGGGGGEGGGGGGGGGGGGGGGFGGGGGGGGGGGGGGGGGGCCEDGFFGFCFGGGGGGGGGGGGGGGGGGCGDGGGGG>FGCFFGGGGGGGGGGGGGGG,,EFEFFGGGGGGGGB8D>FFD*;E9DGGGGFCFCED+;CFFFFCFDD555CFFBCFF)*;5>4=?@C)?;9G<6A6@()6).56@3<))))08?B(8>A)-544
@M00200:207:000000000-ALC1F:1:2109:11097:3461 2:N:0:5
TACACGGGTATCTAATCCCGTTTGCTCCCCTAGCTTTCGCGCCTCAGCGTCAAGAACAGGCCAGGTAGTCGCCTTCGCCACTGGTGTTCCTCCCGATATCTACGCATTTCACCGCTACACCTGGAATTCTGCATCCCTCTCCCGAATTCAAGCCATCCAGTATCAGACGCAGTTCCCAGGTTAAGCCTGGGGATTTCACGTCTGACTTAGTTGGCCACCTACGAGCCCTTTAAACCAAATAGTACTG
+
CCCCCGGGGGGGGGGGGCGGGGGGGGGG8FFGGGGGGGGGGGGGGGGGGGGGGGGGGFGGGGGGGGGGGGGGGGGGGGGGGGGGGGGGGGGGGGGGGGGGGGGGGGGGGGGGGGGGGGGGGGGGGGGGGGGGGGGEGGGFGEFGGGGGFFGEFGFFFFFGGGFGGGGGGDGGGFGGGGGGGF*:?@DCFGGFGDGFFEFFBFFFFFFEEFFFFFDF=FDBFF?DDGF?@@FFEFFF(,6AEA?EFEF
@M00200:207:000000000-ALC1F:1:2109:5881:10395 2:N:0:5
TACCAGGGTATCTAATCCGGTTCGCTCCCCACGCTCTCGCGCCTCAGCGTCGGCCCTCGGCCCAGGAGACCGCCTTCGCCACCGGTGTTCCGCCGGATCTCTACGCATTTCACCACTACACCCGGCATTCCGTCTCCCTCGACCGCGCCCCAGCCGGCCCGTCCCGAGCCCATCACGGGGTTCAGCCCCGCACTTACAGGCCCGACTGAGCCAGCCGCCTACGCGCCCTTTACACCCAATAGTACTG
+
CCCCCGGGGGGGGGGGGGGGGGGGGGGGGGGGGGGGGGGGGGGGGGGGGGGGGGGGGGGGGGGGGGGGGGGGGGGGGGGGGGGGGGGGGGGGEGGGGGGGGGGGGGDGGGGGGGGGGFGGGGGGGGGGGGGGGGGGGFGGGGGGGGDGEGGGGGGGEGGGEGGGGDGGGEFFGFGGGEGGG1()2<CGGGG)9CFFFAFFFFFFFF>FFFF?F<FGFFF?0)((,?1390:>F4=F>::(546AAAF
@M00200:207:000000000-ALC1F:1:2109:15886:16346 2:N:0:5
TACTGGGGTATCTAATCCCGTTTGCTCCCCTGGCTTTCGCGCCTCAGCGTCAATACCGGTCCAGGATGTCGCCTTCGCCACCGGTGTTCCTCCAGATATCTACGCATTTCACCGCTACACCTGGAATTCCACATCCCTCTCCCGAATCCAAGCCTCCCAGTATCGGACGCAGTTCCCAGGTTAAGCCTGGGGCTTTCACGTCCGACTTAGAAGGCCGCCTACGCGCCCTTTACACCCAATAGTACTG
+
CCCCCGGGGGGGGGGGGGGGGGGGGGGGFFGGGGGGGGGGGGGGGGGGGGGGGGGGGGGFGGGGGGGGGGGGGGGGGGGGEGGGGGGGGGGGGGGGGGGGGGGFGGGGGGGGGGGGGGGGGGGGGFFGGGGGGGGGGEFGGGGDGGGGGGGDGGGFGGFFFGGGGGGGGGGGGFGGGGFFGE3*+AFGFGCADGGFF?D;B?EF9@>FFFFFEFGG>EFFFFFFFGF>BFDBF967><(4)).5<AA
@M00200:207:000000000-ALC1F:1:2109:8333:23755 2:N:0:5
TACTCGGGTATCTAATCCTGTTTGCTCCCCACGCTTTCGCGTCTCAGCGTCAGTACCGTCCCAGCGAGCTGCCTTCGCCATTGGTGTTCCTCCCGATATCTGCGCATTTCACCGCTACACCGGGAATTCCACTCGCCTCTTCCGGACTCTAGCCCGACAGTATCAACCGGCATTCAAGGGTTAAGCCCTTGACTTTCACAGCTGACTTACCGGACCGCCTACACGCTCTTTAAACCCAATAGTACTG
+
CCCCCGGGGGGGGGGGGGGGGGGGGGGGFFGGGGGGGGGGGGGGGGGGGGGGGGGGGGGGGGGGGGGGGDGFGGGGGGGGGGGGGGGGGGGGGGGGGGGGGGGGGGGGDGGGG@CEGGGGGGGGGGFCAFFGGGGGCEEFGGFGCEGGGFF;EGC>EGGGGG@;;CAFDGGGGB>CGG4CF@(0+=FGC488CGFF63CA>:FFFDEEFFFF9BGDBFF0200(4:6?BA>>44FFFFFF?>AFFA<
@M00200:207:000000000-ALC1F:1:2109:23143:24989 2:N:0:5
TACTGGGGTATCTAATCCTGTTCGCTCCCCACGCTTTCGCGTCTCAGCGTCAGTACCGTACTAGAGAACCGCCTTAGCCACGGGTGTTCTTCCTGATATCTGCGCATTTCACCGCTACACCAGGAATTCCATTCTCCTCTTCCGGACTCTAGCCAGACGGTTTCCATCGACGTCTAGAGGTTCAGCCTCTAGTTTTCACAACGTACCTGTCTGGCCGCCTACACGCTCTTTACACCCATTAGTACTG
+
CCCCCFGGGGGGGGFFGGGGGGGGGGGGGGGG:C7CFGCGCFGGGGFGGFGGGGDFGGGFDGCCGGEGDFGGEG=FFGFFFGBFFGFGGFGFGFFEGFGGGFEGG7CFA9FF,CCEGGFG,D,CEGDFGGFGGGGGFGGDG9@EGDECFFGFGGCFGGGCCEDC72EF>?C?D>CFF,CC<8*1553*9C?F::C>AAFF64?)(:@EBB;EC9D*6:>13A;@0</2;)79CE6)3;()64AAFF4
@M00200:207:000000000-ALC1F:1:2110:6850:8712 2:N:0:5
TACGGGGGTATCTAATCCTGTTTGCTCCACACGCTTTCGTGCATGAGCGTCAGTGTTGGCCCAGAAGGCTGCCTTCGCCATCGGTGTTCCTCCACATCTCTACGCATTTCACCGCTACACGTGGAATTCCACCTTCCTCTGCCACACTCGAGCCACGTAGTTTCGAGCGCAATTCCCAAGTTAAGCTCGGGGATTTCACACTCGACTTGCGCGGCCACCTCCGCAGACTTTAAACCCAATAGTACTG
+
CCCCCGGGGGGGGGGGGGGGGGGGGGGG<CFGGGGGGGGGGGGGGGGGDEGGGGGGGGGGDFGGGGGGGGGGGGGGGGGGGGGEGGGGGFDFGFFFGGGGGGGGGEGGGGGGGGGGGGGGGFDGGGGGGGGGGGGGGGGGGGGGGGGGG?ECGGGGGGGFEGFGEFFDDGG5CFGGGG7>FFF4@C:CDGD>7A6AAEGFFFFFDFF<A359F;GF>F:1276?(-14764<-47FB??F7)..:A<
@M00200:207:000000000-ALC1F:1:2110:22332:18315 2:N:0:5
TACCAGGGTATCTAATCCTGTTTGCTCCCCACGCTTTCGCGTCTCAGCGTCAGTTACGTCCCAGCGAGCTGCCTTCGCAATCGGTGTTCCTCCTGATATCTGCGCATTTCACCGCTACACCAGGAATTCCACTCGCCTCTTCCGCACTCTAGCCCGACAGTATCCACCGGCTTTCGAGGGTTGAGCCCCCGACTTTCACAGCGGACTTACCGGGCCGCCTACACGATCTTTAAGCCCAATAGTACTG
+
CCCCCGGGGGGGGGGGGGGGGGGGGGGG,BFGGGGGGGGGGGGGGGGGGGGGGGGGGGGGFGGGGGGGGGGGGGGGGGGGGGGGGGGGGGGGGGGGGGGGGGGGGGGGGGGGGGGGGGGGGGGGGGGGGGGGGGGGGGGGGGGGGGGGGGGGGGGGGGGGGFGGGGGFDEGGGFDGGFGGGF5<CFF<DDGFGFGFFC7AFFDDFFFFFFFDDFGBBEF?+)88-,-436:>AAFF???:>DA>AA<
@M00200:207:000000000-ALC1F:1:2110:7982:18906 2:N:0:5
TACTGGGGTATCTAATCCTGTTTGCTCCGCACGCTTTCGCGTCTCAGCGTCAGTTACGTCCCAGCGAGCTGCCTTCGCAATTGGTGTTCCTCCTGATATCTGCGCATTTCACCGCTACACCAGGAATTCCACTCGCCTCTTCCGCACTCTAGCCCGACAGTTTCCACCGGCTTTCGAGGGTTGAGCCCCCGACTTTCACAGCGGACTTACCGGACCGCCTACACGAGCTTTAAGCCCAATAGTACTG
+
CCCCCGGGFGGGGGGGGGGGGGGGGGGG@CFGGGGGGGGGGGGGGGGGGGGGGFGGGGGGGGGGGGFGGGGGGGGGDEDCGGGGGGGGGADDGGGGGGGGGGGGGGGGGFGGGGGGGGGGGFFEG:FGFGGGGGGGGEGGGGGGGGGCDGGGFGGEGGGGGGGGGGGEDECCDFGGGFECCF*<*=?FGGG:<BGAC?FAFFBF002<EEFFA(95;F>F+<::-,(--.).427/:0(.4)66<A2
@M00200:207:000000000-ALC1F:1:2110:10311:21075 2:N:0:5
TACAGGGGTATCTAATCCTGTTCGCTCCGCACGCTTTCGCTCCTCAGCGTCAGTATCGGCCCAGAGACCCGCCTTCGCCACCGGTGTTCCTCCTGATATCTGCGCATTTCACCGCTACACCAGGAATTCCAGTCTCCCCTGCCGAACTCAAGTCTGCCCGTATCGACTGCAGGCTCCACGTTAAGCGTGAAGTTTTCACAGCCGACGCAACAAACCGCCTACGAGATCTTTACACCCAATAGTACTG
+
CCCCCGGGGGGGGGGGGGGGGGGGGGGG6BFGGGGGGGGGGGGGGGGGGGGGGGGGGGDGGGGGGGGGGGGGGGGGGGGGGGGGGGGGGGGGGGGGGGGGGGFGGGGGGGGGGGGGGGGGGGGGGFGGGGGGGGGGGGGGGDGGGGGFGGGGFGGGGGGGGGGGGGGGGGGGGFGGGGGGGAF=CFCDGGFFCFGAFFGFFFFFF;@@BFFFFFGFBFFF8:01--2..6>4>>F4;B014<BAFFB
@M00200:207:000000000-ALC1F:1:2111:21728:3203 2:N:0:5
TACCGGGGTATCTAATCCTGTTTGATCCCCACGCTTTCGTGCCTCAGTGTCAATATTCGCGTAGTGAGCTGCCTTCGCAATTGGTGTTCTATGTCATATCTAAGCATTTCACCGCTACATGACATATTCCGCTCACCTCCACGGTATTCAAGACAGATAGTATCAATGGCAGTTTCCGGGTTAAGCCCGGAGATTTCACCACTGACTTACCTGCCCACCTACGCACCCTTTAAACCCAATAGTACTG
+
CCCCCGECGFEGDFGGGGFDGGFECGFF;CFFEECGFGGGG7CFGGCGFGGCFFFDGGGGGGGGFGGGGGDCFFEFFGGGGEFGGGGGGGGGFGGGGGFF9EFAD9FGGGGGDBEGG@EGGDFF9AF8@EDEGEGF,9F?88ECD8DGGG9EFGCDFGFCEGFGFFFF6D6CFFGFGGDGGD?<C@DFCD7D;FCAFECFE56F9EFEABAFED;?65>B==DFFD(59F@EEFC5<?;3@E?<CCC
@M00200:207:000000000-ALC1F:1:2111:17481:4191 2:N:0:5
TACTAGGGTATCTAATCCCGTTCGCTACCCTAGCTTTCGTGCATCAGCGTCAGAAAAGATCCAGTGAGCCGCTTTCGCCACCGGTGTTCCTTAGGATATCAACGCATTTCACCGCTCCACCCTAAGTTCCGCTCACCTCTATCTTCCTCGAGCACGGTAGTTTAGGGCGCAATTCCTCGGTTGAGCCGAGGGATTTCACACCCGACTTACAGGACCGCCTACGTGCGCTTTAAGCCCAATAGTACTG
+
CCCCCGGGGGGGGGGGGCFGGGFFFGGG;CFGGGGGGGGGGGGGGGGGGGGGGGGGGGGGGGGGGGGGGGGGDCGGGGGGGGGGGGGGGGGGGGGGGGGGGGGGGGGGGGGGGGGDEFGGGGGGGGGGGGGGGGGGGGGGGGGGGGGGGGDEGGGGDGGGGGGGGGCFDGGGGFGGGGGGGGGGGGGGGGGGGFGFFEGFFFEDFFFFFEFF@DGFF:B@FFFFFFFF9>:DF<>96:??FDAAD>D
@M00200:207:000000000-ALC1F:1:2111:10276:8567 2:N:0:5
TACAAGGGTATCTAATCCTGTTTGCTCCCCTAGCTTTCGCGCCTCAGCGTCAGTTATGGTCCAGTGCGCCGCTTTCGCCACAGGTGTTCCTCCCGATATCTACGCATTTCACCGCTACACCGGGAATTCCACGCACCTCTCCCATACTCCAGCACGACAGTTTCGCCTGCAGGCCCCGAGTTAAGCCCGGGGATTTCACAGGTGACTTGTCGCGCCGCCTACGCGCCCTTTACACCCAATAGTACTGACAC
+
CCCCCGGGGGGGGGGGGGGGGG@@FFGG,FFFGGGGGGGGGGGGGGGGGGGGGGGGGGGGGGGGGFGGGGGGGGGGGGGGGGGFGGGGGGGGGGGCGDGGGGGGGGGGFGGGGE@EGGGGGCCCEGGGGGGGEEGGGGGGGGGGFGGGG?GFGCGGGG>9FGGGGDGGGGGGGFGGGG7D@72C>FFF4C5D<BFFFEGCAAA8AEF<F>FA?69:3)4<(1(5(5>BF).)6):@91280)6).:<<(.)
@M00200:207:000000000-ALC1F:1:2111:19738:9629 2:N:0:5
TACTAGGGTATCTAATCCTGTTCGCTCCCCACGCTTTCGCTCCTCAGCGTCAGTTACTGCCCAGAGACCCGCCTTCGCCACCGGTGTTCCTCCTGATATCTGCGCATTCCACCGCTACACCAGGAATTCCAGTCTCCCCTGCAGTACTCAAGTCTGCCCGTATCGCCCGCACGCCCACAGTTGAGCTGTGAGTTTTCACGAACAACGCGACAAACCACCTACGAGCCCTTTATACCCAATAGTACTG
+
CCCCCGGGGGGGGGGGGGGGGGAFGGGGCBFGGGGGGGGGGGGGGGGGGGGGGGGGGGGGGGGGGGGGGGGGGGGGGGGGGGGGGGGGGGGGGGGGGGGGGGGGGGGGGGGGGGGGGGGGGGGGGGGGGGGGEFGGGGGGGGFGGGGGGGGFGGGGGGDEGGGFDGGGGGGGGFGDDGGG7AEFGGGGG>DDDBFFFFGFFFFFFFF@B>EEFFG3(:;;EF@>0>9:<F2)))2*3)407:AAAA<
@M00200:207:000000000-ALC1F:1:2111:8057:23173 2:N:0:5
TACTAGGGTATCTAATCCTGTTTGCTCCCCACGCTTTCGTGCATGAGCGTCAGTGTTGGCCCAGAAGGCTGCCTTCGCCACCGGTGTTCCTCCTGATATCTGCGCATTTCACCGCTACACCAGGAATTCCGTTCTCCCCTGCATACCTCTAGTCTGCCCGTATCGGAAGCAGGCTCAGGGTTAAGCCCTGAGTTTTCACTCCCGACGCGACAAACCGCCTACGAGCCCTTTACACCCAGTAGTAATGAGA
+
CCCCCGGGGGGGGGGGGGGGGGEFGGGGCCFGGGGGGGGGGGGGGGGGGG>FGGGGGFFFFGDGGGGGGGGGGGGGGGGGFFGGGGGGGGGFGGGGGGGGGGGEGGGCGGGGGGGGGFGGFGGGGDGFGGGGGGGGGGGGGGGGGGGFGDFFGGGGGFFGGGFGGCEEGGGFC?DFF?FFFFGGGG6CDCGGGFGCF5+=>*AAA9BFEFFF=BF:>:@0((3=;:61;A;)).>?91(5<)))-4:262
@M00200:207:000000000-ALC1F:1:2112:21596:5074 2:N:0:5
TACGAGGGTATCTAATCCTGTTTGATCCCCACGCTTTCGTGCCTCAGCGTCAATAACTGTGTAGTAAGCTGCCTTCGCAATTGGTGTTCTATGTCATATCTAAGCATTTCACCGCTACATGACATATTCCGCTTACCTCCACAATATTCAAGACAAATAGTATCCATGGCAGTTTCTGAGTTAAGCTCAGAGATTTCACCACGGACTTACCTGCCCGCCTACGCACCCTTTACACCCAATAGTACTG
+
CCCCCGGGGGGGGGGGGGGGGG@FGGGGGGGGGGGGGGGGGGGGGGGGGGGGGGGGGGGGGGGGGGGGGGGGGGGGGGGGGGGGGGGGGGGGGGGGGGFGGGGGGGGGGGGGGGGGEFGGGGGGGGGGGGGGGGGGGAFGFGGGGGFGGFGGGGGGGGGGGGGGGGGG?FGGGFGGGGFGGGGGGGGGGGGGFGGFFDFFDFFDFFFFFFFFFD7A=E=@ACFFFFFFFFFCEFAFBFFFFF7CCC5
@M00200:207:000000000-ALC1F:1:2112:19803:9281 2:N:0:5
TACGAGGGTATCTAATCCTGTTCGCTCCCCATGCTTTCGCTCCTCAGCGTCAGGTCATGCCCAGAGAACCGCCTTCGCCACCGGTGTTCCTCCTGATATCTGCGCATTCCACCGCTACACCAGGAATTCCGTTCTCCCCTGCATACCTCTAGTCTGCCCGTATCGGAAGCACGCTCAGGGTTGAGCCCTGAGTTTTCACTCCCGACGCGACAAACCGCCTACGAGCCCTTTAAGCCCAATAGTACTACGAT
+
CCCCCGGGGGGGGGGGGGGGGGAFGGGGGGGGGGGGGGGGGGGGGGGGGGGGEGGGGGGGGGGGGGGGGGGGGGGGGGGGGGGGGGGGGGGGGGGGGGGGGGGGGGGGGGGGGGGGGGGGGGGGGGGGGFGGGGGFGGGGGGGGGGFGGGGGGGGGGGGGGGGGGG6EDGFGGFGGGGGGGGGGGGGGFGGGFGGFFCFFFF4?=@>FFF>D18FFFFFFFFFFFB(41:?FFFFFFFFF2AAFFA4)3((
@M00200:207:000000000-ALC1F:1:2112:24281:11277 2:N:0:5
TACCCGGGTATCTAATCCTGTTTGCTCCCCACGCTTTCGCGTCTCAGCGTCAGTAACGTCCCAGCGAGCTGCCTTCGCCATAGGTGTTCCTCCCGATATCTGCGCATTTCACCGCTACACCGGGAATTCCACTCGCCTCTTCCGAACTCTAGTCCGGCAGTATCGACCGGCATCCCAGGGTTGAGCCCTGGACTTTCACAGCCGACTTACCGGACCGCCTACACGCTCTTTAAACCCAATAGTACTG
+
CCCCCGGGGGGGGGGGGGGGGG9FGGGGGGGGGGGGGGGGGGGGGGGGGGGGGGGGGGGGGGGGGGGGGGGGGGGGGGGGGGGGGGGGGGGGGGGGGGGGGGGGGGGGGGGGGGGGGGGGGGGGGGGGGGGGGGGGGGGGGGGGGGEGGGGGGFGGGGGGGGGGGGGGGGGGGFGGGGGGGGGGGGGGGGGGFGCFFFGFFFFE9@BFFFFFFFGE>EBFFFFFFB:F?ABAAAFF::?<):AFFB-
@M00200:207:000000000-ALC1F:1:2112:16155:18630 2:N:0:5
TACTCGGGTATCTAATCCTGTTCGATCCCCACGCTTTCGTGCCTCAGAGTCAATGATTGTGTAGTGAGCTGCCTTCGCAATTGGTGTTCTATGTCATATCTAAGCATTTCACCGCTACATGACATATTCCGCTCACCTCCACAATATTCAAGACAGATAGTATCAACGGCAGTTTCCAAGTTAAGCTTGGAGATTTCACCACTGACTTACCTGCCCTCCTACGCACCCTTTAAACCCAGTAGTACTG
+
CCCCCGGGGGGGGGGGGGGGGG6BCFGFGGGGGGGGGGGGGGGGGGGGGGGGGGGGGGGFGGGGGGGGGGGGFGGGGGGGGGGGGGGGGGGGGGGGGGGGGGGGGFGGGGFGGGGGGEFGGGGGGGGGEFGGGGCFFFFG?FGGGGGGGGFGGF@FEGFGEFFFGCFDGDGGGFGGGGGGGGGGGFDFD6DGFFCFFDD9@F?AEFFFFCFFFDGFEADDCEDFFD=9BFFFECBADDBECFFFFE/
@M00200:207:000000000-ALC1F:1:2114:25738:5090 2:N:0:5
TACGGGGGTATCTAATCCTGTTCGCTCCCCACGCTTTCGCGTCTCAGCGTCAGTACCGTCCCAGAGAGCTGCTTTCGCCATAGGTGTTCTTCCTGATATCTGCGCATTTCACCGCTACACCAGTAATTCCACTCTCCTCTTCCGGACTCTAGCCAAATAGTTTCCGATGACATCTCGAGGTTAAGCCTCGAGTTTTCACACCGGACTTACTTGGCCGCCTACACGCTCTTTAAACCCAATAGTACTGAGCT
+
CCCCCGGGGGGGGGGGGGGGGGGGGGGGGGGGGGGGGGGGGCGGGGGGGGGGGFCFGGF?FGGGFGGEFEECGFGGGGGGG<FGGGCGGGGFCGFGGGGGGGFE>EGGGGGFGGGGGGGG8ED,58AECCFGF?CC?FGG?GDEE@EDFGF;CEF?7ECFGGG7E64CCCGFGFCFCEC5EGGDGG>3?DGEFCF<88FFF)::9>>86B369@CFBF@@@DEFF>1(8A999ABF1(:1?AFF<A<2:(-
@M00200:207:000000000-ALC1F:1:2114:24498:5962 2:N:0:5
TACCAGGGTATCTAATCCTGTTTGCTCCCCACGCTTTCGTGCCTCAGTGTCAGTGTTGGTCCAGGTAGCTGCCTTCGCCATGGATGTTCCTCCCGTTCTCTACGCATTTCACTGCTACACCGGTGATTCCACTACCTTCTACCACACTCTAGTCGCCCAGTATCCACTCCAATTCCCAGGTTGAGCCCAGGGCTTTCACAACAGACTTACACAACCACCTAGGCACGCTTTAAACCCAATAGTACTGAGT
+
CCCCCGG@=66,<F<CF,<9FG9C,6EFG7@@7+FFDEFECC8,;,6;,CE@6F<FDGGFGC@EFFE<FE<CAFA,FGD:FFF<@,EE@<@EC,@4=4,,94?<@,:C,@FGF,,9=E9@,@E+*+A=F9E=4DGG,4,2+948888+8AD9E4+1@CCDFGDGFG8;+3+=813?D=66D88=0,=FFCD>*?+8<EG9CA6@)0:;C+19==D5AF=C5*)):A)))-):*:A*((/5)*/9CE47.*
@M00200:207:000000000-ALC1F:1:2114:14874:19586 2:N:0:5
TACGAGGGTATCTAATCCTGTTCGCTCCCCACGCTTTCGTGCCTCAGCGTCAATCCAGGTCTAGCCAGCTGCCTTCGCAATTGGTGTTCTATGGCATATCTATGCATTTCACCGCTACATGCCACATTCCGCTGACCTCATCCTAATTCTAGCCTGGCAGTATCAAAAGCAATTTTACGGTTGAGCCGCAAACTTTCACTCCTGACTTACCTGGCCGCCTACGCACCCTTTAAACCCAATAGTACTG
+
CCCCCGGGGGGGGGGGGGGGGGGGGGGGGGGGGGGGGGGGGGGGGGGGGGGGGGGGGG<FGGFGGGGGGGGGGGGGGGGGGGGGGGGGGGGGGGGGGFFGGGGGGGGGGGGGGGGGGGGGGFG,;EFGGGGGGGGGGGGGGGGGGGGGEGFEGGGGGFGGGGGGGCFGFGGDFFGGGGDGGGG?DFGDGDGFFGGFFFGFFFFFFFFEAFEFFDGAAFA>D9=>DFFFDFBFFFFF?781=<EEFC?
@M00200:207:000000000-ALC1F:1:2115:16322:9478 2:N:0:5
TACGCGGGTATCTAATCCCGTTTGCTCCCCACGCTTTCGCGCCTCAGCGTCAGGGAATGCCCAGAGACCCGCCTACGCCACCGGTGTTCCTCCCGATCTCTACACATTTCACCGCTACACCGGTAATTCCAGTCTCCTCTGCATCCCTCAAGAACGGCAGTATCGGCCGACCCCCCTGAGTTGAGCCCAGGGATTTCACGACCGACTTGCCATCCCGCCTACGCACGCTTTATACCCAATAGTACTG
+
CCCCCGGGGGGGGGGG6CFGGGGGGGGGGGGGGGGGGGGGGGGGGGGGGGGGGGGGGGGGGGGGGGGGGGGGGG69CFGGGGGGGGGGGGGGGGGGGGGGGGGGGGGGGGGGGGGGGGGGGGG66>FGGGGGGGGGGGGGGGGGGGGGGGGGGGGGGGGGGGGGGDEGGGGGGFGGGGGGGGGGGGGGGGGDFGGFFFFFFFFF>FFFGFF2:?GFFF>FBFFFFFFFFF<DA<FFFFFF0<AADAA
@M00200:207:000000000-ALC1F:1:2115:9755:18603 2:N:0:5
TACGCGGGTATCTAATCCTGTTCGATCCCCACGCTTTCGTGCATCAGCGTCAATATCGCCTTGGTAAGCTGCCTTCGCAATCGGTGTTCTGTGGCATATCTATGCATTTCACCGCTACTTGCCGCATTCCGCCTACCTCATCCGCATTCAAGCGCGCCAGTATCAACGGCACTGCGATGGTTGAGCCACCGTCTTTCACCACTGACTTAGCGCGCCGCCTACGCACCCTTTATACCCAATAGTACTG
+
CCCCCGGGGGGGGGGG;CFGFGGGGGGGGGGGGGGGGGGGGGGGGGGGGGGGGGGGGEGGGGGGGGGGGGGGGG,@D?CFEGGGGGGGGGGGGGFFGGGGGGGFGGGGGGGGGGGGGGGGGGG+@>@EGGGGGGGGGGGGGGGGGGGDGGGGGG>CEGDGFFGGGGGGGGGGGFDGD5CDGGEGGGGDGGGGEGFFFFFFFFFFFFFFGFFF6@C8;FB<:F:B?B;FFF?A2<=6?<012<AADF>
@M00200:207:000000000-ALC1F:1:2115:24428:19114 2:N:0:5
TACTGGGGTATCTAATCCTGTTTGCTCCCCACGCTTTCGCGTCTCAGCGTCAGTAACGTCCCAGCGAGCTGCCTTCGCCATTGGTGTTCCTCCCGATATCTGCGCATTTCACCGCTACACCGGTAATTCCACTCGCCTCTTCCGAACTCTAGTCCGACAGTATCGGCCGGCATCCCAGAGTTGAGCCCTGGACTTTCACAGCCGACTTATCGGACCGCCTACACGCGCTTTAAACCCAGTAGTACTG
+
CCCCCGGGGGGGGGGGEFGGGGGGGGGGGGGGGGGGGGGGGGGGGGGCGGGGGGGGGGGGGGGGGGGGDGGGGGDEGFGGGGGGGGGGGGGGGGGGDGGGGGGGGGGGGGGGGGGGGGGGGGG+6CFGGGGGGGGEEGGGGGGG6ECGFGGAEGFGEGGGGGGGGGGGGGGGGFGGGG9FGGFCFGGGGGGGFGGFFFFFFA?@015<@CFFF<CEFF>B:?BB?F6>>B:445BF61:?FAADBFA
@M00200:207:000000000-ALC1F:1:2116:11682:2944 2:N:0:5
TACAAGGGTATCTAATCCTGTTTGCTCCCCACGCTTTCGAGCCTCAGCGTCAGTAATGATCCAGTATGTCGCCTTCGCCACTGGTGTTCTTCCGAATATCTACGAATTTCACCTCTACACTCGTAGTTCCACATACCTCTATCACACTCAAGACACCCAGTATCACAGGCAGTTCCCGAGTTGAGCTGTGGGATTTCACCCCTGACTTAAATGTCCGCCTACGCTCCCTTTAAACCCAGTAGTACTG
+
CCCCCGGGGGGGGGGGGGEGGG<FGGGGGGFCFGGGGGGG8FGG8FGGGGGGGGGE<,,,CFFGFGGGGGDGGGGGGGGGGGGGGGGGGGGGG7@FEGGGGGGGCFGGGGGGGCFG9<EE,>=,6DEGGG9FDF,,@DFGDD=3ECFCFGGG86AE6CEFG,9EE8,,+6@+=9?D+@=DGDDGC?*)1++00=0@FEF5)0:CFEFC57=A@;CF=EF===F9DBABDF=EF:*659B@=:<<?C<
@M00200:207:000000000-ALC1F:1:2116:24366:7809 2:N:0:5
TACTCGGGTATCTAATCCGGTTCGCTCCCCTAGCTTTCGCGCATCAGCGTCAGGTACGGCCCAGTAGATCGCCTTCGCCACCGGCGTTCCAAGCGATATCTGTGCATTTCACCGCTACACCGCGTGTTCCATCTACCTCTACCGACCTCAAGTCAACGAAGTATCAGACGCACTGCCACAGTTGAGCCGTGAACTTTCACGCCTGACTTTCGTAACCGCCTACGCGCCCTTTAAACCCAATAGTACTG
+
CCCCCGGGGGGGGGGGGGGGGGGGGGGGGGGGGGGGGGGGGGGGGGGGGGGGGGGGGGGGGGGGGGGGFGGGGGGGGGGGGGGGGGGGGGGGGGGGGGGGGGGGGGGGGGGGGGGGGDGGGGG+6@@FGGGGGGGGGGGGGGGGGGGGGGGGGGGGGGGGGGFGGFCGGGGGGFGGFGGGGGGGGGF:6::?FGFCCCGFFFDFFFFFFFFFFFGFFFFFFBBF>>;9BB?>B<FF?BF03:AF94><
@M00200:207:000000000-ALC1F:1:2116:19203:11993 2:N:0:5
TACAGGGGTATCTAATCCTGTTTGCTCCCCACGCTTTCGCGTCTCAGCGTCAGTAACGTCCCAGCGAGCTGCCTTCGCCATAGGTGTTCCTCCCGATATCTGCGCATTTCACCGCTACACCGGCAATTCCACTCGCCTCTTCCGAACTCTAGTCCGGCAGTATCGACCGGCATCCCAAGGTTGAGCCATGGACTTTCACAGCCGACTTACCGGACCGCCTACACGCTCTTTAAACCCAATAGTACTG
+
CCCCCGGGGGGGGGGGGGGFFGGGGGGGGGFCGGGGGGGGGGGGGGGGGGGGGGGGGGGGFEGGGGGGGGFFEFEEGGGGGGGGFGGGGGGFGGGGGGGGGGGGGGGGGGGGGGGEEGGGGGG4=CDGFGGGGFDBEEEGGGGDEGGGFDEEFGGGEGGGGFFGGGGGGGGGGFGGFFFC<FFCDGF(0;CFFGFFF?GF94=BFFFFFE=?@0/7,)48?FFFF38337AA2<6?:::24>4<>BB
@M00200:207:000000000-ALC1F:1:2117:11043:6577 2:N:0:5
TACTAGGGTATCTAATCCTGTTTGCTCCCCACGCTTTCGTGTCTCAGTGTCAGTTCAGGCCCAGACGGTTGCTTTCGCCATCGATGTTCCTCCCGATATCTACGCATTTCACCGCTACACCGGGAATTCCGCCGTCCTCTACCGAACTCGAGCTTCCCAGTATCGACTGCAATTCCCAGGTTGAGCCCAGGGATTTCACAACCGACTTAGGAAGCCACCTACACACGCTTTACACCCAATAGTACTG
+
CCCCCGGGGGGGGGGGGGGGGGGGGGGGGGGGGGGGGGGGGGGGGGGGGGGGGGGGGGGGGFGGGGGGGGGGGGGGGGGGGGGGGGGGGGGGGGGGGGGGFGEFGE@FDFGGGEGGGGGGGGGGGGGGGGFDGEGGGGGGGGGGGGGGGGGGGGGGGGFEGGGGGCGGDGDFGFGGFF7>FGGGFGFECGGFFGF9EAFFFFFF>@5@FFECFF6)6ADDFFEDE>;0;@DFFF=F0;<@4<6><><
@M00200:207:000000000-ALC1F:1:2117:10503:10817 2:N:0:5
TACGGGGGTATCTAATCCTGTTCGCTCCCCATGCTTTCGCTCCTCAGCGTCAGTTAATGCCCAGAGACCTGCCTTCGCCATCGGTGTTCCTCCTGATATCTGCGCATTTCACCGCTACACCAGGAATTCCAGTCTCCCCTACATCACTCTAGTCTGCCCGTACCCACCGCAGATCCGGAGTTGAGCCCCGGACTTTCACGGCAGACGCGACAAACCGCCTACGAGCTCTTTACACCCAATAGTACTGACAT
+
CCCCCGGGGGGGGGGGGGGGGGGGG@EFFGGFGGGGGGEGGGGGGGGGG,BFFGGGGGFGCFGGGG@FFGFGGGGGFGGGGGGGFGGEGGFGGGGGGGGGGGGGGGGDFFGGFEGGGGGGGGGGGGFGGGGGGGGGGGEGCGGGGGGGF7EFGFGGGGEEEGGGFFDGGGGD**?FD7DCEGCF7CFF@49;DGGEF5FF95:@D@;>@0>BDFGFFD>FFFF1(8;>A<D)647@16:0365<AFFF(.)
@M00200:207:000000000-ALC1F:1:2117:17743:11573 2:N:0:5
TACAGGGGTATCTAATCCTGTTTGATCCCCACGCTTTCGTGCCTCAGCGTCAATCACACCATAGTAAGCTGCCTTCGCAATCGGTGTTCTGTGACATATCTATGCATTTCACCGCTACTTGTCACATTCCGCCTACCTCTAGTGTATTCAAGCTCATCAGTATCAAGGGCACTGCGATGGTTGAGCCACCGTCTTTCACCCCTGACTTAATAAGCCGCCTACGCACCCTTTACACCCAATAGTACTG
+
CCCCCGGGGGGGGGGGGGGGGGGGGGGGGGGGGGGGGGGGGGGGGGGGGGGGGFGGGGGGGGGGGGGGGGGGGGGGGGGGGGGGGGGDGGGGGGGGGGGGGGGGGGGGGGGGGGDGGGFFGGGFGGGGGGFGGGGGFGGGGGGGGGGGGGGGGFGGGGGGGGGGGGGGDGGGGFGGGGGGGGGGGGFGD=CD>GCEFFGA=DFF@CB5=CEFFFGFAFF255=BFBB@DFFFFFFF>DDD@FFFEFF
@M00200:207:000000000-ALC1F:1:2117:16100:11948 2:N:0:5
TACAGGGGTATCTAATCCCGTTTGCTCCCCTGGCTTTCGCGCCTCAGCGTCAATACCGGTCCAGGATGCCGCCTTCGCCACTGGTGTTCCTCCAGATATCTACGCATTTCACCGCTACACCTGGAATTCCACATCCCTCTACCATACTCTAGCTTGCCGGTTTTGGATGCAGTTCCCAGGTTGAGCCCGGGGATTTCACATTCAACTTAACAAACCACCTACGCGCGCTTTAAACCCAGTAGTACTG
+
CCCCCGGGGGGGGGGGGGGGGGGGGGGGGGGGGGGGGGGGGGGGGGGGGBFGGGGGGGGGGGGGGGGGGGGGGGGGGGGGGGGGGGGGGGGGGGGGGGGGGGGGGGGGGGGGGGGGGGGGGGGGGGGGGGGGGGGGGGGGGGGGGGGGGGGGGGGGGGGGGGDGGGGGGGGGGFFGGFGGEGFGCCF8:DGDFGG=FFGFFFFEFFEEFFFFFFG5BFFFFEDFFFFFFFFEFAFFB<65<9>BFFF
@M00200:207:000000000-ALC1F:1:2117:8690:15399 2:N:0:5
TACTGGGGTATCTAATCCCGTTTGCTCCCCTAGCTTTCGCGCATCAGCGTCAATCTCGGTCCAGGATGCCGCCTTCGCCACCGGTGTTCCTCCTGATATCTGCGCATTTCACCGCTACACCAGGAATTCCAGTCTCCCCTGCCGAACTCAAGTCTGCCCGTATCGACCGCAAGCTTGGAGTTAAGCCCCAAGTTTTCACGGCCGACGCGACAAACCGCCTACGAGCCCTTTACACCCAGTAGTACTG
+
CCCCCGGGGGGGGGGGGGGGFGGGGEFGGGGFGGGGGGGGGGGGGGGGGGGGGGGGGGGGGGGGGGGGGGDGGGGGGGGGGGGGGGGGFGGGGFGCGGGGGGGGGGGGGGFGGGGGGGGGGGGGDFGGGGGGFFFGEFEFGGFE8@EGGGGGGGGGGFGGGGGGGGGEGG7CDFGGGG9>FG7BFG9E@GCFFGFCFCFF>F>9FFFF9(:>:(9<;EFFFF?FFF9B<:B9<<FFF??:):<2))4
@M00200:207:000000000-ALC1F:1:2117:18170:20719 2:N:0:5
TACTGGGGTATCTAATCCTGTTCGCTACCCACGCTTTCGCTCCTCAGCGTCAGTTCCGGCCCAGAGTACCGCCTTCGCCACTGGTGTTCCTCCCGATATCTGCGCATTTCACCGCTACACCGGGAATTCCATACTCCCCTACCGGACTCAAGTCACAACAGTATCGGGTGGCGTCTCTGAGTTGAGCCCAGAGTTTTCACACCCGCCTTATCGAACCGCCTACGAGCTCTTTAACCCCAATAGCACTA
+
CCCCCFGGGGGGGGGGGGGGGGGGGGGGGGGGGGGGGGGGGGGGGGGGGGGGGGGGGGGGGGGGGGGGGGGGGGGGGGGGGGGGGCFGGGGGGGG7FGGGGGGGGGGGGGGGGGGGGGGGGEGCGGGGGGGGFGCGGFEGGG@8CCECFGFGFGGGGGGGGG7E<CGGFDC>DDGGGGDF?FDC=CFGFGDFFF@8BCGF?FDB(,6??;4>FD5F(019?04<1522:94)).*1:003()6)-<:)
@M00200:207:000000000-ALC1F:1:2117:9399:22777 2:N:0:5
TACCCGGGTATCTAATCCTGTTTGATCCCCACACTTTCGTGCCTCAGCGTCAGTTACAGCCTAGTAAGCTGCCTTCGCTATAGGTGTTCTTGACGATATCTAAGCATTTCACCGCTACACCGTCAATTCCGCCTACCTCATCTGTACTCAAGCCCATCAGTATCAATGGCACAATTCCAGTTAAGCTGAAATATTTCACCACTGACTTAATAGGCCGCCTACGCACCCTTTAAACCCAGTAGTACTG
+
CCCCCGGGEGGGGGGGGGGGGGGGGGGFGFGGGGGGGGGGGGGGGGGGGFEEGGGGGAEEGGGGGGFGGGFGGGGGGGGGCGGGGGGGGGGGGGGGGEEGGGGGFFGFCGGGFGGGGGGFE8F@FGFC>;EEGGGGGFGGGGGGGFGGGGGGGGGFFGGFFGDGG8FGGGGGGFGC9@FFF?D+2@DBEFGFFDGCFFGFFFEBFFFFFE=*?CDFFFF55879>D=DFFECE*8)6927@:>CFFF
@M00200:207:000000000-ALC1F:1:2117:21969:23262 2:N:0:5
TACAGGGGTATCTAATCCCTTTCGCTACCCTGGCCTTCGTGCCTCAGCGTCAGATACTGTCCAGTGACTCGCTTACGCCACGAGTGTTCCTCTCGATATCCACGCATTTCACTGCTACACCGAGAATTCCAGTCACCTCTCCAGTCCTCTAGTCTGGCAGTATCGGATGCAGTTCCGGGGTTGAGCCCCGGGATTTCACATCTGACTTACCAAACCGCCTACGCACCCTTTAAACCCAGTAGTACTG
+
CCCCCGGGGGGGGGGGGGGGGGGGGGGGGGGFGGGGGGGGGGGGGGGGGGGGGGGGGGGGGGGGGGGGGGGGGGGGGCGGGGGGGGGGGGGGCFGFGGGGGGGGGGGGGGGGGAFFGG9EGGGFEGGGGGGGGGGGGGGGGGGGGGGGGGFEGGDD8=3AGGDGG6=CDEG=D9=DC>DDEDEFFGF8:D5597FF66FFFFFEFEFFFFECFFG)6>9@D@;@F>@((5;CE;AF0;154CC<)13
@M00200:207:000000000-ALC1F:1:2118:8084:5533 2:N:0:5
TACTAGGGTATCTAATCCCGTTTGCTCCCCTAGCTTTCGCGCCTCAGCGTCAGTATTGGGCCAGATGAGCGCTTTCGCCACCGGTGTTCCTCCTGATATCTACGCATTTCACCGCTACACCAGGAATTCCCTCATCCTCTCCCATACTCTAGTCCGGCAGTTTGAGATGCAGGTCCTCGGGTGAGCCGAGGGATTTCACATCTCACTTGCCGAACCGCCTACACGCCCTTTACACCCAATAGTACTG
+
CCCCCGGGGGGGGGGGGGGGGGGGGGGGGGGGGGGGGGGGGGGGGGGGGGGGGGGGGGGGGGGG:@FGGGGGGGGGGGGGGGGGGGGGGGGGGGGGGGGGGGGGGGGGGGGGGGGDGFGGGGGGGGGGGGGGFGGFGGFGGFGGGGFGGGGFFFDGGGGGGGGGGGGGGGGGGFGFGCGGGGGGFFGGGGGFGFFFFAGF4F;CEEFFFFFFFFGFFBFFFFFFFFF0>D@EFFFF@FB7BFFBA<:
@M00200:207:000000000-ALC1F:1:2118:21462:7664 2:N:0:5
TACGGGGGTATCTAATCCCGTTTGCTCCCCTAGCTTTCGCGCCTCAGCGTCAAGAACAGGCCAGCTAGTCGCCTTCGCCACTGGTGTTCCTCCCGATATCTACGCATTTCACCACTACACCGGGAATTCCACTACCCTCTCCTGCCTTCGAGTCGATCAGTATCGCGTGACCCTCCCCAGTTGAGCCGGGGGCTTTCACACGCGACTAAATCGACCGCCTGCGCGCTCTTTAAACCCAATAGTACTG
+
CCCCCGGGGGGGGGGGGGGGGGGGGGGGGGGGGGGGGGGGGGGGGGGGGGGGGGGGGGGGGGGG-@CFGGGGGGGGFGGGGGGGGGGGGGGGGGGGGGGGGGGGGGGGGGGGGGGGGGGGGGGGGEFGGGGGGGGGGGGGGGGGGGGGGGGFFGGGGGGGGGGGGGGGGGGGGFGGGGGGGGGDDGGGGDDEDDFEFEGA;B>>FFFFFD2<?FGBFFBB::;19>0<?BFFB<FFFF??DFABFFB
@M00200:207:000000000-ALC1F:1:2118:9843:11768 2:N:0:5
TACTAGGGTATCTAATCCTGTTTGCTCCCCACGCTTTCGCGTATCAGCGTCAGTATCCAACCAGCTGGTCGCCTTCGCCACAGGTGTTCCTCCCGATCTCTACGCATTTCACCGCTACACCGGGAATTCCACTCCCCTCTTTGGTACTCTAGCTTGCCAGTTTCATGCGTCGTTCCCCGGTTGAGCCGAGGGATTTCACACATGCCTTAACAAACCGCCTACACGCCCTTTCAACCCAATAGTACTGAGCT
+
CCCC<FGGGGGGGGGGGGGGGGGGGGGGGGGGGGGGGGGGGE+BFGG8FGGGGGF<FECGGGGFC,6:FGGGGDGGGGGGG8FFGEFGGGGGG7CFG7FGGGGGGGGGGGGGGGGGGGGG,8+BFGGGGGGG,6,EEGGG8,7D=FGGGDGA9E,,@EADFGGG89=,=8C?95CFC;>DGC4C4DGG*9CB<FF>ACD8(83:)))47;4.7;FF(>BF@D.8(5(6708)6AF@F?F??B26<9>>)()
@M00200:207:000000000-ALC1F:1:2118:19375:12491 2:N:0:5
TACTCGGGTATCTAATCCTGTTTGCTACCCACGCTTTCGCTCCTCAGCGTCAGTCACGGCCCAGAGCGGCGCCTTCGCCACTGGTGTTCCTCCTGATATCTGCGCATTTCACCGCTACACCAGGAATTCCCCGCTCCCCTACCGCACTCTAGTCACAGCAGTATCGGGTGGCGTCTCTGGGTTGAGCCCAGAGTTTTCACACCCGACTTACCGAACCGCCTACGAGCTCTTTAAACCCAGTAGTACTG
+
CCCCCGGGGGGGGGGGGGGGGGGGGGGGGGGGGGGGGGGGGGGGGGGGGGGGEGGGGGGGGGGG<DFGGGCGGGGGGGGGGGGGGGGGGGGGGGGGGGFGGGGGGGGGGGEGGGGGGGGGGGGGGGGGGGGGGGGGGGGGGGGGGGGGGGGGGGGGGGGGGGGFFDGDFEGGGFGGGGGFGGGGFGGCDGCAFAFE:<FFE;;B>@FF@FFFF6DEFFFFBFFB0>;92<<>A2=FFFFF:A<<ADFF
@M00200:207:000000000-ALC1F:1:2118:2133:14789 2:N:0:5
TACCGGGGTATCTAATCCTGTTTGCTACCCACGCTTTCGCTCCTCAGCGTCAGTTTCGGCCCAGAGTGGCGCCTTCGCCACCGGTGTTCCTCCTAATATCTGCGCATTTCACCGCTACACTAGGAATTCCCCACTCCCCTACCGAACTCTAGTCACGGCAGTATCGAGTGCACGCTTTGGGTTGAGCCCAAAGTTTTCACACCCGACTTACCGAACCGCCTACGAGCTCTTTAAGCCCAATAGTACTG
+
CCCCCC7FECGGGFGGGGGGGGGGGGGGGGGGGGGGGGGGGGGEFGFGGGGGGGFGGGGGEGGG-@FGGCBEFGGGGGECGFGGEGGGGGGGGGGGGGGGDFFGGEEGFG9FFGD>EGGGGGGG?DGFGGGFFGGGGGGGDGFGGDGCFDFFGGDDE>C+@EF<FDCCF5C9C?C>DGDAEDCC9D>C8*C)*=A78@GFCFF2@6>><CFFFFGEBD@B?110:56924.6A4?F2?BF78A<)62)
@M00200:207:000000000-ALC1F:1:2118:18184:15635 2:N:0:5
TACTAGGGTATCTAATCCCGTTTGCTCCCCTAGCTTTCGCGCCTCAGCGTCAATGCCGGCCCAGAGTCCCGCCTTCGCCACCGGTGTTCCTCCCGATCTCTACACATTTCACCGCTACACCGGGAATTCCAGACTCCTCTGCCTCCCTCAAGAACACCAGTTTCGGCCGACTCCTCCGGGTTGAGCCCGGAGATTTCACGACCGACTTGGCGTCCCGCCTACGCGCCCTTTAAACCCAATAGTACTG
+
CCCCCGGGGGGGGGGGGGGGGGGGGGGGGGGGGGGGGGGGGGGGGGGGGGGGGGGGGGGGGGGG6@FGGGGGGGGGGGGGGGGGGGGGGGGGFGGGGGGGGGGGGGGGGGGGGGGGGGGGGGGGGGGGGGGGCGGGGGGGGGGGGCGGGGGGGGGGGGGGGGGGGDGGDGGGGFGGGEDGGGG4FGGGGGGEGFFC=EFFFFFFFFFFFFFF?>>DF@>F?F099D>>FB2<:AFFFF?FFAAADA>
@M00200:207:000000000-ALC1F:1:2119:6320:4216 2:N:0:5
TACTCGGGTATCTAATCCTGTTCGCTCCCCACACTTTCGCTCCTCAGCGTCAGGTAATGCCCAGAGAACCGCCTTCGCCACCGGTGTTCCTCCTGATATCTGCGCATTTCACCGCTACACCAGGAATTCCATTCTCCCCTGCATACCTCAAGTCTGCCCGTATCGAAAGCAAGCACCCAGTTAAGCTGGATGTTTTCACTCCCGACGCGACAAACCGCCTACGAGCCCTTTAAACCCAATAGTACTG
+
CCCCCGGGGGGGGGGGGGGGGGGGGGGGGGGGGGGGGGGGGGGGGGGGGGGGGGGGGGGGGGGGCGGGGFD7FFGGFGGGGFGGFGGGGGGGGGGGGGGGGFGGGGGGGGGGGGGGGGGGGGGEGBFGGGGGFGGG,@CFFGGGGGGGGGGGGFFFGGGBE>GCCFCEGGGCC5CFFEDFGGGGGGGFFC>A6CFFFFGFF;AA>>2@>>BBFFF5;3;;137;2:1???FFBAFF?FBB54:<AA)
@M00200:207:000000000-ALC1F:1:2119:18749:15552 2:N:0:5
TACTAGGGTATCTAATCCTGTTTGCTCCCCTAGCTTTCGCACCTCAGCGTCAGGAACGCGCCAGTCACTCGCTTTCGCCTCCGGCGTTCCTCCTGATATCTACGCATTTCACCGCTTCACCAGGAGTTCCAGTGACCCCTCACGCCCTCTAGCCCGGTATTTTCAGCCGCCGTTCCCACGGTAAGCGTCGGGATTCCACGACTGATTTGCCGGGCCGCCTACGTGCCCTTTACACCCAGTAGTACTG
+
CCCCCGGGGGGGGGGGGGGGGGGGGGGGGGGGGGGGGGGGGGGGGGGGGGGGGGGGGGGGGGGGGGGGGGGGGGGGGGGGGGGGGGGGGGGGGGGGGGGGGGGGGGGGGGGGGGGGGGGGGGGGGGGGGGGGGGGGGGGFE?DFG6>DGFGFGFGGG>EF@?CFDFCFGGGGGFGF89CDCGGGGGGGDGDF4DFEFEG1(::>37CEFFF>9>F:3)768BFFFFBF?FFFF2=@11::4<BFFFF
@M00200:207:000000000-ALC1F:1:2119:23726:17569 2:N:0:5
TACGGGGGTATCTAATCCTGTTTGCTCCCCACGCTTTCGCGTCTCAGCGTCAGTACCGTCCCAGCGAGCTGCCTTCGCCACTGGTGTTCCTCCCGATATCTACGCATTTCACCACTACACCGGGAATTCCATCTTCCTCTTCTGCTCTCAAGCACGGTAGTATTGGACGACCTCTCCCAGTTGAGCCGGGAGATTTCACGCCCAACTTACCGCGCCACCTGCACGCGCTTTAAACCCAATAGTACTG
+
CCCCCGGGGGGGGGGGGGGGGGGGGGGGGGGGGGGGGGGGGGGGGGGGGGGGGGGGFGGGFGGGGGGGGGGGGGGGGGGGGGGGGGGGGGGGGGGGGEGGGGGGGGGGGGGGGGGGGGGGGGFGGGGGGGGGGGGGGGGGGGGGGGGGGGGFGGGGGG>DBAFG>5EGCEGGGFGFGFGFFFCCCFGGGGDD>GFFFFGFFFF@;D@9FEF6@BBEFFFFFBFFF>96>FFB><FF<<(2)6><BFF
@M00200:207:000000000-ALC1F:1:2119:22954:18635 2:N:0:5
TACTGGGGTATCTAATCCTGTTTGCTCCCCTAGCTTTCGCGCCTCAGCGTCAGTTGTGGTCCAGAGAGCCGCCTTCGCCACCGGTGTTCCTCCTGATATCTACGCATTTCACCGCTACACCAGGAATTCCACTCTCCTCTCCCACACTCAAGCCAGACAGTCTCAACTGCAGGCCACGAGTTAAGCCCGTGGTTTTCACAGCTGACTTATCCAACCGCCTACGCGCCCTTTAAACCCAATAGTACTG
+
CCCCCGGGGGGGGGGGGGGGGGGGGGGGGGGGGGGGGGGGGGGGGGGGGGGGGGGGGGGGGGGGGGGGGGGGGGGGGGGGGGGGGGGGGGGGGGGGDGGGGGGGGGGGGGGGGGGGGGGGGGGGGGGGGGGGGGGGGGGGGGGGGGGGGGGGGGGGGGGFF?DGGGGGGGGGFEDFFFGGGCGFGGGGGGGFFGF=ACFFFFFFFFFFFFFEEFAEFFFFDFFBFF@BFDEFFFFFF<@::4<FFAA
@M00200:207:000000000-ALC1F:1:2119:19365:20607 2:N:0:5
TACTCGGGATCTAATCCTGTTCGCTACCCATGCTTTCGAGCCTCAGCGTCAGTAATGGCCCAGCAAGTCGCCTTCGCCACTGGTGTTCCTTCTAATATCTACGCATTTTACCGCTACACTAGAAATTCCACTTGCCTCTACCACACTCAAGCCAATCGGTTTCTGTGGCGAACCGAAGTTAAGCTTCGGGCTTAGACCACAGACCTAAAAGGCCGCCTACACACGCTTTAAGCCCAATAGTACTG
+
CCCCCGGGGGGGGGGGGGGGGGGGGGGGGGGGGGGGGGGGGEGGGGGGGGGGGGGGGGGGGGGGGGGGGGDGGGGGGGGGGGGGGGGGGGGGGGGGGGGGGGGGGGGGGGGGGGGGGGGGFGGGGGGGGGGGGGGGGGGGGA?FGGGGGGGGGGGGGGGFB5FGGGFGGGGGGFGFFFGGGGGGGFGGGG>5CGAEFBG=DFF==4>BFFF=2BEF@F@FF@EFBFDDF<EEFF35;@EFFFE?E
@M00200:207:000000000-ALC1F:1:2119:20722:22904 2:N:0:5
TACCGGGGTATCTAATCCCGTTTGCTCCCCTGGCTTTCGCGCCTCAGCGTCAGTGTTGGCCCAGCAACCCGTCTTCACCTCAGGTGTTCCTCTTGATATCTACGCATTTCACCGCTACACCAAGAATTCCGATTGCCCCTTCCACACTCTAGCACTGCAGTATCACTTGGCCGTTCTGAGTTAAGCTCAGAGATTTCACAAGTGACTTACCGCGCCGCCTACGCGCCCTTTAAACCCAGTAGTACTG
+
CCCCCGGGGGGGGGGGGGGGGGGGGGGGGGGGGGGGGGGGGGGGGGGGGGGGGGGGGGGG@DGFGFGGGGGGGGGGGGGGGFGFEEFGGGGGGGGGGGGGGF<FFGGEGGGGCFGGGGGCGFFGGGGGFGGGCDGE=FGFFFGGGGGGGGGGGFGGGGGF>DDFF+EEGCGFGFGF8=FFEDCGGGGGCCGFFF>EFE3;CFFFEEFFFFFAFBD:@?>=D=2(65>49;@CFFFA<7<(7C?EFFF
@M00200:205:000000000-AKKM3:1:1101:19682:1951 2:N:0:1
TCCAGGGTTCTCTAATCCTGTTTTCTCCCCACGCTTTCTTTCCTCAGCGTCTTTCTCTGGCCTTTTCTCCGCCTTCTCCTCTTTTTTTCTTCCTTCTCTCTACTCCTTTCCCCTCTCCACTCTCCCTTCCCCTCTCCTCTCCCGAACTCCCTCTCTTCCGTTTCTTCTGCCGTTCTTTTTTTGTGCTCCTTTCTTTCACCCCTTCCTTTCATCCCCGCCTCCTCACCCTTTCCTCCCCATACTACTTCTCT
+
6,8,,,,,6,;<;,,<;C@,=@;,<;@@C@,7+8B@@@,6,6;@C,,;+88,,;,6<,,,;C,,6,,,<;+8??=E,:9,95,,<,86AED,9,,,5,9A=,6,,,999A,:ADCD,:,949,4,,99?=,9=1+913=05,@*+*606*,+,+6:D=+*6+16*++,3,+03800+++0663+*,215+,++2555*7885>))300**0***6*/*39)/(2*40880;***0-*((,,(/)1..))))
@M00200:205:000000000-AKKM3:1:1101:12157:1967 2:N:0:1
TACTAGGTTCTCTAATCCTGTTTTCTCCCCACACTTTCGTTCCTCAGTGTCATTTCCAGCTTGTTCTTCTGCCTTCGCTCTCTTTTTTCTTTACTCTCTCTATGCTTTTCTCCGCTACACCTTCTCTTCCGCCTCCCTCATCTGTACTCACTCCCTGCAGTTTCAATTGCACCCTCTCTTTTAATCTTATTTCTTTCACCACTTACTTCCAGTGCCACCTACTCACCCTTTCCTCCCTATAGTACTTCTCT
+
-,8C<,,,<,;<C,,<CCE9FCC,,<<CCC,@,8CC@B,;,;BFE,,C,<C,,<<,<,,;EE@,;,,,;;;@AFFF,88,99,,<,:@EFF,,9,,9,9CF,E,6,9A=@,::+=:6=,94,99,,9=A=,8?6+96;=)=EGBD7D2=+,+9+=D9D8*E+36*+6,3,+538D*33++76+2+7=+=+,4+6=+55798DE**5;;*000*5,3:+3:)1**1::999@*0*1)6)*:**3*32*****
@M00200:205:000000000-AKKM3:1:1101:11164:1969 2:N:0:1
TACGGGGTTATCTAATCCCGTTTTCTCCCCTGTCTTTCTCTCCTCAGCGTCATTCTAGTTCCATCCCTCCGCCTTCGCCTCCTTTTTTCCTTTGTCTCTCAACGCCTTTCCCCGCTCCACTCCCACTTCCGCTCGCCCCTACCTCCCTCTCTTCCGTCCGTTTCTTTTGCAGTTCCTCCTTTGAGCCCCTTTCTTTCACCCCATCCTTTTCAGCCCGCCTACTCGCCCTTTCCTCCCCATTTTACTTCTCT
+
6,8@,+:+8,;<C6,CC@C7EC6,<CCCCBC-,;CCCA,;,6BAC,8C+88,,,,,,,,<A@,,;,,,;848@CCE,88,49,,,,:@FEF,9,,,9,9A=,:,>+9@@;,::+69?B8=4=,9,,9@AD+@C1+41*6136@:D?D)6*,+,62*5>+0D+5=0++,+5+*51?3+1+*775+*59*3*,*+572+*51-/2))/77**1**/446)25(0*/(/8:/95)))/,1(//))..7.))1))
@M00200:205:000000000-AKKM3:1:1101:11613:1993 2:N:0:1
TACGGGGTTATCTACTCCTGTTTTTTCCCCACTCTTTCGTTCCTCAGTGTCATTCTTCCCGTATTTCTCTGCCTTCGCCCTTTTTGTTCTATTTCCTCTCTAAGCCTTTCCCCGCTACATTCCTTTTTCCGCTCCCCTCCAGGGTATTCTCTTCAGATAGTCTCTCTGGCAGTTTCCTTTTTAAGCCCGTTTCTTTCACCACTTCCTTTCCTTCCCACCTCCTCACCCTTTCTCCCCTATATTACTTCTCT
+
6,8,,+++8,;<C<,CCEE,E@C,,8;CCC,@,CCE@E,;,;BAE,6C,<<,,;,<<C,B,C+,6,,,9::@AFE=,8,,7,,,:+CF?E=9,95,9,99=,,,,,9A=?,::+69+8,9,,4,9,9@A=++=1+963@0*4,0@6?0?+,+,66++43+@+3=*+6,*3*)0;?3++++736++71030,**5225*7*0)8**310**03**3,3338)0)014*;7;:***1)1)/0*1***/**0**
@M00200:205:000000000-AKKM3:1:1101:20738:2021 2:N:0:1
TACGCGGTTCTCTAATCCGGTTTTCTCCCCACGCCTTCTCTTCTCAGCGTCATTTCTCGGCCATTTCTCCGCTTGCGCCCCTTTTGTTCCTCCCTCTCTCTACGCCTTTCTCCACTCCACCTTTCCTTCCCCTTCCCTCTCCGACCCTCCCTTCCGGCTGTCTCCCTCGCCCTCTCCCTTCCAACCCCACTCCTTTCACACGTCCCTTCCCATTCCGCCTCCTCGCCCTTTCTCCCCCATATTACTTCTTT
+
6,8@B:7+8,;<C,,<C@@+C@@,<CC@C@,@+@C,6@,;,<CFF,;@+8@,,,;<9C,,BC+,99,,9:+B?4,4+88+4A,,:,:AFFG<96,,9,9CE8A+>+969A,95,4?+:,:9,,,,,9,94,6=,+6,06)541*+3@)60++,+6**+0*6+0+56+50401*09300*+,,55*47*/*,*/4<54*4*72(((/*.(000**5<(/.,(/(.//)2/0/))).,4((,.).)..)))))
@M00200:205:000000000-AKKM3:1:1101:23464:2030 2:N:0:1
TACTCGGTTCTCTAATCCCGTTTTCTCCCCACGCTTTCGCGCCTCAGCGTCCTCACATGCCCATCCCCCCGCCTTCTCCTCCTTTGTTCCTCCCTCTCTCTACACCTTTCACCGCTACACCGTTCCTTCCAGTCTCCTCTGCATCCCTCTCTTCCGGCCGTCTCGTCCGACGCTCCTCTCTTGAGCCGATTTCTTTCACGACCTCCTTTCCATCCCTCCTACTCGCCCTTTCCTCCCCATAGTACTCCCAT
+
-6AAC@7,8,;CC6,<CEF7F<;,<;CCCB8@+@:@CA,6+7@CC,6C+88+,,,,,9,:@E,,,,,68788>==A,9:,99,,<,<A?EF,9=,,999AD8AAE,499C,::+@?+@999+,+,,@=?=;8D6==ADE93EDFFFG1=*,+,+3*3=+3C+1;)*043+3)5:9339+*254+349*))*)+44440,((/6()/3))1/)1;:=)22()/)/3:):/25))).(1(.4().).-)((()
@M00200:205:000000000-AKKM3:1:1101:24153:2057 2:N:0:1
TACTGGGGTCTCTAATCCTGTTTTCTCCCCACGCTTTCTCGTATCAGCGTCATTATCCGACCATTTCTCCGCCTTCGCCGCATTTGTTCCTCCCTTTATCTACGCATTTCACCGCTACACCTTTCCTTCCACCCCCCTCTTCGGTACTCTATCTTGCCAGTTTCATTCGCACTTCCCCTTTTGAGCCGGCTTCTTTCACACATTCCTTTACAAACCGCCTACCCGCCCTTTCATCCCCATAGTACTTCTAT
+
-,8C@8A+8,6<C<,<CC@@E;;,;;;;;8CB7@C@6@,;,:8AEE9E788,,<,<<C,@FC@,,,,,<98BCCBE,,8+7+,,9,C=EFG5A6,,5,99=8B@C,669@,::8=B+8D=>,,,,,934@BDD6+610=8<EF5CFC064,+7664?8+;E25?*2+6540:?@A300+*735*0@A*@****555422:>=3**180**19*7;;2).,(/(.6:5:826)))/.*(,/6)665--))))
@M00200:205:000000000-AKKM3:1:1101:16472:2077 2:N:0:1
TACACGGGTATCTAATCCTGTTCTCTCCCCACGCTTTCGCTCCTCAGCGTCATTTGTTGCCCATCTCCCCGCCTTCGCCACCGTTGTTCCTCCTTCTTTCTGCGCATTTCCCCGCTACACCGGTCTTTCCAGTCTCCCCTACATCACTCTCTTCTGCCCGTTCCCTCCGCAGATCCGTTTTTGAGCCCCTTCCTTTCACGGCATCCTCTCCAAACCGCCTCCTCGCTCTTTCCTCCCTATAGTAATTCTCT
+
68ACCFG+@+;CEC<FFGGGGEC,<CCCECEE:FGCC@,6BC@FGFFFE@@,,<C,CE,EFCD,,,,6:@8@FFED786,89+,8,8<FFG9AE,,9,9CDCGEE+68==,::8C?+@F?>+++++77CDFC@6?E20=8:@1DE8+06<,+6=+5=>F>E+063+643@*5@EF0****543**<@5A*,*3=@=1/5-529(((*0*((*08=A@):21/()630*1:?)/)1,4(.5))6:2..))))
@M00200:205:000000000-AKKM3:1:1101:14737:2090 2:N:0:1
TACGCGGGTATCTAATCCCGTTCTCTCCCCTGGCTTTCGCTCCTCAGCGTCAGTTCCGGCCCATCCCTCCGCCTTCGCCACCTTCGTTCCTTCCTCTCTCAACGCATTTCACCGCTCCACCCGTCTTTCCGTCCGCCCCTACCCCCCTCCATCCAGCTGGTCTCCTCTGCACTTCCCCTCTTAAGCTGGTCTCTTTCACCCCGTCCTTCCCCGGCCGCCTACTCGCCCTTTCCGCCCCATCTTACTTCTTT
+
88B@CGG+@+CFEE9EFFFGGE@CFEFCFFG<<FE6CF,6,;CFGDCF:BC,,,,,,6+6@CB,6,,,B4@B,@FE,88,,9,,4,:FFFG59,,,9,9C9;B+F+8@DE9BC@EEGGG?,++++,67FFA3=66>80=8<DF57>C033,+33*3;30AE+2=*+*,3<+094A3//0)64+244,))*,+4=:1+/48?F6((.,).(((((3=;/56(,)0328</08))-(-2(,.,).)6.).)))
@M00200:205:000000000-AKKM3:1:1101:22273:2091 2:N:0:1
TACGAGGTTATCTAATCCGGTTCTCTCCCCTAGCTTTCTCTCCTCAGCGTCATTTGTGGCCCATCCTTCCGCCTTCGCCACCTTCATTCCTCTCTCTATCTGCGCCTTTCACCGCTACACCGCTCCTTCTAATCTCCTCTACCATCCTCCATCCAACGTAGTTTCCCTCGCAGTTCCCCTTTAGAGCCGTTTTTTTTCACGCCTCCCTTCCGTACCCCCCTCCCACCCCTTCTCTCCCAATCTTACTCTTC
+
88ACCCE,C,CCCE,EEFECG@8,<CCECFF9,EFCCA,,,;BFFG8@78B,,,,,<,,6EC,,66,9998@FFGD,8@,49,,959EFFG,,9,,9,9EE@A7@,6@@E,B:,@B6FD44+8>++9=E4,9D,+9,+9:+4796;806*,+76=3;+=D8+062?+,*+3)*05++++*83+5*,23:3+**+43/05:)--))))00(((72*4**),,(()(*0:/9/())).2,((/()).-.))))
@M00200:205:000000000-AKKM3:1:1101:18253:2099 2:N:0:1
TACTGGGGTATCTAATCCTGTTCGATACCCACGCTTTCTTTCTTCAGCGTCATTCGTATCCTCTCCCGCTGCCTTCGCTCTCTTTGTTCTGACTCATATCTATGCTTTTCCCCGCTACATGATTCTTTCCGCCTGCGCCTTTTACATCCTATTCAAACAGTTTTCATTGCAAACGCTCTTTTAGCTAACTCTTTTTACCTCAATCTTATTTAACCGCCTTCCCTCCCTTTACCCCCCTTAGTCCATTCTTC
+
68ACCEF+8,C@E6,CFFGAFC@,,<,8CCEF>CGCCE,;,<CEFCED78@,,6;,C,EAFFG,;,,+888@EGFF,8,,49,,<,CFEFC,,9:,9,9CEDF;F,9,99,:46=58FG5,,99@,9;AD6@D6+@+06)09,?EFF06:,+636?<E6*7333;++,5@7D+:A03*+08=2047,+5+,+47=+59@ACE@*:8*020*;;8,3)**)3))+)43*;9***)/-*((007/1***1)))
@M00200:205:000000000-AKKM3:1:1101:22188:2114 2:N:0:1
TACTGGGCTATCTAATCCTGTTTTCTCCCCACGCTTTCTCTCCTCAGTGTCATCCCCCCCCGTTTCCCCCCTTCCTGCCCTCCTGTCCGCCTTCGCCCCCGGTGTTCTTCCCGATCTCTCCCCTTTCCACCGCTACACCCGGAATTCCCCCCCCCCCTACATTCCTCCAGCCGAGTCCTTTCCCTGGCCTTCCCTTGGCTGAGCCCCTCCCTTTCCCCCCGCCCGTGCTCTCCCCCCTATGCCCCCTTTCT
+
6,8ABCF,;,;CEC<EFGGAF6;,<<@C=B<F7@E,:5,<,;BAEECC<<<,,<@,:@FEE7@,,,,,,+8+:A?A,994,,,,,,:98BE44,+8++486@64++49=AB88>+9?B@,6,6,,,3,,7A@C++8,3@)35431;+*+34**3/228*2A+.+.3;*.+22505))+21,++**+*08*+*.*+*.(+,((3(.((,(((.),33.2),((,.(*)1**))(.(3/(())))(-((,,))
@M00200:205:000000000-AKKM3:1:1101:20259:2135 2:N:0:1
TACGGGGGTATCTAATCCTGTTTGCTCCCCACGCTTTCGTGCCTCAGCGTCAGTACTGGACCAGTCTGTCGCCTTCGCCACTGTTGTTCTTCCGTATATCTACGACTTTCACCTCTACACTCCTCTTTCCACATACCTCTTCCATACTCCATCTAGCCAGTTTCAAAGGCATTTCCACTTTTGAGCCCTCTTCTTTCACCTCTTACTTCTCTTTCCGCCTCCGCTCCCTTTTACCCCCATCCTACTTCCAT
+
88AA<FG7@7CFFC@FGGGGGFF,@CCEFF@FGGGFFF7,,8AFGGGGGBF7,C,,<,C,B@C,:,6,65:BCFGGF?:,,,,,<5FFGGF,9,,,9,9CFFE+++8@DE,BCEGFDFGE,9,,,,9@FF,D663@@7D<<EFBGFD*?*2+,36+1>D5=+5=*++,0@D)0;C4++++77533@EAA+5+17C;+27*18@**11*******7>5*35)/)*(48C6:7***001((/,(/1=76))1)
@M00200:205:000000000-AKKM3:1:1101:10561:2136 2:N:0:1
TACAGGGGTATCTAATCCCGTTTTCTCCCCTAGCTTTCGCGCCTCAGCGTCAGTATTTGGCCAGCTGACCGCTTTCGCCACCGGTTTTCCTCCTGCTCTCTACGCATTTCACCGCTACACCCTGCATTCCCTCTTCCTCTCCCATACTCTAGTCAGGCAGTTTCTGATGCCGGTCCTCGTTTGAGCCGATGTCTTTCACATCTCCCTTTCAGAGCCGCCTACACGCCCTTTTCGCCCCGTAGTACTCATCT
+
68A8AFG7B,CFFFAFGG@EGEC,<CEEECC-CFGFC@,8+88@BFG@C8@,,<,;C,CBFGG,,6,,,,8@+CFGD66,8A++8+BBGFF9A<,,99=FGFGGG,4?9@,:56@BGGF==6+,,,4@FG,,=,6@==DB*6=:EDF0?C,+36+5;=DB?32+*++34,*1:=9335+*35==9E@*9***+772+0=:6:E**076)/*2/*6=2/8=(0(02=>D<*)).,//1((/(,/.)/))..)
@M00200:205:000000000-AKKM3:1:1101:15499:2150 2:N:0:1
TACAAGGGTATCTAATCCTGTTTGATACCCACGCTTTCGTGCCTCAGCGTCAGTTACAGTTTTTTGAGCTGCCTTCGCAATCGGTGTTCTGTGTCCTATCTAAGCCTTTCACCGCTACATTACACCTTCCGCCCACCTCAAATGTACTCAATATTAACAGTCTCAATGGCAGTTTCTCTTTTAAGCCGATATATTTCACCACTCACTTATTATTCCGCCTACCCACCCTTTCCACCCCGTATTACTTCTAT
+
6ACCCFG,C8EFFFEGGGGGGEF89C,CCEGGEGGEFE7E,6FFEGGGGBC7:CE,CCFFGGG8F+,,:C@AFGGG<8,+8A,,B=FGGGGFAA,,9,9CFFGFF,AFAA,:5>@?GGFD,,9,,,9@FG6@C++6+;=);EGFFF@;B7,+,6+3=@??D+3=*+=,36;=FEB=;;++3@965=@5>++*+<:2+57*:=@))393*1*3;EA:5*<A9))*14*;9;)****0*((((-0>?8**.1)
@M00200:205:000000000-AKKM3:1:1101:23278:2150 2:N:0:1
TACTAGGGTATCTAATCCTGTTTTCTCCCCACGCTTTCGTGCCTGAACGTCGGTACTGGTCCATTCCTCCGCTTTCGCCACTGATGTTCCTTCCGCTATCTACGCCTTTCACCGCTACACCGTCCATTCCGCTTCCCTCTACCACACTCTAGTCATCCAGTTTCCACTGCAGTTCCCACTTTGAGCCCATCTCTTTCACAACATACTTACACAACCACCTACTCACGCTTTCCCCCCTATATTACTTCGCT
+
68BCCGG8C,CFFFFFGGGGGEC,CEFFCCGG@GGCDF,C,@BFFEFGF:C7+8,8CC8FGGG9,,,,<B@FGGGGG@B,8A,,<5CFFGG?FE,,=+@FGGGGG6?BDG,:A=CBCFGA>6,+++9@FGCGD=?E8?FD5@DFGFD1=33+7==DFEGFD+5=D?=D;D8=DDF2;++*36=?5=9<9+,+5@;5+5,1:AC5*:8A5*1958B*)335)0*31>;777(***(04(-/))1?3..)(((
@M00200:205:000000000-AKKM3:1:1101:18775:2151 2:N:0:1
TACGAGGGTATCTAATCCTGTTTGCTCCCCACGCTTTCGATCCTCAGCGTCAGTAATGGACCAGTCTGTCGCCTTCGCCACTTGTGTTCTTCCGAATATCTACGACTTTCACCTCTACACTCGGTCTTCCACATACCTCTTCCATACTCACTATAGCCAGTTTCACATGCAATTCCATCTTTGAGCCCTTCGCTTTCACCTCTTACTACCATATCCGCCTACTCTCCCTTTCTACCCTATAGTACTTCGAT
+
88CCCGG7C,@EFFFGGGGGGEE,CCE<CCFGGGGEDE,,,;BEFGGGD@:,,<,,<CFGGGG,C,<,<CBFFGGGG@@,44,,:?FFFGG<A,,,8,9CDFGGD+6@DE,C5EEFDFF===++++49C=FGG9+>=<E8+@DFGFC0?+,+,665?>A66+26;++,;DFEFFF+++++76633=@5F+,*0=@6+*7:>5@**17**))58;,D=0:@)1*;;@?FFG4*2*9*6*-0.9><?0**/(*
@M00200:205:000000000-AKKM3:1:1101:24271:2153 2:N:0:1
TACTAGGGTATCTAATCCTGTTCGCTCCCCACGCTTTCGCTCCTCAGTGTCAGTTCCAGCCCAGAGCACCGCCTTCGCCACTGGTGTTCCTCCTGCTATCTGCGCATTTCACCGCTACACCAGGACTTTCATGCTCCCCTACTGGACTCTAGTCACAGCAGTATCGGTTGGCGTCTCCCTCTTGAGCCTGTAGGTTTCACACCCGACTTTCTGAACCTCCTACGAGCTCTTTCTACCCAATAGTACTTCGT
+
-ACCCGG,C,C@CFFEFGGGGCC,78C@:BFGGGG@FE,8@C8EEFEFGC@,,;C@CF<EFGG,,,:,:@@CEEGGG:@,8A,,:AFFGGG?AF<,4,9AAEFCC+@?9;,@,@CDGE8A@6,+++49,@FFG=DE=5==:DFFGFG08<,+76=BDFGFG=*3;*++0=9DEFE9:*+*,325=@FCA*,++,55+*7;5=))))-:)**2:E,5(*255*0)/461C7)))1172/.,,6)9.)1)),(
@M00200:205:000000000-AKKM3:1:1101:7288:2214 2:N:0:1
TACAGGGGTATCTAATCCCGTTTGCTCCCCTGGCTTTCGCGCCTCAGCGTCAGTTTCGGTCCAGGATGCCGCCTTCGCCACCGGTGTTCCTCCAGATATCTACGCATTTCACCGCTACACCTGGAATTCCACATCCCTCTCCCGAACTCCAGCCTTCCAGTATCAGACGCAGTTCCCAGGTTAAGCCGGGGGATTTCACGTCTGACTACGAAGGCCGCCTACGCGCCCTTTATACCCCGTAGTACTTAGCT
+
<CCCCGGGGGGGFFFFGCFGGD@7EFFDFGGGGDFFFB:F:BFEGGGGGGGCEGGFFGEGGGG8A,:6@FGGDGGGGGGDC8+:@CEEGGGFC,,,C,4FFFGGG6FGGGGGGGGBCC9AFFD,,,,DGGGGD,+@DFF5;DFEGFGDGF?+@==FFGGFF+5?9C7A5E9>?EFFA9**75==8ACBE4*))4=81)+/5813)179(,(/;@FFF5=?63(.9EDG)9))))--0(4-124)4:))).)
@M00200:205:000000000-AKKM3:1:1101:15653:2236 2:N:0:1
TACTAGGGTATCTAATCCCGTTCGCTCCCCACGCTTTCGCGTCTCAGCGTCAGTGGTGGCCCAGGAAGCCGCCTTCGCCACGGGTGTTCCTCCCGATATCTACGCATTTCACCGCTACACCGGGAATTCCACTTCCCTCTGCCACCCTCACGACGAGGAGTTTCCAGCGACCTTCCTCGGTTGAGCCGAGGGCTTTCACACCGGACTGCCTCTCCCGCCTACACGCGCTTTACACCCAATAGTACTG
+
CCCCCGGGGFFGGGGGGGGGGGEDGGCFGGGGGGGGGGEG@CGEGGGGGGGDFGA?GGGGGGGG?7,:EECGGGGG7CCFC7++@CFFGGGGFGDGBBCGGGGGF6@FGGGGGDE9CFGGF87@:+=EGFGGG==EGFE8?DFFGFGCG5,+++<598DEG9AEEF+1@:B@FFFFFF4)6?C4AG6>A)*):CC6;<@CE;>0099?F1.:7:FFBDE?0:2)1*.9CDF2).418248:AFF>4)
@M00200:205:000000000-AKKM3:1:1101:20931:2239 2:N:0:1
TACTCGGGTATCTAATCCTGTTTGCTCCCCACGCTTTCGCGCCTCAGCGTCAGAACCGGACCAGACAGCCGCCTTCGCCACTGGTGTTCTTGCGAATATCTACGAATTTCACCTCTACACTCGCAGTTCCGCTGTCCTCTTCCGGTCTCAAGCCAACCAGTATCGAAGGCAATTCTGTGGTTGAGCCACAGGCTTTCACCCCCGCCTTAATCGGCCGCCTACGCGCCCTTTAAACCCAATAGTACTG
+
CCCCCGGDGGGGGGGGGGGGGGDCFFGGFGGGGGGGGGEGCFGGGGGGGFGC@EFEFGGGGGGGFF8<AFGGGGGGGCFFGGE@FGGGDFG9AGC4>AF=FGGGG,AFAF,ECEFFGGGGGGFE:=6DGFGGGDDFGFGFFFGBGF?=FFCFFDFFF>7AA+;EA*7ADGFFFFFB6F+*7DC7AFGFF4;459F;+148BBF((3;@<)<<=<GG07>3380)9E5C7C>))-58?(14)66<5))
@M00200:205:000000000-AKKM3:1:1101:21376:2245 2:N:0:1
TACGAGGGTATCTAATCCCGTTTGCTCCCCTAGCTTTCGCACCTCAGCGTCAGTTGCAGACCAGAGAGTCGCTTTCGCCGCCGTCGTTCCTCCAGCTATCTACGCATTTCACCGCTCCACCTGGACTTCCACTCTCCCCTCCTGCACTCCAGTCAGGTAGTCTCCGAAGCAGTTCCCCATTTAGGCTGGTCGATTTCACCACGTACTTTCCTGACCGCCTACGTGCTCTTTCAGCCCCGTAGTACTTCGAT
+
AACCCGG7FAFGGGGGGGGGGGF7EFFFFGGFGGGGGGEG7CFGGGGGGCFE@FE<FGGGGGGF,,,,BEFGGGGGGCEEE=++8CFGGGGEF8,,9,EFGAFDF>BFDGAE:>EDGGGDFG8,E8=FGGGG9,DF8DE8:CGFGFGDG*=+7=FFBE?DC+5?=D+@BGF8?EFE6?;*7<<E9CF?B*,/*4:3+;:>@<A)09>E*80784?CFDED;@(.(=)2+*.))).31(16137?<44:(-)
@M00200:205:000000000-AKKM3:1:1101:12518:2261 2:N:0:1
TACGCGGGTATCTAATCCTGTTCGCTCCCCACGCTTTCGCTCCTCAGCGTCAGTTGTTGCCCAGAGACCCGCCTTCGCCACCGGTGTTCCTCCTGATATCTGCGCATTTCACCGCTACACCAGGAATTCCAGTCTCCCCTGCAACACTCTAGTTTGCTCGTATCGACTGCAGACCCGAGGTTGAGCCTCGGGATTTCACAGCCGACGCAACAAACCGCCTACGAGCTCTTTAAACCCAATAGTACTTAAGC
+
CCCCCGGGGGGGGGGGGGGGGGGDEGGGGGGFGGGGGGGGGGGGGGGGGGGGGGGGGGGGGGGGFEFGGGGEGGGGGGFGEFEEGGGGGGGGGGFGGDGGGGGGGGGGGGGGGGGFGGGGGGGGF@FFGGGGFFGGGFGFFGGFGFDEGFGGF@@?FFGAE6CGFFGGFGFFA@5>D474>FGGFGGA45E4:CG=+*=<)6=@6>;;0;06=;F5;DB<FB?7,:)2:CF)6<<:>::77A<6-:)6)))
@M00200:205:000000000-AKKM3:1:1101:13584:2281 2:N:0:1
TACGGGGGTATCTAATCCTGTTTGCTCCCCACGCTTTCGAGCCTCAGCGTCAGTAATGAGCCAGTGTGTCGCCTTCGCCACTGGTGTTCTTCCGAATATCTACGAATTTCACCTCTACACTCGGAGTTCCACACACCTCTCTCATACTCAAGACACCCAGTCTCAAAGGCAATTCCGAGTTTGAGCCCCGGGATTTCACACCTGACTTAAATGTCCGCCTACGCTCCCTTTCCGCCCAATAGTACTTCTAT
+
CCCCCGGGGGGGGGGGGGGGGGGDGGGGGGGGGGGGGGEDCGGGGGGGGFGGGGGGGGGGGGGFFCFAFFFFGGGGGEFEGGF8FDGGGGGGGGDCCFDFGGGGC?FGGG,EFGGFFFGGGGDECEGGGFDFFECEEFFFFGGFGFC=D9E?,==F*@??E+;CE;D7FEA5F6BA;BD?7F;79CFFB*=5>:C=A?E*8@B7:7;>4*>?8CFG0CB0(3(8?E>FGG4);1;1:,4:>2>AFFA2)6)
@M00200:205:000000000-AKKM3:1:1101:18155:2283 2:N:0:1
TACACGGGTATCTAATCCCGTTTGCTCCCCTGGCTTTCGCGCCTCAGCGTCAGTGTCAGCCCAGCAACCCGTCTTCACCTCAGGTGTTCCTCTTGATATCTACGCATTTCACCGCTACACCAAGAATTCCGATTGCCCCTTCTGCACTCTAGCACAGCAGTATCACTTGGCCGTTCTGAGTTGAGCTCAGAGATTTCACAAGTGACTTACCACGCCGCCTACGCGCCCTTTACACCCAATAGTACTG
+
CCCCCGGGGGGGGGGGGGGGGGGGGGGFGGGGGGGGGGGGEGGGGGGGGGGGGGGGGGGGGGGGGFGFGGGGGGGGGGFGGGGFFFFGGGGGGGGGGGGGGGGGGGGGGGGGGGGFGGGGGGGG8FFFAFGGGGGGFFGDBFGFGFDDGFGDGFGFF=?DGCDFEFFFFGFEE)@FFFG+@GGGFGGFFGGFAEGF?=;EFCE;CCEFEACCF>C=AGFFFD@B@4?C)8@<EFE3C(;3)77??F)
@M00200:205:000000000-AKKM3:1:1101:21172:2300 2:N:0:1
TACGGGGGTATCTAATCCTGTTTGATCCCCACACTTTCGTGCCTCAGCGTCAGTTAAAGCTTAGTTAGCTGTCTTCACTATCGGTGTTCTTGACGATATCTAAGCATTTCACCGCTACACCGTCAATTCCGCCAACCTCAACTTTACTCAAGTCATACAGTATCAATGCCACCCTCCCGGTTAAGCCGGTATATTTAAGCACTGACTTATACAACCGCCTACGCACCCTTTCTGCCCAATCGTACTT
+
CCCCCGGGG@FGGFFGGGGGGGGCCFGGFGEGGGGGGGGG8CGGGGGGGEGGGGFGGFFGGGDCGF<<FFFGGGGGGEEFEG:FGGGGGGGGCF,,@?EGGGFFG8FGGGGGGGGFGE8FFGGG7+@DF,@>DEDE>?FDFFG5DFGEFFGFFGGFFGGFG@;=;?FDFGF66>FF?EC*>@7?CGFFF95<;CC:+*5;;=FFE=6<;EEFF=E=2?B9@D2838EDFC;)974=7/(6(4=88()
@M00200:205:000000000-AKKM3:1:1101:7110:2316 2:N:0:1
TACAGGGGTATCTAATCCTGTTCGCTACCCACGCTTTCGCTCCTCAGCGTCAGGTAAGGCCCAGAGAGCCGCCTTCGCCACCGGTGTTCTTCCTGATATCTGCGCATTCCACCGCTACACCAGGAGTTCCGCTCTCCCCTGCCTACCTCTAGTCTGCCCGTATCGGAAGCAGGCTCGGCGCTAAGCTCCGAGTTTTCACTCCCGACGTGACGAACCGCCTACGCGCCCTTTATACCCCACAGTACTGCGGC
+
CCCCCCFGGDGCCG9EGGGGGGGGGGEFGGGGGGGCFFGGCFGGGGGGGGGEEGGGGGGGFFGGGGGGGGGDGGGGFGCGF,=:@FFBFG;FEAFDFAAEEDFG>+@CF;E?FDGEGGFFFFGD@888FFEDCGDF1@CD@8EF9DDDF?8DD7?FFFC>CDCG=5C+5CA@FFFADB***4:?AFCFFDDEF5BBA3:C7(61191;028<79C=19@?B:(),:;D)2:246<AC(((-4<26:6)(((
@M00200:205:000000000-AKKM3:1:1101:18713:2344 2:N:0:1
TACTGGGGTATCTAATCCTGTTCGCTCCCCACGCTTTCGCGTCTCAGCGTCAGTACCGTCCCAGAGAACCGCCTTCGCCACGGGTGTTCTTCCCGATATCTGCGCATTTCACCGCTACACCGGGAATTCCATTCTCCCCTTCCGGCCTCTAGCCAGATGGTTTCAGACGACATCTCGAGGTTGAGCCTCGAGTTTTAACATCTGACTTACCTGGCCGCCTACACGCCCTTTATACCCAATAGTACTT
+
CCCCCGGGGGGGGGGGGGGGGGFGGGGGGG8+CEGGGGGGGFFGGGGGGGGGGC<A<@6,48EEFEAE,FGGGGDGGGFGGD+FGGGGGGGGFC7FGGGGGGGGG6FGDGGGGEGF>FGGFEGGFGFFFGEEGGFG=*6);@=57*=5CCED,CFFFGFFD752;F+49:@5*>8B942)=8??6CGFF4:?*AE;7=F3.4/.56)9)7;;3(=C;CE;27:)(:)719?A).)4<860)6-5>2)
@M00200:205:000000000-AKKM3:1:1101:10763:2350 2:N:0:1
TACACGGGTATCTAATCCCGTTCGCTACCCTAGCTTTCGTTCCTCAGCGTCAGAAGAGACCCAGTAAGCCGCTTTCGCCACCGGTGTTCCTGATGATATCAACGCATTTCACCGCTCCACCATCAGTTCCGCTTACCCCTGTCTCCCTCAAGCCTTGCAGTATCAAGCGCCATTCCTCGGTTGAGCCGAGGGCTTTCACACCTGACTTACAAGGCCGCCTACAAACCCTTTATACCCAGTAGTACTG
+
CCCCCGGGGFGGGGGGGFGGGGGGGGGGGFFGGGGGGGGGGCFGGCGGGGGDGGGGGGFF<FGGGGFFGGDCFGFGGGEGGGGDFGGGGGGGGDGFGFDGCGGGGGGEFGGGGGGFGG,EGFGGGGGDFDG80=CFGFGDDEGCCDDDFF8DFGGFFGGFD+*=E;?FEGBA?7?FABDFGGGGFDGAF>EBDG>FFEGEE@@E>=EF4BEC3(8:@GFF?DE*7;FD54@EEFFEC81/4)))1))
@M00200:205:000000000-AKKM3:1:1101:18488:2382 2:N:0:1
TACTGGGGTATCTAATCCTGTTTGCTACCCACGCTTTCGAGCCTCAGTGTCAGTGACAGTCCAGAGAGCCGCTTTCGCCACCGGTGTTCCTCCATATATCTACGCATTTCACCGCTACACATGGAATTCCACTCTCCTCTACTGCACTCAAGTCTAACAGTTTCCAATGCACACAATGGTTGAGCCACTGCCTTTTACATCAGACGTATTAAACCACCTGCGCTCGCTTTAACCCCAATGGTACTG
+
CCCCCGGGGEGGGFFGGGGGGEEGGGGGGGGGGGGGDGGGGGGGGGGGGGGGGFGGGGGGGGGFGGGGGGGGGEFGGGGGGGGCCCGGGGGFFFGGGGGGD;EFFEGGGGFGGGGFDCGGGGGGGFGGGAEGGGGGGFGCFCFFGFG5DDF8DDFFFGFFA9DGEFGGF899DFEFBFDFGGGGFGFFBCGFFGGGFFGFE>E5@)1=CEEFFF6DC*38)5>*-49*CFC?*8(5*53(.1????
@M00200:205:000000000-AKKM3:1:1101:10330:2383 2:N:0:1
TACTAGGGTATCTAATCCTGTTTGCTACCCACGCTTTCGAGCCTCAGTGTCAGTGACAGTCCAGAGAGCCGCTTTCGCCACCGGTGTTCCTCCATATATCTACGCATTTCACCGCTACACATGGAATTCCACTCTCCTCTACTGCACTCAAGTCTAACAGTTTCCAATGCACACACTGGTTGAGCCACTGCCTTTTACATCAGACTTATTAAACCACCCGCGCCCCCCTTACGCCCCGTAGTACTGAACTC
+
CCCCCGGGGFGGGGGGGGGGGGGGGGGGGGGGGGGGGGGGDEGGGGGGGGGGGGGFGGGGGGGGFGGGGGGGGEFGGGGGGGGGGGGGGFGGGGGGGGGGGGGGGGGGGGGGGGGFGGGGGGFFGGGGGFEGGFFGGFGFFGGFGFGFGFGFFDF7DGGFEGEGFFGGFGBEFFD*;D8DF>FFFFGF:DDFFGG:EEACECE@507AEE@@EEG>5C0))-)*/*8)9?)8=D06*,2(/:EFE)../)1
@M00200:205:000000000-AKKM3:1:1101:18351:2398 2:N:0:1
TACTCGGGTATCTAATCCTGTTTGCTCCCCACGCTTTCGCGTCTCAGCGTCAGTACCGTCCCAGAGAGCCGCCTTCGCCACGGGTGTTCTTCCTGATATCTGCGCATTTCACCGCTACACCAGGAATTCCACTCTCCTCTTCCGGACTCTAGCCACACGGTTTCCATCGACAGCTCGAGGTTGAGCCTCGAGTTTTCACAACGGACCTGCATGGCCGCCTACACGCTCTTTACACCCAGTAGTACTGAAC
+
CCCCCGGGGGGGGGGGGGGGGGGGGGGGGGGGGGGGGGGGGGGGGGGGGGGGGGGGGGGGGGGGGGGGGGGGGGGGGGGGGGEGGGGGGGGGGGGGGGGGGGGGGGGGGGGGGGGBGGGGGGGGGGGGGGGGFGGGGFGFFFGFGEGFGFFDFFGFFGG9DGFFFFGGFC>5?D5CFFGEGGF>FCFFFDGFFGGGFFGCFFB>DFB1333?EFG?;G:?65;A@G)9*:<B2:A(?:18<A><5<AA)(
@M00200:205:000000000-AKKM3:1:1101:12942:2410 2:N:0:1
TACTGGGGTATCTAATCCTGTTTGCTCCCCTAGCTTTCGCACCTCAGCGTCAGGAACGCGCCAGTCACTCGCTTTCGCCTCCGGCGTTCCTCTTGATATCTACGCATTTCACCGCTTCACCAAGAGTTCCAGTGACCCCTCACGCCCTCGAGCCCGGTATTTTCAGCCGCCGTTCCGCCGGTAAGCGACGGGATTCCACGACTGATTTGCCGAGCCGCCTACGTGCCCTTTAAGCCCAATAGTACTTAGCT
+
CCCCCGGGGGGGGGGGGGGGGGGGGGGGGGGGGGGGGGGGEFGGGGGGGGDGGGGGGGGGGGGGFGGGGGGGEFGGEGGE:ECGGGGGDGGGGGGCCEGGGGGGGGGDCFGGAEGFGG8F9AFGFFFGGGGDGGGGD?E=A8EFG9D5D>++6CDB>5??:@7FECFGFGEFEFFADBGFGEG<*<=4B<CB>GC*+)0319?;>6-<42<>03CE3<5(23<)485CCFD<49>(C61:BAA94))))))
@M00200:205:000000000-AKKM3:1:1101:15374:2411 2:N:0:1
TACTAGGGTATCTAATCCTGTTTGATCCCCACGCTTTCGTGCCTCAGTGTCAATATTCGTGTAGCCAGCTGCCTTCGCAATTGGTGTTCTATGTCATATCTAAGCATTTCACCGCTACATGACATATTCCGCTGACCTCCACGGTATTCAAGACTGATAGTATCAATGGCAGTTCCCAAGTTAAGCTCGGGGATTTCACCACTGACTTACCAACCCACCTACGCACCCTTTATACCCAATAGTACTGAGAC
+
CCCCCGGGGGGGGGGGGGGGGGGGGGGGGGGGGGGGGGGFGGGGGGGGGFGGFFGGGGGGGFGGGGFEG@EGGGGGGG7@BE<FGGGECFG9@EFGGG=FGFGFGGGGC;FGAEGFGGG9=CEFDFGGGGFEGC6E@?,8:86@F5?EFFG9@DC*D@DDCGFGFE98:CDAD9?FB++3CDD9+9@DACC?*@@6DB=CBCFC<@CEFF5758CE9DB@)))*)4:CC75*2:9<D=(538??C>*9./.
@M00200:205:000000000-AKKM3:1:1101:17344:2412 2:N:0:1
TACCAGGGTATCTAATCCTGTTTGCTCCCCACGCTTTCGCGCCTCAGCGTCAGAACTGGCCCAGGCAGCCGCCTTCGCCACTGGTGTTCCTCCCGATATCTACGCATTTCACCGCTACACCGGGAATTCCACTGCCCTCTTCCAGCCTCGAGCTTCACAGTATCCAAGGCAATTCCTCGGTTGAGCCGAGGGCTTTCACCCAAGACTTATGAAGCCGCCTACGCGCCCTTTATGCCCAGTAGTCCTTAGG
+
CCCCCGGGGGGGGGGGGGGGGGGGGGGGGGGGGGGGGGGGGGGGGGGGGGGGGGGGGGGGGGGGGGGGGGGGGGGGGGGGGGGGGGGGGGGGGGGGGGGGGGGGGGGDDFGGGGGFDGGGGGGGGGGGGGGGGGGGGFG<FGGFGFGBGDG=EGFFCE9CCC7FEFGGFFA@FEFFFFGEGCDGFGGEFCEBFF=C?5C@BFFF@8AEEE9C<;CC@GF?;30.3CEG3C?FB4.4;,(.:6:)))))4)
@M00200:205:000000000-AKKM3:1:1101:17444:2421 2:N:0:1
TACTCGGGTATCTAATCCTGTTTGCTCCCCACGCTTTCGCGCCTCAGCGTCAGAACCGGACCAGACAGCCGCCTTCGCCACTGGTGTTCTTGCGAATATCTACGAATTTCACCTCTACACTCGCAGTTCCGCTGTCCTCTTCCGGTCTCAAGCCAACCAGTATCGAAGGCAATTCTGTGGTTGAGCCACAGGCTTTCACCCCCGACTTAATCGGCCGCCTCCGCGCCCTTTAAACCCAGTAGTACTG
+
CCCCCGGGGGGGGGGGGGGGGGGGGGGGGGGGGGGGGGGGGGGGGGGGGGGGGGGGGEGGGGGGGGGGGGGGGGGGGGFEFGGGFGGGGGGGGGGGGGGFGGGGGGGGGGGGGGGFGGGGGG7CFGGGGGGG6=DFGFG7DAE5EADAGFGDFFFA:EDFFGEGA:?CEG>CF@CFFA9AFC>FAD;?FFGAFGGFFFG@=@25@F@D3;56@(==,>DD(60B1?>D<DB)4<74C0(5<))--6<
@M00200:205:000000000-AKKM3:1:1101:12492:2426 2:N:0:1
TACACGGGTATCTAATCCTGTTTGCTCCCCACGCTTTCGAGCCTCAGCGTCAGTAATGGACCAGTATGTCGCCTTCGCCACTGGTGTTCTTCCGAATATCTACGAATTTCACCTCTACACTCGGAGTTCCACATACCTCTTCCATACTCAAGATAGCCAGTATCAAAGGCAATTCCAAGGTTGAGCCCTGGGCTTTCACCTCTGACTAAACTATCCGCCTACGCTCCCTTTATACCCAATAGTACTGCGAT
+
CCCCCGGGGGGGGGGGGGGGGGGGGGGGGGGGGGGGGGGGGGGGGGGGGFGGGGGGDFFGFFGGGGGGGGGGGGGGGGGGGGGGGGGGGGGGEFGGGGGGGGGFGGGGGGGGGFFFGGGGGGGGEGGFGGGGGGGGGFAD?F8DFFGBFFGGGGGFFGGFG9DGFFGGFGFDFBFFF;D?F8DFF?8:DGC?FFFGFEGF5C@CEE<ECCB;CAGG5<AAABA@DG4CCF=*9*19C@B2;485@***06(
@M00200:205:000000000-AKKM3:1:1101:9860:2442 2:N:0:1
TACCAGGGTATCTAATCCCCTTCGCTCCCCTAGCTTTCGTACCTCAGCGTCAGAAGAGACCCAGTAAGCCGCTTTCGCCACTGGTGTTCCTGATGATATCAACGCATTTCACCGCTCCACCATCAGTTCCGCTTACCTCTGTCTCCCTCAAGCACTGCAGTATCGGGCGCAATTCCTCGGTTGAGCCGAGGGCTTTCACACCCGACTAACAGCGCCGCCTACGTACCCTTTAAACCCAATAGTACTG
+
CCCCCGGGGGGGFGFGGGGGGGGGGGGGGGGFGGGGGGGGGGGGGGGGGGGGGGGGCGGGGGGGG9FGGGGGFEFGGGGGGD@FGGGGGGGFGGGGGFFGFFGGGGGGGGGGFGGFGGGGGGGGFGGGGGGGGECFGFGFFFECADGDGFFGFFF5*@DDG8EFA>6CDGEB?EFF??C5@EG*;CG*9D>DA75DF4CE29529@FBEF5@19EE>GFDDFF;);)77CBF))4:E:?0><<FA<4
@M00200:205:000000000-AKKM3:1:1101:8875:2449 2:N:0:1
TACGCGGGTATCTAATCCTGTTTGCTCCCCACGCTTTCGCGCCTCAGCGTCAGTAACAGACCAGTATGCCGCCTTCGCCACTGGTGTTCCTCCCAATATCTACGCATTTCACCGCTACACTGGGAATTCCACCTACCTCTCCCGTACTCAAGCCATCCAGTATGACAGGCAGTTCCCAGGTTGAGCCGGGGGATTTCACCCCTCACTTGCCCAGCCGCCTACACGCCCTTTAAACCCAATTGTACTG
+
CCCC@FGGGGGGGGGGGGFGGGAFGGGGGGGGGGGGGGGCFGE@FFGGGGGGGG<,,,9,:FFGC,@F9FEGGGGGGGGGGGGGGGGGGAEGGDCDFGGGGFGGCGGGGGGG9+@@DFFGC4EGF@FGGGGGCGFGGFGFB,85@?DDGFGF?+=+9DG6E:C+08C,@F*);=9B6*;>FG95AFG*/**:)1CFFEG)((/(6=F?).()/(3=@DEF(4(0(1.95>4<2))4:26())).64)
@M00200:205:000000000-AKKM3:1:1101:17310:2451 2:N:0:1
TACACGGGTATCTAATCCTGTTCGCTACCCACGCTTTCGCTCCTCAGCGTCAGGTAAGGCCCAGAGAGCCGCCTTCGCCACCGGTGTTCTTCCTGATATCTGCGCATTCCACCGCTACACCAGGAGTTCCGCTCTCCCCTGCCTACCTCTAGTCTGCCCGTATCGGAAGCAGGCTCGGAGTTAAGCTCCGAGTTTTCACTCCCGACGTGACGAACCGCCTACGAGCCCCTTAAACCCAATAGTACTG
+
CCCCCGGGGGGGGGGGGGGGGGGGGGGGFGGGGGGGGGGGGGGGGGGGGGGGGGGGGGGGGGGGGGGGGGGDFGGGGGGGGGGGGGGGGGGGGGGGFFFGFGGGEGGEGGGGGGGFDGGFGGGGGGGGFGEGGGGGGFGDFGFFGFGBFFGGFGGFFDGFGGFGFF7CAGF@?AAAFEGFG6EEFGGFFG=BFEFF6CF?B=5=<;;6@0;?;>D89<33??<><C;C*1(,4624;4:?)6<A>A<
@M00200:205:000000000-AKKM3:1:1101:23068:2456 2:N:0:1
TACACGGGTATCTAATCCTGTTTGATCCCCACGCTTTCGCGCCTCAGCGTCAGTCTTGGTCCAGGAAGTCGCCTTCGCCACTGGTGTTCCTTCCGATATCTACACATTTCACCGCTACACCGGAAATTCCACTTCCCTCTACCAGACTCTAGATAGGTAGTCTCGAATGCCATTCCCAGGTTAAGCCCAGGGCTTTCACACCCGACTTACCCAACCGCCTACGCGCCCTTTATACCCAATAGTACTG
+
CCCCCGGGGGGGGGGGGGGGGGGGGGGGGGGGGGGGGGGGGGGGGGGGGGGGGGGGGGGGGGGGGGGGGGGGGGGGGGGGGGGGGGGGGGGGGGGGGCGGGGGGFGFGGGGGGGGFGGGEGGGDFGGGGGGGGDGGGFGFFGGFGFG5DFGG9CFFFGGFDFFGFFDGFG6DFD7EFAC@FGGG7EC?FGGDECGGFEGFE8>255@AFFBEFDGGBGEF?B0=9E>D39@>CEECGEFF8)<?EAB
@M00200:205:000000000-AKKM3:1:1101:19788:2490 2:N:0:1
TACGCGGGTATCTAATCCTGTTTGCTACCCACGCTTTCGCACCTCAGTGTCAGTGTTAGTCCAGAGAGCCGCCTTCGCCACTGGTGTTCCTCCTGATATCTACGAATTTCACCTCTACACCAGGAATTCCACTCTCCTCTCCTAAACTCTAGTTTCACAGTATCCACTGCACTTCCAGGGTTGAGCCCTGGGATTTCACAACAGACTTACGAAACAACCTACGTGCGCTTTACACCCAATAGTACTG
+
CBCCCGGGGGGGGGGGGGGGGGGGGGGGGGGGGGGGGGGGGGGGGGGGGGGGGGGGGGGGGGGGGGGGGGGGGGGGGGFGGGGGGGGGGGGGGGGGFFGEEFGGGGGGGGFGGGGBGFGGGGGGGGGGGFGG?FGGGFC7DED?E5DFGFGGDC@FFGGFGFEG9DGGFGFFFFFFBD+<DCCFAFGFF7EFFGFCFFA7C=)0=9CCCFFF=>G69CB>2:5;5;>DDD>6E4*8=@05)7<<E?E
@M00200:205:000000000-AKKM3:1:1101:15436:2495 2:N:0:1
TACTGGGGTATCTAATCCTGTTTGATACCCACACTTTCGAGCCTCAGCGTCAGTCGTACCCCGGCAGGATGCCTTCGCGATCGGAGTTCCTCGTGATATCTAAGCATTTCACCGCTACACCACAAATTCCACCTGCCCTGTGTACACTCAAGACCGACAGTTTCAACGGCATGGTACGGTTGAGCCGCACGATTTTACCGCTGACTTATCAGTCCGCCTACGCTCCCCTTCAACCCAATAGTACTG
+
CCCCCGGGGGGGGGGGGGGGGGGGGGGGGGGGGGGGGGGGFGGGGGGGEGGGGGGGGGGGGGGFGGGGGGGGGGGGGGGGCG>?FGGGGGFGGGGGGGGGGFGFGGGGGGGGGDGEGGGFGGGGGGCGGGGGGGGGD6FFFGGFGFGFGFG8FGGFFGGFFFCFFACEDC?@F@FFFF5CF859?CEE>D5)):4==><22>@FD7)>CCCFFFGGBGA@DDF58:F*>F02<>:?86(59A9<>2
@M00200:205:000000000-AKKM3:1:1101:23581:2515 2:N:0:1
TACACGGGTATCTAATCCTGTTTGCTCCCCCGGCTTTCGTGCCTCAGCGTCAGGTCTTGTCCAGGAACTCGCCTTCGCCACTGGTGTTCCGCTCGATCTCTACGCATTTCACTGCTACACCGAGCATTCCAGTTCCCCCTCCAAGCCTCTAGCCCTGCAGTTTCTAATGCCATTTCCGGGTTGGGCCCGGAGATTTCACATCAGACTTTCAAAGCCGCCTACGCACCCTTTAAACCCAATAGTACTGAGA
+
CCCCCGGGGGGGGGGGGGGGGGGGGGGGGGGGGGGGGGGGCGGGGGGGGGGGGGGGGGGGGGGGGGGGGGGGGGGGGGGGGGGFGGGGGGGGGGGGGGGGGGGGGGGEDFGGGGGFGGGGGGGGGGGGGGGGGFGFDFGFFG8DGFGFGFG?FGGFFGGFGCDCCFFGCGFEA@FFFFDFGGGGBDGEFGGBFGGFACGEC@BEFE6*>ECC5CGGFGFFFFF:0=5:*;;93C8(44<0,6A>4546))
@M00200:205:000000000-AKKM3:1:1101:22895:2522 2:N:0:1
TACGCGGGTATCTAATCCCGTTCGCTCCCCTAGCTTTCGCGCCTCAGCGTCAGTGTCGGCCCAGCAACCCGCCTTCGCCGCAGGTGTTCCTCTCGATATCTACGCATTTCACCGCTACACCGAGAATTCCAGTTGCCCCTTCCGCACTCTAGCCCCGCAGTATCAGTTGACCTTTCCGAGTTAAGCCCGGAGATTTCACAATTGACTTGCGGAGGCCGCATACGCCCCCTTTATCCCCAGTAGTACTGAGG
+
CCCCCGGGGGGGGGGGGGGGGGGGGGGGGGGGGGGGGGGGGGGGGGGGGGGGGGGGGGGGGGGGGGGGGGGGGGGGGGGGGG@E<FFGGGGGGGDGGGGGGGGFGGEGFGAFGGGFGGGGGDGE7EGGGGCFFFGGGAF9FGGFGBGFGFEFF;C5>GG>?+/=<=8@BFFFFFAFFE5)=*B@FGCF)95):E?CA?G3=3CECCCEEE9;F6EG15>(3-))(*87C5:)6)))38??4:5)642)).(
@M00200:205:000000000-AKKM3:1:1101:9059:2529 2:N:0:1
TACTGGGGTATCTAATCCTGTTTGCTCCCCACGCTTTCGCGTCTCAGCGTCAGTCACCGTCCAGAGGGCCGCCTTCGCCACCGGTGTTCCTCCTGATATCTACGCATTTCACCGCTACACCAGGAATTCCACCCTCCTCTCCGGGACTCGAGTCCGCCAGTTTCCAATGCCCTTCCGGGGGTGAGCCCCGGGCTTTCACATCAGACTGAGCGGACCGCCTACACGCCCTTTCAACCCAATAGTACTGCGAC
+
CCCCCGGGGGGGGGGGGGGGGGGGGGGGGGGGGGGGGGGGGGGGGGGGGGGGGGGGGGGGGGGGGFGGGGGGGGGGGGGGGGDGGGGGGGFFFGGECFGGGGGGGGGGGGGGGGGEGGGGGGGGGGGGGGGGGGGGDFGEFGGAGEC5=FG>9CGDDGGF8CCCEFCGFFFFFFFFEFGEG:D55CGABGGDECFFF5<<902)43)58?:903C?>D52(.554?<DD*.)))-(;88??<A)4<2)3;(
@M00200:205:000000000-AKKM3:1:1101:12516:2534 2:N:0:1
TACGCGGGTATCTAATCCCGTTCGCTCCCCACGCTTTCGCGCCTCAGCGTCAGGAGATGCCCAGAGACCCGCCTTCGCCACCGGTGTTCCTCCCGATCTCTACACATTTCACCGCTACACCGGGAATTCCAGTCTCCTCTGCATCCCTCAAGAACAGCAGTATCGGCCGACGCCCCTCAGTTGAGCCCAGGGATTTCACGCCCGACTTGCCATCCCGCCTACGCGCCCTTTACGCCCAATACAATTG
+
CCC<@FGGGGGGGGFFGGGGGG,FFGGGGGGEGGGGGGGGCFGGGGGGGGGGG8E:<CFFGGGGFDCCFGGGGGGGGGGGGGGGGGGGGGGGGGGGGGDGGGGCFGGGGGGGGGGFDGGGG+BBCEGGGGGA=6?EFFFFFG7;C5+)=AEG9*3;0DFFFG5E>99ED5A(8>;;):7AFF7CFF*0);=>>:6*@CGF(/269>9(-.3<A0;F0C5??:<3(2597C?2<??FG?6:0)),)))
@M00200:205:000000000-AKKM3:1:1101:14417:2537 2:N:0:1
TACAGGGGTATCTAATCCTGTTTGCTCCCCACGCTTTCGAGCCTCAGCGTCAGTAATGGACCAGTATGTCGCCTTCGCCACTGGTGTTCTTCCGAATATCTACGAATTTCACCTCTACACTCGGAGTTCCACATACCTCTTCCATACTCAAGATAGCCAGTATCAAAGGCAATTCCAAGGTTGAGCCCTGGGCTTTCACCTCTGACTAAACTATCCGCCTACGCTCCCTTTAAACCCAATAGTACTGAGAC
+
CCCCCGGGGGGGGFGCGFFEDFGGGGGGGGFECGGGGGGGFGGGGGGGGCFGGFGGGGGGGGGGGGGGGGGGGGGGGGGDGGGGGGEGFGGGGGGGGFFFGGGGGDG:;EGGGGFFGGGGGGGGFGCCFGGGGGGGGFGFFEGFGFGFGFGGGGGF9DDFDD79DFDFBFFFBFFFFBDFG8FGFGG?FGG?FGGFAEGF@@F=EE@E8)87*;DDAG>A=:AB)1?F4?</9*>BE>BBFC<EE?C/)/*
@M00200:205:000000000-AKKM3:1:1101:24633:2540 2:N:0:1
TACTGGGGTATCTAATCCTGTTCGCTCCCCACGCTTTCGCTCCTCAGCGTCAGTTACGGCCCAGAGAACTGCCTTCGCCATCGGTGTTCCTCCTGATATCTGCGCATTCCACCGCTACACCAGGAATTCCATTCTCCCCTACCGCACTCCAGTCTGCCCGTACCCACTGCAGGCCCGAGGTTGAGCCTCGGGATTTCACAGCAGACGTGACAAACCGCCTACGAGCCCTTTAAACCCAGTCGTACTGAGA
+
CCCCCGGGGGGGGGGGGGGGGGGGGGGGGGGGGGGGGGGGGGGGGGGGGGGGGGGGGGGGGGGGGGGGGGGGGGGGGGGGGGGGEC:FGGGGGGGGGGGGGGGGGGGGGGGGGGGFCFGGGGGGGGGGGGGGGGGFFFGFFGGFGFGFGFGDFGGFFGGFGGADCFGGAFFEFF5?E5C>F8DGFGGFFCED4CFGFFGF=BDF:2>D??@EE;FC@GFD23(86?):5749):<1E::B)(,420):))
@M00200:205:000000000-AKKM3:1:1101:23021:2544 2:N:0:1
TACTGGGGTATCTAATCCTGTTTGCTCCCCACGCTGTCGCGCCTCAGCGTCAGCCACAGCCCAGCGGGCCGCCTTCGCCACCGGTGTTCTTCCGGATCTCTACGCATTCCACCGCTACACCCGGAATTCCACCCGCCTCTACTGTGCTCAAGCACGACAGTCGCCACGGCCGATCCGGGGTTGAGCCCCGGACTTTCACCGCCGCCTTGTCGCGCCGCCTACGCGCCCTTTACACCCAATAGTACTG
+
CCCCCGGGGGGGGGGGGGGGGGGGGGGGGGGGGGGGGGGGGGGGGGGGGGGGGGGGGGGGGGGGGGGGCEGGGGGGGGGGGGGGEGFFGGFGGDGGCEGGGGGCFGGGGGGGGGGFG:,ADEGG7CFGGGFFFGGG6?C=FFGFGFD5BFFGFGFDDGGFGGFG2;DCBGA>>9EDAEGEG=D4AFGFD:E)0*CCF>E<0>>FFBFFBF>:(3?E;CB<F48>9CBC)*,64)).241:24<A<5.
@M00200:205:000000000-AKKM3:1:1101:21074:2600 2:N:0:1
TACAGGGGTATCTAATCCCGTTCGCTCCCCTAGCTTTCGCGCCTCAGCGTCAGTGTCAGCCCAGCAACCCGCCTTCGCCGCAGGTGTTCCTCTCGATATCTACGCATTTCACCGCTACACCGAGAATTCCAGTTGCCCCTTCTGCACTCTAGCCCCGCAGTATCGGCTGACCGTTCTGGGTTAAGCCCAGAGATTTCACAGTCGACTTGCGGTGGCCGCCTACGCGCCCTTTAAACCCAGTAGTACTG
+
CCCCCGGGGGGGGGGGGGGGGGGGGGGGGGGGGGGGGGGGGGGGGGGGGGGGGGGGGGGGGGGGGGGGGGGGGGGGGGGGGGGGGGGGGGGGGGGGGGGGGFGGGGGGGGGGGGGFGGGGGGGGGGGGGGGGGDFGC?FD9EFFGFGFGFG?DFDEFGGEGGEGFEGGFGFFEAEAAF>AFCFFFGGF49?FFC9C84<*8@EFDBFFFEF;@2C63802;(4B>85>D3?0>)-4C,41.6:26)4:
@M00200:205:000000000-AKKM3:1:1101:20833:2615 2:N:0:1
TACCAGGGTATCTAATCCTGTTTGCTACCCACGCTTTCGAGCCTCAGTGTCAGTTACAGTCCAGAGAGCCGCTTTCGCCACCGGTGTTCCTCCATATATCTACGCATTTCACCGCTACACATGGAATTCCACTCTCCTCTACTGCACTCAAGTCTAACAGTTTCCAATGCACACAATGGTTGAGCCACTGCCTTTTACATCAGACTTATTAAACCACCTGCGCTCGCTTTATGCCTAATAGTACTGAGAAC
+
CCCCCFGGGGGGGFGGGCGFFEFEFGGFGGGGGGGGGGGFG@BFF<FGGGGGGGGGGGGGGGGGGGGGFFGGGBFEBFCFFGGGG=FGDGGGGGGGGGGGGDGGE>EFDF;CAEEFC@DFGGGGGGCC=E=CCGFG=FF<D=EFC88DFDEDFGGFFE+D@DDGEFDC?=F6DDDDDF6<D++6?D@FB69DFFEFFCF7C<=C503*;EE<=@,@59*::=A*):A>*;*2:47*,.197EC9<<7=E*0
@M00200:205:000000000-AKKM3:1:1101:15471:2637 2:N:0:1
TACTAGGGTATCTAATCCTGTTTGCTACCCACGCTTTCGAGCCTCAGTGTCAGTTACAGTCCAGAGAGCCGCTTTCGCCACCGGTGTTCCTCCATATATCTACGCATTTCACCGCTACACATGGAATTCCACTCTCCTCTACTGCACTCAAGTCTAACAGTTTCCAATGCACACAATGGTTGAGCCACTGCCTTTTACATCAGACTTATTAAACCACCTGCGCTCGCTTTACACCCAGTAGTACTG
+
C@CCCGGGGGGGGFGGGGGGGGGGGGGGGGGGGGGGGGGGGGGGGGGGGGGGFGGGGGGGGGGGGGGGGGGGGGGGDGEGGGGGGGGGGDGGGFG9FGGGFGFGGGFGGFGGGEGDGGGGGGGGGGGGGGGGGGGGGFFFFFGFGFGFCFEDGGGFFGF?FFFGFFGG6EF=FDAFFF=@FEFGBFFFFCEFFGGGF@FC7858C5CE==E7E5D5)3*)8:53)*/3CDF=<9>=BB78CFECEC
@M00200:205:000000000-AKKM3:1:1101:15711:2638 2:N:0:1
TACGCGGGTATCTAATCCTGTTTGCTCCCCACGCTGTCGCGCCTCAGTGTCGGCTATTGAGCCCTTACGAGCTCACCGCCCAGCAGACCGCCTTCGCCACTGGTGTTCTTCCGGATCTCTACGCATTCCACCGCTACACCCGGAATTCCATCTGCCTCTACGGTGCCCTAGCGACACAGTTGCCACGGCCGATCCGGCGTTGAGCCCCGGCCTTTCACCACAGCCTTATGCCGCCACCTACGCGCCCTTT
+
CCCCCGGGGGGGGGGGGGGGGGGGGGGGGGGGGGGGGGGGGGGGGGGGGGGGGGGGGGGGGGGGGGGGGGGGGGGGGGGGGGGGGCEGFDGGGGGGGGGGGGGGGGGGGGGGGGGFGFFGGGGGCGEGGGGGGGGGGFGFFGGFEFGFGFAGGGGFFGGFGGFGBBGGAF45@@B?EACFGFGGFGGEFGGEDGD*.(24(2:B:0:<>F(3::CF2CF>?<1>:@=*:7<<(3-(8,0:B?9>9;0>25
@M00200:205:000000000-AKKM3:1:1101:17768:2656 2:N:0:1
TACGGGGGTATCTAATCCCGTTTGCTCCCCACGCTTTCGCGCCTCAGCGTCAGGGAATGCCCAGAGACCCGCCTTCGCCACCGGTGTTCCTCCCGATCTCTACACATTTCACCGCTACACCGGGAATTCCAGTCTCCTCTGCATCCCTCAAGAACGGCAGTATCGGCCGACCCCCCTGAGTTGAGCCCAGGGATTTCACGACCGACTTGCCATCCCGCCTACGCGCCCTTTAAGCCCAATAGTACTG
+
CCCCCGGGGGGGGGGGGFGGGGGGGGGGGGFGGGGGGGGGDGGGGGGGGGGGGGGGGGGGGGFGGGGGGGGGGGGGGGGGGGGGGGGGGGGGGGGGGGGGGGGGFGGGGGGGGGGFGEGGGGGGGGGFGGGGGGGGGFGFFGC7CAGFGFGGGGGFDGGFGGEGF>DGFGFFF@):>FC5:CGGFGGFFGGBFGGD@BF?F>91(99049BF:>F8:D@,(.-.4?>DD4>D26<.81(.)-)69))
@M00200:205:000000000-AKKM3:1:1101:15098:2666 2:N:0:1
TACTAGGGTATCTAATCCTGTTTGCTCCCCACGCTTTCGAGCCTCAGCGTCAGAAATGGACCAGTATGTCGCCTTCGCCACTGGTGTTCTTCCGAATATCTACGAATTTCACCTCTACACTCGGAGTTCCACATACCTCTTCCATACTCAAGATAGCCAGTATCAAAGGCAATTCCGAGGTTGAGCCCTGGGCTTTCACCTCTGACTACACTATCCGCCTACGCTCCCTTTCAACCCAACAGTACTG
+
BCCCCGGGFFGGFFFGGGGGGGGGGGGFGGGGGGEGGGGGGGGGGCFFFFEEEGGFGGGGGFCFGGGGGFFFGGGFGEGGGCEFGGFEFGFFGGGBFGGGGGGEGGGGGF;FFF?D7FGGCFCGFGEECFFFGF8>D@8D?EGFGF?DFFGGGGGBFGCB8D>FE??AFGBDFFCF**+<>,D=FGC0;=:5A6@CFFFC8@C5CE6*):8A@EEC);5>9BA?@=BFA8@*>?4:;29(--@7@CC
@M00200:205:000000000-AKKM3:1:1101:19383:2681 2:N:0:1
TACGAGGGTATCTAATCCTGTTTGCTCCCCACGCTGTCGCGCCTCAGCGTCAGCAACAGCCCAGCAGGCCGCCTTCGCCACTGATGTTCTTCCCGATCTCTACGCATTCCACCGCTACACCGGGAATTCCACCTGCCTCTACTGTGCTCGAGCCCGACAGTTTAGAAGGCAGCCCTGCGGTTAAGCCGCAGGATTTCACCCCCTACTTATCAGGCCGCCTACGCGCCCTTTAAACCCAATAGTACTGCGAT
+
CCCCCGGGGGGGGGGGGGGGGGGGGGGGGGGGGGGGGGGGGGGGGGGGGGGGGGGGGGGGGGGGGGGGGGGGGGGGGGGGGGGGGGGGGGGGGGGGGEFGGGGGGGGGGCGGEECE+6@FGGGDECFGGGGGGGCGG?GF8DFFGFC*95C=BDGFFGG5EFEDEFFFAFF>A=96**@5C477AC,)57=>)CFGFEGFFF@;0?E)1)9)75C51CBB?:0038<CC4364)4.C<043)-))-))(3(
@M00200:205:000000000-AKKM3:1:1101:22717:2691 2:N:0:1
TACTGGGGTATCTAATCCTGTTTGCTCCCCACGCTTTCGCGCCTCAGCGTCAGTTGCGGTCCAGATGGCCGCCTTCGCCACCGGTGTTCTTCCCAATATCTACGAATTTCACCTCTACACTGGGAATTCCACCATCCTCTCCCGCACTCAAGCCAGCCCAGTCTCAAGCGCAATTCCCGGGTTGAGCCCAGGCCTTTCACGCCTGACTTGAGCAGCCGCCTGCGCGCCCTTTAAACCCAATAGTACTG
+
CCCCCGGGGGGGGGGGGGGGGGGGGGGGGGGGGGGGGGGGGGGGGGGGGGGGGGGDGGGGGGGGFGGGGGGGGGDFGGGGGGGGFGGGGGGGGGGGGGFFGGGGGGGGGGGGGGGFFF8FFFEFGEGGGGGGGGGGDDFDFFGFGFGFGF?6DGGFFGGFEGE;EFGDF6?A>AFFFCDFGGGDA@,9FFFFFGGFBEFE=BBBB:BE*0>:;8CEFD>;;;FF>EDDGD1)6AA>;<1,2):>BFBA
@M00200:205:000000000-AKKM3:1:1101:13092:2705 2:N:0:1
TACAGGGGTATCTAATCCCGTTTGCTCCCCTAGCTTTCGCGCCTCAGCGTCAGTATCGGGCCAGATGAGCGCTTTCGCCACCGGTGTTCCTCCTGATATCTACGCATTTCACCGCTACACCAGGAATTCCCTCATCCTCTCCCGTACTCTAGCCCAGCAGTTTGAGATGCCGGTCCCCGGGTGAGCCGGGGCATTTCACATCCCACTTACTTGACCGCCTACACGCCCTTTATACCCAATAGTACTG
+
CCCCCGGGGGGGGGGGGGGGGGGGGGGGGGGGGGGGGGGGGGGGGGGGGGGGGGGGGGGGGGGGGGGGGGGGGGGGGGGGGGGGGGGGGGGGGGGGGGGGGGGGGGGGGGGGGGGDGGGGGGGDFFGGGFFGGGGGFFGEFEGFGFG=GFGFEFGFFGGFGGFGFFGGFFFBFFFEFFGEGEGDFGGFFGGDEC,@C?FFEEFF;@@AEFF?EFFE9D>(6/6;;EFG3C2AAAFAFB?07<5<<25
@M00200:205:000000000-AKKM3:1:1101:8487:2711 2:N:0:1
TACGAGGGTATCTAATCCTGTTTGCTCCCCACGCTTTCGTGCATGAGCGTCAGTACAGGTCCAGGGGATTGCCTTCGCCATCGGTGTTCCTCCGCATATCTACGCATTTCACTGCTACACGCGGAATTCCATCCCCCTCTACCGTACTCTAGCCGTGCAGTCACAAGTGCAGTTCCCAGGTTAAGCCCGGGGATTTCAAACCTGTCTTGCACAACCGCCTGCGCACGCTTTACACCCAATAGTACTG
+
AACCCGGEFGDFFFCFGFGGGGFGGGGFG7CFFEEGC9CFGGDFGGGGGGEGGGEFFGGGFFFGGGGGGGFGFGEGGFF=F<FGFEFEDGGGGF@EFGGFC;CF@=C:CF;CECDB@F=,>>GGEE68;@=@9EGGCEGDF,A?GFCDFBFDE==@5BCFCDEC8AFGFE=7<>CCFFGFEFFFF@<FACCEED?FF4,0062:C=E454>=@@E;:D>;=8>)38;5*9(45<2,1,((4<26:4)
@M00200:205:000000000-AKKM3:1:1101:20522:2712 2:N:0:1
TACCGGGGTATCTAATCCTGTTTGCTACCCACGCTTTCGTACCTCAGCGTCAGTAATGGTCCAGAGAGCCGTCTACACCACCGGCGTTCCTCCTGATATCTACGCGTTTCACCGCTACACCAGGAATTCCACTCTCCTCTCCCATACTCAAGCCTGCCAGTATCTAGCGCACCCTCCCAGTTAAGCCAGGAGATTTCACACCAGACTTAGCAAACCGCCTACGTACTCTTTAAACCCAATAGTACTG
+
CCCCCGGGGGGGGGGGGGGGFGGGGGGGGGGGGGGGGGGGGFFGGGGGGFGGGGGGGGGGGGGGGGGGGGGFGGGGGGGDDFGGGGGGGGGGFFGGDFFGGFAFC=C7CEFGCEGFGDGGGGGGGGGGF;DFCGGGCF8EFDGFGFGFGFGGGFGFFGGFGGEGFFGGFGEFFFFF>>DFFGGGFAEFFGGFFFGGF<FEFDFFFFB44CEECBCF>D32;;<8=C>GFFCEFCEDCD0(4>CEE9<
@M00200:205:000000000-AKKM3:1:1101:16198:2717 2:N:0:1
TACACGGGTATCTAATCCTGTTTGATCCCCACACTTTCGTGCCTCAGCGTCAGTTACAGCTTGGTAAGCTGCCTTCGCTATCGGTGTTCTTGACGATATCTATGCATTTCACCGCTACACCGTCAATTCCGCCTACCTCATCTGTACTCAAGCTATCCAGTATCAATGGCACCCTCTCAGTTAAGCTGAGATATTTCACCACTGACTTAGATAGCCGCCTACGCACCCTTTAAACCCAATAGTACTG
+
CCCCCGGGGGGGGGGGGGGGGGGGGGGGGGGGGGGGGGGFGGGGGGGGGGGGGGGGGGGGGGGFGGGGGGGGGGGGGGGGGGGGGGGGGGGGGGGGGGGGGGGGGGGGGGGGGGDAGGGGGGGGGGGGGGGGGGGGGFGFFGGFGFGFFFGFGFGFFGGFGGFGFFGGFGFFFFFFFFGFGFGGFGFFFGGFFGCFFFGFEFB8@@@7=CCEEFGGFGFFFBFDAE>D9@EE?43(C2233>5<?7<
@M00200:205:000000000-AKKM3:1:1101:20012:2725 2:N:0:1
TACCAGGGTATCTAATCCTGTTTGCTCCCCACGCTTTCGAGCCTCAGCGTCAGTAATGGACCAGTATGTCGCCTTCGCCACTGGTGTTCTTCCGAATATCTACGAATTTCACCTCTACACTCGGAGTTCCACATACCTCTTCCATACTCAAGATAGCCAGTATCAAAGGCACTTCCAAGGTTGAGCCCTGGGCTTTCACCTCTGACTAAACTATCCGCCTACGCTCCCTTTAAACCCATTAGTACTGACAC
+
CCCCCGGGGGGGGGGGGGGGGGGGGGGGGGGGGGGGGGGGGCGGGGGGGGGGGGDEEFG@FGGGGGG<EBFGGGGGGGGGGGGGGGGGGGGGGEGEGGGGGGGGG8FGCFDGGGGFGGGGCGCGGDGGGGCA?CGFGFC89DCFEBFCGFD8DCF+4@D6DFEFDFDC*D?)9859@FFFGEF+;8@DFGF5D88C8C:**:8@C8:;*:@CB5ED=DA>=@=DFGDGG+)/71:5;9(**0@E4**7(7)
@M00200:205:000000000-AKKM3:1:1101:12166:2736 2:N:0:1
TACGGGGGTATCTAATCCTGTTTGATCCCCACACTTTCGTGCCTCAGCGTCAGTTGAAGTCTAGTAAGCTGTCTACACTATCGGTGTTCTTGACGATATCTAAGCATTTCACCGCTACACCGTCAATTCCGCCTACCTCGACTCCACTCAAGCCCATCAGTATCAATCCCACCCTCCCGGTTAAGCCGGGATATTTCAGAACTGACTTAATAGGCCGCCTACGCACCCTTTACACACAATAGTACTG
+
CCCCCGGGGGGGFCEFGGGGGGGGFGGGGC<C@FGGGGDGGG8FFFFFFGGGGGGGGGGGGGGGGGFGFGCFGGG;BFCGGGEFFGGGGGGGGGGDBFGGGGGG8DFDFF>FCE6?GGFE8CFEBCD;F;D=CGGGC?=@FDED80=EGFGDDFFFFFFBGFB9DFGFF8DCDDFFAB>9CEGGFFGFA7;AAF::+2:7EF===EFEF=EFFEG,5C)3;(3A?C>D9C@CCC<)4818E<ABB2)
@M00200:205:000000000-AKKM3:1:1101:18190:2739 2:N:0:1
TACCCGGGTATCTAATCCTGTTTGCTCCCCACGCTTTCGTGCCTCAGTGTCAGTGCTGGTCCAGGTAGTCGCCTTCGCCACGGATGTTCCTCCCGATCTCTACGCATTTCACTGCTACACCGGGAATTCCACTACCCTCTACCGCACTCTAGGTCGCCAGTTTCCAATGCCATTCCCAGGTTGAGCCCAGGGCTTTCACATCAGACTTAACGAACCACCTACGCACGCTTTACACACAATAGTACTG
+
CCCCCGGGGGGGGGGGGGGGGGGGGGGGGGGGGGGGGGGGGGGGGGGGGGGGGGGGGGGGGFFFGGGGGGGGGGGGGGGGFECFFGGGGGGGGGGGGGGGGGFFGGGGFGGGGGGFGGGGGGGGGCDD9EGGGGGGGFGFFFGFGDGFGFF9DFFE5CDDDFEGEFGA?GFFFCF=5A+*8,99FFF5*;;5@FCCFEGFFBB9BEFFEFE==@EG@F;357>BDG>G*:244)73CD@<)9<CC).
@M00200:205:000000000-AKKM3:1:1101:23480:2742 2:N:0:1
TACTCGGGTATCTAATCCCGTTTGCTCCCCACGCCTTCGCGCCTCAGCGTCAGGGTGCGCCCAGAGCCCCGCCTTCGCCACCGGTGTTCCTCCCGATCTCTACACATTTCACCGCTACACCGGGAATTCCAGGCTCCTCTGCGCCCCTCAAGAAAACCAGTTTCGGCCGACCCCCGCGAGTTGAGCCCGCGGATTTCACGACCGACTTGGCCTCCCGCCTACGCGCCCTTTAAACCCAATAGTACTGAGA
+
CCCCCGGGGGGGGGGGGGGGGGGGGGGGGGGGGGGGGGGGGGDGGGGGGGGDEFGGEGGGGGGGGGGGGGGGGGGGGGGGGGGGEGGGGFGGGGGGEGGGGGGGGGGGGGGGGGGFGGGGGGGGECCFFGGGGF8EEFGFFGGFEE9CGFCDD*0;AEFFA2;=ABG>BGFF>(86B>D>FECC)>FFEGEFECEGF2?<FFFF>>><7::021;C9C@1:83<0:>G)98)6<>0C3:?B:6<AAB)4)
@M00200:205:000000000-AKKM3:1:1101:17017:2744 2:N:0:1
TACTAGGGTATCTAATCCTGTTTGCTCCCCACGCTGTCGCGCCTCAGCGTCAGCCACAGCCCAGCGGGCCGCCTTCGCCACCGGTGTTCTTCCGGATCTCTACGCATTCCACCGCTACACCCGGAATTCCACCCGCCTCTACTGTGCTCCAGCGCGAGAGTCTCGAAGGCCGATCCGGGGTTGAGCCCCGGACTTTCCCCCCCGACTCCTCGCGCCGCCTACGCGCCCTTTATACCCACTAGTACTG
+
CCCCCGGGGGGGGGCFGGGGGGGGGGGGGGGGGGGGGGGGGGGGGGGGGGGGGFGGGGGGGGGGGGGGGGGGGGGGGGGGGGEGCCFGGEGGGDEGGGGGGGGGGGGGDFGGGCEEGECFFGGCGCFGGGGGGD7EGAGFFGCAEFDFGFG7E0?548*3<0@GFAG5?FA9?:>AAEGBCGGDADCFAD:)8=?FF)CB;7>(1998?A??91CE6<7??<(<>EFG5*)65).:F?014<>)))-
@M00200:205:000000000-AKKM3:1:1101:23152:2745 2:N:0:1
TACCAGGGTATCTAATCCCGTTTGCTCCCCTGGCTTTCGCGCCTCAGCGTCAGTTTCGGTCCAGAATGCCGCCTTCGCCACCGGTGTTCCTCCAGATATCTACGCATTTCACCGCTACACCTGGAATTCCACATTCCTCTCCCGAACTCCAGCCTTGTAGTATCAGACGCAGTTCCCAGGTTAAGCCTGGGGATTTCACGTCTGACTGACAAGGCCGCCTACGCGCCCTTTATACCCAGTAGTACTG
+
CCCCCGGGGGGGGGGGGGGGGGGGGGGGGGGGGGGGGGGGGGGGGGGGGEGGGGGGGGGGGGGGGGGGGGGGGGGGGGGGGGGGGGGGGGGGGGGGGGGGGGGGGGGGGGGGGGGFGGGGGGGGGGGGGGGGGGGGFFFFFGGDEFGF+@DFGGGFFGC9EFEGFFGGFGEBDEFCFAGFFCCFFGGFFGGF>EGGF<F>DF==C;EBBEFE2=E:@)8515;>BEF<C<@37<39B)6;CAFADA>
@M00200:205:000000000-AKKM3:1:1101:11786:2780 2:N:0:1
TACTAGGGTATCTAATCCTGTTTGCTCCCCACGCTTTCGCGTCTCAGCGTCAGTCACGTCCCAGCGAGCTGCCTTCGCAATTGGTGTTCCTCCCGATATCTGCGCATTTCACCGCTACACCGGGAATTCCACTCGCCTCTTCCGCACTCTAGTCTGACAGTATCCACCCGCCTTCCGGGGTTGAGCCCCGGACTTTCAGAGCGGACTTACCACACCGCCTACACGCGCTTTATGCACAATAGTACTGAGA
+
CCCCCGGGGGGGGGGGGGGGGGGGGGGGGGGGGGGGGGGGGGGGGGGGGGGGGGGGGGGGGEGGGGGGGGGGGGGGGGGBEGFGGGGGGGGGFGGGGGGGGGFGFGCFDEFGGEGEGGGFCCBECCFGGGCFGGGGGFGEFAFFGFGFG+@=EG;7BEFFFGCCCFGG>C>AEAF*@?GFG5CFFCCFEGGEF56FF?CE819>6>BE<A4:)4CC;<><??>::C:7)*84<BB)<9(24-:AF>A<?6
@M00200:205:000000000-AKKM3:1:1101:23610:2784 2:N:0:1
TACTGGGGTATCTAATCCCGGTCGCTCCCCTAGCTTTCGCGCCTGAGCGTCAAGGGCGGGCCAGCAAATCGCTTTCGCCACTGGTGTTCCTTCCGGTATCTACGCATTTTACCGCTACACCGGAAATTCCATTTGCCTCTCCCGCCTTCAAGTCCCGAAGTTTCGAACGGCCTCTCCCAGTTGGGCCGGGAGCTTTCACGTCCGACTTTCAGGACCGCCTGCGCGCGCTTGAAACCCAGTAGTACTG
+
CCCCCGGGGGGGGGGGGGGGGGGGGGGGGGGFGGGGFGGGGGGGGGGGGGGGGGCEGGEGGGGGGGDAFGGGF=BGDGGGGGGFFGGGGGGFGGGGGGDG8=EE:EGCGFGGGEGFGC3@E>GGGGGGGFFGG79EGA?CFCFACAD2>AGFGCGFDE?>@FCG@>CG>EEBEFFFFF<FCC77BFFF585>DFEGF<:?B106>B904<>DFBGGFG@(429>6:)19C(47A)3;(,34<9455<
@M00200:205:000000000-AKKM3:1:1101:20999:2784 2:N:0:1
TACGGGGGTATCTAATCCTGTTCGCTCCCCACACTTTCGCTCCTCAGCGTCAGGTAATGCCCAGAGAACCGCCTTCGCCACCGGTGTTCCTCCTGATATCTGCGCATTTCACCGCTACACCAGGAATTCCATTCTCCCCTGCATACCTCAAGTCTGCCCGTATCGAAAGCAAGCACCCAGTTAAGCTGGATGTTTTCACTCCCGACGCGACAAACCGCCTACGAGCCCTTTATACCCAATAGTACTG
+
@CCCCGGGGGGGGGGGGGGGGGGGGGGGGGGGGGGFGGGGGGGGGGGGGGGGGGGGGGGGGGGGGGFGGGGGGGGGGGGGGGGGGGEGGFGFGGGGGGFGGGGGGGECGGGGGGGBGGDFDDFGGGGGGGGGGGGGFFGDFGGFGF6>DFGGGFGFFGCEGGFGFFGGFGFEAC5AFDGFF=F@FFGFF>FFFCF6FEFFEF=@@2>;29033=>EBGF22:05<EFG5<?A24)40,:<7<4<AFF
@M00200:205:000000000-AKKM3:1:1101:18083:2795 2:N:0:1
TACTCGGGTATCTAATCCTGTTTGCTCCCCACGCTTTCGCGTCTCAGCGTCAGTCACCGTCCAGAGGGCCGCCTTCGCCACCGGTGTTCCTCCTGATATCTACGCATTTCACCGCTACACCAGGAATTCCACCCTCCTCTCCGGGACTCGAGTCCGCCAGTTTCCAATGCACTTCCGGGGGTGAGCCCCGGGCTTTCACATCAGACTTAGCGGACCGCCTACACGCCCTTTAAGCCCAATAGTACTGAGA
+
CCCCCGGGGGGGGGGGGGGGGGGGGGGGGGGGGGGGGGGGGGGGGGGGGGGGGGGGGGGGGGGGGGGGGGGCGGGGGGGGGGGGEGGGGGGGGGGGGGGGGGGGGGGGDFGGGGGFGGGGGGGGGGGGGGGGGGGGGFGFFGGFGFGFGFG:7CFEFGGFD=EGFFFGFGFFFFFF>BD4CEG*)>:ABGGFDDFFFFFFFFF??FB)44<619EEBGF0<::5?GFG5<?FFFA(;:6::D):>49A)6
@M00200:205:000000000-AKKM3:1:1101:16218:2802 2:N:0:1
TACTGGGGTATCTAATCCTGTTTGCTCCCCACGCTGTCGCGCCTCAGTGTCGGCTATTGAGTCCTCACGGACTCACCGCCCAGCAGACCGCCTCCGCCACTGGTGTTCTTCCGGATCTCTACGCATCCCACCGCTACACCCGGAATTCCATCTGCCTCTACGGTGCCCTAGCGACACAGTTGCCATGGCCGATCCGGAGTTGCGCCCCGGGCTTTCACCACGCCCTTTTGCCGCCACCTACGCGCCCTTG
+
C@C<CF?E+B<<F9,CE,CFCEG@FFG@D7,@CEE:BE,CF@C@EGGG,6C@@C<FFCEDF@ECAFCF8EFGDFGEGC@F4CE<FDFFGCEC:,?BE+=6DDEGFF+E,9DF++60@9EGFGFEBC+@,3=8C=>CC68DB8=>6C6*;<,:;;<FFCD*@C578>7:9@A@?>B9AF*;,DCGF?FAF4*60:C*5(/6(9)6(,.3(-(((,30)21)(((04/)*02).-149E:(.,,,(-9B00(
@M00200:205:000000000-AKKM3:1:1101:24237:2804 2:N:0:1
TACTAGGGTATCTAATCCTGTTCGCTCCCCACGCTTTCGCGTCTCAGCGTCAGTACCGTCCCAGAGAGCCGCTTTCGCCACGGGTGTTCCTCCCGATATCTGCGCATTTCACCGCTACACCGGGAATTCCACTCTCCTCTTCCGGACTCTAGCCCGACGGTTTCCATCGACGTCTCGAGGTTGAGCCTCGAGTTTTCACAACGGACCTGTCGGGCCGCCTACACGCTCTTTAAACCCAGTAGTAATG
+
CCCCCGGGGGGGGGGGGGGGGGGGGGGGGGGGGGGGGGGGGGGGGGGGDFGGGGGGGGGGGGGGGDFGGGGGGGGGGGGGGEEGCEFEGGGGGGGGGGGGGFEGGGGGGGGGGGGBGGGGGGGGGEGFCFC9DFGGGFGEFGGFGFGFGFGF97DAEGC*4;>FE>FF>CB@EDFF4AD;FGFD;FG4A7A>6A@F@?F?=;(6;@,4:5:<6>GCFGB((4,)-:)9*:<44AD(;((.:44:)))
@M00200:205:000000000-AKKM3:1:1101:17127:2812 2:N:0:1
TACCGGGGTATCTAATCCTGTTTGCTCCCCACGCTTTCGTGCCTCAGCGTCAGTTACAGTCCAGAGAGCCGCCTTCGCAACTGGTGTTCCTCCTAATATCTACGCATTTCACCGCTACACTAGGAATTCCACTCTCCTCTCCTGCACTCAAGTCTTACAGTTTCAAGAGCTTACTACGGTTGAGCCGTAGCCTTTCACTCCTGACTTGAAAGACCGCCTACGCACCCTTTATACCCAGTAGTACTG
+
CCCCCGGGGGGGGGGGGGGGGGGGGGGGGGGGGGGGGGGGGGGGGGGGGGGGGGFGGGGGGGGGGGGGGCFGGGGGDGFGGGGGGGGGGGGGGGGGGGGGGGFGGGGGGGGGGGGEGGGGGGGFBEFGGGGGGGGGGFCDDGDFGFFEGFGF>DDFFFFFFGFFEBG8DDFFFED9+<6DFEGG5DDBDG?9FGG7BCC=@@5A55;@E5:A4:C8:D>FD=2?5:5*9<)1).93+6@<))<CE3
@M00200:205:000000000-AKKM3:1:1101:22197:2814 2:N:0:1
TACTCGGGTATCTAATCCTGTTTGCTCCCCACGCTGTCGCGCCTCAGCGTCAGCCACAGCCCAGCGGGCCGCCTTCGCCACCGGTGTTCTTCCGGATCTCTACGCATTCCACCGCTACACCCGGAATTCCACCCGCCTCTACTGTGCTCCAGCGCGGGAGTCGCCACGGCCGATCCGGGGTTGAGCCCCGGACTTTCACCGCCGCCTTCCCGCGCCGCCTACGCGCCCTTTAAGCCCAATCGTACTGAGAC
+
CCCCCGGGGGGGGGGGGGGGGGGGGGGGGGGGGGGGGGGGGGGGGGGGGGGGGGGGGGGGGGGGGGGGGGGGGGGGGGGGGGGGGGGGGFGGGGEGFGGGGGGGGGGGGGGGGGGFGGFGCEECFEGGGGGGDGGGG>EEFGGFGFGEGFGFGGGFFGGBED@DDFDEAGFFF;BFF5<>>EDF:EFFEGGFFGGF6>7<<9>FB((441<BFFGG>CB??BFF>EFG3*:).9<:F(-.(42???AA:A,
@M00200:205:000000000-AKKM3:1:1101:13846:2818 2:N:0:1
TACTCGGGTATCTAATCCCGTTTGCTCCCCTAGCTTTCGCTCCTCAGCGTCAATGTCAGTCCAGGATGCCGCCTTCGCCACCGGTATTCCTCCAGATATCTACGCATTTCACCGCTACACCTGGAATTCTGCATCCCTCTCCCGAATTCAAGCCATCCAGTATCGGATGCAGTTCCCAGGTTGAGCCTGGGGATTTCACATCCGACTTAGTTGGCCGCCTACGAGCACTTTAGACCCAATAGTACTGAGA
+
CCCCCGGGGGGGGGGGGFFGGGGGGGGGGGCFGGGGGGGGGGGGGGGGGGGGGGGGGGGGGGGGGGGGGGGGGDGGGGGEGGGGGGGGGGGGGGGGFGGGGGGGGGGGFGGGGGGDGGGFFGGGGGGGGGGGGGG@FFGDFGGDCEG=GFDFF=???DFFGGFGFBDGFGDEFEFFFFGFGGDGFG65;DFFFG6C+;ECCFDDD==>AEEEFFG@:9?@FBF5@=)7*2)9).7=C@F;@37<59<<;4
@M00200:205:000000000-AKKM3:1:1101:11930:2822 2:N:0:1
TACCAGGGTATCTAATCCTGTTTGCTCCCCACGCTTTCGAGCCTCAGCGTCAGTAATGAGCCAGTGTGTCGCCTTCGCCACTGGTGTTCTTCCGAATATCTACGAATTTCACCTCTACACTCGGAGTTCCACACACCTCTCTCATACTCAAGACACCCAGTATCAAAGGCACTTCCGAGGTTGAGCCCCGGGATTTCACACCTGACTTAACGGTCCGCCTACGCTCCCTTTAAACCCAATAGTACTGAGA
+
CCCCCGGGGGGGGFFGGGGGGGGGGGGGGGGGGGGGGGGGGGGGGGGGGGGGGGGFGGGGGGCCGGGGGGGGGGGGGGGGGFGGGFGGGGGGGGGGGGDDC=?DCCFGGGGGGGGFGGGGGFFGGGGGGGGGGGGGGFGFFGGF;9DEGFF6,=69<EF6EDEF*+DFFE?)*)+:?DC*@DGD5DG*@G>>?EGGFFG*:A9<BFFF46*))7CE(2?==BDB(;:F<C);3>A@G;//)96???5<EE
@M00200:205:000000000-AKKM3:1:1101:21788:2840 2:N:0:1
TACAGGGGTATCTAATCCTGTTTGCTCCCCACGCTTTCGTGCATGAGCGTCAGTGTTGGCCCAGAGGGCTGCCTTCGCCATCGGTGTTCCTCCACATCTCTACGCATTTCACCGCTACACGTGGAATTCCACCCTCCTCTGCCACACTCCAGCCAAGTAGTTTCGAGCGCAATTCCCAAGTTAAGCCCGGGGCTTTCACACCCGACTTGCTCTGCCGCCTGCGCCACCTTTAAAACCAATAGTACTACGAT
+
CCCCCGGGGGGGGFGGGGFGGGFGGGGGGGFGGGGG@GGG@FGGFGGGGGGGCEFFCFGGGFGG,@<FEFGGGGGGGGGE7AFGGGGGGGCF?EFGFFEGGGGGGGEGDGGGGGGFDFGGGG8@FGFGGGA=?=DGC*==*E96?FGDGFGGD?DFF>F7=3;DA5DEBDF9?EFAAA+0>EC@?C?C5*9@FGGGF?EEB((/6-52>C4>*89C(28(28(=(*);**44))).83(.,:<<BD))(8(
@M00200:205:000000000-AKKM3:1:1101:10901:2842 2:N:0:1
TACTCGGGTATCTAATCCTGTTTGCTCCCCACGCTTTCGAGCCTCAGCGTCAGTAATGAGCCAGTATGTCGCCTTCGCCACTGGTGTTCTTCCGAATATCTACGAATTTCACCTCTACACTCGGAGTTCCACATACCTCTTCCATACTCAAGATAGCCAGTATCAAAGGCAATTCCAAGGTTGAGCCCTGGGCTTTCACCTCTGACTAAACTATCCGCCTACGCTCCCTTTAAACCCAATAGTACTG
+
CCCCCGGGGGGGGGGGGGGGGGGGGGGGGGFFGGGGGGGGGGGGGGGGGEGGGGGGGGFFFFGGGGGGGGGGGGGGGGGGGGGGGGFGGGGFCFGGGGGFGGDGGGGGGGCFGGGFGGGFFGGGGEEGGEFGGGGGGFGFFGFFGFGFGFGGGGGFFGGFF97=DDGFFGFFFEFFFFGFGFD6?F8DDFGFFFGGBEF*658@EE5;8C@EBEGFFGAAD@4*/ADGGGFFFEFDE?=3;CFFFE4
@M00200:205:000000000-AKKM3:1:1101:17143:2854 2:N:0:1
TACTCGGGTATCTAATCCCGTTTGCTCCCCACGCTTTCGCGCCTCAGCGTCAGGAGGTGGCCAGGATGCCGCCTTCGCCACCGGTGTTCCTCCAGATATCTACGCATTTCACCGCTACACCTGGAATTCCACATCCCTCTCCCAAACTCGAGCCGTCCAGTATCAGACGCAGTTCCCAGGTTAAGCCGGGGGATTTCACGTCTGACTTAGATGGCCGCCTACGCGCCCTTTACGCCCAGTAGTACTG
+
CCCCCGGGGGGGGGGGGFGGGGGGGGGGGGGGGGGGGGGGGGGGGGGGGGGGGGGGGGGGGGGGGGGGGGGGGGGGGGGGGGGGEGGGGGGGGGGFFFFFGFFGGGGEF9FGGEDEGG8FGEEGGGGGFFGFGGGGGFFDFDFFFFGFGDD=CDDBEEC?E+;FEFGGFGEFFFFFA5C>FFG+=EGFFDEEBECF66:23<8?FFF3;<EEEEBC9DD6<3651?5>D*5<96((:88(-46:BBD
@M00200:205:000000000-AKKM3:1:1101:6562:2958 2:N:0:1
TACGAGGGTATCTAATCCTGTTTGCTCCCCACGCTTTCGCGCCTCAGCGTCAGACCCGGGCCAGAGAGCCGCTTTCGCCACCGGTGTTCCAGCCAATATCTACGAATTTCACCTCTACACTGGCTATTCCACCCTCCTCTCCCGGTCTCCAGCCCGGCCGTCTCGGACGCCGTTCCGGGGTTGAGCCCCGGGCTTTCACGTCCGACTGGCCGGGCCGCCTGCGCGCCCTTTACACCCAATAGTACTGCGAT
+
CCCCCGGGGGGGGGGGGGGGGGGGGGGGGGGGGGGGGGDCGGGGGGGGGGGGGFGEGGGGG@:FCGGGFEGG7FFGGGCE:FEGGGGGGCADF7=F@FFGGGFGGGDCFFGGFCGFCFGGG4>8,EFFFE,@DEGG>9FEBGGDE??5DFGGGGGFFE+:@D@G@>>CA594A2FA?B4ACCD*0>CF>7E>>EGF@<F:7:(419(2,(,(36E80>;0301)-:.9)2)4<<F0C21:)6<):)))(--
@M00200:205:000000000-AKKM3:1:1101:9038:2962 2:N:0:1
TACACGGGTATCTAATCCTGTTCGCTCCCCACGCTTTCGCTCCTCAGCGTCAGTATCGGCCCAGAGACCCGCCTTCGCCACCGGTGTTCCTCCTGATATCTGCGCATTTCACCGCTACACCAGGCATTCCAGTCTCCCCTACCGAACTCTAGCCTGCCCGTATCGACTGCAGACCCGCAGTTGAGCCACGGGATTTCACAGTCGACGCGACAAGCCGCCTACGAGCTCTTTAAACCCAATAGGACTGAGCC
+
CCCCCGGGGGGGGGGGGGGGGGGGGGGGGGGGGGEGGGDGGGGGGGGGGGGGGGDFFEGGGGGGGGGGGGGGGGGGCEGGGGGGGGGGGFGGGGGGGFGEGDFDCEGGGGGGGDCAGGGGGGGG+@EGGGGGFG+CDFGD*@=9CBGFG?EDEG7A5FGAECCD5*<3*:C@>CF5/5;@F7=EFGEAFDEFEGGFF5@*)/7;;@(623337?GE09.(-3()(2.2?C<)).58E:2().).,5<:>,,
@M00200:205:000000000-AKKM3:1:1101:15954:2985 2:N:0:1
TACCAGGGTATCTAATCCCGTTTGCTCCCCTAGCTTTCGCGCCTCAGCGTCAGTGTCGGTCCAGGAAGCCGCCTTCGCCACCGGTGTTCCTCCGGATATCTACGCATTTCACCGCTACACCCGGAATTCCGCTTCCCTCTCCCGAACTCAAGCCCGGCAGTTTCCCGTGCGGTTCCTCAGTTGAGCCGAGGGCTTTCACACGGGACTTATCGGACCGCCTACGCGCCCTTTAAACCCAGTAGTACTGAGA
+
CCCCCGGGGGGGGGGGGGGGGGGGGGGGGGGGGGGGGGGGGGGGGGGGGGGGGGGGGGGGGGGGGGGGGGGGGGGGGGGGGGGGGGGGGGGGGGGGGGGGGGGGGGGGGGGGGGGFGGGGGGGGDGGGGGGGGGGGGFGFFGGFGFGBC5@=DFCEBGGF:CEG@FGGDEEFAAFFAFF4C,:=6CG>BGDB)0;>FE7<E9>01;@EFEF?6?E=9D>:??6>>GFG:C?F)48:E:B042:AD<6<B2
@M00200:205:000000000-AKKM3:1:1101:22509:2990 2:N:0:1
TACTAGGGTATCTAATCCCGTTCGCTCCCCTGGCTTTCGCGCCTCAGCGTCAGAAGAGGTCCAGTGCATCGCTTTCGCCACAGGTGTTCCTTCCGATATCAACGCATTTCACCGCTCCACCGGAAGTTCCACGCACCTCTACCTCCCTCGAGCACGCCAGTTTCAGCGGCAATTCTCCGGTTGAGCCGAAGTATTTCACCGACGACTTAACGCACCGCCTACGCGCCCTTTATACGCACTAGTACTG
+
CCCCCGGGFFGFGCDF9FFEGGGGGGGEGGFG8FFFC<FGFECF7FFCECCFFFFFEFGGGFGGGGGGGGGGGCFDGEGEEG8<FDGEFEDFGGGECF6EFCBFC8+8=CEF9CE*=+==DGGGCE,@E,C=CEGG86FED8=?FFGD?*1=ECCAEG955?7@EF7E5:>=FFA@CACEC:C7?CF4AC=?FFGF41=*(,:196?04))/(1**,5@108:<9:5<19?DFB4(/22()).)6:)
@M00200:205:000000000-AKKM3:1:1101:6165:3001 2:N:0:1
TACCGGGGTATCTAATCCGGTTCGCTCCCCACGCTCTCGCGCCTCAGCGTCGGGCTCGGCCCAGGGCGCCGCCTGCGCCACCGGTGTTCCGCCGGATCTCTACGCATTTCACCACTACACCCGGCATTCCGCGCCCCTCGGCCGCCCCCCAGCCCGGCCGCCCCGGGCCCCGACCCGGGGCCGAGCCCCGGGCTTTCGGGCCCGCCTGTCCGGGCCGCCTACGCGCCCTTTAACCACAATAGTACTGAGAC
+
CCCCCGFEF;FGFDFFAAFCCCFEGDGGGGGD@FCC<9:CFGG:BFGGGCFFCGG7CFDE@GECFEGEDGGGGGGFCGG7CF:CFFE:CEEE=FCFCGCFCDG@FE::3@;FFGGF6F?FGGGEE8>9CD6C7>CCE6C>DGGFDBDBGFDDGGDFFED@*9276.35@E>1)477>5)./*1))1:FE5*;DGG40,/((,49(-(2).4,7>EE93;:?BFB6C>5)*)).)))2,33)5A)))-6)-.
@M00200:205:000000000-AKKM3:1:1101:24272:3007 2:N:0:1
TACGGGGGTATCTAATCCTGTTTGCTCCCCACGCTTTCGCGCCTCAGCGTCAGAACCGGACCAGACAGCCGCCTTCGCCACTGGTGTTCTTGCGAATATCTACGAATTTCACCTCTACACTCGCAGTTCCGCTGTCCTCTTCCGGTCTCAAGCCAACCAGTATCGAAGGCAATTCTGTGGTTGAGCCACAGGCTTTCACCCCCGACTTAATCGGCCGCCTACGCGCCCCTTAAACCCAATAGTCCTG
+
CCCCCGGGGGGGGGGGGGGGGGGGGGGGGGGGGGGCGGGGGDGGGGGGGGGGGGGGGGGGGGGGGFFFGGGGGGGGGGGGGDFGGGGGGGFGGGGGGDGGGGGGDGGGAFGGF?FFCFGGGFGGECEGGGCG6@DFGFGFFGGEGEGFGFGGGF5;>8CFGD4=95>>BFFB4@A9A+=?FGGGFGFAF*:AFGGFFC9@0199@FFFE<)7,8EE>C@3::179EEG)98?2921C:0..4-))62
@M00200:205:000000000-AKKM3:1:1101:7211:3008 2:N:0:1
TACTGGGGTATCTAATCCTGTTTGCTCCCCTAGCTTTCGTGCCTCAGTGTCAGGTGTTGTCCAGGGACTCGCCTTCGCCACTGGTGTTCCTCTCGATATCTACGCATTTCACTGCTACACCGAGAATTCCAGTCCCCCCTCCAACCCTCCAGCACGCTAGTATTCAATGCCATTTCAGGGTTGAGCCCTGAGCTTTCCCATCAAACTCAACATGCCACCTATGCACCCTCTAAGCACAGACGTCCTGGGA
+
CCCCCGGGGGGGGGGGGGGGGGFGGGGGGGGFGGGGGGGGGCGGGGFFGGGGGGFGFDEGGGGGG7C<FG,8+8C,9@F,,A8F@AFG<F;F9BFC,,6,,,<4+=,6D@,9?;999FFGGGG7:+9EEFCCC9ADFBG=>+DF=9=)6:D+6DFFFD65@+06;9=FF,;6@D?FF?7?FGDF6DFF5;,;5,@F8*@=*0*0*:5**)0:)),,1;3).*19;>*:/*0*08(8:=:((((6(,)(((
@M00200:205:000000000-AKKM3:1:1101:17081:3031 2:N:0:1
TACCAGGGTATCTAATCCTGTTTGCTCCCCACGCTGTCGCGCCTCAGTGTCAGTAACTGCCCAGCAGGCCGCCTTCGCCACCGGTCTTCCTCCGGATCTCTACGCATTCCACCGCTACACCCGGAATTCCGCCTGCCCCTACAGCACTCCAGTCCAACAGTCGGCACGGCCGACCCGGGGTTGAGCCCCGGGCTTTCACCACACCCTTCTCAGACCACCTACGCGCCCTTTATACCCAATAGTACTG
+
CCCCCGGGGGGGGGGGGGGGGGGGGGGGGGGGGGGGGGGGGGGGGGGGGGGGGGGGGGGGGGCFGGGGGDGGGDFGGGGGGGGGGGGGGGGGGGDFGDFGGGGGGGGGGGGGGGGEDGGGGGGGGCGGGGGGGDGGFFGDFGGFGFGFGFGGFFFFFGFFGG=?@EGEDGFAF=EFFBDBE5CFFFG>)8E;5:5>FCG<@=:<69(((.<)4)<@?G>B:::>9EFD)924-:>AF<0.446)6-)
@M00200:205:000000000-AKKM3:1:1101:17911:3046 2:N:0:1
TACTGGGGTATCTAATCCCGTTTACTACCCTAGCTGTCGCGTCTGAGTGTCAGAAACAGACCAGAAGATCGCCTTCGCCACTGGTGTTCCTCCCGATATCTACGCATTTCACCACTACACCGGGAATTCCATCTTCCTCTTCTGCTCTCGAGCACGGTAGTATTGAATGACCTCTCCCAGTTGAGCCGGGAGATTTCACACCCAACTTACCGCGCCACCTGCACGCGCTTTATACCCAATAGTACTG
+
CCCCCGGGGGGGGGGGGGGGGGGFFGGGGGGGGGGGGGGGGGGGGEGGGGGGGGGGGGGGGGGGGGGGGGGGGGGGGGGEGGGGGGGGGGGGGGGCFGEGGGGDGGGGGGGGGGGFFDGGGDGGGGGGGGGGGGGGCFGFFGGFGFGFG?8@CDGFFGGFFGFG7FGG7DFDFEFFF5CAFGGGFFGFFCEEFGF>FFFEE==>=A:AEE@DF9EGFGF5@@DA;:5<:C<<367CFE03;CE??>6
@M00200:205:000000000-AKKM3:1:1101:22355:3052 2:N:0:1
TACACGGGTATCTAATCCGGTTCGCTCCCCACGCTCTCGCACCTCAGCGTCAGCGCATGCCCAGGCGGCTGGTTTCCCCCTGGGTGTTCCTGCCGATCTCTACGCATTTCACCACTACACCGGCAATTCCACCGCCCTCTGCATGGCTCCAGTCGCGCCGTATGGGATGGAGCCTGCCCGTTAAGCGGCCAGGTTTCACACCCCACTCGCCCGACCGCCTGCGCGCGCTTTAACCCCCATACTTCTGAGAC
+
CCCCCGGGGGGGGGGGGGGGGGGGGGGGGGGGGGGCGGGE:FEGGGGGGGGGGFGG7:FFFCFEGDEGGGG:AFFG9FGGEGGCBCFGGGA?F@C>FGGGGFCCEEGGGFCGGGG?+BDGDC@8+@EGGGFDF1CE@*A5AF,?A*3);9C*3;033>79=7565;6C)/)0)66A);;>FG3910:)):18.0<CF)<>?0>>,1((,(((((2:29>0(.,)-8)995:-<48:5(43((.)6<A.)-)
@M00200:205:000000000-AKKM3:1:1101:11589:3076 2:N:0:1
TACTGGGGTATCTAATCCTGTTCGCTCCCCACGCTTTCGCGTCTCAGCGTCAGTACCGTCCCAGAGAACCGCCTTCGCCACGGGTGTTCTTCCCGATATCTGCGCATTTCACCGCTACACCGGGAATTCCATTCTCCTCTTCCGGACTCTAGCCAGATGGTTTCAGCCGACATCTCGAGGTTGAGCCTCGAGTTTTCACAGCTGACCTACCTGGCCGCATACAGGCTCTTTACACCCAATAGTACTG
+
CCCCCGGGGGGGGGGGGGGGGGGGGGGGGGGGGGGGGGGGGGGGGGGGGGGGGGGG9FGGCFFCGFFGFGGGGGGGGGGGGDEDFGGGGGGGGGGGGG>FFDFFDECGCGFGGEGBDG@EDGGGDCEDAFGGGGGCAFFFFFGFG>>AGFGFG7:CAGDA,88CA9FGECA2?=FAFFDBEEG<AFG46*?)*2=:FCCE<04;@D/)3;@EF?GF;D)10,)*(209*:2-62<(:4,(.5)-446
@M00200:205:000000000-AKKM3:1:1101:7763:3091 2:N:0:1
TACTGGGGTATCTAATCCCGTTCGCTCCCCTCGCTTTCGCGCCTCAGCGTCAGTGTCGGCCCAGCAACCCGCCTTCGCCGCAGGTGTTCCTCCCGATATCTACGCATTTCACCACTACACCGAGAATTCCACTTGCCCCTTCCGCACTCTAGCCCCGCCGTATCGCTTTACCTCTCCCAGTTAAGCCCGGAGCTTTCACACCCTACTCTCAGTGCACGCCGCGGCCCCCTTTACCCCACATACTCAGACGT
+
CCC8<<<FFFFGG<6FFF8CFFFGGGGGGGC-6@FGFGGGFGGGEFFFGGGGGC96<@FEEGFDED@9B:EGGGEG,CF7:+4CBFGGGGG<4@F7:+@FF;FEF>FEFGGGG,=FFGGGG6+8>CFDFG,,+,+C8*@DDFG5C*9)C97+>+3<>E*:E>59)**4*,3>8**)2)09>C+=4>EF)95>)27@4.A<(((((64)).)/.)++)*0(((()-/5>)).)))).;4((...),)).),(
@M00200:205:000000000-AKKM3:1:1101:17286:3092 2:N:0:1
TACGGGGGTATCTAATCCTGTTTGCTCCCCACGCTTTCGCACCTCAGCGTCAATACTTGTCCAGCGAGTCGCCTTCGCCACTGGTGTTCTTCCGAATATCTACGAATTTCACCTCTACACTCGGAATTCCACTCGCCTCTCCAAGATTCTAGCACTGCAGTTTCAGAGGCAGTTCCGGGGTTGAGCCCCGGGATTTCACCCCTGACTTGCTGCGCCGCCTACGTGCGCTTTAAGCCCAATAGTACTG
+
CCCCCGGGGGGGGGGGGGGGGGGGGGGGGGGGGGGGGGGGFGGGGGGGGG@FGGGGGGGGGGGGGGGGGGGGGGGGGGGGGGGGGGGGGGGGGGGGGGGGGGGGGFGFGGGGGGGFFGGGGGGGG7DGGGGG?FFGGFDFFGGFGFGFGFGFGGGFFGGFGGFFEFFGFGFDFCFFAD5BF:DGFGGFBDGEFGFFFEGFFF0(6=@?EFEE@9CE1CB:??:7(8><971)6442;,(382<<>F9
@M00200:205:000000000-AKKM3:1:1101:23746:3128 2:N:0:1
TACAGGGGTATCTAATCCCGTTTGCTCCCCACGCTTTCGCGCCTCAGCGTCAGGAGATGCCCAGAGACCCGCCTTCGCCACCGGTGTTCCTCCCGATCTCTACACATTTCACCGCTACACCGGGAATTCCAGTCTCCTCTGCATCCCTCAAGAACAGCAGTATCGGCCGACCCCCCTCAGTTGAGCCAAGGGATTTCACGACCGACTTGCCATCCCGCCTACGCGCCCTTTATACCCACTAGTACTGCGAT
+
CCCCCGGGGGGGGGGGGGGGGGGGGGGGGGGGGGGGGGGGGGGGG<FGGGGGGGGGGGGGGGGGFGGGGGGGGGGGGGGGGGGGGGGGGGGGGGDCGGGGGGGGGGGCFGGGGGG5CEGGGEEEC7EFGGGGGGGGGFGFFGGFAFGFGF,=@DDFFGGFG77CDED:?EFFEDFFA;FFCFF7)>CA4?FFFFFGF)4(;;6>>F;636;;A?55(18((.(71C@D)*.5).62C2(42)4<<4<-26(
@M00200:205:000000000-AKKM3:1:1101:16284:3142 2:N:0:1
TACAGGGGTATCTAATCCTGTTTGCTCCCCACGCTGTCGCGCCTCAGTGTCGGCTATTGAGCCCTTGCGAGCTCACCGCCCAGCAGACCGCCTTCGCCACTGGTGTTCTTCCGGATCTCTACGCATTCCACCGCTACACCCGGAATTCCATCTGCCTCTACGGTGCCCTAGCGACACAGTTGCCATGGCCGATCCGGAGTTGAGCCCCGGACTTTCACCACGGCCTTATGCCGCCACCTACGCGCCCTTT
+
CCCCCGGGGGGGGGGGGGGGGGGGGGGGGGGGGGGGGGGGGGGGGGGFGGGGGGGGGGCFGGGGFFGF@CCF:8FGGEGGGGGGGGGGFEGGGGGGDGEGFEGGGDGGFFFGGGGFG9E<FFFECEGGGGGFDGDEEFDD>EEBG5C8DCCFAFGFFGGFDGD;5BGCAGCBDADABA>?CFFGF?FAFCCDEDC<3;5:;C3;@3(6263394:@47=78(-5(*)2>72AB623C61(8?>699B1:)
@M00200:205:000000000-AKKM3:1:1101:9922:3156 2:N:0:1
TACTAGGGTATCTAATCCTGTTTGCTCCCCACGCTTTCGTGCCTCAGCGTCAGTCATGGTCCAGTAAGCCGTCTACACCACAGGTGTTCCTCCTGATATCTACGCATTTCACCGCTACACCAGGAATTCCGCCTACCTCTCCCACACTCCAGCCTTGCAGTTTTCGGCGCACCCTCCCAGTTGAGCCGGGAGATTTCACACCAAACTTACAAAACCGCCTACGCACGCTTTAAACACAATAGTACTG
+
C@CCCGGGGGGGGGGGGGGGGFGGGGGGGGGGGGGGGGGGGGGGGGGGGGGGGGGGGGGGGGGGGGFGGGEGGGGGGGFFGGGGGGGGGGGGGGGGDFD?FGGGGGGGGGGGGDGDGGFFGFGGGGGFFGGGGGGGGFFDBDGFGEGFFFGFGGGFBGGFDDD8EBDGDE5@DFFFFFGFEF8+;6FFADGBFGGGFC,1>DDBBFFFFFFFEFGGFDFFFF@A7CBG*8=)6>@.B;7<4><7CC<
@M00200:205:000000000-AKKM3:1:1101:22462:3163 2:N:0:1
TACGAGGGTATCTAATCCTGTTTGATCCCCACGCTTTCGTGCCTCAGCGTCAATCACTGCGCAGTGAGCTGCCTTCGCAATTGGTGTTCTATGTCATATCTAAGCATTTCACCGCTACATGACATATTCCGCTCACCTTCACAGTATTCAAGACAAATAGTATCCATGGCAGTTTCCGAGTTAAGCTCGGAGATTTCACCACGGACTTACCTGCCCGCCTACGCACCCTTTAAACACAATAGTACTG
+
CCCCCGGGGGGFGGCFGFGFGGGFFGCFG<FGGGGGGFEGGFGGFGGGGGGFGGGGGGGGGGGGGGFGGGD8FCCGGGGGGGFGGGGGGGGGGFGGGGGGGGGGFGGGGGFFGGGFDFFGFFFCFGFGGADEGGGGFFFEFCFFGFGBGFGG9DFFFGGFGGC8EF9D5DFDFEFFD>D<DGEDFAFBED>DFGDDFEFC8>=BFABECF58@B6DDGED92()6=:C?8:4C*0*=2=3))9<).)
@M00200:205:000000000-AKKM3:1:1101:22741:3184 2:N:0:1
TACGCGGGTATCTAATCCTGTTTGCTCCCCACGCTGTCGCGCCTCAGCGTCAGCAACGGCCCAGCAGAACGCCTTCGCCACTGGTATTCTTCCCGATCTCTACGCATTCCACCGCTACACCGGGAATTCCATCTGCCCCTACCGTGCTCTAGCTCGCCAGTCTGACCGGCAGCCCCGGAGTTGAGCCCCGGGATTTCACCAGCCACTTAACGGGCCGCCTACGCGCCCTTTAAACCCACTAGTACTG
+
CCCCCGGGGGGGGGGGGGGGGGGGGGGGGGGGGGGGGGGGGGGGGGGGGGGGGGGGGGGGGGGGGGGGFGGEGGGGGGGGGGGGGEFGGGGGGGGGGGGGGGGGGGDGCDFGGGGFGGGGFGCEFEGGGGGGGGGGC5CCFGGD?AG8DFGGGCCBB:95DFEGCFGGFGFFF96?DFCDGGGC=CF>DGDFBEFGFFGF<?B62:B>DFF<>:EGFDEF??F>1EBG5*.<BF<1C:?0(<62)-)
@M00200:205:000000000-AKKM3:1:1101:11649:3184 2:N:0:1
TACCGGGGTATCTAATCCTGTTTGCTCCCCACGCTTTCGCGTCTCAGCGTCAGTCACTGTCCAGAAGGCCGCCTTCGCCACCGGTGTTCCGCTTGATATCTACGAATTTCACCTCTACACCAAGCATTCCACCTTCCTCTCCAGGACTCTAGCTACGCAGTTTCGAGTGCACTTCCACGGTTGAGCCGTGGGATTTCACGCCCGCCTTGCATAGCCGCCTACACGCGCTTTAAGCCCAATAGTACTGCGAT
+
CCCCCGGGGGGGGGGGGGGGGGGGGGGGGGGGGGGGGGGGGGGGGGGGGGGGGGGGGGGGGGGGGGGGGGGGGGGGGGGGGGGGGDGGGGGGGGG8<FGGGGGG@CCDFGGGGGGFGGGFDFGFBGGGGGFGGGDG87E7?FGFGFGFGFGGGGCFFGGFGGDFAFGGFC;@FFFFFFDDGGC7*::>DDGE4E,;BEC9BD29((/9=E7CFAGFFD>38;FF6C5575?AAA<>F?(1?24-))))-((
@M00200:205:000000000-AKKM3:1:1101:15354:3218 2:N:0:1
TACAGGGGTATCTAATCCTGTTCGCTACCCACGCTTTCGCTCCTCAGCGTCAGGTAAGGCCCAGAGAGCCGCCTTCGCCACCGGTGTTCTTCCTGATATCTGCGCATTCCACCGCTACACCAGGAGTTCCGCTCTCCCCTGCCTACCTCTAGTCTGCCCGTATCGGAAGCAGGCTCGGAGTTGAGCTCCGAGTTTTCACTCCCGACGTGACGAACCGCCTACGAGCACTTTAAACCCAGTAGTACTG
+
CCCCCGGGGGGGGGGGGGGGGGGGGGGGGGGGGGGGGGGGGGGGDGGGGGGGGGGGGGGGFGGGGGGGGGGGGGGGGGGGGGGGGGFGGGGGGGGGGGFGGFGGGGGDGGGGGGGFGGFGGGGGFEGGGGGGGGGGGBCDFGGFGFGEG5DDGFGFFGGFGGBFFFDGBGA)9>?FBAGBF67CFGFFFGGF5EDDA?FCE(:@>BB1(1214:EC1CBFFF1>:8DF968<<BF(A3..).:A>AA
@M00200:205:000000000-AKKM3:1:1101:13291:3231 2:N:0:1
TACTGGGGTATCTAATCCTGTTCGCTCCCCACGCTTTCGCGTCTCAGCGTCAGTACCGTCCCAGAGAACCGCCTTCGCCACGGGTGTTCTTCCCGATATCTGCGCATTTCACCGCTACACCGGGAATTCCATTCTCCTCTTCCGGACTCTAGCCAGATGGTTTCAGCCGACATCTCGAGGTTGAGCCTCGAGTTTTCACAGCTGACCTACCTGGCCGCCTACACGCTCTTTAAACCCAGTCGTACTGAGA
+
CCCCCGGGGGGGGGGGGGGGGGGGGGGGGGGGGGGGGGGGGGGGGGGGGGGGGGGGGGGGGGGGGGGGGGGGGGGGGGGGGGCFFGGGGGGGGGGGGECGGGGGGGGGGGGGGGGFGGGGFGGGGGGGGGGGGGGGFFFFFGGFGFGAGFFCFGGFFFG5@>C>EFCGBGFAEF8CFFDEG8CGFGG;FD?EFEGGFEGFFF@EED(;@EFFFFGFBGDFF?7?BE)1*:<94924E<?446(4:(-.4:
@M00200:205:000000000-AKKM3:1:1101:25030:3231 2:N:0:1
TACTGGGGTATCTAATCCTGTTCGCTCCCCACGCTTTCGCGTCTCAGCGTCAGTACCGTCCCAGAGAGCTGCCTTCGCCATTGGTGTTCTTCCTGATATCTGCGCATTTCACCGCTACACCAGGAATTCCACTCTCCTCTTCCGGACTCTAGCCGGGCGGTTTCTGTCGACGTCTGGAGGTTGAGCCTCCAGTTTTCACAACAGACCTGCTCGGCCGCCTACACGCACTTTAAACCCAGTAGTACTGCGAT
+
CCCCCGGGGGGGGGFGGGGGGGGGGGGGGGGGGGGGGGGGGGGGGGGGGGGGGGGGGGGGGGGGGFGGGGGGGGGGGDGGGGGGGGFGGFGGGGGGGGGGGGGGGGGGGFGFFEGDDGFFDFGGGGGFGGGGFGGGGFGFFGGFDFGFGFGGFGGFBEGEGGFGFFGGFGFFFDFFFAF>CFFFA6CFFGGFF79CFCG5@?<(624;;35>DFGE>3B61:,70:.7D4A5):<0::3(69AAAF2),((
@M00200:205:000000000-AKKM3:1:1101:9658:3231 2:N:0:1
TACGGGGGTATCTAATCCTGTTTGCTCCCCACGCTTTCGCGCCTCAGCGTCAGATCCGGACCAGTGAGCCGCCTTCGCCACTGGTGTTCTTGCGAATATCTACGAATTTCACCTCTACACTCGTAGTTCCACTCACCTCTTCCGGTCTCAAGCCAAGCAGTATCGAAGGCAATTCCGTGGTTGAGCCACGGGCTTTCACCCCCAACTTACAAGGCCGCCTACGCGCCCTTTATGCCCAATAGTACTGACAT
+
CCCCCGGGGDFGGGGGGFGGFGGGGGGFGCEFFEEFDCCEFGGGEFFGGGGGGD9FGGGDGGGGGGGGGGGGGGGGGGFGEDGGGGGGGGGFGGGFDFGGGFEFCFGFFFFGGF?+=FDABEFGGGGGGGGFGGGGGFGBFFFFGFGFGFE69?6CFGFFGFFGACGD5D*8ABF9;F>BGGDGFD6;?DDEFG=DFEGE<>19;?@>E3)932C;,176::0<3C>CC<?)5<97CB1(.<>A<9)-(,)
@M00200:205:000000000-AKKM3:1:1101:19224:3233 2:N:0:1
TACAAGGGTATCTAATCCTGTTTGCTCCCCACGCTTTCGTGCATGAGCGTCAGTATTGGCCCAGGAGGCTGCCTTCGCCATCGGTGTTCCTCCACATCTCTACGCATTTCACCGCTACACGTGGAATTCCACCTCCCTCTGCCATACTCCAGCATCGTAGTTTCAAGTGCAATTCCCAGGTTAAGCCCGGGGATTTCACGCCTGACTTGCGACGCCGCCTGCGCACCCTTTAAACCCAATAGTACTGAGA
+
CCCCCGGGGGGGGGGGGGGGGGGGGGGGGGGGGGGGGGGGGGGGGGGGGGGGGGGGGGGGFGGGGGGGGGGGGGGGGGGGGGGGGGDGGGGGFFGGGGGGGGGGGGGGGGGGGGGFGGGGGFGG>EGGGGGGGFGGGFGBBGGFGFGFGFGGDGGFDFG?EFBGEFGGFDD<FEFFFFGFGGGGFGGFFGGFFGF9E@FDDBBDBBFF9;99A=DGFG>D?DFA3C>G3C);?)73;43:7AF<AF2).-
@M00200:205:000000000-AKKM3:1:1101:18810:3262 2:N:0:1
TACAAGGGTATCTAATCCTGTTTGCTCCCCACGCTTTCGCTCCTCAGCGTCAGTACTGGCCCAGGATCCCGCCTTCGCCACCGGTGTTCCTCCTGATATCTGCGCATTCCACCGCTACACCAGGAATTCCAGATCCCCCTACCAGACTCTAGCCGTGCAGTATCGAACGCAGGCTCGGGGTTGAGCCCCGAGTTTTCACAATCGACTTGCGCGGCCGCCTACGAGCTCTTTAAACACACTAGTACTG
+
CCCCCGGGGGGGGGGGGGGGGGGGGGGGGGGGGGGGGGGGGGGGGGGGGGGGGGGGGGGGGGGGGGGGGGGGGGGGGGGGGGGGGGFGGGGGGGGFGGGGGGGGGGGGGACFGGGFGGCEGGGGGGGGFFGGGDGGFFG=5DFFGFGFFFGDEFDDFGFFFFF@>DGG>>BAFF5ABE?>FGGGFGGFE4:86=,=+*BC=*;@21(/=EFFBFGE><B?04180:3C**>)6:7);2((.354)))
@M00200:205:000000000-AKKM3:1:1101:8726:3270 2:N:0:1
TACCAGGGTATCTAATCCCTTTTGCTCCCCACGCTTTCGTGCCTGAGCGTCAGCAATTGTCCAGGTAGCCGCCTTCGCCTCTGGTATTCCTCATGATATCTACGCATTTCACTGCTACACCATGAATTCTGCTACCCTCTCCAATGCTCTAGCCATGTAGTTTTGGGTGCAATTCCGGGGTTAAGCCCCGGGCTTTCACGCCCAACACACACGGCCGCCTGCGCACCCTTTATACCCAATAGTACTG
+
CCCCCGGGGGGGGGGGGGGGGGGGGGGGGGGGGGGGGGGGGGGGFFGGGGGGGGGGGGGGGGGGGGGGGGGGGGGGGGGGGGGGGGGGGGFGG9FGGGGGGGGGGGGGGGGGGGGFGGGGG?9E?9EFGGFGGGGGGFGFFGGFGFF>F;EDDGGFFGFFGFE85@DGBGBDDEFFFFD>FGGGFGGFBG>BBEGCFCG@5:=5B=99@=)<)(*=2???@D059E;DC*5)<EC?C@(5E)9?EDF
@M00200:205:000000000-AKKM3:1:1101:11136:3270 2:N:0:1
TACGCGGGTATCTAATCCTGTTTGCTCCCCACGCTTTCGTGCCTCAGCGTCAATGATCGTGTAGTAAGCTGCCTACGCAATTGGTGTTCTATGTCATATCTAAGCATTTCACCGCTACATGACATATTCCGCTTACCTCCACGATATTCAAGATTGATAGTATCCACGGCAGTTCCCAAGTTAAGCTTGGGGATTTCACCACGGACTTACCAACCCGCCTACGCACCCTTTATACCCAATAGTACTGAGA
+
CCCCCGGGGGGGGGGGGGGGGGGGGGGGGGGGGGGGGGGGGGGGGGGGGGGGECFGGGGFGGGGGGGGGGGGGGFFGGGGGGGGGFGGGGGGGGEGGGGGGGGGGGFGGGGGGGGFGGFFAECGEFGGGGGGGGGG8@A=*DCBDB=;99,+,6BDFCDFFG>F*9?+9C?BFFFFCAFFGFGGFGGFFDFFE5CCFEF56C2/:AA*6A2>65:;5CE@@:558EDG*;6E57<?C<;;;91)))).))
@M00200:205:000000000-AKKM3:1:1101:9871:3308 2:N:0:1
TACAAGGGTATCTAATCCCGTTTGCTCCCCCAGCTTTCGCGTCTCAGCGTCAGAGAAGGCCCAGATGGCCGCCTTCGCCACTGGCATTCCTCCCGATATCTACGCATTTCACCGCTACACCGGGAATTCTACCATCCTCTGCCTTCCTCAAGCCCGCCAGTATCCCGCGCCCTCCTCCGGTTGAGCCGGAGGCTTTCACACGGGACGGAAAGGGCCGCCTGCACGCGCTTTAAACCCAAACGTACTGAGCG
+
@AACCFGCGGCFAE9CFAEGF@FGC,EFGGGFGGGGDEFGD@BGCFFGDGGE:EE,C,CFFCEFGGGGAFEGGDGG@EGGGFGCF46CEEGGGGGCCCCFCAFF:C:+@E=FGC60=CDFFEE74@=EFFGFDC8D@5,9?D?DAFF7DDG=38D>*:75DF7C**=8A*08*7@AFFGEC546ACFF>)7>BCDCF<<5.93((662((((,3CE(956:336(177)7().--,21((((,((-6)57(
@M00200:205:000000000-AKKM3:1:1101:13913:3319 2:N:0:1
TACTCGGGTATCTAATCCTGTTTGCTCCCCACGCTTTCGAGCCTCAGTGTCAGTTACAGGCCAGAGAGCCGCTTTCGCCACCGGTGTTCCTCCATATATCTACGCATTTCACCGCTACACATGGAATTCCACTCTCCTCTCCTGCACTCAAGTCTACCAGTTTCCAATGCATACAATGGTTGAGCCACTGCCTTTTACACCAGACTTAATAAACCACATGCGCTCGCTTTAAACCCAATAGTACTG
+
CCCCCGGGGGGGGGGGGGGGGGGGGGGGGGGGGGGGGGGGGGGGGGGGGGGGGGGGGGGGGFFGGGGGGGGGGEFGGGGEFGGGGGGGGGGGGGGGGGGGGGGGFG7FGGGGFGGFGGGGGGGGGGGGGGGGGGGFGFGFFGGFGFGFGFFDFFGFFD8FFGFGFFGGFGFFFFFFFFGFGGGDFGGFFCFAF7EGFCGF<>@@>53>52=<EE6E5;;*:443:;*9DCC?45:=GD5@=>CEC<
@M00200:205:000000000-AKKM3:1:1101:10237:3325 2:N:0:1
TACAAGGGTATCTAATCCTGTTTGCTCCCCACGCTGTCGCGCCTCAGTGTCGGTTGAAGGGACCTTTCGGTCCCACCGCCCAGCAGACCGCCTTCGCCACTGGTGTTCTTCCGGATCTCTACGCATTCCACCGCTACACCCGGAATTCCATCTGCCTCTACGGTACCCCAGCCCCACAGTCGCCGCGGCCGATCTGGAGTTGAGCTCCAGACTTTCACCGCGGCCTTATGGTGGCCACCTACGCGCCCTTT
+
CCCCCGGGGGGGGGGGGGGGGGGGGGGGGGGGGGGGGGGFGGGGGGFGGGGGGGGGGGGGDEGGGGGGGGGGGGFGGGGGGGDGGGGGGCGGGGGGD:@EGFFGGFGGGCFGGGGDGFGGGFFGC@EFGGGDDGGC8DGFBEEEC?FFG7@CCDGFFGGFC78;CFGGFGFB5>?EEF>FC*;CEGEABGGFFE=+@)24(/6())54354<?2<@DGF<64271/07C*4<>6(,314733:1((24((.
@M00200:205:000000000-AKKM3:1:1101:14180:3330 2:N:0:1
TACTAGGGTATCTAATCCCGTTTGCTCCCCTGGCTTTCGCGCCTCAGCGTCAATACCGGTCCAGGATGCCGCCTTCGCCACCGGTGTTCCTCCAGATATCTACGCATTTCACCGCTACACCTGGAATTCCACATCCCTCTCCCGGATTCGAGCCTGCCAGTCTCGGACGCAGTTCCCGGGTTGAGCCCGGGGATTTCACGTTCGACTTAACAGGCCACCTACGCGCCCTTTAAACACACAAGTACTGAGA
+
CCCCCGGGGGGGGGFGGEFGGGGCFGGFFGGGGGGGGGGGGCGEGGEFFFGGGGGGGGGGGGGGGGGGGGGGGGGGGGGDGGGGEGEEFGFFEGGCGCEGGGGGGGGGGGGGGGGFGGGGGGGGGGGGGGGG=8D8AFC8DGGEG>C5?DG=BDGFFFG5@F=F=5CEBGDADEFFFFGDF*9?FDF45)=AEE*6AC:66=@6?;21;.;?@@FE0C;8(6856C357*4-652-24(4(().5-..,:
@M00200:205:000000000-AKKM3:1:1101:24845:3337 2:N:0:1
TACTCGGGTATCTAATCCCGTTCGCTACCCTGGCTTTCGCGCCTCAGCGTCAAGAAAGGTCCAGTTGCGTGCTTTCGCCATCGGCGTTCCAGCCAATATCAACGCATTTCACCGCTCCACTGGCTGTTCCCGCAACCCCTACCCCCTTCTAGCCCATCAGTATCCGAGGCAATTTTCCGGTTGAGCCGAAAGATTTCACCACGGACTTGACAGACCGCCTACGCGCCCTTTAAGCCCAATAGTACTGCGAT
+
CCCCCGGGGGGGGGGGGGGGGGGGGGGGGGGGGGGGGGGGGGGGGGGGGGGGGGFGGGGGGGGGGGFGGCCGGGGGGGGGDGFGGGCGGGGGGGGGGGGGGGFEFGGGGGGGGGGFGCDFFCFGD>DFGGEECEDGFEGFFGFFGFGFGFACEGGFFGGFGGCFFFGD5>>CAEFA@FGFGEDGFFGFFGGFFFFDAEGAEF<16:BEE@;)38F839BF?F:3387C)73A))65C::0:45AA<A)(((
@M00200:205:000000000-AKKM3:1:1101:7538:3338 2:N:0:1
TACTGGGGTATCTAATCCCGTTTGCTCCCCTGGCTTTCGTGTCTCAGCGTCAGCGGATCCCCAGTCATCTGTTTTCACCGTCGGCGTTCCAAACGATATCTACGCATTTCACCGCTCCACCGTTTGTTCCGATGACCCCTGGATCGCTCAAGACCGCCAGTATGCCCGGCCGTTCCCCGGTTGAGCCGGGGGATTTCACGCGGGCACTTAACGGTCCGCCTACACACGCTTTACACCCAATAGTACTG
+
CCCCCGGGGGGGGGGGGGGGGGGGGGGGGGGGGGGGGGGGGGGGFFGGGGGGGGGGGGGGGGGGGGGGGGGGGFGEFFGGGGEGGGGGGGGFGGGGCFGGGGGGGGGGGGGGGGGFGGFGGGGGGGGGFGGGGEGFDFEDFGGFGFGDGEFF9=DBEEDAGGFGFFGG>59=DDFFFFGFGGGCFGGFFGG:AGGG+/<1(3>99F<14)6<B>?;;D3<<18)1+7CD3:(:46.2-4?BF<<AAA>
@M00200:205:000000000-AKKM3:1:1101:14478:3338 2:N:0:1
TACTGGGGTATCTAATCCTGTTTGCTACCCACGCTTTCGTGCCTCAGCGTCAGTTATGGTCCAGTAAGCTGTCTACACCGCAGGTGTTCCTCCTGATATCTACGCATTTCACCGCTACACCAGGAATTCCGCTTACCTCTCCCACACTCTAGCACGGCAGTTTCTAGCGCACCCTCCCAGTTAAGCCGGGAGATTTCACACCAGACTTGCCGCACCGCCTACGCACTCTTTAAACCCAGTAGTACTGAGAC
+
CCCCCGCGGGGGFFGGGEGDGGGGFFGGGGGGGCFFGGGGGGGGGFGGGGGGEFFFGGGGGGGGGGGGGGGGGGFDGGFFFGGGGGGGGGGGEGGGGDFCFGFFFGGGGGFFF8CACFGG8FGGFD8,EF?6DEDGGCGDBGGFGFGDGFFDGGGEEE+<63;FEFFFBGF>>DFFDFG5@;CGFG79BDDB56,=B4:62)>275>4BAE2@=BE=GF;(//8:E3C;:7<C<88E<@@.;?374>224)
@M00200:205:000000000-AKKM3:1:1101:8178:3338 2:N:0:1
TACTCGGGTATCTAATCCCGTTCGCTCCCCTGGCTTTCGCGCCTCAGCGTCAGTGGGGGTCCAGCGCGCCGCTTTCGCCACCGGCGTTCCTTCCGATATCTACGCATTTCACCGCTCCACCGGAAGTTCCGCGCGCCCCTACCCCCCTCGAGCCCGCGAGTATCGGAGGCCGTTTTCCAGTTGAGCTGAAAGATTTCACCCCCGACTTCGCGAGCCGCCTACGCGCCCTTTAAACCCAATAGTACTGAGA
+
CCCCCGGGGGGGGGGGGGGGGGGGGGGGGGGGGGGGGGGGGGGGGGGGGGGGGGGGGGGGGGGGGGGGGGGGGGGGGGGGGGGGGGGGGGFGGGGGGGGGGGGGGGGGGGGGGGGFGGGGFGGEGGFGGA>EGGGGGFG=FGGFGFGFG8ECEGGFF5DEGGF=?ED=D*<3;1<5@FD6CF77:CE@@FC65CFF6:C<:220(-3:AF6121CE>DEFF?FFFG>D92,4.).2A01(,6-6<::4))
@M00200:205:000000000-AKKM3:1:1101:12313:3345 2:N:0:1
TACAGGGGTATCTAATCCTGTTTGCTCCCCACGCTTTCGAGCCTCAGCGTCAGTAATGGACCAGTATGTCGCCTTCGCCACTGGTGTTCTTCCGAATATCTACGAATTTCACCTCTACACTCGGAGTTCCACATACCTCTTCCATACTCAAGATAGCCAGTATCAAAGGCAATTCCAAGGTTGAGCCCTGGGCTTTCCCCTCTGACTAAACTATCCGCCTACGCTCCCTTTAAACCCCATAGTACTGAGA
+
BCCCCGGGGGGGGCGGGGGGGGGGGGGGGGGGGGGGFGEGGGGGGGGGGGGGGGGGGGGGG8FEFFG<FGGGGGGGGGGGGGGGFGFDGGFGGFGGGGGGCEGGGGFECGGGGGGF?FGFEEFDCECFCDFFGGDDFFFEDFGFGFGD=DFCGG?5D8DD@D9DECFFF8D86DDBFFG?FDFFDF8DFFGFF6,+<*5))))1>A*;*>E@C*3,199A92@EFGBC*5)/9:5>*/20(.*9/**9.9
@M00200:205:000000000-AKKM3:1:1101:10451:3357 2:N:0:1
TACTAGGGTATCTAATCCTGTTTGCTCCCCACGCTGTCGCGCCTCAGTGTCAGCAACGGCCCAGCCGACTGCCTTCGCCATCGGTGTTCTTCCCGATCTCTACGCATTCCACCGCTACACCGGGAATTCCATCGGCCTCTACCGTGCTCAAGCCGTGCAGTCTCGGAGGCAGCGCTGCGGTTGAGCCGCAGCATTTCACCCCCGACTTACACAGCCACCTACGCGCACCTTAAACCCAATAGTACTGAGA
+
CCCCCGGGGGGGFGGGGGGGGGGGGGGGGGGGGGGGCFFGGGGGGGGGGGGGGGGGGGGGGGGGGGGGGGGGGGGGGGGGEFEGGGGDCFGGGGGGGGGGGGGGGGGGE;DFGGG>CG?FGGGGCE8DGGGGGCDCEEGDFEFFFFD>FFGFFGDAEGFF,0*?:CGGAEB2@A*?>44BFCD<;CG:>5=5A?+C@<EADB;01:>6>A<72(2;?F>(.4(89CED)2?BA47(;:(87AAAFB24)6
@M00200:205:000000000-AKKM3:1:1101:24142:3361 2:N:0:1
TACGAGGGTATCTAATCCTGTTTGATCCCCACGCTTTCGTGCCTCAGCGTCAATAATACCATAGTAAGCTGCCTTCGCAATCGGTGTTCTGTGACATATCTATGCATTTCACCGCTACTTGTCACATTCCGCCTACCTCAACTTTACTCAAGTCCTACAGTATCAATGCCACCCTCCCGGTTAAGCCGGGATATTTCAGCACTGACTTATAAGACCGCCTACGCACCCTTTAAGCCCAATAGTACTG
+
CCCCCGGGGGGGGGGGGGGGGGGGGGGGGGGGGGGGGGGGGGGGGGGGGGGGGGGGGGGGGGGGGGGFFGGGGGGGGGGGGGFGGGGGGCFGGGGGGGGGGGGGGGGGGGGGGGGEGGGGGGGGGGGGGGGGGGGF?6DEFGGFGFGFGF=6EGGFFGFFFGFGEFGGB@FEFFFFF5DDGGDGFGGDADEEFGGGAFG<*8CEEFFFEFCCF@DFFG?9DD=?9C?GGDEFFFB@F>D1347.6?C
@M00200:205:000000000-AKKM3:1:1101:14693:3398 2:N:0:1
TACTGGGGTATCTAATCCTGTTTGCTCCCCACGCTTTCGAGCCTCAGCGTCAGTAATGGACCAGTATGTCGCCTTCGCCACTGGTGTTCTTCCGAATATCTACGAATTTCACCTCTACACTCGGAGTTCCACATACCTCTTCCATACTCAAGATAGCCAGTATCAAAGGCAATTCCAAGGTTGAGCCCTGGGCTTTCACCTCTGACTAAACTATCCGCCTACGCTCCCTTTAAACCCAATAGTACTGAGA
+
CCCCCGGGGGGGGGGGGGGGGGGGGGGGGGGGGGGGGGGGGGGGGGGGGGGGGGGGGGGGGGGGGGGGGGGGGGGGGGGEGGGGFGGGGGGGGGGGGGGGGGGGGGEBFGGGGGGFGGFEFE7@@C8DGFFGGGGGDFGFDFGFFF?9?FDFGGGFFGGFFGEFECDCDFFFFBF?FFGA=CDFBFGFB6CFF?6CFEGEEFFFFF5C*:=;CEGG)09AAC>B):?772>;<=:(62(7=4CCE<@43*
@M00200:205:000000000-AKKM3:1:1101:16771:3399 2:N:0:1
TACGAGGGTATCTAATCCTGTTTGCTCCCCACGCTGTCGCGCCTCAGCGTCAGCAACGGCCCAGCAGACCGCCTTCGCCACTGGTGTTCTTCCCGATCTCTACGCATTCCACCGCTACACCGGGAATTCCATCTGCCTCTACCGTGCTCGAGCCCGCCAGTCTTACCAGACTTCCCGGAGTTGAGCCCCGGGATTTCACCGGCAACTTAGCGGGCCGCCTACGCGCCCTTTAAACCCAATAGTACTG
+
CCCCCGGGGGGGGGGGGGGGGGGGGGGGGGGGGGGGGGGGGGGGGGGGGGGGGGGGGGGGGGGGGGGGGGGGGGGGGGGGGGGGGGGGGGGGCFGGGGGGGGGGGGGGGCGGGGGFGGGGGGGGGGGFGGGGGGGGGFGFFGGEFFGFGFGDEGGFFGGF@F4:>FGGAFFFFEFADACEEFFGFFGFFGGBDDCCCEGEFFFB(1>48>AF>>GG6D><B?FE>E@D9*8<4<<?G?:(2559<4<
@M00200:205:000000000-AKKM3:1:1101:10783:3422 2:N:0:1
TACTGGGGTATCTAATCCTGTTTGCTCCCCACGCTTTCGCGTCTCAGCGTCAGTATCCAACCAGGGGGCCGCCTTCGCCACCGGTGTTCCTCCCGATATCTACGCATTTCACCGCTACACCGGGAATTCCACCCCCCTCTTTGGTACTCTAGCTTGCCAGTTTCATGCGTCCTTCCCCGGTTGAGCCGAGGGATTTCACACATGACTTAACAAACCGCCTACACGCCCTTTAAACCCAATAGTACTGAGA
+
CCCCCFFGFDGGGGGGGGGGGGGGGGGGGGGGGGGGGGGGGGGGGGGFGGGGEGGGGGGGGGGGGGGGGGGFGGGGGGGGEGGGGGGGGGGGGGGG>FEFFGGGGG7FECDFEEGFGGGBFEEEGGFGGCEGGGG7C>E5FGGFGFG@FFCCEFGFFGGFFGEFEFGF>EE>AEFFFFDEG5><FFFAEDGE5*0;AEGFFFFBB?44<994>?C;(7)8<<??BEFG)*):ADAFE848?2:)):-.5<
@M00200:205:000000000-AKKM3:1:1101:23616:3426 2:N:0:1
TACGGGGGTATCTAATCCTGTTCGCTCCCCACGCTTTCGCGTCTCAGCGTCAGTACCGTCCCAGAGAGCTGCTTTCGCCATCGGTGTTCTTCCCGATATCTGCGCATTTCACCGCTACACCGGGAATTCCACTCTCCTCTTCCGGCCTCTAGCCAGATGGTTTCCGGCGCCCTCTCGGGGTTAAGCCTCGAGCTTTCACACCGGACCTACCAGGCCGCCTACACTCCCTTTAAGCCCAATAGTACTG
+
CCCC@FGGGGGGGGGGGGGGGGGGGGGGGGGGGGGGGGGGG@:FGGGCEGGGGFG9F@CFGGGF<C=6B<FF<FFGEGGGEGGGGEGGGFGGGFGGG@EGGCGGGGGGGGGGGGGFGGGGGEGGGGGGGG:==CCFGFGEAG7:?*;>FADCEC*969<AFGB+A??CB5558=);>):BFG3>6CG6AD*))2AFA<FAB?2>(7(3<::2),2;()0,4(,5)2)9*0))))6(;:(24A26>22
@M00200:205:000000000-AKKM3:1:1101:17234:3427 2:N:0:1
TACTCGGGTATCTAATCCCGTTTGCTACCCTAGCTTTCGCGCCTCAGCGTCAAGAACAGGCCAGGAAGTCGCCTTCGCCACTGGTGTTCCTCCCGATATCTACGCATTTCACCACTACACCGGGAATTCCACTTCCCTCTCCTGCCTTCGAGTCGAGCAGTATCGCGTGACCCTCCCCAGTTGAGCCGGGGGCTTTCACACGCGACTTGCACGACCGCCTGCGCGCCCTTTACACCCAGTAGTCATGCGGT
+
CCCCCGDGFEFGGGCFGGGGFFCEGDGGGGGGGGGGGGGGGGGGGGGGGFCCECFGGGFFFGFFGGG<FFGDGGGGGGGGGA=EFGGGG;=F=FFEGGGGGGGFFGGG8EDFFCFFFFGGGGGGE8DF=EGGGGCGGBD=DGFFCDDEGFGD>F6AFGGFC?*?=DD@A6?6AC>>5@99>A+568C>4*C8:5:7FCG)((.26B@2=92)4(:C93@(::2>28)1)*5))-52C1((6<9)))))((-
@M00200:205:000000000-AKKM3:1:1101:5692:3432 2:N:0:1
TACGCGGGTATCTAATCCTGTTTGCTCCCCACGCTTTCGCGTCTCAGCGTCAGTATCCAACCAGGGGGCCGCCTTCGCCACCGGTGTTCCTCCCGATATCTACGCATTTCACCGCTACACCGGGAATTCCACCCCCCTCTTTCGTACTCTAGCTTGCCAGTTTCATGCGTCCTTCCCCGGTTGAGCCGAGGGATTTCACAACTGACTTCACAAACCGCCTACACGCCCTTTACACCCAATAGTATTGATAT
+
CCCCCFGGGGGGGGGGGGGGGGGGGGGFGGGGGGGGGGGGG6@FFFGGGGGGGF9<9F6BF:FFE>FDGGGGGGGGGGGGEGGEGGGGGGGGGEGGGGGGGGD@FGGGGGGGGEGEGGGGFDECGDFGFCGG6ECEE4EB+,,/4*35BAGFF8@65C:AFDCFFFCC5*).:<6885C3FE)8A?C3:C55):FGF2C))(5(8B<A).4543CE9CDFF?:F(27CDF?DA982:?:?>))-.499)5)
@M00200:205:000000000-AKKM3:1:1101:19740:3451 2:N:0:1
TACTGGGGTATCTAATCCTGTTTGATCCCCACACTTTCGTGCCTCAGCGTCAGTTAAAGCTTAGTTAGCTGCCTTCGCAATCGGTGTTCTTGACGATATCTAAGCATTTCACCGCTACACCGTCAATTCCGCCAACCTCAACTTTACTCAAGTCATACAGTATCAATGCCACCCTCCCGGTTAAGCCGGGATATTTCAGCACTGACTTATATAACCGCCTACGCACCCTTTATACCCAATAGTACTGAGA
+
CCCCCGGGGGGGGGGGGGGGGGGGGGGGGGGGGGGGGGGGGGGGGGGGGGGGGGGGGGGGGGGGGGGGGGGGGGGGGGGGGGGGGGGGGGGGGGGGGGGGGGGGGGGGGGGGGGGFGEGGGGGGGEFGGGGGDGGGGBFDFGGFGFGFGFG?FGGFFG?FGGFGDFGG?FFFFF?DDEDAFGGGFGGFFDGFFGCCFCFCEB@CBE;AC<EFFFGF9CBFFB@89=5C9*6;CEFE8@2389EFEFCE@E
@M00200:205:000000000-AKKM3:1:1101:24977:3453 2:N:0:1
TACTAGGGTATCTAATCCCGTTTGCTCCCCACGCTTTCGCGCCTCAGCGTCAGGAGATGCCCAGAGACCCGCCTTCGCCACCGGTGTTCCTCCCGATCTCTACACATTTCACCGCTACACCGGGAATTCCAGTCTCCTCTGCATCCCTCCAGAACAGCAGTATCGGCCGACTCTCCTCAGTTGACCCGAGGGATTTCACGACCGACTTGCCATCCCGCCTACGCGCCCTTTAAACCCAGTAGTACCGACAC
+
-ACCCGGGFGFFFFGGGGGGGFGGDCGGFGFEFGGGFFGGGECBGCC8FF@@F8CEGGGGEFFEEFFGGE7BFGGGG7FF7FBEE@:8FECGGGG,+7,A;DA9D@:,,A;:E6EEGDFGG6CECGG?FEFGGGDGGFDE?DGFCDGDC*@=EFDF56C6@FECA?CE>5:ADFFF86CAD;:7*4,5@*//?C6FF77B=16;B661);4>;@FF8)7?276:1CDD3*)6:A<<C?:,-<9))-(((,(
@M00200:205:000000000-AKKM3:1:1101:17462:3481 2:N:0:1
TACTGGGGTATCTAATCCTGTTTGCTACCCACGCTTTCGCGCATCAGCGTCAGAACCGGTCCAGGTAGCCGCCTTCGCCACTGGTGTTCCTCCCAATATCTACGCATTTCACCGCTACACTGGGAATTCCGCTACCCCCTCCCGGCCTCAAGCTCGACAGTTTCCAAGGCAGTTCCTCAGTTGAGCCGAGGGATTTCACCTTGGACACGTCGTGCCGCCTACGCGCCCTTTAAGCCCACTAGTACTGAGA
+
CCCCCFGGGGGGGGGGGGGGGGGGGGGGGGGGGGGGGGGGGGGGGGGGGGGGGGGGGGGGGGGGGGGGGGGGGGGGFGFGGGGGGGGGGGGGGGGGGGGGGGGGGGDGGGGGGGGFGGGGGGG?FFGFFFGGGGGFDFGFFGGFGFGFGFGDFGFFFGDFGGFGFA?FFGFFFF6BFFGFE:C+3DFEDGG>BF??FCGFFFFF:BBFD@;99;EEFG>DF=;:6=7<)2):)6)4A?:1>?F>F<<<?A
@M00200:205:000000000-AKKM3:1:1101:25531:3489 2:N:0:1
TACACGGGTATCTAATCCTGTTCGCTCCCCACGCTTTCGCGTCTCAGCGTCAGTACCGTCCCAGAGAGCCGCCTTCGCCACGGGTGTTCTTCCTGATATCTGCGCATTTCACCGCTACACCAGGAATTCCACTCTCCTCTTCCGGACTCTAGCCAAACGGTTTCCATCGACGTCTGGAGGTTAAGCCTCCAGTTTTCACAACGGACCTGCTTGGCCGCCTACACGCTCTTTAAACCCAATAGTACTGAGA
+
CCCCCGGGGGGGFGGGGGGGGGGGGGGGGGGGGGGGGGGGGEGGGGGGGGGGGGGGGGGGGGGGGGGGGGGGGGGGGGGGGGCGFGFFGGGGGGGGGGFGGGGGGGGGFGFGGGG>DFGGGGGGGFGG9DGFFFFGGFGDFGGEGFGBFFGGCCGFFGGDEDFGFFGFFGB9?=4??AGB@FDG>F,?AFF4+=<BFCGEBDF9?:@@FDE<@;CC9C5(3:@A:5.7/:><4<F2C(((,.699-)-4)
@M00200:205:000000000-AKKM3:1:1101:15510:3490 2:N:0:1
TACCAGGGTATCTAATCCTGTTTGCTACCCACGCTTTCGCGCCTCAGCGTCAGTCACCGTCCAGAAGGCCGCCTTCGCCACCGGTGTTCCTCCCGATCTCTACACATTTCACCGCTACACCGGGAATTCCACCTTCCTCTCCGGGACTCAAGAGAAGCAGTTTCGGGCGCAGTTCCTCGGTTGAGCCGAGGGCTTTCACACCCGACTTGCCTCCCCGCCTACGCTCCCTTTAAACCCAATAGTACTGAGCT
+
CCCCCGGGGGGGGGGGGGGGGGGGDFGGGGFGEGGGGGGGGGGGGGFGGCGGGGFGGGGGGGGGGGGGGFGGGGGGGGCF:FGGFGGGGGGGFCGGGGGGGG<FGGGGGGGGG>EDDEGGGG+=F@EGGGDGGG?DFFGFFFGF89DDGF97@7?0@FC6E+;ED59*:E*):6F+=@D;CEGGADCB)/=83*5*;7C<1;(661>@ED>5:0CE0<D6<B:B1A@G4>4>DFA2;8(2>>F)<D<).()
@M00200:205:000000000-AKKM3:1:1101:19191:3517 2:N:0:1
TACAGGGGTATCTAATCCCGTTTGCTCCCCTGGCTTTCGCGCCTCAGCGTCAGAAGAGGTCCAGCGAGCCGCCTTCGCCACCGGAGTTCCTGTGAATATCAACGCATTTCACCGCTCCACTCACAGTTCCGCTCGCCCCTACCTCCCTCGAGGCCGTCAGTATCTAAGGCAGTTCCACGGTTGAGCCGCGGGATTTCACCCCAGACTTGACAGCCCGCCTACGCGCCCTTTAAGCCCAATAGTACTG
+
CCCCCGGGGGGGGGGGGGGGGGGGGGGGGGGGGGGGGGGGGGGGGGGGGGGGGGGGGGGGGGGGGG>FGGGGGGGGGGGGGFGGGGCFGGGGGGGGGGGGGEFGGGGGG9EGGEGFGEGFGFGGCGGGGFE6?EGGD5CD9=DFFFGDGFE7CDFEEC5?FGFGFFGGFFF>FEFFCFGDFGGGFGGFFGGF:E*6AE<<@>DD0:B<BF:)52EE99>1::FFFGBC570)4<9>E?F?FF2<AAB
@M00200:205:000000000-AKKM3:1:1101:11029:3523 2:N:0:1
TACCAGGGTATCTAATCCTGTTTGATCCCCACACTTTCGTGCCTCAGCGTCAGTTACTCCTTAGTAAGCTGCCTTCGCTATCGGTGTTCTGGACGATATCTAAGCATTTCACCGCTACACCGTCCATTCCGCTTACCTCATCAGTACTCTAGTCCCGCAGTATCAATTGCACCTCGACAGTTAAGCTGCCGTATTTCACAACTGACTTACAGGACCGCCTACGCACCCTTTACGCCCAATCGTACTGAGA
+
CCCCCGGGFGGGGFGGGGGGGGGFFGGGFGG7FGGGGGGGGCGGGGGCG@FGGF9DFFFGFGFGGGGGGGGGG9EGGGFF@FGGFCFGGDA9FCEGGGGG8A<FGGC,EEEGGGG>CFGF,@,@>CFCGCDCDE>C=DGDFGG?DFD7D+@+7=39BCDDGFEGD+=:+D90;=DF5BGDFGG+=9EFF76<AEF+?E;EEA5=*:*A08>E58DFA4>DAB?>9E2?C<@*49(3C2?;;@<8?D3<4E
@M00200:205:000000000-AKKM3:1:1101:11686:3532 2:N:0:1
TACGCGGGTATCTAATCCTGTTTGCTCCCCTGGCCTTCGTGCCTCAGTGTCAGTAACTGTCCAGAGATTCGCCTTCGCCACTGGTCTTCCTTACGATATCTACGCATTTCACTGCTACACCGTAAATTCCAATCTCCTCTCCAGTACTCGAGCAAGGCAGTATCAAGTGCAGTTTCGGGGTTGAGCCCCGAGATTTCACACCTGACTTACCCCGCCCCCTACGCACCCTTTAAACCCAGTAGTACTG
+
CCCCCGGGGGGGGGGGGGGGGGGGGGGGGGGGGGGGGGGGGGGGGGGGGGGGGGGGGFGGGGGGGGGGGGGGGGGGGGGEGGGGGFGGGGG9EFFGG7=BFGGGGGGGGGGGGGGFFGGGG>F8FGGFGFG8DFDFGFGFFG,@=DFCG>FGCC+?DDG>D8FG77==@,;=<D7FFFD5F>DGAFE5AG>>5?F7@EGF272>DBBFC4))2>E5-/?9DFFD(=8C*7=9CEFFG;(./457<3.
@M00200:205:000000000-AKKM3:1:1101:9059:3550 2:N:0:1
TACGAGGGTATCTAATCCTGTTTGCTCCCCTAGCTTTCGCGCCTGAGCGTCAGGACAGACCCAGAGAGCCGCCTTCGCCACCGGTGTTCCTCCCGATATCTGCGCATTTCACCGCTACACCGGGAATTCCACTCTCCCCTGTCTGCCTCGAGTCCGCCAGTATCGGATGCAGGCCCGGGGTTGAGCCCGGGGTTTTCACACCCGACTTAACGAACCGCCTACGCGCGCTTTAAACCCAGTAGTACTG
+
CCCCCGGGGGGGGGGGGGGGGGGGGGGGGGGFFGGGGGGGGGDGFGGGGGGGGGFGGFFGFFFGFGGGGGGGGGGGGGGGGGGGGGGGGGGGGEGGGGGGGGGGGGGGGGGGGGGEGGGGGGGDGGCGGGFG?FFGDF>D?6@FFFDEG5CGGGGFFG7>FDEGFD>>58>B>A9999D>FCDCAFF;59C3:E5F7?FC@FF((,2<<:<<<:EC99<<??67(1791*1))672A6::-5.).).
@M00200:205:000000000-AKKM3:1:1101:16778:3607 2:N:0:1
TACTGGGGTATCTAATCCTGTTTGCTCCCCTAGCTTTCGCGCCTCAGCGTCAGTGCTGGTCCAGGAAGCCGCCTTCGCCACTGGTGTTCCTCCCGATATCTACGCATTTCACCGCTACACCGGGAATTCCACTTCCCTCTCCCAGACTCTAGCCGAGCAGTATAAGATGCAATTCCACGGTTAAGCCGTGGGATTTCACATCAGACTTACTCGGCCGCCTACGCGCCCTTTATACCCAATAGTACTG
+
CCCCCGGGGGGGGGGGGGGGGGGGGGGGGGGGGGGGGGGGGGGGFGGGGGGGGGGGGGGGGGGGGGGGGGDGGGGGGGGGGGGGGGFGGGGGGGGGEDEGGGGGGGGCFEGGGGGBGGGGGGGGGGFFFGGGGGGFGFGFFGGFGFGEGFD=E=DABC66EG7EEFGGFEFFACACFFG>F5;FFC79?CEFF6ECF<?AA;@BE5>ECB?C>?GGFGF((/8>(8):CG0AFBB2ED07)646<).
@M00200:205:000000000-AKKM3:1:1101:19031:3610 2:N:0:1
TACCGGGGTATCTAATCCTGTTCGCTCCCCACACTTTCGCTCCTCAGCGTCAGGTAATGCCCAGAGAACCGCCTTCGCCACCGGTGTTCCTCCTGATATCTGCGCATTTCACCGCTACACCAGGAATTCCGTTCTCCCCTGCATACCTCTAGTCTGCCCGTATCGGAAGCAGGCTCAGGGTTAAGCCCTGAGTTTTCACTCCCGACGCGACAAACCGCCTACGAGCCCTTTAAACCCCACTAGTACTGCG
+
CCCCCGGGGGGGGGGGGGGGGGGGGGGGGGGGGGGGGGGGGGGGGGGGGGGGGGGGGGGGGGGGGGGFGGGGGGCFFGGGGGGGGGGGGGGGGGFGGGGGGGGGGGGGGGGGGGGFGGGGGGFGFGFGGGGGGGFGAFGDFGGFGFGFGFGFGCGDFGGFGGFGFBDEAGFFFA>AFFFFGFGC+5CFF4=68CGF=4CEEF25>=>2(6:@0@FFBDE(6@:)3C@F*9><<<37>042(.).6<9A)(
@M00200:205:000000000-AKKM3:1:1101:23034:3639 2:N:0:1
TACAGGGGTATCTAATCCCGTTTGCTCCCCACGCTTTCGCGCCTCAGCGTCAGGAGATGCCCAGAGACCCGCCTTCGCCACCGGTGTTCCTCCCGATCTCTACACATTTCACCGCTACACCGGGAATTCCAGTCTCCTCTGCATCCCTCAAGAACGGCAGTATCGGCCGACTCTCCTCGGTTGAGCCGAGGGATTTCACGACCGACTCGCCATCCCGCCTACGCGCCCTTGAAACCCAATCGTACTGACA
+
CCCCCGGGGGGGGGGGGGGGGGGGGGGGGGGGGGGGGGGGGGGGGGGGGGGGGGGGGGGGGGGGGGGGGGGGGGGGGGGGGGGGGGGGGFGGGGGGGGGGGGGGGGGGGGGGGGGFGGGGGGGGGGGGCFGGGGGGGFGFFGGFG?FFGFG6EGGFFGGA?:EFABGGFDEAEFFFFFG4FEDCFFFF6D=BDCECCCF;@>FFB9(4?6>FFFGG<DFBFB6>9?BGD0(54444;811((.411:<(5
@M00200:205:000000000-AKKM3:1:1101:17771:3643 2:N:0:1
TACAGGGGTATCTAATCCTGTTTGCTCCCCACGCTTTCGCGCCTCAGTGTCAGTTACAGGCCAAAGAGTCGCCTTCGCCACTGGTGTTCCTCCACATCTCTACGCATTTCACCGCTACACGTGGAATTCCACTCTTCTCTCCTGCACTCAAGTTCCCCAGTTTCCAATGACCCTCCACGGTTGAGCCGTGGGCTTTCACATCAGACTTAAGAAACCACCTGCGCGCGCTTTAAACCCAGTAGTACTGAGA
+
CCCCCGGGGGGGGGGGGGGGGGGGGGGGGGGGGGGGGGGGGGGGGGGGGGGGGGGGGGGGGGGGGGGGGGGGGGGGGGGGGGGGGGGGGGGGGGGG8FGGGGFGGGECGGGGGGGFGGGGGGGGGGGGGGGGFFGC=FGEFGGFGFGEGFGCGFGFFGGB@FEGEBFDBGFE?DFFFFGAGDGFFFFEFGGEFGGGF5FCEEEFFEF*/>4<C@GF)*@=6:54(:>D<3@<C9A@C@34C3C3<57<@E
@M00200:205:000000000-AKKM3:1:1101:13866:3659 2:N:0:1
TACTCGGGTATCTAATCCTGTTTGCTCCCCACGCTTTCGCGTCTCAGCGTCAGTAACGTCCCAGCGAGCTGCCTTCGCCATTGGTGTTCCTCCCGATATCTGCGCATTTCACCGCTACACCGGGAATTCCACTCGCCTCTTCCGAACTCTAGTCCGGCAGTATCGACCGGCATCCCAGGGTTGAGCCCTGGACTTTCACAGCCGACTTACCGGACCGCCTACACGCGCTTTAAACCCAATAGTACTG
+
CCCCCGGGGGGGGGGGGGGGGGGGGGGGGGGGGGGGGGGGGGGGGGGGGGGGGGGGGGGGGGGGGGGGGGGGGGGGGGGGGGGGGGGGGGGGGGGGDGGGGGGGGGGGGGGGGGGFDGGGGGGGGGGGGGFGGGGGGEGEFGGFGFGFGFFCEGGFFGGFGF@FFFGEFGFFFFFFFFGEF84DFCFFAFGFFGGGFEGFEF<;69F;EEFFFBGG>DE<?B:<?D<D3>6BFFFFC(8:?D<<><9
@M00200:205:000000000-AKKM3:1:1101:5768:3669 2:N:0:1
TACGGGGGTATCTAATCCTGTTTGCTCCCCACGCTTTCGCACCTCAGTGTCAGTATGAGTCCAGGGTGTCGCCTTCGCCACTGATGTTCCTCCAGATATCTACGCATTTCACCGCTACACCTGGAATTCAACACCCCTCTACCCTACTCTAGCTTGCCAGTTCCAACCGCAGTGCCCAGGTTGAGCCCGGGGATTTCTCAGCTGGCTTAACAAACCACCTACGTGCGCTTTATACCCAGTAGTACTGATAC
+
-6A@8FE>GCEFFA@EFFFAC@6CFCCFG@EF:CCC9,BFFCG8C@DEEFGGGC@FGGC<E9E8EFD:CDEFE7@FECCFD8<?F<CFGGDGE<F5=9DF8;<D+AG@FGDEE+@*+@9A>@8FGGFFE,@ECGC71?+:8DGFGFGBFB,=DGGFF@D*@DD9DDFE58*8:8CCFF>5@<*7*@A5?DC>;?C?>*,*076=>@((04;7),;;<G>,.67=8CBD):1;)).)3)8().65<AA5)))
@M00200:205:000000000-AKKM3:1:1101:10987:3675 2:N:0:1
TACCGGGGTATCTAATCCTGTTTGCTCCCCACGCTTTCGCACCTCAGCGTCAGTTTCAGTCCAGAAAGCCGCCTTCGCCACTGATGTTCCTCCGGATATCTACGCATTTCACCGCTACACCCGGAATTCCGCTTTCCTCTACCAAACTCTAGCCGAGCAGTCTCGAATGCAATTCCCAGGTTAAGCCCAGGGCTTTCACATCCGACTTGCTCAACCGCCTACGCGCCCTTTAACCCCAATAGTATTGAGAC
+
CCCCCGEGFCGGGGF<EE,@EFFGFGGGGG<FGEF@GGDGGGGGGGGGGGGGDC,@<@EFFGGGFG8FGGGGGGGFGGGCGGGGGGGGGFF<FGGGGGGGDGGGGGGGGGGGG>CBDGDEFEDCGED?FCFGGGGGG@DEFGCF=?FEF7=2,66<AGC9<?7F@A686AF69=F+0?F>FCFFFDGFFFC*?C>448=EC6>?F=B=>CCB?3BC>DB@<@0>>E5>)*)644)3:?:<:-.-62:AF:.
@M00200:205:000000000-AKKM3:1:1101:17705:3707 2:N:0:1
TACTAGGGTATCTAATCCTGTTTGCTCCCCACGCTTTCGTGCCTCAGTGTCAGTGCTGGTCCAGATGGCCGCCTTCGCCACAGATGTTCCTCCCGATCTCTACGCATTTCACTGCTACACCGGGAATTCCGCCATCCTCTACCGCACTCTAGCCCGCCAGTATCCAGTGCAATTCCCAGGTTGAGCCCAGGGCTTTCACATCAGACTTAACGAACCACCTACGCACGCTTTATACCCAATAGTACTG
+
CCCCCGGGGGGGGGGGGGGGGGGGGGGGGGGGGGGGGGGGGGGGGGGGGGGGGGGGGGGGGGGGGGGGGGGGGGGGGGGGGGG?FGGGGGGGFEGGEGCFGGGGGGGDGFGGGGGFGG9EFGGGGGGFGFGGDGGGGFGFFFGFGDDACFGDG+=?BD+9D+*?DFGFDFFCFEF7CFG?FGGGFGGFFGFEFGGGF@CAEFFEFFECFFFF9AEE@GF(>>D>9E>D5>@C<?CCC<13)9?EC))
@M00200:205:000000000-AKKM3:1:1101:25013:3713 2:N:0:1
TACGCGGGTATCTAATCCCGTTCGCTACCCTAGCTTTCGTGCCTCAGCGTCAGGAACTGTCCAGAGACCCGCCTTCGCCACGGGTGTTCCTCTCGATATCTACGCATTTCACCGCTACACCGAGAATTCCAGTCTCCCTTCCAGTCCTCGAGCGAGGGAGTTTCGGATGCACTTCCAAAGTTAAGCTTTGGGATTTCACATCCGACTTTCCTCACCGCCTACGCACCCCTTACACCCAATAGTCTTG
+
CCCCCGGGGGGGGGGGGGGGGGGGGGGGGGGGGGGGGGGGGGGGGGGFDGGGGGGGGGGGGFGGGGGFGGGGGGGGGGGGGEFGGGGGGGFGFGGGGGGGGFGDFGGGGFFGGGGDGGGGGGGGGCFGGGGGGGFGC?FD;EFDGFFBFDGDEGCABGGEEF5+=BDEDGFEA=FF8+4)@A8CACGFFGFFACCFFECCE)6633963?4)17E=1>>((/4::E>C)97?FFA<E4444)5))-)
@M00200:205:000000000-AKKM3:1:1101:21995:3746 2:N:0:1
TACTCGGGTATCTAATCCCGTTTGCTCCCCTGGCCTTCGTGCCTCAGTGTCAGGAACTGCCCAGAGATCCGCCTTCGCAACTGGTCTTCCTCACGATATCTACGCATTTCACCGCTACACGTGGAATTCCACCTCCCTCTGCCACACTCGAGCCCCGTAGTTTCGAGCGCAATTCCCAAGTTAAGCCCGGGGATTTCACACTCGACTTGCGAGGCCCCCTGCGCCCACTTTATACCCAATAGTACTG
+
CCCCCGGGGGGGGFGGGGGGGGGGGGGGGGGGGGGGFGGGGGGGGGGGGGGGGGGGGGGGGGGGGGGGGGGGGGGGGGEGGGGDEFFGGGGGGGGGGGGFGGGGGGGGGFFGGDGFGGGGGGGGGGCFCFGGGGGGGFGDFGGFGFD:DFF+CGGFFG69CGFGAFGGFGE9B@F<CF?5CDCCAFGFF9C>4CF*4;FCFBBBDBD@3;>=(6C/(:>(8?9),30:00-))-65<4((.)6<A<)
@M00200:205:000000000-AKKM3:1:1101:19488:3747 2:N:0:1
TACAAGGGTATCTAATCCTGTTTGCTCCCCACGCTTTCGCGTCTCAGCGTCAGTCACGTCCCAGCGAGCTGCCTTCGCAATTGGTGTTCCTCCCGATATCTGCGCATTTCACCGCTACACCGGGAATTCCACTCGCCTCTTCCGCACTCTAGTCCGACAGTATCCACCCGCCTTCCGGGGTTGAGCCCCGGACTTTCAGAGCGGACTTACCGAACCGCCTAAACCCGCTTTAAGCCCAGTAGTACTAAGA
+
CCCCCGGGGGGGGGGGGGGGGGGGGGGGGGGGGGGGGGGGGGGGGGGGGGGGGGGGGGGGGGGGGGCFGGGGGGGFGGGGGGGGGGGGGGGGGGGGGGGGGGGGGGGGGGGGGGGFGGGGGGGGGGGGGA=FGGGGGFGEFDFFG>DBGAC=DCDBFGGFGG5EFCGC?EFFEFFFFBCBFG<FFGGFFGGEEDFFF5F3<@@FFFB2>FBFB9C=>D3:4).)(/)))*4)6AA2@?:>AA:<<))-5>
@M00200:205:000000000-AKKM3:1:1101:17196:3767 2:N:0:1
TACTGGGGTATCTAATCCTGTTTGCTCCCCACGCTTTCGAGCCTCAGCGTCAGTAATGGACCAGTATGTCGCCTTCGCCACTGGTGTTCTTCCGAATATCTACGCATTTCACCTCTACACTCGGAGTTCCACATACCTCTTCCATACTCAAGATAGCCAGTATCAAAGGCAATTCCAAGGTTGAGCCCTGGGATTTCACATCTGACTAAACTATCCGCCTACGCTCCCTTTATGCCCAGTAGTACTG
+
CCCCCGGGGGGGGGGGGGGGGGGGDGGGGGGGGGGGGGG@EGCGFGFGGGGGGGGGGA9,FCCFGFAGG,@DGGGGGG:F,,BFGFGGGGGGDC7FGFEFGGFF+CCGEGGGGGGFFCFGGGGGD7CFGGGG?,8EDFGDFGDBFFGFGFF?==D++@FFGG>FC?DDFG68DBF@D7?<FC?66D=D5+8?*@CCFEG*CC7*;AE@E));A=FE)3<5=C):-=3@CDFE<9*1BB(.*1>8*>8
@M00200:205:000000000-AKKM3:1:1101:20358:3789 2:N:0:1
TACCGGGGTATCTAATCCTGTTTGCTACCCACGCTTTCGCTCCTCAGCGTCAGTTCCAGCCCAGAGTGCCGCCTTCGCCGCTGGTGTTCCTCCCGATATCTGCGCATTTCACCGCTACCCCGGGAATTCCACACTCCCCTACTGGACTCTAGCCACAGCAGTATCGGGTGGCGTCCCCAGGTTGAGCCTGGGGGTTTCACACCCGACTTACTGACCCGCCTACGAGCCCTTTACACCCAATAGTACTG
+
CCCCCGGGGGGGGGGGGGGGGGGGGGGGGGGGGGGGGGGGGGGGGGGGGGGGGCFGGGGGGGGGGGGGGGFGGECGFGGGGGCFFGG:FGDGGGGGCFEGGGGGGGECFGGGGGGFCB,AEDEGGCFCFGGGDGFG8@CDDGGFFFGFGFF=FDFFFFGFGFECEAC8?CDD>AFFFFGFC8CFFGCFFFFF>G*)8C7?C;;0(7;18AFFAB6<:CB(2015<8>)7<(.:<9A230(.).65A2<
@M00200:205:000000000-AKKM3:1:1101:17596:3798 2:N:0:1
TACTGGGGTATCTAATCCTGTTTGCTCCCCACGCTTTCGCACATGAGCGTCAGTATTGGTCCAGGAAGTCGCTTTCGCCACTGATGTTCCTTCAGATATCTACGCATTTCACCGCTACACCTGAAATTCCACTTCCCTCTCCCATACTCTAGCGATGCAGTCTCGGAAGCAGTTCCCAGGTTAAGCCTGGGGATTTCACATCCGACTTGCAAAGCCGCCTACGCGCGCTTTACACCCAATAGTACTG
+
CCCCCGGGGGGGGGGGGGGGGGGGGGGGGGGGGGGGGGGGDGGGGGGGGGGGGGGGGGGGGGGGGGGGGGGGGGGGGGGGGGGGGGGGFGGGGGGGGGGGGGGGGGGGFGGGGGGFGGDGGGGGGFGGGGGGGGGGGFGFFFGFGFGFGFGFGG6F>GCFGGFGF?6CEGFDFFFFFFG5DEDG?FFFFGGFFCFGFEGE<CCA=AA=ECCEFEFE=DDAA=()-:888:8CE<<3B2(,))76???
@M00200:205:000000000-AKKM3:1:1101:17469:3799 2:N:0:1
TACTAGGGTATCTAATCCCGTTCGCTCCCCTGGCTTTCGTGCTTCAGCGTCAGACCAGGCCCGGCGCGCCGCTTTCGCAGCCGGCGTTCCTCCCGATCTCAACACATTTCACCGCTCCACCGCGCGTTCCGCGTACCCCTGCCCGCCGCGAGGCCGTCGGTTTCGACGGCGGGTTTCCGGTTAAGCCGGAGGCTTTCACCCCGGACTGGGCCGCCCGCCTCCGCACCCTTTAAGCCCAGTACTACTGAGAC
+
CCCCCGGGGGGGGGGEGGCFGCGG:FGGGG?<DGGGGGG,@F,AFGGGGGG@F9,B8F:FG:+@++6@F+@F=?FFGG=,4EFC:>FCGC8E,?F::FFG8D,:FGFGGGGGGGGB6FGGGECE++@CEC+@51*59/9<*=FA5*C(:)/:*9*001):C*/?:.*:5:3(0-))0095?C/:*<C5<D*<):CCFFGF1;096>3(,(((((2?>DFB(((.(28D353A<)6(;?1?9))).42-4),
@M00200:205:000000000-AKKM3:1:1101:18832:3802 2:N:0:1
TACACGGGTATCTAATCCCGTTCGCTACCCTAGCTTTCGTCCCTCAGCGTCAGAAAAGGCCCAGTGAGCCGCCTTCGCCTCCGGTGTTCCTGATGATATCAACGCATTTCACCGCTCCACCATCAGTTCCGCTCACCTCTACCTTCCTCAAGCACGCCGGTTTGGAGCGCAATTCCTCGGTTGAGCCGAGGGATTTCACACCCCACCTAACGCGCCGCCTACGGACTCTTTACGCCCAGTAGTAATG
+
CCCCCGGGGGGGGGGGGGGGGGGGGGGGGGGGGGGGGGGGGGGGGGGGGGGGGGGGGGGGGGGGGGGGGGGGGGGGGGGGGGGGGGGGGGGGGGGGGGGGGGFGGGGGGFFGGGGFGGFGGGGGGGGGGGGGGGGGGFGFFGGFGFGEGFG8FGGFFGGBGG=DFFGGFGEFFFFF6@>>FECGFGG45?EFFGGDFEF3;DB>?;@F@EFF@0CE>GF(4??><E3D7:<<<:04:,:B<4))))-
@M00200:205:000000000-AKKM3:1:1101:5949:3810 2:N:0:1
TACTAGGGTATCTAATCCCGTTCGCTCCCCCAGCTTTCGCGTCTCAGCGTTAGGGATGGCCCAGGTGACCGCCTTCGCCACTGGCGTTCCTCCCGATATCTACGCATTTCACCGCTACACCGGGAATTCCATCACCCTCTGCCACCCTCAAGCCCGCCAGTCTGGCGCGGCCCCCCACCGTTGAGCGATGGGATTTCACACGCCACTTAGCAGGCCGCCTGCACGCACTTTAAGCCCACTAGTACTG
+
CCCCCGGGGGGGGGGGG<FGGGGGGGGEGGGGGGGGGCGGGEGGGGGGGGGGGGGGGGEEFGGGGGGCGFGGGGGGGGGDGD=FFGGGGGGGGCGGGGGGGGCFGGGCFGGGGGC5CGCFGCBCEGFGGGGGGGGGEFEBF?FFEFDF8DEFDGC9?+3?FGE75ADEBGDFF@DF>BD>FE3CFG=3AGGFAFGGF3=5=;16408<>A99AFG8()7:?:7:::)>99<B>ABFF:(.37A2)))
@M00200:205:000000000-AKKM3:1:1101:19996:3831 2:N:0:1
TACGAGGGTATCTAATCCCGTTTGCTCCCCCAGCTTTCGCGCCTCAGCGTCAAGAACAGGCCAGGCAGCCGCCTTCGCCACTGGTATTCCTCCCGATATCTACGCATTTCACCACTACACCGGGAATTCTGCTGCCCTCTCCTGCCTTCAAGTTGGACAGTATCGAATGACCCTCCCCAGTTAAGCCGGGGGCTTTCACATTCGACTTATCCAACCGCCTGCGCGCTCTTTAAACCCAGTAGTACTG
+
CCCCCGGGGGGGGGGGGGGGGGGGGGGGGGGGGGGGGGGGGDGGGGFGGGGGGGGGGGGGGGGGGGGGGGGGGGGGGGGGGGGGGC<FGGGFFGGGEEGGGGGFGGGGGGGGGGGFGGGGGGGEGGGGGGGFFGGFGFGFFGGFGFGFGFGGECCFFGGFGG7@AFFGFCFBFFF?BAGFGG@CFFG>4@>BEGGCFCF?CCFFFFF;<<C35;CE0CD?<02;>E)9*:<>4<<?G?04<>4<A)6
@M00200:205:000000000-AKKM3:1:1101:21132:3835 2:N:0:1
TACTCGGGTATCTAATCCTGTTCGCTCCCCACGCTTTCGCTCCTCAGCGTCAGTATCGGCCCAGAGACCCGCCTTCGCCACCGGTGTTCCTCCTGATATCTGCGCATTTCACCGCTACACCAGGAATTCCAGTCTCCCCTACCGAACTCTAGTCTGCCCGTATCGACTGCAGGCCCGAGGTTAAGCCTCGGGTTTTCACAGTCGACGCGACAAACCGCCTACGACCTCTTTAAACCCAATAGTACTGAGT
+
CCCCCGGGGGGGGGGGGGGGGGGGGGGGGGGGGGGGGGGGGGGGGGGGGGGGGGGGGG>FGGGGGFGGGGDGGGGGFGGGGGGGGGGGGGGGGGGFGGGGGGG>FGGEGGGGGGD5DGGGGGFEFFGFFGDCCFFGFFGFFGGFGFGBGFGGGGGFFGGFGDCFDFGGFGF@CFBFFEG>FGG+=DCAFG=;FECCACG?BEFD<69;B(.738EGF5@BB??>(2;6**6<)6)8C(8024.6<).)))
@M00200:205:000000000-AKKM3:1:1101:26082:3836 2:N:0:1
TACTGGGGTATCTAATCCTGTTTGCTCCCCACGCTTTCGCGGCTGAGTGTCAGAACCGGCCCAGCAAGCCGCCTTCGCCACCGGTGTTCTTCCAGATATCTACGAATTCCACCGCTACACCTGGAATTCCGATTGCCCCTTCTGACCCCTAGCAAAGTAGTATCATCTGACCGTTCGGAGTTAAGCCCGCAGATTTCACAGACGACTTAAATGTCCGCCAGCGACCCCTTTAAGCCCACTCGTACTCAGAC
+
CCCCCGGGGGGGGGEEGEFGGGCED,CFG;,8@CFG8,,,@@@7:E<CEAC9FF,F<F:CFE7<6EC,@4+>CG@,:C?7C,C++@F:<FCF;,A,5F,49=5++,A4@=9?<8+<+6,6,,E8E8EEB,6==CDG8;=)93,+,++)+*6+@C=**,5=;<*+3153+@@@50*;*300>6>+=9C>>*9))=4B64,1*3(552;0)))7))51/>5((/,)(2)9C>396)605(((.(.1,())).)
@M00200:205:000000000-AKKM3:1:1101:12651:3841 2:N:0:1
TACGGGGGTATCTAATCCCGTTCGCTACCCTAGCTTTCGCGCCTCAGCGTCAGATGAGGTCCAGTGCATCGCTTTCGCCACAGGCGTTCCTTCCGATATCAACGCATTTCACCGCTCCACCGGAAGTTCCATGCACCTCTACCTCCCTCCAGCATGCCAGTTTCAACGGCAATTCTCCAGTTGAGCTGGAGTATTTCACCACCGACTTAGCACACCGCCTACGCGCCCTTTAAACCCAATAGTACTGAGA
+
CCCCCGGGGGGGGGGGGGGGGGGGGGGGGGGGGGGGGGGGGGGGGGGGGGGGGGGGGGGFGGGGGGGGGGGGGGGGGGGGEFDCGGGGGGGFGGGGGGGGGGGGGGGGGGGGDCEFGGGFGGGGGGGGGGGFFGDFGFGDFFF?FFGCGFGGFGC?CBFAAFEGF9FG>C*>FEFAFFDFGFFGF?194FFFFCFGFFGEEFD09>F?F<E9;=GG@GFDF@6@1C<>9*:A9>7?CBFF)6>F>)6:7)
@M00200:205:000000000-AKKM3:1:1101:14477:3843 2:N:0:1
TACCCGGGTATCTAATCCTGTTTGCTCCCCACGCTGTCGCGCCTCAGCGTCAGCCACAGCCCAGCGGGCCGCCTTCGCCACCGGTGTTCTTCCGGATCTCTACGCATTCCACCGCTACACCCGGAATTCCACCCGCCTCTACTGTGCTCCAGCGCGAGAGTCTCGAAGGCCGATCCGGGGTTGAGCCCCGGACTTTCACCCCCGACTCCTCGCGCCGCCTACGCGCCCTTTAAACCCACTAGTACTTAGCC
+
CCCCCGGGGGGGGGGGGGGGGGGGGGGGGGGGGGGGGGGGGGGGGGGGGGGGGDGGGGGGGGGGGEFGCFFGGGGGGGGGG8FFGGGGGGGGGGDGGDGGGGGDGGGGGGGGGGGFGG?FCEEGGGDFGGGGG>DGGFGFFFCFGFGFGFFCEGGF>CDAGDEGFFFEFGF>D>EFF:D5FEDGAGGF3>C5;EGG?9EA09(49;;?:).,7>GG>DD:BB?D>DEG)73<-6A?E:(,()--6)))6))
@M00200:205:000000000-AKKM3:1:1101:23326:3843 2:N:0:1
TACGAGGGTATCTAATCCTGTTTGCTCCCCACGCTTTCGAGCCTCAGCGTCAGTAATGAGCCAGTGTGTCGCCTTCGCCACTGGTGTTCTTCCGAATATCTACGAATTTCACCTCTACACTCGGAGTTCCACACACCTCTCTCATACTCAAGACACCCAGTATCAAAGGCAATTCCGAGGTTGAGCCCCGGGCTTTCACCCCTGACTTAAATGTCCGCCTACGCTCCCCTTACACCCAGTAGTACTG
+
CCCCCFGGGGGGGGGGGGGGGGGGGGGGGGGGGGGGGGGFGGGGFGGGGGGGGGGDGGGGGGGGGFGFGGDGGGGGGGGGGGDFGGFCGGDFGGFFGCDGGFGGGGGGGGGGGGGFCFGGGFGECEGDFG;FGDGGGFGFFGFFFFGEGFCGFGCD5CCFDD9DFCDEFGFDB*=B;*=9CDD?CGG?EG5**4@CF6@BFAF2:>AE4*:ECEGG?48>9=2?@GBC*2(5@FF(==(6497??E.
@M00200:205:000000000-AKKM3:1:1101:5795:3862 2:N:0:1
TACTGGGGTATCTAATCCCGTTCGCTCCCCGCGCTTTCGCGCCTCAGCGTCAGAACCGGACCAGACAGCCGCCTTCGCCACTGGTGTTCTTGCGAATATCTACGAATTTCACCTCTACACTCGCAGTTCCGCTGTCCTCTTCCGGTCTCAAGCCAACCAGTAGCGAAGGCAATTCTGTGGTTGAGCCACAGGCTTTCACCCCCGACTTAATCGGCCGCCTACGCGCCCTTTAAACCCAGTAGTACTGCGCT
+
ACCCCFFGGGGGGGGGGGGGFGGGGGGGGGGGGGGGGGGGGGGGGGGGGEGGCGFGGGGGGGGGGGGFGGGEGGGFGGGGGGGGGGGGGGGGGGGEGGGCFGGGG=FGGCCCFDFFGGFGD8DGGGEAFGCEDGGG89DBBGF>7BDAGA,2DFGF5>DFG+*?=5;8*;449=FFFFD4FF88ACGFF4,6/8AFF3=<?,6((392)>)741>;(/7:04?56E@G59?FA))./-.42>A).62)((,
@M00200:205:000000000-AKKM3:1:1101:25333:3862 2:N:0:1
TACTGGGGTATCTAATCCTGTTTGCTCCCCACGCTTTCGTGTCTCAGCGTCAGTTGTCGTCCAGTAGATCGCCTTCGCCACCGGTATTCCTCCCAATATCTACGCATTTCACCGCTACACTGGGAATTCTATCTACCCCTCCGACTCTCAAGGGAAACAGTTTCAGGCGCAAGTTATGGGTTGAGCCCATAATTTTCACACCTGACTTGTCTCTCCGCCTACACACCCTTTAAACCCAGTAGTACTG
+
CCCCCGGGGGGGGGGGGGGGGGGGGGGGGGGGGGGGGGGGGGGGGGGGGGGGGGGGGGGGGGGGGGGGGGGGGGGGGDGECGGGGGGGGGGGGGGGGGGGGGEGGGGGGGGGGGGFGGGGFF8F<EGGGGGGFGFD3DFFEEGEEFGEFFG6DC8FBG6:EFFGFFGG>GFFA:FFAC6;FE77??FFFG66AGCFF@FEB9B==EFCBCE<<EFF)3:>FB:65=0C:C3>)/=;E72@EFE367?
@M00200:205:000000000-AKKM3:1:1101:13988:3869 2:N:0:1
TACGCGGGTATCTAATCCTGTTTGATCCCCACACTTTCGTGCCTCAGCGTCAGTTACAGCTTGGTAAGCTGCCTTCGCTATCGGTGTTCTTGACGATATCTATGCATTTCACCGCTACACCGTCAATTCCGCCTACCTCATCTGTACTCAAGCCCTGCAGTATCAATGGCACCCTCTCAGTTACGCTGAGATATTTCACCACTGACTTACAGGGCCGCCTGCGCACCCTTTACACCCCATAGTACTG
+
<CCCCEE@FGGGGFCAEFDEGGGEEFGFGFFGEG@EFGCEFFGFGGGGGFGGGGGGGGDDFCGGGFFGGGGGFGGGGGGDCGCGGGGDGGGGGGG@FFCEEGFFDCG,CGFFA8CDGGGD,8EGGGGFGGGGGGDDDFGFFGGFG7=>FFCAF?DDFGF5E7EF>9@G*@FFFFF?9CC9@<C7*@95A5F8A7<CFCGC:=EEFE6*:;*>)9B:27A=(2@6(35<*;);EEA1E1((()19??)
@M00200:205:000000000-AKKM3:1:1101:20708:3896 2:N:0:1
TACTAGGGTATCTAATCCTGTTTGCTACCCACGCTTTCGCGCATCAGCGTCAGTTCCGGTCCAGGTAGCCGCCTTCGCCACTGGTGTTCCTCCCAATATCTACGCATTTCACCGCTACACTGGGAATTCCGCTACCCCCTCCCGGACTCAAGCCTCACAGTTTCAAAGGCAGTTCCTCAGTTGAGCCGAGGGATTTCACCTTTGACTTGCAAAGCCGCCTACGCGCCCTTTACGCCCAATCGTACTG
+
CCCCCGGGGGGGGGGGGGGGGGGGGGGGGGGGGGGGGGGGGGGGGGGGGGGGGGGGGGGGGGGGGGGGGGGGGGGGGGGGGGGGGGGGGGGGGGGGFGGGFGGGGGGGGGGGGGGFGFGGGGGGGGGGGFGGGGGFFFGFFGGEGEGFGFG?DFGFFGFAGC@FFFGGFGFFFFFFFFGFGCFFFFGEFGGFFGC?+117@EF=?C*9:C=ECEFG6C>7738>9?5>8C?A4203E::?(4?1<:>
@M00200:205:000000000-AKKM3:1:1101:22182:3900 2:N:0:1
TACGCGGGTATCTAATCCTGTTTGCTCCCCACGCTTTCGAGCCTCAGCGTCAGTAATGAGCCAGTATGTCGCCTTCGCCACTGGTGTTCTTCCGAATATCTACGAATTTCACCTCTACACTCGGAGTTCCACATACCTCTCTCACACTCAAGACATCCAGTATCAAAGGCAGTTCCGACGTTAAGCTCCGGGATTTCACCTCTGACTTAAATGTCCGCCTACGCGCCCTTTATGCCCACTAGTACTGCGAT
+
CCCCCGGGFGGGFFGGGGGGGGGGGGGGGGFGGGGFGGGGGGGGGFGGGFGGGGGGGGGGGGGGGGFFGGFFGGGGGGGDGGGGEFFGGGGGGGGGGDGGCGGGGGGGGGDGGGGFGGCFDDG>CEEGGGGGDCCEFFADFGGFGFGFGFGDFGFFFFFFGDFGEFGGFGFFF;FBDF65@8;CAFBA6CEEF7?7FFGE@=@5AA@E=6>??FFADGFDFF9B(3;D32437CE8C;(/(7?EFFB)(,(
@M00200:205:000000000-AKKM3:1:1101:24813:3918 2:N:0:1
TACAGGGGTATCTAATCCTGTTTGCTCCCCACGCTTTCGAGTCTCAGCGTCAGTATTCGTCCAGTTGGCCGCCTTCGCCACCGGTGTTCCTCTCGATATCTACGAATTTCACCTCTACACCGAGAATTCCACCAACCTCTCCGATACTCTAGCCTGGCAGTTTCGAGTGCACTTCCTGGGTTGAGCCCAGGGCTTTCACACCCGACTTTTCAGACCGCCTACACTCGCTTTAAGCCCAATAGTACTG
+
CCCCCGGGGGGGGGGGGGGGGGGGGGGGGGGGGGGGGGGGGFGGGGGGGGGGGGGGGGGGGGGGGGGGGGGGGGGGGGGGGGEGGGGGGGGGGGDGGGDGGGGGDCGFGGGGGGGF?EDFGGGGGEGGFGGGGGGGGFGFFGGAE>DF8BFCD8DBFDFEGGFG9?8FFGAC5@AFFFGF>CGFFGGFFFGFFGGGAEGFE@FFBFF@?EEF??FG(:>D06();FFG5D1CF33;8(6(.9?579<
@M00200:205:000000000-AKKM3:1:1101:22640:3926 2:N:0:1
TACTGGGGTATCTAATCCGGTTCGCTCCCCACGCTTTCGCGCCTCAGCGTCAGGTGCACCCCAGGAGGCCGCCTTCGCCACGGGTGTTCTCCCCGATATCTACGCATTTCACCACTACACCGGGGGTTCCGCCTCCCTCTGATGCCCTCCAGCCCGCCAGTATCCCGCGCGCCCCCCCGGTTGAGCCGGGGGATTTCACACAAGGACTCGGCGGGCCGCCTACGCGCCCTTTATACCCAATAGTACTGCG
+
CCCCCGGGGGGGGGGGGGGFGGGGGGGGGGGGGGGGGGGGEGGGGGGGGGGGGGGGGGGGGGGGGGGFGGGGGGGGGGGGGGCFGGGGGGGEGGGGGGGGGGGGGGGGGGGGGGGFGGGGGGGGGGGGGGGGGGGGGFGFFGGFGFGBGFGFGGGAEEDAF8CGFFGDFGEFFFFFFFG>ECDGFFGF@GEF>GFFFBEF?F4(:178<B:609>EBC>364856*;CC)40<4<AFB)(3))6)-.6)-
@M00200:205:000000000-AKKM3:1:1101:17636:3926 2:N:0:1
TACGGGGGTATCTAATCCTGTTCGCTCCCCACGCTTTCGCGTCTCAGCGTCAGTACCGTCCCAGAGAACCGCCTTCGCCACGGGTGTTCTTCCTGATATCTGCGCATTTCACCGCTACACCAGGAATTCCATTCTCCTCTTCCGGACTCTAGCCAGATGGTTTCAGCCGGCGTCTCGAGGTTAAGCCTCGAGTTTTCACAGCTGACCTACCTGGCCGCCTACACGCTCTTTACCCCCAATAGTACTG
+
CCCCCGGGGGGGGGGGGGGGGGGGGGGGGGGGGGGGGGGGGGGGGGGGGGGGGGGGGGGGGGGGGGFGGGGGGGGGGGGGGGGGEGGGGGGGGGGGGGGGGGGGGGGGGGGGFGGFGGGGGGGGGBFGGGFGGGGGGFFEFGG>G>C=CFGFGGCA6ECAFD@FEFGGFGE>5>BFFAGDFFF7+ACFFG5>*AFCA?F3>D@@EFFF8E@37?C;9DF6614F:?BGCD24<)41C;(83<92<24
@M00200:205:000000000-AKKM3:1:1101:19730:3927 2:N:0:1
TACTAGGGTATCTAATCCCGTTTGCTCCCCTAGCTTTCGCGCCTCAGCGTCAGTATCGGGCCAGATGAGCGCTTTCGCCACCGGTGTTCCTCCTGATATCTACGCATTTCACCGCTACACCAGGAATTCCCTCATCCTCTCCCGTACTCTAGCCCAGCAGTTTGAGATGCCGGTCCCCGGGTGAGCCGGGGCATTTCACATCCCACTTACTTGACCGCCTACACGCTCTTTAAACCCAATAGTACTG
+
CCCCCGGGGGGGGGGGGGGGGGGGGGGGGGGGGGGGGGGGGGGGEGGGGGGGGGGGGGGGGGGGGGGGGGGGGGGGGGFGGGGGGGGGGGGFGGGGGGGGGGGGGGGGGGGGGGDEGGGAFFGGGGGGGGGGGGGGGFFCFGGEG>GDGFG8EGGFFGGFEFEDDFDC5DFFFAF>AFGEEEDGFGGFEGEEDF<=8CFEEEFFE;D9EFEFCAGF;C>@D;EFFDBG5:4ADA>?G?(4>2.-6<<
@M00200:205:000000000-AKKM3:1:1101:22400:3950 2:N:0:1
TACTCGGGTATCTAATCCTGTTTGCTCCCCACGCTTTCGCGTCTCAGCGTCAGTCACCGTCCAGAGGGCCGCCTTCGCCACCGGTGTTCCTCCTGATATCTACGCATTTCACCGCTACACCAGGAATTCCACCCTCCTCTCCGGGACTCGAGTCCGCCAGTTTCCAATGCCCTTCCGGGGGTGAGCCCCGGGCTTTCACATCAGACTTAGCGGACCGCCTACACGCGCTTTAAACCCAATAGTACTGAGA
+
CCCCCGGGGGGGGGGGGGGGGGGGGGGGGGFGEGGGGGDGGGGGGGGGGGGGGGGGGGGGGGGFGFGGGGGGGGGGGGGGGGGGGGGGGGGFGGGGEGGGGGGDGGGGGGGGGGGEGGGGFGG@FFGGGGGGD8DFGFGEFFEAGDGDGFG6DGGFFGCECFEGFFCA6FFFFFFFFD4?EGDG)8FFFGEF)*;;=4A><?>2<BBA)6<6>(::9C>(-(..(1)7//4<2>2888??)65>AA<9?2
@M00200:205:000000000-AKKM3:1:1101:20891:3952 2:N:0:1
TACCGGGGTATCTAATCCCGTTTGCTCCCCTGGCTTTCGCTCCTCAGTGTCAATTCCGGTCCAGGATGCCGCCTTCGCCACCGGTATTCCTCCAGATATCTACGCATTTCACCGCTACACCTGGAATTCTGCATCCCTCTCCCGGATTCAAGCCATCCAGTATCAGACGCAGTTCCCAGGTTGAGCCTGGGGATTTCACGTCTGACTTAGTTGGCCACCTACGAGCCCTTTAAGCCCAATAGTACTGAGGT
+
CCCCCGGGEGFFGGGGGGGGGGGGFFGGGGDGGGGGGGGCDDEFFAA9<FFGFGGCAFDGGGFGC@FGG<FGGGGGFF:FEACEFGGGGGGGFGGFFGGF8EFGGDGGGCBF<EE>8CDGGGGGG8DFGFFFGGFFD?FFFFFFEEC@FFD=F8FBF8FFGFFGBD+@98@AEEFF5CG?FFF>0:E*6?FF>C?CFEED>=25*9=ECEF?C=FGFGF::39:9E3<>4;E7)74;7(547119))7)(/
@M00200:205:000000000-AKKM3:1:1101:13167:3969 2:N:0:1
TACTGGGGTATCTAATCCTGTTTGCTCCCCACGCTTTCGAGCCTCAGCGTCAGTAATGGACCAGTATGTCGCCTTCGCCACTGGTGTTCTTCCGAATATCTACGAATTTCACCTCTACACTCGGAGTTCCACATACCTCTTCCATACTCAAGATAGCCAGTATCAAAGGCAATTCCAAGGTTGAGCCCTGGGCTTTCACCTCTGACTAAACTATCCGCCTACGCTCCCTTTAAACCCAATAGTACTG
+
CCCCCGGGGGGGGGGGGGGGGGGGGGGGGGGGGGGGGGGGGGGGGGGGGGGGGGGGGGGGGGGGGGGGGGGGGGEGGGGGGGGGGGGGGGGGGGGGGGGGGGGFGGFGGGGGGGGFGGGGGGCCFGGGGGGGFGGGGFGEFGDFGFGFGFGDGGF?DEFFGG>FFFDF58FDFBFFF+??DF?D5DF5DD=56,:CBEFE@C@@=E@EFBFC*0E@=DA9==AD=EAF7DEEF=EBEDF=@F87>C?
@M00200:205:000000000-AKKM3:1:1101:23855:3974 2:N:0:1
TACGGGGGTATCTAATCCCGTTTGCTCCCCTAGCTTTCGCGCCTCAGCGTCAGTGTCGGTCCAGGAAGCCGCCTTCGCCACCGGTGTTCCTCCGGATATCTACGCATTTCACCGCTACACCCGGAATTCCGCTTCCCTCTCCCGAACTCAAGCCAAACAGTTTCCCGTGCAGTTCCTCAGTTGAGCCGAGGGCTTTCACACGGGACTTGTTAAGCCGCCTACGCGCCCTTTAAGCCCAGCAGTACTGAGCT
+
CCCCCGGGGGGGGGGGGCFGGGGGGGGGGGGGGGGGGEFGGGGGDCFGGGGGGGGGGGGGGEGGGGGGGGGGGGGGGGGGGGGDFGGGGGGFGDGGGGGFGGGGGGGGGGGFGGGFDFGFGGDGEGDEEFFGGCGGGFGDAFFFGFGDGFGGGD>>AFDFGGEGEACD>GFE+8AFFFGFFAD>4AF)):5>)22>=)=6;90.(3:<744))6?@1DBB<BF)3:5D)0))62<:51((4())646))()
@M00200:205:000000000-AKKM3:1:1101:26204:3997 2:N:0:1
TACTGGGGTATCTAATCCTGTTTGCTCCCCACGCTTTCGTGCATGAGCGTCAGTACAGGCCCAGGGGATTGCCTTCGCCATCGGTGTTCCTCCGCATATCTACGCATTTCACTGCTACACGCGGAATTCCATCCCCCTCTGCCGTACTCCAGCAATGCAGTCACAGATTCAGTTCCCAGGTTGAGCCCGGGGATTTCACAACTGCATTACATTACCGCCTTCGCTCGCTTTACGCCCAATTGTACTG
+
CCCCCEFDGGGGGGGGGGGGGGGGGGGGGGGGGGGGGGGGGGGGGGGGDGGGGGGGECFCGGGG<FGG:EFGGGGGGGGC:FCFGGGGG98F,4CEGGGGGFGGGGGGGGCFEDF@DFDGG>EGGGF8ECFEF,=FEFDD5?99=?GFGFC?DFCFFFC5D+:CC9FF+,+2?CAF50@?F9;5>EF**;5*:;,9=5CC=D)>**056>8<*/?<=GFF03(>(32C*11)9(,7*((().:4<)-
@M00200:205:000000000-AKKM3:1:1101:11891:4026 2:N:0:1
TACGCGGGTATCTAATCCTGTTTGCTCCCCACGCTTTCGCGTCTCAGCGTCAGTAACGTCCCAGCGAGCTGCCTTCGCAATTGGTGTTCCTCCTGATATCTGCGCATTTCACCGCTACACCAGGAATTCCACTCGCCTCTTCCGTACTCCAGCCCGACAGTATCCACCGGCATCCGAGGGTTGAGCCCCCGACTTTCACAGCGGACTTACCGGACCGCCTACACGCGCTTTACACCCAATAGTCCTG
+
CCCCCGGD@C@FGGDGGDDEGCFGGGGGGEGGGGGGGGGFDFGEG,CEF7CCFGGGGEFGEGEEGGGGGG<FEFFGGGFFGD<ACDEFGGGGGGGCE<AF;CE7CE@:D=AFG>EDDGGGGGGDEFGGG9@FF8DD=?@BFGEAE*@=@*59F?DFACC9D+*+;9D>B85=EF95@BC4C,)?AGGFF<E>BE=++9A592(((7624>?F90?:(17:287728555932<DA0:3((,--4.4<
@M00200:205:000000000-AKKM3:1:1101:17925:4032 2:N:0:1
TACGGGGGTATCTAATCCTGTTTGCTCCCCACGCTTTCGCGTCTCAGCGTCAGTACCGTCCCAGCGAGCTGCCTTCGCCATTGGTGTTCCTCCCGATATCTGCGCATTTCACCGCTACACCGGGAATTCCACTCGCCTCTTCCGGACTCTAGCCCGACAGTATCAACCGGCTTTCAAGGGTTGAGCCCTTGACTTTCACAGCTGACTTACCGGCCCGCCTACACGCTCTTTATACCCAGTAGTACTG
+
CCCCCGGGGGGGGGGGGFGGGGGGGGGGGGGGGGFGFGGGGGGGGGGGGGGGGGGDGEGEGGGGGGGGGEGGGGGGGGGGDFCFGGGGGGGG8FGGCGGFGGGEEGGCFGCGF8@DGGGGGGGG:EFGGGGGFGGGGFDFAFADGFGFGFGGF>C9>EGFGGFGEFGFDGE>3@BFF6<BFGDF6EG=55:FFGG:FFEE<D;;).)).6,(((2:9G@????F:E7C3:AB2AAAFF?:)6<9944
@M00200:205:000000000-AKKM3:1:1101:21509:4035 2:N:0:1
TACACGGGTATCTAATCCTGTTTGCTCCCCACGCTGTCGCGCCTCAGTGTCGGCTATTGGAGTCTCTCGACCCCACCGCCCAGCAGACCGCCTTCGCCACTGGTGTTCTTCCGGATCTCTACGCATTCCACCGCTACACCCGGAATTCCATCTGCCTCTACGGTGCCCAAGCGACACAGTCGCCGCGGCCGATCTGGAGTTGAGCCCCAGACTTTCACCACAGCCTTATGCCGCCACCTACGCGCCCTTTC
+
CCCCCGGGGGGGGGGGGGGGGGGFGGGGGGGGGGGGGGGGGGGGGGGGGGGGEGGGGGGGGGGGGGFGD@FGEFC@FGGGGGFFFGGGFEG=FFGGGGGGCFGGGGGGGGGGGGGFGGGGGGFGGGGGGGGGDGGGDF?DDGDFCFGEDFCFGGGFFGG>9DFGFFFGFFADFFFFFF4A?CDDD5E>DCEFEG5CF2EB?FA:?0:?11:??FGG4C=<64<FBGF4DC<B0996544(52>F>6;>0>)
@M00200:205:000000000-AKKM3:1:1101:24600:4037 2:N:0:1
TACGAGGGTATCTAATCCTGTTCGATCCCCACGCTTTCGTGCCTCAGCGTCAGTTTGGCCCTCGTGAGCTGTCTTCACTATCGGTGTTCTGTGCCATATCTAAGCATTTCACCGCTACACGGCACATTCCGCCCACGTCGAGCCTACTCAAGAGCAACAGTATCAATGGCAATTCTACGGTTAAGCCGCAGGATTTCACCACTGACTTATTGCCCCGCCTACGCACCCTTTAAACCCAATCGTACTG
+
CCCCCGGGGGGGGFGFGGGGGGGGGGGGGGGGCGEFGFEEGCF9FGGDFEGEFGGGGGGGGGGCCFFFFCEFGFGGG@FCFGGDF:BFFGGG=FGFG@EE8=EGGA?F=F9FGDEF6+=FCGCCC8E8CCFGGEGGGDG5>EEE8D6=89E6DGGFF8+0EFDE99=DFFFF5*++?3+:FEGGAAE>5D@*09@C:AFEE=B=3)6*:A6:E7::=555:(1)28551;).9C)6*(,(,(:@@D?
@M00200:205:000000000-AKKM3:1:1101:21440:4049 2:N:0:1
TACTGGGGTATCTAATCCCGTTTGCTCCCCTAGCTTTCGTGTTTCAGAGTCAGGAATCTTCCAGAGAGCCGCCTTCGCCACCGGTGTTCCTCTTGATATCTACGCATTTCACTGCTACACCAAGAATTCCGCTCTCCCCTCCGATCCTCTAGCCAAGCAGTATCGAGCGCCATTTCACCGTTAAGCGGTGAGATTTCACACCCGACTTACCTAACCTCCTACACACCCTTTCAACCCAATAGTACTGAGAC
+
CCCCCGGGGGGGGGGGGGGGGGGGGGGGGGGGGGGGGGGGGGGGGGGDGGGGFGGGGGGGGGGGGGGGGGGGGGGGGGEEFGGGGGGGGGGGGGGGGGGGGGGGGGDGGGGGGGGF?FEGGGEG?FFGDGGGGGGGGFCDFDG5>BGFGFFDGGGFFGFDGFEG>FGGEGFFFFBFFF?>C+C?FGGBEDF6ACCCF@FEF=AFFFFDFE=EF=EFEGFFB@FFEG4D5>;)<)9@E<788CC))1)))/)
@M00200:205:000000000-AKKM3:1:1101:25087:4066 2:N:0:1
TACTGGGGTATCTAATCCCGTTTGCTCCCCACGCTTTCGCGCCTCAGCGTCAGTCACCGTCCAGAAGGCCGCCTTCGCCACCGGTGTTCCTCCCGATCTCTACACATTTCACCGCTACACCGGGAATTCCACCTTCCTCTCCGGGACTCAAGACAAGCAGTTTCGGGCGCCGTTCCTCGGTTGAGCCGAGGGATTTCACACCCGACTTGCCTCACCGCCTACGAGCCCTTTACACCCAATCGTACTG
+
C@CCCGGGGGGGGGGGGEFGGGGGGGGGGGA:BFGGGGGG+@FGGGFFEGGGBG@,6CFG@FGGAF?FGGGGGGGGGGGGDEGEGDGGGGGGGCGE@FGGGGG9FFFF;FGGGGGFGGGGG6CEC8DDGGGGCF+,@FCEBGE5+9;)00A+6+5**@*07+;<)99C>EE@E2?F>B*8F=)C;EE3:C=A:CFFF?@33((49>B1AB(67(:;<DB202()38)9**).)..8>::?(,8,:62
@M00200:205:000000000-AKKM3:1:1101:6149:4072 2:N:0:1
TACAAGGGTATCTAATCCCGTTTGCTCCCCTAGCTTTCGCACCTCAGCGTCAGTAACGGTCCAGTGAGCCGCTTTCGCCACCGGTGTTCCTCCTGATATCTACGCATTTCACCGCTCCACCAGGAGTTCCACTCACCCCAACCGTCCTCAAGCCAGGCTGTATCCGATGCTGTTCCCCGGTTGAGCCGGGGGCTTTCACATCGGACGGACCTAGCCGCCTACGTGCGCCTTAAGCCCAATAGTACTG
+
CCCCCGFEGGGGGGGGFEGGGGFEFFGEGGFGFFEFGGGGGGGGGGFFGGGG@FFGGGGGGGGGGGGGGGEGGGGGGGFDFFGGFEFGGGGGGGG<CEEFFGGGGGG@EFFFEGGB+@8FFCFGGEB8EFCGGGFG@DE@DGGFGFGFGFDGFFGFFCFFGGD@EB>E>EAAFEF9*;CACEC5*@?>A/CBFGGG4)=ECEFD@;>>D>9?<BGG97::?1,)(/)5*1(5-497C0((,46<4))
@M00200:205:000000000-AKKM3:1:1101:11271:4078 2:N:0:1
TACTGGGGTATCTAATCCGGTTCGCTCCCCTAGCTTTCGCGCCTCAGCGTCAGGATCGGCCCAGCCTCCCGCCTTCGCCACCGGCGTTCCTAGCGATATCTGCGCATTTCACCGCTACACCGCTAGTTCCAGACGCCTCTACCGTCCTCAAGCCAATGCAGTATCCGACGCCATTCCACAGTTGAGCCGTGGGATTTCCCGCCGGCTTGACATACCCCCCTGCGCGCCCTTCACGCCCATCACTCCGGCGC
+
CCCCCGGGGGGGGGGGGGGCFCCCFGGGGGGCDEGFGGGEFEGGGGGFFGGGGGGGEFGGFGGGGGGGG:CGGGGGGGGGGFFGCGF:CFG9;FCFD@EGG8FCC6FGGGGGGGGFGGGGGC+CECGGGDFGG+6BCFGEACGF?DD=F9CCFF7CACFFEF*=:B*4@:5-:28A+=C;:>C+7+AF)/1>D*<**)+/((,(23(4(()).4+;(*0(31()(*7DD7?,4)(.;,1((,))),(((((
@M00200:205:000000000-AKKM3:1:1101:25610:4094 2:N:0:1
TACCAGGGTATCTAATCCTGTTTGCTCCCCACGCTGTCGCGCCTCAGCGTCAGCACGGGGACAGATTGCTCTGCCCCCTTCCGGCCCAGCAGACCGCCTTCGCCACCGGTGTTCTTCCGGATCTCTACGCATTCCACCGCTACACCCGGAATTCCGTCTGCCCCTACCGTGCTCCAGCCCAACAGTCGCCCACGCCGATCCGGGGTTGAGCCCCGGACTTTCACGCGAGCCTTATCGACCCGCCTACGCGC
+
CCCCCGGGGGGGGGGGGGGGGGGGGGGGGGGGGGGGGGGGGGGGGGGGGGGGGGGGGGGGGGGGGGGGGGGGGGGGGGGGGGGGGGGDGGGGGGGGGGEGGFFEFGGGEFGGGGGFGGGFGGEGGGFGGGEGCFGGGFGAEGGFGFDAG51<FD8FAB>9EFBF>59C>E6=*>?FFFC>B@C<A1CADGCEE5>C>(/621@99936?:>?6:CC(1)))))91@3)>7(25))6;<(,(,((,47?(76
@M00200:205:000000000-AKKM3:1:1101:17622:4130 2:N:0:1
TACGAGGGTATCTAATCCTGTTTGATACCCACGCTTTCGTGCCTCAGCGTCAGTTACAGTTTTGTGAGCTGCCTTCGCAATCGGTGTTCTGTGTCATATCTAAGCATTTCACCGCTACATGACACATTCCGCCCACATCAAATGTACTCAAGATTGACAGTATCAATGGCAGTTCTGCAGTTAAGCTGCAGGATTTCACCACTGACTTATCATTCCGCCTACGCACCCTTTACACCCACTAGTACTG
+
CCCCCGGGGGGGGGGGGGGGGGGGGGGGGGGGGGGGGGGGGGGGGGGGGGGGGGGGGGGEFGGGGGGGGGGGGFGGGGGGGGGGGGGGGGGGGGGGGGGGGFGGGGGGGGGGGGGEGEGGGGGGGGGGGGGGGGGGGFGFFGGFGFGFGFGGCGGFFF89DG*=EFGGFGFFFFFFBFFFFFGG+D@66D8BB8FG9DD<DCC<C)CEE<CFFFGF@DFF5CA?8@DG9;>CEFE7E>)73>E4CF<
@M00200:205:000000000-AKKM3:1:1101:25809:4132 2:N:0:1
TACAGGGGTATCTAATCCTGTTTGCTCCCCACGCTGTCGCGCCTCAGCGTCAGCAACGGCCCAGCAGAACGCCTTCGCCACTGGTATTCTTCCCGATCTCTACGCATTCCACCGCTACACCGGGAATTCCATCTGCCCCTACCGTGCTCTAGCTCGCCAGTCTGACCGGCAGCCCCGGAGTTGCGCCCCGGGATTTCACCAGCCACTTAACGGGCCGCCTACGAGCCCCTTAAGCCCGGACGTACTGAGCT
+
CBCCCEE@@CEFGGCGGGGGGFGGGGGGFGGGGG@F7BFFGGEGEGGG@C@FEFGGGGEGCGGGGGGDFGDGEDFEFGGGEGGFGGFCFGGFGGGGBF8FGFGGGDGGGC9CFGG>DGCEFGG8>73@DFFGGDFG9DFDFFGFEDDDGFC@F???BED9FAAF=@F89CB29@?>@)/8F88+2:EFEGGDDC6>C?<3=6:01((.6>F6;0?EFDBBB?0)-/<D**3,))).;(((-(424-.))()
@M00200:205:000000000-AKKM3:1:1101:11539:4134 2:N:0:1
TACCAGGGTATCTAATCCCGGTCGCTCCCCTAGCTTTCGCGCCTGAGCGTCGAGGGCGGGCCAGCAGATCGCTTTCGCCACTGGTGTTCCTCCCGGTATCTACGCATTTTACCGCTACACCGGGAATTCCATCTGCCTCTCCCGCCTCCAAGTCCCGAAGTTTCCACCGGCCTCTCCCAGTTGAGCCGGGAGCTTTCACGAAGGACTTTCGAGACCGCCTGCGCGCGCTTTAAACCCAATAGTACTGCAA
+
CCCCCGGGGGGGGGGGGGGGGGGGGGGGGGGFGGGGGGGGGGGGGGGGGGGGGGGFGGGGGGGGGFGGGGGGGGGCFGGGGGGGGGGGGGGGGGGGGGGGGGGGGGGGGGFGGGGEGGGGGGGGGGGGGGGGGGGGGFGFFGGEGFGFGFGGGGGFFE<AGFEGFFGGFGEFFFFFFFGACC7CFGGFBDGFFG6DFFGFBB:6:?:254,:(2?F9DDFBB9)-8>D5D?45<<7E?B?):>24A9)))
@M00200:205:000000000-AKKM3:1:1101:25066:4149 2:N:0:1
TACGGGGGTATCTAATCCTGTTTGCTACCCACGCTTTCGAGCCTCAGTGTCAGTTACAGTCCAGAGAGCCGCTTTCGCCACCGGTGTTCCTCCATATATCTACGCATTTCACCGCTACACATGGAATTCCACTCTCCTCTACTGCACTCAAGTCTAACAGTTTCCAATGCACACAATGGTTGAGCCACTGCCTTTTACATCAGACTTATTAAACCACCTGCGCTCGCTTTACACCCAATAGTACTGCGATC
+
CCCCCDGGGGFGGGGGGGGGGGFGFGGGGGGGDGGGGGGGGGCECFGGEDGFGGGEFGGGGGGGGGGGGGGGDEGGGGGGFGCFGGGGGGFGGGF?FGGGGGDGGCFEDFGGGGGFGGGGGFFGEFGGGGGG8@DGGFGFFGA?F?DDGFC?CFG??GFFAD7EDDFGFGFF?5>:AADAGCGG?DEFF>FCFGCF1>2;AE@=>E<67<44**2=);/;20>52*:7154>)3(,*((/7?)5?5)(6=3
@M00200:205:000000000-AKKM3:1:1101:18882:4151 2:N:0:1
TACGAGGGTATCTAATCCTGTTTGCTCCCCACGCTTTCGAGCCTCAGCGTCAGTAATGGACCAGTATGTCGCCTTCGCCACTGGTGTTCTTCCGAATATCTACGAATTTCACCTCTACACTCGGAGTTCCACATACCTCTTCCATACTCAAGATAGCCAGTATCAAAGGCAATTCCAAGGTTGAGCCCTGGGCTTTCACCTCTGACTAAACTATCCGCCTACGCTCCCTTTATACCCAATAGTACTG
+
CCCCCGGGGGGGGGGGGGGGGGGGGGGGGGGGGGGGGGGGGGGGGGGGGGGGGGGGGGGGGGGGGGGGGGGGGGGGGGGGGGGGGGGGGGGGGGGGGGGGGFGGGGGGGGGGGGGFFGGGGGFGDEEFGGGGGGGGGFGEFGGFGFGFGFGCGDGFBGGF8FEGFFAF6FFFFFFFFFC?FDDGFGGFF6D?FFGDFFG@<=EFEACCE5C@AEFG)<?ADBFFFGDGG7BEE*98875(.6C4?EF
@M00200:205:000000000-AKKM3:1:1101:6203:4156 2:N:0:1
TACTGGGGTATCTAATCCTGTTTGCTCCCCACGCTTTCGCTCCTCAGCGTCAGTACTGGCCCAGGATCCCGCCTTCGCCACCGGTGTTCCTCCTGATATCTGCGCATTCCACCGCTACACCAGGAATTCCAGATCCCCCTACCAGACTCTAGCCGTGCAGTATCGAACGCAGGCTCGGGGTTGAGCCCAGAGTTTTCACCATCGACTTGAGCGGCCGCCTACGAGCCCTTTAAACCCACTAGTACTG
+
BCCC<AFGGEGGGGGGGGGGGCFGGGFGGGGEGGGCFGGGGGGGGFF8FGECCECFGGGGFEEGDGGG,FCGGGGGGGGGGFGDGDFGG9DFGGGAEDGGGGFEGDGCFFCFGC+9=F8EEC@EFFGCADD8?DD9FFEFFCF6,;DEDBF9EDGF>8F7EDED550@ACAAFB5?>><5F57F><CF**4;1=4:>4:33*05-288))).(,8*,58@14(0-8)/9<3:992<E1(3,,6:64<
@M00200:205:000000000-AKKM3:1:1101:20608:4167 2:N:0:1
TACAAGGGTATCTAATCCTGTTCGCTCCCCTAGCTTTCGCGCCTGAGCGTCAGGTAAGGCCCAGAGATCCGCCTTCGCCACCGGTGTTCCTCCTGATATCTGCGCATTTCACCGCTACACCAGGAATTCCGATCTCCCCTACCTACCTCTAGCCTGACAGTATCGGATGCAGTCCCGGGGTTGAGCCCCGGGATTTCACACCCGACTTGCCAGGCCGCCTGCGCGCTCTTTACACCCAATAGTACTG
+
CCCCCGGGGGGGGGGGGGGGGGGGGGGGGGGGGGGGGGGGGGGGGGGGGGGGGGGGGGGGGGGGGGGGGGGGGGGGGGGGGGGGGGGGGGGGGGGGGGGGGGGGGGGGGGGGGGGFGGGGGGGGGGGGGGFGGGGGFFEDFFGFGFGFGFG?EGGFFGGFGGBFFDGGFEFFFEFFEFGFGGGGFGGF*;ED4C?;8?FCFFFFFFFFFEFFEFG=(182662.,2)157<4A<4:EBFBB<4<>A2
@M00200:205:000000000-AKKM3:1:1101:15425:4170 2:N:0:1
TACCGGGGTATCTAATCCTGTTTGCTCCCCACGCTTTCGAGCCTCAGCGTCAGTAATGGACCAGTATGTCGCCTTCGCCACTGGTGTTCTTCCGAATATCTACGAATTTCACCTCTACACTCGGAGTTCCACATACCTCTTCCATACTCAAGATAGCCAGTATCAAAGGCAATTCCAAGGTTGAGCCCTGGGCTTTCACCTCTGACTAAACTATCCGCCTACGCTCCCTTTACACCCAGTAGTACTG
+
CCCCCGGGGGGGGGGGGGGGGGGGGGGGGGGGGGGGGGGGGGGGGFGGGGGGGGGGGGGGGGGGGGGGGGGGGGGGGGGGGGDGGGGGGGGGGGGGGGGGGGGGGGGDGGGGGGGFGGGGGGGGGGGGGGGGGGGGGFDEFGGFGFGFGFGFADFFFEGFGC7EEFGFFGFFBEFBFCFFGD+=FFFFFFG55CGCFFGFFBB=EFFFE50;6;ED=C>@>@DB>EEGCFFFFCEBC>=E:48?@EE
@M00200:205:000000000-AKKM3:1:1101:10254:4194 2:N:0:1
TACGAGGGTATCTAATCCTGTTTGCTCCCCACGCTTTCGAGCCTCAGCGTCAGTAATGGACCAGTATGTCGCCTTCGCCACTGGTGTTCTTCCGAATATCTACGAATTTCACCTCTACACTCGGAGTTCCACATACCTCTTCCATACTCAAGATAGCCAGTATCAAAGGCAATTCCAAGGTTGAGCCCTGGGCTTTCACCTCTGACTAAACTATCCGCCTACGCTCCCTTTATACCCAGTAGTACTG
+
CCCCCGGGGGGGGGGGGGGGGGGGGGGGGGGGGGGGGGGGGGGGGGGGGGGGGGGGGGGGGGGGGGGGGGCGGGGGGGGGGGFGGGGGGGGGGGDDGGGGGGCFFFGGGGGGGGGFGGGGFGGGEGGGGGCFGGFGGFGEFGGFGDGBFF??DFGF7FGFGFFGFFGF?FFD6DDFCDCFGGGG9DF?FG@?5FFGFEGEFFB8EFEF*8@;CEGG5DEFFBADFGFGCFEC45*7B35=4***18<
@M00200:205:000000000-AKKM3:1:1101:12322:4208 2:N:0:1
TACTGGGGTATCTAATCCTGTTTGATCCCCACACTTTCGTGCCTCAGCGTCAGTTAAAGCTTAGTTAGCTGTCTACACTATCGGTGTTCTTGACGATATCTAAGCATTTCACCGCTACACCGTCAATTCCGCCAACCTCAACTTTACTCAAGTCCTTCAGTATCAATGCCACCCTCCCGGTTAAGCCGGGATATTTCAGCACTGACTTAAACGACCGCCTACGCACCCTTTATACCCAATAGTACTG
+
CCCCCGGGGGGGGGGGGGDFGGGGFGGGGFGGDGGGGGGGGGGGGGGGGGGGGGGGGFGG9<EGGFFCFGGEFGFGFFGDFGGGGGGGGFCBGEGCEGGGGCFFFGGGGGFGGDDAGG8FGGGGGGGGGFD>=+=DEFGBFG;DGBGFGFGGGGGCFGFFGFFG9<+@9FF6DDFFEBG>FCD7@EFFB69BAGFFCEA7A::C@@E*:*:95@EE2DE@DD@D9EFGGGE4?<?CF@?1)757E5)
@M00200:205:000000000-AKKM3:1:1101:16636:4209 2:N:0:1
TACTGGGGTATCTAATCCCGTTTGCTCCCCACGCTTTCGCGCCTCAGCGTCAGGAATTGCCCAGAGACCCGCCTTCGCCACCGGTGTTCCTCCCGATCTCTACACATTTCACCGCTACACCGGGAATTCCAGTCTCCTCTGCAATCCTCAAGAACGGCAGTTTCGATCGACGTTCTTCGGTTGAGCCGAAGGATTTCACGACCGACTTGCCATTCCGCCTACGCGCCCTTTAAACCCAATAGTACTGCGAT
+
CCCCCGGGGGGGGGGGGGGGGGGGGGDFGGGGGGGGGGGGGGGGGGGGGGGGGGGGGGGGCGGGGGGGGGGGGGGGGGGGGGGGGGGGGGGGGGGGGGGGGGGGGGGGGGGGGGGFGGGGGGGGC8>EFGGFGGGGGFGFFGGFGFGFGFGGGGGFFGGDCGFGFFFG>CDA9=FFFFGDFGGGFGGFF):8AFCCF<FDFFFBB9@7A).7>CGF;D;:<:6<1CBDC*8)6<A?EBB774)44))--((
@M00200:205:000000000-AKKM3:1:1101:14415:4229 2:N:0:1
TACCGGGGTATCTAATCCTGTTTGCTCCCCACGCTTTCGCGCCTCAGCGTCAGTTCCGGTCCAGTGAGCCGCCTTCGCCACTGGTGTTCCTCCCAATATCTACGCATTTCACCGCTACACTGGGAATTCCACTCACCTCTCCCGGTCTCAAGCCTCACAGTCTGGCAGGCAGTTCCTCGGTTAAGCCGAGGGATTTCACCCGCCACTTGCAAAGCCGCCTACGCGCCCTTTATACCCAATAGTCATG
+
CCCCCGGGGGGGGGGGGGGGGGGGGGGGGGGGGGGGGGGGGGGGGGGGGGGGGCCFFEGGGGGGFFGGGGDGGDGGGGGGGGGGGGGGGGGG:FDEGGGGGGGDEGGGGGGGGGGFGGGGGF@FGGGGGGGGFE6DGFGFFGG>EAGFGFG?EDGFD8=9DFEGBAGDFEFFFEFFFFDFGGDGFGF>?CG>8?FGFFGEF==99?E<AC4468FC>GED?;,:3=>D7C:))--6C?(4>AB)))-
@M00200:205:000000000-AKKM3:1:1101:10506:4237 2:N:0:1
TACCCGGGTATCTAATCCGGTTTGCTCCCCACGCTTTCGCTCCTCAGCGTCAGGATAGGCCCAGAAAGCCGCCTTCGCCACTGGTGTTCCTCCCGATATCTACGCATTTCACCGCTACACCGGGAATTCCGCTTTCCTCTGCCCACCTCTAGCTCGCCAGTTTCCGATGGCCCCTCCCAGTTGAGCCGGGAGATTTCACACCGGACTTAACGAACCGCCTACAAGCCCTTTAAACCCAATAGTACTG
+
CCCCCGGGGGGGGGGGGGGGFGGGGGGGGGGGGGGGGGGGGGGGGGGGGGGGGGGGGGGGGGGGGGGGGGGGGGGGGGGGGGGGGGGGGGGGGGGGGGGGGGGGGGGDFGGFGDGFGGGGGGGGGGGCGGGGDGFFFFGFFGGFGFGDGAGGGGGFFGD>,B5CEEGGFGFEFFFFFFGAFFCGFGGFFGGFFGGGFCFEFFF>6368EEFDFFGGFGFFBBBF?GF7*9:)467?GF?::2<BD9<
@M00200:205:000000000-AKKM3:1:1101:12079:4239 2:N:0:1
TACTAGGGTATCTAATCCTATTTGCTCCCCACGCTTTCGTGCCTGAGCGTCAGTTACAGGCCAGGCGGCCGCCTTCGCCACTGGTGTTCTTCCACATCTCTACGCATTTCACCGCTACACTAGGAATTCCACTCTCCTCTCCTGCACTCAAGTTCCCCAGTTTCAAAGGCTTACTACGGTTGAGCCGTAGCCTTTCACCTCTGACTTAAGAAACCACCTACGCACCCTTTAAACCCAGTAGTACTG
+
CCCCCGGGGGGGGGGGGGGGGGGGGGGGGGGGGGGGGGGGGGGGGGGGGGGGGGGGGGGGGGGGGGGGGGGGGGGGGGGGGGGGGGGGGGGGGGGGGGGGGGGGGGGGGGGGGGGFDGGGGGGGGGGGGGGGGGGGGFGFFGGFGFGFGFFFFCFDFGGFGGFDBFFGFGA@FFFFFF6ACEGGFGGFFCCFA7@F>AE74;B4A4*8AEFEFD>CBGFEFDFF@E>CGFFECFF;E14>EFEF<7
@M00200:205:000000000-AKKM3:1:1101:14016:4258 2:N:0:1
TACGCGGGTATCTAATCCTGTTTGCTCCCCACGCTTTCGCGTCTCAGCGTCAGTATCCAACCAGGGGGCCGCCTTCGCCACCGGTGTTCCTCCCGATATCTACGCATTTCACCGCTACACCGGGAATTCCACCCCCCTCTTTGGTACTCTAGCTTGCCAGTTTCATGCGTCCTTCCCCGGTTGAGCCGAGGGATTTCACACATGACTTAACAAACCGCCTACACGCCCTTTAAACCCAATAGTACTGAGC
+
CCCCCGGGGGGGGGGGGGGGGGGGGGGGGGGGGGGGGGGGGGGGGGGGGGGGGGGGGGGGGEGGGCFGGCGGGGDGGGGGCGGGGGGGGFFCAFGGGGGGGGCGGGDGGGGGGGGFGGGGGGDBCEGGGGFGGCDGG4E2A>26;@FFGFGGGFFAFGGFG+7FFF>E?=;@ECFFAFGFGEGFFF7BDGE3<F?DFACBFFFFFDAF9ABB21>C2DDFF?:FFGFGCDD)69>:543:7))6>AF9:(
@M00200:205:000000000-AKKM3:1:1101:17594:4263 2:N:0:1
TACTCGGGTTTCTAATCCTGTTCGCTCCCCACGCTTTCGCGCCTCAGCGTCAGGAGATGCCCAGAGACCCGCCTTCGCCACCGGTGTTCCTCCCGATCTCTACACATTTCACCGCTACACCGGGAATTCCAGTCTCCTCTGCATCCCTCAAGAACGGCAGTATCGGCCGACTCTCCTCGGTTGAGCCGAGGGATTTCACGACCGACTCGCCATCCCGCCTACGCGCCCTTTATGCCCAATAGTACTGAGA
+
CCCCCGGGGCGGGGGGGGGGGGGGGGGGGGGGGGGGGGGGGGGGGGGGGGGGGGGGGGGGGGGGGGGGGGGGGGGGGGGGGGGGGGGGGGGGGGGGGGGGGGGGGGGGGFFGGDGDGGGGGGGGGCFGGGGGGGGGGFGFFGGFGFGFGFGDFGGEDGGBGG@CADGGFGEFF>FFFFD>FGGGFGGF;DEAEGDGFFFFFFF@;;0:?F>B??FG?GF?(2153EEGCC2<AA<<CBB(5-.4<ABF7.
@M00200:205:000000000-AKKM3:1:1101:17160:4273 2:N:0:1
TACGCGGGTATCTAATCCTGTTTGCTCCCCACGCTTTCGCGCCTCAGCGTCGGATCCGGCCCAGCTGGCCGCCTTCGCCACGGGTATTCTTGCAGATCTCTACGCATTCCACCGCTACACCTGCAATTCTACCAGCCTCTACCGGTCCCTAGACGGTCCGTATCCAAAGCAGCTTCGCCGTTGAGCGGCGAAATTTCACTCCGGACGCAACCATCCGCCTGCGCGCGCCTTACACACAATAGTACTG
+
CCCCCGGGGGGGGGGGGGGGGGGGGGGGGGGGGGGGGGGGGGGGGGGGGGGGGGGGGGGGGGGGGGGGGGGGGGGGGGGGGGGGGGGGGGGGGGGGGGGGGGGGGGGGGGGGGGGFGGGGGGGGGGGGGGGGGGGGGFGFFGGDGFGFGFC5@CGBEGGFGGFGEFFE6EADF(AFEFDBF=3CFGGFFGG:>FFCFFGF<B:0:>>>2>F?3)@F:FF080()-?;7)1(.843)23(-)5<44<A
@M00200:205:000000000-AKKM3:1:1101:6768:4275 2:N:0:1
TACCGGGGTATCTAATCCTGTTCGCTCCCCATGCTTTCGCGCCTCAGCGTCAGTATTATGCCAGGTGGCTGCCTTCGCCATTGACGTTCCTTCCGATCTCTACGCATTTCACCGCTACACCGGAAATTCCGCCACCCTCTCATATACTCCAGTTATACAGTTTGCAATGCACTTCCCAGGTTAAGCCCGGGGCTTTCACTACCCACACCACAAACCGCCTACGCTCCCTTTAAGCCCAGTAGTACTG
+
CCCCCGGGGGGGGFEGGGGGGG,FFGGGGGGGGGGGFGGGGGGGGGGCEGGGGGCE@CFCFGGCFGG7<,FCFFGGGGGG:BFG?FFGGGF,C4=FGCFFGGFBFCFG8ADGEEGFGGGGCEGGGEFGGFF+0=+@E5DDFFGDC@CFGFGGE?FD<E=FGDE772=,0,9*<85C;CF?DFF7?E6F95**9;;CBEG**7((7(((0(0(/28@1<B;@@23(35C7C@3/>EFD?22.6>)4:5
@M00200:205:000000000-AKKM3:1:1101:6868:4291 2:N:0:1
TACAGGGGTATCTAATCCCGTTCGCTCCCCTGGCTTTCGTGTCTCAGCGTCGGCACACCCCCAGCGGACTGCTTTCGCCGTCGGCGTTCCAAGCGATATCTACGCATTTCACCGCTCCACCGCTTGTTCCGTCCGCCCCTAGGTGGCCCAAGACCGCCAGTATACACAGCCGTTCCTCGGTTGAGCCGGGGGATTTCACAAGGTACTTCACGGCCCGCCTACACACGCTTTAAACCCAGTAGTAGTGTGAT
+
CBCC@FGGGGFGGFFGGGGGEFGEGGGGGGGFGGCGFFGFFFGGGGCGGEGECGGEFEFDCGGDGGG@:FGGFFA:FGG:@FCED=@EGCF<FGGFG>EFEGGGG6F:;FGGDDE>GGGGGEGGGGBFGG>FF9CE@?EF*@1=@CFCDEGG,;CBDED8CCCFC+856=?>?(.;1:CDFEDF6<7.53/85A6C=<D28:674)6)).<?1>E=9CE014(05:)1//244)).2387<46)).4).))
@M00200:205:000000000-AKKM3:1:1101:7930:4292 2:N:0:1
TACGGGGGTATCTAATCCTGTTCGCTCCCCACACTTTCGCTCCTCAGCGTCAGGTAATGCCCAGAGAACCGCCTTCGCCACCGGTGTTCCTCCTGATATCTGCGCATTTCACCGCTACACCAGGAATTCCGTTCTCCCCTGCATACCTCCAGTCTGCCCGTATCGAAAGCAAGCCAGGTGTTAAGCACCTGGTTTTCACTCCCGACCCGACAAACCGCCTACGAGCCCTTTACACCCCGTCGTACTGAGAC
+
CCCCCGGGGGGGGGGGGGGGGGGGGGGGGGGGGGGGGGGGGGGGGGGGGGGGGGGGGGGGGGGDGGGGFGGGGGGGGGGGGGGGGGGGGGGGGGGGGGGGGGFCFGGGGGCFFEGFGGGGGGGGGGGEGGFFCFCDFFCDDFGDGF?DG*1ADCFFFGGD6CCFFFGC*@F@F99FF>CFE5BEFFGFFGFFFGCFF?FE::@=(,(.30219;>CBG:???(.(::F*9:FFFA4?3,,(434:BB))))
@M00200:205:000000000-AKKM3:1:1101:14716:4296 2:N:0:1
TACTGGGGTATCTAATCCTGTTTGCTCCCCACGCTTTCGCGTCTCAGCGTCAGTGCCCTCCCAGGTGGCCGCCTTCGCCACCGGTGTTCCTCCCAATATCTACGAATTTCACCTCTACACTGGGAATTCCGCCACCCTCGTCGGGACTCTAGCCTGCCAGTTTCGGACGCACTTCCATGGTTGAGCCATGGGTTTTCACAACCGACTTAACAGGCCGCCTACACGCGCTTTATACACAATAGTACTGAGA
+
CCCCCGGGGGGGGGGGGGGGGGGGGGGGGGGGGGGGGGGGGGGGGGGGGGGGGGGGGGGGGGGGGGGGGGGGGGGGGGGGFGGGGGEGGGGGGGGGGGGGGGGGGGGGGGGGGGGFGGGGGGFGGFGGGGGGGEDGGFGFFGGFGFGFGFF@BFGFFGGFGGFGF>DGEG>AFFFFFFGFGGDFFGGFFGGFAEEGF?FEBD9=2;>;)9<EF?GGFGFD;;()-:)999:A4)-4:343)).-4)6225
@M00200:205:000000000-AKKM3:1:1101:5833:4309 2:N:0:1
TACTGGGGTATCTAATCCCGTTCGCTCCCCTAGCTTTCGCGCCTCAGCGTCAGTGTCAGCCCAGCAACCCGCCTTCGCCGCAGGTGTTCCTCTCGATATCTACGCATTTCACCGCTACACTGAGAATTCCAGTTGCCCCTTCTGCACTCTAGCTGCGCAGTATCAGTTGACCTTTCCGAGTTAAGCTCGGAGATTTCACAACTGACTTTCGCTGGCCGCCTACGCCCCCTTTCTACCCAGTAGTACTG
+
CCCCCFFGGGGGGGGGGGEFGGFGGGGGGGGGGGGGGGGGGGGGGGGGGGGGGFGGGCC8FGGGGGGGGGGGGGGGGGGCG7=FFGFGGGGG9?7FFCEGGGGGGGGGGEGGGGGFGGGG,48>FFDGGGGDFGGGG5FDBFG9,;DDD536722*0BCBC80+*??ECCA8@CFFFFD>BCCF6;@A>5;5*4=C:<CEBDEF=;B5*855(8*:>)=(//3:(*2>59(6))-6<6)::<><).))
@M00200:205:000000000-AKKM3:1:1101:11626:4313 2:N:0:1
TACTGGGGTATCTAATCCCGTTTGCTCCCCTGGCTTTCGTTCCTCAGTGTCAGTTGCAGTCCAGAACGCCGCCTTCGCCACCGGTGTTCCTCCAGATATCTACGCATTTCACCGCTACACCTGGAATTCCGCGTTCCTCTCCTGCACTCAAGCCAACCAGTATCAGACGCAGTTCCCCGGTTGAGCCGAGGGATTTCACGTCTGACTTAGTTGGCCACCTACGAACCCTTTAAGCCCAATAGTACTGAGCT
+
CCCCCGGGGGGGGGGGGGGGGGGGGGGGGGGGFGGGGGGGFGGGGGGGGGGGCGGGGGGGGGGGCGGGGGGGGGGGGGGGG<FGGGGGGEFGGGGFGGGGGGGGDCGGGGGGFCG??FCDGGGFGGGGGGGGGCDGFCGFFGGFGFCDG?EFCFDFFGGFFFE9;FCC>+*)<AFAFFGFGE5;AGGB9DGB*4,;1/<>BFB2CEF?4*88:;FF@FF3(425/=5**;E)9>3(*((.,65>><)::06
@M00200:205:000000000-AKKM3:1:1101:20917:4315 2:N:0:1
TACAAGGGTATCTAATCCCGTTTGCTCCCCTAGCTTTCGCGCCTCAACGTCAGTATCCGTCCAGAAGATCGCCTTCGCCACTGGTGTTCCTCCCGATATCTACGCATTTCACCGCTACACCGGGAATTCCATCTTCCTCTCCGGAACTCAAATCCTACAGTATCTCGTGCACTTCCAGAGTTAAGCTCTGGGCTTTCACACGAGACTTATAGAATCGCCTACGCGCCCTTTACGCCCAATAGTACTG
+
CCCCCGGGGGGGGGGGGGGGGGGGGGGGGGGGGGGGGGGGGGGEGGGGGGGGGGGGGGGGGGGGGGGGFGFGGGGGGGGGGGGGGGGGGGGGGGGGGGGGFGGGGGGGGGGGGGGFGGGGGGGGGGGGGGGGGGGGGBADFGGFGFGEGFGGGGGFFGGBFGFGFBFG6CFEFFFFFFGFEEGDFGGFFGCFF>CFFFGCC9@@9@E?C?EF?CEFFGFDDB?F0=5DCFFFFFF@E@DDFF7))9)
@M00200:205:000000000-AKKM3:1:1101:13441:4319 2:N:0:1
TACGCGGGTATCTAATCCTGTTCGCTCCCCACGCTTTCGCGCCTCAGCGTCAGTGTCGGTCAAGGAAGCTGCCTTCGCCACCGGTGTTCTCCCGGATATCTACGCATTTCACCGCTACACCCGGAATTCCCCTCCCCTCCCCCGAACTCAAGCCCGGCAGTCTCCCGTGCAGTTCCTCAGTTGCGCCGCGGGATTTCACACGGAACTTACCGAACCGCCTACGCGCCCTTTAAACCCAGTCGTCCTG
+
A@CCCEGGGGGGAGGGGGGGGGGGDGFGGGEE7BGGFFG,CGFE,C,@F@FGGG<@EFC@7,CF8<C?F,AEGGGGFG=CCFGG@BCBF,,C,>FFGGFFDEFCC6FFG;,C<CEFGGGGGCCGCCFCGD,==++@CAE)3@@57@*)5?CFB7;5*4;5:CCG:6CFAGFFF4:++3:;?@C+8CE):)*)):FGBAG<(,4((-::)6,411CC935<(,4>08;DD<5-:4A?E1(.)-(,(42
@M00200:205:000000000-AKKM3:1:1101:10448:4331 2:N:0:1
TACAAGGGTATCTAATCCCGTTTGCTCCCCACGCTTTCGCGCCTCAGCGTCAGTCACCGTCCAGAAGGCCGCCTTCGCCACCGGTGTTCCTCCCGATCTCTACACATTTCACCGCTACACCGGGAATTCCACCTTCCTCTCCGGGACTCAAGAGAAGCAGTTTCGGGCGCCGTTCCTCGGTTGAGCCGAGGGATTTCACACCCGACTTGCCTCCCCGCCTACGCGCCCTTTAAGCCCAGTAGTACTG
+
CCCCCGGGGGGGGGGGGGGGGGGGGGGGGGGGGGGGGGGGGGGGGGGGGGGGGGGGGGGGGGGGGGGGGGGGGGGGGGGGGGGGGGGGGGGGGGGGGGGGGGGGGGGGGGGGFGGFGGGGGGGGGGGGGGGGD?FFDFGFFGGFEDGFGAFC9CDFFGGFF>EF=5CEDCEFFDFFFFGFGGGDFGGFFDEEFGGF66C?=66;FF>:AAF<>?GG>GF?03(89EEG7C744A>>G<43-<9AF22
@M00200:205:000000000-AKKM3:1:1101:7925:4340 2:N:0:1
TACTGGGGTATCTAATCCCGTTTGCTCCCCTAGCTTTCGCGCCTCAGCGTCAGTGTCGGTCCAGGAAGCCGCCTTCGCCACCGGTGTTCCTCCGGATATCTACGCATTTCACCGCTACACCCGGAATTCCGCTTCCCTCTCTCGAACTCAAGCTCCGCAGTTTCCCGTGCCGTTCCCCAGTTGAGCCGGGGGATTTCACACGGCACTTACGGAGCCGCCTACGCGCACTTTATACCCAATAGCACTGAGAC
+
@<CC8CGGGC@EFFGDFE<CEFGEFCDE@FFFFGGCFFFGE+@FGEEFGGGGDF,EF:+7CFEGGG@FGG7FFG=EFGGGGGGGE>F7FFGG?FGDCGGDCFCF:?:FFGGFFCEACFGGGEGGGD?FGGGGG6DFFFFD?,2*23@5=+,23+3:*@DEC?E@**0@**9)3<AA?60@>9++9DC>)9=:>EDC76@?339(46:7A)-3((:=>CB:<:(5>E3)79<F)).-38,(,-).-52.)5)
@M00200:205:000000000-AKKM3:1:1101:15883:4341 2:N:0:1
TACCCGGGTATCTAATCCTGTTTGCTCCCCACGCTTTCGCGTCTTAGCGTCAGTTACCGTCCAGGTGGCCGCCTTCGCCACCGGTGTTCCTCCCAATATCTACGAATTTCACCTCTACACTGGGAATTCCGCCACCCTCTCCGGCACTCCAGCCCGCCAGTTTTGGCAGCACTTCCATGGTTGAGCCATGGGATTTCACTACCAACTTAACGGACCGCCTACACGCGCTTTAAGCCCAGTAGTACTGAGA
+
CCCCCGGGGGGGGGGGGGGGGGGGGGGGGGGGGGGGGGGGGGGGGGGGGGGGEGGGGGGGGDGGGCGGGGGGGGGGGGGGGGGGGGGGGGGGGGGGGGGGGGGGEGGGGGGGGGGFGGGGGGGGGGGGGGGGGGGGGFGFFGGFGFGFGFDFFGGEEEGFGGFG@:CEBGFBFFFFFFFAF7?CAGGFFFGFF?CCB<ECEE@@EFDBBFEF>?EG9DD13==52?;DDGBA44<?G?((.6A46>))))
@M00200:205:000000000-AKKM3:1:1101:18423:4364 2:N:0:1
TACGGGGGTATCTAATCCTGTTTGCTCCCCACGCTGTCGCGCATCAGCGTCAGCCGCCCCCGTGAGGGGGCTCCCTGCCCAGCGGGCCGCCTTCGCCACCGGTGTTCTTCCGGATCTCTACGCATTCCACCGCTACACCCGGAATTCCGCACGCCCCTACAGTGCTCCAGCCCCGCAGTCCGCACGGCCGACCCGGGGTTGAGCCCCGGGCCTTCACCGCGCGCTTACCGGGCACCCTACGCGCACTTTA
+
CCCC<FGGGGGGGGGGGG9FGGCFGGGGGGGGGGGGGGGGDCFEGGFGGGGG7EGCGFFGFDF:FGGC+>FCFFFGFFGG<FGGGGCGGDE:BFFCC+=FC>5+8:FFGG93>>*5CFGFDCGGGGGFFGCCD79C68E@>*/.C47705*91>C))15>+74:AFGG?6?3)4@EB396<EGGF5/7@C1852*)),*(,3(511(30(4(-)3+52),,41>9*8F47((1(((2-(4(((-(4()).
@M00200:205:000000000-AKKM3:1:1101:6269:4387 2:N:0:1
TACTGGGGTATCTAATCCTGTTCGCTCCCCACGCTTTCGCGTCTCAGCGTCAGTACCGTCCCAGAGAGCTGCTTTCGCCATAGGTGTTCTTCCTGATATCTGCGCATTTCACCGCTACACCAGGAATTCCACTCTCCTCTTCCGGACTCTAGCCAAATGGTTTCCGATGACATCTCGAGGTTAAGCCTCGAGTTTTCACACCGGACCTACCTGGCCGCCTACACGCTCTTTAAACCCAATAGTACTGAGCT
+
C<CCCGGGGGGGGFGGGGGGGGGGGGGGGGGGGGGGGGGGGGGGGGGGGGGCFGGGGGGGGG<FGGGGGGGGGGGGGGGGGGGGGGGGGGGGGGGFFGGGGGFEGGGGGGGFGGC>DG9FGGGGGGGGGGGFDGGGGFGEFGGE>EGBGBGFGG?DFDF5AFFGEFDGFFDCFF?FF5C5FDD?@EFFFGGDFGFFFCCCED2A):5>36BE@95@2CBDD@FFFD>D5*9)/;<@G@(5)7<)-4:)4()
@M00200:205:000000000-AKKM3:1:1101:12757:4388 2:N:0:1
TACTCGGGTATCTAATCCTGTTTGCTCCCCACGCTGTCGCGCCTCAGTGTCAGAAACTGCCCAGCAGACCGCCTTCGCCACCGGTCTTCCTCCGGATCTCTACGCATTCCACCGCTACACCCGGAATTCCGTCTGCCTCTACAGTCCTCGAGTTTGACAGTCGGCACGGCAGATCCGGGGTTGAGCCCCGGACTTTCACCACACCCTTATCAAACCACCTACGCGCCCTTTACACCCAATAGTACTG
+
CCCCCGGGGGGGGGGGGGGGGGGGGGGGGGGGGGGGGGGGGGGGGGGGGGGGGGGGGGGGGGGGGGGGGGGGGGGGGGGGGGGGGGGGGGGGGGGGGGGGGGGGGGGGGGGGGGGADGGGGGGGGGFGGGFGGGGGGFGFFGGFGFGFGDGDGGGFFGGFGG9C=9CE5C>BFEFFA>C*1?CFAGGFFGGE>5A7@CFAFFF;2:13@?<ECFGF?FF0(4(.7EEGCCB2<A>?G:027>.6<42
@M00200:205:000000000-AKKM3:1:1101:23941:4392 2:N:0:1
TACTGGGGTATCTAATCCTGTTTGCTCCCCACGCTTTCGCTCCTCAGCGTCAGTACTGGCCCAGGATCCCGCCTTCGCCACCGGTGTTCCTCCTGATATCTGCGCATTCCACCGCTACACCAGGAATTCCAGATCCCCCTACCAGACTCTAGCCGCCCAGTATCGAACGCGGGCTCGGGGTTGAGCCCCGAGTTTTCACGTTCGACTTGAGTGGCCGCCTACGAGCTCTTTAAACCCAATAGTACTG
+
CCCCCGGGGGGGGGGGGGGGGGGGGGGGGGGGGGGGGGGGGGGGGGGGGGGGGGGGGGGGGGGGGGGGGGGGGGGGGGGGGGGGGGGGGGGGGGGGGFGGGGGGGGGGGCGGGGGFGGGGGGGGGGFGGFFGGGGEFFC=FGGFGFGFGFGFGGGFFGGFGFFCFFGGFGFFEB>FFFC?G=DFFGEFBGCE37C735=?DFFFDF@@<<EAF?CC;DB137?0387C:7<)6))4*343)).:<BA
@M00200:205:000000000-AKKM3:1:1101:11151:4401 2:N:0:1
TACGAGGGTATCTAATCCTGTTTGCTCCCCACGCTTTCGTGCATGAGCGTCAGTACAGGTCCAGGGGATTGCCTTCGCCATCGGTGTTCCTCCGCATATCTACGCATTTCACTGCTACACGCGGAATTCCATCCCCCTCTACCGTACTCTAGCTATGCAGTCACAAATGCAGTTCCCAGGTTAAGCCCGGGGATTTCACACCTGTCTTACATAACCGCCTGCGCACGCTTTATGCCCAATAGTACTGAGA
+
CCCCCEGGGGGGGGGGGGGGGGGGGGGGGGGGEGGEGGGGGGGGGGGGGGGGGFFGGGGGGGGGGGGGGGGFGCADGGGEGGGGGGGGGGFCFGGGGGFGFFGGCGGGGGGGGDGBFFG8EEGGGGGGCGGGGC?FDFGFFFDFGFGDDFGGGDFFFGCDFDEGFFGFCGC@9CFFAFCFGGGGFC7?EGG>>>CGAAECE@F=*.@E?E=?EEF@9<:???F36E>3*23C3<)/:5328ADBFA440)
@M00200:205:000000000-AKKM3:1:1101:16850:4417 2:N:0:1
TACACGGGTATCTAATCCTGTTCGCTCCCCTCGCTTTCGTGCATCAACGTCAGTTACCGCCCAGCACCCTGCCTTCACCATCGGAGTTCCACATGATCTCTAAGCATTTCACCGCTCCACCGTTTATTCCGCTTGCCCCTACGCCGCTCAAGTTCCCCATTATCCCCAGCAGTTCCCCGGTTGAGCCGCAGCATTTCACAAGCCACTTAACGACCCGCCTCCACCCGCTTGCAACCCAGTAGTACTTAACC
+
CCC8CCGGGGGGGGFGGGAAFC<;@F,CFG<-+8CFGGF<<7,5C<,C7FGG7,6,6,,+@FE6CF,BFGG8EEGGFF,AEA,=,4B<F9,59,,FF,@FA,,,9@;AAF,CEECBCFCEGC,>,+@@EFC++6+@?*DD??+*+0688>9+722+06+*7C020:D6*@6)B<1+*30*>3*3*@C>:4***,BDA*,*7-(-(728>4.(/(8?0<>@(/38(=)9)1(())).;1,(.5)-)).)).)
@M00200:205:000000000-AKKM3:1:1101:18096:4440 2:N:0:1
TACCCGGGTATCTAATCCTGTTTGCTCCCCACGCTTTCGCGTCTCAGCGTCAGTAACGTCCCAGCGAGCTGCCTTCGCCATTGGTGTTCCTCCCGATATCTGCGCATTTCACCGCTACACCGGGAATTCCACTCGCCTCTTCCGAACTCTAGTCCGGCAGTATCGACCGGCATCCCAGGGTTGAGCCCTGGACTTTCACAGCCGACTTACCGGACCGCCTACACGCGCTTTAAACCCAATAGTACTGAGAC
+
CCCCCGGGGGGGGGGGGGGGGGGGGGGGGGGGGGGGGGGGGGGGGGGGGGGGGGGGGGGGGGGGGGGGGGGGGFGGGGGGEGGGGGGGGGGGGGGGGCEGGGGGGGGCFFGGGGGFGGGGGGGDFGGDGGGGGGFGDAGEFGGFEFGFGFC?FCFEFGGFGG7C59>EFGFFFFFFFFCBCFGG;FCFFCCFFFGFFEC3;@DFF@F;EFFFF>GG15><:?47?G379/8A9ADFG?B?FABF96)5)-)
@M00200:205:000000000-AKKM3:1:1101:12583:4446 2:N:0:1
TACTGGGGTATCTAATCCCGTTTGCTACCCACGCTTTCGCGCCTCAGCGTCAGTACCGGCCCAGGGGACCGCCTTCGCCACCGATGTTCCTCCAGATATCTACGCATTTCACCGCTACACCCGGAATTCCGCTTCCCTCTCCCGAACTCAAGCCTCGCAGTTTTCCACGCCATTCCCCGGTTGAGCCGGGGGATTTCACGCGGAACTTACAAGACCGCCTACGCGCCCTTTAAACCCAGTAGTACTGAGA
+
CCCCCGGGGGGGGGGGGGGGGGGGGGGGGGGGGGGGGGGEGGGGGGGGGGGGGGGGGGGGGDEGFGGGGEGGGGGGGGGGBFGGFGGGGF;FFE=FGGGGGGGGGGGGFGGGGGGFGGGG8CEEGEGGGGGGGGCFGFGDFGGBEDDCGFGGCGFFAGGFG>A+;*2>?EF@EFFFFFGFGGDGFGG>AGEFEGG4FDF((((,-47A<F<A?0AF;GFFFFF>(:>D)9)<AFA1C:(,.:A4))-)).
@M00200:205:000000000-AKKM3:1:1101:11708:4495 2:N:0:1
TACCAGGGTATCTAATCCCGTTTGCTCCCCTGGCTTTCGCTCATCAGCGTCAATGCCGGTCCAGGATGCCGCCTTCGCCACCGGTATTCCTCCAGATATCTACGCATTTCACCGCTACACCTGGAATTCTGCATCCCTCTCCCGGATTCAAGCCATCCAGTATCCGACGCAGTTCCCAGGTTGAGCCTGGGGATTTCACGTCGGACTTAGTTGGCCGCCTACGAGCCCTTTACACCCAATAGTACTG
+
CCCCCGGGGGGGGGGGGGGGGGGGGGGGGGGFFGGGGGGGGGGGGGGGGGGGGGGGGGGGGGGGGGGGGGGGFGGGGGGGGGGGGDGGGGGGGGGGGGGGGGGGGGGGGGGGGGGF>FGGGGGGGGGGGGGGGGGGGFGDF@EEG>DFGFEFFGGFFGGFGG>FE9DGFG>=AEFF*9CCFC*;FGGFFGFA*9;7:9=BDD=@@@974455>EG@6CB1336;1:::5746).4381((,.6)-52
@M00200:205:000000000-AKKM3:1:1101:9304:4508 2:N:0:1
TACTAGGGTATCTAATCCTGTTTGCTCCCCACGCTCTCGCGCCTCAGTGTCAGTATCAGTCCAGGTGGCCGCCTTCGCCACTGATGTTCCTTCCGATCTCTACGCATTTCACCGCTACACCGGAAATTCCGCCACCCTCTACTGTACTCTAGCTCCACAGTTTGCATTGACCTCCCCAGGTTAAGCCCGGGTATTTCACAATGCACTTATAAAACCCCCTACGCGCCCTTTATGCCCACTAGTACTG
+
CCCCCGGGGGGGGGGGGGGGGGGGGGGGGGGGGGGGGGGGGGGGGGGGGGGGGGGGGGGGGGGGGGGGGGGGGGGGGGEGGGGGGGGGGGGGGGGGGGGGGGGGGGGGGGGGGGGFGGGGGG>EGGGGGGGGDGGGEFGFFGGFGFGFGFGFG8DDFGFFGGEFBFFFBFFBFFFFFFCFFFF7@E??>G5@>FCGFFGEF@BEEF==E8A*74D*(2:@FFFE>EEGC<E9?56;C@((4=6<3CC
@M00200:205:000000000-AKKM3:1:1101:26516:4512 2:N:0:1
TACTCGGGTATCTAATCCCATTCGCGACCCACGCTTTCGTGTTTCAGTGTCAGGAGCGGGCCAGTTTCTTGCCTTCGCTTTCTGTGTTCCCCATGATATCAACGCATTTCACCGCTACACCATGAGTTCCAGAAACCTCTCCCGTCCTCAAGCTATGCCGTTTCCCGCCCATGCCCCCGGTTGCGCCGAAGAATTTCACGCGACTCCAACATAGCCACCTCCACACCCTTTACACTCAATAGTACTGAGAC
+
CCCC<BCCF7FFFACCF<FEGGGFGEGGD@C;CFFF<@CFFECACFCFFGGGGD,BFFDDD:CFCDFEFA<FGGGG7FED7?,59AECF=DF=EEGEFABCGEFGD:@;DFEG>E>8FEEFGFCDDE8;@DG?@+8=D==?FG5@5?=F5,6>8@FDE=*6+8+233:0@?=C@6AF?9@CED4*:A5?C*2)<9C+9+,((,((,(..4654.+<)272((().;7D**5)).8)2(5))664>9>9)6)
@M00200:205:000000000-AKKM3:1:1101:14080:4513 2:N:0:1
TACACGGGTATCTAATCCTGTTCGCTACCCACGCTTTCGCTCCTCAGCGTCAGGTAAGGCTCAGAGAGCCGCCTTCGCCACCGGTGTTCTTCCTGATATCTGCGCATTCCACCGCTACACCAGGAGTTCCGCTCTCCCCTGCCTAACTCTAGCCTGCCCGTATCGGAAGCAGGCTCGGAGTTAAGCCCCGACATTTCACACCTGACGTGACGAACCGCCTACGAGCCCTATACGCCCAGTAGTACTGAGA
+
CCCC<FGGGGGGGGGGGGGGGG9F7FGGGGGG+FGGFGDC,EFDGG8FGEGGG,E@,:FG,,CE,CCFG<FGGGDGGGFG7E:F+@BFGGGGAFGGGGGGGF,FGGDGCGGGGGGFGGGGGG8EECFGFGGG=?+CE6C50D,93*6>D+@D,==*;D+??;CG8*+3<EAB>)**03*9F6+=BF,*:)*)):,BFCF*.3,=DF(6;0=@;@E8;GF0?:()-25>704<)((4C??F2)64)694:A
@M00200:205:000000000-AKKM3:1:1101:22650:4515 2:N:0:1
TACAGGGGTATCTAATCCTGTTTGCTCCCCACGCTTTCGCGCCTCAGCGTCAGATACGGGCCAGGAAGCCGCCTTCGCCACCGGTGTTCCTCTCGATATCTACAGATTTCACCCCTACACCGAGAGTTCCACTTCCCTCTCCCGCCCTCTAGCGAGGTAGTTTCGAGCGCCATTCCTCAGTTAAGCCAAGGGATTTCACACTCGACTTGCCAAGCCGCCTGCGCGCCCTTTATGCCCAATAGTACTG
+
CCCCCGGGGGGGGGGGGGGGGGGGGGGGGGGGGGGGGGGGGGGGGGGGGGGGGGGGGGGGGGGGGGGGGGGGGGGGGGFEGGGGGGGGGGGGGGGGGGDGGFGGGGCADGGGGGGFGGGGGGGGCG8=FFGGGFGFGFGBFFGFGFGAGFGGFD6BFG6AAFEFAFGGEC>A4;FFFFGFGDGGFGGFFCCBF6FF+5FEFF(5=@DDEFEF@;GGFGFF@DBA>5>D3*:DFAF>G?0<0254<4-
@M00200:205:000000000-AKKM3:1:1101:11729:4523 2:N:0:1
ACAGGGGTATCTAATCCCGTTTGCTCCCCTAGCTTTCGCGCCTCAGCGTCAGTGTCGGTCCAGGAAGCCGCCTTCGCCACCGGTGTTCCTCCGGATATCTACGCATTTCACCGCTACACCCGGAATTCCGCTTCCCTCTCCCGAACTCAAGCCTTCCAGTTTCCCGTGCCGTTCCCCAGTTGAGCCGAGGGATTTCACACGGAACTTAAAAGACCGCCTACGCGCCCTTTAACCCCAATAGTACTGAGAT
+
9CCCCGGGGGGGGGGGGGGGGGGGGGGGGGFFGGGGGGGGGGGGGGGGGGGGGGGGGGGGGGGGFGGGGGGGGGGFGGGGGGFGGGGGFGGGGGGGGGGGGGGGGGGGGGGGGGGBGEGFGGGGGGGGGGGGGGFFGFGFFGGFGFGFGF6FFGGFFGGFGFFG:BGGDEFFDFF>AA4AFG7CFGG;BGGAA?CCFFGFB>B<F3?ECC;EFFFE9D3?B?F56=EDGGBFA7(484,.-5).44536)
@M00200:205:000000000-AKKM3:1:1101:8086:4562 2:N:0:1
TACTAGGGTATCTAATCCTGTTCGCTCCCCACGCTTTCGCTCCTCAGCGTCAGTAATGGCCCAGAGATCCGCCTTCGCCACCGGTGTTCCTCCTGATATCTGCGCATTTCACCGCTACACCAGGAATTCCGATCTCCCCTACCACACTCTAGCTAGCCCGTATCGAATGCAGACCCGGGGTTAAGCCCCGGGCTTTCACACCCGACGTGACAAGCCGCCTACGAGCTCTTTATACCCAATAGTACTG
+
CCCCCGGGGGGGGGEGGGGGGGGGGGGGGGGEEGGGGGGGGGGGGGGGGGGGGGGGGGGGGGGGGGGGGGGGGGGGGGGGGGGGGGGDGFEGGGGGGGGGGGGGGGGGGGGGFGEDGGDFDGGGGGGGGGGGGEDGGF=DFGGFGFGBFFGGGG+9DFFEGGFG=F7EFGFFFC?FBDDFGECFFG<?A45?BECDF4CEE@2>@0:@<<@9.3CFFGF;021)(1)9*26)<5<>82(43:)6<<<
@M00200:205:000000000-AKKM3:1:1101:14546:4565 2:N:0:1
TACCCGGGTATCTAATCCCGTTCGCTCCCCTGGCTTTCGCGTCTCAGCGTCAGCCGACGTCCAGGAACTCGCTTTCGCCACGGGCGTTCCTTCCGATCTCTACGCATTTCACCGCTCCACCGGAAGTTCCGCACGCCCCTACCTCCCTCGAGGCCGCCAGTATCCGAGGCACTGCCCCAGTTGAGCTGGGGGATTTCACCCCGGACTTGGCGGCCCGCCTACGCGCCCTTTAAACCCAATAGTACTG
+
CCCCCGGGGGGGGGGGGGGGGGGGGGGGGGGGGGGGGGGGGGGGGGGGGGGGGGGGGGGGGGGGGGGGGGGGGGGGGGGGGGDGGGGGGGGGGGGGFGGGGGGGGGGGGGGGGGGFGGGGGGGGGGGGGGGGGGGGGFGFFGGFGFGFGFG;BDGFEDGDGGCGFFGGFGFFFFFFFFGFFCFFFGGFFGEB@CC4B>FF?FFFF>B<>?7B>FGEBGFF:<?EBG5D99?)6)4:E?::B:AFDA<
@M00200:205:000000000-AKKM3:1:1101:17567:4572 2:N:0:1
TACGGGGGTATCTAATCCCGTTTGCTCCCCTGGCTTTCGTTCATCAGTGTCAGTTACAGTCCAGAATGCCGCCTTCGCCACCGGTGTTCCTCCAGATATCTACGCATTTCACCGCTACACCTGGAATTCCGCATTCCTCTCCTGCACTCAAGCCACGCAGTATCAGACGCAGTTCCCCAGTTAAGCTGAGGGATTTCACGTCTGACTTAAGTGGCCACCTACGAACCCTTTAAACCCAATAGTACTG
+
CCCCCGGGGGGGGGGGGGGGGGGGGGGGGGGGFGGGGGGGGGGGGGGGGGGGGGGGGGGGGGGGGGGGGGGGGGGGGGDEGGGGGGGGGGGGGGGGGGGGGGGGGGGGGGGGGGGFGGGGGGGGGFGGGGDGDGGGGFGEFFGFGFGEGFGFGGGFEGD5AFCFEFGGFGFFF@FFFFGFGGFFFGGFFGGEEFFC18B>B>:BEF:4@EEECBGC@FF(//1>@GBC*56CE<@3B;7()..965?
@M00200:205:000000000-AKKM3:1:1101:20691:4589 2:N:0:1
TACCGGGGTATCTAATCCTGTTTGCTCCCCACGCTTTCGCGCCTCAGCGTCAATTACGGGCCAGATAGCCGCCTTCGCCACCGGTGTTCTTCCCAATATCTACGAATTTCACCTCTACACTGGGAATTCCACTATCCTCTCCCGCATTCAAGCTCATCAGTATCAAGCGCAGCCCCCAGGTTGAGCCCGGGAATTTCCCGCCTGACTTGATAAGCCGCCTACGCGCCCTTTCAACCCAATAGTACTTACG
+
CCCCCGGGGGGGGGGGGGGGGGGGGGGGGGGGEGGGGGGGGGGGGGGGGGGGDG9<FGECFFGGFGCGGGGGGGGGGGGGGGGGGGGGGGGGG8FGGGGGGGGG7DEGGGGGGGFFGGGGG,E8CEEEGGFGGGDGGFGFFGGFDA6=FFGCCDGF7BGFGGCGEFFFAE*0:5*9ADGFGGGGFF?FEGG)/;FC+0059@>;@3@E3741))25():,(6().27<)*,.))-48((().<24)))-(
@M00200:205:000000000-AKKM3:1:1101:19109:4606 2:N:0:1
TACTAGGGTATCTAATCCTTTTTGCTCCCCACGCTTTCGTGCCTCAACGTCAGTAACAGAATAGTTAACTGCCTTCGCCGTTATTGGTGTTCTTCAATATATCTACGCATTTTACCGCTCCACATTGAGTTCCGTTAACCTCTCCTGCACTCTAGTTTGACAGTATTAGCGACTTCCACGAGGTTGAGCCTCGATTTCCCACCGCTAACTTTTCGAACCATCTACGCACCCTTTAAACCCAATAGTACTG
+
CCCCCGGGGGGGGGGGGGGGGGGGGGGGGGGGGGGGGGGGGGGGGGGGGGGGGGGGGGGGEGGGGGGGGGGGGGGGGGGGGGGGGGGGGGGGGGGGGGGGGGGGGGGGGGGGFG8@DFEFGGGGGGGGGGGGGGGGGFFEFGGFGFGFGFAGGGGFFGGFGGFGFFGGFGAADFEFFFGFG68DFEGFF71;?6?CFFFFFFFBAAA=CEEFFEEC4?B7*0*=*/5*5?@93B4?FB:;;?1@CCCEFC
@M00200:205:000000000-AKKM3:1:1101:24854:4642 2:N:0:1
TACACGGGTATCTAATCCTGTTTGCTCCCCACGCTTTCGAGCCTCAGCGTCAGTAATGGACCAGTATGTCGCCTTCGCCACTGGTGTTCTTCCGAATATCTACGAATTTCACCTCTACACTCGGAGTTCCACATACCTCTTCCATACTCAAGATAGCCAGTATCACAGGCAATTCCAAGGTTGAGCCATGGGCTTTCACCTCTGACTAAACTATCCGCCTACGCTCCCTTTAAACCCAATAGTACTG
+
CCCCCGGGGGGGGGGGGGGFGGGGGGGGGGGGGGGGGGGGGGGGGGGGGGGGGGGGGGFFGGGGGGGGGGFGGGGGGGGGGGGGGGGGGGGGGGGGGGGGGGGFGFGGGGGGGGGFGFGGAFFGE7EGGGGGGGGGGFGFFGGFGFC*=1=FEFFFFD?DF?EGF+D95D:=FEBFFFG5CFC8*@E*+=8DFGGGACFFFD68ECAC@CFFECGF57BA579>AGFG>57AC475B@DD34/7?**
@M00200:205:000000000-AKKM3:1:1101:9953:4644 2:N:0:1
TACGGGGGTATCTAATCCTGTTTGCTCCCCACGCTTTCGAGCCTCAACGTCAGTTACTGTCCAGTAAGCCGCCTTCGCCACTGGTGTTCCTCCTAATATCTACGCATTTCACCGCTACACTAGGAATTCCACTTACCTCTCCAGCACTCTAGAAAAACAGTTTCCAAAGCAGTCCCGGGGTTGAGCCCCGGGCTTTCACTCCAGACTGGCCTATCCGCCTACGCTCCCTTTATGCCCGGTAGTACTG
+
CCCCCGGGGGGGGGGGGGGGGGGGGGGGGGGGGGGDGGGGGGGGGGGGGGGGGFGGFFGGGGGDGGFGGGFGGGCFGGFGGGGGFECEGGGGFFGGGA8FFGGFCEGGDFCFFGGBGGGG,@DF<EFFFGFFFF9EED8=DGC?EFGBDDD9;=+;5BD6@9;EEDG=6FF@FFFAABD5@:97AA?95CC94*,2?@?*0@=EE=E)/8(73>FFF*:;?@?>0*:D*03;9?4AF(4,4(.).<<
@M00200:205:000000000-AKKM3:1:1101:16559:4662 2:N:0:1
TACTAGGGTATCTAATCCTGTTCGCTCCCCACACTTTCGCTCCTCAGCGTCAGGATATTCCCAGAGAACCGCCTTCGCCACCGGTGTTCCTCCTGATATCTGCGCATTTCACCGCTACACCAGGAATTCCGTTCTCCCCTGAATACCTCTAGTCTGCCCGTATCGGAAGCAAGCCAGGTGTTAAGCACCTGGTTTTCACTCCCGACGCGACAAACCGCCTACGAGCCCTTTAACCCCAGTAGTACTGAG
+
CCCCCGGGGGGGGGGGGGGGGGGGGGGGGGGGGGGGGGGGGGGGGGGGGGGGGGGGGGGGGGGGGGGGGGGGGGGGGGGGGGGGGGCEGGFFGFGGGGGGGGGGGGGGGGGGFGGFGGGGGGGGFFGGGGGGFFGGGFEDFGGFGFG<GFDDEFGFB?8BE65FDBGEDDF@AC@AFA96@EGCFGGFF5CC*<EDFEA*:>DAFAFFB@FF@FGFBDDF<@;:?G3<5C:F4)48EF::5<BB<9:62
@M00200:205:000000000-AKKM3:1:1101:26792:4667 2:N:0:1
TACTAGGGTATCTAATCCTGGTTGCTCCCCACGCTTTCGAGCCTCAGCGTCAGTAATGGACCAGTATGTCGCCTTCGCCACTGGTGTTCTTCCGAATATCTACGAATTTCACCTCTACACTCGGAGTTCCACATACCTCTTCCATACTCACGATAGCCAGTCTCAAAGGCAATTCCAAGGTTGAGCCCTGGGCTTTCACCTCTGACTAACCTCTCCGCCTCCGCTCCCTTTAAACCCAATCGTACTG
+
CCCCCGGGGGGD<FG,EFEA,CDGGGGGFGGGGGGGGGGFGGGG@FFCGEGGGGFGGGAFGDGFGGGGGFDFDEE:FCBCFCFGGGEFADFGAFFEGGCGDGGGG8FDFFFCFEFFGFGDGGCECE>?FGGFGGGGGBFFFFCFGFFEF91=CFGFFGGF82;=;+?E5=F=659DCFF5@EFFF8,:F66**@:C9;28CC@C*A*;@))8)*4@87?1)-:99CBGFC=*5*72B2==529:BDC
@M00200:205:000000000-AKKM3:1:1101:20664:4693 2:N:0:1
TACAAGGGTATCTAATCCCGTTTGCTCCCCACGCTGTCGCGCCTCAGTGTCAGAAACTGCCCAGCAGGTCGCCTTCGCCACCGGTCTTCTTCCGGATCTCTACGCATTCCACCGCTACACCCGGAATTCCACCTGCCTCTACAGTCCTCGAGTCCGACAGTTTGCACGGCAGACCCGGAGTTGAGCTCCGGGCTTTCACCACACACTTATCGCACCACCTACGCGCCCTTTCTACCCAATAGTACTGAGC
+
CCCCCGGGGGGGGGGGGGGGGGGGGGGGGG@FGGGGGGGGGGGGCFFGGGGGGGGGGFGGGGGGGGGFGGGGGGGGGGEGD8C:FCGGGGGGGGGGGGDGADFFDGGGGFGGGGG>DFDFG=EGECDFGGFFGGGGGF?EFGD5@+=D?EGGFDFFB>DDCCCF@FFGFEFA>D*AD?GBGEC@FGFFFGGFFGGFBCG3@@DFDFD<E3>DDFEE33>F;@?DBGEC3>?92)46/<:2:264<ABF0(
@M00200:205:000000000-AKKM3:1:1101:19837:4725 2:N:0:1
TACGGGGGTATCTAATCCCGTTTGCTCCCCTGGCTTTCGCTCCTCAGCGTCAGTGTTGGTCCAGGATGCCGCCTTCGCCACCGGTGTTCCTCCAGATATCTACGCATTTCACCGCTACACCTGGAATTCCGCATCCCTCTCCCAATCTCAAGCCATCCAGTATCAGACGCAGTTCCCCGGTTAAGCCGAGGGATTTCACGTCTGACTTAGTTGGCCGCCTACGCGCCCTTTACGCCCAATGGTACTGAGA
+
CCCCCGGGGGGGGGGGGGGGGGGGGGGGGGGGGGGGGGGGGGGGGGGGGGGGGGGGGGGGGGGGGFFGGGGGGGGGGGGGGGGGGGGGGGGGGGGGGGGGGGGGGGGGGGGGGGGFGGGGGGGGGGGGGGGGD>DDFFGDFGGFGFGEGFGGDGGFFGGFGGFGFFFGFGFABFFFFFG>>CCCFGGFEGGFDGGFFC@?@F@?<E96CCEECECEFGE;?B?),:>D39?2<?B0C?BF((6<BF9224
@M00200:205:000000000-AKKM3:1:1101:19999:4732 2:N:0:1
TACACGGGTATCTAATCCTGTTCGCTCCCCACGCTTTCGCTCCTCAGCGTCAGTATCGGCCCAGAGACCCGCCTTCGCCACCGGTGTTCCTCCTGATATCTGCGCATTTCACCGCTACACCAGGAATTCCAGTCTCCTCTGCCGAACTCAAGTGATGCCCGCATCGACCGCGCGCCCAGGGTTAAGCCCCAAGTTTCCCCGACCGATTGGACACCCCGCCTACGACCCCTTACACCCCAGTGGTACTG
+
CCCCCGGGGGGGGGGGGGGGGGFGGGGGGGGGGGGGGGGGGGGGGGGGGGGGGGFGGGG7FGGGGGGGGGGGGGGGGGGGGGGGGGGGGGGGGCEFGGGGGGGGGGGGGGGGGGGFGGGGGCGGFFGGGGGEDGGGG+=D0@FFGAGFGFGG,2=FFG6?;+)3:?GGBC5)*):/:6F>@F4FF?F459:58CFD+)+/.:2;9(((-4)5:0*80).(,(()1*7C97<)().(:(383)(.-:4-
@M00200:205:000000000-AKKM3:1:1101:22333:4738 2:N:0:1
TACTGGGGTATCTAATCCTGTTTGCTCCCCACGCTTTCGTGCCTGAGCGTCAGTTTCAGTCCAGGGGGCTGCCTTCGCCATCGGTGTTCCTCCACATCTCTACGCATTTCACTGCTACACGTGGAATTCCACCCCCCTCTACTGAACTCGAGCGACCTAGTTTCAAGCGCAATTCCCAGGTTAAGCCCGGGGATTTCACACCTGACACAAGCCGCCGCCTGCGCACGCTTTATGCCCGGTAGTACTGAGC
+
CCCCCGGGGGGGGGGGGGGGGGGGGGGGGGGGGGGGFGGGGGGGGGGGGGGGGGGGGGGGGGGGGGGGGGGGGGGGGGFGGGGGGGGGGGGGGGGGFGGFGGGGGGGGCEAFEFGFGGFGGFGGGGGGGGGGGGGGGFGFFGG5EFGFGFG=EGDFFGGF3C*CEF?FBGEBFEFFFFGFFGCGFGF>*;C>?EFGFF=CB=DBB@@ED??F;@GG6<B0=3(048))*14A<62)2(,(4(5A>42),(
@M00200:205:000000000-AKKM3:1:1101:14069:4749 2:N:0:1
TACTGGGGTATCTAATCCTGTTTGCTCCCCACGCTTTCGCGTCTCAGCGTCAGTACCGTCCCAGCGAGCTGCCTTCGCCATTGGTGTTCCTCCCGATATCTGCGCATTTCACCGCTACACCGGGAATTCCACTCGCCTCTTCCGGACTCTATCCCGACAGTATCAACCGGCATTCAAGGGTTGAGCCCTTGACTTTACCAGCTGACTTACCGTACCGCCTACACGCTCTTTATACTCAATAGTCCTG
+
-ACCCEFG@B<EFEGCAEF@CFECFFGCGGGGDBC@<<@ECFGGGF<CFCFGGGFFGGFE:@,EFG7CCGGGFGE9ACGGGGA,EFGDCFFGFBF@FFCEAEFGEGG+ABFEF>E5+CFC?EE7+=8,CDDC?@F+@5C55==9C*=A65=+75=*?>95FG@FC;F@<>57BB9EAF*)64);;CFFF*4;/,==+)<9)1=143;337436153(182((,)(1.1**))6).-3).:)6A))).
@M00200:205:000000000-AKKM3:1:1101:21394:4762 2:N:0:1
TACACGGGTATCTAATCCTGTTTGCTACCCACGCTTTCGCTCCTCAGCGTCAGTATCGGCCCAGCGCACCGCCTTCGCCACTGGTGTTCCTCCCGATATCTAAGCATTTCACCGCTACACCAGGAATTCCGTGGTCCCCTACCGGACTCTAGCCATAGCAGTCTCGAGTGGCGTCTCCAGGTTGAGCCTGGAGTTTTCACACCCGACTTGCCAAGCCGCCTACGAGCTCCTTATACCCAATAGTACTG
+
CCCCCGGGGGGGGGGGGGGGGGGGGGGGGGGGGGGGGGDGGGGGGGGGGGGGGGGGGGGGGGGGGGGGGGGGGGGGGGGGGGGGGGGGGGGGGGGGGGGGGGGFGFGGGGGGGGGFGGGGGFGGGFGGGGGGDEGGFFGFFFGEGEGFGFGCFFFFFGGFGGFGFFCCFFF=DFFFFFFFCGGGFFGFAFG4AFFFFEFECEFF>=96?@EF@3BF?<54;(6888:DG4><A>9AGBF(8><D>DF9
@M00200:205:000000000-AKKM3:1:1101:21831:4780 2:N:0:1
TACTGGGGTATCTAATCCCGTTTGCTCCCCTGGCTTTCGCTCCTCAGCGTCAGTGTTGGTCCAGGATGCCGCCTTCGCCACCGGTGTTCCTCCAGATATCTACGCATTTCACCGCTACACCTGGAATTCCGCATCCCTCTCCCAAACTCAAGCCAACCAGTATCGGACGCAGTTCCCCGGTTAAGCCGAGGGATTTCACGTCCGCCTTAGTTGGCCACCTACGAGCCCTTTAAACCCAGTAGTACTGAGTT
+
CCCCCGGGGGGGGGGGGGDGGGGCGGGGGGGFGGFGGGGGGGGGGGFFGGGGGGGFF<E@FGGGGGGG?FDGGGGGFGGGGBFGGGGGGGFGGG@EFEFGGGGDGGGCGGGGGD>BGGGGFFGGFGGGGGGGDCGGGFGF?F?DFFGEGFGCD8DDFCDFF=DGA>D+:+0)31B9AADEGG4FFGG5?C=D46C?CEF9BF=6(((/7.?643CF1<=(4;?>?EFF*04.647?GF1,)464<2)),))
@M00200:205:000000000-AKKM3:1:1101:23851:4784 2:N:0:1
TACTAGGGTATCTAATCCTGTTTGATCCCCGCACTTTCGAGCCTCAGCGTCAGTTACAGCTTCGTTAGCTGCCTTCGCAATCGGTGTTCTATGACATATCTAAGTATTTCACCACTACATGTCATATTCCGCCAACGGCAACTGTACTCAAGATCTGCAGTATCAATGGCAGTTTGATAGTTAAGCTACCAGATTTCACCACTGACTTACAAACCCGCCTACGCTCCCTTTATACCCAATAGTACTG
+
CCCCCGGGGGGGGGGGGGGGGGGGGGGGGGGGGGGGGGGGGGGGGGGGGGGGGGGGGGGGGGGGGGGGGGGGGGGGGGGGGGGGGGGGGGGGGGGGGGGGGGGGGFFCFGGGGGGFGGGGGGGGGGGGGGGGGGGGGEEABFEFGFGFFFFGGGG?DDGFGG7=CFGGFGFAFEFFFFFFGGFFFEFFFFGFFFFFFEGFECEFFFECEEFCEC5@=D?=DBFEFGFGFC=*A<**?B(:3*><EFC
@M00200:205:000000000-AKKM3:1:1101:16364:4792 2:N:0:1
TACTGGGGTATCTAATCCTGTTTGCTCCCCACGCTTTCGTGCCTCAGCGTCAGTACCGGGCCAGTGAGCCGCCTTCGCCACTGGTGTTCTTGCGAATATCTACGAATTTCACCTCTACACTCGCAGTTCCACTCACCTCTCCCGGACTCAAGATCTTCAGTATCAAAGGCAGTTCTGGAGTTGAGCTCCAGGATTTCACCCCTGACTTAAAGACCCGCCTACGCACCCTTTATACCCAATAGTACTG
+
CCCCCGGGGGGGGGGGGGGGGGGGGGGGGGGGGGGGGGGGGGGGGGGGGGGGGGGGGGGG7FFGGGGFGGGGGGGFFGGGGGGGGFDFGGGGGGGGGGGGF=A:CFGGFGCFGDGBFFGGGGGG+@EGGG89?FGGGFGFF=FDG>DFGFGGGGFFDCDFGGFFDFGGFCAAF<F7FFFAF:8DFGGFFGGFFC<ACCCCFFFBFFEE*>AEE@E>25?(/52B@G8C5>;C5<C<><63@4CFF?<
@M00200:205:000000000-AKKM3:1:1101:25539:4800 2:N:0:1
TACTGGGGTATCTAATCCCGTTTGCGCCCCAGGGCTTCGTCCCTCGCCGTCAGATCCGTTCTAGCCAGACGCCTTCGCCACCGGTGGTCCCCCAAGGATTACAGAATTTCACCTCTACCCCTGGAGTACCTCTGGCCTCTCCCGGTCTCGAGCCTCGCAGTCTACCCGGGCCTTCGTATCGTTGAGCGATACGATTTCCCCAGGCATTTACGAAGCCGGTTACGGACGCTTGAAACCCAGTACTACTG
+
CCCCCGGGGGGGGGGGGGGGGGGGGEGGGGGEGGDFGGGGGGGGGGEEGGGGGEGFGFFGFGGGGGGFGFGGGGGGGGFF:<FGGGGGG8@4==CDFGG9DGGFGGGFGDFGGFGFGGGADFFC@CG?FGDFD==D?FG<DFEED>CFGFGGGDD??CGEGGCCE8DE>G>@DFF>>F>FC:77;<,?BFE>A*:7;717@F0=?D)))/5;011=().6,47)4*779*((.).8C04((.)6>D2)
@M00200:205:000000000-AKKM3:1:1101:20221:4800 2:N:0:1
TACTCGGGTATCTAATCCTGTTTGCTCCCCACGCTGTCGCGCATCAGCGTCAGCCACAGCCCAGCAGACCGCCTTCGCCACCGGTGTTCTTCCGGATCTCTACGCATTCCACCGCTACACCCGGAATTCCATCTGCCTCTACTGTGCTCAAGCCTGACAGTTCGCACGGCCGACTCGGGGTTGAGCCCCGAGCTTTCACCGCACGCTTGTCAAGCCGCCTACGCGCCCCTTAAACCCAATAGTACTGCGA
+
CCCCCGGGGGGGGGGGGGGGGGGGGGGGGDGGGGGGGGGFGGGGGGGGGGGGGGGFGGGGGDFGGGGGGGGGGGGGGGGGGGGGEGGGGGGGGGDGEGGGFCEEGGDGGFFGGEGFDCGFGGDEGGGGGGGGGC=;=D?DFCF6@D@EGFFFGCF?FGG53DCGFFGGAEEB>BDBF4<;FC5FADCF><EB>=3;BEF@7((69608:25<)2:=>GFF?FFBFG>D)/.4<2)4C6?:3A>F<)))-4
@M00200:205:000000000-AKKM3:1:1101:12182:4806 2:N:0:1
TACTAGGGTATCTAATCCTGTTTGCTCCCCACGCTTTCGAGCCTCAGCGTCAGTAATGGACCAGTATGTCGCCTTCGCCACTGGTGTTCTTCCGAATATCTACGAATTTCACCTCTACACTCGGAGTTCCACATACCTCTTCCATACTCAAGATAGCCAGTATCAAAGGCAATTCCAAGGTTGAGCCCTGGGCTTTCACCTCTGACTAAACTATCCGCCTACGCTCCCTTTAAACCCAATAGTACTG
+
CCCCCGGGGGGGGGGGGGGGGGGGGGGGGGGGGGGGGGGGGGGGGGGGGGGGGGGGGGGGGGGGGGGGGGGGGGGGGGGGGGGGGGGGGGGGGGGGGGGGGGGGGGGGGGGGGGGFGGGGGGGGGEGGGGGGGGGGGFGFFGGFGFGFGFGGGGGFFGF?DFEGFFGGFFFDFFFFFDF5CC?FFGC?5?DFFF?8CEGEBDEEFFAEFEF7CCGG=FE585AAAGBGFGFEFF@DCD=3BFEEE??
@M00200:205:000000000-AKKM3:1:1101:20897:4810 2:N:0:1
TACTCGGGTATCTAATCCTGTTCGCTCCCCACGCTTTCGCGCCTCAGCGTCAGAACCGGACCAGACAGCCGCCTTCGCCACTGGTGTTCTTGCGAATATCTACGAATTTCACCTCTACACTCGCAGTTCCGCTGTCCTCTTCCGGTCCCAAGCCAACCAGTATCGAAGGCAATTCTGTGGTTGAGCCACAGGCTTTCACCCCCGACTTAATCGGCCGCCTACGCTCACTTTATACCCAAGAGTACTGAGA
+
<BCCCGGGGGFGGFGFGGFFGFGGEFGEFFFCFEGGDGGGGGEGGGGGGEEGGFGGGGEGGEGGGGGGGGGEGGCGGGC@FEFFCFFGGFFGGGGG:FGGGD<FGGGGCEAFEGDFF,,A=CGCFECC;DCCDEDEDFG7<DDADEG)6;FCGDCAFGCAFGEGAFGGFGFFFFFF>FGFGGGC4@:AAGGFFG6?FFGBD2:6>>1?CE3??6:=@<@:3163(287D*2)4)4)<<((,2<<9<>50:
@M00200:205:000000000-AKKM3:1:1101:4900:4811 2:N:0:1
TACTGGGGTATCTAATCCCGTTCGCTACCCTGGCTTTCGTTCCTCAGCGTCAGAAAACCCCCAGTGAGCCGCCTTCGCCTCCGGTATTCCAGATGATATCAACGCATTTCACCGCTCCACCATCTGTTCTGCTTACCTCTAGGTTCCTCAAGCACGGCAGTTTAGGGCGCAATTCCTCGGTTAAGCCGAGGGCTTTCCCACCCTACTTTCCGCTCCGCCTACTAACCCTTTACCACCAACCGTACTGCAAT
+
CCCCCCAFGGGGGGDFFEGGFFC@CGGGFGGGGFGGGGDGGGGGGGG8CFFGFG,EFG7,B:FEFFGGGGGGEGD:FGGGDCFGGG<FGGGF9EEFFFGE=DEGGGEGGCFBF>>B6FDFD8AEGGFGGDEGF,?8FF9:D8E@E+=;+<=?DDGEED+969*C;*@F9E5=@C+=<B99@89+BF6?5;5*6A6;F=F@F=@DBBB4CFFF1(=*(5>2(3)3)0)120;>E3-8C(2((,(((()-.-)
@M00200:205:000000000-AKKM3:1:1101:25804:4815 2:N:0:1
TACGAGGGTATCTAATCCCGTTTGCTCCCCTGGCTTTCGCGCCTCAGCGTCAGAAGAGGTCCAGCAGATCGCTTTCGCCACCGGCGTTCCTTCGGATATCTGCACATTTCACCGCTCCACCCGAAGTTCCATCTGCCCCTGCCTCCCTCGAGCCCGCCAGTATCAGAAGCTGTTTTCCGGTTAAGCCGAAAGATTTCACCCCTGACTTGGCAGGCCGCCTACGCGCCCTTTATACCCAATAGTACTG
+
CCCCCGGGGGGGGGGGGGGGGGGGGGGGGGGGGGGGGGGGGGGGGGGGGGGGGGGGGGGGGGFGGGGDFGGGGFGFGGGGGGGGGGGGGGGGGGGGEGDGGDFGGGGGGGGFGGGFGFGFGGGGGGGGGGGGGGGFE?DFFGGFGFGBGEGDEGGFFDGBCGFGFFGGFGFFFEAFFFGFGEDFFGGFFGGFFFFDFF?:BF@FFF@C<EFF<BG=@DEDF@:32:7C390<BBAAF2??24659AF
@M00200:205:000000000-AKKM3:1:1101:17851:4847 2:N:0:1
TACTGGGGTATCTAATCCGGTTCGCTACCCTGGCTTTCGTGTCTCAGCGTCAGTATCGGTCCAGGTCGCCGCCTTCGCCACTGGTGTTCCTCCCGATATCTACGAATTTCACCTCTACACCGGGAATTCCGCGACCCTCTCCCGTACTCAAGCCTGCCAGTATCGAATGCACTTCCCGGGTTGAGCCCGGGGCTTTCACACCCGACTTAACAGGCCGCCTACACACGCTTTACACCCAATAGTACTG
+
CCCCCGGGGGGGGGGGGGGGGGGGGGGGGGGGGGGGGGGGGGGGGGGGGGGGGGGGGGGGGGGGGGGGGGGGGGGGGGDEGGGGGGGGGGGGGGGGGGGGGGFGG?GDEFDFFGFFGGGGGGGGDEGGGGFGGGGGDFGFBEGFGFDCGFGCFFGFFGGFFGE98?;EFGFFFFFAF>74CEDGFGCFF<:>DGC7ACF?;;>>FB;7AFAFA0FG9DE::?>F<C<5*/(:A>A::::?:<AAA24
@M00200:205:000000000-AKKM3:1:1101:7357:4850 2:N:0:1
TACTGGGGTATCTAATCCTGTTCGCTCCCCACACTTTCGCTCCTCAGCGTCAGGTAATGCCCAGAGAACCGCCTTCGCCACCGGTGTTCCTCCTGATATCTGCGCATTTCACCGCTACACCAGGAATTCCGTTCTCCCCTGCATACCTCCAGTCTGCCCGTATCGAAAGCAAGCCAGGTGTTAAGCACCTGGTTTTCACTCCCGACGCGACAAACCGCCTACGAGCCCTTTAAGCCCAGTAGTACTGAGA
+
CCCCCGGGGGGGGGGGGGGGGGGGGGGGGGGEGGGGGGGGGGGGGGGGGGGGGGGGGGGGGGGGGGGGGGGGGGGGGGGEGEGGGGGGGGGGGGGGGGFGGGGGFGGGGGGGGCGFGGGGGGGGGGGGGGGFFGGFFFGBFGGFDFFEGFGGGGCFFGGFGGFGFFGGFFFFFF?FACFFF>FGFGGFFFFFFGFF@EFE@DFB=>2259;BF;CF>GFD?@FFFGEG*9:AFFF:F3(.5<:9A<>)8A
@M00200:205:000000000-AKKM3:1:1101:16981:4855 2:N:0:1
TACTAGGGTATCTAATCCTGTTCGCTCCCCACACTTTCGCTCCTCAGCGTCAGGTCATGCCCAGAGAACCGCCTTCGCCACCGGTGTTCCTCCTGATATCTGCGCATTTCACCGCTACACCAGGAATTCCGTTCTCCCCTGCATACCTCTAGTCTGCCCGTATCGAAAGCAAGCCAGGTGTTAAGCACCTGGTTTTCACTCCCGACGCGACAAACCGCCTACGAGCCCTTTAAACCCAACAGTACTGAGA
+
CCCCCGGGGGGGGGGGGGGGGGGGGGGGGGGGGGGGGGGGGGGGGGGGGGGGGGGGGGGGGGGGGGGGGGGGGGGGGGGGGGGGGGGGGGGGGGGGGGGGGGGGGGDEGGGGGGGFGGGGGGGCFFFGGGGGGGGGDFEDFGGFGFGFGFGGGGGFFGG>EGFGFFFGFGF5AD?FAFFFGD+5BC:FF*<CFGGFC@F?E@5A=4A===B>>(=8.:>(332:2=:C79?BFA>:881(-:<>>9>A7>
@M00200:205:000000000-AKKM3:1:1101:13377:4874 2:N:0:1
TACCCGGGTATCTAATCCCGTTTGCTCCCCTGGCTTTCGCTCATCAGCGTCAATGCCGGTCCAGGATGCCGCCTTCGCCACCGGTATTCCTCCAGATATCTACGCATTTCACCGCTACACCTGGAATTCTGCATCCCTCTCCCGGATTCAAGCCATCCAGTATCGGATGCAGTTCCCCAGTTGAGCCTGGGGATTTCACATCCGACTTAGTTGGCCGCCTACGAGCCCTTTACACCCAGTAGTACTGAGCT
+
CCCCCGGGGGGGGGGGGGGGGGGGGGFGGGFFGGGGGGGGEGGGGGGGGGGGGA@ECCCFFCFGFGFGGGGGGGGGGGGDGGGGFGGGGGGGGGCGGGGGGGGGGGGGGGGGGGGFGGGGGGFGFFFGGFGGGGGGGFGBFDGBCBC=FFGFFFGF?FGFGG*=09C:AFFEFFFF5*39FGGCCFGFA95@?CFGCCGFF3==A>@DF4//48CC=DE@?@6)6E3>;7;E9<EDGFF8<2)6AF292()
@M00200:205:000000000-AKKM3:1:1101:5528:4887 2:N:0:1
TACGCGGGTATCTAATCCCGTTCGCTCCCCTGGCTTTCGTGTCTCAGCGTCAGCACACCCCCAGCGAGCTGTTTTCACCGTTGGCGTTCCAAGCGATATCTACGCATTTCACCGCTCCACCCCTTGTTCCGCTCGCCCCTAGGTGGCTCACGACGACCAGTATACCGAGCAGTTCCACGGTTGAGCCGTGGGATTTCACATGGTACTTAGAAGTCCGCCCACAACCACTTTCCACCCAGTCGTACTG
+
CCCCCCFEFFGFFGFGCGFGGGCCFCFCFB@CFGGGGGCG<CFFGGGGGGG:FGFGGGGGGGGGGE@CFFG<EEFGGGGGG:CEGGFGGGGGCGEFEE6EEG<:7C+C;@>FACE5=F=FD+@E=E@AFDEEGCDEE>E)<F6=9?F@7C,7CCGFFE79DFE9EFG=)=5-49FFFF*)4/9*;AC:5>CD4=*81)47)7(4)93:4<44A4<<3))(--(.(8>D*2))-:A0C((,)(((-(.
@M00200:205:000000000-AKKM3:1:1101:5178:4896 2:N:0:1
TACCGGGGTATCTAATCCCGTTTGCTCCCCTGGCTTTCGCGCCTCAGCGTCAATACCGGTCCAGGATGCCGCCTTCGCCACCGATGTTCCTCCAGATATCTACGCATTTCACCGCTACACCTGGAATTCCACATCCCTCTCCCGGATTCGAGCCTTCCAGTCTCGGACGCAGTTCCCGGGTTGAGCCCGGGGATTTCACGTTCGACTTAGAAGGCCGCCTACGCGCCCTTTATACCCAATCGTACTG
+
CCCCCGGGGGGFFGGGGGGGGG<FGGGGGGGGGGGGGGGGGGGGGGGGGGGGGGGGGGGEGGGGFDFDFGGG:FGGGGGDEFCFCFFGGGGGFCFEGGGGGGGGGGGGAGGGGGGF6FGGGGGFG8FGGGGADFGGF?FDFDF58ACAGD=8CCGFFGGFFC;C)*=EFGF>>EFFAFD9>CDF4AF))953)2?=FFFDF18(,313C3114=FF9CD:048@>G)9)2)4)-::E2(<(8:((4)
@M00200:205:000000000-AKKM3:1:1101:9939:4917 2:N:0:1
TACGGGGGTATCTAATCCCGTTTGCTCCCCTAGCTTTCGCTCCTCAGCGTCAGTTCAGGCCCAGGTCGCCGCCTTCGCCACCGGTGTTCTTTCGGATATCTACGCATTCCACCGCTACACCCGAAATTCCACGACCCTCTACCGAACTCCAGATCTGCAGTATCCAATGGCCCCTCCCCGGTGAGCGGTGGAGATTTCACATCAGACTTTCAGATCCGCCTACGAGCCCCTTCCACCCAGTAGTACTG
+
CCCCCGGGGGGGGGGGGGFGGGGGGGGGGGGGGGGGGGGGGGGGGGGGGGGGGGGGGGAFGGGGGGGGGGGDGCCGGGGGGGGDFDFGGGGGGGGGGGGGGGGGGGGGGGGGGGGAGGGGGGGGGGGGF,6E8CGCGFGFFCFFGFGFGFGCECCFF97AFG*=AFGFFFA<F>5D?DG>C=GF;6C8BD58AFF>77CECEFEFEFFF?FEB4:845>116?30*85D*8(3.4>C(-13925).)6
@M00200:205:000000000-AKKM3:1:1101:4928:4940 2:N:0:1
TACTAGGGTATCTAATCCCGTTTGCTCCCCTGGCTTTCGCGCCTCAGCGTCAATGTCGGTCCAGGATGTCGCCTTCGCCACCGGTGTTCCTCCAGATATCTACGCATTTCACCGCTACACCTGGAATTCTGCATCCCTCTCCCGGATTCAAGCCATCCAGTATCGGATGCAGTTCCCAAGTTGAGCCTGGGGATTTCACATCCGACTTAGTTGGCCACCTACGAGCCCTTTAAACCCAATAGTACTG
+
BCCCCFDFGGFGGGGGGGGGEGFGGGGGFFGFFGGGGFCGGGGGGGGGGFFCGGGGGGGDGGGGGC<8FGGGGGGGGGGFGFGE@FCFGGGGGFF9E<DGGAEFGEGGCFGFAEC5>FGGGGGGFG9EGFCDFDFFFFGFFFFECDDAGFED9?F?;>=9FGCFAED+9DAEAEFFFFFFBC;C68CAF>;95*4AA7=<A=2))):):;88>EGC:7A-722)888D5D3>EE)5:(,:@)<))7)
@M00200:205:000000000-AKKM3:1:1101:24307:4953 2:N:0:1
TACTCGGGTATCTAATCCTGTTCGCTACCCACGCTTTCGTGCCTCAGCGTCAGTTGCAATTTAGTGAGCTGCCTTCGCAATCGGTGTTCTACATCATATCTAAGCATTTCACCGCTACATGATGTATTCCGCCCACTTCAATTGTACTCAAGTCACACAGTTTCAATGGCAGTTTCCCAGTTAAGCTGGAAGCTTTCACCACTGACTTACATGACCGCCTACGCACCCTTTACCACCAATAGTCCTGATAT
+
CCCCCGGGGGGGGGGGGGGGGGGGGGGGGGGGEGGGGGGGGGGGGGGGGGGGGGFGGGGG9FDGGGGGFFGGGGGGGGGGGGGGGGGGGGFEFGCCGGGGGGGGDFGGGGGGGGGFGGGCFCBCEFGGGGCGGEDGGFGEFGADFFGFGBCFF?DFFGGFGGFDEFGG5FFFFFFFFF?FGGDFBCFF?+8:DFGGFFFEFFFFF5CCCEFFE@?D9>>>@@D49C?GCFE*8**0;@9EBCC**174***
@M00200:205:000000000-AKKM3:1:1101:6769:4966 2:N:0:1
TACGCGGGTATCTAATCCCTTTCGCTCCCCTAGCCTTCGAGCCTCAGCGTCAGGAACTGTCCAGAGATTCGCTTTCGCCACAGGTGTTCCTCTCGATATCTACGCATTTCACTGCTACACCGAGAATTCCAATCTCCTCTCCAGTCCTCTAGTAAAGCAGTATCGAGTGCAGTTCCGGGGTTGAGCCCCGGGATTTCACACCCGACTTACCTCACAGCCTACGCTCCCTTTATGCCCAGTAGTACTGAGAC
+
ACCCCGGGEGGGFCDEGGGGGGGEGGGGF7FFFFGGGGGGDEEGGFCFGFGGGGFEGGGDCFF<EEGGDG:FF<FGDGGGGGGFC<::<FFGGGGGCFGGGFEEF8:CFEGFDE?FFGDFGEGGGDFEGGFFGGGGF8==DFFFGFC*=+6BF?@FFGD*@+;25006*D99+;?9AFG5F8CGFE75AG>ED>CF=>CE>>5=B==;);@FF1B?@F:3@;7)28>G47)><C33<,.5<D4A2)).)4)
@M00200:205:000000000-AKKM3:1:1101:20180:4982 2:N:0:1
TACCCGGGTATCTAATCCTGTTTGCTCCCCACGCTGTCGCGCCTCAGTGTCAGTTACTGCCCAGGGGGCCGCCTTCGCCACCGGTCTTCTGCCGGATCTCTACGCATTCCACCGCTACACCCGGAATTCCACCCGCCTCTACTGTGCTCCAGCGCGGGACTCGCCCCGGCCGATCCGGGGTTGAGCCCCGGACTTTCACCGCCGCCTTCCCGCGCCGCCTACGCGCCCTTTAAACCCACTCGTCCTGAGA
+
CCCCCEGGGGGGGGGGGGGGGGGGGGGGGGGGGGGGGGGGGGGGGGGGGGGGGGGGGGGGGGGGGGGDGGGGGGGGGGGGGGDGGGGGGGGGFGCFFGDFDAF7CEGGGE9FFGGFDC,<EGEG>EGGGF,,6=CGGDGFFGGFGFGFGFGDGDG>@C5)08>D9)9CBGFBE@FEF3>>EED4<EFFFGDEFC67@4FA:>F>F><6?FFFF9EE6CE0(3?DFGFD)*5)428?G?0((44(-2348)
@M00200:205:000000000-AKKM3:1:1101:20097:4991 2:N:0:1
TACTGGGGTATCTAATCCTGTTTGCTCCCCACGCTGTCGCGCCTCAGCGTCAGCCACAGCCCAGCGGGCCGCCTTCGCCACCGGTGTTCTTCCGGATCTCTACGCATTCCACCGCTACACCCGGAATTCCACCCGCCTCTACTGTGCTCCAGCGCGAGAGTCTCGAAGGCCGATCCGGGGTTGAGCCCCGGACTTTCACCCCCGACTCCTCGCGCCGCCTACGCGCCCTTTAAGCCCAGTAGTACTGCGAT
+
CCCCCGGGGGGGGGGGGGGGGGGGGGGGGGFGGGGGGGGGGGGGGGGGGFGGGGGGGGGGGGGGGGGGGGGGGGGGGGGGGFEGCGGDGGGGGGGGGGCGGGF=FEGEGGFGGGGFGGGGGGGEGGFGGGGFFEGGGFGEFGFAGFGFGFC?FGGFFG4>CGEGFFGGFGABD(8>FFGFGEGGFGEF>DEEFE9DFAFB?FFFFB0?BAB?BBG8(9@B<<FDFEEG55>FAAA?G<1(6<44>>A)81(
@M00200:205:000000000-AKKM3:1:1101:18154:5013 2:N:0:1
TACCGGGGTATCTAATCCTGTTTGCTCCCCACGCTTTCGAGCCTCAGCGTCAGTAATGGACCAGTATGTCGCCTTCGCCACTGGTGTTCTTCCGAATATCTACGACTTTCACCTCTACACTCGGAGTTCCACATACCTCTTCCATACTCAAGATAGCCAGTATCAAAGGCAATTCCAAGGTTGAGCCCTGGGCTTTCACCTCTGACTAAACTATCCGCCTACGCTCCCTTTACACCCAATAGTACTG
+
CCCCCGGGGGGGGGGGGGGGGGGGGGGGGGGGGGGGGGGGGGGGGGGGGGGGGGGGGGGGGGGGGGGGGGFGGGGGGGGGGGGGGGGGGGGGGGGFGGGFGGGGG6FGGGGGCFGFGFGGGGGGFEGGGGGGDCFEDFFD5E;<;===FFG?FGGF7=DD=D>FFFGGFDBDFEBDFFFFGGDGFD,:59+<FGDC+;:@*=5>CF5AEF@CF5B<87AAD=9?)4:*;;BCEC;:EFBF=C85?EE
@M00200:205:000000000-AKKM3:1:1101:23400:5014 2:N:0:1
TACACGGGTATCTAATCCCGTTCGCTCCCCTAGCTTTCGTCCCTCAGCGTCAGAAAGGACCCAGTGGACCGCCTTCGCCTCCGGTGTTCCTGATGATATCAACGCATTTCACCGCTCCACCATCAGTTCCGCCTACCTCTATCCTCCTCTAGCTTGCCGGTTTGAAGCGCAATTCCTCGGTTGGGCCGAGGGATTTCACACCTCACCTAACAAGCCGCCTACGGCCTCTTTAAACACATACGTACTG
+
CCCCCGGGGGGGGGGGGGGGGGCGGGGGGGGCDGGGGGGA@FGGGGGGGGGGGGFGF8FGGGGG,<FFGGGGGGGGGGGEGDFGGGGGGGGFAA<FGGFGAFGGGGGGGFFGGGGFGEDGEG,>F?FGGGGGG+=FGFGFFAEF88FFGFGGAG+;?FG5EGACAA?FBGB89@F++=>>@CC>>5=AEGC/8ACCF5B63<=D@<(.(6@E4@F8>D.,:;?B(2)9*;:4)68);:)))4846()
@M00200:205:000000000-AKKM3:1:1101:21033:5019 2:N:0:1
TACTAGGGTATCTAATCCCGTTTGCTCCCCACGCTTTCGCGCCTCAGCGTCAGGAGATGCCCAGAGACCCGCCTTCGCCACCGGTGTTCCTCCCGATCTCTACACATTTCACCGCTACACCGGGAATTCCAATCTCCTCTGCATCCCTCAAGAACGGCAGTATCGGCCGACGTTCTTCGGTTGAGCCGAAGGATTTCACGACCGACTTGCCATCCCGCCTACGCGCCCTTTACACCCAATAGTACTG
+
CCCCCGGGGGGGGGGGGGGGGGGGGGGGGGGGGGGGGGGGGGGGGGGGDFGGGGGGGGGGGGGGGGGGGGGGGGGGGGGGGGGGGGGGGGGGGGGGDGGGGGGGGGGGGGGGGGGFGGGGGGGGEGGGGGGGFGGGGFGFFGGFGFGEGFGGGGGFFGGFGGFD@FGGEGF>55AF9BF>FGDFFC05AG5>A?+7@7E@FF9669B24>:))4;A1DB:(4?>(:BD)7)-))).:11,,6-62:4
@M00200:205:000000000-AKKM3:1:1101:9234:5019 2:N:0:1
TACCAGGGTATCTAATCCTGTTTGCTCCCCACGCTGTCGCGCCTCAGCGTCAGCCACAGCCCAGCAGACCGCCTTCGCCACCGGTGTTCTTCCGGATCTCTACGCATTCCACCGCTACACCCGGAATTCCATCTGCCTCTACTGTGCTCAAGCTCGACAGTTCGCACGGCCGACTCGGGGTTGAGCCCCGAGCTTTCACCGCACGCTTGTCAAGCCGCCTACGCGCCCTTTACACCCACTAGTACTGAGAC
+
CCCCCGGGGGGGGGGGGGGGGGGGGGGGGGGGGGGGGGGGGGGGGGGGGGGGGGGGGFGCFGGFGGGGFGGGGGGGGGGGGGGGEGGGGG;FGGG@EEGGGGGG7EGGFGFGF6EBGG8EGGGGG7F8FDFADFFGGFGFBG,;EFFFGFDAF=FDDGGFFGC7)9DGEDE=4@/@F;GFGGGCFGD:DDEFFG?:FECA;BFF2;<0((-)))<;9DEF:8-04=39)*4))5-(2(((.).-4<A)44)
@M00200:205:000000000-AKKM3:1:1101:5461:5034 2:N:0:1
TACGCGGGTATCTAATCCTGTTTGCTCCCCACGCTGTCGCGCCTCAGCGTCAGCCACTGCCCAGCAGGCCGCCTTCGCCACCGGTGTTCTTCCGGATCTCTACGCATTTCACTGCTACACCGGGAATTCCGCCATCCTCTACCGCACTCCAGTGACCCAGTTTCCAATGCCATTCCCAGGTTGAGCCCAGGGCTTTCACATCAGACTTAAACCACCACCTACGCACGCTTTAAGCCCAATAGTACTG
+
9CCCCCGGGC@FGGF9CFFDEF,CFDEGGGGGCG7FCB@FFCFGGGGGDC@7BFGGGGGGGGGCGDFCGGE>FGEEGDGDGGGG=FCCFGGGGDC@@F=AEFGGGGGG,@,CFEGFFGCFGC@BCEC8BFCEDCDFG6:*;EG5>>D5*0,439FCFC**4=>F<FC?F?F@ACFAA84)<A4F)<6?;C=)0=CCF<E?)6@@)/6)6;.767CA@F:3;@08(*)9*939A<248(4<2<>AFFA
@M00200:205:000000000-AKKM3:1:1101:6139:5051 2:N:0:1
TACAAGGGTATCTAATCCCGTTCGCTCCCCTAGCTTTCGCGCCTCAGCGTCAGTGTCAGCCCAGCAACCCGCCTTCGCCGCAGGTGTTCCTCTCGATATCTACGCATTTCACCGCTACACCGAGAATTCCAGTTGCCCCTTCTGCACTCTAGTCGCACAGTATCAGTTGACCTTTCCGAGTTAAGCTCGGAGATTTCACAATTGACTTGCGGAGGCCGCCTACGCGCCCTTTACGCCCAATAGTACTG
+
CCCCCGGGGGGGGGGGGGGGGGGGGGGGGGGGGGGGGGGGGGGGGGGGGGGGGGGGGGGGGGGGGGGGGGGGEGGGGGGGGGGGGGGGGGGGGGGFFGGGGCGGGGGGGGGGGGGBDGGGGGEGGCGGFGFD?DDDFDGF?=DFGFFEGFGDFCDEFG69@<79CFFGFGFFFFFFF>C>FGG+;D<AADCEDFGFF6:C3BFBEFEF=EFFBFE=?GEF1;;>68@CGG:?A)3:C0(-(4445)))
@M00200:205:000000000-AKKM3:1:1101:9656:5052 2:N:0:1
TACTGGGGTATCTAATCCTGTTTGCTCCCCACGCTTTCGCACCTCAGCGTCAATACGTGTCCAGTAAGTCGCCTTCGCCACTGGTGTTCTTCCGAATATCTACGAATTTCACCTCTACACTCGGAATTCCACTTACCTCTCCACGATTCTAGCGATGCAGTCTTAAAGGCAATTCCGGGGTTGAGCCCCGGGCTTTCACCTCTAACTTACAAAGCCGCCTACGCGCGCTTTACACCCAGTAGTACTGAGAC
+
CCCCCGGGGGGGGGGGGGGGGGGGGGGGGGGGGGGGGGGGGGGGGGGGGGGGGGGGGGGGGGGGGGGGGGFGGGGGGGGGGGGGGGGGGGGGGGEGGGGGGGGGGFGGGFGGGGGFGGGGGGGGGGGGGGFGGGGGGFGFFGGFGFGBCFFFGGGFFGG?DDEGCBCCFGFFFFFFBDD>GGGCADGFFGDE**=CFFFB@B=EFFEF39:E*0BF(:>(63(:;E)9:C<9CEF::8<794AAAA2-54)
@M00200:205:000000000-AKKM3:1:1101:9707:5107 2:N:0:1
TACTCGGGTATCTAATCCTGTTTGCTCCCCACGCTTTCGCGCCTCAGCGTCAGGTACGGGCCAGGAAGCCGCCTTCGCCACTGGTGTTCCTCCCGATATCTACGCATTTCACCGCTACACCGGGAATTCCACTTCCCTCTCCCAGACTCTAGCCGGGCAGTATAAGATGCCATTCCACGGTTAAGCCGTGGGATTTCACATCAAACTTACCCGACCGCCTACGCGCCCTTTACACCCAATAGTACTGACAT
+
CCCCCGGGGGGGGGGGGGGGGGGGGGGGGGGGGGGGGCGGGGGGGGGGGGGGGGGGGGGGGGGGGGGGGGGGGGGGGGGGGGGGGGGGGGGGGGGGGGGGAFGGGDF>FGGFGGGFDGDGGGGGGGGGFGGGGGGGGFGFF=EFGFG<FFGFFGGFFGGFGGEGFFGFAC>EFEFFFFGEGGGGFGF>B:CDFGGFFFGFFEFF@EEF<7@399EE>GFF:0:BBGD95>>ADB>BG:6():<6244<(,)
@M00200:205:000000000-AKKM3:1:1101:15781:5119 2:N:0:1
TACCAGGGTATCTAATCCTGTTTGCTACCCACGCTTTCGCTCCTCAGCGTCAGTACTGGCCCAGAGCACCGCCTTCGCCACCGGTGTTCCTCCTGATATCTGCGCATTCCACCGCTACACCAGGAATTCCAGTCTCCCCTACAGCACTCTAGTCTGCCCGTACCCGATGCAAGCCCACAGTTGAGCCATGGGATTTCACACCAGAAGCGACAGACCGCCTACGAGCTCTTTAAACACAATAGTACTGAGA
+
CCCCCGGGGGGGGGGGGGGGGGGGGGGGGGFEGGGGGGGGGGGGGGGGGEGGGGGGGGGGDGGGGGGGGGGGGGGGGGGGCEGGFGGGGGEFGGGGGGGGGGGGGGGGGFFGGGGEGECGFDGGGGFFGGGGGGGGGFGFFGGFGFGBGFD?@FG7B@D>@C)CB?GGDCABF5CFF>DFE3+5987A?CFFFFF>9;=EE4>=)):>24=9@=FE=DFDFF?>1C5;121).;<)=<D<.45)?CFF:)
@M00200:205:000000000-AKKM3:1:1101:21150:5122 2:N:0:1
TACTCGGGTATCTAATCCTGTTTGCTACCCACGCTTTCGAGCCTCAGTGTCAGTTACAGTCCAGAGAGCCGCTTTCGCCACCGGTGTTCCTCCATATATCTACGCATTTCACCGCTACACATGGAATTCCACTCTCCTCTACTGCACTCAAGTCTAACAGTTTCCAATGCACACACTGGTTGAGCCACTGCCTTTTACATCAGACCTATTAAACCACCTGCGCTCGCTTTACACCCAATAGTACTGAGCTC
+
CCCCCGGGGGGGGGGGGGGGGGGGGGEGGGGGGGGGGGG@FGGGGGGFDGGF@FGGGFGGGGGGGFFGGGGGGGGGGGGGEDGCFGGGGGFGGGGGGGGGGGGGE>FEGGCFG>C5=CFG9F>DGCGGGGGGG,+@FFCBFFF3AF==F?FDCFFDBGDFGFEDD+939F@=DBE5:6=<C6=DDGGFFFGFFGCCC@FCE<CBE)>CB7AEFFCF5<*858:3::?4C<**9@@B:>(7@C**009)())
@M00200:205:000000000-AKKM3:1:1101:19170:5132 2:N:0:1
TACCGGGGTATCTAATCCCGTTTGCTCCCCACGCTTTCGCGCCTCAGCGTCAGGAATTGCCCAGAGACCCGCCTTCGCCACCGGTGTTCCTCCCGATCTCTACACATTTCACCGCTACACCGGGAATTCCAGTCTCCTCTGCAACCCTCAAGAACAGCAGTATCGATCGACGTTCCTCGGTTGAGCCGAGGGATTTCACGACCGACTTGCCATCCCGCCTACGCGCCCTTTAAACCCAATAGTACTGAGAC
+
CCCCCGGGGGGGGGGGGGGGGGGGGGGGGGGGGGGGGGGGGGGGGGGGGGGGGGGGGGGGGGGGGGGGGGGGGGGGGGGGGGGGGGGGGGGGGGGGGGGGGGGGGGGGGGGGGGGFGGGGGGGDGGGGGGGGGGGGCFGFFGGFGFDDGFGGGGGFFGGFGG7FDFFGFE5@DDFFFFGEFGDFAFGFFGGFFGFDFFGFFFFB96987<BFFFGGFGF6??BB>GEGDC24>FFFGBB:?):2<:94:A)
@M00200:205:000000000-AKKM3:1:1101:17923:5134 2:N:0:1
TACAAGGGTATCTAATCCTGTTTGCTCCCCACGCTTTCGCGTATCAGCGTCAGTATCCAACCAGGGGGTCGCCTTCGCCACAGGTGTTCCTCCCGATATCTACGCATTTCACCGCTACACCGGGAATTCCACCCCCCTCTTTGGTACTCTAGCTTGCCAGTTTCATGCGTCGTTCCCCGGTTGAGCCGCGGGATTTCACACATGACTTAACAAACCGCCTACACGCCCTTTACACCCAATAGTACTCAGC
+
CCCC@FGGGGGGGGGGGGGGGG<FFGGGGGGGGGGGGGGGGC@FGGGGGGGGGFG<EFAFF:CFFE7FEEGGGGGGGGCEEGGCFGGGGGG<FCFGE7CGGGGGGGGGGGGGGGGEGGFFG648@BFGGGGG?EDGC>E58:@*5=FFGCECCD9*:CD6D7AFCC>AD8?A95AF9FGFGGGG4EF30/C3>EGDFAG<0<:7>?AAFBAB24@*2C>01::F(?7>/74>).)3EF(3)6-54))6))
@M00200:205:000000000-AKKM3:1:1101:18546:5142 2:N:0:1
TACCGGGGTATCTAATCCTGTTCGCTCCCCACGCTTTCGCTCCTCAGCGTCAGTATCGGCCCAGAGACCCGCCTTCGCCACCGGTGTTCCTCCTGATATCTGCGCATTTCACCGCTACACCAGGAATTCCAGTCTCCCCTACCGAACTCTAGCCTGCCCGTATCGGCTGCAGGCCCGCGGTTGAGCCGCGGGTTTTCCCAGTCGACGCGACAAGCCGCCGACGACCTCTTTAAACCCAATAGTACTGAGAC
+
CCCCCGGGGGGGGGCGGGGGGGGGGGGGGGGGGGGGGGGGGGGGGGGGGGGGGGGGGDCGGGGGGGGGGGGGGGGGFGGGGFGGGGGCFGGGGGGGGFGGGEGEGGGGGGGGGGGDGGGGGGFE=DFGGGGGGGGGGFGDFGFEE>GFGFGCEDGFFGCDCC@GF?GEEGFFABBBEFG:F5/21:C>DDEA>5EC4)CA:??(2190((-(4(1;4<D((--0(*)020-)))),/((...)69)))3:)
@M00200:205:000000000-AKKM3:1:1101:15363:5154 2:N:0:1
TACGGGGGTATCTAATCCTGTTTGCTCCCCACGCTTTCGCACCTCAGCGTCAGTATCGGGCCAGTGAGCCGCCTTCGCCACTGGTGTTCTTGCGAATATCTACGAATTTCACCTCTACACTCGCAGTTCCACTCACCTCTCCCGAACTCGAGACTCCCAGTATCGAAGGCAGTTCTGGAGTTGAGCTCCAGGATTTCACCACCGACTTCAGAGTCCGCCTACGCGCCCTTTACACCCTGTAGTACTGAGC
+
CCCCCGGGCEGGGGGGGGGFGGGGGGGGGGGGGGGGGGGGE@FFGGGGGGGDGEFGGGGGGGGGGGGGGGGGGGGGGGGGGGFGFGGGGGGGGGGGD@8FFFGCFGFFGGGGGFFD8EDFGGGGGEGGGGFGFFGGGFFBBGGEGDG@FEG>>C7A>FD5:C5CA*AC5@FAAACFFFG6DG8:*5,)88=65,:6BCFBEFFF@928)96)79EF(1)/(,/.(2;C/0546671:(.)66.:<))))(
@M00200:205:000000000-AKKM3:1:1101:19927:5162 2:N:0:1
TACACGGGTATCTAATCCTGTTTGCTCCCCACGCTTTCGCGTATCAGCGTCAGTATCCAACCAGGGGGCCGCCTTCGCCACAGGTGTTCCTCCCGATATCTACGCATTTCACCGCTACACCGGGAATTCCACCCCCCTCTTTGGTACTCTAGCTTGTCAGTTTCATGCGTCCTTCCCCGGTTGAGCCGAGGGATTTCACACATGACTTAACAAACCGCCTACACGCCCTTTAAACCCAATAGTACTG
+
CCCCCGGGGGGGGGGGGGGGGGGGGGGGGGGGGGGGGGGGGGGGGGGGGGGGGGGGGGGGGGGGGGGGGGGGGGGGGGGGGGGGGGGEGGGGGGGGGGGGGGGGGGGDFGGGG>C>GGGGFEGDGEFFGGGGGGGGGEEFF7FFGFGEGFCCBFCAFGDFFFCFEFFGEC5AFFFAFFGBC5C<FCFEBG5BECFGFE9?@FF@EE)-6<>B<:EE(98:?F:@?GFGGGFAABF:EF<8))6).62
@M00200:205:000000000-AKKM3:1:1101:25317:5171 2:N:0:1
TACTAGGGTATCTAATCCCGTTTGCTCCCCTAGCTTTCGCGCCTCAGCGTTAGAAGAGATCCAGTCTGTCGCTTTCGCCACCGGCGTTCCTTCTGATATCAACGCATTTCACCGCTCCACCAGAAGTTCCACAGACCCCTATCTCCCTCGAGCCAGGCAGTATCCAAGGCACTTCTACAGTTGAGCTGCAGGATTTCACCCCGGACTTGTCCGACCGCCTACGTGCTCTTTAAGCCCAATAGTAATGAGA
+
CCCCCGGGGGFGGGGGGGGGGFGGGGCFGGGGGGG9DECGGECGGGGFGGGGGGGGGGGDDGFGCF<<AFFFEGFGGGGGG8@F7FFCEEFCE,,@F,EE;CFGGGGGGGCCFGD9CFEGGEGFGDDFCFFFGFDGGBEDFDFFGF8BD9CDGDDDFDD5EDD99EFGFD*8*0?CFF:AFFDF5:,099C*@6BFF;?6>2A2=@@=**01((4=(7>7;@D)/8);:;/6?>);@7((54A))))).4
@M00200:205:000000000-AKKM3:1:1101:6903:5178 2:N:0:1
TACTAGGGTATCTAATCCTGTTTGCTCCCCACGCTTTCGAGCCTCAGCGTCAGTAATGGACCAGTATGTCGCCTTCGCCACTGGTGTTCTTCCGAATATCTACGAATTTCACCTCTACACTCGGCATTCCACTCACCTCTCCCGAACTCAAGACATCCAGTATCAAAGGCAATTCCAAGGTTGAGCCCTGGGCTTTCACCTCTGACTTAAATGTCCGCCTACGAGCCCTTTAAGACCAGTTGTACTG
+
CCCCCGGGGGGGGGGGGGGGGGFGGGGGGGGGGGGGGGGGGGGGGGGGGGGGGGGGGGGGGGGGGGGGGGGGGGGGGGGGGGGGGGGGGGGGGGGDGGGGGGGGGGGGGGGGGGGFFEGGEFFGGGCGGEGFGGGGGFDEFGGFGFGFGFGGGFFFFF+DFG7DDFGGFGFD59FFFDD*CDDDFGGFFG?FAFGFFFF8=@F@EEE5*37AE@FEADD>DBA*:CBFGG5CF*10=-:5*8@CFEE
@M00200:205:000000000-AKKM3:1:1101:13757:5200 2:N:0:1
TACTAGGGTATCTAATCCTGTTTGATCCCCACACTTTCGTGCCTCAGCGTCAGTTACAGCCTAGTAAGCTGCCTTCGCTATAGGTGTTCTTGACGATATCTAAGCATTTCACCGCTACACCGTCAATTCCGCCTACCTCATCTGTACTCTAGCCCATCAGTATCAATGCCACCCTCCCGGTTAAGCCGGGATATTTCAGCACTGACTTAATAGGCCGCCTACGCACCCTTTATACCCAATAGTACTGAGA
+
CCCCCGGGGGGGGGGGGGGGGGGGGGGGGG8FGGGGGGGGGGGGGGGGGGGGGGGGGGGGGGGGGGGGGGGGGGGGGGGGGGGGGGGGGGGGGGGGGGGGGGGGGGGFGGGFGGGBGGGGGGGGGGGGGGGGGGGGGBFDFFGFGFGFGFGCGGGFFFFBGGFGFFGDFCFFFFFFFFGFGGGGFGGADGGDFCG7+;CEC@E53:8E@EFFFEGGFGFFD<4978AG?CBC*9CEFB@33/1)7566))
@M00200:205:000000000-AKKM3:1:1101:14383:5239 2:N:0:1
TACGAGGGTATCTAATCCCGTTTGCTCCCCTAGCTTTCGCGCCTCAGCGTCAGTATCGGGCCAGATGAGCGCTTTCGCCACCGGTGTTCCTCCTGATATCTACGCATTTCACCGCTACACCAGGAATTCCCTCATCCTCTCCCGTACTCTAGCCCAGCAGTTTGAGATGCCGGTCCCCGGGTGAGCCGGGGCATTTCACATCCCACTTACTTGACCGCCTACACGCCCTTTAAACCCAGTAGTACTG
+
CCCCCGGGGGGGGGGGGCGGGGGGGFGGGGGGGGGGGGEGGGGGGGGGGGGGGGGGGGGGGGGGGFGGGGGGGDGGGGGGGGEGFGGGGGGGGGGGGGGGGGGGGGGGACFFGGG*>FFFGGGGFGGGGGGGGGGGGFGFFGGFDDGFGFGFGDFFFGGFGFCGFFFGFG:9EFB?FFGFGGDGFGGFFGEBF=EDFFF<5@@65@@EF<EFEA89>DD(33(;8C@D570>B<7:EB??BDF9A2A
@M00200:205:000000000-AKKM3:1:1101:23721:5239 2:N:0:1
TACCGGGGTATCTAATCCTGTTTGCTCCCCACGCTTTCGAGCCTCAGCGTCAGTAATGGACCAGTATGTCGCCTTCGCCACTGGTGTTCTTCCGAATATCTACGAATTTCACCTCTACACTCGGAGTTCCACATACCTCTTCCATACTCAAGATAGCCAGTATCAAAGGCAATTCCAAGGTTGAGCCCTGGGCTTTCACCTCTGACTAAACTATCCGCCTACGCTCCCTTTAAACCCAATAGTACTGAGA
+
CCCCCGGGGGGGGGGGGGGGGGGGGGGGGGGGGGGGGGGGFGGGGGGGGGGGGGGGGGGGGGGFGGGGGGGGGGGGGGGGGGGGGCFGGGGGGGGGGGFGGGGGGGGGGGGGGGGFGGGGGFGE=EGGGGGGGGGGG7FBFGGFGFGEGFGGGG9DFGGFGGEFEFGGFGFFFFFFFFGFGGGGFGFFFFFFFGCD9CFE<@EEEEEE@EFFEAFGFGF>DF@>AEBFG8:*>CE(669>)/9@4@CE39
@M00200:205:000000000-AKKM3:1:1101:11220:5272 2:N:0:1
TACTAGGGTATCTAATCCCGTTCGCTCCCCTAGCTTTCGTCCCTCAGCGTCAGAAAAGACCCAGTGGGCCGCTTTCGCCTCCGGTGTTCCTGATGATCTCAACGCATTTCACCGCTCCACCATCAGTTCCGCCCACCCCTATCTTCCTCGAGCACGCCGGTTTGAAGCGCAATTCCTCGGTTGAGCCGGGGGATTTCACACCTCACCTACAATGCCGCCTACGGACCCTTTAAACCCAATAGTACTGAGG
+
C,C@CGGGGGGGGGGGGGGGGGCGGGGGGGGEFGGFGGGGEGEGGGGGGGGGGCC@E8@BFGGG<A@,6FGG@FGGGGGGGFGGGEGGGGGG9,?FE<FG8=FGGGFGGGGGGGGFGGGGGFE>E9@FFG@=+6=EE*CDD=?+6DFEGFCDGCD>>FCA:C=9=FCC5C*8?@CFFFGBGGDCFG=5:D*:5AFGF3CEE1=;8:1<3(.5)3881CD?0<B>?E)979:5ABA?GFF?)544:.)-)(
@M00200:205:000000000-AKKM3:1:1101:24188:5273 2:N:0:1
TACTGGGGTATCTAATCCTGTTTGCTCCCCACGCTTTCGCTTCTCAGCGTCAGTCTCTTTCCAGGTGGCCGCCTTCGCCTCTGGTGTTCCTCCCGATATCTACGAATTTCACCTCTACACCGGGAATTCCGCCACCCTCTCCAGGACTCAAGCTCGCCAGTTTCGCGCGCACTTTCCCGGTTGAGCCGGGAGCTTTCACACGCGACTTAACAAGCCGCCTACTCGCGCTTTACACCCAATAGTACTG
+
CCCCCGGGGGGGGGGGGGGGGGGGGGGGGGGGGGGGGGGGGGGGGGGGGGGGGGGGGGGGGGGGGGGGGGGGGGGGGGGGGGGGGGGGGGGGGGGGGGGGGFGGGGGGGGGGGGGFGGGGGGGGGGFGGAFGGGGGGFGDFGGFGFGFGFGDGGGFFEGFFGE@=ADGFGFAFFFFF4DBEEDFFGFFFGGFFGGGFFGFFFF@FFF@FFFFFFGC>GFB?:?FBG>DD<6<A<24C:::?>BFFFF
@M00200:205:000000000-AKKM3:1:1101:18383:5286 2:N:0:1
TACTGGGGTATCTAATCCTGTTTGCTCCCCACGCTTTCGCGCCTCAGCGTCAGAACCGGACCAGTCAGCCGCCTTCGCCACTGGTGTTCTTGCGAATATCTACGAATTTCACCTCTACACTCGCAGTTCCACTAACCTCTTCCGGTCTCAAGCCATACAGTATCGAAGGCAATTCTGTGGTTGAGCCACAGGCTTTCACCCCCGACTTATAAAGCCGCCTACGCGCCCTTTAAACCCACTAGTACTG
+
CCCCCGGGFGGGGGGGGGGGGGCFFGGGGGGGGGGGGGGGGGGGGGGGGGGGGGGGGGCEGC@GGGGFFFEGDEGGGGGGGGGGGGGGGGGGCEFGGGGGFGGGG,AFFGGFGFFDDFGG9DFC+>BEEFEFFG?FFFFFFGGFGFGFGFGFG?=DFF?BGFFGFFF>*@ACFFFFABDAF5?*@CCFFFCA>CFG>6C35-:=@F(-*>>?8C?*.C5(/62B6=EG3>:2:44?GF(8(4.6:).
@M00200:205:000000000-AKKM3:1:1101:27269:5291 2:N:0:1
TACTAGGGTATCTAATCCTGTTTGCTCCCCACGCTTTCGTTCCTGAGCGTCAGTGCTGGTCCAGATGGCCGCCTTCGCCACGGATGTTCCTCCCGATCTCTACGCATTTCACCGCTACACCTGGAATTCCGCCATCCTCTACCGCACTCTAGCTCGCCAGTATCCATCGCCATTCCCAGGTTGAGCCCAGGGCTTTCACGACAGACTTACCGAACCGCCTACGACCGCTTTATACCCAATAGTACTG
+
CCCC@FFGCGGGFGG,CF,CCF<FFFGGGG,6@FCGFGDF,EFGFGG8FGDEDC,666FFFFFGGF,<BGGGG@CFCEFGGGG7BFE,CFGG?,FFCBDA;@FGDEGGGGGGFE69C:=DC,@EFFFCGGG6+1=BEFFFFD8@G>G=F+@FGC2*<CDFG7DGE++@ACD5@EFCF9*<>@*39E,*@F5BDCFG4CEB2)/5@D=4>*.6-(43(58;;@F:9*:7CD(<)).4<3?B)).).-6
@M00200:205:000000000-AKKM3:1:1101:4891:5304 2:N:0:1
TACAAGGGTATCTAATCCTGTTTGATCCCCACGCTTTCGTGCCTCAGCGTCAATTGCACCTTAGTAAGCTGCCTTCGCAATCGGTGTTCTGTGACATATCTATGCATTTCACCGCTACTTGTCACATTCCGCCTACCTCACGTGTATTCAAGCTCATCAGTATCAAGGGCACTGCGATGGTTGAGCCACCGTCTTTCACCCCTGACTTAATAAGCCGCCTACTCACCCTTTAAACCCAGTAGTACTG
+
CCCCCFGGGGGGGGGGGGGGGGGGGGGGGGGGGGGGGGGGGGGGGGFGGGGGEGGGGGFGGGGGGGFGGGGGGGGGGGGGGGGGGGGGGGGGGGGGGGGGGDADFGGGFGGGGGGFGGGGGA9BFGFGGGGGGGDF=DA=*@A:D5DEEFGFGFGFFGGBEGFGFFF,:CF@FDB>BFGFGGGG5DGFFGGFEGGGEC765AB58CB<C8*;ACFE5C?2@B**:CFD;C=EE=BBE=55>ECEC45
@M00200:205:000000000-AKKM3:1:1101:16017:5305 2:N:0:1
TACGCGGGTATCTAATCCTGTTTGCTCCCCTAGCTTTCGTGCCTCAGTGTCAGGAGTTTTCCAGGGACTCGCCTTCGCCACTGGTGTTCCACTTGATATCTACGCATTTCACTGCTACACCAAGTATTCCAGTCCCCCCTCAAACCCTCTAGCAAGGTAGTTTCCAATGCCATTTCCGAGTTGAGCTCGGAGCTTTCACATCCGACTTACCTCACCACCTACGCCCCCTTTAAACCCAATAGTACTG
+
CCCCCGGGGGGGGGGGGGGGGGGGGGD<FGGGGGGGGGGGGGGGGGGEGGGGGFGGCEFGGGAFC@<CEEGGGGGGGGFFFEGGEFGGGFAFDFGGFGDFGGGGGGGGGGGGGGGFGFFGGGGGFGGGGGGGGD8EF5E55@C:FFGFGFGGGGDFF=DFGGFGFFG8DG*DDDBFFADAGEGGFG,*:979>F6BFAF<<@B@5>B28.>C6:CF=GFFEE@)(=5C)26<)9;@EDF;@49?E3.
@M00200:205:000000000-AKKM3:1:1101:26946:5308 2:N:0:1
TACAAGGGTATCTAATCCGGATCGCTCCCCACGCTTTCGCGCCTCAGCGTCAGCAAAGCTCCAGGCAACCGCCTTCGCCACTGGTGTTCCTCCCGATATCTACGCATTCCACCACTACACCGGGAATTCCATTGCCCCCTAGCTTGCTCCAGCCACGCCGTATTCGCTGACCCCGCCCAGTTGAGCCGGGCGATTTCACAACGCACGTGCGTAGCCGCCTGCGCGCCCCTTCTGCCCAATCGTACTGAGAC
+
CCCCCGGGFGGGGGGAGGF@B;FEG?FGGGGGGGGD@FGGEGGEEGGCFCGDFGGGG8<FGGGGGGGGFFGGGEC?F:ECE8AFFGGGGGGGGGGGEGDGFFFFFECFEFGFF>DFFD?DFEEEGGG@FGFG8DGEFF>@FGGFGFF=A9E6DGGFFGGFG75*A5785?>);@FEFFGAFG+866CA>4CE:=CC@79?;@0027(((433:08C1<363(28>=>D)1.(564)1)((.(.(,,66)))
@M00200:205:000000000-AKKM3:1:1101:14464:5309 2:N:0:1
TACTAGGGTATCTAATCCTGTTCGCTACCCACGCTTTCGCTTCTCAGCGTCAGTTACTGCCCAGAGACCCGCCTTCGCCACCGGTGTTCCTCCTGATATCTGCGCATTTCACCGCTACACCAGGAATTCCAGTCACCCCTGCAGTACTCAAGTCTGCCCGTATCGCCCGCAAGCTTGGGGTTGAGCCCCAAGTTTTCACGGACGACGCCACAAACCGCCTACAAGCCCTTTAAACCCAATAGTACTGAGA
+
CCCCCGGGGGGGGGGGGG<<FGFGGGGGGGGGGGGGGGGCE,CF@FGGGGGGDF9BFEGGGGGGFFFAF8FGGGGGGGGG,AFGGGGGGGGGGG?GFGFGGGGGGGGEGGGGGGGF>FGGDGGGDGGGGFG,?9+CE5CD?FDF9@=DFFGG,6D@@DGFGGFG95DEFGFAFF5+3*@<F>DGFFFFBC9A+2=CC*=25-(-(8.((.,61=EF128((65=?F)9*7725><:C(:B0)646:A)4<
@M00200:205:000000000-AKKM3:1:1101:7273:5325 2:N:0:1
TACAGGGGTATCTAATCCCGTTTGCTCCCCTGGCTTTCGCTCCTCAGTGTCAATCTCGGTCCAGGATGCCGCCTTCGCCACCGGTATTCCTCCAGATATCTACGCATTTCACCGCTACACCTGGAATTCTGCATCCCTCTCCCGAATTCAAGCCATCCAGTATCAGACGCAGTTCCCAAGTTGAGCCTGGGGATTTCACGTCTGACTTAGTTGGCCCCCTACGAGCCCTTTAAGCCCAGTAGTACTG
+
CCCCCGGGGGGGGGGGGGGGGG<FGGGGGGGGGGGGGGGGDEEGGGGGGGGGGFFFGGGGGGGGGGGFGGGGGGGGGGGGGFGGGGGGGGGGGGGGGGFGGGGFGGGGGGGGGGGFGGGG8?FFGGFGGGGGGGGGGFGDF?DB85D9=FGGGGGFFGGFGGCFEFDGFGE9>DF?FCG5FG79CFGFFFGB>CCCA*2:CF@8C=<AA487*:?>);:@59(89CDGDFEC)7>8F1(46)17?E<
@M00200:205:000000000-AKKM3:1:1101:22881:5327 2:N:0:1
TACACGGGTATCTAATCCTGTTTGCTCCCCACGCTTTCGTGACTCAGTGTCAGTGCTGGTCCAGAGAGCCGCCTTCGCAACTGATGTTCCTCCCGATCTCTACGCATTTCACTGCTACACCGGGAATTCCACTCTCCTCTACCGCACTCTAGCCCGCCAGTATCCATCGCCATTCCCAGGTTGAGCCCGGGGCTTTCACGACAGACTTAACGAACCACCTACGCACGCTTTACGCCCAATAGTACTG
+
CCCCCGGGGGGGGGGGGGGGGGGGGGGGGGGGGGGGGGGGGGGGGGGGGGGGGGGGGGGGEGGGGGGGGGGGGGGGGGGGGGGFFEGGGFFGFGGGEGGEFGGGGGGFFFGGGGGFGGGGFG@EGEGGGGFCGGGGGFFFFGFEGFDBGFGFGFGDDCCEGGFGFFGGFEFFBFFFFFFFG6FGFGGFDCGE>GDCBEGFFBF=2=:?4>EDDFGGFGFDE@3:?EFG<814)32(:237)55:A2:
@M00200:205:000000000-AKKM3:1:1101:9863:5331 2:N:0:1
TACTGGGGTATCTAATCCTGTTCGCTCCCCACACTTTCGCTCCTCAGCGTCAGGTAATGCCCAGAGTGCCGCCTTCGCCACCGGTGTTCCTCCTGATATCTGCGCATTTCACCGCTACACCAGGAATTCCGCACTCCCCTACCGGACTCGAGTCATGGCAGTATCGAGTGGCGTCTCCGAGTTGAGCCCGGAGTTTTCACACCCGACTTGCCAAACCGCCTACGCGCTCTTTACGCCCCATAGTACTG
+
CCCCCGGGGGGGGGGGGGGGGGGGGGGGGGGGGGGGGGGGGGGGGGGGGGGGGGGGGGGGGGGGGGGGGGGGGGGGFGGGGGGGGGEGGGGGGGGGGGGGCFFEGGGDGGGGGGGFDGGGGGGGG@FGFFGGGGGGGFCDFGGA6AGFG?GCEGGFFFFFEGFCE>C?CD?AA8B?AFDEFC/BFDFAFGGDFGGFF@BECE?@@>@@FFEFFFD*(/89@?@>(/87CF<2><0:>0(,3:?<FA))
@M00200:205:000000000-AKKM3:1:1101:17816:5337 2:N:0:1
TACACGGGTATCTAATCCCGTTTGCTCCCCTAGCTTTCGTGCCTCAGCGTCAGTGAAGCCCCAGTGAGCCGCTTTCGCCTCCGGTGTTCCTCACGATATCAACGCATTTCACCGCTCCACCGTGAGTTCCGCTCACCTCTAACTCCCTCGAGCTCAGTAGTTTTGGGCGCAATTCCTCGGTTGAGCCGAGGCATTTCACACCCAACTTTCTGAGCCGCCTACGCACGCTTTACACCCAATAGTCCTG
+
CCCCCGGGGGGGGGGGGGGGGGFGGGFGGGGGGGGGGGGGGGEFGGGGGGGGGGGGAFGGGDGGGGGGGFGGCFGGGGFGCGFGEGGGGDEGFFGGGGGF8EEGGGGGFGGGGGGFDFGGGGEGFEGGGGGGDGGGGFGFF@AFGFGDFEGDGGGFFD9DFGF9@9DFFDFF*:FC9AD9FECFFGF*397B4CF>FFGC@F@FFFFAEEF5))<C0>D;;@DF?E)9*7:9<4<8E<11,.6)4<<
@M00200:205:000000000-AKKM3:1:1101:21940:5338 2:N:0:1
TACGGGGGTATCTAATCCTGTTTGCTCCCCACGCTTTCGCGCCTCAGCGTCAGTGTCGGTCCAGATGGCTGCCTTCGCCATCGGTGTTCTTCCCAATATCTACGAATTTCACCTCTACACTGGGAATTCCACCATCCTCTCCCGAACTCGAGCGTGCCAGTCTCAAGCGCGGTTCCCAGGTTGAGCCCGGGGCTTTCACGCCTGACTTGACACACCGCCTACGCGCCCTTCAAACACAACAGTACTG
+
CCCCCGGGGGGFDGGGGGGGFGGGGGGGGGGGGGGGFGEGGGGGGGGGGGGECFGFGEEGEGGFGCAFGGFDFGGFFGGGGGDC=FFGGFGGGGGGGGGGGAFFGGGGCFFGFGGFGGECFEDGG@CFFGGGGGGGGFA9?,@?CEGFGFGGCDGFFDFF8CC>E;5EDGFFEAFFFFC?FFC6?E6?BDCAE=58AEG;@<11;@<C3353.68=9DB6:0(0-/<D)5())44(;31((.6<><<
@M00200:205:000000000-AKKM3:1:1101:14076:5356 2:N:0:1
TACAGGGGTATCTAATCCTGTTTGCTCCCCACGCTTTCGCGTCTTAGCGTCAGAAACCGTCCAGATAGCCGCCTTCGCCACTGGTGTTCTTCCCAATCTCTACGTATTTCACCACTACACTGGGAATTCCACTATCCTCTCCGGTCCTCTAGTCACCCAGTACCGAGTGCATTTCTTGAGTTGAGCTCAAGGCTTTCACACCCGACTTGGGCAACCGCCTACACGCGCTTTAAGCCCAGTAGTACTG
+
CCCCCGGGGGGGGGGGGGGFGGFGGGGGGGGGGGGGGGGGGGGGGGGGGGCFGFFGGGGGGGGGGGGGGGGGGGGGGGGGGGGGGGGGGGGGGGFEFGGGGGGGEFDFFGGGGGGFGG,?DDEBEEFGGGGGGGGGFFFBD8EBEDGBFFGDFGGFFGFFEC*=>BD6:FBEFFFDFFGFFF?GFGDFFFGAFDFGF7BA@8>ABFFABF=9B=D:2?A=@@FA=C:D38(9?A91C;6(9)99?35
@M00200:205:000000000-AKKM3:1:1101:9374:5356 2:N:0:1
TACGGGGGTATCTAATCCCGTTTGCTCCCCTAGCTTTCGCGCCTCAGCGTCAGTACGCGTCCAGAGAGCCGCCTTCGCCACCGGTGTTCCTCCCAATATCTACGCATTTCACCGCTACACTGGGAATTCCGCTCTCCTCTCCGCGACTCAAGCCAGATAGTTTCCGAAGCGGGTCCCCGGTTGAGCCGGGGGATTTCACAACGGACTTATCCGGCCGCCTACGCGCTCTTTAGACCCACTCGTACTG
+
CCCCCGGGGGGGGGGGGGGGGGGGGGGGGGGGGGGGGGGGGGGGGGGGGGGCGGGGGGGGGGGGGGGGGGGGGGGGGGGGFGGCFGGGGGGGGGGGGGGGGGGGGGGG8FGGGGGFDG,AFEEFAFEGGC=EGGGGGF?*A8CD6@GAGFGGGGGFFCGADFEGFFDGBCDFFFFFFFGBFC5FFGGEDC=D):E46:C5<?9>F>FFB>2)39E?;DF?0::77?5C7C<<)).5C6(((4:?BFF
@M00200:205:000000000-AKKM3:1:1101:13302:5356 2:N:0:1
TACTGGGGTATCTAATCCCGTTCGCTACCCTAGCTTTCGTGCCTCAGCGTCAGAAAAGACCCAGTGAGCCGCTTTCGCTACCGGTGTTCCTTAGGATATCAACGCATTTCACCGCTCCACCCTAAGTTCCGCTCACCTCTGTCTCCCTCGAGCACCACAGTATTGGGCGCAGTTCCTCGGTTGAGCCGAGGGATTTCACACCCAACTTGTGGCGCCGCCTACGCACCCTTTAAACCCAATAGTACTGAGA
+
CCCCCGGGGGGGGGGGGFGGGGGGGGGGGGGGGGGGGGGGGGGGGGGGGGGGGGGGGGGGGGGGGGGGGGGGGGGGGGGGGGGGGGGGGGGGGGGGFFGGFGGGGGGGGGGGGGGFGGGGFGDGFGGGGFGGGGGGGBFEFEEFGDDDGEGDEGFFFFGFGGFGEFCG>GFB>ECEAFC:F87FFFGF>GC4?EGGF*=<:@@B9=B:)7;02;GCFGFF@;876EFD*9):<A<8*:(.:<<>9A94.6
@M00200:205:000000000-AKKM3:1:1101:13053:5373 2:N:0:1
TACTGGGGTATCTAATCCTGTTTGCTCCCCACGCTTTCGCGTCTCAGCGTCAGTAACGTCCCAGCGAGCTGCCTTCGCAATTGGTGTTCCTCCTGATATCTGCGCATTTCACCGCTACACCAGGAATTCCACTCGCCTCTTCCGTACTCTAGTCCGACAGTATCCACCGGCATCCGAGGGTTGAGCCCCCGACTTTCACAGCGGACTTACCGAACCGCCTACACGCGCTTTAAACCCAGTAGTACTG
+
CCCCCGGGGGGGGGGGGGGGGGGGGGGGGGGGGGGGGGGGGFFGGGGGGGGGGGGGGCGGGGGGGGGGGEFGGGGGGGEE=EDGGGGGGGGGFGGGGGGGGGGGGGGGGGGGFGEFGGGGGGGDGGFGGFFDGGGGGFGFFGGEGFGFGFGF=DEDFGGDFGFGFFDFFDA5?EFFED5:F@4CFGGFFCEFFEE7B?F?FDF>>>0;C>E;@9E=>DEFFFFF?G3C)18)64>BG?144462:.6
@M00200:205:000000000-AKKM3:1:1101:13373:5403 2:N:0:1
TACACGGGTATCTAATCCTGTTTGCTCCCCACGCTTTCGCACCTCAGCGTCAGTATCTGCCCAGATCGCCGCCTTCGCCACTGGTGTTCCTCCCGATATCTACGAATTTCACCTCTACACCGGGAATTCCGCGATCCTCTTCAGTACTCAAGCCCCGCAGTTTCGGATGCACGTCCTCGGTTGAGCCGAGGGATTTCACATCCGACTTGCGAGGCCGCCTACGTGCGCTTTATACCCAGTAGTACTG
+
CCCCCGGGGGGGGGGGGGGGGGGGGGGGGGFGGGGGGGGDGGGGGGGGGGGGGGGGGGGGGGGGGGGGGGGGGGGGGG@FGGGFGGGGGGGGGGDEGGGGGGEGG?FGGGGGGGGFGGGGGGGDGGGGGGFGG6?FC7A9DFFFG?DBGFFAD=DADGG>ECCF@9*@BFF@>:FDFFGAFC>FAGG445E;>FFFF<CCEF8DFFF7AEFF61CEBGF0136)8C5<C5?4>FA<F2(46)5))6:
@M00200:205:000000000-AKKM3:1:1101:26688:5436 2:N:0:1
TACACGGGTATCTAAGCCTGGTTGCTCCCCACGCTTTCGTGCATCAGCGTCAGTGTTAGCCCAGGGGGCTGCCTGCGCCATCGGTGTTCCTCCACATCTCTACGCATTTCACTGCTACACGTGGAAGTCCACCCCCCTCTGCCACACTCAAGTCTGCCAGTAACAAGCGAAGTTCCCAGGTTAAGCCCGGGGATTTCACACCTGTCTTAACAAACCGCCTACGGACGCTCTACACCCAGCAGTACTGATGC
+
<@6ACE@F@FGG,CE,,CFC,CFEFAEFGGEGEGD7FGGGFEFFEFGCFGG@BCEFGG,C:<E<7BF7FEEGG9,A@@B4:AFGE@:FG9EFCEGE<8AFCFG?CE:FGABGA=,<DEGGGFGE=E,@E=@=DEDCEDG5;D,;D:+8=5,6@=+D9=DA:C=CEF685+:03;BBF99*,5DC>CC*@*;5?C6*1*,9;>F3>38*1<EE<28367B6333)/*.9**3>5).(2((.,1-:455)-))
@M00200:205:000000000-AKKM3:1:1101:19035:5449 2:N:0:1
TACTGGGGTATCTAATCCTGTTCGCTCCCCACACTTTCGCTCCTCAGCGTCAGGTCATTCCCAGAGAACCGCCTTCGCCACCGGTGTTCCTCCTGATATCTGCGCATTTCACCGCTACACCAGGAATTCCGTTCTCCCCTGAATACCTCTAGTCTGCCCGTATCGGAAGCAAGCGCCGTGTTAAGCACGGCGTTTTCACTCCCGACGCGACAAACCGCCTACGAGCCCTCTATGCCCAATAGTACTGATA
+
CCCCCGGGGGGGGGGGGGGGGGGGGGGGGGGGGGGGGGGGGGGGGGGGGGGGGGGGGGGGGGGGGGGGGGGGGGGGGGGGGGGGGGGGGGGGGGGGGGGGGGGGGG7?EGGGGGGEGGGGGGGGGGGGGGGGGGGG9FEDFGGFGFD7D?DDFGGFFGGBEGDGFFGGBFFFFFA?DFGFGCFCFGGFFGGFDCEGFEGEEB@F((39@79>(6B;4<@??:3>:C5<7*():>9<FF0(,:6)6.6).-
@M00200:205:000000000-AKKM3:1:1101:26731:5465 2:N:0:1
TACTAGGGTATCTAATCCTGTTTGCTCCCCACGCTGTCGCGCCTCAGCGTCAGCCACTGCCCAGCAGGCCGCCTTCGCCACCGGTGTTCTTCCGGATCTCTACGCATTCCACCGCTACACCCGGAATTCCACCTGCCTCTACAGTGCTCAAGTGAAGAAGTTCGCACGGCCGATCCGGGGTTGAGCCCCGGACTTTCACCACACGCTTACCCCACCGCCTACGCGCCCTTTACACCCAGTCGTACTG
+
CCCCCGGGGGGGGGGAFGGGFGGGGGGGGGGDGGGEFGGGGGGGGGGGDGGGGGFGGGFGGGGGGGGGGGGGGDECCGGGGGGGGGEGGFGGGGDFGGGGFGGGGGGGGGGGG6858FGFGGGGGGGGGGGGDFGBFFGEFGGFFFCDGFDDGDFF9,7A:;EGFFGGFDDAB=DEFEGFGCDFFGGABD58)=9F8?@AE@F@B(,(,4,503CGBG::B:B@>C>DGF?)62-4E0(4)4:??(-
@M00200:205:000000000-AKKM3:1:1101:7941:5470 2:N:0:1
TACGCGGGTATCTAATCCTGTTTGCTCCCCACGCTTTCGCGTCTCAGCGTCAGTATCCAACCAGGGGGCCGCCTTCGCCACCGGTGTTCCTCCCGATATCTACGCATTTCACCGCTACACCGGGAATTCCACCCCCCTCTTTGGTACTCTAGCTTGCCAGTTTCATGCGTCGTTCCTCGGTTAAGCCGAGGGATTTCACACATGACTTAGCAGACCGCCTACACGCCCTTTAAACCCAATAGTACAG
+
CCCCCGGGGGGGGGGGGGGGGGGGGGGGGGGGGGGGFFEGGGGGGFFGGGGGGGGGGGGGGGGFGGGGGGGGGGGGGGGGGGGGGDGGGGGGGGGGEGGGGGGGGGGGFGGGGGGFGGGGGGDGFGFGGCFGGGGGGFGFFGGFGFGFGF?FGFC;FEDFFGFGFFGGBEFFFFFFFFG:FEDGFCGEAGGEFGGGFFGAB<:<A)6):9A>AFGG9C3:63:7(25>)2)4<A<(;2:<2>FFA))
@M00200:205:000000000-AKKM3:1:1101:20577:5470 2:N:0:1
TACAAGGGTATCTAATCCTGTTCGCTCCCCACACTTTCGCTCCTCAGCGTCAGGTAATGCCCAGAGAACCGCCTTCGCCACCGGTGTTCCTCCTGATATCTGCGCATTTCACCGCTACACCAGGAATTCCGTTCTCCCCTGCATACCTCTAGTCTGCCCGTATCGGAAGCCAGCCCAGGGTTAAGCCCTGGGTTTTCACTCCCGACGCGACAAACCGCCTACGAGCCCTTTATGCCCAATAGTACTGAGA
+
CCCCCGGGGGGGGGGGGGGGGGGGGGGGGGGGGGGGGGGGGGGFGGGGGGGGGGGGGGGGGGGGGGGGGGGGGGGGGGGGGGGGGEFGGGGGGGGGGGFGGGGGGGGGGGGGGGGEGGGFGGGGGG?ECGGGGGFGEFGFFGGFGFDECFGFGFGFFGGBCGFGFFGGFGFDFFFEFFGFG6DFFGGFFGGFF5EFFCFFE27>D@BFFFB13;FGFGF0(61.6CDG*74>9)68F76:06>AFAA)))
@M00200:205:000000000-AKKM3:1:1101:26022:5474 2:N:0:1
TACAGGGGTATCTAATCCCGTTTGCTCCCCTGGCTTTCGCTCCTCAGCGTCAGTGTTGGTCCAGGATGCCGCCTTCGCCACCGGTGTTCCTCCAGATATCTACGCATTTCACCGCTACACCTGGAATTCCGCATCCCTCTCCCAAACTCAAGCCATCCAGTATCAGACGCAGTTCCCCGGTTAAGCCGAGGGATTTCACGTCTGACTTAGTTGGCCGCCTACGAGCCCTTTAAACCCAGTAGTACTG
+
CCCCCGGGGGGGGGGGGGGGGGFGGGGGGGGGGGGGGGGGGFGGGGGGGGGGGGGGGGGGGGGGGGGGGGGGGGGGGEGGGGGGGGGGGGGGGGGGGGGGGCFGEGGECGGFFGGFGGGGGGGGGGFGGGFGGGGFGFGFFGGFGFGEGFGFEDGFFGGDGGBFFF?FDED>EF?FFFD>FC?F>D7?BDE>DFFFFEFFDBF-@8*08>?5>=C,(2:;DD0A;8:<*;39CE3;>18,6)-.-)6
@M00200:205:000000000-AKKM3:1:1101:22266:5488 2:N:0:1
TACTGGGGTATCTAATCCTGTTTGCTCCCCACGCTTTCGAGCCTCAGCGTCAGTAATGGACCAGTATGTCGCCTTCGCCACTGGTGTTCTTCCGAATATCTACGAATTTCACCTCTACACTCGGAGTTCCACATACCTCTTCCATACTCAAGATAGCCAGTATCAAAGGCAATTCCAAGGTTGAGCCCTGGGCTTTCACCTCTGACTAAACTATCCGCCTACGCTCCCTTTACGCCCAATAGTACTGAGA
+
CCCCCGGGGGGGGGGGGGGGGGGGGGGGGGGGGGGGGGGGFGGGGGGGGGGGGGGGGGGGGGGGGGGGGGGGGGGGGGGGGGGGGGGGGGGGGGGGGGFGGGGGGGGGGGGGGGGFGGGFGGGGGGGGGGGGGGGGGFGFFGGFGFGFGFG?EGGFFGGBDFFGF?FGBED)*:BFFFGFGGGGBCFFF?DFFFGFFCFCEDFEFF@EC@@5=EGGAGF5ADFA5ABFFGFFFF25B>23.6@EEEEE)8
@M00200:205:000000000-AKKM3:1:1101:20505:5491 2:N:0:1
TACCAGGGTATCTAATCCTGTTTGCTCCCCACGCTTTCGAGCCTCAGCGTCAGTAATGAGCCAGTGTGTCGCCTTCGCCACTGGTGTTCTTCCGAATATCTACGAATTTCACCTCTACACTCGGAGTTCCACACACCTCTCTCATACTCAAGACACCCAGTATCAAAGGCAATTCCGAGGTTGAGCCCCGGGATTTCACCCCTGACTTAAATGTCCGCCTACGCTCCCTTTATGCCCAATAGTACTG
+
CCCCCGGGFGGGGGGGGGFEFGGFGGGGGGFGGGGGGG@FGCFGGGGGGFGFGGGGGGGGFGGGGGGGGGGGGGGGGGGGGEFGGFEEGGGGGFGGGGGGGFAFEGGGGGGFGGGFGGDFEGGGGGGGGGGGGGGED5,:DGGFGFGFGFGFFFFD@BGFGGEGEFGGFGFDFBFFF>CACDFFFFGFFGGEFC79CEFEFFBFFFBEEF4AEAFGA<A(/7985?;<4:;FFFFEC)(,)7<39CC
@M00200:205:000000000-AKKM3:1:1101:10513:5518 2:N:0:1
TACGAGGGTATCTAATCCAGTTCGCTCCCCACGCTGTCGCGCCTCAGCGTCAGGTGCGGGCTAGGTGGCCGCCTTCGCCACTGGTGTTCCTGCCGATCTCTACGCATTTCACCACTACACCGGCAATTCCACCACCCTCGCCCGCCCTCCAGTTCGGGCGTATCGGCACGCATCGCGCCGTTAAGCGGCGCGCTTTCAGCACCGACGCCCCGAACCCCCTGCCCGCGCGTTAAACCCAATCGTACTG
+
CCCCCGGGGGGGGGGGGGGGGGGGGGGGGGGGGGGGGGGGGGGGGGGGGGGGGGGFGGGGGGGFEGGGGGDEFGGGFGGGGGGGGGGGGGGGGGGGGEGGGGGGGGGGGGFGGGG?FFGGGGGGEEFGGGGGGGGGGFFFBCGFGEGAGFGF;DFE@EDE=G2CDDGGFCA65:5BEFGFG=CC?FE>EDGBFCEF=AGFA?BB>>(((69>>FGD(/89:1()(2)/)),4:2<7E?0((44:<:2
@M00200:205:000000000-AKKM3:1:1101:12222:5520 2:N:0:1
TACTAGGGTATCTAATCCTGTTTGCTCCCCACGCTGTCGCGCCTCAGCGTCAGCAACAGCCCAGCAGGCCGCCTTCGCCACCGATGTTCTTCCCGATCTCTACGCATTCCACCGCTACACCGGGAATTCCACCTGCCTCTACTGTGCTCGAGCCCGACAGTCTCGGAGGCAGCCCTGTGGTTGAGCCACAGGATTTCACCCCCGACTTATCAGGCCGCCTACGCGCCCTTTAAACCCAGTAGTACTG
+
CCCCCGGGGGGGGGGGGGGGGGGGGGGGGGGGGGGGGGGGGGGGGGGGGGGGGGGGGGGGGGGGGGGGGGGGGGGGGGGGGGGGGGGGGGGGGGGEEGGGFGGGGGGGGGGGGGGEGGDGGGGGCEGGGGGGGGFGGFGFFGGFGFGDGFGDGGGFFGD>FGEGCFGGDED=EDFFFADFGC*;4ACFFFGFFGCFA?EAD999B@F;9EF7?;FD1CB?6:?F3?BG57:)64<1C??2246<9>A
@M00200:205:000000000-AKKM3:1:1101:27044:5571 2:N:0:1
TACCGGGGTATCTAATCCTGTTTGCTCCCCACGCTGTCGCGCCTCAGTGTCGGCTATTGGGAGATTGCTCTCCCACCGCCCAGCAGACCGCCTTCGCCACTGGTGTTCTTCCGGATCTCTACGCATTCCACCGCTACACCCGGAATTCCATCTGCCTCTACGGTGCCCCAGCGACACAGTTGCCATGGCCGATCCGGAGTTGAGCCCAGGACTTTCACCGCGGCCTTATGCCGCCACCTAAGCCCCCTTT
+
CCCCCGGGGGGGCGGGGGGGDFGGGFGFGGFEGGGGGGGGGGGG:F?CFGGGGG,FGGFGFGGFGGGGGGGG8EFBFGGGGB8=CFFFEEGCFBEFG@EGGGGGGFGF;EFGC=+:DFDFECGGGGCG9EEFD6+=EFG=98@56@GEF7CFF78AFGGFF5>95@3,<C9):-:5?FFFC9F8?9?));C).=C5B?E1/7C@333((/((()23)3*(4(7>>C?***.)290,A((().:((1-(.,
@M00200:205:000000000-AKKM3:1:1101:7149:5580 2:N:0:1
TACTAGGGTATCTAATCCTGTTTGCTCCCCTAGCTTTCGCGCCTCAGCGTCAGTACTGGTCCAGGAAGCCGCCTTCGCCACTGGTGTTCCTCCCGATATCTACGCATTTCACCGCTACACCAGGAATTCCACTCTCCTCTATCCCCCTCAAGAAACCCAGTTTGCAGCCACCCTCCCCGGTTGAGCCGGGGGCTTTCAGGCCACACTTAAGCTTCCGCCTACGCGCTCTTTAACCCCAATAGTACTG
+
CCCCCGGGFGGGGGGGGGEGGGGGGGGGGGGGGGGGFFGGGGGGGGGGGGGGCFFGFCEFGGGGGCEFFGGGGGGGGGGGGGGGGFGCFGFEGGGGGG>FGGGGGGGGGGGGFCGFGGGGGGGGGCGGGGGGGG?F?0DEFDD?G?D=DFFFGGGFDEG*3=;DD+=ADFFFFFF>EFC?FGDFFEGF5CE;AE=<F<:@@:=61<D<<9)4>4EG<DB1;@@B>EBDF*-<4)-,;::0>4.6>AA
@M00200:205:000000000-AKKM3:1:1101:10059:5587 2:N:0:1
TACCGGGGTATCTAATCCTGTTCGCTACCCATGCTTTCGAGCCTCAGCGTCAGTTGCAGACCAGAGAGCCGCCTTCGCCACTGGTGTTCTTCCATATATCTACGCATTCCACCGCTACACATGGAGTTCCACTCTCCTCTTCTGCACTCAAGAAAAACAGTTTCCGATGCAGTTCCTCGGTTAAGCCGAGGGCTTTCACATTAGACTTATTTTTCCGCCTGCGCTCGCTTTAAACCCAATAGTACTG
+
CCCCCGGGGGGGGGGGGGGGGGGGGGGGGGGGGGGGGGGGGGGGGGGGGGGGGGGGGGGGGGGGGGGGGGGGGGGGGGGGGGGGGGGGGGGGGGGGFGGGGGGGGGGGGGGGGGGFGGGGGGGDGGGGGGGGGGGGGFFB?EGFGFGBF?FFFGGFFGGFGGFDEFGEFGFBFCFFFFGFGGGFAFG5?GD>DDGGA*=<7<66AE42>6EEFCDC2CAFDB9?:=:DDGFF36;@C;((/9?<C?)
@M00200:205:000000000-AKKM3:1:1101:10022:5600 2:N:0:1
TACCCGGGTATCTAATCCTGTTTGCTCCCCACGCTTTCGAGCCTCAGCGTCAGTAATGGACCAGTATGTCGCCTTCGCCACTGGTGTTCTTCCGAATATCTACGAATTTCACCGCTACACCCGGAATTCCGCTTCCCTCTCCCGAACTCAAGTCATCCAGTATCCCGTGCAGTTCCTCAGTTGAGCCGAGGGATTTCACACAAGACTTAGAAGACCGCCTACGCGCCCTATAAACCCACTAGTACTG
+
CCCCCGGGGGGGGGGGGGGGGGGGGGGGGGGGGGGGGGGGGGGGGGGGGFGGGGGGGGGGGGGGGGFGGGGGGEGGGGGGGGGGGGGGGCFGGGGGGEGFGGGGDFGGGFGDGCGDDGGFD@EGGGGGGDGGGGGCFFGFFGG>EFGFGFGDEDFFFGGFGGCGC5?=:E?E?EFCFFGFC<F7?CG?EGGFA>,;98CABAD4=B49*/4*/>C655A@;6@).:835*6AEFA,/3,1:?<2)6<
@M00200:205:000000000-AKKM3:1:1101:25484:5612 2:N:0:1
TACTGGGGTATCTAATCCTGTTTGCTACCCACGCTTTCGAGCCTCAGTGTCAGTTACAGTCCAGAGAGCCGCTTTCGCCACCGGTGTTCCTCCATATATCTACGCATTTCACCGCTACACATGGAATTCCACTCTCCTCTACTGCACTCAAGTCTAACAGTTTCCAATGCACACAATGGTTGAGCCACTGCCTTTTACATCAGACTTATTAAACCACCTGCGCTCGCCTTAAACCCAATAGTACTG
+
CCCCCGGGGGGGGGGGGGGGGGGGGGGGGGGGGGGGGGGGFGGGGGGGGGGGGGFGGGGGGGFFFGGGGGGGGGGGGGGGGGGGGGGGGGGGGGGGGFFGGFDGGGGGGGGFDGGEGGGGGGGGGGGGGGGGGGGGGFGFFGGFGFGEGFCFFGGFFGGFGFEGEFGFFGBDFDEADD=FGG+8DGGFFF?FFFFG76CEEEEE@@CE7CECEE68:C6858899@>*;5>4>@@@C(-7>8CFF4
@M00200:205:000000000-AKKM3:1:1101:4520:5625 2:N:0:1
TACTAGGGTATCTAATCCCGTTTGCTCCCCTAGCTTTCGCGCCTCAGCGTCAGTAAATGGTCCAGGATGCCGCCTTCGCCACCGGTATTCCTCCAGATATCTACGCATTTCACCGCTCCACCGGAAGTTCCACATGCCCCTACCTCCCTCGAGACAGCCAGTATCCACGGCAGTTTTCCGGTTGAGCCGAAAGATTTCACCACAGACTTGGCTGCCCGCCTACGCGCCCTTTAAACCCAGTAGTACTG
+
CCCCCGGGGGGGGGGGGGGGGGGGGGGGGGGGGGGGGGGGGGGGGGGGGGGGGGGGGGGGGGGGGGFFGGGGGGGGGGGGGGGGGGGGGGGGGGGGGGGGGGGGGGGGEFGFFGGFGGGGGGGGGGGFGGGEGGGGFFFFFFGFGFGFGFGGE+=66EGFFGDDBDGGFGFAA8+?CFFFEGGGFFGFFGE>DGFG><ECF=BF=5>EEFF==@E82CDB0658;8:CG<?2<>ABA:?18>)-6><2
@M00200:205:000000000-AKKM3:1:1101:4653:5641 2:N:0:1
TACACGGGTATCTAATCCTGTTTGCTCCCCACGCTTTCGCGCCTCAGTGTCAGTTACAGACCAGGAAGCCGCCTTCGCCACTGGTGTTCCTCCATATCTCTACGCATTTCACCGCTACACATGGAATTCCACTTCCCTCTTCTGCACTCAAGTCGACCAGTTTCCAATGACCCTCCACGGTTAAGCCGTGGGCTTTCACATCAGACTTAATCAACCACCTGCGCGCTCTTTCAACCCACTAGTAATG
+
CCCCCGGGGGGGGGGGGGGGGGGGGGGGGGGGGGGGGGGGCEGGGGGGGGGGGGGGGGGGGGGGGGGGGGGGGGGGGGGGGGGGGGGGGGGGGGGGGGGGGGGGGGGGGGGGGGGFDGGGGGGGGGGGGGGGGGGGGBGFFGGFGFGFGF,6DDGEFGGF@FEGFFFGBFFBD5:BFFGAFC>FFGGE?GE?FGGGFFGFC>BFFF>*AAE>EEGFFGA((0/)/:.93>5)9)48E3(6=@?3)))
@M00200:205:000000000-AKKM3:1:1101:22574:5666 2:N:0:1
TACAGGGGTATCTAATCCCGTTTGCTCCCCCAGCTTTCGCGCCTCAGCGTCAAGAACAGGCCAAGAAGCCGCCTTCGCCACTGGTATTCCTCCCGATATCTACGCATTTCACCACTACACCGGGAATTCTGCTTCTCTCTCCTGCCTTCAAGTCGATCAGTATCGAATGACCCTCCCCAGTTAAGCCGGGGGCTTTCACATTCGACTTAAAAGACCGCCTGCGCGCTCTTTAAACCCACTAGTACTGACAT
+
C<CCCFDGGGGGGGGGGGGGFGFGGFGGGGGEDGGGGGGGGGGGGGGGGFGGGGGGGGGGGGGGGFGGGGGGCGGGGGGGGGGGGGFGDD;<:FEGGGGGGGGGDGEGGGGGGGGFGG?DCEEGCBGCEEFGGGGFEFFFFFFFGFGEGFADGG60<@=?FGFF99A@:D?=FF55?5@>FFG76E@AFGDEBG=DFCF?C?E?C?F<CFECF08C;DD17865>=)7>:):A2478:(,8796)64:(3)
@M00200:205:000000000-AKKM3:1:1101:26670:5667 2:N:0:1
TACGCGGGTATCTAATCCCGTTTGCTCCCCTGGCCTTCGTGCCTCAGCGTCAGGAACTGTCCAGAGATTCGCCTTCGCCACTAGTGTTCCTCACAATATCTACGCATTTCACTGCTCCACTGTGAATTCCAATCTCCTCTCCAGTCCTCAAGCACGGCAGTATCGGAGGCAATTCCGAAGTTGAGCTCCGGGATTTCACCTCTGACTTACCGTGCCGCCTACGCACCCTTTAAACCCACTAGTACTG
+
CCCCCGGGGGGGGFGFGGGG<FGGGGGGGGGGGGGGGGGGFGGGGGGFGGGGGGGGGGGGGGGGFGFFFGGGGEGGFGGCGGFFGGGGGGGGGGGGGGGGGCGGGGGDGGGGGG,;DBFGGGEFG9;EGGGGGGGFFB?EBGG5@DGFGFGDFFFEFGCDE8;C55CE5+:=*@CFA?DAFG7;?,,;9D7*0@CF6AD6>BBEFFFFFFF(5(=C9DD>FDFFF=AG*2;EFE)382(53;?<C73
@M00200:205:000000000-AKKM3:1:1101:13759:5683 2:N:0:1
TACTGGGGTATCTAATCCTGTTTGCTCCCCACGCTGTCGCGCCTCAGTGTCGGCTAAAAGAGTCTTGCGACTCCACTGCCCAGCAGACCGCCTTCGCCACCGGTGTTCTTCCGGATCTCTACGCATTCCACCGCTACACCCGGAATTCCATCGACCTCTACCAGACTCAAGCCTCCCAGTTCGCACGGCAGACTCGGAGTTCAGCCCCGAGCTTCCACCGCACGCTTGAAAAGCCGCCTACGCGCACTCT
+
CCCCCGGGGGGGGGGGGGGGGGGGGGGGGGGGGGGGEGGGGGGGGGGGGGGGGGGGGGGGGGGGGGGGGGGGGGGGGCFGGGEEGGGGGEGGGGGGGGGEGGGGGGGGGGFGGGGFDECFFG@EGGGGGGGGGGGGGFGDDGGFDFGFGFCD:97@A8D5,589CF*DFGFEF=64*9C6<D*;9EG)87*0A,<*5(=;@479)=136@>>9;+5)?F(4,281*590*)4((.(:-2<7(431(-4(.
@M00200:205:000000000-AKKM3:1:1101:13103:5690 2:N:0:1
TACGAGGGTATCTAATCCTGTTTGCTCCCCTAGCTTTCGTGCCTCAGCGTCGGTATCTGTCCAGAAAGCCGCCTTCGCCACCGGTGTTCCTCCTGATATCTACGCATTTCACCGCTACACCAGGAATTCCGCTTTCCCCTCCAGAACCCAAGCTCTCCAGTTTTGGATGCAGGCTCTGGGTTGAGCCCAGAGTTTTCACATCCAACTTAGAAAGCCGCCTACGCACCCTTTATACCCAATCGTACTGAGA
+
C@CCCGGGGGGGGGGGGGGGGGGGGGGGGGGGGGGGGGGGGGGGGGGGGGGGGFGGGGGGGGGGGGGGGGGGGGGGGGGGGGGGGGGGGGGGGGGGFGGGGFGGGGGGGGGGGGGFCGGGGGGGGGG?FGDGG=DEDF?DE6A9ADGDGBFGFFDFFD@FGFFGDFGGFGFEFFFFFFFFGDDGFGFCFFGFFCCFFFGCFFFEB==;>EAA4(CC=DBFFFF5<EFG5>;36C39>=1@(3/=?FEEEE
@M00200:205:000000000-AKKM3:1:1101:23705:5719 2:N:0:1
TACCCGGGTATCTAATCCTGTTCGCTCCCCACACTTTCGCTCCTCAGCGTCAGGTAATGCCCAGAGAACCGCCTTCGCCACCGGTGTTCCTCCTGATATCTGCGCATTTCACCGCTACACCAGGAATTCCGTTCTCCCCTGCATACCTCTAGTCAGCCCGTATCGGAAGCAGGCTCGGGGTTAAGCCCCGAGTTTTCACTCCCGACGTGACAAACCGCCTACGAGCCCTTTATACCCAATAGTACTGAGA
+
CCCCCGGGGGGGGFEGGGGGGGGGGGGGGGGGGGGGGGGGGGGGGGGGGGGGGGGGGGGGGGCGGGEFFGEGGGGGGGGGGGGGGGEDGCEFGGGGGGGGGGGGEGGGGGGGGGGFGGGGGGGGGCCGGGGGGGGGGFCDFGGFGFG7FFGGGGGFFG>EEDFGDFGGFFFCFFAFB57BCEGG@?<@E)56)=?FFFGFE@FFFFFF@0()1(8;;):(4?0)4:>C2*,--4)<F?2()..<<2).)-
@M00200:205:000000000-AKKM3:1:1101:4017:5724 2:N:0:1
TACCGGGGTATCTAATCCCGTTTGCTCCCCATGCTGTCGCGCTTTAGCGTCAGGTACGGCCCAGCGTGTCGCCTTCGCCACTGGTGTTCCTCCGGATCTCTACGCATTTCACCACTACACCCGGAATTCCACACGCCTCTACCGTCCTCTAGCCCGCCAGTATCCAACGACCTCTCCCGGTTTACCCGAGAGCTTTCACGCCAGACTTCACAGACCGCCTACACGCCCCTCACACCCAATAGTACGTAGT
+
CCCCCGGGGGGGGGGGGGGGGGEGGGGGGGGGFGFGGGGGGGGDGFDFGGGG>@EGGGGGFGGFGGGGGGGGGCGGGG=BFGGGGGGGGGGGGGCFGGGGGGGGGEGGFGGGG9@F8FGGGEC@FDFFGFDGDGGGGFEEDGGFGAGFGFE8;CGFFGDFGG7?ABDG>5@5::@>FF7AF55;+,=)59*::FEFFCF08<20=?).)/;<)(2;(9;21:(51C;D)1(,(521C6:132<4<4(41(
@M00200:205:000000000-AKKM3:1:1101:19539:5726 2:N:0:1
TACGCGGGTATCTAATCCTGTTTGCTCCCCACGCTTTCGTGCCTCAGTGTCAGTGCTGGTCCAGATGGCCGCCTTCGCCACGGATGTTCCTCCCGATCTCTACGCATTTCACTGCTACACCGGGAATTCCGCCATCCTCTACCGCACTCCAGTGATCCAGTTTCCAATGCCATTCCCAGGTTGAGCCCAGGGCTTTCACATCAGACTTAAACCACCACCTACGCCCGCTTTAAGCCCACTAGTACTGAGA
+
CCCCCGGGGGGGGGGGGGGGGGGGGGGGGGGGGGGGGGGGGGGGGGGGGGGGGGGGGGGGGGGGGGGGGGGGGGGGGGGGGF:FFGGGGGGFGGGDFGGGGGGGGGGGGGGGGGGFGGGGGGGGEEGGFGGGGGGGGFGFFGFEGFGBFFGFGFFAFGGFEFEGFFFFFGFFACFFFC>FFGGGFGGFFGGFFGCDFEFFFFFE@EFF=EC=(5C=(7=;E@;B,38C):?4)7>@8=((82<<A4A9)4
@M00200:205:000000000-AKKM3:1:1101:7586:5726 2:N:0:1
TACTAGGGTATCTAATCCCGTTTGCTCCCCACGCTTTCGCGCCTCAGCGTCAGGAGATGCCCAGAGACCCGCCTTCGCCACCGGTGTTCCTCCCGATCTCTACACATTTCACCGCTACACCGGGAATTCCAGTCTCCTCTGCATCCCTCAAGAACGGCAGTATCGGCCGACTCTCCTCGGTTGAGCCGAGGGATTTCACGACCGACTCGCCATCCCGCCTACGCGCCCTTTAAACCCAATAGTACTG
+
CCCCCGGGGGGGGGGGGGGGGGGGGGGGGGGGGGGGGGGGGGGGGGGGGGGGGGGGGGGGGGGGGGGGGGGGGGGGGGGGGGGGGGGGGGGGGGGGGGGGGFGFGGGGGGGGGGDD>FFGGGGGGGGGGGGGGGGGDFFEFGGFGFGEGFFCEFGFEGGEFGFGDDGGEGFFEBFFFFGFEEGFFGFF)?EB)A:CFEGF029BFFF<BF6??:GGFGFFFFFFBEEG/7?<94A?E:??)644<A>
@M00200:205:000000000-AKKM3:1:1101:15288:5738 2:N:0:1
TACCGGGGTATCTAATCCTGTTTGCTCCCCACGCTTTCGCGTCTCAGCGTCAGTTACGTCCCAGCGAGCTGCCTTCGCAATCGGTGTTCCTCCTGATATCTGCGCATTTCACCGCTACACCAGGAATTCCACTCGCCTCTTCCGCACTCTAGCCCGACAGTATCCACCGGCATTCGAGGGTTGAGCCCCCGACTTTCACAGCGGACTTACCGAGCCGCCTACACGCTCTTTAAACCCACTCGTACTGAGA
+
CCCCCGGGGGGGGGGGGGGGGGGGGGGGGGGGGGGGGGGGGCFGGGGGGGGGGGGGGGGGGGGGGGGCCCEGGGGGGGEGEGGGGGGGG9EGGGCFGGGGGGGEGEGDGGGGGGGFGGGGGGGGFGGGGGGGGGFGGFDDDFFBEEGFGBF?DFG>EGDEGGF@EFFF>?94?:BF99DFGGGGFGFFD4C>.=EGF?FC@@69>@9<C>BF(,:?6DFFB?:F2E3C57<<442<E1(1(-3(464<:<
@M00200:205:000000000-AKKM3:1:1101:21711:5743 2:N:0:1
TACTGGGGTATCTAATCCTGTTTGATCCCCACACTTTCGTGCCTCAGTGTCAGATACAGCTTGGTAAGCTGCCTTCGCTATCGGTGTTCTTGACGATATCTATGCATTTCACCGCTACACCGTCAATTCCGCCTACCTCATCTGTACTCAAGCCCTGCAGTATCAATGGCACCCTCTCAGTTAAGCTGAGATATTTCACCACTGACTTACAGGGCCACCTACGCACCCTTTAAGCCCAGTAGTACTG
+
CCCCCGGGGGGGGGGGGGGGGGGGGGGGGGGGGGGGGGGGGGGGGGGGGGGGGGGGGGGGGGGGGGGGGGGGGGGGGGGGGGGGGGGGGGGGGGGGDGGGGGGGGGGGGGGGGGGFGGGGGGGGGGGGFGFEGGGGGF8EFFGFGFGFGFGGGGFFFGGFGFEGFFGGB8*8FAFFFFFFFFGGFFGFBDGFDFFGFEGFFFFBEBFFCFBE@)CC=GF@BE5*0;9C3A7CAA=)>:>;4>EFFCC
@M00200:205:000000000-AKKM3:1:1101:26958:5757 2:N:0:1
TACTAGGGTATCTAATCCCGTTTGCTCCCCTGGCTTTCGCGCCTCAGCGTCAGTTTCGGTCCAGGATGCCGCCTTCGCCACCGGTGTTCCTCCAGATATCTACGCATTTCACCGCTACACCTGGAATTCCACATCCCTCTCACGAACTCCAGCCTTCCAGTATCAGACGCAGTTCCCAGGTTAAGCCGGGGGATTTCACGTCTGACTAAGAAGGCCGCCTACGCGCCCTTTATAACCAATAGTACTGGACT
+
CC<BCFGGEFGFFGD@FFGGDFGGGDFGGGFFDGGGGGGGGGGGCC8<FGGGCEEFGG7:FFGGGGG8FDEGGG7FDFGGGGGGGGGGGGGGGEGFFGD;DGG?FEEEAFGGGDEEDFCGGGGGGGGGEGGGF?F,=FFBF,@FABGB=DG88=DFFFC+@7;?*CDGF6*)0;CFFFFFFG+:B7CDBDG4;EGCC?CDFF3?3C463;<)/3BC6D>/6:;>;=399*5)6))-3)(.))).646)(()
@M00200:205:000000000-AKKM3:1:1101:27138:5757 2:N:0:1
TACTAGGGTATCTAATCCCGTTCGCTCCCCTAGCTTTCGTGCCTCAGCGTCAGGGAAGACCCAGTGAGCCGCTTTCGCCACGGGTGTTCCTGATGATATCAACGCATTTCACCGCTCCACCATCAGTTCCGCTCACCTCTATCTTCCTCGAGCACGGCGGTTTGGGACGCCATTCCCCGGTTAAGCCAGGGGATTTCACATCCCCACCTCCGCGCCGCCTACGCACCCTTTAAACCCACACGTACTGAACT
+
CCCCCGGGFGGEAFG9FGGG,FGGGGGGGGGGGGGGGGGGGGGGGFGGGGGGGGGGGD;B;CCFGGGFGFGGGCDC@FEGGF=FFGB4FFGGCFGG9FDG=@BFE=FGGGGGC>EBGGGGGGFGFGCFFGD=DEDGGFC8DFFFEFFBFBGCEDFFABD?>D0?=>CFFG?BB;+=AFG4<8D+B7FFFGGFFDGC;)4/7;@?0/.,5=;9(18C0>>66:2>(:7D554>4))4813(,-.(,1.)).)
@M00200:205:000000000-AKKM3:1:1101:25742:5759 2:N:0:1
TACGAGGGTATCTAATCCCGTTTGCTCCCCACGCTTTCGCGCCTCAGCGTCAGTCACCGTCCAGAAGGCCGCCTTCGCCACCGGTGTTCCTCCCGATCTCTACACATTTCACCGCTACACCGGGAATTCCACCTTCCTCTCCGGGACTCAAGAGAAGCAGTTTCGGGCGCCGTTCCTCGGTTGAGCCGAGGGATTTCACACCCGACTTGCCTCCCCGCCTACGCGCCCTTTAACCCCAATAGTACTG
+
CCCCCGGGGGGGGGGGGGGGGGGGGGGGGGGGGGGGGGGGGGGGGGGGGGGGGGGGGGGGGGGGGGGGGGGGGGGGGGGGGGGGGGGGGGGGGGDGDFGGGGGGGGGGGGGGGGGF8FGGGGGGGGGGGEFGGGGGDFEEFGGDEFGDGFGGGFFFFFGFGGCGFFGGFGFF?@AFF6CDFGDG;E?A:DE>>CCDAECC@;;>029:<D:6>:EE>GEF08?EF57>5*4<A)4.?:(4)4<>9:9
@M00200:205:000000000-AKKM3:1:1101:17434:5760 2:N:0:1
TACGAGGGTATCTAATCCTGTTCGCTCCCCATGCTTTCGCTCCTCAGCGTCAGTTACAGCCCAGAGACCTGCCTTCGCCATCGGTGTTCCTCCTGATATCTGCGCATTTCACCGCTACACCAGGAATTCCAGTCTCCCCTACTGCACTCTAGTCTGCCCGTACCCACTGCAGACCCGGGGTTGAGCCCCGGGCTTTCACAGCAGACGCGACAAACCGCCTACGAGCTCTTTACACCCACTAGTACTG
+
CCCCCGGGGGGGGGGGGGGGGGGGGGGGGGGGGGGGGGGGGGGGGGGGGGGGGGGGGGGGGGGGGGGGGGGGGGGGGGGGGGGGGGGGGGGGGGGGGGGGGGGDGGGEGGGGGGGFGGGGGGGGGGGGGGGGGGGGGFGBFGGFGFGFGFGFGGGFFGGEGGFGFFGGFGFEFFADAACAFC5CFGGFFDEEFGFGFEGEFDF2@FFF@@B@B@CF>G>;D@DE087CC7A):<A0E?60()66:AA
@M00200:205:000000000-AKKM3:1:1101:13844:5790 2:N:0:1
TACAGGGGTATCTAATCCTGTTTGCTCCCCTAGCTTTCGTGCCTCAGTGTCAGGAGTTTTCCAGGGACTCGCCTTCGCCACTGGTGTTCCACTTGATATCTACGCATTTCACTGCTACACCAAGTATTCCAGTCCCCCCTCAAACCCTCGAGCAAGGTAGTTTCCAATGCCATTTCCGAGTTGAGCTCGGAGCTTTCACATCCGACTTACCTTACCACCTACGCACCCTTTATACCCAATAGTACTG
+
CCCCCGGGGGGGGGGGGGGGGGGGGGGGGGGGGGGGGGGGGGGGGGGGGGGGGGGGGGGGGGGGGGGGGGGGGGGGGGGGGGGGGGGGGGGGGFGDFGGGGGGGGGGGGGGGGFGFGGGGGGGGGGGGGGGFGEGGGBEFFGGFGFGFGFD>EG6FFG8D@FEGFFGGFGFFFFFFF>GEGDFGFGCFFDEFFGGF?CECE@DDFFADCFFFF4D?EG>=;>AF>C4C7CB4C?EEFF9DFC5<<C7
@M00200:205:000000000-AKKM3:1:1101:21439:5803 2:N:0:1
TACACGGGTATCTAATCCTGTTCGCTCCCCACACTTTCGCTCCTCAGCGTCAGGACATGCCCAGAGAACCGCCTTCGCCACCGGTGTTCCTCCTGATATCTGCGCATTTCACCGCTACACCAGGAATTCCGTTCTCCCCTGCATACCTCTAGTCTGCCCGTATCGAAAGCAAGCACTGGGTTAAGCCCAGTGTTTTCACTCCCGACGTGACGAACCGCCTACGAGCCCCTTAAACCCAATAGTACTGAGAC
+
CCCCCGGGGGGGGGGGGGGGGGGGGGGGGGGGGGGGGGGGGGGGGGGGGGGGGGGGGGGGGGGGGGGGGGGGGGGGGGGDGGGGGGGGGGGGGGGGGGGGFGGGGDEGGGGGGGGFGGGGGFGGGGGGGGGGGGGFFFGFFGGFGFGFGFGGGFGFFGG5CDBGDFGGFGFFADFFFFCAFCC:@EGFFFGFFFGGFCFCE:@AAF@FFFFD@@G?>GFFFFFFFGDG*7<B425:EB0:):<A<AA:76)
@M00200:205:000000000-AKKM3:1:1101:26623:5810 2:N:0:1
TACCAGGGTATCTAATCCCGTTTGCTCCCCACGCTTTCGCGCCTCAGCGTCAGGAGTTGCCCAGAGACCCGCCTTCGCCACCGGTGTTCCTCCCGATCTCTACACATTTCACCGCTACACCGGGAATTCCAGTCTCCTCTGCAACCCTCTAGAACAGCAGTATCGATCGACGTTCTTCGGTTGAGCCGAAGGATTTCACGACCGACTTGCCATCCCGCCTACGCGCCCTTTATACCCAGTAGTACTG
+
CCCCCGGGGGGGFGGFGCFCCFGGGGGGGGGGGGGGGGGGGEGGGGGGGGDGGGGGGGGGFGGGGGFGGGGGGGGGGGGGGGGGGGGGGGGFGGEGGGGGFGGFFFGGFGGGCCEFDEFGFDGGGGGGG8:=D?FGFBGFFGGFFFGFFDAFGDDFF?FAGGFGF?CGAGDA5=5FFFF4FEG79:EDFDEFFD@FFC<>>(61((61=E@<CFGG;D>::BFD>C>C7<0:<-24:28?)6649)6
@M00200:205:000000000-AKKM3:1:1101:12402:5813 2:N:0:1
TACGCGGGTATCTAATCCTGTTTGCTCCCCACGCTTTCGCGCCTCAGCGTCAGTTGCGGTCCAGATGGCCGCCTTCGCCACCGGTGTTCTTCCCAATATCTACGAATTTCACCTCTACACTGGGAATTCCACCATCCTCTCCCGCACTCAAGCCAGCCCAGTCTCAAGCGCAATTCCCGGGTTGAGCCCAGGCCTTTCACGCCTGACTTGAGCAGCCGCCTGCGCGCCCTTTAAACCCAATAGTACTG
+
CCCCCGGGGGGGGGGGGGGGGGGGGGGGGGGGGGGGGGGGGGGGGGGGGGGGGGGGGGGGGGGGGGGGFGGGGGGGGGGGGGGGGGGGGGGGGGGGGGGGGGGGGGFFGGGGGGGFGGGGGGGGGGD8FGGGGGGGGFGFFGGEGFGFGFGGGGGFFGDCEG@D@EGGFGFFBFFFFFDEDGDGFGGFFCFFFCGCF<CEFFF@;;@@EEAE;E6@1986DBFF>:DCGC1)-645C042:2:AABA4
@M00200:205:000000000-AKKM3:1:1101:21843:5820 2:N:0:1
TACTGGGGTATCTAATCCCGGTCGCTCCCCTAGCTTTCGCGCCTGAGCGTCAAGGGCGGGCCAGCAAATCGCTTTCGCCACTGGTGTTCCTTCCGGTATCTACGCATTTTACCGCTACACCGGAAATTCCATTTGCCTCTCCCGCCTTCAAGTCCCGAAGTTTCGAACGGCCTCTCCCAGTTGGGCCGGGAGCTTTCACGTCCGACTTTCGGGACCGCCTGCGCGCGCTTTATACCCAATAGTACTGATAT
+
CCCCCGGGGGGGGGGGGGGGGGGGGGGGGGGGGGGGGGGGGGGGGGGGGGGGGGGGGGGGGGGGGGFFGGGGGFCGGGGGGGGGGGGGGGGGGGGGGGGGGGGGGGGGFGGGGGGFGGGGGGGCGEGGGGGGGFGGGFF@FGGEGFGAGFGGGGGFBGCBGFCG?FFGFGA@DFFFFFFFGGCDFGFFFGEEECGCFFF012,4009:<<B29>CE1CE02:0>BGDDDD14>2<4C>F??4AFF2)))..
@M00200:205:000000000-AKKM3:1:1101:10752:5853 2:N:0:1
TACTGGGGTATCTAATCCTGTTTGCTCCCCACGCTGTCGCGCCTCAGTGTCGGCTATTGAGTCCTTGCGGACTCACCGCCCAGCAGACCGCCTTCGCCACTGGTGTTCTTCCGGATCTCTACGCATTCCACCGCTACACCCGGAATTCCATCTGCCTCTACGGTGCCCAAGCAACACAGTTGCCACGGCCGATCTGGAGTTGAGCCCCAGACTTTCACCACAGCCTTATGTCGCCACCTACGCGCCCTTTT
+
CCCCCGGGGGGGGGGGGGGGGGGGGGGGGGGGGGGGGGGGGGGGGGGGGGGGGGGGGFFGGGGGGGGGGGGGGGGGGEGGGG8FFGDFFGGGGGGGGGGGG8FGGGGGFGGGGGGFGEGGGGGGGGCFGGGFDECEGFGFFGG*:FGEFF7=AFFFFGFFGGAGBBFGFGACFEAFDFFFG?FGFGCE?C5/6=C+;4=E;E<@F@FFFFDFE?;C6FF4?D7F06*9CCBD?:??GF??F(7>B9;9())
@M00200:205:000000000-AKKM3:1:1101:7801:5860 2:N:0:1
TACTGGGGTATCTAATCCTGTTTGCTCCCCACGCTTTCGAGCCTCAGCGTCAGTAACGGGCCAGTGTGTCGCCTTCGCCACTGGTGTTCTTCCGAATATCTACGAATTTCACCTCTACACTCGGAGTTCCACACACCTCTCCCGTACTCAAGACAATCAGTATCAAAGGCAATTCCAAGGTTGAGCCCTGGGCTTTCACCTCTGACTAAACTGTCCGCCTACGCTCCCTTTAAACCCCGTAGTACTG
+
CCCCCGGGGGGGGGGGGGGGGGGGGGGGGGGGGGGGGGGGGGGGGGGGGGGGGGGGGGGGGGGGGGGGGGGGGGGGGGGGGGGGGGGGGCEGGGGGGGGFGGGGGGGGGGGGGGGFGGGGFGGGF788EDGFGGGGGFGEFFGFGFGFGF8F9DGFFGGFGFEFFFGGFGFBF<FFFAG?DFGGFF9FFFC>FFCGFEGFBDF@AEBEE@=<=ABC2C?AFF=?@G>F*;:>CCB@709F02;)7).
@M00200:205:000000000-AKKM3:1:1101:13033:5860 2:N:0:1
TACTGGGGTATCTAATCCTGTTTGCTCCCCACGCTTTCGCGTCTCAGCGTCAGTCACCGTCCAGAAGGCCGCCTTCGCCACCGGTATTCCTCCTGATATCTACGCATTTCACCGCTACACCAGGAATTCCACCTTCCTCTCCGGGACTCGAGTCCGCCAGTTTCCAATGCCCTTCCGGGGGTGAGCCCCGGGCTTTCACATCAGACTTAGCGGACCGCCTACCAGCCCTTTAAGCCCAATAGTCCTGAAAT
+
CCCCCGGGGGGG9FGGGGGGGGGGGGGGGGGGGGGGGGGGGGGFFFGGGFGGGFFGGGGGGGGGGGGGGGGGGGGGGGEGGGGGEGGGGGGGGGGGDFDFFGGG78FGGGGG?=E>=FGGCFFEGGGFGDDGFGFGDFFEFDGFGFGFGFF?@FGFFGGF<7*2CFCGFGFBFFAA>*@AF=DF)8EABGGFFG5*;)29?@33=E@EAB<91>E*(1.3:1,),*.17C0<>420C?(())6))-.))))
@M00200:205:000000000-AKKM3:1:1101:9569:5861 2:N:0:1
TACACGGGTATCTAATCCCGTTTGCTCCCCTGGCTTTCGTGCCTCAGCGTCAGGAAATGTCCAGAGACTCGCCTTCGCCACTGGTGTTCCACTTGATATCTACGCATTTCACTGCTACACCAAGTATTCCAGTCTCCCCTCCATTCCTCCAGCCGAATAGTATCCGACGCAGTTTCCAAGTTAAGCTTGAAGATTTCACGTCAGACTTACCCGACCGCCTACGCACCCTTTAAACCCAATCGTACTG
+
CCCCCEGGGGGGGGGGGGGGGGGGGGGGGGGGGGGGGGGGGGGGGGGGGGGGGGGGGGGGGGGGGGGGGGGGGGGGGGGGGGGFGGGGGGGGGGGFCGGGFFGGGGGGGAFGGGGBDFAFFGGFGGGGGGGAFGGGFFGFF>FFFFGFFDF=DGDADGG5=+2+;5CCBGFA5DEFB7CDDFG@A7@CF96A7AFGFFE))058A5@7708=)2>85C?(>=9B(889>C8>5))3C?0(((,(,()
@M00200:205:000000000-AKKM3:1:1101:14193:5863 2:N:0:1
TACTGGGGTATCTAATCCTGTTTGCTCCCCACGCTTTCGCACCTCAGCGTCAATACCAGTCCAGTGAGCCGCCTTCGCCACTGGTGTTCTTCCGAATATCTACGAATTTCACCTCTACACCGAGAATTCCACCAACCTCTCCGATACTCTAGCCCGCCAGTTTCGAGTGCACTTCCTGGGTTGAGCCCAGGGCTTTCACACCCGACTTAGTGGACCGCCTACACACGCTTTAAGCCCAATAGTACTT
+
CCCCCGGGGGGGGGGGGGGGGGGGGGGGGGDGGGGGGGGGGFGGGGGGGGGDGGGGGGGGGGGGGGGGGGGGGGGGGGGGGGGCGGGGGGGGGGEGDFFGGGGGCEGGGGGGGFGFGGGFGGGGGGGGGGGDDFFGGFGEFGCDGEGFGFFGGGGFFC=BFF7F=FFGFGFFA@AAF???DCCFFFFFA5EDDGGGF4=ABABA9@=@=C449EFG255??D@F38))/:7)7>A;C(63..<<A2)
@M00200:205:000000000-AKKM3:1:1101:24553:5874 2:N:0:1
TACTAGGGTATCTAATCCCGTTCGCTCCCCCAGCTTTCGCGTCTCAGCGTCAGGGATGGCCCAGGTGACCGCCTTCGCCACTGGCGTTCCTCCCGATATCTACGCATTTCACCGCTCCACCGGGAATTCCATCACCCTCTACCACCCTCAAGCCCGCCAGTATCCCGCGGCGTTCTCCGGTTGAGCCGGAGGATTTCACACGAGACTTTAACGGACCGCCTGCACGCACTTTACACCCAATAGTACTG
+
CCCCCGGGGGGGGGGGGGGGGGGGGGGGGGGGGGGGGGGGGGGGGGGGGGGGEGGGGGGGGGGGGGGGGGGGGGGGGGGGGGGDGGGGGGGGGGGDGGEGFGGGGDEGFGGGGGGFGFGGGGGGGGGGGGGGGGGGGFGFFGGFGEGDGF6F??DFEGGAFGFGFFGG4C>@;@EFF45>CCGGFDGFFGGDFGEGFFGFFFF69;BBA2<AF9EE1D@>B<67:CDGG5,4>BF2*4(4(,4:49<)
@M00200:205:000000000-AKKM3:1:1101:7278:5878 2:N:0:1
TACGAGGGTATCTAATCCTGTTTGCTCCCCACGCTTTCGAGCCTCAGTGTCAGTTACAGGCCAGAGAGCCGCTTTCGCCACCGGTGTTCCTCCATATATCTACGCATTTCACCGCTACACATGGAATTCCACTCTCCTCTCCTGCACTCAAGTCTACCAGTTTCCAATGCATACAATGGTTGAGCCACTGCCTTTTACACCAGACTTAATAAACCACCTGCGCTCGCTTTATACCCAATAGTACTG
+
CCCCCGGGGGGGGGGGGGGGGGGGGGGGGGGGGGGGGGGGGGGGFGGGGGGGFFGGGGGGGGGGFCFGGGGGEEFGGGGGGGGGGGEGGGGGGGFGGGGGGGGGGGDGGA;FFGGFC@A?FGGGGFGGGGFGGG?EFFGFF@GFGFGFGFGG,?DFFGGFF@99DFEFFGFFFFFBFB8<>@8?FGGFF+<*6ECG?CGFBFF@==A7EE@E;5@:C9F2:5=9A;ACCCCF?7*;,-(88C<<?)
@M00200:205:000000000-AKKM3:1:1101:12828:5881 2:N:0:1
TACAGGGGTATCTAATCCTGTTTGCTCCCCACGCTTTCGAGCCTCAGCGTCAGTAATGGACCAGTATGTCGCCTTCGCCACTGGTGTTCTTCCGAATATCTACGAATTTCACCTCTACACTCGGAGTTCCACATACCTCTTCCATACTCAAGATAGCCAGTATCAAAGGCAATTCCAAGGTTGAGCCCTGGGCTTTCACCTCTGACTAAACTATCCGCCTACGCTCCCTTTCCACCCAATCGTACTGACAT
+
CCCCCGGGGGGGGGGGGGGGGGGGGGGGGGGGGGGGGGGGGEGFGGGGGGGGGGGGGGGGGGGGGGGGGGGGGGGGGGGGGGGGGGGGGGGGGGG@CFGGGGGGGGGGGGGGGGGFGG=?EEFGCGEGGGGGGGGGFFGFFGGFGFFE8BFFGGFFFGD*@FDGFBGCFGFDFFF?C@?DFFGFFFGDBD8@?77+9CC:>CE@@7A;><C@;7ED5<BD5==DDGFGGG@**ABBE=(5(59=B@*5(0*
@M00200:205:000000000-AKKM3:1:1101:8808:5899 2:N:0:1
TACCCGGGTATCTAATCCCGTTTGCTCCCCACGCTTTCGCGCCTCAGCGTCAGGGAATGCCCAGAGACCCGCCTTCGCCACCGGTGTTCCTCCCGATCTCTACACATTTCACCGCTACACCGGGAATTCCAGTCTCCTCTGCATCCCTCAAGAACGGCAGTATCGGCCGACCCCCCTGAGTTGAGCCCAGGGATTTCACGACCGACTTGCCATCCCGCCTACGCGCCCTTTCAACCCACTAGTACTG
+
CCCCCGCG@CFDGGGGE<E;,=FB96CFFEFCEEGDGGGGGGFF:FEGFFGDGGCBF<FCEFDEFGFGGG@FGGGFFEGGDGG=@:FFEFFGEFG>FEGGFFGGGGGGGGFGFEGE>CGFFGGEEC,ADF=9D?FFGBFEFGGFADGEF5A+6C699C+*@<7@=5CE>5@4@DBFFF*),52289:>F*A3)2*76)+,;(6;BF66<9())4/;(>B<08657=89)*.-6:43A((.72<AF>)
@M00200:205:000000000-AKKM3:1:1101:6036:5913 2:N:0:1
TACTAGGGTATCTAATCCCGTTTGCTACCCTAGCTTTCGCGCCTCAGCGTCAAGAACAGGCCAGGAAGTCGCCTTCGCCACTGGTGTTCCTCCCGATATCTACGCATTTCACCACTACACCGGGAATTCCACTTCCCTCTCCTGCCTTCGAGTCGAGCAGTATCGCGTGACCCTCCCCAGTTGAGCCGGGGGCTTTCACACGCGACTTGCACGACCGCCTGCGCGCTCTTTAAACCCAATAGGACTGCGAT
+
CCCCCGGGGGGGGGGGGGGGGGGGGGGGGGGGGGGGGGGGGGGGGGGGGGGGECGGGGGGGEFGGGGGGGGGGGGGGGGFGGG,EGGGGGGG@FGGGGGGGGGFGGGDFGGGGGGFFGGGGEEEFGGDGGCFGGFGG5FDFGGFFFGEGFGFDD=A>EG?DDBDADGE>6C*0:5@BBGDFF7+*@F?BG>/5>CFFCF)/,:31@;D;C.=0?GEFDE?<1,84=)79C<<2-34A4,2,))))(,(,3(
@M00200:205:000000000-AKKM3:1:1101:4781:5931 2:N:0:1
TACAGGGGTATCTAATCCCGTTTGCTCCCCACGCTTTCGCGCCTCAGCGTCAGTTCCGGTCCAGTGAGCCGCCTTCGCCACTGGTGTTCCTCCCAATATCTACGCATTTCACCGCTACACTGGGAATTCCACTCACCTCTCCCGGACTCAAGCAACGCAGTTTGGAGGGCAGTTCCTCAGTTAAGCCGAGGGATTTCACCAACCACTTGCGAAGCCGCCTCCGCGCCCTTTAAACCCAGTAGTACTGCGAT
+
CCCCCGGEFFGGGCFFECFFFFEGGFFGGGEFEGGGGGEGGCFGGDFCFBCECFGGGEDFGGFFGG<EFFEGGCGGGGGEG?EGFFF:CFGGGGGGGGGGGGADFCDFGGFGG669CCEFGGGFFFGGGGGGFGGDFFCEF8DBE>C9DFD+7ADF5CDFAC@F0;CEEE>8CEAFB@CABFG@@FGFFGEEFGGF><CE*2>9(35;AE27;>5C1CBF6;9>9EFG3C)4<)21A02:>FFFFBA),-,
@M00200:205:000000000-AKKM3:1:1101:4583:5939 2:N:0:1
TACCAGGGTATCTAATCCTGTTTGCTCCCCACGCTTTCGCGCCTCAGCGTCAGAACCGGACCAGACAGCCGCCTTCGCCACTGGTGTTCTTGCGAATATCTACGAATTTCACCTCTACACTCGCAGTTCCGCTGTCCTCTTCCGGTCTCAAGCCAACCAGTATCGAAGGCAATTCTGTGGTTGAGCCACAGGCTTTCACCCCCGACTTAATCGGCCGCCTACGCGCCCTTTAAACCCAGTAGTACTG
+
CCCCCGGGGGGGGGFGGGGGGGGGGGGGGGGGGGGGGGGGGGGGGGGGGGGGGGGGGGGGGGGGGGGGGGGGGGGGGGGEGGGGGGFGGGGGGGGFGGGGGGGGG?FGGGGGGGGFGGGGEGGGCGEGGGGGGGGGGFGFFGGBCBGFGF8FGGGFFEDFGFEFAF?EDGFC5@+BFFFFGGGFFGGFFGFFAFFGF*=EFBFBBFF646?EF(8=1CD;;D?B9EEGDF))4-4:E:<BADF).54
@M00200:205:000000000-AKKM3:1:1101:16723:5940 2:N:0:1
TACGAGGGTATCTAATCCTGTTTGCTCCCCACGCTTTCGTGCATGAGCGTCAGTGTTGGCCCAGAAGGCTGCCTTCGCCATTGGTGTTCCTCCACATCTCTACGCATTTCACCGCTACACGTGGAATTCCACCTTCCTCTGCCACACTCCAGCCACGTAGTTTCGAGCGCAGTTCCCAAGTTAAGCTCGGGGCTTTCACACTCGACTTGCGCGGCCGCCTGCGCACACTTTAAACCCACTAGTACTGAGA
+
CCCCCGGGGGGGGGGGGGGGGGGGGGGGGGGGGGGGGGGGGGGGGGGGGGGGGGGGGGGGGGGGGGGGGGGGGGGGGGGGGGGGGGGGGGGGGGGGGGGGGGGGGGGGGGGGGGGEDFGGGGGGGGGGGGGGGGGGGFGFFGGFGFGBGFEDGGGFFC?FEFEF>FGGFGFFFFFFFF+?FF2CCFFFFGC5BGGGFCGEF=7>29A@BE2@=9CC9GBF;2(.(2.>*:4<AAA:E<(3()-<<B2.):
@M00200:205:000000000-AKKM3:1:1101:5983:5942 2:N:0:1
TACCAGGGTATCTAATCCTGTTTGCTCCCCACGCTTTCGCGTCTCAGCGTCAGTATCCGACCAGGGGGCCGCCTTCGCCGCCGGTGTTCCTCCCAATATCTACGCATTTCACCGCTACACTGGGAATTCCACTCTCCCCTCCCGGATTCAAGCACCGCAGTTTCAGATGCAATTCCCTGGTTAAGCCAGGGGCTTTCACATCTGACTTACGACGCCGCCTACGCGCCCTTTATACCCAATAGTACTGATAT
+
CCCCCGGGGGGGEGGGGGGGGGCCFGGFGGGFGGGGGGDDGGGGGGGGGGGGGGGGGGDFECFFEE:FGGGGGGGGGGGGGFGE=EGGGGGGGGGGFFGGCGG@FGGGGGGGG8EE=FDFDFEEFG?FGGGGGGGGFAEFFGGFDFGDGFGGGGGFFEG4CC4EEFGEFGFEFFFFFFGFCFF;:7CFF*:)=EGGFFGFE@CEFEE<C<;1;>E*(1;1,30>;C)>757)6:4<C73(5>DF2)-))6)
@M00200:205:000000000-AKKM3:1:1101:25187:5943 2:N:0:1
TACAGGGGTATCTAATCCTGTTTGCTCCCCACGCTTTCGTGCCTGAGCGTCAGTGCTGGTCCAGATGGCCGCCTTCGCCACGGATGTTCCTCCCGATCTCTACGCATTTCACCGCTACACCGGGAATTCCGCCATCCTCTACCGCACTCTAGCTCGCCAGTATCCATCGCCATTCCCAGGTTGAGCCCAGGGCTTTCACGACAGACTTAACGAACCGCCTACGCACGCTTTACAACCAATAGTACTGAGCT
+
CCCCCGGGGGGGGGGGGGGGGGGGGGGGGGGGGGGGGGGGGGGGGGGGCCFGGGGGGGDGGGGGCFFGGGGGGGGGDGGG>FF7FEGGGGGGGGGGGFGGGGGGGGGDGGGGGGG>=FFGGGDEFGFFGGGGDE8BFFGEFAFDGFGFGFC9FF8BDGGEC7*C>A><BCADFFFF5*7?F?CCFGGFFGF428CGF8F9>B=2(,359;E<(/=C(2;?737::EFD*14)<))58((.))-5<2)6),)
@M00200:205:000000000-AKKM3:1:1101:17778:5945 2:N:0:1
TACCCGGGTATCTAATCCCGTTTGCTCCCCTGGCTTTCGCGCCTCAGCGTCAATGCCGGTCCAGGATGCCGCCTTCGCCACCGGTGTTCCTCCAGATATCTACGCATTTCACCGCTACACCTGGAATTCCACATCCCTCTCCCGGATTCGAGCCAACCAGTCTCGGACGCAGTTCCTGGGTTGAGCCCAGGGATTTCACGTTCGACTTAGCAGGCCGCCTACGCGCCCTTTACACCCAATAGTACTG
+
CCCCCGGGGGGGGGGGGGGGGGGGGGGGGGGGGGGGGGGGGGGGGGGGGGGGGGGGGGGGGGGGGGGGGGGGGGGGGGGGGGGGGGGGGGGGGGGGGGGGGGGGGGGGGFGGGGGEGGGGGGGGGCGFGGGGGGGGGFGBF@FFG>DDGFF=EDGFFGDFGG7FEFDGEG>2@EFFFFF4FGGF4CGFFGFEF6CFFFGDFFF@;<<0C93.733/:DD?B?6:>G5C357<<AB:>:((,65<AA9
@M00200:205:000000000-AKKM3:1:1101:11571:5971 2:N:0:1
TACCCGGGTATCTAATCCTGTTCGCTCCCCATGCTTTCGCTCCTCAGCGTCAGTTAATGCCCAGAGACCTGCCTTCGCCATCGGTGTTCCTCCTGATATCTGCGCATTTCACCGCTACACCAGGAATTCCAGTCTCCCCTACATCACTCTAGCCTGCCCGTACCCACCGCAGATCCGGAGTTGAGCCCCGGACTTTCACGGCCGACGCGACAAACCGCCTACGAGCTCTTTCAACCCACTAGTACGG
+
CCCCCGGGGGGGGGGGGGGGGGGGGGGGGGGGGGGGGGGGGGGGGGGGGGGGGGGGGGGGGGGGGGFFGGGGGGGGGGGGGGGGFFGGGGGGGGGGFGGGGGGGGGGGGGGGGGGFGGGGGGGDCGGGGGGGGGGGEFGBFGG7EFGBGFGFGGFFFGG>@6@CEFDCDGFFE@AFF>DEGE7CFGGFE>7?AEGFF?FF2>(((0:1:>;@@@F;1CB:((-),839:7>)6<<?E?(,().64(,
@M00200:205:000000000-AKKM3:1:1101:16651:5979 2:N:0:1
TACGAGGGTATCTAATCCTGTTTGCTCCCCACGCTTTCGTGCCTGAACGTCGGTACTGGTCCAGGAAGCCGCTTTCGCCACTGATGTTCCTTCCGATATCTACGCATTTCACCGCTACACCGGAAATTCCGCTTCCCTCTACCGTACCCTAGCTATTCAGTCTCGAATGCAATTCCCAGGTTGAGCCCGGGGCTTTCACACCCGACTTAAATAACCGTCTACGCACGCTTTAAACCCACTAGTACTG
+
CCCCCGGGGGGGGGGGGGGGGGGGGGGGGGGGGGGGGGGGGGGGGGGGGGGGGGGGGGGGGGGGGGGGGGGGGGGGGGGGGGGGGGGGGGGGGGGGGGGGFGGGGGGGGGGGGGGDDGGGGGGEEGFGGGGGGEDGGFGDFGGFGFG=FFFGGG7FFGGBFGFGBAG?FFFFFFFFFFGFGGGGFGGFFGEDBGGFFCC?E?2255=@46.<CEFGB5><DF;BDGFG97?9ADF:CB02?>>><4<
@M00200:205:000000000-AKKM3:1:1101:9844:6014 2:N:0:1
TACTCGGGTATCTAATCCTGTTTGCTCCCCACGCTTTCGTGCATGAGCGTCAGTGTTGGCCCAGAAGGCTGCCTTCGCCATTGGTGTTCCTCCACATCTCTACGCATTTCACCGCTACACGTGGAATTCCACCTTCCTCTGCCACACTCCAGCAAAGTAGTTTCGAGCGCAATTCCCAAGTTAAGCCCGGGGCTTTCACACTCGACTTGCTCTGCCGCCTGCGCACACTTTAAGCCCAATAGTACTG
+
CCCCCGGGGGGGGGGGGGGGGGGGGGGGGGGGGGGGGGGGGGGGGGGGGGGGGGGGGGGGGGGGGGGGGGGGGGGGGGGGGGGGGGGGGGGGGGGGGGGGGGGGGGGGGGGGGGGFGGGGGGGGGFFGGGGFGGGGGFGFFGGFGFGFGFGDGGG*DGCFGG7E9DFGEGFBE<FFFFGAFG@=@FFFEDDEFGGGF?FEFB=B9=>=3EFEFFGABGF@>5:EFGFGF77?).4=8(,,)79)<C<
@M00200:205:000000000-AKKM3:1:1101:17616:6014 2:N:0:1
TACTGGGGTATCTAATCCCGTTTGCTCCCCTGGCTTTCGCTCCTCAGCGTCAGTGTTGGTCCAGGATGCCGCCTTCGCCACCGGTGTTCCTCCAGATATCTACGCATTTCACCGCTACACCTGGAATTCCGCATCCCTCTCCCAAACTCAAGCCAACCAGTATCAGACGCAGTTCCCCGGTTAAGCCGAGGGATTTCACGTCTGACTTAGTTGGCCGCCTACGAGCCCTTTACACCCAATAGTACTGAGCT
+
CCCCCGGGGGGGDFFGGGGGGGDGGGGEFGGGGGGGGGGGGGGGGFGFGGEEGGGGGGGGGGGGGGGGGGCFDGGGGGGGGGGGGGGGGGGGGGGDFFAEGGEFG>C@FFGGGGGE>FDFGGGCG8E8EGGGDDGGGFFDD4A:D?FBGFGGGGGFFGGFG7FFEFGGF6?@ECFFFFG>BE*=;EFB*CEF>F68CFGBBB=BE=419*/94@FG(8)2,:65;C):8*=3>C<:EF(()6:2<5)5).)
@M00200:205:000000000-AKKM3:1:1101:8545:6046 2:N:0:1
TACTCGGGTATCTAATCCTGTTCGCTCCCCACGCTTTCGCGTCTCAGCGTCAGTACCGTCCCAGAGAACCGCCTTCGCCACGGGTGTTCTTCCCGATATCTGCGCATTTCACCGCTACACCGGGAATTCCATTCTCCTCTTCCGGACTCTAGCCAGATGGTTTCAGCCGACATCTCGAGGTTGAGCCTCGAGTTTTCACAGCTGACCTACCTGGCCGCCTACACGCTCTTTACACCCAATAGTACTGAGA
+
CCCCCGGGGGGGGGGGGGGGGGGGGGGGGGGGGGGGGGGGGGGGGGGGGGGGGGGFCFGGGGGGGGGGFGGGGGGGGGGCFGDGG>FFGGGFAFGGGGGGGGGGGGGFFGCGGC>BCFGGCGGGGGGGGGGGCGFGDFGCF=DAG>GFG8EDEFFF>FGAFC@>=FDFAEA9A@>9AFDDGGG4?FFF;C=D6::D+)4<4<@;@;;CEE@<8<CC65>6:B:<1:79C7996)53E?(17<A)6<AADA
@M00200:205:000000000-AKKM3:1:1101:16072:6050 2:N:0:1
TACAGGGGTATCTAATCCTGTTTGCTCCCCACGCTTTCGAGCCTCAGCGTCAGTAATGGACCAGTATGTCGCCTTCGCCACTGGTGTTCTTCCGAATATCTACGAATTTCACCTCTACACTCGGAGTTCCACATACCTCTTCCATACTCAAGATAGCCAGTATCAAAGGCAATTCCAAGGTTGAGCCCTGGGCTTTCACCTCTGACTACACTATCCGCCTACGCTCCCTTTATACCCAGTAGTACTG
+
CCCCCGEGGGGGGGGGGGGGGGGGGGGGGGGGGGGGGGGGGGGGGGGGGGGGGGGGGGGGGGGGGGGGGGFGGGGGGGGGGGGGGGGGGGGGFGGGGGGGGGGGGCFGGGGGGGGF?EGGGGFC=EGGGGCG?CFGGFGFFGGFGFGFGFDDFD95DDF5=DFGFFGGFGFDBDF?FFG?FCCDD8D?B6?5DGDFF7FB@BFFEE@A)8@@)7EFF>BA==>B9CBGGC3CEECEFF(7849?<CC
@M00200:205:000000000-AKKM3:1:1101:23667:6079 2:N:0:1
TACACGGGTATCTAATCCTGTTCGCTCCCCATGCTTTCGCTCCTCAGCGTCAGGTAATGCCCAGAGAACCGCCTTCGCCACCGGTGTTCCTCCTGATATCTGCGCATTCCACCGCTACACCAGGAATTCCGTTCTCCCCTGCATACCTCTAGTCCGCCCGTATCGGAAGCACGCTCAAGGTTGAGCCTTGAGTTTTCACTCCCGACGTGACGGACCGCCTACGAGCCCTTTAAACCCAGTAGTACTG
+
CCCCCGGGGGGGGGGGGGGGGGGGGGGGGGGGGGGGGGGGGGGGGGGGGGGGGGGGGGGGGGGGGGGGGGGGGGEFFGGGGGGGGGCCFGGGFGGGGGGGGGGGGGGGGFGGGDDEDEFGEFGDGGGGGGGGFGFED?EDFGGFFDFFGFGGGGGFD@89CDDGFFGGEGAC5A?EE?FAFFCCAGGFB9CA>EEFF<<AE52>>269?BF;90EC6D:<D@FF(=:<4>?BBFF0?((()..6>9A
@M00200:205:000000000-AKKM3:1:1101:16459:6082 2:N:0:1
TACTGGGGTATCTAATCCCGTTTGATCCCCACGCTATCGCGTCTCAGCGTCAGGACAGGCCCAGTGCTCCGCTTTCGCCACCGGCGTTCCCCTAGATATCAACGCATTTCACCGCTCCACCTAGAGTTCCAAGCACCCCTACCTGCCTCAAGCCCAGCAGTATACCAAGCGCGTCCTCGGTTGAGCCGAGGGATTTCACAAAGTACTTACCAAGCCGCCTACACGCCCTTTAAACCCAATAGTACTG
+
CCCCCGGGGGGGGGGGGGGGGGGGGGGGGGGGDGGGGGGGGGGGGGGGGGGGGGGGGGGGGGGGGGGGGGGGGGGGGGGGGGGGGGGEGGGGGGGGGGGGGGGGGCEEFGGGGGGFGGGGGGGGFGGGGGGGDGGGGFGDFFGFGFGEGFGCGFGFFGGFGG<FFFGGFGFAEFFFFFGB<5?7AGGF:DGEFFFFFFGF@0;EF?EEFFFFFFGGFGFF?FFF0CFGC4>59B72;134?2<AF<A
@M00200:205:000000000-AKKM3:1:1101:20948:6105 2:N:0:1
TACAGGGGTATCTAATCCTGTTCGCTCCCCTAGCTTTCGCGCCTCAGCGTCAGGACAGGTCCAGAGAGCCGCCTTCGCCACCGGTGTTCCTCCCGATATCTGCGCATTTCACCGCTACACCGGGAATTCCACTCTCCCCTACCTGCCTCGAGCCGTGCAGTATCGGACGCAGTCCCGCGGTTGAGCCCCGGGATTTCACCACCGACTTGCACGGCCGCCTACGCGCTCTTTAAACCCAATAGTACTG
+
CCCCCGGGGGGGGGGGGGGGGGGGGGGGGGGGGGGGGGGGDGGGGGGGGGGGGGGGGGGGGGGGGGGGGGGGGGGGGGGGGGGGGGGGGGGGGGGGGGGGGGGGGGGDFGGGGGGFGGGFGGGGGGGGGGGGGGGGFFGDFFGFGFG5FDGDEGGE>GCBEC5EDFGGFGFBBBFFFFGFGGG<FCGFEDGF3EFDF<E)42:>F>>?A:7?B0CCBC5:10:>4C3CC7454544EB1()66AD>B
@M00200:205:000000000-AKKM3:1:1101:17298:6132 2:N:0:1
TACAGGGGTATCTAATCCCGTTTGCTCCCCTAGCTTTCGCTCCTCAGCGTCAATGTCGGTCCAGGATGCCGCCTTCGCCACCGGTATTCCTCCAGATATCTACGCATTTCACCGCTACACCTGGAATTCTGCATCCCTCTCCCGAATTCAAGCCATCCAGTATCAGACGCAGTTCCCAGGTTGAGCCTGGGGATTTCACGTCTGACTTAGTTGGCCGCCTCCGAGCCCTTTAAACCCATTAGTACTG
+
CCCCCGGGGGGGGGGGGGGGGGGGGGGGGGGGFGGGGGGGGGGGGGGGGGGGGGGGGGDGGGGGGGGGGGGGGGGGGGGGGGGGGGGGGGGGGGG<FGGFGFGGGGGGGGGGFCGFGGFGGFFFFFCFGGGEGGGGGFGFFFGFE*==FFD=BFFFFGC5F99DEFFGBGFBFEFFFFG5>60?6DEFFFFEFGGFF5==B=)5:C;A=AEFFEFD()?((((2(=:CG46)../(46(.)/?5?C)
@M00200:205:000000000-AKKM3:1:1101:27153:6159 2:N:0:1
TACAGGGGTATCTAATCCTGTTTGCTCCCCACGCTTTCGAGCCTCAGCGTCAGTAATGGACCAGTATGTCGCCTTCGCCACTGGTGTTCTTCCGAATATCTACGAATTTCACCTCTACACTCGGAGTTCCACATACCTCTTCCATACTCAAGATAGCCAGTATCAAAGGCAATTCCAAGGTTGAGCCCTGGGCTTTCACCTCTGACTAAACTATCCGCCTACGCTCCCTTTAAACCCAATAGTACTG
+
CCCCCGGGGGGGGGGGGGGGGGGGGGGGGGGGGGGGGGGGGGGGGGGGGGGGGGGGGGGGGGGGGGGGGGFGGGGGEGGGGGGGFGGGGGGGGGGGGGGGGGGGGGCFGGGGGGGFGGGGGGGEG7@FGGGGFGGGG7DEFGGFGFGFGFGGGGGFFGGFGGEGFFGGFGFDFFFFFBF5CD?FBDFFFFD*@EFGC7E@55@EFCAEC@CEEEECAFFAFFF4>CBF7A<C*:B@82@=BC08?<*
@M00200:205:000000000-AKKM3:1:1101:23112:6160 2:N:0:1
TACACGGGTATCTAATCCTGTTTGCTCCCCACGCTTTCGCGCCTCAGCGTCAGTTACAGTCCAGAGAGCCGCCTTCGCCACTGGTGTTCCTCCACATCTCTACGCATTTCACCGCTACACGTGGAATTCCGCTCTCCTCTGCCCACCTCTAGCTCGCCAGTTTCCGATGGCCCCTCCCAGTTGAGCCGGGAGATTTCACACCGGACTCAACGAACCTCCTCCAAGCCCTTTATGCCCACTAGTACTGCGC
+
CCCCCGGGGGGGGGGGGGGGGGGGGDGGGGGGGGGGGGGGGGGGGGGGGGGGGGGGGGGGGGGGGGGGGGGGGGGGGGGGGGGGGGGGGGGGGGGGGGGGGFGGG>FEGG9FGGGEGGDEEGCG7EFGFFGGGGGGGFGFFGGFFFGFGFG?CDDBAEDEGGBGFFGG9:C@F>FABAFFCC759DF4?GEF>CCDFCG<E@F=28;(4(52((:C(;A1(/())/:5*;)69A)48::<074<:4))(,
@M00200:205:000000000-AKKM3:1:1101:9168:6165 2:N:0:1
TACGGGGGTATCTAATCCTGTTTGCTCCCCACGCTTTCGAGCCTCAGCGTCAGTAATGGACCAGTATGTCGCCTTCGCCACTGGTGTTCTTCCGAATATCTACGAATTTCACCTCTACACTCGGAATTCCACTTACCTCTCCGACGTTCAAGCGATGCAGTCTTAAAGGCAGTTCCGGAGTTGAGCTCCGGGCTTTCACCTCTAACTTACAAAGCCGCCTACGTTCGCTTTATACCCAATAGTACTG
+
CCCCCGGGGGGGGGGGGGGGGGGGGGGGGGGGGGGGGGDFCGGGGGGGGGEEFGGGGGGGGGGGGGGGGGGGGGGGGGGGGGGGGGGGGGGGGGGGGGFGFGGGGGGFFGGGGGGFGGFGGGGGGGGGGGFGGGGGFFGFFGG*CDCDGFG?GD+;DGGFGGEGFFGG?GFDFFFFBB*:FEFGFGGFFGEA4*/68<CEFFEEEF4<=>*0*5CC@G>;DFF4(35C5CDFCFC)<7(,49A45)4
@M00200:205:000000000-AKKM3:1:1101:9739:6170 2:N:0:1
TACCGGGGTATCTAATCCTGTTCGCTCCCCTAGCTTTCGCGCCTGAGCGTCAGGTAAGGCCCAGAGATCCGCCTTCGCCACCGGTGTTCCTCCTGATATCTGCGCATTTCACCGCTACACCAGGAATTCCGATCTCCCCTACCTACCTCTAGTCGGGCAGTATCGGATGCAGTCCCGAGGTTGCGCCTCGGGATTTCACATCCGACTTGCCAACCCGCCTGCGCGCTCCTTCAACCCAATAGTCCTGACAC
+
CCCCCCFGGGGGGEEFGGGFFGGGGEGGGGGDGGGGGGGGGGGGG<FGGFGCEGGA,CEFGGGGEGFFGGCGGGGGGGGGGGGGCEGEGGFGGGG,E9=FFGGDGGGEGG;FGGGFCFCFGGGEG?DDFGF=DGGGGFGF5DDFGFGEGFGDEFG*@E+:3<;E)3*4<FAAFCFFBA4@<,**3=C?EC5?/:6CF<F)7EF;;@B<<EF>)(3;(:A26?BB(:5>)*)-)-68>(,())-)6622().
@M00200:205:000000000-AKKM3:1:1101:19886:6186 2:N:0:1
TACTAGGGTATCTAATCCTGTTTGCTCCCCACGCTGTCGCGCCTCAGTGTCAGCCACTGCCCAGCAGGCCGCCTTCGCCACCGGTATTCTTCCGGATCTCTACGCATTCCACCGCTACACCCGGAATTCTACCTGCCTCTACAGTGCTCAAGCCATAGCAGTTCGCACGGCAGACCCGGGGTTGAGCCCCGGGCTTTCACCACGCGCTTGCCAAGCCACCTACGCCCCCCTTAAGCCCACTAGTACTG
+
CCCCCGGGGGFGGGGGGGGGGGGGGGGGGGGGDEGGGGGGGGGGGGGGGGGFGGGGGGGGGGGGGGGGGGGGG>CFGGGGGGGGGCFGGGGGGGGGCGGGGGGGGGGGGEGGGGGFGGGGGGGG:CGFGG;EFGGGGFDEFGADEBGFGFGFEGGFFFCFC=;C@DGGFGEBFDFFFFGFGE7DFGEAFCG?BG=5A@<CFFF;>>911?FFD:8C?<FF?:?D0*.99)(()64)<86(82<A<9AF
@M00200:205:000000000-AKKM3:1:1101:22835:6188 2:N:0:1
TACTAGGGTATCTAATCCTGTTTGCTCCCCACGCTTTCGCGCCTCAGTGTCAGTTACAGACCAGGAAGCCGCCTTCGCCACTGGTGTTCCTCCATATCTCTACGCATTTCACCGCTACACATGGAATTCCACTTCCCTCTTCTGCACTCAAGTCGACCAGTTTCCAATGACCCTCCACGGTTAAGCCGTGGGCTTTCACATCAGACTTAATCAACCACCTGCGCGCTCTTTAAACCCAGTAGTACTGAGCT
+
CCCCCGGFGGGGGGGGGGGGGGGGGGGGGGGGGGGGGGGGGGGGGGGGGGGFGGGGGGGGGGGGGGGGGGGGGGGGGGGGGGGGGGGGGGGGGGGGFGGGGGGFGGGGGGGGGGGFGGGGGGFFFFGFGGGGGGGFGFGFFGGFGFGFGFFGFGGBFGGFFFEGFF89?EFBFDFEBFGEGE+=BAFDFG6?FGG7FEC5;5AEEF@E48EE?:FCDGFB2:58(:):*;6CCEF3B?(4).1?C<C<3()
@M00200:205:000000000-AKKM3:1:1101:7267:6188 2:N:0:1
TACTGGGGTATCTAATCCTGTTCGCTCCCCACACTTTCGCTCCTCAGCGTCAGGTAATGCCCAGAGAACCGCCTTCGCCACCGGTGTTCCTCCTGATATCTGCGCATTTCACCGCTACACCAGGAATTCCGTTCTCCCCTGCATACCTCCAGTCTGCCCGTATCGAAAGCAAGCCAGGTGTTAAGCACCTGGTTTTCACTCCCGACGCGACAAACCGCCTACGAGCCCTTTAAACCCAATAGTACTG
+
CCCCCGGGGGGGGFGGGGGGGGGGGGGGGGGGGGGGGGGGGGGGGGGGGGGGGGGGGGGGGGGGGGGGGGGGGGGGGGGGGGGGGGGGGGGGGGGGGGGGGGGGGGGGGGGGGGGFGGGGGGGGGGGGGGGGGGGGGFCDFGGBFFGEGFGGGGGFFGGFEG5AA?8CDGFFFFFFFFDFGGGC>EGFFGGFFAEGFECCFFD=>FBF2(:@F3CF6DF;;@?F?GFG<5764<7?GB?2:24<AA>
@M00200:205:000000000-AKKM3:1:1101:8544:6200 2:N:0:1
TACGGGGGTATCTAATCCTGTTTGCTCCCCACGCTTTCGCTCCTCAGCGTCAGTACTGGCCCAGGATCCCGCCTTCGCCACCGGTGTTCCTCCTGATATCTGCGCATTCCACCGCTACACCAGGAATTCCAGACCCCCCTACCAGACTCTAGCCCCCCAGTATCGAACGCGGGCCCGGAGTTGAGCCCCGAGCTTTCACGTTCGACTTGACCGGCCGCCTACGAGCCCTTTACACCCACTAGTACTG
+
CCCC,FGGGGGGGGGGGGFGGGGGGGGGGGF@FGGGGGGGEGGGGGGGGGGGGCFGGCGFFGGGCC88FFGGGGGGGGGGGGGD7FFEGGGE:FFGGGFGFAGEGGEGEGGGGGGF6FEFGFC8DCGFFGGA++6>EBG>FGGFE:FEG5@=@=*3*5C?FD6C)33,9C>BA()=A3)=F6++;@6)8D*7)2<CFAF,..8?6?08)5)4(7EE>GB<0223(2)107>A)6<0831(5))).)6
@M00200:205:000000000-AKKM3:1:1101:9560:6222 2:N:0:1
TACTAGGTATCTAATCCTGTTTGCTCCCCACGCTTTCGAGCCTCAGCGTCAGTAATGGACCCGTCTGTCGCCTTCGCCACTGGTTTTCTTCCGAATATCTACGAATTTCACCTCTACCCTCGGAGTTCCCCCTCCCTCTTCCATACTCCCGATAGCCAGTCTCCACGGCAATTCCCGGGTTGAGCCCCGGGATTTCCCCCCTGACCTAACTGTCCCCCCCCGCCCCCCTTAAACCCCATAGTCATG
+
CCCCBEGGGFGE9EDEGCCFGG?FD<FGGFG:C6FGD7F@EG,;6CE@F:6CF@@F@ACFG:FG,E@FGGGGEGG:FG,@4=EE,?FEEEDFG4,8,5@=;=,=<4DFD,>F,@4;D,@,@?88+8@,C88+6+6@10,>FG;CC?38+0+6+++=@,0D,60+5*++3+*33:?**303@C5;FDGFE95@9E95+*=>6@2:.(**0/.)74<+/>)((((),:B/>7)4)44-*-(.).)))-
@M00200:205:000000000-AKKM3:1:1101:10840:6227 2:N:0:1
TACTAGGGTATCTAATCCCGTTTGCTCCCCTGGCTTTCGCTCATCAGTGTCAATTCCGGTCCAGGATGCCGCCTTCGCCACCGGTATTCCTCCAGATATCTACGCATTTCACCGCTACACCTGGAATTCTGCATCCCTCTCCCGGATTCAAGCCATCCAGTATCGGATGCAGTTCCCAAGTTGAGCCTGGGGATTTCACATCCGACTTAGTTGGCCACCTACGAGCCCTTTAACCCCACTAGTACTG
+
CCCCCGGFGCFGGGGGGGGGGGGGGGGGGGGGGGGGGGGGGGGGGGGGFGGFCGGGGGGGGGGGGFGGFGGGGGGGGGGGGGGGGDGGGGGGGGFFGFGGGGGGGGGGGGGGGEEECGFGGGFGFFGGGGGGGGGGGFGFFFGFC5DAGFFCFGFFFGCF=F>FDE>+9D9DFFFFFF8AFGGGFGGF?@EDEGG5F@F=;@DF>>@D/<EE;:FFB4FB:B2)6C4C*66*937=GF6(.79<5C<
@M00200:205:000000000-AKKM3:1:1101:26487:6235 2:N:0:1
TACTAGGGTATCTAATCCTGTTCGCTCCCCACGCTTTCGCTCCTCAGCGTCAGTACCGGCCCAGAGTGCCGCCTTCGCCACCGGTGTTCCTCCTGCTATCTGCGCATTTCACCGCTACACCAGGAATTCCGCACTCCCCTACCGGACTCGAGTCATGGCAGTATCGACTGGCGTCCCCGAGTTGAGCCCGGAGTTTTCCACCCCGACTTGCCAACCCGCCTACCACCCCTTTAAACCCAATAGTACCGAC
+
CCCCCGGGGGGGGGGGGGGGGGFEGGGGGGGEDGEGGGDGGGGGGGGGGGGCGFGGGEGFFGGF@FGGFGEGGGGGGGG>F=F7>FGCGGGGGGF,,CDFGGGGGGDGGGFGGGEDGG,FGD,BF,@DFGCEC@DFGDGF?DFEG5D=FFDD:DCC+7:ACFECE?0*:8;:97/*39/9*4?:6,CAFCE>)2?FA7<).(699>9>;334))*24)8(((,).+)*//()-)--;1((.))-.))(((
@M00200:205:000000000-AKKM3:1:1101:4238:6236 2:N:0:1
TACTAGGGTATCTAATCCTGTTTGCTCCCCACGCTTTCGCGTATCAGCGTCAGTATCCAACCAGGGGGCCGCCTTCGCCACAGGTGTTCCTCCCGATATCTACGCATTTCACCGCTACACCGGGAATTCCACCCCCCTCTTTGGTACTCTAGCTTGCCAGTTTCATGCGTCCTTCCCCGGTTGAGCCGAGGGATTTCACACATGACTTAACAAACCGCCTCCACGCCCTTTACGCCCAGTAGTACTGAGCC
+
CCCCC<FFGGGGGGFFGGGGGGFGGGGGGGGGCGGGGGFGGGEGG9FGEGGEGGGFGGGGGG:CF7FCFGFGGGGGGGGCEFF<FGGEGFGGGGGGFGGGGGGFGGGGGGGGGGGFGGFGGCE@+@EDGGGGGGCEGEGFFG2:@BFFFF77FGGFFGGFDGCG<A7D>;>AFFFFFFC4=C?F4AC)8)2)5=?FFEG5@7;)4;C<C<A)52@@>GE0(.(),:;D>74<<?(3?(:4<245>>D22((
@M00200:205:000000000-AKKM3:1:1101:20086:6255 2:N:0:1
TACGGGGGTATCTAATCCTGTTTGATCCCCACACTTTCGTGCCTCAGCGTCAGTTACAGCTTGGTAAGCTGCCTTCGCTATCGGTGTTCTTGACGATATCTATGCATTTCACCGCTACACCGTCAATTCCGCCTACCTCATCTGTACTCAAGCTATCCAGTATCAATGGCACCCTCTCAGTTAAGCTGAGATATTTCACCACTGACTTAGATAGCCGCCTACGCACCCTTTAAACCCAATAGTACTG
+
CCCCCGGGGGGGGGGGGGGGGGGGGGGGGGGGGGGGGGGGGGGFGGGGGGGGFGGGGGGGGGGGGGGGGGGGGGGGGGGGGGGGGGGGGGGGGGGGDFEGGGGGGGGGGFGGGGGEGECFGEFEGGGFFGGGGGGGGFGFFGGFGFGFGFGCFGGFFCGFGGFGE@FG5D:DFFFFFFGAFG9CFCEF>9AFFGFG+0;C@5@B6@BFECE9EA9>2CA@20562C?DC<;)?EAF@?(5@<C?<?C
@M00200:205:000000000-AKKM3:1:1101:14033:6262 2:N:0:1
TACGAGGGTATCTAATCCCGTTCGCTCCCCTAGCTTTCGCGCCTCAGCGTCAGTGTCAGCCCAGCAACCCGCCTTCGCCGCAGGTGTTCCTCTCGATATCTACGCATTTCACCGCTACACCGAGAATTCCAGTTGCCCCTTCTGCACTCTAGCCCCGCAGTATCGGCTGACCTTTCCGAGTTAAGCCCGGAGATTTCACAGTCGACTTGCGGTGGCCGCCTACGCGCCCTTGATACCCAATAGTACTG
+
C@CCCGGGGFGGGGGGGGGGGGGGGGGGGGGGGGGGGGGGGGGGGGGGGGGGGGDGGGGGGGGGGGGGGGGGGGGGGGGGGCFGGGGGGGFGGGGGGGGGGGGGGDGGGGGGGGGDGGGGGGE@FEGGGGGGGA=EFFGB?E8DGFGEGFGCGADBEGG>GCEFFEGGFGA5@@FFFDDFFE7FFFGFEDC>)CFGFFFFFEEFFF;;<EF07(3918;;0(8B91<5D3<(-5652346()66)<9<
@M00200:205:000000000-AKKM3:1:1101:5967:6269 2:N:0:1
TACTGGGGTATCTAATCCTGTTTGCTCCCCACGCTTTCGCTCCTCAGCGTCAGTAAGTGCCCAGAGACCTGCCTTCGCCATCGGTGTTCCTCCTGATATCTGCGCATTCCACCGCTACACCAGGAATTCCAGTCTCCCCTACACCACTCAAGTCTGCCCGTACCCACTGCAGGCCCGAGGTTGAGCCTCGGGATTTCACAGCAGACGCGACAAACCGCCTACGAGCTCTTTACACCCAGTAGTACTGATAT
+
CCCCCGGGGGGGGGGGGGGGGGGGGGGGGGGGGGGGGGEGGGGGGGGGGGGGGGGGGGFGFGGGFGGGGGECGGGGGGGGGGGGGGFGGGGGGGGDFFGGGGGGGGGGGFGGGGG*8FFFGGCCDEGGGDAFGGGGAFGBFGGF=@FEGF88EGGFFGGFGGDGF56DFGFEF=@@>A69>@C56DFAFGDBEC=7EEFCEFB4)-->2@BFF@GG9DEFFF;51C3*+2).99<FGB(52:B).6<9)5-
@M00200:205:000000000-AKKM3:1:1101:21660:6274 2:N:0:1
TACGAGGGTATCTAATCCCGTTCGCTCCCCTGGCTTTCGCGCCTCAGCGTCAGTGTCGGCCCAGCAACCCGCCTTCGCCGCAGGTGTTCCTCTCGATATCTACGCATTTCACCGCTACACCGAGAATTCCAGTTGCCCCTTCCGCACTCTAGCACGACAGTATCACTTGGCCGCTCCGAGTTAAGCCCGGAGATTTCACAAGTGACTTGTTGCGCCGCCTACGCGCCCCTTAAACCCAATAGTACTG
+
CCCCCGGGGGGGGGGGGGGGGGGGGGGGGGGGGGGGGGGGGGGGGGGGGGGGGGGGGGGGGGGGGGGGGGGGGGGFGGGGGGGGGGGGGGGGGGGGGFGGGGGGGGGGGGGGGGGDGGFGGGGGGGGGGGGGGGGGEFGFFGGEEEGBGFGCGGGFFGGFGGFGFFFFFGFFFF>AEFGFGGGGFGFFFGC>AGGFFFFCFDFCCFCEEE@DFFGGFGFBFF?EFGDD)12:4<A?G?(()6)654:
@M00200:205:000000000-AKKM3:1:1101:17906:6302 2:N:0:1
TACTAGGGTATCTAATCCCGTTTGCTCCCCTAGCTTTCGCGCCTCAGCGTCAGTACCGGTCCAGAGAGCCGCCTTCGCCACCGGTGTTCCTCCCAATATCTACGCATTTCACCGCTACACTGGGAATTCCACCCTCCTCTCCCGGACTCAAGACAGGCAGTATCTCCCGCAGTTCCACGGTTAAGCCGTGGGCTTTCACGAGAGACTTGCCCGCCCGCCTACGCGCCCTTTAAGCCCAATACTACTG
+
CCCCCGGGGGGGGGGGGGGGGGGGGGGGGGGGGGGGGGGGGGGGGGGGGGGGGGGGGGGGGGGGGGGGGGGGGGGGGGGGGGGGCFGFGGGGGGGGGGCGGGGCFGGCGGGGGGGDGGGGGGFCFFGGGGGGGGGGGFGFFGGBG5=AGFGGGGGFFGGFGGFGFFGGFGFFFFFFFFGDFGG8FGGFFCE;FCFDF4@:=B259(7?EE;E@BGG9DE?;@?B9CBG92)654<7E061?)64>:)
@M00200:205:000000000-AKKM3:1:1101:24122:6313 2:N:0:1
TACTGGGGTATCTAATCCCGTTTGCTCCCCTAGCTTTCGCGCCTCAGCGTCAGTATCGGTCCAGGAAGCCGCCTTCGCCACCGGTGTTCCTCCGGATATCTACGCATTTCACCGCTACACCCGGAATTCCGCTTCCCTCTCCCGAACTCAAGCCCTGCTGTTTCCCTTGCAGTTCCCCAGTTGAGCCGGGGGATTTCACAAGGGACTGACAAGACCGCCTACGCGCCCTTTAAACCCAATAGTACTGAGAC
+
CCCCCGGGGGGGGGGGGGGGGGGGGGGGGGGGGGGGGGGGGGGGGGGGGGGGGGGGGGGGGGGGGGGGGGGGGGGGGGGGGGGCGGGGGGGGGGGGGGGGGGGCGGGGGGGGGDGFGGGGGGEGGEGGGGGGGGGGGFGFF8EFGF6DFFGGGFGFFGGAFFCGFFGGFGF@FFFFFF?4D,BDFCF?EGCBEEFGFFGE@D@@DD;FFF@FFFGGB:>?F?FDBE3CC*4AF2<7C61::AD2)62<04)
@M00200:205:000000000-AKKM3:1:1101:15216:6314 2:N:0:1
TACACGGGATCTAATCCCGTTTGCTCCCCTGGCTTTCGCTCCTCAGTGTCAATGCCGGTCCAGGATGCCGCCTTCGCCACCGGTATTCCTCCAGATATCTACGCATTTCACCGCTACACCTGGAATTCTGCATCCCTCTCCCGGATTCAAGCCATCCAGTATCGGATGCAGTTCCCAAGTTGAGCCTGGGGATTTCACATCCGACTTAGTTGGCCACCTACGAGCCCTTTACGCCCAATAGTACTG
+
CCCCCGGGGGFGGFGGFGGGGGGGGGGGGGGGGGGGGGGGGGGGGGGGGGGGGGGGGGDEGGGGCFGGGGGGGEFGGGGGGG@GGGGGCFGGGGEGFGGGCGFGFGGGGGGGGGGEGFGGGGFCGFGGGGFGGGFGGFGFDFEEGFGFGFCFGGGFFGGFGGFGF>DEF9ACF@FFFFFFDGDGFGGFFGCDFGGG6:=EB4AFF:>ECC<==5CF=F;BB>=B9?55FCCEFD>F*(:;<?<<E)
@M00200:205:000000000-AKKM3:1:1101:4281:6321 2:N:0:1
TACGCGGGTATCTAATCCTGTTTGCTCCCCACGCTTTCGCGTCTCAGCGTCAGTTGCTGTCCAGAAGGCCGCCTTCGCCACCGGTGTTCCTCTCGCTATCTACGAATTTCACCTCTACACCGAGAATTCCGCCTTCCTCTCCAGAACTCAAGCCAGGCAGTTTCGAGTGCACTTCCTACGTTAAGCCCAGGGCTTTCACCCCCGACTTGCCAAGCCGCCTACACGCGCTTTCCGCCCAATACTACTGACAC
+
CCCCCGGEGCGGGEEEGGGGGG<FGGGGGGGGGGGGGGCFGBFEFCFGGGGG7F<FGEGFGGCF@<C<FEEGGGDGGGGCGFG+@:FGGG;F;F@+??@FGGGDD8:FFEFFFGGFGGGGGG7E77>EFGGGG6CFGFGFFG856;DDGF,9CDG**::@:+;FF5C@?FFFF9AFAF*3>,C3=C,39/1)?AF60*,8>2@613,6)96<33CE27A2;@(.:C5C550)-(,3:0((.)-)-)).())
@M00200:205:000000000-AKKM3:1:1101:19226:6325 2:N:0:1
TACAGGGGTATCTAATCCGGTTCGCTCCCCACGCTCTCGCACCTCAGCGTCAGCGCATGCCCAGGCGGCTGGTTTCCCCCTGGGTGTTCCTGCCGATCTCTACGCATTTCACCACTACACCGGCAATTCCACCGCCCTCTGCATGGCTCCAGTCGCGCCGTATGGGATGGCGCCTGGCCGTTAAGCGGCCAGATTTCACACCCCACGCGCGCGACCGCCTGCGTGCGCTTTAAACCCAGTAGTACTGAG
+
CCCCCGGGGGGGGGFGGGGGGGGGGGGGGGGGGGGGGGGGGGGGGGGGGGGGGGGGGGGGGGGGGGGGGGGGGFGGGGGGGGGGGGGGGGGGGGGGGGGGGGGGGGGGGGGGGGGFGGGGGGGGFEGGFGGGGGGGGFGFFGGFGFGFGFGDFGDE>ED>CDDG@FCG?F;(?>DFFFGBEGGGFFEFEGE>@GFDF4<9??9;619;;FFFF>EEFDD:1:>)(15C3>?))68:G:BF9>ABFFF9)
@M00200:205:000000000-AKKM3:1:1101:20502:6339 2:N:0:1
TACTGGGGGATTTAATCCTGTTTGCTCCCCACGCTTTCGCTCCTCAGCGTCAGTACTGGGCCAGGGTCCCGCCCTCGCCCCCGGTGGTTCTCCTGATATCTGCCCCTTCCCCCCCTACCCCCGGAATTCCAGATCCCCCTACCAGACTCTAACCGCCCCAGATCCAACGCGGGCCCGGGGTTGAGCCCCCAGTTTTCCCGTTCGCCTTGAGTGGCCGCCTACCAGCTCCTTAACAACAAAAGTACTTAGA
+
A,8@@8FG++,,6;CC,C,<CCF,,,6CFG8@+7,BF,,846@,,;66+8,6,C<E<,C,:C:<F,C@FF+CF+B44>E,>F+78++8+C,9C?99,,4,,,,,,++A4A,4F++*+,36D+>E+3+63=,7=<7EFCE)*5@0@6;)?+@+;;75AG4/***2**9,)*2(56)05;DD8EC4)+:<>)*))3::*)24(,3(3(,-4285<65*(1)((.()./)***6-4)))2(((((.69))).)
@M00200:205:000000000-AKKM3:1:1101:18749:6347 2:N:0:1
TACTGGGGTATCTAATCCCGTTTGCTCCCCTAGCTTTCGCACCTCAGCGTCAGTAACGGTCCAGTGAGCCGCTTTCGCCACCGGTGTTCCTCCTGATATCTACGCATTTCACCGCTCCACCAGGAGTTCCACTCACCCCAACCGTCCTCAAGCCAGGCTGTATCCGATGCAATTCCCCGGTTGAGCCGGGGGCTTTCACATTGGACGGACCTAGCCGCCTACGTGCGCTTTAAACCCAATAGTACTG
+
CCCCCGGGGGGGGGGGGGGGGGGGGGGGGGGGGGGGGGGGGGGGGGGGGGGGGGGGGGGGGGGGGGGGGGGGGCGGGGGGGGGGGGGGGGGGGGFDGGGGGGGGGGGGGGGGGGGFGFDGGGGGGEGGGGGGGGGGGFGFFGGFGFGFGFGGGGGFFGGFFCEGFE:E5EFEFFFF?FD>>;;CAFGFFD5?DD=CFFGF3CEFFF99;B:3@3CC>GFFFFF)(/79)/(<96<8E((8)6)69>>
@M00200:205:000000000-AKKM3:1:1101:16703:6367 2:N:0:1
TACTAGGGTATCTAATCCCGTTTGCTCCCCTAGCTTTCGCGCCTCAGCGTCAGTACGCGTCCAGAGAGCCGCCTTCGCCACCGGTGTTCCTCCCAATATCTACGCATTTCACCGCTACACTGGGAATTCCGCTCTCCTCTCCGCGACTCAAGCCGGACAGTTTCCGAAGCGGGTCCCCGGTTGAGCCGGGGGATTTCACAACGGACTTATCCGGCCGCCTACGCGCTCTTTATACCCAGTAGTACTGAGGT
+
CCCCCGGGGGGGGGGGGGGGGGGGGGGGGGGGGGGGGGGGGGGGGGGGGGGGGGGGGGGGGGGGGGGGGGGGGGGGGGGFGGGGGGGGGGGGGGGGGFGGGGGGGGGEGGGGGGGFGEGGFGGG@GGGGGGDGGGGGFFFFGGFGFGFGFFAGFGAEGGFFGEFE>*ABEEFFFFFFFGFGGGGFGGEFGGEBEEF?49AFF>;BBFF9BAA?FGG9DF??<BDFG:CC7:)64<2C<<2<A9AA54:)(.
@M00200:205:000000000-AKKM3:1:1101:7036:6397 2:N:0:1
TACCCGGGTATCTAATCCTGTTTGCTCCCCACGCTTTCGAGCCTCAGCGTCAGTAATGAGCCAGTGTGTCGCCTTCGCCACTGGTGTTCTTCCGAATATCTACGAATTTCACCTCTACACTCGGAGTTCCACACACCTCTCTCATACTCAAGACACCCAGTCTCAAAGGCAATTCCGAGGTTGAGCCCCGGGATTTCACCCCTGACTCAAATGTCCGCCTACGCTCCCTTTACGCCCAATAGTACTGACAC
+
CCCCCGGEG:EFGDGGGGGDFGFEGGGG?FFGGGGGGGEGFGEGGGGGGFGGGA9@FFGGGFGGGGGGGGGGGGGGGGGGGGGFFGGGGFGGGG:CGGGGGFGGGG@?FGGGGEGDFGGGAFD7+>68EGDDFEC@E?FDBFGBGFFFF7=DCDDF9CGBD+*?*=?,?E5D?5DDF5=5@,0A98E5597?BEC4+/=34>B)).:*:)7>CEFC2C>2(7@;;55C*25)77;9E<((/96C<5?)(/)
@M00200:205:000000000-AKKM3:1:1101:26618:6404 2:N:0:1
TACTCGGGTATCTAATCCCGTTCGCTCCCCTGGCTTTCGCGCCTCAGCGTCAGAAGAGATCCAGCACGCCGCTTTCGCCACCGGCGTTCCTTCCGATATCTACGCATTTCACCGCTCCACCGGAAGTTCCGCGTGCCCCTGTCTCCCTCGAGCTACACAGTATCGGAGGCTGTTTTCCGGTTGGGCCGAAAGATTTCACCCCCGCCTTGGGTAGCCGCCTACGCGCCCTTTAAACCCAATAGTACTGCGAT
+
CCCCCGGDFBFGGFFFGCFGFGGGGEGGGGGGGGFFDGGGGGGDGGGGGGGGGGFFGGGGGGGGGGGGGGGGG,DFGGGGCEFDGGGD?EEGGGC7:FEGGGFGFDGGDFCFFEDEGGGGGCCE:EFGGGGCDEGE+:9>FCEFGFGBFEGGGDGFFGGFGGFGFED:4?FDA=FFFFGDGGDG>5CFBC*:8=9C;6A/83;(((-(57B:>BFC9D@?FB:74?><)2:<>:>:A??::>AAAA4-(,(
@M00200:205:000000000-AKKM3:1:1101:7778:6408 2:N:0:1
TACAAGGGTATCTAATCCTGTTTGCTCCCCACGCTTTCGCTCTTCAGCGTCAGTATCGGCCCAGAGTGCTGCCTTCGCCGTTGGTGTTCCTCCTGATATCTGCGCATTTCACCGCTACACCAGGAATTCCACACTCCTCTACCGAACTCGAGTCACAGCAGTATCGACTGGCGTCCCAAGGTTGAGCCTTGGATTTTCCCAGTCGCCTTACTGAACCGCCTAGGACCCCTTTAAACCCCATAGTACTGAA
+
CCCCCGGGGGGGGGGGGGGGGGFGGGGGGGGGGGGGGGGFGGGGGGGGGGGDGGGGGDEGGGGG8FFCFGGGGGGGGGGGGDEGGGGGGGGGGGG,EEGGGGGGGEGGGGGGG>GFGGFGEGFGGDGGGGGGFEFFGFGFFGGEGFGFGBGGGDDBF=FFGGFDD56@D6DCEFFFD5+9*5<>>8C5AF@66AFCF4,7*7E<4))<@3(**1,A5)8(3(3)/+8CD7@3E))/?((4(,5).9<9.)
@M00200:205:000000000-AKKM3:1:1101:11772:6409 2:N:0:1
TACGAGGATCTAATCCCGTTTGCTCCCCTAGCTTTCGCGCCTCAGCGTCAGTAGCAGGCCAGGTGGGCGCCTTCGCCACCGGTGTTCCTCCAGATATCTACGCATTTCACCGCTACACCTGGAATTCCCCCACCCTCTCCTGTACTCAAGCTCAGCAGTTTGGGATGCAGGTCCCCGGGTGAGCCGGGGCATTTCACATCCCCCTTACCGAACCGCCTACACGCCCTTTACACCCAATAGTACTG
+
CCCCCEGGFFGCEFFFFCFF<FCFFGDFFGGGFGGGGGEGGGGGFGDEGGGGGFGGGFCCDCFGFCGGEGGGGGGDFGCEGGGGGGGGGGGF?DGCFGFGGGGGGDGGAC9BCEGFDFFG8CEGGGGGGGGDDCD@GFGDFGGFGF@*=6EDGGDFFFGFGG)=);9C8AC@58AA?559<C>>FGDFAGG;8=FFC4@;@((.615=;;?04;ECB5.4(.:B6CBG4:443?FB870:49AAA
@M00200:205:000000000-AKKM3:1:1101:15723:6423 2:N:0:1
TACGCGGGTATCTAATCCTGTTTGCTCCCCACGCTTTCGAGCCTCAGCGTCAGTAATGGACCAGTATGTCGCCTTCGCCACTGGTGTTCTTCCGAATATCTACGAATTTCACCTCTACACTCGGAGTTCCACATACCTCTTCCATACTCAAGATAGCCAGTATCAAAGGCAATTCCAAGGTTGAGCCCTGGGCTTTCACCTCTGACTACACTATCCGCCTACGCTCCCTTTAAACCCCATAGTACTG
+
CCCCCGGGGGGGGGGGGGGGGGGGGGGGGGGGGGGGGGGGGGGGGGFFCFGGGGFGGGGGGGGFGFGFEGGGGGGFGGGGGGGGGGGGFGGGGFEFGGGGGGGGGGGGGGGGFGFDFFGGGGFGC8CGFGGGGGGGGFGBFCEFG?CEGF,D3=DDCGD*6DEFEFG9?FFDBFFFFFF?CF+=68F*;7?5ACC;<;CCFBE5:ECE):>E=>E@AGFA=:5;5:?F6CB4*8*(*//3(6C33))
@M00200:205:000000000-AKKM3:1:1101:17026:6476 2:N:0:1
TACAGGGGTATCTAATCCTGTTCGCTCCCCACGCTTTCGCGCCTCAGCGTCAGTACCGTCCCAGCGAGCTGCCTTCGCCGTTGGTGTTCCTCCTGATATCTGCGCATTCCACCGCTACACCAGGAATTCCACTCGCCTCTTCCGGACTCTAGCCCAGCAGTATCCACCCGCTTTCAAAGGTTGAGCCTTTGACTTTCAGAGCGGACTTCCTGGGCCGCCTACGCGCTCTTTCAACCCAGTAGTACTG
+
CCCCCGGGGEEGGGGGGGFGGGDFGGGGGGGGGGGGGGGCEGGGECFFGGGGGGCFFGFFGGDFF@F@FGGGGGFGGGGGGCEFECFGGGGGGGF<FCFFFFGGCEGGGFFGGGGFGGCF8DFG7FGGGGGGGGGGGDGFB9FADEGBGFG8E?FFAFDFGFCG*C>@5**:?CF6@17@FFGGFGGF8C<FAGGGFCEC=2@2>>>@)7CE@@CFB<82<@;>08)9<7))624:E6,.)..6<2)
@M00200:205:000000000-AKKM3:1:1101:20264:6485 2:N:0:1
TACCGGGGTATCTAATCCTGTTTGCTCCCCACGCTGTCGCGCCTCAGCGTCAGTACTGGCCCAGTCGACCGCCTTCGCCACCGGTGTTCCTCCGGATCTCTACGCATTTCACCGCTACACCCGGAATTCCATCGACCTCTACCAGACTCAAGCCACCCAGTTCTCACGGCAGACTCGGAGTTAAGCCCCGAGCTTTCACCTCACGCTTGAACAGCCGCCTACGCGCCCTTTACCCCCCATAGTACTGACA
+
CCCCCGEGGGGGGGGGGGGGGGGGGGGGGG<@FFF>FGGFGGGGGGG8FGGGGE@@F9F,BFDGEF:6+@:FGEEGGGGGGFFGC:FGG,@FA+=FGDGGAEGGGEEG,C;FAEG>CFCFG6+BGCEFGGG,+++@?*289FEA63@@FFFFGG*;?5@F<>E+;A@8?C554)*@8?)5CF+88C?))27ABEFFFC7@38@?FF@;((5)7(8C0<B((8?B4C@G3C26))(38(1,1))-52))(.
@M00200:205:000000000-AKKM3:1:1101:21042:6486 2:N:0:1
TACTCGGGTATCTAATCCCGTTCGCTACCCTGGCTTTCGTTCCTCAGCGTCAGAAAAGTCCCAGTGAGCCGCCTTCGCCTCCGGTATTCCAGATGATATCAACGCATTTCACCGCTCCACCATCTGTTCTGCTCACCTCTAGCTTCCTCAAGCTCGGTAGTTTGGAGCGCAATTCCTCGGTTGAGCCGAGGGCTTTCACACCCCACTTTCCAAGCCGCCTACGAACTCTTTAAGCCCAATAGTACTG
+
CCCCCGGGGGGGGGGGGGGGGGGGGGGGGGGGGGGGGGGGGGGGGGGGGGGGGGGGGGGGGGGGGGGGGGGGGGGGGGGGGGGGGGGGGGGGGGGGFFGGGGGGGGGGGFGGGEGFGGGGGGGGGGGGGGGGGGGGGFGFFGGFEFGFGFGCGDGEFGCDFGED9FFGD>AA?EFFFFDBFGGGFFFFBGGEE>C>@8FCE>>@>(38BFFF?3C=(9B?2=;53=AF1:5)7@A5C8,(.))-55)
@M00200:205:000000000-AKKM3:1:1101:15915:6487 2:N:0:1
TACGGGGGTATCTAATCCGGTTTGCTCCCCACGCTTTCGCTCCTCAGCGTCAGGATAGGCCCAGAAAGCCGCCTTCGCCACTGGTGTTCCTCCCGATATCTACGCATTTCACCGCTACACCGGGAATTCCGCTTTCCTCTGCCCACCTCTAGCTCGCCAGTTTCCGATGGCCCCTCCCAGTTGAGCCGGGAGATTTCACACCGGACTTAACGAACCGCCTACAAGCCCTTTAAACCCAATCGTACTGAGC
+
CCCCCGGGGGGGGGGGGGGGGGGGGGGGGGGGGGGGGGGGGGGGGGGGGGGGEF?FFFGGGGGCGFFGGGGGGGGGGGGGGGGGGGGGGFFGGGGGEGDGGGGFEGEGAAEGGGEDGGGGGEGG:CEFFGFGG6?FEFGFFGFFGFC@FAFDFFGFFGDFGGFGFFGDB5AEFFFDEFG;FCCFFFFE:)>E3CFFFFGE;1709>F<<ADBF:EE9DEFBF744FFG470)6<84E?:(((.(,4492(
@M00200:205:000000000-AKKM3:1:1101:10722:6488 2:N:0:1
TACAGGGGTATCTAATCCTGTTTGCTCCCCACGCTTTCGAGCCTCAGCGTCAGTAATGAGCCAGTGTGTCGCCTTCGCCACTGGTGTTCTTCCGAATATCTACGAATTTCACCTCTACACTCGGAGTTCCACACACCTCTCTCATACTCAAGACACCCAGTATCAAAGGCAATTCCGAGGTTGAGCCCCGGGCTTTCACCCCTGACTTAAATGTCCGCCTACGCTCCCTTTACACCCAGTAGTCCTG
+
CCCCCGGEGGGGGGGGGGGGGGFFGGGGGGGGGGGGGGEFFGGGGEFGDGGGGGFGCGAFGGGGGGGGGGFGGGGGCFFGGGGGGGGGGGGGGGE,CFGGGGGGG,ECFGGGGGGFGGGGFG?BCEGGGGFFDGGGGFGEFGGFGFGFGF8+>DGDDE86ECEGFFCFFGFDFFFFFFC5CCG6AFGFFDG>*@FGFFGFFA29=EE98A;6>EFGFGD@@D552;>F87=E<E</4(6@)9<))))
@M00200:205:000000000-AKKM3:1:1101:17504:6504 2:N:0:1
TACAAGGGTATCTAATCCTGTTTGCTCCCCACGCTGTCGCGCCTCAGCGTCAGCCACAGCCCAGCAGACCGCCTTCGCCACCGGTGTTCTTCCGGATCTCTACGCATTCCACCGCTACACCCGGAATTCCATCTGCCTCTACTGTGCTCGAGCTCGACAGTTCGCACGGCCGACTCGGGGTTGAGCCCCGAGCTTTCACCGCACGCTTGTCAAGCCGCCTACGCGCCCTTTATGCCCAGTAGTACTG
+
CCCCCGGGGGGGGGGGGGGGGGGGGGGGGGGGGGGGGGGGGGGGGGGGGGGGGGGGGGGGGGGGGGGGGGGGGGGGGGGGGGGGGGGGGGGGGGGGGGGGGGGGGGGGGFEGGGGFGGGGGGGGGGGGGGGGGGGGGFFFFGGFGFF;DEE>EDFEEGGEEGFG59CGBGFFBF4;FBC4=EG<;CFADGGFEG?>FEFF?@B>996:1:AB>?GGFGFB?BFB0EED<*46<<4<F:8B><A)6:4
@M00200:205:000000000-AKKM3:1:1101:25903:6506 2:N:0:1
TACCCGGGTATCTAATCCTGTTTGATCCCCACACTTTCGTGCCTCAGCGTCAGTTACAGCCTAGTAAGCTGCCTTCGCTATAGGTGTTCTTGACGATATCTAAGCATTTCACCGCTACACCGTCAATTCCGCCTACCTCGACTCCACTCAAGCCCATCAGTATCAATCCCACCCTCCCGGTTAAGCCGGGATATTTCAGAACTGACTTAATAGGCCGCCTACGCACCCTTTAAACCCAATAGTACTG
+
CCCCCGGGGGGGGGGGGGGGGGGGGGGGGGGGGGGGGGGGGGGGGGGGGGGGGGGGGGGGGGGGGGGGGGGGFGGGGEGGGGCGGGGGGGGGGGGGDGGGGGGGGGGGGADFGGGFDCGGGEGGGDFGGCFDDGGGGFGFDGGFGFGFGFGGGGFFFGGFCGFCEFGG5FDFFFFFFFGFGGGGFGGFFGDDFFGDFEG5CDEE@EEEFFFFF=F?AGFD2:@4248CC53<3>7=8;;14;7?CEF
@M00200:205:000000000-AKKM3:1:1101:12024:6517 2:N:0:1
TACTGGGGTATCTAATCCCGTTTGCTCCCCTAGCTTTCGCGCCTCAGCGTCAGTGTCGGTCCAGGAAGCCGCCTTCGCCACCGGTGTTCCTCCGGATATCTACGCATTTCACCGCTACACCCGGAATTCCGCTTCCCTCTCCCGAACTCAAGCCCGTCAGTTTCCCGTGCCATTCCTCAGTTGAGCCGAGGGATTTCACACGGGCCTTATCGGACCGCCTACGCGCCCTTTAAACCCAATAGTACTT
+
CCCCCGGGGGGGGGGGGFGGGGGGGGGGGGGGGGGGGGGGGGGGGGGGGGGGGGGGGGGGGGGGFGGGGGGGGGGGGGGGGGGGGEGGGGGGGGGGGGGGGGGGGGGGGGGGGGGFCFEFGEEEEGGGGGGGGEGGGFGFFGGFGFGFGFG+DFFFFGGFGGEGFFGGFGFECFFFFFGFGGFGAFEB6CEEBGGGF?FFF06((.25@E<09;EE(>D?FF?:6C7D97269)-1;107).<>)))
@M00200:205:000000000-AKKM3:1:1101:5125:6521 2:N:0:1
TACACGGGTATCTAATCCGGTTCGCTCCCCCAGCTTTCGCTCCTCAGCGTCAGGACAGGCCCAGAGAGCCGCCTTCGCCACCGGTGTTCCTCCTGATATCTGCGCATTTCACCGCTACACCAGGAATTCCACTCTCCCCTACCTGCCTCTAGCCGAGCAGTATCGAACGACTCCCCACGGTTGAGCCGTGGTATTTCACGTCCGACTTGCACGGCCGCCTACGGGCTCTTTAAACCCACTCGTACTG
+
CCCCCGGE:CFGGCGGGCGGGGGGGGGGGEFEGFGFGGGGGFGGGGGGG,:FFGGGGGGGECGGGGGGGGGGGEEGG7FGGFGD+8BFGFGGGGGF,CEGG8FF>ECGGGGGGGGBCFFGGGGGFE8=AFCE8@FGGFGFFFGFDFFDG*A9,=C??EGFCF7DAFGF>8B8B@FAADC9>*)9;AGDDG=FFCCGA5:@(6;B0(4(7C@@@FGG9<3311()-*7797>DFA<:E??((-24?6)
@M00200:205:000000000-AKKM3:1:1101:10627:6522 2:N:0:1
TACCGGGGTATCTAATCCTGTTTGCTCCCCACGCTTTCGTGCATGAGCGTCAGTATTGGCCCAGAAGGCTGCCTTCGCCATCGGTGTTCCTCCACATCTCTACGCATTTCACCGCTACACGTGGAATTCCACCTTCCTCTGCCATACTCCAGCATCGTAGTTTCGAGCGCAATTCCCAAGTTAAGCCCGGGGCTTTCACACTCGACTTGCGACGCCGCCTGCGCACACTTTACACCCAATAGTACTGAGAC
+
C,CCCGGGGGGGGGGGGGGGGGGGGGFGGGGGGGGGGGGGGGGGFDFGGGGGGGGGGGCFFGGDF?<8FBFGGGGGGGGGGGDEGGGGGGGGGGGGGGGGGGGGGGGGGGGGGGGFGGGGGGD7FGGGGGGGGGFGGFGFFGGFGFGFGFFGCD8:BDFD>FEG=F?>DGE5@EFF??06EFGCAGC9@D>4?EGFBCDE2-79=>@@FF2290CEFGFFFD;8(:DG4:AF)-).:1(4?2<4A4A9)6)
@M00200:205:000000000-AKKM3:1:1101:20755:6523 2:N:0:1
TACGGGGGTATCTAATCCTGTTCGCTCCCCACACTTTCGCTCCTCAGCGTCAGGTCATTCCCAGAGAACCGCCTTCGCCACTGGTGTTCCTCCCGATATCTACGCATTTCACCGCTACACCGGGAATTCCACCTTCCTCTGCTTCCCTCAAGCCGCGCAGTATTCGCTGACCTCTCCCGGTTGAGCCGAAAGATTTCACAGCAAACTTACGCAGCCACCTACACGCCCTTTAAACCCAATAGTACTG
+
CCCCCGGGEEGGGGGGGGGGGGGGGGGGGGGGGGGGGGGGGGGGGGGGGGGGGGGGGGGGEFGGGGGGGGGGGGGGGGGGGGFGFCGGGGGGGGGGGDCFGFGGGGGCFGGGGGGBGGGGGGGGEEFGGGGGGGGGFFGFFGGFGFGFGFG6>FGFDGGFGFCF4;DGFGF26>FFFFGEFGCDFGFEFDGFFGCCA3EEFFFF87AF<E@<BFGG<GF??B?51:FGC9,:<A<<E?08?AA<A><
@M00200:205:000000000-AKKM3:1:1101:13229:6529 2:N:0:1
TACTAGGGTATCTAATCCTGTTCGCTCCCCACGCTTTCGCGTCTCAGCGTCAGTACCGTCCCAGAGAACCGCCTTCGCCACGGGTGTTCTTCCCGATATCTGCGCATTTCACCGCTACACCGCTAGTTCTAATGGCCTCTACCATCCTCAAGCCAACGTAGTTTCCGACGCAGTTCCACAGTTGAGCCGTGGGATTTCACGCCGGACTTACGTAGCCGCCTGCGCGCCCTTTATACCCAATAGTACTG
+
CCCCCGGGGGGGGGGGGGGGGGGGGGGGGGGGGGGGGGGGGGGGGGGGGGGGGGGGGGGGGGGGGGGGGGGGGGGGGGGGGGGGEGGGGGGGFGGDFGGGGGGGGGGGGGGGGGGFGGGFGGGGGDDGGGGGGGGGGFGFFGCFGFGFGFGCGGGFFGGFGDCFEFCCBEEFFACFFFGFGDFFFEGFFCEEB5AFACCCFDFF@>>>@;EF;<5CBDDBFF(71855C<?0)656C>7::>2<AFA6
@M00200:205:000000000-AKKM3:1:1101:26304:6529 2:N:0:1
TACTAGGGTATCTAATCCCGTTTGCTCCCCTGGCTTTCGCTCCTCAGCGTCAGTGTTGGTCCAGGATGCCGCCTTCGCCACCGGTGTTCCTCCAGATATCTACGCATTTCACCGCTACACCTGGAATTCCGCATCCCTCTCCCAAACTCCAGCCATCCAGTATCAGACGCAGTTCCCAGGTTAAGCCTGGGGATTTCACGTCTGACTTAGTTGGCCACCTACGAGCCCTTTAAACACAATAGTACTG
+
CCCCCGGGGGGGGGGGGGGGGGGGGGGGGGGGGGGGGGGGGGGGGGGGGGGGGGGGGGGGGGGGGGFGGGGGGGGGGGGGGGGGGGGGGGGGGGGFGGGGGCGGGGGGGGGGGGGFGGGGGGGGGGGGGGGGGGGBFFGDFGGF?FGEGFGDGFGFFGFFFGCGEFGGFGDABFFFFFC5F@7+BFD?AF>B*@@FFEGFFFDD;4A?E4CEEEGC4?A3B:=)2:BGFG);?77)4:(.)97))))
@M00200:205:000000000-AKKM3:1:1101:10873:6547 2:N:0:1
TACGCGGGTATCTAATCCCGTTTGCTCCCCTGGCTTTCGCGCCTCAGCGTCAGTTTCGGTCCAGGATGCCGCCTTCGCCACCGGTGTTCCTCCAGATATCTACGCATTTCACCGCTACACCTGGAATTCCACATCCCTCTCCCGAACTCCAGCCTTCCAGTATCAGACGCAGTTCCCAGGTTAAGCCGGGGGATTTCACGTCTGACTAAGAAGGCCGCCTACGCGCCCTTTAAACCCAATAGTACTGAGA
+
CCCCCGGGGGGGGGGGGGGGGGGGGGGGGGGGGGGGGGDGCGGGGGGGGGGGGGGGGGGGGGGGGGGGGGGGGGGGGGGGGGGGGGGGGGGGGGGGGGGGGGGGGGGGGGGGGGGFGGGGGGGGGFGDDGGGGFGGGFGFFGGFGFGDGFGFGGCFFDDFCGFGEFGGBGEAFAFFFFC>CFCGFGGDFDC>37EGFEGF@;;6ECFFE@EEE<GF>CB:<??B0?>C35:A>FFFGB24)-6<A24))-
@M00200:205:000000000-AKKM3:1:1101:7721:6550 2:N:0:1
TACTAGGGTATCTAATCCTGTTTGATCCCCACGCTTTCGTGCATCAGTGTCAATATTCGCGTAACGAGCTGCCTTCGCAATTGGTGTTCTATGTCATATCTAAGCATTTCACCGCTACATGACATATTCCGCTCATCTCCACGACATTCAAGATTCATAGTATCCATGGCAGTTCCCAAGTTAAGCTCGGGGATTTCACCACGGACTTACCAATCCACCTACGCACCCTTTAAGCCCAATAGTACTGAGAC
+
CCCCCGGGG8AFGGGGGGGGGGGGGGGGGGGGGGGGGGGGGGGGGGGGGGGGGGGGGGGGGGGGG>FGGGGGGGGGGGGGGGGFGGGGGGGGGGGGFFGGGCGGGGGGGGFGGGGFGEFGGFGAFEFGGGGCGGGGGFFFFGE5=9DEGFA8EFD+?EDFGGBGFFGGBFFA?D;EFD+6CEGGFFEFA>+@DGGF+;EEFFFA@==BFEFF@EGG=GF:BE=>>E;DD<BC8:>(;558E<E??7)9)))
@M00200:205:000000000-AKKM3:1:1101:11065:6554 2:N:0:1
TACGAGGGTATCTAATCCCGGTCGCTACCCTAGCTTTCGCACCTGAGCGTCAAGAGCGGGCCAGCGGATCGCTTTCGCCACTGGTGTTCCTTCCGGTATCTACGCATTTTACCGCTACACCGGAAATTCCATCCGCCTCTCCCGTCTTCTGAGCCCCGGAGTTCCCATGGGCATCCCTCGGTTGGGCCGAGGGCTTTCACCATGGGCTTTCGGGGCCGCCTGCGTCCGCTTTAAGCCCAATAGTACTG
+
CCCCCGGGGGGGGGGGGGGGGGGGGGGGGGGGGGGGGGGGGGGGGGFGGGGGCFGGGGGGGGGGGGGGGGEGGGGGGGFGGGDFEGGGGGGGGGDEGEFGGGGGGGGGGAFCFGGFDGGGGGGDEGGGGGFF==DCGFG@FGGE?>FCGFE7@FGFF>CD5?BFFFDFAE)76=A6AFG>7:CG8*EF>3C>AEC*9AFB>F>97018:(-470*87)0(((()4*)15*1:)4).:-(4(5).-6).
@M00200:205:000000000-AKKM3:1:1101:7398:6555 2:N:0:1
TACTGGGGTATCTAATCCTGTTTGATCCCCACACTTTCGTGCCTCAGCGTCAGTTAAAGCTTAGTAAGCTGTCTGCACTATCGGTGTTCTTGACGATATCTAAGCATTTCACCGCTACACCGTCAATTCCGCCTACCTCTACTTTACTCAAGTCCCGCAGTATCAATGCCACCCTCCCGGTTAAGCCGGTATATTTCACCCCTGACTTATGGGCCCGCCTACGCACCCTTTATACCCAATAGTACTG
+
CCCC<FGGGGGGGGGGGGGGGGFGEGGGGGGGGGGGGGGCDGGGGGGGGGGGGGGG@DCF96EF6CF9FEG,AF,FEF<=5?FGGGGGG,E,,A@CG:CGGG9@FFGFGGGGGGGFGGGG8@FGGDGGGGFGCE8FGFG*;EFFCFGFGF8=@DFFDEGBGDEGCDF,*=F>*)<D?ADF>=++3=1*:0;9A@ED9A,*)18)158>8**0-:C?FGF=9:58=C;D*2.)/)/5?)(,6475))1
@M00200:205:000000000-AKKM3:1:1101:14441:6562 2:N:0:1
TACGAGGGTATCTAATCCTGTTCGCTCCCCACGCTTTCGCGCCTCAGCTTCAGTACCGTCCCAGAGAGCTGCTTTCGCCATCGGTGTTCTTCCTGATATCTGCGCATTTCACCGCTACACCAGGAATTCCACTCTCCTCTTCCGGACTCTAGCCGAGTAGTTTCCAACGACCGCTGGAGGTTGAGCCTCCAGATTTCACGTCGGACTTACTCGGCCGCCTACGCGCCCTTTACACCCAATAGTACTG
+
CCCCCGGGGGGGGGGGGGGGGGGGGGGGGGGGGGGGGGGGGGGGGGGGGGGGGGGGGGGGGGGGGGGGGGGGGGGGGGGGGGGGGGGGGGGGGGGGGGGGGGGGGGGGGGGGGDGFGGGFGGGGGC8FGGGGGGGGGFCDFGGFGFGFGFFDFGGFFGGFGGEFEFGGFDEAFFFFAFFFGDGD*<E>FGGF4C:DF?FBFFF2(6@E9>CEDDGC>DA?@@;D6?DG<77)6<>?G06:?><<BBB
@M00200:205:000000000-AKKM3:1:1101:11147:6586 2:N:0:1
TACGCGGGTATCTAATCCCGTTTGCTCCCCACGCTTTCGCGCCTCAGCGTCAGGGAATGCCCAGAGACCCGCCTTCGCCACCGGTGTTCCTCCCGATCTCTACACATTTCACCGCTACACCGGGAATTCCAGTCTCCTCTGCATCCCTCAAGAACGGCAGTATCGGCCGACCCCCCTGAGTTGAGCCCAGGGATTTCACGACCGACTTGCCATCCCGCCTACGCGCCCTTTAAACCCAATAGTACTGAGA
+
CCCCCGGGGGGGGGGGGGGGGGGGGGGGGGGGGGGGGGGGGDGGGGGGGGGGGGGGGGGGGGGGGGGGGGGGGGGGGGGGGGDDGCFGGGGGGGC=>FGGGCFGEFFGCFGGGGGFGGGGGGGGGGGGGGCGFGGGGFGFFDGFGFGFGFFCGGGEFGDFGG<FDBDE4CEBE?BDEF45CGFD6CFFFFF>AFFC+<EDF6;;BF9?A<>AAFGG?DD??B?B>EFG505A<<D:8:?FFF-<<<24:2
@M00200:205:000000000-AKKM3:1:1101:6354:6596 2:N:0:1
TACCCGGGTATCTAACCCTGTTTGCTCCCCACGCTTTCGCGTCTCAGCGTCAGTCACCGTCCAGAAGGCCGCCTTCGCCACCGATGTTCCTCTCGATATCTACGAATTTCACCTCTACACCGAGAATTCCGCCTTCCTCTCCGGGACTCAAGTCCGTGAGTTTCAAGTGCACTTCCAGGGTTGAGCCCTGGGCTTTCACACCAGACTTTCCGGACCGCCTACACGCACTTTAAACCCTATAGTACTGAGC
+
CCCCCGGGGGGGFGGGEG8FFGFGGGGGGGC7FGGGGGGGGE@FGGGGGGGGGGFG,EFGGGGGGGGFFGGGGGGGGGGGG8C4CBFGGGGGGGGG8FEFGGGGGGGGGGGGGGGFGGGGGGGGGGGFFGGG6E+CFFGFFGEAGDDDG6CC3=DAA8+:E=:=C;EGFGF@FFFFF+39FEGGFGFFAFG4AFGFF4B?(8(75@E***0:3(=C@DF;F=;A?EEGGFB2A22(;(4>4<AAF9)6)(
@M00200:205:000000000-AKKM3:1:1101:11081:6598 2:N:0:1
TACTCGGGTATCTAATCCCGTTTGCTCCCCTAGCTTTCGTCCCTGAGCGTCAGTAATGAGCCAGTCAAGCGCCTTCGCGACTGGTGTTCTTCCCGATCTCTGCAGATTTCACCCTTACACCGGGAATTCCCTTGACCCCTCTCATACTCTAGTCCGGAAGTTCCGAATGCAGTTCCACAGTTAAGCTGTGGGATTTCACATCCGACTTTCCGAACCGCCTACGGACCCTTTAAACCCAGTAGTACTCAGCC
+
CCCCCG7CFCGF<@,EEGGCEEAEFG<@C;EFF<F<AFFFFEGCEEFE@CGD@6CE<9EAFF8FACFEFFE+4=?:<FF+4=+99AFBFC,94E,,+==EFFF9<,9CFGGGFC=*+B=FE+4BFCDDFF8EGC?@DFG5B8FFFFGED?DDDFC>B+?0,2*+1*=+0,=*0;F9CCG57=?CF7:3=7,@56A5@EGEC::2459>/>:952::@CA@7@;5(*)1*2/;)7717:(=<))1/))-5)(
@M00200:205:000000000-AKKM3:1:1101:18368:6621 2:N:0:1
TACCGGGGTATCTAATCCTGTTCGCTCCCCACGCTTTCGCGTCTCAGCGTCAGTACCGTCCCAGAGAGCTGCCTTCGCCATTGGTGTTCTTCCTGATATCTGCGCATTTCACCGCTACACCAGGAATTCCACTCTCCTCTTCCGGACTCTAGCCGGGCGGTTTCTGTCGACGTCTGGAGGTTGAGCCTCCAGTTTTCACAACAGACCTGCTCGGCCGCCTACACGCGCTTTATACCCAATAGTACTG
+
CCCCCGGGGGGGGGGGGGGGGGGGGGGGGGGGGGGGGGGGGGGGGGGGGGGGGGGGGGGGGGGGGGGGGGGGGGGGGGGGGGGGGGGGGGGGGGGGGGGGGGGGGGGGGGGGGGGFGGGGGGGDGEGGGGGGGGGGGFGFFGGEGEGBGFGFFGGF>ED*5CDG<>FGFGFFFFFFFFG>FCFGFG6;F<6AFFGFFCGFF;?DFDFFFD;A@FGA9DDF07?@0=<DC*444<<.3<(..664<>A
@M00200:205:000000000-AKKM3:1:1101:10414:6630 2:N:0:1
TACTGGGGTATCTAATCCTGTTTGCTCCCCATGCTGTCGCGCCTCAGTGTCAGCAACGGCCCAGCAGAACGCCTTCGCCACTGGTATTCTTCCCGATCTCTACGCATTCCACCGCTACACCGGGAATTCCATCTGCCCCTACCGTGCTCTAGCTCGCCAGTCTGACCGGCAGCCCCGCAGTTGAGCCCCGGGATTTCACCAGCCACTCAACGGTCCACCTACGCGCCCTTTACACTCAATAGTACTG
+
CCCCCFFGGGE@FF<FGGFC@FG,<F<FGGG-CEFDFG?F:EFCGFGFDGFD9,C@FBFGGGG8<F,A,B+CEFEG7FCEF@88?EFGF,EFFG7,>BDGGGGGGGGGG9EFC>E?>FFGG+=+@8>EFGGADDFDFFDD5DFEF66DB+,=F=95?EDE<C78=A;+*@A558@E4*;*6>:C6:8>5C?).:?CCC@3),431;;(3.573(3*)9>:::()(1)1)2,)6<2);(5)-)65<-.
@M00200:205:000000000-AKKM3:1:1101:18595:6635 2:N:0:1
TACTGGGTATCTAATCCCGTTTGCTCCCCACGCTTTCGCGCCTCAGCGTCAGGAGGTGGCCAGAGACCCGCCTTCGCCACCGGTGTTCCTCCCGATCTCTACACATTTCACCGCTACACCGGGAATTCCAGTCTCCTCTCCACCCCTCCAGACCGGCAGTTTCGGAGGCCCTTCTGCGGTTGAGCCGCAGGCTTTCACCACCGACTTGCCGCTCCGCCTACCCGCCCCTTCCACCCAGTAGTCCTG
+
CCCCCGGGGGGGGFGFGGGGGGGGGGGGGGGGGGGGGGGGGGGGGGGFGEGGCFGE@DFGGGGGG?FFGEGGGGGGGGGGGF@FEFGFGGGAFG@FEGGGGGGGGGGGGGGGCE8AGEFGGGG7:FGFFGG=DCFGGFGFFGGFED8=DFGGGGD5AEDFGFCG=>?EBFF5ADFFFFDAEE48/:=AE3EFFGF76)?33?>FB9637:>F9>GC?G3:B(8>>GE)9C((.9:B86.:24)64)
@M00200:205:000000000-AKKM3:1:1101:11553:6647 2:N:0:1
TACTAGGGTATCTAATCCCGTTTGCTCCCCACGCTTTCGCGCCTCAGCGTCAGGAATTGCCCAGAGACCCGCCTTCGCCACCGGTGTTCCTCCCGATCTCTACACATTTCACCGCTACACCGGGAATTCCAGTCTCCTCTGCACTCCTCCATAACAGCAGTCCCGATCGACGTTCTTCGGTTGGGCCCAAGGTTTTCACGCCCGACTTGCCATCCCGCCTACGCGCCCTTTACACCCATTAGTGCTGAGTC
+
CCCCCGGGGFFGGGGGGGDEGGFGGGGGGGGGDGGGGGEC+FGGGFGG@GGGCEF8@FGG9FD@EFEDFFGGGGEFFGGGEGGGCEGGGCFFFECCEGGGGG,AFEGGGGGGGGGF8F8FGG@C>EGFGC8D36DFFF?*0,=6A9=8=*1+,6?+?C?6,+)5)3+8?39=<)9@F+/3>C9**41)/*4?*<CF6*,-(5,1(.:1;E3E4@F5(:)(/((03?@)C7.6457(:8,999)))))-())
@M00200:205:000000000-AKKM3:1:1101:17415:6648 2:N:0:1
TACTAGGGTATCTAATCCCGTTTGCTCCCCTAGCTTTCGCGCCTCAACGTCAGTATCCGTCCAGAAGATCGCCTTCGCCACTGGTGTTCCTCCCGATATCTACGCATTTCACCGCTACACCGGGAATTCCATCTTCCTCTCCGGAACTCAAATCTGACAGTATCCTCTGCACTTCCAGAGTTAAGCTCTGGGCTTTCACAAAAGACTTAGCAGATCGCCTACGCGCCCTTTACGCCCAATAGTACTG
+
CCCCCGGGGGGGGGGGGGGGGGGGGGGGGGGGGGGGGGGGGGGGGGGGGGGGGGDFGGGGGGGGGGGGGGFGGGGGGGGGGGGGGGGGGGGGGGGGGEGGGGGGGGGGGGGGGGGFGGGGGDEGGGGGGGGGGGGGGFGCFGGB>DGEFFGFGFFCFGGFGGFG7CFGFGFFFFFFFFCAFFGFFGFFFCC9AFGC>AEE*:)->DFF=*ACEFGF=DF@FDD>=CAGGC8)712.=13;37C?CEC
@M00200:205:000000000-AKKM3:1:1101:19890:6666 2:N:0:1
TACGAGGGTATCTAATCCCGTTTGCTCCCCACGCTTTCGCGCCTCAGCGTCAGGAGATGCCCAGAGACCCGCCTTCGCCACCGGTGTTCCTCCCGATCTCTACACATTTCACCGCTACACCGGGAATTCCAGTCTCCTCTGCATCCCTCAAGAACGGCAGTATCGGCCGACTCTCCTCGGTTGAGCCGAGGGATTTCACGACCGACTCGCCATCCCGCCTACGCGCCCTTTATACCCAATAGTACTG
+
CCCCCGGGGGGGGGGGGGGGGGGGGGGGGGGGGGGGGGGGGGGGGGGGGGGGGGGGGGGGGGGGGGGGGGGGGGGGGGGGGGGGGGGGGGGGGGGGGGGFGGGGGGGGGGGGGGGFGGGGGDGGGGGGGGGGGGGGGFFEFGGFGFGFGFGGGGGADGGEGGFGFFGGFGFBFFFFFFGDG=D6)AFFFGGBBEFCAEFDDFFBFB9?FFFFFFGG<DDFBFFEBG>D3>:AFAAFDD(().-<DF<
@M00200:205:000000000-AKKM3:1:1101:8376:6667 2:N:0:1
TACGAGGGTATCTAATCCCGTTTGCTCCCCTGGCTTTCGCGCCTCAGCGTCAGTTGCGGACCAGAGAGTCGCTTTCGCCACCGGCGTTCCTCCTGATATCTACGCATTTCACCGCTCCACCAGGAGTTCCACTCTCCCCTCCCGCACTCTAGCCGCGCCGTATCGGGGGCAGTTCCCGGGTTAGGCCCGGGGATTTCACCTCCGACGTGCACGACCGCCTACGCGCCCTTTACACCCAATAGTCATG
+
CCCCCGGGGGGGGGGGGGFFGGGGGGGGGGGGGGGGGGGGGGGGGGGGGGGGGGGG9FE@FGGGFGFGGGGG@FGGGGGGG?GGCGEGG@FGGFGGFGGGGGGGGGGGGGGGFEGFGGGGBFCGFGGGGGFGDG?FFBEFF6EDGFGBGCFDCGDB?GG>ECB*<A4CEGFDA?FFFFGBGGGGFGF:5D=D;EFGFFGA4:B>9>9188<2??EGFGF?::0548)9)0.))678C6B?>6)).))
@M00200:205:000000000-AKKM3:1:1101:21053:6675 2:N:0:1
TACAAGGGTATCTAATCCTGTTTGCTCCCCACGCTTTCGAGCCTCAGCGTCAGTAATGGACCAGTATGTCGCCTTCGCCACTGGTGTTCTTCCGAATATCTACGAATTTCACCTCTACACTCGGAGTTCCACATACCTCTTCCATACTCAAGATAGCCAGTATCAAAGGCAATTCCAAGGTTGAGCCCTGGGCTTTCACCTCTGACTAAACTATCCGCCTACGCTCCCTTTATACCCAATAGTACTG
+
CCCCCGGDGGGGGGGGGGGGGGGGGGGGGGGGGGGGGGGGDGGGGGGGGGGGGGGGGGGGGGGGGGGGGGGFGGGGGGEGGGGGGGGGGGGGGGGGGGGCGGGGGGGGGFGGGGGFCFGGGGG7@8CGGGGGGGGGEFCEFAFFGFGCGFC8FGGBD=D56DE@FFFGBDFDFBFFFFFDDAFF*@@D6+=?FF,3@CA@@5@CE71>CCF<EFGC5@@A5@):78BGCC34:A7*?6@2)1957CC
@M00200:205:000000000-AKKM3:1:1101:26731:6680 2:N:0:1
TACCGGGGTATCTAATCCCGTTCGCTCCCCACGCTTTCGTCCCTCAGCGTCAATCCACAGTGGTGATTTGCCTTCGCCTTCGGTGGTCCCTAAACGCTATCAAAGGATTTCACCCCTCCTTCGCCGGTACCAAAAACCTCCGGTGGATTCTAGTGCGTTTCATCTAAAGCACAAAATACGAGTAGATCGTGAAGTGTCGTGCTAAGTGCTATAACGACCGCCTACGGACCCTTTATACCCAATAGTACTG
+
CCCCCEGGGGGGFGGGGGGGGGGGGGGGFGGGGGGGFGGGGGGGGGGGGGGGGGGGGGGGGGGGGGGGGGGGGGGGGGGGGGEGGGGFEFFFFFGGGGGGGCEFGFGGGGGGGG8<FGGGGGGGGGGCFCEFGG6E6?FDDCEBGEGEGFGGGGGFFGDBGG@FE7C=5EFFF);FFFGFGE>FFFFFF9EA4BCFFCC=@@2@439@??CF7??=1387(.:>;CAD):8?:0-)+.<028:3>F)5))
@M00200:205:000000000-AKKM3:1:1101:4614:6684 2:N:0:1
TACAGGGGTATCTAATCCTGTTTGATCCCCACACTTTCGTGCCTCAGCGTCAGTTAAAGCTTAGTAAGCTGCCTACGCAATAGGTGTTCTTGACGATATCTAAGCATTTCACCGCTACACCGTCAATTCCGCCTACCTCAACTTTACTCAAGTCATGCAGTATCAATGCCACCCTCCCGGTTAAGCCGGGATATTTCAGCACTGACTTACACGACCGCCTACGCACCCTTTAAACCCAGTAGTACTG
+
CCCCCFG7BFFGFFGEFGFFGGFFGCFFGDEFGGGDFGGGGGFFGF8FC6:F@6@ACDFGGFFGDEFFGGGGGGGFGGE@FFG@EFFEGGAFGGCC,@CGGFGGGD9AEFAA?EGEGCFEB>FEEEGAFCFGDEGGGFGFFGFBFFG76DFGGGGFFGGFGGBFFFFGF@DFF9?DBDG58=+=DAG>A>79*@=+5;@AECEF@CECCEFC9AC55965559;5=0:85@)6)7(;2(/74?3<EE
@M00200:205:000000000-AKKM3:1:1101:18731:6693 2:N:0:1
TACTAGGGTATCTAATCCTGTTCGCTCCCCATGCTTTCGCTCCTCAGCGTCAGTTAATGCCCAGAGACCTGCCTTCGCCATCGGTGTTCCTCCTGATATCTGCGCATTTCACCGCTACACCAGGAATGCCAGTCTCCCCTACATCACTCTAGTCTGCCCGTACCCACCGCAGATCCGGAGTTGAGCCCCGGACTTTCACGGCAGACGCGACAAACCGCCTACCAGCTCTTTAAGCCCAATAGTACTG
+
<@B,BEFCEFFFGGGGFGGGGDGGGGG7D7FGFGDC@BCEGFGFFCGG@FCCFFGFFGGG,C,C6EFEEEF<FFFFGGGGDGFEGGGGGGGDFGFFGF=FGGGGG6,6C;EEFE83CFD<8D,+:,@,,@?DGGGGGF+3*,@FFFGFFBF?DDF++4=*==:+:?DEEGFFFBFFD57?BEF+AE,5?D>B**4==*B4A99=22>@(-633@GGF<D13@()6CA82*)4-)6(2:130<>AAAF
@M00200:205:000000000-AKKM3:1:1101:26837:6697 2:N:0:1
TACCGGGGTATCTAATCCCGTTTGCTCCCCTGGCTTTCGCTCCTCAGCGTCAATACCGATCCAGGATGCCGCCTTCGCCACCGGTATTCCTCCAGATATCTACGCATTTCACCGCTACACCTGGAATTCTGCATCCCTCTCCCGAATTCAAGCCAGTCAGTATCAGACGCAGTTCCCAAGTTGAGCCTGGGGATTTCACGTCTGACTCAATTGGCCACCTACGAGCCCTTTATACCCAATCGTACTG
+
CCCCCGGGECEGGGDFFGGGFGGGG9FGGGGGGGGG<FFGGGGGGGGGGGGGGGGGGGG>FGGGGGGFGGGGGGGGGEEFGGFGEEGAFFGGGGF,5ACFFGDGGGD=EGGGGGE>DGFFGF=8BED=FCFDGFG,@DCDBDFFD*@5DFG7>8FFFGFFGDEGEFFG>G>55*?CFF*;C:FCFFCCAG>A4C?FB4=::57>4*8*086?B9EC@CAD9@25(38C00)1)9?<CED1(6/5=0.
@M00200:205:000000000-AKKM3:1:1101:10932:6704 2:N:0:1
TACTCGGGTATCTAATCCTGTTTGCTCCCCACGCTTTCGCGCCTCAGCGTCAGATCACGCCCAGCAAGCCGCCTTCGCCTCCGGTGTTCTTCCGGATCTCTACGCATTCCACCGCTACACCCGGAATTCCGCTTGCCTCTACGTGTCTCCAGCTCTCCAGTATCCCTGGCGGGCACGGGGTTGAGCCCCGGCATTTGACCAGTGGACTTAAAAAGCCGCCTGCGCGCGCTTTAAACCCAATAGTACTG
+
CCCCCGGGGGGGGGGGGGGGGGGGFGGGGGGGGGGGGGGG@FGEGGGGGGGGGGGGGGGG7FCFFGGGGGGGGGGGGGGGCGGGGGGGGGGFFFEGGGGGGGDGGGGGGGGGGGGDGGG8?EEGDGGGGGGGGCDDGFGFFGGFGFCEGBGGGGGFFGGFGGFG<FGGFGD=4=>EDACDGEDF6EG=BGEBEGGFF<F<3:4?<B?<>AA942;CBDF(4(()(/)19923>BB<F0:B02<AB254
@M00200:205:000000000-AKKM3:1:1101:3659:6713 2:N:0:1
TACTGGGGTATCTAATCCCGTTTGCTCCCCTGGCTTTCGCTCCTCAGCGTCAATATTGGTCCAGGATGCCGCCTTCGCCACCGGTGTTCCTCCAGATATCTACGCATTTCACCGCTACACCTGGCATTCCGCATCCCTCTCCCAACTCCAAGCCATCCAGTCTCACACGCAGTTCCCCAGTTCAGCTGAGGGATTTCACGTATCACTTAGTTGGCCGCCTACGAGCCCTTTAAACCCCGTAGTACTGAGAC
+
-8A,AAFGGG@GGGGCEEFGGG@GEAEGFGGDGGFFFEEGBFEEGGGGDF@F,FDFFDFDFGGGDGF<FGGDGEGGGGCCFGFF7+BFGGGG8<EEG<@FGGEFGG@:,A9EEEGB6F=FGCCF,4>DFFGDGEDEF?@DFGGFG*=D+9,6DDFFFD+:=+0=DF685858?7C1A:CBDC+?CA7*;**9*;9;A=CC55*)/8:669<AA2FF4CDFD=(0//>F57)1)9.(4(.81//19??E8C)
@M00200:205:000000000-AKKM3:1:1101:13324:6728 2:N:0:1
TACAGGGGTATCTAATCCTGTTTGCTCCCCACGCTTTCGAGCCTCAGCGTCAGTAATGGACCAGTATGTCGCCTTCGCCACTGGTGTTCTTCCGAATATCTACGAATTTCACCTCTACACTCGGAGTTCCACATACCTCTTCCATACTCCAGATAGCCAGTATCAAAGGCAATTCCAAGGTTGAGCCCTGGGCTTTCCCCTCTGACTAAACTATCCGCCTACGCTCCCTTTACACCCAGTAGTACTGAGCT
+
CCCCCGGGGGGGGGGGGGGGGGGGGGGGGGGGGGGGGFGGFGGGGGGGGGGGGGGGGGGGGGGGGGGGGGGGGGGGGGGGGGGCGGGGGGGGGGGGGGGGFGGGDCFGGGGGGGGBFGGGCG77FEGGGGGGGGFFGFGBFFGCEFGED*==DFGFFGF?D8D@DFGFBFF<DBFFFFGFGGGGFGFFFGGFFGGF?*@)0085*:8A5@5;=EFFDGDFF=AD=CDFC:6A*/7(:62(04087545).*
@M00200:205:000000000-AKKM3:1:1101:26426:6735 2:N:0:1
TACTGGGGTATCTAATCCTGTTCGCTCCCCACGCTTTCGCGTCTCAGCGTCAGTACCGTCCCAGAGAGCTGCCTTCGCCATCGGTGTTCTTCCTGATATCTGCGCATTTCACCGCTACACCAGGAATTCCGCTCTCCTCTTCCGGACTCTAGCCAGAGGGTTTCCGACGACAGCTGGAGGTTGAGCCTCCAGTTTTCACGTCGGACCTACCTGGCCGCCTACACGCTCTTTAAACCCAATAGTACTG
+
CCCCCGGGGDGGGGGGGGGGGGGGGGGGGGGGGGGGGGGGGGGGGGGGGGGGGGGGGGGGGGGGGGGGGGGGGGGGGGGGGGGGGEEGGGGGGGGGGGGGGFGGFGGGGGGGGGGFGGFGGGGGGFGGGGGGGGGGGFGFFGGEEE>)=?FDFDGF?FG5+CDGFEGG*@B=DFF5FF*@CCFDFGGFFG6AFGFG84B@=B2(,2437@@E87>C@CDF;@F4(1)1>*.)).5:CBB(3:A<496
@M00200:205:000000000-AKKM3:1:1101:27398:6738 2:N:0:1
TACAAGGGTATCTAATCCTGTTTGCTCCCCACGCTTTCGCGCCTCAGCGTCAGTTCCGGTCCAGTGAGCCGCCTTCGCCACTGGTGTTCCTCCCAATATCTACGCATTTCACCGCTACACTGGGAATTCCACTCACCTCTCACGGTCTCAAGCCTCACAGTCTGACAGGCAGTTCCTCGGTTAAGCCGAGGGATTTCACCCGTCACTTGCAAAGCCGCCTACGCGCCCGTTATACCCAGAAGTACTGAGA
+
CCCCCGGGGGGGGGGGGGGGGGGGGGGGGGGGGGGGGGGGGGG>FFGGGGGGGFGGGGGGDGGGGGGGGGEGDGGGGGGGGGFGGGGGGGGGGGGGGGGGGGGGEGGDAFGFEGD5CFFGGGGFG8DFFFGGCGGCFDDEF,EDGFD=8DFFFGFFFFGFGGFGFFGGFFFFAEAF7ADBEEDFFFGA>CEB*;CF:A:@DF=252<;>EEF>@EF@CA(33;.(3:<)23;<B248.((.4>DAABA:<
@M00200:205:000000000-AKKM3:1:1101:16223:6740 2:N:0:1
TACTCGGGTATCTAATCCTGTTTGCTCCCCACGCTTTCGCGCCTCAGCGTCAGAACCGGACCAGTCAGCCGCCTTCGCCACTGGTGTTCTTGCGAATATCTACGAATTTCACCTCTACACTCGCAGTTCCACTAACCTCTTCCGGTCTCAAGCCATACAGTATCGAAGGCAATTCTGTGGTTGAGCCACAGGCTTTCACCCCCGACTTATAAAGCCGCCTACGCGCCCTTTACACCCAGTAGTACTGAGAC
+
CCC@CGGGGGGGGGGGGGGGGGEGGGGGGGGCFGGGGGGGEGGGGGGGDGGGGEFGFEGGGGGGFGGAGCGGGGGGGGGGG@FGGGGGGGGGGGECGGGGGGGGGFGGGGGGGGGFGGGGGFFGGGGFGGGGFFDGGDGEFFG58@GFGFGDD=8DDEDFGGFG>FG69FF@FEFAFFGFGGGGFFGFFGGFFGGGFFGFF29@FFB@CEC48CGFBGFF?;<>BG>D55>A>)-,:4344)6<A2<5)4)
@M00200:205:000000000-AKKM3:1:1101:26179:6751 2:N:0:1
TACTGGGGTATCTAATCCCGTTTGCTCCCCACGCTTTCGCGCCTCAGCGTCAGGAGATGCCCAGAGACCCGCCTTCGCCACCGGTGTTCCTCCCGATCTCTACACATTTCACCGCTACACCGGGAATTCCAGTCTCCTCTGCATCCCTCAAGAACAGCAGTATCGGCCGACTCTCCTCAGTTGAGCCGAGGGATTTCACGACCGACTTGCCATCCCGCCTCCGCGCCCTTTAAACCCACACGTCCTGAGC
+
CCCCCGGGGGGGGGGGGGGGGGGGGGGGGGGGGGGGGGGGGGGCFGGGGGCFGGGGGGGGGGGGGGGGGGGGGGGGGGGGGGGGGGGGGCFGGGGGGGGGGGGGGGGGDE;FGDGEGEGGGGDGGGC8DDDGGGGGGFGFFGGFGFFDGFECDFGFFGG5AF;C=AGGF8DFDEFA>FC;@CFCFC?D>GG>BFCF>?F,;969911(4>3;CEGG2<733(4D;E57)2))-:A7C3(((,,(-32)((
@M00200:205:000000000-AKKM3:1:1101:18915:6769 2:N:0:1
TACCGGGGTATCTAATCCCGTTCGCTCCCCTAGCTTTCGCGCCTCAGCGTCAGTGTCGGCCCAGCAACCCGCCTTCGCCGCAGGTGTTCCTCTCGATATCTACGCATTTCACCGCTACACCGAGAATTCCAGTTGCCCCTTCCGCACTCTAGCCCCGCAGTATCAGTTGACCTTTCCGAGTTAAGCCCGGAGATTTCACAATTGACTTGCGGAGGCCGCCTACGCGCCCTTTCCACCCAATGGTACTG
+
CCCCCGGGGGGGGFGGGGGGGGGGGGGGGGGFCFGGGGG@EGGGGGGGGGGGGGGFGEGGGGGGGDFGGGDGGGGGEFGGGEEDGGGGGGGGFFF8E,@FGFGGGGGGGGFGGGG>GGGGF++@CGGFGF:D6@9EFFGFFG89C>DFGFF8B+;39EDEE+;FF9CCC,93BB9F8?*/@EGFFFFF4)*20:FDFCG334)/)1<?3>B;,(*2(/57B6::>5:DG51:)65<F?F6((,6)462
@M00200:205:000000000-AKKM3:1:1101:24855:6776 2:N:0:1
TACAGGGGTATCTAATCCCGTTTGCTACCCACGCTTTCGCGCCTCAGCGTCAGTTCCGGCCCAGGGGACCGCCTTCGCCACTGGTGTTCCTCCCAATATCTACGCATTTCACCGCTACACCGGGAATTCCAGTCTCCTCTCCAACCCTCAAGGACAGCAGTATCGGACGCACTTCTTCGGTTGGGCCGAAGGATTTCACGACCGACTTGCCATCCCGCCTACACGCCCCTTAAACCCACTAGTACTG
+
CCCCCGGGGGGGGGGGGGGGGGGGGGGGGGGGGGGGGGGGGGGGGGGGGGGGGGGGGGGEGGGGGGGGGGGGGGGGGGGGGGGFGGGGGGGGGGGGGGGGGGGGGGGGGGGGGGGBGGGG8E>@CEEFFGGGGGGGG?EFFGGDDDGBGFGCEFFFFFGFGGFGF59C>GEABBFFFFGBF?D4EFGB>>>AFGGGFFG<?996>99?>DB>A0;C(9>((4,72EFG)9::<<<(2,(.32<))-.
@M00200:205:000000000-AKKM3:1:1101:24453:6788 2:N:0:1
TACGGGGGTATCTAATCCCGTTTGCTCCCCTAGCTTTCGCACCTCAGCGTCAGTAACGGTCCAGTGAGCCGCTTTCGCCACCGGTGTTCCTCCTGATATCTACGCATTTCACCGCTCCACCAGGAGTTCCACTCACCCCAACCGTCCTCAAGCCAGGCTGTATCCGATGCTGTTCCCCGGTTGAGCCGGGGGCTTTCACATCGGACGGACCTAGCCGCCTACGTGCGCTTTAACCCCAGTAGTACTG
+
CCCCCGGGGGGGGGGGGGGGGGGGGGGGGGGGGGGGGGGGEFGGGGGGGGGGGGGGGGGGGGGGGGGGGFGGGGGGDGGGGGGGGGGGGGGGGGGGGGGGGGGGGGGGGGGGGGGFGCFGGGFEFGGGGGGGGGDG8DCAFGGBGFGDGFGDGGG5?GGFECEGFFGGDGFFFFFFFFCBGEDGFFFABGDDFGCGFEG<)82?B>FB6>BB2>FF(9;((4(7:C>D)/4AA))4A0(.:<<AA94
@M00200:205:000000000-AKKM3:1:1101:9563:6789 2:N:0:1
TACGAGGGTATCTAATCCCGGTCGCTCCCCTAGCTTTCGCACCTGAGCGTTAAGAGCGGGCCAGCAGATCGCTTTCGCCACTGGTGTTCCTTCCGGTATCTACGCATTTTACCGCTACACCGGAAATTCCATCTGCCTCTCCCGCCTTCAAGCTTTGGAGTTTCCAAGGGCCTCCCTCGGTTGAGCCGAGGGCTTTCACCTTGGACTTCCAACGCCGCCTGCGTGCGCTTTATCCCCACTAGTACTG
+
CCCCCGGGGGGGGGGGGGGGGGGGGGGGGGGFFGGGGGGGGGGGGGGGGGFCDGGGGGGGGGGGGGGGGGGGGGGGGGGGGGGFGGGGGGGGGGGGGGGGGGGGGGGGGGFGFCGEGGGGGGGEFGGGGGGGGGGGGDFEFGGFGFDAGFG@F:FFFF>FGGFF@B9FFDEAFDFEFFGBGGG*;?CBEDDEEGGDFECEFF<;3=EEE7>C((BEFDDB2:0>?D5D)93))).)23(137:2<92
@M00200:205:000000000-AKKM3:1:1101:23453:6797 2:N:0:1
TACAGGGGTATCTAATCCCGTTCGCTCCCCTAGCTTTCGCGCCTCAGCGTCAAGAATGGGCCAGGTAGCCGCCTTCGCCACTGGTGTTCCTCCCGATATCTACGCATTTCACCACTACACCGGGAATTCCGCTACCCTCTCCCACCTTCAAGCCGAGCAGTTTCCGATGCCGTTTTCCCGTTAAGCCGGAAGCTTTCACATCGGACTTACCCAGCCGCCTGCGCGCCCTTTGCACCCGCTAGTACTC
+
CCCCCGGGGECFC9CF<EGGGFGCCGG:FFG9FCFA<@,BECF4B@C8@@F@6F,9,,,,@F@F7C,E<5@@FFG9,,8@F<:,C@ECFGFCFG::4>=;E;E?=84:,4>FB9@?DGCA=C7CDC=?GGGCDG>8@9DDFGGFGF=5FFG9,+=**+0:,7;<CDCEEEFAFA9?B;*3>:47CFGEE5C4689@FEFCCE?((.,/9;E;E;CC@C>((,(818)1)2)).))48(((,-8A24)
@M00200:205:000000000-AKKM3:1:1101:8977:6816 2:N:0:1
TACACGGGTATCTAATCCCGTTCGCTCCCCTGGCTTTCGTGCCTCAGCGTCAGAAAAGACCCAGTAAGCCGCCTTCGCCACCGGTGTTCCTAATGATATCAACGCATTTCACCGCTCCACCATTAGTTCCGCTTACCTCTGTCTCTCTCGAGCTCGGCAGTATTGAGCGCAATTCCTCGGTTGAGCCGAGGGCTTTCACACCCAACTTGCAACGCCGCCTACGCACCCCTTAAACCCACTAGTACTG
+
CCCCCGGGGGGGGGGGGGGGGGGGGGGGGGGGGGGGGGGFFGGGGGGGGGGGEFGGGGGGGGGGGGGGGGEGGGGGGGGGGGGGFGGGGGCGGDFGGGGGGGGGDGGGGGFGGGGFGGGFGGGDAEFGGGEGGEGGGFGEFGGFGFGEGFDCGGGBBGGD87CFEFFG>EFFBFACFFD?FG74AEGFEGDFFGGGF<C422:(3;;<CF<E):EE0DF@FF<86E>G)94:9)53C?(((.6))66
@M00200:205:000000000-AKKM3:1:1101:9882:6852 2:N:0:1
TACAAGGGTATCTAATCCCGTTTGCTCCCCACGCTGTCGCGCCTCAGTGTCGGCTATTGAACCCTCGCGGGTTCACTGCCCAGCAGACCGCCTTCGCCACTGGTGTTCTTCCGGATCTCTACGCATTCCACCGCTACACCCGGACTTCCATCTGCCTCTACAGTGCCCAAGCGACACAGTTGCCACGGCCGATCTGGAGTTGAGCCCCAGACTTTCACCACCGCCTTCTTTCGCCCCCTACTCCCCCTTT
+
CCCCCGGGGGGGGGGGGGGGGGGDGGGGGGGGGGGGGGGG@FGGGGGGCFGGGGGGGGEFGGGGGGDEGCGGEGGGG<FGGG@FFFEFFEGGGGGF>FGGGGGGGGGGGGGGGGGBGCGGAGCG:CEGGGGGGGG7EFGFFGCB+<FFG7:FF>FFFGFFFC@F*=C,3;;>ADDBE4/;@,=FFF56BG:)>CFFFA6;@4)/6@;<<@1<0<?F):7)8(2B>E>*:*4440<0:79(3),(.81372
@M00200:205:000000000-AKKM3:1:1101:13843:6866 2:N:0:1
TACTAGGGTATCTAATCCCGTTCGCTCCCCACGCTTTCGAGCCTCAGCGTCAGGAACGTTCCAGAGCGTCGCCTTCGCCACGGGTGTTCTTCCCGATATCTGCGCATTTCACCGCTACACCGGGAATTCCATTCTCCTCTTCCGGACTCTAGCCAGATGGTTTCAGCCGACATCTCGAGGTTGAGCCTCGAGTTTTCACAGCTGACCTACCTGGCCGCCTACACGCTCTTTAAACCCAATAGTACTG
+
CCCCCGGGGGGGGGGGGGGGGGGGGGGGGGGGGGGGGGGGGGGGGGGGGGGGGGGGGGGGGGGGGGGGGGGGGGGGGGGGEFEGGGGGGGGGGGGGGGGCFFGGGGGGGGGGGDGFCG9FGGDC=EGGGGFGFGGGGFGFFFGFGDDFGFGCFGGA?FGFF7@DEFGGEGFAFFF6FF4?FFGCFGGFFD7?FGFGFFGEF@33<;1).68@E;CF(:>;@;(7,801>7>2AD7(;?302<492)5
@M00200:205:000000000-AKKM3:1:1101:4314:6876 2:N:0:1
TACCAGGGTATCTAATCCTGTTCGCTCCCCATGCTTTCGCTCCTCAGCGTCAGGTCATGCCCAGAGAACCGCCTTCGCCACCGGTGTTCCTCCTGATATCTGCGCATTCCACCGCTACACCAGGAATTCCGTTCTCCCCTGCATACCTCTAGTCTGCCCGTATCGGAAGCACGCTCAGGGTTGAGCCCTGAGTTTTCCCTCCCGACCCGACACACCGCCTACGAGCCCTTTAAACCCAATCGTACTGATCT
+
C?CCCFGGFGGFFFFCGFGGGGGGDGGEGG@F@FGGGGGGGGGGGGGGEFFGGFGG@EFGGGGGCEGGEGDD@:GGGCFGEDGGGGCFGFFGGGGGGGFGADEGGGGGC,>AEEE>DC=EG6EEG@C=FFFFDGGCF?C85DFFEBGCGFD?=6CFF9FEE65D5?D+9CA<>)*3*:+93599ACCFAC1*=D<E=*4*)):>4=(025@=>3B5(157(/6838><7*..49<0:2312((.-442).)
@M00200:205:000000000-AKKM3:1:1101:10177:6906 2:N:0:1
TACGAGGGTATCTAATCCTGTTTGATCCCCACACTTTCGTGCCTCAGCGTCAGTTACTCCTTAGTAAGCTGCCTTCGCTATCGGTGTTCTGGACGATATCTAAGCATTTCACCGCTACACCGTCCATTCCGCTTACCTCATCAGTACTCTAGTCCCGCAGTATCAATTGCACCTCGACAGTTAAGCTGCCGTATTTCACAACTGACTTACAGGACCGCCTACGCACCCTTTAAACCCAGTAGTACTG
+
CCCCCGGGGGGGGGGGGGGGGGGGGGGFGGGGGGGGGGGFGGGGGGGGGGGGGGGGGGGGGGGGGGEFGGGGGGGGGGGGGGGGGGGGGGGGGGGGGGGGGFGGFFFGGGGGGGCEGGGGGGGGGGGEFGDGGGDFGFGFFAEFGFGEGFGFGGGFFGGFGGFGFFGGFGFEF=FBBDGFGFFCCFGFFGDEBGGGFFGFFFFFBFFFFFFFDDCFACE2@F@4>CDG*2);5C35B<<5)77<)59
@M00200:205:000000000-AKKM3:1:1101:26623:6915 2:N:0:1
TACAAGGGTATCTAATCCTGTTTGCTCCCCACGCTTTCGAGCCTCAGCGTCAGTAATGGACCAGTATGTCGCCTTCGCCACTGGTGTTCTTCCGAATATCTACGAATTTCACCTCTACACTCGGAGTTCCACATACCTCTTCCATACTCAAGATAGCCAATATCAAAGGCAATTCCAAGGTTGAGCCCTGGTCTTTCACCTCTGACTAAACTATCCGCCTACGCTCCCTTTACACCCAATCGTACTG
+
CCCCCGGGGGGGGGGGGGGGGGGGGGGGGGGGGGGGGGGGGGGGGGGGGGGEGGGGDFGGGGGGGGGFFGGGGGGGGGGGGGGGGGGGGGGGGGGFGGGGGGGGGGGGGGGGGGGFGGGGAFGGGDGGGGGGFFGEFFCEFGGFGFGFGFGG9DF?DCFBDGFGFFGFD?6DFFFFFFGFFFFGDEF*@F?*=@DFF7CCCDE@EFAEBF@EBCDD);>88:)<)A?D7:):8<=0><23(5>=BB4
@M00200:205:000000000-AKKM3:1:1101:22597:6925 2:N:0:1
TACCCGGGTATCTAATCCCGTTTGCTCCCCACGCTTTCGCGCCTCAGCGTCAGGAATTGGCCAGAGACCCGCCTTCGCCACCGGTGTTCCTCCCGATCTCTACACATTTCACCGCTACACCGGGAATTCCAGTCTCCTCTCCAACCCTCAAGGACAGCAGTATCGGACGCACTTCTTCGGTTGAGCCGAAGGATTTCACGACCGACTTGCCATCCCGCCTACACGCCCTTTAAACCCAATAGTACTG
+
CCCCCGGGGGGGGGGGG9FGGGGGGGFGGGGGGGGGGGGGGGGGGGGGGGGGGGGGGGGGGGGGGGGGGGGGGGGFGGEFEGGGGGGGGGGGGGGGFFFGGGGGGGGGGGGGGGGFGGGGGGGGFGGGGGGGGGFGGFGFFGCBGFGFGFFCGFGFFGGFGGFF=EGGDCABFFFFF6>@>ED4A6CAEGGFFG?CFF?1;9BF9;(6<3>A2>FC?GEF640.38>D9C2)6<2:*(47:9A2)-2
@M00200:205:000000000-AKKM3:1:1101:5410:6952 2:N:0:1
TACGGGGGTATCTAATCCTGTTCGCTCCCCACACTTTCGCTCCTCAGCGTCAGGTAATGCCCAGAGAACCGCCTTCGCCACCGGTGTTCCTCCTGATATCTGCGCATTTCACCGCTACACCAGGAATTCCGTTCTCCCCTGCATACCTCCAGTCTGCCCGTATCGAATGCAAGCCAGGTGTTAAGCACCTGGTTTTCACTCCCGACGCGACAAACCGCCTACGAGCTCTTTACACCCTGTCGTACTG
+
CCCCCGGGCEEFEEE9CFGDE<E;C,CFGGGGDGFFA9@FGGGDEFGGG:FGEFFGEGGGGGFFGG<EF@+@F=FFE@:@FGFEGGGGCFCEFCFG9EFFFCGG@E:=DGGGGEE5CEFGGGG+BD?EE81=DFGG60CDFFFFGFGE?CGCFFGFFED*+<5AAFG,0,19AC>FF>;A<=D:89AF6*,08<69B5@CFB((/(1;9@FB(6CEBGF<1:65(*)9:*6:<42(1(4.)(3,4<<
@M00200:205:000000000-AKKM3:1:1101:3945:7006 2:N:0:1
TACACGGGTATCTAATCCCGTTCGCTCCCCCAGCTTTCGCGTCTCAGCGTCAGGGACGCCCCAGGTGACCGCCTTCGCCACTGGCGTTCCTCCCGATATCTACGCATTTCACCGCTCCACCGGGAATTCCATCACCATCTACCGCCCTCAAGCCCGCCAGTCTCCCGCGGCGTTCTCCGGTTGCGCCGGAGGATTTCACCCGAGTCTTAACGGACCGCCGGCCCGCGCTCTAGCCCCCTTTGTACCG
+
<<CCCCDC6@CFFFDE9FFCD,C@FGGGFGFCFFGGGD:FBFE:FC<FGCFE7FFGGG+@BF7:CFFCGG>FEC:=DGGGGF<,CC=+8ED?AFGEG++9@=F7FE+8@;EEC8@*6@,AEG7++3,6EDFFG,DD,*@*=@A0@BG55;<;EDD>DE>*,3/BEF4?B5:1>9:)7A3)4:)*8::3)>=>)<+9F2<)4121-.62).<0(-:/()7(((-5(/09)*,-..(48((())644)-
@M00200:205:000000000-AKKM3:1:1101:14352:7015 2:N:0:1
TACGAGGGTATCTAATCCTGTTTGCTCCCCACGCTTTCGTGCCTCAGTGTCAGTGTTGGCCCAGGATGTCGCCTTCGCCACAGATGTTCCTTCCGATCTCTACGCATTTCACTGCTACACCGGAAATTCCACATCCCTCTACCACACTCTAGTCGCCCAGTATCCATCGCAATTCCCAGGTTGAGCCCAGGGCTTTCACGACAGACTTAAACAACCACCTACGCACGCTTTAAGCCCAATAGTACTG
+
CCCCCGGGGGGGGGGGGGGGGGGGGGGGGGGGGGGGFGGFGGGGGGGGGGGGGGGFGGGGGGGGGGFGGGGGGGGFGDGDGDE,FFFEFGGGGGGGGGGGGGGGGGGGGGFGGGGFGGGGGGGDGGGFFEFGFEFGFFGDFGGFGFDFGFGGGGGF@E>?=BEFFCGGFGFBFFFFFFGFCCGCFGFFFG6@DCGGFCFFDAA=B73<E49@E4ECAFB:3@=5=EDG*/3)<)73B;<(6C7CCCE
@M00200:205:000000000-AKKM3:1:1101:20716:7016 2:N:0:1
TACTAGGGTATCTAATCCTGTTTGCTCCCCACGCTTTCGTGTCTCAGCGTCAGTATTCGTCCAGTTGGCCGCCTTCGCCGCCGGTATTCCTCTCGATATCTACGAATTTCACCTCTACACCGAGAATTCTACCAACCTCTCCGATACTCAAGCCCTGCAGTATCGAGTGCACTTCCTGGGTTGAGCCCAGGGCTTTCACATCCGACTTGCAAAGCCGCCTACACACGCTTTAAACCCAGTAGTACTG
+
CCCCCGGGGGGGGGGGGGGGGGGGGGGGGGGGGGGGGGGGGGGGGGGGGGGGGGGGGGGGGGGGGGGGGGGGGGGGGGGGGGGGGGGGGGGGGGGGGGGGGGGGGGGGGGGGGGGFFGGGGGGGCEGGFFFGDFGGGFGEFDEECFGFGFGCFDGFFFGFGGFFAFFGFFCBFFFFFFDFGGGGFGGFFGGBDFGDFFG4E=DF>=>D@C>CCB68=DB?6;(24CED<*/.1746C7424<A<<A)
@M00200:205:000000000-AKKM3:1:1101:11179:7020 2:N:0:1
TACTGGGGTATCTAATCCTGTTTGCTCCCCACGCTTTCGCGGCTGAGTGTCAGAACTGGCCCAGCGAGCCGCCTTCGCCACCGGTGTTCTTCCTGATATCTACGCATTCCACCGCTACACCAGGAATTCCGCTCGCCTCTACCAGTCTCCAGTTCTCCAGTATCATATGCACATCCGGAGTTGAGCCCCGGAATTTCACAAAGGACTTAAAGAACCACCTGCCCGCGCTTTAAACCCAGTAGTACTG
+
CCCCCGGGGGGGGGGGGGGGGGGGGGGGGGFGGGGGGGGEEDFGGGGFGGGGGGCGFEGF@DFFGGEEGGEGGGGGGGGGGGGGEGGGGGGGDEGGGGGGGGECFGGGGGGGGGGDDGGCGGGGGFGGGGGGC=DGGFGFFGEDGFGFF*E@@C?7;CFFG8CD;EFG9:B6FC56A5>EE6::>DC?>CCB4CFGFFGFE==BFF@76;<.;@EE;<>@ED(;2?><)94A>281:((.6<5<).)
@M00200:205:000000000-AKKM3:1:1101:10273:7024 2:N:0:1
TACCAGGGTATCTAATCCCGTTTGCTCCCCTGGCTTTCGCGCCTCAGCGTCAATGCCGGTCCAGGATGTCGCCTTCGCCACCGGTGTTCCTCCAGATATCTACGCATTTCACCGCTACACCTGGAATTCCACATCCCTCTCCCGGATTCAAGCCAACCAGTATCGGACGCAGTTCCTGGGTTGAGCCCAGGGATTTCACGTTCGACTCAGCAGGCCGCCTACGCGCCCTTTAATCCCAATATTTCTGAGAC
+
CCC8BFGGGGGGGGGGGF<FFGGGGGGGGGF@DGGGGGGGGGGGGGGGGGGGGFGG<FCGGGGGCFGGFFFGGGGGGGGGG<ECFCGGGGGGGD@FGFGGGGGGGGEGCEAFGGCBDEGGD,EFFCFGGGGGC=DGGFGFFGGB6@+5DFC=BD6D?ECB3=DD>*+;5EBBB=F6AF7?F**4/,;FFGC*3;EGF4,(-02(/59(0)6E16BE;D>0(((0(1<C)*5).-.46)3(5-))).::).)
@M00200:205:000000000-AKKM3:1:1101:11034:7041 2:N:0:1
TACCCGGGTATCTAATCCCGTTTGCTCCCCTGGCTTTCGCTCCTCAGCGTCAGTGTTGGTCCAGGATGCCGCCTTCGCCACCGGTGTTCCTCCAGATATCTACGCATTTCACCGCTACACCTGGAATTCCGCATCCCTCTCCCAATCTCAAGCCATCCAGTATCAGACGCAGTTCCCCGGTTAAGCCGAGGGATTTCACGTCTGACTTAGTTGGCCGCCTACGAGCCCTTTACACCCAATAGTACTT
+
CCCCCGGGGGGGGGGGGGGGGGGGGGGGGGGGGGGGGGGGGGGGGGGGGGGGGGGGGGGGGGGGGGGGGGGGGGGGGGGGGGGGGGGGGGGGGGGGGGGGGGGGGGGGGGGGGGGFGGGGGGGGGGGGGGGGGGDFGFGFFDFFGFCDGFF8@FFFFGGFGGBFFFFGFGFFFFFFFFGFFGGGFCFFDGGD>FGGFFGFF==BEFEEFFFFFFGG1CA@FDD>?EEGGFFFFFF?G??FF<<>>))
@M00200:205:000000000-AKKM3:1:1101:18469:7041 2:N:0:1
TACTCGGGTATCTAATCCCGTTCGCTCCCCTGGCTTTCGCGCCTCAGCGTCAGGAGGGGTCCAGCGCGCCGCCTTCGCCACCGGAGTTCCTGTGGATATCAACGCATTTCACCGCTCCACCCACAGTTCCGCGCGCCCCTACCCCCCTCGAGGCCGCCAGTATCCCAGGCCGTTCCCCCGTTGAGCGGGGGGATTTCACCCCGGACTTGGCAGCCCGCCTACGCGCCCTTTAAGCCCAGTAGTACTGAGA
+
CCCCCGGGGGGGGGGGGGGGGGGGGGGGGGGGGGGGGGGGGGGGGGGGGGGGGGCGGGGGGGGGGGGGGGGGGG>EFGGGGGGEGGGGGGGGGGGGFDFFGFFGFGGGFFGGG>63C@,DFGGGFGGGGGGGGGGGG>EBF8FFGFGFGFG*:CCAFGGBFGEGF4*<>FDBDFFAFFGF>CC36CE>:D5@EDCD4<GBF;>630(3<0()2:DEFD>067,0083>)2325>>BEB(,.::2:<A94)
@M00200:205:000000000-AKKM3:1:1101:16171:7046 2:N:0:1
TACGAGGGTATCTAATCCTGTTTGCTCCCCACGCTTTCGCGCCTCAGCGTCAGTTGCGGTCCAGATGGCCGCCTTCGCCACCGGTGTTCTTCCCAATATCTACGAATTTCACCTCTACACTGGGAATTCCACCATCCTCTCCCGCACTCAAGCCAGCCCAGTCTCAAGCGCAATTCCCGGGTTGAGCCCAGGCCTTTCACGCCTGACTTGAGCAGCCGCCTGCGCCCCCTTTAAACCCAATCGTACTG
+
CCCCCGGGGGGGGGGGGGGGGGGGGGGGGGGGGGGGGGGGGGGGGGGGGGGGGGGGGGGGGGGGCF<EGGGGGGGGGGGGGGGGGGGGGGGGGGGGFGGGGGGGGGGGGGGGGGGFFGGGGGGGGDFGGGGGGGGGGFGDFDFDGFGAFBFDGFGBFEGFGCEFFFFDAEBFFFFFAFG5>EDGFGGFFGGF>CCF8;:<DBB=9(5478<@EE?F?DEFFD@=>*39DD1:9A<7@1?:3((47?:)
@M00200:205:000000000-AKKM3:1:1101:26217:7053 2:N:0:1
TACTGGGGTATCTAATCCTGTTTGCTCCCCACGCTTTCGCGCCTCAGCGTCAATCACGGGCCAGATAGCCGCCTTCGCCACCGGTGTTCTTCCCAATATCTACGAATTTCACCTCTACACTGGGAATTCCACTATCCTCTCCCGCATTCAAGCTCACCAGTATCAAGCGCAGCCCCCAGGTTGAGCCCGGGAATTTCACGCCTGACTTGGTAAGCCGCCTACGCGCCCTTTACACCCAATAGTACTGAGAC
+
CCCCCGGGGGGGGGGGGGGGGGGGGGGGGGGGDGGGGGGGGGGGGGGGGGGGGGGGGGGGGGGGGFFGGGGGGGGFGGGGGGGGGGGGGGGGGGGGGGGGGGGGGGGFGFGGGGGFGGFGGGGGGFGGGG8EDGC>=DEFF@FFGFGFGFFCFGGFFFG?D=>EDFGGEGFFE@>9?EG?FEG59CE>>4C55?FGFFGF((0>@248>=5:C<FF>GFF08350?8C)77AAAA1826(..)449)-3))
@M00200:205:000000000-AKKM3:1:1101:24779:7074 2:N:0:1
TACGGGGGTATCTAATCCTGTTCGCTCCCCTAGCTTTCGCGCCTCAGCGTCAGGACAGGTCCAGAGAGCCGCCTTCGCCACCGGTGTTCCTCCCGATATCTGCGCATTTCACCGCTACACCGGGAATTCCACTCTCCCCTACCTGCCTCGAGCCGTGCAGTATCGGACGCAGTCCCGCGGTTGAGCCCCGGGATTTCACAACCGACTTGCACGGCCGCCTACGCGCTCTTTCAACCCAATAGTACTGAGAC
+
CCCCCGGGGGGGGGGGGGGGGGGGGGGGGGGGGGGGGGGGGGGGGGGGGGGGGGGGGGGGGGGGGGGGGGGGGGGGGGGGGGGGGGGGGGGGGGGDGGCFGGGGGGGGGGGGGGGFGGGGGG@EFED?FGGGGGGGGFGBFGGFGFGFGFGCEGDA>EFAGGFG?4DGEGFFFE;AEEG>F=D8FFF>DGDFFEFG=9C2<F?9>;;BAA4??FGE07>B271@>=.75:4)4:A:E?0304).6<>2?D)
@M00200:205:000000000-AKKM3:1:1101:3417:7089 2:N:0:1
TACGAGGGTATCTAATCCTGTTTGCTACCCACGCTTTCGCGCCTCAGCGTCAGTTACAGACCAGAAAGCCGCCTTCGCCACTGGTGTTCCTCCACATCTCTACGCATTTCACCGCTACACGTGGAATTCCGCTTTCCTCTTCTGTACTCAAGTCCCCCAGTTTCCAATGCCCCTCCACGGTTGAGCCGTGGGCTTTCACATCAGACTTAAAGCCCCGCCTGCGCGCGCTTTAAACCCAATAGTACTGCGAT
+
CCCCCGGGGGGGGGGGGGGGGGFGGG,EFGFGCGGGFGG7FGGGGGGGGGGGGGGEF<FGGGGGEFFFGGGGGGGGGGGGEFGEFFGGGGGGGGFGGCDEGCFGGGGGGGGGGGGFGGDFC@EGGGGGGFDG6E6AFFGC+AE9=DGFGFGG=D9?FEDEDFFG*DF9?,01*5@?*6C>FEDCFGGEDGGFFFGGFC7464>3:>3A;E*9.0B*>DB?1=>8(3.8)/(.).52;<<7>:5442)4<9(
@M00200:205:000000000-AKKM3:1:1101:7554:7089 2:N:0:1
TACGCGGGTATCTAATCCTGTTCGCTCCCCATGCTTTCGCTCCTCAGCGTCAGTTAATGCCCAGAGACCTGCCTTCGCCATCGGTGTTCCTCCTGATATCTGCGCATTTCACCGCTACACCAGGAATTCCAGTCTCCCCTACATCACTCTAGTCTGCCCGTACCCACCGCAGATCCGGAGTTGAGCCCCGGACTTTCACGGCAGACGCGACAAACCGCCTACGAGCTCCTTACACCCAGTAGTACTG
+
CCCCCGGGGGGGGGGGGGGGGGGGGGGGGGGGGGGGGGGGGGGGGGGGGGGGGGGGGGGGGGGGGGGGGGGGGGGGGGGGGGGGGGGGGGGGGGGGGGGGGGGGGGGGGGGGGGGFGGGGGFGCEGGGGGGGGGGGGFEDFDEDGFGCGFGDBFGFFGGEGGFDEFGGFG5=0:AFF>D>FCC>CFGF>4EEFEGGF@F>@BB(/=;F>B;993CFBGFF04(),:)**244.9<78,4(-645<6)
@M00200:205:000000000-AKKM3:1:1101:12180:7103 2:N:0:1
TACAAGGGTATCTAATCCTGTTTGCTCCCCACGCTTTCGAGCCTCAGCGTCAGTAATGAGCCAGTGTGTCGCCTTCGCCACTGGTGTTCTTCCGAATATCTACGAATTTCACCTCTACACTCGGAGTTCCACACACCTCTCTCATACTCAAGATAGCCAGTATCAAAGGCAATTCCAAGGTTGAGCCCTGGGCTTTCACCTCTGACTAAACTATCCGCCTACGCTCCCTTTACACCCAGTAGTACTGAAAT
+
CCCCCGGGGGGGGGGGGGGGGGGGGGGGGGGGGGGGGGDFEGGGGGGGGGGGGGGGGGGGGFFGGGGFGGGGGGGGGGGGGGGGGGGGGGGGGGGGGGGGGGGGG8FCEFGGFGGFGGFGGGGGCDGGGGGGGGGGGFFDDDGFGFGFGFF+4=30BFF6DF7DBFGGFGFBBDFFFFD*CCFFFGGFFCDF5EFFFEGFFFF)000;6):>*;>D=5@AFDFBAGDGC;<*4>=:89(74*>C<4*1***
@M00200:205:000000000-AKKM3:1:1101:6253:7113 2:N:0:1
TACGGGGGTATCTAATCCTGTTTGCTACCCACGCTTTCGAGCCTCAGTGTCAGTTACAGTCCAGAGAGCCGCTTTCGCCACCGGTGTTCCTCCATATATCTACGCATTTCACCGCTACACATGGAATTCCACTCTCCTCTACTGCACTCAAGTCTAACAGTTTCCAATGCACACAATGGTTGAGCCACTGCCTTTTACATCAGACTTATTAAACCACCTGCGCTCGCTTTACACCCCATAGTACTGCGATC
+
C@CCCGGGGGGGGGGGGGFGGGGGGGGGGGGEGGGGGGGFF7FGGGGGGGGFGGAFGGGGGGGGGGGGGGGGGGGGDGGCC<FGGGGGGGGGGGGGGGFFFGGGGEGGGGGGGGGFGGGGGGGGGFGGGGGGGGGGCDEEFGGFFFGFGFCFGGGF7FFFFGEGFFFGF?AEF@E*?A+?>A676DFFFC699EGGAEFEFEE3>=<=EE6E/36D5C>@B52/>=?5CC969419*(/3).7CC))/22/
@M00200:205:000000000-AKKM3:1:1101:7801:7130 2:N:0:1
TACCCGGGTATCTAATCCTGTTTGATCCCCACGCTTTCGTGCCTCAGCGTCAATGCTTGCTTAGTAAGCTGCCTTCGCAATCGGTGTTCTATGTCATATCTAAGCATTTCACCGCTACATGACATATTCCGCCTACCTCAACAAGATTCAAGACTGATAGTATCAATGGCAGTTTCAAGGTTGAGCCTTGAGATTTCACCACTGACTTAACAGCCCGCCTACACACCCTTTACACCCCACAGTACTGAGCT
+
CCCCCGGGGGGGGGGGGGGGGGFGGGGGGGGGGGGGGGGGGGGGGGFGGGGGGGGGGFGGGGGGGGGGGGGGGGGGGGGGGG7FGGGGGGGGGGG9FFGGGGGGFGFGGGGFFEGFGGFG,,@EFGGGGGGDDGDFGFGEB,,;,3+DDFGGGFFFFGGFGFFF*CFFB80:D<FBFF?DFGG6?E1@D8=FDFECFEA*8>5:98A*=@*0:@BC)@BADFF5*1@9?>FECE3-*5=(52>C:C?4)(*
@M00200:205:000000000-AKKM3:1:1101:9063:7141 2:N:0:1
TACGAGGGTATCTAATCCCGTTTGCTCCCCTGGCTTTCGCTCCTCAGCGTCAATATTGGTCCAGGATGCCGCCTTCGCCACCGGTGTTCCTCCAGATATCTACGCATTTCACCGCTACACCTGGAATTCCGCATCCCTCTCCCAAATCCAAGCCATCCAGTATCACACGCAGTTCCCCAGTTAAGCTGAGGGATTTCACGTATGACTTAGTTGGCCGCCTACGAGCCCTTTAAACCCACTAGTCCTGAGCT
+
CCCCCGGGGGGGGGGGGGGGGGGGGGGGGGGGGGGGGGGGGGGGGGGGDGGGGGGGGGGGGGGGG7FFGFGGGGGGGGGGGGDGGGGGGGGGGGGGGGGGFGGGGGGGGGGGGGGEDGGGGGGGGGGGGGGGGCCGGFGFFGGFGFGEGFGFGGGFFGGFFGFGFFGGFG*:?EFFFF7:FECFFG79AFGFEFGFFFGF@@FD?CEFECFFFFGGF4AFFB@?@D3C*;;ECC@8ED(3=)/.))/;1(1
@M00200:205:000000000-AKKM3:1:1101:15788:7147 2:N:0:1
TACGCGGGTATCTAATCCCGTTCGCTCCCCTAGCTTTCGCGCCTCAGCGTCAGTGTCAGCCCAGCAACCCGCCTTCGCCGCAGGTGTTCCTCTCGATATCTACGCATTTCACCGCTACACCGAGAATTCCAGTTGCCCCTTCTGCACTCTAGCCCCGCAGTATCGGCTGACCTTTCCGAGTTAAGCCCGGAGATTTCACAGTCGACTTGCGGTGGCCGCCTACGCGCCCTTTATGCCCAATAGTACTG
+
CCCCCGGGGGGGGGGGGFGGGGGGGGGGGGGGGGGGGGGGGGGGGGGGGGGGGGFGGGGGGGGGGGGGGGGGGGGGGGG7FGGGGGBFGGGGGGGCEFCFGGGGGGGGGFGGGGGFGGGGGGGGGGGDEGGGGGGGADGDFFGFGFGFGFGFFFGBEGGFGGEF>?DGFDFEFFFFFA58CCFGFGFFDDEDFGGDFEGCEEFFF93;3;99?0:88C)4:07BB=BDG5(4.6><988<?)-4)4<A
@M00200:205:000000000-AKKM3:1:1101:11800:7171 2:N:0:1
TACAGGGGTATCTAATCCTGTTTGCTCCCCACGCTTTCGCTCCTCAGCGTCAGTACTGGCCCAGGATCCCGCCTTCGCCACCGGTGTTCCTCCTGATATCTGCGCATTCCACCGCTACACCAGGAATTCCAGATCCCCCTACCAGACTCTAGCCGCCCAGTATCGAACGCGGGCTCGGGGTTGAGCCCCGAGTTTTCACGTTCGACTTGAGTGGCCGCCTACGAGCTCTTTAAACCCACTAGTACTG
+
CCCCCGGGGGGGGGGGGGGGGGGGGGGGGGGGGGGGGGGGGGGGGGGGGGGGDGGGGGGGGGGGGGGGGGGGGGGGGGGGGGGGFGGGGGGGGGGGGFGGGGGGGGDGGAFGGGGFGGGGGGGGFGGGGGGGGGGFFFGAFGF?FFGBFFG=EFGFFEGFG7DC@FGGBCBBFF>FFFGEFGGGFGFFEDD:;EFCF39;@DD;0;(;<379<FGD075((4:34*)2*:46>>A7A<(4(.:4A2)
@M00200:205:000000000-AKKM3:1:1101:11750:7176 2:N:0:1
TACTGGGGTATCTAATCCTGTTTGCTCCCCACGCTTTCGTGCCTTAGTGTCAGAAACGAGCCAGTAGACTGCCTACGCCATCGGTGTTCCTCCTAATATCTACGGATATTACCCCTACATTAGGAATTCCATCTACCTCTCTCGTCCTCTAGCTTGTGAGTTCAGATAATGGATGTATGGTTGAGCCACACGCTTTCACTATCTGCTTTACATGCCACCTACGCAACTCTTTACACCCAACTGTACTG
+
CCCCCGGGGGGGGGGGGGGGGGGGGGGGGGGGGGGGGGGGGGGGGGGGGGGGFGGGGGGGGFGGGGGGGGGGGGFCFGFGGGGGGGGGGGGGGGGGGFGFGGGGG>CFGGGGGGGFGGGGGADCCDFFGGGGGGFGFD@0@EGEFEGDFFGGGGGFFG?9E8EGD9DGFGFE5DBFFFF?FGD6:DFBFGGDFGGGFEC=EEFEFCEFECCCE7::C>@C@E598*9*;+:A4A<;>)>5((019?<*
@M00200:205:000000000-AKKM3:1:1101:10182:7181 2:N:0:1
TACGAGGGTATCTAATCCTGTTCGCTCCCCACGCTTTCGCTCCTCAGCGTCAGTTACGGCCCAGAGAACTGCCTTCGCCATCGGTGTTCCTCCTGATATCTGCGCATTCCACCGCTACACCAGGAATTCCATTCTCCCCTACCGCACTCCAGTCTGCCCGTACCCACTGCAGGCCCGAGGTTGAGCCTCGGGATTTCACAGCAGACGCGACAAACCGCCTACGAGCTCTTTATACCCAGTAGTACTGAGAC
+
CCCCCGGGGGGGGGGGGGGGGGGGGGGGGGGFGGGGGGGGGGGGGGGGGGGGGGGGGGDGGGGGGGCFGGFFGGGGGGGGGGGGGGGGGGGGGGGFGGGGGGGGGGGGGFGGGGGEGGGGGGGGFGDGGGGGGGGGFFGFFGGFG>DAGFGCGGGFFGGBEDAGFFGGFGFBFFFFDAC>>EC?AFFFA7>A4CGGFEG?;=B2>>B;6@FFB1B@(:>3(,4528)9*:>)))4.<32,45:)6:)4:9)
@M00200:205:000000000-AKKM3:1:1101:16636:7198 2:N:0:1
TACACGGGTATCTAATCCTGTTTGCTCCCCTGGCCTTCGTGCCTCAGTGTCAGTAACTGTCCAGAGATTCGCCTTCGCCACTGGTCTTCCTTACGATATCTACGCATTTCACTGCTACACCGTAAATTCCAATCTCCTCTCCAGTACTCGAGCAAGGCAGTATCAAGTGCAGTTTCGGAGTTGAGCTCCGAGATTTCACACCTGACTTACCCCGCCACCTACGCACCCTTTACACCCAGTAGTACTGAGA
+
CCCCCGGGGGGGGGGGGGGGGGGGGGGGGGGGGGGGGGGGGGGGGGGGGGGGGGGGGGGGGGGGGGGFGGGGGGGGGGG:FGGGCFFGGGGGGGGFGGGGGGGGGGGGGGGGGGGFFFGGGGGGGGGGGGGGGGGGGFGFFGGFGFGEGEDDGG?DF?DEGGFGEFGFDGFEF7@FAAG5CFFGFGGFFDDEFGGGFCG@C5CCB@CFFFFF==EEBGFDFF2*/=BGFFBFFEB(B>@>:??E?C?743
@M00200:205:000000000-AKKM3:1:1101:3856:7208 2:N:0:1
TACTGGGGTATCTAATCCTGTTCGCTCCCCACGCTTTCGCGCCTCAGCGTCAGTATTATGCCAGGTGGCTGCCTTCGCCATTGACGTTCCTTCCGATCTCTACGCATTTCACCGCTACACCGGAAATTCCGCCACCCTCTCATATACTCCAGTCAGATAGTTTGCGATGCACTTCCCAGGTTAAGCCCGGGGCTTTCACATCACACACATCTCACCGCCTACGCGCCCTTTCTACCCCGTCGTACTG
+
CCCCCGGGGGGGGGEGGGGGGGGGGGGGGGGGGGGGGGGGGGGGGGGGGGGGGGGGGGGGGGGGGGGFGGGGGGGGGGGGGGGFGGGGGGGGGGGGGGGGGGGGGDGGGEDFGCGEGGGGGGGG+@FGGGGGGGDGGFGFF8D<FFF7AFFFGGF7<E++@DDGBEGGDGFEFFFFAF65D@:>FECFBG>4>CFGFCGCEF*75>=@2)>*/*5;2CBF?F0>1EBGDCBBBBFF>21<(,(4??)
@M00200:205:000000000-AKKM3:1:1101:10258:7208 2:N:0:1
TACGGGGGTATCTAATCCTGTTCGCTCCCCACGCTTTCGCGTCTCAGCGTCAGTACCGTCCCAGAGAACCGCCTTCGCCACGGGTGTTCTTCCCGATATCTGCGCATTTCACCGCTACACCGGGAATTCCATTCTCCTCTTCCGGACTCTAGCCAGATAGTTTCGGCCGACATCTCGAGGTTGAGCCTCGAGTTTTCACAGCCGACTTACCTGGCCGCCTACACGCGCTTTACGCCCAATAGTACTG
+
CCCCCGGDGGGGGGGGGGGGGGGGGGGGGGFGGGGGGGGGGGGGGGGGGGGGGGGGGGGGFGGGGGGGGGGGGGGGFGFGGGGGGGGGGGGGGGGCGGEGGGGGGGGGGGGGGDEE8CFGGEC@CEFGGGGGGGGGGFGEFGGAGBGAGFG7>FGFFGG+:C7C9?DEBEDFFF=AFF3AF6CD6@FAFCE:ACCC@CDDA??>9693>BB2>:FC07<:::078C>DC*1)61:1???0:A5<92)
@M00200:205:000000000-AKKM3:1:1101:15585:7209 2:N:0:1
TACGGGGGTATCTAATCCTGTTCGCTCCCCACGCTTTCGTGCCTCAGTGTCAATGATCGTGTAGTAAGCTGCCTTCGCAATGGGTGTTCTATGTCATATCTAAGCATTTCACCGCTACATGACATATTCCGCTTACCTCCACGATATTCAAGACAGATAGTATCAACGGCAGTTCCCGAGTTAAGCTCGGGGATTTCACCACTGACTTACCTGCCCACCTACGCACCCTTTACACCCAATAGTACTG
+
CCCCCGGGGGGGGGGGGGGGGGGGGGGGGGGGGGGGGGGGGGGGGGGGGGGGGGGGGGGGGGFGGGGGGGGGGGGGGGGDGGGFGGGGGGGGGGGGGGGGGGGFGGFGGGGGGGGEGGGGGGGGGGGFGGFGGGGGGFGDFFEB?5CEGFGF,=DFFGCFGGBE>DGG>GB=AECFAEGEGGGGFGGFEGGFFGGDF6=>=>=3@EFFFFFC:==FECEF1@@F2?3C*;@EF?<@C=?3;<C5?C5
@M00200:205:000000000-AKKM3:1:1101:7159:7212 2:N:0:1
TACAGGGGTATCTAATCCTGTTTGCTCCCCACGCTTTCGTGCATGAGTGTCAGTGTTGGCCCAGAAGGCTGCCTTCGCCATCGGTGTTCCTCCAGATCTCTACGCATTTCACCGCTACACCTGGAATTCCACCTTCCTCTGCCACACTCCAGCCACGTAGTTTCGAGCGCAATTCCCAAGTTAAGCCCGGGGATTTCACACTCGACATGCGCGGCCACCTGCGACCACTTTACGCCCCATAGTACTGAAAT
+
CCCCCGGGGGGGGGGGGGGGGGGGGGGGGGGGGGGGGGGFGGGGGGGGGGAFGGFGGGGGGGGGGGGGGGGGGGGGGGGGGG@GFGGGGGGGGGGGFGFGGGGGGGDGGCFFFEGDGGGFGGGGGGFDFGGGGGGDGBFBFFGFGFDDDFF+DGGFFFFBE8DCAFGGF6?AEDC?5?FFAADFAE@F>6@BDCGGFCFC:2)))-:7*)((/5=CFGF@6(3)(3:7*;3C)1098(-(,4:4)6A--)-
@M00200:205:000000000-AKKM3:1:1101:13258:7225 2:N:0:1
TACCGGGGTATCTAATCCTGTTTGCTCCCCACGCTTTCGTGCATGAGCGTCAGTGTTGACCCAGGAGGCTGCCTTCGCCATTGGTGTTCCTCCACATATCTACGCATTTCACCGCTACACGTGGAATTCCACCTCCCTCTGCCACACTCCAGTCCCGTAGTTTCAAGTGCCATTCCCAGGTTAAGCCCGGGGATTTCACGCCTGACTTGCGGGACAGCCTGCGCACCCTTTCAACCCACTAGTCCTG
+
CCCCCGGGGGGGGGGGGGGGGGGGGGGGGGGGGGGGGGGGGGGGGGGGGGGGGGGGGGGGGGGGGGGGGGGGGGGGGGGGGGGCFGGGGGGGGGGGGFFGGFGGGDGGGGGGGGDFGGGGEGFEGGCFGGGGGGGGDFGFFGGFGBGFGFG8FFFFFGGEGGFGFFGGFGBEFFFFDFF?FGFCFGGFFGGF>EGGF<F5<>=2@E=C6C=>B28818A@@;1B9CAGF43)9??=E;(4>2.)-54
@M00200:205:000000000-AKKM3:1:1101:10447:7231 2:N:0:1
TACAGGGGTATCTAATCCCGTTTGCTCCCCACGCTTTCGCGCCTCAGCGTCAGGAAATGCCCAGAGACCCGCCTTCGCCACCGGTGTTCCTCCCGATCTCTACACATTTCACCGCTACACCGGGAATTCCAGTCTCCTCTGCATCCCTCAAGAACGGCAGTATCAGCCGACGTTTCTCGGTTGAGCCGAGAGATTTCACGACTGCCTTGCCATCCCGCCTACGCGCCCTTTAAACCCAATAGTACTG
+
CCCCCGGGGGGGGGGGGGGGGGGEGGGGGGGGGGGGGGGGDEGGGGGGGGGGEGGGGGGGGGGGFGGGGGGGGGGGGGGGGGDGFGGGGGGGGGGGGGGGGFFGGGGGGGGGGGGFGGGGGGGGGGGGGGGGGGGGGFGFFFGFGFGFGFG+@FG>DGGFGGFGCAFFFGFFB9FFAFD4>8DGAFGFA?EDFGGGFCF@;6;@(67CEF@F<;CF?DE<1.(>>D@DDC2AADA:E:1:?AAFFA<
@M00200:205:000000000-AKKM3:1:1101:12779:7254 2:N:0:1
TACTGGGGTATCTAATCCTGTTTGCTCCCCACGCTGTCGCGCCTCAGTGTCGGCTATTGAACCCTCGCGGGTTCACTGCCCAGCAGACCGCCTTCGCCACTGGTGTTCTTCCGGATCTCTACGCATTCCACCGCTACACCCGGAATTCCATCTGCCTCTACTGTGCTCAAGCTCGACAGTTCGCACGGCCGACTCGGGGTTGAGCCCCGAGCTTTCACCGCACGCTTGTCAAGCCGCCTACGCGCCCTTT
+
CCCCCGGGGGGGGGGGGGGGGGGGGGGGGGGGGGGGGGGGGGGGGGGGGGGGGGGGGGGFGGGGGGGGGGEGGGGDGEFGGGGGGGGGGGGGGEGGGGGCEFGGFFCGFGGGGCCEGGGGGGFE:CCFGGGGGGDG8+6=DGGFGFGECFEGFC>CCFFCGGEG@AFFFGFE*>BDED4;<FDG4?E4?D5::/A531=9028;BFFFF;9>;BCC:F?3((7)7;75*;.4)8:6E>?6.--(43668)
@M00200:205:000000000-AKKM3:1:1101:25272:7260 2:N:0:1
TACACGGGTATCTAATCCTGTTTGCTCCCCTAGCTTTCGTGCCTCAGTGTCAGGTGTTGTCCAGGGACTCGCCTTCGCCACTGGTGTTCCTCTCGATATCTACGCATTTCACTGCTACACCGAGAATTCCAGTCCCCCCTCCAAACCTCCAGCACAGCAGTATTCAATGCCATTTCAGGGTTAAGCCCTGAGCTTTCACATCAACCTTGCCATGCCACCTACGCGCCCTTTAAACCCAAAAGTACTTAGA
+
CCCCCGGGGGGGGGGGGGGGGGGGGGGGGGGGGGGGGGGGGGGGGGGGGGGGGGGGGGGGGGGGGGGGGGGGGGGGGGGGGGGFEGGGGGGGGGGGGGDFGGGGGEGCGGGGGFGFGGGGGGGGGGGGG8AGGGGFEEGFBEFFGFDDDFF6DFFF68DFAF9DFFDA;@FE?*?DFFG5DFFD7@1?66A?FFCC+;;1;@CF))00*=)3*)6,7FFB9>AF=CBC)064>4>(4,/,(/;3?))17)
@M00200:205:000000000-AKKM3:1:1101:20819:7298 2:N:0:1
TACTCGGGTATCTAATCCCGTTTGCTCCCCTGGCTTTCGCACCTCAGCGTCAGAGACCAACCAGTGCACCGCTTTCGCCGCCGACGTTCCTTCCGATATCAACGCATTTCACCGCTCCACCGGAAATTCCATGCACCCCTTTGGTCCTCAAGCAACGCAGTATCGGGCGCAGTTCCTCGGTTAGGCCGAGGGATTTCACACCCGACTTACGCCACCGCCTACGTTCGCTTTAAACCCAATAGTACTG
+
CCCCCGGGGGGGGGGGGGGGGGGGGGGGGGGGGGGGGGGGGGGGGGGGGGGGGGGGGGGGGGGGGGGGGGGGGEGGGGGGGGGGGGGGGGGGGGGGGGGGGGGGGGGGGGGGGGGBGGGGGGGEFGGFGGGGGGGG8>EFFGGFGFGFGFFGGFFFEGDBEF@F=>DEFGFFFFFFFFD4<88CAFGABGDEFGGGFCGEF?@09;>04<6<BBGG;DEFFBFF(;>D7<():AA?CFB:)6<<A<)
@M00200:205:000000000-AKKM3:1:1101:11336:7299 2:N:0:1
TACAGGGGTATCTAATCCTGTTTGCTCCCCACGCTTTCGCGCCTCAGCGTCAGTTACAGTCCAGAGAGCCGCCTTCGCCACTGGTGTTCCTCCACATCTCTACGCATTTCACCGCTACACGTGGAATTCCGCTCTCCTCTTCTGCACTCAAGTCTCCCAGTTTCCAGTGCGTCACGGGGTTGAGCCCCGCCCTTAGACACCAGACTTAAGAAACCGCCTGCGCGCGCTTTACGCCCCGTAGTACTG
+
CCCCCGGGGGGGGGGGGGGGGGGGGGGGGGGGGGGGGGGGGGGGGFGGGGGGGGGGGGGGGCGGGGGGGGGGGGGGGGFGGGGGGGGGGGGGGGGGGGGGGGGGGGGGGGGGGGGFGGGGGGDCEFGFGGGGCE?EGFGEFGGFGFGFGFGGGGGFFGGFDFEDDFDGFG>AFAB5AA+<FECGFGGBBG5?B:=D+>,5B2=2:>>=FEE*5>C8@DB6229B@C@)7>-61:9B*4,(3:)65)
@M00200:205:000000000-AKKM3:1:1101:22245:7300 2:N:0:1
TACTGGGGTATCTAATCCTGTTTGCTCCCCACGCTTTCGTGCCTGAGCGTCAGTGTTGGCCCAGGGGGCTGCCTTCGCCATCGGTGTTCCTCCGCATCTCTACGCATTTCACTGCTACACGCGGAATTCCACCCCCCTCTGCCACACTCCAGCCCGCCAGTATCCCATGCCATTCCCACGTTGAGCCCGGGGCTTTCACCCAGGACACGGCGAACCGCCTGCGCACGCTTTACACCCACTAGTACGGAGT
+
CCCCCGGGGGGGGGGGGGGGFGGGGGGGGGGGGGGDGFEFGGGGGA8FGGGGDGGGFGFG,C@FFDCCEGGGGGGGGGGGGGEGGGCGGCDGCF7EGGGGGGD7C>EECEEGDFGFCFFGCC=7+@DFGGCEGGGGGEGDFGGBGFDDGFE6D@GF<CDEE+*?*9?CFGA=>CFF6A*9>:8CAGE485CBEEDDFEG3=0?;;0(,31@9(2?=2<B<B:(51C39**,6:480C:((().))((-,(
@M00200:205:000000000-AKKM3:1:1101:20206:7315 2:N:0:1
TACTAGGGTATCTAATCCCGTTTGCTCCCCTAGCTTTCGCGCCTCAGCGTCAAGAACAGGCCAGGTAGTCGCCTTCGCCACTGGTGTTCCTCCCGATATCTACGCATTTCACCACTACACCGGGAATTCCACTACCCTCTCCTGCCTTCGAGTCGATCAGTATCGCGTGACCCTCCCCAGTTGAGCCGGGGGCTTTCACACGCGACTTGAACGACCGCCTGCGCGCTCTTTACACCCAATAGTACTG
+
CCCCCGGGGGFGGGGGGGGGGGGGGGGGGGGGGGGGGGGGDGGGGGGGGGGGGGGGGGGGGGGGGGGGGGGGGGGG7FGGGGGGGGGGGGGGGGGFGGGGGGGGGDFDGGGGG,DFFGGGGGGGGGGGGGGGGGGGEFGDFGGFGFGFGFGDFFDEFGGFGFEFAEGGBGFEFBFEEFGFGG>FFGGB>CE>BGGGFFGFFFFB>@F;33;;?BGGFGE?:?2>9=79DFA9:27:E?F:>FFABA2
@M00200:205:000000000-AKKM3:1:1101:27921:7318 2:N:0:1
TACAAGGGTATCTAATCCTGTTCGCTCCCCACGCTTTCGCGCCTCAGCGTCAGTACCGTCCCAGAGAGCTGCTTTCGCCATCGGTGTTCTTCCTGATATCTGCGCATTTCACCGCTACACCAGGAATTCCACTCTCCTCTTCCGGACTCTAGCCAAGCAGTTTCCAACGACCGCTGGAGGTTGAGCCTCCAGATTTCACGTCGGACTTGCCAGGCCGCCTACGCGCTCTTTAAACCCAATAGTACTG
+
CCCCCGGGGGGGGGGGGGGGGGGGGGGGGGGGGGGGGGGGGGGDGGGGGGGGGGGGGGGGGGGGGGGGGGGGGGGGGGGGGGGGGGGGGGGGFGGGGGGGGGFGGGGGGFGGGGGFGGGGGGGCGGGGGGCGFGGGGFGFFGGFG>DAGFGGFGGFFGDD=DE7DBEDAFDAFFFE5FGFGGGGFGGA?CCFFCCCFFFBFFF(:@F@=C=E88C;>GD;0@?>>5)9>:4ADFFFD0<()6A<<>5
@M00200:205:000000000-AKKM3:1:1101:12462:7323 2:N:0:1
TACCAGGGTATCTAATCCTGTTCGCTACCCATGCTTTCGAGCCTCAGCGTCAGTTGCAGACCAGAGAGCTGCCTTCGCCACTGGTGTTCTTCCATATATCTACGCATTCCACCGCTACACATGGAGTTCCACTCTCCTCTTCTGCACTCAAGTTCAACAGTTTCTGATGCAATTCTCCGGTTGAGCCGAAGGCTTTCACATCAGACTTATTGAACCGCCTGCACTCACTTTACGCCCAATAGTACTG
+
CCCCCGGGGGGGGGGGGGGGGGGGGGGGGGGGGGGGGGGFFGGGGGGGGGGGGGGGGGGGGGGGGGGGGGFGGGGGGGGGGGGGGGFGGGGGGGGGGDFGGGGGGGGGGDGGGGGFGGGGGFDGGGGGGDFFGGGGGFGFFGGFGFGFGFG6EFGFFGGFGGFGEFGGBGF5?EFFFB>BFGGFFGGDF+>>FF,7?EF@EEF5@C@EFEEC58C*>5B=)0)39DFF>FFEE25>:@9(76?EE<?
@M00200:205:000000000-AKKM3:1:1101:23653:7332 2:N:0:1
TACTGGGGTATCTAATCCTGTTTGCTCCCCACGCTTTCGCGCCTCAGCGTCAGTACCAGTCCAGTGAGCCGCCTTCGCCACTGGTGTTCCTCCCAATATCTACGCATTTCACCGCTACACTGGGAATTCCACTCACCTCTCCTGGTCTCAAGCCATGCAGTTTGACAGGCAGTTCCTCGGTTAAGCCGAGGGATTTCACCCGTCACTTGCAAAGCCGCCTACGCGCCCTTTATACCCAATAGTACTGATCT
+
CCCCCGGGGGGGGGGGGGGGGGGGGGGGGGGGGGGGGGGGGGGGGGGGGGGGGGGGGGGGGGGGGGFGGGGGGGGGGGGGGGGGGGGGGGGGGGGCG<FGGGGGGGGGGGFGGGGFGGGGFGGGGGGGGGGGFGGGGFGFFGGFGFGEGFGGGGFFFGG5@DEGBFFG?FFDD;CDFD6>FCD8FFDEDC?@>@FGF?FFFA>2@DFFFFEFCEGG@GFFFD;;6EEG5*4735C<C)434476A4)..))
@M00200:205:000000000-AKKM3:1:1101:6227:7351 2:N:0:1
TACACGGGTATCTAATCCTGTTCGCTCCCCACACTTTCGCTCCTCAGCGTCAGGTAATGCCCTGAGAACCGCCTTCGCCACCGGTGTTCCTCCTGATATCTGCGCATTTCACCGCTACACCAGGAATTCCGTTCTCCCCTGCATACCTCCAGTCTGCCCGTATCGAAAGCAAGCCAGGTGTTAAGCACCTGGTTTTCACTCCCGACGCGACAAACCGCCTACGAGCTCTTTATCCCCAATAGTACTG
+
CCCCCGGGGGGGGGGGGGGGGGGGGGGGGGGGGGGGGGGGGGGGGGGGGGGGGGGGGGGGGG,FGGGGGGGGGGGGGGGGGGGGGGGGGGGGGGGGGGGGGGGGEGGGDFGGGEGFGGGGGGGGGGGGGGGGGGFFDFGFFGGFGFDECFGGGGGFFGFB>GFGDFFGFGFFFFFFF?CFFE9<>FGFFFGFFFFGBFFFE>DA=>@@=(:3>1CF;CDD358:?D30*;442-),;2:(.4)4699
@M00200:205:000000000-AKKM3:1:1101:13357:7355 2:N:0:1
TACGCGGGTATCTAATCCTGTTTGCTCCCCACGCTTTCCTGCCCCAGCGCCAGTGCTGGTCCAGAGGGTCGCCTTCCCCCCTGATGTTCCTCCCGATCCTTCCCCATTTCACCCCTCCACCGGGAATCCCCCCCTCTCCCACCGCACTCCAGCTTCCCATTATCGACTGCCATTCCCAGGTTGCGCCCCGGGCTTTCCCTTCCCACTTAAGAACCCACCTACGCACGCTTTAAACCCATGTGTACTCAAA
+
@8CCCGGC:C,E9F<CFCF9FFGD9FFFG78FGCFC8<,<,@<,:@,CC+8++:<FGGA6C<CFA@7,BA:FC7C,,:F+@:FAE,CAFF,A8+@++8+,9,,,:,,9@F9EE,+*0B@FD8CBF+@2D,6C6E7C,5,)3DC*@**1A6,9>>:;F>*+5C6:):)4)4).1/BFFA48?10*03:).>*8)*;*+-+))((..((44-)).(/A0>B<0515(:.)7/,6).5.23(.)..4:)..()
@M00200:205:000000000-AKKM3:1:1101:16420:7367 2:N:0:1
TACTAGGGTATCTAATCCTGTTTGCTCCCCACGCTTTCGAGCCTCAGCGTCAGTAATGGACCAGTATGTCGCCTTCGCCACTGGTGTTCTTCCGAATATCTACGAATTTCACCTCTACACTCGGAGTTCCACATACCTCTTCCATACTCAAGATAGCCAGTATCAAAGGCAATTCCAAGGTTGAGCCCTGGGCTTTCACCTCTGACTAAACTATCCGCCTACGCTCCCTTTAAACCCAATCGTACTGAGA
+
CCCCCGGGGGGGGGGGGGGGGGGGGGGGGGGGGGGGGGGGGEGGGGGGGGGEGGGGGGGGGGGGGGGGGGGGGGGGGGGGGGGGGFFGGGGGGGDGFGGGGGGGGGGGGGGGGGGFGFGGGGFE:@CFFGFFFGGFGFGFFGGFGFGFGFGCGFFFFFDF?GDEDF?FBGFBFFFFDFGFDFGC?8DADC8**@8DAE:=8@EF**>E@C@=BC>CD5BDF@):>CBF*;=AE=@B7@(5((539BC5;>
@M00200:205:000000000-AKKM3:1:1101:3846:7380 2:N:0:1
TACAGGGGTATCTAATCCCGTTTGCTCCCCTAGCTTTCGCGCCTCAGCGTCAGTATCGGGCCAGATGTGCGCCTTCGCCACCGGTGTTCCTCCTGATATCTACGCATTTCACCGCTACACCAGGAATTCCCACATCCTCTCCCGTACTCAAGCCAAGCAGTATGCGCTGCCGGTCCTCGGGTGAGCCGAGGGATTTCACATCACACTTACCTGACCGCCTACACGCCCTTTAAACCCAACAGTCCTGAGA
+
CCCCCGGGGGGGGAFGGGGGGGGGGGGGGGGGGGGGGGGCGDGGDGGGGGGGGGGGGGGGGGGGGGGGGFGGGGGGGGGGEFGGGGGGGGGGGGGGGDCGGFFGGGGGGGFGEEGFGGGGGFGCFGGGGFGGFEGGGFGFFGCAFFGFGFGGGD6DFGGFGC;9*<+8:EABFFFFFFGFDC79*5C>AGGFFGGGF4,*98@E3584<;5><;FC1CBD@1(=8C>G34469))4C:B(,,.),-).()
@M00200:205:000000000-AKKM3:1:1101:22988:7391 2:N:0:1
TACTGGGGTATCTAATCCCGTTTGCTCCCCTGGCCTTCGTGCCTCAGTGTCAGGAACTGCCCAGAGATCCGCCTTCGCAACTGGTCTTCCTCACGATATCTACGCATTTCACTGCTACACCGTGAATTCCGATCTCCTCTACCGTCCTCGAGTCACGCAGTATCCGGTGCAATTTCGGAGTTGAGCTCCGAGATTTCACACCAGACTGGCGTCACCACCTACGCACCCTTTAAACCCAATCGTCCTGAGAC
+
CCCCCGGGGGGGGGFGGGGGGGGGGGGGGGGGCFFCFGGGGGGGGGFGGGFFGGEEGGGGGGGG<FCEFGFFGGGGGGGGEFF=FGGGGGGGEFGEGGGGGFGFGEGGAFGGFGGFGGGGGGGEG@FGGGGDCEGGFFGFFF=>DEGAFDGDBFCDEG>BE9DFE58=?EF7=*<DF>+<C?@GADEAFDC5?F9?BEF@@AF):<347=9>2(;1*2?23558(4)::4))7>;3=1(/((/(637/,))
@M00200:205:000000000-AKKM3:1:1101:8420:7394 2:N:0:1
TACAGGGGTATCTAATCCCGTTTGCTCCCCTAGCTTTCGCGCCTCAGCGTCAGTGTCGGTCCAGGAAGCCGCCTTCGCCACCGGTGTTCCTCCGGATATCTACGCATTTCACCGCTACACCCGGAATTCCGCTTCCCTCTCCCGAACTCAAGCCTCGCAGTTTTCCACGCCATTCCCCGGTTGAGCCGGGGGATTTCACGCGGAACTTACAAGACCGCCTACGCGCTCTTTAAGCCCAATAGTCCTG
+
CCCCCGGGGGGGGGGGGGGGGGGGGGGGGGGGFGGGGGGGGGGGGGGGGGGGGGGGGGGGGGGGGGGGGGGGGGGGGGGGGGGGGGGGGGGGGFDFGGGGGGGGEGGGGGGGGGGFGGGDFGGGGGFGGGGEGGGGFFGDFGGDGDGFGFGF?GGFFGGFGGEGFFGGFG>AEFFF4AGBFGGGFG6?BDE3;=EG=?E@?FBB6>?>BFA:2?FC>GFFF?0.3?DGGGABA)).;:3352)--62
@M00200:205:000000000-AKKM3:1:1101:8531:7459 2:N:0:1
TACTGGGGTATCTAATCCTGTTTGATCCCCACGCTTTCGTGCCTCAGCGTCAATTGCGGATTCGTGAGATGCCTTCGCAATCGGTGTTCTGTGTGATATCTAAGCATTTCACCGCTACACCACGAATTCCACATACCTCAACCGCACTCAAGGACGCCAGTATCAACTGCAGTGCTGCGGTTGAGCCGCAGCCTTTCACAACTGACTTAACATCCCGTCTACGCTCCCCTTACACCCAGCAGTAATGAGA
+
CCCCCGGGGGGGGFFFGFFCFGG<EGCCFFFGG>@FFA@FB:FGGGGGDGGDGGGFGGCE7@FDC,F:@FCFFGGGFEGGGGEE?F?FF;EAF?=FE5=FEGGG=EE,=ECEEC6?DGG8F?FEFEFGGGGGDFGFGBDD5D15>>D=FFGD8FGDEEG>ADECD;F@DFF5A@CFFF65CCD>FGGFD5CDFCF7+:CEE=:=@E@CE8><*68/9759B9@:?E:**2(.44)(44=(6(1>)).)1)
@M00200:205:000000000-AKKM3:1:1101:21921:7462 2:N:0:1
TACTGGGGTATCTAATCCTGTTTGATCCCCACGCTTTCGTGCCTCAGCGTCAATTTACGCTTAGCCAGCTGCCTTCGCAATAGGTGTTCTATGTCATATCTAAGCATTTCACCGCTAAATGACATATTCCGCTGACCTCAACGACATTCAAGACCTATAGTATCCAAGGCAGTTTCCGAGTTAAGCTCGGAGATTTCACCTCATACTTACAAGTCCGCCTACGCTCCCTTTATGCCCTATAGTACTG
+
CCCCC<EEGEGFC,CEF9CCEFGCF9CDGGC@@::@6F7C4,@FFA@ECFFG@CAECEFG>GFCAFG@FGC6=E?:FFF:FF<DF9FGGGGGEFF<A,4,9CE,CEGGG,,:,4@*++,C9=EGGEEG9=?6@EDDDB8D0@8DE>806C83>==95EDD;+03*5=E*6*8*>F7EAGADEC@DAD3*66A5,,5+;@@EB@****;*0:789>,8**:5<>5)4*38;59??**6(0)0/8**9*
@M00200:205:000000000-AKKM3:1:1101:9743:7469 2:N:0:1
TACCGGGGTATCTAATCCTGTTTGCTCCCCACGCTTTCGCTCCTCAGCGTCAGTACTGGCCCAGGATCCCGCCTTCGCCACCGGTGTTCCTCCTGATATCTGCGCATTCCACCGCTACACCAGGAATTCCAGATCCCCCTACCAGACTCTAGCCGTGCAGTATCGAACGCAGGCTCGGGGTTGAGCCCCGAGTTTTCACAATCGACTTGCGCGGCCGCCTACGAGCTCTTTACACCCAGTAGTACTG
+
CCCCCGGGGGGGGGGGGGGGGGGGGGGGGGGGGGGGGGGGGGGGGGGGGGGGGGGGGGDGFGGGGGGGGGGGGGGGGGGGGGGGGGGGGGGGGGGGGGGGGGGGGGGGGGGGGGGEGGGGGGGGGGGGGGGGGGGG8@@>FFGFGFGEGFGCFGGFDGGFGGFGFFGGBG>@?BFFBDDAB87FFGGFF4*:FECDA?FFFFFFFF0<3C9;>6E847>:(.2>:EFGFC5):<>0?2,,6-64:>2
@M00200:205:000000000-AKKM3:1:1101:24836:7486 2:N:0:1
TACGGGGGTATCTAATCCTGTTTGCTCCCCACGCTTTCGTGCCTGAGCGTCAGTCTTGACCCAGGGGGCTGCCTTCGCCATCGGTGTTCCTCCGCATCTCTACGCATTTCACTGCTACACGCGGAATTCCACCCCCCTCTGCCAGACTCCAGCTCGCCAGTTTCCATGGCAATTCCCAGGTTAAGCCCGGGGCTTTCACCACAGACACAACGAACCGCCTGCGCACCCTTTAAGCCCAGTAGTACTGAGCT
+
CCCCCGGGGGGGGGGGGGGGGGGGGGGGGGGGGGGGGGGGGGGGGGGFGGGGGGGGGGGGGGGCGEEFEGEGGGGGGGGGGGGDFGGGGGGGGGGFGGFGGGGGGGCGCFGGGGGFGGGGGGGEF@EGGGAFGEDEGFGFFGGFGFGFGFFGGGGFFEDE8C?@@FFC;GFBFE6CFF4AFCGFFFFFECEBFEGGF?GF81<B?<BF:?B01(2:1CE0?B>@1:)9**46-)).;23(-6>>>9AB>()
@M00200:205:000000000-AKKM3:1:1101:27928:7492 2:N:0:1
TACGGGGGTATCTAATCCTGTTCGCTCCCCACGCTTTCGCTCCTCAGCGTCAGTAATGGCCCAGAGATCCGCCTTCGCCACCGGTGTTCCTCCTGATATCTGCGCATTTCACCGCTACACCAGGAATTCCGATCTCCCCTACCACACTCTAGCTAGCCCGTATCGAATGCAGACCCGGGGTTAAGCCCCGGGCTTTCACACCCGACGTGACAAGCCGCCTACGAGCTCTTTACACCCAATCGTACTGAGCT
+
CCCCCGGGGGGGGGGGGGGGGGGGGGGGGGGGGGGGGGGGGGGGGGGGGGGGGGGGGGGGGGGGGGGGGGGGGGGGFFGGGGGGGGGGGGGGGGFGGGGGGGGGGGGGGGGGGGDBGGGGGGGGGGGGGGGGDGGGGBGDFGGFGFG@GFGGGFFFFEFAE*:F=5DFFGFB:B>FFFDEGECGFGGFFCC3>EFGFFGF@16>@BFFBFF<>BGG6DDF?BF>BE;FC:)4:AABE(41(3:??FA9)()
@M00200:205:000000000-AKKM3:1:1101:21695:7504 2:N:0:1
TACAGGGGTATCTAATCCCGTTCGCTCCCCTAGCTTTCGCGCCTCAGCGTCAGTGTCAGCCCAGCAACCCGCCTTCGCCGCAGGTGTTCCTCTCGATATCTACGCATTTCACCGCTACACCGGGAATTCCACCCCCCTCTTCGGTACTCTAGCTTGCCAGTTTCATGCGCACTTCCCCGGTTGAGCCGGGGGATTTCACACATGACTTAACAAACCGCCTACACGCCCTTTATACCCAATAGTACTG
+
CCCCCFGGGGGGGGGGGGGGGGGGGGGGGGGGGGGGGGGGGGGGGGGFGGGGGGGGGFGGGGGGGGGGGGGGGDGGGGGGGGDDFEFGGGGGGGGGGGGGGGGGGGGGGGGGGGGDDGGGGGGGDEGFFGGFDEGGEFGF<;FAGFDEFFGFGGFFFCGFGGFGFFGGFG4>DEFF>ACE<EGDFFGBDDE>>GGCB<FF3?:?)54AAABBF:FFFDFFB?BF?GFGCC74<AAACD(,))--6AD
@M00200:205:000000000-AKKM3:1:1101:11477:7524 2:N:0:1
TACTGGGGTATCTAATCCTGTTTGCTCCCCACGCTTTCGAGCCTCAGCGTCAGTAATGGACCAGTATGTCGCCTTCGCCACTGGTGTTCTTCCGAATATCTACGAATTTCACCTCTACACTCGGAGTTCCACATACCTCTTCCATACTCAAGATAGCCAGTATCAAAGGCAATTCCAAGGTTGAGCCCTGGGCTTTCACCTCTGACTAAACTATCCGCCTACGCTCCCTTTAAACCCAATAGTACTG
+
CCCCCGGGGGGGGGGGGGGGGGGGGGGGGGGGDGGGGGGGCGGGGGGGGGGGGGGGGGGGGGGGGGGGGGFGGGGGGGGGGGGGGGGGGGGGGGGGEDFFGDGGGFGGGGGGGGGFDGGGGGGGF8EFGGGGGGGGGFFEFGGFGFGFGFG6BDDFFFGFGFEFE?GGFGFFFEFFFFCDFEGF68FFDF8DFGGGFFGFEDFFFFEF5@EEEFFFDFFD>C99>EEG7CF*49*5C@(()/@**8C
@M00200:205:000000000-AKKM3:1:1101:12177:7536 2:N:0:1
TACGCGGGTATCTAATCCTGTTTGCTACCCACGCTTTCGAGCCTCAGTGTCAGTTACAGTCCAGAGAGCCGCTTTCGCCACCGGTGTTCCTCCATATATCTACGCATTTCACCGCTACACATGGAATTCCACTCTCCTCTACTGCACTCAAGTCTAACAGTTTCCAATGCACACAATGGTTGAGCCACTGCCTTTTACATCAGACTTATTAAACCACCTGCGCTCGCTTTCTGCCCCGTAGTACTG
+
CCCCCGGGGGGGGGGGGGGGGGFGGGGGGGGGDGGGGGGGCGGGGGGGGGGGGGGGGGFGGGGFFGFGGGGGGGGGGGGGGGGGGGGGGGGGGGGGGGGGGGGGGGGGGGGGGGGFDGGGGGGGGGGGGGGGGGGGGFGFFGGFGFGFGFGGGGG7DGGFGGEGFCCGFGFEBDAFF9CB=87+;D,;FCFF?EEGFBGEFFE*55*:>*:7CFG5);9<)/22:*6/CD*/7>)/*(631;C<??
@M00200:205:000000000-AKKM3:1:1101:18453:7544 2:N:0:1
TACCAGGGTATCTAATCCTGTTTGCTCCCCACGCTTTCGAGCCTCAGCGTCAGTAATGGACCAGTATGTCGCCTTCGCCACTGGTGTTCTTCCGAATATCTACGAATTTCACCTCTACACTCGGAGTTCCACATACCTCTTCCATACTCAAGATAGCCAGTATCAAAGGCAATTCCAAGGTTGAGCCCTGGGCTTTCACCTCTGACTAAACTATCCGCCTACGCTCCCTTTAAACCCAATAGTACTG
+
CCCCCGGGGGGGGGGGGGGGGGGGGGGGGGGGGGGGGGGGGGGGGGGGGGGGGGGGGGGGGGGGGGGGGGGGGGGGGGGEGGGGGGGGGGGGGGGGGGGGGFGGG8FGGGGGGGGFFCFGGGGG@E>EGGGGGGFGGFGFFGGFGFGFGFGGGFDFFGGFGGFGDF8DBGFFFFFFFFF*8EGG5CGFFGG?FGGGFFGFFFE@=E=E88=7AEDG)<?5=C545;DGF779*6>5C@BD3>>??8*
@M00200:205:000000000-AKKM3:1:1101:8354:7550 2:N:0:1
TACTGGGGTATCTAATCCTGTTCGCTCCCCACGCTTTCGCTCCTCAGCGTCAGTAATGGCCCAGAGATCCGCCTTCGCCACCGGTGTTCCTCCTGATATCTGCGCATTTCACCGCTACACCAGGAATTCCGATCTCCCCTACCACACTCTAGTCTGCCCGTATCGAATGCAGACCCGGGGTTAAGCCCCGGGCTTTCACATCCGACGCGACAGACCGCCTACGAGCTCTTTAAACCCAATAGTACTGAGCT
+
CCCCCGGGGGGGGGGGGGGGGGGGGGGGGGGGGGGGGGGGGGGGGGGGGGGGGGGGGGGGGGGGGGGGGGGGGGGGGGGGGGGGGGGGGGGGGGGGGGGGGGGGGGGGGGGFGGGFGGGGGGGGGGGGGGFGGGFGGFDDFGGFGFGFGFG?FGGFFGGAGGFGFFGGAD8=7@5A5?C9FCDGFGGFDGGFDGGGF?CE?EBFFB>9(:@@@FGG>GFFFF?F?C>C*:AA>223E?08><A944<A0()
@M00200:205:000000000-AKKM3:1:1101:6407:7552 2:N:0:1
TACGAGGGTATCTAATCCTGTTTGCTCCCCACGCTTTCGCGTCTCAGCGTCAGTAACGTCCCAGCGAGCTGCCTTCGCCATTGGTGTTCCTCCCGATATCTGCGCATTTCACCGCTACACCGGGAATTCCACTCGCCTCTTCCGAACTCTAGTCCGGCAGTATCGACCGGCATCCCAGGGTTGAGCCCTGGACTTTCACAGCCGACTTACCGGACCGCCTACACGCGCTTTATACCCAATAGTACTGAGCT
+
CCCCCGGGGGGGGGGGGGGGGGGGGGGGGGGGGGGGGGGGGGGGGGGGGGGGGGGGGGGGGGGGGGDGGGGGGGGGGGGGDGGGGGGGGGGGGGGGGGGGGGGGGGGGFGGGFGGFDGGGGGGGFEFGGGGGGGGGG>EEFGGFGFGDGAGFFCF>AGC*:+;FAFDGFGEADFFFFFGAGG4FFGGFFFCFAC?DA?E<E1:9@B>?3<EF23EE9DE::<:@BE3</91<><4)<,(.42A2)<A2?(-
@M00200:205:000000000-AKKM3:1:1101:26886:7558 2:N:0:1
TACTAGGGTATCTAATCCCGTTCGCTCCCCTAGCTTTCGCGCCTCAGCGTCAGTGTCAGCCCAGCAACCCGCCTTCGCCGCAGGTGTTCCTCTCGATATCTACGCATTTCACCGCTACACCGAGAATTCCAGTTGCCCCTTCTGCACTCTAGCCCCGCAGTATCGGCTGACCTTTCCGAGTTAAGCCCGGAGATTTCACAGTCGACTTGCGGTGGCCGCCTACGCGCCCTTTACACCAATCAGTACTT
+
CCCCCGGGGGGGGGGGGGGGGGGGGGGGGGGGGGGGGGGGGGGGGGFGGGGGGGGGGGGGGGGGGGGGGGDGGGGGGGGGGGGGCFGGGGGGGGGGFGGGGGGGGGDDFGGGGGGFGGGGGGGGCEFFGFGFGGDGE?F5?EEFGF==DFFGFGGEFGGFGGFC5@CF5,;88>5BFDD4>CGF>FFFB<CDBG7C:CG?57=DF9;03<9BF0:C3/)74,301*)9731.<>A>C(()(.4.-..)
@M00200:205:000000000-AKKM3:1:1101:27761:7562 2:N:0:1
TACGAGGGTATCTAATCCTGTTTGCTCCCCACGCTTTCGTGCCTCAGCGTCAGTTACGGCCCAGTATGTCGCTTTCGCCTCTGGTGTTCCTCCTAATATCTACGCATTCCACCGCTACACTAGGAATTCCACATACCCCTGCCGCACTCAAGCCTGGCAGTTTTGGTAGTAGTTCCGAAGTTGAGCCCCGGAATTACGCTACCAACTTGACAAACCGCCTACCCACCCTTTAAACCCAATAGTACTGAGA
+
CCCCCGGGGGGGGGGGGGGGGGGGGGGGGGGGGGEGGGGGGGGGGGGGGGGGGGGFGGGGGGGGGGGGGGGGG7DEEGGGDGGGGGGGGGGGGGGGGGGGGGGGGGGGGGDFDGGFGGGGGGGCGFGGGGGGGGGFCF?DFFGFGFGFGFA8FDCDFGF5DF>F<?8EFFFEFEFFB>6DFFDFFGFFBGGFFFFFF>C>49:>)5(>C3)>*7CC>DA3?8(27=5D55).)9<1=(6,)96)/75<?2
@M00200:205:000000000-AKKM3:1:1101:6813:7576 2:N:0:1
TACTGGGGTATCTAATCCCGTTTGCTCCCCTGGCTTTCGCGCCTCAGCGTCAGTACCGGTCCAGGAAGCCGCCTTCGCCACCGATGTTCCTCCCAATATCTACGCATTTCACCGCTACACTGGGAATTCCACTTCCCTCTCCCGGACTCTAGCCTCGCAGTATCTCCCGCAATTCAATGGTTCAGCCTTGGGATTTCACGAGATACTTCCGAACCCGCCTACGCGCCCTTTAAACCCCGTAGTACTGAGCT
+
CCCCCGGGGGGGGGGGGGGGGGGGGGGGGGGGGGGGFGGGGGGGGGGGGGGGGGGGGGGGGGGGGGGGGGGGGGGGGGGGGGGDGGGGGGGGFFF@CFGGGGGGGGGGGGFGGDGEGGFGGGFGFEFGGFGGGFGGGFGF?FC>EDGAGF99FGGFEGGFGFFGFFC6@6@B5@F++?FF;D+:+7CFFGFFFGGGFFG=2@((19@C4=@F>(=C2D5(3/8D(=BD5C39))-3*(429:3<AA<6:7-
@M00200:205:000000000-AKKM3:1:1101:13947:7584 2:N:0:1
TACCGGGGTATCTAATCCTGTTTGCTCCCCACGCTTTCGCGCCTCAGCGTCAGTTGTGGTCCAGTTGGCCGCCTTCGCCACCGGTGTTCTTCCCAATATCTACGAATTTCACCTCTACACTGGGAATTCCACCAACCTCTCCCACACTCCAGCCCCGCCGTATCGGATGCCGTTCCCAGGTTGAGCCCATGCCTTTCACATCCGTCGATCAGAGCCGCCTACCCGCCCTCTACACCCAATAGTACTGACAT
+
CCCCCCE:FEEGGCFGGGGFGGGGGGGGGGGGGGGGGGGGGGGGGGCFGGGGGGFGGGGGGG@,FFCDGGCGGGGGGGGGGGDCGGGGGGGGGGGGG8EFDFGCG8F+DFGEGGG5=<,A=D8,BEEGGDGDFGGGEFF5DGGFGDD5=*@6>DGEAGGBC>87)*7*0:*8<>AAF4>*??**9:E>4*,2?G,*=495*)0((0(615(..7B6(9B2<8(0(379)*..)6(4E1((...).4.-2))
@M00200:205:000000000-AKKM3:1:1101:26388:7595 2:N:0:1
TACTCGGGTATCTAATCCTGTTTGCTCCCCACGCTGTCGCGCCTCAGCGTCAGCCACAGCCCAGCGGGCCGCCTTCGCCACCGGTGTTCTTCCGGATCTCTACGCATTCCACCGCTACACCCGGCATTCTACCCGCCTCTACTGTGCTCCAGCGCGAGAGTCCCGAATGCCGATCCCGGGTTGAGCCCCGGACTTTCACTCCCGACCTCTCGCGCCCCCTACGCTCCCTTTAAACCCCGTACTCCTGCGAT
+
BCC,@@FCFGGCGEFFGGECFGGGGGGGGGGGEGG@FDFGEEGGGFF<CBB@CFGFGGGFFF<EFE7FCGGGGGGGC@EEE?E+@+FFGG=FGF+BB@DFG8?BCCFG;F9FF+=B+>9FF>GE+@B9F,@;?@>GGBEF59;A=6C;8*14:*/:***)1*0;@EG*)56=)6;8))7>CC)2)32)27*)7>?F?AG)6:?1((((.51,3258(17((4(.(20<02,.5)5:>((--(-).))((((
@M00200:205:000000000-AKKM3:1:1101:21544:7600 2:N:0:1
TACGCGGGTATCTAATCCTGTTTGCTCCCCACGCTTTCGCACCTCAGCGTCAGTACCGGGCCAGTGAGCCGCCTTCGCCACTGGTGTTCTTGCGAATATCTACGAATTTCACCTCTACACTCGCAGTTCCACTCACCTCTCCCGGACTCAAGCTCGCCAGTATCAAAGGCAGTTCTGGAGTTGAGCTCCAGGATTTCACCCCTGACTTAACAAGCCGCCTACGTGCGCTTTAAACCCACTAGTACTG
+
CCCCCGGGGGGGGGGGGGGGGGGGGGGGGGGGGGGGGGGGGGGGGGGGGGGGGGGGGGGGGGGGGGGGGGGGGGGGGGGGGGGGGGGGGGGGGGGGGGGGGGGGGGGGGGGGGGGFGGGGGGGGGGGGGGGGGGGGGFGEFGGFGFGFGFG?EGGBFEDFFCEGFADCFGFFFFFFFFCFGGGGFF7?AGGAFGGDFFGEBBFF@FFFFFFEFFGFFCEF6@;A3EEG5>6<AFA7E?(,(5>>BF>
@M00200:205:000000000-AKKM3:1:1101:13608:7613 2:N:0:1
TACGGGGGTATCTAATCCTGTTTGATCCCCACACTTTCGTGCCTCAGCGTCAGTTACTCCTTAGTAAGCTGCCTTCGCTATCGGTGTTCTGGACGATATCTAAGCATTTCACCGCTACACCGTCCATTCCGCTTACCTCATCAGTACTCTAGCCCCGCAGTATCAATTGCACCTCGACAGTTAAGCTGCCGTATTTCACAACTGACTTACAGGGCCGCCTACGCACCCTTTACACCCAATAGTACTGATAT
+
CCCCCGGGGGGGGGGGGGGGGGGEEGGGGGGGGGGGGGGGGGGGGGGGGGGGGGGGGGGGGGGGGGGGGGGGGGGGGGGGGGGCFGGGGGGGGGCFEGGGGGGGGGGFGGGGCEGFGGGGGGGGGGGGGFDGGGGGGFGFFGGFGFCEGFGDGGGFEDGDC=;C7AGGFGFFF59A5@C>FFGGFGCFAGCE49CC97CEFFE2*5>ECEF372CC@GF6;@F>1?AG7CE4;?E@E62:89A>A<96)))
@M00200:205:000000000-AKKM3:1:1101:15856:7619 2:N:0:1
TACGCGGGTATCTAATCCCGTTTGCTCCCCACGCTTTCGCGCCTCAGCGTCAGGAGATGCCCAGAGACCCGCCTTCGCCACCGGTGTTCCTCCCGATCTCTACACATTTCACCGCTACACCGGGAATTCCAGTCTCCTCTGCATCCCTCAAGAACGGCAGTATCGGCCGACTCTCCTCGGTTGAGCCGAGGGATTTCACGACCGACTCGCCATCCCGCCTACGCGCCCTTTAAACCAATAGTACTG
+
CCCCCGGGGGGGGGGGGGGGGGGGGGGGGGGGGGGGGGGGDGGGGGFGGGGGGGGDGGGGFGGGGGGGGGGGGGGGGGGGGGGGGGGGGGGGGGGGGGGGGGGGGGGGGGGGGCCBDEGGGGDDEGGGGGGGGGGGGFGFFGGFGFGFGFG6FGGBEGC>G>EGAEGGF=BBFEFFFFGFFCD;AGG>5DC35FGFF?FD<BFB>B9?:1>?B(;C?DEBF?BF9G>DD>)6)641*,,34A9>AB
@M00200:205:000000000-AKKM3:1:1101:18527:7634 2:N:0:1
TACCCGGGTATCTAATCCTGTTTGCTCCCCACGCTTTCGTGCCTCAGCGTCAATGATCGTGTAGTAAGCTGCCTACGCAATTGGTGTTCTATGTCATATCTAAGCATTTCACCGCTACATGACATATTCCGCTTACCTCCACGATATTCAAGATTGATAGTATCCACGGCAGTTCCCAAGTTAAGCTTGGGGATTTCACCACGGACTTACCAACCCGCCTACGCACCCTTTAAACCCAATAGTACTG
+
CCCCCGGGGGGGGGGGGGGGGGGGGGGGGGGGGGGGGGGGGGGGGGGGGGGGGGGGGGGGGGGGGGGGGGGGGGFGGGGGGGGGGGGGGGFGGGGGGGGGGGGGFGGGGGFFGGGFGGGGFGGGGGGGGGFGGGGGGFGFFFGBGBDFGFGFGFGFFGGFGGFFDFGG5E>@FEFEFFDBFGGGFGAFFCC>BGG9FCF@@=@9A=AEEFCFFDCCAGF=27@45=BGFF=C.7;(=;@FFCFEFF3
@M00200:205:000000000-AKKM3:1:1101:20188:7637 2:N:0:1
TACGAGGGTATCTAATCCTGTTTGCTCCCCACGCTGTCGCGCCTCAGTGTCAGCAACGGCCCAGCAGAACGCCTTCGCCACTGGTATTCTTCCCGATCTCTACCCATTCCACCGCTCCACCGGGAATTCCATCTGCCCCTACCGTGCCCTAGCTCGCCATTCTGACCGGCAGCCCCGGAGTTGAGCCCCGGGATTTCACCAGCCACTTAACGGGCCACCTACGCGCACTTTAAGCCCAGAAGTACTGAGA
+
CBCCCEGCGGGGGGGGGGGGGGGGGGGGGGGGGGGGEGGGGGGGGGGGGGGGGGGGFGFFECC<F@FGGDEGGGEFCC=4CFG,6,C<9E=FGGF,4>,,@4?,:@EGF9@FD68*+:@F?=EGECFGGGAFF=9DEF?DDGFBF*+00;8=F+2:@>:*3?CC;B68*50>A2@BF>*)6,2+2>FFDG755>6>A3E3=7?<6344)9>DB0?:(9>?>2(0(/)9C<>D)4)52(((.(.)6)658<
@M00200:205:000000000-AKKM3:1:1101:10713:7642 2:N:0:1
TACGCGGGTATCTAATCCCTTTTGCTCCCCTAGCTTTCGTCCCTGAGCGTCAGTCGTGTCCTAGAAACCAGCCTTCGCGAACGGCGTTCCTCTCGATATCTACGGATTTCACCCCTCCACCGAGAATTCCAGTTTCCCCGAACAGACTCAATCTACGTCGTATCACTTGCCAGTCTGGAGTTGAGCCCCAGGCTTAGACAAGTGACGCACATAGACGCCGACGGACCCTTTAAACCCACAAGTACTGAGAC
+
CCCCCGGEGGGGGGGGGGGGGGGGGGGGGGGGCFGGGGGGGGGGGGGGGGGGGGGGGGGGGGG9FFGGGGGGGGGGFGG7FCC:FFGGGGGGGG7FFGGGGGGGG6FEGGGGGGGFGC=FFDGGGGGGGGGGFGGGGFGBBEGFGFGFGFCCFGGFFCG>EFDGAFGGBFFBAEFBF679FGGDAFE?BG5):CC4A4E<DFFCC4?06:;EF32>DGFF9>>B?E3C95)).251>4(((().6<)-5A)
@M00200:205:000000000-AKKM3:1:1101:9513:7648 2:N:0:1
TACGCGGGTATCTAATCCCGTTTGCTCCCCTGGCTTTCGCTCCTCAGCGTCAATATTGGTCCAGGATGCCGCCTTCGCCACCGGTGTTCCTCCAGATATCTACGCATTTCACCGCTACACCTGGAATTCCGCATCCCTCTCCCAAATCCAAGCCATCCAGTATCACACGCAGTTCCCCAGTTAAGCTGAGGGATTTCACGTATGACTTAGTTGGCCGCCTACGAGCCCTTTAAACCCACTAGTACTG
+
CCCCCGGGGGGGGGGGGEFGGGGGGGGGGGGGGGGGGGGGGGGGGGGGGGGGGGGGGGGGGGGGGGGDGGGGGGGGGGGGGGGGGGGGGGGGGGGGGGFFGGGGGGGGGFFGGGGFDGGGGFGFEGGGGG?EGGG@FFGFFGGFGFGFGFG?DGFFFGGFGFFGFFFGFGFFBFFFFFGFGF>GFGGFFGGEFGFGFCGFFFEB?=EEF=F?C=FF=DEFFF63:E>FCCFEC)78E;2<0)65<2)
@M00200:205:000000000-AKKM3:1:1101:14632:7649 2:N:0:1
TACCCGGGTATCTAATCCTGTTTGCTCCCCACGCTTTCGCGCCTCAGCGTCAGTTACAGTCCAGAGAGCCGCCTTCGCCACTGGTGTTCCTCCACATCTCTACGCATTTCACCGCTACACGTGGAATTCCGCTCTCCTCTTCTGCACTCAAGTCTCCCAGTTTCCAGTGCGTCACGGGGTTGAGCCCCGCACTTAGACACCAGACTTAAGAAACCGCCTGCGCGCGCTTTATACCCAATAGTACTG
+
CCCCCGGGGGGGGGGGGGGGGGGGGGGGGGGGGGGGGGGGDGGGGGGGGGGGGGGGGGGGGGGDGGFEGGDGGGGGGGGGGGGGGGGGGCFGGGGGGGGGGGGGGGGGGGGGGGGFGGGGGGGGGGGGGFFGGGGGGFGFFGGFGFGFG?@DFGGFFGGFFFDFEBGGFGFFFFFBF>CEDGF>FFGFFD*@B<CDA>FDBBF5@E*>>CE4@FGE9:8=?>0:;::>7C<4<BF?:(.).-469<
@M00200:205:000000000-AKKM3:1:1101:3284:7660 2:N:0:1
TACTCGGGTATCTAATCCTGTTTGCTCCCCACGCTTTCGCGCATCAGCGTCAGTGCACCGCCAGATAGCCGCCTTCGCCTCAGGTGTTCTTCCCGATATCTACGTATTTCACTACTACACCGGGAATTCCGCCATCCTCTCAGGCACTCAAGATCCGCAGTTTCGACTGCAATTCCCAGGTTAAGCCCAGGGCTTTCCCAATCGACTTACGGACCCACCTCCGCGCGCTTTAATCCCACAAGTACTG
+
CCCC@FEGGGGGGGGGGGGGGGGGGFGGGGGGGGGGGFGGGGGGGGGGGGGGGGFGGGGGGEGGGGGCGGGGGGGGFGGDEGGGGGFDGGGGGGGG>FGG8DGGGGGCFEGGGGGFGGGGGGGGDEGGGFGDGEGGG5DDF,@68DGFGFGFGFDFFGGE:D7=AFGEEG5EF5AFFFF5B<8DAFE>AF9BEGFG4*0>B2B2:5@@CE25@6ED(2=@(/6=1=)1)*,:9)6.:4((24).<94
@M00200:205:000000000-AKKM3:1:1101:27662:7680 2:N:0:1
TACTCGGGTATCTAATCCTGTTTGCTCCCCACGCTGTCGCGCCTCAGTGTCGGCTACTAGGAGGTTACCCTCCCACGGCCCAGCAGACCGCCTTCGCCACTGGTGTTCTTCCGGATCTCTACGCATTCCACCGCTACACCCGGAATTCCATCTGCCTCTACCGTGCCCAAGCCTCACAGTCGCCGCGGCCGATCTCGAGTTGAGCTCCAGACTTTCACCGCGGCCTTACGATGGCACCATTCGCGCCGTTT
+
CCCCCGGGGGGGGAFGGGGGGGGGGGGGGGGEGGGGGGDGGGGGGGGGGGGGGGGGGCGFGGGGGGGGFGGFGGGGGGGEGGFGGCFGGCEFGDGGGDDGFGGGGDFFGEGGGEGBDEFG9EDE@@EF;:EGGG+>CDCB>CCDEFGFFACDC7??AFF?CC>>95C6*@*:C599;42;:;7DBCG:5D/)5/;+;)=;?<5;@)/8?2438A:9-07:0(,56?6***(,-(.,34(5)6<:904(((.
@M00200:205:000000000-AKKM3:1:1101:24242:7689 2:N:0:1
TACGCGGGATCTAATCCTGTTTGCTCCCCACGCTTTCGAGCCTCAGCGTCAGTAATGGACCAGTATGTCGCCTTCGCCACTGGTGTTCTTCCGAATATCTACGAATTTCACCTCTACACTCGGAGTTCCACATACCTCTTCCATACTCAAGATAGCCAGTATCAAAGGCAATTCCAAGGTTGAGCCCTGGGCTTTCACCTCTGACTAAACTATCCGCCTACGCTCCCTTTAAACCCAGTAGTACTG
+
CCCCCGGGGGGGGGGGEFGGGGGGGGGGGGGGGGEGGGGGGGGGGGGGGGGGGGFGGGGGGFGGGGGGGGGGGGFFGCFE<F@FGGGFGFGACEEGGGGGGGGGGGGGGGGGGGGFGFGDGGGCEGGGGFGGGGGEFFG=DDFFFFFED6FFGDGFFGGFGFFGDDFGFDFDD9DFFFGFGGGGFGGFFGFFFGGGFFGE=CFCEEC:5BCA6A??>49>F5255CFC8C6@43(6*3(94?))..
@M00200:205:000000000-AKKM3:1:1101:12168:7729 2:N:0:1
TACTGGGGTATCTAATCCTGTTTGCTCCCCACGCTTTCGCGTCTCAGCGTCAGTAGTCGTCCAGAAAGCCGCCTTCGCCACTGGCATTCCTCCCGATATCTACGCATTTCACCGCTACACCGGGAATTCTACCATCCTCTGCCTTCCTCAAGCCCGCCAGTATCCCGCGACCTCCTCCGGTTGAGCCGGAGGCTTTCACACGGGACGGAACGGGCCGCCTGCACGCACTTTACACCCAATAGTACTGAGCC
+
CCCCCGGGGGGGGGGGGGGGGGGGGGGGGGGGGGGGGGGGGGGGGGGGGGGGGGGGGGGGGGGGGGGGGGGGGGGGGGGGGGGGGGGGGGGGGGGGGGGGGAFGGGGGGFGGGGGBDFGGGGGGCBDGGGGGGGGGGFGFFGGFGFGFD8AD?FD>>BD5DFFGCFGGEGDAFFFFFFDACEGGFGGEB4>BEGGGFFGFE>B90;B0,39B0:EE6DB::<BFBG)9)7<5)631CB6?04<AF>>2:((
@M00200:205:000000000-AKKM3:1:1101:16531:7758 2:N:0:1
TACTGGGGTATCTAATCCTGTTTGCTCCCCACGCTGTCGCGCCTCAGTGTCGGCTATTGAACCCTCGCGGGTTCACTGCCCAGCAGACCGCCTTCGCCACTGGTGTTCTTCCGGATCTCTACGCATTCCACCGCTACACCCGGAATTCCATCTGCCTCTACAGTGCCCAAGCGACACAGTTGCCACGGCCGATCTGGAGTTTAGCCCCAGACTTTCACCACAGCCTTCTTGCTCCACCTAAGAGCCCTTT
+
CCCCCGGGGGGGGGGGGGGGGGGGGGGGGGGG>EGGGGGGGGGGGGGGGGGGGGGEFGAFFGGGGGGGGGGGGG9EFFGGGGGGGGGGGEGGCFGGGGGGGGGGFGGGGGGGGDGDGFGFGGGGGGEGGGFGDGG@EFFFFGCBGFGFGFAFB8FFFFFAFFECAFCGFFABE)**39>8<,CFFGC;>C58BE5+;@FF;))165=@660(;5<CBG=2:,(03*?*22).)633C?<()(),34???2
@M00200:205:000000000-AKKM3:1:1101:4930:7759 2:N:0:1
TACGGGGGTATCTAATCCTGTTTGCTCCCCACGCTTTCGAGCCTCAGCGTCAGTAATGGACCAGTATGTCGCCTTCGCCACTGGTGTTCTTCCGAATATCTACGAATTTCACCTCTACACTCGGAGTTCCACATACCTCTTCCATACTCAAGATAGCCAGTATCAAAGGCAATTCCAAGGTTGAGCCCTGGGCTTTCACCTCTGACTAAACTATCCGCCTACCCTCCCTTTACACCCAATCGTCCTTACAT
+
CCCCCGGGGGGGGGGGGGGGGGGGGGGGGGGGGGGGGGGGFGGGGGGGGGEEFGG9FGDGG8DFGGGGGGGGGGGGGGGGGGGGGFGGGGGGGGGGGGGGDGCDBDGGGGGGGGFFGGGGDDFG7CEFGDGGGGFGGFGBFGGFFBDBF?CFFGCDBEF5@D063DF,DG?8AEFFFFG5@;7=*5:@F*@5A9CC>*<C@)*.999EE=EEF<;,);85@>(25ABC;:34*07;C1(68(/(,6)1(.)
@M00200:205:000000000-AKKM3:1:1101:14166:7760 2:N:0:1
TACAGGGGTATCTAATCCTGTTTGCTCCCCACGCTTTCGTGTCACAGTGTCAGTTCAGGCCCAGACGGTTGCTTTCGCCATCGATGTTCCTCCCGATATCTACGCATTTCACCGCTACACCGGGACTTCCGCCGTCCTCTACCGAACTCTAGCTTCCCAGTATCGACTGCAATTCCCAGGTTGAGCCCAGGGATTTCACAACCGACTTCGGTAGCCACCTACACACGCTTTATACCCAATAGTACTG
+
8,BBCGGDGECGAF<<@AC<E<,;C@A@D,6@CGGGCEEFBFGGC6FFGGA@FFGFGGFGGGGGFGGEGEG8F,AFCEGGGGG,@FFFGG8?EGECC:CDGGG?C8::=AD?9BE>DD9,@?7+C+==FFEEDGGG>5DEFGGFA?>8FDE9FFDFF876<+*;)*@E5@F@9CFCFFGFF6C*9EF>F955?CCDC<BA6==25=((*82-10CF8FFD8@FF@D>DC363)7<)<7(3).-).6<
@M00200:205:000000000-AKKM3:1:1101:25284:7798 2:N:0:1
TACAGGGGTATCTAATCCTGTTTGCTCCCCACGCTTTCGAGCCTCAGCGTCAGTAATGGACCAGTATGTCGCCTTCGCCACTGGTGTTCTTCCGAATATCTACGAATTTCACCTCTACACTCGGAGTTCCACATACCTCTTCCATACTCAAGATAGCCAGTATCAAAGGCAATTCAAAGGTTGAGCACTGGGCTTTCACCTCTGACTAAACTATCCGCCTACGCTCCCTTTACACCCATTAGTACTGCGA
+
CCCCCGGGGGGGGGGGGGGGGGGGGGGGGGGGGGGGFGGFFGGGDFGGGGEEGFGFGGFGGGGGGGGGGGGGGGGGFGGGGGGFGGGGGFFGGGGGGGGGGFGCF?EFFGGDGFFFFGGFGGGGC@EFGGCGGGGGGCGEFDFFGFGE6=8DADFFFCGFGGFGEB8=6DDDFEF+?C+:DF8??D,0:+=D5DFGACCEEBEF<7*3*3=5AEF,);9)8=5?AE5DG8=;CE>4BB(*/***1@?*6(
@M00200:205:000000000-AKKM3:1:1101:15032:7799 2:N:0:1
TACAAGGGTATCTAATCCTGTTTGCTCCCCCGGCTTTCGTGCCTCAGTGTCAGGTGTTGTCCAGGGACTCGCCTTCGCCACTGGTGTTCCTCTTGATATCTACGCATTTCACTGCTACACCAAGAATTCCAGTCCCCCCTCCAAACCTCCAGCACAGTAGTATTCAATGCCATTTCAGGGTTGAGCCCTGAGCTTTCACATCAAACTTACCATGCCACCTACGCACCCTTTCAGCCCAGTCGTACTGAGCT
+
CCCCCGGGGGGGGGGGGGGGGGGGGGGGGGFEDGGGGGGGGGGGGGFGGGGGAGGGGGGGGGGGFCFFGGGGGGGGFGGEGGGGGGGGGGGGGGGGGFGGGGGGGGGGGGGGGFGFFFFGGCFGGGGGGGGGGGFGGFD5?GGFGFFFGFG+DFGFFGGF:CDCBC+DFGBFFEFFF7=*@=8=*@F5CDF?FCCGFCFFEFF5AEFFEC):ECFGFFFB@E=>AEFG*87*9<:-;>B3*6>9;07<@1)
@M00200:205:000000000-AKKM3:1:1101:3678:7806 2:N:0:1
TACTGGGGTATCTAATCCTGTTTGCTCCCCACGCTGTCGCGCCTCAGCGTCAGCCACAGCCCAGCGGGCCGCCTTCGCCACCGGTGTTCTTCCGGATCTCTACGCATTCCACCGCTACACCCGGAATTCCACCCGCCTCTACTGTGCTCCAGCGCGTGCGTCGCCACGGCCGATCCGGGGTTGAGCCCCGGACTTTCACCGCCGACTTCCCGCGCCGCCTACGCGCCCTTTATGCCCAGTAGTACTGAGCT
+
ACCCCGGDGGGGGCFGGFFGGFGGGGGGGGGGGGGGGGGGGGGGGGGGGGGGGGGGGGGGGFCGGGCDGGGGGDGGGGGGGFFGGGGGGFGGGFFGCGCFFGGGGGGGGBDFFGGFGGGGGGGGGDDFGGGGGG+@EDEB9;E3BFGFGFC9CDGF*4*2;?@:9EGC3:5:B7BFFE)5CEC4:??>E35>BC?DB>GAB0>,,-,1:<?BF(:C2C>B(4,51CDG75)2-)).;4((.6.6<>A4)()
@M00200:205:000000000-AKKM3:1:1101:23692:7807 2:N:0:1
TACACGGGTATCTAATCCTGTTTGCTCCCCACGCTTTCGCACCTCAGCGTCAGTATTGGCCCAGGTCGCCGCCTTCGCCACTGGTGTTCCTCCCGATATCTACGAATTTCACCTCTACACCGGGAATTCCGCGACCCTCTTCCATACTCAAGACCGTCAGTTTCGAATGCACTTCCTCGGTTAAGCCGAGGGCTTTCACATTCGACTTAGCGGTCCGCCTACGTGCACGTTTTAACCAGTATTACTGA
+
CCCCCEEGGGGGGGGGGGGGFECFGEGGGGGGGGGGGF@CCGEFGFGGGGGDFG<FG9EFGGC@FFGCFGG>BFCFDEGC?FFFCEE?FFGGGGDCE@EGGGGFFDGGGGGGGGE9DCA@FEBC@E,@FFGGGEGGG5DDFEFFGFG*+19;BDCBD>C5@+;=>FGEFGF@47*@C+*:>?9D69C?BGG45:C<+)+)6)9<)6(6)/),((3*6<@1(8,>:87C*1((-6,6+,4>))).)))-
@M00200:205:000000000-AKKM3:1:1101:17552:7811 2:N:0:1
TACGAGGGTATCTAATCCTGTTTGCTCCCCACGCTTTCGAGCCTCAGCGTCAGTAATGGACCAGTATGTCGCCTTCGCCACTGGTGTTCTTCCGAATATCTACGAATTTCACCTCTACACTCGGAGTTCCACATACCTCTTCCATACTCAAGATAGCCAGTATCAAAGGCAATTCCAAGGTTGAGCCCTGGGCTTTCACCTCTGACTAAACTATCCGCCTACGCTCCCTTTAAACCCAATAGTACTG
+
CCCCCGGGGGGGGGGGGGGGGGGGGGGGGGGGGGGGGG7FGGGGGGGGGGGGGGGGGGGGGGGGGGGFGGGGGGGGGGGGGGGGGGGGGGGGGGGGGGFFGGGGGCGGGGGGGGGFDFDFGGDE@EEGGGGGGGGGGFGFDDGFGFFEGFFFGFC8=EGF?=DFEBDF?DD5?E9FFFGFFFGGFGFFB=8*;9CFAEE@EC@5AE5AC:EFFEDG9>5AAB29);599:5654>@@2((5*97@F8
@M00200:205:000000000-AKKM3:1:1101:13435:7823 2:N:0:1
TACTGGGGTATCTAATCCTGTTTGCTCCCCACGCTTTCGAGCCTCAGCGTCAGTAATGAGCCAGTGTGTCGCCTTCGCCACTGGTGTTCTTCCGAATATCTACGACTTTCACCTCTACACTCGGAGTTCCACACACCTCTCTCATACTCAAGACACCCAGTATCAAAGGCAATTCCGAGGTTGAGCCCCGGGATTTCACCCCTGACTTAAATGTCCGCCTACGCTCCCTTTAAACCCAGTAGTACTG
+
CCCCCGGGGGGGGGGGGGGGGGGGGGGGGGGGGGGGGGDFGGGGGGGGGGGGGGGGGGGGGGGGGGGGGGGGGGGGFGGGGGGDFGGGGGGGGGGFGFGGGFGGG+=FGGGGGGGFGGGGGGGCCGEFGEDGGEDGGFGFFGGFGFGFGFG6ACGFF8FDFGFGDBGFFGF<FE9<DDDBFEGF5FFFEGGB>EFFFFG:52>2>2.8A=EEFFFGDGF@(((25?AG5C@C<<<@E?(/64EEFE)
@M00200:205:000000000-AKKM3:1:1101:26253:7824 2:N:0:1
TACACGGGTATCTAATCCTGTTTGCTCCCCACGCTGTCGCGCCTCAGCGTCAGCACGGGGACAGATTGCTCTGCCCCCTTCCGGCCCAGCAGACCGCCTTCGCCACCGGTGTTCTTCCGGATCTCTACGCATTCCACCGCTACACCCGGAATTCCGTCTGCCCCTACCGTGCTCCAGCCCAACAGTCGCCCGCGCCGATCCGGGGTTGAGCCCCGGACTCTCACGCAAGACTTATCGAGCCGCCTACGCGC
+
CCCCCGGGGGGGGGGGGGGGGFFGGGGGGGGGGGGGGGGGGGGGGGGGGGGGGGGGEGGGGGGGGGGFGCGGFEFFGGGGGGGGGGGC<CFFGGGGGGDGFFGGCEGGCFGGGGF?GFCC8=B3FGGAEE8CGG@DGFG=>EGFFFDBDDCFFGGA>DF>EFF4B5?F9EFF?CFFFFGFGCG*)>F=BDGFFDED3>*,((4(-,((47??-4C/(9<(44>F:E>7C*44)64>/(314(44:<:46(4
@M00200:205:000000000-AKKM3:1:1101:10630:7824 2:N:0:1
TACAGGGGTATCTAATCCTGTTTGCTCCCCACGCTTTCGTGCATGAGCGTCAGTGTTGGCCCAGAAGGCTGCCTTCGCCATCGGTGTTCCTCCACATCTCTACGCATTTCACCGCTACACGTGGAATTCCACCTTCCTCTGCCACACTCCAGCACCGTAGTTTCGAGCGCAATTCCCAAGTTAAGCCCGGGGCTTTCACACTCGACTTGCGACGCCGCCTGCGCACACTTTACACCCAATAGTACTG
+
CCCCCGGGGGGGGGGGGGGGGGGGGGGGGGGGGGGGGGGGFGGGGGGGGGGGGGGGGGFGGGGGGFFGGFGGGGGGGGGGGGGGGGGGGGGGGGGGGGGGGGGGGGGGGGCFGGGFGGGGGG?ECFGGGGGGGGGGGFGEFGFFGFGDGF8=FGGFFF=BGFEFF5?EFGE59C@AAF6AFFFGCFC?D@E5@EC9B6:ABBD92259;E=559CE@DEFFDBBBEBG7784)5.,:4??0<A<4A)
@M00200:205:000000000-AKKM3:1:1101:9722:7843 2:N:0:1
TACTGGGGTATCTAATCCTGTTTGCTCCCCACGCTGTCGCGCCTCAGCGTCAGCCACAGCCCAGCGGGCCGCCTTCGCCACCGGTGTTCTTCCGGATCTCTACGCATTCCACCGCTACACCCGGAATTCCACCCGCCTCTACTGTGCTCCAGCGCGAGCGTATCGAAGGCCGATCCGTGGTTGAGCCCCGGACTTTCACCCCCGACTCCTCGCGCCGCCTACGCGCACTTTCAACCCAATCGTACTG
+
CCCCCGGGGGGGGGGGGGGGGGGGGGGGGGGGGGGGGGGGGGGGGGGGGGGC@FGGGFEGFGGGGGGDEGGGGGGGGGGGGGEEGGEEGGGGGGCEGGGGGGGGGGGGGGGGGGGFGGGGGGDEFGGGGGGGGGGGGFGFFGGAFCGFGACFGDGFEG*:?5>D?FFGEGFF:3A>F)95CFGGFGGFB<E.7=EC@AFAF9>6;B1?BABBFBGGBGFB(4(7>EDG)9)-64<4C6(41(:7?:2
@M00200:205:000000000-AKKM3:1:1101:20161:7847 2:N:0:1
TACTAGGGTATCTAATCCTGTTTGCTCCCCACGCTTTCGTGCATGAGCGTCAGTGTTGGCCCAGAAGGCTGCCTTCGCCATCGGTGTTCCTCCACATCTCTACGCATTTCACCGCTACACGTGGAATTCCACCTTCCTCTGCCACACTCGAGCCACGTAGTTTCGAGCGCAATTCCCAAGTTAAGCCCGGGGATTTCACACTCGACATGCGCGGCCACCTGCGCACACTTTAAACCCAATAGTACTG
+
CCCCCGGFGGGGGGGGGGGGGGGGGGGGGGGGGGFGGGGFFGGFCGGGGGGGGGFFF<EGGGGGGGGFGDGGGGGGGGGG@?@FGGGGGGGGGGFGGGGGGGGGGGGGDGGGGGG>DGGGGGGDCEFGGG8EGGGGGFGFFGEF8FGFG?FDE8DDA6DFGFEC=DDEFGF5@CFC*:+@DF7CFGFF9*@*9CFGFFG<=4>)8>29:62(5(3=0>F@13(:(=)19CA2955?EF274)654>)
@M00200:205:000000000-AKKM3:1:1101:26096:7854 2:N:0:1
TACTAGGGTATCTAATCCCGTTTACTACCCTAGCTGTCGCGTCTGAGCGTCAGAAATAGACCAGAAGATCGCCTTCGCCACTGGTGTTCCTCCCGATATCTACGCATTTCACCACTACACCGGGAATTCCATCTTCCTCTTCTACTCTCTAGTTTGGTAGTATTGAACGACCTCTCCCAGTTGAGCCGGGAGCTTTCACGCCCAACTTACCAAACCGCCTGCACGCACCTTAAGCCCAATAGTACTGAGCT
+
CCCCCGGGGGGGGGGGGGGGGGGGGGGGGGGFGGGGGGGDGGGGGGGGGGGGGGGGGFGGCFGFGG@FF<DGGGGGGGCGDCGGGGGGG;DFGGGGDEGGFGBEFGGGGGGGGFGFGGFF8?EEEGGGGGGGGDCFGFGEDFGFGFGFGFFG=D+=?DGFGGD87DDGFC*:B)+;?FCAFFDGFFFD*<7:9@CFF5,:>2574>=46<5A==E@9DD@DB-88E>D);)7>))61,33;E.5)97E;()
@M00200:205:000000000-AKKM3:1:1101:14489:7865 2:N:0:1
TACTGGGGTATCTAATCCTGTTTGCTCCCCACGCTTTCGCTCCTCAGCGTCAGTACTGGCCCAGGATCCCGCCTTCGCCACCGGTGTTCCTCCTGATATCTGCGCATTCCACCGCTACACCAGGAATTCCAGATCCCCCTACCAGACTCTAGCCGCCCAGTATCGAACGCGGGCTCGGGGTTGAGCCCCGAGTTTTCACGTTCGACTTGAGTGGCCGCCTACGAGCCCTTTCAACCCAATAGTACTC
+
CCCCCGGGGGGGGGGGGGGGGGGGGGGGGGGGGGGGGGGGGGGGGGGGGGGGFGGGGGGGGGGFGFGGGGGGGGGGGGGGGGGDGGGGGGGGGGGDGGGGGGGGGGGGGGEGGGGFGGGGGGGDDGGGGGGGGFFGGFGFFGGFFFG8FFGFGGGFFGDBG?DD):+DBDFA>>*:BB4?FGDDAGGFFCCD5CGGFFGF3=;7?DF673=><BGG>GD?02101*)15704<<9:E:?BF<A))))
@M00200:205:000000000-AKKM3:1:1101:24880:7871 2:N:0:1
TACAGGGGTATCTAATCCCGTTTGCTCCCCTGGCTTTCGCGCCTCAGCGTCAGTACCGGTCCAGGAAGCCGCCTTCGCCACCGATGTTCCTCCCAATATCTACGCATTTCACCGCTACACTGGGAATTCCACTTCCCTCTCCCGGACTCTAGCCTCGCAGTATCTCCCGCAATTCCATGTTTAAGCCTTGGGATTTCACGAGAGACTTACGAAACCGCCTACGCGCCCTTTAAACCCAATAGTACTGCGAT
+
CCCCCGGGGGGGGGGGGGGGGGGGGGGGGGGGGGGGGGGGGGGGGGGGGGGGGGGGGGGGGGGGGFGGGGGGGGGGGGGGGGGCCGGGGGGGGEFGGDAFGECGGGGGGGGGFGGFGE?FGFEF<EFCGFGGGDFEGFGBD,=>>?DFGFG?DFDF?EGBG?EGFFCFEGE>5@FF>B817<7+A;4@FFFF6CCFC4CD29=22:BC*>>>BFGG6DB2<;3;1?BGC5:>:)2(;-4<49)-6<A)3((
@M00200:205:000000000-AKKM3:1:1101:18040:7873 2:N:0:1
TACAAGGGTATCTAATCCTGTTTGCTCCCCACGCTTTCGAGCCTCAGCGTCAGTAATGAGCCAGTGTGTCGCCTTCGCCACTGGTGTTCTTCCGAATATCTACGAATTTCACCTCTACACTCGGAGTTCCACACACCTCTCTCATACTCAAGACACCCAGTATCAAAGGCAATTCCGAGGTTGAGCCCCGGGATTTCACCCCTGACTTAAATGTCCGCCTACGCTCCCTTTACACCCAATAGTACTG
+
CCCCCGGGGGGGGGGGGGGGGGGGGGGGGGGGGGGGGGGGGGGGGGGGGGGGGGGGGGGGGGGGGGGGGGGGGGGGGGGGGGGGGGGGGGGGGGGGGGGGGGGGDGGGGGGGGGGFGGGGCGGDD@EGGGGFGGGGGFGEFGGBFCFFGFGFCFFFFGG*@FEG7DF8DD55DDFFFD85CEGGFGGFFGG>9EGGF5CCBFBFFFFF==CAFEFEFCBF@DF4(:5:CC4);C<@E87(64?????
@M00200:205:000000000-AKKM3:1:1101:4092:7887 2:N:0:1
TACTAGGGTATCTAATCCCGTTTGCTCCCCACGCTTTCGCGCCTCAGCGTCAGGAGATGCCCAGAGACCCGCCTTCGCCACCGGTGTTCCTCCCGATCTCTACACATTTCACCGCTACACCGGGAATTCCCGTCTCCTCTGCATCCCTCAAGAACAGCAGTTTCGGCCGACCCCCCACAGTTGAGCCGTGGGATTTCACGACCGACTTGCCATCCCGCCTTCGCGCCCTTTCCACCCAGTAGTACTGAGAC
+
CCCCCGGGGGFGGGCFGGGGGGEGGFGGGGGGGGGGGGGGGGGGGGGGGGGECF8FGEFGFGGGGGGGGGCEGG7FDCGGGGGCGGGGGGGGGGGGGGCFCGGGGGFDFFGGFEGFDGGGFCGGG@FCFA,@?CFGGFC9?=CFDFFBF5EC6=D?AF+:@FE@5?D65CDFFDADFF*/?,=+;>,?8?EB)3==F/<7(7@B0:248>?)).;C47@6()()(109/*)-64-(;-8,6964>>))).,
@M00200:205:000000000-AKKM3:1:1101:27646:7890 2:N:0:1
TACAAGGGTATCTAATCCCGTTTGCTCCCCTAGCTTTCGCACCTCAGCGTCAGGGACCGACCAGAGAGTCGCTTTCGCCGCCGGCGTTCTTCCCGATCTCTACGCATTTCACCGCTCCACCGGGAATTCCACTCTCCCCTCCGGTCCTCAAGCCAGCAGGTTTCGGGCGCAGTTCCTCGGTTGAGCCGAGGGCTTTCACACCCGACTTCTCTGGCCGCCTACGTGCTCTTTAAACCCAATAGCACTG
+
CCCCCGGGGGGGGGGGFGGGGGGGGGGGGGGGGGGGGGGGCCFFGGFGGGGGGGGGGGGGGGGGFDGGGGFGGGGFFGGGGGBFGGFEF8FGEFF:>CDFGGGGGGF@FGGGGGG9C>EFGEGDF7EDGGCGGGGCCCCCBEG5@?DFGF?7EDG>FC>@,2>FA>DGFD4:DEF6+;D)1/54)>CBDG55>FGFBAFFB6B03((-:59A<)<8,7B<?<:5(/07:::):)5:C(3(5>)6))(
@M00200:205:000000000-AKKM3:1:1101:7237:7912 2:N:0:1
TACGCGGGTATCTAATCCCGTTTGCTCCCCACGCTTTCGCGCCTCAGCGTCAGGAATTGGCCAGAGACCCGCCTTCGCCACCGGTGTTCCTCCCGATCTCTACACATTTCACCGCTACACCGGGAATTCCAGTCTCCTCTCCAACCCTCAAGGACAGCAGTATCGGACGCACTTCTTCGGTTGAGCCGAAGGATTTCACGACCGACTTGCCATCCCGCCTACTCGCCCTTTAATCCCAATAGTACTG
+
[truncated: 46,360,738 more chars]
