# Supplementary material for: Responses of rhizosphere soil bacteria to 2-year tillage rotation treatments during fallow period in semiarid southeastern Loess Plateau
Source: PeerJ. 2020 May 5;8:e8853. doi: 10.7717/peerj.8853 (PMC7207221; doi:10.7717/peerj.8853)
Supplement: Supplemental Information 64 [file peerj-08-8853-s064.gz › G4'L2.R2.fastq]

@M00200:205:000000000-AKKM3:1:2106:24962:10947 2:N:0:1
CGTCTAATGCTGTCAGCTCACTGCTCTGTCGATCATCCCCGCGAATCTCGTACCAGTTAGTCCCCTACTTTTCAGTCTTCATAGTTACTACCAACACAGACAACCGCCAGCGCCGCACGTCTACATCCCTATTCTCCTGCATATCTCCTCACCATCACAACCTCCACTTACCTCGACTCCCTCCAGCCCTCCACTACCTACTCAACCACTCCACGCTCTCACCACCCCCCTTGCACTACCCACC
+
,,;,,,,,,,,6=;;E8,,;;<,;-6,,,<D,,B,B,,,C7+8++66,,,,,:B,:@,C5A,,9,,9?9,<,9,,,5,66,,,,5,C,,C<8=,4,49,,,DC8=7++31++8@8@+++4+,+7,66+,,68+5,,+,+1:,==C732+;,+)7+3=++,6:,****++++,*,++0**4**,***,*3*/1?44*)0*15*0+)(0*:.4)0-)()/*/0+.)(,/3=*(//6))))/(.)((
@M00200:207:000000000-ALC1F:1:1103:10064:4213 2:N:0:5
TACTGGGGTATCTAATCCGGTTCGCTCCCCACGCTTTCGCGCCTCAGCGTCAGTATTGGGCCAGATGAGCGCCTTCGCCACCGGTGTTCCTCCTGATATCTACGCATTTCACCGCTACACCAGGAATTCCCTCATCCTCTCCCATACTCAAGTCGGACAGTTTGGGATGCAGGTCCTCGGGTGAGCCGAGGGATTTCACATTCCACTTATCCGACCGCCTACACGCCCTTTACGCCCAGTTAGACTG
+
CCCCCGGGGGGGGGGGGGGDEGGGGGGGGGGGGGGGGGGGGGGGDFGGGGGGGGGGGGGGGGGGGGGGGGGGGGGGGGGGGGGGGGGGGGGGGGGGGGGGGGGGGGGGGGGGGGGGEGGGGGGDGGGGGGCGGGGGGGGGGGGGGGGGGGGGFFGCGGEGDCFFGGGGGGGGGFGFFGGGGGGGG??49CGGE4AFFFGFCFFFFFEFFFFFDDFFFEFFFFF@:F?BFFF<AB3;9BB>AFFADFF
@M00200:207:000000000-ALC1F:1:1105:7765:10424 2:N:0:5
GCCTCGGTTACCCAATCTCATCTGTTTCCCTTTCTGTTGCTACTCAGCTATATTATCCAGTCCGCTCGCCGCGCTTCCCTCCACTCTCCCCTCCAAATTCCAAGCAATTCCCCGCTCCACCTCATATTCTCTCCGATCTTCTCTCATTCATCCAACACCCTACATATTGTCATTACATCTTTATGCCTTGAGCATCACACTCTTACAGCCATACTCGTAGACAATCAATCTATACTCACTTCTCACTTGC
+
-668,,6,,B,6,6,,;,C,,,<<6;,9E,6,;C,66,,,,,,<C,,,,;,,,<C<,,,,,,,8@,68@:+@+@=,,9,,B=,,,,:,4,8,,,4,,,,9,4,5,9,,,,9:A=C+>@D<,=,,,,,9@,,,,,++16,+3,,@9,;3,=,,,,6,+66+31=?8+,,+,++63+=++,+7,++5,+5++,+*400**+109++0;**)1***)+3:*)))1*)**.**1*/0*=83*7/*.9*84****
@M00200:207:000000000-ALC1F:1:1107:25284:6481 2:N:0:5
TACTAGGGTATCTAATCCTGTTTGCTCCCCACGCTCTCGCGCCTCAGTGTCAGTATTATGCCAGGTAGCCGCCTTCGCCACTGGTGTTCCTTCCGATATCTACGCATTTCACCGCTACACCGGAAATTCCACTACCCTCTCATATACTCCAGCTACGCAGTATAAGATGCCATTCCCAGGTTGAGCCCGGGGATTTCACATCTCACTTACGCAACCACCTACACGCCCTTTAAACCCAATAGACTG
+
CCCCCFGGGGGGGGGGGGGGGGGGGGGGGGGGGGGDGGGGGGGGGGGGGGGGGGGGGGGGFGGGGGGGGGGGGGGGGGGGGGGGGGGGGGGGGGGGGGGGGGGGGGGGGGGGGGGGGGGGGGGGGGGGGGGGGGGGGGGGGGGGGGGGGGGGGGGGGGGGGGGGGGGGGGGGGFGGCFGGGFFGGGGFGFGG>DCFFFGCFFFACEFFFFD:@@EFFFFFFFE8?FFFFFEF?CF;;D<F@EFEFE
@M00200:207:000000000-ALC1F:1:1107:25982:15786 2:N:0:5
TACGCGGGTATCTAATCCCGTTTGCTCCCCTAGCTTTCGCGCCTCAGCGTCAGTGTCGGTCCAGGATGCCGCCTTCGCCACCGGTGTTCCGCTTGATATCTACGAATTTCACCTCTACACCAAGCATTCCACCTTCCTCTCCAGGACTCTAGCCCTGCAGTTTCGAATGCACTTCCATGGTTGAGCCGTGGGATTTCACATCCGACTTGCAGAGCCGCCTACACGCGCTTTAAACCCAGTTAGACTG
+
CCCCCGGGGGGGGGGGGGGGGGGGGGGGGGGGGGGGGGGGGGGGGGGGGGGGGGGGGGGGGGGGGGGGGGGGGGGGFGGGGGGGGGGGGGGGGGGGGGGGGGGGGGGGGGGGGGGGGGGGGGGGGGGGGGGGGGGGGGGGGGGGGGGGGGGDG?FFGGGGGGGGGGGGGDFGGFGGGGGGGGEGGGGFGFGGFGGFFFGFFFFADFF>EFFFE@FFB@@006=@DFF69??AAA?F6?B@69<AFA:
@M00200:207:000000000-ALC1F:1:1109:22880:3500 2:N:0:5
TACTCGGGTATCTAATCCTGTTTGCTCCCCACGCTTTCGTGCCTCAGTGTCAGTTACAGTCCAGAGAGCCGCCTTCGCCACTGGTGTTCCTCCTAATATCTACGCATTTCACCGCTACACTAGGAATTCCACTCTCCTCTCCTGCACTCAAGTTCCCCAGTTTCAAAGGCTTACTACGGTTGAGCCGTAGCCTTTCACCTCTGACTTAAGACACCACCTACGCACCCTTTATGCCCCACTAGACTGTGATC
+
@6CCCFGGGG8EG<EGGGGGGGFFGGGGGGGGGGGGGGGC8CFGFGGGFGGGGFABEFG6FFGCEGE@FGEGGCGGDE,=FFGGGGFGGGGGGGE,AFFGGGG7CCEFFGCFGDCGEGFGF8DFEGGFGGFGGGGGGCG=1D9D,@FDF0,6@,3C2@D=E,?E9,?8=EDGFFGGB8=FGG?+6@D=::?BA88BFE8;CEF+16*33+9*:8@*)4:5<59A>?=55788?4A;(8(06*8>?A*0))/
@M00200:207:000000000-ALC1F:1:1109:12367:4493 2:N:0:5
TACGAGGGTATCTAATCCTGTTTGCTCCCCATGCTTTCGTGCCTCAGTGTCAAATCAAACGTAGTCACCTGCCTTCGCAATCGGTGTTCTGGATGATATCTATGCATTTCACCGCTACACCATCCATTCCGGCAACCTCCACTTGTTTCAAGCTTTTCAGTATCAATGGCACCTCAACCGTTGAGCGGCTGTATTTCACCACTGACTTAAAAAGCCACCTACGCACCCTTTAAACCCAGTTAGACTG
+
CCCCCGGGGGGFGGFGGFGGGGGGGGGGGGGFGGGGGGGGEFDFGGGCGCCEGGGFGFGFGGGGGGGGGGGGGGGGGGGGGGGGGGGCGGGFCFGGGGGGGGGGGGGFGGGGGEGEGGGGEDGGFGGGFFFEGGEGGFGGGGGCFFFGGCGGFDGGCEGCFEGGGGGFCGGGFFGGFGGGEGG6F88>B8AFFGF?CEDFAFFFFFEEEGEF:AFFBGFBEFF=AEBFFFFFF:FA@D2367?87F@
@M00200:207:000000000-ALC1F:1:1109:11925:21222 2:N:0:5
TACTAGGGTATCTAATCCTGTTTGCTCCCCACGCTGTCGCGCCTCAGCGTCAGCAACGGCCCAGCAGACCGCCTTCGCCACCGATGTTCTTCCCGATCTCTACGCATTCCACCGCTACACCGGGAATTCCATCTGCCTCTACCGTGCTCAAGCCCGACAGTCTCGAAGGCCGTGCTGCGGTTAAGCCGCAGCATTTCACCCCCGACTTATCAGGCCGCCTACGCGCCCTTTATACCCAATTAGACTG
+
CCCCCGGGGGGGGGGGGGGGGGGGGGGGGGGGGGGGGGGGGGGGGGGGGGGGGGGGGGGGGGGGGGGGGGGGGGGGGGGGGGGGGGGGGGGGGGGGGGGGGGGGGGGGGGGGGGGGGGGGGGGGGGGGGGGGGGGGGGGGGGGGGGGGGGGGGGGGGGGGGGGGGFGGGGFGGFGGFGGGGGGGGGGGFGFFFDGFCFGFFFEFFFFFFGFFFF?BBGF?<F<>FFFFF??9AFFFFFF?AAF>FFF
@M00200:207:000000000-ALC1F:1:1110:21082:11817 2:N:0:5
TACCGGGGTATCTAATCCCGTTTGCTCCCCTGGCTTTCGCGCCTCAGCGTCAATACCGGTCCAGGATGCCGCCTTCGCCACCGGTGTTCCTCCAGATATCTACGCATTTCACCGCTACACCTGGAATTCCACATCACTCTCCCGGATTCGAGCCTGCCAGTCTCGGACGCAGTTCCCGGGTTGAGACCGGGGATTTCACGTTCGACTTAACAGGCCACCTACGCGCCCTTTACGCCCAGTTAGACTG
+
CCCCCDGGGCGGGGGGGGGGGGGGGGGGGGGGGFGGGGGGEGGGGGGGGGGGGDFGGGEGGGGGGGGGGGDCCFEGGGGGGGGGGGGGGGGGGGFGGGDFGGFGGCGGFGGGGGGGGBDFGGGFGGGGGGGGGGG,EFFD8FGGG8EGGDGDEGEGGGGGGGGCDFEECEGDGCGGGG>DGGGGF,;DEEGE)776;CF535A:@F37CFE=<?GDFGFF::0;>D;66??FGF:>>:04AF<>772
@M00200:207:000000000-ALC1F:1:1110:19379:19261 2:N:0:5
TACGAGGGTATCTAATCCTGTTTGCTCCCCACGCTTTCGCGCCTCAGCGTCAGTTAAGGCCCAGCAGGCCGCCTTCGCCGCCGGTGTTCCTCCAGATCTCTACGAATTTCACCTCTACACCTGGAATTCCACCTGCCTCTGCCTTACTCAAGATCGGTAGTTTCGAAAGCACGTCCCGGGTTGAGCCCAGGGATTTCACCCCCGACTTGCCGATCCGCCTACACGCCCTTTATGCCCAGTTAGACTG
+
CCCCCGGGGGGGGGGGGGGGGGGGGGGGGGGGGGGGGGGGGGGGGGGGGGGGGGGGGGGGGGGGGGGGGGGGGGGGGGGGGGGGGGGGGGGGGGGGGGGGGGGGG<DGGGGGGGGGGGGGGGGGGGGGGGGGGGGGGGGGGGGGGGGGGGGFGGGGGGGGGGGGGGFGGGGGGFGGGGGGGEGGGGGGFGGFFFFFFEGFFEFFFFFDFFEFFFGA?C@@BB>BFFFFFFFFGFFFFBFBFFF9A?:
@M00200:207:000000000-ALC1F:1:1111:12827:4431 2:N:0:5
TACCGGGGTATCTAATCCTGTTTGCTCCCCACGCTTTCGCGCCTCAGCGTCAGTTGTGGTCCAGTTGGCCGCCTTCGCCACCGGTGTTCTTCCCAATATCTACGAATTTCACCTCTACACTGGGAATTCCACCAACCTCTCCCACACTCAAGCCCTGCCGTATCGGATGCCGTTCCCAGGTTGAGCCCAGGCCTTTCACATCCGACGATCAGAGCCGCCTACGCGCCCTTTATACCCAGTTAGACTG
+
CCCCCGGGGGGGGGGGGGGGGGGGGGGGGGGGGGGGGGGGGGGGGGGGGGGGGGGGGGGGGGGGGGGGGGGGGGGGGGGGGGGGGGGGGGGGGGGGGGGGGGGGGGGGGGGGDGGGGGGGGGGGGGGGGGGGFGGGGGGGGGGGGGGFFFGCGDFGGGFEGG?FGEGDCGGGGDGGGGGGGGGFDF>DCFCFDGCACFGFFFFFFBEFADB33@CFFFFFFFD@FF;BBFFF7<F*8<(.6>A9A25
@M00200:207:000000000-ALC1F:1:1111:17379:14218 2:N:0:5
TACTCGGGTATCTAATCCCGTTTGCTCCCCTAGCTTTCGCGCCTCAGCGTCAGTGTCGGTCCAGGAAGCCGCCTTCGCCACCGGTGTTCCTCCGGATATCTACGCATTTCACCGCTACACCCGGAATTCCGCTTCCCTCTCCCGAACTCAAGCCCTACAGTTTCCCGCGCCATTCCCCAGTTGAGCCGGGGGCTTTCACGCGGGACTTGTAGAACCGCCTACGCGCCCTTTACGCCCAGTTAGACTG
+
CCCCCGGGGGGGGGGGGGGGGGGGGGGGGGGGGGGGGGGGGGGGGGGGGGGGGGGGGGGGGGGGGGGGGGGGGGGGGGGGGGGGGGGGGGGGGGGGGGGGGGFGGGGGGGGGGGGGGGGGGGGGGGGGGGGGGGGDFGGGGGGGGGGGGGGGGGGGGGFDGFGGGFGGGGGGGGGGFEFGGGFGGGGGGGG>DGDFFCFFDFBFF>FDFFFFFFGFFF;:BFFFFFFF>F:2C<>>>?<74AAFFFF
@M00200:207:000000000-ALC1F:1:1111:15843:16197 2:N:0:5
TACCAGGGTATCTAATCCCTTTTGCTCCCCTAGCCTTCGAGCCTCAGCGTCAGATGTTGTCCAGTAGCTCGCCTTCGCCACGAGTGTTCCTATCGATATCCACGCATTTCACTGCTACACCGATAATTCCAGCTACCTCTCCAACCCTCAAGCATGGCAGTATCGGATGCAGTTCCGGGGTTGAGCCCCGGGATTTCACATCTGACTTACCACGCCGCCTACGCTCCCTTTATGCCCAATTAGACTG
+
CCCCCGGGGGGGGGGGGGGGGGGGGGGGGGGGGGGGGGGGGGGGGGGGGGGGGGGGGGGGGGGGGGGGGGGGGGGGGGGGGGGGGGGGGGGGGGGGFGGGGGGGGGGGGGGGGGGGGGGGGGGGGGGGGGGGGFGGGFGGGGGGGGGGGGFFGGGGGGF6FFFFEGDGGGCGFFGGGGGGGGGGG?DFDGGFGGGFFCFFEFFFFFFFFFA=E@DFFFFF@DDFF?FFFF);ECA/557@CADFFDF
@M00200:207:000000000-ALC1F:1:1113:25419:9181 2:N:0:5
TACAGGGGTATCTAATCCTGTTTGCTCCCCACGCTTTCGCGTCTCAGCGTCAGTCACCGTCCAGAGAGCCGCCTTCGCCACCGGTGTTCCTCCTGATATCTACGCATTTCACCGCTACACCAGGAATTCCACTCTCCTCTCCGGGACTCGAGTCCGCCAGTTTCCAATGCCCTTCCGGGGGTGAGCCCCGGGCTTTCACATCAGACTTAGCAGACCGCCTACACGCCCTTTACGCCCAGTTAGACTG
+
BCCCCCFG@FFGGGFFFGGGDAEGFEFGGFGFGD,@FGGGGFGGGGGGE@@CCFCFGGGEG:@FGF8FFGGGGGGGGEGGG=FGFGE7FDFGFGGGGGAGCGEFDGFE,AFGDFDGDGGEGGGGFF:DFGDF;EFGGFG9FGGC>EEGGGGEF?GGGGGG@<CFFFFFGFGGFFGFGE54:DCCGFFFGGG35<*(;CGEEEF8<;:<A9<9<2>7-04608:?:341018463).48((.6<<2)8
@M00200:207:000000000-ALC1F:1:1113:5237:12210 2:N:0:5
TACGGGGGTATCTAATCCTGTTTGCTACCCACGCTTTCGCGTCTCAGCGTCAATATCGGTCCAGGCAGCCGCCTTCGCCACCGGTGTTCCTCCTAATATCTACGGATTTCACTCCTACACTAGGAATTCCACTGCCCTCTCCCGTATTCAAGTCTGACAGTTTCCAATGCACTTCCTGGGTTGAGCCCAGGGCTTTCACATCAGACTTAGCAAACCGCCTACACGCTCTTTAAACCCAGTTAGACTG
+
CCCCCGGGGGGGFGGGGGGGGGGGGGGGGDGEGGGGGGGGGGGGGGGGGGGGGGGGGGGGGGGGGFGGGGGGGGGGGGGGGGGGGGGGGGGGGGGGGFFCCFGGGGGGGGGFGGGFGGGGGGGGGFFFGFFGGGGEGFGGGGGGGGGFFCEFGGGGGGGGCGGCGCFGGGGGGFFG8F*@:CEGFFFGGGGFEGGEBEGFFE8FFFFFFC7C=EFFF:BFFDEFFG607A<5?C8F01;3<>AA><?
@M00200:207:000000000-ALC1F:1:1113:14973:14483 2:N:0:5
TACTAGGGTATCTAATCCTGTTTGCTCCCCACGCTTTCGTGCCTCAGTGTCAGTTACAGTCCAGAGAGCCGCCTTCGCAACTGGTGTTCCTCCTAATATCTACGCATTTCACCGCTACACTAGGAATTCCACTCTCCTCTCCTGCACTCAAGTTCCCCAGTTTCAAAGGCTTACTACGGTTGAGCCGTAGCCTTTCACCTCTGACTTAAGAAACCACCTACGCACCCTTTAAGCCCAGTTAGACTG
+
CCCCCGGGGGGGGGGGGGGGGGGGGGGGGGGGGGGGGGGGGGGGGGGGGGGGGGGGGGGGGGGGGGGGGGGGGGGGGGGGGGGGGGGDGGGGGGGGGGGGGGGGGGGGGGGGGGGGGGGGGGGGGGGGGGGGGGFGGGGGGGGGGGGGGGGGGGGGGFCGGGGGGDGGGGFGGFGGGGDGGGGGGFDGGGGFFGGFFFGFFFFFFFFFAEF@CDAFDDC@CAAAF;ADFECCEE68BDFECECFFF
@M00200:207:000000000-ALC1F:1:1114:24924:15439 2:N:0:5
TACTGGGGTATCTAATCCTGTTTGCTCCCCACGCTGTCGCGCCTCAGTGTCAGCAGTAGCCCAGCAGGCCGCCTTCGCCACCGGTGTTCTTCCGGATCTCTACGCATTCCACCGCTACACCCGGAATTCCACCTGCCTCTACTACGCTCGAGCAAGACAGTCCGCATGGCAGACTCGGGGTTGAGCCCCGAGCTTTCACCACACGCTTATCCCGCCACCTACGCGCCCTTTATGCCCAGTTAGACTG
+
CCCCCGGGGGGGGGGGGGGGGGGGGGGGGGGGGGGGGGGGDGGGGGGGGGGGGGGGGGGGGGGGGGGGGGGGGGGGGGGGGGGGGGGGGGGGGGGGGGGGGGGFGGGGGGGGGGGGGGGGGGGGGGGGGDFGGGGGGGGGGGGFGGGGGGG7CGFGGGGGGGGGGGGGGGGGGFGGGDDDGGGGGGAGGGGFFGFF6)@@FFFF>>F@FFD4EFGBB@:?FFF9931>FB?<AFFFFC4:<><*8A?
@M00200:207:000000000-ALC1F:1:1114:9159:19536 2:N:0:5
TACGCGGGTATCTAATCCTGTTTGCTACCCACGCTTTCGCGCCTCAGCGTCAGTACCGGTCCAGGGAGCCGCCTTCGCCACTGGTATTCCTCCCAATATCTACGCATTTCACCGCTACACTGGGAATTCTGCTCCCCTCTCCCGGACTCAAGCCATGCCGTATCAGAGGCAGTTCCCGGGTTAAGCCCGGGGATTTCACCTCTGACGCACACGGCCGCCTACGCGCCCTTTACACCCAATTAGACTG
+
CCCCCGGGGGGGGGGGGGGGGGGGGGGGGGGGGGGGGGGGGGGGGGGGGGGGGGGGGGGGGGGGGGGGGGGGGGGGGGGGGGGGGGGGGGGGGGGGGGGGGGGGGGGGGGGGGGGGGGGGGGGGGGGGGGGGGGGGGGGGGGGGGGGGGGGGGGGGGGGGGGGGGFFGGGGGGFGGGGGGGGGGGGFGGGGFEGGFFCFFFFFFFFFFFFGD@;3>>FFFFFFFFDBF>F?FFFFFFG??FF?*5AF
@M00200:207:000000000-ALC1F:1:1116:29231:12915 2:N:0:5
TACTAGGGTATCTAATCCTGTTCGCTCCCCATGCTTTCGCTCCTCAGCGTCAGTAGATGCCCAGAGACCTGCCTTCGCCATCGGTGTTCCTCCTGATATCTGCGCATTTCACCGCTACACCAGGAATTCCAGTCTCCCCTACATCACTCTAGTCTGCCCGTACCCACCGCAGATCCGAGGTTGAGCCTCGGACTTTCACGGCAGACGCGACAAACCGCCTACGAGCTCTTTACGCCCAGTTAGACTG
+
CCCCCGGGCFFGGGGGGGGGGGGGGGFFGGGGGGCGFGFGGFGGGFGGEEGGGGGGGGGFBCFGGGGGGGGGGGGFGGGEEGGGGGGGGGGGGDGGAFCGGFEGGGEGGGGGGGGGGGGGGGGGFGGFGGGGGGGGGCEFGDFGGGFFGGGAFGGGG9DCEEGEDFGGG6DGGFFDDEGDCF7FF?FGGGGEE*?;FCFAABABFFF>BFF@B1CFB>6?FFF??FFEC3E49?)>11:(.4<)5<7
@M00200:207:000000000-ALC1F:1:1116:18899:15786 2:N:0:5
TACGGGGGTATCTAATCCCGTTTGCTCCCCTAGCTTTCGCGCCTCAGCGTCAGTGTCGGTCCAGGAAGCCGCCTTCGCCACCGGTGTTCCTCCGGATATCTACGCATTTCACCGCTACACCCGGAATTCCGCTTCCCTCTCCCGAACTCAAGCCAGGCAGTTTCCCGTGCAGTTCCTCAGTTGAGCCGAGGGATTTCACACGGGACTGACCAAGCCGCCTACGCGCCCTTTATCCCCAATTAGACTG
+
CCCCCGGGGGGGGGGGGGGGGGGGGGGGGGGGGGGGGGGGGGGGGGGGGGGGGGGGGGGGGGGGGGGGGGGGGGGGGGGGGGGGGGGGGGGGGGGGGGFGGGGGGGGGGGGGGGGGGGCFGGGGGGFGGGGGGDGGGGGGGGGGEGEFFFGECGGFFDEDFCGGGGGGGGGGGFGGGGC<CFGGGGGGDGDEEGFFFEF8@EF0@E7?7??::?FF>EFB051((-3323)05)9?<?BF52:ADB?
@M00200:207:000000000-ALC1F:1:1118:24860:8935 2:N:0:5
TACTGGGGTATCTAATCCCGTTTGCTACCCTAGCTTTCGCGCCTCAGCGTCAAGAACGGGCCAGAAAGCCGCCTTCGCCACTGGTGTTCCTCCCGATATCTACGCATTTCACCACTACACCGGGAATTCCGCTTCCCTCTCCCGCCTTCAAGTCGAACAGTATCGAGCGACGTTTCCCAGTTGAGCCGGGAGATTTCACACTCGACTTGTACGACCGCCTGCGCGCTCTTTACGCCCAGTTAGACTG
+
CCCCCGGGGGGGGGGGGGGGGGGGGGGGGGGGGGGGGGGGGGGGGGGGGFGGGGGGGGGGGGGGGGGGGGGGGGGGGGGGGGGGFFGGGGGGGGGEEGGGGGGGGGGGGGGGFGGGEGGGGGGGGGFGGGGGGGGGGGGFGFGGGGGGGGGGGGGEGCEGGGGGGGGGGGGGDFGFFGGCG>FFGGGCDGGFBFFCACFCEFF>D>?3@E?EFF>>959:6:;9>C01:>76>6<@>::2<494<BF
@M00200:207:000000000-ALC1F:1:1118:20009:10716 2:N:0:5
TACAGGGGTATCTAATCCTGTTTGCTCCCCACGCTTTCGTGCATGAGCGTCAGTGCAGGCCCAGGGGATTGCCTTCGCCATCGGTGTTCCTCCGCATATCTACGCATTTCACTGCTACACGCGGAATTCCATCCCCCTCTGCCGCACTCCAGCGATGCAGTCACAAATGCAGTTCCCAGGTTAAGCCCGGGGATTTCACACCTGTCTTACATCACCGCCTGCGCACGCTTTAAGCCCAGTTAGACTG
+
CCCCCEGGGCFGGGGGGFGGGFGFGFG@FFFFGGFEEGEGFGGGFEGG@FCCFEEFGGGGGGGGGGC7FG@FFGDGGGGDGGGGGGEEGC=EFGEGGGGGFGGGGCBCFFDGGGGGGGGGGGFGEEGFEFGGGGGDCEGGDCFGGGGDGGGGGGDGGGFFFFGADGGGGGGG<B2DFGGGGGGGGGGCAEGFFGFFAEGEEFFFFEFAEFFEFFFFFD9?FF9@FG>B?FF<<4BFBBF?<A>FA<0
@M00200:207:000000000-ALC1F:1:1118:9367:22641 2:N:0:5
TACAGGGGTATCTAATCCTGTTTGCTCCCCACGCTTTCGCGTCTCAGCGTCAGCAACGATCCAGAGGGCCGCCTTCGCCGCCGGTGTTCCTCCTGATATCTACGCATTTCACCGCTACACCAGGAATTCCACCCTCCTCTATCGCGCTCCAGCCGACTAGTTTCCGACGCACTTCCGAGGCTGAGCCTCGGGCTTTCACATCAGACTTGGCCGACCGCCTACACGCCCTTTATACCCAGTTAGACTG
+
CCCCCGGGGGGGGGGGGGGGGGGGGGGGGGGGGGGGGGGGGGGGGGGGGGGGGGGGGGGGGGGGGGGGGGGGGGGGGGGGGGGGFGGGGGGGGGGGGGGGGGGGGGDGGGGGGGGGGGGGGGGGGGFGGGGGGGGGGGGGGGGGCDGGGGGGGGGGGGGGCFFGGGGGGDGGCFCF>CGGGGGGGGGGFGGBD5:@FEFEFFFFF>272:?8>>FDFDF??BF047:>6:CBAAF7?BB7<4))42:
@M00200:207:000000000-ALC1F:1:2101:18549:10675 2:N:0:5
TACAGGGGTATCTAATCCTGTTTGCTACCCACGCTTTCGAACCTCAGTGTCAGTATGATGCCAGAAGGCTGCCTTCGCCATCGGTATTCCTCCAGATCTCTACGCATTTCACCGCTACACCTGGAATTCTACCTTCCTCTCACCTACTCTAGCCTAACAGTATCAGATGCCGTTCCCAGGTTAAGCCCAATTAGACTG
+
CCCCCGGGGGGGGGCGGGGGGGGGGGGGGGGGGGGFGGGGGGGGGGGGGGGGGGGGGFGGGGGGGGGGGGGGGGGGGGGGEGGGGGGGGGGGGGGGGGGGGGGGGGGGGGGGGDGGEGGGGFFFGDGGGGGGGGGGGGGFGFGFFFGFGFCAFGGGGGGCFDFGFDFGFCDEA5FFFDFFGGGGFGFFG?FFEFFBDE
@M00200:207:000000000-ALC1F:1:2101:5904:14325 2:N:0:5
TACTAGGGTATCTAATCCTGTTTGCTCCCCACGCTGTCGCGCATCAGTGTCAGCATTACCCCAGCAGACCGCCTTCGCCACCGGTGTTCTTCCGGATCTCTACGCATTTCACCGCTACACCAGGAATTCCGCTTACCTCTCCCATCCTCTAGCATTCCAGTTTCCGCCGCACCCTCCCAGTTGAGCCGGGAGATTTCACAACAGACTTGGAGCACCGCCTACACACTCTTTACACCCAATTAGACTG
+
CCCCCGGGGGGGGGGGGGGGGGGGGGGGGGGGGGGGGGGGGGGGGGGGGGGGGGGGGGGGGGGGGGGGGGGGGGGGGGGGGGGGGGGGGGGGGGGGDGGGGGGGGGGGGGGGGGGGGGGFGGGGGGGGGFGGGGGGGGGFFGGDFGGFGFFFGGGCGEFGGGFGFGGEBDFFFFGFFGGFFGGGACFFGFGEFFFFFCFEFFF=FBB?EFFFFF;5;>90;8;@@DF@AFEFFFFGFF?0<9?FB<?
@M00200:207:000000000-ALC1F:1:2102:8832:4309 2:N:0:5
TACGGGGGTATCTAATCCTGTTTGCTCCCCACGCTGTCGCGCATCAGTGTCAGCAAGAGCCCAGCAGGCCGCCTTCGCCACCGATGTTCTTCCCGATCTCTACGCATTCCACCGCTACACCGGGAATTCCACCTGCCTCTACTCTGCTCGAGCCTGACAGTTTAGGAGGCAGCCTCGACGTTGAGCCTCGAGACTTCACCCCCTACTTACCAGGCCACCTACGCGCCCTTTACACCCAATTAGCCTG
+
<BCCCGGGGGGGGGGFGGGGFGFEFFGAF@CFFGGGFGDGGGGGGEF@FFGGGGGGCCFGFFGGFGGGGGG7FGG<FGGEGGGGFGGGGGGGFFGGGGGGGGGGGGGGGGGGGGGGGGG>DEGDFGGGGG:DFFFGGGF+EEFFGGGGGD>@EEGGGG9EG?DCFFG:CCGGG4CFFG)5::D3FEGGGG<D;.7CFCG=;)618=3).6;>FB*>BFBFF0,04>;91,))-4=)661,)).(,.2
@M00200:207:000000000-ALC1F:1:2102:5233:12888 2:N:0:5
TACGAGGGTATCTAATCCTGTTTGCTCCCCTAGCTTTCGTGCCTCAGTGTCAGGTGTTGTCCAGGGACTCGCCTTCGCCACTGGTGTTCCTCTTGATATCTACGCATTTCACTGCTACACCAAGAATTCCAGTCCCCCCTCCAAACCTCCAGCACAGTAGTATTCAATGCCATTTCAGGGTTGAGCCCTGAGCATTCACATCAAACTTACCATGCCACCTACGCACCCTTTATACCCAATTAGACTG
+
CCCCCGGGGGGGGGGGGGGGGGGGGGGGGGGGGGGGGGGGGEGGGGGGGGGGGGGGGGGGGGGGGGGGGGGGGGGGGGGGGGGGGGGGGGGGGGGGGFGGGGGGGGFGFGGGGGGGFFGGGGFGFGGGGGGGGGFGGGGDE=FGGGFGGGGGCFFGGGFGGGGGGGGGFGGGGFGGFFGGGGGC8DGGGGGF:*5;?*<EFFEBFFEF68;AEFGFFF@D@@5BD>BFB@;4AC+=(3>=CE@EB45
@M00200:207:000000000-ALC1F:1:2104:19750:4853 2:N:0:5
TACGGGGGTATCTAATCCCGTTTGCTCCCCTGGCTTTCGCGCATCAGCGTCAATACCGGTCCAGGATGCCGCCTTCGCCACCGGTGTTCCTCCTGATATCTGCGCATTTCACCGCTACACCAGGAATTCCGTTCTCCCCTGCATACCTCTAGTCTGCCCGTATCAGAAGCAGGCTCGGGGTTAAGCCCCGAGTTTTCACTCCTGACGCAACAGACCGCCTACGAGCCCTTTATACCCAGTTAGACTG
+
CCCCCGGGGGGGGGGGGGGGGGGGGGGGGGGGGGGGGGGGGGGGGGGGGGGGGGGGGGGGGGGGGGGGGGGGGGGGGGGGGGGGGGCGFGGGGGGGGDGGGGGGGGGDGGGGGGGGGGGGGGGGGGGGGGGGGGGGDFG?FGGGGGGFGFGDGGGFFGFGGEGGGGGGGGGGFGGGGE5?EDGGGGGGGDGGF5FAF?GFFFFFC@FDF@>FFFGFF5>?FFFFFDBF?F?AAFFF0?B?:<ADFBF
@M00200:207:000000000-ALC1F:1:2106:13646:2914 2:N:0:5
TACTAGGGTATCTAATCCTGTTTGCTACCCACGCTTTCGTGTCTCAGTGTCAGTTACGGTCCAGAGAGCCGTCTACACCACCGGTATTCCTCCTGATATCTACGCATTTCACCGCTACACCAGGAATTCTACTCTCCCATCCCGTACTCTAGCCCGCCAGTTTTCCGCGCACCCTCCCGGTTGAGCCGGGAGATTTCACACGGAACTCAGCGCGCCACCTACACACCCTTTAAACCCAGTTAGACTG
+
@CCCCGGGGGGGGGGGGGFEGGGGGGFFGGCEDEF@FGGFGC,CEFFGGGGEGCAEGGGGGEGGGFGG@FGGGFGFFG@FFCFEFFGGGGEFGFDFEFGGGGGGGGGGFGGFGGGGGDG8EDFG7FEDGGGGGDEFCFGGC8DGGEEGGGGEG@?C>E@8@ECFF=EC>EGD7>FF+@DCEED,9EF5*;C4A>+==ECAF(8(8@E+3))0)61(.1/((2634>6>;;3)44?<2:2:94)6<9?
@M00200:207:000000000-ALC1F:1:2106:24065:4412 2:N:0:5
TACCGGGGTATCTAATCCTGTTCGCTCCCCACGCTTTCGCGTCTCAGCGTCAGTACCGTCCCAGAGAGCTGCCTTCGCCATTGGTGTTCTTCCTGATATCCGCGCATTTCACCGCTACACCAGGAATTCCACTCTCCTCTTCCGGACTCTAGCCAAGCGGTTTCTGTCGACGTCTGGAGGTTGAGCCTCCAGTTTTCACAACAGACCTGCTTGGCAGCCTACACGCTCTTTAAACCCAATAGACTG
+
CCCCCEGEGCFGCEFGFGDFFCFGGGGEGGGGGGG,DGGGGFF:FEGFGEGEGGGGGGGGGGGFAFEFGGGGGGFD<FFEGGFGGCFCGDGFGGGGGFGG,@FGGDGGFGGF?CECCFGGGGF+AAE?DFGGFGGG33AFGGGGDGGDGGF=9EGGGGGGCEGGGDGGGGDGGFGF4,@;E69CFGG4CF8FB+1@>?FFF>ABFBBFBA4A80;./2//55@FF>1;(7???);0/(,(.<A?<3
@M00200:207:000000000-ALC1F:1:2107:16304:15607 2:N:0:5
TACCGGGGTATCTAATCCCGTTTGCTCCCCACGCTTTCGCGCCTCAGCGTCAGGAATTGCCCAGAGACCCGCCTTCGCCACCGGTGTTCCTCCCGATCTCTACACATTTCACCGCTACACCGGGAATTCCAGTCTCCTCTGCAACCCTCAAGAACAGCAGTATCGATCGACGTTCTTCGGTTGAGCCGAAGGATTTCACGACCGACTTGCCATCCCGCCTACGCGCCCTTTATGCCCAGTTAGACTG
+
CCCCCGGGGGGGGGGGGGGGGGGGGGGGGGGGGGGGGGGGGGGGGGGGGGGGGGGGGGGGGGGGGGGGGGGGGGGGGGGGGGGGGGGGGGGGGGGGGGGGGGGGGGGGGGGGGGGGGGGGGGGGGGGFGGGGGGGGGGGGGGGGGGGGGGGFGGGGGGGGGGGGGGGGDGGGDFGGGGGGGGGGGGGGGGGGFGCFFEGFEDFDFF9DFEFFFFFE?EFF0??9;E>;F?FAFFAE?:6:<AD48>?
@M00200:207:000000000-ALC1F:1:2108:15283:2328 2:N:0:5
TACTGGGGTATCTAATCCTGTTTGCTCCCCACGCTTTCGCGTATCAGCGTCAGTATCCGTCCAGAAGGCCGCCTTCGCCACCGGTGTTCCTCCCGATATCTACGCATTTCACCGCTACACCGGGAATTCCACCTTCCTCTCCGGTACTCTAGTCTGCCAGTTTCAGACGCAGTTCCCTCGTTGAGCGAGGGGATTTCACATCAGACTTAACAGGCCGCCTACACGCCCTTTAAACCCAATTAGACTG
+
CCCCCGGGGGGGGGGGGGGGGGGGGGGGGGGGGGGGGGGGGGGGGGGGGGGGGGGGGGGGGGGGGGGGGGGGGGGGGGGGGGGGGGGGGGGGGGGGGGGGGGGGGGGGGGGGGGGGGGGGGGGGGGGGGFGGGGGGGGGGGGGGGDGGGGGGGDGGGGGGGGGE*3=@CEDGGGGGGGGGGGGGGGGGDGGGBGFFFEFCCFFF36@AEFFFF6F5:BBFBFBF:E<F>:7AF<3?<?(2<<?>DFD
@M00200:207:000000000-ALC1F:1:2108:8929:2675 2:N:0:5
TACTGGGGTATCTAATCCCGTTTGCTCCCCACGCTTTCGCGCCTCAGCGTCAGGAGATGCCCAGAGACCCGCCTTCGCCACCGGTGTTCCTCCCGATCTCTACACATTTCACCGCTACACCGGGAATTCCAGTCTCCTCTGCATCCCTCAAGAACGGCAGTATCAGCCGACGCTCCTCGGTTGAGCCGAGGGATTTCACGACCGACTTGCCATCCCGCCTACGCGCCCTTTACACCCAATTAGACTG
+
CCCCCGGGGEFGGGDFGDGDFCGGGGGGGGFFGGGGGGCGDGGGGAGGGGGDGGFFECFFGFFGFFFFGGEGGGGFFGGGEGEEGGGGGGGGGDGGGGGGGFGGGF?FGFAFCFGGGEFGGGEGGCFGGGFG=DFGGGGDGGGGGGGGGGFGGGFEGDECGGGE*3<@DDGGGDGG>FECEE5,8DDG):=<5<FFF<FF;E:>09B5<=FF6(9DB>9<?F?FFEFF>FFBFFGF90<F)6?ABFF
@M00200:207:000000000-ALC1F:1:2108:21032:4726 2:N:0:5
TACCGGGGTATCTAATCCTGTTTGCTACCCACGCTTTCGCTCCTCAGCGTCAGTTTCGGCCCAGAGTGGCGCCTTCGCCACCGGTGTTCCTCCTAATATCTGCGCATTTCACCGCTACACTAGGAATTCCCCACTCCCCTACCGAACTCTAGTCATGGCAGTATGGAATGCACGCTTTGGGTTGAGCCCAAAGTTTTCACATCCGACTTACCGAACCGCCTACGAGCTCTTTACACCCAATAGACTG
+
CCCCCGGGGGGGGGGGGGGGGGGGGGGGGGGGGGGGGGGGGGGGGGGGGGGGGGGGGGDGGGGGGGGGGGGGGGGGGGGGGGGGGGDGGGGGGGGGGGGGGGGGGGGGGGGGGDGGGGGGGGGGGGGGGGGGGGGGGGGGDGGGGGGGGFFGGFGGGGGGDFGE@BADGFFGGGGGDGGG5CGGGGGGGGGGFDDCFFGFFFFFFFFFFFFFEFGGFFFFDB@>?B012>AFFAGFF9:??FF<>B?
@M00200:207:000000000-ALC1F:1:2108:16270:19732 2:N:0:5
TACTAGGGTATCTAATCCTGTTTGCTCCCCACGCTTTCGTGCCTGAGCGTCAATCTCAGCCCAGGGGGCTGCCTTCGCCATCGGTGTTCCGCCACTTCTCTACGCATTTCACTGCTACACGTGGCATTCCACCCCCCTCTGCCAGATTCGAGTTCTCTAGTTTCAACTGCCATTCCCAGGTTAAGCCCGGGGCTTTCACAGCGGACACAAAGAACCGCCTACGCACTCTTTAAACCCAATTAGACTG
+
CCCCCGGGGGGGGGGGGGGGGGGGGGGGGGGGGGGGGGGGGGGGGFGGGGGGGGGGGGGGGGGGGGGGGGGGGGGGGGGGGGGGGGGGGGGGEGGGGGGGGGGGGGGGGGGGGGGGGGGGGGGGGGGGGGGGGDGGGGGGGGGGG8FGGGGGGGGGGGGGGGGE*577;EFGGFGGGGFDGCGGGGFGGGG4DGGFFFGF@FF>(>@FFFAFF@GGFBFF?535?F9?AA<A44FFFFBBFAD<AFF
@M00200:207:000000000-ALC1F:1:2109:23803:17203 2:N:0:5
TACGCGGGTATCTAATCCTGTTTGCTCCCCTAGCTTTCGTTCCTCAGCGTCAGTTGCGGTCCAGCGAGCCGCCTTCGCCACGGGTGTTCCTGCAGATATCTACGCATTTCACCGCTACACCTGCAATTCCACTCGCCTCTCCCGCACTCTAGCATGGCAGTTTCGGGAGCAGCCTCCAAGTTTAGCCTGGAGATTTCACTTCCGACTTGCCACACCGCCTACGAACCCTTTAAACCCAGTTAGACTGAGCT
+
CCCCCGGGGGGGGGGGGGGGGGGGGGGGCFFFDFGGGGGGGGGGGGGGGGGGGGGGGGGGGGGGGGGGGGGGGGGGGGGGGGEEGGGGGGGGGGGGGGGGGGGGGGGGGGGGGGGGGGGGGGFFFGGGGGGGGGGGGGGGGGGGGGGGGGGCGFFGFCCEGGGGGD5CDGGGFFGGGG4CC?*12=CCC48ACDGFFFGFEFFDFBFDAF;<E@GG>BFDFF<:1C>?FB?AAAFFFB(5<A228<37>(-
@M00200:207:000000000-ALC1F:1:2110:23303:7483 2:N:0:5
TACCGGGGTATCTAATCCTGTTTGCTACGCACGCTTTCGCGTCTCAGCGTCAGGACAGACCCAGTCACTCGCTTTCGCCGCCGGCGTTCCAACGGATATCTACGCATTTCACCGCTCCACCCGTCGTTCCAGTGACCTCTGTCTACCTCAAGGACGGCAGTTTGCCAGGCCGTTCCTCGGATGAGCCGAGGGCTTTCACCCGACACTTGCCGTTCCGCCTACACGCGCTTTACACCCAGTTAGACTG
+
CCCCCGGGGGGGGGGGGGGGGGGGGGGG,@FGGGGGGGGGGGGGGGGGGGGGGGGGGGGGGGGGGGGGGGGGGGGGGGGGGGGGGGGGGGGGGGGGGGGGGGGGGEDGGGGGGGGGGGGGGGGGGGGGGGGGGGGGGGGGGGGGGGGGGGGGGGGGGGGGGGGGGGGGGGGGGFGGGGGGGD<5CEDGGGDFGFGFFFGFFFFFFFF<>DF>BFGFFFFF57?F4(---4:2ADFFFF?>><BFFAB
@M00200:207:000000000-ALC1F:1:2110:8718:17883 2:N:0:5
TACTCGGGTATCTAATCCCGTTCGCTCCACTAGCTTTCGCACCTCAGCGTCAGTTACTCGCCAGGACACTGCCTTCGCCTTCGATGTTCCTCCGGATCTCTACGCATTTCACCACTCCACCCGGAATTCCGTGTCCCTCTCGAGTCCTCAAGTCGTACCGTCTTTCGCACACTCGGGCAGTTAAGCCACCCGCTTTCACCCGAAACGCGTCCGACCGCCTCCGTGTCCTTTAAGCCCAGTTAGACTG
+
CCCCCFEGEFFCGGGCFGGGGGGGGGGG;EFEGF<FGFFGDF:FFGFGGGGGGGFFGGGGGGGGC@GGFF@F@DEFGGGCEGGGGGGFGEGGGDF,@=,EF,CFGDBFGGGGC?8@FB8F@>BF7FFFGEEFGG@FECFGGGCED?FDGC8E@,@F?DEGG>8DGGE+CEDGFFG>?EEGEAFAFGGG59CED**397>*;8?)/(699>)6ABG52A>028;F(...6)44<<@F204,:<<A2<?
@M00200:207:000000000-ALC1F:1:2111:4866:20960 2:N:0:5
TACGAGGGATCTAATCCTGTTTGCTACCCACGCTTTCGTGTCACAGTGTCAGTTCAGGCCCAGGTGATTGCCTTCGCCATCGATGTTCCTCCCGATATCTACGCATTTCACCGCTACACCGGGAATTCCGTCACCCTCTACCGAACTCGAGCTCATCAGTATCGACTGCAATTCCCAGGTTGAGCCCAGGGATTTCACAACCGACTTAGCGAGCCCCCTACACACGCTTTAAACCCAGTTAGACTG
+
CCCCCEGDFFFGFFGGGGGGGG8CFGFG<EFGGGGGGGGGFGGGGGGGGGGGGGGGGGGFGGGFGGGGGGGGGGGFGGGGGGGGGGGGGGGGGGGGGGGGGGGGGGGGGGGGGGGGGGGFGGGGGGGGGGGGGGGGGGGGGGG8CGGG>D@CCFGGGGGGGGGGGGGCFEGFFFGGGGFGGGGGGGGGGFGCGFGFFFGADFFFFFFCFB;>B@))/;@D@EFF@>@((.7)9;C>D;362)57<0
@M00200:207:000000000-ALC1F:1:2112:16445:8081 2:N:0:5
TACGGGGGTATCTAATCCTGTTCGCTCCCCACGCTTTCGCGCCTTAGCGTCAGTACCGTCCCAGCGAGCTGCCTTCGCTATTGGTGTTCCTCCTGATATCTGCGCATTCCACCGCTACACCAGGAATTCCACTCGCCTCTTCCGGACTCTAGCCCTGCAGTATCCATCGGCTTTCAAGGGTTGAGCCTTTGACTTTCACAACGGACTTACAGGGCCGCCTACGCGCGCTTTAAACCCAATTAGACTC
+
CCCCCDFEGGGGGGGGGGGGGGCCGGGGGGGGGGGGGGGGGGGGGGGGDGGGGGGGGGGGGGGGGGGGGGGGGGGGGGGGGGGGGGFGGGGGGGGGGGGGGGGGGGGGGGGGGGGGGGGGGGGGGFGGGGGGGGGGGGGGGGGGEGGGGGGGGGGGGGGGGFGGGGGGGGGGGFGGG=FDGGG6FGGGGGGGFGGFFFGF8DFF@FFFFFFF@?GF@FBBBBFFFFFFFFFF2:??<?F?F2>BF<.
@M00200:207:000000000-ALC1F:1:2112:19498:9154 2:N:0:5
TACGGGGGTATCTAATCCCGTTCGCTCCCCTAGCTTTCGCACCTCAGCGTCAGTCACTCGCCAGGACACTGCCTTCGCCTTCGGTGTTCCTCCGGATCTCTACGCATTTCACCACTCCACCCGGAATTCCGTGTCCCTCTCGAGCCCTCAAGTCATACCGTCTTTCGCATACTCGGGTAGTTAAGCCACCGCTGTCAAACAAAACCGCTACGACCCCCTGCATGCCCCTTTATGCCAGGTTAGCCGGAGAC
+
CCCCCEGGFG,CFGFFGFCGGG,BF:FGFFFFAEF@FGGGGEGFGFGGGCFCCFGGE@FGGGCCGFGGGGGGGGGCDEGG:FGGFGFF9FFFFCCF+@FEEFFFGCBFFGCGGCFEG8DFFGGG7+8=FGGGEFGGG,=+AEGGGGGGEGCCGECFGF?1@>;FGGCCDE9FGFGD4;CDFFGFF<CFCD5*)212+)+;=AFF((().)..(,>)47,-.34))07(41))-)8*))(.))())((((,,
@M00200:207:000000000-ALC1F:1:2112:11948:11480 2:N:0:5
TACAGGGGTATCTAATCCTGTTTGCTCCCCACGCTTTCGCGTCTCAGCGTCAGTCACGTCCCAGCGAGCTGCCTTCGCCATTGGTGTTCCTCCTGATATCTGCGCATTTCACCGCTACACCAGGAATTCCACTCGCCCCTTCCGGACTCTAGCCCGACAGTATCCACCGGCATTCCAGGGTTGAGCCCTGGACTTTCACAGCGGACTAATCGGGCCGCCTACACGCTCTTTAAACCCAGTTAGACTT
+
CCCCCGGGGDGGGGGGGGGGGG9FGGGGGGGGGGGGGGGGGGGGGGGGGGGGGGGGGGGGGGGGGGGGGGGGGGGGGGGGGGGGGGGGGGGGGGGGGGGGGGGGGGGGGGGGGGGGGGGGGGGGGGGGGGGGGGGGGGGGGGGGGDGGGGGGGGGGEGGGGGGGFGGFG5CDGAGGGGGGGGDFGGGGGGGGFGGFFEFCEFF:(6>F@6=FD@D>;F;?FFF0(86?BFF>D9FFFFFB><A))))
@M00200:207:000000000-ALC1F:1:2112:19275:13120 2:N:0:5
TACTAGGGTATCTAATCCTGTTTGCTACCCACACTTTCGCGCCTCAGCGTCAGTTACTGTCCAGGTGGCCGCCTTCGCCACTGGTGTTCCTCCTCATCTCTACGCATTTCACCGCTACACGAGGAATTCCACCACCCTCTCCAGTACTCTAGCCTTCCAGTCTCAGATGCAGTTCCCAAGTTAAGCTCGGGGATTACACATCTGACTTAAAAAACCGCCTACGCGCCCTTTAAGCCCAGTTAGACTG
+
CCCCCGGGGGGGGGGGGGGGGG9FGGGGGGGGGGGGGGGGGGGGGGGGGGGGGGGGGGGGGGGGGGGGGGGGGGGGGGGGGGGGGGGGGGGGGGGGGGGGGGGGGGGGGGGGGGGGGGGGGDFGGGGGGGGGGGGGGGGGGGGGGGGGGGCDGGGGGGGGGGGGGGGGGGGGGFGGGGFFGCF?FGGGCGCGEGGFFFGFFFFFFFFFFFFAEBGF9D=@=B@29E@9FFFEEEFFD<;;EFFFF?)
@M00200:207:000000000-ALC1F:1:2112:7172:21103 2:N:0:5
TACAGGGGTATCTAATCCTGTTTGCTCCCCACGCTTTCGCGCCTCAGCGTCAGAAATGGCCCAGCGAGCCGCCTTCGCCACCGGTGTTCTTCCTGATCTCTACGCATTCCACCGCTACACCAGGAATTCCACTCGCCTCTACCATTCTCTAGCCGGACAGTCCCGCGTGCCGTTCCGGGGTTGAGCCCCGGGATTTCACACGCGGCTTACCCAGCCGCCTACACGCCCTTTAAGCCCAATTAGACTC
+
CCCCCGGGGGGGGGGGGGGGGG,CFFGGGGGGGGGGGGGGGGGGGGGGGGGGGGFGGGGGGGEGGGGGGGGGGGGGGEGGGGGGGGGGGGGGGGGGGGGGGGFGGGGGGGGGGGGGGGGGGGGGGGGFGGGGGGGGGGGGGGFGGGGGGGGGGGGGGGGGGGFGGGGCDGGGGFGGGGGGGGGFGFGGGGGD>CFFFEGFFFB:9F>EFFFFFFGFBFF<<F07?FFFFF0<B>B?<0<0<B?6<<)
@M00200:207:000000000-ALC1F:1:2113:10207:13696 2:N:0:5
TACTAGGGTATCTAATCCCGTTCGCTCCCCTGGCTTTCGCGCCTCAGCGTCAGAAAAGGTCCAGCACGTCGCTTTCGCCACCGGCGTTCCTTCCGATATCTACGCATTTCACCGCTCCACCGGAAGTTCCACATGCCCCTACCTCCCTCAAGATGACCAGTATCAAAAGCTGTTCTCCAGTTGAGCTGGAGGATTTCACCCCTGACTTGGCCACCCGCCTACGCGCCCTTTAAACCCAGTTAGACTG
+
CCCCCGGGGGGGGGGGGGGGGG,BFGGGGGGGGGGGGGGGGGGGGGGGGGGGGGGGGGGGGGGGGGGGGGGGGGGGGGGFGGGGGGGGGGGGGGGGGGGGGGGGGGGGGGGGGGGGGGGGGGGGGGGGGGGGGGGGGGGGGGGGGGGGGGGGGGGGGGGGGGGGGGGGGGGGFGGGGCFFFGGGGCGGFFGGFGGFFEGFFFFFFEFFFFFFFFGDBFFFFD?FFF>F9??264F?FFFFAFF<D<:
@M00200:207:000000000-ALC1F:1:2114:11775:3215 2:N:0:5
TACTGGGGTATCTAATCCCGTTTGCTCCCCACGCTTTCGCGCCTCAGCGTCAGGAATTGCCCAGAGACCCGCCTTCGCCACCGGTGTTCCTCCCGATCTCTACACATTTCACCGCTACACCGGTAATTCCAGTCTCCTCTGCAACCCTCAAGAACAGCAGTATCGATCGACGTTCTTCGGTTGAGCCGAAGGATTTCACGACCGACTTGCCATCCCGCCTACGCGCCCTTTAAACCCAGTTAGACTG
+
CCCCCGGGFFGGGGGGGGGGGGGGGGGGGGGGGGGGGGGGGGGGGGGGGGGGGGGGGGGGGGGGGGGGGGGGGGGGGGGGGGGGEGGGGGGGGGGGGGGGGGGGGGGGGGGGGGGGGEGGGGG6@BFAEFGGGGGGGGGGGGGCEGGGGGGGGGGGGGGGGGFGGGGGGEDGDFGGGG5;;CGGGGGDCD<BAFF:CCGA@B>>;9><FAEFEF5;<ABFFFFBBEBF9(5-:<?7:?1.6>>ADFF
@M00200:207:000000000-ALC1F:1:2114:28411:16778 2:N:0:5
TACTAGGGTATCTAATCCTGTTCGCTCCCCTAGCTTTCGCGTCTCAGCGTCAGGTGTGGCTCAGCGAGCCGCCTTCGCTACTGGTGTTCCTCCCGATATCTGCGCATTTCACCGCTACACCGGCAATTCCACTCGCCTCTACCACCCTCTAGCCCGGCAGTATCCATCGCACGCCCGGGGTTGAGCCCCAGGATTTCACGACAGACTTACCGAACCGCCTACACGCTCTTTACGCCCAATTAGACTGCGAT
+
CCCCCGGGGDGGGGGGGGGGGGFCFEGC@FFCEFFGGGFFG:@GFGGF@FFGGGFGGGGG,CFFGGEG7CFFGEGCEGGGGF<AFEFF?FFFGGFGDECCCF,CFEEECFAFEGEEGGDFFCE60@AAEFFG8DE>>EGGGA8AG+8DF6CFFFFEGGGGCF@7E<AF5>>DD>F>DGGGECEFFG*C*5D>597<FCFA;BA;D06C7F::01CE;:3??FFF?0:6?269<:.>>?<(4>26<A:(33,
@M00200:207:000000000-ALC1F:1:2117:13836:20008 2:N:0:5
TACCAGGGTATCTAATCCTGTTTGCTCCCCACGCTTTCGCGTCTCAGCGTCAGCAACGATCCAGAGGGCCGCCTTCGCCGCCGGTGTTCCTCCTGATATCTACGCATTTCACCGCTACACCAGGAATTCCACCCTCCTCTATCGCGCTCTAGCTGGCTAGTATCGGATGCACTTCTGGGGCTGAGCCCCAGGCTTTCACATCCGACTTAACCAACCGCCTACACGCCCTTTATACCCAATTAGACTG
+
CCCCCGGGGGGGGGGGGGGGGGGGGGGGGGGFGGGGGGGGGGGGGGGFGGGGGGGGGGGGGGGGGGGGGGGGGGGGGGGGGGGGGGGGGGGGGGGGGGGGGGGGGGGGFGGGGGGGGGGGGGGGFGGGGGGGGGGGGGGGGGGGGGGGGGGGGGGCGGGGGGGGGGGGGGGGGFGGGGGGGGGGGGF8@GGFFGGFFEGFFFFDD@@FFFFEFFDFFFFFFFFFFFFBFF:).:?@03:FFF7426>
@M00200:207:000000000-ALC1F:1:2118:13453:8697 2:N:0:5
AACGGGGGTATCTAATCCTGTTTGCTCCCCACGCTTTCGTGCCTGAGCGTCAGTGTCGGCCCAGAGGGCTGCCTTCGCCCTCGGTGTTCCTCCACATATCTACGCATTTCACTGCTACACGTGGAATTCCACCCCCCTCTGCCGCACTCTAGCTCCGTAGTTTCAAACGCAGTTCCCAGGTTAAGCCCGGGGATTTCACATCTGACTTGCAGAACCGCCTGCGCACGCTTTAAACCCAGTTAGACTTCGAT
+
-8BCCDBFFCFGGF9DDGFGG9F@C<AF,,CCCEC,CFEF@CDE<ECFCGCF@6,C<,:C,@CDC=DEGFGE@FCF@EE,CF@BFGGGGFGGFGGGGGGCEFGGG@:?EFFFAGF;4EEFE=F=:,CDFGGCG6@EG>CFFGGEGGGD?+,,<ACFCG,ACCDF79,EDEGCCFGGG74*,;B7CGG4D):855;=FC7+6;CC?>EFFE;3)6CF6>B:02(3(77>6?FB))17((,5446)4)))--)
@M00200:207:000000000-ALC1F:1:2119:18824:12824 2:N:0:5
TACTAGGGTATCTAATCCTGTTTGCTCCCCACGCTTTCGTGCATGAGCGTCAGTATTGACCCAGGGGGCTGCCTTCGCCATCGGTATTCCTCCACATCTCTACGCATTTCACTGCTACACGTGGAATTCTACCCCCCTCTGCCATACTCTAGCCTTGCAGTCACAAACGCAGTTCCCAGGTTAAGCCCGGGGATTTCACGCCTGTCTTACAAAACCGCCTGCGCACACTTTATACCCAGTTAGACTG
+
CCCCCGGGGGGGGGFGGGGGGGGGGGGGGGGGGGGGGGGGGGGGGGGGGGGGGGGGGGGGGGGGGGGGGGGGGGGGGGGGGGGGGGFGGGGGGGFGGGGGGGGGGGGGGGGGGGGGGGGGGFGGFGGGGGGGGGGGGGGGGGGGFGGGGGGDGGGGGGGF>DFDFG8EDEGCDFGFGFFGGGGGGGGGCCGE*;AEFFGBFFFFFBC*=CF=E=F>@4;DF?9@FEF<(475CCFFFFDFFFFFBFF
@M00200:205:000000000-AKKM3:1:1101:21985:1898 2:N:0:1
TACGAGGTTTTCTACTCCTGTTTTCTTCCCACTCTTTCTCTCCTCATTTTCTTTCTCATTCCATTCTTCCTCCTTCTCCCCTTTTATTCCTCCCTCTCTCTACTCCTTTCCCCTCTCCACCTTTCCTTCTCCCTTCCTCTCCTGCACTCTCTCTTCTCTGTTCCTTCTGCCTTTCCCTTTTTGATCCCGTTTCTTTCCCACCCTCCTTTCGTCTCCTCCTTCTTGCCCTTTCTTCCCTGTTTTACTTCTCT
+
-,8,,,+,6,666,,;;;6,;66,6<,;;;,;,6;;65,;,;;?C,,;,66,,6,6<,,<C@,,,,,,6;,<4A==,;,,44,,6,<9@;=,46,,4499=,9,9,4944,::,63,9,49,,,,,99?9,9=13999=*09@*9*=*60,+426++9++9+03*++4543*4113+++*44+++,60*+,*07365*2*300))0)3*1)0))33*000*0*+*,*2+33***20,*331*)313*****
@M00200:205:000000000-AKKM3:1:1101:17357:1908 2:N:0:1
TCCTGGGTTCTCTAATCCTGTTTTCTCCCCCCTCTTTCTCTCCTCAGTCTCCTCTCATTCCCATCCCTCCGCCTTCTCCACTTTTTTTCTTTCTTCTCTCTACTCCTTCCCCCGCTACACCCTTTCTTCCTCCTTCCTCTACCGTGCTCTCTTCGAGCACTTCGCTCTGCCTCTCCTTTTTTAATCCCCTTTCTTTCACCACACTCTTACCCTTCCGCCTCCTCGCCCTTTTTACCCTATTCGCCTTCTCT
+
6,88,,,,8,66;,,6;CC,C;@,;@C<C@+8+86,6;,;,;BEF,,<,;<,,6<,,<,;;6,,6,,,;4+8@CBE,:6,49,,<,86:@;9@,,,9,9CA,<,:,9944,98+@?+7,446+,,,9==@,9=1+999@:+9,*@*=06+,+76+**3+*661+1*6++,5**1D*++++740++7230+,*3<5<4*2:*0)0)10;*/00*)640*352-3/(//:/8)*.())2)/46)((//())))
@M00200:205:000000000-AKKM3:1:1101:20410:1954 2:N:0:1
TACCGGGTTCTCTAATCCCGTTCTCTCCCCTGGCTTTCGTCTCTCAGCGTCCTCTCACTCCCATCTCTCTGTTTTCTCCCTTTTCTTTCCATCTTCTCTCTACTCCTTTCTCCTCTCCACCCTTTTTTCCGCTTGCCCCTAAGTGGCTCTCTTCACCCATTTTCCCTTGCACTTCCTCTTTTGCTCCTTTTTCTTTCACCAGGTCCTTCCGCATCCGCCTCCTCACCCTTTCCTCCCTGTTATCCTTCTTT
+
6,8A,+++8,;<C,,<@@C,;@6,<;;;C@C-,;CCC@,;,;;?C,,6+88+,6,;,;CBBE,,9,,,:9,<A9AA,<:,49,,6,<A?>;,,9,,9,99=,A,:,494;,:9,938?,:4,9>,,9=A=+@D1+49*913,,5,+=)6*,+,66;+@+*7+3+03+,360*58:4+4++336++76*4+,+*7964*,**)13)53;*)0))134)*3=)1)003*4/;7*.*106)0..***10*****
@M00200:205:000000000-AKKM3:1:1101:16673:1957 2:N:0:1
TACGCGGTTTTCTACTCCCGTTCTCTCCCCTATCTTTCTCTCCTCAGCGTCCTTTTCCTCCCATCCCCCCGCCTTCTCCCCTTTTCTTCCTCTTTCTTTCTACGCTTTTCCCCGCTCCACCCTTCCTTCCAGTTTCCCCTTCCGCACTCTCTCCCCGCAGTTTCTTTTGACCTTTCCTTTTTATGCTCGTTTCTTTCACAGTCTTCTTTCGTTTCCCCCTTCTCCGCCCTTTCTCCCCAATTCGCCTTTCT
+
-,8,A+++7,66;,,<;6C+C66,;;;6C@C-,;C;;5,6,;;AC,,6+88+,6,;<,,<;6,,9,,684+74?64,96,4,,,:,999=E9A?,,9,994,<,4+4999,:9+43+6,44++,,,737@,,?3+8,061;6@3@*6060,+3+63*3+*5+05*+273+40BC?1++++733++3,1*****255425*11.**/21*/0(0-,10*/(-(*+**)///6))/).2(((/.)(((/()))
@M00200:205:000000000-AKKM3:1:1101:23463:1971 2:N:0:1
TACGGGGCTCTCTCATCCTTTTTTCTCCCCACTCTTTCCCTCCTCCGTTTCCTCTTCGGCCCATCCCTCCGCCTTCTCCCCTTTTTTTCTTCCCTCTCTCTACTCCTTCCCCCGCTCCACCCTCCCTTCCATCTTCCTCTACCGTGCTCTCTCCCGCCAGTCTTCCCTGCAGCCCCCTCTTTGCTCCCCTTTCTTTCCCCTGCTCCTTTCCTAGCCACCTTCTCGCCCTTTCCCCCCTATTCGACTTCTCC
+
-,8,,+++6,6;6,,<;CC,<;6+;CCCC@,8,;6,6;,6,;BA@,+:,6;,,;,,;,,7B@,,9,,,,8+8@@@E,::,44,,:,86=EE?49,,=?@AD,?,A,49,9,:@+@9+4,9,+++++77=D,4=3+833@0+7@*6*=06+,2306*3>+3<20+*35,35*)*130****,3+++34*3*,*+5524*2:))5(*0.0**.*1*24.220)0.8,:58)04)))/(4(/67)()4,())))
@M00200:205:000000000-AKKM3:1:1101:16883:1976 2:N:0:1
TACAAGGCTCTCTACTCCTGTTTTCTCCCCACGCTTTCTCTCCTCAGCGTCTTTATTGGACCATTCTTTCGCCTTCTCCACTCTTGTTCTTCCTTCTTTCTACGACTTTCCCCTCTACACTCTTTCTTCCACATTCCTCTTCCATACTCCCTTTAGCCAGTTTCTTTTGCAATTCCTTTTTTGATCCCTTTTCTTTCACCTCTTCCTACTCTATCCGCCTACTCTCCCTTTCCCCCCTGTTCGACTTCTCT
+
-,8,,;,,;,6;C,,<C@C,C;<,;;@;CB,@+@BB@@,,,6;C@,6@+88,,<,,<,,,;6,,6,;,<;,8?@C=,::,:?,,<,:AC@D9=,,,9,9CD,B7,+48=4,::>89,,4449,,,,999=,4=9+93?D9<=@9C;D0=*,+,6+++4+*4+36*++,5=+*5:<1++++836++7703+,+3===5*7*3:D**3****5;9D;,)031)0*0533;9:C*0*1)4):7A4))0/(*1**
@M00200:205:000000000-AKKM3:1:1101:19173:1979 2:N:0:1
TACTAGGTTCTCTAATCCCGTTTTCTCCCCTGGCTTTCTCTCCTCAGCGTCCTTCTAGGTCCATCTTCCCGCTTTCGCCACCTTCGTTCCTTCCCCTCTCTACGCCTTTCCCTGCTACACCTTTTCTTCCAGTCCCCCCTCCAACCCTCTCTCCATGCAGTTTCCCCTGCCATTTCCTTTTTGAGCCCGTTCTTTTCACATCATCCTTGCCCATCCACCTCCCCACCCTTTCTCCCCTGTTCGTCTTCTAT
+
6,AA,,,,<,;<C,,<CC@,CCC,<CC@CCE-,CEECA,6,;BFF9,;+88+,,,,,,,;CE,,;,,;;4,876D=,8B,,9,,,,:?EEG5A?,,9,9AD,?,7+96=C,:A,=D,:,:,,,,,,@9C=,4=26>,068@==*@:D1=?8==06<+4=+@32=;++336:)=D2<<+++760+*,63*+,**755502*28***082*0)00)6503;=)/)301/;30:***0-1(075*((-/(*)))
@M00200:205:000000000-AKKM3:1:1101:11635:2000 2:N:0:1
TACGAGGTTATCTAATCCTGTTTTCTCCCCTCGCTTTCTCTCCTCAGCGTCCTTTCCGTACCATTTCTCCGCCTTCGCCTCTTTTTTTCCTCCCTCTCTCTACGCCTTTCCCCGCTACACCTTTCCTTCCACTCCCCTCTTCCGTACTCCCCCTCGGCCGTTTTCTTCGTCCCCTCCCTTTTAACCCTGTTTCTTTCACACCGTCCCTTCCATACCGCCTCCTCGCTCTTTCCCCCCTGTTCGACTTCTCT
+
-,8,,6+,;,;<C6,=CFE9EC@,<C@CCBE-+@FCC@,6,;AFF9<@788+,;C,C,,,8@,,,,,,<:86@CCA,88,89,,<,@@EEDA,8,,4,@AA,A,>+9?9?,::+@9+@=:=,,,,,99CD,@D=0>=9@1<ED*2*606:,+++6**6=5@61+3++,5,30:8603**+34+*+54***,++522=*5157-)(0(0*00*/04<6/8?(3(068)//06)))(,1(-56)((-,())-)
@M00200:205:000000000-AKKM3:1:1101:15600:2032 2:N:0:1
TACGCGGTTATCTAATCCCATTCTCTCCCTACGCTTTCGTGTCTCAGCGTCATTCTTTCGCCATTTCCTTGCCTTCTCTTTTTTTGTTCCCCATTCTATCAACGGCTTTCCCCCCTACTCCTTTCCTTCCATTCACCTCTCGCATCCTCTATTTGTGCCGTTTCCTCTGCTCGTCCCCTTTTAAGCCCATTCATTTAACAGAATACTTACACAACCGCCTACTCACCCTTTTTTCCCCATTTCACTTTCCT
+
88A@CFC+@,;CE@,<CCCCF@,,<C,;CE,C,@FCDE,;,;;CFC,E+8@,,,,,<,<,C:,,:,,,999,EEFF,:,995,+8+CEF9D,,9,,9,9C,94,++4849,::6@@8AE=4,4,,,9@FD,@D,+669@86+@5E5D161,+,365*@9@E08=7;9D;9D*0)3030+*842+53@*3*2++722407*0)0**1/**.11*011:)28(-*/9>6412;))((/+(/57))7?/.))))
@M00200:205:000000000-AKKM3:1:1101:20328:2047 2:N:0:1
TACAAGGTTATCTAATCCTGTTTGCTCCCCACGCTTTCGCACATGAGCGTCAGTATTCGTCCAGGTATTCGCTTTCGCCACTGATGTTCCTTCATATCTCTACGCATTTCACCGCTACACCTGACCTTCCACTTCCCTCTCCGATACTCTATCTATGCAGTCTCGACTGCAGTTCCCATTTTAAGCCTGTTTATTTCACACCCTACTTGCAAAGCCGCCTCCGCGCGCTTTCCTCCCTATTCTCCTTCTCT
+
68AAB@C,;,;CEC,CFFGDGEE,;CE<CCCF7FFCDE,8,@@F<,6C788,,<,<CFDGGE:,,,,,<::CFDFF78@,,9,,<,FEFCGEE,,,9,@=@DF7>,8?CE,::4@?6FD?>=,,,,9@:DFGG=DE=?D8;=E>GDG0=?A+76?F7D9<F05=)*+6<=5)<DF30+++736++7=:6+,++7<=4*5;88=))1>=*3:*0)3<@*:@25)3):)2/9B**)1/4(/5<))1)/)).))
@M00200:205:000000000-AKKM3:1:1101:15676:2055 2:N:0:1
TACTAGGGTATCTAATCCTGTTCGCTACCTACGCTTTCGTCCATCAGCGTCAGTGAATTATTAGTGATCTGCCTTCGCCATCGGTATTCTATGTACTCTCTATGCATTTCACCGCTACACCAGTCATTCCAGTCTCCCCTGCAACACTCTATTTTGCTCGTCTCTACTGCAGACCCTATGTTGAGCCTCTTTCTTTCACAGCCTACTCTCCAAACCGCCTACTCGCTCTTTCTTCCCCGTTAGACTCCGCT
+
88BCCFG,C,CEF@,CFFGFGEC,@B7@FGFF>EGCDF,C@@FGECCCC@C,,C,,6CFEFGA,<,,<AACEEGGG@@,,8A,,8,FFGGG@9A,,9,@FGGGFF,9ADF,::6@BCFFA>,,,,,9@FGEFG=DE95=DFFFFGFG0=9A+96?;BFG>G+1=*+6=6E:)9D<3**++976=0@=6D+,++7E24;@;D5=))5*8*)55)ADD50<:)3**05*;9;9*/*214)):-4(9>8)((((
@M00200:205:000000000-AKKM3:1:1101:16325:2056 2:N:0:1
TACTGGGGTATCTAATCCTGTTTTCTCCCCACGCTTTCGCACATGAGCGTCATTATTGGTCCATTTATTCGCTTTCGCCACTTTTGTTCCTTCATATCTCTACGCATTTCACCGCTACACCTGAATTTCCACTTCCCTCTCCCATACTCTATCTAGACAGTCCCGCCTGCAGTTCCCTTTTTAAGCCCGTTTATTTCACAATCTCCTTCCAAAGCCGCCTACTCGCGCTTTTCACCCAATTTGACTTACAT
+
6,ACCCE+=,CCEC,CFFGEGCC,<CCCFCCF7FGCDA,@,@:E@9CE:@@,,<,<C,,CF@<,,,,,<::BFFGG78@,8A,,<5EFGGGAE,,,9,9CEDF:F,8@@;,::6C?+@@:>D,,,,9@FFFGF3===DD8?=@DFFG1?C,+6665?=95D+16)*630@6)5>F93++*766=+@E0@+,**575+37*:@E**30:*)3;88,@)*35)0./7:9CC75***/04((0**0.7/)))))
@M00200:205:000000000-AKKM3:1:1101:20687:2073 2:N:0:1
TACACGGTTATCTAATCCTGTTTGCTCCCCACGCTTTCGTTCCTCAGTCTCCTTCCTGGTCCACCTCTCCGCCTTCGCCCCATCTTTTCCTCCCCCTCTCTCCGCCTTTCTCTGCTACACCTTCTCTTCCACCTCCCTCTACCGCACTCTCTTCAGCCAGTCTCCACCGCCATTCCCCTCTTGAGCCCGTTTCTTTCACGGCACCCTTCCCGCACCACCTCCCCACGCTTTCCTCCCCGTTTGACTTCTCC
+
-688B7F,6,6;6,,6CC@,;66,,;@CC;66+8,8C@,;,6B?E,6C,66,,6,66,,;BE9,,;,,;;8@4464,66,4,,,6,,55C,546,++8@?D,A+B,,,4A,::,4?8BE4@,,,,,439@@D?,6960@5+9@?E58069=+;6+4?@+:=+038+660@9)5:D20*+*33:=*49:5+,*52754278>5=))0)))))))/44(2/5(/()-3)2**,)))15:(,3((/))1)/)))
@M00200:205:000000000-AKKM3:1:1101:18811:2090 2:N:0:1
TACGCGGGTCTCTAATCCTGTTCGCTCCCCATGCTTTCGCTCCTCAGCGTCATTTCATGCCCAGCTTTCCGCCTTCGCCCCCGTTCTTCCTCCTGCTCTCTACGCCTTTCACCGCTACACCCCTCCTTCCGCCTGCCCCTACAGTACTCTCTCCTGACAGTCTCCCTTGCCCACCCCCTGTTGAGCCCCTTTCTTTCCCCACACCCTTCTCCCGCCACCTACTCGCCCTTTCCCCCCCATTCGACTTCCAT
+
86A,A@C+8+;CEC,CFFGFFE6,6@<@DFD<<FGEEB,6@C@FG<@E78:,,,<,,<,,B@F,,,,,:,8BFGGG7??,46+,:=FGGCG??,,,9,@FF,E+@+98,9,:CBEEDFGE>=++++7=FFCE>1+8=*685@6*2++2=+,+,+6*+@26D+*+0*+,5@6)*10*****7545;DC5D*,*42=:1047:@9(0555(**)/.:=3*23(/)2,3:C35;))).,:(((.))-4-())))
@M00200:205:000000000-AKKM3:1:1101:18388:2109 2:N:0:1
TACTGGGGTATCTAATCCTGTTTGCTCCCCACGCTTTCGCGTCTCAGCGTCAGTTACGTCCCATCGAGCTGCCTTCGCAATTGGTGTTCCTCCTGCTCTCTGCGCCTTTCACCGCTACACCAGGATTTCCACTCGCCTCTTCCGCACTCTATCCCGACAGTTTCCACCGGCATTCTAGTGTTGAGCCCCCTCCTTTCACAGCGTACTTACCGGGCCGCCTACTCGCGCTTTCTGCCCTATTAGACTTCTCT
+
68ACCGG+8,CEFGEGGGGGGEC,6CECCFFG7FGCC@,@+8CFFGGGG@@,,C@,CBFFFEF,:,,,8@:AFGGG78,+89,,:AFGGGGAAE,,9,9AEGFFD,8@=C,@C>CDGGF=>+,++,9@EEAF86+6=@ED8@=@GFD8DFC+306??EGBD+5=79::0;@=BCF+++++7575;DF*@/1*3;C=+25:AB@((/-8580654534)81(/)2;3)))12)))-.1(,45>)-85)))-)
@M00200:205:000000000-AKKM3:1:1101:18449:2112 2:N:0:1
TACTGGGGTATCTAATCCCATTCGCTACCCACGCTTTCGTGTTTCAGTGTCATGAGTGCGCCATTATGCTGCCTTCGCATTTTTTGTTCCCCAAGCTATCAACGGCTTTCACCCCTACACCTTGATTTCCACATACCTCTCGCATCCTCGATCATTGCCGTTTCCCTCGCGATTCCATTTTTGAGCTTTCTGTTTTAACGAGATACTAACAATGCCACCTACTCACCCTTTCTGCCCCGTTAGACTTCTCT
+
68BCCFG+@,CEFFCFGFGGGFE,BF7CFFFGCFGFEE,C,;BFGEFFCCC,,,,,<,@FEEG,:,<,:BCFGGGGB@,@@A,,@+FGGGG,,,,,9,@FFFGGG+>CEE9AC>CFFGG==D8,,,9@FGGGGA8E=DF=FEGFGFD1?*++6+6DFFGDC63=;;=33@?5AD?1++++75==5DFFF+,+4;B;+3@>5AA)*1>**.01>EFDE0;:=;*2*5)278B*0**.2(3;@<0))1)))/)
@M00200:205:000000000-AKKM3:1:1101:10703:2115 2:N:0:1
TACGGGGCTCTCTAATCCTGTTTGATCCCCGCACTTTCCATCCTCAGTGTCCGTTCTAGTTTCCTTCGCTGCCTTCGCCCTCTTTGTTCTATCACCTCTCTATGTCTTTCACCACTACATGTCCTTTTCCGCCTACTTCCTCTATACTCCCTCCCTACAGTCTCAATCGCAATTTCTCATTTAAGCTGATCCCTTTAACCACTTACTTCTAAGGCCACCTACTCTCCCTTTCAGCCCCATTAGACTTCTCT
+
68ABCEG+@,;CC<,CEFEFG;;,,<C@CFFE7FE@C@,,,;;AF@<F9<C,,6;,:@,<CFG,96,,8@8@DFFF78,,8A,,<,CFGGDF,,:,9A@4E=FFF8AEDA,::@DF,?D5,99,:,92C=@EC++9,+9*+9,@A?+*6*,+46+3;DDD;+3=*+=,3608?DD3+4++866?<EFDF+,+*262+56*68@**51;712*;5::=0;=510;*53;*5:**0*-*)/-*****1*****
@M00200:205:000000000-AKKM3:1:1101:9773:2123 2:N:0:1
TACTGGGGTATCTAATCCTGTTTGCTACCCACGCTTTCTATCCTCAGTGTCAGTTACAGTCCATCTATCCGCTTTCGCCACCGTTGTTCCTCCCTATCTCTACACCTTTCACCGCTACACCGGTACTTCCAGTCTCCTCTGCATCCCTCAAGACCGGCAGTCTCAGCCGACGTTTCTCTTTTGAGCCGATCTATTTAACGACTCCCTTGCAATCCCGCCTACTCGCCCTTTCTGCCCCGTTAGAATTCTAT
+
A8CCCGG7C,CCFFFGGGGGGFE,CF,CCEFGEGGEDE,,,<BEFGGGGCC,,<C,C@EGGGG,,,,,<B@FGFGG7@8,8=+,8,BFFGGE?C,,9CDEGFGGG,4A@E,A,6@D6CF?B+++++9@FDFCF9=E9@FD?@@DFF?1=*,+,+0<38CF=+36*+6336<5@=F54=++87:+@?C*0***+=;++*71)5)))0:8))*/1)25(/2:(0*15*)2:53)/))/2(((,(/1)))))).
@M00200:205:000000000-AKKM3:1:1101:18969:2134 2:N:0:1
TACTGGGGTATCTAATCCTGTTCGCTCCCCACGCTTTCGCGTCTCAGCGTCAGTACCGTCCCAGAGAGCTGCCTTCGCCATTGGTGTTCTTCCTGCTATCTGCGCATTTCACCGCTACACCAGGACTTCCACTCTCCTCTTCCGGACTCTAGCCGTGCGGTTTCTGTCGACGTCTGGCTGTTGAGCCTCCAGTTTTCACAACATACTTGCTCGGCCGCCTACTCGCGCTTTCTACCCCATTAGAATT
+
<@CCCGG7C7CEFFAFGGGGGGE,@@ECDFCFGGGFFG7@+@CFGGGGGCC77E,BFFGGGGGC,,,,:EBFGGFGG@C,?A,,CDFFGGGFEF9,9,@FGGGGG+@@DFAEEBEADFGA=+,+++9=FFGGG=DFDFGFFDGFGFG8DFD+>=?A>CC@@01=C9?DCDEFFFF*****65:BFF6;F3,*1255+25:>9B(*0*1*/*02=CC9)8?0=)22:.:C>?))).)2(,()).)-))
@M00200:205:000000000-AKKM3:1:1101:11599:2134 2:N:0:1
TACCAGGGTATCTAATCCTGTTTGCTCCCCACGCTTTCGCTCCTCAGTGTCGGCTATTGAACCCTCCCGGGCTCACTCCCCATCAGACCGCCTTCGCCACTGGTGTTCTTCCGGATCTCTACTCATTCCACCGCTCCACCCGGAATTCCATCTTCCTCTACCGTGCCCAAGCGACTCATTTTCCACGGCCGCTCTTGAGTTGACCCCCATACTTTCACCACCTCATTATGTCTCCCCCTACTCGCCCTTTT
+
68ACCGG7F,CCEFGGGFGGGCE,CEFCCBEFCFG,CB,@,CCFGGGGD<C,+8C,CECFGGG69C,8++8@CFGGG,EE@,,:6,CEFEGEFC=,=?=@D@FGG9449,,?@+8?GAE:,@,@,9@EFEGGD=?+=*=80@C5@FC3?+,27+65BEGFG+)65*=@CFADEFF*3*+47,23<EC4A34*0//***495*5*07-3,(/6>.51)10/,318(5A:D7?))1),4((-,).,3((,.))
@M00200:205:000000000-AKKM3:1:1101:22658:2182 2:N:0:1
TACAAGGGTATCTAATCCCTTTCGCTACCCTGGCCTTCGAGCCTCAGCGTCAGATATTGTCCATTCCCTCGCTTTCGCCACGAGTGTTCCTCTTGATCTCCACGCATTTCACTGCTACACCAAGAATTCCAGCTACCTCTCCAATCCTCTATCACGGCAGTCTCGGATGCAGTTCCGGTCTTGAGCCCCTGGATTTCACATCTCACTTACAACGCCGCCTACGCTCCCTTTCCACCCTGTTAGACTGCCTT
+
8ABCCGG7C8FFGEFGGFGGGGE,BC7CFFGFFGGFEE,,,8@DGGGGGBC:,,C,CFFGGGG,<,,;;EFFGGGGG@F:@+++8AFGGGGEF<,,9A8EFCGGG+?C=E=FEFDBFFDA>+,,,,4@CFGGGDDB?DFD*=AFGF=0?D,+@+659>DFG+;=55+@@GFFFFB2*0+*67=CAG@?@++**7@=+*7;A@;**38>*1**:5>:)/8>(085(48:4;3)/)//4(/54.))7.)(())
@M00200:205:000000000-AKKM3:1:1101:12050:2183 2:N:0:1
TACTGGGGTATCTAATCCTGTTTGCTCCCCACGCTTTCGATCCTCAGTGTCAGGGCCGTTCCAGAGCGCCGCCTTCGCCACCGGCCTTCCTCCCGATCTCTACGCATTTCACCGCTACACCGGTACTTCCGCGCTCCTCTCCCGTCCTCTAGCCGAGCAGTCCCCCGCGACCTTTCCACCTTAAGCCTGTTTCTTTCCCGCGGCGCTTACCCGACCACCTACTCGCCCTTTCTACCCAGTTACACTTCGAT
+
68ACCGGCF7;CFFFGGGGGGGF,CEFFFFGGGGGFFG7,,;BFDGGGGCC,,,,6BFEEGGG,,,9+@@:@FGGGF?CC?E++8CFGGGG?AF=+@C=FGGGFD+6@4C,,ABEEGGGF?6++++,,9EECC1=@CDD99@DAGFD8CB,+,3=5@CCAE*)37?*:?8?@DBA48++)45+0;EEFF+++3<<1+.361(3((-71(.4391?=B1>:(,)0(:7DDC)).)-61)14:<).))))(-)
@M00200:205:000000000-AKKM3:1:1101:14090:2197 2:N:0:1
TACAAGGGTATCTAATCCTGTTCGCTCCCCATGCTTTCGCTCCTCAGCGTCAGTAACTGCCCAGAGACCTGCCTTCGCCATCGGTGTTCCTCCTGATATCTGCGCATTCCACCGCTACACCAGGAATTCCAGTCTCCCCTACAGCACTCTAGTCTGCCCGTCCCCGATGCAAGCCCACAGTTGAGCCATTGGATTTCACACCAGCCGCGACAGACCGCCTACGAGCTCTTTTCACCCCGTTAGACTTCGCC
+
6ACCCGGGG,CFGFFGGGGGGDE7BFGFFGGGGGGGGGEEFFFGFGGGGFF7:FCEGGGGGGG,,,,:FFFEFGGGGCC:CF7,8C@CFGGGGG<9EADGGGGGG6CEGB9E=CEDGGGDBD=++,9DFFFGG??E95@=FFGDFFGEGFG+@=9FFGGEE+1=D>6@?EFFD=93*3+*@;@FFGGFF+2**4<2+37;=AF))1)74)(/->FG57;D13();:57CF<)1)1)2(9((4:<A9)-(((
@M00200:205:000000000-AKKM3:1:1101:8139:2203 2:N:0:1
TACCAGGGTATCTAATCCTGTTTGCTCCCCACGCTTTCGCGCCTCAGCGTCAGTAGTGAGCCAGTCTCTCGCCTTCGCCACTGGTGTTCTTCCGAATCTCTACGACTTTCACCTCTACACTCGGCGTTCCACATACCTCTCTCACACTCAATCCACCCAGTATCAAATGCAGTTCCCGTTTTGAGCTCTTCCATTTCACCCCTGACTTAAATGTCCGCCTACGCTCCCTTTCTACCCTGTTAGACTC
+
@BCCCGG,E<<CFGGGGGGGGG<,CFECFFGGDGGGFF7B+@@FCEGGEBF7,<,,CFCFGGG,:,6,<@@FGGEGG:F7@F,,9AFGGCGFDC,,@,@C,EFF>8?CFG9EFCFDCFFE,@++++6CF?FGG=89DFGFFF98A?F8=:@+,6=DFG8*@+*?C++,4@@*<>B2+3+*55=?5D2AA+,++775+3@:@9C))89;**1848E:@*3>57(6(4/:?:)*0*0.4)//>C5)7?)
@M00200:205:000000000-AKKM3:1:1101:24222:2233 2:N:0:1
TACTCGGGTATCTAATCCCATTCGCTACCCACGCTTTCGTGCCTCAGTGTCAGTAATGCCCCAGTCTCTTGCCTTCGCATTTGGTGTTCCCCTATATATCAACGCATTTCACCGCTACACCTAGAGTTCCAGAGACCTCTTGCACACTCAATCCCTGCCGTTTCCCCTGCAGTTTTACGGTTAAGCCGCAAAATTTAACAGAACACTAACAAACCCACCTACTCACACTTTCTCCCCCGTTAGACTCCGAC
+
@CCCCGGDFGFGGGGGGGGGGGE<BFCFFGGGGGGGGGCF,BFGGGGGGGFFDFF9EFGGFGGDCC@FEEFFGGGGGC,?@@C,CDFGGGGF?D,,A,=FGGGGG+@CDBCFFGGFGG?=DGF,,,9@=DFGD,?FGFGDBFGFGFGDG5,+76=DFGGF@=8=;;DFFGF59*=5+9+*8@6=DFFFD++*5<155;E;9)>))308)8@8@0**4*:2)0*;*>*8;:.*1**01(--8;())7)((,(
@M00200:205:000000000-AKKM3:1:1101:8360:2247 2:N:0:1
TACGAGGGTATCTAATCCCGTTCGCTCCCCCAGCTTTCGCGTCTCAGCGTCAGGGATGGCCCAGATGACCGCCTTCGCCACTGGCGTTCCTCCCGATATCTACGCATTTCACCGCTACACCGGGAATTCCATCACCCTCTGCCACCCTCAAGCCGATCAGTTTTGCGCGGCCTCTCACCGTTGAGCGGTTAGCTTTCACACGCCACTTAATAGGCCGCCTACACGCGCTTTTTACCCTATTAGCCTC
+
CCCCCDGGGGGGGGGGGGGGGGF7FEFFGGGGGGGGGGEGDFFGGGGGGGCGECF?FEGDGFDE<EA,<FEFGEGGGFCGBF8,:7CFGGGFG@7+@7CFFCEFCDFGGGFDF>GDGGGFCE78:3DFFF:EF,=>=DE8FC=?FF>8C59+30+<@EGFF<;+)3*1?;B@F:AF=A?)6;DGFGG)2)*.;F+:ACC)60;33/4).).6>?6C>DFF63(5,/09)1,),(.)2)(,..-(.6(
@M00200:205:000000000-AKKM3:1:1101:24023:2249 2:N:0:1
TACTAGGGTATCTAATCCCGTTCGCTCCCCTAGCTTTCGCGCCTCAGCGTCAAGAACAGGCCAGACAGCCGCCTTCGCCACTGGTGTTCCTCCCGATATCTACGCATTTCACCACTACACCGGGAATTCCGCTTCCCTCTCCTGCCTTCGAGTCGAACAGTATCGAATGACCCTCCCCAGTTGAGCCGGGGGCTTTCACATTCCACTGATCCGACCGCCTGCGCGCCCTTGCAACCCCATTAGACTTCGAC
+
CCCCCGG?FGFGGFGGGGGGGGF7CEGEGGGGGGGFFGCEC:FGGGGGGEG@7,C,FGGGGGG7,,C,BCF@FGGGGEFF?FA8CFGEGGGGFGD,=:CDGGGGGGCFFGAFGGGFFEFEFC7+++DFGGGGGCGFGFGD?DFFGFGDF?C+@DD>DFGFF+59):6EFFF5A@59?A7*6@:=AF7/5**)8>E2+/456CC)97C;8?3;@0CE9<BB<1,7187C57,()).38(-4<<4)24))(((
@M00200:205:000000000-AKKM3:1:1101:22664:2253 2:N:0:1
TACTAGGGTATCTAATCCTGTTTGCTCCCCACGCTTTCGCTCCTCAGCGTCAGTTGTGGTCCAGTTGGCCGCCTTCGCCACCGGTGTTCTTCCCAATATCTACGACTTTCACCTCTACACTGGGAATTCCACCAACCTCTCCCACACTCAAGCCCTGCCGTCTCGGATGCCGTTCCCAGCTTGAGCCCATGCCTTTCACATCCCACGCTCAGAGCCGCCTCCGCGCCCTTTTTGCCCCATTAGACTTCGAT
+
@ACCCGGDG@EGGGFGGGGGGGF,CEFEFGGGGGGGGFCG,CFGGGFGEFFC@FG9FGGGGGG8FF,,BE@FGGGGGCFEEA++@FGGGGGGGG9<F8EGGGGGG6FFGGGFFFGFGGGFG88,A,4@FGFGGCCEE6EDFFGDGFD8DB,+686@5DF>8+8==?C+9@6>?AF:A*5*85=FFFGF>*,*;BB3+37;EE))))-)0:4=**205)8((0(),:):20))..)/2((/./7)-)-)(,)
@M00200:205:000000000-AKKM3:1:1101:15166:2274 2:N:0:1
TACGCGGGTATCTAATCCCGTTTGCTCCCCTGGCTTTCGTGCCTCAGCGTCAGTTGAGACCCAGTGTGGCGCTTTCGCCTCTGGCGTTCCTTCCGATATCAACACATTTCACCGCTCCACCGGAAGTTCCCCACACCTCTATCCCACTCAAGCCTGTCAGTTCAGGGCGCAATTCCCCGGTTGGGCCGGGGGCTTTCACACCCTGCTTACCAGACCGCCTGCGCACCCTTTATGCCCCGTTAGACTG
+
CCCCCGGGGGGGGGGGGGGGGGGGGGGGGGGGGGGGGGGGDGGGGGGGGGGGGGGDEFGGFFGGFGG9FFFFGGGGGGEGGGF@FGEGGGGGGGGFEGEGGGGGGGGGGGGGGGGFGGFGGGCECCDGFG,@?EDEEBDDFCGFGFGFGFC+@CFFFGGFGGE@C8?EFGFBFFFFAA>*>EDD4AFFE)55;C52*6?A><>:?FFA<)(:7:EC>GF<B:;@>EFG*9022<458(-80(46<A0
@M00200:205:000000000-AKKM3:1:1101:19050:2305 2:N:0:1
TACCGGGGTATCTAATCCCGTTTGCTCCCCACGCCTTCGCGCCTCAGCGTCAGGGTAGGCCCAGAGTCCCGCCTTCGCCACCGGTGTTCCTCCCGATCTCTACACATTTCACCGCTACACCGGGAATTCCAGACTCCTCTGCCTCCCTCAAGAAGACCAGTTTCGGCCGACTCCTCCGGGTTGAGCCCGGAGATTTCACGACCGACTTGACCTCCCGCCTACGCGCCCTTTAAGCCCAGTTCGACTTAGA
+
CCCCCGGGGGGGGGGGGGGGGGGGGGGGGGGGGGGGGGGG@CGGGGGGGGGEEGGGGGGGGGGGGFEFGGGGGCBFFFGGDGDCECFGGGGGGGGEEEFGGGGGF,EEDEFGGCE>DGFG>E7+3+,=FFFFGGGFGFGFFGGFGFGFFF96;+AFFFCFFC@F=5C55CBBFFFFFF4)<=4CFGGF:)::>F7;@?F<09>;>9133<?>2);;,9;<6<0>(28C7*)).--(;438A)((,(()))
@M00200:205:000000000-AKKM3:1:1101:13690:2315 2:N:0:1
TACTAGGGTATCTAATCCTGTTTGCTCCCCACGCTGTCGCGCCTCAGTGTCGGCTATTGGGAGATTGCTCTCCCACCGCCCAGCAGACCGCCTTCGCCACTGGTGTTCTTCCGGATCTCTACGCATTCCACCGCTACACCCGGAATTCCATCTGCCTCTACGGTGCCCCAGCGACACAGTTGCCATGGCCGATCCGGACTTGAGCCCCGGACTTTCACCACGGCCTTATGCCGCCACCTACGCGCCCTTTC
+
CCCCCGGGGGGGGGGGGGGGGGGGGGGGGGGGGGGGGGGGDGGGGGGGGGFGGGGGGGGGGGGGGGGGGGGFGGGGFGGGGGDGCGGGGGGGGGGGGDEGGGFGGGGGGGGGGCGFGGGGGGFGGGGGGGFDDGDGGFGDBGGF6DFE?B8=DGGFFGGFGG5C=D?FAE5@A>DED47@F9CGFGC*@?EDBGE*25*638@@;@;?B;09@3BC?F=<B1(@BGFFGGFAB9>9E4(58:(,91,,12)
@M00200:205:000000000-AKKM3:1:1101:16613:2316 2:N:0:1
TACTAGGGTATCTAATCCTGTTTGCTCCACGCTTTCGCACCTCAGCGTCAACAGTCGTCCAGTAAGTCGCCTTCGCCACTGGTGTTCTTCCGAATATCTACGAATTTCACCTCTACACTCGGAATTCCACTTACCTCTCCGACGTTCAAGCGATGCAGTCTTAAAGGCAGTTCCGGAGTTGAGCTCCGGGCTTTCACCTCTAACTTACAAAGCCGCCTACGTTCGCTTTATACCCAATTAGACTG
+
CCCCCGGFFEGGGFFFGGGGGCCFGGGGGGGGGGGGG@EECFFFGGGGGGGGGGFGFGGGGGGGGDFGGGGGGGGC7BFGGFGGFGGACEFGCEEFFFGGGGCEGGGFFEFAGFFFDF;ED>B@FFGGGGGDGGGGGFGDECEBEFDEF?E=>DDFFGGF8+*C9DF8?EFE+CB>*9=:@EF6=DC>B5CAAEF+BCG5@:8AEF=69A;@=DGD958057(85C>*7:<C)76;7()1)9)9;
@M00200:205:000000000-AKKM3:1:1101:15438:2319 2:N:0:1
TACAAGGGTATCTAATCCTGTTCGCTCCCCATGCTTTCGCTCCTCAGCGTCAGTTAATGCCCAGAGACCTGCCTTCGCCATCGGTGTTCCTCCTGATATCTGCGCATTTCACCGCTACACCCGGAATTCCACCCGCCTCTACTGTGCTCCAGCGCGGGAGTCGCCACGGCCGATCCGGGGTTGAGCCCCGGACTTTCACCGCCGCCTTCCCGCGCCGCCTACCCGCCCTTTACACCCAATTAGACTTAGC
+
CCCCCGGGGGGGGGGGGGGGGGGGGEGGGGGGGGGGGGEGGFG@FGGGGGGGGGGGGGGGGGGGCEEFGGGFGGGGGGGGGGCFFGGGGGGGGGFGFGFGGGGEGGGGGCFGGC>EGGGFGEGC=8EFGGFFFDDGGFGFFGGD=9FEFFF?C6DAA>+*@C@GD?GG5;B2?7DDF?C6FC49;FG:BGC:BGG76<C@@F>9(-(4248:>9EG>G>,63()-:@CCF)6<).4:?00:)5<A<))))
@M00200:205:000000000-AKKM3:1:1101:17119:2322 2:N:0:1
TACCAGGGTATCTAATCCTGTTTGCTCCCCCAGCTTTCGCTCATCAGCGTCAGGTCCGGCCCAGGATCCCGCCTTCGCCACCGGTGTTCCTCCTGATATCTGCGCATTTCACCGCTACACCAGGAATTCCAGATCCCCCTACCGGCCTCTAGCCTGGCAGTATCGAACGCATCCCAGGGTTGAGCCCTGGACTTTTACGTCCGACTTGCCAAGCCACCTACGAGCCCTTTAAACCCAATTAGACTG
+
CCCCCGGGGGGGGGGGGGGGGGGFGGGGGGGGEGGGGGGGGGGGGGGGGGGGGGGGGGGGGGGGGCFGGGGGGDFGFEGGGGG@BFFGGGGGGGCEGDGGGGGGFEGGGGGGGGGFGGGGGGGGGFDDGGGGGCFEFFGAFGFFGEDDGFG7@8?5DGGEGGFF>5DF?EEDFFFFA5;;FCC;66CFFDGFFGCBFECF=9>@BF@ECE@)(6CGD*.(6,0ABEFFGGC?<A(2*-.66)<>4.
@M00200:205:000000000-AKKM3:1:1101:16457:2323 2:N:0:1
TACGGGGGTATCTAATCCCGTTTGCTCCCCTAGCTTTCGCTCCTCAGCGTCAATGCCGGTCCAGGATGCCGCCTTCGCCACCGGTATTCCTCCAGATATCTACGCATTTCACCGCTACACCTGGAATTCTGCATCCCTCTCCCGGATTCAAGCCATCCAGTATCGGACGCAGTTCCCAGGTTGAGCCTGGGGATTTCACGTCCGACTTAGTTGGCCGCCTACGAGCCCTTTATGCCCAGTTAGACTG
+
CCCCCGEGGEGGGGGGGGGGFCFGGGGGGCFGGGGGF<CFFFG?FGGGGFFGGGGGGGGGGDGEG7FGGGGGGGGGGGGGEGGGGGGGGGGGGGGGGGFCCA?94@FGGFFGFEEEGEGFFGFGGGCDFEFCDDFDGFGFFGFDG>GAGAFEFDFAFGGFF?EGDEGGFGEFF4AFFAC>F?FGFGGFF5C>DEGC85C@DF0>(69(..937=F81C@013(018)99*):)-62838(-)642-)
@M00200:205:000000000-AKKM3:1:1101:22506:2327 2:N:0:1
TACTGGGGTATCTAATCCCGTTGGCTCCCCTGGCTTTCGCGCCTCAGCGTCAGAAGAGGTCCAGCGCGCCGCTTTCGCCACCGGTGTTCCTTCCGATATCTACGCATTTCACCGCTACACCAGGAATTCCACCCTCCTCTCCGGTACTCTAGCCTGCCAGTTTCCGGCGCAGTTCCCCAGTTGAGCCAGGGGCTTTCACACCGAACTTAACAGGCCGCCTACGCGCCCTTTAAACCCAATTCGACTG
+
CCCCCGGGGDGGGGGGGGGGGGG?FGGGGGGGGGGGGGGGGGGGGGGGGGGGGGGGGGGGGGGGGDEGGGGGGCGGGGGGGGGDGGGGGGGFGGGGEEGGGFGFGGGCGGGGGGGFCCDGGGDGFGGGGEFDFEGGGFFEFGEDGFD@DFFFEFC6C>CFGG@+>B>E?C*7BFFFAFF),>1=?FGFFFGEFG57;71)31,(6>@?EEFFFFGGFGF<03:;1=5DD4:24<<<EBF(6)(6:?6
@M00200:205:000000000-AKKM3:1:1101:18984:2332 2:N:0:1
TACGAGGGTATCTAATCCTGTTTGCTCCCCACGCTTTCGTGCCTCAGTGTCAGTGCTGGTCCAGGCAGTCGCCTTCGCCACGGATGTTCCTCCCGATATCTACGCATTTCACTGCTACACCGGGAATTCCACTACCCTCTACCGCACTCTAGCCCGCCAGTATCCAATGCAATTCCCAGGTTGAGCCCAGGGCTTTCACATCCGACGATTCAAACCGCCTACGCGCCCTTTATACCCAATTATACTGAGAC
+
CCCCCGGGGGGGGGGGGGGGGGGGFGGGGGGGGGGGGGGGFGGGGGGGGGGGGGFGGGGGGGGGGGGGGGGGGGGGGGGGGGEGGEGGGGG<EEFFGGE;;EGDCEGGGGGGFDFFGGGGGGGGGGGGGGCEFFGEGFGBF,A?E>C5=<DBDFFFFGG>8BEGCFCF9CF5=>FFF5C*@60?CCF>59CBEC?AAA@AEFF=)55(>7<*8*2=@CA(6=(82=BG)2.24)64@?<:<A).6)4624)
@M00200:205:000000000-AKKM3:1:1101:7543:2342 2:N:0:1
TACAGGGGTATCTAATCCTGTTTGCTCCCCACGCTTTCGCGCCTCAGCGTCAGTGCATCACCAGACAGCCGCCTTCGCCTCAGGTGTTCTTCCCGATATCTACGAATTTCACTTCTACACCGGGAATTCCGCCATCCTCTTAAGCACTCAAGACCCGCAGTTTCGACTGCAATTCCCAGGTTAAGCCCGGGGCTTTCACAATCGACATACGGGCCCGCCTACGCGCCCTTTAAACCCAATTAGACTGAGAC
+
CCCCCGGGGGGGGGGGGGGGGGFFFAFGGGFGGGGGGGFGGGGGDGGDEGGGGGFGGFGGGGGDGGGGGGGGGFFGGGEGGDDGGGGGGGGGGGGECEGGGGGGGDEEFGGGFGGFGGGGGGGGGD?FGGGG6+CEGFGFDDEFG+=DGFD6D?8D>EC5;FEG=5?CDFFCFFFFFFG*@EF++;FF>9E>>E,;AEG<==>BBF0<EE1?@>EE@DFDFF:3>GFG<D)5)5<3A:0:A232<9::2))
@M00200:205:000000000-AKKM3:1:1101:11100:2362 2:N:0:1
TACTCGGGTATCTAATCCCGTTTGCTCCCCACGCTTTCGCGCCTCAGCGTCAGGAAATGCCCAGAGACCCGCCTTCGCCACCGGTGTTCCTCCCGATCTCTACACATTTCACCGCTACACCGGGAATTCCAGTCTCCTCTGCATCCCTCAAGAACGGCAGTATCAGCCGACGTTTCTCGGTTGAGCCGAGAGATTTCACGACTGACTTGCCATCCCGCCTACGAGCCCTTTCTACCCAGTTAGACTG
+
CCCCCED7@@@<EFDDC,;@;FGGE<FACCFGGEEDGGED:+@?FGGE@FCB:FEFGFFDFGGGC<EFGFGFGGDGGG@BFG7=F@FECGGGGCC:+@8FGGGGFCF94ACEE+4<6FEE=8CG+>8,CEGDGGDFF8=*0=212;+0=9D=9+69BEGFG?7979C85>BBA=*;++3*119DFGG;A5:6579+;)+6((((.()<3<3<CF>8?G)(,4()48)12*)).<<4C32(-4:<)))
@M00200:205:000000000-AKKM3:1:1101:11916:2366 2:N:0:1
TACTCGGGTATCTAATCCCGTTTGCTACCCACGCTTTCGCGCCTCAGCGTCAGTACCAGCCCAGGGGACCGCCTTCGCCACCGGTGTTCCTCCCAATATCTACGCATTTCACCGCTACACTGGGAATTCCGCCCCCCTCTTCTGGACTCGAGCCTTGCAGTTTCTTCCGCACGTCCTCGGTTAAGCCGAGGGATTTCACGGAAGACACGCATGGCCGCCTACGCGCCCTTTAAGCCCAATTAGACTGAGAC
+
CCCCCGGGGGGGGGGGGGGGGGGGGGGGGGGGGGGGGGGGGGGGGGGGGGGGGGGGGGGGGGGGGGGGGGGGGGGGGGGCFFGGGGGGGGGGGGGGGGGGGGGGGDGGGGGGGGGFGGDFGGGGGGGGGGGGDEGEGEGDFGGFGFGFG?F>ECFFAFGFFDEFEACEAGEFFFFFFFGFGDCDFGGEFGGDA67DF?FFF>?0@D@@0166<<FGFGF61:059?DD<>:)54),28?0>AD22<2).6)
@M00200:205:000000000-AKKM3:1:1101:19661:2366 2:N:0:1
TACTAGGGTATCTAATCCCGTTCACTTCCCTAGCTTTCGTGCCTCAGCGTCAGACAAGGCCCAGTACGCCGCTTTCGCCACCGGCGTTCCTTCTGATATCTACACATTTCACCGCTCCACCAGAAGTTCCGCGTACCCTTACCTCACTCAAGTCACCTAGTTTCAAGCGCTGTTCCCCGGTTGAGCCGGGGGATTTCACACCTGACTTGTGCGACCGCCTACGCACCCTTTAAACCCAATTAGACTG
+
CCCCCGGGGGGGGGGGGGGGGGGGGGGGGGGGGGGGGGGGGGGGGGGGGGGGGGGGGGGGGGGGGGGGGGGGGDGGGGFGFGGGGGGGGGGGGGGGGGGGGGGGGGGGGGGGGGGEGGGGGGGGGGGGFGGGGGGGGFFFFGGFGFGFGFGFGGGFFGGFGGEGF?FGFGFFDEFFFFGDGGGFFGGE>GGFFDCF8?GEFF;8@@3)7>;AFDDG>GFFFF?EFEEG<F0ABAA?EFFBFF>A242
@M00200:205:000000000-AKKM3:1:1101:8264:2371 2:N:0:1
TACCAGGGTATCTAATCCCGTTTGCTCCCCACGCTTTCGTGCCTTAGTGTCAAGAATGAGCCAGTCACCTGCCTACGCCATCGGTGTTCCTCCAAATATCTACGGATTTCACTCCTACACTTGGAATTCCAGTGACCTCTCTCATCTTCAAGCTGAGCAGTTTAAATAATGTGAGTATGGTTGAGCCACACGCTTTCACTATTTACTTACTCTGCCACCTACGCAACTCTTTATACCCAGTTAGACTGCG
+
CCCCCGGGGGGGGGGGGGGEGGGGGGCFDGGGGGGGGGGGGEGGGGGGGGGGGCFFGGGGGGGGFFGGGGGGGGGGGGGGCGGGGGGGGGGGGGFGGGCGGGGGGGGGGGGGGGFFGGGGFFGGGGGGGFEADGCFGF8DFFGB;8?FG7AFC?FFFGGFFFE9D+9=FGFFFE9=;FCFGGGFBFF?FFG>DGGFDFGC7DDEDEE<=8=:E7ED5@CDEB5?=5A5FFFCEF@?;).):EE4*>?3))
@M00200:205:000000000-AKKM3:1:1101:11075:2409 2:N:0:1
TACACGGGTATCTAATCCCGTTCGCTCCCCTAGCTTTCGCGCCTCAGCGTCAGTACCGGTCCAGTGAGCCGCCTTCGCCACTGGTGTTCCTCCCAATATCTACGCATTTCACCGCTACACTGGGAATTCCACTCACCTCTCCCGGTCTCAAGCCATCCAGTCTGGCAGGCAGTTCCCCGGTTAAGCCGAGGGATTTCACCCGCCACTTGAATAGCCGCCTACGCGCCCTTTACGCCCAGTTAGACTG
+
CCC<AFFGGEGGGFF<DC8@@E8B@C,C@FE@A@EECFGGGCFC:FFGEFGGGGCGGC7@@+9FF9,@@,@FC?FF,B6@FGEF,?FGF,@E8CECFFGFFF94@8FFGGGGFGE>>FDFDFCFGCFGGDCD+AFFG?=*;=D9+0=@FDGAEDD9*6AFFDEG597:A665:7;+**<5@CDCFG7*:@?8586684CE=@9@>DFE4A.))7E8>CA(65;=3559)2)-)41-/46>9<):242
@M00200:205:000000000-AKKM3:1:1101:17132:2423 2:N:0:1
TACACGGGTATCTAATCCTGTTCGCTCCCCTAGCTTTCGCGCCTCAGCGTCAGGACAGGTCCAGAGAGCCGCCTTCGCCACCGGTGTTCCTCCCGATATCTGCGCATTTCACCGCTCCACCGGGAATTCCACTCTCCCCTACCTGCCTCGAGCCGTGCAGTATCGGACGCAGTCCCGCGGTTGAGCCCCGGGATTTCACAACCGCATTGCACGGCCGCCTACGCGCTCTTTATACCCAATTAGCCTGAGA
+
CCCCCGGGGCGEFGCEEFFCFAFFDCFFFGFGGGFGFGGGCFGEGCFFFFECC?FFEGGGGFFGCAFDGFE7CFGEDFGEGFCG:=F7,@4CEFGE7CEFCFECG>7F,4@EFED?+8=4>CEEGCE,87@=?FFFGFE558@DFB88CBGDEGGF>EFFFC7C=*9;AE>BB@FF?A<::83*9<*=:57))/;>9)C<>F43(((4<A<<(18*(1),,,4:15)9**.)6)).223(-<>(,6328)
@M00200:205:000000000-AKKM3:1:1101:12962:2439 2:N:0:1
TACCGGGGTATCTAATCCTGTTCGCTCCCCACGCTTTCGCGCCTCAGCGTCAGATCACGCCCAGCAAGCCGCCTTCGCCTCCGGTGTTCTTCCGGATCTCTACGCATTCCACCGCTACACCCGGAATTCCGCTTGCCTCTACGTGTCTCCAGCCTGGGAGTATCCTGGGCACGCTCGGAGTTGAGCCCCGGCATTTCACCCATAGCCTGCCCAGCCCGCCTGCGCGCGCTTCAAACCAACTTCGACTG
+
CCCCCGGGGGGGGGGGGGGGGGGGGGGGGGGGEGGGGGGDGEGGGGGGGGGGGGGGGGGFGGDFGGGGFFGGGGGGGGGEGEGGGEGGGCGGGGCFD:ECGFFFGGDGFGGGFGGFGGGF?8CEGDFFGGFGDCCCGFGEFGGFD?CEGAC73;CFFFG>>**?;9*49@4<*/5*):7AFGGG;EG85C*)::CDFFG3;=@83))7(6((,4*13CD2(((04*77C),(.46<F:?((-),2?(,
@M00200:205:000000000-AKKM3:1:1101:7909:2457 2:N:0:1
TACTGGGGTATCTAATCCTGTTTGCTCCCCACGCTTTCGCGCCTCAGCGTCAGTTCCGGTCCAGGGAGCCGCCTTCGCCACTGGTATTCCTCCCGATATCTACGCATTTCACCGCTACACCTGGACTTCCACTCCCCTCTCCCGGACTCAAGCAAACCAGTTTCGAACGCAGTTCCTACGTTGAGCCGTGGGATTTCACCTCCCCCTTGCTCCGCCGCCTACGCGCCCTTTAAACCCAATTAGACTGAGCT
+
CCC8@FEFFGGGGGGGGG<EFC<FDFGGGG?+@CGGGGFFEGGGGEGGDEGC,F,,CFFCCEGG,6,@CEGGGGGGGGGGG,?FF,CFGFGGEF+,>4CD=DEFEGGGGGFGGGGDGGGGG44@,,@?F4,@+,+8=FGBB@F5+00>F*@==+?6*@0AC+C<)3+3?E>8@EFF;?**65/;*84*3:*4)=0?=CF*7:((((./(()))68C45>(,6<:3EFG5C:A2)).;((.658)))2325)
@M00200:205:000000000-AKKM3:1:1101:17371:2458 2:N:0:1
TACTCGGGTATCTAATCCCGGTCGCTCCCCTAGCTTTCGCGCCTGAGCGTCAAGGGCGGACCAGAGAGCCGCTTTCGCCACTGGTGTTCCTCCCGGTATCTACGCATTTTACCGCTACACCGGGAATTCCACTCTCCTCTTCCACCTTCAAGCCCCGCAGTTTCGGATGGCCTCTCCCAGTTGAGCCAGGCGCTTTCACATCCGACTTGCGAGGCCGCCTGCGCGCGCTTTATACCCAATTAGACTG
+
CCCCCGGGGGGGGGGGGGGGGGGGGGGGGGGGGGGGGGGGGGGGGFGGGGGGGGGGGGGGGGGGGGGGGGGGGGGGGGFGGGGGGGGGGGGGGGGGG@?FGGGGGGGGGGGGGGGFGFGGGGGDGGGGGGGGGFGGGFGEFFGFGFFCGFFC9FGFFGGFEGFF=BGGAFAEFDFFFFC;FEGGFGGFF5*:=CGFA<GC3;;DFFF6)-11;0?E9D@01<3B0:>C9*12)6:<EF0?)-,67))
@M00200:205:000000000-AKKM3:1:1101:16383:2463 2:N:0:1
TACGAGGGTATCTAATCCTGTTTGCTCCCCACGCTTTCGCACATGAGCGTCAGTATTGGTCCAGGAAGTCGCTTTCGCCACTGATGTTCCTTCAGATATCTACGCATTTCACCGCTACACCTGAAATTCCACTTCCCTCTCCCATACTCTAGCTAGACAGTCTCGACTGCAGTTCCCAGGTTAAGCCCGGGGATTTAACAATCGACTTGAAAAGCCGCCTACGCGCGCTTTAAACCCAGTTAGACTGAGA
+
CCCCCGGGGGGGGGGGGGGGGGGGGGGGGEGGGGGGGGGEFGGGGGGGGGGGGGGGGGDGGGGGGGGGGGGGGGGGGGGDGGGFGGGGGDFCFGFGGGGGGGGFFCEFEGFF98>>GGGGFFGGG,EDFFDGFAFG?FFDF=?:ADGFFCG?>FFFFDFFFCEGE5CEACFFFEFFFFCFFGGGDF,@?6CE5EFC+;EAEEFD55>26*7;BBG6><)553@5@E;C)5;)947;G1(/9774=>?554
@M00200:205:000000000-AKKM3:1:1101:7955:2475 2:N:0:1
TACCCGGGTATCTAATCCTGTTTGCTCCCCACGCTTTCGTGCATGAGCGTCAGTGCAGGCCCAGGGGATTGCCTTCGCCATCGGTGTTCCTCCGCATATCTACGCATTTCACTGCTACACGCGGAATTCCATCCCCCTCTGCCGCACTCCAGCGATGCAGTCACAAATGCAGTTCCCAGGTTAAGCCCGGGGATTTCACACCTGTCTTACATCCCCGCCTGCGCACGCTTTACGCCCAGTTAGACTG
+
CCCCCGGGGGGGGGGGGGGGGGGGGGGGGGGGGGGGGGGGGGGGGGGGDGGGGGGGGGGGGGGGGGGGGGGGGGGGGGGGGGGGGGGGGGFGGGGGGEGGGGGGGGGGGGGGGFGFGGGGGDE7F@FGGGGCDF8DGFGFFGF>@ADAGFGFCCGFFGFFGGAFF>CGFGFFFFFFFFGFGGCFAGFFECE;;EFGF5C<B@FEE;CFFEEE?(=C9CDF3((:785C/9(6>BB;E?<?4<AADF0
@M00200:205:000000000-AKKM3:1:1101:17167:2542 2:N:0:1
TACAAGGGTATCTAATCCTGTTCGCTCCCCACACTTTCGCTCCTCAGCGTCAGGTAATGCCCAGAGAACCGCCTTCGCCACCGGTGTTCCTCCTGATATCTGCGCATTTCACCGCTACACCAGGAATTCCATTCTCCCCTGCATACCTCAAGTCTGCCCGTATCGAAAGCAAGCACCCAGTTAAGCTGCATGTTTTCACTCCAGACGCGACAAACCGCCTACGAGCCCTTTAAGCCCAATTAGCCTG
+
CCCCCGGGGGGGGGGGGGGGGGGGGGGGGGGGGGGGGGGGGGGGGGGGGGGGGGGGFGGGFGGGGGGGGGGGGGGGGGGGGGGGGGEGGGGGGGGGGGGGGFFGGGGGGGGGFGGFGFFGGGGGGGCF9FGGGG8EF6EDFGGFGFGFGFGFGGFFCGGFGGDFFFGGE?D@F=*3;9CFGGG9FFG6*;;BFFF>9>ECCD54>>=2=9@@B2BC2:D;@D@>1CAGCF;E5)73E112)6:())(
@M00200:205:000000000-AKKM3:1:1101:22453:2553 2:N:0:1
TACGAGGGTATCTAATCCCGTTCGCTCCCCTAGCTTTCGCGCCTCAGCGTCAGTGTCAGCCCAGCAACCCGCCTTCGCCGCAGGTGTTCCTCTCGATATCTACGCATTTCACCGCTACACCGAGAATTCCAGTTGCCCCTTCTGCACTCTAGTCGCACAGTATCAGTTGACCTTTCCGAGTTAAGCTCGGAGATTTCACAACTGACTTGTGCTGACCGCCTACGCGCCCTTTAAACCCAGTTAGACTG
+
CCCCCGGDGGGGGGGGFFGGGGGEGGGGGGGGGGGGGGGGGDFGGGGGEGGEGGGGGGGDGGGGGFGGFGGEGGGGGGGDGEDCFEFGEFGGGGGFE?CFGGGGGGGFEAFGGGGFDGGFDEDEGGGGGDEFGFFGFFGBFGGFGFGEGFFD@FGFFGGFF@EG<F9CBFF@F*@>@BGDF*=96DCAE97*3=C:8*41>@B=33;/>@34>?9C;C32;?@E185>9)()--6<6,:<.)6)))4)
@M00200:205:000000000-AKKM3:1:1101:24288:2566 2:N:0:1
TACTAGGGTATCTAATCCTGTTTGCTCCCCCAGCTTTCGCTCCTCAGCGTCAGGTAAGGCCCAGAGATCCGCCTTCGCCACCGGTGTTCCTCCTGATATCTGCGCATTTCACCGCTACACCAGGAATTCCGATCTCCCCTACCTACCTCTAGCCACGCCGTATCGAATGGCCTCTCAGAGTTGAGCTCTGAGCTTTCACATCCGACGCGCGTAGCCGCCTACGAGCTCTTTACACCCAATTAGACTG
+
CCCCCGGGGGGGGGGGGGGGGGGGGGGGGGGGGGGGGGGGGGGGGGGGGGGGGGGGGGGGGGGGGGGGGGGGGGGGGGGGGGGGGGCFGGGGGGGGFGGGGGGGGGGGGGGGGGE>GEGGGGGGGGGFFGGGGGGGFFEDFFGFGFDFGFFDGDFFDEGBGGFGFFGGFGF@FFFFFCFFGGGGFG7>8FGFFGGGF5FE*>@DDBFAF>=@BFGGFGF?DF?3688C::9A9A<4E?6:BD?FBA?
@M00200:205:000000000-AKKM3:1:1101:19283:2575 2:N:0:1
TACAGGGGTATCTAATCCTGTTTGCTCCCCACGCTTTCGCACCTCAGCGTCAGTAATGGACCAGTGAGCCGCCTTCGCCACTGGTGTTCCTCCGAATATCTACGAATTTCACCTCTACACTCGGAATTCCACTCACCTCTTCCATACTCGAGATACCCAGTATCAAAGGCAGTTCCAGAGTTGAGCTCTGGGATTTCACCCCTGACTTAAATATCTGCCTACGTGCGCTTTAAACCCAGTTAGACTGAGA
+
CCCCCGGGGGGGGGGGGGGGFGGGGGGGGGGGGGGGGGGGGGGGGGGGGGGGGGGGGGGGGGDGGGGGGGGGGGGGGGGEGGGGGGGGGGGGGGGGGGGFGGGGGGGGGGGGGGFDGFFGGFFGGDGFGGGGGGGG,6=DFACFGFGFGFGCFFGF5@D?FDEGDFGG?FFF9DFFD?F?FCDC5DEFF7?AFGF7FE:@@ADFF5CAE;*;@EGAEGFFED@9)1:CCDBF?E=3=9==CCC4@EB@@9
@M00200:205:000000000-AKKM3:1:1101:20377:2577 2:N:0:1
TACGCGGGTATCTAATCCCGTTTACTACCCTAGCTGTCGCGTCTGAGTGTCAGAAACAGACCAGAAGATCGCCTTCGCCACTGGTGTTCCTCCCGATATCTACGCATTTCACCACTACACCGGGAATTCCATCTTCCTCTTCTGCTCTCGAGCACGGTAGTATTGAACGACCTCTCCCAGTTGAGCCGGGAGATTTCACGCCCAACTTACCGCGCCACCTGCACGCGCTTTAAACCCAGTTAGACTG
+
CCCCCGGGGGGGGGGGGGGGGGGGGGGGGGGGGGGGGGGGGGGGGGGGGGGGGGGGGGGGGGGGGGGGFGGGGGGDGGGGGGGGGGGGGGGGGGGGGGGGCFFGGGGEAFGGFGGFGGGGGGGGGGGGGDFGGGGGGFGFFFGFGFGFGFGDEGGFFGGEGGFDEFGGFGFABEF>FFFFGFGGFGGFFGGFBGGFAEG>DF29B<FFFFFF90=CBGFDED;A?EDG<3:29>ABG??:AB<>D90
@M00200:205:000000000-AKKM3:1:1101:15707:2608 2:N:0:1
TACTAGGGTATCTAATCCCGTTCGCTCCCCACGCTTTCGCACATGAGCGTCAGAACAACGCTAGGGTGCCGCTTTCGCCACTGGTATTCCCCCCGATATCTACGCATTCCACCACTACACCGGGAATTCTACACCCCTCTCATTGCCTCAAGCTAAGCAGTTTTCAACGACCTCTCCCAGTTAAGCCGGGAGCTTTCACGTCGACCTTGCCTAACCGCCTGCGGTCGCTTTCAACCCAATTAGACTGAGC
+
CCCCCGGGGGGGGGGGGGGGGGGGGGGGGGGGGGGGGGGG@FGGFFGGGGGGGGGGGGGGGCCEFAFGGGGG@?FGGG:CGGGGGGGGGFGGGGGCCFGGGGC:FGGGGGFGG8DFGG?FCECEF7DFGDDFFFFEEAEFFGC7:DF=FA6CGGD@FG?AC;CFEFDGF>?@D56A9ADAFFCGCDG>>8=5?FGGA4CB:D1:(.1<3(54>3B@6DD0=:()(2777*4):2:75(409A:)4<B?B(
@M00200:205:000000000-AKKM3:1:1101:8275:2619 2:N:0:1
TACACGGGTATCTAATCCTGTTTGCTCCCCACGCTGTCGCGCCTCAGCGTCAGCAACAGCCCAGCAGGCCGCCTTCGCCACTGATGTTCTTCCCGATCTCTACGCATTCCACCGCCACCCCGGGAATTCCACCTGCCTCTACTGTGCTCAAGCCCGACAGTTTAGAAGGCAGCCCGGCGGTTAAGCCGCAGGATTTCACACCCTACTCATCAGGCCGCCTACGCGCCCTCTACACCCAGTTAGACTG
+
9CCCCCFGGGGGGGGGFFGGGGA<AAFC@@FCFGCEFGFF7+BBFGFGG@FEGGFGGGF@@FC<EGGCGGGDE4CE?FGDGGGFFG9@EFFEFFDGFGGGA;FCFEEFFFGFFC+*6+,8@EEDEB8FGEGG+1=,D+=DFC8+@=D;9DD?G:D?>E6?@+0?AFDGAEFFF=D**:?:<C*;+03>B<=>A+=6+9?.33,:32<..4448);;9D>?:7(01*79D*(5<B32>2,44:<)242
@M00200:205:000000000-AKKM3:1:1101:16564:2632 2:N:0:1
TACAAGGGTATCTAATCCTGTTTGCTCCCCACGCTTTCGTGCCTCAGTGTCAGTGTTGGCCCAGATAGTCGCCTTCGCCACAGATGTTCCTTCCGATCTCTACGCATTTCACTGCTACACCGGAAATTCCACTATCCTCTACCACACTCTAGTCGCCCAGTATCCACTGCAATTCCCAGGTTGAGCCCAGGGCTTTCACAACAGACTTAAACAACCACCTACGCACGCTTTAAACCCAATTAGACTGCGA
+
CCCCCGGGGGGGGGGGGGGGGGGGGGGGGGGGGGGGGGGGGGGGGGGFGGGGGGGG9FFF<@FGGGGEGGGGGGGGGGGGEGGGFGGGGFGFFFCFGGGGGGAFGGGDGGGGF9DDCFFFGE8EEGGGGGCGFEGGGFGFFGGFGDGFGDADFGGEFEGBFGFGFFGGFGFFFEBFB+8DFGFGFGGFFGG>DFFFA=;;CDCD@DFFFFCCA5B5)9AB==2*)4)?*?2CFEEB@=((18=7=C@(,:
@M00200:205:000000000-AKKM3:1:1101:15454:2642 2:N:0:1
TACCAGGGTATCTAATCCGGTTTGCGCCCCAGGGCTTCGTCCCTCACTGTCAGAGCCGTTCTAGTGTAGCGCCTTCGCCACTGGTCCTCCCCGGAGGATTACAGGATTTTACCCCTACCCCCCGAGTAGCCTACACCTCTCCCGGTCTCGAGCCTGCCGGTCTACCCGGAATTCGATGCGTTAAGCACATCGATTTCCCCAGGCATCTAACAAGCCAGCTACGGACGCTTTACACCCAGTTAGACTGAGA
+
CCCCCGGGGGGGGGGGGGGGGGGGGCCFGGGFFEDFFGGGEGGGGGGGGGGGGGGGGE@FGGGGFFFGGGGGGGGGGGGGGGGGGFFGGGCGEGEEG7E9=FDFFGFFFFGGG=D5DG8EEEGEGCGF;EDCFGFGGFGE5DD>8:C9FFGDC9D99EDDEC5:EFGGBE4@FFFFFFCBFGDGFGGFFG65;FGG+)=581(72).19?E.)(3=@*);4)67,:)>CD<9924(:<?7)64<)6:0:6
@M00200:205:000000000-AKKM3:1:1101:11067:2645 2:N:0:1
TACAAGGGTATCTAATCCTGTTTGCTCCCCACGCTTTCGCGCCTCAGCGTCAGTTCCGGTCCAGTGAGCCGCCTTCGCCACTGGTGTTCCTCCCAATATCTACGCATTTCACCGCTACACTGGGAATTCCACTCACCTCTCCCGGTCTCAAGCCATCCAGTCTGCCAGGCAGTTCCTCGGTTAAGCCGAGGGCTTTCACCCGTCACTTGCACAGCCGACTTCGCGCCCTTTAAAACCAAATAGACTTGGA
+
CCCCCGGGGGGGGGGGFGDGGGGGGGGGGE<@FGGGGGGGGEEEEGGGGGEEGFGG9FCFGGGDGGGGGGG7=CGGCEG7CFGFGGGGGDDFGGCFGGGCGGGF@C=:,EFGFEGFGGDFAEE8<D?GGC=FG8DEF+,*0,@9>>G5DF=?6=++;DDFDDED*3DFFDFAFFFF+B7DGGDFFGGE>DGED,AG4AF@=B?DFFCF=*.**064()0(()(26=>3);@)7764C:(().66).)-),
@M00200:205:000000000-AKKM3:1:1101:9052:2676 2:N:0:1
TACGAGGGTATCTAATCCCGTTTGCTACCCTAGCTTTCGCGCCTCAGCGTCAGTGTCGGCCCAGCAACCCGTCTTCACCTCAGGTGTTCCTCTTGATATCTACGCATTTCACCGCTACACTAGGAATTCCGCTTTCCTCTCCTGCACTCAAGCACGGCAGTTTCAAATGCAACTCCCGAGTTAAGCCCGGGGATTTCACATCTGACTTGCCATGCCGCCTACGCACCCTTTATACCCCGTTAGAATGAGGT
+
CCCCCGGGGGGGGGGGGGGGGGGGGGGGGGFGGGGGGGGGGGGGGGGGGGGGGGGGGGGGGGGCGGGGGGGGGGGGGGGGGGFFGGGGGGGGGGGDGGFAFGGGGGGGGGGGGGGEGGGGGGGGEFGGFAFGGGGGGFGEFGGFGFGEGFD8EGGABC=@FFFGFFGDFGFB5CFFFDDFFGGGFGFFFG>>>EE7FFGFFFFFFFFF::EFFFGA>GE@F@68?EFGCFF<3?65+(673346)6<<)(.
@M00200:205:000000000-AKKM3:1:1101:8240:2685 2:N:0:1
TACTGGGGTATCTAATCCCGTTCGCTCCCCCAGCTTTCGCGCCTCAGCGTCAGTTAGGGCCCAAGAAGCCGCCTTCGCCACCGGTGTTCCGACGGATATCTACGCATTTCACCGCTACACCCGCCATTCCACTTCTCCCTACCCCACTCAAGACTAGCAGTATGAGAAGCACTGCTGAGGTTGAGCCCCAGCCTTTCACTTCTCACTTACTAGCCCGCCTACGCGCGCTTTATACCCAATTAGACTGAGTT
+
CCCCCGGGGGGGGGGGGEFGGGGGGGGEGGGGGGGGGGGGGGGGGGGGGGGGGGGGGGGGGGGGGGGGGGGGGGGGGGGCGGGGGGGGGGGGGGGBCFGGGGGGGGGGGGGGGGGFGGGGGGGGGGGGGGGGGCDFGFFDFFGFGFG5DFFCEGGFFCFFGGFGCF+EFGFFFFF>4BFFGGG4>EFF97EAFFGGA5CC4BEBE@>CCEFF<DG@:350736)(3097/()5>AA8>BBBBF<<AFF?))
@M00200:205:000000000-AKKM3:1:1101:16044:2710 2:N:0:1
TACGAGGGTATCTAATCCCGTTCGCTCCCCTAGCTTTCGCGCCTCAGCGTCAAGAATGGGCCAGGTAGCCGCCTTCGCCACTGGTGTTCCTCCCGATATCTACGCATTTCACTGCTACACCGAGAATTCCAAGCTCCTCTCCAGTCCTCTAGCACAGGAGTATCGGATGCAATTCGGAAGTTGAGCTCCCGGATTTCACATCTGACTTTCTGCGCAGCCTACGCACCCTTTAAACCCAATTAGACTG
+
BCCCCGGGGGGGGGGGGGGGGGGGEGGGGGGGGGGGGGGGGGGGGGGGGGGGGGGGGGGGGGGGGGGGGGGGGGGGFGGGGGGGGGGGGGGGGGGGGGGGGGGGEGDDGGGGGGGFGFFGFGGGGGGFFGFFGGFFGFGFFGGFGFGFGFFGFGG5?FDA8FDGFFGGDFA@9CFFF5@EFGGGFGFFAFGFF5CC+:C78:EEF455?8?ECFGG(28353;BDE)5**/49;<@C@2(;E@F@23
@M00200:205:000000000-AKKM3:1:1101:18827:2718 2:N:0:1
TACACGGGTATCTAATCCCGTTTGCTCCCCACGCTTTCGTGCCTTAGTGTCAAGAATGAGCCAGTCACCTGCCTACGCCATCGGTGTTCCTCCAAATATCTACGGATTTCACTCCTACACTTGGCATTCCAGTGACCTCTCTCATCTTCAAGCTGAGCAGTTTAAATAATGTGAGTATGGTTGAGCCACACGCTTTCACTATTTACTTACTCTGCCACCTACGCAACTCTTTAAGTCCAGTTAGACTG
+
CCCCCGGGGGGGGGGGGGGGGGGGGGGGGGGGGGGGGGGGGGGGGGGGFGAFGGGGFFGGGE@CGF@FGG@BFGGFFGGGGGGGGEFFGGGGGGGGGGGGGGGGG8,,4CFFFDFFFGD8DCGG<BFGGCDFGGGGGFGDDFG8DFGEGF8=FGCBFDDFFCEFFF8E+@DEFFF9@FGDFF>+9DDFFC@BDE+=5DFBDE77E7*7CEEEE@9D@?5):5)0)59AFC16A*.*2*1)*1**1:CE
@M00200:205:000000000-AKKM3:1:1101:12762:2741 2:N:0:1
TACTCGGGTATCTAATCCTGTTTGCTCCCCACGCTGTCGCGCCTCAGTGTCGGCTATTGAGCTCTTGCGAGCTCACTGCCCAGCAGACCGCCTTCGCCACCGGTGTTCTTCCGGATCTCTACGCATTCCACCGCTACACCCGGAATTCCGTCACCCTCTGCCACCCTCAAGCCCGCCAGTCTGGCGCGACCTCTCACCGTCGAGCCGTGAGCTTCCACACGCCACTTAACAGGCCACCTACTCGCCCTTCT
+
CCCCCGGGFGDFGGGGGGGGGGFGGGGGGGGGGGGEGGGGGGGDGG<FEFGG:FGEGGGFGGGGGFAFGGGGEFGGGGGGGGCGGFGGFEEGD?FGGGGGGGE6>C=FGAFGB6E5D,E9DFDECEEFGFGGGGDBGFG)3@8089=AFF9C>CFFFGC*EF57)<7:*<*85)*:@>33?9=*/*=?):E>F+AFA(/,(.62;(:422::97+0-:6214(04+*2*2582::?>1,53))(((-(.()
@M00200:205:000000000-AKKM3:1:1101:14723:2765 2:N:0:1
TACTAGGGTATCTAATCCCGTTTACTACCCTAGCTGTCGCGTCTGAGTGTCAGAAACAGACCAGAAGATCGCCTTCGCCACTGGTGTTCCTCCCGATATCTACGCATTTCACCACTACACCGGGAATTCCATCTTCCTCTTCTGCTCTCGAGCACGGTAGTATTGAATGACCTCTCCCAGTTGAGCCGGGAGATTTCACACCCAACTTACCGCGCCACCTGCACGCGCTTTACACCCAATTAGACTGAGA
+
CCCCCGGGGGGGGGGGGFGGGGGGGGGGGGGGGGGGGGGGGGGGGGGGGGGGGGGGGGGGGGGGGGGGGGGEGGGGGGCGGGGGGGGGGGGGGGGGGGGGGGGGGGDDGDGGGFCFDFGFGGGGGGG?FFGFGGGGFFGFFGGFAFGEGFG>EGGFFGGFGGFFE?DGFFFEFFFFF5DFGCGCFGGBFDEFDGGDF@CE@89>BFF49BBD>>EGBGF2732;=EDG5>D)/9;@G023>F;?34:)5A
@M00200:205:000000000-AKKM3:1:1101:10708:2767 2:N:0:1
TACGGGGGTATCTAATCCTGTTCGCTCCCCACGCTTTCGCTCCTCAGCGTCAGTATCGGCCCAGAGACCCGCCTTCGCCACCGGTGTTCCTCCTGATATCTGCGCATTTCACCGCTACACCGGGAATTCCAGTCTCCTCTGCAATCCTCAAGAACGGCAGTTTCGATCGACGTTCTTCGGTTGAGCCGAAGGATTTCACGACCGACTTGCCATTCCGCCTACGCGCCCTTTAAGCCCAATTAGACTG
+
CCCCCGGGGGGGGFGGGGGGGGGGGGGGGGGGGGDGGGGGGGGGGGGGGGGGGGGGGGGGGGGGGGGGGGGGGGGGGGGGFGGGGGFGGGGGGGGGGGGGGGFGCEDGGFFGGC>5DEGFG>BEG7DGGGGDCGGFGFGFFFGFGFGEGFF7,;FA>CDFFGCD9FFGECEFA=AFCF:?FCGD4?FBFGGF;0+7A<C;@69(471?AA:4A<@<?CB23705(*09)*,6)--4@(8(54:A2))
@M00200:205:000000000-AKKM3:1:1101:9433:2783 2:N:0:1
TACGGGGGTATCTAATCCTGTTTGCTCCCCTAGCTTTCGTGCCTCAGTGTCAGGTGTTGTCCAGGGACTCGCCTTCGCCACTGGTGTTCCTCTCGATATCTACGCATTTCACTGCTACACCGAGAATTCCAGTCCCCCCTCCACACCTCCAGCACAGTCGTATTCAATGCCATTTCAGGGTTGAGCCCTGAGCTTTCACATCAAACTTACCATCCCTCCTACGCACCCTTTAACACCAATTAGACTGAGCT
+
CCCCC@FGEGGGGGACAFGFF,6<FCFFFGEGFGGGFGEGGGCFECFCGFCCEFGGGGGGGGF<EG<FGGGC@CE:?FGEEGBEDEFC9@E9FFEF8DEFE8<FCCCC,9,EF>9DDADC8EG7@BFEE=;=DF?@,<=)33@*,*=8D58DF?FFFG+0@CCFCCDG9:;1=*3=9E75@C**3<,9;>?*/5AD+*5*:B*9*:>*>>2*1(,,)20(>>2:(32**0)6?3)(1(,4.9)))1/))..
@M00200:205:000000000-AKKM3:1:1101:14620:2814 2:N:0:1
TACAAGGGTATCTAATCCTGTTTGCTCCCCACGCTTTCGCGTCTCAGCGTCAGTAACGTCCCAGCGAGCTGCCTTCGCCATTGGTGTTCCTCCCGATATCTGCGCATTTCACCGCTACACCGGGAATTCCACTCGCCTCTTCCGAACTCTAGTCCGGCAGTATCGACCGGCATCCCAGGGTTGAGCCCTGGACTTTCACAGCCGACTTACCGGCCCGCCTACACGCGCGTTAAACCCAATTAGCCTG
+
CCCCCGGGGGGGGGGGGFGGGGGGGGGCGGFGGGGGGGGGGGGGGGGGGGGGGGGG9EGGGGGDGE7FGGGGGGGGGGGGCGFGGGGGGGFGFCCCEGGF88CCFEEGGGGGGDDBDGGFFGGGGGGGGGGG+1=CGFGFFGFBEEDFGFGFF89?BEGEDC5@8F55@CEFF@A6)AC?C8)2)<0?FF=5;FGFF):?3(63(03;<347((2:19B?B:,)4E)/)1,8(457E?1()).()67
@M00200:205:000000000-AKKM3:1:1101:12134:2821 2:N:0:1
TACAAGGGTATCTAATCCCGTTCGCTCCCCTAGCTTTCGCGCCTCAGCGTCAGTGTCAGCCCAGCAACCCGCCTTCGCCGCAGGTGTTCCTCCCGATATCTACGCATTTCACCGCTACACCGGGAATTCCGCTTTCCTCTGCCCACCTCTAGCTCGCCAGTTTCCGATGGCCCCTCCCAGTTGAGCCGGGAGATTTCACACCGGACTTAACGAACCGCCTACAAGCCCTTTAAGCCCAAGTAGACTGAGA
+
CCCCCGGGGGGGDGGGGGGGGGGGGGGGGGFGGGGGGGGGGGGGEFGFGFGGGGGGGGGG<FGGGGGGGGGGGGGGGGGGGGGGGGGGGGGFGGGGGGDGGGGG>EGGGGGGGGGFGGGGGGGGGGGGGF=8?CFDFFFFF=EDDEDCG5@<FCFEFGGBEFEGFFGG?CA4?AFEFEFAE7=@AFFFFD=AB6<DFFGFFF@B@>@@7CE;0<EC>DDB?0(9227>7>7A>24:@(-(.)642.4:?A
@M00200:205:000000000-AKKM3:1:1101:22779:2822 2:N:0:1
TACGCGGGTATCTAATCCCATTCGCTACCCACGCTTTCGTGCCTCAGCGTCGAGAAAGTGCCAGTGTGCTGCCTTCGCTTTTGGTGTTCCCCATGATATCAACGGATTTCACCCCTACACCATGAGTTCCGCACACCTCTCACTTCTCCAAAGCCATACCGTTTCGAGCGCGGACGCAGGGTTGAGCCCTGCGATTTAACACCCGACTAATATGGCCGCCTACGCACCCTTTATACCCAGTTAGACTG
+
CCCCCGGGGEGGGFGGGCFFFFGGEDGGFFGGGGGGFCGGGGGGGGGGGGGGGGGGGGGGGGGGGFGGG9AFGEGDFGGGGGGGDFE,<EFGGFGCEE8,@;ECDGEGGGGGFGGFGGGG8=FFFFFCGDGGDGDGGFD8DFEF=FFEA@ED==DFFGGFGG=FBEGF>EE5A>ADEF:57@8DA8A65CG4>5*::.A4?;322,6.3=CEF<7=?CB;<8::9A)97*.,)<>2<(4:5))6<46:
@M00200:205:000000000-AKKM3:1:1101:13445:2825 2:N:0:1
TACCGGGGTATCTAATCCTGTTCGCTCCCCACGCTTTCGCTCCTCAGCGTCAGTATCGGCCCAGAGTCCCGCCTTCGCCACCGGTGTTCCTCCTGATATCTGCGCATTTCACCGCTACACCAGGAATTCCACTCTCCTCTTCCGGACTCTAGCCAGACGGTTTCCATCGACCTCTGGAGGTTAAGCCTCCAGTTTTCACAACGGACCTGTCTGGCCGCCTACACGCCCTTTCAACCCAGATAGCATG
+
CCCCCEGGGGGGFGGGGGGGGGGGGGGGGGGGGGCFGGGGGGGGGGGGGGGGEGFGGGGGGEGGEGGGGGGEGGGGFGGCCFGDFFEEFEGGGGGF9FGGFFFECCFGGGCFGGDFDG?FGGGEGGDGGGFGDF+@FBGFFE8AG>DAGFFDDCGFF6?>:C>GFFC=>ED9EFA>FA44FGGFFF?FAFFAFFE7+*17>-5(62(339@ECDGC>C>;;6()4*)1/74).:6<E12()64))))
@M00200:205:000000000-AKKM3:1:1101:17287:2833 2:N:0:1
TACGGGGGTATCTAATCCTGTTTGCTCCCCACGCTGTCGCGCCTCAGCGTCAGCAACGGCCCAGCAGACCGCCTTCGCCACTGATGTTCTTCCCGATCTCTACGCATTCCACCGCTACACCGGGAATTCCATCTGCCTCTACCGTGCTCAAGCCTGACAGTTTAGAAGGCAGCCCTGCGGTTAAGCCGCAGGATTTCACCCCCTACTTACCAGGCCGCCTACGCGCCCTTTAAACCCAGTTAGACTG
+
CCCCCGGGGGDGGGGFGGGGGGGGGGGGGGGGGGGGGGGGGGGGGGGGGGGGGGGGGGGGGGGGGGGGGGGGGGGGGGGGGGGGGGGGGGGGGGGGGGGGGGFGGGGGGAFGGGGFGCFGGGGGGGGGGGGGGGGCGFGFFGGFGFGBGFG;EFGAFGGFGGFFE*C7AGF>B=;FFFGFGGGGFFCEFD=BEFCD+?CE?3;@F?FFFFBA04CC;G@60:::3:)C97)6)632;8(252:-34:
@M00200:205:000000000-AKKM3:1:1101:6368:2862 2:N:0:1
TACTCGGGTATCTAATCCAGTTCGCTCCCCACGCTGTCGTCCATGAGTGTCAGGCACTGGCCAGTCGGCTGGCTTCCCCTTGGGTGTTCCTGCCGATCTCTACGCATTTCACCACTACACCGGCAATTCCACCGACCTCTCCAGTCCTCCAGCATGACAGTCTACGATGACCCCAGGCGGTTGAGCCGCCTGATTTCACACCGTACTTGCCACCCCACCTGCGGACGCTTTAAACCCAATTAGACTGACA
+
CCCCCDEEFGGGGGGGGGGGGGFGGGGGGG8@FGGGGGGCFGGGFGGGGGGGGGGFFGGGGGGGEFFGGGGD@GGGGGGD<?FGFFGGGGGGFAFG7FFF8EGCFGGGGGGGGBFFGGGGGDGGCCFDFGFGGCCGEDGEF8,;CDDFGFEFEF7?DFGFE6*?=:D@@,0=A5@?9@CDF>DGFGGFFGD?F,=CB7C5BDB5:@F).);><(3:<DE((/6),:57*1(6)527CB?:)).)<.87()
@M00200:205:000000000-AKKM3:1:1101:11227:2874 2:N:0:1
TACTGGGGTATCTAATCCTGTTTGCTCCCCACGCTTTCGCGTCTCAGCGTCAGTAACGTCCCAGCGAGCTGCCTTCGCCATAGGTGTTCCTCCCGATATCTGCGCATTTCACCGCTACACCGGGAATTCCACTCGCCTCTTCCGAACTCTAGTCCGGCAGTATCGACCGGCATCCCAGGGTTGAGCCCTGGACTTTCACAGCAGACTTACCGGACCGCCTAACCGCTCTTTACACCCAGTTCGACTGAGA
+
CCCCCGGGGGGGGGGGGGGGGGGGGGGGGG@@CFGGGGGGGFFGGGGCFGGGGGG9@,C,BFGGAFDGG>FFGGGGGGGG,AFGGGGGGGGAFFGGGGCGGDFFEEFCFFCFDGGFGGGGG6CGEGGGGGFF@D==E9ED8DF*6<D5DDG?>F709EGFFFCCA>0@@>>=>4?FAFGEG8?<ACF:8CFF)?FGACCC9?3;@@F3./.4:>ED1CD?()(0,*)19C944<2:*(::4)-82(42))
@M00200:205:000000000-AKKM3:1:1101:9015:2904 2:N:0:1
TACCGGGGTATCTAATCCTGTTCGCTCCCCACACTTTCGCTCCTCAGCGTCAGGTAATGCCCAGAGAACCGCCTTCGCCACCGGTGTTCCTCCTGATATCTGCGCATTTCACCGCTACACCAGGAATTCCGTTCTCCCCTGCATACCTCTAGTCTGCCCGTATCGGAAGCAAGCAACGAGTTAAGCCCGCTGTTTTCACTCCCGACGCGACAAACCGCCTACGAGCCCTTTAAACCCAATTAGACTG
+
CCCCCGGGGGGGGGGGGGGGGGGGGGGGGGFFGGGGGGGGGGGGGGGGGGGGGGGGGGGGGGGGDFGFGGGGGGGGGGFGGGGGCFFGGGGGGGGGFGGFFGGGEGGDEGGGGGGDGGGGGFGGGGFGGCEFGGGGDFEDFFGFGFGFGBGGGGGFFFGFGGFG=EGGBFACFCFFFFGDGCG@AFG>?CEF>C,?A<FFE225@@909@99B@GE@GE???FB?C@GGF0)6<<7EF::A>B>B>:
@M00200:205:000000000-AKKM3:1:1101:22646:2908 2:N:0:1
TACTGGGGTATCTAATCCTGTTTGCTCCCCACGCTTTCGCGTCTCAGCGTCAGTAACGTCCCAGCGAGCTGCCTTCGCCATAGGTGTTCCTCCCGATATCTGCGCATTTCACCGCTACACCGGGAATTCCACTCGCCTCTTCCGAACTCTAGTCCGGCAGTATCGACCGGCATCCCAGGGTTGAGCCCTGGACTTTCACAGCCGACTTACCGGACCGCCTACACGCTCTTTAAACCCAATTAGACTG
+
CCCCCGGGGGGGGGGGGGGGGGGGGGGGGGGGGGGGGGGGGGGGGGGGGGGGGGGGGGGGEGGGGGGGGGGGGGGGGGGGGGFCFGGGGGFGGGG@FGCFGGGGGGGGGGGGGGGFGGGGGGGGGGGGGDGGGGGGGFGFFGGFGFDDGFGFEGGFFGDACDEGFFGGECBFFFFFFAGBG8D<FFGFFGGFFGG>@3<?@DFFFFFF9EFF>6EGFGF??B?F2:7997425<A:E?B14<8>AFF
@M00200:205:000000000-AKKM3:1:1101:17391:2918 2:N:0:1
TACCGGGGTATCTAATCCCGTTCGCTCCCCTAGCTTTCGCGCCTCAGCGTCAGTGTCAGCCCAGCAACCCGCCTTCGCCGCAGGTGTTCCTCTCGATATCTACGCATTTCACCGCTACACCGAGAATTCCAGTTGCCCCTTCTGCACTCTAGCCCTGCAGTATCGGCTGACCGTTCCGGGTTAAGCCCGGAGATTTCACAGTCGACTTGCAGAGGCCGCCTACGCCCCCTTAAAACCCAGTTAGACTG
+
CCCCCGGGGGGGGGGGGGGGGGGGGGGGGGGGGGGGFGGGGGGGGGGGGGGGGGGGGGGGFGGGGGGGGGGGGGGGFFFGGGEGEGGGGGGGGGGGGGGGGGAFGGGGGGFGGGGFGGGGGGGGFGFFGGGGDGGGGFG9FGFFGFGBFFFD@F6AFGGFFGFF=EGCEGFEEAFFFFGFGGG>FGG):?EBDFGC6?F?@<8<DB;D43.7C<5*:)81?::>>*7<D38)-).5C?3<24)64)))
@M00200:205:000000000-AKKM3:1:1101:16644:2933 2:N:0:1
TACTAGGGTATCTAATCCTGTTTGCTCCCCACGCTTTCGTGCATGAGCGTCAGTGTTGGCCCAGAAGGCTGCCTTCGCCATCGGTGTTCCTCCACATCTCTACGCATTTCACCGCTACACGTGGAATTCCACCTTCCTCTGCCACACTCGAGCCACGTAGTTTCGAGCGCAATTCCCAAGTTAAGCTCGGGGATTTCACACTCGACTTGCGCGGCCACCTGCGCACACTTTAAACCCAGTTAGACTGAGC
+
CCCCCGGGGGGGGGGGGGGGGGGGGGGGGGFFGGGGGGEGGGG<FGGGGGEGGGGGGGFFFGGGGGGGGGDGGFGGGGGGGGGGGGGGGGGGGDFFCDFGFGGGGGD7==DFGGGFGFGECFGGGGGG=FFGFGCFGFGFFFFFGFGFGFGCEGFFFGGFCFFGDDFGBEEBAEC?CFGFFCFFFF9AADCB>CF>F4=64-<=BAA@E=B===8?65)(6,7:6=59*27<AA>:E23.49<4<<?)4.
@M00200:205:000000000-AKKM3:1:1101:11784:2938 2:N:0:1
TACTAGGGTATCTAATCCTGTTTGCTCCCCACGCTTTCGTGCCTCAGTGTCAGTGCTGGTCCAGGCAGTCGCCTTCGCCACAGATGTTCCTCCCGATCTCTACGCATTTCACTGCTACACCGGGAATTCCACTACCCTCTACCGCACTCTAGGTCGCCAGTTTCCAATTCCATTCCCAGGTTGAGCCCAGGGCTTTCACATCAGCCTTAACGAACCACCTACGCACGCTTTACGCCCGGGTAGACTGGACC
+
CCCCCGGGGGGGGGGGGGGGGGGGGGGGGGGGGGGGGGGGGGGGGGGGGGGGGGDFEGGGGGGGGGGGFGCEGGGGGG@FGGFGGGGGCFFGFGGFCGFGFFCBFCCGGGGGGGGB@FGCFE+8FEDFGFGGDFGEEDFDBGGFGFGFGFF9B=DEACCDD+*6;CD81=?>;;FFFB6DE?CC56EAFFEA5ACCFEGF@CE@)85**064A4BCDF?46:2;54)7*/,;;((68(((,,/7EE;((,(
@M00200:205:000000000-AKKM3:1:1101:9452:2938 2:N:0:1
TACGGGGGTATCTAATCCGGTTCGCTCCCCTAGCTTTCGCGCCTCAGCGTCAGGAGTGGCCCAGCCATCCGCCTTCGCCACCGGCATTCCTAGCGATATCTGCGCATTTCACCGCTACACCAGGAATTCCACTCGCCTCTTCCGGACTCTAGCCCAGCAGTATCCACCCGCATCCAGGGGTTGAGCCCCTGACTTTCAGAGCGGACTTACTGGGCCGCCTACGCGCTCTTTAAACCCAGTTAGACTG
+
CCCCCGGGGGGGGGGGGGGFGGGGGGGGGGGGGGGGGGGGGGFGGGGGGGGGGGGGGGGGGGGGGGGGGGGGGGGGGGGGGGGGGGGGGGGGGGG@FGGGGGGGGGGGGGGGGGGFGGGFGCGGFFGGGGGGGGGGGFGFFGGEGFGFGFGFFGGFFGGFFGFGF6FGBEA>BFFFFF<AGGGFAFGAEGEAAGGGFFG<<39:(4>?4A4<D0CC9DEB(.8B>D>C9:)).)44C?::B<B)36:
@M00200:205:000000000-AKKM3:1:1101:14706:2938 2:N:0:1
TACACGGGTATCTAATCCTGTTTGCTCCCCACGCTTTCGCGTCTCAGCGTCAGTTACGTTCCAGCGAGCTGCCTTCGCAATTGGTGTTCCTCCTGATATCTGCGCATTTCACCGCTACACCAGGAATTCCACTCGCCTCTCCCGCACTCGAGTCCGACAGTATCCACCGGCTTCCGAGGGTTGAGCCCCCGACTTTCACAGCGGACTTACCGGACCGCCTACACGCGCTTTAAACCCAGTTAGACTGAGAC
+
CCCCCGGGGGGGGEEFGGGGGGGGGGGGGGGGGE7FGCFGGGGEGGGGGECGGGGGGGGGGGGGGGGGGGGGGGGGGGGEGGFGGGCFDCDEGGGGEGF==EF=CC:FFGGGGDE*?EGGGGGDFGGGGAFGFGGDGFGFFGGFGFGAG?D=>D89?B?>EDCGEFGG>EEBFFFD>BD9FFC6FGG?BDGFBCCGFFGCE?@0:11/7AFFB>EC9DFF<<BF(2<<338)6<A?EF:24<B><<:444)
@M00200:205:000000000-AKKM3:1:1101:13543:2952 2:N:0:1
TACGCGGGTATCTAATCCTGTTTGATCCCCACGCTTTCGTGCCTCAGCGTCAATATTTGCTTAGTAAGCTGCCTTCGCAATCGGTGTTCTATGTCATATCTAAGCATTTCACCGCTACATGACATATTCCGCCTACCTCAACAAAATTCAAGACTGATAGTATCAATGGCAGTTTCCAGGTTGAGCCCGGAGATTTCACCACTGACTTAACAGCCCGCCTACACACCCTTTATACCCAATTAGACTGCGA
+
CCCCCGGGGGGGGGGGGGGGGGGGGGGGGGGGGGGCFGGGGGGGGGGGGGGGGGGGGGGGGGFGGGGGGGGGGGGGGGGGGGGGGGGGGGFGGGGGGGGGGGGGGGGGGGGGGGGDGGGGGGGGGGGGGGGDGGGG?DGDDGFFDFGDGDFDFCCFFGGFGGDDEFGGBDF@FFF79DG?F,AFFC,@ADGFEGGF6;C@@CCFF9C@EE6A*-6*5DF(-8=?==AG88>E4CCE7@=FFE@CEC8(,6
@M00200:205:000000000-AKKM3:1:1101:17791:2954 2:N:0:1
TACAGGGGTATCTAATCCTGTTTGCTCCCCACGCTTTCGAGCCTCAGCGTCAGGTAAGGCCCAGAGAACCGCCTTCGCCACTGGTATTCCTCCCGATATCTACGCATATCACCACTACACCGGGAATTCTATTCTCCTCTGCCTCCCTCAAGTCCGCCAGTATCCAAGGACCTCTCCAAGTTGAGCCGGGAGCTTTCACCTTAGACTTAACAGACCGCCTGCACGCCCTTTAAGCCCAGTTAGACTGAGA
+
CCCCCGGGGGGGGGGGGGGGGGGGGGGGGG@FEGGGGGGGDGGGGGGGGGGGGGFFGGGFFECF86C@FAFGGGGFGGBCF8FGCFGGFFGGG7@:FEGGE=,A+=C:;=FG<BDFFDDFC6ECGCC?F;;C+,3CEFG<*@@6=B=DGFGG,=85?88?DFFGCDA9?@5)*)0;A++0@DDGFGG>D>*:>6CC+*=6*766**>*6454>BF=BGE0(/,6;EFCCFFF39>@C0(=4?693-))))
@M00200:205:000000000-AKKM3:1:1101:10552:2995 2:N:0:1
TACGCGGGTATCTAATCCCGTTCGCTCCCCTAGCTTTCGCGCCTCAGCGTCAGTGTCGGCCCAGCAACCCGCCTTCGCCGCAGGTGTTCCTATTGATATCTACGCATTTCACCGCCCCACCAAGAATTCCAGTTGCCCCTTCCGCCCTCTAGCCGCACAGTATCAGTTGACCTTTCCCAGTTAAGCTCGGAGATTTCACAACTGACTTGTTCTTGCCGCCTACGCGCCCCTTATACCCAGTTAGACTGAGG
+
@B@AC@EG+@CCF9EC@CF@E<F,@,;CFG<@<FCFG@7:C@FEEGC<C8::CCCFEG::@C?@FEGEFGDGG:FB,?FGDG:7,45@?;,,4C<,A,,===?DBC+?DC>EGEE*+8=3@8BEFFCDFD8,==+8=075@:CBG*6)0*@5,;9@>CD>;C<9>FFF>AFEFEFA+*2)25+44>,2?DC8:C<CF)+/78;()(.)7))1))59(183:0201/>CC)-3464)<524,5-.6443::(
@M00200:205:000000000-AKKM3:1:1101:9146:2996 2:N:0:1
TACACGGGTATCTAATCCTGTTTGCTCCCCACGCTGTCGCGCCTCAGTGTCAGCCAGAGCCCAGCGGGCCGCCTTCGCCACCGGTGTTCTTCCGGATCTCTACGCATTCCACCGCTACACCCGGAATTCCACCCGCCTCTACTCTGCTCGAGCGCGGCAGTTCGCACGGCCGACCCGGGGTTGAGCCCCGGGCTTTCACCGCACGCTTGCCGCGCCACCTACGCGCCCTTTACACCCAATTAGACTGAG
+
CCCCCGGGGGGGGG<FGGGGGGGGGGGGGGGGGGGGGGGGGGGGGGGGGGGGGGGGGGGGGGGGGGGGGGGGGGGGGGGGGGFGGGGEGGGGGGEF>GGGGGCFGGGGG9BFGGGFGGGGGGGGEEEEFEFGFGGGG5CEFGFFEFG7C>E<EGDD>EG>:BCDBDGD>GB1>@EFA><DE5DD@CFFFGGFFECC?<FF?FFFFFF?BFFFFBGGFGFF03:>0CDD35))644<EFFBA)4)5A?3:
@M00200:205:000000000-AKKM3:1:1101:9912:3012 2:N:0:1
TACTAGGGTATCTAATCCCGTTTGCTCCCCACGCTTTCGCGCCTCAGCGTCAGAACCGGTCCAGCGAGCCGCCTTCGCCACTGGTGTTCCTCCCAATATCTACGCATTTCACCGCTACACTGGGAATTCCACTCGCCTCTCCCGGCCTCAAGCAAAGCAGTCTGGAAGGCAGTTCCTCGGTTACGCCGAGGGATTTCACCTTCCACTTGCCAAGCCGCCTACGCGCCCTTTAAGCCCAGTTAGACTGAGCC
+
CCCCCGGGGGGGGGGGGGGGGGGGGGGGGGGGGGGGGGGGCGGGGGGGGGGGGGGGGDGGGGG8FGGGGGGGGGGGFGGGGGGGGGFGGGGFGGGGGGGGGCFCGGGGGGGGGGGEGGGGFGGFG@DFGGGGGFFCEFGEFG8@GFGFGFGGGGGFFFGCGGFGBFGFEDFFFAFFFFDFGGD45CEFFGGDDG?FA?@EEEF()/63AF@F@DGF(9>;:??>>G5<CC8A)49>A:4::4-6264))((
@M00200:205:000000000-AKKM3:1:1101:21106:3034 2:N:0:1
TACCGGGGTATCTAATCCTGTTTGCTCCCCACGCTGTCGCGCCTCAGTGTCGGCTATTGAGCTCTTGCGAGCTCACCGCCCAGCAGACCGCCTTCGCCACCGGTGTTCTTCCGCATCTCTACGCATTCCACCGCTACACCCGGAATTCCATCTGCCTCTACTGTGCTCGAGCTCGACAGTTCGCACGGCCGACTCGGGGTTGAGCCCCGAGCTTTCACCGCACGATTGTCAAGCCGCCTACGCGCACTTT
+
CCCCCC@F7@8FFFFFGG<EC@FEGFEFE6CFFGE@@FFFFFFGGE@F,<CB+@FEFF,AEGG8<CEGGGEGGGF9FCEFGGFFF8FG4BEC74FDGGECFGFEEECF8FEGG+@*=<EFDFFE++6@,=E,=CCC1+,3<E:>GA?*5=,=;BBFADDACF8<*=>E5859*:A485/;@C*)?:5)=)*)2*:*51C919BB)(-2901((,30-:*(-325(*732:)).),4:0(4(((-1((-))
@M00200:205:000000000-AKKM3:1:1101:13404:3035 2:N:0:1
TACTAGGGTATCTAATCCTGTTTGCTCCCCACGCTTTCGAGCCTCAGTGTCAGGAACGTTCCAGAGCGCCGCCTTCGCCACCGGCCTTCCTCCCGATCTCTACGCATTTCACCGCTACACCGGGAATTCCGCGCTCCTCTCCCGTCCTCTAGCCAGGCAGTCCCCCCCGACCTTTTCAGGTTAAGCCTGAAGATTTCCCGGAGGGCTTACCAAACCACCTACGCTCCCTTTACACCCAACTAGCCTG
+
CCCCCGGGGGGGGGGGGGGGGGGGGEGGGGFGGGGGFGGGGGGGGGGGGGGGGGGGGGGGGGGGGGGGGGGGGGGGGGFGGFGDGGGDGGGGFFGGFDGGGGGG:8@FFGGGGDGFGGGGGGGGGGGGGGGGGDDGGFFDF,@>D>CAGFGGGGGFFGGFGF5FCDGGE=)66>8AFFGFGC@?:?FAA<FFFGGGF5=16:906;BBF:4>DFGGFGFFF2:::E5C9C?>BA)3:<?(4()(442
@M00200:205:000000000-AKKM3:1:1101:17450:3049 2:N:0:1
TACGAGGGTATCTAATCCTGTTTGCTCCCCACGCTTTCGCAGTTGAGTGTCAGTTACTGTCCAGCTAGCCGCCTTCGCCTCTGGTGTTCCTCCCGATCTCTACGCATTTCACCGCTACACCGGGAATTCCGCTAGCCTCTCCAGTACTCTAAGTCTTACCGTTTCCGTGGCACTTCCGGGGTTAAGCCCCGGGATTTCACCAACAGACAAATAAGACCACCTACCTGCCCTTTACACCCAATTAGACTG
+
CCCCCGGGGGGGGGGGGGGGGGGGGGGGGGGGGGGGGGGGGGGGGGGGGGGGGGGGGGGGGGGGGGGGGGDGGGGGGGGGGGGFGGGGGGGGFGGGGGGGGGGGGGGGGGGGGGGFGGGGGGGGFGGGFGGGGGGGGFFEFGGFGFGEGFGGGEGFFGGFG6=FEFGFF6BBF@FFFADBGGGCF7FFFDG>BD5;AEFFEE>>9B(7(6=EC4?C42A1,3;;,>6*CFFF@FEFG8.6?()).6A22
@M00200:205:000000000-AKKM3:1:1101:17738:3072 2:N:0:1
TACTAGGGTATCTAATCCCGTTTGCTCCCCTAGCTTTCGCTCCTCAGCGTCAATGCCGGTCCAGGATGCCGCCTTCGCCACCGGTATTCCTCCAGATATCTACGCATTTCACCGCTACACCTGGAATTCTGCATCCCTCTCCCGAATTCAAGCCATCCAGTATCAGACGCAGTTCCCAGGTTGAGCCTGGGGATTTCACGTCCGACTTAGTTGGCCGCCTACGAGCCCTTTACACCCAGTTAGACTGATAT
+
CCCCCGGGGGGGGGGGGEFGF8CGFGGGGEFGGGGGCEGGDGEGFGGFGGEEFFGGGGDFGGFGGFGFGGGGC7FFGGGGGGGGGGDGGGGGGGGGGGGGGG9FCGCGDGCFA>EFC=FEGGGGFFGGADFGGGGGFFGDBFGEGAGDGFGGGGGDFFGFFD>FFFGGFEEA9AAFFFGFF69CAGCF>D5B>EFD=*2/:7@AAF=AC4*>=EGGFD>@;;?>03)95*67;?33=63@)973<9@))).
@M00200:205:000000000-AKKM3:1:1101:8101:3089 2:N:0:1
TACAGGGGTATCTAATCCTGTTTGCTCCCCACGCTGTCGCGCCTCAGCGTCAGCCACAGCCCAGCGGGCCGCCTTCGCCACCGGTGTTCTTCCGGATCTCTACGCATTCCACCGCTACACCCGGAATTCCACCCGCCTCTACTGTGCTCCAGCGCGGGAGTCGCCCCGGCCGACCCGGGGTTGAGCCCCGGACTTTCACCGCCGCCTTCCCGCGCCGCCTACGCGCCCTTTACACCCAGTTAGACCGAAAT
+
CCCCCGGGGGGGGGGGGGGGGGGGGGGGGGGGGGGGGGGGGGGGGGGGGGGGEGGGGGGGFFGGGGGGGGGGGGGGGGGGGGGGGGGGGGGGGGGGGGGGGFGGGGGGGG,CFEGF8FGGGGGD:EFFFGGGGCCBGBGFFGGFGFF7D6C0DDD>9*?;EF2C1))=)5)(:()77:DBED>44<73)97>BEGGFAG7<9199,(4>F?F6;GG9DD?1:15,:>D)0:4445,:6(5<)<<A)3(,-(
@M00200:205:000000000-AKKM3:1:1101:7818:3095 2:N:0:1
TACCGGGGTATCTAATCCTGTTTGCTCCCCTAGCTTTCGTGCCTCAGTGTCAGGTGTTTTCCAGGGACTCGCCTTCGCCACTGGTGTTCCTCTCGATATCTACGCATTTCACTGCTACACCGAGAATTCCAGTCCCCCCTCAAACCCTCTAGCAAGGTAGTTTCCAATGCAGTTTCCAGGTTGAGCCTGGAGATTTCACATCCGACTTACCTCACCACCTACGCACCCTTTACGCCCAATTAGACTGAGCC
+
CCCCCGGGGGGGGGGGGGGGGGGGGGGGGGGGGFGGGGGGGGGGGGGGGGGGGGGGGGGGGGGGGGGGGGGGGGGGGGGGGGGGFGGGGGGGFGGG8FGGFFGGGGGGGGGGGGGFGGGGFGGGGEGGGGGGGGGFGFGFEGGFG5CDFFFCCFD?FF=DD?EGBBDFFFFDDEFFFB?FFC?C?E,9A6EFFFFGF=ECFCC5@=AAFA:;B@FFBF?D=E242:?<4;38;92>E<61<9;3@E3))(/
@M00200:205:000000000-AKKM3:1:1101:14128:3099 2:N:0:1
TACAAGGGTATCTAATCCCGTTTGCTCCCCTGGCTTTCGCGCCTCAGCGTCAGTGTCAGCCCAGCAACCCGTCTTCACCTCAGGTGTTCCTCTTGATATCTACGCATTTCACCGCTACACCAAGAATTCCGATTGCCACTTCTGCACTCTAGCGCATCAGTATCAGCTGACCGTTCCGAGTTAAGCTCGGAGATTTCACAGCTGACTTAATATGCCGCCTACTCGCCCTTTAAGCCCAGTTAGACTG
+
CCCCCGGGGGGGGGGGGGGGGGGGGGGGGGGGGGGGGGGGGGGGGGGGGGGGGGGGGGGGFGGGGGGGGGGGGGGGGGGGGGGGGGGGFGGGGGGGGGGGGGGGGGGGGGCFGGGFGGGGGGGGGGGFGGGGDEGGF+@DFGGFGFGFGFGGGGGEFGGFGC>FECC8D?FBBFDFFEGFGGGGFGC?BGG>AGA7BCFFFBEFFFF66EFF??FG2DDF>=EA=C>G4<5EEAE8FF06/5?;;?@
@M00200:205:000000000-AKKM3:1:1101:15117:3102 2:N:0:1
TACAAGGGTATCTAATCCTGTTTGCTCCCCACGCTTTCGCACCTCAGCGTCAGTATCGGGCCAGTGAGCCGCCTTCGCCACTGGTGTTCTTGCGAATATCTACGAATTTCACCTCTACACTCGCAGTTCCACTCACCTCTCCCGAACTCAAGATCGCCAGTATCAAAGGCAGTTCTGGAGTTGAGCTCCAGGATTTCACCCCTGACTTAACAATCCGCCTACGTTCGCTTTATACCCAGTTAGACTG
+
CCCCCGGGGGGGGGGGGGGGGGGGGGGGGGFGGGGGGGGGF@CEGGGGCF@FGGGFGGGGGGGGGGGGGGGGGGGGGGFCGGFGFGGGFFFGGGGDGGGGGGGGGGGGGGGGGGGFGGGGFGGGGGGGGFCGGGFGGFGBFFGFGFG5DDD=FGGFFGDA8DEGEDGGFCFAF7C7B8?AFFGGFDCFFCCFF7EGF7E6@>BDFFF4AEFF=3DF2?52>B@;3068*/=)..7?FE/64?C93)5
@M00200:205:000000000-AKKM3:1:1101:24824:3112 2:N:0:1
TACTAGGGTATCTAATCCTGTTTGCTCCCCACGCTGTCGCGCCTCAGTATCGGCTATTGGGAGATTGCTCTCCCACCGCCCAGCAGACCGCCTTCGCCACTGGTGTTCTTCCGGATCTCTACGCATTCCACCGCTACACCCGGAATTCCATCTGCCTCTACGGTGCCCCAGCGACACAGTTTCAATGGCCGACCCGGAGTTGAGCCACAGACTTCCACCACAGCCTCATGCCGCCCCCTACGACACACTT
+
CCCCCGGGGGGGGGGGGGGGGGGGFGGGGGCFEGGGGGGGGGGGGGGC,CFGCEFGGGGC@<7,CEEG9@<FG8EF:@FCEGGGGFDCG8CGGGGGE=@FGFDAF9CFGCEGGE=?D<8,@D7EEEGADCEFDDDEE6F59CEBGF6=FFFD;7@A6CCAEF5::*=<*;?C>59*/*@FG,:+3,,/*ACB)//8)7*;361;4;(/=6.:)929)+;,7((510)*:*50601(:99,31(((-((.)
@M00200:205:000000000-AKKM3:1:1101:18985:3145 2:N:0:1
TACACGGGTATCTAATCCCGTTTGCTCCCCACGCTTTCGCGCCTCAGCGTCAGGGAATGCCCAGAGACCCGCCTTCGCCACCGGTGTTCCTCCCGATCTCTACACATTTCACCGCTACACCGGGAATTCCAGTCTCCTCTGCATCCCTCAAGAATGGCAGTATCGGCCGACCCCCCTGAGTTGAGCCCAGGGATTTCACGACCGACTTGCCATCCCGCCTACGCGCCCTTTAAACCCAGTTAGACTGAGA
+
CCCCCGGGGGGGGGGGGGGGGGGGGGGGGGGGGGGGGGGGGEGGGGGGGGGGGGGCGGGGGGGGGGGGGGGGGGGGGGGGGGGGGGGGGGGGGGGGCGGG8,BFFGFFGGGGGGGDDGGGGGCGGGGGGGGGGGGGC+=DDFGFCFF5DDFGGGGFFFC>FG<F@@G>AGEBFAD4;FCAF<CB;FG4ACGFFFGF6?FDF699>69;>ABAAFG8:GF(12?@>E7C108AFFA:C317>9AA<<:07.
@M00200:205:000000000-AKKM3:1:1101:22931:3163 2:N:0:1
TACGCGGGTATCTAATCCCGTTCGCTCCCCTAGCTTTCGCGCCTCAGCGTCAGTGTCGGCCCAGCTACCCGCCTTCGCCACAGGTGTTCCTCTCGATATCTACGCATTTCACCGCTACACCGAGAATTCCAGTAGCCCCTTCCGCACTCTAGCACGACAGTATCACTTGGCCGCTCCGGGTTAAGCCCGGAGATTTCACAAGTGACTTGTTGCGCCGCCTACGCGCCCTTTAAACACAATTAGACTG
+
CCCCCGGGGGGGGGGGGGGGGGGGGGGGGGFGGGGGGGGGGGGGGGGGGGGGGGGGGGGGGGGGGGGGGGGGGGGGGGGGGGGGGGGGGGFEGGGGDFGGGGGGGGGGGGGGGGGFGGGGGGG>EGGGGGGGFCDEDDEFDGA?EFGFGFEFGGGEEEGDFFE;EFFCFGABD=BF>EGDCEF>FGGF>CEEBGFC6?+7<?C?C4?EEFF@<BGD>CB::7(59EED97)5)64);:425>)4)))
@M00200:205:000000000-AKKM3:1:1101:17312:3189 2:N:0:1
TACTCGGGTATCTAATCCTGTTTGCTCCCCACGCTGTCGCACCTGAGTGTCAGTATTGGGCCAGGTAGCCGCCTTCGCCACTGATGTTCCTCCCGATATCTACGCATTTCACCGCTACACCGGGAATTCCACTACCCTCTCCCATACTCCAGCTGAGTAGTATCGACTGCAATTCCCAGGTTAAGCCCAGGGCTTTCACAATCGACTGACTCAGCCACCTGCGTGCGCTTTACGCCCAGTTAGACTG
+
CCCCCGGGGGGGGGGGGGGGGGGGGGGGGGGGGGGGGGGGGGGGGGGGGGGGGFFFGCFEGGGGGGGGGGGGGGGGGGGGGGGGGGGGGGGGGGGGGGGFGGGGGGGGGFGGGGGDDFGGGGGGGGGGGGGGGGGEGFGFFFGFGFGFGFF?FGGFFGGFGGF7@FCE>FF@AEFFFFGFGGGGFGGFFGG>EGF7AEFEEEEDBFDBFE=8)7EG29A267=6(48<)2=4C;D0B<;;?ECFFFF
@M00200:205:000000000-AKKM3:1:1101:14239:3190 2:N:0:1
TACTGGGGTATCTAATCCTGTTTGCTCCCCACGCTGTCGCGCCTCAGCGTCAGCAACAGCCCAGCAGGCCGCCTTCGCCACTGATGTTCTTCCCGATCTCTACGCATTCCACCGCTACACCCGGAATTCCACCCGCCTCTACTGTGCTCCAGCGCGGGAGTCGCCACGGCCGATCCGGGGTTGAGCCCCGGACTTTCACCGCCGCCTTCCCGCGCCGCCTACGCGCCCCTTACGCCCAATTAGACTGAGAC
+
CCCCCGGGGGGGGGGGGGGGGGGGGGGGGGGGGGGGGGGGGGGDGGGGGGGGGGGGGGGGGGGGGGGGGGGGGGGGGGGGGGG9FFGGGGGGGGGGGGGGGGGGEGGGGGGGGGGFGGGGGGGGGGGGGGGFFGGGGFGFFGGFGFGFGFGCFGGFFGD>EGFGFFGGEGFFBBE:FBGDFCCFFGGFFGGDFGGGFFGA?FFFF>:?)3:0>(:=;DBB60156=BG)1377013?(8<2)32<283)-)
@M00200:205:000000000-AKKM3:1:1101:17488:3196 2:N:0:1
TACACGGGTATCTAATCCTGTTTGCTCCCCACGCTTTCGCGCCTCAGCGTCAATTACGGGCCAGATAGCCGCCTTCGCCACTGGTGTTCTTCCCAATATCTACGAATTTCACCTCTACACTGGGAATTCCACTATCCTCTCCCGCATTCAAGCTCATCAGTATCAAGCGCAGCCCCCAGGTTGAGCCCGGGAATTTCACGCCTGACTTGATAAGCCGCCTACGCGCCCCTTATGCCCAATTAGACTGAGA
+
CCCCCGGGGGGGGGGGGGGGGGFGGGGGGGGGGGGGGGGGGGGGGGGGGGGGGGGGGGGGGGGGGGGGGGGGGGGGGGGGGGGGGGGGGGGGG?EGFGGGGGGGFGGGGDGGGGGFGGGFDDGGGGGGGGCDFGFGGFDEBGGDGFGDGFGGCDCFFGGFFFFGF?FGFDEAEFFDEACC>F?GFGGFEGCEFFGEFC@4B>BDFEBCEE4C?=FD9>>@<(236C=D)2<?29<7CF?(:>0-8<))))
@M00200:205:000000000-AKKM3:1:1101:24747:3236 2:N:0:1
TACAAGGGTATCTAATCCCGTTCGCTCCCCTGGCTTTCGTGCATGAGCGTCGGCAAAGCCCCAGTCTGTCGCTTTCGCCACCGGCGTTCCTCCCGATCTCAACACATTTCACCGCTCCACCGGAAGTTCCATCTGCCCCTACCTCGCTCGAGTCTATCAGTATCGAAGGCCCTTTTCCGGTTGGGCCGAAAGATTTCACCCCCGACTTGATAGACCGCCTACGCGCCCTTTATACCCAATTAGACTG
+
CCCCCGGGGGGGGGEGGGGGGGGGGGGGGGGGGGGFGGGGGGGGGGGGGGGGGGGGGGGGGGGGGGECFGGGGGGGGGGGGGGGEEGGGGGGFGGGDGGGGGGGGGGGGGGGGGGEGEGGGGECEGFGAEGFGGGF?FGDFGGFGFGDGFGD:@FFAGGFGGFGAFGGFGA>5<A*:?DBFGDDDFCEE4C:4:=DFFG7=9>@0(.3=AEE34<<;DE<???5027DC74>2<<AF),2).25<))
@M00200:205:000000000-AKKM3:1:1101:11672:3239 2:N:0:1
TACACGGGTATCTAATCCCGTTTGCTCCCCTAGCTTTCGCGCCTCAGCGTCAGTGTCGGTCCAGGAAGCCGCCTTCGCCACCGGTGTTCCTCCGGATATCTACGCATTTCACCGCTACACCCGGAATTCCGCTTCCCTCTCCCGAACTCAAGCCAAACAGTTTCCCGTGCAATTCCTCAGTTGAGCCGAGGGATTTCACGCAGGACTTGCAAGGCCGCCTACGCGCCCTTTAAACCCAGTTAGACTGA
+
CCCCCGGGGGGGGGGGGGFGGGGGGGGGGGGGGGGGGGGGGGGGGGGGGGGGGGGGGGGGGGGGGGGGGGGGGDGGGGGGGGGGGGGGGGGGGGE@EGGFGGGGGGGGGGGGGGGFDGCGGGGGGGGDFGGGGGGFG5EDFEGFGFGFFAFC?CGFACFAACEFEFGFBG>CFFFAFFCF@C+59DFFFGGFDGGG87E;DFFFFFF@EFEE<(:@>D3((.472CBG)974><AFEB62:AF)44))
@M00200:205:000000000-AKKM3:1:1101:19292:3241 2:N:0:1
TACCAGGGTATCTAATCCTGTTTGCTCCCCACGCTGTCGCGCATCAGTGTCAGAAACTGCCCAGCAGACCGCCTTCGCCACCGGTCTTCCTCCGGATCTCTACGCATTCCACCGCTACACCCGGAATTCCGTCTGCCTCTACAGTCCTCGAGTTTGACAGTCGGCACGGCAGACCCGGAGTGGAGCTCCGGGCTTTCACCACACCCTTATCAAACCACCTACGCGCCCTTTAAGCACAGTTAGACTG
+
C@CCCGGGFGFGGGGFGGGGGGGGGCFGGGGGGGGGEFGGGGGGGGGGGGGGGGGGGGGGEFGGGGGGGGGGGGGDFGGGGGGGGGFFGGGGGGDGC@FFGGGGGGGGG;DFGGGFGGFGGGGGGGGGGGFGFFGCFFC=FGGFFFCEGD8+60DFFFCF9C@CA0CEDGDAF2?ADFGDE,7C6EGFFGGFFEF<FCGEFDDD;(:1;?EF37B87:3(58:53=EG)744:A<.232<)66<B<7
@M00200:205:000000000-AKKM3:1:1101:14133:3243 2:N:0:1
TACAAGGGTATCTAATCCTGTTTGCTCCCCTAGCTTTCGTGCCTCAGCGTCAGAAATCGTCCAGGGACTCGCCTTCGCCACTGGTGTTCCACTTGATATCTACGCATTTCACTGCTACACCAAGTATTCCAGTCCCCCCTCAAACCCTCCAGCAAGGTAGTTTCCAATGCCATTTCCGAGTTGAGCTCGGAGCTTTCACATCCGACTTACCTCCCCACCTACGCACCCTTTAAGCCCAATTAGCCTGAGCT
+
CCCCCGGGGGGGGGGGGGGGGGGGGGGGGGGFGGGGGGGGGDGGGGGGGGGGGCFGGGGGGGGGGGGGGG<FGGGGGGGGGGGGGGGGGGGGGGGGEEFFGGFGGGGGGGGGGGGFGGGGGFGGGGGGGFEGGGGGGBEBEGGFGFGFGFGGFGFBF?F5EDEGFFGE5DFDFDFFC5C5@ECDFF,@E9>BEGGGBECE@8:5@A5=@*6;E)>54CA=)7>46CED5C3;7B:(;=6@C43(4)3=@()
@M00200:205:000000000-AKKM3:1:1101:16433:3246 2:N:0:1
TACAGGGGTATCTAATCCTGTTTGCTCCCCACGCTTTCGCGCCTCAGCGTCAGATACGGGCCAGGAAGCCGCCTTCGCCACCGGTGTTCCTCTCGATATCTACAGATTTCACCCCTACACCGAGAGTTCCACTTCCCTCTCCCGCCCTCTAGCGAGGTAGTTTCGAGCGCCATTCCTCAGTTAAGCCAAGGGATTTCACACTCGACTTGCCAAGCCGCCTGCGCGCCCTTTAAGCCCAATTAGACTG
+
CBCCCGGGGGGGGGGGGGGGGGGGGGGGGGGGGGGGGGGGGGGGGGGGGGGGGGGGGGDFGGGGGGFFGGGGGGGGGGGGGGGGGGGGGGGGGGGFGFGCFGGGGAF9FGGGGGGFGGGGGGGG7CDFFGFGFDFFGFGBFFGFGFGBFDGDGDC>B@+3E7EGA5FCBGFFACFFFFFAFG+=:AGFFCF4;FFFFEGFFFFDFB;1<EEEE;FFBGFF<?6B>DD<5*8).9>BG(-(6<?22:B
@M00200:205:000000000-AKKM3:1:1101:7476:3253 2:N:0:1
TACGAGGGTATCTAATCCCGTTCGCTCCCCTGGCTTTCGTGTCTCAGCGTCAGCACACTCCCAGCTGTCTGTTTTCACCTTTGGCGTTCCAAACGATATCTACGCATTTCACCGCTCCACCGTTTGTTCCGGTTGCCCCTAAGTGGCTCAAGATCGCCAGTATGCCAAGCAGTTCCACAGGTGAGCTGTGGGATTTCACAAGCCACTTAACGACCCGCCTACACACCCTTTACACCCAATTAGACTGAGAC
+
CCCCCGGGGGGGGGGGGGGGGGGGGGGGGGGGFGGGGGGFGGGGGGGGGGGG@EG?FGGFGGGGGCGGGGGGCGGGDGGGGCADFGFEGGF9?FEEGFGGGFGGGDGG=FGFGGGDGGGGGGGGFGFFGGE8=86EE:ED*,A@=FDDGFGDF+3:@EGFGGEF7@?FFGF)=;CFFCF?,EGGFG7A@?FFF6CGFCGF@C):4>>>C*6>A>C:9DB?>B=4)=):95EE)/3(B=((97=)7?36;;)
@M00200:205:000000000-AKKM3:1:1101:24156:3275 2:N:0:1
TACAAGGGTATCTAATCCCGTTCGCTCCCCTGGCTTTCGTGTCTCAGCGTCAGCAAACCCCCAGCGAGCTGTTTTCACCATTGGCGTTCCAAACGATATCTACGCATTTCGCCGCTCCACCGTTTGTTCCGCTCGCCCCTAGGTTGCTCAAGATGACCAGTATGTCGAGCAGTTCCATGGTTGAGCCATGGGATTTCACAAGACACTTAGCCATCCGCCTACACACGCTTTACGCCCAATTAGACTGAGA
+
<CCCCGGGFGGGGGGGGFGGGGGGGGGGGGGGGGGGGGGFFEGFGGGGGGGGGGFFFGFEFGGGGGGGGGFGFBFGGGGGGGGFGGGGGGGFGGGGFEEFGGGGGGGGGGDCFGGFGGGFGEGC<CFFGGCEDGGGGEE=DEGFCFGFGFFGCFFFFCFF,:=C;?CE5@98<E6E>6@>D7??FCFFFGFA?FFDBC7@5BFD=38>@4.>BEC,59><03;))*)/*1()7((,42414A::44552)
@M00200:205:000000000-AKKM3:1:1101:17838:3282 2:N:0:1
TACTAGGGTATCTAATCCCGTTCGCTCCCCACGCTTTCGTGCCTGAGCGTCAGAGCAAGCCCAGCTGCCTGATTTCTCCTTCGGCGTTCCGCTAGATATCAACGCATTTCACCACTCCACCTAGCGTTCCGGCAGCCCCTACTTGCCTCAAGACGCGCGGTTCACCCCGCAATTCCCCGGTTGAGTCGGGGGATTTCACAAGATGCCTGCGCGTCCGCCTACGCACCCTTTATACCCAATTAGACTGAGA
+
CCCCCGGGGGGGGGGGGGGGGGGGGGGGGGGGGGGGGGGGGGGGGGGGGGGGGGGGGGGGGGGGGGGGGGFGGGGGGGGGGGGGGGGGGGDGGGGGGGGGGGGGGGGGGGGGGGGFGGGGGGGGGGGGGGGGGGGGGFEDFFFFGFGFGFGFGGGFFGGBECAGEAFGFGFFFFF>FFGFG8CC;>FEFGGFAECF*)<9>:1>A<?<A66>>9E8,17(,327(:BG*9?4<)6<E?::<A0>7::7:<
@M00200:205:000000000-AKKM3:1:1101:13066:3283 2:N:0:1
TACGAGGGTATCTAATCCTGTTCGCTCCCCACGCTTTCGCGTCTCAGCGTCAGTACCGTACTAGAGAACCGCCTTAGCCACGGGTGTTCTTCCTGATATCTGCGCATTTCACCGCTACACCAGGAATTCCATTCTCCTCTTCCGGACTCTAGCCAAACGGTTTCTATCGACGTCTGAAGGTTAAGCCTCCAGTTTTCACAACAGACCTGCTTGGCCGCCTACACGCTCTTTATGCCCAGTGAGACTGAGA
+
CCCCCGGGGGGGFGGGGGGGGGGGGGGGGGFFFGGGGGGGGGGGGGGGGGGGGGGGGGGGGGGGGGGFEGGGGGGFCGCGGGGG@FFGGGGFGGGGGGGGGGGGGGGEGGGGGGGFGGGGGGGGEFGFGGFGDGGCFFG9DGGFGEGFGFFB7DDFFFG5:?=DCCEC*DAABFFFFFGFCFFC+<EFACFFFGFC6*=>E@D(5>(00(.**6CC>CDF<142,8.>3;/6).)=E8:>)6?)8A2>).
@M00200:205:000000000-AKKM3:1:1101:7859:3287 2:N:0:1
TACGCGGGTATCTAATCCTGTTTGCTCCCCATGCTTTCGAGCCTCAGCGTCAATATGTGTCCAGACGGCCGCCTTCGCAACTGGTGTTCTTGGGGATCTCTACGCCTTCCACCGCTACACCCCCAATTCCGCCGTCCTCTCCACTATTCAAGACTCCCAGTTTTACGTTCCTGTCCGGGGTTGCGCCCCGGGATTAACCACCTAACTCAAGACACCGCCTACGATCCCTTTAACCCCAATTAGACTG
+
CCCCCGE77@@F@<6CEFCAFFE@EFCF@FGGGGFF<F@CFGFCFE<6:@FCFEFBAFFFGGFGGFE::FDEGGGGG@BEBFF=CFFC<BD<=FC7F@EGCEGF7+A+49;E?+@*+46E=E+B>3=DFADCDEGGG079:?FF@*2;CC75E68A5,;F8<*?>*3@*,;7B899*:;51*:*)4:BAGGBD7CF+)0/665(65>)3:27((023C)((.3)(27C02))-)-.;8((.):).)3
@M00200:205:000000000-AKKM3:1:1101:20056:3297 2:N:0:1
TACGGGGGTATCTAATCCTGTTTGATCCTCACGCTTTCGTGCCTCAGCGTCAATATTTCCGTAGTGAGCTGCCTACGCAATTGGTGTTCTATGTCATATCTAAGCATTTCACCGCTACATGACATATTCCGCTCACCTCCAGAACATTCAAGATAGATAGTATCAATGGCAGTTTCCGAGTTAAGCTCGGAGATTTCACCACTGACTTACCTACCCGCCTACGCACCCTTTAAACCCAGTTAGACTGAGA
+
CCCCCGGGGGGGGGGGGGGGGGGGGGGGGGGGGGGGCGGGGGGGGGGFGGGGGGGGGGGGGGGGGGGGGGGGGGGFGGGGGGGGGGGGGGGGGGFFGGGGGGGGGGGGGFGGGGGFGGGGGFEGGGGGGFGGGGGGGFFDDFGFGFGFGFGGGGGFFGGFGFDFBFGGBFFADEFFFBD?FCFGFGGFBDGFFGGG9EF@E):CEF;EEFFFF=FGA?D2>>@4(=6C9*4>3C<1E7<51).1)16846
@M00200:205:000000000-AKKM3:1:1101:22125:3324 2:N:0:1
TACTAGGGTATCTAATCCTGTTCGCTCCCCATGCTTTCGCTCCTCAGCGTCAGTACCGGCCCAGAGTGCTGCCTTCGCCGTCGGTGTTCCTCCTGATATCTGCGCATTTCACCGCTACACCAGGAATTCCACACTCCCCTACCGGACTCGAGTCACCGCAGTATCAGGTGCTCCACTGGGTTGAGCCCAGATTTTTCACACCTGACTTACGGAACCGCCTACGAGCTCTTTAAACCCAATTAGACTGAGC
+
CCCCCGGGFGGGGGGGGGGGGGGGGGGGGGGGGGGGGGGGGGGGGGGGGGGGGGGGGGGGGGGGGGGGGGFFGGGGGGGGFGGGGGFEGGGGGGGGGGFGGFGGGGGGGGGGGGGFGGFG8@EEGGGGGGFGGEGG@DEDFGGFGFGAGFG>9DFFFGGFGD=CEFGGFGFFFFFFFFGFFGD79ECFF>CFF7EFFE?EEA=B>34?*59@DFGGFG:(66;E;C)*+;6<CEA@EFD:4:7>2)8:),
@M00200:205:000000000-AKKM3:1:1101:7172:3331 2:N:0:1
TACCAGGGTATCTAATCCGGTTCGCTCCCCACGCTTTCGTGCCTTAGCGTCAGAAATAGCCCAGTAACCTGCTTACGCCATTGGTGTTCCTTCTAATATCTACGGATTTCACTCCTACACTAGAAATTCCAGTTACCTCTGCTACTCTCGAGTTCGTGAGTTCGAATAATAGCCTGATGGTTGAGCCACCAGATTTCACTATTCGCTTTACGAACCGCCTACGCAACTCTTTAAACCAAGTTAGACTG
+
CCCCCGGGGGGGGGGGGGGGGGGGGGGGGGGGGGGGGGGGGGGGGGGGGGGGGGGGGGGGGGGGGGGGGGGGGGGGGGGGGGGGGGGGGGGFGGFGGGGGGGGGGGGGGGGFFGGFGGFGDFGGGGFGGAFFGEDFFFFFFGGFEFGFGFGG9CFA:@FEAFCGB6DCFGFFFBBF5FGFGGGGFGGFFGGFFFGGFEGC=EEF@AAFFE;AB)@*:CB>2)<9>::**4??C**7C(52;?EE).;@
@M00200:205:000000000-AKKM3:1:1101:11101:3356 2:N:0:1
TACAAGGGTATCTAATCCTGTTTGCTCCCCACGCTTTCGCGTCACAGCGTCAGTACCGGGCCAGTGAGCCGCCTTCGCCACTGGTGTTCTTCCTAATATCTACGAATTTCACCTCTACACTAGGAGTTCCACTCACCTCTCCCGGACTCAAAGACTGCCAGTATCGAAGGCAATTCCGAGGTTGAGCCTCGGGATTTCACCCCCGACTTAACAGTCCGCCTACACGCGCTTTACGCCCAGTTAGACTG
+
CCCCCFGGGGGGGGGGGGGGGGGGGGGGGGGGGGGGGGGGGGGGEGGGGGGGEGGGGGDGGGGGGGGGGGGGGGGGGGGGGGGGGGGGGGGGGGFEGGGGGFGGF8BFGCFGGGGFGGGGGGGFGGGGGFGGGGDF8DEDFFGFGFGBGFGF@DGFFECFGDEFEEGF*@C=F@?FAFGFGE9DFEEFFG>A>EDC6*=AE9=@@F=9@48@4@?+;DD(,4;F;*>59>?()44:89(8:<4))54:
@M00200:205:000000000-AKKM3:1:1101:19691:3358 2:N:0:1
TACTAGGGTATCTAATCCTGTTCGCTCCCCACACTTTCGCTCCTCAGCGTCAGGATATTCCCAGAGAACCGCCTTCGCCACCGGTGTTCCTCCTGATATCTGCGCATTTCACCGCTACACCAGGAATTCCGTTCTCCCCTGAATACCTCTAGTCTGCCCGTATCGAAAGCAAGCCAGGTGTTAAGCACCTGGTTTTCACTCCCGACGCGACAGACCGCCTACGAGCCCTTTACGCCCAGTTAGACTGAGA
+
CCCCCGGGGGGGGGGGGGGGGGGGGGGGGGGGGGGGGGGGGGGGGGGGGGGGGGGGGGGGFFGGGGGGGFGGGGGGGGGGEGGGGGGGGDGGGGFFGGGGGGGGGGGGGGGGGGD>GGGGGGECFFGGGGGFGGGGFFGDFGGCFF6;FFFDEFFFFEFDEGBGFFGD5DFEF=FFF5=?FCGGFGDFADCFAFGFFE:AEFF2:A4=@BFFFFGFBGF;DFD3;CDC5942<6:9E6(.4<9>A98)26
@M00200:205:000000000-AKKM3:1:1101:14183:3362 2:N:0:1
TACGAGGGTATCTAATCCCGTTTGCTCCCCTGGCTTTCGCTCCTCAGCGTCAATGCCGGTCCAGGATGCCGCCTTCGCCACCGGTATTCCTCCAGATATCTACGCATTCCACCGCTACACCTGGAATTCCACATCCCTCTCCCGGATTCGAGCCTTTCAGTCTCGGACGCAGTTCCCGGGTTGAGCCCGGGGATTTCACGTTCGACTTAGCAGGCCGCCTACGCGCCCTTTAAACCCAGTTAGACTGAGGT
+
CCCCCGGGGGGGGGGGGFGGGGGGGGGGGGGGGGGGGGGGGGGGGGGGGGGGGGGGGGGGGGGGGGGGGGGGGGDFGGGGGGGGGGFGGGGGGGGGGGGGGGGGGGGGGECFFEGFGGGGGGGGGGGGGGGGGGGGGFGFFGGFGFG>FFGDEGGFFDGFGGEGEFDE?CBAFEFFFFGFCC4CFGEFEGGFBCFDA?CDF3@<D?FFFF3?<@C;3>@043?:9EBG352>BBF:EB?FD2.484:,)((
@M00200:205:000000000-AKKM3:1:1101:12664:3387 2:N:0:1
TACTCGGGTATCTAATCCCGTTTGCTCCCCTGGCTTTCGCGCCTCAGCGTCAATGCCGGTCCAGGATGTCGCCTTCGCCACCGGTGTTCCTCCAGATATCTACGCATTTCACCGCTACACCTGGAATTCCACATCCCTCTCCCGGATTCAAGCCAACCAGTATCGGACGCAGTTCCTGGGTTGAGCCCAGGGATTTCACGTTCGACTTAGCAGGCCGCCTACGCGCACTTTATACCCAATTAGACTG
+
CCCCCGGGGGGGGGGGGGGGGGFGGGGGGGGGGGGGGGGGGGGGGGGGGGGGGGGGGGGGGGGGGGGGGGGGGGGGGGGGFGGGGGGGGGGGGGGGGGGGGGGGGGGGGGGGGGGFGGG<FEGGGGGGGFGGGGGGGFFDFGGAE>=AGFG+9=DFFCDFGFCG=ACED59=D7FFFFG*@ACGFGGFAGGEFGGGA*4>>:B?BF29C4@C3;CG0C:;?(15(:)1194)69>4C7B7<AF9<A0
@M00200:205:000000000-AKKM3:1:1101:22208:3391 2:N:0:1
TACACGGGTATCTAATCCCGTTTGCTCCCCTAGCTTTCGCGCCTCAGCGTCAGAAGAGATCCAGCCGTTCGCTTTCGCCACCGGCGTTCCTTCCGATATCAACGCATTTCACCGCTCCACCGGAAGTTCCAACGGCCCCTAGCTCCCTCTAGACAAGCAGTATCCAAGGCACTTTTCCGGTTGAGCCGAAAGATTTCACCCCGGACTTGCTTGCCCGCCTACGCGCCCTTTACACCCAGTTAGACTGAG
+
CCCCCGGGGGGGGGGGGGGGGGGGGGGGGGGGGGGGGGGGGGGGGGGGGGGGGGGGGGGGGGGGGGGGGGGGGGGFDGGGGGGGGGGGGGGGGGGGCGGGGGGGGGGGGGGGGGGFGFGGGGGEGGGGGGGGGDDE>DG=0@FFGFGBGFFFGGGFFGGFGG@G5;;FFGFFFEFFFFGDGGGGFGFEEGGFF7CCFFGEFFBF61,7A<9;@@?F?GFF,31),:.7)98<FA<4::2:5466A<F07
@M00200:205:000000000-AKKM3:1:1101:11241:3406 2:N:0:1
TACAGGGGTATCTAATCCTGTTTGCTCCCCACGCTTTCGCGCATCAGCGTCAGAACCGGTCCAGGTAGCCGCCTTCGCCACCGGTGTTCCTCCCAGTATCTACGCATTTCACCGCTACACTGGGAATTCCGCTACCCCCTCCCGGCCTCAAGCCAGGCAGTTTCAAAGGCAATTCCTCGGTTGAGCCGAGGGATTTCACCTTTGACTTACCAAGCCGCCTACGCGCCCTTTAAACCCAGTTAGACTGAGA
+
CCCCCGGGGGGGGGGGGGGGGGGGGGGGGGGGGGGGGGGGGGGGGGGGGGGGGGGGGGGGGGGGGGGGGGGGGGGGGGGGGGGGGGGGGGGGGGEFFGGGGGGGGGGGGGGGGGDFDGGBEGGGGGGGGGGGGGGFGFGFFGGEGFGFGA@=EFGFFGGFF80@AFGGF5*1;@FFFFGFGGG*;F6)?CEBDG64;<CEFEFFFEC5;A1932BEBGD4;;05(?5C75><6<7312,()6)6)),8)6
@M00200:205:000000000-AKKM3:1:1101:7178:3408 2:N:0:1
TACTAGGGTATCTAATCCCGTTTGCTCCCCTGGCTTTCGCGCCTCAGCGTCAGTTTCGGTCCAGAATGCCGCCTTCGCCACCGGTGTTCCTCCAGATATCTACGCATTTCACCGCTACACCTGGAATTCCGCATCCCTCTCCCAAACTCAAGCCAACCAGTATCGGACGCAGTTCCCCGGTTAAGCCGCGGGATTTCACGTCCGACTTAGTTGGCCACCTACGAGCCCTTTAAACCCAGTTAGCCTG
+
CCCCCGGGGGGGGGGGGGGGGGGGGGGGGGGGFGGGGGGGCGGGGGGGGGGGGGGGGEGEGGGGGGGGGGGGGGGGGGGGGFEGGGGGGGGGGGFGGGGGGGGGGGGGGGFGGGGEGGGGGGGGGDDGGGGGDE6EEFGDFGDB=DGFGFGGFFFDFG>6E?EGFFGGEGF=BCFF5AD>FEGGFF?5*/56AEGGFFGF88;>>;92<>9<63+<>DFFF??BBGFF*98)6))4;:6B9>B)44:
@M00200:205:000000000-AKKM3:1:1101:17234:3412 2:N:0:1
TACGGGGGTATCTAATCCCGTTCGCTCCCCTAGCTTTCGCGCCTCAGCGTCAGTGTCAGCCCAGCAACCCGCCTTCGCCGCAGGTGTTCCTCTCGATATCTACGCATTCCACCGCTACACCTGTAATTCCACCGACCTCTACCGATCTCCAGATCCGCAGTATCAGAAGCAGCTTCCCGGTTGAGCCGTGAAATTTCACTTCCGACTTACAGGACCCGCCTGCGCGCGCTTTACACCCAATTAGACTG
+
C,CCCDFGFCG<FFGFGGGDFGGGGGGDGGGGGGGGGGGGGGG:FFFGGGGGEFFGGGFFGGGGGGEG8FGGGGGFFFGGGGEFDF?:EFFGGGCDFGGGGGGGGGGCFADFGGD>DFGCFGGGG,>EFF,EDGDEG>7@?CG5C5<CGFF*DFDF>FDDE7>@*33DFGFDA(;F4ADDE=CG;C7;>CFF=?9CA)2<C@<?@@B09AA88:>F1)5,420)(1757)8?2>A2F(220)6.6))4
@M00200:205:000000000-AKKM3:1:1101:18536:3413 2:N:0:1
TACCGGGGTATCTAATCCTGTTCGCTCCCCACGCTTTCGCGTCTCAGCGTCAGTACCGTACTAGAGAGCCGCCTTAGCCACGGGTGTTCTTCCCGATATCTGCGCATTTCACCGCTACACCGGGAATTCCACTCTCCTCTTCCGGACTCTAGCCAGATGGTTTCCATCGGCGTCTCGAGGTTGAGCCTCGAGTTTTCACAACGGACCTATCTAGCCGCCTACACGCTCTTTAAACCCAGTTAGACTG
+
CCCCCGGGGGGGGGGGGGGGGGGGGGGGGGGGGGGGGGGGGGGGGGGGGGGEGGGGGGGGGGGGGGGGGGGGGGGGGGFGGGFGGGFGGGGGGGGGEGGGGCFGEGEEGGGGGGGFGGGGGEEGGGGFGGGGGGGGGFGFFGGBGBDBGFGGEG*;FEFFCC8BC>FFEGEAFFFFFFGBGFGGFGGFFGGFFCFFFC??E@>B<23@<>@??EFC67@:?8?F?C3CFFF44<<(;2?:A<><2<?
@M00200:205:000000000-AKKM3:1:1101:19560:3431 2:N:0:1
TACTGGGGTATCTAATCCTGTTTGCTCCCCACGCTGTCGCGCCTCAGCGTCAGCCACAGCCCAGAAGACCGCCTTCGCCACCGGTGTTCTTCCGGATCTCTACGCATTCCACCGCTACACCCGGAATTCCATCTGCCTCTACTGTGCTCAAGCTCGACAGTTCGCACGGCCGACTCGGGGTTGAGCCCCGAGCTTTCACCGCACGCTTGTCCAGCCGCCTACGCGCCCTTTACGCCCAGTTAGACTG
+
CCCC@GGGGGGGGGGGGGGGGGGGGGGGGGGGGGGEGGGGGEGGGGGGGGGGGCGFGFG8FGGG,EE<FFGGGGGGGGGGGCGGGGGGGCCFGCEEGEFFGDFG:EGG8FGGFGGBGGGGGEEGCEGGGGG8DF8FGFFF+E,?=9FEG<FFDFFE>GGBEF7?=>G*@E45*-/:8AG?FGGGFF=>>D5B:EGGFFG)(636(13:2,3).5C8,1861<(0,:)9)9:94(24EB(:2:-679?
@M00200:205:000000000-AKKM3:1:1101:22743:3439 2:N:0:1
TACGGGGGTATCTAATCCCGTTCGCTCCCCTGGCTTTCGTGTCTCAGCGTCAGCACACCCCCAGCGAGCTGTTTTCACCGTTGGCGTTCCAAGCGATATCTACGCATTTCACCGCTCCACCGCTTGTTCCGCTCGCCCCTAGGTGGCTCAAGACGACCAGTATACCGAGCAGTTCCACGGTTGAGCCGTGGGATTTCACAAGGTACTTAGAAGTCCGCCTACACACGCTTTAAGCCCAGTTAGACTG
+
CCCCCGGGGGGGGGGGGGGGGGGGGGGGGGGGGGGGGGGGGGGGGGGGGGGGGGGGGGGGG7FGGGGGGGGDFCFFGGFGFEGGGGGGGGGGGGGGGGCFGGGGGGGGGCFFFGGFGEGGGGGG>DDCFGGGGGGE9*@=FGGFGFGDDFGGCGDFFGDFEFCF<FGEEGEFFCFFF8DDFCDGFGCBEGGDF?CCFFGFFF;4C)6:2><2<2<343>B::7<?E5>5/4A>293;217):<>DAF
@M00200:205:000000000-AKKM3:1:1101:22301:3442 2:N:0:1
TACGAGGGTATCTAATCCCGTTTGCTCCCCTGGCTTTCGCTGATCAGCGTCAATGCCGGTCCAGGATGCCGCCTTCGCCACCGGTATTCCTCCAGATATCTACGCATTTCACCGCTACACCTGGAATTCTGCATCCCTCTCCCGGATTCAAGCCATCCAGTATCGGATGCAGTTCCCAAGTTGAGCCTGGGGATTTCACATCCGACTTAGACGGCCGCCTACTAGCCCTTTATACCCAGTTAGACTG
+
CCCCCGGGGGGGGGGGGGGGGGGGGGGGGGGGGGGGGGGGFGGGGGGGGGGGGGGGGGGGGGGGGGGGGGGGGGGGGGGGEGGGGCFFGGGGGGGGFGGGGGGGGGGGGGGGGDGFGGGGGGGGGGGGGGGGGGGGGFGFFGGFG>D9DFG7EGGFFGGFGGFGFFGGFGFFFFFFAFGFGGFGFGGFFFGFFGGGFCF<EEFA=A@DFE:B@FGC(7>((/7:>CFF*9@;?CC3C<06C):<<9:
@M00200:205:000000000-AKKM3:1:1101:20981:3451 2:N:0:1
TACTAGGGTATCTAATCCTGTTTGCTCCCCACGCTTTCGCGTCTCAGCGTCAGTACCGTCCCAGCGAGCTGCCTTCGCCATCGGTGTTCCTCCTGATATCTGCGCATTTCACCGCTACACCAGGAATTCCACTCGCCTCTTCCGGACTCTAGCCCCGCAGTATCGGCTGACCTTTCCGGGTTAAGCCCGGAGATTTCACAGTCGACTTGCGCTTGCCGCCTACTCCCCCTTTAAGCCGCGGTAGCCTGGGG
+
CCCCCGGGGGGGGGGGGGGGGGGGGGGGGGGGGGGGGGGGGGGGGGGGGGGGGGGGFGGGGGGGGDGGGGGGGGGGGGGGGGGGGGGGGGGFGGGGGGGGGGGGGGGGFGGGGGGDGGFGGGGGGGGDAFFGFAFGCDCE?EGFGFGFFFGCG?DAEG>AGFEF50?D5FF@ACFFFEDFEGGGFGCA5C7BE6:BFFFE@).60((4@C((((134756?4(*.+)157,).6--<((((-24)))((,(
@M00200:205:000000000-AKKM3:1:1101:17181:3462 2:N:0:1
TACCCGGGTATCTAATCCCGTTTGCTCCCCACGCTTTCGCGCCTCAGCGTCAGGAATTGGCCAGAGACCCGCCTTCGCCACCGGTGTTCCTCCCGATCTCTACACATTTCACCGCTACACCGGGAATTCCAGTCTCCTCTCCAACCCTCGAGGATAGCAGTATCGGACGCCCTTCTTCGGTTGAGCCGAAGGCTTTCACGACCGACTTGCCATCCCGCCTACACGCCCTTTATGCCCAATTAGACTG
+
CCCCCGGGGGGGGGGGGGGGGGGGGGGGGGGGGGGGGGGGGGGGGGGGGGGGGGGGGGGGGGGGGGGGGGGGGGGGGGGGGGGGGGGGGGGGGGGGGDGGGGGEFGFGGGGGGCGFGGGGGGGGGGCGFFFGGGGGGFGFFGGFGFGDFDG+@?DFAEFFGGFGDDGGFGFAD=AFFFFBGGGGFGGEFC=BFF?>=<F@<>>@@:;(44:9>:>C0CE?6:??6EFGC<2495)5A:3(6<?<>6:
@M00200:205:000000000-AKKM3:1:1101:25155:3487 2:N:0:1
TACTCGGGTATCTAATCCCGTTTGCTCCCCACGCTTTCGCGCCTCAGCGTCAGGAGATGCCCAGAGACCCGCCTTCGCCACCGGTGTTCCTCCCGATCTCTACACATTTCACCGCTACACCGGGAATTCCAGTCTCCTCTGCATCCCTCAAGAACGGCAGTATCAGCCGACGTTTCTCGGTTGAGCCGAGAGATTTCACGACTGACTTGCCATCCCTCCTACGCGCCCTTTACACCCAATTAGCCTG
+
CCCCCGGGGGGGGGFEFGGGGFGGGGGGGGGGGGGGGGGGGGGGGGGGGGGGGGGGGGGGGGGGGGGGGGGGGGGGGGGGGDEFGGGGGGFFGGGGEGGGGGFEFGGFGGGGGGDBGGGGGGGGGGDEFEGGECG9EFGEFEGFGFGEFFF6EFFDBGG>8CEGFFGGFGDAEF>F@@DFGCGCFGGF49EB>FFD+?<(69;;EFFEEFEFF@F8)2:@34171:></0)-56>1::4(-42()6<
@M00200:205:000000000-AKKM3:1:1101:11095:3502 2:N:0:1
TACAAGGGTATCTAATCCCGTTTGCTCCCCACGCTTTCGCGCCTCAGCGTCAGTCACCGTCCAGAAGGCCGCCTTCGCCACCGGTGTTCCTCCCGATCTCTACACATTTCACCGCTACACCGAGAATTCCAGTTGCCCCTTCTGCACTCTAGCCCTGCAGTATCGGCTGACCTTTCCGGGTTAAGCCCGGAGATTTCACAGTCGACTTTCAGAGGCCGCCTACGCGCCCTTGACACCAAGTTAGACTGCG
+
CCCCCGGGGGGGGGGGGGGGGGGEGGGGGGGGDGGGGGGGGGGGGFGGGGGGGGGFGFEGGGGCGGGGCFGDGDGGFGGGGGDGGGGCFFGGGGGGBFGGGAFGFGGGGFGGGGGFGGGGGGGEGGEFGGGGGAFGAFF5?DFFGB?8DFFF9DCFBFGFD@;?=BDGFGACF5AFFF5>F8@>FGE>BGGEBEGCC@C<=>359@6(.)765)3:1CA9?13>4*)957?32)-5C(426>2:4.6)((
@M00200:205:000000000-AKKM3:1:1101:11360:3503 2:N:0:1
TACAGGGGTATCTAATCCCGTTTGCTACCCACGCTTTCGCGCCTCAGCGTCAGTACCAGCCCAGGGGACCGCCTTCGCCACCGGTGTTCCTCCCAATATCTACGCATTTCACCGCTACACTGGGAATTCCGCCCCCCTCTTCTGGACTCGAGCCTTGCAGTTTCTTCCGCACGTCCTCGGTTGAGCCGAGGGATTTCACGGAAGAAACGCATGGCCGCCTACGCGCCCTTTAAACCCAATTAGTCTGAGA
+
CCCCCGGGGGGGGGGGGGFGFGGGGGGGGGGGGGEGGGEGGGGGEGGGGGGGGGGGGGGGGGGGGGGGEEGFGGGGGGGGGGGGGGGGGGGGGGGGGGCGGGGGGGGD,EFGGGGFGGGGGGGGFGGGGGGGGGCG65EDFCGDGFGFGFGGGGFFFGGFGG@GEFGG?@9@EFFDEFGEF58*?CCA):C>>6ACA)<=09<0,(/53:(3,4CC>37<03(7(8@D)9))662(22((.67)5462-)
@M00200:205:000000000-AKKM3:1:1101:25329:3533 2:N:0:1
TACTAGGGTATCTAATCCTGTTTGCTCCCCACGCTTTCGTGCATGAGCGTCAGTGTTGGCCCAGGGGGCTGCCTTCGCCATTGGTGTTCCTCCACATCTCTACGCATTTCACCGCTACACGTGGAATTCCACCCCCCTCTGCCACACTCCAGCCCCGTAGTTTCGAGCGCAATTCCCAAGTTAAGCACGGGGATTTCACAATCGACTTGCTAGGCCGCCTGCGCACACTTTACACCCAATTCGGCTGACAT
+
CCCCCGGGGGGGGGGGGGGGGGGGGGGGGGGGGGGGGFFGGGGGGFFGGDGGGGGGGGGGFGEFFGGGGGGGGGGGGGCCFEFGDDFGGGCEGEGFAFGGGGGGGGCD8=>FGGG>CE?EGGGGEFCFGGGFG>DEGEEFF,EDFFCD6DEFGGGEDGGA@C@GFFGE5;?A?CFFFFG4@:@EFF,ABC7?EG?FFEE4*.0/52;08C)5),?C(1=(61:EF5>C7C)<AA4?C3<?9)((,,4(())
@M00200:205:000000000-AKKM3:1:1101:12339:3534 2:N:0:1
TACGAGGGTATCTAATCCTGTTTGCTCCCCACGCTGTCGCGCCTCAGTGTCGGCTATTGAGCTCTTGCGAGCTCACCGCCCAGCAGACCGCCTTCGCCACTGGTGTTCTTCCGGATCTCTACGCATTCCACCGCTACACCCGGAATTCCATCTGCCTCTACGGTGCCCAAGCAACACAGTTGCCACGGCCGATCTGGAGTTGAGCCCCAGACTTTCACCACAGCCTTATGTCGACACCTACGCGCCCTTT
+
CCCCCGGGGGGGGGGGGGGGGGGGGGGGGGGGGGGGGGGGGGGGGGGGGGGGGGGGGGGGGGCGGGGGGGGGGGGGGGGGGGCGGGGGGGGGGGGGGGEGGGGGGGGGGGGGGEGEGFGGGGGGEEEGGGGGGGDEGFGDEGG*;FGFGFGFGGGFFEGFFGD>CFGGFGFCFFFFFFGFFGGFFGEFFGGFDG7FF)26@EF()/=,(6;?3?CG)+===3=48@FDFFDB:(-4*2,..41,((44:)
@M00200:205:000000000-AKKM3:1:1101:21958:3565 2:N:0:1
TACGGGGGTATCTAATCCTGTTCGCTCCCCACGCTTTCGCGTCTCAGCGTCAGTACCGTCCCAGAGAACCGCCTTCGCCACGGGTGTTCTTCCCGATATCTACGCATTTCACCGCTACACCGGGAATTCCACCCCCCTCTTTGGTACTCTAGCTTATCAGTTTCATGCGTCCTTCCCCGGTTGAGCCGAGGGATTTCACACATGACTTAACAAACCGCCTACACGCCCTTTAAACCCAGTTAGACTG
+
CCCCCGGGGGGGGGGGGGGGGGGGGGGGGGGGGGGGGGGGGGGGGGGGGGGGGGGGGGGGGGGGGGGGGGGGGGGGGGGGGGFCCFGGGGGGGGGGGGGGGGGGGGGGFGGGGGGFGGGGGGCGGGGGGGGGGGDEGBGFFGGFGFGFGFGDFGFFFFGFFF?C?BFGFGFFFFFFFFGDEEGGFGGDDDGFFGEFFAGFF?F<AFFBFFFFFBGG9CDB67>F?G3C/97>)6878:(.694<))5
@M00200:205:000000000-AKKM3:1:1101:16878:3568 2:N:0:1
TACGCGGGTATCTAATCCTGTTTGCTCCCCACGCTTTCGTGCCTCAGTGTCAGTGCTGGTCCAGGTGGCCGCCTTCGCCACAGATGTTCCTCCCGATCTCTACGCATTTCACTGCTACACCGGGAATTCCACCACCCTCTACCGCACTCTAGCCCGCCAGTATCCACCGCCATTCCCAGGTTGAGCCCGGGGCTTTCACGGCAGACTTAACGAACCACCTACGCACGCTTTACACCCAATTAGACTG
+
CCCCCGGGGGGGGGGGGGGGGGGGGGGGGGGGGGGGGGGGGGGGGGGGGGGGGGGGGGGGGGGGGGGGGGGGGGGGGGGGGGGGGGGGGGGGGGGGGGGGGGGGGGGGGGGGGFFFGFGGGEEGFEGFGGGGGGFGGFGFFGGDGFGFGFCG9DFDFGGFGG7FEFF6@EE=>CFFFFGFGF?FAGFFFDGFFGGGFFGF;>9@FFFFEEFFDFGGFGF:::?EBDDD7<B2<A<0:6<BA<?AA9>
@M00200:205:000000000-AKKM3:1:1101:21226:3575 2:N:0:1
TACAAGGGTATCTAATCCTGTTTGCTCCCCACGCTTTCGCACCTCAGCGTCAGTACCGGGCCAGTGAGCCGCCTTCGCCACTGGTGTTCTTGCGAATATCTACGAATTTCACCTCTACACTCGCAGTTCCACTCACCTCTCCCGGACTCAAGCTCTTCAGTATCGAAGGCAGTTCTGGAGTTGAGCTCCCGGATTTCACCCCCGACTTAAAGAGCCGCCTACGTGCGCTTTATGCCCAATTCGCCTGAGCT
+
CCCCCGGGGGGGGGGGGGGGGGGGGGGGGGGGGGGGGGGGGGGGGGGGGGGGEGGGGGCEGGGGGGGGGGDGGGGCFGGDGGFEGGGGGFFGGGG7FCFFDFGGGFGGGGFGGFFFFGGGGG7EEEEGGF,@DGGGGFGFFGGFGAD=GFF=FFFFDD?DE9;F@FFG*868?CFFF57*7@@99:EA6****=?AB6FEF=A25@>58*9;4=EF0C53<@D.,:5C5/17)))8E0((-)4((:((1(.
@M00200:205:000000000-AKKM3:1:1101:23631:3577 2:N:0:1
TACAGGGGTATCTAATCCTGTTTGCTCCCCACGCTTTCGTACCTGAGCGTCAGTTCTGGTCCAGGAAGCCGCTTTCGCCACTGATGTTCCTTCCGATATCTACGCATTTCACCGCTACACCGGAAATTCCGCTTCCCTCTGCCGAACTCTAGCTATCCAGTATCGAATGCAATTCCCAGGTTGCGCCCGGGGCTTTCACACCCGACTTAGATAACCGCCTACGTCCGCTTTAAACCCAGTCAGACTGCGAC
+
CCCCCA@BCFFFGCFGFGGAFGD<F<FFFGFG:EEG,F6CFEEGF<FGE@@FFFGGGGAFGG9FFCFGGGEGG,,F@FGGGG??CAC?FGGGFGGGGGGGGGGGGGE,;FGGGGEF644FGGGGGGCFGGGGGGGEGFG<6D=B+9CD8D8FGGF9*DDFFG*?@08,3@8A<8FCFFCFFFG**8:<?DEDD>5;F*,8>@222>07)9)17?E?2:>(,67;(3))/*-4)6<:C(4,)--)3470212
@M00200:205:000000000-AKKM3:1:1101:8742:3583 2:N:0:1
TACTGGGGTATCTAATCCTGTTTGCTCCCCACGCTTTCGCGTCTCAGCGTCAGTCGCCGTCCAGAAGGCCGCCTTCGCCACCGGTGTTCCTCTCGATATCTACGAATTTCACCTCTACACCGAGAATTCCGCCTTCCTCTACGGGACTCCAGCTCGGCAGTTTCGCGTGCACTTCCTGGGTTGAGCCCAGGGCTTTCACATCAGACTTAGCGGACCGCCTACACGCCCTTTACACCCAGTTAGAATG
+
CCCCCGGGGGGGGGCGGGDCFGGGGGCEGGGGDGGGGGGGG@FEGGGGGGGGGGGDCGGEGGEFG8F<6<FFGGGGGGCFGGCFCGGGGCFGCDGC8FCFAEGGCFGGGGGGGFGFGGGGGGEGG7DFGGGDGDDFG7@90@D5@*+8D9DFFCD>BEDB,+*=)*3C4E?BFEFFCFG4FE4?FCFF:C5))4A6FFG5)4)))63)77>1((=81<>6??2)38)/1*4)))5(??FB))4))))
@M00200:205:000000000-AKKM3:1:1101:7426:3597 2:N:0:1
TACACGGGTATCTAATCCTGTTCGCTCCCCACGCTTTCGCTCCTCAGCGTCAGTTACTGCCCAGAGACCCGCCTTCGCCACCGGTGTTCCTCCTGATATCTGCGCATTCCACCGCTACACCAGGAATTCCAGTCTCCCCTGCAGTACTCCAGTCTGCCCGTATCGCCCGCACGCCCACAGTTAAGCTGTGAGTTTTCACGAACAACGCGCCAAACCACCTACGAGCTCTTTACACCCAGTTAGACTGACA
+
CCCCCGGGGGGGGGGGGGGGGGGGGGGGGGGGGGGGGGGGGGGGGGGGGEGGGGGGGGGGGGGGGGGG@FFGGGGGGGGGGGGGGGGGGGGGGGGGGGGGGGFGFECGGFGGGGG>CFCFCFG>DF?FGGGGGGGGGFGFFGGBFCGF?FFGFFG?+@FDC0)=)5=EBE>AFF>EFFGA:>9FFGGFF4FFCGGGA897@FFFDB@=0(..:(3:(9=(/=1B;C>CFGFBF<2(24:2<A)5<<:?(5
@M00200:205:000000000-AKKM3:1:1101:19336:3603 2:N:0:1
TACTAGGGTATCTAATCCTGTTTGCTCCCTTGGCTTTCGTGCCTCAGTGTCAGGTACCGTCCAGGGACTCGCCTTCGCCACTGGTGTTCCTCTTGATATCTACGCATTTCACTGCTACACCAAGAATTCCAGTCCCCCCTCCGATCCTCCAGATCAGCAGTATCCAATGCCATTCCCGGGTTAAGCCCGGGGCTTTCACATCGAACTTGCCAACCCACCTGCGCACCCTTTACGCCCAGTTAGACGGAGA
+
<8CCCGGGGGGGGGGGGGGFGGGGGGFGGGGGGGGFGGGGGGGGGGGGGGGFGGGGGGEGGGGGGGGGGGGGGGGGGGGEGGGGGGG:EAFGGCCDFGGGGFFGGGGCFFDFG9FFGBCGGGGGFGGGEFFFGGGFFFGFFGG>EECDGFGGG6DFFGG0=D;DDFGGFGFFFFF7DBC9F>68+@?5@C>>?5,3?EGC*85<:=B?CEEFFFGD9CDB675?9EBG:0.).,((4(((19.47(,/11
@M00200:205:000000000-AKKM3:1:1101:17928:3609 2:N:0:1
TACTGGGGTATCTAATCCTGTTTGCTCCCCACGCTTTCGTGCCTCAGTGTCAGTGCTGGTCCAGGGTGTCGCCTTCGCCACAGATGTTCCTCCCGATATCTACGCATTTCACTGCTACACCGGGAATTCCACACCCCTCTACCGCACTCTAGGTCGCCAGTATCCAATGCCATTCCCAGGTTGAGCCCCGGGCTTTCACATCAGACTTAACGAACCACCTACGCACGCTTTAAGCCCAATTAGACTGAGA
+
CCCC@FGGGGGGGGGGGGGGGGGGGGGGGGGGGGGGGGGGGGGGGGFGGGGGGGGFFCGGGGGGGGGGEGGGGEGGGGGDEAFFGGGGGFGFGGECGDEGFGGCGGGGDGGGE9CDFGGGGEEEEEFGGGFGGCCEGFGBFGDDGBGFGFG9BFDDFGGFFFFGEBDFFDA88AFFFF?FFGGGAFFF55CEF>>CF?FEE3A37E3C4@E22>EGDCD@@@25(357997374>1C@;@F?)6).)5?4
@M00200:205:000000000-AKKM3:1:1101:22014:3618 2:N:0:1
TACTCGGGTATCTAATCCTGTTTGCTCCCCACGCTTTCGTGCATGAGCGTCAGTATTGGCCCAGAAGGCTGCCTTCGCCATCGGTGTTCCTCCACATCTCTACGCATTTCACCGCTACACGTGGAATTCCACCTTCCTCTGCCATACTCCAGCACCGTAGTTTCGAGCGCAATTCCCAAGTTAAGCCCGGGGCTTTCACACTCGACTTGCGACGCCGCCTGCGCACACTTTAACCCCAGTTAGACTGCGC
+
CCCCCGGGGGGGGGGGGGGGGGGGGGGGGGGGGGGGGGGGGGGGGGGGGGGGGGGGGGGGGGGGGGGGGGGGGGGGGGGGGG>EFEGGGGGGGGGGGGGGGGGGGGGGGFGGGDGF67EGDGGGGGG?FFGGGGGGGFGEFGGFGFGEGFGCFGGFF?FBCFEFAACEEE58BEFFFFG5=DDC?FFFFDGFFGGCFEE<@)5<999=36(--,8CBGFFD?@A(259*:).66)4::(34<)6)44(((
@M00200:205:000000000-AKKM3:1:1101:18158:3619 2:N:0:1
TACAAGGGTATCTAATCCCGTTTGCTCCCCACGCTTTCGCGCCTCAGCGTCAGAACCGGTCCAGTGAGCCGCCTTCGCCACTGGTGTTCCTCCCAATATCTACGCATTTCACCGCTACACTGGGAATTCCACTCACCTCTCCCGGCCTCAAGCAAAGCAGTCTGGATGGCAGTTCCTCGGTTAAGCCGAGGGATTTCACCATCCACTTGCAAAGCCGCCTACGCGCCCTTTAAACCCAATTAGACTGAGG
+
CCCCCGGGGGGGGGGGGGGGGGGGGGGGGGGGGGGGGGGGGGGGGGGGGGGGGGGGGGGGGGGGGGGGGGGGGGGGGGGGGGGGGGGGGGGGGGFGGEEGGGGGGGDGFGGGGGGFGGGGGGGGGGGGGGGGGGGGGFGDFFGEGFGFGFGFCFGFFGGFGD=CC??FFGFFFFFF7=;>F**:ACCDECEBFGGF=*=>E=E93(15843@E2<:9<A?<@FBBGBD<FBFBFFFGF08<A)6463))(
@M00200:205:000000000-AKKM3:1:1101:14433:3622 2:N:0:1
CACAGGGGTATCTAATCCCGTTTGCTCCCCTAGCTTTCGCGCCTCAGCGTCAGTATCGGGCCAGATGTGCGCCTTCGCCACCGGTGTTCCTCCTGATATCTACGCATTTCACCGCTACACCAGGAATTCCCACATCCTCTCCCGTACTCAAGCCAAGCAGTATGCGATGCCGGTCCCCGGGTGAGCCGGGGCATTTCACATCCCACTTACTTGACCGCCTACACGCCCTTTACACCCAGTTAGACTG
+
CCCCCFCGFECFGGGGF<DBFFGGGCFGGGGGGGGGGG:B@FG@FGGGGGGGGGFGGEDGGFFGGGGEFFEGGGGG?FEGGGGG7CCEFG8EFGFDFCFGAAFGGGGDCFGGGG>?DGEF8+@7FGGFGGGGGGFFGFFDFFGFGFDDFFFGGGG*:D?F=D;FD?D8?E;=5AEFFFG>:?74ACE>45CE?FF++7<<<),=@;(;4>EE3;6@(:;16@(.385<30)6:22(2(346)62<<4
@M00200:205:000000000-AKKM3:1:1101:23842:3628 2:N:0:1
TACGAGGGTATCTAATCCCGTTCGCTCCCCTAGCTTTCGCGCCTCAGCGTCAGGAGATGCCCAGAGACCCGCCTTCGCCACCGGTGTTCCTCCCGATCTCTACACATTTCACCGCTACACCGGGAATTCCGCTTCCCTCTCCCGAACTCAAGCCTCGCAGTTTCCCGTGCCATTCCCCAGTTGAGCCGGGGGCTTTCACACGGGACTTACGAGGCCGCCTACGCGCTCTTTAACCCCCGTTAGACTGGGCT
+
CCCCCGGGGGGGGGGGGGGGGGGGGGGGGGGGGGGGGGGGGGGGGGGG:BFGGGCGFGGGGGGDGGGGGGGGGGGGGGGGGGGGGGGGGGGGGGGECEGGGGGGGGGCDGGGGGGFGG?GGGGCEDFGGGGGG>CDFFGFFGG>E5>=8;7?GGGF>C59@CCFE5;E5>>6BEFFFFG4DE7:>CF?B45)>>5DF)=.616(831<AB<?F6>;(7>B(.2:38.9C76<D)8(;(42(2(.46)(((.
@M00200:205:000000000-AKKM3:1:1101:22802:3641 2:N:0:1
TACTCGGGTATCTAATCCTGTTTGCTCCCCACGCTTTCGCACCTCAGCGTCAATACTTGTCCAGCGAGTCGCCTTCGCCACTGGTGTTCTTCCGAATATCTACGAATTTCACCTCTACACTCGGAATTCCACTCGCCTCTCCAAGATTCTAGCACTGCAGTTTCAAGGGCAGTTCCGGGGTTGAGCCCCGGGATTTAACCCCTGACTTGCTGCGCCGCCTACGTGCGCCTTATACCCAATTAGACTGAGA
+
CCCCCGGGGGGGGGGGGGGGGGGGGGGGGGGGGGGGGGGGEGGGGGGGGGGGGGGGGGGGGGGGGGGGGGGGGGGGFGGGGGGGGGGGGGGGGGEGGGGGGGGC,@EFGGGGGGGFGGGGFGFGGGGFBFADFFDEE>EFFGGFG5DEDFFGCDFD5E?DFFDG9C9?DGFFDDFFFFDDEEGFFGFFFD54>?ED+*5:@>22=E:8BFFFFFGG2>B@(6<)(=85*1:?)4<6C?B0<27:2),5))
@M00200:205:000000000-AKKM3:1:1101:6606:3666 2:N:0:1
TACGGGGGTATCTAATCCCGTTTGCTCCCCTAGCTTTCGCTCCTCAGCGTCAATGTCGGTCCAGGATGCCGCCTTCGCCACCGGTATTCCTCCAGATATCTACGCATTTCACCGCTACACCTGGAATTCTGCATCCCTCTCCCGAATTCAAGCCATCCAGTATCGGATGCAGTTCCCAGGTTGAGCCTGGGGATTTCACATCCGACTTAGTTGGCCGCCTACGAGCCCTTTCCACCCAGTTAGACTG
+
CCCCCGGGGGGGGGGGGFGGFGGGGGGGGGGGGGGGGGGGGFGGGGGGGGGGGGGGGGGGGGGGGGGGGGGGGGGGGGGECGGGGEGGGGGGGGGGGGGGGGGGD?FCGGGGGGE5CFFGG8EGFGGGGGGGGFFFFFGFFCF@E>D56CFDEGGF?EFFGGEGFBG85@?@9A>FFFGFGGGGFG79FDGFFGFCF?GCE:3@@255*).741<<9D>?;1/)6*8>F4)-.44.243.644<<2)
@M00200:205:000000000-AKKM3:1:1101:11472:3668 2:N:0:1
TACAAGGGTATCTAATCCCGTTTGCTCCCCTGGCTTTCGTTCCTCAGTGTCAGTAGCAGTCCAGAACGCCGCCTTCGCCACCGGTGTTCCACTTGATATCTACGAATTTCACCTCTACACCAAGTATTCCACCTTCCTCTCCAGGACTCTAGCTGCGCAGTTTCGGGTGCACTTCCATGGTTGAGCCATGGGATTTCACGCCCGACACCCGCTGCCGCCTACACGCGCTTTAAACCCAATTAGACTGCGAT
+
CCCCCGGGGGGGGGGGGGGGGGGGGGGGGGGGGGGGGGGGGGGGGGGGGGGGGGGGGGGGGGGGGGGGGGGGGGGGGGGGGGGGGGGGGGGGGGGGGGFGGGGGG8FDFGCFGGGFGGGGGFGGGGGGGGFGGFFGFFG<FGGFG?FFGFGGGFFF>ED>EGFF596@AGBEDEFFFFGFG9CCFGGFFG6?FFFGA7<C5C@558>5)-792@GG29?25@EFFD55D<0))7=;G@@(.),)5)2(4>(
@M00200:205:000000000-AKKM3:1:1101:13750:3669 2:N:0:1
TACTGGGGTATCTAATCCCGTTTGCTCCCCTGGCTTTCGCTCCTCAGCGTCAGTGTTGGTCCAGGATGCCGCCTTCGCCACCGGTGTTCCTCCAGATATCTACGCATTTCACCGCTACACCTGGAATTCCGCATCCCTCTCCCAAACTCGAGCCATCCAGTATCAGACGCAGTTCCCCGGTTAAGCCGAGGGATTTCACGTCTGACTTAGTTGGCCGCCTACGAGCCCTTTATGCCCAGTTAGACTGAG
+
CCCCCGGGGGGGGGGGGGGGGGGGGGGGGGGGGGGGGGGGGFGGGGGGGGGGGGGGGGGGGGGGGGGGGGGGGGGGGGGGGGGGGGGGGGGGGGFGFGGGGGGGGGFGFACFFGGFGGGGFFGGGGGDGFCEGGGDCFDDFGFFDFGBFFFC6@FFFGGBFGBGFFGGFEFFFFFF0;>DFGDFFGGBAGEBDGGGA5CBFFFDCE=?EFFCC@FC2C:;D@<F78>FGFE<2A<AF0(()6).5673)
@M00200:205:000000000-AKKM3:1:1101:11781:3675 2:N:0:1
TACTGGGGTATCTAATCCTGTTTGATCCCCACGCTTTCGTGCCTCAGTGTCAATATTCGTGTAGCCAGCTGCCTTCGCAATTGGTGTTCTATGTCATATCTAAGCATTTCACCGCTACATGACATATTCCGCTAACCTCCACGATATTCAAGACTGATAGTATCAATGGCAGTTCCCAAGTTAAGCTCGGGGATTTCACCACTGACTTACCAACCCACCTACGCACCCTTTAAACTCAATTAGACTG
+
CCCCCGGGGGGGGGGGGGGGGGGGGGGGGGGGGGGGGGGGGGGGGGGGGGGGGGGGGGGGGGGGGGGGGGGGGGGDGGGGGGGGGGGGGGGGGGGFGGGGGGGGGGGGGGGGGGGFGGGGCGGGGGGGGGGGGGGGGFFDFGGDG>DDFFFGGGGFFGF+EFBFE@FGF?68FEFFD?FBFCF8DF,;:>+9BCFGFEFE5=@<<CFEFBBFFAGC8;9C8:95)199*476>E=*?=(8/>=5*/8
@M00200:205:000000000-AKKM3:1:1101:8497:3682 2:N:0:1
TACCCGGGTATCTAATCCTGTTTGCTCCCCACGCTTTCGCGTCTCAGCGTCAGTATCCAACCAGGGGGCCGCCTTCGCCACCGGTGTTCCTCCCGATATCTACGCATTTCACCGCTACACCGGGAATTCCACCCCCCTCTTTGGTACTCTAGCTTGCCAGTTTCATGCGTCGTTCCTCGGTTAAGCCGAGGGATTTCACACATGACTTAGCAGACCGCCTACACGCCCTTTAAACCCAGTTAGACTGGGAT
+
CCCCCGGGGGGGGGGGGGGGGGGGGGGGGGGGGGGGGGGGGGGGGGGGGGGGGGGGGGGGGGGGGGGGGGGGGGGGGGGGFGGGGGGGGGGGGGGGGGGGGGGGGGGGGGGGGGGFGGGFGGGDGGGGGGGGGCDGGDGFFGGFGFF@<FGGGGGFFGGFGGFGEFGGFGFFFFFFFFG:FEGDCGFFECEADGF*:?CDF?:2).:AFF))37F*()813:?F<EFG:58AF<<:E10,6<A.7<DB?1,
@M00200:205:000000000-AKKM3:1:1101:8299:3691 2:N:0:1
TACTAGGGTATCTAATCCCGTTTGCTCCCCTAGCTTTCGCGCCTCAGCGTCAGTATCGGTCCAGGAAGCCGCCTTCGCCACCGGTGTTCCTCCGGATATCTACGCATTTCACCGCTACACCTGGAATTCCACATCCCTCTCCCGGATTCAAGCCAACCAGTATCGGACGCAGTTCCTGGGTTGAGCCCAGGGATTTCACGTTCGACTTAGCAGGCCACCTACGCGCCCTTTAAACCCAATTAGACTG
+
CCCCCGGGGGGGGGGGGGGGGGGGGGGGGGGGGGGGGGGGGGGGGGGGGGGGGGGGGGGGGGGGGGGGGFGGGGGGGGGGGGGGGGGGGFGGGGGFFGGGGGGGGGGFFGGGGGGDDGGGGFGGGFGGG8;E?FCFFFGFFGGFDAGAGFFCDGGFFGGFGGEGF>DGFGFA97BFFFFFGGDGAFFFFGF4;E6CFEFFDBBFF=(3>34?;7EEFGF@@;D)6C8<597AAFDF><((6)4<><?
@M00200:205:000000000-AKKM3:1:1101:9492:3712 2:N:0:1
TACTAGGGTATCTAATCCTGTTCGCTCCCCACGCTTTCGCGCCTCAGTGTCAGTAACGTCCCAGCGAGCTGCCTTCGCTATTGGTGTTCCTCCTGATATCTGCGCATTCCACCGCTACACCAGGAATTCCACTCGCCTCTTCCGTACTCTAGCCTCACACTATCCACCGGCTTTCAAAGGTTGAGCCTTTGACTTTCACAGCGGACTTATGAGGCCACCGACGCGCGCTTTACACCCAGTTAGACTGAGGT
+
CCCCCGGDGGGGGGGGGGFGGGGGGGGGGGGGGGGGGGGGGGGGGGGFGGGGGGGGGGGGGGGGGDGGG>FDGGGGGGG:CGFFECGGGGGFGGFGGGGGGGGGGGGGGEFGGGD?=FCGGD=EDEEFGD;DFGGGEB+8D=FAGFGFGFGFGGGFFCF*6=;=DFGGDD>ADBFFFA7FGG59FFC>F7@;@A7CFAC<ABB):@BF=4;?/(=C2?A((612.:BD5C?A>)-(8(4>A)-)5488:(,
@M00200:205:000000000-AKKM3:1:1101:17952:3721 2:N:0:1
TACGAGGGTATCTAATCCTGTTCGCTCCCCACGCTTTCGCGCCTCAGCGTCAGATCACGCCCAGCAAGCCGCCTTCGCCTCCGGTGTTCGTTCGGATATCTACGCATTCCACCGCTACACCCGAAATTCCGCTTGCCTCTACGTGTCTCCAGTCGACCAGTATCCTGGGCTCTCACGGAGTTGAGCTCCGGTTTTTCACCCATAGACTTCGTCGCCCGCCTGCGCGCACTTTATACCGAGTTAGCCTGAGG
+
BBCCCCGCFFCFFGF9EAFGGCFGD:@@FFCGGGCE<FCGGGGGC<FABF:FGFCD8CFFGGGFFF@,6DFGGDEG<FG7CFFC>:==C+69ACFCFGEEGGGF7+@===EGF8+9?F,A>>@87CB9=36A?=+@AFFBFD8:,;DCDFGG,;=*9BD6<@EG5+*,3D*)**9=A47BCFC86F9))8C2?**1=6+47738343?)9,/268;(2522(88(*.)9/2))-6>F((--(.)),.((,(
@M00200:205:000000000-AKKM3:1:1101:10787:3733 2:N:0:1
TACCGGGGTATCTAATCCTGTTTGATCCCCACGCTTTCGTGCCTCAGCGTCAGTATTTGCTTAGTAAGCTGCCTTCGCAATCGGTGTTCTGTATCATATCTATGCATTTCACCGCTACATGATACATTCCGCCTACCTCAACAAAACTCAAGACTGGCAGTTTCAAAGGCAATTCGATAGTTGAGCTACCGGCTTTCACCCCTGACTTATCAGTCCGCCTACGCACCCTTTAAACCCAATTAGACTG
+
CCCCCGGGGGGGGGGGGGGGGGGGGGGGGGGGGGGGGGGGGGGGGGGGGGGGGGGGGGGGGGGGGGGGGGGGGGGGGGGGGGGFGEGGGGFGGGGGGGGGGGGGGGFGGGFGGGGFGGGGGGGGGGGGGFGGGGGGGFGFFGGFGFGFGF8AGGGFFGD5EFDGE7DG5EFFFFFF++@>D,=DDDDFDDEEDGGGFEG@DBF=@CEEAEFEAEFF2;AADDFA4??D**5;CEBB755>9C85<7@
@M00200:205:000000000-AKKM3:1:1101:5549:3736 2:N:0:1
TACTAGGGTATCTAATCCTGTTTGCTCCCCACGCTTTCGCGTCTCAGCGTCAGTCACCGTCCAGAGGGCCGCCTTCGCCGCCGGTGTTCCTCCCGATATCTACGCATTTCACCGCTACACCGGGAATTCCACCCTCCTCTCCGGGACTCGAGTCCGCCAGTTTCCAATGCCCTTCCGGGGGTGAGCCCCGGGCTTTCGCATCAGACTCAGCGGACCGCCTACACGCCCTTTAAACCCAGTTAGACTG
+
CCCCCGGGGFFGGFFGGGGGGGGGGGGGGGGGGGGFGGGGGGDGGGGGGGGGGGGGGGDGGEGFGGGGGGGGGGGGGGGGGGGGGGGGGGGGGGGGGGGGGGGGCCEGGGGGGGGB6FGGGEGGGGGFGFDGFE?FGFGFFFGFEBDFGFFC>FGFFGGF,DEGEFGF4EFDFFFFB5).*=GG>EFFFGGFF5ADB?GFFF?>2::)4)2216ECBGE?BFF4(:8D<*8)664,;614:99)4)4
@M00200:205:000000000-AKKM3:1:1101:19760:3739 2:N:0:1
TACTAGGGTATCTAATCCCGTTTGCTCCCCACGCTTTCGCGCCTCAGCGTCAGTCTCCGTCCAGCGGGCCGCCTGCGCCACCGGTGTTCCTCCTGATCTCTACACATTTCACCGCTACACCAGGAATTCCACCCGCCTCTCCGGGACTCAAGAGCCGGAGTCTCGAGCGCCGTTCCCGGGTTGAGCCCGGGGCTTTCACACCCGACTTCCGACCCCGCCTACGCGCCCTTTAAACCCAGTTAGACTG
+
CCCCCGGGGGGGGGGGGGGGGGGGGGGGGGGGGGGGGGGGGGGGGGGGGGGGGGGGGGGGGGGGGGGGGGGGGGGGGGGGGGGGGGGGGGGGGGGGGGGGGGGGGGGGGGGGGGGFGGDGGGGGGGGGGA8EFGDGGFGEFFGFGFGFGFGGGGGFFGGFGFEGEAGGFG?@4@FFFEGEEEGGFGGFFGGFFGDF?<FA??BB9>>?>)23;BGGFG32<<<DBGDD7*4:AD>BG::?<<>>A<?
@M00200:205:000000000-AKKM3:1:1101:22178:3742 2:N:0:1
TACGGGGGTATCTAATCCTGTTTGCTCCCCACGCTTTCGCGCCTCAGTGTCAGTATGAGTCCAGGAAGCCGCCTTCGCCACCGGTGTTCCTTCCGATATCTACGCATTTCACTGCTACACCGGAAATTCCACATCCCTCTACCACACTCTAGTCGTCCAGTATCCATCGCAATTCCCAGGTTGAGCCCAGGGCTTTCACGACAGACTTAAACAACCACCTACGCACGCTTTAAACCCAATTAGCCTG
+
CCCCCGGGGGGGGFGGGGGGGGGGGGGGGGGGGGGGGGGGGGGGGGGFGGGGGGGGGDFGGGGGGGGGGGDGGGGGGGGGDGGGGGGGGGGFGGGDEGGGGGGFGG7@FFCFFFGFGGGGGGC8FCGGGGGGFGGGGFGFFGFF?5DDGFGFDBDC?E66<C@F*@GE5EEFFFA6AFDFGGG>66C4*;5):FG*95B2(-81(18EE937)18567>(((()(*.9<9:F<><:E:1(.6:(:<?
@M00200:205:000000000-AKKM3:1:1101:19343:3748 2:N:0:1
TACTAGGGTATCTAATCCTGTTTGCTCCCCTAGCTTTCGCGCCTCAGCGTCAGTACTGGTCCAGAAGATCGCCTTCGCCACTGGAGTTCCTCCCGATATCTACGCATTTCACCGCTACACCGGGAATTCCATCTTCCTCTCCGGAACTCAAATCCTACAGTATCTCGTGCACTTCCAGAGTTAAGCTCTGGGCTTTCACACGAGACTTATAGGATCGCCTACGCGCCCTTTAAGCCCAATTAGACTG
+
CCCCCGGGGGGGGGFGGGGGGGGGGGGGGGGGGGGGGGGGGGGGGGGGGGGGGGGGGGGGGGGGGGGGGGGGGGGGGGGGGGGGGGGFFGGGGGGGGGGGGGGGGGGGGGGGGGGFD:DFGGEGEGFGGGGGGGGGGFGFFGGFCEGFGFFFFGFFFGD?FCDFBFFF5EFFFFF:AA??CD+CFG,:BGFAFFCFFFGFFFFB=A=4AEFA4*2>4CD@FFD>(=5C8C@FF47=F113>4=E@34
@M00200:205:000000000-AKKM3:1:1101:12793:3756 2:N:0:1
TACTAGGGTATCTAATCCCGTTTGCTCCCCTGGCTTTCGTGTCTCAGCGTCGGCACAACCCCAGCAGCCTGTTTTCACCTTCGGCGTTCCAAGCGATATCTACGCATTTCACCGCTCCACCGCTTGTTCCGGCTGCCCCTAGTTGGCCCAAGATCGCCAGTATGCCCAGCAGTTCCACGGGTGAGCCGTGGGATTTCACAAGACACTTAACGATCCGCCTACACACGCTTTAAACCCAATTAGACTGAGA
+
CCCCCGGGGGGGGGGGGGGGGGGGGGGGGGGGGGGGGGGDGGGGGGGGGGGGEGEGGGGGGGGGGGGGGGFFEAGGGGGGGGGGGGGGGGGGGGGGGGGGGGGGGGGGFGGGGGGFGGGGGEEE+@EFGGGCDGGGFFGFFGGFGFGFGFGDFCF?FC6AGGFGFFGGAGFBFFF+?FGFD8?49DFDBD=DFGDFFFGFFB35>=EFFFFD<@GG@GEDF@@A<E>DC78<)-58EB?BAD)<BA:?F9
@M00200:205:000000000-AKKM3:1:1101:15086:3767 2:N:0:1
TACTGGGGTATCTAATCCTGTTTGCTCCCCTAGCTTTCGTGCCTCAGTGTCAGGAGTTTTCCAGGGACTCGCCTTCGCCACTGGTGTTCTACTTGATATCTACGCATTTCACTGCTACACCAAGTATTCCAGTCCCCCCTCAAACCCTCGAGCAAGGTAGTTTCCAATGCCATTTCCGAGTTGAGCTCGGAGCTTTCACATCCGACTTACCTCACCACCTCCGCACCCTTTAACACCAATTAGAATAAGA
+
CCCCCGGGGGGGGGGGGGGGGGGGGGGGGGGGGGGFGGGGGGGGGGGGGGGGGGGGGGGGGFFGGGGGGGGGGGGGGGGGGCFGGEFGGGGGGGGGGGGGGGGGGGDGGGFGGGGCGGGGGGGGGGGGGGGGFGFGFEGFDGGFGFGFGFGGGGGFFFFDEE>D>FFAD??=BDFFF>?9DC?D*32?B7C>DGGFA7E7>=CF>9==EEE=EEGG7CE))55B=EEGCFECE447:=18C)))))))..
@M00200:205:000000000-AKKM3:1:1101:11882:3769 2:N:0:1
TACGGGGGTATCTAATCCTGTTTGCTCCCCACGCTTTCGTGCATGAGCGTCAGTGTTGGCCCAGAAGGCTGCCTTCGCCATCGGTGTTCCTCCACATCTCTACGCATTTCACCGCTACACGTGGAATTCCACCTTCCTCTGCCACACTCCAGCCAAGTAGTTTCGAGCGCAATTCCCAAGTTAAGCCCGGGGCTTTCACACTCGACTTGCTCGGCCGCCTGCGCACACTTTATACCCAGTTCGCCTG
+
CCCCCGGGGGGGGGGGGGGGGGGGGGGGGGGG7EGGGGGGGGGGGGGGGGGGGFGGGGGGGGGGDGGGGGGGGGFGGGFGGGG7FEGGGGGGDGGGFGGGGCGGDECFGEGGGGGFGGGGGGG8C@9DFFDGGGGGDFG76EFFF9C5DFCDGGG?DFDFGFEGD??85+*100BAAFG5F@F+=77@D*;6476CFFG?@2>;;90<8C<<@>GE>DEFFB(>>GDG>>><<<>9C<1...,(,(2
@M00200:205:000000000-AKKM3:1:1101:25527:3789 2:N:0:1
TACCGGGGTATCTAATCCTGTTTGCTCCCCTAGCTTTCGTGCCTCAGTGTCAGGAGTTTTCCAGGGACTCGCCTTCGCCATCGGTGTTCCTCTTGATATCTACGCATTTCACTGCTACACCAAGAATTCCAGTCCCCCCTCCAAACCTCCAGCACCGTAGTATTCAATGCCATTTCAGGGTTGAGCCCTGAGCTTTCACATCAAACTTACCATGCCACCTCCGCACCCTTTACGCCCAATTAGCCTGCGAT
+
CCCCCGGGGGGGGGGGGGGGGGGGGGGGGGGGGGGGGGGG@FGGGGGGGGGGGGGGCGGGGGGFGGGGGGFGGGGGGGGGDGGGGGEFGGGGGFGGGGGGEDGGGGGDFGGGGFFFDGGGGGFFGG9AFDFGGGDFFFGFDE?*=F?DDDFFGGGFFF?B@973*;CF7F5DFC?F?+65@3=?6AFAFD?A5@<DFFGFFBEC*5>EBCEFFEF>;DFF25):>EB4*;68C?2@E<1@E33;)/(((.(
@M00200:205:000000000-AKKM3:1:1101:12405:3797 2:N:0:1
TACTGGGGTATCTAATCCCGTTTGCTACCCTAGCTTTCGCGCCTCAGCGTCAGTGTCAGCCCAGCAACCCGTCTTCACCTCAGGTGTTCCTCTTGATATCTACGCATTTCACCGCTACACCAAGAATTCCGATTGCCCCTTCTGCACTCTAGCAAAGCAGTATCAGCTGACCGTTCCGAGTTAAGCCCGGAGATTTCACAGCTGACTTGAATTGCCGCCTACGCGCCCTTTAAGCCCAATTAGACTGAGC
+
CCCCCFGGGGGGGGGGGGGGGGGGGGFGGGGFGGGGGGGDGGGGGGGGGGGGGGGGFGGGGGGGGGGFGGGEGGGGGGGGGGGGGGGGGGGGGGGGGGGGGGGGGGGGGGGGGGGFDGGGGGBBFGGGGGGGGCFGGFGFBFG?CFFEGFGGGCDD?DDBDGEGDFFDD?DD>>>FFB6AGGD9FGGFFGC?EFGGCFGFEFCE5=*996>E<=FGFGF2(7>?=E>D5<@E?)73B?FD)9@))))))(
@M00200:205:000000000-AKKM3:1:1101:15336:3800 2:N:0:1
TACTAGGGTATCTAATCCTGTTTGCTCCCCACGCTTTCGCGCCTCAGCGTCAGTACCGTCCCAGCGAGCTGCCTTCGCTATGGGTATTCCTCCTGATATCTGCGCATTCCACCGCTACACCAGGAATTCTACTCGCCTCTTCCGGACTCGAGCCCGGCAGTATCCATCGGCTTTCAAAGGTTGAGCCTTTGACTTTTACAACGGACTTACCGGGCCGCCTACGCGCGCCTTATACCCAATTAGACTG
+
CCCCCGGGGGGGGGGGGGGGGGGGGGGGGGFGFGGGGGGCFGEGGGGGGGGGGGGGGDFGGCEGFGCFGGGGGGGGGGEEGGGGGFGGGCDFEFGGGGGGGF9FGGGGGFGGGCGEGGGGGGGE=FGGGFDGGGGGC5CDBFG>+:D=FFFDGDGEBGGEGGFG7C9;BE>5?@FF998AF?C>FFGF4CFA6?FGFEF*0>((6:>EFFFF02C=1CBF;8;7(87<)9?3)44<FF(,)68)3:B
@M00200:205:000000000-AKKM3:1:1101:15386:3801 2:N:0:1
TACTGGGGTATCTAATCCTGTTTGCTCCCCACGCTTTCGCGTCTCAGCGTCAGTCACCGTCCAGATGGCCGCCTTCGCCACTGGTGTTCCTTCCGATATCTACGAATTTCACCTCTACACCGGAAATTCCGCCATCCTCTCCGGGACTCCAGCCAGGCAGTATCGGGTGCAGTTCCGGGGTTGGGCCCCGGGCTTTCACATCCGACTTACCTGGCCGCCTACACGCGCCTTAAACCCAGTTAGTCTG
+
CCCCCGGGGGGGGGGGGGGGGGGGGGGGGGGGGGGGGGGGGGGGGGGGGGGGGGGGGGGGGGGGDGGGGGGGGGGGGGGGGGGGGGGGGGGFFGGGGGGGGGGGGGGGGGGGGGGFFGGGGDGGGGGGGG?EGGGGGFFFFGG>6?DDGFG?FD8F5EC>FC*?5:C;@DFFACFFF5*5FE>5?FF>;CGFFDFFF)=)<EFFF>FF3>@9A<FF05@???:F6CBG)9:24)33E0((.6:)5:>
@M00200:205:000000000-AKKM3:1:1101:25093:3809 2:N:0:1
TACCGGGGTATCTAATCCTGTTTGCTCCCCACGCTTTCGCACCTCAGCGTCAGATCTGGACCAGTTAGCCGCCTTCGCCACTGGTGTTCTTCCCAATATCTACGAATTTCACCTCTACACTGGGAATTCCACTAACCTCTTCCAGCCTCAAGATTGCCAGTATCAAAGGCAGTTCCGGAGTTGAGCTCCGGGATTTCACCCCTGACTTAACAATCCGCCTACGTGCGCTTTACAACCAGTTAGACTGATAT
+
CCCCCGGGGGGGGGGGGGGGGGGGGGGGGGGGGGGGGGGGGGGFGGGGGGGGGGGGGGGGGGGGGGGGGGGGGGGGGGGGGGGGGGGGGFGGGGGGGGGGGGGGGGGGGGGGGGGFGGGGGGGGGGGGGGGGGGGEFFGEFDFFGFGDGFGGCFGFFGGFGF9@EFFFFFFDFFFFF>GFGDFF9DGFFGGEEEFG+*@CBB9=):*9;A;7*:DD=F?@@D9;3;;DC*:<C))6=?179CE>)))/)))
@M00200:205:000000000-AKKM3:1:1101:25962:3810 2:N:0:1
TACTAGGGTATCTAATCCTGTTTGCTCCCCACGCTTTCGTGCATGAGCGTCAGTGTCAGCCCAGAGACCTGCCTTCGCCATCGGTATTCCTCCTGATATCTACGCATTTCACTGCTACACCAGGAATTCCAGTCTCCTCTGCCGCACTCAAGCCTTGCAGTCCCAAATGCCATTCCCAGGTTAAGCCCGTGGATTTCACATCTCGCTTACAAAACCGCCTCCGCACGCTTTAAACCCAATTAGACTG
+
CCCCCGGGGGGGGGGGGGGGGGGGGGGGGGFGGGGGGGGFCEGG<FFGGGGGGGGFGGGGGGGGFAFFFGGGGGGGGGGGGGGGGFGGGGGGGGGGFFFGFAEFGGGGGGGGGGGFGGGGGGGCGGGGGGG;D8=@FFFEFFG>GAGBGF,=FGGFDGG6FCB65?+63E6*=DFFFFGFGF@DBGCFD+@5B9AFFFGF<@A*)1:=5CAE*)6A89@2)))3/:?G475C44=7B2(694;)/))
@M00200:205:000000000-AKKM3:1:1101:20751:3811 2:N:0:1
TACCGGGGTATCTAATCCCGTTTGCTCCCCTGGCTTTCGCGTCTCAGTGTCAGATCACTCCCAGCAGCCTGCTTTCGCCTTTGGCGTTCCAAATGATATCTACGCATTTCACCGCTCCACCATTTGTTCCAGCTGCCCCTAAGTGCCTCAAGACAAGCAGTATATCCAGCAGTTCCACGGTTGAGCCGTGGGATTTCACAAGATACTTACCCGTCCACCTACACGCACTTTATACCCACTTAGACTG
+
CCCCCGGGGGGGGGGGGGGGGGGGGGGGGGGGGGGGGGGGGGGGGGGGGGGGGGGGGGGGGGGGGGGGGGGGGGGGGGGDGFE=FGGGGGGGGGFGGGGGGGGGGGGGGGGGGDGFGGGGGGGGDFFFGGED?GGGG5DDFGGFGFGFGF,DGGGFFGGFGGFFDFCDDGFFB7ECFBGEGEGFFGGFEDGFFGG5BEGFBBFEE;ACCEE=AFGC5CA7>((A(=)2:<B7<5??F@((/;;3=EE
@M00200:205:000000000-AKKM3:1:1101:19064:3821 2:N:0:1
TACACGGGTATCTAATCCCGTTCGCTCCCCTGGCTTTCGCGTCTCAGCGTCAGGCGGGGCCCAGGAGCCCGCTTTCGCCACGGGCGTTCCTTCCGATCTCAACGCATTTCACCGCTCCACCGGAAGTTCCGGCTCCCCCTACCCCCCTCCAGGCCGGCCGTCTCGGCGCCCGTTCCCCGGTTGAGCCGGGGGCTTTCAGCGTCCGACGCGCCGACCCGCCTACACGCGCTTTAAACCCAATTAGACTG
+
CCCCCGGGGGGGGGGGGGGGGGGGGGGGGGGGGGGGGGGGGGGGGGGGGGGDGGGGGFGGGGEGGGGGGGGGGDGFGGGGGGGGGGCFGGGGGGGGGFGGFFGGGGGGGGGGGGGEGGFGGGGGFGGGGGGGG5DG=BE2?CFFGFG>GDGCGGGFFGGFGG1C?FGD:EEB)8FFFFDBC5CG)<F>EGEEF=7CF<?AB?BFF6>F>0,49BGE><>>68:<<C@5C3:-44AAF:0(.6AF)463
@M00200:205:000000000-AKKM3:1:1101:14382:3834 2:N:0:1
TACTGGGGTATCTAATCCTGTTTGATCCCCACGCTTTCGCGCCTCAGCGTCAGTACTCGTCCAGAGGGCCGCCTTCGCCACCGGTGTTCCTCCTGATATCTACGCATTTCACCGCTACCCCAGGAATTCCACCCTCCTCTCCGGTACTCGAGTCTGCCAGTATCCGGCGCACTTCCTCGGGTGAGCCGAGGGCTTTCCCATCAGACTTACCAAACCACCTCCGCACGCTTTACGCCCAGTTCTACTG
+
CCCCCFGDF;FGGFFGGGGGGGGGFGGCFGGGGGGEGFCGGGFGEFDGDEGGEGGGCGG@CCEFFEFDFGGGDGGGDFFGGFGDF=FEGGGFGGGGDGFGGCFGGGDGGGFGGGCB8F,AEEEFCFGFFGGFDEGGG?FEFGEAGFD;DB8==DGFFGG?FGFGF>0@<C*:5>F4+13:<:558CFE)9C)>FDGF)<=;;<@3;@CE34>)3CC7FF((.4>1=>C19:<B??6??:4))))).8
@M00200:205:000000000-AKKM3:1:1101:20206:3842 2:N:0:1
TACAGGGGTATCTAATCCTGTTTGCTCCCCACGCTTTCGCACCTCAGCGTCAGTATTGGTCCAGGGTGTCGCCTTCGCCACTGATGTTCCTCCAGATATCTACGCATTTCACCGCTACACCTGGAATTCAACACCCCTCTCCCGACTTCAAGCCAACCAGTATCGGACGCAGTTCCTGGGTTGAGCCCAGGGATTTCACGTTCGACTTAGCAGGCCGCCTACGCGCCCTTTAAACCCAATTAGACTG
+
CCCCCGGGGGGGGGGGGGGGGGGGGGGGGGGGGGGGGGGGGGGCGGGGGGGGGGGGGGGGGG,CFGFGGGGGGGGGGGGGGGGGGGGGGDFGGGGGGGGGGGGGGGDGGGGGGDGEGCF?FGGGGGGGG,@CDEDBGADDFDGBG>DAGFGGGFGFFEGFFCFFDEGGEGFFBFFFFFGAGGGGFG75AGC?FCCGFCG=BFF=(-(9CFFFEFGE/9=1;;@B6C>D)55-4<<?E:8:2>>AFFF
@M00200:205:000000000-AKKM3:1:1101:19963:3864 2:N:0:1
TACGGGGGTATCTAATCCCTTTTGCTCCCCACGCTTTCGTGCCTGAGCGTCAGCAATTGTCCAGGTAGCCGCCTTCGCCTCTGGTGTTCCTCACGATATCTACGCATTTCACTGCTACACCGTGAATTCCGCTACCCTCTCCAATGCTCTAGCCGTGTAGTTTGAGGTGCAATTCAGGGGTTAAGCCCCGGGCTTTCACGCCTCACACACACGGCCGCCTGCGCACCCTTTAAACCCAGTTAGACTGAGA
+
CCCCCGGGGGGGGGGGGGGGGGCGGGGGGGDCGGCEFGGGGGGG<FGGGGGGG,,B<FGGGGGGG<FFGGGGGGGGGGG7F8<FGGGGG,DF,4EFGGGGGGGGGGGGGGGGDFGFGGGGGC,@F=DFGGGEGEDGGFGFFGG*=3=9FFGGG6=<:3=BG+C77*A::@F*?@F+?AGEGG5DFFEFF*?4?ECCFEGFD25(;B)(2///62BE1C3<(49B>GFDC9:A))53EBBB4))6<)53:4
@M00200:205:000000000-AKKM3:1:1101:6865:3868 2:N:0:1
TACCAGGGTATCTAATCCTGTTTGCTCCCCACGCTGTCGCGCCTCAGTGTCAGCCGCCCCCGTGAGGGGGCTTCCTGCCCAGCGGGCCGCCTTCGCCACCGGTGTTCTTCCGGATCTCTACGCATTCCACCGCTACACCCGGAATTCCACCCGCCCCTACAGTGCTCGAGCCGAGTAGTTGCCACGGCCGACCCGGGGTTGAGCCCCGGGCTTTCACCGCGCCCTTGCTCGGCCACCTACGCGCCCTTTA
+
CCCCCGGGGGGGGGGGGGGGGGGGGGGFGGGGGGGGGGGGGGGGGGGGGGGGGGGGGGGGGGGGGGGGGGGGGGGGGGGGG=FGCGGGGGGGGFEGGGGGGG+>FGGGGGGDFGGBGGGFFFGCGGGFFGGGDGDDGFGB9;C9CFGEFAFGGGDDEG<A,*1247DEFE:6A;>)8CG6,9FGA8E@:C*)7=C35(/(3((.8?0(4190(,+2-:771(,7-27CDF?F<?62:202<23>91(3.-
@M00200:205:000000000-AKKM3:1:1101:18163:3870 2:N:0:1
TACGGGGGTATCTAATCCCGTTTGCTCCCCACGCTTTCGCGCCTCAGCGTCAGGAGATGCCCAGAGACCCGCCTTCGCCACCGGTGTTCCTCCCGATCTCTACACATTTCACCGCTACACCGGGAATTCCACCTTCCTCTCCGGTACTCGAGTCTGCCAGTATCCGACGCAGTTCCCTCGTTAAGCGAGGGGATTTCACATCAGACTTAACAGACCGCCTACACGCCCTTTAAACCCAATTAGACTGACAC
+
CCCCCEGGGGGGGGGGGGGGGGGGGGGGGGFGGGGGGGGGGEGGGGGGGGGGGGGGGGGGGGGGGGGGGGGCFGGGGGGGGGGGGGGGFGFFGGGECFGFGGGFFFFGGGGGGGGFCGGGGGEGGGGGGGGGGGGGFFEEFGGFGFGFGFGCEGGFFGGFGFEGEFGGEGEF>CFFFFGFFFD5CFEABDGFFGCFC?FF2)-34)))64AA7388973-:47<0?;DC5BBF>A?E:B05>B93)45(.)
@M00200:205:000000000-AKKM3:1:1101:6532:3886 2:N:0:1
TACAGGGGTATCTAATCCTGTTTGCTCCCCACGCTTTCGTGCATGAGCGTCAGTGTTGGCCCAGAAGGCTGCCTTCGCCATCGGTGTTCCTCCACATCTCTACGCATTTCACCGCTACACGTGGAATTCCACCTTCCTCTGCCACACTCGAGCCACGTAGTTTCGAGCGCAATTCCCAAGTTAAGCTCGGGGATTTCACACTCGACTTGCGCGGCCACCTGCGCACCCTTTATGCCCAGTTCGACTGAGCT
+
CCCCCGGGGGGGGGGGGGGGGGFGGGGGGGGGGGGGGGGECGGGG<<FEGGGGGGGGGGGGGGGGGGGG@@FGGGGFGGGEGGDEFGGGGDGGGGGGGGCFGG@FGGGGG9EF>ED6FDFGDEEEDEGGGFGGGGGGFGFBEGFGFGD?D,=EGGFBDD6CFEFDFGEFGFF>=FFA*C6FCCGCFAF5?CD5=CGF4:EE:=BBB>?=E(5@9CC>FA3=@(80C)5*246))6<EF1:4)48:1;:)(-
@M00200:205:000000000-AKKM3:1:1101:24833:3908 2:N:0:1
TACCGGGGTATCTAATCCTGTTTGCTCCCCACGCTTTCGCGTCTCAGCGTCAGTCATCGTCCAGCAGGCCGCCTTCGCCGCAGGTGTTCTGCTTGATATCTACGAATTTCACCTCTACACCAAGCATTCCACCTTCCTCTCCGAGACTCTAGCGACGCAGTCTTGCATGCACGTCCACGGTTGAGCCGTGGGATTTCACATCCAACTTGCGACGCCGCCTCCCCGCCCCTTATACCCACGTCGCCTGGTAT
+
CCCCCGGGGGGGGGGGGGFGGGGGGGGGGGGGGGG:FGEGG@FGGGGGGGGGG<FE,CF@FFEG8FCBCFGGGGGGGGG>F7CFG<FGGGFGG9B,E,EFGGGGCEGGADAFF?DFGGGGG88EFGFFFGCEGGCGF9EE5DC*+063=8=FGD=?>EDDE*;+*+3398ACF03:*3*9>?;>ACF)8)75)<:C=*C*733)).54)),..(33(17((((0(/)9)9,4<4).<5(48(((((((.))
@M00200:205:000000000-AKKM3:1:1101:20201:3925 2:N:0:1
TACTGGGGTATCTAATCCCGTTCGCTCCCCTGGCCTTCGTGCCTCAGTGTCAGTAACTGTCCAGTGACCTGCCTTCGCCTTTGGTATTCCTCTCGATATCTACGCATTTCACTGCTACACCGAGAATTCTAGTCACCTCTTCAGTACTCTAGCATGGTAGTATCGGATGCAGTTCCGAGGTTGAGCCCCGGGCTTTCACATCTGACTTACCACGCCACCAACGCACCCTTTAAACCCAGTTAGACTG
+
CCCCCGGGGGGGGGGGGGGGGGGGGGGGGGGGGGGGFGGGGGGGGGGGFGGGGGGGGGGGGGGGGGGGGGGGGGGGGGGGGGGGGGGGGGGGGGGGGGGGGGGGGGGGGGFGGFGCFF?FFEGGGGGC;EDFGFGEEFCBDEGFGFFBF?EDGGGFFGGFGGBGFFGDEDFEFBFFFFGFGGGG?DFFFCGDFE6@?EFEFFFFC;9AECFF@DCEBGFF4A29@EDDC4>CFFE@E=0;EFE<EEE
@M00200:205:000000000-AKKM3:1:1101:9560:3928 2:N:0:1
TACTCGGGTATCTAATCCTGTTTGCTCCCCACGCTTTCGCGTCTCAGCGTCAGTTGTCGTCCAGAAAGCCGCCTTCGCCACCGGTGTTCCTCCTGATATCTACGAATTTCACCTCTACACCAGGAATTCCACTTTCCTCTCCGACACTCAAGGCTTGCAGTTTCAAGTGCAATTCCTGGGTTGAGCCCAGGGATTTCACGCCTGACTTGCAAGTCCGCCTACACGCCCTTTAAGCCCAATTAGACTGACAT
+
CCCCCGGGGGGGGGGGGGGGGGGGGGGGGGGGGGGGGGGGGGGGGGGGGGGGGGGGGGGGGGGGGGGFGGGGGGGGFGGGGGGGGGGGGGGGGGGGGDFGGFGGGGGGGGAFGGGFGGGGGGGGGGGGGGGGGFGGGFGEFEGEGDG5F?EDEDDDEGGFFGEGFFGGFGFA?8BFC=+*8C7DFF@CFC5?FGGGCAC2):@B:4*:>EF4=CFF@DF2-73A=CFGGGE9C>A@G?719)5)7))4(/)
@M00200:205:000000000-AKKM3:1:1101:6095:3989 2:N:0:1
TACGAGGGTATCTAATCCTGTTTGCTCCCCACGCTTTCGTACCTCAGCGTCAATATGTGTCCAGTGAGTCGCCTTCGCCACTGGTGTTCTTCCGAATATCTACGAATTTCACCTCTACACTCGGAATTCCACTCACCTCTCCACAATTCTAGCGATGCAGTCTTAAAGGCAGTTCCGGAGTTGAGCTCCGGGCTTTCACCTCTAACTTACAAAGCCGCCTACGTACGCTTTATGCCCAATTAGACTG
+
CCCCCGGGEGGGGGGGGGGGGGGGGGGGGGFGDGGGGGGGGEGGGGGGGGGGGGGGFGGGGEGGGGGGGGGFGGGGGGGCEGGGFGGGGGGGGEGEGGGGGGGGGGDEFDGGFGGFGFGGGFFECCDFGGGGCFFG8DGEFGGFFFGD97ECFDGFFGGB@+D=DF+,:8*=DDFFEDDEGGGGFGGF*CE55@5CFEFEF@EEFFEEB*.>*>FD@CA((06;*=699?(>).;=?;=@FFEEE?;
@M00200:205:000000000-AKKM3:1:1101:19090:4027 2:N:0:1
TACGCGGGTATCTAATCCCGTTTGCTCCCCTGGCTTTCGCTCCTCAGCGTCAGTGTTGGTCCAGAATGCCGCCTTCGCCACCGGTGTTCCTCCAGATATCTACGCATTTCACCGCTACACCTGGAATTCCGCATTCCTCTCCCAAACTCAAGCCATCCAGTCTCACACGCAGTTCCCCGGTTGAGCCGAGGGATTTCACGTGTGACTTAGTTGGCCGCCTACGAGCCCTTTAAACACAAGTCGCCTG
+
CCCCCGGGGGGGGGGGGGGGGGGGGGGGGGGGGGGGFGGGGFFGGFGGGGGGGGGGGGGGGGGGGGGGGGGGGGGGGGGGGGGGGGGGGGGGGGFGGGGGGGGGGGGGGGGGFCE>>FCFGGGGGGGFGGGGGGDGFFFEFGGFGFGFGFGDFG?5FCFFGGFGFFGGDGFFFFFFFFGFB8C4AGGFFGCBFGDGFFGFFFE65C3E9EECEEGFBGFF?@?D?E>CD<B2443)21((.)((-(-
@M00200:205:000000000-AKKM3:1:1101:18271:4029 2:N:0:1
TACTCGGGTATCTAATCCTGTTTGCTCCCCACGCTGTCGCGCCTCAGTGTCGGCTATTGAACCCTCGCGGGTTCACTGCCCAGCAGACCGCCTTCGCCACTGGTGTTCTTCCGGATCTCTACGCATTCCACCGCTACACCCGGAATTCCATCTGCCTCTACAGTGCCCAAGCGACACAGTTGCCACGGCCGATCTGGAGTTGAGCCCCAGACTTTCACCACAGCCTTATGTCGCCACCTACGCGCACTTTT
+
CCCCCGGGGGGGGGGGGGGGGGGGGGGGGGGGGGGGGGGGGGGGGGGGGGGGGGGGGGFGGGGGGGGGGGGGGGGGGGGGGGGGGGGGGEGGGGGGGGEFGGGGGGGGGGGGGGGFGFGGGGGGGGGGGGGGGGGGGFFFBGGFGFGFGFDGGGGFFGFFGF@C5BDFFGF>EFFBEFFFFGGFFGGFFDEEEGFGF3;@DEEE3;?@;;4?3>9CBGF?<1?FBC=CFD<<66<(1.2:28999(4-42)
@M00200:205:000000000-AKKM3:1:1101:25257:4032 2:N:0:1
TACTGGGGTATCTAATCCCGTTTGCTACCCTAGCTTTCGCACCTCAGCGTCAGAGACGGTCCAGTGAGCCGCTTTCGCCACCGGTGTTCCTCCAGATATCTACGCATTTCACCGCTCCACCTGGAGTTCCACTCACCCCTACCGTCCTCGAGCACGCCAGTATCAGGTGCAGTTCCCCGGTTGAGCCGGGGGATTTCACACCTGACTTAGCGCGCAGCCTACGTGCTCTTTATGCCCAATTAGACTGAGTT
+
CCCCCGGGGGGGGGGGGGGGGGFGGGGGGGGGGGGGGGGGGFGGGGGGGGGGGGGGGGGGGGGGFGGGGGGGGGGGGGGGGGGGGGEGCGGFFFFDCFFCGGGGGGFEGGGGGCDED@EGGGEE=EGGFG;FFGGGGDCDFGFF?>DDGBCDGGGFFGD>82;FFA?EFGFFFEAEFFG*@8?95DE>FDG;=5=CFF95=D8((//3;))121=C3DFF).4),2)*0:)64::7C?FFF2?23).),))
@M00200:205:000000000-AKKM3:1:1101:9522:4101 2:N:0:1
TACACGGGTATCTAATCCCATTCGCTACCCACGCTTTCGTCCTAGCAGTGTCAGGAGGCACCCAGAGACCTGCCTTCGCTTTCGGTGTTCCGAACGATATCAACGCATTTCACTACTACACCGTTCGTTCCAGTCTCCTCTTTGCCCCTCTAGTCTGGCAGTATCTTAAGCAAACCCGAAGTTGAGCTTCGGGATTTCACCCAAGACTAACCAAACCACCTATCGCCACGCTTTCTGCCCAGTTAGCCTG
+
CCCCCGGGGGGGGGGGGGGGGGGGGGGGGGGGGGGGGGGGGGGGFGGGGGGGGGGGGGGGGGGGGFGGGGGGGGGGGGGGGGGGGGGGGGGD:FGGGGGGGGGGGGGGGGGGGGGFG9=EFFCGGGGEFGGGGGGFFFGDFFFFGDGD??E?DFGFFFD?EG<?EFGC;CFDFDFFBDCEC8CFFGGFFG79B57;F<EFFFF4<=:A*6>>EB5FBDF@DB=F>*8*1/4@1=)5;<)=@DE??C6)/6
@M00200:205:000000000-AKKM3:1:1101:10253:4109 2:N:0:1
TACCAGGGTATCTAATCCTGTTTGCTCCCCACGCTTTCGCGCCTCAGTGTCGGATCCGGCCCAGTGAGCCGCCTTCGCCTCCGGTGTTCTTCCCGATATCTACGCATTCCACCGCTACACCGGGAATTCCACTCACCTCTACCGGTCCCTAGACACGCAGTCTCGAAGGGCGTCGCAGGGTTGAGCCCTGCGCTTTCACCTCCGACTTGCGCCCCCCCCTGCGCGCGCTTTAATCCCAGCTAGCCTCGGCC
+
CCCCCGGGGGGGGGGGGGGGGGGGGGGGGGGGGGGGGGGGGGGGGGGGFGGGGGCCGGGGCF@FGFGGGGGGGCGGGGGGEGGGGGEGGGF9EF>FGGGGGCF7CGDECGGGGGGFCGGAFD78>>FFGGFA8=DGFFGFFGG5>A?@FFGACGG65875**;C5C78AEE295):8B?:FFDCF82=88FA3:5/+7C<),32(41()510:7/:(9@(,4(7,8.51*-).)))3,)(5),(.4(((((
@M00200:205:000000000-AKKM3:1:1101:23784:4119 2:N:0:1
TACTCGGGTATCTAATCCCGTTTGCTACCCACGCTTTCGCTCCTCAGCGTCAGTACCGGCCCAGAGTGCCGCCTTCGCCGCCGGTGTTCCTCCTGATATCTGCGCATTTCACCGCTACACCAGGAATTCCACACTCCCCTACCGGACTCAAGTCATCGCAGTATCGAATGGCGTCTCCAAGTTGAGCCTGGAGTTTTCACATCCGACTTACGAAACCGCCTACGACCCCTTTACGCCCAATTCGACTG
+
CCCCCGGGGGGGGGGGGGGGGGGGGGFGGGGGGGGGGGGGGGGGGGGGGGGGGGFGGGGGGGDGGGGGGGGGGGGGFGGGGGGGGDGGGGGGGGG9DGFGGGGGGGGGGGGGGGGEGGGGGGGDGCGGGGGGGGGGEFED5DF>EBGFFF6?@C@FFGGFDDA@@5F,9DABBFF>FFG4,DCCA6FF4CEFFEFGFF,5<<B16(,6;<<0;0BE6)83(-4.,*8)/7?:D:12:24(4:)?21--
@M00200:205:000000000-AKKM3:1:1101:6717:4119 2:N:0:1
TACGCGGGTATCTAATCCCGTTTGCTCCCCACGCTTTCGCGCCTCAGCGTCAGTACCGTCCCAGCGAGCTGCCTTCGCCATTGGTGTTCCTCCTGATATCTGCGCATTTCACCGCTACACCAGGAATTCCACTCGCCCCTTCCGGACTCTAGCCAGACAGTTTCCAGCGGCATTCACAGGTTGAGCCTTTGACTTTCACACCGGACTTATCTGGCCGCCTACGCGCGCTTTACGCCCAATTAGACTGAGCC
+
CCCCCGGGGGGGCFEGGEFGFGAGGGGGGGEGGGGGGGGGGEGCFGGGGGGGGGGGGGGGGGGGGGGCFG=FEDFGD?FECEFGCGGGGGGGFGCFGFFGGCGGGGGGGGGGGCCDDE,AEFGGFC=FGGGGFG?@EBGDFGF?:57)A8EDBCFFFGFFG77<EF>FFD*7A==B+=86F<FFFGDFFGFFFF:FFED53;669B@@>5>CEEF=BGF6(.3>3C5CDC:2<<0>EB0(6<0)4),))((
@M00200:205:000000000-AKKM3:1:1101:7551:4137 2:N:0:1
TACTAGGGTATCTAATCCTGTTCGCTCCCCACGCTCTCGCGCCTCAGCGTCAGTATGATGCCAGGTGGCTGCCTTCGCCATTGACGTTCCTTCCGATCTCTACGCATTTCACCGCTACACCGGAAATTCCGCCACCCTCTCATCTACTCCAGTCAATTAGTTTGCGATGCACTTCCCAGGTTAAGCCCGGGGCTTTCACACCACACCCAATTCACCGCCTACGCGCCCTTTAAACCCAATTAGACTGCAAC
+
@CCCCGGGGGGGGGGGGGGGGGGGGGGGGGGGDGGGGGGGGGGGGGGGGEGGGGGGGGGGGGGFGGGGGGGGGGFGGGGGGGGGGGGGGGGGGGDEFGGGGGGGGGGGGGGGFEGE6FFFGGGGFGGGGGGDGGGGGFGFFGGFGFGFGDF8EFD7EF?9@C;DD>DC>EAEACAFFFC@@<@78ACFF5EAEGFCF?FEFFFDF@9=@B5;C3CC(>;@@@;A6?>G5*,):)2(*(4(644<>A2()))
@M00200:205:000000000-AKKM3:1:1101:16610:4146 2:N:0:1
TACCGGGGTATCTAATCCCGTTTGCTCCCCTGGCTTTCGCGCCTCAGCGTCAGTGTTGGCCCAGCAACCCGTCTTCACCTCAGGTGTTCCTCTTGATATCTACGCATTTCACCGCTACACCAAGAATTCCGATTGCCCCTTCCACACTCTAGCACTGCAGTATCACTTGGCCGTTCTGAGTTAAGCTCAGAGATTTCACAAGTGACTTACCGCGCCGCCTACGCGCCCTTTATACCCAATTAGACTG
+
CCCCCGGGGGGGGGGGGGGGGGGGGGGGGGGGGGGGGGGGGGGGGGGGGGGGGGGGGGGGGGGGGGGGGGGGGGGGGGFGGGGGGGGGGGGGGGGGGGGGGGGGGGGGGGGGGGGFGGGGGGGGGGGGGGGGGGGGDF8DFGGFGFGFGFGGGGGFFGGFGGFGFFGGFGF<D5:6FFG?FGGGFGGFFGGFFGGGFCFFFFFEEFEFFF29=AGG2C>@@>@E@G>D3;@EF3C?E<63CEF<EC3
@M00200:205:000000000-AKKM3:1:1101:16330:4152 2:N:0:1
TACCGGGGTATCTAATCCTGTTTGCTCCCCACGCTGTCGCGCCTCAGTGTCGGCTATTGAACCCTCGCGGGTTCACTGCCCAGCAGACCGCCTTCGCCACTGGTGTTCTTCCGGATCTCTACGCATTCCACCGCTACACCCGGAATTCCATCTGCCTCTACAGTGCCCAAGCGACACAGTTGCCACGGCCGATCTGGCGTTGAGCCCCAGACTTTCACCACAGCCTTATGTCGCCACCTACGCGCCCCTCC
+
CCCCCEECFFGGF<EDFGGGGFGGGGFFGGGGGGGGFGGGGGGGGCFGDGGGDGGGFGFGDECF@FGEGGEGGGFBFDEGGGGFGFGGGGGGGGGGGGGGFFGGDDFG,EFGGEGEGAFGFGEGCEGFFFGGGGCEDFCDFGGBGFGCFFCFEFGFFGGFFFEFEFGGFG>@BDFEFFC;FECGFFG4>5*8:ECF8)1,46,55:<2(4687-<A)27)3(3<80=4>7.5(48:GF:2:((((-1(-((
@M00200:205:000000000-AKKM3:1:1101:12350:4172 2:N:0:1
TACTCGGGTATCTAATCCCGTTCGCTACCCACGCTTTCGTACCTCAGCGTCAGAAAAGGCCCAGCGGCCTGTCTTCACCTTCGGCGTTCCGATAGATATCAACGCATTTCACCACTCCACCTATCGTTCCGACCGCCCCTACCTTTCTCAAGATATGCGGTTCGCCGTGCAGTTCCCCGGTTGAGCCGAGGGATTTCACACGACGCCTGCATATCCGCCTACGTACGCTTTCCACCCAGTTAGACTG
+
@CCCCGGGGGGGGGGGGGGGGGGGGGGGGGGGGGGGGGGGGGGGGGGGGGGGGGGGGGGGGGGGGGGGGGGGGGGGGGGGGGGGGGGGGGGGGGGGGGCGGGGGGGGGGGGFGGGFGGGEGGGGGGGGGGDEGGGGGEGFFGGFGFGFGFGGFGGFFGGEGDAD=ECC>GFFFFFFFFGFEGGGAFGF3DC>EGGFFEGFF09@FF;03??AFBGGBGF:(4:FDE)/790)69A781(,.54AA9?
@M00200:205:000000000-AKKM3:1:1101:22217:4184 2:N:0:1
TACACGGGTATCTAATCCTGTTTGATCCCCACACTTTCGTGCCTCAGCGTCAGTTGAAGTCTAGTAAGCTGTCTACACTATCGGTGTTCTTGACGATATCTAAGCATTTCACCGCTACACCGTCAATTCCGCCTACCTCGACTCCACTCAAGCCCATCAGTATCAATCCCACCCTCCCGGTTACGCCGGGATATTTCAGAACTGACTTACTATGCCGCCTACGCACCCTTTAAACCCAATTAGACTG
+
CCCCCGGGGGGGGGGGGGGGGGGGGGGGGGGGGGGGGGGGGGDGGGGGDFGGGGGGAFGGGFGGGGAGGGGGFGEA9FCFGGGGGGGGGGGGE<EE7FEGGGAFGDEEEGGGGDGFGGGGGGFE7@EGDGCGCGDFGFG9>CGDGF6;?6D8@D+:DD?FGGFGF?CFF@:DA5DFFEC5FCG6:C+3***<5ECCFCBCCBFEFF88**/:*/69>4B>>@2?2:AD*;;>5><@E@<8))45;?3
@M00200:205:000000000-AKKM3:1:1101:25436:4196 2:N:0:1
TACGGGGGTATCTAATCCCGTTTGCTCCCCTGGCTTTCGTGTCTCAGCGTCAGCGCACTCCCAGCAACCTGTTTTCACCATTGGCGTTCCGAACGATATCTACGCATTTCACCGCTCCACCGTTCGTTCCAGCTGCCCCTAGATAGCTCAAGACATCCAGTATACCAAGCAGTTCCACGGGTGAGCCGTGGGATTTCACAAGGTACTTAGACATCCACCTACACACGCTTTAAGCCCAGTTAGACTG
+
CCCCCGGGGGGGGFFGGFGGGGGGGGGGGGGGGGGGGGGGGGGGGGGGGGGGGGGGGGGGGGFGGGGGGGGFCEFGFEFFGGFCGGGGGGG7CFEGCGEGGGFGGEEEFFGGGGG>GEGGGGGGGGGGGFGDGGGGCFGDFFGFGFFE@AFFEGGFFDCFE?CF7FGF5*;@+;>9FFDEGCGGAFFFBGGFFFFGF4,77BFFFF?3)17=EFGG@DF;(;3A3=3>*:19?EF0;605ABFF2-)
@M00200:205:000000000-AKKM3:1:1101:12089:4201 2:N:0:1
TACGAGGGTATCTAATCCTGTTTGCTCCCCACGCTGTCGCGCCTCAGCGTCAGCACGGGGACAGATTGCTCTGCCCCCTTCCGGCCCAGCAGACCGCCTTCGCCACCGGTGTTCTTCCGGATCTCTACGCATTCCACCGCTACACCCGGAATTCCGTCTGCCCCTACCGTGCTCCAGCCCAACAGTCGCCCACGCCGATCCGGGGCTGAGCCCCGGACCTTCACGCGAGCCCTATCCGACCGCCTACGAGC
+
CCCCCGGGGGGGGGGGGGGGGGGGGGGGGGGGGGGGGGGGGGGGEGGGGGGGGGGGEGGEGGGGFFGGGGGGGFEFFGGGFGGGGGGF<EDFGGGGGGGGFCGFFGGEGCEFCFGFGGEFEEGFDFGFFGGGGG@FGFGADGGAFFG>09CFGFDFFGGFCDBG5FGGD56>FFF)8AGEGGGCA1?):5CEB=C35(13:<(41(-,(.4(4:5*6C>:<?264C><GC1(.2)3+((499;B607:-(3
@M00200:205:000000000-AKKM3:1:1101:21961:4203 2:N:0:1
TACCGGGGTATCTAATCCCGTTCGCTCCCCTGGCTTTCGCGCCTCAGCGTCAGTGTCAGCCCAGCAACCCGCCTTCGCCGCAGGTGTTCCTCTCGATATCTACGCATTTCACCGCTACACCGAGAATTCCAGTTGCCCCTTCTGCACTCTAGCCCGACAGTATCGGTTGACCGTTCCGGGTTAAGCCCGGAGATTTCACAACCGCATTGTCGTGGCCGCCTACGCGCCCTTTAAGCCCAGTTAGACTG
+
CCCCCGGGGGGGGGGGGGGGGGGGGGGGGGGGGGGGGGGGGGGGGGGGGGGGGGGGGGGGGGGGGGGGGGGGGGGGGGGGGGGGGGGGGGGGGGGGGGGGCFGGGGGGGGGGGGGFGGGGGGGGGCGFGGGGGGGGEFGFFGGFGFGFGFGGFFGFFGG>;9AGFFGGDGFFFFFFFFGFGEGGFEGFFD535?:FFFGFFFD01(,(79?D<<GD77)7?4<D>?5>G77:<:9>G?:??<B<<AA?
@M00200:205:000000000-AKKM3:1:1101:15475:4220 2:N:0:1
TACCGGGGTATCTAATCCCGTTTGCTCCCCACGCTTTCGCGCCTCAGCGTCAGGAGATGCCCAGAGACCCGCCTTCGCCACCGGTGTTCCTCCCGATCTCTACACATTTCACCGCTACACCGGGAATTCCAGTCTCCTCTGCATCCCTCAAGAACGGCAGTATCGGCCGACTCTCCTCGGTTGAGCCGAGGGATTTCACGACCGACCCGCCATCCCGCCTACGCGCCCTTTCAACCCAGTTAGACTGAGAC
+
CCCCCGGGGGGGGGGGGCFGGGGGGGGGGGGGDGGGGGGGGGGGGGGGGGGGGGGGGGGGGGGGGGGGGGGGGGGGGGGGEFGGFGGGGGGGGGGGGGGGGGGGGGFGGGGGGGGFGGGGGGGGGGGGGGGGGGGGGFGFFGFFGFGFGFGG9CFFFGGBFGEGA5>EFGE)*9@;?FDBFG<CFGGF>DE>AGCGFFGFF6>>FB(4>BFFFFGG?DF66?1:9E>G)70)6))3A:1:2<):>A:03A.
@M00200:205:000000000-AKKM3:1:1101:17508:4235 2:N:0:1
TACAAGGGTATCTAATCCCGTTCGCTCCCCTAGCTTTCGCGCCTCAGCGTCAGTGTCAGCCCAGCAACCCGCCTTCGCCGCAGGTGTTCCTCTCGATATCTACGCATTTCACCGCTACACCGAGAATTCCAGTTGCCCCTTCTGCACTCTAGCCCCGCAGTATCGGCTGACCTTTCCGAGTTAAGCCCGGAGATTTCACAGTCGACTTGCGGTGGCCGCCTACGCGCCCTTTACGCCCAATTAGACTG
+
CCCCCFFGGGGGGGGGGAFGGGGGGGGGGGGGGGGGGGGGGGGGGGGGGGGGGGGGGGFGFGGGGGGGGGGGGGGGFGGGGGGDEG?C<EGGGGGGGGGGGGGGGGG:AFGGGEC9CFFGGGGGGGGGGADGGGGGGFGDFGGFGF?DGFGGGDDD>GD>ED7EADGGFFFFFEFFFFCEGGGGFGGFF5EFFGGFF<B*>@3<<@F?E9@062388CEB33:B1?5<CC:0)4:<C((4<>4:2842
@M00200:205:000000000-AKKM3:1:1101:17070:4260 2:N:0:1
TACGGGGGTATCTAATCCTGTTCGCTCCCCACGCTTTCGCGCCTCAGTGTCAGTAACGTCCCAGCGAGCTGCCTTCGCTATTGGTGTTCCTCCTGATATCTGCGCATTCCACCGCTACACCAGGAATTCCACTCGCCTCTTCCGTACTCTAGCCTCACAGTATCCACCGGCTTTCAAAGGTTGAGCCTTTGACTTTCACAGCGGACTTATGAGGCCACCTACGCGCGCTTTAAACCCAATTCGACTTCGAT
+
CCCCCGGGGGGGGGGGGGGGGGGGGGGGGGGGGGGGGGGGGGGGGGGGGGGGGGGGGGGGGGGGGGEDDGGGGGGGGGGGGGGGGFGGGGGGGGGGGGGGGGGGGGGGGGGGGGGFGGGGGGGGGGGGGGGGGGGGGFGEFFGFGFDFGFFFGFCFFGGFGGFGEFGGFED=DEFFF9CFGFGGFGGFFGEF6?CFFCFC4>2@2@9@)7;)91BF@FFFFFFF>EFG5CFAF2<?G?<F<)-.3(()((-
@M00200:205:000000000-AKKM3:1:1101:5441:4263 2:N:0:1
TACGCGGGTATCTAATCCTGTTTGCTCCCCACGCTTTCGTGCATGAGCGTCAGTGTTGGCCCAGAAGGCTGCCTTCGCCATCGGTGTTCCTCCACATCTCTACGCATTTCACCGCTACACGTGGAATTCCACCTTCCTCTGCCACACTCGAGCCACGTAGTTTCGAGCGCAATTCCCAAGTTAAGCCCGGGGATTTAACACTCGACCTGCGCGGCCACCTGCGCACACTTTAAACCCAATTAGACTGAGA
+
CCCCCGGGGECFGGGGGGGGGGGGGGGGGGGGGGGGGGGGGGGGGGGGGCGEEGGGGGFG8FECGDGFGGGGGGGGGGGGGGGGDGGGGGGGGGGGFGGGGGDGEC7=EFGGGEGFGC@,BFCCCFFGGGGGGF?EEFG<FGCFG96==9=+>=FFFGGB:C7C>FG>>EE55@FFFFGFFFFGFGGFDGCDFG66=*B?::((,.((/(2313C59FF((.,0,/0C5:)4<)2(2(44497<<<),)4
@M00200:205:000000000-AKKM3:1:1101:25711:4265 2:N:0:1
TACAGGGGTATCTAATCCTGTTTGATCCCCACACTTTCGTGCCTCAGCGTCAGTTACAGCCTAGTAAGCTGCCTTCGCTATAGGTGTTCTTGACGATATCTAAGCATTTCACCGCTACACCGTCAATTCCGCCTACCTCATCTGTACTCTAGCCCATCAGTATCAATGCCACCCTCCCGGTTAAGCCGGGATATTTCAGCACTGACTTAATAGGCCGCCTACGCACCCTTTAAACCCAATTAGCCTGAGA
+
CCCCCFGGGGGGGGGGGGGGGGGGGGGGGGGGGGGGGGGGGGGGGGGGGGGGGGGGGGGGGGGGGGGGGGGGGGGGGGGGGGGGGGGGGGGGGGGGGGGGGGGGGFGGGGGGGGCBDEFGG>FGGEGGGCFGGG8@FDGFFFGFGFGFGFGCCFC6DFF?FGEGFFD=5DFFFDFFDEG>FEDC+@DB*399?C=CCEFE55@)>@EA;ECFEEG,)*:A>@=5>E>DG*)05>=2C@;(4)/()//((/
@M00200:205:000000000-AKKM3:1:1101:24267:4272 2:N:0:1
TACTCGGGTATCTAATCCTGTTTGCTCCCCACGCTTTCGCGCCTCAGCGTCAGTTGTGGTCCAGTTGGCCGCCTTCGCCACCGGTGTTCTTCCCAATATCTACGAATTTCACCTCTACACTGGGAATTCCACCAACCTCTCCCACACTCAAGTCCCACCGTATCGGATGCCGTTCCCAGGTTGAGCCCAGGCCTTTCACATCCGACGATTGGAACCGCCTACGCGCCCTTTACGCCCAGTTAGACTGAGAC
+
-ACCCGGDFGEE@CCFGDEFEFGGGGFEDEDGGG:CFCCEGGCECGGGGC:@@FGGGGGGFFGGGGGFGDEGGGE9FCGFGGGGGGGGGGGGGGGFGFAGGFGGGG@DFGDAFGGFGFAFGFGG?EF?FGGGGGFGEFDDFDFFGADDF6A=>DGFFGG9DGDD@:8EFGFB>=*30:F>FCDDFGGFFCEFBFCFFFGFC):5)42(-59B9=EC@GBD;;<).:;D37)))406?1(()).444:?22.
@M00200:205:000000000-AKKM3:1:1101:6936:4286 2:N:0:1
TACTAGGGTATCTAATCCTGTTTGCTCCCCACGCTTTCGCACCTCAGCGTCAATACCAGTCCAGTGAGCCGCCTTCGCCACTGGTGTTCTTCCGAATATCTACGAATTTCACCTCTACTTGGGGAATTCCGCCATCCTCTCCGGTACTCAAGCTCTGCAGTTTCGGGCGCACTTCCTCAGTTGAGCTGAGGGCTTTCACACCCGACTTGCAAAGCCGCCTACACGCGCTTTATACCCAGTTAGACTG
+
CCCCCGGGGGGGGGGGGGGGGGGGGGGGGGGGGGGGGGGGGGGGGGGGGGGGGGGGGGGGGGGGGGGGGGGGGGGGGGGGGGGGGGGGGGGGGGGGG@FGGGGGGDFG8FGGGGGFGGGGGGGGFGFGGGGGGGGGGFAEBFEBGFGEGFGGGGGFFGFFGFD9=DGGFGFFFFFFFFGFCFFFFFFAF5CBFGGGF<FEEFA@9259>>@CCFGFFGFFF;;=3=537C;4???3B<BFDBA<A9:
@M00200:205:000000000-AKKM3:1:1101:22671:4298 2:N:0:1
TACCGGGGTATCTAATCCCGTTCGCTCCCCTGGCTTTCGTGTCTCAGCGTCAGCACACCCCCAGCAACCTGTTTTCACCGTTGGCGTTCCAAGCGATATCTACGCATTTCACCGCTCCACCGCTTGTTCCAGTTGCCCCTAGGTGGCTCAAGATCGCCAGTATACCGAGCAGTTCCACGGTTGAGCCGTGGGATTTCACAAGGTACTTAACGATCCGCCTACACACGCTTTCTGCCCAATTAGACTG
+
CCCCCGGGGGGGGGGGGGGGGGGGGGGGGGGGGGGGGGGGGGGGGGGGGGGGGGGGGGGGGGGGGGGGGGGGGEFFGGGGGGGGGGGGGGGGFF@FGGGGGGGGGGGGGGGGGGGDG@FGFEEGEGGEFFGGGAFFEBFDFGGFGFGFGFGGGFGFFGGB?FEGFFGDEGFFFFFFFFGEF>DCAGGE>DEFACFFFFGFF==E?CC?<446@<GE;FED;@FFECEG<DF)5?93B;(36>?9>FF
@M00200:205:000000000-AKKM3:1:1101:19462:4315 2:N:0:1
TACTGGGGTATCTAATCCCGTTCGCTCCCCACGCTTTCGCGCCTCAGCGTCAGGTCCGACCCAGAGAGCCGCCTTCGCCACCGGTGTTCCTCCTGATATCTACGCATTTCACCGCTACACCAGGAATTCCGCTCTCCTCTATCGACCTCAAGAAGCCCAGTTCGCAGCCACCCTCCCCGGTTAAGCCGGGGGCTTTCAGGCCACGCTTACGCTTCCGCCTACGCGCTCTTTAAGCCCAGTTAGACTG
+
CCCCCGGGGGGGGGGGGGGGGGGGGGGGGGGGGGGGGGGGGGGGGGGGGGGGDGFGGGGGGGGGGG?FGGGGGGGGGGGGGGGGGEGGGGGGGFFDGFGFFDGGGGGGEGCGFGGFGGGGGGCCGGGGGGGGGGFFGFD9?EFDGFDAGFG6EG+9AD998+;D=EDGFGFFFFFBFFGDFGGC=CCBBDGFFGGFBAF<?<BB((462)8:(4?C(1<:(4<71:)1**64))6(;1<BAFBBB>?
@M00200:205:000000000-AKKM3:1:1101:21600:4337 2:N:0:1
TACACGGGTATCTAATCCTGTTTGCTCCCCACGCTTTCGCGCCTCAGCGTCAGGCCCGGACCAGAGAGCCGCTTTCGCCACCGGTGTTCCACCCAATATCTACGAATTTCACCTCTACACTGGGTATTCCACCCTCCTCTTCCGGCCTCCAGCCCATGTGTTTCGGCCGCACCTCCGGGGTTGAGCCCCGGGCTTTCACGAGCCGACTGCATGGGCCGCCTACGCGCCCTTTAAACCCAATTAGACTG
+
CCCCCGGGGGGGGGGGGGGGGGGGGGGGGGGGGGGGGGGGGGGGGGGGGGGGGGGGGGGGGGGGGGGGGGGGGGGGGGGGGGGGGGGDGGGGGGGGGGGGGGGGGFGGGFGGGGGFGGGGGGGGGGGFGGGGGGGGGFGFFEGFGFDDGFF?=CDAFGFAFG=E>EGCDEAAEFFFFFGBG5DGFGGFFDDEFEGF8<C?@BFB>FF;FFADBB58<CE>?1179=DCG<(0<:AAC128()48<<2:
@M00200:205:000000000-AKKM3:1:1101:7934:4357 2:N:0:1
TACGAGGGTATCTAATCCTGTTTGCTCCCCACGCTTTCGCGTCTCAGCGTCAGTATCCAACCAGGGGGCCGCCTTCGCCACCGGTGTTCCTCCCGATATCTACGCATTTCACCGCTACACCGGGAATTCCACCCCCCTCTTTGGTACTCTAGCTTGCCAGTTTCATGCGTCGTTCCTCGGTTAAGCCGAGGGATTTCACACATGACTTAGCAGACCGCCTACACGCCCTTTATGCCCAATTAGACTG
+
CCCCCGGGGGGGGGGGGGGGGGGGGGGGGGGGGGGGGGGGGGGGGGGGGGGGGGGGGGGGGGGGGGGGGGGGGGGGGGGGGGGGGDFGGGGGGGGGGGGGGGGGGGGGFGGGGGE5DGGGGGGGGCDGGGGGGGGGGEDFFCFFGAF;CFGGGGGFFGGFGGFGFFDGE5?@EFFAACDBGGGGFGGFFGDADCEGFEFCE<?<93<AFFA:ABFG9CB01(4F:EFG37:AA24)28:?FF)<<6?
@M00200:205:000000000-AKKM3:1:1101:9350:4373 2:N:0:1
TACTAGGGTATCTAATCCCGTTCGCTCCCCTAGCTTTCGCGCCTCAGCGTCAAGAGTGGGCCAGGTAGCCGCTCTCGCCACTGGTGTTCCTCCCGATATCTACGCATTTCACCACTACACCGGGACTTCCGCTACCCTCTCCCACCTTCCAGCCGACCAGTACCCGATGCCGTTTTCCAGTTCAGCCGGAAGCTTTCACATCGGCATTGGCCCGCCGCCTGCACGCGCTTTAGACCCACTTCGCCTCAGCC
+
@,AAAFFAEFEGGG<,CCCBE6FEGEEBFEFGGCE,FFCCFGEC@EFFFEEFDFAF<E7EFGGG<EA,BF:CG+,,FE:,,?F8CFCFF;4CED=F++@;CDF:+4FCCFFGC?8;=B8ECECCE+,6CDE>CEGG8;A)6DFBC>6:FFGFGGCBECCFG?*5@5***@;8*)*31@E>;C+B:?69?):)88:=;?FC?=@6((../)(/(6=?(>B0(4(0,859)1()).),/((.).(((-(,()(
@M00200:205:000000000-AKKM3:1:1101:25696:4380 2:N:0:1
TACTGGGGTATCTAATCCTGTTTGCTCCCCACGCTTTCGAGCCTCAGCGTCAGTAATGAGCCAGTGTGTCGCCTTCGCCACTGGTGTTCTTCCGAATATCTACGAATTTCACCTCTACACTCGGAGTTCCACACACCTCTCTCATACTCAAGACACCCAGTATCAAAGGCAATTCCGAGGTTGAGCCCCGGGATTTCACCCCTGACTTCAATGTCCGCCTACGCGCCCTTTAAGCCCAGTTAGTCTG
+
CCCCCGGGGGGGGGGGGGGGGGGGGGGGGGCFGGGGGGDFGGGFGGGGGGGGGGGGGGFEGGFGGGEGGGGGEGGGGGG@F8FGGFGGGGDFGCEFGGGGADFGGGGGGGGGGGGFCFCFBD7@@8+=FGFGFEDGGBFDDFFFGFD78+AFFGDF?@D*33*6;=AEDFB)@DFFFB65@D+;?EF?BGE59@CFFEA8BFB>BFF*//6EE*5>(9?22:(:(/8CC*4))74@F((54?<).9;
@M00200:205:000000000-AKKM3:1:1101:21657:4402 2:N:0:1
TACCAGGGTATCTAATCCCGTTCGCTCCCCTGGCTTTCGTGTCTCAGCGTCAGAAGGCCACCAGCCATCCGCTTTCGCCGCCGGCGTTCCAAGCGATATCTACGCATTTCACCGCTCCACCGCTTGTTCCGATGGCCCCTCGGCCTCTCAAGACCGCCAGTCTGCCCAGCGGTTCCACGGTTGAGCCGTGGGATTTCACAAGGCACTTAACGGTCCGCCTACACACGCCTTAAACACAATTCGCATGAGAC
+
CCCCCGGGGGGGGGGGGGGGGGGEGGGGGGGGGGGGGGGGGGGGGGGGGGGGGGGGGGGGGGGGGGGGGGGGGGGGGGGGGDGCFGGGGGGGCGGGGBEFDFGGGEFGGGGGGGGEGGGGGGGGGGGGGGGDGCDGFFGFBGCDGFGFGFF=@CFBFGDEDC*5:AFF41428@AFFFD4<CCCA8?:3>E3)<E=A396@D;<;?@E)6<:(,2:1>B?23(52:))*242<<72A0:24)(,(-()..)
@M00200:205:000000000-AKKM3:1:1101:7587:4435 2:N:0:1
TACAGGGGTATCTAATCCTGTTTGCTCCCCACGCTTTCGCGCCTCAGCGTCAGTAGTGAGCCAGTGTGTCGCCTTCGCCACTGGTGTTCTTCCGAATATCTACGAATTTCACCTCTACACTCGGAGTTCCACACACCTCTCTCACACTCAAGACAGCCAGTATTGAAGGCAATTCCGAGGTTGAGCCCCGGGCTTTCACCCCCAACTTAACTGTCCGCCTACGCGCCCTTTACGCCCACTTAGACTGAGA
+
CCCCCGGGGGGGGGGGGGGGGGGGGGGGGGGGGGGGGGGGGGGGGGGGGGGGGGGGGGGGGGGGGGGGGGGGGGGGGGGGGGGGGGGGGGGGGGGGGGGGGGGGGGGGGGGGGGF6FGGGFGGGFGGGGGGGFGGGGFGEFGGFGFGFGFFGGFF?FGGFFGEGD+B8DGFFBDDFBBGFGGGGCFCFBDEDEGGC08EFF>B=)-7>@4>CFFGG9<BF(/(:9CDGG4@9<030::((4:2:362:?)
@M00200:205:000000000-AKKM3:1:1101:13354:4454 2:N:0:1
TACTGGGGTATCTAATCCTGTTTGCTCCCCACGCTTTCGCGTCTCAGCGTCAGTACCGTCCCAGCGAGCTGCCTTCGCCATTGGTGTTCCTCCCGATATCTGCGCATTTCACCGCTACACCGGGAATTCCACTCGCCTCTTCCGGACTCGAGCTCAGCAGTATCCACCCGCCTCCCGGGGTTGAGCCCCGGCCTTTCACCAAGAGACTTAACGGGCCGCCTACGTGCACTTTACACCCAATTAGACTG
+
CCCCCGGGGGGGGGGGGGGGGGGGGGGGGGGGGGGGGGGGGGGGGGGGGGGGGGGGGGGGGGGGGGGGGGGFGGGGGGGGGGGGGGGGGGGGGGGGGGGGGGGGGGGGGGGGGGGFGGGDGGGGGGGGGGGGGGGGGFGEFCG>EDGFGFGGEGFFFFGFCGFGFFGGFDBAFFFEFFGFGGDGFGGFFG5:DGFFFFGF<@D3;;FECF9AFF8:;DE>::BE?8>FGFB2AA<7C;2::AFF<A4:
@M00200:205:000000000-AKKM3:1:1101:7507:4478 2:N:0:1
TACTCGGGTATCTAATCCTGTTCGCTCCCCACGCTTTCGCGCCTCAGCGTCAGTATGATGCCAGGTGACTGCCTTCGCCATTGACGTTCCTTCCGATCTCTACGCATTTCACCGCTACACCGGAAATTCCATCACCCTCTCATCTACTCTAGTTTTACAGTTTGCGATGCACTTCCCAGGTTAAGCCCGGCGCTTTCACATCACACACATAATCCCGCCTACGCGCCCTTTAAACCCAGTTAGACTGAGC
+
CCCCCGGGGGDFFGGGGGGGFGAFFFGEGGGGGGGGFGGGGGGGGGGGG@FF:FGGCFDFFFGGFGGFFFGGGGGGCFGCEFGGGGGFGCDEFGGGGGGGGGEFGGGGGA,5AEE?DGEFGGG>FGGFFGACFGGGFFG<D,@@,C=*=DDFED+?DDDD@C99DED?5>DEFFFBFFF5F98:FFF>AD*39?9@9*=9AEEF*3((6)>C?5;<2C>7;(;FFC=D38.1?)7:*(.:><)6)))..(
@M00200:205:000000000-AKKM3:1:1101:13582:4480 2:N:0:1
TACTAGGGTATCTAATCCCGTTTGCTCCCCACGCTTTCGCGCCTCAGCGTCAGGGAATGCCCAGAGACCCGCCTTCGCCACCGGTGTTCCTCCCGATCTCTACACATTTCACCGCTACACCGGGAATTCCAGTCTCCTCTGCATCCCTCAAGAACGGCAGTATCGGCCGACCCCCCTGAGTTGAGCCCAGGGATTTCACGACCGACTTGCCATCCCGCCTACGCGCCCTTTAAACTCAATTAGACTG
+
CCCCCGGGGGGGGGGGGGGGGGGGGGGGGGGGGGGGGGGGGGGGGGGGGGGGGGGGGGGGGGGGGGGGGGGGGGGGGGGGGGGGGGGGGGGGGGGGCGGGGGGGGGGFFEGGGGGFGGGGGGGGGGGGGGGGGGFGGFGFFFGFEFDEGFGGGGGEEGGFGG<FADGGBGFFF=DBDFFFCGCGFGGFFGF>FGG=AEGF?F@;((6?AABDB0AE6C@3::?>6:BG3>,6645)<<7A)5?<<<?
@M00200:205:000000000-AKKM3:1:1101:9713:4482 2:N:0:1
TACTCGGGTATCTAATCCTGTTTGCTCCCCTAGCTCTCGCGCCTCAGTGTCAGGGACGGGCCAGAGAATCGCTTTCGCCACCGGCGTTCCTCCCGATATCTACGCATTTCACCGCTACACCGGGAATTCCATTCTCCCCTCCCGCCCTCCAGCCTTGCAGTCCGAAGGACAGTTCCATGGGTGAGCCATGGGCTTTCATCCCCCGCTTACAAGACCACCTACGCGCGCTTTATACCCAATTAGCCTG
+
CCCCCGGGGGGGGGGGGGGGGGGGGGGGGGGGGGGGGGGGGGGGGGGGGGGGGGGGGGGGGGGGGGFFGGGGG<FFGGGGGGGGGGGGGGGGGGGGGGGGGGGGGDGGGFGGGGGEGGGGGGGGGGGFGGGGGGGGCD=DFGGFGFGFGFGDFGG5AGGFA>@CBDDEFFFFFFFFFFF4C8CCAFFAFDGF4C*8;<C6@03>FBB;?;EF@FGFFGDF07(.(/<<)*():).6<<(44<7(54(
@M00200:205:000000000-AKKM3:1:1101:16622:4486 2:N:0:1
TACACGGGTATCTAATCCCGTTCGCTACCCTAGCTTTCGCGCCTCAGCGTCAGAAGAGGTCCAGTCCGTCGCTTTCGCCACCGGCGTTCCTTCCGATATCAACGCATTTCACCGCTCCACCGGAAGTTCCACAGACCCCTACCTCCCTCTAGACGAGCAGTATCCAAGGCAGTTTTCCGGTTAAGCCGAAAGATTTCACCCCGGACTTGCTCGCCCGCCTACGCGCCCTTTATACCCAGTTAGACTGAGCT
+
CCCCCGGGGGGGGGGGGGGGGGGGGGGGGGGGGGGGGGGGGGGGGGGGGGGGGGGFGGGGGGGGGGGGGGGGGGGGGGGGGGGGGEGGGGGGGGGGGGGGGGGGGDGGFGGGGGGFGGGGGGGGGGGGGGGGGGGGEFGDFGGFGFG5F?F7FGGFEGGFGG@FFFGGFGFFFEFFF>CEGGCCFEGD4DEAFGGGFE@AF;0(3;9<<E<3;;:EBGB?::6>(27<7<7<A966@>B?2>DB<BB>:()
@M00200:205:000000000-AKKM3:1:1101:23874:4491 2:N:0:1
TACTGGGGTATCTAATCCCGTTTGCTCCCCTAGCTTTCGCTCCTCAGCGTCAATGTCGGTCCAGGATGCCGCCTTCGCCACCGGTATTCCTCCAGATATCTACGCATTTCACCGCTACACCTGGAATTCCGCATCCCTCCCCCGGATTCAAGCCTGCCAGTATCGGACGCAGTTCCCGGGTTGAGCCCGGGGATTTCACGTTCGACTTAACAGGCCGCCTACGCGCCCTTTACCACCAGTTAGACTG
+
CCCCCGGGGGGGGGGGGGGGGGGGGGGGGGGGGGGGGGGGGGGGGGGGGGGGGGGGGGGDGGGGGGGGGGGGGGGGGGGGGGGGGDGGGGGGGGGGGGGGGGGGGGGGGGGGGGGFGGGGGGGGGGGGGGGGGGGGGFGFEGGFGFDFGFGG?DFFFF?FGGEGA>:CEGFFFEFFFEG>FEGGFGGFFGGF)=?FFFF1;@F?1@<?3<@EFDGGBGFB68?D9EFG39))4)),;:16A42<7<:
@M00200:205:000000000-AKKM3:1:1101:14490:4507 2:N:0:1
TACTAGGGTATCTAATCCTGTTTGCTCCCCACGCTTTCGCGTCTCAGCGTCAGTCATCGTCCAGAAGGCCGCCTTCGCCGCAGGTGTTCTGCTTGATATCTACGAATTTCACCTCTACACCAAGCATTCCACCTTCCTCTCCGAGACTCGAGCGAAGCAGTTTTGGATGCGCTTCCACGGTTGAGCCGTGGGCTTTCACATCCAACTTGCCAAGCCGCCTACAAGCGCCTTACGCCCAGTTAGACTGAGA
+
CCCCCFGGFFGGGGGGGCEFGGGGGGGGGGGFCGCFGGGGEGGGCFFGEF:FGGGGGGGGGGGGGGGFFGDFGGGGGGGGGGGDFF?@@EDFGFGGGGGGGGGGG8FGDEGGGGGFGGGGGG8ECGFFGFGGGGGGGFCDFFGFDFDEFFGDEGDFFD+@<;CF)999:8?5@AAFFFG>FEDFAFCDACEDFF,;A<C*5BBFE9(*0*6;;(1;7DF0/3(*)3)9)*-<(40788:226)<AA?2:<
@M00200:205:000000000-AKKM3:1:1101:11385:4509 2:N:0:1
TACTCGGGTATCTAATCCTGTTTGCTCCCCACGCTTTCGTGCCTCAGTGTCAGTGCTGGTCCAGGCAGTCGCCTTCGCCACAGATGTTCCTCCCGATCTCTACGCATTTCACTGCTACACCGGGAATTCCACTGCCCTCTACCGCACTCTAGCCCGCCAGTATCCCATGCCATTCCCAGGTTGAGCCCAGGGCTTTCACATCGGACTTAACGAACCACCTACGCACGCTTTAAACCCAATTAGACTG
+
CCCCCGGGGGGGGGGGGGGGGGGGGGGGGGGGGGGGGGGGGGGGGGGGGGGGGGGFFGGGGGGGGGGGGGGGGGGGGGGGGGGGGGGFGGGGGGGGGGGGGGGGGGGGGGGGGGGFGGGGGGEEGGGGFGGGGGFGFFGDFF99EDGAGFFGGGFFFGCDFFEGFFGGFGFEFCFFAF6?CEFGAFC@FCF5>CCFAEGFFF>2>>4748A472CG><?F=BF5(3):591>E343CD6(1);?39;
@M00200:205:000000000-AKKM3:1:1101:19912:4516 2:N:0:1
TACTGGGGTATCTAATCCTGTTTGCTCCCCACGCTTTCGTGCCTCAGTGTCAGTGCTGGTCCAGGTGGCCGCCTTCGCCACAGATGTTCCTCCCGATCTCTCCGCATTTCACTGCTACACCGGGAATTCCACCACCCTCTACCGCACTCTAGTCCGCCAGTATCCACCGCCATTCCCAGGTTGCGCCCGGGGCGTTCACGGCAGACTTAACGAACCACCTACGCACACCTGAGACCCAATTAGACTGAGA
+
CCCCCFFDCF<EAEFDFAFFGGFFGDGGGGFF@FEE@FCG@FFFFCFGGGGGG@FGCDCGGEFEEE;AFGGGFGBGGGGGGG@E@FEFFGGGGGG,>F8FC,,+B?=B,AFGC499D?DFGEGGDGFEAFFEDFF>EFDB?@E9EEG9F+@+@?DEFGG>=D7C;+6@0@BF5*?9?8D57,0*3:EBFGG>)*228.C830(2((/)/)772(2::FD23:()-:)1*0(((.5(A1?(4)).4))),)
@M00200:205:000000000-AKKM3:1:1101:19474:4518 2:N:0:1
TACAAGGGTATCTAATCCTGTTCGCTCCCCACGCTTTCGCTCCTCAGCGTCAGTTACTGCCCAGAGACCCGCCTTCGCCACCGGTGTTCCTCCTGATATCTGCGCATTCCACCGCTACACCAGGAATTCCAGTCTCCCCTGCAGTACTCTAGTCTGCCCGTATCGCCCGCACGCCCACAGTTGAGCTGTGAGTTTTCACGAACAACGCGACAAACCACCTACGAGCTCTTTAAACCCAGTTAGACTG
+
CCCCCGGGGGGGGGGGGGGGGGGGGGGGGGGGGGGGGGGGGGGGGGGGGGGGGGGGGGGGGGGGGGGGGGGGGGGGGGGGGFGGGGCGGGGGGGGFGGGGDGGGGGGGGGGGGGGFGGGGGGGGGGGGGFGGGFGFFFGDFEGFEFGEFFGGDGGFC@DEGGDG5A=ADGB>EBFEFFGF>DCEFFG6@D:B+5BCEFGFFBBF=(5=@((6738E;<>;(((2:E56*:4<4AA0::1.-<-6<9?
@M00200:205:000000000-AKKM3:1:1101:5874:4531 2:N:0:1
TACCAGGGTATCTAATCCCGTTCGCTACCCTAGCCTTCGTGCATGAGCGTCAACATTTGTCCAGGATCTTGCTCACGCCCTGAGTGTTCTTCTCGATATCCACGCATTTCACTGCTACACCGAGAATTCCAGATCCCTCTCCAAAGTTCTAGCACGGAAGTATCAAGCGCAATTCTGAGGTTGAGCCTCAGGATTTCACATTTGACTGCCCGCGCGGCCTACGCACCCTTTAAACCCAGTTAGACTGAGCT
+
CCCCCGGGGGFGFGD<FGGGGGEGGGGEGGCGGGGGGGGG@@DFGA8FGGGDCFGGGGDFFGG<CC,FCFF<<,9AEGDGGGFFEBF9@ECF9EFGEGGGGFFEECCEDFGEF;9D?FGGGGGEEG9@EGDFGEFG8DC=6,E9EFDECFGDGG??BCCBCCFGE?F89=>>5DD7=D79D8F6*@@69DCFFG9CC<EA=EE7;:CED5=058*4@58@:(9>/:=DC<)).173;((67?C47;;))()
@M00200:205:000000000-AKKM3:1:1101:21740:4539 2:N:0:1
TACCCGGGTATCTAATCCCGTTCGCTCCCCTAGCTTTCGTGCCTCAGCGTCAGAAAGGACCCAGTGAGCCGCTTTCGCCACGGGTGTTCCCAGCAATATCAACGCATTTCACCGCTCCACTGCTAGTTCCGCTCACCTCTATCCTCCTCAAGCACTACAGTATCGGGCGCAGTTCCTCAGTTGAGCTGAGGGATTTCACACCCGACTTATAGCGCAGCCTACGCACCCTTTATGCCCAGTTAGACTG
+
CCCCCGGGEGGGGGGGGFFGGGGGGGFGGGGGGGGGGGGGGGGGGGGGGGGGGGFGGGGGGGGGGGGGGCGGGGGGGGFEGFFG@F=B<EEFGFGGFGFGGGGGGEFGGDFGAEEEGGGGGFGGGGGGGGGGGGC9FFGFFGGFGFGFGF8DGGGFFGGFGGEG=DDGFGE@EFFFAFGFF:++;8949CFFFGGC=7C?==59(->@4<EE?>E*7DFF;DF51C:D507))44);>?2<4>)-.3
@M00200:205:000000000-AKKM3:1:1101:9165:4575 2:N:0:1
TACTAGGGTATCTAATCCTGTTTGCTCCCCACGCTTTCGCGCCTCAGCGTCGGACCTGGCCCAGCTGGCCGCCTTCGCCACGGGTATTCTTACAGATATCTACGCATTCCACCGCTACACCTGTAATTCTACCAGCCTCTACCAGTCCCTAGATCCGCAGTATCAGAAGCAGCTTCGGAGTTGAGCTCCGAAATTTCACTTCCGACTTACAGGACCCGCCTGCGCGCGCTTTATACTCAGTTAGACTG
+
CCCCCGGGGGGGGGGGGGGGGGGGGGGGGGGGGGGDGGGGGGGGGGGGGGGGGGGGGGGGGGGGGGGGGGGGGCGGFGGGGGFGGGGGGGCFGGGFGGGGFGGGGGGEGGGGGGGFCGEGFFGGEFGAFGGGGGGGGFGEFGGFGFCDGFGG?FFFFGGFGG@FEF?AFGFCF5:CBE>>FFFFF62;AG>BDGF>FFGE?=BDF>BFFE:==(B@?C>71,32,*0)5)6(:59A+442)5<A2440
@M00200:205:000000000-AKKM3:1:1101:15838:4617 2:N:0:1
TACAGGGGTATCTAATCCCGTTTGCTCCCCTGGCTTTCGCGCCTCAGCGTCAATGCCGGTCCAGGATGCCGCCTTCGCCACCGGTGTTCCTCCAGATATCTACGCATTTCACCGCTACACCTGGAATTCCACATCCCTCTCCCGGATTCAAGCCTGCCAGTCTCGGACGCAGTTCCCGGGTTGAGCCCGGGGATTTCTCGTTCGACTTAACAGGCCGCCTACGCGCCCTTTATACCCAGTTAGACTG
+
CCCCCGGGGGGGGGGGGGGGGGGGGGGGGGGGGGGGGGGGGGGGGGGGGGGGGGGGGGGGGGFGGGGGGGGGGGGGGGGGGGGGGGGGGGGGGGGGGGFGGGGGGGGGGGGGGGGFGEGGGGGGGGGGGGGGGGGFFFGFFGGFGFG96E@?EGGFFGGFGG7FEFDGFGFA?EFFFFGFGGGGFGFFACCEDEFGFCGFFFFFF@6;EFFFFFGGFGFFFBF5280>9C:<<<AAF?3?F<4AAA>
@M00200:205:000000000-AKKM3:1:1101:18144:4621 2:N:0:1
TACCCGGGTATCTAATCCCGTTCGCTCCCCTAGCTTTCGCGCCTCAGCGTCAGTCACTGTCCAGGTAGCCGCCTTCGCCACTGGTGTTCCTCCCAATATCTACGCATTTCACCGCTACACTGGGAATTCCACTCACCTCTCCCGGACTCAAGCAAAGCAGTTTGGAAGGCAGTTCCTCAGTTGAGCCGAGGGATTTCACCTTCCACTTGCTAAGCCGCCTACGCGCCCTTTAAGACCAGTTAGACTG
+
CCCCCGGGEFGGGGGGGCGGGGGGGGGGGGGGGGGGGGGGGGGGDGGGGGGGGGGGGGGGGGGGGGGGGGGGGGGGGGDEGGGGFGGGGGGGGGGGDGGGGGGGGEGGGGGGGGGDGFFFGGFGGGCGGFGFGGFFGFGFF@FDGFDAGFFGGGGFFFGFFFBGAFGGEGFFFFFFFFFFEFGGFGGFFGEFFGGGFADEBF=B4>E>EFFFFFGC9C>(6=;:9EFGG<3>?EEEF<FFFFA>BFF
@M00200:205:000000000-AKKM3:1:1101:24239:4645 2:N:0:1
TACAGGGGTATCTAATCCTGTTTGCTCCCCTAGCTTTCGTGCCTCAGTGTCAGGTATTTTCCAGGGATTCGCCTTCGCCACTGGTGTTCCACTTGATATCTACGCATTTCACTGCTACACCAAGTATTCCAATCCCCCCTCAAATCCTCCAGCAAGGTAGTTTCCAATGCCATTTCCGGGTTGAGCCCGGAGATTTCACATCCGACTTACCTCACCACCTACGCACCCTTTATACCCAGTTAGACTGCGAT
+
CCCCCGGGGGGGGGGGGGGGGGGGGGGGGGGGGGGGGGGGGGGGGGGFFGGAFGGGFGEGGGGGGGGGGGGGGGGGGGGGGGGGGDGGGGGGG9FGGGGGGGGGGGDDEFFFGGGFFGFGGGGGFGGFGGGGGGFGGEGFFGGFCFGFGFGFGG8DF=D5@DEGFF?AFCDD?D9CFFGBGG6DFGGFFC7>DGFG7CFEE@))8:5:@;CEE:C,7CD)<:99AGFG4*067/9*?79;?C?33;)(/3(
@M00200:205:000000000-AKKM3:1:1101:14473:4658 2:N:0:1
TACTGGGGTATCTAATCCTGTTTGCTCCCCACGCTTTCGCACCTCAGCGTCAATACGTGTCCAGTTAGTCGCCTTCGCCACTGGTGTTCTTCCGAATATCTACGAATTTCACCTCTACACTCGGAATTCCACTAACCTCTCCACGATTCAAGCGATGCAGTCTTAAAGGCAATTCCGGAGTTGAGCTCCGGGCTTTCACCTCTAACTTACAAAGCCGCCTACGTACGCTTTACACCCAGTTAGACTG
+
CCCCCGGGGGGGGGGGFFGGGGGGGGGGGGGGGGGGGGGGCFGGGGGGGFGGGGGGGGGGGGGGGGGGGGGGGGGGGGGGGGGGAFGGGGGGGEEGGGGGGF?DEGGGGGGGGGGFGGCEC?FGGGGGGGGGGGFGFFGEFGGFGFF5DFCCFGDFFEFF=DCFD9FFFGFDFFFBF?DFGFDGFGGFFGGA?>7F+;E@:@CBC@8669A6;:>D5??(559F;=DD9C,7ECE@87(.7<E;34=
@M00200:205:000000000-AKKM3:1:1101:20616:4664 2:N:0:1
TACCAGGGTATCTAATCCTGTTTGATCCCCACGCTTTCGTGCATCAGCGTCAATAGTGGCTTTGTGAGCTGCCTTCGCAATCGGTGTTCTATGACATATCTAAGCATTTCACCGCTACATGTCATATTCCGGCCACATCAAACACATTCAAGATCAGGAGTATCAATGGCCATTCCAACGTTAAGCGCTGGGCTTTCACCTCTGACTTATTAATCCGCCTACGCACCCTTTATGCCCAATTAGACTG
+
CCCCCGGGGGGGGGGGGGGGGGGGDGGGGGGGGGGGGGGGGG8F,FGGGGGGCGFCE<FE,C,CCFGBFGGGCCFGGGDGGGGGGCFGGGG94,:EFFGGGDAFE,?EFFFE58EEDFG,4,4,,CFFFG8++6+@EFG6+9E5DF6*?DEDE?+3+,+<F+*CFD+6*@*);DDDFF=:DCDFF8C**68D*C?A8AC6*)8@7*:****;;0@=A>B=5>5:>E3CDGFFC*>=FF9:::3*746
@M00200:205:000000000-AKKM3:1:1101:14643:4680 2:N:0:1
TACGCGGGTATCTAATCCTGTTTGCTCCCCACGCTTTCGTGCATGAGCGTCAGTGTCAGCCCAGAGACCTGCCTTCGCCATCGGTATTCCTCCTGATATCTACGCATTTCACTGCTACACCAGGAATTCCAGTCTCCTCTGCCGCACTCAAGCCTTGCAGTCCCAAATGCCATTCCCAGGTTGAGCCCGGGGCTTTCACATCTGGCTTACAAAACCGCCTGCGCACGCTTTAAACCCAGTTAGACTG
+
CCCCCGGGGGFGGGGGGCFGGGGGGGGGGGGGGGDDFGGGGGGGGGFGGEGGGGGGGGGDFEGGGGGGGGGGGGCGGGGGDGEGGGGGGGGG8FGGGGGGGGGGGGGGGGGGGFGFGGGFGGGGGGF8FFFGGGGGGFCDFGGFGFGFG?DGGGGDFGGBFGBGEFGGF8FDFCFCFFGFFCCFFG6FFGGFFCCGFFGFFFFFEFDDB@FEE=E5@DD;;@;:;EBG*:899C@3C<:24:<AD<?
@M00200:205:000000000-AKKM3:1:1101:13289:4681 2:N:0:1
TACTGGGGTATCTAATCCTGTTTGCTCCCCACGCTTTCGCACCTCAGCGTCAGTTGTGGACCAGTCAGCCGCCTTCGCCACTGGTGTTCCTGCGAATATCTACGAATTTCACCTCTACACTCGCAATTCCACTGACCTCTTCCACACTCAAGACACCCAGTATCAAAGGCAGTTCCGGGGTTGAGCCCCGGGATTTCACCCCTGACTTAAATGTCCGCCTACGTTCGCTTTACACCCAATTAGACTGAGCT
+
CCCCCGGGGGGGGGGGGGGGGGGGGGGGGGGGGGGGGGGGGGGGGGGGGGGGGGGGGGGGGGGGGGGGGGGGGGGGGGGGGGGGGGGGGGGGGGGGGGGGGGGGGGGGGGGGGGGFGGGGGGGGFGGGGGGGGGGGGFGFFGGFGFGFGFGFFGGFFGGDFGFGFFGGFC?ABEFFFFGFGGGG>EGFFGGFAEGGFFGFFF=BBFE?CCCE?EFG?GFFFFD;(<>DDF;<C?A@B;?;<E;2<A>B0()
@M00200:205:000000000-AKKM3:1:1101:21305:4770 2:N:0:1
TACTAGGGTATCTAATCCTGTTTGCTCCCCACGCTTTCGCACCTCAGCGTCAATACATGTCCAGTGAGTCGCCTTCGCCACTGGTGTTCTTCCGAATATCTACGAATTTCACCTCTACACTCGGAATTCCACTCACCTCTCCATGATTCTAGCGATGCAGTCTTAAAGGCAATTCCGGAGTTGAGCCCCGGGCTTTCACCTCTAACTTACAAAGCCGCCTACGTGCGCTTTACACCCAGTTAGACTG
+
CCCCCGGGGGGGGGGGGGGGGGGGGGGGGGGGGGGGGGGGGGGGGGGGGGGGGGGGGGGGGGGGGGGGGGGGGGGGGGGGGGGGGGGGGGGGGGGGGGGGGGGGGGGGGGFGGGGFGGGGGGGGGDFGGGGGGGGGGFFEFGGFGFGEGFG?FCDFDGGFGGFG>EF9DGFDFFBFFE6BFGGFFGFFEC7BDDGGFFGFFB@EFFCAEFFFFFGG=CA?DD?A2CAG7D09C6=@GD;44)567EF
@M00200:205:000000000-AKKM3:1:1101:7615:4776 2:N:0:1
TACTAGGGTATCTAATCCTGTTTGCTCCCCACGCTTTCGTGCATGAGCGTCAGTATTGGCCCAGAAGGCTGCCTTCGCCATCGGTGTTCCTCCACATCTCTACGCATTTCACCGCTACACGTGGAATTCCACCTTCCTCTGCCATACTCCAGCACCGTCGTTTCGAGCGCAATTCCCAAGTTAAGCCCGGGGCTTTCACACTCGACTTGCGACGCCGCCTGCTCACACTTTACACCCAGTTAGACTGAGCT
+
CCCCCGGGGGGGFGGGGGGGGGGGGGGGGGGGGGGGGGGGGGGGGGGGGGGGGGGGGGGGFFGGGGGGGGGGGGGGFGGGGGGGGEGGGGGGGGGGGGCGGGGCGDGGGGDFGGC?DGFGGFFGGGFGGGFGGFFGFFGFFFGFGFGFGD@DFGFFFG+<=D>FDFDGBEAAF@FFFFG6FF@9=D9FDGEBEG7CF4CCE:B952:25;>(56>C638082(07AAG4:4A4-58C61?>9).<4:432)
@M00200:205:000000000-AKKM3:1:1101:15970:4789 2:N:0:1
TACCAGGGTATCTAATCCGGTTTGCTCCCCACGCTTTCGCTCCTCAGCGTCAGGATAGGCCCAGAAGGCCGCCTTCGCCACTGGTGTTCCTCCCGATATCTACGCATTTCACCGCTACACCTGGAATTCCGCATCCCTCTCCCGAATTCAAGCCTGCCAGTATCAGACGCAGTTCCCGGGTTGAGCCCGGGGATTTCACGTCTGACTTAACAGGCCGCCTACGCGCCCTTTACGCCCAGTTAGACTGAGA
+
CCCCCGGGGGGGGGGGGGGGEGGGGGGGGGGGGGGGGGGGGGGGGGGGGGGGGGGGGGGGGGGGGGGGGGGGGGGGGGGGGGGGGFFGFGGGGGGGGGGGGGGGGGGGGGGGGGGFGGGGGGGGGGGGGGGGGGGFGFGFFFGFGFGFGFGFGGGFFGGFFGEGCFFGFGFAEEFFFFGFGGGGFGCFEGEFBGGDFEGFFFFFFCAECCECF@GEFGA(83?:9EDG<F24)38;G628<B2:A6?0:4
@M00200:205:000000000-AKKM3:1:1101:11831:4809 2:N:0:1
TACTAGGGTATCTAATCCCGTTTGCTCCCCACGCTTTCGCGCCTCAGCGTCAGTACCAGTCCAGTGAGCCGCCTTCGCCACTGGTGTTCCTCCCAATATCTACGCATTTCACCGCTACACTGGGAATTCCACTCACCTCTCCTGGTCTCAAGCCAAGCAGTCTGGAAGGCAGTTCCTCGGTTAAGCCGAGGGATTTCACCTTCCACTTGCCAGGCCGCCTACGCGCCCTTTAAACCCAGTTAGACTG
+
CCCCCGGGGGGGGGGGGGGGGGGGGGGGGGFFGGGGGGGGGGGGGGGGGGGGGGGGGGGGGGGGGGGGGGGGGGGGGGGGGGGGGGGGGGGGGGGFGGGGGGGG@EGGGGGGGGGEGGGFGGGGGGFGFGAFDGGGDDF8D@FFGFGEGFG+EF8DD?FBAFDGFBCFEGB=FDCFF7DDF6DGFGGFFGGFFGG>C<CEEEE@==E*14>EEFGGFD>=>:;>BGFGCF)1).73=2=3CF><7<?
@M00200:205:000000000-AKKM3:1:1101:10520:4817 2:N:0:1
TACTGGGGTATCTAATCCTGTTTGCTCCCCACGCTGTCGCGCCTCAGTGTCAGAAACTGCCCAGCAGACCGCCTTCGCCACCGGTCTTCCTCCGGATCTCTACGCATTCCACCGCTACACCCGGAATTCCGTCTGCCTCTACAGTCCTCGAGTTCGACAGTCGGCACGGCAGACCCGGCGTTGAGCTCCGGGCTTTCACCCCACCCTTATCAAACCACCTACGCGCCCCTTAAACCCAGTTCGACTGAGAC
+
CCCCCGGGGGGGGGGGGGGGGGGGGGGGGGGGGGGGGGGGGGGGGGGGGGGGGGGFGGGGGGGGFGGGGGGGGGEGGGGGGEFEGGEFGGGGGCEEEGEFGGGFGGGGADDFGCEECFFEFEG>FE+AFGF,@?DGE+D<FGGFGFDDGFGD@8+<;CGE7989557@*;@>*)*AA9):FGGFA?+085CBFGGFFF?3(3(62,2736AAD)<C:FB(4:,),20))11:9ADBG((.6.((-(-3)4,
@M00200:205:000000000-AKKM3:1:1101:18545:4822 2:N:0:1
TACGAGGGTATCTAATCCTGTTCGCTCCCCACGCTTTCGTGCATGAGCGTCAATATCAGTTTAGTAAGCTGCCTTCGCTATCGGTGTTCTGTGTAATATCTAAGCATTTCACCGCTACACTACACATTCCGCCTACTTCAACTGTATTCAAGTATAGCAGTATCAATGGCAGTTTCTTCGTTGAGCGAAGAGATTTCACCACTGACTTACTTTACCGCCTGCGCACCCTTTACACCCAGTTAGACTG
+
CCCCCGGGGGGGGGGGGGGGGGGGGGGGGGGGGGGGGGGGGGGGGGGGGGGGGGGGGGGFGGFGGGGGGGGGGGGGGGGGGGGGGGGGGGGFGGGGGGGGGGGGGGGGGGGGGGGFGGGGGGGGGFGGGGFGGGGGGFGEFGGFGFGFGFGGGGGFFGGFGGFGEFGGFGFAFFFBFFG?FGGDFGG?BGGFFGGDFFGFBF5@EE@EFE5ACEA;=C5:B=A4AEBDGGFFF?=5:>DEFEE4*06
@M00200:205:000000000-AKKM3:1:1101:24025:4851 2:N:0:1
TACTCGGGTATCTAATCCCGTTTGCTCCCCTAGCCTTCGTGCCTCAGTGTCAGAAACTGCCCAGAGTGCTGCCTTCGCCGTTGGTATTCCTCTCGATATCTACGCATTTCACTGCTACACCGGGAATTCCACACCCCTCTACCGCACTCTAGGTCGCCAGTATCCAATGCCATTCCCAGGTTGAGCCCAGGGCTTTCACATCAGACTTAACGAACCACCTACGCACGCTTTAAACCCAGTTAGACTG
+
CCCCCGGGGGGGGGGGGGGGGGGGGGGGGGGGGGGGGGGGGGGGGGGGGGGGGGGGGGGGGGGGGGGGGGGGGGGGGGGFFGGGGGGGGGGGGGGGGGGGGGGGGGGGGGGGGGGFGGGGGGGGGGGGGGGGCECCEFGFFGGFGFGFGFFFGGGFFGGFGGFGFFGGFGFFDDFFFFGFGGGGFGGFFFFFEGGGFEGFEFFFFFEEF=E2>9CEDGF=5>?D@EEG8C@<6;A8EF?;CEFFFFF
@M00200:205:000000000-AKKM3:1:1101:20962:4854 2:N:0:1
TACTGGGGTATCTAATCCCGTTCGCTCCCCTAGCTTTCGCGTCTCAGCGTCAGTAGACGTCCAGGGTCTCGCTTTCGCCACGGGCGTTCCTTCCGATCTCAACGCATTTCACCGCTCCACCGGAAGTTCCAGACCCCCCTACGTCCCTCGAGACCGGTCGTTTCGGGCCGCGTTCCCCGGTTGAGCCGGGGGATTTCAGGCGCCGACGCACCGATCCGCATACACGCGCCTGAAACCCAATTAGACTGCG
+
CCCCCGGGGGGGGGGGGGGGGGGGGGGGGGGGGGGGGGGGGGGGGGGGGGGGGGGGGGGGGGGGGGGFGGGGGGGGGGGGGGGGGGGGGFGGGGGGEG@CEGGGGGGGGGGGGGGFDGGGGDGGGGFCFGGGGGFGCBCA?FGFGFD@FAGD>DFE*>CA**72:)CGFGFBD>D5FFD>BCD4?FGE@5578=*275F<?BF6>04(426960*::45(,-494*0/7)((()-5C6843)..54).43
@M00200:205:000000000-AKKM3:1:1101:13099:4863 2:N:0:1
TACAAGGGTATCTAATCCCGTTCGCTCCCCTAGCTTTCGCGCCTCAGCGTCAGTGTCAGCCCAGCAACCCGCCTTCGCCGCAGGTGTTCCTCTCGATATCTACGCATTTCACCGCTACACCGAGAATTCCAGTTGCCCCTTCTGCACTCTAGCCCCGCAGTATCGGTTGACCTTTCCGGGTTAAGCCCGGAGATTTCACAACCGACTTGCGGTGGCCGCCTACGCGCCCTTGCAGCCAAATTCGACTG
+
CCCCCFGGGGGGGGGGGGGGGGGGGGGGGGGGGGGGGGGGGGGGGGGGGGGGGGGGGGGGFGGGGGGGGGGGGGGGGGGGGGDGFGGGGGGGGGGGGGGGGGGGGGGEGFFGGGGFGGGGGGGGFGGGGGGFFCGGFFFFDFGFGFGF?DF9>DFEDGGFGGEFF>>EE6AEFEAFF?CEGCFF6DGFDDEBEDCFAEGFFF(:B@9?F39116*=38@F104>;5BCDD7((427E(3:))-42:?,
@M00200:205:000000000-AKKM3:1:1101:12978:4890 2:N:0:1
TACTGGGGTATCTAATCCTGTTTGCTCCCCACGCTGTCGCGCCTCAGCGTCAGCCACTGCCCAGCAGGCCGCCTTCGCCACCGGTGTTCTTCCGGATCTCTACGCATTCCACCGCTACACCCGGAATTCCACCTGCCTCTACAGTGCCCACGTCGAGCAGTTCGCACGGCCGATCCGGGGTTGAGCCCCGGACTTTCACCACACGCTTACCCGACCGCCTACGCGCCCTTTATCCCCAGTTAGACCGAACC
+
<6CCCFE@@ECEFGA<FGAC6CEFGGFFGGGFEGCCGGFGGGGCFCE86BFGGGGGGAEFE@FFGG?FGGGGGG,?7CGGGG7C:4BBFGDFCF77FBAGAAE=C64?@CCFG>E*=C?G4@@+C8DDA,,7D,+>D+D);AD9EFD*=F89BCC?DBD*,5>>=*;C4?AAB9AB;)7?F*1>)5C:>D5)5*9::)<A):313180,5>:1>EE0CB?(((0(*87)*)))).8F(((-6).-)-4(4-
@M00200:205:000000000-AKKM3:1:1101:23373:4910 2:N:0:1
TACGAGGGTATCTAATCCTGTTTGCTCCCCACGCTTTCGAGCCTCAGCGTCAGTAATGGACCAGTATGTCGCCTTCGCCACTGGTGTTCTTCCGAATATCTACGAATTTCACCTCTACACTCGGAGTTCCACATACCTCTTCCATACTCAAGATAGCCAGTATCAAAGGCAATTCCAAGGTTGAGCCCTGGGCTTTCACCTCTGACTAAACTATCCGCCTACGCTCCCTTTAAACCCAGTTAGACTG
+
CCCCCGGGGGGGFFGGGGGGGGGGGGGGGGGGGGGGGGGGGGGGGGGGGGGGGGGGGGGGGGGGGGGGGGGGGGGGGGGGGGGGGFFEGGGGGGGGGGGGGGFFGFGGGGFGGGGFGGGGGFGGGGGGGGGGGGGFGFDDFCFDDD?EFFGGFGGFCDDDFCDGCFGGFGF168FFFFFFFFGDFFFF5DFFFCFFFFGFFFFFF@A5@=CCEEFF>FA94<@@=CBGF+4A<4==G?B3C?EEFC=
@M00200:205:000000000-AKKM3:1:1101:19768:4912 2:N:0:1
TACCAGGGTATCTAATCCGGTTCGCTCCCCACGCTTTCGCGCCTCAGCGTCAGGTGCACCCCAGAGGGCCGCCTTCGCCACTGGTGTTCTCCCCGATATCTACGCATTTCACCACTACACCGGGGGTTCCGCCCTCCTCTGATGCCCTCCAGCCGCGCAGTATCCCGCGCACCCTCCCGGTTGAGCCGGGAGATTTCACGCGGGACTCACGCGGCCGCCTACGCGCCCTTTACACCCAATTAGACTG
+
CCCCCGGGGGGGGGGGGGGGGGGGGGGGGGGGGGGGGGGGGGGGGGGGGGGGGGGGGGGGGGGGGGGGGGGGGGGGGGGDGGGGGGGGGGGFGGGGGGGGGGGGGGGGFGGGGGGFGFFFGGGGGEGGGGGGGGGGGAFEFGAAG>DEGFGGGGGFFGGFG7<G?FGGEGFFFFFFFFDFGGGGFG?>@<5>E?CCFBGFB09>FF77?B6876EE>DE?:?FB9EFGC*:4<<>?GFF72<25A<?
@M00200:205:000000000-AKKM3:1:1101:8941:4931 2:N:0:1
TACGAGGGTATCTAATCCTGTTTGCTCCCCACGCTTTCGTGCCTCAGCGTCAGTATTGGCCCAGGTAGCCGCCTTCGCCACCGATGTTCCTGCGAATCTCTACGAATTTCACCTCTACACTCGCAATTCCACTACCCTCTACCAATCTCTAGCTATACCGTATCAAATGCCATTCCCAGGTTAAGCCCGGGGATTTCACATCTGACGTGTATAACAGCCTACACACCCTTTAAACCCAATTAGACTG
+
CCCCCGGGGGGGGGGGGGGGGGGGGGGGGGGGGGGGGGGGGGGGGGGGGGGGGGGGGGGGGGGGGGGGGGGGGGGGGGGGGGGGGGGGGGGGGGGGGGGGGGFGGGGGGGGGGGGFGGGGFGGGGGGGGGGGFFGGFFFDFGGFGFG=DFGGGGDFFGG5DFFGFFFGFGFBFEFCDFGFF,=CAFGFFGGF>>FGFFGFF@48AE2>D>:4*7CF3;8(833).;AC574CEFF3=8(:CE@<;))
@M00200:205:000000000-AKKM3:1:1101:18209:4936 2:N:0:1
TACGAGGGTATCTAATCCCGTTCGCTCCCCTAGCTTTCGCGCCTCAGCGTCAAGAATGGGCCAGGTAGTCGCCTTCGCCACTGGTGTTCCTCCCGGTATCTACGCATTTCACCGCTACACCGGGAATTCCGCTTTCCTCTGCTGCCCTCCAGCCTGCCAGTTTTCGATGGCCCCTCCCAGTTGAGCCGGGAGATTTCACACCAAACTTAACAGACCGCCTACATGCGCTTTAAGCCCAATTAGACTGATG
+
CCCCCGGGGGGGGGGGGGGGGGGGGGGGGGGGGGGGGGGGGGGGGGGGGGGGGGFGGGGGGGGGGGGGGGGGGGGGGGGGGGFGGGGGGGGGGGGGGGGGGGGGGGGDGGGGGGGFGGGFGGGGGGGGGGGGGGGFGFGFFGGFGFGFGEFFFGGFFGGFCGEGFFFDFGFFFFFFFFDABFG7FFFBBDE>;GFDF495>?DB2(794>@?EFFG>DDFDF;85C5>CDFA2<A:F?1(<4742))4))
@M00200:205:000000000-AKKM3:1:1101:25480:4939 2:N:0:1
TACGAGGGTATCTAATCCCGTTTGCTCCCCTGGCTTTCGCGCATCAGCGTCAGTTTCGGTCCAGGATGCCGCCTTCGCCACCGGTGTTCCTCCAGATATCTACGCATTTCACCGCTACACCTGGAATTCCACATCCCTCTCCCGAACTCCAGCCTTCCAGTATCAGACGCAGTTCCCAGGTTAAGCCGGGGGATTTCACGTCTGACTAAGAAGGCCGCCTACGCGCCCTTTAAACCCACTTAGACTGAGA
+
CCCCCGGGGGGGGGGGGGGGGGGGGGGFGGGGGGGGGGGFGGGGGGGGGGGCEFFFGGGGGGGGGFGGGGGEGGGGGGGE@CGGFGGGGGFGGGGGGGGGGGGGEGGDGGGGFEGEGGGGGGGGFFGFGGGGGGGGGFEDFGGFGEG5FDGGGGGFFGGBFC7=CFFGEGFBBFFCFFFFGFC><CC>*?9?4=6=FFC7@F1=>74?7)79@;FE;D@:6:?EFEEG)9)<2<>?E?002<<)5).54<
@M00200:205:000000000-AKKM3:1:1101:11240:4949 2:N:0:1
TACTAGGGTATCTAATCCCGTTCGCTCCCCTGGCCTTCGTGCCTCAGTGTCAGTAACTGTCCAGTGACCTGCCTACGCCTTTGGTATTCCTCTCGATATCTACGCATTTCACTGCTACACCGAGAATTCTAGTCACCCCTCCAGTACTCTAGCACAGCAGTATCGGATGCAATTCCAGGGTTGAGCACTGGGCTTTCACATCTGACTTACCACGCCACCTACGCACCCTTTACACCCAATTAAACTGAGAC
+
CCCCCGGGGFFGGGGGGDGGGGFGGGCGGGGGGFGGGGGGCFGGGGGGGGGFFEEGFGGGGGGGGGFGCFGGGGDFFG7F:FFFGFGFGGGGCFGF,A@FGGG7@C@FFEGGDBFDGGGGGGGGGGGGFGGCGDFFFFGFF6DFGFGEGBFG9D=96DDFFDD+89CGF8F6FDF?DD=*A,6DB=,*3=8*;?C++3,;@C7;CC*0:35==5@859F)):)*0;??475**8>5B5>(*0*/**08)4*
@M00200:205:000000000-AKKM3:1:1101:13610:4955 2:N:0:1
TACCGGGGTATCTAATCCTGTTCGCTCCCCTAGCTTTCGCGTCTCAGCGTCAGGAAATGCCCAGAGACCTGCCTTCGCCACCGGTGTTCCTCCCGATCTCTACACATTTCACCGCTACACCGGGAATTCCAGTCTCCTCTGCATCCATCAAGAATGGCAGTATCGGCCGCCCTCCCTGAGTTGAGCCCAGGGATTTCACGACCGACTTGCCATCCCGCCTACGCGCCCTTTCAGCCCAATTAAACTG
+
CCC8,FCGGGGGGGGGGGGGGGGGGGGGGGGCGGGGGGG7F+@FGGGGGGGGECF@,EEB,,,C<FGFB,BFGGFGGGFG:FGGGGGGG9DE8FFGGEFGGGA;FGGGGGGGGGGFGGFF84+>8CGGGG,,3E=E@DF**6,?FF+0DDFF9?2D6FF>FFCF=07>>**0*03@FACAGC8:;:C9?FF58CGGF4C=>=(6>@F;.)/3)6CF?DF;334D(?597<7)))-.;(,26-)-).)
@M00200:205:000000000-AKKM3:1:1101:16994:4967 2:N:0:1
TACTAGGGTATCTAATCCCGTTTGCTCCCCTGGCTTTCGTGTCTCAGCGTCAGCGGATCCCCAGTCATCTGTTTTCACCGTCGGCGTTCCAAACGATATCTACGCATTTCACCGCTCCACCGTTTGTTCCGATGACCCCTGGATCGCTCAAGACCGCCAGTATGCCCGGCCGTTCCCCGGTTGAGCCGGGGGATTTCACACGGGCACTGAACGGTCCGCATACACCCGCTTTAAACCCAGTTAGACTG
+
9CCCCGGGGGGGGGGGGGGEFFGEGGGGGGEGGGFFGFEFFGGCGGGGGGEECGDGGCEDFFCCEEFGGFEGGCFGGGGGFGEEGGGGGGGGGGGGGB8EFGGFGGGG=ECGGC>BGGGGGGCEGGGGGG>CDG8EGFGFF8EFGFGDDEGDFFGEECDBCDED7;=:>C>5*0*9AFDBC*5C)>FE4CC>5*0;A?C?8>(4;1-3(.).31223)7,34)*)2<CD3(().)48?:10)6)<243
@M00200:205:000000000-AKKM3:1:1101:17340:4969 2:N:0:1
TACTGGGGTATCTAATCCTGTTTGCTCCCCACGCTTTCGAGCCTCAGCGTCAGTAATGGACCAGTATGTCGCCTTCGCCACTGGTGTTCTTCCGAATATCTACGAATTTCACCTCTACACTCGGAGTTCCACATACCTCTTCCATACTCCAGATAGCCAGTATCAAAGGCAATTCCAAGGTTGAGCCATGGGCTTTCACCTCTGACTAAACTATCCTCCTACCCTCCCTTTAAGCCCAATCAGACTGCTA
+
CCCCCGFGE@CFGGGGGGFGGGGGDGGGGGGGG>@FGGGCFGGGGGGGG@FGEF<<FGGGGFFFEGFFGGGGGGGGGGGGDFCFFGG7<FGGGEGGCFFGDCFGG8:7EFGGF9?F?FG8=DGGCEEDEFGF88=9D;DBBGGFGBF7=*20,??DDEDDE+;CEB+EBCF);DFFFF6?D3++;8D*+66@FFCCB*2@@5*35*11*5:E**@D*;68**)*3@*;9;EF46;BGBF=))0*.>:2*/
@M00200:205:000000000-AKKM3:1:1101:23306:5006 2:N:0:1
TACGAGGGTATCTAATCCTGTTTGCTCCCCACGCTGTCGCGCCTCAGTGTCAGCCATCGCCCAGCAGGCCGCCTTCGCCACCGGTGTTCTTCCGGATCTCTACGCATTCCACCGCTACACCCGGAATTCCACCCGCCTCTACTGTGCTCCAGCGCGACAGTCGCTACGGCCGATCCGGGGTTGAGCCCCGGACTTTCACCGCCGCCTTGTCGCGCCGCCTACGCGCCCCTTAAACCCAGTTAGACTG
+
CCCCCGGGEGGGGGGGGGGGGGGGGGGGGGGGGGGGGGGGGGGDGGGGGGGGGGGGGGGGGGGGGGGGGGGGGGDGGGGGGGGGFGBCGGGGGGGGGGGGGGGGGGGGGGGGGGGDGCFGGGGGGGFDGGFGGGDGGFGFFGGBGFD7CFG6BDGFEGGFGGDCADGDFGFBFBFFFFGFGD<6;FFFEGG>DGGGF2?<<;>>BB(34>AFFFGGBGF6?BF3(:;D)9(3<>70C?:85>29<>?
@M00200:205:000000000-AKKM3:1:1101:16653:5014 2:N:0:1
TACTGGGGTATCTAATCCTGTTTGCTCCCCACGCTTTCGAGCCTCAGCGTCAGTAATGAGCCAGTATGTCGCCTTCGCCACTGGTGTTCTTCCGAATATCTACGAATTTCACCTCTACACTCGGAATTCCACTCACCTCTCCATGATTCAAGCCTAGCAGTCTTAAAGGCAATTCCGGGGTTGAGCCCCGGGCTTTCACCTCTAACTTACAAAGCCGCCTACGTACGCTTTATACCCAATTAGACTG
+
CCCCCGGGGGGGGGGGGGGGGGGGGGGGGGGGGGGGGGGGGGGGGGGGGGGGGGGGGGGGFFGGGGGGGGGGGCGGGGGGGGGGGGGGGGGGGGGGGGGFGGGGGGGGGGGGGGGFGGGGGGGGGGGGGGGGGGFGGFGDFGGFGFGFGFGGGGGFFGDFGGEGFFGGFGFFFFFFFFGEGGGFFGGFFGGFFGGFFEFEEFFEEE=EBBFFFFGGFGD@@BDAEGFG350))733?3684CECE33
@M00200:205:000000000-AKKM3:1:1101:17709:5017 2:N:0:1
TACGAGGGTATCTAATCCCGTTCGCTCCCCACGCTGTCGCGCCTCAGTGTCGGCTATTGAGCTCTTGCGAGCTCACCGCCCAGCAGACCGCCTTCGCCACTGGTGTTCTTCCGGATCTCTACGCATTCCACCGCTACACCCGGAATTCCATCTGCCTCTACGGTGCCCAAGCAACACAGTTGCCACGGCCGATCTGGAGTTGAGCCCCAGACTTTCACCACAGCCTTATGTCGCCACCTACGCGCCCTTT
+
CCCCCGGGGGGGGGGGGFGGGGGGGGGGGGGGGGGGGGGGGGGGGGGGGGGGGGGGGGGGGFGGGGGGGEGGGGGFGGGGGGGGGGGGGGGGGGGGGGGGGGGGGGGGGGGGGCEEDGFGGGGGGGGGGGGGGGDEGFGFFGGFEFGCCF:FGGGFFFGFGGFGBFGGFGFFFFFFFFGFGGGGFGGFEGGFDGGGF9FFFFFFF@;D?DDDEFFGFGF?FF6.4;?7:>B<BB??E03::?F9>6>>(.
@M00200:205:000000000-AKKM3:1:1101:15700:5047 2:N:0:1
TACAGGGGTATCTAATCCTGTTTGCTCCCCACGCTGTCGCGCCTCAGTGTCAGCAACTGCCCAGCTAACCGCCTTCGCCACCGGTGTTCTTCCGGATCTCTACGCATTCCACCGCTACACCCGGAATTCCATTAGCCTCTACAGTGCTCAAGCCCAACAGTATCAGTGGCCGACTCGATGTTAAGCATCGAGCTTTCACCACTGACTTGTCGCGCCACCTACGCGCCCTTTATACCCAATTAGACTGAGA
+
CCCCCGGGGGGGGGGGGGGGGGGGGGGGGGGGGGGGGGGGGGGGGGGGGGGGGGGGGGGGFGGGGGGGGGGGGGGGGGEFGGGGGGGGGGGGGGGFCFGGGGGGGGGGGGFGGGGFGGGG?CEEFGGGGGGGGFGGEFGFFGGFGFGFGFGDGFFFFEGFFFFGFFGGAGAADFEFFFFFEGGGFFFFFDF4>EFCFCFFFDEFFFEFFF9=BBGE>GF1;;1=9CBG8;BFBFF9C?134ABFFFF>)6
@M00200:205:000000000-AKKM3:1:1101:7791:5055 2:N:0:1
TACAAGGGTATCTAATCCTGTTTGCTCCCCACGCTTTCGCGTCTCAGCGTCAGTAACGTCCCAGCGAGCTGCCTTCGCAATTGGTGTTCCTCCTGATATCTGCGCATTTCACCGCTACACCAGGAATTCCACTCGCCTCTTCCGTACTCTAGCCCGACAGTATCAACCGGCATTCGAGGGTTGAGCCCCCGACTTTCACCGCGGAATTACCGGGCCGCCTACACGCGCCCTATACCCAATTAGACTGAGCT
+
CCCCCEG>@F<FDEGGGGGGGG,CEFFGGGGGGGGGGGGGG@FGFFGCFFGG@FGGFFFE7FGGFCFEGBFGDGFGFGF7,?FCCFEFGFGCFGFFGAFGDDFGGC7=FGGGGCEFCEGGFGGGGG??E;;DFGGG+<EEB8FD8*@=F7FDF?D5?EGBE6*+*1=@?C*)<>CAA6;5>,*33>C9?;5ABEGGFCF*:((.(,,)4))(,3?C>G321(5?:D7>))((.4<DGF,(...4A4:),()
@M00200:205:000000000-AKKM3:1:1101:12430:5060 2:N:0:1
TACCCGGGTATCTAATCCTGTTTGCTCCCCACGCTGTCGCGCCTCAGTGTCAGCCGCCCCCGTGAGGGGGCTTCCTGCCCAGCGGGCCGCCTTCGCCACCGGTGTTCTTCCGGATCTCTACGCATTCCACCGCTACACCCGGAATTCCACCCGCCCCTACAGTGCTCGAGCCGAGTAGTTGCCACGGCCGACCCGGGGTTGAGCCCCGGGCTTTCACCGCGACCTTGCTCGGCCACCTACGCCCCCTTTAT
+
CCCCCGGGGGGGGGGGGGGGGGGGGGGGGGGGGGGGGGGGGGGEGGGGGGGGGGGGGGGGGGGGGGGGGGGGGGGGDGGGGGGGGGGGGGGGGGGGGGGGGGFEGGGGGGGGGGGEGFGGGGGGCEGGGGGGGEDGGFGAEGG>7FCEGFGGGGDBBEFF?FEGFFGGE=DBFFFFFFGFFGGGFGCDDD5.>ECD;>57672)4:8;;FF;:BGGFG5,(-45,3*0*017<?90C1:?F(((44908).
@M00200:205:000000000-AKKM3:1:1101:10173:5064 2:N:0:1
TACAGGGGTATCTAATCCCTTTTGCTCCCCACGCTTTCGTGCCTGAGCGTCAGCAATTGTCCAGGTAGCCGCCTTCGCCTCTGGTATTCCTCATGATATCTACGCATTTCACTGCTACACCATGAATTCTGCTACCCTCTCCAATGCTCTAGCCATGTAGTTTGAGGTGCAATTCCGGGGTTAAGCCCCGGGCTTTCACGCCTCACACACACGGCCGCCTGCGCACCCTTTACACCCAATTAGACTGCGA
+
CCCCCGGGGGGGCGGGGGGGGGGGGGGGGGGGGGGGGGGGGGGGGGGGGGGGGGGGGGGGGGGGGGGFGGGGGGGGGGGGGGGGGGFGGGGGGGGGFGGGGGGGGGGGGGGGGGGFGGGGGGGGGGGGGGGGFFGGGDGDFGEFGFGEGCGDGGFBDFGFGGFGFFGGFGF7<DDFFADFGGFFFGCFEGGFFGGGFFGDFFFFFFF=4>@==AEE=DA>@76)6EEG9<ECFCE@D0//4;E)73:(,-
@M00200:205:000000000-AKKM3:1:1101:26387:5073 2:N:0:1
TACGAGGGTATCTAATCCTGTTTGCTACCCACGCTTTCGCGTCTCAGCGTCAGTTGTCGTCCAGGTGGCCGCCTTCGCCACAGCTGTTCCTCCCGATATCTACGAATTTCACCTCTACACCGGGAATTCCGCCACCCCCTCCGACACTCAAGCGACGCAGTATCAAGTGCACTTCCTCAGTTAAGCTGAGGGCTTTCACACCTGACTTACGCCGCAGCCTACACGCGCTTTAAACCCAGTTAGACTG
+
CCCCCFGGGGGGGGGGGGGGGGGGGGGGGGGGGGGGGGGGGGGGGGGGGGGGGGGGGGGGGGGGGGGGGGGGGGGGGGGGGGF<FGFGGGGGGGGGGGGGGGGGGCGGGGGGGGGFGGGGGGGGGGGGGDGEGEG@EEGAFGGBGFDEGFCF?DGFFDGDGCCGFFGGFGFFFBAFFFGFBCGGFGGFFF5?DGCFFFECE@FEFFE?CEDDFFCC>GFBFFF?<=>GD*:>A<24??(,:)6<44)
@M00200:205:000000000-AKKM3:1:1101:17624:5074 2:N:0:1
TACTAGGGTATCTAATCCTGTTCGCTCCCCACGCTTTCGCTCCTCAGCGTCAGTTCCGGCCCAGAGTGCCGCCTTCGCCACCGGTGTTCCTCCTGATATCTGCGCATTTCACCGCTACACCAGGAATTCCGCACTCCCCTACCGGACTCGAGTCATAGCAGTATCGAGTGGCGTCTCCGAGTTGAGCCCGGAGTTTTCACACCCGACTTGCTAAACCGCCTACGAGCTCTTTACCCCCAATTAGACTG
+
CCCCCGGGGGGGGGGGGGGGGGGGGGGGGGGGGGGGGGGGGGGGGGGGGGGGGGGGGGGGGGGGGGGGGGGGGGGGGGGGGGGGGGGGGGGGGGGGGGGGGGGGGGGGDGGGGGGFGGGGGGGGGGCFGGGGGGGGFFGDFGGFGFGFGFGGGGGFFGGFGGC9CDFEAD>AAAFFFFGFG@CD6>CAADG4?EGGFCC?<@06>0013=>C59?FDDAB:2?>:;7)>7AAAB)5E>F?2<<24<9:
@M00200:205:000000000-AKKM3:1:1101:22802:5079 2:N:0:1
TACTAGGGTATCTAATCCCGTTTACTACCCTAGCTGTCGCGTCTGAGTGTCAGAAACAGACCAGAAGATCGCCTTCGCCACTGGTGTTCCTCCCGATATCTACGCATTTCACCACTACACCGGGAATTCCATCTTCCTCTCCGGAACTCAAATTTCACAGTTTCTCGTGCACTTCCCAAGTTTGGCTTGGGGCTTTCACACGAGACTTACAAAATCGCCTACGCGCCCTTTACGCCCAGTTAGACTG
+
CCCCCGGGGGGGGGGGGGGGGGGGGGFGGGGGGGGGGGGGGGGGGGGGGGGGGGGFGGGGGGGGGGGGGGGGGGGGGGGGGGGGGGFGGGGGGGGGGGGGGGGGGGDEGGGGGGGFGGGGGG>EGGGGGGGGGGGGGFGDBFGEGFGBGFGFFD?DFGGFFE;D*CDDFDFEFFFFFFF5@;CFBFEFEGG>>EFC5;FACA9AAAF*6BE:B)4:@FB2@@?8>EFD3>;C<D<BGF6()9)6<6=
@M00200:205:000000000-AKKM3:1:1101:24399:5117 2:N:0:1
TACTCGGGTATCTAATCCTGTTTGCTCCCCACGCTTTCGCGTCTCAGCGTCAGTCATCGTCCAGAAGGCCGCCTTCGCCGCAGGTGTTCTGCTTGATATCTACGAATTTCACCTCTACACCAAGCATTCCACCTTCCTCTCCGAGACTCCAGCGACGCAGTTTTGGATGCACGTCCACGGTTGAGCCGTGGGATTTCACATCCAACTTGCGAAGCCGCCTACACGCCCTTTAAACCCACTTAGACTGAGA
+
CCCCCGGGGGGGGGGGGGGGGGGGGGGGGGGGGGGGGGGGGCFGGGGFGGGGGGFGCEGGGGGGF@EGGGGGGGGGGGGGGGGEFFGGGGGGGGGGGGGGGGCCFG?DAE;FFGGFGGGG8=@FGGGGGGGGGGFGFFGFFGGFDE86FFGF8>+@AGGFGGF7@A796EA@51<B>FDADECCFFG>*85);?CC67,7*57>5;8EEF0(((3<4CBFF;@F:E)/)2)44).3?2(8249)-).)54
@M00200:205:000000000-AKKM3:1:1101:8192:5120 2:N:0:1
TACAAGGGTATCTAATCCCGGTCGCTCCCCTAGCTTTCGCGCCTGAGCGTCAAGGGCGGGCCAGCAAATCGCTTTCGCCACTGGTGTTCCTTCCGGTATCTACGCATTTTACCGCTACACCCGGAATTCTACGCCCCTCTACCATCCTCTAGTCGAACAGTCTTGCATGTCCTCTCCCAGTTTAGCCGGGAGCTTTCACACTCAACTTGACCAACCGCCTACATCCGCTTTATACCCAGTTAGACAGCAAT
+
CCCCCGGGGGGGGGGGGGGGGGGGGGGGGGGGGGGGGGGGGGGGGGEGGGGGGGGGGGGGGGGGCFGGGGGGCFGGGG>FEFGGGGGGGGGGGGGGGGGGGGEFDDGGGFCFFGGFGGGGGGGECGGGGCCFF+;CEFGFFGGFGFFFGFGCDFD>FGDFFGF7*+;,458?@=+?);CFF9>F6>C>B)>>3AEFB3:C;8@@@1:6<),))4?8(>@243,B)2)1778).)4:+3286):-)),((()
@M00200:205:000000000-AKKM3:1:1101:9527:5153 2:N:0:1
TACTCGGGTATCTAATCCTGTTTGCTCCCCACGCTGTCGCGCCTCAGTGTCGGCTATTGAGCCCTTGCGAGCTCACCGCCCAGCAGACCGCCTTCGCCACTGGTGTTCTTCCGGATCTCTACGCATTCCACCGCTACACCCGGAATTCCATCTGCCTCTACGGTGCCCTAGCGACACAGTTGCCATGGCCGATCCGGAGTTGAGCCCCGGACTTTCACCACGGCCTTATGCCGCCACCTACGCGCCCTTT
+
CCCCCGGGGGFGGGGGGGGGGGGGGGGGGGGGGGGGGGGGGGGGGGGGGGGGGGGGGGGGGGGGGGGGGGGGGGGFGGGGGGFGGGGGFEGGGGGGGGGGGGGFCFEGEGGGGGGFGGFFFGGGGGEGFGGGGGGGGFEDFGGFGFGF;F,BCFGFFFGFGFAFDAFGFGFF>AEFFFDFEFGCFFGFFGGFFGGGF?GFFFEEF@@@>FBF>7:C)*/4::187C:***62(2;;G1.8?<94199F?)
@M00200:205:000000000-AKKM3:1:1101:8327:5160 2:N:0:1
TACTGGGGTATCTAATCCCGTTTGCTCCCCTGGCTTTCGCGCCTCAGCGTCAATACCGGTCCAGGTAGCCGCCTTCGCCACTGGTGTTCCTCCCAGTATCTACGCATTTCACCGCTACACTGGGAATTCCGCTACCCCCTCCCGGCCTCGAGCCTGGCAGTTTCAAAGGCAATTCCTCAGTTGAGCCGAGGGATTTCACCTTTGACTTACCGGGCCGCCTACGCGCCCTTTATACACACTTAGACTG
+
CCCCCGGGGGGGFGGGGGGGGGFGGGGGGGGGGGGGGGGGGGGGGGGGGGDEGGFGGGGGGGGFGGGGGGDGEGGGGGGD?FFGGGGGGCGGFGFGGGGGGGFFGECCFGGGGGGEDGGGGGGGGGGGGFGGGGGGGFGBFGGFGE?AFDGGGGGFFGG5E?ECEFGGFGFFFFFFACGFFGCGFFGFFGG>BCFGFFGFF9B=?8C4>4>;96EE;DFFF3;>;5<D9>364A4)<4((.6:<A<?
@M00200:205:000000000-AKKM3:1:1101:21462:5168 2:N:0:1
TACGGGGGTATCTAATCCTGTTTGCTCCCCACGCTTTCGCACCTCAGCGTCAATACACTCCCAGGCAACCGCCTTCGCCTCCGGTGTTCCTCCTGATATCTACGAATTTCACTTCTACACCAGGAATTCCGTCACCCTCTGAGGTATTCAAGATTAGTAGTTTCGACTGCAATTCCCGAATTGAGCTCGGGGCTTTCACAATCGACTTACAAACCCGCCTACGTGCGCTTTAAGCCCAGTTAGACTG
+
CCCCCGGGGGGGGGGGGGGGGGGGGGGGGGGGGGGGGGDGFGGGGFFGGGGCFCGGFEFGGGGGGCFGGGGGGGGGGGGGGGGGGGGGGGGGGGGFGGGGDAFGEGGGGGFGGGGB9@=FG?FGGCFGGGGGGGGGGFGFFGGFGBGEGFGGFGGFFFFAGFFG9?CGAGFFFFFFF5>>FGCD8:BA49**:CFGACGEFEE2BBF?6AAF)(=C@GFDFF;A3C>DG3?FFA9>C0,.66<<7>B
@M00200:205:000000000-AKKM3:1:1101:12988:5172 2:N:0:1
TACGGGGGTATCTAATCCCATTCGCTCCCCTAGCTTTCGTCCCTCAGTGTCAGATACCGTCCAGTAGAGCGCTTTCGCCACCGATGTTCTTCCCGATCTCTACGCATTTCACCGCTACACCGGGAATTCCCTCTACCCCTACGGCTCTCTAGCCTTTCAGTTTCCACTGCCTTTCTGGAGTTAAGCCCCACTCTTTGACAGCAGACTTGAAGAGCCACCTACGGACGCTTTACACCCAATTAGCCTG
+
CCCCCGGGGGGGGGGGGGDFGGEGGGGGGGC@FFGGGGGGG:FGGGGEGGGGGGGGCEGGGGGGGGFGF,F7?FDG@FGGGDGGGGGGGGGGGEGEGGGGGGGGGGGGGGGGGGG>CEGGGCEGGGGGGFCAFFFGF*DD5D8?E9DFDFFCG?F59;+?C@CGF>FCFGA8+3=+4*<FGGFC6DC>>@>FFGGC=>EE=>FD=B=5;7).*(5A;FF@FF<.3=)9/516>CA:?<1?AF:3)-(
@M00200:205:000000000-AKKM3:1:1101:9801:5172 2:N:0:1
TACAGGGGTATCTAATCCCGTTTGCTCCCCTGGCTTTCGCGCCTCAGCGTCAATGCCGGTCCAGGATGCCGCCTTCGCCACCGGTGTTCCTCCAGATATCTACGCATTTCACCGCTACACCTGGAATTCCACATCCCTCTCCCGGATTCAAGCCCGCCAGTATCGGACGCAGTTCCCGGGTTGAGCCCGGGGATTTCACGTTCGACTTAGCGGGCCGCCTACGCGCCCGTTAAACCCAGTTAGACTG
+
CCCCCGGGGGGGGGGGGGGGGGGGGGGGGGGGGGGGGGGGDGGGGGGGGGGGGGGGGGGGGGGGGGGGGGGGGGGGGGGGGGGGGGGGGGFGGGGGGGGGGGGGDEEECFGGGEGFGGGGFGGGGGGGGGGGGGGFGFDDFGG>1?D)DFE=F+=?EEGFGDCDADDGFGE@BEFFFFG*>8DFFG,8))=857CCF7C@F3;?<??D<CF>B0>C95@??<089EBD)13,4)5.;<<.).):3)5
@M00200:205:000000000-AKKM3:1:1101:9158:5196 2:N:0:1
TACTCGGGTATCTAATCCTGTTTGCTCCCCACGCTTTCGTGCATGAGCGTCAGTATTGGCCCAGAAGGCTGCCTTCGCCATCGGTGTTCCTCCACATCTCTACGCATTTCACCGCTACACGTGGAATTCCACCTTCCTCTGCCATACTCCAGCACCGTAGTTTCGAGCGCAATTCCCAAGTTAAGCCCGGGGCTTTCACACTCGACTTGCGCCGCCGCCTGCGCACACTTTATACCCACTTAGACTG
+
CCCCCGGGGGGGGGGGGGGGGGGGGGGGGGGGGGGGGGGGGGGGGGGGGGGGGGGGGGGGGGGFGGGGGGGGGGGGGGGGGGGDGGGGGGGGGGGGGGGFEGGGGGGGGGGGGGGFGGGGGGGGFGGGGGGGGGDGGFDDFFGFGFGFGFGGGGGFFGGFEGFFFFGGFGFFAEFFFFGFGGGGFC?FEGGFFGC7AAF?=BFBDFFF34@(:2BEFGF;?=>EFGBG*:<9A)6)A>(.<)5))5:
@M00200:205:000000000-AKKM3:1:1101:25750:5226 2:N:0:1
TACTAGGGTATCTAATCCTGTTTGCTCCCCACGCTTTCGTGCATGAGCGTCAGTGTTGGCCCAGAAGGCTGCCTTCGCCATCGGTGTTCCTCCACATCTCTACGCATTTCACCGCTACACGTGGAATTCCACCTTCCTCTGCCACACTCGAGCCACGTAGTTTCGAGCGCAATTCCCAAGTTAAGCTCGGGGATTTCACACTCGACTTGCGCGGCCACCTGCGCACACTTTACACCCAGTTAGACTGAGA
+
CCCCBEFFFGGGGGGGGFGGGFFFFGGCFEFGGEF7C<@EFEGGGGGDE:B:FCFFFFGGGGGGGGGDFFFGGGFED,FC@E@B@B@FGGGGGGGF,A=FFFFGGGCCFGDFGEE>8BEF>DEE@F9DFGGGGGGGFFFDDDDFFF>DFFDD6CFFE?F*6DD@):CE?CA=59FFFFFFFGF;+<C?@C>B5C,219:*.:<2=>25BE2(9@GE;FF3;8936*)1*0.799>7E:(.)6).)53),)
@M00200:205:000000000-AKKM3:1:1101:7523:5238 2:N:0:1
TACGGGGGTATCTAATCCTGTTTGCTCCCCACGCTTTCGCGCCTCAGCGTCAGTTATAGGCCAGAAAGTCGCCTTCGCCACTGGTGTTCCTCCACATCTCTACGCATTTCACCGCTACACGTGGAATTCCACTTTCCTCTCCTACACTCAAGCCTTCCAGTTTCCGATGCGAACCGGGGTTGAGCCCCGGGATTAAACACCAGACTTAAAAAACCGCCTGCGCGCGCTTTAACCCCAGTTAGACTG
+
CCCCCGGGGGGGGGGGGGGGGGGGGGGGGGGGGGGGGGGGGGGGGGGGGGGGGGGGGGGGGGGGGGGGGGGGGGGGGGGGGGGGG?FGGGGGGGGGFGGGGGGGGGGGGGGGGGGFGGGGGGGGGGFGGGGGGDGG99@9?EGFGFGDDF@?>=?FFGG+@FEG<EDC>C5>>ADEFD7@CCDCAFGFFGDFFCCFF;FFD?<@D36CF)>4>F*81CD2?6>>0::9*9A>)-8:E:(.))-547
@M00200:205:000000000-AKKM3:1:1101:14262:5274 2:N:0:1
TACAAGGGTATCTAATCCTGTTTGCTCCCCACGCTTTCGCGCCTCAGCGTCGGACCCGGCCCAGCTGGCCGCCTTCGCCACGGGTATTCTTGCAGATCTCTACGCATTCCACCGCTACACCTGCAATTCTACCAGCCTCTACCGGTCCCTAGATCGTCAGTATCCAAAGCAGCCTCGCCGTTGAGCGGCGAGATTTCACTCCGGACTTTATCGTTCCGCCTGCGCGCGCCTTATGCCCAGTTAGCCTG
+
CCCCCGGGGGGGGGGGGGGGGGGGGGGGGGGGGGGGGGGGGGGGGGGGGGGGGGGGGGGGGGGGGGGGGGGGGGGGGGGGGGGGGGGGGGGGGGGGGGGGGGGGGGGGGGGGGGGFGGGGGGGGGGGGGGGGGGGGGFGFFGGFGFGAGFGFCCCFFGCDGGCGFF>CFGFFFBFFFFGFGE4DFGGF>DD8>FG7AEFEF;?B09;?B949??CC?C::?0153*)19)41)4<AFF2?2>AB)5)4
@M00200:205:000000000-AKKM3:1:1101:22004:5276 2:N:0:1
TACTAGGGTATCTAATCCCGTTCGCTACCCTGGCTTTCGCGCCTCAGCGTCAGAAGAGGTCCAGTGCGTCGCCTTCGCCACAGGTGTTCCTTCCGATATCAACGCATTTCACCGCTCCACCGGAAGTTCCACGCACCTCTCCCTCCCTCGAGCCTGCCAGTTTCAGCGGCAATTCTCCGGTTGAGCCGAAGTATTTCACCACCGACTTAACAGACCGCCTACGCGCTCTTTAAGCCCAATTAGACTGAGA
+
BCCCCGGGGGGGGGGGGGGGGGGGGGGGGGGGGGGGFGGGGGGGGGGGGGGGGGGGGGGGGGGGGGGGGGGGGGGGGGGGGGFCFFGGGGGGGGGGDGGGGGGGGGGDFGBEFGGFGGGGGECGGGGGGGGGDEDGGFGFFGGFFFDDGFGGGGGFFGGFDF@FFFGGFGFFF@FAFFD>FCCDFGGFFGGFFD77FEC<;;?FF@FDFE<CEDGF@DF0:??:98099:4>DB<,;?::9ADB<>D??A
@M00200:205:000000000-AKKM3:1:1101:23210:5303 2:N:0:1
TACTAGGGTATCTAATCCTGTTTGCTCCCCACGCTTTCGTGCCTCAGCGTCAGTATCGGGCCAGTGAGCCGCCTTCGCCACTGGTGTTCTTGCGAATATCTACGAATTTCACCTCTACACTCGCAGTTCCACTCACCTCTCCCGAACTCAAGATCTTCAGTATCAAAGGCAGTTCTGGAGTTGAGCTCCAGGATTTCACCCCTGACTTAAAGACCCGCCTACGCACCCTTTATACCCAGTTAGACTGCGA
+
CCCCCFGGGGGGGGGGFGGGGGGGGGGGGGGGGGGGGGGGGGGGGFGGGGGGGGGGGGGGDGGGGGGDFGGGGGGGGGGGGGGGFGGGGFGGGGGDGGGGGGGFFGGGGGGDFGGFGGGGGGFGGGGGFGFGGGGGFFCDFFGFGDCDDFF6DCFFFFC9=DBGFFGGF8?=3;DCDBG5@C8258FF*=FF>9,9=A;C55>55)*2:CFC=:FG=DE@?F@A=E>D7?;E3))7B<;4)9?<34@(/(
@M00200:205:000000000-AKKM3:1:1101:18642:5305 2:N:0:1
TACGCGGGTATCTAATCCAGTTTGCTCCCCACGCTCTCGCGCCTCAGCGTCAGGTCAGGGCCAGGCAGCCGCCTTCGCCACTGGTGTTCCTCTCGATATCTACGCATTTCACTGCTACACCGAGAATTCCAGTCCCCCCTCCAAACCTCCAGCACGCTAGTATTCAATGCCATTTCAGGGTTGAGCCCTGAGCTTTCACATCAAACTTAACATTCCACCTACGCCCCCTTTAAACCCAGTTAGACTG
+
CCCCCGGGGGGGGGGGGFCFGGGGGGGGGGGGGGEGGGGGGGGGGGGGGGGGGGGGGGGGGGGGGGGGGGGGGGGGGGGDGGGGGGGGGGGGGGGGGGGGFGGGGGGGGGGGGGGFGGGGGGGGDGGGFFEFGGGGGFGAFGGFGFGFGFGGGGGFFEDFGGEFEFFFFCABFFFFCFGFCGGGFGGFF<?AA9=C87CEE=@*>@AE)64)1)<9.+;;@@@>(*:>)94>BBF08:?FBFFB2<?
@M00200:205:000000000-AKKM3:1:1101:11209:5322 2:N:0:1
TACGCGGGTATCTAATCCTGTTTGCTCCCCACGCTTTCGTGCATGAGTGTCAGTGTTGGCCCAGGAGGCTGCCTTCGCCATTGGTGTTCCTCCACATCTCTACGCATTTCACCGCTACACGTGGAATTCCACCTCCCTCTGCCACACTCAAGCCCCGTAGTTTCGAGCGCAATTCCCAAGTTAAGCCCGGGGATTTCACACTCGACTTGCGAGGCCACCTGCACACACTTTACACCCAGTTAGACTGAGA
+
CCCCCGGGGGGGGGGGGGGGGGGGGGGGGGGGGGGGGGGGGGGGFGGGGGGGGGGGGGFGGGGGGFGGGGGFGGGFGGGGGGGGGGFGGGGG?FGGGGGGGGGFGGGEG9DFGGGFDGGGCFGGGGC8EFDEFGGGGFGFFGGBFFGFGFD8@DF>ECGDGGFGFFGGFGDFEFCFFFGFG:CE>C6?DGG>E=6=F4CCEBB255(,)4(:1483,:ADE8(;@@)*0:>2>BB0?:?34<)..:8?:<
@M00200:205:000000000-AKKM3:1:1101:10087:5332 2:N:0:1
TACCAGGGTATCTAATCCCGTTTGCTCCCCTGGCTTTCGTGTCTCAGTGTCAGCGTATCCCCAGCAGCCTGTTTTCACCATTGGCGTTCCGAACGATATCTACGCATTTCACCGCTCCACCGTTCGTTCCAGCTGCCCCTCGATAGCTCAAGACATCCAGTATACCAAGCAGTTCCACGGGTGAGCCGTGGGATTTCACAAGGTACTAAGACATCCACCTACACACGCTTTAAACCCAATTAGCCTGAGA
+
CCCCCGGGGGGGGFGFGGGGGFGFGGGGGGGGGGGCGGGGGGGGGGFFFGGGGGGGGGGGGGGGGGGGGGGGG9FGFFFGGGGGGGGGGGEGEFGFGEEGGGGGGGGE=E;FGGEEGDGGGDGEFGEGGGGGGFGGGFGD*=+:?5DDBFDDFFGFF@ADFFEGE;DG5CFFFDFFFFDFG+?CAFFFFDDDA71*B<EAEFDEFF;*1:3@EFGGEFA@3.>A@=48*2=CC<<DC<087))(6>@;3;
@M00200:205:000000000-AKKM3:1:1101:4382:5336 2:N:0:1
TACTAGGGTATCTAATCCTGTTTGCTCCCCACGCTTTCGCACCTCAGCGTCAATACCAGTCCAGTGAGCCGCCTTCGCCACTGGTGTTCTTCCGAATATCTACGAATTTCACCTCTACACTCGGAATTCCACTCACCTCTCCTGGATTCAAGCGATGCAGTCTTAAAGGCAATTCCGGAGTTGAGCTCCGGGCTTTCACCTCTAACTTACAAAGCCGCCTACGTGCGCTTTATGCCCAGTTAGCCTG
+
C@CCC<EFGEFECFCFFGGGGG<FFFGFGGGGEGCCFGGGGGGGGFGGGGGGGGFGGE6CFDFFGGDFGGGGGGGGGDGGGGGGEFFGF4AGGGGCFGDF==FGGGG:FGGGFGGFGGGGDFGGG+@DGGGGGGGGGFFBBGGFGFGED9@DCD>?>ECDFGBFFF+@58?5?DFFFACDCDFDFGG5FG>>AE>FF*79=CF@AE;C6AEC6>C85>?F9=@?BGBG8<33)9C)<)(/9CE)5;@
@M00200:205:000000000-AKKM3:1:1101:12919:5355 2:N:0:1
TACGCGGGTATCTAATCCTGTTTGCTCCCCACGCTGTCGCGCCTCAGCGTCAGCAACAGCCCAGCAGGCCGCCTTCGCCACTGATGTTCTTCCCGATCTCTACGCATTCCACCGCTACACCCGGAATTCCATCTGCCTCTACAGTGCCCAAGCCCTACAGTCGCCGCGGCAGATTCGGGGTTGAGCCCCGAACTTTCACCGCGGCCTTATAGTGGCCACCTACGCGCCCTTTAAGCCCAATTAGACTG
+
CCCCCGGGGGGGFGGGGGGGGGGGGGGGEFECFGGGEGGGGGGGGGGGGFGGGGGGGGGGFGGGGGGGGGGGGGGGGGGGGGGGEGFGGGGGGGGGCGGGGGGGGGDFGFGGG>EDGGGG?CGCGGGGGGFGGCFFDFGEFGGFGFGBGFE9DCFFFGGFGGFDDFGGD=DBFEFFEAC:C?CFFGG:>GEEFGGGFFGFFFFF01632<<ABF5E1CF:::?EF:7>G3()6246<::824),)4A:
@M00200:205:000000000-AKKM3:1:1101:8306:5365 2:N:0:1
TACAAGGGTATCTAATCCCGTTTGCTCCCCTAGCTTTCGCGCCTCAGCGTCAGTATCGGGCCAGATGAGCGCTTTCGCCACCGGTGTTCCTCCTGATATCTGCGCATTCCACCGCTACACCAGGAATTCCAATCTCCCCTACCGCACTCGAGTCTGCCCGTACCCACTGCAGGCTGGAGGTTGAGCCTCCAGTTTTCACAGCAGCAGCGACAAACCGCCTACGAGCTCTTTATAACCAATTAGACTG
+
CCCCCGGGGGGGGGGGGGGGGGGGGGGGGGGGGGGGGGGGGGGGGGGGGGGGGGGGGGGGGGGGGGGGGGGGGGGGGGGGGGGGFGGGGGGGGGGGGGGGGGGGGGGGGGGFGGGFGGEGGGGGF>>FGGGGGGGGGFGFFGGFGFGAG?FCFGGFFEG>;DFGFFGGFGBFFBFFFAFFGGFFAFFFFCE61=:DAEGFFFF=5(079=FF;1CC6<D(:@DFDG>FGGFDAD)5<<B:>FFFFFF
@M00200:205:000000000-AKKM3:1:1101:14741:5375 2:N:0:1
TACAGGGGTATCTAATCCTGTTTGCTCCCCACGCTTTCGCGTCTCAGCGTCAGTGACGTCCCAGCGAGCTGCCTTCGCAATTGGTGTTCCTCCTGATATCTGCGCATTTCACCGCTACACTGGGAATTCCGCCACCCCCTCCCGGACTCAAGCTCGGCAGTTTCAAAGGCAGTTCCTCAGTTGAGCCGAGGGATTTCACCTTTGACTTATCGAGCCGCCTACGCGCCCTTTATACCCAATTAGACTGAGCT
+
CCCCCGGGGGGGGGGGGGGGGGGGGGGGGGFGGGGGGGGGGGGGGGGGGGGGGGGGGGGGEGEGGGGDGGGGGGGGGGGEGGGGGGGGGGGGFGGGGGGGGGGGGGGGGGGGGGGFGGGGGGGGGGGGGGCEDGGGE5CBF6EEGFGFGFGDGFFFAGD>?C*BEFFGA@AAAC6AFFFFDDCFFFGF>DGFEFC4B?GEEBFECEE?EEFFFFGD0>:@?3@>>GFG>472:426<>::<<)2547))()
@M00200:205:000000000-AKKM3:1:1101:17342:5375 2:N:0:1
TACAGGGGTATCTAATCCTGTTTGCTCCCCACGCTTTCGCGTCTCAGCGTCAGTACCGTCCCAGTGAGCTGCCTTCGCCATTGGTGTTCCTCCTGATATCTGCGCATTTCACCGCTACACCAGGAATTCCACTCACCTCTTCCGGACTCTAGCCCGGCAGTATCGGTCGGCATTCAAGGGTTGAGCCCCTGACTTTCACAACCGACTTACCGGACCGCCTACACGCGCTTTAAACCCACTTAGACTGAGC
+
CCCCCGGGGGGGGGGGGGGGGGGGGGGGGGGGGGGGGGGGDGGGGGGGGGGGGGGGGGGGGGGFGGGGGGGGGGGGGGGGGGGGGGGGGGGGGGGGGGGGGGGGGGGGGGGGGGGFGGGG8=>8BFGGGGGGGGGGGFGEFFGDGFGFGFGDGDF>?C>?GGFGFFGGB6A9E:9BEAC>FGGGFEFFFFG>FG?=+*=?EFFF@F>?*;=?(6=C>GF@FF843C5C)*4<A)31A?((.64)44),4(
@M00200:205:000000000-AKKM3:1:1101:23672:5377 2:N:0:1
TACGAGGGTATCTAATCCTGTTTGATCCCCGCACTTTCGTGCCTCAGCGTCAGTTACAGCTTCGTTAGCTGCCTTCGCAATCGGTGTTCTATGACATATCTATGTATTTCACCACTACATGTCATATTCCGCCAACGGCAACTGTACTCTAGATTAGCAGTATCAATGGCAGTTTCGCAGTTAAGCTGCGAGATTTCACCACTGACTTACCAATCCGCCTACGCACCCTTTACACCCAGTTAGACTGAGCT
+
CCCCCGEGGGGGGGGGGGGGGGGGGGGGGGGGGGGGGGGGGGGGGGGGGGGGGGGGGGGGGGGGGGGGGGGGGGGGGGGFEGFEGGGGGGGGGGGGGGGGGGGGGGGGGFGGGGGFGFFGFGDGFGFGGFGGCGGFGFD>DFGFGFDEFDGGGGGFFFGFGGFGFFGGFGFD*;DFFEGFGGGFDFGFFGGEFGGFF@C@BDEFFEFF;@CFFFFG=DD4>BA?DE;DGGFFE?@:ED9@CEEEFEE6)()
@M00200:205:000000000-AKKM3:1:1101:13115:5405 2:N:0:1
TACTAGGGTATCTAATCCCGTTCGCTACCCTGGCTTTCGTACCTCAGCGTCAGTTGAGACCCAGTGAGCCGCCTTCGCCACCGGTGTTCCTGATGATATCAACGCATTTCACCGCTCCACCATCAGTTCCGCTCACCTCTGTCTCACTCAAGCCCAGCAGTTTCGGGCGCAATTCCTCGGTTGAGCCGAGGGCTTTCACACCTGACTTGCTAGGCCGCCTACGCACGCTTTAAACCCAATTAGACTGAGA
+
CCCCCGGGGGGGGGGGGGGGGGGGGGGGGGGGGGGGGGGGGGGGGGGGGGGGGGGGGGGGGGGGGGGGGGGGGGGGGGGGDGGGGGGGFGGGGGGGGGGGGFGGGGGGGGFFGGGDGGGGGGGGGGGGGGDGGGGGGFGFFGGFGFGFGFGGGGGFFGGFGGFGFBGGFGFFEFFFFFGFF5DGFGGADDEFFFCGFFG?EFDFFE=7<E<?9;FC>DB@16;A?C33*91)<>>7EB:?A2:A<22,35
@M00200:205:000000000-AKKM3:1:1101:26962:5426 2:N:0:1
TACAGGGGTATCTAATCCTGTTCGCTCCCCATGCTTTCGCTCCTCAGCGTCAGGTAATGCCCAGAGAACCGCCTTCGCCACCGGTGTTCCTCCTGATATCTGCGCATTCCACCGCTACACCAGGAGTTCCGCTCTCCCCTGCCTACCTCTAGTCTGCCCGTATCGGAAGCAGGCTCGGAGTTGAGCTCCGAGTTTTCACTACCGACGGTACGAACCGCCTACGAGCCCTTTACACCCAGTTAGACTGAAAT
+
CCCCCGGGEGGGFGFDGGGGAFFGGGGGGGGGGGGCGGGGGGGGGGGGGGGGGGGGGG9FFFGGGGGEFFE@=,@,::F=FE7BFGG7FFGFGDGGCGFGGGFGFCGGAFF9FGCDGGGGGDGGFEFGGGG+6CFGFFGFFGGFGF+*2:FFEGGFBDGF6==F>EGCDGADFA5*?A*03,==3<CAADGF/4=:F?FC4===92((/,3?(2B?0:>(-40.(/872*)-49<(:4:,699AF:7))))
@M00200:205:000000000-AKKM3:1:1101:7407:5465 2:N:0:1
TACAGGGGTATCTAATCCTGTTTGATCCCCACACTTTCGTGCCTCAGCGTCAGTTAAAGCTTAGTAAGCTGCCTTCGCAATCGGTGTTCTTGACGATATCTAAGCATTTCACCGCTACACCGTCAATTCCGCCTACCTCAACTTTACTCAAGTCCTACAGTATCAATGCCACCCTCCCGGTTAAGCCGGGATATTTCAGCACTGACTTATAAGACCGCCTACGCACCCTTTATGCCCAGTTAGACTG
+
CCCCCGGGGGGGGGGGGGGGGGGGGGGGGGGGGGGGGGGGGGGGGGGGGGGGGGGGGGGGGGGGGFEFGGGGGGGGFGGGGGGGGCGGGGGGGGGCEGGGGGGGGGGGCFGGGGGFGG8FGGGGGGGGGGFGDGGGG+@DFGGFGFGFGFGDGGGFFGF?FFEGFFGFFGBB6@FFBDC5FCD+DDDB>6CBFFCG=*7>>@E=*@==*AE<50?@BCD@===>9CDD4<;8CFE8C;0@??5)7?E
@M00200:205:000000000-AKKM3:1:1101:18385:5487 2:N:0:1
TACGGGGGTATCTAATCCTGTTTGATCCCCACGCTTTCGTGCCTCAGTGTCAATATTCGTGTAGCCAGCTGCCTTCGCAATTGGTGTTCTATGTCATATCTAAGCATTTCACCGCTACATGACATATTCCGCTAACCTCCACGGTATTCAAGACTGATAGTATCAATGGCAGTTCCCAAGTTAAGCTCGGGGATTTCACCACTGACTTACCAACCCACCTACGCACCCTTTCAGCCCAATTAGACTG
+
CCCCCGGGGGGGGGGGGGGGGGGGGGGGGGGGGGGGGGGGGGGGGGGGGGGGGGGGGGGGGGGGGGGGGGGGGGGGGGGGGGFGGGGGGGGGGGGGGGGGGGGGFGGGGGGGGGGEGGGGGGGGGGGGGGGGCCCFGFFDBCCEGFFDGFGGGFGFFGFFFGEGFFGGFGFFFEFFFFGBFC7C7CDFE61?AEGGB=GEEFFFFFFFF=6AEDDEFDF2(6565=:?DC4)75;1=?8;E4)1).4
@M00200:205:000000000-AKKM3:1:1101:17226:5513 2:N:0:1
TACTAGGGTATCTAATCCCGTTTGCTCCCCTGGCTTTCGCGCCTCAGCGTCAGTTTCGGTCCAGAATGCCGCCTTCGCCACCGGTGTTCCTCCAGATATCTACGCATTTCACCGCTACACCTGGAATTCCACATTCCTCTCCCGAACTCCAGCCTTGTAGTATCAGACGCAGTTCCCAGGTTAAGCCTGGGGATTTCACGTCTGACTGACAAGGCCGCCTACGCGCCCTTTAAACCCAATTAGACTG
+
CCCCCGGGGGGGGGGGGFGGGGGGGGGGGGGGGGGGGGGGGGGGGGGGGGGGGDGGGGGGGGGGGGGGGGGGGGGGGGGGGGGGGGGGGGGGGGGGGGGGFCFGGGEEFGGGGGGFGGGGGGGGGGFGFGGGGGGGF?EDFGGEEFGFGFFFFGGFFGDFGGFGEFFGDGFFFEFFFFGFG6FGFGGFFFC5@5CDFEFFFFFFFE;AEFFCFFGG=DFD>DF5;EBGD<;<5CADGD8;B9?<<23
@M00200:205:000000000-AKKM3:1:1101:21326:5516 2:N:0:1
TACAAGGGTATCTAATCCCCTTCGCTACCCACGCTTTCGTGCCTCAGCGTCGAGAAAGTGCCAGTGTGCTGCCTTCGCTTTTGGTGTTCCTCATGATATCAACGGATTTCACCCCTACACCATGAGTTCCGCACACCTCTCACTTCTCCAAAGCCATACCGTTTCGAGCGCGGACGCAGGGTTGAGCCCTGCGATTTAACACCCGACTACTATGGCCGCCTACGCACCCTTTAAACCCAGTTAGACTG
+
CCCCCGGGGGGGGGGGGGG<EFGGGGGGGGGGGGGGGGGGGEGGGGGGGGGGGG8FGGGGGGGGGGGGGGGGGGGGGGGGGGFEGGGGGGGGGGGCGGGGGGGGGGGGFFGGGGGFGGGGGGGGFDGGGGDGGGGGGFEFFGGFGFGFGFFF8?FFFFGFGGFGEBGF>CEA5AFED@DAEGGDACGFFGFFB5ACF/B;EFFF1190((77?<<E1CD>D<D;2*<7D51:495AGB?F7>26AAA7
@M00200:205:000000000-AKKM3:1:1101:18148:5517 2:N:0:1
TACGAGGGTATCTAATCCTGTTTGCTCCCCACGCTGTCGCGCCTCAGCGTCAGCAACGGCCCAGCTGGTCGCCTTCGCCACCGGTGTTCTTCCTGATCTCTACGCATTCCACCGCTACACCAGGAATTCCGCCAGCCTCTACCGTGCTCCAGCCCGACAGTCTCGAAGGCCATGCTCCGGTTGAGCCGCAGCATTTCACCCCCGACTTATCGAACCGCCTACGCGCCCTTTATGCCCAGTTAGACTG
+
CCCCCGGGGGGGGGGGGGGGGGGGGGGGGGGGGGGGGGGGGGGGGGGGGGGGGGGGGGGGGGGGGGGGGGGGGGGGGGGGGGGGGGGGGGGGGGGGGGGGGGGGGGGGGGGGGGGEGGGGGGGGGCFFGGGGDGGGGFGFFGGFGFGFGFGFFGGFFG59;CAC:FGC5DFDFFFFFFGBGDGFFGGEED=>FCFGF?E=0>@@FFBFEEFFFFGGFGE:<?FF>GEG)9:ABF<BF>BBA2:9<A:
@M00200:205:000000000-AKKM3:1:1101:15049:5525 2:N:0:1
TACCCGGGTATCTAATCCTGTTTGCTCCCCACGCTTTCGCTCCTCAGCGTCAGTACTGGCCCAGGATCCCGCCTTCGCCACCGGTGTTCCTCCTGATATCTGCGCATTCCACCGCTACACCAGGAATTCCAGATCCCCCTACCAGACTCTAGCCGCCCAGTATCGAATGCAGGCTCGAGGTTAAGCCTCGAGGTTTCACATTCGACTTGAGTGGCCGCCTACGAGCTCTTTAAGCCCAGTTAGACTGAGA
+
CCCCCGGGEGGGFGGGGGGGGGGGGGGGGGGGGGGGGGGGGGGGGGGGGGGGGGCFGGGGGGGGGGGGGGDEEGGGGGGGGGGG>FGGGGGGGGGGGGGGGGGGGGGGGEGGGGGFGGGFGFGCFGDGGGGGGEGG@FGFFGGFGFGBGFF+@6CDF+?FGF@FFF9EFFFAF=59AED9CCFFFG?FF4:59/0:B<FF*9@C55(205)>E0*9@DD((63)(38*+*6C344:FF(5>B24<9))4.
@M00200:205:000000000-AKKM3:1:1101:6294:5527 2:N:0:1
TACCAGGGTATCTAATCCTGTTTGCTCCCCACGCTTTCGTGCCTCAGTGTCAGTGCTGGTCCAGGCAGTCGCCTTCGCCACAGATGTTCCTCCCGATCTCTACGCATTTCACTGCTACACCGGGAATTCCACTGCCCTCTACCGCACTCTAGCCCGCCAGTATCCCATGCCATTCCCAGGTTGAGCCCAGGGCTTTCACATCGGACTTAACGAACCCCCTACGCACGCTTTAAACCCAGTTAGACTGAGC
+
CCCCCGGGGGGGGGGGGGGGGGGGGGGGGGGGGGGGGGGGGGGGGGGGGGGDFGFGFG@EGGGDGGGGGGGGGGGGGGGGGG?FGGGGGGGGGGGCGGGGGCFGGGEGGGGGFFDFGGCFGGGGGGDGGGGGFFGGGFGFFGGBGFGAF?8DDDFEFG6@GDEG*D?D5F5DF9?DFFG5CC703@EF697@DF,?F5FE*1:=A=AEACA):)==(/:>2-::;E>D55;3?9A@8,(66)/)73=@@(
@M00200:205:000000000-AKKM3:1:1101:22141:5535 2:N:0:1
TACGAGGGTATCTAATCCTGTTTGCTCCCCACGCTGTCGCGCCTCAGTGTCAGCAACTGCCCAGCTAACCGCCTTCGCCACCGGTGTTCTTCCGGATCTCTACGCATTCCACCGCTACACCCGGAATTCCATTAGCCTCTACAGTGCTCCAGCGCCCCAGTATCGGTGGCCGACTCGTCGTTGAGCGACGAGCTTTCACCATCGACTTGGGCCGCCACCTACGCGCCCTTTATGCCCAATTAGACTG
+
CCCCCGGGGGGGGGGGGGGGGGGGGGGGGGGGGGGGGGGGGGGGGGGGGGGGGGGGGGGGGGGGGGGGGGGGGGGGGGGGFGGGGGGGGGGGGFEG@FGGFFGGGEGGGGGGGGGFGGGGGDGGGGGFGGGGFFFGFFGFFGGFFFGFGFFDFGGDBGG>FGFGABGGEGFFB)*@F6;5C>CFFGGFFGGFF57CFFGF@AE@11<08@DF@BDE6CFB?BF59EBG5CD9):>AFB1(:4::AFF
@M00200:205:000000000-AKKM3:1:1101:23396:5541 2:N:0:1
TACTAGGGTATCTAATCCTGTTTGATCCCCACGCTTTCGTGCCTCAGAGTCAATATTCGTGTAACGAGCTGCCTTCGCAATTGGTGTTCTATGTCATATCTAAGCATTTCACCGCTACATGACATATTCCGCTCATCTCCACGGTATTCAAGACAGATAGCATCAACGGCAGTTTCCAAGTTAAGCTTGGAGATTTCAACACTGACTTACCTGCCCTCCTACGCACCCTTTAAACCCAATTAGACTGACAT
+
CCCCCFGGGGGGGGGGGGGGGGGGGGGGGGGGEGEGF<FEFGGGGGGGGEFGGFGGGGGGGGGGGGDEGGGGGGGGGGGGGGGGGGGGGGGGGGGCDFGGFGGGGGFGGFCGACEEGGGGGGGGGGFAEFGGGGGDFFGEFG>5DFF7@F8FFDFFFGFF8DEFFFCE@8B>9=?FFF8+CA9D9EGFFD?DBFBFCE,;@AE5*19*:CEC<:88=7@FBED5>E?D?4=*::>DE@27=87?;8@=(.*
@M00200:205:000000000-AKKM3:1:1101:19113:5551 2:N:0:1
TACTGGGGTATCTAATCCTGTTTGCTCCCCACGCTTTCGTGCCTCAGTGTCAGTGCTGGTCCAGGGTGTCGCCTTCGCCACAGATGTTCCTCCCGATATCTACGCATTTCACTGCTACACCGGGAATTCCACACCCCTCTACCGCACTCTAGACTGCCAGTATCCAATGCCATTCCCAGGTTGAGCCCAGGGCTTTCACATCAGACTTAACGAACCACCTACGCCCACTTTATGCCCAATTAGCCTGAGC
+
CCCCCGGGGGGGGGGGGGGGGGGGGGGGGGGGGGGGGGGGGGGGGGGGGGGGGGGGGGGGGGGGGGGGGGGGGGGGGGGGGGGGGGGGGGGGGGGFGGGGFGGGGGGGGGGGGGGFGGGGGGGGGGGGGGGGGG>EGAGDFGGFGFGAGFGGGDDFFGGBEGFGFFGGFGFFFFF?DFGFGGGGFFGFFF>BEGFFFFGFFF5CEFEEFCFD29C5)2:BBB@B(:)9*0757C6@GF;1CE@43/((((
@M00200:205:000000000-AKKM3:1:1101:12228:5564 2:N:0:1
TACAGGGGTATCTAATCCTGTTTGCTCCCCACGCTTTCGCGCCTCAGCGTCAGTGCACCGCCAGATAGCCGCCTTCGCCTCAGGTGTTCTTCCCGATATCTACGTATTTCACTACTACACCGGGAATTCCGCCATCCTCTCAGGCACTCAAGATTTACAGTTTCGACTGCAATTCCCAGGTTAAGCCCAGGGCTTTCACAATCGACTTGCAAACCCGCCTACGCGCGCTTTATACCCAATTAGACTG
+
CCCCCGGGGGGGGGGGGGGGGGGGGGGGGGGGGGGGGGGGGGGGGGGGGGGGGGFGGGGGGGGGGGGGGGGGGGGGGGGGGGGGGGGGGGGGAFEGGGGGGGGGGGGGGGGGGGGFGGGGGGGGGGGGGGFGCEGGGFGEFGGFGFGFFFGFGGGCFEFFGFEF@FGGFGFEF@FFF5CCFFGD6ACFFFCEFDFFFFGE:3@9BBD2;EF4CDGG@GEDFF0)(85C3<3<2AAAFF<064:AA2)
@M00200:205:000000000-AKKM3:1:1101:22360:5565 2:N:0:1
TACAAGGGTATCTAATCCCGTTCGCTCCCCTGGCTTTCGTGTCTCAGTGTCAGTACACCCCCAGCGAGCTGTCTTCACCATTGGCGTTCCAGATGATATCTACGCATTTCACCGCTCCACCATCTGTTCCGCTCGCCCCTGAGTGCCTCAAGACGCCCAGTATACCAAGCAGTTCCACGGTTGAGCCGTGGGATTTCACAAGTTACTTAGCCATCCACCTACACACGCTTTACGCACAGTTAGACTGAGA
+
CCCCCGGGGGGGGGGGGGGGGGGGGGGEGGGGGGGGGGGGGGGGGGGGGGGDGGGGGGGGGGGGGGGEGGGGGGGGDGGGF9,?FGGGGGGGGGGCAGFGA;F@EGGGCGGGGBE5CC?FGFCEEFGGGGGGGGGGG5ED?,@DFF=DD:==DFD*3@DBFFDGEF6D?C95=;EAFFD>FGGC6D75@*759C,*=6</>B*2:6ACE947>EGF3*?(8=367C0/1189<?;(=9(7773>@)/)/)
@M00200:205:000000000-AKKM3:1:1101:17767:5572 2:N:0:1
TACTGGGGTATCTAATCCTGTTTGCTCCCCACGCTTTCGCGCCTCAGCGTCAATTACGGGCCAGATAGCCGCCTTCGCCACCGGTGTTCTTCCCAATATCTACGAATTTCACCTCTACACTGGGAATTCCACTATCCTCTCCCGCATTCAAGCCCACCAGTATCAAGCGCAGCCCCCAGGTTGAGCCCGGGAATTTCACGCCTGACTTGGCAAGCCGCCTACGCGCCCTCTATACCCAATTAGACTGAGA
+
CCCCCGGGGGGGGGFGGGGGGGGGGGGGGGGGGGGGGGGGGGGGGGGGGDGGGGGGGGDGGGGGGGGGGGGGGGGGGGG7FGGGGGGGGGGGGGGGGFEGGFGG@EFGGGGGGDFBDGGGGGGGGGGFGGGG?8FGGF8D@DFAG>DDGFGFGGCBDGGFGGFGE?FDEGF=>C5BE>D*3@*0;EGFFDG*56CCC<C=9BFFF2=E=:=E3(1=37>D?8()(=:D)*4A>5-6@<2()-)).622).
@M00200:205:000000000-AKKM3:1:1101:14990:5574 2:N:0:1
TACTAGGGTATCTAATCCTGTTTGCTCCCCACGCTGTCGCGCCTCAGTGTCGGCTATTGGACTCTTACGAGTCCACCGCCCAGCAGACCGCCTTCGCCACTGGTGTTCTTCCGGATCTCTACGCATTCCACCGCTACACCCGGAATTCCATCTGCCTCTACGGTGCCCAAGCCCTACAGTCGCCGCGGCCGATTCAGGGTTGAGCCCCGAACTTTCACCGCGGCCTTATAGTGGCCACCTACGCGCCCTTT
+
CCCCCGGGGGGGGGGGGGGGGGGGGGGGGGGGGGGGGGFGEGGGGGGGGGGGGGGGGGGGGGGGGGGGGGGGGGGGGGGGGGDGGGGGFGDFFBFGGGGGDFGGGGGGFGGGGEGFG<EFFG@EGDGGGCEEDGGEGF@DECGFGFGEGF8@>DGFFFDFFGFF=BFDAFFDFFFAF5*?@C9;9CE65DGF>5++;8*85,;;ED<D004>FFFEAGFB;19:>A?77*:<9:13024:34:BF>;FB<)
@M00200:205:000000000-AKKM3:1:1101:19252:5586 2:N:0:1
TACGAGGGTATCTAATCCTGTTTGCTCCCCACGCTTTCGCGTCTCAGCGTCAGTAACGTCCCAGCGAGCTGCCTTCGCAATTGGTGTTCCTCCTGATATCTGCGCATTTCACCGCTACACCAGGAATTCCACTCGCCTCTTCCGCACTCTAGCCCGACAGTATCCACCCGCATCCGAGGGTTGAGCCCCCGACTTTCAGAGCGGACTTACCGAGCCGCCTACACGCGCTTTACACCCAGTTAGACTG
+
CCCCCGGGGGGGGGGGGGGGGGGGGGGGGGGGGGGGGGGGGGGGGGGGGGGGGGGGGGGGGGGGGGGGGGGGGGGGGGGGGGGGGGGGGGGGGGGGGGGGFGGDGGGGGGGGGGGFGGGGGGGGGGGGGGGGGGGECFDFFFF>GFGFGFGDE=AAACD>FG@FFFG?AEEBFFFFF>DBFGD6FFGFBDG>EGGGFFGEEF>996@EFF@<?(:?9C38??>F:8)9/14AA<A:C??F92A2<A:
@M00200:205:000000000-AKKM3:1:1101:18687:5591 2:N:0:1
TACAAGGGTATCTAATCCTGTTTGCTCCCCTAGCTTTCGTGCCTCAGTGTCAGGTGTTGTCCAGGGACTCGCCTTCGCCACTGGTGTTCCTCTCGATATCTACGCATTTCACTGCTACACCGAGAATTCCAGTCCCCCCTCCAAACCTCGAGCAGAATAGTATTCAATGCCATTTCCGAGTTAAGCTCGGAGATTTCACATCAAACTTACCCCGCCACCTACGCACCCTTTACACCCAATTAGACTGAGA
+
CCCCCGGDGGGGGGGGGGGGGGGGGGGGGGGGGGGGGGGGGGGGGGGGGGGGGGGGGGGGGGGGGGGGGGGGGGGGGGGGGGGGGGGGGGGGGGGGGGGGGGGGGGGGDGGGGGGFGGGGGGGGGEGFGGGGGGGEFDE>BEGFGFGFGFGDE??D*@8+@C7DBFGGFGFFFDFFF5>>FGCDFD20:DGDD6FGF=:EFFECA*@E@AE=DFGDAGFB=((?2CAD59=EF<)5C;;;<C8<7C@@).
@M00200:205:000000000-AKKM3:1:1101:18858:5606 2:N:0:1
TACCCGGGTATCTAATCCTGTTTGCTCCCCACGCTTTCGCGCCTCAGCGTCAATAGTCGTCCAGGCAGGCGCCTTCGCCTCCGGTGTTCCTTCACATCTCTACGGATTTTACCCCTACACGTGAAATTCCCCTGCCCCCTCCGACATTCTAGACTAGCAGTTTCAGACGCAGTTTCGAGGTTGAGCCTCGAGATTTCACATCTGACTTGCTGATCCGCCTGCGCGCGCGTTACACCCAGTTAGACTG
+
CCCCCGGGGGGGGGGGGGGGGGGGGGGGGGGGGGGGGGGGGGGGGGGGGGGGGGGGGGGGGGGGGGGGGGDGGGGGGGGGGGGGGGGGGGGGGGGGGGGGGFGGGDFGGGGGGGGFGGGGGGGGGGGGGGGGGGGEFFG9BGGDG>DFGFGGGGG8?FGFGGEGFFGGFGDBBEFFF>GBFG>9AFGFFDEFFGGFF4F<7BEFFFFE=9>BEFFGFGFF619>(:>D)1((4<>3C20.)<2<<62
@M00200:205:000000000-AKKM3:1:1101:6473:5606 2:N:0:1
TACCCGGGTATCTAATCCTGTTTGCTCCCCACGCTTTCGCGCCTCAGCGTCAGTACCAGTCCAGTGAGCCGCCTTCGCCACTGGTGTTCCTCCCAATATCTACGCATTTCACCGCTACACTGGGAATTCCACTCACCTCTCCCGGTCTCAAGCCATGCAGTCTGGCAGGCCGTTCCTCGGTTAAGCCGAGGGATTTCACCCGCCACTTGCAAAGCCGCCTACGCGCCCTTTAAACCCAGTTAGCCTG
+
CCCCCGGGGGGGGGGGGGGGGGGGGGGGGGGGGGGGGGG>EGGGGGGGGGGGGGGGGFGFFFCGGGGGGGGGGGGGGGGGG@FGGGGGGGGGGGF@FCGGGGGGGCGGGGGGFGGFDGGGFGFEFFGGGGFGDGFGGFGFFGGFC?DDGDCFGD6DDGGFGGEC)*+3*C*):@FF7BDAGGC>AFGFEGDE*=CGF?F===285@B434;?)4CFBGEFD@FA2C@D9<:A<AF7E<:24:-).-3
@M00200:205:000000000-AKKM3:1:1101:10617:5617 2:N:0:1
TACTCGGGTATCTAATCCCGTTTGCTCCCCACGCTTTCGCGCCTCAGCGTCAGTCTCCGTCCAGCGGGCCGCCTGCGCCACCGGTGTTCCTCCTGATCTCTACACATTTCACCGCTACACCAGGCATTCCACCCGCCTCTCCGGCACTCAAGCGCCGGAGTCTCGAGCGCCGTTCCCGGGTTGAGCCCGGGGCTTTCACACCCTACTTACGCCCCCGCCTACGCGCCCCTTATACCCAGTTCGACTG
+
CCCCCGGGGGGGGGGGGGFGGGFEGGGGGGGGGGGGGGGC:FGGGGGGGGGGGGFAFF:CF+@DFCCEGEGGGGGGGGGGGGDDGGGGGGCEFEGGGGGGGFFAGFGGGGGGGGGFDGGGG?=B+@FFGGFGF+0@C5E@?FE>+<78D57*,005***9?>EF2A/A8EAFA;AAF):3:C<*9<FFE)*).:74@)<)8?>0(.,.)92(31:E1>B(1:65,:)9)14)))64C7(())-(((-
@M00200:205:000000000-AKKM3:1:1101:15109:5619 2:N:0:1
TACGGGGGTATCTAATCCCGTTTGCTACCCACGCTTTCGCGCCTCAGCGTCAGTACCAGCCCAGGGAGCCGCCTTCGCCACCGGTGTTCCTCCCAATATCTACGCATTTCACCGCTACACTGGGAATTCCGCCCCCCTCTTCTGGACTCGAGCCTTGCAGTTTCTTCCGCACGTCCTCGGTTGAGCCGAGGGATTTCACGGAAGACACGCATGGCCGCCTACGCGCCCTTTATACCCAATTAGACTGAGA
+
CCCCCGGGGGGGGGGGGGGGGGGGGGGGGGGGGGGGGGGGGGGGGGGGGGGGGGGGGGGGGGGFGGGGGGGGGGGGGGGGGGGGGGGGGGGGGGGGGGGGGGGGGGGDGGGGGGGFGGGGGGGGBEGGGCFDCGGEGFGFFGGFGFGFGFGGGGFFAGGACG?GFFGFDGFFFFFFFFGFGC3D69FDBGED>EFGFAF6<B:921>0:>(8<?CF1<7:12:36?BG)2>))6<4@B<0<),5<).,))
@M00200:205:000000000-AKKM3:1:1101:19473:5636 2:N:0:1
TACCGGGGTATCTAATCCTGTTTGCTCCCCACGCTGTCGCGCCTCAGTGTCAGCCACTGCCCAGCAGGCCGCCTTCGCCACCGGTATTCTTCCGGATCTCTACGCATTCCACCGCTACACCCGGAATTCTACCTGCCTCTACAGTGCTCAAGCCATAGCAGTTCGCACGGCAGACCCGGGGTTGAGCCCCGGGCTTTCACCACGCGCTTGCCAAGCCACCTACGCGCCCTTTATGCCCAATTAGACTG
+
CCCCCGGGGGGGGGGGGGGGGGGGGGGGGGGGGGGGGGGGGEGGGGGGGGGGGGGGGGGGGGGGGGGGGGGGGGGGGGGGGGGGGGFFGGGGGG=FFGFGGGGGGGGGGFGGGGGFGGGGGGGGGGGCAFGFFGFFGFFFFGGFGFF7=FGFFFGFFGFFGGEF=FGEFDFFFFFFFFGFG:CDAE8A?DG:3CC*AAFE/3,(6;>008<?A:CF<F>?0.:D>8>GG)8)-6-)3(.(:2:B949:
@M00200:205:000000000-AKKM3:1:1101:19616:5642 2:N:0:1
TACCAGGGTATCTAATCCCGTTTGCTCCCCTAGCTTTCGCGCCTCAGCGTCAGAAGAGATCCAGCGAGCCGCCTTCGCCACCGGAGTTCCTAATGATATCAACGCATTTCACCGCTCCACCATTAGTTCCGCTCGCCCCTATCTCCCTCGAGGCCGCCAGTATCTGAGGCAGTTCCACGGTTGAGCCGCGGGATTTCACCCCAGACTTGGCAGCCCGCCTACGCGCCCTTTATGCCCAGTTAGACTGAGAC
+
CCCCCGGGGGGGGGGGGGGGGGGGGGGGGGGGGGGGGGGGGGGGGGGGGGGGGGGGGGGGGGGGGGGGGGGGGGGGGGDGGGGGCGGGGGGGGFFGFGGGGGGGGGGGGGGGG6EDGGFGGGGGGGGGGGGGGGDGEEGFFGGFGFGDGBGCEGGEDBD>EGFGEFFF5E>9AEFFFFGBFEDGFGGDFGGF:E77AEGEDF;(8:?<7??4?FGGFG526::70?ECD47).544@21.6:A44)527.)
@M00200:205:000000000-AKKM3:1:1101:18810:5649 2:N:0:1
TACCAGGGTATCTAATCCCTTTCGCTACCCTGGCCTTCGAGCCTCAGCGTCAGATATTGTCCAGTAGCTCGCTTTCGCCACGAGTGTTCCTCTTGATCTCCACGCATTTCACTGCTACACCAAGAATTCCAGTCCCCCCTCCAATCCTCCAGATCAGCAGTATTCAATGCCATTCCCGGGTTAAGCCCGGGGCTTTCACATCAAACTTGCCAACCCACCTGCACACCCTTTAAGCCCACTTAGACTG
+
CCCCCGGGGGGGGGGGGGGGGGGGGGGGGGGGGGGGGGGGGGGGGGGGGGGGG9F<FF<FGGGGEDFF<FEGGGGGCFGGECEGCGGGGGCFG<EFFDFGEFGGGGGDFFGGGGGF9FGGGFC=8EGGGGGGGGCGFBGB?>D*BDDEGFGGGCFDFGGF9FFGEBFAFGFFFFFF?<C*CEFDFFGFEDGF>ECAFFG6459*1*>E4A=E;=EG=CDFEF(6>F>GFFE3643;F;(6769;=4;
@M00200:205:000000000-AKKM3:1:1101:25910:5654 2:N:0:1
TACTCGGGTATCTAATCCTGTTTGCTCCCCACGCTTTCGCGTCTCAGCGTCAGTTACGTCCCAGCGAGCTGCCTTCGCAATCGGTGTTCCTCCTGATATCTGCGCATTTCACCGCTACACCAGGAATTCCACTCGCCTCTTCCGCACTCTAGCCCGACAGTATCCACCGGCTTTCGAGGGTTGAGCCCCCGACTTTCACAGCGGACTTACCGGACCGCCTCAACGCGCTTTAAACCCAATTAGACTGAGCT
+
CCCCCGGGGGGGGGGGGGGGGGGGGGGGGGGGGGGGGGGGGGGGGGGGGGGGGGGGGGGGFGGGGGGGGGGGGGGGGGGGGGGGFEGGGGGGGGGGGGGGGGEGGGGGGGFGGGD5DFGGGGGGGDGGGGGGGGG>>>GFF8DEG58=GFGCFFFBFGG>DGEGFFFG>EEBEFFFFFD>FF>FFGGFFDG>BGEFF?F377>9>66@<<@DF08?>DBB0()0(:<<19:<B<21:1(4:<B9248?:()
@M00200:205:000000000-AKKM3:1:1101:27460:5662 2:N:0:1
TACCGGGGTATCTAATCCCTTTTGCTCCCCACGCTTTCGTGCCTGAGCGTCAGTAACTGTCCAGGAAGCTGCCTTCGCCATTGGTGTTCCTCACGATATCTACGCATTTCACTGCTACACCGTGAATTCCGCTTCCCTCTCCAGTACTCTAGCCGGATAGTTTCGGGCGCAGTTTCAAGGTTAAGCCTTGAGCTTTCACCCCCGACACACACGGCCGCCTGCGCACCCTTTAAGCCCAATTAGACTGAGA
+
CCCCCGGG:FCFFGG9FFFFGGGGGEGFGGGGDGGDEGGGGGGGGFFFGGGGGGAEGGDFFFFFDGGCFFGGGFDF@E7FGEFGGGGGGFFCCDDEGGGGGGGFGGCGFFGGFGGFGGGBEG84:DFFG,=C+=D8A588*,,;DB=C=CEFEGG>?8CF:D7DA58C>C>8@79C1+?AFCFCFGGFA7<9FFFGBEF*))-:9>>:>>(/:0=?6<E<FFFFFG3C19?A)-63C::?9<7)))4409
@M00200:205:000000000-AKKM3:1:1101:9477:5677 2:N:0:1
TACAAGGGTATCTAATCCTGTTTGATCCCCACGCTTTCGTGCCTCAGAGTCAATATTCGTGTAGCGAGCTGCCTTCGCAATTGGTGTTCTATGTCATATCTAAGCATTTCACCGCTACATGACATATTCCGCTCACCTCCACGATATTCAAGACATGTAGTATCAACGGCAGTTTCCGAGTTAAGCTCGAAGATTTCACCACTGACTTACACACCCTCCTACGCACCCTTTATACCCAGTTAGACTG
+
CCCCCGGGGGGGGGGGGGGFGGGG<FGGGGGGGGGGGGGGGGGGGGGDGGGGGGGGGGGGGECCF>C7FBFGGGGGGGEE7FFFGDGGGGGCCB9FGGGGGE9=FGGGGGGGFGGDCGGFF9@95CEFGGCGGGGGGBD8;FE*D>DDF+E@,=DFFDFBFGEDFF88?E>9FE+CDE>9DE?DDFAFFD6?9EGFFCCC<8556@CECEE@58>?4D>4>EDFAEEGF<EF*/8C77(78<?*07;
@M00200:205:000000000-AKKM3:1:1101:5859:5680 2:N:0:1
TACTAGGGTATCTAATCCTGTTTGCTCCCCACGCTTTCGCTCCTCAGCGTCAGTACTGGCCCAGAGAACTGCCTTCGCCATCGGTGTTCCTCCAGATATCTGCGCATTTCACCGCTACACCTGGAATTCCGTTCTCCCCTACCAGACTCAAGTCACAGCAGTATCGGATGGCGTCTCAGGGTTGAGCCCTGAGTTTTCACATCCGACTTACTGAACCGCCTACGAGCTCTTTATACCCAGTTAGACTG
+
CCCCCGGGGGGGGGGGGGGGGGGGGGGGGGGGGGGGGGGGGGGGGGGGGGGGGGGGGGDFGGEFGGGGGGGGGGGGGGGEEGGGGGGGGGGGGGGGGGGGGGGGGGGEGGGGGGGFGGGGGFFGGGGGGGGGFGGGCFGDFFGFGFGBGFGGGGCFFF?FFGFGBECEAEF):AE>FFGFGGGD;D?AFGGAFFGFF@FEEFEFAA5@AEFFEC9D>DE(5(:A@?B5;+;<CCCEG;7@F?))..1/
@M00200:205:000000000-AKKM3:1:1101:5276:5690 2:N:0:1
TACGGGGGTATCTAATCCTGTTTGCTCCCCACGCTGTCGCACCTGAGTGTCAGTATTGGGCCAGGTAGCCGCCTTCGCCACTGATGTTCCTCCCGATATCTACGCATTTCACCGCTACACCGGGAATTCCACTACCCTCTCCCATACTCTAGCTGAGTAGTATCGACTGCAATTCCCAGGTTAAGCCCAGGGCTTTCACGACCGACTTGCCATTCCGCCTACGCTCCCTTTAAGCCCAGTTAGCACGACA
+
CCCCCGGGGEGGGGGGGGGGGGGGGGGGGGGGGGGGGGGGGGGGGGGEGGGGGC<FGDF<F7FGGGGFGGD7CC==FGGGGG,CFGCFGG4C:FFECGEGDFFGG>C@FG;FEEEA8F9F=C@>@EB8FGGGGFGGG+D8?@@DGFG7++,+;C7A*3?<EFEGA>DEEF5C+>>CFFG>2>+D:;7?FCC*@=FGF8,:9@529;;7@;E44)?<;DB17@FF(;)97726<223C(((.)56.)-4((
@M00200:205:000000000-AKKM3:1:1101:13607:5704 2:N:0:1
TACGGGGGTATCTAATCCTGTTTGCTCCCCTAGCTTTCGCGCCTCAGCGTCAGTGTTGGCCCAGGTGCCCGCCTTCGCCACTGGTGTTCCTCCCGATATCTACGCATTTCACTGCTACACGCGGAATTCCACCCCCCTCTGCCACACTCCAGCCCGCCAGTTTCCCATCCCATTCCCCGGTTAAGCCCGGGGCTTTCACATCGGACACAACGGACCGCCTGCGCACGCTTTCAACCCAGTTAGACTG
+
CCCCCFGGGGGGGGGGGGGGGGGGGGGGGGGGGFFGGGEGGGGGGGFGGEGGGGGGGGGGEFGGGFEFGGGGGGGGFGGGGGGGGGGGGGGDGEGGGGDFEDAFBCFGFGFGGECF@F?FCEEDCEGFF9,@DEDGGAEDFGGFGFG@FACDG>C**BDEGG<7<FF7*/)6@@FF*)92=?DGFGGFE3=3>5**07CB92-3:BF4((3902>/197(-43<9E@D/*())652C0((.<<A7B:
@M00200:205:000000000-AKKM3:1:1101:20122:5726 2:N:0:1
TACTCGGGTATCTAATCCTGTTCGCTCCCCACGCTTTCGCTCCTCAGCGTCAGTATCGGCCCAGAGACCCGCCTTCGCCACCGGTGTTCCTCCTGATATCTGCGCATTTCACCGCTACACCAGGAATTCCAGTCTCCCCTACCGAACTCTAGCCTGCCCGTATCGGCTGCAAGCCCACAGTTGAGCCGTGGGTTTTCACAGTCGACGCGACAAGCCGCCTACGAGCTCTTTAAGCCCAATTAGACTGAGA
+
CCCCCGGGGGGGGGGFGGGGGGGGGGGGGGGGGGGGGGGGGGGGGGGGGGGGGGGGGGGGGGEGGGGGGGEGGGGGGGGGCGEG=@=FGGGGGGGGGGGGGD?FDGGGGGGGGGGFGEFGGGGGGGGGFGDFGGGGFFC8@DFBGFGFGFD6@DCFFGGEGG)AAEGGFEFFFBFFFFGFF@+BFGGFDDG;)/:<8?FFE=>;?69>F9B@05FE>DB0(438:?BD**).)6),A?F(:9:27):)46
@M00200:205:000000000-AKKM3:1:1101:26352:5764 2:N:0:1
TACTAGGGTATCTAATCCTGTTTGCTCCCCTAGCTTTCGTGCCTCAGTGTCAGGAGTCGTCCAGGAAGCCGCCTTCGCCACTGGTGTTCCTCCCGATATCTACGCATTTCACCACTACACCGGGAATTCCGCTTCCCTCTCCTGCCTTCGAGTCGATCAGTATCGAATGACCCTCCCCAGTTGAGCCGGGGACTTTCACATCCGACTTGAACGACCGCCTGCGCGCTCTTTAAACCCAGTTAGACTG
+
CCCCCGGGGGGGGGGGGGGGGGGGGGGGGGGGGGGGGGGGGGGGGGGGGGGGGGGGGGGGGGGGGGGGGGGGGGGGGGGGGGGGGGGGGGGGGGGGGGGGGGGGGGGGGGGGGGGFGGFGGGGGGGGGGGGGGEGFGFGFFGGFGFGFGFGGFFGBEGGBAFEGD5DGFGFFFFFEB@FEGFDDFGGFFGG*@FFCF<CEFFFF==@FF3>B=@GGBDF06;6ABEBC*26><95?E?(.6A4:AAD
@M00200:205:000000000-AKKM3:1:1101:14132:5769 2:N:0:1
TACGCGGGTATCTAATCCCGTTTGCTCCCCTGGCTTTCGCGCCTCAGCGTCAGAACCGATCCAGCAAGCCGCCTTCGCCACCGGTGTTCCTCCTGATATCTACGCATTTCACCGCACCACCAGGAGTTCCGCTTGCCCCTTTCGGCCTCCAGCCCCGCAGTTTCGGATGCCATTCCTTGGTTGAGCCAAGGTCTTTCACATCCGACTCACGGGACCGCCTACGCGCCCTTAAACCCAGTTAGACTG
+
CCCCCGGGGGGGGGGGGGGGGGGGGGGGGGGGGGGGGGGGGGGGGGGGGGGGGGGGGGDCGGGGGGGGGGGGGGGGGGGGGGGGGGGGGGGGGGGGGGGGGGGGGGGGGGGGGGGBGFGGGGGGGGGGGGGGGGGGGFGFFGGFGFGFGFFGGGGFFGGFGGFGFECEDGFFFFFFFFGFGGGGFGGFFGGFFGGGFFGFFFDFFFFF;ED@B6EEFGBBB?FFFG3<9C2<4<?B>?BFA<<AFF
@M00200:205:000000000-AKKM3:1:1101:12415:5770 2:N:0:1
TACAAGGGTATCTAATCCTGTTTGCTCCCCACGCTTTCGTGCATGAGCGTCAGTACAGGTCCAGGGGATTGCCTTCGCCATCGGTGTTCCTCCGCATATCTACGCATTTCACTGCTACACGCGGAATTCCATCCCCCTCTACCGTACTCTAGCTATGCAGTCACAAATGCAGTTCCCAGGTTAAGCCCGGGGATTTCACACCTGTCTTACATAACCGCCTGCGCACGCTTTAAACCCAGTTAGACTG
+
CCCCCGGGGGGGGGGGGGGGGGGGGGGGGGGGGGGGGGGGGGGGGGGGGGGGGGGGGGGGGGGGGGGGGGGGGGGGGGGGGGGGGGGGGGGFGGGCGGGGGGGGGGDGGGGGGGGFGGGGGGDGFGGCFGFGGGGGGFGFFFFEGFGFGFGGGGCEFCFFGGEGEFGGFGFFFFFFFFGFFFGFFG?F*;1?4CF79E:>4AB=*:8EFFBC5CFC@4A2=@0)1=5C*7()17;5=?<4?9<242)
@M00200:205:000000000-AKKM3:1:1101:19044:5774 2:N:0:1
TACTCGGGTATCTAATCCCGTTCGCTCCCCTGGCTTTCGCGCCTCAGCGTCAGTGTCGGCCCAGCAACCCGCCTTCGCCGCAGGTGTTCCTCTCGATATCTACGCATTTCACCGCTACACCGAGAATTCCAGTTGCCCCTTCCGCACTCTAGCACGACAGTATCACTTGGCCGCTCCGAGTTAAGCCCGGAGATTTCACAAGTGACTTGTTGCGCCGCCTACGCGCCCTTTATGCCCAATTAGACTGAGA
+
CCCCCGGGGGGGGGFGGGGGGGGGGGGGGGGGGGGGGGGGGGGGGGGGGGGGGGFGGDGGGGGGGGFFGGDCGGGGGGGGGGGGGGGGGGGGGGGGGGGGGGGGGGGGGGGGGGGFGGGGGGGGGCAFFE:EDFGGGBDDFFDBGAGBGFECDFFFF>C>FFFF=FCFFGFFFF?DEE?ABGC88;<?EC=:.6?@CEF57(/75)/7<CF1E0C=()02??FD,5)7/2>92)-);)(4:)8)))..4-
@M00200:205:000000000-AKKM3:1:1101:13426:5777 2:N:0:1
TACTAGGGTATCTAATCCTGTTTGATCCCCACACTTTCGTGCCTCAGCGTCAGTTACAGTTTTGTCAGCTGCCTTCGCAATCGGTGTTCTATGACATATCTAAGCATTTCACCGCTACATGTCATATTCCGCCAACATCATCTGTACTCAAGATCTGCAGTATCAATGGCAGTTTCAGAGTTAAGCCCGGAGATTTCACCACTGACTTGCAAATCCGCCTACGCACCCTTTATGCCCAATTAGACTG
+
CCCCCGGGGGGGGGGGGGGGGGGGGGGGGGGGGGGGGGGFGGGGGGGGGGGGGGGGGFDAEEFGGFGGGGGGGGGGGGEGEGG:FGGGGGEGG9AFGGGGGGCFGGGGFFGGGGGDDG=E;AEFGGGGGGFG8EGGGFGFB,;?DFGFGFGCDA?F9AFFGGEGFFGG?8D5DECB+4?DFGGGFGG???C?EGGG?;=**:@CEFE<57*;0>FGFGFD=:=99CEG?CE=E?A*?>=2*100*/7
@M00200:205:000000000-AKKM3:1:1101:7488:5790 2:N:0:1
TACAGGGGTATCTAATCCCGTTTGCTCCCCTAGCTTTCGCGCCTCAGCGTCAGTACGCGTCCAGAGAGCCGCCTTCGCCACCGGTGTTCCTCCCAATATCTACGCATTTCACCGCTACACTGGGAATTCCGCTCTCCTCTCCGCGACTCAAGCCGGACAGTTTCCGAAGCGGGTCCCCGGTTGAGCCCAGGGCTTTCACTCCTGACTTGCCGTGCCGCCTACGCGCCCTTTAAACCCCATTAGACTG
+
CCCCCGGGGGGGGGGGGGGGGGGGGGGGGGGGGGGGGGGGDGDGGGFGGGGGGGGGGGGGGGGGGGGGGGGGGGGGGGGGFGGGGGGGGGGGGGGGGGGGGGGFGGGEGGGGGGGFGGGGFFGGFGFGGGGGGGGGGFGFFGGE8?GFGFGGGGGEFGDF<?AFE>?E>EF>;@EFFFGFECDGFGGFFDCDEGCGF5C?E8))),644A:>F;EE6D:?B<(0787DC*464<72C3-(.62>7:2
@M00200:205:000000000-AKKM3:1:1101:18972:5795 2:N:0:1
TACTGGGGTATCTAATCCTGTTCGCTCCCCATGCTTTCGCTCCTCAGCGTCAGGTAATGCCCAGAGAACCGCCTTCGCCACCGGTGTTCCTCCTGATATCTGCGCATTCCACCGCTACACCAGGAATTCCGTTCTCCCCTGCATACCTCTAGTTTGCCCGTATCGTAAGCACGCTCAGGGTTGAGCCCTGAGTTTTCACTCCCGACGCGACACACCGCCTACGAGCCCTTTACGCCCAGTTAGACTG
+
CCCCCGGGGGGGGGGGGGGGGGGGGGGGGGGGGGGGGGGGGGGGGGGGGGGGGGGGGGGGGGGGCGGGGGGGGGGGGGGGGCFEFGFFFGGGD@FGGGFG8FGGGGGGFGGGGGGFGGGGGDCEGGFFGDFGGGGG=FGDF?FFGFG<FFFF,3+?=EFDGGFG=DDF5=FDFFBD5*+5@CC9AFGFACFF=FFFF?FEEFFFFBF2=@69(8BC6<B;(545(=7C79?FA?<0?1(().6<<43
@M00200:205:000000000-AKKM3:1:1101:6728:5805 2:N:0:1
TACGCGGGTATCTAATCCCGTTTGCTCCCCTAGCTTTCGCGTCTCAGCGTCAATAACGGCCCAGGGAGCCGCCTTCGCCACTGGTGTTCCTCCTGATATCTACGCATTTCACCACTACACCAGGAATTCCACTACCCTCTTCCGTACTCGAGCCGATCAGTATCCAGCGACCCTCCCCAGTTGAGCCGGGGGCTTTCACATCAGACTTACATGACCGCCTGCGCGCTCTTTAAACCCAGTTAGACTG
+
CCCC@FGGGGGGGGGGGGEGGGFGGGGGGGCCFGGGGGGGG+CFGGGGGGGG,,CFF,6+@FGG,,CF+,@FEGGGGG,@?FGGGGGGGGGFGCGGGGGGF8EFGGGGGGGGG,DFGGGGG6EE@DEFGGGGG,+@FFGD8DA?=:08F5DG6D>998DFGGFG*+*,:*<)*:@949CD<=F>FC?)):C>BEGDF?FC))).5?F>)))).)<CBGF?((2)(2.9*:26))-4E?0?-).62>?
@M00200:205:000000000-AKKM3:1:1101:8658:5814 2:N:0:1
TACGCGGGTATCTAATCCTGTTTGATCCCCACGCTTTCGTGCCTCAGTGTCAATGATCGTGTAGCAAGCTGCCTTCGCAATCGGTGTTCTATGTCATATCTAAGCATTTCACCGCTACATGACATATTCCGCTTACCTCCACGATATTCAAGAATGATAGTATCAACGGCAGTTTCCAAGTTAAGCTTGGAGATTTCACCACTGACTTACCACTCCACCTACGCACCCTTTATACCCAGTTACACTGAGC
+
CCCCCGD:@FGDAEE@FGEFE9F<EFFFCFC@:+B@FG7CDFGG<FGFFGGFDFFFGGEGFECCEGGGGGG8FFFGGG7=?=<FFEFGFAD,,9:AEF8FDGGFCDD=EGGGF6E>6FG9,=>AF9>FF;8=CEGGGF=DF,1:=?CEDBAC9833:,?9:=F8EE6+:C@AFEBFF??6F7CCFCFFF6@0:9EFF<;*085)9C6E76.647>D>?A)05>>2:>C76;>4CC428-.)))9717))(
@M00200:205:000000000-AKKM3:1:1101:7641:5814 2:N:0:1
TACTGGGGTATCTAATCCCGTTTGCTCCCCACGCTTTCGTGCATGAGTGTCAGTGTTGGCCCAGGAGGCTGCCTTCGCCATTGGTGTTCCTCCACATCTCTACGCATTTCACCGCTACACGTGGAATTCCACCTCCCTCTGCCACACTCCAGCTCCGTAGTTTCGAGCGCAATTCCCAGGTTAAGCCCGGGGATTTCACACTCGAATTGCGAAGCCACCTGCGCACCCTTTAAGACCAGTTAGACTGAGA
+
CCCCCGGGGGGGGGGGGFGGGGFEGGGGGGGGGGGGGGGGGGGGGFGGGGGGGGGGGGGGCGGGGGGGGGGGGGGGFGGGGCFFGFGGGGGGGGGGGGGGGGGGGGGGGGGGGGGFGGGGGGGGGGGGGGGGGGGGGFGFFGGFGFG5DD?DGGGFFG6*AGFGFFGEBGEFFFFFF?FFEFGC+<<?DDGFECF7=ACF=BFF2).53*555(=A@GA5;@FF@G3C>C@4?7).=6@73?C<EEF:>4
@M00200:205:000000000-AKKM3:1:1101:13097:5850 2:N:0:1
TACGGGGGTATCTAATCCGGTTTGCTCCCCACGCTTTCGTGCCTCAGCGTCAGGAAAGGCCCAGCCGTCTGTCTTCACTTTTGGCGTTCCGCTCGATCTCTACGCATTCCACCGCTCCACCGAGCGTTCCAACGGCCTCTACCTTCCTCAAGCTCCGCAGTATGCCCTGCTGTTCCTCGGTTGAGCCGAGGGCTTTCACAAAGCACTTACGGAGCCGCCTACGCACCCTTTAAACCCAGTTAGCCTG
+
CCCCCGGGGGGGGGGGGGGGFGGGGGGGGGGGGGGGGGGGGGGGGGGGGGGGGGGGGGGGFGGGGGGGGGDGGGGGGGGGGGGEGGGGGGGGGGGG?FGGGGGGGGGGGFFGGGGFGCGGGGGGGGGGGGGGGGGGGFGEFGGFGFGFGFGGGGGFFGG>EGFGFFGGFGF@FFFA>FGEGEGGFGFF:DEDBF*;A<C7;(38@FFFBFF?FBGE;GDFB?0>BG<>997A4:<BG0624<4)44:
@M00200:205:000000000-AKKM3:1:1101:10468:5861 2:N:0:1
TACCCGGGTATCTAATCCCGTTTGCTCCCCTGGCTTTCGCGCCTCAGCGTCAATACCGGTCCAGGATGTCGCCTTCGCCACCGGTGTTCCTCCAGATATCTACGCATTTCACCGCTACACCTGGAATTCCACATCCCTCTCCCGGATTCAAGCCAACCAGTATCGGACGCAGTTCCTGGGTTGAGCCCAGGGATTTCACGTTCGACTTAGCAGGCCGCCTACGCGCCCTTTACACCCAGTTAGACTG
+
CCCCCGGGGGGGGGGGGGGGFGGGGGGGGGGGFGGGGGGGGGGGGGGGGGGGGGGGGGGGGGGGGGGGGGGGGGGGGGGGGGGCFGGGGGGGGGGGGGGGGGGGGGGGGGGGGGGFCGGGGGGGGGGGGGGGGGGFGFGFFGGEDBG=F?FE9?FFFGG6DCED599CDGFAFFFFFFGFG8C7AFGFFGGFFGGGFCFFB=@@>FFF4<EFA0:A;GF016<E0CDC57?<BAF0::?:>AA)362
@M00200:205:000000000-AKKM3:1:1101:11477:5865 2:N:0:1
TACGAGGGTATCTAATCCCGTTCGCTCCCCTAGCTTTCGTGTCTCAGCGTCAGCACACTCCCAGCAGTCTGTTTTCACCGTTGGCGTTCCAGATGATATCTACGCATTTCACCGCTCCACCATCTGTTCCGACTGCCCCTAAGTGGCTCAAGACCAGCAGTATACCAAGCAGTTCCATGGTTGAGCCATGGGATTTCACAAGGTACTTACAAGTCCGCCTACACTCGCTTTACGCCCAGTTAGACTG
+
CCCCCGGGGGGGGGGGGGGGGGGGGGGGGGFGGGGGGGGGGGGGGGGGGGGGGGGGGGGFGGGGGGGGGGGGGGGGGGGGGGFFGGGGGGGGFFFCGCEGGGGFGGGGGGGGGGGDGGGGGGGGGGFGGGGGGGGGFF85DFFFDDDBGFGGG6+;FEDFGGFGDE6EFGFFFFFFFFFDEFDGAGGFFFGAFGGFFFGAC5CCEE5;ECAEEAF<ADFAABE**59CCF=C*-5>C2-.9?EEFF;
@M00200:205:000000000-AKKM3:1:1101:19353:5879 2:N:0:1
TACCAGGGTATCTAATCCTGTTCGCTCCCCACGCTTTCGCTCCTCAGCGTCAGTACAGGCCCAGAGAACCGCCTTCGCCACCGGTGTTCCTCCCGATATCTGCGCATTTCACCGCTACACCGGGAATTCCATTCTCCCCTACCTGCCTCTAGCCTGCCCGTATCCACCGCAGACCCACGGTTAAGCCGTGGGCTTTCACGACAGACGCGACAAACCGCCTACGAGCTCTTTATGCCCAGTTAGCCTGCGGG
+
CCCCCGGGGGGGGGGGGGGGGGGGGGGGGGGGGGEGGGGGGGGGGGGGGGE:C@<FGGGGGGGGGGGGGGFGGDGGGGGG:FGGFGG>FGEFGGGEEGDEGGGGGGGCFF;FGGGBCG8EFEGG7EGGGGGGGFFGGFEDFGGFEDGEF?D+,=DFFGFBEG)77BFG589>BDFFFFDDCC7+=@?B5:EA>FGGFCG6?F(,(/760.7697CC275(-2(04:)9>C>F)623C>07<)46))((-((
@M00200:205:000000000-AKKM3:1:1101:21889:5882 2:N:0:1
TACCAGGGTATCTAATCCTGTTTGCTCCCCACGCTTTCGTGCCTCAGTGTCAGTACTGGTCCAGGTGGCCGCCTTCGCCACGGATGTTCCTCCTGATCTCTACGCATTTCACTGCTACACCAGGAATTCCGCCACCCTCTACCGTACTCTAGCCCGCCAGTATCCAATGCAATTCCCAGGTTGAGCCCGGGGCTTTCACATCAGACTTAACGAACCACCTACGCACGCTTTATACCCAGTTAGACTG
+
CCCCCGGGGGGGGGGGGGGGGGGGGGGGGGGGGGGGGGGGGGGGGGGGGGGGGGGGGGGGGGGGGGGGGGGGGGGGGGGEGGCFFGGGGGGGGGGGGGGGGGGGGGGGGGGGGGGFGGFFFFGGGGGGGGGGGGGGDFGFFGGFGFGFGFGGGGGFFGGDFFFGFFGGFGFFFFFFFFGFGFGGAFG?DGGFFEFGFFFEFBEEFF9<CCFF>@GE@F?B5658;EFG5D6C3CEEF;?E?CCFFEE
@M00200:205:000000000-AKKM3:1:1101:24054:5882 2:N:0:1
TACAGGGGTATCTAATCCTGTTTGCTCCCCTAGCTTTCGCGCCTCAGCGTCAGTACTGGTCCAGGAAGCCGCCTTCGCCACTGGTGTTCCTCCCGATATCTACGCATTTCACCGCTACACCGGGAATTCCACTTCCCTCTCCCAGACTCTAGCCGGGCAGTATAAGATGCCATTCCCCGGTTAAGCCGTGGGATTTCACATCAAACTTACCCGCCCGCCTACTCGCTCTTTAAGCCCAATTAGACTG
+
CCCCCGGGGGGGGGFGGGGGGGGGGGGGGGGGGGGGGGGGDGGGGGGGGGGGGGGGGGGGGGGGGGGGGGGGGGGGGGGGGGGGGGGGGGGGGGGGDGGGGGGGGGGGGGGGGGGF6@EGGGEGBEGGGGGGGFFGGFGFFGGFGFGFGFC+EFGABGD>EF@CAFGGAGFFFFF6*0;>FE7D6;FF57EFFGGGFFGFEEEFEEFE*>@=9(3C2:AF?;);;E>FF26?>ABFC:BF:2::262
@M00200:205:000000000-AKKM3:1:1101:16627:5899 2:N:0:1
TACTGGGGTATCTAATCCTGTTCGCTCCCCATGCTTTCGCTCCTCAGCGTCAGTAACGGCCCAGAGACCTGCCTTCGCCATCGGTGTTCCTCCTGATATCTGCGCATTCCACCGCTACACCAGGAATTCCAGTCTCCCCTACCGCACTCTAGTCTGCCCGTACCCACTGCAGGCGCAAGGTTAAGCCTTGCGTTTTCACAGCAGACGCGACAAACCGCCTACGAGCTCTTTCTGCCCAGTTAGACTGAGA
+
CCCCCGGGGGGGGGGGGGGGGGGGGEGGGGGGGGGGGGGGGGGGGGGGGGGGGGGGGGGGGGGGGGGGGGGGGGGGGGGGGGGGFGGGGGGGGGGGGGGGGGGGGGGGGFGGGGGFGGGGGGGGFEFFFGGGGGGGGFGDFGA*=9C=FFGGFFGFFGGFGGDGD5DFFGFEFAEA>DC*33=C>FGFF4EEBCC9BC?<EFFD==@2>972:3CC,)>?15;3;EB<*;4)):>>G:(5<)6)828)))
@M00200:205:000000000-AKKM3:1:1101:19381:5901 2:N:0:1
TACACGGGTATCTAATCCTGTTTGCTCCCCTAGCTTTCGCGCCTCAGCGTCAGTACCCGTCCAGGTGGCCGCCTTCGCCACCGGTGTTCCTCCCAGTATCTACGCATTTCACCGCTACACTGGGAATTCCACCACCCTCTCCGGGACTCGAGCCGCACAGTATCGGAAGCAGTTCCCCGGTTAAGCCGAGGGATTTCACTTCCGACTCGTGCAGCCGCCTACGCGCCCTTTAAACCCAATTAGACTGAGCT
+
CCCCCGGGGGGGGGGGGGGGGGGGGGGGGGGGGGGGGGGGGGGGGGGGGGGGGGGGGGGGGGGGGGGGGGGGGGGGGGGGGGGGGGGGGGGGGGFGGGGGGGGGGGGGGGGGGGGFGGGGGGGGFGGGGGGGGGGGGFGDFGGAGFCBFFGCCGGFFGGFGD5FFFGGFGFDFFAFFFGFGDGGFGGEFGGF:EFFFEF<?=E;DFBF@;6<6ECFFGDFFF:>(/8D552<96<8C::74474<)))83)
@M00200:205:000000000-AKKM3:1:1101:13827:5922 2:N:0:1
TACAAGGGTATCTAATCCTGTTTGCTCCCCACGCTTTCGCGTCTCAGCGTCAGTTACGTCCCAGCGAGCTGCCTTCGCAATCGGTGTTCCTCCTGATATCTACGCATTTCACCGCTACACCAGGAATTCCACCCTCCTCTCCGGTACTCTAGCCTGCCAGTTTCCGGCGCAGTTCCCCAGTTGAGCCAGGGGCTTTCACACCGAACTTAACAGGCCGCCTACGCGCCCTTTATGCCCAGTTAGACTGACA
+
CCCCCGGGGGGGGGGGGGGGGGGGGGGGGGGGGGGGGGGGGGGGGGGGGGGGGGGGGGGGGGGGGGGGGGGGGGGGGGGGGGGGGGDGGGGGGGGGGGGGFGGGGGGGGGGGGGGFGGGGGGGGGGGGGGFFGGGGGBGDBGGDGEDEGFG8FGGFFGGFGDFGCBDEEG>ABEFFFAFFCGGGFGGFFCEFEGGGFCGFF>(5@BFF3CE3<?FC>GF;1=;>2C>D<FF2:26>GBF3<)<9AAB?(,
@M00200:205:000000000-AKKM3:1:1101:8522:5925 2:N:0:1
TACCCGGGTATCTAATCCTGTTTGCTCCCCACGCTGTCGCGCCTCAGCGTCAGCCATGTCCCAGCAGGCCGCCTTCGCCACCGGTGTTCTTCCGGATCTCTACGCATTCCACCGCTACACCCGGAATTCCGCCTGCCTCTGACGTGCTCCAGCCCCCCAGTCCGCACGGCCGACCCGGGGTTGAGCCCCGGGCTTTCACCGCCCGCTTAAGGGGCCGCCTACGGGCCCTTTAAACCCAGTTAGACTGAGA
+
CCCCCDGGGGGGGGGGGGGGGGGGGGGGGGFFGGGGGGGGGGGGGGGGGGGGGGGGGGGFCGGGGGFGGGGGGGGGGGGGGGGGGGGGGGGGGGGGGGGGGGGGCEGGGGGGGGGFGGGFD=EGGGGGGGFGGCGG?FGFDFGDEDGFGACAFD6@AGC?<C3C):DEEGDFE>;BEBGEFEG<A?;FFGGE3>CD*:E<BFFB6(41344).6C5>C3(171)(:5C574A><A(?:B()6:62.44,)
@M00200:205:000000000-AKKM3:1:1101:12764:5925 2:N:0:1
TACGCGGGTATCTAATCCCGTTTGCTCCCCTAGCTTTCGCTCCTCAGCGTCAATGCCGGTCCAGGATGCCGCCTTCGCCACCGGTATTCCTCCAGATATCTACACATTTCACCGCTACACCGGGAATTCCACCTTCCTCTCCGGGACTCAAGAGAGACAGTTTCGGGCGCCGTTCCTCGGTTGAGCCGAGGGATTTCACACCCGACTTACCTCCCCGCCTACGCGCCCTTTAAACCCAATTAGACTGAGAC
+
CCCCCGGGGGGGGGGGGGGGGGGGGGGGGGGGGGGGGGGGGGGGGGGGGGGGGGGGGGEFGFGGGGGGGGGGGGGGGGGGGGGGGGGGGGFGGGFGGGCGFGGGGGGGGGGGGGGFGGGGGGGGGGGGGGGGGGGGFDGFFGG5=ADBGFGGGGGFFFGFCDEGFEGC?EDFADFFCFDFFCDGFGEDFGGFF6CGFFGEE;B>9BB69BF<ABGG>DDBBFFF;G>D>744<D>7EB:(.6:2>2)).))
@M00200:205:000000000-AKKM3:1:1101:19881:5954 2:N:0:1
TACTAGGGTATCTAATCCGGATCGCTCCCCACGCTTTCGCGCCTCAGCGTCAGCAAAGCTCCAGGCAACCGCCTTCGCCACTGGTGTTCCTCCCGATATCTACGCATTCCACCACTACACCGGGAATTCCATTGCCCCCTAGCTTGCTCCAGCCACGCCGTATTCGCTGACCCCGCCCAGTTGAGCCGGGCGATTTCACAACGAACGTGCGTACCCGCCTGCGCGCACTTTACGCCCAGTTAGACTGCGAT
+
CCCCCGGGGGGGGGGGGGGGGGGGGGGGGGGGGGGGGGGGGGGGGGGGGGGGGGGGGGGGFGGGGGGEFFGGGGGGGGGGGGGGGGGGGGGGGGGGGGGGGGGGGDGGGGGGGGGFGGGGGEGGGGGEGGGGGFCEDFG=FFFFGFGBGFFFEGGFFGGFG9C;A?>EDGFFFF>B>BDAFB18)<F?DCC3=EEFF<C?@?;F621---48((10,>5??66:1=5C)92:<6:>E???FA)68>:(2((
@M00200:205:000000000-AKKM3:1:1101:23436:5974 2:N:0:1
TACACGGGTATCTAATCCCGTTTGCTCCCCTGGCTTTCGCTCCTCAGCGTCAATGCCGGTCCAGGATGCCGCCTTCGCCACCGGTGTTCTTCCCGATATCTACGCATTCCACCGCTACACCGGGAATTCCACTCACCTCTACCGGTCCCTAGACACGCAGTCTCGAAGGGCGTCGCAGGGTTGCGCCCTGGCCTTTCACCTCCGAATTGCGCCCCCCCCGTGGCGACCCTTAGGCCCATGTAGACTGAGAC
+
CCCCCGGGGGGGGGGGEFFFCEGGGGGFFEEFFGGGG,6CFFG<FGGFEFGGGGGGGGGGGGGGFGFABFEECF=FDBFEGGGGGECGGFGGGGGGGFD,,=A:=EEGGFFGG>C?CF,AEEEEDCBEG=CDFGGGF9,DF8A5CECAFF,9>CFA?GG>GC;C599EBCB2*5?84?4:C@4*8//;B<*)2<<F6<F@@F(..((4):6((-:C(17(,((5(*)1)2:)),4(;(((-)))..5))))
@M00200:205:000000000-AKKM3:1:1101:12142:5981 2:N:0:1
TACTAGGGTATCTAATCCTGTTTGCTCCCCACGCTTTCGCGTCTCAGCGTCAGTTACCGTCCAGAAAGCCGCCTTCGCCACTGGTGTTCCACCTGATATCTACGAATTTCACCTCTACACCAGATATTCCGCTTTCCTCTCCGGCACTCAAGAAAAGAAGTTTCGAGTGCAGTTCCTGGGTTGAGCCCAGGGATTTCACGCCCGACTTTCTCTCCCGCCTACACGCCCTTTAAGCCCAGTTAGACTG
+
CCCCCGGGGGGGGGGGGGGGGGGGGGGGGGGGGGGGGGGGGGGGGGGGGGGGGGGGGGGGGGGGGGGGGGGGGGGGGGGGGGGGGGGGGGGGGGGGGGGGGGGC?FGGGGGGGGGF8FGGGGGGEGGGGGGGGGGGGFGFFFGAG>DDGFGG9=D?FFGFFGFGFFGG?DFEFEFFBFG5FEG79DGAFGGFFGDF+05:58):@29>AE4A4=FF@GBF25567EFD37);5))6C@D3C)79A;;
@M00200:205:000000000-AKKM3:1:1101:15514:5988 2:N:0:1
TACCAGGGTATCTAATCCGGTTTGCTCCCCACGCTTTCGTGCCTGAGCGTCAGGAAAGGCCCAGCGGGCTGTCTTCACCTTCGGCGTTCCGATAGATCTCTACGCATTCCACCGCTCCACCTATCGTTCCACCCGCCTCTACCTTCCTCAAGCCCAGTAGTTTGCCCCGCAATTCCACGGTTGAGCCGTGGGATTTCACACGACGCCTGCAGATCCGCCTACGTACGCTTTAAACCCAGTTAGACTG
+
CCCCCGGGGGGGGGGGGGGGGGGGGGGGGGGGGGGGGGGGGGGGGGGGGGGGGGGGGGGGGGGGGGGGGGGGGGGGGGGGGGFGGGDGGGGGGCFDGGGGGGGGGGGGGGGGGGGFGGGGGGGGGGGGGGGGGGGGGEGFFGGFGFGFGFGFGGGFFEG?DGCGE?FGFGFAEFFFFFGFFGGGFGGFEG=BFGGGFFGFFB96149@FFFEEEGG<GF16<0><F@D75?9>4.3C?,5<A29AA?
@M00200:205:000000000-AKKM3:1:1101:3740:5996 2:N:0:1
TACTTGGGTATCTAATCCTGTTCGCTCCCCACGCTTTCGCTCCTCAGCGTCAGTTACTGCCCAGAGACCCGCCTTCGCCACCGGTGTTCCTCCTGATATCTGCGCATTCCACCGCTACACCAGGAATTCCAGTCTCCCCTGCAGTACTCCAGTCTGCCCGTATCGCCCGCACGCCGAGGGTTAAGCCCCCGGTTTTCACGAACAACGCGACAAACCACCTACGAGCTCTTCAAACCCAATTACACTGAGCC
+
CCCCCGGGGGGGGGGGGGGGGGGGGGGGGGGGGGGGGGGGGFGGGGGGGGGGGGGGGGGGFGGGFGGGGGGGGGGGGGGGGGEGGGGGGGGGGGGGFGGGGGE7FEGGGGGGGGGFDGGGGGGG<FF8FFFG=@DE9DE)0D?DEFGF8?FCDFDF?EFDEG5D=BGG?EE@AAFB*@?AFCG8@EG;DGG5?CCFFFG;;09>8;261(37(7FG<G713>6DFG7CF*5<>))-;8?2>))4-))-)((
@M00200:205:000000000-AKKM3:1:1101:3901:6001 2:N:0:1
TACCGGGGTATCTAATCCTGTTTGCTCCCCACGCTTTCGTGCATGAGTGTCAGTTATGGACCAGAGAGCCGCCTTCGCCACTGGTGTTCTTCCCAATATCTACGAATTTCACCTCTACACTGCGAATTCCACTCTCCTCTTCCATCCTCCAGCGAGCCAGTTTTGCATGCACATCCCAGGTTAAGCCCCGCGCTTTCACATCCAACTAGACTCACCCCCTGCCCACGCTTTATACCCACTTCGACTT
+
CCCC@CGGGGGGGGFGGGGGGGGGGGGGGGGGFGGGGGEFFGFG<C<CFFGGDC,CE,E9F@@F,,,8@DGGGGGGGGD:FGGGGGGGGGGAF,,4EFGGG8,A,9AFCEGGGFGFGGGD>D,+4BCFGF;DD8=FGFG:+4@?,+=DFFF+,+=9@EDFFGF+)+6,DF58900***6@@C<+BDEFE6*<5@E48EFF?30..<@.**.:7:>:(1:2@@(;@G3C<*;<?)/)?<(3;)((//(
@M00200:205:000000000-AKKM3:1:1101:11352:6006 2:N:0:1
TACTCGGGTATCTAATCCCGTTTGCTCCCCACGCTTTCGCGCCTCAGCGTCAGGAGATGCCCAGAGACCCGCCTTCGCCACCGGTGTTCCTCCCGATCTCTACACATTTCACCGCTACACCGGGAATTCCAGTCTCCTCTGCATCCCTCAAGAACAGCAGTATCGGCCGACTCTCCTCAGTTGAGCCGAGGGATTTCACGACCGACTTGCCATCCCGCCTACGCGCCCTTTACACCCAGTTAGACTGAGAC
+
CCCCCGGGGGGGGGGGGGGGGGGGGGGGGGGGGGGGGGGGGGGGGGGGGGGGGGGGGGGGGGGGGGGGGGGGGGGGGGGGGGGGGGGGGGGGGGGGGGGGGGGGGGGGGGGGGGEFGGGGGGGGGGGGGGGGFGCGF?FEFGFFGFFEG5DGGGGFFGGFGG@FADGC>EFFFFFFFFFAF:2=AFG>ADGBEEFGFFGFFFFB99>()1;>E;CF6DFF:?FFBGFG5*5-6AA?E:(4A<)6AA:?,9)
@M00200:205:000000000-AKKM3:1:1101:16789:6035 2:N:0:1
TACGCGGGTATCTAATCCTGTTTGCTCCCCACGCTTTCGCGCCTCAGCGTCAGATCCGGCCCAGTCGGCCGCCTTCGCCACGGGTGTTCTTACAGATATCTACGCATTCCACCGCTACACCTGTAATTCCACCGACCTCTACCGGTCTCTAGATCCGCAGTATCAGAAGCAGCTTCGGAGTTGAGCTCCGAAATTTCCCTTCCGACTTACAGGACCCGCCTGCGCGCGCCTTACACCCAATTAGCCTG
+
CCCCCGEGGGGGGGGGGGGGGGGGGGGGGGGGGGGCGGGGGGGGGGGGGGGGGGGGGGGGGGEGGGGGGGGGGGGGGGGGGGGECGGDGGGGGGGGGGGGGGGGGGGGGGGGGGGFGGEGGGGGGGFGGG89FGGGGDGFFGGFGFG>GFFFGGGFFGDEDC*=EFGGFGFFF@FFFED?C6:>FF+8FCE.5ECDF)+7;=@2;FBFEF<<B?GG?<)464<;>:8)9)1(.895E;(4:<A:(.67
@M00200:205:000000000-AKKM3:1:1101:5939:6040 2:N:0:1
TACTGGGTATCTAATCCTGTTTGCTCCCCACGCTTTCGTGCATGAGCGTCAGAAAAGGCCCAGCCGACTGTCTTCACCATTGGCGTTCCGAACGATATCTACGCATTTCACCGCTCCACCGTTCGTTCCGTCGGCCCCTACCTCTCTCAAGACCCGCAGTCCACTCCGCAGTTCCCCGGTTGAGCCGGGGGATTTCACGGAATGCTTACGGACTCGCCCGCGCACCCTTTATACCAAATTAGACTG
+
CCCCCGGGGFGG9FGGGGGGGGGGFCGGGGGGGDFFFFGGEGGGGGGGGDGGGGGGGGGGGGFDGGGGGGGFGGGGGGGFGGFGGGGGFGG:>FFGGGGGGGG7B>GGDGGGCGEFD<FGG8EFGGGEFGGGGG+>E>6=F=EF8D=*ADFGBD8?D6CDG7>?AFGG?C9>B5;AFA9@F?*A4EEFBG=..:01@C=D0;?3)64ABF609(;/,93(2,()-:;<C*)6))-)0.))).5243
@M00200:205:000000000-AKKM3:1:1101:13600:6054 2:N:0:1
TACCGGGGTATCTAATCCTGTTTGCTCCCCACGCTTTCGTGCATGAGCGTCAGTATTGGCCCAGAAGGCTGCCTTCGCCATCGGTGTTCCTCCACATCTCTACGCATTTCACCGCTACACGTGGAATTCCACCTTCCTCTGCCATACTCCAGCACCGTAGTTTCGAGCGCAGTTCCCAAGTTAAGCTCGGGGCTTTCACACTCGACTTGCTCTTCCGCCTGCGCACACTTTAAGCCCAGTTAGACTG
+
CCCCCGGGGGGGGGGGGGGGGGGGGGGGGGGGGGGGGGGGGGGFEFGGGGGGGGGGGGGGGGGGFGFCFFFGGGGGGGGGGGGGGGGGGGGGGGGGFEFGGFGCGGGDCFGGGDGFCEFGDDFGGGGGGGFFFFGGGFGFFG??FBDDFFGFGGGFAD+*@C>F=F6CAGFFE*?76A+:>,;=AECFFDG>5EFG>4:*:0>5=@D?3CCEE*?C(7><;?(>6C3C007C54.6B1?;4)))-44
@M00200:205:000000000-AKKM3:1:1101:26194:6060 2:N:0:1
TACAGGGGTATCTAATCCCGTTTGCTCCCCTGGCTTTCGCTCCTCAGCGTCAGTGTTGGTCCAGGATGCCGCCTTCGCCACCGGTGTTCCTCCAGATATCTACGCATTTCACCGCTACACCTGGAATTCCGCATCCCTCTCCCAATCTCAAGCCATCCAGTATCAGACGCAGTTCCCCGGTTAAGCCGAGGGATTTCACGTCTGACTTAGTTGGCCGCCTACGAGCCCTTTACACCCACTTAGACTGAGCT
+
CCCCCGGGGGGGGGGGGGGGGGGGGGGGGGGGGGGGGGGGGFGGGGGGGDGGDFDGGGGGGGGGGFFGGGGGGGGGGGGGGGGGGCGGGGGGGGGFGGGFGGGGGGGGGGGGGGGDGGGGGGGGGFFGGGGGGCDEGFG=FEGFGFFEGFADDGFFFGCFGGFGFFGGEG>5BCCFAFGBGGDGFFGF>DEFFGFFAAEDDFFDF**864C*1(641>B;0=13,:>FCF376<A;C?(.6<A2A204)(-
@M00200:205:000000000-AKKM3:1:1101:9293:6063 2:N:0:1
TACCGGGGTATCTAATCCCGTTTACTACCCTAGCTGTCGCGTCTGAGTGTCAGAAACAGACCAGAAGATCGCCTTCGCCACTGGTGTTCCTCCCGATATCTACGCATTTCACCACTACACCGGGAATTCCACTACCCTCTCCCACCTTCAAGCCAGTCAGTTTCCGATGCAGTTTCCCAGTTAAGCCGGGAGATTTCACATCGGACTTGACCAGCCGCCTGCGCGCTCTTTACGCCCAGTTCGACTGACAT
+
CCCCCEGGGGGGGFEGGGGGGGCGGGGGGGGGGGGGGGGGGGGGGAFGFGGGGGGGGFCGGGGGGFGGGGCGGGGGFGGGGGGGGGGGGGFGFECGGGDGGCGGGGGGGDDFG9FFFGFDGGEGEEGGGGGGGGGFGFGFD=EFGFGEGFG8FGFFDGGFDFFGFEDE>E*8CCFFFFGAFG7+=ECB50@>*:C+=EFAA@A2<@@E=>EE5(:C28>;=@()(:8CC7C3>D06E?63A)4(,(-,())
@M00200:205:000000000-AKKM3:1:1101:17637:6074 2:N:0:1
TACAAGGGTATCTAATCCTGTTTGCTCCCCACGCTTTCGTGCATGAGCGTCAGTGTCAGCCCAGGGGGCTGCCTTCGCCATCGGTGTTCCTCCAGATCTCTACGCATTTCACTGCTACACCTGGAATTCCACCCCCCTCTTCCACACTCTAGCTGAGTAGTTTCGACTGCAATTCCCAGGTTAAGCCCAGGGCTTTCACAATCGACTTTCTCAGCCACCTGCGTGCGCTTTATACCCAATTAGACTG
+
CCCCCGGGGGGGGFGGGGGGGGGGGGGGGGGGGGGGGGGGGGGGGFFGGEGGGGGGGGGGGDGGGGGGGGGGGGGGGGGGGGGGGGGGGGGGGGDFFGGGGGGGGGDEGCDGGGGFGGGGFGGGGGGGFGDGDEGGGFGFFEGFGFGFGFG@CFGFBGFFGGCGFFGGFGFFFEFFFFC?FGG?FFGFFGGFBFFFFFGFEEE>BBFFFFA?EEFGFGF3B=@/(48D3CDF3CE<C8@;FF@3<CE
@M00200:205:000000000-AKKM3:1:1101:4450:6095 2:N:0:1
TACCGGGGTATCTAATCCTGTTTGCTCCCCACGCTTTCGTGCCTCAGTGTCAGTGCTGGTCCAGGCAGTCGCCTTCGCCACGGATGTTCCTCCCGATATCTACGCATTTCACTGCTACACCGGGAATTCCACTACCCTCTACCGCACTCCCGCCCGCCAGTATCCAATGCAATTCCCAGGTTGAGCCCAGGGCTTTCACATCAGACTTAACGAACCACCTACGCACCCTTTCAGCCCAGTTAGACTG
+
CCCCCGGGGGGGGGGGGGGGGG<FGGGGGGGGCFGGGGFGGGGGGFGGFGGFGG9FEFGGGGGFGFGGGGBGGGGGCGGGGGEGGGGGGGGGGGGGGCGGGGGCGGGDGGGGFFFFGGCGGGGDGCGGGGGGGGGGGFGFFFFFGEG@DD,+>CGEFGC*D+;C*?7FAGF5B@FFFF>FGF00;DGFFDE?>FF9ACF48@*7>EF4=*85(-=?DGF;;3()(3:<19))9);(43159-4<2))
@M00200:205:000000000-AKKM3:1:1101:26612:6156 2:N:0:1
TACTGGGGTATCTAATCCCGTTTGCTTCCCTAGCTTTCGCGCCTCAGCGTCAGAGATGGTCCAGTCACGCGCTTTCGCCACCGGCGTTCCTACCAATATCAACGCATTTCACCGCTCCCCTGGTCGTTCCCGTGACCCCTACCACCCTCGAGCCTGCCAGTATCCAAGGCCCTTTTCCGGTTGAGCCGAAAGATTTCACCCCGGACTGGGCAAGCCGCCTACGCGCCCTTTAAACCCAGTTCGAATGACAT
+
CCCCCGGGFGGGGGGGGGGGGGGGGGGFGGGGFGGFGGGGGGGGGGGGGDGGGGGGGGGGGGGGGGGGGGEGGGGGGGGGGGGGGGGGGGGGGGGGGGGGGGGGGGGGGGGGGGGFGG+?FGGGGGGGGGGGGGCDFBEDFFFFG>DDGEGGGGGFFGGAGG<CEFGG>FFDFCFFFF>9>CG*9:FAD)??FEFFC*AA?BBF119(61<;0?FF9DE((4:B>GEG)9)664<,A234:><1()42)-)
@M00200:205:000000000-AKKM3:1:1101:11561:6169 2:N:0:1
TACGGGGGTATCTAATCCTGTTTGCTCCCCACGCTTTCGCGTCTCAGCGTCAGTATCCGACCAGGGGGCCGCCTTCGCCGCAGGTGTTCCTCCCGATATCTACGCATTTCACCGCTACACCGGGAATTCCACCCCCCTCTTCGGTACTCTAGCTTGCCAGTTTCATGCGCACTTCCCCGGTTGAGCCGGGGGATTTCACACATGACTTAACAAACCGCCTACACGCCCCTTAAACCCAATTAGACTGACA
+
CCCCCEGGGGGGGGFGGGGGGGGGGGGGGGGGGGGGGGGGGGGGGFFGGGGCGGCGGGDEGGGGGGGGGGGGGGGGGGGGGGGGGFGDGGGGGGGEE=EGGDFGGGG:DFDFFCGA7F,FGGGG*8BFGGFGGGGGGFGBFGC;E4C6FFGFGGGFFGFF++7CEF=CAG3:EEFFFFGFG83*9CF:>CE37=EGF<G2703>)32)64A)2:FG-9>03(:@0CFG)1(,944?G?41443)))).()
@M00200:205:000000000-AKKM3:1:1101:19472:6170 2:N:0:1
TACCCGGGTATCTAATCCTGTTTGCTCCCCACGCTGTCGCGCCTCAGCGTCAGTACTGGCCCAGTCGACCGCCTTCGCCACCGGTGTTCTTCCGGATCTCTACGCATTCCACCGCTACACCCGGAATTCCATCGACCTCTACCAGACTCAAGCCTCCCCGTTCGCACGGCAGACTCGGAGTTAAGCCCCGAGCTTTCACCTCCCGCGTGAGAAGCCGCCTACGCGCCCTTTAAACCCAGTTAGACTGAGAC
+
CCCCCGGGGGGGGGGGGGGGGGGGGGGGGGGGGGGGGGGGGGGGGGGGGGGGGGGGGGGGGGGGGGGGGGGGGGGGGGGGGGGGFEEGGGGGGGGGGGGGGGGGGGGGGFFGGGGFDFGGGGGGGGGGGGGGGGGGG5FFFGGFGA7@FAF?EGGFFEGB??=CBFDGFGB55:AFFFDDGG7FFGGF>DE3>5FFFFDA32((.3343,4A)4CFFGF0(8:3(2;D)2,6:58:E0426<><A28:2>)
@M00200:205:000000000-AKKM3:1:1101:9514:6173 2:N:0:1
TACAGGGGTATCTAATCCTGTTCGCTCCCCACACTTTCGCTCCTCAGCGTCAGGTAATGCCCAGAGAACCGCCTTCGCCACCGGTGTTCCTCCTGATATCTGCGCATTTCACCGCTACACCAGGAATTCCGTTCTCCCCTGCATACCTCCAGTCTGCCCGTATCGAAAGCAAGCCAGGTGTTAAGCACCTGGTTTTCACTCCCGCCGCGACAAACCGCCTACGAGCCCTTTACGCCCAGTTAGACTG
+
C8CCCGGGGGGGGGGGGGGGGGGGGGGGGGGGGGGGGGGGGGGGGGCGGGGGGGGCDFGGGGGFGGGGGGGGGGGGGGGGGGGGGGGEGFDGGGGGGGGGGGGGGGGGGG9FFEG?6F=FG8EEGGGGGGGGGGGGFFGFFGF;EFGCGFGDFGGCDFGAE+3=@DFC5FF55CFFFFGAFG7+BCCFFD9A?AFFF6CEEFD2)->B=(7(,(=;()28153.;EFF*92>9412C<(,-6))4:?
@M00200:205:000000000-AKKM3:1:1101:23891:6173 2:N:0:1
TACAGGGGTATCTAATCCTGTTTGCTCCCCACGCTTTCGCGCCTCAGCGTCAGAACCGGCCCAGTGGGCCGCCTTCGCCACAGGTGTTCTTCCCGATCTCTACGCATTCCACCGCTACACCGGGAATTCCACCCCCCTCTTTGGTACTCTAGCTTGCCAGTTTCATGCGTCGTTCCTCGGTTACGCCGAGGGATTTCACACATGACTTAGCAGACCGCCTACACGCCCTTTAGGCCCACTTAGCCTGATAT
+
CCCCCGGGGGGGGGFGGGGGGGGGGGGGGGFGGGGGGGGGGGGGGGGGGGGGGF6EFGDGGGGGGGGGGGEFFEGGEGG>FGFGGGGGGGGGGGGGGGGGGGGGGGGGGC=EF>E>DGGGGGGCEGGCGG8EFEGGGEGFF796CCFFGFGGFGDFFGG5EGEC=BEF41:>D>FAAAG)=CC*)4C>3CE8>;CCACGE@2;<)45:B<95A0@;2CD1-8?@6EFD)926.)3:C:((4-6))).()))
@M00200:205:000000000-AKKM3:1:1101:9251:6191 2:N:0:1
TACGCGGGTATCTAATCCCGTTTGCTCCCCTGGCCTTCGTGCCTCAGTGTCAGGAACTGTCCAGAGACCCGCCTTCGCCACTGGTCTTCCTCATGATCTCTACGCATTTCACTGCTACACCATGAATTCCAGTCTCCTCTCCAGTCCTCAAGCACCGCAGTATCGAATGCAGTTTCGGAGTTAAGCTCCGAAATTTCACACCCGACTTACCGCGCCACCTACGCACCCTTTAAACCCAGTTAGACTG
+
CCCCCGGGGGGGGGGGGGGGGGGGGGGGGGGDGGGGGGGGGGGGGGGGGGGGGGGGGGGGGGGGGGGGGGGGGGGGGGDGGFEFFGGGGG8FGGGGGGGGGGGGGGGGGGGGGGGFFGGGGGFGFFGGGGADEGGGGFGFFGG5EFFCFF?FGGGFBECDC?DF>?DD6DFDDEFFFFDDFCFDFFEFF>ED?CGGF5E;@DABBFAAF4):>>EE=GFB32@DDGFGF7.;C>@@7(6=C)7)76=
@M00200:205:000000000-AKKM3:1:1101:16688:6196 2:N:0:1
TACCCGGGTATCTAATCCTGTTTGCTCCCCATGCTTTCGAGTCTCAGCGTCAGTTGTCAGCCAGAAAGCCGCCTTCGCCACTGGTGTTCCTCCCGATCTCTACGAATTTCACCTCTACACCGGGAATTCCGCTTTCCTCTCCGACACTCAAGTCCTCCAGTTTCTCCTGCACGTTACGGGCTGAGCCCGTAGATTTCACAGAAGACTTAATGGACCGCCTACACTCCCTTTAAACCCAATTAGACTG
+
CCCCCGGGGGGGGGGGGGGGGGGGGGGGGGGGGGGGGGGGGGGGGGGGGGGGGGGGGGGGGGGGGGGGGGGGGGGGGGGGGGGGGGGGGGGGGGGGGGGGGGGGGGGGGGGGGGGFGGGGGGGDGGGGGGGGGGGGGF=DFFGBGFGFGFFGGGGFFGGFGGE@EFGGFGFEFFFFFFC>EGDGFGGFFGGFBGGFFCGF4@BFE=FEFFFFB9CF=D5;;DFACF;F>C;6)7<6E@D@F).)77@
@M00200:205:000000000-AKKM3:1:1101:11453:6215 2:N:0:1
TACCCGGGTATCTAATCCTGTTTGCTCCCCACGCTGTCGCGCCTCAGTGTCAGCAAGAGCCCAGCAGGCCGCCTTCGCCACCGATGTTCTTCCCGATCTCTACGCATTCCACCGCTACACCGGGAATTCCACCTGCCTCTACTCTGCTCGAGCCTGACAGTTTAGGAGGCAGCCTCGCGGTTGAGCCACGAGATTTCACCCCCTACTTACCAGGCCCCCTACGCGCCCTTTACACCCAATTAGACTGAGAC
+
CCCCCGGGGGGGGFFGGGGGGGGGGGGGGGFGGGGGGGGGGGGGGCFGGGGGGGGDGFGGGGGFGGGGGGGGGGGGGGGGGGGGGGGGGGGGGGGCGGGGGGGGGGGGGGGGGGGFGGGGGGGGGCGGGGGGGGGGGFGFFGGFGFGFFDECECGFFGGFFFE@@FFGFGFAFCAFDFGDGEC66CFAFDEE>GFGF5FEFF>01;<?3;;<80CE(:>>?:1)(:>DDF:)562(:6((62,)<A:)35)
@M00200:205:000000000-AKKM3:1:1101:21931:6219 2:N:0:1
TACTAGGGTATCTAATCCTGTTTGCTCCCCACGCTTTCGCGTCTCAGCGTCAGTACCGTCCCAGCGAGCTGCCTTCGCCATTGGTGTTCCTCCGCATATCTACGCATTTCACTGCTACACGCGGAATTCCATCCCCCTCTACCGTACTCTAGCTATGCAGTCACAAAGGCCGTTCCCAGGTTGAGCCCGGGGATTTCACCTCTGTCTTACATAACCGCCTGCGCACGCTTTACGCCCAGTTAGACTG
+
CCCCCGGGGGGGGGGGGGGGGGGGGGGGGGGGGGGGGGGGGGGGGGGGGGGGGGGGGGGGGGGGGGGGGGGGGGGGGGGGGGGGGGGGGGGGGGGGGGFGGGGGGGGGGGGGGGGFGF9FEEEGEGGGGGFGGGGGGFGFFGGFGFGFGFGFGGGFFFFFCFEDCFFFFGFADFFFFFGFGGGG>FFFBGGEEGGGFFGFFFFF7*>E?EEEF<EF>DB7813B@EAC7CB>BFF(::024<ADFFF
@M00200:205:000000000-AKKM3:1:1101:4562:6233 2:N:0:1
TACCAGGGTATCTAATCCCGTTCGCTCCCCTGGCCTTCGTGCCTCAGTGTCAGTAACTGTCCAGTGACCTGCCTACGCCTTTGGTATTCCTCTCGATATCTACGCATTTCACTGCTACACCGAGAATTCTAGTCACCCCTCCAGTCCTCTCGCACAGCAGTATCGGATGCAATTCCAGGGTTGCGCCCTGGTCTTTCCCATCTGACTTACCACGCCACCTACGCACCCTTTATGCCCACTTCGACTGCCAC
+
<BCCCGEEFGGFFFFEGGGGGFEFG:EGGGGDEGGGGFCFGDGGG8FGAFEGEGDFGGGGGGGGGFGGGGFGGGGFGGGGCAFGGDFGGGG<9EFC8<CFD8FDE>FFFGFE@@FFFGFGGGG+F7BFEF;E=DFFFB@D?@DFD+=;DB,6BDCBFG69,=;F)96CBFFFFFFF97=9DED6*@+9@G?*=;BC90@*>C50;CCCCF)7==C*/9A56>9D2CAD**)6*>4>:)(77),(6;>5/))
@M00200:205:000000000-AKKM3:1:1101:20040:6235 2:N:0:1
TACGGGGGTATCTAATCCTGTTTGCTCCCCACGCTTTCGTGCCTCAGTGTCAATGATCGTGTAGTAAGCTGCCTTCGCAATCGGTGTTCTATGTCATATCTAAGCATTTCACCGCTACATGACATATTCCGCTTACCTCCACGATATTCAAGACAGATAGTATCAACGGCAGTTTCCAAGTTAAGCTTGGAGATTTCACCACTGACTTACCTGTCCACCTACGCACCCTTTATGCCCAGTTAGACTGGGAT
+
CCCCCGGGGGGGGGGGGGGGGGGGGGGGGGGGGGGGGGGGGGGGGGGGGGGGFGGGGGGGGGGGGGGGGGGGGGGGGGGGGGCGGGGGGGFGGGGGGGGGGGGGGGGGFDGGGGGFGGGGGCGFGGGGGGGGGGGGGFFDFGGEGFGFGDGCFGGBDFGFFDEGFFF>?EAFFEFFFFGFFFGGFGGFADGFFGGFFFGCEFEFFF4*:A<AEECCEFF:)82?@GDGGFFFC5CEGE0@EFC<ACF@0;.
@M00200:205:000000000-AKKM3:1:1101:17197:6240 2:N:0:1
TACTGGGGTATCTAATCCCGGTCGCTACCCTAGCTTTCGCGCCTGAGCGTCAAGTGCGGGCCAGCAAATCGCCTTCGCCACTGGTGTTCCTTCCGGTATCTACGCATTTTACCGCTACACCGGAAATTCCATTTGCCTCTCCCGCCTTCAAGTCTCGAAGTTTCCACGGGCCTCTCCCAGTTGGGCCGGGAGCTTTCACCGTGGCCTTTCGAGACCGCCTGCGCGCGCTTTATACCCAATTAGACTG
+
CCCCCGGGGGGGGGGGGGGGGGGGGGEGGGGGGGGGGGGGGGGGG@FGGGGGGGGGGDGGGGGGGGG@FFFGGGGGGGGGGGGFGGGGGGGGGGGGGGGGGGGGGGGGGGFGGGGFGGGGGGGEGGGGGGFGGGCFFFGDFFGEGFGFGAGEFDGFFGCAGGFGEFGDBGEFEFAFFFCAFC84AFGB>C=>E=CDB<<=@126(/=EAE0(((:@0CD:?:073C@G)9,).:4>F4:?A<B9<DF
@M00200:205:000000000-AKKM3:1:1101:17292:6271 2:N:0:1
TACCAGGGTATCTAATCCTGTTTGCTCCCCACGCTGTCGCGCCTTAGCGTCAGTACCGGTCCAGATGGCCGCCTTCGCCACGGGTGTTCTTCCCAATATCTACGAATTTCACCTCTACACTGGGAGTTCCACCATCCTCTCCCGGACTCAAGCCCGCCAGTATCAGGCGCACGTCCTGGGTTGAGCCCAGGAATTTCACACCTGACTTAACGGGCCGCCTACACGCCCTTTAAGCCCACTTCGACTGAGA
+
CCCCCGGGGGGGGGGGGGGGGGGGGGGGGGGGGGGGGGGGDGGGGFGGGGGGGGGGGGGGGGGGEGFGGGGGGGGGGGGGGGC>FGGGGGGGGGGGGGGGGGGGGGFGGGGGGGGFGGGGGFGGFGGGGGGGGFFGGFGEFEGBGAGAGFG?GFGFFGGEG7CGC?CGDGEAFCFFFFA>FECGFGGFFGFFAGFFFEF*(0(;:3)967>@@;CG9CB;?@?FFD>DCFBB244:C0((.)3-3:;0,)
@M00200:205:000000000-AKKM3:1:1101:19088:6287 2:N:0:1
TACGAGGGTATCTAATCCTGTTTGCTCCCCACGCTTTCGCGCCTCAGTGTCGGATCCGGCCCAGTGAGCCGCCTTCGCCTCCGGTGTTCTTCCCGATATCTACGCATTCCACCGCTACACCGGGAATTCCACTCACCTCTACCGGTCCCTAGACACGCAGTCTCGAAGGGCGTCGCAGGGTTGAGCCCTGCGCTTTCACCTCCGACTTGCGCACCCACCTGCGCGCGCTTTAAGCCCAATTAGACTG
+
CCCCCGGGGGGGGGGGGGGGGGGGGGGGGGGGGGGGGGGGGGGGGGGGGGGGGGGGGGGGGGGGGGGGGGGGGGGGGGGGGGGGGGGGGGGGGGGGGDEGGGGGGGGGGGGGFCGBDGGGGGGGGGGGGGFGGGGGGFGEFGG>E>DFF57=EGGFFGGFGGFGFA4CDGDBFFEFEF<:FCDGFGGFF4:BEGGFF3CE@6=>FFFFF209>>CG<DFF0315(1)1)14)6))4C8,(6<?)492
@M00200:205:000000000-AKKM3:1:1101:20641:6289 2:N:0:1
TACAGGGGTATCTAATCCTGTTTGCTCCCCACGCTTTCGCACATGAGCGTCAGTATTGGTCCAGGAAGTCGCTTTCGCCACTGATGTTCCTTCCGATATCTACGCATTTCACCGCTACACCGGAAATTCCACTTCCCTCTCCCATACTCTAGCAATGCAGTCTCGAATGCAGTTCCCAGGTTAAGCCTGGGGATTTCACACCCGACTTGCAAAGCCGCCTACGCGCGCTTTACGCCCAGTTAGACTGAGAC
+
CCCCCGGGGGGGGGFGGGGGGGGGGGGGGGGGGGGGGGGGGGDGFFGGGGGGGFFGFEGGFECF8FGGGGGGGGGGGGGGGGGGGGGGGGGGGGGDGGGGGGGGGGGGGGGGGGGFGGGGGG>CG=FGGGGGFFGGGFGBFGGFGFGEGFG?FG9DFGG?FGF7D6+=DGFE8=FFDF??FGCGFFEFFG6>5CGFFC7A@558=>>AEFB46;E>25?DFFFFBG)/8*6CE<;6C(45)-643)4),6)
@M00200:205:000000000-AKKM3:1:1101:9325:6295 2:N:0:1
TACTCGGGTATCTAATCCTGTTTGCTCCCCTGGCTTTCGTGCCTCAGCGTCAGTTCTTGTCCAGGGACTCGCCTTCGCCACTGGTGTTCCGCTCGATCTCTACGCATTTCACTGCTACACCGAGCATTCCAGTCCCCCCTCCAAGCCTCTAGCCGGGCAGTTTCCAATGCCTTTTCGCAGTTGAGCTGCGAGCTTTCACATCAGACTTACTGAGCCGCCTACGAGCGCTTTAAACCCAGTTCGACTG
+
CCCCCGGGGGGGGFFGGGGGGGGGGGGGGGGEEGGGGGGGGGGGGGFGGGGGGGGGGGGGGGGGGDDFGGFGGGGGGGGGGGFGGGGGGGGGGGEGGGGGGDGFGGGGGGGGGGGFGGFGGGGGGGGGGGGGGFGGFEGFFE?FGFGFGFFFGGGB>EGFFGFGFF+ECGFFFFFFFDC9C9+?A8EAFD74BGFD4*=EE=;BEEBF9BE<E@ECFDFFFFD02=):*:7C)9;8E<6>D)466:9
@M00200:205:000000000-AKKM3:1:1101:19569:6297 2:N:0:1
TACTGGGGTATCTAATCCCGTTTGCTCCCCTGGCTTTCGCTCCTCAGCGTCAATGCCGGTCCAGGATGCCGCCTTCGCCACCGGTATTCCTCCAGATATCTACGCATTTCACCGCTACACCTGGAATTCTGCATCCCTCTCCCGGATTCAAGCCATCCAGTATCGGACGCAGTTCCCAGGTTGAGCCTGGGGATTTCACGTCCGACTTAGTTGGCCGCCTACGAGCCCTTTCAACCCAGTTAGACTG
+
CCCCCGGGGGGGGGGGGGGGGGFGGGGGGGGGGGGGGGGGGGGGGGGGGGGGGGGGGGGGGGDGGGGGGFCFGGGGGGFGEGGGGCGGGGGGGGFGGCGGGGEDGGGGGGGGF6CBCGGGGG8F,ECGGGGGGGGG,9=8DGGFGFG5D7E?BFFFFGGFF7*?AB6E*:?=>@CFFFFFG6DCFGGFFFF4*:FFFFF>=2952>=2*0>C=EFCBGFFFFF36=EGF43-656,C:F4:A9>2<7
@M00200:205:000000000-AKKM3:1:1101:15421:6301 2:N:0:1
TACGCGGGTATCTAATCCTGTTCGCTCCCCATGCTTTCGCTCCTCAGCGTCAGGTAATGCCCAGAGAACCGCCTTCGCCACCGGTGTTCCTCCTGATATCTGCGCATTTCACCGCTACACCAGGAATTCCGTTCTCCCCTGCATACCTCTAGTCTGCCCGTATCGGAAGCAGGCTCAGGGTTAAGCCCTGAGTTTTCACTCCCGACGTGACAAACCGCCTACGAGCCCTTTAAGCCCAATTAGACTG
+
CCCCCGGGGGGGGGGGGGGGGGGGGGGGGGFGGGGGGGGGGGGGGFGGGGGGGGGGGGGGGGGGGGFFGGGGGGGGGGGGGGGGGGGGGGGGGGGGGGGGGGGGGGGGGGGGGGGFGGGGGGGG=EGGGGGGGGGGFFGFFDGFGFCDGFGDGGGFFGGFGD@GFFGGAGFFFFAFA97*>6DFFGGFFFGFFGEFFCFFFBDBFF>>?6?37;FGFGAD@@18<GFG*0:)4<<?G<01AADBFF?
@M00200:205:000000000-AKKM3:1:1101:11681:6346 2:N:0:1
TACCCGGGTATCTAATCCCGTTTGCTCCCCACGCTTTCGCGCCTCAGCGTCAGTCACCGTCCAGAAGGCCGCCTTCGCCACCGGTGTTCCTCCCGATCTCTACACATTTCACCGCTACACCGGGAATTCCACCTTCCTCTCCGGGACTCAAGAGAAGCAGTTTCGGGCGCCGTTCCTCGGTTGAGCCGAGGGATTTCACACCCGACTTGCCTCCCCGCCTACGCGCCCTTTCAACCCAGTTAGACTG
+
CCCCCGGGGGGGGGGGGEGGGGGGGGGGGGGGGGGGGGGGGGGGGGGGGGGGGGGGGGGGGGGGGGGGGGGGGGGGGGGGGGGGGGGGFFGGGGGFEGGGGGGGGGGGGGGGGGGFGGGFGGGGCGGGGGGGGGGGGFGFFGEDGFGDGFGFEG>9>CGFCGFFAEGGEGFFDFFFFFGEGGGGFGGFFGGFFGDCCCC?@(7;06>6<A?DF?EE0CBF?<:56EFG55?4269?GFFFA2<BB>3
@M00200:205:000000000-AKKM3:1:1101:23963:6365 2:N:0:1
TACGGGGGTATCTAATCCCGTTCGCTCCCCTGGCTTTCGTGTCTCAGCGTCAGCACACTCCCAGCAAGCTGTTTTCACCATTGGCGTTCCACATGATATCTACGCATTTCACCGCTCCACCATTTGTTCCGCTTGCCCCTAAGTGGCTCAAGACACCCAGTATACCAAGCAGTTCCACGGTTGAGCCGTGGGATTTCACAAGGTACTTAGGCATCCGCCTACACACGCTTTAACCCCAGTTAGACTGAGAC
+
CCCCCGGGGGFGGGGGGGGGGGGGGGGGGGGGGGDGGGGGGGGGGGGGGGGEGGGGGFGGGGGGGEGGGFGEECFGFGGGEGFGGCEGGG=,AF<?FFGGGGGFGGGGGGDGDGGFGGGGGGGCCCGFGGGGGDGGGD?D*=DF:DG8ADG6>D=;FGGFG7E+;C?,@?CCFFFFEF5?FC99A8F?B4C96<AFFFGF3(2>8CFF4437.>FC=7><@@FFEE3C5>83))/1B(6;3<))8AF0)6)
@M00200:205:000000000-AKKM3:1:1101:16125:6385 2:N:0:1
TACAAGGGTATCTAATCCCGTTCGCTCCCCTAGCTTTCGCGCCTCAGCGTCAGTGTCGGCCCAGCAACCCGCCTTCGCCGCAGGTGTTCCTCTCGATATCTACGCATTTCACCGCTACACCGAGAATTCCAGTCGCCCCTTCCGCACTCTAGCCCCGCAGTATCAGTTGACCTTTCCGCGTTAAGCCCGGATATTTCACAATTGACTTGCGGTGGCCGCCTCCGCGCCCTTTTTACCCAATTAGACTGAC
+
CCCCCFFGGGGGGGGGGGGGGGGGGGGGGGGGFGGGGGEGGGGGGGEFGGGGEGGGGG7FGGEFGFGFGEEGGGGGFFBCEGFEFGGGGGGGGFG,AE6FGGGGGDGGDGGGGGGFGGGGGGGGGDGGGGFFF,+@AAEFFGG>D>DAGFG:;CCD>CDBE+7=*:C:B;A@FF+6A?46FE*9@CC)))*)0AFF@)4?@EE)7<??)7;:((102)7(4((04/5C>7?)))(.<3<00))847<).(
@M00200:205:000000000-AKKM3:1:1101:10604:6423 2:N:0:1
TACTAGGGTATCTAATCCCGTTTGCTCCCCACGCTTTCGCGCCTCAGCGTCAGGTCAGGCCCAGAGCCCCGCCTTCGCCACCGGTGTTCCTCCCGATCTCTACACATTTCACCGCTACACCGGGAATTCCAGACTCCTCTGCCTCCCTCAAGACCGGCAGTCTCGGCCGACCCTCCCGGGTTGCGCCCGGGGCTTTCACGACCGACTTGCCCGCCCGCCTACGCGCCCTTTAAGCCCAGTTAGACTGCGAC
+
CCCCCGGGGGGGGGGGGGGGGGGGGGGGGGGGGGGGGGGGGGGGGGGGGGGGGGGGGGGGGGGGGGGGGGGGGGGGGGGGGGGCFGGGGGGGGGGGGGGGGGGGGGGGFGGGGGGFGGGGGGGG:CGGGGGFGFGGGFGFFGGFGFGFGF8DCDFFEGDEGGFGEFGGFGEFFFFFFFGF@E<*:CGFE35>DEGDFBFBFF>60>><AFFFBFGG(9B??FBF0=@G573)6)64@<:2<)6).:7(4((
@M00200:205:000000000-AKKM3:1:1101:19075:6432 2:N:0:1
TACAAGGGTATCTAATCCTGTTTGATCCCCACACTTTCGTGCCTCAGCGTCAGTTACAGCCTAGTAAGCTGTCTACACTATCGGTGTTCTTGACGATATCTAAGCATTTCACCGCTACACCGTCAATTCCGCCTACCTCGACTGCACTCAAGTCCATCAGTATCAATGCCACCCTCCCGGTTAAGCCGGGATATTTCAGCACTGACTTAATAGACCGCCTACGCACCCTTTACACCCAATTAGACTG
+
CCCCCGGGGGGGGGGGGGGGGGGGGGGGGGGGGGGGGGGGGGGGGGGGGGGGGGGGGGGGGGGGGGGGGGGGGFFFGGGDGGGEGGGGGGGGGGGEGGEGGCGFGGGGGGFGGGGFGCGGGGGGCCFGGGGDGGGGGFGFEGGFGFGFGFGFGFFFFFG?DDBFFFGGFDFEFDFFBFDEEGGCDF899DCEFGGGFFGEF@@@B@FFFEE=EFFEAGFFDFFE2:;D59E=C43:B@?@EEECE?)
@M00200:205:000000000-AKKM3:1:1101:22988:6435 2:N:0:1
TACTCGGGTATCTAATCCTGTTTGCTCCCCACGCTTTCGTACCTCAGCGTCAATACATGTCCAGTGAGTCGCCTTCGCCACTGGTGTTCTTCCGAATATCTACGCATTTCACCGCTACACCCGGAATTCCGCTTCCCTCTCCCGAACTCAAGCCTTCCAGTTTTCCGTGCAGTTCCCCAGTTGAGCCGAGGGATTTCACACGGAACTTAGAAGACCGCCTACGCGCCCTTTAAACCCAGTTAGACTGCAAC
+
CCCCCGGGGGGGGGGGGGGGGGGGGGGGGGGGGGGGGGGGGGGGGGGGGGGDCFGGGGGGFGGGGFDFFGGGGGGGGGG>CFGGGGGGGGGGGGGCFFDFGGGGGDGGGGGGGGGFGGGGGGGGGGGGGGGGGGGGGFGBFGFE6BDFG?F=?GGFFGDF:=>FEFGGFGACFAF9CAG>EFFFFEGFDGE>EFCFF4FEB9A=F@FFBCEFE:EF>GD0(/682C3CC<ECCA7(2,(().).)).()))
@M00200:205:000000000-AKKM3:1:1101:4940:6439 2:N:0:1
TACTGGGGTATCTAATCCTGTTTGCTCCCCACGCTTTCGAGCCTCAGCGTCAGTAATGGACCAGTATGTCGCCTTCGCCACTGGTGTTCTTCCGAATATCTACGAATTTCACCTCTACACTCGGAGTTCCACATACCTCTTCCATACTCAAGATAGCCAGTATCAAAGGCAATTCCAAGGTTGAGCCCTGGGCTTTCACCCTCGACTAAACTATCCGCCTACGCTCCCTTTACGCCCAGTTAGACTG
+
CCCCCGGGFGGGGGGGGGGGGGGGGGGGGGFGGGGGGGGGGGGGGGGGGGGEGGGGGGGGGGGGGGGGGGGGGGGFGGGGGGGDCEFCEEAEFG,@CFCGGGGFF=EFGGF9AEFFFFGG9@GGDGEFFFFED8FFG?FBD;DFG7?EFD8FG8=D+4DFD=9D;DF=FGFDFBFFFFGFBD8?DF8?F??DFGGG5;;C)))):)):EEE@C*7@8CE27)-*)13CCC)8/:@(=5>34>4><4;
@M00200:205:000000000-AKKM3:1:1101:6194:6452 2:N:0:1
TACCCGGGTATCTAATCCTGTTTGATCCCCACGCTTTCGTGCCTCAGCGTCAGTTACAGCCTAGTAAGCTGCCTTCGCAATAGGGGTTCTTTATGGTCTCTATGCATTTCACCGCTACACCATAAATTCCGCCTACCTCGTCTGTACTCACGCTCTTCAGTATCAATGGCTGTTCTACAGTTAAGCTGCAGGATTTCACCACTGACTTAAAAAGCCGCCTACGCACCCTTTAAACCCAATTAGACTG
+
@CCCCGGGEEFGGFGGGGGGGGFGGGGGFGDGGGGGGGGGGGGGGGDFGGGGGAFGGDGGGGFGGGCFGGFCCFGFGGDECFFDGGGECF8EGFGFG,,C=FCGG;FDCEF9,BEBGCDFF?FEEEECGCFGGG>EGFG@?8DFGFFFGF,@EDCFFGF?FCEGFBD8DE?=6DFFFFCFGD?=DAFFB6,:5@=CF=788=80*:A77:8C5>FFFGFA>=AD=E9C*8;*<C@:@2BB4?E4>FE
@M00200:205:000000000-AKKM3:1:1101:27277:6495 2:N:0:1
TACTGGGGTATCTAATCCCGTTCGCTCCCCTAGCTTTCGCGCCTCAGCGTCAGTGTCAGCCCAGCAACCCGCCTTCGCCGCAGGTGTTCCTCTCGATATCTACGCATTTCACCGCTACACCGAGAATTCCAGTTGCCCCTTCTGCACTCTAGCCCCGCAGTATCGGCTGACCTTTCCGAGTTAAGCCCGGAGATTTCACAGTCGACTTGCGGTGGCCGCCTACGCGCCCTTTCAACCCAGGTAGCATG
+
CCCCCGGGGGGGGGGGGFGGFGGGGGGGGGGGGGGGGGGGGGGGGGGGG@FFC6EFFFGGGGGFGFGGGGGGGGGEGGGDGG+@FEF=<;=FGGGG<FDFEFGGGECCCFFGGDEDGEGGGGG7@>@FEGGGGFCEEFC8DEA9EBD66+==@D=BBGG>8+;CA>GGB86=8:5+;?4354C@ADFFFGC>4:,4=8=87=)/610()9@BF0CF@G>9(41)4:55D918))-6::(:044<))63
@M00200:205:000000000-AKKM3:1:1101:10633:6503 2:N:0:1
TACTAGGGTATCTAATCCTGTTTGCTCCCCACGCTTTCGCACCTCAGCGTCAATACATGTCCAGTGAGTCGCCTTCGCCACTGGTGTTCTTCCGAATATCTACGAATTTCACCTCTACACTCGGAATTCCACTCACCTCTCCATGATTCGATCGATGCAGTCTTAAAGGCAATTCCGGAGTTGAGCTCCGGGCTTTCACCTCTTACTTACAAAGCCGCCTACGTGCGCTTTAAACCCAGTTAGACTGAGCT
+
CCCCC9FFGGGGGAFFGGGCGGGGGGGGGGGGGGGEGGGGGGGGEFGGGGGEEGCFGGGGGGGGGGFFGGGGGGG=FGGEFEB@FFFGFFDGFGDBF7AGGDFFE,FEFGGGGGGBGGGGGGD+@=?==FCFFGGGGFGDFD,=D8EDFD8+@C6676DFD@EGE+?E+D?D5EFBF*=5C8=+:39D6D6*<>6CA<A0*188;AE7*18ECFGG97>=)5-?38855*9E4=@3E((.1).936;8)./
@M00200:205:000000000-AKKM3:1:1101:21608:6513 2:N:0:1
TACAGGGGTATCTAATCCTGTTTGCTCCCCACGCTTTCGTGCATGAGCGTCAGTGTTGGCCCAGAAGGCTGCCTTCGCCATCGGTGTTCCTCCAGATCTCTACGCATTTCACCGCTACACCTGGAATTCCACCTTCCTCTGCCACACTCTAGCCAAGTAGTTTCGAGCGCAATTCCCAAGTTAAGCCCGGGGATTTCACACCTGTCTTACATAACCGCCTGCGCACGCTTTAAGCCCAGTTAGACTG
+
CCCCCGGGGGGGGGGGGGGGGGGGGGGGGGGGGGGGGGGGGGGGFGGGGGGGGGGGGG8EFGGGGGGGGGGGGGGGGGGGGGGGGGGGGGGGGGGGGG8FGGGGFDCGGGGGGGGFGGFGGGGGGCFGGGGGGGGGGFGCFCFFFFGDGFADFFF5DFGFFFDFAFGGDEEF>DFFFFGFGG7CCF6FD>9>BCGGFECCE9BBEEFEFFFFFEFF2C?DB>=56CAG<C;4);A(;;@@FEEFFC;
@M00200:205:000000000-AKKM3:1:1101:18627:6518 2:N:0:1
TACTCGGGTATCTAATCCTGTTTGCTCCCCACGCTGTCGCGCCTCAGTGTCGGCTATTGAGCTCTCGCGAGCTCACCGCCCAGCAGACCGCCTTCGCCACTGGTGTTCTTCCGGATCTCTACGCATTCCACCGCTACACCCGGAATTCCATCTGCCTCTACGGTGCCCAAGCGACACAGTCGCCGCGGCCGATCTGGAGTTGAGCCCCAGACTTTCACCACAGCCTTATGCCGCCACCTACGCGCCCTTT
+
CCCCCGGGGGGGGGGGGGGGGGGGGGGGGGGGGGGGGGGGGGGGGGGGEGGGCFGGGG@FFGGGFGGGGGCGGGCFFFGGGG@FDFCFGGDGGGGGGGGGGGGGEFCF;FGGG>GFDGGGGGCGCE@EDFGGGGGGGFFDEGGEEFGEFFCGGGGFFGGFGGAGBFFGAGFFB=?5AFFFGGDD?CE>DG=8BE=CF):>?4<0:8:2(80::BGF<FFB??0><EFCGGF)4>>0C:<??6B9B>>92:
@M00200:205:000000000-AKKM3:1:1101:6978:6534 2:N:0:1
TACCAGGGTATCTAATCCTGTTCGCTCCCCACGCTTTCGTGCCTGAGCGTCAGTACCTGTCCAGCTGTCCGCTTACGCATCCGGTGTTCCTCGTGATATCTACGCATTTCACCGCTACACCCCGAATTCCGACAGCCTCTCCAGGACTCAAGACTTGCAGTATCAAGGGCAATTCACCGGTTGAGCCGGTGGCTTTCACCCCTGACTTCAAAGCCCGCCTGCGCACCCTTTAAACCCAATTAGACTG
+
CCCCCGGGGGGGGGGGGGGGGGDGGGGGGGGGGGGGGGGGGGGGGFGGGGGGGGGCFFGGGGGGGGGGGGGGGGEGGEGGGFGGGGGGGGGGGGFGGDFGGGGGGGGGGGGGGGGFGGGGD+@ECGGGGGGGGG>EEFGFFGGDDFD5FFDCFGFF?FGFGG;CE<DCEGF>AE??CFGFFCC*;EGD?CCDFGGGFEG=BFFFBEFE4*9>>:CCFG>7;?>>(3>DC<@<?3<;E?BF)5)-4)4
@M00200:205:000000000-AKKM3:1:1101:21653:6544 2:N:0:1
TACGCGGGTATCTAATCCCGTTTGCTCCCCTGGCTTTCGTGTCTCAGCGTCAGCACACTCCCAGCAACCTGTTTTCACCATTGGCGTTCCAAACGATATCTACGCATTTCACCGCTCCACCGCTTGTTCCAGTGACCCCTGAGTGGCCCAAGACCGCCAGTATGCCCAGCAGTTCTGCGGTTGAGCCGCAGGATTTCACAAGGCACTTAACGATCCGCCTACACGCGCTTTACACCCAGTTAGACTGCGAC
+
CCCCCGGGGGGGGGGGGGGGGGGGGGGGGGGGFGGGGGGGGGGGGGGGGGGGGGGGGGGGGGGGGGGGGGGGGFFGGGGGGGFCGGGGGGG<FGDGFGGGGGGGGGGGGGGGGGGFGCGGGGGGGGGGGGCFGGGGFF=DFGGFGFDFGFGFGGGEFGG>EFEGFFGF?FFFFFFF6BD>FGGDFGG>E>E45?FGFFGFF25>>>@;F9EFFFGDFFB2(:E;(30/)13)4>A3C:2.)65:AA)((-(
@M00200:205:000000000-AKKM3:1:1101:23472:6571 2:N:0:1
TACTGGGGTATCTAATCCCGTTTGCTCCCCTGGCTTTCGTGCCTCAGCGTCAGTTGAGACCCAGTGTGGCGCTTTCGCCTCTGGCGTTCCTTCCGATATCAACACATTTCACCGCTCCACCGGAAGTTCCCCACACCTCTATCCCACTCAAGCCTGTCAGTTCAGGGCGCAATTCCCCGGTTGGGCCGGGGGCTTTCACACCCTGCTTAACAGACCGCCTGCGCACCCTTTAAGCCCAATTAGACTG
+
CCCCCGGGFGGGFGGGGAFGGGFGGFGGFEFGGGEGCFGGGCFGGGGFEFGGGFGGGGDFFGFGGFGGGGGGG,DFGEGGFCFFGGGCFGFGGGGEEGGGGGGG7@:CDGGGGGG>DFDGGGG@FG>FGGDFFCDE@DGBDFGFGFFDDFGFFDFFFFFCEGBFE0=C5@?9AEFFFFG5@@9>BC?E):C3>=CFF?9?@060;683<C><2:@C;D3(-(47;C8C7*))-4)4;?:(4))5A2:
@M00200:205:000000000-AKKM3:1:1101:13197:6583 2:N:0:1
TACTAGGGTATCTAATCCTGTTTGCTCCCCACGCTTTCGTGCCTCAGTGTCAGTACTGGTCCAGGTAGTCGCCTTCGCCACGGATGTTCCTCCTGATCTCTACGCATTTCACCGCTACACCTGGAGTTCCGATCACCCCTCCTGCACTCAAGCTCGACAGTATCGAAGGCAGTTCCGCAGTTGAGCTGCAGGCTTTCACCCCCGACTTGACGAGCCGCCTACGCGCGCTTTAAACCCAGTTAGATTGACAC
+
CCCCCGGGGGGGGGGGGGGGGGGGGGGGGGGGGGGGGGGGGGGGGGGGGGGGGGGFGGCAFGGGGGGGGGGGGGGGGGGGGGDGGGGGGGGGGGGGGGGGGGGGGDEGGGGGGGGFGGGGGCFFEGGGGGAEG=CFGFG=F@DF8?FDGFG8EFGFDEGFGCEGDFCGFGFAFDFFDFG*@;C@CGGFFGFFFGFFFAFFFFA2=AF>**)859CC(8=(,(35(/)91/1.643:E?1.:42))).))-)
@M00200:205:000000000-AKKM3:1:1101:5709:6592 2:N:0:1
TACAAGGGTATCTAATCCTGTTTGCTCCCCACGCTTTCGAGCCTCAGCGTCAGTAATGAGCCAGTGTGTCGCCTTCGCCACTGGTGTTCTTCCGAATATCTACGAATTTCACCTCTACACTCGGAGTTCCACACACCTCTCTCATACTCAAGACACCCAGTATCAAAGGCAATTCCGAGGTTGAGCCCCGGGCTTTCACCCCTGACTTAACTGTCCGCCTCCGCTCCCTTTATACCCAGTTAGCCTGCCAT
+
CCCCCGGEFDFGGCGGGGGGGGGGGGGGGGGGGGGGGGGGGGGGGGGGGGGGGGGGGG<FGFEFFFFGGGGGGGDGFGEEFGGGCFGGGGFFFCCEGGEGGGFGE8FBEGGGFGGFGGGGCFEG>CBFGGDGGCCGG9EEFGGF8DFFGFFFA?=FDEGFC+;DBD?FFG5=?DF99*+0@DDCAEFF>?E55@CGA*,>5AD9=BFFE4*/1/2<<5?2(056(48C7:)9?36<B)2()<C)4>@0())
@M00200:205:000000000-AKKM3:1:1101:8809:6597 2:N:0:1
TACTGGGGTATCTAATCCTGTTTGCTCCCCACGCTTTCGAGCCTCAGCGTCAGTAATGATCCAGTAAGTCGCCTTCGCCACTGGTGTTCTTCCGAATATCTACGAATTTCACCTCTACACTCGGAGTTCCACTTACCTCTATCACACTCAAGACACCCAGTATCAAAGGCAGTTCCAGAGTTGAGCTCTGGGATTTCACCCCTGACTTAAATGTCCGCCTACGCTCCCTTTACACCCAGTTAGACTG
+
CCCCCGGGGGGGGGGGGGGGGGGGGGGGGGGGGGGGGGGGGGGGGGGGGGGGGGGGGGGGGGGGGGGGGGGGGGGGFGGGGGGGGGGGGGGGGGGGGGGGGGGGGCGGGGGGGGGFGGAFDFDECEEGGGGGGGGGGFGFFGGFGFGDGFGDGGGF9EGFGDEGF9DF?FFAFEFFFBFFGGGGFDFFF?85?CCFFCA@FFB=DFCCEA5;=EGFFGFDFD=5<C?CGDECEF@3:=B6CC*>3*6
@M00200:205:000000000-AKKM3:1:1101:14922:6599 2:N:0:1
TACTGGGGTATCTAATCCCGTTTGCTCCCCACGCTTTCGCGCCTCAGCGTCAGGAGATGCCCAGAGACCCGCCTTCGCCACCGGTGTTCCTCCCGATCTCTACACATTTCACCGCTACACCGGGAATTCCAGTCTCCTCTGCATCCCTCAAGAACAGCAGTATCGGCCGACCCCCCTCAGTTGAGCCAAGGGATTTCACGACCGACTTGCCATCCCGCCTACGCGCCCTTTAAACCCAGTTAGACTG
+
CCCCCGGGGGGGGGGGGGGGGGGGGGGGGGGGGGGGGGGGGGGGGGGGGGGGGGGGGGGGGGGGGGFGGGGGGGGGGGGGEFEGGGGGGGGGGGGGGGGGGGGGGGGGGGGGFDGFGGGGGGGGGCGDDFGGGGGGGFGFFGGFGFGFGFGGGGGFFC+;FGEG)?CCDGFFFFFFAF*?@CFFAFFFFGGF4::CF3CD?6;;>F1174@EF:CC(>B?FBB>9EEG577)647:E1844>2-2))
@M00200:205:000000000-AKKM3:1:1101:12870:6600 2:N:0:1
TACACGGGTATCTAATCCTGTTTGCTCCCCACGCTTTCGCGTCTCAGCGTCAGTACCGTCCCAGCGAGCTGCCTTCGCCGTTGGTGTTCCTCCCGATATCTGCGCATTTCACCGCTACACCGGGAATTCTACTCGCCTCTTCCGGACTCTAGTCCGACAGTATCGACCGGCATCCCAGGGTTGAGCCCTGGACTTTCACAGCCGACTTACCGGACCGCCTACACGCGCTTTATGCCCAATTAGGCTGAGA
+
CCCCCGGGGGGGGGGGGGGGGGGGGGGGGGGGGGGGGGGGGGGGGGGGGGGGGGGGGGGGGGGGGGGGGGGGGGGGGGGEGGGGGGGGGGGGGGGGEGGGGGGGGGGGGGGGGGGDGGGGGGGGGGGGGGGGGGGGGFGFFGGEG5C=DFFFGGGFFDGEGGFG=FDGEGA28BFFFFGBFGG4AFGFFGGFFGGGFFGFA;@FFFF?49:?>>EC>DEFBF4F6:)))/3-6)).;2<B2>7),511()
@M00200:205:000000000-AKKM3:1:1101:19580:6602 2:N:0:1
TACCCGGGTATCTAATCCCGTTTGCTCCCCTGGCTTTCGTGTCTCAGCGTCGGCACATCCCCAGCAACCTGTTTTCACCTTCGGCGTTCCAAGCGATATCTACGCATTTCACCGCTCCACCATTTGTTCCGGTAGCCCCTAAGTGGCTCAAGATAAGCAGTATACCGAGCAGTTCCACGGTTGAGCCGTGGGATTTCACAAGGTACTTACAAATCCGCCTACCCACGCTTTAAACCCAATTAGACTGAGA
+
CCCCCGGGGGGGGGGGGGGGGGGGGGGGGGGGGGGGGGGGGGGFGGGGGGGEFGGGGFGFFGGGGGGGGGGGGCGGEEFGGGGGGGGGEEGGFGGEGGGGGGGGGC@FGGGGGGGEGGGGGGGGGG@EFGGGGGGGADEFFGGFFFG)=D9D9DDBDDFFCGEGFFDGB@ACCFFFFAD5@;;DFG,*99*94<EGF?F?E@>EE4@E44*6>4,,23>D;((07=8D<D(7<3;=B21(6??<AA>77)
@M00200:205:000000000-AKKM3:1:1101:19374:6605 2:N:0:1
TACTCGGGTATCTAATCCTGTTTGCTCCCCACGCTTTCGCGCCTCAGCGTCAGTACCAGTCCAGTGAGCCGCCTTCGCCACTGGTGTTCCTCCCAATATCTACGCATTTCACCGCTACACTGGGAATTCCACTCACCTCTCCTGGTCTCAAGCCATGCAGTCTGACAGGCAGTTCCTCGGTTAAGCCGAGGGATTTCACCCGTCACTTGCAAAGCCGCCTACGCGCCCTTTAAGCCCAATTAGACTG
+
CCCCCGGGGGGGGGGGGGGGGGGGGGGGGGGGGGGGGGGGGGGGGGGGGGGGGGGGGGGGGGGGGGGGGGGGGGGGGGGGGGGGGGGGGGGGGGGGGGGGGGGGGGGGGGGGGGGFGGGGGGGGFGG?FGGGGGGGGFGFFGGFGFGEGFFDFGGFFGGFFFEDFFFGFGFFFEDFFFG>FGGGFGGDFGDDEGGGFFG3:@AFFFECBFF4==CF@DEFF8(2.3>D3CEE7)4;C;18<4>DFFF
@M00200:205:000000000-AKKM3:1:1101:6282:6616 2:N:0:1
TACGAGGGTATCTAATCCTGTTCGCTCCCCACGCTTTCGCGTCTCAGCGTCAGTACCGTCCCAGAGAGCTGCCTTCGCCATTGGTGTTCTTCCTGATATCTGCGCATTTCACCGCTACACCAGGAATTCCACTCTCCTCTTCCGGACTCTAGCCGGGCGGTTTCTGTCGACGTCTGGAGGTTGAGCCTCCAGTTTTCACAACAGACCTGCTCGGCCGCCTACACGCGCTTTACACTCAGTTAGACTG
+
CCCCCDGGGGGGGGGGGGGGGGGGGGGGGGGGGGGGGGGGGGGGGGGGGGGGGGFGGDFGGGGGGFGGGGGGGGGGGGGGGGGGGGGGGGGFGGGGGGGGGGGGGGGGGGGGGGGFGGGGGGGGGGGGGGGGGGGGGFGFFGGEGEDFGFGGFGGBADDDCDAFE6CAFF>29AFFAA>)=CGGFGGFFGC;@FGGF3C)7;1832(6(,(7<6EE0CB:2::?<EEG)9?ABFD);10669><A>>
@M00200:205:000000000-AKKM3:1:1101:7305:6619 2:N:0:1
TACGAGGGGTATCTAATCCTGTTTGCTCCCCACGCTTTCGAGCCTCAGCGTCAGTAATGAGCCAGTATGTCGCCTTCGCCACTGGTGTTCTTCCGAATATCTACGAATTTCACCTCTACACTCGGAGTTCCACATACCTCTCTCACACTCAAGACACCCAGTACCAAGGGAAGTTCCGAGGTTGAGCCTCGGGATTTCACCCCTGACTTAAATGTCCCACTACGCTACCTTTACAACCAGTTAGACTT
+
<CCCCEGFG@CEGGD,EE@EFGFFCFGGGGGGGGGEFFFD@CBFFGG8FGGGGGGGGGGFDFCFFGGF9FGDGCC:<FGGEC8F<F8FGDD,CECGC,@@DD,=F,,94EDEFDFFGF8,DAEFCEGG8=EDF8+CDD3*+=,;DDF)+;==B+=9*@85D=D+3DCCFC*):)1<C*0*547+33@A*=9?*4*;3;EE@B)):))**6:***559**(0(0:>*)2;8*0*/))5,8(..)))7))
@M00200:205:000000000-AKKM3:1:1101:24782:6640 2:N:0:1
TACCAGGGTATCTAATCCTGTTTGCTCCCCACGCTTTCGTGCCTCAGTGTCAATGATCGTGTAGTAAGCTGCCTTCGCAATGGGTGTTCTATGTCATATCTAAGCATTTCACCGCTACATGACATATTCCGCTTACCTCCACGATATTCAAGATAGATAGTATCAACGGCAGTTCCCAAGTTAAGCTCGGGGATTTCACCACTGACTTACCTACCCACCTACGCACCCTTTAAACCCAATTAGACTGAGA
+
CCCCCGGGGGGGGGGGGGGFGGGGGGGGGGGGGGGGGGGGGGGGCFGEGGFFEGCFEFFGGGGFGGGGGGGGFGGGGGGEEFAFGGGGGCGGGGGFEFDFGGGC<FDFG;>FBEGEG7=FGGGGGGFF9,A8CADD,==DDGCEGE>;@9@99DFFFCFFEGEGFFG>?EE=?7DD+@DFGEDFFG=D?6ED>ECF7CFFFDFFFFF@EC5=EBE>@DFBEF2>=E5DCF6EFEFF>D9BEC)9>43@3>
@M00200:205:000000000-AKKM3:1:1101:4426:6651 2:N:0:1
TACCAGGGTATCTAATCCCGTTTGCTCCCCTAGCTTTCGCGCCTCAGCGTCAGTAGAGATCCAGTGGGTCGCTTTCGCCACCGGCGTTCCTTCTGATATCAACGCATTTCACCGCTCCACCAGAAGTTCCACCCACCCCTACCTCCCTCGAGCTCGCCAGTCTCCAAGGCACTTCTACAGTTGAGCTGCAGGATTTCACCCCTGACTTGGCAAGCCGCCTACGCGCCCTTTCCACCCAGTTAGACTGCTAT
+
CCCCCGGGGGGGGGGGGGFGGGGGGGGGGGFDFGGGGGGGGGGDGGGGGGGGGGGGGGGGGGGGGGGGGGGGGGGGGGEGGGGGGGGGGGGGGGGGGGGGFGGGGGGGGGGFFGGFGGGGGGGG88EGGGGGGCGG>@EDFCGFGFGD?*==@++<>EGFG+0?5=;E>GFFFBFAFFGFGGGC/>FAFFF9*=C>FEFFFFFD35>?*75@39CC@GB;?@?8;EDGC5)).<9:E:0(642<5>:()..
@M00200:205:000000000-AKKM3:1:1101:6662:6653 2:N:0:1
TACAAGGGTATCTAATCCTGTTTGCTCCCCTAGCTTTCGCGCCTCAGCGTCAGTTGTGGTCCAGTGCGCCGCTTTCGCCACAGGTGTTCCTCCCGATATCTACGCATTTCACCGCTACACCGGGAATTCCACGCACCTCTCCCACACTCCAGCACGGCAGTTTCCCCTGACCGCTCCAGGTTGAGCCTGGAGATTTCACAGAAGACTTACCGCACCGCCTACGCGCCCTTTAAACCCAATTAGACTG
+
CCCCCGGGGGGGGGGGGGGGGGFGGGGGGGGGGGGGGGGGGGGGGGGGGGGGGGGGGGGGGGGGGGGGGGGGGGGGGGGGGGGGGGGGGGGGGGGGGEEGGGGGGGGGDGGGGGGFGGGGGGGGDGGFGDAGGGGDGFGFFCGFGFGFGF@DFGGFFGGFDD@GEFGGF?CEEFDEFFC6<:D>FFGFFCFA469CAFGC=E);257/74@DF6EGFGFFD;@B>5:D5>0:4))4C<((628)54)
@M00200:205:000000000-AKKM3:1:1101:11692:6657 2:N:0:1
TACAGGGGTATCTAATCCCGTTCGCTCCCCTGGCTTTCGTGTCTCAGCGTCAGAGCACCCCCAGCTGTCCGTTTTCACCGCCGGCGTTCCAAGCGATATCTACGCATTTCACCGCTCCACCGGAAGTTCCGCCTGCCCCTGCCCCCCTCGAGCCGCACGGTATCCCGGGCTCCTCCCCGGTTGAGCCGGGGGCTTTCACCCGAGACCGGTGCGGCCGCCTACGCGCACTTTAAGCCCAATTAGACTGAAGT
+
CCCCCGGGGGGGGGGGGGGGGGGGGGGGGGGGGGGGGGGGGGGGGGGGGGGGGGGGGGGGGGGGGGGGGGGGGGGFGGFFFGGGGGGGGGGGGGGEGGGGGFGGEGGGGGGGGGGFGGGGGGCEFEFGGGGGGGGGFFGFFGGFGFGFGEG>EGGEEGGAFCBGFF5E>DEDF8AFEEG>CEDFAF?DFGG37*A*/4?AFFB(09?F01176>DC><B?(4:;18))/*4)))),24:B).523)8)),-
@M00200:205:000000000-AKKM3:1:1101:19955:6678 2:N:0:1
TACTAGGGTATCTAATCCTGTTTGCTCCCCACGCTTTCGTACCTCAGCGTCAATACATGTCCAGTTAGTCGCCTTCGCCACTGGTGTTCTTCCGAATATCTACGAATTTCACCTCTACACTCGGAATTCCACTAACCTCTCCATGATTCAAGCGATGCAGTCTTAAAGGCAATTCCGGAGTTGAGCCCCGGGCTTTCACCTCTAACTTACACAGCCGCCTACGTACGCTTTACGCCCAGTTAGACTG
+
CCCCCGGGGGGGGGGGGGGGGGGGGGGGGGGGGGGGGGGGGGGGGGGGGGGGGGGGGGGGGGGGGGFGGGDGGGGGGGGGGGGGGGGGGGGGGGGGGGGGFGGGGGGGGGGGGGGFGGGGGGGGDGGGGGGFGGGGGFGFFGGFGFG7?DFCGD>DDGGFGGEFEFGGBGFFFFFFFBD>FGGFFGGFFGEAEGGFFEGFFFFFFEFC:CB08=5@AD44-:=A3:AG5/6*>9@1=;(5C)?CF36
@M00200:205:000000000-AKKM3:1:1101:11612:6681 2:N:0:1
TACCGGGGTATCTAATCCCGTTTGCTCCCCTGGCTTTCGCGCCTCAGCGTCAATGCCGGTCCAGGATGCCGCCTTCGCCACCGGTGTTCCTCCAGATATCTACGCATTTCACCGCTACACCTGGAATTCCGCATCCCTCTCCCGGATTCAAGCCACCCAGTATCAGACGCAGTTCCCCGGTTGAGCCGAGGGATTTCACGTCTGACTTAGGCGGCCGCCTACGCGCCCTTTACGCCCAGTTCGACTGAG
+
CCCCCGGGGGGGGGGGGGGGGGGGGGGGGGGGFGGGGGGGGGGGGGGGGGGGGGGGGGGGGGGEFCEFGGGGGGGGFGGGGGGGGGGGGGGGGGGGGGGGGGGGGGGGGGGGGGGFCEGGGGGFE,@FGGFGD6DFGBFDFGGFGEG)=;@C>;DFFEGFF7AC;F>FFGD0@?FFF47*>8<*;<FBFCC3):?FFCF0@F3,9<EC))7=60?CFDF:01279579)2))-40(:((4A)8:48(4)
@M00200:205:000000000-AKKM3:1:1101:9571:6683 2:N:0:1
TACTAGGGTATCTAATCCTGTTTGCTCCCCACGCTTTCGCGCCTCAGCGTCAATAGTCGTCCAGGCAGGCGCCTTCGCCTCCGGTGTTCCTTCACATCTCTACGGATTTTACCCCTACACGTGAAATTCCCCTGCCCCCTCCGACATTCTAGACTAGCAGTTTCAGACGCAGTTTCGACGTTGAGCTTCGAGATTTCACATCTGACTTGCTGATCCGCCTGCGCGCGCTTTAAACCCAGTTAGACTG
+
B<CC<FFFGGFGGFGGGG<FGGGGGGGGGGGGGGGGGGGGGGGEEGCGGGGGF<EFFGDGGEGCCFGGGGGGEGGGGGGGGGGGGGGGGGGCFDFGGGGGGGGCC=4?9FCGFEGF?FFGGGG=FFDFFGGGC?F=DFEBD6+3@*=DFFG7,=+:*D?8==7CEF+4@EBABEFC@90<>CFG*A:AA;*99FGFFCGCAEFCFF4C*644/*?,(9?5189),83C):0).)..A6(5>4)64<:
@M00200:205:000000000-AKKM3:1:1101:21316:6691 2:N:0:1
TACGCGGGTATCTAATCCTGTTCGCTCCCCATGCTTTCGCTCCTCAGCGTCAGTTAATGCCCAGAGACCTGCCTTCGCCATCGGTGTTCCTCCTGATATCTGCGCATTTCACCGCTACACCCGGAATTCCATCTGCCTCTACAGTGCCCAAGCCATACAGTCGCCGCGGCAGATTCGGGGTTGAGCCCCGAACTTTCACCGCGGCCTTATAGTGGCGCCCTACGCGAGCTTTCCACCCAGGTAGACTG
+
CCCCCGGGGGGGGGGGGGGGGGGGGGGGGGGGGGGGGGGGGGGGGGGGGGGGGGGGEGGGGGGGG@FGGGGGGGGGFGGGGGGGGGGGGFAFDFGGGCGGGGFGGGGGGGGGEEEFGG?FFGEGDGGGGGGF87DFEFGFFDFFD<=:DFG+BD+4;DDF,61C5?CE58?AF6+499*/CECF;<,:)):>5C9;+6+)/2;@69B04<9A)68:(*047.:<2:))1)(..-.6;13<(5:2-.6,
@M00200:205:000000000-AKKM3:1:1101:23661:6696 2:N:0:1
TACGGGGGTATCTAATCCCGTTTGCTCCCCACGCTTTCGCGCCTCAGCGTCAGTCACCGTCCAGAAGGCCGCCTTCGCCACCGGTGTTCCTCCCGATCTCTACACATTTCACCGCTACACCGGGAATTCCACCTTCCTCTCCGGGACTCAAGAGAGACAGTTTCGGGCGCCGTTCCTCGGTTGAGCCGAGGGATTTCACACCCGACTTACCTCCCCGCCTACGCGCCCTTTAAACCCAATTAGACTG
+
CCCCCGGGGGGGGGGGGGGGGGFGGGGGGGGGGGGGGGGDEGGGGGGGGGGGGGFCFFGGGGGGGGGGGGGGGG,FGGGGEGGG+CFGGGFGFGGGEGGGGGCFGFCFFFGGGGGFGDFFGGCG@EGGGGFFDFFGGFGFFGGDGFG@GFF*?D45?FGFG>7BADGDBE3>:,);;:CAGDDGFGGEEGDEF6C44)<A5?F31;>09<423:CE3CBBFF::9C:D<C)-)..:CB?0)-35720
@M00200:205:000000000-AKKM3:1:1101:16952:6705 2:N:0:1
TACACGGGTATCTAATCCTGTTTGCTCCCCACGCTTTCGCGCCTCAGCGTCAGTATTGGGCCAGTGTGTCGCCTTCGCCACTGGTGTTCTTCCGAATATCTACGAATTTCACCTCTACACTCGGAGTTCCACACACCTCTCCCAAACTCAAGACGACCAGTTTTGGAGGCAGTTCCGAGGTTAAGCCCCGGGATTTCACCCCCAACTTGGTCATCCGCCTACGCGCCCTTTAAACCCAATTAGACTG
+
CCCCCGGGGGGGGGGGGGGGGGGGGGGGGGGGGGGGGGGGGGGGGGGGGGGGGGGGGGGGGGGGGGGFGGGGGGGGGGEGGGGGGGGGGGGGGGGFGGGGGGGGGGGGGFGGGGGFFFGGGGGGGGEGGGGGGGGGGFFEFGGFGFFEFFF=EGGFFGGFGGFGFFGFB@ADCEFFFFG5CGGGFG9C>DEEEGGDC?@@BBBBF9BEEF<CEE+>@GEDD;0>@E8C59,)6AA:C<?<4<:2-::
@M00200:205:000000000-AKKM3:1:1101:4192:6713 2:N:0:1
TACTAGGGTATCTAATCCCGGTCGCTCCCCTAGCTTTCGCGCCTGAGCGTCAAGGGCGGACCAGCAAATCGCTTTCGCCACTGGTGTTCCTTCCGGTATCTACGCATTCCACCGCTACCCCGGGAATTCTACCAGCCTCTACCAGTCCCTAGACGAGCAGTTTCGGGAGCAGCCTCGGAGTTGAGCTCCGAGATTTCACTTCCGACTTGCTCACCCACCTGCGCGCGCTTTAAACCCAGTTAGACTGACAC
+
@CCCCFGGGGGGGGGGGGGGGG@CEGGGGGGGGGFCAFCEGGGEFFFGGGGGDGGGG77:CFFCGGDF<FGGGFGGGGCCE8FGGGFEGDGGGGGGFCCFE=FFGGGGGGGGGGGF6F,ABEG8F+DFFF:FDCFGG?F@?FFF?AF)=?,9CCD5?CD6>59D2?4C4>F:F>AAA>C5<@+:A@4;;D5:)*:CF57977@?;B>1;A2>ABFG6D:::B;D0C5C)1(6)-5,;2.())643:8:(5)
@M00200:205:000000000-AKKM3:1:1101:6776:6752 2:N:0:1
TACGAGGGTATCTAATCCTGTTTGCTCCCCACGCTGTCGCGCCTCAGCGTCAGCAACGGCCCAGCAGACCGCCTTCGCCACTGATGTTCTTCCCGATCTCTACGCATTCCACCGCTACACCGGGAATTCCATCTGCCTCTACCGTGCTCGAGCCTGACAGTTTAGAAGGCAGCCCTGCGGTTAAGCCGCAGGATTTCACCCCCTACTTACCAGGCCGCCTACGCGCCCTTTACACCCAGTTAGACTG
+
CCCCCGGGGGGGFGGGGGGGGGGGGGGGGGGGGGGGGGGGGGGGGGGGGGGGGGGGGGGGGGGGGGGGGGGGGGGGGGGGGGGFGGGGGGGGGGGGGGGGGGGGGGGGGGGFFEEE>FGGGGGGGGGGGGGGGGGGGFGFFCCDGFC87:EGGGGFFDFF7C@FFFGGAFFAED?44ADEGCD01<FEF57A:7CFAEGA@1>@DF@CEEF940CC>C>137:56EDG<776><D:E(..:4<67))
@M00200:205:000000000-AKKM3:1:1101:24686:6764 2:N:0:1
TACCAGGGTATCTAATCCCGTTTGCTCCCCACGCTTTCGCGCCTCAGCGTCAGGAAATGCCCAGAGACCCGCCTTCGCCACCGGTGTTCCTCCCGATCTCTACACATTTCACCGCTACACCGGGAATTCCAGTCTCCTCTGCATCCCTCAAGAACGGCAGTATCAGCCGACGTTTCTCGGTTGAGCCGAGAGATTTACCGACTGACTTGCCATCCCGCCTACGCGCCCTTTAAGCCCAGTTAGCCTTAGA
+
CCCCCGGGGGGGGGGGGGGGGGGGGGGGGGGGGGGGGGGGGDGGGGGFGGGGGGGGGGGGGGGGCGFGGGGGGGGGGGGGGGGGGGGGGGGFGGGGGFEGGGGGGGGGDDFGGCE5?FFGGGGGDGGGGGGGGGGFGFGEFEFFGFGEFFDD=DFFECDEGGFGFFGGFGEBEFFFABDFEEGFACFBEC?85CFG+1+/(609E;45=C;)/3:@0<)3(.()(:7C)*3).))5;.(,5))-)))).)
@M00200:205:000000000-AKKM3:1:1101:3805:6774 2:N:0:1
TACTAGGGTATCTAATCCCGTTTGATCCCCTGGCTTTCGCGCCTCAGCGTCACAGGCACCCCAGACAGTCGCTTTCGCCATCGGTGTTCCTCCGCATATCTACGCATTTCACTGCTACACGCGGAATTCCATCCCCCTCTGCCGCACTCCAGCTGTGCAGTCACAAGTGCAGTTCCCAGGTTAAGCCCGGGGATTTCACACCTGTCTTGCACAACCGCCTGCGCACGCTTTAAGCCCACTTAGACTGAGA
+
C@CCCFGGGGGGGGFFFGCFFGFFGGGGGGGFGGGGGGDGDGGGGGGGGGGGGGGGGFG8FGDGGGGGGGDGEDFGGGGG7==CGGFGGGGGGGGGGDGGGFGGGGEGGG;F?EGFGGGGDGGGDC8=FG8EFEDFGAGFFDGFGFGFGFFGGGGC?FCFGG8FCFGGFGFEFFFFFFFFGD7C8C7FACCB?EGFFFG9(:>=EE<?@@3=3;EGFGEDD;(.(:7D*7(<>B9(;4(34)44<<77:A
@M00200:205:000000000-AKKM3:1:1101:12494:6774 2:N:0:1
TACTAGGGTATCTAATCCTGTTTGCTCCCCACGCTGTCGCGCCTCAGCGTCAGCACGGGGACAGATTGCTCTGCCCCCTTCCGGCCCAGCAGACCGCCTTCGCCACCGGTGTTCTTCCGGATCTCTACGCATTCCACCGCTACACCCGGAATTCCGTCTGCCCCTACCGTGCTCCAGCCCAACAGTCGCCCACGCCGATCCGGGGTTGAGCCCCGGACTTTCACGCAAGCCTTATCGATCCGCCTACGCGC
+
CCCCCGGGGGGGGGGGGGGFGGDF<@EFGGFGGGGEEGFGGGGDGGGGGEEGGGGGGGDGGGGGGGGGGGGFGGGDFGGGGGGGGGGGFGGGFGGGGGEGGGCGGDGGGGGGGGG;?FEG6CEGGGGGG>GGGGGFFFGBEEGFGFGFG>5CGFGFFFFCGFDCB?FFEFAF>EA666DBF8CF6>F>DDG))/7C>(*:<D>0;2--:2?BFBCE,98).6<@?E)/19<72))6*3((48?(3(4:>99
@M00200:205:000000000-AKKM3:1:1101:25921:6789 2:N:0:1
TACTAGGGTATCTAATCCTGTTTGCTCCCCACGCTGTCGCGCCTCAGTGTCGGCTATTGAACCCTCTCGGGTTCACTGCACAGCAGACCGCCTTCGCCACTGGTGTTCTTCCGGATATCTACGCATTCCACCGCTACACCCGGAATTCCATCCGCCTCTACAGTGCACAAGCGACACAGTTCCCGCGGCCGATCTTGAGTTGAGACACAGACGTTCGCCACCGCCTTCTGTCGACACCTACGTGCCCCGTT
+
CCCCCGGGGGGGGFCGGGDGGGGGGGGGGG?BCGGGGGGGCEGGGGGCCFFF7+:6C,C,CC@@,6,B@DFBCE,AA@FDBFFG@F?EFC>F,@=C,C,?D?CFB,+,@4=F@ED9+,,:,4@48@C,7@3@=++8@+6:@C+@E?DEDFC+,6+9?EFCF+><*=+@8EC:@9A5@F5;=,+**1*9?5=))1=C8)319)5((7688@((((**()03((9>(27*:74)(,4(*8<052,((-(((-(
@M00200:205:000000000-AKKM3:1:1101:17660:6795 2:N:0:1
TACGGGGGTATCTAATCCGGTTTGCTCCCCACGCCGTCGCGCCTCAGTGTCAGAACTCGACCAGTCGACCGCTTTCGCCCCTGGTGTTCCTCCGGATATCTACGCATTTCACCGCTCCACCCGGAATTCCATCGACCTCTTCGAGCCTCTAGATAAGCTGTCTACCACGACCTCGCCATCGTAAGGACGGCGCTTTCACACGGCACATACTCATCCACCTGCGCGCGCTTTAAACCCAATTAGACTG
+
CCCCCGGGGGGGGGGGGGGGGGGGGGGGGGGGGGGGGGGGGGGGGGGGGGGGGGGGGGGGGGGGGGGGGGGGGGGGGGGGGGGGGGGGGGGGGGGDGDGGGGGGGGGGGFFGGGGFGEGGGGGD77EFGDFFGGFGGFGBFGGFGFGFGFFD9:@AFFGFGGFGFBCFBGFBEFFFFFGFBCGGAE?FFDE@EDEFFFGFFF01(41AB?4<>AGG?F>72:65>E>D)9:<<).4C0??):?2<)8
@M00200:205:000000000-AKKM3:1:1101:19672:6802 2:N:0:1
TACCCGGGTATCTAATCCTGTTTGCTCCCCACGCTTTCGTGCATGAGCGTCAGTGTTGGCCCAGAAGGCTGCCTTCGCCATCGGTGTTCCTCCACATCTCTACGCATTTCACCGCTACACGTGGAATTCCACCTTCCTCTGCCACACTCGAGCCACGTAGTTTCGAGCGCAATTCCCAAGTTAAGCTCGGGGATTTCACACTCGACTTGCGCGGCCACCTGCGCACACTTTAAGCCCAGTTAGACTGCGAT
+
CCCCCGD@FGFGFEEFGGGGGGG8FFGGGGFG>@FGGGGDFGGGGGGGGGGGFGGGGD<E,<FGFFFCGGGGGGGGFGGGGGFFGGGGGFE,AFFGGDGGGGFFGGGGGGGGGGGFGGE?E@=@+@DFGGGGGGGGGFG7DFFFGFDFGFG+CGGFAD66AFDG9D?>BGF=AB8=AAC*@@F7+@<AD*@>EGGFFF7*)0((589@382=:(8C@GF3(3(57C)9F><)5-6(;?B>FF242)).(,(
@M00200:205:000000000-AKKM3:1:1101:27498:6803 2:N:0:1
TACAGGGGTATCTAATCCCGTTCGCTCCCCACGCTTTCGTGCCTCAGCGTCAGAATTGGCCCAGTCGCCTGTCTTCACCTTCGGCGTTCCTCTAGATATCTACGCATTTCACCGCTCCACCTAGAGTTCCAGCGACCCCTACCAACCTCAAGCACCGCAGTCTGTCGAGCAATTCCACGGTTGAGCCGTGGGATTTCACAAGACACTTGCGGCGCCGCCTACGCACCCCTTAAACACACTCAGACTGCGAC
+
CCCCCGGGGGGGGGGGGGGGGGGGGGGGGGGGGGGGGGGGFGGGGGGGGGGGGGGGGGGGFGGFGG7FGGGGGGGGGGGGGGFGGGGGGGGGGGGGGGFFGFGGGGGGGGFGFGDBGGGGGGGGGGGGGGGFFGDE@?EDFGGFGFGFG?FFFGGF*BC9EDCDEFCG5:9=F@AF;>>BGDG9*>CD4955AFGGFFG?E=52;=B=4*34@;EE9D@04:6B?G3<)114AD<)2((,(.)3::>(42(
@M00200:205:000000000-AKKM3:1:1101:23696:6813 2:N:0:1
TACAAGGGTATCTAATCCCGTTCGCTCCCCTGGCTTTCGCGTCTCAGCGTCAGTAGGCATCCAGGACCTCGCTTTCGCCACGGGCGTTCCTTCCGATCTCAACGCATTTCACCGCTCCACCGGAAGTTCCAGGTCCCCCTATGCCCCTCCAGACTCGTCGTATCCACGCCCCTTCCCCGGTTGAGCCGGGGGATTTCAGCGACAGACGCACGAATCCGCCTACACGCGCTTTACACCCAATTAGACTG
+
CCCCCGGGGGGGGGGGGGGGGGGGGGGGGGGGGGGGGGGGGGGGGGGGGGGGGGGGGGGGCGGGGGGGGGGGGFGGGGGGGGFEGGGGGGGGGGGGEG8FGGGGGGGGGGGGGGGFGGGGGGEGGGGGGGGGGFGEFFGA?FGFGFGFGFFGCFGFFCCBGGFGFFGCAGFFFFFFFFGFFEGGACFEEGGB>CFGFAGB>>FFF.4>0(4>F0;=8C5:?3?F<C@9<C(44<BAFF3:7447>3<?
@M00200:205:000000000-AKKM3:1:1101:8796:6822 2:N:0:1
TACAAGGGTATCTAATCCCGTTCGCTCCCCTAGCTTTCGCGCCTCAGCGTCAGTGTCAGCCCAGCAACCCGCCTTCGCCGCCGGTGTTCCTCTCGATATCTACGCATTTCACCGCTACACCGAGAATTCCAGTTGCCCCTTCTGCACTCTAGTCGCACAGTATCCGTTGACCTTTCCGAGTTAAGCTCGGACATTTCACCACTGTCTTGTGCTGACCGCCTACGCGCCCTTTAAACCCAATTAGACTG
+
CCCCCGGGGGGGGCCFGF@CGGGGGGGGGGGDGGGFGGGGGGGGGGGDGGGGCCEGGAFGGGGGGGGGGGGGGGGGDEFCG+:CGGGEFFGGAEE8F@CFFGGGGGEG,EFGGGGFCGGFGGDGGGCFGGG83E?EE5@DFG=D8?DDFFGGFGCE>C9AFC7+*30DA4;@AC98F>79FE+2+,,/3)*)/,4=+*,*.5>)*01?<<4@EC99=::6@7;)3*;CD)83<26>8<(37A).4<AF
@M00200:205:000000000-AKKM3:1:1101:11410:6848 2:N:0:1
TACTAGGGTATCTAATCCTGTTTGCTCCCCACGCTTTCGTGCATGAGTGTCAGTGTTGGCCCAGGAGGCTGCCTTCGCCATTGGTGTTCCTCCACATCTCTACGCATTTCACCGCTACACGTGGAATTCCACCTCCCTCTGCCACACTCCAGCCACGTAGTTTCGAGCGCAATTCCCAAGTTAAGCCCGGGGATTTCACACTCGACTTGCGCGGCCACCTGCGCACACTTTAAACCCAGTTAGACTG
+
CCCCCGGGGGGGGGGGGGGGGGGGGGGGGGGGGGGGGGGGGGGGGGGGGGGFFGGGGFFGFGGFGFGGGGGGGGGGGGGEGGGGGGGGGGFGGGGGGGGGGGGFGGGGGGGGGGGFGGGGGGGDEDGGGGGGGGGGGFGFFGGFGFGDGFG?FGGFEGDFEGFGFF?GFGF5@EFFFFDD>DG9B7C?>GG>EGFGFFGFFFB)79=9>EFB>95=;FFF;@FEFGADC:<<7CE;E6:,).4<))4
@M00200:205:000000000-AKKM3:1:1101:7963:6852 2:N:0:1
TACCAGGGTATCTAATCCTGTTTGCTCCCCACGCTTTCGCTCCTCAGCGTCAGGATAGGCCCAGAAAGCCGCCTTCGCCTCTGGTGTTCCTCCCGATCTCTACGCATTTCACCGCTACACCGGGAATTCCGCAACCCTCTCCAAGACTCAAAGTCTGACCGTTTCCGGGGCACTTCTTGGGTTAAGCCCAAGGCTTTCACCTCCAGACAAATCAGACCACCTACCTGCCATTTCAACCCAGTTAGCCTGA
+
CCCCCGGGGGGGGGFGGGGGGGGGGGGGGGFGGGGGGGGGGGGGGFFGEGGGGFFGGGGGGGDGGG<FEGCGGGGGGGGGGGFGGGFGGGCFFGDBGE8ADA<FGGGGGGGGGGGBCEDFFEDGGGFGG==8DDDGGFGBFGG?DBGBFFEFDCFFD,BFE9@CC3=CDDB5@@AFFFDF>ACGF7F6@4FFFDC<)8,73*7>(0*5((6.//20):51;8EF@+;7;*/7))1)53<?6,:)))).23
@M00200:205:000000000-AKKM3:1:1101:24593:6854 2:N:0:1
TACCGGGGTATCTAATCCCGTTCGCTCCCCTGGCCTTCGTGCCTCAGCGTCAGTTGCTGTCCAGAGACTCGCCTTCGCCACTGGTCTTCCTTACGATATCTACGCATTTCACTGCTACACCGTAAATTCCAGTCTCCCCTCCAGCACTCTAGCCACGCAGTATCGAATGCAGTTTCAGGGTTGAGCCCTGAGATTTCACATCCGACTTGCGCGACCGCCTACGCACACCTTATGCCCAATTAGACTGAGGT
+
CCCCCGGGGGGGGGGGGFFGGGGGGGGGGGGGGGGGGFGGGGGGGGGGGGGGGGGFGFGGGGGGGGGGGGGGGGGGGGGGGGGGFFFFGFGGGGGGGGGGDFGGGGGGGGGGGC=DFGGGGGGGCEFFGGGGGC?@D?CDEGGFGFGBGFGGFFGFFEC0A7CF=:??6FFFFDDFFF7?FCDCFG6?FFG5BGAFACE@5=CD99A=:E>B92CE@3>@03(8;E>**2/)6)4)24=349362<):0(,
@M00200:205:000000000-AKKM3:1:1101:25736:6862 2:N:0:1
TACGGGGGTATCTAATCCTGTTTGCTCCCCACGCTGTCGCGCCTCAGTGTCGGCTATTAGGAGGTTACCCTCCCACGGCCCAGCAGACCGCCTTCGCCACTGGTGTTCTTCCGGATCTCTACGCATTCCACCGCTACACCCGGAATTCCATCTGCCTCTACCGTGCCCAAGCCTCACAGTCGCCGCGGCCGATCTGGAGTTGAGCTCCAGACTTTCACCGCGGCCTTATGATGGCCACCTACGCGCCCTTT
+
@CCCCFGGEFEGGGFGGCE<FFGGGFFGGGGGGGGG:CFGGGGDEDGGEEFG>FGGGDFDGFGGEFGGGGGGGGCBFEGGDBFGDGGGGGGEF@FFG@ECEGGGGGGGCCGFGGGBGGGGGGGG7C=:;EFGGGDG6C?8?EEB*9DAFFFG;CG5FFDF,?>FBBCDFE6952?AAFF=FCCC)3>38D*<B=*076*(4>A00<?F(8<::DGGFF7:;(4>>EF9FFB>477(0,44(2:1((-7604
@M00200:205:000000000-AKKM3:1:1101:8884:6864 2:N:0:1
TACAAGGGTATCTAATCCTGTTTGCTCCCCACGCTTTCGCACCTCAGCGTCAGTATGAGTCCAGGGTGTCGCCTTCGCCACTGATGTTCCTCCAGATATCTACGCATTTCACCGCTACACCTGGAATTCCACACCCCTCTACCCTACTCTAGCTTGCCAGTTCCAACCGCAGTGCCCAGGTTGAGCCCGGGGATTTCACAGCTGGCTTCACAAACCACCTACGTGCGCTTTATGCCCAATTAGACTGATAT
+
CCCCCGGGGFGGGGGGGGGGGGGGGGGGGEFGGGGGGGGGGGGGGGGGGGGGGGGGGFGGGGDFGGGFGGGGGGGGGGGGGGF?FFEGGGGGGGDFCFGGFGGGGEGDGGFGGGGBCF,AFGGGFGFGGGGGGGGGGFEDFGGFGFGFGFGGGGFFFGGFGGCCC=DC585>AEFFFFG*8E0+;?C?DC>B?EGGFFG*:B=E49:)):;CBBFCD*?:EEFF(=>3:8<)?547?;=@);)946@3)9)
@M00200:205:000000000-AKKM3:1:1101:18318:6868 2:N:0:1
TACTAGGGTATCTAATCCCGTTTGCTCCCCTAGCTTTCGCGCCTCAGCGTCAGAAGAGATCCAGTCTGCCGCTTTCGCCACCGGCGTTCCTTCCGATATCAACGCATTCCACCGCTCCACCTATCGTTCCGCCCGCCTCTACTTTCCTCAAGACCAGCAGTATGCCCTGCGGTTCCACGGTTGAGCCGTGGGATTTCACAAAGCACTGACTGGCCCGCCTACGCACCCTTTACGCCCAATTAGACTG
+
CCCCCGGGGGGGGGGGGGGGGGGGGGGGGGGGGGGGGGGGGGGGGGGGGGGGGGGGGGGGGGGGGGGGGGGGGGGGGGGGGGGGGGGGGGGGGGGGGGGGGFFGGGGGGGGGFGGEGGGGGGGGGGGGGGE8DGGGGFGFFGGFGFGFGFGDFFGFFGGFGGEFFAGGFGEBDFFFFFDEGGGGFGFEFGGEFGGFFFGFEB1@@8;@;;EE?<F;>G>63;?EBG>DCF:AA??>EF04)::AFD>
@M00200:205:000000000-AKKM3:1:1101:21017:6882 2:N:0:1
TACACGGGTATCTAATCCTGTTTGCTACCCACGCTTTCGCGCATCAGCGTCAGAACCGGTCCAGGTGGCCGCCTTCGCCACTGGTGTTCCTCCCAATATCTACGCATTTCACCGCTACACTGGGAATTCCGCCACCCCCTCCCGGCCTCAAGCTCGACAGTTTCAAAGGCAGTTCCTCAGTTGAGCCGAGGGATTTCACCTTTGACTTATCGAGCCGCCTACGCGCCCTTTATACCCAATTAGACTG
+
CCCCCGGGGGGGGGGGGGGGGGGGGGFGGFEGGGGGGFEE@FGGGGGGGGECGFGGGGGGGGGDFFF?G@EGGGGGGGGDGGGFGGGGDFGGGGGGGFAFGGGGGDGGFGGGGGGEDGGFGGFGFBDFGGGGGDGF8>>AFCCBGFGFGFGFGGGFAGGFGGFGFFC,?EF5ACFFFFGFFGGCAF=*375BB6CCFCF))63;59CFCCED<@5?;GE46=;>>?<D75,-5464C7::A94)..8
@M00200:205:000000000-AKKM3:1:1101:17679:6888 2:N:0:1
TACTAGGGTATCTAATCCTGTTTGCTCCCCACGCTTTCGTGCCTGAACGTCGGTACTGGTCCAGGAAGCCGCTTTCGCCACTGATGTTCCTTCCGATATCTACGCATTTCACCGCTACACCCGGAATTCCACCCTCCTCTCCGGTACTCTAGCCTGCCAGTTTCCGGCGCAGTTCCCCAGTTGAGCCAGGGGCTTTCACACCGAACTTAACAGGCCGCCTACGCGCCCTTTAAACCCAATTAGACTG
+
CCCCCGGGGGGGGGGGGGGGGGGGGGGGGGGGGGGGGGGGFGGGGFGGGGGGEGEGGGGGGGGGGGGGGGGGGGGGGGGGGGGGGGGGFGGGGGGGGGGGGGGGGGEGGGGGGGGFGGGGGGGGGEFCGGGGGGGGGFGCFGGFGFGFGFGCGGGFFGGFGFFGFDCGFG>AEEFFFF75@FGC6EGFF>E5@GCFFFGEFFFFFFFEE<EEE@FG@D>;DDDF0:BD5C)-5<4:EBB?FA>9ABF
@M00200:205:000000000-AKKM3:1:1101:12232:6889 2:N:0:1
TACTCGGGTATCTAATCCCGTTCGCTACCCTGGCTTTCGTCCCTCAGCGTCAGTGAAGCCCCAGTGAGCCGCTTTCGCCTCCGGTGTTCCTCACGATATCAACGCATTTCACCGCTCCACCGTGAGTTCCGCTCACCTCTAACTCCCTCAAGCCCAGTAGTTTTAGGCGCAATTCCTCGGTTGAGCCGAGGCATTTCACCCCTAACTTTCTGAGCCGCCTAACCACGCTTTAAACCCAGTTAGACTGGGGT
+
CCCCCFGGGGGGGGGGGGGGGGGGGGGGGGGGFGGGGGGGG:4FGGFGGGGGGGGGGGGEGGGGGGGGGGGGGEDGGGGG,A@7FEEGGGCGGCF?FGGGFEFGGGGGFGGGF+8AGGGGGGGDFEEGGG>++1=EEFGF5CF?=DGDGBFFGGGF?==F8D7FE5;FFE?)<CFF6BDEGGGGFGGEB**8?CFF8*,0-6(((747?EFEC3BA@<A0()(2.3./*2,)))).2-(.<44.2),(((,
@M00200:205:000000000-AKKM3:1:1101:5392:6906 2:N:0:1
TACACGGGTATCTAATCCCGTTTGCTCCCCTAGCTTTCGCGCCTCAGCGTCAAGAACAGGCCAGGAAGTCGCCTTCGCCACTGGTGTTCCTCCCGATATCTACGCATTTCACCACTACACCGGGAATTCCACTTCCCTCTCCTGCCTTCGAGTCGATCAGTATCGAATGACCCTCCCCAGTTGAGCCGGGGGCTTTCACACTCGACTTGCACGACCGCCCGCGCGCTCTTTAAGCCCAGTTAGACTGACAC
+
?CCCCGGGGGGGGGGGGGGGGGGGGGGFGGGGGGCFFFGGGGGGGGGGGGGGEFGGGGGGGFGGGFGG<EGGGGEGEEGGGGGGGCEEGGGCBGGGGGGGFGGFGGCFGFFGG=D5=FFF8EC8@CFGGGGFGFGF,+DDFFFFGDFC8?EDGGG*@D=?:FEGDFGGAF5@FFF*:@GEEFCEAA?D>>EEAC=DF59?E;@@?BD/3)7<D,=C.9>(,-(.7=)95:)66A42C?((.6)632)4(.)
@M00200:205:000000000-AKKM3:1:1101:23017:6918 2:N:0:1
TACGAGGGTATCTAATCCTGTTTGCTCCCCACGCTTTCGTGCATGAGCGTCAGTGTTGGCCCAGAAGGCTGCCTTCGCCATCGGTGTTCCTCCAGATCTCTACGCATTTCACCGCTACACTGGGAGTTCCACCATCCTCTCCCGGACTCAAGCCCGCCAGTATCAGGCGCACGTCCTGGGTTGAGCCCAGGAATTTCACACCTGACTTAACGGGCCGCCTACACGCTCTTTATGCCCAGTTAGACTGAGAC
+
CCCCCGGGGGFGGGGGGGGGGGGGGGGGGGGGGGGGGGGGGGGGGGGGGGGGGGGGGGGGGGGGGGDDFGGGGGGGGGGGGGGGGCFGGGGGGGGGGGGGGGGGGGGGGGGGGGGFGGGGGGGGG8EGGGGGGFFGGFGFFGG>EFGFGBE+3=FDD>DAFGFGE76EBC58B@>>EB7?FGGGAFEA>47:FCGF>*=EE@D2=E4?E:B@=9EE0<AD<@FFDG:C:7?.6<97C214429ADFD))-)
@M00200:205:000000000-AKKM3:1:1101:26067:6924 2:N:0:1
TACAGGGGTATCTAATCCTGTTTGCTCCCCTAGCTTTCGCACCTCAGCGTCAGGAACGCGCCAGTCACCCGCTTTCGCCTCCGGCGTTCCTCCTGATATCTACGCATTTCACCGCTTCACTAGGAGTTCCAGTGACCCCTCACGCCCTCGAGCCCGGTATTTTCGGACGCCGTTCCGACGTTAAGCGTCGGGATTTCACGACCGACTTGCCGAGCCGCCTACGCGCCCTTTAAACCCAATTGAACTGCGAT
+
CCCCCGGGGGGGGGGGGGGGGGGGGGGGGGGGGGGGGGGG7@FGGGGGGGGGG?FFGG:@FGGGFFDE,BCGGCDFGGGGGFGGGGGGGGGGG85FFFGCF8FGGGGGGGGGFGGFDGGG,=,>,@EGGG=4?68DAFGFD8DDE?DBG9EC6=CD>@0:D;EG@<0*:E*:DFFFB>464;69=A=>A3ED5=C*;?G;;1(26(70328>02>C>GFFFFB)3?@D5*5)4))4A6:?2)))595)22(
@M00200:205:000000000-AKKM3:1:1101:23978:6936 2:N:0:1
TACAAGGGTATCTAATCCCGTTCGCTCCCCACGCTTTCGTGCCTCAGCGTCAGAATCGGCCCAGTCGCTTGTCTTCACCTTCGGCGTTCCGCTAGATATCTACGCATTTCACCGCTCCACCTAGCGTTCCAACGACCCCTACCGACCTCAAGATCGCCAGTTCGCCCTGCAATTCCACGGTTGAGCCGTGGGATTTCACAAAACGCTTAACGATCCGCCTACGCACGCTTTATACCCAGTTAGACTGAGA
+
CCCCCGGGGGGGGGGGGGGGGGGGGGGGGGGGGGGGGGGGGGGGGGGGGGGGGGGGGGGGGGGGGGGGGGGGGGGGFGGGGGGGGGGGGGDGGGGGGGGGGGGGGGGGGGGGGGG9DFGGGGGFGGGGGGGGGGGCCDGDFFGFGFGFGFGFGGGFEDDEGGEGFFGGFGFBFEFFF>CBGEGGFFGDDGGFFEFGF)<<<D@FF>?F;EEFFFGGFFB0:<15<E5>*18<<546C<?2><F<B2)43)
@M00200:205:000000000-AKKM3:1:1101:27909:6936 2:N:0:1
TACCGGGGTATCTAATCCTGTTCGCTCCCCACGCTTTCGCGTCTCAGCGTCAGTACCGTCCCAGAGAGCTGCCTTCGCCACTGGTGTTCTTCCTGATATCTGCGCATTTCACCGCTACACCAGGAATTCCAGTCTCCCCTACCGAACTCGAGCCTGTCCGTATCGACCGCAGGCTTGGGGTTGAGCCCCAAGTTTTCAAGGTCGACGCGACCAGCCGCCTACGAGCCCTTTAAACCCAATTAGACTG
+
CCCCCGEGFEGFDGGFFGGG<FDEGGG>FGGGGEG@DGCGFFGE8C9C@B,@6CFFF:@@+F9EFFFFGGCBF99E,?F:,AEFECEFGFCGGGBF9E,AEFFCE67CFGGGG86*+6=FFGGGBF?8,@DF+2BFGFG)DDC*63=5=5DCDGD9+6CBFC@?0<+@*39)5:*9:*7?>*)8??=FAGC60<=CC)+.///(,..(:9B(10;@6<B6:(,)(/)1222)6240;<,1)-).-.4
@M00200:205:000000000-AKKM3:1:1101:15393:6944 2:N:0:1
TACTAGGGTATCTAATCCTGTTTGCTCCCCACGCTTTCGTGCATGAGCGTCAGTGCAGGCCCAGGGGATTGCCTTCGCCATCGGTGTTCCTCCGCATATCTACGCATTTCACTGCTACACGCGGAATTCCATCCCCCTCTGCCGCACTCCAGCGATGCAGTCACAAATGCAGTTCCCAGGTTGAGCCCGGGGATTTCACATCTGTCTTACATCACCGCCTGCGCACGCTTTAAACCCAATTAGACTG
+
CCCCCGGGGGGGGGGGGGGGGGGGGGGGGGGGGGGGGGGGGGGGGFFGDGGDGGGGGGGGFGGFGGGGGGGGGGGGGGGGGGEFEGGGGCEGGGGGGGCEFFGGGEGGGDFGGGGFFFGGGGGGGDCGGGGGGGGGCEC5FFGEGFGFGFGGGGGFFGGFGG<8AFFGFFFEFFFFFFFFGGGGFGGFFDDBFDFGFCGE?BCE@7@E*;@FF3C8?DE???@EBDAC5/:>FBBFG:2(667<364
@M00200:205:000000000-AKKM3:1:1101:13452:6948 2:N:0:1
TACTGGGGTATCTAATCCTGTTTGCTCCCCACGCTTTCGCGTCTCAGCGTCAGTCACCGTCCAGAAGGCCGCCTTCGCCGCTGGTATTCCTCCCGATATCTCCGGATTTCACCCCTACACCGGGAATTCTGCCTTCCTCTCCGGGACTCCAGCCAGGCAGTTTCAGATGCAATTCCGGGGTTGGGCCCCGGGCTTTCACCGCCCACTTATCGACCCGCCTACGCGCCCTTTATACCCAATTACACTGACAT
+
B,ABCGGCC;C@EF<EFGF@FGGC<FGGGDFG:CFGGGEGG6+4CF<F7BBE:F<AECCAF@CFFFGFG8CGGGEC=F=>FDG+C?FEG4,E,4>7@+@;,,,4@+@FCEGGFG=FGG8FG++8C=E8FFDEFG?FC99:D,@*=*38A*@+,9@65>;5:+29;A7:+EAEF:F6A**:C*75)=C8?<C)):CGF)==1(,7(-.)))6,,(::27;6(3450CED74:<6455F7:04<)-5>).(,)
@M00200:205:000000000-AKKM3:1:1101:18691:6958 2:N:0:1
TACGGGGGTATCTAATCCTGTTTGCTCCCCACGCTTTCGTGCATCAGCGTCAGTGTTATCCCAGGGGGCTGCCTTCGCCATCGGTATTCCTCCACATATCTACGCATTTCACTGCTACACGTGGAATTCTACCCCCCTCTGACACACTCTAGCCATGCAGTCACAAAGGCAGTTCCCAGGTTAAGCCCGGGGATTTCACCTCTGTCTTGCACAACCGCCTGCGCACGCTTTATACCCAGTTAGACTG
+
CCCCCGGGGGGGGGGGGGGGGGGGGGGGGGGGGGGGGGGGFGGGGGGGGGGGGGGGGGGGGGGGGDFGGGGGGGGGGGGGGGGGGGGGGGGGGGGGGFGGGGGGGE@CFEGGGFFFGDFGGGGE>EGGGEGDFGGGGFGDFGGFGFGFGFGDGFFFFGGFGGFFFFGG5FFFFFFFFFC>FFG>FG7@BGGF4EGGA8FFFF8=C?EEEEE<@@C?9D:(,6(:;EBGC5?BB2).34(:<>>).)4
@M00200:205:000000000-AKKM3:1:1101:20966:6959 2:N:0:1
TACTCGGGTATCTAATCCCGTTTGCTCCCCTAGCTTTCGCGCCTCAGCGTCAGTAATGGTCCAGGATGCCGCCTTCGCCACCGGTATTCCTCCAGATATCTACGCATTTCACCGCTACACCTGGAATTCTACATCCCTCTCCCATACTCAAGCCGTCCAGTATCGGATGCAGTTCCCAGGTTGAGCCTGGGGATTTCACATCCGACTTAGTTGGCCGCCTACGAGCCCTTTAAGCCCAGTTAGACTG
+
CCCCCGGGGGGGGGGGGGGGGGGGGGGGGGGGGGGGGGEGGGGGGGGGGGGGGGGGGGGGGGGGGGGGGGGGGGGGGGGGGGGGCEGGGGGGGGGGFFGGGGGGGEGGGGGGGGGFGGGGGGGGFFGGGDCCFFGGGFFDFGGFGFGFGFG?FFGFFDDFGGEFFFGGEGBAFFFFFFF?F9FGFF9FAFF>5EFC@EC=AE:AF2)5;4AAC2B>57BD>>081?ACCC@6);<6B1643?<)=EF
@M00200:205:000000000-AKKM3:1:1101:5527:6996 2:N:0:1
TACGGGGGTATCTAATCCTGTTTGCTCCCCACGCTTTCGCGCCTCAGCGTCAGGACCGGGCCAGGTGGCCGCCTTCGCCACCGGTGTTCCACCCAATATCTACGAATTTCACCTCTACACTGGGTATTCCACCACCCTCTCCCGGCCTCGAGCCCGGCCGTATCGGGTGCCGTTCCGGGGTTGAGCCCCGGGCTTTCACACCCGACTGGCCGGGCCGCCTGCCCGCCCTTTACACCCAATTCGACTGCGAC
+
CCCCCGGGGGGGGGGGGGGGGGGGGGGGGGGGGGGDGGGGGGGGGGGGGGGGDGFGGGGCFGGF?FGGGGGGGGGGGGGGGGDGGGGGGGGGGGGGGGFGGGGGGGGGGGFGFGG5DGEGGFFGGGGGG=EFGCFGEFGFF:EEGFG=F5@*@D9**C*)/:(;@>DCDGA9:?4=B)7><:DGF?F873E>BGGD?BGF?<9011(7<FFFF>DD>GF0((()(28>57:DDF7?G<(4A)39:<0(41(
@M00200:205:000000000-AKKM3:1:1101:11293:7011 2:N:0:1
TACGGGGGTATCTAATCCTGTTCGCTACCCACGCTTTCGCTCCTCAGCGTCAGGTAAGGCCCAGAGAGCCGCCTTCGCCACCGGTGTTCTTCCTGATATCTGCGCATTCCACCGCTACACCAGGAGTTCCGCTCTCCCCTGCCTACCTCTAGTCTGCCCGTATCGGAAGCAGGCTCGGAGTTAAGCTCCGAGTTTTCACTCCCGCCGTGACGAACCGCCTACGAGCCCTTTAAACCCAATTAGACTGCGAT
+
CCCCCGGGGGGGGGGGGGGGGGGGGGGGGGGGGGGGGGGGGGGGGGGGGGGGGGGGGGGGGGGGGGGGGGGGGGGGFGGGGGGCGGGGGGGGGGGGGGCGGGGGGGGGGFFGGDGFGGGGGGGG=EGGGGGGGGGGGFGCFGGFGFGFGFEDFGGFFGGBGCCFDF9E>FFDFFFFF476CFDDFFGFF3:>;5AFFFF5@@@>(69243?11;EE;DE:B<?>:E3574:AFF<7E?205:35<>0((((
@M00200:205:000000000-AKKM3:1:1101:13416:7016 2:N:0:1
TACCAGGGTATCTAATCCTGTTCGCTCCCCACGCTTTCGCTCCTCAGCGTCAGTTCCAGCCCAGAGCGCCGCCTTCGCCGCTGGTGTTCCTCCTGATATCTGCGCATTTCACCGCTACACCAGGAATTCCACGCTCCCCTACTGGACTCTAATCACGACAGTATCGGGTGGCGTCTCCAGGTTGAGCCTGGAGGTTTCACACCCGACTTATCGAACCGCCTACGAGCTCTTTAAGCCCAATTAGACTG
+
CCCCCGGGGGGGGGGGGGGGGGGGGGGGGGGGDGGGGGGGGGGGGGGGGGGGGGGGGGGGGGGGGGGGGGGGGGGGGGGGGGGGGGFFGGGGGGGGG<AFGGGGGGGGGGGGGGGFGGGGGGGGCGGGGGFFGGGGGFCB5EFFGFGFGFG9FGGFFGGFGG=DEAGEFCEDEAF>FFC6B2;C8CFFAFF68*428CCE4(6;;@B:F35;<;8805A@:(()(*0)9*).:)..<4<6:24))-),
@M00200:205:000000000-AKKM3:1:1101:11746:7018 2:N:0:1
TACCGGGGTATCTAATCCCGTTTGCTACCCACGCTTTCGCGCCTCAGCGTCAGTACCAGCCCAGGGGACCGCCTTCGCCACCGGTGTTCCTCCCAATATCTACGCATTTCACCGCTACACTGGGAATTCCGCCCCCCTCTTCTGGACTCGAGCCTTGCAGTTTCTTCCGCACGTCCTCGGTTGAGCCGAGGGATTTCACGGAAGACACGCATGGCCGCCTACGCGCCCTTTAAACCCAGTTAGACTGAGGT
+
CCCCCGGGGGGGGGGGGGGGGGGGGGGGGGGGGGGGGGGGCEGGGGGGGGGGGGGGGGGGFGGGGGGGGGDGGGGGGEGGGGGGGGGGGGGGGGGGG?AFGGGGG6CGGGGGGGGFGGGGGFGCA>EFGGFGGGDEEFGFFGGFGFGFGFG;CGGFFGFFGG*9>FFGEEF=>>FEFFGEE?DGFFG>B3CA37?D=6C=(3;;@@7?<69<FFGGFCDFBB<>BEDC5>)6<24:E013<DF24>F23((
@M00200:205:000000000-AKKM3:1:1101:15856:7032 2:N:0:1
TACCAGGGTATCTAATCCGGTTCGCTCCCCACGCTTTCGCGTCTCAGCGTCAGGTAAGGCCCAGAAAGCCGCCTTCGCCACAGGTGTTCCTCCCGATATCTACGCATATCACCACTACACCGGGAATTCCACTTTCCTCTGCCTCCCTCGAGTTCGCCAGTATGCAAGGACCTCTCCCAGTTGAGCCGGGAGCTTTCACCCTGCACTTAACAAACCGCCTGCACGCCCTTTAAACCCAGTTAGACTGAGGT
+
CCCCCGGGGGGGGGGGGGGGGGGGGGGGGGGGGGGGGGGGGGGGGGGGGGGGGGGGGGGGGGGGGGGGGGGGGGGGGGGGGGGGGGGGGGGGGGGGDEGGGGGGGGGGGFGGGGGFGGGGGGEGGGGGGGGGGGGFGFGFFDGFGFGFGFGC@CF>EGGFGGFGFFGFFGFFFEFFFFGAFGCFFFGFEGCEFGGG=EGFFFFF@F<376;?3=FFBCDFFFFFDGFG)2):<AA7E?::<24-<AFB?((
@M00200:205:000000000-AKKM3:1:1101:27250:7041 2:N:0:1
TACACGGGTATCTAATCCCGTTCGCTCCCCTGGCTTTCGCGCCTCAGCGTCAGTGTCGGCCCAGCAACCCGCCTTCGCCTCAGGTGTTCTTCCCAATATCTACGCATTTCACCGCTACACTGGGCATTCCAGTTGCCTCTTCCGCACTCTAGCCGGCCAGTTTCGAAAGACGTTCCGGGGTTGAGCCCCGGGCTTTCACTCCCGGCCTGGCTTGCCGCCTACCCGCCCTTTAAGCCCACTTAGACCGAGA
+
CCCCCGGGGGGGGGGGGGGGFGGGGGGGGGCDFGGGGGGGDFGGGGGGGGGGGGGGFFGGGGGGGGGGGGGGGGGGGGECGGEFFEFGG9EFAFCFGFFGGGGGGGGG;FFGGGGFGGFG;F8F,@DDFGGGG,3,@DDD5=EAEF6)6<BDDDG5BGG?DC<@8?6C>CFA55;F>>*9CE)*)1=?):5;)7*76)=5433((6((((6(318<().((.(7-8.9)2:4A>F0;,4(.6927)(((-
@M00200:205:000000000-AKKM3:1:1101:9496:7046 2:N:0:1
TACGCGGGTATCTAATCCTGTTTGCTCCCCACGCTGTCGCGCCTCAGCGTCAGCCACAGCCCAGCGGGCCGCCTTCGCCACCGGTGTTCTTCCGGATCTCTACGCATTCCACCGCTACACCCGGAATTCCACCCGCCTCTACTGTGCTCCAGCGCGAGAGTCTCGAAGGCCGATCCGGGGTTGAGCCCCGGACTTTCCCCCCCGACCCCTCGCGCCGCCTACGCGCCCTTTCAACCCAGTTAGACTG
+
CCCCCGGGGGGGGGGGGGGGGGGGGGGGGGGGGGGGGGGGGGGGGGGGGGGGGGGGGGGGGGGGGEGGGGGGGGGGGGGGGGGGGGGGGGGGGG>CFGGGGGGGGGGGGGGGGGGBGGGGGGGGEGGGGFGGGGDGGFG@FGGFGFFEGFGCFGGF>EDEEG3;@FFGFFFFFBFFFFGBEGGF4@FF@DC>ECG7@)+:;6>FB>(4:BF>>>EGFDF0(.-59E@G)93)526:E4?BA4<AF23
@M00200:205:000000000-AKKM3:1:1101:16542:7067 2:N:0:1
TACAAGGGTATCTAATCCTGTTTGCTCCCCACGCTTTCGCGCCTCAGCGTCAATTACGGGCCAGATAGCCGCCTTCGCCACCGGTGTTCTTCCCAATATCTACGAATTTCACCTCTACACTGGGAATTCCACTATCCTCTCCCGCATTCAAGCTCATCAGTATCAAGCGCAGCCCCCAGGTTGAGCCCGGGAATTTCACGCCTGACTTGATAAGCCGCCTACGCGCCCTTTAAACCCAATTAGACTGAGA
+
CCCCCGGGGGGGGGGGGGGGGGGGGGGGGGGGGGGGGGGGCGGGGGGGGGGGGGGGGGGGGGGGGGFGGGGGGGGGGGGGGGGGEGGGGGGGGGGGGGGGGGFGGFGGGGGGGGGFGGFGGGDECGGGGGGGCFGGGFGFFFFEGDC=9DF?9FGFFGFFGGFGFCFGFE5=DFBADEDAFFFGFGG>>DC4@GGGA4=9BBFFFFFFF38?C>G?@GA(/56>@EEGC4424AD:E<<:9<0<AAFD0)
@M00200:205:000000000-AKKM3:1:1101:20498:7079 2:N:0:1
TACGCGGGTATCTAATCCTGTTCGCTCCCCATGCTTTCGCTCCTCAGCGTCAGTTAATGCCCAGAGAACCGCCTTCGCCACCGGTGTTCCTCCTGATATCTGCGCATTCCACCGCTACACCAGGAATTCCGTTCTCCCCTGCATACCTCTAGTCTGCCCGTATCGGAAGCACGCTCAGGGTTGAGCCCTGAGTTTTCACTCCCGACGCGACAAACCGCCTACGAGCCCTTTAAACCCAGTTAGACTG
+
CCCCCGGGGGGGGGGGGGGGGGGGGGGGGGGGGGGGGGGGGGGGGGGGGGGGGGGGFGGGFGGFGFEGGGGGGGGG?FGGGGGDFGGGGGGGGGGGGGGGGGGGGE@CGDFG8CEDDGGGFFFEFGCGGGG?=EFGFDGDFGGFGFDEGFGGGGGFFFC>ED5=>DDG*4;@>A59AFDFGGGGFGGAA766=CEFFFGFB>BFF((6((6;9@FFFGBFBBB:<CFGD4366)3:E13249A2<A?
@M00200:205:000000000-AKKM3:1:1101:12107:7080 2:N:0:1
TACGCGGGTATCTAATCCTGTTTGCTCCCCTAGCTTTCGTGCCTCAGTGTCAGGTGTTGTCCAGGGACTCGCCTTCGCCACTGGTGTTCCTCTCGATATCTACGCATTTCACTGCTACACGCGGAATTCCATCCCCCTCTGCCGCACTCCAGCGATGCAGTCACAAATGCAGTTCCCAGGTTGAGCCCGGGGATTTCACATCTGTCTTACATCACCGCCTGCGCACGCCTTACACCCAGTTAGACTG
+
CCCCCGGGGGGGGGGGGGGGGGGGGGGGGGGGGGGGGGGGGGGGGGGGGGGGGGGGGGGGGGGGGCFGGGGGGGGGGGGGGGGGGGGGGGGGGGEGGFEGGGGGDEGGGGGGGGGFGGGGGGGGCEGFGGGGGGFGEFGDFGGFGFGFGFGFGGGFFGGFDFFGFFGGFGF5CEFFFFGFBFGGAFGFFDGEEGGGFFGF?EEFFFEECFFFFFGGFGEFD@>D@G3)*2,5?2<:E?:BFA4AFDF
@M00200:205:000000000-AKKM3:1:1101:4877:7103 2:N:0:1
TACGCGGGTATCTAATCCCGTTTGCTCCCCTGGCTTTCGCGCCTCAGCGTCAATACCGGTCCAGGATGCCGCCTTCGCCACCGGTGTTCCTCCAGATATCTACGCATTTCACCGCTACACCTGGAATTCCACATCCCTCTCCCGGCTTCAAGCCAACCAGTATCGGACGCAGTTCCCGGGTTGAGCCCGGGGATTTCACGTCCGACTTAGCCGGCCGCCTACGCGCCCTTTACGCCCAATTAGACTG
+
CCCCCGGGGGGGGGGGGGGGGGGGGGGGGGGGGGGGFGGGGGGGGGGGGCGGE<FFGGGGGGGGGGGGGGGGGGGFFFGEDGFGFGGGGGGGGGGGGGGDGGGGGEFFFGGGGGC>@FGGGGGGGGGFGGGGF?=DDDEDFGGFG5C57FGF9C9FFGCFF8*5=BGD>E>BFEFFF>CBFGG*9E6F5DGD3CFGF?E=@@1>17>(-)))-(::1)5::?<)4?>C>77A>B02::8(6<:42)2
@M00200:205:000000000-AKKM3:1:1101:24514:7113 2:N:0:1
TACCAGGGTATCTAATCCTGTTTGCTCCCCACGCTTTCGTGCCTGATCGTCAGTTCTGGTCCAGGAAGCCGCTTTCGCCACTGATGTTCCTTCCGATATCTACGCATTTCACCGCTACACCGGAAATTCCGCTTCCCTCTGCCGAACTCTAGCTATCCAGTATCGAATGCAATTCCCAGGTTGAGCCCGGGGATTTCACACCCGACTTAGATAACCGCCTCCGCACGCTTTATGCCCAATTAGACTGAGCT
+
CCCCCGGGGGGGGFGGGGFGGGGGGGGFGGFGGG7FGGGGGGGGGDF@FGGFGGGGEGGGGGGGGEFG,BFGEFGGGGGGGGGAFFGFGGGGGGGGG7CGGGGGGGGGGGGFFGGFGGGGGGGEGCGGGGGDD>DFGFGFFGGAE9CDFFG?FDCFFG7;=CEGFFCG6EFBCEFFFF6?F9?D:D6F57C>EEGGE??EB5=B2@9(8;;<<?FF9));(,:BBGEC//64)))3;)43)-4)464))()
@M00200:205:000000000-AKKM3:1:1101:20787:7123 2:N:0:1
TACTGGGGTATCTAATCCTGTTTGCTCCCCACGCTTTCGCACCTCAGCGTCAGTATCGAGCCAGTGAGCCGCCTTCGCCACTGGTGTTCCTGCGAATATCTACGAATTTCACCTCTACACTCGCAATTCCACTCACCTCTCTCGAACTCAAGACTTCCAGTATCAAAGGCAGTTCCGGGGTTGAGCCCCGGGATTTCACCCCTGACTTAAAAGTCCGCCTACGTGCGCTTTACACCCAATTAGACTG
+
CCCCCGGGGGGGGGGGGGGGGGGGGGGGGGGGGGGGGGGGGGGGGGGGGGGGGGGGGGGGGGGGGGGGGGGGGGGGGGGGGGGGGCGGGGGGGGGEGGFGGGGGGGGGGGGGGGGFGFGGGGGGCGGGDEFGGGGGGFGEFGGFGFGDGFG8=DGFFGGFGGFGEFCFFGFF:9CDDEC?FEGGFGGFFGGFEGGGCFGEF@B5>=;8=EFEC3B9@GF?FFFFFC>DDDFEE?@;E?@0AF:ABF?
@M00200:205:000000000-AKKM3:1:1101:24435:7125 2:N:0:1
TACTGGGGTATCTAATCCCGTTTGCTCCCCTGGCTTTCGCTCCTCAGCGTCAGTGTTGGTCCAGGATGCCGCCTTCGCCACCGGTGTTCCTCCAGATATCTACGCATTTCACCGCTACACCTGGAATTCTGCATCCCTCTCCCGAATTCAAGCCATCCAGTATCACACGCAGTTCCCAGGTTAAGCCTGGGGATTTCACGTGTGACTTAGTTGGCCGCCTACGAGCCCTTTATACCCAATTAGACTG
+
CCCCCGGGGGGGGGFGGGGGCGGGGGGGGGGGGGGGGGGGGGGGFGGGGGGGGGGFGGGGGGGGGFGGGGGGDGGGGGGGGGGGEGGGGGGGGGGGFEGGGGGGGGGGGGGFCEGFGGGGGGGGGGFGGGGGGFGGGFGB6EDD>>DDGFGGFD=B?BFFCFDGEFGG5+*:?CFFFFGFFFFG?CGFF>EFBEFF95:50<>B<*:**:AEC2667):-(-6?58)**;3>EFC<@@=@)9@)74@
@M00200:205:000000000-AKKM3:1:1101:4085:7126 2:N:0:1
TACCGGGGTATCTAATCCCGTTCGCTCCCCTGGCTTTCGTGCCTCAGCGTCAGTAAGGACCCAGCGAGCCGCTTTCGCCACAGGTGTTCCTGATGATATCAACGCATTTCACCGCTCCACCATCAGTTCCGCTCGCCCCTATCCTCCTCGAGCCTATCGGTTCGGAACGCAATTCCTCGGTTGGGCCGAGGGATTTCACATCCCGCCTGATAAGCCGCCTACGCACTCTTTCCACCCACTTAGACTG
+
CCCCCGGGGGGGGCFGGGGGGGGGGGGGGGGGGGGGGFGGFGGGGGGGGGGGGGCFGCFFGGGGGGGGGGGGGGGGGGGGGGGGGGGGGGGFFGGGGGGGGEGGGGGGGGGGEGGFGGGGG?FFCFDFGGGG>CDGGAEDFFDFGFGFGF6?GGGFFGGBGDDGFECE4E>BABFFFFDEGGGGE:E>>DGF)=FGF?CF3;@6;B026:B267FG2DD:BF07(20>C>A)-49:E?(3<)4-<B7
@M00200:205:000000000-AKKM3:1:1101:11139:7133 2:N:0:1
TACTGGGGTATCTAATCCCGTTTGCTCCCCTGGCTTTCGCGCCTCAGCGTCAATGCCGGTCCAGGATGCCGCCTTCGCCACCGGTGTTCCTCCAGATATCTACGCATTTCACCGCTACACCTGGAATTCCGCATCCCTCTCCCGGATTCAAGCCTTCCAGTCTCAGACGCAGTTCCCCGGTTGAGCCGAGGGATTTCACGTCTGACTTGGTAAGCCGCCTACGCGCCCTTTAAGCCCAATTAGACTG
+
CCCCCGGGGGGGGGGGGGGGGGGGGGGGGGGGGGGGGGGGEGGGGGGGGGGGGGGGCFEGEGGGGGCFGFGGGEEGGGFFCGEGFGGGGGGGGGFFFGGGGGFGGG>FGGGGGGGAGGGGGGGG?GGGGGGGGEDGGFGDFDGFG>C=FFGFDDGFFGGFGG*?;FCFAGEFFFFFA?DBC>DFFGGEECEA)=FG>EC?@@D;C647<3@?9;E>9DA6D@DE6E><3>):69A7;<<09A))..5
@M00200:205:000000000-AKKM3:1:1101:17910:7138 2:N:0:1
TACGCGGGTATCTAATCCCGTTTGCTCCCCTAGCTTTCGCGCCTCAGCGTCAGTACGCGTCCAGAGAGCCGCCTTCGCCACCGGTGTTCCTCCCAATATCTACGCATTTCACCGCTACACTGGGAATTCCGCTCTCCTCTCCGCGACTCAAGCCGGACAGTTTCCGAAGCGGGTCCCCGGTTGAGCCGGGGGATTTCACAACGGACTTATCAGGCCGCCTACGCGCCCTTTAAACCCAATTAGACTG
+
CCCCCGGGGGGGGGGGGGFGGGFGGGGGGGGEGGGGGGGEEGGGGGGGGGGGFGFGCGG+F::A<CFGGFGGGGCFGGGGDGGGGGGGGCC<=FGFGGGGGGCFGGGGFGGGGGGFGGGGC=8B,@EGGGCE+@DEFBC7FG6>EED)<*@;EFC4BGGFCC?FE58CFGBF),2;:4)::=DGFGA5)9=:>CF775C)5179?B2<)4A))5AC9DE?<<<D0C)937)4.-42C?:BFA2)8:2
@M00200:205:000000000-AKKM3:1:1101:17565:7148 2:N:0:1
TACTCGGGTATCTAATCCTGTTTGCTCCCCACGCTTTCGTGCATGAGCGTCAGTGCAGGCCCAGGGGATTGCCTTCGCCATCGGTGTTCCTCCGCATATCTACGCATTTCACTGCTACACGCGGAATTCCATCCCCCTCTGCCACACTCCAGCACTGCAGTCACAAGCGCCATTCCCAGTTTAAGCCCGGGGATTTCCCGCCTGTCTTACAGCACCGCCTGCGCACGCTTTAAACCCAGTTAGCCTGAGAC
+
CCCCCGGGGGGGGGGGGGGGGGGGGGGGGGGGGGGGGGGGGGGGGGGGGGGCFGGGGGFGGGGGGGGGGGGGGGGGGGGGGGEGGGGGGGGGGGGFECFGCFGCCGDGGGGGGGGFGG?FGEECBEGGGGGGGGGGGFGFFGGFGFGDFFD?FGGFFFFFGG*5*ACF58?=>EFFFFG*7<7<+@1@>C>A5CF?=*089>(5>@??<?@EE@FF(9>/16(:(3))*/(6.)3(;1:())4)467(3))
@M00200:205:000000000-AKKM3:1:1101:14718:7148 2:N:0:1
TACAGGGGTATCTAATCCCGTTTGCTCCCCTAGCTTTCGCGCCTCAGCGTCAGTGTCGGTCCAGGAAGCCGCCTTCGCCACCGGTGTTCCTCCGGATATCTACGCATTTCACCGCTACACCCGGAATTCCGCTTCCCTCTCCCGAACTCAAGCCAAACAGTCTCCTGTGCAGTTCCCCAGTTGAGCCGGGGGATTTCACACAGGACTTATGAGGCCGCCTACGCGCCCTTTATACCCAGTTAGCCTG
+
CCCCCGGGGGGGGGGGGCFGGGGGGGGGGGGGGGGFGGGGGGGGGGGGGGGGEGGFFGEFGGGGDFGGGGGGGGGGGGGGGGGGGGGGGGGGGGGGGEGGGGGGGGGC,CEGGGDBGGGGGGGGGGGGGGGGGEDGGFGFFGG>EEGFGAFCGGGFFEFFGGFFFFGGFGFFFEFFF5C*?9:FFGGF5DGF):7FFCFFF@<6(64)17)?)5CC;C:1<7<E6EBD)2))6:A4<<B8A4)),4(
@M00200:205:000000000-AKKM3:1:1101:26629:7157 2:N:0:1
TACAGGGGTATCTAATCCTGTTTGCTCCCCACGCTTTCGCACCTCAGCGTCAGTATTGGTCCAGGGTGTCGCCTTCGCCACTGGTGTTCCTTCAGATATCTACGCATTTCACCGCTACACCTGAAATTCCACACCCCTCTACCATACTCTAGCTTGGCAGTTCTAACCGCAATTCCCAGGTTAAGCCCGGGGCTTTCACGGCTACCTTACCAAACCGCCTACGTGCGCTTTATACCCAGTTAGACTGAGC
+
CCCCCGGGGGGGGGGGGGGGGGGGGGGGGGGGGGGGGGGGCFGGGGGGGGGGGEEDEFF@FGGGGGGFEGGGGGGGGGGGGGFGGGGGGGG<FFFGGGGGFFGFGGGGGGGGGGDE8FFGGFG8FGGGGGGFDG8EG?EDFGGFDDFCG7AGF8+0*@D>DDD@D7FEDCAA*3+BD+69F?:@FGEFED7AAGFGFCFF)77))0>CB=@=>2CFFDFF06<83C87/*,))976B325)<)92<B)4(
@M00200:205:000000000-AKKM3:1:1101:22631:7162 2:N:0:1
TACGAGGGTATCTAATCCTGTTTGCTCCCCACGCTTTCGTGCCTCAGTGTCAGTGCTGGTCCAGAGAGCCGCCTTCGCAACTGATGTTCCTCCCGATCTCTACGCATTTCACTGCTACACCGGGAATTCCACTCTCCTCTACCGCACTCTAGCCCGCCAGTATCCATCGCCATTCCCAGGTTGAGCCCGGGGCTTTCACGACAGACTTAACGAACCACCTACGCACGCCTTAAACCCAGTTAGACTG
+
CCCCCGGGGGGGGGGGGGGGGGGGGGGGGGGGGGGGGGGGGGGGGGGGGGGGGGGGGGGGGGGGGGGGGGGGGGGGGGGEGGGFGFGGGGGGGGGFEGGGGGGGGGGGFGGGGGGFGGGFGEGGDGGCGGGGGGGGGFGFFGGFGFGFGFGCF?DDFGGFGGFGFFGGFGFFEFFFFFGFGGGCFGGF>*CDFGGFFCGDFBFBBF95@CFFFFGG@D>@FFFB6E>D123<B9<BG(4:A9B<BFF
@M00200:205:000000000-AKKM3:1:1101:15304:7166 2:N:0:1
TACACGGGTATCTAATCCTGTTCGCTCCCCACGCTTTCGCGTCTCAGCGTCAGTACCGTCCCAGAGAGCTGCCTTCGCCATTGGTGTTCTTCCTGATATCTGCGCATTTCACCGCTACACCAGGAATTCCACTCTCCTCTTCCGGACTCTAGCCGTGCGGTTTCTGTCGACGTCTGGAGGTTGAGCCTCCAGTTTTCACAACAGACCTGCTCGGCCGCCTACACGCGCTTTACGCCCAATTAGACTG
+
CCCCCGGGGGGGGGGGGGGGGGGGGGGGGGGGGGGGGGGGGGGGFGGGGGGGGGGGGGGGGGGDGGGGGGGGGGGGGGGGGGGGGGGGGGGGGGGD9EFGGGGGGGGGGGGGGDGEGGGGGGGDGGGGGGGGGGGGGFGFFFG>EEGFGFG=EFDBACDDGGDFCFGGFFF=>AFFF>>DGFFGFGGFFGGAFCGGFFFE@@B(759ED=38=9EEBGE<?DEF<=B<)94)61:0:??(:4:<-6:
@M00200:205:000000000-AKKM3:1:1101:4723:7166 2:N:0:1
TACTGGGGTATCTAATCCTGTTTGCTCCCCTAGCTTTCGTGCCTCAGTGTCAGGAGTTTTCCAGGGACTCGCCTTCGCCACTGGTGTTCCACTTGATATCTACGCATTTCACTGCTACACCAAGTATTCCAGTCCCCCCTCAAACCCTCGAGCAAGGTAGTTTCCACTGCCCTTTCCGAGTTCAGCCCGGAGCTTTCACATCCGACTTACCTTACCACCTACGCACCCTTTCCACCCAATTAGACTG
+
CCCCCGGEGEFGFGGGGGGGGG<FGCDFGG<<EFGGGGGCFGGGGFF,FFFFGC8B6C9FFGGGF7D6<ECE@FEGGGGGGGGFGGGGGG,E;,,C,@EFFGGGGDECGGCE<EFFFFGGD88E?EFFG8EE?969=>GB9E8FG?DDD*=C6=8??==F3?EGFF+@6D*0:D5=<?85@E+D?=,**04*97C7FEECEE58=5598666**,56;?45>5)6:8DFG@*85>(;=;DF)6?)9)
@M00200:205:000000000-AKKM3:1:1101:13589:7177 2:N:0:1
TACTAGGGTATCTAATCCTGTTTGATCCCCATGCTTTCGTGCCTGAGCGTCAATACCAGACCAAGTTGCTGCCTTCGCCGCTGGTGTTCTTCCGAATATCTACACATTTCACTGCTACACTCGGAATTCCACAACTCTCTTCTGGATTCAAGACCTGCAGTATCAAAGGCAGTTTCACTGTTGAGCAGTGAGATTTCACCTCTGACTAACAAGTCCGCCTGCGCACCCTTTAAGCCCAATTAGACTG
+
CCCCCFGGGGGGGGGGGGGGGGGGGGGGGGGGGGGGGGGGGGGGGGGGGGGGGGGGGGGGGGGGGFGGGGFFGGGGGGGDGGGGGGGGGGGGGGGGGGGGGGGGGGGGGGFGGFGFGGGGGGG>@CEGG;EGGGGGGFGFFGGFGFGFGFGGGGGFFGFDFGCGFFGGFGFDFFFFFFGDFGFGBGGDFGFBBFGGFEGEFDBDEFEFFBFB@EGC9?>A5:=5=EAD49:C46;>7>D=4EE4;E:
@M00200:205:000000000-AKKM3:1:1101:4254:7183 2:N:0:1
TACGCGGGTATCTAATCCTGTTTGCTCCCCACGCTGTCGCGCATCAGCGTCAGCCACAGCCCAGCAGACCGCCTTCGCCACCGGTGTTCTTCCGGATCTCTACGCATTCCACCGCTACACCCGGAATTCCATCTGCCTCTACTGTGCTCAAGCCTGACAGTTCGCACGGCCGACTCGGGGTTGAGCCCCGAGCTTTCACCGCACGCTTTTCACGCCGCCTCCGCGCCCTTTCAACCCAGTTAGACTGGGAT
+
CCCCCGGGFEGGGGGFFGGGGGGFC9FGFEGGECFGCGGG@FC,@FFGC@@BFGGFFFEFDGGGGGGGFFCGCC@FFFE:FEFGFGG+EFGG;F>+++,8@=FFGGGEFEFGFEDFGEDDGCGEG8D?FFGGGF;;9:9@8C:*E88CFF9FFGFFFC96@@A5A9CC5CA>>@>EFAC3<?<4FCCF>C5>):ACF2?<?99BF;?<25>A)4A87C>1(.2<(:@<598).4:38(,.424)544((..
@M00200:205:000000000-AKKM3:1:1101:27411:7191 2:N:0:1
TACTGGGGTATCTAATCCTGTTTGCTCCCCACGCTTTCGTGCATGAGCGTCAGTGCAGGCCCAGGGGATTGCCTTCGCCATCGGTGTTCCTCCACATCTCTACGCATTTCACCGCTACACGTGGAATTCCACCTTCCTCTGCCATACACCAGCACCGTAGTTTCGAGCGCAATTCCCAAGTTAAGCCCGGGGCTTTCACACTCGACTTGCGACGCCGCCTGCGCACACTTTAAGCGCAGTTAGACTG
+
@CCCCGGGGGGGGGGGGGGGGGGGGGGGGGGGGGGGGGGGGGGGGGGGGGGGGGGGGFFDGGGGGGGGGGGGGGGGGGGGGGGGGFEGGGGGCGGGFGFFGGGGDEGGFGG<FGGFGEGGGGGGGGGGGAFGFGGFGFFFFGGFGFG*2@??FGGFFDFEGGEGFFGGA+95AFFACFGFGCFGBGGF>5E49C?FACDA=B@B9@F5>4527>EC@GEF3:9B;EEG7:D2:<A(:91<<<>4><B
@M00200:205:000000000-AKKM3:1:1101:24764:7201 2:N:0:1
TACACGGGTATCTAATCCTGTTTGCTCCCCACGCTTTCGTGCATGAGCGTCAGTGTTGGCCCAGAAGGCTGCCTTCGCCATCGGTATTCCTCCACATCTCTACGCATTTCACCGCTACACGTGGAATTCCACCTTCCTCTGCCACACTCGAGCCACGTAGTTTCGAGCGCAATTCCCAAGTTAAGCTCGGGGATTTCACACTCCACTTGCGCGGCCACCTGCGCACACTTTATGCACAATTAGACTGCGAT
+
CCCCCGGDGGEEFAFGGGGGGGGGGGGGGGGGGGCFFFGGGGGGFGGGGGFGGGGGGFGG?FEG@CFGGGGGG=F9=CFGGGGGGDFDEBDGGGGGGG8FFGGGGD=?FD9AFCGEG+@FEGGGG9E=?EGF?8=>89DBFGF?FFGD8DE8BD?FD@8;+=*CA5D6*C5>DEF7;F+08;++3,2@5CD>B9:*BC?E=44)7>C**9>2>25=(/;3(5,:(*)**+/<9>))267>):>22>)4(--
@M00200:205:000000000-AKKM3:1:1101:11804:7208 2:N:0:1
TACCCGGGTATCTAATCCCTTTTGCTCCCCACGCTTTCGTGCCTGAGCGTCAGCAATTGTCCAGGTAGCCGCCTTCGCCTCTGGTGTTCCTCACGATATCTACGCATTTCACTGCTACACCGTGAATTCCGCTACCCTCTCCAATGCTCTAGCCATGTAGTTTGAGGTGCAATTCTGGAGTTGAGCTCCAGGCTTTCACGCCTCACACACTTGGCCGCCTGCGCACCCTTTACACCCAATTAGACTG
+
CCCCCGGGGGGGGGGGGFGGGGGGGGGGGGGGGGGGGGGGGGGGGFGGGGGGGGGGGGGGGGGGGGGGGGGGGGGGGGGGGGGGGGGGGGGGGGGGGGGGGGGGGGGGGGGGGGGFGGGGGGGGGGGGGGGGDEGFGFGFFGGFGFGFGFGGGGGFFGGFFGFGEFFGFGFEFFFFFFCFGFGGFGGFAGGAFGGGFCECC=FFEBFFADFFFFGG)9@DBBFF@E;D<F@EE6A1CD71;CE);CF
@M00200:205:000000000-AKKM3:1:1101:8776:7208 2:N:0:1
TACAGGGGTATCTAATCCCGTTTGCTCCCCTAGCTTTCGCGCCTCAGCGTCAAGAACAGGCCAGGTAGTCGCCTTCGCCACTGGTGTTCCTCCCGATATCTACGCATTTCACCACTACACCGGCTATTCCACTACCCTCTCCTGCCTTCGAGTCGATCAGTATCGCGTGACCCTCCCCAGTTGAGCCGGGGGCTTTCACACGCGACTTGAACGTCCGCCTGCGCGCTCTTTAAACCCAGTTCGACTG
+
CCC?AFGGGGGGGGGGGGGGGGGGGGGGGGGCGGGGGGGCCGGGGGGGGGGGGGG8CCFFGGGC,C<,BFG:FGGGEGGGD=EBCEFGGGDA,CCCGGGGGGGGGGGGGGGGGFGF?F8FGC8+++@EFGAD=?DGG6+:6DA*@DDEGFGF>FC*:FGFG7*20<7+53**3=CB??*9DFFGFGGF*49ADGGGFFGCE;B326@;E=).4(;;0<B((.3<2C)9*24))..4E??BF)1(212
@M00200:205:000000000-AKKM3:1:1101:6531:7219 2:N:0:1
TACCCGGGTATCTAATCCTGTTTGCTCCCCACGCTTTCGAGCCTCAGCGTCAGTAATGAGCCAGTATGTCGCCTTCGCCACTGGTGTTCTTCCGAATATCTACGAATTTCACCTCTACACTCGGAGTTCCACATACCTCTCTCACACTCAAGACACCCAGTATCAAGGGCAGTTCCGAGGTTGAGCCTCGGGATTTCACCCCTGACTTAAATGTCCGCCTCCGCTCCCTTTATACCCAATTAGACTG
+
CCCCCGGGGGGGGGGGGGGGGGGGGGGGGGGGGGGGGGGGGGGGGGGGGGGGGGGGGGGGGGGGGGGFGGGGGGGGGGGGGGGGGGGGGGGGGGGGGGGGGGGGGGGGGGGGGGGFGGGGGGGGEGGGGGGGGFGGCFGFFGGFGFGFGFGFGGGFFGGFGGBCFFGGFGFFFFF?BEGFGFGGFGGFFGGFFGGGFFGFDFDBFEEFF;:CCEFC=DE=(06B@EBGGGBEFFEEF@03E9E?8E3
@M00200:205:000000000-AKKM3:1:1101:25495:7233 2:N:0:1
TACCCGGGTATCTAATCCCGTTCGCTCCCCACGCTTTCGCACATGAGCGTCAGAACAACGCTAGGGTGCCGCTTTCGCCACTGGTATTCCCCCCGATATCTACGCATTCCACCACTACACCGGGAATTCTACACCCCTCTCATTGCCTCAAGTCCCCCAGTATTCAACGACCTCTCCCAGTTACGCCGGGCGCTTTCACGTCAAACTTAAGAGACCGCCTGCGTGCGCTTTACGCCCAGTTAGACTG
+
CCCCCGGGGGGGGGGGGFGGGGGGGGGGGGGGGGGGGGGGGGGGGGGGGGGGGGGGGGGGGGGGGGGEGGGGGGGGGGGGGGGGGGGGGGGGGGGGDGCGGGGGGGGGGGGCFBEFGGDEGGGGGGGGFGGGGGGEGFDBFGGFGFGFGFFFCFGFFCGFGGCFEFGGBGEBFE4>FFGFGGF+0:EEED*;>=ACFFGFF?FDCFEAF2<A)(:C>G344:(0(8)19C:BF::>C0:?BB<ADD:
@M00200:205:000000000-AKKM3:1:1101:20333:7240 2:N:0:1
TACTCGGGTATCTAATCCCGTTTGCTCCCCTGGCTTTCGTGTCTCAGCGTCGGCGCAACCCCAGCAGCCTGTTTTCACCTTCGGCGTTCCAAGCGATATCTACGCATTTCACCGCTCCACCGCTTGTTCCGGCTGCCCCTAGTTGGCCCAAGATCGCCAGTATGCCCAGCAGTTCCACGGGTGAGCCGTGGGATTTCACAAGACACTTAACGATCCGCCTACACACGCTTTATACCCAGTTAGACTG
+
CCCCCGGGFGGGGGGGGGGGGGGGGGGGGGGGGGGGGGGGGGGGGGGGGGGE:FGGGGGGGGGDGGGGGGGFGFGGGGGGFGGE7FFGGGGFFGGGGGGGGGGGGGGGGGGGGGGFGDGGGGGGGGGGGGGGGGGGFFGFFGGFGFGEFEGC?FFFFC9DGGFGFFGGFGFDFCFFFFDBFCGGFGF>BGGEFCCC7CGC)8@DE@@94;<?08CG@GF03=;?2C5D9*(-5244C<((6<><2:7
@M00200:205:000000000-AKKM3:1:1101:24880:7241 2:N:0:1
TACCAGGGTATCTAATCCCGTTTGCTCCCCTAGCTTTCGCGCCTCAGCGTCAGTATTGGGCCAGATGAGCGCTTTCGCCACCGGTGTTCCTCCTGATATCTACGCATTTCACCGCTACACCAGGAATTCCCTCATCCTCTCCCATACTCAAGCCAAGCAGTTTGGGATTCCGGTCCCCGGGTGAGCCGGCGCATTTCACCTTCCACTTACTTAACCGCCTACTCGCCCTTTCCACCCAATTAGACTG
+
CCCCCGGGGGGGGGGGGGFGGGDFGGGGGGGCGGGGGGGGDGGGGGGGGGGGGFCFGFCBF8FC6FFGDFCGEGGGGGEGEGGGGGGGGGGGG@FBFGFGGGFFGEGGGFGGGGGFGGDFG8@E+EFFGGG8F8DGGFGEFE,6DFGFGF?FGG6B*DF6DD>7=:D@*@98*)390A65*5;90<?5@*;?):*BBCF*7;E5CFFF*7)<))3>6DBDDF))2=>D);=)6)<(;:03<<).)))
@M00200:205:000000000-AKKM3:1:1101:13863:7246 2:N:0:1
TACTCGGGTATCTAATCCTGTTTGCTCCCCACGCTTTCGTGCCTCAGTGTCAGTGCTGGTCCAGGGTGTCGCCTTCGCCACAGATGTTCCTCCCGATATCTACGCATTTCACTGCTACACCGGGAATTCCACACCCCTCTACCGCACTCTAGGTCGCCAGTATCCAGTGCAATTCCCAGGTTGAGCCCAGGGCTTTCACATCAGACTTAACAAACCACCTACGCACGCTTTACGCCCAATTAGACTG
+
CCCCCGGDGGGGGGGGGGGGGGGGGGGGGGGGGGGGGGGGGGGGGGGGGGGGGGGGGGGGGGGGGGGGGGGGGGGFFEGGGGGFGGGGGGGGGGGC>CCGGGGGGGGGGFGGGGGFGGGGGGGGGGGFGGGGGGGGGFGFFDFEGDDFGFG?FGGFFGGDGGFDFFGGFGFFAEFFFFGFGGGGFGGFFGGEDGGFFFFFCFFFEEFF=EB<>4:;BGFBFF=?9EFG*984><07E?6(744C8C8
@M00200:205:000000000-AKKM3:1:1101:9351:7248 2:N:0:1
TACTGGGGTATCTAATCCTGTTTGCTCCCCACGCTTTCGAGCCTCAGCGTCAGTAATGGACCAGTATGTCGCCTTCGCCACTGGTGTTCTTCCGAATATCTACGAATTTCACCTCTACACTCGGAGTTCCACATACCTCTTCCATACTCAAGATAGCCAGTATCAAAGGCAATTCCAAGGTTGAGCCCTGGGCTTTCACCTCTGACTAAACTATCCGCCTACGCTCCCTTTAAACCCAATTACACTGATAT
+
CCCCCGGGGGGGGGGGGGGGGGGGGGGGGGGGGGGGGGGEFGGGGGGGGGGDEGGGGGGGGGGGGGGGGGGGCGGGGGGGGGGGGGGGGGGFGGGGGGGGGGGGGCGGGGFGGGGFGGAFBFGD:EEGGGFGGGGGGFGEFGGFGFGFG?F+@?DBF?DF?8DFEF8FFGFDFFFD@F65EFDGFFGFFGDA?EE7FCECEF<<E=*388=AE@FC95:8==ABAEBGC?<;6*:5E@=5*8*0*1.****
@M00200:205:000000000-AKKM3:1:1101:8878:7260 2:N:0:1
TACGGGGGTATCTAATCCCGTTTGCTCCCCTGGCTTTCGCGCCTCAGCGTCAATACCGGTCCAGGATGTCGCCTTCGCCACCGGTGTTCCTCCAGATATCTACGCATTTCACCGCTACACCTGGAATTCCACATCCCTCTCCCGGATTCAAGCCTGCCAGTATCGGACGCAGTTCCCGAGTTGAGCTCGGGGATTTCACGTTCGACTTAGCAGGCCGCCTACGCGCCCTTTAAACCCAGTTAGCCTG
+
CCCCCGGGGGGGGGGGGGGGGGGGGGGGGGGGGGGGGGGGGGGGGGGGGGGGGGGGGGGGGGGGGFFGGGGGGGGGGGGGGGGGGGGGGGGGGGGGGGGGGGGGGDGGGGGGGGGFGGGGGGGGGGGFGGGGGGGGGFFBFFGBGBGFGFGGGGGFFGGFFGFGFDGGFGDFFFFFFFGFGGGFFGGFFDGEBCCFF)==FFFFFFFFFFFF<BDC>CB<B?F>>GDDC5?FBFF0A11>DF>)4<?
@M00200:205:000000000-AKKM3:1:1101:9424:7268 2:N:0:1
TACTAGGGTATCTAATCCCGTTTGCTCCCCTGGCTTTCGCGCCTCAGCGTCAATGCCGGTCCAGGATGCCGCCTTCGCCACCGGTGTTCCTCCAGATATCTACGCATTTCACCGCTACACCTGGAATTCCGCATCCCTCTCCCGGATTCAAGCCTGCCAGTATCGGACGCAGTTCCCGGGTTGAGCCCGGGGCTTTCACGTTCGACTTAACAGGCCGCCTACGCGCCCTTTATACCCAATTAGACTG
+
CCCCCGGGGGGGGGGGGFGGGGGGGGGGGGGGGGGGGGGGDGGGGGGGGGGGGGGGGGGGGGGGGFGGGGGGGGGGGGGGGGGGGGGGGGGGGGGGGGGGGGGGDGGGGGGGGGGFGGGGGGGGGGGGGGGGGGGGGFFDFFGEGDGFGFGFFFGFFEFFGGFGFBDGFGFFEFFFFFGEGG4?FGGF)CCE):FGFCEF@F@;DFFFCEEEA;DE1DD<?:?:>GDGDC:>55>AG<?F2<?6AA?
@M00200:205:000000000-AKKM3:1:1101:8213:7269 2:N:0:1
TACGCGGGTATCTAATCCCGTTCGCTCCCCTGGCTTTCGTGCCTGAGCGTCGGCAAAGCCCCAGTCCGTCGCTTTCGCCACCGGCGTTCCTCCCGATCTCAACACATTTCACCGCTCCACCGGGAGTTCCACGGACCCCTAGCTCGCCCGAGCCCGCCAGTCCCCGCAGCACGTCCCCGGTTGGGCCGGGGCCTTTCACTGCGGGCTTGGCGAGCCCCCTGCGCACCCTTTACGCCCAGTTAGACTG
+
CCCCCGGGGGGGGGGGGGGGGGGGGGGGGGGGGGGGGGGGGGGGGGGGGGGGGGGGGGGGGGGGGGGGGGGGGFFGGGGGGGGGGGGGEGGGGGGGEG8FDEFGGDFFFGGGGGG5CFGGGGCE@GCFGFFGDCGGGFGDF>CFCED9CDG<EDGD?BCDCFFGFFGGECA@E7FFFFG3885D>EFBFC=D5:671)<<97?BFB>((8:(-188(10((.(),:<D1*5-6:<6C:0(6<24))3
@M00200:205:000000000-AKKM3:1:1101:4975:7283 2:N:0:1
TACTGGGGTATCTAATCCTGTTTGCTCCCCACGCTTTCGCGTCTCAGCGTCAGTCATCGTCCAGAAGGCCGCCTTCGCCGCAGGTGTTCTGCTTGATATCTACGAATTTCACCTCTACACCAAGCATTCCACCTTCCTCTCCGAGACTCCAGCGACGCAGTTTTGGATGCACGTCCACGGTTGAGCCGTGGGATTTCACATCCAACTTGCGAAGCCGCCTACACGCGCTTTAACCCCAGTTAGACTGAGA
+
CCCCCGGGEGGGGGGGGGGGGGGGGGGGGGFGGGGGGGGGGGGGGGGGGGGGGGGGGGGGGGGGGGGGGGGGGFGGGGGFGGCFFGFEGGGGGFGGGGGGGFGGGFGFGFFGGEEFGGGGGGGGGGGGGGGGGFGGGFGFFGGEGEDEGFGFCDDBDCDBCCEGFFGG>69CFCF@FFGDFGGFFGGFFDEEFFEGFFCC?3(5;BD9.49>@@GFBGE;;@EFFD>C<*:)4--.:,8?>:AFFB0).6
@M00200:205:000000000-AKKM3:1:1101:14678:7302 2:N:0:1
TACGGGGGTATCTAATCCCGTTTGCTCCCCTGGCTTTCGTGTCTCAGCGTCAGAATATTCCCAGCAACCCGTCTTCACCACAGGCGTTCCAAATGATATCTACGCATTTCACCGCTCCACCATTTGTTCCGGTTGCCCCTGAATACCTCAAGACATCCAGTATACCAAGCAGTTCCACGGTTGAGCCGTGGGATTTCACAAGGTACTTAGATATCCGCCTACACACGCTTTATACCCAATTAGACTG
+
CCCCCGGGGGGGGGGGGGGGFEGGGGFEGGGGGGGGGGGGGGGGGGFGGG:@:EEFFEFFGGGGGFEGGGGGGGGGGGGGGGGGGGFC@EDGFGGFEEGGGGGFGG7CCAFAEEGDGGFFEFGGGGGGGGGGDEGGEFFDFGGFGFDEFF?+@=?7D@=D=D>FCFFGAFFBFEFFFFD5D4;7?6C5@CE>FG67@<EC=>DBECE754>5??CC2CE255;5;C>D*9245?C5?;6(9;85)9=
@M00200:205:000000000-AKKM3:1:1101:3476:7303 2:N:0:1
TACTCGGGTATCTAATCCTGTTTGCTCCCCACGCTGTCGCGCCTCAGTGTCGGCTATTGAACCCTCGCGGGTTCACTGCCCAGCAGACCGCCTTCGCCACTGGTGTTCTTCCGGAGATCTACGCATTCCACCGCTACACCAGGAATTCCTTCTGCCCCTACAGTGCCCAAGCGACACAGTTCCCACGCCCGATCTTGAGTTGATCCCCAGACATTTACCACGGCATATAGGCGCCCACTCACGGCCCTTTT
+
CCCCCGGGGG8FFGGF,FFE,CCFGGGGGGGCB7CFFFGG@FGGGGGEFEFGGGGG9FEGGFFE8FFDEC:8CFGFA9FGGGGFGFFGGG6C+=,+CC8@=D?9FD+C==E,88E*+8@EC=>7BC+=D=@6=@=7CF859,+5@*28++7?B+5**63@,*3+:=2,;CAC929?AA**7,=6*=C))25).*=+1)+./))))./3((,/()++)2245(()(*)2**).(((-*-((,(((-31(3,)
@M00200:205:000000000-AKKM3:1:1101:20585:7326 2:N:0:1
TACTAGGGTATCTAATCCTGTTTGCTCCCCACGCTGTCGCGCCTCAGCGTCAGCAACAGCCCAGCAGGCCGCCTTCGCCACCGGTGTTCCTCCTGATATCTACGCATTTCACCGCTCCACCAGGAGTTCCGCTCTCCCCTACCACACTCGAGCATTGCAGTCTGCCAGGCAGTTCCACGGGTGAGCCGTGGGATTTCACCGGACACTTGCAATGCCGCCTACGTGCGCTTTCTGCCCAGTTAGACTG
+
CCCCCGGGGGGGGGGGGGGGGGGGGGGGGGGGDEGGGGGGGGGGGGGGGGGGGGGGGGGGGGGGGGGGGGGGGGGGGGGGGGGGGGGGGGGGGGGGGGGGGGGGGGGDGGGGGDGFGGGGGFGGGGGGGGGGGGGGGFGFFGGFGFGFGFG6CGGFFFGFGFFFCF7FFF?=AEFFAFGDDGDF>CGEFGDE48EDF<FEFFFBBFFFAFF?EEGGFGB?FF@FDGFGDC1)))).:>65))5:<A7
@M00200:205:000000000-AKKM3:1:1101:23830:7327 2:N:0:1
TACGGGGGTATCTAATCCTGTTTGCTCCCCCGGCTTTCGTGCCTCAGCGTCAGGTCTTGTCCAGGAACTCGCCTTCGCCACTGGTGTTCCGCTCGATCTCTACGCATTTCACTGCTACACCGAGCATTCCAGTTCCCCCTCCAAGCCTCTAGCCCTGCAGTTTCTAATGCCATTTCCGGGTTGGGCCCGGAGATTTCACATCAGACTTTCAAAGCCGCCTACGCACCCTTTACGCCCAGTTAGACTG
+
CCCCCGGGGGGGGGGGGGGGGGGGGGGGGGGGDGGGGGGGGGGGGGGGGGGGGGGGGGGGGGGGGGGGGGGGGGGGGGGGGGGGGGGGGGGGGGGFFGGGGGGGGGFFGGGGGGGFGGGGGGGGGGGGGGGGGFGFFFGFFGGFGFGEFFFGGCFFFGGFEGFGC9;A6EFBFFFFFF*4FEG7BGGFBGEB6CFFA?GEE@))).4<?ECE53B:>GF@;8:@?GFGG4>))((,:((..6))-6)
@M00200:205:000000000-AKKM3:1:1101:11698:7339 2:N:0:1
TACGCGGGTATCTAATCCCGTTTGCTCCCCTGGCTTTCGCGCCTCAGCGTCAGTGTCGGCCCAGCAACCCGCCTTCGCCTCCGGTGTTCTTCCCAATATCTACGCATTTCACCGCTACACTGGGAATTCCGGTTGCCCCTTCCGCACTCTAGCTCGGCACTCTCAAAAGCCGTTCCGGGGTTGAGCCCCGGGCTTTCACTCCTGACTTGCCGTGCCGCCTACGCGCCCTTTACGCCCAGTTAGACTGAGAC
+
CCCCCFGGGGGGGGGGGGGGGGGGGGGGGGGGFGGGGGGGGGGGGGGGGGG@FGGFGGEGGGGGGGGGGGGGGGGGGGGGGGGGGGGGGGFGGGEGG,=FADGFGEGDFGGGGGGAGGFGGGGGGGGGGGGGGGGGAFFDFGGDG>GA?FF+BFG5BGD*3;AGF9CCFC6>EFF4589?FE)*=C?FFGGBFGC6ACCEFFF>ABAAD9?9?6C8(15:?(-048@GC5)-5?:1:3:?44):7A),5))
@M00200:205:000000000-AKKM3:1:1101:9935:7348 2:N:0:1
TACCGGGGTATCTAATCCTGTTTGCTCCCCACGCTTTCGAGCCTCAGCGTCAGTAATGGACCAGTATGTCGCCTTCGCCACTGGTGTTCCTCCCGATCTCTACACATTTCACCGCTACACCGGGAATTCCAGACTCCTCTGCCTCCCTCAAGAACAGCAGTATCGGCCGACTCTCCTCAGTTGAGCCGAGGGATTTCACGACCGACTTGCCATCCCGCCTACGCGCCCTTTACACCCAGTTAGACTG
+
CCCCCGGGGGGGGGGFGGGGGGGDGGGGGGGGGGGGGGEGFGGGGGGGGGGGGGGGGGGGGGGGGGEFGGGGGGGGGGGGGGGGGGGGGGGGGGGGGGGGGGGGGGGGGGGGGGGFGGGGGGGGEEGGGGGGFGGGGFGFFGGFGFGFGFFCFGFFFGGFGC>FADGGFEFFFFFFFFGFGGGGFFGDB7@54FGGFCGFFFFFFF;DFFF<>@CF?DEFF@FB;EBDCC:AD2<<E?:0:>2AAFF
@M00200:205:000000000-AKKM3:1:1101:18802:7351 2:N:0:1
TACCGGGGTATCTAATCCCATTCGCTACCCACGCTTTCGTGCTTCAGTGTCAAATATGTGCCAGTGTACTGCTTTCGCTTTTGGTGTTCCCCATGATATCAACGGATTTCACCCCTACACCATGAGTTCCGTACACCTCTCACACTTTCTAGTTTTGCCGTATCTTTTGCGACCCTGAAGTTAAGCCCCAGGATTTAACAAAAGACTAACAAAACAACCTACGCACCCTTTAAGCCCAGTTAGACTGAGTC
+
CCCCCGGGGGGGGGGGGFGGGGGGGGGGGGGGGGGGGGDGGGGGGGGGGGGGGGGGGGGGGGGGGDFFGGFGGGGGGGGGGGGCGCFGGGFGGGGGGGGGGGGGGGGGGGGGGGGFGGGGGGGFGCFGGGGGGGGGGFGFFGGFGFGFGFGGGGGFFGGAE88DFFGGF?BBBB>FDF+0CAFGFGC5BDE55@FCF*95>@CBDD;8@C58@@E>9CB@FFF478BD<C3*9553852;?)9>ECE@EC)
@M00200:205:000000000-AKKM3:1:1101:23437:7366 2:N:0:1
TACGCGGGTATCTAATCCCGTTTGCTCCCCTGGCTTTCGTCTCTCAGTGTCAGTTGCAGTCCAGAACGCCGCCTTCGCCACCGGTGTTCCTCCAGATATCTACGCATTTCACCGCTACACCTGGAATTCCGCGTTCCTCTCCTGCACTCAAGCTCGCCAGTCTCAGACGCAGTTCCCCAGTTAAGCTGAGGGATTTCACGTCTGACTTAGCAAGCCACCTACAGACCCTTTCCACCCAGTTACACTG
+
CCCCCGGGGGGGGGGGGGGGGEGGGGGGGEGFGGGGGFCGGGGGG@FGGGGGAGFGCGGGGGGGGDGFG7FEGG@FGD:FCEGDGDGGGFFEGEEEFGFFGFFGD>FFGGFFFGEAGGGG8DFFFEFFGDGGGGDGGF,*;DF68D89DFGCG=?DF8DAGG=GFFGFDGE5A;>B>ACDD;9=FDEFFFGFEG?FFEFF=B=944>E=EFC3=EGFGA;15;AEGFG>;/).7;=7;16)6))<A?
@M00200:205:000000000-AKKM3:1:1101:4395:7367 2:N:0:1
TACCGGGGTATCTAATCCTGTTTGATCCCCACGCTTTCGTGCCTCAGCGTCAATATATGTTTAGCCAGCTGCCTTCGCAATCGGTGTTCTATAACATATCTATGCATTTCACCGCTACATGTTATATTCCGCCAACCTCAACATAATTCAAGACTAATAGTATCCAAGGCAGTTTCCGAGTTGAGCTCGGAGATTTCACCCCAGACTTAATAGCCCGCCTACACACCCTTTCAACCCAGTTAGACTGACA
+
CCCCCFGGGGFGFGGGGGFGGGGGGGGGGGGGGGGGG<FGGGGGGGGGGGGGGGGGGGGGGGGGGGGGGGGGGGGGGGGGGGGGGGGGGFGGGGGGGGFGFGGFFFCGFBFGEEGFGDCFGGGGGGGGGFF>CCDF+*9:9DFFGFGFGFGGFGDFFGFFCF>90DDFFG?=;=9EFFDEG=DGFCFFEC65?FCCF@A=C)5>5:@77>=*;=?F9DFDDD267E?DCC3*014>72>@E3C3<433(/
@M00200:205:000000000-AKKM3:1:1101:27580:7378 2:N:0:1
TACAGGGGTATCTAATCCTGTTCGCTACCCATGCTTTCGAGCCTCAGCGTCAGTTGCAGACCAGATAGCCGCCTTCGCCTCAGGTGTTCTTCCCGATATCTACGTATTTCACTACTACACCGGGAATTCCGCCATCCTCTCAGGCACTCAAGATTTACAGTTTCGACTGCACTTCCCAGGTTAAGCCCAGGGCTTTCACAATCGACTTGCAAACCCGCCTACGCGCGCCTTACGACCAATTAGACTG
+
CCCCCGGGGGGGGGGGGGGFGGGEGGGGGGGGGGGGGGGGGGGGGGGGGGEGGGGGGGFGFFCFGGGGGGGDGGGGGGGGGGGGGGGCFGFGGGGGGGGFGGGGGGGGGGGGGGFFGFGG?CEDFBFGFGCGDGGGGF9*5EDBFFGFGFGGGGGFBFD5=CEGAFDE>GF)089;AF6*@?=<BAF?FGFE5C@D0AFEE=:457@)9=>?E5BC=)8-258)6CBG)9,7(((:C;(,).0<2-)
@M00200:205:000000000-AKKM3:1:1101:19803:7382 2:N:0:1
TACCGGGGTATCTAATCCTGTTTGCTCCCCACGCTTTCGTGTTTTAGCGTCAGTCATTGTCCAGAAGGCCGCCTTCGCCACCGGTGTTCCGCTTGATATCTACGAATTTCACCTCTACACCAAGCATTCCGCCTTCCTCTCCAAGACTCTAGCCAAGCAGTTTCGAGTGCACTTCCACGGTTGAGCCGTGGGATTTCACATCCGACTTGCAGGGCCGCCTACACGCGCTTTAAACCCAGGTAGACTG
+
CCCCCFGDGGGGGDGGGGFFGGFFGGGGGGGGEGGGGGGGGGFGGGGGGGGGGGGGGFFGGGGGGFGGGGGGEGGGGGGGGGGGGGGGGG8FGCFGGEFGGGGFGGGGGGGGGGGFGGCGGFCGFGGGGGGGGGGGGFFFFGGFFFGFGFGBFGC??GGBFFDF5FCD?DF6AEFFF<75F+;CCCG*:;75AGFC=4B7A=:@2=B2343>3(;?0:B;0=8508):3C14<<2:E63(.)))).2
@M00200:205:000000000-AKKM3:1:1101:17720:7406 2:N:0:1
TACTAGGGTATCTAATCCTGTTTGCTCCCCCGGCTTTCGTGCCTCAGCGTCAGGACTTGTCCAGGAACTCGCCTTCGCCACTGGTGTTCCGCTCGATCTCTACGCATTTCACTGCTACACCGAGCATTCCAGTTCCCCCTCCAAGCCTCTAGCCCTGCAGTTTCTAATGCAGTTTCCAGGTTGGGCCTGGAGATTTCACATCAGACTTGCAAAGCCGCCTACGCACCCTTTAAACCCAATTAGACTGAGA
+
CCCCCGGGGGGGGGGGGGGGGGGGGGGGGGGGGGGGGGGGCEGGGGGGGGGG@FGGGGGGGGGGGCGGGGGGGGGGGGGGGGGGGGGGGGGGGGGGGGGGGFGGGGGGGGGGGGGFGGGGGGGGGGGGGGGGGGGGGFGFFGCFGFGFGFGFFGGFFGGFE=FFEFDGFGFFFFFFFFGFFFFGBFEEFD6;@FGFFEC7E@AE6BEEFC=4>>EGFGFDFF=B(4>G3CE3C673=2@FCCEEEFF;39
@M00200:205:000000000-AKKM3:1:1101:19653:7409 2:N:0:1
TACTAGGGTATCTAATCCTGTTTGCTCCCCACGCTTTCGCATCTCAGCGTCAGTCACCGTCCAAAAGGCCGCCTTCGCCACCGATGTTCCTCTCGATATCTACGAATTTCACCTCTACACCGAGAATTCCGCCTTCCTCTCCGGGACTCAAGTTCGTGAGTTTCAAATGCACTTCCTGGGTTAAGCCCAGGGCTTTCACATCTGACTTTACGAACCGCCTACATGCGCTTTATACCCAGTTCGACTG
+
CCCCCGGGGGGGGGGGGGGGGGGGGGGGGGGGDGGGGGGGEGGGGGGGGGGGGGGGGGGGGEGGFFFEGBGGGGGGGG@FGGGGEGGGGGGCFGGGGGGGGFGGG8FGGGGGGGGFGGGEFG7C:8EGGGGGGGGGGFGCFGCEGFGFGFGD@=FBDCCAFGFGFF9DFGFEFFAFFAC?FE*5@E6@ACC5?FGGFEFEEFCEFFFFFFCDB(:C>CDD<D;A<F)8DG0)..7)+7(/6),8@@9
@M00200:205:000000000-AKKM3:1:1101:25851:7410 2:N:0:1
TACGAGGGTATCTAATCCGGTTCGCTCCCCACGCTTTCGTGCCTCAGTGTCAGAAACAGCCCAGTAACCTGCCTACGCCATTGGTGTTCCTTCTGATATCTACGGATATTACCCCTACTTCAGAAATTCCAGTTACCTCTGCTGTTCTCGAGTTAGTGAGTTCAAATAATAGCCTGTAAGGTTGAGCCTCCAGATTTCACTATTTGCTTTTCTAACTCCCTCAGCAACTCTTCAAACCCAGTTAGACTGA
+
CCCCCGGGGG@EGCGGFGGGGGGGGGGGGGGGGGGGGCGGGGGGGCGGGGGGG,FFFFGGFGGGGGFFGGGCGFCCFCGEE,BFFGGEG9CE9<AEGGDADGD7?EGG=4;EF=?DGGGCGD9EF8FCFF;EE;DF9@,8DFG?DDCEDB==40?<DC90@+;D;FCGFF7*38?FDF?F?FG?58D**+@DF82=+;<EE7;EECECC;**0;,@*+3)8))*3,*;;>7**:6*65):BE44>EB*:>
@M00200:205:000000000-AKKM3:1:1101:8520:7415 2:N:0:1
TACCAGGGTATCTAATCCTGTTTGATCCCCACGCTTTCGTGCATGAGCGTCAGTTACTGTCCAGTTGGCTGCCTACGCCATCGGTGTTCCTCCGAATATCTACGCATTTCACTGCTACACTCGGAATTCCGCCAACCCCTCCAGTACTCTAGTCGTGAAGTTTCAAAAGCAATTCCAGGGTTAAGCCTTGGGATTTCACTCCTGACTTTAATAACCGCCTGCGCACGCTTTAAACCCAATTAGACTG
+
CCCCCGGGGGGGGGGGGGGGGGGGGGGGGGGGGGGGGGGGFGGGFGGGGGGGGGG<FGEFGGGGGGCGGFGGGGCCFGGEFGEGGGGGGGGFGFFEGGGGGFFGGGGEGGGGGGGFGGGGG8E7FGGGG,@CDC8DC5EDF+D6FFGEG?FFEG6D>,?FGFEG9?C@FCFEFEFDFFD5FFFC<7E59CC?*@EFFEFC5@C@@E@<**3;A@F<>C?A=@B*5=BGGGFFFEEBE8@19C@EACE
@M00200:205:000000000-AKKM3:1:1101:22289:7419 2:N:0:1
TACTCGGGTATCTAATCCGGATCGCTCCCCACGCTTTCGCGCCTGAGCGTCAGCACCGGTCCAGAGAGCCGCCTTCGCCACTGGTGTTCCTCCCGATATCTACGCATTCCACCACTACACCGGGAATTCCGCTCTCCCCTACCGGCCTCCAGTCGACAGGTCTCCGACGGCCTCCCCCAGTTGAGCTGGGGGCTTTCACGCCGGGCTCTGCCACCCGCCTGCGCGCGCTTTACGCCCAGTTAGACTG
+
CCCCCGGGGGGGGGGGGGGGDG+CFGGGGGGGGGGGGGG>EGGGGGGGGGGGGCFEGCC@FGGGGFGGB,FGGGGGGGGE7<FGGDFGGGGGFFCGGGGGGGGGGGGGGGGGFFGFCFGGFCC@CCFGGGCGDE8EFFEBFFG>>>DDGFGF,;*9?*;@GGFGEBC>E*628(;5BD3.>E+:AC+);<C;DGGGFFG:??B>(4(-4372:4CE9C@((34<0C)9)9:<)(,-:6(,))).5))
@M00200:205:000000000-AKKM3:1:1101:21261:7431 2:N:0:1
TACGCGGGTATCTAATCCTGTTTGCTCCCTTGGCTTTCGTGCCTCAGTGTCAGGTACCGTCCAGGGACTCGCCTTCGCCACTGGTGTTCCTCTTGATATCTACGCATTTCACTGCTACACCAAGAATTCCAGTCCCCCCTCCGATCCTCCAGATCAGCAGTATCCAATGCCATTCCCGGGTTAAGCCCGGGGCTTTCACATCGAACTTGCCAACCCACCTGCGCACCCTTTAAACCCAGTTAGACTG
+
CCCCCGEGGGGGGGGGGGGGGGGGGGGGGGGGGGGGGGGGGGGGGGGGGGGGGGGGGGGGGGECGCFFGGCGGDGF<FGGGGFGGGGGGGGGGGAFGGFGGGGGGGGGGGGGGGGF?FGGG6>EFGGGGGCGFGFFEDEFFGD9=?DDGFCF,AF*;FCFFFFGFF6FFGFB?8=FF575@CFDCF7@595:9CGFA*,*8;62(0:C4C@45@C=@G:,61281?EG*;4).)/3*(4::44)4<)
@M00200:205:000000000-AKKM3:1:1101:22044:7460 2:N:0:1
TACTAGGGTATCTAATCCTGTTCGCTCCCCACGCTTTCGCGTCTCAGCGTCAGTACCGTCCCAGAGAACCGCCTTCGCCACGGGTGTTCTTCCCGATATCTGCGCATTTCACCGCTACACCGGGAATTCCATTCTCCTCTTCCGGACTCTAGCCAGATGGTTTCAGCCGACATCTCGAGGTTGAGCCTCGAGTTTTCACAGCTGACCTACCTGGCCGCCTACACGCTCTTTACACCCAATTAGACTG
+
CCCCCGGGGGGGGGGGGGGGGGGGGGGGGGGGGGGGGGGGGGGGGGGGGGGGGGGGGGGGGGGGGGGGGGGGGGGGGGFCFGEEFGCGGGGGGGGG7FGGGGGGGGGGGGGGGGGD>CGG?>EECEFGGGGFFGGGGFGFFGFAG5D=G5FF9CFFFCCF9DDGFFGFD@AAFFAFFFD4C,**;CE;A<E?FCC:16CC47;;@;EFFFF8<(:=2D>;?@:73CBG3:92448(:<,244>AFD7
@M00200:205:000000000-AKKM3:1:1101:4901:7468 2:N:0:1
TACAGGGGTATCTAATCCTGTTTGCTCCCCACGCTTTCGCGTCTCAGCGTCAGTTGTCGTCCAGAAAGCCGCCTTCGCCACCGGTGTTCCTCCTGATATCTACGAATTTCACCTCTACACCAGGAATTCCACTTTCCTCTCCGACACTCAAGGCTTGCAGTTTCAAGTGCAATTCCTGGGTTGAGCCCAGGGATTTCACGCCTGACTTGCAAGTCCGCCTACACGCCCTTTATACCCAATTAGACTG
+
CCCCCGGGGGGGGGGGGGGGGGGGGFGGGGGGGGGGGGGGGGGGGGGGGGGGGGGGGGGGGGGGGGFDGFGGGGGGGGGGECFGEGGGGGGGGGGGGGGGGCDGGGGGGC;EFGGFGGGGGGGGFFFGGFGGGGGGGFG7FDCBGFGBGFFCFF6?A6DD9?EFFFGGFFFCFEFFFFC5FE6?FFD?FFF5FGCCBEDBBFFFFEEE6E@4=C>C=CD9DFFF2=8<7*4CCFF)?=DFFE@EFE@
@M00200:205:000000000-AKKM3:1:1101:18728:7469 2:N:0:1
TACGGGGGTATCTAATCCCGTTTGCTCCCCACGCTTTCGTGCTTCAGCGTCAGAAAAGCCCCAGCCGGCTGTCTTCACTTTCGGCATTCCGATTGATATCTACGCATTCCACCGCTCCACCAATCGTTCTACCGGCCTCTAGCTTCCTCAAGACTTGCAGTTTGCCCCGCGGTTCCCCGGTTGAGCCGGGGGATTTCACAGGACACTTACACGCCCGCCTACGCACCCCTTAAACCCAATTAGACTGAGAC
+
CCCCCGGGGGGGGGGGGGGGGGGGGGGGGGGGGGGGGGGGFGGGGGGGGGGGDGFGGGGGGGEGGGGGGGGGGGGGGGGGGGG@FGGGGGGGGFFGGGGGGFAFGGGGGAFGGGGFGGGGGGFEGGDGGGGGGGDGGFGF58EFAFFFGFCDAFGFFFFFGF<CEFDGB8?>?BEFFFD4CED4AFG>>DDFF5:CFAGFF??FFFFFFFF)3;FG9DDBFF0<1EED)1:2<A>?GF:?<<:<AA0:0:)
@M00200:205:000000000-AKKM3:1:1101:25367:7478 2:N:0:1
TACTAGGGTATCTAATCCTGTTTGCTCCCCACGCTTTCGCACCTCAGCGTCAATGCCGGTCCAGTGAGCCGCCTTCGCCACTGGTGTTCTTCCGAATATCTACGAATTTCACCTCTACACTCGGAATTCCACTCACCTCTCCCGGATTCAAGCGATGCCGTCTTAAAGGCAATTCCGGGGTTGAGCCCCGGGCTTTCACCTCTAACTTACAAAGCCGCCTACGTACGCTTTACACCCAATTAGACTGCGAT
+
CCCCCGGGGGGGGFGGGGGGGGGGGGGGGGGGGGGDGGGGGGGGGGGGGGGGGGGGGGFGEGGGGGGGGGGGGGGGGGGGGGGGGGGGGGGDGGGGDFGFGGGFG?F7AFFGGFGFGFFG9FGGFGGGFGGGFGGGGFGFFCEDEEDAFFCGGD6DEE+<ADDGEF9FBGFCFFFFF5?*@:*9AEFF>CGFFGCFF<,7:>EEFFEE358>@@FE93>?13(=;AAD<3?F<<>2CB((6<?DA<0((-(
@M00200:205:000000000-AKKM3:1:1101:19910:7482 2:N:0:1
TACTGGGGTATCTAATCCTGTTTGCTCCCCACGCTGTCGCGCCTCAGTGTCAGAACTGGTCTAGCTGGCCGCCTTCGCCACGAGTGTTCTCCCCCATCTCTACGCATTTCACCGCTACACAGGGAATTCCACCAGCCCCTCCCAGCCTCAAGTCCTGCAGTTTCTCCCGACCCCCCACAGTTGAGCCGTGGGCTTTCACGAGAGACATACAGCACCACCTACGCGCCCTTTATACCCAGTTAGACTGAGA
+
CCCCCGGGGGGGGGGGGGGGGGGGGGFGGGGGGGGGGDGGCGGGGGGGGGGGGGGGGGGGGGGGGGGGGGGGGGGGGGGGGGGGGGGGGGGGGGGGGGGGGGGGGGGGGGGGGGGFGGGGGGGGFGGGGGGGGGGGCBGFBEGFGFFDFFGDFGGFFGGFGGFGFF7FEGE=E):>DFGFGGGCAFGFDDEEFG6DFEF=@>@>D8DCFE@C;3CFDGBD@EF>@E>D)7:)444)<<<44A268<B?B)
@M00200:205:000000000-AKKM3:1:1101:24978:7487 2:N:0:1
TACAAGGGTATCTAATCCCGTTTGCTCCCCACGCTTTCGCGTCTCAGCGTCAGTAACGTCCCAGCGAGCTGCCTTCGCAATTGGTGTTCCTCCTGATATCTGCGCATTTCACCGCTACACCAGGAATTCCACTCGCCTCTTCCGTACTCTAGCCCGACAGTATCCACCGGCTTTCGAGGGTTGAGCCCCCGACTTTCACAGCGGACTTACCGGACCGCCTACACGCGCTTTAAACCCAGTTAGACTG
+
CCCCCGGGGGGGGGGGGFGGGGGGGGGEGGFGGGGFGGGGEGGGGGGGGGGGGGGGGGGEGGGGGGGGGGGGGGGGGGGGGGGGGGGGGGGGGGGGGGGGGGGGGGGGGGGGGGD?GGGDFFGGGGGGGGGGGGGGGFGFFEFBGDGFGFG?GG8?>EDEGGFGEF?FDGEFFFFE*3C>C>9C>E?FFD=EEGEF8*:7A?F36>FFE9;<;;E*(1041<(8<G>D39(6)4<:C::(.:AA>28
@M00200:205:000000000-AKKM3:1:1101:23726:7497 2:N:0:1
TACTGGGGTATCTAATCCTGTTCGCTACCCACGCTTTCGTCCATCAGCGTCAATCCATTGTTAGTAACCTGCCTTCGCAATTGGTATTCCATGTAATATCTAAGCATTTCACCGCTACACTACATATTCTAGTTACTTCACAATAATTCAAGCCATACAGTATCAATGGCAATTTTTTGGTTAAGCCAAAAACTTTCACCGCTGACTTATATAGCCGCCTACGGACCCTTTAAACCCAATTAGACTG
+
C,CCCGGGGCGGGGGGGGGGGGGGGGGGGGGGGGGGGGGGGGGGGGGGGGGGGGGGGGGGGGGCGFGFGGGGGGGGFGGDGGGCGFFGGGGGGGGGGCCGGGCGGGGGGGGGGGGFGGGGGGGGG9EGFGGGGGGEGFF<DF8DEBGDGFEDGGGFFGGCDGEGFFFFFGFFFDFFFFDDDFF++8@:F68FFGFG<ECD9@BFFFBE7EEFFFF,85<):885AC*CC9@466;=7@>34438:?E
@M00200:205:000000000-AKKM3:1:1101:5324:7511 2:N:0:1
TACGGGGGTATCTAATCCTGTTTGCTCCCCACGCTTTCGCACCTCAGCGTCAGTACCGGGCCAGTGAGCCGCCTTCGCCACTGGTGTTCTTGCGAATATCTACGAATTTCACCTCTACACTCGGAATTCCACTCGCCTCTCCAAGATTCTAGCCATCCAGTCTCAACGGCAGTTCTGGAGTTGAGCTCCAGGCTTTCACCTCTGACTTAAATGGCCGCCTACGTGCGCTTTAAACCCCGTTCGACTG
+
C@C@CDBEC@FGFFGGGGFFDFCEGFEEFDCC:FEGGGDGGGGCGDGFFGEEGGFCFEGC+F7FFFECEEEGGGGGGGGG79BE<BA@DF;,,C>F+DF9=DFD7@FFC,>CEEGD?FCC76@E:EF8FFEF+1+@E?=8DF9DCA?*=?CCFGCA?FC53**?E;*3559=?;FFFF>FFCCFFC,?;FEFFDCDBCFE393>*@A)7)7<<)=<4)01(5;;1@33><(--).8812(,,(((-(
@M00200:205:000000000-AKKM3:1:1101:15185:7511 2:N:0:1
TACGGGGGTATCTAATCCTGTTTGCTCCCCACGCTTTCGCGGCTGAGTGTCAGAACTGGCCCAGCGAGCCGCCTTCGCCACCGGTGTTCTTCCTGATATCTACGCATTCCACCGCTACACCAGGAATTCCGCTCGCCTCTACCAGTCTCCAGTTCTCCAGTATCCTATGCACATCCGGAGTTGAGCCCCGGAATTTCACAAAGGACTTAAAGAACCACCTGCCCGCCCTTTCAGCCCAGTTAGACTGAAAT
+
CCCCCGGGGEGGGGGGGGGGGGGGGGGGGGGGCGGGGGGGCGGGGCGGGGGGCGEFAFCGGFCCFEGEFFDEGGGGGGGCFFCEGGGEGGFGGGGGGFFGGF?@FGGGGGDFFGGFDG8FG8D++>DFFGCGDGGGGFGFBGG6FAF;FFG5@CCBAGCFD:<:6=5D4DA;98AF4)/)6=+=)A?:AGE>)=71;)=C@;1(,66@F3>EE8FFFGD7>:()(:5C)94)))),2,63<44))4),)))
@M00200:205:000000000-AKKM3:1:1101:14481:7558 2:N:0:1
TACTAGGGTATCTAATCCTGTTTGCTCCCCATGCTTTCGAGCCTCAGCGTCAATATGTGTCCAGTCGGCCGCCTTCGCAACTGGTGTTCTTGGGGATCTCTACGCATTCCACCGCTACACCCCCAATTCCACCGACCTCTCCACTATTCAAGATTCCCAGTTTTAAGTGCCGGTCCGGGGTTGGGCCCCGGGATTAAACACCTAACTTAAGAACCCGCCTACGCTCCCTTTATTCCCAATTAGACTGGGAT
+
CCCCCGGGGGGGGGGGGGGGGGGGGGGGGGGGGGGGGGGG<FGGFGGGGGGGGGGGGGGGGGGGGGGDGGGGGGGGGGGGGGGGGGGGGGGGGGGGGGGGGGGGGGGGGGGGGGGEGGGGGGGGGGGCFFCGGGGGGFGEF=FFFDGEGFGFGFGFFFF5DFEC9;AFFCFFB=EFD>CAC87DBGGE5D5B):A661=>?;@881<E@EFF<8BEBDE@F;<>(17C5C))-)))3-(:BF>4><2((.(
@M00200:205:000000000-AKKM3:1:1101:19052:7570 2:N:0:1
TACGAGGGTATCTAATCCTGTTCGCTCCCCACGCTTTCGCGTCTCAGCGTCAGTACCGTCCCAGAGAGCCGCCTTCGCCACGGGTGTTCTTCCCGATATCTACGAATTTCACCTCTACACTGGGAATTCCGCTACCCTCTTCCGAACTCAAGATGTCCCGTTTCAAAGGCAGTTCCCAGGTTGAGCCCGGGGCTTTCACCTCTGACGCGAACATCCGCCTACGCGCCCTTTAAACCCAATTAGACTGCGA
+
CCCCCGGGGGGGGGGGGGGGGGGGGGGGGGGGGGGGGGGGGGGGGGGGGGGGGGGGGGGGGGGGGGGGGGGGGGGGGGGGGGFGGGGGGGGGGGECGGGGGFGGGGGGGGGGGGGFGGGGGGFGFGGGGGFGGGGGGFGFFEG>EFGFGFGGBFGFFEGDGGFGFFGGA5ADFFFFFFF>FGCFFFGFF4EEDGGGFFGF@?FEECFFF06>6EFF?GE?:40>6E7D55?94A<2C:6?DBD<AB>(4(
@M00200:205:000000000-AKKM3:1:1101:6388:7572 2:N:0:1
TACCCGGTATCTAATACTGTTCGCTACCCACGCTTTCGTGCCTCAGCGTCAATGTTGGCTTAGTGAGCTGCCTTCGCAATCGGTGTTCTACATCATATCTAAGCATTTCACCGCTACATGATGTATTCCGCCCACTTCAACCAGATTCAAGCTATGCAGTTTCAATGGCAATTCCGCAGTTGAGCTGCGGGCTTTCACCACTGACTTATATAGCCGCCTACGCACCCTTTAAACCCAGTTAGACTGCGATC
+
CCCCCGGGFGGGAEFGGGGGGGGGGGGGGGGFGGGGGGGGDGGGGGGGGGGGGGGGGGGGGGGGGGGGGGGFGGGGGG7BEGCGCFGGGAFGEGGGGGGGGDGGGGEFGFGGGGGBDEDFFGFGGGGGFGGDGGDFGFFEDECFGFGFGF8DFGGF5>DFGGFGBFCEFCFEFECFD>D?FG+D?DEFE>GFBGGCCFF:CEFEE6<6<ACF6EC>94?9=@2265;5*;6)7@(6*66CCC4AC;(,16(
@M00200:205:000000000-AKKM3:1:1101:27276:7578 2:N:0:1
TACCCGGGTATCTAATCCCTTTTGCTCCCCACGCTTTCGTGCCTGAGCGTCAGCAATTGTCCAGGTAGCCGCCTTCGCCTCTGGTATTCCTCATGATATCTACGCATTTCACTGCTACACCATGAATTCTGCTACCCTCTCCAATGCTCTAGCCATGTAGTTTGAGGTGCAATTCCGGTGTTAAGCCCCGGGCTTTCACGCCTCACACACTTGGCCGCCTGCGCACCCTTTACACCCAGTTAGACTG
+
CCCCCGGGGGGGGGGGGGGGGGFFGGGGGGGGGGGGGGGGGGGGG8FGGGGGGGGGGGGGGGGGGGGGGGGCEGGGGCFGGGGGGGGGGGGGGGGGGGGGGGGGGDGGGGFFGFGFGGGGGGCFGFFFGGGG?EF9@DFBFDGFGFGFGFGGGGFFFGCFGGDGF?CFFGF<EEFFB>+9CCGFFFEAA>@D5C6CC<CC9CBFF9EE>FBFABFGFDD@=B=A@E;D/9@CE5=3B?84).<3AC8
@M00200:205:000000000-AKKM3:1:1101:6984:7583 2:N:0:1
TACTGGGGTATCTAATCCCGTTTGCTCCCCTAGCTTTCGCACCTCAGCGTCAGTAACGGTCCAGTGAGCCGCTTTCGCCACCGGTGTTCCTCCTGATATCTACGCATTTCACCGCTCCACCAGGAGTTCCACTCACCCCAACCGTCCTCGAGCCGGGCTGTATCCGACGCAATTCCCCGGTTGAGCCGGGGGCTTTCACATCGGACGGACCCAGCCGCCTACGTGCCCTTTAAGCCCAGTTAGCCTGAGC
+
CCCCCCFFGGGGGGGGGGGGFGFEFFGGGGG<EFFAEEF@@FEGGGGGGGGEGGGCFEGCGGEFCFFGGGGGC=BEGGGGGG7FFCGGGGGGG8EFEFGGGGGGGGGGDFCFF>EECF8FD4>C+BDFGGFF8FGCFBGDEGGEE>GFGAE>EGG*987BC7CFFBG*3CD=>>FFFFD*>?5;ACGF4<E55==FFFF?).:(,441396<B(;;,9>:(((..;)9*232)-4?G:((..)))),(((
@M00200:205:000000000-AKKM3:1:1101:15675:7583 2:N:0:1
TACTGGGGTATCTAATCCTGTTTGATCCCCGCACTTTCGAGCCTCAGTGTCAGTTATAGTTTCGTCAGCTGCCTTCGCAATCGGTGTTCTATGACATCTCTATGTATTTCACCACTACATGTCATATTCCGCCAACGGCAACTATACTCAAGCCCTACAGTATCAATGGCAATTTCTTAGTTAAGCTAAGAGATTTCACCACTGACTTATAAGGCCACCTACGCTCCCTTTATCCCCAGTTAGACTG
+
CCCCCGGGGGGGGGGGGGGGGGGGGGGFGGEGGGGGGGGGGGGGGGGGGGGGGGGGGFGGGGGGGGGGGGGGGGGGGGGFGGFCGGFGGGGGGGGGGGFGGGGFGCFGGGFFGGGFFGFGGGGGGGGFGGGGGEDFEFGFFGGFGFFEFBFCGFDFFFGFGGFGFFGCFFFDFEFFFFGBFGF@FFGFFCF?FGFGBFGBFDEECFEC@EC@7@C?@DAC:@9?AG/@CF3>E*8)>:AEE?A==EE
@M00200:205:000000000-AKKM3:1:1101:15851:7596 2:N:0:1
TACAGGGGTATCTAATCCCGTTTGCTCCCCTGGCTTTCGCGCCTCAGCGTCAGTAATTGTCCAGAAAGCCGCCTTCGCCACTGGTGTTCCTCCCGATATCTACGCATTTCACCACTACACCGGGAATTCCATCTTCCTCTTCTGCTCTCTAGCCCGGTAGTATTAGACGACCTCTCCCAGTTGAGCCGGTAGATTTCACGCCTAACTTACCAAGCCACCTGCACGCGCTTTAAACCCAGTTAGACTGCGAT
+
CCC@CGGGGGG<CCFGGFGFGGF@FFFFD;FGFFEGFCFGDFEGGGGAFC@CBFEGGGGGGGEDEFEGGGG@FGGGGGEGGGGCFGFGG9DG8FG=:CEGGGGGGDCF=FFFGDFFGGGGGGGG7+@,CFFFCE9EFCGFFDGFGFGFGFGCDDGFFGGBGG>=E7ECAEEFE@FFFFGFAACFFEGFF/*9AFFEFCEFFDD=BDFFFFBF:=FFB<F:@=;),88::C(6))/(=32;34A6<A:(49(
@M00200:205:000000000-AKKM3:1:1101:10682:7596 2:N:0:1
TACAGGGGTATCTAATCCTGTTTGCTCCCCACGCTTTCGTGCCTCAGTGTCAGGAACGTTCCAGAGCGCCGCCTTCGCCACCGGCCTTCCTCCCGATCTCTACGCATTTCACCGCTACACCGGGAATTCCGCGCTCCTCTCCCGCCCTCTAGCTAGGCAGTCACCTGCGACCTTCCTGGGTTAAGCCCAGGTCTTTCCCACAGGTCTTACCTCACCACCTACGCACCCTTTAACCCCAATTCGACTG
+
CCCCCGGGGGGGGGGGGGGGGGGGGGGGGGGGGGGGGGGGGGGGGGGGGGGF9CFGGGGGGGGFFFG@FGFGGGGGGGGDGGC:FEGGGGGGGGGDGGGGGGGGGGGGGGGGGGGFGGGGGGGG7+DFGGGGGGGGGFGCFGGFGFGFGF7:FDFCFGGFGGECEFDG4CDFFFF*==*0?CDFFGGFFFCAFFGCFFGFFFD(7)4>CFFE)5CFFGE814(=?EFG<<2>))-.;6?05614?F;
@M00200:205:000000000-AKKM3:1:1101:28283:7599 2:N:0:1
TACCGGGGTATCTAATCCCGTTCGCTCCCCTGGCTTTCGTGTCTCAGCGTCAGCACACTCCCAGCTACCTGTTTTCACCATTGGCGTTCCAAATGATATCTACGCATTTCACCGCTCCACCATTTGTTCCGGTAGCCCCTAAGTGGCTCAAGATAAGCAGTATACCGAGCAGTTCCACGGTTGAGCCGTGGGATTTCACAAGGTACTTACAAATCCGCCTACACACGCTTTACACCCAGTTAGACTG
+
CCCCCGGGGGGGGGGGGFGGGGGGGCEEGGGFGGGGGGGGGEGFGGGGGGGGGGGGGGGGGGGGGGGGGGGGGEFGGGFGFGFCGEEGGGDEFGGGGGGGFGGGG>=:=BCEFEE>DEGGGFAFFGEGGGGGDGDE=DCDDEGFGFGDFFEDCF8DFGGFGGEGEFGGFG>DDD9EEAD>CEGGFGCABD5?A7CFFEGF@=BFCEFEE=EA>EFF@GF@955?>C?C>C/;4<7(44//95C3<EF
@M00200:205:000000000-AKKM3:1:1101:27586:7600 2:N:0:1
TACGGGGGTATCTAATCCCGTTCGCTCCCCTGGCTTTCGTGTCTCAGCGTCAGCACACTCCCAGCTGTCTGTTTTCACCTTTGGCGTTCCAAACGATATCTACGCATTTCACCGCTCCACCGTTTGTTCCGGTCGCCCCTAGATGGCCCAAGACCGCCAGTATACCCAGCCGTTCCACGGTTGAGCCGTGGGATTTCACACGGTCCTTAACGATCCGCCTACACACGCTTTATCCCCAATTAGACTGAGAC
+
CCCCCGGGGGGGGGGGGGGGGGGGGDGGGGGGGGGGGGGGGGGGGGGGGGGGGGGGGGGGGGGGGGGGGGGFGCFGFGGGGGGGGGGGGGGGGGGEEGGFFGGGGGGGGGGGGGGDDCDEFEFEGGGGGGCGGGGGGFGFAEFFFFFCCBGGGGG>EGGEGG=;79*<AG?A976AAFGDFEGC4??5:D5BFGFGACGF(39@13@?5;A@63CEFCD0:<7;);53*91--))5;??FBF?).)),.:)
@M00200:205:000000000-AKKM3:1:1101:4362:7614 2:N:0:1
TACGAGGGTATCTAATCCTGTTTGCTCCCCACGCTTTCGAGCCTCAGCGTCAGTAATGGACCAGTATGTCGCCTTCGCCACTGGTGTTCTTCCGAATATCTACGAATTTCACCTCTACACTCGGAGTTCCACATACCTCTTCCATACTCAAGATAGCCAGTATCAAAGGCAATTCCAAGGTTGAGCCCTGGGCTTTCACCTCTGACTAAACTATCCGCCTACGCTCCCTTTACACCCAGTTAGACTG
+
CCCCCEGGGGGGGFFGFGGGGGGGGGGGGGGGGGGGGGGGGGGGGDEGGEGGGGGGGGFGGG@FGGGGGGGGGGGGGGGGGGGGGGGGGGGGGG:FDGGGGGGGGGGGGGGGGGGFGGGGGGC7@+6@FFGGGGCFGFGFFFGFGFGFGF8=EFG53==:=DEF7FFGFG?5DDDDFFCFGFF+DG?5DD8?9;CFFFGFEF@)AE@A8C@<*25<ACE=24AFFG4C;?;;6535:9-54*>=39:
@M00200:205:000000000-AKKM3:1:1101:6785:7616 2:N:0:1
TACGCGGGTATCTAATCCTGTTTGCTCCCCACGCTTTCGCACCTCAGTGTCAGTTTCAACCCAGGCCGCCGCCTTCGCCACTGGTGTTCTTTCCGATCTCTACGCATTTCACTGCTACACCGGAAATTCCACGGCCCTCTGTTAAACTCTAGATCATCAGTCTTCAACGCCATTCCCAGGTTAAGCCCAGGGCTTTCACATCAAACTTAATCATCCACCTACATGCCCTTTATGCCCAGTTAGACTG
+
CCCCCGGGGGGGGGGGGGGGGGGGFGGGGGFGGGGGFGGGGGGGGGGGGGGGGGGGGGGGGGGGGGGGGGGGGGGGGGGGGGGGGGGGGGGGGGGFGGFGGGGGGGGGGGGGGGGFGGDGGGG>EGGGGDGGDGGGGFGFFFD;DFGEGFGFGGGFFGGFGGFGFFDGFGB=BFFFFFGFGGDF+><*9CFFFGGGFFGCF=*7>B@;3;EE4?FC3CA@E;3F<6A<FC;CFC4<C;;;4??EFFF
@M00200:205:000000000-AKKM3:1:1101:13721:7639 2:N:0:1
TACGGGGGTATCTAATCCCGTTTGCTCCCCTAGCTTTCGCGCCTCAGCGTCAGTACGCGTCCAGAGAGCCGCCTTCGCCACCGGTGTTCCTCCCAATATCTACGCATTTCACCGCTACACTGGGAATTCCGCTCTCCTCTCCGCGACTCAAGCCGGACAGTTTCCGAAGCGGGTCCCCGGTTGAGCCGGGGGATTTCACAACGGACTTATCCGGCCGCCTACGCGCTCTTTATTACCAATTAGACTGATGT
+
CCCCCGGCFGGGGGGGGGGGGGGGGGGGGGGGGGGGFF7FEGGGGGGGDFGGGGGGGDDGGGGGFCDEGGEGGGDGFGGGGGGGGCFGGGGFGGGGGGGGGGGGGEEGGGGGFGGA+@=BFFCCD8DDFFFGGGGGGFG@FGCAE>DAG>C*DFG*?EGF9@5:8B7E5?)(0.);5:D3<=5CFGE>)>53.:*C@BG)2:9(266256>A6>GG0<>(,2()(*01*26<<)).2-:BA2,42)2.)))
@M00200:205:000000000-AKKM3:1:1101:17782:7654 2:N:0:1
TACAAGGGTATCTAATCCTGTTTGCTCCCCACGCTTTCGCGTCTCAGCGTCAGTATCCAACCAGGGGGCCGCCTTCGCCACCGGTGTTCCTCCCGATATCTACGCATTTCACCGCTACACCGGGAATTCCACCCCCCTCTTTGGTACTCTAGCTTGCCAGTTTCATGCGTCGTTCCTCGGTTAAGCCGAGGGCTTTCACACATGACTTAGCAGACCGCCTACACGCCCTTTATACCCAATTAGACTG
+
CCCCCGGGGGGGGGGGGGGGGGGGGGGGGGGGGGGGGGGGGGGGGGGGEGGGGGGGGGGGGGGCFEDEGGGGGGGGGGGGGGGGGGGGGGGGGGGDEFCGGGGGGGGGGGGGGGGFGGFGGGGGGGGGGFGGGGGGGFGFFGGFGFGEGFGF9=DCAGGADGEG4BCCDGFFFDA;AFGBFECFFFGEF)*:>GGFFFC<@DF@EFFFDB99<<FFFGE:1:FFFG3CCD4)6)).:)4<BF0A32,
@M00200:205:000000000-AKKM3:1:1101:11599:7658 2:N:0:1
TACGCGGGTATCTAATCCTGTTTGCTCCCCACGCTTTCGTGCCTCAGTGTCAGTGCTGGTCCAGGGTGTCGCCTTCGCCACAGATGTTCCTCCCGATATCTACGCATTTCACTGCTACACCGGGAATTCCACACCCCTCTACCGCACTCTAGTAAGCCAGTTTCCAATGCAGTTCCCAGGTTGCGCCCAGGGCTTTCACGACAGACTTCAACAACCACCTCACCACGCTTTACGCCCAGCTAGACTGAGA
+
CCCCCGGGGGGGGGACGGGAFGGGGGGGGG<FEGGGGGGGGGGGGDGGFFGGFGGGGGC<EGGCGDFFFEBF@FCFDGGGGG8EFFFGGGGGGGF@F@EFGGGGGGEGGGGGGFFB9F9FGDGDCEGCFG;FGGGGGDEDFGDBG>GFGF,=E7DBCECFDFFGFFFEAFFFFCFFFB>5FCC*0*9?>>CABFGGF?CB(65((5>?8<CE36BE(1>(((()/;>D*9().4(3:(4(4).)6<:>24
@M00200:205:000000000-AKKM3:1:1101:26041:7671 2:N:0:1
TACTAGGGTATCTAATCCTGTTTGCTCCCCACGCTTTCGCGCCTCAGCGTCAGTTGCGGTCCAGATGGCCGCCTTCGCCACCGGTGTTCTTCCCAATATCTACGAATTTCACCTCTACACTGGGAATTCCACCATCCTCTCCCGCACTCAAGCCAGCCCAGTCTCAAGCGCAATTCCCGGGTTGAGCCCAGGCCTTTCACGCCTGACTTGAGCAGCCGCCTGCGCGCCCCTTAAGCCCAGTTAGACTG
+
CCCCCGGGGGGGGGGGGGGGGGGGGGGGGGGGGGGGGGGGGGGGGGGGGGGGGGGGGGGGGGGGGGGGGGGGGGGGGGGGGGGGGDFGGFGGGGGGGFFGAEGFGDFGGGGGGCFFGFFGGGGGGGFFFGDGFC8EGFGEFGGFGFGBGFGFFDGFFFDFDFE?EFGFCEFAEFFFFFG>FE;9A6?6FFGFFEEGF9<8>9>:2(64CF*6:>:82)0410=:0=8:C)40592)<0::(56>-<A?
@M00200:205:000000000-AKKM3:1:1101:5523:7674 2:N:0:1
TACCCGGGTATCTAATCCTGTTTGCTACCCACGCTTTCGTGTCTCAGCGTCAGTGGCGGTCCAGAGAGCCGTCTACACCGCAGGTGTTCCTCCTGATATCTACGCATTTCACCGCTACACCAGGAATTCCCTCATCCTCTCCCATACTCAAGCCAAGCAGTATGGGACGCAGGTCCTCGGGTGAGCCGAGGGATTTCACGTCCCACTTACCTGACCGCCTACACGCTCTTTAAGCCCCATTAGACTGAGCT
+
CCCCCGGGGGGGGGGGGGGGGGGGGGGGGGGGGGGGGGGGGGGGGGGGGGGGGGGGGGGGGGGGGGGGGGGGGGGGGGGGGGGGGGGGGGGGGGGGGFFGEEEDEEDGGGCGFGDDDGGGGGGGGGGGGFGGGGGGGFGEFGGFGFGCFDFGGGGFFGGFGC*+85?FBEEFB8?CFF>?EDGF4DGFFGG4?FGF>CE@B92=<8@4;<EFFDFGBGE116.=?E)9/2-)4)-4A(4<A)59<-,5)()
@M00200:205:000000000-AKKM3:1:1101:19324:7681 2:N:0:1
TACTCGGGTATCTAATCCTGTTTGCTCCCCACGCTGTCGCGCCTCAGCGTCAGCTTTCAGAGGGTTGCCCCCCCCTGCCCAGCGGGCCGCCTTCGCCACCGGTGTTCTTCCCGATCTCTCCGCATTCCACCGCTACACCGGGCATTCCCCCTGCCTCTACTGTGCTCGAGCCCGACCGTCTCGGAGGCAGCCCTGTGGTTGACCCACAGGCTTTCACCCCCCACTTATCAGTCCGCCTACGAGCCCTTTAC
+
CCCCCEGGGGGGGGDGGGCFGGGGGGGGGGGF@FGGGGDG7FGGGGGGGGGGDGFFGGGAE9FEGG7FGGGGG+@FCFGG<?FEBGGGDDGE@E<FFDGGGGEEBEGGGGGFCCGDGGG9=6@CFEGG9FF6;C*B9AFF4?*:?FGE*A*5*?C*?:CFC;82>+13)3:6>93B)0:BCF7<38>3>5E>56A>)4=6(5))(.866?(:00@+)2<9;015<7*20*6)6)((:1(4(((34<7:?2)
@M00200:205:000000000-AKKM3:1:1101:7891:7686 2:N:0:1
TACCCGGGTATCTAATCCCGTTTGCTCCCCTAGCTTTCGCGCCTCAGCGTCAAGAACAGGCCAGGTAGTCGCCTTCGCCACTGGTGTTCCTCCCGATATCTACGCATTTCACCACTACACCGGGAATTCCACTACCCTCTCCTGCCTTCGAGTCGATCAGTATCGCGTGACCCTCCCCAGTTGAGCCGGGGGCTTTCACACGCGACTTGCACGACCGCCTGCGCGCTCTTTACGCCCAGTTAGACTG
+
CCCCCGGGGGGGGGGGGFGGGGGGGGGGGGGGGGGGGGGGGGGGGGGGGGGGGGGGGGGGGGGGGGGGGGGGGGDGGGGGGGGGGGGGGGGGGGGGGGGGGGGGGGGGGGGGGGGFFGFGGGEGGGGGGGGGGGGFGFGFFGGFGFGFGFGGGF>BEGGBE=C@:>DGDE>6A@FFFDGFGG++/>E4A4=AEGGGFFGFFFB9>@;BB)8>?:E=0CE2111)(:.9574-61:0?6?:<4)4)6?
@M00200:205:000000000-AKKM3:1:1101:8918:7718 2:N:0:1
TACGAGGGTATCTAATCCTGTTTGCTCCCCACGCTTTCGCTCCTCAGCGTCAGTACCGGCCCAGAGTGCCGCCTTCGCTACGGGTGTTCCTCCCGATCTCTGCGCATTTCACCGCTACACCGGGAATTCCACACTCCCCTACCGGACTCTAGCCACGGCAGTATCACGTGACCCCTCCACGTTGAGCGTGGAGATTTCACACGTGACTTACCGAGCCGCCTACGAGCTCTTTAAACCCAGTTAGACTG
+
CCCCCGGGGGGGGGGGGGGGGGGGGGGGGGGGGGGGGGGGGGGGGGGGGGGGGGGGGGGGGGGGFFFCGGEGGGGGGGGGGG7FGGGGGGGGGGGDFGGGGGGGGGDGGGGGGGGFDGGGGGCEG=FGGGGFGGGGFFDFFGFACDGFGFGC;CFFE57?EFEFEFFGFFFFFFEFDE;ABAC<6EG?=DE3A+=CAC@EE;;@(/6CE>EFF65C9CD>:2<81;@CGCAB):42C6(4:>A>2A<>
@M00200:205:000000000-AKKM3:1:1101:27007:7732 2:N:0:1
TACGCGGGTATCTAATCCTGTTTGCTCCCCACGCTGTCGCGCCTCAGCGTCAGCCACAGCCCAGCGGGCCGCCTTCGCCACCGGTGTTCTTCCGGATCTCTACGCATTCCACCGCTACACCCGGAATTCCACCCGCCTCTACTGTGCTCCAGCGCGAGAGTATCGAAGGCCGATCCGGGGTTGAGCCCCGGACTTTCACCCCCGACTCCTCGCGCCGCCTACGCGCCCTTTAAACCCAATTAGACTG
+
CCCCCGGGGGGGGGGGGGGGGGGGGGGGGGDFFGGGGGGGGGGGGGGGGGGGGGGGGGGGGGGFGGGGGGGGGGGGGGGGGGGGFGGGGGGGGGGDGDGCEGGGGGGGGGGGGDGFGGGGGGGGE7EGGG7FFCGGEDDBFGFFGFGFGFGGGGGFFCDBEGFGFF4?DGF>BFFFFFGFEGC>@FEFEGGBDGGGFBGBB7>B>90(4<::>>GG9DB:BF:B>GFG<<D4<>ABE:::D>028))
@M00200:205:000000000-AKKM3:1:1101:11234:7736 2:N:0:1
TACAGGGGTATCTAATCCTGTTTGCTCCCCACGCTTTCGCGTCTCAGCGTCAATCTCTGTCCAGGTGACCGCCTTCGCCACTGGCGTTCCTCCCGATATCTACGCATTTCACCGCTCCACCGGGAATTCCATCACCCTCTACCACCCTCAAGCCCGCCAGTATCCCGCGGCGTTCTCCGGTTGAGCCGGAGGATTTCACACGAGACTTTAACGGACCGCCTGCACGCACTTTAAACCCAGTTAGACTG
+
CCCCCGGGGGGGGGGGGGGGGGGGGGGGGDGGGGGGGGGGGGGGGGFGGGGGGGGGGGGGGGGGFFDFGGGGGGGGGGGGGGGGGGGGGGGFGGGGGGGGGGFFGGGDGGFGGGGEDGGGGGEGCGGGGGGGGGGGFFDFFGGFGBGFGFFFGGGFFGGECFFGFFGE5C>@FFBFCFDAFGGGFGGFF3C55FF=67CE@BF6>BFFFF2>B9CEBGF(42:??CECDC32:2:380??49>2:<<3
@M00200:205:000000000-AKKM3:1:1101:26318:7740 2:N:0:1
TACTGGGGTATCTAATCCTGTTTGCTCCCCACGCTTTCGCGCCTCAGCGTCAGTATCGGTCCAGAGAGCCGCCTTCGCCACCGGTGTTCTTCCCAATATCTACGAATTTCACCTCTACACTGGGAATTCCACTCTCCTCTCCCGAACTCAAGCCATCCAGTCTCAAGCGCAATTCCCAGGTTGAGCCCGGGGCTTTCACGCCTGACTTGAATGGCCGCCTGCGCGCCCTTTAAGCCCAGTTAGACTG
+
C<CCCGGGGGGGGGGGGGGGFGGGGGGGGGGGEGGGGGGGGGGGGGGGGGGGGGGGGGGGGGGFACCFGGGGGEGGGGGGGGGGGGGGGGFEFDGGGDFGGAFGG8FEGGGGGGGFGGGFGGGGEDG8,@AFGGGFGFGFFGGFDA8DGFGGGGGFBDFFGF7DDFGGEGFBFEFFFFFFGFGFFGGFFCGFFGEGFCFFF@@(7(8C336E4=>A0CB0;?0)(3:C3726<9<7C(4:<2)5<A7
@M00200:205:000000000-AKKM3:1:1101:20709:7742 2:N:0:1
TCTGGGGTATCTAATCCTGTTTGCTCCCCACGCTGTCGCGCCTCAGTGTCAGCAACGGCCCAGCAGAACGCCTTCGCCACTGGTATTCTTCCCGATCTCTACGCATTCCACCGCTACACCGGGAATTCCATCTGCCCCTACCGTGCTCTAGCCCGCCAGTCTGATCGGCAGCCCCGGAGTTGAGCCCCGGGATTTCACCAACCACTTAACGGGCCACCTACGCGCCCTTTAAGCCCAGTTAGACTG
+
CCCCCGGGGGGGGFGGGGGGGGGGGGFGGGGGGGGGGFGGGGGGFFGGGGEEFFGGGGGGGGGGGGFGGGGGGGGGGG:FEGEAEGGGGFGGGGGDGGGGGGGGGGGGGGGGGGGFGFGFGGGGCEDFEGGGGGGGFFGBBDGFGFGEGF,=B?85@CDFFGECAFF>BEEFFFFBEEDEFCDFFGGFEDGBDCCDFCF@?@FF@E4C3>@F?FGC8C:2:<>:;CB759<44)4:@04<9<<AA:
@M00200:205:000000000-AKKM3:1:1101:17156:7749 2:N:0:1
TACGCGGGTATCTAATCCCGTTCGCTCCCCTGGCTTTCGTGCCTCAGCGTCAGAAAAGACCCAGTAAGCCGCCTTCGCCACCGGTGTTCCTAATGATATCAACGCATTTCACCGCTCCACCATTAGTTCCGCTTACCTCTGTCTCTCTCGAGCCCGGCAGTATTGGGCGCAATTCCTCGGTTGAGCCGAGGGCTTTCACACCCAACTTGCAAGGCCGCCTACGCACCCTTTATGCCCAGTTAGACTGCGAT
+
CCCCCGGGGGGGGGGGGGGGGGGGGGGGGGGGFGGGGGGGFGGGGGGGGGGGGGGFGGGGGGGGGGGFGGEGGGGGGGGGGGGGGGGGGGGGGGEFGGGGGGGGGGGGGGGGGGGFGGGGGGGGEDFFGGGGGGGGGFGEFGGFGFGFGFGCG>C5>EDEFGFD5;5D>E?AFFFFFFDBFGG*9CG;A)C3>FGFFEG<@61,41(7<E<E31EE>GE6(4(80?BGD5>A525);2,5A>2)4<B0(((
@M00200:205:000000000-AKKM3:1:1101:20184:7760 2:N:0:1
TACGGGGGTATCTAATCCTGTTTGCTCCCCACGCTTTCGAGTCTCAGCGTCAGTATTCGTCCAGTTGGCCGCCTTCGCCACCGGTGTTCCTCTCGATATCTACGAATTTCACCTCTACACCGAGAATTCCACCAACCTCTCCGATACTCTAGCCTCCCAGTTTCGAGTGCACTTCCCGGGTTGAGCCCGGGGCTTTCACACCCGACTTAGGAGACCGCCTACACTCGCTTTAAGCCCAATTAGACTG
+
CCCCCGGGGGGGGGGGGGGGGGGGGGGGGGGGEGGGGGGGGGGGGGGGGGGGGGGGGGGGGGGGGGFDFGGGGGGGFGGGGGGGGGGGGGGGGGGGGGDGGGGGGFGGGGGGGGGFGGGGGDDECEGGGGGGGGGGGFFEFGD*=@GFGFGBFCGFFGGFFGFGFFGGFGFFFFFFFFDAGGGDFFCFEDGFFGG>ACGCE09>66;DCC;4;;EGBG@??:27<:5>97(6<AA,A:?<F<74<F?
@M00200:205:000000000-AKKM3:1:1101:22681:7766 2:N:0:1
TACCCGGGTATCTAATCCTGTTTGCTCCCCACGCTTTCGTGCATGAGCGTCAGTATTGGCCCAGAAGGCTGCCTTCGCCATCGGTGTTCCTCCACATCTCTACGCATTTCACCGCTACACGTGGAATTCCACCTTCCTCTGCCATACTCCAGCACCGTAGTTTCGAGCGCAATTCCCAAGTTAAGCCCGGGGCTCTCACACTCGACTTGCGACGCCGCCTGCGCACACTTCAACTCCAATTAGACTGAGAC
+
CCCCCGGGEGGGGGFGGGGGGGGGGGGGGGGGGFGGGGGG8FFFGGFG7FGCFGGGGA@DGGGFGF8ECEFGGCFGGGGGGGGCB7CFFEGG@FGFGGGGGGFFEG,CFFGGGEGDDGGFGFEGC9DFFG;,+AFGGFGFF8FFGFGFGFGGGGGBDDF56DEG>FCCBDF)*>F8CF7*@7C@CDA??G74?C*;A@7>@0555252>:(291B?9CEF07>FFG)7**).))).3525:))).),).5)
@M00200:205:000000000-AKKM3:1:1101:10981:7767 2:N:0:1
TACTAGGGTATCTAATCCTGTTTGATCCCCACGCTTTCGTGCCTCAGCGTCAATGTCTGCTTAGTGAGCTGCCTTCGCAATCGGTGTTCTACATCATATCTAAGCATTTCACCGCTACATGATGTATTCCGCCCACCTCAACAGAATTCAAGATAAATAGTATCAATGGCAGTTTCCAGGTTGAGCCTGGAGATTTCACCACTGACTTAAATATCCGCCTACACACCCTTTAAGCCCAGTTAGACTG
+
CCCCCGGGGGGGGGGGGGGGGGGGGGGGGGGGGGGGGGGGGGGGGGGGGGGGGGGGGGGGGGGFGFFGGGGGGGGGGGGGGGGGGGGGGGGGGGGGGGGGGGGGGFGGGFFGGGDEDGGGGGDFGGFGGGDG?EGGGFGFFGGFGFGFGFGFFCF<DGGFGGFFFFGGFFFFFBFF+?8*AFDF5DGDF6@D5DGFDFGFDD5)8CBCCEE70;9==D?855@CEC>?73@CE46<:>)66*:>6AB
@M00200:205:000000000-AKKM3:1:1101:5973:7767 2:N:0:1
TACTAGGGTATCTAATCCTGTTTGCTCCCCACGCTGTCGCGCCTCAGCGTCAGTCATGTCCCAGCAGGCCGCCTTCGCCACCGGTGTTCTTCCGGATCTCTACGCATTTCACCGCTACACCCGGAATTCCGCCTGCCTCTGACATGCTCAAGTCCACCAGTATGCACGGCCGACCCGGGGTTGAGCCCCGAGCTTTCACAGCACACTTAGCGGACCGCCTACGCGCCCTTTAACCCCACTTAGTATG
+
CCC@CGGGGGGGGGGGGGGGGGFFFGGGGGGGGGGGGGGGGFGGGGGFGGGGD,6C,CFFFFGGGG8FE,CFGGGGGG@F,,FGGGGGGFFEGEGGD7DFGDE=FEGG,A;FFGGFGGGGGGGE:BFFGFCCDGGG?DF<D9E5256DF+=F@=@B6DCAF+;9*CGF5C>)9A*:9A7)=EG4ACGF43*.0:CFFEG))331503;<4<;;9ECBD@61((<(:)9992>A)2(;:(()6<))).
@M00200:205:000000000-AKKM3:1:1101:21317:7771 2:N:0:1
TACGGGGGTATCTAATCCTGTTTGCTCCCCTAGCTTTCGTGCCTCAGTGTCAGGAGTCGTCCAGAGACTCGCCTTCGCCACTGGTGTTCCTCTCGATATCTACGCATTTCACTGCTACACCGAGAATTCCAGTCTCCCCTCCGACCCTCGAGCCGAATAGTATTCAATGCCATTTCCGAGTTGAGCTCGGAGATTTCACATCGAACTTACACGGCCACCTACGCGCCCTTTAAACCCAGTTAGACTG
+
CCCCCGGDF@@FF<FGGGGGGGGGGGGGGGGG?FGFGGGG?GGGGGGGGGGGFGGGGGGGGGGDFFGEGF<FGGGGFGGCGGFEFGFGGFGGGGG<F88E8DGFFG=FGGGGGFGFFGGGGD7+4@FAFFFGGGGG2DEFFGGFGFGBF>C=EGD>>CF5FC=?C+CF6<A@CFCFFF>AF:CE4DCFB*?B4CFBB<E?C=@(-2>?=>*7;9DE0<A((/6>(:>D)9))6<<(2,8:FFBDAA:
@M00200:205:000000000-AKKM3:1:1101:20966:7776 2:N:0:1
TACCCGGGTATCTAATCCCGTTTGCTCCCCTGGCTTTCGCTCCTCAGCGTCAATACCGATCCAGGATGCCGCCTTCGCCACCGGTGTTCCTCCAGATATCTACGCATTTCACCGCTACACCTGGAATTCCGCATCCCTCTCTCAGATTCAAGCCATCCAGTATCGGACGCAGTTCCCCGGTTAAGCCGAGGGATTTCACGTCCGACTGAGTTGGCCGCCTACGAGCCCTTTAAGCCCAGTTAGACTG
+
CCCCCGGGGGGGGGGGGGGGGGGGGGGGGGGGFGGGGGCGGFGGGGGGGGGGGGGGGGGGGGGGGFGGGGGGGGGGGGGGGGGG:CFGGGGFGGCCFFGGGGGFGEGEGGFGGGGFGGGGGFGGFGGGGGGGGGGEGFGFFGGFGBGEGFGFGGGD?DGFGFDF9>DGFGAB>AFFFFGFFGDDFGGAFDGF;FFFFFF2;@@@FF@FE;<6>8EEBC>:??F@1CEGCDBA24).;:<:A2<<>B4
@M00200:205:000000000-AKKM3:1:1101:24483:7784 2:N:0:1
TACTAGGGTATCTAATCCTGTTTGCTCCCCACGCTTTCGTGCCTCAGTGTCAGTACTGGTCCAGGTAGTCGCCTTCGCCACGGATGTTCCTCCTGATCTCTACGCATTTCACTGCTACACCAGGAATTCCACTACCCTCTACCGTACTCGAGCCCGCCAGTATCCAATGCAATTCCCAGGTTGAGCCCGGGGCTTTCACATCAGACTTAACGAACCACCTACGCACGCCTTATGCCCAGTTAGACTGCGA
+
CCCCCGGGGGGGGGGGGGGGGGGGGGGGGGGGGGGGGGGGGGGGGGGGGGGGGGGGGGGGGGGGGGGFGGGGGGGGFGGGGGDGGGGGGGGGGGGGGGGGGGGGGGGGGGGGGGGFGGGGGGGGGGGDCGGGGGGGGFGFFGGFGFGBFEGGGGG>EGGFDGCFEFFGFGFB<6DDFFD?FG+DBFFFFGDFFEGFA=C*>5@6=EBFE=EA4)>CBCDD=@D?(405*;6<?A<)?8;EE3?>A3)((.
@M00200:205:000000000-AKKM3:1:1101:28419:7787 2:N:0:1
TACTAGGGTATCTAATCCCGTTTGCTCCCCTGGCTTTCGCGCCTCAGCGTCAGTGTCAGCCCAGCAACCCGTCTTCACCTCAGGTGTTCCTCTTGATATCTACGCATTTCACCGCTACACCAAGAATTCCGATTGCCCCTTCTGCACTCTAGCACATCAGTATCAGCTGGCCGTTCCAAGTTGAGCTTGGAGATTTCACAGCTGACTTAACACGCCGCCTACCCGCCCTTTCAACCCAGTTAGACTGACGT
+
CCCCCGGGGGGGGGGGGGGGGGGGGGGGGGGFGGGGGGGGDGGGGDGGGGGGGGGFGGFGFGGGGGGGGGGGGGGGGGGGGGGGD8CFGGGGGGGGGGGGGGGGGDGGGGGFG8@AGGGGGGGGGGG8FFGGGGGGA?CDFDGFGFGFGFGGGGGFFC8?DFEGFFFF?C?F>A>DFFGFGF++0==*37CAA@FDC<,C*58)*:EC=EF*35C*);?)/)()(*22)*3**1),=8,/)95>E?36(((
@M00200:205:000000000-AKKM3:1:1101:9074:7798 2:N:0:1
TACCAGGGTATCTAATCCTGTTTGCTCCCCACGCTTTCGCACCTCAGCGTCAATACCAGTCCAGTGAGCCGCCTTCGCCACTGGTGTTCTTCCGAATATCTACGAATTTCACCTCTACACTCGGAATTCCGCCGCCCTCTCCAGTACTCAAGGTCCGCAGTTTCAGATGCAGTTCCTGGGTTGAGCCCAGGGATTTCACATCTGACTTGCGGTCCCGCCTACACGCGCTTTAAACCCAGTTAGCCTG
+
CCCCCGGGGGGGGGGGGGGGGGGGGGGGGGGGGGGGGGDGGGGGGGGGGGGGGGGGGGGGGGGGGGGFGGGGGGGGGGGGGGGGFGGGGGGGGGEGGGGGGGGGGGGGGGGGGGGFGGGGGGGGGDGGGGDGGGGGGEGFFGGFGFGFGFG6FDGBDGGFGGCGE+?FDGF@FFFFFF7@FGGFFGGFFFGEF>CGFFGFEFFCEEEE*<@=@@EG(:>@2BFF;C3>83@E3).3C7(6?CA2,6(
@M00200:205:000000000-AKKM3:1:1101:28277:7812 2:N:0:1
TACTGGGGTATCTAATCCTGGTTGCTCCCCACGCTTTCGTGCATGAGCGTCAGTGCAGGCCCAGGGGATTGCCTTCGCCATCGGTGTTCCTCCGCATATCTACGCATTTCACTGCTACACGCGGAATTCCATCCCCCTCTGCCACACTCCAGCACTGCAGTCACAAGCGCCATTCCCAGGTTAAGCCCGGGGATTTCACGCCTGTCTTACCGCCCCGCCTTCGCACGCCTTAAACCCAATTAGCCTGCAAC
+
@CCCCGGD@FFG<EFG@FCF,;CFFC<EEGGGGE:F<EFGGGGGFGFF:@CEGFGGG9CBFGGGGGG:@E<FFFGGFDG@CFFFBC,CFCFGGEGF7CFG8=F?FC++=C,,,94?@GFFEGE@+@E8F8DFDED=CBGDFFGF?5DFGF86,=8DDE+36=6DEA+@?ED=57BBF5*9>,5++@7?44*3)4=*=49598((8B*8<6(890=86C:(()()(2.915()6<2(2-,.)))().,(())
@M00200:205:000000000-AKKM3:1:1101:4438:7815 2:N:0:1
TACTAGGGTATCTAATCCTGTTTGCTCCCCACGCTTTCGCGCCTCAGCGTCAGTTGTGGTCCAGTTGGCCGCCTTCGCCACCGGTGTTCTTCCCAATATCTACGAATTTCACCTCTACACTGGGAATTCCACCAACCTCTCCCACACTCAAGCCCCGCCGTATCGGATGCAGTTCCCAGGTTGAGCCCAGGCCTTTCACATCCGACGATCCGCGCCGCCTACGCGCCCTTTCAGCCCAGTTCGACTGAGCT
+
CCCCCGGGGGGGGGGGGGGGGGAFGGGGGGGGGGGGGGDGCGGGGGGGGGGGGGGGGGGGGGGGGGG@FGGGGGGG?CFEGEFDGGFEE;FGGGFFGFGGGGGFGCGDCFGGGGGFGGGGGFGGFGGGGFAGG,DEGFGFFGGB=DGDGFGGGFGFFG8AG>=GFED>5CA8<EFFFF5*@EGG*@@FFF*9:CGFA*5**505->(5@B((,(382CD0(,3A>GBG>D0)4AABG:(,:46<::B7)()
@M00200:205:000000000-AKKM3:1:1101:25634:7821 2:N:0:1
TACTAGGGTATCTAATCCCGTTCGCTCCCCTGGCTTTCGTGTCTCAGCGTCAGTTATTGCCCAGAGACCCGCCTTCGCCACCGGTGTTCCTCCTGATATCTGCGCATTTCACCGCTACACCAGGAATTCCAGTCTCCCCTGCAATACTCTAGTTTGCCCGTATCGACTGCAGACCCGAGGTTGAGCCTCGGGATTTCCCAGCCGCCGTGACATACCGCCTCCCGGCCATTTCTACCCAATTAGACTGCGCT
+
CCCCCGGGGGGGGGGGGGGGGGGGGGFGGGGE8E@FGGGEGGGGGGGGGGGGGGGAFAAFGFGGFGGGG8BEGGGGGGGG@FGGFGGGG9EG=FFBFFGGGGFGGGGDGGGFGDEBDFGGGG8C<EFGGGG8+@DGGFEDFDDDAFGFGBFCFDDDDFG>>+:F>FG>5=5:95CFFEGAFFG9AD7*9*@*:;CG:*<6;=9)(((/6(9***?9(9=<(/()(3.)*+))1169C54(6)4)44).(((
@M00200:205:000000000-AKKM3:1:1101:25190:7826 2:N:0:1
TACGAGGGTATCTAATCCTGTTTGCTCCCCACGCTTTCGAGCCTCAGCGTCAGTAATGAGCCAGTATGTCGCCTTCGCCACTGGTGTTCTTCCGAATATCTACGAATTTCACCTCTACACTCGGAGTTCCACATACCTCTCTCACACTCAAGACACCCAGTATCAAAGGCAGTTCCAGCGTTGAGCTCTGGGATTTCACCCCTGACTTAAATGTCCGCCTACGCTCCCTTTCAACCCAATTAGCCTG
+
CCCCCGGGGGGGGGGGGGGGGGGGGGGGGGGGGGGGGGDG8FFGGGGGGFGGGGGGGGGGGGGG@FGGGGGGGGGGGGGGGGGGGCGFGFGGGGDCGFEFGGGGGCFFGGGGGGGFGGGG9@FG+BEFFFCGGGFGGFFDFGGFGFGDDF88,A?FFG6DDDDFE9=,*@D50*2?C@+*8+6DA69F;DEFFFFG?0=8CAF5@5C=@E5;;@EC2CD))079AC4CCF)*1*1582936?;()45
@M00200:205:000000000-AKKM3:1:1101:16365:7830 2:N:0:1
TACTGGGGTATCTAATCCCGTTTGCTCCCCTAGCTTTCGCGCCTCAGCGTCAAGAACAGGCCAGGAAGTCGCCTTCGCCACTGGTGTTCCTCCCGATATCTACGCATTTCACCACTACACCGGGAATTCCACTTCCCTCTCCTGCCTTCGAGTCGATCAGTATCGAATGACCCTCCCCAGTTGAGCCGGGGGCTTTCACACTCGACTTGAACGACCGCCTGCGCGCTCTTTACACCCAATTAGACTGAGAC
+
CCCCCGGGGGGGGGGGGGGGGGGGGGGGGGGGFGGGGGGGDGGGGGGGDGGGGGGGGGGGGGGGGGGGGGGGGGGGGGGGGGGGGGGGGGGGGGGGGGGGGGGGGDEGGGGGGGGFGGGGGGEDGG8FFGGGGGGGGFGFFGGFGFGEGFGGGGGFFGGFGGEGA?FGFEFFFFFFFFGFGFGGFFGB5DDBEGGGFFFFE@FFFFFF8;4@D@GGFGFF??>5>E@D*:ADFAB?EB172-468A:7:9)
@M00200:205:000000000-AKKM3:1:1101:11437:7842 2:N:0:1
TACAAGGGTATCTAATCCCGTTCGCTACCCTAGCTTTCGTGCCTCAGCGTCAGAAAAGATCCAGTGAGCCGCTTTCGCCACCGGTGTTCCTTAGGATATCAACGCATTTCACCGCTCCACCCTAAGTTCCGCTCACCTCTATCTTCCTCTAGCACGGTAGTTTTGAATGCAGTTCCTCAGTTAAGCTGAGGTATTTCACACCCAACTTTCCGCACAGCCTACGCACCCTTTACACCCAGTTAGACTG
+
CCCCCGGGGGGGGGGGGFGGGGGGGGGGGGGGGGGGGGGGGGGGGGGGGGGGGGGGGGGGGGGFGFGFGGGGGGGGGGGGGGGGGGGGGGGGGGFDGFFGGGGGDGFGGFCFGGGFGGGGGGGDB=CFGGCGGGGGGFGFFGGFGFGFGFGGFGGEDGCDFGFGFDGGFGFFFFFFFFF5DECCAFGFFD6?FGGGFECFF=@5=AFCEEA=A@GC4DF2=B2?>EBDGG=C>C=3:=?8???37C;
@M00200:205:000000000-AKKM3:1:1101:11246:7849 2:N:0:1
TACTAGGGTATCTAATCCTGTTTGCTCCCCACGCTGTCGCGCCTCAGCGTCAGCCACAGCCCAGCGGGCCGCCTTCGCCACCGGTGTTCTTCCGGATCTCTACGCATTCCACCGCTACACCCGGAATTCCACCCGCCTCTACTGTGCTCCAGCGCGAGAGTCTCGAAGGCCGATCCGGGGTTGAGCCCCGGACTTTCACCCCCGACTCCTCGCGCCGCCTACGCGCCCTTTATACCCAATTAGACTG
+
CCCCCGGGGGGGGGGGGGGGGGGGGGGGGGGGGGGGGGGGGGGGGGGGGGGGGGGGGGGGGGFFGDGGGGGGGGGGGGGGGGEEEGGGGGGGGGGGGGGGGGGFDDGGGGGGGGGFGGGCFEGGGGGGGGGGGGGGGFDCFCFFGAFEGFFFGGGFFGG>@FEGFFGGFGFFF@>DFEGA@EGCFCGFEGGFFDGGFDGA?>F6793::A:?FFGG9D@<BFF:>GFGGF3)6<<48>?FFFF>2>F
@M00200:205:000000000-AKKM3:1:1101:17693:7860 2:N:0:1
TACTGGGGTATCTAATCCCGTTCGCTCCCCTGGCTTTCGTGCCTCAGCGTCAGTAAGGACCCAGCGAGCCGCTTTCGCCACAGGTGTTCCTGATGATATCAACGCATTTCACCGCTCCACCATCAGTTCCGCTCGCCCCTATCCTCCTCGAGCCTATCGGTTCGTAACGCAATTCCTCGGTTGGGCCGAGGGCTTTCACATCCCGCCTGATAAGCCGCCTACGCACCCTTTACACCCAGTTAGACTGAGAC
+
CCCCCGFGGGGGGFGGGGEGGGFEGGGGGGG<FGGGGGGFDGGGGGFGGGGEEED<CFFGGGGGGECEGGGG7FGGGGGGGGGGGGGGGGGF9FDFG9EG;EGGG>FGGGEGGGGFDG8FG8EF@EFGGGGG6C=CEEG=F?FDE?F8FDG>CDCAF975CDA+)3*39C*0?@AAAF4?FED4BFG))1:>)7:;;6F??.51;9@1((/.9)?8(9B?(8:E0C)999>2A<<(:<:.<4).5:20)))
@M00200:205:000000000-AKKM3:1:1101:10301:7861 2:N:0:1
TACTCGGGTATCTAATCCCGTTTGCTCCCCTAGCTTTCGCGCCTCAGCGTCAGTATCGGGCCAGATGTGCGCCTTCGCCACCGGTGTTCCTCCTGATATCTACGCATTTCACCGCTACACCAGGAATTCCCACATCCTCTCCCGTACTCAAGCCAAGCAGTATGCGATGCCGGTCCTCGGGTGAGCCGAGGGATTTCACATCACACTTACCTGACCGCCTACACGCCCTTTACACCCAATTAGACTG
+
CCCCCGGGGGGGGGGGGGGGGGGGGGGGGGGGGGGGGGGGGGGGGGGGGGGGGGGGGGGGGGGGGGGGAGGGGGGGGGGGGGGGGGGGGGGGGGGGGGGGGGGGGGGGGGGGGGGFGGGGGGGE<FGGGGGGGGGGFFGFFGGFGFG=GFGCFGGFFGGFDGEGEADGEGFB>=AEFCC?CCDFAFFFEGGFF6CDF?FC?BEFFF@>CA17=@FC>DFFFF(068>G5982<)51C:?(:).4A>:
@M00200:205:000000000-AKKM3:1:1101:27102:7863 2:N:0:1
TACAAGGGTATCTAATCCTGTTTGCTCCCCATGCTTTCGAGCCTCAGCGTCAATATGTGTCCAGTCGGCCGCCTTCGCAACTGGTGTTCTTGGGGATCTCTACGCATTCCACCGCTACACCCCCAATTCCGCCGACCTCTCCACTCTTCAAGTTTTCCAGTTTTAGGTGCCTGTCCGGGGTTGGGCCCCGGGTTTAAACACCTAACTTAAAAAACCGCCTACGCTCCCTTTATACCCAATTAGACTG
+
C<CCCGGDFFGGGGDGFEGEFDCFGCFFFEGF<AFEFFGGFECFEFDGGFGGGGGGFFFGGGC<CFCG7CECF7F@@EFFGGGCFGFEGGG<E,=C=FDECC<FF>FCFEFGGGEDDCFGFGGGGG8FF;?EGGD@C>?DFDFFG*A*=DACF9E2+>EFEG*?*3CFF?*:CFFFDE7AFEC9*:=9>**?)4:2+/9>B@1353353.99@FG=B)=?05604;)>025<AAAA+23:9A0>A40
@M00200:205:000000000-AKKM3:1:1101:12393:7865 2:N:0:1
TACAGGGGTATCTAATCCCGGTCGCTCCCCTAGCTTTCGCGCCTGAGCGTCAGTGTCAGCCCAGCAACCCGCCTTCGCCGCAGGTGTTCCTCTCGATATCTACGCATTTCACCGCTACACCGAGAATTCCAGTTGCCCCTTCTGCACTCTAGCCCCGCAGTATCGGCTGACCTTTCCGGGTTAAGCCCGGAGATTTCACAGTCGACTTGCGGTGGCCGCCTACGCGCCCTTTAAACCCAATTAGCCTG
+
CCCCCGGGGGGGGGGGGFGGGGGGGGGGGGGGGGGGGGGGEGGGGGGGGGGGGGGGGGGGGGGGGGGGGGDGGGGGGGGGGGDGGGFGGGGGGGGGGGGGGAGGGGGGGGGGGGGFCF?GGGGGGGFGGGFGGGGGGFGFFGC<BFC0=FGDGFFBFEGDGGFGFFGGEGFFFFFFFA49CEDGFGGFFC=E3CCGF?E3;<@<233;EEF;@;EC?G:;?4779C7<D)13:<22EFB61<4:()4(
@M00200:205:000000000-AKKM3:1:1101:23228:7866 2:N:0:1
TACTGGGGTATCTAATCCCGTTCGCTCCCCACGCCTTCGCGCCTCAGCGTCAGGACAGGTCCAGGCGGCCGCCTTCGCCACTGGTGTTCCTCCGGATCTCTACGCATTTCACCACTACACCCGGAATTCCACCGCCCTCGCCCTGCCTCCAGCCCAGCCATCTCCCTGGACCCTCCCGGGTTAAGCCCGGGGCTTTCACCAGAGCTGTGCTGGGCCGCCGGCGCGCGCTTTACACCCGGTTAGTCTGCGCT
+
CCCCCGGGGGGGGGGGGGGGGGGGGGGGGGGGGGGGGGGGGGEGGFGGDGGGGGGG@FGGGGGGGGGGGGGGGGGGGGGGGGGGGGGGGGGGGGGDEGGGGCFGGCGGGGGGGGGFGGGGGGGEG7=DGGGGGGGGG9C95CEFFFG8DACCFGGF>FFA<DEF3AC<)4;=B3AEEF?5CC<0@CFF3<>3>=F79)C>)(.3(-25:9><0:CF9DD0(-()(/.//*,)<2)(2(-720(-.))-((-
@M00200:205:000000000-AKKM3:1:1101:14642:7883 2:N:0:1
TACGGGGGTATCTAATCCCGTTTGCTCCCCACGCTTTCGCGCCTCAGCGTCAGGGTGGGCCCAGAGCCCCGCCTTCGCCACCGGTGTTCCTCCCGATCTCTACACATTTCACCGCTACACCGGGAATTCCAGGCTCCTCTGCCCCCCTCAAGACGAAGAGTCTCGGCCGACCCCCCTGAGTTGCGCTCAGGGATTTCCCGACCGACTTCTCCGCCCGCCTACGCGCCCCTTACGCCCAGTTAGACTGAGAC
+
C@CCCGGGGGGGGGGGGGGGGGGGGGGGGGGGGGGGGGGGEGGGGGGGGGGGFGGGGGGGGGGFGGGGGGGGGEGFGGGCFGE@FGGGCEGGGGGFEFCFFFGGGG8CFF9FGGGFGG8FGGD73@,AFGGGGGGFGFGEF?FFGFG5D4?92;7))=58CC9C=5DGECEBFFEFE5*)3+**8?5559?)0:C=?)<?(49((2((6<A9>?GG>GF?<?8B;C;D)9(),(-4C?(84:)6<:24)))
@M00200:205:000000000-AKKM3:1:1101:14108:7884 2:N:0:1
TACGGGGGTATCTAATCCTGTTCGCTCCCCACACTTTCGCTCCTCAGCGTCAGGACATGCCCAGAGAACCGCCTTCGCCACCGGTGTTCCTCCTGATATCTGCGCATTTCACCGCTACACCAGGAATTCCGTTCTCCCCTGCATGCCTCTAGTCTGCCCGTATCGGAAGCAAGCACCGAGTTAAGCCCGGTGTTTTCACTCCCGACGTGACAAACCGCCTACGAGCCCTTTAAACCCAATTAGACTG
+
CCCCCGGDGGGGGGGGGGGGGGGGGGGGGGGGGGGGGGGGGGGGGGGGDGGG:FGGGFCFGGGGEGFGGGGGGGGGGGGGGGGEEGGGGGGGGGGDCFGGGGGGGGGGGGGGGGGFCFGGGG?EFGGGGGGGDGGGEFGFFGGFFFGFGFGCGGGFFFGFEGFGAECE>FFFFFFFFA@>F8F@AC?FD4?D?EGCFFGFFFF1?@@9(6=E3=ECBGFB??:>0C>CC<)4)64:EB0:)):)4<F
@M00200:205:000000000-AKKM3:1:1101:25431:7885 2:N:0:1
TACGCGGGTATCTAATCCCATTCGCTACCCACGCTTTCGTGCCTCAGCGTCGAGAAAGTGCCAGTGTGCTGCCTTCGCTTTTGGTGTTCCCCATGATATCAAAGGATTTCACCCCTACACCATGAGTTCCGCACACCTCTCAATTCTCCAAAGCCATACCGTTTCGAGCGCGGACGCAGGGTTGAGCCCTGCGATTTAACACCCGACTAATATGGCCGCCTACGCACCCTTTAAACCCAATTCGACTG
+
CCCCCEGGGGGGGGGGGGGGGGGGGGGGGGGGGGGGGGGGGGGGGGGGGGGGGGGGGGGGGGGGGGGGGGGGGGGGGGGGGGGGGGGGGGGGGGGFGGGGGGGGGGGGGGCFGGGFGGGGGGGG<E=FGGGGGGGGGFGFFGCFGFGFDFFFGGGFFGGFGF=FDD6@DDB=DFFEFE>BC@FCFDGFFGCFFDEFF5:CEFFF>1:BF<CEE<9E4)73:8:79*./><(:9<))2210(6)3)166
@M00200:205:000000000-AKKM3:1:1101:19060:7887 2:N:0:1
TACACGGGTATCTAATCCTGTTTGCTCCCCACGCTTTCGTGCATGAGCGTCAGTGTTGGCCCAGAAGGCTGCCTTCGCCATCGGTGTTCCTCCACATCTCTACGCATTTCACCGCTACACGTGGAATTCCACCTTCCTCTGCCACACTCCAGCAAAGTAGTTTCGAGCGCAATTCCCAAGTTAAGCCCGGGGCTTTCACACTCGACTTGCTCTGCCGCCTGCGCACACTTTAAGCCCAGTTAGACTG
+
CCCCCGGGGGGGGGGGGGGGGGGGGGGGGGGGGGGGGGGGGGGGGGGGGGGGGGGGGGGGGGGFGFGGGGGGFFGGGGGGGGEGGGGGGGGGGGGGGGGGGFGGGGGGFGGGGGGEGGGGGG8=:EGGAGGGGGGGGFGEFGGFGFGFGFFCGGG5FG9DEFDF5?FGEGEAFEFFFFC6FEDF?A6CDGDEFGFF8*D?:=:7)6@@5C==C*>A=DFF<=0>@?:FF><??33;ED;(96?35<:
@M00200:205:000000000-AKKM3:1:1101:4923:7891 2:N:0:1
TACGCGGGTATCTAATCCTGTTTGCTCCCCACGCTGTCGCGCATCAGTGTCAGAAACTGCCCAGCAGACCGCCTTCGCCACCGGTCTTCCTCCGGATCTCTACGCATTCCACCGCTACACCCGGAATTCCGTCTGCCTCTACAGTCCTCGAGTTTGACAGTCGGCCCGGCAGACCCGGAGTTGAGCTCCGGGCTTTCACCACACCCTTATCAAACCACCTACGCGCCCTTTCAACCCAGTTAGACTGCGAT
+
CCCCCGDGGGGGGGGGGGGGGGFFGGGGGGGGGGGGGGGGGGEGGGFFEGGGGGGFGGG9FGGGFFAFGGGGGGGGGGGGG8EFGGGGGGGGGG>FGGDGGGGGGDGGGGGGGGGFGGFFGDEGGCFGGFFFGGGGGFGFFGGAC*CEFFGD>CCCFF8FGCDGF*9E>GE=>3?AA>CDGG7CA6:/ADE>>EFD83@<@;(48><74)69<)<@<FEF???73=>DD4:)4<A?G?::)..)4::(4((
@M00200:205:000000000-AKKM3:1:1101:23547:7897 2:N:0:1
TACGGGGGTATCTAATCCTGTTTGCTCCCCACGCTTTCGCGCCTCAGCGTCAGAACCGGACCAGTCAGCCGCCTTCGCCACTGGTGTTCTTGCGAATATCTACGAATTTCACCTCTACACTCGCAGTTCCACTAACCTCTTCCGGTCTCAAGATTGCCAGTATCAAAGGCAATTCCAGGGTTGAGCCCTGGGCTTTCACCTCTGACTTAACAATCCGCCTACGCGCCCTTTAAGCCCAATTAGCCTG
+
CCCCCGGGGGGGGGGGGGGGGGGGGGGGGGGGGGGGGGGGGGGGGGGGGGGGGGGGGGGGGGGGGGGGGGGGGGGGGGGGGGGGGGGGGGGGGGGDGGGGGGGGGGGGGGGGGGGFGGGGGGGGFGGGGFGGFGGGGFGEFGGFGDCAGFA?DCCFFFFFGGEGEFFGFGFFFFFFFFGFGGGF>FFFFGGFFGFF8515=2:>)4>EC6754=CC0CE328?B>GEGD5)-6A2?FF?0<<)(,6:
@M00200:205:000000000-AKKM3:1:1101:27777:7899 2:N:0:1
TACTGGGGTATCTAATCCTGTTTGCTCCCCACGCTTTCGCGCCTCAGTGTCGGATCCGGCCCAGTGAGCCGCCTTCGCCTCCGGTGTTCTTCCCGATATCTACGCATTCCACCGCTACACCGGGAATTCCACTCACCTCTACCGGTCCCTAGACACGCAGTCTCGGAGGGCGTCGCAGGGTTGAGCCCTGCGCTTTCACCTCCGACTTGCGCACCCACCTGCGCGCGCCTTACACCCAATCAGACTGAGCT
+
CCCCCGGGGGGGGGDDGGGGFFFGGGGGGGFFGGGGGGCGGGGGGGGGGGGFFEDGGFGGGGGGGGGGGFDGG:FGGGGGGGGGGGEGGFDFGEGG7FCFGGGGGGDEFFGGGGGBGFCFGC8EFGFGGGCFDDGGGFE5DCF5CBC>F877DCDFECDBGD;FC>D55EDBE=4A48D>FFD<480=FDGFFGEFF5C7)(49(3607BFF((//:C@(4.3>0=55)1-.492(:181(..)))),.()
@M00200:205:000000000-AKKM3:1:1101:12968:7908 2:N:0:1
TACGAGGGTATCTAATCCTGTTCGCTCCCCACACTTTCGCTCCTCAGCGTCAGGTCATGCCCAGAGAACCGCCTTCGCCACCGGTGTTCCTCCTGATATCTGCGCATTTCACCGCTACACCAGGAATTCCGTTCTCCCCTGCATACCTCCAGTCTGCCCGTATCGAAAGCAAGCCAGGTGTTAAGCACCCGGTTTTCACTCCCGACGCGCCAAACCGCCTACGAGCCCTTTAAACCCAGTTAGCATGAGA
+
CCCCCGGGGGGGGGGGGGGGGGGEGGGGGGGGGGGGGGGGGGGGGGGGGGGGGGGGGGGGCEGFGGGGGGGGGGGGGGGGEGGDGGFGGGGGGFFFGGGGGFGDGGGGGGGGGGGDGG8EGFCEGGGGGGC==FDGGFGDF?8FEFF<FFFGGGFFFF6BGDFGFF6EBFFEFBFFFA>AFEGGCCFFFGC??C>FFFGFEB>2@@@B9(430(;C(:>;03?B<GFG*9:A9<A3EF:4>2)))).)5<
@M00200:205:000000000-AKKM3:1:1101:14341:7912 2:N:0:1
TACCAGGGTATCTAATCCCGTTTGCTCCCCACGCTTTCGCGCCTCAGCGTCAGTCTCCGTCCAGCGGGCCGCCTGCGCCACCGGTGTTCCTCCTGATCTCTACACATTTCACCGCTACACTGGGAATTCCACCACCCTCTCCGGGACTCGAGCCGCACAGTATCGGAGGCAATTCCCCGGTTAAGCCGAGGGATTTCACTTCCGACTCGTGCAGCCGCCTACGCGCCCTTTAAACCCAATTAGCCTG
+
CCCCCGGGGGGGGGGGGGGGGGGGGGGGGGGGGGGGGGGGGGGGGGGGGGGGGGGGGGGGGGGGGGGGGGGGGGGGGGGGGGFGGGGGGGGGGGGGGGGGGGGGGGGGGGGGGGGFGGGGGGFCGGGGGGGGGFGGGFGBFGGEGFGFGFF7CDGFFGGFGGFGF>DGFGF@FEFFFFG4<CDCFGGFFGGEAGDDFFGEF2A<B;>B?:26(:?C>GE0(3259DBD5<249-21::?:>A:23<0
@M00200:205:000000000-AKKM3:1:1101:2936:7926 2:N:0:1
TACACGGGTATCTAATCCTGTTTGCTCCCCACGCTTTCGCGCCTCAGCGTCAGAACCGGACCAGACAGCCGCCTTCGCCACTGGTGTTCTTGCGAATATCTACGAATTTCACCTCTACACTCGCAGTTCCGCTGTCCTCTTCCGGTCTCAAGTCTCCCAGTATCGAAGGCAATTCTGTGGTTGAGCCACAGGCTTTCACCCCCGACTTAAAAGACCGCCTACGCGCCCTTTCAGCCCCGTTAGACTC
+
CCCCCGGGGGGGGGGGGGGGGGGGGGGGGGGGGGGGGGGGGGGGGGGGGGGGGGGFGEGGGGGGGGGGGGGGGGGGGGGGGGFGGGGGGGGDGGGGGFGGGGGFGGGFDGGGGGGFGGGGGGGGGGGGGGGGGGGGGFGFF9F?EBGDG+CFGGGFFDFAGGEGFFC6AGFFFEFAB@F5FD0*98CAFC,9>9CC+/=0:5(((5(;E4>>C7E*25>@(/2)3CBDCDF<AABF52,33132AF)
@M00200:205:000000000-AKKM3:1:1101:11778:7934 2:N:0:1
TACCCGGGTATCTAATCCCGTTTGCTCCCCTAGCTTTCGCGCCTCAGCGTCAGTAATCGGTCCAGGAAGCCGCCTTCGCCACCGGTGTTCCTCCGGATATCTACGCATTTCACCGCTACACCCGGAATTCCGCTTCCCTCTCCCGAACTTAAGTCTTCCAGTATCCCGTGCAGTTCCTCAGTTGAGCCGAGGGATTTCACACAAGACTTAAAAGACCGCCTCCGCCCCCTTTCTACCCAGTTCGACTG
+
CCCCCGGGGGGGGGFGGGGGGGGEGGGGGGGGGGGGGGGGGGGGGGGGGGGGGGGFGGGGGGGGGGFGGGGGGGGGGFGGGGFCCFGGGGGGGGG7=FGGGGGGGDCGGGFDGGG>D>EEGDGDGGGG:FGGGGGGGFGFFGGFDAD@GFCFFFGFFGGACF=DEFGCFCDBFAFFFFGF7FF7BEFF>9:4?*;?F7:@CFDD;@FFFC);>C*=;<D;1(()(*09CC::)-.4<4>??:)((((-
@M00200:205:000000000-AKKM3:1:1101:4228:7938 2:N:0:1
TACTCGGGTATCTAATCCCGTTCGCTACCCACGCTTTCGTGTCTCAGCGTCAGGAACGCGCCAGTAAAGTGCCTTCGCATTTGGTGTTCCCCATGATATCAACGGATTTCACCCCTACACCATGCGTTCCCTTTACCTCTCGCGCCCTCGAGTATTGCCGTTTCCTCCGCCTTCCCCGGGTTGGGCCCGCGGGCTTTACCGAATGATTAACAACCCCGCCTGCACCCCCTTGAAACCCATTTACACTCAGC
+
CCCCCGGGGGGGGGFGGFGGGGGGGEEGGG9@@FGDGGGDFGGGGGGGGEGCF8CAC@@CFGGGEG96F@FGDGGGFG::,,C<FGGGGGG8:ADB9EFGD=EFE>=F8E;FFC=:=FFGG4>=<846@DF=+@3==98=F6A*=?D5=*+=ED9EFAFFG+)=;+<@9C*8@BF*;B5:<AG9DF9)))=435=86)+7;(((()).)).))48::359:0??3207D)8()).8;33(.644)))((..
@M00200:205:000000000-AKKM3:1:1101:19051:7941 2:N:0:1
TACTGGGGTATCTAATCCCGTTTGCTCCCCTAGCTTTCGCTCCTCAGCGTCAGTTCAGGCCCAGGTCGCCGCCTTCGCCACCGGTGTTCTTTCGGATATCTACGCATTCCACCGCTACACCCGAAATTCCACGACCCTCTACCGAACTCAAGATTAGCAGTATCCAGCGACCTCTCCCCGGTGAGCGGTGGAGATTTCACGCCAGACTTACTAGTCCGCCTACGAGCTCTTTATACCCAGTTAGACTGGG
+
C<CCCGGGGGGGGGGGGGGGGGGGGGGGGGGGGGGGGGEGFGGGGGGGGGGGCFGGGGFGGGGGGFGGGGGGGGGGGGGGGGEEGGGGGGGGFEGEGEGGGGGGGGGGGGGGGGGFGGGGGGGC7>DGGGGGGEGGGFGFFGGFGFGDGFD6EFFFFGGFG?E@CFCFBGFBDFFFFFGD@CC*8<E>DGC);=ECFEGFFFD@9D@@ECF9CCFFEGF;;3:;?5<<<7<A<AAFF?<?(5:A2A25<(
@M00200:205:000000000-AKKM3:1:1101:10692:7944 2:N:0:1
TACTGGGGTATCTAATCCCGTTTGCTCCCCTGGCTTTCGCGCCTCAGCGTCAATGCCGGTCCAGGATGCCGCCTTCGCCACCGGTGTTCCTCCAGATATCTACGCATTTCACCGCTACACCGAGAATTCCAGTTGCCCCTTCTGCACTCTAGCCCCGCAGTACCGGCTGACCTTTCCGGGTTAAGCCCGGAGATTTCACAGTCGCATTTCGGTGGCCGCCTACGCGCCCCTTACACCCAGGTCGACTGCG
+
BCCCCFG>FG@FGGGGFACFGGGGGGGGGDFGGGEFEGGGGGGGGG@EEFCECF@FCEGGDGG<F@C8FFDEE=:FCCC=FEEGCGFCFG8?EGGFCCFGFEGGD8?=4@EGCECBCGGGGC7@C+@EFGGG9=DFF?D5D8,BED?D++@=@DGFBGG5@C*?>>GD5,;8B@>BFF**5:9:8??A47564F@FA)2)7AE04(/3).(((/**(2)(((()-*))9)(44())248((.)(((,(((
@M00200:205:000000000-AKKM3:1:1101:24708:7947 2:N:0:1
TACAGGGGTATCTAATCCCGTTTGCTCCCCTAGCTTTCGCTCCTCAGCGTCAATGTCGGTCCAGGATGCCGCCTTCGCCACCGGTATTCCTCCAGATATCTACGCATTTCACCGCTACACCTGGAATTCTGCATCCCTCTCCCGAATTCAAGCGATCCAGTATCGGACGCAGTTCCCAGGTTGAGCCTGGGGATTTCACGTCCGACTTAGCAGGCCGCCTACGCGCCCTTTAAACCCCGTTAGACTG
+
CCCCCGGGGGGGGGGGGGGGGGGGGGGGGGGGGGGGGGGGGGGGGGGGGGEGGGGGGGGGGGGGGFGGGGGGGGGGGGGGGGGGGGGGGGGGGGGGGGGGGFGGGGGGGGGGGGGDGGGGGGGGGFFGGFEGGGG8FBGFF@FEGADFGFGGGGDFFEGFG7*?@EGGFEFFFFAF>FGAFFGGFG,*69EDFGGFFCFBFF>F@@>9CEFEFFDCBGFF;81:,*=DC<?4547?G((,8:?9AFB
@M00200:205:000000000-AKKM3:1:1101:21208:7981 2:N:0:1
TACATGGGTATCTAATCCCGTTTGCTCCCCTAGCTTTCGCGCCTCAACGTCAGTATCCGTCCAGAAGATCGCCTTCGCCACTGGTGTTCCTCCCGATATCTACGCATTTCACCGCTACACCGGGAATTCCATCTTCCTCTCCGGAACTCAAATCCTACAGTATCTCGTGCACTTCCAGAGTTAAGCTCTGGGCTTTCACACGAGACTTATAGAATCGCCTACGCGCCCTTTACACCCAATTAGACTGCGAT
+
CCCCCGGGGGGGGGGGGGGGGGGGGGGGGGGFCGGGGGCG:FGGGGGGDGGGGGFGGGGGGGGGFFCCFGGGGGGGGGGGGGGGGGGGGGGGGG7@FGDGGGGCGGGGGGGGGDGECGGGGDG@FCGGGGGGGGGGGFGFFFGEGFGFGFGGGGGFFGGFGDFGFFGGFGFFFFFAFF+;@CGFAAFFF:9CAFGFFFF@CFFA>BE?EEFF6CCCDGED@B=;>GEGDF@F)7468?38<E;3<9)(/2(
@M00200:205:000000000-AKKM3:1:1101:19593:7992 2:N:0:1
TACACGGGTATCTAATCCCGTTCGCTCCCCTGGCTTTCGCGCCTCAGCGTCAGTGTCAGCCCAGCAACCCGCCTTCGCCGCAGGTGTTCCTCTCGATATCTACGCATTTCACCGCTACACCGAGAATTCCAGTTGCCCCTTCTGCACTCTAGCCCGACAGTATCACTTCACCGTTCCGAGTTAAGCCCGTAGATTTCACAAGTGACTTGTTGTGGCCGCCTACGCGCCCTTTAATCCTCGTTAGACTGAA
+
CCCCCE7+8FFGFGGGGGGGGGG@EEGGGEFGFFCECFCCFE@BFFAFEFGCGGFFDFFCGF<6@6FGGGGGG7FEDFGGEEFFD@C?@FGGGGC8=FCGFFGGGGGG;FDFFGG>>@FGGDDEFCGFC=:AF==C,;DDF=F9DF=0=DF7,=?A9@?*@CC+0+=,*7;658>A>A4*>52=:;,*9)*)8=,==CGE:989C?<C;>)(6(*3:D3;@6@3(*)/9<(84.-6<))(,40147))).
@M00200:205:000000000-AKKM3:1:1101:3232:7992 2:N:0:1
TACGGGGGTATCTAATCCCGTTTGCTCCCCTAGCTTTCGCTCCTCAGCGTCAGTTCAGGCCCAGGTCGCCGCCTTCGCCACCGGTGTTCTTTCGGATATCTACGCATTCCACCGCTACACCCGAAATTCCACGACCCTCTACCGAACTCAAGACTAGCACTATCCAGCGCCCTCTCCCCGTTGAGCGGTGGAGTTTTCACGCCAGACTTACTAGCCCGCCTAACCCCCCTTGAAGCCCCTCTCCACTCAGC
+
CCCCCGGGGGGGGGGGGGGGGGGGGGGGGGFFGFGGGCGGGGEGGGGGGCGGGFGGGDFGGGGGFGGGGGGGGGGGFGGGGE+>FGGGGGG9FFEC@FGGGGGGGGEGGFGGGGGF+>=FGGGGGGGGGDFGDGD7EFG@*3C@+?D@G8,3,?FF*@>*>96==F7D**:9?=6FAFG>*,*/)5*0875)8+2;+<+71;FB(8,29494).*237;9?()).*07>/8()).);46(((((),-(..)
@M00200:205:000000000-AKKM3:1:1101:13187:8001 2:N:0:1
TACAAGGGTATCTAATCCCGTTTGCTACCCACGCTTTCGCGCCTCAGCGTCAGTACCGGCCCAGGGGACCGCCTTCGCCACCGGTGTTCCTCCCAATATCTACGCATTTCACCGCTACACTGGGAATTCCGCCCCCCTCTTCCGGACTCGAGCCTTGCAGTTTCTTCCGCACGTCCTCGGTTGAGCCGAGGGATTTCACGGACGAAACGCATTGCCCCCCTAGCGCCCTTTAAACCCAGTTCGTCTTACCT
+
CCCCCGGEG@FEGDFGGAFCEF@@F<F<F,CFEGDG<,,CCC:,8C<E:B,BCFFGF7CCFFG<DCGGGGEGFG7=,??FCF:4C+4@EGFGGGDEE<,9;DFG@=+6=FDCF8@9+@DFGGFD88D,33=8DGD8CA>5@7E>6*=)**4**<79AC>F?7/28FFEB85>AB):885?<*)*)0C33):35=*>A)A309(-(((-39B0()2+)10(,((0(2<5)*,))6<(;30,))((((())()
@M00200:205:000000000-AKKM3:1:1101:26177:8005 2:N:0:1
TACCGGGGTATCTAATCCTGTTTGCTACCCACGCTTTCGCGCCTCAGCGTCAGAGCTGGACCAGAGACTCGCCTTCGCCACCGGTGTTCCTCTCGATATCTACGCATTTCACCGCTCCACCGAGAGTTCCAGTCTCCCCTCCCAGCCTCGAGCACCGACGTTTGGTCCGCACTTCCCCGGTTGAGCCGGGGGATTTCACGGGCCACTTTCGGAACCGCCTACGCGCCCTTTAAGCCCAATTAGACTGAGA
+
CCCCCGGGGGGGGGGGGGGGGGGGGGGGGGGGGGGGGGGGDGGGGGGGGGGGGGGGGGFGGGGGGGGGGGFGGDGGGGGGGGCCFGEGDEDFGGGFGGGGGFGGGGCCEEGGFDEEGGGGGGGGFEFGGFGGGGFFGFGFFECFGFGFGEEGEGGFDG+<@F9DDFDEB83:>BAFFFGFG=C*)>FDFGGF:5?>@A<6?6>F?BB24A<;B?DE1>5:?BFB(:7C3<?)4)4:CB<14<:>A2234)
@M00200:205:000000000-AKKM3:1:1101:12574:8006 2:N:0:1
TACTGGGGTATCTAATCCCGTTTACTCCCCTAGCTTTCGCGCCTCAGCGTCAAGAACAGGCCAGGTAGTCGCCTTCGCCACTGGTGTTCCTCCCGATATCTACGCATTTCACCTCTACACCGGGAATTCCGCCACCCTCTCCGGCACTCAAGTTCGCCAGTTTCGCGCGCACTTCCCAGGTTGAGCCTGGGGCTTTCACACGCGACTTAACAAACCGCCTACATGCGCTTTAAACCCACTTAGACTGAGA
+
CCCCCGGGGGGGGGGGGGFGGGG,CFGGGGGGGGGGGGGGGGGGGGGGGGGGGFGGGGGGGEGGGGGGGFGGGGGGGGGGD<FGGGGGGGGGGEEGGGGGGGGGGEGGGFGGGGGFDGGCFGGG7CFGGGDEGGGGGFGBFGEFGF=8DFDDC9E?ACDEGGEGDBD>DE?=B:FFFFD42AC*)AE66FC5?GCCFEF5;066@90?E1;?<0C@6CD0-4,/)<)1)/:>A<A7EF((4:2.)),2,4
@M00200:205:000000000-AKKM3:1:1101:23551:8013 2:N:0:1
TACTGGGGTATCTAATCCTGTTTGATCCCCACGCTTTCGTGCCTGAGCGTCAGTTTAGGGCCAGTTGACCGCCTTCGCCACCGGTGTTCTTCCAGATATCTACGCATTTCACCGCTACACCTGGAATTCCATCAACCTCTCCCTAACTCAAGACAAGCAGTATCAAAGGCAGTTTCACAGTTAAGCTGTGAGATTTCACCTCTAACTTACTTTCCCGCCTGCGCACCCTTTAAACCCCGTTAGACTG
+
CCCCCGGGGGGGGGGGGGAFGGGGGGGGGGDCGGGGGGG<DGGGFGCGGGGGF<AF,CCEGGGGGGFE<CFGGGGGGGGGG@FGGGGGG9FGGGGDGGGGGGGGGGGGGGFGGCG*=FDFGDGGGGGGGGG,+@+8DFGFFGFF,9=DD?,?9+6D5DFFAFFGBBF,;=*:*;;C2D?FEF6CAF<CFGFF+@9C9;,:@CE*89A<:A777=BE5??DBBAEFG)::6BF46=B>(03@;?9ECE
@M00200:205:000000000-AKKM3:1:1101:9254:8016 2:N:0:1
TACTAGGGTATCTAATCCCGTTCGCTCCCCTGGCTTTCGTGTCTCAGCGTCAGCACACTCCCAGCTGTCTGTTTTCACCTTTGGCGTTCCAAACGATATCTACGCATTTCACCGCTCCACCGTTTGTTCCGACAGCCCCTAAGTGGCTCAAGATAAGCAGTATACCAAGCAGTTCCACGGTTAAGCCGTGGGATTTCACAAGGCACTTACGCTTCCGCCTACAACCGCTTTAAACCCAATTAGACTG
+
CCCCCGGFGGGGGGGGGGGGGGGGGGGGGGGGFGGGGGGGGGGGGGGGGGGGGGGGGGGGGGGGGGGGGGGGGGGGGGGGGGF@FGGGGGGFGGEECEGGGGGGGGGGGGGGGCEBGGGGGGGGGDGGGGGGGGGGGDG=?EFFF6DDGFFGCDFFFDGFGFDFEFD8DGFDFEFF7FGAGGGFFGG>:CC>AFGGFACE:@@>=>B==ADFDFEC@DB9-5;*)4)8/1:4?9=@E728C9@?A?3
@M00200:205:000000000-AKKM3:1:1101:8469:8024 2:N:0:1
TACTAGGGTATCTAATCCTGTTCGCTCCCCATGCTTTCGCTCCTCAGCGTCAGGTAATGCCCAGAGAACCGCCTTCGCCACCGGTGTTCCTCCTGATATCTGCGCATTCCACCGCTACACCAGGAATTCCGTTCTCCCCTGCATACCTCTAGTCCGCCCGTATCGGAAGCACGCTCAAGGTTGAGCCTTGAGTTTTCACTCCCGACGTGACGGACCGCCTACGAGCCCTTTACACCCAGTTAGACTG
+
CCCCCGGGGGGGGGGGGGGGGGGGGGGGGGGGGGGGGGGGGFGGGGGGGGGGGGGGGGFGFGGGGGGGGGGGGGGGGGGGGGGGGGGGGGGGGGGGGGGGGGGGEGEFGGGGGGDDGGGDFGGGGFGGGGFGGGGGEF>DDEFFGFFDGFGGGGFFFGGFGGFGDFGGFGFB>BFFFFFFFGGGFDFAFCFFFFCGFFFEFFFAA@>@=D=>2>EC>CD;?@(8?EBF<F?BFFA?E<:74>DBA<3
@M00200:205:000000000-AKKM3:1:1101:12076:8032 2:N:0:1
TACCAGGGTATCTAATCCTGTTCGCTCCCCACGCTTTCGCGTCTCAGCGTCAGTACCGTCCCAGAGAGCTGCCTTCGCCATTGGTGTTCTTCCTGATATCTGCGCATTTCACCGCTACACCAGGAATTCCACTCTCCTCTTCCGGACTCTAGCCGTGCGGTTTCTGTCGACGTCTGGAGGTTGAGCCTCCAGTTTTCACAACAGACCTGCTCGGCCGCCTACCCGCGCTTTACCCCCAGTTCGGCTGATAT
+
CCCCCGGGGGGGGGGGGGGGGGGGGGGGGGGGGDGGGGGGDGGGGGGGGGGGGGFGFDGGGGGGGFCEFFGGGGGGGGGEGGCEGCGGGGGGGGF?FFGGGGGGGGGGGGGGGGGFGG8FF6EDFGDGGECGGGGGGFGFFGGFGBGFGBA@FGDA*6C5C8@GEFGGFCDADDFFFC**@FGGAFGFF96>9CCGFCF?BAD(8@=;(5.859EC@DDF;;3F0C)/7/3).).,:3(4<2((-4,().)
@M00200:205:000000000-AKKM3:1:1101:25036:8038 2:N:0:1
TACTGGGGTATCTAATCCTGTTCGCTACCCACGCTTTCGTCCATCAGCGTCAATGTATTAGTAGTAACCTGCCTTCGCAATTGGTATTCCATGTAATATCTAAGCATTTCACCGCTACACTACATATTCTAGTTACTTCCTAATAATTCAAGTCAGACAGTATCAATGGCCGTTCCACCGTTGAGCGATGGGCTTTCACCACTGACTTATCTGACCGCCTCCGGACCCTTTACACCCAGTTAGACTG
+
CCCCCGGGGGGGGGGGGGGGGGGGGGGGGGGGGGGGGGGGGGGGGGGGGGGGGGGGDGGGGGGGGGGGGGGGGGGGGGGEGGGGGGGGGGGGGGGFGFGGGGGGGGGGGGGGGGGFGGGGGCGFGGGGGGGGGGGFFFGDFDFFG7DDCFFCFGGFFGGFGGFCEFGDFGFBFFFFFFDDGGCGFFG>BD+;5AEFFBCEB>EEE@EFFFFCCED<>DE5):)@2@?GCCECEFFBE2:7EE***10
@M00200:205:000000000-AKKM3:1:1101:23195:8045 2:N:0:1
TACTAGGGTATCTAATCCCGGTCGCTCCCCTAGCTTTCGCGCCTGAGCGTCAAGGGCGGACCAGCAAATCGCTTTCGCCACTGGTGTTCCGTCCGGTCTCTACGCATTTTACCGCTACACCGGAAATTCCATTTGCCTCTTCCGCCTTCAAGTCCCGAAGTTTCGAAAGGCCTCTCCCAGTTGGGCCCGGAGCTTTCACGTCCGACTTTCCGGACCGCCTGCGCGCGCTTTATACCCAACTAGCCTG
+
CCCC<FGGGGGGGGGGGFDG7F:FGCGGGGC-CFGGGGGGGGGGD<CFGGGGC,<:,@@:>=6E<FF<<=FG,FFGEG@ECDFGGGGGG,+A9=F:F+8FGEGGGDGGGGGFGEC?DGGGG8+B339DAF,,+@+@C7F58CE0C>CAG*A+72D?**7:D>E955**/16:A=);8/0/?>=8?=C))9E:)2=FA5=03;<292><2).(-(:C0CE16<FF(8)5)9-:)-)-<<((,()(,-1
@M00200:205:000000000-AKKM3:1:1101:3227:8045 2:N:0:1
TACTAGGGTATCTAATCCTGTTTGCTCCCCACGCTTTCGCGCCTCAGCGTCAGACCCGGGCCAGAGAGCCGCTTTCGCCACCGGTGTTCCAGCCAATATCTACGAATTTCACCTCTACACTGGCTATTCCACCCTCCTCTCCCGGTCTCCAGCCCGGCCGTCTCGGACGCCGTTCCGGGGTTGAGCCCCGGGCTTTCCCGTCCGACTGGCCCGCCCGCCTGCGCGCCCTTTAAACCCACTTCCCCTGACCT
+
CCCCCFFGGGGGGEFGGGGGGGGGGGGGGGFGGGGGGGGGGGGGGGGG>FGGGGGGGEFGGGGGFGGGGGGG+@FFCGGGGFGGGGGGGE=9EFF<FG;FG8F@=8FGGGGGGGG?DD,EE4@E,EFGFFFFFEFGGFGBBFGE+<=>G+@8D?D??8D9?DB>=F7;?EEB/<FF>;D4=C)*)5:FFGD>>CFGF3<(6:>(7>960::(-(1:(18:?<6:(:7D7*79)).2C?((6)),(.,((()
@M00200:205:000000000-AKKM3:1:1101:8746:8049 2:N:0:1
TACTCGGGTATCTAATCCTGTTTGCTCCCCACGCTTTCGCGCCTCAGCGTCAGTTACCGTCCAGGTGGCCGCCTTCGCCACCGGTGTTCCTCCTGATATCTACGAATTTCACCTCTACACCAGGAATTCCACCACCCTCTCCGGCACTCCAGTCTCGCAGTTTCCGATGCAATTCCACCTTTAAGAGGTGGGCTTTCACATCGGACATGCGAAACAGCCTACGCGCCCTTTACGCCCAATTAGACTG
+
CCCCCGGGGGGGGGGGGGGGGGGGGGGGGGGGGGGGGGGGGGGGGGGGGGGGGGGGGGGGGGGGGGCGFGGGGGGGGGGGGGGGGEFFFGGGGGGFGGGGGGGGGC8CGGGGGGGFGGGFGGGGGGGGGGGGFGGGGFGFFGGDGFGDGFFGGGGFFGGDG?EGEFGGEGF5EEFFFFGFGEFFAGFAFCEBFFFGFFGEA5@FF9(>3B2@295=8CF343?A3*=C5C:2436(:11(:A2:24:
@M00200:205:000000000-AKKM3:1:1101:21801:8058 2:N:0:1
TACTGGGGTATCTAATCCCGTTTGCTCCCCTGGCCTTCGTGCCTCAGTGTCAGTAACTGCCCAGTGACCTGCCTTCGCCTTTGGTATTCCTCTCGATATCTACGCATTTCACTGCTACACCGAGAATTCTTGTCACCTCTTCAGTACTCTAGCATGGTAGTATCGGATGCAGTTCCGAGGTTGAGCCCCGGGCTTTCACATCTGACTTACCACGCCACCTACGCACCCTTTAAACCCAGTTAGACTG
+
CCCCCGGGGGGGGGGGGCFGGGGGGGGGFGGGFGGGGGGGFGGGGGGGFFDFGGGGGGGGGGGGGGGGGGGGGGGGGGGGGEECFEFFFGFGGGEFF8EFGFGGGGEGGGFCGCGFDF9FGGGGGGGGGFGGGGFEFFGFFGGFG9=EDFGFGGFFFG=?FCDFABDDDFBEFFFF>AC5CEFFF8D*506?>>FFAECC7)**;A*79CEFFFGG2CFFEEAD95?CCF:EE43>E@9BEEECEFF
@M00200:205:000000000-AKKM3:1:1101:22268:8061 2:N:0:1
TACTCGGGTATCTAATCCTGTTTGCTCCCCACGCTTTCGTGCCTGAGCGTCAGTGGTATCCCAGGGGGCTGCCTTCGCCATCGGTGTTCCTCCACATCTCTACGCATTTCACTGCTACACGTGGAATTCGACCCCCCTCTGATTCACTCTAGCTAATCAGTATCATCTGCCATTCCCAGGTTGAGCCCGGGATTTTACAAGTGGCCTTAATTAACCGCCTGCCAACGCTTAAAACCCAATTAGACTG
+
CCCCCGGGGGGGGGGGGGGGGGGGGGGGGGGGGGGGGGGGGGGGGGGGGGGGGGGGGGGGGGGGGGDEEGGGGGGGGGGGGGGGGGGGGGGGGGGGGGGGGGGGGGGGGGGGGGGFGGGGGGGGGGGFD?FEGGGGGFGFFGGFGFGFGFGFGGDFFFGFGGFGFFGG?CAFFFFFFFGFGCGFAFGFDG5**=FC+*2*****))*):58/>*?9-:6-5(/2)*.95C(669;;E<069?437C3
@M00200:205:000000000-AKKM3:1:1101:25204:8073 2:N:0:1
TACGCGGGTATCTAATCCTGTTCGCTCCCCACACTTTCGCTCCTCAGCGTCAGGTAATGCCCAGAGAACCGCCTTCGCCACCGGTGTTCCTCCTGATATCTGCGCATTTCACCGCTACACCAGGAATTCCATTCTCCCCTGCATACCTCAAGTCTGCCCGTATCGAAAGCAAGCACCCAGTTAAGCTGGATGTTTTCACTCCCGACGCGACAAACCGCCTACGAGCCCTTTAAGCCCAATTAGACTG
+
CCCCCGGGGGGGGGGGGGGGGGGGGGGGGGGGGGGGGGGGGGGGGGGGGGGGGGGGGGGGGGGGGGGGGGGGGGGGFGGGGGGGFGGGGGGGGGGGGGGGGGGGGGGGGGGGGGGFGGGGGGGGGGGGGGGGGGGGAFGDFGGFGFGFGFGGGGGFFFGFGGFGFFGGFGFFFDFFF>DFFFFGFGGFF*=4AFGFC?FE=@F@25@>B@FFFFGD6DEF??FB?EFGF52459>75:0:4AF2<>B
@M00200:205:000000000-AKKM3:1:1101:13685:8092 2:N:0:1
TACGAGGGTATCTAATCCTGTTTGCTCCCCACGCTGTCGCGCCTCAGCGTCAGCAACAGCCCAGCAGGCCGCCTTCGCCACTGATGTTCTTCCCGATCTCTACGCATTCCACCGCTACACCGGGAATTCCACCTGCCTCTACTGTGCTCGAGCCCGACAGTTTAGAAGGCAGCCCTGCGGTTAAGCCGCAGGATTTCACCCCCTACTTATCAGGCCGCCTACGCTCCCTTTAACCCCCATTAGACTG
+
CCCCCFGGGGGGGGGGGGGGGGGGGGGGGGGGGGGGGGGGEGGGGGGGGGGGGGGGGGGGDGGFFGGFGGGEGGGGGGGEGGGFGGGGGGGGGGGGFGGGGGGGGGGGGFEGGGG>DGGGGGE7FE8EFFFCFGDGEFG=FFCDGFGEDBC=EGFB?D5>DCAD79C95,;>?D>FFFDDGGGGFGF/?C5):6C217@<FFB908<CCCC<C3C51CBF01?B?GFF*2)6<)585,42>2>AAA2
@M00200:205:000000000-AKKM3:1:1101:12836:8096 2:N:0:1
TACTAGGGTATCTAATCCTGTTTGCTCCCCACGCTGTCGCGCCTCAGTGTCAGCCAGAGCCCAGCGGGCCGCCTTCGCCACCGGTGTTCTTCCGGATCTCTACGCATTCCACCGCTACACCCGGAATTCCACCCGCCTCTACTCTGCTCGAGCGCGGCAGTTCGCACGGCCGACCCGGGGTTGAGCCCCGGGCTTTCACCGCACGCTTGCCGCGCCACCTACGCGCCCTTTACACCCAGTTAGACTGAGAC
+
CCCCCGGGGGGGGGGGGGGGGGGGGGGGGGGGGGGGGGGGGGGGGGGGGGGGGGGGGGFGGGGGGGGGGGGGGGGGGGGGGGGGGGGEGGGGGGGGGGGGGGGGGGGGGGGGGGGFGGCGGGG>C@EGGFFGGGGGG>>CFGFFFFGEGFGCGDG*5ECEGGEGFFGGFGE@FFFFFACBEGDGFGGFEGEFFDGGFBGFFFB>BB:6???>FBGGFGF7??6>9:DG)52<AFA7C:?29BAABA?>?<)
@M00200:205:000000000-AKKM3:1:1101:19126:8099 2:N:0:1
TACTAGGGTATCTAATCCTGTTCGCTCCCCACGCTTTCGCTCCTCAGCGTCAGGTAAGGCCCAGCAAGCCGCCTTCGCCACCGGTGTTCCTCCTGATATCTGCGCATTTCACCGCTACACCAGGAATTCCACTTGCCCCTACCTACCTCTAGCCGGCCCGTATCCACCGCAGACCCGCAGTTAAGCTGCGGGCTTTCACGGAAGACGCGACCAGCCACCTACGAGCTCTTTAAACCCAGTTAGACTGAGA
+
CCCCCGGGGGGGGGGGGGGGGGGGGGGGGGGGGGGGGGGGGGGGGGGGGGGGGGGGGGGGFGGGGGGGGGGGGGGGGGGGGGGGGGGGGGGGGGGGGGGGGGGGGGGGGGGGGGGFGGGGGGGDFGGGGGGGGGFGGFGFFGGFGFGEFBGGFGGADGGFGGFGFFGGFG>@FF>C5AC5CCFFFGGAFGC48CFCFEGFF>@9D;DFFB>;0:FG?FFF?:,82=>F7>9))6)4C?(()646847:?2
@M00200:205:000000000-AKKM3:1:1101:11944:8110 2:N:0:1
TACCGGGGTATCTAATCCTGTTTGCTCCCCACGCTTTCGTGCCTCAGTGTCAGTGCTGGTCCAGGTAGCCGCCTTCGCCACGGATGTTCCTCCCGATATCTACGCATTTCACTGCTACACCGGGAATTCCGCTCCCCTCTACCGCACTCCAGACTGCCAGTTTCCAATGCAGTTCCCAGTTTGAGCCCATGGCTTTCACATCGGACTTGACAGACCACCTCCCCACCCCTTATCCCCAGTTCGACTG
+
CCCCCGGGGGGGGFGGGGGGGGGGGGGGGGGGGGGGGGGGGGGGGGGGFEFGGGCFGGGGGGE<DFDEEFDGGGGGGGCFGG7BFGGGGGGGGGEEG7CACAC7FGGGA;=FGE8BDFFGG6+++8DFFGGGG+=FG6A8DFGDG5=1=DF=,=FBFDF5@B;=*+5,;C+*<;AF5*;03E889AC?A*=49CFDF4CE75>22>>F*3>:*5:C(8?5(/(818)2):3;).7)=/(/))(/(((
@M00200:205:000000000-AKKM3:1:1101:16480:8127 2:N:0:1
TACTGGGGTATCTAATCCCGTTCGCTCCCCACGCTTTCGCGCCTCAGCGTCAGGACCGACCCAGTCGGCCGCCTTCGCCACGGGTGTTCCTCCTGATCTCTACGCATTTCACCGCTACACCAGGAATTCCACCGACCTCTATCGTCCTCAAGACGCCCAGTTTGCAGCCGCCCTCCCCGGTTGAGCCGGGGGCTTTCAGGCCACACTTAAGCGTCCGCCTACGCGCGCTTTACACCCAATTAGACTG
+
CCCCCGGGGGGGGGGGGGGGGGGEGGGGGGGGGGGGGGGGGGGGGGGGGGGGGGGGGGGGGGGGGGGGGGGGGGGGGGGGGGEGGGGGGGGGGGGGDGGGGGGGGGGGGGGGGGGFGGGGGGGGGGGGGGGGGGDGGFGFFGFEGFGFGFG;CCGFFCDAD:ACCFCGFGFFFFFFFFD3FEGGFGGB>DGFFGFFF2EDFF:<(:0<)69>>FGG>GFB?B?D0/73//()6A2.:12(693:AA2
@M00200:205:000000000-AKKM3:1:1101:15181:8130 2:N:0:1
TACTGGGGTATCTAATCCCGTTTGCTCCCCTGGCTTTCGCGCCTCAGCGTCAATGCCGGTCCAGGATGCCGCCTTCGCCACCGGTGTTCCTCCAGATATCTACGCATTTCACCGCTACACCCGGAATTCCGCTTCCCTCTCCCGAACTCAAGCCTTCCAGTTTTCCGTGCAGTTCCCCAGTTGAGCCGAGGGATTTCACACGGAACTTAGAAGACCGCCTACGCGCCCTTTAAACCCAGTTAGACTGACAT
+
CCCCCGGGGGGGGGGGGGGGGGGGGGGGGGGGGGGGGGGG>GGGGGGGGGGGGGGGGGGGGGGGGGG8FGEGGGGGFGGGGGEEGGGGGGGGGGGGGGGGGGGGGGGGGGDGGGGFGG8FGGGEEGGFGGFGGGGDGFC5DGGFEFDDGFG6DFGFFGGCFGFGCFDFFGF7AEFFFAF*?EGGFGGBFDC>>FGGFFG5>9>6;;EF@E<CC8EFBGA7?@75>EDDGF:A9AF(;:((5:2<B<0523.
@M00200:205:000000000-AKKM3:1:1101:8181:8132 2:N:0:1
TACTAGGGTATCTAATCCTGTTTGCTCCCCTAGCTTTCGTGCCTCAGTGTCAGGTGTTGTCCAGGGACTCGCCTTCGCCACTGGTGTTCCTCTCGATATCTACGCATTTCACTGCTACACCGAGAATTCCAGTCCCCCCTCCAAACCTCCAGCACAGTAGTATTCAATGCCATTTCAGGGTTGAGCCCTGAGCTTTCACATCAAACTTACCATGCCACCTACGCACCCTTTATACCCAGTTAGCATG
+
CCCCCGGGGGGGGCFFGGGGGGGGGGGGGGGGFGGGGGDEGGGGGGGGGGGGGGGGGGGGGGGGGGGGGGCGGGGGGGGGGGFGGGGGGGGGFGGFGGGGGGGFGGGGGGEGFGGFGGGGGGGGGGGDFGGGGGGGEE?=BGGFGFGFGD8+=8D?DF@7@3;9E7FGDGFFF*+?9?D*@=86*6DDFD,*;CFFFCGCFFF5ACBEBFFEF*@@5;5=CE494@AG4*0/5*9/,5((195***8
@M00200:205:000000000-AKKM3:1:1101:20111:8133 2:N:0:1
TACTGGGGTATCTAATCCCGTTCGCTCCCCTGGCTTTCGCTCCTCAGCGTCAGTCACGGCCCAGACCACCGCCTTCGCCACCGGTGTTCTTCCAGATATCTACGCATTCCACCGCTACACCTGGAATTCCATGGTCCTCTGCCGTACTCCAGACCAGCAGTTTCCAGCGACCTCTCCTCGTTAAGCGATGGAGCTTTCACGCCAGACTAACTGGTCCGCCTACGAGCCCTTTACGCCCAATTAGACTG
+
CCCCCGGGGGGGGGGGGGGGGGGGGGGGGGGGGGGGGGGDGGGGGGGGGGGGGGGGGGGGGGGGFFGGGGGGGGGGGGGGGGGGGCGGGGGGGGGFGGGGGGGGGGGGGGGGFGGEGGGGGGGGGGGGGGGGGGDEGFGFFGGFGDGFGFGF>DGFFGGFGGFG7+8EBEFFFFAAFFG9D>DGA?EBFDE4A,=?C5B?DBF@95:E*>;C435>@/=??738(=39F<3)99??D>:81<FBAA<5
@M00200:205:000000000-AKKM3:1:1101:9016:8133 2:N:0:1
TACTGGGGTATCTAATCCTGTTTGCTCCCCACGCTTTCGTGCATGAGCGTCAATCTTGACCCAGGGGGCTGCCTTCGCCATCGGTGTTCCTCCACATCTCTACGCATTTCACTGCTACACGTGGAATTCTACCCCCCTCTGCCAGATTCTAGCCTTGCAGTCTCCATCGCAATTCCCAGGTTAAGCCCGGGGATTTCACGACAGACTTACAAAACCGCCTGCGCACGCTTTACACCCAGTTAGACTG
+
CCCCCGGGGGGGGGGGGGGGGGGGGGGGGGGGGGGGGGGGGGGGGGGGGGGFEFGGGGGGGGGGGGGGGGGGGGGGGGGGGGGGGGGGGGGGGGGGGGGGGGGGGGGGGGFGGGGFGGGGGGGGFFGGGGGFGGGGGFGFFGGFGFGFGFGDGGGFFGGFGGCDEFGGFGF=EFFFFFG?FG?FFGCFDCGFFGGGF4=@?@@BFFFFFBFF3BFG>G8(38;EBEFG*825<>A7E6::B)5ADAD
@M00200:205:000000000-AKKM3:1:1101:6580:8152 2:N:0:1
TACTGGGGTATCTAATCCCGTTCGCTCCCCATGCTTTCGCGCCTCAGCGTCAGTTAAGGACCAGAAAGTCGCTTTCGCCACTGGTGTTCCTCCGCATCTCTACGCATTTCACCACTACACGCGGAATTCCACTTTCCTCTTCCTCACTCTAGACATGCAGTCTCCATTCGCCTCTCCCAGTTTAGCCAGGAGCTTTCAGAATAGACTTACACCTCCGCCTACACGCCCTTTAAACCCAGTTAGACTG
+
CCCCCGGGGGGGGGGGGDFCFGGGEGGGGGGGGGGGGGGGGGGGGGGGGGGGGGGGFFGCE,FGFGGFGGGGFFGFEGGGGGGGGGGGGGCFGGGGGGGFFGDFGGGGGGGGGFGFGGGGGGGCCE8FG=8E+AFGGFGEDFDFGF8D?BFGGFGFFFF?E?=FDFD=DFAA>AF*;A+AF;C2=9FFA7>>5ACFAEGC6A;BEFEF=A>*)-,:2CEDFB3F=E477<).9)/(;1(47))93))
@M00200:205:000000000-AKKM3:1:1101:22804:8155 2:N:0:1
TACTGGGGTATCTAATCCTGTTTGCTCCCCACGCTTTCGCGCCTCAGCGTCAGTATCGGGCCAGTGAGTCGCCTTCGCCACTGGTGTTCCGCCGAATATCTACGAATTTCACCTCTACACTCGGCATTCCACTCACCTCTCCCGAACTCAAGACAGCCAGTATCAAAGGCAATTCCAAGGTTGAGCCCTGGGCTTTCACCTCTGACTAAACTGTCCGCCTACGCGCCCTTTAAGCCCAGTTAGACTG
+
CCCCCGGGGGGGGGGGGGGGGGGGGGGGGGGGGGGGGGGGGGGGGGGGGGGGGGGGGGGGGGGGGGGGGGGGGGGGGGGGGGGGGGGGGGDGGGDFGGGGGGGGGCFGGGGGGGGFGGGGGGG@GGGGGGGGGGGGGFGFFFGFGFGFGFE=FGGFBEFFGGFGFFFGFGFFFFFFFFC5DA?;*D:FFF5?A>FCFEGEEFF@EEBE=@BFEEGG=D?==:?DFG)>85;9CA9;C@;@E3<>><8
@M00200:205:000000000-AKKM3:1:1101:14027:8169 2:N:0:1
TACAGGGGTATCTAATCCTGTTTGCTCCCCACGCTTTCGTGCATGAGCGTCAGAAAAGGCCCAGCCGACTGTCTTCACCATTGGCGTTCCGAACGATATCTACGCATTTCACCGCTCCACCGTTCGTTCCGTCGGCCCCTACCTCTCTCAAGACCCGCAGTCCACTCCGCAGTTCCCCGGTTGAGCCGGGGGATTTCACCTTCGACTTATCAAGCCGCCTACGCGCCCTTTAAACCCAGTTAGACTG
+
CCCCCGGGG7FFGGGGGGFGGGGGGGGGGGGGGGGGGGGGGGFGGEEGGGGGGGGGGGGGGGGGGGGCGGFGGCGGGGGFC?FGGGGGGGGGGGGGGGGGGGGDGCCC;EFFGEGEGGGGGC@BFCC?FGGGGGGG8?GFFGGFGFGFG?:DCDGFFGGAGFFC@FFGDG*)9CFFFFG5C:CD4CGE42CB)=**@3CEFF(,336BAA>ABBGGFGFF?<?EFGFG)*2<)6<<EB?(:9<289:
@M00200:205:000000000-AKKM3:1:1101:13131:8190 2:N:0:1
TACTAGGGTATCTAATCCTGTTTGCTCCCCACGCTGTCGCGCCTCAGCGTCAGCAACGGCCCAGCAGACCGCCTTCGCCACTGATGTTCTTCCCGATCTCTACGCATTCCACCGCTACACCGGGAATTCCATCTGCCTCTACCGTGCTCGAGCCTGACAGTTTAGAAGGCAGCCCTGCGGTTAAGCCGCAGGATTTCACCCCCTACTTACCAGGCCGCCTACGCGCCCTTTATACCCAATTAGACTG
+
CCCCCGGGGGGGGGGGGGGGGGGGGGGGGGGGGGGGGGGGGGGGGGGGGGGGGGGGGGGGGGGFGGGGGGGGGGGGGGGGGGGGGGGGGGGGGGGGGGGGGGGGGGGGGGGGGGGFGGGGGGGGGGGGGGGGGGFGGFGFFGGFGFGFGFECCGGFFGGFFFECEADFFGFFFFFFAFGFGGGG6DGEDDEFF6CFFFCAD;9:<D<EE@@C@;FG>DB0:44;>EDG<*3<DBDAFF?(.)8<74:
@M00200:205:000000000-AKKM3:1:1101:27408:8194 2:N:0:1
TACCGGGGTATCTAATCCTGTTTGCTCCCCACGCTGTCGCACCTGAGTGTCAGTATTGGGCCAGGTAGCCGCCTTCGCCACTGATGTTCCTCCCGATATCTACGCATTTCACCGCTACACCGGGAATTCCACTACCCTCTCCCATACTCTAGCTGAGCAGTATCGACTGCAATTCCCAGGTTAAGCCCAGGGCTTTCACAATCGACTGACACAGCCACCTGCGTGCGCGTTAAGCCCAATTAGACTAAGAC
+
CCCCCGGGGGGGGGGGGGGGGGGGGGGGGGACGGGGGGGGCFGGDEGEGGGGGG<<FGGGGGGGGCFGGGGGGGGGGGGGGGG?FGGGGGGGGDGGGGGGGGGGGGGGGEFGGGGFGBFGGGGEGGGGCGCC9@DGGFGBDFGFE6=DF?F9EFCDF,=F@+3?@*=EEFFEC5@B58CFFF+C6DFF6*@ADFFG+8CEB:)/7AD935*)-(=;-6?:2>(5(35D)2((/7>@FD((6<3).))..-)
@M00200:205:000000000-AKKM3:1:1101:18753:8198 2:N:0:1
TACTGGGGTATCTAATCCTGTTTGCTCCCCACGCTTTCGCGCCTCAGCGTCAGTATCGGGCCAGTGAGTCGCCTTCGCCACTGGTGTTCCGCCGAATATCTACGAATTTCACCTCTACACTCGGCATTCCACTCACCTCTCCCGAACTCAAGACAGCCAGTATCAAAGGCAACTCCAAGGTTGAGCCCTGGGCTTTCACCTCTGACTACACTGTCCGCCTACGCGCCCTTTAAACACAGTTCGCACG
+
CCCCCGGGGGGGGGGGGGFGGGGFFGGGGGGGDCGGGG@FCFGGGGGGGGGGGGGGGDCFGGGGGCCFFGGGGDGGFGG@CCE?FCFGGGGGGGGGGGGEEGGGFCCGFGGGGFGFGGGGFFCGGEEAFDGGFG6DGFE6FGC?=BDBGFF=BDGB?6DF<C=F@9:9AFA5*:?A5;95EFFG>EFFFC>5FC>CA*=>=B=56C=?33-*3@F@@GE928(:6C599>@)/..)46,)6)(((((
@M00200:205:000000000-AKKM3:1:1101:19117:8202 2:N:0:1
TACGCGGGTATCTAATCCCGTTTGCTCCCCTGGCCTTCGTGCCTCAGCGTCAGTAACTGTCCAGGAACTCGCCTTCGCCACTGGTCTTCCTTACGATATCTACGCATTTCACTGCTACACCGTAAATTCCAGTTCCCTCTCCAGTACTCAAGCAAGGCAGTATCGAATGCAGTTCCAGGGTTGAGCCCCGGGATTTCACATCCGACTTGCCCCGCCGCCTACGCACCCTTTAAGCCCAGTTAGACTG
+
CCCCCGGGGGGGGGGGGGGGGGGDGGGGGGGGGGEGGGGGGGGGGGGGGGGGGGGGGGGGFGGGGFGGGGGGGGGGGGGGGGEFEFFGGGGGGGGFFGCGGGGGGCFGGGGGGGGFGGGGFCGCCDFGGGGGGGGFGFGFF=FFGFGFGFF=EGGFFFCBG7F@>FFGFGFFFFFFFF?>FGGFFGGFFGGA5ECAACFFEBFFDFFFFEFBD@GGFGF;DFFF?EBGF*;<);;.;:(.6<AAFFF
@M00200:205:000000000-AKKM3:1:1101:2646:8210 2:N:0:1
TACGCGGGTATCTAATCCCGTTTGCTCCCCTAGCTTTCGCGCCTCAGCGTCAGTGTCGGTCCAGAAAGCCGCCTTCGCCACTGCTGTTCTTTCCGATATCTACGCATTTCACCGCTACACCGGAAATTCCCCTTCCCTCTACTCTACTCTAGACAACCAGTATTACATGCAGTTCCCAGGTTAAGCCCAGGGATTTCACACCTACCTTAATGATCCGCCTACGCGCCCTTTATCCCCAGTTCGCCTG
+
CCC?C:@@FEGGFFGGFGGG<FEF<<FGFGGGGGGFEFGGGG+FE@<A@:FFGGGGG,6+B@FFFACE8FGG7CFGFEGDGG8,CF?FGE=?FF@C@+6E8EG@7@F7;FDGGG60=C@AFGDD=+@9F=,6=8D8D??D+=:D:@?DGFF+,5+0*@D*7=C@A+?D=8**4>+B*;7*33:?8D,@FD>D9ACCF<CE:@(;(-0@E@?*/8;<25A11=1D(3)2C;5)96.)22,44)(-8?(
@M00200:205:000000000-AKKM3:1:1101:14848:8222 2:N:0:1
TACAGGGGTATCTAATCCTGTTTGCTCCCCACGCTTTCGTGCCTCAGTGTCAGTGCTGGTCCAGGTAGTCGCCTTCGCCACGGATGTTCCTCCCGATATCAACGCATTTCACTGCTACACCGGGAATTCCACTACCCTCTACCGCACTCCAGTCAGCCAGTTTCCAATGCCATTCCCAGGTTGAGCCCAGGGCTTTCACATCAGACTTCACAAACCACCTACGCACGCTTTAAACACAGTTAGACTGAGA
+
CCCCCGGGGGGGGGGGGGGGGGGGGGGGGGGGGGGGGGGGGGGGGGGGGGGGGGGGGGGGGGGGGGGGGGGGGGGGGGGDGGG:FEGGFGGGGGGGGGE;EEGGGGGGGGGGGGGFGGGGGGGGGGGGGGFGGGGGGFGFFFDEGFGFGFGFGGGFFGGF=F>DFFFGFGFFBFFFFFDFF?FGFGG?AG7>D6EDFFGFFFB=@=B7*>@EFBGGFG4:B394-:6C*/=<CE<3*/64?E3>EC3@)6
@M00200:205:000000000-AKKM3:1:1101:22585:8243 2:N:0:1
TACAGGGGTATCTAATCCTGTTCGCTCCCCTAGCTTTCGCGCCTCAGCGTCAGGCAAGGCCCAGAGATCCGCCTTCGCCACCGGTGTTCCTCCTGATATCTGCGCATTTCACCGCTACACCAGGAATTCCGATCTCCCCTACCTGCCTCCAGCTCGGAAGTATCGGACGCAGTTCCGGGGTTGAGCCCCAGGATTTCACGACCGACTTTCCGAGCCGCCTACGCGCGCTTTCCGCCCAATTAGACTGAGGT
+
CCCCCGGGGGGGGGGGGGGGGGGGGGGGGGGGGGGGGGGGGGGGGGGGGGGGGGGGGGGGGGGGGGGGGGGGGGGGGGGGGGGGGGGGGGGGGGGGGGGGGFGGGGGGGGGGGGGFGGGGGGGGGGGGGGFDCE?F=FGFFGG?FFGFGFGFGGFEDGDEGGEFFDGGFGFFFFFFEECDFCDDAFF?DGE4?6B?BEF1<9@0296DEE<@<9ED>C><:?B:98BC)9()6:0:866:2<24AA?7?((
@M00200:205:000000000-AKKM3:1:1101:8586:8248 2:N:0:1
TACTAGGGTATCTAATCCGGTTCGCTCCCCACGCTCTCGCGCCTCAGCGTCAGTTGTGGCCTAGAAGTCCGCCTTCGCCACCGGTATTCCGCCGGATCTCTACGCATTTCACCACTACACCCGGCATTCTGACTCCCTCGACCACCCTCCAGTCCAACCGTCTCCGATGCTTACGCAGGATGAGCCCACGCCTTTCACACCGGACTGATCAAACCGCCTACGCGCCCTTTACACCCAGGTAGCCTG
+
CCCCCGGGGGGGGGGFG9@BFGGGGGGGGG@@F@FGGGGGF:FGGGGGGG>FEGGGGGGGGGGGGGGGFGEGFFFGGDDEGGGGCFDDFGG7FFEGFGFGG8CFFEFCFGCFGFFBCFG8DEEEEGEFFGDGGGFGFDFBEEC5@*@CGF?7EGDFFDC>EC5*:@CEBEFFF=F>>5)8<ACGFG=ADGD3A5<:@5@4@B91262;?C?E47C/(95:<((015@37><<A<?;G(().))-).
@M00200:205:000000000-AKKM3:1:1101:12160:8251 2:N:0:1
TACTGGGGTATCTAATCCCGTTCGCTCCCCTAGCTTTCGTCCCTCAGCGTCAGATAGGACCCAGTGGACCGCCTTCGCCTCCGGTGTTCCTGATGATATCAACGCATTTCACCGCTCCACCATCAGTTCCGCCCACCTCTATCCTCCTCTAGCTTGCCGGTTTGAAGCGCAATTCCTCGGTTGGGCCGAGGGATTTCACCCCTCACCTAACACGCCGCCTACGGACTCTTTAAACCCAGTTAGACTG
+
CCCCCGGGGGGGGGGGGGGGGGGGGGGGGGGGGGGGGGGGGGGGGGGGGGGGGGGGGGGGGGGGGGDGGGGGGGDGGGGGEGEEGGGGGGGGGGFFDADGDFGGGGGGGGGGGGGDGGGGGGGGFCGGGGEGGGGGGFGFFGGFGFGDGFGFGFFFFFD3@CAG@+AFBDF=BFFFFFDFFGGCAGGFF4545FGGFFG*:;;@D??<E;DF((=;;GFF?FFE?C>D7>9>DA<(;8F7)6:A><>
@M00200:205:000000000-AKKM3:1:1101:20307:8267 2:N:0:1
TACTAGGGTATCTAATCCCGTTTGCTCCCCTGGCTTTCGCTCCTCAGCGTCAGTGTTGGTCCAGGATGCCGCCTTCGCCACCGGTGTTCCTCCAGATATCTACGCATTTCACCGCTACACCTGGAATTCCGCATCCCTCTCCCAAACTCAAGCCAACCAGTATCAGACGCAGTTCCCCGGTTAAGCCGAGGGATTTCACGTCTGACTTAGTTGGCCACCTACGCGCCCTTTCTGCCCAGTTGGCCTG
+
CCCCCGGGGGGGGGGGGGEFGGGDGGGGGGGGGGGGGGGDGGGGGGGGGGGGEGGGEGGGGGGGGGGGGFEGGGGGGGGGGGGGGGGGGFFGGFGGGGGGGGGGG>CGGGGG?EGFGGGGGFC,4@EGGGGGGGGG?FGB9DFB=D+DFFGDFFC@FEGFGGFGFF8FDGFFFFFFFA75@*9:+<<*9915*ACC9EGFF25B4@E*6*8<C@6>@<53356B(:.:59).))6.*).,)).(.4(
@M00200:205:000000000-AKKM3:1:1101:12883:8288 2:N:0:1
TACTAGGGTATCTAATCCTGTTCGCTCCCCACGCTTTCGCGTCTCAGCGTCAGTACCGTCCCAGAGAGCCGCCTTCGCCACGGGTGTTCTTCCTGATATCTGCGCATTTCACCGCTACACCAGGAATTCCACTCTCCTCTTCCGGACTCTAGCCACACGGTTTCCATCGACAGCTCGAGGTTGAGCCTCGAGTTTTCACAACGGACCTGCATGGCCGCCTACACGCCCTTTAAACCCAATTAGACTG
+
CCCCCGGGGGGGGGGGGGGGGGGGGGGGGGGGGGGGGGGGGGGGGGGGGGGGGGGGGGGGGGGFGFGGGGGGGGGGGGGGGGCFGGGGGGGGGGFGBFGGGFFEGGGGGGGGGDCADGDFGDEGGGGGGGGGGGFFGFGFFGDEGBG5FFG?EFFFFGG>DGFFEFDCFGD=BDAA997@FECCACC9FDCEF?CFF?F?@@@9-(431@13)6CC(1:0133=0:)9)04<))80/8??F2)-895
@M00200:205:000000000-AKKM3:1:1101:6431:8304 2:N:0:1
TACACGGGTATCTAATCCCGTTCGCTACCCTAGCCTTCGTGCATGAGCGTCAGCATTTGTCCAGAGTCTTGCCTTCGCCCTAAGTGTTCTTCTCGATATCCACGCATTTCACTGCTACACCGAGAATTCCAGACTCCTCTCCAAAGCTCGAGCGCGGAAGTATCAAGCGCAGTGCAGGGGTTGAGCCCCTGAATTACACATTTGACTGCCCGCGCCGCCTGCGCACCCTTTACACCCAATTGGACTGACAT
+
CCCCCGGGGGGGGGGGGGFGGGEGGGGGGGGGGGGGGGGGGGGGGGGGGGGGGGGFGGGGGGGGGGEFGAFGFGGGGGGGEEFCGGGGGCDF;FFGGGGGFGGGGGGGGGGGGGGFGGFGGGDE>BFGGGGG8E=EGFGFFGDDFBFBFAC==8+?>+@DGGFGDF8=@EE8*1=CAAC>FGG59DGF/*=?4:C8CEGF)19@E=<*7(8/823*(28((,6>,85C*0>26-8<E0((6)(33).7(.)
@M00200:205:000000000-AKKM3:1:1101:5198:8309 2:N:0:1
TACTAGGGTATCTAATCCTGTTTGCTCCCCACGCTGTCGCGCCTCAGTGTCGGCTATTGAACCCTCGCGGGTTCACTGCCCAGCAGACCGCCTTCGCCACTGGTGTTCTTCCGGATCTCTACGCATTCCACCGCTACACCCGGAATTCCACCTGCCTCTACGATGCTCGAGCCCGGCAGTATCGTTGGCCGACCCGGGGTTGAGCCCCGGGCTTTCACCACCGACTTGCCGCGCCACCTACGCGCCCTTTC
+
@CCCCGFGGFGGGGFFGGGFFFFFGFGGGGFGEF7FEFFGGGGGGGGGGGGG+CCFFF9FGGGGEFF7FC@FCFCFG<EGGGEFG?FGFEEGG@E?ECGG8@F,BD?FFFFFC>E5DCE<FGFGFCCFFGGGCE+6CD@89>8BC5DE?EE7,0CFFGGFGGA;59+EAGDA>BE))))2,5B<FC?FFG78)1:959=,29?B?7:<9>>9(4<?2:6<?6(),2)0*9>>>9;FG13(((((,11(35)
@M00200:205:000000000-AKKM3:1:1101:4458:8323 2:N:0:1
TACTCGGGTATCTAATCCTGTTCGCTCCCCACGCTTTCGCGCCTCAGCGTCAGTACCGTCCCAGAGAGCTGCTTTCGCCATCGGTGTTCTTCCTGATATCTGCGCATTTCACCGCTACACCAGGAATTCCACTCTCCTCTTCCGGACTCTAGCCGAGTAGTTTCCAACGACCGCTGGAGGTTGAGCCTCCAGATTTCACGTCGGACTTACTCGGCCGCCTACGCGCTCTTTAAACCCAATTAGACTGAGCT
+
CCCCCGGGGGGGGGGGGGGGGGGGGGGGGGGGDGGGGGGGGGGGGGGGGGGGGGGGGGGGGGGGGGGGGGFGGGGGGGGGGGGGGGGGGGGGGGGGGGGGGGGGGGGGGGGGGGGFGGGFGGGGGGGGGFGGGGGGGFGFFGGFGAG=?FGGGGDFFGGFGGEDEFGG5FEAFFFFFF5@FGFFAGGFFDGF9CFC8@GFFFFF=>@@FFEEFFGGFGFF?@@>>E@D5>)426>?G280<4?))508:()
@M00200:205:000000000-AKKM3:1:1101:20187:8356 2:N:0:1
TACGCGGGTATCTAATCCTGTTTGCTCCCCACGCTGTCGCGCCTCAGCGTCAGCCACTGCCCAGCAGGCCGCCTTCGCCACCGGTGTTCTTCCGGATCTCTACGCATTCCACCGCTACACCCGGAATTCCACCTGCCTCTACAGTGCTCAAGTCGAGCAGTTCGCACGGCCGATCCGGGGTTGAGCCCCGGACTTTCACCACACGCTTACCCGACCGCCTACGCGCCCTTTAAACCCAGTTAGACTGAGA
+
CCCCCGGGGGGGGGGGGGGGGGGGGGGGGGGGGGGGGGGGGGGGGGGGGGGGEGGGGGGGGGGGGGGGGGGGGGGGGGGGGGGGGCFGGGGGGGGGGGGGGGGGGGGGGGGGGGGFGGGGGGGDGGGGGGGGGGGGGFGFFGFFGFGFGFGCCFGFFGGFGGFDFFDGDGFFB2BFAE7>:850)0;>EG=53*<CB99A<(,439(11:?B9BGGFGFB18372EEG)92<):7?G0?:9<A47AD03<
@M00200:205:000000000-AKKM3:1:1101:9223:8363 2:N:0:1
TACTGGGGTATCTAATCCCGTTCGCTCCCCTGGCTTTCGCGCCTCAGCGTCAGTGTCAGCCCAGCAACCCGCCTTCGCCGCAGGTGTTCCTCTCGATATCTACGCATTTCACCGCTACACCGAGAATTCCAGTTGCCCCTTCTGCACTCTAGTCGCACAGTATCAGTTGACCTTTCCGAGTTAAGCTCGGAGATTTCACAACTGCCTTGTGCTGACCGCCTACGCCCCCTTTAAGCCCAGTTAGACTG
+
CCCCCGGGGGGGGGGGGGGGGGGGGGGGGGGGGGGGGGGGGGGGGEGGGGGGGGGGGGGGGGGGGGGGGGGGGGGGGGGGGGDGGGGGGGGGGGGFFG6A8EFGGGGGGGGGGGGFGGGGGGGGECAFFGGGCGGFDFGFFFGFGFGFGFGGGGDE>EDFGFEGECCGA,A@FFFFFFG>BEGGFGDFECC>?FFFFCFE;@3(*07@)>B=C6BF;DE9D;@):*08D<@FAA92<<6044<24<A?
@M00200:205:000000000-AKKM3:1:1101:20901:8366 2:N:0:1
TACTGGGGTATCTAATCCTGTTTGCTCCCCACGCTGTCGCGCCTCAGCGTCAGCCACAGCCCAGCGGGCCGCCTTCGCCACCGGTGTTCTTCCGGATCTCTACGCATTCCACCGCTACACCCGGAATTCCACCCGCCTCTACTGTGCTCCAGCGCGAGAGTCTCGAAGGCCGATCCGGGGTTGAGCCCCGGACTTTCACCCCCGACTCCTCGCGCCGCCTACGCGCCCTTTAAGCCCAATTAGACTGCGAT
+
CCCCCGGGGGGGGGGGGGGGGGGGGGGGGGGGGGGGGGGGGGGGGGGGGGGGEGGGGGGGGGGGGGGGGGGGGGGGGGGGGGGEGGGGGGGGGGGGGGGGGGGGGGGGGFGGGGGFGGCGGGGGGGGGGGGGGGDGGFGFFGGFGFGFGFF?FDGF>ECFFF=>:FCEFGFFFFFFF>DB:8CFFGGFFGG>BCGFFFGDFFFFBB0<FFFFFFGGFGD?BF<@9E>C77>)).67E<:(6<?224,((--
@M00200:205:000000000-AKKM3:1:1101:12286:8398 2:N:0:1
TACACGGGTATCTAATCCTGTTCGCTCCCCACGCTGTCGTGCCTCAGCGTCAGTATCAGCCTAGTCAGCTGCCTTCGCAATCGGGGTTCTGGACCGTATCTATGCATTTCACCGCTACTCGGTCCATTCCGCCAACCTCGTCTGTACTCAAGCCCGTCAGTATCCAGGGCAGTTCCGTTGTTGAGCAACGGGCTTTCACCCCGGACTTAACGGGCCGCCTACGCACCCTTTAACCCCAGTTAGACTG
+
CCCCCGGGGGGGGGGGGGGGGGGGGGGGGGGGGGGGGGGGGGGGGGGGGGGGGGGGGGGGGGGGGGGGGGGGGGGGGGGGGGGGGGGGGGGGCFDFFCDGGGGGGFGGGGGGGGGFGGGGGDGGGGGGGGGGGGGGGFGFFGGFGFGFGFFFGGGEFGGFGGFFEFCEEGFFFEFFFFGDGGDDFCFFFGGFFGDGFEFE9@FF-:@@CCA19@5=BGB?DD:BFGFG<<02<2)2A<?BF<>A<::
@M00200:205:000000000-AKKM3:1:1101:6766:8398 2:N:0:1
TACCGGGGTATCTAATCCTGTTTGCTCCCCACGCTTTCGCGTCTCAGCGTCAGTCACCGTCCAGAAGGCCGCCTTCGCCGCTGGTATTCCTCCCGATATCTACGGATTTCACCCCTACACCGGGAATTCTGCCTTCCTCTCCGGGACTCTAGCTAGGCAGTTTCAGATGCAATTCCGGGGTTGGGCCCCGGGCTTTCACAACCGACTTGCCAAGCCGCCTACACGCGCTTTACGCCCAGTTAGACTGAGCT
+
CCCCCGGGGDGGGGGGGGGGGGGGGGGGGGAGGGGGGGGGGGGGGGGGGGGEFGGGGGEGGFGGG@FGGFGGGGGGCGGEGGGGGFGDFFGGGGGGGGGGGGGGGGGEGGGGGCEFFGGG8CGEFGGGGFDGGGDEEFGFFGGFG5D@D8CC;BF>AF7938@DFFGGFFF;A>FFFE49FC)5?FGFFG5BEGGG=CF6<@6>99(47A?FFBFC>DD6??:??C595315)46(241(46<)44??0()
@M00200:205:000000000-AKKM3:1:1101:15341:8401 2:N:0:1
TACAAGGGTATCTAATCCTGTTTGCTCCCCACGCTTTCGCGCCTCAGCGTCAGAACCGGACCAGTCAGCCGCCTTCGCCACTGGTGTTCTTGCGAATATCTACGAATTTCACCTCTACACTCGCAGTTCCACTCACCTCTCCCGAACTCAAGATCTTCAGTATCAAAGGCAGTTCTGGAGTTGAGCTCCAGGATTTCACCCCTGTCTTAAAGACCCGCCTACGCACCCTTTAAACCCAATTAGACTG
+
CCCCCGGGGGGGGGGGGGGGGGGGGGGGGGGGGGGGGGGGGGGGGGGGGGGGGGGGGGGGGGGGGGGFGGGGGGGGGGGGGGGGGGGGGGGGGGGGGGGGGGGGGGGGGGGGGGGFFGGGGGCEFEEGGGGGGGGGGFGFFGGFEEGFGFCD9DFFFGGFGFFG7=8<AGFDFFFFA*+0@FD7AEGFFGDAFDGGFEGFFFD=>EEEF?6CEBFF>GB@2==E;E8CF<8E3>;=EDFF4)63=CF
@M00200:205:000000000-AKKM3:1:1101:21957:8419 2:N:0:1
TACAGGGGTATCTAATCCCGTTCGCTCCCCTGGCTTTCGTGTCTCAGCGTCAGCGCAATCCCAGTCGCCTGCTTTCGCCTTCGGCGTTCCAAACGATATCTACGCATTTCACCGCTCCACCGTTTGTTCCGGCGACCCCTGATTGGCTCAAGAACGCCAGTATGCCCAGCAGTTCCGCGGTTGAGCCGCGGGATTTCACAAGGCACTTAACGCTCCGCCTACACACGCGTTAAACCCAGTTAGACTG
+
CCCCCGGGGGGGGGGGGGGGGGGGGGGGGGGGGGGGGGGGGGGGGGGGGGGGCGGGGGGGGGGGGGGGGGGGGGGGGGGGGGGGGGGGGGD9FGGGGGGGFGGFGGGGGGGGGEGEGGGGGGGGGGGGGGGGGGGGGFGFFGGFGFGFGFGFFGGDBBC>FGEGFBFGFGFBFFCFFFDFGEGCFGGDBD=DFCFCFFGA??F??:7?DFF:6?GE<DE<BB:53;BG)17619<:E66:ADF28AF
@M00200:205:000000000-AKKM3:1:1101:18726:8425 2:N:0:1
TACACGGGTATCTAATCCCTTTTGCTCCCCACGCTTTCGTGCCTGAGCGTCAGCAATTGTCCAGGTAGCCGCCTTCGCCTCTGGTATTCCTCATGATATCTACGCATTTCACTGCTACACCATGAATTCTGCTACCCTCTCCAATGCTCTAGCCCTGTAGTTTGAGGTGCAATTCTGGAGTTAAGCTCCAGGCTTTCACGCCTCACACACAGGGCCGCCTGCCCACCCTTTAAACCCAGTTAGACTGAGA
+
CCCCCGGGGGGGGGGGGGGGGGGGGGGGGGGGGGGGGGEG<FFGGGCFGGGECFFFGGGGGGGGGFEAFGGGGGGGGGGGGGGGGGGGGGGGGGGGDEFGGGGGGGGGGGGGGGGFGGGGGGGGGCFFFGGGGGGGFFGBFFGFGFGFGFGCGFGDFGGFFGBDEFDF5EDEFFFFFFCFFGFFFGGFFDFF:=FGFEGC@CBDF@CF>=A@5=EEFGFF9=);>EDD78>684@5E?==?CC4>EF@))
@M00200:205:000000000-AKKM3:1:1101:14439:8444 2:N:0:1
TACTGGGGTATCTAATCCCGTTTGCTCCCCACGCTTTCGCGCCTCAGCGTCAGGAATTGCCCAGAGACCCGCCTTCGCCACCGGTGTTCCTCCCGATCTCTACACATTTCACCGCTACACCGGGAATTCCAGTCTCCTCTGCAATCCTCTAGAACAGCAGTATCGATCGACGTTCTTCGGTTGAGCCGAAGGATTTCACGACCGACTTGCCGTCCCGCCTACGCGCCCTTTACGCCCAGTTAGACTG
+
CCCCCGGGGGGGGGGGGGGGGGGGGGGGGGGGGGGGGGGGGGGGGGGGGGGGGGFGGGGGGGGGFFGGGGGGFEGGGGGGGGGGGGGGGGGGGGGGGGGGGGGGGGGGGGGGGGG>DGFFGGDGCEGGGGGFFG?FFDFEFGAFFFGFGBFG,DF?FGGFGGFGFFDGFEF=?CFFFF9BFGDGFGGFF)?BACEDFFGFF2(3>B@?3C@(67C89DFBFF:>;GEGC<:<A?B>GFB?B)444>)
@M00200:205:000000000-AKKM3:1:1101:12671:8453 2:N:0:1
TACTGGGGTATCTAATCCTGTTTGCTCCCCACGCTGTCGCGCCTCAGTGTCAGCCACTGCCCAGCAGGCCGCCTTCGCCACCGGTATTCTTCCGGATCTCTACGCATTCCACCGCTACACCCGGAATTCTACCTGCCTCTACAGTGCTCAAGCCATAGCAGTTCGCACGGCAGACCCGGGGTTGAGCCCCGGGCTTTCACCACACGCTTGCCAAGCCACCTACGCGCCCTTTACACCCAGTTAGACTG
+
CCCCCGGGGGCFGGGGGGGGGGGGGGGGGGGGGGGGGGGGGGGGGGGGGGGGFGGGGGGGGGGGGGGGGGGGGGGGGGEEGGGGEGGGGGGGGGCFFGGGGGGGGECGFEFGGGGFGGGGGGGGGDCFFGGGGGGFGFGEFGGFGFFFGFGGGGGFFGGFGGFG=EGGFGEBF=>?FFDEC8CDFGGFFGGFBC=5=>FEFE?(6:9(81?EF:8C0956(4>>;:BDG)(5))));1:15-6A<B>0
@M00200:205:000000000-AKKM3:1:1101:17449:8457 2:N:0:1
TACGGGGGTATCTAATCCTGTTTGATCCCCACGCTTTCGTGCCTCAGAGTCAATAATTGAGTAGCGAGCTGCCTTCGCAATTGGTGTTCTATGTCATATCTAAGCATTTCACCGCTACATGACATATTCCGCTCACCTCCACAATATTCAAGACAGATAGTATCAACGGCAGTTTCCAAGTTAAGCTTGGAGATTTCACCACTGACTTACCTGCCCTCCTACGCACCCCTTATACCCAGTTAGACTGAGAC
+
CCCCCGGGGGGGFGFGGGGGGGGGGGGGGGGDGDCFGFGGGGGGGGGGGGGFEGGGGGAFGGGGGGGGGEEGGGGFFGCCGGGCGGGGGGGGGGGGGF;FFFEAB=FFF=AEEE>>D:EFGGGCFFDGG8DEGGGGG5,56=DBFFGFF7,+@=?DFFDFG7D+CFFEED>=C@CCFF?58E2CFGGFA*@FAF:DAAF6>>FB6)*:CEFFFF6:@CB=:==4(4??)2(.9)9<@8@(15))74)43))
@M00200:205:000000000-AKKM3:1:1101:6194:8457 2:N:0:1
TACTCGGGTATCTAATCCTGTTTGCTCCCCACGCTTTCGTGCCTCAGTGTCAGTGCTGGTCCAGGGTGTCGCCTTCGCCACAGATGTTCCTCCCGATATCTACGCATTTCACTGCTACACCGGGCATTCCACACCCCTCTACCGCACTCCAGTCAGCCAGTTTCCAATGCCATTCCCAGGTTGAGCCCAGGGCTTTCACATCAGACTTAACAAACCACCTACGCACGCTTTACACCCAGTTAGACTG
+
CCCCCGGGGGGGGCFFGGGGGGFFECFFFGGGGGFGGGEGGGGGGG<FEGGGGGGGGGFFGGGFFGGGGGGDGGGGGGGGGFFF,FFEAFFGGGGGGGGGFFGGGGECDFBFF;@DDF@DGGEG7C?FGC;DDEGGGFCDFFGFGFG=DFGDFGF?6EFB,97@>FCGB86DF*?D?ACFF,0+5,C?5;CBDGFF577**0*18>4CA*9EB)8D2*:=@3()0:4<11()9);;E1(6C37))))
@M00200:205:000000000-AKKM3:1:1101:8904:8472 2:N:0:1
TACCGGGGTATCTAATCCTGTTTGCTCCCCTAGCTTTCGTGCCTCAGCGTCAGGAGTTGTCCAGGGACTCGCCTTCGCCACTGGTGTTCCTCTCGATATCTACGCATTTCACTGCTACACCGAGAATTCCAGTCCCCCCTCCAACCCTCTAGCCGAATAGTATCCAATGCCATTCCGCAGTTAAGCTGCGGGATTTAACATCAGACTTACCCGACCACCTGCGCACCCTTTAAGCCCAGTTAGACTGAGAC
+
CCCCCGGDGDGGGGGGGGGGGGGEFGGGGGGGGGGGGGGGGGGGGGGGGGGDDGGGGGGGGGGGGG,FGGFEGGGGGGGEGGFGGGGGGGGGGGGCFGGFFGG@F6CFGGFGGGGFGF?FGGDE>ECFGGGGGGGGGF6=?3@DFDGBDD98E?D?9CFB:2;DEF+EAGFEFEFFF5956EFBFFGFFCG44CC4+*=AEEE3>EFC9BE@FFEGFFF@@@()6:>DCFE<?)44B;(.4<):AA:024,
@M00200:205:000000000-AKKM3:1:1101:18535:8483 2:N:0:1
TACAAGGGTATCTAATCCTGTTTGCTCCCCACGCTTTCGTGCATCAGCGTCAGTGTTAGCCCAGGGGGCTGCCTTCGCTTTTGGTGTTCCCCATGATATCAACGGATTTCACCCCTACACCATGAGTTCCGCACACCTCTCACTTCTCCAAAGCCATACCGTTTCGAGCGCGGACGCAGTGTTGAGCCCTGCGATTTAACACCCGACTAATATGGCCGCCTACGCACCCTTTACACCCAATTAGACTG
+
CCCCCGGGGFGGGGGGGGGGGFGGGGGGGGFGDGEGGG7FFGFGFFGGGGGGGGGGGGCFGGGGGGDCFCGGGGGGGGGGGFFEGFFGGGGGFFGGGG8FFGFCE6FGD;EFGGDFFGGFD6=>AEGGGGGDGG6EC??DFGGFCFFECF?DDFFFFGGFGG5FBBDD5EEFE=BEFDC*?>FFFGGFFGFFFGF5:<G=CEFF;9B@9);C)/+=@C:91(4)3/7CGC()-).8?B:??AB29AA>
@M00200:205:000000000-AKKM3:1:1101:7656:8502 2:N:0:1
TACAAGGGTATCTAATCCCGTTTACTACCCTAGCTGTCGCGCCTCAGCGTCAGGAATTGCCCAGAGACCCGCCTTCGCCACCGGTGTTCCTCCCGATCTCTACGCATTCCACCGCTACACCCGGAATTCCACCCGCCTCTACTGTGCTCCAGCGCGAGAGTCTCGAAGGCCGATCCGGGGTTGAGCCCCGGACTTTCACCCCCGACTCCTCGCGCCGCCTACGCGCCCTTTAAACCCCGTTAGACTG
+
CCCCCGGGGGGGGGGGGGGGGGGGGGGGGGGGGGGGGGGGGGGGGGGGGGGGGGGGGGGGGGGGGGGGGGGGGGGGGGGGGGGGGGGGGGGFGGGGGGGGGGFGGGGGGGGGGGGFGGGGGGEG:CFGGGGGGGGGGFGFFGGFGFGD@DF?FDDEEDDFDFFFFFGDFGFA*:BDFFGFGDDFFGG3AGGFBGGGFFGFFF@BFBFF4>??9>EE0CDF0:BF>GFG990:9<A?C(4<1:0>FFB
@M00200:205:000000000-AKKM3:1:1101:25905:8508 2:N:0:1
TACGCGGGTATCTAATCCCGTTTGCTCCCCACGCTTTCGCGCCTCAGCGTCAGGAGATGCCCAGAGACCCGCCTTCGCCACCGGTGTTCCTCCCGATCTCTACACATTTCACCGCTACACCGGGAATTCCAGTCTCCTCTGCATCCCTCAAGAACGGCAGTATCGGCCGACGCTCCTCGGTTGAGCCGAGGGATTTCACGACCGACTTGCCATCCCGCCTACGCGCCCTTTAAACCCAATTAGACTG
+
CCCCCGGGGGGGGGGGGGGGGGGGGGGGGGGGGGGGGGGGGGGGGGGGGGGEEGGGGGGGGGGGEGG<DFFGGGGGGGGGGGGGGGGGGGGGGGGGEGGGGGGGFFGGGGAFGGGBGGFBFGEGGGG,FFFGGFFGGFFFFGGFGFGFDFCFGGGFBGGEEGEGA49CAGF9D@EFFADB@CGCFCCEFGG3BGFFFFG?BFFFFF0:7A?<<BGG?GF???379E3<5476A>DFGF?()63)<4:
@M00200:205:000000000-AKKM3:1:1101:19317:8511 2:N:0:1
TACGGGGGTATCTAATCCCGTTTGCTCCCCTGGCTTTCGCTCCTCAGCGTCAATGTCGGTCCAGGATGCCGCCTTCGCCACCGGTGTTCCTCCAGATATCTACGCATTTCACCGCTACACCTGGAATTCCGCATCCCTCTCCCGAATCCAAGCCATCCAGTATCAGACGCAGTTCCCCAGTTAAGCTGAGGGATTTCACGTCTGACTTAGTTGGCCGCCTACGAGCCCTTTACACCCAGTTAGACTGCGAT
+
CCCCCGGGGGGGGGGGGGGGGGGGGGGGGGGGGGGGGGGGGGGGGGGGGGGGGGGGGGGGGGGGGGGFGGGGGGGGGGGGGGGGGGGGGGGGGGFGGGGGGGGGGDGGGGGGGGGFGGGGGGGE<FGGGGFGGGGGGFGFFGGFGFGFGFG?EFGFFGGFGCEF@>FGDGEFEFFFFFGAFDFF69CFF*C5;FGDFF9>=BB?<EFEC<EE<1FF@GD?FF15;CBGGG>9>DA,81::<49-<>?(19,
@M00200:205:000000000-AKKM3:1:1101:17319:8518 2:N:0:1
TACCAGGGTATCTAATCCTGTTTGCTCCCCACGCTTTCGTGCCTCAGTGTCAGTACTGGTCCAGGTGGCCGCCTTCGCCACGGATGTTCCTCCTGATCTCTACGCATTTCACTGCTACACCAGGAATTCCGCCACCCTCTACCGTACTCTAGCCCGCCAGTATCCAATGCAATTCCCAGGTTGAGCCCGGGGCTTTCACATCAGACTTAACGAACCACCTACGCACGCTTTACACCCAGTTAGACTGAGA
+
CCCCCGGGGGGGGGGGGGGGGGGGGGGGGGGGGGGGGGGGGGGGGGGGGGGGGGFGGFGGGGGFGGFCGGGGGGGGGGGGGGGCECGGGGGGGGGDFGGGGGGGGGGGGGGGGGGFGGGGGGGCGGGGGAFGGGGGGFGFFGGFGFG5DFDDF+=?AEG5=@DDEFGGFGFEFFFFFFG*@FGGAGCFFDEFFG,;FEGFE=E==E=CC*>2((===GF2;>-8(38C2*14C<3,=0?;E?<).).5;C
@M00200:205:000000000-AKKM3:1:1101:19676:8518 2:N:0:1
TACGAGGGTATCTAATCCTGTTTGCTCCCCACGCTGTCGCGCCTCAGCGTCAGCACGAGGAGAGATTGCTCTCCCCTCTCCCGGCCCAGCAGACCGCCTTCGCCACCGGTGTTCTTCCGGATCTCTACGCATTCCACCGCTACACCCGGAATTCCGTCTGCCCCTACCGTGCTCGAGCCCCACAGTCGCCCGCGCCGATCCGGGGTTGCGCCCCGGACTTTCACGCGAGCCTTATCGAGCCGCCTACGCGC
+
CCCCCGGGGGGGGGGGGGGGGGGGGGGGGGGGGGGGGGGGGGGGGGGGGGGGGGGGGGGGGGGGGGGGGGGGGGGFGGFGGGGGGGGGGGGGGGGGGGGGGGGGGGGGGGGGGGGFGFEGEGGFDGGFGGGGGGGGGFG=BGGFGFGFGFGGGGGFFCFFGGFGB9DGFGFF>=BEDFGFG8D?)>9)8CE:>*>C8(:;BFF0(((-(49B;65CBGB)6<27:C7C/19:2).6*1(37;>9127(-(-
@M00200:205:000000000-AKKM3:1:1101:7572:8528 2:N:0:1
TACTAGGGTATCTAATCCCGTTTGCTCCCCTGGCTTTCGTGTCTCAGCGTCAGCTCAATCCCAGTCGTCTGCTTTCGCCTTTGGCGTTCCAAACGATATCTACGCATTTCACCGCTCCACCGTTTGTTCCGACGACCCCTGATTGGCTCAAGAAACGCAGTATGCCCAGCAGTTCCACGGTTGAGCCTGGGGATTTCACAAGGCACTTACGCTTCCGCCTACACACGCTTTAAACCCAATTAGACTGAGA
+
CCCCCGGGGGGGGGGGGFGGGGGGGGGGGGGGGGGGGGGGGGGGGGGGGGGGGGGGGGGGGGGGGGGGGGGGGGGGGGGEGGGGGGGGGGGGGGGGGGGGGGGGGGGGGGGGGGGFGDFGGGGGGGGGGGGDDGGGGEEDFDGFGFGEDFD6@FGFFGGFG9;FEDGG?EFDFEFFFFGFGGCDFG?**<EBAEGC68:EE44=BD=E=FFFFFGF@CD?6@EA@C)9/:(>CE@;@??@<CF))7234>
@M00200:205:000000000-AKKM3:1:1101:17842:8529 2:N:0:1
TACTAGGGTATCTAATCCTGTTTGCTCCCCACGCTGTCGCGCCTCAGTGTCGGCTATTGAGTCCTCACGGACTCACCGCCCAGCACACCGCCTTCGCCACTGGTGTTCTTCCGGATCTCTACGCATTCCACCGCTACACCCGGAATTCCATCTGCCTCTACGGTGCCCCAGCGACACAGTCGCCATGGCCGATCCGGAGTTGAGCCCCGGACTTTCTCCACGCCCTTATGCCGCCACCTACGCGCCCTTT
+
CCCCCGFGGFFFGFCFDACFAFGGGGGGGGFFECEGGGCGDGGCGDFGAFGCCEEGG<,EFFFGGGDFGCEGGGC4FEGEFGFFG,CF,@CFGCFBFEGGGGGFFE4F8F9FECG>DFGEGGFG:EBF9@FDD>DCGFF:5CE>@5DED7:D@9DFFGCFGGFF=>=F?EBDFF545**;F:CD?C,;AF5BDEGC3;5;3<)63@F?901;0>C<)28574(>9C?*:*:4744(223::(741791(3
@M00200:205:000000000-AKKM3:1:1101:18555:8544 2:N:0:1
TACTGGGGTATCTAATCCCGTTTGCTCCCCACGCTTTCGCGCCTCAGCGTCAGGAAATGCCCAGAGACCCGCCTTCGCCACCGGTGTTCCTCCCGATCTCTACACATTTCACCGCTACACCGGGAATTCCAGTCTCCTCTGCATCCCTCAAGAACGGCAGTATCAGCCGACGTTTCTCGGTTGAGCCGAGAGATTTCACGACTGACTTGCCATCCCGCCTACGCGCCCTTTAAGCCCAGTTAGACTG
+
CCCCCGGGGGGGGGGGGGFGGGGGGGGGGGGGGGGGGGGGGGGGGGGGGGGGGGGGGGGGGGG?FGGGFGGGGGGGGGGGGGDEGGGGGGGGGGDFGFGGGGGGFGGGGGGGGGGBDGGGGGGDGGGGGGGGGGGGGFGFFGGFGFGFGFG6FGGFB>D>FGEGCFGGAEDFFFFFFFGFGCGGAEFEFDEEFGGGF3+4301>EEE?@;@FFEFGDCE@?<?<>CBG902).6<:F:<>9B2<<98
@M00200:205:000000000-AKKM3:1:1101:24367:8546 2:N:0:1
TACTCGGGTATCTAATCCCGTTTGCTCCCCTAGCTTTCGCACCTCAGCGTCAGTAATGGACCAGTGAGCCGCCTTCGCCACTGGTGTTCCTCCGAATATCTACGAATTTCACCTCTACACTCGGAATTCCACTCACCTCTTCCATACTCCAGATCGACAGTATCAAAGGCAGTTCCAGGGTTGAGCCCTGGGATTTCACCCCTGACTGATCGATCCGCCTACGTGCGCTTTAAACCCAATTAGACTG
+
CCCCCGGGGGGGGGGGGDGGGGGGGGGGGGGGGGGGGGGGEFGGGGGGGGGGGGGGGGGGGGGGGGGGGGGGGGGGGGGGGGGGGGGGGGGGGGGGGGGFFGGGGGGGGGGGGGGFGFFFDGGGGGGGFGFGGGGGGFGEFGGFGF8<FFGGGGGFBEC:DFEFEFGFDFFDDDFF?D6@FFGCFGCFFGE9FC7D+;FEFAFF@CEE5EE>D2B:59?)75(/(4:?7CB*9**/8?DF)7;?A33
@M00200:205:000000000-AKKM3:1:1101:8831:8548 2:N:0:1
TACCAGGGTATCTAATCCTGTTCGCTCCCCATGCTTTCGCTCCTCAGCGTCAGTAACTGCCCAGAGACCTGCCTTCGCCATCGGTGTTCCTCCTGATATCTGCGCATTTCACCGCTACACCAGGAATTCCGTTCTCCCCTGCATACCTCCAGTCTGCCCGTATCGAAAGCAAGCCCCGAGTTAAGCCCGAGGTTTTCACTCCCGACGCGACAAACCGCCTACGAGCCCTTTAAACCCAATTAGACTG
+
CCCCCGGGGGGGGGGGGGGGGGGGGGGGGGGGGGGGGGGGGGGGGGGGGGGGGGGGGGGGGGGGGGGGGGGGGGGGGGGGGGGGGGGGGGGGGGGGGGGGGGGGGGGGGGGGGGGFGGGGGGGGGGGGGGGGFGGGCFEBFGGFGFGFGFGGGGGFFGGFGGBFAFFEEGFFFFFDEFD>F:FGFGGFFDEBEFG>FEF?ADDFABFF>99>BDGGFGFF<;?>0C:F997:A)2(;6:(:)4<B20
@M00200:205:000000000-AKKM3:1:1101:9263:8559 2:N:0:1
TACCAGGGTATCTAATCCTGTTTGCTCCCCACGCTTTCGTGCATGAGCGTCAGTGTTGGCCCAGAAGGCTGCCTTCGCCATCGGTGTTCCTCCACATCTCTACGCATTTCACCGCTACACGTGGAATTCCACCTTCCTCTGCCACACTCGAGCCACGTAGTTTCGAGCGCAATTCCCAAGTTAAGCTCGGGGATTTCACACTCGACTTGCGCGGCCACCTGCGCACACTTTAAACCCACTTAGACTG
+
CCCCCGGGGGGGGGGGGGGGGGGGGGGGGGGGGGGGGGGGGGGGGGGGGGGGGGGGGGFGFGGGGGGGGGDGGGGGGGGGGGCCFGGGGGGGGGGFGGGGGGGGGDGGGGFGGGGFGGDFGGGCEFFGGG8FGGGGDDGFFGCFGFGDGFF6>DDD?DGBE9EF=56+?EFA5CFFF?C5@CGGFF99ACC*@7CFFFFFFDD:4>@FFF2>(-BE0CF3;1(0(85F5;AA2<ABG<,2>)62>AB
@M00200:205:000000000-AKKM3:1:1101:25313:8562 2:N:0:1
TACTCGGGTATCTAATCCCGGTCGCTCCCCTAGCTTTCGCGCCTGAGCGTCAAGGGCGGACCAGCAAATCGCTTTCGCCACTGGTGTTCCTTCCGGTATCTACGCATTTTACCGCTACACCGGAAATTCCATTTGCCTCTTCCGCCTTCAAGTCTCGAAGTTTCGAACGACCTCTCCCAGTTGGGCCGGGAGCTTTCACGTCCGACTTTCGAGACCGCCTGCGCGCGCTTTACACCCAATTAGACTG
+
CCCCCGGGGGGGGGGFGFGGGGGGGGGGGGFGGGGGGGGGGGGGGGGGGGGGGFFGGGGEGGGGGGGGGGGGGFGGEGGGGGGGFGGGGGGGGGGGGGEEGGGGGGDGGGGGFEGEDCFFGGGGGGDAFFFGGGFFGFGF?DFDEFGFGFGGFGFFFGFEEDEGFFGGFGBFE38AFFGFGFGGEGGFF>5BDFCF+7@<D2<BF;F:<<04:?E@>G56319<>DD</*82)-4:56372AFFFB:
@M00200:205:000000000-AKKM3:1:1101:26117:8574 2:N:0:1
TACAGGGGTATCTAATCCTGTTCGCTCCCCACGCTTTCGCTCCTCAGCGTCAGTTTCGGCCCAGAGACCCGCCTTCGCCACCGGTGTTCCTCCTGATATCTGCGCATTTCACCGCTACACCAGGAATTCCAGTCTCCCCTACCGAACTTTAGTCTGCCCGTATCGAATGCAGGCCCAGGGTTGAGCCCTGGGTTTTCACATCCGACGCGACAGACCGCCTACGAGCTCTTTACACCCAATTAGACTG
+
CCCCCGCGGGGGGGGGGGGGGGGGGGGGGGGGGGGCGGGGGGGGGGGGGGGGGC6EFGGGGGGGGGGGGGGGGGGGGGGGGGGGEGEEGGGGGGGGG9AGGGGGGGGGFGGGGGG?DFFFGGGGGGGGGGGG9@DCFFGDFGFDCAGDF7E=FGFCBEC>ED<C=?GG6<9CFFDF>AC>FFC76CFFFGGFAEEF8CFFEF2@92(170990@GF@GFFFB334=3CCC9<AAD1C(-164?AF<7
@M00200:205:000000000-AKKM3:1:1101:12819:8575 2:N:0:1
TACTCGGGTATCTAATCCTGTTTGCTCCCCACGCTGTCGCGCCTCAGTGTCGGCTATTGAACCCTCGCGGGTTCACTGCCCAGCAGACCGCCTTCGCCACTGGTGTTCTTCCGGATCTCTACGCATTCCACCGCTACACCGGGAATTCCACCTGCCTCTACTGTGCTCGAGCCTGACAGTTTAGAAGGCAGCCCTGCGGTTAAGCCGCAGGATTTCACCCCCTACTTATCAGGCCGCCTACGCGCCCTTTT
+
CCCCCGGGGGGGGGGGGGGGGGGGGGGGGGGGGGGGGGGGGGGGGGGGGGGGGGGGGGGFGGDFGGGGEFGGCGEDGEFGGGFGFGGGGGDGG7FGGGGECGGGCDFGGGGGEGGFGCGFFGGGEGGCFGGGGGGGGFGFFGGDGFGFGFGGGGGFFEFFFCEF5=>C?E42@2@FAA*;FFGGFGG4?FGFFCC4A>E;;;<EFEFF(30;8<9<):=?>21519*:C*6)7:BFGBF68(96>>F>??)
@M00200:205:000000000-AKKM3:1:1101:7817:8596 2:N:0:1
TACACGGGTATCTAATCCTGTTTGCTCCCCACGCTTTCGTGCATGAGTGTCAGTGTTGGCCCAGGAGGCTGCCTTCGCCATTGGTGTTCCTCCACATCTCTACGCATTTCACCGCTACACGTGGAATTCCACCTCCCTCTGCCACACTCCAGCCACGTAGTTTCGAGCGCAATTCCCAAGTTAAGCCCGGGGATTTCACACTCGACTTGCGCGGCCACCTGCGCACACTTTAAGCCCAATTAGACTG
+
CCCCCGGGGGGGGGGGGGGGGGGGGGGGGGGGGGGGGGGGGGGGGGGGGGGGGGGGGGEGGGGGGGGGGGGGGGGGGGGGGGGFGGGGGGGGGGGGGGGGGGGGGGGGGGGGGGGFGGGGGGGCB=FGGGGGGGGGGFGFFGGFGFGFGFFFGGGFBF8DEFFGDAFG5EEFEDAFFFCCFE9;@FGFFDED>EGFFFGFE:>9DAF9EF9>((:C;FF13(,0:EFGF7BFF9B4C:<7)-,4<AB
@M00200:205:000000000-AKKM3:1:1101:7011:8611 2:N:0:1
TACCGGGGTATCTAATCCTGTTTGCTCCCCACGCTTTCGCACCTCAGCGTCAGTATCCACCCAGATCGCCGCCTTCGCCACTGGTGTTCCTCCCGATATCTACGACTTTCACCTCTACACCGGGAATTCCGCGATCCTCTTTGGTACTCAAGCTCTGCAGTTTCGGATGCACTTCCTTGGTTGAGCCGAGGGATTTCACATCCGACTTGCGGAGCCGCCTACGTGCGCTTTATACCCAGTTAGACTGATAT
+
9CCCCFCFGGGGGFGFFGFCFFGGGGGGGGGG7CFGFGEGDGGGGGFGGGGGGGGGGGGAFGGGGGGGGGGDG:FGFGECGGFCFEF=FGGGGGGGG:EGFCFDG+@FFGGGGGGFFGGGGC@8FEEGGGGG=C>FCBG=8E=DGFD9DFGGGDDFFGGA3+CFDD5*58968>FFFFGFGGDDFFGF5CC>68:DFEG?*7@DFFF?8>@6>0:;@GFB:B?):D:<<3:)6)6<83,4)44)5)))))-
@M00200:205:000000000-AKKM3:1:1101:26309:8618 2:N:0:1
TACACGGGTATCTAATCCTGTTTGCTCCCCACGCTTTCGTGCATCAGCGTCAGTGTTAGCCCAGGGGGCTGCCTTCGCCATCGGTGTTCCTCCAGATATCTACGCATTTCACTGCTACACCTGGAATTCCACCCCCCTCTGCCACACTCAAGTCTGCCAGTAACAAGCGCAGTTCCCAGGTTAAGCCCGGGGATTTCACACCTGTCTTCACAAACCGCCTACGCACGCTTTAAACCCAGTTAGCCTC
+
CCCCCGGDGGFGGGGGGGGGGGGGGGGGGFFEFGGGGGGGGGFFGFGGCFFEGGGFGGGGGGGGGGEGGGEGGGGGGGG,?FF@FEEEFFFFGFGFEGGGGGGC=+4+@,,CF9EFFGD@FFGFFEGFGGADGGGGE>@DDC,@FBGDGF,8==D1+@D6DDEFD;FFFGEAE7+CFFFF<@+2=D<@>*=>*=?9=?C?EFFB@=<C*9>4B(=;1382;30:88>D*1(/6)44?0(4--:),)(
@M00200:205:000000000-AKKM3:1:1101:20052:8636 2:N:0:1
TACAAGGGTCTCTAATCCCGTTTGCTCCCCACGCTTTCGTGCCTGAGCGTCAGCGCCGACCCAGTCGTCTGTCTTCACCATTGGCGTTCCGCTAGATATCTACGCATTTCACCGCTCCACCTAGCGTTCCGACGACCCCTGTCGGGCTCAAGATCCGTAGTATGCCAAGCTGTTCCACCGTTGAGCGGTGGTATTTCACAAAGCACTGTCGGATCCGCCTGCGCCCCCTTTAAACCCAGTTAGACTG
+
CCCCCGGGGGGGGGGGGGGGGGGGGGGGGGGGGGGGGGGGGGGGGGGGGGGGEGGGGGGGGGGGGGGGGGGGGFGGGGGGGGFGGGGGGGGDGGEGGGGGGGGGGGGGGGGGGGGAGGGGGGFEFGEGGGGGGGGG@BEDFGGFG>DBGFGCFGGFFG5A@FEFEFFG*DFEFFFFFFGFGCGGFGDFFGGFFGGGFFGFFF8=EDEECEDB0;EGFGFF??60(27C)7?FA<>7?<0264:2A23
@M00200:205:000000000-AKKM3:1:1101:27748:8636 2:N:0:1
TACAGGGGTATCTAATCCCGTTCGCTACCCACGCTTTCGTACCTCAGCGTCAGAAAAGGCCCAGCGGCCTGTCTTCACCTTCGGCGTTCCGATAGATATCAACGCATTTCACCACTCCACCTATCGTTCCGAACGCCCCTACTCGTCTCAAGACCTGCGGTTCGCCGTGCAGTTCCTCGGTTGAGCCGAGGTATTTCACACGACGCCTGCAGATCCGCCTACGTACGCTTTAAACCCAGTTAGACTGAGG
+
<CCCCGGGGGGGGGGGGFFGGGGGGGFFGGGEGGGGGGGGFFFFGGGGGFGEGGFGGGGGGGGGGGEGGGCGGGGGFCFFGGFGGGGGGGEGDCGGFFGFFFGGCE@FDFGGGFEDFFG?EFGGGGGGGCEG+@@+@@E>FC?DEFC@FCC9CFCFFFCA@CADBBGEA5?=AEFFF>8)4A?F6AEF;<EBAEFFAEC<;;0>>021:6784)30<<B6:?FF2177/90><B7:>(4:<AD)39:7:(
@M00200:205:000000000-AKKM3:1:1101:5139:8641 2:N:0:1
TACTCGGGTATCTAATCCGGTTCGCTCCCCACGCTTTCGTGCCTTAGCGTCAGAAATAGCCCAGTAACCTGCTTACGCCATTGGTGTTCCTTCTAATATCTACGGATTTCACTCCTACACTAGAAATTCCAGTTACCTCTGCTACTCTCGAGTTCGTGAGTTCGAATAATAGCCTGATGGTTGAGCCACCAGATTTCACTATTCGCTTTACGAACCGCCTACGCAACTCTTTATACCAAGTTAGACTG
+
CCCCCGGGGGGGGGGGGGGFGGGGGGGGGGGGGGGGGGGGGGGGGGGGGGEGGGGGGGGGGGGGGGGGGGGGGGGFGGGGGGGGGGGGGGGGGGGGGGGGGGGGGGFFGGGGFGFFGGGGGGGGGGGGGGGGDFGFFFGFFCGFGFCEFBGGGGGFFFGEGGFGDFFFFGFFFEFFFFD?FGCCDFCFD6?AFFGGFF:EEEEFFAD=FFCF=DE@A4ADDB=):8?C*1**5975@*)6EEEC))73
@M00200:205:000000000-AKKM3:1:1101:20362:8645 2:N:0:1
TACTAGGGTATCTAATCCTGTTCGCTCCCCTAGCTTTCGCGCCTCAGCGTCAGGACAGGTCCAGAGAGCCGCCTTCGCCACCGGTGTTCCTCCCGATATCTGCGCATTTCACCGCTACACCGGGAATTCCACTCGCCTCTACCGTCCTCTAGCCCGGCAGTATCCACCGCACGCCCGAGGTTGAGCCTCAGGTTTTCACGGCAGACTTACCGAACAGCCTACACGCTCTTTAAACCCAGTTAGACTGAGA
+
CCCCCGGGGGFGGGGGGGGGGGGGGGGGGGGGGGGGGGGGDGGGGGGGGGGGGGGGGGGGGGGGGGGGGGGGGGGGGGGGGGGGGGGGGGGGGGGGGGGGGGGGGGGGGGGGGGGFGGGGGGEGGGGGGGGGGGGGGFGFFGGFGFGFGFGFGGGFFGGFGGFGFFGGFGFFFA6?>6?)=AFFFFFFFGGFFF7:FFG@F@BBFFFEFF?1?6:E?GF<B83)(::DC:94<>71;2144<<<AA0.5<
@M00200:205:000000000-AKKM3:1:1101:7656:8648 2:N:0:1
TACTCGGGTATCTAATCCTGTTTGCTCCCCACGCTTTCGAGCCTCAGCGTCAGTAATGGACCAGTATGTCGCCTTCGCCACTGGTGTTCTTCCGAATATCTACGAATTTCACCTCTACACTCGGAGTTCCACATACCTCTTCCGGTCTCAAGCCATGCAGTATCGAAGGCAATTCTGTGGTTGAGCCACAGGCTTTCACCCCCGACTTACAAAGCCGCCTACGCGCCCTTTATACCCACTTAGACTG
+
CCCCCGGGGGGGGGGGGGGGGGGGGGGGGGGGGGGGGGGGFGGGGGGGGGGGGGGGGGGGGGGGGGGGGGGFGGGGGGGGGGGGGGGGGGGGGGGGGGGGGGGGGGFCGGGGGGGFGGGGGGGGGGGGGGGGGGGGFFGFFGGFGFGFGFGGGGGFFGDFGGFGFFGGFGFFFFFFFFFFGGD6FCGFFGFFFFGGFEFCF5>98>@AEEFEEDGFFGA@=:20.:;CC<3>C))?FE68317)/66
@M00200:205:000000000-AKKM3:1:1101:17793:8655 2:N:0:1
TACGGGGGTATCTAATCCCGTTCGCTCCCCTAGCTTTCGTCCCTCAGCGTCAGTAAGGACCCAGTGGACCGCCTTCGCCTCCGGTGTTCCTGATGATATCAACGCATTTCACCGCTCCACCATCAGTTCCGCCCACCTCTATCCTCCTCGAGCTTGCCGGTTTGAAGCGCAATTCCTCGGTTGGGCCGAGGGATTTCACACCTCACCTAACAAGCCGCCTACGGACTCTTTAAACCCAATTACACTGAGAC
+
CCCCCGGGGGGGGGGGGGGGGGGGGGGGGGGGGGGGGGGGGGGGGGGGGGGGGGFGGFGGGGGGGGGGGGGGGGGGFGGECGFEGGGGGGGGGGGFGFFGGFGGGGGGGGGGGGGDGGCFFGGGFFFGGGGGGGGGGFGBFGGFGFGFGFGCGGCFFGG9C5=G;>>C?GFFBFFFFFDDFGGCBFGFECE:AGEFF):5;;@@FBB??FFFB0A=>DEFFFF3<GEGF7<2><47E?FF<<-)3A22)-)
@M00200:205:000000000-AKKM3:1:1101:24205:8693 2:N:0:1
TACTGGGGTATCTAATCCTGTTTGCTACCCACGCTTTCGCACCTCAGTGTCAGTGTCAGTCCAGAAGGCCGCCTTCGCCACTGGTATTCCTCCCGATCTCTACGCATTTCACCGCTACACCGGGAATTCTACCTTCCTCTCCTGCACTCTAGCCTGACAGTTCCGGATGCCGTTCCCAGGTTGAGCCCGGGGCTTTCACAACCGGCTGATCAAGCCACCTACGCGCACTTTACACCCAATTAGACTGCGAT
+
CCCCCGGGGGGGGGGGGGGGGGGGGGGGGGGGGGGGGGGGGGGGGGGGGGGGGGGGGGGGGGGGGGGGGGGGGGGGGGGGGGGGGGGGGGGGGGGDGGGGGGGGGGGGGGGGGGGFGGGGGGGGDGFFGGGGGG?FGFFEFFGFFFFDF?FGGGGFFGGFFGFGFFDGFGFA>DFFFFGFCEG6FGDFFGGFEGGGF4EEFFFBFB@217CFFFGE35AF;E?)(30>/9>2<<)3???0<>?)-)83(-(
@M00200:205:000000000-AKKM3:1:1101:4936:8704 2:N:0:1
TACAGGGGTATCTAATCCCGTTTGCTCCCCTAGCTTTCGCGCCTCAGCGTCAGTCACTGTCCAGGTAGCCGCCTTCGCCACCGGTGTTCCTCCAGATATCTACGCATTTCACCGCTACACCTGCAATTCCGCATCCCTCTCCCACACTCAAGCCATCCAGTATCAGACGCAGTTCCCCGGTTAAGCCGAGGGATTTCACGTCTGCCTTACTTGGCCGCCTACGAGCCCTTTAAACCCCATTAGACTG
+
CCC@,CFGGGGGGGGGGGGGGG,BFGGGGGGGGGGGGGEGGGGGGGGGGGGGG,,;CCGGGGGG?F9EGGGGGGGGGGGGGGGGFGFGGGFA==F<FGGGGGGDGGGGFFGGGDGEGGGGG8E,44DAFGFGG>0@F5DDFGG5,*=DFDFF?D=+3@FBGDFGE?8=>E>ABEF9AACBEC92@D?9A31:*=?FFFGD(>0:*8>?5(**90<C@GFDFFF3,:3C*;)97>BFG0?7))6)<AF
@M00200:205:000000000-AKKM3:1:1101:9866:8734 2:N:0:1
TACAAGGGTATCTAATCCTGTTTGCTACCCACGCTTTCGCTCCTCAGCGTCAGTTGCGGCCCAGTGACCTGCCTTCGCCATCGGTGTTCCTCCTGATATCTGCGCATTCCACCGCTACACCAGGAATTCCAGTCACCCCTACCGCACTCTAGTCTGCCCGTACCCACTGCAAGCCCCAGGTTGAGCCTGAGGTTTTCACAGCAGACGCGACAAACCGCCTACGAGCTCTTTAAACCCAGTTAGCCTGCAC
+
CCCCCGGGGGGGGGGGGGGGGGGGGGGGGCFGGGGGGGGGGGGGGGGGGGGGGGGGGGGGGEGGGGGGGGFGGGGGGEGGGGGGCFFEGGFGGGFG9FFGGGFGGGGGG9EFGGGFGGGGGGGGCFGGGGGGGFGGFFEDFGGFGFGFGFGGGDFFFGCBCDACFFGGFGFFFFFCEFGFF6>09DFAFGFAA>CFF*=AB=DBBB)59(6:0(3:@DE((/(0/889+0))6))4?:<?FFF),6(((.
@M00200:205:000000000-AKKM3:1:1101:11449:8734 2:N:0:1
TACCGGGGTATCTAATCCTGTTTGCTCCCCACGCTGTCGCGCCTCAGCGTCAGCTATACTGCCCAGCAGGCCGCCTTCGCCACCGGTGTTCTTCCGGATCTCTACGCATTCCACCGCTACACCCGGAATTCCGCCTGCCTCTACAGTGCTCGAGTCCGACAGTTCGCACGGCCGACCCGGGGTTGAGCCCCGGGCTTTCACCACACGCTTACCGGACCGCCTACGCGCCCTTTAAGCCCACTTAGACTG
+
CCCCCGGGGGGGGGGGGGGGGGGGGGGGGGFGEGGGGGGGGGGGGGGGGGGGGGGGGFGGGGGGGGGGGGGGGGGGGGGGGGGGGGGFGGGGGGGGG7CFGFGGF@GGEGGGGGCAGE>FDFFEGGEGGGGFGGGEFFGEFGGFGFGFGCGDGGGFFG5?CDCCEDGGEGB>;=EDAEC:<?DGBGGFFGGF>EG)<2CA><<<FFBFF:?F?BC5;DDBB:(08C5<GG0(4:42<::6,49<A>A))
@M00200:205:000000000-AKKM3:1:1101:12549:8741 2:N:0:1
TACTGGGGTATCTAATCCTGTTTGCTCCCCACGCTTTCGCGTCTCAGCGTCAGTAACGTCCCAGCGAGCTGCCTTCGCAATTGGTGTTCCTCCTGATATCTGCGCATTTCACCGCTACACCAGGAATTCCACTCGCCTCTTCCGTACTCAAGCCCGACAGTATCCACCGGCATCCGAGGGTTGAGCCCCCGACTTTCACAGCGGACTTACCGGACCGCCTACACGCGCTTTACACCCAATTAGACTGAGAC
+
CCCCCGGGGGGGGGGGGGGGGGGGGGGGGGGGGGGGGGGGGGGGGGGGGGGGGGGGGGGGGGGGGGGGGGGGGGFGGGDGGGGGGDFGGGGGGGGDFFGGGGGGGGGGGGGGGGGFGGGGGGGCGC?EFDGGGGGGG*@DDGGFGFGFGFFCGGGEFGG5AFCFEFFGFGEFF@FB559?>D9>66=FEGGFFEC>CCGFF?F>BF63>@;019?CBGFFFFF@:E>C9*4<AAA:>1:?>)2)2.5>)).
@M00200:205:000000000-AKKM3:1:1101:8610:8742 2:N:0:1
TACTGGGGTATCTAATCCTGTTTGCTCCCCACGCTTTCGCGCCTCAGCGTCAGTATCGGGCCAGTGAGTCGCCTTCGCCACTGGTGTTCCGCCGAATATCTACGAATTTCACCTCTACACTCGGCATTCCACTCACCTCTCCCGAACTCAAGATAGCCAGTATCAAAGGCAGTTCCAAGGTTGAGCCCTGGGCTTTCACCTCTGACTAAACTATCCGCCTACGCGCCCTTTACACCCAGTTAGACTG
+
CCCCCGGGGGGGGGGGGGFGGGGGGGGGGGGGGGGGGGGGDGGGGGGGGGGGGGDGF@7CCGGGGGGFGGEGGGGGGGGGGG=FGGGGGGEGG7CGGGFGGGGGDGGGGGGGGGGFGGFGDF@EDGGGGGGGFFFGGFF5DGE>69DDGFG6EG7<D=DBFGFG@F?EFGF=AEFF?FF5DEFGFGF?FGC5ADFGFEG@*)6)>6*>@EE?B9BFF:B@DB2>B=ACCF@CCC<@E6;;C536344
@M00200:205:000000000-AKKM3:1:1101:27560:8752 2:N:0:1
TACTGGGGTATCTAATCCCGTTTGCTCCCCTGGCTTTCGTGTCTCAGCGTCAGCGGATCCCCAGTCATCTGTTTTCACCGTCGGCGTTCCAAACGATATCTACGCATTTCACCGCTCCACCGTTTGTTCCGATGACCCCTGGATCGCTCAAGACCGCCAGTATGCCCGGCCGTTCCCCGGTTGAGCCGGGGGATTTCACGCGGGCACTTAACGGTCCGCCTACACACGCTTTAAGCCCAATTAGACTG
+
CCCCCGGGGGGGGGGGGGGGGGGGGGGGGGGGGGGGGGGGGGGGGGGGGGGGGGGGGGGGGGGGGGGGGGGGGGGGEFFFFGGGGGGGGGGGGGGGGGGGGGGGGGGGGGFFFEDFGFGGGGGGGGGGGGGGCEGF@DEDFGGBGFDDD@FFGGGBFGGBFGEGFAGG>E9@>=AFFFGFGGGGFFGEEGG)5CCCAEF?FFFFFFFF02>AFFG=9<)43(4F?+8DG3(3:499<::0().5279:
@M00200:205:000000000-AKKM3:1:1101:18414:8752 2:N:0:1
TACTGGGGTATCTAATCCCTTTTGCTCCCCACGCTTTCGTGCCTGAGCGTCAGCAATTGTCCAGGTAGCCGCCTTCGCCTCTGGTATTCCTCATGATATCTACGCATTTCACTGCTACACCATGAATTCTGCTACCCTCTCCAATGCTCTAGCCGTGTAGTTTGAGGTGCAATTCCGGGGTTAAGCCCCGGGCTTTCACGCCTCACACACTCGGCCGCCTGCGCACCCTTTAAACCCAGTTAGACTG
+
CCCCCGGGGGGGGGGGGGGGGGGGGGGGGGGGGGGGGGGGGGGGGGGGGGGGCGGGGGGGGGGGGGGGGGGGGGGGGGGGGGGGGGGGGGGGGGGGGGGGGGGGGEFGGGGGGGGFGGGGGGGFFGFGGGGGGGGGGF65DFGFGFDEGFGGGGGFFGGFGGFGEFGGAGFEFEFFB>D>GGGGFG6?9DCEF>;C<=ECFCDAB=@E=>BFFFGE>GFDDD>EFGEG7559CEFFGD6@FECEFFF
@M00200:205:000000000-AKKM3:1:1101:4547:8770 2:N:0:1
TACTGGGGTATCTAATCCTGTTCGCTCCCCACGCTTTCGCGTCTCAGCGTCAGTACCGTCCCAGAGACCCGCCTTCGCCACGGGTGTTCCTCCCGATATCTGCGCATTCCACCGCTACACCGGGAATTCCAGTCTCCTCTCCCGGACTCTAGCCATGCGGTTTCCACCGACCTCTGGAGGTTGAGCCTCCAGTTTTCACAGCGGACTTGCAGGGCCGCCTACACCCCCCTTCAACCCAGTTAGACTGAGCT
+
CCCCCGGGGGGGGGGGGGGGGG9CFGGGGGGGGGGGGGGGGCFGGGGGGGGC@FFFFGGGEGGGCFGCGGGGGGGGGEGEG=++@F@GG,=EFGGEGGGGG;EGE+FG8FGGGDEEGGFGFEE7FBFCFFF9EGGGFFGF*DF>7*=AGFGFCDD+9:>5AD)=7BG:@EE=4;=/)+28FCGFAFGA5478A:@@7)<?)6(,79(73><),-;C3CDFF:00(2)1)/,(.):?E??3<5<2))).,()
@M00200:205:000000000-AKKM3:1:1101:13467:8774 2:N:0:1
TACTCGGGTATCTAATCCCGTTTGCTCCCCACGCTTTCGCGCCTCAGCGTCAGGGAATGCCCAGAGACCCGCCTTCGCCACCGGTGTTCCTCCCGATCTCTACACATTTCACCGCTACACCGGGAATTCCAATCTCCTCTGCATCCCTCAAGAACGGCAGTATCGGCCGACGTTCTTCGGTTGAGCCGAAGGATTTCACGACCGACTTGCCATCCCGCCTACGCGCCCTTGATGCCCAATTAGCCTGAGAC
+
CCCCCGGGGGGGGGGGGGGGGGGGGGGGGGGGCEGGGGGGGGGGGGGGGGGGGGGGGGGGGGGGGGGGGGGGGGGGGGGGGGGGGGGGGGGGGGGGGGGGGGGFFGGFGGGGGGGADGGGGDDGGGFGGGGGGGGGGFGFFGGFGFGFGFF6EFGB5BG>FFCGDFGGBGEFFFFFFFGEFGGGFGGEF)78F?FGFEGDF>9@FF66ADBA>7F=?DB1,42>9C7CC5()-<>?F?:(640(4<:::))
@M00200:205:000000000-AKKM3:1:1101:9936:8787 2:N:0:1
TACTGGGGTATCTAATCCTGTTTGCTCCCCACGCTTTCGTGTCTCAGTGTCAGTTCAGGCCCAGACGGTTGCTTTCGCCACCGATGTTCCTCCAGATATCTACGCATTTCACCGCTACACCTGGAATTCCGCATCCCTCTCCCGGATTCAAGCCAACCAGTCTCGAACGCCGTTCCCGGGTTGAGCCCGGGGATTTCACGTTCGCCTTAGCAGTCCGCCTACGCGCCCTTTACACCCAGTTAGCCTG
+
CCCCCGGGGGGGGEGGGGGGGGGGGGGGGGGGGGGGGGGGFGGGGFFFFGGGGGGGGF9FGGGFEGGEFEFGGGGGGGGGGG:+FGGGGGGGGGGGGGGGGGGGGEGGGGFGGGGFDGCGGGGCDCGGGGGG>EGGGFFDFGGDEDGFFFGDDFGFFG8*D8*C=D8D5+00@AFFFF5*@E*;AEGF4;5@?CCFF<FBB>2-(,:D)7;)))25,:>((5(:1CDDCC))6)5:G?F0>9<))6(
@M00200:205:000000000-AKKM3:1:1101:22908:8803 2:N:0:1
TACCGGGGTATCTAATCCGGTTCGCTCCCCTAGCTTTCGCGCCTCAGCGTCAGGAATGGCCCAGCCTTCCGCCTTCGCCACCGGCATTCCTAGCGATATCTGCGCATTTCACCGCTACACCGCTAGTTCTAAAGGCCTCTACCATCCTCACGCCAACGCAGTATCCGACGCAGTTCCACAGTTGAGCCGTGGGATTTCACGCCGGACTTACGTACCCGCCTGAGCGCCCTTTATGCCCAATTAGACTGTG
+
CCCCCGGGGGGGGGFGGGGGGGDEGGGGGGGGGGGGGGGGDEGGGGGGGGGGGFGCGGGGGGGFGCGDGGGECFGGGGGGCFGGGCFGGGG<?FFGGGGGGGGGGGGGGGGGGGGF6FFGGDEG7CGCFFEG?DDFGDFEFGF6@DFFGF6CFGG>FCDECC7EEFD8>CAAE@=FF6FFCFFFF8FF;D5>3*=D6CFE?@F06:>F<>A0:?*AB<@9?((.,2<DDD14<))6C?),32))6<)))-
@M00200:205:000000000-AKKM3:1:1101:2862:8816 2:N:0:1
TACTCGGGTATCTAATCCCGTTTGCTCCCCTGGCTTTCGCGCATCAGCGTCAATATCGGTCCAGGATGCCGCCTTCGCCACCGGTGTTCCTCCAGATATCTACGCATTTCACCGCTACACCTGGAATTCCACATCCCTCTCCCGAATTCAAGCCAACCAGTATCGGACGCAGTTCCTGGGTTGAGCCCAGGGATTTCACGTTCGACTTAGCAGGCCGCCTACGCGCCCTTTAAACCCAGTTAGACTGATAT
+
CCCCCGGGGGGGGGGGGGGGGGGGGGGGGGGGGGGGGGGGGGGGGGGGGGG>FGGGGGGGGGGGGGGGGGGGGGGGGGGGGGGGGCFEGGGGGGGFC?FGGGFGGGFGFEFGFCG5CCDFGGGGGGAEGGCGGGGG?:?DFDGFD9D=GFGGGGFFFGD*7BC@8*=CDD>59AFFFFCFFEGFFFFFF>?>FGGDFFC=>BB9DF=(9444)6=;>GF;D@?50?>C372>>)58C?(.)64)3-:.)..
@M00200:205:000000000-AKKM3:1:1101:16788:8827 2:N:0:1
TACCCGGGTATCTAATCCTGTTTGCTCCCCACGCTGTCGCGCCTCAGCGTCAGTAACGTCCCAGCGAGCTGCCTTCGCAATTGGTGTTCCTCCTGATATCTGCGCATTTCACCGCTACACCAGGAATTCCACTCGCCTCTTCCGTACTCAAGCCCGACAGTATCCACCGGCATCCGAGGGTTGAGCCCCCGACTTTCACAGCGGACTTACCGGACCGCCTACACGCGCTTTAAACCCAGTTAGACTGAGAC
+
CCCCCGGGEGGGGGGGGGGGGGGGGGGGGGGGGGGGGGGG@FGGGGGGGGGGGGGGGGGGGGGGGGGGGGGGGGGGGGFGCGFGGGDCFFGGGGDFFFGGAEFEEGG>DGGGGG>5CFGGFFF8FGGGGGDF?FFGGFGFFGGFGFGFGFGDG6?AEGGFGGFGFFG6>C>BFEFDDFDBGD5;FGGFFGCBEGEFFFGFAFFFB@>@F<@<((:?>D@?(,07650))*-:A471/36?A44)56?38))
@M00200:205:000000000-AKKM3:1:1101:26450:8830 2:N:0:1
TACGGGGGTATCTAATCCTGTTCGCTCCCCACGCTTTCGTGCCTCAGCGTCAGTACCAGCCTAGTCAGCTGCCTTCGCAATCGGGGTTCTGGATGGTATCTATGCATTTCACCGCTACACCATCCATTCCGCCAACCTCGTCTGGACTCAAGCTTGCCAGTATCCAGGGCAGTTCCACTGTTGAGCAGTGGGCTTTCACCCCGGACTTAACAAGCCGCCTACGCACCCTTTAAACCCAATTAGACTGAGCT
+
CCCCCGGGGGGGGGGGGGGGGGGGGGGGGGGGGGGGGGGGGGGGGGGGGGGGGGGGGGFGGGGGGGGGGGGGGGGGGGGGGGFFGGGGGGGGGGGGGGGGGGGGGGGGGGGGGGGDGGGGGGGGGGGGGGGGGGGGGFGFFGGFGFGFGF=FGGGFFGGFGGFGEFGGBGFFFFFFFFGFGG>BF?AAFGGF>EFGFEGE=BFFB@FFFFFC@@GF(85103;BDGFGC08>A<F7E1:2<A?A264))()
@M00200:205:000000000-AKKM3:1:1101:9938:8832 2:N:0:1
TACTGGGGTATCTAATCCTGTTTGCTCCCCACGCTTTCGCGTCTCAGCGTCAGTACCGTCCCAGAGAGCTGCCTTCGCCATTGGTGTTCTTCCTGATATCTGCGCATTTCACCGCTACACCAGGAATTCCACTCTCCTCTTCCGGACTCTAGCCACACGGTTTCCGTCGACGTCTGGAGGTTAAGCCTCCAGTTTTCACAACGGACCTGTTTGGCCGCCTACACGCCCTTTACCCCCAATTAACCTGCTAT
+
CCCCCGGGGGGGGGGGGGFGGGGGGGGGGGFG7F:FGGGGGGGGGGGGGGGGGGGGG:FFGGGGGGFFFCFGGGGGGGGGGGGCG7FGGGGFFGAFFGFGGGGGGGGGGGGGGGGF>F9FGG87F,@DGGFFFGGGGFGFFGG>6*=>F?A=FFCDFE69DDAGEE=D*49>B>F>A<?>FFGFFCC>FCGFACGGACF4>A9)-9->=C=C(:CFBD>;@F@F?D)1525)9)/(=917<)).4<((())
@M00200:205:000000000-AKKM3:1:1101:6540:8835 2:N:0:1
TACTCGGGTATCTAATCCTGTTCGCTCCCCACGCTTTCGCGCCTCAGCGTCAGATCATGCCCAGCAAGCCGCCTTCGCCTCAGGTGTTCTTCCGGATCTCTACGCATTCCACCGCTACACCCGGAATTCCGCTTGCCTCTACATGTCTCCAGCCTCCCAGTATCCCCCGGCGTGCACGGCGTTGAGCCCCGGCATTTCACGGGTAGCCTTAAAAGGCCGCCTGCGCGCGCTTTAAACCCAATTAGACTG
+
CCCCCGGEFGFGFFGGGGGGGGGG7FGGGEG>EGGEGGGDGECFGGFGGECCCF9FFGGGGFGGGGGCECGCF:FGFG7FEFE=FFFGGGG9FFGGFGFGGGFGGEEEFGCEGCGFGGECGDGEGDGGGGGDDGGCEFGFFG8BFFD>DFGF=?DFF>CFGC;CE*0@5C55:25AFFD)4=/8FGF;3<EBF=CCF5933;(40323<)3<24C5(1<>0:?49=:CDD;1?B<6<(8?12<A2)4>?
@M00200:205:000000000-AKKM3:1:1101:16333:8837 2:N:0:1
TACCGGGGTATCTAATCCTGTTCGCTCCCCACGCTTTCGCGCCTCAGCGTCAGACCAAGCCCAGCAAGCCGCCTTCGCCTCCGGTGTTCTTCCGGATCTCTACGCATTCCACCGCTACACCCGGAATTCCGCTTGCCTCTACTCGTCTCCAGCTCTCCAGTATCCCCCGGCGTGCACGGAGTTGAGCTCCGGCATTTCACGGGTAGACTTAAAGAGCCGCCTGCGCGCGCTTTATGCCCAGTTAGACTG
+
CCCCCGGGGGGGGGGGGGGGGGGGGGGGGGGGGGGGGGGGGGGGGGGGGGGGGGGGGGGGGGGGGGGGGGGGGGGGGGGGGGGGGGGGGGGGGGGGFGGGGGGGGGDGGCFGGGGFGGGGGGGGGGGGGGGGGGGGGFGFFFEFGFDFGFGGGGGFFFGFGGFFFFGGFGFFFFFFFFD;CEGGFGGFADGAEGGGFE9E@FBFF<)4):<24>7C?GF>>??@>CBCGG02:A4:98BFF8AAB><2:
@M00200:205:000000000-AKKM3:1:1101:27162:8850 2:N:0:1
TACGAGGGTATCTAATCCTGTTCGCTCCCCACGCTTTCGCGTCTCAGCGTCAGTACCGTCCCAGAGAACCGCCTTCGCCACGGGTGTTCTTCCCGATATCTGCGCATTTCACCGCTACACCGGGAATTCCATTCTCCTCTTCCGGACTCCAGCCAAATGGTTTCAGCCGACATCTCGAGGTTGAGCCTCGAGTTTTCACAGCTGACCTATCTGGCCGCCTACACGCCCTTTAAACCCAATTAGACTG
+
CCCCCGGGGGGGGGGGGGGGGGGGGGGGGGFFEGGGGGGGGGGEGGGGGGGGGGGGGGGGGGGGGGGGGGGGGGGGGGGGGGGGGGGGGFFGFGGGGGGGGGGGGGGGGGGGGDGE>FGGGCGGGGDGGGDDGGGGGFGCFGF>C>CAGFGCGGFFFAFFGG@GFFGGBGE>>BCFFF<DFGGCFGFFFD5BFGGGFFGFFD@;@1;)49))9)?C1<D:??B;?DFG377A>2-:E?,24<39AFF
@M00200:205:000000000-AKKM3:1:1101:26420:8858 2:N:0:1
TACTGGGGTATCTAATCCCGTTTGCTCCCCTAGCTTTCGCGCCTCAGCGTCAGTATCGGGCCAGATGAGCGCTTTCGCCACCGGTGTTCCTCCTGATATCTACGCATTTCACCGCTACACCAGGCATTCCCTCATCCTCCCCCGTACTCTAGCCCAGCAGTTTGCGCTGCCGGTCCCCGGGTGAGCCGGGGCATTTCACCTCCCACTTACTTGACCGCCTACACGCCCTTTATACCCCGTTAGCCTGCGAC
+
CCCCCEG@F;EFGGAFGGGEFGGGGGGCGGGGGGGGGGDGGGEGGGGGCFGGGGGFGGGG>GCG,EFF<EBFGGGGGGGFGC=F@FGGGGGGGGGDGFGGFGGC@ECCFGGGGEGFGCGG?6>7+@D=EF2@D==9GF8)*@E9E?DDFBD+E+63?G6DFF;;*0+@9@F@>AF5AA4/*=*7AEF?))*:809+@?:))666=@@E933?EAF9@3>:6:2:48>7)97B99<4<((-,40).91(46(
@M00200:205:000000000-AKKM3:1:1101:3507:8861 2:N:0:1
TACTCGGGTATCTAATCCTGTTTGCTCCCCACGCTTTCGCGTCTCAGCGTCAGTGACGTCCCAGCGAGCTGCCTTCGCAATTGGTGTTCCTCCTGATATCTGCGCATTTCACCGCTACACCAGGAATTCCACTCGCCTCTTCCGTACTCTAGCCCGACAGTATCCACCGGCATTCGAGGGTTGAGCCCCCGACTTTCACAGCGGCCTTACCGGCCCGCCTACACGCGCTTTATACCCAATTAGCCTGAGAC
+
CCCCCGEGEGGGGGGGGGGG9ECEFGGGGGDFEGGGGGGFGGGGGGGGGGGGG,CFGGGGEGEFGGGGGEGB?,,:?FG+BAFGED=4@;;EFGGGGFFGGFGGGDD+CFFGGGG>CFGGFGGGD>8=CFFGGFDEG5CEBFFBGFG9=@=BE?F??CD5EC*;CFFC?:>=BCFFFF55*<7AFFFF?DGD475:=19@),61(26);=;@F(3:(9:((.(04C:5/936<AF<C<2()55()62479)
@M00200:205:000000000-AKKM3:1:1101:9726:8864 2:N:0:1
TACAGGGGTATCTAATCCTGTTTGCTCCCCTAGCTTTCGCGCCTCAGCGTCAGTACCCGTCCAGGTGGCCGCCTTCGCCACCGGTGTTCCTCCCAGTATCTACGCATTTCACCGCTACACTGGGAATTCCACCACCCTCTCCGGGACTCGAGCCGCCCAGTATCGGAGGCAATTCCCAGGTTAAGCCGAGGGATTTCACTTCCGACTCGCGAATCCGCCTACGCGCCCTTTAAACCCAGTTACACTG
+
CCCCCFGGGGGGGFEGGGGGGGGGGGGGGGGGGGGGGGGGG7FGGGGGGGGGGGGGCFGGGGGGGFGGGGGGGGGGGGGGGGGDGGGGGGFGGCFGFFGGGGGGDCFGGGGGGGGFGGFG9ECB@CGGGGAFFDFGGFGFFGG5=@GDGFF>ED>>0B:AFCEFA5C@DGFB>EFFF**/7<+;BFG)8<75;66CC6C3;@EFFFF@F(((-(1<3CEFBB:>1=>C)73)).5:E:8?A2)6<AB
@M00200:205:000000000-AKKM3:1:1101:12537:8867 2:N:0:1
TACTCGGGTATCTAATCCTGTTTGCTCCCCACGCTTTCGTGCCTCAGTGTCAGTGCTGGTCCAGATGGCCGCCTTCGCCACGGATGTTCCTCCCGATCTCTACGCATTTCACTGCTACACCGGGAATTCCGCCATCCTCTACCGCACTCCAGTGATCCAGTTTCCAATGCCATTCCCAGGTTGAGCCCAGGGCTTTCACATCAGCCTTAAACCACCACCTACGCACGCTTTACGCCCAATTAGACTGCGAT
+
CCCCCGGGGGGGGGGGGGGGGGGGGGGGGGGGGGGGGGGGGGGGGGGGGGGGGGGGGGGGGGGGGGGGGGGGGGGGGGGGGG>GEGGGGGGGGGGCFGGGCFGGGDGGGGGGGGD@FGFGGGD@FGGGGGGGGGGGGFGFFGGEGFGFGFGFEFGFFGGFADEGFFCEDGFFFFFFFF6:FGFGAFGFAFF>DGCGF@CEFEEF)54>;6CEFFGGBGFFFFF>?D>9*1=)91898;(66CF3;))(/.(
@M00200:205:000000000-AKKM3:1:1101:16129:8867 2:N:0:1
TACCAGGGTATCTAATCCTGTTTGCTCCCCACGCTTTCGTGCCTCAGTGTCAGTGCTGGTCCAGGCAGTCGCCTTCGCCACAGATGTTCCTCCCGATCTCTACGCATTTCACTGCTACACCGGGAATTCCACTGCCCTCTACCGCACTCTAGCCCGCCAGTATCCCATGCCATTCCCAGGTTGAGCCCAGGGCTTTCACATCGGACTTAACGAACCACCTACGCACGCTTTATACCCAGTTAGACTGAGAC
+
CCCCCGGDGGGGGGGGGGGGGGGGGGGGGGGGGGGGGGGGGGGGGGGGGGGGGGGGGGGGGGGGGGGGGGGGGGGGGGGGGGFFGGGGGGGGGGGGGGGGGGGGGGGGGGGGGGGF?FGGGGGDCGGGGGGGGGGFGFGFFGGFGFGFGFGFGGGDFGG*@=EGF5+AFGF<7=FFFFG5D9FG5DGFFGGE?>CFFCFCEF>2-59BCEFAFFGG5CAF2>@F?EADC*895?E3B<=@F?E;39EE)7)
@M00200:205:000000000-AKKM3:1:1101:24398:8893 2:N:0:1
TACTAGGGTATCTAATCCTGTTTGCTCCCCACGCTTTCGTGCATGAGCGTCAGTGTTATCCCAGGGGGCTGCCTTCGCCATCGGTATTCCTCCACATATCTACGCATTTCACTGCTACACGTGGAATTCTACCCCCCTCTGACACACTCTAGCCGTGCAGTCACAAATGCAATTCCCAGGTTGAGCCCGGGGATTTCACATCTGTCTTGCACAACCGCCTGCGCACGCTTTACGCCCACTTAGACTGAGA
+
CCCCCGGGGGGGGGGGGGGGGGGGGGGGGGGGGGGGFFGGGGGFGGGGGGGGGGGGGGGGGFFGGEGGGGGGGGGGGGGGGGGGGGGGGGGGGGGGGGGGGGGGGGGGGFGGGGGFGFGGGGGGGFG8FFGCFFGGGBGFFGGFGFDDDFGGGGGFEGGFGGBFEFGGF8D6CEFCFFGFGGGGFGF>EGGFFGGGA*2:AE?AE<<?EBFBEFGGFGF0(27>0::755?4910656(,.:2))6).)-
@M00200:205:000000000-AKKM3:1:1101:16630:8916 2:N:0:1
TACTCGGGTATCTAATCCCGTTTGCTCCCCTGGCTTTCGCGCCTCAGCGTCAATGCCGGTCCAGGATGCCGCCTTCGCCACCGGTGTTCCTCCAGATATCTACGCATTTCACCGCTACACCTGGAATTCCGCATCCCTCTCCCGGATTCGAGCCTGCCAGTATCGGACGCAGTTCCCGGGTTGAGCCCGGGGATTTCACGTTCGACTTAGCAGGCCGCCTACGCGCCCCTTATACCCAGTTAGACTGAGCT
+
CCCCCGGGGGGGGGGGGGGGGGGGGGGGGGGGGGGGGGGGGGGGGGGGGGGGGGGGGGGGGGGGGGGGGGGGGGGGGGGGGGGGCEGGFGGGGGGGFGGGGGGGGGGGAAFGGGGFGGGGGGGFGGGGGGFGGGGGGF?DFFGFGEG>GFGCEDFFFGFFGGFGF>DGFDFA5EFFFFGAF5CCFFGFFGGFFCCFACF=8@;12108CEEF@@GE95>?FF:<6C>C)*(.4-4-<<:?<A2)457:0()
@M00200:205:000000000-AKKM3:1:1101:14928:8922 2:N:0:1
TACCGGGGTATCTAATCCCGTTTGCTCCCCTGGCTTTCGCTCCTCAGCGTCAATGTCGGTCCAGAATGCCGCCTTCGCCACCGGTGTTCCTCCAGATATCTACGCATTTCACCGCTACACCTGGAATTCCGCATCCCTCTCCCAAATCCAAGCCATCCAGTATCACACGCAGTTCCCCAGTTAAGCTGAGGGATTTCACGTATGACTTAGTTGGCCGCCTACGAGCCCTTTATACCCAATTAGACTG
+
CCCCCGGGGGGGGGGGGGGGGGGGGGGGGGGGGGGGGGGGGGGGGGGGGGGGGGGGGGGGGGGGGGGGGGGGGGGGGGGGGGGGGGGGGGGGGGGGGGGGGGGGGGGGGGGGGGGFGGGGGGGGDGGGGGGGGGGGGFGFFGGFGFGFFFGDFGGFFDGFGGFFEFGGFGFFBFFFF>9>FDDFFGGF6CGD>FGGCEGDFFFFEEC488C?=:FEBGF07;DA1C:D5C;).196<@@1CF;C<?3
@M00200:205:000000000-AKKM3:1:1101:7637:8925 2:N:0:1
TACTCGGGTATCTAATCCTGTTCGCTCCCCACACTTTCGCTCCTCAGCGTCAGGTCATGCCCAGAGAACCGCCTTCGCCACCGGTGTTCCTCCTGATATCTGCGCATTTCACCGCTACACCAGGAATTCCGTTCTCCCCTGCATACCTCCAGTCTGCCCGTATCGAAAGCAAGCACCGAGTTAAGCCCGGTGTTTTCGCTCCCTACGCGACAAACCGCCTACAAGCCCTTTAAACCCACTTAGCCTG
+
CCCCCGEGE+CFFGFFF9FEFGFCGEGGGFFFEGGEGGDFFGGGFFGGDGGGG8FFGGGGFGG8EFGGGGGGGD@FF,C,,9+@CFE=FFGGGGE?E<DFDEGGD+C+@F;EFCCDDGFGGG?8F8?FGCFDFGGFF6CDFFGFGF+*=D,=;DGFFGG>E>=F5*CE5D656C?5:5C9D:C96A99A*C>51=C+(*(/55(7//>020(488*7)8/(4(0,*)1294<...(88<())6))).
@M00200:205:000000000-AKKM3:1:1101:15461:8935 2:N:0:1
TACTAGGGTATCTAATCCCGTTTGCTCCCCACGCCTTCGCTCCTCAGCGTCAGTACCGGCCCAGAGTGCTGCCTTCGCCGTTGGTGTTCCTCCTGATATCTGCGCATTTCACCGCTACACCAGGAATTCCGCACTCCTCTACCGGACTCCAGTCATGGCAGTATCGAGTGGCGTTTCGAGGTTGAGCCTCGAAATTTCACACCCGACTTGCCAACCCGCCTACGAGCTCTTTACACCCAGTTAGACTG
+
CCCCCGGGGGGGGGGGGGGGGGGGGGGGGGGGGGGGGGGGGGGGGGGGGGGGGGGGGGGGGGGGGGGGGGFGGGGGGGGGGDGGGGGGGGGGGGGGGGGGGGFGGGGGGGGGGGGFGGGGGGGGFFGGGGFGGGGGGFGFFEGFGDGBGFGFGGGFFFFFGG@FEAG6?DFFB)@?F5CFDGF>A6C6/?7AA>FFFCCF42>@B92=D<EE4;8;;<B27:@><=:/978<AB));44(()5).4::
@M00200:205:000000000-AKKM3:1:1101:19689:8955 2:N:0:1
TACAAGGGTATCTAATCCCTTTTGCTCCCCACGCTTTCGTGCCTGAGCGTCAGTAACTGTCCAGGTAGCCGCCTTCGCCTCTGGTGTTCCTCATGATATCTACGCATTTCACTGCTACACCATGAATTCCGCTACCCTCTCCAGTACTCTAGCCATGTAGTTTCAGGCGCAATTCCGAGGTTGAGCCTCGGGCTTTCACACCTGACACACATGGCCGCCTGCGCACCCTTTATGACCAGTTAGACTG
+
CCCCCGGGGGGGGGGGGGGGGGGGGGGGGGGGGGGGGGGGGGGGGGGGGGGGGGGGGGGGGGGFGFGGGGGGGGGGGGGFGGGGGGGGGGGGGGGGGCD;CDGCFGGGGGGGGGGFGCFFGGGGGGGGGGGGGGGGGFGFFFGFGFGFGFGDGGGDFGCFFGFFEB8?BC>AEFFFFFGFGGGGFGGFFGGAEGGDFEGFF=CE@@@ECDFB=:EDADB((7>B=EAG*2@3C3))2/:>EF3;<?@
@M00200:205:000000000-AKKM3:1:1101:3692:8956 2:N:0:1
TACAGGGGTATCTAATCCTGTTTGCTCCCCACGCTTTCGTGCATGAGCGTCAGTACAGGCCCAGGGGATTGCCTTCGCCATCGGTGTTCCTCCGCATATCTACGCATTTCACTGCTACACGCGGAATTCCATCCCCCTCTGCCGCACTCCAGCAATGCAGTCACAACTGCAGTTCCCAGGTTACGCCCGGGGATTTCACATCTGTCTTGCATTACCGCCTGCGCACGCTTTAAACCCAGTTAGACTGAGCT
+
CCCCCGGGGGGGGGGGGGGGGGGGGGGGGGGGGGGGGGGGGGGGG@FGGGGGGGGGGGGGGDFGGGGGGGGGGGGGGGGGGGGGGGGGGGGGGGGGGGGGCFGFGGGGFGFFF9FFGGGGDGGGGDCGGGGGGGGGEAGFFGGEGEGFFFG6D?DFDGGFGGAFEA+@6EACFFFF**;FFFG*0@7@D>5?>EFFBEGFF@*@EFF?BB3)56CC(:8((/:B0*0:/*46<428C:B0<4<<A92>?0.
@M00200:205:000000000-AKKM3:1:1101:15869:8966 2:N:0:1
TACAAGGGTATCTAATCCTGTTTGCTCCCCACGCTTTCGTGCATGAGCGTCAGTGCAGGCCCAGGGGATTGCCTTCGCCATCGGTGTTCCTCCGCATATCTACGCATTTCACTGCTACACGCGGAATTCCATCCCCCTCTGCCGCACTCCAGCAATGCAGTCACAAATGCAGTTCCCAGGTTGAGCCCGGGGATTTCACATCTGTCTTACATTACCGCCTGCGCACGCTTTAAACCCAGTTAGACTG
+
CCCCCGGGGGGGGGGGGGGGGGGGGGGGGGGGGGGGGGGGGGGGGGGGGGGGGGGGGGGGGGGGGDGGGGGGGGGGGGGGGGGEGGGGGGGGGGGGGGGGGGGGGGGGGGGGGGGFGGGGGGGDFGGGGGGGGGFGGFGFFGGEGFGFGFGGGGGFFDF?FGFGFFGGFGFFFEFFFFG>GGGGFGGFFGGFFGGGFEFFFFF?EC47>C@?E4<C(>>0((651/5/1:=35;22C?:29)).-4)
@M00200:205:000000000-AKKM3:1:1101:7187:8973 2:N:0:1
TACGCGGGTATCTAATCCTGTTTGCTCCCCACGCTTTCGCACTTGAGTGTCAGTACTGGACCAGAAGGCCGCCTTCGCCACTGATGTTCCTCCCGATATCTACGCATTTCACCGCTACACCGGGAATTCCGCCTTCCTCTTCCGTACTCCAGCAATGCAGTCTCGAATGCAATTCCCAGGTTGAGCCCGGGGCTTTCACACCCGACTTACGTCGCCACCTACGTGCGCTTTAAACCCAGTTAGACTG
+
CCCCCGGGGGGGGGGGGGGGGGGGGGGGGGGGGGGGGGGGGGGGGGGGGGGGGGGGGGGGGGGGGGGGGGGGGGGGGGGGGGG9FGGGGGGGGGGGGGGGGGGGGGGGFFGGGGGFGGDFGGGGG@FGGGGCDGGG?7EFFGGFGFGFGFFGG?+9?FGFEGEGFFFGFFFFFFFFFFGFGF4CAFGFFCGFEGGGFCC?8@FBBFF<EF06=FGGFGF?FF:F1CEGDG(642<(;2:?<AD97<:
@M00200:205:000000000-AKKM3:1:1101:6193:8974 2:N:0:1
TACCGGGGTATCTAATCCTGTTTGCTACCCACGCTTTCGTGCCTCAGCGTCAGTGGCGGTCCAGTAAGCCGTCTACACCACAGGTGTTCCTCCCGATATCTACGCATTTCACCGCTACACCGGGAATTCCGCTTACCTCTCCCGCACTCCAGCGGTCCAGTTTCCGGCGCACCCTCCCAGTTGAGCCGGGAGATTTCACACCAGACTTGGACCACCGCCTACGCACGCTTTAAGCCCAGTTAGACTG
+
CCCCCGGGGGGGGGGGGGGGGGGGGGGGGGGGGGGGGGGGGGGGGGGGGGGGDGGGGGGGGGGGGGGGGCFGGGGGGGGGGGGGGGGEFFGGGGGGEFGGGGGGGGGGGGFGGGGDGGGGGGGGGGGCEGDGGG8DF7ADFDFFGEGFGFFFG7CEEGC9AFFGF>>EFGFF)9FFB;FFFFF709FFDDEE>FGGFEGE@D?@<?7AAF3>:?FE>DD6:??>?GB5>D?FAAF:E0134:A>B<0
@M00200:205:000000000-AKKM3:1:1101:27872:8988 2:N:0:1
TACTAGGGTATCTAATCCTGTTTGATCCCCACACTTTCGTGCCTCAGCGTCAGTTGAAGTCTAGTAAGCTGTCTACACTATCGGTGTTCTTGACGATATCTAAGCATTTCACCGCTACACCGTCAATTCCGCCTACCTCGACTCCACTCAAGTCCATCAGTATCAATCCCACCCTCCCGGTTAAGCCGGGATATTTCAGAACTGACTTAATAGGCCGCCTACGCACCCTTTATACCCAGTTAGACTG
+
CCCCCGGGGGGGGGGGGGGGGGGGGGGGGGGGCGGEGGGGGGGG8FGGGGGGGGGGGGGGGGGGGCFFGGGGGGGGCEGGGGGGGGGGGDFGGGGGGGGGGGGGGFFGGGGCGGGFCFFFGGGGGGGGGGGDGGG8?DFA>GGEGFGFG6=?BGGFFGGFGGFGFFGGFGFF5>FFEEGBEEGCD8FFFGCAFAEGFFG@@CEE@@ECEE<A*@?@ACAD4@2>5C6C2;>=5CEC?@14CC5CACE
@M00200:205:000000000-AKKM3:1:1101:18654:8990 2:N:0:1
TACTGGGGTATCTAATCCCGTTTGCTCCCCTGGCTTTCGCGCCTCAGCGTCAATGTCGGTCCAGGATGCCGCCTTCGCCACCGGTGTTCCTCCAGATATCTACGCATTTCACCGCTACACCTGGAATTCCGCACCCCTCTCCCGAATTCGAGCCCGCCAGTCTCGAACGCAGTTCCCGGGTTGAGCTCGGGGATTTCACACCCGTCTTAACAATCCGCCTGCGCACGCTTTAAACCCAGTTAGCCTG
+
CCC@CGGGGGGGGGGGGGGGGGGGGGGGGGGGFGFGGGGECEGGGGGGGGGGGA96F,FFGGGGGC@@FGGGGGGGGGGDG,FEGCGGGGGEFC@FFAFGGFGGGGGGGGGGGGGFGGGGGG8>,@FGGGGGD+0BGFGFFFGF+*+:DDFGGGGFEGGAGC=+=AGGFGEBEFFF4>9*>CDFFF,;):=D:EGDFFGE;D0:;7;D?34)7)5C6DE?FF9@>E57*9:4464?C??:5))).6(
@M00200:205:000000000-AKKM3:1:1101:9261:9011 2:N:0:1
TACCGGGGTATCTAATCCGGTTCGCTCCCCTAGCTTTCGCGCATCAGCGTCAGGTACGGCCCAGCAAGTCGCCTTCGCCACCGGCGTTCCTAGCGATATCTGCGCATTTCACCGCTACACCGCTAGTTCCACTTACCTCTACCGACCTCAAGTCACCGCAGTATCAGACGCACGTCCACAGTTGAGCCGTGAGCTTTCACGCCTGACTTACGGAACCGCCTACGCGCCCTTTATGCCCAATTAGACTG
+
[truncated: 48,532,407 more chars]
