# Supplementary material for: Responses of rhizosphere soil bacteria to 2-year tillage rotation treatments during fallow period in semiarid southeastern Loess Plateau
Source: PeerJ. 2020 May 5;8:e8853. doi: 10.7717/peerj.8853 (PMC7207221; doi:10.7717/peerj.8853)
Supplement: Supplemental Information 65 [file peerj-08-8853-s065.gz › G4''L2.R2.fastq]

@M00200:207:000000000-ALC1F:1:1101:8067:11870 2:N:0:5
TACTCGGGTATCTAATCCTGTTTGCTCCCCTAGCTTTCGTTCCTCAGCGTCAGTAGTGGTCCAGCGCGCCGCTTTCGCCACGGGTGTTCCTGCAGATATCTACGCATTTCACCGCTACACCTGCAATTCCACGCGCCTCTCCCACACTCCAGCACAGCAGTTTTGGAAGCAGCCTCTGAGTTGAGCCCAGAGATTTCACTCCCAACTTGCCACCCCGCCTACGAACCCTTTAAACCCAATTGTCTAG
+
CCCCCGGGGGGGGGGGGGGGGGGGGGGGGGGGGGGGGGGGGGGGGGGGGGGGGGGGGGGGGGGGGGGGGGGGGGGGGGGGGGGGGGGGGGGGGGGGGGGGGGGGGGEGGGGGGGGGGGGGGGGGGGGGGGGGGGGDDDGFGGFGGFGFGFGGGGGGGGGGCFFGFEAGFGFFFFFFFFFGGFFFAGFFFF797CFCA*=AEDDFD@=BFEEEE(8>B9@?@DF@;9FF@;3;CCFFFFFF28)54:2
@M00200:207:000000000-ALC1F:1:1101:15529:15344 2:N:0:5
TACCAGGGTATCTAATCCTGTTTGCTCCCCACGCTTTCGTGCATGAGCGTCAGTGTCAGCCCAGAGACCTGCCTTCGCCATCGGTATTCCTCCTGATATCTACGCATTTCACTGCTACACCAGGAATTCCAGTCTCCTCTGCCGCACTCAAGCCTTGCAGTCCCAAATGCCATTCCCAGGTTAAGCCCGGGGATTTCACATCTGGCTTACAAAACCGCCTGCGCACGCTTTAAGCCCAATTGTCTAG
+
CCCCCGGGGGGGGGGGGGGGGGGGGGGGGGGGGGGGGGGGGGGGGGGGGGGGGGGGGGGGEFGGGGGGGGGGGGGGGGGGGGGGGGGGGGGGGGGGGGGGGGGGGGGGGGGGGGGGGGGGGGGGGGGGGGGGGGGGGGGFGGFGGEGFGFGGGGGGGGGGGGFGFFBGFGFFFFFFFFFGGGFFFGFFFFGDFEFFFFFFFFEFFF@CFFFFBFFFF=>A9=@>@@FB;@@FF)/)607@FEEFFFF
@M00200:207:000000000-ALC1F:1:1102:20715:4271 2:N:0:5
TACGAGGGTATCTAATCCTGTTTGCTCCCCTAGCTTTCGCGCCTCAGCGTCAGTTGCAGTCCAGGAAGCCGCCTTCGCCGCAGGTGTTCCTCCCGATATCTACGCATTTCACCGCTACACCGGGAATTCCACTTCCCTCTCCTGCACTCTAGCACGACAGTCTTGAACGACCGCCCCGGGTTAAGCCCGGGGATTTCACGCCCAACTTATCGCACCGCCTACACGCCCTTTAAACCCAGTTGTCTAG
+
CCCCCGGGGGGGGGGGGGGGGGGGGGGGGGGGGGGGGGGGGGGDGGGGGGGGGGGGGGGGGGGGGGGGGGGGGGGGGGGFGGGGGGGEFGGGGGGGCCEGFAFGGGGGGGGGGGGGGEGGFGGGEGCGGGGGGGGEFFGGGGGCCFGGGGGGFGGGGGGGGGGGGG>EDGGFCDDDFGGGGGGGFGFFFDGFBFFEFC>;?<0<BBF9><A?BF7DF>>BFB0:B>:>>BFFAAFF:?:><A4<ABA
@M00200:207:000000000-ALC1F:1:1102:10171:11500 2:N:0:5
TACTAGGGTATCTAATCCTGTTTGCTCCCCACGCTTTCGAGCCTCAGCGTCAGTTATCGTCCAGTAAGCCGCCTTCGCCACCGGGGTTCTTCCTAATATCTACGCATTTCACCGCTACACTAGGAATTCCGCTTACCTCTCCAGCACTCTAGCCATACAGTTTCCAAAGCAGTTCCCAGGTTGAGCCCGGGTATTTCACTTCAGACTTGCATCGCCGTCTACGCTCCCTTTACGCCCAATTGTCTAG
+
CCCCCGGGGGGGGGGGGGGGGGGGGGGGGGGGGGGGGGGGFFGGGGGGGGGGGGGGGGGGGGGGGGGGGGGGGGGGGGGGGGGGGGGGGGGGGGGGGGGGGGGGGGGGGGGGGGGGGGGGGFGGGGGGGGGGGGGGGGGGGFGGGFGGGGCGGGGGGGGGGGFGGGG=FGGFGFFGFGGGGGGG5?AFEGGFEFFFFFGEEEFFEFBEFCEEEDFBBF@DD=F@@DFFFFFEEDBB@FFFF@EFECF
@M00200:207:000000000-ALC1F:1:1102:22223:14519 2:N:0:5
TACAAGGGTATCTAATCCCGTTTGCTCCCCTGGCTTTCGCTCCTCAGCGTCAGGATTGGTCCAGGATGCCGCCTTCGCCACCGGTGTTCCTCCAGATATCTACGCATTTCACCGCTACACCTGGAATTCCGCATCCCTCTCCCAAACTCAAGCCATCCAGTATCAGACGCAGTTCCCCGGTTAAGCCGAGGGATTTCACGTTTGACTTAGTTGGCCGCCTACGAGCCCTTTAAACCCAGTTGTCTAG
+
CCCCCGGGGGGGGDGGGGGGGGGGGGGGGGGGGGGGGGGGGFGGGGGGGGGGGGGCFFFGGGGGGDFGGGGGGGGGGGGGGGGGGGGGGGGGGGGGGGGGGGGGGGGGGGGGGGGGGGGGGGGGFFGGGGGGGGGGGGGGGGGGGGGGGGGFFFGGGBDFGG7F26=DDEG93<EG5DDDGCDGFGFF>5DEFFAEF<CBDB:5C=C?E>8<CBFFFEFF@FF0@;B@1;@E?<AF<1?2>9:AFFB
@M00200:207:000000000-ALC1F:1:1103:5982:5232 2:N:0:5
TACCGGGGTATCTAATCCTGTTTGCTCCCCTAGCTTTCGCGCCTCAGCGTCAGATGTGGTCCAGTGCGCCGCTTTCGCCACAGGTGTTCCTCCCGATATCTACGCATTTCACCGCTACACCGGGAATTCCACGCACCTCTCCCACCCTCAAGCACGGCAGTTTCGCCTGCAGGCTCTAGGTTGAGCCTAGAGGTTTCACAGGTGACTTACCGCACCGCCTACGCGCCCTTTATACCCAGTTGTCTAG
+
CCCCCGGGGGGGFGGGGGGGGGGGGGGGGGGGGGGGGGGGGG@FFGGGGGGGGGGGGGGGGGGGGGGGGGGGGGDAGGGGGGGGGGGGGGGGGGGGGGGCGGFGGGGDGGGGGGGDECFGGGGGGGGGGGGGGGGEE8??AFGCFDGGGG,,EFGGGGGGFGFGGG>ECCDCFFGGGGGGCFGFFFFC6<8CFFFFFEGFFFB@EFFFEEA?04AB>FF@D<<>FF>FB?BFA<*6,,34-4.4::9
@M00200:207:000000000-ALC1F:1:1104:29281:12610 2:N:0:5
TACTCGGGTATCTAATCCTGTTCGCTCCCCACGCTTTCGCGTCTCAGCGTCAGTACCGTTCCAGAGACCCGCCTTCGCCACCGGTGTTCCTCCCGATCTCTACACATTTCACCGCTACACCGGGAATTCCAGTCTCCTCTGCATCCCTCAAGACCGGCAGTATCAGCCGACGTTTATCGGTTGAGCCGAGAGATTTCACGACTGACTTGCCATCCCGCCTACGCGCCCTTTACGCCCAATTGCCTAG
+
-BCC8CDGGGGGGGGFGGGFGGGGGGGGCCFGGE@FFFDFD@FGGEGDEGGGDCCFE7CFFFCGGD@FGGCCEGG9BFEGG8:@CGGEEGGA<,CEEGGG;=EDFEFC,,E?FGG==FDFFC77CFG8FEFCDGG9FC?ADCFGDGGFGDFEF,@+4C77<E@F7FG6?E>43@0*+5/7=55?FG<4)79):+:)+.36;>22@E)@;E)))/7F;BB??F?@()(7(475ABDFB:0067))5)(
@M00200:207:000000000-ALC1F:1:1104:23221:17351 2:N:0:5
TACTAGGGTATCTAATCCCGTTTGCTCCCCTAGCTTTCGCGCCTCAGCGTCAGATTCCGACCAGAGAGTCGCTTTCGCCGCCGGCGTTCTTCCCGATCTCTACGCATTTCACCGCTCCACCGGGAATTCCACTCTCCCCTCCGGACCTCAAGCCAAGCAGTATCGGGCGCAGTTCCTCGGTTGAGCCGAGGGCTTTCACACCCGACTGACTTGGCCGCCTACGCGCGCTTTAAACCCAATTGTCTAG
+
CCCCCGGGGGGGGGGGGGGGGGGGGGGGGGGGGGGGGGGGGGGGGGGGGGGGGGGGGGGGGGGGGGDGGGGDGGGGGGGGGGGGGGGGGGGGGGGEFFGGGGGGGGCGGGGGGDEGGGGGGGGEEC8DFCGGGGGGGGGFGGG>EGEGGGGGGGGGGGDGGGGGGGGGGGGGGFGFGGGGGEGGFGGGCDDDBFF:44FFFEFFFFFC?BFFFFGFFFFFFFBDBFFF0?BF>AFFFB6:<>AAF<A
@M00200:207:000000000-ALC1F:1:1105:26577:8936 2:N:0:5
TACGCGGGTATCTAATCCCGTTCGCTCCCCTAGCTTTCGCGCCTCAGCGTCAGTTACAAGCTAGCAAGCCGCCTTCGCCACTGGTGTTCCTTGCGATATCTACGCATTTCACTACTACACCGCAACTTCCACTTGCCTCTCTTGCACTCCAGCCCCGCAGTATTGGACGCAGTTTCGAGGTTGAGCCTCGAACTTTCACAACCACCTTACGGAACCGCCTACGCGCTCTTTAAACCCAGTTGTCTAG
+
CCCCCDGGGGGFGGGGDGGGGCFEGGGGGGFGFGGGGGEGGGGGGGCC@BCGGGGGGEGECG,CFFFDFGGGGGFFFEGEGGFFEFGGGD;EGGGG?FGCFCFGGGGGGGGGGGGGFGGGGGGGG+DFGGG9=,7EFGGGGFDGGC?DFFC8E6E9@BCC*,?E:F6EG5*3;8@F>7>7*1;*;8CGGGCFF41/88757B):(63=E@F6(,0:7B6?(,29>3((439A)695::(,56--).6
@M00200:207:000000000-ALC1F:1:1105:14848:10124 2:N:0:5
TACCGGGGTATCTAATCCTGTTTGCTCCCCACGCTTTCGTGCATGAGCGTCAGTTTTAGCCCAGGGGGCTGCCTTCGCCATCGGTGTTCCTCCACATCTCTACGCATTTCACTGCTACACGTGGAATTCCACCCCCCTCTGCCAAACTCTAGCGGCCTAGTTTCAAATGCAATTCCCAGGTTAAGCCTGGGGATTTCACACCTGACTGGAGCCACCGCCTGCGCACGCTTTAAGCCCAATTGTCTAG
+
CCCCCGGGGGGGGGGGGGGGGGGGGGGGGGGGGGGGGGGGGGGGGGGGGGGGGGGGGGGGGGGGGGGGGGGGGGGGGGGGGGGGGGGGGGGGGGGGGGGGGGGGGGGGGGGGGGGGGGGGGGGGGGGGGGGGGGGGGGGGGGGGGGGGGGFGGGGGGGGGEGFGGCGGGGGGGFGGFGGGGFGFGGGGGGGGFGFFFFGFF>AABFEFFFFDFFF:6A9;@FFFFFFF@DFF<AFFFFF?FB>AAF<
@M00200:207:000000000-ALC1F:1:1105:8797:14768 2:N:0:5
TACCAGGGTATCTAATCCGGTTTGCTCCCCACGCTTTCGCTCCTCAGCGTCAGGATAGGCCCAGAAAGCCGCCTTCGCCACTGGTATTCCTCCTGATATCTACGCATTTCACCGCTACACCAGGAATTCTGCTTTCCTCTACCTACCTCAAGTCCGCCAGTATCCGATGACCCCTCCCAGTTGAGCCGGGAGATTTCACACCAGACTTAACGGACCGCCTACAAGCCCTTTACACCCAATTGTCTAG
+
CCCCCGGGGGGGGGGGGGGGGGGGGGGGGGGGGGGGGGGGGGGGGGGGGGGGGGGGGGGGGGGGGGGGGGGGGGGGGGGGGGGGGGGGGGGGGGGGGGGGGGGGGGGGGGGGGGGGGGGGGGGGGGGGGGGGGGGGGGGGGGFGGGGGGGFGGGGGGGGGGGGGGGDGGGGGGBGGGGGGGGGGFGGGGGGGFGFFFFGFEEFFDFFF4EF?2@FFFEFFFFFFFA7<@@FFFFFF9;<FCEFFFFE
@M00200:207:000000000-ALC1F:1:1106:6804:5198 2:N:0:5
TACCAGGGTATCTAATCCTGTTTGCTCCCCTAGCTTTCGCGCCTCAGCGTCAGTTATGGTCCAGTGCGCCGCTTTCGCCACAGGTGTTCCTCCCGATATCTACGCATTTCACCGCTACACCGGGAATTCCACGCACCTCTCCCATACTCCAGCACGACAGTTTCGCCTGCAGGCCCCGGGTTAAGCCCGGGGATTTCACAGGTGACTTGTCGCGCCGCCTACGCGCCCTTTATACCCAGTTGTCTAG
+
CCCCCGGGGGGGGGGGGGFGGGGGGGGGGGGGGGGGFFGGGDGGGGGGGGGGGGGGGGGGGGGGGFGGGGGGG:FFGGGGGGGGGGGGGGGGGDCEEGGGGGGFFEC@FGGGFFGGGGGGGGEGGGCFGGFDEGEEEFGFFEGDFGGGGGC?FGFGGGGGGGGCCCDEGGGGFBGDBG4D8;CFGFGGGCG553C<FEGFF:=478)?ECFD4,)76DF?:@60(<99032>95BC?2?3)::A<2>
@M00200:207:000000000-ALC1F:1:1106:27573:11283 2:N:0:5
TACTAGGGTATCTAATCCCGTTTGCTCCCCTAGCTTTCGCGCCTCAGCGTCAGATTCCGACCAGAGAGTCGCTTTCGCCGCCGGCGTTCTTCCCGATCTCTACGCATTTCACCGCTCCACCGGGAATTCCACTCTCCCCTCCGGACCTCAAGCCAAGCAGTATCGGGCGCAGTTCCTCGGTTGAGCCGAGGGCTTTCACACCCGACTGACTTGGCCGCCTACGCGGGCTTTACACCCAATTGTCTAG
+
CCCCCGGGFGGGGCFFFCFFFGGGGGGGGGGGGGGGGGGGFGGGDFGGGGGGGGGGGG<BFFGGGGGEFGF>FGGCFGGEFGEGGGFDGCFGFGGD+=:F9EFEEC7BF;FGGGGGEFCFGGDFGBFF=FFGGCGG@FCD>E>EEGEFGGGCFFCFCD>C;?CGEGGGDGD<5B=C=7DGC*CFF+;>DGGDFCC:FFGFFF;5()(4)447A>6@FD((()43()((-,(.6)0>BBF<25)6-).
@M00200:207:000000000-ALC1F:1:1106:18776:18224 2:N:0:5
TACTAGGGTATCTAATCCGGTTCGCTCCCCACGCTTTCGCGTCTCAGCGTCAGTTGCAGGCCAGGAAGCCGCCTTCGCCACTGGTGTTCCTCCAGATATCTACGCATTTCACCGCTACACCTGGAATTCCGCTTCCCTCTCCTGCACTCTAGCCAGGCCGGTTTGCAATGCAGTTTTCCGGTTGAGCCGGAAGATTTCACATCACACCTAACCAGCCGCCTACACGCGCTTTAAACCCAGTTGTCTAG
+
CCCCCGGGGGGGGGGGGGGGGGGGGGGGGGGGGGGGGGGGGGGGGGGGGGGGGGGGGGGGGGGGGGGGGGGGGGGGGGGGGGGGGGGGGGGGGGGGGGGGGGGGGGGGGGGGGGGGGGGGGGGCFGGGGGGGGGGGGGGGGGGGGGGGGGGGGGGFGGGEEGGGGGGGGGGGGFGGFGGDEGDGFCFDGGDGFGFFFFGFFFFFEF=@DFFFFFGFFFF;2>DF;EBFFF0?AB?748?FBBFDBFF<
@M00200:207:000000000-ALC1F:1:1106:15444:20648 2:N:0:5
TACGGGGGTATCTAATCCTGTTCGATACCCGCACTTTCGAGATTCAGCGTCAGTAACGCTACGGTAAGCTGCCTTCGCAATCGGAGTTCTTCGTGATATCTACGCATTTCACTACTACACCGCAAATTCCACTTGCCTCTCTTGCACTCCAGCCCCGCAGTATTGGACGCAGTTTCGAGGTTGAGCCTCGAACTTTCACAACCAACTTACGGAACCGCCTACGCGCTCTTTACACCCAATTGTCTAG
+
CCCCCCFGGGGFGGAFGGFGFGGGGGGGGGFFFGDFGGCFCGGFGGGGGGGGGGGGGGGGGGGGGGGGGGGGGGGGGGDFGGGGGGGGFFFGGGFGGFGGGGGGGGG7FGGGGGGGGGGGGDGGGGFGGGGGGCFCFGCDCFGGGGGGFGG8@DEGGGDGGGGGGFGGGDGGGFGGFGFDCGGDGGGGGGGGFCFCFFG<ABD>8>@@EAFF61CFFF@FFF;((596?A<2>BFGDFBFF?FFAAA
@M00200:207:000000000-ALC1F:1:1107:17362:1967 2:N:0:5
TACTAGGGTATCTAATCCTGTTTGCTCCCCTAGCTTTCGCGCCTCAGCGTCAGATGTGGTCCAGTGCGCCGCTTTCGCCACAGGTGTTCCTCCCGATCTCTACGCATTTCACCGCTACACCGGGAATTCCACGCACCTCTCCCACCCTCGAGCACGGCAGTTTCGCCTGCACGCTCTGAGTTCAGCCCAGAGATTTCACAGTTGACTTACCGCTCCTCCTACGCGCCCTTTACACCCAGTTGTCTATACAT
+
66AC<,,,C<CCE-@FGGE<FDE8@@EFFFD,,<AFEEC7@:FFCF8AFFEG,,<6CC,CF@<8E,C+@@7:@=CE:BC,88,?E,:?EFGEE:@,@+AEE;F,=+4@>E,A?+64=6,9E+>+++8=4>,4+=+>C==DFDDF>+=@==6+3+@4+@9C<E<ECCCGCG>D49CDG9,=>,,,22*:4)*86FG+10=C+*=@455<<>.),(28(61()7(:;0539?04A<6533(06)64))).)))
@M00200:207:000000000-ALC1F:1:1107:19299:11755 2:N:0:5
TACGAGGGTATCTAATCCTGTTTGCTCCCCACGCTTTCGCGTCTCAGCGTCAGTCACGTACCAGAGAGCCGCCTTCGCCACGGGTGTTCTTCCTGATATCTGCGCATTTCACCGCTACACCAGGAATTCCACTCTCCTCTTCCGGACTCTAGCCAGATGGTTTCCATCGACGTCTCGAGGTTGAGCCTCGAGTTTTCACAACGGACCTATCTAGCCGCCTACACGCTCTTTACACCCAGTTGTCTAG
+
CCCCCGGGGGGGGGGGGGGGGGGGGGGGGGGGGGGGGGGGGGGGGGGGGGGGGGGGGGGGGGGGGGGGGGGGGGGGGGGGGGGGGGGGGGGGGGGGGGGGGGGGDGGGGGGGGGGGGGGGGGGGGGGGGGFGGGGGGGGGGGGGGGGGGGGGGGGGFFGFGGGGGGGGGGGGGFGGGCGGGGGGGGGFGACGFGGFFEGEF@DFFFBFFFFFFFAFBFF??DFFFFEFFFEA4<=?23?@>AAFFFF
@M00200:207:000000000-ALC1F:1:1107:2714:13855 2:N:0:5
TACTCGGGTATCTAATCCTGTTTGCTCCCCACGCTTTCGTGCATGAGCGTCAGTGTTGGCCCAGGAGGCTGCCTTCGCCATCGGTGTTCCTCCACATCTCTACGCATTTCACCGCTACACGTGGAATTCCACCTCCCTCTGCCACACTCGAGCCCCGTAGTTTCAAGCGCACTTCCCAAGTTGAGCTCGGGGATTTCACACTTGACTTGCGAGGCCGCCTGCGCCCCCTTTAAGCCCAGTCGTCTAG
+
CCCCCGGGGGGGGGGGGGGGGGGGGGGGGGGGGGGGGGGGGGGGDGFGGGGGGGGGGGGFGGGGGGGGG?FGCEFGGGGGGFGGGGGGGGGGG@FGGCGGGGGGGGGGGGGGGGGGGGGGC>ECFEGGGGCG8EFFGGGGGG=E=AGCG6@CG+1CG3@>EGGGGGGFGGG6;*=5=ECDFC:ECF:CC*0/*@CFFAGFFB>BEFF4*99):(85019<2101(4),3(54<)/608(0),46((-
@M00200:207:000000000-ALC1F:1:1108:24425:5856 2:N:0:5
TACGAGGGTATCTAATCCTGTTTGCTACCCACGCTTTCGTGTCTCAGCGTCAGTTATGGTCCAGAAAGCCGTCTACACCACCGGTGTTCCTCCTGATATCTACGCATTTCACCGCTACACCAGGAATTCCACTTTCCTCTCCCACACTCTAGTCCCTCAGTATTCGGCGCACCCTCCCGGTTGAGCCGGGAGATTTCACACCAAACTTAAAGAACCGCCTACACACCCTTTAAACCCAACTGTCTAG
+
A68ABFFGFEGGGGGCDGGGFFGGGGGGFGGGGGGCGGEEFEFCGFGFGFG,CC,FG@FGGGFFGGGGGGGGGGCGGGGCF=F>FEFGEFGGGGGFEGCEGGGGDG@CE,EAFFDGGGGFGFGCAFGGG;AFDFGAFGDGGGGGFCGGGGGGGG8DFGGGGGGGGGGGGGGD>AFDDEGGGEGFGFCD5**:>4:9+*517958@=3;>1@==B0)0/6:;@EA@><><@;6?CFF(//)/45<<AB
@M00200:207:000000000-ALC1F:1:1108:10349:9511 2:N:0:5
TACAGGGGTATCTAATCCTGTTTGCTCCCCACGCTTTCGTGCATGAGCGTCAGTGTTGGCCCAGGAGGCTGCCTTCGCCATCGGTGTTCCTCCACATCTCTACGCATTTCACCGCTACACGTGGAATTCCACCTCCCTCTGCCACACTCGAGCCCCGTAGTTTCAAGCGCAATTCCCAAGTTGAGCTCGGGGATTTCACACTTGACTTGCGAGGCCGCCTGCGCACACTTTAAACCCAGTTGTCTAG
+
CCCCCFGGGGGGGGGGGGGGGGGGGGGGGGGGGGGGGGGGGGGGGGGGGGGGGGFGGGGGGGGGGDDFGGGGGGGGGGGGGGGGGGGGGGGGGGGGGGGGGGGGGGGGGGGGGGGGGG9FEFGGFGGGGGGGGGGFGGGGGGGGGGGGGGGGGGGGGGDEGGGGGGGGDGGGDFFGGGG+EAC:CFFGG55@9CFFFEGFEFFF3=C<@F9>=@DFFD(:;@FF>DFFFFFFBFFF:6695:>AA:>
@M00200:207:000000000-ALC1F:1:1108:24490:18128 2:N:0:5
TACTAGGGTATCTAATCCTGTTTGCTCCCCTAGCTTTCGCGCCTCAGCGTCGGTTACGGTCCAGGAAGCCGCCTTCGCCACAGGTGTTCCTCCCGATATCTACGCATTTCACCGCTACACCGGGAATTCCACTTCCCCCTCCCGCACCCTAGCACGGCAGTCTCGAACGACCGCCCCGAGTTAAGCTCGGGGATTTCACGCCCGACTTACCGCGCCGCCTACACGCACTTTAAACCCAATTGTCTAG
+
CCCCCGGGGGGGGGGGGGGGGGGGGGGGGGGGCGGGGGGGEGGGGGGGDGGGGGGGGD7FFEGGGGGEFGGGGGGGGGCGGGGGGFGGGGAFFGDGGGGGGGAFGGGGGGGGGGGDGGGGGDEEEGGGGCGGGGGGGGG+=+@>EC+=CFGFGGGGCGDEFGFGGG7DD57DGFG)95/>GGDA7BGGD38;5DGFA?FFF5.7>BF:A4:@9BGEBGFB00(0373>>FF)<>F4601><<4A54.
@M00200:207:000000000-ALC1F:1:1109:16436:16909 2:N:0:5
TACTGGGGTATCTAATCCCGTTCGCTCCCCTAGCTTTCGCGCCTCAGCGTCAGTAGAGATCCAGCAGGTCGCTTTCGCCACCGGCGTTCCTTCCGATATCAACGCATTTCACCGCTCCACCGGAAGTTCCACCTGCCCCTACCTCCCTCGAGACCAGCAGTATCCAAGGCACTTTTCCGGTTAAGCCGAAAGATTTCACCCCGGACTGGCTGGCCCGCCTACGCGCCCTTTACACCCAGTTGCCTAG
+
CCCCCGGGGGGGGGGGGFGGGGGGGGGGGGGGFGGGGGGGGGGGGGGGGGGGGGGGGGGGGGGGGGGGGGGGGEGGGGGGGGGGGGGGGGGGGGGGGGGGGGGGGGGDGGGGGGGGGGFGGEGGGGGGGGGGGGGGGGGGGGGGGGGFGGGGGGGF5FGFGGGGGGGGGGGGGFGGFC>DGGGDGGGD::?BF7CFFCGFF@FF;@9D0DDE@;F39C>FFF<>FFFFFBBAFFF?>F::<B)))*4
@M00200:207:000000000-ALC1F:1:1109:6613:18399 2:N:0:5
TACGGGGGTATCTAATCCTGTTTGCTCCCCACGCTTTCGTGCCTGAGCGTCAGTGTTGACCCAGGGGGCTGCCTTCGCCATCGGTGTTCCTCCACATCTCTACGCATTTCACTGCTACACGTGGAATTCCACCCCCCTCTGCCACACTCTAGCGGCCTAGTTTCAAGCGCAATTCCCAGGTTAAGCCCGGGGATTTCACACCTGACTTGAGCCGCCGCCTGCGCACGCTTTACACCCAGTTGTCTAG
+
CCCCCGGGGGGGGGGGGGGGGGGGGGGGGGGGGGGGGGGGGGGGEGGGGGGGGGGGGGGCFGFGGFCFGGGGGGGGGGGGGGBGGGGGGGGGGFGGGGGGGGGGGGGGGGGGGGGGGGGGGDFGEGGGGGFGFECEGGGGG8FFGGGGGFGGGGGGGGCGGGGGGGGGGGGCDFGGF;DDEGDGGGGGF*8BEGGFA5CFF?FF@FFFFCEF8>EFFGF:B:(3-<;B?BFFBBFFFFF:A<9>A8<
@M00200:207:000000000-ALC1F:1:1110:2597:15951 2:N:0:5
TACCGGGGTATCTAATCCTGTTTGCTCCCCTAGCTTTCGTCCCTCAGCGTCAGAAATGATCCAGCGAGCCGCTTTCGCCTCGGATGTTCCTGCGGATATCTACGCATTTCACCGCTACACCCGCAATTCCACTCGCCTCTCTCATCCTCTAGCACGGCAGTTTCGGGAGCAGCCTCTGGGTTAAGCCCAGAGATTTCACTTCCGACTTGCCGCACCGCCTACGGACCCTTTACACCCAGTTGTCTCACGAT
+
CCCCCGGGGGGGGGGGGGGGC<FFGGGGGGGFGGGFGGGGEEGGGGGGGGGGGGGDFGFGGGGGGGGGG:FGEGGGGGGEC:BFGGDEGGGGGEE@FGGGGFGGGGGGGG9<FCGGGGGGGGEGGGGGGGGGGGGGGGGCD3ECDDGGGGGCGDCE@E>GFGGGD>?8CGGC4A7;7DDFFGGGFGFGFG58)C++BEGFFFF3;@F@316D@6G:>E9?FFFF(8;?FFFFGAF@>??BB))-)0)..-3
@M00200:207:000000000-ALC1F:1:1110:10076:25104 2:N:0:5
TACTAGGGTATCTAATCCCGTTTGCTCCCCACGCTTTCGCGCCTCAGCGTCAGGAATTGCCCAGAGACCCGCCTTCGCCACCGGTGTTCCTCCCGATCTCTACACATTTCACCGCTACACCGGGAATTCCAGTCTCCTCTGCAACCCTCAAGAACAGCAGTATCGATCGACGTTCTTCGGTTGAGCCGCAGGATTTCACGACCGACTTGCCATTCCGCCTACGCGCCCTTTAAACCCAATTGTCTAG
+
CCCCCGGGFGGGGGGGGGGGGGFGGGGGGGGDGGGGGFGGGDGDFGGGGGGGGDFG<FGGFGGGGGGCFFE:FEFGGGGGGGGGEGEGG<9AFFFGGGGGGFGG=FFC9FEFGDECEGGG,@FECFGF9DAFG9ADGGGG?FAC3@EDF??=ED8@FDFGGFCFGG5,=EDC?@FCFEGGGGDD47CC**=?DFGFAEC4(?5AFBDFAC@F3)1;;G?DFB6>>>69((54>97@?F?<<BD:9>6
@M00200:207:000000000-ALC1F:1:1111:20072:5399 2:N:0:5
TACAGGGGTATCTAATCCCGTTTGCTCCCCTGGCTTTCGCGCCTCAGCGTCAGAAAAGGTCCAGCACGTCGCTTTCGCCACCGGCGTTCCTTCCGATATCTACGCATTTCACCGCTCCACCGGAAGTTCCACATGCCCCTACCTCCCTCGAGGTCCCCAGTATCCGGGGCAGTTCTCTCGTTAAGCGAGAGGATTTCACCCCGGACTTGAGAACCCGCCTACGCGCCCTTTAAACCCAGTTGTCTAG
+
CCCCCFGGGGGGGGGGGGGGGGGGGGGGGGGGGGGGGGGGGGGGGGGGGGGGGGGGGGGGGGGFFGGGGGGG7?FGGGGDEGGGGGGGGGGGFGDEGGGGGGGGGGGGGGGG<@EGGFEGGEGGGGGGGGGGGFGGG8AFEGGGGGGGGGGCEGGGGG58;:+EGGG>GGGDGFGGGGGGGGG*:E4DCGEFGGGFFFGFFFEDFBEFBD??<><>0>>BBB?9>>9>97>D929@0(47>AFBBDB
@M00200:207:000000000-ALC1F:1:1111:18137:8528 2:N:0:5
TACTCGGGTATCTAATCCCGTTTGCTCCCCTAGCTTTCGCTCCTCAGCGTCAATATCGGTCCAGGATGCCGCCTTCGCCACCGGTGTTCCTCCAGATATCTACGCATTTCACCGCTACACCTGGAATTCCGCATCCCTCTCCCGAATCCAAGCTATCCAGTATCAGACGCAGTTCCCCAGTTAAGCTGAGGGATTTCACGTCTGACTTAGTTAGCCGCCTACGAGCCCTTTACACCCACTTGTCTAG
+
CCCCCEC@FCFFEFGGGCF@EAFCGGGGGGGGGGGGGGGEGGDEGGGGGGGG>FGGGGGGGGF<FFFFGGGGEG7FDGFGGGGCCFGGGGGGFFDGGEEFEFFGGGGDDFAEFEGGDEFGGG8F,,EDFGGGGGGGGFGFFFFE+=CG?DG@EGAFFGF9DAFGFGGG>EDGGFGGCEFDCAE+BCFGGDGE5CFFF?FF@DFF;888=69A?7F;-?29>DDF?@123=@F7<4;:D(8)77@?3)
@M00200:207:000000000-ALC1F:1:1111:13677:10471 2:N:0:5
TACGGGGGTATCTAATCCTGTTTGCTCCCCTAGCTTTCGCGCCTCAGCGTCAGTTGCGGCCCAGGCAGCCTCCTTCGACACAGGTGTTCCTCCCGATCTCTACGCATTTCACCGCTACACCGGGAATTCCACTGCCCTCTTCCGCACTCCAGCACGGCAGTTTTCGATGGCTCCTCCCGGTTGAGCCGGGAGATTTCACACCAAACACACCGCACCGCCTACGCGCTCTTTAAACCCAATTGTCTAG
+
CCCCCDGGGGGGGGGGGGGGGGGGGGGGGGGGGGGGGGGGGGGGGGGGGGGGGGGGGGGGGGGGGGGGGGGGGGGGGGGGGGGGGGGGGGGGGGDEGGGGGGGGGGGGGGGGGGGGGGGGGGGGGGGGGGGGGGGGGGGGGGGGGGGGGGGGGGGGGGFEFGGGGGGGGGGGGGGGGGGGGGGGGGGGGDGE:GFFFEFF@;FFFFFFFFEFFFGFF:>:(4:21>B<:>B4<<FF??07<<<BBA<
@M00200:207:000000000-ALC1F:1:1111:18562:15879 2:N:0:5
TACTCGGGTATCTAATCCCGTTTGCTCCCCACGCTTTCGCGCCTCAGCGTCAGAACCGGTCCAGCGAGCCGCCTTCGCCACTGGTGTTCCTCCCAATATCTACGCATTTCACCGCTACACTGGGAATTCCACTCGCCTCTCCCGGCCTCAAGCAAAGCAGTTTGGACGGCAGTTCCTCGGTTAAGCCGAGGGATTTCACCATCCACTTGCCAAGCCGCCTACGCGCCCTTTATACCCAGTTGTCTAGAGA
+
<CCCC@EGGGGGGGGGGGGGFGGGGGGGGGGGGDEEFGCFGGGGGGGCFCFGGGGGFEGFEECCFGFE@GGGGGGGGGGGGGGGEFEGGGGGGGGGGGGFGGGGGGCFFGGGGGGGGGGGGGGGFGGGFGDF;DEEEEGDFGFGDGGGGCFGGGGGGFF?FFGGGGCEGGGGGGGGGGGG8CEGGGGGGGGF:GGFFEGF@<FFFFFEFEFE;?GFF;;:0339>F019:?B7:=9:?B8A<<99AF9?F
@M00200:207:000000000-ALC1F:1:1112:8637:2990 2:N:0:5
TACTAGGGTATCTAATCCCGTTTGCTCCCCTGGCTTTCGCGCCTCAGCGTCAGTAGTGGTCCAGCACGTCGCTTTCGCCACCGGCGTTCCTTCCGATATCAACGCATTTCACCGCTCCACCGGAAGTTCCACATGCCCCTGCCACCCTCGAGACGACCAGTATCCAAGGCACTTTTCCGGTTAAGCCGAAAGATTTCACCCCGGACTTGGTCACCCGCCTACGCGCCCTTTAAACCCAGTTGTCTAG
+
CCCCCGGGGGGGGGGGFGFGGGGGGGGGGGGGFGGGGGGGCFGGGGGGGGGGGGGGGGGGGGGGGGGGGGGGGGDGGG>FGFGGGGGGGGGGGFGFDFDGFGFGGGGGGGGGFGGGGGFGGGGGEGGGGGGGGGGGGFFGGGFGFGGFFDGDGG>EGGGCGFGFGFGGFGGGGFGGGGDCEDGFGGGGGGGFFGG3CEF4;9DB@;BFFF?>C@4;6D2?BFFFFDBFB<:BFFFFFFF744:)<<B
@M00200:207:000000000-ALC1F:1:1112:22720:25052 2:N:0:5
TACCCGGGTATCTAATCCCGTTTGCTCCCCACGCTTTCGCGCCTCAGCGTCAGGAATTGCCCAGAGACCCGCCTTCGCCACCGGTGTTCCTCCCGATCTCTACACATTTCACCGCTACACCGGGAATTCCAGTCTCCTCTGCAACCCTCAAGAACAGCAGTATCGATCGACGTTCTTCGGTTGAGCCGAAGGATTTCACGACCGACTTGCCATCCCGCCTACGCGCCCTTTAAACACAATTGTCTAG
+
CCCCCGGEGGGGGGGGGFGDGGGGF<FGGGGGGGGGGGGGGGGGGGGGGGDEGGGGGGGFGGGGGGGGAEEGFGGGGGDEGGGGCF:@AFGGGGGGGGGGGGGGGFFGFCFGFGEEGGGGG8@7+@FGG9>FGC9DA9DD=EE,6@=1=DD?FGGF?>C?FF7ECFCGGC57*9*C=BFGGD7=9,;5)7*:?F>.=<C;;:5326(4=3+79(4;:B9<?0:((),,91)4-6?*412<<7>:)64
@M00200:207:000000000-ALC1F:1:1113:14493:4367 2:N:0:5
TACGCGGGTATCTAATCCTGTTTGCTCCCCACGCTGTCGCGCATCAGTGTCAGAAACTGCCCAGCAGACCGCCTTCGCCACCGGTCTTCCTCCGGATCTCTACGCATTCCACCGCTACACCCGGAATTCCGTCTGCCTCTACAGTCCTCGAGTTTGACAGTCGGCACGGCAGATCCGGGGTTGAGCCCCGGACTTTCACCACACCCTTATCAAACCACCTACGCGCCCTTTATACCCAATTGTCTAG
+
CCCCCGGGGGGGGGGGGGGGGGGGGGGGGGGGGGGGGGGGGGGGGGGGGGGGGGGGGGGGGGGGGGGGGGGGGGGGGGGGGFGGGDGGGGGGGGGGGGGGGGGGGGGGGGGGGGGGGGGGGGGGGGGGGGGGGGGGGGGGGGGGGGGGGGGGGG7FGGFGFGDCEDDGGGGGDFGGFC/9:DEGGGFGCDCBFGGFFFG<<?FF:BBF:ACA)47@?FFB?B6>B)799??99AFF?<?FF>4>>45
@M00200:207:000000000-ALC1F:1:1113:17345:4617 2:N:0:5
TACGAGGGTATCTAATCCTGTTTGCTCCCCTAGCTTTCGTTCCTCAGCGTCAGTTGTGGTCCAGCGCGCCGCTTTCGCCACGGGTGTTCCTGCAGATATCTACGCATTTCACCGCTACACCTGCAATTCCACGCGCCTCTCCCACACTCAAGCACAGCAGTTTTGGAAGCAGCCTCTGGGTTAAGCCCAGAGATTTCACTCCCAACTTGCCGCACCGCCTACGACCCCTTTAAACCCAGTTGTCTAG
+
CCCCCGGGGGGGGGGGGGGGGGGGGGGGGGGFGG9EGGEGFGGGFFGFGGGGGGGGGGGGGGGGGGGDG:FCEGGFDEEF@=FCFGGGGGGGDGGFGAFGGGGGGG7CFFAEFFGDGGDFGFG88EAFG=EGGG6EE>EGFGG?CCGGGG8=D?FG,6,;@,=CFC*<>CFGGACGG?7*<9CCDFCGCF,3?+:>CEGFE3A8=9@@:4==0:>)6>9DDF??>>@62:246:?58(44))..-46
@M00200:207:000000000-ALC1F:1:1113:28135:9699 2:N:0:5
TACACGGGTATCTAATCCTGTTTGCTCCCCACGCTTTCGCGTCTCAGCGTCAGCAACGATCCAGAGGGCCGCCTTCGCCGCCGGTGTTCCTCCTGATATCTACGCATTTCACCGCTACACCAGGAATTCCACCCTCCTCTATCGCGCTCTAGCTGGCTAGTTTCGGATGCACTTCTGGGGCTGCGCCCCAGGCTTTCACACCCGACTTAACCAACCGCCTACACGCCCTTTAAACCCAGTTGTCTAT
+
CCCCCGGGGGGGGCGGGGGGGGGGGGGGGGGGDEGGGGGGGGGGGGGGGGGGEGFGGGGGG:FFFCFGGGGGGEGGGGGGGG7EFC?FFGGG<EFGGFGGGGGG>@FEGGGGGGGDGGFFGDGDGGGFGGGGG8=EGGGGGGGGEGGGGGGFGGGGGF;FFGGGGDG>DGGGGFGG7,9C*CC*:CDGGDGFF5>;FFGF4<:>(1:?EF+78?F39>314<?7:D(72<244)*04((555:>><4
@M00200:207:000000000-ALC1F:1:1113:8045:11158 2:N:0:5
TACGCGGGTATCTAATCCTGTTTGCTCCCCACACTTTCGTGCCTCAACGTCAGTTTCAGTCCAGTAAGTCGCCTTCGCCACTGGTGTTCCTCCTAATATCTACGCATTTCACCGCTACACTAGGAATTCCACTTACCTCTCCTGTACTCAAGATTTGCAGTTTTAGTTGCAGTTCCTCAGTTAAGCCGAGGGATTTCACAACTAACTTGCCTACCCGTCTACGCACCCTTTATGCCCAGTTGTCTAG
+
CCCCCGGGCGGGGGGGGGGGGGGGGGGGGGGGGGGGGGGGGGGGGGGGGGGGGGGGGGGGGGGGGGGGGGGGGGGGGGGGGGGGEGGGGGGGGGGGGGGGGGGGGGGGGGGGGGGGGGGGGGGGGGGGGFGGGGGGGGGGGGGGGFGGGGGFGGGGGDGFGGGGGGGGGCGGGFGGGGGGGGGCFGGDDGG>ACGEFFGFF=FAEEF<CC=;CBAF=?>BB9@@FDF@FD3;CCF=23(47>5>55C
@M00200:207:000000000-ALC1F:1:1114:11323:10980 2:N:0:5
TACGCGGGTATCTAATCCTGTTTGCTCCCCACGCTGTCGCGCCTCAGTGTCAGCAAGAGCCCAGCAGGCCGCCTTCGCCACCGATGTTCTTCCCGATCTCTACGCATTCCACCGCTACACCGGGAATTCCACCTGCCTCTACTCTGCTCGAGCCCGGCAGTTTAGGAGGCAGCCTCGCAGTTGAGCCGCGAGATTTCACCCCCTACTTCTCAGGCCACCTACGCGCCCTTTAAACCCAGTCGTCTAG
+
CCCCCGGG@FGGGGGGGGGGGGGGGGGGGGGGGGGGGGGGGGGGGGGGGGGGGGGGGGGGGFFGGGGGGGGGGCGGGGGGGGGDGGGGGGGFGGGGDFGGGGGGGGGGGGGGGGGGGGGGGGGGGGGGGGGGGGFGGGGGGGGG9CGFGGGDECFGGGGGGG9FGFFFGGGDCA*?GGGGGGFGFCFGGGDB3/;@FCFEFFFFF:2<AFFA28F)8>BFFFF9>D(40:74<AFFB*.5)48C:04
@M00200:207:000000000-ALC1F:1:1114:5727:11214 2:N:0:5
TACTCGGGTATCTAATCCTGTTTGCTCCCCTAGCTTTCGTCCCTCAGCGTCAGTTGTGGTCCAGCGAGCCGCCTTCGCCACGGGTGTTCCTGCAGATATCTACGCATTTCACCGCTACACCTGCAATTCCACTCGCCTCTCCCACACTCCAGCATGGCAGTTTCGGAAGCAGCCTCTGGGTTAAGCCCAGAGATTTCACTCCCGACTTGCCACACCGCCTACGGACCCTTTAAACCCAATTGTCTAG
+
CCCCCDGGFGGGGGGGGGCGGFFGGGGGGGGGGGFGFGGGGFEGGGGGCCEFGFCFGGGGGEEDGGGGGGGGGGGFFGFGGGGGGGGEGGFGGFFGGGGGGGGGGGGGGFCFFFGGGGFGGGGGGFEFGBEGGFGGGGEGGGGGGGGGGGGEFCCF8DEEGFGGGGGEGGGGGFGGGGFGGGGGFGFGGGGFFGGFFEFCF4FFFFFDFFCBEBDFFFFDFF@0;>>;@DFEFEFFFGDB<?DG><<
@M00200:207:000000000-ALC1F:1:1115:15099:4763 2:N:0:5
TACTGGGGTATCTAATCCTGTTTGCTCCCCACGCTTTCGCGCCTCAGCGTCAGTATCGGTCCAGAGAGCCGCCTTCGCCACCGGTGTTCTTCCCAATATCTACGAATTTCACCTCTACACTGGGAATTCCACCCTCCTCTCCCGATCTCTAGCCACTCAGTCCCAAATGCTATTCCCAGGTTGAGCCCGGGGCTTTCACATCTGACTTGAATGGCCGCCTGCGCGCCCTTTAAACCTAATTGTCTAG
+
CCCCCGGGFGGGGGGGGGGGGGGGGGGGGGGGGGGGGGGGGGGGGGGGEFGGGGGGGGGGGGGGGGGGGGGGGGCGGGGGGGGGFGGGGFFGGGGGGGGGGGGGGGFGFGGGGGCDFGGGGGFGGGGGGFFGGGGGGGD?GGCEEDEFGFG>D=DFGGGGGGGGGGGGFGGGFFCFFGFGCFGFFGGGGGGFFGFFFFFCEFFFFFEFFFFFC@4ABF6;;0:9>@>>08;EFFBF(50:2<-).)6
@M00200:207:000000000-ALC1F:1:1115:12493:15825 2:N:0:5
TACTGGGGTATCTAATCCGGTTCGCTCCCCACGCTTTCGCGTCTCAGCGTCAGTTGCAGGCCAGGAAGCCGCCTTCGCCACTGGTGTTCCTCCAGATATCTACGCATTTCACCGCTACACCTGGAATTCCGCTTCCCTCTCCTGCACTCTAGCCAGGCCGGTTTGCAATGCAGTTTTCCGGTTGAGCCGGAAGATTTCACATCACACCTAACCAGCCGCCTACACGCACTTTAAACCCAGTTGTCTAG
+
CCCCCGGGGGGGGGGGGGGEGGGGGGGGGGGGGGGGGGGGGGGGGGGGGGGGGGGGGGGGGGGGGGGGGGGGGGGGGGGGGGGGGGGGGGGGGGGGGGGGGGGGGGGGGGGGGGGGGGGGGGGG@FGGGGGGGGGGGGGGGGGGGGGGGGGCDGGGGGGGGCDGGGFGFGGGGFGGGGGGGGGGFCFGGGGBDFFFCFGF?FFFFFFFFF@DFFFF@EFF??FFFFF@FFFF4AFF??FBFFF>BFF4
@M00200:207:000000000-ALC1F:1:1116:20071:4937 2:N:0:5
TACGCGGGTATCTAATCCTGTTTGCTACCCACGCTTTCGTGTTTCAGCGTCAGTTGCGGTCCAGAGAGCCGTCTACACCACAGGTGTTCCTCCTGATATCTACGCATTTCACCGCTACACCAGGAATTCCACTCTCCCATCCCGCACTCTAGCCCTCCAGTTTCCGGCGCACCCTCCCAGTTGAGCCGGGAGATTTCACACCAGACTTAGAGAACCGCCTACACACCCTCTAAACCCAATCGTCTAG
+
@CCCCGGGGGGGGGGGGGGGGGGGGGGGGGGGGGGGGGGGGGGGGGGGGGGGGGGGFGGGGGGGGGGGGGGGGGGGGGGGGGGD9EFGGGGGGGFGGGGGGGGGGGGGEGGGGEEGGGFGGGF@FFDEFFGGGGAFGGG8DGGEGGGFGG=C=6@@ECD6@FFFGGGG*@9DGF>FGC7?125B9DGD79*88*1/@?FA@D?(1>46.767C1CFBFF1(.(4?BFBB(36<AFFFF?7(-,4(2-
@M00200:207:000000000-ALC1F:1:1116:14313:6776 2:N:0:5
TACAAGGGTATCTAATCCCGTTTGCTCCCCTGGCTTTCGCTCCTCAGTGTCAGTGTTGGTCCAGGATGCCGCCTTCGCCACCGGTGTTCCTCCAGATATCTACGCATTTCACCGCTACACCTGGAATTCCGCATCCCTCTCCCAATCTCAAGCCATCCAGTATCAGACGCAGTTCCCCAGTTAAGCTGAGGGATTTCACGTCTGACTTAGTTGGCCACCTACGAGCCCTTTAAACCCAATTGTCTAG
+
CCCCCGFEGGGGGGGGGGGGGGGGGGGGGGGGGGGGGGGGGGGGGGGGGGGGGGGGGGGGGGGGGGGGGGGGGGGGGGGGGGGGGGGDGGGGGGGGGGGGGGGGGGGGGGGGGGGGGGGGGGGGGGGGGGFGGGGEFFGGGGGGGFFFGGGADDGGGGGGGGGGGGGGGGGGGFGGGGGGGGFFGGFCCGGFFFFFFFGFFFFFEFEFCCFFFFGFFFF52A2>@B>=B=EAE;F;2@0@EEFFE3<
@M00200:207:000000000-ALC1F:1:1116:10487:14255 2:N:0:5
TACTCGGGTATCTAATCCCGTTTGCTCCCCACGCTTTCGCGCCTCAGCGTCAGGAATTGCCCAGAGACCCGCCTTCGCCACCGGTGTTCCTCCCGATCTCTACACATTTCACCGCTACACCGGGAATTCCAGTCTCCTCTGCAACCCTCAAGAACAGCAGTATCGATCGACGTTCTTCGGTTGAGCCGAAGGATTTCACGACCGACTTGCCATCCCGCCTACGCGCCCTTTAAGCCCAGTTGTCTAG
+
CCCCCGGGGGGGGGGGGGGGGGGGGGGGGGGGGGGGGGGGGGGGGGGGGGGGGGGGGGGGGGGGGGGGGGGGGGGGGGGGGGGGGGGGGGGGGGGGGGGGGGGGGGGGGGGGGGGGGGGGGGGGGEFFGGGGGGGFGGGGGGGGGGEFGGG<DEGGGGGGGGGGGGGGGGDGGFGGGGGDEDGGGGGCDDGFFCFEFCGF@EF;@EFFFFFFEFFF?EBBFF:>BF>>F?DF9<F@F6??DFAFFFF
@M00200:207:000000000-ALC1F:1:1118:18059:8753 2:N:0:5
TACTGGGGTATCTAATCCCGTTTGCTCCCCTGGCTTTCGCGCCTCAGCGTCAGAAAAGGTCCAGCACGTCGCTTTCGCCACCGGCGTTCCTTCCGATATCTACGCATTTCACCGCTCCACCGGAAGTTCCACATGCCCCTACCTCCCTCGAGATGATCAGTATCAAAGGCACTTTTCCGGTTGAGCCGAAAGATTTCACCCCTGACTTGATCACCCGCCTACGCGCCCTTTAAACCCAATTGTCTAG
+
CCCCCGGGGGGGGGGGGGGGGGGGGGGGGGGGGGGGGGGGDGGGGGGGGGGGDGGGGGGGGGGGGGGGGGGGGGGGGGGGGGGGGGGGGGGGGGGGGGGGGGGGGGGGGGGGGGGGGGGGGGDGEEGGGGGGGGGGGGGGGGGGGGGGGGGGGGFGGGGGGGGGGGGGFGGGGFGGFGGGGGGGGGGGFGGFFGFFFFGFFFFFDFFFF@CEEFFFF3:?@31;BDBBB?9>AAFFF?:B<>ADA<<
@M00200:207:000000000-ALC1F:1:1118:24474:11416 2:N:0:5
TACTGGGGTATCTAATCCGGTTTGCTCCCCACGCTTTCGCTCCTCAGCGTCAGGATAGGCCCAGAAAGCCGCCTTCGCCACTGGTATTCCTCCTGATATCTACGCATTTCACCGCTACACCAGGAATTCTGCTTTCCTCTACCCACCTCTAGTCCGCCAGTATCCGATGACCCCTCCCAGTTGAGCCGGGAGATTTCACACCAGACTTAACGGACCGCCTACAAGCCCTTTAAGCCCAATTGTCTAG
+
CCCCCGGGGGGGGGGGGGGGGGGGGGGGGGGGDGGGGGGGGFGGGGGGGGGGGGGGGGGGFGGGGGGGGGGGGGGGGGGGGGGGGGGGGGGGGGGGGGGGGGGGGGGGGGGGGGGGGGGGGGGGGGGGGGGGGGGGDGGGGGCFGGGGGFGGGFFEGGGGGGGGGGGGGGGGGFGDDGGGGGGGGGGGF>CADGFFFFGFFFFF2=BFFFFD9@F:9EB;DFF@@F@D@DF<CEFF;DFF>E?AFFF
@M00200:207:000000000-ALC1F:1:1118:2473:14910 2:N:0:5
TACAGGGGTATCTAATCCTGTTTGCTCCCCTAGCTTTCGTTCCTCAGCGTCAGTTGCGGTCCAGCGAGCCGCCTTCGCCACGGGTGTTCCTGCAGATATCTACGCATTTCACCGCTACACCTGCAATTCCACTCGCCTCTCCCGCACTCCAGCACGGCAGTTTCGAAAGCAGCCTCTGAGTTAAGCCCAGCGATTTCACTTCCGACTTACCGCACCGCCTACGAACCCTTTACGCTCAGTTGCCTAG
+
-@@<AC66=6,CEFGGGFGGGGGGGGGFF,CF@FG9EC@FEGGGGF@8@CFGGGFCDCGGGGDDGGFGGGGEGG7EGF:=FG7C@=FGBFGGGGC<F?FCGGGFGGDECFCGEFGGGGGGGFFFGFGGGGGFGFD8==C8D@=EGGDGFGGDFE=E6+7C:9CFDFGCDG9DGFGGF7CCFGGGGG4FAF*):*25@<FFEA*:((,.)>EF>@EFF5,,3/(-:C>F::6441@)-22>4<)4:4:
@M00200:207:000000000-ALC1F:1:1119:25914:4168 2:N:0:5
TACCAGGGTATCTAATCCCGTTTGCTCCCCACGCTTTCGCGCCTCAGCGTCAGTACCGGTCCAGGGGGCCGCCTTCGCCACCGGTGTTCCTCCCAATATCTACGCATTTCACCGCTACACTGGGAATTCCACCCCCCTCTCCCGGACTCAAGCCCTGCAGTTTCTTCCGCACGTCCTCAGTTAAGCCGAGGGATTTCACGAAAGACACGCACGGCCGCCTACGCGCCCTTTAAGCCCAATTGTCTAG
+
CCCCCGGGGGGGGGGGGG<CFFGGGGGGGGGGGGGGGGGGGGGGGGGGGGGGGGF9FEGEGGGGGDECGGGGGGGGGGGGGGGGGGGGGGGGGGGGGGGGGGGGGGGGGGGGGGGGGGGGFGGGGGFGGGGGF+=CECGGGGGGGDGGGGFF?FE?7DGFFGGGFFDFGGGGDFGGDFGGGGGGGG*5CDDGFFGFFFGFF6>B?FFB:9:(49BF>F>B?BFFFFB>FFFFAAFFF::?)3..6>A
@M00200:207:000000000-ALC1F:1:1119:16985:17410 2:N:0:5
TACTAGGGTATCTAATCCTGTTTGCTCCCCTAGCTTTCGTTCCTCAGCGTCAGTTGTGGTCCAGCGCGCCGCTTTCGCCACGGGTGTTCCTGCAGATATCTACGCATTTCACCGCTACACCTGCAATTCCACGCGCCTCTCCCACACTCAAGCACAGCAGTTTCGGAAGCAGCCTATGGGTTAAGCCCATAGATTTCACTCCCGACTTGCCACACCGCCTACGAACCCTTTAAACCCAGTTGTCTAG
+
CCCCCGGGGGGGGGGGGGGGGGGGGGGGGGGGGGGGGGGGGGGGGGFGGGGGGGGGGGGGGGGGGGGGGGGGGGGGGGGGGGGGFEFGGGGGGGGGGGGGGGGGGGGGGGGGGDGGGGGGGGGGGGGGGGGGGGGGGGGGGGGGGGGGGGGGGGGGGGGGGGGGGGGGGGGFFFGGGGFFGGGGGGGGGGGGFFCFFCGFF@ABDBFFFFFFFFFEFB>@F@@FFFFF@@EAEEFFFFF?AFFFFFF
@M00200:207:000000000-ALC1F:1:1119:15488:19448 2:N:0:5
TACTGGGGTATCTAATCCTGTTTGCTCCCCACGCTTTCGCGTCTCAGCGTCAGTTGGTGTCCAGGAAGCCGCCTTCGCCACTGGTGTTCCTCCTGATATCTACGAATTTCACCTCTACACCAGGAATTCCACTTCCCTCTCCACCACTCAAGGCTGGCAGTTTCGAATGCAGTTCCTGGGTTGAGCCCAGGGCTTTCACATCCGACACACCAGTCCGCCTACACGCGCTTTAAACCCAATTGTCTAG
+
CCCCCGGGGGGGGGGGGGCFGGGGGGGGGGGGGG@FGGGGGGGGGGCFFGGGGGGGGGGGGGGGGGGGGGGGGGGGGGGGGGGGFFFEGGGGGGGGGGGGGGGGGFGGGGGGGGGGGGGGGGGGGGGGGG=FGGGAGGGGGGGGGGDGGGGGGFGGGGGDFFFGGE=D?8DFFFGGGGGGGGGGGGGDFGGGFFGFFEGFFBF>8AA=BF>=58A;@DFDFFF==BBBB@?FC<FFDF@@EECEFF?
@M00200:207:000000000-ALC1F:1:2101:22908:17342 2:N:0:5
TACTCGGGTATCTAATCCGGTTCGCTCCCCACGCTTTCGCGTCTCAGCGTCAGTTGCAGGCCAGGAAGCCGCCTTCGCCACTGGTGTTCCTCCAGATATCTACGCATTTCACCGCTACACCTGGAATTCCGCTTCCCTCTCCTGCACTCTAGCCAGGCCGGTTTGCAATGCAGTTTTCCGGTTGAGCCGGAAGATTTCACATCACACCTAACCAGCCGCCTACACGCGCTTTATACCCAATTGTCTAG
+
CCCCCGGGGGGGGGGGGGGFGGGGGGGGGGGGGGGGGGGGGGGGGGGGGGGGDGGGGGGGGGGGGGGGGGGGGGGGGGGGGGGGGGGGGGGGGGGGGGGGGGGGGGGFFGGGGDGGGGGGGGGGGCFGGGGGGGGGGGGFGGGGGGGFGFFFGGG?8FGDGGFGFGGGFGFFFFGFFGG5CGGGF;AAG><DFFFFFEFFFFE@EEEFFFFFFFFFDFFF?;@@DF96(34<ABB:>()44<?A2><<
@M00200:207:000000000-ALC1F:1:2102:17921:3434 2:N:0:5
TACGGGGGTATCTAATCCTGTTTGCTCCCCACGCTTTCGCGCCTCAGCGTCAGTGCCGGTCCAGATGGCCGCCTTCGCCACCGGTGTTCTTCCCAATATCTACGAATTTCACCTCTACACTGGGAATTCCGCCATCCTCTCCCGGACTCACAGCGCGACAGTATCAAGCGCAGTCCCCGGGTTGAGCCCGGGCTTTTCACGCCCAACTTATCGCGCCGCCTACGCGCCCTTTAAGCCCAGTTGTCTAG
+
CCCCCGGGGGGGGGGFGGGGGGGFGGGGGGGGGGGGGGGGGGGGGGGGGGGGGGGGGGGGGGGGGGGGGGGDGFGGGGGGGGGEEGGGGGFGGGGG?GFGGGGGGGGGGGGGGGGGGGGGGFFGGGGEGGGGGGDGGGGGFGGGGGGGGGGG9EEGGDGGG7C,=@CEFEDGGFGGFFGC:97CFGGGGGGG9((.1.2.8>?6?FFFAAFA(27B>BBFF??56>63((,.-4=@7:::0:>49A<6
@M00200:207:000000000-ALC1F:1:2102:12132:6304 2:N:0:5
TACTGGGGTATCTAATCCTGTTTGCTCCCCACGCTGTCGCGCCTCAGTGTCAGCAGTAGCCCAGCAGGCCGCCTTCGCCACCGGTGTTCTTCCGGATCTCTACGCATTCCACCGCTACACCCGGAATCCCACCTGCCTCTACTACGCTCGAGCAAGACAGTCCGCACGGCAGACCCGGAGTTGCGCCCCGGGCGTTCACCGCCCGCTCATCCCGCCACCTACGCGCCCTTCATACCCAGTTGTCTAGACAT
+
CCCCCGF7@F8FFCFDGDCCFFCFG,EFGDGGGGGGGGGG:@::FCEF9FACCFE8EFGGFGF8FFGGGGCEE=BE,FF7CF7>FEFGGGGGGCFCGGGGCFFFGE>FFGEFGCG+BC,E@EG+F>D,@FGGGGGGFCF?9DD,3@C8=?+5A>FGGGGF9EFEG5ECDGG4CA9D99C4=*8+9EGGDG>).61(0(:<?E(66;>(-496<:DF1>?F(56D>EBF>8(45)98:704))-64).)).)
@M00200:207:000000000-ALC1F:1:2102:15008:19820 2:N:0:5
TACAAGGGTATCTAATCCTGTTTGCTCCCCACGCTTTCGCACCTCAGCGTCAGTACCGATCCAGTGGGCCGCCTTCGCCACCGGTGTTCTTCCTAATATCTACGAATTTCACCTCTACACTAGGAATTCCACCCACCTCTATCGGACTCGAGACGTGCTGTATCAGAGGCAGTTCCGAAGTTGAGCTCCGGGAGTTCACCCCTGACTGGCACATCCGCCTACGTGCGCTTTAAACCCAATTGTCTAG
+
CCCCCGGGGGGGGGGGGGGGGGGGGGGGGGGGGGGGGGGGGGGGGGGGGGGGGGGGGGGGGGGGGGGGGGGGGGGGGGGGGGGGGGGGGGGGGGGGGGGGGGGGGGGGGGGGGGGGGGGGGGGGGGGGGGFGGDGGGGGGGGGGGGGGGGGGGGGGGGGGGGGGGGGGGGGGGFGGFDDDGGGGGGGGCGGGF@D@FFGFF?BFFF@FFFFFDFGF?F?DDDDFFFBFF?DE)6;ADD??ABFFFDA
@M00200:207:000000000-ALC1F:1:2103:9205:5758 2:N:0:5
TACTGGGGTATCTAATCCTGTTTGCTCCCCTTGCTCTCGCGCCTCAGCGTCAGGTAAAAACTAGAAAGCCGCTTTCGCCACCGGTGTTCCTCCATGTATCTACGCATTTCACCGCTACACATGGAATTCCGCTTTCTCCGTCAGTCCTCAAGAAATGCAGTTTCAAATGCAGCACCAAAGTTGAGCTTTGGTATTTCACACCTGACTTACATCCCCGCCTACGCGCCCTTTATGCCCAATTGTCTAG
+
CCCCCGGGGGGGGGGGGGGGGGGGGGGGGGGGGGGGGGGGDGGGGGGGGGGGGGGGGGGGGGGGGGGGGGGGGGGGGGGGGGGGGGGGGGGGGGGGGFFGGGGGGGGGGGGGGEGGGGGGGGGGFGGGGGGGGGGGGGGDGGGGCFGFDGDFGFGGGGGGGGGGFGGGGGGGFFFGGDDDFGGGGGGFFGGGFGGFFFGFFDFFFFFFCEC=E:>AA>AA9F?A@FFFFFFEEFFFFEFFFFFEF3E
@M00200:207:000000000-ALC1F:1:2104:18590:6189 2:N:0:5
TACTGGGGTATCTAATCCTGTTTGCTCCCCACGCTTTCGCGTCTCAGCGTCAGCAGCGAGCCAGAGGGCCGCCTTCGCCGCTGGTGTTCCTCCTGATATCTACGCATTTCACCGCTACACCAGGAATTCCACCCTCCTCTCTCGCGCTCCAGCCGACTAGTTTCCAGTGCACTTCCGGAGCTGAGCTCCGGGATTTCACACCAGACTTGGCCGACCGCCTACACGCCCTTTAAGCCCAATTGTCTAG
+
CCCCCGGGGGGGGGGGGGGGGGGGGGGGGGGGGGGGGGGGGGGGGGGGGGGGGGGGGGGGGEGGGGFGGGGGGGGGGGGGGGGGGGGGGGGGGGGGGFGGGGGGGGGGGGGGGGGGGGGGGGGGGFGGGGGGGGGGGGGGGGGGGGGGGGGGGGEEGGEFGGGGGGFFCFGGGGGGG>EDGGGF4CFFGGGG5DGAACCA@BFFFFEF36;F@@GEFFFFFFFFBEBF>?3>546FB?F:2<>A44<
@M00200:207:000000000-ALC1F:1:2104:26159:7765 2:N:0:5
TACTGGGGTATCTAATCCTGTTTGCTCCCCTAGCTTTCGTCCCTCAGCGTCAGTTGTGATCCAGCGAGCCGCTTTCGCCTCGGATGTTCCTACGGATATCTACGCATTTCACCGCTACACCCGTAATTCCACTCGCCTCTCTCACACTCTAGCACGGCAGTTTCGTTAGCAGCCTCTGGGTTAAGCCCAGAGATTTCACTATCGACTTGCCGCACCGCCTACGGACCCTTTAAACCCAATTGTCTAG
+
CCCCCGGGGGGGGGGGGGGGGGGGGGGGGGGGGGGGGGGGGGGGGGGGGGGGGGGGGGGGGGGGGGGDGGGGGGGGGGGGGGGGGGGGGGGGGGGGGGGGGGGGGGGGGGGGGGGGGGGGGGGGGDFGGGGGGGGGGGGGGGGGGGGGFGGGGGGEDGGGGGGGGFGGGDGFDGGGGGFGGGGGFCFCF>FGFGGFFFGFEA>?B>?BBEAEF@DFFFBFDF?52>FFFA;C5>FFFFBBBF54<AA
@M00200:207:000000000-ALC1F:1:2104:22238:21216 2:N:0:5
TACGCGGGTATCTAATCCTGTTTGCTCCCCACGCTTTCGTACCTCAGCGTCAGTATCGGCCCAGGTCTCCGCCTTCGCCACTGGTGTTCCTCCCGATATCTACGAATTTCACCTCTACACCCGGAATTCCACGTCCCTCTCCCGAACTCAAGCCAAGCAGTTTCCCGTGCAATTCCTCAGTTGAGCCGAGGGATTTCACACGGGACTTACAAGACCGCCTACGCGCCCTTTACACCCAATTGTCTAG
+
CCCCCGGGGGGGGGGGGGGGGGGGGGGGGGGGGGGGGGGGGGGGGGGGGGGGGGGGGGGGGGGGGGGGGGGGGGGGGGGGGGEFGGGGGGGGGGGGGGGGGGGGD8FGGGGGGGGGGGGGGGGGDGGGGGGGGGGGGGG?=DFEGGGGG7@DFFFFGGGF37CGGGGG>ECFFGGGFC,@>,=CFGGG4?GCDG66BCD8@D>3<@;99>FF@DGFFD>FBFBB1529>5):):7?;:(3)).:>26
@M00200:207:000000000-ALC1F:1:2105:22757:3245 2:N:0:5
TACTCGGGTATCTAATCCTGTTTGCTCCCCTAGCTTTCGTTCCTCAGCGTCAGTTGTGGTCCAGCGCGCCGCTTTCGCCACGGGTGTTCCTGCAGATATCTACGCATTTCACCGCTACACCTGCAATTCCACGCGCCTCTCCCACACTCAAGCACAGCAGTTTTGGAAGCAGCCTCTGGGTTAAGCCCCGAGATTTCACTCCCAACTTGCCGCCCCGCCTACGAACCCTTTAAACCCACTTGTCTAG
+
CCCCCGGGGGGGGGGGGGGGGGGGGGGGGGGGGGGGGGGGGGGGGGGGGGGGGGGGGGGGGGGGGGEGGGGGGGGGGGGGGGFGGGGGGGGGGGGGGGCFFGFGGGGGGGGGGGGGGGGGGGGGGGGGGFFGGGGGGGGGGGGGGEEDGGGFGGGGGFFFGGGGGGG7CFFGGAGGGGGGGDGGFGF>**?5?F8:FCFFF@FADDDFFFABE(2;>F>10;62<59B02:B29=F<B0344<><AB
@M00200:207:000000000-ALC1F:1:2105:25152:8977 2:N:0:5
TACAGGGGTATCTAATCCTGTTTGCTCCCCTAGCTTTCGTTCCTCAGTGTCAGTTGCGATCCAGCCAGCCGCCTTCGCCACGGGTGTTCCTGCAGATATCTACGCATTTCACCGCTACACCTGCAATTCCACTGGCCTCTCTCGCACTCGAGCACGGCAGTTTTGAAAGCAGCCCCTGAGTTAAGCCCAGAGATTTCACTCCCAACTTACCGCACCACCTACGAACCCTTTACGCCCAGTTGTCTAG
+
CCCCCGGGGGGGGGGGGGGGGGGGGGGGGGGGGGGGGGGGGGGGGGGGGGGGGGGGGGGGGGGGGGGGGGGGGGGGGGGGGGEGGGGFEFGFGGGGGGGGGGGGGGGGGGGGGGGGGGGGGGGGGGGGGGGGGGGGDGGGGGGGGGGGGGGCGGGGDGGGGGGGEEFEGGGGGFGGGGFGFGGGGGGGGGGF>C@BF?>FFBFFFFFFFFFFFBG>DF25EF@@?E9?@FF<EDD>6;7@?C?E3)6
@M00200:207:000000000-ALC1F:1:2105:21830:17044 2:N:0:5
TACTAGGGTATCTAATCCTGTTTGCTCCCCACGCTGTCGCGCCTCAGTGTCAGAAACTGCCCAGCAGACCGCCTTCGCCACCGGTCTTCCTCCGGATCTCTACGCATTCCACCGCTACACCCGGAATTCCGTCTGCCTCTACAGTCCTCGAGTTTGACAGTCGGCACGGCAGATCCGGGGTTGAGCCCCGGACTTTCACCACACCCTTATCAAACCACCTACGCGCCCTTTAAACCCAGTTGTCTCG
+
CCCCCFGGGGGGGGGGGGGGGGGGGGGGGGGGGGGGEGFFGEGCFGGGGGGGGGGGGGGGDGGGGGGGGGGGGGGGGGGGGGGGEGGGGGGGGGGDEGGGGGGGGGGGGFGGGGGGGGGGGGGGGCDFGFFGGGCG9,3=DGFFEGGGGGGGDEGGDFAFC<CCEGGGGEGDCFGGCCCGG*:F<?CCDG=3>EG6CEGFFFFD<BD3;4F?C9FFF::2:F:1171((48)64?F03(....6<)4
@M00200:207:000000000-ALC1F:1:2106:7948:10018 2:N:0:5
TACAAGGGTATCTAATCCTGTTTGCTCCCCTAGCTTTCGCGCCTCAGCGTCAGTAGTGGTCCAGTGCGCCGCTTTCGCCACAGGTGTTCCTCCCGATATCTACGCATTTCACCGCTACACCGGGAATTCCACGCACCTCTCCCACCCTCCAGCACGGCAGTTTCGCCTGCAGGCTCTGAGTTAAGCCCAGAGGTTTCACAGCTGACTTACCGTACGGCCTACGCGCCCTTTAAACCCAATTGCCTAG
+
CCCCCFGGGGGGGGGGGGGGGGGGGGGGGGGCFGGGGGGGGGGGGGGGGGGGEFF<FF<F<FGGGGGGGGGG:FGGDGGGGFFGGGGGGFGGGGGGGGGGGGCFGGGGGGGGGGGGGGGGGGGDGGGGGGGGGGGGGGGGD,DCF8EGGDGGF8D>6CCGE9CG5*@:DDDF*9697,+=FGGGCFCF>72;;FF6+*+++(2(.-*=@4;:=?D(.23;,=19(89>>FF4A<FFB::FB>))-).
@M00200:207:000000000-ALC1F:1:2106:18581:14420 2:N:0:5
TACTAGGGTATCTAATCCCGTTTGCTCCCCTAGCTTTCGCGCCTCAGCGTCAGGGTCTGACCAGAGAGTCGCTTTCGCCGCCGGCGTTCTTCCCGATCTCTACGCATTTCACCGCTCCACCGGGAATTCCACTCTCCCCTCCAGACCTCAAGCCTTGCAGTATCGAGCGCAGTTCCTCGGTTGAGCCGAGGGATTTCACACCCGACTTACATAGCGGCCTACGCGCGCTTTAAACCCAGTTGTCTAG
+
CCCCCGGGGGGGGGGGGGGGGGGGGGGGGGGGGGGGGGGGGGGGGGGGGFGGGFGGGGGGGGGGFGGGGGGGGGGGGGGGGGGGGGGGGGGGGGGGGGGGFGGGGGGGGGGGGGGGGGGGGGGGFFGGGGGGGGGGGGGGGGGGGGGGGGGGGGGGFGGGGGGGGGGGGGDDGFGGGGGGGGGGGGGGGGGGFGGFFFGFF?FFFFFFFFFFFBD0-148?F:6;<6>FFFFFFFFFF?74><AFF>
@M00200:207:000000000-ALC1F:1:2106:16094:16100 2:N:0:5
TACGAGGGTATCTAATCCTGTTTGCTCCCCTAGCTTTCGTTCCTCAGCGTCAGTAGTGGTCCAGCGCGCCGCTTTCGCCACGGGTGTTCCTGCAGATATCTACGCATTTCACCGCTACACCTGCAATTCCACGCGCCTCTCCCACACTCCAGCACAGCAGTTTTGGAAGCAGCCTCTGGGTTGAGCCCAGAGATTTCACTCCCAACTTGCCACACTGCCTACGAACCCTTTACACCCAGTTGTCTAG
+
CCCCCGGGGGGGGGGGGGGGGGGGGGGGGGGGGGGGGGGGGFGGGGGGGGGGGGGGGGGGGGGGGGGGGGGGGGGGGGGGGGGGGGGGGGGGGGGGGGGGGGGGGGGGGGGGGGGGGGGGGGGGGGGGGGGGGGGGGGGGG?EGGGGGGGGGGGGGGGGGGGGGGGGFDGGFGFGGGGFGFGGGGGGGGGGGFGGFFFGFFDFF==DFFFFFFFF//2577F;D@EFFDFE9>CF;@<?EFF<><>A
@M00200:207:000000000-ALC1F:1:2106:4781:18580 2:N:0:5
TACAAGGGTATCTAATCCCGTTTGCTCCCCTGGCTTTCGCTCCTCAGCGTCAGTGTTGGTCCAGGATGCCGCCTTCGCCACCGGTGTTCCTCCAGATATCTACGCATTTCACCGCTACACCTGGAATTCCGCATCCCTCTCCCAATCTCAAGCCATCCAGTATCAGACGCAGTTCCCCGGTTAAGCCGAGGGATTTCACGTCTGACTTAGTTGGCAGCCTACGAGCCCTTTATACCCAGTTGTCTAG
+
CCCCCGFGGFGGGGGGGGGGGFGGGGGGGEGGGGFGGGGGGFEGGGGGG::CFGGGGGGGGGGGGGGGGGGGGGGGGGGGGGGGGGGGGGGGGGFGGFGGGGGGGGGGFFEGFFGGGGGGFGGG@FGGFGGGCGGGGGGGGGGGEDCFFGGGGGGGGFGGGGGDGCCFCGDC=BAFFGGGGG5<FGFDCDD4*;>F6AGAFDFDFFFFC6BFA>@*02/3;AF??D38@FEEC?7@4@FEE6?@FEC
@M00200:207:000000000-ALC1F:1:2106:16100:23445 2:N:0:5
TACGCGGGTATCTAATCCCGTTCGCTACCCTAGCTTTCGTGCCTCAGCGTCAGAAAAGATCCAGTGAGCCGCTTTCGCCACCGGTGTTCCTTAGGATATCAACGCATTTCACCGCTCCACCCTAAGTTCCGCTCACCTCTATCTCCCTCGAGCACGGTAGTTTTGGGCGCAGTTCCTCGGTTGAGCCGAGGGATTTCACACCCAACTTTCCGCGCCGCCTACGCACCCTTTAAACCCAATTGTCTAG
+
CCCCCEGGGGGGGGGGDFGGGGGGGGGGGGFGGGGGGGGGGGGGGGGEGGGBGGFFGGGGGGGGGGGGGGGGGGGGGGGEEGGGGGGGGGGGGGGDGGGEGGGGGGGGGGGGGEGEGCGGGGGGFFFGGGGDC@EGDFGGGGGAFFGGGDGGDGGGGFCE<CFFGGGCGGDGGFCFDGGCEGG?FGC4D47D3FG=@<@AF0:;;@F4?F4A39>(-1-46?BBFB><???<:A?F6:?F>)6<<A2
@M00200:207:000000000-ALC1F:1:2107:17292:6149 2:N:0:5
TACCCGGGTATCTAATCCTGTTTGCTCCCCACGCTTTCGTGCCTCAGTGTCAGTTACAGTCCAGAGAGCCGCCTTCGCAACTGGTGTTCCTCCTAATATCTACGCATTTCACCGCTACACTAGGAATTCCACTCTCCTCTCCTGCACTCAAGTTCCCCAGTTTCAAAGGCTTACTACGGTTGAGCCGTAGCCTTTCACCTCTGACTTAAGAAACCACCTACGCACCCTTTATACCCAGTTGTCTAG
+
CCCCCGGGGGGGGFFGGGGGGGGGGGGGGGGGEGGGDGGGGGGGGFGGGGGGGGGGGGGGGGGGGGGGFFBFDFGGGGGGGGGGGFGGGGGGGGEAE<F<FEGGGGGCFGFGGGGGCFDFG,9EFBGGGGGGGGGGGGGGGDGFGGGFGG,D=EGGGGFGGGGGGFDFFGGGGFGFG>+A8==DFG>D77?FFGFFFEGFFAF1>E@88*=*:CF3<@B@FDFABEFF3@*958C<*-8?:8BF<*
@M00200:207:000000000-ALC1F:1:2107:22207:15112 2:N:0:5
TACACGGGTATCTAATCCTGTTTGCTCCCCTAGCTTTCGTTCCTCAGTGTCAGTTGCGATCCAGCCAGCCGCCTTCGCCACGGGTGTTCCTGCAGATATCTACGCATTTCACCGCTACACCTGCAATTCCACTGGCCTCTCTCGCACTCGAGCACGGCAGTTTTGAAAGCAGCCCCTGAGTTAAGCCCAGAGATTTCACTCCCAACTTACCGCACCACCTACGAACCCTTTAAGCCCAATTGTCTAG
+
CCCCCGGGGGGGGGGGGGGGGGGGGGGGGGGGGGGGGGGGGGGGGGGGGGGGGGGGCEGGGGGGGGGGGGGGGGGGGGGGGGGGGGGGGGGGGGEGGGGGGGGGGGGGFGGGGGGGGGGGDFGFGGGGGGDGGFGGGGGGGGGGEGGGGGGEGGGGDGGGGGD8C7FGGGGGDADDGGCDFGFFGGGGGG>FFGGFFFGEFF4ABFBAFEF>@@FCB>@;;FFD=E9<F@F<C@9==DF@<<CCFCC
@M00200:207:000000000-ALC1F:1:2107:27585:15557 2:N:0:5
TACGCGGGTATCTAATCCCGTTCGCTCCCCTAGCTTTCGCACCTCAGCGTCAGTCACTCGCCAGGACACTGCCTTCGCCTTCGGTGTTCCTCCGGATCTCTACGCATTTCACCACTCCACCCGGAATTCCGTGTCCCTCTCGAGCCCTCAAGTCGTACCGTCTTTCGAACACTCGGGTAGTTAAGCCACCCGCTGTCACCCGAAACGCGTACGACCGCCTGCATGCCCTTTAAACCCAGTTGTCTAG
+
CCCCCGGGGGGGGGGGGGGGGGGGGGGGGGGGGGGGGGGGGGGGGGGGGDGGGGGGGGGGGGGGGGGGGGGGGGGGGGGGGGGGGGGGGGGGGGGGGGGGGGGGGGGGGGGGGGGGGGGGEEGGGGGGGGFGGGGGFGGGGC8EEGGGGGGGGGGGGDEGGGGGGCEFGGGGGFGGGGGGFGFGGGGG;CGDEGD>FFGFFE3B91?B:9>9>FF8;>>?FFFFFFFFFFFFFFFFBBFFF2)66)6
@M00200:207:000000000-ALC1F:1:2107:10305:20385 2:N:0:5
TACAAGGGTATCTAATCCTGTTTGCTCCCCACGCTTTCGTGCATGAGCGTCAGTTTTAGCCCAGGGGGCTGCCTTCGCCATCGGTGTTCCTCCACATCTCTACGCATTTCACTGCTACACGTGGAATTCCACCCCCCTCTGCCAAACTCTAGCGGCCTAGTTTCAAATGCAATTCCCAGGTTAAGCCTGGGGATTTCACACCTGACTGGAGCCACCGCCTGCGCACGCTTTACACCCAGTTGTCTAG
+
CCCCCGGGGGGGGGGGGGGGGGGGGGGGGGGGGGGGGGGGGGGGGGGGGGGGGGGGGGGGGGGGGGGGGGGGGGGGGGGGGGGGGGGGGGGGGGGGGGGGGGGGGGGGGGGGGGGGGGGGGGGGGGGGGGGGGGGGGGGGGGGGGGGGGGDFFGGGGGFGFFGGGGGGGGGGGFGGGGGGGGGGGGGGGGGGFDGFFCGEADFFFFFFFDFFDEFF(89@FFF@;EFF6;?EEEE;:<?39ABFFFF
@M00200:207:000000000-ALC1F:1:2108:17263:10571 2:N:0:5
TACGCGGGTATCTAATCCTGTTTGCTCCCCTAGCTTTCGTCCCTCAGCGTCAGTTGTGATCCAGCGAGCCGCTTTCGCCTCGGATGTTCCTACGGATATCTACGCATTTCACCGCTACACCCGTAATTCCACTCGCCTCTCTCACACTCTAGCACGGCAGTTTCGTTAGCAGCCTCTGGGTTAAGCCCAGAGATTTCACTATCGACTTGCCGCACCGCCTACGGACCCTTTAAACCCAGTTGTCTAG
+
CCCCCGGGGGGGGGGGGGGGGGGGGGGGGGGGGGGGGGGGGGGGGGGGGGGGGGGGGGGGGGGGGGGGGGGGGGGGGGGGGGGGGGGGGGGGGGDGGGGGGGGGGGGGGGFGGGGGGGGGGGGGGGGGGGGGGGGGGGGGGGGGGGGGGGGGGGGGGGGGGGGE9@GD*EGGGGGGGG?DGGGGGFGGGC540CFCFFGFEFFFFFFFFCFEFFGGFF@D0F@D0BBFBFDD><E@B6?FF45<>>D
@M00200:207:000000000-ALC1F:1:2109:19934:5682 2:N:0:5
TACGGGGGTATCTAATCCCGTTTGCTCCGCTGGCTTTCGCTCCTCAGCGTCAGTGTCGGTCCAGGATGCCGCCTTCGCCACCGGTGTTCCTCCAGATATCTACGCATTTCACCGCTACACCTGGAATTCCGCATCCCTCTCCCGAACTCAAGCCATCCAGTATCAGATGCAGTTCCCCGGTTTCGCCGAGGGATTTCACGTCTGCCTTAGTTGGCAGCCTCCGAGCCCTTTAAGCCCACTTGTCTAG
+
CCCCCGGGG7FGGFGGG9FGGG<BFGGC,CEGDGGGAFCEEFGCGFGCFGCCGGGGGGGGGGGFGGFGF,=+@EGGGE:,CF@CF:C@<EEGGFGF9<AF9@F<>@:FGGGFG@EGDG,>@FCFD=FFF>FGGGCEGFFFGF8+>EGGG?,@EGFGCFGGCC=CFC,:+@C+=AC+2A>>E((*2421C)189<FFFCDFFF)))//);6:C9347()4:(0,4(*70:7).).*92?(1)4--.4>
@M00200:207:000000000-ALC1F:1:2109:12066:11452 2:N:0:5
TACACGGGTATCTAATCCTGTTTGCTACCCACGCTTTCGTGTCTCAGTGTCAGTTACGGTCCAGAGAGCCGTCTACACCACCGGTATTCCTCCTGATATCTACGCATTTCACCGCTACACCAGGAATTCTACTCTCCCATCCTGTACTCTAGCCCGCCAGTTTTCCGCGCACCCTCCCGGTTCAGCCGGGAGATTTCACACGGAACTTAACAGGCCACCTACACACCCTTTAAACCAGTTGTCTAG
+
CCCCCGGGGGGGGGGGGGGGGGGGGGGGCFGGGGGGGGGGGGGGGGGGGGGGGGGGGGGGGGGGGGGGGGGGGGGGGGGGGGGGGGGGGGGGGGGGGGGGGGGGGGGGGGGGGCEGGGGGGGGGGGGGGGGGGGGGGGGGGFDFGGGGGGGFGGGGGEDGGGGGGGDGGGGGGFGGGGGDCA)35=FDGCEEGGGCFFGFFFFFDB@E*BFFFFGGFFFFEFFFFGFFFFECFFFFFFFEC?A?CE
@M00200:207:000000000-ALC1F:1:2109:22085:16016 2:N:0:5
TACACGGGTATCTAATCCCGTTTGCTCCCCTGGCTTTCGCTCCTCAGTGTCAGTGTTGGTCCAGGATGCCGCCTTCGCCACCGGTGTTCCTCCAGATATCTACGCATTTCACCGCTACACCTGGAATTCCGCATCCCTCTCCCAAACTCAAGCCATCCAGTATCAGACGCAGTTCCCCGGTTAAGCCGAGGGATTTCACGTCTGACTTAGTTGGCCACCTACAAGCCCTTTAAACCCAATTGTCTAG
+
CCCCCGGGGGGGGGGGGGGGGGGGGGGGGGGGGGGGGGGGGGGGGGGGGGGGGGGGGGGGGGGGGGGGGGGEGGGGGGGEGFGGGGGGGGGGGGGGGGGGGGGFEGGGGGGGGGGGGGGGGGGGGGGGGGFGGGEFGGGGGGFGCGGGGGFDCEGGFGGGFDGGGFGGGDGGGFGGGGGGGA):=E5DGGGFGGGFFE7ABFFFEEFFFFFFFFFG>FDFFF;EEB@@D@EF?EF;D@FFEFFF?CE
@M00200:207:000000000-ALC1F:1:2110:8361:12738 2:N:0:5
TACTAGGGTATCTAATCCTGTTTGCTCCCCTAGCTTTCGTTCCTCAGCGTCAGTAGTGGTCCAGCGCGCCGCTTTCGCCACGGGTGTTCCTGCAGATATCTACGCATTTCACCGCTACACCTGCAATTCCACGCGCCTCTCCCACACTCAAGCACAGCAGTTTTGGAAGCAGCCTCTGGGTTGAGCCCAGAGATTTCACTCCCAACTTGCCACACCGCCTACGAAGCCTTTAAACCCAGTTGTCTAG
+
CCCCCGGGGGGGGGGGGGGGGGGGGGGGCCFGGGGGGGGGGGGGGGGGGGGGGGGGGGGGGGFGGGGGGGGGGGGGGGGGGGGGGGGGGGGGGGGGGGGGFGGGGGGGGGGGGGGGGGGGGGGGGGGGGGFGGGGGGGGGGGGGGGGGGGGGGGGGGGGGGGGGGGGGGGGGGFGGGGGGGFF@5FGGGGGFGFGFFFGFFFFFDFFFFF4BFFGEFFFF:A@F6(2///;EEFFF0?@FEFAA<FF
@M00200:207:000000000-ALC1F:1:2111:3342:11721 2:N:0:5
TACAAGGGTATCTAATCCTGTTTGCTCCCCTAGCTTTCGTTCCTCAGCGTCAGTAGTGGTCCAGCGCGCCGCTTTCGCCACGGGTGTTCCTGCAGATATCTACGCATTTCACCGCTACACCTGCAATTCCACGCGCCTCTCCCACACTCCAGCACAGCAGTTTTGGAAGCAGCCTCTGAGTTGAGCCCAGAGATTTCACTCCCAACTTGCCACACCGCCTACGAACCCTTTAAGCCCAGTTGTCTAG
+
CCCCCGGGGGGGGGGGGGGGGGFGGGGGDGGGGGGGGGGGGGGGGGGCFGGGGGGGGGGFGGGG?:FGGFGGGGGGGGGGGGGGGGGGFGDFGGGGGGFGGGGGGGGGGGGGGGGDGGGAFFFFGGGGGDGGGDGEEGGGGGGGFGEFG6DFGGGGGGFGGGGGG>6;CFGFGAEGGFCCGG9CCGD7FGG>FFFF+:CFEFF>>DDB84;B@>GEFFFFFFFDFFF<@FFFFFG4==<E47<BFF4
@M00200:207:000000000-ALC1F:1:2111:26422:11755 2:N:0:5
TACGAGGGTATCTAATCCTGTTTGATCCCCACGCTTTCGTGCATCAGCGTCAATACTAACTTAGTGAGCTGCCTTCGCAATTGGAGTTCTAAGACATATCTATGCATTTCACCGCTACTTGTCTTATTCCGCCCACTTCAAATAGATTCAAGTCCTACAGTATCAAAGGCACTGCGACAGTTAAGCTGCCGTCTTTCACCACTGACTTATAGGACCGCCTACGCACCCTTTATACCCAGTTGTCTAG
+
CCCCCGGGGGGGGGFGGGGGGGCFGGGGFGGGGGGGGGGGGGGGGGGGGGGGGGGGGGGGGGGGGGFCFGGGGGGGGGE7F<FFDFGGGGGGFGGGGGGGGGGGGGGGGGGGGGGGGGFFAEFGGGGGGGCCE64CDCFDF;DFAFDGGGGGEEGGFDFGGGGGFEAFFGGGGFGG>CDGFGGGGCF+=+=@DFGFFEG?@5AFEFFFFF?F68CF@DFA5>=AAE9@B4=*8CD>@:B=?=***/1
@M00200:207:000000000-ALC1F:1:2111:17045:12563 2:N:0:5
TACAGGGGTATCTAATCCTGTTTGCTCCCCACGCTTTCGCGCCTCAGCGTCAGTTACGGTCCAGAGAGCCGCCTTCGCCACCGGTGTTCTTCCCAATATCTACGAATTTCACCTCTACACTGGGAATTCCACTCTCCTCTCCCGTACTCCAGCCCTCGAGTATCAAGCGCACCTCCCAGGTTGAGCCCGGGGCTTTCACGCCTGACTTCAAGAGCCGCCTGCGCGCCCTTTAAACCCAGTTGTCTAG
+
CCCCCGGGGGGGGGGGGGGGGG9FGGGG9BFGGGGGGGGGGGGGGGGGGGGGGGGGGGGGGGGGGGGGGGGGGGGGGGGGGGGGGGGGGGGGGGGGGFGGGGGGGGGGGGGGGGGGGGEGGGGGGGGGGGGGGGGGGGGGGGGGG>EFGGGGGCGGGGCEGGGGGGGGGGCGGFGGGGD7FGGGGGGGGCDGGFGFFCGFBFFFFFFFFFFA@FGFFFB@FFFF@FF99??)6):<-1235<9AAAB
@M00200:207:000000000-ALC1F:1:2111:11191:16748 2:N:0:5
TACTGGGGTATCTAATCCTGTTAGCTCCTCTAGCTTTCGCGCCTCAGCGTCAGTTATGGTCCAGTGCGCCGCTTTCGCCACAGGTGTTCCTCCCGATATCTACGCATTTCACCGCTACACCGGGAATTCCACGCACCTCTCCCATACTCCAGCACGACAGTTTCGCCTGCAGGCCCCGGGTTAAGCCCGGGGATTTCACAGGTGACTTGTCGCGCCGCCTACGCGCCCTTTAAACCCAATCGTCTAG
+
CCCCCGGGGGFFGGGGGFGGGG,CEGGGCFGGGGGGGGGGGCGGGDGGGGGGGGGGGFGGGGGGGGGGGGGCFGGGGGEFFGGFGGGDGGGGGGEEGGG9FGGGGGGGGGGDFGGGGGGGGE7FEGD8@E=EEGGEEGFFFFCCFGGGFGFDDGGGGGG>9FCCEGGGGGGFGFDCCEGGEEFF>:C5DDDCDFFFA?FAAFFFAE?CFFFFDBDEF>>FB?FE>FFFBF04>>GF:?<1(4.:?:A
@M00200:207:000000000-ALC1F:1:2112:27414:16766 2:N:0:5
TACGAGGGTATCTAATCCCGTTCGCTCCCCTAGCTTTCGCGTCTCAGTGTCAGTTAGCAGCCAGAAAGTCGCCTTCGCCGCTGGTGTTCCTCCCGATATCTACGCATTTCACTACTACACCGGGAATTCCACTTTCCTCTCTGCCACTCTAGCCGCGCAGTATTAGCTGCAGTTTCCCGGTTAAGCCGGGAGATTTCACAACCAACTTACGCAACCACCTACACGCGCTTTACACCCAGTTGTCTAG
+
-C@CCE:FBFFFGGFFGFG@FG<@CBFGGGG8EEEGF,6FF@FFGGAFGCGFEFEFCGCEGCEFFFCGFGGGGCFAFG@C7FFECE=FCF,5?FF7+8FFEFGFCCGGCCGGDFGGFFF,@CEC78,6EFFGFGFDDEF8DFFFCF88==;FFFGGE6>1@E7EE:CE?8CGGFGFG9AD87C>C,ACDCGEEDC8@7@FE>EA1;@A;6FE;::84F13@=;D@DB(1(4<9AFF6?(()..6A6)
@M00200:207:000000000-ALC1F:1:2112:21619:17382 2:N:0:5
TACCGGGGTATCTAATCCCGTTCGCTCCCCTAGCTTTCGCGCCTCAGCGTCAGTTACAAGCTAGCAAGCCGCCTTCGCCACTGGTGTTCCTTGCAATATCTACGCATTTCACTACTACACTGCAAATTCCACTTGCCTCTCTTGCACTCCAGCCCCGCAGTATTGGACGCAGTTTCGAGGTTGAGCCTCGAACTTTCACAACCAACTTACGGAACCGCCTACGCGCTCTTTATACCCAATTGTCTAG
+
CCCCCGGGGGGGGGGGGGGGGGCCGGGGGGGGGGGGGGGGGGGGGGGGGGGGGGGGGGGGGGGGGGGGGGGGGGGGGGGGGGGGGGGGGGGGGGGGGGGGGGGGGGGGGGGGGGGGGGGGGGGGGGGGGGGGGGGGGGGGGGGGGGGGGGGGGGGGGGGGGGGGGGGGGGGGGFGGGGDDCFGGFGGGGGGGFFFFFFGFFFFE=DBFFFFFFFGFFFBFFFFFFFFFFFF3?<F=?BFFFFA2<A)
@M00200:207:000000000-ALC1F:1:2113:10285:17450 2:N:0:5
TACTGGGGTATCTAATCCTGTTTGCTCCCCACGCTTTCGCGCCTCAGCGTCAGTATGATGCCAGGTGGCTGCCTTCGCCATTGACGTTCCTTCCGATCTCTACGCATTTCACCGCTACACCGGAAATTCCGCCACCCTCTCATCTACTCCAGTTATATCGTTTGCGATGCACTTCCCAGGTTAAGCCCGGGGCTTTCACATCACACTCATATAACCGCCTACGCGCCCTTTACACCCAATTGTCTAGAGA
+
CCCCCGGGGGGGGGGGFGGGGG<CFGGGGGGGGGGGGGGGGGGGGGGGGGGGGGGGGGGGGGGGGGGGGGGGGGGGGGGGGGGGGGGGGGGGFGGEGGFGGGGGGGGGGGGGGGGEGGGGGGGG:BCFGGGGGGGFGFFGGGGGGGGGGGF@FG?FGGGGDFGGFGEG>C?DDDGDCGGGGGFGGGGGD*;CDGGFFEGFFFFFEB7>6F?E5CGF@5:82=<BFF(:@F3AFA?511::28AAA<A28)
@M00200:207:000000000-ALC1F:1:2114:13063:11513 2:N:0:5
TACCGGGGTATCTAATCCTGTTTGCTCCCCACGCTTTCGAGCCTCAACGTCAGTTACCGTCCAGTAAGCCGCCTTCGCCACTGGTGTTCCTCCTAATATCTACGCATTTCACCGCTACACTAGCAATTCCGCTTACCCCTCCGGCACTCAAGCCCGGCAGTTTCCAATGCAGTCCAGGAGTTGAGCCCCTGCCTTTCACATCAGACTTGCCATGCCGTCTACGCTCCCTTTAAGCCCAGTTGTCTAG
+
CCCCCGGGGGGGGGGGGGGGGGGGGGGGGGGGGGGGGGGGGGGGGGGGGGGGEGGGGGGGGGGGGGGGGGGGGGGGGGFGGGGGGGGGGGGGGGGGGGGGGGGGGEGGGGGGGGGGGGGFFGG,;EFGEGGGGDGEGFGGGGGGGGGGGGGGGGGGGGGGGGGGGGCGGGGGGF7DFG*;F7CCFGGGDGGFFD@:=EGFFFFEFBBCFF9BCF6FFFF62>?FFFFF@EF6C<BF;=@ECF<A?E?
@M00200:207:000000000-ALC1F:1:2114:16395:15597 2:N:0:5
TACGGGGGTATCTAATCCTGTTTGCTCCCCACGCTGTCGCGCATCAGCGTCAGCCACACCCCAGCAGGCCGCCTTCGCCACCGGTGTTCTTCCGGATCTCTACGCATTCCACCGCTACACCCGGAATTCCACCTGCCCCTAGTGTGCTCAAGCCTGGCAGTCGGTCCGGCAGACCCGGGGTTGAGCCCCGGGCTTTCACCGCCCCCTTACCTGGCCGCCTACGCGCCCTTTAAACCCAATTGCCTAG
+
CCCCCGGGGGGGGGGGGGGGGGGGGGGGGGGGGGGGGGGGGGGGGGGGGGGGGGGGGGGEGGGGGGGGGGGGGGGGGGGGGGGGGGGGGGFGGGGGGGGGGGGGGGGGGGGGGGGGGGGGGGG+<>FFGGGGGGGGGGFGGG9FGGGGGGGGDGFGGGGGGGGDCDGGGGGGGF9CDCGGGGGGGGGGGGDBBDGFFFFF0>)9>;609F0<71CFBFFFFFFB>FFFFFFFBAFF?::0)5).568
@M00200:207:000000000-ALC1F:1:2115:7195:8698 2:N:0:5
TACTCGGGTATCTAATCCTGTTTGCTACCCACGCTTTCGCACCTCAGTGTCAGTGTCAGTCCAGAAGGCCGCCTTCGCCACTGGTATTCCTCCCGATCTCTACGCATTTCACCGCTACACCGGTAATTCTACCTTCCTCTCCTGCACTCTAGCTTGACAGTTCCGGATGCCGTTCCCAGGTTGAGCCCGGGGCTTTCACAACCGGCTTATCAAGCCACCTACGCGCGCTTTAACCCCAATTGTCTAG
+
CCCCCGGGGGGGGGGGEFGFGGGGGGGGGGGGGGGGGGGGGGGGGGGGGGGGGGGGGGGGGGGGGGGGGGGGGG@EAFEEGGGGGGGGGGGGGGGGGGGGGGGGGGGGGGGGGGGGGGGGGGG8@CFGGFFGGGGGGGFGGGGGFGGFFFGFGGGGGGGGGGGFGGGGGGGCDBGGGGF6DC??GGGGDDDDEDCFFFFFFFFFFFFFCCFF4.C83;=@;)13>EBFFF?24)9@B??<92<AD<A
@M00200:207:000000000-ALC1F:1:2115:28587:18308 2:N:0:5
TACGAGGGTATCTAATCCTGTTTGCTCCCCTAGCTTTCGTTCCTCAGCGTCAGTTGTGGTCCAGCGCGCCGCTTTCGCCACGGGTGTTCCTGCAGATATCTACGCATTTCACCGCTACACCTGAAATTCCACGCGCCTCTCCCACACTCAAGCACAGCAGTTTTGGAAGCAGCCTCTGGGTTAAGCCCAGAGATTTCACTCCCAACTTGCCGCACCGCCTACGAACCCTTTATACCCAGTTGTCTATCGAT
+
CCCCCEGDGGGGGGGGFGGGGGGGGGGGGGGGGGGGGGGGGGGGGGGGGGGGGGGGGDGGGGGFCBFGGGGGGGGFCFCGGDGGGGGEGGGA@FFGGGGGGGGGGGDFGGGGGGGGDGGGFGG,64FFGFGGDECGGGGGGFGGGGGGGDF,EFGGFGGCFEFC69F:CFGG5ADDFG*7DGF72A7777?C*B@FFFFAEF28=?A=7CA@F@DB9DB;6F0(/>4;?:)-)5B6:7?36)6<9))-,3,
@M00200:207:000000000-ALC1F:1:2115:25510:22486 2:N:0:5
TACTAGGGTATCTAATCCTGTTTGCTCCCCTAGCTTTCGTTCCTCAGCGTCAGTTGTGGTCCAGCGCGCCGCTTTCGCCACGGGTGTTCCTGCAGATATCTACGCATTTCACCGCTACACCTGAAATTCCACGCGCCTCTCCCACACTCCAGCACAGCAGTTGTGGAAGCAGCCTCCGGGTTAAGCCCAGAGATTTCACTCCCAACTTCCCGCACCGCCTACGAACCCTTTAAACCCAATTGTCTAG
+
CCCCCGGFGGGGGGFF,CFFGGCEGGGCFGFGGGGGGDG6CFGGGGG8FGGEGGG<<@E@CFGGF@F@CGGGFEDFEFCEECEEF@FEF,E9=AFFFFFFGGGGGG+C;FFEFDEGEGGGGGG,6@A=?DFF>+==EC>FF8DE8CGGF+D8E8@EDGFCE9+@++2,0:CFF*;?*@9DCD?C8C4497*/;F:98>B8869((2)8+8?@96<>2D@(2A<D;>@FF:)4667F??:(),.6)))
@M00200:207:000000000-ALC1F:1:2116:11154:23977 2:N:0:5
CTTGGTCATTTAGAGGAAGTAAAAGTCGTAACAAGGTCTCCGTTGGTGAACCAGCGGAGGGATCATTACCGAGTTATTACTCCAAACCCTTTGTGAACCTTACCATTTTGTTGCTCAGCGCACCGCGGGCCGCGGCTTCGGCCCGTCCCGCAGCGCGCCAGAGGACCCAACTCTTCAATTGATAGCGTACCTTCTGATTTACAAAACAAACAAGTTAAAACTTTCAACAACGGATCTATTGTTT
+
EGGGGGFGGFGGGGGGFGGGGGFGGGGGGGGGGGGGGGGGGGGGGGGGFEEDCFGGGEEGGG8FFGGAB5BCFFFFGGFGGGGGGCEFG?FGGGGGF5@=DDCFGCGGGGGGFGFG,=,@EC6@EDG=ECEG>+8@+37@C79CE8>@**41=EC4EC<5EGFG<8>3<FGGG+;@7CFC)1;:;+):;B:GF?FD)6466AAFF(4DF()3:05-)6@44).)<4:*6:?((,(-).)-:)54
@M00200:207:000000000-ALC1F:1:2117:19500:8152 2:N:0:5
TACTGGGGTATCTAATCCTGTTTGCTCCCCACGCTGTCGCGCCTCAGTGTCAGAAACTGCCCAGCAGACCGCCTTCGCCACCGGTCTTCCTCCGGATCTCTACGCATTCCACCGCTACACCCGGAATTCCGTCTGCCTCTACAGTCCTCGAGTTTGACAGTCGGCACGGCAGATCCGGGGTTGAGCCCCGGACTTTCACCACACCCTTATCAAACCACCTACGCGCCCTTTATACCCAGTTGTCTAGCGAT
+
CCCCCGGGGGGGGGGGGGGGGGGGGFGGGGGGGGGGGGGGEGGGGGGGGFGGGGGGGGGGGGGGGGGGGGGGGGGGGGGGGGGGGGGGGGGGGGGGGGGGGGGGGGGGGGGGGGGGGGGGGGGGGGGGFGGGGGGGGGGGFGGGGGGGGGGGGGGGGGGGGGGGGGGGGGGGGFGGFGGGGGGGGGFGFGGDBGGFFFGFFF@DDFFD;?EEFFGFFFFFFF:07DFBFFFAAFFFFFF>>AABFFF)49(
@M00200:207:000000000-ALC1F:1:2117:28774:10667 2:N:0:5
TACTCGGGTATCTAATCCCGTTCGCTCCCCTAGCTTTCGCACCTCAGCGTCAGTCACTCGCCAGGACACTGCCTTCGCCTTCGGTGTTCCTCCGGATCTCTACGCATTTCACCACTCCACCCGGAATTCCGTGTCCCTCTCGAGTCCTCAAGTCGTACCGTCTTTCGAACACTCGGGTAGTTAAGCCACCCGCTGTCACCCGAAACGCGTACGACCGCCTGCATGCCCTTTATGCCCAGTTGTCTAG
+
CCCCCGGGGGGGGGGGGGGGGGGGGBFGGGGCFGGGGGGGGGGGGGGGDFGGGGGGGGGGGGGDGFGFGGFGGGGGGGGGGGGDGGGGGGGGGCFG7:EFC=FGGGGGGGGGGGGGGGGGFGG:CGGGGGGFFFGGGGGGGG8E>=DFFGDFGGDGGGG6DEGGGGDE7DDCGFCCDGG9FFFDFGFF@C9BFGDDFFGFFB2=>@FB@@>BBDDDF>B??F?FBF0:BFF<>FFFFF?BA2AA<)6
@M00200:207:000000000-ALC1F:1:2117:7128:21027 2:N:0:5
TACTGGGGTATCTAATCCGGTTCGCTCCCCACGCTTTCGCGTCTCAGCGTCAGTTGCAGGCCAGGAAGCCGCCTTCGCCACTGGTGTTCCTCCAGATATCTACGCATTTCACCGCTACACCTGGAATTCCGCTTCCCTCTCCTGCACTCTAGCCAGGCCGGTTTGCAATGCAGTTTTCCGGTTGAGCCGGAAGATTTCACATCACACCTAACCAGCCGCCTACACGCGCTTTAAACCCAGTTGTCTAG
+
CCCCCGGGGGGGGGGGGGGGGGGGGFGGGGGCGGGGGGGGGGGGGGGGGGGGGGGGGGGGGGGGGGGGGGGGGGGGGGGGGGGGGGGGGGGGGGGGGGGGGGGGGGGGGGGGGGGGGGGGGGGGGGGGGGGGGGGGGCFGGGGGGGGGGGGGGGFGGGEGGEGCGGGGGGGGGF7E>FGGGGGGFCFD=CDFFCCEF?FFFFEE=EFFFFFFFEFFDFFFD?F8@EFFFFBB<A9F?:??FAABFA>2
@M00200:207:000000000-ALC1F:1:2118:25184:5608 2:N:0:5
TACAGGGGTATCTAATCCTGTTTGCTCCCCTAGCTTTCGCGCCTCAGCGTCAGTAGTGGTCCAGAGCGCCGCTTTCGCCACAGGTGTTCCTCCCGATATCTACGCATTTCACCGCTACACCGGGAATTCCACGCACCTCTCCCACCCTCCAGCACGGCAGTTTCGCCTGCAGGCTCTGAGTCAAGCACAGACGTTTCCCTGGTGACTTACCGTACCGCCTACGCGCCCTTTCACCCCAGTTGTCTAGCAAT
+
CCCCCFCEEGGGFGFGGGGGFGGDGGGFGGGGGGGGFGGEGGGGGCFGGFGGGGGGC8F6FGGG-@FCFGGGDFGGDEEGGEGGGGGGGGFAFG4@CGDFGGGGGDC:FFGGGGGGGGGGF7:FGGGGGFGG6C+BE,,=,=@F8CE?GGGC6,@7@CEEGC;A*;*90@4?>DF*;C8@D8DF4C*6?DF)1:A(6**+))./13?))..//(2),),(/((:>>>(4:)).)0)3,(()))...)))))
@M00200:207:000000000-ALC1F:1:2118:22090:24686 2:N:0:5
TACCGGGGTATCTAATCCTGTTTGCTCCCCACGCTTTCGTGCCTCAGCGTCAATAATCGTGTAGAGAGCTGCCTTCGCAATGGGTGTTCTATGTCATATCTAAGCATTTCACCTCTACACTGGGAATTCCACTCTCCTCTCCCGAACTCCAGCCCTCCAGTCCCAAGCGCACCTCCCAGGTTGAGCCCGGGGCTTTCACGCCTGACTTGAAGGGCCGCCTACGCGCCCTTTACGCCCCGTTGTCTAG
+
CCCCCGGGFGGGGGGGGGGGGGGGGGGGGGGGGGGGGGGGGGGGGGGGGGGGGGGGGGGGGGGG-=FGGGGFGGGGGGGDFFEDGGGGFGGGGGGGGGGGGGGFFGGGGGGGG9FFGGGGGFFGCFCFGGGGGGGFGGGGGGGGDGGGGGCFGGGGGGGGGGGGG?GGGDCGDFGGGFCDF?D?DGGGGDCEGAFEFFFFBA>-:=AEBEE43@GF=B@@0@DFFFFF@149CDFB9,((48<464)
@M00200:207:000000000-ALC1F:1:2119:18313:6162 2:N:0:5
TACTCGGGTATCTAATCCCGTTTGCTCCCCACGCTTTCGCGCCTCAGCGTCAGGAATTGCCCAGAGACCCGCCTTCGCCACCGGTGTTCCTCCCGATCTCTACACATTTCACCGCTACACCGGGAATTCCAGTCTCCTCTGCAACCCTCAAGAACAGCAGCATCGATCGACGTTCTCCGGTTGAGCCGAAGGATTTCCCGACCGACTTGCCATCCCGCCTCCGCGCCCTTTATACCCAATTGTCTAG
+
@CBC@BCEFGGGGFCFE9FFGGEECFFEDEDF@B@FEGGGGGGGE@EFGGGGEGGGGGFGGGGGGFGGGGGGGGGGFGEFGGGFFGCEFFEG@EGGEGGFG9EEFGFGFAE?FFEEEEGGGGFG7CDFDGFGFGD9D9FFGGAEDEEDF8?FGGGGGGGA,;?CDCFFDCCDCFF@8;CC99CFGF<4CD4A48B>B*,/,88>:9B;*767;1;:?BF0(:;015,713)<A2@FF2:1)).-6<2
@M00200:207:000000000-ALC1F:1:2119:24658:13645 2:N:0:5
TACTCGGGTATCTAATCCTGTTTGCTCCCCTAGCTTTCGTTCCTCAGCGTCAGTTGTGGTCCAGCGCGCCGCTTTCGCCACGGGTGTTCCTGCAGATATCTACGCATTTCACCGCTACACCTGCAATTCCACGCGCCTCTCCCACACTCAAGCACAGCAGTTTTGGAAGCAGCCTCCGGGTTAAGCCCAGAGATTTCACTCCCAACTTGCCGCACCGCCTACGAACCCTTTAAACCCAATTGTCTAG
+
CCCCCGGGGGGGGGGGGGGGGGGGGGGGGGGGGGGGGGGGGGGGGGGGGGGGGGGGGGGGGGGGGGGGGGGGGGGGGGGGGGGGGGGGGGGGGGGFGGGGGGGGGGGGGGGGGGGGGGGGFFGGGGGGGGGGGGGGGGGGGGGGGGGGGGGCDGGGGGGF=BEEGGFFFGGGGFGF3<?DGGGGDGFGG4*;4CF<+8,9>AFBD?FEF=F@99E:3A>F;@F;3DFBF<7AFAF??F08:?<AFB)
@M00200:207:000000000-ALC1F:1:2119:22410:16276 2:N:0:5
TACCAGGGTATCTAATCCTGTTTGCTCCCCACGCTTTCGCGTCTCAGCGTCAGCAACGATCCAGAGGGCCGCCTTCGCCGCCGGTGTTCCTCCTGATATCTACGCATTTCACCGCTACACCAGGAATTCCACCCTCCTCTATCGTGCTCTAGCTGGCTAGTTTCGGATGCACTTCTCGGGGTGAGCCCCAGGCTTTCACACCCGACTTGACCAACCGCCTACACGCCCTTTATACCCAATTGTCTAG
+
CCCBCGGGGGGGGGGGGGGGGGGGGGGGGGGGGGGGGGGGGEGGGGGGGGGGGGGGGGGGGGGGGGFGGGGGGGGGGGGGGEGGGGGGGGGGGGGGGGGGGGGGGGGGGGGGGGGGGGGGGGGGDGGGGGGG?EFGGGGGGGGGGGGGGGGGGGGGGFGFDAGGGGGGGFFGGFGF897CEGGGGGG4*9CFF;ABFEFF@D>B>9><FFF@;6BDFFFFFFFFFB?BB:B)64F4?F??24A4<F>
@M00200:207:000000000-ALC1F:1:2119:12413:18397 2:N:0:5
TACTCGGGTATCTAATCCTGTTTGCTCCCCTAGCTTTCGTTCCTCAGCGTCAGTTGTGGTCCAGCGCGCCGCTTTCGCCACGGGTGTTCCTGCAGATATCTACGCATTTCACCGCTACACCTGCAATTCCACGCGCCTCTCCCACACTCAAGCACGGCAGTTTTGGAAGCAGCCTCCGGGTTGAGCCCAGAGATTTCACTCCCAACTTGCCACACCGCCTACGAACCCTTTATGCCCAGTTGTCTAG
+
CCCCCGGGGGGGGGGGGGGGGGGGGGGGGGGGGGGGGGGGGGGGGGGGGGGGGGGGGGGGGGGGGGGGGGGGGGGGGGGGGGGGGGGGGGGGGGGGGGGGGGGGGGGGGGGGGGGGGGGGGGGGGGGGGGGGGGGGGGGGGGGGGGGGGGGGGGGDGGGFCFGGGGGGGGGGGFGF8:CDEGCFGGGGGG<FFGFFFFGFFFFFFFFFFEA<EFFF9:9?1;?DDFFFFF?AF>FF?FFFBABAD<A
@M00200:205:000000000-AKKM3:1:1101:11901:1847 2:N:0:1
TACTCGGTTCTCTAATCCTGTTTTCTCCCCACTCTTTCTCTCCTCCTTTTCCTCCTCCTCCCTTCTCTCCGCCTTCTCCTCCTTTTTTCTTCCTTCTCTCTCCTCCTTCCCCCTCTCCCCCCTTCCTTCCCCCCTCCTCTCCTCTGCTCTCTCCCTGCCTTTCCCCCTGCCCCCCCTTTTTTCCTCCCCTTTCTTTCCCCTCCTCCTTTCCGCTCCTCCTCCTCGCCCTTTCCCCCCTGTTTTCTTTCTCT
+
-,8AA,,,8,;<@,,;;C@,;;;,;;<;C@,8,;C,;;,;,;;AC,,;,;6,,6;,,,,;;8,,;,,,6;+68???,:9,44,,9,:84>@94,,,599?A,6,:,99,4,:8+63,9,746+,,,99A=,961+86361*6736*=06+,+4+6**6++720+**6+*,3)*130**+*74**+5433*,*35254*4))/))(0-0*/0(-(44(00/(,(0(/)1125)))(,4((..)().)))--)
@M00200:205:000000000-AKKM3:1:1101:8610:1961 2:N:0:1
TACTCGGTTATCTATTCCCGTTCTCTCCCCTCGCTTTCTTTTCTCTGCGTCCTCCCCCCCCCATTCTCCTGTTTTCCCCCTTCTCGTTCCATTCTCTTTCTACTCCTTTCTCCTCTCCACCTCTTTTTCCTGTTTCCCCTGGCCGGCTCCCTCTACGCAGTTTCCCCTGCTGTTCCTCTTTTGCGCCTTTTCCTTTCCCTAGACCCTTTCGCCTCCGCCTCCCCACGCTTTCTCCCCCGTTTTTTTTTCCT
+
-8866=,,6,;;;,,<C6@,C;6,6;,,;B<-+6B69@,6,;;AE,;<+86+,6,8,+86+7+,69,995,695A;,:6+44,,5,9999=,,9,,9,94=;<,9,9494,::,4++4,44,,4,,99?A,,?,+430,05+,315=)0*++,++3*60*@+2+0*+,*,*05041++++7,5*3*4*3*,+*2524*2*10**)/03)/(-((*,0*06(/()/3))/26)))),*((((((((((((-)
@M00200:205:000000000-AKKM3:1:1101:9485:1967 2:N:0:1
TACGCGGTTCTCTACTCCTGTTTTCTCCCCACGCTTTCTTTCATGCGCGTCCTTCTTTTCCCATCCTTCTGCCTTCTCCCTCTTTTTTCCTCCCCTTCTCTACGCCTTTCTCCGCTACACCTTTCCTTCCACCTTCCTCTGCCATACTCCCTCTCCGTCGTTTCTCCCGCACTTCCCCTTTTAAGCCCGTTTCTTTCCCCCTCTCCTTCCGTCTCCGCCTTCTCACCCTTTCCCCCCTATTTTCTTTCCTT
+
6,86@+++7,;<<,,<CC@,C;;,;;<6CB8@+@B@@@,;,<,;,,+8+88+,9,9<,,<CC,,,,,,:5,<AEA?,:9,49,,<,C>E=D59,4,499AD,?,4+4849,::+6:+8,9,4,,,,939=,9=1=@,==95=A*3:D0601+,+6;*@+0@+36*++,3@*)38;03*+*73+++510*0,*327+4.2)/5>))0.1*)()0(440*0-(0.113)2*26)))/,1((/))/11).))))
@M00200:205:000000000-AKKM3:1:1101:9345:1979 2:N:0:1
TACTGGGTTTTCTAATCCCGTTCTCTCCCCACGCTTTCTCTCCTCAGCGTCCTTTCCTACCCATCCCTCTGCCTTCGCCCTTTTTTTTCCTCCTTCTCTCTACGCCTTTCCCCGCTACACCCTTCCTTCCACGCTCCTCTGTCGCCCTCCCTCCGGCCAGTTTCCCCCCGCCCTCCCCTTTTGCGCCCGTCTCTTTCACGCCACCCTTCTCCTTCCGCCTACTCGCTCTTTCCCCCCCGTTTTCTTTCTCT
+
6,8A,,8,8,:<C,,;CC<,C;6,<@@CC@,7+@B@@@,6,;;?E,,C+88+,,,6;,,;BC,,,,:,:4,:9?=?,86,4,,,:+8>FED<9A,,9,9C@,E,>+4449,:A+=9+8,,9++,,,939=,4=+6@69@0577*6:@)6*++,+0*3>+0<2*+**+33*00*-*3//**722*)/4)))*)21<+3)+,,3(((//3()/)77;91104(.)0-8)112<))).-/(-33(-6<))))))
@M00200:205:000000000-AKKM3:1:1101:10984:1997 2:N:0:1
TACGAGGGTATCTAATCCTGTTTTCTCCCCACGCTTTCTCTTCTCAGCGTCCTTATCCGACCATTTCTCCGCCTTCGCCCCATTTGTTCCTCCCTCTTTCTACGCCTTTCACCGCTACACCGTTCTTTCCACCCCCCTCTTCGGTACTCTATCTTGCCAGTTTCTTTCGCACTTCCCCTTTTGAGCCGGTTTCTTTCACACATTACTTATACAACCGCCTACACGCCCTTTCCTCCCTGTTTTCTTTCTCT
+
68A@,8:+8,;CCC,<C@E9FC@,<;66C@@@+@F@@@,6,6;C@@,C+86+,<,;C<,,@@+,,,,,998@?CE?,86,7,,,<,<A?@D946,,9,9C=,<,>+98=?,::+=98@D9=+,+,+99C=;AD6+8=?=1<@D*=9C1?<,+,2623@?5D25?*3+,35*:?8*330+*742*054*****+2554/2*0<;**15/****0*,/6)26(,(2//577;;3.).,1(.67.,69)1))))
@M00200:205:000000000-AKKM3:1:1101:14820:2060 2:N:0:1
TACAAGGTTCTCTAATCCTGTTTTCTCCCCTAGCTTTCGCACCTCAGCGTCCGTATCGCGCCATTCCCTCGCTTTCGCCTCCGTCGTTCCTCCTTATCTCTACGCCTTTCACCGCTTCACCATTTCTTCCAGTTACCCCTCACGCCCTCCATCCCGGTATTTTCCTCCGCCGTTCCTCCCTTAAGCGCCTGTCTTCCACGACTTATTTCCCTAGCCGCCTACTCGCCCTTTCTTCCCCATTTTCTTTTTCT
+
6,A8@CC,;,;CE<,CEFG9FC@,<C@@EFF-,CFCEE,,,8@EFCCE78@++,,,;,CC@B7,:9,6644@=AFD,68,,4+,,+@FFF8,4A,,9,9CF8?7B+=?AE,::+@9>FA94,,,,,9@FF,,3,+99*@13,@:D?D1=*,+366:9@+3E+;2*+63*@9)<=:3+40*372+1@**3**+*55+41=7:9=(**11*****(20()23(/))/32:)2@))).)4(,,.)19;)))),)
@M00200:205:000000000-AKKM3:1:1101:15305:2066 2:N:0:1
TACTAGGTTATCTAATCCCGTTCTCTCCCCTAGCTTTCTCTCCTCAGCGTCAGTTTCAGCCCACCCCCCCGCCTTCGCCGCTTTTGTTCCTCTCTTTCTCTACGCCTTTCCCCGCTCCACCCTCCTTTCCAGTTGCCCCTTCTGCACTCTCTCCCCGCAGTTTCGTTTGACCTTTCCGCTTTAAGCCCGTTCCTTTCACACTCTCCTTCCGGTGCCCCCTTCCCCCCCCTTCTTTCCCAGTTTGATTATGT
+
6,8C,CC,C,CCE;,CC<FFF@C,<CEEEFFC8FFEFE,6,;BFFCFD+B@,,<,<<<,CFE<,6,+68@+@@FEE,88+4+,,:,CEFGF<=?,,,,9A8;F=F+9=@;,9:+69+@D44++++,73C=33?,+8,0@8366+@;@064,+6665*>0?>+2<)33;:,4:B@<40***64550></9;,**5=+1*4*(-(*)08>4(006:*0(*2(/(()(*0195<())-40))).6:)))-)))-
@M00200:205:000000000-AKKM3:1:1101:7774:2072 2:N:0:1
TACCAGGTTCTCTAATCCGGTTCTCTCCCCTAGCTTTCTCTCCTCAGCGTCATTATTGGCCCACCCCTCCGCCTTCGCCCCCTTCATTCCTCCCTCTTTCTGCGCCTTTCACCGCTACACCTCTCCTTCTAATCTCCTCTACCATCCTCCCTCCAACGTAGTTTCCTCCGCAGTTCCCCCTTTGAGCCGTTTTTTTTCACGCCTCTCTTCGGTACCCTCCTCCCAGCCCTTTCTTCCCACTTCTCTTCTGT
+
68ACCGG,C,;CCC,CEEFFG@8,<;C6CBFD8FGEC@,<,;;;<C8F:8@,,,,,<,CEEFG,68+BB@8B?CEF,,8,+6+,::CFFFG,,8,,4,9C=DECE,4?=?,::+@D6FD:9,44,,93?D,@F,+92<A0067;EDD5=*1+6663@+=D@006;3+,365)*:D32+0*+3+51520<3****4/*05:55)))((01*((-(*5**2-/(()(+.2**()).)12()(,/))).)))))
@M00200:205:000000000-AKKM3:1:1101:19422:2075 2:N:0:1
TACAAGGGTATCTAATCCCGTTCGCTCCCCTGGCTTTCGTGTCTCAGCGTCATCACACTCCCATCTCTCTGTTTTCACCTTTTTCGTTCCACCCGCTCTCTACGCCTTTCACCGCTCCACCGTTTCTTCCGACCGCCCCTAAGTGGCTCCCGCTAAGCAGTTTCCCATGCAGTTCCACTTTTGCGCCGTTGTCTTTCACCCATCACTTCCGAAGCCGCCTACTCGCCCTTTCCCCCCCATTGTCTTTCCAT
+
86ABCFF,C,;CFC9CFDFEGC;,7@@@CFF-,CFCEE,;,;;AF@FF:8B,,<,;,;CEFF8,;C,<B5CB@ECF,<:?55,,6+CEFGF,,8++4+9AD@E,:+9?=?,:C,C>D@D==+9@,,9BFG6>D++6+3=156@CAFG)=*+++06*3D8DF+3+3;+,0@*8?EF3+0++755*0@:*@***+555+*56>=B-*088*0/(5-:<>/8;(/)0(/0897/).)/61(-8<)-62))))))
@M00200:205:000000000-AKKM3:1:1101:8167:2077 2:N:0:1
TTCGGGGTTCTCTACTCCTGTTTCCTCCCCACGCTTTCCCTCCTCAGTGTCTCCTCCGGCCCACCCTTTCGCCTTCTCCCCTCCTCTTCTTCCCCCTCTCTACGCCTTCCCCCGCTACACCTTTCTTTCCTTCTTCCCCTACCGTTCTCTCCCCGGCCAGTCTCCCCTGCTTCCCCCTTCTTGTGCCCCTTTTTTTGACCCGCCCCTTCCAGGCCCACCTTCTCGCCCCTCTTCCCCCATTCTACTTCTCT
+
-,88A+768,,,<,,=;6<,E66,C@,,88,@@FC,:;,;,68,;CCE,<;,,6,,;+++@@7,,,,,,948CCEG,6:,8,,,:,69,,E594,+6,994,5,++,4,,,47++3+8,94,,,,,4,47,732+,,01033,*6*+)3+2+,++**30*@2*+*03,*,**+030**0*3,22*,7;5*,**24/)(10((0(,(,(((.),(*32*.().)0(*2/)/,()).(*(,()))))))).))
@M00200:205:000000000-AKKM3:1:1101:18362:2092 2:N:0:1
TACCCGGGTATCTAATCCCGTTTTCTCCCCTAGCTTTCGCTCCTCAGCGTCATTAGAGGTCCATCGCCCCGCTTTCTCCACCGTAGTTCCTCTATCTCTCAACGCCTTTCACCGCTCCACCTTCCTTTCCGCACTCCCCTACCTCCCTCGCCTCCGTCAGTTTCTGCCGCAGTTCCTCTTTTGAGCCGCTTCATTTCACCCCATACTTGCCAGCCCGCCTACTCGCCCTTTCTCCCCCATTGTCTCTCTCT
+
68AAACE+8+;CEF9FFCFFGE@,<CCCCFD-,CFCC@,8,;@FGDCF7@@,,,,,;,;BFFC,:,,,888C=CFF,<C,99+,,,8EFGC,4,,,9,@F8@FFG+9?==,::6@BDCD9>4,9,,9=FF6=860@@0@8:@8DFB60=3+++069DG+:E+3?;1+,3@*):AB1+3++75<**@@*?**/+525125*-59((098**(*08:C;)5((,7/(3)2106)))/,4(,3-).6-)-))))
@M00200:205:000000000-AKKM3:1:1101:11471:2103 2:N:0:1
TACACGGGTATCTAATCCTGTTTTCTCCCCACGCTTTCGCTCCTCAGCGTCAGTATCGAGCCATTTCTCCGCCTTCGCCACTTCTGTTCCTCCGCCTCTCTACGACTTTCCCCTCTACACTCGTTCTTCCACTCTCCTCTCTCGAACTCGATCTACCCAGTTTCCTCCGCAGTTCCCTCTTTGCGCCCCTTCCTTTCACTTCTTACTTACACCGCCGCCTCCTCGCGCTTTCTTCCCTATTGTATTTCTAT
+
-8AACCF+8+CCECFFGGGFGEE,C<CC;BC@7CFBFE,,4;8A<@,CC8B,,<,;68,,BCF,,,,,<,8@CFE=48@,,4,,<,CE?EF99+,,8,@FDDF7,+8@=F,9:4=?6C=9,9+,+,9=FADE8,+99<D:*420=D?06*,+,06=<@=DF+;=*++,3@58AEF++++*77++3@49**,*32E2+37**0***118*1**)0>:(/8>(/-)(3)2:16)))1.4)75))))1))))))
@M00200:205:000000000-AKKM3:1:1101:13870:2117 2:N:0:1
TACAGGGTTCTCTAATCCCGTTTGCTCCCCACGCTTTCTCTCCTCAGCGTCATGGTGTGGCCATTTTCCCGCCTTCGCCACCTCTGTTCCTCCCTCTATCTACACCTTTCCCCGCTACACCGTTCATTCCAGTCTCCTCTCCACCCCTCTCTTCACGCAGTCTCGTCCGCCCTTCTTCTTTTGAGCCGACTCCTTTGACGACCTTCTCACGCTCCCGCCTTCTCGCCCTTTCCCCCCCGTTTTGTTTCATT
+
-8ABC@F,;,;@CC,CE9F;CCC,6<;69B@F7BFC@<,C,;BFFFFG+8@,,,,;,;8CGG8,,,,66988@:FG,8@,49,,:,CEFGG546,,4,9CA8FFG,9=DA,=4+@@>@E<,+,+,,43CA,ED96==3=*54@DGF>0=*,+,+6;68D*++06)306*60898:014++852335@*@***32A++27:)//)*0*.**-5-014>)02(.)+,3=:7*))))/.*-2,((-(((())-)
@M00200:205:000000000-AKKM3:1:1101:8744:2118 2:N:0:1
TACGGGGTTATCTAATCCCGTTTGCTCCCCACGCTTTCGCTCCTCAGCGTCAGTCACCGTCCATATTTCCGCCTTCGCCACCGTTGTTCCTCCCGATCTCTACACCTTTCACCGCTACACCGCGCCTTCCACCTTCCTCTCCGGGACTCAAGACAAGCAGTTTCGTGCGCCGTTCCTCTTTTGAGCCGACTTTTTTAACACCCTTCTTGCCTCCCCGCCTACTCGCCCTTTCTCCCCTGTTTCCTTCTTAT
+
AAACCGG+@,CCFF@FGFFGGE@,;CCCCBEGGEGCDB,,,;@FFFGGCB@,,<C,CCFGGGG,,,,,<,8BFEGFF@:,,9+48?FGGGG??=+,6>8CFFGGG,9ADF9B:=CD6FE?=6++++6@EEGG+6=DEFF9*6@*@>61=*,+,+6;*@CF,53<00+405<ADAA3=9++7283:>,9D)*)+4=/))4///,((//9))(./21;9/5;;3)0(289<5)))).,1(,..))6))))))-
@M00200:205:000000000-AKKM3:1:1101:19452:2121 2:N:0:1
TACAGGGGTATCTAATCCCGTTTGCTCCCCTAGCTTTCGCGCCTCAGCGTCATTCTCGGTCCAGTCCGCCGCCTTCGCCACCTGTGTTCCTCCCTCTCTCTACGCCTTTCCCCGCTACACCCCTTTTTCCGCTTCCCTCTCCCGAACTCAAGCCCGTCAGTTTCCCCTGCCATTCCTCCTTTGAGCCGACTTCTTTCACACGGTCCTTACAGGACCGCCTCCCCGCCCTTTCACCCCCATTGTCCTTCTAT
+
88A,,CC+B,CEFFEFFFAEGC@,CCEEDFF-CFGFFF,6++@CFFGGCBB,,6,,6,6BFGD,,,,,688@CCFE,BB,,9,,:5CA@EFAA,,,9,9EEAGGE+=C=C,9A+@5+F==94++,,6@EGCG6+6==<E0066*6*616+,+,+630@7?7+55;6+33@68FEF1+1**7752/>:*/***144419=?@22((68>*..)(,3=7)82(((2,37C595)))..2(,.6)..))))).)
@M00200:205:000000000-AKKM3:1:1101:8061:2138 2:N:0:1
TACTGGGGTATCTAATCCTGTTCGCTCCCCACGCTTTCGCTCCTCAGCGTCAGAACAATCCCAGAGCTCCGCCTTCGCCACCGGTGTTCCTCCACCTATCTGCGCCTTTCACCGCTACACGTAGAATTCCGATCTCCCCTAATTGCCTCACGTCGACCCGTCTCCACCGCAAAACCCCGTTTAAGCCGATCCCTTTCACGGCGTACTCACTCAACCGCCTACGCGCCCTTTCTACCCCGTTGTCGTTCGAT
+
6ACCCGG+C7FEFFEGGGGGGFC,@CCCDCFGGGGCDE,BBEFFCFGGGBC,6,,;CCFGFGG8,,,:@ABFEGGGG@C,=?++@CFGGGGBAAE,A,@EFFGGG+@?DF,AFGGFGGGA8@E,+,7@FGGGG=DED9ED5@C9DF70=*,+6==BBCGDE+1;:+:39;>)<CF>5>4*61*=+><AE)*/8<<2+1=7>21((.(..()/618<3)7862(),2897<)).))6*(,-4::A(((((()
@M00200:205:000000000-AKKM3:1:1101:22158:2146 2:N:0:1
TACAGGGCTCTCTAATCCCGTTCTCTCCCCTAGCTTTCGCGCCTCAGCGTCCCGAATGGGCCATCTCCTCGCCTTCGCCACTTTTGTTCCTCCCTCTCTCTACGCCTTTCACCACTACACCTTCACTTCCACTTCCCTCTCCCACCTTCCATCCGATCAGTTTCCCATGCAGTCTCTCTGTTGAGCCGGTTTCTTTAACATCGTCCTTGCACAGCCGCCTGCTCGCTCTTTCCTCCCCATTGTACTTCCAC
+
-8ABC@7,=,6;6C,CCCDFG66,<C@@C8C-6<@C;@,8++8CC8@A:86+,+,+8C@EFDE8,:,,:@8+486A,88,,9,,,,:4:;=5,8,,9,499@FD7+,499,9949:+B@9,,,,,,99EA8D?,6@@<@8D,6;DE6)6*,+66=*3C>?D35=0++7;8+8D);5+0++8,+535@5>0+*+@@2+3732)=1)0:>*)***:8@)*8-(-(05/2*70>))/.,*(((.)..)))))))
@M00200:205:000000000-AKKM3:1:1101:16773:2171 2:N:0:1
TACTCGGGTATCTAATCCCGTTCGCTCCCCTAGCTTTCGTCCCTCAGCGTCAGAAAAGACCCAGTGTTCCGCTTTCGCCTCCGGTGTTCCTGATGATATCAACGCATTTCACCGCTCCACCTTCAGTTCCGCCCACCTCTATCTTCCTCAAGCTCGCCGGTTTGACGCGCAATTCCTCGTTTGGGCCGGTGGATTTCACACCTCCCCTATCATGCCGCCTCCTTACTCTTTCCACCCTATTGTCTTTTGAT
+
BACCCGG7C+6CFGGGGFGGGFE,+BFCFFGF<FFE@E,CF@FFGGGGGF:@,,,,CCFGGGG,:,,,<:CCFFGFE@BF@E++8+CFFGGG,C,,9,,CDFGGG+@FDE,@CCE>?FF=@,9>,,9EGDGG666>CDF85EFFFFG:D?,+6+6@>EDF@08:*++5?8?8BFF8=13*5=>DAFGAE)*))4=2+)4<E?@,,(/8())9?6CA9/.1(,(*)3***2.)))..2(.).-.:)))))()
@M00200:205:000000000-AKKM3:1:1101:23469:2179 2:N:0:1
TACGCGGGTATCTAATCCTGTTTGCTACCCACGCTTTCGTGCCTCAGTGTCAATAATCGCATATTAAGCTGCCTTCGCAATTGGTGTTCTATGTCATATCTAAGCATTTCACCGCTACATGACATCTTCCGCTTACCTCTACGACATTCAAGATATATAGTATCAACTGCAGTTCCCATGTTAAGCTCGTGTATTTAACCACTGACTTACATACCCACCTACTCACCCTTTCAGCCCAATTGTCTTTCGAT
+
<BCCCGG>F@FGGGGGGGGGGEC8FFEFFFGGDGGFGGCF,B@FGFFFGEFF@E9,CFFGGGG,C9,,6ABFFGGGGC,+4594CDFGGGG9;FF9F<EFGGGGG8EFFFAFFGGFGGG?;,9,:,4CFEGGD@DGCFGDDFFFGF6269,+,6=DFGGFF82=;+8,3EDEFFF9:?+096=?DF9D>+,*37==+57:6CE)*:=E5>6AE0>@E9@D@>*99<;C97)****04(-71*959***((*
@M00200:205:000000000-AKKM3:1:1101:16647:2219 2:N:0:1
TACTAGGGTATCTAATCCCGTTCGCTCCCCTGGCTTTCGCGCCTCAGCGTCAGTGTCGGCCCAGCAACCCGCCTTCGCCGCAGGTGTTCCTCTCGATATCTACGCCTTTCACCGCTACACCGAGAATTCCAGTTGCCCCTTCCGCACTCTAGCACGACAGTTTCACTTGGCCGCTCCGTGTTAAGCCCGGAGATTTCACAAGTTACTTGTTGCGCCGCCTCCGCGCCCTTTTCGCCCCGTTGTCTACTGGT
+
CBCCCGGCE<@FGGGFGGGDFC@,+8C@FFFGFGGFFG>C>@FFGGGGGFG:CEFFFGEGFGGCC,6BFFF@FGGGG??:=+++:ACFFGGGGG>,9,CAFGGFG+?FFGCEFCC?>FFEFD7C7+,=FGEFG3=DA9@8D@8:CED0A5;?C:FD>ED?9+;?7BCGFGFFFF59:?*36:7CAEFA?4*))=C3+1417=7))1<C)7)/93*;97<((.(0328CC4,).,(,/-(((-4<2))-)).
@M00200:205:000000000-AKKM3:1:1101:13154:2221 2:N:0:1
TACCAGGGTATCTAATCCTGTTTGCTCCCCACGCTTTCGTGCATGAGCGTCAGTTATAGCCCAGAGACCTGCCTTCGCCATCGGTATTCCTCCTGATATCTACGCATTTCACTGCTACACCAGGAATTCCAGTCTCCTCTGCCAAACTCCAGCCTTGCAGTCCCAAATGCCATTCCCAGGTTAAGCCCGGGGATTTCACATCTGGCTTACAAAACCGCCTGCTCACGCTTTCCGCCCCGTTGTCTAGCGAT
+
<BCCCGGGGFFGGGGGGGGGGGGCFGGGFGGGGGGGGGGG8FGGGGGGGBBCEGGFGGGGGGGF88,BFEFGGGGGGEGGEGCCFFGGGGGEFGFDFGGGGGGGG6F:EF9EFGGFGGGEFCF77,BGGGGCGGGGGFGEF8EFFFD8DFECDFGF5FGFF01=9;6EFFFEFDDD:D+*8=DAFF?DEDD*0:C9+2@C<CE**8@C)8A7@@FE59*)59)4<9ACCDB*55>(:(6?3((77)))(.(
@M00200:205:000000000-AKKM3:1:1101:15524:2246 2:N:0:1
TACTGGGGTATCTAATCCCGTTTGCTCCCCTGGCTTTCGCGCCTCAGCGTCAATGCCGGTCCAGGATGCCGCCTTCGCCACCGGTGTTCCTCCAGATATCTACGCATTTCACCGCTACACCTGGAATTCCGCATCTCTCTCCCGGATTCAAGCCAGCCAGTATCGAACGCAGTTCCCGGGTTGAGCCCGGGGATTTCACGTTCGACTTAGCAGGCCGCCTACGCGCCCTTTAAGCCCAGTTGTCTAG
+
CCCCCGGGGGGGGGGGGGGGGGGEGGGGGGGGGGGGGGEG:FEGGGGGGGGGGGGGFGGGGGGGF7C<FFEFGGGGGFGGGFEEFGGGGGGGGGG<EFGGF@FGGGGGGFFGGGGDGGFGGGFFF8DFGGGGGGGAGFGFFGGFG5DAGFGFFF?9CEFFG7EGFFGGFGFFBC>;ABDBCGG4FGF4?45)?5CF7?F@FFF;DDF@EC@?A?EC@GFF?:6>>CEG)9>2294583B?2)-9<24
@M00200:205:000000000-AKKM3:1:1101:12163:2281 2:N:0:1
TACGAGGGTATCTAATCCTGTTCGCTACCCACGCTTTCGCTCCTCAGCGTCAGGTAAGGCCCAGAGAGCCGCCTTCGCCACCGTTGTTTTTCCTGTTTTCTGCGCTTTCACCCGCTCCACAAGGATTTCCGCTCTCCCCTGCTTACTCCAATTCTGCCCGTTTCGGAAGCAGGCCCGGCTTTGAGCCCCATTTTTTCACTCCGGCCTTGCCAACCCGCCTACAAGCCCTTAAGCCCCAATTGTCAAT
+
CCCCCGGGGGGGGGGGGGGGGGGGGGGGGGGGGGGGGGGGGGGGGGGGGGGGGGGGGGGGG7,9:,9,:4+C4C:,,88,B8@,,7B,,9@F:?,,,,94,,5>++@BF,4C<=+0+6,A6,488,46E,1+660EF51)0D,1,;+*6*,+72++=E+03+0+:*=6*,*)0)*3<9**5145/2133*,+1=B/)5,8BB20(6(/4(()/(=*(10((((*.:5749)).)(-;((1).)))))
@M00200:205:000000000-AKKM3:1:1101:17095:2310 2:N:0:1
TACAGGGGTATCTAATCCCGTTCGCTCCCCTGGCTTTCGCGCCTCAGCGTCAGAAAAGGTCCAGCGTGCCGCCTTCGCCACCGGAGTTCCTGTAGATATCAACGCATTTCACCGCTCCACCTACAGTTCCGCACGCCCCTACCTCCCTCAAGACCGCCAGTATCCGAGGCCATTCCCCGGTTGAGCCGGGGGATTTCACCACGGACTTGGCAGCCCGCCTACGCGCCCTTTCCGCCCAATTGTCTAGTGAT
+
CCCCCGGGGGGGGGGGGGGGGGGGGGGGGGGGGGGGGGGGGGGGGGGGGGGGGGGGGGGGGGGGGGGFGGGGGGGGGGGGGGGGGGCDGGGGGGGFGAFGGGGGGGGGGGGGGGGAGGGGGGGGGGGGGGGGGGGGFDG=FFGFGFGFGFGGGGGFDGGFDCCFEB5@AGFFFEFFFFG4CEGGFCFEECG3:EGF?<CAF:<(711<<02)46EEFGF2:?(89C><)5:)66(2::B:B<>AFF2-5))
@M00200:205:000000000-AKKM3:1:1101:11020:2313 2:N:0:1
TACGCGGGTATCTAATCCTGTTTGCTCCCCACGCTTTCGTGCATGAGCGTCAGTGTTGGCCCAGAAGGCTGCCTTCGCCATCGGTGTTCCTCCAGATCTCTACGCATTTCACCGCTACACCTGGAATTCCACCTTCCTCTGCCACACTCCAGCATCGCAGTTTCGAGCGCACTTCCCAATTTAAGCCCGGGGCTTTCACACCCGACTTGCTCGGCCGCCTGCGCACACTTTAAACCCACTTGATTAG
+
CCCCCGGGGGGGGGGGGGEGGGGGGGGGGGDFGGGGGGG,4F,A,EEGGGGGGGFF<C@FFGDGFGCFFCGGFFGGGGEG4ECEFEGGGGGGF<DEF4@FDFFFGGGGGGGGGGGFGGGGG?F@GGGGGFGGFGCFGFGB6ED*,@CDGFGC=?DFE>DEEGEG5?+:5CE)*:;*@F5*7@+=+@=597CB)7;;+9F*7(/(,6>2A91782;?6DEFF?(70CEC97>24)48EB0:9)))-))
@M00200:205:000000000-AKKM3:1:1101:14545:2328 2:N:0:1
TACAGGGGTATCTAATCCTGTTTGCTCCCCTGGCTTTCGCTCCTCAGCGTCAATATTGGTCCAGAAGGCCGCCTTCGCCACTGGTATTCCTCCCGATCTCTACGCATTTCACCGCTACACCGGGAATTCCACCTGCCTCTACTGTGCTCGAGCCTGACAGTTTAGAAGGCAGCCCTGCGGTTAAGCCGCAGGATTTCACCCCCTACTTATCAGGCCGCCTACGCGCCCTTTATACCCAGTTGTCTAG
+
CCCCCGGGGGGGGGGGGGGGGGGGGGGGGGGGGGGGGGGGGGGGGGGGGGGGGGGGGGGGGGGGGGGGGGGGGGGGGGGGGGGGGGGGGGGGGECFGGGGFFGFEGEFGGGGGGGFDGFGGGGGGGGGGGGGGGGGGFGFFGGFGFGFGEDDGGGFFGDBEFEGFFGG5DAAB@>FFFGDGGGGFGGFFGGBEFGG6<FFFFFFBFFCFFFEEFGGFGF@@@@D1?8D)774<4<9E<:72-:9<66
@M00200:205:000000000-AKKM3:1:1101:13196:2353 2:N:0:1
TACTAGGGTATCTAATCCCGGTCGCTCCCCTAGCTTTCGCGCCTGAGCGTCAAGGGCGGGCCAGCAGATCGCTTTCGCCACTGGTGTTCCTTCCGGTATCTACGCATTTTACCGCTACACCGGAAATTCCATCTGCCTCTCCCGCCTTCAAGTCCCGAAGTTTCGAACGGCCTCTCCCAGTTGGGCCAGGAGCTTTCACGCTCGACTTTCGGCACCGCCTGCGCCCGCTTTAAACCCAATTGTCCAGAGA
+
CCCCCGGGGGGGGGGGGGGGGGGGEGGGGGGEDFGGGGGCFGGGFGGGGGGGGFCFGGGGDCCGGGGG,BDGCFGGGGGGEFGGFGGGGGFGGGGGEGFGF,BFGGGGFGGFGGGFGGGGGGGDEGGGGA7ECEFG96@85,@AC>D8FFGG>D+9BGGBEFFGDFGC;E4@B@AFFA4;CCFC:EGEFDGBFF6CFEGD2(1229B42<0((-:=,95:0:00(2))/11)66<4A14:))69))5<34
@M00200:205:000000000-AKKM3:1:1101:10690:2361 2:N:0:1
TACGAGGGTATCTAATCCTGTTTGCTCCCCACGCTGTCGCGCCTCAGTGTCAGCAACGGCCCAGCAGAACGCCTTCGCCACTGGTATTCGTCCCGATCTCTACGCATTTCACCGCTACACCAAGAATTCCGATTGCCCCTTCTGCACTCTAGCACATCAGTATCAGCTGGCCGTTCCAAGTTGCGCTTGGAGATTTCACAGCTGACTTAACACGCCGCCTACGCGCCCTTTAACCCCAATTGTCTAGAGA
+
CCCCCGGGGGGGGGGGGGGFGGGGGGGFGGGGGGGGGGGGGGGGGGGGGGGGGGGGGGGGGGGGGGGGGGDFFGGGGGGGGGGGGEFGGGG7?FGGGGGGGGGGGGGGGGGGGGGFGGGGGGGGGFGFF=DEGG?DC?F=FGGFEB?<DFGGGGGFFGGFG7D9EFGGFGFBD>EFAFFFFFG+@5E?FC6?>CF96:CEEFF9=DEECEFEFFGD>D>6;@F3:CEG)9:25).2:6((67<B>:<4<>
@M00200:205:000000000-AKKM3:1:1101:21583:2365 2:N:0:1
TACAAGGGTATCTAATCCTGTTTGCTCCCCACGCTTTCGTGCCTGAGCGTCAGTGTTGGCCCAGGGGGCTGCCTTCGCCATCGGTGTTCCTCCGCATCTCTACGCATTTCACTGCTACACGCGGAATTCCACCCCCCTCTGCCACACTCCAGCCCGCCAGTTTCCCATGCCATTCCCAGGTTGAGCCCGGGGCTTTCACACAGGACACGGCGAACCGCCTGCGCACGCTTTATGCCCAATTGTCTAGAGAC
+
CCCCCFGGGGGGGGGGGGGGGGGGGGFGGGFGGGGGGGGGGGGGG8FGGGGGGGGGGCFC;CFFG:C@EFGGGGGGGGGGGGEGGGGGGAFGGGGGGEFGGGGFGGGGGGGGGGGFGGGGGDE@@EGGGGGGG68@EEG<6C8DFFGFGFFG6C6?>DD5@8EG@FGGFG>:F=C9>??>FACDFGGF;C*8;=CCFEGCE11;;D;;<9>>9;EC9<><:?0@(:)77>(6)6)4C>(3)))6<)).)6(
@M00200:205:000000000-AKKM3:1:1101:8125:2366 2:N:0:1
TACAGGGGTATCTAATCCTGTTTGCTCCCCACGCTTTCGTGCATGAGCGTCAGTGTTGGCCAGGGGGCTGCCTTCGCCATTGGTGTTCCTCCACATCTCTACGCATTTCACCGCTACACGTGGAATTCCACCCCCCTCTGCCACACTCCAGCCAAGTAGTTTCGAGCGCCATTCCCAAGTTAAGCCCGGGGCTTTCACACTCGACTTGCTCGGCCGCCTGCGCACACTTTAAACCCAGTTGCCTAG
+
CCCCCGGGGGGGGFGGGGGGGGGGGGGGGGGGGGGGFGGEGGGGGGGGGGGGGGGGGFGGGGGGGGGDGGGGGCFDGGGGGGGGGGGGGFGFFGGGGGGGGGGGGG7FGGGEEGGFG9FDGFEEFGGGEFF,@ECEGDGFFGDFFFFDFBGGGGGFFGFDEG@CBFCEEGDA9;AFFFGFFCCC5DFF>DG>BF?F69=@B@BB0(/)977<0;C5(7)(/-2.7870:C9<<A?:8,,6>)))).
@M00200:205:000000000-AKKM3:1:1101:23688:2388 2:N:0:1
TACGAGGGTATCTAATCCCGTTTGCTCCCCTAGCTTTCGCGCCTCAACGTCAGTATCCGTCCAGAAGATCGCCTTCGCCACTGGTGTTCCTCCCGATATCTACGCATTTCACCGCTACACCGGGAATTCCATCTTCCTCTCCGGAACTCAAATCCTACAGTATCTCGTGCACTTCCAGAGTTAAGCTCTGGGCTTTCACACGAGACTTATAGAATCGCCTACGCGCCCTTTACACCCACTTGTCTAG
+
CCCCCGGGGGGGGGGGGGGGGGGGGGGGGGGGGGGGGGGGGGGGGFEFEGGGGGGGFGGGGGGGGGGGGGGGGGGGGGGGGGGGGGGGGGGGGGGGEGGGGGGGGGGGGGGGGGGFDGGGGGGGGGGG;AFDFFGGGFAEFFGFGEGFFFGGGGGBFGGFGGFGEFC?ACFFF5FFFF7FFFF78;,;ACFFFGFGFFFEFA2>2>*5@CCF*9,5(9A@F5().88CCFF34)76C1(644.256)
@M00200:205:000000000-AKKM3:1:1101:23024:2396 2:N:0:1
TACAAGGTATCTAATCCTGTTTGCTCCCCTAGCTTTCGCGCCTCAGCGTCAGTGCTGGTCCAGGAAGCCGCCTTCGCCACTGGTGTTCCTCCCGATATCTACGCATTTCACCGCTACACCGGGAATTCCACTTCCCTCTCCCAGACTCTAGCCGAGCAGTATAAGATGCAATTCCACGGTTAAGCCGTGGGATTTCACATCAGACTTACTCGGCCGCCTAACTGCCCTTTATGCCCAATTCTCTAG
+
CCCCCGGGGGGGGGGGGGGGGFGGGGFGGGEGGGGFGGGGGGGGGGGGGGGGGGGGGFGGGGGFGGGGGGGGGCFCGGFFCGCFFGFGFGEEGG7FGGGGGGGGGGEGFFGGGGG>GGGF>ECE@EGGGGEFGDDEGFGDBDDB=DDEDD,?DCD>BGGFGCBGFAGA?7<C878;99+<@?+2<DCBBD*;*442B>CE=EBB@386>@:2(:*:6C):E()1)0.0*0.))7;@:(6)))/../
@M00200:205:000000000-AKKM3:1:1101:22174:2404 2:N:0:1
TACCGGGGTATCTAATCCCGTTTGCTCCCCTGGCTTTCGCGCCTCAGCGTCAATACCGGTCCAGGATGCCGCCTTCGCCACCGGTGTTCCTCCAGATATCTACGCATTTCACCGCTACACCTGGAATTCCACATCCCTCTCCCGGATTCGAGCCTTCCAGTCTCGGACGCCGTTCCCGGGTTGAGCCCGGGGATTTCACGTTCGACTTAGAAGGCCGCCTACGCGCCCTTTAAACCCAATTGTCTAG
+
CCCCCGGGGGGGGGGGGGGGGGGGGGGGGGGGGGGGGGGGGGGGGGGGGGGGGGGGGGGGGGGGGGGGGGGGGGGGGGGGGGGGGGFGGGGGGGGGGGGGGGGGGGGGGGGGGDEFGGGGGGGGGGGGGGGGFFFGGFGFFDD>GFDFG>G6>DGFFGGFGG7=@CDG>C*)3>AFFADEE=4CFGGF5DE>5:6;;?F@8@@6;@@?ABF<20;@B3:???:54C)7)2.<A>288(-(6)6649<
@M00200:205:000000000-AKKM3:1:1101:16920:2407 2:N:0:1
TACTCGGGTATCTAATCCCGTTTGCTCCCCACGCTTTCGCGCCTCAGCGTCAGGGAATGCCCAGAGACCCGCCTTCGCCACCGGTGTTCCTCCCGATCTCTACACATTTCACCGCTACACCGGGAATTCCAGTCTCCTCTGCATCCCTCAAGAATGGCAGTATCGGCCGACCCCCCTGAGTTGAGCCCAGGGATTTCACGACCGACTTGCCATCCCGCCTACGCGCCCTTTATACCCAGTTGTCTAG
+
CCCCCGGGGGGGGGGGGGGGGGGGGGGGGGGGGGGGGGGGGGGGGGGGGGGGGGGGGGGGGGGGGGGGGGGGGGEGGGGGGGGGGGGGGFGGGGGGGGFGGGGGGGGGGGGGGGGFGGGGGEGDFGFGGGGGDGGGGFGFFGFFGFGFGF8DGFGFFGFBGGEGDBD>>EFF4AADEF6?FCG+?EFFFGCDFDGDFCFD?F>90292)9/6:(;CBGEF(2:>;DDD<C22>44-<<B35669AA>
@M00200:205:000000000-AKKM3:1:1101:19418:2424 2:N:0:1
TACTGGGGTATCTAATCCCGGTCGCTCCCCTAGCTTTCGCGCCTGAGCGTCAAGGGCGGGCCAGCAGATCGCTTTCGCCACTGGTGTTCCTTCCGGTATCTACGCATTTTACCGCTACACCGGAAATTCCATCTGCCTCTCCCGCCTTCAAGTCCCGAAGTTTCGAACGGCCTCTCCCAGTTGGGCCGGGAGCTTTCACATTCGACTTTCGGAACCGCCTGCGCCCGCGTTATGCCCAGTTGTCTAG
+
CCCCCGGGGGGGGGGGGGGGGGGGGGGGGGGGGGGGGGGGGEGGGGGGGGGGGGGGGGGGGGGGGGGGGGGGGGGGGGGGGGGGGGGGFGGEGGGGGEGGCEGGGGGGGGFGGDGFGGGGGGGGGGGGGFFGGGGCGFGFFCG>EEDAF6@BDFGFDC7B8C?FFFGGFGA>DFFFFFFFDEDG38FEF:CEFF6**6?49AABFFFF2<BF0?GF>GEB??67(27<)1(((662C0(5AA)))-)
@M00200:205:000000000-AKKM3:1:1101:9923:2425 2:N:0:1
TACTGGGGTATCTAATCCTGTTTGCTCCCCACGCTGTCGCGCCTCAGCGTCAGCCACTGCCCAGCAGGCCGCCTTCGCCCCTGGTGTTCTTCCGGATCTCTACGCATTCCACCGCTACACCCGGCATTCCACCTGCCTCTACAGTGCTCAAGTGACACAGTTCGCACGGCCGATCCGGGGTTGAGCCCCGGACTTTCACCACACGCTTACGCCACCGCCTACGCGCCCTTTAAACCCAATTCTCAAG
+
CCCCCGGGGGGGGFGGGGGGGGGGGGGGGGGGGGG7FGFGEGGGGGGGGGGGGFGF<FGFGFGFGGFFGGGGGGEDFGE,CFGFGGGGGF=ED@7CEG=;@AFGGGGG8FFFGDGDGG?FBCEG+BE9FFCDDGFGGFGD5DEFG7DEFFGD,6+B;F?CA+0+1:C5:E*1*//@A4?)=*99)<F):72.>GGFA<<8)/2<B@08()(,(-;C0CE(3:?F>G>D)0,)))58EB0())6)-))
@M00200:205:000000000-AKKM3:1:1101:11539:2453 2:N:0:1
TACTAGGGTATCTAATCCTGTTTGCTCCCCACGCTTTCGTGCCTCAGTGTCAGTGCTGGTCCAGAGAGCCGCCTTCGCAACTGATGTTCCTCCCGATCTCTACGCATTTCACTGCTACACCGGGAATTCCACTCTCCTCTACCGCACTCTAGCGAGCCAGTATCCATCGCCATTCCCAGGTTGAGCCCGGGGCTTTCACGACAGACTTAACTCACCACCTACGCACGCTTTAAACCCAATTGTCTAG
+
CCCCCGGGGGGGGGGGGGGGGGGGGGGGGFGGGGGGGGGGGEGGFGGGGGGGGGCFGGGGGGGGFGGGGGGGGGGGGGGGGGGGGGGGGGGGGGGGGGGGGGGGGGGGGGGFGGGFGGGCGDEGGEGGGDGGGGGGGFGEBDF*@9CAGFGCGG+??EGFGGB9;DGEFGFA5ACF?F?*@CCC0@F>B*:5AEGGF?@B9=@2@>=4>*>95>FFFD53;@FEFEDG7>24)9;,4/6:)))-5<4
@M00200:205:000000000-AKKM3:1:1101:13383:2457 2:N:0:1
TACTGGGGTATCTAATCCCGTTCGCTCCCCTAGCTTTCGCGCCTCAGCGTCAGTGTCAGCCCAGCAACCCGCCTTCGCCGCAGGTGTTCCTCTCGATATCTACGCATTTCACCGCTACACCGAGAATTCCAGTTGCCCCTTCTGCACTCTAGCCCCGCAGTATCGGTTGACCTTTCCGAGTTAAGCCCGGAGATTTCACAATCGACTTGCGGTGCCCGCCTACGCGCCCTTTAAACCAAATAGCCTAG
+
CCCCCGGGGGGGGGGGGGCGGGCEGGGGGGGFFGGGGGGGG+CFGGGGGGGGGGFBFAF@FGGGCFCFGGGGGGGGGGGCGFG>FGGGGGGGGGGGGGGGGGGGGGGGGFGGE>EDCFGFFGGGCGGGGGFA+7+DE:FDBE=?@DD*8+@=,0=5D6CBE8CGA57CFDA@FE+B+@4:FGCDAFGFDG5>>GGFFEGEB8E?@B@F396@D(*=5<D181770*.1>DB79AB2C:(()).)5<7(
@M00200:205:000000000-AKKM3:1:1101:18019:2471 2:N:0:1
TACTGGGGTATCTAATCCTGTTCGCTCCCCATGCTTTCGCTCCTCAGCGTCAGGGAATGCCCAGAGACCCGCCTTCGCCACCGGTGTTCCTCCCGATCTCTACACATTTCACCGCTACACCGGGAATTCCACCCTCCTCTCCCACACTCTAGCCAGACAGTCTCAACTGCAGGCCTCAAGTTAAGCCTGAGGGTTTCACAGCTGACTTATCCGACCGCCTACTCGCCCTTTACACCCAATTGTCTAGAGA
+
CCCCCGGGGGGGGGGGGGGGGGGGGGGGGGGGGGGGGGGGGGGGGGGGGGGGGGGGGGGGGGGGGGGGGGGGGGGGGGGGGGGCCGGGGGGGGGGF>FFGFGGGGGGGGGGGGGGFGGGGGEGGGGGGGGGGFEGGGFGFFGGFGDGFGFGGGGGFFGFFGG*CEFFFFGFFFFAFFFGAFFFGFGGAFFGFFGGDF?:AAF@:6=48>CC:@?EE9CDF?8))3:8CDFE365)38(2(6?<44<242<
@M00200:205:000000000-AKKM3:1:1101:17323:2493 2:N:0:1
TACTGGGGTATCTAATCCCGTTTGCTCCCCTAGCTTTCGCTCCTCAGCGTCAATGTCGGTCCAGGATGCCGCCTTCGCCACCGGTATTCCTCCAGATATCTACGCATTTCACCGCTACACCTGGAATTCTGCATCCCTCTCCCGAATTCAAGCCAACCAGTATCAGACGCAGTTCCCAGGTTGAGCCTGGGGATTTCACGTCTGACTTAGTCGGCCGCCTACTAGCCCTTTAAACCCAGTTGTCTAGAGCT
+
CCCCCGGGGGGGGGGGGGGGGGGGGGGGGGGGGGGGGGGGGGGGGGGGGGGGGGGGGGGGGGGGGGGGGGGGGGGGGGGGGGGGGGGGGGGGGGGGGGGGGGGGGGGGGGGGGGGFGGGGGGGGGGGGGGGGGFGFGFFBFGGFGFGDGFGDFFGFFGGFGCEFFFFGFGE=?AFFFFCCG?DFFFCAFFGFFGGF6AGBFB>BFFFF*9ECABGEBGB0?@)+9<ACDF;<)6.3C;23?EF3?EEE@))
@M00200:205:000000000-AKKM3:1:1101:9394:2493 2:N:0:1
TACAAGGGTATCTAATCCTGTTTGCTCCCCACGCTGTCGCGCCTCAGTGTCAGCTAAACTGCCCAGCAGGCCGCCTTCGCCACCGGTGTTCTTCCGGATCTCTACGCATTCCACCGCTCCACCCGGAATTCCGCCTGCCTCTACAGTGCTCGAGCCGCGGCAGTACCCCTGGCCGACGCAGGGTTGAGCCCCGCGCTTTCACCAAAGACTGACCGGCGCCCCTACGCGCCCCTTCACCCCCATCGCCTAGC
+
-@A<BF8CCFFFGF9EEGGF6,CADFGGGGGE+@@F@@CFGGGGGF@DGGGAFGD9FFGG9FCFGCGFDGGGGGDGGGDGEGGGCB+@FEFFFFFE:@4FFFFGGGGG6CFFFGG@D:+84@@CGGCCC=FFG>DCGFD69DEFFFFECDD=C88@?6D*50:*:++<@:54A=?8?)9)4*1*8*+;AGCD3=*1)(26AB<<(.34:<:)5?CE()0(-4<:(*8//9((-(.5+-84(-2,((--,3(
@M00200:205:000000000-AKKM3:1:1101:14271:2511 2:N:0:1
TACGCGGGTATCTAATCCTGTTTGCTCCCCACGCTGTCGCGCCTCAGTGTCAGCAACGGCCCAGCAGAACGCCTTCGCCACTGGTATTCTTCCCGATCTCTACGCATTCCACCGCTACACCGGGAATTCCATCTGCCCCTACCGTGCTCTAGCTCGCCAGTCTGACCGGCAGCCCCGGAGTTGAGCCCCGGGATTTCACCAGCCACTTACCGGGCCACCTACGCCCCCTTTAAACCCAATTGTCTAGAGAC
+
CCCCCGGGGGGGGGGGGGGGGGGGGGGGGGGGGGGGGGGGGGGGGGGGGGGGGGGAC@EFGGGGGGGFGGGGGGGGGGFEGGGGGGGGGGFFFFGGGCGGGGFGEEGGFFFGGDGFDGFGGE>BCEGFGGF:DF9DD6D=FGGFFFDDG7CGB9?DEC5BFGFDAF4:?EA2058?EDDECC7:AC?F;DGF>C?FFAGB2111:?:46)(3((:CBGFF7((8(2011582643,;((.524446-),4(
@M00200:205:000000000-AKKM3:1:1101:15276:2530 2:N:0:1
TACGGGGGTATCTAATCCTGTTTGCTCCCCACGCTTTCGCGTCTCAGCGTCAGTAACGTCCCAGCGAGCTGCCTTCGCAATTGGTGTTCCTCCTGATATCTGCGCATTTCACCGCTACACCAGGAATTCCACTCGCCTCTTCCGTACTCTAGCCCGACAGTATCCACCGGCTTTCGAGGGTTGAGCCCCCGACTTTCACAGCGGACTTACCGGACCGCCTACACGCGCTCTATACCCAATTGTCTAGGGAC
+
CCCCCGGGGGGGGGGGGGGGGGGGGGGGGGGGGGGGGGGGGGGGGGGGGGGGGGGGGGGGFGGGGGGGGGGGGFGGGGGCGFGGGGGGGGGGGGGGGGGGGGFCFGEGCCFGGGGBGGGGGCFEGGGFFGGGGGGGGFGFFGGFGBDFFFGGFFGDEGGEFFEGEFGGBCD=BEFF>AC;FFDGFGCFECEEAGGDF5:<E<@FB>94<AFF09EEBDBF::>FFGEGD*3444>2E8?FFF><9).)(,(
@M00200:205:000000000-AKKM3:1:1101:6664:2544 2:N:0:1
TACCCGGGTATCTAATCCCGTTTGCTCCCCACGCTTTCGTGCCTCAGTGTCAGTGCTGGTCCAGGGTGTCGCCTTCGCCACAGATGTTCCTCCCGATATCTACGCATTTCACTGCTACACCGGGAATTCCACACCCCTCTACCGCACTCTAGGTCGCCAGTATCCAATGCCATTCCCAGGTTGAGCCCAGGGCTTTCACATCAGACTTAACGAACCACCTACGCACGCTTTCAGCCCAATGGTCTAGAGA
+
CCCCCGGGGGGGGGGGGGGGGGGGGGGGGGD@FGGGGGEEFGGGGGGGGGGGFFFGGGGGGGGGGDGGGGFGGGGGGGGGGGGGGGGGGGGGFC=FFGGGGGGGGGGGGGG<?;=FGG,A8+BC@EGGGGGG8E++6:CDBFE5EFG=DDGGGFG>BEGFGCEGFFFGF6A6=>FF;;DFGFGCACGF>7CBFGGGF?FEE>A66<;EE=*/58845CB=2>(:(327<C1)./)6C<;@((/)16)),:
@M00200:205:000000000-AKKM3:1:1101:7737:2549 2:N:0:1
TACTAGGGTATCTAATCCTGTTTGCTCCCCACGCTGTCGCGCCTCAGTGTCAGCAACGGCCCAGCAGAACGCCTTCGCCACTGGTATTCTTCCCGATCTCTACGCATTCCACCGCTACACCGGGAATTCCATCTGCCCCTACCGTGCTCTAGCTCGCCAGTCTGACCGGCAGCCCCGGAGTTGAGCCCCGGGATTTCACCAGCCACTTACCGGGCCACCTACGCGCCCTTTAAACCCAATTGTCTAGAGCT
+
CCCCCGGGGGGGGGGGGGGGGGGGGGGGGGGGGGGGGGGGGGGGGGGGGGGGGGGGGGGGEGGCGGGFFGGGGFGFGGGGGGGGGCFFGGGGGGGGGGGGGFGG7CGDDGGGGGGF6=8FE6EGGCEFGGGGGGGGGFGDFFF>FBGFGFGFDFGFFGDEGG7BEAFG55@A>DFFE>4?FGCGFGGF>DGE:E?C@EGFE??@<F@F9)./91CE19>3??()(:)79>3)6)3(2121))-45:422))
@M00200:205:000000000-AKKM3:1:1101:8681:2575 2:N:0:1
TACGCGGGTATCTAATCCTGTTTGCTCCCCACGCTTTCGCGTCTCAGCGTCAGTACCGTCCCAGAGAGCTGCTTTCGCCATAGGTGTTCTTCCTGATATCTGCGCATTTCACCGCTACACCAGGAATTCCACTCTCCTCTTCCGGACTCTAGCCAGATGGTTTCCGATGACATCTCGAGGTTGAGCCTCGAGTTTTCACACCGGACATACCTGGCCGCCTACACGCTCTTTACACCCAGTTGTCTAGAGA
+
CCCCCGGGGGGGGGGGGGGGGGGGGGGGGGGGGGGGGGDEGGGGGGGGGGGGGGFGGGGGGGGGGGGGFGGGGGGGGGEGGF8AF@FFGCFGFFGGFGGGGGGGGGGGGFGGGGGFGGGCFGGGGFDFFFFEGGGGGFFEFFGDEEGFGFG?,=8FFCD5<@@@ADGGFGFEAEFFFAD>FF5>AFGFFDGDFGFGFEE<@@B9@B254;D9@3856CE@D;EA2/.:9C><)427:<14)-.6<<24).
@M00200:205:000000000-AKKM3:1:1101:14342:2611 2:N:0:1
TACTCGGGTATCTAATCCCGTTTGCTCCCCTAGCTTTCGCGCCTCAGCGTCAGTATCCGTCCAGAAGATCGCCTTCGCCGCTGGTGTTCCTCCCGATATCTACGCATTTCACCGCTACACCGGGAATTCCATCTTCCTCTCCGGAACTCAAATTTCACAGTTTCTCGTGCACTTCCCAAGTTAGGCTTGGGGCTTTCACACGAGACTTACAAAATCGCCTACGCGCCCTTTACACCCAATTGTCTAG
+
CCCCCGGGGGGGGGGGGGGGDGGGGGGGGGGGGGGGGGGGGDGGGGGGGGGGGGFEGGGGGGGGGGGGGGGGGGGGGGGEGGDGGGGGGG;A,@FFGGGGGGGGDGG7F9@FF+CBCFGFGGGEGGGGGGGGGFGFDDGCDDEEGFGFGDC8FG?FCFGFFGFGEFGGFGFFFFF>AF*ABD+26:7**@FFFGGGF?C8>B2@5=E?C:=*.=9@DFF1;@7:9=5979?FFBF?52?0<7)).54
@M00200:205:000000000-AKKM3:1:1101:17669:2620 2:N:0:1
TACCGGGGTATCTAATCCTGTTCGCTCCCCACACTTTCGCTCCTCAGCGTCAGAACATGCCCAGAGAACCGCCTTCGCCACCGGTGTTCCTCCTGATATCTGCGCATTTCACCGCTACACCAGGAATTCCGTTCTCCCCTGCATGCCTCAAGTCTGCCCGTATCGACAGCAAGCACCGAGTTAAGCCCGATGTTTTCACTCCCGACGCGACAAACCGCCTACGAGCCCTTTAAACCCAATTGTCCAGAGA
+
CCCCCGGGGGGGGGGGGGGGGGGGGGGGGGGGGGGGGGGGGGGGGGGGGGGGGGGGGGGGGGGGGGGGGGGCGGGGGGGGGGGGFGGGGGGGGGGGGGGGGCGGEEGGGGGGGGGF>EGGG?EE+@DEEGGGFFGGEFGFFGGFGFGEGFFDEGGFFFFFGDCGDF+ABGFC5=AAF59>FGGGFGG*99?B?7EF:*9/859@9((,:6>B;;FGBGFF04(82CEF*03<>A<?C<?(:<6))))).4
@M00200:205:000000000-AKKM3:1:1101:18515:2631 2:N:0:1
TACTGGGGTATCTAATCCTGTTTGATGCCCATGCCTTCGCACTACAGCGTCAGTGAACAATCTAGATAGTCGCTTTCGCTTCCGGAGGTCCTTCTAATCTTTCCGAATTTCATCTCTACACTAGAAATTCCACTATCCCCGCTTGCACTCCAAGTAAACCAGTTTCGACCCAATGTCCACAGCTCGGCCATGGTCTTTACTCGGATCGACTTAAGTTACCGCTTATATGCCCTTTATACCAAGTTGTCT
+
CCCCCGGGGGGGGGGGGGGGGGGGGGGFGGGGGGGGGGGGGGGGGGGGGGGGGGGGGGGGG8FGAEGGGFFEGGGGG@FGGGGGGCDFCFGGGEGF9FFGGGG,?CCGF;EGGGEDFGGFGGGCGGGCE8=EGGGAFBFD?CGFCFGD+5@FGG?FBFGFFG<DEFGFF8B5D=DDF+=;=?6+;CE>?>FFA9ACFEFFFFF=95@@ABD>E4DD7:41)7()-1B7CF*73(0*21*@*.(7?3))9
@M00200:205:000000000-AKKM3:1:1101:23185:2633 2:N:0:1
TACGGGGGTATCTAATCCCGTTTGCTCCCCACGCTTTCGCGCCTCAGCGTCAGGGAATGCCCAGAGACCCGCCTTCGCCACCGGTGTTCCTCCCGATCTCTACACATTTCACCGCTACACCGGGAATTCCAATCTCCTCTGCATCCCTCAAGAACGGCAGTATCGGCCGACGTTCTTCGGTTGAGCCGAAGGATTTCACGACCGACTTGCCATCCCGCCTACGCGCCCTTTAACCCCCATTGTCTAGACAC
+
CCCCCGGGGGCCADFFGGCFGGGGGGGGGGGGGGGGGGGGGGGGGGGGGGEGFGGGGGGGCGGGGGGGGGGGEGEGDGGGGGGGGGGGGGGGGGEGFGGGFGGGFFFGGGGGGGGEGGGGGGGGGGGGFFFGGGGGGFG@6?,;EAFBGFCCFGGFDGD5D>EC@AGD58?=BFFFFFCBFEDFFFGFF<GBFGGGA>7:<266(-708<0AA2@817@6(((76C><)2)6A)),1(-4).)))))-).(
@M00200:205:000000000-AKKM3:1:1101:14257:2662 2:N:0:1
TACGGGGGTATCTAATCCTGTTTGCTCCCCACGCTTTCGCGTCTCAGCGTCAGTAACGTCCCAGCGAGCTGCCTTCGCCATTGGTGTTCCTCCCGATATCTGCGCATTTCACCGCTACACCGGGAATTCCACTCGCCTCTTCCGAACTCTAGTCCGGCAGTATCGACCGGCATCCCAGGGTTGAGCCCTGGACTTTCACAGCCGACTTACCGGACCGCCTACACGCTCTTTAAACCCGGTTGTCTAGCGAT
+
CCCCCGGGGGGGGGGGGGGGGGGGGGGGGGGGGGGGGGGGGGGGGFGGGGGGGGGGGGGGGGGGGGGGGGGGGGGGGGGGGGGGGGGGGGGGCEGGGGGGGGGGFGGGFEGGGEGFGGGGGGGGGEG?FGFGFGGGGFGBAFF>EBDCGFFCEFFE>EGFGGCGFFGGFEBFEFFFFFGFGGDCFFF3ADFFFFEC=39<2?FF>FFB9ABFFFDC(7;6:<7538)9*:5>FAA?5((,3919<<5)(,,
@M00200:205:000000000-AKKM3:1:1101:13403:2675 2:N:0:1
TACTGGGGTATCTAATCCCGTTTGCTCCCCTAGCTCTCGCACCTCAGCGTCAGGAACGGACCAGAAGGTCGCTTTCGCCACCGGTGTTCCTCCTGATATCTACGCATTTCACCGCTCCACCAGGAATTCCACCTTCTCCTCCCGTCCTCGAGCCCTGCAGTATCAGGCGCAGTTCCTCGGTTGAGCCGAGGGCTTTCACACCTGACTTACAGGACCGCCTACGTTCCCTTTATACCCAGTTGGCTAGACAC
+
CCCCCG<ECEGGGGGCEGGGFCFCFCFDGGGGFGGGEFGGGGFGGGFFEGGG@EEFG:FC@@CCEEFGGGGGG7FGCF@@CFGDBEFFFFD9FGCEDF8FG,,FGGFCFFGGGEGADGCFGGGGFGFGFGFEDFDCD?DD?EG>GE=>DADD68?6?EGFFDFGFF?C58A=B;BCC65?FE>F6E;44?C468CFFCF?(:2((0>?EF3@(6::9D>,(((.(*)2++665A2:6),4))(((.4<))(
@M00200:205:000000000-AKKM3:1:1101:11491:2697 2:N:0:1
TACGGGGGTATCTAATCCTGTTTGCTCCCCACGCTTTCGTGCATGAGCGTCAGTGTTGGCCCAGAAGGCTGCCTTCGCCATCGGTGTTCCTCCAGATCTCTACGCATTTCACCGCTACACCTGGAATTCCACCTTCCTCTGCCACACTCCAGCATCGTAGTTTCGAGCGCACTTCCCAAGTTAAGCTCGGGGCTTTCACACTCGACTTGCAACGCCGCCTGCGCACACTTTCCACCCAGTTGTCTAG
+
CCCCCEGGGGGGGGGGGGGFGGFGGFGFGGGGGGGGGGGGGGGGGGGGGGGGGFGGGFGGAFGFGGGGGGGGFGGFGGFCEGGGGGGGGGGGFGFFFGGGGGGFGEEGGGGGGGC?CFFFGFGFGGGGGCFFGGGGFFGE?8DDGFGFFFGF,=D@BGG?C70+):+55E?)9@A8FF5>FF7=AF9954??EDFFFEGE@BF>29?33C4);;GG9DDF?;BF;CFF0*)))66(A2,..6-)646
@M00200:205:000000000-AKKM3:1:1101:12820:2704 2:N:0:1
TACAGGGGTATCTAATCCTGTTTGCTCCCCACGCTGTCGCGCCTCAGTGTCAGCAACGGCCCAGCAGAACGCCTTCGCCACTGGTATTCTTCCCGATCTCTACGCATTCCACCGCTACACCGGGAATTCCATCTGCCCCTACCGTGCTCTAGCTCGCCAGTCTGACCGGCAGCCCCGGAGTTGAGCCCCGGGATTTCACCAGCCACTTAACGGGCCACCTACGCGCCCTTTAAGCCCAATTGCCTAGGGC
+
CCCCCGGGGGGGGGGGGGGGGGGGGGGGGGGGGGGGGGGGGGGGGGGGGGGGGGGGGGGGGGGGGGGGGGGGGGGGGGGGGGGGGGGGGGGGGGGGGGGGGGGGGGGEFFGGGCEEGGGGGGGGG8E8FEGGGCGGEDGFFGGFFFGDGFGGGFFEFGGFGGEGFFGEEEE2B4DEDBDFGGFCAFGF?GGFDGGGFCC<EF@;?DEFFCEDB?GE?G@??(,.3?DG54:<2-65C?(,<<).):,(((
@M00200:205:000000000-AKKM3:1:1101:11289:2708 2:N:0:1
TACAAGGGTATCTAATCCCGTTTGCTCCCCTGGCTTTCGCGCCTCAGCGTCAGCAGAGGTCCAGCGGCCCGCTTTCGCCACCGGCGTTCCTTCCGATATCTACGCATTTCACCGCTCCACCGGAAGTTCCGGCCGCCCCTACCTCCCTCGAGGCCCCCAGTATCGAAGGCAGTTCCTCAGTTGAGCTGAGGGATTTCACCCCCGACTTGGTGGCCCGCCTACGCGCCCTTTATACCCAATTGTCTAG
+
CCCCCGGGGGGGGGGGGGGGGGGGGGGGGGGGGGGGGGGGGGGGGGGFGGGGGGGGGGGGGGGGGGDGGGGGEDGGGG>FGGGGGGGGGGGGGGGGGEGGGGGGGGCFGAEGFEGD>FGGGGGGGGGGGGGGDCCEC5?C?DEAGFGFG>E@GGGFFEGFGGFG@F8CBCFD84AFFFGFCCGCFFCAFGF>:C66;7E)3,3>190()4<?0(212<@(822),20>C44<DF<6FB0:<?2<A4<
@M00200:205:000000000-AKKM3:1:1101:17492:2716 2:N:0:1
TACCCGGGTATCTAATCCGGTTCGCTCCCCTAGCTTTCGCGCATGAGCGTCAGGAACGGCCCAGCAGATCGCCTTCGCCACCGGCGTTCCTAGCGATATCTGTGCATTTCACCGCTACACCGCTAGTTCCATCTGCCTCTACCGCCCTCAAGTCAACGCAGTATCCGACGCGGGTTCGCAGTTGAGCCGCGAGTTTTCACGCCGGACTTACGTAACCGCCTACACGCCCTTTAAGCCCAGTTGTCTAG
+
CCCCCGGGGGGGGGGGGFGGGGGGGGGGGGGGGGGGGGGGGGGDGFFGGGGGGFGGGGGGEGGGGGGGGGGGGGGGGFGGGGECGGGGGGGGGGGGG+@EFFFFGGGGFGGGGGGFGGFGGEGGEGF:FFFGFGGGGFFCFGFEGFGFGFGGEFGFFDCDEG6=<FGGBGFFD@FEFFG>FE7+:EGFFGE>DECC*5AABB?(-4(18))-35C84559?8:F:8)9))(2444<C??F7444964:
@M00200:205:000000000-AKKM3:1:1101:16144:2725 2:N:0:1
TACCGGGGTATCTAATCCTGTTTGCTACCCACGCTTTCGCTCCTCAGCGTCAGTACCAGCCCAGAGTGCTGCCTTCGCCGTTGGTGTTCCTCCCGATATCTGCGCATTTCACCGCTACACCGGGAATTCCACACTCCTCTACTGGACTCTAGCCACAGCAGTATCGAGTGGCGTCCCCAGGTTGAGCCTGAGGGTTTCACACCCGACTTACTGAGCCGCCTACGCGCTCTTTACACCCAGTTGTCTAG
+
CCCCCGGGGGGGGGGGGGGGGGGGGGGGGGGGGGGGGGGGGFGGGGGGGGGGGGGGGGGGGGGGGGGGGGGGGGGGGGGGGGGGGGDGGGGGGGGGGGGGGGGGGGGGGGGGGGGFGGGFGGGGGGGGGGGGGGGGGFGFFGGFGBDFGFGGGGGFFFGFGFFFEEGGFGFAFFFBEFGFGFCCFCFAFFC4?EEDBCC@E326>@@>4CE4)53@@3=B@735(37)9>AA2<<7C>??(66)4<AF
@M00200:205:000000000-AKKM3:1:1101:12323:2725 2:N:0:1
TACAGGGGTATCTAATCCCGTTTGCTCCCCTAGCTTTCGCTCCTCAGCGTCAATACCGGCCCAGGATGCCGCCTTCGCCACCGGTGTTCCTCCAGATATCTACGCATTTCACCGCTACACCTGGAATTCCGCATCCCTCTTCCGGATCCAAGCCATCCAGTATCGGACGCAGTTCCCCAGTTAAGCTGAGGGATTTCACGTCCGACTTAGTTGGCCGCCTACGAGCCCTTTAAAACCAGTTGTCTAG
+
CCCCCGGGGGGGGGGGGGGGFGGGGGGGGGGGGGGGGGGGGGGGGGGGGGGGGGGGGGGGGGGGGGGGGGGGGGGGGGFGFGGGGGGGGGGGGGGGGGGGGGCGGGEGGGGGGGGFGG8FGGGFGGGGGGGGGGDGGBGDFGGEEADBGFGDDGGFFGGFGF7FDEGEEGFFFFAF66*:DEGCCGGFFGGFFFGFFFF>D@DFF>((;>E3>EGGBGA68@7:8EBFFF:4:92)2,444:A<<AA
@M00200:205:000000000-AKKM3:1:1101:12598:2738 2:N:0:1
TACTGGGGTATCTAATCCTGTTTGCTCCCCTAGCTTTCGTGCCTCAGCGTCAGGAATTGTCCAGGGACTCGCCTTCGCCACTGGTGTTCCTCCCGATATCTACGCATTTCACTGCTACACCGGGAATTCCAGTCCCCCCTCCAATCCTCTAGCCGAATAGTATCCCATGCCATTTCGAAGTTGAGCTTGGAGATTTCACATGAGACTTACCCGACCACCTACGCGCGCTTTAAACCCAATTGTCTAGAGA
+
CCCCCGGGGGGGGGFGGGGGGGGGGGGGGGGGGGGGGGGGGGGGGGGGGGGGGGGGGGGGGGGGGGGGGGGGGGGGGGGEGGGGGGGGGGGGGGGGGGGGGGGGGGGDGDFGFCGFGGGGGGGGFEDFGGGGGGDGGFG>FGGFFFCBGF8+>=C>BCGFCDEFEFFGFGFFFCFFF?FDFFFFFGGFF>GFFCEGFFGEFF@EEE=AE;BFFFEEFG;BBF=808BD)8(9<933=;?D<))6:4-)).
@M00200:205:000000000-AKKM3:1:1101:14537:2742 2:N:0:1
TACGAGGGTATCTAATCCCGTTTGCTCCCCACGCCTTCGCGCCTCAGCGTCAGGGTGCGCCCAGAGCCCCGCCTTCGCCACCGGTGTTCCTCCCGATCTCTACACATTTCACCGCTACACCGGGAATTCCAGGCTCCTCTGCGCCCCTCAAGAAAACCAGTTTCGGCCGACCCCCCTGGGTTGAGCCCAGGGATTTCACGACCGACTTGGCCCCCCGCCTCCGCGCCCTTTCCGCCCCTTTGTCTAGAGA
+
CCCCCGGGGGGGGGGGGGGGGGGGGGGGGGGGGGGGGGGGGGGDGGGGGGGGGGGGGGGGGGEGGGGGGGGGGGGGGGGGGGGCFEGGGGGG=CFE@FGGGGGGGGGGGGGGGGGBDGGGGGGEGGCCGAEGGGGGGBEDDFEAGFGFC9CFGCFAA>FADFCG>ADEF*:>>@EFEFC>+/);/>C3;FGF>CEGF?FDFF>BBBBFDBFFFBDE;>BF(41>(28>193)-(-4C((().-62.6).4
@M00200:205:000000000-AKKM3:1:1101:15554:2742 2:N:0:1
TACTGGGGTATCTAATCCTGTTTGCTCCCCACGCTTTCGCTCCTCAGCGTCAGTATCGGCCCAGAGTCCCGCCTTCGCCACCGGTGTTCCTCCTGATATCTGCGCATTTCACCGCTACACCAGGAATTCCAGACTCCCCTACCGAACTCAAGTCTGCCCGTATCCACCGCACGCTGAAAGTTAAGCCTCCAGTTTTCACGATAGACGCGACAAACCGCATACGAGCTCTTTACACCCAATTGTCTAG
+
CCCCCGGGGGGGGGGGGGGGGGGGGGGGGGGGGGGGGGGGGGGGGGGGGGGGGGGGGGGGGGGGFGGGGGGGGGGGGGEGGCGGGGGGGGGGGGGGGGGGGGGGGGGGDGGGGEGFGGGGGGGGGGGFGGGADEDG?DEDAFGE+?C5FFGGFGFFFGGDEDBF7FGGFGFBE>5B>FCFGDF:8DFFFGFF>=CFFEGF@B@=CE@F@@>B9(=C(>)(/73=1*5C>DAFF633/244225<426
@M00200:205:000000000-AKKM3:1:1101:24000:2742 2:N:0:1
TACGCGGGTATCTAATCCTGTTCGCTACCCACGCTTTCGCTCCTCAGCGTCAGGTAAGGCCCAGAGAGCCGCCTTCGCCACCGGTGTTCTTCCTGATATCTGCGCATTCCACCGCTACACCAGGAGTTCCGCTCTCCCCTGCCTACCTCTAGTCTGCCCGTATCGGAAGCAGGCTCGGAGTTGAGCTCCGAGTTTTCACTCCCGACGTGACGAACCGCCTACGAGCCCTTTCAGCCCCATTGTCTAG
+
CCCCCGGGGGGGGFGGGGGGGGGGGGGGGGGCEGGGGGGGGGGGGAFGGGGGGGGGGGGGGGGGFGGGGGDEGGGGGGGDGGGGGFGGGFGGGGGGGGGGGGGGGGGGGGFGGGGFGGGGGGG7ACFGGGGGGGGGGFGDFFGFGFGFGFAFGGGFFGGDEGBGFFD>>GF=F=*;9?DDGCF76CCAFDC3:=@FFFGFF329(6(:<?DF((?C6DEFFB05<EDG5C?)-)48E??:26<AA9<
@M00200:205:000000000-AKKM3:1:1101:7312:2742 2:N:0:1
TACGAGGGTATCTAATCCTGTTCGCTCCCCATGCTTTCGCTCCTCAGCGTCAGTTAATGCCCAGAGACCTGCCTTCGCCATCGGTGTTCCTCCTGATATCTGCGCATTTCACCGCTACACCAGGAATTCCAGTCTCCCCTACATCACTCTAGTCTGCCCGTACCCACCGCAGATCCGGAGTTGAGCCCCGGACTTTCACGGCAGACGCGACAAACCGCCTACGAGCTCTTTAAACCCAGTTGTCTAG
+
CCCCCGGGGGGGGGGGGGGGGGGGGGGGGGGGGGGGGGGGGGGCFFGGFFGGEFGGGGGGGGGGGGGGGGGDDDFFGDGEEFEGFE?7FF;FFFGFGGEGGGGGGGGGFAFGGGGFGGGGEGFEGF,DFCDEFFGG9DEDFGFFGFGFDFCDFDGFFFGFGG=?D5CEDGFFFFFFFDG5C:?CCF,@ADGAED97F<EBA=9@22>BB(:6>FGC1>=1<D?.2:8F*2-)6A24C:65)649464
@M00200:205:000000000-AKKM3:1:1101:23774:2748 2:N:0:1
TACTCGGGTATCTAATCCCGTTTGCTCCCCTAGCTTTCGCGCCTCAGCGTCAGTAATGGTCCAGGATGCCGCCTTCGCCACCGGTATTCCTCCAGATATCTACGCATTTCACCGCTACACCTGGAATTCTACATCCCTCTCCCATACTCAAGCCGTCCAGTATCAGACGCAGTTCCCAGGTTAAGCCGGGGGATTTCACGTCTGACTTAGATGGCCGCCTACGCGCCCTTTACACCCACTTGTCTCG
+
CCCCCGGGGGGGGGGGFEFGGGGGGGGGGGGDFGGGFGGGGGGGGEGGGGGGGGGGGGGGGFFGG,EFGGGGGGGGGGDGGGGGGGGGGFFGGGGGDGGGGFFGGGGGGGGFGEE5DGGGGGFCFCFEFGGGGGGGGFGFFGGFCFGFGFGGFGGFDEC?EF7F;??=@CAAFFFFF8C5DE@F@D?BDC59/=ECFEEBDFFBFFEE3C)76;CCBDD?73;FFG>D<<,4<>A?>-(44<BFA)8
@M00200:205:000000000-AKKM3:1:1101:14528:2776 2:N:0:1
TACTGGGGTATCTAATCCTGTTCGCCCCCCACGCTATCGTCCCTCAGCGTCAATCATCGTCTAGCCGGCTGCCTTCGCTTTAGGGGTTCCTCCCGATCTCTACGCATTCCACCACTACACCGGGAATTCCACCGACCTCGACGTGATTCTAGTCTTCCGGCTTCCAACGCACTCTCTCAGTTAAGCCGAGAATTGTCACGCCAGACCTGTAAGACCGCCTACAGACCCTTTAAACCCAATCGTCTAGAGAC
+
@@CCCGCF@@CE9CFFFDF<C@FGG,8FGGEGGG7FFDC8EEGGFF<FG@GEGDGFGFEGGGGFGGGGG:FGGGGDGGG,,5:AE=FFFG8EEGBC7FCGGGGCEGE@;FCFGFGBFGGFFGEG7EDFFFFFFGDEEFGFDECED6?7CFAC382?BDD5**07>+=?*@@@?E+88AC+,5:=C96A>DEF*+23A?F(1=01@@()/19<EEGE6C>(4.(04;5C**)).6<(1(4((-.((4).))(
@M00200:205:000000000-AKKM3:1:1101:15615:2781 2:N:0:1
TACTCGGGTATCTAATCCCGTTTGCTCCCCACGCTTTCGCGCCTCAGCGTCAGGAGATGCCCAGAGACCCGCCTTCGCCACCGGTGTTCCTCCCGATCTCTACACATTTCACCGCTACACCGGGAATTCCAGACTCCTCTGCCTCCCTCAAGAAAAACAGTTTCGGCCGACTCCTCCGGGTTGAGCCCGGAGATTTCACGACCGACTTGTCCTCCCGCCTACGCGCCCTTTACACCCAGTTGTCTAG
+
CCCCCGGGGGGGGGGGGGGGGGGGGGGGGGGGGGGGGGGGGGGGGGGGGGGGGGGGGGGGGGGGGGGGDFGGGGGGGGGGGGGGGGGGGGGGGGGGGGGGGGGGGGGFFCGGGGGFGGGGGGEEGDCGGGGGGGGGDFGEFGGFGFGFGFGGGGGAFGGFGGFFFFGGFGFBFEFFFF>?F=CFAGGFFGGD8FGCFFF<6:BFFFF?ABFDFFGG;DF0(.:<;C>9C522<AA<E?1:<9<A269
@M00200:205:000000000-AKKM3:1:1101:11609:2787 2:N:0:1
TACCGGGGTATCTAATCCTGTTTGCTCCCCACGCTGTCGCGCCTCAGTGTCAGCCGGCTCTTGCGAGCCTTCCTGCCCAGCGGGCCGCCTTCGCCACCGGTGTTCTTCCGGATCTCTACGCATTCCACCGCTACACCCGGAATTCCACCCGCCCCTACAGTGCTCAAGCCGAGTAGTTGCCACGGCCGACCCGGGGTTGAGCCCCGGGCCTTCACCGCGACCTTGCTCGGCCCCCTCCGCGCCCTTACTCC
+
CCCCCGGGGGGGGGGGGGGGGGGGGGGGGGGGGGGGGGGGGEGGGGGGGGGGGGFGGGCGGGGGGGGGGGFEGGGFAF=EGGGCCFGCGG8FGDGGGGGGGD:@FFGGEGG7BEFFGFGGGEGGFGGGGGCCCC7FGFGFF*@>@FFAFFDCGGG>5F84;::7@6?C?4845/=CFFGF9C935C*)09E@3EGG71C???7::1((((-77?FF:C)1;(,*)09:C516(-3(*-(((,224()().4
@M00200:205:000000000-AKKM3:1:1101:10179:2787 2:N:0:1
TACTAGGGTATCTAATCCTGTTCGCTCCCCACACTTTCGCTCCTCAGCGTCAGGTAATGCCCAGAGAACCGCCTTCGCCACCGGTGTTCCTCCTGATATCTGCGCATTTCACCGCTACACCAGGAATTCCGTTCTCCCCTGCATACCTCCAGTCCGCCAGTATCGAAAGCAAGCCATGAGTTAAGCTCATGGTTTTCACTCCCGACGCGACAAACCCCCTACGAGCCCTTTCTACCCAGTTCTCTAGCGAC
+
CCCCCFFGFGGGGGGFGGFGGGGGGGGFGGGEEGGA<<CFGDFGGGGFGGFG:FGAFGF9<CFG<FGGGG:FF:=EFGGGGG::@F8:FFCF@BFFGFGGGGGGC8+@,C>BF66*0C9EFC8>+E82E8,@=6?F8DED5D=DDFFDFFGGG++3?66*6+;@956+9:CEFDFFBFGFB:C;+<,;5CGAAG6>F@;AA):52:@BBFFFF(=8(2=90=;26CBG45;)-)5-;)(()).)))))(((
@M00200:205:000000000-AKKM3:1:1101:14891:2790 2:N:0:1
TACTGGGGTATCTAATCCCGTTCGCTCCCCACGCTTTCGTACCTCAGCGTCAGAATCGGCCCAGCGGCCTGTCTTCACCTTCGGCGTTCCGATAGATATCAACGCATTTCACCACTCCACCTATCGTTCCGACCGCCTCTACCGATCTCAAGACATGCGGTTTCCCGTGCAGTTCCCCGGTTGAGCCGAGGGATTTCACACCACGCTTACTTATCCGCCTACGCTCGCTTTAAACCCAATTGACTCG
+
CCCC,FGGGGGGGGGGGG,FFGGGGG8FGGGCFGGGGGGC<FGGGGGGGGGGGCDDGFG7FGGGGC:7CFG,,CFGAFC:FGGGDGGGG,+68@@FGGGG=FCFGGGGDGGGG9FF6FGGGF@,,@DFGGGDD6?EG5EE5FCD>*CCGFGGBCDF*D>BGC:+*3*49EF4>CF96ACAFGDFFFGF>GGB3EGGFFGC=(6((6-:13)-6)<EFGFF(28)(/)9*9<AFA24;0(4<)))))(
@M00200:205:000000000-AKKM3:1:1101:17129:2827 2:N:0:1
TACTAGGGTATCTAATCCTGTTTGATCCCCACGCTTTCGTGCCTCAGTGTCAATATTCGTGTAGCCAGCTGCCTTCGCAATTGGTGTTCTATGTCATATCTAAGCATTTCACCGCTACATGACATATTCCGCTGACCTCCACGGTATTCAAGACTGATAGTATCCACGGCAGTTTCTGAGTTAAGCTCAGAGATTTCACCACGGACTTACCAGTCCACCTACTCACCCTTTCAACCCAAATGTCTAG
+
CCCCCGGGGGGGGGGGGGGGGGGGDGGGGGGGGGGGGGGGGGGGGGGGGGGGGFCEDAFG8EFGC<EGFFGGGFGGGGGECGGGGGGGGFEA;FAFGGGGGGGDGGGGGGGGGGGFGFGCFGG,?=AFFGGGDC6EGFG5;FEFDF6DGFGFDFGFF9DFGFCGEFGC5E?B30D979CDDAG@DGEDDG8DBFGF;*2:=D=9>=>5AA5*89ED*3@))1*3:@*@?>)*29A<@)))*:29<4*
@M00200:205:000000000-AKKM3:1:1101:17946:2834 2:N:0:1
TACGGGGGTATCTAATCCTGTTTGCTCCCCACGCTTTCGTGCATGAGCGTCAGTGTTGGCCCAGAAGGCTGCCTTCGCCATCGGTGTTCCTCCACATCTCTACGCATTTCACCGCTACACGTGGAATTCCACCTTCCTCTGCCACACTCCAGCACCGTAGTTTCGAGCGCAATTCCCAAGTTAAGCCCGGGGCTTTCACACTCGACTTGCGACGCCGCCTGCGCCCACTTTCAACCCAGTTGTCTAG
+
CCCCCGGGGGGGGGGGGGGGGGGGGGGGGGGGGGGGGGGGGGGGGCEGGGGGGGGGGGGGFGGGGGGGGGGGGGGGFGGGGGGGEGGGGGGGGGGGGGGGGGGGEGGGGGGGGGGFGGFFGGGGGFCGGGDFGGGGGFGFFGFFGFGFGFGFGGGFFBFFE;AFDFGGDEEFFEFFFFGFG7BCFGF4>9?BBCC8FFECE@DFFFFFFEBFFFGGFGF0:?()(27D<DF)4)61*(434A4)64)
@M00200:205:000000000-AKKM3:1:1101:13922:2835 2:N:0:1
TACGGGGGTATCTAATCCCGTTTGATCCCCTGGCTTTCGCGCCTCAGCGTCACAGGCACCCCAGACAGTCGCTTTCGCCACCGGCGTTCCTCCCGATATCTACGCATTTCACCGCTACACCGGGAGTTCCACTGTCCCCTGATGCCGTCGAGTGCGGCCGTAGCCCCGGCTGTTCCTCGGTTGGGCCGAGGGATTTCACCGAAACCGTACCGCACCGCCTACGCGCCCTTTAAGCCCACTTGTCTAGAGA
+
CCCCCGGGGGGGGGGGGFGGGGGGGGGGGGGGGGGGGGGGGGGGGGGGGGGGGGGGGGGGGGGGGGGGGGGGGGGGGGGGGGGGGGGGGGGGGGGGEGGGGGGGGGGGAGGGGDGDGGGFGGGGGGGGGGGGGGGGCFGDFGGFGFGFGFGDEGGAFCDDEG=FAFDEFGDFF<CAFFGFFC<GDFGFFGGF>C677<A489B99BB?<:4?>>CE9<:<17?BFGFG3C>B>444;:1()6A2)6A9?<
@M00200:205:000000000-AKKM3:1:1101:19249:2856 2:N:0:1
TACCAGGGTATCTAATCCTGTTTGCTCCCCACGCTTTCGTGCATGAGCGTCAGTATTGGCCCAGAAGGCTGCCTTCGCCATCGGTGTTCCTCCACATCTCTACGCATTTCACCGCTACACGTGGAATTCCACCTTCCTCTGCCATACTCCAGCATCGTAGTTTCGAGCGCAATTCCCAAGTTAAGCCCGGGGCTTTCACACTCGACTTGCGACGCCGCCTGCGCACACTTTAAACCCAGTTGTCTAGAGCT
+
CCCCCGGGGGGGGGFGGGGGGGGGGGGGGGGGGGGGGGGGGGGGGGGGGGGGGGGGGGFGGDGFGFGGGGGGGGGGGGGGGGGDGGGGGGGGGGGGGGGGGGGGGGGGGGGGGGGDGGGGGFGGGDFFGGGGGGGGGFFEBFFFGFGFGFGFGGGFDG6:@FDFAFGGDGFFEFF9FFC?FFCFAFC?>DC>DE?CF77AB=BBDFFD:>9=@2CE>DBF?@F>1E>D7>2)5))4;4::-:<<9<A2>).
@M00200:205:000000000-AKKM3:1:1101:7545:2858 2:N:0:1
TACTCGGGTATCTAATCCTGTTTGCTCCCCACGCTTTCGCGTATCAGCGTCAGTATCCGACCAGGGGGCCGCCTTCGCCACCGGTGTTCCTCCCGATATCTACGCATTTCACCGCTACACCGGGAATTCCACCCCCCTCTTCCGGACTCTAGCCAGACGGTTTCCATCGACGTCTGGAGGTTAAGCCTCCAGTTTTCACAACGGCCCTGTCTGGCCGCCTACACGCTCTTTAAACCCATTTGTCTAGAGAC
+
9C@CCGC@FFCF<EAFGAGG@FC@G@FECFDGEEGGGGGGGFGDDFGGG@CC@GGFGGGGGGG<CFD6FGGG@7?9<FCEGFGGGG:FD=;EFFGFGG6FFGGFDE=4DFGGGDC*=CEFGDGE@E=AFAFGG6CEGFEFFCGAEDGBCFF7>?C46BC5;*-:5=CGEFE05;5>4+7)1*;F6CF));6AF:<+8CGFE<>1(,,41??)64@*7C7(-.4?B=)9CC4)6480C:())--.46<)5-(
@M00200:205:000000000-AKKM3:1:1101:15530:2860 2:N:0:1
TACTAGGGTATCTAATCCTGTTTGCTCCCCACGCTGTCGCGCCTCAGCGTCAGCCACAGCCCAGCGGGCCGCCTTCGCCACCGGTGTTCTTCCGGATCTCTACGCATTCCACCGCTACACCCGGAATTCCACCCGCCTCTACTGTGCTCCAGCGCGAGAGTCTCGAAGGCCGATCCGGGGTTGAGCCCCGGACTTTCACCCCCGACTCCTCGCGCCGCCTACGCGCCCTTTAAACCCAATTGTCTAG
+
CCCCCGGGGGGGGGGGGGGGGGGGGGGGGGFGGGGGGGGGGGGGGGGGGGGGGGGGGGGGGGGGGGGGGGGGGGGGGGGGGGGGGGGGGGGGGGGGGGEFFGGGGGGGGFGGGGGFGGGGFEGGGGGGGGGCFCGGGFGFFGGFGFGFGFF?FDGEFG4>EGEG:4DGDGFFFBFEFECAC5<DFFGFBGEB5E?FFFGFFB>>6;13?<?B>>GGFGFBBF?;9CDDCC2<<A<(;:?(-4<B<BA
@M00200:205:000000000-AKKM3:1:1101:10352:2863 2:N:0:1
TACGCGGGTATCTAATCCCGTTCGCTCCCCTGGCTTTCGCGCCTCAGCGTCAGAGAGGGTCCAGCGTGCCGCCTTCGCCACCGGAGTTCCTGTGGATATCAACGCATTTCACCGCTCCACCCACAGTTCCGCACGCCCCTACCCCCCTCGAGGCCGCCCGTACCCGGGGCCGTTCCACGGTTGAGCCGTGGGATTTCACCCCGGACGCGGCAGCCCGCCTACGCGCCCTTTCACCCCACTTGTCTAGAGA
+
CCCCCGGGGGGGGGGGGGGGGGGGGGGGGGGGGGGGGGGGGGGGGGGGGGGGGGGGGGGGGGGGGGGGEGGGGGGGGGGGGGGGGGGGGGGGGFGGGGGGGFGGEEGGGGGGGGGBGGGGGCFGGGGFAEEEGGGGFBGBFG>FFFGFGEGDECGEFGG888;DFFG=ACDFFFFFFFGDEEDGFGC>>GGFFF6F?<FFFFFFFFF09>99BFFE(9><00:>;CB3)9))5)54C<,,<BA4)55.<4
@M00200:205:000000000-AKKM3:1:1101:15361:2872 2:N:0:1
TACAGGGGTATCTAATCCCTTTTGCTCCCCATGCTTTCGTGCATGAGCGTCAGTAACTGTCCAGGTAACCGCCTTCGCCTCTGGTGTTCCTCACGATATCTACGCATTTCACTGCTCCACCGTGAATTCCGTTACCCTCTCCAGTACTCTAGTCGAGTAGTTTCAGACGCAGTTCCGAGGTTGAGCCTCGGGATTTCACATCTGACACACCCGACCGCCTGCGCACCCTTTCAACCCAATTCTCCAGCGC
+
@<CCCDCFCFGGGGGGGGGGGGGGGGGGEEFG<FEGGFGF<GFADFFGDFGGGGGGGGGGGGFGGGFGGGGGGGGGGGG:CEFGFFGGAEFGGGEGDFGGGGGEGGGCFFFC<E?B,9,:@E>E+@EGGGGFFDGAFF?539EFGFCEGFGFE9D>AGC7=DB9*?FE5@95?92?D*+*8DF:*8CFFGGA?7,*+3,;*:=EEEE8)1-:49>=6CD@>B()3:3:*;))9.98B(6())1))1.(((
@M00200:205:000000000-AKKM3:1:1101:13249:2888 2:N:0:1
TACACGGGTATCTAATCCCATTCGCTCCCCTAGCTTTCGTCCCTCAGTGTCAGATACCGTCCAGTAGAGCGCTTTCGCCACCGATGTTCTTCCCGATCTCTACGCATTTCACCGCTACACCGGGAATTCCCTCTACCCCTACGGCTCTCTAGCCTTTCAGTTTCCCCTGCCTTTCTGGAGTTAAGCCCCACTCTTTGACAGCAGACTTGAAGAGCCACCTACGGACGCTTTATACCCAGTTGTCTAGAGCT
+
<BCCCCEGGFGGGFGGGGGGGGFGEGGGGGGGGGFGGGGFFGEFGGGFGGGGGGDEGFEGGGGFFFEGFFGGGDGGGGGGGFCFCFGGGFFGGGGEF:DFGGGGGGGEGGFGGCE*@FDGGGEGGEGGGGGGF=DGGFGFFGDE>5C<DFCDG8=?FG=7@7DGB+=?5CA@?@FFC88AFGFCBFGA<>EFFGGFFEFEEFBDDFEA>E3:/(B:>DA::BF?2*=5*22C7E<9CE3())).6))<3)/
@M00200:205:000000000-AKKM3:1:1101:11778:2901 2:N:0:1
TACTCGGGTATCTAATCCTGTTTGCTCCCCACGCTTTCGTGCCTCAGCGTCAATATTCGTGTAGTAAGCTGCCTACGCAATTGGTGTTCTATGTCATATCTAAGCATTTCACCGCTACATGACATATTCCGCTTACCTCCACGACATTCAAGATTGATAGTATCCACGGCAGTTTCCGAGTTAAGCTCGGAGATTTCACCACGGACTTACCAACCCGCCTACGCACCCTTTCAACCCAGTTGTCTAG
+
CCCCCGGGGGGGGGGGGGGGGGGGGGGGGGGGGGGGGGGGGGGGGGGGGGGGGGGGGGGGGGFFGGGGGGGGGGGGGGGGGGGGGGGGGGGGGGGGGGGGGGGDFGGGGGGG<CGFGGGFGDCDF9>DGGGGGGDGGFGFF8C?>5DEGFFFGGGFFG@FFFEF9FDG58>AFCFF7>D>FGGGFGFAAGG55FGGFAEE:CFB5=@E*6:AB4CE=D5@?D?>DGEGFD3)1.73C06.49.)<CE
@M00200:205:000000000-AKKM3:1:1101:22088:2901 2:N:0:1
TACCGGGGTATCTAATCCTGTTTGCTCCCCACGCTTTCGAGCCTCAGCGTCAGTAATGGACCAGTATGTCGCCTTCGCCACTGGTGTTCTTCCGAATATCTACGAATTTCACCTCTACACTCGGAGTTCCACATACCTCTTCCATACTCAAGATAGCCAGTATCAAAGGCAATTCCAAGGTTGAGCCCTGGGCTTTCACCTCTGACTAAACTATCCGCCTACGCTCCCTTTATACCCAGTTGTCTAG
+
CCCCCGGGGGGGGGGGGGGGGGGGGGGGGGGGGGGGGGGGGGGGGGGGGGGGGGGGGGGGGGGGGGGFGGGGGGDGGGGGGGGCFGGGGGGGEFFGGGGGGGGGGGGGGGGGFGGFGFGEDFGGGGGGGGGGGGGGGF8DFGGFGFGFGFGG9DDBFFCFGF7DFFGCFFFFFBFFFFG?FGFGBFGFFCFFFGGF+*@@@CE@EEFE@@EECEFGAGFD25@FFGEF*:34/@<7?*7=>*9>*01
@M00200:205:000000000-AKKM3:1:1101:11659:2920 2:N:0:1
TACGAGGGTATCTAATCCTGTTTGCTCCCCACGCTGTCGCGCCTCAGCGTCAGCAAGATCCCAGCAGGCCGCCTTCGCCACCGGTGTTCTTCCGGATCTCTACGCATTCCACCGCTACACCCGGAATTCCACCCGCCCCTACAGTGCTCGAGCCTCCCAGTCCGCACGGCCGACCCGGGGTTGAGCCCCGGGCTTTCACCGCGCGCTTGAGAAGCCACCTACGCGCCCTTTACACCCAGTTGTCTAGAGA
+
CCCCCGGGFGGGGGGGGGGGGGGGGGGGGGGGGGGGGGGGGGGGGGFGGEGGEGGGGGGGGGGGGGEGGGGGGGGGGGGGGGEEFEFGGGFGGECCCGGGGGGDGGGGGCCGG>EFDGGGCEGGGGFGGGGGGGGG6@EDFGGFGACEGFGDEGGFAGGFGG@D=BDEEGFFFFDBAEG3*//*)>7FEG5@FCCGF4CF:;19BB92:1>042CF(97145(0,27>)24)44A:E(,(--))))))..
@M00200:205:000000000-AKKM3:1:1101:12017:2921 2:N:0:1
TACAAGGGTATCTAATCCCGTTTGCTCCCCTGGCTTTCGTGCCTCAGCGTCAGTTGAGACCCAGTGTGGCGCTTTCGCCTCTGGCGTTCCTTCCGATATCAACACATTTCACCGCTCCACCGGAAGTTCCCCACACCTCTATCCCACTCAAGCCTGTCAGTTCAGGGCGCAATTCCCCGGTTGGGCCGGGGGCTTTCACACCCTGCTTAACAGACCGCCTGCGCACCCTTTAAGCCCAGTTGTCTAGAGA
+
CCCCCGGGGGGGGGGGGGGGGGGGGFGGGGGGGGGGGGGGGGGGGGGGGGGGGGGGGGGGGGGGGGGFGGGGGGGGGGGGGGFGGFCFGGGFGGGG>FEFFGGGGGGGGGGGGGGFGGGGGGGGFG=;FG?FGGGGGBGEBCFBGFGFGFGGGGGBFGC?DGEGEBGG>EDBFFFFFFG?FGGG>FGFFGG>A5=CFCFFFFFFFF1).7@3)28C>GFFF:>B;GEG3>B92<92;(45<:<2A).63)
@M00200:205:000000000-AKKM3:1:1101:11300:2928 2:N:0:1
TACCGGGGTATCTAATCCTGTTTGCTCCCCACGCTTTCGTGTCTCAGCGTCAGAATCGGCCCAGCGCCCCGCTTTCGCCTCAGGCGTTCCTCTAGATATCTACGCATTTCACCGCTCCACCTAGAGTTCCAGGCGCCTCTACCGACCTCAAGCGACGCAGTATGCCGAGCCGTTCCAGCGTTGAGCACTGGCATTTCACTCGACACTTACGCCGCCGCCTACACACCCTTTCTACCCAATTGTCTAGAGA
+
CCCCCGGGGGGGGGGGGGGGGGGGGGGGGGGGDGGGGGGGGGGGGGGGDGGGGFGG<8FGGGGGFGGGFGGGCGGGGGGGGGGGCGGGGGGGGD9DGGGGGCGFGGDGGGGGGGGFGGGGG8EFCFGFGGGG?D?EDDGFFGFD6A8ACAFGFG6*043<ECE9<AD>DGDFBD4?FFCEEGGC6C+;FGC5AFF7FEG?4(21;>@<EE0;(4:C6C>1(4?4);)119))-644EBFF<>>A):)),.
@M00200:205:000000000-AKKM3:1:1101:12586:2949 2:N:0:1
TACCCGGGTATCTAATCCCGTTCGCTACCCTGGCTTTCGCGCCTCAGCGTCAGAAGAGGTCCAGTGCGTCGCTTTCGCCACGGGTGTTCCTACCGATATCAACGCATTTCACCGCTCCACCGGAAGTTCCACGCACCTCTACCTCCCTCAAGCGCGCCAGTTTCAGCGGCAATTCTCCAGTTGAGCTGAAGTATTTCACCACCGACTTAACGCACCGCCTACGCGCACTTTATGCCCAGTTGTCTAG
+
CCCCCGGGGGGGGGGGGGGGGGGGGGGGGGGGGGGGFGGGGGGGGGGGGGGGGGGGGGGGGGGGGGGGGGGGGGGGGGGGEGEGGGGGGGGGGGGG7FEGDFGDFGGGGGGGGEGFGGGGGGDEGGFGGGGGGGGGEF:@AFGFGFGDF5<;FG>BBGGBDF<FCFGGFGFFFFFF88CFC9+:=CC)ACFFFGGGF?EAFF@BF69;CCEFFFG5(/866::59C)9194:9>A2;)8B<<-)).4
@M00200:205:000000000-AKKM3:1:1101:18619:2950 2:N:0:1
TACAGGGGTATCTAATCCTGTTTGCTCCCCACACTTTCGTGCCTCAGCGTCAGTCGCGCCCCAGTCACCTGCCTTCGCAATCGGTGTTCTGCGTGATATCTATGCATTTCACCGCTACACCACGCATTCCAGCGACCTCGGGCGAACTCAAGCCCCGCAGTATCAACGGCAGTTCCACGGTTGAGCCGTGGGATTTCACCGCTGACTTACAGGGCCGCCTACGCACCCTTTATGCCCAGTTGTCTAG
+
CCCCCGGGGGGGGGGGGGGGGGGGGGGGGGGGGGGGGGGGGCFGGGGGGGGGGGGGGEGGGGGGGGGGGFEFGGGGGGGG7FGGGGGGGGGGGGGGGGGGGGGGGGGGGGGGGGGFGGGGGGGGGGGGGGFGGGGGGFGAEGGFCEDDGFGC?9C?BED>ED<FA=FGFG4AAEFFFFGDFC<4FGGFFGGFFGGGF3:=DFF>@@FFF<AE;@GG6CD1((870CEG3CBD<))5A2(.-66>AA4
@M00200:205:000000000-AKKM3:1:1101:9436:2952 2:N:0:1
TACGGGGGTATCTAATCCCGTTCGCTCCCCACGCCTTCGCGCCTCAGCGTCGGGCAAATCGGCCCAGCCGGCCGCCTTCGCCACGGGTGTTCCGCCCGATCTCTACGCATTTCACCACTACACCGGGCATTCCACCGGCCCCTGCCGGCCCCCAGCCGCCCCGTCCCCGGCGACGTTCCCCGGTTGAGCCGGGGGCTTTCACGCCGGGCGCGGGCGGCCGCCTGCGCGGCCTTTACACCCAATTGTCTAGC
+
CCCCCGGGGDGGGGGGGGGGGGGGGGGGGGGGGGGGGGGGGGGGGGGGGGGGGGGGGGGGGGGFGGGGGGGDGFGGGFFGGEGGGGGFGGGGGGGGGGGGGGFGGGGGGGGFGGDFFGFGGGGGGGEGFFGGGGGGE>EFFGGFGFGFGFCD55CFFEGEGGBC?ECFBED(7;><5@FFFCDDEG6?FF*))>=C),7944<1:2>39631;9*:1CB99;:3188>)73008)6+-49(30)).6).4.
@M00200:205:000000000-AKKM3:1:1101:16792:2954 2:N:0:1
TACGCGGGTATCTAATCCCGTTTGCTCCCCTGGCTTTCGCTCCTCAGCGTCAATGCCGGTCCAGGATGCCGCCTTCGCCACCGGTGTTCCTCCAGATATCTACGCATTTCACCGCTACACCTGGAATTCCGCATCCCTCTCCCGGATTCAAGCCATCCAGTATCAGACGCAGTTCCCCGGTTAAGCCGAGGGATTTCACGTCTGACTTAGTTGGCCGCCTACGAGCCCTTTACACCCAGTTGTCTAGAGGT
+
CCCCCGGGGGGGGGGGGGGGGGGGGGGGGGGGGGGGGGGGGGGGGGGGGGGGGGGGGGGGGGGGGGGGGGGGGGGGGGGGGGGGGGGGGGGGGGGGGGGGGGGGGGGGGGGGGGCEGGGGGGGGGGGGGGGGGGGGGFGFFGGFG5CAGFGEFGGFFGGFGG@@CFGGFGFFEFFFFFDFGGDGFGGF4DEFFGFCFEC;D0@FFE<<CC<EF@GGFDFF:?678E<5>57>A248C??74446A9442(.
@M00200:205:000000000-AKKM3:1:1101:10801:2960 2:N:0:1
TACTAGGGTATCTAATCCTGTTTGCTCCCCACGCTTTCGCGCCTCAGCGTCAGTCACAGCCCAGCAGACCGCCTTCGCCACTGGTGTTCTTCTTCATATCTACGCATTTCACCGCTACACCAGGAATTCCACTTTCCTCTACTATACTCAAGCCCGACAGTTTCAACGGCCGTCTCGGGGTTAAGCCCAGAGATTTCACCCCACACTTACCACGCCTCCTACGCACCCTTTAAACCCACTTGTCTAGCGAT
+
CCCCCGGGGGGGGGGGGGFGGGGGAGGGGGDCEGGCGGGCGGGGGGGGGGGG7<CDFAE,96FEGG,,B<F7FGGGFG:@7AFFFFGGG9,9,5,CA,@FGG9FGGGG8FGFGGG>6FF<>+,+4@FGGGAE+@+CDDG*9E,+,++0ADFC,6=*03C>E?*2;+66>6*5*1;CC>D5@C*;B<=>*4,9*=F>FFF6(/(((/-0*0346(:;(2;3)78B1CED:C@C))7@GF?(..44-.))(((
@M00200:205:000000000-AKKM3:1:1101:10555:2971 2:N:0:1
TACCAGGGTATCTAATCCTGTTTGCTCCCCACGCTTTCGAGCCTCAGCGTCAGTGATGAGCCAGTGTGCCGCCTTCGCCACTGGTATTCTTCCGAATCTCTACGAATTTCACCTCTACACCCGGAGTTCCACACACCTCTCTCATACTCTAGCCTCCCAGTATCCAAGGCAATTCCGAGGTTGAGCCCCGGGATTTCACCCCTGACTTAACTGTCCGCCTACGCTCCCTTTAAACCCACTTGTCTAG
+
CCCC@FGGGGGGGGGGGGGGGGGGGG9FGGGGGGGGGGG84FGGGGGCFGGGGG96;CFAFGGGC96C,CFGGGGGGGGGGGGGF,EFG9ECF7@FD4=FGGGGE,EFEGGGG9FFGGGG,+6@C7=?F,@E++0>EFGFF,,+7CFEG+=F,++3*C8F@6*?*+6,5@*);8=F*@DEGGGFFGCFDGEE5C77AAF*:>2<):;:C***19CE(:B@FF@;(:.72+693;73C@0@A3.))..
@M00200:205:000000000-AKKM3:1:1101:17707:2971 2:N:0:1
TACGAGGGTATCTAATCCTGTTTGCTACCCACGCTTTCGCACCTCAGTGTCAGTGTCAGTCCAGAAGGCCGCCTTCGCCACTGGTATTCCTCCCGATCTCTACGCATTTCACCGCTACACCGGGAATTCTACCTTCCTCTCCTGCACTCTAGCTTGACAGTTCCGGATGCCGTTCCCAGGTTGAGCCCGGGGCTTTCACAACCGGCTTATCAAGCCACCTACGCGCGCTTTAAACCCAGTTGTCTAG
+
CCCCCGGGGGGGGGGGGGGGGGGGGGGGGGGGGGGGGGGGE@FGGGGFGGGGGGGGGGGGGGGGGGGGGGGGGGGGGGGGGGGGFGGGGGGGFGGGDGGGGGGGGGGGGGGGGGDEGGGGGGGGGGGGGGGFG8FGGFGFFGGFGFGEGFGFGGGFFGGFGGFFFFGGFFFBFFFFFFGFGEGFFGGFBGCBFDGFFEFC>@@FBFFF@3EEFEGG@GF(//,27CEC19<2A>A:E(8>BA42<AD
@M00200:205:000000000-AKKM3:1:1101:18490:2990 2:N:0:1
TACTCGGGTATCTAATCCTGTTTGCTCCCTTGGCTTTCGTGCCTCAGTGTCAGGTATCGTCCAGGGACTCGCCTTCGCCACTGGTGTTCCTCTTGATATCTACGCATTTCACTGCTACACCAAGAATTCCAGTCCCCCCTCCGATCCTCCAGACCAGTAGTATCCAATGCCATTCCCGGGTTAAGCCCGGGGCTTTCACATCGAACTTACCAGCCCACCTGCGCACCCTTTATACCCAGTTGTCTAG
+
CCCCCGGGGGGGGGGGGGGGGGGGGGGGGGGGGGGGFGGGGGGGGGGGGGGGGGFDGGGGGGGGGGFG<FEEEEEGGGGGGFGGGFGGGGGGGGGGGGGGGGGGGGG>DFDGGGCFGGGFGGFGGFFGFGADCD6@?>G9ACEE69CEGFG6DDFFFDGCFGCF>BDDFGFF?DFFFEG>FGFFFGFFECCAB7>C>5CAEFA@4@)A697C44CCFGFDBD=86C8C*24))9.)<):.)1).)95
@M00200:205:000000000-AKKM3:1:1101:11763:2995 2:N:0:1
TACCGGGGTATCTAATCCTGTTTGCTCCCCTAGCTTTCGTGCCTGAGCGTCAGGTATTGTCCAGGGACTCGCCTTCGCCACTGGTGTTCCTCCAGATATCTACGCATTTCACTGCTACACCTGGAATTCCAGTCCCCCTTCCAATCCTCTAGCCGAATAGTATTCCATGCCGTTCCGCAGTTGAGCTGCGGGATTTCACATGAAACTTACCCGACCGCCTACGCACCCTTTACGCCCAATTGTCTAGAGA
+
CCCCCGGGGGGGGGGGGGGGGGGGGGGGGGGGGGGGGGGGGGGGGGGGGGGGGGGGGGGGGGGGGGGGGGGGGGGGGGGGGGGGGGGGGGGGGGGGGGGGGGGGGGEGGGGGGGGDFGFFGGGGGGGGGGGGGGDGDEEDFGGFGFGFGFFFFGCE?EGFGGFGEFFFFGFAFAFFEFGFGD7FFFGFFGGDAEDG6EG;AEFAEEE6@E@;9AGEFGF9@:@B?GBGFGE3CF;>GDFDFF3<?EF2<4
@M00200:205:000000000-AKKM3:1:1101:12816:3010 2:N:0:1
TACAAGGGTATCTAATCCCGTTTGCTCCCCACGCTTTCGCGCCTCAGCGTCAGGGAATGCCCAGAGACCCGCCTTCGCCACCGGTGTTCCTCCCGATCTCTACACATTTCACCGCTACACCGGGAATTCCAGTCTCCTCTGCATCCCTCAAGAACGGCAGTATCAGCCGACCCCCCTGAGTTGAGCCCAGGGATTTCACGACTGACTTGCCATCCCGCCTACGCGCCCCTTAAACCCAATTGTCTAG
+
CCCCCGGGGGGGGGGGGGFGGGGGGGGGGGGGGGGGGGGGGGGGGGGGGGGGGGGFCFGGGGGGGGCGGGGGGGGGGGGGGCGGGGGGGGGGGGGGGGGFCGGGGGGGGGGGGGGFGGGGGGGGGGGGGGFG=@FGGFGFFF,BFFGFGFGGDGF>>GGBGGFGFF739EEF>=FFEFGFGGFGFGGF;GGEFGGGFCGFFF;>4=>63>;;).=@3C>D???89GFG)92:ADFFGF12A74456<
@M00200:205:000000000-AKKM3:1:1101:23681:3020 2:N:0:1
TACGGGGGTATCTAATCCCGTTTGCTCCCCTGGCTTTCGCGCCTCAGCGTCAGATGTGGTCCAGTATGCCGCCTTCGCCACCGGAGTTCCTATCGATATCAACGCATTTCACCGCTCCACCGATAGTTCCGCATACCCCTACCACCCTCGAGGCACCCAGTATCCGAGGCAGTTCTCCAGTTGAGCTGGAGGATTTCACCCCGGACTTGAGCACCCGCCTACGCGCCCTTTAAACCCAATTGTCTAG
+
CCCCCGGGGGGGGGGGGGGGGGGGGGGGGGGGGGGGGGGGGGGGFFFFFGFEGGGGFGGGGGGGGGGGGGGGGGGGGFGGGGGGGGGGGGGGGGGGFFGFA=FGGGDEGGGGGGGAGGDFCEGDGGDAFEEGGGGGGF6CFGDFGFDDFEGCGGDF>8C>8F<C4BGGBEFFFEFFFFFFGGGFFGG;)CFFFGGG@)+7(3:6112)5AFBB?GGB)76321<1C>C/*>9:58(;:(3-<<:469
@M00200:205:000000000-AKKM3:1:1101:11815:3035 2:N:0:1
TACCAGGGTATCTAATCCTGTTTGCTCCCCACGCTTTCGTGCATGAGTGTCAGTGTTGGCCCAGGAGGCTGCCTTCGCCATTGGTGTTCCTCCACATCTCTACGCATTTCACCGCTACACGTGGAATTCCACCTCCCTCTGCCACACTCCAGCTCCGTAGTTTCGAGCGCAATTCCCAGGTTAAGCCCGGGGATTTCACACTCGACTTGCGCGGCCACCTGCTCCCACTTTATACCCAATTGTCTAGATGT
+
CCCCCGGGGGGGGGGGGGGGGGGGGGGGGGGGGGGGGGGGGGGGGCFGGGGGGGGGGFFGGGGGGGGGGGGGGGGGGGGGGGGGGGGGGGGGGGGGGGGGGGGFGGGGGGGGGGGFDG?EGGGGGGGFGGGGGGGGGFGDFEDFGFGDGF8DG8?F>FF>=DBF=FCE5>5@5:DFFFFFFF?D@FGFFGGD>EGGF<CEBB@BB>)56A@FF@GG18A3=3(;)35C7CAF37<?FE((7)))..)5)))
@M00200:205:000000000-AKKM3:1:1101:8976:3053 2:N:0:1
TACGGGGGTATCTAATCCTGTTTGCTCCCCACGCTTTCGAGCCTCAGCGTCAGTAATGGACCAGTATGTCGCCTTCGCCACTGGTGTTCTTCCGAATATCTACGAATTTCACCTCTACACTGGGAATTCCGCCATCCTCTCCCGGACTCAAGCGAGGCAGTCTCAAGTGCAGTTCCTGGGTTGAGCCCAGGCCTTTCACACCTGACTTGCCAAGCCGCCTACGCGCCCTTTATACCCAGTTGTCTAG
+
CCCCCGGGGGGGGGGGGGGGGGGGGGGGGGGGGGGGGGGGGGGGGGGGGGGGGGGGGGGGGGGGGGGGGGGGGGGGGGFGGFGGGGGGGGGGGGGGGGGGGFGFGGGGGGGGGGGFGGGFGDFGFFGGGFFEDEGFFFFFFGGFGDGFGFGCEGGFFGD5DFEGFFFGFGFAFECFFFFFF5DGFGCFFGGF>FGFFEFCB=@BBEEEEF3*79CC9>B06=@D6C8:D*2):4<>F)44).6<><<
@M00200:205:000000000-AKKM3:1:1101:10047:3061 2:N:0:1
TACAGGGGTATCTAATCCTGTTTGCTCCCCACGCTGTCGCGCCTCAGTGTCGGCTATTGAGTCCTCACGGACTCACCGCCCAGCAGACCGCCTTCGCCACTGGTGTTCTTCCGGATCTCTACGCATTCCACCGCTACACCCGGAATTCCATCTGCCTCTACGGTGCCCTAGCGACACAGTTGCCACGGCCGATCCGGAGTTGAGCCCCGGACTTTCACCACAGACTTATGCCGCCACCTACGCGCCCTTT
+
CCCCCGGGGGGGGGGGGGGGGGGGGGGGGGGGGGGGGGGGGDGGGGFGGGGGEGGGGGGGGDFGFGGGGGGGGGGGGGGGGEFGG8EFGC>EGGGGGGGGFGGGGFFGGFGGGGE>DEGGGGGGGGDGFGFFDGGGEFF59CE9EAGE=CEGGGGFFFGFCGFF>DF8@8AEFFADFFDFGGDDFGCDF7E)5EEGF;D?FF36)302:;691)3<:CF<6(.)489*:CA)39;9E8(8>1>6;91(4)
@M00200:205:000000000-AKKM3:1:1101:23501:3073 2:N:0:1
TACTAGGGTATCTAATCCTGTTTGCTACCCACGCTTTCGCGCATCAGCGTCAGAACCGGTCCAGGTAGCCGCCTTCGCCACTGGTGTTCCTCCCAATATCTACGCATTTCACCGCTACACTGGGAATTCCGCTACCCCCTCCCGGCCTCAAGCCAGGCAGTTTCAAAGGCAGTTCCTCAGTTGAGCCGAGGGATTTCACCTTTGACTTGCCAAGCCGCCTACGCGCCCTTTAAACCCAATTGTCTCG
+
CCCCCGGGGGGGGFGGGGGGGGGGGGGGGGGGGGGGGGGGGGGDBFGGGDGGGGGGGGGGGGGGGGGGGGGGGGGGG@GCFG=ACFGGGGGGGGFGGGGGFGGFGGGFGGGGGCGBGGGGGFGGGFDFCGFGGGGEA?EBFCGFG5=AFFGGGGG598;@DG7C;7F,*;?>A@ECFFFF3@7CFGGE4DEEECEFFFCEEEEEC4C5=:>B3=>FFGF@38(:1C>C>C)6:A>28(4?<?5>>)4
@M00200:205:000000000-AKKM3:1:1101:19074:3078 2:N:0:1
TACAAGGGTATCTAATCCCGTTCGCTACCCTGGCTTTCGTGCCTCAGCGTCAGAAAAGACCCAGTGAGCCGCTTTCGCCACCGGTGTTCCATCGGATATCAACGCATTTCACCGCTCCACCCGATGTTCCGCTCACCTCTGTCTTCCTCCAGCACGGTAGTTTTGAGCGCCATTCCTTGGTTAAGCCAAGGGATTTCACACCCAACTTTCCGCACCGCCTACGCACCCTTTACACCCAATTGTCTAG
+
CCCCCGGGGGGGGGGGGGGGGGGGGGGGGGGGGGGGGGGGGGGGGGGGGGGGGGGGGGGGGGGGGGGGGGGGGGGGGGGGGGGGGGGGGGGGGGGGGGFGCAFGGGGGGGGGGGGEGB?FGDGEEGGGGGGGGGGGF?FBDDFFFFGFGFGGGGGEBBDBAF@GBAFGDCE=>EFFFFFFFFGGAFGFFGGFFGGFF?FFFA@B>D=B<6>@>BGGFGEFFFFB0?A3C<ECC?E?GB1242:A<>A
@M00200:205:000000000-AKKM3:1:1101:21285:3081 2:N:0:1
CACCGGGGTATCTAATCCCTTTTGCTCCCCTAGCTTTCGTGCCTCAGTGTCAGGTGTTTTCCAGGGACTCGCCTTCGCCACTGGTGTTCCTCTTGATATCTACGCATTTCACTGCTACACCAAGAATTCCAGTCCCCCCTCAAACCCTCTAGCAAGGTAGTTTCCAATGCCATTTCCGAGTTGAGCTCGGAGCTTTCACATCCGACTTACCTCACCACCTACGCCCCCTTTAAACCCAATTGTCTAGACAC
+
-8CCCEGGGGGGGGGGGGGGGGGGGGGGGGGGGGGGGGGGGGGGGGGGGGGGGGGGGGGGGGGGGGGGGGGGGGGGGGGGGGGGGGGGGGGGFGGCEFFFGGGGGGGGGGGGGGGFGGGGFGGGGGGGGGGGGDDGDBE@EGFFGFGFGFGGGG9DDF?BEGEGEFFGFG5DCEFFFDGEF++=DCCCECG5?GGGF@CEFED>>=:2A=<A35EC=GFBEF@45/:C4;;E?67@@?F;CE)5?6).).(
@M00200:205:000000000-AKKM3:1:1101:18862:3088 2:N:0:1
TACACGGGTATCTAATCCCTTTTGCTCCCCACGCTTTCGTGCCTGAGCGTCAGCAATTGTCCAGGTAGCCGCCTTCGCCTCTGGTGTTCCTCACGATATCTACGCATTTCACTGCTACACCGTGAATTCCGCTACCCTCTCCAATGCTCTAGCCGTGTAGTTTGAGGTGCAATTCCGGGGTTAAGCCCCGGGCTTTCACGCCTCACACACACGGCCGCCTGCGCACCCTTTATGCCCAGTTGTCTAG
+
CCCCCGGGGGGGGGGGGGGGGGGGGGGGGGGGGGGGGGGGGGGGGGGGGEGGGGGGGGGGGGGGGGGGGGGGGGGGGGGGGGGGGGGGGGGGGGGGGGGGGGGGGGGGGGGGGGGFGEGGGGGGGCFGGGGGGGGGGFGFFGGFGFGEGFGFGGGFFGGFGGFGEFGG?FFFFFFFFFGFFGGGFGGCEDCEFEGFFFCBBBFFF>EFFF=2>=EE93>((((::EFG7744<A92C,(.)))6:6<
@M00200:205:000000000-AKKM3:1:1101:8223:3131 2:N:0:1
TACTGGGGTATCTAATCCCGTTTGCTCCCCTAGCTTTCGCGCCTCAGCGTCAGTGTCGGTCCAGGAAGCCGCCTTCGCCACCGGTGTTCCTCCGGATATCTACGCATTTCACCGCTACACCCGGAATTCCGCTTCCCTCTCCCGAACTCAAGCCTCGCAGTTTTCCACGCCATTCCCCGGTTGAGCCGGGGGATTTCACACAGGACTCAACGAACCGCCTACGCGCCCTTTAAACCCAGTTGTCTAGATA
+
-@CCC<CFFDC,@FGGGFFGGF<F,CEFGGGGFGGGGGCEGGGGEFEEEFGCGFGGGGGGGGGGFFEFFGCCEGEGFGG@FFGGEF?,:@@EFGEFEEGGFGGFCC+4@=D9?CEBDFFG@=ECEGGGGFDGGEGGGFD=FGGFDD==7;7CGFFFBCC54;*;AFFGBC>5>EAFFFG4>*D4;FG4?<:8:766CCFEEB:((-4(.8::F(:/3D:02:00,:3>C4244423/(..)64-).))))
@M00200:205:000000000-AKKM3:1:1101:13117:3137 2:N:0:1
TACCAGGGTATCTAATCCTGTTTGATCCCCACACTTTCGTGCCTCAGCGTCAGTTACAGCCTAGTAAGCTGCCTTCGCTATAGGTGTTCTTGACGATATCTAAGCATTTCACCGCTACACCGTCAATTCCGCCTACCTCATCTGTACTCTAGCCCATCAGTATCAATGCCACCCTCCCGGTTAAGCCGGGATATTTCAGCACTGACTTAATAGGCCGCCTACGCACCCTTTAAACCCAGTTGTCTAG
+
CCCCCGGGGGGGGGFGGGGGGGGGGGGGGGGGGGGGGGGGGGGGGGGGGGGGGGGGGGGGGGGGGGFGGGGGGGGGGGEGDGGGGGGGGGGGGGGGGGGGGGGGGGGGEFGGGGGFGGEECEGGGGFGGGFGGGGGDFGEFGGFGFGFGFGGFGGFFCDFGGBFFFGGFDFFFFFFFFGFGGGGFGGFFDC>FFDFCE:7AC@CFFF588A@E@GGBGFFFBDA@EEGDDF=7C;8C=@@)><><5)
@M00200:205:000000000-AKKM3:1:1101:18962:3138 2:N:0:1
TACAGGGGTATCTAATCCTGTTCGCTACCCACGCTTTCGAGCCTCAGCGTCAATCACAGACCAGTAAGTCGCCTTCGCCACTGGTGTTCCTCCATATATCTACGCATTTCACCGCTACACATGGAATTCCACTTACCTCTTCTGCATTCAAGTTGGACAGTTTCCAATGACCTTCCACGGTTAAGCCGTGGGCTTTCACATCAGACTATTCCAACCGCCTGCGCTCCCTTTACACCCAATTGTCTAGAGCT
+
CCCCCGGGGGGGGGGGGGGGGFGEGGEFGGGGGGGGGGGGG@FDGGGGGGGGGGGGGGGGGGGGGGGGGGGGGGGGGGGGGGGGGFFCFGFGGGGGFGGGGGGGGGGGGGGG9CEBGG,AFFGFGGGGGFGFGGGGGF8DFGGFGFG7++@EFFDDFGF?,=D=EFFGFGFFF5DFFFGBF8?=BE,@:9@5?F6FCEGF<>=CE@EBCEE@@7EE9DDD4<=?9C/9DF3EFF:3C;1;C)?<EC?9@)/
@M00200:205:000000000-AKKM3:1:1101:14517:3150 2:N:0:1
TACTAGGGTATCTAATCCCGTTTACTACCCTAGCTGTCGCGTCTGAGTGTCAGAAACAGACCAGAAGATCGCCTTCGCCACTGGTGTTCCTCCCGATATCTACGCATTTCACCACTACACCGGGAATTCCATCTTCCTCTTCTGCTCTCTAGCCCGGTAGTATTAGACGACCTCTCCCAGTTGAGCCGGGAGATTTCACGCCTAACTTACCAAGCCACCTGCACGCGCTTTATGCCCAGTTGTCTAGCGAT
+
CCCCCGGGGGGGGGGGGGGGGGGGGGGGGGGGGGGGGGGGGGGGGFGGGGGGGGGGGGGGGFGGGGGGFGGGEGGGGGGEEGGGGGGDFGGFGGGGGGGGGGGGGGGGGCFGGBEFFGGFFGGGGGGGGGGGGGGGGFGEFGGFGFFDFDGDEGGF>EDBFF*=D7FGFGFFFFFFFFFCFG?;CFGE>7CABFF79*BBFD4>EFCCFFFFF2CF=?F:;:DF@DFGCC(4<EE<C@F;EF?9)56)6;.
@M00200:205:000000000-AKKM3:1:1101:23023:3153 2:N:0:1
TACAAGGGTATCTAATCCCTTTTGCTCCCCATGCTTTCGTGCCTGAGCGTCAGCAATTGTCCAGGAAGTCGCCTTCGCCTCTGGTGTTCCTCATGATATCTACGCATTTCACTGCTACACCATGAATTCCACTTCCCTCTCCCATGCTCTAGTCATGTAGTTTCAGGCGCAGTTCCGGAGTTAATCTCCGGGATTTCACACCTGACACACCCAACCGCCTTCGCACCCTTTAAACCCAATCGTTTAG
+
@CCCCCFGGGGGGF9FFGCF<6EFFFGGGG?FFGGGGGCEFGFF9FFFGGD7C,,6C<@FFGGE<<EE,;FFCF@F7C:CC<EED<F@FEEFFAFGFFCFFFFCFC:=DFDGEGFD?FFDE,4EEBFGGDGGG9DGDBFD:8,;,3=9D;,=@D@;+4?+,?;3*2==9E@B:D?FF*=5FE@=+7,+58+<*115?CF;=@)0):*))05)0:EE54>))1)*)4:C*2)***0(4(633(((/()
@M00200:205:000000000-AKKM3:1:1101:13892:3164 2:N:0:1
TACGCGGGTATCTAATCCTGTTTGCTCCCCTAGCTTTCGTGCCTGAGCGTCAGGAATTGTCCAGGGACTCGCCTTCGCCACTGGTGTTCCTCCAGATATCTACGCATTTCACTGCTACACCTGGAATTCCAGTCCCCCTTCCAATCCTCTAGCCGAATAGTATTCCATGCCATTTCCAAGTTGAGCTTGGAGATTTCACATGAAACTTACCCGACCGCCTACGCACCCTTTATACCCAATTGTCTAGAGA
+
CCCCCGGGGGGGGGGGGGGGGGGGGGGGGGGGGGGGGGGGGGGGGGGGGGGGGGGGGGGGGGGGGGFGGGGGGEGGFFGGGGGCFGGGGFGGGGGFGGGGFGFGGGGGGGCDEFGFGGCFGGGGGGGGGGGFGGGFG>GBF@ADFFFFGFGCGGDAB6=DD=DFDFGFDGFBB*?DDFDFGCF9AAFA?C,;512CFECEAF@CABCCFEFE5)>;):?@?==A2:8C<8;9566)?<(5)=9)19??3C
@M00200:205:000000000-AKKM3:1:1101:24855:3164 2:N:0:1
TACCGGGGTATCTAATCCTGTTTGCTCCCCACGCTTTCGCGTCTCAGCGTCAGTCATCGTCCAGAAGGCCGCCTTCGCCGCAGGTGTTCTGCTTGATATCTACGAATTTCACCTCTACACCAAGCATTCCACCTTCCTCTCCGAGACTCGAGCGATGCAGTTTTGGATGCGCTTCCACGGTTAAGCCGAGGGCTTTCACCCGTCACTTGAATGGCCGCCTACGCGCCCGTTATACCCAATTGGCTAG
+
CCCCCGGGGGGGDFGFGGFGGGGGGGGGGGGGGGGGGGGGGGGGGGGGGGGGGGGGGGGGGGGFGGGGGGGGGGGGGGGGGGGGGGGGGGGGGGGGGGGGGGGGGFDEFGGGGGGFGFGGGGFFFGGGGGGGGGGCGFG7DGGEGFGFDF8=EDDFFGGF,@7=@EGGAF>AEFFFAFG*DCGFFGGADCCEEGGGFFDE?BDFFF?);8;?EEGC;DE;3:176CBD)1(,4<)4<?:<92(,,.4
@M00200:205:000000000-AKKM3:1:1101:6825:3175 2:N:0:1
TACCAGGGTATCTAATCCTGTTCGCTCCCCTAGCTTTCGCGTCTCAGCGTCAGGAACGGCCCAGCGAGCCGCCTTCGCTACTGGTGTTCCTCCCGATATCTGCGCATTTCACCGCTACACCGGGAATTCCACTCGCCTCTACCGTCCTCTAGCCCGGCAGTATCCACCGCACGCCCGAGGTTGAGCCTCAGGTTTTCACGGCAGACTTACCGAACAGCCTACACGCTCTTTAAACCCAATTGTCTAGCGA
+
CCCCCGGGGGGGGGGGGGGGGGGGGGGGGGGFGGGGGGGGGGGGGGGGGGGGGGGGGGGGGGGGGGGGGGGGGGGGGGGGGGFGGDGGGGFFEFGGGG>FFGDEEGCGGGGGGGG>C=FFGGEE@BDFGGGGGGGGGFGE?FGFGFGAGFGFGFF9B>DFGFEGEFGGFGB=E@AFFEGBFGG4;CFFFDGF@CFFACGDFB96?F?F>B:3:1C=?FFB::>5,85><C44<A81C2:14)-6:)).44
@M00200:205:000000000-AKKM3:1:1101:20125:3182 2:N:0:1
TACTGGGGTATCTAATCCCGTTTGCTCCCCTAGCTTTCGCCGTTCAGCGTCAATGTCGGTCCAGGATGCCGCCTTCGCCACCGGTATTCCTCCAGATATCTACGCATTTCACCGCTACACCTGGAATTCTGCATCCCTCTCCCGAATTCAAGCCATCCAGTATCGGATGCAGTTCCCAGGTTGAGCCTGGGGATTTCACATCCGACTTAGTTGGCCGCCTACTGGCCCTTTATACCCAATTGTCTAG
+
CCCCCGGGGGGGGGGGGGGGGGGGGGGGGGGGGGGFGGGGGGGGGFGGGGGGGGGGGGGFFGGGGGGGGGGCFGGGDFFCEFGGGGGGGGGGGAFFGGGGGAAF>EC@FGFFGGGFGCDEF8EEEGGGGF=CFCDE8DFD?FF?EFG=FFFDB@DDFGFBGGFF8@?C98FECEFAFAC?FCFFFG,@AFC?>ECCF<CAEEB=A9A==EEE=ED,6??@784;3;)95>F)9)97C<(8.)1))95
@M00200:205:000000000-AKKM3:1:1101:9131:3188 2:N:0:1
TACTGGGGTATCTAATCCCGTTTGCTCCCCTAGCTTTCGCGCCTCAGCGTCAAGAACAGGCCAGGTAGTCGCCTTCGCCACTGGTGTTCCTCCCGATATCTACGCATTTCACCACTACACCGGGAATTCCACTACCCTATCCTGCCTTCGAGTCGATCAGTCTCGCGTGACCCTCCCCAGTCGAGCCGGGGGCTTTCACACGCGACTTGAACGACCGCCTGCGCCCTCTTTAAACCCCGTTGTCTCGCCAT
+
CCCCCGGGCGGGGGGGGGGEGGGGGGGFGEFGGGGGGGGGDEGFGGGGGGGGGGGGGGGGGGGFEGFCGGCFEEG?CFE@FGFEGGGGGGAADFGFFEEGGGGFGGG@=FFGGDGF+BDFGGGGEGFGGGGGGGCFF0,)56EFCF?9??@DEFDDFGCFG+9D<DGG*3:6CC>D>?F>F,39**7*:**=AECGFCEE@((.,6((-)322(:?9<>(,,,<(*)12*6:)5)15(41(((.).,(((,
@M00200:205:000000000-AKKM3:1:1101:18475:3190 2:N:0:1
TACCAGGGTATCTAATCCTGTTTGCTCCCCACGCTTTCGCGTCTCAGCGTCAGTAATCGTCCAGAAAGCCGCCTTCGCCACTGGTGTTCCACCTGATATCTACGAATTTCACCTCTACACCAGGTATTCCGCTTTCCTCTCCGATACTCAAGAAACGCAGTTTCGAGTGCAGTTCCCAGGTTGAGCCTGGGGCTTTCACGCCCGACTTACATTCCCGCCTACACGCCCTTTACACCCAGTTGTCTAG
+
CCCCCGGGGGGGGGGGGGGGGGGGGGGGGGGGGGGGGGGGGGGGGGGGGGGGGGGGGGGGGGGGGGGGGGGGGGGGGGGGGGGGGGGGGGFFGGGGGGGGGGGGGGGGGGFGGGGFGGGFGGGGGGGGGGCGDGGGGFGEFGG>EFGFGFGGGGGFFEGFGGFGFFGGAGFEFDCCFFCAFFGGAFGFFFGFFCGFFFGF9B=AAFA4EFFFEFGC@GF9@@EF7=>D:5;4CEF1EF=3)79;EEF
@M00200:205:000000000-AKKM3:1:1101:7127:3198 2:N:0:1
TACAAGGGTATCTAATCCTGTTTGCTCCCCTAGCTTTCGCGCCTCAGCGTCAGTGTCGGTCCAGGAAGCCGCCTTCGCCACCGGTGTTCCTCCGGATATCTACGCATTTCACCGCTACACCCGGAATTCCGCTTCCCTCTCCCGATCTCTAGCCTCGCAGTTTCCCGTGCCATTCCCCAGTTGAGCCGGGGGCTTTCACACGGGACTTACGCGACCGCCTACGCGCCCTTTAAACCCAATTGTCTAGAGA
+
CCCCCGGGGGGGGGGGGGGGGGGGGGGGGGGGGGGGGGGGGGGGGGGGGGGGGGGGGGGGGGGGGGGGGGGGGGGGGGGGGGGGGGGGGGGGGFEFGGGGGGGGGGGGGGGGGCGFGGGGGEEGGGGGGGGGGGGGGFGFFGGFGFGFGFF?FGGFDGGEEG@FFFGD5C9ACEFFFFG4F9CCFGGFFGED=EGGFFGFFFFB(3;<49:(49C=1CB06::5(27C)9)-644:EF614<<2)6A482
@M00200:205:000000000-AKKM3:1:1101:8310:3201 2:N:0:1
TACCGGGGTATCTAATCCTGTTTGCTACCCACGCTTTCGCACCTCAGTGTCAGTGTCAGTCCAGAAGGCCGCCTTCGCCACTGGTATTCCTCCCGATCTCTACGCATTTCACCGCTACACCGGGAATTCTACCTTCCTCTCCTGCACTCTAGCTTGACAGTTCCGGATGCCGTTCCCAGGTTGCGCCCGGGGCTTTCACAACCGGCTTATCAAGCCACCTCCGCGCGCTTTAAACCCAATTGTCTAG
+
ACCCCCGCFEFGGFGGGFGGG9FEGGGFGFGGB@@FFFGCEGGGFGGF<<<F<CFFGGFGGGGGGGG<@FCEEGEGGGGGGGG,:FAFGGGGFGGGGD8FFGGFGCF79=>FFG8*=FGFGGGGEGGGGFGGGGGGGFGB?8EDF*=*6@FFGGGFFFGFFGFGF5@:5CF@DDFFFF>>@,3*98EF4?E>5:6?FEG<32/9>FF0@).9<3CE@CA3(,(:6C>D37(6:)4(1-(44<<2)4)
@M00200:205:000000000-AKKM3:1:1101:14934:3204 2:N:0:1
TACCAGGGTATCTAATCCTGTTTGCTCCCCACGCTTTCGAGCCTCAGCGTCAGTAATGAGCCAGTATGTCGCCTTCGCCACTGGTGTTCTTCCGAATATCTACGAATTTCACCTCTACACTCGGAGTTCCACATACCTCTCTCACACTCAAGACACCCAGTATCAAAGGCAGTTCCGAAGTTAAGCTCCGGGATTTCACCTCTGACTTAAATGTCCGCCTACGCTCCCTTTAAACCCAATTGTCTAGACAT
+
CCCCCGGGGGGGGGGGGGGGGGGGGGGGGGGGGGGGGGGGGGGGGGGGGGGGGGGGGGGGGFFGGGGGGGGGGGGGGGGGGGGGGGGGGGGGGFGGGGGGGGGGGGGGGFGGGGGFGGGGGGGGGGGGFFGGGGGGFFFFFGGFGFGFFFGGGGGFFGGFGGF9;;?AD8FADEF;?D6?FEGGFGCFF>CDA+9DFEGEEFEF@C67C7ACCECF5>9=ADF*-;?F8:3C?FFFGFF:83876?6))))
@M00200:205:000000000-AKKM3:1:1101:19160:3205 2:N:0:1
TACTAGGGTATCTAATCCTGTTTGCTCCCCACGCTTTCGTGCATGAGTGTCAGTGTTGGCCCAGAAGGCTGCCTTCGCCATCGGTGTTCCTCCACATCTCTACGCATTTCACCGCTACACGTGGAATTCCACCTTCCTCTGCCACACTCTAGCCACGTAGTTTCGAGCGCAATTCCCAAGTTAAGCCCGGGGCTTTCCAACTCGACTTGCGCGGCCACCTGCGCCCACTTTACACCCAATTGTCTAGAGA
+
CCCCCGGGGFGGGGGGGGGGGGGGGGGGGGGGGGGGGGGDGEDGGFGGGGGGGCFEGFEGFFGGGGGGGGGGGGGGGGGGEGGGGGGGGGGGGGGGGGGGGGGGGGGGFGGGGGGFGGGGGGGGGGGGCFGGGGGGGFGEFG9FF@GDGFGFC6?DEE89=DEGFFFGF8*5*0DFFFFFCA2;?AFF>CGDEG?;<*,*05>=D==A:E>2-6CC(:;(4=92(3.<*07?)946B3,(-269929<2)
@M00200:205:000000000-AKKM3:1:1101:17161:3227 2:N:0:1
TACTAGGGTATCTAATCCCGTTTGCTCCCCACGCTGTCGCGCCTCAGCGTCAGCCACAGCCCAGCGGGCCGCCTTCGCCACCGGTGTTCTTCCGGATCTCTACGCATTCCACCGCTCCACCCGGAATTCCACCCGCCTCTACTGTGCTCCAGCGCGGGAGTCGCCCCGGCCGATCCGGGGTTGAGCCCCGGACTTTCACCGCCGCCTTCCCGCGCCCCCTACGCGCACTTTAAACCCAGTGGTCTAGAGAC
+
CCCCCGGGGGGGGGGGGGFCGGGGGFGGGGDFGGGGGGFFGGGGGGGGEGGGCFGGGGFGGGGFFGGEGGGGGGGGGFGGGGG7@CGGGGGGGGDFFGDFGGGGDCECD;>FF6C*+8=DDEGEE7EGFGGGGGDGG>E5AFFFG>DAF9E*@@DBAE4::C9C<)1?AGA6A;A@FFD)2*1*0<AF3<E3@=EFF2C)(-4(79608?1899C8()821((0-?)9)*.)).5:E(42)())).6-)).
@M00200:205:000000000-AKKM3:1:1101:6992:3230 2:N:0:1
TACGGGGGTATCTAATCCCGTTTGCTCCCCTAGCTTTCGCGCCTCAGCGTCAGAAAAGATCCAGCGAGCCGCCTTCGCCACCGGAGTTCCTAATGATATCAACGCATTTCACCGCTCCACCATTAGTTCCGCTCGCCCCTATCTCCCTCGAGGCCGTCAGTATCTGAGGCAGTTCCACGGTTGAGCCGCGGGATTTCACCCCAGACTTGACAGCCCGCCTACGCGCCCTTTATACCCACTTGTCCAG
+
CCCCCGGGGEFGGFGGGGFEFGFGFFGGGGGGGGGGFGDBFFGGGGGGGGEGGGGCFFFGGGGGGGGGEGGGGGGGGDFGGGGGGGFGGGFGGGGGGGGGGGEGFGGGGFGGACEDGGGGGGGGGGFGGGGGGDGGGFGFFGGFGFFFGFE5CDGBFGDAGC*D4CGGFGE@FFFFFFGFFEGFFFG3>D5>:C?FFF?BF>?66<?>7),-,1;;2DD?B?BF9EBD572A2<:4@<(4994.).,
@M00200:205:000000000-AKKM3:1:1101:6760:3252 2:N:0:1
TACGCGGGTATCTAATCCCGTTTGCTCCCCTGGCCTTCGTGCCTCAGCGTCAGTAACTGTCCAGGAACTCGCCTTCGCCACTGGTCTTCCTTACGATATCTACGCATTTCACTGCTACACCGTAAATTCCAGTTCCCTCTCCAGTACTCTAGCAAGGCAGTATCGAATGCAGTTCCAGGGTTGAGCCCCGGGATTTCACATCCGACTTGCCCCGCCGCCTACGCACCCTTTAAACCCACTTGCCTAGAGA
+
CCCCCGGGGGGGGGGGGGGGGG8FGGGGGGGGFGGGGGG@BGGGGGGGGDGGGECEEFGGGGGGGFGDCFEGGGGGGGGGGGGGGEFGGGGFGCGGGGGGGFG@FGGG8FGC?FGFGGGGGGCECFGGGGGGF,+C9+@DDGGBFFGFGFGG9DDB?E?DGGFGF9=DDCBBFD9DFFGFGGCFAGCFFDDE5@FDFEG<EEFD=A=(78;B9(=?2<AFF1;)(3:D85=>EFF@EB:?9<)4>)4)5)
@M00200:205:000000000-AKKM3:1:1101:23492:3280 2:N:0:1
TACGAGGGTATCTAATCCTGTTTGCTCCCCACGCTTTCGTGCATGAGTGTCAGTGTTGGCCCAGGAGGCTGCCTTCGCCATTGGTGTTCCTCCACATCTCTACGCATTTCACCGCTACACGTGGAATTCCACCTCCCTCTGCCACACTCCAGCCACGTAGTTTCGAGCGCAATTCCCAAGTTAAGCCCGGGGCTTTCACACTCGACTTGCGGCGCCGCCTGCGCACCCTTTACACCCACTTGTGTAGAGA
+
CCCCCGGGGGGGGGGGGGGGGGGFGGGGGGGGGGGGGGGGGGGGGGGGGGGGGGFGGFGGGGGGGFGGGGFGGGGGGGGGGFFFGFFGGGGGGGDFEEFGGDGFFGGDFGGGGEG5CFFDEFGGGGGGGGGFC=DECFGD?DFFFFGDFFFDGGGFDD??=FBF5D=85CD=5D?FFFGFFF@F7D,<A5@B>EFFFFGC@)555((2;C@==6E=>G36?=>D(:)9*2)6<24(:1(8)6:)(6955)
@M00200:205:000000000-AKKM3:1:1101:25200:3301 2:N:0:1
TACCCGGGTATCTAATCCCGTTTGCTCCCCTGGCTTTCGCTCCTCAGCGTCAATAATGGTCCAGGATGCCGCCTTCGCCACCGGTGTTCCTCCGGATATCTACGCATTTCACCGCTACACCCGGAATTCCGCTTCCCTCTCCCGAACTCAAGCCAAGCAGTTTCCTGTGCAGTTCCTCAGTTGAGCCCAGGGATTTCACACAGGACTTGCAATACCGCCTACGCGCCCTTGCTGCCCACTTGACGCG
+
CCCCCGGGGGGGGGGGGGGGGGGGGGGGGGDFGFGGGGGGEGGGGCGGDGGGGGCGGGG<FGGGGFEG?FGGGDCGGGG,F=@FGDEGGGGGGGCCFGGGGGGGCEEEGCFGAEGEGECG?CCE>CDFGD8CGEG8DFFFFF8AC>GFG?DFDGG5FFGFGGFGCF7CFCF;CEFF@8CAD<DGFEC*;F>??FGGFFCE)75>>DE00*.0/*2>2)8(/6(:(/01)2(())/(22(4<2.)(((
@M00200:205:000000000-AKKM3:1:1101:8067:3306 2:N:0:1
TACACGGGTATCTAATCCTGTTTGCTCCCCACGCTGTCGCGCCTCAGTGTCGGCTATTGAGCCCTTACGAGCTCACCGCCCAGCAGACCGCCTTCGCCACTGGTGTTCTTCCGGATCCCTACGCATTCCACCGCTACACCCGGAATTCCATCTGCCTCTACGGTGCCCTAGCGACACAGTTGCCACGGCCGATCCTGAGTCGCGCCCCGGACTTTCACCAGAGCCTTCTTCCCCCACATCCGTCACCTTT
+
CCCCCGGGGGGGFFGGFGGGGG<FGGGGGGGGGGGGGGEGD>FGGGG<FFGGGDFGFGCGGGFC<FFEB77C7=?CFFEGGGFGG?8EFC+FCFFFGGGGGGDFF4+,=,>FBCE5D,=?,@EGGGDFGGGFDD8@C?=5?C896*+1D+@D,;+;AFFFGF8>5?G6ACAB*:?5?A*9@,=8+>*/8DE=)/*+*)*1).(.6>0(4(316<++<FF7((().0**2*).((--:-,)4:(((-4)))
@M00200:205:000000000-AKKM3:1:1101:10841:3308 2:N:0:1
TACTCGGGTATCTAATCCTGTTTGATCCCCACGCTTTCGCGCCTCAGCGTCAGTCTTGGTCCAGGAAGTCGCCTTCGCCACTGGTGTTCCTTCCGATATCTACACATTTCACCGCTACACCGGAAATTCCACTTCCCTCTACCAGACTCTAGATAGGAAGTCTCGAATGCCATTCCCAGGTTAAGCCCAGGGCTTTCACACCCGACTTACCCAACCACCTACGCGCCCTTTACGCCCAATTGTCTAG
+
CCCCCGGGGGGGGGGGGGGGGGGGGGGGGGGGGGGGGGGGGGGGGGGGGGGGGGGGGGGGGGGGGGGGGGCGDGGGGGGGGGGGGGGGGGGGGGDGGGGGGGGGGGGGFGGGGGGFGGAECEEEGGGGGGGGGGGGGF8DDGGFFDF<FFGFGGFFFF?DGGFDDF8=DGBDCEFFFFGFGGD7<EE5ADEEFG,;AEGE@58>BFBFEFFBE2BC=FFFFFD>(35>1*;EC<D;E@1@)7)73)6
@M00200:205:000000000-AKKM3:1:1101:11470:3311 2:N:0:1
TACCGGGGTATCTAATCCTGTTTGCTCCCCACGCTTTCGAGCCTCAGCGTCAGTAATGGACCAGTATGTCGCCTTCGCCACTGGTGTTCTTCCGAATATCTACGAATTTCACCTCTACACTCGGAGTTCCACATACCTCTTCCATACTCAAGATAGCCAGTATCCAAGGCAATTCCAAGGTTGAGCCCTGGGCTTTCACCTCTGACTACACTATCCGCCTACGCTCCCTTTAAACCCAATTGTCTAG
+
CCCCCGGGGEGGGFGGGGGGGGGGGGGGGGGGGGGGGGGGGGGGGGFGGGGGGFFGGGGGGGGGGGGGGGFGGGGGGGGGGGGFFGGGGGGGFGGGGGGGCEGFG8?,=FFGGGGF8EGAEGFDCECDGGGGGG?EFFG6?=E?D9DBF7@6DDFFFGGDC9C+036E?E*1*99DF?F?FADFFDGFFF+:F,59?EF*0=58AC*>5@88);A,)*3-4):B=8):8D:4<:B(15(78B5C76?
@M00200:205:000000000-AKKM3:1:1101:11010:3315 2:N:0:1
TACAGGGGTATCTAATCCCGTTCGCTACCCTAGCTTTCGCGCCTCAGCGTCAGAAAAGGTCCAGTGCATCGCTTTCGCCACAGGCGTTCCTTCCGATATCAACGTATTTCACCACTCCACCGGAAGTTCCACGCACCTCTACCTCCCTCTAGCGCGCCAGTTTCAGCGCCAATTCCCCGGTTGAGCCGAAGTATTGCCACACCGACTTACCGCACCGCCTACGCGCCCTTTATACCCAGTTGTCTAG
+
CCCCCFDEC@GGAFFGGFGGGFFGC:BFFF@EFGFFGGGD+FFEGFFECBFCED9EFGGGGCFFGFCEBF:C8F=F:CFCGE@<FDGGGGF<,A,8,48FFGFF=EFGDEFFFGGBDGGFCC@BFEGGGFDF6+@E+:F5DFGFG?D)A*@+===5*CG*@+C9CFCC*59501=+3AG@C8*;*>=AAD7F8,4++*,05(/(2:>(9)/203BC1CB(44437E;DGF:))).6032:4<A<AB<
@M00200:205:000000000-AKKM3:1:1101:13723:3318 2:N:0:1
TACCGGGGTATCTAATCCTGTTTGCTCCCCACGCTTTCGTGCCTCAGTGTCAGGAATTGTCCAGAGACTCGCCTTCGCCACTGGTGTTCCGCTTGATATCTACGCATTTCACTGCTACACCAAGCATTCCAGTCTCCCCTCCAATCCTCTAGCAAGGTAGTTTCCAATGCCATTTCCGAGTTGAGCTCGGAGATTTCACATCCGACTTACCTCACCACCTACGCACCCTTTAAACCCAGTTGTCTAG
+
CCCCCGGGGGGGGGGGGGGGGGFGGGGGGGGGGGGGGGGGGGGGGFGGGGAFGGGGGGGGGGGGGGGGGGGGGGGGGGGGGFFGGGGGGGGGGDGGGCFFFGGGGEEGGGGGGGFFGGGGGFGGCFGGGFGGGGGD=DGDBCFFGFF<DFGGFGFFFGF5=E7FBDFGFGFFFDFFFFGB@CDG?D2:@9EB>9FG7CCEEE95@BA>FFEA@FGFBF>=EBFFDGFGGGFFFFEBC04@947;EFF
@M00200:205:000000000-AKKM3:1:1101:23084:3340 2:N:0:1
TACCCGGGTATCTAATCCTGTTTGCTCCCCACTCTTTCGCGCCTCAGCGTCAGTTACAGACCAAAGAGTCGCCTTCGCCACTGGTGTTCCTCCACATCTCTACGCATTTCACCGCTACACGTGGAATTCCACTCTTCTCTTCTGCACTCAAGTTCACCAGTTTCCAATGACCCTCACCGCTTCAGCCGGGGGCTTTCACATCAGACTTAATGACCCGCCTGCGCTCGCGTTGAAGCCCATACTCTAGACAC
+
96BBCGGGGDFGCFF<E<<<;C6FFEGGGGGD,;EC<5CGGCECGGFGGGEFC6C;CFFGGGFDGD88<E@74,4ADF@7:,B8CECCGE8EFFG<5<=FADEF@E@?=4;<F8+?CG8?>DEGGF9F,9@CCGF,E+@EFEC7EFF*6@FC,+6?DFDF=+3?9+=E*E9=F85*5@C*8++=8CCB>9C45CFG=*484@EBE:@5*/9@5*,4.):;?DF3(*0:))-(---:C?23((),---4)-(
@M00200:205:000000000-AKKM3:1:1101:16528:3340 2:N:0:1
TACGAGGGTATCTAATCCTGTTCGCTCCCCTAGCTTTCGCACCTCAGCGTCAGAAACGGACCAGCGAACCGCCTTCGCCACTGGTGTTCCTCCCGATATCTACAGATTTCACCCTTACACCGGGAATTCCGTTCGCCTCTTCCGTCCTCGAGTCCTGCAGTCCCCTGCCGCATACTTTGGTTGAGCCAAAGCCTTTCAGGCAGGGCTTATAGGACCGCCTACTTGCCCTTTACACCCAGTTGTCTAGAG
+
CCCCCGGGGGGGGGGGGGGGGGGGGGGGGGGGGGCFGGGGGGGGGGGGGGGGGGFGGGGGGGGGGEGECFGGGGGGGGGGGGGGGGGGGGGGGGCFGGGGGGGGGGGGDFFGGGGBFFGGFEGGGGGGGGFFGG>EGFGFFGGFFFGDGBGD,+=FFGG?EG=FFAGGFG>):>F>EFC>F>DFFGGA6*=AAGGGFC?*355241313))97)2;6CD0;@E+79ADFG?A<<A:C(,(-:4655)-.
@M00200:205:000000000-AKKM3:1:1101:22166:3356 2:N:0:1
TACAAGGGTATCTAATCCTGTTTGCTCCCCTAGCTTTCGCGCCTCAGCGTCAGTTTCTGTCCAGATAGCCGCCTTCGCCACCGGTGTTCCTCCTGATATCTACGCATTTCACCGCTACACCAGGAATTCCGCTATCCCCTCCAGAACTCTAGCCTGTCAGTTTTGAATGCAGGCTCTGGGTTAAGCCCAGAGTTTTCACATCCAACTTAGCAAACCGCCTACGCGCCCTTTAAACCCAATTGTCTAGAGA
+
CCCCCGGGGGGGGGGGGGGGGGGGGGGGGGGGGGGGGGGGDGGGGGGGGGGGGGFGGGGGGGGGGGGGGGGGGGGGGGGEGGGGGGGGGGGGGDGGGGGGGGGGGGGFGGGGGGGFGGGGGGGGGGGGGFFEDGGGFFGFBEGBAFGFGFGFGGGFFGGFFGD@DFGGBGFBB>FFFFC5DGGG7DFFFGGFFGGGFFGCFFC5@@DEB46EE@GF=CD(-(/)-CBD55=<C9<8E@0=E<.?<9<CE<
@M00200:205:000000000-AKKM3:1:1101:18029:3365 2:N:0:1
TACGCGGGTATCTAATCCTGTTTGCTCCCCACGCTTTCGTGCCTCAGTGTCAGTGCTGGTCCAGGGTGTCGCCTTCGCCACAGATGTTCCTCCCGATATCTACGCATTTCACTGCTACACCGGGAATTCCACACCCCTCTACCGCACTCTAGGTCGCCAGTATCCAATGCCATTCCCAGGTTGAGCCCAGGGCTTTCACATCAGACTTAACGAACCACCTACGCACGCTTTACACCCACTTGTCTAG
+
CCCCCGGGGGGGGGGGGGGGGGGGGGGGGGGGGGGGGGGGGGGGGGGGGGGAFGGCEGGGFEFGFGGECGCFFGDGGGGGDGGGGGGGGGGFGEGFFGEGGGGGGGGGGGGGFGGFGGGGGEECGEGGGF8FDGGGGFGDFGGFCDD>FFGCDDDEEGGFGC@GAFC7CGFEFEFFFFG>E?>FFFG4/9FEEGDFF?C?<BBE36BE>=E@>5CE;<5(.(35;E>C55@))).(::1:).).-4)
@M00200:205:000000000-AKKM3:1:1101:10709:3380 2:N:0:1
TACACGGGTATCTAATCCTGTTTGCTCCCCACGCTGTCGCGCCTCAGTGTCAGCAACGGCCCAGCAGAACGCCTTCGCCACTGGTATTCTTCCCGATCTCTACGCATTCCACCGCTACACCGGGAATTCCATCTGCCCCTACCGTGCTCTAGCTCGCCAGTCTGACCGGCAGCCCCGGAGTTGAGCCCCGGGATTTCACCAGCCACTTAACGGGCCACCTACGCGCCCTTTAAACCCAATTGTCTAGAGC
+
CCCCCGGGGGGGGGGGGGGGGGGGGFGGGGGGGGGGGGGGGGGDGGGGGGGGGGGGGGGGGGGGGGGGGGGGGGGGGGGGGGGGGGEGGGGAFGGGGGGGGGGGGEFGDE=FGGGFGGGFGGGGGGGGGFFGGGGGEFGBFGDFGFGFGFGGGGGEFGGFGGFGFFGG58?AE2?>DEC)=8:8/>GFDDGF)*7=FC?EF@?@?F@<<CFFF?GC?GFFF02;4EDC)*)64424:??(4<)6:4))).
@M00200:205:000000000-AKKM3:1:1101:9504:3387 2:N:0:1
TACCGGGGTATCTAATCCTGTTTGCTCCCCACGCTTTCGTGCATGAGCGTCAGTGTTGGCCCAGAAGGCTGCCTTCGCCATCGGTGTTCCTCCACATCTCTACGCATTTCACCGCTACACGTGGAATTCCACCTTCCTCTGCCACACTCGAGCCACGTAGTTTCGAGCGCAATTCCCAAGTTAAGCCCGGGGATTTCACACTCGACATGCGCGGCCACCTGCGCCCCCTTTAAGCCCAATTGTCTAGCGAT
+
CCCCCGGGGGGGGGGGGGGGGGGGGGGGGGGGGGGGGGGGGGGGGGGGGGGGGGGFFGGGGGGGGGGGGGCGGGGGFGGGGGGGGGGGGGGGGGGGGGGGGGGCFGGGGGGGGGGFGGGGGGFGGFFGGGGGG8DEFFGFFGFBFFGDG?DCGGFFFF=5@=EGFFGGFGFFFB8FFF*6EGGFFF?AFGGE9:FFF?FCF=@5@>02*),639GEFGF((,(0(*0))04)62<:FB<?<?4:944),3,
@M00200:205:000000000-AKKM3:1:1101:17778:3396 2:N:0:1
TACACGGGTATCTAATCCTGTTTGCTCCCCACGCTTTCGCACTTGAGTGTCAGTACTGGACCAGAAGGCCGCCTTCGCCACTGATGTTCCTCCCGATATCTACGCATTTCACCGCTACACCGGGAATTCCGCCTTCCTCTTCCGTACTCCAGCACTGCAGTCTCGCATGCAATTCCCAGGTTGAGCCCGGGGCTTTCACACCCGACTTACGTCGCCACCTACGTGCGCTTTATACCCAATTGTCTAG
+
CCCCCGGGGGGGGFGGGGGGGGGGGGGGGGGGGGGFGGGGEGGGGGGGGGGGFFFGGGGGGGGGGGGGGGGGGGGGGGFGGGGGCFFGFFFGFEGFGGGGGGGGGGGGGGGFFGGEDGGGFGGC>B8=EGFGDDGFGF8BFGGFFFGBF@F6>=+;DC?FGGEGE*=6@GFA+*=;FFGFF@7CAFGFFGGFEC6;=CFEE@B2@91(7;080>DG@DFD;;(),8AD9>2):2).<2-344>FFBA
@M00200:205:000000000-AKKM3:1:1101:23390:3424 2:N:0:1
TACGAGGGTATCTAATCCCGTTTGCTCCCCACGCTTTCGCGCCTCAGCGTCAGGAAATGCCCAGAGACCCGCCTTCGCCACCGGTGTTCCTCCCGATCTCTACACATTTCACCGCTACACCGGGAATTCCAGTCTCCTCTGCATCCCTCAAGAACGGCAGTATCAGCCGACGTTTCTCGGTTGAGCCGAGAGATTTCACGACTGACTTGCCATCCCGCCTACGCGCCCCTTAAACCCGCTTGCCTTGACAT
+
CCCCCGGGGGGGGGGGGGGGGFGGGGFGGGDEGGEEFFGGGGGGGGGFGGGGGGFCGFGGGGGGGGGGGGEGGGGG@EGGGGGGBFGGGGGGGGGGGGGGGGGGBFGGGCGGGGGFD:EEEGE7F+DDFGGGGGGGF5CDFGDFGFDDGDAACF?BE>DDFG@FEFCCDGFFBBFA6@>?:CD<68,5?<:A)4A>F?+=@966E@A?EF@7CEGF;C@:?F<>9=DD)1(.6AF?>(((-((.)).))))
@M00200:205:000000000-AKKM3:1:1101:8654:3440 2:N:0:1
TACTAGGGTATCTAATCCCGTTTGCTACCCTAGCTTTCGCACCTCAGTGTCAGATCGGGTCCAGTGAGCCGCTTTCGCCACCGGTGTTCCTCCAGATATCTACGCATTTCACCGCTCCACCTGGAGTTCCGCTCACCCCTACCCGCCTCGAGCACGCCAGTATCACGAGCAATTCCCCGGTTGAGCCGGGGGATTTCACACCTAACCTAACAAGCCGCCTACGGACTCTTTATACCCCGTTGTCTAAGGA
+
CCCCCGGGGGGGGGGGGGGGGGGGGGGGGGGGGGGGGGGECFGGFGGDGGGGGCF?CEGGGGGGGGGGGGGGEGGGGGGGCFGGGGGGGGGGGGGGGGFGGGFGGGGG8FGFGEGF>@,AEGGGGGGGGGDGGGGF?DGFFGGBEDGDGFGGGGGE5F65FFFGEF6+03@=88@8A6CAGG>CAF6*9>EFFGGGFFGE;0((6=1C;)(/.(3=2DE<??0)4/)9>>A<)6:>8((-(,8A)))),)
@M00200:205:000000000-AKKM3:1:1101:19538:3455 2:N:0:1
TACACGGGTATCTAATCCCGTTTGCTCCCCTAGCTTTCGTGCCTCAGCGTCAGCCACAGCCCAGCAGACCGCCTTCGCCACCGGTGTTCTTCCGGATCTCTACGCATTCCACCGCTACACCCGGAATTCCATCTGCCTCTACTGTGCTCGAGCTCGACAGTTCGCACGGCCGACTCGGGGTTGAGCCCCGAGCTTTCACCGCACGCTTGTCAAGCCGCCTACGCGCCCTTTACACCCAATTGTCTAGACA
+
CCCCCGGGGGGGGGGGGGGGGGGGGGGGGGGGGGGGGGGGGGGGGFGGGGGGGGGGGGGGGGGDGGGGGGGGGGGGGGDFGGGGGGGGGGGGGGGGGGGGGGGGGGGGGFGGGGGFGGGGGGEGGDGGGGGGGGGGGFGFFGGFGFDDFBGC8DD>AGGFGGFGFFGGFGEBFADEFFGEGCD4;CCAAGGDFGGFA<F<DB@>903048BFF<FFBG:?<:?B>:>D9C42>A>(:0326)6<9><)))
@M00200:205:000000000-AKKM3:1:1101:25142:3456 2:N:0:1
TACAAGGGTATCTAATCCTGTTTGCTCCCCACGCTTTCGCGCCTCAGCGTCAGTTTCGGACCAGTTGGCCGCCTTCGCCACCGGTGTTCTTGCGAATATCTACGAATTTCACCTCTACACTCGGAATTCCACTCACCTCTCCCGGATTCTAGCGATGCAGTCTTAAAGGCAATTCCGGGGTTGAGCCCCGGGCTTTCACCTCTAACTTACAAAGCCGCCTACGCGCGCTTTAAACCCAGTTGTCTAG
+
CCCCCGGGGGGGGGGGGGGGGGGGGGGGGGGGGGGGGGGGGGGGGGGGGGGGGGGGGGGGGGGGGGGGGGGGGGGGGGGGGGGGCGEGGGGGGGG=EGGGGGGGGGGGGGFGGGGFFFCGGGGGDEGGGGGGGGGGGBFFFGFFGFGDGBF?FDDFECGFGGEF@7FF?GFCFE8BF*79>;CCFGF4?C=?DGFGFFFBEFF<EECE3@E9;1CF>D>1(,;:9C>D)9()-)43E(..)-:):):
@M00200:205:000000000-AKKM3:1:1101:23862:3461 2:N:0:1
TACTGGGGTATCTAATCCCGTTCGCTCCCCTAGCTTTCGCGCCTCAGCGTCAGTGTCAGCCCAGCAACCCGCCTTCGCCGCAGGTGTTCCTCTCGATATCTACGCATTTCACCGCTACACCGAGAATTCCAGTTGCCCCTTCTGCACTCTAGCCCCGCAGTATCGGCTGACCTTTCCGGGTTAAGCCCGGAGATTTCACAGTCGACTTGCGGTGGCCGCCTACGCGCCCTTTAAACCCACTTGTCTAGCG
+
CCCCCGGGGGGGGGGGGGGGGGGGGGGGGGGGGGGGGGGGGGGGGGGGGGGGGGGGGGGGGGGGGGGGGGGGGGGGGGGGGGGGGGGGGGCGGGGGGGEFGGGGG>EGGGGGGGGFCFGGGGGE7EGGGGGGGEFDDF6DDDGFGFGFGFGGGFFEBGG5CFEGFFGGFGFEFEFFF>C>FG7FFFFFEGG4?C?FF3:?E333<BFFFFF0;6*8@C>9<,804:59DD0:44<<F1:(.)).45.-)3
@M00200:205:000000000-AKKM3:1:1101:16939:3471 2:N:0:1
TACACGGGTATCTAATCCTGTTTGCTCCCCACGCTTTCGCACCTCAGCGTCAGTGTCTGCCCAGATCGCCGCCTTCGCCACTGGTGTTCCTCCCGATATCTACGAATTTCACCTCTACACCGGGAATTCCGCGATCCTCTTCAGCACTCAAGCTCCGCAGTTTCGTATGCACGTCCTCGGTTGAGCCGAGGGATTTCACATCCGACTTGCGAAGCCGCCTACGTGCGCTTTATACCCAATTGTCTAG
+
CCCCCGGGGGGGGGGGGGGGGGGGGGGGGGGGGGGGGGGGGGGGGGGGGGGGGGGGGGGGGGGGGGGGGGGGGGGGGGGGGGGGGGGGGGGGGGGGGGGGGGGGGGGGGGGGGGGBGGGGGGGGGGGGGGGGDC>EEFGCFGGFGFGFGFG?FFGFDGGFGGFGDF?CAGFF>CCEFFDEGGGD6EGFFGGB;FGFFFGFEE@@FFFDEEFB0:EGBGF1::()(/095>BBB>>>8)(3>?<>9BB
@M00200:205:000000000-AKKM3:1:1101:16511:3482 2:N:0:1
TACCAGGGTATCTAATCCTGTTTGCTCCCCACGCTTTCGCACCTGAGCGTCAGATTCGAGCCAGTGAGCCGCCTTCGCCACTGGTGTTCCTCCTAATATCTACGAATTTCACCTCTACACTAGGAATTCCACTCACCTCTCTCGATCTCTAGCCTAACAGTTTTGAAGGCAGTTCCGGGGTTAAGCCCCGGGATTTCACCTCCAACTTGTTAGGCCGCCTGCGTGCCCTTTATGCCCAATTGTCTAG
+
CCCCCGGGGGGGGGGGGGGGGGGGGGFGGGFGGGGGGGGGDFGGFGGGGGGGGGGGGGGGGGGGGGGGGGGGGGGGGGCGGGGGEGFGGGGGGGGGGGGGGGGFG8FGDGGGGGGFGEGG9@98FEFGGGCGGGFGGFGDFGGFGFGFGFGDEGGFFGFFGFFFDFCGFCFA?9F<@>CFGGGDBEGF>7C9BG6CAEGFFFB=B65AA6A4A=GF2?B==B9:1AFF;4;CCEFEE@03CE?C3?<
@M00200:205:000000000-AKKM3:1:1101:12511:3485 2:N:0:1
TACTGGGGTATCTAATCCCGTTTGCTCCCCTAGCTTTCGCGCCTCAGCGTCAGTATTGGGCCAGATGAGCGCTTTCGCCACCGGTGTTCCTCCTGATATCTACGCATTTCACCGCTACACCAGGAATTCCCTCATCCTCTCCCATACTCAAGCCAAGCAGTTTGGGATGCAGGTCCTCGGGTGAGCCGAGGGATTTCACACCCCACTTACTTGACCGCCTACACGCCCGTTAAGCCCAATTGTCAACAGAC
+
CCCCCGGGGGGGGGGGGGGGGGGGGGGGGGGGGGFFGGGGDGGGGGGGGGGGGGGGGGGGGGGGFGGGGGGGGGGGGGGGGGGGCGGGGGGGGFGGGGGGGGGGGEGGGGGFGGGFGGGGFDF=FEEGGCFEGGGGGFGFFDGFGBFDGFGGGFGFFGGFFDEFA5+,:,+89D?6AFDED;0?AE??DGGFFCACFEF<E2>=5>>FFFEECBGF@GED?;@FFGFD)25;26;4E@(492:2))).::(
@M00200:205:000000000-AKKM3:1:1101:22168:3486 2:N:0:1
TACAGGGGTATCTAATCCCGTTTGCTCCCCTAGCTTTCGCGCCTCAGCGTCAGAAGAGGTCCAGCACGTCGCTTTCGCCACCGGAGTTCCTTCCGATATCAACGCATTTCACCGCTCCACCGGAAGTTCCACATGCCCCTACCTCGCTCAAGACGATCAGTATCAGGGGCTGTTTTCCGGTTGAGCCGAAAGATTTCACCCCTGACTTGATCGCCCGCCTACGCGCCCTTTAAACCCAGTTGTCTAGATA
+
CCCCCGGGGGGGGGGGGGDFGGFFGGGGGGGCFGGGGCGGGDFEGGGGCBFGGCF@CFCGGGGGGFGGGGGGGGGGGGEGG8BFCFGGFGG<FGGGFGGGA,BFGGGGCGGGGGCDG7DG8@E8CEFDFGGGGF=@=DFDA??5=:+)=AFDGGC9BFGFF@EF7AC@?GDF>:@*B>C4FCCFFF7>;C5A;ACF8EGEF9;7;;35==).31C?19;1?;;>>GDGD<?<2A2.*-(()--)..4)))
@M00200:205:000000000-AKKM3:1:1101:17180:3492 2:N:0:1
TACTGGGGTATCTAATCCCGTTTGCTCCCCACGCTTTCGCGCCTCAGCGTCAGGGTGGGCCCAGAGCCCCGCCTTCGCCACCGGTGTTCCTCCCGATCTCTACACATTTCACCGCTACACCGGGAATTCCAGGCTCCTCTGCCCCCCTCAAGACCAGGAGTCTCGGCCGACCCCTCCAGGTTGAGCCCGGAGATTTCACGACCGACTTCCTGCCCCGCCTACGCGCCCTTTAAACCCAATTGTCTAGAGCC
+
CCCCCGGGGGGGGFGGGGGGGGGGGGGGGGGGGGGGGGGGGGGGGGGGGGGGGGGGGGGGGGGGGGGGGGGGGGGGGGGGGGGGGGGGGGGGGGGGEGGGGGGGGGGGGGGGGGGFGGGGGGGGGGGGGGGGGGGGGFGFFGGFGEG=DFFFFFGFFG>BGF49;>DGFGD2?2AFB6C4FCDF4EGFFGGFFGFFFFFD6@>>BBB06A>A(4;C0CBFF?FB6E5D5*3).544A?08).-)56-)))(
@M00200:205:000000000-AKKM3:1:1101:24158:3511 2:N:0:1
TACTCGGGTATCTAATCCTGTTTGATCCCCACGCTTTCGTGCCTCAGCGTCAATATTTGTGTAGCCTGCTGCCTTCGCAATCGGTGTTCTATGTCATATCTAAGCATTTCACCGCTACATGACATATTCCGCAAACCTCCACAACATTCAAGAACTATAGTATCCATGGCAGTTTCCAAGTTAAGCTTGGAGATTTCACCACGGACTTACAATTCCGCCTACGCACCCTTTAAGCCCAATTGTCTAGAGA
+
CCCCCGGGGGGGGGGGGGGGGGGGGGGGGGGGGGGGGGGGGGGGGGGGGGGGGGGGGGGGGGGGGGGGGGGGGGGGGGGGGGGGGGGGGGGGGGGGGFGGGGGGGGGGGGGGFGGFGGGGGGGGGGGGGGGGGGGGGFFDFGGFGD6C=FGCDFCFFGGFGGEGFFGGFGFAFFFF7FF5==FGFAEFFGD?DEFGFFF5DCFA>==EFFFC;EG7=D?DFBFDFEDG4;=AEEF(;(6>=:5<C47?BF
@M00200:205:000000000-AKKM3:1:1101:16068:3518 2:N:0:1
TACAGGGGTATCTAATCCTGTTTGCTCCCCATGCTTTCGAGCCTCAGCGTCAATATGGTCCCAGCTGGCTGCCTTCGCAATAGGTGTTCTTGGAGATCTCTACGCATTCCACCGCTACACCTCCAATTCCACCAGCCTCTGACCTATTCAAGATGCCCAGTTTTGGATGCCGCTCCGAGGTTAGGCCTCGGTTTTAAACATCCAACTTAAACATCCGCCTACGCTCCCTTTAAACCCAATTGTCTAGAGA
+
CCCCCGGGGGGGGGGGGGGGGGGGGGGGGGGGGGGFGGGGGGGGGFGGGGGGGGGGGGGGGGGGGGGGGGGGGFGGGGGGGGGGGGGGGFGGGGGGFGFFGGGGGGGDGFGG@GGFGGGF8DFGGGGGGGEFFDF8AF,8?FGFGBGEFFGFGGGF:BFFGGFGDFGGFGBAEA>EFEGEGC+?FFGFFGD>DGC@FCCA@C5:88@@E6AFEFGG2;9@D:=?DGFGDFBCC=35C@?;68)76<3.)9
@M00200:205:000000000-AKKM3:1:1101:9316:3525 2:N:0:1
TACTGGGGTATCTAATCCTGTTTGCTCCCCACGCTGTCGCGCCTCAGTGTCAGAAACTGCCCAGCAGACCGCCTTCGCCACCGGTCTTCCTCCGGATCTCTACGCATTTCACCGCTACACCGGGAATTCCATCTTCCTCTCCGGAACTCAAATTTCACAGTTTCTCGTGCACTTCCCAAGTTAGGCTTGGGGCTTTCACACGAGACTTACAAAATCGCCTACGCGCCCTTTAAACCCAATTGTCTAG
+
CCCCCGGGGGGGGGGGGGGGGGGGGGGGGGFGGGDGGGGGGGGGGGGGGGGGGGGGGGGGGGGGGGGGGGEGGGGGGGFEGGGFGEFGGGGGGG@FEGGGGFGGGGGGGFGGGGGBGGGGGGGDGGGEFGFDGGGFFBDBDEEDGFGEGFGGGG7CFFGFG7CFEFGFFC>@F@>FFF*?FCF>A:AFECF45C:FF4:<@@2>((7@EFFCE3C9;C>@6@D:(8=C)2))6)20CB(.)36):2)
@M00200:205:000000000-AKKM3:1:1101:9866:3587 2:N:0:1
TACTGGGGTATCTAATCCTGTTTGCTCCCCACGCTTTCGCACCTCAGCGTCAGAATAGGCCCAGAGAGCCGCCTTCGCCACCGGTGTTCTTCCTGATATCTGCGCATTCCACCGCTACACCAGGAGTTCCGCTCTCCCCTGCCTACCTCTAGTCTGCCCGTATCGGAAGCAAGCTCGGAGTTAAGCTCCGAGTTTTCACTCCCGACGCAACAAACCGCCTACGAGCCCTTTACACCCACTTGTCTAG
+
CCCCCGGGGGGGG<FGGFGGGGGGGGGGGGGGGGGGGGGGGGGGGGGGGGGGGGFFGGGGEFGGGGGDGGDGGGGGGGGGGGGGG:BCFCGGGGGFFGFGFGGGGGGDAFGGFGGFGGGGGGGGGDBFGECGGGFFFFCDFGFFGFFDGFGFGGGFFEG5=CCFDBGG5CF@?CFFB9?EGF7CF7FFF4C?FCEGFFFEF:>F@BFF;99@1;FF@DFDF@?>0?@7**82<).:EF(444A7955
@M00200:205:000000000-AKKM3:1:1101:10644:3610 2:N:0:1
TACTGGGGTATCTAATCCTGTTTGCTCCCCACGCTTTCGCACCTCAGTGTCAGTATGAGTCCAGGGTGTCGCCTTCGCCACTGATGTTCCTCCAGATATCTACGCATTTCACCGCTACACCTGGAATTCCACACCCCTCTACCCTACTCTAGCTTGCCAGTTCCAACTGCAGTGCCCAGGTTGAGCCCGGGGATTTCACAGCTGGCTTAACAAACCACCTACGTGCGCTTTAAACCCAGTTGTCTAGAGA
+
CCCCCGGGGGGGGGGGGGGGGGGGGGGGGGGGGGGGGGGGGGGGGGGGGGGGGGGGGGGGGGGGGGGGGGGGGGGGGGGGGGGGGGGGFFGGGGGGGGGFFGGGGGGGGGGGGGGFGGGFGGGGGGFGGFGGGGGGGFGFFGGFGFGBFFEGGFGFFGGBFGFGEFGG6F5=FFFFFFGFGF6FFFGFFDEBF56?FEFFEFFFCD5<BCEFE2>F)9@25;=;(48C?C2C?33,B6=/))175?C7;9
@M00200:205:000000000-AKKM3:1:1101:13322:3619 2:N:0:1
TACTGGGGTATCTAATCCCGTTCGCTCCCCTAGCTTTCGCGCCTCAGCGTCAGTGTCGGCCCAGCAACCCGCCTTCGCCGCAGGTGTTCCTCTTGATATCTACGCATTTCACCGCTACACCAAGAATTCCGCGTTCCTCTCCTGCACTCGAGCTCGCCAGTCTCAGACGCAGTTCCCCAGTTAAGCTGAGGGATTTCACGTCTGACTTAGCGAGCCACCTACGAACCCTTTATGCCCAATTGTCCAGAGA
+
CCCCCGGGGGGGGGGGGGGGGGGGGGGGGGGGGGGGGGGGGGGGGGGGGGGGGGGGGGGGGGGGGGGGGGGGGGGGGGGGGGGGGGGGGGGGGGGGGGGGGGGGGGGEFFFGGGGEGGGGGGGGGGFGGGGGGGGGGFG<FDGFGFGFGFGDGGGFFGGFGG@FEFGGFGFFFEFFFFFEFGFCFGGFFGFEF=?6ACFDDDFFEF3CEEFB;>GGFGFFEE?5:CED*2.<BAA7E762)).6)-4).,
@M00200:205:000000000-AKKM3:1:1101:7925:3620 2:N:0:1
TACTCGGGTATCTAATCCCGTTTGCTCCCCTGGCTTTCGCTCACTCAGCGTCAGTTCCGGTCCAGGATGCCGCCTTCGCCACCGGTGTTCCTCCAGATATCTACGCATTTCACCGCTACACCTGGAATTCCGCATCCCTCTCCCGGACTCAAGCCATCCAGTATCGGACGCAGTTCCTCGGTTGAGCCGAGGGATTTCACGTCCGACTTAGTTGGCCGCCTACGACCCCTTTAAACCACATTGTCTAG
+
CCCCCGGGGGGGGGGGGGGGGGFGGGGGGGGGGGGGGGGGGGGGGGGGGGGGGGGGGGGGGGGGGG,FGGGGGGGGGGGGGGGGGGEGGGGGGGGGGGGGGGGGFGE:CGGGGGGEC@EGGGGGGGGFCFGGGGGG8DGDFFFFGFGBGFGGGGGFFGGFGG@GC?D6>EF59=8;BBGBCEDC>DFFFGDFFCFGF<=CFF?DBF>9?4>CFE6C)280131)4*57C/(5-4.2;412?>DFA2:)
@M00200:205:000000000-AKKM3:1:1101:12268:3675 2:N:0:1
TACAGGGGTATCTAATCCTGTTTGCTCCCCACGCTGTCGCGCCTCAGCGTCAGCCACAGCCCAGCAGACCGCCTTCGCCACCGGTGTTCTTCCGGATCTCTACGCATTCCACCGCTACACCCGGAATTCCATCTGCCTCTACTGTGCTCGAGCTCGACAGTTCGCACGCCCGACTCGGGGTTGAGCCACGAGCTTCCACCGCACGCCTGTCAAGCCGCCTACCCGCCCTCCACACCCAACCGTCTACAGAC
+
@@C,CFC@GF@FGCFCCFCCCD<,@<FACFFFGDCCFF<FC@FFGFFDG@FEEFGGGF8BDFFDGF<FFFGGGD:EECFFEG:@FECEF;@FEGE@7F8A4,<DEEGEFFAFF+=*6@==DGGG@ED?AD,@FFGGFFG5+=,+,1=79?6+8+=*0>D>;FEDA9C>**3:54*2//))**)*)+:)81*):56+9.36(,6;FF(,-.22-)3;()0(-,,0(*09)*(.(44(:(4((((((.).3:(
@M00200:205:000000000-AKKM3:1:1101:25568:3682 2:N:0:1
TACAGGGGATCTCATCCCGTTTGCTCCCCTGGCTTTCGTGCCTGAGCGTCAGGAAATGTCCAGAGACTCGCCTTCGCCACTGGTGTTCCTCTCGATATCTACGCATTTCACTGCTACACCGAGAATTCCAGTCTCCCCTCCATTCCTCGAGCCGGAGAGTATCCGACGCCGTTCCGCAGTTGAGCTGCGGGATTTCACGTCAGACTTACCCGGCCGCCTACGCACCCTTTATGACCAATTGTCTAG
+
CCCCCGGGGGGG9FGGFGGGGGGGGGFGGGGGGGFGGGGGGGGGGGGGGGGGGGGGGGGFGGGFGGGGGGGGGGGGG@@FFGCGGGGFFFEFGGGGGGGGGGGGGDEGGGGFFGGBGCGGGGGCCGFGFFGGFGGBEAGFEGGFGFGECEGDG>>*<>8DFFE@@5=>5CBAFB>*59*9<D>7FFFA?GC))=,+8*,7@F@EEE544;49@FE5>GFFB04;6=:*DC)-).6.<(522)644.
@M00200:205:000000000-AKKM3:1:1101:11300:3700 2:N:0:1
TACTGGGGTATCTAATCCCGTTTGCTCCCCTGGCTTTCGCTCCTCAGCGTCAGTGTTGGTCCAGGATGCCGCCTTCGCCACCGGTGTTCCTCCAGATATCTACGCATTTCACCGCTACACCTGGAATTCCGCATCCCTCTCCCAAACTCAAGCCATCCAGTATCAGACGCAGTTCCCCGGTTAAGCCGAGGGATTTCACGTCTGACTTAGTTGGCCACCTACGAGCCCTTTAAGCCCAATTGTATAGCGAT
+
CCCCCGGGGGGGGGGGGGGGGGGGGGGGGGGGFGGGGGGGGGGGGGGGGGGGGGGGGGFGGGGGGGGGGGGGGGGGGGGGGGGGGGGGGGGGGGGGGGGGGGGGGGGGGGEGGEGFGGGGGGGGG8EGGGFGGGGGGFGFFFGFFFG<DFGDGGC8DDFFGGFGEFGGFGFFFFFFFFGFG?77=EG>5?EBE67FFFG>FFFFFFFE4>E?>EG6>F:@EFF><EBGGF=EFFF;C;71CE7.642)37.
@M00200:205:000000000-AKKM3:1:1101:19498:3703 2:N:0:1
TACGAGGGTATCTAATCCTGTTTGCTCCCCACGCTTTCGCGTCTCAGCGTCAGTAACGTCCCAGCGAGCTGCCTTCGCCATAGGTGTTCCTCCCGATATCTGCGCATTTCACCGCTACACCGGGAATTCCACTCGCCTCTTCCGAACTCTAGTCCGGCAGTATCGACCGGCATCCCAGGGTTGAGCCCTGGACTTTCACAGCCGACTTACCGGACCGCCTACACGCTCTTTAAACCCAATTGTCTAG
+
CCCCCGGGGGGGGGGGGGGGGGGGGGGGGGGGGGGGGGGGGGGGGGGGGGGGGGGGGGGGGGGGGGGGGGGGGGGGGGGDGGGGGGGEGGGGGGGGGGGGGGGGGGGGGGGGGGGFGGGGGGGGGGGGGGFDFGGEGFCEFGGEGFGFGFGFFGGFFGG>DFCFFFGGFGFFDFFFFFDDFGGGFGGFFGGFFGGGF3C3@0;(06;7EEFFB1?EBG>,34878EBG5C<<B>23;8:BAF).)64
@M00200:205:000000000-AKKM3:1:1101:15462:3718 2:N:0:1
TACGGGGGTATCTAATCCTGTTTGCTCCCCACGCTTTCGCGCCTCAGCGTCAGCATCGGCCCAGCGAACCGCCTTCGCCACCGGTGTTCCTCTAGATATCTACGCATTTCACCGCTACACCTAGAGTTCCACACCCCCCTCTGGCCCTCGAGAACCGCAGTCCAGCGCGCAATTCCGTGGTTGAGCCACGGGATTTCACACGCTGCTTGCGGAACCGCCTACGCGCCCTTTAAACCCAATTGTCTAG
+
CCCCCGGGGGGGGGGGGGGGGGGGGGGGGGGGGGGGFGGGGGGGGGGGGGGGGGGGGGGGFGGFGGGGGGGGGGGGGGGGGGGGGGGGGGGGGGGGDGGGGGGGGGGGGGGGG6>AGGGGGGGGDFGGGGGGGGGGGDGFDGGFGAFFGFGDCDC9>ED>CFEFFFGG=E>FEFFFAAF8FGGFFGGFFGEFDE6DFFG<?>>?FB7<>BF101:@0>:(4<F>>GEG)2)64AA0C:18)3-.469
@M00200:205:000000000-AKKM3:1:1101:14835:3759 2:N:0:1
TACTAGGGTATCTAATCCTGTTTGCTCCCCACGCTTTCGCGTCTCAGCGTCAGTTACGTCCCAGCGAGCTGCCTTCGCAATCGGTGTTCCTCCTGATATCTGCGCATTTCACCGCTACACCAGGAATTCCACTCGCCTCTTCCGCACTCTAGCCCGACAGTATCCACCGGCTTTCGAGGGTTGAGCCCCCGACTTTCACAGCGGACTTACCGGGCCGCCTACACGCTCTTTACACCCAATTGTCTCG
+
CCCCCGGGGGGGGGGGGGGGGGGGGGGGGGGGGGGGGGGGGGGGGGGGGGGGCFGGGGGGGGGGGGGGGGGGGGGGGGGGGGGDGGGGGGGGGGGG9FGGGGGGGGGDGGGGGGGFGGGGGGGDGGGGGGGGGGGGGFDEFGGFGEGFGFF=DFGFEGGFGGFGEFGFFC9@BEFF>F4AFGGG4CGFFGGFAEEGFFGFFFFFFF@@EFF<F0CCB:>0?:BFBE573::<A92:E<((64429)4
@M00200:205:000000000-AKKM3:1:1101:16970:3781 2:N:0:1
TACTAGGGTATCTAATCCTGTTCGCTCCCCATGCTTTCGCTCCTCAGCGTCAGTTAATGCCCAGAGACCTGCCTTCGCCATCGGTGTTCCTCCTGATATCTGCGCATTTCACCGCTACACCAGGAATTCCACTCTCCTCTCCCGGACTCTAGCCAGGGGGTTTCGGTCGACCTCTGAAGGTTGAGCCTCCAGTTTTCACAACCGACCTACCTGACCGCCTACACGCTCTTTAAACCCAGTTGTCTAG
+
CCCCCGGGGGGGGGGGGGGGGGGGGGGGGGGGGGGGGGGGGGGGGGGGGGGGGGGGGGGGGGFGGGGGGGGGGGGGGGGGGGGGGGGGGGGGGGGGGGGGGGGGGGGGGGGGGGGFDGGGGFGGGGGGGGGGGGGGGFGCFGGFGEGFGFGGCG8D?EGFGGFGAEGGFGFFDFFFFFGFGGGGFGGFF7?FFFGGFFGF@D@9=>(5>@FEEFGG>GFFFFFFFG58::?5<<<;>,(5<4:4A<>
@M00200:205:000000000-AKKM3:1:1101:15080:3800 2:N:0:1
TACCCGGGTATCTAATCCCGTTTGCTCCCCACGCTTTCGCGCCTCAGCGTCAGGGAATGCCCAGAGACCCGCCTTCGCCACCGGTGTTCCTCCCGATCTCTACACATTTCACCGCTACACCGGGAATTCCAATCTCCTCTGCATCCCTCAAGAACGGCAGTATCGGCCGACGTTCTTCGGTTGAGCCGAAGGATTTCACGACCGACTTGCCATCCCGCCTACGCGCCCTTTACACCCACTTGTCTAGCGAT
+
CCCCCGGGGGGGGGGGGGGGGGGGGGGGGGGGGGGGGGGGGGGGGGGGGGGGGGGGGGGGGGGGGGGGGGGGGGGGGGGGGGGGGGGGGGGGGGGGGGGGGGGGGGGGGGGGGGGFGGGFGGGE>B8DFGGGGGGGGFGEFGGC=DGEGFGFFGGB?EDFGC@G>AGG>EBAFFFFAA<>FEC64AF:5<EFFFGGC.=(3>B>FF9(4>B)6:;CBD>:?4?>(*8<)24<B221??(294:<<)))41(
@M00200:205:000000000-AKKM3:1:1101:20573:3828 2:N:0:1
TACTGGGGTATCTAATCCTGTTTGCTCCCCACGCTGTCGCGCCTCAGCGTCAGCACGGGGACAGATTGCTCTGCCCCCTTCCGGCCCAGCAGACCGCCTTCGCCACCGGTGTTCTTCCGGATCTCTACGCATTCCACCGCTACACCCGGGATTCCGCCTGCCCCTACAGCACTCTAGTCTCACAGTCGGCACGGCCGACCCGGGGCTGAGCCCCGGGCCTTCCCCACCCCCCTACCAGCACACCTACGCGC
+
CCCCCGGGGGGGGGGGGGGGGGGGGGGGGGGGGGGGGGGFGGGGGGGGGGGGGGGGGGGGDGGFFGGGGFGFGGFFFGDGGGGGGGGGGGGGGGGGGGEGGGGGDGGGGCE?FFGFGFECEEEGGGGFFG>ADGGGG*@=AGGF7FDBDDEGGGGFFGDFGG9DDFFG>DA262+1=4:=9ECC=1C4?GEB5C5:3(=:97((-(,-(383<?5*17)()4()4*7*1>((,-((<2((4:<6((.,(--
@M00200:205:000000000-AKKM3:1:1101:8801:3834 2:N:0:1
TACAAGGGTATCTAATCCTGTTTGCTCCCCACGCTGTCGCGCCTCAGTGTCGGCTATTGAACCCTCGCGGGTTCACTGCCCAGCAGACCGCCTTCGCCACTGGTGTTCTTCCGGATCTCTACGCATTCCACCGCTACACCCGGAATTCCATCTGCCTCTACAGTGCCCAAGCGACACAGTTGCCACGCCCGATCTCGAGTTGAGCCCCCGACTTTCACCACAGCCTTATGTCGCCACTTACGCGCCGTTT
+
CCCCCGGGGGG@E<FFGGGCEG<EFFFAGGGGC@FGCDEGGGD,CEGFFEGGGGFEGGGGGGGGGCEF@FFF:EGFFGGGCD8E,?FFFCCFGFGGDGGGCGGGG8+CE9DFGGC5=9;<DEFEEGGAE:FCDGDEGDFDEGC5@9?EF+<FDFGFA>F*EF:<7+5@A>C544@5@ACFC9C>0>E)6)7).=*+2)27136.3323(..6((<@4>?B?8(04:**0:64(2,8?()).(((-2-32,
@M00200:205:000000000-AKKM3:1:1101:10668:3855 2:N:0:1
TACTAGGGTATCTAATCCCGTTCGCTCCCCTAGCTTTCGCGCCTCAGCGTCAGAAGAGATCCAGTCATTCGCTTTCGCCACCGGCGTTCCTTCTGATATCAACGCATTTCACCGCTCCACCAGAAGTTCCAATGACCCCTACCTCCCTCGAGACCGACAGTATCCAAGGCACTTCTCCGGTTAAGCCGGAGGATTTCACCCCGGACTTGTCGATCCGCCTACGCGCCCTTTAAGCCCATTTCTCTAG
+
CCCCCGGGGGGGGGGGGGGGGGGGGGGGGGGF<FGGGGGGDGGGGGGGDGGGGGGG8FGGGGGGGGGGGGFGGGGGDGGGGFGEGCGGGGGCGGGGGGGGGGGGGGGGGGGGGGG>DGGGGGGFFEDGGGGGGGGGGF68FG?DFFGDGFECGDFDDG75E7CCEFGGFGFDFFAFFFGBGGGFFGGB9CGBEGG4FFFFFFF999B3)6;(:?GE@FFB?BF)2CEGD7?45<A414()6)-.)-6
@M00200:205:000000000-AKKM3:1:1101:14649:3865 2:N:0:1
TACAGGGGTATCTAATCCTGTTTGCTACCCACGCTTTCGCGTCTCAGTGTCAGTGATCGTCCAGTCGGCCGCCTTCGCCACTGGTATTCTTCCCGATCTCTACGCATTCCACCGCTACACCGGGAATTCCATCTGCCCCTACCGTGCTCTAGCTCGCCAGTCTGACCGGCAGCCCCGGAGTTGAGCCCGGGGATTTCACCAGCCACTTAACGGGCCACCTACGCGCCCTTTACACCCAATTGTCTAG
+
CCCCCGGGGGGGGGGGGGGGGGGGGGGGGGGGGGGGGGGGGGGGGGGGGGGGGGGGGGGGGGGGGGGGGGGGGGGGGGGGGGGGGGGGGGGGFGGGGGGGGGGGGGDGGDGGGGGFGGGGGGGGGDGGGGGGGGGGFFFDFGGFFFC=DFGFFGGFFGGBFGFGFFGGFGFFFFD>>ACAFFGF6AFFFGGF:C*=A6CEFFFFFFFEFFFFFFGG<FF?FF?)4C@C)2:)6A<:8421)46><A)
@M00200:205:000000000-AKKM3:1:1101:16966:3878 2:N:0:1
TACCAGGGTATCTAATCCTGTTTGCTCCCCACGCTGTCGCGCCTCAGTGTCGGTTGAAGGGACCTTTCGGTCCCACCGCCCAGCAGACCGCCTTCGCCACTGGTGTTCTTCCGGATCCCTACGCATTCCACCGCTACACCCGGAATTCCATCTGCCTCTACGGTACCCCAGCCCCACAGTTGCCGCCGCCGACCTGCAGTTGCGCTCCAGCCTTTCACCGCGTCCTTCTGGACGCACCCTCCGAGCCCGAT
+
CCCCCGGGGGGGGGGGGGGFGGGGGGGGGGGGGGGGGGDGDGGGGFCCFFF@EGGGG@FB,FCF,6CFCCGEGEEE@6FFE4=BE8=FGE>C:FF@C7+@E@=F,,@;D,DFBG8B8,456DCEE8>,7,==DGGCG?F<*6+<40;1?C,C>CC6FFCACF)*:9?EF8389595*?C8,>D>8C*?EG53)/:9)/273)),((,(,4((4)+<)268(,(0(***0*))(,-(1(,4((-(((,(,((
@M00200:205:000000000-AKKM3:1:1101:19581:3887 2:N:0:1
TACTGGGGTATCTAATCCTGTTTGCTACCCACACTTTCGTGCCTCAGCGTCAGTTACAGACCAGGAAGCCGCTTTCGCTGCTGGTGTTCTTCTCGATATCTACGCATTTCACCGCTACACCGAGAATTCCGCTTCCCTCTTCTGCACTCAAGAACAGCAGTATCAAAAGCAGTGCCCGCGTTAAGCGCGAGTATTTCACTTCTGACTTACCATTCCGCCTACGCACCCTTTAAACACAATTGTCTAG
+
CCCCCGGGGGGGGGGGGGGGGGGGGGGGGGGGGGGGGGGGGGGGGGGGGGGGGGGGGGGGGFGGGGGGGGDGGCGGGGGGGGGGGGGGGGGGGGDGGGGFGGGFGGGFFGGGGGG?DGGGGGGDGCGGGGFGGE>EFFF5FFGFGFGBGFGCFGGFFGGBG?*CFFGGFGF)48BBFADEE+>F87CEACCEFFC=BEGFF=ECE=EFFB@:ECFG(262>BD:(=):>*=E?C77C??AE@<?393
@M00200:205:000000000-AKKM3:1:1101:19760:3892 2:N:0:1
TACAAGGGTATCTAATCCCGTTTGCTCCCCTGGCTTTCGCGCCTCAGCGTCAGTTTCGGTCCAGGATGCCGCCTTCGCCACCGGTGTTCCTCCAGATATCTACGCATTTCACCGCTACACCTGGAATTCCACATCCCTCTCCCGAACTCCAGCCTTGTAGTATCAGACGCAGTTCCCAAGTTAAGCCTGGGGATTTCACGTCTGACTGACAAGGCCGCCTACGCGCCCTTTAAACCCAATTGTCTAGAGA
+
CCCCCGGGGGGGGGGGGGGGGGGGGGGGGGGGGGGGGGGGGGGGGGGGGFGGGGFFGGGGGGGGGFGGGGGGGGGGGGGGGGGGGGGGGGGGGGGGGGGGGGGGGGDGGGFGGGGFGECGGGGGGGGGGCAADFGEGFGDFGGFGFGBGFG6DGGF?FGFFF;DDFGGFGF>5AFFAFGAF;CC>CFFA9FFFGGC98CBD>BBEEBEE@=972BFBCEF?FD:(*>D)*6E?<<(:,432)6<5<A9<A
@M00200:205:000000000-AKKM3:1:1101:19110:3902 2:N:0:1
TACTAGGGTATCTAATCCTGTTTGCTCCCCACGCTTTCGCGCCTCAGCGTCAGATCCGGACCAGTGAGCCGCCTTCGCCACTGGTGTTCTTGCGAATATCTACGAATTTCACCTCTACACTCGCAGTTCCACTCACCTCTTCCGGTCTCAAGCCAAGCAGTATCGAAGGCAATTCCGTGGTTGAGCCACGGGCTTTCACCCCCAACTTACAAGGCCGCCTACGCGCCCTTTACGCCCAGTTGTCTAGAGA
+
CCCCCGGGGGGGGGGGGGGGGGGGGGGGGGGGDGGGGGGGGGGGGGGGGGGGGGGGGGGGGGGGGGGGGGGGGGGGGGGGGGGGGGGGGGGGGGGEFGGGGDGGGGGGGGGGGGGFGFGFFGGGGGGGGGGGGGGGGFGFFGGFGFGFGFGGGGGFFG6DEFEGF5DEEFFF5=7CFFFEFC5DFGGFFDE59E,;FEFB=2@@9D@4*85C@9FF0DE<@@@DBGBDDF?<D?F1E?:><A>A<2::?<
@M00200:205:000000000-AKKM3:1:1101:6684:3913 2:N:0:1
TACGCGGGTATCTAATCCTGTTTGCTCCCCTAGCTTTCGCGCCTCAGTGTCAGGTACGGTCCAGAAAGTCGCTTTCGCCACCGGCGTTCCTCTCGATATCTACGCATTTCACCGCTACACCGAGAGTTCCACTTTCCCCTCCCGACACCAAGCTAGGCAGTATCCACGGCCGTTCCTCGGTTGAGCCGAGGGCTTTCCCCATGGACTTACCCAGCCACCTACGCGCGCTTTATACCCAACTGTCTAG
+
CCCCCEGGGGGGGGEFGGFGGGCGGGGGGGGGGGGGGGGFGGFEGFGGGGGGGGGGAEGFGGGGFFGGGGGGGGGGGGDGCGGGGGGGGGGGGGEG@FEFGGFGGGGCFGFGFEEBC:FGGG8++>DGFAEGG8FG79D=9@@9+:+)5*@9C*=9>EFFGFFGCFF:AG55;5AFC=G)=:)8)>;)8DE3)=7D4.<@3(33)47?A>7:)38C(9>?:(0>(:797964-)6.<24(.5<4).:
@M00200:205:000000000-AKKM3:1:1101:13973:3954 2:N:0:1
TACCGGGGTATCTAATCCCGTTTGCTCCCCTGGCTTTCGCGCCTCAGCGTCAATGCCGGTCCAGGATGCCGCCTTCGCCACCGGTGTTCCTCCAGATATCTACGCATTTCACCGCTACACCTGGAATTCCACATCCCTCTCCCGGATTCAAGCCCGCCAGTATCGGACGCAGTTCCCGGGTTGAGCCCGGGGATTTCACGTTCGACTTAGCGGGCCGCCTACGCGCCCTTTAAACCCAATTGTCTAGAGCT
+
CCCCCGGGGGGGGGGGGFGGGGGGGGGGGGGGGGGGGGGGGGGGGGGGGGGGGGGGGGGGGGGGGGGGGGGGGGGGGGGGGGGGGGGGGGGGGGGFFGAFGGGGGGGDGGGGGGGFGGGGGGGFGGGGGGGGGGGGGFGFFGGFGAG)DDF7EFGFFGGEGGCFFFGGFGFB?EFFFFGDGG4CFGGFFGGFF=EDF?E@FFFFDFD:9ABBFBGD>D>(14?>05BGDC05<<<(;:<<A?BA96<2)).
@M00200:205:000000000-AKKM3:1:1101:19912:3981 2:N:0:1
TACAAGGGTATCTAATCCTGTTCGCTCCCCACGCTTTCGCTCCTCAGCGTCAGTAATGGCCCAGAGATCCGCCTTCGCCACCGGTGTTCCTCCTGATATCTGCGCATTTCACCGCTACACCAGGAATTCCGATCTCCCCTACCACACTCTAGCCTGCCCGTATCGAATGCAGACCCGGGGTTAAGCCCCGGGCTTTCACATCCGACGCGACAAGCCGCCTGCGAGCTCTTTATACCCACTTGTCTAG
+
CCCCCGFGGGGGGGGGCDFFGGFGGCFGGGGGGEGC@FEGGCFFFGGGDFEGGFGGGGGGFGGEFGGGGGGGGGEGGGGEEGGEEF@FEFGGGGGGGGGEFD,>:=?C;FGFGGDEGGCFGGGGGGGG9EGGGGGF8?+:?F85DFDDFFGFGGDFFFGFEDDGAFGGFFFFF)5?>ED5F*9:=,C4?4;?D=56B<:C5BD(39206((.45CC>C>((.-8488CF7A9>F)6<2(.)6.5>A<
@M00200:205:000000000-AKKM3:1:1101:11157:3993 2:N:0:1
TACGCGGGTATCTAATCCCGTTCGCTCCCCTAGCTTTCGCGCCTCAGCGTCAGGACAGGTCCAGAGAGCCGCCTTCGCCACCGGTGTTCCTCCCGATATCTGCGCATTTCACCGCTACACCGGGAATTCCACTCTCCCCTACCTGCCTCGAGCCGTGCAGTATCGGACGCAGTCCCGGGGTTGAGCCCCGGGATTTCACAACCGACTTGCACGGCCGCCTACGCGCTCTTTAAACCCAATTGTCTAG
+
CCCCCGGGGGGGGGGGGGGGGGGGGGGGGGGGFGGGGGGGGGGGGGGGGGGGGGGGGGGGGGGGGGGGGGGGGGGGGGGGGGGGGGGGGGGGFGGDEGGGGGGGGGGGGGGGGGGBDGGGGGGGFCFGGGGGDGGG?:E@?FGFGFGFGFG>CDG>>EGFGGEGFFGGFGFFFFFFDEDAF8<*;CGFFGDEEGCFFAFB?<(2>>B0<BBFF9C89D50:7?B;5)9*245658(:11?<BAAFA9
@M00200:205:000000000-AKKM3:1:1101:20721:4001 2:N:0:1
TACAGGGGTATCTAATCCTGTTTGCTCCCCACGCTTTCGTGCATCAGCGTCAGTGTTAGCCCAGGGGGCTGCCTTCGCCATCGGTGTTCCTCCAGATATCTACGCATTTCACTGCTACACCTGGAATTCCACCCCCCTCTGCCACACTCAAGTCTGCCAGTAACAAGCGCAGTTCACAGGTTAAGCCCGGGGATTTCACACCTGTCTTAACAAACCGCCTACGCACGCTTTACGCCCAATTGTCTAG
+
CCCCCGGGGGGGGGGGGGGGGGGGGGGGGGGGGGGGGGGGGGGGGGGGGGGGGGGGGGGGFGGGGGGGGGGGGGGGGGGGGFFEGGGGGGGGGFGGGGGGGGGGGGFEGGGGGGGFGGGGGDGGGGFGGGGGGGDECDCDFCGFGFGFGFGGGFGFFGGFEGFGEFFFDGFFFEF+BFF68@:DFGGFFGEEFCDFFCGFFF==;:57?EB?*7BC(:=@FFF5(/:5*:1C4(46EFF043-:462
@M00200:205:000000000-AKKM3:1:1101:13611:4004 2:N:0:1
TACCAGGGTATCTAATCCTGTTTGCTCCCCTAGCTTTCGTGCCTCAGTGTCAGGAGTTGTCCAGGGACTCGCCTTCGCCACTGGTGTTCCTCTCGATATCTACGCATTTCACTGCTACACCGAGAATTCCAGTCCCCCCTCCAACCCTCCAGCCGAATAGTATCCAATGCCATTTCCGAGTTGAGCTCGGAGATTTCACATCAGACTTACCCGACCACCTACGCACCCTTTAAGCCCAATTGTCTAG
+
CCCCCFFGGGGGGGGGGGGGGGGGGGGGGGGGGGGGGGGGGGGGGGGGGGGGGGGGGGGGGGGFGGGGGGGGGGGGFGGGGGD=FGGGGGGGGGGGFGGGGGGGGGGGGGGGGGGFGGFG?E@GFEFCFF8DFGGGGFGB@@D?CEGBGDF+>8?B>B=DGGBFFFGCBFFEFDFFFEGFGGGGFC=AD+@?5CA>1@CAEFE*3:5ACFFB=BECFG)(8(-26=8<>C;9?)/.=0=(/)9CEC5
@M00200:205:000000000-AKKM3:1:1101:25519:4005 2:N:0:1
TACTAGGGTATCTAATCCTGTTTGCTACCCACGCTTTCGCACCTCAGTGTCAGTGTCAGTCCAGAAGGCCGCCTTCGCCACTGGTATTCCTCCCGATCTCTACGCATTTCACCGCTACACCGGGAATTCTACCTTCCTCTCCTGCACTCTAGCTTGACAGTTCCGGATGCCGTTCCCAGGTTGAGCCCGGCGCTTTCACAACCGGCTTATCAAGCCACCTACGCGCCCTTTAAACCCAATTGTCCAG
+
CCCCCGGGGGGGGGGGGGGGGGGGGGCGGGFFGGGGGGGGGGDGGGGGGGGGGGGGCEGGGGGGFFDFGGGGGGGGGGGGGGGFGGGGGGGGGGGEGCFGGGGFGGGGGGFGGGGFGGGGGCEGEGGGGGCGCCFGGFGFFGCFGFGFGBFCGD+;*DDFGG9FA*0@>CFBD>*@@???FF??AFGFFG*5>CCCFFGF752229>BBE9??4CG(;A@;E(),:):/;.)56<0;1(344A<))5
@M00200:205:000000000-AKKM3:1:1101:21471:4031 2:N:0:1
TACAAGGGTATCTAATCCTGTTTGCTCCCCACGCTTTCGAGCCTCAGCGTCAGTAATGGACCAGTATGTCGCCTTCGCCACTGGTGTTCTTCCGAATATCTACGAATTTCACCTCTACACTCGGAGTTCCACATACCTCTTCCATACTCAAGATAGCCAGTATCAAAGGCAATTCCAAGGTTGAGCCCTGGGCTTTCACCTCTGACTAAACTATCCGCCTACGCTCCCTTTAAACCCAATTGTCTAGACAT
+
CCCCCGGGGGGGGGGGGGGGGGGGGGGGGGGGGGGGGGGGGGGGGGGGGGGGGGGEGGGGGGGGGFGEGGFGGGGGGGGGGGGFFGGGGGGGGGGGGFGGGGGGGFGGGGCFGGGFGGGGGG8E+BEGGGGGFG+E=DGBFGGFG9FEG9=DDDDFFGGFD=>FEBF8*DF5FFFF?+A5DD+=?DGFFF+*;ECFF;EEEDF@CE<=*18**;E:07?585):5EEF*;.:*1:7C22(1*19/80@***
@M00200:205:000000000-AKKM3:1:1101:7526:4032 2:N:0:1
TACTCGGGTATCTAATCCCGTTTGCTCCCCACGCTTTCGCGCCTCAGCGTCAGGAATTGCCCAGAGACCCGCCTTCGCCACCGGTGTTCCTCCCGATCTCTACACATTTCACCGCTACACCGGGAATTCCAGTCTCCTCTGCAATCCTCAAGAACGGCACTTTCGATCGACGTTCTTCGGTTGAGCCGATGGATTTGACGAACGACTCGCCATTCCGCCTACGCCCCCTTTAACCCCAGTTGCCTAGTGAT
+
CCCCCGG7CF@FFGEFG9FEFG,8FEFEFEE@CGGECAGGB@FGGFD<F@FE7F@FDCABFDFG@FGF@B@FDD:9<CCFG,@CGGD7F;DFFGCEGGGGGGGGGGF;,FCFFC8*CFDF?=CG=CG,ADDG=EGGGFGEFGG5:*=DGB?+,6=>*+@*,3*?897D5:?5@)?46@9?CC*;)>65?)/))10*+*461(..(,3((.((4;F735<868(0,/79)026<4AFG:0>9)-5<)().))
@M00200:205:000000000-AKKM3:1:1101:7306:4045 2:N:0:1
TACGAGGGTATCTAATCCCGTTCGCTCCCCTAGCTTTCGCGCCTCAGCGTCAGTGTCAGCCCAGCAACCCGCCTTCGCCGCAGGTGTTCCTCTCGATATCTACGCATTTCACCGCTACACCGAGAATTCCAGTTGCCCCTTCTGCACTCTAGCCCCGCAGTATCGCCTGACCTTTCCGAGTTAAGCCCGGAGATTTCACAGTCGACTTGCGGTGGCCGCCTACGCGCCCTCTACACCCAGATGTCTAG
+
CCCCCFGGGGGGGCFFGGGGGGGGGGGGGGGFGGGGGGGGGGGGDFFGGGGGGGDEGGFGGCEFGGGGGGDGGGGGGGGEGG@FFGGGGGGGGGGGGGGGGGGGGGEGGGGGGGEFDEFFCGCEGGGGGECF=8DFGFGBFGGFDCFDF5,66AF55CD*@8*?>*0C>DFEFBFFFBGB1;+=@EGFF7C)?FGD8<FFF<@(3(/,)666,,*0,9)1:(454*.))7(.):<(24<((..-4)66
@M00200:205:000000000-AKKM3:1:1101:24412:4054 2:N:0:1
TACTCGGGTATCTAATCCTGTTTGCTCCCCACGCTTTCGCACATGAGCGTCAGTATTGGTCCAGGAAGTCGCTTTCGCCACTGATGTTCCTTCAGATATCTACGCATTTCACCGCTACACCTGAAATTCCACTTCCCTCTCCCATACTCTAGCAATGCAGTCTCGAATGCAGTTCCCAGGTTAAGCCTGGGGATTTCACACCCGACTTGCAACGCCGCCTACGCGCCCCTTCAACCCAATTGTCTAG
+
CCCCCGGGGGGGGGGGGGCEFGCFGGAGGGGGGGGGFFEEEECF9EFDGGGGGGG9FFCFGGGF8C<FFGGG:FFGGG:=FCEEFGGGGGGDEGFGGGGGFGGGCEGGGGGCFD65DEFGGGGFFCFGGGGGGC6=EDF5?@@DGFCD8@=FFD9;@FCFG6=FB*0,6D?0<;F+:?+:@DDF99D*:DD>>E?CFFG78)==A)=50A*;)1*=/;?=958A2C)1)26())9,;/(()/)9.1)
@M00200:205:000000000-AKKM3:1:1101:21322:4083 2:N:0:1
TACTCGGGTATCTAATCCCGTTTGCTCCCCTGGCTTTCGCGCCTCAGCGTCAATGCCGGTCCAGGATGTCGCCTTCGCCACCGGTGTTCCTCCAGATATCTACGCATTTCACCGCTACACCTGGAATTCCACATCCCTCTCCCGGATTCAAGCCAACCAGTATCGGACGCAGTTCCTGGGTTGAGCCCAGGGATTTCACGCCTGACTTGGGCCGCCGCCTACGCGCCCTTTATGCCCAATTGTCTCG
+
C@CCCGGGGGGGGFGGGGGGGGGGGGGGGGGGGGGGGGDGGGGGGAFGGGGGGGGGGGGGGGGGCFFFGFFGGGGGGGGGGGFGGGGGGFGGGGGCFGGGGGGGGGGGGGGGGGEFGGGGGGGGG8DGGGAFGGGDFFGFFGGFG5C>GFA=FFGFFGGFAFCGFFGGFGFF>EFFF800?>DCFGGFF4:*)8=CF?F>B25>BFF?@@70;>DE9D;?6@?79EFG)2594A2AC7?74,.4)).
@M00200:205:000000000-AKKM3:1:1101:15734:4093 2:N:0:1
TACAGGGGTATCTAATCCTGTTTGATCCCCACACTTTCGTGCCTCAGTGTCAGTTAAAGCTTAGTAAGCTGCCTTCGCAATAGGTGTTCTTGACGATATCTAAGCATTTCACCGCTACACCGTCAATTCCGCCTACCTCAACTTTACTCAAGTCCTGCAGTATCAATGCCACCCTCCCGGTTAAGCCGGGATATTTCAGCACTGACTTATAGGACCACCTACGCACCCTTTACACCCAATTGTCCAG
+
CCCCCGGGGGGGGGGGGGGFFFGGGGGGGGCGGGGGGF@FGGGGGGGGGGFGFEGCGGGGGGGGGGFGGGGGGGGGFGG7FA@@EEGGGGFGGGGGGGEGGGGGGFGGGCFGGGGEDGGGGGGGGGGGGGFGGGGFG?EEFFADFFGFGD8?GGGBFGGFGGFG>FGGFF?8:AFFEFDDFC6=FFGFDDE5ACECF7ACCB<58)>ACF7A5@EEFGF5))/@AE9C7?BCE47>EFF(*.****.
@M00200:205:000000000-AKKM3:1:1101:14029:4124 2:N:0:1
ACGGGGGTATCTAATCCCGTTTGCTCCCCTAGCTTTCGCGCCTCAGCGTCAGTGTCGGTCCAGGAAGCCGCCTTCGCCACCGGTGTTCCTCCGGATATCTACGCATTTCACCGCTACACCCGGAATTCCGCTTCCCTCTCCCGAACTCAAGCCTTCCAGTTTCCCGTGCCGTTCCCCAGTTGAGCCGAGGGATTTCACCCGGAACCTAAACGAACGCCTACGCGCCCTTTATACTCAGTTGTCTAG
+
CCCCCGGGGGGGGGGGGGGGGGGGGGGGGGFFGGDGGGGGGFGEGGFGGDGGFFGFGGGGGGGFGGGGGGGGEFGGGGGGGG7CCFGGGDGFGGDDEEGGGGGGEEGGGGGGGGCBG,DFEEEGG7FFGGCEDGGGFF6@FGGFGE792A9*>7*9A;C9=@EG@ED8AFE5;5AFFFGFGG+8;@=8BD=35:F>76+39>04((.4)5(4(,2*(9)4:195(:<3*96).)).2.).6<>A9A
@M00200:205:000000000-AKKM3:1:1101:10799:4134 2:N:0:1
TACCCGGGTATCTAATCCTGTTTGCTCCCCACGCTGTCGCGCCTCAGTGTCAGCCACGGCCCAGCAGAACGCCTTCGCCACCGGTATTCTTCCCGATCTCTACGCATTCCACCGCTACACCGGGAATTCCATCTGCCCCTACCGTGCTCTAGCTCGCCAGTCTGATCGGCAGCCCCGGAGTTGAGCCCCGGGCTTTCACCGACCACTTCACGGGCCACCTCAGCGCCCTTTACACCCAGTTGTCTCGCGCT
+
CCCCCGGGGEDFGGGGGGGGE<,F9FFGGGFGGGECFGGGGEGFGGGG<FCFFC,BFEEGEEFGGDGGFFEGG?EFFG7B:,@4@:C<FGGFGGGG:CDG,;CFEGEFG9,C<>E*=>@FGGGGGGC?FGGGDDFGG?+)<DE?DDGFGFFDGGGFBGG>CFECEFGFDCA@4=BBEAD5<=78),,?AC*8):C<A)=;;61360(6)6>BF15807>(((.?9C3>/9,44971C10()6-64-(4((,
@M00200:205:000000000-AKKM3:1:1101:18240:4143 2:N:0:1
TACACGGGTATCTAATCCTGTTTGCTCCCCACGCTTTCGCGCCTCAGCGTCAGTTCCGGTCCAGTGAGCCGCCTTCGCCACTGGTGTTCCTCCCAATATCTACGCATTTCACCGCTACACTGGGAATTCCACTCACCTCTCCCGGTCTCAAGCCTTCCAGTCTGACAGGCAGTTCCTCGGTTAAGCCGAGGGATTTCACCCGTCACTTGAAAAGCCGCCTACGCGCCCTTTATACCCAATTGTCTAGAGA
+
CCCCCGGGGGGGGGGGGGGGGGGGGGGGGGGGGGGGGGGGGGGGGGGGDGGGGGGGGGGGGGGGGGGGGGGGGGGGGGGGGGGGGCGGGFGFGGGGGGGGGGGGGGGGGGGGGEGBDFGGGGGGGGFGGGEGGGGGGFFBFGGFGFGFGFGF?FGFFCFFFFFGFFGFFGFFFEFFFFGFGGG>6DFEEDC?BGGFFFGFDFFFFFFFFFFEFFGGBGED<D?B>CFG)9)):>BFGF00:>DFBFF)):
@M00200:205:000000000-AKKM3:1:1101:26295:4150 2:N:0:1
TACCAGGGTATCTAATCCTGTTTGCTCCCCACGCTTTCGAGCCTCAGCGTCAGTAATGAGCCAGTATGTCGCCTTCGCCACTGGTGTTCTTCCGAATATCTACGAATTTCACCTCTACACTCGGAGTTCCACATACCTCTCTCACACTCAAGACACCCAGTATCAAAGGCAGTTCCGAAGTTAAGCTCCGTGATTTCACCTCTGACTTATATGTCCGCCTACGCTCCCTTTCTGCCCAGTTGTCTAGCTAT
+
CCCCCFCEGFFGGGEFGGGGGGGGGGGGGGGGGGGGGGCGC@FGGGFGGGGGGGGCGGGGGGGGGGGGGGFGGGGG7FGGGGFFGGGEGGGFGGGGGFCFFGGGEGGFAF9EGGG9AEFFGF++8C88F==FDGGDGFGBFEG8FBFDGFGDEC+6DEFFDGFFCD8A*@?5;D?F?58?FF+=;,,96D+357A7?*E6CC@5AEE@5*0;5AE38CDA>B=*-43?F8B*>?C;;.-7/8*0>8****1
@M00200:205:000000000-AKKM3:1:1101:11375:4177 2:N:0:1
TACTCGGGTATCTAATCCTGTTTGCTCCCCACGCTTTCGAGCCTCAGCGTCAGTAATGGACCAGTATGTCGCCTTCGCCACTGGTGTTCTTCCGAATATCTACGAATTTCACCTCTACACTCGGAGTTCCACATACCTCTTCCATACTCAAGATAGCCAGTATCAAAGGCAATTCCAAGGTTGAGCCCTGGGCTTTCACCTCTGACTAAACTATCCGCCTACGCTCCCTTTAAACCCAATTGTCTAG
+
CCCCCGGGGGGGGGGGGGGGGGGGGGGGGGGGGGGGGGGGGGGGGGGGGGGGGGGFGGGGGCFGGGGGGGGGGGGGGGFCGGGGGGGGGGGGGGEGGGGGGGGGGGGGGGGGGGGFGGGGGGCEFEGGFFGGGGFGGFGFFFGFGCFFGB8=EFGFCGGFFGFGEF8DFGFBBECFFFGFD8?F?8F?FDFFFFGGFEGFFB@=::6=6):EFFGFDGE5585/-4?CF76CA*95*((0*.11*75
@M00200:205:000000000-AKKM3:1:1101:8929:4177 2:N:0:1
TACGGGGGTATCTAATCCTGTTTGCTCCCCACGCTTTCGAGTCTCAGCGTCAGTATTCGTCCAGTTGGCCGCCTTCGCCACCGGTGTTCCTCTCGATATCTACGAATTTCACCTCTACACCGAGAATTCCACCAACCTCTCCGATACTCTAGCTCGACAGTATCGAGTGCACTTCCCGGGTTGAGCCCGGGGCTTTCACATCCGACTTATCGAACCGCCTACCCCCGCTTTAGGCCCAGTTGTCTAG
+
CCCCCGGGGGGGGGGGGGGGGGGGGGGGGGGGGGGGGGGFGFFGGGGGGGGGGGGGGGGGGGGGFGGGGFGGGGGGGGGGGGEGGGGGGGFFGGGDGGGGGGFF:DGGGGGGFGGFGGGGGGGGGGGGGGCF6FDEGFGEFGGDGDGFGFGGGFGB>GCAFGADD5CFFGFEFBFFFED>FCDG6FGF>GCA3:CFFFGC6;8??@92>54(65CC9C5?6(4)(/))7C3:)).5C?0:):A<).4
@M00200:205:000000000-AKKM3:1:1101:11868:4180 2:N:0:1
TACCAGGTATCTAATCCTGTTTGCTCCCCACGCTGTCGCGCCTCAGCGTCAGCAACGGCCCAGCAGAACGCCTTCGCCACTGGTATTCTTCCCGATCTCTACGCATTCCACCGCTACACCGGGAATTCCATCTGCCCCTACCGTGCTCTAGCTCGCCAGTCTGACCGGCAGCCCCGCAGTTGAGCCGCGGGATTTCACCAGCCACTTAACGGGCCGCCTACGCGCCCTTTAAACCCAATTGTCTAG
+
CCCCCGGGGGGGGFGGGGGGGGGGGGGGGGGGGGGGGGGGGGGGGGGGGGGGGFGGGGGGGEGGGGGGGGGGGCFFGFEGGGGGGGGGGGGGGGGDGGGGGGGGGGFFFGGGGGGFGFGFCEEEFGGGFFFDGGGE?FG5FDGFGFGFGFFGFGGEFGGFGGFGFFGEEEEFA@FFFFCEFGGGFGGFFGG>B6CCFEFED?B?:54)546>:>GG>G>:<:9>1:BC<*649BBB53:<4<AA4<
@M00200:205:000000000-AKKM3:1:1101:20958:4182 2:N:0:1
TACCCGGGTATCTAATCCTGTTCGCTCCCCACACTTTCGCTCCTCAGCGTCAGGACATGCCCAGAGAACCGCCTTCGCCACCGGTGTTCCTCCTGATATCTGCGCATTTCACCGCTACACCAGGAATTCCGTTCTCCCCTGCATACCTCTAGTCTGCCCGTATCGAAAGCAAGCACTGGGTTAAGCCCCGTGTTTTCACTCCCGACGCGACACACCGCCTACGAGCCCCTTCCGCCCAATTGTCTAGGGC
+
CCCCCGGGGGGGGGGGGGGGGGFGGGEEGGGGDGGGGGGGE,@FGGGGGGGGGG@FF<FFGGGGGGGGGGG7EG:F7FG7FFE@CCFGGCGGGGGGGGFFGGGGGGGGGDGGGGG>DGGGFGGG7EGGGGG@FGGGG5EDFG?=AFFEFFGGGC9+9EGFGGD8)*=+0DF);:5A*9*9FG98BFF>**4:?C6;=AC*A)856=25371:(6=E>DB06:6)(/77*1(34(((:(8042)6))-),(
@M00200:205:000000000-AKKM3:1:1101:25359:4183 2:N:0:1
TACTCGGGTATCTAATCCTGTTTGCTCCCCACGCTTTCGTGCCTCAGTGTCAGTGTTGGTCCAGGTAGCTGCCTTCGCCATGGATGTTCCTCCCGATATCTACGCATTTCACCGCTATACCGGGAATTCCACCCCCCTCTTTGGTACTCTAGCTTGCCAGTTTCATGCGTCGTTCCCCGGTTGAGCCGAGGGATTTCACACATGACTTAACAAACCGCCTACACGCCCTTTAAACCCAATTGTCTAG
+
CCCCCGGGGGGGGGGGGGGFGFEEGGGGGGGGEGGGFFGGCEGGGGGGCFGGGCGGGGGEGGGGG@FDFGGGGDFFGGGGDFF@FGGGGFGGGGGCFG6FGEFGGGGD;ADGFEDA6BCFFCC>FEC8FGGG6CGB>*6)<FF5D?C9=DCDGFGFF8CDDDCFBDDFDGF9>@?FFFGAFG97*4,9>9E@>F,98ECCB=@*8B45;C=5*6;F1DD10,=F(3.:75ECE4)(;(41<>:A))6
@M00200:205:000000000-AKKM3:1:1101:13370:4190 2:N:0:1
TACGAGGGTATCTAATCCTGTTTGCTCCCCACGCTGTCGCGCCTCAGCGTCAGCCACGGCCCAGCAGACCGCCTTCGCCACCGGTGTTCTTCCGGATCTCTACGCATTCCACCGCTACACCCGGAATTCCATCTGCCTCTACCGTGCTCCAGCCCGACAGTCGGCACGGCCGACCCGGGGTTGAGCCCCGGGCTTTCACCGCCCCCTTATCGAGCCGCCTACGCGCCCTTTAAACCCAATTGTCTAGAGAC
+
CCCCCGGGGGGGGGGGGGGGFGGGGGGGGGGGGGGGGGGGGGGGGGGGGGGGGGGGGGGGGGGFGGGGGGGGGGGGGGG7CGGGGGGGGGGGGGEEGGFGGGGCCGCEFFGGGDG*=FGGFGGGG8E?FGGGG=DGGFGFFDG>A6D=FFD7,CGFDGG*59:DAADG>EDF>=535>CDE*)66>EFFCEBFG5FFAFF:;BFB>F17).(,4AC6D>?:<0;6C>D)*,5)-51?1-.)).644))54(
@M00200:205:000000000-AKKM3:1:1101:12663:4192 2:N:0:1
TACTAGGGTATCTAATCCTGTTTGCTCCCCACGCTTTCGAGCCTCAGCGTCAGTAATGGACCAGTATGTCGCCTTCGCCACTGGTGTTCTTCCGAATATCTACGAATTTCACCTCTACACTCGGAGTTCCACATACCTCTTCCATACTCAAGATAGCCAGTATCAAAGGCAATTCCAAGGTTGAGCCCTGGGCTTTCACCTCTGACTAAACTATCCGCCTACGCTCCCTTTATACCCAATTGTCTAG
+
CCCCCGGGGGGGGGGGGGGGGGGGGGGGGGGGGGGGGGGGGGGGGGGGGGGGGGGGGGGGGGGGGGGGGGGGGGGGGGGEFGGGGFFGGGGGGGGGGGGGGGGGGGGGGGGGGGG?GGDFGFGGGGGGGGGGGGGGGFGEFGGFGFFEGFGFFGFFFGFF?F7FFFCFBGDDFEFBFFGFGGGG6@EF6FD55=?=?7CCEFEFFF5>@):ECC;@0<B==CF?)4?CCD4C<A<EC=2:*8959C8
@M00200:205:000000000-AKKM3:1:1101:6641:4198 2:N:0:1
TACCCGGGTATCTAATCCTGTTTGCTCCCCACGCTTTCGCTCCTCAGCGTCAGTACTGGCCCAGGATCCCGCCTTCGCCACCGGTGTTCCTCCTGATATCTGCGCATTCCACCGCTACACCAGGAATTCCACCCGCCTCTACTCTGCTCGAGCGCGGCAGTTCGCACGGCCGACCCGGGGTTGAGCCCCGGGCTTTCACCGCACGCTTGCCGCGCCACCTACGCGCCCTTTATACCCTGTTGTCTAGAGCT
+
CCCCCGGGGGGGGFGGGGGGGGGGGGGGGGGGGGGGGGGGGGGGGFGGGGGGGGGGFFGFGGGGGGGG8FDCGGGGGGGGGDGGGGGGGGGGGGGGGGFGGGGGGGGGGGGGGGGFGGGGFFG>FGGGGGGGGD88>AGFFGDFD@?DGFGDG6>AAECEGGFGFFGEBGA>>@EFFFG>FCDFFGGFD:C>DGFDFBF3199BB9?66(2(24CE1CFBBBF>(87C)23:4:<-<)..).36269)4))
@M00200:205:000000000-AKKM3:1:1101:18461:4200 2:N:0:1
TACGCGGGTATCTAATCCTGTTCGCTCCCCACGCTTTCGCGCCTCAGCGTCAGACCAAGCCCAGCGAGCCGCCTTCGCCTCTGGTGTTCTTCCGGATCTCTACGCATTCCACCGCTACACCCGGAATTCCGCTCGCCTCTACTTGTCTCCAGTCGTCCAGTATCCCCTGCCGCCCCGGGGTTGAGCCCCGGTCTTTCACAGTGAGACTTAAACAACCGCCTACGCGCGCTTTATACCCAGTTGTCTAG
+
CCCCCGGGGGGGGGGGGGGGGGGGGGGGGGGGGGGGGGGGGGGGGGGGGGGGGFGGG@EEGGGGGGEGGGGGGGGGGGGEGFGGFEFEGCGGGGCF@GGGGEFGGGGGGGGGGGGEGGGGGGGGFGGCFGGGGGCEGBGFFGGFGCFFFFFCDGGFFGGAF+6FEFGEFGFFA5?>B)/5CE/>FGG:ADGFEE7:6)C245<<<A7))666AF8F05:61(8@(/.1)/4()6:>FB4(()56)62)
@M00200:205:000000000-AKKM3:1:1101:9886:4217 2:N:0:1
TACGCGGGTATCTAATCCCGTTTGCTCCCCTAGCTTTCGCGCCTCAGCGTCAGTATCCGTCCAGAAGATCGCCTTCGCCGCTGGTGTTCCTCCCGATATCTACGCATTTCACCGCTACACCGGGAATTCCATCTTCCTCTCCGGAACTCAAATTTCACAGTTTCTCGTGCACTTCCCAAGTTAGGCTTGGGGCTTTCACACGAGTCTTACAAAATCGCCTACGCGCCCTTTAACCCCAGTTGTCTAG
+
CCCCCGGGGGGGGGGGGFGGGGGGGGGGGGGGFGGGGGGGDGGGGFGGGGGGGGGGGGGGGGGGFGGEFDGGGGGGGGGFEGEGGGGGGGGGGGGGFCEFGGGGGGGCFFFFGGGFGGCFGGGGDCGGGGGGGGGFGFGFFGE*4?DFGFGCC7+BFF@5;C;@*?DD*=AEBEFFAFFA:CCDFFGFE<,)0756ACGE@026(347<C<37(<C<FD0;(/=2C5DG:?2>2-.;<((-.694:9
@M00200:205:000000000-AKKM3:1:1101:14249:4236 2:N:0:1
TACTGGGGTATCTAATCCTGTTTGCTCCCCACGCTTTCGTGCATGAGCGTCAGTGTTGGCCCAGAAGGCTGCCTTCGCCATCGGTGTTCCTCCAGATCTCTACGCATTTCACCGCTACACCTGGAATTCCACCTTCCTCTGCCACACTCCAGCAAAGTAGTTTCGAGCGCAATTCCCAAGTTAAGCCCGGGGCTTTCACACTCGACTTGCTCTGCCGCCTGCGCACACTTTACACCCAATTGTCTAG
+
CCCCCGGGGGGGGGGGGGGGGGGGGGGGGGGGGGGGGGGGGGGGGGGGGGGGGFGGGGGGGGGGGGGGGGGGGGGGGGGGGGGGGGGGGGGGGGGGGGGGGGGGGGCFGFGGGDEFGGGGGGGGGGGGGGGGGGGGGFGFFGGFFFG<FFFGGGGFFFFFGGEGFAGGFGFAFFFFFFGFGGGGFGFFFGGFEGGFFFGFFFFBFFF?EEEFFFGG>DFF=?>B@GFG<CFFFFA@G?@;CECC3<<
@M00200:205:000000000-AKKM3:1:1101:24294:4246 2:N:0:1
TACGAGGGTATCTAATCCCGTTTGCTCCCCTAGCTTTCGCGCCTCAGCGTCACAGGCACCCCAGAAGATCGCTTTCGCCACCGGCGTTCCTCCCGATATCTACGCATTTCACCGCTACACCTGGAATTCTGCATCCCTCTCCCGAATTCAAGCCATCCAGTATCGGATGCAGTTCCCAGGTTAAGCCTGGGGATTTCACATCCGACTTAGTTGGCAGCCTACGAGCCCTTTAAACCCAGTTGTCTAG
+
CCCCCGGGGGGGGGGGGGGGGGGGGGGGGGGGGGGGGGGGGGGGGGGGGGGGGGGGGGGGGEGGGGGGGGGGGCFGGGGGGGGGGGGGGGGGGGGGGGGGGGGGGGGGGGFFGGGFGGGGGGGGGGGGGGGGGGGFGFGBFGGFG5DDGCGFF?FFFGFAFGEGFFGGFGFFFFFFAFGFGGGGFGFFFGGFFGGGFEGCFFB=@F@>=CC5CEC>(583;34>6::FC5347>ADD(479:46A>>
@M00200:205:000000000-AKKM3:1:1101:22348:4285 2:N:0:1
TACGCGGGTATCTAATCCCGTTCGCTCCCCTGGCTTTCGCGCCTCAGCGTCAGTGTCGGCCCAGCCACCCGCCTTCGCCGCAGGTGTTCCTCTCGATATCTACGCATTTCACCGCTACACCGAGAATTCCGGTGGCCCCTTCCGCACTCCAGCCCGTCAGTATCACTTGGCCGCTCCGGGTTAAGCCCGGAGATTTCACAAGTGACTTGGCGGGCCGCCTACGCGCCCTTTACGCCCAGTTGTCTAGAGCT
+
CCCCCGGGGGGGGGGGGGGGGGGGGGGGGGGGGGGGGGGGGGGGGGGGGGGGGGGGGGGGGGGGGGGGGGGGGGGGGGGGGGGGGGGGGGGGGGEGGGGGGGGGGGGGGGGGGGGFGFGGGGGGCCFGGGGGGGGGGFGFFGGFGFGFGFGD6DDAEGGBF@4CECCFFGFEFFBEFFGDGDGGFGGFF:7BBGGFF)<A7:<A225AA:>>1;E8(/7:??:D1?>G)9>)6??>GFF054AA4<<A<4)
@M00200:205:000000000-AKKM3:1:1101:14598:4287 2:N:0:1
TACTCGGGTATCTAATCCTGTTTGCTCCCCACGCTTTCGTGCATGAGTGTCAGTGTTGGCCCAGGAGGCTGCCTTCGCCATTGGTGTTCCTCCACATCTCTACGCATTTCACCGCTACACGTGGAATTCCACCTCCCTCTGCCACACTCCAGCCACGTAGTTTCGAGCGCAATTCCCAAGTTAAGCCCGGGGATTTCACACTCGACTTGCGCGGCCACCTGCGCACACGTTATACCCAGTTGTCTAG
+
CCCCCGGGGGGGGGGGGGGGGGGGGGGGGGGGGGGGGGGGGGGGGGFGGGGGGGGGGGGGGGGGGGGGGGGGGGGGGGGGGGGGGGGGGGFGGGGGFGGGGGGFGECCGGGGGGGFGGGGGE@EG9DGGGGGGGGGGFGB?@FFGFGBGFGCDGGFEFFDCFFGAFGGFGFFA6FFFFGFFCF7ADGFFDG5>C=FE?FFFDDFFA2(3C>@B>EEBGF;(3(2(=AG)2/32244<),844<24:-
@M00200:205:000000000-AKKM3:1:1101:14183:4296 2:N:0:1
TACGAGGGTATCTAATCCCGTTTGCTCCCCACGCTTTCGCGCCTCAGCGTCAGGAGATGCCCAGAGACCCGCCTTCGCCACCGGTGTTCCTCCCGATCTCTACACATTTCACCGCTACACCGGGAATTCCAGTCTCCTCTGCATCCCTCAAGAACGGCAGTATCGGCCGACGCTCCTCGGTTGAGCCGAGGGATTTCACGACCGACTTGCCATCCCGCCTACGCGCCCTTTAAACCCAATTGTCTAG
+
CCCCCGGGGGGGGGGGGGGGGGGGGGGGGGGGDGGGGGGGDGGGGGGGGGGGGGGGGGGGGGGGGGGGGGGGGGGGGGGGGGGGGGGGGGGGGGGGGGGGGGGGGGGGGGGGGGGFGGGGGGGGGGGGGGGGGGGGGFGFFGGFGFGFGFGGDFGDDGDAFGFGFD>E**3:B>ADF;DEFGGGFGCBEGGFFG?FF)1=FFF>>9F:<AFAB?@C2/<21:(5(2<D<<4>>><?G0,(),.646<
@M00200:205:000000000-AKKM3:1:1101:9156:4306 2:N:0:1
TACCAGGGTATCTAATCCTGTTCGCTCCCCACACTTTCGCTCCTCAGCGTCAGGTAATGCCCAGAGAACCGCCTTCGCCACCGGTGTTCCTCCTGATATCTGCGCATTCCACCGCTACACCAGGAATTCCAGATCCCCCTACCAGACTCTAGCCGCCCAGTATCGAACGCGGGCTCGGGGTTGAGCCCCGAGTTTTCACGTTCGACTTGAGTGGCCGCCTACGAGCTCTTTACACCCAATTGTCTAG
+
CCCCCGGGGDGGGGGGGGGGGGGGGGGGGGGGGGGGGGGGGGGGGGGGGGGGGGGGGGGGGGGGGGGFGGGGGGGGGGEGGGGGGDFGGGGGGGGGGGGGGGGGGECFGFGGGGGFGGGGGGGGGFGGGGGGCFGGGFD=FFGFGFD5DFGFGGGFFDGBFCFGDFGGFGFFF=5AEF4?FGGGFGDFFGGDFEFC7)=23;;00;F7)306)2C@2C:36:2),:)2:C>)6<>1C:((.,-6<)6
@M00200:205:000000000-AKKM3:1:1101:19737:4326 2:N:0:1
TACAGGGGTATCTAATCCCGTTTGCTCCCCTAGCTTTCGCGCCTCAGCGTCAGTGTCGGTCCAGGAAGCCGCCTTCGCCACCGGTGTTCCTCCGGATATCTACGCATTTCACCGCTACACCCGGAATTCCGCTTCCCTCTCCCGAACTCAAGCCGGGCAGTTTCCCGTGCAGTTCCTCAGTTGAGCCGAGGGATTTCACACGGGACTTATCGGACCGCCTACGCGCCCTTTAAACCCAGTTGTCTAGAGA
+
CCCCCGGGGGGGGGGGGGGGGGGGGGGGGGGGGGGGGGGGGGGGGGGGGGGGGGGGGGGGGGGGGGGFGGGGGGGGGGGGGGGGGGGGGGGGGGFCGGGGGGGGGGGGGGGGGGGFGGGGGGGGGGGGGGGGGGGEGFGFFGGFGFGFGFGDGGGFFGG>6@EGEFGGBGFFFFAFFFGFGCCGFFG>EGE>DFF6FCFEFFFFFB@F<CE<BFGGFGFF<?679*<C5*>DFB)2E:?F>>BAFFA)5)
@M00200:205:000000000-AKKM3:1:1101:17864:4336 2:N:0:1
TACCAGGGTATCTAATCCTGTTTGCTCCCCACGCTTTCGCTCCTCAGCGTCAGTACTGGCCCAGGATCCCGCCTTCGCCACCGGTGTTCCTCCTGATATCTGCGCATTCCACCGCTACACCAGGAATTCCAGATCCCCCTACCAGACTCTAGCCGCCCAGTATCGAACGCGGGCTCGGGGTTGAGCCCCGAGTTTTCACGTTCGACTTGAGTGGCCGCCTACGAGCTCTTTAAACCCAATTGTCTAG
+
CCCCCGGGGGGGGGGGGGGGGGGGGGGGGGGGGGGGGGGDGGGGGGGGGGGGGGGGGGGGGGEGFDFGGGGGGGGGGGGGGGGGCFEGGGGGGGFGGGGGGGGGGGGGGGGGGGGFGGGGGGFGGGGGGGGFGFGGDFGAFGGFGFGFGBFDAFGFFGG5==9FDFFGFGFFBA??DFDEGEDFFGG5BDC>FECCFFF;@DF@?<;;<3;;E:C=;G@018?B(2)9::<<<><(;:?F976442-
@M00200:205:000000000-AKKM3:1:1101:20442:4343 2:N:0:1
TACTAGGGTATCTAATCCTGTTTGCTCCCCACGCTTTCGAGCCTCAGCGTCAGTAATGAGCCAGTGTGTCGCCTTCGCCACTGGTGTTCTTCCGAATATCTACGAATTTCACCTCTACACTCGGAGTTCCACACACCTCTCTCATACTCAAGACACCCAGTATCAAAGGCAATTCCGAGGTTGAGCCCCGGGATTTCACCCCTGACTTAAATGTCCGCCTACGCTCCCTTTAAACCCAGTTGTCTAGAGA
+
CCCCCGGGGGGGGGGGGGGGGGGGGGGGGGGGGGGGGGGGGGGGGGGGGGGGGGGGGGGGGGGGGGGGGGGGGGGGGGGGGGGGGGGGGGGGGGGGGGGFGGGGGGGGGGGGGGGFGFGGGGGGGGBFG8EFGGGGGFGFFGGFGFGB?FD6@FGFFGGFGGCGEFGGFGFDFFFFFEG5C,=FA?FFD>9?5CCF9EGFFBFDFEFFC;EFFFGGFGF297=EFGEG48@FEFFFG;16;;5>ECCCF3
@M00200:205:000000000-AKKM3:1:1101:26501:4354 2:N:0:1
TACCCGGGTATCTAATCCCGTTTGCTCCCCACGCTTTCGCGCCTCAGCGTCAGGAAATGCCCAGAGACCCGCCTTCGCCACCGGTGTTCCTCCCGATCTCTACACATTTCACCGCTACACCGGGAATTCCAGTCTCCTCTGCATCCCTCAAGAACGGCAGTATCAGCCGACGTTTCTCGGTTGAGCCGAGAGATTTCACGACTGACTTGCCATCCCGCCTACGCGCCCTTTATGCCCAGTTGTCTAGATGT
+
CCCCCGGGGGGGGGGGGGGEGGGGGGGGGGGGGGGGGGGGGGGGGGGGGGGGGGGGGGGGGGGGFCFGGGGGGGGGGGGGGEEGF@FGGGGGGGGGGGGGGFGFFGGGGGGGGGGFGGGGGGGEGDFGGG8DDFCGGFGFFCEDFFFEGFGGDCC>>CDEGG*57@FG>>A=AFFFFFGFEEDFFDGBBC*:>E@FCCGD078;E@@CA3@FF@FF7<BFFB07-8>D)7:)66));338AA)))-)..).
@M00200:205:000000000-AKKM3:1:1101:14642:4357 2:N:0:1
TACCGGGGTATCTAATCCCGTTTGCTCCCCACGCTGTCGCGCCTCAGTGTCGGCTATTGAGCCCTTACGAGCTCACCGCCCAGCAGACCGCCTTCGCCACTGGTGTTCTTCCGGATCTCTACGCATTCCACCGCTACACCCGGAATTCCATCTGCCTCTACGGTGCCCTAGCGACCCAGTTGCCACGGCCGATCCGGAGTTGAGCCCCGGACTTTCACCACAGCCTTATTCCGCCCCCTACGCGCCCTTTT
+
CCCCCGGGGGGGGGGGGGGGGGGGGGGGGGGGGGGGGGGGGGGGGGGGFGGGGGGGGFEGGFFFGFGFGGCGFGFGGCEGGGFGGGGGGECFC7FGGGGGGGFFFFGGGGFGGCG>G,DEFG7EG8CFGGD?DGDEG?GDFGG>EFGFGF:<EFG>FGGF77=F=BFGFGFBA>**002?<FFGFGG)?C5:>EE*8(/,(1<;@@??0;>3240+:FF7:4,53*0*2*)6434(:9>:B0((((,,3))
@M00200:205:000000000-AKKM3:1:1101:7007:4358 2:N:0:1
TACGAGGGTATCTAATCCCGTTTGCTCCCCTGGCTTTCGCTCCTCAGCGTCAATGCCGGTCCAGGATGCCGCCTTCGCCACCGGTATTCCTCCAGATATCTACGCATTTCACCGCTACACCTGGAATTCTGCATCCCTCTCCCGGATTCAAGCCAACCAGTATCAGACGCAGTTCCCAGGTTGAGCCTGGGGATTTCACGTCTGACTTAGTTGGCCGCCTACGAGCCCTTTAAACCCAATTGTCTCG
+
CCCCCGGGGGGGGGGGGGGGGGGGFGGGGGGGGGGGGGGGGGGGFGGGGGGGGGGGGGGGDGGGGGGGGGGGGGGGGGGGGGGGGGDGGGGGGGFFFGGGGFFGGGGGGGFGGGDBGGGGGGGGFGGFGGGGGGGFGFGFF@DBGFGFFFFGGGF?FGGFEFBFCFGGFGBFFAFCFFGFEFGGA:FFFDFBEEGGAEG==BDF4*0*169?FFGGFDE((/65:?>C57@)9933=<=@<B5.)-4
@M00200:205:000000000-AKKM3:1:1101:6091:4358 2:N:0:1
TACGAGGGTATCTAATCCTGTTTGCTCCCCACGCTTTCGTGCCTGAGCGTCAGTGTTGACCCAGGGGGCTGCCTTCGCCATCGGTGTTCCTCCACATCTCTACGCATTTCACTGCTACACGTGGAATTCCACCCCCCTCTGCCACACTCAAGCAGCCTAGTTTCAAGCGCAATTCCCAGGTTAAGCCCGGGGATTTCACACCTGACTTGAGCCGCCGCCTGCGCACGCCTTAAACCCAGTTGTCTAG
+
CCCCCGGGGGGGGGGGGGGGGGGGGGGGGGGEGGGGGGGGGCGGFGGGGGGGGGGGFG@A;CEEFDGEGGGGGGGGGGGGGGGGBFGGGGGGFGFGGGGGGGGGGGGGGGGF?FGFGGGGGDGD7EGGGGGGD8=EGFGFFGGFGFGDGFGGGCFF9DGDA2CFEC?6*@DAFFFBFF5>FFGGCFFAFDDDFDGDCEDEFFBBB3>*>E@382CE(:8;;<0>0*7C*962)4<,8(4:4A<A>AA
@M00200:205:000000000-AKKM3:1:1101:11989:4360 2:N:0:1
TACTGGGGTATCTAATCCTGTTTGCTCCCCACGCTTTCGCGCCTCAGCGTCAGTTCCGGTCCAGTGAGCCGCCTTCGCCACTGGTGTTCCTCCCAATATCTACGCATTTCACCGCTACACTGGGAATTCCACTCACCTCTCCCGGTCTCAAGCCTTCCAGTCTGACAGGCAGTTCCTCGGTTAAGCCGAGGGATTTCACCCGTCACTTGAAAAGCCGCCTACGCGCCCTTTAAACCCAATTGTCTAGAGA
+
CCCCCGGGGGGGGGGGGGGGGGGGGGGGGGGGGGGGGGGGGGGGGGGGGGGGGGGGGGGGGGGGGGGGGGGGGGGGGGEGGGGGGGGGGGGGGGGGGGGGGGGGGGGGGGFGGGGFDGFGGGGGGGGGGGGGGGGGGFGFFFGFGFGFGFGGGGGFFGGFGGFGFFGGFFFDFFFFFFGFGGGGFGGEDGGFFGGGFFGBBFF?=DE4:B@>EEGGFGF@D@622:BDCC?BA9<?GFBF9<:ABF<6>A
@M00200:205:000000000-AKKM3:1:1101:6861:4371 2:N:0:1
TACAGGGGTATCTAATCCTGTTCGCTCCCCACGCTTTCGCTCCTCAGCGTCAGTAATGGCCCAGAGATCCGCCTTCGCCACCGGTGTTCCTCCTGATATCTGCGCATTTCACCGCTACACCAGGAATTCCGATCTCCCCTACCACACTCTAGCCTGCCCGTATCGGATGCAGACCCGGGGTTAAGCCCCGGGCTTTCACACCAGACGTGACAAGCCGCCTACGCGCTCTTTACACCCAATCGTCTAG
+
CCCCCGGGGGGGGGGGGGGGGGGGGGGGGGGGGGGGGGGEGGGGGGGFGGGGGGGFGGGCFGGGGGGGGGGGGGGGGGCFGFGGGGGGGGGGGGGGGGGGGGGGGGGGGGGGCGGFGGGGGFFGGGGGGGGGGGGGGFGDFGGBGFGDGFGGGGGFFGGEGGFGFEC+9F:6B8?FEBDEGE?C+><>ADGFFGGGFFGEFF((8<;??<FC43C8(9>@<:B)3:5C/:4).62:C1(3((,.(-<
@M00200:205:000000000-AKKM3:1:1101:9590:4385 2:N:0:1
TACTGGGGTATCTAATCCCGTTTGCTCCCCTGGCTTTCGCGCATCAGCGTCAATATCGGTCCAGGATGCCGCCTTCGCCACCGGTGTTCCTCCAGATATCTACGCATTTCACCGCTACACCTGGAATTCCACATCCCTCTCCCGAATTCAAGCCAACCAGTATCGGACGCAGTTCCTGGGTTGAGCCCAGGGATTTCACGTTCGACTTAGCAGGCCGCCTACGCGCCCTTTAAACCCAATTGTCTAG
+
CCCCCGGDGGGGGGGGGGGGFGGGGGGFGGGGGGGGGGGGGGGGGGGGGGGGGGGGGGGGGGGGGFGGGGGGGGGGCF:CFGDEGGGGGGCAFGGGGGGGGGGGGGCGGGGGGGGFGGGGGGGGG8FFGG8DDGGDGFF8B8DFG>GFGFF7FGFFFGGDD7*505:@5CB=DFFFFF>5FCDD4EG4ACGFF=ECFCEBFFFFFFFFF99CA@CC@GD@@@65(:)9)04<2<2(22((),5<A<A
@M00200:205:000000000-AKKM3:1:1101:7721:4403 2:N:0:1
TACCGGGGTATCTAATCCCGTTTGCTCCCCTAGCTTTCGCGCCTCAGCGTCAGTATTGGGCCAGATGAGCGCTTTCGCCACCGGTGTTCCTCCTGATATCTACGCATTTCACCGCTACACCAGGAATTCCCTCATCCTCTCCCATACTCAAGCCAAGCAGTTTGGGATGCAGGTCCTCGGGTAAGCCGAGGCGTTTCACATTCCACTTACTTGACCGCCTACACGCCCTTTAAACCCAATTGTCTAG
+
CCCCCGGGGGGGGGGGGGGGGGGGGGGGGGGGGGGGGGGGGGGGGGGGGGGGGGGGFFGGGGGGGGG9FFGGGGGGGGGEGGGGGGGGGGGGGGFGGGGGGGGGGGGGGGGGGGGFGGGGGGGGGGGGGGGGGGFGGFGFFGGFFFGFGFFGGFGFFGGFEFEF=>FGEGF@ACFFFAG>:D>FFGG>>D>DFGGDFFGCEFFFEFF=C*@EEEG@9DBDFDEF@DFGG<;EEAFFGF3(4<A9B>)
@M00200:205:000000000-AKKM3:1:1101:5573:4406 2:N:0:1
TACTAGGGTATCTAATCCCGTTTGCTCCCCACGCTTTCGCGCCTCAGCGTCAGGAATTGGCCAGAGACCCGCCTTCGCCACCGGTGTTCCTCCCGATCTCTACACATTTCACCGCTACACCGGGAATTCCAGTCTCCTCTCCAACCCTCAAGGACAGCAGTATCGGACGCACTTCTTCGGTTGGGCCGAAGGATTTCACGACCGACTTGCCATCCCGCCTACACGCCCTTTAAACCCAGTTGACTAGCGAT
+
CCCCCGGGGGGFFFDFFGGGGGFGAFGGGGGGGGGGGGGGGGGGGGGGGGGGGGFGGGFFGGGCGGGGGGGGGGGGFGGGCGGGGGGGGGGGFGG7CFGGGGGGGGGGGGGGGGGFDEGGEGD@CGGGGGGGGGGGFFFFFGGDFEC<+0@DFDGFFCGFGGFG9DGGEGFA*>FFAFFFEEGD?CGF4C=D;FGFCCF@?>11:BF?F<ED28FC?3B12:7;08@D7>:)))).;1(,--).640,(-(
@M00200:205:000000000-AKKM3:1:1101:23573:4431 2:N:0:1
TACCAGGGTATCTAATCCGGTTTGCTCCCCACGCCGTCGTGTCTCAGCGTCAGGTCTCGGCCAGTCAGCCGCTTGCGCCACTGGTGTTCCTCTCGATATCTACGCATTTCACCACTACACCGAGAATTCCACTGACCTCTCCGAGCCTCCAGGCAGCCTGTCTACCGCGACCTCTCCGCGATAAGCGCGGAGCTTTCACACGGCACATAGCAACCCGCCTGCACACCCTTTAAACCCAGCTGTCTAGCGAT
+
CCCCCGGGFGGGGGGGGGEFGG>FGGGGGGGGGGGGGGG:FEFFGGGFEFGECFCFGGGGGFGG<CFF8FGGEGGGGGGGDGFFGGGGGGFCFGGGGGEFGGGGGGGDFGGGEGGFGFGGGGDBFCF84EFGGFDFF9,8DEEBEF>D8DFFDFD9BGDFG6*?=8=80:B=>56AF474>?5C8A5;ADE5)=?C=C75412020,492:)6(8A;D@:6::64A)1/*5.)67?C(((.().44))43(
@M00200:205:000000000-AKKM3:1:1101:9747:4464 2:N:0:1
TACGAGGGTATCTAATCCTGTTTGCTACCCACGCTTTCGCGCCTCAGCGTCAGTTGCGGGCCAGGGTGTCGCTTTCGCCACCGGTGTTCCTCTAGATATCTACGCATTTCACCGCTCCACCTAGAGTTCCGCACCCCCCTCCCGCACTCGAGCGCCGCAGTCCAGCGCGCCGTTCCGGGGTTGAGCCCCGGAATTTCACACGCTGCTTGCGGGCCACGCTACGCGCCCTTTATCCCCAATTGATTACAGCT
+
CCCCCGGGGGGGGGGGGGGGGGGGGGGGGGGGGGGGGGGGGGGGGGGGGGGGGGGGF@CCGFGGGGGGGGGGDFGGGGGGGFGDGCFFGGGG9?A@,,@CFFGGGDEGFGGGG8C*?EGGGGGGGGEGGGGGC++BEBGFDGA?EADAG579EDDF>EC?EG3+765?5EE6A()8)>)0::<FF@FFDD53)A6CF2C47264333))39(((22()0-110)(*;C)28)-)).;30())-))-.),))
@M00200:205:000000000-AKKM3:1:1101:25107:4466 2:N:0:1
TACAAGGGTATCTAATCCTGTTTGCTCCCCACGCTGTCGCGCCTCAGTGTCGGCTATTGAGCCCTTACGAGCTCACCGCCCAGCAGACCGCCTTCGCCACTGGTGTTCTTCCGGATCTCTACGCATTCCACCGCTACACCCGGAATTCCATCTGCCTCTACGGTGCCCTAGCGACACAGTTGCCACGGCCGATCCGGAGTTGAGCCCCGGACTTTCACCACAGCCTTATGCCGCCACCTACGCGCCCTTT
+
CCCCCGGGGGGGGGGGGGGGGGGGGGGGGGGGGGGGGGGGGGGGGGGGGGGGGGGGGGGGGGGGGGGGGGFGGGGGGGGGGFEGFCFFFEGGGGGGGGGGGGGGGFFGGGGGGGGEDGGGGGGGGGEGFGGGDDGEEFGFFGGFDF6D=DFGFFGFFGFFGGFGFFGGFGFEAFFFFFFFFFFCFGG;DGGDFGG5B0E?@E?@3316023;>29<AGF7<,:F?F?FGG9BB>9;EF7:??6((442?0
@M00200:205:000000000-AKKM3:1:1101:24829:4475 2:N:0:1
TACAGGGGTATCTAATCCTGTTTGCTCCCCACGCTGTCGCGCCTCAGCGTCAGCAACGGCCCAGCAGACCGCCTTCGCCACTGATGTTCTTCCCGATCTCTACGCATTCCACCGCTACACCCGGAATTCCATCTGCCTCTACTGTGCTCAAGCCTGACAGTTCGCACGGCCGACTCGGGGTTGAGCCCCGAGCTTTCACCGCACGCTTTTCAAGCCGCCTACGCGCCCTTTAAACCCACTTGTCTAG
+
CCCCCGGGGGGGGGGGGGGGGGGGGGGGGGGGGGGGGGGGGGGGGGGGGGGGGGGGGGGGGGGGGGGGGGGGGGGFGGGGGGFGFGGGGGGGEGGGGGGGGGGGGGGGGEGGGGG>+@DFGGGGGDFGGGGGGGGGGFGFFGGFGFGFF99FGFGFAFFFGGCGFFGGEGB4?A>EFB4?FECCFFCFBDEA>CEGFCFFFFBF>92??FFFAACCFGB0<B0B>DFG5*)6::>BG:(4)9<<A<2
@M00200:205:000000000-AKKM3:1:1101:13333:4510 2:N:0:1
TACACGGGTATCTAATCCTGTTCGCTCCCCACGCTTTCGTGCCTCAGCGTCAATATAGGTCTAGCCAGCTGCCTTCGCAATTGGTGTTCTATGGCATATCTATGCATTTCACCGCTACATGCCACATTCCGCTGACCTCATCCTAATTCTAGCACAGCAGTATCAAAAGCAATTTTACGGTTGAGCCGCAAACTTTCACTCCTGACTTACTGCGCCGCCTACGCACCCTTTAAGCCCAGTTGTCTAG
+
CCCCCGGGGGGGGGGGGGGGGGGGGGGGGGGGGGGGGGGGGGGGGGGGGGGGGGGGGGGGGGFGGGGGGGGGGGGGGGG+FFGGGGGGGGGGGGGGGGGGGGGGGGGGGGGGGGG5CFFFFFGGGGGGGGFDDGGFGFGDFGGFGFF*CFGGGDFBFGGFADFGEBFGFCDDFBFFFFDBFCDF*8DFFGDFFGGCCEC;:@@)7@BEA8E**)>*:?DA=BDD?EFG4;>C<);;F@DEEEF<<3)
@M00200:205:000000000-AKKM3:1:1101:13130:4513 2:N:0:1
TACAGGGGTATCTAATCCCGTTTGCTCCCCTAGCTTTCGCGCCTCAGCGTCAGTGTCGGTCCAGGAAGCCGCCTTCGCCACCGGTGTTCCTCCGGATATCTACGCATTTCACCGCTACACCCGGAATTCCGCTTCCCTCTCCCGAACTCAAGCCCTACAGTTTCCCGTGCCATTCCCCAGTTGAGCCGGGGGATTTCACACGGGACATACAGAGCCGCCTACGCGCCCTTTATGACCAATTGTCTAGAGA
+
CCCCCGGGGGGGGGGGGGGGGGGGGGGGGGGGGGGGGGGGGGGGGGGGGGGGGGGGGGGGGGGGGGGGGGGGGGGGGGGGGGGGGGGGGGGGGGCEGGGGGGGFGGGGGGGGGGGEGGFGFGGGGGGGGGGGGGGGGFGDFGG>CAGFGFGGG6CFFG6FFFEGE5DGBGF@FEFFFFF>FD7+/>E>4?5).:CGFEGFE@>>0617ADF>BFG*(17(4:?>9EBD<<0AA).-<8(49<644)6),)
@M00200:205:000000000-AKKM3:1:1101:13576:4527 2:N:0:1
TACGAGGGTATCTAATCCCGTTTGCTCCCCTAGCTTTCGCGCCTCAGCGTCAGGAGAGATCCAGCACGCCGCTTTCGCCACCGGCGTTCCTGCCAATATCAACGCATTTCACCGCTCCACTGGCCGTTCCGCGTGCCCCTACCTCCCTCGAGCCGTCCAGTATCCCAGGCAATTCCCCGGTTGAGCCGGGGGCTTTCACCCCAGACTTGAACGGCCGCCTACGCGCCCTTTAAACCCAGTTGTCTAGATAT
+
CCCCCGGGGGGGGGGGGGGGGGGGGGGGGGGGGGGGGGGGGGGGGGGGGGGGGGGGGGGGGGGGGGGDCGGGGGGGGGGGGFGGGGGGGGGGGGGGGCFGGGGGGGGGGGGGGGGFGGGGG?EFC=ECDFEGGGGGGFGFFGGFGFGFGDGC>DDEFGDFFCEDAFG8FGFBAEFFFFG;CCCDFGGEFGGFFGGGF<FBBFBFBB?9AF)28:EGFGFF?FF31CDGCC?FA>7?GB<F><)9B22))-)
@M00200:205:000000000-AKKM3:1:1101:23495:4539 2:N:0:1
TACCGGGGTATCTAATCCTGTTCGCTACCCACGCTTTCGCTCCTGAGCGTCAGTTCCAGCCCAGAGTGCCGCCTTCGCCGCTGGTGTTCCTCCCGATATCTGCGCATTTCACCGCTACACCGGGAATTCCGCACTCCCCTACTGGACTCTAGCTATAGCAGTATCGGGTGGCGTCCCCAGGTTGAGCCTGGGGGTTTCACACCCGACTTACTAAGCCGCCTACGAGCTCTTTAAACCCAATTGTCTAG
+
CCCCCFGGGGGGGGGGGGGGGGGGGGGGGGGGGGGGGGGGGGGGGGGGGGGGGGGGGGGGGGGGGGGGGGGGGGGGGGGGGGGGGGGGGGGGGGGG7CEGGGGGGGGDCGGGGGGFGGDGGEGGGGGGGGGGGGDGGFGBFFF??;CFGFC?EGFFFG7@AFECE598AEEFE4B;8AD5FFFGFFFFFGGFACEG>CGCF;<0:917?<>9):CF0589:407(/0)9>))6):2@?1((579A)6<
@M00200:205:000000000-AKKM3:1:1101:17831:4577 2:N:0:1
TACGGGGGTATCTAATCCCGTTTGCTCCCCACGCCTTCGCGCCTCAGCGTCAGGGTAGGCCCAGAGTCCCGCCTTCGCCACCGGTGTTCCTCCCGATCTCTACACATTTCACCGCTACACCGGGAATTCCAGACTCCTCTGCCTCCCTCAAGACACTCAGTTTCGGCCGACCCCGCCGGGTTGAGCCCGGAGATTTCACGACCGACTTGAGCGCCCGCCTACGCGCACTTTAAACCCACTTGTCTAG
+
CCCCCGGGGGGGGGGGGGGGGGGGGGGGGGFGEGGGGGGGGGGGGGGGGGGGGGGGGGGGFGGCGGGGGGGGGGGGGGGGGGGGGGGGGGGGGGGGGGGGGGGGGGGGGGGGGGGFGGGFGDGEEGGCFGGGGGGGGFGFFGGFGFGFGFGGGGGFFGGFEG@FAEGGFGFFA@FFEF<:C5CFFGGFFG53;FGGBFGFF9>BF924>>:DBFGE6DDFFF?DBE>D76<29<A0C?08<9-)).6
@M00200:205:000000000-AKKM3:1:1101:13339:4585 2:N:0:1
TACTAGGGTATCTAATCCGGTTCGCTCCCCACGCTTTCGCGTCTCAGCGTCAGGAAATGCCCAGAAAGCCGCCTTCGCCACTGGTGTTCCTCCCGATATCTACGCATATCACCACTACACCGGGAATTCCACTTTCCTCTGCATCCCTCAAGTTCGCCAGTATCCAAGGACCTCTCCCAGTTGAGCCGGGAGCTTTCACCCTAGACTTAACAAACCGCCTGCACGCCCTTTACACCCAGTTGTCTAG
+
CCCCCGGGGGGGGGGGGGGGGGGGGGGGGGGGGGGGGGGGGGGGEFGGGGGGGGGGGGGGGGGGGGGGGGGGGGGGGGGGGGFFGGGGGGGGGGGGGDEGGGGGGGGGGGGGGGGFFGGFFEEGGGGFGGGGGGGGCFGFFGGFGBGEGFFFDFFFFGGFGGFGFFGGFGFFFFFFFFGFGFGDFFGE>9?@AF?FFFGEFFFFFFCEFEFFAFGCBGE?165/3?FD<C;4CEA7C3<.4:<ADBF
@M00200:205:000000000-AKKM3:1:1101:18706:4592 2:N:0:1
TACAAGGGTATCTAATCCCGTTTGCTACCCTAGCTTTCGCGCCTCAGCGTCAAGAACAGGCCAGGAAGTCGCCTTCGCCACTGGTGTTCCTCCCGATATCTACGCATTTCACCACTACACCGGGAATTCCACTTCCCTCTCCTGCCTTCGAGTCGAACAGTATCGCGTGACCCTCCCCAGTTGAGCCGGGGGCTTTCACACGCGACTTGTACGACCGCCTGCGCGCTCTTTATACCCACTTGTCTAG
+
CCCCCGGGGGGGGGGGGGGGGGGGGGGGGGGGGGGGGGGGGGGGGGGGGGGGGGGGGGGGGDFGDGGGGGGGGGGGGGGDFGGGGFGGGGGGFGGGGGGGGGGGGGGGGGGGGGGFGGGGGGGGGGGGGGDFC98EDFGBFGCFCD?BGFGF@DDAFGGFG@>F=A8CEDAEFBF5@AGFGGGGFGDF44>?5=F<A?CCE@>FFFFFE6))6:EC>DE:<B0>1C5>DF>2>AA422((.9>D9>)
@M00200:205:000000000-AKKM3:1:1101:22957:4610 2:N:0:1
TACCCGGGTATCTAATCCTGTTCGCTCCCCACGCTTTCGTCCATCAGCGTCAATCCATCGTTAGTAACCTGCCTTCGCAATCGGTATTCCATGTAATCTCTAAGCATTTCACCGCTACACTACATATTCTAGTTACTTCACAATAATTCAAGCCTTACAGTATCAATGGCAGTTTCCCCGTTGAGCGGAGAGATTTCACCACTGACTTATAAGGCCGCCTACGGACCCTTTATACCCAATTGTCTAG
+
CCCCCGGGGGGGGGGGGGGGGGGGGGGGGGGGGGGGGGGGGGGGGGGGGGGGGGGGGGGGGGFGGGGGGGGGGGFGGGGEGGGGGGEFFGGGGGGGFGGGGGGGGEFFEGGGGGGFGGGGF8FGGGGG;EGCGGGGGFGFFGGFGFGFGFGDECFFFGFFFGBDDFGGFFDDFFFFF+=>FFDF?ECEFDE>*5:C=C:68)@@CC@CCEECCEC;)3@=AB>D>E)9;D3=EEC*6)6@E@FE3?C
@M00200:205:000000000-AKKM3:1:1101:11757:4623 2:N:0:1
TACTCGGGTATCTAATCCTGTTTGCTCCCCACGCTTTCGCGTCTCAGCGTCAGTCACCGTCCAGAGGGCCGCCTTCGCCACCGGTGTTCCTCCTGATATCTACGCATTTCACCGCTACACCAGGAATTCCACCCTCCTCTCCGGGACTCCAGTCCGCCAGTCTCCAATGCACTTCCGAGGGTAAGCCTCGGGCTTTCACATCAGACTTAGCGGACCGCCTACACGCCCTTTAAACCCAGTTGTCTCGAGA
+
CCCCCGDGGGGGGGGGGGGGGGGGGGGGGGGGGGGGGGGGGGGGGGGGGGGGCGGGGFGGGGGGCFFG@FGGGGGGFGGGGGGGGGGGGGFGGGGGGGGGFGGGFGDECGGGGGEBDGGGGGGGGG8=FGGGDE8FGFCFFEE5EFGFGFGGB6CAEEGEFG;C5<DFFGFFF@FA>>79>E*?9:8FFDEFDGFGFFGFFFAE@E3<C<@9B0CE4C:?B7:?3C>D3>><<9><EB::)6-<)),)((
@M00200:205:000000000-AKKM3:1:1101:26762:4624 2:N:0:1
TACAAGGGTATCTAATCCTGTTTGCTCCCCACGCTTTCGCGCCTCAGCGTCAGTACCGGTCCAGCGAGCCGCCTTCGCCACTGGTGTTCCCCCCAATATCTACGCATTTCACCGCTACACTGGGGATTCCACTCGCCTCTCCCGGTCTCAAGCCAAGCAGTTTGACAGGCAGTTGCTCGGTTAAGCCGAGGGATTTCACCCGTCACTTGCCAGGCCGCCTACGCGCCCTTTAAACCCAGTTGTCTAG
+
ACCCCGGG@FFG9@E,EEFGCDFGGDGFFGGGGGGGGFEGGGGGGGG8FFEGDGGGGG7FFGGGGGG7EC:CE7FCGGGGGGGEGGF@FGGGGGGGGGGFFGG7FCFGGGGGD8>>GFFFG?GGDEC8>:DGGGGGGFGFFGGFG57)5?CFFFFFA6CAEG*BEFGGF53869+BAFGEGGC:A,?548E;BG*>8CF@;@;D28<3>EF<3(=*,/5:?3151C>D)*))-42.;:?7A2-92)4
@M00200:205:000000000-AKKM3:1:1101:22783:4629 2:N:0:1
TACAGGGGTATCTAATCCTGTTTGCTCCCCACGCTGTCGCGCCTCAGTGTCAGTAACTGCCCAGCAGGCCGCCTTCGCCACCGGTCTTCCTCCGGATCTCTACGCATTCCACCGCTACACCCGGAATTCCGCCTGCCCCTCCAGCACTCCAGTCCAACAGTCGGCACGGCCGACCCGGGGTTGAGCCCCGGGCTTTCACCACACCCTTATCAGCCCACCTACGCGCCCTTTATGCCCAATTGTCTAGTCAT
+
CCCCCGGGGGGGGGGGGGGGGGGGGGGGGGGGGGGGGGFGGGGGGGGGGFGDGGGGGGGGGGGGGGGFGGGGGGGGGGGGGGGGGCEGGGDFGGGECFGFFGGGGEDGGG;FGEGF6>DFGGGCGEFFGFGGGGGGGFGB*+6DG?FEGF8+37C?FGC5EAADF>DG58B2?)9A>B4?:*9*)9EAE)=AD5CFF3CAFF(4:032)6<46)*;(/8?:008(13C973>4AAAG8((-))))6)-.))
@M00200:205:000000000-AKKM3:1:1101:25008:4668 2:N:0:1
TACTGGGGTATCTAATCCCGTTTGCTCCCCTAGCTTTCGCGCCTCAGCGTCAGTGTCGGTCCAGGAAGCCGCCTTCGCCACCGGTGTTCCTCCGGATATCTACGCATTTCACCGCTACACCCGGAATTCCGCTTCCCTCTCCCGAACTCAAGCCCGGCAGTTTCCCGTGCGGTTCCTCAGTTGAGCCGAGGGATTTCACACGGGACTTATCGGCCCGCCTACGCGCCCTTTATCCCCAGTTGTCTAG
+
CCCCCCGGGGGGGGGGGCGGGGGGGGGGGGGGGGGGGGGGGGGGGGGGGGGGGGGGGGGGGGGGGGGGGGGGGGGGGGGGGGGGG>FGGGGGGGGGGGGGGGGGGGGEFGGFGGGFGC8FGEDEGGFGGGGGGGGDGFG59FGFGEGDGFGFGGGFFGGFFG5FFFGF?E>@FFFFAAF4@>FDFGDEFGGFFGGGFFGFFBF0;1=E47CFB08:7378?B(565>D/04>A>));(,89AFBFBA
@M00200:205:000000000-AKKM3:1:1101:7649:4691 2:N:0:1
TACAAGGGTATCTAATCCTGTTTGCTCCCCACGCTGTCGCGCCTCAGTGTCAGCAACGGCCCAGCAGAACGCCTTCGCCACTGGTGTTCTTCCCGATATCTACGCATTCCACCGCTACACCGGGAATTCCATCTGCCCCTACCGTGCTCGAGCCCGGCCGTCTGACCGGCAGCCCCGGAGTTGAGCCCCGGGATTTCACCAGCCACTTACCGAGCCACCTACGCGCCCTTCACACCCCATTGTCTACTGCT
+
CCCCCGGGGGGGGGGGGGGGGGGGGGGGGGGGGGGGGGGGCGGGGGGGGGGGGGGGGGGGGGGGGGGGGGFGGGGGFDGCGGGGGGGGGGGGGGGGCFCFGGGGGGGGGGGGGGG>GGGGGGGCFEGGGGGGGGGG?B@DFGGEGDDDFAE8EDC9BD*@CDDG8FGC>ED>A=DFFA)54<7+;AFFFGGA3>CDF?FFF??FFFFFDF:?:1CC:FF<:7,)(:>D)9()).,:E06()-4<AA5),))
@M00200:205:000000000-AKKM3:1:1101:11957:4708 2:N:0:1
TACTGGGGTATCTAATCCCGTTTGCTCCCCTGGCCTTCGTGCCTCAGTGTCAGTAACTGTCCAGAGACTCGCCTTCGCCACTGGTCTTCCTTACGATATCTACGCATTTCACTGCTACACCGTAAATTCCAGTCTCCTCTCCAGTACTCGAGCAAGGCAGTATCGAATGCAGTTCCGGGGTTGAGCCCCGGGATTTCACATCCGACTTACCCCACCACCTACGCACCCTTTATACCCAATTGTCTAG
+
CCCCCGGGGGGGGGGGGGGGGGGGGGGGGGGGGGGGGGGGGGFGGGGCGGGGGGGGGGGGGGGGGGGGGGGGGGGGGGGGGGG8FGGGGGGCFGDFCF>FGAFGGGGGGGGGGGGFDGFGGGGGGGGGGCCFGG?FGFGEFGGFG+=FFDGGGG+@?@DEGGFGDFCGFGFBDEFF>D+@FG6+6CGFFGGDEGC5FEGFC:8=DAFFFFFFF2BCDGF2E=9>-=DG5C@4<<)?F@DF)7.<)93
@M00200:205:000000000-AKKM3:1:1101:17190:4733 2:N:0:1
TACAAGGGTATCTAATCCCGTTTGCTCCCCACGCTTTCGCGCCTCAGCGTCAGGAGATGCCCAGAGACCCGCCTTCGCCACCGGTGTTCCTCCCGATCTCTACACATTTCACCGCTACACCGGGAATTCCAGTCTCCTCTGCATCCCTCAAGAACGGCAGTATCGGCCGACGCTCCTCGGTTGAGCCGAGGGATTTCACGACCGACTTGCCATCCCGCCTACGCGCCCTTTAAACCCAATTGTCTAGAGAC
+
CCCCCGGGGGGGGGGGGGGGGGGGGGGGGGFGGGGGGGGGGGGGGGGGGGEGGGGGGGGGGGGGGGGGGGGGGGGGGGGGGGGGGGGGGGGGGGGGGGGFFGGGGGGGGGGGGGGFGGGGGGGGCEGGGGGGGGGGGFGFFGGFGFGFGFGGGGGFEGGEGGEFADGGFGFFF@DFFFGFBE);;<FFBGGFFGFCFCGFFF9BBF(229>4<?FG?DF?<?:8(?5C)28)6AA?E0((.84A<46422(
@M00200:205:000000000-AKKM3:1:1101:19983:4734 2:N:0:1
TACAGGGGTATCTAATCCTGTTTGCTCCCCACGCTTTCGCGCCTCAGCGTCAGTTCCGGTCCAGTGAGCCGCCTTCGCCACTGGTGTTCCTCCCAATATCTACGCATTTCACCGCTACACTGGGAATTCCACTCACCTCTCCCGGTCTCAAGCCTTCCAGTCTGACAGGCAGTTCCTCGGTTAAGCCGAGGGATTTCACCCGTCACTTGAAAAGCCGCCTACGCGCCCTTTAAACCCAGTTGTCTAG
+
CCCCCGGGGGGGGGGGGGGGGGGGGGGGGGGGGGGGGGGGGGGGGGGGGGGGGGGGGGGGGGGGGGGGGGGGGGGGGGGGGGGGGGGGGGGGGGGGGGGGGGGGGGGGGGGGGGGFGGGGGGGGGGGGGEFFFGGGGFGFFGGFCBGDGFGGCFFFFBDFGGFGFFGFF?6=CEFF7CG5@EGGFGGFFGGFFGFCC<GFF@>@D@FE>=;BE@GF@GE?;;7538:<5>75:2)2;::::AFFADF
@M00200:205:000000000-AKKM3:1:1101:25513:4766 2:N:0:1
TACTAGGGTATCTAATCCTGTTTGCTCCCCACGCTGTCGCGCCTCAGTGTCGGCTATTGAGTCCTCACGGACTCACCGCCCAGCAGACCGCCTTCGCCACTGGTGTTCTTCCGGATCTCTACACATTTCACCGTTACACCGGGAATTCCACCTTCCTCTCCGGGACTCAAGAGAGGCAGTCTCGGGCGCCGTTCCTCGGCTGAGCCGTGGGCCTTCACACCCGACCTACCCCCCCGCCTACGCTCCCTTTT
+
CCCCCGGGGGGGGGFGGGGGGGGGGGGGFEFGGGGGGGGGEGFGGGGFAFGGGGGGCGGGGGGFCFFGD,+@FCFCFEGC:?=<FE8<?@CECC@ECEEGDC@F=@CF=FGG>EGDD9=,@E,8DE;;EFEF=,+86<E5?6@>868:DFGG?DFFDA7666)+0?9D>,;@CCEDD*3/,,5*98*):1*2)00:+(2(,((,531(,2((,4+3<=*.3,37>*7=<<(-,(4,*((-4,2-(-80.5)
@M00200:205:000000000-AKKM3:1:1101:22565:4774 2:N:0:1
TACTGGGGTATCTAATCCTGTTCGCTCCCCACACTTTCGCTCCTCAGCGTCAGGTAATGCCCAGAGAACCGCCTTCGCCACCGGTGTTCCTCCTGATATCTGCGCATTTCACCGCTACACCAGGAATTCCGTTCTCCCCTGCATACCTCTAGTCTGCCCGTATCGAAAGCAAGCGCCGTGTTAAGCACGGCGTTTTCACTCCCGACGCGACAAACCGCCTACGAGCCCTTTACACCCAATTGTCTAGCGA
+
CCCCCGGGGGGGGGGGGGGGGGGGGGGGGGGGGGGGGGGGGGGGGGGGGGGGGGGGGGGGGGGGGGGGGGGGEGGGFGG7FFGGFCGDGG=FFEFF9FGGGFEF:>E@F9DFGGC*+49F?CFEGDGCEGGG6D?FFFCDFGGFGFFEFBAFGDDFFGD*6=)==FGG5DA=FBFEAFD5F,?9<CEFE@7A?5??6@E<=(-(5(121(3>0@F5->>(:7(.-:)9*2))4)54>?B:A))65>9)(,
@M00200:205:000000000-AKKM3:1:1101:6509:4775 2:N:0:1
TACGGGGGTATCTAATCCTGTTTGCTCCCCACGCTGTCGCGCCTCAGTGTCGGCTATTGAACCCTCGCGGGTTCACTGCCCAGCAGACCGCCTTCGCCACTGGTGTTCTTCCGGATCTCTACGCATTCCACCGCTACACCCGGAATTCCATCTGCCTCTACAGTGCCCAAGCGACACAGTTGCCACGGCCGATCTGGAGTTGAGCCCCAGACTTTCCCCACAGCCTCCTGTCGCGACCTACGAGCCCTTT
+
CCCCCGGFGGGGGGGGGGFGGGGGGGGGGGF@EGEFGGGFEGGGGGFFGGGGGGGDGGG9FGGGEF@CGCF@:AFDDGGGGG<EF=FEFB8@C+:4@GCFDGGEG@>FF,EFCEGDCBE<;,3CCB8EFGG:CGG:CFF)<@CDEFFC8CFG98D9A?7*>CB@@FFA6F?@42/):F<FFFF7;CE)5CCB5:7*9):,8:>:00(-4,,8?2+0)2779((0-*)*0*.)(-(-:(-)52((-((((.
@M00200:205:000000000-AKKM3:1:1101:11422:4791 2:N:0:1
TACTCGGGTATCTAATCCTGTTCGCTCCCCACACTTTCGCTCCTCAGCGTCAGTACATTCCCAGAGAACCGCCTTCGCCACCGGTGTTCCTCCTGATATCTGCGCATTTCACCGCTACACCAGGAATTCCGTTCTCCCCTGAATGCCTCAAGTCTGCCCGTATCGAAAGCAAGTTCACAGTTAAGCTGTAAGATTTCACTCCCGACGCGCCAGACCGCCTACGAGCCCTTTATACCCAGTTGTCTAG
+
CCCCCGGGGGGGGGGGGGGGGGGGGGGGGGGGGGGGGGGGGGGGGGGGGGGGGGGGGGGGGGGGGGGGFGGGGGGGGGGGGGGGGGGGGGGGGGGGGGGGGGGGGGGGGGGGGGGFGGGGGGFGGBFGFGGF?EGGGFGBF=?FGFFDGFGF@DGFFGGDC>8=8:=CAC?CFCFFFFDFFFGFFCCA>FDF8:EG6AEAED@B4@9@((-692=F,:A2(/;8;=EGGGEFE)/5+,(.-...).)
@M00200:205:000000000-AKKM3:1:1101:19128:4807 2:N:0:1
TACCAGGGTATCTAATCCTGTTTGCTCCCCACGCTTTCGCGCCTCAGCGTCAGTAACGGGCCAGTGTGTCGCCTTCGCCACTGGTGTTCTTCCGAATATCTACGAATTTCACCTCTACACTCGGAGTTCCACACACCTCTCCCGTACTCAAGACAGCCAGTATCAAAGGCAATTCCAAGGTTGAGCCCTGGGCTTTCACCTCTGACTAAACTGTCCGCCTACGCGCCCTTTAAGCCCAGTTGTCTAGACA
+
CCCCCGGGGGGGGGGGGGGGGGGGGGGGGGGGGGGGGGGGGEGGGGGGGGGGGGGGGGGGGGGGGGGGGGGGGGGGGGGGGGGGGGGGGGGGGGDGGGGGGGGGGGGGGGGGGGGFFFGGGGGGGGGGGGGGGGGGGFGFFGGFGFGFGFGGGGGFFGGFGGFDFFGG?FFBFE?FFFG?FCFGF6AFFGCFF9>CF;E:E>EFFF;*7BEFFFGCADEFF@2?@G>DDCFFFAEEG;3@4377CFF?)1
@M00200:205:000000000-AKKM3:1:1101:11112:4828 2:N:0:1
TACGGGGGTATCTAATCCCGTTCGCTCCCCTAGCTTTCGCGCCTCAGCGTCAGTCACTGTCCAGGTAGCCGCCTTCGCCGCAGGTGTTCCTCCCAATATCTACGCATTTCACCGCTACACTGGGAATTCCACTACCCCCTCCAGGACTCAAGCAAAACAGTTTCAGATGCAGTTCCCGAGTTAAGCCCGGGGCTTTCACATCTGACTTGTAAAGCCGCCTACGGGCCCTTTAAACCCAGTTGTCTAG
+
CCCCCGGGGGGGGGGGGGGGGGGGGGGFGEGGGGGCFGGGGGGGGGGGGGGGEEGGGGGGGGGGGGGFGGGGGEFGGGEEGEGCBEFGGGGGG7FFGGGGGGGFGDG7FEFGGED?DFGFGFGG@8=8FFDFFG?BDFGAE8FFFFG<F6EFG?CFFEFF@>*BAFGFFFFEFEFFFFGFGGGGFGGFFGCBEGGGFCGECEFFEEE?E3?E?E?E@DE0::()-2.9CC2<BB2,/(((-.6<AAA
@M00200:205:000000000-AKKM3:1:1101:10027:4839 2:N:0:1
TACACGGGTATCTAATCCTGTTCGCTCCCCACGCTTTCGCGTCTCAGCGTCAGTACCGTCCCAGAGAACCGCCTTCGCCACGGGTGTTCTTCCTGATATCTGCGCATTTCACCGCTACACCAGGAATTCCATTCTCCTCTTCCGGACTCTAGCCAGATGGTTTCAGCCGGCGTCTCGAGGTTAAGCCTCGAGTTTTCACAGCTGACCTACCTGGCCGCCTACACGCTCTTTAAGCCCAGTTGTCTAG
+
CCCCCGGGGGGGGGGGGGGGGGGGGGGGGGGGGGGGGGGGGGGGGGGGGGGGGGGGGGGGGGGGGCGGGGGGGGGGGGGGGGFEGGGGGGGGGGGGGGGGGGGGGGGGGFEFGGGDDGFFGGFDGGGGGGGGGGGGGFFDFGGFDEG>CFFDGGGFFGGFFGFGFFFGFGEBFAEFFFCBFGGDFGFFFGC?A5CFFFGEFFFFEFEFFFFFF<FF;DD;1((7(85CCCF<AF90:.(,<94.:<9
@M00200:205:000000000-AKKM3:1:1101:17281:4853 2:N:0:1
TACCCGGGTATCTAATCCTGTTTGCTCCCCACGCTTTCGCGCTTCAGCGTCAGTCATCGTCCAGAAGGCCGCCTTCGCCACCGGTGTTCCGCTTGATATCTACGAATTTCACCTCTACACCAAGCATTCCGCCTTCCTCTCCGAGACTCTAGCTGCGCAGTTTCGAGTGCACTTCCATGGTTGAGCCATGGGATTTCACGCCCGACACACGCTGCTGCCTACGCGCGCTTTAAACCCAATTGTCTAG
+
CCCCCGGGGGGGGGGGGGGGGGGGGGGGGGGGGGGGGGGGGGGGGGGGGGGGGGGGGGGGGGGGGGGGGGGGGGGGGGGGGGGGGGGGGGGGGGGGGGGGGGGGGCGGCGGGGGGFGGGGGGGGGGGGGGGGDGGGGFFFFGGFGFGEG5=+EGGFEGGA@FEGFFGGFGF@FFFFFFGFGGGCAGGF4CEFFCFC=ACBFF@F>@BFFFFFDFG6.8F84((0:C)>1*(66AB?>::0:76A>F<
@M00200:205:000000000-AKKM3:1:1101:5455:4858 2:N:0:1
TACTGGGGTATCTAATCCTGTTCGCTCCCCACACTTTCGCTCCTCAGCGTCAGGTCATTCCCAGAGAACCGCCTTCGCCACCGGTGTTCCTCCTGATATCTGCGCATTTCACCGCTACACCAGGAATTCCGTTCTCCCCTGAATACCTCTAGTCTGCCCGTATCGGAAGCAAGCGCCGTGTTAAGCACGGCGTTTTCACTCACGACGCGCCAAACCGCCTACGAGCCCTTTCAACCCAGTTGTCTAGAGA
+
CCCCCGGGGGGGGGGGGGGGGGGGGGGGGGGFGGCFFGGGGGGGGGGGGGGGGGGGGGGGGCFGGGGGGGGGGGGGGGGGGGGGGGGGGGGGGGGGGGGGGGGGGGGGGGGGGGGFGGGGGGGGGGGGGGGGGGGGFFCDF8FFFF8;DDGGGGGFBEFFGGBGFFGG5:CCFBD>?59DFDGGCCGFFCEEF5??88EE=(72(((6:66>F@FC2C5(42:)287F*57)4)),;((.54:>))-)3)
@M00200:205:000000000-AKKM3:1:1101:17153:4862 2:N:0:1
TACGGGGGTATCTAATCCTGTTTGCTCCCCTAGCTTTCGTGCCTCAGTGTCAGGATTCGTCCAGAGACTCGCCTTCGCCACTGGTGTTCCTCTTGATATCTACGCATTTCACTGCTACACCAAGAATTCCAGTCTCCCCTCCGATCCTCTAGCTCAGTAGTCTCCAATGCCGTTTCGGAGTTGAGCTCCGAGATTTCACATCAGACTTTCCAAGCCACCTACGCACCCTTTAAGCCCAGTTGTCTAG
+
CCCCCGGGGGGGGFGGGGGGGGGGGGGGGGGGGGGGGGGGGGGGGGGGGGGGGGGGGGGGGGGGGGGGGGGGGGGGDEGGGGGGGGGGGGGGGGFGGGGGGGGGGGGGFGGGGGGD9FGFGGFGGGGGGGGGGGGGGFGFFGG>EDDEGFGGGGGFFGGFFFEDEFGG?FFAFDFFF5DBGFF?FFFFF>E>BFGFFFGFFFFFB9BE?EEEFEGGBGFD=B>D2CDG37;<?@E1B<DFFFE@EF?
@M00200:205:000000000-AKKM3:1:1101:20517:4863 2:N:0:1
TACTGGGGTATCTAATCCCGTTTGCTCCCCTAGCTTTCGCGCCTCAGCGTCAGTTACAGTCCAGAAGGCCGCCTTCGCCACTGGTATTCCTCCCGATATCTACGCATTTCACCGCTACACCGGGAATTCTGCCTTCCTCTCCTGTACTCAAACCCATCAGTTTCTCGTGCACTTCCACAGTTAAGCCATGGGCTTTCACACAAGACTTAATGAATCGCCTACGCGCCCTTTAAGCCCAGTTGCCTAGAGA
+
CCCCCGGGGGGGGGGGGGGGGGGGGGGGGGGGGGGGFGGGEGGGGGGGGGGGGGGGGGGGGGGGGGGGCFGGGGGGGGGGGGGGGGGGGGGGGGGGGGGGFGGGGGGGGGGGGDEDGGGGGGGGGGGGGGFGGGDFFCFEFGGFGFG7FFGGGFD>?@DFCFDFEFGGFGFFFFFFFFGFGGGGFGD9+ACF5FGFFF:>4>99:BFC=EEEFFFC2?D2((/)(=>DG>8<)74;B;3()))79C@344
@M00200:205:000000000-AKKM3:1:1101:16288:4870 2:N:0:1
TACTCGGGTATCTAATCCGGTTTGCTCCCCACGCTTTCGCTCCTCAGCGTCAGGATAGGCCCAGAAAGCCGCCTTCGCCACTGGTGTTCCTCCCGATATCTACGCATTTCACCGCTACACCGGGAATTCCGCTTTCCTCTGCCCACCTCTAGCTCGCCAGTTTCCGATGGCCCCTCCCAGTTGAGCCGGGAGATTTCACACCGGACTTAACGAACCGCCTACAAGCCCTTTACACCCAATTGTCTAG
+
CCCCCGGGGGGGGGGGGGGFFGGGGGGGGGGGGGGGGGGGGGGGGGGGGGGGGGGGGGGGFGGFFGGGGGGGGGGGGGGGGGGGGGGGGGGGGGGFEC@GFGGGGGGGGGGGGGGFGGGGGGGGGGFDFGGGGCDED7EFFGGFGFGDGFGGGGGFFGGFGCEGFFDGEGFEFB>A>EGF:F:E;DGEECCE:FFDFEC?E<B(7>FF3CEFDFGGFGB:??:48F)9743<<><<C(4(-36<2:A
@M00200:205:000000000-AKKM3:1:1101:10726:4879 2:N:0:1
TACGAGGGTATCTAATCCTGTTTGCTCCCCACGCTTTCGAGCCTCAGCGTCAGTAATGAGCCAGTGTGTCGCCTTCGCCACTGGTGTTCTTCCGAATATCTACGAATTTCACCTCTACACTCGGAGTTCCACACACCTCTCTCATACTCAAGACACCCAGTATCAAAGGCAATTCCGAGGTTGAGCCCCGGGATTTCACCCCTGACTTAACTGTCCGCCTACGCTCCCTTTACACCCAATTGCCTAG
+
CCCCCGGGGGGGGGGGGGGGGGGGGGGGGGGGGGGGGGGFGGGGGGGGGGGGGGGGGGGGGC<FECDGDEGGGGEGGGFGCEFGGGGGGGGGFCFGGGGGGC<D=EFGGGGGGGGFGGFG9@+>+BEGGGFGGCCGGFFDD9=FFFGFGFGFADFFFGGFGFEFD?AEBGFFFEFFFEGFGGGG?FFFFG5@57C7BEGFBADDFFFFFE68<@FFDGFD9>@D(3.:;:=3CEF@G;(,9<))195
@M00200:205:000000000-AKKM3:1:1101:5275:4897 2:N:0:1
TACGAGGGTATCTAATCCCGTTCGCTCCCCTAGCTTTCGTACCTCAGCGTCAGAAGATACCCAGTGAGCCGCCTTCGCCTCCGGTGTTCCTGATGATATCAACGCATTTCACCGCTCCACCATCAGTTCCGCTCACCTCTATATCCCTCTAGCCATGTAGTTTAGAGCGCAGTTCCACAGTTGAGCTGTGGGTTTTCACACCCTACTTACAAGGCCGCCTACGCACTCTTTAAACCCAATTGACTAGAGCT
+
CCCCCGGGGGGGGFGGGGGGGGGGGGGGGGGGGGGGGGGFGDGGGGGGGGGGGDFFFG@<B,CFFDGGGGDGGGGGGGGDDFGGGDGGGFGG=FFGGGCGDAFGGGGGGGGGGGG>DFFGFGFGGEFGGGGD8EDGGFFDFCAFGFFEGFG8DDGFBE=;=DE9*:?FD>>5:ACCAF?FFFFGAFG5<*?B*@AF@*A*<@@9)<6;6;*A*78C@GFFFF=>(*.;7:6)1688@0,5.7)9)7(/7))
@M00200:205:000000000-AKKM3:1:1101:12270:4909 2:N:0:1
TACGGGGGTATCTAATCCCGTTTGCTCCCCTAGCTTTCGCGCCTCAACGTCAGTATCCGTCCAGAAGATCGCCTTCGCCACTGGTGTTCCTCCCGATATCTACGCATTTCACCGCTACACCGGGAATTCCATCTTCCTCTCCGGAACTCAAATTAAACAGTTTCTCGTGCACTTCCAGAGTTAAGCTCTGGGCTTTCACACGAGACTTATTTAATCGCCTACACGCCCTTTACACCCAGTTGTCTAGAGA
+
CCCCCGGGGGGGGGGGGGGGGGGGGGGGGGGGGGGGGGGGGGGGGGGGGGGGGGGGGGGGGGGGGGGGGGGGGGGGGGGGGGGGGGGGGGGGGGGGGGGGGGGGGGGGGGGGGGGEGGGGGGGGGCFGGGGGFGGGGFGFFGEFDDGFGFGGFGGFFGGFGGEG51;E6EFFFFFFFFGAFC@+=D,3:FG)AFDFFEG<E@>BF@E<C5?6CC+<;FDFF@@A;EAGGG@C<BB:GF2>4<44<2)),.
@M00200:205:000000000-AKKM3:1:1101:23604:4931 2:N:0:1
TACGCGGGTATCTAATCCTGTTTGCTCCCCACGCTTTCGCACCTCAGCGTCAGTATCGGGCCAGTGAGCCGCCTTCGCCACTGGTGTTCTTGCGAATATCTACGAATTTCACCTCTACACTCGCAGTTCCACTCACCTCTCCCGAACTCGAGACTCCCAGTATCGAAGGCAGTTCTGGAGTTGAGCTCCAGGATTTCACCACCGACTTAAGAGTCCGCCTACGTGCGCTTTAAACCCAATTGTCTAGAG
+
CCCCCGGGGGGGGGGGGGGGGGGGGGGGGGGGGGGGGGGG@CFGFGGGGGGGGGGGGGGGGGGGGGGGGGGGGGGGGGGGGGGGGGGGGGGGGGGGGGGGGGGGGGGFGGGGGGFFGGGGGGGGGEEGDFFFDGGGGFGFFGDBGFGDD>FDDG7AFGGFCC=FAFGGFGFDF5BFFFGFGGGGFGGFFCDF>FFFFFG5BFFFF>B0)6;EFFGF1333?;@)3;5C)/(45<<1C?FF4>-44)6)4
@M00200:205:000000000-AKKM3:1:1101:15935:4942 2:N:0:1
TACACGGGTATCTAATCCCGTTTGCTCCCCACGCTTTCGCGCCTCAGCGTCAGGAGATGCCCAGAGACCCGCCTTCGCCACCGGTGTTCCTCCCGATCTCTACACATTTCACCGCTACACCGGGAATTCCAGTCTCCTCTGCATCCCTCAAGAACGGCAGTATCGGCCGACGCTCCTCGGTTGAGCCGAGGGATTTCACGACCGACTTGCCATCCCGCCTACGCGCCCTTTATACCCAATTGTCTAG
+
CCCCCGGGGGGGGGGGGGGGGGGGGGGGGGGGGGGGGGGGGGGGGGGGGGGGGGGGGGGGGGGGGGGGGGGGGGGGGGGGGGGGGGGGGGGGGGGGGGGGGGGGGGFFGGGGGGGFGGGGGEGGGGGGGGGGGGGGGFGFFGGFGFGFGFG6FGGDFGGFGGFG=5DEEDFFF)8?FFDBFEDCFGGFEGGB:6C=FFGFDFFFFBFF<9?A<BFFFGFF6<?>BGFG)08):)6>G?F042)5:A4
@M00200:205:000000000-AKKM3:1:1101:9040:4947 2:N:0:1
TACGCGGGTATCTAATCCTGTTTGATCCCCGCACTTTCGAGCCTCAGTGTCAGTTACAGTTTCGTCAGCTGCCTTCGCAATCGGTGTTCTATGACATCTCTATGTATTTCACCACTACATGTCATATTCCGCCAACGGCATCTGTACTCAAGCCCTACAGTATCAATGGCAATTTCACAGTTAAGCTGCGAGATTTCACCACTGACTTATAAGGCCACCTACGCTCCCTTTAAACCCAATTGTCTAGCGAT
+
CCCCCGGGGGGGGGGGGGGGGGGGGGGGGGCFGGGGGGEGGGGGGGGGGGGGGGGGGGGGGGGGGGGGGGGGGFGGGGEGGGGGGGGGGGGGGGGFGGGGGGGGGGGGGEFGCFFFGGFGGGGGGGGFGCFECCCFGFGFFGGFGFGBFFGGGFGFFF?DDFECEFGGFGB56DFFFDFFFFFCFFGFFGGE?FGG>;B8@DE86:CEE?EEEE6;>C4:=@@)-48FF7BC7*.88;2(937).7</(.(
@M00200:205:000000000-AKKM3:1:1101:26528:4953 2:N:0:1
TACTAGGGTATCTAATCCTGTTTGCTCCCCACGCTTTCGCAGTTGAGTGTCAGTGTCTGTCCAGGTCGCCGCCTTCGCCTCTGGTGTTCCTCCCGATCTCTACGCATTTCACCGCTACACCGGGAATTCCACGACCCTCTCCAGAACTCGAGTCTCACCGTTTCTCGCGCACTTCTTGGGTTAAGCCCAAGGCTTTCACACGAGACAAATGAGACCCCCTACTTGCCCTTTAAACCCAGTTGACTAG
+
CCCCCGGGGGGGGGGGGGGGGGGGGGGGGGGGGGGGGGGGGGGGGGGGGGGGGGGGGGGGGGGGGGGGGGGGGGGGGGGGGGGGGGGGGFFGGGGDCEGGGGGGGGGGFCGGGGGB+@DGGGGGFGGFFFGGDCG=EFGBFGGFGFGFGFGDGFGFFGG>3C);EF>E5@AFEBA;AB>><:FCFCGFF*4:@ECFF?FF:(>2>>=@@AC9CEGF(/8>0;4@3>FGC8;956<(=/.5.)).--5
@M00200:205:000000000-AKKM3:1:1101:4434:4953 2:N:0:1
TACTGGGGTATCTAATCCTGTTTGCTCCCCTAGCTTTCGTGCCTCAGCGTCAGGACCTGTCCAGGGACTCGCCTTCGCCACTGGTGTTCCTCTCGATATCTACGCATTTCACTGCTACACCGAGAATTCCAGTCCCCCCTCCAGACCTCAAGCCGAATAGTATCCAATGCAGTTTCAGAGTTGAGCTCTGAGATTTCACATCAGACTTACCCGACCGCCTACGCACCCTTTATACCCAATTGTCTAGCGAT
+
CCCCCGGGGGGGGGGGGGGGGGGFGGGGGGGGGGGGGGGGGGGGGGGGGGGGGGGGGGGGGGGGGGGFGGGGGGGGGGGGGGFGGGGGGGGGGGGF8FEGGGGGGGGDGGGGFFGFGGFFGD>EFEFFGGGGGGGGFDGFFEF?FFG<+;@FEDC>EECFG=>@DFGGF87>FEFFFF?CFG+???CAFG7AFFFGF7EE7@EFE@C==B@CBAE@7CDF=>@EDGFG:C;EFFFCFE(/>3)//?C.(.(
@M00200:205:000000000-AKKM3:1:1101:10741:4976 2:N:0:1
TACAAGGGTATCTAATCCCGTTCGCTCCCCTGGCTTTCGCGCCTCAGCGTCAGTCGAGGTCCAGCGTGCCGCCTTCGCCACCGGAGTTCCGACGGATATCAACGCATTTCACCGCTCCACCCGTCGTTCCGCACGCCCCTACCCCACTCGAGACCGGCAGTATCGGAAGCAGTTCTCCAGTTGAGCTGGAGGATTTCACCACCGACTTGCCGGCCCGCCTACGCGCCCTTTAAACCCAATTGCCTAG
+
CCCCCGGGGGGGGGGGGGGGGGGGGGGGGGGGGGGGGGGGDEGGGGGGGGGGGGGEGGGGGGGEGGGGGGGGGGGGGGGGGGGGGGGGGGGGGGGGFGGGGFGGGGGGGGGGGGEEGGGGGGGCGCEEGGGGGDDGGFGFFGGFGFGFGFG4CCF5?E450=7C=DG5>GFFFCF7AFGFFF>76@CAAC7AEGGGF5C@)3:>;99BFFFF;>GG1C@:BFFE08@D/9)4)4)2;(-()))).)(
@M00200:205:000000000-AKKM3:1:1101:5892:4980 2:N:0:1
TACTGGGGTATCTAATCCCGTTCGCTCCCCTAGCTTTCGCGCCTCAGCGTCAGTGTCAGCCCAGCAACCCGCCTTCGCCGCAGGTGTTCCTCTCGATATCTACGCATTTCACCGCTACACCGAGAATTCCAGTTGCCCCTTCTGCACTCTAGCCCCGCAGTATCGGCTGACATTTCCGAGTTAAGCCCGGAGATTTCACAGTCGACTTGCGGTGGCCGCCTACGCGCCCTTTATACCCAGTTGTCTAG
+
8CCCCGGGGGGGGGGGG<EFFGFGG@FGGGFGGGGGGGGGGGGGGGGGGGGE>FGGFGGGGGGFGGGGGGE@EGGGGGGGGGGG<FFFGGGGGGGC8EEFFGGGGGECFFGGGGGFGGGGGGGCFEAAD9=FG,9;2;@8?8=DEDG6DFD=6A+??EC>327+:*0DDGF5+*?+<@9B>:=F+D?FA4=;6;CCB*,9873329;<3706;086/9:14-(815>GC7(46:<2C(.,4<5-.44)
@M00200:205:000000000-AKKM3:1:1101:19737:4980 2:N:0:1
TACGGGGGTATCTAATCCTGTTCGCTCCCCACGCTTTCGCTCCTCAGCGTCAGTTATTGCCCAGAGACCCGCCTTCGCCACCGGTGTTCCTCCTGATATCTGCGCATTTCACCGCTACACCAGGAATTCCAGTCTCCCCTGCAATACTCTAGTTTGCCCGTATCGACTGCAGACCCGAGGTTGAGCCTCGGGATTTCACAGCCGACGTGACAGACCGCCTACGAGCTCTTTATACCCAATTGTCTAGAGA
+
CCCCCGGGGGGGGGGGGGGGGGGGGGGGGGGGGGGGGGGGGGGGGGGGGGGGGGGGGGGGGGGGGGGGGGGGGGGGGGGGGGGGGGGGGGGGGGGGGGGGGGGGGGGEGGFGG6EFGGGGGGGGGFCGGGGGGGCFGFEDFGGFGFGFGFGCEFFFFGGBGG9FDFDGFGFEFCFFFFDDCFFCFGG;4DEF47C7CFGFF??0;B@BFFFFEFGG>C@?:<:5<E)9*26)).54C?23))-)).6A7<
@M00200:205:000000000-AKKM3:1:1101:24284:5005 2:N:0:1
TACCAGGGTATCTAATCCCGTTTGCTCCCCTGGCTTTCGCGCATCAGCGTCAATATCGGTCCAGGATGCCGCCTTCGCCACCGGTGTTCCTCCAGATATCTACGCATTTCACCGCTACACCTGGAATTCCACATCCCTCTCCCGAATTCAAGCCAACCAGTATCGGACGCAGTTCCTGGGTTGAGCCCAGGGATTTCACGTTCGACTTAGCAGGCCGCCTCAGCGCCCTTTATACCCCGTTGTCTAG
+
CCCCCGGGGGGGGGGGGGGGGGGGGGGGGGGGGGGGGGGGGGGGGGGGGGGGGGGFGGGGGGGGGGGGGGGGGGGGGGGGGGGGGGGGGGGGGGGGGFGGGGGGGGGGGGGGGGGFGGGGGGGGGGGGGGGGGGFFGFGFFGGBGBD>FFDFDFGFFC6*7=DEDE7C>E?@EEFABFF?FGC>4DGFFD>DFGFFFFGBFFFFFFF@C:B7@0B=1CEF:((;(=8>)9:A4<>>C(-:?B?<9-4
@M00200:205:000000000-AKKM3:1:1101:7900:5024 2:N:0:1
TACGCGGGTATCTAATCCCGTTCGCTCCCCTAGCTTTCGCGCCTCAGCGTCAGTGTCGGCCCAGCAACCCGCCTTCGCCGCAGGTGTTCCTCTCGATATCTACGCATTTCACCGCTACACCGAGAATTCCAGTTGCCCCTTCCGCACTCTAGCACGACAGTATCAGTTGACCGCTCTGGGTTAAGCCCAGAGATTTCACAACTGACTTGTTGCGCCGCCTACGCGCCCCTTACACCCAGTTGTCCAG
+
CCCCCEGGGG8FEDFAFEGGGGGGGGGGGGGFGGGFFGGGGEGGGGGGGFCCGFGFGGGGGGGGGGGGGGGGGEFGGGGGGG+>FEA@FC=FEGEFE=EGGGGGGGGDFGAFFCC>8F9>DEGGGGGFGDEFG87BAF7=A<EFGEGFG5FGGGGFEGDEGF49AFFG6A/*8@B?F=D6C:C>+>+=F;5)=7C>86=EFF383(/.79)8418;>GDB?:6>>G>D)74)3.4,:3(45<44)43
@M00200:205:000000000-AKKM3:1:1101:7110:5038 2:N:0:1
TACTAGGGTATCTAATCCTGTTTGCTCCCCACGCTGTCGCGCCTCAGTGTCGGCTATTGAGCTCTTGCGAGCTCACCGCCCAGCAGACCGCCTTCGCCACTGGTGTTCTTCCGGATCTCTACGCATTCCACCGCTACACCCGGAATTCCATCTGCCTCTACGGTGCCCAAGCAACACAGTTGCCACGGCCGATCTCGAGTTGAGCGCCCGACTTTCACCACAGCCTTATGTCGCCACCTACGACCCCTTTT
+
CCCCCGFEGGFGGFGGGGGG@C@FF<FFGCECEEEFGGGGGGD7CFGGGGGCBCEFGFAFGGGGGGF9CEGGGFEFGGGDFGGGGD,,A@EFGCGFGGGGGGGGGDFFCFGFFCE>DBG9BFGCEE>F;AFGGGGGCFGDDEC9>?GB79;FDGGFFGGFFGDGD>CCFF55ACAFFAFFC,=CFFC>ED*8)7,+;)57/7<;;(.(49@FF69>EF?>?6(04;?*0:-.8:B?E1,,3(((,280())
@M00200:205:000000000-AKKM3:1:1101:15463:5041 2:N:0:1
TACGGGGGTATCTAATCCCGTTTGCTCCCCTAGCTTTCGCGCCTCAGCGTCAGTGTCGGTCCAGGAAGCCGCCTTCGCCACCGGTGTTCCTCCGGATATCTACGCATTTCACCGCTACACCCGGAATTCCGCTTCCCTCTCCCGAACTCAAGCCACGCAGTTTCCCGCGCCATTCCCCAGTTGAGCCGGGGGATTTCACGCGGGACTTACGAGACCGCCTACGCGCCCCTTATACCCAATTGTATTGAGA
+
CCCCCGGGGGGGGGGGGGGGGGGGGGGGGGGGGGGGGGGGGGGGGGGGGGGGGGGGGGGGGGGGGGGGGGGGGGGGGGGGGGGGGGGGGGGGGGCCFGGGGGGGGGDGGGGGGGGDGGFFGGGGGGGFFGGGGGGGGFGFFGGFG>79FFGFGGGFFGGBCFFGFFGGFGFFF38@FFF>FFFFFGGFFDGF3EGFFAG?09(,46<?4<((39CE15@F?03:1:7D)/:).<A<F<((-4-).)-.5:
@M00200:205:000000000-AKKM3:1:1101:17300:5065 2:N:0:1
TACAAGGGTATCTAATCCCGTTCGCTCCCCTGGCTTTCGCGCCTCAGCGTCAGTGTCGGCCCAGCTACCCGCCTTCGCCGCAGGTGTTCCTCTCGATATCTACGCATTTCACCGCTACACCGAGAATTCCAGTAGCCCCTTCCGCACTCTAGCACGACAGTATCACTTGGCCGCTCCGGGTTAAGCCCGGAGATTTCACAAGTGACTTGTCCCGCCGCCTACGCGCCCTTTAAACCCAATTGTCTAG
+
CCCCCGFGGGGGGGGGGGGGGGGGGGGGGGGGGGGGGGGGGGGGGGGGGGGGGGGGGGGGGGGGGGGGGGGGGGGGGGGGGGGGGGGGGGGGGGGGGGGGGGGGGGGCFGGGGEGFGGGGGGGGGGGGGGGGGGGGFFGFFGGFGD>AGBF:CGGFFGGFGGFGFFGGFGFFFFFFFDDBFGGCFGGFFGGDEGGGFFG?E;4;CEFC7>7)7;DEBGFB04?FBEBG:546AD<1C?04>2644<2
@M00200:205:000000000-AKKM3:1:1101:20930:5095 2:N:0:1
TACGAGGGTATCTAATCCTGTTCGCTCCCCACGCTTTCGCGTCTCAGCGTCAGTACCGTCCCAGAGCGCCGCCTTCGCCACCGGCCTTCCTCCCGATCTCTACGCATTTCACCGCTACACCGGGAATTCCGCGCTCCTCTCCCGCCCTCTAGCTAGGCAGTCACCTGCGACCTTCCTGGGTTAAGCCCAGGTCTTTCCCACAGGTCTTACCTAACCACCTACGCACCCTTTATACCCAATTGTCTAG
+
C@CCCGGGGDGGGGGGGGGFGGGGGGGGGGGFGGGGGGGGGGGGGGGGGGGGGGGGGGGGGGGGGGGGGGDGGGCDFGGGEGGGGGGGGGGGGGGGGGDGGDGGGGGGGGCFGGGBGGGGGEDEEGGGGGGGGGDGGF6AF6CEGADAFA9CFGC4FGGFGFBCEFGGBGEF4>FFFFC><E3>6CC3=GGFFDFFFA?78;;=EFE<AA?AD);:)>::::8B?EFGDC79AFB:F<<:>F>AD94
@M00200:205:000000000-AKKM3:1:1101:24944:5112 2:N:0:1
TACCGGGGTATCTAATCCTGTTTGCTCCCCACGCTTTCGTGCCTCAGCGTCAGTCATGGTCCAGTAAGCCGTCTACACCACAGGTGTTCCTCCTGATATCTACGCATTTCACCGCTACACCAGGAATTCCGCCTACCTCTCCCACACTCCAGCCTTGCAGTTTTCGGCGCACCCTCCCAGTTGAGCCGGGAGATTTCACACCAAACTTACAAAACCGCCTACGCACGCTTTAAACCCAGTTGTCTAG
+
CCCCCGGGGGGGGGGGGGGGGGGGGGGGGGGGGGGGGGGGGGGGG8F<EGGGGGGGGGGGGGGGGGGGGGEGGFGGGGGCDGGGGGGGGGGGGFEFCFGGGGFGGGEGGGGGGGGFGGGGGGGEF8FFFGGGGGGGGFGFFGGFGFGFGFGDF?D?6DD+@=98D>CE9EFFDA?FFFGFGD89?C?*5*7*9;2=FEGFFFD27=39>=E4;(==9DFD6@;B7=:D7*67?))4;06(6)64A<<
@M00200:205:000000000-AKKM3:1:1101:14963:5115 2:N:0:1
TACAGGGGTATCTAATCCTGTTTGCTCCCCACGCTTTCGCACCTCAGCGTCAGTATTGGCCCAGGTCGCCGCCTTCGCCACTGGTGTTCCTCCCGATATCTACGAATTTCACCTCTACACCGGGAATTCCGCGACCCTCTTCCATACTCAAGCTTCGCAGTTTCGAATGCACGTCCATGGTTGAGCCACGGGATTTCACATCCGACTTGCGAAGCCGCCTACGTGCGCTTTATACCCAGTTGTCTAGAGTT
+
CC@CCFECFGGFDGECGEGFCEEFFGFEDGGGEFC@FGGG:@C<FGCEC@FGGGFGFFGG<FGGGGGGGGGGGEEFFGGGDCGGGGGGGF;FAFCCGGDFFGGGGGF7=EFGFCG6=FDEDEGGGGFGGFFGGGGEGFGFD=FFGFF72=@DCFGBBEGFGC;C=FGGFGACF5C4BFGFG,*;AFGFAGD>AC6=B?CC?:56309(76@;09C969814,:5(*5C)749A9))3)37)66A<>4)4))
@M00200:205:000000000-AKKM3:1:1101:11359:5126 2:N:0:1
TACTCGGGTATCTAATCCTGTTCGCTCCCCTAGCTTTCGCGTCTCAGCGTCAGGAATGGCCCAGCGAGCCGCCTTCGCTACTGGTGTTCCTCCCGATATCTGCGCATTTCACCGCTACACCGGGAATTCCACTCGCCTCTACCACCCTCTAGCCCGACAGTATCCACCGCACGCCCGGGGTTGAGCCCCAGGTTTTCACGGCAGACTTACCGAACCGCCTACACGCTCTTTAAACCCAATTGTCTAG
+
CCCCCGGGGGGGGGGGGGGGGGGGGGGGGGGGGGGGGGGGGGGGGGGGGGGGGGGGGGGGFGGGGGGGGGGGGGGGGGGGGGGGGGGGGGGGGGGGGGGGGGFGGGGGGGGGGGGFGGGGGGGGGGGGGGGGGGGGEFGFFGGFGFDFGFGGGGFDFGGFGGEGFFDGFGFB4A?>EBDFG59F;CFFFDGF=EEFF?F?0@F>BB:A<AFFBBGEFGFF:??FBE8DDGF<4424C?0:A35<<>A
@M00200:205:000000000-AKKM3:1:1101:14997:5129 2:N:0:1
TACGAGGGTATCTAATCCTGTTTGCTCCCCACGCTGTCGCGCCTCAGCGTCAGCAACAGCCCAGCAGGCCGCCTTCGCCACTGATGTTCTTCCCGATCTCTACGCATTCCACCGCTACACCGGGAATTCCACCTGCCTCTACTGTGCTCGAGCCTGACAGTTTAGAAGGCAGCCCTGCGGTTAAGCCGCAGGATTTCACCCCCTACTTATCAGGCCGCCTACGCGCCCCTTATGCCCAGTTGTCTAG
+
CCCCCEEFGGGGGGGGGGGGGGGGGGGGGGGGGGGGGGGGDGGEGGGGGGGEGGGGGGGGFGGFGGCFGGGGGGGGGGGGGGGGGGGGGGGGGGGGEEGGGGGGGGGGGAGGGGGDGGGGGGGGGDGGGGGGGGGGGFGBFGGFGFGEFDGCGGGFAFFFEF7FEFGGA5C5?CFFFFGFGCC+9DCDBGG?ACGFFFGE2;0;DD<9.?CEEFGE><B((.1@0:@D)9(444:3;>?8AA<BA>A
@M00200:205:000000000-AKKM3:1:1101:5952:5143 2:N:0:1
TACGCGGGTATCTAATCCCGTTTGCTCCCCTAGCTTTCGCGCCTCAACGTCAGTATCCGTCCAGAAGATCGCCTTCGCCACTGGTGTTCCTCCCGATATCTACGCATTTCACCGCTACACCGGGAATTCCATCTTCCTCTCCGGAACTCAAATCCTACAGTATCTCGTGCACTTCCAGAGTTAAGCTCTGGGCTTTCACACGAGACTTATAGAATCGCCTACGCGCCCTTTAAACCCAATTGTCTAG
+
CCCCCGGGGGGGGGGGGGGGGGGGGGGGGGGGGGGGGGGGGGGGGGGGGGGGGGGGGGGGGGGGGGGGGGGEGGGGGGGGGGGGGGGGGGGGGGGGGGGGGDFFGGGGGGGGGGGFGGGGGGGGGGGGGFGGGGGGFDAEFGGFGFGFDCDCFGGFFGGFGGFFFFGGFCFEFFFFFFGAFCEGFG?F>FF4AFGGFFGFFF>(5:>CFFFF?CCC@FB@;@<52=AG3C:<AA7BG<?<D<AABFB
@M00200:205:000000000-AKKM3:1:1101:25976:5145 2:N:0:1
TACCAGGGTATCTAATCCTGTTTGCTCCCCACGCTGTCGCGCCTCAGTGTCAGCCATTGCCCAGCAGATCGCCTTCGCCACCGGTCTTCTTCCGGATCTCTACGCATTCCACCGCTACACCCGGAATTCCACCCGCCTCTAGTGTGCTCGAGCCCGGGACTCTCGACGGCCGACCCGGGGTTGAGCCCCGGGCTTTCACCGCCGACTTCCCGCGCCGCCTACGCGCCCTTTATACCCAGTTGTCTAGGGAT
+
CCCCCGGGGGGGGGGGGGGGGGGGGGGGGGGGGGGGGGGGGGGGGGGGGGGGGGGGAFGFGGGGGGGGFGGGGGEGGDGGGGGGGGFGGGGGGGGDGGGGGGGFGGGGGGGEFCEEGFGGGEGGGGC8FFGGGGGDC*@D5A=@EFFDFEGDDDC5@>D*:>6GDFG8?EFB*2?DAEC348CGFGGF;CEEACFGFAC>(-49>9>0<<?BBBEG,7<::?F3(8>D3*8<:442<42346<AA99)(.,
@M00200:205:000000000-AKKM3:1:1101:13943:5156 2:N:0:1
TACTGGGGTATCTAATCCTGTTTGCTCCCCACGCTTTCGTGCCTCAGTGTCAGTGCTGGTCCAGAGAGCCGCCTTCGCAACTGATGTTCCTCCCGATCTCTACGCATTTCACTGCTACACCGGGAATTCCACTCTCCTCTACCGCACTCTAGCGAGCCAGTATCCATCGCCATTCCCAGGTTGAGCCCGGGGCTTTCACGACAGACTTAACTCACCACCTACGCACGCTTTAAACCCAATTGTCTAGAGA
+
CCCCCGGGGGGGGGGGGGGGGGGGGGGGGGGGGGGGGGGFFGGGGGGGGGGGGGGGGGGGGGGGGGGGGGGGGGGGGGGGGGFGGGGGGGGGGGGGEFGGGFGGGGGGGGGGFGGFGGGFGGGGGGGGGGGA=FDGGFGFFGGFGFDAGFGGGGCBDGGFGG>EFFFFFGFDFEFFFFG?FEFCAFFFFGGFFC7FFEGFFFFF(5374CFEFFGGEGFDE4<A;E3C/914CEEFGF44)<>DBFF9)4
@M00200:205:000000000-AKKM3:1:1101:11148:5160 2:N:0:1
TACTAGGGTATCTAATCCTGTTTGCTCCCCACGCTTTCGTGCATGAGCGTCAGTGTTGGCCCAGAGGGCTGCCTTCGCCATCGGTGTTCCTCCACATCTCTACGCATTTCACCGCTACACGTGGAATTCCACCCTCCTCTGCCACACTCCAGCACCATAGTTTCGAGCGCAATTCCCAAGTTAAGCTCGGGGATTTCACACTCGACTTGCGCGGCCGCCTGCGCACACTTTACGCCCAATTGTCTAA
+
CCCCCGGGGGGGGGGGGGGGGGGGGGGGGGGGGGGGGGGGGGGGFGGGGGGGGGGGGGGGGGGGGGGGGGGGGGGGGGGGGGGGGECEGGGGGGGGGGGGAFGGGGGGGGGGGGGFGGGGGGGGGGGGGGGGGGGGGFCEFGGBEFDDGFGGGGGFFGGD8D>F=D?EE6?BF@FF5FFFCFCFBGBFBGGFFDDDFC:EE=@B@24@3C@B2>EGBDFD(66>@DBDC>AAA01-:2(2),.6<<)
@M00200:205:000000000-AKKM3:1:1101:15807:5161 2:N:0:1
TACAGGGGTATCTAATCCTGTTCGCTCCCCACGCTTTCGCGTCTCAGCGTCAGTACCGTCCCAGAGAGCTGCCTTCGCCATGGGTGTTCTTCCTGATATCTGCGCATTTCACCGCTACACCAGGAATTCCACTCTCCTCTTCCGGACTCTAGCCAAACGGTTTCCACCGACCTCTCGAGGTTGAGCCTCGAGTTTTCACAGCGGACCTGCTTGGCCGCCTACACGCTCTTTAAGCCCAGTTGTCTAG
+
@CCCCGGGGGGGGGGGGGGGGGGGGEFGGGGGGGGGGGGGGGGGGGGGGGGGEGFGDGGGCCGGGGGGGGGGGGGGGGGGGGGDFGCFFGGGGGGFGGGGGGGGGGCCC@DFGGGFGGFGDGGGGGGGGFDFCDCECFDDFGGEGFDFGFGDGFGFFGG5+=AFECGGFG?)9CFFBA>ACD?>AFCFFGGE49CDFE=5@=BB29>(884C<?GC@GF0;=;F;=AG<7<>FA9>F:((-.6<9>A
@M00200:205:000000000-AKKM3:1:1101:17034:5163 2:N:0:1
TACACGGGTATCTAATCCCTTTTGCTCCCCATGCTTTCGTGCCTGAGCGTCAGTAACTGTCCAGGTAACCGCCTTCGCCTCTGGTGTTCCTCACGATATCTACGCATTTCACTGCTACACCGTGAATTCCGTTACCCTCTCCAGTACTCTAGTCGAGTAGTTTCAGACGCAGTTCCGAGGTTGAGCCTCGGGATTTCACATCTGACACACCCGACCGCCTGCGCACCCTTTATGCCCAATTGTCTAGAGCT
+
CCCCCGGGGGGGGGGGGGGGGGGGGGGGGGGGGGGGGGGGGGGGGGGGGGGGGGGGGFGGGGGGGGGGGGGGGGGGGGGGGGGGGGGGGGGFGGGGGGGGGGGGGGGGGGGGGGGFGGGG8?FGGGGGFFGGGDGGGFGFFGGFGFGEGBFGGGGEFGGFGGFGFFGGFGFAEFFFFAD5>FFFAFG5FCEE>EGGF577;EFCFFFF2=94@>EG9DD((735;GFG<C;C65>AF33()7?C3))./))
@M00200:205:000000000-AKKM3:1:1101:22811:5172 2:N:0:1
TACGGGGGTATCTAATCCGGATCGCTACCCACGCTTTCGCTCCTGAGCGTCAGGACCGGTCCAGGAAGCCGCCTTAGCCACTGGTGTTCCTCCGGATATCTACGCATTCCACCACTACACCCGGAATTACGCTTCCCCCTACCGGCCTCAAGCTGATCAGTATCGCACGACCGCTCCCAGTTGAGCCGAGAGATTTCACGCACGACTTGATGGAGCCGCCTGCGATCCCTTTACGCCCCATTGTCTAGTG
+
C<@CCGECFGGGGGFGFFFFGFECGGEGGGGGDGGGGGGGGFGGGFG@@CEDFGGG<F@FEGFGGG?CFFEDFCFGGFGGGFGGG@F7CEEGGFE7BEFFGCE:=EC@F;9A,6=DGFFC=>CG@EEF;D=6897@:*1:?GD5957@GF67?*;*@EFFGGCC):;=6=?B6:=:BFC649@+)<C)=C7):CFFB29:89;B09:2>4))).**8734,-2)1*09FF9))6:(:,(-(..)6><A)-
@M00200:205:000000000-AKKM3:1:1101:10144:5186 2:N:0:1
TACTGGGGTATCTAATCCCGTTCGCTCCCCTAGCTTTCGCGCCTCAGCGTCAGTGTCGGCCCAGCAACCCGCCTTCGCTGCAGGTGTTCCTCTCGATATCTACGCATTTCACCGCTACACCGAGAATTCCAGTTGCCCCTTCCGCACTCTAGCCCCGCAGTATCAGTTGACCTTTCCGAGTTAAGCCCGGAGCTTTCCCAATTCACTTCCGGTGGCCGCCTACGCCCCCTTAATGCCCTATTGTCTAG
+
CCCCCFGGGGGGGGGGGG8FGGGGGGGGGG8-CFG,EGGDGGGGGGGGGGGGGGFEF@@FGC:FGGG@F,CFGGGGGG,4+4EFFGGGGCA,,48FGCGGGGFFGGGGGGGGGGGFGG8,=+>++8DFGGE96,=FG*D=DGCA60C5DDFFFF?BEGGFDCECE+?@B:968*8+<B49DCC9+>?9*/4))4AF=*<B(0.)76<?)7(.2(*05/26,(43(*.1))3,.).:F2((.646)..4
@M00200:205:000000000-AKKM3:1:1101:14083:5194 2:N:0:1
TACAAGGGTATCTAATCCCGTTTGCTCCCCTAGCTTTCGCGCCTCAGCGTCAGTGTCGGTCCAGGAAGCCGCCTTCGCCACCGGTGTTCCTCCGGATATCTACGCATTTCACCGCTACACCCGGAATTCCGCTTCCCTCTCCCGAACTCAAGCCTCGCAGTTTTCCACGCCATTCCCCGGTTGAGCCGGGGGATTTCACGCGGAACTTACAAGCCCGCCTACGCGCCCTTTAAACCCAATTGTCTAGAGC
+
?CCCCGGGGGGGGGGGGFFGGFGGGGGGGGGGGGGGGGGGGGGGGGGGGGCFGGGGGGGGGGGGGGGGGGGGGGGGGGGGGGGGGGEGGGGGGGG>FGGGGFFGGGGGGDFGGGGFGGCFGGEGGDGFGGGGGDDDGFGFFFGFEFGFGFGGGGGFDECE:<7+**?EDG5>D;AFFFG4FCDCFFFFADG>:C?D86C<FF(449:AFAA2.(229CBFF?F)3:BG3C2)5)).;8-8)5<B9AA424
@M00200:205:000000000-AKKM3:1:1101:11766:5196 2:N:0:1
TACACGGGTATCTAATCCTGTTTGCTCCCCACGCTGTCGCGCCTCAGTGTCGGTTGAAGGGACCTTTCGGTCCCACCGCCCAGCAGACCGCCTTCGCCACTGGTGTTCTTCCGGATCTCTACGCATTCCACCGCTACACCCGGAATTCCATCTGCCTCTACGGTACCCCAGCCCCACAGTCGCCGCGGCCGATCTGGAGTTGAGCTCCAGCCTTTCACCGCGGCCTTATGGTGGCCACCTACGCGCCCTTT
+
CCCCCGGGGGGGGGGGGGGGGGGGGGGGGGGGGGGGGGGGGGGGGGEFFGGGGGGGGGGGGGGGFGGGGGGGEDFGGCG:=FGGGDFFGGGGGGGGGGDGGGGGGGGGGDFGGECEC9F<FGGGGGGGGGGGGGDGGFG5AG6B6??EFFFGADGFFGGFGD9C5BFDFEEFFDFEB4CBAED<5C=>>DC35CD7=3:4?<:::)4>??(425+<4FF<>19DFC4>FC2)-848<:1:B:?9>906((.
@M00200:205:000000000-AKKM3:1:1101:19444:5201 2:N:0:1
TACTGGGGTATCTAATCCCGTTTGCTCCCCTGGCTTTCGCGCCTCAGCGTCAGTGTCAGCCCAGCAACCCGTCTTCACCTCAGGTGTTCCTCTTGATATCTACGCATTTCACCGCTACACCAAGAATTCCGATTGCCCCTTCTGCACTCTAGCACATCAGTATCAGCTGACAGTTCCGAGTTAAGCTCGGAGATTTCACAGCTGACTTAATATGCCGCCTACGCGCCCTTTAAACCCACTTGTCTAG
+
CCCCCGGGGGGGGGGGGGGGGGGGGGGGGGGGGGGGGGGGGDGGGGGGGGGGGGFGGGGGGGGGGGGGGGGGGGGGGGGGGGGGGGGGGGGGGGGGGGGGGGGGGGGGCGGGGDGFGGGGGGGGGGGGGGFGGGGFFFGDB@FFGFGEGFF=EFGFFGGFGGFGDFFEFFFFFFFFFFGDGEGGFGGFFGDFFGFGFFGAADFFFFFFFEFFECF9AGD>9:@A>C:C?93<6<<1CD(,).7=<7C
@M00200:205:000000000-AKKM3:1:1101:7171:5205 2:N:0:1
TACCGGGGTATCTAATCCGGTTCGCTCCCCTAGCTTTCGCGCCTCAGCGTCAGGAGTGGCCCAGCCATCCGCCTTCGCCACCGGCATTCCTAGCGATATCTGCGCATTTCACCGCTACACCGCTAGTTCTAATGGCCTCTACCATCCTCAAGCCAACGCAGTATCCGACGCAGTTCCACAGTTGAGCCGTGGGATTTCACGCCGGACTTACGTAGCCGCCTGCGCGCCCTTTACGCCCAATTGTCTAG
+
CCCCCGGGGGGGGGGGGGGGGGGGGGGGGGGGGGGGGGGGGGGGGGGGGEGGGGGGGGGGFGGGGGGGGGGGGGGGGGGDGGEGGGGGGGGGGGGGFFEGFGGGDGGCGFGGGGDDDFGGGGGGGG@FGGGGGGDFGFGEFGGBFFGECAEGGGG?*+;5EGEGEFGGDCDAFFFFFFGFG9FD6>FFFGGBB50;AEGEFFDF;6;>7<A6??*82/5;B:1B6:5CD377AAF0C9:?(),.4422
@M00200:205:000000000-AKKM3:1:1101:20305:5206 2:N:0:1
TACAGGGGTATCTAATCCCTTTTGCTCCCCATGCTTTCGTGCCTGAGCGTCAGTAACTGTCCAGGTAACCGCCTTCGCCTCTGGTGTTCCTCACGATATCTACGCATTTCACTGCTACACCGTGAATTCCGTTACCCTCTCCAGTACTCTAGTCGAGTAGTTTCAGACGCAGTTCCGAGGTTGAGCCTCGGGATTTCACATCTGACACACTCAACCGCCTGCGCACCCTTTAAACCCACTTGTCTAGAGA
+
CCCCCGGGGGGGGGGGGGGGGGGGGGGGGGGGGGGGGGGGGGGGGGGGGGGGGGGGGGGGGGGGGGGGGGGGGGGGGGGGGGGGGGGGGGGGGGGGGGGGGGGGGGGGGGGGGGGFGGGGGGGGG7>DGGGGGGGGGFGFFGGFGDFEGFGGGGG5BFG@EGFGFFGGFDEFFFFBEFDBFFFGFGGFAGGEDCGF+;CEFFCEFCCB@>=BFEGGFGEDBB@5(=?C*;;CEEE@ED(()/9@CF?C3>
@M00200:205:000000000-AKKM3:1:1101:16018:5206 2:N:0:1
TACGAGGGTATCTAATCCTGTTTGCTCCCCACGCTGTCGCGCCTCAGTGTCGGCTAAGAGGAGCTTGCGCTCCCACTGCCCAGCAGACCGCCTTCGCCACTGGTGTTCTTCCGGATCTCTACGCATTCCACCGCTACACCCGGAATTCCATCTGCCTCTACAGTGCCCGAGCCCTACAGTCGCCGCGGCAGATTCGGGGTTGAGCCCCGAACTTTCACCGCAGCCTTATAGCGGCCACCTACGCGCCCTTT
+
B,BCCFGGGGGGGGGGGGGFGGGGGGGGGGGGGGGGGGGGDGGGGGGGFGGE:FGGGGGGGGGGGGGGGGGGGGGGGFGGGGGGGGGGFGGGGGGGGGGGGFGGGGGGGFFGGEGFGGGGGGGGCGEGFGFFGGDDGF?DEGG>GFGFGFC8DCFFFFGFG?CFA7CFFGFFBFFFFF4BFE@DAEG43:55A+=5.(>9198648?<>>B>06<FAFF(427<6:*2:C4)-324*2<:8BFB9BF>B(.
@M00200:205:000000000-AKKM3:1:1101:23773:5222 2:N:0:1
TACTGGGGTATCTAATCCCGTTCGCTCCCCTAGCTTTCGCGCCTCAGCGTCAGTGTCAGCCCAGCAACCCGCCTTCGCCGCAGGTGTTCCTCTCGATATCTACGCATTTCACCGCTACACCGAGAATTCCAGTTGCCCCTTCTGCACTCTAGCCCCGCAGTATCGGCTGACCTTTCCGGGTTAAGCCCGGAGATTTCACAGTCGACTTGCGGTGGCCGCCTACGCGCCCTTTAAACCCAATTGTCTAG
+
CCCCCGGGGGGGGGGGGGGGGGGGGGGGGGGGGGGGGGGGGGGGGGGGGGGGGGGGGGFGGGGGGGGGGGGGGGGGGGGGGGGGGGGGGGGGGGG?FGDGGGGFGGGDGGGGGGGFGGGGGGGGGGGGGGGGGGGGGFG=FGGFGFGFGFGGGGGAAGGFGGFGFBGGFGFFFFFFFFGFGECGFGGFFG5?>?CF@?FFFFFF?9?88C>BDBEC@DB>F1B>6*5DG):2424)A?BF2<2>D:2)
@M00200:205:000000000-AKKM3:1:1101:4701:5227 2:N:0:1
TACTGGGGTATCTAATCCTGTTTGCTCCCCACGCTTTCGTGCATGAGCGTCAGTGTTGGCCCAGAAGGCTGCCTTCGCCATCGGTGTTCCTCCACATCTCTACGCATTTCACCGCTACACGTGGAATTCCACCTTCCTCTGCCACACTCCAGCACCGTAGTTTCGAGCGCAATTCCCAAGTTAAGCCCGGGGCTTTCACACTCGACTTGCGACGCCGCCTGCGCACACTTTATCCCCAATTGTCTAACGAT
+
CCCCCFGGGGGGFGGGGGGGGGGGGGGGGGGGGGGGGGGGGGGGGGGGGGGGGGFGGGGGGGGGGGGGGGGGGGGGGGGGGGGGGGGGGGGGGGGFGEFGGGGGEEGEGGGGGGGFGG,EEE?GGGGGG8DDFGGGGFGFFFFFFFGDGFFGGGF?>@?56CDF=D?EBC>@FBFCAA?AFCGGFG6@DDE>DGGGFFG/7=B25255@E@>@6EC25:((1(:(*7>7C<-6<2)*(3(-56<24).((,
@M00200:205:000000000-AKKM3:1:1101:19630:5245 2:N:0:1
TACGCGGGTATCTAATCCTGTTCGCTCCCCACACTTTCGCTCCTCAGCGTCAGGTAATGCCCAGAGAACCGCCTTCGCCACCGGTGTTCCTCCTGATATCTGCGCATTTCACCGCTACACCAGGAATTCCGTTCTCCCCTGCATACCTCTAGTCTGCCCGTATCGAAAGCAAGCGCCGTGTTAAGCACGGCGTTTTCACTCCCGACGCGACAAACCGCCTACGAGCCCTTTATACCCAATTGTCTAG
+
CCCCCGGGGGGGGGGGGGGGGGGGGGGGGGGGGGGGGGGGGGGGGGGGGGGGGGGGGGGGGGGGGGGGGGGGGGGGGGGGGGGGGGGGGGGGGGGGGGGGGGGGGGGGGGGGGGGFGGGGGGGGGFGGGGFEGGGGFDGFFGGFGFGEGFGGFGGFFGGFGGBGAFGGEF>@CBDFDFG4>EGCFGGFFDGFFGGGF<C?EDFFFF9>6;B>FFE8;GF0:?:B:EDF47?9AFA)A?(2-56A<B<
@M00200:205:000000000-AKKM3:1:1101:14716:5249 2:N:0:1
TACGGGGGTATCTAATCCCGTTCGCTCCCCTAGCTTTCGCGCCTCAGCGTCAGTGTCAGCCCAGCAACCCGCCTTCGCCGCAGGTGTTCCTCTCGATATCTACGCATTTCACCGCTACACCGGGAATTCCACTCTCCTCTCCCACACTCTAGCACGGCAGTCTCGAATGACCGCTCCGAGTTAAGCTCGGAGATTTCACACCCGACTTACCGCACCGCCTACGCACCCTTTAAACCCAGTTGTCTAG
+
CCCCCGGGGGGGGGGGGGGGGGGGGGGGGGGGGGGGGGGGGGGGGGGGGGGGGGGGGGGGGGGGGGGGGGGGGGGGGGGGGGGGGGGGGGGGGGGGGGGGGGGGGGGGGGGGFGGFGGGGGGGGE7DFGGGGGGGGGFGFAFGFGFGFGFGGGGGFECGFGGFGEFGGFGFFFFB>DFGFGGGCA72AEGGFFGCCFFGFFFFFF>>BA<?:BFGGFGFFFFFE?G>D390><AB?C??:<AABAAA
@M00200:205:000000000-AKKM3:1:1101:5110:5253 2:N:0:1
TACGGGGGTATCTAATCCCGTTTGCTCCCCTAGCTTTCGCGCCTCAGCGTCAGTATTGGGCCAGATGAGCGCTTTCGCCACCGGTGTTCCTCCTGATATCTACGCATTTCACCGCTACACCAGGAATTCCCTCATCCTCTCCCATACTCAAGCCAGGCAGTTTGGGATGCAGGTCCCCGGCTGAGCCGGGGCATTTCACATTCCACTTACCTGACCGCCTACACGCACTTTCCGCCCAATTGTCTAGCCAC
+
CCCCCDGDCGFGFGGGGGGEGG@FGGGGGGGGGGGGGGGFEGGGGGGGGGGGDGG9FGGGGGGG8FFGGGGGE@F?FGGGG@CEFBFGGGGGGGGGGGFFFGFGC=FGGGGGGCGFDE@FGGFEFFDFFGFDGGFFGFGEFGGFGFG=D7=8DDFFFGFF,?CCA>7E5DB8A8;C5CDE**39*1ABE4*8869@CFGE37CFCA74>>89<@FF1<>(6(4:?E)7593)-(-(2(3.:749)6:-(,(
@M00200:205:000000000-AKKM3:1:1101:19395:5264 2:N:0:1
TACAGGGGTATCTAATCCTGTTTGCTCCCCACGCTTTCGCGTCTCAGCGTCAGTATCCGACCAGGGGGCCGCCTTCGCCGCAGGTGTTCCTCCCGATATCTACGCATTTCACCGCTACACCGGGAATTCCACCCCCCTCTTCGGTACTCTAGCTTGCCAGTTTCATGCGCACTTCCCCGGTTGAGCCGGGGGATTTCACACATGACTTAACAAACCGCCTCAACGCCCTTTATACCCAATTGTCTAG
+
CCCCCGGGGGGGGGGGGGGGGGGGGGGGGGGGGGGGGGGGGGGGGGGGGGGGGGGGGGGGGGGGGGGGGGGGGGGGGGGGGGDFGGGGGGGGGGGEGGGGGGGGGECGGGGGGGGFGGGGGGGGGGGGG9EFGEGGGFC:07A5E*3/+B=8>EF>A?;AFG4:?A@FD=):D);AFAG>F5><;FFFBGGF@GG**.A<?:)).)5)64<DA1CF(15(((,)-C7DG:5A49<A@>1:B36944)
@M00200:205:000000000-AKKM3:1:1101:9791:5278 2:N:0:1
TACTCGGGTATCTAATCCTGTTTGCTCCCCACGCTTTCGTGTCTCAGTGTCAGTTCAGGCCCAGACGGTTGCTTTCGCCACCGGTGTTCTTCCGGATCTCTACGCATTCCACCGCTACACCCGGAATTCCACCCGCCTCTACAGTGCTCAAGCCGGACAGTTCGCACGGCCGACTCGGGGTTGCGCCCCGAGCTTTCACCGCACGCTTACCCAGCCACCTACGCGCCCTCTCCACCCAATTGTCTAGAGCC
+
CBCCCGGGCF@FGFGFGF9<CCFCFGGGFGGGGGGGGGGGGGGFGFCF<FGGGGGGGGGGGGEGGGECGGGGGDGFGGGGDFGGCGGGFFFGGGG:FFGEFEFGGGEGGFFFF>EBGGFFGGEGDB>EF8AFGEGGDBEF09E6=DGCD@EFGGGFFGGFCCCC>>D:5CE9AB4>>DG44*/*:?C3=35:>5<:4)2;DB9@BB161:(5)4CF1<F(458)-*<DC*2(().4C?(,).-6.)6432(
@M00200:205:000000000-AKKM3:1:1101:22817:5322 2:N:0:1
TACTAGGGTATCTAATCCTGTTTGCTCCCCTAGCTTTCGTGCCTCAGCGTCAGGAGTTGTCCAGGGACTCGCCTTCGCCACTGGTGTTCCTCTCGATATCTACGCATTTCACTGCTACACCGAGAATTCCAGTCCCCCCTCCAACCCTCTAGCCGAATAGTATCCAATGCCATTCCGCAGTTAAGCTGCGGGATTTCACATCAGACTTACTCGACCACCTGCGCACCCTTTAAACCCAATTGTCTAG
+
CCCCCFGGGGGGGGGGGGGGGGGGGGGGGGGGGGGGGGGGGGGGGGGGGGGGCGGGGGGGGGGGGGGGGGDGGGGGGGGGGGGGGGGGGGGGGGDFGGDGGFGGGGEGGGGGFGGFGGGGGGGGGGGGGGCG9FFGDFGFFGGFGFD5DFGFGGDD>EC5EGFFEFGF?EFFFDFBDDD5FGGGFFBFFDCEFGGFFFGE<4A=EF=EEEE*)5BC@FFBFDFFFGFGFG3CC>A1CD<;>E7CCC)
@M00200:205:000000000-AKKM3:1:1101:21476:5358 2:N:0:1
TACAGGGGTATCTAATCCTGTTTGCTCCCCACGCTGTCGCGCCTCAGTGTCAGCAACGGCCCAGCAGAACGCCTTCGCCACTGGTATTCTTCCCGATCTCTACGCATTCCACCGCTACACCGGGAATTCCATCTGCCCCTACCGTGCTCTAGCTCGCCAGTCTGACCGGCAGCCCCGGAGTTGAGCCCCGGGATTTCACCAGCCCCTTAACGGGCCACCTACGCGCCCTTTACACCCAATTGTCTATAGCC
+
CCCCCDGGGGGGGFGGGGGGGGFGGGGGGGGGGGGECGGGGGGEGGGFGGGGGGDFFGGGCCEGGF?DFGGGGGGGGGGGGCEGGGEFGGGFC,@CCC8=DDFGGGGGGGGGGGGFGGFGFD@@=8DFGGCCDGFG8FG5?F=??D?DGBFFG9D?EG>9CG@+:?FCEG5=EFFFDA)0=C+=AEFFAC*))2;;ACGAE3@(((6())/;14>E1FF14:831=5C/*>AF9<:E(:B:)..))).54)
@M00200:205:000000000-AKKM3:1:1101:9899:5359 2:N:0:1
TACCCGGGTATCTAATCCTGTTTGATCCCCACACTTTCGTGCCTCAGCGTCAGTTACAGCCTAGTAAGCTGCCTTCGCTATAGGTGTTCTTGACGATATCTAAGCATTTCACCGCTACACCGTCAATTCCGCCTACCTCATCTGTACTCTAGCCCCGCAGTATCAATGCCACCCTCCCAGTTAAGCCGGGATATTTCAGCACTGACTTACAGGGCCGCCTACGCACCCTTTAAACCCAGTTGCCTAGAGA
+
CCCCCGGGGGGGGGGGGGGGGGGGGGGGGGGGGGGGGGGGGGGGGGGGGEGGGFFGGGGGFFCCFGGDFFGGGGGGGGGGGGGFFFGGGCFAFGEGGGGGGGGC@FGCFGGGG6C5=FDGG8EEGEFGGFGEDEGGEFGEFAFFGFG7D?FD;F=5>CG>@DBFEDGG9,3>FFFFFFGFGFC@CFE>DC5BFD<EFEGFFFFFFEE*A=E3:DGGFGB@27=D>E3C:8=9CEA@E?(66;))19(7))
@M00200:205:000000000-AKKM3:1:1101:9933:5368 2:N:0:1
TACTCGGGTATCTAATCCTGTTTGCTCCCCACGCTTTCGTGCCTCAGCGTCAGTAGTGGTCCAGTAAGCCGTCTACACCGCAGGTGTTCCTCCTGATATCTACGCATTTCACCGCTACACCAGGAATTCCGCCTACCTCTCCCACACTCCAGCCCCACAGTTTCCACCGCACCCTCCCAGTTGAGCCGGGAGATTTCACAACAGACTTGTGGGCCCGCCTACGCACGCTTTATACCCAGTTGTCTAG
+
B@CCCGGGGGGGGGGGGGGGGGGGGGGFGGGGGGGEGGGGGGGGGGGGGGGGGGFFFFGGGGGGGGGGGGGGGGGGGFFFGG7CFGGGGGGGGGGG9FFGGGGGGGEGGGGGCEE>DGFGGGGGF,DFFFGGCEGGFFG<DGGFGEGBFFGDFGGFFGDD=DCGFFGGFGFFFFFFFFGFGD<9*5CBB>5@>7C:9EGFF>4B@45@BEF??(6==GF<;@(8<:A7*16)6?E5C;(,)-)69)4
@M00200:205:000000000-AKKM3:1:1101:9612:5375 2:N:0:1
TACACGGGTATCTAATCCTGTTTGCTCCCCACGCTTTCGTGCATGAGCGTCAGTGTCAGCCCAGAGACCTGCCTTCGCCATCGGTATTCCTCCCGCTATCTACGCATTTCACTGCTACACCGGGAATTCCAGTCTCCTCTGCCGCACTCCAGCCTTGCAGTCCCAAATGCCATTCCCAGGTTAAGCCCGGGGATTTCCCATCTGGCTTACAAAACCGCCTGCGCACGCTTTAAGCCCAGTTGTCTAG
+
BCCCCGGGE+C,CEGGGGCFFCFGGGFGGEFG@F,6,;BFFCCFGFCGGFGEDEFGFFCEFGCFGGCGGGFCGFGGGGGEGFFFFE<FGGA,AFE7@E=FDFGGGGG@FG,EG==DGGG,8C+=CG?GGGGFDCDFF9==DDFFGAD5DFGGDDGF6DFF=FDCBDDFFFFFFFFFFFG5>:2@+DCF?DC5>CF9A*216)*167BB=;:1*8C8(28;;D(=9E:D7/2<5)7;G6,.6>-66AB
@M00200:205:000000000-AKKM3:1:1101:25909:5380 2:N:0:1
TACAGGGGTATCTAATCCTGTTTGCTCCCCACGCTTTCGCACCTCAGCGTCAGTAATGGACCAGTGAGCCGCCTTCGCCACTGGTGTTCCTCCGAATATCTACGAATTTCACCTCTACACGCGGAATTCCACTCACCTCTTCCATACTCGAGATACCCAGTATCAAAGGCAGTTCCAGAGTTGAGCTCTGGGATTTCACCCCTGACTTAAATACCCGCCTACGTGCGCTTTAAACCCAATTGTCTAGAGA
+
CCCCCGGGGGGGGGGGGGGGGGGGGGGGGGGGGGGGGGGCFGGGDGGGGGGGGGCEGAFGGGGGEGCGGCFGGGGGGGGGDGGGGGGGGGGGGGGGGCGGGGGGEGGGGGGGGGFFFFGG+6CEGGGGGGGGG,AFGFGE5DGFFFG7DACG,=DFFDFFF7;FDD7,:DAF:EFFA7?FFFCGFFGFF>?AAFGGFFDEC)):5;EEE;9EF*2>4?5(2:=;3:?D<5(>73)=E8((.75.<?))7C
@M00200:205:000000000-AKKM3:1:1101:25518:5380 2:N:0:1
TACTGGGGTATCTAATCCTGTTTGCTCCCCACGCTGTCGCGCCTCAGTGTCGGCTATTGAGCTCTCGCGAGCTCACCGCCCAGCAGACCGCCTTCGCCACTGGTGTTCTTCCGGATCTCTACGCATTCCACCGCTACACCCGGAATTCCATCTGCCTCTACGGTGCCCAAGCGACACAGTCGCCGCGGCCGATCTGGAGTTAAGCCCCTGCCTTTCACCACACCCTTATGCCGCCACCTCCGCGACCTTCT
+
CCCCCGFGGDGGFFGGGGG9CEFGG9FECGFGGGFCBEFGGCGCGGCEGFEFEEGGGGEEFF<CCF@CFG+:FFFEFGGGGEEFF@EE@CEEB7FGGDE:89AFG@:F4EE?C+=5?FGGGGFGFEBFDFF=CGDCCFGFFGG5CF7C?9EFADCFFDFFGF=9CBCFAGFFFFA*:AFFF=C<4===>D7DB=C*9)687)-.6::B(-(,))026C=331(.-2)2*2:<BB00;2((.232(41()()
@M00200:205:000000000-AKKM3:1:1101:11205:5392 2:N:0:1
TACAGGGGTATCTAATCCTGTTTGCTCCCCACGCTTTCGAGCCTCAGCGTCAGTAATGGACCAGTATGTCGCCTTCGCCACTGGTGTTCTTCCGAATATCTACGAATTTCACCTCTACACTCGGAGTTCCACATACCTCTTCCATACTCAAGATAGCCAGTATCAAAGGCAATTCCAAGGTTGAGCCCTGGGCTTTCACCTCTGACTAACCTATCCGCCTACGCTCTCTTTATGCCCAGTTGGCTAG
+
CCCCCGGGGGGGGGGGGGGGGGGGGGGGGGGGGGGGGGGGGGGGGGGGGDGGGGGGGGFGGGGGDGGGGGGGGGGGFGGGGGGDGGGGGGGGGGGGGCCFGGGGGGGGGGGGGGGFFGGGFEDCFCEFFFGG6=8EGFGE5@EDFDFFGFG?DFFFFGGF?80=;+=99?DD*8DBB+D?FDDDDGF*;+=F6FGDF7C5*):):A*13)1A@AFE:DE)))):9?/;9BAE<6*1:5(;:*((07-
@M00200:205:000000000-AKKM3:1:1101:19067:5396 2:N:0:1
TACTAGGGTATCTAATCCTGTTTGCTCCCCACGCTTTCGCGCCTCAGCGTCAGATACGGTCCAGGTCGCCGCCTTCGCCACCGGTGTTCTTCCCAATATCTACGAATTTCACCTCTACACTGGGAATTCCACGACCCTCTCCCGTCCTCAAGACCATCAGTCTCAAAGGCCATTCCGAGGTTGAGCCCCGGGATTTCACCCCTGACTTATTGGTCCGCCTACACGCCCTTTAAACCCAGTTGTCTAG
+
CCCCCGGGGGGGGGGGGGGGGGGGGGGGGGGGGGGGGGGGGGGGGGGGGGGGGGGGGGGGGGGGGGGGGGGGGGGGGGGGGGGGGGGGGGGGGGGGGGGGGGGGGGGGGGGGGGGFGFFGGGGGGGGGGGGGGEG8EBFDFGGFGFGAGFEDGGGFFFGFFFEGAFGF?GFFFFFFFDG@FF7FFGGFFGGFFGGGF?7>B@DFFFB*@9CCFFGG18>??@FF;8=C:<EFCEF?GB<7AF94:<B
@M00200:205:000000000-AKKM3:1:1101:21161:5412 2:N:0:1
TACTGGGGTATCTAATCCTGTTTGCTCCCCACGCTGTCGCGCCTCAGCGTCAGCAACAGCCCAGCAGGCCGCCTTCGCCACCGATGTTCTTCCCGATCTCTACGCATTCCACCGCTACACCGGGAATTCCACCTGCCTCTACTGTGCTCAAGCCTGGCAGTTTAGAAGGCAGCCCTGCGGTTAAGCCGCAGGATTTCACCCCCTACTTACCGGGCCGCCTACGCGCACTTTAAGCCCAATTGTCTAG
+
CCCCCGGGGGGGGGGGGGGGGGGGGGGGGGGGGGGGGGGGGGGGGGFGGGGGCGGGGGGGGGGGGGGGGGGGGGGGGGGGGGGGGGGGGGGGGGGGGGGGGGGGGGGGGFFGGEGEDGGGGDGGGGGGGGGGGGGGGFGFFGGFGFGFGFGGGFFFAGGFG?EG;AFGFGFFF5?>AFGBCCDGFCCEBDEEBGFGF?FFDBF;@;@FEF8?F9EC63>604<<9E)9597)6A9,A:0,6><<BBA
@M00200:205:000000000-AKKM3:1:1101:9569:5414 2:N:0:1
TACTCGGGTATCTAATCCCGTTCGCTCCCCCAGCTTTCGCGCCTGAGCGTCAGGACAGGCCCAGCGAGCCGCCTTCGCCACCGGTGTTCCTCCCGATATCTGCGCATTTCACCGCTACACCGGGAATTCCACTCGCCCCTACCTGCCTCTAGCCGCACAGTATCGGATGCAATTCCTCGGTTGAGCCGTGGGATTTCACATCCGACTTACGCGGCCGCCTGCGCGCGCTTTGTGCCCACTTGCTTAG
+
CCCCCGGGGGGGGGGGGGGGGGGGGGGGGGGGGGGGGGGGGGGGGGGGGGGGGGGGGGGGGGGGGGGGGGGGGGGGGGGGGGGGGGGGFGGGGGG7@FGGGGFGGGGGGGGGGGEFGG?FGGGGGB,AFFGGDGGECEG5FGFAFFGBGFG@FGDFFGGAFGCC=>DE68ABFFFFCFCDG*)*;<GFFGG3A6?6A)49?E3:3(9046:?>FC=,)7:<:;378>5)93)-8))8,,4-)))--.
@M00200:205:000000000-AKKM3:1:1101:23735:5423 2:N:0:1
TACAGGGGTATCTAATCCCGTTTGCTCCCCTGGCTTTCGCTCCTCAGCGTCAGTTCAGGCCCAGACCACCGCCTTCGCCACCGGTGTTCTTCCAGATATCTACGCATTCCACCGCTACACCTGGAATTCCATGGTCCTCTGCCGAACTCCAGATCTGCAGTATCCAGCGACCTCTCCCTGTTGAGCAGTGGAGATTTCACGCCAGACTTACAGATCCGCCTACGAGCCCTTTCAACCCAATTGTCTAG
+
CCCCCGGGGGGGGGGGGGGGGGGGGGGGGGGGGGGGGGGGGGGGGGGGGGGGGGGGGGGGGGGGGGGGGGGGGGGGGGGGGGGGGGGGGGGGGGGGGGGGGGGGGCCFGGGGGGGFGGGGGGGGGGGGGGGGGGGGGFCDFDGEGFGFCDFGGGGFFGF5@+;CFFGGEGEF>EFFFFGFGAFCFEFAA5:AC6CFFFGFB9B>9BB=ECBBB=C83C?25(082=>D5;;;)..7=7;?D7<5C)5?
@M00200:205:000000000-AKKM3:1:1101:14133:5463 2:N:0:1
TACCGGGGTATCTAATCCCGTTTGCTCCCCTGGCCTTCGTGCCTCAGCGTCAGTTGCTGTCCAGAGACTCGCCTTCGCCACTGGTCTTCCTTACGATATCTACGCATTTCACTGCTACACCGTAAATTCCAGTCTCCCCTCCAGCACTCTAGCCACGCAGTATCGAATGCAGTTTCAGGGTTGAGCCCTGAGATTTCACATCCGACTTGCGCGACCGCCTACGCACCCTTTAAACCCAATTGTCTCG
+
CCCCCGGGGGGGGGGGGGGGGGGGGGGGGGGGGGGGGGGGGGGGGGGGGGGGGGGGGGGGGGGGGGGGGGGGGGGGGGGGGGGGGGGGGGGGGGGGFGGGGGGGGGGGGFGGGGGFGGGGGGGGGGGGGGGGFGGGFFGFFGGFGFGFGFFBEFGFBEDBGGFGFFGG5,3>FFFFFFG:FFGGAEGFADFA7C:EFEGEECFFFF556C>BF>E5(::@FF0)(=BD*;/.))/5E613<@556),
@M00200:205:000000000-AKKM3:1:1101:19716:5474 2:N:0:1
TACCGGGGTATCTAATCCTGTTTGCTCCCCACGCTTTCGTACCTGAGCGTCAGTTCTGGTCCAGGAAGCCGCTTTCGCCACTGATGTTCCTTCCGATATCTACGCATTTCACCGCTACACCGGAAATTCCGCTTCCCTCTGCCGAACTCTAGCTATCCAGTATCGAATGCAATTCCCAGTTTGAGCCCGGGGCTTTCACACCCGCCTTAGATAACCTCCTACGTACGCTTTAAACCCAATTGTCTAG
+
CCCCCGGGGGGGGGGGGGGGGGGGGGGGGGFGGGGGGGGGGGGGGFCFGGGDGFGGGGGGGGGGGFFFGGDGDEGGGGGGGGGGGGGGGGGFFGGGGGGGGGGGGGGGGGGGGGGF6F8BFGEDCEEFG8AGGGGGGFGDFC?>E5@DGFFDG7@FB89DDCCG=CF6AC8=?@F+AAC0@E++3DCFEGGBBG6DFFGEE26=((,33<4)??FE)*;(=@;))*877*:E5)/4;16<<2.))6A
@M00200:205:000000000-AKKM3:1:1101:10640:5474 2:N:0:1
TACGGGGGTATCTAATCCCGTTCGCTCCCCTGGCTTTCGCGTCTCAGCGTCAGTATAGGGGTCCAGGCGCTCGCTTTCGCCGCGGGCGTTCCTGCCGATCTCAACGCATTTCACCGCTCCACCGGCAGTTCCAGCGCCCCCTACCCCCCTCCAGGCCGGCCATCCCGGCGCCCGTTCCCCGGTTGAGCCGGGGGCTTTCAGCGACCGATGCGCCGACCCGCCTACACCCGCCTTACACCCAATGGTCT
+
CCCCCGGGGGGGGGGGFGG@GGGGGEGGGEDGGGGGGFGGGGGGGGGGGGGGGDECFGAFGFGGGFGGFGGGFDBFGGGD7FEFGFGEGGGFFFDFGFGGEEFGDCGGDF9DGGGEG:CEFGEGGGGGFGGFFFGCEB=@BGGFFFGBGFEGFGFFDC3BED0C(77*88>(80)0?FD>8?<<:+?6?3*)0>E9)3:).49>BBB0,(,4<B:*41<9B7:<<87*7)4(-(52+446((2,().)
@M00200:205:000000000-AKKM3:1:1101:11806:5479 2:N:0:1
TACCCGGGTATCTAATCCTGTTTGCTCCCCACGCTTTCGCGTCTCAGCGTCAGTAACGTCCCAGCGAGCTGCCTTCGCCATAGGTGTTCCTCCCGATATCTGCGCATTTCACCGCTACACCGGGAATTCTACTCGCCTCTTCCGAACTCTAGTCCGGCAGTATCGACCGGCATCCCAGGGTTGAGCCCTGGACTTTCACAGCCGACTTACCGGACCGCCTACACGCGCTTTATACCCACTTGTCTAG
+
CCCCCGGGGGGGGGGGGGGGGGGGGGGGGGGGGGGGGGGEGE:FFGGGGGGGGGGAC@FFGGGGCGFGGGGGGGGGGGGGGCCGGFGGGGGGGECGG>EFGEGGGGGGGGGG9CGFGGGG86CEGGGGG,@DDEDEDEDEB,@:+<CDGFGF>C+59EGFGFE7=FD>BC9(?38FFADFGG4CFGGFFGFFAGGFF<FEA@D((6;<);=002C?9DBB??>FBG)9C3?F<29<F?((.6>)5AA
@M00200:205:000000000-AKKM3:1:1101:5961:5503 2:N:0:1
TACTGGGGTATCTAATCCTGTTCGCTCCCCATGCTTTCGCTCCTCAGCGTCAGGTAATGCCCAGAGAACCGCCTTCGCCACCGGTGTTCCTCCTGATATCTGCGCATTCCACCGCTACACCAGGAGTTCCGCTCTCCCCTGCCTACCTCTAGTCTGCCCGTATCGGAAGCAGGCTCGGAGTTAAGCCCCGAGTTTTCACTCCCGACTTGACGAACCGCCTACGAGCCCTTTATACCCACTTGTCTCGAGA
+
CCC8@FGGGEGGGGGGGGGGGGGG>EFGGGGFGGGGGGGGGGGGDFGGGGGGGGGGGGGC<FFGFGGCEGGGGGGGGGGGGGGGGGGGGFGGGC<FFGGGGDGD:EDEFFFFGGGFDGGG8?EEGEGGGGGGGG?EF?EFFG86=*=>F+ECFGDDFG8?C85=5*+3:,9)<8*9*:C5@:CGFG1/:;758:CFF?FC=05525(()//6;;C823>,(/(81*0C957-)6).34(()-.)6)28?F
@M00200:205:000000000-AKKM3:1:1101:23217:5514 2:N:0:1
TACAGGGGTATCTAATCCTGTTTGCTCCCCTAGCTTTCGTGCCTCAGCGTCAGGAGTTGTCCAGGGACTCGCCTTCGCCACTGGTGTTCCTCTCGATATCTACGCATTTCACTGCTACACCGAGAATTCCAGTACCCCCTCCAACCCTCGAGCCGGATAGTCACCGCTGCAGTTTCCGAGTTGAGCTCGGAGATTTCACATCAGAATTACCCGGCCCCCTACGCCCCCCTTAAGGACAGTTGTTCCGAACT
+
CBCCCFGG;@8FFGECFG,C@EA@ECF<CEFFDGCFCFGGBFGFGCFGGGGGGGCEF89AGGG@8BDGGFGE@F=C=FGCF8F@<=EFCEGG9FFC8E>E,,A=B6?FD,9AA,4=95EFBC8=+@,=,,9;+,?,2<E5541;DBD8+3CCCD>B5>+*6+*259==*+*8<7+?95+?<@<C*35;*75/@7,5+*59A)**.**/*1*((8===<>;?6(.(30/)),).-))24()-6)()),(((.
@M00200:205:000000000-AKKM3:1:1101:20210:5525 2:N:0:1
TACTGGGGTATCTAATCCTGTTTGATCCCCACGCTTTCGCGCCTCAGCGTCAGTACTCGTCCAGAGGGCCGCCTTCGCCACCGGTGTTCCTCCTGATATCTACGCATTTCACCGCTACACCAGGAATTCCACCCTCCTCTCCGGTACTCGAGTCTGCCAGTATCCGGCGCACTTCCTCGGGTGAGCCGAGGGCGTTCACACCGAACTTAACAGACCGCCTACGCGCCCTTTCTGCACAGTTGCCCAACGA
+
9BCCCGGG@@,@,<FFGGGGGG<CFFGFGGGGGGGDGGCFG:FCEFGGG@F,6CFFCFEGGGGGGEGGEFFGC7?F?BEGGGG+8=CFGGGAC8?EEFGCCGG=BEC:EEEEGGGFGF,4DFF8<88@FDFGDEGCEF,:@?E?EEG=FEFD6@CAA9??CFFFFFGE0*3-*)@8++*91;17)48?5C/:B*25>4FCE2,(66()45A>F7>*(18,(.-)-27C7*4))-)-<4:))-))))(((-
@M00200:205:000000000-AKKM3:1:1101:18033:5540 2:N:0:1
TACACGGGTATCTAATCCCGTTCGCTCCCCTGGCTTTCGCGCCTCAGCGTCAGTGTCGGCCCAGCTACCCGCCTTCGCCGCAGGTGTTCCTCTCGATATCTACGCATTTCACCGCTACACCGAGAATTCCAGTAGCCCCTTCCGCACTCTAGCACGACAGTATCACTTGGCCGCTCCGGGTTAAGCCCGGAGATTTCACACGTGACTTGTTGCGCCGCCTACGCGCCCTTTAAACCCACTTGTCTAGCGAT
+
CCCCCGGGGGGGGGGGGGGGGGGGGGGGGGGGGGGGGGGGGGGGGGGGGGGGGFFGGGGGGGGGGGGGGGGGGGGGGGGGGGGGGFEFFGGGGGGFGGGGFGGGGCFGFGGGGDGE6FEFGEGEBEGGGFGGFFDFGFGFFGGFGFG5?5E@@+=??GG>FF@DFFDD5DFEFB>9B6DEGEGCF7CFFD:58?EFA)+9(35;7(9?EE9@3(/:3CB6:?6),88C)049924:E((.6))):6))((.
@M00200:205:000000000-AKKM3:1:1101:25892:5552 2:N:0:1
TACTGGGGTATCTAATCCTGTTTGCTACCCACGCTTTCGCACCTCAGTGTCAGTGTCAGTCCAGAAGGCCGCCTTCGCCACTGGTATTCCTCCCGATCTCTACGCATTTCACCGCTACACCGGGAATTCTACCTTCCTCTCCTGCACTCTAGCTTGACAGTTCCGGATGCCGTTCCCAGGTTGAGCCCGGGGCTTTCACAACCGGCTTATCAAGCCACCTACGCGCCCTTTAACCCCAATTGTCTAGCGAT
+
CCCCCGGGG;FGGGFGGGGGGGGGFF<FGGGGGGGGGGGGCFGGGGGFGGGGGGGGGEFEGGGFG8EEG8BEEEEF@F7FFEEFFEFGGGGGFGFGGGDGGGGGGGGGGFGFGGG>+@8AD+46+@DFGGGFGF9ECDGEBGD?F5DEGFF=DFFFFG8?DF*==>G+58*=@DFF*;FAF:69FFGA>*7??E>FF<GF35@@92-5)/;6<)5=8<F@(6()48)/)0,-<4)4;(((.).4<)).(,(
@M00200:205:000000000-AKKM3:1:1101:7618:5555 2:N:0:1
TACTCGGGTATCTAATCCTGTTCGATCCCCACGCTTTCGTGCCTCAGCGTCAGTATCGCCTTAGTAAGCTGCCTTCGCAATTGGTGTTCTGTGCCATATCTAAGCATTTCACCGCTACACGGCACATTCCGCCTACTTCAAGCGCACTCAAGAATACCAGTATCAATGGCAATTCTACAGTTGAGCTGCAGGATTTCACCACTGACTTAATATTCCGCCTACGCACCCTTTAAACCCAATTGTCTAG
+
CCCCCGGGGGGGGGGGGGGGGGGGGGGGGGGGGGGGGGGGGGGGGGGGGGGGGGGGGGGGGGGGGGGGGGGGGGGGGGGGGGGGGGGGGGFGGGGFGGGGGGGGGGGGGGGGFGGFGGGGGGGGGCFGGGGGGGGGGFGFFGGFGFGFGFGGGFGFDECFGGFGFFGFFGFFFEFFFFGFGG?D5@FFFFCFFGGGA7E*8CEEE@C5=7A>EEA@=C59>2@45CEGGG=E44*7;@=B=>?4*69
@M00200:205:000000000-AKKM3:1:1101:10675:5578 2:N:0:1
TACCGGGGTATCTAATCCCGTTCGCTCCCCTAGCTTTCGCGCCTCAGCGTCAGTGTCGGCCCAGCAACCCGCCTTCGCCGCAGGTGTTCCTCTTGATATCTACGCATTTCACCGCTACACCAAGAATTCCAGTTGCCCCTTCCGCACTCTAGCCCTGCAGTATCAGTTGCCCTTTCCGAGTTACGCTCGGAGATTTCACCACTAACTTGCGACGCCCGCCTACGCCCCCTTTAAACCAAATTGTCTAGCG
+
CCCCCGGGGGGGGGGAFGAFGG8FCEGGGGCFCEGGGGGCEG@?7<AEBFCGCG96CCCFFGDAFCCEB4:FEFCFDFF:::FDFDFEGGGCF<,CFFEGGGGFEGGGGGFGFGDB6FGGDFCFG@GAFDF9D9+EF?+=DGCBD5C=DFF?FGC*:EF5E<*?AFGCF,;8*89B?0*@C59+38*/?7/??GFDFEF*3:((((96C<@(((*3(/:((((),*79771)6<AAF((.).)-)65))(
@M00200:205:000000000-AKKM3:1:1101:14982:5587 2:N:0:1
TACGCGGGTATCTAATCCTGTTTGCTCCCCACGCTTTCGCGCCTCAGCGTCAGTATCGGGCCAGTGAGTCGCCTTCGCCACTGGTGTTCCGCCGAATATCTACGAATTTCACCTCTACACTCGGCATTCCACTCACCTCTCCCGAACTCAAGACAGTCCGTATCACACGCAATTCCAAGGTTGCGCCCTGGGCTTTCACCTCTGCCTAAACTGTCCGCCTACGCCCCCTTTAAACCCAATTGTCTCGACAT
+
CCCC<FGGGGGGGGGGGGGGGGGGGGGGGGGGGGGGGGGGGGGGGGGDGGGGGFAFGGEGEGFFFGGEFGGGGGGGGGGDFGECFGBFGGGGGGGEG@4E=DFFBC=FGF;FFGGFGGDF3@B8CBEGGD=ADGFGGFE*;DD0=5C5FFE7DC+*;@*95C@9A+=,*::)9>FFF99*?<0*:?CEFCGF46=6=)<<@F@3)7))/73?3?9C?GF?((,7(2577529<<A?G0(4>DAF<)(,(,(
@M00200:205:000000000-AKKM3:1:1101:11382:5597 2:N:0:1
TACGGGGGTATCTAATCCTGTTTGCTCCCCACGCTTTCGCGCCTCAGCGTCAGAACCGGACCAGACAGCCGCCTTCGCCACTGGTGTTCTTGCGAATATCTACGAATTTCACCTCTACACTCGCAGTTCCGCTGTCCTCTTCCGGTCTCAAGCCAACCAGTATCGAAGGCAATTCTGTGGTTGAGCCACAGGCTTTCACCCCCGACTTAATCGGCCGCCTACGCGCCCTTTAAACCCAATTGTCTAG
+
CCCCCGGGGGGGGGGGGGGGGGGGGGGGGGGGGGGGGGGGGGGGGGGGGGGGGGGGGGGGGGGGDGGGGGGGGGGGGGGGGGGGFGGGGGGGGGGGGFGGGGGGGFGGGGGGGGGFGGGGGGGGFGEEGGEEGGGCFFGFFFGBGFGAGF:FGG5AFGDFGC4F9F489CADFEFFFFG;FGGGFGGFFFGFFCFGA5E<?BF66>;D9CEEFDGGBGFB6:?B0CEG9<)6AA>?G?B7BFADB<>
@M00200:205:000000000-AKKM3:1:1101:25834:5602 2:N:0:1
TACTGGGGTATCTAATCCTGTTTGCTCCCCACGCTGTCGCGCCTCAGTGTCGGCTATTGGACTCTTACGAGTCCACCGCCCAGCAGACCGCCTTCGCCACTGGTGTTCTTCCGGATCTCTACGCATTCCACCGCTACACCCGGAATTCCATCTGCCTCTACGGTGCCCAAGCCCTACAGTCGCCGCGGCCGATTCAGGGTTGAGCCCCGAACTTTCACCGCGGCCTTATCGTTGCCACCTACCCGCCCTCT
+
CCCCCFGGGG8FFFFEGCGGFEDCGGGGGGGGDGDC@FFGGDGGGFFGDEGGEDFEGFGGFFFGGGGGGC@FDFEF=FF:FF,EEFFGDCECFGGFGECB8DFFG,4F=FGCC6E>CGGGGGGGGGEF;6@DDGGGGFGD>EGBE?DE??FGGFGFF>?8AC0@CEF,*@;=@CFFFFD>@1?D*;5;AGEB)/<+;)C=@0;33//:(702(.<+-:=<99(742)2:7?((485+..3(((,((-,2(,
@M00200:205:000000000-AKKM3:1:1101:6445:5629 2:N:0:1
TACGCGGGTATCTAATCCCGTTTGCTCCCCTGGCTTTCGCGCCTCAGCGTCAGTTTCGGTCCAGGATGCCGCCTTCGCCACCGGTGTTCCTCCAGATATCTACGCATTTCACCGCTACACCTGGAATTCCACATCCCTCTCCCGAACTCCAGCCTTGTAGTATCAGACGCAGTTCCCAAGTTAAGCCTGGGGATTTCACGTCTGACTGACAAGGCCGCCTACGCGCCCTTTATACCCAATTGTCTAG
+
CCCCCGGGGGGGGGGGGFFGGGGGGGGFGGGGFGGGGGGGGGGGGGGGGGGGGGGGGGGGGGGGGGGGGGGGGGGGGGGGEGGGGGGGGGGGGGGGGFGGGGGGGGGEGGGGFGG?DFFG=FGGGGGGGGGGGFGFGFEDDGGAEAGFGFFDGGGFFGGFGG7BEFGGFGFBEEFFFFGFCEG9BECFFGGFEEGF84@DF(5=4@EFEFF9@01@;CA??;@B6CBG<F?F9A<2A8(4))65>)6
@M00200:205:000000000-AKKM3:1:1101:16917:5634 2:N:0:1
TACACGGGTATCTAATCCTGTTTGCTCCCCACGCTTTCGTGCCTGAACGTCGGTACTGGTCCAGGAAGTCGCTTTCGCCACTGATGTTCCTTCCGATATCTACGCATTTCACCGCTACACCGGAAATTCCACTTCCCTCTACCGTACCCTAGCTATTCAGTCTCGAATGCAATTCCCAGGTTGAGCCCGGGGCTTTCACACCCGACTTAAATAACCGTCTACGCACGCTTTAAGCCCAGTTGTCTAG
+
CCCCCGGGGGGGGGCGGGGGGGGGGGGGGGFGGGGEGGGGGGGGGFGGGGGECGGGGGGGGFFFGGGGGGGGGGGGGGGGGGG9FFGGGGGGGGGDGGGGGGGGGCFGGGGGGGGDGGGGGGGGGEGGGGGGGGGGGFGFFGGDGFGFGFGGGGGFFFC7DDEC5DGGFDFEFFFFFFGFGFCCAFGFF>E>?DGGF7,*07==(5=(*1>54;ECBCF;(1=57E>GCCDEEEA;C@D4:).42<>
@M00200:205:000000000-AKKM3:1:1101:25069:5642 2:N:0:1
TACTAGGGTATCTAATCCCGTTTGCTCCCCTAGCTTTCGCGCCTCAGCGTCAGTATTGGGCCAGATGAGCGCCTTCGCCACCGGTGTTCCTCCTGATATCTACGCATTTCACCGCTACCCCAGGAATTCCCTCATCCTCTCCCATACTCAAGCCAAGCAGTTTGGGATGCAGGTCCCCGGGTGAGCCGGGCCATTTCACATTCCACTTACTTGACCGCCTACACGCCCTTTATACGCAGTTGTCTAG
+
C@CCCFG?EFGGAFGGGAFFGGGGGGDEGGGGGGFGGGEBCEFGGGCCFGGDGFGGGGDFGGGGGDGC@G:FFGGGFGGGGGGDCF@EGGGGGGF<?EGFDFG7FG7BDG=,CCC>DG,?EEGGFFCGGGFGGFGFFFCEFFG?DFF7?DFF98=6D>DD=+3?=50=>8986DFA5:6*83**6DF?9C*:A6:29*5/65CEFFF46;?7*>8C@CB;DD4A6?;:);44.)1(4(.13>AFAF2
@M00200:205:000000000-AKKM3:1:1101:17379:5677 2:N:0:1
TACAAGGGTATCTAATCCTGTTTGCTCCCCACGCTGTCGCACCTGAGTGTCAGTATTGGGCCAGGTAGCCGCCTTCGCCACTGATGTTCCTCCCGATATCTACGCATTTCACCGCTACACCGGGAATTCCACTACCCTCTCCCATACTCTAGCTGAGTAGTATCGACTGCAATTCCCAGGTTAAGCCCAGGGCTTTCACAATCGACTGACTCAGCCACCTGCTTGCGCTTTACCCCCAGTTGTCTAG
+
CCCCCGGGGGGGGGGGGGGGGGGGGGGGGGGGEGGGGGGGFFGGGGGGGGGGFGGGGG?FDFGFGGGGGGGGGGGGGGGGGGF9FEGGGGF9AFGGGGGGDFGGGGGGGGGGFGG56@EGGGGGEGGGFGFFGGGEGFGFFGG6FFGEGBFFGG?B6>FFGGEGFFGGDFFFDCFF5FFFGFFFCFGFFGF>EGDFF5C56@E=4=AFFFFEEFG:(*;5(2(+*4/2)12)9<62E0(=4>6))).
@M00200:205:000000000-AKKM3:1:1101:22683:5702 2:N:0:1
TACGCGGGTATCTAATCCCGTTTGCTCCCCTAGCTTTCGCGCCTCAGCGTCAGTGTCGGTCCAGGAAGCCGCCTTCGCCACCGGTGTTCCTCCGGATATCTACGCATTTCACCGCTCCACCATCAGTTCCGCTTACCTCTGTCTCCCTCAAGCACTGCAGTATCGGGCGCAATTCCTCGGTTGAGCCGAGGGCTTTCACACCCGACTAACAGCGCCGCCTACGTACCCTTTAACCCCAATTGTCTAGAGAC
+
CCCCCGGGGGGGGGGGGGGGGGGGGGGGGGGGGGGGGGGGGGGGGGGGGGGGGGGGGGGGGGGGGGGGGGGGGGGGGGGGGGGGGGGGGGGGGGECEGGGGGGCGGGGGGGGGGGFGGGGGGGGDGFGGGGGGGGGGFGFFGGFGFGFGFGGGGGFFGGFFGEGD>GD>GFF43AFFFGEGCGGFFGDD3E3>=EDFCGFFDFFFFFB)47AB6EG9<>08??F>FFG4*446).4C<(3A<)6.9AB34(
@M00200:205:000000000-AKKM3:1:1101:14991:5711 2:N:0:1
TACCAGGGTATCTAATCCCGTTTGCTCCCCTGGCTTTCGTGTCTCAGCGTCAGCTCATCCCCAGCGACCTGTTTTCACCATTGGCGTTCCAAACGATATCTACGCATTTCACCGCTCCACCGTTTGTTCCAGTCGCCCCTAGATGGCTCAAGACCGCCAGTATGCCCAGCCGTTCCACAGTTAAGCCGTGGGATTTCACAAGGCCCTTAACGATCCGCCTACACACGCTTTAAACCCACTTGTCTAG
+
CCCCCGGGGGGGGGGGGGGGGGGGGGGGGGGGGGGGGGGGGGGGGGGGGGGGGGGGGGGGGGGGGGGGGGGGFEGGGGGGGGGGGGGGGGGFFGCGGGGGGGGGGGGGGFGGFGG?GGGGGGGGGGFGGGGGGGGG>DGFFEDFFFGFFDGFGGD>DDDDC9FGEFF@AGAAFDFFFFGFFGCGFGGFAGGFFGGGFFGC*:25(05@EFFF?2CE(7)6<DF58C5D9<(>)./6C?03<E<29<6
@M00200:205:000000000-AKKM3:1:1101:4049:5737 2:N:0:1
TACGGGGGTATCTAATCCCTTTTGCTCCCCACGCTTTCGTGCCTGAGCGTCAGCAATTGTCCAGGTAGCCGCCTTCGCCTCTGGTATTCCTCATGATATCTACGCATTTCACTGCTACACCATGAATTCTGCTACCCTCTCCAATGCTCTAGCCAAGTCGTTTGAGGTGCAATTCTGTAGTTAAGCTCCAGGCTTTCACGCCTCACACACTTGGCCGCCTGCCCACCCTTTAAACCCACTTGCCTAGAGCT
+
CCCCCGGGGEGGG9FFGGGGFGAFFGGGGGGGGGGGGGGGGGGGG8FGGGGGGGG8FFGGGGFGGEFEDGDGGGGGGGGGGGGGGGGGGGFGGGCGADEFGFGFG6?CFG9FFCGFFFFFGGGG,BFFFFFGDEF=FFF=FEGFG9D;?CA8,=?6DD+56==D75DDFF?*;*+C++2+7;;FAFGFFGFAFGGCFFGFFFDFFFFFFFFFA)?DADF@2(()0;)9*2))9.4=ED;@3))/9>1)).)
@M00200:205:000000000-AKKM3:1:1101:23645:5744 2:N:0:1
TACACGGGTATCTAATCCCGTTCGCTCCCCCAGCTTTCGCGCCTGAGCGTCAGGACAGGCCCAGCGAGCCGCCTTCGCCACCGGTGTTCCTCCCGATATCTGCGCATTTCACCGCTACACCGGGAATTCCACTCGCCCCTACCTGCCTCTAGCCGCACAGTATCGGATGCAATTCCTCGGTTGAGCCGTGGGATTTCACATCCGACTTACGCGGCCGCCTGCGCGCGCTTTATACCCAATTGTCTAG
+
CCCCCGGGGGGGGGGGGGGGGGGGGGGGGGGGEGGGGGGGGGGGGGGGGGGGGGGGGFFGFGGGGGGGGGGGGGGGGGGGGGGG@FGGGGGGGGGGGGGGGGGGGGGDGGGGGGGECFGCGEGGGGGGGGGGGGGGEFG>FGGFGFGFGFGDFGDBFGGFGFEG@FGGEGFEFFCFFFG>FEDGFGGD5CCBFGGGC<@<?;@DB>>?9A0616EG0<@???>FFDBG)/(4)464<4((6<AFF<B
@M00200:205:000000000-AKKM3:1:1101:8092:5755 2:N:0:1
TACACGGGTATCTAATCCTGTTTGCTCCCCACGCTGTCGCGCCTCAGCGTCAGCCACAGCCCAGCGGGCCGCCTTCGCCACCGGTGTTCTTCCGGATCTCTACGCATTCCACCGCTACACCCGGAATTCCACCCGCCTCTACTGTGCTCCAGCGCGGGAGTCGCCACGGCCGATCCGGGGTTGAGCCCCGGACTTTCACCGCCGCCTTCCCGCGCCGCCTACGCGCCCTTTCCGCCCAGGTGTCTAG
+
CCCCCGGGGGGGGGGGGGGGGGGGGGGGGGGGGGGGGGGGGGGGGGGGGGGGGGGGGGGGGGGGGGGGGGGGGGGGGGGGGGGGGGGGGGGGGGGCFGGGGGGFGGGGGGGGGGGFGGGGGGGGEGGGGCFGGGGGGFGFFGGFGFGEGFGDGGGFFDCEGF>DFFGGFGFF36BFFEDFGCGGFGGFFGE>EEGF?9FFB0>6>>F:B<:61;GG9D:BFB<B>GFG39:2>BB6C86(,54?A)6
@M00200:205:000000000-AKKM3:1:1101:21646:5767 2:N:0:1
TACTGGGGTATCTAATCCTGTTTGCTCCCCACGCTTTCGCGCCTCAGCGTCAGCAACAGCCCAGCAGGCCGCCTTCGCCACCGATGTTCTTCCCGATCTCTACGCATTCCACCGCTACACCGGGAATTCCACCTGCCTCTACTGTGCTCGAGCCCGACAGTCTCGGAGGCAGCCCTGTGGTTGAGCCACAGGATTTCACCCCCGACTTATCAGGCCGCCTACGCGCCCTTTAAACCCAGTTGTCTAGAGA
+
CCCCCGGGGGGGGGGGGGGGGGGGGGGGGGGGGGGGGGGGGGGGGGGGGGGGGGGGGGGGGGGGGGGGGGGGGGGGGGGGGGGGGGGGGGGGGGGGDGGGGGGGGGGGGFGGGGGFGGGGGGEGGGGGGGGGGGGGCFGFFGGFGFGFFAGDCDGFFGDEGGFGFFGGFGB=BFFFFFGFGGGGFGGFFFGFFDFC75CEFFBFFFBFFEC35@FG>DE?BF:;1CFG3944A922C1(544.64:AAD<
@M00200:205:000000000-AKKM3:1:1101:7429:5784 2:N:0:1
TACTAGGGTATCTAATCCTGTTTGCTACCCACGCTTTCGAGCCTCAGTGTCAGTTACAGTCCAGAGAGCCGCTTTCGCCACCGGTGTTCCTCCATCTCTCTACGCATTTCACCGCTACACATGGAATTCCACTCTCCTCTACTGCACTCAAGTCTCACAGTTTCCAATGCACACCATGGTTGAGCCACTGCCTTTTACATCATAATTTTTAAACCACCTGCGCTCGCTTTCAACCCTATTGTCTCGATATC
+
68CCCDEFFGFEEEFFGGFG@EEFGGGACEFGDGGFFG@@EEFFCGCCAGG@EEGGGGFFDFCFE8A6BEC@C,AFGDGG@FECCFFGFFGFFGD,?,@FFFCFC,?@DG=EF6E*0>EFDGFDG,4@EDDDF?8E1DGFFGF9FFDD6F,2EFD+?==?FFC9D7DG*DD6F8*5;9+<9+8+*@=:?=,*3==896,CC5***22**;5)::D55;*8858*<****3*2*:(2,7)19748*()(05*
@M00200:205:000000000-AKKM3:1:1101:10042:5790 2:N:0:1
TACTCGGGTATCTAATCCTGTTTGATCCCCACGCTTTCGTGCATGAGCGTCAGTTACTGTCCAGTTAGCTGCCTACGCCATTGGTGTTCCTCCCAATATCTACGCATTTCACTGCTACACTTGGAATTCCGCTAACCTCTCCAGTACTCTAGCCATGTAGTTTGACAAGCAATTCCAGGGTTAAGCCCTGGGCTTTCACTCCTCACTCTCATGCCCGCCTGCGCACCCTTTACACCCACTTGCCTAG
+
CCC?,CGGGGGGGGGGGG<6FGGG,FGGGGGGGGGGGGGGGG8FGFGGGGGGGFAECFGGGGDG6EEGGCFFGG;FGGGCE9FGG,EFGGGG=,AFGFGGGGGFGGGGGFFGFGGFGGFGC99@<EFFG,88CE+EF9FEFGGBF9DEG+@D,=+<6,?;FDE+D+6,;F5)@8DD=D8>FGD8DEF5*=8D5,=DFDFE*)5):@7*31*;=*@DAGAABFFFFGFGGFFFCE=BEB((04*01*7
@M00200:205:000000000-AKKM3:1:1101:7071:5802 2:N:0:1
TACAAGGGTATCTAATCCCGTTTGCTCCCCATGCTTTCGCTCCTCAGCGTCAGGTCATGCCCAGAGAACCGCCTTCGCCACCGGTGTTCCTCCTGATATCTGCGCATTCCACCGCTACCCCAGGAATTCCGTTCTCCCCTGCATACCTCTAGTCTGCCCGTATCGGAAGCACGCTCAGGGTTGAGCCCTGAGTTTTCACTCCCGACGCGACAAACCGCCTACGAGCCCTTTACACCCAGTTGTCTAGAGCT
+
CCCCCGGEFGCFFGGGG<FEFG8CFEGGGGGGGGGGGFGGGGGGGGGGG@FFGGEFFCFGGGGGFGGGGEGGGGGGGGGG@FGGGGGGGGGGGGGGGGGGGGGGGDGGGGFGGGG>DF,AFGGCEGGGGEFGFGGGGFGFFGGFDFDEFBFD=@CFFFFDEGFGFD6C5FFC>B>?>?7CFE576DFFFD:?CGFDFC@*:)579AFFBB@918FF(9=D@FF:?GFGC*4)4571:<(5).)6-)-)).)
@M00200:205:000000000-AKKM3:1:1101:26136:5810 2:N:0:1
TACCAGGGTATCTAATCCTGTTTGCTCCCCACGCTTTCGTGCCTCAGCGTCAATGAACATGTAGTAAGCTGCCTTCGCTATCGGTGTTCTATGTCATATCTAAGCATTTCACCGCTACATGACATATTCCGCTGACCTCCACGGTATTCAAGACTGATAGTATCAATGGCAGTTCCCAAGTTAAGCTCGGGGATTTCACCACTGACTTACCAGCCCACCTACGCACCCTTTAAACCCAATTGTCTAG
+
CCCCCGGGGGGGGGGGGGEGGGEGGFGGGGGGGGGGGGGGGGGGGGGGGGGGGFFGGGGGGCGFG9EGGGGFGGGGGGGGDGGDGCGGGCFGGGGGGCGGGFFGGGGFGGFFGGGFDFGGDFGGFGGGD8DGGGCEDBFDFGGED*6C89DCEGGDD;9FGGFGFFFGFGFFFFFFFFGFGCGFFC,*3==>>:CCF7E8CCEF=CAECBEEE)@@@CE5.:A>2E>43*8C<C*5CD2(**/*7*9
@M00200:205:000000000-AKKM3:1:1101:19778:5827 2:N:0:1
TACTGGGGTATCTAATCCCGTTTGCTCCCCACGCTTTCGCGCCTCAGCGTCAGGAAATGCCCAGAGACCCGCCTTCGCCACCGGTGTTCCTCCCGATCTCTACACATTTCACCGCTACACCGGGAATTCCAGTCTCCTCTGCATCCCTCAAGAACGGCAGTATCAGCCGACGTTTCTCGGTTGAGCCGAGAGATTTCACGACTGACTTGCCATCCCGCCTACGCGCCCTTTACACCCAGTTGTCTAG
+
CCCCCGGGGGGGGGGGGFGGGGGGGGGGGGGGGGGGGGGGGGGGGGGGGGGGGGGGGGGGGGGGGGGGGGGGGGGGGGGGGGGGGGGGGGGGGGGDEGGGGGGGGGGGGGGGGGGFGEGGGGGGGGGDCGGGGGFGGF8DFGGFFFGBFFGGGGGEBGGFGFECEFFGFCBADDFFFFGFGG46?FFE>DEEFFFGFCGFFFD0@FFFAEEAFFGG()=@:?<@9E>DC<?DFFF?GF.4.<<B>FA
@M00200:205:000000000-AKKM3:1:1101:27480:5837 2:N:0:1
TACGAGGGTATCTAATCCTGTTTGCTCCCCACGCTTTCGCGTCTCAGCGTCAGTTACCGTCCAGGTGGCCGCCTTCGCCACCGGTGTTCCTCCCCATAGCTACGAATTTCACCTCTACTTGGGGAATTCCGCCACCCTCTCCGGCACTCAAGCTCTGCAGTTTCGGGCGCACTTCCTCAGTTGAGCTGAGGGCTTTCACACCCGACTCGCAAAGCCGCCTACACGCGCTTTATGCCCTATTGTCTAG
+
@A,ACGGG;EFF9FF<EF9<CFCEGCFGGGGDGGGGGGGGGGGCCC9,@@FEEEFFGGGGGGGGGGGGGGGGFGGC7CFGG<CEGGGGGGGEEGCF@A,===EEEFGFAADF<=,08?DFFDFG@>D?DFFE=CD=CFFDFG=*6:=DCD86DDGF?999ACAG>5CE5:*>9;6;>B7*72=+;:9)94:)8?6CAEFFF(:1693((6..3(<6(/7,4(.)(*7D<C:<4))5C(3).5)6<<B
@M00200:205:000000000-AKKM3:1:1101:18063:5863 2:N:0:1
TACTAGGGTATCTAATCCCGTTTGCTCCCCACGCTTTCGCGCCTCAGCGTCAGGAATTGCCCAGAGACCCGCCTTCGCCACCGGTGTTCCTCCTGATATCTGCGCATTTCACCGCTACACCAGGAATTCCGTTCTCCCCTGCATACCTCTAGTCTGCCCGTATCGGAAGCAAGCACTGAGTTAAGCCCAGTGTTTTCACTCCCGACGCGACAAACCGCCTACGAGCCCTTTATACCCAGTTGTCTAGTGAT
+
CCCCCGGGGGGGGGGGGGGGGGGGGGGGGGGGGGGGGGGGGGGGGGGGGGGEDGGGGGGGGGGGGGGGGGGGGGGGGGGGGGGGGGGGGGGGGGGGGGGGGGGGGGGGGGGGGGCBCFGGGGGGGGGGGGGGGGGGFFGFFGGFGFGCGFGFGGGFFGGFGGFGFBGGFGFFFBFFFFGFGCGFFGGFFFFFFFGFFCCEF@B9@@>==@;99FGGBDEFF@0B7=EG<DB2A2<BD214:4)).-)))))
@M00200:205:000000000-AKKM3:1:1101:20254:5867 2:N:0:1
TACCCGGGTATCTAATCCCGTTCGCTCCCCTGGCTTTCGCGCCTCAGCGTCAGAAAGGGTCCAGCGCCTCGCCTTCGCCACCGGAGTTCCGCTGGATATCAACGCATTTCACCGCTACACCCGGAATTCCGCTTCCCTCTCCCGAACTAAAGCCAGGCAGTTTCCTGTGCAGTTCCCCAGTTGAGCCGGGGGATTTCACACAGGACTTGCAAGACCGCCTACGCGCCCTTTACGCCCACTTGTCTAGAGA
+
CCCCCGGGGGGGGFGGGAFGGGGGGGGGGGGGGGGGGGGGGGGGGGGGGFGGGGGGGGFGFGGGGGGGGGGGGGGGGGGGGGGGGGFFCGEGGGFGAFGFFEECGGGGGGGGGCE?DGFGGGGGGE??FFGGD=>DFB8);:@EGBGC+;EDE>DA>GGADF*:AFGD6DFFAEF@AFDAF78CFFFFEGG>DC*9A)+9(6?<0(5?>2))<:EFBD>111:538@CCD>4AB61C:(:2992-.-)44
@M00200:205:000000000-AKKM3:1:1101:8178:5875 2:N:0:1
TACGGGGGTATCTAATCCCGTTCGCTCCCCTAGCTTTCGTGCCTCAGCGTCAGAAAAGATCCAGTGAGCCGCCTTCGCCACCGGTGTTCCTTAGGATATCAACGCATTTCACCGCTCCACCCTAAGTTCCGCTCACCTCTATCTTCCTCAAGCACAGTAGTTTAGGGCGCAGTTCCTCGGTTGAGCCGAGGGATTTCACACCCTACTTTCTGCGCCGCCTACGCACCCCTTATACCCAGTTGTCTAG
+
CCCCCGGGGGGGGGGGGEFGFGGGGGGGGGGGGGGGGGGGGGGGGGGGGGGGGGGGGGFGGGGGGGGGGGGGGGGGGGGGGGGGGGGGGGGGGGGFFFFEGGGGGGDGGGGGGGGEGGFGGGGGFGGGGFCGGGGGGFGFFGGFGFG<GFGFFGGFFGGFACEGFACGFDDAFEFFFFGFGGGGAGCEE:GDFGCFFFGF@FF?@?<FEEFFF9C?9D::11?50CBD)9<)6><)<).56<)<26)
@M00200:205:000000000-AKKM3:1:1101:6482:5893 2:N:0:1
TACCAGGGTATCTAATCCCGTTTGCTCCCCTAGCTTTCGCGCCTCAGCGTCAGTATCGGTCCAGGAAGCCGCCTTCGCCACCGGTGTTCCTCCGGATATCTACGCATTTCACCGCTACACCCGGAATTCCGCTTCCCTCTCCCGAACTCAAGCCCTGCTGTATCCCTTGCAGTTCCCCAGTTGAGCCGGCGGATTTCACAAGGTACTTAACGCTCCGCCTACACACGCTTTATACCCAGTTGTCTAG
+
CCCCCGGGGGGGGGGGGGGGGGGEGGGGGGGGGGGGGGGDCFGGGGGGDFGGGGGGGG@CE:FGGCFGGEEEGGGGFGE:7FFGGGFGGFFGGDGEGEGGGGGGGGGGGGGGGEGFGG8FGGG8+BEGGGGGGGGGGFGFFGFF>?GDGF,=E?FF5:CAFGFGFFGG5DFBFFFFAF95@D>+;DGB5**).=EFFCFF360@CEC3?4A;(;E=;DF608?F2E5C7C?A)6AAGF?3<A6<6A)
@M00200:205:000000000-AKKM3:1:1101:4951:5895 2:N:0:1
TACTAGGGTATCTAATCCCGTTTGCTCCCCTGGCTTTCGCGCCTCAGCGTCAATGCCGGTCCAGGATGCCGCCTTCGCCACCGGTGTTCCTCCAGATATCTACGCATTTCACCGCTACACCTGGAATTCCGCATCCCTCTCCCGGATTCAAGCCAACCAGTATCGGACGCAGTTCCTGGGTTGAGCCCAGGGATTTCACGTTCGACTTAGCAGGCAGCCTACGCGCCCTTTACACCCCATTGCCTAG
+
CCCCCGGGGGGGGGGGGFGGGGGGGGGGGGGGGGGGGGGGGGGGGGGGGGGGGGGGFGGGGGGGGGGGGGGGGGGGGGGGGGGGGGGGGGGGGGGGGDFGGGF?7=FGGGGGGGGFDGGGGGGGGFGGGGGGGCDDFFGDFGGFGFGFGFCDGGGFFGG?@87EDE>E>@5=BE9A9C7AFEGGFGGF:<FFFGGGF4,5>BD(33;;<C@3A2>*(123)61>9C<C95:<<>AF51?(4))5<F<
@M00200:205:000000000-AKKM3:1:1101:25849:5910 2:N:0:1
TACGAGGGTATCTAATCCCGTTTGCTCCCCTAGCTTTCGCTCATCAGCGTCAATGTCGGTCCAGGATGCCGCCTTCGCCACCGGTATTCCTCCAGATATCTACGCATTTCACCGCTACACCTGGAATTCTGCATCCCTCTCCCGAATTCAAGCCATCCAGTATCAGACGCAGTTCCCAGGTTGAGCCTGGGGATTTCACGTCTGACTTAGTTGGCCGCCTACGAGCCCTTTATGTCCAATTGTCTAG
+
CCCCCGGGGGGGGGGGGGGGGGGGGGGGGGFGGGGGCFGGGGGGGGGGGGGGGGGGGGGGGGGGGGDFDFFGGGGGGGGFFGDGGGGGGGGGGGGGGGGFGGGGGGGGGGGCFDGFGGGGGFGGGG9DGGCGGGGGGFGFFGG>G>DDGFGGDGGFFFD5E?EFBDFF?CDABCACAFGFGGFCFGGFF>5A*@E>F==5>BBDFEBFFFEFEE??5?D5(52.(:>F4>@<C?)9?/7?377CEEE
@M00200:205:000000000-AKKM3:1:1101:8884:5925 2:N:0:1
TACGGGGGTATCTAATCCTGTTTGCTACCCACGCTTTCGAGCCTCAGTGTCAGTTACAGTCCAGAGAGCCGCTTTCGCCACCGGTGTTCCTCCATATATCTACGCATTTCACCGCTACACATGGAATTCCACTCTCCTCTACTGCACTCAAGTCTAACAGTTTCCAATGCACACACTGGTTGAGCCACTGCCTTTTACCTCAGACTTATTACACCACCTGCGCTCGCTTTACGCCCCGTTGTCTAG
+
CCCCCGGGGGGGGCGGGGGGGEGGGGGGGGGGGGGGFGGGCFGGGGGGGGGGGGGGGGGGGGGGGGGGGGGGEEFGGGGGGGG>FGEFGGFGGGGGGFGGGGGGC>EGGGGGGECBGGGGGGGGG=EGGECFFGFGGFGFFGGFGFCEGDEGGGCF9FF0,2;C7D+E5D+9?@B*AF+<=6CC>D9FFGG>*;EGFF7CE26:@:C**/42<BFF>D)(592)(485FG))6;(6*((6;6353?
@M00200:205:000000000-AKKM3:1:1101:11763:5927 2:N:0:1
TACACGGGTATCTAATCCTGTTCGATCCCCACGCTTTCGTGCCTCAGCGTCAATCCAGGTCTAGCCAGCTGCCTTCGCAATTGGTGTTCTATGGCATATCTATGCATTTCACCGCTACATGCCACATTCCGCTGACCTCATCCTAATTCTAGCTGAGCAGTATCAAAAGCAATTTTACGGTTGAGCCGCAAACTTTCACTCCTGACTTACTCGGCCGCCTACGCCCCCTTTAAGCTCAGTTGTCTAGAGAC
+
CCCCCGGGGGGGGGGGGGGGGGGGGGGGGGGGGGGGGGGGGGGGGGGGGGCFGFGGGGGGGGFGGGGGGGGFGFFGGGGGGGGGGGGGGFCGGGGFFFCFDFGGFGGGGGGGGGG>DGFGGGGFFFFCFDDECGGEFFG8DFDFFFGD8DFFFGGFFDF?AD;D*=DCD85DFEFFFFGDGGGFFFGFFGGFFACF7*5;:@C@EFFFEEFFF5C:=CDFF@@:28AC<*6CEE4)5.(.74<>E?353)(
@M00200:205:000000000-AKKM3:1:1101:9204:5935 2:N:0:1
TACGGGGGTATCTAATCCCGTTTGCTCCCCTAGCTTTCGCACCTCAGCGTCAGTTGTGGACCAGAGAGCCGCCTTCGCCACCGGTGTTCCTCCTGATATCTACGCATTTCACCGCTCCACCAGGAGTTCCGCTCTCCCCTACCACACTCGAGCATCGCAGTCTGCCAGGCAGTTCCACGGGTGAGCCGTGGGATTTCACCGGACACTTGCGATGCCGCCTACGTGCGCTTTAAACCCAATTGTCATG
+
CCCCCGGGGGGGGGGGGGGGGGGGGGGGGGGGFGGGGGGGEGGFGGGGGGGGGGGGGGGGGGGGGGGGGGGGGGGGGGGGGGGEGFGGGGGGGFGFGG=DGDGGGDGGGEFGGGGFGGDGGFG7FGGGGGEE=CGGGFGFFGGFFFGFGFF:EGCFDGGFCGFGFAFD@GA@FEFFFFG>CEC*;FF4?GG>F+=CFFGFFB(69?;AEEB6:?GF9DBFF??)3;)9971:26)3A6,,).-.))-
@M00200:205:000000000-AKKM3:1:1101:4922:5948 2:N:0:1
TACTAGGGTATCTAATCCTGTTTGCTCCCCACGCTTTCGCTCCTCAGCGTCAGTACCGGCCCAGAGTGCTGCCTTCGCCGTTGGTGTTCCTCCTGATATCTGCGCATTTCACCGCTACACCAGGAATTCCGCACTCCTCTACCGGACTCCAGTCATGGCAGTATCGAGTGGCGTCTCGAGGTTGAGCCCTGGGCTTTCACCTCTGACTAAACTATCCGCCTACGCTCCCTTTATGCCCAGTTGTCTAG
+
CCCCCGGGGGGGGGGGGGGGGGGGGGGGGEFBFGGGGGGGGFGGGGGGGGGGGGGGGGCFGGGGGCFEFGFGGEGGGGGGFGGG@FGGGGGGGGGGGGFGGGFGGGGGGGGGFGGFGGFFGFFEGGFGGDFGDGGGGFGFFGGFGEGBGFGFGGGFFGGFGGEGFFGGFGF5A>BDFFFBFEGGFF6?9DFFF>??9BECE32>BC==C3>EFFEF=CF<;18>63:DGGEE)7C)2(48@34))/9?
@M00200:205:000000000-AKKM3:1:1101:6819:5964 2:N:0:1
TCTAGGGTATCTCATCCCGTTTGCTCCCCTAGCTTTCGCGTCTCAGCGTCAGAAATCAGCCAGAGCCTCGCCTTCGCCGCCGGTGTTCCTCCTGATATCAACGCATTTCACCGCTCCACCAGGAATTCCAGGCTCCCCTCTGATCCTCAAGCAAAGTAGTTTCGAGCGCAATTCCTCGGTTAGGCCGAGGGATTTCACACCCGACTTACAATGCCGCCTACACGCGCTTTAAACCCAATTGTCTAG
+
BCCCCGGGGGGG,EGGE<FFFFEGGGFGGGFGGGGGGGGGGGGGGFGGGGGGGGGGGGGGGGGGGGGGGGGFEGGGGFGGEGCFGGGGGGGGGGFFGGGGGGGGGGEGGGGGGGDFGEFGGGEGEF?GGGFGGGG@=@FDFGGFGFGFFD9D@FGFBDGFFGEDCFD>BEDFFFFFFFGEEG4DFFGFFGEDFGGGF8EE@2;1:01>><;;<8?C6781@@3>957)99B62<(4C:<43AFFFA
@M00200:205:000000000-AKKM3:1:1101:18384:5988 2:N:0:1
TACTCGGGTATCTAATCCCGGTCGCTCCCCTAGCTTTCGCGCCTGAGCGTCAAGGGTCGGCCAGGGAGCCGCTTTCGCCACTGGTGTTCCTCCCGGTATCTACGCATTTTACCGCTACACCGGGAATTCCACTCCCCTCTCCGACCTTCAAGCCCCGCAGTTTCGGATGGCCTCTCCCAGTTGAGCCAGGAGCTTTCACATCCGACTTGCGAGGCCGCCTGCTCGCGCTTTATACCCAGTTGTCTAG
+
CCCCCGGGGGGGGGGGGGGGGGGGGGGGGGGGFGGGGGGGGGGGGGGGGGGGGGGGGGGGGGGGGGGGGGGGGGGGGGGGGGGGGGGDGGGGGGGGGGGGGGGGGGGGGGFGGGGFGGGGGGDGGGGGGGGGGGGGGFGBFFGFGFGFGFGFGCGFDGC>EGFGFFGGFGFEFFAFAFD;,EGGFGGFFDFBFGGGFFGC?@D<0(1;EE>09;GGFGDB??(12?59)94A>D<<F40(6<<46).
@M00200:205:000000000-AKKM3:1:1101:15630:5993 2:N:0:1
TACAGGGGTATCTAATCCCATTCGCTACCCACGCTTTCGTGTTTCAGCGTCAGGAGTGCGCCGGTCTGCTGCCTTCGCTTTTGGTATTCCCCATGATATCAACGGATTTCACCCCTACTCCATGAGTTCTACAGACCCCTCGCATCCTCTAGATGTGCCGTTTCCGCAGCGGATTCCCGGTTAAGCCGGGAGATTTGACTGCAGACTAACACAACCGCCTCCACACCCCTTACACCCAATTGTCTAGAGA
+
CCCCCGGGGGGGGGGGGGFGGGGGGGGGGGGGGGGGGGGGGGGGGGGGGGGGGGGGGFGGGGGEGGGGGGGGGGGGGGGGGGGDGGGGGGGGGGGGGGGGGGGGGGEF?EEGGGGFGGGFFGGFFGDFGGGGGF9>=D@DB>GFGFGFGFGG9=EFFFGFGDDFEBDEDED>*):AAFGFGGGCFFGE4CGEEGGGF5<*8>@@EB3B@E@EDFGGFGF((((;5?BD)9,3(6)8*--8AFFF<<D>?9
@M00200:205:000000000-AKKM3:1:1101:5844:5998 2:N:0:1
TACTGGGGTATCTAATCCTGTTTGCTCCCCACGCTTTCGTGCCTGAGCGTCAGTATCGGCCCAGGGGGCTGCCTTCGCCATCGGTGTTCCTCCACATCTCTACGCATTTCACTGCTACACGTGGAATTCCACCCCCCTCTGCCGTACTCTAGCTTGCCAGTACCAAACGCAGTTCCCAGGTTGAGCCCGGGGCTTTCACATCTGGCTTAACAAACCGCCTGCGCACGCTTTATGCCCACTTGTCTAG
+
CBCCCGGDGGGGGGGGGGGGGGGGGGGGGGGGGGGGGGGFDGGGGDFGGGGGEGGGGDGDGGGGGDG@FEGGGGGGFGGG>GGGGGGGGGGFGGFGFGGGGGGGGGGGGFGGCGGFCFEGCG8CCFGGGGGGC=8@E>GBFG9>EAD5=FGGGGDFFFFFC88C7?FGFGF=BC;FFFCF>A74*>C4@7E>>EGGFEF/8@69CE;<@CFFF?FEBGF(333>6=3C5*:<<2-);:,3446ADF<
@M00200:205:000000000-AKKM3:1:1101:21025:6005 2:N:0:1
TACGGGGGTATCTAATCCCGTTCGCTCCCCACGCCTTCGCGTCTCAGTGTCAGGGTGCGCCCAGTCGGCCGCCTTCGCCACTGGTGTTCCTCCGGATCTCTACGCATTTCACCACTACACCCGGAATTCCACCGACCCCTGCGCCCCTCAAGTCCGACAGTCCTCGACGACCCTCCCCGGTTGGGCCGGGGGCTTTCACGCCAAGCTTACCGAACCACCTGCACGCCCTTTATACCCACTTGTCTAG
+
CCCCCGGGGGGGGGGGGGGGGGGGGGGGGGGGGGGGGGGGGGGGGGGGGGGGGGGGGGGGGGGGGGGGGGGGGGGGGGGGGGGGGGGGGGGGGGGDGGGGGGGGGGGGGGGGGGGFGGGG8@@EFEGGGGGGFGGG?DGFF5EEGFGFGFGGGCGDDGGFGGFGEFCEFGFBE1>>:DGBF=DGBFGF:CE@EED>@AE6:?F9?0:A428?:(?:(9;:?BFF6C>9)22:<A>6F?:?FB<2246
@M00200:205:000000000-AKKM3:1:1101:6924:6009 2:N:0:1
TACTCGGGTATCTAATCCTGTTTGATCCCCACGCTTTCGCGCCTCAGCGTCAGTATTGGTCCAGGAAGCCGCCTTCGCCACTGGTGTTCCTCCGGATATCTACGCATTTCACCGCTACACCCGGAATTCCGCTTCCCTCTACCATACTCTAGCGAAGCAGTATCGGATGCAGTTCCCAGGTTGAGCCCGGGGCTTTCACATCCGACTGACTTCACCGCCTACGCGCCCTTTAAACCCAATTGTCTAG
+
CCCCCGGGGGGGGGGGGGGGGGGGGGGGGGGGGGGGGGGGGGGGGGGGGGGGGGGGGGGGGGGGFGGGGGGGGGGGGGGGGGGGGGGGGGGGGGGGGGCFGFGGGGGGGGGGGGGFGGGG?EGGGGGGGGGGGGGGGFGDFGGFGFGFGFGFGGDDBGFFGGFGADDE53AE8AAFFFG>FFF5?FGFFGGFEGGGFEFEFF=@;@>@FEF3CCFFFGD(/6?D>GBDC*89>AA:E??:)4>BFFF
@M00200:205:000000000-AKKM3:1:1101:10985:6017 2:N:0:1
TACAGGGGTATCTAATCCTGTTTGATCCCCACGCTTTCGTGCCTCAGCGTCAATGACCGCGTAGTGAGCTGCCTTCGCAATGGGTGTTCTATGTCATATCTAAGCATTTCACCGCTACATAACATATTCCGCTCACCTCCACGGTATTCAAGACAAATAGTATCAATGGCAGTTCCCGAGTTAAGCTCGGGGATTTCACCACTGACTTACCTGCCCGCCTACGCACCCTTTATACACAATTGTCTAG
+
CCCCCFGGGGGGGGGGGGGGGGGGGDEFGGGGGGGGFFGGGGGGGGGGGGGFGGGGFGGGGGGGGGGGGGGGGGGGGGGGGGGGGGFGGG,,EFGGGGFGFFGG8EGFFFGGGGGFDGGGGGGGGGGGGFFEGGGGGFGFFGGEFFGCGFGGGGG5DGGFGGBFDFGF?DF):EFC65@EFEF9+@EFDGGFFDG5BEEEFF9>EFF<CFBFFFFDADD2-06B@C/>2;3>???)?@4.../667)
@M00200:205:000000000-AKKM3:1:1101:20227:6020 2:N:0:1
TACTGGGGTATCTAATCCTGTTTGCTCCCCACGCTTTCGCGTCTCAGCGTCAGTATCCAACCAGGGGGCCGCCTTCGCCACCGGTGTTCCTCCCGATATCTACGCATTTCACCGCTACACCGGGAATTCCACCCCCCTCTTTGGTACTCTAGCTTGCCAGTTTCATGCGTCGTTCCTCGGTTAAGCCGAGGGATTTCACACATGACTTAGCAGACCGCCTACACGCCCTTTAAACCCAGTTGTATAG
+
CCCCCGGGGGGGGGGGGGGGGGGGGGGGGGGGGGGGGGGGGGGGGGGGGGGGGGGGGGGGGGGGGGGGGGGGGGGGGGGGGGGGGEGGGGGGFFGGGGGGGGGGGGGGGFGGGGGFGEDDGGGC=EGGGGGEDGGGGFGFAFGFGCGEGACFGGGFFGGFGG?77ACG>=@>?@FFFADEEGGCAF?BDGGFEGFCFEGFFF@?F?F9ABFDFBGG6<D????F?CFD7429>AA<GF:4):-)-6)
@M00200:205:000000000-AKKM3:1:1101:7160:6021 2:N:0:1
TACGGGGGTATCTAATCCTGTTTGCTCCCCACGCTTTCGAGCCTCAGCGTCAGTAATGAGCCAGTGTGTCGCCTTCGCCACTGGTGTTCTTCCGAATATCTACGAATTTCACCTCTACACTCGGAGTTCCACACACCTCTCTCATACTCAAGACACCCAGTATCAACGCCAATTCCGAGGTTCAGCCCCGGGATTTCACCCCTGACTTAAAAGTCCGCCTACGTGCGCTTTACACCCAATCGTCTAG
+
CCCC@FGGGGGGGGGGGFGGGGGGGGGGGGGGGGGGGGGCFFGGGGDGGGGGGGFGFFFGGF<FGGGFEFEGGGGGGGGGDGGGGGGGGGGGGGGGGGGGGGGG7=EGGGGGGGGFGG;FBF8+@CEDFA,E8@CEGFGB6,@8=EDEG9DF9=+;DEC*@=>FEA+@*@@)3*+4;*3<CC*59;1:AG>)?5ACFEGE>F>>@EF67))7)7BC?GFD?D?5(3)7>7?24ADBG?0<((.34(:
@M00200:205:000000000-AKKM3:1:1101:16283:6024 2:N:0:1
TACGGGGGTATCTAATCCTGTTTGCTACCCACGCTTTCGAGCCTCAGTGTCAGTTACAGTCCAGAGAGCCGCTTTCGCCACCGGTGTTCCTCCATATATCTACGCATTTCACCGCTACACATGGAATTCCACTCTCCTCTACTGCACTCAAGTCTAACAGTTTCCAATGCACACAATGGTTGAGCCACTGCCTTTTACATCAGACTTATTAAACCACCTGCGCTCGCTTTAAGCCCCGTTGTCTAG
+
CCCCCGGGGGGGGGGGGGGFGGGGGGGGGGGGGGGGGGDGCEGGGGGGGGGGGGGGGGGGGGGGGGGGGGGGGGGGGGCGCGGGGGFGGGGGGGGGGGGGGGGGGGGGGGGGGGGFGGGGGGGGGCDGGGDGGGGGGBGFFGGFGFGFGFGCFGGFFGGBEGEGEFGF5EFEFF>5AF98F6+=FFF6AFC>FGGFFBEEA53>E@EEEF*><9,;7*3(002//4)*:8>?EFE0*64(134C55
@M00200:205:000000000-AKKM3:1:1101:20483:6035 2:N:0:1
TACTGGGGTATCTAATCCCGTTTGCTCCCCTGGCTTTCGCGCCTCAGCGTCAATGCCGGTCCAGGATGCCGCCTTCGCCACCGGTGTTCCTCCAGATATCTACGCATTTCACCGCTACACCTGGAATTCCGCATCCCTCTCCCGAATTCAAGCCAACCAGTATCGAACGCAGTTCCCGGGTTGAGCCCGGGGATTTCACGTTCGACTTAGCAGGCCGCCTACGCGCCCTTTATTCCCAATTGTCCAGAGA
+
CCCCCGGGGGGGGCGGGFFGFGGGGGGGGGGGGGGGGGGGGGGGGGGGGGGGGGGGGGGGGGFGGGGGGGGGGGGGGGGGGGGGGGGGGGGGGGGGGGGGGGGGGGGGGGGGGGG?CCCADGGGGFGGGGGGD>DFGFGFFDDEC?DFGFGDEGGFFGGAFGEGFFGGFGFFBE@FFF5BFD*496E?BDEF5CCD=?:6=;@<?6@<EFEE<6CEFC33:8?3(2>D)90.5)).35((6752)).).(
@M00200:205:000000000-AKKM3:1:1101:13256:6060 2:N:0:1
TACAGGGGTATCTAATCCTGTTCGCTACCCACGCTTTCGCTATTCAGCGTCAGTTCCGGCCCAGACCACTGCCTTCGCCATCGGTGTTCCTCCTGATATCTGCGCATTTCACCGCTACACCAGGAATTCCGTGGTCCCCTACCGGACTCAAGCCATAGCAGTATCGGATGGCCGCTCCAGGTTGAGCCTGAAGTTTTCACACCCGACTTGCTAAGCCGCCTACTAGCCCTTTAAACCACATTGTCTAGAA
+
CCCCCGGGGGGGGGGGGGGGGGGGGGGGGGGGGGGGGGGGGGGGGGGGGGGGGGGGGGDGGGGGGGGGGGGGGGGGGGGGGGGGGGGGGGGGGGGGFFGGGGGDGGGGGGGGGGGEGGGGGGGGGFGGGGGGGGGGFFGDFGGFGEGAGFGGGGGFFDFFFDDCEBDGFGFFFBEBDFGFG?CFFFGFF>EAFGCCF<:EFE>@96>BDFCC)?CFED>7@?@;)+;CFF13><<AG((4:9><A264.)
@M00200:205:000000000-AKKM3:1:1101:8687:6073 2:N:0:1
TACAAGGGTATCTAATCCTGTTTGCTCCCCACGCTGTCGCGCCTCAGTGTCGGTTGAAGGGACCTTTCGGTCCCACCGCCCAGCAGACCGCCTTCGCCACTGGTGTTCTTCCGGATCTCTACGCATTCCACCGCTACACCCGGAATTCCATCTGCGTCTACGGTACCCCAGCCCCACAGTCGCCGCGGCCGATCTGGAGTTGAGCTCCAGACTTTCACCGCGGCCTTATGGTGGCCACCTACGCGCCCTTT
+
CCCCCGGGGGGGGGGGGGGEFGGGGGGFGEGGGGGGEFGGGGGGGGGGFGGEGGGGGFDGG8CFGGGGGGGFGGGFGGGGGFFGGGGGGGGDGGGFGFGEGGGGGGCGFGGGDGGDGFGGGGGGGG>FFFGGGGGDED?=A88>EFGFF?,:>DGEFED>GGAFCECFFGABFFFFFFG82/?DEGGFBC=>>G=CF4=48A970)4,482::DFFFGF6;9084;@CFF7>A:?<+40:7??;(,7(24)
@M00200:205:000000000-AKKM3:1:1101:5912:6084 2:N:0:1
TACAAGGGTATCTAATCCCGTTTGCTCCCCTAGCTTTCGCGCCTCAGCGTCAGTGTCGGTCCAGGATGCCGCCTTCGCCACCGGTGTTCCTTCAGATATCTACGCATTTCACCGCTACACCTGAAATTCCACTTCCCTCTCCCATACTCTAGCTAGACAGTCTCGACTGCAGTTCCCAGGTTAAGCCCGGGGATTTCACAATAGACTTGAAAAGCCGCCTACGCGCGCTTTAAACCCAGTTGTCTAGCGAT
+
CCCCCGGGGGGGGGGGGGGGGGGGFGGGGGGGGGGGGFGGCFGDGGGGGGGGGGGGGGGGGGGGGGGGGGDGGGGGGGGFFGGGFGGGGFFGFFGFGGGGGGFGGEEGGGGGGGGFGGGGGGGGGGGGGGDEGFGGGFGFFGGFFFGFG7DFFGFFDFF5ECEC8DDGDGFFDEF7AAGFFG?C;DGF>*9B5A7CFFGFF=**:=A:=F)>:BEE=4?95=D>@G):<7@9?E<?EF(..554<4))39.
@M00200:205:000000000-AKKM3:1:1101:6253:6095 2:N:0:1
TACGGGGGTATCTAATCCTGTTTGCTCCCCACGCTGTCGCGCCTCAGCGTCAGCACGGGGACAGATTGCTCTGCCCCCTTCCGGCCCAGCAGACCGCCTTCGCCACCGGTGTTCTTCCGGATCTCTACGCATTCCACCGCTACACCCGGAATTCCGTCTGCCCCTACCGTGCTCCAGCCCAACCCTCGCCCCCGCCGCTCCGGGGTCCAGCCCCGGACTTTACCGCGCGCCTCATCCAGCCGCCTACGCGC
+
CCCC@CGGGGGGGGGGGGGGGGGGGGGGGGDGGGGGGGGGGGGGGGGFGGGGDFFGE@C@7CEGGGFGGGGGGGGGGGGGAEEGGGGGGG8EFGGGGGGGGGGGEEFGGCCCFGDFGGDE6@EFGGAFEGGGGGG,EFG95CEFEAD=C/;9DFDFFFGF9D>CBA6C4:)18CF44=FFFCC*)3:5:DC))*29)(*49-7474((,4>FFFC*(1.4)))03?3))76?(()6+,.5((4,808(4(2
@M00200:205:000000000-AKKM3:1:1101:22509:6100 2:N:0:1
TACTGGGGTATCTAATCCCGTTTGCTCCCCTGGCTTTCGCTCCTCAGCGTCAGTGTTGGTCCAGGATGCCGCCTTCGCCACCGGTGTTCCTCCAGATATCTACGCATTTCACCGCTACACCTGGAATTCCGCATCCCTCTCCCAAACTCAAGCCATCCAGTATCAGACGCAGTTCCCCGGTTAAGCCGAGGGATTTCACGTCTGACTTAGTTGGCCGCCTACGCGCCCTTTAAACCCACTTTGCTAGAG
+
CCCCCGGGGGGGGGGGGGGGGGGGGGGGGGGGGGGGGGGGGGGGGGGGGGGGGGGGGGGGGGGGGGGGGGEGGGGGGGGGGGGGGGGGGGGGGGGGGGGGGGGGGGGGGGGGGGGFDGGGGGGGGFGGGGGGGGGGGFGFFGGFFFGBFFF=EGGFFGGFGGFGEFDF>EFFFFFFFFGFFE5DFGFA>GGDAGGCFCCBDFFFFF4?>EF<82?C(9>;08()(3:C9>2AFF<1C<(3)))-.6>FF
@M00200:205:000000000-AKKM3:1:1101:16656:6109 2:N:0:1
TACAGGGGTATCTAATCCCGTTTACTACCCTAGCTGTCGCGTCTGAGTGTCAGAAACAGACCAGAAGATCGCCTTCGCCACTGGTGTTCCTCCCGATATCTACGCATTTCACCACTACACCGGGAATTCCATCTTCCTCTTCTGCTCTCTAGCCCGGTAGTATTAGACGACCTCTCCCAGTTGAGCCGGGAGATTTCACGCCTAACTTACCAAGCCACCTGCACGCGCTTTAAACCCAATTGTCTAG
+
CCCCCGGGGGGGFGFGGGGGGGGEFGGGGGGGGGGGGGGGGFGGGGGGGGGGGGGGGGGDGGGGGGGGGG@EGGGGGGGGGGGGGGGGGGGGCFGGGGGGGGGGGGGECGFG5BFDCFFFGDBE@EGGGGFCD;@FFBFC+@CDG7DBFFF=F+A>DGGEGFB+;?DDA+5@A@FFF?FFFGFF58C5B9C>FGFGFEG25)5)>BC4:>E=325::CF2>BBFFG):)9?)?EE;EF139)/7?C4
@M00200:205:000000000-AKKM3:1:1101:16203:6110 2:N:0:1
TACTAGGGTATCTAATCCCGTTTGCTCCCCTGGCTTTCGCTCCTCAGCGTCAGTGTTGGTCCAGGATGCCGCCTTCGCCACCGGTGTTCCTCCAGATATCTACGCATTTCACCGCTACACCTGGAATTCCGCATCCCTCTCCCAAACTCAAGCCATCCAGTATCAGACGCAGTTCCCCGGTTCAGCCGCGGGCTTTCACGTCTGACTTAGTTGCCCGCCTACGAGCCCTTTACACCCCATTGTCTAGAAAT
+
CCCCCGGGGGGGGGGGGG@FGGGGGG<FGGGFGGGGGGGEGG7FGFFGGGGGGGGC<FGCF@@F<FGGG8@FGGGGFGEG7FGGGGGGGFGGEFGCFGGGGGG@GGGGFGFGGGEFDGFGGGCGGGFGGGFG8EGGGFGFB?FD?6FEFFFA9=+<?DF5FCEGCDDEFG5=BEFC?FCBGG*A@AED*9C>)?FFFFGDFFFFCCEFC9569)?9<CD@78;86E@G<<><>)44?(-:4664:49)).-
@M00200:205:000000000-AKKM3:1:1101:20117:6114 2:N:0:1
TACAGGGGTATCTAATCCTGTTTGCTCCCCACGCTGTCGCGCCTCAGTGTCAGCCACTGCCCAGCAGGCCGCCTTCGCCACCGGTATTCTTCCGGATCTCTACGCATTCCACCGCTACACCCGGAATTCTACCTGCCTCTACAGTGCTCAAGCCATAGCAGTTCGCACGGCAGACCCGGGGTTGAGCCCCGGGCTTTCACCACACGCTTGCCAAGCCACCTACGCGCCCCTTAAACCCCACTCTCTAG
+
CCCCCGGGGGGGGGGGGGGGGGGGGGGGGGGGGGGGGGGGGGGGGGGGGGGGGGGGGGGGGGGGGGGGGGGGGGGGGGGGGGGGGGGGGGGGGEGFCGGGGGGGGGGGGGGGGGGEGGGGGGGGGG?FGGGGFFDEDFGB+=A?FFGFGFDGFGFDF?FFFD7FAFGGEGFADDF@FFDFGC<GA:8AFDG>>EE<F@CE;8<@FF>;;@FEAD5A<C@::((04:BGG3?()-.<@218(.(.,).)
@M00200:205:000000000-AKKM3:1:1101:17215:6153 2:N:0:1
TACTGGGGTATCTAATCCTGTTTGCTACCCACACTTTCGCGCCTCAGCGTCAGGTGATGCCCAGTGAGCCGCCTTCGCCACGGGTGTTCCTCCTGATATCTACCCATTTCACCGGTACACCAGGAATTCCACTCACCTCTGCATCCCTCCAGTCTGCCAGTATGAAAAGCAGTTTCCGGGTTGAGCCCTGGAGATTTCACTTCTCACTTACCAGACCGCCTACGCCCTCTTTAAACCCAGTTGTCTAG
+
CCCCCGGGGGGGGGGGGGGGGGGGGGGGGGGGGGGGGGGGGGGGGGGGGGGGEGGGFFEFGGGGGGGGGGGGGGGGGGGGGGEGGGGGGGGGGGGFFGGGGGGGGGGGGGGGGEGAGGGGGGGGGDGGGGGGGGGGGFGFBGGFGFGFGEGDEGGFFGFFDGFDBDF,9DDDF9=FBD=@FEDG?DFFFG>AAC?FA=BEF@5;=E;4AC*<E)8DBDE>@((55*:5DD>)9));E6((.93<365?
@M00200:205:000000000-AKKM3:1:1101:14207:6161 2:N:0:1
TACGAGGGTATCTAATCCCGTTTGCTCCCCACGCTTTCGCGCCTCAGCGTCAGGAATTGGCCAGAGACCCGCCTTCGCCACCGGTGTTCCTCCCGATCTCTACACATTTCACCGCTACACCGGGAATTCCAGTCTCCTCTCCAACCCTCAAGGACAGCAGTATCGGACGCACTTCTTCGGTTGGGCCGAAGGATTTCACGACCGACTTGCCATCCCGCCTACACGCCCTTTATGCCCGGTTGTCTAG
+
CCCCCGGGGGGGGGGGGGGGGGGGGGGGGGGGGGGGGGGGGGGGGGGGGGGGGGGGGGGGGGGGGGGGGGGGGGGGGGGGGGGGGGGGGGGGGGGGGGGGGGGGGGGGGGGGGGGFGG8EFGEGGGGGGGGGGGGGGFFCFGGFGFGFGFG88FGFFGGFFGEGFFGGDG>@EEFFFFGFGEGDBFGD>5CB)9+0:)A;@FFBFF0<AFF2AFGG07>BFFFF6CFG)5>>9A<3C1;>024<AB2
@M00200:205:000000000-AKKM3:1:1101:6063:6167 2:N:0:1
TACTCGGGTATCTAATCCTGTTTGATCCCCACGCTTTCGCGCCTCAGCGTCAGGAATTGGCCAGAGACCCGCCTTCGCCACCGGTGTTCCTCCCGATCTCTACACATTTCACCGCTACACCGGGAATTCCAGTCTCCTCTCCAACCCTCAAGCACGGCAGTATCGGACGCACTTCTTCGGTTGAGCCGAAGGATTTCACGACCGACTTGCCATCCCGCCTACACGCCCTTTAAACCCAATCGCCTAGATAT
+
C8CCCEEGGGGGGGGGGGGGGGGGGGGGGGGGGGGGGGGGGDGGGGGGDGGGGFGGCEF?FGGFGGGEGGEGGGGGGGGGGGGGGDFGGGGGGGGGDGGGGGGGGGGGGGGGG>EFGGDFFEGC+CGGGGF969+C@FGFFGCFFBGDFFGF,AD>>EC*387FD59C5:4@FEF19EC>FC5F)>F>A4C:FGFDC<F;DB191(6<8<BFA:FG6DFF<:BF0CFGD*4<B-41C?1:(((((44))-)
@M00200:205:000000000-AKKM3:1:1101:25469:6180 2:N:0:1
TACCCGGGTATCTAATCCTGTTTGCTCCCCACGCTTTCGTGCCTCAGCGTCAGTATCGGGCCAGTGAGCCGCCTTCGCCACTGGTGTTCTTGCGAATATCTACGAATTTCACCTCTACACTCGCAGTTCCACTCACCTCTCCCGAACTCAAGATCCTCAGTATCAAAGGCAGTTCCGGGGTTGAGCCCCGGGATTTCACCCCTGACTTAACAGTCCGCCTACGTTCGCTTTACGCCCAGTTGTCTAGAGCT
+
CCC,AFEGGGGGGGFGGGGGGGGGGGGGGGGGGGGGGGGGFGGGGGGGGGGGEGG<;@CCGGGGGGGGGGGGGGGGGGGGGGGGGGGGGGGFGGGGGGGGGGGGEFGGGGGGGGGFGFGGGGGGCCEGGGGGFGGGGFGFFFG>1@GFGFFFD8?0BFG5ED>EEFGG?FF=AEFFFDG>FGCDFGGFFGCBEEFGF?FFBFFF2>@34746=CGG@DEFFFD)(3:>DCD69<<0CB(8)..-6.62)))
@M00200:205:000000000-AKKM3:1:1101:14465:6185 2:N:0:1
TACGGGGGTATCTAATCCGGTTTGCTCCCCACGCCGTCGTGTCTCAGCGTCAGGTCTCGGCCAGTCAGCCGCTTGCGCCACTGGTGTTCCTCTCGATATCTACGCATTTCACCACTACACCGAGAATTCCACTGACCTCTCCGAGCCTCCAGGCGGCCTGTCTACCGCGACCTCCCCGCGATAAGCGCGGAGCTTTCACACGGCACATAGCCACCCGCCTGCACACGCTTTACACCCAGTTGTCTAGCGAT
+
CCCCCGGGGGGGGGFGGGGGGGGGGGGGGGGGGGGGGGGGGGGGGGGGGGGGGGDEFGGGGGGGGGGGGGGGGEFGGGGGGGGGGGGGGGGGFGEGGFEGGCGGGGGGGGGGGFGFGGGGG6EG:ECGGGFGG8FGGFFEF?+?CADDGFFDC*39AGGFGCEDEFGG):DBF@)=>BG>@=CCFGCDED=>EFGGF>CDF0(99><64<?7)(2C0CEB?60;4C5>*144AAA?GF2,5:)4)).)43(
@M00200:205:000000000-AKKM3:1:1101:13455:6225 2:N:0:1
TACTAGGGTATCTAATCCCGTTTGCTCCCCTGGCCTTCGTGCCTCAGCGTCAGGAACTGTCCAGAGTCTCGCCTTCGCCACTAGTGTTCCTCACAATATCTACGCATTTCACTGCTCCACTGTGAATTCCAGACTCCTCTCCAGTCCTCGAGCACGGCCGTATCGGAGGCCGTTCCGGAGTTGAGCTCCGGGATTTCACCTCTGACTTGCCGTGCGCCCTACGCACCCTTTAAACCCAATTTCCTAGAGCC
+
CCCCCGGGGGGGGGGGGGGGGGGGGGGGGGGGFFGGGGGGGGGGGGGGGGGGEGGGGGGGGGGGGCFGCFFGEGCGGGGGGGF=FGGGGG=FGGGGGFFE;FGGGGGGGGGGGFFDGGCFGGGGBDFFGGGGGGFGGB8*DFF5=DD9D5@DG8DB>C+@==5DA?DGFGAAF5565*3@FGCF6C:AA5E**@99EED=*7;:4>EC;A)->(*5(9)5(,1:6CBD*7)>C37(46(3)))/6..)).(
@M00200:205:000000000-AKKM3:1:1101:20440:6246 2:N:0:1
TACTGGGGTATCTAATCCTGTTCGCTCCCCACGCTTTCGCGCCTCAGCGTCAGTACCGTTCCAGCGAGCTGCCTTCGCCATTGGTGTTCCTCCTGATATCTACGCATTTCACCGCTACACCGGGAATTCCAGTCTCCTCTGATGTGCTCGAGCTGAACAGTATGAGATGCAGTTCCCCGGTTGAGCCGGGGGATTTAACATCCCACTTATCCAGCCGCCTACACGCCCTTTCAGCCCAATTGACTAG
+
CCCCCGGGGGGGGGGGGGGGGGGGGGGGGGGGGGGGGGGGGGGGGGGGGEGGGGGGGGGGGGGGGGGGGG@FGGGGGGGEGGGGFFGGGGGGGGGGGGGGGGGGGGGGGGGGGGGFGGGGGGDGG7DDFGGGGGGGGFGFFGGFGBD;FEG8CCGFFGD5AGEGEF=FFGF@8CFFFF6BE*9D5CFF59EFFGGFF<FFFEF04(3;9CFCE<FF1CB;?<(.,:5D/92).)-4;4?0))).6<2
@M00200:205:000000000-AKKM3:1:1101:5383:6253 2:N:0:1
TACTGGGGTATCTAATCCCGTTCGCTCCCCTGGCTTTCGCGCCTCAGCGTCAGTGTCGGCCCAGCAACCCGCCTTCGCCGCAGGTGTTCCTCTCGATATCTACGCATTTCACCGCTACACCGAGAATTCCAGTTGCCCCTTCCGCACTCTAGCACGACCGTATCACTTGGCCGCTCCGAGTTAAGCCCGGAGATTTCACAAGTGACTTGTTGCGCCGCCTCCGCGCCCTTTAAACACAATTGTCTAG
+
CCCCCGGGGGGGGGFGGGGGGGGGGGGGGGGGGGGGGGGGGGGGGGGGGGGGGGGGGEGGGGGGGGGGGGGGGGGGGGGGGGDDCFGGGGGGGGGGGFEGGGGGGGGGGGGGGDGFDFGGGGGEGGGGF9FGGGGGADDDFGGFGFGFGFGDFCFB58*3CC59*98DFGFE>BEFFFDFGG>GFGDFFDCBEGGGFFC))3>9?3?C8CE@F0CEBGF23(17,8>D7>24A)5);:<)5<4<954
@M00200:205:000000000-AKKM3:1:1101:10165:6273 2:N:0:1
TACGGGGGTATCTAATCCTGTTTGCTCCCCACGCTGTCGCGCCTCAGTGTCGGTTGAAGGGACCTTTCGGTCCCACCGCCCAGCAGACCGCCTTCGCCACTGGTGTTCTTCCGGATCTCTACGCATTCCACCGCTACACCCGGAATTCCATCTGCCTCTACGGTACCCCAGCCCCACAGTCGCCGCGGCCGATCTGGAGTTGAGCTCCAGACTTTCACCGCGGCCTTATGGTGGCCCCCTACGCGCCCTTT
+
CCCCCGGGGGGGGGGGGGGGGGGGGGGGGGGGGGGGGGGGGGGGGGGGGGGGGGGGGGGGG,CFGGGGGGGGGGGGGFGGGGFGFGFGGGGGGGGGGGGGGGGGCFGGGGGGGGCDGDGGCGFG:EEFFFGGGGGGGFGFFGGFGFGFGFGGFFGFFFGFGCAGFF?FFG4@FFD4??DFG5CDBEEFAD5@BGC>*6A?:A40:<BFF?2?BB9C):B693(;0CF7CF?AB(4:*-49<:191;B2;(4
@M00200:205:000000000-AKKM3:1:1101:17835:6291 2:N:0:1
TACGCGGGTATCTAATCCTGTTTGCTCCCCACGCTTTCGAGCCTCAGCGTCAGTAATGGACCAGTATGTCGCCTTCGCCACTGGTGTTCTTCCGAATATCTACGAATTTCACCTCTACACTCGGAGTTCCACATACCTCTTCCATACTCAAGATAGCCAGTATCAAAGGCAATTCCAAGGTTGAGCCCTGGGCTTTCACCTCTGACTAAACTATCCGCCTACGCTCCCTTTACACCCAGTTGTCTAG
+
CCCCCGGGGGGGGGGGGGGGGGGGGGGGGGGGGGGGGGGGDFGGGGGGGGGGGGGGGGGGGGGGGGGGGGGGGGGGGGGGGGFGGGGGGGGGGGECGFGGGGGGGGGGGGGGGGGFGGGGGGGGGGGDFGGGGGGGGFGFFFGFGFGFGFGGGGGBFFGFD9DFFFGGF@FDFB+B;FGFGGGGFGCFFGC>FGDFFFA@EC@@EFFF6:@EEFGG);@=AD24@EFGGCEEE?E5E@@86>?EE5<
@M00200:205:000000000-AKKM3:1:1101:20854:6295 2:N:0:1
TACTGGGGTATCTAATCCTGTTTGCTCCCCACGCTTTCGTGCCTCAGCGTCAATACTTGCCCAGTTAGCTGCCTACGCCATTGGTATTCCTCCGAATATCTGCGAATTTCACCTCTACACTCGGAATTCTGCTAACCTCTTCAAGATTCTAGACTTGCAGTTTCAAAAGCAATTCCAGGGTTAAGCCCTGGGATTTCACTTCTGACTTGCAAATCCGCCTACGCACGCTTTACACCCAATTGTCTAG
+
CCCCCGGGGGGGGGGGGGGGGGGGGGGGGGGGGGGGGGGGGGGGGGGGGGGGGGGGGGGGGGGGGGGFGGGGGGGGDGGDGGGGGGGFGGGGGGDFGGGGGGGGGCGGGGGGGFGFGFGGGGGGFGDGGGGGGGCFGFGFFGGFGFGFGFGDEGGFFGGFFGFGEFGGFFFEFEFFFFG>FGGGFFD?DFGF?FFFFEADEF7ACEFCCCEEEEGEBG>@@@A>ACB*9C=CE<BBC=B:E:E<5@C
@M00200:205:000000000-AKKM3:1:1101:15875:6307 2:N:0:1
TACGCGGGTATCTAATCCCGTTTGCTCCCCACGCTTTCGCGCCTCAGCGTCAGGGAATGCCCAGAGACCCGCCTTCGCCACCGGTGTTCCTCCCGATCTCTACACATTTCACCGCTACACCGGGAATTCCAGACTCCTCTGCCTCCCTCAAGACACTCAGTTTCGGCCGACCCCGCCGGGTTGAGCCCGGAGATTTCACGACCGACTTGAGCGCCCGCCTACGCGCCCTTTATACCCAGTTGTCTAG
+
CCCCCGGGGGGGGGGGGGGGGGGGGGGGGGGGGGGGGGGGGGGGGGGGGGGGGGGGFGGGGGGGGGGGGGGGGGGGGGGGGGGGGGGGGGGGGGGGGGGGGGGGGGGGGGGGGGGFGGGGGGGGGGGGGGGGGGGGGFGFFFGFGFCDG9CCGFGFFGGFGGFGF5CEFCBFFFFFFFCBGECDFGGFFGEE5EFCFAF?FFFB9BF:7>D>F>E86DD?:72>9CBD)*))6<A2C2:264<FFFB
@M00200:205:000000000-AKKM3:1:1101:6268:6309 2:N:0:1
TACCGGGGTATCTCATCCGGTTCGCTCCCCTAGCTTTCGCGCCTCAGCGTCAGGAACGGCCCAGCAGATCGCCTTCGCCACCGGCGTTCCTAGCGATATCTGTGCATTTCACCGCTACACCGCTAGTTCCATCTACCTCTACCGCCCTCAAGTCAACGCAGTATCCGCCGCACGTTCACAGTTAACCCGTGAATTTTCACGCCCGACTTACGTACCCCCCTCCACGCCCTTTACCCCCAGTTCTCTATCG
+
CCCCCGGGGGGGG9FFGGGGGGGGGGGGGGGGGGGGGGGGG>GGGGGGGGG@FG<@FEDEGGGGGCFGGF<FGGGGCGG@FAFCFGGGGGGA,EC7F7CFFGF;F=FFCFAFFEEDGGFFGC>G+@@EGGFFFC=EGFGFFGEEG5DBG*793=CCF5C4*;A+9AC*/*0(22?6A4;6,5C+:+2;=9*).=@C;?+9?F;63(1,8.90,4/1<*0-(,().*89D32:A:)587104-)).5))--
@M00200:205:000000000-AKKM3:1:1101:4400:6313 2:N:0:1
TACTGGGGTATCTAATCCTGTTTGCTCCCCACGCTTTCGCGTCTCAGCGTCAGTAACGTCCCAGCGAGCTGCCTTCGCAATTGGTGTTCCTCCTGATATCTGCGCATTTCACCGCTACACCAGGAATTCCACTCGCCTCTTCCGTACTCTAGCCCGACAGTATCCACCGGCTTTCGAGGGTTGAGCCCCCGACTTTCACAGCGGCCTTACCGAACCGCCTACACGCGCTTTACACCCAGTTGTCTAGAGA
+
CCCCCGGGGGGGGG@FGGGGGGGGGGGGGGGG@FGGGGGGGFGGGGGGDGGGGGFGEFGGGGGFGG+C@CFGGGGGGGD=CF@FFDGEGCFGGGF?FEGGGGGGG>FDGGGGGCEEDGGGF+@CD8DDFGGGGGDECDEE5FGFG5DDFC,?ADCA>GG5;+;EEAGG5EA=EFFFF599>ECG4DFF:C=4BEGB=/B?FD00(2647;;1((=:07B?:?FFBG37>C1<-)34?:1:24-9)))...
@M00200:205:000000000-AKKM3:1:1101:13879:6320 2:N:0:1
TACTCGGGTATCTAATCCTGTTTGCTCCCCACGCTTTCGCGCCTCAGCGTCAGTATCGGGCCAGTGAGCCGCCTTCGCTTCTGGTGTTCCTCCGAATATCTACGAATTTCACCTCTACACTCGGAATTCCACTCACCTCTCCCGAACTCCAGACATCCAGTATCAAAGGCAGTTCCAGGGTTGAGCCCTGGGATTTCACCCCTGACTTAAATATCCGCCTACGCGCGCTTTAAGCCCACTTGTCTAC
+
CCCCCGGGGGGGGGFGGGGGGGGGGGGGGGGGGGGGGGGGGGGGGFGGGGGGGGFGGGDGGGDGGGGFGGGGGGGGGGGFGGFFGGGGGGGGGGGGGFGGFGGFFEFGGGGGGGGFGGGGGGGGCCFGGGGGGGGGGFGFFGGFGEGDGFGGFFFBFFFFFCEGFF=EFGFFFEFFFFG>FFGGFGGFFFFF>GGGFFGFFFFFDFFF;6:5?CGF@GF9>DDFF58CD5?)947=FD(3A9:8AF)
@M00200:205:000000000-AKKM3:1:1101:18502:6346 2:N:0:1
TACGGGGGTATCTAATCCTGTTTGATCCCCACGCTTTCGTGCATCAGCGTCAATATATGCTTAGTAAGCTGCCTTCGCAATCGGTGTTCTATAACATATCTATGCATTTCACCGCTACATGTTATATTCCGCCTACCTCAACATAATTCAAGACAAATAGTATCCAAGGCAGTTTCCGAGTTGAGCTCGGAGATTTCACCCCAGACTTAAATGCCCGCCTACACACCCTTTAAACCCAGTTGTCTAG
+
CCCCCGGGGGGGGGGGGGGGGGGGGGGGGGGGGGGGGGGGGGGGGGGGGGGGGGFGGGGGGGGGGGGGGGGGGGGGGGGGGGGGGGGGGGGGGGGGGGGGGGGGAFGGFGGGGGGFGGGGGGFGGGGGGFGDGE>FGFGFF8FDGFGFGFGGEFGF5FDFGD>=EFGFFGFFFFBFF>>@FEFC5@ACA+@>BEFF+;E5@AA4>B@<;88C7E8<>GFD2>FF:C:<9839)9)316=;/4<AEC3
@M00200:205:000000000-AKKM3:1:1101:14504:6362 2:N:0:1
TACGGGGGTATCTAATCCTGTTTGCTCCCCACGCTTTCGAGCCTCAGCGTCAGTAATGGACCAGTATGTCGCCTTCGCCACTGGTGTTCTTCCGAATATCTACGAATTTCACCTCTACACTCGGAGTTCCACATACCTCTTCCATACTCAAGATAGCCAGTATCAAAGGCAATTCCAAGGTTGAGCCCTGGGCTTTCACCTCTGACTAAACTATCCGCCTACGCTCCCTTTACACCCAATTGTCTCG
+
CCCCCGGGGGGGGGGGGGGGGGGGGGGGGGGGGGGGGGEFFGGGGGGGGFGGGGGGGGGGGGGGGGGGGGGGGGFGGGGGGGGGGGDFGGGGGGGDGGGGCFGGGFGGGGGGGGGFGGGGGGGDFEEGGGGGGFGGGFGFFGGFGFGFGFG6=DGBFFGF8=FGFF?FFGFFFC?CF?F?CFGCAEGFFDFFFFFGFFGFFFFF=EAA*:>EEFGG>GF2(05DFEBF<C=EFFE@G@<@)7/56)3
@M00200:205:000000000-AKKM3:1:1101:25456:6383 2:N:0:1
TACTGGGGTATCTAATCCTGTTTGCTCCCCATGCTTTCGAGCCTCAGCGTCAATATGTGTCCAGTCGGCCGCCTTCGCAACTGGTGTTCTTGGGGATCTCTACGCATTCCACCGCTACACCCGGAATTCCATCTGCCTCTACGGTGCCCTAGCGACACAGTTGCCACGGCCGATCCGGAGTTGAGCCCCGGCCTTTCACCACAGCCTTATGCCGCCACCTACGCGCCCTTTCTACCCCATTGTCTAGACAT
+
CCCCCGGGGGGGGGGGGGGGGGGGGGGGGGGGGGGGGGGGGGGGGGGFGGGDEGGGFFAFFGGGEFGGCFEGGGGGDGGGGGDFGFFEG,DE:F7FGGGGGGGGGCGGGD9AAEGFGG8FGDGDCEFFGFGFGADGGF?DFGGFGFG5DD888=8?BEGFACCF@FG+9CD=>0?594/*>:+C4CGFD55)/:<C+.=7<0=<43(3).)>EBEG19=@8?6>1C)91*.)6)5-;1(,.54<AA)))))
@M00200:205:000000000-AKKM3:1:1101:27282:6400 2:N:0:1
TACCAGGGTATCTAATCCTGTTCGCTCCCCATGCTTTCGCTCCTCAGCGTCAGTAACTGCCCAGAGACCTGCCTTCGCCATCGGTGTTCCTCCCGATATCTGCGCATTCCACCGCTACACCAGGAATTCCACTCTCCTCTGCCGCACTCTAGTCTGCCCGTACCCGATGCCATCCCACAGTTGAGCCATGGGATTTCACCCTAGACTCGACAGACCGCCTACGAGCCCTTTACACCCCATCATCTCGAAGT
+
CCCCCGGGGGGGGGGGGGFGGGAFGGGGGGG9FGGGGGGG7FGGGGGGGGGGGE<AE,,@FGGGGCF8F@FAGFFGGGGG:=FCGGGGGGGGG,=FGGGGGDGDGGGD;AEFG6E>?FGG?+@8<8DFGGG,=EFGG+AD*,23@*+)63=D,?=<FDDFC85@80=+:3*095;A0?76><:EFFG5+3,@>A9FFFG@9)0-.A*))7>@52:C=DFFFF(.;E):;8;F3);3B2;8())).64.(((
@M00200:205:000000000-AKKM3:1:1101:20834:6401 2:N:0:1
TACTGGGGTATCTAATCCTGTTTGCTCCCCACGCTTTCGAGCCTCAGCGTCAGTAATGGACCAGTATGTCGCCTTCGCCACTGGTGTTCTTCCGAATATCTACGAATTTCACCTCTACACTCGGAGTTCCACATACCTCTTCCATACTCAAGATAGCCAGTATCCAAGGCAATTCCAAGGTTGAGCCCTGGGCTTTCACCTCTGACTACACTATCCGCCTACGCTCCCTTTATACCCATATGTATAT
+
CCCCCGGGGGGGGGGGGFGGGGFGGGGGGGGGEGGGGGGGGGGGGGGDGGGGGGGGGGGGGGGGGGGGGGGGGFFDFGFEGGEFGGGGGGGFGGGGGFFDGGGFGEFFDFDGGDFFDFGGFEFEFEGFF,=A?EFGFFEDD@DFGFDEGFFG9DG59ECFD+;D*?DCAFB5?E1DDFDFFE==:=A5?8A?F6CCA7,8==@5CE5>)0878;D8A59>D@A>AC990:)AE4<<FE(0177*7<4
@M00200:205:000000000-AKKM3:1:1101:5719:6407 2:N:0:1
TACAAGGGTATCTAATCCCGTTTGCTCCCCACGCTTTCGCGCCTCAGCGTCAGTCACCGTCCAGAAGGCCGCCTTCGCCACCGGTGTTCCTCCCGATCTCTACACATTTCACCGCTACACCGGGAATTCCACCTTCCTCTCCGGGACTCAAGAGAAGCAGTTTCGGGCGCCGTTCCTCGGTTGAGCCGAGGGATTTCACACCCGACTTGCCTCCCCGCCTCCGCGCCCTTTAGCACCAATTGCCTTGCGAT
+
B@B<A@EGF?AA<AF<F@FFFD<FGFD<CFFGCF@GGGGGGGGCEFFGGGGEGDFGGG:FGFGG9<EFGGGFGC:?7=F=F<CFF>4@F9DGGGE7FE?GGFGGGFGGCEGGGGGFGGDGGGEEGGEDFGAFGD+369EEFGG*=5>@FFE?FG+0?FFFGC<D>B539:A)/-;A8@7;<;)2;87;375)>=?=7<FCE111196?FDFA??GG0778(31@BD@D/*))))).2(.45)).)))(((,
@M00200:205:000000000-AKKM3:1:1101:26068:6419 2:N:0:1
TACTGGGGTATCTAATCCTGTTTGCTCCCCACGCTTTCGTGCATGAGCGTCAGTGTTGGCCCAGAAGGCTGCCTTCGCCATCGGTGTTCCTCCACATCTCTACGCATTTCACCGCTACACGTGGAATTCCACCTTCCTCTGCCACACTCTAGCCACGTAGTTTCGAGCGCAATTCCCAAGTTAAGCCCGGGGATTTCACACTCCACATGCGCGCCCACCTGCGCACACTTTAACCCCAATTGCCTAGCGAT
+
CCCCCGGGGGGGGGGGGGFGGGGGGGGGGGDFEGGGGGGDGGGGGGFGGGGGGGGGGGGGGGEGGG?FGGGGFGGGGGGEDGGGBFEGGGGGGGGGGGGGGGFGEGCGFAFGFDGFGGGGGGGEFFF8BDFCGGGGGFGFFFGFGFD<F8ECFDFFFEFFCFEGA5DGB=?)988AFF;6F:CC+@E?5>@>97=DFC:*:5)))-).*>9(:(4=@DEF;;1>98)8*:))9);0B(28)22))).(4((
@M00200:205:000000000-AKKM3:1:1101:4855:6421 2:N:0:1
TACACGGGTATCTAATCCCGTTTGCTACCCTAGCTTTCGCGCCTCAGCGTCAGTGTCGGTCCAGGTAGCCGCCTTCGCCTCTGGTGTTCCCCACGCTATCTACGCATTTCACCGCTACACCGTGAATTCCGCTACCCTCTCCAATGCTCTAGCCATGTAGCTTGAGGTGCACTTCCGGGGTTAAGCCCCGGGCTTTCCCGCCTCCCACACATGGCCACCTGCGCACCCATTCTGCCCAGTTGTCTCGAGAC
+
CCC@C;:F@C6,E,CECFCCCEE@FGGG8C<EEFCFGGEGGCG7FCEEGFGGGGFGCFGCG7<FFD,6AC@:EGGGGGGD?4<=E@CGFD,EEFF+4CE8;CFF>@=+9C>?,+65CF,:>CG,8@CEFG8E6C8D=F8D5DG*6;C>7C2=EFC+06=;,6*+);;:CCA*<);*:>7@FEGF+><?5C*8):5C+*0--/63(:3327:4)33>;<A(((,268:C/*).6:A?F?6:AA)9<2(4:B(
@M00200:205:000000000-AKKM3:1:1101:24268:6439 2:N:0:1
TACGGGGGTATCTAATCCCGTTTGCTCCCCTAGCTTTCGCGTCTCAGTGTCAGTAACCAGCCAGAGCCTCGCCTTCGCCGCCGGTGTTCCTCCTGATATCAACGCATTTCACCGCTCCACCAGGAATTCCAGGCTCCCCTCTGGTCCTCAAGCAAGGTAGTTTCGGGCGCAATTCCTCGGTTAGGCCGAGGGATTTCACACCCGACTTACGATGCCACCTACACGCGCTTTATACCCAATTGGCTAG
+
CCCCCGGGGGGGGGGGGGGGGFGGGGGGGGGGGGGGGGGGGGGGGGGGGGGGGGGGGGGGGGGGGGGGGGGGGGGGGGGGGGEGGGFFGGGGGGGGGGGGGGFGEGGGGGGFGGE>DCGGGGGGGFGFFGGGGGGG>DCDDGGFGFCEFAFFGGFFF9CFFG@CDF*CBEFFBEFFFFCBFG<CFFE>D3CEFGFGFE:CE?@606B?<<BBFFG+8DF1:24?6?>CC5:DB<)4<7?F2)((34(
@M00200:205:000000000-AKKM3:1:1101:4545:6444 2:N:0:1
TACTAGGGTATCTAATCCTGTTTGCTCCCCTGGCTTTCGCTCCTCAGCGTCAATTCCAATCCAGGATGCCGCCTTCGCCACCGGTGTTCCTCCAGATATCTACGCATTTCACCGCTACACCTGGAATTCCGCATACCTCTCCTGGACTCAAGCCATCCAGTCTCAGACGCAGTTCCCCGGTTAAGCCGAGGGCTTTCACGTCTGACTTAGTCGGCCGCCTACGAGCCCTTTAAACCCAGTTGTCTACAGCT
+
CCCCCGGGGGGGGGGGGG,EFGGGCGGGGGC-CFGGGGG;:FGGGGGGGGGG:F,C<FCFG8FG@,,EF,FCGGGGCG@F:EEEFCFGGAGGF8=FGFGGGGGFGGGGGGFGFGGFDGGGGE8B,@EFGGGGCE+CFFGF5,=6,*+8DDF8DFC?9DFFGFEGFB+@5EE)<977D?>5@@++59F5*<99*4;DAEF=@DD28CB<44879@>EFDEFFF0.6CBG<<@E3>@@C:(.6:4)5-.-5))
@M00200:205:000000000-AKKM3:1:1101:18734:6446 2:N:0:1
TACTCGGGTATCTAATCCCGTTCGCTCCCCTAGCTTTCGTGTCTCAGCGTCAGCGCACTCCCAGCAGTCTGTTTTCACCGTTGGCGTTCCAGATGATATCTACGCATTTCACCGCTCCACCATCTGTTCCGACTGCCCCTAAGTGGCTCAAGACGACCAGTATACCGAGCAGTTCCACGGTTGAGCCGTGGGATTTCACAAGGTACTTAGACGTCCGCCTACACACGCTTTAAACCCAATTGTCTAG
+
CCCCCGGGGGGGGGGGGGGGGGGGGGGGGGGGFGGGGGGGGGGGGGGGGGGGEGGGGGGGGGGGGGGGGGGGGGGGGGGGGGGCGGGGFGGFFGFDFGFGCFGGGGGGGGGGGGGEGGFGGCFGFFDFGGCGGGGGGFDFDFGFGFGBGFGDGFGFFGG?FGEGEFGCEEDDFFCFAFCDCC5>*<C>BDE4AE7CCAEE3>B=@=:CEFE*5@CC@CD;@D@;3=>D5*=CECE3E1;;;EEBFA<
@M00200:205:000000000-AKKM3:1:1101:14921:6453 2:N:0:1
TACTGGGGTATCTAATCCCGTTTACTACCCTAGCTGTCGCGTCTGAGTGTCAGAAACAGACCAGAAGATCGCCTTCGCCACTGGTGTTCCTCCCGATATCTACGCATTTCACCGCTACACCTGGAATTCCGCATCCCTCTCCCGGATTCAAGCCAACCAGTATCGGACGCAGTTCCTGGGTTGAGCCCAGGGATTTCACGTTCGACTTAGCAGGCCGCCTACGCGCCCTTTATACCCAATTGTCTAG
+
CCCCCGGGGGGGGGGGGGGGGGGGGGFGGGGGGGGGGG@FGGGGGGGGGGGGGGGGGGGGGGGGGGGGGGGGGGGGGGGGGGGGGGGGGGGGGGGGGGGGGGGGGGGGGGFFGGGFGGFGGGGGDFCFGGGGGGGGGFGFFGGFGBC=GFGFGGGFFGGFGCFGFFGGFGFFFFFFFFGFGGGGFFFFFGGFFEFFFFGFFB32>@2@EC;C35BC>DE?DD@>;EBCD4?A9<A<?)3<A?DBA<4
@M00200:205:000000000-AKKM3:1:1101:25713:6459 2:N:0:1
TACAGGGGTATCTAATCCCGTTCGCTACCCTGGCTTTCGTGCATCAGCGTCAGTAGAGACCCAGTAAGCCGCCTTCGCCACCGGTGTTCCTTAGGATATCAACGCATTTCACCGCTCCACCCTAAGTTCCGCTTACCTCTGTCTCACTCAAGCACAGCAGTATCGAAAGCAATTCCACAGTTGAGCTGTGGGATTTCACTCCCGACTTGCTGCACCGCCTACGCACCCTTTACGCCCAATTGTCTCG
+
CCCCCGGGGGGGGGGGGFGGFGFGGGGGGGGGFGGGGGGGGGGGGGGGGGGGGGGGGGGGBFGGGGGFGFGGGGGGGEGGGGGGGGGGGGGGGGGG9FGGGGGGGGGGGGGGGGC>D@CGGGGFGGFGGGGGDGGGFFFFFGGFGFGEGFGGGGGFFFGFEFFGAFDE5@CCFEFFFFCAFFGGFGGAFCF>F?CDBEFFC5CBFF=AEC>B@4CCBDD=@=2?18:9*26EF?69E<@(4=57.)/
@M00200:205:000000000-AKKM3:1:1101:17869:6475 2:N:0:1
TACTCGGGTATCTAATCCCGTTCGCTCCCCTAGCTTTCGCGCCTCAGCGTCAGTGTCGGCCCAGCAACCCGCCTTCGCCGCAGGTGTTCCTCTTGATATCTACGCATTTCACCGCTACACCAAGAATTCCAGTTGCCCCTTCCGCACTCTAGCCCCGCAGTATCAGTTGACCTTTCCGAGTTAAGCTCGGAGATTTCACAACTGACTTGCGGAGGCCGCCTACGCGCCCTTGATACCCAATTGTCTAG
+
CCCCCGGGGGGGGGGGGGGGGGGGGGGEGGGGGGGGGGGGGGGGGGGGGGGGGGGGGGGGGGGGGGGGGGGGGGGGGGGGGGDGGGGGGGGGGGGGGGGGGGGFGGGGGFGGGGGFGGGGGGGGGGGGGGGGGGGGGFFFFGGBGFG=FFF=FGGDDGGDGGFGFFFCCGFFFFFFFFC>FEFGFFEA>CEDAGGFCCGFBFFEEEFF33>9;(*;=8BB6((),*7CC)4(.6<AGBF0?AFA9946
@M00200:205:000000000-AKKM3:1:1101:10878:6475 2:N:0:1
TACTCGGGTATCTAATCCTGTTTGCTCCCCACGCTTTCGCACCTCAGCGTCAGTATCGGTCCAGGCCGCCGCCTTCGCCACTGGTGTTCCTCCCGATATCTACGAATTTCACCTCTACACCGGGAATTCCGCGACCCTCTCCCGCCCTCTAGCTAGGCAGTCACCTGCGCCCTTCCTGGGTTAAGCCCAGGTCTTTCCCACAGGTCTTACCTAACCACCTACGCACCCTTTATACCCAATTGTCTAG
+
CCCCCGGGGGGGGFGGGDGGGGGGGGGGGGFGGDGGGGGCGGDGFGGGGGGGGGGGGGGFECFGFGGGCCGGGDGGGEGGGGD<FGGGG;=EGECEECEGFG9DCCFFGGGGGGGFGGGGGGGD+CFDFGGGDCDECFFBF?FFD59AFAFFGFDA*DF5DD4FBFDFF**58:FFFF44CCCGFGCFFF5AFGFGFEGF@@0=<EEEFF;EE;F@<DBDFF?F?E@G5C?24264C2<(.4-<44-
@M00200:205:000000000-AKKM3:1:1101:26623:6495 2:N:0:1
TACACGGGTATCTAATCCTGTTTGATCCCCACGCTTTCGTGCCTCAGTGTCAATAAAACCATAGTAAGCTGCCTTCGCAATTGGTGTTCTGTGACATATCTATGCATTTCACCGCTACTTGTCACATTCCGCCTACCTCTAGTTCATTCAAGCTCTTCAGTATCAAAGGCACTGCGATAGTTAAGCTACCGTCTTTCACCCCTGACTTCAAAAGCCACCTACGCACCCTTTAAACCCAATTGTCTAGAGAC
+
9ACCCGGGGGGGFGCFFGGGGGGGGGGFGGGGGGGGGGGF8CFGGFGEGGGGCFGC<C<BFFDFEA<FEF,9?FFECGGEGFECGGFGGGGEF<F9FAFF;@BF<;F;=ADFEGDF>FG<EF,C?,,C;FFG+=+@=DFE5A;3;DDFGFFF?=?FBEDFC9DD79CF:,?DDDFB*:=5=D3CFGGFBGED5D?D;C=80)0:)0>=*;*;8=C,@?6)8))*)33CF*4*:6=:>>921**297**8*(
@M00200:205:000000000-AKKM3:1:1101:11290:6509 2:N:0:1
TACTCGGGTATCTAATCCCGTTTGCTCCCCACGCTTTCGCGCCTCAGCGTCAGGAAATGCCCAGAGACCCGCCTTCGCCACCGGTGTTCCTCCGGATATCTACGCATTTCACCGCTACACTGGGAATTCCGCTACCCTCTCCCGGCCTCAAGCCAAGCAGTTTCAAAGGCAGTTCCTCGGTTGGGCCGAGGGATTTCACCTTTGACTTGCCAAGCCGCCTACGCGCCCTTTATGCCCCGTTGTCTAGCGAT
+
CCCCCGGGGGGGGGGGGGGGGGGGGGGGGGGGGGGGGGGGGGGGGGGGGGGGDFFGGGGGGGGGGGGGGGGGGGGGGGGGDFGGGGGGGGFGGGDCGG8FGGGGGGGGGGGGGGGFCGGGGGGGGGGGGGGGGGGGGFG5DFGFGFGFGFGDGGFFFFDFGGEDFFGGFGFF>EFF69CBGCDGFG>4?DDFAGFFFFG@@);4?C<?EEFF;@GG@GFDDFFB>E@DC4?F2).3@(,(42:9)66)-(.
@M00200:205:000000000-AKKM3:1:1101:24740:6526 2:N:0:1
TACGGGGGTATCTAATCCCGTTTGCTCCCCTGGCTTTCGCTCCTCAGCGTCAGTACCGGTCCAGGAAGCCGCCTTCGCCACCGATGTTCCTCCCAATATCTACGCATTTCACCGCTACACTGGGAATTCCACTTCCCTCTCCCGGACTCTAGCCTCGCAGTATCTCCCGCAATTCCATGGTTACGCCTTGCGATTTCACGAGAGACTTACGAAACCGCCTACGCGCCCTTTATACCCAGTTGTCTCG
+
CCCCCGGGGGGGGGGGGGGGGGGGGGGGGGGGGGGGGGG7,CCFGGGGGGGGGGCE<F+@FGGGC@FGGGGGGGGGGGG7FGGFGCGGGGG<:?AEFGGGAGGGGGGGGGGGGGGFDGGGGDF8F,DDFF89F8=>EFDD*@D?8*@AG+;FAFGFFGGFGGFGC+;:@EE)@@>699:6F<C*0;E4/;,/:ACFFCFD(663?@E<;E16?0C8>GFFFBB>BG;DC*:BABB)<<3?<>A>4)(
@M00200:205:000000000-AKKM3:1:1101:9760:6535 2:N:0:1
TACTGGGGTATCTAATCCTGTTTGCTCCCCACGCTTTCGCGTCTCAGCGTCAGTCACTGTCCAGAAGGCCGCCTTCGCCACCGGTGTTCCACTTGATATCTACGAATTTCACCTCTACACCGAGAGTTCCAGTCCCCCCTACCGCCCTCGAGAACCGCGGTTTGGCGCGCACTTCCCCGGTTGAGCCGGGGGATTTCACACGCCACCTACGGAGCCGCCTACGCGCCCTTTAAGCCCAATTGTCTAGCGAT
+
CCCCCGGGGGGGGGGGGGGGGGGGGGGGGGGGGGGGGGGGGGGGGGGGGGGGGGGGGGGGGGGGGGFGGGGGGGGGGGGGGGGGGGGGGGGFGGGGAFFGGGGGGGFGFGGGGGGFFGFGGGGG7CFGFGGGGGGGFDE@DDFFGFGFGFG8EDFFFEGDGDDD8CDGEE5@AEFBFACB:EGF;FGF:DE:0CFCFFFFF;FF;?1:7?FF04C?>D@:13(0-:>DC94A)))2C12:><2)6)4)(-,
@M00200:205:000000000-AKKM3:1:1101:26185:6541 2:N:0:1
TACTAGGGTATCTAATCCCGTTTGCTCCCCTGGCCTTCGTGCCTCAGCGTCGGTAACTGTCCAGAGACTCGCCTTCGCCACTGGTCTTCCTTACGATATCTACGCATTTCACTGCTACACCGTAAATTCCAGTCTCCTCTCCAGTACCCTAGCCACGCAGTATCGAATGCAGTTTCAGGGTTGAGCCCTGAGCTTTCACACCCGACTTGCGCGACCGCCTACGCTCCCTCTAAACCCAATTGTCTAGACAT
+
CCCCCGGGGGGGGGCFGG@GGGGGAFFGGGGE8EFGGGGGFGGFGCFGGEGGGEGEGEGGGFGCFDEEADGGGEGGGGGGD,<9:AFFGGGA@FFGGEGFEFGGGG7=EFFFEGFF=EFFDEEF7EGGGGG8=D8EFFFEF?;:9B=;?DFDDDCFDGDDEGFGA*8D*=D*<*=<DD?*83CA*=F:C6EF*@6B87FC)18=5555*82>=ACC2)8>0=?B2A59**())).(=(1().7.)9)/)))
@M00200:205:000000000-AKKM3:1:1101:27183:6545 2:N:0:1
TACGGGGGTATCTAATCCCGTTCGCTACCCACGCTTTCGTGTTTCAGTGTCAGTAATGCGCCAGTGAATTGCCTTCGCTTTTGGTGTTCCCCATGATATCAACGGATTTCACCCCTACTCCATGAGTTCCATTCACCCCTCGCATACTCTAGCATTGCCGTTTCCTCCGCAGATTTCGGGTTAAGCCCGAAGTTTTGACAGAAGACTAACAACGCCACCGACACACCCTTTAAACCCAATTGTCTAGCGA
+
CCCCCGGGGGGGGGGGGGFGFGGGGGGGGGGGGGGGGGGGGEFGGGGGGGGGGGGGFFGGGGDGGGGGDFGGGGGGGGGGGGGGGGGGGAAEEGGGGGGGGGGDEEFGFGFGGDEDDEGGGFGFGGGGGGGF+EFFEFED?GGFGFGDFFFDGGDFFGGF@?EGFADF5:5A>EFFFFGADEF<8A<FFGEFFFCFF@F4*5==2B4==EFFFFGG9DF(.3188EDGC</)64A:C::B986A9A))(,
@M00200:205:000000000-AKKM3:1:1101:8995:6561 2:N:0:1
TACACGGGTATCTAATCCCGTTCGCTCCCCACGCTTTCGTGCCTCAGCGTCAGTACTCGGCCAGGAAGCCGCCTTCGCCACCGGTGTTCCTCCTGGTATCTACGCATTTCACCGCTACACCAGGAATTCCGCTTCCCTCTCCGGTACTCCAGCCCGCCAGTTTCCAATGCAGTTCCTGAGTTGAGCCCCGGGCTTTCACATCAGACTTAACGGACCGCCTACGCACCCTTTACCCCCAGTTGTCTATCGAT
+
CCCCCGGGGGGGGGGGGGGGGGGGGGGGGGGGGGGGGGGGGGGGGGGGGGGGGGGGGGGGGGGGGGGGGGGGGGGGGGGGGGGDFEFEGGGGGGGGFFGGCDGGGEGGGGGGGGGFGG=EGGGGGFFGGGGGGGGGFFGF?EE>=BGCDFGGGGGFFED@@C@CEB?EFGFEAEFFFFCFGGGGFGGF5CCABGFC=CCCF:83@;;?6CEDBFGD>D>1132@:EFGC7?9A2((22134).)..))((.
@M00200:205:000000000-AKKM3:1:1101:17839:6572 2:N:0:1
TACTAGGGTATCTAATCCCGTTTGCTCCCCTGGCTTTCGCGCCTCAGCGTCAATACCGGTCCAGGATGCCGCCTTCGCCACCGGTGTTCCTCCAGATATCTACGCATTTCACCGCTACACCTGGAATTCCACATCCCTCTCCCGGATTCGAGCCTGCCAGTCTCGGACGCAGTTCCCGGGTTCAGCCCGGGGATTTCACGTTCGACTTAACAGGCCACCTACGCGCCCTTTAAACCCAATTGTCTAG
+
CCCCCGGGGGGGGFGGGGGGGGGGGGGGGGGGGGGGGGGGGGGGGGGGGGGGGGGGGGGGGGGGGFGGGGGGGGGGGGGEGGGGGGGGGGGGGDGCG9FGGGGGGGGGGGGGGGGDCGGGGGGCGGGGGCGGCGGGGFFBFGGFGFDDGFG8BCDFFFGFGGEGE5CGFGAA>>EFFF4BFG*=EEGBDCE48CCDF7E;;@@;@;?D<9A?<0=;@FF@@@;;0:>C5C7):AA0C0,:9)4:2>A
@M00200:205:000000000-AKKM3:1:1101:18424:6573 2:N:0:1
TACCAGGGTATCTAATCCCGTTCGCTCCCCTAGCTTTCGCGCATCAGCGTCAGTGTCAGCCCAGCAACCCGCCTTCGCCGCAGGTGTTCCTCTCGATATCTACGCATTTCACCGCTACACCGAGAATTCCAGTCGCCCCTTCTGCACTCTAGCCCCGCAGTATCGGCTGACCTGTCCGAGTTAAGACCGGAGATCTCACAGTCGACTCGCAGTGCCCCCTCCGCGCCCTTCAAACCCCACTGTCTAGAGCC
+
CCCCCCECEF?6CFE@,FCFEFC,:FCEDBEFGCA<@F@CFGDEC<E<@FF,FDF@FGGGG:E@EGGEGGEGG,=EFF@CC74FC=F7@E,?4FF,,?+4=DG:@8+F,=CFGC>*+46<,=EEC+@,37C=?,=>CD>D?FGFGF6*+<8935+0<C7?:D7C=*<D5;9:C0=?4979F:DG@,4/:C/?>2+3;)<;3/;;0((((.:16(?+(17((((53875)*(5)6,,*(-(.4)).5))))(
@M00200:205:000000000-AKKM3:1:1101:13273:6576 2:N:0:1
TACTAGGGTATCTAATCCCGTTTGCTCCCCTGGCTTTCGCGCCTCAGCGTCAGAAAGGGTCCAGCACCTCGCCTTCGCCACCGGTGTTCCTCCGGATATCTACGCATTTCACCGCTACACCCGGAATTCCGCTTCCCTCTCCCGAACTCAAGCCCTGCTGTTTCCCTTGCAGTTCCCCAGTTGAGCCGGGGGATTTCACAAGGGACTGACAAGACCGCCTACGCGCCCTTTATGCCCAATTGTCTAGCGAT
+
CCCCCGGGGGGGGGGGGGGGGGGGGGGGGGGGGGGGGGGGGGGGGGGGGGGGGGGGGFGGGGG@FFFGGGGGGGGGGGGGGGCFFEGGGGGGGGGGGGGGFGEFGGGGGGGGGEGFGGFFFEGGGGGGGGGGGGGGGFGDFGGFGB>=DFGFGGCAFFGAEFEFFFGD56@CFFFFFFGB:DFCFFGDFGGD)*=FFCEEE?;0(63@8@EC@;F87<B:6:?D;E<C)9?4:4).;0(,64<BFAF)(-(
@M00200:205:000000000-AKKM3:1:1101:6317:6597 2:N:0:1
TACAGGGGTATCTAATCCTGTTTGCTCCCCACGCTTTCGCGCCTCAGCGTCAGTTGCGGGCCAGTGAGCCGCCTTCGCCACTGGTGTTCTTCCCAATATCTACGAATTTCACCTCTACACTGGGAATTCCACTCACCTCTCCCGGTCTCAAGCAGTCCAGTCTTACGGGCTGTTCCCAGGTTAAGCCCGGGGCTTTCACGCCTCACTTGGATCGCCGCCTACGCGCCCTTTATACCCAGTTGTCTAGAGCT
+
CCCCCGGGGGGGGFGGGGGGGGGGGGGGGGGGGGGGGGGGGGGGGGGGGGGGGGG9FEG+FFGGGGGGGGGGGGGGGGGGGGGGGGGDG9EGGGGGGEFGGGGGEFGGGGGGGFFFGGGGGGGGGGFFFGGGGGGGGFGFFGGE1*0=FFFGGC+=BD9?GGE+0+0+3@*)38E<**;5FDG>ACG*3*@B>CFC?EG(5(7(7>>37)6)6<EC;GE6;81=9E@DG4:F4<94@7174AF<2<<),).
@M00200:205:000000000-AKKM3:1:1101:15774:6625 2:N:0:1
TACGGGGTATCTAATCCCGTTTGCTCCCCTAGCTTTCGCGCCTCAGCGTCAGTATTGGGCCAGATGAGCGCCTTCGCCACCGGTGTTCCTCCTGATATCTACGCATTTCACCGCTACACCAGGAATTCCCTCATCCTCTCCCATACTCAAGCCAGGCAGTTTGGGATGCAGGTCCTCGGGTGAGCCGAGGGATTTCACATTCCACTTACCTGACCGCCTACACGCCCTTTAAACCCAATTGTCTAG
+
CCCCCGGGGGGGGEGGEFEGGGGGGGFFGGGGGGCGGGGGGGGGGGGGGGGGGFGGGGGGGGGGGFGGGGGGGDGFGGGGGGEGGGGGFGGFGGFGFGGGGGGGGG:FGGGGGGGFGFGGGGEEGEBFGGGGGGGGGFGFF?FFGFGFG6EGFGG?DGGFFCEDAFGGFF5@FFFFFF6@<EGGFGGEADC9AF6@F?=A7?EEBF4/.;C@(><82D3?@=@>BFA849C6)766*684)9<A<D
@M00200:205:000000000-AKKM3:1:1101:4488:6628 2:N:0:1
TACACGGGTATCTAATCCTGTTTGCTCCCCACGCTTTCGCGCCTCAGCGTCAGTTGCGGTCCAGATGGCCGCCTTCGCCACCGGTGTTCTTCCCAATATCTACGAATTTCACCTCTACACTGGGAATTCCACCATCCTCTCCCGCACTCAAGCCAGCCCAGTCTCAAGCGCAATTCCCGGGTTGAGCCCAGGCCTTTCACGCCTGACTTGAGCAGCCGCCTGCGCCCCCTTTAAACCCACTTGTCTAG
+
CCCCCGGGGGGGG9EFGGGGGGGGGGGGGGGGGGGGGGEEDGGGGGGGGGGGDGGGGGEGGGGGGGGGGFGGGDGGGGGG7FGGGGGGGGGGGGGEGFGGGDFFF4FFFFFGGGGF7EAFGFFFG8EFGC;DDGGGGFDEFGC>E>DA?DFGGFDDFFGF6;@+5CC@FCA>5=5+?C5**;*;A,<@4CC9):=9*>,552@B>>3;CEA))/5:=>5(//()3*:>G:(.-552@1(((44))).-
@M00200:205:000000000-AKKM3:1:1101:12365:6643 2:N:0:1
TACTGGGGTATCTAATCCCGGTCGCTCCCCTAGCTTTCGCGCCTGAGCGTCAAGGGCGGACCAGCAAATCGCTTTCGCCACTGGTGTTCCTTCCGGTATCTACGCATTTTACCGCTACACCGGAAATTCCATTTGCCTCTTCCGCCTTCAAGTCTCGAAGTTTCGAACGACCTCTCCCAGTTGGGCCGGGAGCTTTCACGTCCGACTTTCGAGACCGCCCGCGCGCGCTTTAAGCCCCATTGTCTAGAGCT
+
CCCCCGGGGGGGGGGGGEFGGGGGGGGGGGGGGGGGGGGGGGGGGGGGGGGGGGGGGGGGGGGGGGGGGGGGGGGGGGGCFGFFFGGGGGGGGGGGGGFGGFGGGEGCFFGGFGGFGGGGGGGGG@AEFGGGGGDFFFCCFGGEGFDDGFGDFG+BF,CB*?*<>FGFBDEFFEFFFFFAC7C86=C>>C55>GGGFFF;=7?((61:AFBF??EG1<@((,351857)*--<DF:F(8(45)-)...84)
@M00200:205:000000000-AKKM3:1:1101:24257:6660 2:N:0:1
TACCGGGGTATCTAATCCTGTTTGCTCCCCACGCTTTCGTGCATGAGCGTCAGTGTTGGCCCAGAAGGCTGCCTTCGCCATCGGTGTTCCTCCACATCTCTACGCATTTCACCGCTACACGTGGAATTCCACCTTCCTCTGCCACACTCTAGCCACGTAGTTTCGAGCGCAATTCCCAAGTTAAGCCCGGGGATTTCACACTCGACTTGCTCAGCCACCTGCGCACACTTTAAACCCAGTTCTCTAG
+
CCCCCGGGGGGGGGGGGGGGGGGGGGGGGGGGGGGGGGGGGGFGGGGGGGGGGGGGGGGGGGGGGGGGGFGGGGGGGGCGFGGGGGGGGGGGGGGGGGGGGGGFFGGGGCGGGGGBGEGGGGGGGGGGGGFGGGGGGFGFFGGFGFGFGFGDFDFFFG+0@9EGFFG?BGFBFFFFFFGFGGG7BFG>DGGFFEGFF?=:;55999@FFF=4?2<EDGF@FF>:@GEG4?@)<<E@C<(57))).52
@M00200:205:000000000-AKKM3:1:1101:17026:6684 2:N:0:1
TACAGGGGTATCTAATCCCCTTCGCTCCCCTAGCTTTCGTACCTCAGCGTCAGAAGAGACCCAGTAAGCCGCTTTCGCCACCGGTGTTCCTGATGATATCAACGCATTTCACCGCTCCACCATCAGTTCCGCTTACCTCTGTCTCCCTCAAGCACTGCAGTATCGGGCGCAATTCCTCGGTTGAGCCGAGGGCTTTCACACCCGACTAACAGCGCCGCCTACGTACCCTTTAAACCCAGTTGTCTAGAGA
+
CCCCCGGGGGGGFFGGGGGGGGGGGGGGGGFFGGGGGGGGGGGGGGGGGGGGDGGGGGGGGGFDGFGGGGGGGGGGGGGGGGGGGGEGGGGGEFBFDFFGGFG7FEGGGGGGCGGFGDGGGGGGCGFGGGGGGGGGGFDFFGGFFFGFGFGFG?DFFCGFGGFGFFDGFGFFFEFAFAC9FGGGFF,@4C;BE6:CFCC?E55@@FFF@@EA1(8C(9B<(18@2C3C67))6)5(?0<3)4--6)..5)
@M00200:205:000000000-AKKM3:1:1101:4196:6697 2:N:0:1
TACGCGGGTATCTAATCCTGTTTGATCCCCACACTTTCGTGCCTCAGCGTCAGTTAGAGCTTAGTTAGCTGTCTACACTATCGGTGTTCTTGACGATATCTAAGCATTTCACCGCTACACCGTCAATTCCGCCAACCTCAACTCTACTCAAGTCCTGCAGTATCAATGCCCCCCTCCCGGTTAAGCCGGGATATTTCACCACTGACTTATAGGACCGCCTACGCACCCTTTAAACCCAGTTGTCTAGATAT
+
CCCCCGGGGGGGGGGGGGFGGGGGFGGGGGGGDGGGFGGFGGGGGGGGGGGGGGGGGFGGG8FFFFGGGGGGGGFFCGGGCGGGGGGGGGGFGGGFC@EGGGFAEFGGG;>FFGGEGGGGGGGGGGGGGGCG6=8EEFGEFGEFCDDE?DGGCDDFFFFFGGFGFF?EFG*03:?B59DEEE*<ACC>5CGBFEFFF?,9*:6>3@EE=*98::EF2CB<?3(0(3=C7C3)9)/=C1(/)6))-.2)).)
@M00200:205:000000000-AKKM3:1:1101:16048:6711 2:N:0:1
TACCAGGGTATCTAATCCCGTTTGCTCCCCTGGCCTTCGTGCCTCAGCGTCAGGAACTGTCCAGAGACCCGCCTTCGCCACTGGTCTTCCTCATGATATCTACGAATTTCACCTCTACACCAAGCATTCCACCTTCCTCTCCAGGACTCTAGCCCTGCAGTTTCGAATGCACTTCCATGGTTGAGCCGTGGGATTTCACATCCGACTTGCAGAGCCGCCTACACGCGCTTTAAACCCAATTGTCTAGAGCT
+
CCCCCGGGGGGGGGGGGCGGFGGDGGGFGGGGGGGGGGGGGGGGGGGGEGGGGGGGGGGGGGGGGCFGGFEGGGGFGGGEGGGGGGFGGGGGGGGGCFFFCGFGGGFGFFGGGGGFGGGGGGEGGGGGGGGGGGFG8D=:FDGFGFF5DFGDFG6?DGGB99;C=FGGFFFEFFFB?FGFFDDFFGGFFDG5FGGDA@FFFE@ADFFFFEFF*1B@@GEF)<)ADC8D452//>3:E<;3;8<CEE))7))
@M00200:205:000000000-AKKM3:1:1101:8804:6714 2:N:0:1
TACAGGGGTATCTAATCCTGTTTGCTCCCCACGCTTTCGCGCCTCAGCGTCAGAACCGGCCCAGCTGGCCGCCTTCGCCACGGGTATTCTTGCAGATCTCTACGCATTCCACCGCTACACCTGCAATTCTACCAGCCTCTACCGGTCTCCAGATCCGCAGTATCAAAAGCAGCCTCATCGTTGAGCAATGAGATTTCACTTCTGACTTGCAGGATCCGCCTGCGCGCGCTTTACACCCAATTGTCTAG
+
CCCCCGGGGGGGGGGGGGGGGGGGGGGGGGGGGGGGGGGGGGGGGGGGGGGGGC<FGGGGGGEG?FGCFGGGGGGGGGGGDE>FGGGGGGGGGFGGGGEGGGGGGGGG8EGGGGGFGGGGGGGGGGGGGGGGG?FGGFGFFFGD=?GFGFGGFGGFFGGBGGFGFFGGAGFFFD9AAAFFGGGFFF:*/@?AFGGGFFGFCEEFCEBF9E@@22,ABG>?D;D3(*:)CC16)664;9(4:<DFBF<)
@M00200:205:000000000-AKKM3:1:1101:20284:6721 2:N:0:1
TACTGGGGTATCTAATCCTGTTTGCTCCCCACGCTGTCGCGCCTCAGTGTCGGCTATTGGACTCTTACGAGTCTACCCCACAGCAGTTCGCCTTCGCCACTGCTCTTCTTCCGGATCTCTACGCATTCCACCGCTCCACCCGGAATTCCAACTGCCCCTACGGTGCCCGAGCTCTACAGTCGCCGCGCCCGATTCCGGGTTCAGCCCACAACTCTCACCGCCGCCTTATAGTCGCCACCTACGCGTCAATT
+
CCC<CFGGGGGGGGGGGGGGGGGGGGGGGG8@FGG7FGGGGDGGGGG@FGG,7:C@,CFC@F9,:6EF@,B8E,,C,,C4@,9,,A6,:4+@4,5,,,,8D8,9,,A,=,4C+C6?+,,,9,4+8+B,EFGGDED@E5?853+<@*+0?D,8,+=**3+3,+)5)*5@*@0508++=+*=,59*9;*)/:5;)7,+).*(((.))((((4=D))+5;:)((-()(*)***.))(-4*(,(.(((((-,(-)
@M00200:205:000000000-AKKM3:1:1101:4561:6738 2:N:0:1
TACAGGGGTATCTAATCCTGTTTGCTCCCCACGCTGTAGCGCCTCAGTGTCAGCAACGGCCCAGCAGAACGCCTTCGCCACTGGTATTCTTCCCGATCTCTACGCATTCCACCGCTACACCGGGAATTCCATCTGCCCCTACCGTGCTCTAGCCCGCCAGTCTGATCGGCAGCCCCGGAGTTGCGCCCCGGGATTTCACCCACCACTTAACGGGCCACCTACGCGCCCTTTATACCCAATTGTCTAGAGA
+
CCCCCGGGGGGGGGGGGGGGGGGGGGGGGGGGGGGGGGFGGFGGGGGGGGGGGGGFGGGGFGGCFFGGGGGGGGGFCEGGGGFFGFGGGGGGGGDEGGGGGGGGGGGGGGCEFEGEDGGGGEGGFCFGGGGGGG8E2DFFFGGFGFGDFFFDDCFABGC???*DEFGG>GEFF5?DDF>AFG7+:=EFFGGF>CFFFE?A(,03(664;3;6;BG=(9),.(-0(28C/58AA-6)<)(.))6)-.)).)
@M00200:205:000000000-AKKM3:1:1101:3505:6761 2:N:0:1
TACCCGGGTATCTAATCCCGTTTGCTCCCCTAGCTTTCGCGCCTCAGCGTCAGTGTCGGTCCAGGAAGCCGCCTTCGCCACCGGTGTTCCTCCGGATATCTAAGCATTTCACCGCTACACCCGGACTTCCGCTTCCCTCTCCCGAACTCAAGCCCGCTAGTTTCCTGTGCAGTTCCCCAGTTGAGCCGGGGGATTTCACACAGGACTTAACGAACCGCCTACGGGCCCTTTACACCCAATTGTATAGAAA
+
@CCCCEGGFGGGGFGGFFGFFGGECF@FGGDGDGFGGGGGGGGGGGGGGGGEGGGGFGGEGCGCCFGG@FFGGGEGBFGDFFEE@CFC<FAF,@FCFGGGCA,ADGCEFGGGG>CD>FEFFE=BF+3EGGGGGGCDGFG<DGG?>AD@7CG?,@C>>>>55C7@5BF=6?11;:>96ACE?=FGFFGFECE):5;C=EGE;<<D?;(7):4:(38:>D5(,(-)-/)9**,:).5.:6::),6-))--).
@M00200:205:000000000-AKKM3:1:1101:16650:6777 2:N:0:1
TACTAGGGTATCTAATCCTGTTTGCTCCCCACGCTGTCGCGCCTCAGTGTCGGCTAAGAGGAGCTTGCGCTCCCATCGCCCAGCAGACCGCCTTCGCCACCGGTGTTCTTCCGGATCTCTACGCATTCCACCGCTACACCCGGAATTCCACCCGCCTCTACTGTGCTCGAGCGCGAGAGTATCGAAGGCCGATCCGGGGTTGAGCCCCGGACTTTCACCCCCGACTCCTCGCGCCGCCTACGCGCCCTTTT
+
CCCCCGGGGGGGGGGGGGGGGGGGGGGGGGGGGGGGGGGGGGGGGGGGGGGGEGGGGGGGGGGGGGGGGGGGGGGGGEGGGGGGGGGGGEGGGGGCFGGGGGGGGECGDFGGG8CEDGGGGGGGEE=FFFGGGGGGEFFFFGGFCFFEGFGGGGGFFGGFGGFGFFFGFG4AFFFAEFCFC?CGF6C5AFED:EEFFFG>697??(43990;><73AF=19>(748B>7C<BF>79E;6(4<96B>FFF7)
@M00200:205:000000000-AKKM3:1:1101:4738:6796 2:N:0:1
TACAGGGGTATCTAATCCTGTTTGATCCCCACACTTTCGTGCCTCAGCGTCAGTTACAGCCTAGTAAGCTGTCTACACTATCGGTGTTCTTGACGATATCTAAGCATTTCACCGCTACACCGTCAATTCCGCCTACCTCGACTGCACTCAAGTCCATCAGTATCAATGCCACCCTCCCGGTTAAGCCGGGATATTTCAGCACTGACTTAATAGACCGCCTACGCACCCTTTACACCCAATTGTCTAG
+
CCCCCGGGGGGGGGGGGGGGGGGGGGGGGGGGGGGGGGGGGGGGGGGGGGGGGGGGGGGGGGGGGGGGGGGGGGGGFFGGGGGGEGGGGGGGGGGGEGCGFGGGGFGGGGGGGGGFGGGGGGGGGGFGGGCGGDGGGFFAFGDFGFGFGFGDFGGFFGGFGGFGFFFGFGFEFA?FFFGEGEDGFGCEEGGEFGGGF5AEEFFE@@CEFFFFFECGADE)(728>EEG463=CE@(463(;@3)7CC
@M00200:205:000000000-AKKM3:1:1101:26126:6803 2:N:0:1
TACTAGGGTATCTAATCCCGTTTGCTCCCCTGGCTTTCGCGTCTCAGCGTCGGCACACCCCCAGCAACCTGTCTTCACCTTTGGCGTTCCAAGCGATATCTACGCATTTCACCGCTCCACCGCTTGTTCCGGTTGCCCCTGAGTGGCCCAAGATCGCCAGTATGCCCAGCAGTTCCACGGTTGAGCCGTGGGATTTCACAAGACACTTAACGATCCGCCTACACGCGCTTTACACCCAATTCTCTAG
+
CCCCCGGGGGGGGGGGGGGGGGGGGGGGGGGGGGGGGGGGGGGGCFGGGGGGGGEGGGGGGGGGGGEFGGGGGGGGFFGGGGGGGGGGGGFGGGGGGGGGGGGGGGGGGGGGGGEFGGGGGGGGGGGGGGGGGEGFFFCDFGFFGFGFDBGF?6DFFGGFGGEGEFGGFFFDFFFFFFG?<>DF4,ADFDEEFGGGFFF?EBDFFFFFFFFFF@GG?DED2=FF;E>D376<A4)2:2804))..6)
@M00200:205:000000000-AKKM3:1:1101:11937:6808 2:N:0:1
TACAAGGGTATCTAATCCTGTTTGCTCCCCACGCTGTCGCGCCTCAGTGTCAGCAACGGCCCAGCAGAACGCCTTCGCCACTGGTGTTCTTCCCGATATCTACGCATTCCACCGCTACACCGGGAATTCCATCTGCCCCTACCGTGCTCGAGCCCGGCAGTCTGACCGGCAGCCCCGGAGTTGAGCCCCGGGATTTCACCAGCCACTTACCGAGCCACCTACGCGCCCTTTATGCCCACTTGCCTAGGTAT
+
CCCCCGGGGGGGGGGGGGGGGGGGGGGGGGGGGGGGGGFGEGGGGGGGGGGGGGGGGGGGGGGGGGGGGGGGGGGGFGGGGGGGGGGGGGGGGGGGG:CFDGGFGGD@FFGGGGGFGGGGGGGGC7FCFFGGGGGGFFGFFGGDGFGDG?E=:DF>EG7?CGFGCFGG>EAAFFFEFF<?C?C7;EF>EGGE)/*2;<7<3;@????B4>4(2;EE?FF?(((.3?>C)2))6<A2F?(())).)).(.))
@M00200:205:000000000-AKKM3:1:1101:13759:6809 2:N:0:1
TACGCGGGTATCTAATCCTGTTCGCTCCCCACGCTTTCGCTCCTCAGCGTCAGTACAGGCCCAGAGAACCGCCTTCGCCACCGGTGTTCCTCCCGATATCTGCGCATTTCACCGCTACACCGGGAATTCCGTTCTCCCCTACCTGCCTCTAGCCTGCCCGTATCCACCGCAGACCCACGGTTAAGCCGTGGGCTTTCACGACAGACGCGACAAACCGCCTACGAGCTCTTTACGCCCAATTGACTAGCGAT
+
CCCCCF@FFGGGFGGGGFFGGGGGGGGGGGFGGGGDFGGGGFGDFAFGGGGGGG<FEFCCFGDCEGGGGGEGGGGFFGGGCGCDEGGGGGGGGDDEEDGGGGGGGEGFGFCGGGC>+@FFGEGEGGGGGFDG6FFFFF7@FF79<AC=D6E+@?C*;>FEE947AAGC/8?(2>5AFF4?F8DFCFFE:DC:FC56FEG0<;96,((41169>BGE,)<B148)4C)>:*6ABF:1C6(())))))(.-2,
@M00200:205:000000000-AKKM3:1:1101:16907:6812 2:N:0:1
TACTGGGGTATCTAATCCCGTTTGCTCCCCACGCTTTCGCGCCTCAGCGTCAGGTCAGGCCCAGAGCCCCGCCTTCGCCACCGGTGTTCCTCCCGATCTCTACACATTTCACCGCTACACCGGGAATTCCAGACTCCTCTGCCTCCCTCAAGACTGGCAGTCTCGGCCGACCCTCCCGGGTTGAGCCCGGGGCTTTCACGACCGACTTGCCAACCCGCCTACGCGCCCTTTAAACCCCATTGTCTAGAGCT
+
CCCCCGGGGGGGGGGGGFGGGGGGGGGGGGGGGGGGGGGGDGGGGGGGGGDGFGGGGGGGGGGGGGGGGGGGGGGGGGGGEGGGGGGCCFFGGGGDEGGGGGGFGEGGGGGGGGGFGGGGGGGGGGFGGFGFDGGGGFGEFGGFGFGDGFG?FGFFAG?*:D7;CAGGFGFBB@4995D4CEGGFFCFFCEE)*CDA)=(67>B0(-2-)8A:BGGBDF0??<<9E@D)08<<BF18(4:)6:<4>443.)
@M00200:205:000000000-AKKM3:1:1101:27275:6821 2:N:0:1
TACTCGGGTATCTAATCCTGTTTGCTCCCCACGCTGTCGCGCCTCAGCGTCAGCAACGGCCCAGCAGACCGCCTTCGCCACTGATGTTCTTCCCGATCTCTACGCATTCCACCGCTACACCGGGAATTCCATCTGCCTCTACCGTGCTCGAGCCTGACAGTTTAGAAGGCAGCCCTGCGGTTAAGCCGCAGGATTTCACCCCCTACTTACCAGGCCGCCTACGCGCCCTTTACACACCATCATCTAGAGA
+
CCCCCGGGGGGGGGGGGGGGGGGGGGGGGGGGGGGGEGGGDEGCGGGGGGGCFGGGGGGGGGGGGGGGGGDGGGGGGGGGGGGGGGGGGGGGGGGGDGGGFGGGGGGGGGGGGGGFDGGFGGGGFED?FGGGGGGFGFGEFGGFD?DDF>GDEGGFFGFF<9AGE6FGFGF=BBDFFF45>EDFCFG;AD=?A6CF7??@<>(32;@F<4@FFFGGFGF:BB(04:5<)9:29)2)2(42())..)<92)
@M00200:205:000000000-AKKM3:1:1101:15695:6826 2:N:0:1
TACTCGGGTATCTAATCCTGTTTGCTCCCCACGCTGTCGCGCCTCAGCGTCAGCCACAGCCCAGCGGGCCGCCTTCGCCACCGGTGTTCTTCCGGATCTCTACGCATTCCACCGCTACACCCGGAATTCCACCCGCCTCTACTGTGCTCCAGCGCGAGAGTCTCGAAGGCCGATCCGGGGTTGAGCCCCGGACTTTCACCCCCGACTCCTCGCGCCGCCTACGCGCCCTTTAAACCCAATTGTCTCG
+
CCCCCGGGGGGGGGGGGGGGGGGGGGGGGGGGGGGGGGGGGGGGGGGGGGGGGGGGGGGGGGGCGGGGGGGGGGGGGGGGGGGGGDGGGGGGGGGGGGGGGGGGGGGGGEGGGGGFGGGGGGGGG@FGGGGGGGGGGFGFFGGFGFGAFFF;FGGFFGGFGGCGFFGGFGF=A9DFFEDDFEGGACF=>D5>:ECGF<FAF;BF>;4<BFF?F0CE>GF?BB::6E7C553:):3:E?(,5<AFA)(
@M00200:205:000000000-AKKM3:1:1101:12331:6827 2:N:0:1
TACTAGGGTATCTAATCCTGTTCGCTCCCCACGCTTTCGCGCCTCAGCGTCAGACCAGGTCCAGCAAGCCGCCTTCGCCTCCGGTGTTCTTCCGGATCTCTACGCATTCCACCGCTACACCCGGAATTCCGCCTGCCTCTACCTGTCTCCAGCTCCACAGTTCCCGTTGCTGACGCCGGGTTGAGCCCCGGTCTTTCACCGACGGACTTAAGAACCCGCCTCCGCCCCCTTTAACCCCATTTGTCTCACG
+
BCC88FFGGGGGGGGGGGGGGG9FGG<FGGGGGGGGGGGG7FGGGGG8FGGGE966,:CFGGGGCFCFGGGGGGGGGGGCG,@FG7FGG,DFG:FGGGGGGGGGGGGG8EFGGDGFGGGGG>EGGGGGG,1A+=+@FDF5+@,+,1=;98=+@C70*@FFG+*?3*=5<EAA803@***:FEGGFGGF4CG4:EFFACG@;1>092363)-.6)*1-)8(,((.3*0)19204))4C(81<AA664.))(
@M00200:205:000000000-AKKM3:1:1101:8534:6877 2:N:0:1
TACGGGGGTATCTAATCCTGTTCGCTCCCCACGCTTTCGCTCCTCAGCGTCAGTAATGGCCCAGAGATCCGCCTTCGCCACCGGTGTTCCTCCTGATATCTGCGCATTTCACCGCTACACCAGGAATTCCGATCTCCCCTACCACACTCTAGTCTGCCCGTATCGAATGCAGACCCGGGGTTAAGCCCCGGGCTTTCACATCCGACGCGACAGACCGCCTACGAGCCCTTTAAACTCAGTAGGCTAGAGA
+
CCCCCGGE@FCFGGGCGF,CFFGGGGGGGGE:FE:CFEGEEEF?FGGGGEGGGGGD9ECFGGG?FCGABFGBCECFGECE@=@FFBCCFGG<@,=E<AEGFFGCCE+@EGGAEEEFGGGGGF?+FE829EGGGGGFGB=DFG86DFGFGFF@329=FGDD8*:;5?5CFFFFF2**:*;BFGGFAFFF>DEFB=5025<C?)/(/6((41>F9FGG9<><:<?>4*)1204).48)3),.))).))(,2)
@M00200:205:000000000-AKKM3:1:1101:10454:6884 2:N:0:1
TACAAGGGTATCTAATCCTGTTCGCTCCCCACGCTTTCGAGCCTCAGCGTCAGTAATGGACCAGTATGTCGCCTTCGCCACTGGTGTTCTTCCGAATATCTACGAATTTCACCTCTACACTCGGAGTTCCACATACCTCTTCCATACTCAAGATAGCCAGTATCAAAGGCAATTCCAAGGTTGAGCCTTGGCCTTTCACCTCTGACTAAACTATCCGCCTACGCTCCCTTTACGCCCAATTGTCTAGAGCT
+
CCCCCGGGGGGGGGGGGGGGGGGEGGGGGGGGGGGGGGGGDGGGGGDGGGGGGGCFFEGCFGGGGAE,EFGGGGGGGGGGGGGGGGGGGGGGGC,CFGGGFGGGGGGGGGGGGGGFFGGGFDGGGGGFGFGG6DDCGFGFBE=7EFGFGFG?GGF+@DFBG=EFFFD95EF8DFFBC2=DFEDDFDGF?+8*9CGGFFG*8CEEFEEE68@AA*7@=DB808)3:CDFF>4*/725:22:9*0@CC74***
@M00200:205:000000000-AKKM3:1:1101:8360:6896 2:N:0:1
TACTGGGGTATCTAATCCTGTTTGCTACCCACGCTTTCGCACCTCAGTGTCAGTGTCAGTCCAGAAGGCCGCCTTCGCCACTGGTATTCCTCCCGATATCTACGCATTTCACTGCTACACCAAGAATTCCAGTCCCCCCTCCAAACCTCCAGCACAGTAGTATTCAATGCCATTTCAGGGTTGAGCCCTGAGCTTTCACATCAAACTTACTATGCCACCTACGCACCCTTTAAACCCAGTTGTCTAG
+
CCCCCGGGGGGGGGGGGGGGGGGGGGGGGGGFGGGGGGGG@FGGGGGGGGGGGGGGGGGGGGGFFGFFGGGGGGGGGGGEGGGGGGGGGGGGGEGGGGGGGGGGGGGGGGGGGGGFGGGGGCEGGGGGGGGFDFGGG>GAFGGFGFGFGFFFGGG?DDE9EFF@DBGGFGFFFFFFFFD?FGGGFGG5FGGFAFFGFFGFFB*0AEEEBC*;EEC?BGFD>@A5<EFGFG5C5@>BG?=684<7))1
@M00200:205:000000000-AKKM3:1:1101:16978:6902 2:N:0:1
TACTCGGGTATCTAATCCCGTTTGCTCCCCTGGCTTTCGCTCCTCAGCGTCAGTGTTGGTCCAGGATGCCGCCTTCGCCACCGGTGTTCCTCCAGATATCTGCGCATTTCACCGCTACACCAGGAATTCCGTTCTCCCCTGCATACCTCTAGTCTGCCCGTATCGGAAGCAAGCACCGAGTTAAGCCCGGTGTTTTCACTCCCGACGCGACAAACCGCCTACGAGCCCTTTATACCCAATTGTCTAG
+
CCCCCGGGGGGGGGGGGGGGGGGGGGGGGGGGGGGGGGGGGGGGGGGGGGGGGGGGGGGGGGGGGGGGGGGGGDGGGGGGGGGGGGGGFGGGGGGGGGGGGGGGGGGGGGGGGGGFGGGGGGGGGGGGGGGGGGGGAFCDFGGFGFGEGFGDGGGFFEF5CGBGAEGC>FFEFFFFFF>?F:EEFFF>D5E9DGGFFEE7A:=@F25596@@FDGGBGFFFF6B0C3>9*4>>BA4<2:19?<<456
@M00200:205:000000000-AKKM3:1:1101:17862:6906 2:N:0:1
TACCGGGGTATCTAATCCCGTTCGCTCCCCACGCTTTCGCGTCTCAGCGTCAGAGGCCGACCAGAGAGCCGCCTTCGCCACGGGTGTTCCTCCTGATCTCTACGCATTTCACCGCTACACCAGGAATTCCACTCTCCTCTTCGACCCTCAAGAACGGCAGTTTCGAACGGCGCTCGCGGGTTGAGCCCGCGCCTTTCACGTCCGACTTACCGTCCCGCCTACACGCGCTTTATACCCAGTTGTCTAG
+
CCCCCGGGGGGGGGGGGGGGGGGGGGGGGGGGGGGGGGGGGGGGGGGGGGGGGGGGGGGGGGGGGGGGGGGGGGGGGGGGGGGGEGGGGGGGGGGDFGCB8DCGGGGGGFGGGGGFGGFGGGGDGGGGGGGFGGGGGFGFFGGFGFGFGFG+EFGFAGGFFGFGA>CFFGB>42?:>B38=8DDFGGFEGEF@=:CFDGF?<?B9>FFFFFF??EG>GEF::?F(:5C)1(.):94C7?>>BD>>64
@M00200:205:000000000-AKKM3:1:1101:12936:6909 2:N:0:1
TACCAGGGTATCTAATCCTGTTCGCTACCCACGCTTTCGCTCCTCAGCGTCAGGTAAGGCCCAGAGAGCCGCCTTCGCCACCGGTGTTCTTCCTGATATCTGCGCATTCCACCGCTACACCAGGAGTTCCGCTCTCCCCTGCCTACCTCTAGTCTGCCCGTATCGGCAGCAGGCTCGGCGTTAAGCTCCGAGTTTTCCCTCCCGACGTGACGACCCGCCTACGAGCCCTCTAAACACAGTTGCCTCGAG
+
CCCCCGGGFGGC9EEFGFGGGGGGGGGGGG@FGGGGGGGGGGGGGGGGGGGGGGGGGGGCFE:@FCCGGFEE=44C,B,?FGGCCCB@?EF<FFFC?AD,@EECGCFDC44B=++0=CFCGGGE?@8,C@146@=98;68DCFFGDD8=DA7CGGFF9D>@+0:)0+53@95@=;6A>*/54/*4,,))*4)8*,2+*=7=6((/166;F;;2(*/335???()4*01**,)-4(-;33)))).430((
@M00200:205:000000000-AKKM3:1:1101:19828:6921 2:N:0:1
TACTAGGGTATCTAATCCTGTTCGCTCCCCACACTTTCGCTCCTCAGCGTCAGGTCATTCCCAGAGAACCGCCTTCGCCACCGGTGTTCCTCCTGATATCTGCGCATTTCACCGCTACACCAGGAATTCCGTTCTCCCCTGAATACCTCTAGTCTGCCCGTATCGGAAGCAAGCGCCGTGTTAAGCACGGCGTTTTCACTCCCGACGCGACAAACCGCCTACGAGCCCTTTAAACCCAATTGTCTAACGA
+
CCCCCGGGGGGGGGGGGGGGGGGGGGGGGGGGEGGGGGGGGGGGGGGGGGGGGGGGGGGGGGGGGGFGGGEGGGGGGGGGGGGGGGGGGDFGGGGGGGGGGGGGGGGGGGGGGGGFGGGGGGGGGGGGGGGGGGGGEFGFFG8DGFGFGFGDGGGFF?F5CGBFDDD6?DFCFBBFFFG>CFGGFGFF5CE9?5?81CFCE3>@@2:>6:233@FGFGD:61(8<E7C57742<2,;08?)54<46)-(,
@M00200:205:000000000-AKKM3:1:1101:7278:6926 2:N:0:1
TACGAGGGTATCTAATCCTGTTCGCTCCCCACACTTTCGCTCCTCAGCGTCAGGATACTCCCAGAGAACCGCCTTCGCCACCGGTGTTCCTCCTGATATCTGCGCATTTCACCGCTACACCAGGAATTCCATTCTCCCCTGAGTACCTCTAGTCTGCCCGTATCGAAAGCAGGCCAGGTGTTAAGCACCTGGTTTTCACTCCCGACGCGACAGACCGCCTACGAGCCCTTTAAACCCAATTGTCTCGAGA
+
CCCCCGGGGGGGGGGGGGGGGGGGGGGGGGGE@FGGGGCGGGGGGGGGGGGGGG8BF<CFGGGGGGGDGBGGGGGGGGGD=FGGGGGGGGFGGGGGGGGGGGGGGGGGGGGGGGGFGGGGGGFEGFGGGGGFGGGGGFDDD88FCFGFFFGGGGGDFFD*@C)=>?+@>GFFF=?AFF7?FGC;BGFFFFCAAFGFFEGFFF>2>AFF>9>6@FGGBGFFFFFD@G39752A42.1?:(3<2)).)54?0
@M00200:205:000000000-AKKM3:1:1101:24587:6930 2:N:0:1
TACTAGGGTATCTAATCCTGTTTGCTCCCCACGCTGTCGCGCCTCAGCGTCAGCCACAGCCCAGCGGGCCGCCTTCGCCACCGGTGTTCTTCCGGATCTCTACGCATTCCACCGCTACACCCGGAATTCCACCTGCCTCTACTGTGCTCGAGCCTGACAGTTTAGAAGGCAGCCCTGCGGTTAAGCCGCAGGATTTCACCCCCTACTTACCAGGCCGCCTACGCGCCCTTTAAACCCAATTGTCTAGAGAC
+
CCCCCGFGGGGGGGGGGGGGGGGGGGGGGGGGGGGGGGGGGGGGGGGGGGGGGGGGGGGGGGGGGGCEGGGGGGGGGGGGGGFDG7FEGGGGGGGGFFGGGGGFEGGGGGGGGEGFGGGGGGGGGC?CFGGGFFGGGFGEAGGFGFGFGFC*CCGFFGGFAFECEFGGFGFA>BEFAFCEGEGGAFFEBDGFDG7CA5F3;@F@F?@3?EEDF?GE9DE<6?:B9CBGDC2:A>BFG6:?FBFBD>A9?F(
@M00200:205:000000000-AKKM3:1:1101:6061:6931 2:N:0:1
TACTGGGGTATCTAATCCCGTTCGCTCCCCTAGCTTTCGCGCCTCAGCGTCAGTGTCAGCCCAGCAACCCGCCTTCGCCGCAGGTGTTCCTCTCGATATCTACGCATTTCACCGCTACACCGAGAATTCCAGTTGCCCCTTCTGCACTCTAGCCACGCAGTATCGGCTGACCTTTCCGAGTTAAGCCCGGAGATTTCACAGTCGACTTGCGGTGGCCGCTTACGCGCCCTTTAAACCCAATTGTCTAG
+
CCCCCGGGGGGGGGGGGGFGGG8FGGGGGGGGGGGGGGGGDGGGGGGGGGGGGGGGFGFGGGFG8ECF8FFGGGGGGGGFGC@FFGGGG;FG,AFFGGGG;DFGGGGGGGGGGGGEGGGG8>@EGEGFGGGEFGDFE6D8FGFF9;DEDFGG;02;AGGFCGFG=?D8AFF@FF<FFE?>FE>=FGF?BGDF)=CCCED5BFFFFFF(.66(/6*<37>(677>(*89)9?06<<AF((-2)56)6.6
@M00200:205:000000000-AKKM3:1:1101:5710:6943 2:N:0:1
TACCCGGGTATCTAATCCTGTTTGCTACCCACGCTTTCGTGCCTCAGCGTCAGTTAAAGCCCAGCAGGCCGCCTTCGCCACTGGTGTTCCTCCCTATCTCTACGCATTTCACCGCTACACAGGGAATTCCGCCTGCCTCTACTTCACTCAAGCCGGGTAGTTTCAAATGCAGTTTATGGGTTGAGCCCATAGATTTCACATCTGACTTACTCGGCCGCCTTCGCACCCCTTAAGCTCAGTTGTCTATGTGT
+
CCCCCGGGGGGGGGGE<<FFCFFFGFGGGGGGECGGGDCF<CFGGGFGDFEGGDFG<FGGGFGFFAFFGDGGGGGGGEGGGCGGGG=7FGGGGGGGFFGFGGFFGEECFF;EBCC0@CF@FF8+9>8DGGEEDGFGCFD5?DA+3CD9=:C?GGDFFGGF,DECED?DFEF6CEFF<FCFF+3;?6;@AG9C+=AFAEFAFE;E4EBEA;9ED=58>CA=(*(23?>>)23)))/)+)6?536)1)).1))
@M00200:205:000000000-AKKM3:1:1101:21621:6951 2:N:0:1
TACAGGGGTATCTAATCCTGTTTGCTCCCCACGCTGTCGCGCATCAGTGTCAGAAACTGCCCAGCAGACCGCCTTCGCCACCGGTCTTCCTCCGGATCTCTACGCATTCCACCGCTACACCCGGAATTCCGTCTGCCTCTACAGTCCTCGAGTTTGACAGTCGGCACGGCAGACCCGGAGTTGAGCTCCGGGCTTTCACCACACCCTTATCAAACCACCTACGCGCCCTTTAAGCCCAGTTGTCTAG
+
CCCCCGGGGGGFGGGGGGGGGGGGGGGGGGGGGGGGGGGGGGGGGGGGGGGGGGGGGGGGDGGGGGGGGGGGGGGGGGGGGGEGGGGGGGGGGGGGGGGGGGGGGGGGGGGGGGGFDGGGGGGGGCFGGGGGGGGGGFGEFFFFGFGFGEE>=D?BFGGFCFACABDGEGF=F@>FFECEGGGGFGCFFGGFFG=CF?F;<?@F090(4)9?7<FF?FFF?FFFFGBG7<2)<B2.;60>>9<AAA>
@M00200:205:000000000-AKKM3:1:1101:10360:6955 2:N:0:1
TACTAGGGTATCTAATCCCGTTTGCTCCCCTGGCTTTCGCTCCTCAGCGTCAGTGTTGGTCCAGGATGCCGCCTTCGCCACCGGTGTTCCTCCAGATATCTACGCATTTCACCGCTACACCCGGAATTCCGCTTCCCTCTCCCGAACTCAAGCCTCGCAGTTTTCCACGCCATTCCCCGGTTGAGCCGGGGGATTTCACGCGGAACTTACAAGACCGCCTACGCGCCCTTTACACCCAGTTGCCTAGCGAT
+
CCCCCGGGGGGGGGGGGGGGGGGGGGGGGGGGGGGGGGGGGGGGGGGGGGGGGGGGGGGGGGGGGGGGGGGEGGGGGGGGGGGGGGGGGGGGGGGGGGFFGGFFGEFCFFGGGGGFGGGGFGGGGGGGGGGGDEDEGFGDFGG>ED>DGFG?DGGFFGGBEG<FFFCF>EA5@*?CFFC>FEG49<=/9?ED:GGGFFG2217919DFAFFFB0:82<>:BFF@95@DC7:<BAF7E::::A).4<<((((
@M00200:205:000000000-AKKM3:1:1101:12191:6956 2:N:0:1
TACTCGGGTATCTAATCCCGTTTGCTCCCCTGGCTTTCGCGCCTCAGCGTCAATACCGGTCCAGGATGCCGCCTTCGCCACCGATGTTCCTCCAGATATCTACGCATTTCACCGCTACACCTGGAATTCCACATCCCTCTCCCGGATTCGAGCCTGCCAGTATCAGACGCAGTTCCCCGGTTAAGCCGAGGGATTTCACGTCTGACTTAGTTGGCCGCCTACGAGCCCTTTAAACCCAATTGTCTAG
+
CCCCCGGGGGGGGGGGGGGGGGGGGGGGGGGGGGGGGGGGGGGGGGGGGGGGGGGGGGGGGEGGG7FGGFGGGGGGGGGGGGGGDGFGGGDEGGGFGGGGFGGGGGGGGGFGGGGFGGGGGGGDGGGGGGCDGGGGGFGBFFGFGEG)=?F8CGFFFGGFGCCFC?DGFGE@?@FAFACAFEDGFFEDFGGD4CGGFFG>@?13>EFF3>EEEEGD;DEDFD<>;E@G4C?F2:A8E208:B)5<<2
@M00200:205:000000000-AKKM3:1:1101:14129:7011 2:N:0:1
TACGGGGGTATCTAATCCTGTTCGCTCCCCACGCTTTCGCGTCTCAGCGTCAGTAATGGACCAGTATGTCGCCTTCGCCACTGGTGTTCTTCCGAATATCTACGAATTTCACCTCTACACTCGGAGTTCCACATACCTCTTCCATACTCAAGATAGCCAGTATCAAAGGCAATTCCAAGGTTGAGCCCTGGGCTTTCACCTCTGACTAAACTATCCGCCTACGCTCCCTTTACGCCCAGTTGTCTAGAGCT
+
CCCCCGGGGGGGGGGGGGGGGGGGGGGGGGGGEGGGGGGGGGGGGGGGGGGGGGGGGGGGGGGGGGGGGGGGGGGGGGGGGGGGGGGGGGGGGGDGGGGGGGGGGGGGGGGGGGGFGGCFGGGGDGGGGGGFGGCEC7EEFGGFGFGEGF8DGFFD?FGFGDEFEFGCAGFFFF8FFA69FF5CCCFFFG*0;7CFFFGFFBB:;EAE*7;C4?F6=D>@@B@EFGFG4>;3;D;;C,3@CCE4553?))/
@M00200:205:000000000-AKKM3:1:1101:7468:7017 2:N:0:1
TACAAGGGTATCTAATCCTGTTTGCTCCCCACGCTGTCGCGCCTCAGTGTCAGCAACGGCCCAGCAGAACGCCTTCGCCACTGGTATTCTTCCCGATCTCTACGCATTCCACCGCTACACCGGGAATTCCATCTGCCCCTACCGTGCTCTAGCTCGCCAGTCTGACCGGCAGCCCCGGAGTTGAGCCCCGGGATTTCACCAGCCACTTAACGGGCCACCTACGCGCACTTTAAACCCAATTGTCTAG
+
CCCCCGGGGGGGGGGGGGGGGGGGGGGGGGGGGGGGGGGGGGGGGGGGGGGGGGGGGGGGGGGGGGGGGGGGGGGGGGGGGGGGGGGGGGGGGGGGGGGGGGGGGGGGGGGGGGGFGGGGGGGGGGGGGGGGGGGGFFGDFGGFGFGFGFGGGGGFFGGFGGFGFFGG>EE5@DEFFBDBFGGCFGGFFGGFBEGCACGFEF?F0;@EFEEF>FGGFGF?BBFFFGEGCC7<DFFFGF0<)3.:4:A
@M00200:205:000000000-AKKM3:1:1101:12236:7020 2:N:0:1
TACTGGGGTATCTAATCCTGTTTGCTCCCCACGCTGTCGCGCCTCAGTGTCAGCAACGGCCCAGCAGAACGCCTTCGCCACTGGTGTTCTTCCCGATATCTACGCATTCCACCGCTACACCGGGAATTCCATCTGCCCCTACCGTGCTCGAGCCCGCCAGTCTGACCGGCAGCCCCGGAGTTGAGCCCCGGGATTTCACCAGCCACTTAACGAGCCACCTACGCGCCCTTTAAACCCAATTGTCTAG
+
CCCCCGGGGGGGGGGGGGGGGGGGGGGGGGGGGGGGGGGGEGGGGGGGGGGGGGGGGGGGGGGFGGGGGGGGGGGGGGGGGGGGGGGGGGGFGGGGE@EGFEFFGGGGGFFGGGG>=FGGGGGGGGGGGGFGGFGGCFFDFGGFGFGDGEGDGGF5?EC?CFCGCFG5*=5@B2@D4>))6=CFFGGFFDCE3:CCFEF<@(6::::<B26::9GGFGF08:1)4EFD)0)).:A?G6:F2))46-4
@M00200:205:000000000-AKKM3:1:1101:23304:7020 2:N:0:1
TACAAGGGTATCTAATCCTGTTCGCTACCCACGCTTTCGCTCCTCAGCGTCAGGTAAGGCCCAGAGAGCCGCCTTCGCCACCGGTGTTCTTCCTGATATCTGCGCATTCCACCGCTACACCAGGAGTTCCGCTCTCCCCTGCCTACCTCTAGTCTGCCCGTATCGGCAGCAGGCTCGGAGTTAAGCTCCGAGTTTTCACTCCCGACGTGCCGAACCGCCTACGAGCCCTTTATACCCAATTGTCTAGCGA
+
CCCCCGGGGGGGGGGGGGGGGGGGGGGGGGGGGGGEGGGGGGGGGGGGGGGGDGGGGGDCFGGGGGGGGGGGGGGGGGGGGGGGFGEGGGGGGFGGGDAFGGGGEDGGGGGFGGG>>@EGGGGDFEEGGG+>DGFFGFEFFGGFGFCDGFGCEDFFFGGB>CBCAF+@DGA)@=AAB**:>DGG>?FFAC5B5=CF6/,9>@22>9;923?@>FGD9C@((.4@:8BF9>)62))-<20:4))).6).-(
@M00200:205:000000000-AKKM3:1:1101:14068:7025 2:N:0:1
TACAGGGGTATCTAATCCTGTTTGATCCCCACACTTTCGTGCCTCAGCGTCAGTTTGAGTCTAGTAAGCTGTCTACACTATCGGTGTTCTTGACGATATCTAAGCATTTCACCGCTACACCGTCAATTCCGCCTACCTCGACTCTACTCAAGCCCATCAGTATCAATGCCACCCTCCCGGTTAAGCCGGGATATTTCAGCACTGACTTAATAGGCCGCCTACGCACCCTTTAAACCCAATTGTCTAG
+
CCCCCGGGGGGGGGGGGGGGGGGGGGGGGGFFEGGGGGGGGGGGGGGGFGGGGGGGGGGGGGGGGGGGGGGGGGGFFGGGFGGGGGGGGGGGGGGGGEEGGGGGGFGFGGGGGGGFGGGGGGGGGGGGGGGGGGGGGFGFBGGFFFGFGFGGGFGFFGGFGGFGF9DCBEFEFDFFFFGFGEGGFCFDFDGFFGGGFFFFFFFEFFFFFFFFCEGGFGE42:@428AD583CE><3:<?@CEF?CC)
@M00200:205:000000000-AKKM3:1:1101:23400:7032 2:N:0:1
TACTGGGGTATCTAATCCTGTTTGATCCCCACACTTTCGTGCCTCAGCGTCAGTTAAAGCTTAGTAAGCTGTCTGCACTATCGGTGTTCTTGACGATATCTAAGCATTTCACCGCTACACCGTCAATTCCGCCTACCTCAACTTTACTCAAGTCCCGCAGTATCAATGCCACCCTCCCGGTTAAGCCGGGATATTTCAGCACTGACTTATGGGACCGCCTACGCACCCTTTAAACCCAGTTGTCTAG
+
CCCCCGGGGGGGGGGGGGGGGGGGGGGGGGGGGGGGGGGGGGGGGGFGGGGGGGGGGGGGGGGGGGGGGGGGGGGGGGGGGGGGGGGGGGGGGGGGGGGGGGGGGGGGGGGGGEGFGFGGGGGGGGGGGGDGDGGFGFFBFGGFGFGFGFFGGGGFEGGEGC*?EFG8DDFEFFFFFFGBFGDGFG6B>GGFFGGGFFFEFFEEEEFCCE;BDBCEBGFD>:@?@GFG:8EE?E<;E;3/9C?<5CF
@M00200:205:000000000-AKKM3:1:1101:22423:7052 2:N:0:1
TACGAGGGTATCTAATCCTGTTTGCTCCCCACGCTTTCGCGCCTCAGCGTCGGACCTGGCCCAGCTGGCCGCCTTCGCCACGGGTATTCTTACAGATATCTACGCATTCCACCGCTACACCTGTAATTCTACCAGCCTCTACCAGTCCCTAGATCCGCAGTATCAGAAGCAGCTTCGGAGTTGAGCTCCGAAATTTCACTTCCGACTTACAGGACCCGCCTGCGCGCGCCTTATGCCCAGTTGTCTAG
+
CCCCCGGGGGGGGGGGGGFGGGGGGGGGGGGGGGGGGGGGGGGGGGGGGGEFEGGGGGGGGGGGGGGGGGGGGGGGGGGGGGCFFFFFGGGGFFGEGGGGFGGGGGGGGGGGGGGFGGGGGFGGGG,EDEFFFGGGGFGDF8FFGF=DFFACGGGFFGGFGFFGFFCGAFFFF@>FAB59C,=BFCFFFDE5@GGCFFGFFE@9@>>FEFEF;;5A8C>2<=DB;C>5C)3:<A)-04,326<))-):
@M00200:205:000000000-AKKM3:1:1101:20457:7060 2:N:0:1
TACTAGGGTATCTAATCCTGTTTGCTCCCCACGCTTTCGTGCCTCAGTGTCAGTGCTGGTCCAGGCAGTCGCCTTCGCCACAGATATTCCTCCCGATCTCTACGCATTTCACTGCTACACCGGGAATTCCACTGCCCTCTACTGCACTCTAGATCGCCAGTTCCGAATGCCATTCCCAGGTTGAGCCCAGGGCTTTCACATCAGACTTATCGAGCCACCTACGCACGCTTTACACCCAGTTGTCTAG
+
CCC@6FGGGGGGGGGGGGGGGGGGGG9FGGGGGGGGGGG@,CFGGGGGGGGGGGG,<,CFGGGGCD6F@FGGGGGGGGGGGCF8F,EFGGGGGGGF@FGGGGGGGGGDFGGGFGGFGGGGGGCG>EFGG,EF8,+9@FGF5D,@FFGFGFGD,C=D5CDBDD7D)3=EFFF5DEFFFFGFGGGFBCFF*=CBEGGDA7FE*808*:@55*:)>:8EEGF=E<29)4?C/55*>55=E(,.?C)45C<
@M00200:205:000000000-AKKM3:1:1101:14711:7085 2:N:0:1
TACTGGGGTATCTAATCCTGTTCGCTCCCCTAGCTTTCGCGCCTCAGCGTCAGTGTCAGCCCAGCAACCCGCCTTCGCCGCCGGTGTTCCTCTCGATATCTGCGCATTTCACCGCTACACCAGGAATTCCAGTCTCCCCTACATCACTCTAGTCTGCCCGTACCCACCGCAGATCCGGAGTTGAGCCCCGGACTTTCACGGCCGACGCGACACACCGCCTACGCGCTCTTTCTACCCACTTGTCTCGCGAT
+
CCCCCGGGGGGGGFFGGG,EGGFEGGGGGGC9FFGGGGEG@EGGGGGGGGGGGG<EFFFGGGGGCGGGGGGGGGGGGGGGG+@=FFGGG;DF;DFFGGGGGGGGGGGGGGAFG6CDGG@GGFCEG8FEFFAFFG+EFBEB?GCFGDFFFB86>=D9FGGFGD)@>FGE>EE=*:CAF57*>D+BAEG4?CE84CFGF3==11(316(136>>((;CFGFB6:(07E>DC754)6<>FB(,-6.84)(,,((
@M00200:205:000000000-AKKM3:1:1101:21594:7088 2:N:0:1
TACAAGGGTATCTAATCCCGTTCGCTCCCCTGGCTTTCGTGTCTCAGCGTCAGAAGACCCCCAGCGAGCTGTTTTCACCGTCGGCGTTCCAAGCGATATCTACGCATTTCACCGCTCCACCGCTTGTTCCGCTCGCCCCTAGGTCTCTCAAGGCCGCCAGTATACCCAGCCGTTCCCCGGTTGAGCCGGGGGATTTCACAAGGTACTTAACGGCCCGCCTACACACGCTTTAAACCCAATTGTCTCG
+
CCCCCGGGGGGGGGGGGGGGGGGGGGGGGGGGGGGGGGGGGGGGGGGGGGGGGGGGGGGGGGGGGGEGGGGGGFGGGGGGGGEEEGGGGGFBDGGDGGCGGGGGGGGGGF;FGCEEGGFFGGEEGGGEFGGGGGGGEEEDFGGFGFFCGFG+:7D>BCDAF7AGEFGGFGFFFFFFFFD5=:<CF@,=.5CABGFFFFEAFFF8A2):<<BF9BGGFGFFF?FFFGDC7>6A2<ABGF:?AFFD<)4
@M00200:205:000000000-AKKM3:1:1101:5233:7109 2:N:0:1
TACAGGGGTATCTAATCCTGTTTGCTCCCCACGCTTTCGCACCTCAGCGTCAGTACCGGACCAGTGAGCCGCCTTCGCCACTGGTGTTCTTCCTAATATCTACGAATTCCACCTCTACACTAGGAGTTTCACTCACCTCTTCCGGACTCTAGATTGCCAGTATCAAAGGCAGTTCTGGAGTTGAGCTCCAGGATTTCACCCCTGACTTAACAATCCGCCTACGTGCGCTTTAAACCCAGTTGTCTAG
+
CCCCCGGGGGGGGGGGGGGGGGGGGGGGGGGGGGGGGGGGGGGGGGGGGGGGGGGGGGGGGGGGGGGGGGGGGGGGGGGGGGGGGGGGGGGGGGGGGGDFGGGGGFGGG9;CFGGFGGGGD8B@FGGGGGGGGGGGGFGFFGGBGEGBGBGGGFFF5FFFD+*=DFFFFGFF5>FFFFD6FFD7??,A*7CFFGGF<=A5:))85CE7A>9ABECGBFFFF@>?(:??CDD4EE37C;;;C;?E?C5
@M00200:205:000000000-AKKM3:1:1101:25591:7130 2:N:0:1
TACTCGGGTATCTAATCCTGTTTGCTCCCCACGCTTTCGAGTCTCAGCGTCAGTATTCGTCCAGTTGGCCGCCTTCGCCACCGGTGTTCCTCTCGATATCTACGAATTTCACCTCTACACCGAGAATTCCACCAACCTCTCCGATACTCTAGCCTGGCAGTCTCGAGTGCACTTCCTGGGTTGAGCCCAGGGCTTTCACACCCGACTTTTCAGACCGCCTACACTCACTTTATGCCCAATTGTCTAC
+
CCCCCGGGGGGGGGGGGGGGGGGGGGGGGGGGGGGGGGGGGGGGGGGGGGGGGGDGGGCFGEGG<FGGGFEGGGGGGGDG7AFFGGGGGGGFDGGGGGGGGGGGGFGGGGGGGGGFGGGFGGGECGGFGGGGC?DGGFGF?FGFDEDCGFGF;DFF?FF5D+;EEFGFFGFFBEFFFFC?F87G58FFFC@D>@>DB*:9>55AB>29*@E?E4CF(C>@FF@F995<1;)?3?C8C@@14</<)))
@M00200:205:000000000-AKKM3:1:1101:12491:7135 2:N:0:1
TACGCGGGTATCTAATCCTGTTCGCTCCCCACGCTTTCGTCCCTCAGCGTCACTCATCCCCCAGTCGGCTGCCTTCGCTTTCGAGGTTCCTCCCGATCTCTACGCATTCCACCACTACACCGGGAATTCCGCCGACCTCTGCGTGAGTCAAGAGACGCAGTTTCCAACGCACTCGCCCAGTTGAGCCGGGCGCTTTCACGTCAGACTGGCGTCCCCGCCTACGGACCCTTTATACCCAGTTGTCTAG
+
CCCCCGGGGGGGGGGGGGGGGGGGGGGGGGGGGGGGGGGGGEGGGGGGGGGGGGGGGGFGGGGGGGGGGGGGGGGGGGGFGGGGGGGGGGGGGGGGGGGGGGGGGGGGGFGGGFGBCGGGGEGGDGFGGGGGGGGGGEFFFFCDG>D@FFDCFGGFFGGFE+9CEF>FEC?@8BFFEFGAFFCDFGGFF7EEDC*9@9??BB??FFD7(4>:>FEF6CB:01(0,:BC*2,6<24)<)442).642:
@M00200:205:000000000-AKKM3:1:1101:5262:7135 2:N:0:1
TACACGGGTATCTAATCCTGTTTGATCCCCGCACTTTCGAGCCTCAGTGTCAGTTACAGTTTCGTTAGCTGCCTTCGCAATCGGTGTTCTATGACATCTCTATGTATTTCACCACTACATGTCATATTCCGCCAACGGCATCTGTACTCAAGCCCTACAGTATCAATGGCCATTTCTCGGTTAAGCCGAGAGATTTCACCACTGACTTATAAGGCCACCTACGCTCCCTTTATAACCAATTGTATAGAGC
+
CCCCCGGGFGGGFFGFFG<FFGFGGFGGGG:F@FGDFGFFCGGGGGGFGGFECFAFFG9EF,CFGFDGGGFGGGGGDGGGGGGEGGGGGGGFDFFDF9EGCGDF<FFFGGGGGGG?FGGCGFGGGCFGGGG6CE8DE>E9EG8BFF=DDFGFFGGFBEFFGGBD9FGG5D*8D<DC+;8DBECDF,??5+@5@CFGF@:C65@@CFFFF5;;A6C507AB2>59)=9C*;5:<<*9:3=BC*9**97*/*
@M00200:205:000000000-AKKM3:1:1101:9564:7168 2:N:0:1
TACGCGGGTATCTAATCCCGTTCGCTCCCCGCGCTTTCGCGTCTCAGCGTCAGGGACGGACCAGGGAGCCGCCTTCGCCACGGGTGTTCCTCCTGATCTCTACGCATTTCACCGCTACACCAGGAATTCCACTCCCCTCTTCCGTCCTCAAGCCAGGCAGTCTCGGGCGGCATCCCGGGGTTGAGCCCCGGGCTTTCACACCCGACTTATCTGGCCCCCTACACGCGCTTTAAGCCCAGTTGTCTAG
+
CCCCCGGGGGGGGGGGGGGGGGGGGGGGGGGGGGGGGGGGGGGGGGGGGGGGGGGGGGGGGGGGGGGGGGGGGGGGGGGGGGEGGGGGFGGGGGFFGGGGGGGGGGGGGGGGGGGFGGGGGGGGGGGGGGGGGGGGGFGFFGG?FFGDGFFAGGFFAGGDGG?GB:DG>EEB>@AAA557C=DFFFGFFDE>EGGGFFGF?FFFFBB?2<A>AAGF(9;1::7FBE@D<3226442:4442)6<):A
@M00200:205:000000000-AKKM3:1:1101:27702:7175 2:N:0:1
TACCAGGGTATCTAATCCCGTTTGCTCCCCTGGCTTTCGCTCCTCAGCGTCAGTGTTGGTCCAGGATGCCGCCTTCGCCACCGGTGTTCCTCCAGATATCTACGCATTTCACCGCTACACCTGGAATTCCGCATCCCTCTCCCAAACTCAAGCCATCCAGTATCAGACGCAGTTCCCCGGTTAAGCCGCGGGATTTCACGTCTGACTTAGTTGGCCGCCTACGAGCCCTTTATGCCCAGTTGTCTAG
+
CCCCCGGGGGGGGGGGGGGGGGGGGGGGGGGGGGGGGGGGG@GGGGGGGGGGGGGBEGGGGGGGGDGGGEFGGGEGGGGGE<FGG:FGFGGGGGGGFGGFGFFFGGGGGGGGGGGFGGGGGGGFGG9DGGGG>+=EFFGDFGGFGFGFGFG8FGGFFCFFGFECCFGG>GBBECAFFFD>FE*+=EGF*;C?4?CGFEEB:2>B367744.9;(<>>GF113;)(=55>4)-6>D<:)(.)6>A<>2
@M00200:205:000000000-AKKM3:1:1101:6882:7175 2:N:0:1
TACCGGGGTATCTAATCCTGTTTGCTCCCCACGCTGTCGCGCCTCAGTGTCAGAAACTGCCCAGCAGACCGCCTTCGCCACCGGTCTTCCTCCGGATCTCTACGCATTCCACCGCTACACCCGGAATTCCATCTGCCTCTGCAATGCTCCAGTCAAGCAGTCGGCACGGCAGATCCGGGGTTGAGCCCCGGACTTTCACCACACCCTTACCTGACCACCTACGCGCCCTTTATACCCAATTGTCTAGCGAT
+
CCCCCGGGGGGGGGGGGGGGGGGGGGGGGGGGGGGGGGFGGGGGGGGGGGGGGGGGGGGGGGGGGGGGGGGEGGGGGGGGGGGGGGGGGGGGGGFGGGGGGGGGGGGGGGGGGGGFGGFGGGGGGGGGGGGGGGGGGFGBFFGBFFFEGFDFGGGFFGGFGGFGAEGGFGFAFEFFFFCBFEGG4ACFEDGBAE97ACDAEFFDFBDDEF3<>BGG?GF<B??F>E5D5<):ADB2E<(44<)-64>),,(
@M00200:205:000000000-AKKM3:1:1101:10389:7182 2:N:0:1
TACCCGGGTATCTAATCCTGTTTGATACCCACGCTTTCGTGCCTCAGCGTCAGTTACAGTTTTGTGAGCTGCCTTCGCAATCGGTGTTCTGTGTCATATCTGAGCATTTCACCGCTACATGACACATTCCGCCCACATCAAATGTACTCAAGATTGACAGTATCAATGGCAGTTCTGCAGTTAAGCTGCAGGCTTTCACCACTGACTTATCATTCCGCCTACGCACCCTTTAAACCCAGTTGTCTAC
+
CCCCCGGGGGGGGGGGGGGGGGGGGGGGGGGGGGGGGGGGFGGGGGGGGGGGGGGGGGGGGGGGGGGFGGGGGGGGGGFGGGEEGGGGGGGGGDGGGGGGG8FGGGGGGGGGGGGFGGGGGGGGGGGGGGDEDEGGEFGFFGFFGFGFGFFF,=BF?BF+@DEFC?ECFGB5DEFFF7?6FCFFBCE6DDFFDFFGFDFFFFF@EEC7*;CFEFFFECBFFDD>)=BD7;EC*:6<7)76>=7;/8*
@M00200:205:000000000-AKKM3:1:1101:20086:7217 2:N:0:1
TACAGGGGTATCTAATCCTGTTTGCTCCCCACGCTTTCGCACTTGAGTGTCAGTACTGGACCAGAGGGCCGCCTTCGCCACTGATGTTCCTCCCGATATCTACGCATTTCACCGCTACACCGGGAATTCCGCCCTCCTCTTCCGTACTCCAGCAACACAGTCTCGAATGCAATTCCCAGGTTGAGCCCGGGGCTTTCACACCCGACTTACGTCGCCACCTCCGTGCGCTTTACTCCCAGTTGTCTAG
+
CCCCCGGGGGGGGGGGGGGGGGGGGGGGGGGGGGGGGGGEEGGGGFGFGGGGGGAFEDGFFGGGGGGCGGGGGGGGGGGGGGGFGGGGGGGGGF7FGFGGGGGGGGGGGGGGGGGFGGGG88CEGDGGGGGG6CDGGFGFFGF:=FGFGFGGGGFFFGGFDGFFCAGGFGFFCEAF*;F>FGFGFFCFFDC>;56;84BC@@=@@FFFFF?@@;8EFGF((/,2=C>GD3?<4).4C<:8BA944))
@M00200:205:000000000-AKKM3:1:1101:16960:7267 2:N:0:1
TACTGGGGTATCTAATCCCGTTTGCTCCCCTGGCTTTCGCGCCTCAGCGTCAGTGTTGGCCCAGCAACCCGTCTTCACCTCAGGTGTTCCTCTTGATATCTACGCATTTCACCGCTACACCAAGAATTCCGATTGCCCCTTCCACACTCTAGCACTGCAGTATCACTTGGCCGTTCTGAGTTAAGCTCAGAGATTTCACAAGTGACTTACCGCGCCGCCTACGCGCCCTTTAAACCCAATTGTCTAG
+
CCCCCGGGGGGGGGGGGGGGGGGGGGGGGGGGGGGGGGGGGGGGGGGGGGGGGGGGGGFGGGGGGGGGGGGGGGGGGGGGGGGGGGGGGGGGGGGCCFGGGGGGGGGGGGGGGGGDGGGGGGGEFFGGGGFGGGGGCFGDFFGFGFGDGFGFGDGF5EFB9+;?*=DFFGFFE@BFFFFFGGGFFGGFFFFAFGFEEE:CEDFFEEFEF@EDF>G=)@;D@D(:(==DGDFF56<@C1?;<@CCF3)
@M00200:205:000000000-AKKM3:1:1101:13062:7274 2:N:0:1
TACAGGGGTATCTAATCCCGTTCGCTACCCTAGCTTTCGTTCCTCAGCGTCAGAAGAGACCCAGTAAGCCGCTTTCGCCACCGGTGTTCCTGATGATATCAACGCATTTCACCGCTCCACCATCAGTTCCGCTTACCCCTGTCTCCCTCAAGCCTTGCAGTATCAAGCGCCGTTCCTCGGTTGAGCCGAGGGATTTCACACCTGACTTACAAGGCCGCCTACAAACCCTTTAAACCCAATTGTCTAG
+
CCCCCGGGGGGGGGGGGGGGGGGGGGGGGGGGGGGGGGGGGFGGGGGGGGGGGGGGGGGGGGGGGGGGGGGGGGGGGGGGGGGGGGGGGFEGGGGGGGGGGGGGGGGGGGGGGGGFGGGGGGGGFGFGGEEGGGGGGFGFFGGCFFDDGFGGGGGFFGGFGCEGFFFGFGFFEDFFFFGFGGD*AFFE>DEFFGGGFFGFFDFFFFFECEFE3@CF9DF016;;@EFGC5@CFE<(;?0?A?AAFFA
@M00200:205:000000000-AKKM3:1:1101:10300:7283 2:N:0:1
TACGGGGGTATCTAATCCTGTTTGATCCCCACACTTTCGTGCCTCAGCGTCAGTTACAGCCTAGTAAGCTGCCTTCGCTATAGGTGTTCTTGACGATATCTAAGCATTTCACCGCTACACCGTCAATTCCGCCTACCTCATCTGTACTCAAGCTCTGCAGTATCAATGGCACCTTGACAGTTGAGCTGCCATATTTCACCACTGACTTACAAAGCCGCCTACGCACCCTTTAAACCCAATTGTCTAG
+
CCCCCGGGGGDGGGGGFGGGGGGGGGFGGGGGGGGGGGGGFEGGGGGGGGGGCFGGGGGGGGGGGGGFGGGGGGGGGGGGGGGFGGGGGGGGGGGGGDGGGGGAFGGGGEFFGGG>=FFGGGGGEGG8FFCEDGGGGFGFFGGFGFGFGFFCFGGFFGGFGGE=E@GGFGDD?<FF??CFFGGGFFGFFDGCAC;FFEGCE==@CCAE@BBE=BGF2DDA2:DD?EFD*8>C?4=@E77@CFFFF?C
@M00200:205:000000000-AKKM3:1:1101:26768:7293 2:N:0:1
TACTGGGGTATCTAATCCCGTTCGCTCCCCACGCCTTCGCACCTCAGCGTCAGGCGCAGCCCAGGTGGCCGCCTTCGCCACGGGTGTTCCGCCCGATCTCTACGCATTTCACCACTACACCGGGCATTCCACCACCCCCTGCTGCCCTCAAGCGCGGCAGTCCCCGACGCCCTTCCCCGGTTAGGCCGGGGGCTTTTCCGCCGGGCTCACCGCGCCGCCTGCGTGCGCTTTACGCCCCGTCGTCTAG
+
@CCCCGGGGGGGGGGGGGGGGGGGGEGGGGGGGGGGGGGGC@FGGGGGGGGGEGGGGGGGGGGFFGGGGGGGGGEFFGGGGGCFFFFECEGGGGGGGGFGGFF?CEGFGGFGGFGFFFGGGGGCGC?FGFGGCFGBE?E50DFFGFGBDFCCC79?EGG)<C=?9AGDFGFF:;FFFFGECED<?C?:7CE:D=E**)3-8<F>>B3?<DFBFFGG1CE1843.(207/*-)-8618(,,(44?F4)
@M00200:205:000000000-AKKM3:1:1101:20381:7296 2:N:0:1
TACGGGGGTATCTAATCCCGTTTGCTCCCCACGCTTTCGCGCCTCAGCGTCAGGAGATGCCCAGAGACCCGCCTTCGCCACCGGTGTTCCTCCCGATCTCTACACATTTCACCGCTACACCGGGAATTCCAGTCTCCTCTGCATCCCTCAAGAACGGCAGTATCGGCCGACGCTCCTCGGTTGAGCCGAGGGATTTCACGACCGACTTGCCATCCCGCCTACGCGCCCTTTATACCCAATTGTCTAG
+
CCCCCGGGGGGGGGGGGGGGGGGGGGGGGGGGGGGGGGGGGGGGGGGGGGGGGGGGGGGGGGGGGFGGGGGGGGGGGGGGGGGGGGGGGGGGGGGGGGGGGGGGGGGGGGGGGEE>GGGGGGGGGEGGGGGGGGGGGFGFFGCFGFGFGAFFGGGFFGGFGGFGFDGGEGFFB@DDFFGEGGGGFGGEFGGF:CCCFDGBFFB60>91<>BFFFGGFGFBF?:>9CEG59?FFA9:E20<B>).64<
@M00200:205:000000000-AKKM3:1:1101:14762:7299 2:N:0:1
TACTGGGGTATCTAATCCCGTTCGCTCCCCTAGCTTTCGCGCCTCAGCGTCAGTGTCAGCCCAGCAACCCGCCTTCGCCGCAGGTGTTCCTCTCGATATCTACGCATTTCACCGCTACACCGAGAATTCCAGTTGCCCCTTCTGCACTCTAGCCCCGCAGTATCGGCTGACCTTTCCGAGTTAAGCCCGGAGATTTCCCAGTCCACTTTCGGTCGCCGCCTACGCGCCCTTTAAACCCAGTTGTCTAG
+
CCCCCGGGGGGGGCAGGGGGGGGGDGGGGGGF@FGGGGGGGGGGGGGGGGGGGGGGGGGGGGGGGGEFGGGGGGGGGGGGGDGD<FGGFGDGGGGGCGGGFGGGGGEFGGGGGGGFGGFGG>7ECEGGGGGFFADF8DDDFGFFGF88D<EBFGGABEDBG7;?@EGC>>FFFFFFFE7?>*55=D?>?GG>D?,=@*=@FF@)17)7)1(.;(:8?D:10(,.3837D5124-5);06(.4)-664)
@M00200:205:000000000-AKKM3:1:1101:13828:7315 2:N:0:1
TACCGGGGTATCTAATCCTGTTTGCTCCCCACGCTGTCGCGCCTCAGCGTCAGCAACGGCCCAGCAGAACGCCTTCGCCACTGGTATTCTTCCCGATCTCTACGCATTCCACCGCTACACCGGGAGTTCCGTCACCCTCTACCGAACTCTAGCCATGCAGTATCGGAAGCAATTCCCAGGTTGAGCCCAGGGATTTCACAACCGACTTACGCGGCCACCTACGCACGCTTTAAACCCAGTTGTCTCG
+
CCCCCGGGGGGGGGGGGGGGGGGGGGGGGGGGDGGGGGGGGGGGGGGGGGGGCGGGGGGGGGGFGGGEGGGGGGGGGGGGGGGGGGGGGGGGGGFGGGGGGGGGGGGGGFFGGGGFGGGGGGGG>CBFFGGGG>DFGFGD?EFD6@GFGFF7DFCFFGGFGGEGDFGG>FFFFFFFFA44DFCCAFFFA4*?5CFFF?EEF<D010:19A(61(::,9FB2:(<0:>D37142:<?E08,646<B)(
@M00200:205:000000000-AKKM3:1:1101:22683:7320 2:N:0:1
TACTGGGGTATCTAATCCCGTTCGCTCCCCTAGCTTTCGCGCCTCAGCGTCAGTGTCGGCCCAGCAACCCGCCTTCGCCGCAGGTGTTCCTCTTGATATCTACGCATTTCACCGCTACACCAAGAATTCCAGTTGCCCCTTCCGCACTCTAGCCCCGCAGTATCAGTTGACCTTTCCGAGTTAAGCTCGGAGATTTCACAACTGACTTGCGGAGCCCGCCTACGCGCCCTTTACACCCAATTGTCTAG
+
CCCCCGGGGGGGGGGGGG?FGGFGGGGGGGGGGGGGGGGGDGGGGGGGGGGGGGFGGGGGGGGGGGGGFFGGGGGGDGGDGCCGGGGGGGGGDBFCGGGGGGGGGGGGFFGGGDGADGGGGEFFGDGGGGG9EFFGAFCFFGGFGFGFGDFDDCF>DGGFG>CFEFGGF76CFF5@>>*4>EGFFEEF?C5>EFGFF5EC*6>EEFFF860;B0*=0)54((6)4*<D<7?B<)6489032:?9>24)
@M00200:205:000000000-AKKM3:1:1101:21159:7340 2:N:0:1
TACCCGGGTATCTAATCCTGTTTGCTCCCCACGCTGTCGCGCATCAGCGTCAGCAACAGCCCAGCTGGCCGCCTTCGCCACAGATGTTCTTCCCGATCTCTACGCATTCCACCGCTACACCGGGAATTCCACCAGCCTCTACTGTGCTCAAGCCCGACAGTCTAGAAGGCAGCCTCACAGTTGAGCCGTGAGATTTCACCCCCTACTTACCGAGCCGCCTACTCGCCCTTTAAACCCAGCTGTCTCGCGAT
+
C8CCCGGGGGGGGGGGGGGGGGGGGGGGGGGGGGGGG9FGGGGGGGGGGGGGGGGGGGDGGGGGGGG<FCFGGGGGGGGGGGG,?FGGGGGGFGDFFGGGGGG7CEEGGDGGGDGE8@DFFE@CFCFGGGGGGGGGEFGFFFFFFCDDDFGGGGG5@E>B;D5CC3<F5>CA>9AFFFFFD?FGFFFEDC=>FGCCB5B3=@99;?E9?<EFDFGC0<8@D?)968)919)-:).4*(((.56?2)(-(-(
@M00200:205:000000000-AKKM3:1:1101:14785:7347 2:N:0:1
TACCGGGGTATCTAATCCGGTTTGCTCCCCACGCTTTCGCGCCTCAGCGTCAGGTTGCCCCCAGAGAGTCGCCTTCGCCACTGGTGTTCCTCCCGATATCTACGCATTCCACCACTACACCGGGAATTCCACTCTCCTCTGACCCCCTCAAGCCCCGCCGTATCCGTCGACCTTTCCCAGTTAAGCCCTGAGATTTCACCCCCGACTTACCCGCCCCCCCTCCCACCCCTTTAACCCCACTCTCTAGACAT
+
CCC@,@FGGGGGGGGGGGGGGGEFGGGGGGFEGGGGGGE7FFGGFGGGGGGGG,CE,6<EEGGD,,C,9:CG,CEGGGGFF8EDGGGGGGGGCGC+FCCGG;FFGGGG;FFGG8DD=FEGFC77FEGGGGGFG=+@FFGF*,,*@9CAD*A;,@;0@>*9C>@;45*,3*09)*4=AA7)?<++=A6))*2.+:@FF?FA,16((.7@)>@(4(/:1)<0(335(*09//3)).62C(,(,(),8)).)6)
@M00200:205:000000000-AKKM3:1:1101:23232:7357 2:N:0:1
TACTGGGGTATCTAATCCCGTTTGCTCCCCACGCTTTCGCGCCTCAGCGTCAGGAAATGCCCAGAGACCCGCCTTCGCCACCGGTGTTCCTCCCGATCTCTACACATTTCACCGCTACACCGGGAATTCCAGTCTCCTCTGCATCCCTCAAGAACGGCAGTATCAGCGGACGTTTCTCGGTTGAGCCGAGAGATTTCACGACTGACTTGCCATCCCGCCTACGCGCCCTTTAAACCCAATTGTCTAG
+
CCCCCGGGGGGGGFFGGGGGGGGGGGGGGGGGGGGGGGGGGGGGGDGGGGGGGGGFGGGGGGGGGGGGGGGGGGG@FGGGGGGFGGGGGGGGGGCCFGGGGFGGGGGGGFGGGGGEGFGGGGGGEGGGGGGG9ADGGFGFFGGFGFFDFFFFGDFBDCCEGGEGFFG*0:B:BD49+:;>FEGD4:FFEG?>FFGFFEF?80(()/7<EF3)6;8@277?BBFD9E:D3C09)-70;4(:9?FAAA)
@M00200:205:000000000-AKKM3:1:1101:11310:7366 2:N:0:1
TACACGGGTATCTAATCCTGTTTGCTCCCCACGCCTTCGCTCCTCAGCGTCTGTATTTGGCCAGTAACTTGCCTTCGCCGTTGGTGTTCTTTCCGATCTCTACGCATTTCACCGCTACACCGGAAATTCCCATTACCTCTCCAATACTCTAGTCCAACAGTATTATATGCACCTCCCAGGTTAAGCCCGTGTATTTCACATCTAACTTGTTGGTCCGCCTACTTGCCCTTTACACCCAATTGTCTAGATAT
+
CCCCCGGGGGGGGFGGGGGGGGGGGGGGGGGGGGGGGGGGGGGGGGGGGGGGGFFGGFGFGGGGGGGGDC<FGGGGGGGGC,FFGGGGGGGCGGDGGGFGGCFGGGGGGGGGGGGFDGGGGGDEEEGGGGGGD=?FDDGFFGG5EDGFGFGFGGGFFFFFGFB=>FGGFGF<?<??5DF?FFFGFF9CE++0;EF9AACE*:7**97EE*::29EFAGFF25.=*BA<48>*9C@=E9=B)459.1).)))
@M00200:205:000000000-AKKM3:1:1101:7118:7377 2:N:0:1
TACAGGGGTATCTAATCCTGTTTGCTACCCACGCTTTCGCTCCTCAGCGTCAGTACCGGCCCAGAGTGCCGCCTTCGCCGCCGGTGTTCCTCCTGATATCTGCGCATTTCACCGCTACACCAGGAATTCCACACTCCCCTACCGGACTCAAGTCATCGCAGTATCGAATGGCGTCTCCAAGTTGAGCCTGGAGTTTTCACATCCGACTTACGAAACCGCCTACGAGCTCTTTATGCCCAGTTGTCTAG
+
CCCCCGGGGGGGGGGGGGGGGGGGGGGGGGGGGGGGGGGGGGGGGGGGGGGGGGGGGGGGGGGGGGGGGGGGGGGGGGGGGGGGEGGGGGGGGGGGGGGGGGGGGGGGGGGGGGGEGGGGGGGGGGGGGGGGGGGGCFGDFGGFGFGFGFFGGFFFFGDFGGCGFFGGFDFFFFFFFFGFGFGGFGGFFGGFFFEGF49<CFF29@>@379D018C(5;976854;5/>>AABA):A128.6<AF>4)
@M00200:205:000000000-AKKM3:1:1101:22990:7378 2:N:0:1
TACAGGGGTATCTAATCCTGTTTGCTCCCCACGCTGTCGCGCCTCAGCGTCAGCCACAGCCCAGCGGGCCGCCTTCGCCACCGGTGTTCTTCCGGATCTCTACGCATTCCACCGCTACACCGGGAATTCCATCTGCCCCTACCGTGCTCTAGCTCGCCAGTCTGACCGGCAGCCCCGGAGTTGAGCCCCGGGATTTCACCAGCCACTTAACGGGCCACCTACGCGCCCTTCAAGCCCCATTGTCTAG
+
CCCCCGGGGGGGGGGGGGGGGGGGGGGGGGGGGGGGGGGGGGGGGGGGEEGGCFGGGGFGGGGGG@7CGGGGGGGGGGGGGGGGGGGGGGGGGGCEGGGG;FGGGGGGGGGGGGGFDGGGGDGDG8EFGFAECGGGGFGFCGGFGFGBG>E:CCFEFGDAGGFGEFGG>EFFFFFFFF3.<@@FFDEFFGDB>GFFF>E2<?B0,4?AADA:488E:FFFFF:79EBD3>(,6:23C(,3<A-66A)
@M00200:205:000000000-AKKM3:1:1101:14123:7383 2:N:0:1
TACGGGGGTATCTAATCCTGTTTGCTACCCACGCTTTCGCGTCTCAGCGTCAGTTGTCGTCCAGGTGGCCGCCTTCGCCACAGGTGTTCCTCCCGATATCTACGAATTTCACCTCTACACCGGGAATTCCGCCACCCCCTCCGACACTCAAGCGACGCAGTATCAAGTGCACTTCCTCAGTTCAGCTGAGGGCTTTCACACCTGACTTACGCCGCAGCCTACCCGCGCTTTACAACCAGTTGTCTAGCGAT
+
CCCCCGGGGGGGGGGGGGGGGGGGGGCFGGGGGGGGGGGGGGGGGGGFGGGGGGGGFGGGGGGGGGFFGGGGGGGGGGGDGFEFGGGGGGGGGGGEGGGGGGGGC?FGGGFFGGGFGFGGG>EE:CFGGGGGDGGGGFGFFGGFGBGFGF6CFD>A>E4?GGEG4+8CFGFB4@FFFFGFEF+CFGD46<5>>FFFF3C6@;14(67<C<?<99E=;7FBBB()7C)9)7844)),18.6A94AA::)42(
@M00200:205:000000000-AKKM3:1:1101:10133:7405 2:N:0:1
TACTAGGGTATCTAATCCCGTTTGCTCCCCACGCTTTCGCGCCTCAGCGTCAGGGTGGGCCCAGAGCCCCGCCTTCGCCACCGGTGTTCCTCCCGATCTCTACACATTTCACCGCTACACCGGGAATTCCAGGCTCCTCTGCCCCCCTCAAGACGAAGAGTCTCGGCCGACCCCCCTGAGTTGAGCTCAGGGATTTCACGACCGACTTCTCCGCCCGCCTACGCGCCCCTTAAACCCAATTGTCTAG
+
CCCCCGGGGGGGGGGGGGGGGGGGGGGGGGGGGGGGGGGGDGGGGGGGGGGGGGGGGGGGGGGGGGGGGGGGGGGGGGGGGGGGGGGGGGGGGGGGGGGGGGGGGGGGGGGGGGGFGGGGGG7@+>FCFGGGGGGGGFG<FCGDGFGFGFGGFGCBBGC>ACAGE5CGBGFFF?FFFF*;?9@7)>+==574)=CG=6E?0(6929>3<AAFFFGEFD@?FFF@9EEG)/(8)6<:E?(,4)4<<B2
@M00200:205:000000000-AKKM3:1:1101:10766:7407 2:N:0:1
TACTAGGGTATCTAATCCTGTTCGCTCCCCTAGCTTTCGCACCTCAGCGTCAGTTGTGGACCAGAGAGCCGCCTTCGCCACCGGTGTTCCTCCTGATATCTACGCATTTCACCGCTCCACCAGGAGTTCCGCTCTCCCCTACCACACTCGAGCATCGCAGTCTGCCAGGCAGTTCCACGGGTGAGCCGTGGGATTTCACCGGACACTTGCGATGCCGCCTACGTGCGCTTTAAGCCCAATTGTCTCGCGAT
+
CCCCCGGGGGGGGGGGGGGGGGGGGGGGGGGGGGGGGGGGGGGGGGGGGGGGGGGGGGGGGGGGGFGGGGGGGGGGGGGGGGGGGGGGGGGGGGGGGGGGGFGGGGGGGGGGGGGFGGGGGGGGGGGGGGGGGGFGFFEDFGGFGFGDFFGCEG6FDGDDGFEGFFFGFGF=:=FFFFGDEE>FFGGFFGDA4?6FA?EEF@2>=;337>>;;<C>;GBFFDFF(859)91<)644;:07<F4<9).-((-
@M00200:205:000000000-AKKM3:1:1101:10729:7421 2:N:0:1
TACTGGGGTATCTAATCCCGTTTGCTCCCCACGCTTTCGCGCCTCAGCGTCAGAACCGGTCCAGTGAGCCGCCTTCGCCACTGGTGTTCCTCCCAATATCTACGCATTTCACCGCTACACTGGGAATTCCACTCACCTCTCCCGGCCTCAAGCAAAGCAGTCTGGATGGCAGTCTCTCGGTTAAGCCGAGGGTTTTCATCATCCACTTGCTAAGCCGCCTACGCGCCCTTTACACCCAGTTGTCTCGAGAC
+
CCCCCGGGEGGGGGGGFGGGGG@CFGCGGGGGCFGGGGGGGGGG7FFGGGGG@FFE,@+@CFGGF9C@FFEEEGFGFGGG,=BFFGGGG,EFFEG<FFGGGGGFEGEFGGCG98E9DFGGG?B8E8DGGDF=+6=@FFGF?,6<8*@5?DF6>DGFFGGFG+0888B@:CFDF)+?+07*5C788;FE>77B*;CGFF,7C<457=C4*1*9*>CF9D:DFD(:25)>5C:)4:33/,.:<<499)5)(((
@M00200:205:000000000-AKKM3:1:1101:16088:7423 2:N:0:1
TACTGGGGTATCTAATCCTGTTTGCTCCCCACGCTTTCGCGCCTCAGCGTCGGACCCGGCCCAGCTGGCCGCCTTCGCCACGGGTATTCTTGCAGATCTCTACGCATTCCACCGCTACACCTGCAATTCTACCAGCCTCTACCGGTCCCTAGAGATGTAGTATCCGAAGCAGCCCAGCCGTTGAGCGGCTGGATTTCACTTCCGACTTGCATCTCCGCCTGCGCGCGCTTTATACCCAGTTGTCTAG
+
CCCCCGGGGGGGGGGGGGGGGGGGGGGGGGGGGGGGGGGGGGGGGGGGGGGEGGGGGGGGGGGGGGGGGGGGGGGGGGGGGGDEGEGGGGGGGGGGGGGGGGGGEEGGGFGGGGGBDGGFFGGGGEEDC@FFGGGGGFGFFFFEGFGFGFG?BDCCFFGFGGFGFB;EEGFCFBFFFFGFGDGCFEEEFGGFFFFCCEF<CFF?;BF03>EFC>CE;GEB(4271:BC3*6A<<A9C)424AA<AA)
@M00200:205:000000000-AKKM3:1:1101:18432:7435 2:N:0:1
TACTCGGGTATCTAATCCCGTTTGCTCCCCTGGCTTTCGCTCCTCAGCGTCAATGCCGGTCCAGGATGCCGCCTTCGCCACCGGTATTCCTCCAGATATCTACGCATTTCACCGCTACACCTGGAATTCTGCATCCCTCTCCCGGATTCAAGCCATCCAGTATCAGACGCAGTTCCCAGGTTGAGCCTGGGGATTTCACGTCCGACTTAGTTGGCCGCCTACGAGCCCTTTATGCCCAGTTGTCTAG
+
CCCCCGGGGGGGGGGGGGGGGFGGGGGGGGGGGGGGGGGGGGGGGGGGGGGGGGGGGGGGGGGGGGGGGGGGGGGGGGGGGGGGGGGGGGGGGGCFGFGGGGGFFEGGGGGGGGGFGGGGGGGGFFGGGGGGGGGGGFGFFGGEGBGFGFGCGGGFFFGFGDEGFFGGEEBBBFFFFFG>FCC9FFFFF>FADGGGFEC4:>99@@(:>=E<E(::=DF?FFF;;C>C*;44<54;C;((6)-6:A2
@M00200:205:000000000-AKKM3:1:1101:12145:7438 2:N:0:1
TACCGGGGTATCTAATCCTGTTTGCTCCCCACGCTTTCGTGCCTCAGTGTCAGTGCTGGTCCAGGGTGTCGCCTTCGCCACAGATGTTCCTCCCGATATCTACGCCTTTCACTGCTCCACCGGGAATTCCACACCCCTCTACCGCACTCTAGGTCGCCAGTATCCAATGCCATTCCCAGGTTGAGCCCAGGGCTTTCACCTCCGACTTAACGAACCACCTCCGCACGCTTTCAGCACAGTTGTCTAGATCT
+
CCCCCEGGGGGGGGFGGGGGGGGGGGGGGGGGGGGGGGDGGGGGGGFFGFGGFGGFGGDFGGG<CEFGGGGGGGGGFGGDGGFFGGGGGGGGGGD,@:CFGGGGG+FGGGGGFFGB+B4FFGG7:8>EGCDCFEGGGFG<FGGFGFGFGBC?F@FBEDD?C7;5C;?F?FF@BEFFFFC5@D>*0@F>A***:9EGFFF*>@)/(8>=>*.0(6:C@FE,(4(8(35<*86)?377B?08)6>>F).4).)
@M00200:205:000000000-AKKM3:1:1101:18092:7462 2:N:0:1
TACAAGGGTATCTAATCCCGTTTGCTCCCCTAGCTTTCGCACCTCAGCGTCAGTTGCAGACCAGAGAGTCGCTTTCGCCGCCGGCGTTCCTCCAGATATCTACGCATTTCACCGCTCCACCTGGAATTCCACTCTCCCCTCCTGCACTCAAGTCAAGTAGTATCCAATGCAGTTCCCCAGTTAGGCCGGGGGATTTCACATTGGACTTGCTCAACCGCCTACGTGCTCTTTAAACCCAATTGTCTAG
+
CCCCCGGGGGGGGGGGGGGGGGGGGGGGGGGGGGGGGGGGGGGGGGGGGGGGGGGGGGGGGGGGGGGGGGGGGGGGGGGGGGGGGGGGGGGGGGDGFFGGGGGGG>FGGAFGGGGFGEGGGGGGGGFFFGGGGGGGGFDDDEFBG586DFDFGGFFFGG?F;EGFFGGFGCFFFFFFFGDCCF>A?EDFGG>BGGFFFGEFFFF833;@C4ACFGGFGDF?@(;;E3::>4<AD<2C:?:AFFFB><
@M00200:205:000000000-AKKM3:1:1101:13029:7491 2:N:0:1
TACTCGGGTATCTAATCCTGTTTGATCCCCACGCTTTCGTGCCTCAGTGTCAATATTCGTGTAGCCAGCTGCCTTCGCAATTGGTGTTCTATGTCATATCTAAGCATTTCACCGCTACATGACATATTCCGCTGACCTCCACGGTATTCAAGACAGATAGTATCAATGGCAGTTTCCTAGTTAAGCCCGGAGATTTCACCACTGACTTACCTGCCCACCTACGCACCCTTTAAACCCCGTTGTCTAGGGAT
+
CCCCCGGDCFGGGGGGGGGCFGGGGGGGGGEGGGGCDGGGGGGGGFGGGGFAFGFGGGGGGGFDGGGGGGGGGGFDCFFDFFFGG?FCFGGFCFGFFAFFF8FFGGCF=;EFGGG>DGFGF9FCGDFFF8DCCGDFFF8:DGG?8?G93+,+,+6DFGG+DFE=EFG=FGFADD7D++6=CADDFG?FACE>AFFGFAFFEFE06887CECE*5>>CDF5)10<)4*;*0>E**.-6(5>799EC/@*(((
@M00200:205:000000000-AKKM3:1:1101:25870:7496 2:N:0:1
TACCAGGGTATCTAATCCTGTTTGCTCCCCACGCTTTCGCGTCTCAGCGTCAGTATCCAACCAGGGGGCCGCCTTCGCCACCGGTGTTCCTCCCGATATCTACGCATTTCACCGCTACACCGGGAATTCCACCCCCCTCTTTGGTACTCTAGCTTGCCAGTTTCATGCGTCGTTCCTCGGTTAAGCCGAGGGATTTCACACATGACTTAGCAGACCGCCTACACGCCCTTTAAACCCAATTGTCTAG
+
CCCCCGGGGGGGGGGGGGGGGGGGGGGGGGGGGGGGGGGGGGGGGGGGGGGGGGGGFGGGGGEGGGGGGGGGGGGGGGGGGGGGGGGGGGGGGGEGGGGGCFGGGGGGGGGGGGGB>FGGGGGGGDGGGGGGGGGGGDGFFGGACA7>DFGFCF79?GF6FGFGFFFFFEB>FFFFFFGDGE4?FF6;>CEBDEGGC?EEEDF8))26:)-4<?F/->@:BBB46/7<<<BFAAA<G(2?<?AA24-
@M00200:205:000000000-AKKM3:1:1101:14462:7502 2:N:0:1
TACTGGGGTATCTAATCCTGTTTGCTCCCCACGCTTTCGTGCATGAGCGTCAGTGTCAGCCCAGAGACCTGCCTTCGCCATCGGTATTCCTCCTGATATCTACGCATTTCACTGCTACACCAGGAATTCCAGTCTCCTCTGCCGCACTCAAGCCTTGCAGTCCCAAATGCCATTCCCAGGTTAAGCCCGGGGATTTCACATCTGGCTTACAAAACCGCCTGAGCACGCTTTACGCCCAATTGTCTAG
+
CCCCCGGGGGGGGGGGGGGGGGGGGGGGGGGGGGGGGGGGFGGFGFFGGGGGGGGGGGGGGGGGGGGGGGGGGGGGGGGGGGGGGGGGGFGGGGGGGGGGGGGGGGGGGGGGGGGFGGGFGGFGDGGGGGGAFGGGGFFCFFGFGEGFGFG6EGGFFGGFGGFDBFGGFGFFFFFFFFGFGG7DDFGFF>>5>CFFF7;;=B7*08==@=B46>FE4CF99((2>CBD*256@;;BG6@(43?C?5.
@M00200:205:000000000-AKKM3:1:1101:20399:7502 2:N:0:1
TACACGGGTATCTAATCCTGTTTGCTCCCCACGCTTTCGAGCCTCAGCGTCAGTAATGGACCAGTATGTCGCCTTCGCCACTGGTGTTCTTCCGAATATCTACGAATTTCACCTCTACACTCGGAGTTCCACATACCTCTTCCATACTCAAGATAGCCAGTATCAAAGGCAATTCCAAGGTTGAGCCCTGGGCTTTCCCCTCTGACTAAACTATCCGCCTACGCTCCCTTTAAACCCAGTTGTCTAGAGCT
+
CCCCCGGGGGDGGGGGGGGGGGGGGGGGGGGGEGGGGGGGGGGGGGGGGGGGGGGGGGDGGGGGGCFGGGGGGGGGGGGGGGFCG8CFFGGGGGGDGFGGFGGGG,FGFFGGGGGFDGGGFGGGCEGGFF8DFFGGGFGDFDG?FFGEGFGD,=++=>?FFCF+;DFFF8*8DE@FD?=?DE+8*@DFF?89ACFF5*4:@9=5:88;*:5<CCFGDGEF2>95/4:**56>CC377/:EF47*1>C<***
@M00200:205:000000000-AKKM3:1:1101:28091:7508 2:N:0:1
TACAAGGGTATCTAATCCTGTTTGATCCCCACGCTTTCGTGCCTCAGAGTCAATATATGTGTAGCGAGCTGCCTTCGCAATTGGTGTTCTATGTCATATCTAAGCATTTCACCGCTACATGACATATTCCGCTCACCTCCACAATATTCAAGACAGATAGTATCAACGGCAGTTCTAGAGTTAAGCTCTAGGATTTCACCACTGACTTACCTGCCCTCCTACGCACCCTTTATACCCAGTTGTCTAG
+
@CCCCGGGGGGGGGGGGGGGGGGGGGGGGGGGGGGGGGGGGGGGGGGGGGGGGGGGGGGGGGFGGGGGGGGFGGFGGGGGGGGGGGGGGFFGGGGFGGGGGGGGGGGGGGGGFGGEGGGGGGGGGGGGFFCDGGDFGFGFFGGFGBGFGFFGGGFBD,69EGEGEFGG>GFFFFBFFFGFGGGGF8DDFGA?DFAFD;:DDCF@==CEEE):@DEC@DDB:E59@E?DC93AE*>7>E))1:84CEE
@M00200:205:000000000-AKKM3:1:1101:28464:7510 2:N:0:1
TACGCGGGTATCTAATCCTGTTTGCTCCCCACGCTTTCGTGCATGAGCGTCAGTGTTGGCCCAGAAGGCTGCCTTCGCCATCGGTGTTCGTCCACATCTCTACGCATTTCACCGCTACACGTGGAATTCCACCTTCCTCTGCCACACTCGAGCCACGTAGTTTCGAGCGCACTTCCCACGTTAAGCTCGGGGATTTCACACTAGACTTGCGCGGCCACCTGCGCACACCTTATACCCACTTCTCTCAAGAC
+
-BCCCCG7FFCEF9FA9CFCFEGGFGGGGGGGGCGDED@CECF<FECEC@BFGGF@@CEA<DEFE8,,,@@F?F=AFGGDE<F,8CBC?,@:@FFF,EEFGFGCFEE7A9>E<8CAGGGGD,E+B9@?FGFGD8+8?FF7?8=6EFDD6:==C++;*>+5@CEFA?F8BEE5@EFA6F*3>D03=DFFBD?4;5,0=@G5;(().>?)7C19>(==1C>?:0(7,:)1*2)4:<B9F2((.,)643)-)-(
@M00200:205:000000000-AKKM3:1:1101:21394:7512 2:N:0:1
TACCAGGGTATCTAATCCTGTTTGCTCCCCTAGCTTTCGTGCCTCAGCGTCAGGAGTTGTCCAGGGACTCGCCTTCGCCACTGGTGTTCCTCTCGATATCTACGCATTTCACTGCTACACCGAGAATTCCAGTCCCCCCTCCAACCCTCGAGCCGGATAGTATCCGATGCAGTTTCCGAGTTGAGCTCGGAGATTTCACATCAGACTTACCCGGCCACCTACGCACCCTTTATACCCAATTGTCTAG
+
CCCCCGGGGGGGGGGGGGGGGFGGGGGGGGGGFGGGGGGGGGGGGGGGGGGECGGGGGCGGGGGGGGFGGGGGGGGGGGEGGGFGGEFFGGGGGEGGGGFDGGGGGGGGGGGGCGFGGGFGEGGGDGFFGGGFGDEFBEBFGGFFFGFGFGCCDDEAGGFFGDDFFCGEGFFFFFFFBDFGEGGFGGFFGGE>GGGFFFFFE;=BEE<CE@@BBEE@GF@;;,8;E>DDF3)<).9?31;<E???C)
@M00200:205:000000000-AKKM3:1:1101:11778:7515 2:N:0:1
TACAAGGGTATCTAATCCTGTTTGCTCCCCACGCTTTCGCGCCTCAGCGTCAGTATCGGACCAGTTGGCCGCCTTCGCCACTGGTGTTCTTGCGAATATCTACGAATTTCACCTCTACACTCGGAGTTCCACATACCTCTTCCATACTCAAGATAGCCAGTATCAAAGGCAATTCCAAGGTTGAGCCCTGGGCTTTCACCTCTGACTAAACTATCCGCCTACGCTCCCTTTATACCCAGTTGTCTAG
+
CCCCCGGGGGGGGGGGGGGGGGGFGGGGGGGGGGGGGGGGGGGGGGGGGGGGGGFGGGGGGGGGGGGGGGGGGGGGGGGGGGGGGGGGGGGGGGFFGGGGGGGGGCFGGGGGGGGFGGGGGGGDCEGFFEFGFGFFGFGFFGGFGFGEGFGGCD@?FGFFGFBDF9D85DFDFFFFFFC@FGG6*<C?FDC>FEGGFFGEFBFFFFF4*5>EFFFGFGFFDD@8=C596;B*>5??C),/96335C<
@M00200:205:000000000-AKKM3:1:1101:23776:7517 2:N:0:1
TACTCGGGTATCTAATCCTGTTTGCTCCCCACGCTGTCGCGCCTCAGTGTCGGCTATTGGACTCTTACGAGTCCACCGCCCAGCAGACCGCCTCCGCCACTGGTGTTCTTCCGGATCTCTACGCATTCCACCGCTACACCCGGAATTCCATCTGCCTCTACGGTGCCCAAGCCCTACAGTCGCCGCGGCCGATTCAGGGTTGAGCCCCGAACTTTCACCGCCGCCTTCCCGCGCCGCCTACGCGCCCTTT
+
CCCCCGGGGGGGGGGGGGGGGGGGGGGGGGGGGGGGGGGGGGGGGGGGGGGGGGGGGGGGGGGGGGGGGGGGGGAFGGGGGGCFGGGGGGGGGGGGGGGGGGGGGGFGFGGGGG=BDGGGGG=EGGGGGGGFGGGGGFGFFGGBDFFFDFFGFGGFFGGAFGFFCD;FAEAD>CF>FF4FG:DDDG:?DGE3>7F+@3F@D948@@<@>4(3<4A?<CFF>9>F>C@CCG0>BFFBEB?FFFF>F>>>17
@M00200:205:000000000-AKKM3:1:1101:17314:7519 2:N:0:1
TACTAGGGTATCTAATCCTGTTTGCTCCCCACGCTTTCGCGTATCAGCGTCAGTATCCAACCAGGGGGCCGCCTTCGCCACAGGTGTTCCTCCCGATATCTACGCATTTCACCGCTACACCGGGAATTCCACCCCCCTCTTTGGTACTCTAGCTTGTCAGTTTCATGCGTCCTTCCCCGGTTGAGCCGAGGGATTTCACACATGACTTAACAAACCGCCTACACGCACTTTACGCCCAGTTGTCTAGAGAC
+
CCCCCGGGGGGGGGGGGGGGGGGFGGGGGGGGGGGGGGGGGGGGGGGGGGGGGGGFGGGGGGGGGDGGGGGGGGGGGGGGGGFEGGGGGGGGGGGDCFGGGGGGGGGGGGGGGGGDGGGGGGGGGGGGGGFFGGGGGFGDFGFFG7CEGFG>FGGFFCCFFGEFFF9FAGFFFFFFFFD;FGG6A:C?ACE:DGGGFFGF@FFFEEECCCFEABGF;G><0,(81C)91789A:<6C3:36)6<AA<4)6(
@M00200:205:000000000-AKKM3:1:1101:8533:7530 2:N:0:1
TACTAGGGTATCTAATCCCGTTTGCTCCCCACGCCTTCGCGCCTCAGCGTCAGGGTAGGCCCAGACCACCGCCTTCGCCACCGGTGTTCCTCCTGATATCTGCGCATTTCACCGCTACACCAGGAATTCCGTGGTCCCCTACCGGACTCTAGCCATGGCAGTATCGAGTGGCCGCTCCAGGTTGAGCCTGAAGTTTTCACACCCGACTTGCAAAGCCGCCTACGAGCTCTTTAAACCCAGTTGTATAG
+
CCCCCGGGGGGGGGGGGCFGGGGGGGGGGGFGGGGGGGGGGGGGEGGGGGEGGGGGGGGGGGGGGGGFGGGGEGGGGGGCFFGGFGGGGGGGGGGGGGGGGGGGEEDGGGGGGEGFDGGGGGGGGGGGGFGGGGGFFFFDFEDBEBDAGFGDEGFF?FGFGGFGFFGFFFF5AB:9BEGFGD9CFGCAFGGFFFGGFCC?E35>=>FFDEE)4CC?D3.626@>0?)9FC44<BFAG8::?<>6))6>
@M00200:205:000000000-AKKM3:1:1101:26231:7535 2:N:0:1
TACCAGGGTATCTAATCCTGTTTGCTCCCCACGCTGTCGCGCCTCAGTGTCGGCTATTGAACCCTCGCGGGTTCACTGCCCAGCAGACCGCCTTCGCCACTGGTGTTCTTCCGGATCTCTACGCATTCCACCGCTACACCCGGAATTCCATCTGCCTCTACAGTGCCCAAGCGACACAGTTGCCACGGCCGATCTGGAGTTGAGCCCCAGACTTTCACCACAGCCTTATGTCGCCACCTACGCGCCCTTTC
+
CCCCCGGGGGFGGGFGGGGGGGGGGGGGGGGGGEGGGGGGGGGGGGGGGGGGGGGGGGFGGGGGEGGEFG7FFGGFGGGGG8,AE<EFGGGGGGGGGGCEEFGGG@FGGGGFGEGFGGGGFGGG:E@:CEFGCGCGGF8DBEEBCFGECC,=;CCFFGGAFFECCCFFFFFBE2?EAF>ACC>FFGEAADC3B=EC=46@@C64)((6(8;?39<?<F7<4(.518=CC*4::?6?C6,448029(344))
@M00200:205:000000000-AKKM3:1:1101:11592:7565 2:N:0:1
TACAGGGGTATCTAATCCCGTTTGCTCCCCTAGCTTTCGCGCCTCAGCGTCAGAAGAGGTCCAGCCGTTCGCTTTCGCCACCGGCGTTCCTTCCGATATCAACGCATTTCACCGCTCCACCGGAAGTTCCAACGGCCCCTATCTCCCTCGAGACAAGCAGTATCCAAGGCACTTTTCCGGTTGAGCCGAAAGATTTCACCCCGGACTTTCTTATCCGCCTACGCGCCCTTTAAACCCACTTGTCTAG
+
CCCCCGGGGGGGGGGGGGGGGGGGGGGGGGGGGGGGGGGGGGGGGGFGGGGEEGGFGGGGGGGDGGGGGGCFGGGGGGGCFGG7FGGGGGGGGGGDGGGGGGGEG+CFGGGGGGGFGGCFGGG7@CB9FGGFFCGGEFDF?GGFGFGFGFGCBD7?FF56=CECEFGGAGFBFFFFFFG>FG70)>C?49=>4:FF=?F80:@9(.4E)/9CAFGF0C>2,410,8<D/23):)40E((44)-.6)4
@M00200:205:000000000-AKKM3:1:1101:13000:7576 2:N:0:1
TACAGGGGTATCTAATCCTGTTCGCTACCCACGCTTTCGCTCCTCAGTGTCAGTACTGGCCCAGAGTGCCGCCTTCGCCACTGGTGTTCCTTCCGATATCTTCGCATTTCACCGCTACACCGGAAATTCCACACTCCCCTACCAGACTCCAGTCACGGCATCATCAGGTGGCGTCTCTGCGTTGCGCCCAGAGTTTTCACCCCCGACTTCCCGACCCCCCTATGACCCCTTTCACCCCCAATGTCTAT
+
CCCCCCFCG;FGFGFFGGGFFGCGGGCFFGGGGGGEGGGGGGGGGCFGFFGGFFGGFE8FEGG,666C9F@FCEGGCEFCGGG8FGG@FFG<FFFC:7=FD,E7FEGGFGGGGCEBDGGEG>8B:CDAF,376CDGGF>D*@8*=FDEFF?F=DD?56=?++3<;C6<B,9@AAF5?92*5C*3*4=?57E4;=C>F4,9*55>9606;);;0,3=3*8691)*.+0**1().6.3@(,,(.()))-.
@M00200:205:000000000-AKKM3:1:1101:7106:7591 2:N:0:1
TACACGGGTATCTAATCCTGTTTGCTCCCCACGCTGTCGCGCCTCAGCGTCAGCCACAGCCCAGCGGGCCGCCTTCGCCACCGGTGTTCTTCCGGATCTCTACGCATTCCACCGCTACACCCGGAATTCCACCCGCCTCTACTGTGCTCCAGCGCGGGAGTCGCCACGGCCGATCCGGGGTTGCGCCCCGGACTTTCACCGCCGCCTTCCCGCGCCGCCTACCCGCCCTTTAAACCCAAGGTCTAGAGCTC
+
CCCCCGGGGGGGGGGGGGGGGGGGGGGGGGGGGGGGGGGGGGGGGGGGGGGGGGGGGGFGFGGGGGGGGGGGGGGGGGGGGGGGGGGGGGGGGGEE7FGGGFGGGGGEGFGGGGGDDG8F?EGEFEGGGGGGGGDDGFGFAGGF:FGEGFGFGGGF4B??C?@DDEGEBGFBF(2=F>GDEGG*>E5:BGEDFG+:F2CA093697:1238170?C6DD134(0-8@D7*).)<<?G6(,()6426)))65
@M00200:205:000000000-AKKM3:1:1101:21352:7594 2:N:0:1
TACAGGGGTATCTAATCCTGTTTGCTCCCTTGGCTTTCGTGCCTCAGTGTCAGGAATTGTCCAGGGACTCGCCTTCGCCACTGGTGTTCCTCTTGATATCTACGCATTTCACTGCTACACCAAGAATTCCAGTCCCCCCTCCAATCCTCCAGACCAGTAGTATCCAATGCCCTTCCCGGGTTAAGCCCGGGGCTTTCACATCGAACTTAACACACCTCCTGCGCACCCTTTCTGCCCAATTGTCTCGAGAC
+
CCCCCFGGGEGGGGGGGGGGGG<FGGGGGGGF?FGGGGGCFCFGGGF@FGFGGC@,CFFGFEF8CBFG<FFGGGGG7FG@FG8FFFGGFGGGGGGGGGGGGFGDFGGGGGEFFFGFDGFGGGD,F8EGGD8,?EFEG9EFEECDGBGFGFG+9?FD5>=BFDEDDF+=;D5);8D6?<8?@8=DFF?D5+@*39?;A@GFFF558=5A**1:))6=)3;(.80A2C4C204)/)//B3=3)717))/)/3(
@M00200:205:000000000-AKKM3:1:1101:9941:7599 2:N:0:1
TACAAGGGTATCTAATCCTGTTTGCTCCCCACGCTTTCGAGCCTCAGCGTCAGTAATGGACCAGTATGTCGCCTTCGCCACTGGTGTTCTTCCGAATATCTACGAATTTCACCTCTACACTCGGAGTTCCACATACCTCTTCCATACTCAAGATAGCCAGTATCAAAGGCAATTCCAAGGTTGAGCCCTGGGCTTTCACCTCTGACTAAACTATCCGCCTACGCTCCCTTTAAGCTCATTTGTCTAGAATT
+
CCCCCGGGGGGGGGGGGGGGGGGGGGGGGGGGGGGGGGGGCGGGGGGGGGGGGGGGGGGGGGGGGGGGGGGGGGGGGGGGGFFGGGGGGGGGGGGDGGGGGGGGGGGGGGGGGGGFGFFFGG?ECEGGGGGGGGGGFFFEDFGFGFGFGF?8ED3+DFFBD+;+*=DA?@*:DDBFFF??FGGG?EGFF8F5?FFG57EC@CC@AEFEEEFEFFGG=FE8)1=D4ADFFF=E6*:*6>*//9857C*/05*
@M00200:205:000000000-AKKM3:1:1101:10035:7610 2:N:0:1
TACGAGGGTATCTAATCCGGTTCGCTCCCCACGCTTTCGCGCCTCAGTGTCAGGTCAGAGCCAGTGAGCCACCTTCGTCTCTGGCGTTCCTCCTGATATCTACGCATTTCACCGCTCCACCAGGAATTCCGCTCTCCCCTCCTGCACTCAAGCCCAACAGTATCAGGTGCAGTTCCCCGGTTGAGCCGGGGGATTTCACACCTGACTTATCAGACCGCCTACGCGCTCTTTACACCCAGTTGTCTAG
+
CCCCCGGGGGGGGGGGGGGGGGGGGGGGGGGGGGGGGGGGGGGGGGGGGGGGGGGGGGGGGGGGGGGGGGGGGGGGGGGGGGFGGGGGGGGGGGGFF<DFGGGGGGGGGGGGGDGFGGGGGGGGFGGGGGFGGGGGGFDDEEGFGFGFGFGGGGGFFGGFG@EFDFGGFGF@FEFFFFGFGEDGFGGFE4CB?GFGF3AEFFFE1;EC9C6?E3BE>DE;:?FB>D@<<>B9AFF2:(,,6ABADA)
@M00200:205:000000000-AKKM3:1:1101:27853:7615 2:N:0:1
TACTAGGGTATCTAATCCTGTTCGCTCCCCACGCTTTCGCGTCTCAGCGTCAGTACCGTCCCAGAGAGCTGCCTTCGCCATTGGTGTTCTTCCTGATATCTGCGCATTTCACCGCTACACCAGGAATTCCACTCTCCTCTTCCGGACTCTAGCCGTGCGGTTTCTGTCGACGTCTGGAGGTTGAGCCTCCAGTTTTCACAACAGACCTGCTCGGCCGCCTACACGCGCTTTATACCCTATTGTCACGCGAT
+
CCCCCGGGGGGGGGGGGGGGGGGGGGGGGGGGGGGGGGGGGGGGGGGGGGGGGGGEGGGGGGGGGGGEGGGGGGGGFGGE7FGGGGGGGGGGGGGGGGGGGGGGFGGGGGGGGGD5>F=FFGEEGGGGGGFF=EFGGFGE5EC5C>DAGFG9FGGFFGG5@C>GEC9@5DABFAFFAACBFF*;>CGAAGGFFCFFFCFEF2=355253-6>=2;423>0/:;51C3:7>0:>)4<C)4:)4-)))(((((
@M00200:205:000000000-AKKM3:1:1101:6150:7617 2:N:0:1
TACTGGGGTATCTAATCCTGTTTGATCCCCACGCTTTCGTGCCTCAGAGTCAATATTCGTGTAGCGAGCTGCCTTCGCAATTGGTGTTCTATGTCATATCTAAGCATTTCACCGCTACATGACATATTCCGCTCACCTCCACGGTATTCAAGACAGATAGTATCAACGGCAGTTCCCAAGTTAAGCTTGGGGATTTCACCACTGACTTACCTGCCCTCCTACGCACCCTTTCAACCCAATTGTCTAG
+
CCCCCGGGGGGGGDFGGGGGGGGGGGGGGGGGGGGGGGGGGGGGGGGGGGGGGGGGGGGGGG@EGGGGGGGGGGGGGGGEFGGGGGGGGGGGGGGGGGFGGGGDFGGGGGFGGDGBDFDFG9@FFFGGGGGGGGGGGFDDFGGBFAFDFFF+@D6F5DFBFGFF7+A65CEBFFFFFDGFDFFFBEGFFD,9BEGGFFFEEFFEEFEC7==7C5@@@;95>=2?<?BD46=*/8?=E9(51*8CC?)
@M00200:205:000000000-AKKM3:1:1101:22848:7625 2:N:0:1
TACTAGGGTATCTAATCCCGTTTGCTCCCCTAGCTTTCGCTCCTCAGCGTCAATACCGGCCCAGGATGCCGCCTTCGCCACCGGTGTTCCTCCAGATATCTACGCATTTCACCGCTACACCTGGAATTCCGCATCCCTCTTCCGGATCCAAGCCATCCAGTATCGGACGCAGTTCCCCAGTTAAGCTGAGGGATTTCACGTCCGACTTCGTTGGCCGCCTACTAGCCCTTTCAACCCAATTGTCTAG
+
CCCCCFFGGGGGGFFGGGGGGGGCGFGGGGGGGGGGGGGGGGGGGGGGDFGCCF<FGGCFGGEFG@FFGGCGGGCGDFGGGGG>FFGGGGFGGGDDEFFGGDGDFGCGGGGGGGG>DG8FFDEF@89=FGGG6EDGGFGFFGGFGADAGFGDGGFFFGFFF+;F=AGG@EF5@AFFFF5*>39++>@*4;>B9;EFFCGDFB?=9@(>/(,6518>3DE;?@)1>CFD*26)6<.4A<?(:7AA<2)
@M00200:205:000000000-AKKM3:1:1101:10000:7647 2:N:0:1
TACTGGGGTATCTAATCCTGTTTGCTCCCCACGCTTTCGCGTCTCAGCGTCAGTATCCAACCAGGGGGCCGCCTTCGCCACCGGTGTTCCTCCCGATATCTACGCATTTCACCGCTACACCGGGAATTCCACCCCCCTCTTTGGTACTCTAGCTTGCCAGTTTCATGCGTCGTTCCTCGGTTAAGCCGAGGGCTTTCACACATGACTTAGCAGACCGCCTACCCGCCCTTTAACCCCAATTGTACAGACAT
+
CCCCCGGGGGGGGGGGGGGGGGFGGGGGGGGGGGGGGGGGGGGGGGGGGGGGGGDGFGGGGGGGDGC>GGGDGGGGGGGGEGGGGGGGGCFGEFGGG@EFEFFGGCEGGGGGGCCDGGGGGGGD>+@FGGGGGGGGGFGFF:CAEFGFGFGGGGGFFGF6FFED6BFFEED>F2F;BFG>FEDGFFGFF)=ABGGGF)1.;@BFAFDB>>B<<7CC>D>1(((0(5<C59,).).(2(-,).6)-))-(.)
@M00200:205:000000000-AKKM3:1:1101:6362:7672 2:N:0:1
TACTGGGGTATCTAATCCTGTTCGCTCCCCCAGCTTTCGCTCATCAGCGTCAGGTCCGGCCCAGGATCCCGCCTTCGCCACCGGTGTTCCTCCTGATATCTGCGCATTTCACCGCTACACCAGGAATTCCAGATCCCCCTACCGGCCTCTAGCCTGGCAGTATCGAACGCATCCCAGGGTTGAGCCCTGGACTTTTACGTCCGACTTGCCAAGCCACCTACGAGCCCTTTATACCCAGTTGTCTAG
+
CCCCCGGGGGGGGGGGGGGGGGGGGGGGGGGGGGGGGGGGGGGGGGGGGGGGGGGGGGGGGGGGGGGGGGGGGGGGGGGGGGGGGGGGGGGGGGGGGFGGGGGGGGGGGGGGGGGFGGEGGDGGGGGGGFGGGGGE?FGBFDG>EDGFGFGGGGGFFGGAFGFGFFGGFGFFEF5*AF4AEG4CFGGFF768FGGGA=5=D@>=BF@FFFFE??F68D8;8?@EFGFC<<A>D<<,+(,.9>AA><
@M00200:205:000000000-AKKM3:1:1101:5508:7680 2:N:0:1
TACCGGGGTATCTAATCCCGTTTGCTCCCCTGGCTTTCGTGCCTCAGCGTCAGGAAATGTCCAGAGACTCGCCTTCGCCACTGGTGTTCCACTTGATATCTACGCATTTCACTGCTACACCAAGTATTCCAGTCTCCCCTCCATTCCTCCAGCCGAATAGTATCCGACGCAGTTTCCAAGTTAAGCTTGAAGATTTCACGTCAGACTTACCCGACCGCCTACGCACCCTTTAAGCCCACTTGTCTCG
+
CCCCCGGGGGGGGGGGGGGGGGGGGGGGGGGGFGGGGGFGG7FGGFFGGGGGGFGGFGGGGGGFFFGG9FDGGGGGGGGGGGGFGGGGGGGGFGFGGGDGGGGGGGGGGGGGGEGFGG,ADFFCFFGGGG;;=EFGF:@DEGFFFFGFGFEGGGGF?=FFGFFGFF+@AEE>BF9CFF2;FA7@CCGFFC?5@AAC@5;=)==56@@ACB7;4)>C=D?2@B2?2?BD*;;<9.46B6(6)7.79)6
@M00200:205:000000000-AKKM3:1:1101:23979:7686 2:N:0:1
TACTAGGGTATCTAATCCTGTTCGCTCCCCCAGCTTTCGCTCATCAGCGTCAGGTCCGGCCCAGGATCCCGCCTTCGCCACCGGTGTTCCTCCTGATATCTACGCATTTCACCGCTACACCTGGAATTCCGCATCCCTCTCCCGAATTCAAGCCCGCCAGTCTCGAACGCAGTTCCCGGGTTGAGCCCGGGGATTTCACGTTCGACTTAGCAGGCCGCCTACGCGCCCTTTATACCCAATTGTCTAG
+
CCCCCGGGGGGGGGGGGGGGGGGGGGGGGGGGGGGGGGGGGGGGGGGGGGGGGGGGGGGGGGDFGFGGGGGGGGGGGGGGGGGGGGGGGGFGGGGCFDGGGGGGGECCEGGGGGGA0@DFGGGGGCFGGGGGGGGBFFGDFFGE6*@=@BFFFGGAB@75DFAFFCDF>GDB9EFFFFGFF8C9>D6FDG=AB:CFAEGFF@@<?DFD3>3;E08C9DF0331:>CBG)2):<<)-3502<?<AFBA
@M00200:205:000000000-AKKM3:1:1101:19106:7689 2:N:0:1
TACAGGGGTATCTAATCCTGTTTGCTCCCCACGCTTTCGTGCCTCAGCGTCAGAACCGGTCCAGCGAGCCGCCTTCGCCACTGGTGTTCCTCCCAATATCTACGCATTTCACCGCTACACTGGGAATTCCACTCGCCTCTCCCGGCCTCAAGCAAAGCAGTTTGGAGGGCAGTTCCTCGGTTAAGCCGAGGGATTTCACCTTCCACTTGCCAAGCCGCCTACGCGCCCTTTAAACCCAATTGTCTAT
+
CCCCCGGGGGGGGGGGGGGGGGGGGGGGGGGG7FGGGGGGGGGGGGGGGGGGGGGGGGDGGDGGGDGCGGGGFGGGGGCGGGGFFCEFGGGGGGGFGGGFEFGFGCGGGGFGGGGFDGGGGG@EG8EFGGGGGG6EGF>5:,=ACBDFGFGFGGFB?FC?;?*?=A9E>EFFFFAFFFG5CEDC>AFDDC5;AEFD8?GF5@:@93;AACEF5(BA@DB;7=?E(?:C790<A)52E::7<)-<D))
@M00200:205:000000000-AKKM3:1:1101:19141:7690 2:N:0:1
TACTGGGGTATCTAATCCCGTTTGCTCCCCTGGCTTTCGCTCCTCAGTGTCAATGCCGGTCCAGGATGCCGCCTTCGCCACCGGTGTTCCTCCAGATATCTACGCATTTCACCGCTACACCTGGAATTCCACATCCCTCTCCCGGATTCGAGCCTATCAGTCTCGGACGCAGTTCCCGGGTTGAGCCCGGGGATTTCACGTTCGACTTAACAGGCCGCCTACGCGCCCTTTAAACCCAATTGTCTAG
+
CCCCCGGGGGGGGGGGGGGGGGGGGGGGGGGGGGGGGGGGGGGGGGGGGGGGFGGGGGGGGGGGGFGFGGCGGGGGFGGGGGGGGGGGGGGGGGGGGFGGGGGGGEEGGGGGGGGFDEGGGGGGGGGGGGGGGGGGGFFFFFGFGEGFGFG?EGGFFGFFGGDGBFC@>C589CFFFFDBFCCFFGGF>*9D>GGGFFGB=@@<;;@?EEEEE@GE>3>;@@:<>GE<7>:<2538??F0<)-:AA)
@M00200:205:000000000-AKKM3:1:1101:15064:7693 2:N:0:1
TACCAGGGTATCTAATCCTGTTTGCTCCCCACGCTTTCGCACCTCAGCGTCAGTACCGGACCAGTGAGCCGCCTTCGCCACTGGTGTTCTTCCTAATATCTACGAATTCCACCTCTACACTAGGAGTTCCACTCACCTCTTCCGGACTCGAGATCGCCAGTATGAAAGGCAGTTCCAGGGTTGAGCCCTGGGATTTCACCCCTCACTTAACGATCCGCCTACGTGCGCTTTAAGCCCAGTTGTCTAG
+
CCCCCGGGGGGGGGGGGGGGGGGGGGGGGGGGGGGGGGDGGGGGGGGGGGGGEGFGGGGGGGGGGFGFGGGGGGGGGGGGGGGGGGGGGGGGGGGEGGGGGGGGG8FGGGGGGGGFGGGGGGGGDCGGGGGGGGGFFFGEFGGFG>DAGFG+DCGFFGGBGGEG9DBG5@?=FFFFFFF*@897CGGFFG5>AGGGF5ECFBFADFF?E=E>AFGCBGE29@2?@CADDCD<C<4@E?3.9CFFFF<
@M00200:205:000000000-AKKM3:1:1101:24638:7731 2:N:0:1
TACCGGGGTATCTAATCCTGTTTGCTCCCCACGCTGTCGCGCCTCAGTGTCAGCAACGGCCCAGCAGAACGCCTTCGCCACTGGTATTCTTCCCGATCTCTACGCATTCCACCGCTACACCGGGAATTCCATCTGCCCCTACCGTGCTCTAGCTCGCCAGTCTGACCGGCAGCCCCGGAGTTGAGCCCCGGGATTTCACCAGCCACTTAACGGGCCACCTACGCGCCCTTTAAACACAGTTGTCTAGCGAT
+
CCCCCGGGGGGGGGGGGGGGGGGGGGGGGGGGGGGGGGGGGGGGGGGGFGGGGGGGGGGGDGGGGGGGGGGGGGGGGFGGDFFGGDFFGDDGGGGGDFFGGGGGGGDGGGGGGGGFDG8DEGEGGGCGGGGGDFGGFFGD5=D5@FGDGCF7FGGFFC75,;;F5CFGFGA=D)9>DF4)=@GCACEFB3EBB*=FF<A@EFDD;3(422<B2?GGFGF?0(137C>D)*84443)2(4)6-6AA24)32.
@M00200:205:000000000-AKKM3:1:1101:4516:7733 2:N:0:1
TACTCGGGTATCTAATCCTGTTTGCTCCCCACGCTTTCGTGCCTCAGTGTCAGTGCTGGTCCAGATGGCCGCCTTCGCCACGGATGTTCCTCCCGATCTCTACGCATTTCACTGCTACACCGGGAATTCTGCCATCCTCTACCGCACTATCGCCTGCCAGTTTCCAGTGCAATTCCCAGGTTGAGCCCAGGGCTTTCCCATCAGACTTTACAACCCCCCTACTCACCACTTCACACCAATTTACGAGCGCC
+
CCCCCGGGGGGGFCF<CF<C@EFGGGGGGGGGGGGCFGGGGGGECCEFGGGGGGFGFGGGGGGG,CECFGGGE>EGGGG,C:@:F+CAFGGFG@E,@@8FFDGDFCFDGGFGF,9=?F@<>67+8@8=F,6@CF+8=DG7DF958>D52=,=8==5DDD5D+;=*9+@;,+:CFFFFAC5>DC+:8@?9FG5AECC4*<**)*.1:68**/*1)6*(96(8()27A)*/2;)1)/.1(()7)).(((((((
@M00200:205:000000000-AKKM3:1:1101:28591:7734 2:N:0:1
TACTAGGGTATCTAATCCTGTTTGCTCCCCACGCTGTCGCGCCTCAGCGTCAGTACTGGCCCAGTCGACCGCCTTCGCCACCGGTGTTCTTCCGGATCTCTACGCATTCCACCGCTACACCCGGAATTCCATCGACCTCTACCAGACTCAAGCCTCCCAGTTCGCACGGCAGACTCGGCGTTAAGCCCCGAGCTTTCACCGCACGCTTGCACAGCCGCCTACGCGCCCTTTATACCCCGTTGTACAG
+
CCCCCFFGGGGGGGGGGGGGGGGGGGGGGGGGGGGGGGGGGGGGGGGGGGGGGGGGGG8<EGGGGFGGGGGGGGGGGGGGGGGCFGGGGGGGGCCFGDFFGADGGGDCFGGGGDEFGG=EEEGGGGFGGFDFGEGEE>FEFEFFGFD>=6@C9C7?FGFFGGC*=BGEFG>AFBAFFF*?F?*4:CEFDDE3AGGG=?7A(6>@9>:??(,.41@22CE6170<(/7C1*,<)2:-31,3(-,))-.
@M00200:205:000000000-AKKM3:1:1101:11014:7737 2:N:0:1
TACCAGGGTATCTAATCCTGTTCGCTCCCCATGCTTTCGCTCCTCAGCGTCAGTTGCGGCCCAGTGACCTGCCTTCGCCATCGGTGTTCCTCCTGATATCTGCGCATTCCACCGCTACACCAGGAATTCCAGTCACCCCTACCGCACTCTAGTCTGCCCGTACCCACTGCAAGCCCGAGGTTGAGCCTCAGGTTTTCACAGCAGACGCGACAAACCGCCTACGAGCTCTTTACGCCCAGTTGTCTAG
+
CCCCCGG>FFGGGGGGGGGGGGGGGGGGGGGGGGGGGGGGGGGGEGGGGGGGEGGGGGGGGGGDFGGGFGGFGGGGGGGGGGEDGGGGGGGGGGGFGFFGGGGGGGGGGEFGDGEEGGGGDGEGFE8EFGFDFFGGGFGDFGGF6BD>GF,6@DCDFDFFGDDD<+CD6DF@AC*:??*@C,CFFD;FFG,*=9=FCCC7BFF(772(0(19>@EFFDD@;37)1809*06::0(3:1:4.))64)6
@M00200:205:000000000-AKKM3:1:1101:7101:7738 2:N:0:1
TACGGGGGTATCTAATCCTGTTCGCTACCCACGCTTTCGCTCCTCAGTGTCAGTACTGGCCCAGAGTGCCGCCTTCGCCACTGGTGTTCCTTCCGATATCTGCGCATTTCACCGCTACACCGGAAATTCCACACTCCCCTACCAGACTCAAGTCACGGCAGTATCGGCTGACCGTTCTGGGTTAAGCCCAGAGATTTCACAGTCGACTTGCGGTGGCCGCCTAAGCGCCCTTTATACCCACTTGTCTAG
+
CCCCCGGGGGGGGGGGGGGGGGGGGGGGGGGGGGGGGGGGGFGGGGGGGGGGGGFGGGGGGGGGGGGGGGGGGGGGDGGDGGGGGGGGGGGFGGGGG78FGGGGGGGGGGGGGGGFGGGGGGGGGEGGGGGGGGGGG6CD?GGFC0?5CAFGGGGFFGGFGGEGE>DGFG4>FAAEFFGAFCDF+>CFFG6AAFFFFC+)1;73;72??@EFF@DEDGFF>B().87/CD6<:)66+.4>(3))62)))
@M00200:205:000000000-AKKM3:1:1101:18091:7754 2:N:0:1
TACTCGGGTATCTAATCCCGTTTGCTCCCCACGCTTTCGCGCCTCAGCGTCAGTCACCGCCCAGAAGGCCGCCTTCGCCACCGGTGTTCCTCCCGATCTCTACACATTTCACCGCTACACCGGGAATTCCACCTTCCTCTCCGGGACTCAAGAGAAGCAGTTTCGGGCGCAGTTCCTCGGTTGAGCCGAGGGATTTCACACCCGACTTGCCCCCCCGCCTACGCGCCCTTTATGCACAGGTGTCTAGATAT
+
CCCCCGGGGGGGFGGGGGGDF@FDGGGFGGGDCFGCGGGG7FFGGGCFCGGGCGF<FFE+@CCC@,@EFGGGGGD:FGGGGGGDFEGCBFGGGG7C=FFGG8DFFFFGGGFGGGGFGGFGGGDC:=DEGD:FDFGGGF8*6DEFC9CDFA,+,7756:*AAC;=5?4?DEA=6*=FFFD:<:54AGG33)*:);E7C<C3;17>990:).5)(4::(9D:011>1C:D)2,)6)6)<)((.(-.4))))))
@M00200:205:000000000-AKKM3:1:1101:9134:7757 2:N:0:1
TACAAGGGTATCTAATCCTGTTTGCTCCCCACGCTTTCGTGCCTCAGTGTCAGTGCTGGTCCAGGTAGTCGCCTTCGCCACGGATGTTCCTCCCGATATCTACGCATTTCACTGCTACACCGGGAATTCCACTCCCCTCTACCGCACTCCAGTCAGCCAGTTTCCAATGCAATTCCCAGGTTGAGCCCAGGGCTTTCACATCAGACTTACCAACCCACCTCCGCACGCTTTAAACCCAATTGTCTCG
+
CCCCCGGGGGGGGGDGGGGGGGGFGGGGGGGGGGGGGGGGFGGGGGGFGGGGFGEG<FFGGGEEFFCFEGGGGGGGEGGGEGG+FFGGGDFEAFCFGGEGGGGGGGGGGGFGEFGFGGFGGGDG+BFGGGGGG,=EGFGFFGGFGFGFGFG+@FG7FGGFGFEG>F9DFD+*+3=B?8C?F?C7AA@C504**@AFFFG7;58E655EC84:>=GE2CB:(76BBD48*16>?)7;EF6;))/?E)5
@M00200:205:000000000-AKKM3:1:1101:25556:7759 2:N:0:1
TACTGGGGTATCTAATCCCGTTTGCTCCCCTGGCTTTCGTGTCTCAGTGTCAGCACATCCCCAGCAGCCTGTTTTCACCATTGGCGTTCCGAACGATATCTACGCATTTCACCGCTCCACCGTTCGTTCCAGCTGCCCCTAGATGGCTCAAGACGTCCAGTATACCAAGCAGTTCCACGGGTGAGCCGTGGGATTTCACAAGGTACTTAGACATCCACCTACACACGCTTTACGCCCAATTGTCTAG
+
CCCCCGGGGGGGGGGGGGGGGGGGGGGGGGFGGGGGGGGGGGGGGGGGGGGGGGGGGGGGGGGGGGGGGGGGGGGGEEFFGGGFGGGGGGGGGGGGGGGGGGGGGGGGGFGGCEGFGGGGGGGGGGGGGGGFDGDGFFGDFFDFGFFFGFGFGGGFFGGFFGEGFFFFFGBDFFFFFFDEGG6FFG69ACCDAFGGF7@EFFFE66E46C4>AEGCEFFB((68*:?DGGFFFF@>G0((17?E<))
@M00200:205:000000000-AKKM3:1:1101:9767:7760 2:N:0:1
TACACGGGTATCTAATCCTGTTTGCTCCCCACGCTTTCGCGCCTCAGCGTCAGTCACCGTCCAGAAGGCCGCCTTCGCCACCGGTGTTCCTCCCGATCTCTACACATTTCACCGCTACACCGGGAATTCCACCTTCCTCTCCGGGACTCAAGAGAAGCAGTTTCGGGCGCCGTTCCTCGGTTGAGCCGAGGGATTTCACACCCGACTTGCCTCCCCGCCTACGCGCCCTTTACACCCAATTGTCTAG
+
CCCCCGGGGGGGGGEGGGGGGGGGGGGGGGGGGGGGGGGGGGGGGGGGGGGGGGGFGGGGGGGFEEGGFGGGGGGGGGGGGGECFEFGGGGGGGGGGGGGGGGGGFGGGGGGGGGFGGGGGGDDECGFGGFGGGGGGFFEFGGF>?G@GFFC>CGFFFCAFG7CD>GC5CA>DFFF=AC)=?466CC:A555:00CFEFF@799462?AA?AD<8C6DE?(4189EDC)9)).62(:4<?),-.)6)
@M00200:205:000000000-AKKM3:1:1101:3959:7770 2:N:0:1
TACGGGGGTATCTAATCCTGTTTGCTCCCCACGCTTTCGCTCCTCAGCGTCAGTATCGGCCCAGAGACCCGCCTTCGCCACCGGTGTTCCTCCTGATATCTGCGCATTTCACCGCTACACCAGGAATTCTAGTCTCCCCTGCCGAACTCGCGTCCGCCCGTATCGACTGCAGGCCCGGAGTTGCGCTCCGGGTTTTCACAGCCGACGCGACGCACCGCCTACGAGCTCTTTCAGCCCAGTTGTCTAG
+
CCCCCGGGGGGGGFFGGGGGGGGGGGFGGGGGGGGGGGGGGGGGGGGGGGGGGGGGGEGGGGGGFGGGGGGGGGGGGGGGGGGDGGGGGGGGGGGGGGGGGGGGGGGGEGGGFEGFDGFGGFFGFGGDG,@DGGGGGFEDFGGF>5D@C517EGDEFGGFGG@D>>DEFGFF)5?EE3<ACCF>5?:BDCCA5C*>FFGF9??(2,412191(7EE0C:62<?),8)9::5).642?0(545.-:)5
@M00200:205:000000000-AKKM3:1:1101:24120:7787 2:N:0:1
TACGGGGGTATCTAATCCCGGTCGCTCCCCTAGCTTTCGCGCCTGAGCGTCAAGGGCGGGCCAGCAGATCGCTTTCGCCACTGGTGTTCCTTCCGGTATCTACGCATTTTACCGCTACACCGGAAATTCCATCTGCCTCTCCCGCCTTCAAGTCCCGAAGTTTCGAACGGCCTCTCCCAGTTGGGCCAGGAGCTTTCACGCTCGACTTTCGGCACCGCCTGCGCGCGCTTTCTACCCAGTTGTCTAG
+
CCCCCGGGGGGGGGGGGGGEGFGGGGGGGGGGCFGGGGGGGGGGGGFGGG@:FCFGGGGGG7CCFGGGGGGGGGGGGGGGGGGGGGGGGGGGGGGGGGDFFGGFGGGGGGGGGGGFGGGGGGGGFGGGGGFFDFGGGFGFFGGFGFGFGFGDFGGAFC8>=FEG@>5C)=A@EDFFFA<:C9DF>CGF@7:;F7EG=)9(8BFFFF::BFFF(7883C73::9B9C>3)*(.6>))8405<AFA<4<
@M00200:205:000000000-AKKM3:1:1101:21804:7809 2:N:0:1
TACAAGGGTATCTAATCCTGTTTGCTACCCACGCTTTCGCTCCTCAGCGTCAGTACCAGCCCAGAGTGCTGCCTTCGCCGTTGGTGTTCCTCCCGATATCTGCGCATTTCACCGCTACACCGGGAATTCCACACTCCTCTACTGGACTCTAGCCACAGCAGTATCGAGTGGCGTCCCCAGGTTGAGCCTGAGGGTTTCACACCCGACTTACTGAGCCGCCTACGAGCGCTTTAAGCCCAATTGTCTCG
+
CCCCCGGGGGGGFGGGGGGGGGGGGGGGGGGGGGGGGGGGGGGGGGGGGGGGCGGGGFFGFEGGFGGGGGDGGGGGGGGGGGGGGCFGGEGGGGE=C7CGGGF@GGGDFFGGGCEFGGGGGGGGBEGFGGDFGGGGGFGFFGGFGF68DFFFGGFFDFGFFGFGF?GCAFFFBFEBFF>5>DFFFGGFFGFF?CADEFCEFFF@2>B>@EECCE68@)26@6@828))/*/0942-8?B2:)).:9).
@M00200:205:000000000-AKKM3:1:1101:13902:7809 2:N:0:1
TACTAGGGTATCTAATCCCGTTTGCTCCCCTGGCTTTCGCTCATCAGCGTCAATGTCGGTCCAGGATGCCGCCTTCGCCACCGGTATTCCTCCAGATATCTACGCATTTCACCGCTACACCTGGAATTCTGCATCCCTCTCCCGAATTCAAGCCATCCAGTATCGGACGCAGTTCCCAGGTTGAGCCTGGGGATTTCACGTCCGACTTAGTTGGCCGCCTACGAGCCCTTTAAACCCAGTTGTCTAGCGAT
+
CCCCCGGGGGGGGGGGGGGGGGGEGGGGGGGGGGGGGGEGGGGGGGGGGGGGGGGGGGGGGGGEGGGFGGGGGGGGGGFGGGGDF=FGGGGGGGGGGGGGGGGGGGGEGGGGGGGFGGGGGGFF8EGGFGGFDGGFDBEDFGGBGDGFG7F8DGGFFGGFG89C95=E?EABDEFFFF??BEFGFGGFFGG>?EGGFFGFFF>@A>=@E=CCF@?A@DD033?./=:C;5;C).78C;@E9)6)42:)7>4
@M00200:205:000000000-AKKM3:1:1101:14689:7822 2:N:0:1
TACCGGGGTATCTAATCCTGTTTGCTCCCCACGCTTTCGTGCATGAGCGTCAGTGTTGGCCCAGAAGGCTGCCTTCGCCATTGGTGTTCCTCCACATCTCTACGCATTTCACCGCTACACGTGGAATTCCACCTTCCTCTGCCACACTCCAGCATCGTAGTTCCGAGCGCAATTCCCAAGTTAAGCCCGGGGCTTTCACACTCGACTTGCAACGCCGCCTGCGCACCCTTTAAAACCAGTTGTCTAG
+
CCCCCGGGGGGGGGGGGGGGGGGGGGGGGGGGGGGGGGGGGGGGGGGGGGGGGGCFFGGGGGGGGCGFGGGGGGGGGGGGGGGFGGGGGGGGGDFGGGDFGFFGGEGGGGGGGGGFDGGGGGD>FFGGGGGGGGGGFFGFFGGFGFGDGFGDGGGFFFFFEG*68ADGFGF59=FFFF7*@A@CADG55CCEECGGFEGFF===2>=@BCF*>>CC0>D<@?(>6=5<5249))).2(.6)6).5<)
@M00200:205:000000000-AKKM3:1:1101:9759:7827 2:N:0:1
TACTGGGGTATCTAATCCTGTTTGCTCCCCACGCTTTCGCGTATCAGCGTCAGTATCCAACCAGGGGGTCGCCTTCGCCACAGGTGTTCCTCCCGATATCTACGCATTTCACCGCTACACCGGGAATTCCACCCCCCTCCAGAACTCAAGCACAGCAGTTTCAGATGCAATTCCCGAGTTAAGCTCGGGGCTTTCACACCTGACTTGCCTTGCCGCCTACGCGCCCTTTATGCCCAGTTGTCTAG
+
C?CCCGGGGGGGGGGGGGGGGGGGGGGGGGGGGGGGGGGGGGCEFGGGGGGGGGFFGGGGGGGGEGCFFGGGGGGGGGGGGFFGGGGGGGFGFGGGGCEGGAGFG>FFGGGGGGGFDFGGGGC>GEG?F9EGGGGGGFG@FF7FGFGFG5EFGG5AFD:BCF5=*=;CB7B=AEF>>BFFF,=DFGEF>/5>F?F>FFDFFF1;E?;CFFFEFFEG>7)406;3-:BFG72)6)2885A4:AABA
@M00200:205:000000000-AKKM3:1:1101:13229:7834 2:N:0:1
TAACCGGGTATCTAATCCCGTTTGCTCCCCTGGCTTTCGTGTCTCAGCGTCAGCGGATCCCCAGTCATCTGTTTTCACCGTCGGCGTTCCAAACGATATCTACGCATTTCACCGCTCCACCGTTTGTTCCGATGACCCCTGGATCGCTCAAGACCGCCAGTATGCCCGGCCGTTCCCCGGTTGAGCCGGGGGATTTCACGCGGGCACTTAACGGTCCGCCTACACACGCCTTACACCCAATTGTCTCG
+
CCCCCGGGGGGGGGGGGGGFGGGGGGGGGGGFGGGGGGGGGGGGGGGGGGGGGGGGGGGGGGG>FGGGGGGGGGGGFGGCFG7:FG@FGGGGGGGFGGGGFGGGGGGGGGGGGD>>DDFFFCFGGE>FGGGGGGCGGF?DFC?FGFGDGFGFGGGFFGGFDFEGE8CEAEB=B5>FFAD)<CD*;CGFBDEE:*AFF<C6BF91;6??>92<F08?9D:8:-29:+7)7*::?(4589(4,646A2)3
@M00200:205:000000000-AKKM3:1:1101:2924:7836 2:N:0:1
TACGGGGGTATCTAATCCCGTTTGCTCCCCTAGCTTTCGCACCTCAGCGTCAGTAACGGTCCAGTGAGCCGCTTTCGCCACCGGTGTTCCTCCTGATATCTACGCATTTCACCGCTACACCCGGAATTCCGCTTCCCTCTCCCGAACTCAAGCCTCGCAGTTTTCCACGCCATCCCCCGGTTGAGCCGGGGGATTTCACCCGGAACTTCCAAGACCGCCTCCGCGCCCTTTCCACCCAGTTGTCTAC
+
CCCC6CFFGGGGGGFGGG<CFG8FAFGGFGGGGGGGGGG7,@CFGGGGGGGGGGFFGGE@,@FEE9CFG,CF:C::CF7C7FFGEGFGG9,,A<=<FGGGGG?DGD=FGGGGGDGBGGGGGC=+=EG?FG8C=+=8=FGFFEF?65C@CA6FFG5A>>CDE8=+38+5?E*:?);6@875CC7*;C7)8C*8>>FGFAG),,(29>?2)5)4<(2;9CB<(.9>957D1942<4<756,4):))-))
@M00200:205:000000000-AKKM3:1:1101:16722:7840 2:N:0:1
TACCCGGGTATCTAATCCTGTTCGCTCCCCACACTTTCGCTCCTCAGCGTCAGGTAATGCCCAGAGAACCGCCTTCGCCACCGGTGTTCCTCCTGATATCTGCGCATTTCACCGCTACACCAGGAATTCCGTTCTCCCCTGCATACCTCTAGTCTGCCCGTATCGGAAGCAGGCTCAGGGTTAAGCCCTGAGTTTTCACTCCCGACGCGACAAACCGCCTACGAGCCCTTTACACCCAGTAGTCTACAGAC
+
CCCCCGGGGGGGGGGGGGGGGGGGGGGGGGGGDGGGGGGGGGGGGGGGGGGGGFGGFGGGGEGGGGGGGGGGGGGGGGGGGGGGGGGGGAFGGFFGGGGGGGFGGGGGGGGGGGGFGGGGGGCE+ECFGGGF?8FGG5C<FGFFFFC;DFGGGF7DFFF?E8DGA596AGFFFF9C6ACFF8CFFGEFFFF9=EFD>EG61>BA5@22@19B;(BF0DF((/6)1:;DGGBF)457821:))6)).)6:2(
@M00200:205:000000000-AKKM3:1:1101:4453:7841 2:N:0:1
TACAGGGGTATCTAATCCCGTTCGCTCCCCTAGCTTTCGCGCATCAGCGTCAGTGTCAGCCCAGCAACCCGCCTTCGCCGCAGGTGTTCCTCTCGATATCCACGCATTTCACCGCTACCCCGAGCATTCCAGTTGCCCCTTCCGCACTCTAGCCCCGCAGTATCGGCTGACCTTTCCGGGTTAATCCCGGAGATTTCACAGTCCACTTGCGGTGGCCGCCTACGCGCCCTTTATACCCAGGTGTCTAGCGC
+
-@CCC8BFG;,CFFGCG<FBFFFE7,C6FCDFGG<9C@FGGE7CF<,CF68FEFDAFF,@@CC<FEGFGEGECFCF7,=BEEC=,=:,9E=F9FFE=,+4,,BFEEB:FG,@F+@ADF,6@@CE>E=FFGFGGECCEF+:6F,:=B6);+,2900<>:C**5*5)*3*3,;=B*+3;?4?FEF;+5:?D45))2=@FC1).73)7@?<;79((,**,))(,(.73:5)95().-)6<().(.5)).)6),(
@M00200:205:000000000-AKKM3:1:1101:27982:7844 2:N:0:1
TACTGGGGTATCTAATCCTGTTTGCTCCCCACGCTGTCGCGCCTTAGCGTCAATACCGGTCCAGATGGCCGCCTTCGCCACCGGTGTTCTTCCCAATATCTACGAATTTCACCTCTACACTGGGAATTCCGCCATCCTCTCCCGGACTCTAGCGAAACAGTATCAAGTGCAATTCCCGGGTTGAGCCCGGCGCTTTCACACCTGACTTGTCAAGCCGCCTACGCGCCCTCTCCCCCCAATTGTCCAGAGAC
+
-,BCCFCCFGGGGCFCGGFCCFEEFDFGFGFGGGGGGGGGGGDFEDCGGGGGGFGGEFFEGG@FEGGCFFG>EE:FGGGGGGGCFFEC,,,C;A<EFDGGGGG?F?4A,4=AEFGFGGGGG?EECG?DFF=ECEDGGFGFFFDEC>D5?+DFF>>*9@CAEGCGC7C3BC9A+:6BF@D5>:7>6C;@BG5?AEE<86=6@D;1@89)7/=E)79=0>>(66752:;DC*((((--/(,(.3-))-).(((
@M00200:205:000000000-AKKM3:1:1101:22304:7847 2:N:0:1
TACGCGGGTATCTAATCCCGTTTGCTCCCCTGGCTTTCGCTCCTCAGCGTCAGTGTTGGTCCAGGATGCCGCCTTCGCCACCGGTGTTCCTCCAGATATCTACGCATTTCACCGCTACACCTGGAATTCCGCATCCCTCTCCCAAACTCAAGCCAACCAGTATCAGACGCAGTTCCCCGGTTAAGCCGAGGGATTTCACGTCTGACTTAGTTGGCCACCTACGAGCCCTTTATACCCAGTTGTCTAGCGAT
+
CCCCCGGGGGGGGGGGGGGGGGGGGGGGGGGGGGGGGGGGGGGGGGGGGGGGGGGGGGGGGGGGGGGFGGEGGGGGGGGGGGGEGGGGGGGGGGGGGGFFGGGGGGGGFGGGGGGEDEFGGGGGGFGGGGGGGGGFGFFDFCGFCFGFGFGCFCFFF6DAEGEGFFCFAGBBFEFFF5?>FED7@FGEFGG;BCFDFEG<;;@06;4?F4?CEFD?4CF;@E1:(=@GDCF<A46:F??FA>AAD)-)((.
@M00200:205:000000000-AKKM3:1:1101:10169:7870 2:N:0:1
TACACGGGTATCTAATCCTGTTTGCTCCCCTAGCTTTCGTGCCTCAGTGTCAGGAGTTTTCCAGGGACTCGCCTTCGCCACTGGTGTTCTACTTGATATCTACGCATTTCACTGCTACACCCGGAATTCCATCTGCCCCTACAGTGCTCGAGCCCCGCAGTCCGCACGGCCGACCCGGGGTTGAGCCCCGGGCTTTCACCGCACGCTTGCGTGAGCCACCTACGCGCCCTTTATACCCAATTGTCTAG
+
CCCCCGGGGGGGGGGGGGGGGGGGGGGGGGGFGFGGGGDGGGGGGGGGGGGGFFEFFGGGGGGGGGGGFGGGGGGGGGGGGEGCFGGGGGGGGGEFGGGGGGGGGGGGGGGGGGFFFGDFGDGDGGFGGGGGFF8EFFGFFGF?,=DE=@G>C>GE>G>?EFECAEGEEEDAFBDF5>*@FGGC48FFFGGFFGGGFCGFFF061:DF??>B(48C<*53?8?32*7CD7::)6-6@4)3742.))).
@M00200:205:000000000-AKKM3:1:1101:6553:7880 2:N:0:1
TACGCGGGTATCTAATCCCGTTTGCTCCCCACGCTTTCGCGCCTCAGCGTCAGGAGATGCCCAGAGACCCGCCTTCGCCACCGGTGTTCCTCCCGATCTCTACACATTTCACCGCTACACCGGGAATTCCAGTCTCCTCTGCATCCCTCAAGAACGGCAGTATCAGCCGACGTTTCTCGGTTGAGCCGAGAGATTTCACGCCTGCCTTGCCATCCCGCCTACGCGCCCTTTAAACCCACTTGTCTAG
+
CCCCCGGGGGGGGGGGGFGGGGGGGGGGGGGGGGGGGGGGGDGGGGGGGGGGGGGGGGGGGGGGGGFGGGGGGGGGGGGGGGGGGGGGGGGGGGEGGGGGGFGCGGGGGGGGGGGFGGGGGGGGGGGGGGGGGGGGGFG@FGFFGFGFGFGGFGGBFGGFFGFGFFFGD8@@FF;F8B48<CG7AGGDBD/=5CFGFEG?(((/0377)(5462C=(<@?(4?E0:5C<D?92)23C<((-6<AFB2
@M00200:205:000000000-AKKM3:1:1101:12553:7882 2:N:0:1
TACAGGGGTATCTAATCCCGTTTGCTCCCCTAGCTTTCGCTCCTCAGCGTCAATGTCGGTCCAGGATGCCGCCTTCGCCACCGGTATTCCTCCAGATATCTACGCATTTCACCGCTACACCTGGAATTCTGCATCCCTCTCCCGAATTCAAGCCATCCAGTATCACACGCAGTTCCCAGGTTAAGCCTGGGGATTTCACGTGTGACTTAGTTGGCCGCCTACGAGCCCTTTAAACCCAGTTGTCTAG
+
CCCCCGGGGGGGGFGGGFGGGGGGGGGGGGGGFGGGGGGGGGGGGGGGGGGGGGGGGGGGGGGFGGGGGGGGGGDGFGGGGGGGGGGGGGGGGG8FGGGGGGGGGGGGGGGGGEEFGGGGGGGGF8DFGGGGGGGGGFGFFGGFGAGDGFGFFGGFFGGFG+DDEEFGEGFAEFFFFBD*@FFFFGGFFFG5AEGFFFGBBFBBEFFFFEFFFFGD298@5:>)5:::*9;C)931C?FFE4<;3C5
@M00200:205:000000000-AKKM3:1:1101:8669:7887 2:N:0:1
TACGCGGGTATCTAATCCTGTTTGCTACCCACGCTTTCGCTCCTCAGCGTCAGTTACGGCCCAGAGCGGCGCCTTCGCCACTGGTGTTCCTCCTGATATCTGCGCATTTCACCGCTACACCAGGAATTCCCCGCTCCCCTACCGCACTCGAGTCACGGCAGTATCGAGTGGCATCTCTGGGTTGAGCCCAGAGTTTTCACACCCGACTTACCGAACCGCCTAGGAGCTCTTTACGCCCAATTGTCTAG
+
CCCCCGGGGGGGGGGGGGGGGGGGGGGGGGGFGGGGGGGGGGGGGGGGGGGGGGGGGGGGFGGGGFGGEGGGGGGGFGGGGGGGCFGGGGGGGGGGGGGCFGFEGGGGGFFGGDE>DGGGGFGGGFFFGGGFCGGGEFGBFGGBGD55AFGDGF>FFGGEGGEGE;FGFG42A:FCFAC;FGGGFGG;FGGFFGFDAEGCC;0:93>9?>AF6?D=B)038-,74;F>C:AA<408EF24(:2.6:<6
@M00200:205:000000000-AKKM3:1:1101:9722:7890 2:N:0:1
TACAGGGGTATCTAATCCTGTTTGCTCCCCACGCTTTCGCACCTCAGCGTCAATACATGTCCAGTTAGTCGCCTTCGCCACTGGTGTTCTTCCGAATATCTACGAATTTCACCTCTACACTCGGAATTCCACTAACCTCTCCATGATTCAAGCGATGCAGTCTTAAGGGCAGTTCCAGAGTTGAGCTCTGGGCTTTCACCCCTAACTTACAAAGCCGCCTACGTGCGCTTTATACCCAATTGTCTAGCGAT
+
CCCCCGGGGEGGGGGGGGGGGGGGGGGGGGGGGGGGGGGGGGGGGGGGGGGGGGGGGGFGGGGFGG9FFGGGGGGGGGGGGGGGGFGGGGGGGGGEGGGGGGGGG,FGGGFGGGGFDFGGGGFEEEGGGGGGGDFGGFGFF8FDFFGEGFG?F>CFDGGFGGFGED+=?EFFFFFFFFC5EFCC?CGFF+,*;CFGFFG5@AD55@CEBEF@EBGGADDDDDFF2D)78?>>C48168=:4;?96))).6(
@M00200:205:000000000-AKKM3:1:1101:25254:7890 2:N:0:1
TACTGGGGTATCTAATCCCGTTTGCTCCCCACGCTTTCGCGCCTCAGCGTCAGGAAATGCCCAGAGACCCGCCTTCGCCACCGGTGTTCCTCCCGATCTCTACACATTTCACCGCTACACCGGGAATTCCAGTCTCCTCTGCATCCCTCAAGAACGGCAGTATCAGCCGACGTTTCTCGGTTGAGCCGAGAGATTTCACGACTGACTTGCCATCCCGCCTACGCGCCCTTTATGCCCAATTGTCTAG
+
CCCCCGGGGGGGGGGGGGGGGGGGGGGGGGGGGGGGGGGGGGGGGGGGGGGGGGGGGGGGGGGGGGGGGGGGGGGGGGGGGGEGGGGGGGGGGGGGGGGGGGGGGGGGGGGGGGGFGGGGGGGGGGGGGGGGGGGGGFGFFGFFGFGFGFF?9FGFAECBGFFGEFGG>CEFFFFFFFGFGG4;AFGFFGGEFCFGC?F<;;?BE@ECEFE434B=158@0:B528@D955)<:AAE)((-..:AA>
@M00200:205:000000000-AKKM3:1:1101:15833:7899 2:N:0:1
TACTAGGGTATCTAATCCTGTTCGCTCCCCACGCTTTCGTGCCTCAGCGTCAATATAGGTCTAGCCAGCTGCCTTCGCAATTGGTGTTCTATGGCATATCTATGCATTTCACCGCTACATGCCACATTCCGCTAACCTCATCCTAATTCTAGCCTCGCAGTATCAAAAGCAATTTTACGGTTGAGCCGCAAACTTTCACTCCTGACTTACAAAGCCGCCTACGCACCCTTTAAACCCAATTGTCTAGCGAT
+
CCCCCGGGGGGGGGGGGGGGGGGGGGGGGGGGGGGGGGGGDGGGGGGGGGGGGGGGGFFGGGGGGGGGGGGGGGGGGGGGGGFGGGFGGGFGGGGGGFGGGGGGFGGGGGGGGGGFGGGGGGG@FGGDFGGGGEGGGFFBFFGFCFGFGFGGDFFFBE6>>FEGFFDEFGFEFFFFFFDAFGGG5DGFFGGFFGGGF@FEFFFEFFFFEF;EFFGG2DEFFFDE9C5DCC6CC=EBGDFFFE?EFE74(((
@M00200:205:000000000-AKKM3:1:1101:3900:7902 2:N:0:1
TACAGGGGTATCTAATCCTGTTCGCTCCCCACGCTTTCGTGCATCAGTGTCAGTGATAGTTTCGTTAGCTGCCTTCGCGATCGGTGTTCTGTGACATATCTACGCATTTCACCGCTACATGTCACATTCCGCCAACGCCAACTATACTCAAGAACGACAGTATCAAAGGCAATTTAACAGTTAAGCTGCTAGCTTTCACCTCTGACTTATCATCCCACCTACGCACCCTTTACACACAATTGTCTAG
+
CCCCCGGGGGGGGFGGGGGGGGGGGGGGGGGGGGGGGGGGGGGGGGGGGGGGGGGGGCGGGGGGGGGGGGGGGGGGFGGGGGGGGGGGGGGGGGGGGEGGC;FCEDGGGGGFFGGFGGGFGGGGGGGGGAFEGGDG>DEADGGBCFGFGFCD,AGFFG>B=9E@E7DFFGFFF@FAFF7@DD@@AFGFAFFAAFACFCG8C5@@7A@ECEEFFFGC4?ADFE252?6C5*>4*>3*;((7)).)176
@M00200:205:000000000-AKKM3:1:1101:20453:7921 2:N:0:1
TACGCGGGTATCTAATCCTGTTCGCTCCCCACGCTTTCGCGTCTCAGCGTCAGTACCGTCCCAGAGAACCGCCTTCGCCACGGGTGTTCTTCCTGATATCTGCGCATTTCACCGCTACACCAGGAATTCCATTCTCCTCTTCCGGACTCTAGCCAGATGGTTTCAGCCGGCGTCTCGAGGTTAAGCCTCGAGTTTTCACAGCTGACCTACCTGGCCGCCTACACGCTCTTTAAACCCAATTGTCTAGAGTT
+
CCCCCGGGGGGGGGGGGGGGGGGEGGGGGGGGEGGGFFGGGGGGGGGGEGGDEGGGGGGG@FGGGGGGGGGGGGGGGGGEGE:B=FFGGGGGGGFEFGGGGGGGGDGGGGGGGGGFGGGGGF8BGFGGGGGG@FGGGFGFFGG>G>D5CFGFF7CFAFFAFG@=AFFFE>5=AB);A;D>F=7;6ACAA3E3;*CF6?G337EE),(;=@F@F@GG>GDBFB?FFG3C*:4---41*4?142.)-))64))
@M00200:205:000000000-AKKM3:1:1101:5584:7946 2:N:0:1
TACGGGGGTATCTAATCCTGTTTGCTCCCCACGCTTTCGCGCCTCAGCGTCAGAACCGGGCCAGAGAGCCGCTTTCGCCACCGGTGTTCCAGCCAATATCTACGAATTTCACCTCTACACTGGCTATTCCACCCTCCTCTCCCGGTCTCCAGCCTGGCCGTCTCGGATGCCGTTCCGGGGTTGCGCCCCGGGCTTTCACATCCGACTGACCAGGCCGCCCACGCGCCCTTTACACCCAATTGTCTAG
+
CCCCCGGGGGGGGFGGGGGGGGGGDGGGGGGGGGGGGGGGGGGGGGGGGGGGFFCFGGGGGGGFGGGGGFEGGDGGDGEGGGFEFGFGFFFCFFFGFGGGGGFGG8FGGGGGGEFFFGFGGF8D<DGCEDDGFG6EGFGEBCGBEBD=?FFC?FFFFGGEGGBGFFDG>F9:6=FFA><;<CC*8=5BBCEB>ECF?AFBFB?(4((-4>B0:6C59GD(,47E9EBD/2)-:)<(:(3().6:>)6
@M00200:205:000000000-AKKM3:1:1101:16768:7958 2:N:0:1
TACCGGGGTATCTAATCCCGGTCGCTCCCCTAGCTTTCGCACCTGAGCGTTAAGAGCGGGCCAGCAGATCGCTTTCGCCACTGGTGTTCCTTCCGGTATCTACGCATTTTACCGCTACACCGGAAATTCCATCTGCCTCTCCCGCCTTCAAGCTTTGGCGTTTCCACGGGCCTCCCTCGGTTGAGCCGAGGGCTTTCACCTTGGACTTCCAAAGCCGCCTGCGTCCGCTTCAAACCCAATTGTCTCCAGAC
+
CCCCCGGGGEGGGGGGGGCGEGGGGGGGGGGGGGGGGGGGGGGGFEEGGGCCC<F6E@EEGGC@FG<B?FGGGGGGGGGFG@FFFGGGGFGEFEGGGGGGGGGGGDGGG;FGGGGFDGG8EG7C+>FGG9C:DFGGG6DBF=FBGF7AGAFDG9+3*,**:@5*29+1*89-:BF>FA5)65706<E3=):)57CFF5C<3;C3))484<A))(281DE<?<9D185)19(-6)83C?:0:?6>A))).)-
@M00200:205:000000000-AKKM3:1:1101:15690:7966 2:N:0:1
TACTGGGGTATCTAATCCTGTTTGCTCCCCACGCTTTCGTGCCTCAGCGTCAATGATCGTGTAGTAAGCTGCCTACGCAATTGGTGTTCTATGTCATATCTAAGCATTTCACCGCTACATGACATATTCCGCTTACCTCCACGATATTCAAGATTGATAGTATCCACGGCAGTTTCCGAGTTAAGCTCGGAGATTTCACCACGCACTTACCAACCCGCCTACGCACCCCTTAAACCCGATTGTCTAGACAT
+
CCCCCGGGGGGGGGGGGGGGGGGGGGGGGGGGGGGGGGGGGGGGGGGGGGGGFGGGGGGGGGGGGGGFGGGGGGFFEGGFGGGFGGGGGGGGGGGFG<FGGGGDGGGGGGFGGGGFGGFGGAFDG=DFGGGDGGDGGFGFFGC>F5CDFFGFEDGFBF++=FD9>DGC?E>5DEFFF>0:DEFFFCGF5;E>BGFGACF*8CD)88=@76=CEAC>>G96(((/-?BG)/6337;@7(((/277CC)))))
@M00200:205:000000000-AKKM3:1:1101:4133:7966 2:N:0:1
TACCAGGGTATCTAATCCTGTTCGCTACCCACGCTTTCGCTCCTCAGCGTCAGGTAAGGCCCAGAGAGCCGCCTTCGCCACCGGTGTTCTTCCTGATATCTGCGCATTCCACCGCTACACCAGGAGTTCCGCTCTCCCCTGCCTACCTCTAGTCTGCCCGTATCGGAAGCAGGCTCGGAGTTAAGCTCCGAGTTTTCACTCCCGACGTGACGCACCGCCTACACGCCCTTTACGCCCAGTTGTCTCGCGAC
+
CCCCCGGGGGGGGGGGGGGGGGEGGGGGGGGGGGGGGGGCCEGGGGGFGGGGGGGGGFGGGGGGGGGGGGGGGGGGGGGGGGGGGGCGG9EGFFFGGGGGGFGGG6FGCDAGGCGEGGGGG8>EDGGEFFEGGGFGG?>)3DFFDFDEGFF?>DF9FG+98?CG>*355CA@FBAFF?C>FFFDAC:9?DG4FCCCACGFFDB2(53;70=D(6BEBGFFD?204E@D)0.))33;E(4359)49),22(,
@M00200:205:000000000-AKKM3:1:1101:8740:7993 2:N:0:1
TACTAGGGTATCTAATCCCGTTTGCTCCCCTAGCTTTCGCGCCTCAGCGTCAAGAACAGGCCAGGTAGTCGCCTTCGCCACTGGTGTTCCTCCCGATATCTACGCATTTCACCACTACACTGGGAATTCCACTTCCCTCTCCTGCCTTCGAGTCGTTCAGTATCACGTGACCTTCCCCCGTTGAGCCGGGGGCTTTCACACGCGACTTGAACGACCGCCTGCGCGCACTTTAAGCCCAATTGGCTTC
+
CCCC,FFGGGGGGGGGGG8FGGGGGGGGGGF<,EGGGGGG7FGGGGGGGGGGC,,BFGG?FGGF,,CFFGGGGGGGGGGGGGGGGCFFGEFGGGCCG+@FGGGGGGGGGGCFG?FFDGGG99FGFGGGGGGGG,=EFFDDFFGFGF69F*@?>D8*3DFFGGFG*2=3?,9*+03;D?+*@D+?*59*5CEBAEFGF?F7@==B(6>D3@@8(3CE0CB?(8(74C)9)92)6)-5C0(1).,(.((
@M00200:205:000000000-AKKM3:1:1101:20777:8003 2:N:0:1
TACGAGGGTATCTAATCCTGTTTGCTCCCCACGCTGTCGCGCCTCAGCGTCAGCCACAGCCCAGCGGGCCGCCTTCGCCACCGGTGTTCTTCCGGATCTCTACGCATTCCACCGCTACACCCGGAATTCCATCTGCCTCTACGATGCCCAAGCCCTACAGTCGCCGCGGCAGATTCAGGGTTGAGCCCCGAACTTTCACCGCGGCCTTATAGTGGCCACCTACGCGCCCTTTACCCCCCGTTGTCTAGGG
+
CCCCCGGGGGGGGGGGGGGGGGGGGGGGGGGGGGGGGGGGGGGGGGFGGGGGGGGGGGGGGGGGGGEGGGGGGGGGGGGGGGGGGGGGGGGGGGGDGGGGGGGGGGDGGGGGGGGEGCGGGGDGGGGGGGGGGGGGGFFEFGGFGFGEFFF*6;;FACFFGFDCDDGGED)1))+:7A7AFFDDAEF>BC*;:FFGF<EB((4319?F2<<A4<5=8<FF?2802*;C3/,,):):86(4-40,9<A).(
@M00200:205:000000000-AKKM3:1:1101:21080:8016 2:N:0:1
TACAGGGGTATCTAATCCCGTTTGCTCCCCTAGCTTTCGCGCCTCAGCGTCAGGAGTGATCCAGCGATCCGCTTTCGCCACCGGCGTTCCTGCCAATATCAACGCATTTCACCGCTCCACTGGCAGTTCCGATCGCCCCTACCACCCTCGAGCTCGCCAGTATCGCAGGCAATTTTCCGGTTGAGCCGAAAGATTTCACCCACGACCTAGCCAACAGCCTACGCGCCCCTTATACCCCGTTGTCTAGTGAT
+
CCCCCGGGGGGGGGGGGGGGGGGGGGGGGGGFGGGGGGDGGGGGGGGGGGGGGGGEFFGGGGGGGG:FGGGGGGGGGGGGGGGGCGGGGGGGGGGGGGGGGGGEGGGGGGGGGDGFDEGGGGGFFGGGGGGGDEDGGFDD?GGFGFGFGBCGCDFDE573,=EF9>*=>>*);*==FFD5F8)*/8C;3)*:4=?CF5C<;?@99((6341(.1;;:D@:)(()(209)130:9--+((-.:?AA)6))))
@M00200:205:000000000-AKKM3:1:1101:20269:8036 2:N:0:1
TACGCGGGTATCTAATCCTGTTTGCTCCCCACGCTTTCGTGCCTCAGTGTCAGTGCTGGTCCAGGGTGTCGCCTTCGCCACAGATGTTCCTCCCGATATCTACGCATTTCACTGCTACACCGGGAATTCCACACCCCTCTACCGCACTCTAGGTCGCCAGTATCCAATGCCATTCCCAGGTTGAGCCCAGGGCTTTCACATCAGACTTAACGAACCACCTACGCACGCTTTAAACCCAATTGTCTAG
+
CCCCCGGGGGGGGGGGGGGGGGGGGGGGGGGGGGGGGGGGDGGGGGGGGGGGGGGGGGGGGGGGGGGEGGGGGGGGDGGGGGD8FFGGGGGGFGEFGGGGFGGGGGGGGGGGGGGFGFGGGGEEGDECE;;EDGDGGFGFFGGFGFDFGFGFCDFF>EDA?FEGEFGFFFFFFFFFFFF>FFCGFGF4?4?>DGFFFECCC=@9:E=4:>BFFFGE@GFFFF;:(:><*/(7).71A?F:4>BAFFA
@M00200:205:000000000-AKKM3:1:1101:3133:8049 2:N:0:1
TACTAGGGTATCTAATCCTGTTTGCTCCCCACGCTGTCGCGCCTCAGCGTCAGCAACAGCCCAGCAGGCCGCCTTCGCCACTGATGTTCTTCCCGATCTCTACGCATTCCACCGCTACACCGGGAATTCCACCTGCCTCTACTGTGCTCGAGCCTGACATTTTAGAAGGCAGCCCTGCGGTTACGCCGCAGGATTTCCCCCCCAACTTATCAGGCCGCCTACGTGCCCTTTCTACCCACTTGTCTAGAGCT
+
CCCCCCEFGFFGG@EFGGGGGGGFGGGGFG8BFGG@FGFGGGGGGFFDGGGGGCEEEEE8BCDF?FCG7FBFEEGGGGGGGGGGGGG?FFFGGG7:CEEFG,E+:=FFAFCFF+C??FCFFEEGDG?FGGCE8DDDGFGF+@=+7==DD5C6B>D*:4++,2;=5?GA*@F>55@;6AD5>C***4@A>4*/?6CCF*<(.((((/6.364)))38(103226)(107292)5<26@<(4)))))))))))
@M00200:205:000000000-AKKM3:1:1101:25582:8056 2:N:0:1
TACAAGGGTATCTAATCCCGTTTGCTCCCCTAGCTTTCGCGCCTCAGCGTCAGTGTCGGTCCAGGAAGCCGCCTTCGCCACCGGTGTTCCTCCGGATATCTACGCATTTCACCGCTACACCCGGAATTCCGCTTCCCTCTCCCGAACTCAAGCACTCCAGTTTCCCGTGCGGTTCCTCAGTTGAGCCGAGGGATTTCACACGGGACTTAGAGCACCGCCTACGCGCCCTTTACACCCAATTGTCTAG
+
CCCCCGGGGGGGGGGGGFGGGGGGGGGGGGGGGGGGGGGGGGGGGGGGGGGGGGGGGGGGGGGGGGGGGGGGGGGGGGGGGGGGGGGGGGGGGGGGGGGGGGGGGGGGGFFGGGGFGGGGGGGGGGGGGGGGGGGEFFGFFEGB6AGFGAGGGGGFFGGFGGEGEFGG5EB=>AFFFFGFGCFFFFGFFDC4;FGC7?95;>9(39@EEFF@9EGGFGF?FB<59EBD>C:4<42:E0?:A<AFAA4
@M00200:205:000000000-AKKM3:1:1101:15987:8068 2:N:0:1
ACTAGGGTATCTAATCCTGTTTGATCCCCATGCTTTCGTGCCTGAGCGTCAGTATTGGCCCAATCCGCTGCCTTCGCCGCTGGTGTTCTTCCGAATATCTACACATTTCACTGCTACACTCGGAATTCCACGGATCTCTACCAAACTCAAGACTTATAGTATCAAAGGCAGTTTCGGCGTTAAGCGCCGAGATTTCACCCCTGACTTACAAGTCCGCCTGCGCACCCTTTACACCCAATTGTCTAGTGATC
+
CCCCCFGGGGGGGEGGFGGGGGGGGGEFGGGGGGGGGCGFGGGGGGGGGGGEG<FGEFGGGGGGFGDGGGGGGFG@GFEGGGCFFGGGGCFFCC?CDGGGGGGGFEEFGFFGGGGFGGGGGGC7CDEGADECD8CEGFF*=EFBGFGEG69DFGGFFGGFGGFGDBF?FFADFFFF5?=?F8C;FCEFFGCE*2=@FFGB994>BECEF6E@FFCG@GF>=5>57E>*>>6C?<87*/3>3C<<C5)7)6.
@M00200:205:000000000-AKKM3:1:1101:7667:8070 2:N:0:1
TACTCGGGTATCTAATCCTGTTTGCTCCCCACGCTTTCGCGCCTCAGCGTCAGAACCGGACCAGACAGCCGCCTTCGCCACTGGTGTTCTTGCGAATATCTACGAATTTCACCTCTACACTCGCAGTTCCGCTGTCCTCTTCCGGTCTCAAGCCAACCAGTATCGAAGGCAATTCTGTGGTTGAGCCACAGGCTTTCACCCCCGACTTAATCGGCCGCCTCCGCGCCCTTTAAACCCAGTTGTCTAG
+
CCCCCGGGGGGGGGGGGGGGGGGGGGGGGGGGGGGGGGEGDGGGGGGGGGGGGCGGGGGGGGGGGGGGGGGGGGGGGGGGGGGGGCGEGGGGGGGGGGGGGGGGDFFGGGGGGGGFGGGGGGGGGGGDGGGGGEDGGF8>FGGAG?GADF,+D6DFFEDAGCEGFFGDEGFFFEFFCFF5FFD7AFCFFC9FFFCFAEF@D>@>9>B?E).??<GEBGAF;1,3(:5C/5:)5)5(;,(..<>AA49
@M00200:205:000000000-AKKM3:1:1101:27799:8075 2:N:0:1
TACTGGGGTATCTAATCCCTTTTGCTCCCCATGCTTTCGTGCCTGAGCGTCAGTAACTGTCCAGGTAACCGCCTTCGCCTCTGGTGTTCCTCACGATATCTACGCATTTCACTGCTACACCGTGAATTCCGTTACCCTCTCCAGTACTCTAGTCGAGTAGTTTCAGACGCAGTTCCGAGGTTGAGCCTCGGGATTTCACATCTGACACACCCGACCGCCTGCGCACCCTTTAAACCCAGTTGTCTAG
+
CCCCCGGGGGGGGGGGGGGGGGGGGGGGGGGGGGGGGGGGGGGGGGGGGGGGGGGGGGGGGGGGGGGGGGGGGGGGGGGGGGGGGGGGFGGGGGGGGGGGCFGGGGGFGGGGGFGFGGGGGGGGGGGDFGGGGGGFFFCDFFGFFFG7BDGGGGGFEGFFEGEFEB?858>=DEFFF>>AFGFGFFEAFDC5?EGGF*AE@CEE578@@=AFA=C4(:?>(:9;9C0:*26)9)),4;<....;<?<
@M00200:205:000000000-AKKM3:1:1101:11768:8076 2:N:0:1
TACGGGGGTATCTAATCCCGTTTGCTCCCCTGGCTTTCGCGCATCAGCGTCAATATCGGTCCAGGATGCCGCCTTCGCCACCGGTGTTCCTCCAGATATCTACGCATTTCACCGCTACACCTGGAATTCCACATCCCTCTCCCGAATTCAAGCCAACCAGTATCGGACGCAGTTCCCGGGTTGAGCCCGGGGATTTCACGTTCGACTTAGCAGGCTGCCTACGCGCCCTTCAAACCCAATTGTCTAGAGAC
+
C@CCCCGGEGGGGGCGGGGEFFE;FGCCCFGGGFFGGGGGDFGGGGGGGGGDGGGGGGGGGGG8F<F<DFGGCCEGGGGECGEGGCFFCFGGGGGGFFDFFFFGGECFGDFFGE65>E8FGGCD8,@DFFCCFDFDDFGBF,DAEFGFGFG7DFFFFG>*@>AC95C89EEF5AA8F)92<C49/,A;>)1=>7EG63C08@@;134(64AAD01*(1<B2:356C>G)0(.))4(:(:(6?.).)-)5:(
@M00200:205:000000000-AKKM3:1:1101:13934:8078 2:N:0:1
TACACGGGTATCTAATCCTGTTTGCTCCCCACGCTTTCGTGCATGAGCGTCAGTGTTATCCCAGGAGGCTGCCTTCGCCATCGGTATTCCTCCACATCTCTACGCATTTCCCTGCTACACGTGGAATTCTACCTCCCTCTGACACACTCTAGCCGTGCAGTCACCAATGCAATTCCCAGGTTAAGCCCGGGGATTTCACATCGGTCTTGCACAACCGCCTGCGCACGCTTTATACCCAGTTGTCTAG
+
CCCCCGGGGGGGGGGGGGGGGGGGGGGGGGGGGGGGGGGGGGGGGFGGGGGGDGGGGGGGGGGFGGGGGGGGGGGGGGGGGGDGGFGGGGGGGGGFGGGGGGGGGGGGDE,CFGGFGGFGCEFEFGDCFFFFGGGGGFGFFGGFG9?=FFGGGG>D@EFFGGEG<B8FFGFEF5D?FFG5@DFFFFGFFGD55EGDFCF@EFF4:45AB=E364BC>GD((02BFGFDGC0>797.<385CEE<C3)
@M00200:205:000000000-AKKM3:1:1101:4268:8078 2:N:0:1
TACTGGGGTATCTAATCCCGTTCGCTCCCCTGGCTTTCGTGCCTGAGCGTCGGCAAAGCCCCAGTCCGTCGCTTTCGCCACCGGCGTTCCTCCCGATCTCAACACATTTCACCGCTCCACCGGGAGTTCCACGGACCCCTAGCTCGCCCGAGCCCTCAAGTCCCCGAAGCACGTCCCCGGTTGGGCCGGGACCTTTCACTTCGGGCTTTGAGAGCCGCCTGCGCACCCTTTAAGCCCAATTGTCTAG
+
CCCCCGGGGGGGGGGGGGGGGGGGGGGGGGGGGGGGGGGGGGGGGGGGGEGFGGGGGGGCFGFGGGGGGGGGGCGGGGGGGGGGGGEGGGGGGGG@=FDG=@BEFGCGGG;FGGGFGGDGGGGGC@>@FFFGGGGEEAC>FCGACEG8?>**B?FFFF*9EG=*>BC5BEF2565>8AD3<CGGEFGFB3C:>FGFF<E94)4469;1>AA12>F89CB:18>:9E>C*9)))6)482:<)446245
@M00200:205:000000000-AKKM3:1:1101:10682:8078 2:N:0:1
TACGGGGGTATCTAATCCCGTTCGCTCCCCTGGCTTTCGTGTCTCAGCGTCAGCACACCCCCAGCGACCTGTTTTCACCATTGGCGTTCCAAACGATACCTACGCATTTCACCGCTCCACCGTTTGTTCCGGTCGCCCCTGAGTGGCCCAAGACGAGAAGTATACCGAGCAGTTCCACGGTTGAGCCGGGGGATTTCACAAGGTCCTTACCCGTCCGCCTACACACGCTTTAAACCCAATTTCCTAGTCAC
+
CCCCCGG>8@66CF<FGFEEGFEC7@FCG78C@<CFGGGE8F@?E999+8C,6CFGGGGGECF@FD7=CFFGGCEGGGC:FFD,==?FGEEFGC7+94+,@EE=4+8FA,4C?E6*=:,DB8DGGDF8EDE60@CGEFE=FC,=<?*)*<@*39C55*;9D+>FC+7*2*27@CFF642)=877)>25)/C>):67=49<406)))).4(:(((2*-)5(41(..2055>?45)53/((.-))))-))).-
@M00200:205:000000000-AKKM3:1:1101:15410:8095 2:N:0:1
TACGCGGGTATCTAATCCTGTTTGCTCCCCACGCTTTCGAGCCTCAGCGTCAGTAATGGACCAGTATGTCGCCTTCGCCACTGGTGTTCTTCCGAATATCTACGAATTTCACCTCTACACTCGGAGTTCCACATACCTCTTCCATACTCAAGATAGCCAGTATCAAAGGCAATTCCAAGGTTGAGCCCTGGGCTTTCACCTCTGACTAAACTATCCGCCTACGCTCCCTTTACACCCAGTTGTCTAGAGCT
+
CCCCCGGGGGGGGGFGGGGGGGGGGGGGGGGGGGGGGGDGFGGGGGGGGGGGGGGGGGGGGGGGGGGGGGFGGGGGGGGGGGGGGGGGGGGGGG@FGGGGGGGGD8EGGGGGGGGFGGFGGGFCCCGGGGGGGGGGGFGFFGGFGFGFGFGCDD=DFEGFG9FGFFDFBGF5DEFFFFFFFGGG5DGFFGG>FGGFFEGFFFF@AEEC6:EFFFGGAFFFFF=>DGFG4CB*>?@:E(,6CCCEE3)))))
@M00200:205:000000000-AKKM3:1:1101:28383:8101 2:N:0:1
TACGAGGGTATCTAATCCTGTTTGCTCCCCACGCTTTCGCGCCTCAGCGTCAATTACGGGCCAGATAGCCGCCTTCGCCACCGGTGTTCTTCCCAATATCTACGAATTTCACCTCTACACTGGGAATTCCACTATCCTCTCCCGCATTCAAGCTCACCAGTATCAAGCGCAGCCCCCAGGTTGAGCCCGGGAATTTCACGCCTGACTTGGCAAGCCGCCTACGCGCCCTTTAAGCCCAGTTGTCTAG
+
@CCCCGGGGGGGGFGGGGGGGGGGGGGGGGGGGGGGGGGGGGGGGGGGGGGGGGGGGGGGDEGGGGFFGGGGGGGGGGGGGGGCFGGGFFFGGGGGGGGGGGFGGGGGGGCEFGGFGGGGGGGGGFF?FFFGGGGGGFGFFGGBGFG59DFGGGGFFGGFGG7FFFGGEGFAECEFBE5>D<FCFGGF>DEFFGFGFFGFFFFBFFEEEFFE.1;F;GD6@D0:;C>DC<?F26<:F:,5-4:>AAA
@M00200:205:000000000-AKKM3:1:1101:23616:8102 2:N:0:1
TACCGGGGTATCTAATCCCGTTTGCTCCCCACGCTTTCGCGCCTCAGCGTCAGGAGATGCCCAGAGACCCGCCTTCGCCACCGGTGTTCCTCCCGATCTCTACACATTTCACCGCTACACCGGGAATTCCAGTCTCCTCTGCATCCCTCAAGAACGGCAGTATCGGCCGACTCTCCTCGGTTGCGCCGAGGGATTTCACGACCGACTCGCCACCCCGCCTCCGCGCCCTTTAAGCCCCATTGTCTAG
+
CCCCCGGGGGGGFGGGGAFFGGGEGGGGGGGGGGGGGGGGGEFGG@FGGGGGEGGGGGGGEFFCFGGGFGGGGGGGGGGGGGGGGGGGGGGGGGGCFGGGAFGGDGGGGD;FGEEFGGGGGGE>+@D?FDGGGGDFGFGCFFFFGF850;,+@CFEEGD>D:;C>ADG489=?6A?0;<DG:<*8CGB:<E)8=?CA9FF096>96(30,7:((2:(171((3BFG5CC5?4.)9(2(47)-.-)5:
@M00200:205:000000000-AKKM3:1:1101:27837:8110 2:N:0:1
TACACGGGTATCTAATCCTGTTTGCTACCCACGCTTTCGCACCTCAGTGTCAGTGTCAGTCCAGAAGGCCGCCTTCGCCACTGGTATTCCTCCCGATCTCTACGCATTTCACCGCTACACCGGGAATTCTACCTTCCTCTCCTGCACTCTAGCTTGACAGTTCCGGATGCCGTTCCCAGGTTGAGCCCGGGGCTTTCACAACCGGCTTATCAAGCCACCTACGCCCGCTTTATGCCCAGTTGTCTAGAGA
+
CCCCCGGGGGGGGGGFGGGGEEFEGGGGGGFFGGGGGGGG@CFFFEFGDEGGGGGGGGGGGGFFGGGFGGGGGGEFEEEEFGFGGGGGFFGGGGG>:FCAAFGGGE7CFGCGGGDEGGFEGG7CFGGFDFDFGGGGFFGFDDFFFFG5=<E?FGF6FGG5=D;98>>C>6@AFFFFAC?5:E9*;CCFEDC?4*:>8EF?:=>((8-(/6.<6):=@DA3(/63(/.:87(..)448?63).5)).)6>2
@M00200:205:000000000-AKKM3:1:1101:27938:8118 2:N:0:1
TACGAGGGTATCTAATCCTGTTCGCTCCCCACGCTTTCGCACCTCAGCGTCAGTATCGGCCCAGAGACCCGCCTTCGCCACCGGTGTTCCTCCTGATATCTGCGCATTTCACCGCTACACCAGGAATTCTAGCCTCCCCTGCCGCACTCAAGTCTGCCCGTTTCGAACGCCAGCTTGAAGTTAAGCCCCAGGCTTTCACGGCCGTCGTCACAAACCGCCTACGAGCGCTTTAACCCCAATTGTCTAG
+
CCCCCGGGGGGGGGGGGGGGGGEGGG8FGGGGGGGGGGGG,@FFGGGCGGGGGG9FG7@+BFGGG<<,FFGGGGGGGGGGG8FGG7FGGGGGGFGGF9EDFAFEGGGGGGGGGDGFGGGGG6EEGGGGG,@:+6=FG*@D0D1@+<>>F*@6,+?B+B+:C+1;A**3*@*09)*****+75+=BFC>;5*:)=:C47@(((62,66.((,9),=C2C>(4,(.(/)9*9,-4)).*(-().)6)44
@M00200:205:000000000-AKKM3:1:1101:6199:8120 2:N:0:1
TACCAGGGTATCTAATCCTGTTTGCTACCCACGCTTTCGCGTCTCAGCGTCAGTATCCGTCCAGATGGCCGCCTTCGCCACCGGTGTTCCTCCCCATATCTACGAATTTCACCTCTACTTGGGGAATTCCGCCATCCTCTCCGGTACTCAAGCACTGCAGTTTCGGGCGCACTTCCTCAGTTGAGCTGAGGGCTTTCACACCCGACTTGCAATGCCGCCTACACGTGCTTTACGCCCAGTTGTCTAGAGCT
+
CCCCCGDGFDGGFGGECCEFFGFDGGGGGGGGFEGGGGGGGGGGG<EGGGG:BGAFGGGGGGGFFGGGGGGCCEEGFGGDGGE@FGGGGGFFGGGGGGGGGDF:F=:?D@DFEGGBDC8AF,@C@=CFEFFGGGGGGFGCFDGDGFGFGFGGFGGFFFDDEDDCD*;+5@DA5=AF6<C9,,=9A?FFFC5?BGGFFECCE(>B@@B>EF7?EFGC;DD;?@@F?*.1*3?<>;(3>((5:<)6))6)4))
@M00200:205:000000000-AKKM3:1:1101:12990:8136 2:N:0:1
TACCGGGGTATCTAATCCTGTTTGCTCCCCACGCTTTCGCGCCTCAGCGTCAGTAACCGTCCAGATGGCCGCCTTCGCCACCGGTGTTCCTCCTGATATCTACGAATTTCACCTCTACACCAGGAATTCCACCATCCTCTCCGGTACTCTAGCGCCGTAGTTTCGAATGCAATTCCACCTTTAAGAGGTGGGCTTTCACACCCGACACACGGCGCCGCCTACGCGCCCTTTAAGCCCAATTGTCTAG
+
CCCCCGGGGGGGGGGGGFGGGGGGGGGGGGGEEGGGGGGGGGGGGGGGGGGGGGGGGGGGGGGGGGGGGGGGGGGGGGGGGGGGGGGGGGGGGGFGGGGGGGGGGGGGGGGGGGGFGGGGGGGGGFGGGGGGGGGGGFGFFGEEGECDGFGCCCDEFGGEGFEG>>AGFGFC9CFFFFGFGCFGFCGFFGGFFGGFFFGFFFFBFBFF@D9@96EEBDFB???50:BGCD:>A9A:F<((.5>>B<A
@M00200:205:000000000-AKKM3:1:1101:5643:8139 2:N:0:1
TACAGGGGTATCTAATCCCGTTTGCTCCCCTGGCTTTCGCGCATCAGCGTCAGTGTTGGCCCAGCAACCCGTCTTCACCTCAGGTGTTCCTCTTGATATCTACGCATTTCACCGCTACACCAAGAATTCCGATTGCCCCTTCCACACTCTAGCACTGCAGTATCACTTGGCCGTTCTGAGTTAAGCTCAGAGATTTCACAAGTGACTTACCGCGCCGCCTCCGCGCCCTTTAAAACCAGTTGTCTAG
+
CCCCCGGGGGGGGGGGGGGGGGGGGGGGGGGGGGGGGGGGGGGGGGGGGGGGGGGGGGGGGGCFGGGGGGGGGGGGFGGGGGGGGGGGGGGGGGGFGGGGGGGGGGGGGGGGGGGFGGGGGGGGGGGGGGGE>EGG=DDDFFGFGFGBFFGGGGGFBCG?ECEGFFGFFGFDEFFFFFG7=@CGFCBAFFAFFGFDCEGEEB>ECEEAAC=AABGGFGE(/52?=E>C)2;C<))7B?17CEF@)<?
@M00200:205:000000000-AKKM3:1:1101:24435:8144 2:N:0:1
TACACGGGTATCTAATCCTGTTTGCTCCCCACGCTGTCGCGCCTCAGTGTCGGCTAAGAGGAGCTTGCGCTCCCACCGCCCAGCAGACCGCCTTCGCCACCGGTGTTCTTCCGGATCTCTACGCATTCCACCGCTACACCCGGAATTCCATCTGCCTCTACGGTGCCCAAGCAACACAGTTGCCACGGCCGATCTGGAGTTGAGCCCCAGACTTTCACCACAGCCTTATGTCGCCACCTACGCGCCCTTT
+
CCCCCGGGGGGGGGGGGGGGGGGGGGGGGGGGCFGGGGGGGEGGGGGGGGGGEGGGGGGGFGGGGGGGGGGGGGGGGGGGGGFGFGGGFGDGGGGGGGGFGGGGGEFGFGGGEDE5CFGGGFDEC@=EFFGGGGDEGFFDFGDFGFGCGFGGFGGAFDCFFFAF)9FFFGFFFFFFFFD9@BFGFGCBEGCBFEG7CA6@@FE33;DF<;;=)<7<<GB)48,782777*.6(4((;1,4?07((4077)
@M00200:205:000000000-AKKM3:1:1101:5955:8144 2:N:0:1
TACGCGGGTATCTAATCCCGTTTGCTCCCCTAGCTTTCGCGCCTCAGCGTCAGAAGAGATCCAGCCGTTCGCTTTCGCCACCGGCGTTCCTTCCGATATCAACGCATTTCACCGCTCCACCGGAAGTTCCAACGGCCCCTAGCTCCCTCTAGACAAGCAGTATCCAAGGCACTTTTCCGGTTGAGCCGAAAGATTTCACCCCGGACTTGCTTGCCCGCCTACGCGCCCTTTATACCCAATTGTCTAG
+
CCCCCGGGGGGGGGGGGFGGGGGGGGGGGGGGGGGGGGGGGDDDGGGGGGGGGGGGGGGGGGGGGGGGGGGGGGGGDFGEFFGDGGGGG8ECGGGG7FEG;@A:FG7FC,CFDCG5DFGGGDGGGGFGG8EGGGDGG5CCFGGFGFD@GFF7FDFFFFFFGGECEFGGFCF266?>8;4)=C4F4<6>BCDBFGGGCEG3((6(((-5<B947:C<?GFF??:>FGF:C<7BA))63)(.64<-:>B
@M00200:205:000000000-AKKM3:1:1101:20969:8147 2:N:0:1
TACAGGGGTATCTAATCCTGTTTGCTCCCCACGCTTTCGCACATGAGCGTCAGTATTGGTCCAGGAAGTCGCTTTCGCCACTGATGTTCCTTCAGATATCTACGCATTTCACCGCTACACCTGAAATTCCACTTCCCTCTCCCATACTCTAGCAATGCAGTCTCGAATGCAGTTCCCAGGTTAAGCCTGGGGATTTCACACCCGCCTTGCAAAGCCGCCTACGCGCGCTTTAAACCCAGTTGTCTAG
+
CCCCCGGGGGGGGGGGGGGGGGGFGGGGGGGGGGGGGGEGFGGGGGGGGGGGGGGGGGGGGGGGGGGGFGGGGGDGEGFGGGGFFGEGGGGGGGGGGGGFGGGGEGGGGGGGG6EAGGGGGGGGGGGFGGFGGCGGGFGFFGGFGFGEGFGGGGGF58=DFGCGFF6EFGFEFCFDFF6?FFG7+@?FD6FF>EFDFCGFCFB5))=@=EFCE@FFAGFDFB2?BEB38>8C?EA(=2;=CEFACC6
@M00200:205:000000000-AKKM3:1:1101:11547:8168 2:N:0:1
TACTAGGGTATCTAATCCTGTTTGCTCCCCACGCTTTCGTGCATGAGCGTCAGTGTCGGCCCAGGGGGCTGCCTTCGCCATCGGTGTTCCTCCACATCTCTACGCATTTCACTGCTACACGTGGAATTCCACCCCCCTCTGCCGCACTCGAGCACGCCAGTCCTCAATGCATTTCCCAGGTTAAGCCCGGGGCTTTCACATCGAGCTTGGCGCACCGCCTGCGCACGCTTTCAACCCAGTTGTCTAG
+
CCCCCGGGGGGGGGGGGGGGGGGGGGGGGGGGGGGGGGGGCGGGGGGGGGGGEGGFGGGGGGGCGGGDFGGGGGGGGGGGGGGGGGGGGGGGGGGGGGGGGGGGGGGGGGGGGGGFCFGGGGFGFCFGGGGGFGGGGFGFFGGFGFG>GF,CEGGFFGDFFGFGFFFDFFF<FEFFFCF4?FFDAEGFFDE:ECFFFEG??@1=0;1//8@>11:?>DE6(.,7(8<</91-<9>?>(<2)).4)6<
@M00200:205:000000000-AKKM3:1:1101:10058:8169 2:N:0:1
TACTAGGGTATCTAATCCCGTTCGCTCCCCGCGCTTTCGCGTCTCAGCGTCAGGGACGGACCAGGGAGCCGCCTTCGCCACGGGTGTTCCTCCAGATCTCTACGCATTTCACCGCTACACCTGGAATTCCACTCCCCTCTTCCGTCCTCAAGCCGTCCAGTCTTGGGCGGCGTCCCGGGGTTGAGCCCCGGGCTTTCACCCCCACCTTAAACGGCCGCCTACACGCGCTTTAAACCCAGTTGTCTAGATAT
+
CCCCCGGGGGGFGGGGGAFFGGGCGGGGGGGGGGGGGGGGGGGGGFGGGGGGGGGGGGGGGGGFGGGGGGGDGGGGGGGGGG7CBFCFGGCGGGGF@FGGGGGGGGGGGDBFGGGEGGEFGGGGGGGGGGGGGGFGGBED?AFFFCD=DFG9ECD9?EGFFGC@EACG4C>BE;)5>)7)=*1>FGGFDDEF>:*>FAC)(439(27:4>))(-:?6C@:623.(207)*(-5))38:149AFF2-)-)))
@M00200:205:000000000-AKKM3:1:1101:21253:8177 2:N:0:1
TACTAGGGTATCTAATCCCGTTTGCTCCCCACGCTTTCGCGCCTCAGCGTCAGGAAATGCCCAGAGACCCGCCTTCGCCACCGGTGTTCCTCCCGATCTCTACACATTTCACCGCTACACCGGGAATTCCAGTCTCCTCTGCATCCCTCAAGAACGGCAGTATCAGCCGACGTTTCTCGGTTGAGCCGAGAGATTTCACGACTGACTTGCCATCCCGCCTACTCGCCCTTTAACCCCAATTGTCTAGCGAT
+
CCCCCGGGGGGGGGGGGGGGGGGGGGGGGGGGGGGGGGGGCGGGGGGGGGGGGGGGFFGGGGGGGGEGGGGGGGGGFGGGGGGGGDGGGGGGGGGGGGFGGGGDFGGGGGGGGGGFGGGGGGEGEGFGGGGGGGGGGFGFFGGFGFGFGFFFGGGBFG>>FGC@EFGGFDEBDFFFAE49FCGGFGGEF5EEFFGFC<F661?@;1;?)9=9EEFG@GED(/)/4C;C392<))..;3((42>D994),4(
@M00200:205:000000000-AKKM3:1:1101:5174:8178 2:N:0:1
TACCAGGGTATCTAATCCTGTTTGCTCCCCACGCTGTCGCGCCTCAGTGTCAGCAACTGCCCAGCAGACCGCCTTCGCCACCGGTGTTCTTCCGGATCTCTACGCATTCCACCGCTACACCCGGAATTCCATCTGCCTCTACAGTGCTCAAGCAACCCAGTTTCAGTTGCCGACTCGCTGTTGAGCATTGAGCTTTCACAATTGACTTTGCTCGCCACCTACGCGCCCTTTAAACCCAATTGTCTAC
+
CCC,CFGGGGGGGGGGGGFGGGGGGGAFFG,@FGGDFGF8+@FGCDEFCGGGG8F@,CE9FGFGDFFGEFGGGGGGFG:FGG>FGEFGG9EGGCFGGGGGGGG=+=CE,C>FG8+<DGFFGEGGCEGGGGGF=3=DF58:8D,06B9DF29=908;?CDBD+C+0+?3=7A8?=B***<9>3*?CF7*+*,9>FGGFFG**16**195*8*1*-4=2DADFE@).:)8<53).935C<:042644<2
@M00200:205:000000000-AKKM3:1:1101:17647:8184 2:N:0:1
TACACGGGTATCTAATCCCGTTCGCTACCCTAGCTTTCGTGCCTCAGCGTCAGAAGAGACCCAGTGAGCCGCTTTCGCCACTGGTGTTCCTTAGGATATCAACGCATTTCACCGCTCCACCCTAAGTTCCGCTCACCTCTGTCTCCCTCAAGCACGGCAGTTTTGGGCGCAGTTCCTCGGTTGAGCCGAGGGATTTCACACCCAACTTTCCGCGCCGCCTACGCACCCTTTAAGCCCAATTGTCTAG
+
CCCCCGGGGGFGFGGGGFGGGGGEGGGGGGGGGGGGGGGGGGGGGGGGGGGGGGGGGGGGGGGGGGGGGGGGGGGGGGGGGGGGGGGGGGGGGGGGGGGGGFFEGGGGGFFGGGGDGCGGGGGDGFGGGGGGGGGGGFCBFGGFGFGDGFGGGGGDFGGDD7DGB>>FFEF>BEFFFFGEGGG>5CGFBCEFFGGFFF?EF?BB=DFEFEFDF;EGFGFDFF6DBGEG3>>AA29.@<??42))5)6
@M00200:205:000000000-AKKM3:1:1101:4789:8190 2:N:0:1
TACCGGGGTATCTAATCCTGTTTGATCCCCACGCTTTCGTGCCTCAGAGTCAATAATTGAGTAGCGAGCTGCCTTCGCAATTGGTGTTCTATGTCATATCTAAGCATTTCACCGCTACATGACATATTCCGCTCACCTCCACAATATTCAAGACAGATAGTATCAACGGCAGTTTCCAAGTTAAGCTTGGAGATTTCACCACTGCCTTACCTGCCCTCCTACGCACCCTTTATACCCAATTGTCTAG
+
CCCCCEGGGGGGFGGGGGGGGGFGGFGFGGGGGGGGGCGGGGGGGGGGGGGGGGFGGGGGGGGGGGEGGGGGGGGGGGGCGGCGGGGGGGGGGGGDFFFGGGGFDFGGGFAFEEGFCF8DG8FGGAFCFA=+=CDGFFGFFGGFGFD*6?,=E8DDBCGFGGCD>++@?CAAFFFFFF76D:DDDFGF?+,;?CFGCECECDFF*):78@ECF5>58C?>::D4::5C588>7>C<7*(>C=@ECE>
@M00200:205:000000000-AKKM3:1:1101:8586:8207 2:N:0:1
TACGCGGGTATCTAATCCTGTTTGCTCCCCACGCTGTCGCGCCTCAGCGTCAGCAACGGCCCAGCAGACCGCCTTCGCCACTGGTGTTCCTCCCGATCTCTACGCATTCCACCGCTACACCGGGAATTCCATCTGCCTCTACCGTGCTCGAGCTCGTAAGTCTTACCAGACTTCCCGGAGTTGAGCCCCGGGGTTTCACCGGCAACTTAGCGAGCCGCCTACGCGCCCTTTAAACCCAGTAGTCTAG
+
CCC@CGGGGGFCFFGGGEFFFGGGGGGFDGGGGDGGGGF?@CCGBDEFGGGGDCFCCFGGGGGGFFG@FF=CE:CF@CFCCBFGGFGGG,@FGGDCFGCGACFCFGGGDGBFFG6*8FD@FCCCEEFGGGFADFFF9FF@AFA54?*=FBE9C0AAE6?ACCADCFCGFF;38*16;4C;FG>7)3*::C58>7ECF<7<:(3(,84<)-.,345*9)702::)2*5C372):<<(;1<?))..6)-
@M00200:205:000000000-AKKM3:1:1101:25758:8211 2:N:0:1
TACTAGGGTATCTAATCCTGTTTGCTCCCCACGCTTTCGCGCCTCAGCGTCAGAACCGGCCCAGTGGGCCGCCTTCGCCACAGGTGTTCTTCCCGATCTCTACGCATTCCACCGCTACACCGGGAATTCCACCCACCTCTACCGGTCTCCAGGCCGACAGTTTCGGAAGCAGTCCCGGAGTTGAGCCCCGGGATTTCACTTCCGACTTGACCGGCCCGCCTGCGCGCGCCTTAAACCCAGTTGTCTAG
+
CCCCCGGGGGGGGGGGGGGGGGGGGGGGGGGGGGGGGGGGGGGGGGGGGGGGGGGGGGGGGGGGGGGGGGGGGGGGGGGGGGGGGGGGGGGGGGGGGGGGAEGGGGGGGGGGGGGDGEGGGGGGGGGGGGGGGGGGGFGFFGGFGFGFGFGCFGGFFGGFGGFGDEDEFGF@CEFFFFGFGGGGFGFFFGGFFECFAEGFFEF?FF;?BBFFF6?C9<56?0:>6*7C<)335<4>F?1:3A26AB>4
@M00200:205:000000000-AKKM3:1:1101:26045:8211 2:N:0:1
TACGGGGGTATCTAATCCTGTTTGCTCCCCTAGCTTTCGTGCCTCAGCGTCAGGACCTGTCCAGGGACTCGCCTTCGCCACTGGTGTTCCTCTCGATATCTACGCATTTCACTGCTACACCGAGAATTCCAGTCCCCCCTCCAGACCTCAAGCCGAATAGTATCCAATGCAGTTTCAGAGTTGAGCTCTGAGATTTCACACCAGACTTACCCGACCGCCTACGCACCCTTTAAACCCCGCTGGTTAG
+
9CCCCBFGGGFFGGGFGGGCEFGGGFGGGGGGGGCGGCCFFGGFGGGGGGGGGFFGGFGGC8FGFDFGGFGGGCGGGDCEEGFCFFFGGGFGGGGGDFCFGGGGGGGGFGGGGGGF8EEFGGG8FEA=EF;A=FFG@BEF5CFDCF+)=B8D9=>BAE+*@C7@;C6CACFEF@9B>F+075++;<,9BFCF+=,54<@CE9@255BC=*;(5(*=6D53632.;E):3733C32:5(,((,((-)(
@M00200:205:000000000-AKKM3:1:1101:21012:8216 2:N:0:1
TACTAGGGTATCTAATCCTGTTTGCTCCCCACGCTTTCGTGCATCAGCGTCAGTGTTAGCCCAGGGGGCTGCCTTCGCCATCGGTGTTCCTCCAGATATCTACGCATTTCACTGCTACACCTGGAATTCCACCCCCCTCTGCCACACTCAAGTCTGCCAGTAACAAGCGCAGTTCCCAGGTTAAGCCCGGGGATTTCACACCTGTCTTAACAAACCGCCTACGCACGCTTTATGCCCAGTTGTCTAG
+
CCCCCGGGGGGGGGGGGGGGGGGGGGGGGGGGGGGGGGGGGGGGGGGGGGGGGGFGGGGGGGGGGGDGGGGGGGGGGGFGGGGGGGGGGGGGGGGFGGGGGGGGGGGGGGGGGGGFGGGGGFGF8EDGGFGG?EGGGFGFFGGFGFGFGFGGGGGFFFC?EFED9DG8?>BFFCFFFF?FCFFFFGGFE75>B5CDBFEE4>=@CECC4?;?=DGF>DF3(/6;785>7>DE?3;3C3::<<AB<4<
@M00200:205:000000000-AKKM3:1:1101:27522:8228 2:N:0:1
TACGCGGGTATCTAATCCTGTTTGCTCCCCACGCTTTCGTGCCTGAGCGTCAGTTCAGGGCCAGTTGACCGCCTTCGCCACCGGTGTTCTTCCAGATATCTACGCATTTCACCGCTACACCTGGAATTCCATCAACCTCTCCCTGACTCAAGACCAGCAGTATCAAAGGCAGTTTCACAGTTGAGCTGTGAGATTTCACCCCTGACTTGCCAGTCCGCCTGCGCACCCTTTAAACCCAATTGTCTAGAGCT
+
CCCCCGGGCGGGGGGGGGGGGGGGGGGGGGGGGGGGGGGGGGGGGGGGGGGGGGGGGGGGGGEGGGGGGGGGGGGGGGGGGGGGGGGGGGGGGGGGGGGCGGFGGGGGGGGFGGGFGGGGGGGGGGGGGGGGGGG@E5EEFGFFFFGFGFGDFFGFFG?D9CEGA9F7*DFF*;=FFAFFGGGGFEGFFGGFFGFG9ACE)454>EFFFF=EEBCF(8?(2:(89E389C3)9433B;DF4;EFFF<)/))
@M00200:205:000000000-AKKM3:1:1101:11123:8246 2:N:0:1
TACGAGGGTATCTAATCCTGTTTGCTCCCCACGCTTTCGTGCCTCAGTGTCAGGAACGTTCCAGAGCGCCGCCTTCGCCACCGGCCTTCCTCCCGATCTCTACGCATTTCACCGCTACACCGGGAATTCCGCGCTCCTCTCCCGCCCTCTAGCTAGGCAGTCACCTGCGACCTTCCTGGGTTAAGCCCAGGTCTTTCCCACAGGTCTTACCTAACCACCTACGCACCCTTTAAACCCAATTGTCTAG
+
CCCCCGGGGGGGGGGGGGGGGGGGGGGGGGGGGGGGGGGGGGGGGGGGGGGGGGGGGGGGGGGGGGGGGGGGGGGGGGGGGGGGGGGGGGGGGGGGGGGGGGGGEEGGGGGGGGGFGGGGGGGDGGGGGGGGGGGGGFGFFGGFGFGBGFGDGGGFFFFEGGEGEFFGDCFFFFFFFF4)@GCFFFFFAGCFFGGGFFGFFFF?<EFFEFE3.6EC@GB@E=15<E>GGD?D<<AFD???<<.4559
@M00200:205:000000000-AKKM3:1:1101:9048:8259 2:N:0:1
TACCCGGGTATCTAATCCTGTTTGCTCCCCACGCTGTCGCGCCTCAGCGTCAGCACGGGGACAGATTGCTCTGCCCCCTTCCGGCCCAGCAGACCGCCTTCGCCACCGGTGTTCTTCCGGATCTCTACGCATTCCACCGCTACACCCGGAATTCCGTCTGCCCCTACCGTGCTCCAGCCCAACAGTCGCCCACGCCGATCCGGGGTTGAGCCCCGGACTTTCACGCGAGCCTTATCGAGCCGCCTACGCGC
+
CCCCCGGGGGGGGGGGGGGGGGGGGGGGGGGGGGGGGGGGFGGGGGGGGGGGGGGGGFCGGGGFGGGFGGGGGGGDGGGGGGGCFGGEFGGGGGGGGGDFEFGGGGGEEGGGGGG?FGGEGEGGGGFGEGEGCGGGGFGFFEGFGFGB5*@DGGGFFGGFGGFFB4CGBGFDAEFF4AGFFFG?;CCBFGG3B5CGE0:9B?>2;9(47:>(4?EE(9<2<>4948>5DG>0A)6:*((8>>>BB1<06(4
@M00200:205:000000000-AKKM3:1:1101:23137:8261 2:N:0:1
TACTAGGGTATCTAATCCTGTTTGCTCCCCACGCTTTCGTGCCTCAGCGTCAGGAAAGGCCCAGTTGCCCGTCTTCACCATCGGCATTCCTGTAGATATCTACGCATTTCACCGCTCCACCTACAGTTCTGGCAACCCCTACCTTCCTCAAGACCAGCAGTATGCCCCGCTGTTCCCCGGTTGAGCCGGGGGCTTTCACAAAGCACTTTCTGGTCCGCCTACGCACCCTTTAAACCCAATTGTCTAGCGCC
+
<,A<CGGGGCFGGGGGGGGGGGGGGGGGGGGGGGG7FGGGGDFFGGGFGBFCEGGAFDFFGGGGAF<FDGGEGFFGFGGGGGFGGGGGGGEFGGG<?F=FGCEGGGGEFGFGGDGEGGGGFGGGFGDGGG8DGGGGGBEDFGGFFFDDGFF6>FDFFGGFFG2=EDDF?GA=?FFFF685C:7::DGEE>EB8EFGFFGF>(>BBBFF)7C?3;FG>CD@F@;3;CBGC*3):AFFG(4:94).:25),((
@M00200:205:000000000-AKKM3:1:1101:5581:8267 2:N:0:1
TACACGGGTATCTAATCCCGTTTGCTCCCCTGGCTTTCGCTCCTCAGCGTCAATGTTGGTCCAGGATGCCGCCTTCGCCACCGGTGTTCCTCCAGATATCTACGCATTTCACCGCTACACCTGGAATTCCGCATCCCTCTCCCAAATCCAAGCCATCCAGTATCACACGCAGTTCCCCAGTTAAGCTGAGGGATTTCACGTATGACTTAGTTGGCCGCCTACGAGCCCTTTAACCCCAGTTGTCACGCGAT
+
CCCCCGGGGGGGGGGGGGGGGGGGGGGGGGGGGGGGGGGGGGGGGGGGGGGGGGGGGGGGGGGGGGGGGFGGGGGGGGGGGGGGGGGGGGGGGGGGGGCF;DG7FG7FFFGGGGEBGGGGGGGGG8BFGGGGGGGGGFGB?EGFFFGF??F?FGFFFGGFFFFCD?AD5CBFFFFFFFF5@DFFAEGA?>F**@ADACFD=)67AECC66<EEEFFFGB=>=2?1CAGCF49C).=*6@F4CC))),((((
@M00200:205:000000000-AKKM3:1:1101:9500:8275 2:N:0:1
TACTGGGGTATCTAATCCTGTTTGCTCCCCTAGCTTTCGCGCCTCAGCGTCAGTATTGGGCCAGATGAGCGCTTTCGCCACCGGTGTTCCTCCTGATATCTACGCATTTCACCGCTACACCAGGAATTCCCTCATCCTCTCCCATACTCGAGCCAGGCAGTTTGGGATGCAGGTCCTCGGGTGAGCCGAGGGATTTCACATCCCACTTACCTGACCGCCTACACGCCCTTTACACCCAGTTGTCTAG
+
CCCCCGGGGGGGGGGGGGGGGGGGGGGGGGGGGGGGGGGGDGGGGGGGGGGGGGGGGGGGGGGGEFFGGGGGGGGGGGFGGGE@GGGGGGGGGGGAGGGGGGGGGGDFGGGGGGGEGGGFGGGEGGGGGGGGGGGGGFGFFGGFFFGFGFGGDDGFFGGBFFECDBFGBGBEFCCFFF>?EGCFFFFBAG*:5CCFFFG4A45B=BBEFE5=3:FC@DD@164A;CFD39;E<FE(=(454C<AB4>
@M00200:205:000000000-AKKM3:1:1101:11060:8284 2:N:0:1
TACCCGGGTATCTAATCCCGTTCGCTCCCCTAGCTTTCGCGCCTCAGCGTCAGTGTCGGCCCAGCAACCCGCCTTCGCCGCAGGTGTTCCTCTCGATATCTACGCATTTCACCGCTACACCGAGAATTCCAGTTGCCCCTTCCGCACTCTAGCCCCGCAGTATCAGTTGACCTTTCCGAGTTAAGCCCGGAGATTTCACAATTGACTTGCGGAGGCAGCCTACGCGCCCTTTAAGCCCAATTGTATAG
+
CCCCCGGGGGGGGGGGGGGGGGGGGGGGGGGGFGGGGGGGGGGGGGGGGGGGGGGGGGGGGGGGGGGGGGGGGGDGGGGEGGGDFGGGGGGGGGGFGGGGGGGGGCEGGGGGGGG>=CGGFEGGG+=EFFFGGGFFDFEDFFF>GED=FFGFEGGDA>;?EDEGFFFGFFFB8BB99*/8CECF6C6/85EBBFGF65CE@FE76>EE)6;@BB*;(176::?5;=@DG3(825<<F:B:<A<4))))
@M00200:205:000000000-AKKM3:1:1101:10019:8290 2:N:0:1
TTACACGGGTATCTAATCCTGTTTGCTCCCCACGCTTTCGCGTATCAGCGTCAGTATCCAACCAGGGGGCCGCCTTCGCCACAGGTGTTCCTCCCGATATCTACGCATTTCACCGCTCCACCGGGAATTCCACCCCCCTCTTTGGTACTCTAGCTTGTCAGTTTCATGCGTCCTTCCCCGGTTGAGCCGAGGGATTTCACACATGACTTAACAAACCGCCTACACCCCCTTTACCCCCAATTGTCT
+
CCCCCGGGGGGDFGGGFFGGGFGGFGGFGGGFEGGGGGGGGGGGBFGGGGGGCFFGGGGGGGEC8F7F:FGGGGGGGFGGEDFGFGGG:CEFGGGEGGGGGGEGGGCFGGF9FDEDD+8ACEGGG7C8:EFCDD6CEFGFFF7?FFGEDFCG;CFFA:CA7=EC4BECC59:?@FFF)6?7?7)ACFFBCC::5CCF<CCCF28<)5)-6).<2*;0<39<246:*01)1.454)(27(3(5)-4-
@M00200:205:000000000-AKKM3:1:1101:22570:8293 2:N:0:1
TACGAGGGTATCTAATCCTGTTCGCTCCCCACGCTTTCGCGCCTCAGCGTCAGTACCGTCCCAGCGAGCTGCCTTCGCTATTGGTGTTCCTCCTGATATCTGCGCATTCCACCGCTACACCAGGAATTCCACTCGCCTCTTCCGGACTCTAGCCCGGCAGTATCCACCGGCGTTCAAGGGTTGAGCCCCTGACTTTTCCAGCGGACTTACCGGGCCGCCTACGCGCGCTTTCCCCCCAATTGTCTAG
+
CCCCCGGGGGGGGGGGGGGGGGGGGGGGGGGGGGGGGGGGGGGGGGGGGGGGGGGGGGGGGGGGGGGGGGGGGGGGGGGGGGGGGGGGAGGGGG?FGGGGGGGGGGGGGGGGGGGFGGGGGGGGGGGGGGGGFG6@EBGEFGGFGFGAFFG7B6FEDCD*,DAGFFGGEGEADFFFF64:FFGGFGGFAFCAFCGFF)97352(6>:@EFEFF;EC9CBFBB(03:>>978)))(4E>FB2<)564<
@M00200:205:000000000-AKKM3:1:1101:5452:8298 2:N:0:1
TACACGGGTATCTAATCCTGTTTGCTCCCCACGCTTTCGCGCCTCAGCGTCAGTTCCGGTCCAGTGAGCCGCCTTCGCCACTGGTGTTCCTCCCAATATCTACGCATTTCACCGCTACACTGGGAATTCCACTCACCTCTCCCGGTCTCAAGCCTTCCAGTCTGACAGGCAGTTCCTCGGTTAAGCCGAGGGATTTCACCCGTCACTTGAAAAGCCGCCTACGCGCCCTTTAAGCCCAGTTGCATAG
+
CCCCCGGGGGGGGGGGGGGGGGGGGGGGGGGGGGGGGGGGGGGGGGGGGGGGGGGGGGGGGGGGGGGGGGGGGGGGGGGGGGGGGGGGGGGGGGG,EFGGGGGGGGGGGGGGGGGFGGFGGFDGEGGGGGGGCFGGGDGEF@FEDAGFGFGGFFC?DFFFADEG<DFG539=FEFAFFGFGEC+BAFFEGG>BEFGAEFF=59@?FFE:@58*65C(7A@?@?F1?BG)25AA)-4A6<84<)).6)
@M00200:205:000000000-AKKM3:1:1101:9868:8307 2:N:0:1
TACTAGGGTATCTAATCCCGTTTGCTCCCCTGGCTTTCGCGCATCAGCGTCAATGCCGGTCCAGGATGCCGCCTTCGCCACCGGTGTTCCTCCAGATATCTACGCATTTCACCGCTACACCTGGAATTCCGCATCCCTCTCCCGGATTCAAGCCAACCAGTATCGGACGCAGTTCCCGGGTTGAGCCCGGGGATTTCACGTCCGACTTAGAAGGCCGCCTACGCGCCCTTTATGCCCAGTTGTCTAG
+
CCCCCGGGGGGGGGGGGGGGGGGGGGGGGGGGGGGGGGGGGGGGGGGGGGGGGGGGGGGGGGGGGGGGGGGGGGGGGGGEGGGGGGGGGGGGGGGGGGGGGGGGGGGGGGGGGGGFGGGGGFGGFFGGGGGGGGGGGFGFFGGFGFGFGFGF?FGFFGGFGGFGFBGGFGFFFFFFFEGDGGGFFGGFEGDEEGGFFFGD;D@FFFFFEEF?<;CC>GFFBFF>;EDGCCBF>DA.;,.8AAFB><A
@M00200:205:000000000-AKKM3:1:1101:3658:8308 2:N:0:1
TACTAGGGTATCTAATCCTGTTTGATCCCCACACTTTCGTGCCTCAGTGTCAGTTACAGCTTGGTAAGCTGCCTTCGCTATCGGTGTTCTTGACGATATCTATGCATTTCACCGCTACACCGTCAATTCCGCCTACCTCATCTGTACTCAAGCCCTGCAGTATCAATGGCACCCTCTCAGTTAAGCTGAGATATTTCACCACTGACTTACAGGGCCACCTACGCACCCTTTATGCCCAGTTGCATAG
+
CCCCCGGGFGFGGGGGGG9CGGAEGFGFGGDFGGGGGGGCFGGGGFGCFFGFGEFFGCFGFFFGGG9FFFGGFGGGGGGG@FCCCBFGG,DCEGDED:EGGGCEGFEFGGCGCEGFGG9FGGFG:8EGGGGCCE6FF+E=FGGDD9F7DDFGF8=DBF+;@+;D9DDEFGFFFDFD:DDBC=CC+=CFB69DDA=D?7=DDFF=@EFFFEAC55BE=FF5)1)*159C*059ECCBDE2@66***18
@M00200:205:000000000-AKKM3:1:1101:10043:8330 2:N:0:1
TACTAGGGTATCTAATCCTGTTTGCTCCCCACGCTTTCGAGTCTTAGTGTCAGAAACCGTCCAGATAGCCGCCTTCGCCACTGGTGTTCTTCCCAATCTCTACGTATTTCACCACTACACTGGGAATTCCACTATCCTCTCCGGTCCTCTAGCCGCCCAGTCCTGAATGCATTTCTTGAGTTGAGCTCAAGGCTTTCACATCCAACTTGGACAACCACCTACACTCGCTTTAAACCCAATTGTCTAG
+
CCCCCGGGGGGGGGGGGGGGGGGGGGGGGGGGGGGGGGGGGGGGGCGGGGGGGGGGGGGGGGGGGGFFGGGGGGGGGGGGGGGFGGGGGGGGGGGGGGGGGGGGGGGGGGGGGGGFGGFFGGGGGG8FGEEGGGGGGFGDFGGEGFGEGFGDGGGFFGDFGGFGEF+@FG7;FEFFFFD?FFGGFF9DFGDFFGG68@:0*885@CFFF5CEFDFG8CABE@29815>*95*:*>)=@-7CE<?4<*
@M00200:205:000000000-AKKM3:1:1101:24640:8334 2:N:0:1
TACGCGGGTATCTAATCCCGTTTGCTCCCCTAGCCTTCGTGCATGAGCGTCAGGAACTGTCCAGAGATTCGCCTTCGCCACTGGTCTTCCTCACGATATCTACGCATTTCACTGCTACACCGTGAATTCCAATCTCCTCTCCAGTCCTCTAGCATGGCAGTATCCAGTGCAATTCTGGGGTTGAGCCCCAGGATTTCACACCAGACTTACCACACCGCCTGTGCACCCTTTAAACCCAATTGTCTAG
+
CCCCCGGGGGGGGGGGGGGGGGGGGGGGGGGGGGGGGGGGGGGGGGGGGGGGGGGGGGGGGEGGGGGGGGGGGGGGGGGGGGGGGGGGGGGGGGGGGGGGGGGGGGGGGGGGGGGFGGGFGDGGGDGGGGGGGGGAGFGFFGGFGFGFGFGGGGGFFGGFGGFGFFGGFGFFFFFFFBCBGGG6FFGF5DDFFEGGFFFEFFFFBFEEEE2AEFGE>DB=B5:=CFFDF6E*6>EDE?6@EEC)5?<
@M00200:205:000000000-AKKM3:1:1101:26922:8335 2:N:0:1
TACAGGGGTATCTAATCCTGTTTGCTCCCCACGCTTTCGTGCCTCAGTGTCAGTACTGGTCCAGGTGGCCGCCTTCGCCACGGATGTTCCTCCTGATCTCTACGCATTTCACTGCTACACCAGGAATTCCGCCACCCTCTACCGTACTCTAGCCCGCCAGTATCCAATGCAATTCCCAGGTTGAGCCCGGGGCTTTCACATCAGACTTAACGAACCACCTACGCACGCTTTACACCCAGTTGTCTAGCGAT
+
CCCCCGGGGGGGGGGGGGGGGGGGGGGGGGGGGGGGGGGGGGGGGGGGGGGGGGGGGGGGGGGGGGGGGGGGGGGGGGGDGGFGGGGGGGGGGGGGFGGGGFFGGGDDGGGGGGGCFEFGGGGEGGGGGGD>DGGGGFFFFGGEGDDDDFGFGGGBDECFGGFGEDGGFGFFFEFFFBF?EFFGFFGFFGGBDGCF44BEEFFE=BEFFFFFFFGCFGF2;>0><CDG:CDC;<)6B06;?CEE)<))-7,
@M00200:205:000000000-AKKM3:1:1101:11211:8356 2:N:0:1
TACTCGGGTATCTAATCCTGTTTGCTCCCCACGCTTTCGAGCCTCAGCGTCAGTAATGGACCAGTATGTCGCCTTCGCCACTGGTGTTCTTCCGAATATCTACGAATTTCACCTCTACACTCGGAGTTCCACATACCTCTTCCATACTCAAGATAGCCAGTATCAAAGGCAATTCCAAGGTTGAGCCCTGGGCTTTCACCTCTGACTAAACTATCCGCCTACGCTCCCTTTAAACCCAATTGTCTAG
+
CCCCCGGGGGGGGGGGGGGGGGGGGGGGGGGGGGGGGGGGGGGGGGGGGGGGGGGGGGGGGGGGGGGGGGGGGGGGFGGGGGGGGGGGGGGGGGGGGGGGGGGGGFGGGGGGGGGFGGGGFGGGGGGGGGGGGGGGFFDDFGGFGFGFGFGGGGGFFGFFGGCDFFGGFGFDBEBFFFD5CDGGFGF:5DCFFCGGFEFEC@@EFCA78CEFFEGFFGD=AC=EFGAF*;4*:6>(;55-*0855C*
@M00200:205:000000000-AKKM3:1:1101:4252:8359 2:N:0:1
TACGAGGGTATCTAATCCTGTTCGCTCCCCACGCTTTCGCGTCTCAGCGTCAGTACCGTCCCAGAGTGCTGCCTTCGCCATAGGTGTTCTTCCTGATATCTGCGCATTTCACCGCTACACCAGGAATTCCACACTCCTCTTCCGGACTCTAGCCACACGGTTTCCATCGACGTCTCGAGGTTGAGCCTCGAGTTTTCACAACGGCCCGGTGTGGCCGCCTCCACGCTCTTCAACCCCAATTGTCTAGAGAC
+
CCCCCGGGGGGGGGGGGGGGGGGGGGGGGGGGGGGGGGEEGBFEGGGGEGGGGGCGGGFFGGFF@DFFGGDGGF9FGGGGG<EFCDFEGGGGGGFGGGGGGGGCFGGGGGDGGGGFGGFGGFGGC@EGGGGGC?FFGFGFFGGDG>G=FFG8BFFFFGG5E+8FE?7;?,*1@=*?A***@@*;9@C*;9*//;EFFEF83>@>28(((.,(/1:8;CD;(/(84?)9>F))6-2(;:(()8-)).)43-(
@M00200:205:000000000-AKKM3:1:1101:16016:8375 2:N:0:1
TACGCGGGTATCTAATCCTGTTCGCTACCCACGCTTTCGCTCCTCAGCGTCAGGTAAGGCCCAGAGAGCCGCCTTCGCCACCGGTGTTCTTCCTGATATCTGCGCATTCCACCGCTACACCAGGAGTTCCGCTCTCCCCTGCCTACCTCTAGTCTGCCCGTATCGGAAGCAGGCCCGGAGTTAAGCCCCGAGTTTTCACTCCCGACGTGACGAACCGCCTACGAGCCCTTTATACCCAGTTGCCTAGCGCC
+
CCCCCGGGGGGGGGGGGGFGGGCFGGDGGGGGGGGGGGDGGGGGGGGGGGGGGGFDEFG8FGGFACFFGGGGGGGGFGGEGGGGGGGGG;EGG9DFGGGFGCGGGGGGFFGFGGGFGGGGGFCEEGGGGGGGGDFGGBCD9DFAGFGFGFCGFGC7@GDBGGFG59>85CF2*)*:38C;FGGFFF68?C5B5CFGFFGFE@(3;96:@14<:1EG9DFFB?80:E>F224AA2:2A)(5:A)4)).(,((
@M00200:205:000000000-AKKM3:1:1101:13509:8384 2:N:0:1
TACGCGGGTATCTAATCCTGTTTGCTCCCCACGCTTTCGTGCATGAGTGTCAGGTATGGACCAGAGAGCCGCCTTCGCCACTGGTGTTCTTCCCAATATCTACGAATTTCACCTCTACACTGGGAATTCCACTCTCCTCTTCCAACCTCCAGCGAGCCAGTATTGGATGCACATCCGAGGTTAAGCCCCGGGCTTTCCCATCCAACTGACATCCCAACCTGCCCACGCTTTAAACCCACTTGTCTAG
+
CCCCCGGGGGGGGGGGGGGGGGGGGGGGGGGGDGGGGGGGFGGGGFGGGGGGGGGGGGGGGGGGGFGGGGGGGGGGGGGDEGGGGGGGGGGGGGGGGGGGGGGFGCEGGGGGGGGFGGGGGFGFGGGGGFGGGGGGGFGFFGFFGF==DFF6D+>>BGGFGFFFBF6EDG5@CCAFF>65FCGFCCGFDC5*:EFFF*4.6:BEBB(5;(*10(,1(:B(53(2)3.9*2,4)975B8(,>>;;3)4
@M00200:205:000000000-AKKM3:1:1101:14662:8389 2:N:0:1
TACTCGGGTATCTAATCCTGTTCGCTCCCCACGCTTTCGCTCCTCAGCGTCAGTTGTTGCCCAGAGACCCGCCTTCGCCACCGGTGTTCCTCCTGATATCTGCGCATTTCACCGCTACACCAGGAATTCCAGTCTCCCCTGCAACACTCCAGTTTGCCCGTATCGACTGCAGGCCCGAGGTTGAGCCTCGGGTTTTCACAGCCGACGCGACAGACCGCCTCCGAGCTCTTTACACCCAGTCGTCTAGAGA
+
CCCCCGGGGGGGGGGFFGGGGGGGGGGGGGGGGGGGGGGGGGGGGGGGGGGGGGGGGGGGGGGGGFGGGGGGGGGGGGGGGGGGGGGGGGGGGGGGGFGGGGGGGGGGGG;<FGG?DGFEGGGEFGGGGGGGGGGGGFGFFGGFGFC=FFGCFFGFFFF?CDFDFFGGFGAEFBEFEFDBFGFF4D7?FDGA>EGD88:?ED=(-86@FB;0((;C9DF60.37287<::<BB<>FD1.4),-424>)46
@M00200:205:000000000-AKKM3:1:1101:23223:8389 2:N:0:1
TACGGGGGTATCTAATCCTGTTTGCTCCCCACGCTTTCGTGCATGAGCGTCAGTGTTGGCCCAGAAGGCTGCCTTCGCCATCGGTGTTCCTCCACATCTCTACGCATTTCACCGCTACACGTGGAATTCCACCTTCCTCTGCCACACTCTAGCCACGTAGTTTCGAGCGCAATTCCCAAGTTAAGCCCGGGGATTTCACACTCGACATGCGCGGCCACCTGCGCACACTTTAAACCCAGTTGTCTAG
+
CCCCCGGGGGGGGGGGGGGGGGGGGGGGGGGGGGGGGGGGGGGGGGGGGGGGGGGGGGGGGGGGGGGGGGGGGGGGGGGGGGGGGDGGGGGGGGGGGGGGGGGGGGGGFFFGGEGFGGGGGGGGGGGGGGFGGGGGGFGFFGGDFFGFGFGGGGGFFGGFGFFGFFGGFGFFEFFFFFGFFFGGAFFFFGCEFGGGFFGFFDF@FFFFEFFF90BEFFF??BBD>GBF7>7>2AA:E123:<9<A6<
@M00200:205:000000000-AKKM3:1:1101:20199:8397 2:N:0:1
TACGGGGGTATCTAATCCTGTTTGCTCCCCACGCTTTCGTGCATCAGTGTCAATGATCGTGAAGTAAGCTGCCTTCGCAATTGGTGTTCTATGTCATATCTAAGCATTTCACCGCTACATGACATATTCCGCTGACCTCCACGGTATTCAAGAAAGATAGTATCAATGGCAGTTTCCGAGTTAAGCCTGGAGATTTCACCACTGACTTACCTGCCCACCTACGCACACTTTAAACCCAATTGTCTAG
+
CCCCCGGGGGGGGGGGGGGGGGGGGGGGGGGGGGGGGGGGGGGGGGGGGGGGGGGGFGGGGGGGGGGGGGGGGGGGGGGEGGGGGGGGGGGGGGGGGGGGFGGFEGGGGGGGFGEFGFGGGGGGGGGGGGGDGGGGGFGDBEGFGFGDGBD8@DFFFGGFDFCGFFGGFGFFFFFFFDDBGGGGAF96AGF5AGGGFAEEE)=CCBFCEFCEF=,4@GFDFEA)-=AG4:.7CE3:@@B@F@ECC?C
@M00200:205:000000000-AKKM3:1:1101:21603:8403 2:N:0:1
TACGAGGGTATCTAATCCTGTTTGCTACCCACGCTTTCGCGCCTCAGCGTCAGTTGCAGGCCAGGCGACCGCCTTCGCCACCGATGTTCCTCCCGATCTCTACGCATTTCACCGCTACACCGGAAATTCCACCGCCCTCTCCTGCTCTCCAGATAAACCGTTTCCAATGCAATTCCCCGGTTGAGCCCGGGGCTTTCACATCTCACTTATCATTCCGCCTACGCCCCCTTTAAACCCAATTGTCTAG
+
CCC@,BFGGGGGGGGGGGGGGG9EGG<FGGGGGGGGGGG7CFGGGGGGGGGGGGG<9,C,@FGGD,8+8+@FGGGGGGGG,9>++@FGGGG9FGDGGGGGGGGGG6@FFGGGBEG>DGGGGGG7+@DGGGG,01+@EDGF*D,;?*=EG:EG,;+4+D*<C9:*;@CFAF+*19@A**9/=E)?6>FF))*):*:;ACFCCE)).7))))..))5A83>:<BF@(*7C97:24)5:E:(.))-))))
@M00200:205:000000000-AKKM3:1:1101:5637:8407 2:N:0:1
TACTCGGGTATCTAATCCCGTTTGCTCCCCACGCCTTCGCGCCTCAGCGTCAGGGTGCGCCCAGAGCCCCGCCTTCGCCACCGGTGTTCCTCCCGATCTCTACACATTTCACCGCTACACCGGGAATTCCAGGCTCCTCTGCGCCCCTCAAGAAAACCAGTTTCGGCCGACCCCCTCGGGTTGAGCCCGAGGATTTCACGACCGACTTGGCCTCCCGCCTACGCGCCCTTTCCACCCAATTGCCTCACAGC
+
CCCCCGGGGCGGGGGGGGGGGGAFGGGGGGGGGGGFGGDGDGGGGGGGGGGGGGGGGGGGGGGGFGGGGGGGGGGGGGGFGGGGFGGEGGGGDGGGGGGGGGGFGGGGFGGGGGGFGGGGGGG@CGFGGGGGFFFGGFGCFGGFGFGFGFG5ECGFFGGFAFACA4D>*=A=>@E;BE4:B854;FGFFGC>AEFFACGFFF>F;>12)3:DD0C;(/8<?B<5,:<<)24)-).2C-,().)-))(.))(
@M00200:205:000000000-AKKM3:1:1101:15707:8431 2:N:0:1
TACTAGGGTATCTAATCCCGTTTGCTCCCCTGGCCTTCGTGCCTCAGTGTCAGGAACTGCCCAGAGATCCGCCTTCGCAACTGGTCTTCCTCACGATATCTACGCATTTCACTGCTACACCGTGAATTCCGATCTCCTCTACAGTCCTCGAGTCACGCAGTATCCGGTGCAATTTCGGAGTTGAGCTCCGAGATTTCACACCAGACTGGCGTCACCACCTACGCACCCTTTAAACCCAGTTGTCTAG
+
CCCCCGGGGGGGGGGGGGGGGGGGGGGGGGGGFGGGGGGGGGGGGGGGGGGGGGGGGGGGGGGGGGGGGGGGGGGGGGGGGGGGGGGGGGGGGGFGGGGGGGGGGGGGGGGGGGGFFFGGGDGDGGGGGGGGGGGGGFGFFGGFGFGEGFGGGGGFFFDBEFBFFDDEDGFFFFFFFEGFGDFFFGGFFGG>AEFCFFGFFDDC@C@E@F>@A>EFFGFFFFF45=DG:C3*73;3C/236>E<C?3
@M00200:205:000000000-AKKM3:1:1101:13848:8450 2:N:0:1
TACCGGGGTATCTAATCCCGTTTGCTACCCACGCTTTCGCGCCTCAGCGTCAGTACCAGCCCAGGGGACCGCCTTCGCCACCGGTGTTCCTCCCAATATCTACGCATTTCACCGCTACACTGGGAATTCCGCCCCCCTCTTCTGGACTCGAGCCTTGCAGTTTCTTCCGCACGTCCTCGGTTGAGCCGAGGGATTTCACGGAAGACACGCATGGCCGCCTACGCGCCCTTTACGCCCAGTTGTCTAG
+
CCCCCDEGGGGGGGGGGGGGGGGGGGAEGGGGGGGGGGGGGGGGGGGGGGGGGGGGGFGGFGGGGGGE:FGGGGGGGGGGGGGGCGGGGGGGGGGGGGGGGGGGGGGEDFFGGGGEDGGG9EFGFFECFGDCGGGGGFGFFFABAFG@FFG5EGGFFGGFCCEGFFGF*C>4*<?EDFDECECCADGFFDCD>GGGFEG@?4(48@(1(73:?(:84CE0:::@0:3C)236-(14C((.564<26-
@M00200:205:000000000-AKKM3:1:1101:3010:8458 2:N:0:1
TACAAGGGTATCTAATCCTGTTTGCTCCCCACGCTTTCGTGCCTCAGTGTCAGGAACGTTCCAGAGCGCCGCCTTCGCCACCGGCCTTCCTCCCGATCTCTACGCCTTTCACCGCTACACCGGGAATTCCGCGCTCCTCTCCCGCCCTCTCGCTAGGCAGTCACCTGCGACCTTCCTGGGTTAAGCCCAGGCCTTTCCCACAGCTCTTACCTAACCACCTACGCACCCTTTCCACACCATTGTCTCT
+
CCCCCGGGGGGGGGFGCGGGGGGG9FGEGGGGGGGGGGEG<C@?FGGGGGGGFFGDGGGGGGG9DFGDGGGGGGC,DFEFGGG7FEEGGGDFFEGGGGGGGFGGG+A@,9@F9C>5=FDGCE+=@EFGGDFGG>DGGDGDFD8?E9CBGF,03CC**@D54A6F5?7,:=BA4=AFB+*),4:?FFE?F**)0=7C@3<<@?D(65;AE4(/;5C54<)5=8(.3:>DCC?)2-6(2(,).6.).))
@M00200:205:000000000-AKKM3:1:1101:23242:8499 2:N:0:1
TACTGGGGTATCTAATCCCGTTTGCTCCCCACGCTTTCGTACCTCAGCGTCAGAATCGGCCCAGCGGCCTGTTTTCACCTTCGGCGTTCCGATAGATATCAACGCATTTCACCACTCCACCTATCGTTCCGACCGCCCCTACCGATCTCAAGACATGCGGTTCGCCGTGCAATTCCTCGGTTGAGCCGAGGGCTTTCACACGACGCCTGCATATCCGCCTACGTACGCTTTACACCCCATTGACGAGAGAC
+
CCCCCGGGGGGGGFFFFFFGGGGGGGGGGGGGGGGGGGGGGGGGGGGGGGGGGGGGGGGGGGEGGGGGGGGFGC@FGGGGGGGGGGGGGGE?CEGDFGGFFGGGGDGEGGGGFFGFGGGGGGGGGDGGEFEGC8DEGFGFFGGF>D>5FFFGGGGF5@753<=D=EDEBGF:8BFFFFGFEE<*/>6>FDEFEFGC8)97;(7;>9>?110<)-0<0C>((48.22)111:<2)),:(-(.)))((,,4((
@M00200:205:000000000-AKKM3:1:1101:27052:8523 2:N:0:1
TACAGGGGTATTAATCCTGTTTGCTCCCCACGCTTTCGTGCATCAGCGTCAGTGTTAGCCCAGGGGGCTGCCTTCGCCATCGGTGTTCCTCCACATCTCTACGCATTTCACTGCTACACGTGGAATTCCACCCCCCTCTGCCACACTCAAGTCTGCCAGTAACAAGCGCAGTTCCCAGGCTAAGCCCGGGGATTTCACACCTGTCTTAACAGACCGCCTACGCCCGCTTTAAACCCCAGTGTCTAGCGATC
+
CCCCCGGGGGFFF9FEEGGGGGGGGGDFGEFFGGFGGGGGGGGGGGGGGGDEGGGGGGGGGCFCGCGGGGGGGDFGGGDGGG,CFGGGGGDFGGGGFCGAFGGGGCF9EGGGGGGFFFCEFF>EECCF;ECD+@C@8?DEFGGFGFFBGF?GED?+;ED?==D9DF6;?EBA8E?CFA75D8C**<9?>**/:;ACFEGB637*87*18@E3728?(9=1=?,)(*5)*1)543,-21842).)6))39?4
@M00200:205:000000000-AKKM3:1:1101:22231:8530 2:N:0:1
TACAAGGGTATCTAATCCTGTTTGCTCCCCACGCTTTCGAGCCTCAGCGTCAGTAATGGACCAGTATGTCGCCTTCGCCACTGGTGTTCTTCCGAATATCTACGAATTTCACCTCTACACTCGGAGTTCCACATACCTCTTCCATACTCAAGATAGCCAGTATCAAAGGCAATTCCAAGGTTGAGCCCTGGGCTTTCACCTCTGACTAAACTATCCGCCTACGCTCCCTTTAAACCCAGTTGTCTAG
+
CCCCCGGGGGGGGGGGGGGGGGGGGGGGGGGGGGGGGGGGGGGGGGGGGGGGGGGGGGGGGGGGGGGGGGGGGGGGGGGGGGGGGGGGGGGGGGGGGGGGGGGGGGGGGGGGGGGFGGGGGGGCFEEGGGGGGGGFGFGFFGGFGFGFGFGGGGFF?FGFGGFGFFGGFGFFBEFFFFGFGGGGFGGFFGC?FGGDF@FEEF@CE@<E6>=EFFGFFGFAAF=BFG>F7:>=EEB@EDFEFCEEEEE
@M00200:205:000000000-AKKM3:1:1101:20179:8532 2:N:0:1
TACGGGGGTATCTAATCCCGTTTGCTCCCCTGGCCTTCGTGCCTCAGTGTCAGGAACTGTCCAGAGACCCGCCTTCGCCACTGGTCTTCCTCATGATCTCTACGCATTTCACTGCTACACCATGAATTCCAGTCTCCTCTCCAGTCCTCAAGCACCGCAGTATCGAATGCAGTTTCGGAGTTAAGCTCCGAAATTTCACACCCGACTTACAGCGCCACCTACGCACCCTTTACACCCAATTGTCTAGAGA
+
CCCCCGGGGGGGGGGGGGGGGGGGGGGGGGGGFGGGGGGGGGGGGGGGGGGGGGGGGGGGGGGGGGGGGGDGGGGG7FGGGGFGFFFFGGGGGGGFEFFGGGGGGDGGGGGGGGGFFFFFFGGGFFFGFGGGGG?EGFFEFFGFGFGFGF=?FGGFBGGBGFFGFFGFBDFFFFFFF*C*@CG+BABAF5EDE>EF+;:A@@AF=299AEF@F>CEBGFFFE(8;CBG*7;4><7:C@1;)7.<<.95@)
@M00200:205:000000000-AKKM3:1:1101:22456:8537 2:N:0:1
TACTCGGGTATCTAATCCTGTTTGCTACCCACGCTTTCGCTCCTCAGCGTCAGTACCAGCCCAGAGTGCCGCCTTCGCCGCTGGTGTTCCTCCCGATATCTGCGCATTTCACCGCTACACCGGGAATTCCACACTCCCCTACTGGACTCTAGCCACAGCAGTATCGAGTGGCGTCCCCAGGTTGAGCCTGAGGGTTTCACACCCGACTTACTGAGCCGCCTACGAGCTCTTTACACCCAGTTGTCTAG
+
CCCCCGGGGGGGGGGGGGGGGGGGGGGGGGGGGGGGGGGGGGGGGGGGGGGGGGGGGGGGGGGGGGFFGGGGGGGGGGGEGGGGGGGCGGGGGGGE4>EGFGGGGGG7DFGGGGG5DGGGGGC7ECFGGGGGGGGGGFC=?DGFGFFFGFGFA6DFFGFFGGCFFFGGFGFDAADFFFFDC<CFA?FFFFG)85:8?4BEFE9=29;BDFFEC?C9:987@7DB(;79C><<>AB2;6?:.5:9<>BA
@M00200:205:000000000-AKKM3:1:1101:22707:8551 2:N:0:1
TACAAGGGTATCTAATCCCGTTCGCTCCCCTAGCTTTCGCGCCTCAGCGTCAGTGTCAGCCCAGCAACCCGCCTTCGCCGCAGGTGTTCCTCTCGATATCTACGCATTTCACCGCTACACCGAGAATTCCAGTTGCCCCTTCTGCACTCTAGCCCCGCAGTATCGGCTGACCTTTCCGAGTTAAGCCCGGAGATTTCACAGTCGACTTGCGGTGGCCGCCTACGCGCCCTTTAAACCCAGTTGTCTAG
+
CCCCCGGDGGGGGGGGGGGGGGGGGGGGGGGGGGGGGGGGDGGGGGGGGGGGGGGGGGGGFGGGGGGGGGGGGGGGGGGGGGGEFGGGGGGGGGDFG8CFFFGGGGCFFGGGGDEFGGGGGGGGDEGEGGGFGGGGGFGFFGD7EFGFGBF=@8D>EGG>CDCFD59**:AEF5AFFD*9DED@89?FDDEFEGEFAC=?8>@1;;<@37:9?088()27:(357:<<GD(244)-;3005)45><A)
@M00200:205:000000000-AKKM3:1:1101:8537:8567 2:N:0:1
TACCAGGGTATCTAATCCTGTTTGCTCCCCACGCTTTCGCGTATCAGCGTCAGTATCCAACCAGGGGGCCGCCTTCGCCACAGGTGTTCCTCCCGATATCTACGCATTTCACCGCTACACCGGGAATTCCACCCCCCTCTTTGGTACTCTAGCTTGTCAGTTTCATGCGTCCTTCCCTGGTTGAGCCGAGGGATTTCACACATGACTTAACAAACCGCCTACACGCCCTTTACGCCCAGTTGTCTAG
+
CCCCCGGGGGGGGGGGGGGGGGGGGGGGGGGGGGGGGGGGGFGGGGG,CGGGGEFG9C<E@,CEC7:@FEGGGGGGGGEGEF@FGGGGGFFBEBFGCGGGGGGGGGGGGGGGFGGFGGGEFEEE7EGGGGFG6>=CGEG5?;;AF=9AGFF8EFCFFFC8:?CGFF7D>C>9BCAFF+98>CGGAGGFA4>>DFGGFFFF@;33>EF3>E957?CC9CB:??2@?C:5<7:)612(:44,)).9AA2
@M00200:205:000000000-AKKM3:1:1101:16070:8596 2:N:0:1
TACACGGGTATCTAATCCTGTTTGCTCCCCACGCTTTCGCGTATCAGCGTCAGTATCCAACCAGGGGGCCGCCTTCGCCACAGGTGTTCCTCCCGATATCTACGCATTTCACCGCTACACCGGGAATTCCACCCCCCTCTTTGGTACTCTAGCTTGTCAGTTTCATGCGTCCTTCCCCGGTTGAGCCGAGGGATTTCACACATGACTTAACAAACCGCCTACACGCCCTTTAAACCCAGTTGTCTAG
+
CCCCCGGGGGGGGGGGGGGGGGGGGGGGGGGGGGGGGGGGGGGGGGGGGGGGGGGGGGGGGGGGGDEGGGGGGGGGGGGGGGGGGGGGGGGGGGGGFGGGGFGGGGGGGGGGGGGFGGFGGGGGFGGGGGFGGGGGG5CDFGGACFFAFCGDGFDFFFGFGGFG4BCGDGFFFFFFFFG>FCDGFEFEF3CB;FGGFFGFF?@E93<<D4<AFFGG>GF((.(.48FDCD?2<A<.C<046<4-:::
@M00200:205:000000000-AKKM3:1:1101:22123:8608 2:N:0:1
TACTAGGGTATCTAATCCCGTTTGCTCCCCTGGCCTTCGTGCCTCAGTGTCAGTAACTGCCCAGTGACCTGCCTTCGCCTTTGGTATTCCTCTCGATATCTACGCATTTCACTGCTACACCGAGAATTCTAGTCACCTCTTCAGTACTCCAGCATGGTAGTATCGGATGCAGTTCCGAGGTTGAGCCCCGGGCTTTCACATCTGACTTACCACGCCACCTACGCACCCTTTAAGCCCAGTTGTCTAGAGCT
+
CCCCCDEFCFFFGGFGGGEFGGGCGGGGGGGFGFGGF,CEFGGGGGGGDFGGGGGCFGGGCFCD@FFGGFFDFFFFFDGGD,FCCAEFGFFGGGGGCE8F89FFGGGGGG,A<EFF,EF=EEEGCEGDFFDF@EEFGFCDFGGFFFDDGFDFDGFBF9E9FF7@5A>C9=D6+;;;@BD>C@DD*@=@5DGDFECF5CFCEECE*70;AEEFE9EC=DADF@49@C?D:*>4**0(695(*6/0*87))))
@M00200:205:000000000-AKKM3:1:1101:18904:8616 2:N:0:1
TACCCGGGTATCTAATCCTGTTTGATCCCCACGCTTTCGTGCCTCAGCGTCAATAACTGCGCAGTGAGCTGCCTTCGCAATTGGTGTTCTATGTCATCTCTAAGCATTTCACCGCTACATGACATATTCCGCTCACCTTCACAGTATTCAAGACAGAGAGTATCCACGGCAGTTTCCGAGTTAAGCTCGGAGATTTCACCACGGACTTCCCTGCCCGCCTACGCACCCTTTAACCCCAATTGTCTAGAGTT
+
CCC@<FGGGGGGGGGGGGGGGGGGGGGGGGGGGGGGGGGGDGGGGGGGGGGGGGGGGGGGGGGGGGGFGGGGGGGGGGCFG<FGGGGGGGGFDGGGGGGGGCGGGGGGGGGGGGGFGGGFEFGCC=FGGGCEGGGGGF8DFGGF,C@EG7FG9D6?5@D5DGEFDFGGEGFBFFFF?>+0@EFFCA:?:+@>*AFGAEF*38=)-:@E?64AB@DD)9ADDDD>>EFG/963<)/6C6?;9<)97))))))
@M00200:205:000000000-AKKM3:1:1101:21995:8618 2:N:0:1
TACACGGGTATCTAATCCTGTTCGATCCCCACGCTTTCGTGCCTCAGCGTCAGTTACGGCTTTGTGAGCTGCCTTCGCAATCGGTGTTCTGTGTCATATCTATGCATTTCACCGCTACATGACACATTCCGCCCACATCAAACGTACTCAAGATGAGCAGTATCAATGGCAGTTCTGCAGTTAAGCTGCAGGCTTTCACCACTGACTTACTCTTCCGCCTACGCACCCTTTACACCCAATTGTCTAGAGA
+
CCCCCGGGGGGGGGGGGGGGGGGGGGGGGGGGGGGGGGGGGGGGGGGGGGGGGGGGGGGGGGGGGGGGGGGGGGGGGGGGGGGEGGGGGGGGGFFFCFEGGGGGGGGGGGGGGGGFGGGGCFGGGGGFFGDEDEGGGFGFFGGFGFGDGFGGGFGFFFFFFFEGCFGGFDFADEFFFFFFGGGFFGGFFGCF>FFFFE=@EBB5@CEFFFFFFCFD=DEAD25BA;>C/;@:*85:EDB@FE<5<6))/)
@M00200:205:000000000-AKKM3:1:1101:7584:8624 2:N:0:1
TACGCGGGTATCTAATCCTGTTTGCTCCCCACGCTTTCGTGCCTCAGTGTCAGTGCTGGTCCAGGTGGCCGCCTTCGCCACAGATGTTCCTCCCGATCTCTACGCATTTCACTGCTACACCGGGAATTCCACCACCCTCTACCGCACTCTAGTCCGCCAGTATCCACCGCCATTCCCAGGTTGACCCCGGGGCTTTCACGGCAGACTTACCGAACCACCTACGCACACCTTACGCCCTATTGACTAG
+
<@C@CGD7@:ECEFFDF9CFGGEDEGGFGGG@7C:FFGDD8FFFFCEFECEEEFCEF98BEFE@AFFGFGGGGGGGGGGGGFF<FEAFFGEGFFCCCFFGFC<7>+@+=9EGFFFFG<?E8C486+,=EA==D?=EGFG5+6EBG*=5=?@=CDFFFED>35CFE;0D>CAAF*<EAFD9F2;9*4;598EB4:*;8CG;19(37@EFE)(/3;5*(17.,8:B(/)1/*82:046:(,8))).))(
@M00200:205:000000000-AKKM3:1:1101:19069:8636 2:N:0:1
TACAAGGGTATCTAATCCCGTTTGCTCCCCTAGCTTTCGCGCCTCAGCGTCAGTAACAGACCAGAGAGCCGCTTTCGCCGCCGGCGTTCCTCCTGATATCTACGCATTTCACCGCTCCACCAGGAATTCCGCTCTCCCCTCCTGTACTCTAGTTCGGCAGTATCCAATGCAATTCCCCGGTTAAGCCGGGGGCTTTCACAAAGGACTTATCAAACCGCCTACGCGCTCTTTATGCCCAGTTGTCTCG
+
CCCCCFGDGGGGGGGGGGGGGGGGGGGGGGGGGGGGGGGGDGGGGGGGGGGGGGGFGGGGGGGDFGGGGGFGGCFGGGGGCGFFEGGGGGGGGGGGGGGGGGGGGDFGGGGGGGGFGGGGGGGGGGGGFGEGGGGGGFGDFDGFGFGFGFG+ECC:BGGFGFEFFF5C>F65B@FFFADBEGCC=CG5BDD:AGGFF?GE@;@132>7<<AAFFGF>GF?1165(:0>FFA).6<>E?14)5<B22(
@M00200:205:000000000-AKKM3:1:1101:6761:8636 2:N:0:1
TACACGGGTATCTAATCCTGTTTGCTCCCCACGCTTTCGAGCCTCAGCGTCAGTAATGGACCAGTATGTCGCCTTCGCCACTGGTGTTCTTCCGAATATCTACGAATTTCACCTCTACACTCGGAGTTCCACATACCTCTTCCATACTCAAGATAGCCAGTATCAAAGGCAATTCCAAGGTTGAGCCCTGGGCTTTCACCTCTGACTAAACTATCCGCCTACGCTCCCTTTAACCCCAATTGTCTAG
+
CCCCCGGGFGGGGGGGGGGGGGGGGGGGGGGGGGGGGGGGGGGGGGGGGGGGGGGGGGGGGGGGGGGGGGGGGGGGGGGGGGGGGGGGGGGGGFEEEFGGGGGGGGFFGGGGGGGFGGGGGGGGFC8EGGGGGGGGGFFBFGGFFFGFGF8AFFGDFGGFFFEGEFGGBFFDF6D7D9FFEG??FDF5DD??FGFGAEECEFFF7>CE*@ECE<FEAFAA>DFFFGFFFCEFF475E2DBEF<C@?C
@M00200:205:000000000-AKKM3:1:1101:19019:8642 2:N:0:1
TACCGGGGTATCTAATCCTGTTTGCTCCCCACGCTTTCGAGCCTCAGCGTCAGTAATGGACCAGTATGTCGCCTTCGCCACTGGTGTTCTTCCGAATATCTACGAATTTCACCTCTACACTCGGAGTTCCACATACCCCTTCCATACTCAAGATAGCCAGTATCAAAGGCAATTCCAAGGTTGAGCCCTGGGCTTTCACCTCTGACTACACTATCCGCCTTCGCTCCCTTTCAACCCAGTTGTCTAGAGCT
+
CCCCCGGGGGGGGGGGGGGGGGGGGGGGGGGGGGGGFGG@EGGGGGGGGGGEGGGFGGGFGGGGGDGDFGGGGGGGGGGGGGGGEDGGGGGGGGGCG<FGGGGFF8FGGGGGGGGFGGGGAFC7+@EGBEFFGE+CD*6=DGGBA9?*=D==9DC?7>DBG8CD*;+@*=68?EFFFDG*C6?F*@CFF+:?*@CC57EC@@B):7*;)0015*7@7>?4).)3:@BG8>@65>4=E>(8@4C@?35C)).
@M00200:205:000000000-AKKM3:1:1101:26652:8657 2:N:0:1
TACCAGGGTATCTAATCCTGTTTGCTCCCCACGCTTTCGCACCTCAGCGTCAGTTCCGGACCAGTAAGCCGCCTTCGCCACTGGTGTTCTTCCTAATATCTACGAATTCCACCTCTACACTAGGAGTTCCACTTACCTCTTCCGGACTCGAGCTTGCCAGTATCAAAGGCAGTTCCAGAGTTGAGCTCTGGGATTTCACCCCTGACTTAACAAACCGCCTACGTGCGCTTTAAACCCAATTGTCTAGAGA
+
CCCCCGGGGGGGFGGGGGGGGGGGGGGGGGGGGGGGGGGG@FFGGGGGGGGGGGFGGGGGGGGGGGGGGGGGGDGGGGGGGGGFFGFDGGFGGGGGGGGGFGFGGGGGGFGGGGGFGGGGGFFCEEGGGGFGGGGGGFFEFFGDCEDAGFGGGGGFFGGFFCDD>FGEB=F=FFFBFF+*>DCF6@CFAGGA?FFG6;<@C=D>@CEFFFEFF=8>4?B29:285=?8<CFC<7<38;=(9;?3.9))/9
@M00200:205:000000000-AKKM3:1:1101:5641:8659 2:N:0:1
TACTGGGGTATCTAATCCTGTTTGCTCCCCACGCTGTCGCGCCTCAGCGTCAGCAACAGCCCAGCAGGCCGCCTTCGCCACTGATGTTCTTCCCGATCTCTACGCATTCCACCGCTACACCGGGAATTCCACCTGCCTCTACTGTGCTCGAGCCCGACAGTTTAGAAGGCAGCCCTGCGGTTGAGCCGCAGGATTTCACCCCCTACTTATCAGGCCGCCTACGCGCCCTTTAAACCCAGTTGTCTAG
+
CCCCCGGGGGGGGGGGGGGGGGGGGGGGGGGGGGGGGGGGGGGECGGGGGGGGGGGGGGFFGGGGGGGGEGGGGGGGGGGGGGGCGGGGGGGGGCFGGGGGAEGGGGGGGGGFGGFGGGGGGGGGGGGGGGGGGGGGFGDFGGFGFGFGEGDEG6@BGDEFF7CCFCC9;FA589F6ADFFGCCAEFFFGG4>F@FFFGA@(37;?@;E)4<34B=93B:3:::6EBD/082<<A3C?::)46<A99
@M00200:205:000000000-AKKM3:1:1101:13562:8670 2:N:0:1
TACCAGGGTATCTAATCCCGTTCGCTCCCCACGCTTTCGCACATGAGCGTCAGAACAACGCTAGGGTGCCGCTTTCGCCACTGGTATTCCCCCCGATATCTACGCATTCCACCACTACACCGGGAATTCTACACCCCTCTCATTGCCTCAAGCTAAGCAGTTTTCAACGACCTCTCCCAGTTAAGCCGGCAGCTTTCACGTCGAACTTGCCTAACCGCCTCCGTCCGCTTTAAGCCCAGTGTTCCACAGAC
+
CCC<CFGDGFGGGGGGGGDEGGGGGGGGGGFGGGGGGGG>:B:B,CFGGGGGGFECF8EGGG@C86FGGFDG>FCGGGGGGGGGGAEGGGCBFGC@CGGGGF,=FGGG8FGGGCFFCGGFFG7+3=EGG8DGD?+>@?E<?9:C8D?EG*@=C++33@CFF77C7;@,**3)50**9A>>FG+BCEGF4)4):CGGFFG26=(,4=@E))6)7=EF@GF(,(,)(/)1*9:B))62E?18)).))6).(((
@M00200:205:000000000-AKKM3:1:1101:10815:8671 2:N:0:1
TACCGGGGTATCTAATCCTGTTCGCTCCCCACGCTTTCGCGCCTCAGCGTCAGTACCGTCCCAGCGAGCTGCCTTCGCCATCGGTGTTCCTCCTGATATCTGCGCATTTCACCGCTACACCAGGAATTCCACTCGCCCCTTCCGGACTCTAGCCAGATAGTTTCCAGCGGCATTCACAGGTTGAGCCTTTGACTTTTACACCAGACTTATCTGGCCGCCTACGCGCACTTTAAACCCAATTGTCTAGAGA
+
CCCCCGGGGGGGGGGGGGGGGGGGGGGGGGGGGGGGGGGEGGGGGGGFGGGGGGGGEGGGGGGGGGGDFGFFGGGGGGGGGGGGGGGGGGGGGGFGGFFGGGGGGGGGGGGGGGGFDGGCCCFGGGGFFGGG+,=EE5EDFGFEDDG5C5E@DFF5A>+?EFFGEFGGF>ABFFFA+=:AFGCCAFGFFG,=BGGGFC?/>35;4=)7/575.4CC19>66:0)-:>D<DAAD>2,8:0<644))))),.
@M00200:205:000000000-AKKM3:1:1101:3090:8672 2:N:0:1
TACTGGGGTATCTAATCCCGTTCGCTCCCCTAGCTTTCGCGCCTCAGCGTCAGTCACTGTCCAGGTAGCCGCCTTCGCCGCAGGTGTTCCTCCCAATATCTACGCATTTCACCGCTACACTGGGAATTCCACTACCCCCTCCAGGACTCAAGCAAAGCAGTTTCAGATGCAATTCCCGAGTTAAGCCCGGGGCTTTCACATCTGACTTGCCAAGCCGCCTACGCGCCCTTTATACCCACTTGTCTAG
+
BCCCC8<FFGFGGGGGDEGEFGFGCBECG@FGGFF9EEEGGGGGGGGF:C8@6CFFFG<FGGGGGGGGGGGG@FGG7FCEGGGG=<CFFFGGGGGGGGFGGDF?+@=:DFEGGD6*0@,,,=EEE8DFFA;9=?FFDFC5:+=0DDF)=@FFDDF?DC89@D9?CFDGACAEF@ACFDGFG5F7@7C>?GDFFGGF=/1983;4@C:4==28>=FF4D57?;(),88C)0))-).6+)(.64-56))
@M00200:205:000000000-AKKM3:1:1101:18635:8689 2:N:0:1
TACCGGGGTATCTAATCCCGTTCGCTCCCCTAGCTTTCGCGCCTCAGCGTCAGTGTCAGCCCAGCAACCCGCCTTCGCCGCAGGTGTTCCTCTCGATATCTACGCATTTCACCGCTACACCGAGAATTCCAGTTGCCCCTTCTGCACTCTAGCCGCGCAGTATCAGTTGACCTTTCCGAGTTAAGCTCGGAGATTTCACAACTGACTTTCGCTGGCCGCCTACGCGCCCTTTAAACCCACTTGTCTAG
+
CCCCCGGGGGGGGGGGGGGGGGGGGGGGGGGGGGGGGGGGDGGGGFGGGGGGGGGGGGFGGCFDGGGGGGGGGGGGGGF:FDC>FGGGGGGGGGG,=FEGDCG+BECGGGEFGGGE6FGGGGGCGEGFGGFFFGGGGFD=FGCBFFGEGFGCFFGEFGGFGGFG<FCGAGFEF@FFFF**6=FC8>@FDC=4)6=BFEGFE7@44(77)93;;(*8=CDF:3307:BDG54.:2:A6:?(444<<<65
@M00200:205:000000000-AKKM3:1:1101:19220:8689 2:N:0:1
TACGGGGGTATCTAATCCCGTTTGCTCCCCACGCTTTCGCGCCTCAGCGTCAGTCACCGTCCAGAAGGCCGCCTTCGCCACCGGTGTTCCTCCCGATCTCTACACATTTCACCACTACACCGGCAATTCCACTGCCCTCTGCAAGGCTCCAGAGTGGCCGTATGGGATGGCGACTGGCAGTTAAGCCACCAGCTTTCACACCCCACGCGCCCCTCCGCCTGCGTGCGCTTTAACCCACTTGTCTAG
+
CCCCCGGGGGGGGGGGGGGGGGGGGGGGGGGGGGGGGGGGCGGGGGGGGGGEGGGGGGGGGGGGGGGFGGGGGGGGCFGGGGGEGGGGGGGGGGGGEGGGGGGGGGGGGGGGGFGFGGGGGGCEG=EFGGGGGGGGGFGFFGGFF5C@GFGDCFCFFGGEC>BGFFGGFGFFFFFFAFG:FGGGFGGFFGGFFGGGFFGFF;@>@BBFFFFFFFGGFGF:8:6D?EEGG*8B<:<6?(.46<>D2:
@M00200:205:000000000-AKKM3:1:1101:28659:8693 2:N:0:1
TACAGGGGTATCTAATCCCGTTCGCTCCCCTAGCTTTCGCGCCTCAGCGTCAGTGTCAGCCCAGCAACCCGCCTTCGCCGCAGGTGTTCCTCTCGATATCTACGCATTTCACCGCTACACCGAGAATTCCAGTTGCCCCTTCTGCACTCTAGCCCCGCAGTATCGGCTGACCTTTCCGGGTTAAGCCCGGAGATTTCACAGTCGACTTGCGGTTGCCGCCTACGCGCCCTTTCCACCCAATTGTCTAG
+
CCCBCGGGGGGGGGGGGFGGGGGGGGGGGGGGGGGGGGGGEGGGGGGGGGGGGGGGGGGGGGGGGGGGGGGGGGGGGGGGGGCGGGGGGFGGGGGGCFEFGFGGGGGGGG,CFDGFGGGGGGGGGEGGGFGGGGGGGDD5DGA9EFGD?5FGFGGFEGGDGGFF5>DCBF>CC=8@A>>?CC9CFFFFB4?A;CCCF<GCAE8(,:@23>0:((**)))3042.4*01/)3:))))24141>><2)6)
@M00200:205:000000000-AKKM3:1:1101:10035:8694 2:N:0:1
TACCAGGGTATCTAATCCCGTTCGCTCCCCTGGCTTTCGCGCCTCAGCGTCAGAAGGGGTCCAGCCGACCGCTTTCGCCACCGGCGTTCCTTCCGATATCTACGCATTTCACCGCTCCACCGGAAGTTCCGTCGGCCCCTACCCCCCTCGAGGCTGCCAGTATCGGAGGCCCTTTTCCGGTTGGGCCGAAAGATTTCACCCCCGACTTGGCAGCCCGCCTACGCGCCCTTTAAACCCAATTGTCTAGACAT
+
CCCCCGGEGGGGGFGGGGGGEFFGGGGGGEFGFFGGGGEGGGGGEGGGG@@F7EFFGEGGGGGGGGGGGGGGEB:FBCCEEFD:CFGDEDFFGGGGD:CGGGGDFGEEFEEGGEEDDF?DGGCC@7DFGGDGGGCDCEGFFCGFGFG2>DC*BDDFFFGF8C?8@5>E:EF:F196F6D8F8<7>CED>5/5)::CFFFA4349(7>23).)-4EC>GF16:(02C5C7*))6624?(:()5-.-6)4)))
@M00200:205:000000000-AKKM3:1:1101:19042:8697 2:N:0:1
TACTGGGGTATCTAATCCCGTTTGCTCCCCTGGCTTTCGCGCCTCAGTGTCAATGCCGGTCCAGGATGCCGCCTTCGCCACCGGTGTTCCTCCAGATATCTACGCATTTCACCGCTACACCTGGAATTCCGCATCCCTCTCCCGGATTCAAGCCAACCAGTATCGAACGCAGTTCCCGGGTTGAGCCCGGGGATTTCACGTTCGACTTAGCAGGCCACCTACGCGCCCTTTAAACCCAATTGTCTAG
+
CCCCCGGGGGGGGGGGGGGGGGGDGGGGGGGGFGDGGGGGGGGGGGGGGGGGGGGGGGGGGGGFFGG8FGEGGGGGFGGGGGGGGGGGGGGGGGGGGGGGGAGGGGGGGGGGGGDBDGEFFFGF8EGGGGDGGGGGGFGFFGGFGAGAGFGCGGGFFCDACCCGFFGGFGFAFFFFF>G>BEGF6DFFFDGBFEGGFFG;DFFDDFF?CEFFF<E=<FF8EE;=6CFG<*3466>?C6,89BADAB2
@M00200:205:000000000-AKKM3:1:1101:8566:8701 2:N:0:1
TACCGGGGTATCTAATCCTGTTTGCTCCCCACGCTTTCGCGTCTCAGCGTCAGTAACGTCCCAGCGAGCTGCCTTCGCCATTGGTGTTCCTCCCGATATCTGCGCATTTCACCGCTACACCGGGAATTCCACTCGCCTCTTCCGAACTCTAGTCCGGCAGTATCGACCGGCATCCCAGGGTTGAGCCCTGGACTTTCACAGCCGACTTACCGACCCGCCTACACGCGCTTTACACCCAGTGGTCTAT
+
CCCCCGGGGGGGGGGGGGGGGGGGGGGGGGGGGGGGGGGGGGGGGGGGGGGGGGGGGGGFGEGGGGGGGGGDGGGGGGGGGAFGFGGGGGGGGCGGGGGGGGGGGGGGGGGGGGGFGFE8>6CECEDGGGDFGGGGDAGBFGGBEADCGFFBFCGE>C7>ECEGFFGGFGFFB=8FA;5AFGG6FGG>;FCFFGFC+7@EE<?FBB;;))(46(2:9GE:<:3??8BG7*:>:)58?,4:)24<>A)
@M00200:205:000000000-AKKM3:1:1101:23379:8703 2:N:0:1
TACCGGGGTATCTAATCCCGTTTACTACCCTAGCTGTCGCGTCTGAGTGTCAGAAACAGACCAGAAGATCGCCTTCGCCACTGGTGTTCCTCCCGATATCTACGCATTTCACCACTACACCGGGAATTCCATCTTCCTCTTCTGCTCTCAAGCACGGTAGTATTGAATGACCTCTCCCAGTTGAGCCGGGAGATTTCACATCCAACTTACCGCGCCACCTGCACGCCCTTTAAACCCAATTGTCTAGAGAC
+
CCCC<FGGGGGGGGGGGGGGGGGGGG<FGGGGGGGGGGGGG@FGDFGDGGGGEAFEGCF,FFFG?<<BEFGGGGGGGGGGGGGFGFGGGGGGGGGGGGGGGGGGGGGGGGGGGGGFFGGGGGGDGGGGGGG;@FGGGFGFFGGFG?8DFFGG9AD>B=FFGFE+;+6DFFFFD5;@F*;?FG7C6DG>AD*@*@CFFFGF64@=@EBA>67622>E>DFBFFDF<D)98*;37;A(4,(8>))5)5))7>(
@M00200:205:000000000-AKKM3:1:1101:16780:8717 2:N:0:1
TACTAGGGTATCTAATCCTGTTTGCTCCCCACGCTTTCGCGTATCAGCGTCAGTATCCAACCAGGGGGCCGCCTTCGCCACAGGTGTTCCTCCCGATATCTACGCATTTCACCGCTACACCGGGAATTCCACCCCCCTCTTTGGTACTCTAGCTTGTCAGTTTCATGCGTCCTTCCCCGGTTGAGCCGAGGGATTTCACACATGACTTAACAAACCGCCTACACGCCCTTTAAACCCAGTTGTCTAGAGAC
+
CCCCCGGGGGGGGGGGGGGGGGGGGGGGGGGGGGGGGGGGGGGGGGGGGGGGGGGGGGGGGEGGGGGGGGGGGGGGGGGGGFFEFGGGGGGGGGGGGGGGGGGGGGGGGGGGGGGFGGGGGGGGGGGGGGGGGGGGGFGFFGGFGFGEGFGCFFGFFGCAEGCFFF7DBGEFFFFFFFGACEGGFFC>DGGF>GGFFEGFFFEEFFFFFEEFFFGG0C>6?8(03CFDCC?AFFF:E?B>ABDF4).)2)(
@M00200:205:000000000-AKKM3:1:1101:8955:8718 2:N:0:1
TACTGGGGTATCTAATCCCGTTTGCTCCCCTAGCTTTCGCGCCTCAGCGTCAGAAAAGATCCAGCGAGCCGCCTTCGCCACCGGAGTTCCTAATGATATCAACGCATTTCACCGCTCCACCATTAGTTCCGCTCGCCCCTATCTCCCTCGAGGCCGTCAGTATCTGAGGCAGTTCCGCGGTTGAGCCGCGGGATTTCACCCCAGCCTTGACAGCCCGCCTACGCGCCCTTTAATCCCAACTGTCTAGAGAC
+
CCCCCGGGGCCEGGAFFFFGGGGGC@FGGGGGFGFGGGGGGGGGGEGGGGGGCGGGGGGGGGGGGE@FGGDGGGDG<FGGGGGGDGGGFGGGGGFFGFFGGGGEE6FFFGEFFEGBDG8FG?EFFFDDEFEDDGGG>BC=FFGFGFGFGFG7CCCFFGD>DFEF@EF7>FFDFFFF4BGE:CG4FCC):D=E35FGFEF<?FFF0:0ABBFAF?5=0>@B(4<EFG@D)0)5))).<0:(((-6<A))))(
@M00200:205:000000000-AKKM3:1:1101:20841:8724 2:N:0:1
TACAGGGGTATCTAATCCTGTTTGCTCCCCACGCTTTCGCGCCTCAGCGTCAATTACGGGCCAGATAGCCGCCTTCGCCACTGGTGTTCTTCCCAATATCTACGAATTTCACCTCTACACTGGGAATTCCACTATCCTCTCCCGCATTCAAGCTCATCAGTATCAAGCGCAGCCCCCAGGTTGAGCCCGGGAATTTCACGCCTGACTAAGAAGGCAACCTACGCGCCCTTTAAACCCAATTGTCTAGAGA
+
CCCCCGGGGGGGGGGGGGGGGGGGGGGGGGFGGGGGGGGGGGGGGGGGDFGGGGGGGGGGGGGGGFGGGGGGCFEFGGGGGGGFADFGFFDGGGGGGFF,@EGGG8FGGGGGGFDFG<EFFGGFFFGGGCFGFGGGD2==FGE>EDGFGFG?FDGBD9FFDF*+;FFFEC>5?)@?BDC?CAGFFFGABGCEBEFC>EFB=)((76*>7)>*79F:-?A144(8:E>3CF@<CFFDGD(36744444-,6
@M00200:205:000000000-AKKM3:1:1101:13247:8752 2:N:0:1
TACTAGGGTATCTAATCCTGTTTGCTCCCCACGCTTTCGTGCATGAGCGTCAGTATTGGCCCAGGAGGCTGCCTTCGCCATCGGTGTTCCTCCACATCTCTACGCATTTCACCGCTACACGTGGAATTCCACCTCCCTCTGCCATACTCCAGCATCGTAGTTTCAAGTGCAATTCCCAGGTTAAGCCCGGGGATTTCACGCCTGACTTGCGACGCCGCCTGCGCACCCTTTACACCCAGTTGTCTAG
+
[truncated: 50,306,607 more chars]
