# Supplementary material for: Responses of rhizosphere soil bacteria to 2-year tillage rotation treatments during fallow period in semiarid southeastern Loess Plateau
Source: PeerJ. 2020 May 5;8:e8853. doi: 10.7717/peerj.8853 (PMC7207221; doi:10.7717/peerj.8853)
Supplement: Supplemental Information 66 [file peerj-08-8853-s066.gz › G4L3.R1.fastq]

@M00200:207:000000000-ALC1F:1:1102:5798:3370 1:N:0:5
ATTGGGTGTAAAGGGAGCGTAGGCGGGTTGTTAAGTCAGTTGTGAAAGTTTGCGGCTCAACCGTAAAATTGCAGTTGATACTGGCATCCTTGAGTACAGTAGAGGTAGGCGGAATTCGTGGTGTAGCGGTGAAATGCTTAGATATCACGAAGAACTCCGATTGCGAAGGCAGCCTGCTGGACTGTAACTGACGCTGATGCTCGAAAGTGTGGGTATCAAACAGGATTAGATACCCGAGTA
+
EGGGGGGGGGGGGGGGGGGFFGGGGGGFEGGGGGGGGDF@FGGGGGGGCFGGGGGGG:FGGGG?FE@EFFFGGGGGGGGGGGGGGGDDFGGGGGGGGGG?FGGGG@AFFFGGGGFGGG@FGGGGGGGGGGGGGGGGC<FFGGGGG9CCGGGGGGGFGGEFCEEGDGGCGGCEG,88DFGF7CFGGGGGGGGGGDGGGFGFGGGGGGGFGGGGGGGGGGGGGGGGFGGFGFFGGGG3BGFG
@M00200:207:000000000-ALC1F:1:1103:5259:18363 1:N:0:5
ATTGGGTGTAAAGGGCGCGCAGGCGGCTATCCAAGTCAGGCGTGAAAGCCCCGGGCTTAACCTGGGAGGTGCGTCTGGGACTGGGTGGCTAGAGATCGGGAGAGGAGAGTGGAATTCCCAGTGTAGAGGTGAAATTCGTAGATATTGGGAAGAACACCGGTGGCGAAGGCGGCTCTCTGGACCGATACTGACGCTGAGGCGCGAAAGCGTGGGGAGCAAACAGGATTAGATACCCCTGTA
+
GFGGGGCFCEGGGGGGGGGGGGGGGGGGGGGGGGGGGGGGGGFGFGGGGGGGGGGGGFGGFGGGGGFGGFGGGGGGGGGGGGGGGGGGGGGGGGGFDFEGFEGGGFGGGGGGGGGGGFFGFGGFGGGGGGGGGC<AEFGGGGGGGGGGGGGGGGGGGGGGGG:BEGGGGCGGGGGGGGGGGGGGGGEEGGGGGGGEGGGGGGGGGGGGEEGEGGGECGGGGGGGGGGFGFGGGGGGGGGG
@M00200:207:000000000-ALC1F:1:1104:10626:23318 1:N:0:5
ATTGGGTTTAAAGGGTGCGTAGGCGGGTCTTTAAGTCAGGGGTGAAATCCTGGAGCTCAACTCCAGAACTGCCTTTGATACTGAAGATCTTGAGTTCGGGAGAGGTGAGTGGAACTGCGAGTGTAGAGGTGAAATTCGTAGATATTCGCAAGAACACCAGTGGCGAAGGCGGCTCACTGGCCCGATACTGACGCTGAGGCACGAAAGCCAGGGGAGCAAACGGGATTAGATACCCCAGTA
+
GGGGGGGGGGGGGGGGGGGGGGGGGGGGGGGGGGGGGGGGGGGGGGGGGGGGGGGGGGGGGGGGGGGGGGGGGGGGGGGGGGGGGGGGGGGGGGGGGGGGGGGGGGGGGFGGGGGGGGGGGGGGGGGGFGGGGGGGGGGGGGFGGGGGGGGGGGGGGCGGGGGGGGGGGGGGGGGCFFGGDFGGGGGGGGFGGGGGGD>FEFGGGGGFGGGCDDC5DFGG5D5CD<FFFFGGGGCFD37F
@M00200:207:000000000-ALC1F:1:1105:8031:17070 1:N:0:5
ATTGGGTGTAAAGGGTGCGTAGGCGGCTATGCAAGTCAGTAGTGAAATCCATGGGCTTAACCCATGAACTGCTATTGAAACTGCACAGCTTGAGTGAAGTAGAGGTAGGCGGAATTCCCGGTGTAGCGGTGAAATGCGTAGAGATCGGGAGGAACACCAGTGGCGAAGGCGGCCTACTGGGCTTTAACTGACGCTGAGGCACGAAAGCGTGGGTAGCAAACAGGATTAGATACCCTTGTA
+
GGGGGGGGGGGGGGGGGGGGGGGGGGGGGGGGGGGGGGGGGGGGGGGGGGGGGGGGGGGGGGGGGGGGGGGGGGGGGGGGGGGGGGGGGGGGGGGGGGGGGGGGGGGGGGGGGGGGGGGGGGGGGGGGGGGGGGGGGGEDGGGGGGGGGGGGGGGGGGGGGGGGGGGGGGGGGGGGGGGGGGGGGGGGGGGGGGGGGGGGGGGGGGGGGGGGGGGGGGFEFGGGGGGDGFGGGGGGFGGG
@M00200:207:000000000-ALC1F:1:1106:14649:15267 1:N:0:5
ATTGGGTATAAAGGGCTCGTAGGTGGCCAACTAAGTCATGCGTGAAATCCCTCGGCTTAACCGGGGAACTGCGTCTGATACTGGATGGCTTGAGTTTGGGAGAGGGATGCGGAATTCCAGGTGTAGCGGTGAAATGCGTAGATATCTGGAGGAACACCGGTGGCGAAGGCGGCATCCTGGACCAACACTGACACTGAGGAGCGAAAGCCAGGGGAGCAAACGGGATTAGATACCCGCGTA
+
GGGGGGGGGGGGGGGGGGGGGGGGGGGGGGGGGGGGGGGGGGGGGGGGGGGGGGGGGGGGGGGGGGGGGGGGGGGGGGGGGGGGGGGGGGGGGGGGGGGGGGGGGGGGGGGGGGGGGGGGGGGGGGGGGGGGGGGGGGGGGGGGGGGGGGGGGGGGGGGGGGGGGEGCGGGGGGGGGGGGGGGGGGGGGGGGGGGGFGGGGGDGGCEGGGGGGCGGGGFGGDCGDDGGGGFGFGGGGGGG
@M00200:207:000000000-ALC1F:1:1109:15064:4852 1:N:0:5
ACTGGGTTTAAAGGGCTCGTAGGCGGTTCGTCGCGTCGGGAGTGAAAACTCGGAGCTCAACTCCGAGCCTGCTTCCGATACGGGCAGACTAGAGGTAGGCAGGGGAGAGCGGAACTCCTGGTGTAGCGGTGGAATGCGCAGATATCAGGAAGAACACCGGTGGCGAAGGCGGCTCTCTGGGCCTTACCTGACGCTGAGGAGCGAAAGCGTGGGTAGCGAACAGGATTAGATACCCCCGTA
+
GGGGGGGGGGGGGGGGGGGGGGGGGGGGGGGGGGGGGGGGGGGGGGGGGGGGGGGGGGGGGGGGGGGGGGGGGGGGGGGGGGGGGGGGGGGGGGGGGGGGGGGGGGGCGGGGGGGGGGGGGGGGGGGGGGGGGGGGGGGGGGGGGGGGGGGGGGGGGGGGGGGGGGGGGGGGGGGGGGGGGGGGGGGGGGGGGGGGGGGGGGGGGGDGGGGGGGGGGGGEEGGGGG<C?FGGGGG*9DDD
@M00200:207:000000000-ALC1F:1:1110:26975:20006 1:N:0:5
CTTGGGTTTAAAGGGCGCGTAGGCGGTCAGCACAAGTCAGTTGTGAAATCTCCGGGCTTAACTCGGAAAGGTCAACTGATACTGTGCGACTAGAGTGCGGAAGGGGCAACTGGAATTCTCGGTGTAGCGGTGAACTGCGTAGATATCGAGAGGAACACCTGCGGCGAAGGCGGGTTGCTGGGCCGACACTGACGCTGATGCGCGAAAGCCAGGGGAGCGAACGGGATTAGATACCCTAGTA
+
,CFFGGGGG9<EA-C@FGGG7@FGG:FGGGGGGEFCCCFFFGCEFFDEGFE<E@CFEEFGAEAFEC@:FGGEFFC?EFCFGGE<FFGE>F@FFG9FEDEGG@FGGGDGGGCGGFGFGGGGGFBF:FDF=CGGEG,CD9F>FEF<F<F7FEG7C@CCEGG@C:CGGEGGCFGEDE*=CCG<EC5ACEGCE?C9CGGDEEGFG=5C=7CEFGG5:/75=EG*:DG577C?GFCFFG:DC*C*6
@M00200:207:000000000-ALC1F:1:1111:18943:7687 1:N:0:5
ACTGGGCTTAAAGGGCGCGTAGGTGGCCACCATAAGGCCGCGGTGAAAGTCTGGGGCTCAACCCCAGATCGGCCGCGGCGACTGTGGGGCTGGGGCACTGTAGAGGCAGGTGGAATTCCGGGTGTAGCGGTGGAATGCGTAGAGATCCGGAAGAACACCAGTGGCGAAGGCGGCCTGCTGGGCAGTGGGACCGAGAGGTCTCTTGAGCCGACACTGAGGCGCGACAGCGTGGGGAGCAAACAGG
+
FGGGGDGE<FF<<<6@CE:@@@;FCGGEGFFGFGGG9FGGGCCFEDFCEEAFF8FCEGGGEDFC:BC8FF@FEG@FEBFE=FEC<EFGCFEG:=:FF@=FF=D<>FF@GEGC@DFC<FEGGDGGF:F;CGGGGFGG?9FE:CFE<B<?<*:FG7<FFGGGGGCFFEGECEGGDGGGCGGC0;ECEGCGGGGGGCGGD8CCFDFC<EGGFGCEE?>GFCF587EGGC7>CDDC=5CDECFC:E,.
@M00200:207:000000000-ALC1F:1:1112:5503:12727 1:N:0:5
ACTGGGTTTAAAGCGTGTGTAGGCGGACCGTTAAGTACCTTGTGAAATCCCCCGGCTCAACCGGGGAACGGCTGGGTATACTGGCGGTCTTGAGCCATCCAGGGGCAGTCGGAACAGACGGTGGAGCGGTGAAATGCGTAGATATCGTCTGGAACGCCGAAGGTGAAAACAGACTGCTGGGGATGCGCTGACGCTGAGACACGAAAGCCAGGGGAGCGAACGGGATTAGATACCCTCGTA
+
GGGGGGGGGGGGGGGGGGGGGGGGGGGGGGGGGGGGGGGGGGGGGGGGGGGGGGGGGGGGGGGGGGGGGGGGGGGGGGGGGGGGGGGGGGGGGGGGGGGGGGGGGGGGGGGGGGGGGGGGGGGGGGGGGGGGGGGGGGGGGGGGGGGGGGGGGGGGGGGGGGGGGGGGGGGGGGGGGGGGGGGGGGGGGGGGGGGGGGGGGGGGGGGGGGGGGGGGGGGGGGGGGGFFGFGGGGGGFGGG
@M00200:207:000000000-ALC1F:1:1117:5053:5610 1:N:0:5
ATTGGGTTTAAAGCGTGCGCAGACGGTTGCGTAAGTCAGATGTGAAAGCCCCGGGCTCAACCTGGGAATTGCATTTGAGACTGCGTAGCTAGGGTGCGGAAGAGGGAAGCGGAATTTCCGGTGTAGCGGTGAAATGCGTAGATATCGGAAGGAACACCAGTGGCGAAAGCGGCTTCCTGGTCCAGCACCGACGTTCAGGCACGAAAGCGTGGGGAGCAAACAGGATTAGATACCCTTGTA
+
GGGGDGGGEGGGGGGGGGGEGGGGGGGGGGGGFGGGGGGGGGGGGGFFFGGGGGGGGGGGGGGGGGGGGGGGFGFGGFGGGGGGGGEGGGGFGGGGGGEGEGGGGGGFGGGGGGGGGGGGGGGGGGFGGGGGGFGGDGGGDEFGGGGGGEGGGGGGGGGGGGGGGGEGG7FGGGGGGGGFGCGGGGFGGGGGGGGGGGGC5:8EGC5:EEGGGGDGGGGGGGGGFGGGG?CGFGG=<DFG
@M00200:207:000000000-ALC1F:1:2103:28493:7746 1:N:0:5
ACTGGGTGTAAAGGGTGCGTAGGCGGTCGGATAAGTTAGAGGTGAAATCCCGGGGCTCAACTTCGGAATTGCCTCTGATACTGTTCGGCTAGAGAGTAGTTGCGGTAGGCGGAATGTATGGTGTAGCGGTGAAATGCTTAGAGATCATACAGAACACCGATTGCGAAGGCAGCTTACCAAGCTACTTCTGACGTTGAGGCACGAAAGCGTGGGGAGCAAACAGGATTAGATACCCTCGTA
+
GGGGGGFCGGGGGGGEGGGGGGGGGGC+@F@FGGGGF<FFEGGEFFGGGGGG7FGGGGGGGG9?FEG7FGGGCFFGGFGGGGGGGFGGGGDGGFAF=@FBAF9FGC+B?FGGGGGAF<FGGGGGGGGGGGGGGGGGGBFGGGDGGG<CB<<CGGGFG@BFC:CFGGGGGGFF8EG@F@C8FGGGGG9;CEFGGGGGGFFFDECG:CCF=8EGGGGGGGGGGGFGGGFGFFGGGG46*19D
@M00200:207:000000000-ALC1F:1:2108:17156:2533 1:N:0:5
ATTGGGTTTAAAGGGAGCGTAGGCGGGGGAACAAGTTGAATGTTTAAGATATGGGCTCAACTCATATAAGCGTTCAAAACTGTTTTTCTTGAGTGAAGTAGAGGTAAGCGGAATTCCTAGTGTAGCGGTGGAATGCGTAAATATTAGGAGGAACACCAGTGGCGAAGGCGGCTTACTGGGCTTTAACTGACGCTGAGGCTCGAAAGCGTGGGTAGCAAACAGAATTAGATACCCTAGTA
+
GGGGGGGGGGGGGGGFGGGGGGGGGGGGGGGGGGGGGFGGGGGGGGGGGGGGGGGGGGGGGGGGFGGGGGGGFGGGGGGGGGGGGGFGGGGGGFFGGGGGGGFGFGGGGGGGGGGGGGGGGGGGGGGGGEEGGGGGGGGGGGGGGGGGGGGEGGGGGFGGGFGGGGGFGEEGEGGGGFFGF>FGGGCGCFGGGGGGGDF>8?EFGGGGGGGGGGGGGGGGG4..2<;FGFGGGFGGFFF
@M00200:207:000000000-ALC1F:1:2108:22510:22223 1:N:0:5
ATTGGGTTTAAAGGGTGTGTAGGCGGTTGTTTAAGTTTGGTGTGAAATCTCCCGGCTCAACTGGGAGGGTGCGCCGAATACTGAATGACTAGAGTGTGGGAGAGGTGAGTGGAATTCCTGGTGTAGCGGTGAAATGCGTAGATATCAGGAGGAACACCGGTGGCGAAGGCGGCTTTCTGGACAGAAACTGACGCTGAGGCGCGAAAGCTAGGGGAGCAAACAGGATTAGATACCCGAGTA
+
FEGFGGGEGGGGGGGFGGGGGGGGGGGGFF8FGGGGGGFGCFGGGGGFAFFGGGGGGGGGGGFGFGGGGGGGGGEFEGGGGGGGGGGGFGFGGGFEEFGGGGGGGGGGGGGGGGGCEFFGGGGGGGGEEGGGGGGGGGGGGGEFFGGGGDFFGGGGGGGGGGGGGGGGGCFGGG7:CFCGGGEGGGFDCEFFEEGGGGGFEDCCEGGG7@FGGGGGEGFF84(49<>FGFGGGGGGGDG5
@M00200:207:000000000-ALC1F:1:2113:21132:4527 1:N:0:5
ATTGGGCTTAAAGCGTGTGTAGGCGGGCCGTTAAGTACCTTGTGAAATCCCCCGGCTCAACCGGGGAACGGCTGGGTATACTGGCGGCCTTGAGCCACCTAGGGGCGAGCGGAACAGGCGGTGGAGCGGTGAAATGCGTAGCTATCGCCTGGAACACCGACGGTGAAAACAGCCCGCTGGGGGTGTTCTGACGCTGAGACACGAAAGCCAGGGGAGCGAACGGGATTAGATACCCTAGTACGAT
+
@FFGGCEFCCAGDEGGCGDGC9@E@FEGC:FGGDFFGFFGGECEC<ECC<FGGGDGEGFDGFC+>F=CFEG+==FFGGF<F<??F7=F@=FFG,,B<FGF@,DFGEGE@FCG:>FFFGGD*4<CCG8FCF*:<F<:CC<*4*<F@FGGGCFGGE622:8*:8/?:8@C9CEEF*//:/C*5:*:8CEGC00+*;C>EC9@EGCC*;*AFCCCE>*2C*:=57735C5*9/*+<CD*0*2:**-(
@M00200:207:000000000-ALC1F:1:2115:24537:22160 1:N:0:5
ATTGGGTTTAAAGCGTGTGTAGGCGGATCGTTAAGTGTCTTGTGAAATCCCACGGCTCACCCGTGGAACTGCTGGGCATACTGGCGATCTTGGGCCAACTAGGGGCAACTGGAACAAGCGGTGGAGCGGTGAAATGCGTAGATATCGCTTGGAACGCCAAAGGTGAAAACAGGTTGCTGGGGTTGTGCCGACGCTGAGACACGAAAGCCAGGGGAGCAAACGGGATTAGATACCCGTGTA
+
GGGGGGGGGGGGGGGGGGGGGGGGGGGGGGGGGGGGGGGGFGGGGGGGGGGGGGGGGGGGGGGGGGGGGGGGGGGGGGGGGGGGGGGGGGGGGGGGGGGGGGGGGGGGGGGGGGGGGGGGG4@FFGGGGGGGGGGGGGGGGGGGGGGGGGGGGGGGGGGGGGGGGGGGGFGGGGGGGGGGGGGGGGGGGGGGGGGGGGGGDCGGGC>FGGGGGGGGCFGGGGGGC=FGGFFGGF81290*
@M00200:207:000000000-ALC1F:1:2116:20737:21174 1:N:0:5
ATTGGGTTTAAAGAGCTCGTAGGCGGCTTGTCGCGTCGGCTGTGAAAACCTGGGGCTCAACCCCGGGCCTGCAGCCGATACGGGCAAGCTAGAATTCGGTAGGGGAGACTGGAATTCCTGGTGTAGCGGTGAAATGCGCAGATATCAGGAGGAACACCGGTGGCGAAGGCGGGTCTCTGGGCCGATATTGACGCTGAGGAGCGAAAGCGTGGGGAGCGAACAGGATTAGATACCCATGTA
+
GGGGGGGGGGGGGGGGGGGGGGGGGGGGGGGGGGGGGGGGFGGGGGGGGGGGGGGGGGGGGGGGGGGGGGGGGGGGGGGGGGGGGGGGGGGGGGGGGGGGGGGGGGGGGGGGGGGGGGGGGGGGGGGGGGGGGGGGGGGGGGGGGGGGGGGGGGGGGGGGGGGGGGGGGGGGGGDGGGGGGGGGGGGGGGGGGGGGGGGGDGGGGGGGGGGGDGGGGGGGGGGGGFGGGFGGGE53:CFG
@M00200:207:000000000-ALC1F:1:2117:12856:2423 1:N:0:5
ATTGGGTTTAAAGAGCGCGCAGGCGGTCATTCAAGTCGAGTGTGAAAGCCCCCGGCTCAACTGGGGAGGGTCACTTGATACTGTTTGACTCGAAGGCGGGAGAGGGAAGTGGAATTCCCGGTGTAGTGGTGAAATGCGTAGATATCGGGAGGAACACCAGTGGCGAAGGCGACTTCCTGGCCCGTTCTTGACGCTGAGGCGCGAAAGCTAGGGGAGCAAACGGGATTAGATACCCTAGTA
+
GGGGGGGGGGGGGGGGGGGGGGGGGGGGGGGGGGGGGGGGGGGGGGGGGGGGGGGGGGGGG<BFGGGGGGGGGGGGGGGGGGGGGGGGEGGGGGGGGGGGGGGGGGGGGGGGGGGGGGGGGGGFGGGGGGGGGGGGGGGGGGGGFGGGGGGGGGGGGGGGGGGGGGGGGFFGGDGGFGGGGGGGGFGGFGFFGGGGGGFGGGGGGGGFGGGFGGGGGGGGGDGGGG4CFFCGGF?).>FG
@M00200:207:000000000-ALC1F:1:2117:15407:23107 1:N:0:5
ATTGGGTTTAAAGGGCGCGTAGGCGGCCACCGCAAGTCGACTGTGAAATCTCCGGGCTTAACCCGGAAAGGTCAGCCGATACTGCGGGGCTAGAGTGCAGAAGGGGCAACTGGAATTCTCGGTGTAGCGGTGAAATGCGTAGATATCGAGAGGAACACCTGCGGCGAAGGCGGGTTGCTGGGCTGACACTGACGCTGAGGCGCGAAAGCTAGGGGAGCGAACGGGATTAGATACCTCGGTA
+
GGGGGGGGGGGGGGGGGGGGGGGGGGGGGGGGGGGGGGGGGGGGGGGGGGGGGEGGGGGGG,CFEGGGGGGGGGGGGGGGGGGGGGGG:FGGGGGGGGGGGGGGGGGGGGGGGGGGGGGGGGGGGGGGGGGGGGGGGGGGFGCGGGGGGFGGDGFGGGGGGGEFGGGGGGGGECEGGGGGFGGGGFGFFFGCCEGGGGGGGGGD8:EGGGGG8=C=EGGG8<GGGGGGCCCFGGF)599D<
@M00200:207:000000000-ALC1F:1:2118:17252:16255 1:N:0:5
ATTGGGTTTAAAGGGTGCGCAGGCGGCCAAGTGTGTGAGGCGTGAAAGCCCGGGGCTTAACCCCGGAATTGCACCTCAAACTACATGGCTAGAGCATTGGAGAGGGTAGCAGAATTCATGGTGTAGCAGTGAAATGCGTAGATATCATGAGGAATACCAGAGGCGAAGGCGGCTACCTGGACAATTGCTGACGCTCAGGCACGAAAGCGTGGTGAGCAAAAGGGATCAGATACCCTTCTA
+
GGGGGGGGGGGGGGGGGGGGGGGGGGGGGGGGGGGGGGGGGGGGGGGGGGGGGGGGGGGGG,EFGGGGGGGGGGGGGGGGGGGGGGGGGGGGGGGGGGGGGGGGGGGGGGGGGGGGGGGGGGGGGGGGGGGGGGGGGGGGGGGGGGGGGGGGGGG?FGGGGGGGGGGGGGGGGGGGGGGGGGGGGGGGGGGGGGGGGGGGGGGGGGGGGGGG*-<5FGGGGGGGGB1<GFDGGGGGG(32
@M00200:207:000000000-ALC1F:1:2118:13676:17614 1:N:0:5
ATTGGGTTTAAAGGGCGCGTAGGCGGTGCGGTAAGTCACCTGTGAAACCTCTGGGCTCAACTCAGAGCCTGCAGGCGAAACTGCCGTGCTGGAGTGTGGGAGAGGTGCGTGGAATTCCCGGTGTAGCGGTGAAATGCGTAGATATCGGGAGGAACACCTGTGGCGAAAGCGGCGCACTGGACCACAACTGACGCTGAGGCGCGAAAGCTAGGCGAGCAAACAGGATCAGATACCCCCGTA
+
CF9F@F886EFGGGGGGGGGGEGF@C@FGGEFEGFFFGGFGDFDFFFFGDEDFC@EFGGGG,CFFGGGGGGGGGGGGGGGGGGGGGGGDGGGGGG=BFGDFDFGGGG@EFGCGF<EFGGGGCEGGD9F@CFFDDCGGG<FFGFGGFEGGGGGGGGGDGGBFGAFCCGGGFGGEEFEGGGGFGCGEEF5CGG<?C5;8EGGEGGGGDDGFGCF*-2::EFGGGGFG:586>CE??6FE9CD
@M00200:207:000000000-ALC1F:1:2119:25594:9940 1:N:0:5
ATTGGGTATAAAGGGTTCGTAGGCGGTGCGGCAAGTTGGGAGTGAAATCTCTGGGCTCAACTCAGAGGCTGCTTCCAAAACTGCTGTGCTTGAGTGTGGGAGAGGCGCGTGGAATTGCAGGTGTAGCGGTGAAATGCGTAGATATCTGCAGGAACACCCGTGGCGAAAGCGGCGCGCTGGACCACAACTGACGCTGAGGAACGAAAGCTAGGTGAGCAAACAGGATTAGATACCCGCGTA
+
GGGGGGGGGGGGGGGGGGGGGGGGGGGGGGGGGGGGGGGGGGGGGGGGGGGGGGGGGGGGG,CFGGGGGGGGGGGGGGGGGGG,FGGGGGGGGGGGGGGGGGGGGGGGGGGGGGGGGGGGGGGGGGGGGGGGGGGGGGGGGGGGGGGGGGGGGGGGGGGGGGGGGGGGGGDFGGGGGGGGGGGGGGGGGGGGGGGGDGGGGGGGGGGGGGGG+.<CFFGGGGGGGGGGGGGGGGGGGGGG
@M00200:205:000000000-AKKM3:1:1101:9721:2047 1:N:0:1
ACTGGGTTTAAAGTGCGCGTAGGCGGCTTTGTAAGTTAGAGGTGAAAGCCCGGGGCTCAACTCCTGCATTGCCTTTATGACTGCATCGCTATTCTCGTGGAGATTTAATTGGAATTCCGTTTGTCTTTGTTCTCTTCTTAGTTATTCTTTTTAACACCATTTTCTTAGGCGACTTCCTTGACACGTATTGACGCTGTTGTTCTACAGCTTTTTTTGCAAACCTTTTTCTATTCCCGTTTTTTTT
+
GGGGGGGGGGAFFGGGGGGGGGGGGGGDGGGGGGGGGGGGGGGGGGG,66:+++@@CFDC6<9C,,,,<9,6?FFC?,,,:<:CEAFGG9++,,<<BFDCFGF,,<,,,<<,,,:BAA,,,:+:,,,,,:,,,,9@7,C,,,9,985,,,,,:,C,B6@,9,,3,,83,>FCE33,,7,,84;DCD6=@?,=@70**,,4,5,,,<*>,4,,,*)21,,,****)27(+1/+4258))/**((-
@M00200:205:000000000-AKKM3:1:1101:11846:2064 1:N:0:1
ATTGGGTTTAAAGGGTGCGTAGGCGGCGTATTAAGTCAGTGCTGAAATATCCCGGCTTAACCGGGCGTGTGGCATTGATACTGATATGCTTGAGTAAAGTTGAGGTAGGCGGAATTGACGGTGTAGCGGTGTCATGCTTAGATATCTTCATTACCCCCGTTTTTTTAGACACCTTCTTTACTTCCAACTGCCCCTTTTTCCGGAAAGGTTTTTTTTCAACCATTTTTGTTTCCCCACTTCCTTT
+
GGGGGGGGGGGGGGGGGGGGGGGGGGGGGGGGGGGGGGGGGGGGGGGC,CE@C7FCFGGGFC++++++8B,:CFEF,,<,<CCFGGGGGEF9,5<,9BFGFGF,,:,,+9@7+6BD<,:++8+B,,5++8++,,9,3CFA<,@,@7,:3,37@,>,>*53,,*@**2,7?<,16,,,27,2,5,,<,14*,,**/2+++++****/*133+**1)1999+97+2)2*(0).*208*)0*+*)))
@M00200:205:000000000-AKKM3:1:1101:24028:2087 1:N:0:1
ACTGGGTATAAAGAGCTCGTAGGCGGCTTGTCACGTCGGATGTGAAATCCCTGGGCTTAACCCCTGTTCTGCATTCGATACGGGCAGGCTAGCGTGTGGTAGGTGACATCGGAATTCCTCTTTTACCCGTGTTCTTCTCAGATATCTCTCCTAACACCGTTTGCGCAGGCGGCCCCCTTGTTGGATACTGACGATGTTACTCGAAAGCTTTTTTAGCAAACTCGATTTTATACCCACTTCCTCT
+
GGGGGGGGGGGGGGGGGGGGGGGGGGGGGGGGGGGGGGGGGGGGGFG,::C,,,C<CFAFFC@B,,,9<C,9,<CE,,9,7,8CFFGGE4,,,+B+8D:FCEG,,,,,9:8+++4:9AB,,:,:,,8,+8+,,,9,7,9,5,9,93,,,,,,:3>,BCG,6,+3++88>CFGG144>*,6?;@CCEG1:BFGD*/**++1++****15+++,,*)21<;<;*+*(20(*14*92<4))/+*-))
@M00200:205:000000000-AKKM3:1:1101:20475:2146 1:N:0:1
ACTGGGTTTAAAGGGCGCGTAGGCGGCCTTCTAAGTCAGACGTGAAATCCCCAGGCTTAACTTGTTACCTGCGTCTGCTCCTGGAGGGCTTGTTTGCGGGAGAGGGATTTGGCATTCCAGTTTTATCGTTTCCTTTCTTAGATATCTTGCGTAACACCGTTTGCGCAGGCGGCTTCCTTGACCGACACTGACGCTTCCTCTCGAAAGCTCTTTTAGCAAACGCGTTTCTATACCCCCTTACTC
+
GGGGGGGGGGGGGGGGGGGGGGGGGGGGGGGGGGGGGGGGGGGGGGG@EEED,,CCFFFGEEC,,,,,:E,C+FCF,,<,:CFFFGGGGG?+,,:,CFGCEEG++++:,BE,,,:?FA,,5<,B,,:+,:+,,,9,7,9C=>B7F33,,,++8@FGGGG78,*,**4@ECGG**44?>,@<FFGGGGEGCFGGE/2*++4+*=BC5559+++++*0/<E@***)(19)*/.*00<*..)+*))
@M00200:205:000000000-AKKM3:1:1101:11352:2198 1:N:0:1
ATTGGGTTTAAAGTGTGCGCAGGCGGCAGAGCAAGTCGAGTGTGAAAGCCCCGAGCTTAACTTGGGCCTTGCGCTCGAAACTACTTTGCTGGAGTGTGGCAGAGGAAGGTGGAATTCCAGGTGTAGCGGTGAAATGCTTAGAGATCTCGATGAACACCGATTGCGAAGGCAGCCTTCTGGGCCAACACTGACGCTCATGCACGAAAGCGTGGGGAGCAAACATGATTAGATACCCCTGTAAGA
+
GGGGGGGGGGGGGAFFGGGEGGGGGGGGGGGGGGGGGD@CFGGGGGGFEF7FF@CGGCFGG9EE,C,,=FFGEBF7CE8=FGCFGGGGGGEFFGGFGGDDGGF?C<?F7BFGGGGGED?9,F,EDFEGGGGF,,E,F,@FGG9FF3,,,,,8EGGGGGG7F++@**BGGGGGC,>?FC9FFFG8:DFGFFFGGGGECG9ECGGGGGG4*=***83CEG8EFG+*)::4?6<7<<FG5.?7*4)
@M00200:205:000000000-AKKM3:1:1101:7048:2230 1:N:0:1
ATTGGGTTTAAAGCGTGCGTAGGTGGTTGTTTAAGTCTGTTGTGAAAGCCCTGGGCTCAACCTGGGAATTGCAGTGGATACTGGGCGACTAGAGTGTGGTAGAGGGTAGTGGAATTCCCGGTGTAGCAGTGAAATGCGTAGAGATCGGGCGGAACATCCATGGCGAAGGCAGCTACCTGGACCAACACTGACACTGAGGCACGAAAGCGTGGGGAGCAAACAGGATTAGATACCCCGGTA
+
GDGGGGEGGGGGECFCCGE-CFGFGGCFGEF<FGGGGGGGGFGGGGGFFGGGFGGGGFGGGG8C@G?<@FFGCFGGGGG9FGGDDGGGGGGGGGAD<EDGGGGFGGCF:FGGGGGGGGGGGGGGGGGGGGG9<<E?AFFCCGGFGF7+3+8+C@CFGGF,@<<DC78FGCGEEC9BCEC>BF::8*::CCGFGFFC9ECC=65C1:<45A*:*85DBFFGGG6/27>26@AFGE6<>3>G
@M00200:205:000000000-AKKM3:1:1101:12672:2234 1:N:0:1
ATTGGGCTTAAAGGGTGCGTAGGCGGGCCAGTAAGTGCTTTGTGAAATCCCACGGCTCAACCGTGGAACCGCAGGGCATACTGCTGGTCTTGAGGAAAGTAGAGGCGGGCGGAACGATAGGTGGAGCGGTGGAATGCGTAGAGATCTATCGGAACGCCAAACGTGAAGACAGCCCGCTGGGCTTTTCCTGACGCTGTGGCCCGAAAGCGTTGGTAGCAAACCGGATTAGATACCCTCGTA
+
EGGGGGGGGGGFGG>FFGGGGGGGGDGFGGGGAFCFGGFG,EFGGGGGGGGGGGGGGGGGGGG=FGCFGGGGGGGGGFGGGA?FGGGGGGCFEFGGFGGGGGGGGG=F7CCE<@FCBFC:@FGGC@FEGGDGG9F,7*=EEDFGF72,<:**<*<CEEG7+*14*AFGFCFF58?5CE*CDGC>FGCCC:F8EE/:*3:C**/:EC)9***2*;**)+<E47*1159.1*-702<4.0<*
@M00200:205:000000000-AKKM3:1:1101:7128:2272 1:N:0:1
ATTGGGTTTAAAGCGTGCGTAGGTGGTGAGTTAAGTCTGTCGTGAAAGCCCCGGGCTCAACCTGGGAATGGCGATGGATACTGGCTCGCTAGAGTGCGGTAGAGGAGAGTGGAATTCCCGGTGTAGCAGTGAAATGCGTAGAGATGTGGAGGAACACCGATGGCGAAGGCAGCCCTCTGGGCCAACACTGACGCTCATGCACGAAAGCGTGGGGAGCAAACAGGATTAGATACCCCAGTA
+
GGGGGGGGGGGGGGGGGGGGGGGGGGGGGGGGGGGGGGGGGGGGGGGGGGGGGGGGGGGGGGGGGGGGGGGGGGGGGGGGGGGGGGGGGGGGFGGGGGGGGGGGGFGGGGGG9FCGGGGGGGGGGGGGGGGGCEFGGGCEEGGGGFF9=9<:FGGGGGGCGGDG7*BFEGGEEGGGGGGGGGGGGGGGGGGGGCDGEFGGGGF8>CC<?EGDEGEDEFGGGG6C<405@*)2+3<D3BFC
@M00200:205:000000000-AKKM3:1:1101:14809:2313 1:N:0:1
ATTGGGTTTAAAGCGTGTGTAGGCGGCCCGTTAAGTACCTTGTGAAATCCCACGGCTCAACCGTGGAACCGCTGGGTGTACTGGCGGGCTTGAGAGACCTAGGGGTCACCGGAACAGGCGGTGGAGCGGTGAAATGCGTAGATATCGCCTGGAACGCCGGCGGCGAAAGCGGGTGACTGGAGGTCGTCTGACACTGAGACACGAAAGCCAGGGGAGCGAACGGGATTAGATACCCCTGTAAGA
+
GGGGGGGGGGGGGGGFFGGGGGGGGGGGGGGGGGGGGGGGGGGGGGGGGGGGGGGGGGGGGGGGGGGGFGGGGGGGGGGGGGGGGGGGGGGGGGGGGGGGGGGGGGGGGGGGGGGGGGGGGFGGFGGFGGGGGGFGGGGGGGGGGGEEGECCDCBFEGCGGGGGGCEGGGEEGGGFGFGGGGG8FGCCFGFFGFGG7CFDGGECEGD<@CFFGGFG5>>?37=D(7>2974:+3+95:<FGF<
@M00200:205:000000000-AKKM3:1:1101:19171:2372 1:N:0:1
ATTGGGTTTAAAGCGCGCGTAGACGGTTACTCAAGTCGGGTGTGAAAGCCCCGGGCTCAACCTGGGAATTGCATTCGAGACTGCGTAGCTAGGGTGCGGAAGAGGGAAGTGGAATTTCCGGTGTAGCGGTGAAATGCGTAGATATCGGAAGGAACACCAGTGGCGAAAGCGGCTTGCTGGTCCAGCACCGACGTTCAGGCACGAAAGCGTGGGGAGCAAACAGGATTAGATACCCTAGTAAGA
+
GGGGGGGGGGGGGGGGGGGGGGGGGGE@CFGCFGGGGGGEFGGGGGGD8FGE@@FGGGGGGGGCGG<,CFGGGCGGGGGGGGGGGG:FGGFGGGEGDGG@FG<FFEEECEFGGGGCG?CGCEGGGGGGGEGGDGGGGGCECGGGFGG+C7>7@EGGGGF7FFGGGGG@FGGGGGG*=+?C9?F:+?2A*9CGG5D6EGGGGGGGD57FC5*:>EFG@=@FCDGDFFF?FFA>+CF7FF?GCAF
@M00200:205:000000000-AKKM3:1:1101:15181:2387 1:N:0:1
ATTGGGTTTAAAGGGTGCGTAGGCGGGTTGAAAAGTCAGTGGTGAAAGCCCAACGCTTAACGTTGGAACTGCCATTGATACTGTCGATCTTGAATGTGTTTGATGTGGGCGGAATATGACATGTAGCGGTGAAATGCTTAGATATGTCATAGAACACCGATTGCGAAGGCAGCTCACAAAGCCACTATTGACGCTGAGGCACGAAAGCGTGGGGATCAAACAGGATTAGATACCCCAGTA
+
GGGGGGGGGGGGGGGGGGGGGGGGGGGGGGGGGGGGGGGGGGGGGGGGGGGGGGGGGGGGFEGGGGGGGGGGGGGGGGGGGGGGGGGGGGGGGGGGGGGGGGGGGGGGGGGGGGGGFGGGGGGGGGGGGGGGGGGGGGGGGGGGGGGDGGGGGGGGGGGGGDGGGGD7FFGGGGGGGFFFGFFGG6:CFGGGCEGGGGGGGGGGGGGGGDEGGGFG3CFDCGGGFFG?FFAFF6CGFFFG
@M00200:205:000000000-AKKM3:1:1101:16943:2390 1:N:0:1
ATTGGGTGTAAAGCGCGCGCAGGCGGCGGTGTTGGCTCGGCGTGAAAGCCCCCGGCTCAACCGGGGAGGGTCGTCGAGGACCGCACCGCTTGAGGGCGGTAGGGGCTGGTGGAATGCCTGGTGTAGTGGTGAAATGCGTAGATATCAGTCGGAACACCGGTGGCGAAGGCGGCTTCTTGGGCCTTTACTGACGCTGAGGCGCGAAAGCTGGGGGAGCGAACGGGCTTAGATACCCGAGTAAGA
+
GGGGGGGGGGGGGGGGGGGGGGGGGGGGGGGGGGGGGGGGGGGGGGGGGGGGGGGGGGGGGGGGGGGGGGGGGGGGGGGGGGGGGGGGGEGGGGGGGGGGGGGGGGGGGCFGFGGFFFGFFFGGGGGGGGGGFFGGGGGGEEGFG+<CGGGGEEGGECEGGGG6CEEGGGGGGGGFGGFCGGGGGGGFC*<<AE3EEGFCECGGG=D4FGGEGG3<>GDEDGDD()926*)2+3:9)55:C6>
@M00200:205:000000000-AKKM3:1:1101:7164:2441 1:N:0:1
ATTGGGCATAAAGGGCGCGTAGGCGGCCTGGTAAGTAGGGGGTGAAATCCTGCGGCTTAACCGCAGGGCTGCCTTCTAAACTGTCAGGCTCGAGCACGGTAGAGGCAGATGGAATTCCCGGTGTAGCGGTGGAATGCGTAGAGATCGGGAAGAACATCAGTGGCGAAGGCGGTCTGCTGGGCCGTTGCTGACGCTGAGGCGCGACAGCGTGGGGAGCAAACAGGATTAGATACCCTGGTA
+
GGGGGGGGGGGGGGGGGGGGGGGGGGGGGGGGGGGGGGGGGGGGGGGGGGGGGGGGGGGGGGGGGGGGGGGGGGGGGGGGGGGGGGGGGGGGGGGGGGGGG>FGGGGGGGGGGGGGGGGGGGGGGGGGGGGGGGGGGGGGGGGDGGGGG>FEGGGGGGGGGGFCGG7FFGGDGGGGGGGGGFGGGGGGGGGGGGDGGCFFDGGGGDGFGEGGGGFDFGGDD*8C?GGFF?BGGGGG>FFG
@M00200:205:000000000-AKKM3:1:1101:13758:2453 1:N:0:1
ATTGGGTTTAAAGGGCTCGTAGGCGGCCAACTAAGTCGGACGTGAAATCCCCAGGCTCAACCTGGGAACTGCGTCCGATACTGATTGGCTTGAATCCGGGAGAGGGATGCAGAATTCCAGGTGTAGCGGTGAAATGCGTAGATATCTGGAGGAATACCGGTGGCGAAGGCGGCATCCTGGACCGACATTGACGCTGATGAGCGAAAGCTAGGGGAGCAAACGGGATTAGATACCCCGGTA
+
GADF@EFB7<FFGG;BCC:@@6CGEGCFCFGDC,EFFGGGGGGGFFAEFFFE6C7@,C<,EFFDCGG@FGGGGCCFGEGFGFC,AFCFGF,>FFFGGGGG+48:::4FGFFD<FDDDFDD8A,8:DGFGE7F=9,3>+8@:3@F=FGFF9C<:@ECF,::FD:C@7>CF>FGG:C@C9FDCFFCEG*8<+AA=C5**0<7C*:**8CGFFGG5CD3>:*+*9*12)*.**6*+3<17.7C
@M00200:205:000000000-AKKM3:1:1101:22928:2454 1:N:0:1
ATTGGGTTTAAAGGGTGCGTAGGCGGCTTGTCAAGCCCGTGGTGAAAGGTCCCGGCCCAACCGGGGACGTGCTTCGGGGACTGACGAGCTTGGGCGAGCTAGGGGTCTGTGGAACTCCCGGTGGAGCGGTGAAATGTGTTGAGATCGGGAGGAACGCCGGTGGCGAAAGCGACAGACTGGGGCTTGGCCGACGCTCAGGCACGAAAGCCAGGGGAGCGAACGGGATTAGATACCCGAGTAAGA
+
GGGGGGGGGGGGGGGGGGGGGGGGGGGGGGGGGGGGGGGGGGGGGGGGGGGGGGGFGGGGEGGGGGGGGGGGGGGGGGGEGGGGGGGGGGGGGGGGGGGGGGGGGGGGGFGGGGGGGGGGGGGGGGCEGG:BF9FFFGGGGGGF,>C7FEGDECFGGGDGCGGGGGGFGFEGDEEGGFGFGECEGGG8?DEEGE5CCGGFGGGG>ED4EGGGGEBDB55?DCEG079>FB<7<,A9>E@6C9<
@M00200:205:000000000-AKKM3:1:1101:19175:2461 1:N:0:1
ACTGGGTTTAAAGCGCGTGTAGGCGGGAAGGCAAGTCCGGTGTAAAAGCCCACGGCTCAACCGTGGAAGGTCGCTGGAAACTGCCTTTCTTGAGGGTGATAGAGGGAAGTGGAATTGCCGGTGTAGCGGTGAAATGCGTAGATATCGGCAGGAACACCCGTGGCGAAGGCGGCTTCCTGGATCACCCCTGACGCTGAGACGCGAAAGCGTGGGGAGCGAACGGGATTAGATACCCTTGTA
+
GGGGGGGGGGGGGGGGGGGGGGGGGGGGGGGGGGGGGGGGGGGFFGGGGGGGGGGGGGGGGGGGGGGGGGGGGGGGGGGGGGGGGGGGGGGGGGGGGGGGGGGGGGGGGGGGGGGGGGGGGGGGGGGGGGGGGGGGGGGGGGGGGGGGGGGGGGGGGGGGGGGGGGGGGGGGGGGGGGGGGGGGGGGGGGGGGGGGGGGGGGGGGEGGGCGGGE><BGGGGGGGFGGFFF>F@FFGFFFG
@M00200:205:000000000-AKKM3:1:1101:11187:2486 1:N:0:1
ACTGGGTGTAAAGGGCGCGTAGGCGGCGTATCAAGTCGGGCGTGAAAGCCCGGGGCTCAACCCCGGAGGTGCGCCCGAGACTGATGCGCTCGAGGCCGGGAGAGGGGGGTGGAATACCCAGTGGAGAGGTGAAATTCGTAGATATTGGGTGGAACACCGGTGGCGAAAGCGGCCCCCTGGCCCGGGTACCTGACGCTGAGGCGCGAAAGCGTGGGGAGCAAACAGGATTAGATACCCTAGTA
+
GGGGGGGGGGGGGGGGGGGECFGGGGGGGGGGGGGGGGGGGGFEEGGGGGGGGGGGGGGGGGGDGGGGGFFGGGGGGGGGGGGGGGGGGGGGGGGGGGGDGGGGGGGGGGGGGGGGGGGGGFCFGGCEEGGGGGGGGGGFCEGGGGFGGGGGGGGGGGGGGGGGDGG8CFEGCEGEGGGG>FGGGGEEFCFGGGGG=GGGGGG*:?CDE:E5CE>D>CGF*9;C:4C4=44:<CEGF?FFC<
@M00200:205:000000000-AKKM3:1:1101:23532:2513 1:N:0:1
ATTGGGTTTAAAGGGCGCGTAGGTGGCTTGGTAAGCGTGTGGTGAAAGTCCGGGGCTCAACCCCGGATCTGCCGTGCGAACTGCTGAGCTGGAGCACTGTAGAGGCAGGTGGAATTTCGGGTGTAGCGGTGGAATGCGTAGATATCCGAAAGAACACCAGTGGCGAAGGCGGCCTGCTGGGCAGTTGCTGACACTGAGGCGCGACAGCGTGGGGAGCAAACAGGATTAGATACCCCAGTAAGA
+
GGGGGGGDGGGGGGGGGGGGGDGGGGGGGGGGGGGGGFGGGGGGGGGGGGGGGEGCCFGGGGGGGGGGGGGGGGEGGGGGGGGGFGGGGGGGFGGGGGGGGGGGGDFGGFGGFGFGGGGFGGGGGGGGGGGGGGGFFGGEGEGGGGGGGGDDFFCGG@FGFGFEEDECEFFGGGGGGGGFGGFECFFGGGC6FGGGFCG5*7::CCDGG:5EGGFG@GFFCCCFFF:,**-:<:@7>3?FGBF
@M00200:205:000000000-AKKM3:1:1101:16561:2514 1:N:0:1
ATTGGGTTTAAAGTGCACGTAGGTGGTTTGTTAAGCTAGCCGTGAAATCCCCGGGCTCAACCTGGGCACTGCGGTTAGAACTGGCAAGCTAGAGTAGGGTAGAGGGGTGTGGAATTCCAGGTGTAGCGGTGAAATGCGTAGATATCTGGAGGAACATCAGTGGCGAAGGCGACACCCTGGACTCATACTGACGCTCAGGCACGAAAGCGCGGGGAGCAAACAGGATTAGATACCCGCGTAAGA
+
GGGGGGGGGGGGGGGGFFGGGGG6FGFDGGGGGGGGGGGGCGGGGGGGGGGGGGGGGGGGGGGGGGGGGGGGGGGGGGGGGGGGGGGGGGFFFFEAFDC<FGFGGGGFGGGGGGGGGGGGFGGGGEGGGEGFGGGGGGGGGGGGGGGGFFFGDGGGGGGFFF8BEFGCFGGGE>8@EGGDFGCECF?FCFGGGGDDEG:FGGGGGGGGG/*<<EFG)*;849CGFGD2?@DGG@E<>D>*724
@M00200:205:000000000-AKKM3:1:1101:9864:2515 1:N:0:1
ACTGGGCATAAAGTGTGTGTAGGCGGGCTGTTAAGTCAGTGGTGAAATCTCCGGGCTCAACCCGGAAACTGCCGTTGATACTAATGGTCTTGAATATTGTTGAGGTAGGCGGAATAAGTCATGTAGCGGTGAAATGCATAGATATGACTTAGAACACCGATTGCGAAGGCCGCTTACTAAACAATTATTGACGCTGAGGCACGAAAGCGTGGGGATCAAACAGGATTAGATACCCCAGTA
+
GFGGGGGFGGGGGFGFEFGGGGGGGGDGGGGDGGGGGEGGGGGGGGGGGGGGGGGGGGGGGGGGGGGGGGFGFCGDGGGGGGGFF<,ABEFEGGGGEEFEGFFFGGGGDEGGDG<ECFEA<FFGGCFEGGGFGGGC<9FFABDDEGCBFGGGGG<CGG@@FGGFEEGGGG,8B8E8,?FFFEG5FC;AC+=C=5978:FGGC1=EGCCCGCFEGBD@FFG4FC509C<@B<:+<<<;5?C
@M00200:205:000000000-AKKM3:1:1101:9960:2523 1:N:0:1
ACTGGGTTTAAAGCGCACGTAGGCGGTCCGACAAGTCGGATGTGAAAGCCCTCGGCTCAACCGAGGAAGTGCATTCGAAACTGTCGAACTGGAGTATGGAAGAGGGTCTCGGAATTCCCGGTGTAGAGGTGAAATTCGTAGATATCGGGAGGAACACCAGTGGCGAAGGCGGAGACCTGGGCCAATACTGACGCTGAGGTGCGAAAGCGTGGGGAGCAAACAGGATTAGATACCCCAGTAAGA
+
GGGGGGGGGGGGGGGGGGGGGGGGGGGGGGGGGGGGGGGGGGGGGGGGGGGGGGGGGGGGGGGGGGGGGGGGGGGFGGGGGGGGGFFGGGFGGGGGGGGGGCEFGGEGGGGGGGGGGGGGGGGGGGGGGGGDGGGGGGGGGGGGGGGGGGGCCFGGGGGGGGGGGGGGDGGGDEGGGGGGFG@EGGGGGGGGCEGGGGGGGGGGGGDFGGD5EEF<@G;FFGGGFCFFF@-:C@CD)0<FG>F
@M00200:205:000000000-AKKM3:1:1101:21572:2539 1:N:0:1
ATTGGGTTTAAAGCGTGCGCAGGTTGTGAGTTCAGTTGGATGTGAAAGCCCGGGGCTTAACCTCGGATGTGCATCCAATACTGGCTCGCTGGAGGTTGGAAGAGGAGAGTGGAATTCCCAGTGTAGAGGTGAAATTCGTAGATATTGGGAAGAACACCAGTGGCGAAGGCGGCTCTCTGGTCCATACCTGACACTCATGCACGAAAGCGTGGGGAGCAAACAGGATTAGATACCCCAGTA
+
GGGGGGFGGGGGGGGGGGGDGGG6EGGDGFFFGGGGGGGGGGGGGGGGGGGGGGGGGFGCGGGGGGGDEGGGGGDGGGGGGGGFGGGGGGGG8FE:BFGGGGGGGGFGGGGGGGGGGGGFGGGGEFFGGGFGFGGAFGGGGGGGGCAFCGD:F@FGGGGGGGCGECE@FGGGGGGCGGFCEGGGGGGF9CGGFCGGFFGGFGG>CCDGEGEDEGADAF?FG4CFFGGF?4>GF8:DFFFG
@M00200:205:000000000-AKKM3:1:1101:21493:2539 1:N:0:1
ACTGGGTGTAAAGGGCGCGTAGGTGGCTTGGCAAGCGTGTGGTGAAAGCCCGCGGCTCAACCCCGGGTCTGCCGTGCGAACTGCTATGGCTTGAGCACTGTAGGGGCAGGTAGAATTCCGGGTGTAGCGGTGGAATGCGTAGAGATCCGGAAGAATACCGGTGGCGAAGGCGGCCTGCTGGGCAGTGGCTGACACTGAGGCGCGACAGGGTGGGGAGAAAAAGGGATTAGGTACCCACGTAAGG
+
GGGGGGGGGGGGGGGDGGGGGGGDGGGC@EGGGGGFC@CCFGGGGGGAGEGC+@FGGGGGGG7,CF==FGGGGGGCFFEGGEGGG9FG?<FCCCEEGFBF@<?,B@FDG7=?=F,,8<BFGE+>@<F<>C<F<<9@,9<6<>*33@@<FDE<5::<>F:C7*=12*=1:8*=CG**;*,<+8A8*2+0*/:C8947<9CCCDCEG551***2?>5*)*2<4**1(*2(**)03:@7*)0172<)
@M00200:205:000000000-AKKM3:1:1101:21007:2545 1:N:0:1
ATTGGGTTTAAAGCGTGCGCAGGCGGTGATGTAAGACAGGTGTGAAATCCCCGGGCTTAACCTGGGAACTGCATTTGTGACTGCATCGCTGGAGTGCGGCAGAGGGGGATGGAATTCCGCGTGTAGCAGTGAAATGCGTAGATATGCGGAGGAACACCGATGGCGAAGGCAATCCCCTGGGCCTGCACTGACGCTCATGCACGAAAGCGTGGGGAGCAAAGAGGATTAGATACCCCTGTA
+
GGGGGGGGGGGGGGGGGGGGGGGGGGGGGGGGGGGGGGGGGGGGGGGGGGGGGGGGGGGGGGGGGGGGGGGGGGGGGGGGGGGGGGGGGGGEGGG8FGGGGGGGGGGGGGGFGGGGGGGGGGGGGFGGGGGGGGGGGGGGGGFFGDGGGGGGGGGGGGGEGFGGGGGGGGFGGGFFGGGGGGGEGFGGGGGGGGGDGGGGFFGEGE3F8*8CGD@C57C8**09?<DDFFF7+,C/<76E
@M00200:205:000000000-AKKM3:1:1101:23911:2582 1:N:0:1
ATTGGGCATAAAGGGCGCGTAGGCGGCGGTGTAAGTTGGAAGTGAAATCCCATCGGCTCAACCGTGGAATTGCTCCCAGTACTGCATCGCTCGAGGGGGATAGGGGTTTGCGGAACTACCGGTGGAGCGGTGAAATGTGTTGATATCGGTGGGAACGCCAGTGGCGAAAGCGGCAAACTTGACCCTTCCTGACGCTGAGGCGCGAAAGCTAGGGGAGCAAACGGGATTAGATACCCTTGTA
+
GGGGGGCGGGGGGGGDGGGGGGGGGGGGGGGGGGGGGGGFGGGGGGGGGCFGGGGGGCGGG@FG?FFFBFGGGAA=DFCFFEFFFGGGGGGGGGGGGGGGGGGGGGEGGEFGGGEECGFFGGGDCFFGGGG:FEFFGGGFFFC@CFCCCF7:FAFFGC:7B<CGGGGCGDGGGG5C>*9CFGGG>FCFFGGFGGGEEGGE5CEGGGDDFCFEC8>CB5:C4<EG,*77F=)0+3<4=5:CC
@M00200:205:000000000-AKKM3:1:1101:8242:2590 1:N:0:1
ATTGGGTATAAAGGGCGCGTAGGCGGCCTGGCAAGTGGAAGGTGAAATCCCTCGGCTTAACCGAGGAACTGCCTCCCAAACTGCTTGGCTTGAGACCGGGAGAGGTGAGTGGAATTCCCAGTGTAGCGGTGAAATGCGTAGATATTGGGAGGAACAACAGTGGCGAAGGCGGCTCACTGGACCGGTACTGACGCTGAGGCGCGAAAGCGTGGGGAGCAAACGGGATTAGATACCCCTGTA
+
GGGGGGGGGGGGGDGGGGGGGGGGGGGGGGGGGGGGGGGGGGGGGGGGGGGGGGGGGGGGGGGGGGGGGGGGGEGGGGGFFGGGGGG:FGGGGFFGFG>FEGGEGGGGGGGDBGD=FGFGGGGGEEFGGGG?DGFFGGCBCCCFCFF?@CFDGFC,,@F7@D:C@EGGEGGGGGGFGGGGCFFCGBC89+<C85*7?EC55C=EECCGDCEEGG)9):CGFG5DBGC)1*6DFFF*73)<
@M00200:205:000000000-AKKM3:1:1101:8106:2609 1:N:0:1
ATTGGGTGTAAAGGGAGCGTAGGCGGCGTGGTAAGTCAGATGTGAAATCCCGGGGCTCAACCCCGGAACTGCATCCGATACTGCCATGCTTGAGGGTTGGAGAGGTAGCTGGAATTCTCGGTGTAGCAGTGAAATGCGTGGATATCGAGAGGAACACTCGTGGCGAAGGCGAGCTACTGGACAACATCTGACGCTGAGGCTCGAAGGCCAGGGGAGCAAAAGGGATTAGATACCCCTGTA
+
GGGGGGGGGGGGGGGGGGGGGGGGGGGGFGGGGGGGGGGGGGGGGGGGGGGGGGGGGGGGFGGGGGGGGGGGGGGGGEGGGGGGEGGGGGGGGGGGDFGGGGGGDGGFGGGGFEGGGGGCECGGGGGGGFGG,EFFGGGEEFFGGBFGGGGGGGGGGGGGGGDGCFCFGFDGGGGGGGGGGGFGGC6>EGFGGGDGGGCCGFGGGGGGGFGCEDBGFGGGFG8DFGF<FFBG<C@3>FFF
@M00200:205:000000000-AKKM3:1:1101:9263:2630 1:N:0:1
ATTGGGTGTAAAGCGTGTGTAGGCGGAATTCTAAGTACCTTGTGAAATCCCACGGCTCAACCGTGGAACTGCTCGGTATACTGGTCTTCTTGAGCCACTTAGGGGCTGTCGGAACAAACGGTGGAGCGGTGAAATGCGTAGATATCGTTTGGAACGCCAAAGGTGAAAACAGACAGCTGGGAGTGTGCTGACGCTGAGACACGAAAGCCAGGGGAGCGAACGGGATTAGATACCCTCGTA
+
GGGGGGGGGGGGGGGGGGGGGGGGGGGGGGGGGGGGFGGGGGGGGGGGGGGGGGGGGGGGGGGGGGGGGGGGGGGGGGGGGGGGGGGGGGGFGGGGGGGGGGGGEGGGGGGGEGGGGGGGGGDECGGGGGGGGGGGGGG>FCFGGGGGGGGDFGGGEGGGGGGECFFGGGGGFGGF8EGGGFEGGGGGGFGGGGGGDFFGGGGGGD7CCGGGGGBCDGG*3C=DBDG79F9>+3+*7>75
@M00200:205:000000000-AKKM3:1:1101:23611:2669 1:N:0:1
ACTGGGTTTAAAGCGCACGTAGGCGGACTGTTAAGTCGGATGTGAAAGCCCTCAGCTTAACTGAGGAAGTGCACTCGAAACTGGCAGTCTTGAATATGGAAGAGGGTCGCGGAATTCCCGGTGTAGAGGTGAAATTCGTAGATATCGGGAGGAACACCAGTGGCGAAGGCGGCGACCTGGGCCAATATTGACGCTGAGGTGCGAAAGCGTGGGGAGCAAACAGGATTAGATACCCCAGTAAGA
+
GGGGGGFGGGGGGGGGGGGGGGGGGGGGGGGGGGGGGGGGGGGGGGGGGGGGGGGGGFGGGGGGGGGGGGGGGGGGFFGFGGGGGGGFGGGGGGGGGGGGGGGGGGGGGGGGGGGGFCGFGFFFFGGGGGGGGGGGGGGFGGGGGFGGGGGGGGGGGGFGGGGGEEGGGGGGGGGGGGGGGGCDFGGGGGGGGGDGGF=+:CGGCGGGG*CGGGFGFGEFFCFFFG7<@4):CFAD>B6FFA>
@M00200:205:000000000-AKKM3:1:1101:24894:2669 1:N:0:1
ACTGGGCTTAAAGAGCGCGCAGGCGGCTGGTCAAGTCCGATGTGAAATCTCCCGGCTCAACTGGGAAACTGCATCGGAAACTGATCGGCTTGAAGGTGGGAGAGGGTAGTGGAATTCCCGGTGTAGTGGTGAAATGCGTAGATATCGGGAGGAACACCAGTGGCGAAGGCGACTACCTGGCCCATTCTTGACGCTGAGGCGCGAAAGCTAGGGGAGCGAACGGGATTAGATACCCGTGTA
+
GGGGGGGGGGGGGGGGGGGGGGGGGGGGGGGGGGGGGGGGGGGGGGGGGGGGGGGGGGGGGGGGGGGGGGGGGGGGGGGGGGGGGGGGGGGGGGGGGGGGGGGDGGGGEGGGGGGGGGGGGGGGGFGDGCGGGGGGGGGGGGGGGGGGGGGEGGGFGGGGFGGGGGGGGGGGGEGGGGGFGGGGGGGGGGGGGGC5CFG55CCEGGDGA9:8C>DG>C:?DDCD0554=FF=<@FGFF:C
@M00200:205:000000000-AKKM3:1:1101:14852:2676 1:N:0:1
ATTGGGTGTAAAGGGTGCGTAGGCGGCCCTGTAAGTCAGTGCTGAAATATTCCAGCTTAACTGGGAGGGTGGCATTGATACTGTGGGGCTAGAGTACAGATGAGGTAGGCGGAATTGACGGTGTAGCGGTGAAATGCTTAGATATCGTCAAGAACACCGATAGTGTAGACAGCTTACTAAGCTTTAACTGACGCTGAGGCACGAAAGTGTGGGGAGCGAACAGGATTAGATACCCCAGTAAGA
+
GGGGGGGGGGGGGGGGGGGGGGGGGGGGGGGGGGGGGGGGGGGGGGGGGGGGGGGGGGGGGGGGGGGGGGGGGGGGGGGGGGGGGGGGGGGGGGGGGGGGGGGGGGGGFGGGGGGG<FGGGGGGGGGGGGGGGGFGFGFEFEDGGGDGGGGGGGGGGEGGCCEFGGF,@=DGDGDDGGGGGCFFGGGFGGGGGGGGGGGFGFEGGGCDGGGGEGED:EEGGGGG?F7<F?2C+<<CBE@9C4A
@M00200:205:000000000-AKKM3:1:1101:23011:2698 1:N:0:1
ATTGGGTTTAAAGCGTGTGTAGGCGGAAGCGTAAGTGCCTTGTGAAATCCCACGGCTCAACCGTGGAACTGCTGGGCATACTGCGTTTCTTGAGCCAATCAGGGGTCGTCGGAACAAACGGTGGAGCGGTGAAATGCGTAGATATCGTTTGGAACGCCAAAGGCGAAAGCAGACGACTGGGATTGCGCTGACGCTGAGACACGAAAGCCAGGGGAGCAAACGGGATTAGATACCCGCGTAAGA
+
GGGGGGFGGGGGGGGCFGGGGGFFGGGGGGGGGGGGGGGGGGGGGGGFEGGGGGGGGGGGGGGGGGGGCGGGGGGGGG?FFGGGGGG7FCFFGGGGGGGGGGGGGGGGGFGGDEGGCGGFGDGG7,DGGGGCGDFGGCFCFEGGGDFFGGGDGGFGGGCEEF7B*>:CF7FB:CEGC*CFF,:CCGG*=8:CE53:?8?FG4CEGGG<CEGFG57C:FCG4>=D:<CBF4<C76CDFEDE:12
@M00200:205:000000000-AKKM3:1:1101:10052:2701 1:N:0:1
ATTGGGTTTAAAGGGCTCGTAGGCGGCCAACTAAGTCAGACGTGAAATCCCCAGGCTCAACCGAGGAACTGCGTCTGATACTGGATGGCTTGAATCCGGGAGAGGGATGCGGAATTCCAGGTGTAGCGGTGAAATGCGTAGATATCTGGAGGAACACCGGTGGCGAAGGCGGCATCCTGGACCGGCATTGACGCTGAGGAGCGAAAGCCAGGGGAGCAAACGGGATTAGATACCCTAGTA
+
GGGGGGGGGGGGGGGGGGGGGGGGGGGGGGGFGGGFGGGGGGFGGGEGFGGFGGFGGGFFGGGGEGGFGFFGGEGGGGGGFFG8DFGGGGFEEGGGGGGG>FEGGGGGGCFGGGGGGGGGFFGFGGGDGGGGGGGGGGGGGGGFAFFGEG7::C:FFGGGGGGGGGGDGGGGGGDGGGGGFFFGGGGGGGGGGGGGCFCDE:CEC=DDGFFGCCBD>C8FFCC>:CFBF?):FGFFFFFF
@M00200:205:000000000-AKKM3:1:1101:20149:2704 1:N:0:1
ATTGGGTATAAAGTGTGCGCAGGCGGCAGAGCAAGTCGAGTGTGAAAGCCCCGGGCTTAACTTGGGAATTGAGCTCGAAACTACTTTGCTGGAGGGTGGCAGAGGAAGGGGGAATTCCACGTGTAGCGGTGAAAGGCGTAGAGATGTGGAGGAACACCGAGGGCGAAGGCAGCCTCCTGGGCCAACACTGACGCGCAGGCACGAAAGCGGGGGGAGCAAACAGGATTAGTTACCCTAGTA
+
F,EGGGG9FGGGGFGCFGGGGGGGGGD@F<<8FGGGG:CFGGGDCFFG,CF:CFGGGFGGGC<CF?8FC,,,:,966CGC+,C,C5?59EF@,=+48CED<:4?=,EF++@>F7D<F??8=C<,:,5@@:FGF9,,3@++++3,,33@@,@:CC:8FCE7*>**:FCC7,,:*8C+*3CC**/;8>C8+*+53*77C*/:A5:CGC30/*:CCE>7:CEFC5C/(**)**)2<9E*))/A
@M00200:205:000000000-AKKM3:1:1101:12294:2712 1:N:0:1
ACTGGGTTTAAAGGGTGCGTAGGCGGCCTATTAAGTCAGTTCTGAAATATCCCGGCTTAACCGGGAGGGTGGCATTGATACTGATGGGCTAGAGTACAGATGAGGTAGGCGGAATTGACGGTGTAGCGGTGAAATGCTTAGATATCGTCAAGAACACCTATAGCGAAGGCAGCTTACTAGGCTGTAACTGACGCTGAGGCACGAAAGTGTGGGGATCAAACAGGATTAGAAACCTTGTAAGAT
+
GGGGGGGGGGGGGGGGGGGGGGGGGGGGGGGGGGGGGGGGGGGFGGGDGGEGGGGGGGGGGGGGGGGGGEFGGGFFGGGGGGGGGGGGGFGGGGEFGGGFFGFGGGGGGGGGG7F@FCFEGGFCFDFGGGGGGGGGGGGGGGGGGGGFFGGGGGCGGGFFFCCEGGG7CFFGGFGGGGGGFGFFFGCCF89AEDGGGGG5CF=CC5D>FFDCGGFG)CFCDFCC(9*)6@)C?,*:7=FFGF<
@M00200:205:000000000-AKKM3:1:1101:21580:2726 1:N:0:1
ATTGGGTTTAAAGGGCGCGTAGGCGGTCCTACAAGTCCCGCGTGAAAGCCCCCGGCTCAACTGGGGAACTGCGCGGGAAACTGTAGGGCTTGAGTTCGGGAGAGGGAAGCGGAATTCCGGGTGTAGCGGTGAAATGCGTAGATATCCGGAGGAACACCGGTGGCGAAGGCGGCATCCTGGACCGACACTGACGCTGAGGCGCGAAAGCTAGGGGAGCAAACGGGATTAGATACCCTAGTAAGA
+
GGGGGGGGGGGGGGGGG7FGGGGGGGGEGGGGGGGGGGGGGGGGGGGGGFFGGGGGGGGGGGGGGGGFDFGGGGGGGGGGFGGCFFGGGGGGGGGGGGGGEGGGGGGGGGGGGGGGGGGGGGGDGGGGGFGGGGGGGGGGGEGGCGGDGGGGGGGGGGGGFG>CEFGGGGGGG*:CGGGGGGFGGGGEFGG88E3CECGCGDGGGGDF9E?FGGF7)ACFFDCDF373=647<CF4::6EFFB
@M00200:205:000000000-AKKM3:1:1101:12718:2756 1:N:0:1
ACTGGGTATAAAGCGTGTGTAGGCGGAGGCGTAAGTGTTTTGTGAAATCCCACGGCTCAACCGTGGAACTGCTGGGCATACTGCGTCTCTTGAGCCGGCCAGGGGTCACCGGAACAAGCGGTGGAGCGGTGAAATGCGTAGATATCATTTGGAACGCCAATGGTGAAAACAGGTAGCTGGGAGTGTGCTGACGCTGAGACACGAAAGCCAGGGGAGCGAACGGGATTAGATACCCGCGTA
+
GGGGGGGGGGGFGGGGGGGGGGGGGGGGGGGGGEGGFFGGGGGGGDGGGGGGGGGGGGGGGGGGGGGGGGGGGFGGGGGGGGGGGGGGGGGGFGGGGEGGGGFEGGGGGGGGGGGGGGGGGGGGGGGGGGGGGGGGGGGGGGFCFGGGGGGGGGGGGDGGGGFGGGFGFFGFGGGFFGGGGGGEFGGGGGGFGGGGGGGGGGGDEGC<=EGGGGEGBCCGDGADFDC<FFA79<<<DDE*
@M00200:205:000000000-AKKM3:1:1101:12343:2775 1:N:0:1
ACTGGGCTTAAAGGGTGCGTAGGCGGCCTATTAAGTCAGTGCTGAAATATCCCGGCTTAACCGGGAGGGTGGCATTGATACTGATGGGCTAGAGTACAGATGAGGTAGGCGGAATTGACGGTGTAGCGGTGAAATGCTTAGATATCGTCAAGAACACCTATAGCGAAGGCAGCTTACTAGGCTGTAACTGACGCTGAGGCACGAAAGTGTGGGGATCAAACAGGATTAGATACCCCTGTA
+
GGGGGGGGGGGGGGGGGGGGGGGGGGGGGGGGGGGGGGGGGGGGGGGGGGGFFFGGGGGGGGGGGGGGGGGGGGGGGGGGGGGGGGGGGGGGGGFGGGGGGDGGGGGGGGGGGFFFCFGGGFGGGGGEG:FFGGFGGGGGFA<@FFGFGGGGGGGGGDGGGFFGDFGGGFFEDFFGFGGGGGGGGGGGGGFCGCDECFG*=FCECCDGGGGDGGFGFGGGGGGC?G7<FF2FD0+5<5?E
@M00200:205:000000000-AKKM3:1:1101:22965:2779 1:N:0:1
ATTGGGCTTAAAGGGAGCGTAGGTGGTTAGGTAAGCCCTCCGGGAAATCTTCAGGCTTAACCTGAAAAGGTCGGGGGGGACTGCCTAGCTAGAGGGCGGGAGAGGAGCGCGGAATTCCCGGTGTAGCGGTGAAATGCGTAGAGATCGGGAGGAAGGCCGGTGGCGAAGGCGGCGCTCTGGAAGGTTTCTGACACTGAGGCTCGAAAGCGTGGGGAGCAAACAGGATTAGATACCCCAGTA
+
GGGGGGFAFGGGGGG@F@FGGGGFGGCGF<EGGGGCGGGGEEEGGGGGGGGFFGGGGGGGGGGCFDGAE,,EC+@:FFCGGGF8<:<<FGFGGGFG@CGGGGGGGGGGGGGGGGGGGG:CEGGGGGGGGGGGGGEFGGGGGGGGG?EGDEGGGGGGGGGGGGGGGDGEGGDGGDCEGGGGG6*;:+<CFGGGGGGGGGGGGGGGGGGGGGGGGGFGFFGGGGFD?FG<?FAG+<C<35@F
@M00200:205:000000000-AKKM3:1:1101:22093:2791 1:N:0:1
ATTGGGTTTAAAGGGCTCGTAGGCGGCCAACTAAGTCGGACGTGAAATCCCCAGGCTCAACCTGGGAACTGCGTCCGATACTGGATGGCTTGAATTCGGTAGAGGGGTGTGGAATTCCCGGTGTAGCAGTGAAATGCGTAGATATCGGGAGGAACATCTGTGGCGAAGGCGACACCCTGGACCAGCACTGACACTGAGGCACGAAAGCGTGGGGAGCAAACAGGATTAGATACCCTAGTA
+
DGFGGGGGGGGGGGGGGGGGGGGGGGGGGGFFFGGFGGGDGGGGFGGGFGGFFDGG@FGGFGGGGGGG7FFGGCCFGGGGD<FFCFGFGGGEFGGGGGGFGGAFGGGFEFCC<EGFBFGGGGGFGGGGGGGFFGFAACFEEGFGFGGGDFEDFGGFGGFGFGGGGGGGGGGEGGGGD>FGFGGBFG86CGCGCFDEE8FGEGEGG=DCC=8CCDEDBFC89<853*:<FF4C+<8C?F=F
@M00200:205:000000000-AKKM3:1:1101:7521:2817 1:N:0:1
ACTGGGTGTAAAGGGTGCGTAGGCGGCCTGTTAAGTCAGCGGTGAAATTCAGGGGCTCAACCTCTGCCGTGCCGTTGATACTGGCAAGCTGGAATGCGGATGCCGTGGGAGGAATGTGTGGTGTAGCGGTGAAATGCATAGATATCACACAGAACACCGATTGCGAAGGCATCCCACGAATCCGCTATTGACGCTGATGCACGAAAGCGTGGGGATCAAACAGGATTAGATACCCCCGTA
+
GFGGGGGGGGCGGGGGGGGGGGGDGGGGGGGGFGGGGGGGGGF:EFAFFGGFFFGGGGGCFGFFGFGGGGDGGGGGEGGG<FFFGGGGGFGGGGGFGGGG:FGGCFE7FFCDCC8FFFF8EGGGGGGGGGGGGGGGGF9DF;FGGGGFGDGCFGC>FGG>FGFGGGCF@FGGF,,,>:CFGCCEFCEGGGCFC*:5EF9CFFGD*35<:AB75CEG5CFFGFG*2<F<FFFFGFF3>F>*
@M00200:205:000000000-AKKM3:1:1101:8327:2850 1:N:0:1
ATTGGGTTTAAAGCGGGTGTAGGCGGCTTCGTAAGTCAGGTGTGAAATCCCAGGGCTCAACCCTGGAAGTGCATTTGATACTGCGGAGCTTGAGTGCTAGAGAGGTCATTAGAATACCTGGTGTAGTGGTGAAATACGTAGATATCAGGTGGAATACCGGAGGCGAAGGCGGATGACTGGCTAGACACTGACGCTCAGACCCGAAAGTGTGGGGATCAAAAAGGATTAGATACCCTGGTAAGA
+
GGGGGGGGGGGGGGGGGGGGGGGGGGGGGGGGGGGGGGGGGGGGGGGGGGGGGGGGGGGGGGGGGGGGGGGGGGGGGGGGGGGGGGGGGGGGGGGGGGGGGGGGGGGGGGGGGGGGGGGGFEGGGGEFGGCFGGGGGGGGGGFGGGGGFFGGGGGFGGGGGGGGGGGGGGGGCCEFCGGDGGGGFFFGGGGGGGGGD*;CFGECGCCCCGGGGE>*7CE?**2CBGGFF*4?7CCG@39F*).
@M00200:205:000000000-AKKM3:1:1101:11112:2866 1:N:0:1
ATTGGGTTTAAAGCGCACGTAGGCGGATCGTTAAGTGAGGGGTGAAATCCCAGGGCTCAACCCTGGAACTGCCTTTCATACTGGCGATCTTGAGTCCGGAAGAGGTGAGTGGAACTCCTAGTGTAGAGGTGGAATTCGTAGATATTAGGAAGAACACCAGTGGCGAAGGCGGCTCACTGGTCCGGTACTGACGCTGAGGTGCGAAAGCGTGGGGAGCAAACAGGATTAGATACCCTAGTA
+
EGGFFGGGGGFGGGGGGGGGFEGGGEGGGEGFGGGFFFGDGGGFGGGGGGGGGGGGGGGGGGGGGGGGGGF9FGGFGGGGGGGGGEGGFGGGGGGGGEDGGGGFGGGGFFEGGGGC9EAEDFFED<FF4BFGF9EEBF=DGDGGFEGGFGF<FCFGG7>FDFC@CEEC@FGGGGDGE9CF>B6:CCEDCGFGGGGGDFC?CCEGGGDGG5EFGGD5>G6?FGGF?FC26@A70<<FF>@C
@M00200:205:000000000-AKKM3:1:1101:8530:2874 1:N:0:1
ATTGGGCATAAAGTGTGCGCAGGCGGCGTCGCAAGTCGAGTGTGAAAGCCCCGGGCTTAACTTGGGAATTGCGCTCGAAACTATGATGCTGGAGTATGGCAGAGGAAGGTGGAATTCCACGTGTAGCGGTGAAATGCGTAGAGATGTGGAGGAACACCGATGGCGAAGGCAGCCTTCTGGGCCAATACTGACGCTCATGCACGAAAGCGTGGGGAGCAAACAGGATTAGATACCCCAGTAAGA
+
GGGGGGGGGGGGGGGGGGGGGGGGGGGGGGGGGGGFGGGGGGGGGGGGGGGGGGGGGGGGGGGGGGGGGGGGGGGGGGGGCFFFGGGGGGGGGGGFGGGFGFFGGGFGGGGGGGGGGGGGGGGDEGCFGDGGGGGFGGDEGGGGFD<CFEGGGF<FFGEGDFGGGGEGEEGGEGGFFGGGGGCEDCFDFDF6**:CC99CFGGEECCFE7EGGGDGDG@CDFG5697<FF2FF,3C@DFFFB9
@M00200:205:000000000-AKKM3:1:1101:14852:2888 1:N:0:1
ATTGGGTGTAAAGGGCGCGTAGGTGGCCTGCTAAGTCGAACGTGAAATCCCTGGGCTCAACCCAGGAACTGCGTCCGATACTGGTTGGCTTGAATCCGGGAGAGGGATGTGGAATTCCAGGTGTAGCGGTGAAATGCGTAGATATCTGGAGGAACACCGGTGGCGAAGGCGACATCCTGGACCGGTATTGACGCTGAGGCGCGAAAGCCAGGGGAGCAAACGGGATTAGATACCCCAGTA
+
GGGGGGFGFGGGGGGGGGGGGGGGGGGGGGGGGGGGGGGGGGGGGGGGGGGGGGGGGGGGGGGGGGGGGGGGGGGGGGGGGGGGGGGGGGGGGGGGGFEGGGEGGGGGGGGGGGGGGGGGGGGGGGGGGGGGGGGGGGGGGGGGGGGGGGGGGGGGGGGGGGGGDGGGGGEEGGGGGCFGGGGEGEEFCDGGGGGGDFGGGGGGCEGGGGGGEEDGEGGGGGGDBDC<FFFFGFFCDBFF
@M00200:205:000000000-AKKM3:1:1101:18494:2898 1:N:0:1
ATTGGGCTTAAAGAGCTCGTAGGCGGTCTGTCACGTCGGATGTGAAAACTCGGGGCTCAACCCCGAGCCTGCATTCGATACGGGCAGACTTGAGTTCGGTAGGGGAGACTGGAATTCCTGGTGTAGCGGTGAAATGCGCAGATATCAGGAGGAACACCGGTGGCGAAGGCGGGTCTCTGGGCCGAAACTGACGCTGAGGAGCGAAAGCGGGGGGAGCGAACAGGATTAGATACCCTCGTA
+
GGGGGGGGGGGGFGGGFGGEGCCFGGFGGGGGGGGGGGGDGGGGGGGGGGGGGGGGGGGGGGDGDEGGGGGGGFGFGGGGGFGGEGGGGGGGGGFCFBEGGGGGGGGGGGGGGGFCGEGGGD8FFGGGEFGGGFGGFGGEGGDCFFGC7>F@:CFGGGGGGGGGGGEGGGGGGGGC;9FCC55:>CEGFFGGGE5EGEC?E*:8E*95C**:EGDD>G5CD98<<C7)/64D?FC*7<):
@M00200:205:000000000-AKKM3:1:1101:23876:2899 1:N:0:1
ATTGGGTTTAAAGGGTGCGTAGGTGGGCAGGTAAGTCAGTGGTGAAATCTCCGGGCTTAACTCGGAAACTGCCGTTGATACTATCTGTCTTGAATATCGTGGAGGTTAGCGGAATATGTCATGTAGCGGTGAAATGCTTAGATATGACATAGAACACCCATTGCGAAGGCAGCTAACTACACGATCATTGACACTGAGGCACGAAAGCGTGGGGAGCAAACAGGATTAGATACCCCGGTAAGA
+
GGGGGGGGGGGGGGGGGGGGGGGGGGGGGGGGGGGFGGCFGGGGGGGGGGGGGGGGGGGGGGGGGGGGFGGGGGGGEDFGGGGGGGFGGGGGGGGGGGGGGGGGGGGGGGGGGGGGGGGGGGGGGGGGGGDGGGGGGFGGGGGGGGGCFGFFFF9DFECFGGGGGGGDFFGEGCAEGGGGGGDGDFGGGCFFGGGD;BG>CFGGDGDFGGG7FC?DEG?FGF?DDG+4AFEFG87CD35E*5:
@M00200:205:000000000-AKKM3:1:1101:24692:2981 1:N:0:1
ACTGGGTTTAAAGGGCGCGTAGGTGGCGCGGTAAGCGTGCGGTGAAAGCTCGGGGCTCAACCCCGAGTCGGCCGTGCGAACTGCCGGGCTTGAGCACTGTAGAGGCGGGTGGAATTCCGGGGGTAGCGGTGGAATGCGTAGAGATCCGGAAGAACACCGGTGGCGAAGGCGGCCCGCTGGGCAGTGGCTGACACTGAGGCGCGACAGCGTGGGGAGCAAACAGGATTAGATACCCCCAGAAG
+
GGGGGGGGGGGGGGGGGGGGGGGGGGGGGGGGGGGGGGGGGGEGGGGGGGGGGGGGGGGGGGGGGGGGGGGGGGGGGGGGGGGGGGGGGGGGGGGGGGGGGGGGGGGGG<@F:FFGGGFGG*C*=F,<F*<C:C9CCE78BCF?7<C@E>EE>F>C6>8EEEGFC*:?ECEG*:EE5*:EC:CC*:E*/>78<+2+23A**)2**8/9C/*:CDBD)*;CC4*9:<7)**)*20+C)))/9,
@M00200:205:000000000-AKKM3:1:1101:11922:3029 1:N:0:1
ACTGGGTTTAAAGGGCGCGTAGGCGGGCTGTCAAGTCTGGGGTGAAATCCCACGGCTCAACCGTGGAACTGCCTTAGATACTGACGGCCTCGAGGGAGGTAGGGGCGAGCGGAACTGTGAGTGGAGCGGTGAAATGCGTTGATATTCACAGGAACTCCGGTGGCGAAGGCGGCTCGCTGGACCTCTTCTGACGCTGAGGCGCGAAAGCTAGGGGAGCAAACGGGATTAGCTACCCCCGTA
+
GGGGGGGGGGGGGGGGGGGGGGGGGGGGGGGGGGGGGGGGGGGGGGGGGGGGGGGGGGGGGGGGGGGGGGGGGGGGGGGGGGGGGGGGGGGGGGGGGGGGGGGGGGGGGGGGGGGGGGGGGGGGGFGGGGGGGGGGGGGGGGGGGGFGGGGGGGGDFGFFGGGGGGGGGFGGE:EGGEGGGGDFGGGGGGFGGGDEGGFGGGGGGGGGGGGGGGFGBFGFFGGC:D457));AEFGBD:E
@M00200:205:000000000-AKKM3:1:1101:13433:3029 1:N:0:1
ATTGGGCATAAAGGGCTCGTAGGTGGCCAACTAAGTAAGACGTGAAATCCCTCGGCTTAACCGGGGAACTGCGTCTGATACTGGTTGGCTTGAGTTTGGGAGAGGGATGCGGAATTCCAGGTGTAGCGGTGAAATGCGTAGATATCTGGAGGAACACCGGTGGCGAAGGCGGCCCCCTGGTTGGATACTGACGCTGAGACGCGAAAGCGTGGGGAGCAAACAGGATTAGATACCCGAGTA
+
GGGGGGGGGGGGGGGGGGGFGGGGGGGGGGGGGGGGGGGGGGGGGDEGGGGGGGGGGGGGGGGGGGGGGGGGGGGGGGGGGGGGGGGGGGGGGGFGGGGGGGDGGGGGGGGG@FGGGGGGGGGGGGGGGGGGGGFGGGGDGGGGGGGGGGGGGGGGGDGGGGGGCECCFGGGGEEGC:FGGGGGDGE8CGGGGDDEGGGGGDGGGGGGGGGGGG>DFFFGFGGGF4D<@FAC98@5>>>F
@M00200:205:000000000-AKKM3:1:1101:8865:3054 1:N:0:1
ATTGGGCTTAAAGGGTGCGTAGGCGGTCTTTTAAGTCAGTGCTGAAATATCCCGGCTTAACCGGGAGGGTGGCATTGATACTGAAGGACTTGAGTAAAGTTGAGGTTGGCGGAATTGACGGTGTAGCGGTGAAATGCTTAGATATCGTCAAGAACACCGATAGTGTAGACAGCTAACTAAGCTTTAACTGACGCTGAGGCACGAAAGTGTGGGGATCAAACAGGATTAGATACCCGCGTAAGCT
+
GGGGFGGGGCGGGDFFGGGCEEGGGGGGGGGGGGGFFGGGGGGGGGGGGGG,CFEGGGGFGGGGGEFDGGGGGGGGCEE,CDFAFGGFFECG,CEFGFGGGGGCE=EFCGGGGDFGFGGGGGGGF<<FDCCEGGGGGGGGGGGFGGGFDFEDFGGGGGGGGGGGGFGDFFGFD62DCCFGGFGGGGFEFG7CC*5?E>CEEGGG*C<DCC@:CEDDFGEGGGGC=003694*32<53BDGG?))
@M00200:205:000000000-AKKM3:1:1101:24479:3073 1:N:0:1
ACTGGGTTTAAAGGGTGCGTAGGAGGGTAGGTAAGTCAGTGGTGAAATCTCCGGGCTCAACTCGGAAACTGCCGTTGATACTATCTATCTTGAATCCCGTGGAGATGAGCGGAATATGTCATGTAGCGGTGAAATGCTTAGATATGACATAGAACACCAATTGCGAAGGCAGCTCGTTACACGAAGATTGACTCTGAGGCACGAAAGCGTGGGGATCAAACAGGATTAGATACCCCAGTA
+
GGGGGGGGGGGGGGGGGGGGGGG9FGGGGEGGGGGGGGGGGGGGGGGGGGGGGGGGGGGGGGGGGGGGGGGCGGGGGGGGGGGGGGGGGGGDFGGGGGGGGGG8CFGGGGGGGGGGGGGCFGGGGGGGGGGGGGGGGFFGGGGGC=FGGGGGGGFGFCFFCFFFGGGGGGGG6EGGEGGGF9CCEGGGFGFG7ECEFGF;EGGGGGGGEGGGGGB3:EGGCG65=CFEFFEG@87<DE4C
@M00200:205:000000000-AKKM3:1:1101:25133:3094 1:N:0:1
ATTGGGTATAAAGGGTGCGTAGGCGGTCGCGCAAGTCGGATGTGAAATCTCAGGGCTCAACCCTGAAACTGCATTCGATACTGCGTGGCTAGAGTGCTGGAGGGGAGACTGGAATTTACGGTGTAGCAGTGAAATGCGTAGATATCGTAAGGAAGACCAGTGGCGAAGGCGAGTCTCTGGACAGCAACTGACGCTGAGGCACGAAGGCCAGGGGAGCAAACGGGATTAGATACCCCAGTA
+
GGGGGGGGGGGGGGGGGGGGGGGGGGGGGGGGGGGGGGGGGGGGGGGGGGGGGGGGGGGGGGGGGGGGGGGGGGGGGGGGGGGGGGGGGGGGGGGGGGGGGGGGGGGGGGGGGGGGGGGGGGGGGGGGGGGGGGGGGGGGGGGGGGGGGFGGGGGGGGGGGGGGGGGGGFGGGDFCGGGGGGGGGFGGGFGGEGCEGGFGGFEEGEGDGGGGGGFDEG6<CDGG<DGFFFFGGFF<BEFG
@M00200:205:000000000-AKKM3:1:1101:21393:3095 1:N:0:1
ATTGGGCGTAAAGCGCACGCAGGTGGCTGAGTCAGTCGATTGTGAAAGCCCTGGGCTTAACCTGGGAATTGCAGTCGATACTACTCAGCTAGAGTATGGGAGAGGGTAGTGGAATTCCCGGTGTAGCGGTGAAATGCGTAGATATCGGGAGGAACATCAGTGGCGAAGGCGGCTACCTGGCCCAATACTGACACTCAGGTGCGACAGCGTGGGGAGCAAACAGGATTAGATACCCCAGTA
+
GGGGGGGGGGGGGGGGGGGGGGGGGGGGGGGGGGGGGGGGGGGGGGGGGGGGFFGGGGGGGGGGGGGGGFGGGGGGGGGGGGGGGGGDGGGGFGGFGFGGGGGGGGGGGGGGFGFGGGGGGGGGGGGGGGGGGGGGFGGGGGGDFAFGGDGGGGGGGGGGGCGGGGG>FGGGGGGGGGGGFGGGGGFGFFFG?FD?FGGGFFDEEECFC=@FGD>GFGGCF*;F?G78FF<FEG@CB@?E
@M00200:205:000000000-AKKM3:1:1101:19869:3105 1:N:0:1
ATTGGGTTTAAAGGGTGCGTAGGCGGTCCTGTAAGTCAGTGCTGAAATATCCCGGCTTAACCGGGAGGGGGGCATTGATACTGTAGGACTTGAGTGAAGTCGAGGTAGGCGGAATTGAGGGTGTCGCGGTGAAATGCTTAGATATCGTCAAGAACACCGATAGTTTGGACAGCTTACTAGGCTTTAATTGCCGCTGAGGCACCAAAGTGTGGGGATCAAACAGGATTAGATACACCCCGCACAT
+
E@,CFC@F;FFCFFC9F@E@EGDECF@FGGFFGA<,6@@C<C@,;CC9FGCFDFCG:6FEGGDGD+8BF+CFDGDG9,,<,,<@FEF<FG,>,,@D>,,3@>*C**33*,1*<<:3383<*88<,*8C:<@*<A,?FEC9:9C,,7*C<CG6:*8@@*:****3+3+*<3+*2++38+0AEFFGFGG+0:+0:*C**/:C74*8@C50C9+;*::3)0<CGFFF2**)/*-:+,35)))*)(()
@M00200:205:000000000-AKKM3:1:1101:20080:3110 1:N:0:1
ATTGGGTTTAAAGAGCGCGTAGGCGGCGCTGCAAGTCGAAGGTGAAATCCCACCGGCTCAACCGTGGAATCGCCTGCGAAACTGCAGCGCTTGAGGGAGCTAGGGGCATGTGGAACTTCCGGTGGAGCGGGGAAATGTGTTGATATCGGAGGGAACGCCAGTGGCGAAAGCGGCATGCTGGATCTCAACTGACGCTGAGGCGCGAAAGCTAGGGTAGCGAAAGGGATTAGATACCCCCGAAGG
+
FCGGGGC@FFGGGGGGGGGGGGGGGG7CE@FGGGGFFEGGGGGGGGGGGFGGGCGCC+8E5FFG=FECAFDEGCG<FGGGG=<D9?FGG>F:DFF@=?FEFA<>D>7CFGAF<F<=3,C=F:+33883@+*1CF>:>,@,343,<BFFEGGGDGFF@F@EEBFC7FE7<8*:C5:CD?<EGGCC?FCFGG690//*/*ACFD5/?E<72<+<CG)70A*:3/:C(*2(*1)2AFG*.)0*1((
@M00200:205:000000000-AKKM3:1:1101:10090:3111 1:N:0:1
ATTGGGTTTAAAGCGTGTGTAGGCGGCCCGTTAAGTACCTTGTGAAATCCCACGGCTCAACCGTGGAACCGCTGGGTGTACTGGCGGGCTTGAGAGACCTAGGGGTCACCGGAACAGGCGGTGGAGCGGTGAAATGCGTAGATATCGACTGGAACGCCGGCGGCGAAAGCGGGTGGCTGGAGGTCGTCTGACGCTGAGACACGAAAGCCAGGGGAGCGAACGGGATTAGATACCCGAGTAAGA
+
GGGGGGGGGGGGGGGGGGGGGGGGGGGGGGGGGGGGEFFGGGGGGGGGGGGGGGGGGGGGGGGGGGGGGGGGGGGGGGGGFGGGGGGGGGGGGGGGGGGGGGG?GGGGGGGEBEFGGGGGGCFF>FCGG@GDFCEEFFCECFGGEFE*<<FFGGGGGGGGGGGCEDEGGGGEG:****:8C6CCEGG8*9:<8CC5=879?4:?C8<*0::CGE:D35*?CDGG0757F6AG+<<7)7)0C99
@M00200:205:000000000-AKKM3:1:1101:13574:3113 1:N:0:1
ATTGGGTTTAAAGGGTGCGTAGGTGGCATGGTAAGTTTGATGTGAAAGCTCAGGGCTCAACCCTGAAATGGCATTGAATACTACTGTGCTGGAGGTTTGGAGGGGGGACTGGAATTCTTGGTGTAGCAGTGAAATGCGTAGATATCAAGAGGAACACCAGTGGCGAAGGCGAGTCCCTGGAAAACACCTGAAACTGAGGAACGACAGCAGGGGGAGTAAACAGGATTAGATACCCCAGTAAGA
+
FFCFFGG@;@FGFF@FCC:FEGGGGGGGDEFGGFFCFFGGGFG9EFDD<CF@CECC@<EFCFC8CGGGGGGFCGGGFFCF<CFFCFEFGGGF@E:CFF@FCFF@CDC7+>@C,@,@3@FGC><@FF9FG@,EFGAF9B>*>7F,,F@3><3,<,:8=*<,3C7***=:C*<*:19;BB,12+>:88CECDF++2:CE+*+*9***:9C*:;:?5>D)0+3:C@719*)096*+32*8BFF*))
@M00200:205:000000000-AKKM3:1:1101:23651:3116 1:N:0:1
ACTGGGTGTAAAGTGTGCGCAGGCGGCAGAGCAAGTCGAGTGTGAAAGCCCCGGGCTTAACTTGGGAATTGCGCTCGAAACTACTTTGCTGGAGTGTGGCAGAGGAAGGTGGAATTCCACGTGTAGCGGTGAAATGCGTAGAGATGTGGAGGAACACCGATGGCGAAGGCAGCCTTCTGGGCCAACACTGACGCTCATGCACGAAAGCGTGGGGAGCAAACAGGATTAGATACCCGAGTA
+
GFFGGGGGGGGGGGGGGGGCEGGGGGGEGGGCGGGGGG:@FGGGGGGGGGCEFEGGGGGGGGFG=FGGGGGGG@7BGGGGGGGGFGGGGGGGGGFGGGGGGGGGGGGGFFGF@FFDGG9FGGGGGGGGGGGGGGGCFEGGGGGGGGDGFFFGGFGGGGGGGGGGGGGGGGGGG5:CGEGGGGGGGFGGFGGGGGCEE?FGCGG>EEGGEEGGGGFGFG6FCGGG0DG?FF<G7<8CDD:=
@M00200:205:000000000-AKKM3:1:1101:8035:3133 1:N:0:1
ATTGGGCATAAAGGGCTCGTAGGCGGCCAACTAAGTCGGATGTGAAATCCCCAGGCTCAACCTGGGAACTGCATCCGATCCTGGATGGCTTGAATTCGGGAGAGGGATGCAGAATTCCAGGTGTAGCGGTGAAATGCGTAGATATCTGGAGGAATACCGGTCGCGAAGGCGGCATCCTGGACCGACATTGACGCTGAGGAGCGAAAGCTAGGGGAGCAACCGGGATTAGATACCCGCGTC
+
GGGFCAFFGFGFFGGGEGFGGFDGGGGGGF8FDFFFGGGGGGGFGCDFGGGGGFDFGGGAGFFCFGGGGGGGEFEGG@:6CFFGFGG7FGGGGGFFFFF>E7FE7:CFGGFFGGFGFGGGGGGGGGGGGGG+=5@FGEGGGGGGGGF,FF<FGFFFGGGGG+3@8<@FFD7*BE:FGGGCFGGEGG58:D+<C775588?5C5**:3*<9:85GFGEDDF*1?D0>*)9F>*ACFGF3>*
@M00200:205:000000000-AKKM3:1:1101:17614:3162 1:N:0:1
ATTGGGTGTAAAGCGCACGTAGGCGGACTCTTAAGTCGGTGGTGAAATCCTGGAGCTCAACTCCAGAACTGCCTTCGATACTGAGAGTCTCGAGTCCGGGAGAGGTGAGTGGAACTGCGAGTGTAGAGGTGAAATTCGTAGATATTCGCAAGAACACCAGTGGCGAAGGCGGCTCACTGGCCCGGTACTGACGCTGAGGTGCGAAAGCGTGGGGAGCAAACAGGATTAGATACCCGCGTA
+
GGGGGGGGGGGGGGGGGGGGGGGGGGGGGGGGGGGGGGGGGGGGGGGGGGGGGGGGGGGGGGGGGGGGGGGGGGGGGGGGGGGGGGGGGGGGGGGGGGGGGGGGGGGGGGGGGGGGFGGGGEFGFGGGGGGGGGGGGFGGGGGGFGGGGGGGGGGGGFGGGGGGGGGGG7CEGDCFGGGGGGGGGGGEGGGFGEGCCGGGGGGGGGGFGCEGGGFGBEGGFCF<?<F<F4);78C9B@DG
@M00200:205:000000000-AKKM3:1:1101:16383:3172 1:N:0:1
ATTGGGTTTAAAGGGTGCGTAGGCGGGTTGGTAAGTCCGTGGTGAAATCCCCAAGCTTAACTTGGGAACTGCCGTGGATACTATCAATCTTGAATATCGTGGAGGTAAGCGGAATATGTCATGTAGCGGTGAAATGCTTAGATATGACATAGAACACCAATTGCGTAGGCAGCTTACTACACGATCATTGACGCTGAGGCACGAAAGCGTGGGGAGCAAACAGGATTAGATACCCCTGTAAGA
+
GGGGGGGGGGGGGGGGGGGGGGGGGGGGGGGGGGGGGGGGGGGGGGGGGGGGGGGGGGGGGGGGGGGGGGGGGGGGGGGGGGGGGGGGGGGGGGGGGGGGGGGGGGGGGGGGGGGGGGGCGGGGGGGGEGGGGGGGGGGGGGGGGGGGGGGGGGGGGGGGGGGGGGGGGGGGGGFGGGGGGGDGFF59CCEGDGGGEGFFEGGGGDCGEGDGGGFGFG6CGFFGFGGF?84FFGFF33@GGFA
@M00200:205:000000000-AKKM3:1:1101:23217:3174 1:N:0:1
ATTGGGCGTAAAGCGCACGTAGGCGGCATTGCAAGTGTCCGGTGAAATCCCACGGCTCACCCGTGGAACTGCCTGGCAGACTGCAATGCTCGAGTGTGGTAGGGGAGAGCGGAACTCCTGGTGGAGCGGTGAAATGCGTAGATATCAGGAGGAACACCGGTGGCGAAGGCGGCTCTCTGGTCCACAACTGACGCTGAGGTGCGAAAGCTAGGGGAGCAAACGGGATTAGATACCCTGGTAAGA
+
GGGGGGGGGGGGGGGGGGGGGGGGGGGGGGGGGGGGGGGGGGGGGGGGCFGFGGGGGGGGGGGGEGGGGGGGGGGGGGGGFCFGGGGGGGGGGFGGGGGGGGGGGDGGGFGGGGGGGFFFGGGGGGGGGGGGGGFDFGGDGGFGG9FGGGGGGGGGG7EGGGGGGGGGGFGGGG@79CFGGGGDFGGGFCFGGGDGGCEAFFEEGGGCCCCFGGED)ACGGGEC?DDFFFFDF<C67>FCF?B
@M00200:205:000000000-AKKM3:1:1101:6927:3174 1:N:0:1
ACTGGGTTTAAAGGGCTCGTAGGCGGCCAACTAAGTCGGACGTGAAATCCCCAGGCTCAACCTGGGAACTGCGTCCGATACTGGATGGCTTGAATTCGGGAGAGGGATGCAGAATTCCAGGTGTAGCGGTGAAATGCGTAGATATCTGGAGGAATACCGGTGGCGAAGGCGGCATCCTGGACCGACATTGACGCTGAGGAGCGAAAGCTAGGGGAGCAAACGGGATTAGATACCCCGGTA
+
GGGGGGGGGGGGGGGGGGGGGGGGGGGGGGGGGGGFGGGGGGGGGGGGGGGGGEFGGGGGGGGGGGGFGGGGGGGGGGGGGGGGDCEGAFGGFCFGGGGGEGGGGGGGGGGGGGGGGGGGFEGFGGGGGGGG<FGGFCGGGEGCEGGGGGGGDFFGGGGGGEGGGGGGGGGGGGGGGGDGGGGGDC5CGG73CECCEGGGGGGGEEGCCCGGGGFDBGC?FDDG07CBFFFGGFFGFFEE
@M00200:205:000000000-AKKM3:1:1101:16763:3220 1:N:0:1
ACTGGGCGTAAAGGGTGCGTAGGCGGCGCAGTAAGTCAGGAGTGAAAGTTTGCGGCTCAACCGTAAAATTGCTTTTGATACTGCTGTGCTAGAATTAGGATGAGGTCAGCGGAATGTGGCATGTAGCGGTGAAATGCATAGATATGCCATAGAACACCAATTGCGAAGGCAGCTGGCTAGACCTATATTGACGCTGAGGCACGAAAGCGTGGGGAGCGAACAGGATTAGATACCCCGGTAAGA
+
GGGGGGGGGGGGGGGGGGGGGGGGGGGGGGGFGGGGGGGGGGGGGGGGGGGGGGGGGGGGGGGGGGGGGGGGGFGGGGGGGGGGGGGGGGGGGGGGGGGGGGGGGGGGGGGGGGGGGGGGGGGGGGGGGGGGGGGGFGGGGGGGGGGGFFGGGGGGGGGGGGGGGGGGGGGGGGGGDGGGG?CEFFGGGGGCGDDEE>FGGGGEGGGFG5CGGGFDEGGGGGGGF*?>FFAC96@F:><ED?9
@M00200:205:000000000-AKKM3:1:1101:22470:3228 1:N:0:1
ACTGGGCTTAAAGCGTGTGTAGGCGGACCGTTAAGTACCTTGTGAAATCCCACGGCTCAACCGTGGAACCGCTGGGTATACTGGCGGTCTTGAGGCACCCAGGGGCTGTCGGAACAAGCGGTGGAGCGGTGAAATGCGTAGATATCGCTTGGAACGCCGGCGGTGAAAACGGACAGCTGGGGGTGATCTGACGCTGAGACACGAAAGCCAGGGGAGCGAACGGGATTAGATACCCTAGTAAGA
+
GGGGGGGGGGGGGGGGGGGGGGGGGGGGGGGGGGGGGGGGGGGGGGGGGGGGGGGGGGGGGGGGGGGGGGGGGGGGFGGGGGGGGGGGGGGGGGGGGGFGGGGGGGGGGGGGGGGGGGGGFCCFFGGGGEGGGGGGGGFGGGDFGGGGGGGEGGGFFGGGGGGGGGFCCFCEDCEFFGCCCEGGGGG7FGGGE5DGECE6FGGGCGGGDFG>EGB<>EGGGDC3(9*.1047<6AF?:/<F))
@M00200:205:000000000-AKKM3:1:1101:18661:3229 1:N:0:1
ATTGGGTGTAAAGGGTGCGTAGGCGGCCTATTAAGTCAGTTCTGAAATATCCCGGCTTAACCGGGAGGGTGGGATTGATACTGATGGGCTTGAGTGGAGTCGAGGTAGGCGGAATTGACGGTGTAGCGGTGAAATGCTTAGATATCGTCAAGAACACCGATAGTGTAGACAGCTTACTAGAGTCTAACTGACGCTGAGGCACGAAAGTGTGGGGATCAAACAGGCTTAGATACCCTTGTAAGA
+
GGGGGGGGGGGGGFEFEGGEGEGGGGGGGGGFGEGGGGGGCFGGGGGGFGGFGGGGGGGGFGCCGEGGGCFGGFFGFGGGGGG<EGFGGGGGGFFFFFGEEGDGGGGGGGGGGGGGGGGEGGGEFGFGGGGGGGGGGGGGGGGGGGGFFDG9FFGGGGDFFCFFCFGFFD9?DF9FGGF,;CCGGCFGGFGGEGGGGG55/;EGEGGGGCFED>:G32CFG<?5(7<2=@FGGGFCFFFGGB9
@M00200:205:000000000-AKKM3:1:1101:19364:3235 1:N:0:1
ACTGGGCTTAAAGGGTGCGCAGGCGGCCGTGTGTGTTGGGCGTGAAAGCCCGGGGCTTAACCCCGGAATTGCACCCAAAACTACATGGCTAGAGCATTGGAGAGGGTAGCAGAATTCATGGTGTAGCAGTGAAATGCGTAGATATCATGAGGAATACCAGAGGCGAAGGCGGCTACCTGGACAATTGCTGACGCTCAGGCACGAAAGCGTGGGGAGCAAAAGGGATGAGATACCCCAGTA
+
GGGGGGGGGGGGGGGGGGGGGGGGGGGGGGGGGGGGGGGGGGGGGGGGGGGGGGGGGGGGGGGGGGGGGGGGGGGGGGGGGFFGGGGGGGGGGGGGGGGGGGGGGGGGGGGGGGGGGGGGGGGGGGGGGGGGGGGGGGGGGGFGGGGGGGGGGGGGGGGGGGGGGEEGGGGGGGGGGDGGGGGGGGFGCDFGGGDEGGGGGGGGEGGGGCGGGGBG>FFCC<DD0<*56@AGCFFGFFFG
@M00200:205:000000000-AKKM3:1:1101:15464:3242 1:N:0:1
ATTGGGTATAAAGGGTGCGTAGGCGGCCTATTAAGTCAGTTCTGAAATATCCCGGCTTAACCGGGAGGGTGGCATTGATACTGTAGGACTTGAGTAAAGTTGAGGTTGGCGGAATTGACGGTGTAGCGGTGAAATGCTTAGATATCGTCAAGAACACCGATAGTGTAGACAGCTAACTAAGCTTTAACTGACGCTGAGGCACGAAAGTGTGGGGATCAAACAGGATTAGATACCCCAGTA
+
GGGGGGGGGGGGGGGGGGGGGGGGGGGGGGGGGGGGGGGGGGGGGGGGGGGGGGGGGGGG<FGGGGGGGGGGGGGGGGGGGGGGGGGFGCCFGGGGCFGFGGGGGGGGGGGGGEGG?FGGGGGGGGGGGGGGGGGGGGGGGFGGGGGGGGGGGGGGGGGGGFG;CGGGGGGGGGGGGGDGGGFFGGGG:DDFEGGDGCFCCGGGGGGGFGCGGGFG37CGGGGGF*:>*@<FF6<C>EFG
@M00200:205:000000000-AKKM3:1:1101:8659:3244 1:N:0:1
ACTGGGTATAAAGGGCTCGTAGGCGGCCAACTCAGTCGGATGTGAAATCCCCAGGCTCAACCTGGGAACTGCATCCGATACTGGCTGGCTTGAATTCGGGAGAGGGATGCAGAATTCAAGGTGTAGCGGTGAAATGCGTAGATATCTGGAGGAATACCGGTGGCGAAGGCGGCATACTGGACCGACATTGACGCTGAGGAGCGAAAGCGAGGGGAGCAAACGGGATTAGATACCCCAGTAAGA
+
FGGGGGGGGGGGGGGDFGGGGGGGGGEGGF8CFGGGGGGGGGGGGGGG<F8,E@FFGCFGGE<<<FGA<FGGG9C6=FGGGGGF,4BBCGCGGFF,EDGC=FGGGGE<FGAFGGG9A,AFGGGGGGGGGGGGGGGGG7>BEEFFGG<,>F,CFC@FGGFFCBFGGGGGGF<EG**,6?,>,,,4::B*CDGGGGGGGFCEEGDGGEG<*/C>GGFGFFGG49EGFC*<FFAG7,<5>>?FGA2
@M00200:205:000000000-AKKM3:1:1101:23689:3277 1:N:0:1
ATTGGGTGTAAAGGGTGCGTAGGCGGATCCGCAAGCGTCTTGTGAAAGCCCCCGGCTCAACCGGGGAACAGCGGGGCGAACTGCGGGTCTTGAGGCAGGTATGGGTCGCCGGAACAGTAGGTGGAGCGGTGAAATGCGTAGATATCTACTGGAACGCCGATGGTGAAGACGGGCGACTGGGCCTGTCCTGACGCTGAGGCACGAAAGCGTGGGGAGCAAACAGGATTAGATACCCTGGTA
+
GGGGGGEGGGGGGGGGGGGGGGGGGGGGGGGFEGGGGFEGGGGGGGGGGGGGGGGGGGGGGCFGGGGGGGGGGGGGGGCCGGGGGGGGGGGGGGGGGGGFGGGGGGGGGGGGGGCEFCFCFGGFFGGGGGGGGFFGGGGDFGGGCCFFGGGFGGGGGGGGGGGFG9:CFGGGGGGGEEGGGGGEG<:EFCFE=5DCEGGGGGGGDGGGGGGGGDEGFGGGGDF5:4C)694FGG?GFF?F
@M00200:205:000000000-AKKM3:1:1101:22031:3285 1:N:0:1
ATTGGGTGTAAAGGGTGCGCAGGCGGGGATCTAAGTCAGGGGTGAAAGACGGTGGCTCAACCAACGCAGTGCCTTTGATACTGGATTCCTTGAATATACCTGAGGTAGGCGGAATGTGGCAAGTAGCGGTGAAATGCATAGATATGCCACAGAACACCGATTGCGAAGGCAGCTTACCAAAGTATGATTGACGCTGAGGCACGAAAGCGTGGGGATCGAACAGGATTAGATACCCCGGTA
+
GCGGGGGGGFGAFAGGGGGDGGGGGGGGGGGGGGGGGFGFGGGGFGGGGGGDCGGGGGGGFGEFGGGGGCFGGGGGGGFGGGGGGGGGGGDFCFGGGGGGFGFBFGGGGGGDGGGFGEBDFCGGGGFEGGGGGGGFGGGGDGGGGGGAFGGGFGGFGGEGGCCGGGGGGGGDGGGGFGFDGG<FFC9@FDFGGEGDGFFFEGEEGEDFGGDEE>>C5EECFGGGF:FF6*)2AEGGF:7E
@M00200:205:000000000-AKKM3:1:1101:9304:3308 1:N:0:1
ATTGGGTTTAAAGCGCACGTAGGTGGTTTGTTAAGCCAGCTGTGAAATCCCCGGGCTCAACCTGGGCACTGCGGTTGGAACTGGCAAGCTAGAGTAGGGTAGAGGGGTGTGGAATTCCAGGTGTAGCGGTGAAATGCGTAGATATCTGGAGGAACATCAGTGGCGAAGGCGACACCCTGGACTCATACTGACACTGAGGTGCGAAAGCGTGGGGAGCAAACAGGATTAGATACCCCAGTAAGA
+
GGGGGGGGGGGGGGGGGGGGGGGGGGGGGGGGGGGGGGGGGGGGGGGGGGGGGGGGGGGGGGGGGGGGGGGGGGGGGGGGGGGGGGGGGGGG<FGGEGGFGGGGGGGGGGGGGGGGGGGGGGGGGGGGGGGGDFGGGGGGGGGGGGGGGGGGGGGGGGGGGGGGGGGGGGGC8EEGGGGGGGFDGGGGFFF@FGGGFFGF=FGGGGGG*ACGGG3CBGGG4CFFFGGFFFFGFFGGF>?CFAB
@M00200:205:000000000-AKKM3:1:1101:11572:3321 1:N:0:1
ATTGGGTGTAAAGCGTGCGTAGGTGGTTCGTTAAGTCCGATGTGAAAGCCCTGGGCTCAACCTGGGAATGGCATGGGATACTGGCGGGCTAGAGTGCGGTAGAGGGCAGTGGAATTCCCGGTGTAGCAGTGAAATGCGTAGAGATCGGGAGGAACATCTGTGGCGAAGGCGACTGCCTGGACCAGCACTGACACTGAGGCACGAAAGCGTGGGGAGCAAACAGGATTAGATACCCGTGTA
+
GGGGGGGGGGGGGGGGGGGGGGGGGGGGGGGGGGGGGGGGGGGGGGGGGGFGGGGGFGGGGGGGGGGGGGGFGGGGGGGGFFGGGGGGGGGGGGGGGGGGGGGGGGGGGGGGGFFFFGGGGGGGGGGGCFGGGGGG9FGGGGGGGGGGGEGGGGGGGGGGGGGGGGEGGCEGGGGFFFFCFDGGGGG=EGGCFGGCGGGGGGGCGDGGGDEDGEEGFGFCCCEF0*:?@FACFCFD@5::
@M00200:205:000000000-AKKM3:1:1101:14837:3323 1:N:0:1
ACTGGGCTTAAAGGGCGCGTAGGCGGGCTGCCAAGTCTGGGGTGAAATCCCACGGCTCAACCGTGGAACGGCCTCGGATACTGGCGGCCTCGAGGGAGGTAGGGGCATGCGGAACTATGCGTGGAGCGGTGAAATGCGTTGATATGCATAGGAACTCCGGTGGCGAAGGCGGCGTGCTGGACCTCTTCTGACGCTGAGGCGCGAAAGCCAGGGGAGCGAACGGGATTAGATACCCCAGTA
+
GGGGGGGGGGGGGGGGGGGGGGGGGGGGGGGGGGGGGGGGGGGGGGGGGGGGGGGGGGGGCGGGGGGGGGGGGGGGGGGGGGGGGGGGGGGGGGGGGGGCGGGGGGGGGGGGGGGGGGGGGGDGGGGGGGGGGGDFGGGGGGGGFGGGGGGFGGGGGGGGDEGGGGGGGGEGGG8CEFFGGGGGGGGGGGGGGGD=EGGGGGE>CECFFEGGGG>7BECCCDDD<DD<FFAFE?:F>79<
@M00200:205:000000000-AKKM3:1:1101:24090:3327 1:N:0:1
ATTGGGCTTAAAGCGTGTGTAGGCGGGTCGTTAAGTACCCAGTGAAATCCCACGGCTCACCCGTGGAACGGCTGGGTATACTGGCGATCTTGGGCCGGTCAGGGGCAGTCGGAACAAGCGGTGGAGCGGTGAAATGCGTAGATATCGCTTGGAACGCCGACGGCGAAAGCAGACTGCTGGGACCGCGCCGACGCTGAGACACGAAAGCCAGGGGAGCAAACGGGATTAGATACCACTGTA
+
GGGGGGGGGGGGGGGGGGGGGGGGGGGGGGGGGGGGGFGGGGGGGGGGGGGGGGGGGGGGGGGGGGGGGGGGGGGGGGGGGGGGGGGGGGGGGFGGGGGGGGGCFGGGGGGGGGGGG@FFGGGGFFGGGFGGGGAFCE*BF7CE<;>CGGGGGGGGDGGGGGGD@ECFF6FGGFFGDFGGGCGGGGGDGGCGGGGGGFGEEGGGGGGGGFFFEGBD3FF+99CGFG48?*.:?C+9?76A
@M00200:205:000000000-AKKM3:1:1101:23272:3375 1:N:0:1
ATTGGGTTTAAAGCGCACGTAGGCGGCATTGCAAGTGTCCGGTGAAATCCCACGGCTCACCCGTGGAACTGCCTGGCAGACTGCAATGCTCGAGTGTGGTAGGGGAGAGCGGAACTCCTGGTGGAGCGGTGAAATGCGTAGATATCAGGAGGAACACCGGTGGCGAAGGCGGCTCTCTGGTCCACAACTGACGCTGAGGTGCGAAAGCTAGGGGAGCAAACGGGATTAGATACCCCAGTA
+
GGGGGGGGGGGGGGGGGGGGGGGGGGGGGGGGGGGGGGGGGGGGGGGGGGGGGGGGGGGGGGGGGGGGGGGGGGGGGGGGDGGGGGGGGGGGGGGGGGGGGGGGGGGGGGGGGGGGGGGGGGGGFGGGGGGGGGGGGGGGGGFGEFGGGGGGGGGGGGGGGGGGGGGGGGGGG8EGGGGGGGGGGGGGC<GGG5DCEGGGGDEGGEGGGGGGGGEGFG?CFGCD?GC>FF2C:,<CEFFD
@M00200:205:000000000-AKKM3:1:1101:17049:3402 1:N:0:1
ATTGGGCATAAAGGGTGCGTAGGCTGTGCAGAAAGTTGGGTGTGAAATCCCCTGGCTTAACCAGGGAATTGCGCCCAAAACTACTGCGCTGGAGGAAGACAGAGGTAAGCGGAACTTCGGGTGGAGCGGTGAAATGCGTTGATATCCGAAGGAACACCGGTGGCGAAAGCGGCTTACTGGGTCTTTTCTGACGCTGAGCCACGAAAGCTAGGGTAGCGAACGGGATTAGATACCCCAGTA
+
FEC<,-6@CFA@<<@E;FG;;@@FFAFEAEG<C<CFD<@FF@C:E<<6;,EFFC8,E@6@C@@FCCGGD<9CF:B:C<@C@EEFGGGGE+6=,4,=,EEFDA<FCEGAGCGEE::=,,B=+:+8=E,:+33BFG9A,@:CF:,3,7EFC=FG<<<8>@CF@:*@CF*><,CEG>7BCCCGGCFFCGEC:+=,==DG*2+=<C5**;/5+:BCFGFC:5**9C**2/*4**)2+<CC:5)<
@M00200:205:000000000-AKKM3:1:1101:8159:3420 1:N:0:1
ACTGGGCTTAAAGCGTGCGTAGGTGGTGAGTTAAGTCTGTCGTGAAAGCCCCGGGCTCAACCTGGGAATGGCGATGGATACTGGCTCGCTAGAGTGCGGTAGAGGAGAGTGGAATTCCCGGTGTAGCAGTGAAATGCGTAGAGATCGGGAGGAACATCAGTTGCGAAGGCGGCTCTCTGGACCAGCACTGACACTGAGGCACGAAAGCGTGGGGAGCAAACAGGATTAGCTACCCGCGTA
+
GGGGGGGGGGGGGGGGGGGGGGGGGGGGGGGGGGGGGGGGGGGGGGGGGGGGGGGGGGGGGGGGGGGCGGGGGGGGGGGGGGFFGGGGGGGGGGGGGGGGGGGGCFGGGGGGGGCGGGGGGGDGGGGGFGGGGGGGGGGGGGGGGFCFEEGGGGGGGGFGGGGGC*BCCCCGG>EEFFCGGGCGGG,,88CFFGGGGGGGGGGGGGGGECCC7EEG@GF65FFG<CFD=4)2CCCDD@35
@M00200:205:000000000-AKKM3:1:1101:14964:3428 1:N:0:1
ATTGGGCTTAAAGGGCTCGTAGGCGGTCCGTCACGTCGGGAGTGAAAACTCAAGGCTCAACCTTGAGCGTGCTTCCGATACGGGCGGACTAGAGGTATGCAGGGGAGAACGGAATTCCTGGTGTAGCGGTGGAATGCGCAGATATCAGGAGGAACACCGGTGGCGAAGGCGGTTCTCTGGGCATTACCTGACGCTGAGGAGCGAAAGCATGGGGAGCGAACAGGATTAGATACCCCCGTA
+
GAFGGGCDGGGFGGGGFGGGGGGDGGBCE@CFGEFGGCGGEGGGGGGGE<FFCGGGGGGG8@,FG<<,>>FG<?FCFF:FGCED>:+>FGFGFGGE9?F,EFBFGF:7FDFGGGGGGG<FGGGGGGGGGGGGGGFGGGCEGG9FGGGGGFEGGGGGGGGGGGGGGGGEGGGGGDE9BCGGGD6*<?FGGGGEC5>EGGGGGGGGCEDGCEFCEEFGFGGGGGGC:CC>FF)2<<C<)8>C
@M00200:205:000000000-AKKM3:1:1101:22495:3434 1:N:0:1
ACTGGGCATAAAGGGTGCGCAGGTGGGCTGGTAAGTTCGATGTGAAAGCCCCGGGCTTAACCCGGGAATGGCATTGGATACTACTGGTCTGGAGGATCGGAGGGGGGACTGGAATTCTTGGTGTAGCAGTGAAATGCGTAGATATCAAGAGGAACACCAGTGGCGAAGGCGAGTCCCTGGACGATACCTGACACTGAGGCACGAAAGCCAAGGGAGCAAACAGGATTAGATACCCGCGTAAGA
+
GFGGGGGFGGGGGGGFFGGGGGGAFGGGGGGGGGGGDFGG9FEFGGGGGGGGGDGGGGGGGGGGGGDGCFGGGGGFGECDD<F<CFGEGFFGFCGEGFGCFEGEGGG7:B7C@FFB<FGC9?FGGGGGGAGF@<FGGF@EEGGGFCGGGCCGFF,8CFF<7<E@8C>C>CCC>2;CGEFE8C58CEGD+**++3*<02C**9=E5C54CC8:8C555EEC5CC*(2:7FB>GFFG3)<7*>0)
@M00200:205:000000000-AKKM3:1:1101:16313:3476 1:N:0:1
ATTGGGTTTAAAGGGTGCGCAGGCGGGGATCTAAGTCAGGGGTGAAAGACGGTGGCTCAACCATCGCAGTGCCTTTGATACTGGATTCCTTGAATATACCTGAGGTAGGCGGAATGTGGCAAGTAGCGGTGAAATGCATAGATATGCCACAGAACACCGATTGCGAAGGCAGCTTACCAAAGTATGATTGACGCTGAGGCACGAAAGCGTGGGGATCGAACAGGATTAGATACCCGTGTA
+
FGGGGGGGGGGGGGGGGGGGGGGGGGGGGGGGGGGGGGGGGGGGGGGGGGGGGGGGGGGGGGGGGGGGGGGGGGGGGGGGGGGGGGGGGGGGGGFGGGFFGGGGGGGFFGGGGGGGGGGFGGGGGGGGGGGGGGGGGGGGGGFGGGGBFGGGGGGGGGGGGDFGGEEGGGGDGGGGGCGGGGGGGGGF+@FGEGGEGG=CEFD5CGCCEE58CG:DFGGFGGFGFGG?FFFGGDFGFDFG
@M00200:205:000000000-AKKM3:1:1101:23729:3491 1:N:0:1
ACTGGGTTTAAAGGGCGCGTAGGTGGCTTGGTAAGCGTGTGGTGAAAGTCCGGGGCTCAACCCCGGATCTGCCGTGCGAACTGCTGAGCTGGAGCACTGTAGAGGCAGGTGGAATTTCGGGTGTAGCGGTGGAATGCGTAGAGATCCGGAAGAACACCGGTGGCGAAGGCGGTCTGCTGGGCCGGGAGAGGGGAGAGCAATCTCTCCTCGTGCTGACGCTGAGGCGCGACAGCGTGGGGAGCA
+
FGGGFGEGGGF<CFGGGGCBEC@FFGD<FFGGFFCFGGGCFGGGF@GFEAECEE:6@FGGG8FG>@ECF,5?FF:CGFGC@FGBFGFFGGGFDGGGG8ADGCFGGE:CG4B@<AFFDFF:FD@FCFGGG@B:F9>>CE7EEEFGDGFD7CE@FGGGFEDGFEFGGD8BCFGGGGGGGFGGC8=BGGC=CDD8CCDCE@<?CFCCCF4>FECGDCB7@5>*958F<C57))->;?ECB:D5C((
@M00200:205:000000000-AKKM3:1:1101:23276:3493 1:N:0:1
ATTGGGCATAAAGTGTGCGCAGGTGGCTGAGCAAGTCGAGTGTGAAATCCCCGGGCTTAACTTGGGAATTGCGCTCGAAACTACTTGGCTCGAGTGTGGCAGAGGAAGGTGGAATTCCAGGTGTAGCGGTGAAATGCGTAGAGATCTGGAGGAACACCGATGGCGAAGGCAGCCTTCTGGGCCAACACTGACGCTCATGCACGAAAGCGTGGGGAGCAAACAGGATTAGATACCCCAGTA
+
GGGGGGGGGGGGGGGGGGGGGGGGGGGGGGGGGGGGGGGGGGGGGGGGGGGGGGGGGGGGGGGGGGGGGGGGGGGGGGGGGGGGGGGGGGGGGGGGGGGGGGGGGFGGGGGGGGGFGGGGGGGGGGGGGGGGGGGGGGGGGGGGGGFGCFGGGGGGGGGGGGGGGGGDEDGGGGGGGGGGFGGGGGCCFGGGGG<CGFFGGGCGCGGGDGEFGGFGDGGGGGGG?CC<@F>FGFEFFF@G
@M00200:205:000000000-AKKM3:1:1101:9126:3516 1:N:0:1
ATTGGGTTTAAAGGGCGCGTAGGCGGCCTGCTAAGTCGAACGTGAAATCCCTGGGCTCAACCCAGGAACTGCGTCCGATACTGGTTGGCTTGAATTCGGGAGAGGGATGCGGAATTCCAGGTGTAGCGGTGAAATGCGTAGATATCTGGAGGAACACCGGTGGCGAAGGCGGCATCCTGGACCGATATTGACGCTGATGCGCGAAAGCCAGGGGCGCAAACGGGATTAGATACCCCGGTA
+
GGGGGGGGGGGGGGGGGGGGGGGGGGGGGGGGGGGGGGGGGGGGGGGGGCFGGGGGGGGGGGGGGGGGGGGGGGGGGGGGGGGGGGGGGGGGGGGGGGGGGGGGGGGGGGGGGGGGGGGGGGGGGGGGDGGGFGGGGGCGEEGGAGGGDFGEGGGGGGF@FEGGGGGGGGGGGGGGGGGFGGFCCC>GFF?CGGGGGGGGEGCD8CCDEFFGEG)9>5?EGDCC?DD<F4AGGDG*>>>G
@M00200:205:000000000-AKKM3:1:1101:14011:3520 1:N:0:1
ATTGGGTGTAAAGGGCGCGTAGGCGGCACAGCAAGTCGGGAGTGAAAGCCCGGGGCTCAACCCCGGAACGGCTTTCGAAACTGCTGAGCTAGAGTACGGAAGGGGCAACCGGAATTCCCAGTGTAGCGGTGAAATGCGTAGATATTGGGAAGAACACCTGAGGCGAAGGCGGCATCCTGGACCAATATTGACGCTGAGGAGCGAAAGCCAGGGGAGCAAACGGGATTAGATACCCCTGTA
+
GGGGGGGGGGGGGGGGGGGGGGGGGGGGGGGGGGGGGGGGGGGGGGGGGGGGGGGGGGGGGGGGGGGGGGGGGGGGGGGGGGGGGGGGGGGGGGGDGGGGGGGGGGGGGGGGGGGGGGGGGGGEGGGGGGGGGGGGGGGGGGGGGGGGGGGGFEFGGGGGGFGGGGGGGGGGGGGGGGGGGGGGGGGGGGGGGGGGGGGGGGC8CGGGEGGGGGFGFGGGGG=D:GGFF=>FGGFGF>FG
@M00200:205:000000000-AKKM3:1:1101:24962:3546 1:N:0:1
ATTGGGTTTAAAGCGTGTGTAGGCGGACCGTTAAGTGCCCGTGTGAAATCCCCCGGCTCAACCGGGGAACGGCCGGGCATACTGGCGGTCTTGGGCCAGCTAGGGGTCATCGGAACAAACGGTGGAGCGGTGAAATGCGTAGATATCGTTTGGAACGCCGACGGTGAAAACAGATGACTGGGGCTGTGCCGACGCTGAGACACGAAAGCCAGGGGAGCAAACGGGATTAGATACCCTAGTA
+
GGGGGGGGGGGGGGGGGGGGGGGGGGGGGGGGGGGGGGGGGDEFGGGGGGGGGGGGGEEGFGGGGGGGGGCEFGGGGGGC<FFGGGGGGGGFGGGGGGCFFCFDGGGEGGGGGGGGGGGFGGFGGGGGEGC@FCFEGDGGGGGFGFGC<AEGE@FGGGGGGEGGCFFFGGGF9*<EGGGFG*CEEGFGGGEGEGG5EGCE?CFECGC5;AFCCG:)7/@6D*5C03)4=/6*3,<6=5.<C
@M00200:205:000000000-AKKM3:1:1101:13405:3557 1:N:0:1
ATTGGGCTTAAAGCGTGCGCAGGCGGAACGTTAAGTAGAAAGTGAAAGGCGGGAGCTCAACTCCTGGACTGCTTTCTATACTGGCGTTCTGGAGGGACGGAGAGGAAGAGGGAACGACACGTGTAGCGGTGAAATGCGTTGAGATGTGTCGGAACACCACTGGCGAAAGCACTCTTCTGGACGTCACCTGACGCTCATGCACGAAAGCCAAGGTAGCAAACAGGATTAGATACACCTGTA
+
GGGGGGGGGGGGGGGGGGGGGGGGGGGGGGGGGGGGGGGGGGGGGGGGGGGGGGGGGGGGGGGGGGGGGGGGGGGGGGGGGGGGGGGGGGGGGGGGGGGGGGGGGGGGGGGGGGGGGGGGGGGGGFGGGGGGGGGGFEGGGEFGGGGGCFGEGGGGFFCGGGGG8FEGGGGGFGGGFFFGGGGCGGEFGGGGGGGGGGGGGGGGGGGGGGGGFF?=FGGGGGCD?GG7*6<C?,<5FFFE
@M00200:205:000000000-AKKM3:1:1101:10821:3591 1:N:0:1
ACTGGGTTTAAAGCGTGCGTAGGTGGTTCGTTAAGTCTGATGTGAAAGCCCTGGGCTCAACCTGGGAATGGCATTGGATACTGGCGACCTAGAGTGCGGTAGAGGGGTGTGGAATTCCCGGTGTAGCAGTGAAATGCGTAGATATCGGGAGGAACATCTGTGGCGAAGGCGACACCCTGGACCAGCACTGACACTGAGGCACGAAAGCGTGGGGAGCAAACAGGATTAGATACCCGGGTAAGA
+
GGGGGGGGGGGGGGGGGGGGGGGGGGGGGGGGGGGGGGGGGGGGGGGGGGGGGGGGGGGGGGGGGGGGGGGGGGGGGGGGGGGGGGGGGGGGGGGGGGGGGGGGGGGGGGGGGGGGGGGGGGGGGGGGGGGGGFFGGGGGGGGGGGGGGGGGGGGGGGGGGGGGEFGGG7FEGGGFGDGGGGEGGGGGFGGGGGGGGGGGGGGGGGGGDGGGGGFGDCCGGF@C2C:<FBAGG@FG337EFFF
@M00200:205:000000000-AKKM3:1:1101:14833:3612 1:N:0:1
ATTGGGTTTAAAGTGTGCGCAGGCGGCGTCGCAAGTCGAGTGTGAAAGCCCCGGGCTTAACTTGGGAATTGCGCTCGAAACTACGGTGCTGGAGTATGGCAGAGGAAGGTGGAATTCCACGTGTAGCGGTGAAATGCGTAGAGATGTGGAGGAACACCGATGGCGAAGGCAGCCTTCTGGGCCAATACTGACGCTCATGCACGAAAGCGTGGGGAGCAAACAGGATTAGATACCCCAGTA
+
GGGGGGGGGGGGGGGGGGGGGGGGGGDGGGGGGGGGGGGGGGGGGGGGGGGGGGGFFGGEEGGGGG?FCFGGGGGGGGGGGGGGGGFGGGGGGGDGGGGGGGGGGGGGGGGGGGGGGGGGGGFGFFGGGGGGGFCFGGGGGCFFGGGCDFGGGFC:FGCGEGGGGGGGGFGGGGGGGCFGGGGGGG6<ECCFGE<EGGGGCFCEE=DFDEGEED)9)ACFDGGG0<D?FF2>C@@FB>FC
@M00200:205:000000000-AKKM3:1:1101:12942:3633 1:N:0:1
CTTGGGTTTAAAGGGTGCGTAGGAGGGCAGGTAAGTCAGTGGTGAAATCTCCGAGCTTAACTCGGAAACTGCCGTTGATACTATCTGTCTTGAATATTGTGGAGGTGAGCGGAACATGTCATGTAGCGGTGACATGCTTAGATATGACATAGAACACCAATTGCGAAGGCAGCTCGCTACACATATATTGACTCTGAGGCACGAAAGCGTGGGGATCAAACAGGATTAGATACCCTTGTA
+
9F<F<EFEBC<-F<CCCCGC6+C<<FEEDG@C<EFE@CFFA@;,;CCFGEFA:+@FEFGFFCFGCF6@C,9FEFFECDAG9E<<FFGGGGFFGGEFGGGGAFGG>F<5C<=>+77BFGGGGFCFEDG@@C:D875CEDEEGGAF=AFFF?D<BDCFFGF?FFGD8+>>78FCC?88E>C:FF,49E;D:+27<E+@AAFF**9:BEGF*/4<4*):)*5+**A*(;C@F+)+?C8*;5:+
@M00200:205:000000000-AKKM3:1:1101:13656:3666 1:N:0:1
ATTGGGTTTAAAGAGCGTGTAGGCGGCCGCACAGGTCCGTTGTGAAAACTGGAGGCTCAACCTTCAGACGTCGATGGAAACCGTGCGGCTAGAGTCCGGAAGAGGAGAGTGGAATTCCTGGTGTAGCGGTGAAATGCGCAGATATCAGGAAGAACACCCGTGGCGAAGGCGGCTCTCTGGGACGGTACTGAAGCTGAGACGCGAAAGCGTGGGGAGCGAACAGGAGTAGATACCCGTGTAAGCT
+
ECFFGCGEGGGGDFFCGFGGGDGGEGGGGGGGGFGFGGEGGGFGFEDFCCFFCEFCC@EFDFFGGGGGGGGGGGEFGFFGFDFF8F>FGGECGF,EFFECEEGGGGGGGGFGGFFDGGAFCDFCCD9>C>CF9@@F<=C8@CCFFGGGGGFCFGGDGEFGGGGGGG*FBFGEGEG+?EGGGGGGGEGCGG:++=*<+/<CEDEGGCDCE5CGDG33)78CDCFG(*9>*=<>A<<5B>7FFF))
@M00200:205:000000000-AKKM3:1:1101:10275:3675 1:N:0:1
ACTGGGTTTAAAGGGCGCGTAGGCGGCTACGGAAGTCCGGCGTGAAAGGCTACGGCTCAACCGTAGATCCGCGTCGGATACTCCGTTGGCTAGAGGACGGTAGAGGCTAGTGGAACTAGCGGTGTAGCGGTGAAATGCGCAGATATCGCTAGGAACGCCGGTGGCGAAGGCTGCTGGCTGGGCCGTTCCTGACGCTGAGGCGCGAAAGCTAGGGGAGCGAACCGGATTAGATACCCCAGTA
+
GGGGGGGGGGGGGGGGGGGGGGGGGGGGGGGGGGGGGGGGGGGGGGGGGGGGGGDEGGGGGGEGGGGGGGGGGGGFGGGGGGGGGGGGGGGGGGGGGGGGGFGGGGGGGGGGGGFFGGGGGGGGDGGGGGGGGGGGGGGGGGGGGFFEGGGGGFGGGGGGGFGGGGGGGGGGGGGGGGGECGGGGCE8*?FGFGDCEEGGGGGG5:DDAC9FGGEDBC?=DC:C>DC(1*6*3<CCFD>?*
@M00200:205:000000000-AKKM3:1:1101:21879:3685 1:N:0:1
ACTGGGTGTAAAGCGTGTGTAGGCGGGCCCGTAAGTGTCTTGTGAAATCCCACGGCTCAACCGTGGAACTGCTGGGCATACTGCGGGTCTTGGGCCAACTAGGGGCAGCCGGAACAAGCGGTGGAGCGGTGAAATGCGTAGATATCGCTTGGAACGCCGAAGGTGAAAACAGGCTGCTGGGGTTGCGCCGACGCTGAGACACGAAAGCCAGGGGAGCAAACGGGAGTAGATACCCCCGTA
+
GGGGGGGGGGGGGGGGGEGGFFGGGGGGGGGGGGCEFGFGGGGGGGGGGGGGGGGGGGGGGGGGGGCF<FGGGDFGGGFGGGGGGGGGGGGDCFGDFBFGGFGFGGEEGGGGGGGGGF8:F8BCFGFEGFGFGGG:DGFGCEFFCFCEG7:@AFECGDCFGGGGFEFGGEF@CCCFGCCDGECEGGCC577E*><CEGGG?FGGGGG4FGGGGC:C:5E8CDEG:39:FF<>9?FCDFEG
@M00200:205:000000000-AKKM3:1:1101:20295:3695 1:N:0:1
ACTGGGTATAAAGCGCACGTAGGCGGATCGTTAAGTCGGGGGTGAAATCCTGGAGCTCAACTCCAGAACTGCCTTCGATACTGGCGATCTTGAGTCCGGAAGAGGTGAGTGGAACTCCTAGTGTAGAGGTGGAATTCGTAGATATTAGGAAGAACACCAGTGGCGAAGGCGGCTCACTGGTCCGGTACTGACGCTGAGGTGCGAAAGCGTGGGGAGCAAACAGGATTAGATACCCCTGTAAGA
+
GGGEFGGGGGGGGGGGGGGGGGGGGGGGGGFFFGGGGGGGGGGGGGGGGGGGGGGGGGDFFGGGGFGGGGGGGGGGGGGGGGGGGGGGGGGGGGGGGGBCFFGGGGGGGGGGGGGGGGGFG<FFGGGGGGGGGGGFFD@FEGACE9CFGGGDGG8BFGGGGGGDGGEGGDFEGBCGGGGFG?CEGEE5CGGGGGDGE58?FGGGEGGCEEDGGG>DEFFGGC?CBDD?@*6CG6CCFF?CC<A
@M00200:205:000000000-AKKM3:1:1101:16519:3713 1:N:0:1
ATTGGGTTTAAAGGGTGTGTAGGCGGCCCGGCAAGTAGGGTGTGAAAGGCTCCGGCTCAACCGGGGCATTGCGCTCTAAACTGCTGGGCTCGAGCAAGGCAGGGGTGTGCGGAACTTCCAGTGGAGCGGTGAAATGTGTTGATATTGGAAGGAACGCCGGTGGCGAAAGCGGCACACTGGGTCTTGTCTGACGCTGAGACACGAAAGCCAGGGGAGCGAACGGGATTAGATACCCCAGTA
+
GGGGGGGGGGGGGGGFGGGEGGGGGGGGGGGGGGGGGGGGGGGGGGGGGGGFGGGGGGGGGGGGDGDGGGGGGG7FFGGGGFFGGDFDGFGGGGGGGGGFGGG>FFFFGGGGGGGGCGGGGFGGGGGGGCECCFGG@FGGGFGCFFGFFFGGGFGGGGB<FCGGGGGGGGGDGGEGGFGCCCEF<@@FGGCGGGGGDFFG?FGG>?<DFFFFCDDGDEGEGCCCBGG2/9>G@EGGFDFG
@M00200:205:000000000-AKKM3:1:1101:24006:3730 1:N:0:1
ACTGGGTATAAAGGGCGCGTAGGTGGCGACATAAGGCTGTGGTGAAAGTCTGGGGCTCAACTCCAGATCGGCCGTGGCAACTGTGTCGCTTGGGCACTGTAGAGGCGGGTGGAATTCCGGGTGTAGCGGTGGAATGCGTAGAGATCCGGAAGAACACCGGTGGCGAAGGCGGCCCGCTGGGCAGTGGCTGACGCTGAGGCGCGACCGCGTGGGGGGCAAACCGGGTTAGATACCCTAGTAAGA
+
GGGGGGGGGFGGGGGGGGGGGGGGGGGGGGGGGGGGGGGGGGGGGGGFGGGGGGGGGGGGGGGGFGGGGGGGGGGGGGGGGGGGDGGGGGGGDGGGGGGGFGGGGGGGGECE<B<DDGFGGGGC9FFGECGC3@9FCGCCFFF?,,?FC:*>><FGFDCG1<FFCFCEGFCEDEGDE?CCGF6>6AF****;8*1***;5/)2*2*17:*:EEE)C)>C8<*:<()1(76.*<:87:)*3*-)
@M00200:205:000000000-AKKM3:1:1101:10721:3732 1:N:0:1
ATTGGGTTTAAAGCGCGCGCAGGTGGGTGCGCAAGTCGGAGGTGAAAGCGCAGGGCTCAACCCTGCGACGCCCTTCGAGACTGCGTGTCTAGGGACCGGTAGAGGTGAGTGGAATTCCCGGTGTAGCGGTGGAATGCGTAGATATCGGGAAGAACACCGGAGGCGAAGGCGGCTCACTGGGCCGGATCCGACACTGAGGCGCGAAAGCGTGGGGAGCAAACAGGATTAGATACCCTGGTAAGCT
+
GGGGGGGGGGGGGGGGGGGGGGG,CDFGEFC@:CEGFGGGGGGGGGGGGGGECGGGGGGGGGGGGGGGCCBFGGGFFGGGGGGGGGGFGGCFDEEFFGGGGGDCGAFGGGGGGGGGGGFGGGGGGGGGGGGGGFGGGGGGGGGGGGD7FGGGGGGCGGGD7:CEGGDGGG>EGGGCFF<6/CFEEGCC*9CC:CFCFGGGDDGDGGGGGGGGG>BDBCCG45ED?GC3=BBFEFGD>)0+2)))
@M00200:205:000000000-AKKM3:1:1101:18575:3734 1:N:0:1
ATTGGGTTTAAAGGGTTTGTAGGCGGCCATGTAAGTCAGGTGTGAAATCCCTCGGCTCAACCGAGGAACGGCGCTTGATACTGCATGGCTTGAGGGAGACAGGGGTAAGCGGAACTGATGGTGGAGCGGTGAAATGCGTTGATATCATCAGGAACACCGGTGGCGAAAGCGGCTTACTGGGTCTCTTCTGACGCTGAGGAACGAAAGCTAGGGTAGCGAACGGGATTAGATACCCGGGTA
+
FGFFG@FGGFD@FFFCFGGGGGGDGEEGGGGGGGDFFCFCFGGGGGGGGGGFGGGGGGGGGGGGF@@,FFGGGGEGDFGGEFCFFEFGGGFEFDF=@FGGGCFEEEG@FFDGGGGFGFFDGF9FFGGGGEGGGG<CB><EBGCFCCFGGGGFGG@CFGFG:FGGEGEGCCCEDDEGGGGGGGGFGGG?C72+:7D=?BC6CFCEGGDDEFGFFGFGFDGE)/*>25C<?=<:78FDFF5:
@M00200:205:000000000-AKKM3:1:1101:25271:3764 1:N:0:1
ATTGGGTTTAAAGCGTGTGTAGGCGGGTCGTTAAGTGCCTTGTGAAATCCCACGGCTCAACCGTGGAACCGCTGGGCATACTGGCGACCTTGGGACGCCCAGGGGCGGACGGAACAGGCGGTGGAGCGGTGAAATGCGTAGATATCGCCTGGAACGCCGACGGTGAAAACAGTCCGCTGGGGGCGCATCCGACGCTGAGACACGAAAGCCAGGGGAGCGAACGGGATTAGATACCCTGGTA
+
GGGGGGGGGGGGGGGGGGGGGGGGGGGGGGGGGGGGGGGGGFGGGGGGGGGGGGGGGGGGGGGGGGGGGGGGGGGGGGGGGGGGGGGGGGGGGG@FGGGGGGGGGGGGGGGGGGGGGGGGGGGGGGGGGGGGGGGGGGGGGGGGFDGGGGGGGGGGGGGGGGGGGEFGFFCFGGGG5?EGGGGGGGGGGGGGGGGGGGFFFGGGGGDGDFGFGGFGFGEGG)8C?C3:4?9C?7@<FFFG>
@M00200:205:000000000-AKKM3:1:1101:10328:3790 1:N:0:1
ACTGGGTTTAAAGCGTGTGTAGGCGGACCGTTAAGTGCCCGCGTGAAATCCCCCGGCTCAACCGGGGAACGGCCGGGCATACTGGCGGTCTTGAGCGATCCAGGGGTCATCGGAACAAACGGTGGAGCGGTGAAATGCGTAGATATCGTTTGGAACGCCAATGGTGAAAACAGGTCGCTGGGGATGAGCTGACGCTGAGACACGAAAGCCAGGGGAGCAAACGGGAATAGATACCCCAGTA
+
GGGGGGGGGGGGGGGGGGGGGGGGGGGGGGGGGGGGGGGGGGGGGGGGGGGGGGGGGEGGGGGGGGGGGGGGGGGGGGGGGGGGGGGGGGGGGGGGGGGGGGGGGGGGGGGGGGGGGGGGGGEGGDCGCC@GGGGDGGGGGGGGG9FFFFFEDGGF@FFGGGFGGGFGGGF8FF9ECG>?E5CEEGCG<DCFGGGGGGGGGGGCEGGD*A6C@CBG>*;CGFEGF:),=FA7CF+D)<BFC
@M00200:205:000000000-AKKM3:1:1101:14745:3821 1:N:0:1
ATTGGGTATAAAGCGCGTGTAGGTGGGAAGGGAAGTCCGGTGTAAAAGCCCACGGCTCAACCGTGGAAGGACGCTGGAAACTCCCTTTCTTGAGGGTGATAGAGGGAAGTGGAATTGCCGGTGTAGCGGTGAAATGCGTAGATATCGGCAGGAACACCCGTGGCGAAGGCGGCTTCCTGGATCACCCCTGACGCTGAGACGCGAAAGCGTGGGGAGCGAACGGGATTAGATACCCTGGTAAGC
+
GGGGGGGGGGGGGGGGGGGGGGGFGGGGGGGGGGGGGGGGGGGGGGGGGEFGGGGGGGGGGGGGEDEGGGGGGG:?FGGGGFGGGGGGFGFGGGGG=FFGGGGGGG:FEGGGGFGGGGFGGGGGGGGGGGGGGGGGGGFGGGGGGGGDGGGGGGGGGGEGGGGGGGGGGGEEDG72>FECF?FGGCGCC3FGGGGGC89ECDEEEGDFE:8EGGDG>EEGDCEGF)C??F9FFFFD:5)<C<)
@M00200:205:000000000-AKKM3:1:1101:25490:3832 1:N:0:1
ATTGGGTTTAAAGCGTGTGTAGGCGGGGCGTTAAGTGTCTTGTGAAATCCCACGGCTCACCCGTGGAACTGCTGGACATACTGGCGCTCTTGAGCCACTTAGGGGCAACTGGCACAAACGGTGGAGCGGTGAAATGCGTAGATATCGTTTGGAACGCCAATGGTGAAAACAGGTTGCTGGGAGTGTGCTGACGCTGAGACACGAAAGCCAGGGGCGCGAACGGGATTAGATACCCCGGTAAGA
+
GGGGGGGGGEEFFGGFGGGGGGFGGGGGGGGGGGGGGGGGGGFGFGGFF8FGGGGGDGGGCGGGGGGGG@FFGGGEEGGGGGGGGGDGGGGGGFGF8FGCEGFGGGGGGGGG,BFGAFGGGEGFCFAC7FEGGGGG9FGEGGG@GFF:DFGGGGGGGGCFFGGGFCCFCEGGG?FC5CGG>EE*=CC+<C?*;*>CEG7CGGEGGCC7*:FFDG)1):*//7C/1)98?F>>+<AF@37:*,.
@M00200:205:000000000-AKKM3:1:1101:11978:3839 1:N:0:1
ATTGGGTTTAAAGAGCTCGTAGGCGGTTTGTTGCGTCGGCTGTGAAATCCCGAGGCTCAACCTCGGGTCTGCAGTCGATACGAGCAAACTAGAGTGTTGCAGGGGAGACTGGAATTCCTGGTGTAGCGGTGAAATGCGCAGATATCAGGAGGAACACCGGTGGCGAAGGCGGGTCTCTGGGCAACAACTGACGCTGAGGAGCGAAAGCGTGGGGAGCGAACAGGATTAGATACCCCGGTA
+
FGGGGGGGGFGGGGGFGGEGEGDGGGFGGDFGFGGGDGCFGEGGGGGGEGFGEGED@FEFEG,EFGGFFG@FF@FFGGGF@F7FEDCFGGCA9F@FFFEEGFGEDEFD7FDGGGGGGFFCGGGGFFFGGGGGGGGFFFGGGG9FFG<CE<F::>CAFDEEGGGGGCGGGGGGGEGGGG:BCCFDC*;CFFC68=9E5CC?EG5:CEGGG=E>C5>GEGCEG38D84F?=FBCECC*)7@C
@M00200:205:000000000-AKKM3:1:1101:24948:3841 1:N:0:1
ATTGGGTTTAAAGCGTGTGTAGGCGGGTCGTTAAGTACCTTGTGAAATCCCACGGCTTAACCGTGGAACTGCTTGGTATACTGGCGATCTTGAGCCACTTAGGGGTCAGCGGAACAAATGGTGGAGCGGTGAAATGCGTAGATATCATTTGGAACGCCAATGGTGAAAACAGCTGACTGGGAGTGTGCTGACGCTGAGACACGAAAGCCAGGGGAGCGAACGGGATTAGATACCCGAGTA
+
GGGEFG-CFEFGGDE@F@CFGFGGGGCE:+7BFGGGFCEECFGGEGGGGFGCGGGGGGGGGGG?E7FDFGGGFCFCCE<FFGG8,=7FDFGGGGGGDE<,CEC@EGGGGF:++CFEA8,?FDF@FDGGGEEFCFG,=FGD7+@FCF97@<FDGEFFFG@CFGGGGFGFCF>CG8:,>DCFD8*1:,,118=EGE7CC5>C08EEGEGF8CFFGGE37*:CDDC*,)9<FB>C:<8C@>FG
@M00200:205:000000000-AKKM3:1:1101:11673:3844 1:N:0:1
ACTGGGCTTAAAGCGCGCGTAGGCGGCGACCTTTGTCAGAGGTGAAATCCCGAGGCTCAACTTCGGAATTGCCTTTGAAACGGGGTTGCTTGAGTCCGAGAGAGGATGGCGGAATTCCTAGTGTAGAGGTGAAATTCGTAGATATTAGGAAGAACACCGGTGGCGAAGGCGGCCATCTGGCTCGGTACTGACGCTCAGGCGCGAAAGCGTGGGGAGCAAACAGGATTAGATACCCCAGTA
+
GGGGGGGGGGGGGGGGGGGGDGEGGGGGGGGGGGGFGGGGGGGGGGGGGGGGGGGGGGGFGGGGGGGGGGGGGGGGGGGGGGGGGGGGGGGGGGGGEGEE::FGGGGFCGGGGGGGGGGGFGGGGFGGFGGGFGGGGGGGGGGGFFFG9FFFGGGGGCEGEGGGEGECGGGGGGGGF;C@CEFGGGGGG77F8CCE=E6CC3CG>EGF?7CE5EB<:5CGF5C*36734*6C9CFGEE@F
@M00200:205:000000000-AKKM3:1:1101:12735:3855 1:N:0:1
ATTGGGTGTAAAGCGCACGTAGGCGGCTTAGCAAGTCGGATGTGAAATCCCTCGGCTCAACCAAGGAAGTGCATCCGAAACTGCTGAGCTTGAGTACGAAAGAGGATCGCGGAATTCCCGGTGTAGAGGTGAAATTCGTAGATATCGGGAGGAACACCAGTGGCGAAGGCGGCGATCTGGGTCGATACTGACGCTGAGGTGCGAAAGCGTGGGGAGCAAACAGGATTAGATACCCTAGTA
+
E@F9,EF;@CCA99@@FGEC@CF@@CF@BEEFAG<FFFG:F:FG,96C<CF<E:CC@@@CEEEGGGF,<F<DGFEFBFCCFGFGGF<FGGG8==FFFC+FC=FE8A,BFGFE@FGFGAF=:FCCDEEF8A>FCFFAFCD3++8=9=FDCCC::><FCFFGBGGDE<>FF:*:CC7C5CFGG<CB88*?77C8EE3*2;;CFG5C8:DGG:C58E3C@*0<D*:74CC24*6D?,A6?5F9
@M00200:205:000000000-AKKM3:1:1101:11200:3865 1:N:0:1
ACTGGGTTTAAAGCGTGCGTAGGTGGTTCGTTAAGTCTGCCGTGAAAGCCCCGGGCTCAACCTGGGAATGGCGGTGGATACTGGCGGACTAGAGTGCGGTAGAGGGTGGTGGAATTCCCGGTGTAGCAGTGAAATGCGTAGAGATCGGGAGGAACATCTGTGGCGAAGGCGGCCACCTGGACCAACACTGACACTGAGGCACGAAAGCGTGGGGAGCAAACAGGATTAGATACCCTAGTA
+
GGGGGGGGGGGGGGGGGGGGGGGGGGGGGGGGGGGGGGGFGGGGGGGGGGGGGGGGGGGGGGGGGGGGGGGGGGGGGGGGGGGGGGGGGGGGGGGGGGGGGGGGGGEDGGGGGGGGGGGGGGGGGGGGGGGGGGGGGGGGGGGGD9FGGGGGGGGGGGGGGGGGGGGGDGGGCECGFGFFGGGGGGGGGFGGGGGGGGGGDGGGGEGGGGGCEGDD>CGGFCFGFGGF?FAGGGGGF49C
@M00200:205:000000000-AKKM3:1:1101:25408:3878 1:N:0:1
ACTGGGTGTAAAGGGTGTGTAGGCGGGCTGTTAAGTCAGTGGTGAAATCTCCGGGCTCAACCCGGAAACTGCCATTGATACTATCAGTCTTGAATTCTGTTGAGGTGGGCGGAATATATCATGTAGCGGTGAAATGCTTAGATATGATATAGAACACCGATTGCGAAGGCAGCTCACTAAGCAGACATTGACGCTGAGGCACGAAAGCGTGGGGATCAAACAGGATTAGATACCCGTGTA
+
GGGGGGGGGGGGGGGGGGGDEC9FFGGGGGGGGGFGGGDFDGFGCF<FFEGGGGGGCDGGGGGGCEG:FFF9F8EFCFGADEGG<FFGFG9,C<FGGGGGGFECEFG+@<:FEEGGGGGFAAFFFF9FCFE+<DGCD9BD<FECEFCGG<FACF9FG7>FFCC,@F8*>6FB>,26,?CE@6?FG68C?+9>=G**/=8=C<*3:8<DECE7FE><FGG?FGF5(*246=AGG6C<)>5:
@M00200:205:000000000-AKKM3:1:1101:10636:3894 1:N:0:1
ATTGGGTTTAAAGGGCGCGTAGGCGGTCGCCTAAGTCGGACGTGAAATCCCCAAGCTTAACTTGGGAACTGCGTCCGATACTGGGTGACTTGAGTTCGGGAGAGGAATGTGGAATTCCAGGTGTAGCGGTGAAATGCGTAGATATCTGGAGGAACACCGGTGGCGAAGGCGGCATTCTGGACCGAAACTGACGCTGAGGCGCGAAAGCTAGGGGAGCAAACGGGATTAGATACCCCTGTA
+
GGGGGGGGGGGGGGGGGGGGGGGGGGGGGGGGGGGGGGGGGGGGGGGGGGGGGEGGGGGGGGGGGGGGGGGGGGGGGGGGGGGGGGGGGGGGFCGGGGGGGGGGGFGEGGGFFGGGGGGGGGGGGGGGCGEFGGGGGGGGGGGGGGGGGGGGGDGGGGGGGGGGGGGGGGGGGGGGGGGGFGGGGGEEFCF8EGGGGGGGGGGG>EGGGGGGGGFG@FGFG<CDBDFBFFDFFGGG55?9
@M00200:205:000000000-AKKM3:1:1101:22532:3898 1:N:0:1
ACTGGGCTTAAAGGGAGCGTAGGCGGATAGTTTAGTCAGAGGTGAAAGCCCAGGGCTCAACCTTGGAATTGCCTTTGATACTGGCTATCTTGAGTATGGAAGAGGTATGTGGAACTCCGAGTGTAGAGGTGAAATTCGTAGATATTCGGAAGAACACCAGTGGCGAAGGCGACATACTGTTCCATTACTGACGCTGAGGCTCGAAAGCGTGGGGAGAAAACAGGATTAGATCCCCCTGTA
+
GGGGGGGGGGEFGGGGGGGGGGGGCECG@FE<EFFFFEFGGGFFEGFGFGGGGGGGGGGGGGGGGGGGGGGGGGGGGGGFFGGGGGGFGFGGFFGCGGGGDFGGGFFGDFFCG<EFFFEGEFC?FDFGFGGFGG9FGCFGCGGGGGGGGGGDFCFGFC+AF9FGGGGDGFGGEGGFFCF,,EACFGFGGGGGGDDE>,DC,97>?E4<CCG7<*4C)0?@C**;(*+.AC3+?CFC>F89
@M00200:205:000000000-AKKM3:1:1101:25624:3981 1:N:0:1
ATTGGGTTTAAAGGGTTTGTAGGCGGCCATGTAAGTCAGGTGTGAAATCCCTCGGCTCAACCGAGGAACGGCGCTTGATACTGCATGGCCTGAGGGAGACAGGGGTAAGCGGAACTGATGGTGGAGCGGTGAAATGCGTTGATATCATCAGGAACACCGGTGGCGAAAGCGGCTTACTGGGTCTCTTCTGACGCTGAGGAACGAAAGCTCGGGTAGCGAGCGGGAGTAGATGCCCGAGTA
+
GGFGGGGGEFGGGDGFGGEFGCFGGGGGG8F<,CFGGGGGECCF<F<DGGFGGCGGGDFGEEGDCEBFGGEGGGEGGDGGGGCFGGGFG,=AEEGGGGDGFGGC:??F<FCC>EEEFA9<95,B:A>FFGE7>F<,C<:@B:9@@D<FF<3>FGGDFCGE:>FE@:BFGFC8CGDEF9::**33CFGC9@EFC=3CGG5+=FCDEG55<+;>CC><6*?*C<=D6)>2/*)0+3095))2
@M00200:205:000000000-AKKM3:1:1101:10392:3988 1:N:0:1
ATTGGGCTTAAAGGGTGCGTAGGCGGTGCAGCAAGTCGGGAGTGAAATACCTCAGCTTAACTGAGGAACTGCTTTCGATACTGCTGTGCTTGAGTGAGACAGAGGTAAGCGGAACTTAGGGTGGAGCGGTGAAATGCGTTGATATCCTAAGGAACACCGGTGGCGAAGGCGGCTTACTGGGTCTCTACTGACGCTGAGGCACGAAAGCAAGGGTAGCAAACGGGATTAGATACCCTTGTA
+
GFGGGGGFGGGGGGGGGGGGGGGGGGGGGFCFFGGGGGGGGGGGGGGGGGGGGEFGGGGGGDEFGGGGGGGGGGGGGGGGGGFDF8FFGGGGGGEGFGGGGGFDGGGGGGGDGGGFGGGGGGGDGGGGGGGFGGGGGDGGGFFGGGGGGFG?BFGGGGGEGGGGGGGGGGGGGGGGGGCFGF?FECFFFGGGD5C5CEGGGGGE:8DF+0:C7<;DFGGCFGG3?GG?F4)0<<@F4FFG
@M00200:205:000000000-AKKM3:1:1101:16041:4002 1:N:0:1
ACTGGGTTTAAAGGGTGCGTAGGCGGGGCAATAAGTCAGTGGTGAAATCCTGCGGCTTAACCGTAGAATTGCCATTGATACTGTTGCTCTTGAGTAGGCTCGACGTGGGCGGAATGTGCCGTGTAGCGGTGAAATGCTTAGATATGGCACAGAACACCGATAGTGAAGACAGCTCACGAGGGCCAAACTGACGCTGAGGCACGAAAGCGTGGGGATCGAACAGGATTAGATACCCTGGTAAGA
+
GGGGGGGGGGGGGGGGGGGGGGGGGGGGGGGGGGGGGGGGGGGGGGGGGGGGGGGGGGGGEFGGGGGGFGGGGGGGGGGGGGGGGGGGGGGGGGGGGGGGGGGGGGGGGGGGGGGGFFGGGGCBFGGGGGGGGG9DGFCFGGG;FFFDFGGDF@FGGGGGGFGGGGDFGFGC:FFGGC7*=8A>CFGFFGC6?=DGDGCC=5C>EE<CGECEDGF<FECFFGCC1428?F2C?6AC<))<:8)
@M00200:205:000000000-AKKM3:1:1101:6716:4009 1:N:0:1
ACTGGGTGTAAAGGGTGCGTAGGCGGACTATTAAGTCAGAGGTGAAAGCCGGTAGCTTAACTATCGAATAGCCTTTGAAACTGGCAGTCTTGAATACTGTTGAGGTGGGCGGAATGTATCATGTAGCGGTGAAATGCTTAGATATGATACAGAACACCGATTGCGAAGGCAGCTCACTAAGCAGTTATTGACGCTGAGGCACGAAAGCGTGGGGAGCAAAAAGGATTAGATACCCCTGTA
+
GGFGGGGGCFGFFGGGGGGGGGGGGGGGGGGGGGGGGCGGGGGGFGGG8FFFGGGGGG9FGGGGGGFEFFFCGGGGGGGCFFFGFGGAEFGCF<FCFGFGGFGGGGGGGGGGDCFGGGDGGGFGEFGGDGDFFFGGGGF,AFC<FGGF=BAFGFGG8FFGGGBFDGGCC@@EGGGGFG9FFGGC>C,>,+:=8CG=*8CC?6C*CGDF=GCCF*=DFG6+*28<<C*,9*<FGD6F;@FG
@M00200:205:000000000-AKKM3:1:1101:14406:4022 1:N:0:1
ATTGGGTTTAAAGCGTGTGTAGGCGGAGGCGTAAGTGTCTTGTGAAATCCCACGGCTCAACCGTGGAACTGCTGGGCATACTGCGTCTCTTGAGCCGGCCAGGGGTCACCGGAACAAGCGGTGGAGCGGTGAAATGCGTAGATATCGCTTGGAACGCCAACGGTGAAAACAGGTGACTGGGGCCGCGCTGACGCTGAGACACGAAAGCCAGGGGAGCGAACGGGATTAGATACCCGGGTA
+
GGGGGGGGGGGGGGGGGGGGGGGGGGGGGGGGGGGGGGGGGGGGGGGGGGGGGGGGGGGGGGGGGGGGGGGGGGGGGGGGGGGGGGGGGGGGGGGGGGGGGGGGGGGGGGGGGGGGGGGGGGGGFFGGGGGGGGGFGG@GGGGGGGGGGGGGGGGGGGGGGGGGGGCCC:EFGFFGGGGGFGGGGGGGGGGGGGGGGGGGGGGGGDGGGFFCEGFG>EGDG759<D<3FFFGGFGGF:):
@M00200:205:000000000-AKKM3:1:1101:10254:4023 1:N:0:1
ATTGGGTTTAAAGGGTACGTAGGCGGCGCTGTCAGTCGGGTGTGAAATCCCAGGGCTCAACCCTGGAACTGCGCCCGATACTGCAGTGCTTGAGGGAGACAGAGGTAAGCGGAACTGATGGTGGAGCGGTGAAATGCGTTGATATAATCAGGAACACCGGTGGCGAAAGCGGCTTACTGGGTCTCTTCTGACGCTGAGGTACGAAAGCTAGGGTAGCGAAGGGGATTAGATACCCGCGTA
+
GFDDGFFGDGGGGGGGGGGFGGGGGD@FGGEGGFFGGGGGGGCFFFGGG@FFGG@@FDCCCFFGFGGGGGGFGGCFGGGGGGGGGGGGGGGGGGGGGFGGGGFGGGGGGGDG@FGGGGFGFGGGGGGGGGF<CFGGGGGEGGGGG97@FE:DFAFGGGGDGGGGGGCFGDGDGDDCEFGGEFCFF9EGGGFGGGGEGGGGFC/:;=3C:9:CGEFGFGGCDDGG05FF@F4??EEDB@>G
@M00200:205:000000000-AKKM3:1:1101:24556:4027 1:N:0:1
ATTGGGTTTAAAGGGTGCGTAGGCGGCCTTCCAGGTCCGGTGTGAAATCTCTCGGCTCAACCGAGAAATGGCGCTGGAAACCGGAAGGCTTGAGTGTGCTAGGGGTGTGTGGAACTTCCAGTGGAGCGGTGAAATGTGTTGATATCATCAGGAACACCGGTGGCGAAAGCGGCTTACTGGGTCTCTTCTGACGCTGAGGAACGAAAGCTAGGGTAGCGAACGGGATTAGATACCCTCGTA
+
GGGGGGGGGGGGGGGGGGGGGGGGGGGGGGGGGGGGGGGGGGGGGGGGGGGDGGGGGGFGGGGGGGGGGGFGGGGGGGGGGGGGGGGGGGGDGGGGGGGGGGGGDFGFEGGGGGGGGGGGGGFGGGGGGFEGGGGGG,FCBFGGGAFFGGFGGGGGGGGGGGGGGGGGGGGGGGGGGGGFGGFFGGFFGGFGGGDCGDG6CFGGDG3FFFGGGGFCFGDEGG5*8DD?4@BC?ACF>@FG
@M00200:205:000000000-AKKM3:1:1101:15423:4042 1:N:0:1
ACTGGGTATAAAGGGAGCGTAGGTGGGCTGGTAAGTCAGTGGTGAAATCTCCGAGCTTAACTTGGAAACTGCCATTGATACTATTAGTCTTGAATATTGTGGAGGTTAGCGGAATATGTCATGTAGCGGTGAAATGCTTAGAGATGACATAGAACACCAATTGCGAAGGCAGCTGGCTACACATATATTGACACTGAGGCTCGAAAGCGTGGGGATCAAACAGGATTAGATACCCCTGTA
+
GGGGGGGGGGGGGGGGGGGGGGGGGGGGGGGGGGGGGGGGGGGGGGGGGGGGGGGGGGGGGGGGGGGGGGGGGGGGGGGGGGGGGGGGGGGGGGGGGGDGGDGFGGGGGGGGGGGFGFGDEGGGGBFGCFDFGGGGGGGFCFGGGGGGGGGFGGGGFEGGGGGDEFCEEGFGGDFFEFDFGGGFGGC;E7CFGGGCFFCFGGGGGGG5:ECCCEFGFFGGCCC49?+8A6*+23?FFF;C
@M00200:205:000000000-AKKM3:1:1101:16386:4047 1:N:0:1
ACTGGGTGTAAAGGGCGCGTAGGCGGTCGGTCAGGTCTTGGGTGAAAGCCCCCAGCTCAACTGGGGAAGTGCCCGGGATACCGTCCGACTCGAGGGGGGTAGGGGCGTGTGGAACTTCCGGTGGAGCGGTGAAATGCGTAGATATCGGAAGGAACGCCGGTGGCGAAAGCGACACGCTGGACCCCTTCTGACGCTGAGGCGCGAAAGCCAGGGGAGCAAACGGGATTAGATACCCCTGTAAGA
+
GGGGGGGGGGGGGGGGGGGGGGGGGGGGGGGGGGGGGGGGGGGGGGGGGGGGGGGGGGGGGGGGGGGGGGGGGGGGGGGGGGGGGGGGGGGGGGGGGGGGGGGGGGGGGGGGGFGGGGGGGGGGGGGGGGGGFGGFGGGGGGGGGGGGGGEGGFGGGGGGGGDCGEGGGGGGGGGGGEGGGGGGECCCCDGGGGCGEFGEEGGGGGGGGGGGGGEGFDCCFGEGBGGFFFFGGGGGFFFFGF<
@M00200:205:000000000-AKKM3:1:1101:24055:4052 1:N:0:1
ATTGGGTGTAAAGCGCGTGTAGGTGGATGGGTAAGTACCTTGTGAAATCCCACGGCTCAACCGTGGAACTGCTGGGTATACTGCTTGTCTTGAGGCACTCAGGGGCAGCTGGAACAAATGGTGGAGCGGTGAAATGCGTAGATATCATTTGGAACGCCAAAGGCGAAAGCAGGCTGCTGGGAGTGATCTGACACTGAGACGCGAAAGCCAGGGGAGCAAACGGGATTAGATACCCTCGTA
+
GFGGGGEEGGGGGGGGGCFGGGGFGGFGGGCFFGGGFCFGGGGGGFGGGGGGGGGGG@GGGGG@FGGGGGGGGGFGGGGGGGGGGCGGGGGGGGGGGGFFGGGGGGGGGGFGGGGF,=DFGGGDFGGGGGGGGGGGGGGGGGGGGGC<FFGGGGGGGGEFDFFFEGEBFFFGC5EGGGGGGFGEGCFFGGGGGGGGGGGGGGGGCEGGCGCGGGFG)*BFGGGG@GDBFFF7ECE6<5FE
@M00200:205:000000000-AKKM3:1:1101:5741:4057 1:N:0:1
ATTGGGTTTAAAGGGCGCGTAGGTGGCTTGGCAAGCGTGTGGTGAAAGCCCGGGGCTCAACCCCGGGTCTGCCGTGCGAACTGCTATGGCTTGAGCACTGTAGAGGCAGGTAGAATTCCGGGTGTAGCGGTGGAATGCGCAGAGATCCGGAAGAATACCGGTGGCGACGGCGGCCTGCTGGGCAGTGCCTGACCCTGAGGCGCGACAGCGTGGGGAGCACACAGGATTAGATACCCGCGTA
+
F<FDGFEGFCE<CFEFDGGGD:FFDGG8FE,FEEFGGGEGC:C<CF,CCFFF@76@FGGGGGCFGEDFEF<FCFBCCFFCFG<F55EE,BFGG@,AFGF<88BED@CE:7F,F,C,CFG@@+@=8=<F7+>F7EB9B<:+@BC:FGGC@C*5>:DC;FEE*=C7FGE@<::BCEDE>5+<??FCE8C9+*0*8+*:@C?CC3>>>?DC8588>E3/5:5*09**,**.9=20+<C9>7>E7
@M00200:205:000000000-AKKM3:1:1101:6855:4061 1:N:0:1
ATTGGGTTTAAAGGGTGTGTAGGCGGCTCTGTAAGTCAGCGTTGAAATATGGCAGCTTAACTGTCAGACTGGCATTGATACTGCAGGGCTTGAGTGAAGTCGAGGTAGGCGGAATTGACGGTGTAGCGGTGAAATGCTTAGATATCGTCAAGAACATCGATTGCGAAGGCAGCTTACTAGGCTTTAACTGACGCTGAGGAACGAAAGCGTGGGGATCAAACAGGATTAGATACCCGAGTA
+
GGGGGGGGGGGGGGGFGGGGGGGGGGGGGGGGGFGGGGGGGGGGGGGGGGGGGGEFGGGGGGFECFGGGGGGFD@EGGGGGGGCEFFGGGGGGGGGGFAFGGGGGEFGGGGGGGGGGGGGGCFGDCFGGGGGGFGGGGGGGGGGGFGGGFCCFGFGGGGGGGGGGGEGGGGGDFBFGGFFCGGGFCCFD7FFG5DGGFF,:?*1BEGC5:EGGGF*:*+>DGGGD4CEFFFGGGG5BEFG
@M00200:205:000000000-AKKM3:1:1101:5864:4061 1:N:0:1
ATTGGGCTTAAAGCGTGTGTAGGCGGATCGTTAAGTACCTTGTGAAATCCCACGGCTCAACCGTGGAACTGCTGGGTATACTGGCGATCTTGGGCCATTCAGGGGCGACTGGAACAAGCGGTGGAGCGGTGAAATGCGTAGATATCGCTTGGAAAGCCGAAGGTGAAAACAGGTCGCTGGGGATGTGACGACGCTGAGACACGAAAGCCAGGGGAGCAAACGGGATTAGATACCCGTGGAAGA
+
GGGGGGFGFGGGGFGFGGGGFGGGGGGGGGGGGGGGGGGGGGFEFGGFCFFGGGGGC@@F8EEGGGGGFEF<FEFGGFFFCFCGDFGG@FGDFFFG:EEBFFGCGCFG7CFD<F,BBFFCG:BF+,,@F3+3DFDDCEG@:<CFFGGGG<CFCF,>AC:7*>C>@9EGA@FGF?:E88BFCGEEEFG7<7C8C=3==8@+;>51:CD>*:ECEG>7>FCGFCED:D*,9847+20C7>3**((
@M00200:205:000000000-AKKM3:1:1101:12049:4061 1:N:0:1
ATTGGGTTTAAAGGGTGCGCAGGCGGCTTCCAAAGCCCGAAGTGAAAGGTCCCGGCCCAACCGGGGACGTGCTTCGGGGACTTGGAGGCTCGGGCGAGCTAGGGGTCCGTGGAACTCCCGGTGGAGCGGTGAAATGTGTTGAGATCGGGAGGAACGCCGGTGGCGAAAGCGACGGACTGGGGCTTTGCCGACGCTCAGGCACGAAAGCCAGGGGAGCGAACGGGATTAGATACCCGCGTAAG
+
GGGGGGGGGGGGGGGGGGGGGGGGGGGGGGGGGGGGGGGGGGGGGGGGGGGGGGGGGGGFGGGGGGGGGGGGGGGGGGGFGGGGGGGGGGGGGGGGGGGGGGGGGGGGGFGGGGGGGGGGGGGGFGGGGFGFGGGGGGGGGCFGGGGGGGGGGGGGGEGGGGGFGGGGGGGDGGGEEGGGGGGDFFGCFGDC85*:EGGC5<C>EGGGG6FFGG3C>GEEDGGG<C784*-*+3<9:3):5,
@M00200:205:000000000-AKKM3:1:1101:7409:4075 1:N:0:1
ACTGGGTGTAAAGGGCGCGTAGGTGGCGGCATAAGGCTGTGGTGAAAGTCTGGGGCTCAACTCCAGATCGGCCGCGGCGACTGTGTCGCTTGGGCACCGTAGAGGCAGATGGAATTCCGGGTGTAGCGGTGGAATGCGTAGAGATCAGCAAGAACACCCGTGGCGAAGGCGGCCAGCTGGGCCGGGTCCGACGCTGAGGCGCGAAAGCGTGGGGAGCAAACAGGATTAGATACCCCAGTAAGA
+
GGGGGGGGGGGGGGGGGGGGGGGGGGGGGGGGGFGGGGGGGGGGGGGGGGGGGGGGGGGGGGGGGGGGFGGGGGGGGGGEGGGGGGGGGGGGGGGGGGGGGGGGGGGGGFGGGGGGGGGGGGGGGGGGGGGGGGGGGGGGGGGGGGGGGGGGGGGGGGGGGGGGDGGGGGGGGGGGGGGGGGGGGGG5CGGEGGGGD@CFGGDGGGGGGG5CEGFGFD8EGGGD(7C?F*5CGF<95@FC725
@M00200:205:000000000-AKKM3:1:1101:18549:4079 1:N:0:1
ACTGGGCATAAAGTGTGCGCAGGTGGCCTCGCAAGTCGAGTGTGAAATCCCCGGGCTTAACTTGGGAATTGCGCTCGAAACTACGGGGCTTGAGTGTGGCAGAGGGAGGTGGAATTCCACGTGTAGCGGTGAAATGCGTAGAGATGTGGAGGAACACCAATGGCGAAGGCAGCCTCCTGGGCCAACACTGACACTCATGCACGAAAGCGTGGGGAGCAAACAGGATTAGATACCCGAGTAAGA
+
GGGGGGGGGGGGGGGGGGGGGGGGGGGGGGGGGDGGGGGGFGGFFGGGGGGGGGDGGAFGGA,CFGGGGGGGGGCGGDGGGGFGGDGDGGGGGGGGGGCFFGFGGGEGGGFGFGGGGGGGGGGGG<FFECF@FGDGGGGGDEGGGGFFCGCEGFGGGGFGGGFCEGGGGEGGDCEFFFCDGG5C5*;EFC7CGGGGG9E79CF5EGDDCGGGG5AG:CF6CFCFFGGFFFFFGFGC)0>F*))
@M00200:205:000000000-AKKM3:1:1101:19258:4082 1:N:0:1
ATTGGGCTTAAAGGGTGCGCAGGCGGCCTCTCAAGCCCGAAGTGAAATGTCCCGGCCCAACCGGGACCGTGCTTCGGGGACTGCGAGGCTCGGGCGAGCTAGGGGTCTGTGGAACTCCCGGTGGAGCGGTGAAATGTGTTGAGATCGGGAGGAACGCCGGTGGCGAAAGCGACAGACTGGGGCTTGGCCGACGCTCAGGCACGAAAGCCAGGGGAGCGAACGGGATTAGATACCCTAGTAAG
+
GGGGGGGGGGGGGGGGGGGGGGGGGGGGGGGGGGGGGGGGFGFFGGGGGGGGGGGGGGGFGGGGGGGGGGGGGGGGGGGFGGGGGGGGGGGGGGGGGGGGGGGGGGGGGGGGGGGGGGGGGGGGFFGGGFE@FGGGGGGGGFGCGGGGGGGGGGGGGGGGGGGGGGGGGGGGGGGGGGGGGEGGGGG<FG>CE=7:EGG6=C7>>GDFG6CFGG)).::CGGGGFGF7=@A79EF7<59?FF
@M00200:205:000000000-AKKM3:1:1101:8164:4107 1:N:0:1
ATTGGGTTTAAAGGGCGCGTAGGCGGCCGAGCAAGGTCGCGGTGAAAGCCCGGGGCTCAACCCCGGGTCGGCCGTGGCAACTACTTGGCTGGAGCACTGTAGGGGCGGGTGGAATTCCGGGTGTAGCGGTGGAATGCGTAGAGATCCGGAAGAACACCGGTGGCGAAGGCGGCCCGCTGGGCAGGCACATCCCGCAAGGGATCGGCTGACGCCGAGGCGCGACAGCGTGGGGAGCAAACAGGAT
+
FF@FGGFCGGGGGGEEGGGCGGGGGGGGECCGEEFFGGGGDGGGGFFFGGGGGGDEGGG,BFFFEGEGGGGGGGGEBFGGGGFFGFDCEAFFGGFGFCGGFGGGGGGC=<FFGGGGGGGGEG:FAFGGCBCGGGGGGGGGG8CFGFFGEE5CFGGGGGCE8EEFEEE5CFC88CEGGEG?CFGEGEF***+;@EGG5:CC**:?8CFD*CC**257.:*:5)/)-*)-.71<****7?>5*,8)
@M00200:205:000000000-AKKM3:1:1101:6571:4150 1:N:0:1
ATTGGGTGTAAAGGGCTCGTAGGCGGTTTGTCGCGTCGGGAGTGAAAACCTCGGGCTTAACTCGGGGCTTGCTTTCGATACGGGCAGACTGGAGGTATGCAGGGGAGAACGGAATTCCTGGTGTAGCGGTGAAATGCGCAGATATCAGGAGGAACACCGGTGGCGAAGGCGGTTCTCTGGGCATGACCTGACGCTGAGGAGCGAAAGTGTGGGGAGCGAACAGGATTAGATACCCCAGTAAGCC
+
CGFFGGGGGGGFFGGGGGGGEGEFGGFFCEGFGGEGGGD:6CFFFGCGFGGGGGGGGGCFFCCFCGEGFFCFG9FGGDFDGGEGGG@DGGGG=DEGGGGGDCF7@CFGGGGGGFGGCF@FEGFGGGGGGGDCGCEFGEGDG7FCCFC;<:F<C7>BG7:FCF:8CF8CGGGGCEGGGGFCEG@BE?FGGGGGGGG/:CFECGGCEDDF++3ACGD7>5*:C3@48CC<?*4CCA67)5?906)(
@M00200:205:000000000-AKKM3:1:1101:8603:4157 1:N:0:1
ACTGGGTGTAAAGAGTCCGTAGGCGGCATGTTAGGTGAGGTGTGAAATCCCCCGGCTCAACCGAGGAATTGCGCTTCAAACCGGCGTGCTTGAGGAAGATAGAGGTGGGCGGAACTGATGGTGGAGCGGTGAAATGCGTTGATATCATCAGGAACACCGGAGGCGAAGGCGGCCCACTGGGTCTTTTCTGACGCTGAGGGACGAAAGCTAGGGGAGCGAACGGGATTAGATACCCGGGTAAGA
+
GGGGGGGGGGGGGGGGGGGGGGGGGGGEGGGFFGGEGGGGGGGGGGGGFGGGGGGGGGGGFEFGGGGGFGGGGGGGGGGFCDFGFGFFFFGFGGGGGGGFEFGGGGGCFGGGGEG8FFFGGFGGGGGGG@FGGGCFGGGEGGGGGGGGGFGFGGFEGDCGGGGGGEEGD7BEEE58;ECGGCEGFGCFD>C@E5CEEGGGCCGGGDGC79<CFG>77EEDCG=D?<<46=27+2<CEFDC7?9
@M00200:205:000000000-AKKM3:1:1101:11462:4185 1:N:0:1
ATTGGGTGTAAAGGGCTCGTAGGCGGCCAACTAAGTCACACGTGAAATCCCCAGGCTTAACCTGGGAACTGCGTGTGATACTGGATGGCTTGAATTTGGGAGAGGGATGCAGAATTCCAGGTGTAGCGGTGAAATGCGTAGATATCTGGAGGAATACCGGTGGCGAAGGCGGCATCCTGGACCGACATTGACGCTGAGGAGCGAAAGCTAGGGGAGCAAACGGGATTAGATACCCTTGTA
+
GGGGGGGGGGGGGGGGGGGGGGGGGGGGGGGGGGGGGGGGGGGGGGGGGGGGGGGGGGGGGGGGGGGGGGGGGGGGGGGFGGGGGGGGGGGGDGGGFGGGGGDGDGGGEGGGGGGGGGGGGGGGGGGGGGGGGGGGGGGGGE9EFCGGGGGGGGFCGGEGGGGFEGGGDFEGGGGGGGFGGGCEGGGGGGGGEGGGGGGGGGDGGCDFGCGGGGFGFG6<*9EG?GC3674:F??F@)*<
@M00200:205:000000000-AKKM3:1:1101:5036:4202 1:N:0:1
ATTGGGTATAAAGCGCGCGTAGGCGGGTCTGTAAGTCGGCTGTGAAAGCCTGAGGCTCAACCCCAGCGGGTCGGCCGATACTATAGGTCTTGAGGGCGGTAGGGAGAAGTGGAATGGCTGGTGTAGCGGTGAAATGCGTAGATATCAGTCGGAACACCGGTGGCGAAGGCGGCTTCCTGGGCCGTACCTGACGCTGATGCGCGAAAGCCGGGGGAGCGAACGGGATTAGATACCCCTGTA
+
FFGGGGGGGGCFGFGCCGGGGGGGGGDFE<<F<FGGGEGGCGGGGGFG?FG<EFFFEEFFGG,CBF,>CCGD+7+BB:FGGFDB?,<CBEGGFGFGGEGCFGGGDG@<F3@F,ED8AEFDGGG@9<AFGGDFFFGCC7FEEECACFG;3?<F<F*CEF*<:*FGCF8EGGGCE5:8+32EFFF88CGC?76CCED5C:FEGGE5CEDC**/1C*7<51/:<3*9(9D49*)0CFGGF399
@M00200:205:000000000-AKKM3:1:1101:22568:4209 1:N:0:1
ACTGGGTTTAAAGGGTGCGTAGGCGGCTTATTAAGTCAGGGGTGAAAGACGGTGGCTCAACCATCGCAGTGCCTTTGATACTGATGAGCTTGAATACACTAGAGGTAGGCGGAATGTGACAAGTAGCGGTGAAATGCATAGATATGTCACAGAACACCGATTGCGAAGGCAGCTTACTATGGTGTGATTGACGCTGAGGCACGAAAGCGTGGGTATCAAACAGGATTAGATACCCCAGTA
+
GGFFGGGGGGFFFGGGGGEFFGEGDFGGGFFGGGGFGG9FECCFGGCFCFGDGCEFGFCGGEFGGGGG@FGGG<?FFC9FEFF<FFFFE<FGGGCGGGGGG?FD8EFGFFEGGFFCGGGGGGFFFDGGGECGFDFFGFE;<FGGGDGGGGGCDGGAFG@:C7D9CEECCFGGDGGGCFGGGGGGFEGFGGFC8;?C55;FGDCEEG:<*:8*<*;9;+2;FF648CC@6ACDG82*7>FD
@M00200:205:000000000-AKKM3:1:1101:14307:4209 1:N:0:1
ACTGGGTGTAAAGGGTGCGTAGGCGGTTTTATAAGTCAGTGCTGAAATATCCCGGCTTAACCGGGAGGGTGGCATTGATACTGTAAGACTTGAGTAAAGTTGAGGTTGGCGGAATTGACGGTGTAGCGGTGAAATGCTTAGATATCGTCAAGAACACCGATAGTGAAGACAGCTAACTAAGCTTTAACTGACGCTGAGGCACGAAAGTGTGGGGATCAAACAGGATTAGATACCCCAGTA
+
GGGGGGGGGGGGGGGGGGGGDGGGGGGGGGGGGFGGGGGGGGGGGGGGGGGGGGGGGGGGEGGGGGGGGGGGGGGGGGGGGGGGGGGGGGGGGGGGGGGGGGGGGGGGCGGGGEGGGGGGGGFFGGGDCGGGGGGFGGGGGGGGGGGFGGDGGGGGGGGDGGCGGFGGGGGGGGGGGGGGG6EFGGGGGFEF=5DGG8CGGGGGE5DGDFCCCE>C5EGGGCCF?GGF??AFFGGCB>79
@M00200:205:000000000-AKKM3:1:1101:14394:4213 1:N:0:1
ATTGGGTATAAAGTGTGCGCAGGCGGCGTCGCAAGTCGAGTGTGAAATCCCCGGGCTTAACTTGGGAATTGCGCTCGAAACTACGTGGCTGGAGTGTGGCAGAGGGAGGTGGAATTCCACGTGTAGCGGTGAAATGCGTAGAGATGTGGAGGAACACCAATGGCGAAGGCAGCCTCCTGGGCCAACACTGACACTCATGCACGAAAGCGTGGGGAGCAAACAGGATTAGATACCCTTGTAAGA
+
GGGGGGGFGGGGGGGGGGGGGGGFGGGGGGGGGGGGGGGGGGGGGGGGGGGGGGGGGGGGGGGGGGGGGGGGGGGGGGGGGGGGGGGGGGGGGGGGGGDGGGGGGGDGGGFGFGGGGGGGGGGGGGGGGGGGGGGGGGGEGGGC;FCFGGGGGGGGGGGGGFFGE7CCFFGGGGGGFCFECFFEGGGDGFGGFC>?FGGGGGGDGG:CGGG>EG3DFG8EGDCG<GGF4?AGGGGDFFB+?AF
@M00200:205:000000000-AKKM3:1:1101:12932:4241 1:N:0:1
ATTGGGTGTAAAGAGCTCGTAGGCGGCTCGGTAAGTCGGGTGTGAAAACTCGGGGCTCAACCCCGAGACGCCACTCGATACTGCCATGGCTTGAGTCCGGTAGGGGAGCAGGGAATTCCTGGTGTAGCGGTGAAATGCGCAGATATCAGGAAGAACACCCGTGGCGAAGGCGGCTCTCTGGGACGGTACTGACGCTGAGACGCGAAAGCGTGGGGAGCAAACAGGATTAGATACCCGCGTA
+
GGGGGGGFGGGGGGFGGGGGGGGGGGGGGGGGGGGGGGGGFGGGGGFGGGGGGGGGEGGFGGGGGGGGGGGGGGCGGCFGGGGGGGGGGGFGGGGGGGGGGCEFGGGGGGGGGGGGGGGGGGGGGGGGGGGGGGGGGGGGGGGGGFGGGGGGFGGGGGGGGGGGGGGGGGGGEG78:CFGGGFFGECFGGCFGGGGGEGGF7EGEGGGFE/*?>@G>GFFGGF58C*5?FAGGFG6>:3:C
@M00200:205:000000000-AKKM3:1:1101:21207:4244 1:N:0:1
ATTGGGTTTAAAGCGCGTGTAGGTGGACGGGTAAGTATCTTGTGAAATCCCACGGCTCAACCGTGGAACTGCTGGATATACTGCTTGTCTTGAGGCACTTAGGGGCAGCTGGAACAAATGGTGGAGCGGTGAAATGCGTAGATATCATTTGGAACGCCAAAGGCGAAAGCAGGCTGCTGGGAGTGATCTGACACTGAGACGCGAAAGCCAGGGGAGCAAACGGGATTAGATACCCGTGTA
+
GGGGGGGGGGGGGGGGGCGGGGGGFGGGGGGGGGGG<CFFGGGGGGGFGGG8FCGGEEGGGGGGGGGGGGGGG<<FFGGGGGCGGGDFGGGFFCCDFFGGGGGGGEGDEGGGGGGGG<,?CGGGGGGGDGGGGGGGGGGGDDGEGG<FFGAD8FGGGGGGCGGGGGGFGGG:FE,>EGF@7,*>8,,DEFDE>FGFCFC?EDCEGC)>8=CFGGDGFDFFGGCDBGGFFBBFC6C37:@G
@M00200:205:000000000-AKKM3:1:1101:8790:4258 1:N:0:1
ACTGGGTTTAAAGGGCGCGTAGGCGGATCAGCAAGTCCGGGGTGAAATCCTCCGGCTTAACCGGAGAAGTGCCTTGGATACTGCTGGTCTCGAGGGAGGTAGGGGTCATGGGAACTTCTGGTGGAGCGGTGAAATGCGTTGATATCGATAGGAACTCCGGTGGCGAAGGCGGCATACTGGACCACATCTGACGCTGAGGCGCGAAAGCCAGGGGAGCAAACGGGATTAGATACCCGCGTA
+
GGGGGGGGGGGGGGGGGGGGGGGGGGGGGGGGGGGGGGGGGGGGGGGGGGGGGGGGGGGGGGGGGGGGGGGFGGGGGGGGGGGGGGGGGGGGGDGGFGGGGGGGGGGGGGGGGGFGGGGGGGGGGGGGGGGGGFGGGGGGGGGGGGGGGGGGGGGFGGGGGGGGGGGGGFGGGGGGGGGGGGGGGGGGGGGGGGGGGGGGEGGGGGGGGGGGGGFGFGGGGGDGFGC>FFAGFE@C@@ED
@M00200:205:000000000-AKKM3:1:1101:13091:4271 1:N:0:1
ATTGGGCATAAAGGGTGCGTAGGCGGCTCGGAAAGTGTCCTGTGAAATCCCACGGCTCAACCGTGGAATTGCGGGGCAAACTCCCGAGCTTGAGGAAGGTAGAGGCGGGTGGAACGATAGGTGGAGCGGTGGAATGCGTAGAGATCTATCGGAACGCCGAAGGTGAAGACAGCCCGCTGGGCCTTTCCTGACGCTCAGGCACGAAAGCGTGGGGAGCAAACCGGATTAGATACCCCAGTAAGA
+
GGGGGGGGGGGGGGGGGGGGGGGGGGGGGGGGGGGGGGGGGGGGGGGGGGGGGGGGGGGGGGGGGGGGGGGGGGGGGGGGFGGGGGGGGGGGGGGGFGGGGGGGGGGGG<FDCFCGEGGCGFFF7>FCG@FGEGG@FG:CC:CCGGGFDFEGGGCE>CGGEGCFDEGGFGF6CCEGGECCEFGEGF9EFGCCEC<EGFFFG4>E>E39?ECDGGFGFGGG5CEGFD<8?F<GCFFD5769:))
@M00200:205:000000000-AKKM3:1:1101:12704:4283 1:N:0:1
ATTGGGTTTAAAGTGCGTGTAGGCGGCTTAGCAAGTCGGGCGTGAAAGCCCTCGGCTCAACCGAGGAAGTGCACCCGAAACTGCTGAGCTTGAGTGCCGGAGAGGATGGCGGAATTCCCCAAGTAGAGGTGAAATTCGTAGATATGGGGAGGAACACCGGTGGCGAAGGCGGCCATCTGGACGGTAACTGACGCTGAGACGCGAAAGCGTGGGGAGCAAACAGGATTAGATACCCCAGTA
+
GGGGGGGEGGGGGGGGGGGGGGGGGGD7BFFEGGGGGGGGDGGGGGGGGGGGGGGGGGGGGGGGGGGGAGFGGGGGGGGGGGGGGGGGGGGGGGGGGGGGGGGGGDGGFEGGGGGGGGGGGGGCFGGGGGGGGGGGGGFFGGGGGGGGGGGGGGGGGGDGGGGGGGGGGGGG5BEGGGGGGGGGGGGGGGGGGGGGGGGGGD=EGGGD8*;EGGFD@GGGFDGC(2*.9@AFCECF:>?G
@M00200:205:000000000-AKKM3:1:1101:21771:4310 1:N:0:1
ACTGGGCATAAAGCGCGTGTAGGCGGCTACGTGTGTCGGGCGTGAAATCCCATGGCTCAACCATGGAAGTGCACCCGAAACTGCGTAGCTAGAGTCCTGGAGAGGAAGGTGGAATGCTTGGTGTAGAGGTGAAATTCGTAGATATCAAGCGGAACACCGGTGGCGAAGGCGGCCTTCTGGACAGTGACTGACGCTGAGACGCGAAAGCGTGGGGAGCAAACAGGATTAGATACCCGAGTA
+
GGGGGGGGGGGGGGGGGGGGGGGGGGGGGGGGGGGGGGGGGGGGGGGGGFGGGGGGGGGGGGGGGGGGGGGGGGGGGGGCGGGGGGGGGGGGGGGGGFGGGGGGGGGGDFGGGGGGGGGGGGGGGGGGGGGGGGGGGGGGGGGGGGGGGGGGGGGGGGGGGGGGGGGGGGGGGGGGGGFFGGGGGGGGGGGGDGDGGFGGGGGD5CGCEGGGGGEGFGGGGGG4:CC7@FFGCGGDFFFG
@M00200:205:000000000-AKKM3:1:1101:22663:4339 1:N:0:1
ACTGGGTTTAAAGGGTGCGTAGGCTGTGCGGAAAGTTAGGTGTGAAATCCCCTGGCTCAACCAGGGAATTGCGCTTAAAACTACCGTGCTAGAGGAAGATAGAGGTGAGCGGAACTTCGGGTGGAGCGGTGAAATGCGTTGATATCCGAAGGAACACCGGTGGCGAAAGCGGCTCACTGGATCTTTTCTGACGCTGATGCACGAAAGCTAGGGGAGCAAACGGGATTAGATACCCTAGTAAGA
+
GGGGGGGGGGGGGGGGGGGGGGGGGGGGGGGGGCGGCFGGGGGGGGGGGGGGGGGGGGGGGGGGGGGGFGGGGGGGGFGGGGGGGGGGGGGGFGGCGGGGGGGGGGGGGGGGGGGGGGGGGGGGGGGGGGGDDGGFGGGGGGGGGGGGGEGGGGGGGGGGGGGGGGGGGGGGGGGFGGGGEGCFCGGGGGGGGDGGEFCFFG5>EDDGGGFFFD>GBGGGGGCD0>FF4*-:E8@=@>FGFAA
@M00200:205:000000000-AKKM3:1:1101:9027:4348 1:N:0:1
ATTGGGTGTAAAGCGCGCGTAGGCGGCTTCGCAAGTCAGAGGTGAAAGCCCGGGGCTCAACCCCGGAATTGCCTTTGAGACTGCGTCGCTAGAATCCGGGAGAGGTGAGTGGAATTCCGAGTGTAGAGGTGAAATTCGTAGATATTCGGAAGAACACCAGTGGCGAAGGCGGCTCACTGGACCGGTATTGACGCTGAGGTGCGAAAGCGTGGGGAGCAAAAAGGATTAGATACCCCAGTAAGA
+
GGGGGGGGGGGGGGGGGGGGGGGGGGGGGGGGGGGGGGGGGGGGGGGGGGGGGGGGGGGGGGGGGGDGGGGGGGGGGGGFGGGGGGGGGGGGGGGGGGGGGGGGEGGGGGGGGGGGGGGGGFGGGGGGGGGGGGGGGGGGGC;AGFGGGFGDGGGGGGCCFGFGGGGG7FGEDGGGGGGGGGGD>2:CGGGGGGGGGGGGGGGGGGGDE5?EGGBGFF8EGFGG?CC?F?A:CCC<>:7FD--
@M00200:205:000000000-AKKM3:1:1101:15676:4350 1:N:0:1
ACTGGGTGTAAAGGGTGTGTAGGCGGGCTGTTAAGTCAGTGGTGAAATCTCCGGGCTCAACCTGGAAACTGCCATTGATACTATCAGTCTTGAATTTTGTTGAGGTAGGCGGAATATGTCATGTAGCGGTGAAATGCTTAGATATGACATAGAACACCGATTGCGAAGGCAGCTTACTAAGCAAATATTGACGCTGAGGCACGAAAGCGTGGGGATCAAACAGGATTAGATACCCGAGTA
+
GGGGGGGGGGGGGGGFGGGGGGGGGGGGGGGGGFGGGGGGGGGGGGGGGGGGGGGGGGGGGGGGGFGGGGGGGGGGGGGGGGGGGGGGGGGGGGGGGGGGGGGGGGGGGGGGGGGGGGGGGGGGGGGGGGGGGGGGGGGGGGGGGGGFGGGGGGADGGGGGGGGGGGGGGGGGFGGGGEFGFGGGGGGGGGGGG<EGEFGGGGGCGGGGGGGGGFGFGGF=<CFFG=2?FBGFGG<3>>E
@M00200:205:000000000-AKKM3:1:1101:20876:4353 1:N:0:1
ATTGGGTTTAAAGCGCGCGCAGGCGGACACGCGCATCGGCGGTGAAAGCCCCCCGCTCAACGGGGGAGGGTCCGTCGAGATGGCGTGTCTGGAGGCAGGGAGAGGCCAGTGGAATTCCGGGTGTAGTGGTGAAATGCGTAGAGATCCGGAGGAACACCAGTGGCGAAGGCGGCTGGCTGGACCTGACCTGACGCTGAGGCGCGAAGGCGTGGGGAGCGAACGGGATGAGATACCCCAGTA
+
GGGGGGGGGGGGGGGGGGGGGGGGGGGGGGGGGGGGGGGGGGGGGGGGGGGGGGGGGGGGGGGGGGGGGGGGGGGGGGGGGGGGGGGGGGGGGGGGGGGGGGGGGGGFGGGGFFFGGGGGGFFCGGGGGGGGGGGGGGGGGGGGGFGGGGGGGGFFGEGGGGGCGGGGGGGGGGGGDFGGGCFFGGGGDFFFGG<EGGGGGGGECGGGGGGGGG@DEGGECDE:(//5FFBF<:C37>F?
@M00200:205:000000000-AKKM3:1:1101:6142:4373 1:N:0:1
ATTGGGTTTAAAGCGTGTGTAGGCGGACCGTTAAGTGCCCGCGTGAAATCCCCCGGCTCAACCGGGGAACGGCCGGGCATACTGGCGGTCTTGAGCGATCCAGGGGTCATCGGAACAAACGGTGGAGCGGTGAAATGCGTAGATATCGTTTGGAACGCCGACGGTGAAAACAGATGACTGGGGATCCGCTGACGCTGAGACACGAAAGCCAGGGGAGCAAACGGGATTAGATCCCTCCGTA
+
FGGGGGGGGGFGGGGFGGGGGGGGGGGGGGFCGFFGGGGGEGGGGCGGFGG8FFCFD=FEFGGGGGGGGGGGGGGGGGGGGGGGGGGG:CFFDFFGFCFGGGFFEFEGF9FGE>CEGCGFCEFF@7DFGGGGGG;<FCF*CC*7@C;BB<CEF7CFEGGGDGGDGGGGG??EFGG99EGGC1CCEFFC5/:8F57A=E8AF**2C*7<F6F>C8@GEGG6*>CD6<C046:0+,0*05.29
@M00200:205:000000000-AKKM3:1:1101:16439:4384 1:N:0:1
ATTGGGTTTAAAGGGCGCGTAGGCGGTCTGGTAAGCGTGTGGTGAAAGCCCGGGGCTTAACCCCGGGTCTGCAGTGGATACGGGCAGGCTAGAGTCCGGCAGGGGAGACTGGAATTCCTGGTGTAGCGGTGGAATGCGCAGATATCAGGAGGAACACCGGTGGCGAAGGCGGGTCTCTGGGCCGGTACTGACGCTGAGGAGCGAAAGCGTGGGGAGCGAACAGGATTAGATACCCCCGTA
+
GGGGGGFGGGGGGGGGGGGGGGGGGGGGGGGGGGGGGGGGGGGGGGGGGGGGGGGGGGGGGGGGGGGGGGGGGGGGGGGGGGGGGGGGGGGGGGGGGGGGGGGGGGGGGGGGGGGGGGGGGGGGGGGGGFGGGGGGGGGGGGGGFGGGGGGGGGGGGGGGGGGGGGGGGGGGGGGGFFGGGGGGGGGGGGGGGEGEGGGGGGGGGGGGGGGGGGFGFGGGGGGG:CF?FFFGGEGGFFBG
@M00200:205:000000000-AKKM3:1:1101:22076:4389 1:N:0:1
ATTGGGTTTAAAGAGCGTGTAGGCGGCCATACAGGTCTGTTGTGAAAACTGGAGGCTTAACCTCCAGACGTCGACAGAAACCGTCTGGCTAGAGTCCGGAAGAGGAGAGTGGAATTCCTGGTGTAGCGGTGAAATGCGCAGATATCAGGAAGAACACCAATGGCGAAGGCAGCTCTCTGGGACGGTACTGACGCTGAGACGCGAAAGCGTGGGGAGCGAACAGGATTAGATACCCTCGTAAGA
+
GGGGGGGGGGGGGGGGGGGGGGGGGGGGGGGGGGGGGGGGGGGGGGGGGGGGGGGGGGGGGGGGGGGGFGGGGGGGGGGGGGGGGGGGGGGGGGGGGGGGGGGGGGGGGGGGGGGGGGGGGGGGGGGGGGGGGGFGGGGGGGGGCFGGFFGGGGGGGGGFGGGGGGGGDGGGGFGGFGGGGGGGGGGGGGGGGGGGGGCEEDGGGGGGGEGGGD@DBGGEDDGGFGC?@=4CC8<>3@5EF:A
@M00200:205:000000000-AKKM3:1:1101:17323:4405 1:N:0:1
ATTGGGTTTAAAGTGTGCGCAGGCGGCGTCGCAAGTCGAGTGTGAAAGCCCCGGGCTTAACTTGGGAATTGCGCTCGAAACTACGGTGCTGGAGTGTGGCAGAGGAAGGTGGAATTCCACGTGTAGCGGTGAAATGCGTAGAGATGTGGAGGAACACCAATGGCGAAGGCAGCCTTCTGGGCCAACACTGACGCTCATGCACGAAAGCGTGGGGAGCAAACAGGCTTAGATACCCCAGTA
+
GGGGGGEGGGGGGGGGGGGGGGGGGGGGEEGGGGGGGGGGGGGGGGGGGGGGGGGGGGGGGGGGGGGEGGGGGGGGGGGGGGGGGGGGGGGGFGFDEGGGGGGGGGGGGGGGGGGFGGGGGGGGGGGGDGGGGGGGGGGGGE9FEF=;FFGGGGGGGGFGGGGGGEGGGGGD5EGGFGDGGGGGGFFG+8EGGGGGEFGGGG5EGGGGD**:EGFGEEGGGFCC179>?BAFFCGG>DFF
@M00200:205:000000000-AKKM3:1:1101:6956:4415 1:N:0:1
ACTGGGTTTAAAGCGCACGTAGGCGGATCGTTAAGTCGGGGGTGAAATCCTGGAGCTCAACTCCAGAACTGCCTTCGATACTGGCGATCTTGAGTCCGGAAGAGGTGAGTGGAACTCCTAGTGTAGAGGTGGAATTCGTAGATATTAGGAAGAACACCAGTGGCGAAGGCGGCTCACTGGTCCGGTACTGACGCTGAGGTGCGAAAGCGTGGGGAGCAAACAGGATTAGATACCACTGTA
+
GGGGGGGGGGGGGGGGGGGGGGGGGGGGGGGGGGGGGGGGGGGGGGGGGGGGGGGGGGGDGGGGGGGGGGGGGGGGGGGGGGGGFGGGGGGGGGGGGGGDGGGGGGGGGGGGGDGGGGGGGGGGFFFGGGGGFFGGGGGGGDGGGEGFCFDGGGCFEEFCFGGGGF>FGGGGGGGGGGGFFGGEGG*=EFEFGGDCEGGGGGGECEGGGGGDGGFG3ECC<*@FBGGFFFAFGF+9499E
@M00200:205:000000000-AKKM3:1:1101:16179:4416 1:N:0:1
ATTGGGTTTAAAGGGTGCGTAGGCGGCCTATTAAGTCAGTTCTGAAATATCCCGGCTTAACCGGGAGGGTGGGATTGATACTGATGGGCTTGAGTGGACTCGAGGTAGGCGGAATTGACGGTGTAGCGGTGAAATGCTTAGATATCGTCAAGAACACCGATAGTGTAGACAGCTTACTAGAGTCTAACTGACGCTGAGGCACGAAAGTGTGGGGATCAAACAGGATTAGATACCCCCGTA
+
FGGGGGGGGGGGGGGGGGGGGGGGGGGGGGGGGGGGGGGGAFGGGGGGFGGEGGGGGGGGGAFGGFGGGFGGGCFGGGGGGGGFCCFGGGGGGGGGGGFGGGGGDGFGGGGGDGGGGGGGGGGGGGGGGGGGGGGGGGGGGGGGGGGGDGGGGGGGGGGFGEFGGGGGGGGGGFGCGGGGFGGGGDGFGGGFGD?EGFG5:FEEE?DGF?EDGGFGFGGGGFCFFGGFFFFGFGGGDFFG
@M00200:205:000000000-AKKM3:1:1101:20933:4422 1:N:0:1
ATTGGGTTTAAAGGGCGCGTAGGCGGTTTGTTAAGTCCGTTGTTAAAGACCGGGGCTCAACCCCGGGTCGGCAGTGGGTACTGGCAGGCTGGACGGCTGGAGAGGCGAGTGGAATTACCAGTGTAGCGGTGGAATGCGTAGATACTGGTAGGAACACCCATGGCGAAGGCAGCTCGCTGGACAGCTCGTGACGCTGAGGCGCGAAAGTGTGGGGAGCGAACCGGATTAGATACCCTAGTAAGA
+
GGGGGGGGGGGGGGGGGGGGGGGGGGGGGGGGGGGGGGGGGGGGGGGGGGGGGGGGGGGGGGGGGGGGGGGGGGFFGGGGGGGGGGGGGGGGGGGGGGGGGGGGGGGGGGGGGFFGGGGGGGGGGGGGGGGGGGGGGGGGGGGFGGGGFGGGGGGGFGGFGGGGGEGGGGGGGGGGGGGGGGGGGGFEGGGFGGDGGGFEG<EGEGG:FCGGGGBDBGCE)5?DFDD?FF2:<,<6)7@GCAD
@M00200:205:000000000-AKKM3:1:1101:23744:4432 1:N:0:1
ATTGGGTATAAAGGGTGCGTAGGCGGCCTATTAAGTCAGTGGTGAAATATTTCAGCTCAACTGGAATTGTGCCATTGATACTGATGGGCTTGAGTACAGATGAGGTAGGCGGAATTGACGGTGTAGCGGTGAAATGCTTAGATATCGTCAAGAACACCTATAGCGAAGGCAGCTTACTAGGCTGTAACTGACGCTGAGGCACGAAAGTGTGGGGATCAAACAGGATTAGATACCCGTGT
+
GGGGGGGGGGGGGGGGGGGGGGGGGGGGGGGGGGGGGGGGGGGGGGGGGGGGGGGGGGGGGGGGGGGGGEFGGGGGGGGGDFGGGGGFGGGGGGFGGGGGGGGGGGGGGGGGGGGFGGGGGGGGGGGGGGGGGGGGGGGGGGGGGGGFCEGGGGGFDGGGGGGGGGEEGFGGGFGGGGG;CFFGBFEGGCFGGGGCEGGFCGGGGGGFFGGGGG:?FGGGCCFG<774;A?@BFFG55.
@M00200:205:000000000-AKKM3:1:1101:14820:4436 1:N:0:1
ATTGGGTTTAAAGGGTGCGTAGGTGGCGCCGTAAGTCGGGTGTGAAATTTCGGAGCTTAACTCCGAAACTGCATTCGATACTGCGGTGCTTGAGGACTGGAGAGGAGACTGGAATTCATGGTGTAGCAGTGAAATGCGTAGAGATCATGAGGAAGACCAGTGGCGAAGGCGGGTCTCTGGACAGTTCCTGACACTGAGGCACGAAGGCCAGGGGAGCAAACGGGATTAGATACCCGCGTA
+
GGGGGGGDGGGGGGGGGGGGGGGGGGGGGGGEGGGGGGGGGGGGGGGGGGGGGGGGGGGGGGGGGGCGGGGGGGCFGGGGGGGGGGGGGGGGGGGGGGGGGGGGGGGGGGGGGGGGGFGGGGGGGGGGGGGGGGGGGEGGGGGGGGGGGGGGGGGGGGGGFFGGGGGG7CFGGGGGGGGFGGGGFCFG78=@FF6AFGCFGGGGCE);CFFCECADFGGGFG5D:DGDFFAGGGGGDFFG
@M00200:205:000000000-AKKM3:1:1101:23421:4455 1:N:0:1
ATTGGGTATAAAGCGCGCGTAGGCGGATTTGCCAGTCAGGGGTGAAATGCCAGGGCTTAACCTTGGAACTGCCTTTGATACTGCAAGTCTGGAGTACGGGAGAGGTGAGTGGAATTCCGAGTGTAGAGGTGAAATTCGTAGATATTCGGCGGAACACCAGTGGCGAAGGCGACTCACTGGCCCGATACTGACGCTGAGGCGCGAAAGCGTGGGGAGCAAACAGGATTAGATACCCTCGTA
+
GGGGGGGGGGGGGGGGGGGGGGGGGGGGGGGGGGGGGGGGGGGGGGGGGGGGGGGGGGGGGGGGGGGGGGGGGGGGGGGGGGGGGGGGGGGGGGGGGGGGGGGGGGGGGGGGGGGGGGFFGFGGG<FGGGGGFFFGGGFFGGGGGGGGGGGGEGFGGGGGGGGDGGGGGGGGGGGGFDGGGGGGGGGCCFFGGGGEGGGGGGGGGGDFEGGGGGEGEGGGGCEF?FFFFFDFGFFG:>@E
@M00200:205:000000000-AKKM3:1:1101:17307:4488 1:N:0:1
ACTGGGTATAAAGCGTGCGTAGGTGGTTGTTTAAGTCTGTTGTGAAAGCCCTGGGCTCAACCTGGGAACTGCAGTGGAAACTGGACAACTAGAGTGTGGTAGAGGGTAGCGGAATTCCCGGTGTAGCAGTGAAATGCGTAGAGATCGGGAGGAACATCCATGGCGAAGGCAGCTACCTGGACCAACACTGACGCTGAGGCACGAAAGTGTGGGGATCAAACAGGATTAGATACCCGCGTA
+
AFFGDCEFGGGGGGEGC7@FC@;FDFGGGGGGGG9CEFEGFGFFGGGGGGGGFFFFGFFG?FCAFGFFGFDGGGGGGGGGFGGGGGGGGGGCGGFGGGDFGGG9AFGGEFGEECGGGGGGGGGGGGGGFFGGF<FF9FCECGG9AFC@EGGG:E,DDGGCFFGGGGEEGCGGCCFGFGGFC>8FFGF899A8CEGEEDEGCCE::=7CBFC@C>DC5=C925ECDG:8F75FFCFGD@B=
@M00200:205:000000000-AKKM3:1:1101:5262:4494 1:N:0:1
ATTGGGTTTAAAGGGTGCGTAGGCGGACTTGTAAGTCAGTGGTGAAATCTCTCAGCTTAACTGAGAAACTGCCATTGATACTGCAGGTCTAGAGTATAGATGACGTTGGCGGAATATGACATGTAGTGGTGAAATTCTTAGATATGTCATAGAACTCCGATTGCGAAGGCAGCTAACGAAACTATAACTGACGCTGAGGCACGAAAGGCCGGGGATCAAACAGGATTAGATAACCCTGTAATAT
+
F<@FEGCC7C9FFCCC@76@F@FFFD+C+<<FGFGEA6,FE8FGFC@6C<D9E<F@FCCCA@,6CF9@FGG<,C6C@6CFFDCG@FE6,66?6E6,<C9666,C7??F<C@++@F@FAFD,BE5F,EF,5?5:5?,C,F;EFFFF,,@F9E9,A?5?,46F7A,@E@+:DFGGG9B>E=C8B9EG,3@2=,,3:5**,*1@0:8*13*,;1=:C>D>*:>89**(2:<=77;+8?/))02:)71
@M00200:205:000000000-AKKM3:1:1101:11927:4496 1:N:0:1
ATTGGGTGTAAAGGGCGCGTAGGCGGCCCGATAAGTAGGGGGTGAAATCTTGCGGCTCAACCGCAAGGCTGCCTTCTAAACTGTCGGGCTGGAGCACGGTAGAGGCAGATGGAATTCCCGGTGTAGCGGTGGAATGCGTAGAGATCGGGAAGAACACCAGTGGCGAAGGCGGTCTGCTGGGCCGTTGCTGACGCTGAGGCGCGAAAGCGTGGGGAGCAAACAGGATTAGATACCCGTGTA
+
GGGGGG@;FGGGGGGCEGGGGG>GGGG7@@@FGGGG<CFFEEGGGGGGE,FFGGGGGGGGGGGDG:CDGGGGGGG9CGGGGGGGGGGGGGGGGG@BF7CF7FFGGGGGC=DFGCCFG@<FGGGGFGGGGEG*@:FGGDGGGGGGGG717CCBFGGGGG7*7CCEGEEEGGFEEGCFFGFFDG55***;7CFGG**2:EFF*5E*/?D*8/;EC5.5<FGFGDGGFGGFF46CE@657>F=
@M00200:205:000000000-AKKM3:1:1101:11143:4499 1:N:0:1
ATTGGGTATAAAGGGTGCGTAGGCGGTCTTGTAAGTCAGTTCTGAAATATCCCGGCTTAACCGGGAGGGTGGGATTGATACTGCAGGACTTGAGTGGAGTCGAGGTAGGCGGAATTGACGGTGTAGCGGTGAAATGCTTAGATATCGTCAAGAACACCGATAGTGTAGACAGCTTACTAGTCTCAAACTGACGCTGAGGCACGAAAGTGTGGGGATCAAACAGGATTAGATACCCCAGTAAGA
+
GGGGGGGGGGGGGGGGGGGGGGGGGGGGGGGGGGGGGGGGGGGFGGGGGGEGGGGGGGGGGGGGGGGGGFFGGGGFGGGGGCGGDGFGGGGGGDFGEGFFFGGGGGGGGGGCFE7FGGFGGFGGGGGGGEEFFFGGGCGFFGCF9,@F7FC@FF8C<FFE>FGGGGCFFFFGGDFFB?FFF?7C@FF9EC9,::5EEGG5CDGGEA)1<:CGEGDD)=<CFFCD:C*)*067<,+97;6CC<>
@M00200:205:000000000-AKKM3:1:1101:22535:4535 1:N:0:1
ACTGGGTGTAAAGAGCTCGTAGGCGGTTTGTCGCGTCGGGAGTGAAAACTCAGGGCTCAACCCTGAGCGTGCTTCCGATACGGGCAGACTAGAGGTATGCAGGGGAGAACGGAATTACTGGTGTAGCGGTGGAATGCGCAGATATCAGGAGGAACACCGGTGGCGAAGGCGGTTCGCTGGGCATGACCTGACGCTGAGGAGCGAAAGCATGGGGAGCGAACAGGATTAGATACCCTTGTAAGA
+
GDCF8EG@@CEFGGF?FF6F;FCFG@@@FECC6CF@@FFGGE@FCD9@FGGG8@,6CDEFG8,E,C,C=FFCCEFC@:BEGGD@+F=<=,?BFGFEFCGAAFGEE77FEFCGCGGF,?FEGB>,8BA7B>+@B<FFFGEEG7FB,7;B,,636,D8>CC@>CFGGC@EECGGEEC*=C<E@>*<9CC@C56<=:*:*AF?:5CCC:<*+0AC>EE5.7:C5DFC2D726*)*+<FC:5=+:::
@M00200:205:000000000-AKKM3:1:1101:6000:4571 1:N:0:1
ATTGGGCTTAAAGGGTGCGTAGGTGGTTATGTTAGTCTCGCGTTAAATTTCCTGGCTCAACCGGGAAGCTGCGTGGGAAACGGCATGACTAGAGGACGGCAGAGGTTTCTGGAACTCATAGTGTAGCGGTGAAATGCGTTGATATTATGGGGAACACCAAAAGCGAAGGCAAGAAACTGGGCCGCTCCTGACACTGAGGCACGAAAGCGTGGGTCGCGAATGGGATTAGATACCCTAGTA
+
GGGGGGGDGFFGGGGGGGGFGFEFGGGGGGGGGGGGGGGGGGGGGGGGGGGGGGGGGGGGGGEGGGGGGGGGGGFGGGGGFGGDGGGGGGGGGGGGCGGDGGGGGGGGGGGGGFG?FGCGGGGFFAFGG@CDFGGGGGGCEFFFGGGGGGGG>EEFGGGGGGFFGGGGGGFFB8DFE?FGGG*>8:CE?FF6ECF9CC5:7CEEE85CEEGED*)27CCC3CFG?G4<FBB7<<60../<
@M00200:205:000000000-AKKM3:1:1101:18014:4585 1:N:0:1
ATTGGGTTTAAAGGGTGCGTAGGCGGGTTGGTAAGTCCGTGGTGAAATCCCCAAGCTTAACTTGGGAACTGCCGTGGATACTATCAATCTTGAATATCGTGGAGGTAAGCGGAATATGTCATGTAGCGGTGAAATGCTTAGATATGACATAGAACACCAATTGCGTAGGCAGCTTACTACACGATCATTGACGCTGAGGCACGAAAGCGTGGGGAGCAAACAGGATTAGATACCCCAGTAAGA
+
GGGGGGGGGGGGGGGGGGGGGGGGGGGGGGGGGGGGGGGGGGGGGGGGGGGGGGGGGGGGGGGGGGGGGGGGGGGGGGFGGGGGGGGGGGGGGGGGGGGGGGGGGGGGGGGGGGGGFGGFGGGFGGGGGGGGGGGGGGGGFDFGGGFGGGGGGFFGGGGGGFFG@CEDGGGEGGGGG9DCG?EG8DEGGGGDGGDGDCF=5CGGEC<>EEECGGFCDFGG*>C4=4FBFF9DF6<*.8?GG9>
@M00200:205:000000000-AKKM3:1:1101:24091:4591 1:N:0:1
ATTGGGCTTAAAGGGCGCGTAGGCGGCGTTTTAAGTCGGGGGTGAAAGCCTGTGGCTCAACCACAGAATGGCCTTCGATACTGGGACGCTTGAGTATGGTAGAGGTTGGTGGAACTGCGAGTGTAGAGGTGAAATTCGTAGATATTCGCAAGAACACCGGTGGCGAAGGCGGCCAACTGGACCATTACTGACGCTGAGGCGCGAAAGCGTGGGGAGCAAACAGGATTAGATACCCGAGTAAGA
+
GGGGGGGGGGGGGGGGGGGGGGGGGGGGFGGGGGGGGGGGGGGGGGGGGGGGGGGGGGGGGGGGGGGGGGGGGGGGGGGGGGGGGGGGGGGGGGGGFGGFGGGGGGGGGGGGGGGGGGGGGFGGFGGGGGGGGFGGGGGGGGGGGGGGGGGGGGGGGGGGGGGGGGGGGGGGEECGFGGGGGGGFFCFFGGGGGGGGGGGEGEGGGGGDGGEDGFDEGGGCFGF?CC7??<FCCEDFFFFC<D
@M00200:205:000000000-AKKM3:1:1101:13415:4600 1:N:0:1
ATTGGGTTTAAAGCGCGCGTAGGCGGACCTGCAAGTCGGGGGTGAAAGCCCGAGGCTTAACCTCGGAACTGCCTTCGATACTGCGGGTCTCGAGTCCGGGAGAGGTGAGTGGAATTCCTAGTGTAGAGGTGAAATTCGTAGATATTAGGAAGAACACCAGTGGCGAAGGCGGCTCACTGGCCCGGTACTGACGCTGAGGCGCGAAAGCGTGGGGAGCAAACAGGATTAGATACCCGCGTA
+
GGGGGGGGGGGGGGGGGGGGGGGGGGGGGGGGGGGGGGGGGGGGGGGGGGGGGGGGGGGGGGGGGGGGGGGGGGGGGGGGGGGGGGGGGGGGGGGGGGGGGGGGGGGGGGGGGGGGGGGGGGGGGFFGGGGGGGGGGGGGGGGGGGGGGGGGGGGGGGGGGGGGGGGGGGGGGCGEFFEGGGGGGGGEFFGGGGDCGGGGGGGGGGG5:*;EGGEDFGGFGFGGBF>??=>GGDFGFFFG
@M00200:205:000000000-AKKM3:1:1101:23452:4605 1:N:0:1
ACTGGGTGTAAAGGGTGCGTAGGCGGCCTGTTAAGTCAGGGGTGAAAGACGGTGGCTCAACCATCGCAGTGCCCTTGATACTGATGGGCTTGAATGAACTAGAGGTAGGCGGAATGTGACAAGTAGCGGTGAAATGCATAGATATGTCACAGAACACCGATTGCGAAGGCAGCTTACTATGGTTTTATTGACGCTGAGGCACGAAAGCGTGGGGATCACACAGGATTAGATACCCGGGTAAGA
+
GGGFGGGGGGGGGGGGGGGGGGGGCDGGGGGGGGGFGGGGGGGEFGGGGGGGGGGGGGGGFDGGGGGGGGGGGGGGGGGDGGFGGGGGGFGGGGGGGGGGGAFFGGGFGGEGGCFFGGGGGGG<EGGGGG7<BDGGGGGGGGGGGGGFGGGC<FGFGEGGGGFD8BEG:DFBEGE2,;FE;>DDEC;DFGGGC*/:88=FEGGGG58C?C*<F8>9FG*A*58*4CD7/6<DCCC55557*)4
@M00200:205:000000000-AKKM3:1:1101:26420:4607 1:N:0:1
ATTGGGTTTAAAGAGTCCGTAGGCGGCTTGTTAGGCGAGGTGTGAAATCCCCCGGCTCAACCGAGGAATTGCGCTTCAATCCGGCGAGCCAGAGGAAGATAGAGGTGGGCGGAACTGATGGTTGTGTGGTGAAATGCCTTGATATCATCAGGAACAACGGAGGCGAAAGCGGCCCTCTGGGTCTTTTCTGATGCTGAGGGCCGAAAGCTTGGGGTGCGAACGGGATTAGATATCCCAGTAAGGG
+
FGGGCEGEFFCCF@FEF@FFGECGEGGC:F,;6C,,6@@CC,C:,ECDCC8FEGC7+,,CEEC7FCCECCF,B7@C+,C,:EBFFEFC:+4:,=FD<,>55:,8B:+8>F7F+CFG,@CA<@,@:@8,>:<CF9=,?,,27,>3@,,3@,?D7F,,,4*1**<7B7CECFEC*:C**00<@8ECCCF+<7<+3<7:+*;:****/2)*0+2A>G)))2*1>);*(/9<4*.0+,0*<))+2-)(
@M00200:205:000000000-AKKM3:1:1101:14964:4651 1:N:0:1
ACTGGGTTTAAAGCGTGCGTAGGTGGTTCGTTAAGTCTGATGTGAAAGCCCTGGGCTCAACCTGGGAATGGCATTGGAAACTGGCGACCTAGAGTGCGGTAGAGGGTAGTGGAATTCCCGGTGTAGCAGTGAAATGCGTAGAGATCGGGAGGAACATCCGTGGCGAAGGCGGCCATCTGGACCAGCACTGACACTGAGGCACGAAAGCGTGGGGAGCAAACAGGATTAGATACCCCAGTAAGA
+
GGGGGGGGGGGGGGGFGGGGGGGGGGGGGGGCGGGGGFGGGGGGGGGGGGGGGGGGGGGGGGGGGGGGCFGGGGGGGGGGGGGGGGGGGGGGGGGGGGGGGGGGGGGGCFGGGGGGGAFGGGGGGGGGGFGGGGFFGGGGGDGGGGFGGGGGGGGGGGGGECDEDFGCEGGGGEGGGCFGFGGGGGGCGGCGGGGFGGGGDGGGGGDCE=EGGGFGBGGGGFGF?7C>?B>CC8CF5@FFG44
@M00200:205:000000000-AKKM3:1:1101:13238:4654 1:N:0:1
ATTGGGTATAAAGTGCACGTAGGCGGCACTGCAAGTCAGGGGTGAAATCCCGGGGCTCAACCTCGGAACTGCCCTTGAAACTGCAGCGCTAGAATCTTGGAGAGGCGAGTGGAATTCCGAGTGTAGAGGTGAAATTCGTAGATATTCGGAAGAACACCAGTGGCGAAGGCGACTCGCTGGACAAGTATTGACGCTGAGGTGCGAAAGCGTGGGGAGCAAACAGGATTAGATACCCCTGTA
+
GGGGGGGGGGGGGGGGGGGGGGGGGGGGGGGGGGGGGGGGGGGGGGGGGGGGGGGGGGGGGGGGGGGGGGGGGGGGGGGGGGGGGGGGGGGGGGGGGGGGGGGGGGGGGGGGGGGGFGGGGGGGGGGGGGGGGGGGGGGDGGGGGGGGGGFGGGGGGGGGGGGGGGGGGGGGGGGGGGGDFGGGGGGGGGGGGGGGGGGGGGGGDEGGDGGGGGFGFGGGGGGG?GDFFFAGGEGFFFFG
@M00200:205:000000000-AKKM3:1:1101:25355:4657 1:N:0:1
ATTGGGTTTAAAGGGCGCGTAGGTGGCTTGGTAAGTAGGGGGTGAAATCTTGCGGCTCAACCGCAAGACTGCCTTCTAAACTGCCTGGCTTGAGCACAGTAGAGGCAGGTGGAATTCCCGGTGTAGCGGTGGAATGCGTAGAGATCGGGAAGAACATCGGTGGCGAAGGCGGCCTGCTGGGCTGTTGCTGACACTGAGGCGCGACAGCGTGGGGAGCAAACAGGATTAGATACCCTAGTA
+
GGGGGGGGGGGGGGGGGGGGGGGGGGGGGGGFGGGGGGGGGGGGGGGGGGGGGGGGGGGGGGGGGGGDGGGGGGGGGGGGGGGGGGGGGGGGGGGGGGGGGGGFGGGGGGGGGGFGGFGGGEFGGGGGGGGGGGGGGGGGDGFFFFGGGGGGFGFGGGGEFGGGGGGGGGGGG*CFF?@FECCGGGGGGGGGFF4?CFGCEGGGGGGGG=EGGGFGDEGFGGFG36:>@6-:<<CC?FFF
@M00200:205:000000000-AKKM3:1:1101:7308:4657 1:N:0:1
ATTGGGTGTAAAGCGCGTGTAGGCGGGCATGCAAGTCAGGTGTGAAATCCCCGGGCTCAACCCGGGAACTGCACTTGAAACTGCATGTCTCGAGTGCCGGAGAGGGTAGTGGAATTCCTGGTGTAGAGGTGAAATTCGTAGATATCAGGAGGAACACCGGTGGCGAAGGCGGCTACCTGGACGGTTACTGACGCTGAGACGCGAAAGCGTGGGGAGCAAACAGGATTAGATACCCCAGTA
+
GFGGGGGGGGGGGGGGGGGGGGGGGGGGGGGGGGGGGGGGGGGGGGGGGGGGGEGGGGGGGGGGGGGGGGGGGGGGGGGGGGGGGGGGGGGGGGGGGGGGFGG@FEBFGGGGGGGGFGGGGGGG9FGGGGG<FGFCGGG@FCGGGGFFGGGGGGGGGGGGGDFFDFGGGGGGEGGGD?FCFGGEG>EGGFGGGGGGGFGFGGGEEGGGGGGGGGFGFGGCFFGGFG7<FFBF7CFGFB:C
@M00200:205:000000000-AKKM3:1:1101:6947:4660 1:N:0:1
ACTGGGTGTAAAGCGTGTGTAGGCGGGCCGTTAAGTGTCTTGTGAAATCCCCCGGCTCAACCGGGGAACTGCTGGGCATACTGGCGGCCTTGAGAGACCTAGGGGCGAGCGGAACAAGCGGTGGAGCGGTGAAATGCGTAGATATCGCTTGGAACGCCGACGGTGAAAACAGCTCGCTGGGGGTCATCTGACGCTGAGACACGAAAGCCAGGGGAGCGAACGGGATTAGATACCCTGGTAAG
+
GGGGGGGGFFFGGGGFEFGGGFGFFGGGGFGGGGGEFFFGGGGGGGGGGGGGGGGGGGGGGGGGGGGGFFFGGGGGGGGGGGGGGGGGGGFFGGGGGGGGGGGGDGCEFEGGGGGGGGGGGGGEFEC@FFGGGGGGGGCEGGFGGFGGF@FE<<,<CF:EEGG5FGGGGCGFGFCE5EGGEGG:ECC+<CC98C7>EFFFGFE8EDC*;F5CCE51):C?9/8C(57<FF)7<@?7)36AC?
@M00200:205:000000000-AKKM3:1:1101:22531:4664 1:N:0:1
ATTGGGCATAAAGGGCGCGTAGGTGGCGACATAAGGCTGTGGTGAAAGTCTGGGGCTCAACTCCAGATCGGCCGTGGCAACTGTGTCGCTTGGGCACTGTAGAGGCAGATGGAATTCCGGGTGTAGCAGTGAAATGCGTAGATATCGGGAGGAACATCTGTGGCGAAGGCGACACCCTGGACCAGCACTGACACTGAGGCACGAAAGCGGGGGGAGCAAACAGGATTAGATACCCGAGTA
+
EFGGGGGGGGFFDFGGEEEGGGGGCGFGGGGGGGGFGGGGGGGGGGGGEGGGGGGGGGEGGGGGCEFFFGGGGGFEGGGGGGGGGGFEGGGGDG?FGGGGGGGFFGGCCC,FFFFFFGGEDGDGGGGGFGFCDDD9F:FGGGGF;FCEGEFEGGGGGEDFGG?C7FEGGGDEGGGGGECFGGGGG5:@E*4C+<*0>+8CGGCC8C3;=*8EGDB).*;+**AFBG*3*9<>@CC57@FG
@M00200:205:000000000-AKKM3:1:1101:10062:4670 1:N:0:1
ACTGGGTTTAAAGGGCGCGTAGGCGGTGCGGTAAGTCTTCTGTGAAATCTCCAGGCTCAACCTGGAGCGGTCAGGGGAAACTGCCGTGCTGGAGTGTGGGAGAGGTGCGTGGAATTCCCGGTGTAGCGGTGAAATGCGTAGATATCGGGAGGAACACCTGTGGCGAAAGCGGCGCACTGGACCACAACTGACGCTGAGGCGCGAAAGCTAGGGGCGCAAACAGGATTAGATACCCCCGTAAGA
+
CEGGF?F7BDFE<FGFGGCCE@F<@CFG:F:B:@F@@9FGFGGGGGG<F9ECF<8C@FCGGGGGG?EFDGGGGGD8F7BFGDGGGCGCFGGGGFG<FFCFGE7FGEF8BF:=BF9FBAEE7CCEF,DCC=BC<=<F9733>F9F9A+@:<BF7FEGC:F7F@:D877*1<1*=CCE>*C7CE@>E8=C6*<CCC*::5@55C7C*:CFGFGGFC))7=ECF<:51<>?@FFFGF:F>BDGG<A
@M00200:205:000000000-AKKM3:1:1101:18118:4689 1:N:0:1
ATTGGGTATAAAGAGCTCGTAGGCGGCTTGTCGCGTCGACTGTGAAAACCCACAGCTCAACTGTGGGCTTGCAGCCGATACGGGCAGGCTAGAATTCGGTAGGGGATACTGGAATTCCTGGTGTAGCGGTGAAATGCGCAGATATCAGGAGGAACACCGGTGGCGAAGGCGGGTCTCTGGGCCGATATTGACGCTGAGGAGCGAAAGCGTGGGGAGCGAACAGGATTAGATACCCTCGTA
+
GGGGGGGGGGFGGGGGGGGGGGGGGGGGGGGGGGGGGGGGGGGGGGGGGGGGGGFDFGFDFGGGGGGGGGGGGGGGGGGGGGGGGGDGGGGGGGEGEFGGGCGEGGGGGGGGGFGGGGGGGGGGGGGGGGGGFGGGGGGCFGGFFGGGFGGGDGGGGDGGGGGGGGCGEFGGGEGGEFGGGGGCDEGEGGGAGE*CGGGGGGGGG=C<E*CEGGDDB*88CGGC2CF2@=>F9<<7)775
@M00200:205:000000000-AKKM3:1:1101:25649:4698 1:N:0:1
ACTGGGCGTAAAGGGCTCGTAGGCGGCCAACTAAGTCGGACGTGAAATCCCCAGGCTCAACTTGGGAACTGCGTCCGATACTGGATGGCTTGAATTCGGGAGAGGGATGCAGAATTCCAGGTGTAGCGGTGAAATGCGTAGATATCTGGAGGAATACCGGTGGCGAAGGCGGCATCCTGGACCGACATTGACGCTGAGGAGCGAAAGCTAGGGGAGCAAACGGGATTAGATACCCTCGTA
+
GGGGGGGGEGGGGGGGGGGGGGGGGGGGGGGGGGGFGGGGGGGGGGGGGGGGGGGGGGGGGGGGGGGGGGGGGGGGGGGGDGGGGGGGGGGGGGGFGGGGGGGGGGGGGGGGGGGGGGGGGGGFEGGGGCGGGGFGFGGGGGDFFGGGGGGEGGDGGGEEFG@7:>CEGFEGGEGGFFGCFGGEGGEGGFFGGGDGGGGGGF5EEEGGCGEFCGBC3CCCGGG<?G*3?FDFF8CCF>7E
@M00200:205:000000000-AKKM3:1:1101:21562:4724 1:N:0:1
ACTGGGTTTAAAGCGTGCGTAGGCGGCTCAGAAAGTTGGGTGTGAAATGCCTCGGCTCAACCGAGGAATTGCGCCCAAAACTACTGAGCTTGAGGGAGTTAGAGGTGAGCGGAACTCACGGTGGAGCGGTGAAATGCGTTGATATCGTGAGGAACACCGGAGGCGAAAGCGGCTCACTGGGGCTTAACTGACGCTGAGGCACGAAAGCTAGGGGAGCAAACGGGATTAGATACCCTTGTA
+
GGGGGGGGGGGGGGGGGGGGGGGGGGGGGGGGGGGGGGGGGGGGGGGGGGGGGGGGGGGGGGGGGGGGFFGGGGGGEGGGGGGGGGGGGGGGGGGGGGGGGGGGGGGGGGGGGGGGGGGGGFGGGGGGGGFFFGGGGGGGGGGGGGGGGGGGGGGGGGGGEGGGGGGEGFGGGEGGFGFGGGCEFFGFFGFGDGGGGGGGGFGGDGGGGFGFGC3<:FEGGDDG<)25FFAGG@FG4:@G
@M00200:205:000000000-AKKM3:1:1101:10393:4746 1:N:0:1
ACTGGGCATAAAGCGTCCGTAGGTGGTCATGTAAGTCGGTCGTCAAAGCACAGGGCTTAACCCTGTAATGGCGGTGGAAACTGCACGACTAGAGAGAGGTAGGGGTAGAGGGAATTCCCAGTGTAGCGGTGAAATGCGTAGAGATTGGGAAGAACATCGGTGGCGAAAGCGCTCTACTGGACCTCATCTGACGCTGATGGACGAAAGCTAGGGGAGCGAATGGGATTAGATACCCCCGTAAGA
+
GGGGGGGGGGGGGGGGGGGGGGGFGGCGGGGGGGGGGGGGGGGGGGGFGGGFGGGGGGGGGGGGGGFFDEDGGGC@CFDGGGGGGGGGGGGGGG9FDEGCGGDEEGGCFEFCEGGGGGGGCGGGGGGDGGGGFCDGGGGGGGGGGGGGGGGGFGGGFFGDGGGGGEE@FG7BEGGGGGGGGGGCFF>9CGGGGGGCEGGF68EEEGGGGGGFGG3D>EEGGCDGFF476@>GGGG7>@FG32)
@M00200:205:000000000-AKKM3:1:1101:18692:4764 1:N:0:1
ATTGGGCTTAAAGGGTGCGTAGGCGGCTTATTAAGTCAGGGGTGAAAGACGGTGGCTCAACCATCGCAGTGCCTTTGATACTGATGAGCTTGAATATACTAGAGGTAGGCGGAATGTGACAAGTAGCGGTGAAATGCATAGATATGTCACAGAACACCGATTGCGAAGGCAGCTTACTATGGTATTATTGACGCTGAGGCACGAAAGCGTGGGGATCAAACAGGATTAGATACCCGTGTA
+
GGGGGGGGGGGGGGGGGGGGGGGGGGGGGGGGGGGGGCGGGGGGGGGGGGGGGGGGGGGGGGGGGGGGGGGGGGGGGGGGGGGGGGGGGGGGGGGGGGGGGGGGFGGGGGGGGGGGGGGGGGGGGGGDGGGGGGGGGGGGGGFGGGGGGGGGFGGGFGGGGGGGGGEEGGGGGGGFF9;FGGGFFGGGGGGGGGGGGG=FGFEGGGGGGGGDCGFGFGGGGFFGFGF<F=ECFGF3).7C
@M00200:205:000000000-AKKM3:1:1101:7722:4786 1:N:0:1
ACTGGGCGTAAAGGGCGCGTAGGCGGGCCGAAAAGCCAGGGGTGAAATCCTCCAGCCCAACTGGAGAAGCGCCTTTGGAACTGGCGGCCTCGAGGGGTGCAGGGGCATGCGGAACTCAGGGTGGAGCGGTGAAATGCGTAGATATCCTGAGGAACACCGGTGGCGAAAGCGGCGTGCTGGACACCTTCTGACGCTGAGGCGCGAAAGCCAGGGGAGCGAACGGGATTAGATACCCCAGTAAGA
+
GGGGGGGGGGGGGGGGGGGGGGGGGGGGGGGGGGGGGGGGGGGGGGGGGGGGGGGFFGGGGGGGGGGGFFGGDGGFBFGGGGGGFGGGGGGGDGGGGGGGGGFEGGG@DAGGGGGGGGGGGGGGGGGGGDGGFGGGGGCGDDGGGGGGGGGGGGGGGGGGDEGGGGDGGGGGGGGGGGGGGGGGGGGFFFGGEGGGGGGGGGG>GGC***8AEGDDBGGGGDEGBDGFFF9F+<6FF))<C4)
@M00200:205:000000000-AKKM3:1:1101:13191:4787 1:N:0:1
ATTGGGCTTAAAGAGCTCGTAGGTGGTTTGTCGCGTTGTTCGTGAAAACTCACAGCTCAACTGTGGGCGTGCGGGCGATACGGGCAGACTGGAGTACTGCAGGGGAGACTGGAATTCCTGGTGTAGCGGTGGAATGCGCAGATATCAGGAGGAACACCGGTGGCGAAGGCGGGTCTCTGGGCAGTAACTGACGCTGAGGAGCGAAAGCGGGGGGAGCGAACAGGATTAGATACCCCTGTA
+
GGGGGFGGGGGGGGGGFGGEGGGGGGGGGGFGGGGGGGGGGGGGGGGGGGGGGGGGGGFGGGGGGGGG@CGGGGGGGGGGGGGGGGEFGFGGGGGGGGGAFGGGDGGGGGGFGGGGGGFGGGGGGGGGGGF>F>FGGGGGDGGGGGGGGGGGEGGG<CFFFGGGEGGGE,<EE:*+?CFGC58?FGGGGFG6ED<EEGGE5<=EGGG*C*:EGDBC3=C85CFC04*27*6:FFF57FFG
@M00200:205:000000000-AKKM3:1:1101:25317:4791 1:N:0:1
ATTGGGTATAAAGGGAGCGTAGGCGGATAGTTTAGTCAGAGGTGAAAGCCCAGGGCTCAACCTTGGAATTGCCTTTGATACTGGCTATCTTGAGTATGGAAGAGGTATGTGGAACTCCGAGTGTAGAGGTGAAATTCGTAGATATTCGGAAGAACACCAGTGGCGAAGGCGACATACTGGTCCATTACTGACGCTGAGGCTCGAAAGCGTGGGGAGCAAACAGGATTAGATACCCTAGTA
+
GGGGGGG<FGGGGGGCGGGGGGGGGGC@;FGGGGGGGGGEGGGGGGGGCCCFEEGGGGGGGGGGGGGGGGGGGGGGGGGGGGGGGFFFGGGGGGFDAEE9<F8FFFFFGGGGGGCG<FFCEGGGGGGGGGGGGGGGGGFGFEGGGGGGG@FCGGGGGFGGGGDEGCEGGGG@CCCGGGGGFCDC,EACFGCECECEGGGC5?CECEGGG57FGC>D3*<AFGGGFCG@FFFGGGG*;4AE
@M00200:205:000000000-AKKM3:1:1101:10235:4811 1:N:0:1
ACTGGGCTTAAAGGGCGCGTAGGCGGACAGTTTAGTCAGAGGTGAAAGCCCAGGGCTCAACCTTGGAATTGCCTTTGATACTGGCTGTCTTGAGTACGGGAGAGGTGTGTGGAACTCCGAGTGTAGAGGTGAAATTCGTAGATATTCGGAAGAACACCAGTGGCGAAGGCGACACACTGGCCCGTTACTGACGCTGAGGCGCGAAAGCGTGGGGAGCAAACAGGATTAGATACCCCTGTA
+
GGGGGGGGGGGGGGGEGGGEGGGGGGGGGGGGGGGGGGGGGGGGFGGGFGGCFGGGGGFGGGGGGGGGGGFGGAFFGGGGGGGGGFEGGGGGGGGGGGGGGGGGGGGGGGGGGGGGGGGGGFFGFFFGGGGGGGGGGGGGGGGGFGGGGGGGGF@GGGGGFDFGEGGGGGGGGGEGGGGCGGGGGGEG7CGGDEGGCGGGGGEGEED<*/AEGDBG)*;+>FFC<GCBFFFGGGFD>FFG
@M00200:205:000000000-AKKM3:1:1101:20310:4813 1:N:0:1
ATTGGGCTTAAAGCGCACGTAGGCGGGTTTCTAAGTTGATTGTGAAATCCCAGGGCTCAACCTTGGAATTGCAGTCAAAACTGGAGATCTTGAATACTTGAGAGGGTGGGAGAATTCCTGGTGGAGAAGTGAAATTCGTAGAGATCAGGAGGAATACCGGAGGCGAAGGCGCCTGCCTGGCAAGATATTGACGCTGAGGTGCGAAAGCGTGGGTAGCAAACAGGATTAGATACCCTAGTA
+
GGGGGGGGGGGGGGGGGGGGGGGGGGGGGGGGGGGGGGGGGGGGGGGGGGGGGGGGGGGGGGGGGGGGGGGGGGGGGGGGGGGGGGGGGGGGGGGGFGGGGGGGGGGGGGGGGGGGGGGGGFGGGGGGGGGGGGGGGGGGGGGGFGGGGGEGGGCGFGEGGGGGEGGGGGGGEGFGGGGGGGGGGCGCFGGGDGDGEGGGF4CCCCDDECEGG8FGFGFGGGGGFD>BFFFGG6C4FFFG
@M00200:205:000000000-AKKM3:1:1101:18038:4824 1:N:0:1
ATTGGGTTTAAAGCGCGTGTAGGCGGCCAGGCAGGTCCGCTGTGAAAACCTGAGGCTCAACCTCGGGACGTCGGTGGAAACCGCCTGGCTAGAGTCCGGAAGAGGAGAGTGGAATTCCCGGTGTAGCGGTGAAATGCGCAGATATCGGGAGGAACACCCGTGGCGAAGGCGGCTCTCTGGGACGGTACTGACGCTGAGACGCGAAAGCGTGGGGAGCGAACAGGATTAGATACCCGAGTAAGA
+
GGGGGGGGGGGGGGGGGGGGGGGGGGGGGGGGGGGGGGGGGGGGGGGGGGGGGGGGGGGGGGGGGGGGGGGGGGFGGGGGGGEGGGGGGGGGGGGGGGGGGGGEGGGCFGGGGGGGGGGGGGCFGGGGGGGGGGGGGCGGGGGGGGGGGGDGG<CFGGGGGGGGGGGGGFFGG>EFFGGGGGGGGGGGGFFGDCCEGGGFGDGEGDGFGEGGDGBGFGGGCGGG?GGFFFA7+,37BB@FC<-
@M00200:205:000000000-AKKM3:1:1101:22894:4855 1:N:0:1
ATTGGGTTTAAAGCGTGTGTAGGCGGATTTGTAAGTACCTTGTGAAATCCCACGGCTCAACCGTGGAACTGCTCGGTATACTGCTTATCTTGAGCCACTTAGGGGCTACCGGAACAAATGGTGGAGCGGTGAAATGCGTAGATATCATTTGGAACGCCAATGGTGAAAACAGGTAGCTGGGAGTGTGCTGACGCTGAGACACGAAAGCCAGGGGAGCGAACGGGATTAGATACCCCTGTAAGA
+
GGGGGGGGGGGGGGGGGGGGGGGGGGGGGGGGGGGGGGGGGGGGGGGGGGGGGGGGGGGGGGGGGGGGGGGGGGGGGGGGGGGGGGGGGGGGGGGGGGGGGGGGGGGGGGGGGGGGGGGGGGGGGGGGGGGGGGGGGGGGGDGGGGGGGGGGGGGGGGGGGGGGGGGGEGGGGGGGGGGGGGGGGGGGGGFGGGGGGGGGGGGGGEC<FGGGGGDD>CEED<882D4)*/4CF6CCFFFGGFA
@M00200:205:000000000-AKKM3:1:1101:22839:4857 1:N:0:1
ATTGGGTTTAAAGCGTACGTAGGCGGCTTTGTAAGTTAGAGGTGAAAGCCCGGAGCTCAACTCCGGAATTGCCTTTAAGACTGCATCGCTTGAATCATGGAGAGGTTAGTGGAATTCCGAGTGTAGAGGTGAAATTCGTAGATATTCGGAAGAACACCAGTGGCGAAGGCGACTAACTGGACATGTATTGACGCTGAGGTACGAAAGCGTGGGGAGCAAAAAGGATTAGATACCCTAGTAAGA
+
GGGGGGGGGGGGGGGGGFGGGGGGGGGGGGGGGGGGGGGGGGGGGGGGFFGGGGGGFFGGGGGGGGGGFGGFGGGGGGGGGGGGGGGGGFCGGGGGGGGGGGGGGGGGGGGGGGGGGCFGGGGFGCFGGGCEGGGGGGGGGGFFGGGGGGGGGFGFFCGFGGGDGGGDDCGGECE?FAEGGGGGGGG@E9CDG**;=BC8FCGGGEDGGEGEGGFCAFGE*5*>@GGEFFACC629?:8?GB9
@M00200:205:000000000-AKKM3:1:1101:6497:4860 1:N:0:1
ATTGGGTATAAAGGGCGCGTAGGCGGGACTGTAAGTCCGAGGTGAAAGCCCGGGGCTCAACCCCGGGACTGCCTTGGAAACTGCAGTCCTCGAGTGCAGGAGAGGAAGGCGGAATTCCAGGTGTAGCGGTGGAATGCGCAGATATCAGGAGGAACACCAATTGCGAAGGCAGCTCGCTGGGACGTAACTGACGCTGAGACGCGAAAGCGTGGGGAGCAAACAGGATTAGATACCCTAGTA
+
GGGGGGGGGGGGGGGGGGGGGGGGGGGGGGGGGGGGGGGGGGGGGGGGGGGGGGGGGGGGGGGGGGGGGGGGGGGGGGGGGGGGGGGGGGGGGGGGGGGGGGGGGGGGGGGGGGGGGGGFF<FCGGGGGEGGGGGGGGGGGGGGGGGFGGGGGGGGGGGGGGGGGGGGGGGGGFFGEGGGGGGGGGGGGGFGGGDGCCFFGGECE/9CECGGGGFGFGGDFGGFFGD2?FFF?ECGFFFF
@M00200:205:000000000-AKKM3:1:1101:12370:4878 1:N:0:1
ATTGGGTTTAAAGCGCGTGTAGGCGGGACCGCAAGTCAGATGTGAAATCCCCGAGCTCAACTCGGGAACTGCATCTGAAACTGCGGACCTTGAGTACTGGAGAGGGCGGCGGAATTCCTGGTGTAGAGGTGAAATTCGTAGATATCAGGAGGAACACCGGTGGCGAAGGCGGCCGCCTGGACAGTCACTGACGCTGAGACGCGAAAGCGTGGGGAGCAAACAGGATTAGATACCCGCGTA
+
GGGGGGGGGGGGGGGGGGGGGGGGGGGGGGGGGGGGGGGGGGGGGGGGGGGGGGGGGGGGGGGGGGGGGGGGGFGGGGGGGGGGGGGGGGGGGGGGGGGGGGGGGGGGGGGGGGGGGGGGGGGGGGGGGGGGGGGGGGGGGGGGGGGGGGGGGGGGGGGGGGGGGGGGGGGGGDEECEGGGGGGEGGGGGGGGGGGGGGGGGGGGGGGGCEEEGFGFGGGGGGGFDC<FFAFGGGGBFDE
@M00200:205:000000000-AKKM3:1:1101:22861:4908 1:N:0:1
ACTGGGTGTAAAGCGTGCGCAGGCGGTTTTGTAAGCCAGATGTGAAATCCCCGGGCTTAACCTGGGAATGGCATTTGGGACTGCAAGGCTGGAGTGCGGCAGAGGAGACTGGAATTCCTGGTGTAGCAGTGAAATGCGTAGATATCAGGAGGAATACCGATGGCGAAGGCAGGTCTCTGGGCTGACACTGACGCTCATGCACGAAAGCGTGGGGAGCAAACAGGATTAGATACCCTTGTA
+
GGGGGGGGGGGGGGGGGGGGGGGGGGGGGGGGGGGGGGGGGGGGGGGGGGGGGGGGGGGGFGGGGGGGGGGGGGGGGGGGGGGGGGGGGGGGGGGGGGGGGGGGGGGGGGGGGGGGGGGGGGGGGGGGGGGGGGGGFGGGGGGGGDGGGGGCFGFGCGGGGGGGGGGGGGGGGGGGFCGGGGGGGGGFFGG?EG4CGFGGGGGEEED5C/CGGGDG)7@E5>CFFCD?F?ADF6EC.7BF
@M00200:205:000000000-AKKM3:1:1101:15466:4930 1:N:0:1
ATTGGGTGTAAAGGGTGCGTAGGCGGCCTATTAAGTCAGTGCTGAAATATCCCGGCTTAACCGGGAGGGTGGCATTGATACTGATGGGCTTGAGTAGAGTCGAGGTAGGCGGAATTGACGGTGTAGCGGTGAAATGCTTAGATATCGTCAAGAACCCCTATAGCGAAGGCAGCTTACTAGGCTGTAACTGACGCTGAGGCACGAAAGTGTGGGGAGCAAACAGGATTCGATACCCTCGTA
+
GFGGGGGGGGGGGGGGGGGGGGDGDDFGGGGGGGGGGGGGGGGGGGFGGGGEFGGGGGGGGGGGGDGECGGGGGGGGGGGGGGDEFGGGGFGFGCEFGGGFDGGGGGFGGGG@:FFGGCCCFGGFDGGGFGGGGGGGGGGGGD@DFF>EGGGFF,,8FDEFGAFEGDGCFGDGGFCFFCGGDFGGGGGGG?:?=CGD5*=5CEE5EDF7C+***))8:E+74*5(7*))167?@@*<5FE
@M00200:205:000000000-AKKM3:1:1101:4702:4931 1:N:0:1
ATTGGGCTTAAAGGGCGCGTAGGCGGGAGGCCAAGTCGGTCGTGAAATCCGCGGGCTCAACTCGCGGGGGTCGGCCGAAACTGGTTTTCTTGAGGGGCGCAGAGGAGCCTGGAATTCCCGGTGTAGCGGTGAAATGTGTAGAGATCGGGCGGAACACCGGTGGCGAAGGCGGGGCTCTGGGCGCACCCTGACGCTGAGGCGCGAAGGCGTGGGGAGCAAACGGGATTAGATACCCTGGTA
+
GGGGGGGGGGGFGGDGGGGGGGGGGGGGGGGGGGGGGGGGGGGGGFGGDGGGEGGGGGGGGGAGGGEGGG:FGGGGGGGGGGGGGGGGFFFG@FFEGGGGGGCECCGGGEFGFC9BEGGGGGGEE<FGG5CG@CGDGGFCEGGCCGFCG5C>CGGFGGGGGDGFGGGGGGGGGGDC5CFGGFGGGGEGGGGGECDGCF8CCDCC>CDGG5?8CEFGEGC<CCCD:C<?78<?C8EG@7<7
@M00200:205:000000000-AKKM3:1:1101:18746:4934 1:N:0:1
ATTGGGTGTAAAGGGTGCGTAGGTGGGCAGGTAAGTCAGTGGTGAAATCTCCGAGCTTAACTTGGAAACTGCCATTGATACTATCAGTCTTGAATATTGTGGAGGTTAGCGGAATATGTCATGTAGCGGTGAAATGCTTAGATATGACATAGAACACCAATTGCGAAGGCAGCTGGCTACGCATATATTGACACTGAGGCACGAAAGCGTGGGGATCAAACAGGATTAGATACCCGCGTA
+
GGGGGGGGGGGGGGGGGGGGGGGGGGGGFGGGGGGGGGGGGGGGGGGGGGGGGGGGGDGGGGGGGGGGGGGGGGGGGGGGGGGGAFGGGGGGGFGFGGGGGGGGGGFGGFGGGGGGFGFF<FGGGGGGGGGGGGGGGGGGGGGGGGGGGADGGG9FGGGGGC9FGGGGGGGGGGGGGGGGGGGGGGGGGGFFGGGGF,8CGGGGGGGGGGGGGGBCFFGGGGGGDFD@FFEG;FFCBB5=
@M00200:205:000000000-AKKM3:1:1101:12055:4989 1:N:0:1
ATTGGGCGTAAAGGGCGTGTAGGCGGTCTGCTAAGTCATGTGTGAAATCCCTCGGCTTAACCGAGGAACGCCGCATGAAACTGGCAAGCTAGAGTACCGAAGAGGGGGGTGGAATTCCCGGTGTAGCGGTGAAATGCGTAGATATCGGGAGGAACACCGGTGGCGAAGGCGGCCCCCTGGTTGGATACTGACGCTGAGACGCGAAAGCGTGGGGAGCAAACAGGATTAGATACCCGAGTAAGA
+
GGGGGGGGGGGGGGGGGGGGGGGGGGGGGGGGGGGGGGGGGGGGGGGGGGGGGGGGGGGGGGGGGGGGGG7>FGGGGGGGCFGGGGGGGGGGGFGGGGGGGGGGGGGGGGGGGGFGGGGGG@ECCEFGGEFGGGGGGGGGGGFGFGGGGGGGGGFGGGGGGGGGGGGGGGGEGE>EGCFFGGGGGGGGGGCCEEDGGGGGGGGGGGGGG*;EGGBG3FC<CCGGFF:89BA79AFG>E:FDBA
@M00200:205:000000000-AKKM3:1:1101:17783:4995 1:N:0:1
ACTGGGTTTAAAGGGCGCGTAGGCGGCTTTGCAAGTGACGGGTGAAAGCCCTCGGCTTAACCGAGGAACTGCCTGTCAGACTGTGAGGCTTGAGACCGGGAGAGGTGAGTGGAATTCCCAGTGTAGCGGTGAAATGCGTAGATATTGGGAGGAACACCAGTGGCGAAGGCGGCTCACTGGACCGGAACTGACGCTGAGGCGCGAAAGCGTGGGGAGCAAACAGGATTAGATACCCGAGTAAGA
+
GGGGGGGGGGGGGGGGGGGGGGGGGGGGGGGGGGGGGGGGGGGGGGGGGGGGGGGGGGGGGGGGGGGGGGGGGGGGGGGGGGGGGGGGGGGGGGGGGGGGGGGGGFGGGGGGGGGGGGGGGGGGGGGGGGGGGGGGGGGGGGCFGGGGF<<FGGFGGCFG:FGDEGGGGGDGGGGGGFFCG8EEEGGGECC+//*:EFGDCGG>>EDCC5EEGG>D@F8C45EF?4C<??4D9CCC3356>)-
@M00200:205:000000000-AKKM3:1:1101:19184:5001 1:N:0:1
ATTGGGTGTAAAGCGTCCGCAGGCGGAATGGCACGTCTGCTGTTAAATCCTGGGGCTCAACCCCACGGGCTGCAGCAGATACGGCCATTCTTGAGGCAGAGAGAGGTAAGCGGAACTCCTGGTGGAGCGGTGAAATGCGTTGATATCAGGGGGAACACCAATTGCGAAGGCAGCTTACTGGCTCTGTCCTGACGCTCAGGGACGACAGCGTGGGGAGCGAATGGGATTAGATACCCTAGTA
+
GGGGGGGGGGGGGGGGGGGGGGGGGGGGGGGGGGGGGGGGGGGGGGGGGGGGGGGGGGGGGGGGGGGGGGGGGGGGGGGGGGGGGGGGGGGGGGGGGGGGGGGGGGGGGGGGGGGGGGGGGGGGGGGGGGGGGGGGGGGGGGGGGGGGGGGGGGGGGGGGGGGGGGGGGGGGGGGGGGGGGGGGGGGGGGGGGGGDEGFFGGFGGGCGGGEEGGFCBGGGCGC<?D7<FFFGGGGGF@FAD
@M00200:205:000000000-AKKM3:1:1101:15398:5037 1:N:0:1
ACTGGGTTTAAAGGGAGCGTAGGCGGGATATTAAGTCAGTCGTCAAAGCCTGTGGCTCAACCACAGCCCGCGATTGATACTGGTAACCTTGAGTGCGGATGAGGTGGATGGAATTCGTGGTGTAGCGGTGAAATGCTTAGATATCACGAAGAACTCCGATTGCGAAGGCAGTTCACTGGGCCGCAACTGACGCTGAAGCTCGAAAGTGCGGGTATCAAACAGGATTAGATACCCTCGTA
+
GGGGGGGGGGGGGGGGGGGGGGGGGGGGGGGGGGGGGGGGGGGGGGGGGGGGGGGGGGGGGGGGGGGGGGGGGGGGGGGGGGGGGGGGGGGGGGGGGGGGGGGGGGGGGGG?FGGGGGGGGGGGGGGGGGGGGGGGFGGGGGGFGFGDGGDCGGGGGGDCC7FEGGGGGGGEGFGGGGGGGGGGGGGGGGGGGGGGGGGGGGGGEGFGGDGGGG?FF?@CGFFFFDFFFFDCC8CD>@F
@M00200:205:000000000-AKKM3:1:1101:21543:5041 1:N:0:1
ATTGGGTTTAAAGAGTTCGTAGGCGGTCTGGTAGGTGAGGTGTGAAATCCCCCGGCTCAACCGGGGAACTGCGCTTCAAACCGCCGGACTTGAGGGAGACAGAGGTGGGCGGAACAGATGGTGGAGCGGTGAAATGCGTTGATATCATCAGGAACACCGGTGGCGAAGGCGCATCACTGGGCCATTTCTGACGCTGAGGCACGAAAGCTAGGGTAGCGAACGGGATTAGATACCCCTGTAAGA
+
GGGGGGGGGGGGGGGGGGGGGGGGGGGGGGGGGGGGGGGGGGGGGGGGGGGGGGGGGGGGGGGGGGGGCGGGGGGGGGGFEFGGGGGGGGGGGGGGGGGGGGGGGGGGGGGGGGGGGGGGGGGGGGGGGGGGGGGGGGGGGGGGFGGGGGGGGGGGGGGGEGGGGGGGGFGGGGEGFCFGGGGGFGGCGGCGGGGGGGFFGGGGGGGCFGGFFGFGFGGGGGED<D*491)2<,<<>F:FDF4
@M00200:205:000000000-AKKM3:1:1101:13686:5049 1:N:0:1
ACTGGGTTTAAAGGGCGCGTAGGCGGGCACGCCAGTCGGTGGTGAAATCCCCCGGCCCAACCGGGGAACGGCCTCCGATACTGCGTGCCTCGAGGGGGGTAGGGGTCGACGGAACTTCCGGTGGAGCGGTGAAATGCGTAGATATCGCTTGGAACGCCGACGGTGAAAACAGGTGACTGGGGCCGCGCTGACGCTGAGACACGAAAGCCAGGGGAGCGAACGGGATTAGATACCCCTGTAAGA
+
GGGGGGGGGGGGGGGGGGGGGGGGGGGGGGGGGGGGGGGGGGGGGGGGGGGGGGGGGGGGGGGGGGGGGGGGGGGGGGGGGGGGGGGGGFGGEEGEDGGGGGFGGGGGGGGGGGGGGGGGGGGGGGGGGGGGGGGGFGEGGEGGGGGGGGGEGGGGGGDGEGG>>CFGGFGFF<CFFFGGGGGGGGGEDGGGGGDG5FC?FCC8EGGCF6:EEGEDFGGG)9=GFG:?@@AGG?C>@FFGGFF
@M00200:205:000000000-AKKM3:1:1101:21946:5050 1:N:0:1
ATTGGGCATAAAGCGCACGTAGGCGGATATTTAAGTCGGTGGTGAAATCCTGGAGCTCAACTCCAGAACTGCCTCCGATACTGAATGTCTCCGAGTCCGGGAGAGGTGAGTGGAACTGCGAGTGTAGAGGTGAAATTCGTAGATATTCGCAAGAACACCAGTGGCGAAGGCGGCTCACTGGCCCGGTACTGACGCTGAGGTGCGAAAGCGTGGGGAGCAAACAGGATTAGATACCCTCGTA
+
GGGGGGGGGGGGGGGGGGGGGGGGGGGGGGGGGGGGGGGGGGGGGGGGGGGGGGGGGGGGGGGGGGGGGGGGGGGGGGGGGGGGGGGGGGGGGGGGGGGGGGGGGGGGGGGGGGGGGGGGGGFGGGGGGGDGGGGGGGGGGGGGGGGGCGGGGGGGGGGGGGGGGGGGGGFGGGGGGGGGGGGGGGGGGGGGGEGEEEGGGFGGEGGGFG5*CEBDFCGFG4C<?GFBFFBCE,<>?FDGG
@M00200:205:000000000-AKKM3:1:1101:17317:5050 1:N:0:1
ATTGGGTTTAAAGAGCTCGTAGGCGGCTCAGTAAGTCGGATGTGAAAACTCAGGGCTCAACCCTGAGACGCCATCCGATACTGCTGTGGCTTGAGTCTGGTAGGGGAGAACGGAATTCCAGGTGTAGCGGTGAAATGCGCAGATATCTGGAGGAACACCGATGGCGAAGGCAGTTCTCTGGGCCAGTACTGACGCTGAGGAGCGAAAGCGTGGGGAGCAAACAGGATTAGATACCCCAGTA
+
GGGGGGGGGGGGGGGGGGGGGGGGGGGGGGGGGGGGGGGGGGGGGGGGGGGGGGGGGGGGGGGGGGGGGGGGDGGGGGGGGGGGGGGGGGFGGGGGGGGGGGGGGGGGGGGGGEGGGGGGGGGGGGGFEGGGFFGGCFGGGGGGGGGGGGGGGGGGGGGGGGGEGGGGGGGGDGFGGGGGGGGEEGGGFGGGFGDDGEGGFGDGECDD?C8FDEEGFGF;FGFC?GGA*=9:C9CF3:D6>
@M00200:205:000000000-AKKM3:1:1101:22630:5056 1:N:0:1
ATTGGGTATAAAGAGCGTGTGGGCGGCCAGATAGGTCTGTTGTGAAAACTGGAGGCTTAACCTTCAGAGGTCGATGGAAACCATCTGGCTAGAGTCCGGAAGAGGAGAATGGAATTCCTGGTGTAGCGGTGAAATGCGCAGATATCAGGAAGAACACCCGTGGCGAAGGCGGTTCTCTGGGACGGTACTGACGCTGAGACGCGAAAGCGTGGGGAGCGAACAGGATTAGATACCCCCGTAAGA
+
GGGGGGFGGGGGGFFFGFEEFEGGGGGGEFFFFGFFFFGGGGGGFGCEEFGGGGGGGGGG9EEFGGGGCFGGGGEGGGFF<EFCFGGGGDFGE9FGGGGGGGGGGGGGGCFGGGGGGGGFGFE<=BFGGGGGFEEFCFGEGGGGGGGGGGGGGGGFGGGCCFCCEDGGGFGEG5C@FEC@CFGEEGDEFGGFGC*/8BEF=3EE>CCG=CEGGE5CDEGEDDGG?6724*6:@8CG3B>E<2)
@M00200:205:000000000-AKKM3:1:1101:18140:5070 1:N:0:1
ACTGGGTTTAAAGGGCTCGTAGGCGGTCCGTCACGTCGGGAGTGAAAACTCAAGGCTCAACCTTGAGCGTGCTTCCGATACGGGCGGACTAGAGGTATGCAGGGGAGAACGGAATTCCTGGTGTAGCGGTGGAATGCGCAGATATCAGGAGGAACACCGGTGGCGAAGGCGGTTCTCTGGGCATGACCTGACGCTGAGGAGCGAAAGCATGGGGAGCGAACAGGATTAGATACGATAGTAAG
+
GGGGGGGGGGGGGGGGGGGGGGGGGGGGGGGGGGGGGGGGGGFFGGGGGGGGGGG@<F@C:EFGGGGGGCF@@,?AFGGGGFDE7CEF+@EFFGGGGFGGGGGDGFGGGDCCCE7,CFFFGGDFGGGGGGGGGGGGGGGGGGGG@FFGGGGGEEDC,<<FGGGGGG8FC8=E:EDGDGGCG5;**3++22:+;*9>CFFGG3EC887*<:EFGG>D):88)9AC<F78?F)2+***08?FC<
@M00200:205:000000000-AKKM3:1:1101:15835:5084 1:N:0:1
ATTGGGTTTAAAGCGCGTGTAGGCGGGATGGCAAGTACCTTGTGAAATCCCCGGACTCAATCCGGGAACTGCTTGGTATACTGCCGTTCTCGAGGCAGGTAGGGGTCACTGGAACCTTAGGTGGAGCGGTGAAATGCGTAGATATCTAAGGGAACGCCTGTGGCGAAAGCGGGTGACTGGGCCTGTCCTGACGCTGAGACGCGAAAGCGTAGGGAGCAAACGGGATTAGATACCCCAGTA
+
GGGGGGGGGGGGGGGGGGGGGGGGGGGGGGGGGGGGGGGGGGGGGGGGGGGGGGGGGGGGGGGGGGGGGGGGGGGGGGGGGGGGGGGGGGGGGGGGGGGGGGGGGEGGGGGGGGGGGGGGGGGGGGGGGGGGGGGGGGGGGGGGGGGGGGGGGGGGGGGGDGGGGGGGGGGGGGGGFGGGGFGGGGGCFGFFGEGGGGFGGGGGGGGGGGGEGGFGFGFGGDEG?DC?FFDCFC@FEFFG
@M00200:205:000000000-AKKM3:1:1101:20385:5098 1:N:0:1
ATTGGGTATAAAGCGTGCGTAGGTGGTTCGTTAAGTCTGATGTGAAAGCCCTGGGCTCAACCTGGGAATTGCACTGGATACTGGCGGGCTAGAGTGCGGTAGAGGATGGCGGAATTCCCGGTGTAGCAGTGAAATGCGTAGAGATCGGGAGGAACATCTGTGGCGAAGGCGGCCATCTGGACCAGCACTGACACTGAGGCACGAAAGCGTGGGGAGCAAACAGGATTAGATACCCTAGTA
+
GGGGGGGGGGGGGFG@FGGGGGGGGGGFGGGGGGGGGGGGGGGGGGGGGGGGGGGGGGGGGGGGGGGGGGGGGGGGGGGGGGGGGGGGGCGGGGGGGGGGGGGGGGGGGCGGGGGGGGGGGGGGGGGGGGGGGGGGGGGGGGGC;CFGGGGGGGGGFFGGGGG7@EGGGGGGGGGGFGGGGGGGGGGGG;7CEGGGGGGGDGEGGGGGG*?>EG@DDFGGFGGFBGD<FF2F7FF*?>6E
@M00200:205:000000000-AKKM3:1:1101:7744:5109 1:N:0:1
ATTGGGTATAAAGCGTGTGTAGGCGGACGGGTAAGTACCTTGTGAAATCCCACGGCTCAACCGTGGAACTGCTCGGTATACTGCCCGTCTTGAGCCACTTAGGGGTCGTCGGAACAAACGGTGGAGCGGTGAAATGCGTAGATATCGTTTGGAACGCCAACGGTGAAAACAGACGACTGGGAGTGCGCTGACGCTGAGACACGAAAGACAGGGGAGCGAACGGGATTAGCTACCCCAGTA
+
GGGGGGGGGGGGGGGGGGGGGGGGGGGGGGGGGGGGGGGGGGGGGGGGGGGGGGGGGGGGGGGGGGGGGGGGGGGGGGGGGGGGFGGGGGGGGFGGGGGGGGGGGGDGGGGGGGGGGGEGGG?FCDGGGGGGGGGGGGGGGGGGGGGGGGGDGGGGGGGGCGGCGGGGGGGGGGGGGGDGGGCEFEEGGGGGGGGGC*>FGFGGGGG*:CFGGGFG3CEGDDGG:DGB=)):9;*7BBFG
@M00200:205:000000000-AKKM3:1:1101:8536:5113 1:N:0:1
ATTGGGTTTAAAGGGCGCGTAGGCGGTTTCTCAAGCGCGTGGTGAAAGCCCGGGGCTCAACCCCGGGTCGGCCGTGCGAACTGGGAGACTCGAGCACTGTAGAGGCGGGTGGAATTCCGGGGGTAGCGGTGGAATGCGTAGAGATCCGGAAGAACACCGGTGGCGGAGGCGGCTTGCTGGGCATGAACTGAAGCTGAGGGGCGAAAGCGGGGGGAGCAAACAGGATTAGATAACCCTGTAAGA
+
GGGGGGGGEGGGGGGGGGGGGGGFEGGGGGGGEFGGGGGFGGGGFGGGFGGGGGGGGGFGCFGGGGGGGGGGGGGGGGGGGDFGGGGGGDFFGGGGGGGGGGGFGGFGG>CE@F<@9DCGG*=**<<<B1=B:F,:<8/*//<?<AFEE8C8CG6C,88C5C:8:*:?:8E>C**:*+@FG>CFF@+<+7?+<<9F+8C*:5/:?E57=*2:CE>D7CFF*>C*(22,=B27+<+>>>)<DA4
@M00200:205:000000000-AKKM3:1:1101:7702:5113 1:N:0:1
ATTGGGTATAAAGTGCGCGTAGGCGGCCCGTTAAGTTGGGTGTGAAAGCCCGGGGCTCAACCCCGGATGCGCATCCGAGACTGGCGGGCTGGAGTCCGAGAGAGGGCGGCGGAATTCCAAGTGTAGAGGTGAAATTCGTAGATATTGGGAAGAACACCGGTGGCGAAGGCGGCCGCCTGGCCCGGAACTGACGCTGAGGCGCGAAAGCGTGGGGAGCAAACAGGATTAGATACCCCTGTA
+
FGGGGGGCGGGGGGGGGGGGGGGGGGGDDE@FECGGGGGDGGGGGGGFGGGGGGGGGGGGGGGGGGGGEFGGGGGGGGGGGGGGG>EFGGGGGGGGFGGGGGGGGGEG@FGGGG@FGG,,?CF@BBB:FGFCGFGEFCFGGGGGGGFCCFF5FFGGGGGGEGGGGGGG*CEEGGGCGGGG>*;>C8EGGGGGEEG=CEGFEGGGDGGC:=CEGC:5BFGGGCFGFGGFFFA7AEF*)097
@M00200:205:000000000-AKKM3:1:1101:27013:5114 1:N:0:1
ACTGGGCTTAAAGGGTGCGTAGGCGGTTATATAAGTCAGTGCTGAAATATCCCGGCTTAACCGGGAGGGTGGCATTGATACTGTATGACTTGAGTAAAGTTGAGGTTGGCGGAATTGACGGTGTAGCGGTGAAATGCTTAGATATGATACAGAACACCGATTGCGAAGGCAGCTCACTAAGCAGTTATTGACGCTGAGGCACGAAAGCGTGGGGATCAAACAGGATTAGATACCCGTGTA
+
GGGGGGGGGGGGGGGGGGG@FGGGGGGGGGGGGGGG<FCGGGGCFGGG@CCC,BCFCEFFFFGGGGGGEEFGGGGGGGGGCCGGGGGGFGGGGGGGEFFFG<FDGGGFDGGGGEFFGGGG@FCEFGCFGGGDF,,:EFDGFGGFFGGGGGGGGGFF<FGEGGGG*5@CEFGD5EGFGGGGGGGGGGGFGD:,AEDGGGFGGFGGGGGGGGGGG>5*:7?CFGFG<FC?4=4*<<<>EE>C
@M00200:205:000000000-AKKM3:1:1101:11283:5166 1:N:0:1
ATTGGGTTTAAAGCGCGTGTAGGCGGCCTTGCAAGTCGGGTGTGAAAGCCCTCAGCTTAACTGAGGAAGTGCGCCCGAAACTGCAGAGCTCGAGTACCGGAGAGGATGGTGGAATTCCCCAAGTAGAGGTGAAATTCGTAGATATGGGGAGGAACACCGGTGGCGAAGGCGACCATCTGGACGGATACTGACGCTGAGACGCGAAAGCGTGGGTAGCAAACAGGATTAGATACCCGAGTA
+
GGGGGGGGGGGGGGGGGBFGGGGGGGGGGGF8FGGGG7FC9FGGGGGFGDF<F@FGG9FGG,FC=CFF,FGG@C74FG+FGGGGFGEGGGGGGCFCAFGD@FC=C,=FFFGGGEGFFFAD=:DFGG9FGGGGGGGCGFFGGGGGGA>D:>+CFGGGGGGDGGGGGGGGGGG@E*:4C2<<FGGG>8C0:FFGGCGGGGCGCDGGGGG4C:CEG>BDFC7CFGGFFFGFFFFGFFGG>EFG
@M00200:205:000000000-AKKM3:1:1101:17802:5175 1:N:0:1
ACTGGGTTTAAAGGGCGCGTAGGCGGTCAGCACAAGTCAGTTGTGAAATCTCCGAGCTTAACTCGGAAAGGTCAACTGATACTGTGCGACTAGAGTGCAGAAGGGGCAACTGGAATTCTCGGTGTAGCGGTGAAATGCGTAGATATCGAGAGGAACACCTGCGGCGAAGGCGGGTTGCTGGGCTGACACTGACGCTGAGGCGCGAAAGCTAGGGGAGCGAACGGGATTAGATACACGAGTA
+
GGGGGGGGGFGGGGGGGGGGGGGGGGGGGGGGGGCFGGGGGGGGGGGGGGGGFGGGGGGGGGGGGGGGGGGGGGGGGGGGGGGGGGGGGGGGGGGGGGGGGGGGDGGGGGGGGGGGGGGGCGGGGGGGGGGGGGGFGGGCEGGGGGGGGGGGGGGGGGGGGGGGGGGGCGGCEEGGGGGFGCGGGGGGGGGGGGGEGEFFGGDGCE<DF7FFGGDDDGGGGGE3:C>3?=67C,+9@FFCC
@M00200:205:000000000-AKKM3:1:1101:20096:5187 1:N:0:1
ACTGGGTTTAAAGTGTGCGCAGGTGGCCGCGCAAGTCGAGTGTGAAATCTCCGGGCTTAACTCGGGAATTGCGCTCGAAACTACGTGGCTGGAGTGTGGCAGAGGGAGGTGGAATTTCACGTGTAGCGGTGAAACGCGTAGAGATGTGGAGGAACACCAATGGCGAAGGCAGCCTCCCGGGCCAACACTGACACTCATGCACGAAAGCGTGGGGAGCACACAGGATTAGATACCATAGTA
+
G,FGGGGDGGGGGGGGGGG7FGGGGGGCEC@+7FGGF77@<FGGGGGFG,C<FGGGGGGGGG9CF7+C,CFG766,7B4CFGFEE<=FEGGGGGBFFAF+,BBFFCFGG7CFGGGF,CA?FGGFGFGGGCGGFG<FEGGCCEFFFFE337:CCGFGGGFFF,CBEGGGG>FGGDGFF><F785;8=8CFCFC??66CFGGGGGDEEGGG5:ECGFGEG*;4CFFFG7<?44FEC+:6?7E
@M00200:205:000000000-AKKM3:1:1101:11718:5191 1:N:0:1
ACTGGGCTTAAAGCGCGCGCAGGTGGGTGCGTAAGTCGGAGGTGAAAGCGCAGGGCTCAACCCTGCGACGCCCTTCGAGACTGCGTGTCTAGGGACCGGTAGAGGTGAGTGGAATTCCCGGTGTAGCGGTGGAATGCGTAGATATCGGGAGGAACACCGGTGGCGAAGGCGGCCCCCTGGTTGGATACTGACGCTGAGACGCGAAAGCGTGGGGAGCAAACAGGATTAGATACCCGTGTA
+
GGGGGFEFGGGGGGGGGGGGGEGGGGGGGGGGGGGGGGGGGGGGGFGGGGGGGGGGGGGGGGGGGGGGGGGGGGGGGGGCGGGFGGGGGDGGGGFFGGGGGGDCDFFFGFEGGGGGGCFCCFG<FGGGGGGGGGGGGDGGGCFGGGGGG7FFGGGGGGGGGGGFGGGGEGGGGGGGGGGGGGGE?FEFFF?FE=55:8C+5CGGGGDGE58>E5)9@E8+*/:C?<D?@BAGFEFD>>>=
@M00200:205:000000000-AKKM3:1:1101:20278:5195 1:N:0:1
ATTGGGTGTAAAGCGCGCGTAGGCGGCTAATTAAGTCAAATGTGAAATCCCCGAGCTTAACTTGGGAATTGCATTCGATACTGGTTAGCTAGAGTGTGGGAGAGGATGGTAGAATTCCAGGTGTAGCGGTGAAATGCGTAGAGATCTGGAGGAATACCGATGGCGAAGGCAGCCATCTGGCCTAACACTGACGCTGAGGTGCGAAAGCATGGGGAGCAAACAGGATTAGATACCCTCGTA
+
GGGGGGGGGGGGGGGGGGGEGGGGGGGGGGGAFGGGGGGGGGGGGGGGGGGGGGGGGGGGGGFGGGGGFFGGGGGGGGGGGGGGGGGGGGGGGGEFFGGGGGGGGGDFGGGGGGGGGGGGGGGGGGFGGGGGGGGGGGGGGGGDFGGGGGGGGGGGGGGGGGGGGGGGDGEGGFEGGGGGGGGGFFG6?FGGGGGGGGGGGGGGEE3D?CFGGGFG>GGCF5FGFG73@FBGG6C=FBFG
@M00200:205:000000000-AKKM3:1:1101:11878:5197 1:N:0:1
ATTGGGCTTAAAGGGCGCGTAGGTGGCTTGGTAAGCGTGTGGTGAAAGTCCGGGGCTCAACCCCGGATCTGCCGTGCGAACTGCTGAGCTGGAGCACTGTAGAGGCAGGTGGAATTTCGGGTGTAGCGGTGGAATGCGTAGATATCCGAAAGAACACCAGTGGCGAAGGCGGCCTGCTGGGCAGTTGCTGACACTGAGGCGCGACAGCGTGGGGAGCAAACAGGATTAGATACCCCAGT
+
GGGGGGGGGGGGGGGGGGGGGGGGGGGGGGGGGGGGGGGGGGGGGGGGGGGGGGGGGGGGGGGGGGGGGGGGGGGGGGGGGGGGGGGGGGGGGGGGGGGGGGGGGGGGGFEGGGGGGGGGGGGGGGGGGGGGGGGGGGGGC>EFGGGGGGEGGGGGGGGGFGGGGGGGGGGGGGGGGGGGGGGGGGGGFDFGGGGGGGGGGGGGGGGGGGGGGGFGFGGGGGGG<9>2FFAGGF:F3>)
@M00200:205:000000000-AKKM3:1:1101:14149:5211 1:N:0:1
ATTGGGTTTAAAGGGCGCGTAGGCGGTCCTGATCGTCGGATGTGAAAGGCCTGGGCTCAACCTGGGAACTGCATCCGATACGGCGGGACTGGAGTGTGGGAGAGGTTGGTGGAATTCCCAGTGTAGAGGTGAAATTCGTAGATATTGGGAAGAACACCGGTGGCGAAGGCGGCCAACTGGACCACAACTGACGCTGAGGCGCGAAAGCGTGGGGAGCAAACAGGATTAGATACCCCTGTAAGA
+
GGGGGGGGGGGGGGGGGGGGGGGGGGGGGGGGGGGGGGGGGGGGGGGGGGGGGGGGGGGGFGGGGGGGGGGGGGGGGGGGGGGGGGGGGGGGGGFGFGGGGGGGGFFGGGGGGGGGFGGGF<FFGGGGGFFFFGDGFGGGGGDECFGFGFFGGGCGGGGG:@FCGGGGGGGGCEEG>CGGFDGGGGG*ADCCEEGECGG*CCE?EE79C5CGGGBGEGGFGGFGF**5989DC6C357)3?<>
@M00200:205:000000000-AKKM3:1:1101:19840:5247 1:N:0:1
ATTGGGTTTAAAGCGTGCGTAGGTGGTGAGTTAAGTCTGTCGTGAAAGCCCTGGGCTCAACCTGGGAATGGCATTGGAAACTGGATCACTGGAGTGCGGTAGAGGATGGCGGAATTCCCGGTGTAGCAGTGAAATGCGTAGAGATCGGGAGGAACATCCGTGGCGAAGGCGGCCATCTGGACCAGCACTGACACTGAGGCACGAAAGCGTGGGGAGCAAACAGGATTAGATACCCCCGTAAGA
+
GGGGGGGGGGGGGGGGGGGGGGGGGGGGGGGGGGGGGGGGGGGGGGGGGGGGGGGGGGGGGGGGGGGGGGGGGGGGGGGGFGGGGGGGGGGGGGGGGGGGGGGGGGGGGGGGGGGGGGGGGGGGGGGGGGGGGGGGGGGGGGGGGGGGGGGGGGGGGGGGGFGGGGGGGGGGGGGGGGGGGGGGGGGGGGGGGGGGGGGGGGGGGGGGGGGGGGFGEGFGGGGGFGGFFFFGGFCF3BFGG?B
@M00200:205:000000000-AKKM3:1:1101:21842:5253 1:N:0:1
ATTGGGTTTAAAGCGTGTGTAGGCGGATTTGTAAGTACCTTGTGAAATCCCACGGCTCAACCGTGGAACTGCTCGGTATACTGCTTATCTTGAGCCACTTAGGGGCTACCGGAACAAATGGTGGAGCGGTGAAATGCGTAGATATCATTTGGAACGCCAATGGTGAAAACAGGTAGCTGGGAGTGTGCTGACGCTGAGACACGAAAGCCAGGGGAGCGAAAGGGATTAGATACCCTTGTAAGA
+
GGGGGGGGGGGGGGGGGGGGGGGGGGGGGGGGGGGGGGGGGGGGGGGGGEGGGGGGGGGGGGGGGGGF8FFGFGGEGGGGGGGGGGGGGGGFFGGFGGFGGGGGGGGGCEGGGGGGCFDFGFCGC@E>FF7FGGD<CFCEGGGDDCEDDFGGGG<FFG@<F?FFDCGGGG@FECFGFCCFGDECFBFCC8:DEC>E8BC9ED*:*=9*AFGFGD3/87EG3/89/2*3=7)+<<6=4:7+:54
@M00200:205:000000000-AKKM3:1:1101:7199:5257 1:N:0:1
ACTGGGTTTAAAGGGTTCGTAGGTGGATTTTTAAGTCATATCTGAAAGACCAGGGCTTAACCTTGGAGCGCGATGTGAAACTGGGGATCTTGAGTATAGGAGAGGGTGCTGGAATTGCTGGTGTAGGAGTGACATCCGTAGAGATCAGCAGGAACGCCAGAGGCGAAAGCGGGCACCTGGCCTATAACTGACACTGAGGAACGAAAGCGTGGGGAGCAAACAGGATTAGATACCCCAGTA
+
GGGGGGGGGGGGGGGGGGGGGGGGGGGGGGGGGGGGGGGGGGGGGGGGGGGGGGGGGGGGGGGGGGGGGGGGGCGGGGGGGGGGGGGGGGGGGGGGGGGGGGGGGGGGGGGGFFGC<FFGGGGGGGGGGGGGGGGFGGGFDGGGGGGGGFGGGGGGGGGGGGGGGGGGGGGGGGGE>EGGGGGGGGGGGGGFGGGGGGGGGGGDGGG*?EGGGGFGEFGGGG6><CFEFFFGF8+CB>?G
@M00200:205:000000000-AKKM3:1:1101:20112:5273 1:N:0:1
ATTGGGCTTAAAGCGCGCGCAGGCGGTCCTTTAAGTCTACCCGTGAAATGCCGGAGCTCAACTCCGTGCACGCCGGGGGATACTGGAGGACTGGAGACGAGTAGAGGCAAGCGGAATTCCGGGTGTAGCGGTGGAATGCGTAGAGATCCGGAAGAACACCGGAGGCGAAGGCGGCTTGCTGGGCTTGGTCTGACGCTGAGGCGCGAAAGCGTGGGGAGCGAACAGGATTAGATAACCCGGTA
+
GGGGGGGGGGGGGGGGGGGGGGGGGGFGGGGGGGGGGGGGGGEGGGGFGGGGGGGGGGGGGGGGGGGGGGGGGGGGGGGGEGGGGGGGGGGGGGGGGGGGGFGGGFGGGGGGGGGGGGGGGGGBFGGGGFGCGG@CCCECFEGGGGGEGFGGCGGGFEG*FFEGEGEEEGGGGGGGGEFGGGGGGDEGFCFGGGGC8CCFGGECECCDGGGEE8BGFGEGDDCCBD/)*08>+<+2<57C)7
@M00200:205:000000000-AKKM3:1:1101:24451:5278 1:N:0:1
ATTGGGTATAAAGGGCGCGTAGGTGGCTTGGCAAGCGTGTGGTGAAAGCCCGGGGCTCAACCCCGGGTCTGCCGTGCGAACTGCTATGGCTTGAGCACTGTAGAGGCAGGTAGAATTCCGGGTGTAGCGGTGGAATGCGTAGAGATCCGGAAGAATACCGGTGGCGAAGGCGGCCTGCTGGGCAGTGGCTGACGCTGAGGCGCGACAGCGTGGGGAGCAAACAGGATTAGATACCCTAGTA
+
GGGGGGGGGGGGGGGGGGGGGGGGGGGGGGGGGGGGGGGGGGGGGGGGGGGGGGGGGGGGGGEGGGGGGGGGGGGGEGEGGGGGGGFCFGGGGGGGGGGGGGGGGGCGFGGGGGGGGGGGGGGFGGGGGGGGGGEFFFFGG:<DA@BFFDEEEGGCGGDECCFGGGGGGGGGECCEGFGGGGFFEGGG57C@FGG7CCEGFDGECEDDGE8EGG><5=>F:58C6C<<=7)0<AECFFFCC
@M00200:205:000000000-AKKM3:1:1101:24231:5301 1:N:0:1
ATTGGGTTTAAAGGGTGCGTAGGCGGACTGATAAGTCAGTGGTGAAATCTCTCAGCTTAACTGAGAAACTGCCATTGATACTGTCGGTCTAGAGTATAGATGACGTTGGCGGAATATGACATGTAGTGGTGAAATACTTAGATATGTCATAGAACGCCGATTGCGAAGGCAGCTAACGAAACTATAATCGACGCTGATGCACGAAAGTGCGGGGATCAAACAGGATTAGATACCCGTGTA
+
GGGGGGGGGGGGGGGGGGGGGGGGGGE@BCFGGGGGGGGAGGGGGGGGG<F,6@FGG,EFGDCAFAF<FGGGGCGGGGCGGGGCGG+6BFGGGGG<?FCF?FG9F4,EFGGGGGG<BF<,9EFGGGAFGGGGGGG<F<FFGGGGGE@FABEGGGF+BCBFFEFCE+8FFFG@+DC;CEC>4C@,@5E,,3CEGGGEG,DFGCFGGGG8C,4:CGFD:*<CGGGGFGG>6=42+<@3;5@G
@M00200:205:000000000-AKKM3:1:1101:7659:5352 1:N:0:1
ATTGGGTTTAAAGGGTGCGTAGGTGGCATGGTAAGTTTGATGTGAAAGCTCAGGGCTCAACCCTGAAATGGCATTGAATACTACTGTGCTGGAGGTTTGGAGGGGGGACTGGAATTCTTGGTGTAGCAGTGAAATGCGTAGATATCGTGAGGAACACCAGAGGCGAAGGCGGCTTCCTGGACAATTGCTGACGCTCAGGCACGAAAGCGTGGGGAGCAAAAGGAATTAGATACCCTAGTAATAT
+
GGGGGGGGGGGGGGGGGGGGGGGGGGGFGGGGGGGGFGGGGGGGGGGGGCGFGGFGGGGGGGGGFGGGGGGGGGGGGGGGGGGGG9<,,FFGGGGC,F77F,=FFGGDF<<FFGG<9@FG,F<DFGGECG,,@3=EFC:*:CFFGGGGFFG>F7,3CC@BCF7CC*=7:BCEBC:E:CF?8EF8?C60<:??=EDCEG*0*9**:*9**:EDEEF38CEE47**(0*-<*)?CF?C))0<>44.
@M00200:205:000000000-AKKM3:1:1101:7613:5363 1:N:0:1
ATTGGGTGTAAAGGGTGCGCAGGCGGTCTGATGCGTCGTCGCTGAAAGCTCTCGGCTCAACTGAGAGAGGCGTGGCGATACGATTAGACTCGAGTCTCTGAGAGGGTGGCGGAACTCCTGGTGTAGTGGTGAAATGCGTAGAGATCAGGAAGAACACCCGTGGCGCAAGCGGCCACCTGGCAGAGCACTGACGCTGAGGCACGAAAGCGTGGGTAGCGAACCGGATTAGATACCCCTGTAACAT
+
FGGGGGGGGGGGGGGGGGGGGGGGGGGGGG9FFGGGGGGGGGGGGGCEGGG9FGFGEGFGGGGGGGGGGGGGGGGGG@F:FCGFGGGGFFFFGE<F<@FGGFGGC=FE7DFGGGGGG?DFFFG8=CCCFFFFGGG<FEEEGCGGGGCFGGGGGGGFGGEG@C*:CE*=FFCC>EGGG6B:EGGGFCCCCCGFDDC588;FCGEC*/77CGDEGCFGFEGGG38/1C97=7::FFFC:7:9C)6)
@M00200:205:000000000-AKKM3:1:1101:8682:5365 1:N:0:1
ATTGGGTTTAAAGAGTTCGTAGGCGGTCTAGAAAGTTGGGTGTGAAAGCCCTCGGCTCAACCGAGGAACTGCGCTCAAAACTACTAGACTTGAGGGAGATAGAGGTGAGCGGAACTGATGGTGGAGCGGTGAAATGCGTTGATATCATCAGGAACACCGGAGGCGAAGGCGGCTCACTGGGTCTCTACTGACGCTGAGGAACGAAAGCTAGGGGAGCAAACGGGATTAGATACCCTGGTA
+
GGGGGGGGGGGGGGGGGGGGGGGGGGGGGFGGGGGGGGGGGGGGGGGGGGGGGGGGGGGGFGGGGGGGGGGGGGGGGFGGGGGGGGGFGGGGGGGGGGGGFFGGGGGGGGGGGEGFFGGGGFGGGGGGGGGGGGGGFGGGG:FGGGGGGGGGGGGGGGGGGGGGGGGGGGGGGGCGGGFGGG?EFGGGGGGCCEGGGGGGEGGGGE3CEFGGGGDC:EGGFGEDFGF2?F<C:CDG>FFG
@M00200:205:000000000-AKKM3:1:1101:13539:5369 1:N:0:1
ATTGGGTGTAAAGGGTGCGTAGGCGGAAAAGTAAGTCCGTGGTGAAATCTCCGAGCTTAACTCGGAAACTGCCGTGGATACTATTTTTCTTGAATGTTGTGGAGGTTTGCGGAATATGTCATGTGGCGGTGAAATGCTTAGATATGACATAGAACACCGATTGCGAAGGCAGCAGGCTACACAAATATTGACGCTGAGGCACGAAAGCGTGGGGATCAAACAGGATTAGATACCCCAGTA
+
GGGGGGGGGGGGGGGGGGGGGGGGGGGGGGGGGGGGGGGGGGGGGGGGGGGGGGGGGGGGGGGGGGGGGGGGGGGGGGGGGGGGGGGGGGGGGGGGGGGGDGGGGGGGGGGGGGGGGGGGGGGGGFGGGGGGGGGGGGGGGGGGGGGGGGGGGGGGGEGGEGGGGGGGGGGGGGGGGGGGGGGGGGGGG@CGGGDEGGGGGGGGGGGGGEEGGGFGFGGGGGGFFFGFFFFF:0<7>BFG
@M00200:205:000000000-AKKM3:1:1101:26749:5376 1:N:0:1
ACTGGGCTTAAAGCGTGCGTAGACGGTTATGTAAGTTAGGTGTGAAAGCCCCGGGCTCAACCTGGGAATTGCATTTAAGACTGCATAGCTAGGGTGCGGAAGAGGGAAGCGGAATTTCCGGTGTAGCGGTAAAATGCGTAGATAACGGAAGGAACACCAGTGGCGAAAGCGATCTGCTGGCCCGCTCTTGACGCTCATGTGCGAAAGATAGGGGAGCGACCGGGATTAGATACCCGTGTA
+
GGGGGGGFGGGGGGGGGCG@FGGGGDGDFGGGGGGGGG9EFFFGFGGGGGGG+@FG+FFGFFGGGGGGFEFGGGGGGGGGGFGGGGGGGGGGGGGGGGGGG>FGGGGGGGGGGGF<FGGG7FE@FGCGGGGGGG9FCECGCECF,CFCGGGGGGGGGGGGGGFGDG>FGGGGDFGFG9?:E:EEE5EGF77,;E3EG?FGGGGECE3*>EFGDGEC:ECGDDCDFGGF6FFF7<+)))8*
@M00200:205:000000000-AKKM3:1:1101:5194:5399 1:N:0:1
ACTGGGTTTAAAGGGCGCGTAGGCGGGCTGTCAAGTCTGGGGTGAAATCCCGCGGCTCAACCGTGGAACTGCCTCCGATACTGACGGCCTCGAGGGAGGTAGGGGCGAGCGGAACTGTGAGTGGAGCGGTGAAATGCGTTGATATTCACAGGAACTCCGGTGGCGAAGGCGGCTCGCTGGACCTCTTCTGACGCTGAGGCGCGAAAGCTAGGGGAGCAAACGGGATTAGATACCCGAGTAATAT
+
GGGGGGGGGGGGGGGGGGGGGEEGGGGGDGFGGGGGGGGFEGGGGGGGGGGGGGGGGGGGGGGGFGGGGGGGFFF,C=FGGGGGGGGGGGGGECFFBCGGGGGDGGGCCFGDDFFGFGG@FGA@C:FC:FFGCCB,,*CEGGGGFBFEBFFC7FG<AFCDEEGF>CEEGGGGG5:8CEG>CEGGG:+<FFFFEGGE*CGFGGCE*:9DG++;ECDDDFDDFCE30CGDFFF7@CGCBFFC>)-.
@M00200:205:000000000-AKKM3:1:1101:15206:5444 1:N:0:1
ATTGGGTGTAAAGGGCTCGTAGGCGGTTTGTCGCGTCGGGAGTGAAAACCAGGTGCTTAACACTTGGCTTGCTTTCGATACGGGCAGACTGGAGGTATGCAGGGGAGAACGGAATTCCTGGTGTAGCGGTGAAATGCGCAGATATCAGGAGGAACACCGGTGGCGAAGGCGGTTCTCTGGGCATTACCTGACGCTCATGCACGAAAGCGTGGGGAGCAAACAGGATTAGATACCCCTGTA
+
GGGGGGGGGGGGGGGGGGGGGGGGGGGGGGGGGGGGGGGGGGGGGGGGGGGGGGGGGGGGEEGGGGGGGGGGGGGGGGGGGGGGGGGGGGGGGGGGGGGGGGGGGGGGGGGGGGGGGGGGGGGGGGGGGFGGGGGGGGGGGGGGGGGGFGGGGGGGGGGGCEGGGGEG7CGEGGGGFGGDFGGGGGGGGGGGGGGGCCGFFGCEGGGGGGGGGGFGFGGGCCCFBDG?FBAFFGC>>)0<
@M00200:205:000000000-AKKM3:1:1101:23011:5469 1:N:0:1
ATTGGGTTTAAAGCGTGCGCAGGCGGCGCGTTCTGCCCGGCGTGAAAGCCCCCGGCTCAACCGGGGAACGTCGTCGGGGACGGGCGCGCTTGAGGGCGGCAGGGGCTGGTGGAATTCCCGGTGTAGTGGTGAAATGCGTAGAGATCGGGAGGAACACCTGTGGCGAAGGCGGCCAGCTGGGCCGACCCTGACGCTGAGGCACGAAGGCGTGGGGAGCGAACGGGATTAGATACCCTAGTAAGA
+
GGGGGGGGGGGGGGGGGGGGGGGGGGGGGGGGGGGGGGGGGGGGGGGGGGGGGGGGGGGGGGGGGGGGGGGGGGGGGGGGGGGGGGGGGGGGGGGGGGGGGGGGGGGGGGGGGCCGGGGGG@FEGGGGGFCFGDGGGGGGGGGGGGGGGEGGGGGGGGGGGGFGGGGGGGGGGEGGGFGGGGGGGGGGGGGGGGCEGGGFEFGGGDGGEC>EDGFGFEEE3DCG?GGFFFACFGGGFF49CA>
@M00200:205:000000000-AKKM3:1:1101:4765:5501 1:N:0:1
ACTGGGTTTAAAGGGCGCGTAGGTGGCTTGGTAAGTAGGGGGTGAAATCTTGCGGCTCAACCGCAAGACTGCCTTCTAAACTGCCTGGCTTGAGCACAGTAGAGGCAGGTGGAATTCCCGGTGTAGCGGTGGAATGCGTAGAGATCGGGAAGAACATCGGTGGCGAAGGCGGACTGCTGGGCTGTTGCTGACACTGAGGCGCGACAGCGTGGGGAGCAAACAGGATTAGATACCCCAGTA
+
CC<@FDGGGFFGGGGEGGGFFG@FGG8F@C@EFGGF<FC7FEE@FFCFGAE9FEC@@BFGGC>FGCF@EGGGFGGG<E,CFEGGGGADD8B:FFFB?F<F@EAABCBCEGGDFGGF,FAFCF@FC<?:BF:C7FFGGGECGGGB;:>B+@7BC,>3:FCDC<F,*>C:<@CC*=8CDGCCC8@EG?CG?+<?CE7+;+/753=EEEDFC7*?EG>DFFFFFGG<4FG26@AFEFGG@DFF
@M00200:205:000000000-AKKM3:1:1101:22557:5501 1:N:0:1
ATTGGGTTTAAAGCGTGCGTAGGTGGTTCGTTAAGTCCGATGTGAAAGCCCTGGGCTCAACCTGGGAATGGCATGGGATACTGGCGGGCTAGAGTGCGGTAGAGGGCAGTGGAATTCCCGGTGTAGCAGTGAAATGCGTAGAGATCGGGAGGAACATCTGTGGCGAAGGCGACTGCCTGGACCAGCACTGACACTGAGGCACGAAAGCGTGGGGAGCAAACAGGATTAGATACCCCAGTA
+
GGGGGGGGGGGGGGGGGGGGGGGGGGGGGGGGGGGGGGGGGGGGGGGGGGGGGGGGGGGGGGGGGGGGGGGGGGGGGGGGGGGGGGGGGGGGGGGGGGGGGGGGGGGGGGGGGGGGFFGGGEGGGGGGGGGGGGGGGGGGGGGGFGGGGEGGGGGFGGGGBFGGGGGEFFEGGGGGGCGGGGFGGGGGGGGGGGCGGGGGEGGGGGGGG5CEC5<DEGFGFDFC:C7<@F<FFGGGEFFC
@M00200:205:000000000-AKKM3:1:1101:4286:5532 1:N:0:1
ATTGGGTTTAAAGCGTGTGTAGGCGGATCGTTAAGTGTCTTGTGAAATCCCACGGCTCACCCGTGGAACTGCTGGGCATACTGGCGATCTCGGGCCGTTCAGGGGCGACTGGAACAAGCGGTGGAGCGGTGAAATGCGTAGATATCGCTTGGAACGCCGAAGGTGAAAACAGGTCGCTGGGGACGCGCCGACGCTGAGACACGAAAGCCAGGGGAGCAACCGGGATTAGATACCCCCGTA
+
GGGGGGGGGGGGGGGGGGGGGGGGGGGGGGGGGGGGGGGGGGGGGGGGGGGFGGGGGGGGGGGGGGGGGGGGGGGGGGGGGGGGGGGGGCFGGGGCEEGGCFGEGGGGGGGGFFFGGGGGGCGGGGGCEBFGGGGFFG@EGGCFFGGGEGGDGGGGGEGGCGGGGGGG@BCGFGGGGCFGGGGGGGGEGGEGGGDE=CC9FFEGGGGGG=EFCCEG:CG*7CGG05C?FFACCEFC8>BG
@M00200:205:000000000-AKKM3:1:1101:7964:5536 1:N:0:1
ACTGGGCTTAAAGGGTGCGTAGGTGGCTTTATAAGTCAGTGGTGAAATACGGTTGCTCAACAATCGAGGTGCCATTGATACTGTAAAGCTTGAAATAATTGGAGGCTGCCGGAATGGATGGTGTAGCGGTGAAATGCATAGATATCATCCAGAACACCGATTGCGAAGGCAGGTGGCTACGATTTGTTTGACACTGAGGCACGAAAGCATGGGGAGCAAACAGGATTAGATACCCCTGTA
+
GGGGGGGGGGGGGGGGGGGGGGGGGGGGGGFGGGGGGGGGGGGGGGGGFGGGGGGGGGCFGGGGGFGGGGGGGGGEFGGGGGGGGGGGGFGGGGDGG<FGGFFG>FGGGGEGGGGGCFGFFGGG,BF=CEGGG9E,AFAE?EFFFFGGGGGGGGDCEFGGG@EFGGGGGFFGGGCCC,@FGGFGGF;3,;,3,@?2<DGCEFEEGGGCDGDFCE5<AFC,?CFC(*==FFEDCFF:AAAG
@M00200:205:000000000-AKKM3:1:1101:6507:5569 1:N:0:1
ATTGGGTGTAAAGCGTGCGTAGACGGCTATCTAAGTCGGGTGTGAAAGCCCCGGGCTCAACCTGGGAATTGCATTCGAGACTGAATAGCTAGGGTACGGTAGAGGGAAGCGGACTTTCCGGTGTAGCGGTGAAATGCGTTGATATCGGAAGGAACATCAGTGGCGAAAGCGGCTTCCTGGACCAGTACCGACGTTCAGGCACGAAAGCGTGGGGTGCAAAAAGGATTAGATACCCCCGTAAGA
+
FCCDFFGEFGF<FF@@FFCCEEBCF@FGGGGGAE@FEFE7FGGECCDFGGFGGCFEEF@FGGF@EGGGFCE,9CFE9<EFCFFG<F<F9C,CE<F,CFEGFFFFCCCG7FGEC+:EF?,B+@=FEAEE@C:35,3C>CF+@DE,@F>7:@CCFFG8DGG:7,@E@EEE*,1*>E7<,6?:2,=*2?=FFDEE*:*;CB;C*/1;CE)*1A>?EC)1)<C9078/,*0)**.03,<D)))*716
@M00200:205:000000000-AKKM3:1:1101:20184:5573 1:N:0:1
ATTGGGTTTAAAGCGTACGTAGGCGGAGGTGCAGGCGTCGTGTGAAATCCCCCGGCTCAACCGGGGAATAGCACGGCGAACCGCACCTCTTGAGAGAGGTAGGGGCGGTCGGAACGATAGGTGGAGTGGTGAAATGCGTTGATATCTGGAGGAACATCAGTGGCGAAGGCGACACCCTGGACTCATACTGACACTGAGGTGCGAAAGCGTGGGGAGCAAACAGGATTAGATACCCGCGTAAGA
+
GGGGGGGGGGGGGGGGGGGFGGGGGGGGGGGGGGGGGGGGGGGGGGGGGGGGGGGGGGGGGGGGGGGGGGGGGGGGGGGGGGGGGGGFGGGGGGGGGGGFGGGGGGGGFGGGGGGGGFGGGFGGFGGGGGGGGGGGGGGGGFGGGGGGGGGGGGGGGGGGGGGGGGGGGGGGGGGGGGGGGGGGGGGC77FGGGGGGGGGGDCGGGGGGGGGGGBGEGFC<DFF1*:7F?AFGGFGFF>GGB<
@M00200:205:000000000-AKKM3:1:1101:23906:5594 1:N:0:1
ATTGGGTGTAAAGGGCGCGTAGGCGGGTCCGCCAGTTTGCGGTGAAAGCCCCCGGCTCAACCGGGGAATTGCCGTGGAGACTGCGGTGCTCGACGGCGGTAGGGGCATCTGGAACGGCCGGTGGAGCGGTGAAATGCGTTGATATCGGGAGGAACTCCGGTGGCGAAGGCGAGTTGCTGGACCCCTTGTGACGCTGAGGCGCGAAAGCCCGGGGAGCAAACGGGATTAGATCCCCCCGTA
+
F@FGGGBFGGFGGFGGGGGGGGGGGG7@C,@C:@F@@C9CFGGGGGGFGGG7FGGGGGGGGFG7FGGE8,CFG+8>B+,BFAFG+7++8F<FG7+@+>**@FFGG::,>FCFCGG71*=FCGGGGGFGGGGGGGGGGGG*<<FGGGD***2CEGGFGGGGGGGGGGGGGGG5**;+<EFGCC=*:C>*<C?GGGGGDFF=EC=8CGGG**:CCGFGF**CFDED?GGFFFF*0;C)0<5C
@M00200:205:000000000-AKKM3:1:1101:5941:5608 1:N:0:1
ACTGGGTTTAAAGGGCTCGTAGGTGGCCAACTAAGTCAGACGTGAAATCCCTCGGCTTAACCGGGGAACTGCGTCTGATACTGGTTGGCTTGAGTTTGGGAGAGGGATGCGGAATTCCAGGTGTAGCGGTGAAATGCGTAGATATCTGGAGGAACACCGGTGGCGAAGGCGGCATCCTGGACCAACACTGACGCTGAGGAGCGAAAGCCAGGGGAGCAAACGGGATTAGATACCCGCGTACGAT
+
GGGGGGGGGGGGGGGGGGGGGGGGGGGGGGFGGGGGGGGGGGGGGGGGGGGGGGGGGGGGFGEGGGGGGGGGGEFGDFGGGGGGGGGGG8FGEFFFGGGGGGDGGGGGGGGGGGGGGGGGGFGFABFGGGGG>FGGGGGGGEFGCFCGEFFDGG8DFDFGFEGF8:*>FFGEGGEFC9FGGCCCCEFEE99>;**:8E*<=*=EEG7>FGGDEGEGEGF+778*237,99):C??G:><=)(4(
@M00200:205:000000000-AKKM3:1:1101:15707:5609 1:N:0:1
ACTGGGTGTAAAGGGTGCGTAGGCGGCCTTGTAAGTCAGTGCTGAAATATCCCGGCTTAACCGGGAGGGTGGCATTGATACTGCAGGGCTTGAGTGGAGTCGAGGTAGGCGGAATTGACGGTGTAGCGGTGAAATGCTTAGATATCGTCAAGAACACCGATAGTGTAGACAGCTTACTAGGCTCAAACTGACGCTGAGGCACGAAAGTGTGGGGATCAAACAGGATTAGATACCCGCGTAAGA
+
GGGGGGGGGGGGGGGGGGGGGGGGGGGGGGGGGGGGGGGGGGGGGGGGGGGGGGGGGGGGGGGGGGGGGGGGGGGGGGGGGGGGGGGGGGGGGGGGGGGGGDGGGGGGGGGGGGGGGGGGGGGGGGGGGGGGGGGGGGGGGGGGGGGGGGGGGGGGGGGGGGGGGFF9CFGGGGGGGEGGGGGFGGGFGGGG5ECEGGGDEGGGGGGGGGGGGGFGFGGGGGGG?GGBFFFGG6CC57>EGFF
@M00200:205:000000000-AKKM3:1:1101:15342:5615 1:N:0:1
ACTGGGTTTAAAGCGTGCGCAGGCGGTTTTGTAAGACCGATGTGAAATCCCCGGGCTTAACCTGGGAACTGCATTGGTGACTGCAAGGCTTGAGTGTGTCAGAGGGAGGTGGAATTCCGCGTGTAGCAGTGAAATGCGTAGATATGCGGAGGAACACCGATGGCGAAGGCAGCCTCCTGGGATAACACTGACGCTCATGCACGAAAGCGTGGGGAGCAAACAGGATTAGATACCCTCGTA
+
GGGGGGGGGGGGGGGGGGGGGGGGGGGGGGGGGGGGGGGGGGGGGGGGGGGGGGGGGGGGGGGGGGGGGGGGGGGGGGGGGGGGGGGGGGGGGGGGGGGGGGGGGGGGGGGGGGGGGGGGGGGGGGGGGGGGGGGGGGGGGDGGGGGGGGGGGGGGGFEGDGGGGGEEGGFCGFGCFGGGGGGGFGGGGGGFGGGGGGGGGGDEBCDGGGGGGGDGFGGGGCFGBFD?FFBFCECGFFFG
@M00200:205:000000000-AKKM3:1:1101:18273:5627 1:N:0:1
ACTGGGTGTAAAGCGTACGTAGGCGGCTTTGTAAGTTAGAGGTGAAAGCCCGGGGCTTAACCCCGGAATTGCCTTTAAGACTGCATCGCTTGAATCATGGAGAGGTGAGTGGAATTCCGAGTGTAGAGGTGAAATTCGTAGATATCCGAAAGAACACCAGTGGCGAAGGCGACATACTGGTCCATTACTGACGCTGAGGCTCGAAAGCGTGGGGAGCAAACAGGATTAGATACCCGAGTA
+
GGGGGGGGGGGFGGGGGGGGGGGGGGGGEFGFGGGGGGGGGGGGGGGGGGGGGGGGGGGGGGGGGGGGGGGGGGGGGGGEGGGGGGGGGGGGGGGGGGGGGGGGGGGFGGGGGGGGGGGGEGG<FADEFFGGGFGGGGGGGGGGGGGGGGEGGGGGGGGCGFGEEGGGGGGCEEGGGGGGGDFGGGGGGGCEEGGGGGGGGFCGCCDFEEGGGGFGFGGGGGGGFFF?4F9C<CG5>>FG
@M00200:205:000000000-AKKM3:1:1101:23352:5632 1:N:0:1
ATTGGGTTTAAAGCGTGCGTAGGTGGTTCGTTAAGTCCGATGTGAAAGCCCTGGGCTCAACCTGGGAATGGCATGGGATACTGGCGGGCTAGAGTGCGGTAGAGGGCAGTGGAATTCCCGGTGTAGCAGTGAAATGCGTAGAGATCGGGAGGAACATCTGTGGCGAAGGCGACTGCCTGGACCAGCACTGACACTGAGGCACGAAAGCGTGGGGAGCAAACAGGATTAGATACCCGTGTA
+
GGGGGGGGGGGGGGGGGGGGGGGGGGGGGGGGGGGGGGGGGGGGGGGGGGGGGGGGGGGGGGGGGGGGGGGGGGGGGGGGGGGGGGGGGGGGGGGGGGGGGGGGGGGGGGGGGGGGGGGGGGGGGGGGGGGGGFGGGGGGGGGGGGGGGGGDDFGGGGGGGGFCECGGGGGGGGDFGGGGGGGGGGGGGGGGCFGGF?FCEFEEGGGGGGGGGD>GEFEC5D?FFCC2@FFGGGGG>E5F
@M00200:205:000000000-AKKM3:1:1101:4427:5669 1:N:0:1
ATTGGGTGTAAAGCGCGTGCAGGCGGTTTGGTAAGTTGGGCGTGAAAGCTCCCGGCTCAACTGGGAGAGGTCGTTCAATACTACCGAACTAGAGAGTAGAAGAGGAAGATGGAATTCCCGGTGTAGTGGTGAAATGCGTAGATATCGGGAGGAACACCAGTGGCGAAGGCGATCTTCTGGTCTATTTCTGACGCTCAGACGCGACAGCTAGGGTAGTAAAAGGGATTAGATACCCTAGTA
+
GGGGGGGGGGGGGGGGGGGGGGGGGGGGGGGGGGGGGGGGGGGGGGGGGGGGGGGGCEGGGGGGGGGGGGGGGGGGGGGGGGGGGGGGGGGGGGGGGGGGGGGGGGGFGGGGGGGGGGGGGGGGGGGGGGGGGGGGGGGDGGGGGGGGCGG7FF8FC:DCFFGGGGGGGGGGDG7FCGGGGGGF@9CGDFCGCED5EFFFGGGDGEDGFGGGGGFGFGG+*7*9(9D)9@A:<C?655FF
@M00200:205:000000000-AKKM3:1:1101:19860:5671 1:N:0:1
ATTGGGTTTAAAGGGCGCGTAGGTGGCCGAGCAAGGTCGCGGTGAAAGCCCGGGGCTCAACCCCGGGTCGGCCGTGGCAACTACTCGGCTCGAGCACTGTAGGGGCGGGTGGAATTCCGGGTGTAGCGGTGGAATGCGTAGAGATCCGGAAGAACACCGGTGGCGAAGGCGGCCCGCTGGGCAGGAAGGGGTGGGTAACCATCCCGGCTGACACTGAGGCGCGACAGCGTGGGGAGCAAACAGG
+
GGGGGGGGGGGGGGGGGGGGGGGGFGGGGGGGGGGFGGGGGGGGGGGGGGGGGGGGGGGGGGDGGGGGGGGGGGGGGGGGGGGGGGGGGGGGGGGGGGGGGGGGGGGGGGGGDFGGGGGGGGFECFGEECEGFF:BAFGGGGGGFFGFGEGGGGGFGGGGGGGGGGGGGGGGGGGGGGGGGEFGGDGFGDGGGGGGGF9FGGGCE=DGEGGC+8?=BGGGGGGG>CCBE5:CGG8DEFFGGBFB
@M00200:205:000000000-AKKM3:1:1101:13057:5682 1:N:0:1
ACTGGGTGTAAAGCGCGTGTAGGCGGCCAGACAGGTCCGTTGTGAAAACTGGAGGCTCAACCTCCAGACGTCGATGGAAACCGTCTGGCTAGAGTCCGGAAGAGGAGAGTGGAATTCCCGGTGTAGCGGTGAAATGCGCAGATATCGGGAAGAACACCCGTGGCGAAGGCGGCTCTCTGGGACGTGACTGACGCTGCGACGCGAAAGCGTGGGGAGCGAACAGGATTAGATCCCCTGA
+
GGGGGGGGGGGGGGGGGGGGGGGGGGGGGGGGGGGGGGGGGGGGGGEFGGGGGGGGGGGGGGGGGFGGGGGGGGGGGGGGGGGGGGGGGGGGGGGGGGGCFGGGGGGGGGGGGGGGGGGGGGGGGFGGGGGGGGGGGDFGGEFFGGGGEGGGGGGFEGGGGGGGGGGGGGGGGGGFGGGGGGFGEGGGGGGGGG<**/?CEGDEECDGE=5CEE>D@GGGGGFF?GF?676FG@EG5?
@M00200:205:000000000-AKKM3:1:1101:11381:5684 1:N:0:1
ACTGGGTTTAAAGTGCGTGTAGGCGGCCCTGCAAGTCGGGTGTGAAATCCCATGGCTCAACCATGGAAGTGCACTCGAAACTGCAGGGCTAGAGTCCTGGAGAGGAAGGTGGAATGCTTGGTGTAGAGGTGAAATTCGTAGATATCAAGCGGAACACCGGTGGCGAAGGCGGCCTTCTGGACAGTGACTGACGCTGAGACGCGAAAGCGTGGGGAGCAAACAGGATTAGATACCCCTGTA
+
GGGGGGGGGGGGGGGGGGGGGGGGGGGGGGGGGGGGGGGGGGGGGGGGGGGGGGGGGGGGGGGGGGGGGGGGGGGGGGGGGGGGGGGGGGGGGGGGGGGGGGCFDGGGGGGGFGGGGGGGGEGDGGGGGGGGGGGGGGGGGGGGGGGGGGD>+@FGFEEGGGGGGGEGGGGGGGGGGFGGCGGGGGGGGGGGGGDCCCFFGGGGGGGGGGGGGGFGFGG?FCFC0C7<?=ACGFF5;FFF
@M00200:205:000000000-AKKM3:1:1101:19300:5693 1:N:0:1
ATTGGGTTTAAAGGGCGCGTAGGTGGCTTGGCAAGCGTGTGGTGAAAGCCCGGGGCTCAACCCCGGGTCTGCCGTGCGAACTGCTATGGCTTGAGCACTGTAGAGGCAGGTAGAATTCCGGGTGTAGCGGTGGAATGCGTAGAGATCCGGAAGAATACCGGTGGCGAAGGCGGCCTGCTGGGCAGTGGCTGACACTGAGGCGCGACAGCGTGGGGAGCAAACAGGATTAGATACCCCTGTA
+
GGGGGGGGGGGGGGGGGGGGGGGGGGGGGGGGGGGGGGGGGGGGGGGGGGGGGGGGGGGGGGGGGGGGGGGGGGGGGGGGGGGGGGGGGGGGGGGGGGGGGCFFFCGGGGGGGGGGGGGGGGGGGGGGGGGGGGGGGGGGGGGGGGFGGGFGGGGFCCGGGGGGGGCCFEGGGGEGGGGGGEGCCF8FGG58E697EEFCGGGDCEDGGG*:CEFG>ECEFFCGFG*4?=>FG?FFFFF7*
@M00200:205:000000000-AKKM3:1:1101:12668:5709 1:N:0:1
ATTGGGTTTAAAGGGTGCGTAGGAGGGCAGGTAAGTCAGTGGTGAAATCTTCGAGCTTAACTCGGAAACTGCCGTTGATACTATCTGTCTTGAATCCCGTGGAGATGAGCGGAATATGTCATGTAGCGGTGAAATGCTTAGATATGACATAGAACACCAATTGCGAAGGCAGCTCGTTACACGAAGATTGAATCTGAGGCACGAAAGCGTGGGGATCAAACAGGATTAGATACCCCAGTAAGA
+
GGGGGGGGGGGGGGGGGGGGGGDGGGGGGGGGGGGGGGGGGGGGGGGGGGGGGGGGGGGGGGGGGGGGGGGGGGGGGGGGGGGGGGGGGGGGGGGGGGGGGEGGGGGGGGGGGGGGGFGCFFGGGGGEGGGGFGGGGGGGGGGGGGGGGGGFGFGGGG7FFFFGDGGGGGGGGGGGGGGGGGGGGDGC9CE,@A>FGGGGGGGG5:9CGCBFGGFGFGGGGFFD6<CEACECBC@DBBFC7)1
@M00200:205:000000000-AKKM3:1:1101:25631:5743 1:N:0:1
ATTGGGTATAAAGGGTGCGTAGGCGGCCTATTAAGTCAGTGCTGAAATATCCCGGCTTAACCGGGAGGGTGGCATTGATACTGTAGGACTTGAGTAAAGTTGAGGTTGGCGGAATTGACGGTGTAGCGGTGAAATGCTTAGATATCGTCAAGAACACCTATTGCGAAGGCAGCTAACTAAGCTTTAACTGACGCTGAGGCACGAAAGTGTGGGGATCAAACAGGATTAGATACCCTGGTA
+
GGGGGGGGGGGGGGGGGGGGGGGGGGGGGGGGGGGGGGGGGGGGGGGGGGGGGGGGGGGGGGGGGGGGGGGGGGGGGGGFFGGGGGGGGGGGGGGGGGGGGGGGGGGGGGGGGGGGGGGGGGGGGGGGGGGGGGGGGGGGGGGGGGGGGGGGGGGGGGGGGGGGGGGGGGGGGGGGGGGGGFGGGGGDFGGGEGGDGGGGGGGGGGGGGFC<CEFGFGGGGGGF?GG?FFFG9AFFF3FG
@M00200:205:000000000-AKKM3:1:1101:11819:5755 1:N:0:1
ACTGGGTGTAAAGCGTGTGTAGGCGGGTCGTTAAGTACCTTGTGAAATCCCACGGCTCAACCGTGGAACTGCTTGGTATACTGGCGATCTTGAGCGACTTAGGGGCGAGCGGAACAAACGGTGGAGCGGTGAAATGCGTAGATATCGTTTGGAACGCCAATGGTGAAAACAGCTCGCTGGGAGTCTGCTGACGCTGAGACACGGAAGCCAGGGGAGCAAACGGGATTAGATACCCCGGTA
+
GGGGGGGGGGGGGGGGGGGGGGGGGGGGGGGGGGGGGGGGGGGGGGGGGGGGGGGGGFGGGGGGGGGGGGGGGGGGGGGGGGGGGGGGGGGGGGGGGGGGGGGGGGGGGGGGGGFFGGGGGGGGGGGGGGGGGGGGGGGGGGGGGGGGGGGGGGGGGGGGDGGGGGGGGGGGFFFBCCEGGGGGGGG?C*+CGCD588CGGGGGGDDFFGFGEGFGFG*CFDGC4DC>6BB>FD675:5:
@M00200:205:000000000-AKKM3:1:1101:6224:5774 1:N:0:1
ATTGGGCTTAAAGAGCTCGTAGGCGGTTCAGTAAGTCGGGTGTGAAAACTCTGGGCTCAACCCAGAGTCGCCACCCGATACTGCTGTGACTTGAGTACGGTAGGGGAGTGGGGAATTCCTGGTGTAGCGGTGATATGCGCAGATATCAGGAGGAACACCAGTGGCGCAGGCGCCACTCTGGGCCGTAACTGCCGCTGAGGAGCGAAAGCGTGGGTCGCCAACAGGATTAGATCCCCGGGTA
+
@@EE?@<@FCF9E9@EA@C@6C,6@FEGCGGGC<F6<FC@6@CCEFEFC@EEFEFCFECEFGGEEEF,EFGGCFFEG76+7CCEEFGF9EGGC5CC<<=+,BFG>E+==EDGE7?FFEFFC@FGGF?FBFFE7,7EFC78+3CD9,,,,88>F+:D8DFFGFCD@F**38:CECCEFGCBF2:*==BEEDC+=>3**3*769C:BC))<:AECED*<E*;5C8507C>*/623<81.)):)
@M00200:205:000000000-AKKM3:1:1101:23791:5784 1:N:0:1
ATTGGGTTTAAAGGGTGCGTAGGCGGCTTGTTAAGTCAGCGGTGAAATCCCAGGGCTCAACCCTGGAACTGCCGTTGATACTGGCAAGCTTGAGTTCGGTCGAGGCGGGCGGAACTGGTGGTGTAGCGGTGAAATGCATAGATACCACCAAGAACCCCGATTGCGAAGGCAGCTCGCTGGGCCGAAACTGACGCTGAGGCACGAAAGCGTGGGGAGCGAACAGGATTAGATACCCCTGTA
+
GGGGGGGGGGGGGGGGGGGGGGGGGGGGGGGGGGGGGGGGGGGGGGGGGGGGGGGGGGGGGGGGGGGGGGGGGGGGGGGGGGGGGGFGGGGGGGGGGGGGGGGGGGGGGGDGGGEGGGGGGGGGGGGGGGCFCFGFFGGGGGFFGGGGGCFF@FGGEEFDEGGFEFGDGFFGGGGGGGECEGGGGGGEGGGGDGDCCFGC5CECGDDFCEGDGGDGFD5*>):<16C)664*+<CGF>F+
@M00200:205:000000000-AKKM3:1:1101:18003:5795 1:N:0:1
ATTGGGTTTAAAGGGTGCGTAGGCGGCGCGGAGGGTGGGATGTGAAATCCCCCAGCTTAACTGGGGAATTGCGTTCCAAACCGCCGTGCTCGAGGAAGATAGAGGTGAGCGGAACAGATGGTGGAGCGGTGAAATGCGTTGATATCATCTGGAACACCCGTGGCGAAAGCGGCTCACTGGGTCTTCTCTGACGCTGAGGCACGAAAGCTAGGGTAGCGAACGGGATTAGATACCCCCGTA
+
GGGGGGGGGGGGGGGGGGGGGGGGGGGGGGGGGGGGGGGGGGGGGGGGGGGGGGGGGGGGGGGGGGGGGGGGGFGGGGGGGGGGGGGDGGGGGGGDGGDGGGGGGGGGGGGGGGGGGGGGGGGGGGGGGGGGGGGGGGGGGGGGGGGGGGGFGFGGGGGGGGGGGGGGGGGGGGGGFGGGGGGGGGGGGFFFGGGGGGFFEGDGGGGGGGGGFGFDFGGGGCGD:GG??*6;CGFFFFFG
@M00200:205:000000000-AKKM3:1:1101:7780:5809 1:N:0:1
ATTGGGTTTAAAGAGCGCGCAGGCGGTCGTTCAAGTCGCGTGTGAAAGCCCCCGGCTCAACTGGGGAGGGTCACGCGATACTGATCGACTCGAAGGCAGGAGAGGGTAGTGGAATTCCCGGTGTAGTGGTGAAATGCGTAGATATCGGGAGGAACACCAGTGGCGAAGGCGACTACCTGGCCTGTTCTTGACGCTGAGGCGCGAAAGCTAGGGGAGCAAACGGGATTAGATACCCCTGTA
+
GGGGGGGGGGGGGGGGGGGGGGGGGGGGGGGGGGGGGGGGGGGGGGGGGGGGGGGGGGGGGGGGGGGGGGGGGGGGGGGGGGGGGGGGGGGGGGGGGGGGGGGGGGEGGGGGGGGFGGGGGFGGGGGGGGGGFGGGGGDGCFGGCFGDGGGGGGGGGGGGGGGGDGGGDGGGGCGGGGGGG5@CEGFGG*+AEGCC?GGGGGGG88>FGGFGGG3DEGGGGGG:6<C<4B>GG?FGFFFF
@M00200:205:000000000-AKKM3:1:1101:9562:5818 1:N:0:1
ATTGGGTTTAAAGCGTGCGCAGGCGGTTTGTTAAGCCAGATGTGAAAGCCCCGGGCTCAACCTGGGAACTGCGTTTGGTACTGGCAAGCTAGAGTACGGCAGAGGGGGGTGGAATTCCACGTGTAGCAGTGAAATGCGTAGAGATGTGGAGGAACACCGATGGCGAAGGCAGCCCCCTGGTCGGATACTGACGCTGATACGCGAAAGCGTGGGGAGCAAACAGGATTAGATACCCTCGTA
+
GGGGGGGGGGGGGGGGGGGGGGGGGGGGGGGGGGGGGGGGGGGGGGGGGGGGGGGGGGGGGGGGGGFFGGGGGGGGGGGGGGGGGFGGGGGFEFGGGGGGGGGGGGGGGGGDFGGGGGGGGGGGGFG9,CCGFGGGG@FGGGGGGCFGGGGDEGGFGGGCEC>FEGGGGGGGGGD>E8EFGGDEGGGGGGC8CCD7:FFGFGEGGGD5=EEGGDFGFG*<DCFFBGGFFFB:CEGC:>FG
@M00200:205:000000000-AKKM3:1:1101:6244:5819 1:N:0:1
ACTGGGTATAAAGCGTGTGTAGGCGGGTCGTTAAGTACCTTGTGAAATCCCACGGCTTAACCGTGGAACTGCTTGGTATACTGGCGATCTTGAGCCACTTAGGGGTTACCGGAACAAACGGTGGAGCGGTGAAATGCGTAGATATCGTTTGGAACGCCAATGGTGAAAACAGGTAACTGGGAGTGCGCTGACGCTGAGACACGAAAGCCAGGGGAGCGAACGGGATTAGATACCCCTGTA
+
GGGGGGGGGGGGGGGGGGGGGGGGGGGGGGGGGFGGGGGGGGGGGGGGGGGGGGGGGGGGGGGGGGGGGGGGGGGGGGGFGGGGGGEFGGGGGGGGGGGGGDGGGGGGGGGGGGGGFGGGEFGG@GGGGGGGGGGGGGG@FEBFFGGGGGGGGGGGGGDGCGGGGGGGGGGGGGGGGGGDGG=EGFGGGGGGGGGGGGGGGGE8ECDFFFGGGG>DFGGGDGC51CGDF76DGG?C>FFF
@M00200:205:000000000-AKKM3:1:1101:24672:5838 1:N:0:1
ATTGGGTTTAAAGGGCGCGCAGGCGGCTGCTCAAGTCAGGCGTGAAAGGCCTGGGCTCAACCCGGGAATTGCGCTTGAGACTGGGCTGGCTTGAGTGCGGGAGAGGATGGTGGAATTCCCAGTGCAGAGGTGAAATTCGTAGATATTGGGAAGAACACCGGTGGCGAAGGCGGCCATCTGGACCGCAACTGACGCTGAGGCGCGAAAGCGTGGGGAGCAAACAGGATTAGATACCCCTGTA
+
GGGGGGGGGGGGGGGGGGGGGGGGGGGGGGGGGGGGGGGGGGGGGGGGGGGGG,CFGGGGGGGGGGGGGGGGGGCGGGGGGGGGGGGGGGGGGGGGGGGGGGGGEGFGGGGFEGGFGGGG9FF,,:,C@FGGGGGGFGGGGGGGGGGGGGGGDFFGGFGGDGGDGGGGGGGGGGGGGGFCGFFGGGECEGGGGGDCCEFDFGGGDEGGGGGGGGFG3ECGGGGDBC>AFF<CC@E47@FG*
@M00200:205:000000000-AKKM3:1:1101:4078:5841 1:N:0:1
ACTGGGTTTAAAGGGCGCGTAGGCGGCTTGATAAGTCAAAGGTGAAATCCCTCGGCTCAACTGAGGAACTGCCTTTGAAACTGTCTGGCTTGAGGCCGGGAGGGGGTAGCGGAATTCCCAGTGTAGCGGTGAAATGCGTAGATATTGGGAGGAACACCGGTGGCGAAGGCGGCTACCTGGACCGGTTCTGACGCTGATGCGCGAAAGCGTGGGTAGCAAACAGGATTAGATACCCTGGTA
+
GGGGGGGGGGGGGGGGGGGGGGGGGGGGGG@CCFFFGGGGGGGGGGGFGGGGGGGGGGGGGGGGGGGGGGGGGGGGGGGGGGGGGGGGGGGGAFFGGGGG7FGGGGGDEFGGGGGGGGGGGGGGGGGGGGGGGCFGGGGGGGGFGGGGGGGDCCFGGGCCGGGGGDGEGGGGGGGGGGFGGGG>?CCCC::CGGGGEGGGGGGGGGGGGGC5>8BDFFC8<78D(9?<FFFFFFGG>3@7
@M00200:205:000000000-AKKM3:1:1101:11184:5848 1:N:0:1
ATTGGGTGTAAAGGGCTCGTAGGCGGTTCGTCACGTCGGGAGTGAAAACTCGGAGCTCAACTCCGAGCCTGCTTCCGATACGGGCAGACTAGAGGTAGGCAGGGGAGAGCGGAACTCCTGGTGTAGCGGTGGAATGCGCAGATATCAGGAAGAACACCGGTGGCGAAGGCGGCTCTCTGGGCCTTACCTGACGCTGAGGAGCGAAAGCGTGGGTAGCGAACAGGATTAGATACCCCCGTA
+
GGGGGGGGGGGGGGGGGGGGGGGGGGGGGGGGGGGGGGGGGGGGGGGGGGGGGGGGGGGGGGGGGGGGGGGGGGGGGGGGGGGGGGGGGGGGGGGGGGGGGGGGGGGGGGGGGGGGGGGGGGGGGGGGGGGGGGGGGGGGDGGGFGGGGGGGGGFGGGGGGGGFCGGGGGGCEGGGGGGGGGG>AFFG7*CGGGGGGGCGGGEGGEDC:::C58@3?EGGGDCC0C7>474DCFGGD:7E
@M00200:205:000000000-AKKM3:1:1101:20436:5860 1:N:0:1
ATTGGGTTTAAAGCGAGCGCAGGCGGTTTGATAAGTCTGAAGTTAAAGGCTGTGGCTCAACCATAGTTCGCTTTGGAAACTGTCAAACTTGAGTGCAGAAGGGGAGAGTGGAATTCCATGTGTAGCGGTGAAATGCGTAGATATATGGAGGAACACCGGTGGCGAAAGCGGCTCTCTGGTCTGTAACTGACGCTGAGGCTCGAAAGCGTGGGGAGCGAACAGGATTAGATACCCCTGTA
+
GGGGGGGGGGGGGGGGGGGGGGGGGGGGGGGGGGGGGGGGGGGGGGGGGGGGGGGGGGGGGGGGGGGGGGGGGGGGGGGGGGGGGGGGGGGGGGGGGGGGGGGGGGGGGGGGGGGGGGGGGGGGGGGGGGGGGGGGGGGGGGGGGGGGGGDGGGGGGGGGGGGGGGGGGGGGGGGGGGGGGGGGGGGGGGGGGGGGGGGGFDEDGGGGGGGGGGBCACC8CFEG3FGFFFFGGGFG;;7
@M00200:205:000000000-AKKM3:1:1101:9750:5883 1:N:0:1
ACTGGGTGTAAAGGGTGCGTAGGTGGCATGGTAAGTTTGATGTGAAAGCTCAGGGCTCAACCCTGAAATGGCATTGAATACTACTGTGCTGGAGGTTTGGAGGGGGGACTGGAATTCTTGGTGTAGCAGTGAAATGCGTAGATATCAAGAGGAACACCAGTGGCGAAGGCGAGTCCCTGGACAACACCTGACACTGAGGCACGAAAGCTAGGGGAGCAAACAGGATTAGATACCCGCGTAAGA
+
E<FGGGGGGGGGGGG@FGGFGGGGGGGGCCCFGFGG<CFF,CFGGGGGGGFGEGGGGGGGGGEGFGGFFEFGFGGGAFFGGGGGGGFGGGGGGGGGGAEDGGC:EGGDEFFGGGGGGGGG9FGGGGG;CFGGGGGGGGGGGG9DEGF;<CF7CFGGGG@CFGGG@EEEGGGDE:BECBC@EGCCEGGECFFGFFCC98FF=FGG8:DGCFFGFED3>CFGGDCG<G=?FF>:EAFD)7>GC:2
@M00200:205:000000000-AKKM3:1:1101:25543:5887 1:N:0:1
ATTGGGTGTAAAGGGTGCGTAGGCGGAATTGTAAGTCAGTGGTGAAAGCCTGCAGCTTAACTGCAGAATTGCCATTGATACTGCAAATCTTGAGTACATTTGAAGTGGGCGGAATGCGTCATGTAGCGGTGAAATGCATAGATATGACACAGAACACCGATTGCGAAGGCAGCTCACTAAACTGTAACTGACGCTGAGGCACGAAAGCGTGGGGATCGAACAGGATTAGATACCCGTGTA
+
GGGGGGGGGGGGGGGGGGGGGGGGGGGGGGGGGGGGGGGGGGGGGGGGGGGGGGGGGGGGGGGGGGGGGGGGGGGGGGGGGGGGGGGGGGGGGGGGGGGGGGGGGGGGGGGGGGGGGGGGDGGGGGGGGGGGGGGGGGGGGGGGGGGGGGGGGGGGGGGGGGGGGGGGGGGDGGGGGGGGGGGGFGGCFGGGEGDEEGGCGFGG5C<FEGGGGG3D:EGCFDFC(6:)*3):<,<D557=
@M00200:205:000000000-AKKM3:1:1101:21131:5918 1:N:0:1
ATTGGGTTTAAAGGGTGCGTAGGCGGTCTTATAAGTCAGTGCTGAAATATCCCGGCTTAACCGGGAGGGTGGCATTGATACTGTAGGACTTGAGTAAAGTTGAGGTAGGCGGAATTGACGGTGTAGCGGTGAAATGCTTAGATATCGTCAAGAACACCGATAGTGAAGACAGCTTACTAAACTTTAACTGACGCTGAGGCACGAAAGTGTGGGGATCAAACAGGATTAGATACCCTTGTA
+
GGGGGGGGGGGCGGGGGGGGGGGGGGGGGGGGGGGGGGGGGGGGGGGGGGGGGGGGGGGGGGGGGGGDGGGGGGGGGGGGGGGGGGGGGFGGEFGGGGGGGGGGGGGGGGGGGDFGGGGGGGGGGGGGGGGGGEFGFGGGGFGFGGGGGFD@>@FGGEGGGGGGG;@CFFGGGGGGGGGGGGFGGGGGG7FGEGGDGFFFGGCEEGGGGGF:FGBGFFCFG4*;;4DEFFA7FCEGFFF+
@M00200:205:000000000-AKKM3:1:1101:15900:5968 1:N:0:1
ATTGGGCTTAAAGCGCGTGTAGGCGGGTTCGTGCGTCTGTCGCTGAAATCCCCCGGCTCAACCGGGGAAGGGGCGCGGATACGACGAGTCTGGAGGGGCATAGGGGGACCTGGAACTTCCGGTGGAGCGGTGAAATGCGTTGAGATCGGAAGGAACGCCCGTGGCGAAAGCGAGGTCCTGGATGCTTACTGACGCTGAGACGCGAAAGCCAGGGGAGCGAACGGGATTAGATACCCGCGTA
+
GGGGGGGGGGGGGGGGGGGGGGGGGGGGGGGGFGGGGGGGGGGGGGGGGGGGGGGGGGGGEFFGGGGGCFGGGGGGGGGGGGGGGGGGGGGGGGGGGGGGGGGGGGGGGGGGGGGGGGGGGGGGGGGGGGEGGGGGGGGCEGGGGGGGGGGGGGFFEGDGGGGGGGEGGGGGGGGDFFGGGGGFG9EF?FFFFEGECGGGGGGDGGGCFGGGGG@DBGG*>CGG?C32?F97@9095>ECC
@M00200:205:000000000-AKKM3:1:1101:9134:5976 1:N:0:1
ATTGGGTGTAAAGGGTGCGTAGGCGGCGCGTCAAGTCAGTTGTGAAATCTTAAGGCTTAACCTTAAACGGTCAACTGATACTGTCGTGCTAGAGTGCAGAAAGGGCAATCGGAATTCTTGGTGTAGCGGTGAAATGCGTAGATATCAAGAGGAACACCTGAGGCGAAGGCGGGTTGCTTGGCTGACACTGACGCTGAGGCACGAAAGCTAGGGTAGCAAACGGGATTAGATACCCCGGTA
+
GGGGGGGGGGGGGGGGGGGGGGGGGGGGGGGGGGGGGGGGGGGGGGGGGGGGGGGGGGGGGGGGGGFGGGGGGGGGGGGGGGGGGGGGGGGGGGGGGGGGGGCFGGGGGGGGGEGGGGGGFGGGGGGGGGGG@GGGGGGGGGGGGGGGGGGGGGGGGGGGGGGGGGGGGGGGGGGGGGGGGGDGGGGGGGGGGGGGGGGGGGGGDEGGGDECCFFD6CCF<CEGFGGFFBACGFGFE:5/
@M00200:205:000000000-AKKM3:1:1101:20394:5987 1:N:0:1
ATTGGGTTTAAAGGGCGCGTAGGCGGCTCTTCAAGTCGGGGGTGAAATCCCACAGCTTAACTGTGGAAGTGCCTTCGATACTGAGGAGCTCGAGCGAGGTAGGGGCCGAGGGAACTTCTGGTGGAGCGGTGAAATGCGTTGATATCAGAAGGAACGCCGGTGGCGAAAGCGCTCGGCTGGACCTCTTCTGACGCTGAGGCGCGAAAGCTAGGGGAGCAAACGGGATTAGATACCCGCGTAAGA
+
GGGGGGGGGGFGGGGGGGGGGGGGGGGGGGGGCFGGGGGGGGGGGGGGGGGGGGGGGFGGGGGGGGGGGGGGGGGGGGGGGGGGGGFGGGGGGGGGGGEGGGGGGGGGGGGGGGGGGGGGGFGGGGGGGGGGGGGGGGGGGGGGGGGGGGGGGGGGGGGGGGGGGG>FGGGGGGGGGGGGGGGGFCFGGGGGGGGGGGGGEGGGGGGGGGGGGGFDEFCCCC?D?GGDFFAFFCGGFFFEDFF
@M00200:205:000000000-AKKM3:1:1101:12680:6014 1:N:0:1
ACTGGGTATAAAGCGCGCGTAGGTGGTTCGGTAAGTTGGATGTGAAATCCCGGGGCTCAACCCCGGAACTGCATTGGATACTGCCTTGCTTGAGTACTGGAGAGGGAACTGGAATTTACGGTGTAGCAGTGAAATGCGTAGAGATCGTAAGGAAGGCCAGTGGCGAAGGCGAGTTCCTGGACAGTTACTGACGCTGAGGCACGAAGGCCAGGGGAGCAAACGGGATTAGATACCCTAGTA
+
GGGGGGGGGGEGGGGGGGGGEGGGGGGGGGGGGGGGGGGGGGGFGGGGGGGGGGGGGGGGGGGGGGGGGGGGGGGGGGGGGGGGGGGGGGFGGGGGGGGGGGGGGGGGGGGGGGGGGGGGGGGGGGGGGGGGGGGGGGGGGGGGGGGGGGGGGGGGGGGGGGGGGGGGGGGGGCGGGGGGGFGGGGFGGGGGGDGGGGGFGGGG5ECGFFGGGGFGFGGGFDEGFG4<FF<C9CECFFFG
@M00200:205:000000000-AKKM3:1:1101:12407:6015 1:N:0:1
ACTGGGCATAAAGAGCTCGTAGGCGGTTTAGCAAGTCGGGTGTGAAAACTCCGGGCTCAACTCGGAGACGCCACTCGATACTGCTATGACTCGAGTCCGGTAGGGGAGTGCGGAATTCCTGGTGTAGCGGTGAAATGCGCAGATATCAGGAGGAACACCGGTGGCGAAGGCGGCACTCTGGGCCGGAACTGACGCTGAGGAGCGAAAGCGTGGGGAGCGAACAGGATCAGATACCCCGGTA
+
GFGGGGGCGEGCGGGGGGGGC<EGGGGGGGGGFGGGGDGCGGGGGFAEGGGCFGCGGGFGGGGDFG@ECFGGGGGGGGGGGGFFG<F,EEGFFGCAFEG7FGGGGGCEGEGGGGEGGGDDFFGGGGDFE7FGGFFGFGDGGGDGFAFFF?FGCF8CCFGG7FGEGDEEFC>7B5*:BFF:?8CEG5E5C69+0/**2:CCCDFGGD)7EGECGGE3>585CD*9(**(092:@CF9)7::C
@M00200:205:000000000-AKKM3:1:1101:14158:6020 1:N:0:1
ACTGGGCTTAAAGTGTGCGCAGGCGGCAGAGCAAGTCGAGTGTGAAAGCCCCGGGCTTAACTTGGGAATTGCGCTCGAAACTACTTTGCTGGAGTGTGGCAGAGGAAGGTGGAATTCCACGTGTAGCGGTGAAATGCGTAGAGATGTGGAGGAACACCAATGGCGAAGGCAGCCTTCTGGGCCAACACTGACGCTCATGCACGAAAGCGTGGGGAGCAAACAGGATTAGATACCCCTGTA
+
FGGGGG9FFGCEFEEGFGEGGGGGEGEGG<DFGGGGGGGEGFGGGGGGGD@FFCFGFFFGGGGGGDCE<EFGFECFCFCEGGGGFGGFGEGGCFGGFGGGGGGGG?FFEGFDCFFGGFEGGGGGGGGGEF7DFGGGGGGCEECFGGGGGGFGCCC<FFGGGGGGECGEGGEEEF8?DF9F8>FECF:CFCCGEGGGG9CGFFDGGGDGEEGGGDDDDG*CG<ED6DCFFFFGGGGFFFFF
@M00200:205:000000000-AKKM3:1:1101:25220:6034 1:N:0:1
ACTGGGCATAAAGTGTGCGCAGGTGGCTGAGCAAGTCGAGTGTGAAATCCCCGGGCTTAACTTGGGAATTGCGCTCGAAACTACTTGGCTCGAGTGTGGCAGAGGAAGGTGGAATTCCAGGTGTAGCGGTGAAATGCGTAGAGATGTGGAGGAACACCGATGGCGAAGGCAGCCTTCTGGGCCAACACTGACGCTCATGCACGAAAGCGTGGGGAGCAAACAGGATTAGATACCCCCGTA
+
GGGGGGGGGGGGGGGGGGGGGGGGGGGGGGGGGGGGGGDGGGGGGGGGGGGGGGGGGGGGGGGGGGGGGGFGGGGGGGGGGGGGGGGGFGGGEGGGGGGGGGFGGGGGGGGGFGGGGGGGFGGGFFGGEFCGGGFGGGGGGGFFGGGGGFFGGGGGGGGG>EGGEGCFGGGGGGFGGGGF@FGGGGGGGCFGGD7CEDCFFFE>EDCDGGGDGG3DDGB?CGGGBFF<=6:7<CEGFFFC
@M00200:205:000000000-AKKM3:1:1101:9044:6047 1:N:0:1
ATTGGGCTTAAAGGGCGCGCAGGCGGCCCGGCCAGTCGGACGTGAAAGCCCGGGGCTCAACCCCGGAACGGCGTCCGAGACGGCCGGGCTGGAGACCGGGAGAGGAGGGTGGAATAGCCAGTGTAGAGGTGAAATTCGTAGATATTGGCTGGAACACCGGTGGCGAAAGCGGCTCTCTGGCCCGGGTCTGACGCTGAGGCGCGAAAGCGTGGGGAGCCAACAGGATTAGCTACCCTAGTA
+
GGGGGGGGGEEFGGGGGGGGGGGGGGGEGGGGGGGGGGGGGGGGGGGGGGGGGGGGGGGGGGCCGGGGEGGGGG+=FGGGGGGGGGGGGGDGGDC@FGGCCGEEGCFGGECEEGGCFGGF:?F@FFFGGCCCGGGGGGG8FFFFFGGGFBFGGFGFGGGGGDGGGGGCCGDGGDE6EGEGCEG58E8:FFFCEGDGDGFC*9>?8C5DECEGGGDGB*<8DCEC(**46)6*2;C75>BF
@M00200:205:000000000-AKKM3:1:1101:15956:6064 1:N:0:1
ATTGGGCTTAAAGCGTGTGTAGGCGGACGGGTAAGTACCTTGTGAAATCCCACGGCTCAACCGTGGAACTGCTCGGTATACTGCCCGTCTTGAGCCACTCAGGGGTCGTCGGAACAAGCGGTGGAGCGGTGAAATGCGTAGATATCGCTTGGAACGCCAAAGGTGAAAACAGACGACTGGGGGTGCGCTGACGCTGAGACACGAAAGCCAGGGGAGCGAACGGGATTAGATACCCCTGTA
+
GGGGF@FGGGFFFGGGGGFGGGFGFGGGGGGGGGFFFFGGGGGGFGGGGGGGGGEFGGG<AFGGGGGGGGGGGGGGGGGGGGFGGGGGGGGGGGGGGGG@AFG@GCCGGGGGGGGFEBFFGGGGGFGGGGGGGGGGGGGEEEG9FGG>FGGGF=FEGGDGGGGGGGGGFG:DFGEGDDGGGGEGCEGGGDEGGGGGDDCEFGEGEEDCFGGFEGED:CEGGDC<:DGF=*6CFGGGF@:G
@M00200:205:000000000-AKKM3:1:1101:24860:6069 1:N:0:1
ATTGGGTTTAAAGCGTGTGTAGGCGGATCGTTAAGTGTCTTGTGAAATCCCACGGCTCAACCGTGGAACGGCTGGGCATACTGGCGATCTTGAGCAGCCTAGGGGCGACCGGAACAAACGGTGGAGCGGTGAAATGCGTAGATATCGTTTGGAACGCCGATGGTGAAAACAGGTCGCTGGGGGCTCGCTGACGCTGAGACACGAAAGCCAGGGGTGCAAACGGGATTAGATACCCGCGTA
+
GGGGGFGGGFFGGGGEFGGGFCFGGCGGGDGG@CECFGGGGGGGFGGFFGGEFFDF7FCFEFGGGGGGGGGGGEGEGGGGFGAFFGGGGGDFCCCGGGGGD?E@>FGGGGGGGGGG?FGGDGGFEGGGGEGGGGCEFDGGG7D,@FEFFGGFGGGCGF7CEGFGDFGGFG>FGGGGGGGGGDGGCFDG5CEG8EDGGG+<:5*?857<8*2ACC)15<9C<DE*()0./*6:EFEDB)7E
@M00200:205:000000000-AKKM3:1:1101:8004:6074 1:N:0:1
ATTGGGTGTAAAGCGCACGTAGGCGGATTCCTAAGTCGGGGGTGAAATCCTGGAGCTCAACTCCAGAACTGCCTTCGATACTGGGAATCTTGAGTCCGGGAGAGGTGAGTGGAACTGCGAGTGTAGAGGTGAAATTCGTAGATATTCGCAAGAACACCAGTGGCGAAGGCGGCTCACTGGCCCGGTACTGACGCTGAGGTGCGAAAGCGTGGGGAGCAAACAGGATTAGATACCCGAGTA
+
GGGGGGGGGGGGGGGGGGGGGGGGGDGGGGGGEFGGGGGGGGGGGFGGGGGGGGGGGGGGGGGGGGGGGGGGGGGGGGGGGGGGGGGGGGGGGGGGGGGGGGGGGGGGGGGGGGGGGGGGGGGGCFGGGGGGGGGGGGG7<FG=FGFGGGGGFGGGGGGGGDFGGGGGCFGGGGGGGGFFGGGGGGGGGG+<EEC5:*8EFGGEG8><CGGGGE)))CEGF4CFB*><FBB>GGF)7)00
@M00200:205:000000000-AKKM3:1:1101:19389:6097 1:N:0:1
ATTGGGCTTAAAGGGTGCGTAGGCGGCCTTATAAGTCAGTGCTGAAATATCCCGGCTTAACCGGGAGGGTGGCATTGATACTGTAGGGCTTGAGTAAAGTTGAGGTTGGCGGAATTGACGGTGTAGCGGTGAAATGCTTAGATATCGTCAAGAACACCGATAGTGTAGACAGCTAACTAAGCTTTAACTGACGCTGAGGCACGAAAGTGTGGGGATCAAACAGGATTAGATACCCGCGTA
+
GGGGGGGGGGGGGGGGGGGGGGGGGGGGGGGGGGGGGGGGGGGGGGGGGGGGGGGGGGGDGGGGGGGGGGGGGGGGGGGGGGGGGGGGGGGGGGGGGGGGGGFGGGGGGGEGGGGGGGGGGGGGGGGGGGGGGFGGGGGGGGGGGGGFGGGGGGGFGGGGGGGGGGG9FFFDGGGGGGGFGGGGG?FGGGGG*CDGEFGGGGGDGC7C>+?:FGFDFGFCDFFGFG7>47<FFGGDDFDD
@M00200:205:000000000-AKKM3:1:1101:8305:6101 1:N:0:1
ATTGGGTTTAAAGCGTGCGCAGGCGGTGATGTAAGACAGGTGTGAAATCCCCGGGCTTAACCTGGGAACTGCATTTGTGACTGCATCGCTGGAGTGCGGCAGAGGGGGATGGAATTCCGCGTGTAGCAGTGAAATGCGTAGATATGCGGAGGAACACCGATGGCGAAGGCAATCCCCTGGGCCTGCACTGACGCTCATGCACGAAAGCGTGGGGAGCAAACAGGATTAGATACCCCAGTA
+
GGGGGGGGGGGGGGGGGGGGGGGGGGGGGGGGGGGGGGGGGGGGGGGGGGGGGGGGGGGGGGGGGGGGGGGGGGGGGGGGGGGGGGGEGGGGGGGGGGGFGGGGGGGGGGGGGGGGGGGGGGGGGGGGGGGGGGGGGGGGGGGGGGGGGGGGGGGGGGGEDGGGDCEGDFGGFGGGGGGDGGGGGGGGGFGGGGDGGGGFGGGEGDGGGGGGGGFGFGGGGDCGFGGFF?DF@EGGDB@G
@M00200:205:000000000-AKKM3:1:1101:27512:6106 1:N:0:1
ACTGGGTGTAAAGGGCGCGTAGGCGGTTTGTTAAGTCCGTTGTTAAAGACCGGGGCTCAACCCCGGGTCGGCAGTGGGTACTGGCAGGCTGGACGGCTGGAGAGGCGAGTGGAATTACCAGTGTAGCGGTGGAATGCGTAGATACTGGTAGGAACACCCATGGCGAAGGCAGCTCGCTGGACAGCTCGTGACGCTGAGGCGCGAAAGTGTGGGGAGCGAACCGGATTAGATACCCCTGTAAG
+
GGGGGGGGGFGGGGGGCGGGGGGGGGG:C@EFGGGGGGGGGGGGGGGG@C,7@FGGGCGGGCEEEGGGGGGGDGGGGGEGGGGGGGGGGGFGGFGDEFGC@FGGDGGGGGGGGGGGCD>FC=FC;,DFGGDEFFCGFGGGGGFCAFDFGFGF<FFFC:*1?FDFGGCFGGGG5?+;:5<88;FFGG?EC5F@8CC=888C55:CG=D:@FGGG55DFCGEDGGG9754F6:F<FF*75@7*-
@M00200:205:000000000-AKKM3:1:1101:20684:6128 1:N:0:1
ATTGGGTATAAAGCGTGCGTAGGCGGTTTTCTAAGTCTGCCGTGAAAGCCCCGGGCTCAACCTGGGAATGGCGGTGGATACTGGAAAGCTGGAGTGCGGTAGAGGAGGGTGGAATTCCCGGTGTAGCGGTGAAATGCGTAGAGATCGGGAGGAACATCAGTGGCGAAGGCGGCCCTCTGGACCAGCACTGACGCTGAGGCACGAAAGCGGGGGGAGCAAACAGGATTAGATACCCTCGTA
+
GGGGGGGGGGGGGGGGGGGGGGGGGGGGGGGGGGGGGGGGGGGGGGGGGGGGGGGGGGGGGGGGGGGGGGGGGGGGGFFGGGGGGGGGGGFGGG<FGGGEGGFFGGGGGFGGGGGGGGGGGGGGGGGGGGDBFFFGGGGGGGFFGGGGGGGECFGGGCFFCFGEGGGEGGGGDEGGGGFGGFG5EGGGGG?FCGCGCGGGDGE*CEGD5*:EEG5D@FE+*9@<2*72=?BC+AE4)7@E
@M00200:205:000000000-AKKM3:1:1101:7761:6130 1:N:0:1
ATTGGGTTTAAAGGGCGCGTAGGCGGTCTGCTAAGCGTGTGGTGAAAGCCCGGGGCTCAACCCCGGGTCGGCCGTGCGAACTGGTGGACTGGAGCATGTCAGAGGCAGGTGGAATTCCGGGTGTAGCGGTGGAATGCGTAGAGATCCGGAAGAACATCGGTGGCGAAGGCGGCCTGCTGGGACATGGCTGACGCTGAGGCGCGACAGCGTGGGGAGCAAACAGGATTAGCTACCCTCGTA
+
GGGGGGGGGGGGGGGGEGGGGGGGGGGGGDGGFFGGGGGGGGGCGGGGGGGGEGGFGGGFGGGGGGGGGEGGGGGGGGGGGGGFGFGFGGCGGGGGG<FABFCGGGGGGGGG?FGGGGGGGG>FGFGEGGDGFGGGGGGGGDG;FGGGGGGGFGGCGGDEGGDGGGCFEGEGGGGGGGGGD6@F998EGGGGGGD58CFCEDD8:85CEEGGGDFGF*2@CFGG0<F<?)-0ACF68::/
@M00200:205:000000000-AKKM3:1:1101:7156:6136 1:N:0:1
ACTGGGTTTAAAGAGTTCGTAGGCGGCTCAGAAAGTTGGGTGTGAAATCCCTCGGCTCAACCGAGGAATTGCGCTCAAAACTACTGGGCTAGAGGGAGATAGAGGTGAGCGGAACTGATGGTGGAGCGGTGAAATGCGTTGATATCATCAGGAACACCGGAGGCGAAGGCGGCTCACTGGGTCTTTCCTGACGCTGAGGAACGAAAGCTAGGGGAGCGAACGGGATTAGATACCCTGGTA
+
GGGGGGGGGGGGGGGGGGGGGGGGGGGGGGGFEFGGGGGGGGGGGGGGGGGGGGGGGGGGGGGGGGGGGGGGGGDGGGGGGGGGGGGGGGGGGGGGGG=FFGGGGGGGGGGGGGGGGGGGGGGGFGGGGGGGGFGGGGGGDGGEFGGGGGGGGEGGGGGGGGGGGGGGGGGGGGGGGGGGGGGGGGGGGGGGGGGGGCGGGGGGGGGGGFGGGGED>G>EDDGC2>F<F@BGGGFGFFFG
@M00200:205:000000000-AKKM3:1:1101:12170:6137 1:N:0:1
ATTGGGTGTAAAGGGCGCGCAGGCGGCTTATCAAGTCAGGCGTGAAATTCCCGGGCTCAACCTGGGGGCTGCGCTTGATACTGATGAGCTTGAATGCGGGAGAGGATAGTGGAATTCCCAGTGTAGAGGTGAAATTCGTAGATATTGGGAAGAACACCAGTGGCGAAGGCGGCTATCTGGCCCGTAATTGACGCTGAGGCGCGAAAGCGTGGGGAGCACACAGGATTAGATACCCCCGTAAGA
+
,<FFEC@FEEG<F<7FGEF++6@FGCG7CFEDGFFGGEAFG:@F66E9FGGGGGCFGGFEGGGGC7ECEFGECEDB??FFF9A<BF,FAFFAEEEEFFGGGEFF@E8FCFEEDFFGGG9B>DEDGGFFFFGGCFA=<F<,3@,@F,;DA:FG7F>>FGFF7DCBCG8<ECF>CEC9BCD9C5EGC8=E9:2CCED58@*/:C52:/>DE5*?C*0935*095C51*:)//):9:<C)7@ED<2
@M00200:205:000000000-AKKM3:1:1101:23404:6172 1:N:0:1
ATTGGGTTTAAAGCGTGCGTAGGTGGTGGTTTAAGTCTGATGTGAAAGCCCTGGGCTCAACCTGGGAATGGCATTGGAAACTGGATCACTGGAGTGCGGTAGAGGATGGCGGAATTCCCGGTCTAGCAGTGAAATGCGTAGAGATCGGGAGGAACATCCGTGGCGAAGGCGGCCATCTGGACCAGCACTGACACTGAGGCACGAAAGCGTGGGGAGCAAACAGGATTAGATACCCCCGTA
+
GGGGGGGGGGGGGGGGCFGGGGGGGGGGDFGFGGGGGGGGGGGGGGGGGGGGGCGGGGGGGGGGGGGGFFGGFGFGGGGGGGGGGGGGGGGGGGGFGEGFGGGGGGGGGGGGGGGGGGGGGGGGGGGGGGGGFGGGGGGEEF<DDGGGGGGGEFGFFGGGGGGGGGCG>FGGGE8EG?FF?FGGG5,AED?FGFGEGGGG5FGCDGGFGCEEGGFDDFFGFGDF:DD?F4:CGGGGB:E5
@M00200:205:000000000-AKKM3:1:1101:25451:6212 1:N:0:1
ACTGGGTTTAAAGGGCGCGTAGGCGGCTTATCAAGTCAGGGGTGCAATCCGGCAGCTCAACTGTCGAAGTGCCTTTGATACTGATGAGCTCGAGGGAGGTAGGGGTCTGTGGAACTTCCGGTGGAGCGGTGAAATGCGTTGATATCGGAAGGAACGCCGGTGGCGAAAGCGACGGACTGGACCTCTTCTGACGCTGAGGCGCGAAAGCTAGGGGAGCAAACGGGATTAGATACCCCAGTA
+
GGGGGGGGGGGGGGGGGGGGGGGGGGGGGGGGCGGGGGGGGGFG,CFGGGGEGGGGGGFGGGGGGFGGGGCGGGGGGGGGGGGGGGGGGGGG>FGGGGGGGGGGEGFFGGGGGGGGGGG7FGEGDGFCEGEGGFGGGGGCFFGGGGEGGGGG><FGGGGGGGGGGEGGGGGGGDEGGGCFGGGGGGGGGGDFGGGGDCGGGGDEGGGDC7:8*?:DDF887<EC?DC?469CGGGF@BF+
@M00200:205:000000000-AKKM3:1:1101:14117:6234 1:N:0:1
ACTGGGTTTAAAGGGTGCGCAGGCGGGAAGGTAAGTTAGAGGTGAAATCTCACGGCTCAACCGTGAAACTGCCTTTGATACTGCTTTTCTTGAGTTAGGGAGAGGTTGATGGAATTCCAGGTGTAGCGGTGAAATGCGTAGATATCTGGAAGAACACCGGTGGCGAAGGCGGTCAACTGGCCCTAAACTGACGCTCAGGCACGAAAGCGTGGGTATCAAACAGGATTAGCTACCCCAGTAAGC
+
GGGGGGEGCGGGGGGFEGGGGGG:FGGGGGGFGGGFGGGGGGGGGGGGGFGGGGGGGGGGGGFGFECFGGGGGGGGGGG9FGFGGFGGGGGGFFCFFCGGGGCGGGG8EGGGGGGGGGGGGGGGGFFGGGGGGGDAF7FEGGFGGGGFFFCBBDD<FEECF<FFDFEGGG<**>EEEG<CECEGG,4:<:FGGGGGCFDC*;5>E87<CCCED/0*0<A7FD8*,<*,*))*+;CF:7?C7))
@M00200:205:000000000-AKKM3:1:1101:6954:6259 1:N:0:1
ATTGGGTTTAAAGGGTGCGTAGGCGGCTTTGTAAGTCAGGAGTGAAAGTTTGCGGCTCAACCGTAAAATTGCTTTTGATACTGCGAGGCTAGAATTAGGATGAGGTCAGCGGAATGTGGCATGTAGCGGTGAAATGCATAGATATGCCATAGAACACCAATTGCGAAGGCAGCTGGCTAGACCTGGATTGACGCTGAGGCACGAAAGCGTGGGGAGCGAACAGGATTAGATACCCGCGTA
+
GGGGGGGGGGGGGGGGGGGGGGGGGGGGGGGGGFGGGGGGGGGGGGGGFGGGGGGGGGGGGGGGFGG<FGGGGGGGGGGGGGGGGGGGGGGGGGGGGGGGCFGGGGGGGGGGGGGFFGGFGGGGGGGGGG=FGGGDGGGGGGGGGGGGFFGG9DFFGEGGGA<DEGEGE7C>*,@>>FFGFGGGCF>9:>CG>ECCE>FCCGE>E5)23CGDDGFGFEGCD)AF?<C2*167CFF)))01
@M00200:205:000000000-AKKM3:1:1101:15549:6261 1:N:0:1
ATTGGGTGTAAAGTGTGCGCAGGTGGCTGAGCAAGTCGAGTGTGAAATCCCCGGGCTTAACTTGGGAATTGCGCTCGAAACTACTTGGCTCGAGTGTGGCAGAGGAAGGTGGAATTCCAGGTGTAGCGGTGAAATGCGTAGAGATCTGGAGGAACACCGATGGCGAAGGCAGCCTTCTGGGCCAACACTAACGCTCATGCACGAAAGCGTGGGGAGCCAACAGGATTAGATACCCGTGTAAGA
+
GGGGGGGGGGGGGGGGGGGGGGGGGGGGGGGGGGGGGGGGGFGGGGDFGGGGGGGGGGGGGGGGGGFGGGGGGGGGGGAFFGFGGGGG?ECCFGGFGGGGGGGGGGCFGGGFGGGDFA?FEFEGGFGCGGCFFFCFGCGGGGFDFFGF<FGG7,BBFGGDG7>DEF*@FGGDGGGFDGFFGFGG,DFCF48@EG<ECFFG9;?E>E)8=EGDC8=DD*?8FFFG<G7<7@<7FFCC>).*:A2
@M00200:205:000000000-AKKM3:1:1101:9278:6266 1:N:0:1
ATTGGGTGTAAAGGGTGCGTAGGCGGCCTATTAAGTCAGTTCTGAAATATCCCGGCTTAACCGGGAGGGTGGGATTGATACTGATGGGCTTGAGTGGAGTCGAGGTAGGCGGAATTGACGGTGTAGCGGTGAAATGCTTAGATATCGTCAAGAACACCGATAGTGTAGACAGCTTACTAGAGTCTAACTGACGCTGAGGCACGAAAGTGTGGGGATCAAACAGGATTAGATACCCTAGTA
+
GGGGGGGGGGGGGGGGGGGGGGGGGGGGGGGGGGGGGGGGGGGGGGGGGGGGGGGGGGFFGGGGGEEGGGGGGGGGGGGGGGGGGGGGGGGGFFGGGGGGGGGGGGGGGGGGGCFGGGGGDGGGGGGGDGGGGGGGGGGCEFGGGGGGG<B<FFG@FGGCGEGF9FE>EGFGGGGGGGGGGGGGGGGGGD?FGGGEEFFG=FEGGGGGFFFEED3DFFFFG:FG?FGFF?>CGGFG))9C
@M00200:205:000000000-AKKM3:1:1101:8183:6266 1:N:0:1
ATTGGGTGTAAAGGGTGCGTAGGCGGCTATATAAGTCAGTGGTGAAAGCCCGCAGCTCAACTGCGGAATTGCCATTGAAACTGCATAGCTTGACTCTGGTTGAAGTGGGCGGAATACATCATGTAGCGGTGAAATGCTTAGATATGATGTAGAACACCGATTGCGCAGGCAGCTCACTAAGCCAACATTGACGCTGAGGCACGAAAGCGTGGGTAGCGAACAGGATTAGATACCCTCGTA
+
CEDGGGGGCGGGGGGGGEGGGEGGBFCFFFGGGFFGGGG<D?FFGGFGGGGGGEDGGGGGGGGGG7ECFGF9CFGGG9<CFFGGGGGFGFDC@,<CCCEGCFDFGFF99=::>:DEFFCGAAFAC<AB@>>F>?F,CDGGFCA<FF,FDEA<,,E,,C+><C+,B*5><E7@BD@F?FGFCF?FG>FFC+=B:CD7::*=:;CEE=CFGE8*:CACFGD5>>67:F0)*0-*<@:>.7>*
@M00200:205:000000000-AKKM3:1:1101:22174:6292 1:N:0:1
ATTGGGTGTAAAGGGCGCGTAGGCGGATCTTTAAGTCAGAGGTGAAAGCCCAAGGCTCAACCTTGGAATGGCCTTTGATACTGGGGATCTTGAGACCGGAAGAGGTGAGTGGAACTGCGAGTGTAGAGGTGAAATTCGTAGATATTCGCAAGAACACCAGTGGCGAAGGCGGCTCCCTGGTCCGGTTCTGACGCTGATGCGCGCAAGCGTGGGGAGCAAACGGGATTAGATACCCGCGTACGAT
+
FGGGGGGGGGFGGGGGGGGGGGGGGGCGEGGGGGGGGGGFCFGGG<FCGGGC@EGGGGGFGGFEFGFGFCFGGFCGFGGFGGGD<CC@FGGEEF8FGCE=@EGFGG<FF,?<F,EF9FFFFGGGGF<FCEFA9<FFGGG?<BAFGGCC7>:@FCGGEFFGGFFGDCEEFCFCDEG@FGGG@ECCEEGGG7=FCGG=*+5:5CE*=*7C=1?ECEE3<FC6>3**()9<46:7CG?7>375),((
@M00200:205:000000000-AKKM3:1:1101:26752:6303 1:N:0:1
ATTGGGTTTAAAGCGCACGTAGGCGGCTGGGTAAGTCTGTCTGTGAAAGCCCGGGGCTCAACCCCGTGGATTGCAGGGGATACTGCCTGGCTGGAGACAAGCAGAGGTTGGTAGAATTCCGGGTGTAGCGGTGGAATGCGTAGAGATCCGGAGGAATACCAGAGGCGAAGGCGGCCAACTGGGCTTGTTCTGACGCTGAGGTGCGAAAGCGTGGGGAGCGAACAGGATTAGATACCCCAGTA
+
GGGGGGGGGGGGGGGGCCFGGGGGGGGDFGGGGGGGGGGGGGGFGGGGGFGGGGGGGGGGFGFFGE?FGGGGGGGGGGGGCDGGGGGGGGGGGGGFGGGGGGFDGFGGGGGGGGGGGFGGGCGFGGGGFGGGGGGFGCGEG@CEFFGGGGGGEG:>FGGGG,>FCGGGFGDGEDGGGGFGGGGGGGGFFGGGFGGGGGGGGFFG>;CDGFGGGGFD>GGG3C:<3CG)/97F<??*05BGGA
@M00200:205:000000000-AKKM3:1:1101:23523:6334 1:N:0:1
ACTGGGTTTAAAGGGTGCGTAGGCGGCTTATTAAGTCAGTGGTGAAAGCCTGCAGCTTAACTGCAGAACTGCCATTGATACTGATGAGCTTGAGTATAGTTGAGGTTGGCGGAATGTGTCATGTAGCGGTGAAATGCTTAGATATGACACAGAACACCGATTGCGAAGGCAGCTAGCTAAGCTATAACTGACGCTGATGCACGAAAGCGTGGGGAGCAAACAGGATTAGATACCCGAGTA
+
GGGGGGGDGGGGGGGGGGGGGGGGGGGGGGGGGGGGGGGGGGGGGGGGGGGGGGGGGGGGGGGGGGGGGGGGGGGGGGGGGGGGGGGGGGGGGGGGGGGGGGGGGGGGGGGGGGGGGGGGGGGGGGGGGGGG,AFGGGGGGGGGGGGGGGGGGGGGGGGGGGGGGGGGGGGGGGGGGGCFGG7EGGGGGGGGDEGGGFFFGFFCEG4*?EEEEDDGBGGG:DFGD4@=AFFFFFBDF3==
@M00200:205:000000000-AKKM3:1:1101:6032:6337 1:N:0:1
ATTGGGTGTAAAGCGCACGTAGGCGGTCTGTTATGTCGGATGTGAAAGCCCTTGGCTTAACTGAGGAAGTGCATCCGAAACTGGCAGGCTAGAGTACTAAAGAGGGTCGCGGAATTCCCGGTGTAGAGGTGAAATTCGTAGATATCGGGAGGAACACCGGTGGCGAAGGCGGCGACCTGGGTAGATACTGACGCTGAGGTGCGAAAGCGTGGGGAGCAAACAGGATTAGATACCCTGGTA
+
GGGGGGGGGGGGGGGGGGGGGGGGGGGGGGGGGGGGGGGGGGGGGGGGGGGGGGGGFGGGGGGGGGGGGGGGGGEGGGGGGGGFGGGGGGGGGGCFFGFGGGGGGGEGGGGGGGGGGGGGGGGGGGGGGGGG9FGGFGGGGGGGGGDCCFGGGGGDFEFGGGGGEGGGGGEEGEGCEEGGGGGGG9EFGGD8E5CEGGGGGDEGCGC*:EGGGGF7>C@?>DFFFGGBFBFFC<C=@FFG
@M00200:205:000000000-AKKM3:1:1101:12360:6340 1:N:0:1
ATTGGGTTTAAAGGGTGCGTAGGTGGGCAGGTAAGTCAGTGGTGAAATCTCCGGGCTTAACCCGGAAACTGCCATTGATACTATCTGTCTTGAATACCGTGGAGGTGAGCGGAATATGTCATGTAGCGGTGAAATGCTTAGATATGACATAGAACACCAATTGCGAAGGCAGCTCACTACGCGAATATTGACACTGAGGCACGAAAGCGTGGGGATCAAACAGGATTAGATACCCTCGTA
+
GGGGGGGGGGGGGGGGGGGGGDGGGGGFFGGGGGCFGFFGGGGFGGGGFCGGDGGGGGGGGGGEEGGGGGGGGGGGGAFFGGGGGGEFGGGGGGGGGGDGGFGGGGGGGGGGGCFFGGGFCGDGGDGEGGGFCAFFGGGGFGGGGFCFGGFGGGGGGGGGGG9E7=@E7ECEC3,@EFCA@ECBCGGFC:@CF922;F***7CD5C)8*41=7*5D3;FFG48*3C174ACG9,87>)05
@M00200:205:000000000-AKKM3:1:1101:17118:6363 1:N:0:1
ACTGGGCTTAAAGGGCGCGTAGGCGGGCAGCCAAGTCCGGGGTGAAAGCTCCCGGCTCAACCGGGAAAGTGCCTTGGATACTGGCCGTCTTGAGGGAGATAGGGGCGAGTGGAACTTCCGGTGGAGCGGTGAAATGCGTTGATATCGGAAGGAACGCCGGTGGCGAAAGCGACTCGCTGGACCTCTTCTGACGCTGAGGCGCGAAAGCCAGGGGAGCGAACGGGATTAGATACCCGCGTA
+
GGGGGGGGGGFGGGGGGGGGEEGGGGGGGGGGGGGGGGGGGGGGGGGGGGGGGGCEEGGGGGGGGGGGFGGGGGGGGGGGGGGGGGGGGGGFCFGGGGGGFGGGGGGEGGGGCFFGGGGEEFGGGGGGGGGGFCGGGFGGGGGGGGDGCFGGGGGGGGGGGGGGD5EGGGDGGGGGGGGGGGGGGGGGGGGGGGG=GCFGGGGG>EGCF6CC:5><BEGEG:?C(CFBF44:CFC5787:
@M00200:205:000000000-AKKM3:1:1101:24645:6375 1:N:0:1
ACTGGGTTTAAAGCGCGCGCAGGCGGGTCCTGTAAGTCGGAAGTGAAATTTCGGAGCTCAAATCCGAAGCTGCTTCCGATACTGCGGATCTAGAGACCGGTAGCGGTCGGTGGAATTACAGGTGTAGCGGTGGAATGCGTAGATATCTGTAAGAACACCCGTGGCGAAGGCGGCCGACTGGGCCGGATCTGACGCTGAGGCGCGAAAGCGTGGGGAGCAAACAGGATTAGATACCCGAGTA
+
GGGGGGGGGGGGGGGGGGGGGGGGGGGGGGGFFGFGGGGGDCEGGCEFEEEGGGFFCAF<F,,CEEG>:FGFGFGG8?FE7:F<FFG:+8EEEFFEFGFCGDE,==BFEGFGGFEGFFGCDFGFFCFGCGGECECFFFGGE@*@<BFGFGGCACE::FGG7FCCC@CEGCGD58>88EGGGGGFDC8;5>CEFGGEDCFGGDCC8CGGGEC8?8>*87*A7<57,19)99>:<CF2<).A*
@M00200:205:000000000-AKKM3:1:1101:10222:6388 1:N:0:1
ATTGGGTATAAAGTGTGCGCAGGTGGCCGCGCAAGTCGAGTGTGAAATCCCCGAGCTTAACTTGGGAATTGCGCTCGAAACTACGTGGCTCGAGTGTGGCAGAGGAAGGTGGAATTCCACGTGTAGCGGTGAAATGCGTAGAGATGTGGAGGAACACCGATGGCGAAGGCGGGTCTCTGGGCATCTCCTGACGCTGAGGCGCGAAAGCGTGGGGAGCAAACGGGATTAGATACCCCAGTAAGA
+
FGGGGGGGGGGGGGGGGGGGGGGGGGGGGGGGGGGGGGGGGGGGGGGGGGGGGEGGGGGGGGGGGGGFGGGGGGDGGGF@GEFGGGGEGGGGEGFGGGGGGGGFGGFGGGGGFFGGGGEGGGGGGGGGGGGGFGGDFFGGGGGFGGGGG,,CC<FFGGGCGGGGDFGGDGCCEEGEFGGGEFEGCEDFFCCFEGGGDC=FEGEE5?7<CCDE5CDGFF?+CD//8C5?*66*<<F*)09ED92
@M00200:205:000000000-AKKM3:1:1101:10947:6391 1:N:0:1
ATTGGGCATAAAGGGTGCGTAGGCGGGCAGATAAGTCAGTGGTGAAATCTCTGGGCTTAACCCAGAAACTGCCGTTGATACTATTTGTCTTGAATATCATGGAGGTAAGCGGAATATGTCATGTAGCGGTGAAATGCTTAGATATGACATAGAACACCGATAGCGAAGGCAGCTTACTACATGTTAATTGACGCTGAGGCACGAAAGCGTGGGGAGCAAACAGGATTAGATACCCTTGTAAGA
+
GGGGGGGGFGGGGGGGGGGGEGGGGGGCGGGGGGGGGGGFGGGGGGGGGGGGGGEFGGFGGGGGGGGGGGGGGGEGGFGGGGGGGGGGGGGGGDGGGGGFGGCFGGCFGGFGGGGGGGGGAFGFFGGDGGEGFGCFGGGFGFGFEFAFF9F,?FEGGGGGDFD9C+>F7D>EGGGGGGGD>CFGFFFFFCG7:CGG>FGGGFEGEEDFGEGGEE>GBCCCDF*/2CC<**4CC,+CF.1::4<
@M00200:205:000000000-AKKM3:1:1101:17791:6392 1:N:0:1
ATTGGGCATAAAGGGAGCGTAGGCGGATAGTTTAGTCAGAGGTGAAAGCCCAGGGCTCAACCTTGGAATTGCCTTTGATACTGGCTATCTTGAGTATGGAAGAGGTATGTGGAACTCCGAGTGTAGCGGTGAAATTCGTAGATATTCGCAAGAACACCAGTGGCGAAGGCGGCTCACTGGCTCATTACTGACGCTGAGGCTCGAAAGCGTGGGGAGCAAACAGGATTAGATACCCCAGTCAGA
+
AFFCGCGGAFECFGGCFGGGECGDFG@F,CFGFFFFGFFGEFGGGGEFGGF8ED7FFF@9FEDEC<8,E8@FG<<CEF<EGGFFGFGGFCCF,9EFEFCCE=CE<F9,4C<,?FEEFFE=CGGFDF,+484BE?EFA<F8=7EC;FF?:F+=AAF8D=DFGGDEDC8+3@<8EDE99B33@88:D;;DC>,,;AG58,*=6?=*,:/7=7877*:5=CB+**=1=67<6=4:0A89>))2*))
@M00200:205:000000000-AKKM3:1:1101:5756:6407 1:N:0:1
ATTGGGTTTAAAGGGTGCGTAGGCGGCTACCTAAGTCAGTGGTGAAAGCCCGCAGCTCAACTGCGGAATTGCCATTGAAACTGAGTAGCTTGAATCTGGTTGAAGTGGGCGGAATACATCATGTAGCGGTGAAATGCTTAGATATGATGTAGAACACCGATTGCGAAGGAAGCTCACTAAGCCAACATTGACGCTGAGGCACGAAAGCGTGGTTCGCGACCAGGATTAGATACCCCCATACGA
+
FGGGGGGCG@EGGDEFGEG;;FEGGGGGDGGDFGGGGGGD<FCFDGGGGGGFEGFECFFGGG@FC7+CFGGFFGFF,FEDGGFF<F,EFFGC<FDFFFEEFCFFEFGACFGDE+AFGGFEFEBBBFE7+BF+DFA5,5,33><F9CDC,EF,,EFBFG7+CC<D:C*:3,33,@D;>FFGCFFDFGFF?D9,*:**4,/:CF5CC8)*:=4<*11)./=*/55*(7C<FFFC+3<9<).*2,(
@M00200:205:000000000-AKKM3:1:1101:9488:6425 1:N:0:1
ATTGGGTTTAAAGAGCTCGTAGGCGGTTTGTTGCGTCGGCTGTGAAAACTCGGGGCTTAACTCTGAGCTTGCAGTCGATACGGGCAGACTTGAGTTCGGCAGGGGAGACTGGAATTCCTGGTGTAGCGGTGAAATGCGCAGATATCAGGAGGAACACCGGTGGCGAAGGCGGGTCTCTGGGCCGATACTGACGCTGAGGAGCGAAAGCGTGGGGAGCGAACAGGATTAGATACCCGAGTA
+
GGGGGGGGGGGGGGGGGGGGEGGGGGGGGGGGGGGGGGGGGGGGGFGGGGGGGGGGGGGGGGGGGCGGGGGGGGGGGGGGGGGGGGGGGGGCFFGGGGGGGGGGGGEGGGGGGFGGGGGFGGGGGGGGGCEGGFGGGGGGGGGGGGGGGFDEEFGGGGFGGGGGG:EGGFGGDGGFGGFFGGEGE5?EFFGGGDGGGGG659=ECEDGGCCGGG@C>E58C);*(2C?FF9FCC?)55>*
@M00200:205:000000000-AKKM3:1:1101:26047:6425 1:N:0:1
ACTGGGTTTAAAGTGTGCGCAGGTGGCCTCGCAAGTCGAGTGTGAAATCCCCGGGCTTAACTTGGGAATTGCGCTCGAAACTACGGGGCTTGAGTGTGGCAGAGGGAGGTGGAATTCCACGTGTAGCGGTGAAATGCGTAGAGATGTGGAGGAATACCGGTGGCGAAGGCGGCCTCCTGGTTCAATACTGACGCTGAGGTGCGAAAGCGTGGGGAGCAAACAGGATTAGATACCACCGTA
+
GGGGGGGGGGGGGGGGGGGGGGGGGGGGGGGGGGGGGGFGFGGGGGGGGGGGGGGGGGGGGGGGFGGGGGGGGGGGGGGGGGGGGGGGGEFGGGGGGGGGGGFGGGGGGEGGFGGGGGGGGEGGGGGGGEGGGGGGGGEGGGGCDDFGFAFGFGGGGGGGEGGGEFEGGCGGDGGGFFGGGGFEGGGF?FGCGDD=EEFCFGGGGCC4EE>EGGFGBG;EGFGGF:C29F9F7<+*))):
@M00200:205:000000000-AKKM3:1:1101:6857:6461 1:N:0:1
ATTGGGTTTAAAGCGTGCGTAGGCGGATGCCTAAGTACCTTGTGAAATCCCACGGCTCACCCGTGGAACTGCTTGGTATACTGGGTGTCTTGAGCCACTTAGGGGCTACCGGAACAAATGGTGGAGCGGTGAAATGCGTAGATATCATTTGGAACGCCAATGGTGAAAACAGGTAGCTGGGAGTGTGCTGACGCTGAGACACGAAAGCCAGGGGAGCAAACGGGATTAGATACCCTAGTA
+
GGGGGGGGGGGGGGGGGGGGGGGGGGGGGGGGGGGGFFGGGGGGGGGGG@GGGGGGGGGGGGGGGGGGGGGGGGGGGGGGGGGGGGGGGGGGGGGGGGFGGGGGGGGGGGGGGGGGFGGGGGGGGGGGGGGGGGGGGGGGGGCFGGGGGGGGGGGGGGGGGGGGGGGGGGGGDGGGGGGGEGGGGGFACFFFEGGGGGGGGFGEGED<FGGGG8>D>GGG<GEG;DGFFFFG?<<CFFFF
@M00200:205:000000000-AKKM3:1:1101:16348:6465 1:N:0:1
ATTGGGCATAAAGAGCTCGTAGGTGGCTGGTCGCGTCTGCCGTGAAAGCCCGCAGCTTAACTGCGGGTCTGCGGTGGATACGGGCCGGCTAGAGGTAGGTAGGGGCAAGTGGAATTCCTGGTGTAGCGGTGAAATGCGCAGATATCAGGAGGAACACCGGTGGCGAAGGCGGCTTGCTGGGCCTTACCTGACGCTGAGGAGCGAAAGCGTGGGGAGCGAACAGGATTAGATACCCCCGTA
+
GGGGGGFCFGGGGGGGGGGGGGGEGGDGGGGGGGGGGGGGGGGGGGGGGGGGFDGGGGGGGGAEGGGGGGGG@7?FGGGGGGGGGGGDGDGGGGGGGGGGFGGGGGGGF?DGGGGGGGGGGGGGGGGGGGGCGGGGGGGGECEFGGGGFFEGGGGGGGGGGEGGGEGGGGGGD8B@FFFGDGCCFGGGGGGGEEDE5EF+:FGGDGC4:58EEGDGFGGGGGGGBCF>FBDGGGCFDBFC
@M00200:205:000000000-AKKM3:1:1101:5096:6489 1:N:0:1
ACTGGGTTTAAAGGGCGCGTAGGTGGCACGTCAAGCGTGCGGTGAAAGCCCGGGGCTCAACTCCGGGTCGGCCGTGCGAACTGGCGTGCTCGAGCATGGTAGAGGCAGGTGGAATTCCGGGTGTAGCGGTGGAATGCGTAGAGATCCGGAAGAACACCGGTGGCGAAGGCGGCCTGCTGGGCCATGGCTGACACTGAGGCGCGACAGCGTGGGGAGCAAACAGGATTAGATACCCGTGTAAGA
+
GFGGGGGGGGGGGGGGGGGGGGGGGGGGGGE8FGGDEFEGGGGGGGGCGGGG:FGGGGGGGACCCFGFGGGGGGGGGGGGGGGG8:CFGGGGGG@FGGGFGGGGGGEEGGGGGGGGGGGGGGGGGGGGGGGGEGGGGGGGGGGGGFFGG>CFGGGGGGGECFGGGGGGGGGGG>E*/@FGGGGEGGDEFGGGGGF6FGCG=CEE5?DGG5EEGG@DDGGGGGFG<:F<FF9DGGGG)8FFDAF
@M00200:205:000000000-AKKM3:1:1101:21470:6491 1:N:0:1
ATTGGGTTTAAAGGGTGCGTAGGCGGTACGGCAAGTTGGATGTGAAATACCTCGGCTTAACCGAGGAACTGCGTTCAAAACTGCCGTGCTTGAGTGAGACAGAGGTAAGCGGAACTTAGGGTGGAGCGGTGAAATGCGTTGATATCCTAAGGAACACCGGTGGCGAAAGCGGCTTACTGGGTCTCAACTGACGCTGAGGCACGAAAGCTAGGGTAGCGAACGGGATTAGATACCCCAGTA
+
GGGGGGGGGGGGGGGGGGGGGGGGGGGGEGGGGGGGGGGGFGGGGGGGGGGGGGGGGGGGGG::FCCFFGGGGGGGGGGGFGGGGGGGGGGGGFFGGGGGGGGGFGFGGGGGGCFDGFGG8FBFFFGGDFGGGFGFCCGEECFDGGGDCFGGFGFGGGD7FGF@EGECFGGGGGGGGFAFCEGFGGG?GGGGGCDCEC*:*85CCC<5FFGFDFFD:=E87)ADFG4>F*6:FFE5))9E
@M00200:205:000000000-AKKM3:1:1101:19150:6508 1:N:0:1
ATTGGGTTTAAAGCGTGCGTAGGTGGTTCGTTAAGTCTGCCGTGAAAGCCCCGGGCTCAACCTGGGAATGGCGGTGGATACTGGCGGACTAGAGTGCGGTAGAGGGTGGTGGAATTCCCGGTGTAGCAGTGAAATGCGTAGAGATCGGGAGGAACATCTGTGGCGAAGGCGGCCACCTGGACCAGCACTGACACTGAGGCACGAAAGCGTGGGGAGCAAACAGGATTAGATACCCTAGTA
+
GGGGGGGGGGGGFGGGGGGGGGGGGGGGGGGGGGGGGGFGGGGGGGGGGGGGGDFGGGGGGGGGGGGGGGGGGGGGGGGGGGGGGGGGGGGGGGGAFGGGGGGGFGGGGGGGGGGGGGGGGGGGGGGGGGGGG<=<F@FGGGGFGGGGGGGGGGGGFGGEF@EG8FCFCFGGGGGFGCCFGGGGGGFGF4FCFGG?CG=GDGGEEG3FEGEEDC@GD*;FG4@D2CGBF427@FGC)8@E
@M00200:205:000000000-AKKM3:1:1101:13894:6516 1:N:0:1
ATTGGGTTTAAAGCGTGTGTAGGCGGGCCGTTAAGTACCTTGTGAAATCCCCCGGCTCAACCGGGGAACGGTTGGGTATACTGGCGGCCTTGAGAGGCCTAGGGGCGAGCGGAACAAGCGGTGGAGCGGTGAAATGCGTAGATATCGCTTGGAACGCCGACGGTGAAAACAGCTCGCTGGGGGCCATCTGACGCTGAGACACGAAAGCCAGGGGAGCGAACGGGATTAGATACCCTAGTA
+
GGGGGGGGGGGGGGGGGGGGGGGGGGGGGGGGGGGGEFGFGGGGGGGGGGGGGGGGGGGGGGGGGGGGGGG7FGGGGGGG<EGGGGGGGGGGGGGGGGGGGGGGGGGGGGGGGGGGGGGGGGGGGGGGGGGGGGGGGGGGGGGGGGGGFGGGGGGGGGGGGGGGGGFGGGGGFGGGGGGGGGGGGGGGGGGGGGGGGGGFGGGGGGGG=6EGGG@DFGGGDGCC0CDBFFAGCFGG4@FG
@M00200:205:000000000-AKKM3:1:1101:10504:6519 1:N:0:1
ATTGGGTTTAAAGGGTGCGTAGGCGGCTTGTTAAGTCAGCGGTGAAATCCCAGGGCTCAACCCTGGAACTGCCGTTGATACTGGCAAGCTTGAGTTCGGTCGAGGCGGGCGGAACTGGTGGTGTAGCGGTGAAATGCATAGATACCACCAACAACCCCGATTGCGAAGGCAGCTCGCTGGGCCGAAACTGACGCTGAGGCACGAAAGCGTGGGGAGCCAACAGGATTAGATACCCTAGTA
+
E<DF@EFFEFGGGGGFBF:@B@F,@@B7CCFGGGFGGFFGCFGEGGGGCFGCGFGGGGFGGGGGGGFGGFGG8:6BFGGEGGGGGGF@FGGFFGFGGGGFEGC:CGECEDGDCFCG,<D:FGG<CFFGDC7F<FA9FFFGGFEG?CFGF:,*@<FCGGG:F:FGDE*=7BF7CFF1?/;:*CFCEGGGGG9F:=7**A8C:>ECCEDFGC;8>C>DF*A*5C*9(0*)/*5:+:<*))9C
@M00200:205:000000000-AKKM3:1:1101:27026:6533 1:N:0:1
ACTGGGTTTAAAGCGTGCGTAGGTGGTGGTTTAAGTCTGCTGTGAAAGCCCTGGGCTCAACCTGGGAACGGCAGTGGAAACTGGCGAACTAGAGTGTGATAGAGGATGGTGGAATTCCCGGTGTAGCGGTGAAATGCGTAGAGATCGGGAGGAACACCAGTGGCGAAGGCGGCCATCTGGATCAACACTGACGCTGAGGCACGAAAGCGTGGGGAGCAAACAGGCTTAGATACCCGAGTA
+
GGGGGGGGGGGGGGGGGGGGGGGGGGGGGGGGGGGGGGGGGGGGGGGGGGGGGGGGGGGGGGGGGGGGGGGGGGGGGGGGGGGGGGGGGGGGGFFGGGGGGGGGGGGGGGGGGGFGGGGGGGGGGGGGGGGGGGGGAFGGGGFD9FGGGGGGEFGGGGFGGGDGGGEGGGGD>EGGGGGGGGGFGGGGGGGGGGD=CFGGGGCEGG:GG=EGGGFD37FFGGFF(*24FF>FGGGGFBFC
@M00200:205:000000000-AKKM3:1:1101:18377:6535 1:N:0:1
ACTGGGTATAAAGCGCGCGCAGGCGGGTCTGGTAAGTCGGAAGTGAAATTTCACGGCTCAACCGTGAAGCTGCTTCGGATACTGCGGATCTAGAGATCGGTAGAGGTCGGTGGAATTACAGGTGTAGCGGTGGAATGCGTAGAGATCTGTAAGAACACCCGTGGCGAAGGCGGCCGACTGGGCCGAATCTGACGCTGAGGCGCGAAAGCGTGGGGAGCAAACAGGATTAGATACCCGTGTAGA
+
GGGGGGGGGGGGGGGGGGGGGGGGGGGGGGGGGGDFFGGGGGEGGGGGGGGGGGGGGGGFGGGGGGGGGGGGGGFGGGGGEGFGGGGGGGGGGGGGCFGGCGGDEFGGGGGEGGGGGGGGFGGGGGGGGGGGEFGGCGGDGDGGFGGGGGEFGFFGGGGFGGCEGGEGGGGGGGGGGGGGGGGGGGGGGFGFFGGGDEG5CGGGECDGGGECCG5DDGGGFGGF?FF<FFDGGG6CDFFFDB9
@M00200:205:000000000-AKKM3:1:1101:9447:6537 1:N:0:1
ATTGGGCATAAAGTGCACGTAGGCGGCATTGCAAGTGTCCGGTGAAATCCCACGGCTCACCCGTGGAACTGCCTGGCAGACTGCAATGCTCGAGTGTGGTAGGGGAGAGCGGAACTCCTGGTGGAGCGGTGAAATGCGTAGATATCGTCTGGAACGCCAACGGTGAAAACAGACAGCTGGGAGTGTGCTGACGCTGAGACACGAAAGCCAGGGGAGCGAACGGGATTAGATACCCCAGTA
+
GGGDFGFGGGGGGGGGGGGFGGGGGGGGGGGGGGGGGGGGGGGGGGFGGGGGGGGGGGGGGGGGGGEGGGGGGGGGGGGGGGGGGFGGCFFG=FFGGGGGFGFGGDGGEGGDG:FFFGGGGGGG?FGGGGGGGGGGGGGGG7FGGFGGGGGGGFGGGGCGGGGGGGFGGFGCGGGFGGGGGGGEGGGGFGGGDGGGDG?FFGDE8CGGGFCFC8ADEGGEDCCC?:C?7=:CFDEF>B?+
@M00200:205:000000000-AKKM3:1:1101:7323:6556 1:N:0:1
ATTGGGTTTAAAGCGCGTGTAGGTGGCGGCCTAAGTACCTTGTGAAATCCTGCGGCTCAACCGCAGAACTGCTTGGTATACTGGGTCGCTTGAGACATTCAGGGGCAACTGGAACAAGCGGTGGAGCGGTGAAATGCGTAGATATCGCTTGGAACGCCAAAGGTGAAAACAGGTTGCTGGGGATGTTCTGACACTGAGACGCGAAAGCCAGGGGAGCGAACGGGATTAGATACCCCTGTA
+
GGGGGGGGGGGGGGGCGCFGGGGGGGGGGGGGGGGGGGAFGGGGDGGGGGGGGGGGGFGGGGGGGGGFGGGGGGGGGGGGFGGGGGGGGGGGGGGGGGGGGGGGGGGGGGGGGGGGGGGGGGGGGFGGGGGGGAFFF7CGGGCGGGGGGEFDGGGGGG>E@FGGGG9FFGGGFGGGGGGGEEGCGGFG77=ECFGGDGGGGDGGGCGG*65AEG>DDC8ED38<?<<>FFA>:<EC>FFG
@M00200:205:000000000-AKKM3:1:1101:6967:6567 1:N:0:1
ATTGGGTTTAAAGCGCACGTAGGCGGCTTTTTAAGTCGGGGGTGAAATCCTGGAGCTCAACTCCAGAACTGCCTTCGATACTGAAGAGCTTGAGTCCGGGAGAGGTGAGTGGAACTGCGAGTGTAGAGGTGAAATTCGTAGATATTCGCAAGAACACCAGTGGCGAAGGCGGCTCACTGGCCCGGTACTGACGCTGAGGTGCGAAAGCGTGGGGAGCAAACAGGATTAGATACCCGAGTAAGA
+
GGGFGGGGGGGGFDGGEFGFFGEGGGGGGGGGGGGFFGGGEGGGDDFGGGGGGGGFFGGGGGGGGGGGGGGGGGGGGFCFECEEGGGGGGFGGGGGCFGGGEGGGGGDGFG@FFGGGGGGGGGFGDGFGFGFCCFC<BFCCFFFGFGGGEGDCGCFGGFGCGF::B:FGCFDEEGGF?FFGCGGGGGDGGFDGC5EC8FGGGD5C87FECECCEBC:GGF<9AC<6:>**.:CFFD@5>E7AD
@M00200:205:000000000-AKKM3:1:1101:17714:6569 1:N:0:1
ATTGGGTGTAAAGGGCGCGTAGGCGGCCTTGTCAGTCGGGCGTGAAAGCCCGGGGCTCAACCCCGGAACGGCGCCCGAGACGGGAAGGCTGGAGACCGGGAGAGGAGGGTGGAATAGCCAGTGTAGAGGTGAAATTCGTAGATATTGGTAAGAACACCGGTGGCGAAGGCGGCCAACTGGACCACAACTGACGCTGAGGCGCGAAAGCGTGGGGAGCAAACAGGATTAGATACCCGTGTAAGA
+
GCGGGGGGGGGGGGGGGGGGGGGGGGGGGGCEDFGGGDGGEGGGGGGGGGGGGGGGGGGGGGGEGGGGGGGGGCFFFEGCFEGG7FGGGGFGGGACFGGGGGCFG:FEG>FGGGDBECDFGGGCGGGGGGGGGGGDGGG@EFFGGG9:,>:CGGG8FGG7FGDG>E5EGGGGG>CFECCFFFF8FFFGDGGCGGGDGGFGGGGGGDGF*/CEGGECDGGGGFEG?FF2?F4F:EGC.<@:C>4
@M00200:205:000000000-AKKM3:1:1101:13646:6601 1:N:0:1
ATTGGGTTTAAAGGGCTCGTAGGCGGCCAACTAAGTCGGATGTGAAATCCCCAGGCTCAACCTGGGAACTGCATCCGATACTGGATGGCTTGAATTCGGGAGAGGGATGCAGAATTCCAGGTGTAGCGGTGAAATGCGTAGATATCTGGAGGAACACCGGTGGCGAAGGCGGCATCCTGGACCGGCATTGACGCTGAGGCGCGAAAGCCAGGGGAGCAAACGGGATTAGATACCCGCGTAAGCT
+
GGGGGGGGGGGGGGGGGGGGGGGGGGGGGGGGGGGGGGGGGGGGGGGGGGGGGGGGGGGGGGGGGGGGGGGGGGGGGGGGGGGGGGGGGGGGGGGGGGGGGGGGGGGGGGGGGGGGGGGGGGGGGGGGGGGGGGGGGGGGGGGFFGGGCGFGGGGGGGDGGGGGGFGGGGGGGGGGGGGGGGGGGGGDGGGGGGGGGFGGGCGCGEGGGGGGGGFGEGGGGD8D:DG?F=ACFFGGEFE*>:))
@M00200:205:000000000-AKKM3:1:1101:3977:6613 1:N:0:1
ATTGGGTTTAAAGCGTGCGCAGGCGGCTTCCTAAGTCAGATGTGAAATCCCCGGGCTCAACCTGGGAACTGCGTTTGAAACTGGAAGGCTAGAGTGCGGCAGAGGGGGGTGGAATTCCACGTGTAGCAGTGAAATGCGTAGATATGTGGAGGAACACCGATGGCGAAGGCAGCCCCCTGGGCCAGCACTGACGCTCATGCACGAAAGCGTGGGGAGCAAACAGGATTAGATACCCCTGTA
+
GGGGGGGGGGGGGGGGGGGGGGGGGGGGEGGGGGGGGGGGGGGGEGGGGGGGGGGGGGGGGGGGGGFFGGGGGEGCFGGGGGGGGGGGGGGGGGGGGGGGGGGGGGGGGGGGGGGGGGGGGGGGGGGFGGGGGGGGGGGGGGGGGGGCG9FGEGGGGGGEEEGFGGGGEFGGGGGDDGGFGGGG5;*;CCFGDEDDGFFGGGCE*;9FG=>CGGFGFGGFDGGD:<F<F?<7CCFGFFFF
@M00200:205:000000000-AKKM3:1:1101:12263:6617 1:N:0:1
ACTGGGTTTAAAGGGTACGTAGGCGGCGCTGTTAGTCGGGTGTGAAAGCCCTCGGCTCAACCGAGGAATTGCGCCCGATACTGCAGTGCTTGAGGGAGACAGAGGTAAGCGGAACTGATGGTGGAGCGGTGAAATGCGTTGATATCATCAGGAACACCGGTGGCGAAAGCGGCTTACTGGGTCTCTTCTGACGCTGAGGTACGAAAGCTAGGGGAGCGAAGGGGATTAGATACCCCCGTA
+
GCGGGGEEEGGGGGGGGGGGGGGGGGGGGGGFFFGCEFEGGGGGGGGGGGGGGGGGGGGGGGGGGGGGGGGGGGCEDE7FGEGGGGGFGGGGGGGGGEEGGGF@GGGC<FGGGDGEGCFGGFGGGGCFGEFGGGGFGGGGGGGGCFAFFFGGGGGGGGGGCFGCEEGGEGGGECECFGGFFGCGFGGGGGGGG=DG5CCEGGCGGEGCCCFGGG)CBGGGGG5<9DGBFF<GGFC*7585
@M00200:205:000000000-AKKM3:1:1101:27837:6618 1:N:0:1
ATTGGGTGTAAAGCGTGCGCAGGCGGTGATGTAAGACAGATGTGAAATCCCCGGGCTCAACCTGGGAACTGCATTTGTGACTGCATCGCTGGAGTGCGGCAGAGGGGGATGGAATTCCGCGTGTAGCAGTGAAATGCGTAGATATGCGGAGGAACACCGATGGCGAAGGCAATCCCCTGGGCCTGCACTGACGCTCATGCACGAAAGCGTGGGGAGCAAACAGGATTAGATACCCCGGTA
+
GGGGGGGGGGGGGGGGG>GGGGGGGGGGGGGGGGFGGGGGGGGGGGGGGGGGGGGGGGGGGGGGGGGFG?FFFGFGGFFGGGGGGGGGGGGGGFGDDFEEGGGGGGGGGEGGGFGGGGGGGGEFGGDGGFDBFGGGGGGG>F<FGCCFDGGGECGGDEGE>:FGEEGGGGGGF8@@FFFG7CEGFGGFFGGGGG7CEC++0:ECEGGFCE**/85DBF6845F46DD<7@AGGGFGE55C
@M00200:205:000000000-AKKM3:1:1101:13616:6640 1:N:0:1
ACTGGGTTTAAAGCGTGCGTAGGTGGTTGTTTAAGTCTGTTGTGAAAGCCCTGGGCTCAACCTGGGAACTGCAGTGGAAACTGGACAACTAGAGTGTGGTAGAGGGTAGCGGAATTCCCGGTGTAGCAGTGAAATGCGTAGAGATCGGGAGGAACATCCATGGCGAAGGCAGCTACCTGGACCAACACTGACACTGAGGCACGAAAGCGTGGGGAGCAAACAGGATTAGATACCCGAGTAAGCT
+
GGGGGGGGGGGGFGGGGEGGGGGGGGGGGGGGGGGGGGGGGGGGGGGGGGGGGGGGFGGGGGGGGFGGGGGGGGGGGFGGGGGGGGGGGGGGGGGGGGGGGGGGGGGGGGGCGEGGGGGGG=FGC<FFCGGFGGGGGGFEECGGGGGGGDGDGGGGGGGGGGFGDDEGGGEEGGGGGGGFFGGG5EECGFGFGGGGFF>FDGGGGGGGGCEDFG5DECFFCFGF?CFEF+9D9?8C)>5E7:))
@M00200:205:000000000-AKKM3:1:1101:7396:6662 1:N:0:1
ATTGGGTTTAAAGCGTGTGTAGGCGGATGCCTAAGTACCTTGTGAAATCCCACGGCTCACCCGTGGAACTGCTTGGTATACTGGGTGTCTTGAGCCACTTAGGGGCTACCGGAACAAATGGTGGAGCGGTGAAATGCGTAGAGATCATGAGGAAGACCAGTGGCGAAGGCGGGTCTCTGGACAGTTCCTGACACTGAGGCACGAAGGCCAGGGGAGCAAACGGGATTAGATACCCTCGTA
+
GGGGGGGGGGGGGGGGGGGGGGGGGGGGGGGGGGGGFGGGGGGGGGGGGGGGGGGGGGGGGGGGGGGGGGGGGGGGGGGGGGGGGGGGGGGGGGGGGGGGGGGGGGGGGGGGGGGGEFGGGGGGGGGGGGGGGGGGGGGGGGFFGGGGGGGGGGGGGGGFGGGGGGGGGGGGGGGGGGGGGGGGGGGCFGFCGGGGGGGGGGGEGGGGFGGGGGFGFGGGGGGGFGFBFFFGGGFFFBFC
@M00200:205:000000000-AKKM3:1:1101:19847:6663 1:N:0:1
ATTGGGCATAAAGGGTGCGTAGGCGGTCTTATAAGTCAGTGCTGAAATATCCCGGCTTAACCGGGAGGGTGGCATTGATACTGTAGGACTTGAGTAAAGTTGAGGTAGGCGGAATTGACGGTGTAGCGGTGAAATGCTTAGATATCGTCAAGAACACCGATAGTGAAGACAGCTTACTAAACCTTAACTGACGCTGAGGCACGAAAGTGTGGGGATCAAACAGGATTAGATACCCCCGTT
+
G<FGGGGGGGGGGDGGGEGGGGDGGGGDGDDFGGGG<FGGGFGGAFGGC@FGGGGGCGGGGGG:@+CEEE:@FFGCFGFFD,5C5CADG<=<5FFGAF9F,BFEEEGGFF=FEGGGGGGGGGF::FFE@=>DDFFAEFGCF9A3@>CFFF79FFGFGGG>B>>ECGGGGGGFCGF9DFC@CF,?ECCC:CC@>=<5CFGF58EGGGGG9A@:FEBCA=F?8CCFDC>EA6.:9CFC>>>*
@M00200:205:000000000-AKKM3:1:1101:11201:6664 1:N:0:1
ATTGGGCTTAAAGAGCACGTAGGCCGGTCTGCAAGTCGATTGTGAAAGCCCCGGGCTCAACCTGGGAATTGCAGTCGATACTGTGGATCTTGAATGTCCGAGAGGATGGCGGAATTCCCGGTGTAGAAGTGAAATTCGTAGATATCGGGAAGAACACCTGAGGCGAAGGCGGCTATCTGGCGGAACATTGACGCTGAGGTGCGAAAGCGTGGGGAGCAAACAGGATTAGATACCCCAGTA
+
GGGGGGGGGGGGGGGGGGGGGGGGGGGGGGGGGGGGGGGGGGGGGGGGGGGGGGGGGGGGGGGGGGGGGGGGGGGGGGGGGGGGGGGGGGGGGGGGGGGGGGGGGGGGGGGGGGGGGFGGGGGGGGGGGGGGGGGGGGGGFGCGGGGGGGEDFGFGGEFGGGGGGGGG>CFGDDCFGGGFDGEEEGCGFGGGGGDGD>CG5C=CEED:EGGGGGFGFGFGGGCF:CG<FFFGECEFDFFG
@M00200:205:000000000-AKKM3:1:1101:13248:6675 1:N:0:1
ACTGGGCGTAAAGCGCACGTAGGCGGACATTTAAGTCAGGGGTGAAATCCCGCAGCTCAACTGCGGAACTGCCTTTGATACTGGGTGTCTAGAGTATGGAAGAGGTAAGTGGAATTGCGAGTGTAGAGGTGAAATTCGTAGATATTCGCAGGAACACCAGTGGCGAAGGCGGCTAACTGGTCCATAACTGACGCTGAGGTGCGAAAGCGTGGGGAGCAAACAGGATTAGATACCCTAGTA
+
GGGGGGGGGGGGGGGGGGGGGGGGGGGGGGGGGGGGGGGGGGGGGGGGGGGGGGGGGGGGGGGGGGGGGGGGGGGGGGGGGGGGGGGGGGGGGGGGGGGGGGGGGGGGGGGGGGGGGGGGGGGGGGGGGGGGGGGGGFGGGGGGGGGCGGGGGGGGGGGGEFGGDFEGGGGGEEGGGGGCFGGGGGGGCCFGG5CEEGGFGGGGGGGGCCEGGGFD>FCGGGGF:FFFFFFGFFFGFF8A
@M00200:205:000000000-AKKM3:1:1101:15379:6721 1:N:0:1
CTTGGGTTTAAAGCGAGCGCAGGTGGTTTAATAAGTCTGATGTCAAAGGCAGTGGCTCAACCATTGTGTGCATTGGAAACTGTTAGACTTGAGTGCAGTAGAGGAGAGTGGAATTCCATGTGTAGCGGTGAACTGCGTAGATATATGGAGGCACACCGGTGGCGAAAGCGGCTCTCTGGACTGTAACTGACACTGAGGCTCGAAAGCGTGGGTAGCACACAGGATTAGATACACTGGTAAGCTC
+
,C@FACFGGGG<CFG7FGGGGGCEFFGGGGGGFGCDEGGFEFF,FFGGGG<FGE@CCE@@EEFFGAFFECEFGGGGGDDFFGGGGAGGGGFDCFECFFGGGCFC,4,=FGF,CECAFCGFFGGDFGGDFGCG,EFFG@@CFCE?AFFA,?B+46,BFFF@F@FCC:E3>@FE8CEFFC7:DGFFFGG7E2CAEFF9,>*CGGG?>;68EEC7F98D6,<CDD5<3F*4+1)3+,4DFA+=C)>/
@M00200:205:000000000-AKKM3:1:1101:20930:6722 1:N:0:1
ATTGGGCGTAAAGGGTGCGTAGGCGGCCTATTAAGTCAGTTCTGAAATATCCCGGCTTAACCGGGAGGGTGGGATTGATACTGATGGGCTTGAGTGGAGTCGAGGTAGGCGGAATTGACGGTGTAGCGGTGAAATGCTTAGATATCGTCAAGAACACCGATAGTGTAGACAGCTTACCAGGCTCAAACTGACGCTGAGGCACGAAAGTGTGGGGATCAAACAGGATTAGATACCCGCGTAAGA
+
GFGGGGFGFGGGGGGGGGGGGGGGGGCGDGGFGGGFFGGGGGGGGGGFFEGFGGGGEGGGGGGGGBEGG,BFGGGFGGGG<?BAFGGD8DF@<FGFGGGGGGCFFFFGGGGGGC<FCEGDECDFABDEC>FEGFFFGGGGGFGFGGGFGGGDA:BCGFCGG7FGGCFGGEFGGGCF6EFGECCFGGGFCCGGGCCE=FGF5*/;BCDGGGGGGDE<FCCFGGD449C<=F4:CAC9<38:9(:
@M00200:205:000000000-AKKM3:1:1101:27788:6739 1:N:0:1
ATTGGGTTTAAAGAGCTCGTAGGCGGTTTGTTGCGTCGGGAGTGAAAACTCAGGGCTTAACCCTGAGCCTGCTTCCGATACGGGCAGACTAGAGGTATGCAGGGGAGAACGGAATTCCTGGTGTAGCGGTGAAATGCGCAGATATCAGGAGGAACACCGGTGGCGAAGGCGGTTCTCTGGGCATTACCTGACGCTGAGGAGCGAAAGTGTGGGGAGCGAACAGGATTAGATACCCGAGTAAGA
+
GGGGGGGGGGGGGGGGGGGGGGGGGGGGGGGGGGGGGGGGGGFGGGGGGGGGGGGGGGGGGGGGGGGGGGGGGGGGGGGGEFGGGGEGDDGFGGGGGGGGGGGGGGGGGGEGGGGGGGGGGFGGGGCGGFGGDECFGGGCCFFG9>FFFGC>CD8FGGGGGGGGGGGGGGGGGEGGGGDFGGGGGGG9ED?EG59EEGCGGGGGGE<CF9FGCE:5@GGE5CGF?C726=>C0<6>>B30>A:
@M00200:205:000000000-AKKM3:1:1101:24577:6755 1:N:0:1
ATTGGGTATAAAGGGCGCGTAGGTGGCCATCATAAGGCCGCGGTGAAAGTCTGGAGCTCAACTCCAGATCGGCCGCGGCGACTGTGAGGCTTGGGCACGGTAGAGGCAGATGGAATTCCGGGTGTAGCGGTGGAATGCGTAGAGATCCGGAAGAACACCAGTGGCGAAGGCGGTCTGCTGGGCCGTGGGAGGGTAACCTCCTAATAGCCGACACTGAGGCGCGACAGCGTGGGGAGCAAACAGG
+
GGGGGGGGGGGGGGGGGGGGGGGGGGGGGGGGGGGGGGGGGGGGGGGGGGGGGGGGGGGGGGGGGGGGGGGGGGGCEGGGGGGGGGGGGGGGGGFGGGGGGGGGFGGFGGGGGGGGGGGGGGGGDGGGGGGGGG9EGGGGGGGGGGFDCGGGGGGCGGGFGGGGGGDGGGFGGGGEGGFCFG=FEGGGGGGGG5DEFF7CEFGGDGF7EEEEGGFG?FGCDGGG>CD(..4DGG>C:@FF<8:3
@M00200:205:000000000-AKKM3:1:1101:22469:6762 1:N:0:1
ATTGGGTTTAAAGGGTGCGTAGGTGGCATGTTAAGTTTGATGTGAAAGCTCAGGGCTCAACCCTGAAATGGCATTGAATACTAGCGTGCTGGAGGTTTGGAGGGGGGACTGGAATTCTCGGTGTAGCAGTGAAATGCGTAGATATCGAGAGGAACACCAGTGGCGAAGGCGAGTCCCTGGACAACACCTGACACTGAGGCACGAAAGCTAGGGGAGCAAACAGGATTAGATACCCCCGTAAGA
+
GGGGGGGGGGGGGGGGGGGGGGGGGGGGGGGGGGGGGGGGGGGGGGGGGGGGGGGGGGGGGGGGGGGGGGGGGGGGGFGGGGGGGGGGGFGG@FGCFGGGGGGDGGGDEGGGGGGGGGGGGGGGGGGGFGGGGGGGGGGGGGGGGGGGGGGDGGGGGGFGFGFGEGGGGGGGGGGGGGGGGGGGGGGG6CFCFG<CFGGGGGGGGGGGGGGGGGFGBGGGGGGF?GGFFFFGGFGFEE37DB2
@M00200:205:000000000-AKKM3:1:1101:13946:6763 1:N:0:1
ATTGGGCATAAAGGGCGCGTAGGCGGACAGTTTAGTCAGAGGTGAAAGCCCAGGGCTCAACCTTGGAATTGCCTTTGATACTGACTGTCTTGAGTTCGGGAGAGGTGAGTGGAATGCCGAGTGTAGAGGTGAAATTCGTAGATATTCGGCGGAACACCAGTGGCGAAGGCGACTCACTGGCCCGATACTGACGCTGAGGCGCGAAAGCGTGGGGAGCAAACAGGATTAGATACCCCAGTA
+
GGGGGGGGGGGGGGGGGGGGGGGGGGGGGGGGGGGGGGGGGGGGGGGGGGGGGGGGGGGGGGGGGGGGGGFGGGGGGGGGGGGGGGFGGGGGGGGGGGGGGGGDGGGGGGGGGGGGGGGGGGGGGGGGGGGGGGGFGGGGFGGGGGGFCGG7FCFGGGGGGGFGGGGGGGGGGGGGGGGGFFFGGGGGGGGGDEDGGGEGGDG*C*/>EE?EDE>DDGG85<EC:DF?4=4>FFFGF>:F
@M00200:205:000000000-AKKM3:1:1101:18471:6768 1:N:0:1
ATTGGGTTTAAAGTGTGCGCAGGCGGCGGAGCAAGTCGAGTGTGAAAGCCCCGGGCTTAACTTGGGAACTGCGCTCGAAACTACTTTGCTGGAGTGTGGCAGAGGAAGGTGGAATTCCAGGTGTAGCGGTGAAATGCGTAGAGATCTGGAGGAACACCGATGGCGAAGGCAGCCTTCTGGGCCAACACTGACGCTCATGCACGAAAGCGTGGGGAGCAAACAGGATTAGATACCCTCGTA
+
GGGGGGGGGGGGGGGFGGGGGGGGGGGBCFGGGGFGGGDGGGGGGGGDFGGGGGGGGGGGGF<FGGFGGGGGCCFFDCGGCGDGGGGGGGGCFFEGGGGGGGGCF@FCE=DFFCGGGGGFGGGGG9FGDEGF@FFFGGGGGGGGGGFFGFGGGGGGGGGGGGDGEDEGGGGGGGGGGGGGGGG>:FGGGGFGGGCGGGGGDFGGGGGCEEGEE5;<EG?CGG?F?GGF@B<FGCFGFDFG
@M00200:205:000000000-AKKM3:1:1101:14536:6777 1:N:0:1
ATTGGGTTTAAAGCATCCGTAGCCTGTTCTGCAAGTCCTCCGTTAAATCCACCTGCTCAACGGATGGGCTGCGGAGGAAACCGCAGAGCTAGGAGGCGGGAGAGGCAAACGGTACTCAGTGGGTAGGGGTAAAATCCATTGATCTACTGAAGACCACCAGTGGCGAAGGCGGTTTGCCAGAACGCGCTCGACGGTGAGGGATGAAAGCTGGGGGAGCAAACCGGATTAGATACCCTAGTA
+
GGGGGGGGGGGGGGGGGGGGGGGGGGGGGGGGGGGGGGGGGGGGGGGGGGGGGGGGGGGGGGGGEGGGGGGGGGGFGGGGGGGGGGGGGGGGGGGGGGGGGGGGGGGGGGGGGGGGGGGGGGGGGGGDGEGGGGGGGGGGGGGGGGGGGGGGGGGGGGGGGGGGGGGGGGGGGGGGGGGGGGGGDGGGG<CEEGDGGGGDEGGGGGGG?CGGEGFDEFGGGGGGFGGFFF<FCFE47)7C
@M00200:205:000000000-AKKM3:1:1101:24444:6810 1:N:0:1
ATTGGGCTTAAAGGGCGCGTAGGTGGCTGCGTAAGTAAAGTGTGAAAGCCCTCGGCTTACCCGGGGAATTGCGCCTTATACTGCGTGGCTTGAGGATCTCAGGGGAATGGGGAACTCCAGGTGTAGCGGTGAAATGCGCAGATATCTGGGGGAAGGCCGGCGGCGAAGGCGCCATTCTGGGAGATTCCTGACACTGAGGCGCGAAAGCGTGGGGAGCAAACAGGATTAGATACCCTGGTA
+
GGGGGGGGGGGGGGGGGGGGGGGGGGGGGGGGGGGGGGGGGGGGGGGGGGGGGGGGGGGGGGGGGEGGGGGGGGGGGGGGGGGGGGGDGGGGGGGGGGGGGGGGGGGGGGGGGGGGGGGGGGFGGGGGGGGGGGGGGGGCGGGGGGFGGGGGGDEGGGGGGGGGGGGGGGGDEEEGGGGGGGGGF?FGFGFGGGGGFGGGGGGGGGGGGEGGGGFGFFG8<5FF?CCDFFBFFGGFFFFG
@M00200:205:000000000-AKKM3:1:1101:17339:6826 1:N:0:1
ACTGGGCTTAAAGGGCGCGTAGGCGGCTTGGCAAGTGGAAGGTGAAATCCCTCGGCTTAACCGAGGAACTGCCTTCCAGACTGCTTTGCTTGAGGCCGGGAGAGGTGAGTGGAATTCCCAGTGTAGCGGTGAAATGCGTAGATATTGGGAGGAACACCAGTGGCGAAGGCGGCTCACTGGACCGGTTCTGACGCTGAGGCGCGAAAGCGTGGGGAGCAAACGGGCTTAGATACCCCCGTA
+
GGGGGGGGGGGGFGGGGGGGEGGGGGGGGDGGGGGGGGGGGGGGGGGFGGGGGDGGGGF9EFGDEGEFGGGGGGCFGGGFFGGFGGGGGGGGFGGGGEFFEGGGG<FAEGFGF@9FGGGFFGGGAFGGGGGCC9FGGCFGD:DFGFGG?7CCFCECGGGGGG,@CF7CGGFGGGGGGFCFCCFEGGEGGGGGEEGGC5CEGGGE8CGGGE8*:C>G:F6697ED1<C>FFB>FG?GB>55
@M00200:205:000000000-AKKM3:1:1101:12149:6838 1:N:0:1
ACTGGGTTTAAAGGGCTCGTAGGCTGCCAACTAAGTCGGATGTGAAATCCCCAGGCTCAACCTGGGAACTGCATCCGATACTGGATGGCTTGAATTCGGGAGAGGGATGCAGAATTCCAGGTGTAGCGGTGAAATGCGTAGATATCTGGAGGAATACCGGTGGCGAAGGCGGCATCCTGGACCGACATTGACGCTGAGGAGCGAAAGCTAGGGGAGCAAACGGGATTAGATACCCCAGTA
+
GGGGGGGGGGGGGGGGGFGGGGGGGGGGGGGGGGGGGGGEGGGGGGGGGGGGGGGGGGGGGGGGGGGGGGGGGGGGGGGGGGGGGGGGGGGG=FGGGGGGGGGGGGGGGGGGGGGGGGGGGGFGGGGGGGGFGGFGGFGGGFGGGGGGGGGGG?DGGGGGGGGGGGGGGGGGGGGGGGGGGGGGGGGGGFFFGDGGGDGGGGGGGGDGGGGGGGBDEGG?CG=DFGF?FFFGGGF*;>FG
@M00200:205:000000000-AKKM3:1:1101:24213:6841 1:N:0:1
ATTGGGTTTAAAGCGTGCGTAGGCGGTTGGTTGTGTCGGATGTGAAAGCCCTGGGCTCAACCTGGGAATTGCATTCGAAACTGGCCAGCTAGAGTTCGATAGAGGGTCGCGGAATTCCCGGTGTAGCGGTGGAATGCGTAGAGATCGGGAAGAACATCAGTGGCGAAGGCGGCCTGCTGGGCTGTTGCTGACGCTGAGGCGCGACAGCGTGGGGAGCAAACAGGATTAGATACCCCGGTA
+
GGGGGGGGGGGGGGGGGGGGGGGGGGGGGGGGGGGGGGGGGGGGGGGGGGGGGGGGGGGGGGGGGGGGGGGGGGGGGGGGGGGGGGGGGGGGGGGGGGGFGGGGGGGGGGGGGGGGGGGGGGGGGGGGGGGGGGGGGGGDEGGGGGGFGGGGGGGGGGGGFGGGGGGGGGGGGGGGGFFGGFGGGGGGGFGGGEGCEGGGGDGGGGGGGDEGGGFGEGCFFFGGBFFDFF9>EFCGEBFD
@M00200:205:000000000-AKKM3:1:1101:11441:6848 1:N:0:1
ATTGGGCTTAAAGCGTGTGTAGGCGGACCGTTAAGTGCCCGCGTGAAATCCCCCGGCTCAACCGGGGAACGGCCGGGCATACTGGCGGTCTTGAGCGATCCAGGGGTCATCGGAACAAACGGTGGAGCGGTGAAATGCGTAGATATCGTTTGGAACGCCGACGGTGAAAACAGATGACTGGGGATCCGCTGACGCTGAGACACGAAAGCCAGGGGAGCAAACGGGATTAGCTACCCCTGTA
+
GGGGGGGGGGGGGGGGGGGGGGGGGGGGGGGGGGGGGGGGGGGGGGGGGGGGGGGGGGGGGGGGGGGGCFGGGGGGGGGGFGGGGGGGGGGGGGGGGGGGGGGFEGGGGGGGGGGG8FDFGDGGGGGGGGGEGFG;:CFGGGFGFGGGGGGCEFGGGGGGGGGGGGGGGGGGGCG9CFGFFG8A*@CFGGGGGGG5EE5CFDGGEGGDF6*CED>D3:;CFGGGFDGFFF(*:<CC@FF6C
@M00200:205:000000000-AKKM3:1:1101:26191:6849 1:N:0:1
ATTGGGTTTAAAGGGCGCGTAGGCGGCCTGCTAAGTCGAACGTGAAATCCCCGGGCTCAACCCGGGAACTGCGTCCGAGACTGGAAGGCTCGAATCCGGGAGAGGGATGTGGAATTCCAGGTGTAGCGGTGAAATGCGTAGATATCTGGAGGAACATCGGTGGCGAAGGCGGCATCCTGGACCGGTATTGACGCTGAGGCGCGAAAGCCAGGGGAGCAAACGGGATTAGATACCCCAGTAAGA
+
FGCFGGGGGEFFGAEE7FCGGGGG@@7@FDCFFGGGGG7,9CFGGFGGFFFF:@CGGGGFGG7FCFEGGGGFE?+4CEGGGE?9ABF7AAEFGGCC@BFFFGFFED7<FFGGCFAFGGGGGFFGDGD7FGGGFFFDDBFGGDGDGGGFG9FFEGGDFFC@FEGCGGDEGGGGGGDGCGGGFGGEE>*;<FCCCE3:5@==EDEC?=C**0*;AEBD5C;FG5CD?)>7??2CG8<<>5@?:6:
@M00200:205:000000000-AKKM3:1:1101:12832:6852 1:N:0:1
ATTGGGTTTAAAGTGCGCGTAGGTGGCTTGGTAAGTAGGGGGTGAAATCTTGCGGCTCAACCGCAAGACTGCCTTCTAAACTGCCTGGCTTGAGCACAGTAGAGGCAGGTGGAATTCCCGGTGTAGCGGTGGAATGCGTAGAGATCGGGAAGAACATCGGTGGCGAAGGCGGCCTGCTGGGCTGTTGCTGACACTGAGGCGCGACAGCGTGGGGAGCAAACAGGATTAGATACCCTCGTA
+
GGGGGGGGGGGGGGGGGGGGGGGGGGGGGGGEFGGGGGGGGGGEGGGGGGGFGGGGGGGGGGGGGGGGGGGGGGGGGGGGGGGGGGGGGGGGGGGGGGGGGGGAFGGGGGGGGFGGGGGGGGGEFGGGGGGGFBGGGGGGGGGFFGGDEEGGGGGGGGDGEG7ECEEGGGGGGGGGGGGFGGGGGGGGGGFECA4F@GFGGGEGEGGGG7CEC55<>FCCDFCF0CD)?FAFGEGDFFFD
@M00200:205:000000000-AKKM3:1:1101:15099:6872 1:N:0:1
ATTGGGTTTAAAGGGTGCGTAGGCGGATCCGCAAGCGTCTTGTGAAAGCCCTCGGCTCAACCGAGGAACAGCGGGGCGAACTGCGGGTCTTGAGGCAGGTATGGGTCGCCGGAACAGTAGGTGGAGCGGTGAAATGCGTAGATATCTACTGGAACGCCGATGGTGAAGACGGGCGACTGGGCCTGTCCTGACGCTGAGGCACGAAAGCGTGGGGAGCAAACAGGATTAGATACCCGCGTA
+
GGGGGGGGGGGGGGGGGGGGGGGGGGGGGGGGGGGGGGGGGGGGGGGGGGGGGGGGGGGGGGGGGGGGGGGGGGGGGGGGGGGGGGGGGGGGGGGGGGGGGGGGGGGGGGGGGGGGGGGGGGGGGGGGGGGGGGGGGGGGGGGGGGGGGGGGGGGGGGGGGGGGGGGGGGGGGGGGGGGGGGGGGGGGGGFGGGGGGGGGGGGGGGGGGEGGGGFGFGCFCGGG?GGFF=2:EFD<BFFG
@M00200:205:000000000-AKKM3:1:1101:7349:6887 1:N:0:1
ATTGGGTGTAAAGGGTGCGCAGGCGGCTCTCCAAGCCCGTGGTGAAAGGCTCCGGCCCAACCGGGGACGGTCTTCGGGGACTGGAGAGCTCGGGCGAGCTAGGGGTCTGTGGAACTCCCGGTGGAGCGGTGAAATGTGTTGAGATCGGGAGGAACGCCGGTGGCGAAAGCGACAGACTGGGGCTTGGCCGACGCTCAGGCACGAAAGCCAGGGGAGCGAACGGGATTAGATACCCCAGTAAGA
+
GGGGGGGGGGGGGGGGGGGGGGGGGGGGGGGGGGGGGGGGGGGGGGGGGGGGGGGGGGGGGGGGGGGGGGGGGGGGGGGGGGGGGGGGGGGGGGGGGGGGGGGGGDGGGGGGGGGGGGGGGGGGGGGGGFGGGGFGGGGFGGFFGGGGGGGGGGGGFEGGEGGGGGEEEGGGGGG6@FGGGGCCCEE8FDCCEGGCGGGGGGGEGGGGCFGGGGFGDGDEDDGG?D5<FFAGGFCFFF?CFF<
@M00200:205:000000000-AKKM3:1:1101:9859:6896 1:N:0:1
ATTGGGCATAAAGGGCTCGTAGGCGGTTTGTTGCGTCGGCTGTGAAATCCCGAGGCTCAACCTCGGGTCTGCAGTCGATACGAGCAAACTAGAGTGTTGCAGGGGAGACTGGAATTCCTGGTGTAGCGGTGAAATGCGCAGATATCAGGAGGAACACCGGTGGCGAAGGCGGGTCTCTGGGCAACAACTGACGCTGAGGAGCGAAAGCGTGGGGAGCGAACAGGATTAGATACCCCGGTA
+
GGGGGGGGGGGGGGGGGGGGGGGGGGGGGGGGGGGGGGGGGGGGGGGGGGGGDGGGGGGGGGGGGGGGGGGGGGGGGGGGGGGGGGGGGGGGGGGGGGGGGGGGGGGGGFGGFGGGGGGGGGGGGGGGGGGGGGGGGGEGDFGGGGGGGGDGGCFGGGGGGGGGGGEEG>FEGGGGFGGGGGGGGGGGFGGGGGCGEGFGGFGE8/74:*8CEGBDE=CEC<C*(9><FFFGGFGGEBFG
@M00200:205:000000000-AKKM3:1:1101:6441:6900 1:N:0:1
ACTGGGTATAAAGGGCGCGTAGGCGGTCTACCAAGTCGGGGTTGAAATCTTTCGGCTCAACCGGAAAAGTGGCTTCGATACTGGTAGGCTGGAGGGAGGTAGGGGCGGATGGAACTTCCGGTGGAGCGGTGAAATGTGTTGATATCGGAAGGAACGCCGGTGGCGAAAGCGATCCGCTGGACCTCTTCTGCCGCTGAGGCGCGAAAGCCAGGGGAGCAACCGGGATTAGATACCCTGGTAAGA
+
GGGGGGGGGGGGGGGGGGGGDGGGGGGGGGGGGGGGGGGGGGGGGGFGGGGGGGGGGGGGGFGGGGGGGGGGGFGGGGGGGGGGGGGGGGGGGGGGDGGGGGGGGGGGGGGGGFGGGGGGGGGGFGGGGGGGGGGGGGGGGGFCCGGGGEECFF8FGGFECDGGGGGG>EGGGGEFGGGGFFGGGGCEFF+9?C<EEGFGEDEEGGGGG=FEGG>CD5C*018C25F2@94*02+*8@F?CBF
@M00200:205:000000000-AKKM3:1:1101:5443:6902 1:N:0:1
ATTGGGCATAAAGGGCTCGTAGGCGGCCAACTAAGTCAGACGTGAAATCCCCAGGCTCAACCTGGGAACTGCGTCTGATACTGGATGGCTTGAATCCGGGAGAGGGATGCAGAATTCCAGGTGTAGCGGTGAAATGCGTAGATATCTGGAGGAATACCGGTGGCGAAGGCGGCATCCTGGACCGGCATTGACGCTGAGGAGCGAAAGCCAGGGGAGCAAACGGGATTAGATACCCCAGTA
+
GGGGGGGGGGGGGGGGGGGGGGGGGGGGGGGGGGGGGGGGGGGGGGGGG?FGGFGGGGGGGGGFGFGEGDFGGGGGGGGGGGGCGGFGGGGGGGGGGGGECEGGGGGGGFGGGGGGGGGGGGGGGGGGDGGGGGGGGEGGGDGFCFGGGFGGGGGGFGGGGGGGGGGGDFGGCGGCFGGFFGGC58:=CC:9CEDGDGGGGG588=3CGGGGCGDGFGGGGDCC?3*4962:+<CFDEFG
@M00200:205:000000000-AKKM3:1:1101:22925:6916 1:N:0:1
ATTGGGTTTAAAGGGCGCGTAGGCGGCTTATCAAGTCAGGCGTGAAATTCCCGGGCTCAACCTGGGGGCTGCGCTTGATACTGATGAGCTTGAATGCGGGAGAGGATAGTGGAATTCCCAGTGTAGAGGTGAAATTCGTAGATATTGGGAAGAACACCGGTGGCGAAGGCGGCTATCTGGCCCGTGATTGACGCTGAGGCGCGAAAGCGTGGGGAGCAAACAGGATTAGATACCCGAGTA
+
GGGGGGGGGGGGGGGGGGGGGGGGGGGGGGGGGGGGGGGGGGGGGGGGGGGGGGGGGGGGGGGGGGGGGGGGGGGGGGGGGGGGGGGGGGGGGGGGGGGGBFFFGGGGGGGGGGGGGGGGGGGGGFGGGGGGGGGGGGGFFEGFGGFC7FGEGGGGGGD7FG@FGGGDGGGGGGCGGGGCFF=CGGBFGDCFEGGG8CFGGGGGGGDGGGGGGGEDFCCE4CFD6FFD665*<<CGBD56
@M00200:205:000000000-AKKM3:1:1101:6297:6922 1:N:0:1
ATTGGGCTTAAAGCGTGTGTAGGCGGATGCCTAAGTACCTTGTGAAATCCCACGGCTCACCCGTGGAACTGCTTGGTATACTGGGTGTCTTGAGCCACTTAGGGGCTACCGGAACAAATGGTGGAGCGGTGAAATGCGTAGATATCATTTGGAACGCCAATGGTGAAAACAGGTAGCTGGGAGTGTGCTGACGCTGAGACACGAAAGCCAGGGGAGCAAACGGGATTAGATACCCGCGTA
+
GGGGGGGGGGGGGGGGGGGGGGGGGGGGGGGGGGGGGGGGGGGGGGGGGGGGGGGGGGGGGGGGGGGGGGGGGGGGGGGCGGGGGGGGGGGGGGGGGGG,FFGGGGGGGGGGDGGGFGGGGGGGGGGGGGGGGGGGGGGEEGGGGGGGGGGGFGGGGGGGGGGGGGGGGGF8CCFGGGGGGGGGGGGGGGGGGGGGGGGGGDDEGCDG68CFECEGFGFFGGGGFGF@FFFGGFGG>EFE
@M00200:205:000000000-AKKM3:1:1101:22362:6934 1:N:0:1
ATTGGGTGTAAAGGGCGCGTAGGCGGCCTTCTAAGTCAGACGTGAAATCCCCCGGCTTAACCTGGGAACTGCGTCTGATACTGGGAGGCTTGAGTATGGGAGAGGGATGTAGAATTCCAGGTGTAGCGGTGAAATGCGTAGATATCTGGAGGAATACCGGTGGCGAAGGCGGCATCCTGGACCATAACTGACGCTGAGGCGCGAAAGCTAGGGGAGCAAACGGGATTAGATACCCGCGTAAGA
+
GGGGGGGGGGGGGGGGGGGGGGGGGGGGGGGGGGGGGGGGGGGGGGGGGGGGGGGGGGGGGGGGGGGGGGGGGGGGGGGGGGGGGGGGGGGGGGEGGGGGGGGGGGGGGGGGGGGGGGGGGGGGGGGGGGGGGGGGGGGGGGGGGGGGFGGEGGGGGGGGGGGGGGGGGGGGGGGGGGGGGGGGGGGGGGGFGGGGGGGGGGGGGGGFFGCFCEDGFGGGGGGGFDGFFFFGCGFD)7<CDBD
@M00200:205:000000000-AKKM3:1:1101:16255:6936 1:N:0:1
ACTGGGTTTAAAGGGCGCGTAGGCGGCCATTCAAGTGACGGGTGAAAGCCCTCGGCTTAACCGAGGAACTGCCTGTCAGACTGGGTGGCTTGAGACCGGGAGAGGTGAGTGGAATTCCCAGTGTAGCGGTGAAATGCGTAGATATTGGGAGGAACACCAGTGGCGAAGGCGGCTCACTGGACCGGAACTGACGCAGAGGCGCGAAAGCGTGGGGAGCAAACAGGATTAGATACCCCCGTAAGA
+
GGGGGGGGGGGGGGGGGGGGGGEFGGGGGGGGGGFGAFGGGGFCFGGGGGGGGGGDGGFGGGGGGGGGGGGGGGGGGGGG<CGEGGGGGGGGGGGCGGGGGGGGGGGGGGGFGGGGGFGGGFFGGGFGGGCGGFCFGGCEG>FGFGGGFG**FFGFGCGGFGEDEDEGGGGEC>@FFGGGGGCGB58:67EGD5)*1ACCECEEDGC4/AEEEGEG5=@F*1C426>2664CC?E37<5=*()
@M00200:205:000000000-AKKM3:1:1101:12286:6947 1:N:0:1
ATTGGGTGTAAAGGGCGCGTAGGCGGGAGGTCAAGTCGGTCGTGAAATCTCCGGGCTCAACCCGGAGGAGTCGGCCGAAACTGGTCTTCTTGAGGGAGGCAGAGGAGTCTGGAATTCCCGGTGTAGCGGTGAAATGCGTTGATATCAGAAGGAACGCCGGTGGCGAAAGCGACAGACTGGACCTCTTCTAACGCTGAGGCGCGAAAGCTAGGGGAGCAAACGGGATTAGATACCCTAGTA
+
GGGGGGGGGGGGGGGGGGGGGGGGGGGGGGGGGGGGGGGGGGGGGGGGGGGGGGGGGGGGGGGGGGGGGGGGGGGGGGGGGGGGGGGGGGGGGGGGGGGGGGGGGFGGGGGGGGGGGGGGGGGGGGGGGGGGGGGGGGGGGGGGGGDGGGGGGGGGGGGGGGGGGGGEGFGGCEGGGGGGGGGGGGGGGGGGGGGGGGGGGGGGGGGGGGGGGGEGFGGGFGGGFGGFFFAGCFGGFFFG
@M00200:205:000000000-AKKM3:1:1101:12465:6950 1:N:0:1
ATTGGGCTTAAAGGGTGCGTAGGTGGGTTGGTAAGTCAGTGGTGAAATCCCCGAGCTTAACTTGGGAACTGCCATTGATACTATCAGTCTTGAATACCGTGGAGGTTAGCGGAATATGTCATGTAGCGGTGAAATGCTTAGATATGACATAGAACACCAATTGCGAAGGCAGCTGGCTACACGAATATTGACACTGAGGCACGAAAGCGTGGGGATCAAACAGGATTAGATACCCTAGTA
+
GGGGGGGGGGGGGGGGGGGGGGGCGGGGGGGGGGGGGGGGGGGGGGGGGGGGGGGGGGGGGDFGGGGGGGGGGGGGGGGGGGGGGGGFGGGGGGGGGFGGGGGCFGGGGGGGGGFFGGGGFGGGGGGEGGGGGGGGGGGGCBFGGGGFGGFGGGGGGGGGGGDGGGGGGGGGGGCFGGGFG64@EG6;E@7<EDC6FDF>C5CGGE>FC7*CFEBC?FGG**=52CFEFFCGCFFC58AF
@M00200:205:000000000-AKKM3:1:1101:11827:6954 1:N:0:1
ACTGGGCTTAAAGCGTGCGCAGGCGGTGATGTAAGACAGATGTGAAATCCCCGGGCTCAACCTGGGAACTGCATTTGTGACTGCATCGCTGGAGTGCGGCAGAGGGGGATGGAATTCCGCGTGTAGCAGTGAAATGCGTAGATATGCGGAGGAACACCGATGGCGAAGGCAATCCCCTGGGCCTGCACTGACGCTCATGCACGAAAGCGTGGGGAGCAAACAGGATTAGATACCCCGGTA
+
GGGGGGGGGGGGGGGGGGGGGGGGGGGGGGGGGGGGGGGGGGGGGGGGGGGGGGGGGGGGGGGGGGGGGGGGGGGGGGGGGGGGGGGGGGGGGGGGGGGGGGGCFGGGGGGGGGGGGGGGGGGGGGGGGGGGGGGFGGGGGDGGGFGGGGGDGGGGGGGGGGGGGGGDGFGGGGGGGGGGGGGGGG9FGFGGGGGG5EFGGGGGGGGFEGGGGGEDEGGGGCCC?GG7F?>DGGGCB@DE
@M00200:205:000000000-AKKM3:1:1101:13506:6961 1:N:0:1
ACTGGGTATAAAGGGTGCGTAGGTGGATAATTAAGTCAGGGGTGAAAGCCTGCAGCTCAACTGTAGAACTGCCCTTGAAACTGATTATCTTGAGTGTGGTTGAGGTAGGCGGAATGTGTCATGTAGCGGTGAAATGCTTAGATATGATACAGAACACCAATTGCGAAGGCAGCTTACTAAACCATTACTGACACTGAGGCACGAAAGCATGGGGAGTAAACAGGATTAGATACCCTAGTA
+
GGGGGGGGGGGGGGGGGGGGGGGGGGGGGGGGGGGGGGGGGGGGGGGGGGGGGGGGGGGAFGGGGFGGGGGGGGGGGGGFGGGGFGGGGGFCECGFGGGGGGF?FFGDFGGDGFGGGGGGFGGFFDGGDGGGGAGGGGGGCFGGGGFFGGFFGFGGGGGDGG9F7@EEEGFEEGGGGFGGGGFGGGCCGFGGFGGC9@FFEF5:BCDGGGDEC5@DB6EFCCC<BFCEA6@GG?CFF;::
@M00200:205:000000000-AKKM3:1:1101:21822:6962 1:N:0:1
ATTGGGTGTAAAGTGTGCGCAGGTGGCCGCGCAAGTCGAGTGTGAAATCCCTGAGCTTAACTTGGGAATTGCGCTCGAAACTACGTGGCTCGAGTGTGGCAGAGGAAGGTGGAATTCCACGTGTAGCGGTGAAATGCGTAGAGATCCGGAAGAACACCAGTGGCGAAGGCGGTCTGCTGGGCAGTGAACCCGCGAGGGTTCAATAGCCGACACTGAGGCGCGACAGCGTGGGGGGCAAACAGG
+
GGGGGGGGGGGGGGGGGGGGGGGGGGGGGGGGGGGGGGGGGGGGGGGGGGGGGGGGGGGGGGGGGGGGGGGGGGGGGGGGGGGGGGGGGGGGFGGGGGGGEGGGGGGGGGGGGGGGGGGGGGGGGFGGGEGGGGGGGDGGGGGGGGGGGGGGGGGGGGGGGGGGGGDGEFGGGGGGGGGFGGGGGGGGCGEEGGGGGGGCGGGGGGCFG=:C5EFGFCCEDGGGFGC65BBGG*?DDFFFF?F
@M00200:205:000000000-AKKM3:1:1101:20977:6986 1:N:0:1
ATTGGGTTTAAAGGGTGCGTAGGCGGCCTATTAAGTCAGTGCTGAAATATCCCGGCTTAACCGGGAGGGTGGCATTGATACTGATGGGCTTGAGTAGAGTCGAGGTAGGCGGAATTGACGGTGTAGCGGTGAAATGCTTAGATATCGTCAAGAACACCGATAGTGTAGACAGCTTACTAGACTCAAACTGACGCTGAGGCACGAAAGTATGGGGATCAAACAGGCTTAGATACCCTAGTA
+
GGGGGGGGGGGGGGGGGGGGGGGGGGGGGGGFGGGGGGGGGGGGGGGGGGGGGGGGGGGGGGGGDGGGGGGDGGGGGGGGGGGFGGGGGFFEFGGGGGGGGGGGGGGGFGGCEGGGFGGGGGGGGGGGGGEGCDFFFGGG?EEFGGGGGGGGGFGGGGGGGGGFFFDCGFFGBEGGGGCEGGGGGGFFGGGGGGGGDGGGGGGGCEDG7?9<:>58;=E785**(9C:4@BGGCFGFFBG
@M00200:205:000000000-AKKM3:1:1101:12563:6989 1:N:0:1
ACTGGGCGTAAAGCGTGCGTAGGTGGTTCGTTAAGTCTGATGTGAAAGCCCTGGGCTCAACCTGGGAATTGCACTGGATACTGGCGGGCTAGAGTGCGGTAGAGGATGGCGGAATTCCCGGTGTAGCAGTGAAATGCGTAGAGATCGGGAGGAACATCTGTGGCGAAGGCGGCCATCTGGACCAGCACTGACACTGAGGCACGAAAGCGTGGGGAGCAAACAGGATTAGATACCCTAGTAAGA
+
GGGGGGGGFGGGGGGGGGGGGGGGGGGGGGGGGGGGGGGGGGGGGGGGGGGGGGGGGGGGGGGGGGFGGGGGGGGGGGGGGGGGGGGGGGGGGGGGGGGGGGGGGGGFGGGGGGGGGGGGGGGGGGGGGCGGEFGGGGGGGGGFFGGGGDGGGGGGFFGGGGFGGGGGGGGGGGGGGGFGGGGGGGCCC7C9FGGGGGGGEGDGGGGGGEGGGC>DFGGFGGGF(977?BBFGGGGFF7C>9>
@M00200:205:000000000-AKKM3:1:1101:7743:6991 1:N:0:1
ACTGGGTTTAAAGGGTGCGTAGGCGGCCTGTTAAGTCAGGGGTGAAATACGGTGGCTCAACCATCGCAGTGCCTTTGATACTGACGGGCTTGAATCCATTTGAAGTGGGCGGAATAAGACAAGTAGCGGTGAAATGCATAGATATGTCTTAGAACTCCGATTGCGAAGGCAGCTCACTAAGCTGGTATTGACGCTGATGCACGAAAGCGTGGGGATCGAACAGGATTAGATACCCCCGTA
+
GGGGGGGGGGGGGGGGGGGGGGGGGGGGGGGGGGGGGGGGGGGGGGGGGGGGGGGGGGGGGGGGGFGGGGGGGGGGGGGAFGGEFGGGGGGGG8FGGGGGGFDBEGGGGGGC@FFC9FFGGGGGGGG>EGECEFFFF<F;>FGAFACFGGGGGDFFFGGGEFGGGGGGGGGDGGGFFGCGFCFGGEGFF+=EEGGCEEGGGF**3:CFEG>CC>ADA55FFGG46CG??*6C:<CCDE7C
@M00200:205:000000000-AKKM3:1:1101:11494:6995 1:N:0:1
ATTGGGTTTAAAGGGCGCGTAGGCGGTCTTTTAAGTTCCGTGTGAAATCCCTCGGCTCAACTGGGGAACGGCACGGGAAACTGGAAGGCTTGAGTTCGGGAGAGGGAAGCGGAATTCCGGGTGTAGCGGTGAAATGCGTAGATATCCGGAGGAACACCGGTGGCGAAGGCGGCTTCCTGGACCGACACTGACGCTGAGGCGCGAAAGCTAGGGGAGCAAACGGGATTAGATACCCGTGTA
+
GGGGGGGGGGGGGGGGGGGGGGGGGGGGGGGGGGGGGGGGGGGGGGGGGGGGGGGGGGGCGGGGGGGGGGGGGGGGGGGGGGGGGGGGGGGGGGGFGGGGFGGGGGGFGGGGGGGGGGGGGGGGGGGGGGGGCFGGGGGGGGGGGGGGGGGCDGGGGGGGGGGGGFGGGCEGDEGGGDFGCFGGGGGGGGGGGGGGGFGGGGGGDGGGGGGGGGBDFGD8DDGGBDGF4@BGFGGGFEFG
@M00200:205:000000000-AKKM3:1:1101:18003:7021 1:N:0:1
ATTGGGTGTAAAGAGCGTGTAGGCGGTCCGGTAAGTCGGTTGTGAAAGTCGGGGGCTCAACCCTCGGAGGCCGACCGATACTGTCGGGCTAGAGTCCGGAAGAGGCGAGTGGAATTCCTGGTGTAGCGGTGAAATGCGCAGATATCAGGAGGAACACCAATGGCGAAGGCAGCTCGCTGGGACGGTACTGACGCTGAGACGCGAAAGCGTGGGGAGCAAACAGGATTAGATACCCCGGTA
+
GGGGGGGGGGGGGGGGGGGGGGGGGGGGGGGGGGGGGGGGGGGGGGGGGGGGGGGGGGGGGGGGGGGGGGGGGG7FGGGGGGGGGGGGGGGGGGGGGGGGGGGGGGGGGGGGGGGGGGGGGGGGGGGGGGGFGGGGGGGGGGGGGGGGGGGGGGGGGGGGGGGGGGGGGFGGDGGGGGGGGGGGGGGGFGGFGCDECFGGGDGGGCCGGGGGGGFD<5CF4<FC:FF?F6AC?,<CE>55
@M00200:205:000000000-AKKM3:1:1101:11289:7037 1:N:0:1
ATTGGGTTTAAAGCGCACGTAGGCGGCTTTGTAAGTTAGAGGTGAAAGCCCGGGGCTCAACTCCGGAATTGCCTTTAAGACTGCATCGCTAGAATTGTGGAGAGGTAAGTGGAATTCCGAGTGTAGAGGTGAAATTCGTAGATATTCGGAAGAACACCAGTGGCGAAGGCGACTTACTGGACACATATTGACGCTGAGGTGCGAAAGCGTGGGGAGCAAACAGGATTAGCTACCCCGGTA
+
GGGGGGGGGGGGGGGGGGGGGGGGGGGGGGGGGGGGGGGGGGGGGGGGGGGGGGGGGGFGGGGGGGGGGGGGGGGGGCGGGGGGGGGGGGGGFFGGGGGGGFG7CFFGGGD@FGGGGGGDEFGGCAFFFGFFGFGGGGGGGGGGGGGCA+@B=FGGGGGGGGGGEGGG@FGGGGGGGGGCGGGGGGGGGGGGDGGG=FCEFGEGEGDGGGEC>EECDG8<9D656GGF?).2@;;FE>EG
@M00200:205:000000000-AKKM3:1:1101:21015:7039 1:N:0:1
ATTGGGCATAAAGGGTGCGTAGGCGGATTACTAAGTCAGGGGTGAAAGCCGGTAGCTTAACTATCGAATTGCCTTTGAAACTGGTAGTCTTGAATACTGTTGAGGTGGGCGGAATGTATCATGTAGCGGTGAAATGCTTAGATATGATACAGAACACCGATTGCGAAGGCAGCTCACTAAGCAGTTATTGACGCTGAGGCACGAAAGCGTGGGGATCAAACAGGATTAGATACCCCAGTAAGA
+
GGGGGGGGGGGGGGGGGGGGGGGGGGGGGGGGGGGGGGGGGGGGGGGGGGGGGGGGGGGGGGGGGGGGGGFGGGGGGGGGGGGGGGGGGGGGGGGGGGGGGGGGGGGGGGGGGGGGGGGGGGGGGGGGGGGGGGGFGGGGGGGGGGGGGGGGGGGGFGGGGGFGEGGGGGGGGGGGGGGGGFGCFGGGGGGGGGGGGFGGEGGGGGGGGGCEGDFGFGGGGGFG?FGF?F<>+28C>>?7F<A
@M00200:205:000000000-AKKM3:1:1101:16396:7049 1:N:0:1
ATTGGGCGTAAAGGGTAGGTAGGTGGTCTCATTTGTCTGTGGTGAAAGCCTTGGGCTTAACTCAAGAAGTGCCGCAGAAACGGTGAGACTGGAGTCCTGGAGAGGGTCGTGGAATTCCCGGTGTAGCGGTGAAATGCGTAGAGATCGGGAGGAACACCAGAGGCGAAGGCGGCGACCTGGACAGGTACTGACACTCAACTACGAAAGCGTGGGGAGCAAACAGGATTAGATACCCCAGTAAGA
+
GGGGGGGGFGGGGGGFGFFFGGGFGGGGGGGGGGGGGGGGGGGGGGGGGGGGGGGGGGGGGGGGGGGGGGGGGGDDGEGGGGGGGGGGGGGGGGGGGGGGGGGGGGGGGGGGGGGGGGGGDEGGGGGGGGGGGGGFGGGGFGGGGGGGGGGGGGGGGGGGGFFGGGGGGGGGGGGGEGGGGGGGGGGCGGGGGGFGGGGGGGGGGGGGGGGGGGDDDGGGGGGG?FGFFF<CCFGG:7?CF>>
@M00200:205:000000000-AKKM3:1:1101:22129:7058 1:N:0:1
ACTGGGTTTAAAGCGTGCGTAGGCGGTCTGGTAGGTGGGGTGTGAAATCCCTCGGCTCAACCGAGGAATAGCGCTCCAAACCCCCAGACTTGAGGAAGACAGGGGTGAGTGGAACTGTTGGTGGAGCGGTGAAATGCGTTGATATCAACAGGAACACCGGTGGCGAAAGCGACTCACTGGGTCTTTTCTGACGCTGAGGCACGAAAGCTAGGGGATCGAACGGGATTAGATACCCGCGTAAGA
+
AFGFGDGGGDCCECFGGGGFBFEGGDC:@@FFAEFCECEE6@FGGGGG9FFCCFGEGDGGGGGDFF:EFFFG>FEC>CFF<=?FEGD=BFGDFFGGGEGGFGCFEGGFGEF7,BB>BGAB8B+=FC@FECFF,=AFG@GEDCEAFFGG@,3,,5<C>F@CB::88C1BGGG@:C78C9F+*BFGGG++++4;*=DGDF*>E:**:*77@++CFC@*0*;09)**->9<**6*3<8<5>5C3:2
@M00200:205:000000000-AKKM3:1:1101:6217:7071 1:N:0:1
ACTGGGTGTAAAGCGCGCGCAGGTGGGTGCGCAAGTCGGAGGTGAAAGCGCAGGGCTCAACCCTGCGACGCCCTTCGAGACTGCGTGTCTAGGGACCGGTAGAGGTGAGTGGAATTCCCGGTGTAGCGGTGGAATGCGTAGATATCGGGAAGAACACCGGAGGCGAAGGCGGCTCACTGGGCCGGATCCGACACTGAGGCGCGAAAGCGTGGGGAGCAAACAGGATTAGCTCCCCCAGTA
+
GGGGGGGGGGGGGGGGGGGGGGGGGGGGGGGGGGGGGGGGGGGFFGGGGGGGGGGGGGGGGGGGGGGGGGGFGGGGGGGGGGGGGGGGGGGGGGGGGGGGGGGGGGGGGGGGGGGGGFGGGGGGGGGGGGGGGGGGGGGEGECFGGFDGGEEGGGFFGGGCGGGGG7FGGGGGGGFGGGGGFGGD>EEC<=EGGCFFEDGGGGGE?DGEGGGGGFGFGG6*CFG?4:</))0+/;DDFF9
@M00200:205:000000000-AKKM3:1:1101:4083:7073 1:N:0:1
ATTGGGCTTAAAGCGTGCGCAGGCGGTCTTGTAAGCCAGATGTGAAATCCCCGGGCTTAACCTGGGAACTGCATTTGGGACTGCAAGGCTGGAGTACGGCAGAGGGAGGTGGAATTCCACGTGTAGCAGTGAAATGCGTAGAGATGTGGAGGACCACCGATGGCGAAGGCAGCCTCCTGGGCTAGTACTGCCGCTCATGCACGAAAGCGTGGGGAGCAAACAGGATTAGATACCCCTGTA
+
FGGGGGGGGGGGGGGGGGGGGGGGGGGGGGGGGGGGGGGGGGGFGGGEFGGGGGDGGGCGGCFGGGGGGGGGGGGGF<F8EFGGGGDFGGGGGDGGGGCG+>FGG>?@FGGGFFG?AFGGDGGGGGGGGDFGC?FFF@FG7FF9FFEFC>=FG7F7F7FECFGGGFGGGGF7CGFFGG@CFGGF>FCCGC,<=EGGGGFF?CFE*AC<5>GGDG)9;F2+/7CG?FFB?@AGGGGD))77
@M00200:205:000000000-AKKM3:1:1101:4878:7075 1:N:0:1
ATTGGGTGTAAAGCGTGCGTAGGTGGTTTGTTAAGTCTGATGTGAAAGCCCCGGGCTCAACCTGGGAATGGCATTGGATACTGGCAGTCTAGAGTGCGGTAGAGGGTAGTGGAATTCCCGGTGTAGCAGTGAAATGCGTAGAGATCGGGAGGAACATCCATGGCGAAGGCAGCTACCTGGACCAACACTGACACTGAGGCACGAAAGCGTGGGGAGCAAACAGGATTAGATACCCCGGTA
+
GGGGGGGGGFGGGGGGGGGGGGGGGGGGGGGGGGGGGGGGGGGFGGGGGGGGGGGGGGFGGGGGGGGGGGGGGGGGGGGGGGGGGGGGGGGGFGGGGGGGGGGGGGGFEGGGGGGGGGGGGGGGGGGGGGGGGGGFGGEEGGGFFGGGGGGGGFGGGGGGGGGGGGGGGGGGGGGGGFGGGGFGGGGDEDFCF79?EDEEGFGGGGC4:EEDGGFCDCCFFC6>;8138C3F+<09;>@*
@M00200:205:000000000-AKKM3:1:1101:15686:7084 1:N:0:1
ACTGGGTGTAAAGGGCGCGTAGGCGGTTTGTTAAGTCACTGGTGAAAGTTTTCGGCCCAACCGGAAAATGGCCTGTGATACTGGCGAACTCGAGTGCGTGAGGGGTGGGGGGAACGAGCAGTGTAGCGGTGAAATGCGTAGATATTGCTCGGAAGGCCGGAGCCGAAGGGGCCCCACTGGTACGCAACTGACGCTGAGGCACGAAAGCGTGGGGAGCAAACAGGATTAGATACCCGTGTA
+
GGGGGGGGGGGGGGGGGGGGGGGGGGGGGGGGGGGGGGGGGGGGGGFGGGGGGEGGGGGGGGGGGGGGGGGGGGGGGGGGGGGGGGGGGGGGGGGGGGGGGGGGGFGGGGGGGGGGGGGGGGGGGGGGGGGGGGGFGDEGGGGCFGFFGFGGEGGGGGGGGGEEGEGGGGGGGGGGGFGGGGGCGDDGGFFC85DGGGGGGCE8/;<DE7;CC85C3:FE4>6409C5*06:9@CG>5):
@M00200:205:000000000-AKKM3:1:1101:11902:7090 1:N:0:1
ATTGGGTTTAAAGGGCGCGTAGGCGGGCATCCAAGTCTGTGGTGAAATCCGGCAGCTTAACTGTCGAACTGCCGTGGATACTGGGTGTCTCGAGGGAGGTAGGGGCGTGCGGAACTATTGGTGGAGCGGTGAAATGCGTTGATATCAATAGGAACTCCGGTGGCGAAGGCGGCACGCTGGACCTCTTCTGACGCTGAGGCGCGAAAGCCAGGGGAGCAAACGGGATTAGATACCCTCGTA
+
GGGGGGGGGGGGGGGGGGGGGGGGGGGGGGGGGGGGGCFGGGGGGGGGGGGGGGGGGGFCFGGGGGFDGGGGGGGGGGGGGGGGGGGGGGGG8FGGEGGGGGGDCGFFFGGGFGGGGFFGFGGG7FGGGGDFCC?CGGG>CFGGGGGGGGGGE9CFGGEEFDFFCGGDDGGGDGGGGGGGFGGGGGGGGGGGGG<ECFGGGGGGGDDGFFGDCEDD>C:0CD5D0>F?4@B>FFFCFB5:
@M00200:205:000000000-AKKM3:1:1101:16085:7101 1:N:0:1
ATTGGGTATAAAGTGTGCGCAGGCGGCGCTGCAAGTCGAGTGTGAAAGCCCCGGGCTTAACTTGGGAATTGCGCTCGAAACTACGGTGCTGGAGTATGGCAGAGGAAGGTGGAATTCCACGTGTAGCGGTGAAATGCGTAGAGATGTGGAGGAACACCGATGGCGAAGGCAGCCTTCTGGGCCAATACTGACGCTCATGCACGAAAGCGTGGGGAGCAAACAGGATTAGATACCCCTGTA
+
FGGGGGGGGGGGGGGGGGGGGGGGGGGGDGGGGGGGFGGGGGGGGGGGGGGGGGGGGGGGGAFGGGGGGGGGE:FCFGGGGGGGGGGFGGGGFEGGGFGFEGDFFGFGGGFGGGGGG9CD@GGGGFGG>GGGGGGGGGGGDEGFGFGGFGGDGGFGGGGGGDGFE7EEEGGGGGGGGGG:EGGGE6FGGGGGCGDCEFCGGGGGDDDGCEEGEDECBGGGGGGC:GGFFFBGGGDF35?7
@M00200:205:000000000-AKKM3:1:1101:20458:7141 1:N:0:1
ATTGGGTTTAAAGGGTGCGCAGGCGGTTGAGTGTGTCAGATGTGAAATCCCGAGGCTCAACCTCGGAACTGCGTCTGAAACTACTCGACTAGAGTACTGGAGAGGGTAACGGAATTCACGGTGTAGCAGTGAAATGCGTAGATATCGTGAGGAACACCAGAGGCGAAGGCGGTTACCTGGACAGTTACTGACGCTCAGGCACGAAAGCATGGGGAGCAAAAGGGATTAGATACCCGCGTA
+
GGGGGGGGGGGGGGGGGGGGGGGGGGGGGGGGGGGGGGGGGGGGGGGGGGGGGGGGGGGGGGGGGGGGGGGGGGGGGGGGGGGGGGGGGGGGGGGGGGGGGGGGGGGGGGGGGGGGGGGGGGGGGGGGGGGGGGGFGGGGGGGGGGDGGGD8FDGGGDG?FGGGGGGGGFCGGGGGCGGFCGFGGGGGGFGGGGGGGGGGGGG5CEGGGFGGGGBGFGGGFCEC:GGDFFFDF6E3@BFG
@M00200:205:000000000-AKKM3:1:1101:22556:7147 1:N:0:1
ACTGGGCTTAAAGGGCGCGTAGGCGGCAATTTAAGTCATCTGTGAAATCTCCGGGCTTAACTCGGAACGGTCAGATGATACTACTTTGCTAGAGTGCAGAAGGGGCAATCGGAATTCTTGGTGTAGCGGTGAAATGCGTAGATATCAAGAGGAACACCTGAGGTGAAGACGGGTTGCTGGGCTGACACTGACGCTGAGGCGCGAAAGCCAGGGGAGCAAACGGGATTAGATACCCCTGTA
+
GGGGGGGGGGGGGGGGGGGGGGGGGGGGGGGGGGGGGGGGGGGGGGGGGGGGGGGGGGGGGGGGGGGGGGGGGGGGGGGGGGGGGGGGGGGGGGGGGGGGGGGGGGGGGGFEGGGGGGGGGGGGGGGGGGGGGGGGGGGGGGGGGGGGGGGGGGGGGGGGGGGGGGGGGGDGGGGGGGGGGGGEGGFGGGGGGGDGGGGGGGGGGGGGGGGGGGFGFGGGGDEG1CDFFFBGGGCF>FFG
@M00200:205:000000000-AKKM3:1:1101:25521:7161 1:N:0:1
ACTGGGCTTAAAGCGTACCGATAGGTGGTTTAGATAGTCTTGGGTAAAAGCCAGAAGCTCAACTTCTGAGTTTGCTTAAGATACTTCTAAACTAGAGGGGCAAAGAGGTGCTTGGAACGAACGGTGTAGTAGTGAAATGCGTTGATATCGTTCGGAACACCGAAAGCGAAGGCAGAGCACTGGGTGCCACCTGACACTGCTAGGACGAGAGCGTGGGGAGCGAATGGGATTAGATACCCCAGT
+
GGGGGGGGGGGGGGGGGGGGGGGGGGGGFGGGGGGGGGGGGGGGGGGGGGGGGGGGGGGGGFFGGGGGGGGGGFGGGGGGGGGGFFGGGGGGGGGFGGGGGGGE8FFFGGGGGGGGGGGGGGGGEGGGFGGGFGGGGGGGGGGGGDFCFCGGFGGGGGGGDGGGGGGDGCFGFGGFGDGGGGFFGGGGFG5:@CFFGGGGGGGGFGDGGDGGGGDG;EEEGCGGBGGFFF@GGGGC6)0CC?B
@M00200:205:000000000-AKKM3:1:1101:11624:7171 1:N:0:1
ATTGGGTTTAAAGGGCGCGTAGGTGGCGGCATAAGGCCGTGGTGAAAGTCCGGGGCTCAACTCCGGATCGGCCATGGCAACTGTGTCGCTGGGGCACCGTAGAGGCAGATGGAATTCCGGGTGTAGCGGTGGAATGCGTAGAGATCCGGAAGAACACCAGTGGCGAAGGCGGTCTGCTGGGCGGTGGGAGAGCAATCTCCCAATAGCCGACCCTGAGGCGCGACAGCGTGGGGGGCAAACAGGG
+
GGGGGGGGGGGGGGGGGGGGGGGGGGGGGGGGGGGGGGGGGGGGGGGGGGGGGGGGGGGGGGGGGGGGGGGGGGGGGGGGGGGGGGGGGGGGGGGGGGGGGGGGGGGGGGGGGGGGGGGGGGGGGGGGGGGGFFGFGCGGDGG@FGGGGEGCGGGGGGFDFGCEGGGGGGGGGGGGGGGFGGGGGGGGGGGGGG5?FFGGF:EGFGGG8EG*:8)0?5*:<DDGFGGFFFFGG5?DF@:C5(4(
@M00200:205:000000000-AKKM3:1:1101:20404:7190 1:N:0:1
ATTGGGTTTAAAGGGTGCGTAGGAGGGCAGGTAAGTCAGTGGTGAAATCCCCAAGCTTAACTTGGGAACTGCCGTTGATACTATCTGTCTTGAATACCGTGGAGATGAGCGGAATATGTCATGTAGCGGTGAAATGCTTAGATATGACATAGAACACCAATTGCGAAGGCAGCTCGTTACACGAATATTGACTCTGAGGCACGAAAGCGTGGGGATCAAACAGGATTAGATACCCCAGTAAGA
+
GGGGGGGGGGGGGGGGEGGGGGGGGGGGGGGGGGGGGGGGGGGGGGGGGGGGGGGGGGGGGGGGGGGGGGGGGGGGGEGGGGGGGGGGGGGGGGGGGGGGGGGGGGGGGGGGGFGGGGGGGGCFEACGGGDGGGGFGGGEGGGGGGGGFFGEDFFGGGCFGGDCGGCCGGFGGFGGGCGGGGGGGGGGFGGGGGGCAFDCEGGGGGGGGGCEGGFGFGF9FGFGDGC=FF?:EGC<DEA+;;)
@M00200:205:000000000-AKKM3:1:1101:18582:7208 1:N:0:1
ACTGGGTTTAAAGGGTGCGTAGGCGGCGCCGCAAGTGTCTTGTGAAATCCCACGGCTCAACCGTGGAATTGCTCGACAGACTGCGGTGCTTGAGGTTGGTAGGGGTCGCTGGAACTCTAGGTGGAGCGGTGAAATGCGTAGATATCTAGAGGAACGCCGAAGGTGAAGACAGGCGACTGGGCCAATTCTGACGCTGAGGCACGAAAGCGTGGGGAGCGAACGGGATTAGATACCCCAGTA
+
GGGGGGGGGGGGGGGGGGGGGGGGGGGGGGGGGGGGGGGGGGGGGGGGGGGGGGGGGGGGGGGGGGGDGGGGGGCEGGGF8FGGGGGGGGGGGGGGGGGGGGGGDGGGGGGGGGGGGGGGGGGGGGGGGGGGGGGGGGGGGGGGGGGGFGFGGGGGGGGGGDGGGGGGGGGGFFGDCEGGGGGGGGGGGGGGDDGGGGGGGGGGGGCFE5CGGG5>:CCEDGGGFCF2?FACGFE*7B6?
@M00200:205:000000000-AKKM3:1:1101:17899:7209 1:N:0:1
ACTGGGTGTAAGGGGCTCGTAGGCGGCCCGCTCAGTCAGACGTGAAATCCCTCGGCTTAACCGGGGAATGGCGTCTGATACTGGCGGGCTTGAATCCGGGAGAGGGATGCGGAATTCCAGGTGTAGCGGTGAAATGCGTAGATATCTGGAGGAACACCGGTGGCGAAGGCGGCATCCTGGACCGGCATTGACGCTGAGGAGCGAAAGCCAGGGGAGCAAACGGGATTAGAAACCCTCGTAAGA
+
GGGGGGGGGGGGGGGGGGGGGGGGGGGGGGGGGGGGGGGGGGGGGGGGGGGGGGGGGDGGGGGGGGFGGGGGGGEGGGGF,EFFGGGGGGGGDGFFGGGG@CCFGGCGCEG@EGGGGGGGGCFCCECGG:F>CEFCF7FEGGFFFEGFCFGDGG><CFGEEDGFDEGGGGGGC8:FG+ACGGGGG?*89>EE=**2:FGCEF58:EGDGGDCGG:D;FFC47?D3CF4=*)20AED)7)*2,)
@M00200:205:000000000-AKKM3:1:1101:8079:7226 1:N:0:1
ATTGGGTTTAAAGCGTGCGTAGGCGGCCTGCAAAGTTGGGTGTGAAATCCCTCGGCTCAACCGAGGAATTGCGCCCAAAACTAGTGGGCTAGAGGGAGATAGAGGTAAGCGGAACTGATGGTGGAGCGGTGAAATGTGTTGATATCATTAGGAACACCGGTGGCGAAAGCGGCTTACTGGGTCTTTTCTGACGCTGAGGCACGAAAGCTAGGGTAGCGAACGGGATTAGATACCCCTGTA
+
GGGGGGGGGGGGGGGGGGGGGEGGGEGGGFGCEEFGGFGGGGGGGGGGCGGGGGGGGGG@@<FGDGGFGEFFGGGGGGEFGEGGGGGGCGGGGGGGGGCGGGFFFF<CAFEFGGGFDGFGGGFGGDGGG=7D3DGDFFEFEGGDC9=F,7>CCFFGFD<F:CC8EECG>DGG5*:8?9FFFGCGGGGGCGGCEGGG*;5C=<EG>*);:+32AC7CFGGGG3:9:)0.7@2CC@?DFFF?
@M00200:205:000000000-AKKM3:1:1101:7292:7234 1:N:0:1
ACTGGGTTTAAAGGGCGCGTAGGTGGCGGCATAAGGCCGCGGTGAAAGTTCGGGGCTCAACCCTGAATCGGCCGCGGCGACTGTGTCGCTTGGGCACTGTAGAGGCAGATGGAATTCCGGGTGTAGCGGTGGAATGCGTAGAGATCCGGAAGAACACCGGTGGCGAAGGCGGTCTGCTGGGCAGTGGAGTCGCAAGACTCCGTAGCCGACACTGAGGCGCGACAGCGTGGGGAGCAAACAGGAT
+
GGGGGGGGGGGGGGGGGGGGGGGGGGGGGGGGGGGGGGGGGGGGGGGGGGGGGGGGGGGGGGGGGGGGGGGGGGGGGGGGGGGGGGGGGDGGGGGGGGGGGGGGGGGGGGGGGGGGGGGGGGGGGGGGGGGGGGGGGGGGGGFACFGGGGGGGGFFGGGGGGGGGGGEGGGGGGDGGGGGGGGGGGGGGGGGGGG=FGFFGGGGGGGGGGGGFGFGFFGGGGGG>GGFFFFGEEGCF?5*>??2
@M00200:205:000000000-AKKM3:1:1101:9565:7241 1:N:0:1
ATTGGGTTTAAAGCGCGTGTAGGCGGCTTCGCAAGTTGGATGTGAAATCCCACGGCTCAACCGTGGACGTCCATCCAAAACTGCGTCGCTGGAGTCTCGGAGAGGAAGGTGGAATGCTTGGTGTAGAGGTGAAATTCGTAGATATCAAGCAGAACACCTGCGGCGAAGGCGGCCTTCTGGACGATGACTGACGCTGAGACGCGAAAGCGTGGGGAGCAAACAGGATTAGATACCCTCGTA
+
GGGGGGGGGGGGGGGGGGGGGGGGGGGGGGGGGGGGGGGGGGGGGGGGGGEFGFGGGGDFGGGGGGGGGG,FGGGGGGFFGGFGGGGGGGGGGGGGGGGGGGGGGFGGGGGGGGGGGGGGGGGGGGGGGGGGFCFGGGGGGGGGGGGGGGGFFGGGGGGFGEGGGGGGGFGGGGGGGGGGGGGGGGGGGGGGDGGGG>FGEGGGG5DCGEGGGGFDE=FGG469<GGF==<CGGGGF3;C
@M00200:205:000000000-AKKM3:1:1101:20655:7254 1:N:0:1
ATTGGGTTTAAAGGGCACGCAGGCGGCTTGACAAGTTGGGGGTGAAATCCCGGGGCTTAACCCCGGAACTGCCTTCAAAACTGTCAAGCTAGAGATCGAGAGAGGTGAGTGGAATTCCTAGTGTAGAGGTGAAATTCGTAGATATTAGGAGGAACACCAGTGGCGAAGGCGGCTCACTGGCTCGAATCTGACGCTCAGGTGCGAAAGCGTGGGGAGCAAACAGGATTAGATACCCGCGTA
+
GGGGGGGGGGGGGGGGGGGGGGGGGGGGGGGGGEFGGGFGGGGGGFGGGGGGGGGGGGGGGGGGGGGEFGFGGGGGGGFGGGGGFGGGGGGGFGGGGGGGGGGGG<DFGGGGFGGFGGGDFF<=;FDFGGGGFFGFDDEFGEGGGGGGDCFCCFGGGGFGCEFGGGGGGGGGGDE9CFGFGGG>88FGGGGGGGGGGGGGCGG>ECCFG/8CEGFGFGEGGGGG<GG7FFFGGFGGFFFG
@M00200:205:000000000-AKKM3:1:1101:28072:7257 1:N:0:1
ATTGGGTATAAAGAGCTCGTAGGCGGCCAACTAAGTCGGACGTGAAATCCCCAGGCTCAACCTGGGAACTGCGTCCGATACTGATTGGCTTGAATCCGGGAGAGGGATGCAGAATTCCAGGTGTAGCGGTGAAATGCGTAGATATCTGGAGGAATACCGGTGGCGAAGGCGGCATCCTGGACCGGCATTGACGCTGATGAGCGAAAGCCAGGGGAGCAAACGGGATTAGATACCCCTGTAAG
+
GGGGFFGGGEGGGGFGGGGGGGGGGGGGCGGDGGGGGGGDGGFEGGEGG<FFGGFGFFG@GGGGGDCFG8FGGGGGGGGGCCGGGGFGGGGGGFEFGGG@>FEFG@CFGF<,CFGGGGFGFFEA:FGGGGGGGGGGGEC>FEGGGFGGGGGDFGGGGG7FBFGGG@@FEGEGC>722BFGFFGGGGDC96FGGG7E:<+3CCE8??CCFGCGGGFGF5;</CEDBCC?F6:FGGGG5FFG>A
@M00200:205:000000000-AKKM3:1:1101:18620:7278 1:N:0:1
ACTGGGTTTAAAGGGTTTGTAGGCGGCCATGTAAGTCAGGTGTGAAATCCCTCGGCTCAACCGAGGAACGGCGCTTGATACTGCAAGGCTTGAGGGAGACAGGGGTAAGCGGAACTGATGGTGGAGCGGTGAAATGCGTTGATATCATCAGGAACACCGGTGGCGAAAGCGGCTTACTGGGTCTCTTCTGACGCTGAGGAACGAAAGCTAGGGTAGCGAACGGGATTAGATACCCGGGTA
+
GGGGGGGGGGGGGGGGGGGGGGGGGGGGGGGGGGGGGGGGGGGGGGGGGGGGGGGGGGGGGGGGGGGGGGGGGGGGGGGGEGGGGFGGGGGGGGGGGGGGGGGGGGGGGGGGGGGGGGGGGGGGGGGGGGGGGGGGGGGGGGGCGGGGGGGGGGGGGGGGGGGGGGGDDGGGGGGGGG?FFGGGGGGGG7CFGGGGDGGGGGEEEEGFGGGGGGFGFGG85DCDFGGBFF>CFFGGDB5E
@M00200:205:000000000-AKKM3:1:1101:23675:7282 1:N:0:1
ATTGGGTGTAAAGAGCTCGTAGGCGGTTTGTCGCGTCTGCCGTGAAAGTCCGGGGCTCAACTCCGGATCTGCGGTGGGTACGGGCAGACTAGAGTGATGTAGGGGAGACTGGAATTCCTGGTGTAGCGGTGAAATGCGCAGATATCAGGAGGAACACCGATGGCGAAGGCAGGTCTCTGGGCATTAACTGACGCTGAGGAGCGAAAGCATGGGGAGCGAACAGGATTAGATACCCTGGTAAG
+
GGGGGGGGGGGGGGGGGGGGGGGGGGGGGGGGGGGGGGGGGGGGGGGGGGGGGGGGGGGGGGGGGGGGGGGGGGGGGGGGGGGGGGGGGGGGEGGGGGGGGGGGGGGGGGGGGGGGGGGGGGGGGGGGGGGGGGGGGGGGGGGGGCGGGGGGGGGGGGGGGGGGGGEGGGGGGEGGGGGGGGGGGGGGGGGGGGDG=8FGGGGGGCDC@FFGGGEGFG5?DGGG?GCBFFFGFCF=::@FGB
@M00200:205:000000000-AKKM3:1:1101:11395:7284 1:N:0:1
ATTGGGCATAAAGGGCGCGTAGGCGGTGCGGTGCGGTTTCGGTGAAATCCCTCGGCCCAACCGAGGAACAGCCGAGGCTACGGCCGCACTCGACGGCATCAGGGGACAGTGGAACTCCCGGTGGAGCGGTGAAATGCGTAGATATCGGGAGGAACGCCGGTGGCGAAAGCGACTGTCTGGGGTGCTTGTGACGCTGAGGCGCGAAAGCCAGGGGATCAAACGGGATTAGATACCCGAGTA
+
GGGGGGGGGGGGGGGGGGGGGGGGGGGGGGGGGGGGGGGGGGGGGGGGGGGGGGGGGGGGGGGGGGGGGGGGGGGGGGGFGGGGGGGGGGGF=FGGGGGGGGGGGGGGGGGGGGGGGGGGGGGGFFGGGGGGGGGGGGGEECGGGGGGGEEGGGGGGGGGGGGGEGEGGGGGGGGGGFFGGGGGEFGGGGGGGGGGGGGG=GGGDGD<FFFFGEEDFGGGF387:<DBFFFFGGGG>DF6
@M00200:205:000000000-AKKM3:1:1101:5758:7289 1:N:0:1
ATTGGGTTTAAAGGGTGCGTAGGCGGTCTTATAAGTCAGTGCTGAAATATCCCGGCTTAACCGGGAGGGTGGCATTGATACTGTAGGACTTGAGTAAAGTTGAGGTAGGCGGAATTGACGGTGTAGCGGTGAAATGCTTAGATATCGTCAAGAACACCGATTGCGAAGGCAGCTTACTAAGCTTTAACTGACGCTGAGGCACGAAAGTGTGGGGATCAAACAGGATTAGATACCCCGGTA
+
GGGGGGGGGGGGGGGGGGGGGGGGGGGGGGGGGGGGGGGGGGGGGGGGGGGGGGGGGGGGFGGGGGGDGCEGGGGGGGGGGGGGGGGGGGGGGGGGGGFGGGGGGGGGGGGGDGGGGGGGGGGGGGFGGGGGFFGGGFGFGCFGGEFFEFGGGGGGGGDCGGGG@CEGGGGGGGGGFGGGFFGGGDFGGGGGGGGGGGG=EGGGGGG>CFGGG5>C3EFGGFGD?G*4?@AF@:+93<@E
@M00200:205:000000000-AKKM3:1:1101:4884:7314 1:N:0:1
ATTGGGTTTAAAGGGTGCGTAGGCGGATCCGCAAGCGTCTTGTGAAAGCCCTCGGCTCAACCGAGGAACAGCGGGGCGAACTGCGGGTCTTGAGGCAGGTATGGGTCGCCGGAACAGTAGGTGGAGCGGTGAAATGCGTAGATATCTACTGGAACGCCGATGGTGAAGACGGGCGACTGGGCCTGTCCTGACGCTGAGGCACGAAAGCGTGGGGAGCAAACAGGATTAGATCCCCCTGTA
+
GGGGGGGGGGGGGGGGGGGGGGGGFGGGGGGGGGGGGGGGGGGGGGGGGGGGGGGGGGGGGGGGGGGGGGGGGGGGGGGGGGGGGGGGGGGGGGGGGGEFGGGCFGGGGGGGGCFGFFGGGGGGGGGGGBEGFGGGGGECEEGGGGGGGGGGGGG:FFGGGGGGGGGCFC>EGGGGGGEGGGGGGGGGGCFGGGGC=CFEEFGGGCDGC:EEGGDD>G*<5CCGFG*5F4)*+2;55@FG
@M00200:205:000000000-AKKM3:1:1101:10396:7316 1:N:0:1
ATTGGGCGTAAAGTGCGTGTAGGCGGTTCGGTAAGTGGGATGTGAAATGCCCCGGCTCACCCGGGGACCGGCATCCCAAACTGCTGAGCTTGAGTACAGGAGAGGGTGGGGGAATTCCAGGTGTAGCGGTGAAATGCGTAGATATCTGGAGGAACACCGGTGGCGAAGGCGCCCACCTGGCCTGCTACTGACGCTGAGGCGCGAAAGCTAGGGGAGCAAACGGGATTAGATACCCCAGTA
+
GGGGGGGGGGGGGGGGGGGGGGGGGGGGGGGGGGGGGGGGGGGGGGGGGGGGGGGGGGGGGGGGGGGGGGGGGGGGGGGGGGGGGGGGGGGGGGGGGGGGGGGGGGGGGGGGGGGGGGGGGGGGGGGGGGGGGGGGGGGGGGGGGGGGGGFGGGGGGGGGGGGFGGGGGGGGG>1=EFCFGGGGGGGFFDGGGGGGGGGGGGECGEGGGGGGGGFDEFGGGGD3?DF8FFFGGFGGEDFC
@M00200:205:000000000-AKKM3:1:1101:10061:7327 1:N:0:1
ATTGGGTTTAAAGGGTGCGTAGGCTGTGCGGAAAGTTGGGTGTGAAATCCCTCGGCTCAACCGAGGAACTGCCTTGGAAACTGCCTGGCTCGAGGCCGGGAGAGGGTAGCGGAATTCCCAGTGTAGCGGTGAAATGCGTAGATACTGGGAGGAACACCAGTGGCGAAGGCGGCTACCTGGACCGGTTCTGACACTGATGCGCGAAAGCGTGGGGAGCAAACAGGATTAGATACCCCTGTA
+
GGGGGGGGGGGGGGGGGGGGGGGGGGGGGGGGGGGGGGGGGGGGGGGGGGGGGGGGGGGGGGGGGGGGGGGGGGGGGGGGGGGGGGGGGGGGGGGGGGGGGGGGGGGGGGGGGGGGGGGGGGGGGDFGGCGGGGGGGGGGGGGCGGGGGGGDGGGGGGGFGGGGGGGGGGGGGGGGGGGGGGGGGGGGGGGGGGGGF9;7CGGGGGGGDEGGGGFGDGFFGGGGFGC2=4<GFFGG:5?C
@M00200:205:000000000-AKKM3:1:1101:7975:7335 1:N:0:1
ACTGGGTTTAAAGGGCGCGTAGGTGGCGGCATAAGGCTGTGGTGAAAGTCCGGGGCTCAACTCCGGATCGGCCGTGGCAACTGTGTCGCTAGGGCACCGTAGAGGCAGATGGAATTCCGGGTGTAGCGGTGGAATGCGTAGAGATCCGGAAGAACACCAGTGGCGAAGGCGGTCTGCTGGGCGGTGAGCTCGTAAGGGCTCAATAGCCGACACTGAGGCGCGACAGCGTGGGGAGCAAACAGG
+
GGGGGGGGGGGGGGGGGGGGGGGGGGGGGGGGGGGGGGGGGGGGGGGGGGGGGGGGGGGGGGGGGGGGGGGGGGGGGGGGGGGGGGGGGGGGGGGGGGGGGGGGGGGGGGGGGGGGGGGGGGGGGGGGGGGGGGGGGGGGEGGGGGGGGGGGGGGGGGGGGGGGGGGGGGGGGGGGGGGGGGGGGGGGGDGGGGGGGGGGFFCFC7CF=CGGGG=CFGGGGDGD><C3;B>GG8CCF?FGGBF
@M00200:205:000000000-AKKM3:1:1101:10673:7357 1:N:0:1
ATTGGGTGTAAAGGGCGCGTAGGCGGCCTGATAAGTAGGGGGTGAAATCTTGCGGCTTAACCGCAAGGCTGCCTTCTAAACTGTCGGGCTCGAGCACAGTAGAGGCGGGTGGAATTCCCGGTGTAGCGGTGGAATGCGTAGAGATCGGGAAGAACATCAGTGGCGAAGGCGGCCTGCTGGGCTGTTGCTGACGCTGAGGCGCGACAGCGTGGGGAGCAAACAGGATTAGATACCCCAGTAAGA
+
GGGGGGGGGGGGGGGGGGGGGGGGGGGGGGGGGGGGGGGGGGGGGGGGGGGGGGGGGGGGGGGGGGGGGGGGGGGGGGGGGGGGGGGGGGGGGGGGGGGGGGGGGG@GGEFFGGFGGGGGGGGGGGGGGCFE<FCCEGFEGEGGDFGGE<CCCEEEFBCFCCFEGECECCEGEGECC?CGGGGGGGFC?CFFGGDDGGGD=<E8?EGGE5*CDGEGFFC+**2>:4C>FFBGFGGGFF:CGFA
@M00200:205:000000000-AKKM3:1:1101:27885:7373 1:N:0:1
ACTGGGTATAAAGGGCGCGTAGGCGGCCCCGCCTGTCCGGCGTGAAATCCCGGGGCTCAACCCCGGGGCGGCGCTGGAGACGGCGGGGCTGGAGGCGAGGAGAGGGTCGCGGAATTCCCAGTGTAGAGGTGAAATTCGTAGATATTGGGAAGAACACCGGTGGCGAAGGCGGCGACCTGGCCTCGATCTGACGCTGAGGCGCGACAGCGTGGGTAGCAAACAGGATTAGATACCCTCGTAAGA
+
GGGGGGGGGGGGGGGCFGG@FGGGGGGG7FE7CCGGEFEE@FFGFGGFECDECFGGGGGGGGGDEGGGGGCCCEGGGEFFGGG7CCC::<FGGCEGCFEEEE@EGGG6>CGGGDGCG7C:FFGGGFEGGFFGG9+0:/<8CCFF7CFGF58?FFGGFGG5E>>CEGEDCFGGCGEEGGF*A;9*;C*@FGCFGGC7C@CC59:EC57*?EG*:*/*7??8CG*919*)9?)CGGD0<)0:F0:
@M00200:205:000000000-AKKM3:1:1101:26500:7377 1:N:0:1
ATTGGGTTTAAAGGGTGCGTAGGCGGCCTATTAAGTCAGTGCTGAAATATCCCGGCTTAACCGGGAGGGTGGCATTGATACTGATGGGCTAGAGTACAGATGAGGTAGGCGGAATTGACGGTGTAGCGGTGAAATGCTTAGATATCGTCAAGAACACCTATAGCGAAGGCAGCTTACTAGGCTGTAACTGACGCTGAGGCACGAAAGTGTGGGGATCAAACAGGATTAGATACCCGAGTA
+
GGGGGGGGGGGGGGGGGGGGGGGGGGGGGGGGGGGGGGGGGGGGEGGGGGGGGGGGGGGGGGGDGGGGEGGGGGGGGGGGGGGGGGGGGGGGGGFGGGGFDFFGGGGGFGGGGGGGGGGGGGGGGGGEGEGGCGGCFGGGGGGFCFCFGFBFF,@ECFFGGDF9EF7FEGGGGGGGFGF@@FFGGCFGGGGGDDD?=CEFDDG>EEDDFGFGGDADFGGCD4CF64><?6):F6C7B350
@M00200:205:000000000-AKKM3:1:1101:16830:7377 1:N:0:1
ATTGGGTTTAAAGAGTTGCGTAGGTGGCATAGTAAGCAAGTAGTGAAAGCGTGTGGCTCAACCATACTTACATTACTTGAACTGCTAAGCTAGAGGACGAGAGAGGTAGATGGAATTCCCAGTGTAGGAGTGAAATCCGTAGATATTGGGAGGAACACCGATGGCGTAGGCAGTCTACTGGCTCGTTCCTGACACTAAGGCACGAAAGCGTGGGGAGCAAACGGGATTAGATACCCTAGTA
+
GGGGGGGGGGGGGGGGGGGGGGGGGGGGGGGGGGFFGGGGFGGGGGGGAFGGGGGGGGGGGGGGGGGGGGGFGD@EEFGA@FFFGGGECFGGGGGGGGGGGDGF7FGAFGGFGGFGGFGGGGGGGEGGGGGGGGGGEGGGGGGGCGGEEAFGCFGGGGGGGGDEFEGG@7FGEGGGGGG9FCFGGGGEGGDFGGGFDEG6CGGGCGGGGGCBC5555EFFFGD77DC@4FFFCCFGF4FG>
@M00200:205:000000000-AKKM3:1:1101:24408:7386 1:N:0:1
ATTGGGTATAAAGAGCGCGCAGGCGGTCGATTTAGTCGCGTGTGAAAGCCCCCGGCTCAACTGGGGAGGGTCACGCGATACTGATCGACTCGAAGGCAGGAGAGGGTAGTGGAATTCCCGGTGTAGTGGTGAAATGCGTAGATATCGGGAGGAACACCAGTGGCGAAGGCGACTACCTGGCCTGTTCTTGACGCTGAGGCGCGAAAGCTAGGGGAGCAAACGGGATTAGAGACCCTTGTAAGA
+
GGGGGGGGGGGGGGGGGGGGGGGGGGGGGGGGGGGGGDGGGGGGGGGGGGGGGGGGGGGGGGGGGGEGGGGFGGGGGGGGFFGGGGGGEGGGGGGGFFGGEGFGGGGGGGGGGGGGGGGGGGGGGGGGGFGGGFCA@B@EGGFFGGGGGGGGGGGGGGFFFGGDEE87*BFDE5CCGCGGGFGFCFGFE:CCEC*5*28CEG58ECC4+:@FGGEDBFGGGGGG<GD)9=):6;C*5?B9D44
@M00200:205:000000000-AKKM3:1:1101:7954:7392 1:N:0:1
ATTGGGTATAAAGGGTGCGTAGGCTGTGCAGAAAGTTAGGTGTGAAATCCCCCGGCTCAACCGGGGAATTGCGCTTAAAACTACTGTGCTAGAGGAAGACAGAGGTGAGCGGAACTTCGGGTGGAGCGGTGAAATGCGTTGATATCCGAAGGAACACCGGTGGCGAAAGCGGCTCCCTGGGTCTTTTCTGACGCTGATGCACGAAAGCCAGGGGAGCAAACGGGCTTAGATCCCCTAGTA
+
@,CFC<@<FF@EFEGG7FEEGE;FEDFGGGGGG8F@@E@EAFG>FFC,,6,D@FGG7CC,6FF77@FBFFC97FEGG9,,:CFFGGFA<AFGGGGFEGFCFGCFFF=A,47F7+C5??CE@E7=+<F+C+8<>FDC9B3+33=CCD,33>FG<DE88CFDFFFDGE*<<8FGG*B*=8,1BFF8F99@F+<<8C:=ECE7+;*1**)**2/**?)9@5;67<?G(7D:**)2+0/*<@9+
@M00200:205:000000000-AKKM3:1:1101:3496:7419 1:N:0:1
ATTGGGTTTAAAGGGCGCGTAGGCGGCGCGAGGAGTCGGGGGTGAAAGTCCGGGGCTCAACCCCGGATCGGCCTTCGAGACTCTCGCGCTGGAGCACAGTAGAGGCGGGGGGAATTCCGGGGGTAGCGGGGGAAAGCGTAGAGATCCGGAAGAAAACCGGGGGGGAAGGGGGCCCGCGGGGCTGTGGCCGACGCGGAGGCGCGACAGCGGGGGGAGCAAAAAGGATTAGATACCCCAGGAAGA
+
GGGGGGGGGFFGGGGGGGGGGGGGGGCFGGGGGGGGGGGGGGGGFGGFFFFFGGGDGGGGFEGEEGE7FFGGGGFFGFFG:,BFGEGGGCFEEECEFDGGGFEFF>FEG*=E*;6,,3<CG5C8*;,:?*:E*1*;8C8>:?CC+3@>E58:>F,;EE:EEGG*8/2/:*/:/**1*1:CE8**0<6**/12**/:*/:5:5*/227/:*1?8E)9)2;C*9*5(**)/*)20<C9)7)**41
@M00200:205:000000000-AKKM3:1:1101:10894:7436 1:N:0:1
ATTGGGTGTAAAGGGTCCGTAGGCGGTCTTATAAGTCAGTGGTGAAATCCGGCAGCTCAACTGTCGAACTGCCATTGATACTGTAAGACTTGAATTACTGTGAAGTAACTAGAATATGTAGTGTAGCGGTGAAATGCTTAGATATTACATGGAATACCAATTGCGAAGGCAGGTTACTAACATTATATTGACGCTGATGGACGAAAGCGTGGGTAGCGAACAGGATTAGATAACCCAGTAAGA
+
GGGGGGGGGGGGGGGGGGGGGGGGGGGGGGGGGGGGGGGGGGGGGGGGGGGGGGGGGGGGGGGGGGGGGGGGGGGGGGGGGGGGGGGGGGGGGGGGGGGGGGGGGGGGGGGGGGGGGGGGGGGGGGGGDGGGGGGGGGGGGGGGGGGGGGGGGGGGGGFGGGGGGEEEGGGDGGGGGGGGGGGGGGGGGFFD6EGCEED6FGGGGGGGDGEDCEF>95:CCDFGF6C3;>CG+?<CDFFGG)9
@M00200:205:000000000-AKKM3:1:1101:3624:7446 1:N:0:1
ATTGGGTTTAAAGCGTGTGTAGGCGGATTTGTAAGTACCTTGTGAAATCCCACGGCTCAACCGTGGAACTGCTCGGTATACTGCTTATCTTGAGCCACTTAGGGGCAGTCGGAACAGATGGTGGAGCGGTGAAATGCGTAGATATCATCTGGAACGCCAAAGGTGAAAACAGACTGCTGGGAGTGTGCTGACGCTGAGACACGAAAGCTAGGGGAGCGAACGGGATTAGATACCCTTGTA
+
EGGGGGGGGFGFGGGGGGGGGGGGGGCFGGGGGA9FGGFGGCFFFGGGGGGGGG@FGGGGGGDFFEGGFGGGGDC6F=FAFGFGGGGGGGFFGF,CFEGGFF?FDGGGGGEEGGG<?EFDFG<FCFGGGGGGGGF<D7FGGGGFFG9EFDFGGGGGGGGGC@G98FFGFFGFGGD@FCF78E:C:EFGC7EGCECEGDGGGGCEGGCGCECE:EFGEGDGGCED@GFE@FAF7CFFFFFF
@M00200:205:000000000-AKKM3:1:1101:27405:7462 1:N:0:1
ACTGGGTTTAAAGGGTGCGTAGGCGGACTATTAAGTCAGTGGTGAAATCCTGCAGCTTAACTGCAGAACTGCCATTGATACTGATAGCCTTGAGTTTGGTTAAGGTAGGCGGAATGTGTAATGTAGCGGTGAAATGCTTAGATATTACACAGAACACCAATTGCGTAGGCAGCTTACTGAGCCGACACTGACGCTGAGGCACGAAAGCGTGGGGATCGAACAGGATTAGATACCCCAGTA
+
GGGGGGGGGGGFGGGGGGGGGGGGGGGGGGGGGGCGGGGGGGGGGGGGGGGGGGGGGGGGGGGGGGGGGGGGGGGGGGGGGGGGGGFGGGGGGGGGGGDGGGGGGGGGGGGGGGGGGGGGGCCGGGGGGGGFGGGGGFGGGGGGGGGGFGGGGGGGGDFGGGCGGGGGDGGGG89EDFFFG6DEGGGEGGGGCGC>ECCGGGGGGGGGGGGGGG>G3=E?DGGG64CEFFEGGFGC>5=C
@M00200:205:000000000-AKKM3:1:1101:20928:7474 1:N:0:1
ACTGGGTATAAAGGGTGCGCAGGCGGCCGAGTGTGTGAGGCGTGAAAGCCCGGGGCTTAACCCCGGAATTGCACCTCAAACTACACGGCTAGAGCATTGGAGAGGGTAGCAGAATTCATGGTGTAGCAGTGAAATGCGTAGATATCATGAGGAATACCAGAGGCGAAGGCGGCTACCTGGACAATTGCTGACGCTCAGGCACGAAAGCGTGGGGAGCAAAAGGGATTAGATACCCCCGTAATAT
+
GGGGGGGGGGGGGGGGGGGGGGGGGGGGGGGGGGGGGGGGGGGGGGGGGGGGGGGGGGGGGGGGGGGGGGGGGGGGGGGGGGGGGGGGGGGGGGGGGGGGGGGGGGGGGGGGGGGGGGGGGGGGGGGGGGGG9FGGGGGGEDGGGGGGEFCDFGGGGGGCCEGEGGGGGGGGGGGGGFGGGGGGGGFGGGGGGGGGGFGGGGGGGGGGGGGGGGFGFFCFG4EC?4F>**6*<CEFDDEC<(-.
@M00200:205:000000000-AKKM3:1:1101:11407:7479 1:N:0:1
ACTGGGTTTAAAGCGCGCGCAGGCGGGTCTGGTAAGTCGGAAGTGAAATTTCACGGCTCAACCGTGAAGCTGCTTCTGATACTGCGGATCTAGGGACCGGTAGAGGCTGGTGGAATTGCTGGTGTAGCGGTGGAATGCGTAGAGATCAGCAAGAACACCCGTGGCGAAGGCGGCCAGCTGGGCCGGGTCCGACGCTGAGGCGCGAAAGCGTGGGGAGCAAACAGGATTAGATACCCGAGTA
+
GGGGGGGGGGGGGGGGGGGGGGGGGGGGGGGGGGGGGGGGGGGGGGGGGGGGGGGGGGGGGGGGGEGGDGGDGGGGGDFGGGGGGGGG:FGGGGGFGGGGCFGFFGGGGGGFGFGGG@FGFGGGGGEGGGGEEC>CCFFEGCCFFGGGGFFDGGGGGCFGGGCEGGEC@EGEDGGGGFGFGD8EGGE8>CE=CEDEC*;CCGGGDE7>FEEEGGE3BCFFCFCG6CC>FFBGFFFFFB@C7
@M00200:205:000000000-AKKM3:1:1101:27776:7491 1:N:0:1
ATTGGGCTTAAAGGGTGCGTAGGTGGCGTGGTAAGTCAGATGTGAAAGCCCGGGGCTCAACCTCGGAACTGCATCCGATACTACCATGCTAGAGTACTGAAGAGGTGACTAGAATTCTCGGTGTAGCAGTGAAATGCGTAGATATCGAGAGGAATACCAAAGGCGAAGGCAGGTCACTGGGCAGTTACTGACACTGAGGCACGAAGGCTAGGGGAGCAAACGGGATGAGAGACCCGCGTAAGA
+
DGCEF9EFFFGGGDGGDGGGGGGGGGGGGGGGFFGGGGGGGGEGGCEFFFGGGGGGEDACFGGGGGGGGGGGGGGGGGG:=FFFGGGGCEGFFGGGFGFGGGCFGFFGGGA,:CFGGFGEGEGGDD<F9FGGGFAFGEG=:CE9CFEGD@FGGDGCBBCFCFE8EG8FEGGGGFGGDFGGGGDE:DFDA9@<EF4?DC55CC5*CCD4C?FGGGBD>FCFFGC*(9*506):BCFDBD7EGFF
@M00200:205:000000000-AKKM3:1:1101:4306:7493 1:N:0:1
ACTGGGTGTAAAGGGCGCGTAGGTGGCTTGGTAAGTAGGGGGTGAAATCTTGCGGCTCAACCGCAAGACTGCCTTCTAAACTGCCTGGCTTGAGCACAGTAGAGGCAGGTGGAATTCCCGGTGTAGCGGTGGAATGCGTAGAGATCGGGAAGAACATCGGTGGCGAAGGCGGCCTGCTGGGCTGTTGCTGACACTGAGGCGCGACAGCGTGGGGAGCAAACAGGGTTAGATACCCTGGTA
+
GGGGGGGGGGGGGGGGGGGGGGGGGGGGGGGGGGGGGGGGGGGGDGGGGGGGGGGGGGGGGGGGGGGDFGGGGGGGGGGGGGGGGGGGGGGGGGGGGGGGGGGGGGGGGGGGGGGGGGGGGGGGFDFGGGGGGGGGGGGGGGGGGGGGGCFFGGGGDGGGGGDFGECGDGDGGGGGGGGGGGGGGF9CCDGGFGGFFGGGGGGGEGGGD5C>>>@C5C?C55F*(*24@FBDFFECFFFG
@M00200:205:000000000-AKKM3:1:1101:20767:7502 1:N:0:1
ATTGGGTTTAAAGAGCTCGTAGGCGGCCTGTCACGTCGGATGTGAAAACCCGGGGCTCAACCCCGGGCCTGCATTCGATACGGGCAGGCTAGAGTTCGGCAGGGGAGACTGGAATTCCTGGTGTAGCGGTGAAATGCGCAGATATCAGGAGGAACACCGGTGGCGAAGGCGGGTCTCTGGGCCGATACTGACGCTGAGGAGCGAAAGCGTGGGGAGCGAACAGGATTAGATACCCCTGTA
+
GGGGFFGGGFGGFGGGGGGGGGGGGGGGGGGGGGGGGGGGGGGGGGGGGGGGGGGGGGGGGGGGGGGGGGGGGGGGGGGGGGGGGGGGGGGGGGGGGGEGECCFGGGGGGGGGGGGGGGGFGDFGGGGGGGGFGGGGGGGGGGGGGGGGGDDG:FGGGGGGGGGGGGGGFGGDEGGGGGGGGDE8?EEGGGG5CD5EGGGCF58EGD<EEECEC>DDCGDCCC4:FF2?F<*+<<FFFFC
@M00200:205:000000000-AKKM3:1:1101:15393:7505 1:N:0:1
ATGGGTTTAAAGAGCTCGTAGGCGGTTTGTCGCGTCTGCCGTGCAAGTCCGGGGCTCAACTCCGGATCTGCGGTGGGTACGGGCAGGCTAGAGTGATGTAGGGGAGACTGGAATTCCTGGTGTAGCGGTGAAATGCGCAGATATCAGGAGGAACACCGGTGGCGAAGGCGGCTTGCTGGGCCTTACCTGACGCTGAGGAGCGAAAGCGTGGGGAGCGAACAGGATTAGATACCCCAGTA
+
GGGGGGGGGGGGGGGGGGGGGGGGGGGGGGGGGGGGGGGGEGG,DEGGGGGGGGGGGGGGGGGGGGGGGGGGGGGGGFGGDGGGGGGGGGGGFGGGGGGFGGGG7FGGGGG=FDGGGGGFGGGBGGGGGCEGGGGGGGCEEGFGGGFGGGGDCFEGGGGGG@C:C<CFFDGGGGGGGGF7FGGGGGGGGGGGGGGCGC8>EGDCGGFDGGEEEE5DBCEGG554,*977@2>E<C*7@4
@M00200:205:000000000-AKKM3:1:1101:15798:7515 1:N:0:1
ATTGGGTTTAAAGGGCGCGTAGGCGGTCTTGTAAGTCTTGTGTGAAATCCCTCGGCTTAACTGAGGAACTGCACGGGATACTGCGAGACTTGAGATCGGGAGAGGGAAGCGGAATTCCGGGTGTAGCGGTGAAATGCGTAGATATCCGGAGGAACACCGGTGGCGAAGGCGGCTTCCTGGACCGACACTGACGCTGAGGCGCGAAAGCTAGGGGAGCAAACGGGATTAGATACCCCGGTA
+
GGGGGGGGGGGGGGGGGGGGGDGGGGGGGGFGGGGGGFGFGGGGGGGGGFGGGGGGGGGGGGGFFGFGGGGGGGGGGGGGGGGGGGGGGGGFFGCGGGGGGGGGGGEFGGGDFGGGGGGGGG7@FGGGCGGGGGGGGGGGGGGGGGGCGGGGGGGGGGDEGGGFDCEFEGGGGEGGGGGGGGGGGGGCCFGGGGGGCG5CCDDEE8C499CFG55><EGFFGDC:37<?*<FGF+>:5BG
@M00200:205:000000000-AKKM3:1:1101:4517:7521 1:N:0:1
ATTGGGCTTAAAGCGCGTGTAGGCGGCTTTGCAAGTCGGGTGTGAAAGCCCTCAGCTCAACTGAGGAAGTGCGCCCGAAACTGCAGAGCTTGAGTGCCGGAGAGGGTGGCGGCATTCCCCAAGTAGAGGTGAAATTCGTAGATATCGGGACGAACACCCGTGGCGAAGGCGGCCAGCTGGGCCGGTTCTGACGCTGAGGCGCGAAAGCGTGGGGAGCAAACAGGATTAGATACCCTAGTA
+
GGGGGGGGGGGGGGGGGGGGGGFGGGGGGGGGGGGGGGGGGGGGGGGGGGGGGGGGGGGGGGGGGGGGGGGGGGGGGGEFGGCFGGDCGGGGGFGGGGGGG@FGGGGGGGGG+FGGGBFGGGCFGDFFEFCCFAFEAFG7F7FFGGGGGG7:ECFCG7BBFEGGGG>FGGGGGGGGFCCECGCCEEGGGGGGGC>EGGGGGC=C8?DGGGGEGGEGFGGGG*@<6CG2@767<E89?F*<
@M00200:205:000000000-AKKM3:1:1101:24297:7523 1:N:0:1
ATTGGGTTTAAAGGGCTCGTAGGCGGCCAACTAAGTCACACGTGAAATCCCCAGGCTTAACCTGGGAACTGCGTGTGATACTGGATGGCTTGAATTCGGGAGAGGGATGCAGAATTCCAGGTGTAGCGGTGAAATGCGTAGATATCTGGAGGAATACCGGTGGCGAAGGCGGCATCCTGGACCGACATTGTCGCTGAGGAGCGAAAGCTAGGGGAGCAAACGGGATTAGCTACCCTTGCA
+
EEFGFFGDEFAGGFGGEGGGGCFGGGGGGGGGGCGGEGGGGGGGDGGGGGGGGFDFGG@DFFFGFFGGGGFGEEFCFEE9??FGGGFEGGFGGFGGGGFG7::@FG7EFFFFABAEEFEG88BEFFGCCEGFGGGGGGE7@CFFDGGGGC8@=@FFCBF7>FFDC:*@78>CEGEGGFGG7CFC:C5E?7+1;C5:*B8FCD=CC5C<CCFGCE37)**+19;7(5>264.2+2;CF?)<
@M00200:205:000000000-AKKM3:1:1101:22420:7527 1:N:0:1
ACTGGGCATAAAGCGCACGTAGGCGGCTGGGTAAGTCTGTCTGTGAAAGCCCGGGGCTCAACCCCGTGGATTGCAGGGGATACTGCCTGGCTGGAGACAAGCAGAGGTTGGTAGAATTCCGGGTGTAGCGGTGGAATGCGTAGAGATCCGGCGGAATACCAGAGGCGAAGGCGGCCAACTGGGCTTGTTCTGACGCTGAGGTGCGAAAGCGTGGGGAGCGAACAGGATTAGATACCCGCGTA
+
GGGFFEEG@FFFGGEFGGGGGFGGGGGDGGGGGGGGFGGFGGG<FFDFGGGDG7FCFFFGGFFGGGGBF4EFGFGGGCGGGGGGGGGGGGGGGCFGGGGFGGCDCFFGGGGEE<AFGEGFGGG7:FBF<FGEFC7FGFFGGGEGGGGFGFF*>:F@@FGFF,:,8CEDE><EG5EEC58CF+;FEFGFGGGGG7DEG5:FCFC6885):C8;A5)9>G>5><ED(><??F?7A72*9).*>1
@M00200:205:000000000-AKKM3:1:1101:23878:7537 1:N:0:1
ATTGGGTATAAAGGGCGCGTAGGCGGCGCGGTAAGTCACTTGTGAAATCTCTGAGCTTAACTCAGAACGGCCAAGTGATACTGCAGTGCTAGAGTGCAGAAGGGGCAATCGGAATTCTTGGTGTAGCGGTGAAATGCGTAGATATCAAGAGGAACACCTGAGGTGAAGACGGGTTGCTGGGCTGACACTGACGCTGAGGCGCGAAAGCCAGGGGAGCAAACGGGATTAGATACCCTGGTA
+
GGGGGGGGGGGGGGGGGGGGGGGGGGGGGGGGGGGGGGGGGGGGGGGGGGGGGFGGGGGFGGGGGFGGGGGGGGGGGGGGGGGGGGGGGGFGGGGGGGGCGGGGGGGGGGGGGCFGGGGBFFGGGGGGGGGGGGGGGGGGGGGGGGGGGGGGGGGGGGGGGGGGGGGGGGGGCGGGGGGGGGGGGGGGGG9FEGDCEGGGGGGGG8DFGGGGGGDGFGGGGGGGFGG7FFFFGGGGFFFF
@M00200:205:000000000-AKKM3:1:1101:10032:7538 1:N:0:1
ACTGGGTTTAAAGGGTGCGTAGGCGGCTCGATAAGTCCGTGGTGAAAGCCAACAGCTCAACTGTTGAACTGCCATGGATACTGTCGGGCTTGAGTACAGACGAGGTAGGCGGAATGGATGGTGTAGCGGTGAAATGCATAGATACCATCCAGAACACCGATTGCGTAGGCAGCTTACTAGGCTGTAACTGACGCTGAGGCACGAAAGCGTGGGGAGCGAACAGGATTAGATACCCGTGTA
+
GGGGGGGGGGGGGGGGGGGGGGGGGGGGGGGGGGGGGGGGGGGGGGGGGGGGGGGGGGGGGGGGGGGGGGGGGGGGGGGGGGGGGGGGGGGGFFGGGGGGGGGGGFGGGGGGGEGGGGGGGGGGGGGGGGGGGGGGGGGFFGGGGGGGGGECCGGFGEEEGGFGGGGGGGGGGGGGGGGGFGGGGFCGGGGGEGGGDFGDGFCCEGGGGEEEGDB3;EE8CDGFBGGFFFFFFGGGD3@F
@M00200:205:000000000-AKKM3:1:1101:14107:7540 1:N:0:1
ATTGGGCTTAAAGGGTGCGTAGGCGGCCTATTAAGTCAGTTCTGAAATATCCCGGCTTAACCGGGAGGGTGGGATTGATACTGATGGGCTTGAGTGGAGTCGAGGTAGGCGGAATTGACGGTGTAGCGGTGAAATGCTTAGATATCGTCAAGAACACCGATAGTGTAGACAGCTTACTAGACTTCAACTGACGCTGAGGCACGAAAGTGTGGGGATCAAACAGGATTAGATACCCTAGTA
+
GGGGGGGGGGGGGGGGGGGGGGGGGGGGGGGGGGGGGGGGGGGGGGGGGGGGGGGGGGGGGGGGGGGGGFGEGGGGGGGGGGGGGGGGGGGGGGGGGGGGGGGGGGGGGGGGGGGGGGGGGGGGGGGGGGGGFGGGGGGGGGGGGGGGGGGGGGGGGGGDGEGFFGGGGGGGGGGGGGGGGGGGGFFGCGFFGGGGGGFDGGDEGEGGGGFF@EEGFFCFGG654CF<FF<FACFGF>FG
@M00200:205:000000000-AKKM3:1:1101:25534:7549 1:N:0:1
ATTGGGTTTAAAGGGCGCGTAGGCGGCCTGCTAAGTCGAACGTGAAATCCCTGGGCTCAACCCAGGAACTGCGTCCGATACTGGTTGGCTTGAATCCGGGAGAGGGACGTGGAATTCCAGGTGTAGCGGTGAAATGCGTAGATATCTGGAGGAACACCGGTGGCGAAGGCGACGTCCTGGACCGGCATTGACGCTGAGGCGCGAAAGCCAGGGGAGCAAACGGGATTAGATACCCTAGTA
+
GGGGGGGGGGGGGGGGGGGGGGGGGGGGGGGGGGGGGGGGGGGGGGGGGGGGGGGGGGGGGGGGGGGGGGGGGGGGGGGGGGGGGGGGGGGGGGGGGGGGGGGGGGGGGGGGGGGGGGGGGGGGGGGGGGGGGGGGGGGGGGGFFFFGGGGGGGGGGGGGGGGGGGGGDGGGGGGGGDGGCFFE>EEGFD79EGG=CFFGGGGGGGGGCFGGGGDG3F?<FGGGFG*)*0<FG<?64>FG
@M00200:205:000000000-AKKM3:1:1101:24271:7550 1:N:0:1
ATTGGGTTTAAAGGGCGCGTAGGCGGCCGCCGCAAGTCAGTTGTGAAATCTCCGAGCTTAACTCGGAAAGGTCAACTGATACTGCGGGGCTAGAGTGCGGAAGGGGCAACTGGAATTCTTGGTGTAGCGGTGAAATGCGTAGATATCAAGAGGAACACCTGCGGCGAAGGCGGGTTGCTGGGCCGACACTGACGCTGAGGCGCGAAAGCTAGGGGAGCGAACGGGATTAGATACCCTAGTA
+
GGGGGGGGGGGGGGGGGGGGGGGGGGGGGGGGGGEGGGGGGGGGGGGGGGGGGGGGGGGGGGGGGGGGGGGGGGGGGGGGGGGGGGGGGGGGGGGGFGGGGFGGGGGGGGGGGGGGGGGGGGGGGGGGGGGGGGGGGGGGGGGGGGGGGGGGGGGGGGGGGGGGGGGGGGGGGDEGGGFFF>E>E>EECDGGGGGCGGGGGGGDG=CDFDGFF>DGECE:D>E33/97?F>GGCFFF?F?C
@M00200:205:000000000-AKKM3:1:1101:24870:7593 1:N:0:1
ACTGGGTTTAAAGGGCGCGTAGGTGGCTTGGTAAGTAGGGGGTGAAATCTTGCGGCTCAACCGCAAGACTGCCTTCTAAACTGCCTGGCTTGAGCACAGTAGAGGCAGGTGGAATTCCCGGTGTAGCGGTGGAATGCGTAGAGATCGGGAAGAACATCGGTGGCGAAGGCGGCCTGCTGGGCTGTTGCTGACACTGAGGCGCGACAGCGTGGGGAGCAAACAGGATTAGATACCCGAGTA
+
GGGGGGGGGGGGGGGGGGGGGGGGGGGGGGGGG<FGGGGGGGGGGGGGGGGGGGGGGGGFGGGGGGGGGGGGGGGGGGGFGGGGGGGFGGGGGGGGGGGGGFFFFGGGGGGGGGGGGGGGGGGGGFFGGGGDGGGGGGGGGGGGGGGG@EFGFFGGGGGGGGGGGGGGGGGGGGGGGFG7EGGGGGGGC7<F6EGG7CGGGDCEGCGFCGGGGG5C>FCEGFGC?GG?F4:CFECDBE>:
@M00200:205:000000000-AKKM3:1:1101:19694:7605 1:N:0:1
ATTGGGCTTAAAGGGCTCGTAGGCGGCCAACTAAGTCCGACGTGAAATCCCCAGGCTCAACCTGGGAACTGCGTCGGATACTGGATGGCTTGAATTCGGGAGAGGGATGCAGAATTCCAGGTGTAGCGGTGAAATGCGTAGATATCTGGAGGAACACCGGTGGCGAAGGCGGCATCCTGGACCAACATTGACGCTGAGGCGCGAAAGCTAGGGGAGCAAACGGGATTAGATAACCGAGTA
+
GGGGGGGGGGGGGGGGGGGGGFGGGGGGGGGGGGGGGGGGGGGGGCGFFGGGGGFGGGFFGGGGGGGGGGGGGGGGGGGGGGGFGGGGGGGGGGGGGGGGGGGGGGGGGGGGGEGGGGGGCDGGF9FGGGGGGFGFGGGGGGGGGGGGGGCEG?F?FGGGGGDGCGD>CGGGGGGGGGFGCDFGGGGGGGGGEGGGCFGCGDGGEGCFGGGGDCED:5CCGG5345>?6?<7+<FD37>F
@M00200:205:000000000-AKKM3:1:1101:27168:7628 1:N:0:1
ATTGGGCATAAAGCGCGCGCAGGCGGCGGTGCTGGCCCGGCGTGAAAGCCCCCGGCTCAACCGGGGAGGGTCGTCGGGGACCGCACCGCTTGAGGGCGGTAGGGGCTGGTGGAATGCCCGGTGTAGTGGTGAAATGCGTAGAGATCAGGCGGAACACCCGTGGCGAAGGCGGCCAGCTGGGCCGTCCCTGACGCTGAGGCGCGAAGGCGTGGGGAGCGCACGGGATTAGATACCCGGGTAAGG
+
FCFG?@FGGCAEDGEDEEE@GEF@ECC@BFC@9FGDGGGGDCBGC<FFG8<FFG:@=FC<:BBEGG7FEGF8FGGGGDEGGDGGGCGEG7C<FGG@F:F**<:FFD*:FFGC7,,<CC,=FEGE7E@E82C,<+3,01AEG8C:++++38?8/88,;*:C**/*?8*:8*2?C8888+<CEGGGGGG5+908CG3***;*/)***:3>57?EEE:).:*:9CGG6DF2?@2C?A+9B>5=45)
@M00200:205:000000000-AKKM3:1:1101:20440:7630 1:N:0:1
ACTGGGCTTAAAGGGTGCGTAGGCGGTGCAGCAAGTCGGGAGTGAAATACCTCAGCTTAACTGAGGAACTGCTCTCGATACTGCTGTGCTTGAGTGAGACAGAGGTAAGCGGAACTTAGGGTGGAGCGGTGAAATGCGTTGATATCCTAAGGAACACCGGTGGCGAAGGCGGCTTACTGGGTCTCTACTGACGCTGAGGCACGAAAGCCAGGGTAGCAAACGGGATTAGATACCCTGGTA
+
GGGGGGGGGGGGGGGGGGGGGGGGGGGGGGGGGGGGGGGGGGGGGGGGGGGGGGGGGGGGGGGGGGGGGGGGGGGGGGGGGGGGGGGGGGGGGGGGGGGGGGGGGGDGGGGGGGGGGGGGGGGGGGGGGGGGGGGGGGGGGGGGGGGGGGGFGGGGGGGGGGGGGGGGGGGGGGGGGGGGGGGGGGGGGGGGGGGGGGGGGGGGGGGGGGGGDGFGFGGGGGGGBGGFFFDGGF?FF:FG
@M00200:205:000000000-AKKM3:1:1101:15310:7634 1:N:0:1
ATTGGGTTTAAAGGGTGCGTAGGCGGCCTATTAAGTCAGTTCTGAAATATCCCGGCTTAACCGGGAGGGTGGGATTGATACTGATGGGCTTGAGTGGAGTCGAGGTAGGCGGAATTGACGGTGTAGCGGTGAAATGCTTAGATATCGTCAAGAACACCGATAGTGTAGACAGCTTACTAGACTTCAACTGACGCTGAGGCACGAAAGTGTGGGGATCAAACAGGATTAGATACCCCTGTA
+
GGGGGGGGGGGGGGGGGGGGGGGGGGGGGGGGGGGGGGGGGGGGGFGGGGGGGGGGGGGGGGGGGCFGGEGGGGGGGGGGGGGGGGGGGGGGF?FGGGGGGGFCEFGGGGGGGGGGGGGGGGGGGGGGGGGGGGGGGGGGGFGGGGGGG@EGEFGGGGGGGGGG;FFGGGGFGGGGGGGDFGGGGGGGGGGFGGGEGC8CGGG588)2<C9FCGFG3EDFGFCF<CF<?@>CFFFFFFF7
@M00200:205:000000000-AKKM3:1:1101:24631:7640 1:N:0:1
ATTGGGTTTAAAGCGCACGTAGGCGGCTTCTTAAGTCAGGGGTGAAATCCTGGAGCTCAACTCCAGAACTGCCTTTGATACTGGGGAGCTCGAGTCCGGGAGAGGTGAGTGGAACTGCGAGTGTAGAGGTGAAATTCGTAGATATTCGCAAGAACACCAGTGGCGAAGGCGGCTCACTGGCCCGGTACTGACGCTGAGGTGCGAAAGCGTGGGGAGCAAACAGGATTAGATACCCTCGTA
+
GGGGGGGGGGGGGGGGGGGGGGGGGGGGGGGGFGGGGGGGGGGGGGGGGGGGGGGGGGGGGGGGGGGGGGGGGGGGGCGFGGGDFG7FGGFGGGGGGGGGEGGGGGGFGGGGGGGGGGGGGGGGDGFGFGGGGGGGGGGCFEDBFGGG>7@CFGGGGD7EFGGGGCC@FGGCEECCEGG7C5C>EEGEGFFGDG3C58C+:CECC85CEGGGGG:DFG*<FGG*277)*86CC<A*)75:
@M00200:205:000000000-AKKM3:1:1101:7025:7647 1:N:0:1
ACTGGGTTTAAAGGGTGCGTAGGCGGCCTGTTAAGTCAGGGGTGAAAGACGGTGGCTCAACCATCGCAGTGCCCTTGATACTGATGGGCTTGAATCCATTTGAAGTGGGCGGAATAAGACAAGTAGCGGTGAAATGCATAGATATGTCTTAGAACTCCGATTGCGAAGGCAGCTCACTAAGCTGGTATTGACGCTGATGCACGAAAGCGTGGGGATCGAAAAGGATTAGATACCCCAGTA
+
FGGGGGGGGGGGGGGGGGGGGGEGGGGGGFGGGGGGGGGGGGGGGGGGGGGGGGGGGG<EFFGGGFG,FFGGGGGGGGGGGGGGGGGGGGGGGFGFGDGGGGEGFGFDFGGG:=FFGGGGGGGGGFFGGGGGGGFGGGFFGA9=@@FGGGG9D<DCFGGEGGGFEGGGD,,BCFGGD;FCFFFGGGFGGGGGGGGD5E9CFGGGGC3CEECGGGEGFGE**19C7FFDF?BCFGFCDF@F
@M00200:205:000000000-AKKM3:1:1101:27043:7656 1:N:0:1
ACTGGGTTTAAAGGGCGCGTAGGTGGCCGAGCAAGGTCGCGGTGAAAGCCCGGGGCTCAACCCCGGGTCGGCCGTGGCAACTACTCGGCTCGAGCACTGTAGGGGCGGGTGGAATTCCGGGTGTAGCGGTGGAATGCGTAGAGATCCGGAAGAACACCGGTGGCGAAGGCGGCCCGCTGGGCTGTGGCTGACGCTGAGGCGCGACAGCGTGGGGCGCAAACAGGATTAGATACCCTCGTA
+
GGGGGGGGGGGGGGGGGGGGGGGGGGGGGGGGGGGGGGGGGGGGGGGGGGGGGGGGGGGGGGGGGGGEGGGGGGGGGGGGGGGGGGGGGGGGGGGGFGGGGGGGGGGGC:FDFG9FGGGGGGGGGGFGDBFGGGFGGGCECFDGGGGGG>EGGG6CCEGG>EE>GGE5CC8EGGGGGGGD>5;CFCF@FDGGG*9C?ECFEGC?CGGGGAEGGC)<D5C:CDE5.*:56F2:FGGGF@5*
@M00200:205:000000000-AKKM3:1:1101:16015:7673 1:N:0:1
ATTGGGCTTAAAGCGCGTGTAGGCGGCTTGGTAAGTCTGGTGTGAAACCTTGGGGCTCAACCCCAAGCCTGCACTGGAAACTGCCTCGCTTGAGTCCGGGAGGGGAGAGCGGAATTCCTAGTGTAGCGGTGAAATGCGCAGATATTAGGAAGAACACCGGTGGCGAAGGCGGCTCTCTGGAACGGTACTGACGCTGAGACGCGAAAGCGTGGGGCGCGAACAGGATTAGATACCCTTGTA
+
GGGGGGGGGGGGGGGGGGGGGFGGGGGGGGGGGGGGGGGGGGGGGGGGGGGGGGGGGGGGGGGGGGFGGGGGGGGGGGGGGGGGGGGGGGGGGFGGGGGEGGGDEDGGGGGCGGGGGGGGGGGG9FGGGGCGFGDFGGFEE@FGGGGFFGGGG@FGGGGDFCGGDGGGGGFGGGGFGFFGGFGGGGGGGCFGGGGG*8CFEGGGCGGGGGGGGG)7>CCGGD*5:FF3*@):<FF=?FFF
@M00200:205:000000000-AKKM3:1:1101:8073:7673 1:N:0:1
ATTGGGTATAAAGCGCACGTAGGTGGCGACGTAAGTCGGGTGTGAAAGCCCCGGGCTCAACCTGGGAATTGCATTCGAGACTGTGTTGCTGGAGTACGGAAGAGGAAGGCGGAATTCCCGGTGTAGCGGTGAAATGCGTAGATATCGGGAGGAACATCAGTGGCGAAGGCGGCCTTCTGGTCCAGTACTGACACTCAAGTGCGAAAGCGTGGGGAGCAAACAGGATTAGATACCCCAGTACGAT
+
GGGGGGGGGGGGGGGGGGGGGGGGGGGGGGGGGGGGGGGGGGGGGGGGGEGGGGGGGGGGGGGGGGGGGFEGGGGGFGGGGGGGGGGGGGGGGGGGGGD@GGGGGGFGGGEGCFGGGGGGGGGGGGGGGGGGGGGGGGGGGGGGGGFGGGGGGGGGFGGGCGGEEGGGEFGGGGGGGGGGFGFFFEFGCFEEFGGGGGGFFGDGEGD<EEGGGGFGFGGGGGGGBFDBFFFGGEFGBBFF*8:1
@M00200:205:000000000-AKKM3:1:1101:3044:7674 1:N:0:1
ACTGGGTTTAAAGGGCGCGTAGGCGGCGGTGTAAGTTGGAAGTGAAATCCCATCGGCTCAACCGTGGAATTGCTCCCAGTACTGCATCGCTCGAGGGGGATAGGGGTTTGCGGAACTACCGGTGGAGCGGTGAAATGTGTTGATATCGGTGGGAACGCCAGTGGCGAAAGCGGCAAACTTGACCCTTCCTGACGCTGAGGCGCGAAAGCTAGGGGAGCAAACGGGATTAGATACCCCAGTA
+
GGGGGGGGGGGGGGGGGGGDFGGGGGGDGFFFFGGGGGGGGGGGGGGGGGGGGG@FGFGEGGFGGGGDFGGGGGGGGGGGEGGGGFGGGGGDGCGGGGGGGGGCFEFGGGGGDEFCCGFGGGGGGGGGGGGGDFFFFFFGGCGGGGCEGGEGG7>FGGGDGGFGGGEGGGGEGGGGFGGF?FGFGFGGGFFCCEGEEECEF<EGECDDFCFCFG)>DGGG6FC*05C1?=<GGG<95>5+:
@M00200:205:000000000-AKKM3:1:1101:12023:7674 1:N:0:1
ACTGGGTTTAAAGCGTGCGTAGGTGGTTGTTTAAGTCTGTTGTGAAAGCCCTGGGCTCAACCTGGGAATTGCAGTGGATACTGGGCGACTAGAGTGTGGTAGAGGGTAGTGGAATTCCCGGTGTAGCAGTGAAATGCGTAGATATCGGGAGGAACATCTGTGGCGAAGGCGACACCCTGGACCAGCACTGACACTGAGGCACGAAAGCGTGGGGAGCAAACAGGATTAGATACCCTAGTA
+
GGGGGGGGGGGGGGGGGGGGGGGGGGGGGGGGGGGGGGGGGGGGGGGGGGGGGFGGGGGGGGGGGGGGGGGGFCGGGGGEGGGGGGGGGGGGGGGGGGGGGGGFFGGGGGGGGGGGGFGGGGGGGGGGGGFAFFFGGGGDCEGGGGGDGEE>CFGGGGGDFDFFGGGDCFEGGGEEGGGGGGGGGG?CFFGGGFFC,CEFCFGGEEDGGGGEEEDCEFF?CGC<;FG<FFFFGGGG)59F
@M00200:205:000000000-AKKM3:1:1101:13192:7698 1:N:0:1
ATTGGGCATAAAGAGTTGCGTAGGTGGTTAGTAAAGCGAATAGTGAAACCTGGTGGCTCAACCATACAGACTATTCTTCGAACTCACTAACTCGAGAGTAGCAGAGGTAACTGGAATTTCTAGTGTAGGAGTGAAATCCGTAGATATTAGAAGGAACACCAATGGCGTAGGCAGGTTACTGGGCTATTTCTGACACTGAGGCACGAAAGCGTGGGGAGCAAACAGGATTAGATACCCCAGTA
+
GGGGGGGGGGGGGGGFFAFFGGGGGGFGGGGFGFDFGGGGGGGGGGGGGGGGGGGGGGGGGDFGGGFFCGGFGFG,CFDF@FGFGGGGGGGGFGGBGEFDFGDFFFFGGGGGFEFFGF<FFGEGFFGGFFGGFGFGGFFGGGGGFEGGFFFGGC@FFGGGF8EFEFGGGGDGEGCFGGAFFFDEG8E@EGA=GGGGGFE6CFEGCEGGDG7CCEBDB>EGGDFFFFF@==BCCFGGF4)5;)
@M00200:205:000000000-AKKM3:1:1101:9678:7705 1:N:0:1
ATTGGGTATAAAGCGCGTGTAGGCGGCATGGTAAGTCGGGTGTGAAATCCCCCGGCTCAACCGGGGAATTGCGCGTGATACTGGCGTGCTCGAGGCGGGTAGGGGTGAGCGGAACTCCAGGTGGAGCGGTGAAATGCGTAGATATCTGGAGGAACACCGGTGGCGAAAGCGGCTCACTGGACCCGATCTGACACTGAGGTGCGAAAGCTAGGGTAGCAAACGGGATTAGATACCCTCGTA
+
GGGGGGGGGGGGGGGGGGGGFGGGGGGGGGGGGGGGGGGGGGGGGGGGGGGGGFGGGGGGGFGGGGGGGGGGGGGGGGGGGGGGGGGGGGGGGGGGGGGEGGGGGGGGGGGGGGGGGGFGGGGGGGGGGGGF9EG@FGGGCGFCFFGGGGGGDGGGGGGGGEGGGCE8EFGGGEEGGGFGGGGGEC5EGGCGCFGEFGGG5>EEEEGGGCE>FGFGFGCGGDCGFGG<6?9DGFFG>BF=
@M00200:205:000000000-AKKM3:1:1101:23585:7734 1:N:0:1
ATTGGGTTTAAAGTGTGCGCAGGCGGCGTCGCAAGTCGAGTGTGAAAGCCCCGGGCTTAACTTGGGAATTGCGCTCGAAACTATGATGCTGGAGTATGGCAGAGGAAGGTGGAATTCCACGTGTAGCGGTGAAATGCGTAGAGATGTGGAGGAACACCGATGGCGAAGGCAGCCTTCTGGGCCAATACTGACGCTCATGCACGAAAGCGTGGGGAGCAAACAGGATTAGATACCCGTGTA
+
GGGGGGGGGGGGGGGGGGGGGGGGGGGGGGGGGGGGGGGGGGGGGGGGGGGGGGGGGGGGGGGGGGGGGGGGGGGGGGGGGGGGGGGGGGGGGGGGGGGGGGGGGGGGGGGGGGGGGGGGGGGGGGGGGGGGGGGGGGGGGGGGGGGGGGGGGGGGGGGGGGGGGGGGGGGGGGGGGGGGGGGGFC:FCGGGGGGGGCFGGGGGCGGGGGGGGGFGFGGGGDCD:GGFFFFGGGGGD>:F
@M00200:205:000000000-AKKM3:1:1101:6091:7740 1:N:0:1
ATTGGGCTTAAAGGGTGTGTAGGCGGCTGGACAAGCAGGGTGTGAAAGGCCTCGGCTCAACCGGGGCATTGCGCTCTGGACTGTCCGGCTCGAGCAAGACAGGGGTGTGCGGAACTTCCAGTGGAGCGGTGAAATGTGTTGATATTGGAAGGAACGCCGGTGGCGAAAGCGGCACACTGGGTCTTGTCTGACGCTGAGACACGAAAACCAGGGGAGCGAACGGGATTAGATACCCCAGTAAGA
+
GGGGGGGGGGGGGGGEEFGGGGGGGGGGGGGGFGGFGGGGGGGGGGGFGGGGGGGGGGGGFGGGGGGGGGGGGGGGGGGGGGGGGGGGGGGGGGDGGGEFGGGGGGGGGFGGGGDFGGGGGFGGFCGGG<FDFGGG9FFEGCCFCCFGG@FGGFEFCEGGGGGCEEGEEBCEGGGGCCCFGFCGDGGGGC7+;:DEDGGGFCEGGEC9:CFEGCBG):CE)7=D6D*2*/2::<C/7))2::)
@M00200:205:000000000-AKKM3:1:1101:19529:7794 1:N:0:1
ATTGGGTGCAAAGGGTGCGTAGGCGGCCTATTAAGTCAGTGCTGAAATATCCCGGCTTAACCGGGAGGGTGGCATTGATACTGTAAGACTTAAGTAAAGTTGAGGTTGGCGGAATTGACGGTGTAGCGGTGAAATGCTTAGATATCGTCAAGAACACCGATAGTGAAGACAGCTAACTAAGCTTTAACTGACGCTGAGGCACGAAAGTGTGGGGATCAAACAGGATTAGATACCCTCGTA
+
GGGGGGGGGGGGGGGGGGGGGGGGGGGGGGGGGGGGGGGGGGGGGGGFGGGGGGGGGGGGGGGGGEEGGGDGGGGGGGGFGGGGGGGGGGGFFCFFGGGFGGGGGGGGGGGGGGGGGGGGGGGGFGGEGG@FFGFGGGGGFCFEFGGGGGGFGGGGGGGGG7FEF9=FFFGGGGGGGGGGGGGGGGGGGGGG=EGG5FGGDGGEGGGGGGGEDGDDF6CC6FC5:GG7F?<GGG6C>3>C
@M00200:205:000000000-AKKM3:1:1101:12967:7800 1:N:0:1
ACTGGGTTTAAAGCGCTCGCAGGTGGTTTGTCGCGTCGTGCGTGAAATACCCCGGCTCAACCGGGGGGGGTCGTGCGATATGGGCAAACTGGAGGCCAGTAGGGGGATGCGGAATTCCGGGTGTAGTGGTGGAATGCGTAGAGATCCGGAGGAACACCGGCGGCGAAGGCGGCATCCTGGACTGGTCCTGACACTCAGGAGCGAAAGCGTGGGGAGCGATCCGGATTAGATACCCCCGTAAGA
+
GGGGGGGGGGGGGGGGGGGGGGGGGGGGGGGGGGGGGGGGGGGGEGGGGGGGGGGGGGGGGGGGGGGGGGGGGGGGGGGGGGGGGGGGGGGGGFGGGGGGGGGGGGGGGGGGGGGGGGGGGGDCGGGGGGGGGFGFGDGGGGGGEGGGGDE>EFFGGGGGGGGGGDGGGGDGGGGGGGFGGGFGGGFCFGDEE+*:EGG6=FGDGGDCEEDEGG39.:C=53F:(/<<97-2<CFF@E<CGF4
@M00200:205:000000000-AKKM3:1:1101:3197:7801 1:N:0:1
ACTGGGCGTAAAGAGCTCGTAGGCGGTTTGGCAAGTCGGGTGTGAAAACTCCGGGCTCAACTCGGAGACGCCACTCGATACTGCTATGACTCGAGTCCGGTAGGGGAGTGCGGAATTCCTGGTGTAGCGGTGAAATGCGCAGATATCAGGAGGAACACCGGTGGCGAAGGCGGTTCTCTGGGAATGACCTGACGCTGAGGAGCGAAAGTGTGGGGAGCGAAAAGGATTAGATACCCTTGTA
+
GGGGGGGGGGGGGGGGGGGCFFGGGGGGGGGGGGGGGGEGGGGGGGCFGFGGGGGGGGGFGGFGDGGGGDGGGGGGGGGGGGGGGGGG<BFGGGGGGGGGGGGGGGGGGGGGGG7<<FGGGGGGGCFAFC>=FFFGD>EGEGEEFEGFEFAEEEGGCFCEEC@EFGEGGEGEEEEE?+FFG6*?FGCCEFGFGGDGGE5FG*/8C87)<A<C>>DGFGGG</:>?C6AF=4CAEE46?F9>
@M00200:205:000000000-AKKM3:1:1101:13520:7818 1:N:0:1
ATTGGGTATAAAGGGTGCGTAGGCGGCCAAGTAAGTCAGGAGTGAAAGTTTGCGGCTCAACCGTAAAATTGCTTTTGATACTGCTTAGCTGGAATTAGGATGAGGTCAGCGGAATGTGGCATGTAGCGGTGAAATGCATAGATATGCCATAGAACACCAATTGCGAAGGCAGCTGGCTAGACCTGGATTGACGCTGAGGCACGAAAGCGTGGGGAGCGAACAGGATTAGATCCCGTGTA
+
GGGGGGGGGGGGGGGGGGGGGGGGGGGGGGGGGGGGFGGGGGGFGFGGGGGGGGGGGGGGGGGGGGGFEGGGGGGGGGGGGGGGGGGGGGGFDGGGGGFGGGG8DFGGDGGGEGGGGFGGFGGGF<FEEGFFGGF9FFGGGGGGGGGFCFF@GGGGGEGBDGCG7FGGGGGGCGFFEGGGGFGGGG,,<?FFGGG5ECDFGGGCEGGGGE*:FDE3>5*:CDG4=GF?FFFG+;AF)<F
@M00200:205:000000000-AKKM3:1:1101:11184:7827 1:N:0:1
ATTGGGTATAAAGCGTGTGTAGGCGGGTCGTTAAGTGCCTTGTGAAATCCCACAGCTCACCTGTGGAACTGCTTGGCATACTGGCGATCTTGAGCCACTTAGGGGCAACCGGAACAAACGGTGGAGCGGTGAAATGCGTAGATATCGTTTGGAACGCCAATGGTGAAAACAGGTTGCTGGGAGTGCGCTGACGCTGAGACACGAAAGCCAGGGGAGCAAACGGGATTAGATACCCTTGTA
+
GGGGGGGGGGGGGGGGGFGGGGGGGGGGGGGGGGGGGGGGGGGGGGGGGGGGGGGGGGGGGGGGFGGGGGGGFGFGGGGGGGGGGGGGGGGGGFGGGGGGGGGGGGGGGGGGEGGGCFGDCFFGDGGGGGDGGGGGFGGGGGGGGGGGGGG+>FGGGGGGGEGG9CCFGGGECCGFGGGGEGGGFFEGGGGGGGGGGGGGGGGGGGGGGGGCCC>D>FFF4DC3:G726FDFGCC6F?@7
@M00200:205:000000000-AKKM3:1:1101:7026:7854 1:N:0:1
ATTGGGTTTAAAGCGCGGGCAGGCGGTCTGTTAAGTCGTTTGTGAAAATCCGGGGCTCAACCCCGGAAATGCGTACGATACTGGCAGGCTGGAGACTGGTAGAGGCTAGCGGAATTCCTGGTGTAGCGGTGGAATGCGTAGATATCAGGAAGAACACCTGTGGCGAAGGCGGCTAGCTGGGCCAGTTCTGACGCTCATCCGCGAAAGCGTGGGGAGCAAACAGGATTAGATACCCCAGTA
+
GGGGGGGGGGGGGGGGGGGGGGGGGGGGGGGGFGGGGGGGGGGGGGGGGGGGGGGGGGGGGGGGGGGGGGGGGGGGGGGGGGGGGGGDGGGGGGGFGGGFGGGGGGGGGGGGGGGGGGGGGGGGGGGGGGGGGGGGGGGGGGGGGFGGGGGGGGGGGGG:FGFGGGGGGGGGGGDGGGGGDFCGG?CFGGGGGGGGGGGGCFEG8EDCEGGGGGDGFGGGGGGGFGD?F6>FFGG3.8?9
@M00200:205:000000000-AKKM3:1:1101:5577:7866 1:N:0:1
ACTGGGTGTAAAGGGCGCGTAGGCGGCCTGATAAGTAGGGGGTGAAATCCTGCGGCTTAACCGCAGGGCTGCCTTCTAAACTGTCAGGCTCGAGCACAGTAGAGGCAGGTGGAATTCCCGGTGTAGCGGTGGAATGCGTAGAGATCGGGAAGAACATCAGTGGCGAAGGCGGCCTGCTGGGCTGTTGCTGACGCTGAGGCGCGACCGCGTGGGGAGCAAACAGGATTAGATACCCGCGTA
+
GGGGGGGGGGGGGGGGGGGGGGGGGGGGGGFFGGFFFGGGGGGGGGGGGGGGGGGGGGGGGGGGGGGGGGGGGGGGGGFGGGGGGGF<FGGGGGDDGGGGGGGDFEGGD=EFFGGGGGGGEGGGFGFEGGECDFGCEEBEGGGGGGFDGGECFGGGGGGGGGFGC7EGDG@CGGGGGGGGDGGGGG?@:CCFEEDGGGCC:DGG**9C8CGGGGBCDG;8FGGF:DFD@B):CCC773>:
@M00200:205:000000000-AKKM3:1:1101:11210:7918 1:N:0:1
ATTGGGTATAAAGCGCACGTAGGCGGCCGGGCAAGTCGGATGTGAAAGCCCAGGGCTCAACCCTGGAAGTGCATCCGAAACTGCTTGGCTCGAGTCCCGGAGAGGGTGGCGGAATTCCGAGTGTAGAGGTGAAATTCGTAGATATTCGGAGGAACACCAGTGGCGAAGGCGGCCACCTGGACGGAGACTGACGCTGAGGTGCGAAAGCTTGGGGAGCAAACAGGATTAGATACCCCGGTA
+
GGGGGGGGGGGGGEGD@CFGGGGGGGEGGCCFCFCFGGD7FEGFGGG,EFG<,CFCFFGGGGEFG7F8FEFGEEGCFGEGGGGGG9?FFFGGGFGGADGCCFGCCEGEDGGGGGGGGGDGEFG=@CFGGGCFGFFFGGGGGCFFGGCF7FE>E5>CFGCFGFCGGF=:CF*B5BEFBC@@CFE8**:;E<?CEGGGEGG0:C=>EECF9<FCEG>DBGC?4C?C:FG)99<7+<:C))7:
@M00200:205:000000000-AKKM3:1:1101:27064:7919 1:N:0:1
ACTGGGTTTAAAGGGCGCGTAGGTGGTCTTATAAGGGTGTGGTGAAAGCCCGGGGCTCAACCCCGGGTCGGCCGTGCCGACTGTGAGACTAGAGTGCTGTAGGGGCAGGCGGAATTCCGGGTGTAGCGGTGGAATGCGTAGAGATCCGGAGGAAGACCGGTGGCGAAGGCGGCCTGCTGGGCAGATACTGACACTGAGGCGCGACAGCGTGGGGAGCAAACAGGATTAGATACCCCCGTAAGA
+
GGGGGGGGGGGGGGGGGGGGGGGGGGGGGGGGGGGGGGGGGGGGGGGGGGGGGGGGGGGGGGGGGGGGGGGGGGGGGGGGGGGGGGGGGGGGGGGGGGGGGGGGGGGGGGGGGGGGGGGGDEEEFGGGGGGGGGGGGGGGGGGGGGGGGGGGGGGGGEGGEGGGGGGGGGGGGGGGGGGGGGGGGGGGGFFGGFGFGGFFGGGGDGDFGGGGGGFGEGGGGGGGFGF<?4):EACFEEDGDFF
@M00200:205:000000000-AKKM3:1:1101:6247:7921 1:N:0:1
ATTGGGCATAAAGCGCACGTAGGCGGCCAAGTCAGTCGGTTGTGAAAGCCCTCGGCTCAACCGAGGAAGTGCTACCGATACTGCTTGGCTTGAGGTCCGGAGGGGAGAGTGGAATTCCCGGTGGAGCGGTGAAATGCGTAGAGATCGGGAAGAACGCCGGCGGCGAAAGCGACTCTCTGGTCGGATCCTGACGCTGAGGTGCGAAAGCTAGGGGAGCAAACGGGATTAGATACCCCAGTA
+
GGGGGGGGGGGGGGGGGGGGGGGGGGGGGGGGGGGGGGGGGGGGGGGGGGGGGGGGGGGGGGGGGGGGGGGGGGGGGGGGGGGGGGGGGGGGGGGGGGGGGGGGGGGGGGGGGCGGGGGGGGGGGGGGGGGGGGGGGGGGGGGGGGGGGGGGGGGGGGGGGGGGGGGDGDGGGGGGGGGGGGGGGGGCGGGGGGCGCGGGFDG5CGGFGFGGGGFGBGGGFD8C?GGFF?BFGGFC@B?C
@M00200:205:000000000-AKKM3:1:1101:3420:7926 1:N:0:1
ATTGGGTTTAAAGCGTGTGTAGGCGGATGGCTAAGTGTCTTGTGAAATCCCATGGCTCAACCATGGAACTGCTCGACATACTGGTCATCTTGAGCAACCTAGGGGCGAGCGGAACAAACGGTGGAGCGGTGAAATGCGTAGATATCGTTTGGAACGCCAATGGTGAAAACAGCTCGCTGGGGGTTTGCTGACGCTGAGACACGAAAGCCAGGGGAGCAAACGGGATTAGATACCCCAGTA
+
GGGGGGGGGGGGGGGCG@FFFGGGGGGCCCGGGGGGGCFFGGGGGGGGGGGGGGGGGGGGGGGGGGGGGGGGGFG@CFFFGGGFGFGGGGGGGGGGGFFDGGFGGGCGE>FGGED<,:BFEGGGGGGGDGGGGGGGGGGGGGGGFGEC7CFGGGFGGGGGGGGGGFECFFFFFF,88EEGGEEC>*=FFFGGGGGDGGC?7FGGG57C6*8AEEEG>FEGGG=3:CF76FDFG@@F5@6<
@M00200:205:000000000-AKKM3:1:1101:11867:7935 1:N:0:1
ATTGGGCTTAAAGGGCGCGTAGGTGGCCCGGTCAGTCCGTGGTGAAAGCGCGGGGCTCAACCCTGCGTCGGCCATGGATACTGCCGCGGCTCGAGCACTGTAGAGGCAGGCGGAATTCCGGGTGTAGCGGTGGAATGCGTAGAGATCCGGCAGAACACCGGTGGCGAAGGCGGCCTGCTGGGCAGTTAGCTGACACTGAGGCGCGACAGCGTGGGGAGCAAACAGGATTAGATACCCGCGTA
+
GGGGGGGGGGGGGGGGGGGGGGGGGGGGGGGGGGGGGGGGGGFGGGGGGGGGGGGGGGGGGGGGGGGGGGGGGGGGGGGGGGGGGGGGGGGGGGGGGGGGGGGBDDGGEEGGGFGGGGGGGGGGCFGGGGGGGGGGGGGGDDGGGGCFFG*CFFGGGGGGGGCEFGDGGGFGGGGGGGGGGCG6EEFGGCEGGGC?CC++:F=*:2CGGFGGCG>D3*:F57;FBFC7=@>>F7CG?5B7C0
@M00200:205:000000000-AKKM3:1:1101:24969:7939 1:N:0:1
ACTGGGTGTAAAGGGCGCGTAGGCGGCCACCGCAAGTCCACTGTGAAATCTCCGGGCTTAACCCGGAACGGTCAGCCGATACTGCGGGGCTAGAGTGCAGAAGGGGCAACTGGAATTCTCGGTGTAGCGGTGAAATGCGTAGATATCGAGAGGAACACCTGCGGCGAAGGCGGGTTGCTGGGCTGACACTGACGCTGAGGCGCGAAAGCTAGGGGAGCGAACGGGATTCGATACCCGTGTA
+
GGGGGGFEGGEGGGGDGGG@FGGGGGGGCFEFGECFGG,CEFCFF<ECEGDFG@GGG7FG9FCFGGEG:CGCFCGGGGGGDGG<F7FFFDEGAGF<,CFFGGGGG:FEFFGGGGGGGGGGGGGGE:;@CFFEFFGGFGGE>F:,@CFE7FC<CFFCFFEF@CG8CFGDDE>EE5EEGGGCCC8>ECFFCF6@?=5EEEG=E<EEEGG3*<:EF>3<BGEDCC85:CC:*<9D@E@*.8)29
@M00200:205:000000000-AKKM3:1:1101:14753:7950 1:N:0:1
ATTGGGCGTAAAGTGTGCGCAGGTGGCCGCGCAAGTCGAGTGTGAAATCCCCGAGCTTAACTTGGGAATTGCGCTCGAAACTACGTGGCTCGAGTGTGGCAGAGGAAGGTGGAATTCCACGTGTAGCGGTGAAATGCGTAGAGATGTGGAGGAACACCGATGGCGAAGGCAGCCTTCTGGGCCAACACTGACGCTCATGCACGAAAGCGTGGGGAGCGAACCGGATTAGATACCCCTGTA
+
GGGGGGGGGGGGGGGGGGGGGGGGGGGGGGGGGGGGGGGGGGGGGGGGGGGGGGGGGGGGGGGGGGGGGGGGGGGGGGGGGGGGGGGGGGGGGGGGGGGGGGGGGGGGGGGGGGGGGGGGGGGGGGGGGGGGGFGGGGGGGGGGDDGFFFFEGGGGGGGGGGGGEGGGGGGGGGGGGGGGGGGGGGGGGGFGEGCGDF?FGFGGGGCGGGGGGG>GFCEDGDEGFGGFF?BGFGGFFFFG
@M00200:205:000000000-AKKM3:1:1101:15072:7977 1:N:0:1
ACTGGGCTTAAAGCGTGCGTAGGTGGTTCGTTAAGTTTGATGTGAAAGCCCTGGGCTCAACCTGGGAATGGCATTGGAAACTGGCGATCTAGAGTGCGGTAGAGGGCAGTGGAATTCCCGGTGTAGCAGTGAAATGCGTAGCTATCGGGAGGAACACCTGTGGCGAAGGCGACTGCCTGGACCAGCACTGACACTGAGGCACGAAAGCGTGGGGAGCACCCAGGATTCGATACCCCAGTAAGC
+
F9FGGFFDFFGGGCGGGGGCBFG6;-6CFF@,9@EF9EF9CEF<EF,CEFGFDDD?FGDGGC<F8<F6,CFF@FF@8EFFGGGGG7FGGGFA?FGC<7C:+B?<EC,=B9E<F@EFGFG7CF:F99@,ECE?A9?FFEGEF+,:E:7FC>7::,B>,@3D>=BFGE7F7DC8C*CEFGA*,2:8:BEFGGEG,AFEE?FF5<E*=*/4CEGE:5)):5:*/*/*/7:)7*6CGGE*))/0*))
@M00200:205:000000000-AKKM3:1:1101:27738:7996 1:N:0:1
ATGGGGTGTAAAGGGCGCGTAGGCGGTTTGCCAAGTCAGGCGTGAAAGCCCCGGGCTCAACCTGGGAACGGCGCTTGGGACTGGCAGGCTCGAGTTCGGGAGAGGACGGCGGAATTCCCAGTGTAGAGGTGAAATTCGTAGATATTGGGAAGAACACCGATGGCGAAGGCAGCCGTCTGGACCGACACTGACGCTGAGGCGCGAAAGCGTGGGGAGCAAACAGGATTAGATACCCCAGTA
+
GGGGGGGGGGGGGGGGGGGGGGGGGGGGGGGGGGFGGGGGGGGGGGGGGGGGGGGGGGGGGGGGGGGGGGGGGGGGGGGGGGGGGGGGGGGGGGFEGGGGGGGG:8FEGGGGGGFGGGGFGGGGGGGGGDGGGGGGGGGGDFGGGGGGGFGEGGGGGGGGGGGGGGDEFGGDGFE8?CFFGFGDEGG8CGGGGGGGGGD5:CECG59CEE55>G37BGDF5DFG<CG?=4<GGGGF5BFG
@M00200:205:000000000-AKKM3:1:1101:9733:8006 1:N:0:1
ACTGGGTTTAAAGCGTGCGCAGGCGGTCTTTTAAGTCAGATGTGAAATCCCCGGGCTTAACCTGGGAACTGCGTTTGAAACTGGAAGGCTTGAGTGTGGCAGAGGGGGGTGGAATTCCACGTGTAGCAGTGAAATGCGTAGAGATGTGGAGGAACACCGATGGCGAAGGCAGCCCCCTGGGCTAACACTGACGCTCATGCACGAAAGCGTGGGGAGCAAACAGGATTAGATACCCCCTTAGCAC
+
GGGGGGGGGGGGGGGGGGGGGGGGGGGGGGGGFGFGGGGGGGGGGGGGGGGGGEGGGGGGGGGGGGGGGGGGGGGGGGGGGGGGGGGGGGGGGGGGGGGGGGGGGGGGEGEEGDFGGGGEGGGGGFGFCFFFGGGGGGGGGGGGGGGFFFGCFGGGGGGGGGGGDEGDGGGGGGGGGGGGDGGGGGGGGGDGGGDEGGFGGGGGGEGGCEE*?C)C>EGCGGGG1DF26@>GGCFC33)<*.).
@M00200:205:000000000-AKKM3:1:1101:20794:8017 1:N:0:1
ACTGGGCATAAAGAGCGTGTAGGCGGCCAGACAGGTCCGTTGTGAAAACTGGAGGCTTAACCTCCAGACGTCGATGGAAACCGTCTGGCTAGAGTCCGGAAGAGGAGAGTGGAATTCCTGGTGTAGCGGTGAAATGCGCAGATATCAGGAAGAACACCCGTGGCTAAGGCGGCTCTCTAGTACGGTACTGACGCTGAGACGCGAAAGCGTGGGGAGCGAACAGGATTAGATACCCCGGTA
+
GGGGGGGGGGGGCFGGGGGGGGGGGGGGGEGGGGGGFFGGGGGGGGGGGGGGGGGGGGGGGGGGGGGFGDGGGGGGGGGGGGGGGGGGG@FFDGGGGGCGEGFFCACEFGGGGGGGGGGGGFGGGGGECCGCDADAFGGGGGGGGGDFGGFFGFGGGCFGF7CEFFFFFGGC:BCFF9;FGGGGCGFGGGGGGGGG5EGFGGGCE=CG=C>>CE)9>5::<58C0CF>@?AFFFGC5>EG
@M00200:205:000000000-AKKM3:1:1101:15184:8059 1:N:0:1
ATTGGGTATAAAGGGCGCGTAGGCGGTTCGGTAAGTCGGGAGTGAAAGCGCTGGGCTCAACCCAGCAATGGCTCTCGAGACTGCCGTGCTAGAGGATCCTAGGGGATGCTGGAATTCCAGGTGTAGCGGTGAAATGCGTAGATATCTGGGAGAACACCCGTGGCGAAGGCGGGCATCTGGGGGATTCCTGACGCTGAGGCGCGAAAGCTAGGGGAGCGAACGGGATTAGATACCCTTGTA
+
GGGGGGGGGGGGGGGGGGGGGGGGGGGGGGGGGGGGGGGGGGGGGGGGGGGGGGGGGGGGGGGGGGGFGGGGGGGGGGGGGGGGGGGGGGGGCFGFDGGGGGGGGFGGGGGGGGGGGGFGGGGGGGGGGGGGGGGGGGGGGGGGGGGGDGGGGGGGGGGGGG>EEFEG7FGGGGGGGGFGFGD5AFFGFFGGGDGGGGGGGCGEGGGGFGGGGG>D:5:CCD*74D4>4F):A,<FFFFG
@M00200:205:000000000-AKKM3:1:1101:17603:8076 1:N:0:1
ATTGGGTGTAAAGCGCGCGCAGGCGGATTGATAAGTCAGGTGTGAAATCTCGGGGCTCAACCCCGAAACTGCGCCTGAAACTATTAGTCTAGAATGTCGGAGGGGGCAGGGGAATTTCACGTGTAGGGGTAAAATCCGTAGAGATGTGAAGGAACACCGGAGGCGAAGGCGCCTGCCTGGACGACTATTGACGCTGCGGCGCGAAAGCGTGGGGAGCAAACAGGATTATATACCCGGGTAAGCT
+
@FGGGGGGGGGGGGEGGGGGGGGGGGEGGGFGGFGGGGFDGGGGGGGGGGGFGCGGGGGGGGGGGGGGGGGGGGEGGFGGGGGGAECGGGGFFGGGEGGGDGGG>:FECGGGGGGGCFFGFGGG7>CE@FCCFAFEFCC,CGDAGGC@,,;>FFGGGGGDF7CECFGDDGGGGGGGGGGG>FGGE55+<*<CE=CC**:C=DE5885<C*1::E:3<C6EGGG407:5*947AFG3.<>*>2))
@M00200:205:000000000-AKKM3:1:1101:18089:8131 1:N:0:1
ACTGGGTGTAAAGGGTGCGTAGGCGGTCGCGCAAGTCGGATGTGAAATCTTAGGGCTCAACCCTGAAACTGCATTCGATACTGCGTGGCTAGAGTACTGGAGAGGAGACTGGAATTTACGGTGTAGCAGTGAAATGCGTAGATATCGTAAGGAAGACCAGTGGCGAAGGCGAGTCTCTGGACAGTTACTGACGCTGAGGCACGAAGGCCAGGGGAGCAAACGGGATTAGATACCCCAGTAAGA
+
GGGGGGGGGGGGGGGGGGGGGGGGGGGGGGGGGGGGGGGGGGGGGGGGGGGGGGGGGGGGGGGGGGGGGGGGGGFGGGGGGGGGGGGGGGGGGGGGGGGGGGGGGGGGGGGGGGGGGGGGGGGGGGGGGGGGGGGGGGGGGGGGGGGGGGF@FGGGGGGGGGGGDGGGDGGGGGGGGGGGGGGGGGGGGFGGCGGGGGGGGGGGGG3CCCFGDE:5AFGFGCCG:CGF?@DFEFFG))6+C<A
@M00200:205:000000000-AKKM3:1:1101:26038:8155 1:N:0:1
ATTGGGTATAAAGCGCGCGCAGGTGGGTGCGCAAGTCGGAGGTGAAAGCGCAGGGCTCAACCCTGCGACGCCCTTCGAGACTGCGTGTCTAGGGACCGGTAGAGGTGAGTGGAATCCCCGGTGTAGCGGTGGAATGCGTAGATATCGGGAAGAACACCGGAGGCGAAGGCGGCTCACTGGGCCGGATCCGACCCTGAGGCGCGAAAGCGGGGGGAGCAAACAGGATTAGATACCCGCGTAAGCC
+
FADEEGFGGAFEFGGGEC7F@EG,@<C6CFE@FGGGGEGED78DF9A,FFGCFG7FFCFGGGGFGG7:FGGDGD<FCFGE:<FFEEEGFF<9E?AFDDCFFEGAD8DF<FBCC9,,BFGE:<F+@,@FF@>@CACEF<FC<:C@;FF*:*=*<7FEFCC7<FGGEC7*<8<8CGGGGC+;;CEEGGGGG5*8***00;8=53:C58/*8*1:::BC3588**0*40*)*/-:CC?)7))*1.)(
@M00200:205:000000000-AKKM3:1:1101:3885:8157 1:N:0:1
ATTGGGTGTAAAGCGCGCGCAGGCGGCACTTCAAGTAAGGTGTGAAATCTCCCTGCTCAACGGGGAGGGTGCACTTTAGACTGAGGAGCTGGAGGACGGTAGAGGGGGGTGGAATTGCTGGTGTAGCGGTGAAATGCGTAGAGATCAGCAGGAACACCCGTGGCGAAGGCGGCCCCCTGGGCCGTACCTGACGCTGAGGCGCGAAGGCTAGGGGAGCGAACGGGATTAGATACCCTTGTA
+
GGGGGGGGGGGGGGGGGGGGGGGGGGGGGGGGGGGGGGFGGGFFGFGGGFGGGGGGCGFFGGGGGEGGGGGGGGGGGGG8??EBFGGGGDGGGGGGGGGGGGDGGGGGGGGGGGGCGGGG@FGGGGGGGFCGGFGGGGGGGGGGGGGGGFGGGGGEGGGGGEGGGGCGGGEGGCEGGGF>8CGDGDEECFFGGGGCEFFGE7*:EGGGFF5EFG)73CG*));*257?@@AFFFGFFFFG
@M00200:205:000000000-AKKM3:1:1101:7710:8158 1:N:0:1
ATTGGGCTTAAAGGGCTCGTAGGCGGCCAACTAAGTCGGATGTGAAATCCCCAGGCTCAACCTGGGAACTGCATCCGATACTGGATGGCTTGAATTCGGGAGAGGGATGCAGAATTCCAGGTGTAGCGGTGAAATGCGTAGATATCTGGAGGAATACCGGTGGCGAAGGCGGCATCCTGGACCGACATTGACGCTGAGGAGCGAAAGCTAGGGGAGCAAACGGGATTAGATACCCCTGTA
+
GGGGGGGGGGGGGDGEGGGGGGGGGGGGGFGGGGGGGGGGEGGGGGGGGGFGGGGGGGGGDFGGGGGGGGDGEGGGGGGDDGGGGGGFGGGEAGGGGGGGGGFDEGGGGGGFCFGGGGGGDEFGGGGGGGDGGCFGGGGDECFFCFGGGFGGGCFEGGGDFFEGE7CFGFGEEGGGGGG?FFGC8ECGGGGGGGGGEGGFEGC?CGCFGGGFGGFD>FGGGGGDFGG>F@4:CFGGF>?F
@M00200:205:000000000-AKKM3:1:1101:3486:8220 1:N:0:1
ACTGGGTTTAAAGGGTGCGTAGGCTGTGCGGAAAGTTGGGTGTGAAATACCTCAGCTTAACTGAGGAACTGCATTCAAAACTACCGTGCTAGAGGAAGATAGAGGTGAGCGGAACTTAGGGTGGAGCGGTGAAATGCGTTGATATCCTAAGGAACACCGGTGGCGAAAGCGGCTCACTGGATCTTTTCTGACGCTGAGGCACGAAAGCTAGGGGAGCAAACGGGATTAGATACACCAGTAAGA
+
GGGFGGECFGFGGGGFGGGFGGGGGGGGGGGGFGG@<FGGFG:FFGGGGGGGGGGGGCF@FFGGGGGGGGGGGFFGEFGGGGGG8FFGGGGGGGGGGGGGFGGGGGGGGEFGGG@EFFGFG??EGGCFGGGGGGGGGGEGEGGGCAFCGFGGGGGCDFCBCFG@EGGCC,@CE>BBFGGGG,AFFD9EFFFFG=4CEGGGGFGGEGGGCFGGFGED3CCF*>8C?D4?F49>?,+*7FFFGFA
@M00200:205:000000000-AKKM3:1:1101:15255:8222 1:N:0:1
ACTGGGTGTAAAGTGTGCGCAGGCGGCGTCGCAAGTCGAGTGTGAAAGCCCCGGGCTTAACTTGGGAATTGCGCTCGAAACTACGGTGCTGGAGTATGGCAGAGGAAGGTGGAATTCCACGTGTAGCGGTGAAATGCGTAGAGATGTGGAGGAACACCGATGGCGAAGGCAGCCTTCTGGGCCAATACTGACGCTCATGCACGAAAGCGTGGGGAGCAAACAGGATTAGATACCCCAGTAAGA
+
GGGGGGGFFDFGGGGGGGGGGGGGGGGGGGGGGGGGGGGGGGGGGFFFGFGGGGGGGGGGGGGGCDFFGGGGGGGGGGGGGGGGGGGGGGGGFGGGGGGGGCFGGGGGGGDDGGGGGGGGGGFGGGGGGGGFGFFAAGGGDGGGGFGGGFC7FFGGGGGGGGGGDG7EGG7:EFGGGGGGGGGGGFGGGDCEEEGGGGGGCC=?EGGGE5?CGDFDB5;CGGCF<6C?4@A7EFFFB3@CF25
@M00200:205:000000000-AKKM3:1:1101:20106:8227 1:N:0:1
ATTGGGTGTAAAGCGCGCGCAGGCGGCGGTGCTGGCCCGGCGTGAAAGCCCCCGGCTCAACCGGGGAGGGTCGTCGGGGACCGCACCGCTTGAGGGCGGTAGGGGCTGGTGGAATGCCTGGTGTAGTGGTGAAATGCGTAGAGATCAGGCGGAACACCCGTGGCGAAGGCGGCCAGCTGGGCCGTCCCTGACGCTGAGGCGCGAAGGCGTGGGGAGCGAACGGGATTAGATACCCCAGTAAG
+
GGGGGGGGGGGGGGGGGGGGGGGGGGGGGGGGGGGGGGGGGGGGGGGGGGGGGGGGGGGGGGGGGGGGGGGGGGGGGGGGGGGGGGGGGEGGGGGGGGGGGGGGGGGGGGGGGGGGGGGGGFFCGGGGFGGGGFGGGGGGGGGGFGGGGGGGGDGGGDEEGGGDGGGGGGGGGGGGGGGGGFGGGGCEFGGGGGGGGGGGGGGGGGGGGEGGGGFG@EECGGGG:DGB@F9F+A@C>E?EFD
@M00200:205:000000000-AKKM3:1:1101:23854:8253 1:N:0:1
ATTGGGCTTAAAGGGCGCGTAGGCGGCCCCGCCAGTCTCGGGTGAAAGCCCCCGGCTCAACCGGGGAATTGCATCGGATACAGCCTGGCTTGAGGACGGTTGGGGTGAGTGGAACTCCTGGTGGAGCGGTGAAATGCGTAGATATCAGGAGGAACACCGGTGGCGAAAGCGGCTCACTGGACCGTTACTGACGCTGAGGTGCGAAAGCTAGGGGAGCAAACGGGATTAGATACCCTAGTA
+
GFGGGGGGGGGGGGGGGGGGGGGGGGGGGGGGGGGGGAFEFGGGFGGGGGGGGGGGGGEGGGGGGGGGFGFGDFECEGGGGFFFGGGCFGFGCDCFFCGGGGDEGCEFFGGGGFCGGGGGGGFC7@FGGGGGGDGFGGGGG7CCGFCFCCCFEFGFGGGGG@FGDF7CEGB*?E8CFGGFGGG>*CECFGGGGGGDEGGGGGGGGGGDF7F>EGDGE5C@59EGB5D7?4A7EFGC)>FF
@M00200:205:000000000-AKKM3:1:1101:16358:8259 1:N:0:1
ACTGGGTTTAAAGGGTGCGTAGGCGGCCTATTAAGTCAGTTCTGAAATATCCCGGCTTAACCGGGAGGGTGGGATTGATACTGATGGGCTTGAGTGGAGTCGAGGTAGGCGGAATTGACGGTGTAGCGGTGAAATGCGTAGATATCTGGAGGAACACCGGTGGCGAAGGCGGCATCCTGGACCGACACTGACGCTGAGGCGCGAAAGCCAGGGGAGCAAACGGGATTAGATACCCTGTA
+
FFGGGGGGGGGGGGGGGGGGGGDGGEGGGGGDEGGGGGGGAEGGGGGGFGGGGGGGGGGGGGGGGCFCGFDGGGGFG9FGGGGGGGGGGGGGFFGGFFFEFGGGGGGGGGGGEGFFFGGGCGGC9FDCEGGGCFF<FCFEGGD9@,@=CF>FFFFFGGG715>@E*CCEFGGGG>EGGGGGGGGDGGGGFGG5EGGDFGGGDE>>8CCEGGFGCBDDCGGG:EDBG52?*:7CFEF5?8
@M00200:205:000000000-AKKM3:1:1101:26145:8265 1:N:0:1
ATTGGGTGTAAAGGGTCCGCAGGCGGGAATATAAGTCAGTGGTGAAAGCCCGTTGCTTAACAACGGAACTGCCATTGATACTGTATTTCTTGAATTCGATCGAAGTGGGCGGAATGTGACATGTAGCGGTGAAATGCTTAGATATGTCACAGAACACCGATAGCGAAGGCAGCTCACTAGGTCTGGATTGACGCTCAGGGACGAAAGCGTGGGGAGCAAACAGGATTAGATACCCCAGTA
+
GGGGGGGGGFGGGGGGGGGGGGGGGGGGGFGGGGGGGGGGGGGGGGGGGGGGGGGGGGGGGDEFFGGGGGGGGGGGGGGGGGGGGG9EGGAFGGGFGGGGGGGG@FFCCFGGGGGFGGGGGGGGGGGGGGGF@FFFFGGGGGGGGGA:EEAFFGGGGGGGDGGGGGGGG,6BEGCFGGFFG??9C69EFGGGGGGCGCC5:<CGGGDC558FGGBGFGGFFGGC06:469AFC@F5D>@C
@M00200:205:000000000-AKKM3:1:1101:7181:8270 1:N:0:1
ATTGGGTTTAAAGGGTGCGTAGGCGGCCTTATAAGTCAGTGGTGAAAGCCCATCGCTCAACGATGGAACTGCCATTGATACTGTAAGGCTTGAGTACAGACGAGGTAGGCGGAATTGATGGTGTAGCGGTGAAATGCATAGATACCATCAAGAACACCGATTGCGTAGGCAGCTTACTAGGCTGTAACTGACGCTGAGGCACGAAAGCGTGGGGAGCGAACAGGATTAGATATCCCAGTAAGA
+
GGGGGGGGGGGGGGGGGGGGGGGGGGGGGGGGGGGGGGGGGGGGGGGGGGGGGGGGGGGGGGGGGGGGGGGGGGGGGGGGGGGGGGGGGGGGGGGGGGGGGGGGGGGGGGGGGGGGGGGGGGGGGGGGGGGGGGGGGGGGGGGGGGGGGGGGGGGGGGGGGGGGDGGGGGGGGGFGGGGGGGCGGGG:FFGGGC4EEGDGGGDEECDGGEGGGE>DEC8CDDGG<<C?FF<CE7<7FFFGGFF
@M00200:205:000000000-AKKM3:1:1101:10082:8299 1:N:0:1
ATTGGGTTTAAAGCGCGCGTAGACGGCTATTTAAGTCGGGTGTGAAAGCCCCGGGCTCAACCGGGGAAGGGCCACCGATACGACCTGCCTGGAGTGGGGAAGGGGGAGGCGGAACTCCCGGTGTAGCGGTGAAATGCGCTGAGATCGGAAGGAACGCCAGTGGCGAAAGCGGCCTTCTGGACCCCGACTGACGCTGAGGCGCGAAAGCCTGGGGAGCGAACGGGATTAGATACCCTGGTAAGA
+
GGGGGGE@FGGGGFG+C+CGGG7FGG++B,6,@CFGG,F+EFGGGGGGG8@,@FGGGCGGGG7+4>=F+?:+849BFG@FG7+4@4?8FG?EGGGF+DG7FE+FF:++++@FEGEG9F,>FGG*?EGGGGGGGGGCGG**<F*CE9<E7F*<CFG7FC*:EFDGGGG*8C>8*//+<AEG7*A***:EGGGGEGGGGGGFDDGGGGGG*+2C@E>>@CCCG3=D(9F26F4*:CE*))6+?79
@M00200:205:000000000-AKKM3:1:1101:28449:8302 1:N:0:1
ATTGGGCTTAAAGCGCGCGCAGGCGGACACGCGCATCAGCGGTGAAAGCCCCCCGCTCAACGGGGGAGGGTCCGTCGAGATGGCGTGTCTGGAGGCAGGGAGAGGCCAGTGGAATTCCGGGTGTAGCGGTGAAATGCGTAGAGATCCGGAGGAACACCAGTGGCGAAGGCGGCTGGCTGGACCTGACCTGACGCTGAGGCGCGAAGGCGTGGGGAGCGAACGGGATTAGATACCCTAGTA
+
GGGGGGGGGGGGGGGGGGGGCGGGGGGGGGGGGGCFFGGGGGGGGGGFGGGGGGGGGGGG<FEGGGEGGGGGGEFGGGGGCGGGGGEGGGGGBGGGGDGGGGGEGGGFGGGGGFFGGGGGG<@@EGDED@EFGG,,CFGGGCFGGGGGGG>C5FGGG>FGGGGGEEGGGGGGE8ECGGGEFGGCFFFFDCCGGGDEGFGFCDE5C:7CG5?GEE39;58/99*9,9729@<:FGG*5>?+
@M00200:205:000000000-AKKM3:1:1101:6030:8311 1:N:0:1
ACTGGGCGTAAAGGGTGCGTAGGCGGCTTATTAAGTCAGGGGTGAAAGACTATTGCTTAACAATGGCAGTGCCTTTGATACTGATAGGCTTGAGTACAGTTGAGGCAGATGGAACGGGTGGTGTAGCGGTGAAATGCATAGATATCATCCAGAACACCGATTGCGAAGGCAGTCTGCTAAACTGTAACTGACGCTGAGGCACGAAAGCGTGGGGATCGAACAGGATTAGATACCCGCGTA
+
FFGGFG-@FGGGGGGGGCGFFG>FGGE@FFCGGGGGGGGDFGGGGGGDFFFFC<FGGGGGGF@E9AEG7FGGGGFGGGGGFGGGGAF,FGFGFGEFEF9E?DF8F+C4+9C<FG<?CEFEDGFGFGGG>FCFGGGFF9FFGGFF,,C<@5AEGGGGFC>FCCGGGGC+C@CG46D;ECFGGGGFFGGC@FG6?5>EE>C5*;EGGGD4*==FF>>5F5ECFD?<;C@<AF?F7<E))85:
@M00200:205:000000000-AKKM3:1:1101:15844:8314 1:N:0:1
ATTGGGTATAAAGGGTGCGTAGGCGGTCTCGTAAGTCAGTGGTGAAATCCGGCAGCTCAACTGTCGATGTGCCATTGATACTGCGCGACTTGAGTACAGACGAGGTAGGCGGAATTGACGGTGTAGCGGTGAAATGCTTAGATATCGTCAAGAACACCGATAGCGAAGGCAGCTTACTAGACTGTAACTGACGCTGATGCACGAAAGTGTGGGGATCAAACAGGATTAGATACCCTTGTA
+
GGGGGGGGGGGGGGGGGGGGGGGGGGGGGGGGGGGGGGGGGGGGGGGGGGGGGGGGGGGGGGGGGGGGGGGGGGGGDGGGGGGGGGGGGGGGGGGGGGGGGGGGGGGGGGGGGGGGGGGGGGGGGGGGGGGFGGGGGGGGGGGGGGGGFFE<FGGGGGGCEDEGEGGDGGGGGGGGGGGGCCFGGGGGEGGGGGGGGCEGGGGGCGGGFGEGGGFGFGGGGG651FGF?4<GGGGGFFFG
@M00200:205:000000000-AKKM3:1:1101:16984:8318 1:N:0:1
ATTGGGCGTAAAGGGTGCGTAGGTGGGTTGGTAAGTCAGTGGTGAAATCCCCGAGCTTAACTTGGGAACTGCCATTGATACTATCAGTCTTGAATATCGTGGAGGTTAGCGGAATATGTCATGTAGCGGTGAAATGCTTAGATATGACATAGAACACCAATTGCGAAGGCAGCTGGCTACACGAATATTGACACTGACGCACGAAAGCGTGGGGATCAAACAGGATTAGATACCCCGGTAATAT
+
EGGFGGGFCFEGGGGGGGGGGCFFGDFFECEGGGGAFGFFGFGGGFFFFEFFGGGGGGGGFFGGDF8FGGGGGGGFGGGGGDGGGGGGGGG<FECFGGGGGGECEBFGGGGD7FFFEFFFFGCBFEGGD4:B,:@ECFEFFFDEGCGGGGF9,EDFG7@FFFGGD@E:FFG7EGGGGGGGGFEEGD>C:CGGCFGGG,:9?DGGDEDGGD@:758156>94DD<;FC;==?CB,+20):=D)-.
@M00200:205:000000000-AKKM3:1:1101:6379:8324 1:N:0:1
ATTGGGTTTAAAGCGTGTGTAGGCGGAGGCGTAAGTGTCTTGTGAAATCCCACGGCTCAACCGTGGAACTGCTGGGCATACTGCGTCTCTTGAGCCGGCCAGGGGTCACCGGAACAAGCGGTGGAGCGGTGAAATGCGTAGATATCGCTTGGAACGCCAACGGTGAAAACAGGTGACTGGGGCCGCGCTGACGCTGAGACACGAAAGCCAGGGGAGCGAACGGGATTAGATACCCCTGTAAGA
+
GGGGGGGGGGGGGGGGGGGGGGGGGGGGGGGGGGGGGGGGGGGGGGGGGGGGGGGGGGGGGGGGGGGGGGGGGGGGGGGGGGGGGGGGGGGGGGGGGGGGGGGGGGGGGGGGGGGGGGGGGGGGGGGGGE:@FGGGGGEGGGGGGGGGGGGGGGGGEGEGGGGGGGGGGDFFGGGGECGGGGGGGDGEGGGGG=DE5*9CFDEEEEGCFGGGGGB<):EEDDEG?DF<@7>D9CF37@F7>A>
@M00200:205:000000000-AKKM3:1:1101:10805:8330 1:N:0:1
ATTGGGTATAAAGCGTGCGCAGGCGGTGATGTAAGACAGGTGTGAAATCCCCGGGCTTAACCTGGGAACTGCATTTGTGACTGCATCGCTGGAGTGCGGCAGAGGGGGATGGAATTCCGCGTGTAGCAGTGAAATGCGTAGATATGCGGAGGAACACCGATGGCGAAGGCAATCCCCTGGGCCTGCACTGACGCTCATGCACGAAAGCGTGGGGAGCAAACAGGATTAGATACCCTAGTA
+
GGGGGGGGGGGGGGGGGGGGGGGGGGGGGGGGGGG9FGGGGGGGGGGGGGGGGGGGGGGGGGGGGGGGGGGGGGGGGGGGGGGGGGGGGGGGGGGGGGGGGGGGGGGGGGGGGFGGGGGGGGGGGGGGGFFGGGFGGGGGGGGGGGGGDFEDGGGGG@FGGFEGGGGGGGGGGGGGGGGGGDGGGGGGGGGGGGGGGGCFGGGGDEDGGCEECEDDEGGGGGC<(7C?FFBGGGGGFFFG
@M00200:205:000000000-AKKM3:1:1101:14096:8344 1:N:0:1
ATTGGGTTTAAAGGGTAGGTAGGTGGTAATAAAAGTCTGGGGTGAAATCCCTGAGCTCAACTCAGGACGTGCCTTGGAAACTTTATTACTAGAGTGCTGGAGAGGTCTGCAGAATTCCCGGTGTAGCGGTGAAATGCGTAGAGATCGGGAGGAATACCAGAGGCGAAGGCGGCAGACTGGACAGTCACTGCCACTCAACTACGAAAGCGTGGGTAGCAAACAGGATTAGATACCCGTGTACTAT
+
@EC<,@F;@<<EFF7CEF@6669CAFGGGG<,CCCFFE@<<6FB,C,6E<@EE8CFGG9CEEGGF<ECFGGFCE<EEE<<CFGCAFFGGG,C,,6CEFFG8<<,BFFGGG<4,,5?F9<C+FFF,EFBC:FD,CFECFCE7C<AEGG7+>>BC,,FGGGG,>>B@=>+:CF+*::>8E::D>8D?>D<::,,49*4=8,=685;,*:<*=C7<B+<49;<8CC*3*+)*3/1CA7D).7**-4.
@M00200:205:000000000-AKKM3:1:1101:5568:8351 1:N:0:1
ACTGGGTATAAAGCGCACGTAGGCGGTGGCGTAAGTCGGGTGTGAAATCCCTCGGCCCAACCGAGGAACTGCGCCCGATACTGCGTTGCTTGAGGACCAAAGGGGTGCATGGAATTTCCGGTGGAGCGGTGAAATGCGTTGATATCGGAAGGAACGTCGGCGGCGAAAGCGGTGCACTGGTTGGTCTCTGACGCTGAGGTGCGAAAGCCAGGGGAGCAAACGGGATTAGATACCCCAGTA
+
GGGGGGGGGGGGGGGGGGGGGGGGGGGGGGGGGGGGGGGGGGGGGGGGGGGGGEGGGGGFGGGGGGGGGGGGGGGGGGGGGGGGGGGGGGGGGCEFGGCE<FG7FGGGGGGGGGGGFGGGGGGGGGGDEGGGGGGGGCGEEGGCGGGDGFG7<FGGGGGGGGGGGCEEDGCEGGGFGGGFGGGGE?FCGGGFGGDE=*;<=DGGDGGGF=GGEEFGBD?8CGGGFGD<FF9C7CFC>DF9
@M00200:205:000000000-AKKM3:1:1101:26010:8362 1:N:0:1
ACTGGGTGTAAAGCGCGTGTAGGCGGCTCGGTAAGTCTGCTGTGAAAGTCCAGGGCTCAACCCTGGGATGCCGGTGGATACTGTCGAGCTCGAGTCCGGAAGAGGCGAGTGGAATTCCTGGTGTAGCGGTGAAATGCGCAGATATCAGGAGGAACACCAATGGCGAAGGCGGCTCTCTGGGACGGTACTGACGCTGAGACGCGAAAGCGTGGGGAGCGAACAGGATTCGATACCCCGGTAAGA
+
GGGGGGGGGFGGGGGGGGGGGGGGGGGGGGGGGGGGGGFGGGGGGGGGGGGFGGDEGGGGGGGGGGGCFGGGGGGGGGGGGGGGGFGGGGGGGGGGFGGGGGGFGGGGGCGFFGFGGGGGGG=FFGEEGGFGGGGGGGGEGEGF;FFGGFGGGGGCGGGGGFGCCFGGDGGGGGGG9<FFFGGECB8EFFGGGCDGGGGGDGGGEGCCEGEGGGFG@EG8358<<>*))*)9>CFG>BBGGF<
@M00200:205:000000000-AKKM3:1:1101:15522:8367 1:N:0:1
ATTGGGTTTAAAGCGCACGTAGGCGGTCCGACAAGTCGGATGTGAAAGCCCTCGGCTCAACCGAGGAAGTGCATTCGAAACTGTCGAACTGGAGTATGGAAGAGGGTCTCGGAATTCCCGGTGTAGAGGTGAAATTCGTAGATATCGGGAGGAACACCAGTGGCGAAGGCGGAGACCTGGGCCAATACTGACGCTGAGGTGCGAAAGCGTGGGGAGCAAACAGGATTAGATACCCTAGTA
+
GGGGGGGGGGGGGGGGGGGGGGGGGGGGGGGGGGGGGGGGGGGGGGGGGGGGGGGGGGGGGGGGGGGGGGGGGGGGGGGGGGGGGGGGGGGGGGGGGGGGGGGGGGGGGGGGGGGGGGGGGGGGGGGGGGGGGGGGGGGGGGGGGGGG>FGGGGGGGGGGGFCEGEGG7FGGGGGGGG7FGGFGGGGCEFEFGGDGGDFGGFEGGGGGGGGDGGFGFGGCFGGG?FC2*@>GGFGFFFFG
@M00200:205:000000000-AKKM3:1:1101:15596:8375 1:N:0:1
ATTGGGCATAAAGCGCACGTAGGCGGACTCTTAAGTCGGTGGTGAAATCCTGGAGCTCAACTCCAGAACTGCCTTCGATACTGGGAGTCTCGAGTTCGGGAGAGGTGAGTGGAACTGCGAGTGTAGAGGTGAAATTCGTAGATATTCGCAAGAACACCAGTGGCGAAGGCGGCTCACTGGCCCGATACTGACGCTGAGGTGCGAAAGCGTGGGGAGCAAACAGGATTAGATACCCCTGTA
+
GGGFGGGGGGGGGGGGGGEFGGGGGGGGGGGGGGGGGGGGGGFGGGGGGGGGGGGGGGGGGGGGGGGGGGGGGGGGGGGGGFGGGGGGGGGG<FFGGGGGGGGGGGGGGGGGGGGGGGGGGGGGGGGGGGGGG9FGGGGGGGGGGGGGGGGGGGGGGGGGGGGGGGGGGGGGGEEDGGGGGGGGCEGGDFFGGCDGEGGGCD5B8EGGGCEEGEB)<CFGGFE4:6C2?F>CFCFDFFFG
@M00200:205:000000000-AKKM3:1:1101:23812:8388 1:N:0:1
ACTGGGTATAAAGGGTCCGTAGGCGGTTTTGTAAGTCAGTGGTGAAATCCGGCAGCTCAACTGTCGAACTGCCATTGATACTGCAGGACTTGAATTATTGTGAAGTAACTAGAATATGTAGTGTAGCGGTGAAATGCTTAGATATTACATGGAATACCCATTGCGAAGGCAGGTTACTAACAGTGGATTGACGCTGATGGACGAAAGCGTGGGGAGCGAACAGGATTAGATACCCTAGTA
+
GGGGGGGGGGGGGGGGGGGGGGGGGGGGGGGGGGGAFGGGGGGGGGGGGGGGGGGGGGGGGGGGGGGGGGGGGGGGGGGGGGGGGGGGGGGGGGGGGGGFGFGGGGGGGGGGGGGGGGGGGGGGGGGGGGGGGGGGGGGG?CFFGGGGGGGGGGGGGGGFGGGGGGGGGGGGGGGGGGGGGGGGGGFGGGGGGGGG>C9EFFGGGG5DEE@GEGFGFGGGGGGGFGGFFAEFGGCGFFFG
@M00200:205:000000000-AKKM3:1:1101:5456:8412 1:N:0:1
ATTGGGTGTAAAGAGCGCGCAGGCGGTCGCATAAGTCGAATGTGAAATCCCCCGGCTCAACTGGGGAGCGTCATTCGATACTGTGCGACTTGAAGGCAGGAGAGGGAAGCGGAATTCCCGGTGTAGTGGTGAAATGCGTAGATATCGGGAGGAACACCAGTGGCGAAGGCGGCTTCCTGGCCTGTTCTTGACGCTGAGGCGCGAAAGCCAGGGGAGCAAACGGGATTAGATACCCTGGTAAGA
+
GGGGGGGGGGGFGGGGGGGGGGGGGGFGGGGGGGGFGGGGGCFGGGGGGGGGGEGGCGDFGGGGGGGGGGGGGDFGGGGFGGGGGGGGGGGGGGCGGGGGGGGGGGGGGGGGDGGGGGGGGGGFCFGGGFGGGGGGGGGGGDGGGGGGGDGGGGFG8FGCFGGGEGEGGFGGCEEGFGGGGFFGGGG?FGG8?**:CEFCEC=?*:DG*:CCDEEGFGGGFDED4574@@):33<*576?C24
@M00200:205:000000000-AKKM3:1:1101:4801:8432 1:N:0:1
ATTGGGCGTAAAGCGTGCGTAGGTGGTTCGTTAAGTCTGATGTGAAAGCCCTGGGCTCAACCTGGGAATTGCACTGGATACTGGCAGGCTAGAGTGCGGTAGAGGATGGCGGAATTCCCGGTGTAGCAGTGAAATGCGTAGAGATCGGGAGGAACATCCGTGGCGAAGGCGGCCATCTGGACCAGCACTGACACTGAGGCACGAAAGCGTGGGGAGCAAACAGGATTAGATACACTAGTA
+
GGGGGGGGGGGGGGGGGGGGGGGGGGGGGGGGGGGGGGGGGGGGGGGGGGGGGGGGGGGGGGGGGG<FFGGGGGGGGGGGGGGGGGGGEGGGGGGGGGGGGGGGGGGGGGGGGGGGGGGGGGGGGGGGGGGGGGGGGGGGGGGGGGGGGGGGGGGGGGGGGGGGGGGGGGGGGGGGGFGGGGGGGGGGGGGGGGGGGGGGGGGGGGGFGGEEEGEGFGFGGGFFBGG2@FAGG,AF6?FG
@M00200:205:000000000-AKKM3:1:1101:26285:8432 1:N:0:1
ACTGGGTATAAAGGGCTCGTAGGCGGCCAACTAAGTCCGACGTGAAATCCCCAGGCTTAACCTGGGAACTGCGTCGGATACTGGATGGCTTGAATTCGGGAGAGGGATGCAGAATTCCAGGTGTAGCGGTGAAATGCGTAGATATCTGGAGGAATACCGGTGGCGAAGGCGGCATCCTGGACCGACATTGACGCTGAGGAGCGAAAGCTAGGGGAGCAAACGGGATTAGATACCCCTGTA
+
GGGGGGGGGGGGGGGDGGGGGGGGGGGGEGGGGGGGGGGGGGGGGGGGGGGGAFGGGGGGGCFDGG<FGGGGGGGGGGGGGGGGGGGGGGGGGFGGGGGGGGGEGFGGGGGGGGGGGGGGGGFGFGGEDGEGGCGGG+CCGDGGGGGGGGGGGGGGGGGDGDEGGGDEFFGDGGG7CCF?798EGGGDGF7ECCDCEGFGEFEGEEDCCFGGGG)9:CGFCGGG?GG??*5*0<CCF3<F
@M00200:205:000000000-AKKM3:1:1101:16656:8437 1:N:0:1
ACTGGGTTTAAAGAGCTCGTAGGCGGTTTGTCGCGTCTGCTGTGAAATCCCGGGGCTCAACTCCGGGCTTGCAGTGGATACGGGCAGACTAGAGTTCGGTAGGGGAGACTGGAATTCCTGGTGTAGCGGTGAAATGCGCAGATATCAGGAGGAACACCGGTGGCGAAGGCGGGTCTCTGGGCCGATACTGACGCTGAGGAGCGAAAGCGTGGGGAGCGAACAGGATTAGATACCCTGGTA
+
GCFGGFEGCEEG@FGGGGEGGGGFEFF:FCGGGGGGG:FGGGGGGFCFGCC@EEGGGEGGGFGGEEGECEGGGFFDF<FGGGGGGGGGFFFGGGGFEFGGGGGGGGECFFFG<FFGFGGGGGGGGGGEEEG@FEGGGGGGGEFFGFCGFG:@FFGGGGDCFDFFBFEGGGGDGGGCGGGGGGGD5*1?EF+<CGGGCCCGEGGEGGGGGGGGEGEGEG58CGGF6FCDFFAFEGG*87FG
@M00200:205:000000000-AKKM3:1:1101:13708:8440 1:N:0:1
ATTGGGTATAAAGCGTGTGTAGGCGGATGCCTAAGTACCTTGTGAAATCCCACGGCTCAACCGTGGAACTGCTTGGTATACTGGGTGTCTTGAGCCACTTAGGGGCAAGCGGAACAAATGGTGGAGCGGTGAAATGCGTAGATATCATTTGGAACGCCAATGGTGAAAACAGCTTGCTGGGAGTGTGCTGACGCTGAGACACGAAAGCCAGGGGAGCGAACGGGATTAGATACCCGTGTAAGA
+
GGGGGGGGGGGGGGGGGGGGGGGGGGGGGGGGGGGGGGGGGGGGGGGGGGGGGGGGGGGGGGGGGGGGGGGGGGGGGGGGGGGGGGEGGGGGGGGGGGGGGGGGGGGGGGGGGGGGGGGGGGFGGGGGGGGGGGGGGGGGGGFGGGGGGGGFGGGGGGGGGGGGGGGGGGGGFGGGGGGGDGGGGGGGGGGFDEGEEFGGGGCEGGGG6=8CF5AGFGG?)/?*(7<<?F<?:<6C5;:*:)-
@M00200:205:000000000-AKKM3:1:1101:27092:8456 1:N:0:1
ATTGGGCTTAAAGCGTGCGCAGGCGGTTTTGTAAGTCTGTCGTGAAAGCCCCGGGCTCAACCTGGGAATTGCGATGGAGACTGCAAGGCTTGAATCTGGCAGAGGGGGGTAGAATTCCACGTGTAGCAGTGAAATGCGTAGAGATGTGGAGGAACACCGATGGCGAAGGCAGCCCCCTGGGTCAAGATTGACGCTCATGCACGAAAGCGTGGGGAGCAAACAGGATTAGATACCCCCGTA
+
GGGGGGGGGGGGGGGGGGGGGGGGGG@FGFGGGGGGGGGGGGFGGGGGFGGGGEGGGGGGGGGGGGGGGGGGGCFGGGGGGGGGGGGGGGGGGGGGGGGGGGFGGEEGGGEC@FGFCFFGFGGGGGGFFCEGGGFGGEGGEGGFCFCFFGGGCGGGGGGGGGGGGGCGGGGCE8CCGEFCFGGCG?EGGFGGGGGGGGGGGDGGGGGGGGGGGGFD>GGGFFD*.9CBFFFG7CF5@DDE
@M00200:205:000000000-AKKM3:1:1101:6290:8469 1:N:0:1
ACTGGGCGTAAAGGGTGCGCAGGCGGGGATCTAAGTCAGGGGTGAAAGACGGTGGCTCAACCATCGCAGTGCCTTTGATACTGGATTCCTTGAATATACCTGAGGTAGGCGGAATGTGGCAAGTAGCGGTGAAATGCATAGATATGCCACAGAACACCGATTGCGAAGGCAGCTTACCAAAGTATGATTGACGCTGAGGCACGAAAGCGTGGGGATCGAACAGGATTAGATACCCCTGTA
+
GGGGGGGGFGGGGGGGGGGGGGGGFGGGGGGGGGGGGGGGGGGGGGGGGGDEGGGGGGGGGGGGGGGGGGGGGGGGGGGFGGGGGGGGGGGGFGGGGGGGGGFFGGGFGGGGGGGGGGGGGGFDFGGGGGGGGGGFGGGGGCGGGGGGGGFGCGGGGGGDFGGGGGEEGFGGGGGGCFGGGGFGGGFFGGGGGEGGDGGFGGGGGEDFCC5?EGFGFEEGGGGGFFF?F64>FFCC@FFF
@M00200:205:000000000-AKKM3:1:1101:21363:8473 1:N:0:1
ATTGGGTGTAAAGGGTGCGTAGGCGGATCCGCAAGCGTCTTGTGAAAGCCCCCGGCTCAACCGGGGAACTGCGGGGCGAACTGCGGGTCTTGAGGCAGGTATGGGTCGCTGGAACAGTAGGTGGAGCGGTGAAATGCGTAGATATCTACTGGAACGCCGATGGTGAAGACGAGCGACTGGGCCTGTCCTGACGCTGAGGCACGAAAGCGTGGGGAGCAAACAGGATTAGATACCCGTGTAAGA
+
GGGGGGGGGGGGGGGGGGGGGGGGGGGGGGGGDFGGGGGGGFGGGGGGGGGGGGGGGGGGGGGGGGGGGGGGGGGGGGGGGGGGGGGGGGGGGGGGGGGGGGGGGGGGGGGGCFGGGGGGGGGGGFGGGGGGGGGGGGGEEGGGGGGGGGFCFGGGEGGDGGGF@AFECGGGDGGGGGGGGGGGG9CGFGGGGGDGG>GECC5?EGGGC*CGGGEC>CC6FFGF?GG>F99FGEFD..7=>)6
@M00200:205:000000000-AKKM3:1:1101:4524:8480 1:N:0:1
ACTGGGTTTAAAGAGCGTGTAGGCGGTCCGGTAAGTCAGCTGTGAAAGTCAAGGGCTCAACCCTTGAAAGCCGGTTGATACTGTCGGGCTAGAGTCCGGAAGAGGCGAGTGGAATTCCCGGTGTAGCGGTGAAATGCGCAGATATCGGGAGGAACACCAATGGCGAAGGCAGCTCGCTGGGACGGTACTGACGCTGAGACGCGAAAGCGTGGGGAGCAAACAGGATTAGATACCCCAGTAAGA
+
GGGGGGGGGGGGGGGGGGGGGGGGGGGGGGGGGGGGGGGGGGGGGGGGGGGGGGGGGGGGGGGGGGGGGGGGGGGGGGGGGGDGGGGGDGGGGGGGGGDGGGG?FGG@FGGGGGGGGGGGGGGGGGGGGGGGFGGGGGGGGCFGFEFGGGGDGGDECFGGGGGGGEGGGGGEEFFGGGGGGFGGCCGGGCF65CDCECFGED=D8CDFGEEGGG3D@GGGGFFF?GGF6?>:C<EGFBFEG45
@M00200:205:000000000-AKKM3:1:1101:14776:8482 1:N:0:1
ATTGGGTTTAAAGGGTGCGTAGGCGGCCTATTAAGTCAGTGGTGAAATATTTCAGCTCAACTGGAATTGTGCCATTGATACTGATGGGCTTGAGTACAGATGAGGTAGGCGGAATTGACGGTGTAGCGGTGAAATGCTTAGATATCGTCAAGAACACCTATAGCGAAGGCAGCTTACTAGGCTGTAACTGACGCTGAGGCACGAAAGTGTGGGGATCAAACAGGATTAGATACCCGGGTA
+
GGGGGGGGGGGGGGGGGGGGGGGGGGGGGGGGGGGGGGGGGGGGGGGGGGGGGGGGGGGGGGGGGGGGGGGGGGGGGGGGGGG9FFGGGGGGGGGGGGGGGGGGGGGGGGGGGGGGGGGGGGGGGGGGGGGGGFGGGGGGGGGGGGGGGGGGGGGGGGGGGGGGGGGGGGGGGGFFGGCFGGDGGGGGGGGGGGGGGGFGGGEE>ECFGFGDGG?CFFFFGFC5?GFE*+?FFECG>3>E
@M00200:205:000000000-AKKM3:1:1101:7038:8487 1:N:0:1
ATTGGGTTTAAAGCGTGCGTAGGCGGTCCCACAAGTCTGTTGTGAAATCTCCCGGCTCAACCGGGAGGGTGCGGTGGAAACTGTGGGGCTGGAGTGTGGGAGAGGTAGGCGGAATTCCTGGTGTAGCGGTGAAATGCGTAGATATCAGGAGGAACACCAGCGGTGTAGACGGCTTACTGGACCACTACTGACGCTGAGGCACGAAAGCGTGGGGAGCAAACAGGATTAGATACCCCTGTA
+
GGGGGGGGGGGGGGGGGGGGGGGGGGGGGGGGGGGGGGGGGGGGGGGGGGGGGGGGGGGGGGGGGGGGGFGGGGFGGGGG@EGGGGGGGGGGBFDGFGGGFGCFGGGGGGGGGGGGGGGGGFGGGGGGGGGGFGFGGGFGFEGGGGGGGGGGGGGGGGGG7FGGGGGGGFGGEGGFFGGGGGFGGEF?FCEGGDGE=F5C=D5EEGGFGGGGGC:DFGFFFGFC?FC3?FFDGFCGF:@F
@M00200:205:000000000-AKKM3:1:1101:23287:8487 1:N:0:1
ACTGGGTTTAAAGGGTCCGTAGGCGGGATATTAAGTCAGTGGTGAAAGCCTACAGCTCAACTGTAGCACTGCCATTGATACTGGTATTCTTGAGTATAGTTGAAGTGGGCGGAATAAGTCATGTAGCGGTGAAATGCATAGATATGACTTAGAACACCGATTGCGAAGGCAGCTCACTAAGCTATCACTGACGCTGAGGGACGAAAGCGTGGGTAGCAAACAGGATTAGATACCTCAGTA
+
GGC6<CG@FEFCGA;FGGGF@FGGGCFG@EGGFFCFGDFCFFEFGGGGGFGEGFGF@FGGGGGGGFGCGGG9FFGG,6F?F<6CFEFFCC<E9F?CE<E?EGGGFFF9=,@:@FGF,FE?F9FFFAEGDEE7<FFDAFEDBCFFCGGGGGGFABEFCFGEEF7B87BFEGGEDFCFG,@<3DFCCBGFGCFFGDDC8>*4*:E*:C7<E5B<@EFDAF9CF5C<077)6ACD@:+>6F4<
@M00200:205:000000000-AKKM3:1:1101:4119:8491 1:N:0:1
ATTGGGTTTAAAGGGTGCGTAGGCGGCCTATTAAGTCAGTTCTGAAATATCCCGGCTTAACCGGGAGGGTGGGATTGATACTGATGGGCTTGAGTGGAGTCGAGGTAGGCGGAATTGACGGTGTAGCGGTGAAATGCTTAGATATCGTCAGGAACGCCAACGGCGAAAGCAGGCTGCTGGGGATGCATTGACGCTGAGGTGCGAAAGCGTGGGGAGCAAACAGGATTAGATACCCCTGTA
+
GGGGGGGGGGFGFGGGGGGGGGGGGGGGGGGGGGGGGGGGGGGGGGGGGGGGGGGGGGGGGGGGGDGGGFGGGGDGGGGGGGGGFGGGGGGGGGGGGGGGGGGEGGGGGGGGGGGGGGGGGGGGGGFGGGGGGGGGGGGGGGGGGGGGGGGGGGGCFGCGDEEGGGGGGGGGGGGGGGGGGGEDEGGGFFGGGGDEEGGGGGGGGEGFEEGGGGFGFGEFGGGGBDC?FFAC9AFFFFF?
@M00200:205:000000000-AKKM3:1:1101:27642:8500 1:N:0:1
ATTGGGTGTAAAGGGTGCGTAGGCGGCTCATTAAGTCAGTTGTGAAATACGGCAGCTTAACTGTCGAGGTGCAATTGATACTGGAGAGCTAGAGTACTGATGAGGTAAGCGGAATGGACGGTGTAGCGGTGAAATGCTTAGATATCGTCCAGAACACCGATAGCGAAGGCAGCTTACTAAGGAGTAACTGACGCTGAGGCACGAAAGTGTGGGGATCAAACAGGATTAGATACCCGTGTA
+
GGGGGGFGGGGGGGGGGGGGGGGGGGGEGGGGGGGGGGGGGGGGGGGGGGGGGGGGGGGGGGGGGGGGGGGGGGGGGGGGGGGGGGGGGGGFGGGGFGGGGGGGGGGGGGGGGGGGGGFGGGGGGGGGGFGGGGGGDFGGGGGGGFGGFGFGGGGGGFEGGGGGGGGGGGGGGGGEDCGGFFC8EFGGGGGGCEDEDGC=EFGEGEDFGGGGGGFGFGGGGGGC;CF@FFFGGGGG7<F6
@M00200:205:000000000-AKKM3:1:1101:21680:8501 1:N:0:1
ATTGGGTTTAAAGGGTGCGTAGGCGGCGCTGAAAGTTGGGTGTGAAATCCCTCGGCTCAACCGAGGAACTGCGCTCAATACTCCAGTGCTTGAGGGAGATAGAGGTAAGCGGAACTTAGGGTGGAGCGGTGAAATGCGTTGATATCCTAAGGAACACCTGTGGCGAAAGCGGCTTACTGGATCTTTTCTGACGCTGAGGCACGAAAGCTAGGGTAGCGAACGGGATTAGATACCCCTGTA
+
GGGGGGGGGGGGGGGGGGGGGGGGGGGGGGGGGGGGGGGGGGGGGGGGGGGGGGGGGGGGGGGGGGGGGGGGGGGGGGGGGGGGGGGGGGGGGGGGGGGGGGGGGGGGGGGGGGGGGGGGGGGGGGGGGGGGGGGGGGGGGGGGGGGGGGGGGFGGGGGGGGDGGCBFCGGGGGGGGGGFFGGGGGGGGGCFEGGGGGFGGFGGGGDFGGGGF;;D?CEGGG*76<F5**6>CGFGFFFG
@M00200:205:000000000-AKKM3:1:1101:20940:8513 1:N:0:1
ACTGGGCATAAAGCGTGTGTAGGCGGACGGGTAAGTACCTTGTGAAATCCCACGGCTCAACCGTGGAACTGCTCGGTATACTGCCCGTCTTGAGCCACTTAGGGGCTGTCGGAACAAACGGTGGAGCGGTGAAATGCGTAGATATCGGGAGGAACACCGGTGGCGAAGGCGGCCCCCTGGTTGGATACTGACGCTGAGACGCGAAAGCGTGGGGAGCAAACAGGATTAGATACCCGAGTAAG
+
GGGGGGGGGGGGGGGGGGGGGGGGGGGGGGGGGGGGGGGGGGGGGGGGGGGGGGGGGGGGGGGGGGGGGGGGGGGGGGGGGGGGGGGGGFGCFGFGGGGGGGGGGGGGGGGEEGGGGGGGGGFEFGGGC+8BFGGGGGGGGGGGGGCGGEGGDFGGGGGGEGGGGGGEGFCE8ECEGEGGCFGGCCFG?7:FGCGGDECFGGE8CC7F8*;CEEDG:5EGDCFC19:<*0):+@FG:BF6CA
@M00200:205:000000000-AKKM3:1:1101:26532:8551 1:N:0:1
ATTGGGTTTAAAGCGCGTGTAGGCGGGCTTGCAAGTTGGGGGTGAAATCCCGAGGCTCAACCTCGGAACTGCCTCCAAAACTGCAAGCCTGGAGCAAGATAGAGGCAAGTGGAATTGCGAGTGTAGAGGTGAAATTCGTAGATATTCGCAGGAACACCAGTGGCGAAGGCGACTTGCTGGATCTTTGCTGACGCTGAGACGCGAAAGCGTGGGGAGCAAACAGGATTAGATACCCCCGTA
+
GGGGGGGGGGGGGGGGGGGEGGGGGGGGCGGGGGGGGGGGGGGGGGGGGGGGGGGGGGGGGGGGGGGGGGGGGGGGGGGGGGGGGGGGGGGGGGGFCEFGGFFGGGGGGGGGGFFGGGG7FFGGGGFGGGGGFGGGGGDEGGGGGGGGGGGGGGGGGGGGGGGGGGGEGCCEGGGFGGFGECGGGGGGGGGGGGGCEGGFGGEE*?GGGGGGGGFGFGCCF7@F?GFFF4<FCFGGFFF=
@M00200:205:000000000-AKKM3:1:1101:24379:8571 1:N:0:1
ATTGGGCATAAAGGGCGCGTAGGCGGCTCGATAAGGCTTGCGTGAAAGTCCGGGGCTCAACCCCGGATCGGCGCGGGCGACTGTTGGGCTGGAGCACGGTAGGGGCAGACGGAATTCCGGGTGTAGCGGTGGAATGCGTAGAGATCCGGAAGAACACCGGTGGCGAAGGCGGTCTGCTGGGCCGGAAGGGGGCAGAGCAATCTGTCCCCGTGCTGACGCTGAGGCGCGACAGCGTGGGGAGCA
+
GGGGGGGGGGGGGGGGGGGGGGGGGGGGGGGGGGGGGGGGGGGGGGGGGGGGGGGGGGGGGGGGGGGDGGGGGGGGGGG7:FGGGGGGFGGGFGGGGGGFGGGGGGGGGGGGGGGGGGGGGEGGGGGGG7FGFFCFGGFGGGGGGGGGGEFGGGGGGGGGDGGGGGGGEFGGGDED7FGFGEEGGGCEEDEGDEGGGF?F79CE9C*2CE8*2;47;EECD5FGBG)4@>6C5C?GD@E*C4(
@M00200:205:000000000-AKKM3:1:1101:22020:8575 1:N:0:1
ATTGGGTTTAAAGGGCGCGTAGGCGGCCCTGCCAGTCGGGGGTGAAATCCCACGGCCCAACCGTGGAAGTGCCTCCGATACTGCGGGGCTCGAGCGAGGTAGGGGTGCGCGGAACTTCCGGTGGAGCGGTGAAATGCGTTGATATCGGAAGGAACGCCGGTGGCGAAAGCGGCGCACTGGACCTCTCCTGACGCTGAGGCGCGAAAGCCAGGGGAGCGAACGGGATTAGATACCCGAGTA
+
GGGGGGGGGGGGGGGGGGGGGGGGGGGGGGGGGGGGGGGGGGGGGGGGGGGGGGGGGGGGGGGGGGGGGGGGGGGGGGGGGGGGGGGGGGGGGGGGGGGGGGGGGGGGGGGGGGGGGGGGGGGGGGGGGGGGGGGGGGGGGGFGGGGGGGGGGFGGGGGGGGGGGGGGGGGGGGGGGGGGGGGGGGGGG<FGGGDEGGGGGGGGGEDFGGGFGGFGFGCCGGGG<7D?@F)CFFFDFFFF
@M00200:205:000000000-AKKM3:1:1101:8475:8590 1:N:0:1
ACTGGGCTTAAAGGGCGCGTAGGCGGGCAGTCAAGTCAGGGGTGAAATCTTTCGGCTCAACCGGAAAACGGCCCCTGATACTGACTGTCTCGAGGGAGGTAGGGGCCTGTGGAACTTCCGGTGGAGCGGTGAAATGCGTAGATATCAGAAGGAACGCCGGTGGCGAAAGCGACGGGCTGGACCTCTTCTGACGCTGAGGCGCGAAAGCCAGGGGAGCAAACGGGATTAGATACCCGAGTAAGA
+
GGGGGGGGGGGGGGGGGGGGGGGGGGGGGGGGGGGFGGGGGGGGGGGGGGGGGGGGGGGGGGGGGGGGGGGDGGGGGGGGAGGGGGGGGGGGGGGGGGGEGGGGGDFGGF<FFGGGGGGGGGGGGGGGGGGGGGCGFGEGGGGGFGGGGGFFGGDGFEGGEGGGGGCGGGGGGGGGEEGGGDFGGGGGFGGCE57ECGGGGGGEGGGGEGGGGGDGFGGGCDGGFGGBFF):9689>E:CDAB
@M00200:205:000000000-AKKM3:1:1101:16598:8610 1:N:0:1
ATTGGGTTTAAAGCGTGCGTAGGTGGTGGTTTAAGTCTGATGTGAAAGCCCTGGGCTCAACCTGGGAATGGCATTGGAAACTGGATCACTGGAGTGCGGTAGAGGATGGCGGAATTCCCGGTGTAGCAGTGAAATGCGTAGAGATCGGGAGGAACATCCGTGGCGAAGGCGGCCATCTGGACCAGCACTGACACTGAGGCACGAAAGCGTGGGGAGCAAACAGGATTAGATACCCGCGTA
+
GEGGGGGGGGGGGGGFGGG@FGGCFGFFG@C@FGGGGGGGGGGGGGGGGGGGGGGGGGGGGGGGGGGGGGGGGFACFGGGGGGGGGGEGGGFGGGGGEG:FGGGGFFGGFGGGGGGGGGGGGEGGGGGGGGGGGGGGGGGGGFGGG@EGGGDGGGGGGGGGGGGCGGGGGGGGGGGGGGGFGGGFGGGGGGGFGDFFGGGEGCGG8<F=CCGGG>D>GFEFFGC?FG?4BAFFGGGEB>G
@M00200:205:000000000-AKKM3:1:1101:19956:8612 1:N:0:1
ATTGGGCTTAAAGGGTGCGTAGGCGGCTTTATAAGTCCGTGGTGAAAGCCAACAGCTCAACTGTTGAACTGCCATGGATACTGTAAGGCTTGAGTACAGACGAGGTAGGCGGAATGGATGGTGTAGCGGTGAAATGCATAGATACCATCCAGAACACCGATTGCGTAGGCAGCTTACTAGGCTGTAACTGACGCTGAGGCACGAAAGCGTGGGGAGCGAACAGGATTAGATACCCCTGTA
+
GGGGGGGGGGGGGGGGGGGGGGGGGGGGGGGGGGGGGGGGGGGGGGGGGGGGGGGGGGGGGGGGGCFGGGFGFGGGGGFGGFGGGGGGGGGFGFGGGFFGGGEGGGGGGGGGGGGGGGGGGFGCGFGGGGGGGGGGGGGGGGGGGGGGCFGGGGGGGGGGEGCF7FCDEFGGGGDG6;ECEFFGGCFGGGG6EGD7:CFFGFGGEEDGEE@FGG>DDGGCCD6DBFG?FB97A,<>:>FG
@M00200:205:000000000-AKKM3:1:1101:19674:8618 1:N:0:1
ATTGGGTATAAAGCGTGTGTAGGCGGGTCGTTAAGTACCTTGTGAAATCCCACGGCTTAACCGTGGAACCGCTTGGTATACTGGCGGTCTTGAGCCACTTAGGGGCTACCGGAACAGATGGTGGAGCGGTGAAATGCGTAGATATCATTTGGAACGCCAATGGTGAAAACAGGTAGCTGGGAGTGTGCTGACGCTGAGACACGAAAGCCAGGGGAGCAAACGGGATTAGATACCCGCGTAAGA
+
GGGGGGGGGGGGGGGGGGGGGGGGGGGGGGGGGGGGGGGGGGGGGGGGGGGGGGGGGGGGGGGGGGGGGGGGGGGGGGGGGGGGGGGGGGGGGGGGGGGGGGGGGGGGGGGGGGGGGGGGGGGGGGGGGGGGGGGGGGGGGGDGGGGGGGCFGGGDCGGGGGGGGGGGGGGGGGGGGGGGGGGDGGGGG79FGGGGGGGGGGGGGGDGGGGFGGFDEGGGFGDG?GGFFF<GFCFGBDBGDFF
@M00200:205:000000000-AKKM3:1:1101:13451:8641 1:N:0:1
ACTGGGTTTAAAGGGTGCGTAGGCGGTCTTGTAAGTCAGTTCTGAAATATCCCGGCTTAACCGGGAGGGTGGGATTGATACTGCAGGACTTGAGTGGAGTCGAGGTAGGCGGAATTGACGGTGTAGCGGTGAAATGCTTAGATATCGTCAAGAACACCGATAGTGTAGACAGCTTACTAGGCTCAAACTGACGCTGAGGCACGAAAGTGTGGGGATCAAACAGGATTAGATACCCCAGTA
+
GGGGGGGGGGGGGGGGGGGGGGGGGGGGGGGGGGGGGGGGGGGGGGGFGGGFGGGGGGGGGGGGGCFGGCFGGGGGGGGGGGGGGGGGGGGGGGGGGGGGGGGGGGGGGGGGGGGGGGGGGGGGGGGGGGGGGGGGGGGGFGGGGGGGGGGGGGGGGGGCGFEFGGGFGGGGGGGGGGGGGGGGGGGGGCCGDGGGGCFFGFGGEGGGGGCFGGFG>EGFGGGGFGGFFFBC?AEF>>@F
@M00200:205:000000000-AKKM3:1:1101:5862:8654 1:N:0:1
ATTGGGTTTAAAGGGCGCGTAGGCGGCTTCTTAAGCGTGCCGTGAAAGCGCGGGGCTCAACCCCGCGTCGGCGGTGCGAACTGGGGAGCTGGAGCACGTCAGAGGCAGGCGGAATTCCGGGTGTAGCGGTGGAATGCGTAGAGATCCGGAAGAACACCGGTGGTGAAGGCGGGCTGCTGGGACGTGGCTGACGCTGAGGCGCGACAGCGTGGGGAGCAAACAGGATTAGATACACGAGTA
+
GFGGGGGGGGGGGGGCFGGFGGGGGGGCG8EFFGGFE:FE@FFFGGGEGG7@+CFGF<EGFGC7=BB>@FFDG@>CC>CGFCF8BEEFFG8FFG8:BC,8>C:BDFG@7FGEEGCFF@CGGEGGCFFGGCFCCFGFFGEEGGCCFG9*?E5CCCCFCE>E*88*2@EF6@EE*:EGEFFGGF8:88**:9CCEC7EEGGC55CC/CD45*;EGG5CDGFE><CFBD*46@4FF,+/5@FG
@M00200:205:000000000-AKKM3:1:1101:27320:8664 1:N:0:1
ATTGGGTTTAAAGGGTGCGTAGGCGGCGGGGCAAGTCTGATGTGAAATCCCGGGGCTCAACCCCGGAACTGCATTGGATACTGCCTTGCTAGAGTACTGGAGAGGGAACTGGAATTTACGGTGTAGCAGTGAAATGCGTAGAGATCGTAAGGAAGGCCAGTGGCGAAGGCGAGTTCCTGGACAGTTACTGACGCTGAGGCACGAAGGCCAGGGGAGCAAACGGGATTAGATACCCTAGTA
+
GGGGGGGGGGGGGGGGGGGGGGGGGGGGGGGGGGFGGGGGGGGGGGGGGGGGGGGGGGGGGGGGDGGGGFGGGGGGGGGGFGGFGGGGGGGGGGGGGGGGGCFFEEFGGGFGGGGGGGGGGGGGGGGGGFGGA;FGGGFGGGGCFFGGGGGFGGGGGFGGGGGGGCEGDCEGGECEGCEEGGGGFGGGFFECG=*C:CFGG4:CCEDC*588?G5<:FGGFGGGFGGFFFDFG6EFFFF7
@M00200:205:000000000-AKKM3:1:1101:23020:8691 1:N:0:1
ACTGGGTGTAAAGCGCGCGCAGGTGGGTGCGCAAGTCGGAGGTGAAAGCGCAGGGCTCAACCCTGCGACGCCCTTCGAGACTGCGTGTCTAGGGACCGGTAGAGGTGAGTGGAATTCCCGGTGTAGCGGTGGAATGCGTAGATATCGGGAAGAACACCGGAGGCGAAGGCGGCTCACTGGGCCGGATCCGCCACTGAGGCGCGAAAGCGTGGGGAGCAAACAGGATTAGATACCCGCGTA
+
GGGGGGGGGGGGGGGGGGGGGGGGDGCGGGGGGGGGGGGEGGGGE@FCGGGGEGGGGGGGGGGGGGGCGFGGGGGGFFGDFGGGGGGGGGGGGGGGGGGEGEGFFGGGDGGGCGGGGGGGGC7FGGGGGGGDGFGFFGGGGGGGGGCC:FC7CFGFGGGECFDEGDEECGGCGGGFGFGGGGFCG51/:7*;8CFG7CCGEGGGGEGGGEGGGG@GDC@CFGG:0CC)69)*<FGGF>>C
@M00200:205:000000000-AKKM3:1:1101:8509:8696 1:N:0:1
ATTGGGTGTAAAGCGTGCGTAGGTGGTGGTTTAAGTCTGATGTGAAAGCCCTGGGCTCAACCTGGGAATGGCATTGGAAACTGGATCACTGGAGTGCGGTAGAGGATGGCGGAATTCCCGGTGTAGCAGTGAAATGCGTAGAGATCGGGAGGAACATCCGTGGCGAAGGCGGCCATCTGGACCAGCACTGACACTGAGGCACGAAAGCGTGGGGAGCAAAAAGGATTAGATACCCTTGTA
+
GFGGGGGGGGGGGDGFGGG@FGGGGGGGGGGFGGGGGGGGGGGGGGGGGGGGGGGGGGGGGGGGGGGGGGFGGGGGGGGGFGGGGGGGGGGGGGGGFGGEFGGGCFGGGGGGGGGGGGGGEGGGGGFDGGGGGGGDFGGGCEGGGGGGGGDGGGDFFFG>FGGGCFGDGGDGGEGGEFGG9BCGGGGGGGF>CCDFFGGFCFGEGGGGG=EGD5;3):E8*9CDBDD?4BAGF8C=5FFG
@M00200:205:000000000-AKKM3:1:1101:9779:8698 1:N:0:1
ATTGGGCGTAAAGGGCGCGTAGGCGGTCAGCACAAGTCAGTTGTGAAATCTCCGAGCTTAACTCGGAAAGGTCAACTGATACTGTGCGACTAGAGTGCAGAAGGGGCAACTGGAATTCTCGGTGTAGCGGTGAAATGCGTAGATATCGGGAGGAACACCGGTGGCGACGGCGGGTCTCTGGTCTTTCGCTGCCGCTGTGGCGCGACAGCGTGGGGAGCAAACGGGATTAGATACCCCAGAA
+
EFFFGDE7FEEGCF>FE:B@F@FFECCC:,<,CEEFGFAD<EDFEFFFGFAFGC:F7@FFDE<F@FFC+CFFG@=FGDCE?EF?C9,8BFGDCEGFEA<59=,44=F@BFG<@<,,5,,<+BFFFFBF7FF+D,,:<AFECCGGFGG+++5C@FFF,3@FCF7ED*1*=C@*B**:*+3+++++++<//9*//CCE5*+:5CCE**9)22*22*595=8C498C(*).60)0<<+*7;B*0
@M00200:205:000000000-AKKM3:1:1101:8974:8733 1:N:0:1
ATTGGGTGTAAAGGGTGCGTAGGCGGTGCAGCAAGTCGGGAGTGAAATACCTCAGCTCAACTGAGGAACTGCTTTCGATACTGCTGTGCTTGAGTGAGACAGAGGTAAGCGGAACATCGGGTGGAGCGGTGAAATGCGTTGATATCCGATGGAACACCGGTGGCGAAGGCGGGTCACTGGCTCTCTACTGACGCTGAGGCACGAAAGCTAGGGTAGCCAACGGGATTAGATACCCCCGTA
+
F@@FGGGGGGC<@FCE7CFGDGGGE7BFCGFC<FFGGGB@CFGGGGGGF9EFG,CD<EFFGGG<A,9CFGDG<,CDCFFF@<FG<DFCFFEDFGFF,C?CCEEGDB9<,:@+>FC,BEE7@FE@FGGGCEGF9<D,E:>CGGGGFG9CFG@:<,<FFC7FGCEGE7BFCEGC*1*4B+><*3><+5<EGGCC8EDE*BGF5C5*1*/C+3<8*20*0+<C55:C(9C?=*)0+3<*))0*
@M00200:205:000000000-AKKM3:1:1101:20703:8738 1:N:0:1
ATTGGGTTTAAAGGGCGCGTAGGCGGTCCGGTAAGCGTGTGGTGAAAGCCCGGGGCTCAACCCCGGGTCGGCCGTGCGAACTGTCGGACTCGAGCACTGTAGAGGCAGGCGGAATTCCGGGTGTAGCGGTGGAATGCGTAGAGATCCGGAAGAACACCGGTGGCGAAGGCGGCCTGCTGGGCAGTATAGCTGACGCTGAGGCGCGACAGCGTGGGGAGCAAACAGGATTAGATACCCCCGTA
+
GGGGGGGGGGGGGGGGGGGGGGGGGGGGGGGGGGGGGGGGGGGGGGGGGGGGGGGGGGGGGGGGGGGGGGGGGGGGGGGGGGGGGGGGGGGGGGGGGGGGGGGGGGGGGGGGGGGGGGGGGCGGGGGGGFGGGGGFGGGGGGGGFGGGGGGGGGGGGG7F<CGFGGGGGGGGGGEGGDGGGGGGGGCGGGGGG?DEGGGFGGGGG8DCGGGCGGEGEGGGGDE41DC:FFFF+<+6/<@EC9
@M00200:205:000000000-AKKM3:1:1101:21481:8744 1:N:0:1
ATTGGGTATAAAGCGTACGTAGGCGGATGTGCAGGCGTCGTGTGAAAGCCCTCGGCTCAACCGAGGAATTGCACGGCGAACCGCATATCTTGAGACAAGTAGGGGCGGTCGGAACGATAGGTGGAGTGGTGAAATGCGTTGATATCTATCGGAACGCCGATGGTGAAGACAGGCCGCTGGGCTTGTTCTGACGCTGAGGTACGAAAGCATGGGGAGCGAACGGGATTAGATACCCGCGTA
+
GGGGGGGGGGGGGGGGGGGGGGGGGGGGGGGGGGGGGGGGGGGGGGGGGGGGGGGGGGGGGGGGGGGGGGGGGGGGGGGGGGGGGGGGGGGGGGGGGGGGGGGGGGGGGGGGGGGGGGGGGFGGGGGGGGGGGGGGGGGGGGGGGGGGGGGDGGGGGGGGGGDFGGGGGGGGGGGGGGGGGGGGGGGGGGGGEGGGDFFFGGGGEGGGFFGGGGFGDGCCDD=DFGGFFF<FFFGD>EBE
@M00200:205:000000000-AKKM3:1:1101:21193:8769 1:N:0:1
ATTGGGTTTAAAGGGTGCGTAGGCGGCCTATTAAGTCAGTTCTGAAATATCCCGGCTTAACCGGGAGGGTGGGATTGATACTGATGGGCTTGAGTGGAGTCGAGGTAGGCGGAATTGACGGTGTAGCGGTGAAATGCTTAGATATCTTCCCTAACACCGCTCTTGTAGACAGCTTACTAGACTTCAACTGACGCTGAGGCACGAAAGTGTTGGGATCAAACATGATTAGATACCCCAGTA
+
GGCGGFGDFFCFGGGGGGGGGGGGGGGGGGGGGGCGGDFGGGFGGFGGGGGGFFGGGGGGGGGGDCFEDCEEGDGGF9<EF<EFGGGGGGGGGGGGGGGGGGFGGGGGGG7CCGGGGFGFGGGGGGGDCB:D<EAFFFC,B=FCEF,EF9<9F<FGDCC*@56?2FCCFGDGCCGGGGCFCFGBFFGF9D9CEG<EG>CCCFE5C*9C@A+*=C);>CFDFC+26*:)*94:CFGG3>9E
@M00200:205:000000000-AKKM3:1:1101:17892:8800 1:N:0:1
ACTGGGTTTAAAGCGTGTGTAGGCGGACTGTTAAGTGCCCGCGTGAAATCCCCCGGCTCAACCGGGGAACGGCCGGGCATACTGGCGGTCTTGAGCGGTCTAGGGGTCATCGGAACAAACGGTGGAGCGGTGAAATGCGTAGATATCGTTTGGAACGCCGACGGTGAAAACAGATGACTGGGGACCTCGCTGACGCTGAGACACGAAAGCCAAGGGAGCAAACGGGATTAGATACCCTAGTA
+
GGGGGGGGGGGGGGGGGGGGGGGGGGGGGGGGGGGGGGGGGGGGGGGGGGGFGGDGGGGFGGGGGGGGGGGGGGDGGGGGGGGFGGGGEGGGGGGGGGGGGGGFCFFGGFFF@@FGGGGGFGGGGGGFGGGGGFGGGFGCGGGFGGFFGGGDGBFGGGGEFGGDGG8FEEGGGCFGG?F:FFGGGDCGGGGGGGGGGCCFGCEGGEDG866:*;5*)7E8CDFC?GGF?*52<F+99FFGG<
@M00200:205:000000000-AKKM3:1:1101:28873:8808 1:N:0:1
ATTGGGTTTAAAGGGTGCGCAGGCGGTAAAGTAAGTCAGTGGTGAAATCTCTTCGCTCAACGAAGAAACTGCCATTGATACTGCTATACTTGAATACAGTTGAAGTAGGCGGAATGTGTAGTGTAGCGGTGAAATGCTTAGATATTACACAGAACACCGATAGCGAAGGCAGCTTACTAAACTGATATTGACGCTCATGCACGAAAGCGTGGGGAGCGAACAGGATTAGATACCCGCGTA
+
EGGGGGGGGGGGGGGGGGGGGGGGGGGGGGGGGGGGGGGGGGGGGGGGGGGGGGGGGGGGGGGGGGGGGGGGGGGGGFFGGGGGGGGGGGGGFGGGGGGGGGGGGGGGGGGGGGGGGGGGGGFFGGGGGGGG99BFGGGGGGGGGGFGGGGGGGGGGGECCGGGGEEGG7FGEGGD?AFCBFGG9BDEG@CDE54=CFGFCGG51;:?C:*<C5)9:5EGDDFF48C<FACGGGCG37>E
@M00200:205:000000000-AKKM3:1:1101:15107:8812 1:N:0:1
ATTGGGTTTAAAGCGTGCGTAGGTGGTGGTTTAAGTCTGATGTGAAAGCCCTGGGCTCAACCTGGGAATGGCATTGGAAACTGGATCACTGGAGTGCGGTAGAGGATGGCGGAATTCCCGGTGTAGCAGTGAAATGCGTAGAGATCGGGAGGAACATCCGTGGCGAAGGCGGCCATCTGGACCAGCACTGACACTGAGGCACGAAAGCGTGGGGAGCAAACAGGATTAGATACCCCTGTA
+
GGGGGGGGGGGGGGGGGGGGGGGGGGGGGGGGGGGGGGGGGGGGGGGGGGGGGGGGGGGGGGGGGGGGGGGGGGGGGGGGGGGGGGGGGGGGGGGGGGGGGGGGGGGGGGGGGGGGGGGGGGGGGGGGGGGGGGGGGGGGGGGGGGFGCEFGGGGGGGGGGGGGGGGGDGGGEGGGGGGGGGGGGGGGFCFGGGGGGGGGGGGGGGGGGGGDGGFDEGGFGGGGBGC2?FAGGFG3FFFG
@M00200:205:000000000-AKKM3:1:1101:11941:8832 1:N:0:1
ATTGGGTGTAAAGGGTGCGTAGGTGGTGGCATAAGTTAGGTGTGAAAGTCCTGGGCTTAACCTGGGGATTGCGCCTAATACTGTGAGGCTTGAGTATTGTAGAGGAAAGTGGAATTTCCGGTGTAGCGGTGAAATGCGTAGATATCGGAAGGAACATCAGTGGCGAAGGCGACTTTCTGGACAAATACTGACACTGAGGCACGAAAGCATGGGGAGCAAACAGGATTAGATACCCTAGTA
+
GGGGGGGGGGGGGFEGGGGGGGGGGGGGGGGGFFGGGGFGGGGGGEGGGGGGGGGGGGGFGGGGGGGGGGGGGGGGGGGGGGGGGGGGGGGGFGGGGGFGGGGGCGGGFGGGCFGGGGGGGGGGGAEE7FCFGGGGFEGGGCGGGGGCFGFEGGGFGGGGFGGG7CE:FFGGEDGGGGGGFFGGGGGGGGGC@FGGGDDFCF5*8=DGCBFF7E>D5FGCFGFF;9F)*+9FGGGGFFFG
@M00200:205:000000000-AKKM3:1:1101:3524:8836 1:N:0:1
ATTGGGCTTAAAGTGTGCGTAGGCGGTCTTGTAAGTCAGTTCTGAAATATCCCGGCTTAACCGGGAGGGTGGGATTGATACTGCAGGACTTGAGTGGAGTCGAGGTAGGCGGAATTGACGGTGTAGCGGTGAAATGCTTAGATATCGTCAAGAACACCGATAGTGTAGACAGCTTACTAGGCTCAAACTGACGCTGAGGCACGAAAGTGTGGGGATCAAACAGGATTAGATACCCCTGTA
+
GFGGGGGGGGGGGGFGGGGGGGGGGGGGGGGGGGGGCGGGGGGGGGGGGGGGGGGGGGGGGGGGGEFEG:FFGFECGGGGGGGGGGGGGGGGGGFFFFGGGGGGGGEGGGGGGGF,EFDGGEFGGGFGGGGFEFGGGGGGGGGGGGCFF<CCBCDFGGGGGGGGGFCBCFGGGFGBCFGFCD8DFFF6CGFGE5DC=58*57CCGEDFF2?FFG>DFFC<=C8F6F*5?FDGGGGGF3<F
@M00200:205:000000000-AKKM3:1:1101:2675:8838 1:N:0:1
ATTGGGCGTAAAGCGTGTGTAGGCGGATCGTTAAGTGTCTTGTGAAATCCCACGGCTCACCCGTGGAACTGCTGGGCATACTGGCGATCTTGGGCCAACTAGGGGCAGCCGGAACAAGCGGTGGAGCGGTGAAATGCGTAGATATCGCTTGGAACGCCGAAGGTGAAAACAGGCTGATGGGGTTGTGCCGACGCTGAGACACGAAAGCCAGGGGAGAAAACGGGATTAGATACCCAAGTA
+
FGGFGF<FFFG<E9CFGGGGGGGFGGFCFGGGGGGFFGGGGGGGGFGFGGFGGGGGGF@FEFGGGGGGGGGCG@FGGGGGGGGGGEEGGGGG9<FGDGFFGF<FEDGGDGGGCFF<4B:?FFGGGGGGGGGGGGGGGDCEBFFF9FCFGC*6@CFEFFC@<CFFGGFFC:AF>CGF,<=9EECGCGCFFGGGE59C8>CFCD*/:C37C6CCED>3)AFEG3**8753F*:CFCF>>F=F
@M00200:205:000000000-AKKM3:1:1101:16655:8845 1:N:0:1
ATTGGGTATAAAGTGTGCGTAGGTGGGCAGGTAAGTCAGTGGTGAAATCTCCGGGCTTAACTCGGAAACTGCCGTTGATACTATCTGTCTTGAATATCGTGGAGGTTAGCGGAATATGTCATGTAGCGGTGAAATGCTTAGATATGACATAGAACACCGATTGCGAAGGCAGCTAACTACACGATCATTGACACTGAGGCACGAAAGCGTGGGGAGCAAACAGGATTAGATACCCGCGTA
+
GGGGGGGGGGGGGGGGGGGGG>FEGGEGGDGGGGGGGGGGGGGGGGGGGFGGGGGGGGGGGEFGGGCGEGGGGGFEGGGGGGGGGGGGGGGGGGGGFFCGFEGGGGGGGGGGGGGEGFGFCFGGGFGGGGGGGGGGGGGGGGGFGFGGGGGAFGGGGGGGGEFGGDDGDGFGGCFFFGGGG6@EF5C,E79;;E9C9DCFGGGGCGGG5:BE@E?CDCGGDGGC;FGFFFE7CFFC:5:C
@M00200:205:000000000-AKKM3:1:1101:27081:8871 1:N:0:1
ATTGGGTTTAAAGGGCGCGTAGGCGGCGCGGTAAGCGGGCGGTGAAAGCCCGGGGCTCAACCCCGGGTCGGCCGTGCGGACTGCCGCGCTGGAGCACTGTAGAGGCGGGCGGAATTCCGGGTGTAGCGGTGGAATGCGTAGAGATCCGGAAGAACACCGGTGGCGAAGGCGGCCCGCTGGGCAGTGGCGGACGCTGAGGCGCGACAGCGCGGGGGGCAAACAGGCTTAGATACCCGGGTAAGA
+
GGGGGGGGGGGGFFGGGGGGGGGGGGGGGGGGGGGGGGDGGGGEGGGGGGGGGGGGGGGGGGGGGGGGGGGGGEFGGGGEGGGGGGGGGDEFGGGGGGGDGGGGGGGGF*:8/:@F?E:EE8C><,,2CGGG5+0AFC*8*;CFFCFFG88588@FGGEGGGGCE:?8E>8:8*::5/:>>/@8;FGD7)/::=**/;CFG5*2:CDGE*2:>G33.>EGG4;*(2*,6*.:<CC)87519,)
@M00200:205:000000000-AKKM3:1:1101:4706:8882 1:N:0:1
ATTGGGTGTAAAGTGCGTGTAGGCGGCGTGACAAGTCGGGTGTGAAAGCCCTCAGCTCAACTGAGGAAGTGCGCCCGAAACTGTCGTGCTTGAGTGCCGGAGAGGGTGGCGGAATTCCCCAAGTAGAGGTGAAATTCGTAGATATGGGGCGGAACACCGGTGGCGAAGGCGGCCACCTGGACGGTTACTGACGCTGAGCCGCGAAAGCGTGGGGAGCAAACAGGATTGGATACCCAAGTAAGAC
+
GGGGGGCFFGGGGGGFEGGGGGGGGGGGGGGCGGGGGGGGEGCFGGGGGGGDGFGGDGGCGAFFFFGGFFFGGGCCFGGGEFFFGGGGGGGGGFGGAFGD:FB@E7BCEFGGGFGGGDACFCFBDEFFFFEGGGGGGGG?F@FFGGF>E*:FE<CGGGGGGGFGGG*CFFGCC*8CCCCFFGGGCCGFFFFGGGG=EC+:7DGGG8C<ECGGGGFDEG?FGDFC?<*()*-*33:*)01<*)-)
@M00200:205:000000000-AKKM3:1:1101:3272:8884 1:N:0:1
ATTGGGCTTAAAGCGCGTGTAGGCGGGATGGCAAGTCAGGTGTGAAAGCCCTCGGCTCAACCGAGGAAGTGCGCCTGATACTACCGTTCTTGAGTGTCAGAGAGGGTGGCGGAATTCCCGGTGTAGAGGTGAAATTCGTAGATATCGGGAGGAACACCAGTGGCGAAGGCGGCCACCTGGATGAACACCGACGCGGAGACGCGAAAGCGTGGGGAGCAAACAGGATTAGATACCCTTGTAAGA
+
F99FGGFF@FFGF9:@@@:@<EF<CGGDGEC,<EC,6C<FGFC@F,EEEGFFGEGGGFEGEF=:>B@EF<CFEEECFF<FGGDF<=FE?+EFD=EFDGGGFFFEGG:BC<B:7F@,C=FFCBF+:FFDG<CFCCFE<F<8>FA;FC<CEFED@A8F>@DFAFG@CFGEE7:C>EC723<F99FFF+2**97:CG)78?8CC::8C8)0:*8C8C3C)CC8>FCG:FC26927+0:*.7*02:9
@M00200:205:000000000-AKKM3:1:1101:23345:8899 1:N:0:1
ACTGGGTTTAAAGGGTGTGCAGGCGGTTGTATTAGTCTTTCGTGAAAGCTCTCGGACTCAATCCGGGAAACGCGGGGGAAACGGTACAACTTAGAGGACGCGAGAGGTAGAGGGAACTCATGGTGTAGGGGTGAAATCCGTTGATATCATGGGGAACACCAAATGCGAAGGCACTCTACTGGCGCGCTCCTGACGCTGAGACACGAAAGCGTGGGAATCGAATGGGATTAGATACCCCAGTA
+
GGGGGGGGGGGGGGGGGGGGGGGGGGGGGGGGGGGGGGGGGGGGGGGGGGGGGGGGGGGGGGGGGGGGGGGGGGGGGGGCGGFGGGGG9EFGGGGGGGGGGGGGGGGGGGGGGGGGGGGGGGGGFGGGGGGGGGGGFCEEGGGGGGGGGGGGGGGGGGGGGGGGGGGGGGGGGFGFGGFGGGGGGGGEGGFGGGDGGGGGGGGGG:C<EGEGGG>7?DFCF5CC?FF>:F?GCC?CF>3:FA
@M00200:205:000000000-AKKM3:1:1101:4493:8919 1:N:0:1
ATTGGGTTTAAAGCGTGTGTAGGCGGATGGCTAAGTGTCTTGTGAAATCCCACGGCTCAACCGTGGAACTGCTCGACATACTGGTCATCTTGAGCAACCTAGGGGCGAGCGGAACAAACGGTGGAGCGGTGAAATGCGTAGATATCGTTTGGAACGCCAATGGTGAAAACAGCTCGCTGGGGGTTTGCTGACGCTGAGACACGAAAGCCAGGGGAGCGAACGGGATTAGATACCCGGGTAAGC
+
FGGGGGFDEGFGGGGGG-CFFGGGGGG:@FFEGGGGGFG,EFGFGGGGG<<EFEGG:CFCGGGGG@C<FGGGFGDCEDEDFAGFCF,?EFFFGF,<EFEFDF,,CFC@E7>FFGEC8B<FGGFDFGF7F>FFGGGGGDGGGGFDCFD>FG7FEGG<FFGECFGGGGGFCFGGGC<EG5:FE588C*1@F>@=E=3/CFFCFCECEGDF;*;>?DBC>/::<)8/85D>FFDFE@E<3@BGGF2
@M00200:205:000000000-AKKM3:1:1101:11906:8922 1:N:0:1
ATTGGGTTTAAAGGGTCCGCAGGCGGTCTCATAAGTCAGTGGTGAAAGCCTACAGCTCAACTGTAGAACTGCCATTGATACTGTAAGACTTGAATTCGATCGAAGTGGGCGGAATATGACATGTAGCGGTGAAATGCTTAGATATGTCATAGAACACCGATAGCGAAGGCAGCTCACTAGGTCTGGATTGACGCTCAGGGACGAAAGCGTGGGGAGCAAACAGGATTAGATACCCCGGTA
+
FGGGGGGGGGGGGGGGFGG>EGGGGGG7@,;CFGGEGFGGGGGGGGGG@EFGGCFGGGGGG9@FCE,E,EEEG@@9FF<<<FGDFC9,,CCFDFGGGGC<FG7EFGGG?<FFGCGD,,B,:EEFFFFE>EGGF?FEFGGGG;A?F=F5DF9FG9FGGEG+@@FA7FEGCG7>*8,@3E9FEDAED8,DFGFFG>D*=B,:*9*4=C8F8=EEEG37>GG6CGFG0FC<?79FGGFGB:;E
@M00200:205:000000000-AKKM3:1:1101:10623:8928 1:N:0:1
ATTGGGCATAAAGAGCGCGTAGGTGGCCACTATAAGGCCGCGGTGAAAGTTCGGGGCTCAACCCCGAATCTGCCGCGGCGACTGTAGGGCTTGGGCACTGTAGAGGCAGATGGAATTCCGGGTGTAGCGGTGGAATGCGTAGAGATCCGGAAGAACACCGGTGGCGAAGGCGGTCTGCTGGGCAGTGGGAGCGCAAGCTCCTCTTAGCCGACACTGAGGCGCGACAGCGTGGGGAGCAAACAGG
+
GGGFFFCDEGGGGF@FGGGGGGEGGDGGGGGGGGGGGGGGGGC@FGGGGGGG@7:+@BFF=FGGGG@FGGGGGGGGEEGECFF:FEGC:DFFCD8DFED=F,FD,BCFGGGFCEFGGFGGCEFBFCFFGGGGG>CFGGGGGGEFGGGFDCCGGGGGGFGGGGGGFGG7FGFDGGGDGG7CGGGGGGFG5C=?EDGE8FFGGFGGGCFGG7/:2:FF4CFGGD5D><C<>D6DED5C@FFC<:::
@M00200:205:000000000-AKKM3:1:1101:9007:8932 1:N:0:1
ATTGGGTTTAAAGAGCTCGTAGGTGGCTGGTCGCGTCTGCCGTGAAAGCCCGCAGCTTAACTGCGGGTCTGCGGTGGATACGGGCCGGCTAGAGGTAGGTAGGGGCAAGTGGAATTCCTGGTGTAGCGGTGAAATGCGCAGATATCAGGAGGACCACCGGTGGCGAAGGCGGCTTGCTGGGCCTTACCTGACGCTGAGGAGCGAAAGCGTGGGGAGCAAACAGGATTAGATACCCGGGTA
+
,C@<FFEBBFFCE<FGGGECF@FG,FFGGDEE@FGEG,<@FGFFGFGGGGGGGG7FGC<CFFCFECGEFGGGGGGEG7F9FFGGGGGEGCGG<DGGDDFA<<F:CEEG?DFFD9FCGGGFCBFCF=DFEFFGFGGCGGGC+<F;FC;;7@:7:>C@FGFG<FEE**:FBG<EG877EG@,;FGGFFGG:*2CCE558CFG57:C**9CC:**:C@C;/20/7*9(9:)**6:CFGDE30:
@M00200:205:000000000-AKKM3:1:1101:13956:8937 1:N:0:1
ATTGGGTTTAAAGCGCGTGTAGGCGGTTGCCCAAGTCGGGTGTGAAAGCCTTGAGCTCAACTCAAGAAATGCACTCGGTACTGGGTGACTAGAGGACCGGAGAGGATAGTGGAATTCCCAGTGTAGTGGTGAAATACGTAGAGATTGGGAAGAACACCAGTGGCGAAGGCGGCTATCTGGACGGTTTCTGACGCTAAGACGCGAAAGCGTGGGGAGCAAACAGGATTAGATACCCGAGTA
+
GGGGGGGGGGGGGGGGGGGGGGGGGGGGGGGGGGGGGGGGGGGGGGGGGGGGGGGGGGGGGGGGGGGGGGGGGGGGGGGGGGGGGGGGGGGGGGGGGGGGGGGGGGGGGGGGGGGGGGGGGGGGGCGGGGGGGGGGGGGGGGGGGGGGGGFGGGGGGGGGGGGGGGGDGGGGGDGGGGGGGGGGGGGGFFGGGGGGGGGGGGGGEGDGGGGDGD:DEGGGGGGGFFGBFFFGGE?/).):
@M00200:205:000000000-AKKM3:1:1101:3326:8946 1:N:0:1
ATTGGGTGTAAAGGGTGCGCAGGCGGTAAAGTAAGTCAGTGGTGAAATCCTGCAGCTCAACTGCAGAACTGCCATTGATACTGCTATACTTGAATATAGTCGAAGTGGGCGGAATGTGACATGTAGCGGTGAAATGCTTAGATATGTCACAGAACACCGATAGCGAAGGCAGCTCACTAGACTAAAATTGACGCTCATGCACGAAAGCGTGGGGAGCGAACAGGATTAGATACCCTTGTAAGA
+
GFGGGGGECFGGGGGFGGGGGGGGGGGGGGGGGGGFFGGGGGGGGGGGGGGGFFGGGGGGGGGGGCGGGFGGGFACFGFFFGGGGGGGGGGGGGGGGGGGGGGGGGGGFFGGGGGFDFFGGGDFGGGGGFGGGGGCGFGGGGGGFFFDFAFGGFGGGEGFEGGGCFGEE:FGG6EFF9;9C9;DFGFCEGGGGG4EE9ACFFCEE=DGECCEEEBGF*1:9CC*6;+/9@AGGFG45?@C266
@M00200:205:000000000-AKKM3:1:1101:13026:8965 1:N:0:1
ATTGGGTGTAAAGGGCGCGTAGGCGGTTCATCAAGTCGGGCTGTGAAAGCCCCGGGCTCAACCCGGGAACTGCGCTCGAGACTGGTGGACTGGAGTGCGGGAGAGGATGGTGGAATTCCCAGTGTAGAGGTGAAATTCGTAGATATTGGGAAGAACACCGGTGGCGAAGGCGACCATCTGGACCGCAACTGACGCTGAGGCGCGAAAGCGTGGGGAGCAAACAGGATTAGATACCCTTGTA
+
GGGGGGGGGGGGGGGGGGGGGGGGGGGGGGGGGGGGGGGGGGGGGGGGGGGGGGGGG7FGFGGGGGGGGGGGGGGGGGDG@FGGGGGGGGGGGGGGGGGDGEFEFGGGGGGGGGGGGGGGGGGGGGFFGGGGGGGFGGGGGFEGGGGGCG@FEEGGGGGGGGGEFGGGDEGGEDGGGGGGGCGDGGGGGGGGGGG=EEDFCDEGEGGGGGGCCEDDFGGGFGGGFF46?FAC?7<GF07FG
@M00200:205:000000000-AKKM3:1:1101:26372:8968 1:N:0:1
ATTGGGCTTAAAGCGCGCGCAGGTGGGTGCGCAAGTCGGAGGTGAAAGCGCAGGGCTCAACCCTGCGACGCCCTTCGAGACTGCGTGTCTAGGGACCGGTAGAGGTGAGTGGAATTCCCGGTGTAGCGGTGGAATGCGTAGATATCGGGAAGAACACCGGAGGCGAAGGCGGCTCACTGGGCCGGATCCGACACTGAGGCGCGAAAGCGTGGGGAGCAAACAGGATTAGATACCCCCGTA
+
GGGFFGGFFFGGGGFC:CGGGGGFFGGGGGGGGCGGGGGFEEGGFEGGGGGGGGGGFGGGGGGGGGGGGGGGGGGGGGGGGGGGGGGGGGGGGGGGGGGGGCFCDGFAFGGGGGCFGGGGGGGGDGGGG@F>F<CFGGGG@FD<FFGGGFFGGFGGGGGDEFDGEEGFGG*:EEGGGGFECFFEE8ECC<CGCCFG@@FF5CEGGGDF5EEGEGBG378@CFGG0CF7@F47E?CG@D5*
@M00200:205:000000000-AKKM3:1:1101:10671:8996 1:N:0:1
ATTGGGTTTAAAGGGTGTGTAGGCGGGCTGTTAAGTCAGTGGTGAAATCTCAAGGCTCAACCTTGAAACTGCCATTGATACTATCAGTCTTGAATCTTGTTGAGGTAGGCGGAATATGTCATGTAGCGGTGAAATGCTTAGATATGACATAGAACACCAATTGCGTAGGCAGCTTACTACACGATCATTGACGCTGAGGCACGAAAGCGTGGGGAGCAAACAGGATTAGATACCCTAGTA
+
GGGGGGGGGGGGGGGGGGGGGGGGGGG>FGGGGGGGGGFEDGFGGGGGGGGGGGGGGGGGGGGGGGGGGGFGGFGGGG<FGGGCGGFDFGCCGFGFFGGGAFGGGGGGGGGGGGGGGGGCFFGGGGGGGGGGGGGGGGGGGGGGGFDCDDFCFGGGG@DDFFGGGEGGGGFEGFG9FGGC;DC8*:CDFGGGGCDCCF8E>4ECGGGGGGGGGGFGFGGGCFFGFGFEFFFGGGFFA4FG
@M00200:205:000000000-AKKM3:1:1101:9437:9006 1:N:0:1
ATTGGGTTTAAAGCGCTCGCAGGCGGCCTGGCCAAGTCGTGCGTGAAATCTCCCGGCTCAACTGGGAGCGGTCGTGCGATACTGGTCGGCTCGAGGCCGGTAGGGGGGAGTGGAATTCCGGGTGTAGTGGTGGAATGCGTAGATATCCGGAGGAACACCAGTGGCGAAGGCGGCTCCCTGGACCGGTCCTGACGCTCAGGAGCGAAAGCGTGGGTAGCGATCCGGATTAGATACCCCAGTA
+
GGGGGGGGGGGGGGCFGGGGGGGGGGGGGGGGGGGGGGGGGGGGGGGGGGGGGGGGGGGGGGGGFGFGGGGGGGGDGGEGFGGGGGGGGGFGDGGGGGGG7FGGGGGGGGGGGGGGGGGGGGGEGGGGFGGGGGFGFGGEGGCGGGGGDEGDEEFGGGGCFGGGGGGGGGGGGG>AGFGGGGGFGGGCEGGGGGGCCCFGFDGGGGGDGGGGDGB>@6C84CC>9CC8?F:7+<CFFFFG:
@M00200:205:000000000-AKKM3:1:1101:6968:9016 1:N:0:1
ATTGGGTTTAAAGGGTGCGCAGGCGGCTGCCCAAGCCCGAAGTGAAATGCCCCGGCCCAACCGGGGACGTGCTTCGGGGACTGGGCGGCTCGGGCGAGCTAGGGGTCTGTGGAACTCCCGGTGGAGCGGTGAAATGTGTTGAGATCGGGAGGAACGCCGGTGGCGAAAGCGACAGACTGGGGCTTTGCCGACGCTCAGGCACGAAAGCCAGGGGAGCGAACGGGCTTAGATACCCCGGTA
+
EGGGGGGGGGGGGGGGGGGGGGGGGGGGGGGGGGGGGGGGFFGGFGGGGGGGCGGGEEGGGD=FCEGGGGGGGGGGDFGEGGGGGGGGGCFGGEGGGGGGGGGGGGGGGGGGGG@FGGGGGG<CFFGGGGCFFFGGGGGFDFGCCCCEG=FEGFGCEGGGEGGGGDGGD?EEGEGG5<@CGDC*A?FGFDEECGGGC8EFFGEGGE<F6CFFGGBC@GE8CD8<13C>==<>F:CGE)0*
@M00200:205:000000000-AKKM3:1:1101:9897:9024 1:N:0:1
ATTGGGTTTAAAGGGCGCGTAGGCGGTCTGTTAAGCGTGCGGTGAAAGCCCGGGGCTCAACCCCGGGTCTGCCGTGCGAACTGGCGGACTAGAGCACTGTAGAGGCAGGTGGAATTCCGGGTGTAGCGGTGGAATGCGTAGAGATCCGGAAGAACACCGGTGGCGAAGGCGGCCTGCTGGGCAGTTGCTGACGCTGAGGCGCGACAGCGTGGGGAGCAAACAGGCTTAGATACCCCAGTA
+
GGGGGGGGGGGGGGGGGGGGGGGGGGDGGGGGGGGGGGGGGGGGGGGGGGGGGGGGGGGGGGGGGGGGGGGGGGGGGGGGGGGGGGGGGGGGGGGGFGGGG9FGGGGGGCCGGGDGGGGGGGGGGGGGGFGGGGGGGGGGGGGGCFGGDGGGGFFFGGGGGGDFEGGEDGGGGGGGGGGGGGGGGGGGGGGGGGCGDGGGGGDCEEDGGGDGGGFGFGGGGGG4(95,=BFGG6CF>)/<
@M00200:205:000000000-AKKM3:1:1101:12100:9031 1:N:0:1
ATTGGGTTTAAAGGGCGCGTAGGCGGGCTATCAAGTCCGGGGTGAAATCCTCCAGCTCAACTGGAGAACGGCCTCGGATACTGATGGTCTCGAGGGGGATAGGGGCACGCGGAACTGTGGGTGGAGCGGTGAAATGCGTTGATATCCATAGGAACTCCGGTGGCGAAAGCGGCGTGCTGGATCCCTTCTGACGCTGAGGCGCGAAAGCCAGGGGAGCAAACGGGATTAGATACCCCAGTA
+
GGGGGGGGGGGGGGGGGGGGGGGGGGGGGGGGGGGGGGGGGGGGGGGGGGGGGGGGGGGGGGGGGGGGGGGGGGGGGGGGGGGGGGGGGGGGGGGGGGGGGGGGGGGGGGGGGGGGGGGGGGGGGGGGGGGGGGGGGGGGGGGGGGGGGGFBFGGGGGGGGGGGGGGGGGGGGGGGGGGGGGGGGFGGGGGGDGGGGFGGCDEEG5CFGGGGGGFGFGFGGGCD?GG<F@<DF?CFDFFG
@M00200:205:000000000-AKKM3:1:1101:20028:9041 1:N:0:1
ATTGGGTTTAAAGGGTGCGTAGGCTGCGCAGAAAGTCAGATGTGAAATCCGGGAGCTCAACTTCCGAATTGCATCCGATACTCCTGTGCTAGAGGACTGGAGAGGAGCTTGGAATTCTCGGTGTAGCAGTGAAATGCGTAGAGATCGAGAGGAACACTAGTGGCGAAGGCTGGGCTCTGGACAGTATCTGACGCTGAGGCACGAAGGTCAGGGGAGCAAACGGGATTAGATACCCTCGTA
+
GGGGGGGGGGGGGGGGGGGGGGGGGGGGGGGGGGGGGGGGGGGGGGGGGGGDGGGGGGGGGGGGFGGGGGGGGGGGGGGGGGGGGGGGGGGGGGGGGGGGGGGGGGGGGGGGGCGGGGGGGGGGGGGGCGGGFGGGGGGGGGGGGGFD@CEGFGGGGGGGGGGGGGGGGGGGGGGGGGGGGGFGFGFGGGGGGGGGEDF;EGGCGGD6;6C?FE35>=FGFGECDDFEFFFFCGEGFE@C
@M00200:205:000000000-AKKM3:1:1101:8277:9074 1:N:0:1
ATTGGGTTTAAAGGGTGCGTAGGCTGCGCGGAAAGTTGGGTGTGAAATCCCTCGGCTCAACCGAGGAACTGCGCCCAAAACTACCGTGCTCGAGGAAGATAGAGGTAAGCGGAACTTACGGTGGAGCGGTGAAATGCGTTGATATCGTAAGGAACACCTGTGGCGAAAGCGGCTTACTGGGTCTTTTCTGACGCTGATGCACGAAAGCTAGGGGAGCAAACGGGATTAGATACCCGAGTA
+
GGGGGGGGGGGGGGGGGGGGGGGGGFGGGGGGGGGGGGGGEGGGGGGGGGGGGGGGGGGGGGGGGGGGGGGGGGGGGGGGGGGGGGGGGGGGGGGGGGGGGGGGGGGGGGGGGGGGGGGGGGGGGGGGGGGGGGGGGGGGGGGGGGGGGGGGGGGGGGGGGFGGGGGGGGGGGGGGGGGGGGGGGGGGGGGGDGGGGGGGGGFGGGGGGGGGGGFGFGGFGGGGFG:7FF<FGGGDE:FG
@M00200:205:000000000-AKKM3:1:1101:10143:9077 1:N:0:1
ATTGGGTTTAAAGCGCGTGTAGGCGGCATGGTAAGTCGGGTGTGAAATCCCTCGGCCTAACCGAGGAATTGCGCCCGAAACTACCTTGCTTGAGGACCAGAGGGGAGCCTGGAATTCCTGGTGGAGCGGTGAAATGCGTTGATATCAGGAGGAACACCGGCGGCGAAGGCGAGGCTCTGGCTGGTTACTGACGCTGAGACGCGAAAGCTAGGGGAGCACACGGGATTAGATACCCTGGTA
+
GGGGGGGGGGGGGGGGGGGGGGGGGGGGGGGGGGGGGGEGGGGGGGGGGGGGGGGGGGGGGGGGGGGGFGGGGGGGGGGCGGGGGGGGGGGGGGGGGGGGGFEEEF@@FGFGDFGGGGGGGGGGGGGGGGGGGCFGGGGGGFGEGGFCGFE7@FGGGGGGGDGGDGDFGGGGG>>EGFG?EGGEGGGGGGGGGEDCGFCCEDCCE5C<F?F68E39>E*AFG:)4DD7662:+<CF>3@C
@M00200:205:000000000-AKKM3:1:1101:27829:9080 1:N:0:1
ATTGGGTTTAAAGGGCTCGTAGGCGGTTCGTCACGTCGGGAGTGAAAACTCGGAGCTTAACTCCGAGCCTGCTTCCGATACGGGCAGACTAGAGGTAGGCAGGGGAGAGCGGAACTCCTGGTGTAGCGGTGGAATGCGCAGATATCAGGAAGAACACCGGTGGCGAAGGCGGCTCTCTGGGCCTTACCTGACGCTGAGGAGCGAAAGCGTGGGTAGCGAACAGGATTAGATACCCCGGTA
+
G9EDFGGCEGGGGGEFDDEFGG,CCE@@CEBFG>FEGGGGGGFGGGGFGGGCG+FFFEEFG<F,B7B:FGFG<FC<FF?F>FG7++?BFC<EGG<,C=DFGFCGGC7ECF>CCE=BCGGGGCF<FCDEG@FDGG9FAFFECFGGFCFFFGEGGGEFCFDEBFD8:FGGGGGGCC8:?9CAFG55+<+<EDFGDCGGGGD?EFGGGD<FECEGE8=DFEGCGDGGFG=?FFD>+<8D5@BC
@M00200:205:000000000-AKKM3:1:1101:15490:9085 1:N:0:1
ACTGGGTTTAAAGGGTGCGTAGGCGGCTGGGTAAGTCTGATGTGAAATCTCCGGGCCCAACCCGGAAATGGCATCGGAAACTACCTGGCTGGAGGCTTGGAGGGGGAACTGGAATACTTGGTGTAGCAGTGAAATGCGTAGATATCAAGTGGAACACCGGTGGCGAAGGCGAGTTCCTGGACAAGACCTGACGCTGAGGCACGAAAGCTAGGGGAGCAAACAGGATTAGATACCCCCGTA
+
GGGGGGGGGGGGGGGGGGGGGGGGGGGGGGGGGGGGGGGGGGGGGGGGGGGGGGGGGGGGGGGGGGGGGGGGGGGGGGGGGGGGGGGGGGGGGGGGGGGGGGGGGGGGGGGGGGGGGGGGGGGGGGGGGGGGGGGGGGGGGGGGGGGGGGGGGGGGGGGGGGGGGGGGDGGDGCEGGGGGGGGGGGGGGGGGGGGGDGGGGGGGGGGGGGGGFGBGFGGGGG?FFGGFFF>GGGCG5DEG
@M00200:205:000000000-AKKM3:1:1101:27912:9086 1:N:0:1
ATTGGGTTTAAAGGGTGCGTAGGCTGTGCAGAAAGTTGGGTGTGAAATCCCCTGGCTTAACCAGGGAATTGCGCCCAAAACTACTGCGCTGGAGGAAGACAGAGGTAAGCGGAACTTCGGGTGGAGCGGTGAAATGCGTTGATATCCGAAGGAACACCGGTGGCGAAAGCGGCTTACTGGGTCTTTTCTGACGCTGAGGCACGAAAGCTAGGGTAGCGAACGGGATTAGATACCCTAGTAAGA
+
GGGGGGGGGGGGGGGGGGGGGGGGGGGGGGGGGGGGGGGGGGGGGGGGGGFFGFGGGGFGFGGGGGGGGFAFGGGGGGGGGGGGGGGGGGF@FFEGGGGGGGGFGGGGGGGGGGGGGGGGEFGGGGGGG:F=FGGGGGGGGGGGGGGGGGGDGGGFCGGGFDGGGGGGG7FGGGDFGGGGGGGGGGFFGGFFGDGGGB8FGDGGGGGGGGGFFGFG?EECD35<1>C7=@4CFFFFFFFCG<4
@M00200:205:000000000-AKKM3:1:1101:9852:9095 1:N:0:1
ACTGGGCGTAAAGTGCGCGTAGGTGGCGACATAAGGCTGTGGTGAAAGTCTGGGGCTCAACTCCAGATCGGCCGTGGCAACTGTGTTGCTTGGGCACCGTAGAGGCAGATGGAATTCCGGGTGTAGCGGTGGAATGCGTAGAGATCCGGAAGAACACCAGTGGCGAAGGCGGTCTGCTGGGCGGTGAGCTCGCAAGAGCTCAATAGCCGACACTGAGGCGCGACAGCGTGGGGAGCAAACAGG
+
GGGGCGGGGGGGGFGGGGGGGGGGGGGGGGGGGGFGGGGGGGGGGGCGGGGGGGGGGGGGGGGGG?FFGGGGGGGGGGGGGGGGGGGGGGGGGGGGGGGGGGGGGGDEGGGEGFFGGGGD>GGGDGGGEGEFCCGFFGGGGEDFGGGGGGGGFGGGGGGGGGFGG7EEGGECGGGGGGFGGGGGGGFFGGGGGCDCC8FGGGGGFFFGGDGGGGFDFCGGGGCDBGGBEB;3C8CDFFFG*3<
@M00200:205:000000000-AKKM3:1:1101:10208:9098 1:N:0:1
ACTGGGCTTAAAGGGTGCGTAGGCGGATTACTAAGTCAGAGGTGAAAGTTTGCAGCTTAACTGTAAAATTGCCTTTGAAACTGGTAATCTTGAGTATAGTTGAGGTGGGCGGAATGTGTCATGTAGCGGTGAAATGCTTAGATATGATACAGAACACCGATTGCGAAGGCAGCTCACTAAACTAAAACTGACGCTGAGGCACGAAAGCGTGGGGAGCAAACAGGATTAGATACCCTTGTA
+
GGGGGGGGGGGGGGGGGGGGGGGGGGGGGGGGGGGGGGGGGGGGGGGGGGGGGGGGGGGGGGGGGGGGGGGGGGGGGGGGGGGGGGGGGGGGGGGGGGGGGGGGGGGGGGGGGGGGGGGGGGGGGGGGGGGGGFGFGGGGGGGGGGFGGGGFGGGGGGGGGGGGGGGGGGGGGGGGGGGCGGGGGGGGGGFGGCDEGG>5:CGGEGCDEEED:EDC5CFGGF6C?DF3A=5+4?7CF41=
@M00200:205:000000000-AKKM3:1:1101:15351:9099 1:N:0:1
ACTGGGTTTAAAGGGCTCGTAGGCGGCCAACTAAGTCGGATGTGAAATCCCCAGGCTCAACCGGGGAACTGCATCAGATACTGGTGGACTCGAGAGTTGTAGGGGTGGACGGAACTCCAGGTGGAGCGGTGAAATGCGTAGATATCTGGAGGAACACCGGAGGCGAAAGCGGTCCACTGGGCAACTTCTGACGCTGAGGTGCGAAAGCTAGGGTAGCAAACGGGATTAGATACCCCAGTA
+
GGGGGGGGGGGGGGGGGGGGGGGGGGGGGGGGGGGGGGGEGGGGGGGGGEGGGEGGGGGGGGDEGGEGGGGGGGGGFGGGGFFGGFEGGGGGGGGGFGGGGGGGGGGGGGGGGGGGGGFFGGFGGGGDGGGGGGGCFGGGGGFGGGGG9FGGGGGGGGGGBFFEEGGGGGGEG8EFGFGG>F8CGGGGGCGGGGGGGGFFGGGEGEGGGGGFFCFDFFGGGDGG:DGFF=<FFGGGFDFF
@M00200:205:000000000-AKKM3:1:1101:10278:9100 1:N:0:1
ATTGGGTATAAAGCGTGTGTAGGCGGAATTGTAAGTACCTTGTGAAATCCCACGGCTCAACCGTGGAACTGCTCGGTATACTGCTTTTCTTGAGCCACTTAGGGGCTGTCGGAACAAACGGTGGAGCGGTGAAATGCGTAGATATCGTTTGGAACGCCAACGGTGAAAACAGACAGCTGGGAGTGTGCTGACGCTGAGACACGAAAGCCAGGGGAGCGACCGTGATTAGATACCCGCGTA
+
FGGGGGGGGGGGGGGFFBFGGGGGGGGGGGGGGGGGGGGGGGGGGGGGGGGGGGGGGGGEGGGGGDGFGGFGDFGGGFGGGGGGGG9FGGG,CEEGCGGGGCECFGECFGGG@FGGCGGGGGCFD@ECGGEGGGCEGCEGGGGGGGGGGF77DGGDGGGGGE@88FGGFFFGGDF8DCFFGG>EGGCCGFCGGGC*4=?9FGGEEGDGCFGGD*=CDGG*>5*9<<C</8):A8C<@78:
@M00200:205:000000000-AKKM3:1:1101:16343:9108 1:N:0:1
ACTGGGTGTAAAGGGTGCGTAGGCGGCTTGTTAAGTCAGCGGTGAAATCCCAGGGCTCAACCCTGGAACTGCCGTTGATACTGGCAAGCTTGAGTTCGGTCGAGGCGGGCGGAACTGGTGGTGTAGCGGTGAAATGCATAGATACCACCAAGAACCCCGATTGCGAAGGCAGCTCGCTGGGCCGAAACTGACGCTGAGGCACGAAAGCGTGGGGAGCGAACAGGATTAGATACCCGAGTAAGA
+
GEGGGGEFGGGGGGGGGGGGGGGGGGEGGGEGGGGGGGGG@FGGGGGGGGGGGGGGGGGGGGGGGGGGGGGGFGBCGGGGGGGGGGGFGGDGGGC<F:FF@FGGGEEC@7FEGGDGC8=<FFGGGGGEGGGGGGGGGAF@FGGG9FFG:C7FGGGCG7:<FCGGG*CCFGGD=CGCGGGGGGFG*??EGGGGGGGGGGGGGFGGGEGGC/;EGGFGFGGG37FF:FGFFFFGGGGG3>FGGBA
@M00200:205:000000000-AKKM3:1:1101:19196:9113 1:N:0:1
ATTGGGTTTAAAGGGCTCGTAGGCGGTTCGTCACGTCGGGAGTGAAAACTCGGAGCTTAACTCCGAGCCTGCTTCCGATACGGGCAGACTAGAGGTAGGCAGGGGAGAGCGGAACTCCTGGTGTAGCGGTGGAATGCGCAGATATCAGGAGGAACACCGGTGGCGAAGGCGGTTCTCTGGGAATGACCTGACGCTGAGGAGCGACAGTGTGGGGAGCGAACAGGATTAGATACCCTGGTA
+
GGGGGGGGGGGGGGGGGGGGGGGGGGGGGGGGGGGGGGGGGGGGGGGGGGGGGGGGGGGGGGGGGGGGGGGGGGGGGGGGGGGGGGGGGDFGGGGGGGGGGGGGGGGGGGG>7FGGGGGGGGGGGGGGGGEGGGGGGGGGEFFFFGDGGFG7F<DCCFGGGEGGCDCEGGGGGGGGGGGGGGGGFFGGF4C<:>CEEGGGGGGG*8CFFFGGGGFC:EGCCDFGFG75?F):C6@FF:)9
@M00200:205:000000000-AKKM3:1:1101:25775:9124 1:N:0:1
ATTGGGTTTAAAGGGCTCGTAGGCGGTTTGTCGCGTCGGGAGTGAAAACTCAGGGCTCAACCCTGAGCGTGCTTCCGATACGGGCAGACTAGAGGTATGCAGGGGAGAACGGAATTCCTGGTGTAGCGGTGGAATGCGCAGATATCAGGAGGAACACCGGTGGCGAAGGCGGTTCTCTGGGCATTACCTGACGCTGAGGAGCGAAAGCATGGGGAGCGAACAGGATTAGATACCCCCGTAAGA
+
GGGGGGGGGGGGGGGGGGGGGGGGGGGGGGGGGGGGGGGGGGGFGGGGFGGGGGGGGGGGGGGGGGGGGGGGGGGGGGGGGGGGGGGGGGGGGGGGGGGGGGGGGGGGGGGGGFGGGFFGGGGGGGGGGGGGGGGGGGGGGGFFFGFGGGGGGGGGFGGGGGGGGGGGGGGGGGGGGGGFGGGGGGGGGFEGGEDGGGGGGGGGGGGFGGGGGGDGFGGEGGGG06><=FBGCFCGDEE553:
@M00200:205:000000000-AKKM3:1:1101:10988:9128 1:N:0:1
ACTGGGTTTAAAGCGCGCGCAGGCGGCGGTGCTGGCCCGGCGTGAAAGCCCCCGGCTCAACCGGGGAGGGTCGTCGGGGACCGCACCGCTTGAGGGCGGTAGGGGCTGGTGGAATGCCTGGTGTAGTGGTGAAATGCGTAGAGATCAGGCGGAACACCCGTGGCGAAGGCGGCCAGCTGGGCCGTCCCTGACGCTGAGGCGCGAAGGCGTGGGGAGCGAACGGGATTAGATACCCTGGTA
+
GGGGGGGGGGGGGGGGGGGGGGGGGGGGGGGGGGGGGGGGGGGGGGGGGGGGGGGGGGGGGGGGGGGGGGGGGGGGGGGGGGGGGGGGGGGGGGGGGGGGGGGGGGGGGGGGGGGGGGGGGGGGGGGGGGGGGGGGGGGGGGGGGGGGGGDGGGGGGGGGGGGGGGGGGGGGGGGGGFFFGGGGGCEEFFGGGGGGGGGGGGGG>ECFE5?EGD3CDGGGGGGG:<FFFFFFGFF75>6?
@M00200:205:000000000-AKKM3:1:1101:19963:9128 1:N:0:1
ATTGGGTTTAAAGGGTGCGTAGGAGGGCAGGGAAGTCAGTGGTGAAATCTCCGGGCTTAACTCGGAAACTGCCGTTGATACTCTCTGTCTTGAATCCCGTGGAGATGAGCGGAATATGTCATGTAGCGGTGAAATGCTTAGATATGACATAGAACACCGATTGCGAAGGCAGCTCGTTACACGACGATTGACTCTGAGGCACGAAAGCGTGGGGATCAAACAGGATTAGATACCCCAGTAAGA
+
GGGGGGGGGGGGGGGGGGGGGGGGGGGGGGGGGGGGGGGGGGGGGGGGGGGGGGGGGGGGGGGGGGGGGGGGGGGGGGGGGGGGGGGGGGGGGGGGGGGGGGGGDGGGGGGGGGGGGGGGGGGGGGGGGGGGFGGGGGGGEGGGGGGGGGGDGGGGGGGGGGGGDGGCFGGGGGGGGGGGGGGGGGG>>FFGGGFFGGGGGGCGGDGGDCCFDGD<F=FGGGGGFFG37@BG76@<><FGGFF
@M00200:205:000000000-AKKM3:1:1101:18683:9139 1:N:0:1
ATTGGGCATAAAGCGCGTGTAGGCGGCATGGTAAGTCGGGTGTGAAATCCCTCGGCCCAACCGAGGAATTGCGCCCGAAACTACCTTGCTTGAGGACCAGAGGGGAGCCTGGAATTCCTGGTGGAGCGGTGAAATGCGTTGATATCAGGAGGAACACCGGCGGCGAAGGCGAGGCTCTGGCTGGTTACTGACGCTGAGACGCGAAAGCTAGGGGAGCAAACGGGATTAGATACCCCAGTA
+
GGGGGGGGGGGGGGGGGGGGGGGGGGGGGGGGGGGGGGGGGGGGGGGGGGGGGGGGGGGGGGGGGGGGGGGGGGEFGGGGDGGGGGGGGGGGGGGGGGGGGGGGGGGGGGGGGGGGGGGGGGGEGGGGGGGGGGGGGGGGGGGGGGGGGGGGGGGGGGGGGGGGGGGGEGGGGGGGCGGGFGDD8FGGGFGGGGGGGGGGGGGGGGGGGGGGGGBC:FGFGGGG:C4<FFAGFFCFFFFG
@M00200:205:000000000-AKKM3:1:1101:23724:9152 1:N:0:1
ACTGGGTTTAAAGGGCGCGTAGGTGGCTTGGCAAGCGTGTGGTGAAAGCCCGGGGCTCAACCCCGGGTCTGCCGTGCGAACTGCTATGGCTTGAGCACTGTAGAGGCAGGTAGAATTCCGGGTGTAGCGGTGGAATGCGTAGAGATCCGGAAGAATACCGGTGGCGAAGGCGGCCTGCTGGGCAGTGGCTGACACTGAGGCGCGACAGCGTGGGGAGCAAACAGGATTAGATACCCCTGTA
+
GGGGGGGGGGGGGGGGGGGGGGGGGGGGGGGGFGGGGGGGGGGGGGGGGGGGGGGGGGGGGGGGGGEGGGGGGGGGGGFGGGGGGGGGGGGGGGGGGGGGGGGGGGGGGGGGGGGGGGGGGGGEGGGGGGGGGFCFGGGEGGDGGGGGGGGGG<CFGGGGGGGGGEEEGGFEGGGGGGGCGGG>ECGGGDEEGGGGGGGGGCEGGGGGGGEEGG3C>EE@CGCG?F*6FFFCFFGGFFFG:
@M00200:205:000000000-AKKM3:1:1101:28835:9166 1:N:0:1
ATTGGGTTTAAAGCGTGCGTAGGTGGTTTGTTAAGTCTGATGTGAAAGCCCTGGGCTCAACCTGGGAATGGCATTGGAAACTGGCTGACTGGAGTGCGGTAGAGGGTAGTGGAATTCCCGGTGTAGCAGTGAAATGCGTAGAGATCGGGAGGAACATCCGTGGCGAAGGCGGCCATCTGGACCAGCACTGACACTGAGGCACGAAAGCGTGGGGAGCAAACAGGATTAGATACCCTCGTA
+
GGGGGGGDGGGDGGGFGEGGGGGGGGGGGGGGGGGGGGGGGGGGGGGGGFDFGGGGGGGGGGGGGDFGGGGGGGGGCFGGGGGGGGGFDDGGGGGGFGGGGGGGGGGGGGGGFGGGFGGGGGGGGFGEGGGGECGFCCGDFDFCEG?C@EGGEGGGG@=CGGGCEE:EC7CEGCE7FFGGGDCFGGGGDFC>C6?GGGGGGF=ECEGGCCEEGGFDFGD@CFGG0CFFF49CC<6*).8C
@M00200:205:000000000-AKKM3:1:1101:19165:9170 1:N:0:1
ACTGGGCTTAACGCGTGTGTAGGCGGACCGTTAAGTGCCCGCGTGAAATCCCCCGGCTCAACCGGGGAACGGCCGGGCATACTGGCGGTCTTGAGCGATCCAGGGGTCATCGGAACAAACGGTGGAGCGGTGAAATGCGTAGATATCGTTTGGAACGCCGACGGTGAAAACAGATGACTTGGGATCCGCTGACGCTGAGACACGAAAGCCAGGGGAGCAAACGGGATCAGATACCCCCGTAAGG
+
GGAFGC<FC@A-8C@CF@<CCFAFG>@CF@C@F<FC<FE@@C@FE@FEFF<@@FG@F:=,CCFCGGG>CG:FGGGDGGEGGGFC8EE7FF:>FDF8C7,DFGG88:F:CDF,>FFGF8>F:*>>*1>C*CFEFFFCFEFGDG@C2C3<2CFCC,CF@GG7:=CGGC/<FGFFC*0<9@F+<FF>F*;E=DGC*://*8A?F*7;2:CD8*;5CC.93EC?**29:*1(09<><?:6.07*)(,)
@M00200:205:000000000-AKKM3:1:1101:14564:9174 1:N:0:1
ACTGGGTGTAAAGGGCGCGTAGGCGGCCACTCCAGTCGGGGGTGAAATCTTTCGGCTCAACCGGAAAAGGGCCCCCGATACTGAGTGGCTGGAGGGAGGTAGGGGCATGCGGAACTTCCGGTGGAGCGGTGAAATGCGTTGATATCGGAAGGAACGCCGGCGGCGAAAGCGGCGCGCTGGACCTCTTCTGACGCTGAGGCGCGAAAGCCAGGGGAGCAAACGGGATTAGATACCCCCGTA
+
GGGGGGGGGGGGGGGDGGGGGGGCGGDCFFGGGGGGGGGGCGGGGGGGGG,EFFGGGGGGGGD=:FGE=:FGGG7FGGGGGGGF@F9FGGCGAGGG::=8EFGGGGGGC,@FGGCCCFEFGGG7<DCCGGGGGGGGGGG7FDGGGGGGFFGGGGGGGGGG>GGGGE>8CFGDG55?EGGGGGGGFG7CGCFGGGGGGGGGGGC5CEGFCGGCGGEGFGGGGDCGFGG2?FF>FFF3;EDC
@M00200:205:000000000-AKKM3:1:1101:21198:9186 1:N:0:1
ATTGGGTTTAAAGCGTGTGTAGGCGGGTCGTTAAGTACCTTGTGAAATCCCACGGCTCAACCGTGGAACTGCTTGGTATACTGGCGATCTTGAGCGACTTAGGGGCGAGCGGAACAAACGGTGGAGCGGTGAAATGCGTAGATATCGTTTGGAACGCCAATGGTGAAAACAGCTCGCTGGGAGTCTGCTGACGCTGAGACACGAAAGCCAGGGGAGCAAACGGGATTAGATACCCTTGTA
+
GGGGGGGGGGGCGGGGGGGGGGGGGGGGGGGGGGGGGGGGGGGGGGGGGGGGGGGGGGGGGGGGGGGGGGGGGGGGGGGGGGGGGGGGGGGGGGGGGGGGGGGFGGGGGGGGGGGGGGGGGGGGGGGGFG:FFFGGGGGDEGGGGFEGGGGGFGFEGGGGCGGGGGGGGGFGGGGGGGGGGGGGGGGGCGFGCEGDGFFGGGGGGEDFF6CF>E>CDCCFFGEDFGGFFFFGGFGGF?FG
@M00200:205:000000000-AKKM3:1:1101:6336:9207 1:N:0:1
ATTGGGTATAAAGGGTGCGTAGGCGGACTGATAAGTCAGGGGTGAAAGCCGGTAGCTCAACTATCGAATTGCCTTTGAAACTGCCAGTCTTGAGTTTTGTTGAGGTAGGCGGAATGTATCATGTAGCGGTGAAATGCATAGATATGATACAGAACACCGATTGCGAAGGCAGCTTACTAAGCAAATACTGACGCTGAGGCACGAAAGCGTGGGGATCAAACAGGATTAGATACCCCGGTA
+
G9FGGGGGGGGGGGGGGGGEGGGGGGDGCGFGGDDGGGGFFEGGD<EFCF@FGFGGGGGGG<,6CFGDGGGGFGDGFFGGGGCGGGGEFGFGGGEFCGGGFGGGGGCCFG7CGGG@<5EEAFGGFFGGGGGGCEFFGCCFGGGGGFAG<5,BGBFCGGECGEGGEGDG7E@EGG9EGGFBFGGG,>EGGFCEGEC7CECGEGGEG*9C*:=CE5:CFFFCFG8F@GGFFFFGGGF*7)<7
@M00200:205:000000000-AKKM3:1:1101:28998:9210 1:N:0:1
ATTGGGTTTAAAGGGCGCGTAGGTGGCTTGGTAAGTAGGGGGTGAAATCTTGCGGCTCAACCGCAAGACTGCCTTCTAAACTGCCTGGCTTGAGCACAGTAGAGGCAGGTGGAATTCCCGGTGTAGCGGTGGAATGCGTAGAGATCGGGAAGAACATCGGTGGCGAAGGCGGCCTGCTGGGCTGTTGCTGACACTGAGGCGCCACAGCGTGGGGCGCACACAGGATTCGATACCCGCGTA
+
F<EFGFFC@FCFGGGGCGEGCGEGGGGGGGGFA9,EFFGDGDGDFGGFGGGFGGFFCFEDGGGGG:FFGGGGGGCGGE?FFGCFGGFGFGF4BEFEGB<?FAAEDGGGGGGGCEB8FFGG@FG:=DFDDE:@FG,<<:CEC:B9@FG:CCF@:C:,@F<CGGDEG78FE7C7CEG78CCFGGGCCG9C9+<EGE4=EC5CGG*:8CCGG5*C*:)1</*:7<5F?4C)8*5<E?EG5))/
@M00200:205:000000000-AKKM3:1:1101:28865:9215 1:N:0:1
ACTGGGTTTAAAGGGCGCGCAGGCGGCTGCTCAAGTCAGGCGTGAAAGGCCTGGGCTCAACCCGGGAATTGCGCTTGAGACTGGGCTGGCTTGAGTGCGGGAGAGGATGGTGGAATTCCCAGTGTAGAGGTGAAATTCGTAGATATTGGGAAGAACACCGGTGGCGAAGGCGGCCATCTGGACCGCAACTGACGCTGAGGCGCGAAAGCGTGGGGAGCAAACAGGATTAGATACCCGAGTA
+
GGGGGGGGGGGGGGGGGGGGGGGGGGGGGGGGGGGGGGGGGGGGGGGGGGGGGGGGGGGGGGGGGGGGGGGGGGGGFGGGGGGGGGGGGGGGGGGFGGGGGCFF>CFGGGGCCFFGGGGGGGGGGGGGFGGGGGFGFGGGGGGGGGGDGGGGD>CGGGGDGGGGGGGGCGCC>EGDG?9:CGFGGG5:>DGGFGGDGGFFFGGDC=C3?E**:EDGBDFGGGC5:56:46<CCC+9BFFF5
@M00200:205:000000000-AKKM3:1:1101:8942:9217 1:N:0:1
ATTGGGCTTAAAGCGTGCGTAGGCGGCTCAGAAAGTTGGGTGTGAAATCCCTCGGCTCAACCGAGGAATTGCGCCCAAAACTACTGAGCTTGAGGGAGTTAGAGGTGAGCGGAACTCACGGTGGAGCGGTGAAATGCGTTGATATCGTGAGGAACACCGGAGGCGAAAGCGGCTCACTGGGGCTTCACTGACGCTGAGGCACGAAAGCTAGGGGAGCAAACGGGATTAGATACCCCAGTA
+
GGGGGGGGGGGGGGGGGGGGGGGGGGGGGGGGGGGGGGGGGGGGGGGGGGGGGGGGGGGGGGGEGGFGGGGGGGGGGGGGGGGGGGGGGGGGGGGGGGG8FGGGGGGGGGGGGGGGGGGGGGGGGGGGDBGGGGGGGGGGGGGGGGGGCFGGGGGGGCFCCGFDGGDGGFEEECGDFFGFGDGGGGGGGGCECEGEEG=CEDGGGGGGGGGGGDB7:FGGGG5D?DF?/74?FGGC>>?7
@M00200:205:000000000-AKKM3:1:1101:21219:9219 1:N:0:1
ATTGGGTGTAAAGCGTACGTAGGCGGTTATCTAAGTCGGGTGTGAAAGCCCCGGGCTCAACCTGGGAATTGCATTCGATACTGGATAGCTAGAGTTCGGCAGAGGGAAGCGGAATTTCAGGTGTAGCGGTGAAATGCGTAGATATCGGAAGGAACATCAGTGGCGAAAGCGGCTTCCTGGACCAGAACTGACGCTCAGGTACGAAAGCGTGGGGAGCAAACAGGATTAGATACCCTAGTA
+
GGGGGGGGGGGGGGGGGGGGGGGGGGGGGGGGGGGGGGGGGGGGGFGGGGGGGGGGGGGGGGGGGGGGGGGGGGGGGGGGGGGGGGGGGGGGGGGGGGGGGGGGGGGGGGGGGGGGGGGGGGGGGGGGGGGGGGGGGGGGGGGGGGGGGGGGGGGGGGGGGGGGGGGGGGGGGGGFGGFGGGGGCFGGGGGGGEDGGGGGFFEGGGGFGGGDGD>DEGGFD76C?GF<FFAGGG?FFF7:
@M00200:205:000000000-AKKM3:1:1101:6500:9236 1:N:0:1
ACTGGGCATAAAGGGTGCGTAGGCGGCCTATTAAGTCAGTGCTGAAATATCCCGGCTTAACCGGGAGGGTGGCATTGATACTGATGGGCTAGAGTACAGATGAGGTAGGCGGAATTGACGGTGTAGCGGTGCAATGCTTAGATATCGTCAAGAACCCCTATAGCGAAGGCAGCTTACTATGCTGTAACTTCCGCTGCGTCACGAAAGTGTGGGGATCAAACCGGATTAGATACCCCAGTA
+
6FFGDDGFG@F9C<FG7FCF;@EFECDEEGGD@FFFF9FFGGD9CF<FADF9FEFGG@FCEFEE>FGGGGGGFFECCEDFGG9,,C<FCFD<FFFEGGFC<9FGGG,BDGDCFGGGGGGDGFFGGGG+:FD7FAFC=F9BA9F,=F@D7@F9,<F<FCFCFG;BBF@B*>>:8?C@C?;,@FDDEGFGD+,9*//?*4***1C8=83C+=+7<*01.6CFF38)(7/.**4CFFGDD;67
@M00200:205:000000000-AKKM3:1:1101:21679:9251 1:N:0:1
ATTGGGTGTAAAGCGCGTGTAGGCAGCTTCGCAAGTCGGGTGTGAAAGCCCTGGGCTCAACCTAGGAAGTGCACTCGAAACTGCGGAGCTTGAGTCTCGGAGAGGGTCGCGGAATTCTCGGTGTAGAGGTGAAATTCGTAGATATCGAGAGGAACACCGGTGGCGAAGGCGGCGACCTGGACGATGACTGACGCTGAGACGCGAAAGCGTGGGGAGGAAACAGGATTAGATAGCCGTGTA
+
GGGGGGGGGGGGGGGGGGEGGGGGGEGGGGGGGGGGGGGGGGGGGGGGECFFFGD8CCFGFEGFGGGGGFFFEG,CDGFECDFGGGGGG=EDFGE?FGGGGGGGDG=BCFFDECF8A9CCDFCBFFGGGGDEGGGGGGGGGGGFGGCFFGGGGGGFGGGGGGGGGGGGGGDEDEGGEDGGFFGGGGFC<CFGGG*CEFCCEGGDCGGGGCEGGGFG)/8C*7CF2*:?7=9>+38)8<86
@M00200:205:000000000-AKKM3:1:1101:24280:9257 1:N:0:1
ATTGGGTTTAAAGGGCGCGTAGGTGGCTTGGCAAGCGCGTGGTGAAAGCCCGGGGCTCAACCCCGGGTCTGCCATGTGAACTGCTATGGCTTGAGCACTGTAGAGGCAGGTAGAATTCCGGGTGTAGCGGTGGAATGCGTAGAGATCCGGAAGAATACCGGTAGCGAAGGCGGCCTGCTGGGCAGTGGCTGACACTGAGGCGCGACAGCGTGGGGAGCAAACAGGATTAGATACCCCGGTA
+
<FG<FGGGDGGGGCGEGGGG:FFFEFGGGGGGGFDFGGGCFGGGAF<FGGGC@GGDGGFGGDFGG+CFFGFGGGGGGGGFGGFGFFEGFFDFFGGGGGGDFEGGFFCGGGGGGFGGFAFDEEEGGGGGEGG7FFFDGGGGCGEFGDG,@>CGGBFGFF<@FGCGGDGG7BFEGGGGGGCGFEGGGFGGGGEE*CF69<AFGDGGCG37EEE5CE>3>CGFDFF:<D06=F2FC9E4<>>E9
@M00200:205:000000000-AKKM3:1:1101:18643:9260 1:N:0:1
ACTGGGTTTAAAGGGCGCGTAGGTGGCCGAGCAAGGTCGCGGTGAAAGCCCGGGGCTCAACCCCGGGTCGGCCGTGGCAACTACTCGGCTCGAGCACTGTAGGGGCGGGTGGAATTCCGGGTGTAGCGGTGGAATGCGTAGAGATCCGGAAGAACACCGGTGGCGAAGGCGGCCCGCTGGGCAGGAAGGGGTGGGTAACCATCCCGGCTGACACTGAGGCGCGACAGCGTGGGGGGCAAACAGG
+
GGGGGGFGDGGGGGEGGGGEGGGGGGGGGGGGGGGGGGGGGGGGGGDFCFGG@EGGGGGGGGGGGGGGGDGGGGGEGGGCGGGGGGGGGDFGGGEGGGGDDFGCFEGGGFEGGGC<FFGCCFGEE9B:FF:C:FBFGGG7FCFG?<@CGGGD6CF@EGGGGDDGG8C>EDE>>CEED*8CG86CE58EE<E8CC<5@@EFEC<F5;)72**;+<?C40AC5CGC7318:@:DEG*7@5):D??1
@M00200:205:000000000-AKKM3:1:1101:26886:9261 1:N:0:1
ATTGGGCTTAAAGCGTGCGTAGGTGGTTTGTTAAGTCTGATGTGAAAGCCCCGGGCTCAACCTGGGAATGGCATTGGATACTGGCAGTCTAGAGTGCGGTAGAGGGTAGTGGAATTCCCGGTGTAGCAGTGAAATGCGTAGATATCGGGAGGAACATCCGTGGCGAAGGCGACTACCTGGACCAGCACTGACACTGAGGCACGAAAGCGTGGGGAGCAAACAGGATTAGATACCCCAGTA
+
GGGGGGGGGGGGGGGGGGGGGGGGGGGGGGGGGGGGGGGGGGGGGGGGGGGGGGGGGGGGGGGGGGGGGGGGGGGGGGGGGGGGGGGGGGGGGGGGFGGGGGGGGGGGGGGGGGGGGGGGGGGGGGGGGGGGGGGGGGGGGFCFGGGGGGFGEFGGCCFGGGGGGGGDEFDGGGEGGGGFGGGGGGGGGGGGGGGFCCFGGGGG5;<GCCEGEE>DFGGGGGGG?DGFFFDF?CF5BFFG
@M00200:205:000000000-AKKM3:1:1101:7516:9270 1:N:0:1
ATTGGGCTTAAAGGGTGCGTAGGTGGTCAATTAAGTCAGTGGTGAAAGCCAACAGCTCAACTGTTGAATTGCCATTGATACTGGTTGACTTGAGTATAGATGAGGTAGGCGGAATTTATGGTGTAGCGGTGAAATGCATAGATACCATAAAGAACACCGATAGCGAAGGCAGCTTACTAAACTATAACTGACACTGAGGCACGAAAGCGTGGGTAGCGAACAGGATTAGATACCCTAGTA
+
GGGGGGGGGGGGGGGGGGGGGGGGGGGGGGGGGGGGGGGGGGGGGGGGGGGGGGGGGGGGGGGGGGGGGGGGGGGGGGGGGGGGGGGGGGGGGGGGGGGGGGGGGGGGGFDEGGGGGGGGGGGGGFGGGGDGGGGGGGGGGFFFGGGGGGGGGGGGGGEGGGGCCGGGDGGGG?FGGCFGGGGGGGGGE?:DC,2,@EG*497CBEDGGGGGDGFCF5EC4CGGFGGEF6?DG:CFFFF@
@M00200:205:000000000-AKKM3:1:1101:23970:9282 1:N:0:1
ATTGGGTTTAAAGCGCACGTAGGCGGCTTTGTAAGTTAGAGGTGAAAGCCCGGGGCTCAACTCCGGAATTGCCTTTAAGACTGCATCGCTAGAACGTCGGAGAGGTGAGTGGAATTCCGAGTGTAGAGGTGAAATTCGTAGATATTCGGAAGAACACCAGTGGCGAAGGCGACTCACTGGACGACTGTTGACGCTGAGGTGCGAAAGCGTGGGGAGCAAACAGGATTAGATACCCGGGTA
+
GGGGGGGGGGGGGGGGGGGGGGGGGGGGGGGGGGGGGGGGGGGGGGGGGGGGGGGGGGGGGGGGGGGGGGGGGGGGGGGGGGGGGGGGGGGGGGGGGGGGGGEGGGGGGGGGGGGGGGGGGGGGGGGGGGGGGGGGGGGGGGGGGGGGGGGGGGGGGGGGGGGGDGGGGGGGGGGGGGGGGGGEGGGGGGGGGGGGGGGGGGGGGGDGGGGGGGBDFGGGGGG:BG7>FFBFFGGGFEFG
@M00200:205:000000000-AKKM3:1:1101:2959:9289 1:N:0:1
ACTGGGCTTAAAGCGTGCGCAGGTGGTCTTGTAAGCCAGATGTGAAATCCCCGGGCTTAACCTGGGAACTGCATTTGGGACTGCAAGGCTGGAGTACGGCAGAGGGAGGTGGAATTCCACGTGTAGCAGTGAAATGCGTAGAGATGTGGAGGAACACCGATGGCGAAGGCAGCCTCCTGGGCTAGTACTGACGCTCATGCACGAAAGCGTGGGGAGCAAACAGGATTAGATACCCTTGTA
+
GGGGGGGGGGGGGGGGGGGGGGGGGGDEFGGGGGGDGGGFGGGGGGGGGGGGGGGGGGGFG<FGGGGGGGGGGFGCEFDFGGG8FFGFGGFGGGGGFGGGDGGGG@FEGBFGGGG,5,<EEGGGGGGGGGFGGGGGGDFGDGGGGG<??9FEGGDGGCCGGGGG7:CFGGFGG4D:BFE2>>FCGFG:EFFCEGG**;F7FFGGCECGGGGGDG>5>C984<EC@<DFF?2*+2+>@@FG
@M00200:205:000000000-AKKM3:1:1101:12904:9294 1:N:0:1
ATTGGGTTTAAAGGGTCCGCAGGCGGATTTATAAGTCAGTGGTGAAAGCCCGTCGCTTAACGACGGAACTGCCATTGATACTGTAAGTCTTGAATTCGATCGAAGTGGGCGGAATATGACATGTAGCGGTGAAATGCTTAGATATGTCATAGAACACCGATAGCGAAGGCAGCTCACTAGGTCTGGATTGACGCTCAGGGACGACAGCGTGGGGAGCAAACAGGATTAGATACCCCAGTA
+
GGGGGGGGDFGGFGGGGGGGGGGGGGGGGGGGGGGGGGGGGGEFFGGGGGGGDGEGEFGGGGGGGGGGGFGGGGGGGGGGGGGGGGGGGGGGGGGGGGGGGGGFFFGGGGGGGGGGGGGGGGGGAFGGDFGGGGGGGGGGGGGGGGGGDGGCFFGFCFGG@FGGDG@FDFGGGCFGG9FFGGGGGG?EGFFCGG<ECGGGGGGD*/:DEGGGC:5DFGF0>DGG?FC?FFAGGFCGFFFG
@M00200:205:000000000-AKKM3:1:1101:9790:9295 1:N:0:1
ACTGGGTTTAAAGCGCACGTAGGCGGCTTTGTAAGTTAGAGGTGAAAGCCCGGGGCTCAACTCCGGAACTGCCTTTAAGACTGCATCGCTTGAATCCAGGAGAGGTGAGTGGAATTCCGAGTGTAGAGGTGAAATTCGTAGATATTCGGAAGAACACCAGTGGCGAAGGCGGCTCACTGGACTGGTATTGACGCTGAGGTGCGAAAGCGTGGGGAGCAAACAGGATTAGATACCCTTGTA
+
GGGGGGGGGGGGGGGGGGGGGGGGGGGGGGGGGGGGGGGGGGGGGGGGGGGGGGGGGGGGGGGGGGGGGGGGGGGGGGGGGGGGGGGGGGGGGGGGGGGGGGGGGGGFGGGGGGFGGGGGGGGGGGGGGGFGFGGGGGGG7CGGGGGGGGGGGGGGGGGCGGGGGGGGGGGGGGGGGGFFCFGGFGGGG@?FGGGGEGCFCDEEGGGGGGGGGGEGFGGGGGGD(7C<@F<CC@FD5599
@M00200:205:000000000-AKKM3:1:1101:25970:9301 1:N:0:1
ACTGGGTGTAAAGCGCGTGCAGGTGGCGCGGTAAGTTGGGCGTGAAATCTCCCGGCTCAACTGGGAGAGGTCGTCCAATACTACCGTGCTTGAGAGCAGAAGAGGAAGATGGAATTCCCGGTGTAGTGGTGAAATGCGTAGATATCGGGAGGAACACCAGTGGCGAAGGCGATCTTCTGGTCTGTTTCTGACACTCAGACGCGACAGCTAGGGTAGTAAACGGGATTAGATACCCCCGTA
+
GGGGGGGGGGGGGGGGGGGGGGGGGGGGGGGGGGGGGGGGGGGGGGGGGGGGGGGGGGGGGGGGGGGGGGGGGDGGGGFFGGGGGGGGGGGGGGFGFGGGCFGGGGGGGGGGGGGGGGGGGGGEGGGFGGGGGGGGGGGGGGGGDFGGGGGGGGGGGGGEGGGCGGGGDGGGGGGGGGGGGGFGGGGGGGGFGGGGGGGFGGEGGGGGGCFGFFFGFGGCFGGGBGG<?FFGGFD95)>=
@M00200:205:000000000-AKKM3:1:1101:9916:9307 1:N:0:1
ATTGGGTGTAAAGCGCACGTAGGCGGCCAAGTCAGTCGGTTGTGAAAGCCCTCGGCTCAACCGAGGAAGTGCTACCGATACTGCTTGGCTTGAGGTCCGGAGGGGTGAGTGGAATTCCCGGTGGAGCGGTGAAATGCGTAGAGATCGGGAAGAACGCCGGCGGCGAAAGCGACTCACTGGTCGGATCCTGACGCTGAGGTGCGAAAGCTAGGGGAGCAAACGGGATTAGATACCCCTGTA
+
GGGGGGGGGGGGGGGGGGGGGGGGGGGGGGGEFGGGGGGGGGGEGGGGGGGGGGGGGE@FGGEEGGGGGGGGDGGGGGGGGGEGFGGGGGGGFGGGGGGG?CGGGGCFG9,BFGGGGG9FEGCGEFGGGGEGGFGAFCCCFGGGFGCEGEEECGGGGGCFGEGGG5CEGGDEEEEE?9A8EG=58ACEFDCE=C57*;CF56EG5CCCEFGFGGFGDG8CFD5DBCFDFFADEFGFFF?E
@M00200:205:000000000-AKKM3:1:1101:21266:9320 1:N:0:1
ATTGGGTTTAAAGGGTGCGTAGGCGGGTTGGTAAGTCCGTGGTGAAATCCCCAAGCTTAACTTGGGAACTGCCGTGGATACTATCAATCTTGAATATCGTGGAGGTAAGCGGAATATGTCATGTAGCGGTGAAATGCTTAGATATGACATAGAACACCAATTGCGTAGGCAGCTTACTACACGATCATTGACGCTGAGGCACGAAAGCGTGGGGAGCAAACAGGATTAGATACCCCAGTA
+
GGGGGGGGGGGGGGGGGGGGGGGGGGGGGGGGGGGGGGGGGGGGGGGGGGGGGGGGGGGGGGGGGGGGGGGGGGGGGGGGGGGGGGGGGGGGGGGGGGGGGFGGGFGGGGGGGGGGGGGGGGGGGGGGGGGGGGGGGGGGGGGGGGGGGGGGGGGGGGGGGGGGGGEGFFGGGGGGGGGGGGGCFFEFGGGGGDDG8BFGGGGGCEGGGGGEGGEDEEGGGGGGFGGF?F>GG@GGEE?F
@M00200:205:000000000-AKKM3:1:1101:28535:9331 1:N:0:1
ACTGGGCTTAAAGCGCGCGTAGGCGGCGGTGCTGGCCCGGCGTGAAAGCCCCCGGCTCAACCGGGGAGGGTCGTCGGGGACCGCACCGCTTGAGGGCGGTAGGGGCTGGTGGAATGCCTGGGGTAGTGGTGAAATGCGTAGAGATCAGGCGGAACACCCGTGGCGAAGGCGGCCAGCTGGGCCGTCCCTGACGCTGAGGCGCGAAGGCGTGGGGAGCGAACGGGATTAGATACCCGAGTAAG
+
GGGGGGGGGGGGGGGGGGGGGGGGGGGGGGGGGGGGGGGGGGGGGGGGGFGGGGGGDGGGFGGGGGGGGGGGGFFGGGGC:FGCEGGGGGGGGGGGGEGEGGGGGGGEGFGGDFGGGGGGG*CFEEFCFGGFFGGGGGGCEDEFFFGFGGGGDEGGGEECEEGGGGDEGCCEE*?EDEFC5CGEE>E8CG6CGGDG5EGGGGG5ECCCG7EGGC>DBG58CGGGFDGFFF979CFDE>F674
@M00200:205:000000000-AKKM3:1:1101:20669:9345 1:N:0:1
ACTGGGTTTAAAGGGCGTGTAGGCGGTCTGGCAAGTCCGATGTGAAATCCCGAGGCTTACCCTCGGAAGTGCATTGGATACTGGCGGGCTAGAGTCCCGGAGAGGAGGGTGGAATTCCTGGTGTAGCGGTGAAATGCGTAGATATCAGGAGGAACACCGGTGGCGAAGGCGGCCCTCTGGACGGTGACTGACGCTGAGACGCGAAAGCGTGGGGAGCAAACAGGATTAGATACCCCTGTA
+
GGGGGGGGGGGGGGGGGGGGGGGGGGGGGGGGGGGGGGGGGGGGGGGGGGGGGGGGGGGGGGGGGGGGGGGGGGGGGGGFGGGGGGGGGGGGGGGGFFGGFGGGGGGGGGGGGGGGGGGGGGGGDGGGGGGGFGGGGGGGGGGGGGGGFE:F@FGGGGGGGGGGGGGGGGGDGGGGGGGGGGGGGGFFGGFGGGGGGFGGGGGCEGGFE=EGGCEDDG?CFGFGFGC<@@A>?CCC)))+
@M00200:205:000000000-AKKM3:1:1101:28051:9349 1:N:0:1
ACTGGGTGTAAAGGGTGCGTAGGCGGCCCTATAAGTCAGTGGTGAAAGCCCATCGCTCAACGATGGAACTGCCATTGATACTGTAGGGCTTGAGTACAGACGAGGTAGGCGGAATTGATGGTGTAGCGGTGAAATGCATAGATACCATCAAGAACACCGATTGCGTAGGCAGCTTACTAGGCTGTAACTGACGCTGAGGCACGAAAGCGTGGGGAGCGAACAGGATTAGATACCCGAGTAAGA
+
GGGGGGGGGGGGGGGGGGGGGGGGGGGGGGGGGGGGGGGGGGGGGFGGGFGGGGGGFGGGGGGGGGGGGGGGGGGGGFFGGGGGGFGGGGGGFGGGGGFGGGFE7FGGGGGGGEGGGFGGGGGGGG,FGGGGGGGGGGGGDFDFGGGDFFGFGGGFBFGDGGGCGGDEFFFEECA98EGGGCFFGGGGGFGGGEDCCF8*ADGGEEDCE58FGG3CDGE57CEG6C*)9=<D+3<)0)077))
@M00200:205:000000000-AKKM3:1:1101:17140:9376 1:N:0:1
ACTGGGTATAAAGGGCGCGTAGGCGGGCTGTCAAGTCTGGGGTGAAATGCCGCGGCTCAACCGTGGAACTGCCTTAGATACTGTCGGCCTCGAGGAAGGTAGGGGCATGCGGAACTGTAGGTGGCGCGGTGAAATGCGTTGATATCTACAGGAACTCCGGTGGCGAACGCGGCGTGCTGGACCTTTTCTGCCTCTGAGGCGCGAACGCTAGGGGAGCAAACGGGCTTAGATACCCCCTTAAGA
+
CFFFGCGGGDGFFGCFGGDFGGCFGGGGGGGGGGFGGGF?FGGGGGG,:EEDGG7F7:FCFGGGGG:=FDGFFGC??,C,<FCGFCEEGGF=B=@BBFDFGBD:+@FE8DE>C<:CF=F9CGFD,CFEGGGGG9@F?FGG7@F9CGCAF@<:<,8??>F:**<::FC*=:F>8EGGGGGG*:;;@GF?FF+++00<77CFCDEG5*)7E5*8*:>D>FG6<D2>()15=*.*A86*))0+;9)
@M00200:205:000000000-AKKM3:1:1101:12726:9387 1:N:0:1
ATTGGGTTTAAAGCGCGTGTAGGCGGGTGATCAAGTCGGATGTGAAAGCCCTGGGCTCAACCCAGGAACTGCATTCGAAACTGGTCGCCTAGAGTGCTGGAGAGGGAAGCGGAATTCCTGGTGTAGAGGTGAAATTCGTAGATATCAGGAGGAACACCGGTGGCGAAGGCGGCTCACTGGGCCGGATCCGACACTGAGGCGCGAAAGCGTGGGGAGCAAACAGGATTAGATACCCCTGTA
+
GGGGGGGGGGGGGGGGGGGGGGGGGGGGGGGGGGGGGGGGGGGGGGGGGGGGGGGGGGGGGGGGGGGGGGGGGGGGGGGGGFGGGGGGGGGGGGGGGGGGGGFGGGGGGGGGGGGGGGGGGGGGGGGGGGFGGGGGGGGGGGGGGGGGGGGGGGGGGGGGGDFFGGGGGGGGGGGGGGGGGGGGGGGGG4:CGGGGGGGGGGGGGGGGGGGGGGFGFGG8<FGDBGG?@?>C9CEGFFFG
@M00200:205:000000000-AKKM3:1:1101:13336:9399 1:N:0:1
ATTGGGTTTAAAGGGTGCGCAGGCGGCCGTGTGTGTCAGGTGTGAAAGCCCGGAGCTTAACTCCGGAATTGCGCCTGAAACTACATGGCTAGAGCATTGGAGAGGGAAGTGGAATTCACGGTGTAGCAGTGAAATGCGTAGATATCGTGAGGAACACCAGAGGCGAAGGCGACTTCCTGGACAATTGCTGACGCTCAGGCACGAAAGCGTGGGGAGCAAAAGGGATTAGATACCCCCGTA
+
GGGGGGGGGGGGGGGGGGGGGGGGGGGGGGGGGGGGGGGGGGGGGGGGGGGGGGGGGGGGGGGGGGDGGGGGGGGGGGGGGGGGGGGGGGGGGGGGGGGGGGGGGGGGGGGGGGGGGGGGGGGGGGGGGGGGGGGGGGGEGGGGGGGGGGGGGGGGGGGGGGFGGCGGGGECEGGGGGCGGGG8<CFFFGGGDGCECGFGGGGGGGDGG=7BEEEGEGGGGGD319F>=BD7<EG33>D:
@M00200:205:000000000-AKKM3:1:1101:2773:9399 1:N:0:1
ACTGGGTTTAAAGAGTTCGTAGGCGGTTTGTCGCGTCCGTTGTGAAAGCTTGGGGCTCAACCCCAAGTCTGCAGTGGATACGGGCAGACTAGAGTCAGGTAGGGGAGAACGGAATTCCTGGTGTAGCGGTGAAATGCGCAGATATCAGGAGGAACACCGGTGGCGAAGGCGGCCATCTGGGACAACACTGACGCTGAAGCACGAAAGCGTGGGGCGCAAACAGGATTAGATACCCCAGTAAAT
+
GGGGGGGGGGGGGGGGGGGGGGGGGGGGGEGAEGGGGCGGGGGDGGGGGGGGGGGGGGGGGGGCCGGGGGGGFCGGGGGCGGDGG@FGGFCFGGAEFGGGGGGGGGGGGGGGGG+<FFFGFGGGFGGDGGGGGGGGGGG7>CGFGGGFFFGGGGG8FGGGEGGGCFD7FGFGDEDCFGGG7EGGFGGGGCFGEDCCE:FCA<5??EDDE=EGG5)7)5?C*10>6<736F):CCGCBB@FD9)
@M00200:205:000000000-AKKM3:1:1101:18609:9406 1:N:0:1
ATTGGGTTTAAAGCGCACGTAGGCGGATTTGCCAGTCAGGGGTGAAATCCCGGGGCTCAACCCCGGAACTGCCCTTGATACAGCAAATCTCGAGTCCGGAAGAGGTGAGTGGAATTCCTAGTGTAGAGGTGAAATTCGTAGATATTAGGAAGAACACCAGTGGCGAAGGCGGCTCACTGGTCCGGCACTGACGCTGAGGTGCGAAAGGGTGGGGAGCAAACAGGATTAGATACCCCTGTA
+
GGGGGGGGGGGGGGGGGGGGGGGGGGGGGGGGGGGGGGGGGGGGGGGGGGGGGGGGGGGGGGGGGG@FEGF<FGGGFFGF?FEFGGGGGAFAEFFCGGGGGGFFGEFFCFAFEFFGGGGGGGGFFFDAC<F9FGFFEGC@<+@<@DFFGGGFFGCFGGGGFGG>C@EGGGGD5EGG9;CCGGGCEE>C7D<+8**2*8@7>67;:EC*;*2CEE7C7=FG:787.>F?*/.?:CFDF@)3
@M00200:205:000000000-AKKM3:1:1101:15211:9416 1:N:0:1
ATTGGGTGTAAAGGGTGTGTAGGTGGTTTGATTAGTCTTCTGTTAAAACTACGGGCTTAACCCGTAGCTCGCGGAGGAAACGGTCAGACTAGAGGATGAGAGAGGTGAATGGAACTCATGGAGTAGGGGTGAAATCCGTTGATATCATGGGGAACACCAAAAGCGAAGGCAATTCACTGGCTCATTCCTGACACTGAAACACGAAAGCGTGGGTAGCGAACGGGATTAGATACCCCAGAA
+
GGGGGGGGGGGGGGGFGGGGGGGGGGGGGGGGGGGGGGGGGGGGGGGGGGGGGGGGGGGGGGGGGGGGCGFGGGDEFGGGGGGGGGGGGGGGGGGGGGGFGGGGGGGGGGGDGGGGGGGGGGGGGGGGGGGGGGGGGGGGGGGGGGGGGGFGGGGGGGGGGGGGGGEGGGGGGCGGGGG>FGGGGGGGGGGGGFGGGGGGGG5EC8)0::*F:EFDFCGGGG5C?GCE4F3@GCGF5))2
@M00200:205:000000000-AKKM3:1:1101:21224:9438 1:N:0:1
ATTGGGTATAAAGCGCGTGTAGGCGGCTCTGCAAGTCGGATGTGAAATCCCACGGCTCAACCATGGAAGTGCATTCGAAACTGCAGGGCTAGAGTCCTGGAGAGGAAGGTGGAATGCTTGGTGTAGAGGTGAAATTCGTAGATATCAAGCGGAACACCGGTGGCGAAGGCGGCCTTCTGGACAGTGACTGACGCTGAGACGCGAAAGCGTGGGGAGCAAACAGGATTAGATACCCCGGTA
+
GGGGGGGGGGGGGGGGGGGGGGGGGGGGGGGGGGGGGGGGGGGGGGGGGGGGGGGGGGGGGGGGGGGGGGGGGGGGGGGGGGGGGGGGGGGGGGGGGGGFGFFGGGGGGGGGGGGFGGGGGGGGGGGGGGGGGGGGGGGGGGGGGGGGGGGGGGGGGGGGGGGGGGEGGGGGGGGGGGGCGGGGGGFGGGCF=EGGGFGGCGCEEGGGGGGGGDEGEGGCF:C4:6F?FFAGGFFGEFFG
@M00200:205:000000000-AKKM3:1:1101:8375:9452 1:N:0:1
ACTGGGTTTAAAGGGCGCGTAGGTGGCGGCATAAGGCTGTGGTGAAAGTCTGGGGCTCAACTCCAGATCGGCCGTGGCAACTGTGTTGCTTGGGCACCGTAGAGGCAGATGGAATTCCGGGTGTAGCGGTGGAATGCGTAGAGATCCGGAAGAACACCAGTGGCGAAGGCGGTCTGCTGGGCGGTGAGCTCGCAAGAGCTCAATAGCCGACACTGAGGCGCGACAGCGTGGGGAGCAAACAGG
+
GGGGGGGGGGGGGGGGGGGGGGGGGGGGGGGGGGGGGGGGGGGGGGGGGGGGGGGGGGGGGGGGGGGGGGGGGGGGGGGGGGGGGGGGGGGGGGGGGGGGGGGGGGGGGGGGGGGGGGGGGGGGGGFGGGGGGGGGGGEGGGGGGGGGDGEGGGGGGGGGGGGGGGGGGGGGGGCFGGGGGFGGGGGGGCFGGGGGGGFFCFEGFDFGGC>E*+07655CDDD9>GF;7<0>E5EDF?4=FFB
@M00200:205:000000000-AKKM3:1:1101:25115:9459 1:N:0:1
ATTGGGTTTAAAGGGTGCGTAGGTGGCAGGGTAAGTTTGATGTGAAAGCTCGGAGCTCAACTCCGAAATGGCATTGAATACTCTCCTGCTTGAGGGTCGGAGGGGAGACTGGAATTCTCGGTGTAGCAGTGAAATGCGTAGATATCGAGAGGAACACCGGTGGCGAAGGCGAGTCTCTGGACGACACCTGACACTGAGGCACGAAAGCTAGGGGAGCAAACAGGATTAGATACCCTTGTA
+
GGGGGGGGGGGGGGGGGGGGGGGGGGGGGGGGGGGGGGGGGGGGGGGGGGGGGGGGGGGGGGGGGGGGGGGGGGGGGGGGGGGGGGGGGGGGFGGGGGGGGGGGGGGGGGGGGGGGGGGGGGGGGGGGGGGGGGGGGGGGGGGGGGGGGGDGGGGGGGGGGGGGGGGG@EGGGGGCEGGFGGGGGGGGGGGGGGGGGGCGGGGGGGDGGGGGFGFGFGGGGGGD:FG>FFFF7@CCFFFF
@M00200:205:000000000-AKKM3:1:1101:17309:9459 1:N:0:1
ATTGGGTTTAAAGGGTGCGTAGGTGGGTTGGTAAGTCAGTGGTGAAATCCCCGAGCTTAACTTGGGAACTGCCATTGATACTATCAGTCTTGAATACCGTGGAGGTTAGCGGAATATGTCATGTAGCGGTGAAATGCTTAGATATGACATAGAACACCAATTGCGAAGGCAGCTGGCTACACGAATATTGACACTGAGGCACGAAAGCGTGGGGATCAAACAGGATTAGATACCCCTGTA
+
GGGGGGGGGGGGGGGGGGGGGGGGGGGGGGGGGGGGGGGGGGGGGGGGGGGGGGGGGGGGGGGGGGGGGGGGGGGGGGGGGGGGGGGGGGGGGGGGGGGGGGGGGGGGFGGGGGGGGGGGGGGGGGGGGGGGGGGGGGGGGGGGGGGGFGGGGGGGGGGGGGGGGGGGGGGGGGGCGGGGGGGDGGGGGGGGGGGCFCFFEGGGGGGGGGGGGGFC;=FFGGG41FF@4:CGFGEFFFFG
@M00200:205:000000000-AKKM3:1:1101:27187:9476 1:N:0:1
ATTGGGTTTAAAGCGTGCGTAGGTGGTTTGTTAAGTCTGATGTGAAAGCCCCGGGCTCAACCTGGGAATGGCATTGGATACTGGCAGTCTAGAGTGCGGTAGAGGGTAGTGGAATTCCCGGTGTAGCAGTGAAATGCGTAGATATCGGGAGGAACATCCGTGGCGAAGGCGACTACCTGGACCAGCACTGACACTGAGGCACGAAAGCGTGGGGAGCAAACAGGATTAGATACCCTTGTAAGA
+
GGGGGGGGGGGGGGGGGGGGGGGGGGGGGGGGGGGGGGGGGGGGGGGGGGGGGGGGGGGGGGGGGGGGGGGGGGGGGGGGCGGGGGGGGGGGGGGGGGGEGGGGGGGGGGGGGGGGGGGGGGGGGGFFFGGGGGGGGGGGGGGGGGGGGGGGGGGFFGGD<FGGGGGGEFGGGGGEG?FGGCGGF5FGGDFGFGGGGGGGGGGDEGDGGCEFEDF5BFEGGGECBGC7FF2:C8CF@FFGGAA
@M00200:205:000000000-AKKM3:1:1101:15210:9495 1:N:0:1
ATTGGGTGTAAAGCGCGTGTAGGCGGTACTCTAAGTCCGGGGTGAAATCCGGGGGCTTAACCCCCGAACGGCGCCGGAAACTGGAGCGCTTGAGTGTCGGAGAGGGGAGTGGAATTCTCGGTGTAGCGGTGAAATGCGTAGATATCTGGAGGAACACCGGTGGCGAAGGCGGCGTTCTGGACTGCAACTGACACTGAGGAACGAAAGCCAGGGTAGCAAACGGGATTAGATACCCTAGTA
+
GGGGGGGGGGGGGGGGGGGGGGGGGGGGGGGGGGGGGGGGGGGGGGGGGGGGEGGGGGGGGGGGGGGGGGGGGGGGGGDGGGGGGGGGGGGGGGGGGGGGCGGGGGGGGGGGGGGGGGGGGGDGGGGGGGGGGGGGGGGGGGGGGGGGGCGDGGGGGGGGGGGGGGGGGGGGGGGGGGGGGGGGGGGGGGGGGGGGGGGGGGGEDGGFCGFGGGFDFGGGGDED?GG<FB<DGGGGFFFG
@M00200:205:000000000-AKKM3:1:1101:2350:9498 1:N:0:1
ATTGGGTATAAAGGGTGCGTAGGCGGTGCAGCAAGTCGGGAGTGAAATACCTCAGCTTAACTGAGGAACTGCTCTCGATACTGCTGTGCTTGAGTGAGACAGAGGTAAGCGGAACTTAGGGTGGAGCGGTGAAATGCGTTGATATCCTAAGGAACACCGGTGGCGAAGGCGGCTTACTGGGTCTCTACTGACGCTGAGGCACGAAAGCCAGGGTAGCAAACGGGATTAGATACCCCAGTA
+
GGGGGGGGGGGGGGGGGGEGEGGGGGGGGGGGGGGGGGGGGGGGGGGGDGFGGGGGGGGGFGGGGFGGGGGGGGGGGGGGGGGGGGGGFAFFFGGGGFFGGGGGGGGGGGGGGFGGGGGGGGGGGGDCGD@FGGGGGGGGGGGGFGGGGFGDFCGDCGGGGGGFGGGCECGG>CEGFFFGG?EC9EFGGG9>EGCCEDFGGGGG>EC4<FFDGGA<FFGG49;3:GDFFFFCF6+9<E6C
@M00200:205:000000000-AKKM3:1:1101:12892:9498 1:N:0:1
ACTGGGTTTAAAGGGCGCGTAGGTGGCACGTCAAGCGTGCGGTGAAAGCCCGGGGCTCAACTCCGGGTCGGCCGTGCGAACTGGCGTGCTCGAGCATGGTAGAGGCAGGTGGAATTCCGGGTGTAGCGGTGGAATGCGTAGAGATCCGGAAGAACACCGGTGGCGAAGGCGGCCTGCTGGGCCATGGCTGACACTGAGGCGCGACAGCGTGGGGAGCAAACAGGATTAGATACCCCAGTA
+
GGGGGGGGGGGGGGGGGGGGGGGGGGGGGGGGGGGGGGGGGGGGGGGGGGGGGGGGGGGGGGGGGGGGGGGGGGGGGGGGGGGGGGGGGDGEFEGGGFGGGGFFGGGGGAFGFGEGFGGGGGGECFFGGGGGGGGFEFEGGGGGGDFGGGGGGGG?CCFGGGGGGDGGGCCEGGGGGFGGGCF5?GGE**2*9C9E@CGEGCEEEGD5/7CEGG>C>E?FF4076FF2==:CFEFGBD69
@M00200:205:000000000-AKKM3:1:1101:13251:9509 1:N:0:1
ATTGGGCTTAAAGAGCGCGCAGGCGGCTGGTCAAGTCCGATGTGAAATCTCCCGGCTCAACTGGGAAACTGCATCGGAAACTGATCGGCTTGAAGGTGGGAGAGGGTAGTGGAATTCCCGGTGTAGTGGTGAAATGCGTAGATATCGGGAGGAACACCAGTGGCGAAGGCGACTACCTGGCCCATTCTTGACGCTGAGGAGCGAAAGCCAGGGGAGCAAACGGGATTAGATACCCTTGTA
+
GGGGGGGGGGGGGGGGGGGGGGGGGGGGGGGGGGGGGGGGGGGCGGGGGGGGGGGGGGEGGGGGGGGGGGGGGGGGGGGGGGGGFGGGGGGGGGGGGGGGGGGGGGGGGGGGGGGGGGGGGGGGGGGGGGGGGGGGGGG@EFGGGGGGGDGGDGGGGGGGGGGGGGGGGGDGGGGGG?<FGGGGGGGGGGGGGGGGGG5FGFEG5CGGGGGCEGEGFGGE7DCG?DFFFFFGGFGG?@B9
@M00200:205:000000000-AKKM3:1:1101:27638:9512 1:N:0:1
ACTGGGTTTAAAGGGCGCGTAGGTGGCGGCATAAGGCTGTGGTGAAAGTCTGGGGCTCAACTCCAGATCGGCCGCGGCGACTGTGTCGCTTGGGCACCGTAGAGGCAGATGGAATTCCGGGTGTAGCGGTGGAATGCGTAGAGATCCGGAAGAACACCAGTGGCGAAGGCGGTCTGCTGGGCGGTGGGGTCGAGAGACTCCAATAGCCGACACTGAGGCGCGACAGCGTGGGGAGCAAACAGG
+
DGGGGGGGGGGGGGGGGGGGGGGGGGGGGGGDGGFFGGGGGGGGGGGGGGGGGGGGGGGGGGGFGGGGGGGGGGGGGGGFGGGGGGGGGGGGGGGGGGFFDEEGGGGGGFGGGGFGGE<:CFEFGGGGGGGGFC:FGDFGGDGFGGGGGFGGFGGGGGGGFGGGGEGGGGGGEEEGGGGCEGGGGGDCCCEECCF=CFGFEG+C6?>FCCCEGGF7?EGGGG=D>CC;EF6DG5*CFFFGGF?
@M00200:205:000000000-AKKM3:1:1101:27571:9519 1:N:0:1
ATTGGGTGTAAAGGGCGCGCAGGCGGCGGCGTGGGTCCGGCGTGAAAGCCCCCGGCTCAACCGGGGAAGGTCGTCGGGGACCGCGCCGCTTGAGGGCGGCAGGGGCCGGTGGAATGCCTGGTGTAGTGGTGAAATGCGTAGAGATCAGGCGGAACACCCGTGGCGAAGGCGGCCGGCTGGGCCGTCCCTGACGCTGAGGCGCGAAGGCGTGGGGAGCAAACAGGATTAGATACCCCAGTA
+
GGGGGGGGGGGGGGGGGGGGGGGGGGGGGGGGGGGGGGGGGGGGGGGGGGGGGGGGGGGGGGGGGGGGGGGGGGGGGGGGGGGGGGGGGGGGGGGGGGGGGGGGGGGGGEGGGGGGGGGGGGGFGGGGGGGGFGGGGGGGGGGGCGGFGCGGDGGGGGGGGGGGGGGGGGGGGGGGGGGGEFFC8EEGGCFGGCDEEGCCEGGGGGGGGEGGGGFGFGCFGFFG(9C<F=AGGFFGFFFG
@M00200:205:000000000-AKKM3:1:1101:26126:9537 1:N:0:1
ATTGGGTTTAAAGGGCGCGTAGGCGGCTTGGCAAGTGGAAGGTGAAATCCCTCGGCTCAACCGAGGAACTGCCTTCCAGACTGCTTTGCTTGAGTCCGGGAGAGGTGAGTGGAATTCCCAGTGTAGCGGTGAAATGCGTAGATATTGGGAGGAACACCAGTGGCGAAGGCGGCTCACTGGACCGGAACTGACGCTGAGGCGCGAAAGCGTGGGGAGCAAACGGGATTAGATACCCCAGTA
+
GGGGGGGGGGGGGGGGGGGGGGGGGGGGGGGGGGGGGGGGGGGGGGGGGGGGGGGGGGGGGFGGGGGGGGGGGGGGGGGGFGGGGGGGGGGGGGGGGGGGGGGGGGGGFGGGGGGGGFGGGGGGGGGGGGGGGGGGGGGGGGGGGGGGGGGGGGGGGGGGGGGGGGGGG>FEGEGGGGGGGGGGGGGGGGCFGEGGGGGGGGGEGGGDGEGGGGEG>FGGGDCDBGG)*9AGGGGGFBFG
@M00200:205:000000000-AKKM3:1:1101:8435:9538 1:N:0:1
ATTGGGCTTAAAGGGCGCGTAGGCGGCGGTGTAAGTTGGAAGTGAAATCCCATCGGCTCAACCGTGGAATTGCTCCCAGAACTGCATCGCTCGAGGGGGATAGGGGTTTGCGGAACTACCGGTGGAGCGGTGAAATGTGTTGATATCGGGGGGAACGCCAGTGGCGAAAGGGGCATACTTGACCCTTCCTGACGCTGAGGCGCGAAAGGTAGGGGACCAAACGGGTTTAGATACCCCAGTA
+
FFFGGFFGGGGGEGGGGGGGGGEFEC@FGCBCEFEGCCG?9CCFF<FFFGGF,=B@+D:FFGFGGGEGFGECF9EE@FF,BFF<,<9<44=B:=?77+=+3BFDGC+3+B<C=FGE8F<FEG>E@838FG*1@FC,733@,5@,@,<<C*CFCECEC>E*13<6*:E8C/*2:C**2+32CF++*;;C*:?7FED78*25775*CC3)*3++;>)))*28*/29()9()0)*2ACC057<7
@M00200:205:000000000-AKKM3:1:1101:11791:9544 1:N:0:1
ACTGGGCTTAAAGAGCTCGTAGGCGGTTCAGTAAGTCGGGTGTGAAAACTCAGGGCTCAACCCTGAGCGGCCACCCGATACTGCTGTGACTTGAGTCTGGTAGGGGAGTGGGGAATTCCTGGTGTAGCGGTGAAATGCGCAGATATCAGGAGGAACACCGGTGGCGAAGGCGCCACTCTGGGCCACGACTGACGCTGAGGAGCGAAAGCATGGGTAGCAAACAGGATTAGATACACCAGTA
+
GGGGGGGGGGGGGGGGGGGGGGGGGGGGGGGGGGGGGGGGGGGGGGGGGGGGGGGGGGGGGGGGGGGGGGGGEGGGGGGGGGGGGGGGGGGGGGGGGGGGGGGGGGGDGGFGGGGGGGGGGGGGGGGGGGGGGGGGGGGGGGGGGGGGGGFGGGGGGGGGGGGGGGGEGGGGGGGGFGGGGDGGGGGGGGGGGGGGG>EFGGGGDGGGGGGGGGFGEGGGGGGFBGG>@@<GC?+9FFFGG
@M00200:205:000000000-AKKM3:1:1101:24523:9554 1:N:0:1
ATTGGGTTTAAAGCGTGTGTAGGCGGGCCCGTAAGTACCTTGTGAAATCCCACGGCTCAACCGTGGAACTGCTCGGTATACTGCGGGTCTTGAGCCACCTAGGGGCGAGCGGAACAAACGGTGGAGCGGTGAAATGCGTAGATATCGTTTGGAACGCCAACGGTGAAAACAGCTCGCTGGGGGTGTGCTGACGCTGAGACACGAAAGCCAGGGGAGCAAACGGGATTAGATACCCCCGTAAGA
+
GGGGGGGGGGGGGGGGGGGGGGGGGGGGGGGGGGGGGGGGGGGGGGGGGGGGGGGGGGGGGGGGGGGGGGGGGGGGGGGGGGGGGGGGGGGGGGGGGGGGGGGFGGGGGGGGDGGGGGGGGGGGGGFGGDGGGGGFGGGGGGGG;FEGGGGGGGGGGGGGGGGGGFGGGGGFGGGGGGGGGGGGGGCFGGGGGGGE8CFGGGCGEGCFFFGFEEE:>GGGDDCCBG<3*9<::6@D>BEGGFF
@M00200:205:000000000-AKKM3:1:1101:20034:9556 1:N:0:1
ATTGGGTATAAAGGGTGTGTAGGCGGACTTGTAAGTCAGGGGTGAAAGGCCGCGGCTCAACCGCGGGACTGCCTTTGATACTGCGGGTCTTGAGTGTCGGAGGGGCCACTAGAATTCGTGGTGTAGCGGTGAAATGCGTAGATATCACGAGGAATACCAGAGGCGTAGGCGGGTGGCTGGACGACAACTGACGCTGAGGCACGAAAGCGTGGGGAGCGAACAGGATTAGATACCCGTGTAAGA
+
GGGGFGEEGFFFEAF@BFEFFGFFGGFGGGFFGGFF<@FEEGGGFEADGGGGGGGGCFGGGGGGGGDEFCGGGGGGGFGGGGGGGEGFGGGGGGGGGGDEDEE@GEGGGGGGGGCCFFFGEBE>CGFGGGGFC9FGFFEG:FFFGFFFGGGGGGFGFFDGGCFGGGDCEGEGGGCCFGGGFFG>CGEF67?CCCC=CGF5ECGECEDFGE?CE>5C:C8CDDGC?GF?FFAFFG8CEF>FC>A
@M00200:205:000000000-AKKM3:1:1101:4283:9561 1:N:0:1
ATTGGGTGTAAAGAGTTCGTAGGCGGTCTGGTAGGTGAGGTGTGAAATCCCCCGGCTCAACCGGGGAACTGCGCTCCAAACCGCCGGACTTGAGGGAGACAGAGGTGGGCGGAACAGATGGTGGAGCGGTGAAATGCGTTGATATCATCTGGAACACCGGTGGCGAAAGCGGCCCACTGGGTCTCATCTGACGCTGAGGAACGAAAGCTAGGGTAGCGAACGGGATTAGATACCCGTGTA
+
FFGFGGGGGGDGGGDGFFGGECFGGGGGGGGGGGGGGGGCGGGGGGGGDFGGGGEFGGEGGGGEGGGGFGCFDFGGGGFGGFCGGFE:CEGGFFFGCECFGGGCFGGGGFGDGGD@FFGGGGGGDFGEGGGGGGEFFEGECFG9FGF,@FCFFEFFGGGGGEGGGGGE7BFCCCEEGGF*@CFF:@FGGG?FEED58CCCEGGEGDGFGEFGGGF36::EG):C(/92@44:9CCDFE>:
@M00200:205:000000000-AKKM3:1:1101:27722:9569 1:N:0:1
ATTGGGTTTAAAGGGCGCGTAGGCGGCGCGGTAAGCGGGCGGTGAAAGCCCGGGGCTCAACCCCGGGTCGGCCGTGCGGACTGCCGCGCTGGAGCACTGTAGAGGCGGGCGGAATTCCGGGTGTAGCGGTGGAATGCGTAGAGATCCGGAAGAACACCGGGGGCGAAGGCGGCCCGCTGGGCCGTGGCTGACGCCGAGGCGCGACAGCGTGGGGAGCAAACAGGATTAGATACCCCAGTAAGA
+
GGGGGGGGGGGGGGGGGGGGGGGGGGGGGGGGGGGGGGGGGGGGGGGGGFGGGGGGGGGGGGGGGGGGGGGGGGGGGGGGGGGGGGGGGGGGGGGGGGGGGGGGGGGGGEDE8?@FFGGGG*?*3<,2?1CG5:+<+://8*<:2<EEE*:/*A8E888E*8C5/*:8E5CG8CCC?5CGG5*?88E*27**:*)::CE*:):>5*198*2CEG.9)26+**;9(9*,/*-:<8<F:3)2>>B
@M00200:205:000000000-AKKM3:1:1101:24021:9574 1:N:0:1
ATTGGGCATAAAGCGCGCGCAGGCGGCGGTGTAAGCATGGCGTGAAAGCCCCTGGCTTAACCAGGGAGGGTCGTCGTGGACTGCACCGCTTGAGGGCGGTAGGGGCTGGTGAATGCCTGGTGTAGTGGTGAAATGCGTAGAGATCAGGCGGAACACCCGTGGCGAAGGCGGCCAGCTGGGCCGTCCCTGACGCTGAGGCGCGAAGGCGTGGGGAGCGAACGGGATTAGATACCCCCGTA
+
GGGGGGGGGGGFGGGGGGFGGGGGGGGGGGGEGGGGGGDGGGGGGGGGGGGGGFGGGGFEGGGGGG@FGCFGGGGGGGGGGGGGGGGGGGGGEGGGGGGGGDGGGGGGGGGGGGGGGGGGGFE9?F@FGGFGGGCGGGGGDGGFFGGGGGGGGGGGGGGGGGGEGCC8CEGGEEGGGGGGGGGGEGGE?DGGGGGGGGGGGGEEGGGGGGGDGDDG:E8CDDCD>GGB46)CGGGG>B3
@M00200:205:000000000-AKKM3:1:1101:24682:9626 1:N:0:1
ATTGGGTTTAAAGGGCGCGTAGGCGGCGCGGGAAGGCGGCGGTGAAAGTCCGGGGCTCAACCCCGGATCGGCCGTGGCGACTCCCGCGCTGGAGCACAGTAGAGGCGGGTGGAATTCCGGGTGTAGCGGTGGAACGCGTAGAGATCCGGAAGAACACCGGTGGCGAAGGCGGCCCGCTGGGCTGTGGCTGGCGCTTGGGCGCGCACGCGGGGGGGGCAAAACGGTTTAGGTGCCCCGGGCAGGG
+
GGGCAF@CFFGFFGGGGGGEEGEGGDEGGCEGEGGDGGGGGGFGGGEDFFFEFCGGGGGGGDFFCCCFGC@CGEGEGFGGGGGGGGGGGEGD7FFCGFGGEFFGFGFC4/28;:,<@?,:>?8CFFF>E**2*30**1***;:+3+<@E58/0<,8,A*8?E58?CE*/;C8*:E*22*:;5A88+*****28/):8*/7535**:/)1**1:E)))**;***/,*7,1))*+22C)))*14((
@M00200:205:000000000-AKKM3:1:1101:4523:9630 1:N:0:1
ACTGGGTTTAAAGGGCGCGTAGGTGGCACGTCAAGCGTGCGGTGAAAGCCCGGGGCTCAACTCCGGGTCGGCCGTGCGAACTGGCGTGCTCGAGCATGGTAGAGGCAGGTGGAATTCCGGGTGTAGCGGTGGAATGCGTAGAGATCCGGAAGAACACCGGTGGCGAAGGCGGCCTGCTGGGCCATGGCTGACACTGAGGCGTGACAGCGTGGGGAGCCCACAGGATTAGCTACCCTCGTAAGAC
+
FGFFEACFFF<CAF@7:@7F+FBF@<FFGDCD;BD@FBFFGDCE@CFGGGGGGGGGGD<E=FFF@@FECFDDGGG7FDD+6A?@?CCFFCFG7::+5EFF,?F?DFGCFFGGF>DGGGGGDFGF:=@CECEGB,@C@CC*5*>FB9,DE*C<<,,8CC7FF:C<*<*<7*F>EGDC>FECEFFGC68/?3EGF660+21**/2/:CCGG:8>5>))8/**1CF*,6:<?))2<2;D)75*72<)
@M00200:205:000000000-AKKM3:1:1101:21205:9635 1:N:0:1
ATTGGGTTTAAAGGGCGCGTAGGCGGTGCGGTAAGTCTTCTGTGAAATCTCCAGGCTCAACCTGGAGCGGTCAGGGGAAACTGCCGTGCTGGAGTGTGGGAGAGGTGCGTGGAATTCCCGGTGTAGCGGTGAAATGCGTAGATATCGGGAGGAACACCTGTGGCGAAAGCGGCGCACTGGACCACAACTGACGCTGAGGCGCGAAAGCTAGGGGAGCAAACAGGATTAGATACCCCTGTA
+
GGGGGGGGGFGGGGGGGGGGGGGGGGGGGGGGGGGGGGGGGGGGGGGGGGGGGGGGGGGGGGGGGGGGGGGGGGGGGGGGGGGGGGGGGGGGGGGGGGGGGGGGGGGGGGGGGGGGGGGGGGGGGGGGGGGGGFFFGGGGGGGGGGDGEGGGGGGGGGGGGGGGGGGGGGEGGGGGGGGFGGGGG5FGGCEGCGGCGGGG=DGGGGGGG7@;F5@DEGDFF<@D0DGF4@<CCGGGFF?F
@M00200:205:000000000-AKKM3:1:1101:23248:9635 1:N:0:1
ACTGGGTGTAAAGGGCGCGTAGGCGGGCTGTCAAGTCTGGGGTGAAATCCCGCGGCTCAACCGTGGAACTGCCTCAGATACTGACGGCCTCGAGGGAGGCAAGGGCGAGCGGAACGGGTGGTGGAGCGGTGAAATGCGTTGATATCACTCGGAACTCCGGTGGCGAAAGCGGCTCGCTGGACCTCTTCTGACGCTGAGGCGCGAAAGCTAGGGGAGCAAACGGGATTAGATACCCCAGTAAGAC
+
@FEGGFFGGGGGGGGGGGGGGGGGGGGGGGGGGGGGGGFGGGGGGGGGGGGGGDGEGCGGGFEFF7CFFFFFGDDFGGFGGAEFGGGGGGGG:FFEED@:@,B<:BFEGGEG*@FCGE:>E@@7FGCC:*<*,=<FFGFG*1<>,?FFFFFECF@:FFGGEEGF>CE*:8/**88?GGC>CCFFCFEF7FC7CC>E*;C*://8::CC:<9FDE<D@DCC57*90)*.694CFF67))0<06:)
@M00200:205:000000000-AKKM3:1:1101:3518:9648 1:N:0:1
ATTGGGCATAAAGGGTGCGTAGGCGGACCGATAAGTCAGGGGTGAAAGCCGGTAGCTCAACTATCGAATTGCCTTTGAAACTGCCAGCCTTGAGTTTTGCTGAGGTAGGCGGAATGTACCATGTAGCGGTGAAATGCATAGATATGATACAGAACACCGATTGCGAAGGCAGCTTACTAAGCAAAAACTGACGCTGAGGCACGAAAGCGTGGGGATCAAACAGGATTAGATACCCTGGTC
+
GGGGGG<6CF-CDGGAEFG;FGGGGG@F+@:+@FCE@@CD8FCCFGGCFGEGBCCGFGGGG,C?FFFGGGGG<FF9,C?FGGGG8,C+BEGGGGGE<EG,,CEGGGGGE9CFFEGG<F,,8CFGGFGG@CF+F9FFGADBBCAFGFCDF9<FGGGGGGC>C@C9CFGEGG:8C,;FGGG9DFF,?,B88DC8C=C*8;FG5CEGDC8F*/=<F1>*>E?EFGGFBFG?FF2CF8A*0)/+
@M00200:205:000000000-AKKM3:1:1101:3851:9667 1:N:0:1
ATTGGGTTTAAAGCGTGTGTAGGCGGACCGTTAAGTGCCCACGTGAAATCCCCCGGCTCAACCGGGGAACGGCCGGGCATACTGGCGGTCTTGAGCGGTCTAGGGGTCATCGGAACAAACGGTGGAGCGGTGAAATGCGTAGATATCAGGAGGAACACCGGTGGCGAAGGCGGCTCTCTGGTCCATTTCTGACGCTGAGGCGCGACAGCTAGGGGAGCAAACGGGATTAGATACCCTAGTA
+
FCFGFGGGG<;FFD@FGCDG,FFGEE@EFGGEGGGGGGGF,FFGFGFDEFGGGGGGGGGGGGGGCGGGCGGGG7+4FGDFGGGA=@C7>CFFFACFB@+CG9<FFEFGDGGGGGGEF,<3F@FGGGFFCEBFG:EGGG7>CC*@CC<CFC,<C@CF8FFGD:<@FGGGGGGG5>5C6<<9:CEF<AEFFGCEEEGGG*;=FDGG**99CC:CCCF335*;<<CD1*>?@F)CC:6FF4)3:
@M00200:205:000000000-AKKM3:1:1101:14212:9688 1:N:0:1
ACTGGGTTTAAAGGGCGCGTAGGTGGCTTGGTAAGTAGGGGGTGAAATCTTGCGGCTCAACCGCAAGACTGCCTTCTAAACTGCCTGGCTTGAGCACAGTAGAGGCAGGTGGAATTCCCGGTGTAGCGGTGGAATGCGTAGAGATCGGGAAGAACATCGGTGGCGAAGGCGGCCTGCTGGGCTGTTGCTGACACTGAGGCGCGACAGCGTGGGGAGCAAACAGGATTAGATACCCTTGTA
+
GGGGGGGGGGGGGGGGGGGGGGGGGGGGGGGFGGGGGGGGGGGGGGGGGGGGGGGGGGGGGGGGGGGGGGGGGGGGGGGGGGGGGGGGGGGGGGGGGGGGGGGGGGGGGGGGGGGGGGGGGGGGGGGGGGGGGGGGGGGGGGGGGGGGGGGEGGGGGGGGGGGGGGGGGGGGGGGGGGGGGGGCCFGGGGGGGGGGDFGFEGGGCCDGGGGGDGDGDEGF5<CGBFGBFFFG?CGC)?FG
@M00200:205:000000000-AKKM3:1:1101:22267:9690 1:N:0:1
ATTGGGTATAAAGAGCTCGTAGGCGGTTCAGTAAGTCGGGTGTGAAAACTCTGGGCTCAACCCAGAGACGCCACCCGATACTGCTGTGACTTGAGTACGGTAGGGGAGTGGGGAATTCCTGGTGTAGCGGTGAAATGCGCAGATATCAGGAGGAACACCAGTGGCGAAGGCGCCACTCTGGGCCGTAACTGACGCTGAGGAGCGAAAGCGTGGGTAGCAAACAGGATTAGATACCCTGGTA
+
GGGGGGGGGGGGGGGGGGGGGGGGGGGGGGGGGGGGGGGGGGGGGGGGGGGGGGGGGGGGGGGGGGGGGGGGGGGGGGGGGGGGGGGGGGGGGGGGGGGGFGGGGGGGGGGGGGGGGGGGGGGGGGGGGGGGGGGGGGGGGGGGGFGGGGGGGGGGGGGGGGGGDGDBGGGGGGGGGGGGGGGGGGEGGGGGGGGGGGGGGDGGGGGGGGEGGGFGE<FGFGGGFF4:?FAFE<@F=>F?:
@M00200:205:000000000-AKKM3:1:1101:12373:9717 1:N:0:1
ATTGGGTTTAAAGAGTGCGTAGGCGGCCTTGTAAGTAGGGTGTGAAATCCCACAGCTCAACTGTGGAACTGCGCTCTAAACTACATGGCTAGAGGGATATAGAGGTGAGCGGAACTGATGGTGGAGCGGTGAAATGCGTTGATATCATCAGGAACACCGGAGGCGAAGGCGGCTCACTGGGTATCTTCTGACGCTGAGGTACGAAAGCTAGGGGAGCGAACGGGATTAGATACCCGAGTA
+
GGGGGGGGGGGGGGGGGGGGGGGGGGGGGGGGGFGGGFGGGGGGGGGGGGGGGGGGGGGGGGGGGGGGGGGGGG:FGGFFGFGGGFGGGGFGGGGGGGGGGGGGGGGGFGGGGGGGGFDFGGGGGGGGGGGGGGGGGGGGGGGGCFGFGGGGGGGGGGGGGGDEC@GGGGGGGGGGGGGGGGGGGGFGGFGGGGG558FGGG5EFEGFC?F>@EEGFDEGGGDD0<F>6=A7CEF5)8FG
@M00200:205:000000000-AKKM3:1:1101:6578:9719 1:N:0:1
ATTGGGTTTAAAGGGTGCGTAGGCGGCCAAGTAAGTCAGGAGTGAAAGTTTGCGGCTCAACCGTAAAATTGCTTTTGATACTGCTTAGCTGGAATTAGGATGAGGTCAGCGGAATGTGGCATGTAGCGGTGAAATGCATAGATATGCCATAGAACACCAATTGCGAAGGCAGCTGGCTAGACCTGGATTGACGCTGAGGCACGAAAGCGTGGGGAGCGAACAGGATTAGATACCCCAGTAAGC
+
DGGGGGGGGGGGGGGCEGGGEGGGGGGGGGGGGGGGGGGGFGGGFEEFGGGGGGGGGGGFFGGGGGGGGGGGGGGGGGGGGGGGGGGGGGGG<FGGGGGGGGGGGGGGGGGGGGGGGGGGGGGGGDGGGGGFGCFGGFFCFGGGGGGF<CFFGGFEGGGGGGGGGGGGCGGGGFGGGGGGGGFGGGGF:*9<EGGGG8EG=<EGGGDFGGGG@EE3:CC5))=4;GGFF?AGCECDE377D))
@M00200:205:000000000-AKKM3:1:1101:25060:9723 1:N:0:1
ACTGGGCTTAAAGCGTGTGTAGGCGGATTTGTAAGTACCTTGTGAAATCCCACGGCTCAACCGTGGAACTGCTCGGTATACTGCTTATCTTGAGCCACTTAGGGGCTACCGGAACAAATGGTGGAGCGGTGAAATGCGTAGATATCATTTGGAACGCCAATGGTGAAAACAGGTAGCTGGGAGTGTGCTGACGCTGAGACACGAAAGCCAGGGGAGCGAACGGGATTAGATACCCCTGTA
+
GGGGGGGGGGGGGGGGGGGGGGGGGGGGGGGGGGGGGGGGGGGGGGGGGGGGGGGGGGGGGGGGGGGGGGGGGGGGGGGGGGGGGGGGGGGGGGGGGGGGGGGGDFGGGGGGGGGGGGGGGGFGGGGGGGGGGGGGGGGGGGGGGGGGGGGFGGGGGGGGGGGGGGGGGGGFGGGGGCFGGGDEGGGGGCFGGGGEEGGGGDCEGECDFGGGGG>CEGGEGGGD1>C<@@>>EEGDFF;C
@M00200:205:000000000-AKKM3:1:1101:2408:9728 1:N:0:1
ATTGGGTGTAAAGGGCACGTAGGTGGTCTCATTTGTCTCGTGTGAAAGCCTTGGGCTTAACCCAAGAAGTGCGCGAGAAACGGTGAGACTAGAGTTCTGGAGAGGGTCGTGGAATTCCCGGTGTAGCGGTGAAATGCGTAGAGATCGGGAGGAACACCAGCGGCGAAGGCGGCGACCTGGACAGATACTGACACTCAACTACGAAAGCGTGGGGAGAAAAAAGGATTAGATACCCGTGTAAGA
+
GGGGGGGGGGGGGGGGG-BFGGGGGGCGGGGGGGGGGGGGGGGGGGGGDGGGEGGGGGFFGGGGGGGGGGGGGGGGGGGGGGGGGGGGGGGGGGGGGGGGGGGGGGGGGGGGGGGFGEGGGGGGGGGGGGGGGGGGGGGGGGGGGGGGGGGGDFGGGGGGGGGDEFGEFGGGGGG8CEFGG>+=EFCFGGGGGGFDFDCCFFEE*?CFGEEGGGFC):AC*/:7<FFB=@BG9AC<)75CC2<
@M00200:205:000000000-AKKM3:1:1101:18468:9757 1:N:0:1
ATTGGGTATAAAGGTTGCGTAGGCTGTGCGGAAAGTCGGTTGTGAAATACCTCAGCTTAACTGAGGAACTGCAGTCGATACTGCCGTGCTAGAGGAAGATAGAGGTAAGCGGAACTTAGGGTGGAGCGGTGAAATGCGTTGATATCCTAAGGAACACCGGTGGCGAAAGCGGCTTACTGGGTCTCTTCTGACGCTGAGATACGAAAGATAGGGGAGCGAAGGGGATTAGATAACCTCGTA
+
GGGGGGGGGGGGGGGGGGGGGGGGGGGGGGGDFGGGGGGGGGGGGGGGGGGGGGGGGAFGGGGGGGGGGGGGGGGGGGGGGGGCGGFFGFAGFGCEFGFGGGGGGGGGFGGGGGDGGGCFGGGCCFGGGGCFGFGGFC@CCGGGGGAFDGGGGFDGFEEE:FCEGEB@FGGGGGG;6EFGGGFFF;BEGGFGGDDDEGCF?FGFF?G*A7B@F55):ECGGGGGFGG)*96*+<@>4;>5
@M00200:205:000000000-AKKM3:1:1101:15281:9767 1:N:0:1
ACTGGGTATAAAGGGTGCGTAGGTGGGTTGGTAAGTCAGTGGTGAAATCTCCGGGCTTAACTCGGAAACTGCCGTTGATACTATCAATCTTGAATATTGTGGAGGTAAGCGGAATATGTCATGTAGCGGTGAAATGCTTAGATATGACATAGAACACCGATAGCGAAGGCAGCTTGCTACACAATTATTGACACTGAGGCACGAAAGCGTGGGGATCAAACAGGATTAGATACCCCTGTA
+
GGGGGGGGGGGGGGGGGGGGGGGGGGGGGGGGGGGGGGGGGGGGGGGGGGGGGGGGGGGGGGGGGGGGGGGGGGGGGGGGGGGGGGGGGGGGGGGGGGGGGGGGGGGGGGGGGGGGGGGGGGGGGGGGGGGGGGGGGGGGGGGGGGGGGGGGGGGGGGGGGGGGGGGGCFFGGGGGGGGGGGGGGGGGGGGGGGFCACCFGGDGGGGFCGGGGG>GFGG7FGGGFGGFFFCGGGGGF:;E
@M00200:205:000000000-AKKM3:1:1101:26467:9783 1:N:0:1
ACTGGGTATAAAGGGTGCGTAGGCGGACTATTAAGTCAGAGGTGAAAGCCGGTAGCTTAACTATCGAATAGCCTTTGAAACTGGCAGTCTTGAATACTGTTGAGGTGGGCGGAATGTATCATGTAGCGGTGAAATGCTTAGATATGATACAGAACACCGATTGCGAAGGCAGCTCACTAAGCAGTTATTGACGCTGAGGCACGAAAGCGTGGGGATCAAACAGGATTAGATACCCCAGTA
+
GGGGGGGGGGGGGGGGGGGGGGGGGGGGGGGGGGGGGGGGGGGGGGGGGGGGGEFGGGGGGGGGGGGFG<FGGGGGGGGGGGGGGGGGGGGFFGGFGGGGGFGG?FFGGG>FGEGGGGGGGGGGGDGDGG7>FGGDGGGGGGGGGGGGGGGGGGGGGCGDGGGGGGG>FGGGGGGGGFGF@FFGGGFGGCBFCGGGGGGGGGCEGGDGGGCCFE3DFGDFGGGGDF+7AC?FCE6F::FF
@M00200:205:000000000-AKKM3:1:1101:15105:9818 1:N:0:1
ATTGGGTGTAAAGGGCTCGTAGGCGGCCAACTAAGTCATACGTGAAATCCCTCAGCTTAACTGGGGAACTGCGTGTGATACTGGATGGCTTGGATTTGGGAGAGGGATGCGGAATTCCAGGTGTAGCGGTGAAATGCGTAGATATCTGAGGAACACCGGTTGGGGAGGGCGCATTCTTGGACAAATTTTGAGCCGAGGAGCCAAAGGCCAGGGAGCAAACGGGAATAGATAACCCCGTAAGAAC
+
GGGGGGGGGGGGGGGGGGGGGGGGGGGGGGGGGGGGGGGGGGGGGGGGGGGFGGGGGGGGGGGGGGGGGGGGGGGGGFGGGGGGGGGGGGGGGGGGGGGGGGGGGGGGDGGGGGGGGGGGGGGGGGGGGGGGGGGGGGGGGGGGGGGG,,D,@,,3B3C3+>+54@8F**>*41*66,?,,?<C,,4B,4**,0/*/=*2**+3:8*;**=FF*)))2C*1>E*(0*.1/.2CCCD)0./*))(
@M00200:205:000000000-AKKM3:1:1101:12845:9863 1:N:0:1
ATTGGGTTTAAAGGGCGCGTAGGTGGCGACATAAGGCTGTGGTGAAAGTCTGGGGCTCAACTCCAGATCGGCCGTGGCAACTGTGTTGCTTGGGCACCGTAGAGGCAGATGGAATTCCGGGTGTAGCGGTGGAATGCGTAGAGATCCGGAAGAACACCAGTGGCGAAGGCGGTCTGCTGGGCGGTGAGCTCGCAAGAGCTCAATAGCCGACACTGAGGCGCGACAGCGTGGGGAGCAAACAGG
+
GGGGGGGGGGGGGGGGGGGGGGGGGGGGGGGGGGGGGGGGGGGGGGGGGGGGGGGGGGGGGGGGGGGGGGGGGGGGGGGGGGGGGGGGGGGGGGGGGGGGGGGGGGGGGGGGGGGGGGGGGGGGGGGGGGGGGGGGGGGGGGGGGGGGGGGGGGGGGGGGGGGGDGGGGGGGGGGGGGGGGGGGGGGGGGGGGGGGGDGGGGGG?FGGGGGGGGFGFFGGGGGGFGGFFFFGGCGGFF6C712
@M00200:205:000000000-AKKM3:1:1101:2793:9870 1:N:0:1
ATTGGGTGTAAAGGGCTCGTAGGTGGCCAACTAAGTCGGATGTGAAATCCCCAGGCTCAACTTGGGAACTGCATCCGATACTGGATGGCTTGAATCCGGGAGAGGGATGCAGAATTCCAGGTGTAGCGGTGAAATGCGTAGATATCTGGAGGAATACCGGTGGCGAAGGCGGCATCCTGGACCGGCATTGACACTGAGGAGCGAAAGCCAGGGGAGCAAACGGGATTAGATACCCGCGTA
+
GGGGGGGGGGGGGGGGGGGGGGGGGGGGGGGGGGGGGGGGGGGGGGGGGGGGGGGGGCFGGGGGGGGGGGGGGGGGGGGGGGGFCFGDGGGGGGGGGEGDGGGGGGGGGGGFFFGGGGGGGGGGGGGGGGGGGGGGGGGGGDGGGGGGDFGDGGGGCGGGGGGGGGGGGGGGGGGGGGGGGGGGGEGGGGGGGGGGCFGGCGCBEGGGGGGGGG5CEGGGGGG<:DGFFFAGGGG3B>BE
@M00200:205:000000000-AKKM3:1:1101:10500:9874 1:N:0:1
ACTGGGTGTAAAGCGTGCGCAGGCGGTGATGTAAGACAGATGTGAAATCCCCGGGCTTAACCTGGGAACTGCATTTGTGACTGCATTGCTGGAGTGCGGCAGAGGGGGATGGAATTCCGCGTGTAGCAGTGAAATGCGTAGATATGCGGAGGAACACCGATGGCGAAGGCAATCCCCTGGGCCTGCACTGACGCTCATGCACGAAAGCGTGGGGAGCAATCAGGATTAGATACCCCAGTA
+
GGGGGGGGGGGGGGGGGGGGGGGGGGGGGGGGGGG@FGGGGGGGGGGGGGGGGGGGGGGGGGGGGGGGGGGGGGGGGGGGGGGGGGGGGGGGGGGGGGGGGGGGGGGGGGGGGGGGGGGGGGGGGGGGGGGGGGGGGGGGGGGGGGGGGGGGGGFGGGGGGGGGGGGGGGGGGGGGGGGGGGGGGGGGGGGGGGGGGGGGGGGGGGGGGGGGGGFGFGF?GFGG?4DDFFFGGGGGFFFG
@M00200:205:000000000-AKKM3:1:1101:13850:9910 1:N:0:1
ATTGGGTTTAAAGCGCGCGTAGGCGGACGCTTAAGTCAGGGGTGAAATGCCGGGGCTCAACCCCGGAACCGCCTTTGATACTGAGGGTCTGGAGTCCGGAAGAGGTTGGTGGAATTCCGAGTGTAGAGGTGAAATTCGTAGATATTCGGAGGAACACCAGAGGCGAAGGCGGCCAACTGGTCCGGTACTGACGCTGAGGCGCGAAAGCGTGGGGAGCAAACAGGATTAGATACCCCCGTA
+
GGGGGGGGGGGGGGGGGGGGGGGGGGGGGGGGGGGGGGGGGGGGGGGGGGGGGGGGGGGGGGGGGGGGGGGGGGGGGGGGGGGGGGGGGGGGGGGGGGGGGGGGGGGGGGGGGGGGGGGGGGGGGGGGGGGGGGGGGGGGGGGGGGGGGGDGGGGGGGGGGGGGGGGGGGGGGGGGGGGFGGGGGGEGGFGGGGGGGFGGGGGGGGDFGGEGGGFGFGGFGGGGF:F?F?>FGGGGFFFG
@M00200:205:000000000-AKKM3:1:1101:20018:9915 1:N:0:1
ATTGGGTTTAAAGCGCGCGTAGGCGGCCCGGTAAGTCCGTTGTAAAAGTCAAAGGCTCAACCTTTGAATGCCGATGGATACTGCCGGGCTAGAGTCCGGAAGAGGCGAGTGGAATTCCTGGTGTAGCGGTGGAATGCGCAGATATCAGGAGGAACACCAATAGCGAAGGCAGCTCGCTGGGACGGTACTGACGCTGAGGCGCGAAAGCGTGGGGAGCGAACAGGATTAGATACCCTAGTA
+
GGGGGGGGGGGGGGGGGGGGGGGGGGGGGGGGGGGGGGGGGGGFGGGGGGGGGGGGGGGGGGGGGGGGGGGGGGGGGGGGGGGGGGGGGGGGGGGGGGGGGGGFGGGGGGGGGGGFGGGGGGGGGGGGGGGGFGGGGGGGGGGGGGGGGGGGGGGGGGGGGEFGDGGGGGGGGGGGGGGGGGGGGGGGGGGGGGGGGGGGGGGEE?DGGEGGGDFGEGG=DGGG<678==AGGGDGF>=E
@M00200:205:000000000-AKKM3:1:1101:8653:9929 1:N:0:1
ATTGGGTGTAAAGGGTGCGTAGGCGGCGCGTCAAGTCAGTTGTGAAATCTTAAGGCTTAACCTTAAGCGGTCAACTGATACTGTCGAGCTAGAGTGCAGAAGGGGCAATCGGAATTCTTGGTGTAGCGGTGAAATGCGTAGATATCAAGAGGAACACCTGAGGTGAAGACGGGTTGCTGGGCTGACACTGACGCTGAGGCACGAAAGCTAGGGTAGCAAACGGGATTAGATACCCCCGTAAGA
+
GGGGGGGGGGGGGGGGGGGGGGGGGGGGGGGGGGGGGGGGGGGGGGGGGGGGGGGGGGGGGGGGGGGGGGGGEGGGGGGGGGGGGGGGGGFGGGGGFFGGGGGGGGGGGGFGGGGGGGGGGGGCGGFGGGGGGGDGGGFEEGGGGGGGGGGGGGGE>F:FFGCFGGGFGGGGGGGGFGGGGFCGDFFCFGGFGDGEEFFGGGGGGGG;+<EEFCFCFGGGF3CDBDC?FFFFF??558>EGFF
@M00200:205:000000000-AKKM3:1:1101:22580:9936 1:N:0:1
ATTGGGTTTAAAGCGTGTGTAGGCGGATTTGTAAGTACCTTGTGAAATCCCACGGCTCAACCGTGGAACTGCTCGGTATACTGCTTATCTTGAGCCACTTAGGGGCTACCGGAACAAATGGTGGAGCGGTGAAATGCGTAGATATCGGGAGGAACATCTGTGGCGAAGGCGACACCCTGGACCAGCACTGACACTGAGGCACGAAAGCGTGGGGAGCAAACAGGATTAGATACCCTCGTA
+
GGGGGGGGGGGGGGGGGGGGGGGGGGGGGGGGGGGGGGGGGGGGGGGGGGGGGGGGGGGGGGGGGGGGGGGGGGGGGGGGGGGGGGGGGGGGGGGGGGGGGGGGGGGGGGGGGGGGGGGGGGGGGGGGGGGGGGFFGGGGGGGGGGGGGGGGGGGGGGGGGGGGDGGDGGGGGGGGGGGGGGGGGDEGGGGGGGGG?CFGGGGGGGGGGGGGGGFDFCFG478FBFF?FFAF?FDCF>FE
@M00200:205:000000000-AKKM3:1:1101:3379:9937 1:N:0:1
ATTGGGCTTAAAGCGCGCGCAGGCGGCGGTGCTGGCCCGGCGTGAAAGCCCCCGGCTCAACCGGGGAGGGTCGTCGGGGACCGCACCGCTTGAGGGCGGTAGGGGCTGGTGGAATGCCTGGTGTAGTGGTGAAATGCGTAGAGATCAGGCGGAACACCCGTGGCGAAGGCGGCCAGCTGGGCCGTCCCTGACGCTGAGGCGCGAAGGCGTGGGGAGCGAACGGGATTAGATACCCTGGTAAG
+
GGGGGGGGGGGGGGGFEGGGGGGGGG:FGGGEFGGFFGGGGGFFGGGGAGFGGFGGGGGGFGGGGGGGGGGGG:FGGGGGGGGGGGGEFEEGGGGGDGGEGGGGGGCFGFFGGF@<FCFCG<F<FECGFCGFGGGGFGCEGGGFEFFGGCGEEECFGDEEEEGGGEEEE@EG5CEGGGGGGG=E:CCDFFFCECDEEGGDEGGDEGGGG5EEECEGFECCGGGG?C4<FFBF7<C*7>FFD<
@M00200:205:000000000-AKKM3:1:1101:2990:9947 1:N:0:1
ATTGGGTGTAAAGCGCACGTAGGCGGATACTTAAGTTAGGGGTGAAATCCCAGGGCTCAACCCTGGAACTGCCTTTAATACTGGGTATCTCGAGTCCGAGAGAGGTGAGTGGAATTCCGAGTGTAGAGGTGAAATTCGTAGATATTCGGAGGAACACCAGTGGCGAAGGCGGCTCACTGGCTCGGTACTGACGCTGAGGTGCGAAAGCGTGGGGAGCAAACAGGATTAGATACCCGCGTA
+
GGGGGGGGGGGGGGGGGGGGGGGGGGGGGGGGGGGGGGGGGGGGGGGGFGGGGGGGFGGGGGGDFGGGGGGGGGGGGGGGGGGGGGGGGGGGFEFGGGGDGGGGGF@EGGGGGGGGGFGGGGFFFFGGFGFGGF<FGGG=FGGGFGFEFGCEFGFGGGGDGGFGEFGCEGGGGGEFCCGFGGFGCE8=CGGGGGGG?8CFGFGGGGDGGDGDE5>GD5CFDD?4:CFBFF>*03<C>>EG
@M00200:205:000000000-AKKM3:1:1101:17961:9966 1:N:0:1
ATTGGGCTTAAAGCGTGCGTAGGCGGCTCAGAAAGTTGGGTGTGAAATCCCTCGGCTCAACCGAGGAATTGCGCCCAAAACTACTGAGCTCGAGGGAGTTAGAGGTGAGCGGAACTCACGGTGGAGCGGTGAAATGCGTTGATATCGTGAGGAACACCGGAGGCGAAAGCGGCTCACTGGGGCTTCACTGACGCTGAGGCACGAAAGCTAGGGGAGCAAACGGGATTAGATACCCGCGTA
+
GGGGGGGGGGGGGGGEGGGGGGGGGGGGGGGGGGGGGGGGGGGGGGGGGGGGGGGGGGGGGGGGGGGGGGGGGG@FGGGGGGGGGGGGGGGGGDGGGGGGGFGGFFFGGGGGGGGGGGGGGGGGGGGGGGGGGGGGGGGGGFGGGCEGGGGGGGGGGGGGDGDEEEEGGDCGGGGGGGGGGGDEGGGGGFGGGGGDEGFEGFGGGG35@?FGEEEGB*;CFGEC(CCB?*6:F?EC5BBE
@M00200:205:000000000-AKKM3:1:1101:20778:9989 1:N:0:1
ATTGGGTTTAAAGGGCGCGTAGGCGGCGCGGTAAGTCACTTGTGAAATCTCTGAGCTTAACTCAGAACGGCCAAGTGATACTGCAGTGCTAGAGTGTGGAAGGGGCAATCGGAATTCTTGGTGTAGCGGTGAAATGCGTAGATATCAAGAGGAACACCTGAGGTGAAGACGGGTTGCTGGGCCAACACTGACGCTGAGGCGCGAAAGCCAGGGGAGCAAACGGGATTAGATACCCTGGTA
+
GGGGGGGGGGGGGGGGGGGGGGGGGGGGGGGGGGGGGGGGGGGGGGGGGGGGGGGGGGGGGGGGGGGGGGGGGGGGGGGGGGGGGGGGGGGGGGGGGGGGGGGGGGGGGGGGGGGGGGGGGGGGGGGGGGGGGGGGGGGGGGGGGGGGGGGGGGGGGGGGGGGGGGGGGGGGEGGGGGGGGGGGGGGGGGGGGECGGGGGGDGGGGGGGGGGGGFGBGGGGGGG:CD?FFFGGGGGFFFF
@M00200:205:000000000-AKKM3:1:1101:23047:9995 1:N:0:1
ACTGGGTATAAAGGGCGCGTAGGTGGCTTTGTAAGTTAGAGGTGAAAGCCCGGGGCTCAACTCCGGAATTGCCTTTAAGACTGCATCGCTAGAATTGTGGAGAGGTGAGTGGAATTCCGAGTGTAGAGGTGAAATTCGTAGATATTCGGAAGAACACCAGTGGCGAAGGCGACTCACTGGACACATATTGACGCTGAGGTGCGAAAGCGTGGGGAGCAAACAGGATTAGATACCCCGGTAAGCT
+
GGGGGGGGGGGGGGGGGGGGGGGGGGGGGGGGGGGGGGGGGGGGGGGGGGGGGGGGGGGGGGGGGGGGGGGGGGGGGGGGGGGGGGGGGGGGGGGGGGFGGGGGGGGGGGGGGGGGGGGGGGGGGGGGGGGGGGGGGGGGGGGGGGGGGGGGGGGGGGGGGGGGGGGGGGGGGGGGGGGGGGGGGGDGGGGGG78EGFGGGFDGGGDDGGGGGCDGFGGGGFGC<FGBFFFFFFFCBDB752))
@M00200:205:000000000-AKKM3:1:1101:18657:10008 1:N:0:1
ACTGGGCTTAAAGCGTGTGTAGGCGGGCCGTTAAGTGTCTTGTGAAATCCCCCGGCTCAACCGGGGAACTGCTGGGCATACTGGCGGCCTTGAGAGACCTAGGGGCGAGCGGAACAAGCGGTGGAGCGGTGAAATGCGTAGATATCGCTTGGAACGCCGACGGTGAAAACAGCTCGCTGGGGGTCTTCTGACGCTGAGACACGAAAGCCAGGGGAGCGAACGGGATTAGATACCCCCGTA
+
GGGGGGGGGGGGGGGGGGGGGGGGGGGGGGGGGGGGGGGGGGGGGGGGGGGGGGGGGGGGGGGGGGGGGGGGGGGGGGGGGGGGGGGGGGGGGGGGGGGGGGGGGGGGGGGGGGGGGGGGGGGGGGGGGGGGGGGGGGGGGGGGGGGGGGGGGGGGECEGGGGGGGGFGGGGGGGGGGGGGGGGGGGGGGGGGGGGGGGGGGEGGGGDFFGGGGBGFGCGGDGG:GF>FFFGGGGC5BEE
@M00200:205:000000000-AKKM3:1:1101:21592:10026 1:N:0:1
ACTGGGTGTAAAGAGTTGCGTAGGTGGCATGGCAAGTAGATAGTGAAAGCCTGGGGCTCAACCCCTTCAACATTGTCTAAACTGCCAAGCTAGAGGACGAGAGAGGTAGCTAGAATTCCTAGTGTAGGAGTGAAATCCGTAGATATTAGGAGGAATACCGATGGCGTAGGCAGGCTACTGGCTCGTTCCTGACACTAAGGCACGAAAGCGTGGGGAGCGACCGGGATTAGATTCCCTAGTA
+
FGEFGFE@FFC9FFFFFECFBFEGGGGGFEGFFCFGGGFECFFGGGFFDGCFGGGGGCGDFGEE7FEEE<EGGGF@FEGGGGGGGGFFGGGGG9CFFCEG@>FFDFGGCGGGGEFGFFAF9BFGFFGGGGDFGG9FFBFFEE+EFCEFAFFAECGFFFGGGCFEFG7FFEFDGG@8DDF:C>FFCEFCFCFEGFCC@EFCFGGCB*;>D:>FC8):85:C38=<21)/*;)++2<C87.02
@M00200:205:000000000-AKKM3:1:1101:21923:10028 1:N:0:1
ATTGGGTTTAAAGGGAGCGTAGGTGGCCTTATAAGTCAGTGGTGAAATCTCGCAGCTTAACTGCGAAATTGCCATTGATACTGTAGGGCTTGAGTATAGATGCCGTTGGCGGAATATGACATGTAGTGGTGAAATACATAGAGATGTCATAGAACACCGATTGCGAAGGCAGCTAACGAAACTATAACTGACACTGAGGCTCGAAAGTGCGGGGATCAAACAGGATTAGATACCCCAGTAAGA
+
GGGGGGGGGGGGGGGGGGGGGGGGGGGGGGGGGGGGGGGGGGGGGGGGGGGGGGGGGGGGGGGGGGGGGGGGGGGGGGGGGGGGGGGGGGGGGGGGGGGGGGGGGGGGGGGGGGGGFGGGGGGGGGGGGGGGGGGFGGGGGFFCEGFCGGGGGFFF<FGGGGGGGGGGGGGEGGGFGGGEEEGGGGGF9DFGFGGFGGGCFFGGGGGGGGDCFGFGFGGG6FGFFGGFFF?@>?CFDFFGC<A
@M00200:205:000000000-AKKM3:1:1101:8611:10041 1:N:0:1
ACTGGGTTTAAAGGGCGCGTAGGCGGCCATCTAAGTCAGACGTGAAATCCCCGGGCTCAACCCGGGAACTGCGTCTGATACTGGATGGCTTGAATCCGGGAGAGGGATGTGGAATTCCAGGTGTAGCGGTGAAATGCGTAGATATCTGGAGGAACACCGGTGGCGAAGGCGGCATCCTGGACCGGTATTGACGCTGAGGCGCGAAAGCCAGGGGAGCAAACGGGATTAGATACCCTAGTA
+
GGGGGGGGGGGGGGGGGGGGGGGGGGGGGGGGGGGGFGGGGGFGGGGGGGGGGGGGGGGGFGGGGGGGGGGGGGGGGGGG,CFGGGGGGGGGGGGGGGGGCGGGGGGGGGGGGGGGGGGGGGGGGGFGGGGFGGGGGGGEGGGGGGGGGGGGGGGGGGFGEGGGEGGGGCGGGGGDGFGGGGGCGEGG70?EGCDECGGFDGGGEEDC@=CFGCBG>FGF5CCG?)2<FFFG<<CDF>6?
@M00200:205:000000000-AKKM3:1:1101:13307:10062 1:N:0:1
ATTGGGTGTAAAGGGCGCGTAGGCGGTGGGGTAAGCGTGTGGTGAAAGTCCGGGGCTCAACCCCGGATCGGCCGTGCGAACTGCTTCACTTGAGCGCTGTAGAGGCAGGTGGAATTCCGGGTGTAGCGGTGGAATGCGTAGAGATCCGGAAGAACACCGGTGGCGAAGGCGGCCTGCTGGGCAGTGGCTGACGCTGAGGCGCGACAGCGTGGGGAGCAAACAGGATTAGATACCCGAGTAAG
+
GGGGGGGGGGGGGGGGGGGFGGGGGGGGGGGEEGGGGGGGGGGFFGGGGGGGGGGGGGGGGGGGGGGGGGGGGGGGGGGGGGGGGGGGGGGGGGG7CGGGFFFGGGGGGGGGGGGGGGGGGEGGGGGGGGG@FE@EGG>BFGGGGGGGGGGEGGGGGDEGEGFGGGGGGCFDGG5C8CGC8FGG8CGGGGG?CECE8C@CEGG558C*//;CCE:CDGC+97@F6F74?=:7:<CDBFFG*6
@M00200:205:000000000-AKKM3:1:1101:7758:10063 1:N:0:1
ACTGGGTTTAAAGGGCGCGTAGGCGGCCTGATAAGTAGGGGGTGAAATCCTGCGGCTTAACCGCAGGGCTGCCTTCTAAACTGTCAGGCTCGAGCACAGTAGAGGCAGGTGGAATTCCCGGTGTAGCGGTGGAATGCGTAGAGATCGGGAAGAACACCAGTGGCGAAGGCGGCTACCTGGACCGGAACTGACGCTGATGCGCGAAAGCGTGGGTAGCAAACAGGATTAGATACCCTTGTA
+
GGGGGGGGGGGGGGGGGGGGGGGGGGGGGGGGGGGGGGGGGGGGGGGGGGGGGGGGGGGGGGGGGGGGGGGGGGGGGGGGGGGGGGGGGGGGGGGGGFGGGGGGGGEGGFGGGGGGGGGGGGGGGGGGGGGGGGFGGGGGGGGGGGGGGGCFGGGGGGGGGGGEGGGGGGGDEGGGGGGGGGFEEGEGCFGGGGC=ECGGGGGECEGGGCGGGGFD40CGGGGF0<F)*/.:@FGD4:FG
@M00200:205:000000000-AKKM3:1:1101:14756:10068 1:N:0:1
ATTGGGTTTAAAGGGCGCGTAGGTGGTCAGGTAAGGGTGTGGTGAAAGTCCGGGGCTCAACCCCGGATCTGCCGTGCCGACTGCTTGACTGGAGCATTGCAGAGGCAGATGGAATTCCGGGTGTAGCGGTGGAATGCGTAGAGATCCGGAAGAAGACCGGTGGCGAAGGCGATCTGCTGGGCAATGGCTGACACTGAGGCGCGACAGCGTGGGGAGCAAACAGGATTAGATACCCCCGTA
+
GGGGGGGGGGGGGGGGGGGGGGGGGGGGGGGFFGGGGGGGGGGGGGGGGGGGGGGGGGGGGGGGGGGGGGGGGGGGGGGGGGGGGGGGGGGGGGGGGGGGGGGGGGGGGGGGGGGGGGGGGGGGGGGGGGGGGGGGGGGGGGGGFGGGGGGGGGGGGGGGGGGGGGGGGGGGGGGGGGGGGGGGGGGGGGGGGGGGGGGGGGGGGGGGGGGGDGFGEGGGGGFGBFGFFFAGFFGGFFEG
@M00200:205:000000000-AKKM3:1:1101:24841:10092 1:N:0:1
ATTGGGTTTAAAGGGCGCGTAGGCGGCCTGCTAAGTCGGACGTGAAATCCCTCGGCTCAACCGGGGAACTGCGTCCGATACTGGCGAGGCTTGAATCCGGGAGAGGGATGTGGAATTCCAGGTGTAGCGGTGAAATGCGTAGATATCTGGAGGAACACCAGTGGCGAAGGCGGCATCCTGGACCGGTATTGACGCTGAGGCGCGAAAGCTAGGGTAGCAAACGGGATTAGATACCCCCGTA
+
GGGGGGGGGGGGGGGGGGGGGGGGGGGGGGGGGGGGGGGGGGGGGGGGGGGGGGGGGGGGGGGGGGGGGGGGGGGGGGGGGGGGGGGGGGGGGGGGGGGGGGGDGGGGGGGGGGGGFGGGGGGGGGGGGGGGGGGGGGGGGGGGGGGGGGGGGEGGGGGGGGGFGGGEEGGGGGGDFFFFFFGFGGEGFGGGGGGGGGGGGGGGGCDDEFGGGFFDBGG@FGEDFGG<=@FGGFGGFB:E3
@M00200:205:000000000-AKKM3:1:1101:14904:10133 1:N:0:1
ATTGGGTTTAAAGTGTGCGCAGGTGGCCGCGCAAGTCGAGTGTGAAATCCCCGAGCTTAACTTGGGAATTGCGCTCGAAACTACGTGGCTCGAGTGTGGCAGAGGAAGGTGGAATTCCACGTGTAGCGGTGAAATGCGTAGAGATGTGGAGGAACACCGATGGCGAAGGCAGCCTTCTGGGCCAACACTGACGCTCATGCACGAAAGCGTGGGGAGCAAACAGGATTAGATACCCCTGTA
+
GGGGGGGGGGGGGGGGGGGGGGGGGGGGGGGGGGGGGGGGGGGGGGGGGGGGGGGGGGGGGGGGGGGGGGGGGGDGGGGGGGGGGGGGGGGGGGGGGGGGGGGGGGGGGGGGGGGGGGGGGGGGGGGGGGGGGGGGGGGGGGGGGGGGGGGGGGGGGGGGGGGGGGGGGGGGGGGGGGGGGGGGGGFEG*AFGGDEEF?CFCFGGGGGGCEGGGFG@GGGGFFF?FGFFFFGGGGGF>?G
@M00200:205:000000000-AKKM3:1:1101:6989:10143 1:N:0:1
ACTGGGTGTAAAGGGAGCGTAGGTGGCCTTATAAGTCAGTGGTGAAATCTCTGGGCTTAACCCAGAAATTGCCATTGATACTGTAGGGCTTGAGTATAGATGCCGTTGGCGGAATATGACATGTAGTGGTGAAATACATAGAGATGTCATAGAACACCGATTGCGAAGGCAGCTAACGAAACTATAAATGACACTGAGGCTCGAAAGTGTGGGGATCAAACAGGATTAGATACCCTCGTA
+
GGGGGGFGGGGGGGGGGGGGGGGGGGGGFGGGGGGGGGGGGGGGGGGGGGGFFGGGGGGGGGGEGGGGGGGFFDFDFFGG9FGFGGGGGGFGGGGDFFGGCCCCFFGGGGDGGGGF<EG<BFGGGGGGGFDFGGGFAEGGGGFFBFACADCEFGBFAFGGC7FCGCEGGGG@EDAFEC<CEGGCFCEDG7C9FCFFGFGF,;?EFGGG925>BEEC;CEGF6<C=6B**49C9FF=>>)A
@M00200:205:000000000-AKKM3:1:1101:10566:10143 1:N:0:1
ATTGGGTTTAAAGGGCGCGTAGGCGGCCTGTTAAGTCGAACGTGAAATCCCCGGGCTCAACCCGGGAACTGCGTCCGATACTGGCAGGCTTGAATCCGGGAGAGGGATGTGGAATTCCAGGTGTAGCGGTGAAATGCGTAGATATCTGGAGGAACACCGGTGGCGAAGGCGGCATCCTGGACCGGTATTGACGCTGAGGCGCGAAAGCCAGGGGAGCAAACGGGATTAGATACCCCTGTA
+
GGGGGGGGGGGGGGGGGGGGGGGGGGGGGGGGGGGGGGGGGGFGGGGGGGGGGGGGGGGGGGGGGGGGGGGGGGGGGGGGGGGGGGGGGGGGGGGGGGGGGGGGGGGGGGGGGGGGGGGGGFGGGGGEGDCGGGFFGGGGGGAFFFGGGGGGGGGCGGFEFGGGGGEGGGG>5CEFFGGGFGFGGGGG9CFCEGDGGGGCE3EEGEDFC=GGCE>DEFGG4CED05D?FFDFFGGG)5@F
@M00200:205:000000000-AKKM3:1:1101:25341:10146 1:N:0:1
ATTGGGCTTAAAGCGGGTGTAGGTGGCTTTGTAAGTCAGATGTGAAAGCCCAGGGCTCAACCCTGGAAGTGCATTTGAAACTGCGAAGCTTGAGTGCTAGAGAGGTTAATAGAATACCTGGTGTAGTGGTGAAATACGTAGATATCAGGTGGAACACCGGAGGCGAAGGCGGTTAACTGGCTAGACACTGACACTGAGACCCGAAAGTGCGGGGATCAAACAGGATTAGATACCCGCGTAAGA
+
GFGGGGGGGGGGGGGGGFGGGGGGGGGGGGGGGGGGGGGGGGGGGGGGGGGGGGGGGGFGGDBFGCFGGGGGGGGGFGFGGGGEGG>FGGGGG8ECEGGGGGGGGGCG9FGCGGDFGDEGG<FE9EFC8F7FGFFGDCBBA@<FEFFG@FEFGG@E<FFCCGFC+FEG@DFCECEGCFGGGEGGFE98<>FCEC49D:A?EGEGGGGFGGG7783*):FFF4C<<C*)*6479@6)755:C1>
@M00200:205:000000000-AKKM3:1:1101:21848:10148 1:N:0:1
ATTGGGCTTAAAGGGCTCGTAGGCGGTTTGTCGCGTCGGGAGTGAAAACCAGGTGCTTAACACCTGGCTTGCTTTCGATACGGGCAGACTAGAGGTATTCAGGGGAGAACGGAATTCCTGGTGTAGCGGTGAAATGCGCAGATATCAGGAGGAACACCGGTGGCGAAGGCGGTTCTCTGGGAATGACCTGACGCTGAGGAGCGAAAGTGTGGTGAGCGAACAGGATTCGGTACCCGAGTA
+
GGGGGGGGGGGGGGGGGGGGGGGGGGGGGGGGGGGGGGGGGGGGFGGGGGGGGGDFGG<FGGCGGGGGGGDCGGGGGFFFFGDGGGGGGGGG9FGGCFGGGCGGCGGGGGDD7FGFFGGGFGG=:DD:CFE7FGFECFDGDGGG9CCGGGED@EGGFGGCFCFG7>7CECGGGGD9BFDGGGGGGFGGGCFCC/95**=CEG7*?EGGFCE>*;7*95C*)9*1(>C)))(1;CFGEFFG
@M00200:205:000000000-AKKM3:1:1101:14449:10155 1:N:0:1
ATTGGGTTTAAAGGGTGCGTAGGCGGCTATTTAAGTCAGTGGTGAAATCCTGCAGCTCAACTGTAGAATTGCCATTGATACTGGATAGCTTGAGTACAGACGAGGTAGGCGGAATTTATGGTGTAGCGGTGAAATGCATAGATACCATAAAGAACCCCTATTGCGAAGGCAGCTTACTAGGCTGTAACTGACGCTGAGGCACGAAAGCGTGGGGATCAAACAGGATTAGATACCCTCGTATGAT
+
GGGGGGFGDGGGGGGGGGGGGGGGGGGGGGGGGGGGGGGGGGGGGGGGGGGGGGGGGGGGGGGGGGGGGGGGGGGGGGGGAGGGGGGGGGGGGGGGGGGGGGGGGGGGGGGGGGGGGGGGGGGGGGGGGGGGGGGGGGGGGGGGGGGGGGGGGGGGGGGGGGGDEDGGGFGGDGGGGGGGGGGGGGGGDGGGGGGGGGGGGGGGGGDFCGECCBAD:FDC6>C4=FC@AFFGGGEFFD:EGFF)
@M00200:205:000000000-AKKM3:1:1101:2213:10165 1:N:0:1
ATTGGGTTTAAAGGGCGCGTAGGCGGGATGGCAAGTCAGTCGTGAAATCTCTCGGCTCAACCGAGAAACGTCGGCTGATACTGCCGTTCTTGAGGGATGCAGAGGAGACTGGAATTCCCGGTGTAGCGGTGAAATGTGTAGAGATCGGGAGGAACACCGGTGGCGAAGGCGGGTCTCTGGGCATTTCCTGACGCTGAGGCGCGAAAGCGTGGGGAGCAAACGGGATTAGATACCCCAGTA
+
GGGGGGGGGGGGGGGGGGGFGGGGGGGGGGGGGGGGGGGGGGGGGGGGGGGGGGGGGGGGGGGGGGGFGGGGGGGGGGGGGGGGGGGEGGGGGGGGGGGGGGGGGGEGGGGGGEGDGGGGGGGGGGGGGGGGGGGGGGGGGGFGGFFEGGDGGFGGGGGGGGGGGGC7FCFGGGGGGFGGFGGGG?7CE*30CEDGGGGGGGC>5=9DEEGEGGFD@CFGFGGGFGC<46AFGG67>@FG
@M00200:205:000000000-AKKM3:1:1101:27525:10175 1:N:0:1
ACTGGGTATAAAGGGTGCGTAGGCTGTGCAGTAAGTTGGGTGTGAAATCCCCCGGCTCAACCGGGGAATTGCGCTCAAAACTACTGTGCTAGAGGAATACAGAGGTAAGCGGAACTTCGGGTGGAGCGGTGAAATGCGTTGATATCCGAAGGAACACCGGTGGCGAAAGCGGCTTACTGGGTATTTTCTGACGCTGATGCACGAAAGCTAGGGTAGCGAACGGGATTAGATACCCGAGTAAGA
+
GGGGGGGGGGGGGGGGGGGFEGGGGGGGGGGFFGGGGGGGGGGGGGGGFGGGGGGGGGGGFGFGGGGGGGGGGGFGGGGGGGFGDFGGFGGGGGGGFGGGGGGGEGGFGGDFGGGDEDF@EFFGGF@GGGGGF9FFFCEEEGCFEGFGGGGGGGGGGEGGGGGGGECGD?FGGGDGGGGGGGGGGEF7@CFDGDCCD9CF?>CEGGG*>CCCE2)*):C879CC:C72**-:C6<<)7>EC92
@M00200:205:000000000-AKKM3:1:1101:6041:10176 1:N:0:1
ATTGGGTATAAAGGGCGCGTAGGCGGCTTTGTAAGTCGGGGGTGAAAGCCTGTGGCTCAACCACAGAATTGCCTTCGATACTGCATGGCTTGAGACCGGAAGAGGTAAGTGGAACTGCGAGTGTAGAGGTGAAATTCGTAGATATTCGCAAGAACACCAGTGGCGAAGGCGGCTTACTGGTCCGGTTCTGACGCTGAGGCGCGAAAGCGTGGGGAGCAAACAGGATTAGATACCCGAGTAAGA
+
GGGGGGGGGGGGGGGGGGGGEGGGGGGEGGGGGGGGGCFGGGEGFGGGFGGGGGGGEGGGGGGGGGGFGGGFGGGGGGGGGGGGGGGGGGGGFE=FDFEGGGGGGGGGGFFGFGFGGGGGGC@<=>CFFFGGGGFGFFF@CEACFFGGDGGEFGAF@CGG:>FE>FGEGBFGGGEFCGFGGGDGD1B*+*:EEEDE5CFFEDCCEGD*:=GGGGFGFFGG*>FF6**4=?>F+,+95BFFC)6
@M00200:205:000000000-AKKM3:1:1101:27880:10184 1:N:0:1
ATTGGGTTTAAAGGGCGCGTAGGCGGTTTGTTAAGTCCGTTGTTAAAGACCGGGGCTCAACCCCGGATCGGCAGTGGGTACTGGCAGGCTTGACGGCTGGAGAGGCGAGTGGAATTACCAGTGTAGCGGTGGAATGCGTAGATACTGGTAGGAACACCCATGGCGAAGGCAGCTCGCTGGACAGCTCGTGACGCTGAGGCGCGAAAGTGTGGGGAGCGAACCGGATTAGATACCCTTGTAAGA
+
GGGGGGGGGGGGGGGGGGGGGGGGGGGGGGGGGGGGGGGGGGGGGGGGGGGGGGGGGGGGEGGGGGGGGGGGGGGGGGGGGGGGGGGGGGGGGGGGGGGGGGGGGGGGG:FGGGGGGGGGGAFFEGGGGDEEFFGGGGGGGGGGFGGGFGGGGGGGGEEGGGFGGGGGGGGGGCGGGGGDCFGGGGGEGGGFECDGGGGGGGGGECDFGEGGGGEDDGGGG):D>GG7FF<C7<8*)09ED>A
@M00200:205:000000000-AKKM3:1:1101:10504:10205 1:N:0:1
ATTGGGTTTAAAGGGTGCGTAGGCGGCCTATTAAGTCAGTGCTGAAATATCCCGGCTTAACCGGGAGGGTGGCATTGATACTGATGGGCTAGAGTACAGATGAGGTAGGCGGAATTGACGGTGTAGCGGTGAAATGCTTAGATATCGTCAAGAACACCTATAGCGAAGGCAGCTTACTAGGCTGTAACTGACGCTGAGGCACGAAAGTGTGGGGATCAAACAGGATTAGATACCCTCGTA
+
GGGGGGGGGGGGGGGGGGGGGGGGGGGGGGGGGGGGGGGGGGGGGGGGGGGGGGGGGGGGGGGGGGGGGGGGGGGGGGGGGGGGGGGGGGGGGGGGGGGGGGGGGGGGGGGGGGGGGGGGGGGGFGGGGGGGGGFGGGGFGGGGGGGGGGGGGGGGGGGGCFGGEGGGGGGGGGGGGGGFGGGGGGGGCGGFGGGDECFCEGGGGGG>EFCFGGE5FGGGGGGFBGGFFFFGG6ECFD5C
@M00200:205:000000000-AKKM3:1:1101:22673:10223 1:N:0:1
ATTGGGCATAAAGTGTGCGCAGGTGGCCGCGCAAGTCGAGTGTGAAATCCCCGAGCTTAACTTGGGAATTGCGCTCGAAACTACGTGGCTCGAGTGTGGCAGAGGAAGGTGGAATTCCACGTGTAGCGGTGAAATGCGTAGAGATGTGGAGGAACACCGATGGCGAAGGCAGCCTTCTGGGCCAACACTGACGCTCATGCACGAAAGCGTGGGGAGCAAACAGGATTAGATACCCTTGTA
+
GGGGGGGFGGGGGGGGGGGGGGGGGGGGDEGDGGGGGGGGGGGGGGGGGGGGGGGGGDGGGGFFGGECFGFGCFGGGGGGGGGGGCFFGEFGGGFFFFGGGGGGGGGGDGGGGGGGGGGGGGGGGGGGGGGFFGGGGGGGGGGGGFGFGFGGGGGGGGGGGGDGGGGGGGGGCGGDGGGGGGGE>F5EFGGG5CC5EGGGGGGGG?CFEGDGGEFDF=FDGGGGFGGFFF<C9<F>7?BG
@M00200:205:000000000-AKKM3:1:1101:18772:10250 1:N:0:1
ATTGGGTTTAAAGGGCGCGTAGGTGGCGACATAAGGCTGTGGTGAAAGTCTGGGGCTCAACTCCAGATCGGCCGTGGCAACTGTGTTGCTTGGGCACCGTAGAGGCAGATGGAATTCCGGGTGTAGCGGTGGAATGCGTAGAGATCCGGAAGAACACCAGTGGCGAAGGCGGTCTGCTGGGCGGTGAGTCCGCAAGGACTCAATAGCCGACACTGAGGCGCGACAGCGTGGGGAGCAAACAGG
+
GGGGGGGGGGGGGGGGGGGGGGGGGGGGGGGGGGGGGGGGGGGGGGGGGGGGGGGGGGGGGGGGGGGGGGGGGGGGGGGGGGGGGGGGGGGGGGGGGGGGGGGGGGGGGGGGGGGGGGGGGGGGGGGGGGGGGGFFFGGGGGGGGGGGDFGGGGGGGGGGGGGGGGGGGGGGGGGGGGGGGGGGGGGGGGGGGGGGFGGGGGGGFFGGEGGGGGFG?FGGGGGGFGGBEEFGG5EGF@:C<<F
@M00200:205:000000000-AKKM3:1:1101:5439:10261 1:N:0:1
ATTGGGTTTAAAGGGCGCGTAGGCGGTTTGTTAAGTCCGTTGTCAAAGACCGGGGCTCAACCCCGGAATGGCAGTGGGTACTGGCAGGCTGGACGGCTGGAGAGGCGAGTGGAATTACCAGTGTAGCGGTGGAATGCGTAGATACTGGTAGGAACACCCATGGCGAAGGCAGCTCGCTGGACAGCTCGTGACGCTGAGGCGCGAAAGTGTGGGGAGCGAACAGGATTAGATACCCGAGTAAG
+
GGGGGGGGGGGGGGGGGGGEGGGGGGFFGGGDGGGGGGGGGGGGGGGGGGGGGGGGGGGGGGGGGGGGGGGGGGEGGGCFGGGGGGGGGFGGGGGGG>FGGGGGGGGCFCFGFFGGGGGGGEGGGGGGGEFGFGEGGGEGGDFGFFGGFGGGFGGGG7FGGGGGDEGGGGGGG?FECCFGGGGGCFEEE<C8=CCEGGGGGGGGCGG7C+CEGGFG@GEG)CF529*46F4C9,<<.>@CFF
@M00200:205:000000000-AKKM3:1:1101:7041:10272 1:N:0:1
ATTGGGTATAAAGTGCGCGTAGGCGGGATGGCAAGTCAGTCGTGAAATCTCTCGGCTCAACCGAGAAACGTCGGCTGATACTGCCGTTCTTGAGGGATGCAGAGGAGACTGGAATTCCCGGTGTAGCGGTGAAATGTGTAGAGATCGGGAGGAACACCGGTGGCGAAGGCGGGTCTCTGGGCATTTCCTGACGCTGAGGCGCGAAAGCGTGGGGAGCAAACGGGATTAGATACCCGAGTA
+
GGGGGGGGGGGGGGGGGGGGGGGGGGGGGGGGGGGGGGGGGGGGGGGGGGGGGGGGGGGGGGGGGGGGGGGGGGGGGGGGGGGGGGGGGGGGGDFGGGGGGGGGGGGGGGGGGGGGGGGGGGGGGFGGGGGGGGGGGGGGGGGGGGGGGGGGGGGGGGGGGGGGGGGGG7FGGGDGGGGGGFGGGGGGGFDGG5*::CGFEGDCCCCCECEGGG)9>FGGGGGG<3>>69)2<8@DFDFG
@M00200:205:000000000-AKKM3:1:1101:16766:10273 1:N:0:1
ATTGGGCTTAAAGGGTGCGTAGGCGGCCCTGTAAGTCAGTGCTGAAATATCCCGGCTTAACTGGGAGGGTGGCATTGATACTGCGGGGCTAGAGTACAGATGAGGTAGGCGGAATTGACGGTGTAGCGGTGAAATGCTTAGATATCGTCAAGAACACCTATAGCGAAGGCAGCTTACTAGGCTGTAACTGACGCTGAGGCACGAAAGTGTGGGGATCAAACAGGATTAGATACCCGAGTA
+
GGGGGGGGGGGGGGGGGGGGGGGGGGGGGGGGGGGGGGGGGGGGGGGGGGFFGGGGGDGGGCFGGGGGGGGGGGGGGGGGGGGGGGGGGGGGFGGGGGGGGGGGFFGGGGGGGGGGGFEGGGGGGG9CEFGGGGGGGGGGGGGFGGGEFGGGGGGGGGGGGGGGGGGEGGGGDGGFGGGGFGGGGGGGGD7>E58EE5CFEGGGGGDCFGGDGGFGFGGGFGGGFG72FFAGFF8<5@FG
@M00200:205:000000000-AKKM3:1:1101:20751:10291 1:N:0:1
ACTGGGCTTAAAGGGCGCGTAGGCGGGCCACATAGTCAGGGGTGAAATCCCCCGGCTTAACCGGGGAACCGCTTTTGATACTAGTGGCCTCGAGGGAGGTAGGGGCGTGCGGAACTTCCGGTGGAGCGGTGAAATGCGTTGATATCGGAAGGAACTCCGGTGGCGAAAGCGGCGCGCTGGACCTCTTCTGACGCTGAGGCGCGAAAGCTAGGGGAGCGAACGGGATTAGATACCCTTGTA
+
GGGFGGGAFGGGGGGGGCFGGGGGGEC7@CD,CFEGGAFGGGFGDGGFGGGCFGEGG7EFG,CCFGGG?=FGE+=?FGAFFFDEFGGGGGGGGCCF:3CBFGFGGGGGGGGDGGGF<FGGGEGGGGCFGGGGGGGDGGGGGGGGGFGG:FCGFGGBFGGGGGGGGGGGGGGGGDC8CEEC5FE60:+<+:FGDE3EGGGGDGGGGGGGCFECFCBC@EEEGCCGFDG)97AFEGGGFF=F
@M00200:205:000000000-AKKM3:1:1101:6002:10296 1:N:0:1
ATTGGGCATAAAGGGCGCGTAGGCGGCCTGTTAAGTCGGACGTGAAATCCCTCGGCTCAACCGGGGAACTGCGTCCGATACTGGCGGGCTTGAATTCGGGAGAGGGATGTGGAATTCCAGGTGTAGCGGTGAAATGCGTAGATATCTGGAGGAACACCGGTGGCGAAGGCGGCATCCTGGACCGACATTGACGCTGAGGCGCGAAAGCCAGGGGAGCAAACGGGATTAGATACCCCTGTAAGA
+
GGGGGGGGGGGGGGGGGGGGGGGGGGGGGGGGGGGGGGGGGGGGGGGGGGGGGGGGGGGGGGGGGGGGGGFGGGDGGGGGGGGGGGGGFGGGGGGCFGFGGGGGGGGFGGGGGGGGGGGGGGFDFFFGGFGFGGCFCFGGGG@F9FGGGGFGGGGGGGFCCFEBEGB@EGGGCED6CFDD@8EEG8C??C:<CE*ACFGEED5:E8D<=>1AEE)78CGF5DGD:3C2?=2?7A6D3>4CF::
@M00200:205:000000000-AKKM3:1:1101:5445:10297 1:N:0:1
ATTGGGTTTAAAGGGTGCGCAGGCGGGGATCTAAGTCAGGGGTGAAAGACGGTGGCTCAACCATCGCAGTGCCTTTGATACTGGATTCCTTGAATATACCTGAGGTAGGCGGAATGTGGCAAGTAGCGGTGAAATGCATAGATATGCCACAGAACACCGATTGCGAAGGCAGCTTACCAAAGTATGATTGACGCTGAGGCACGAAAGCGTGGGGATCGAACAGGATTAGATACCCTGGTA
+
GGGGGGGGGGGGGGGGGGGGGGGGGGGGGGGGGGGGGGGGGGGGGGGGGGGGGGGGGGGGGGGGGGGGGGGGGGGGGGGGGGGGGGGGGGGGGGGGGGEFGGGGGGGGGGGGEGGGGGGGGGGGGGGGGGGGGGGGGGGGGG=FGGFFGGGGGGGGFGEGGGGGEGGGGGGGCGGDFFGGGGGGGGGGGCCGEEGGGFGGGGGGGGGGDEGGEGFDFCCGFGFF?FDBFFAG9AFGFFFG
@M00200:205:000000000-AKKM3:1:1101:24550:10302 1:N:0:1
ATTGGGTTTAAAGGGTGCGTAGGCGGCCTATCAAGTCAGTTCTGAAATATCCCGGCTTAACCGGGAGGGTGGGATTGATACTGATGGGCTTGAGTAGAGGCGAGGTAGGCGGAATTGACGGTGTAGCGGTGAAATGCTTAGATATCGTCAAGAACACCGATAGTGTAGACAGCTTACTAGACTCAAACTGACGCTGAGGCACGAAAGTGTGGGGATCAAACAGGATTAGATACCCCAGTAAGA
+
EEFGGG@@@FEGGFEFGGGGGGGGGGGG7F,,C@FFGGF6;FEFGGGGGFFC6BFGGDGGGG7@FEGG7FFD74EEFGGGGGG,FFGGGG8@<,CF,,C,BFFGGFFGGFGCEGG,B9F@FGGGAGGGGCGGECCFG<DGGGGFGG>@B7CGGGG,<:FEC:>;@2@AEEGFFCFGGGG9BFFCF?EEGGCCEGGG5*CFEFGGGCG:ACC>C*)*5*+<>FGFB7>3=@D7F@CF35;E7<<
@M00200:205:000000000-AKKM3:1:1101:17020:10324 1:N:0:1
ATTGGGTGTAAAGGGTGCGTAGGCGGGTTGATAAGTCCGTGGTGAAATCTCCGAGCTTAACTCGGAAACTGCCGTGGATACTATTGATCTTGAATATCGTGGAGGTAAGCGGAATATGTCATGTAGCGGTGAAATGCTTAGATATGATACAGAACACCGATTGCGAAGGCAGCTCACTAAGCAGTTATTGACGCTGAGGCACGAAAGCGTGGGGATCAAACAGGATTAGATACCCCTGTAAGA
+
GGGGGGGGGGGGGGGGGGGGGGGGGGGGGGGGGGGGGGGGGGGGGGGGGGGGGGGGGGGGGGGGGGGGGGGGGGGGGGGGGGGGGGGGGGGGGGGGFCGGGGGGGGGGGGGGGGGGGGGGGGGGGFGGGGGGGGGGGGGGGGGGGGGGGGGGGGGGGGGGGGGGGGGGGGGGGGGGGGGGGGGGGGGGGGGGGGGGGGFGEGDGGG3FGECFEGBGAGFFGFGGFGFFFFFGGGGF:F@FG2A
@M00200:205:000000000-AKKM3:1:1101:7142:10326 1:N:0:1
ATTGGGTTTAAAGCGCGTGTAGGCGGCCATGCAAGTCGGGCGTGAAATCCCACGGCTCAACCGTGGAAGTGCACTCGAAACTGCGTGGCTAGAGTCCTGGAGAGGAAGGTGGAATGCTTGGTGTAGAGGTGAAATTCGTAGATATCAAGCGGAACACCGGTGGCGAAGGCGGCCTTCTGGACAGTGACTGACGCTGAGACGCGAAAGCGTGGGGAGCAAACAGGATTAGATACCCTTGTA
+
GGGGGGGGGGGGGGGDGGGGGGGGGGGGGGGFGGGGFGDCCFFEGGGGGGGGGGGGGGGGGGGGGGGGCGGGGFFGFGFGGGGGEFEEGGCGGGBEFBFCCGEFGGFEGBBFFGDBEGAFGGFFGGGGGGFGFGGGGGGGGGCGGGFCF<FGGGDDCGGEFGG7EGGGEG@CEGGGGGGGCCFFFCCFFGGGGGGCCGGF5DGGGEDFG=EEGG3C@FFGGFGGFGFD?FBDFEGG4FFF
@M00200:205:000000000-AKKM3:1:1101:24635:10351 1:N:0:1
ATTGGGTGTAAAGCGCGCGTAGGTGGCTTGGTAAGTCCATGGTGAAATCCCTCGGCTCAACCGAGGAACTGCCGTGGATACTGCCGAGCTTGAGTTCGGGAGGGGTGAATGGAACTCTCGGTGTAGCGGTGAAATGCGTAGATATCGAGAGGAACGCCGGTGGCGAAAGCGACTCACTGGACCGTAACTGACACTGAGGCGCGAAAGCTAGGGGAGCAAACAGGATTAGATACCCCAGTA
+
F@FGGGGCGGGGGGGCGGG@FGGCFGFEFEGGFGGGGGG9FGGGGGG<FGG8F@FGGGGGGGGGGGFCEGGGGGG7FFGGGGGGFEGGGGGGGGGGGGGG7F46F444EFGGGGFEGGGGGGGGGGGGGGGGGGGFGDGGGGGGGGGGGB7FFGGGCFCEGCDFGGGFGFGCGEEGGFCGCGGGG8EGGGGGCGGG?EGFEDECEEDGFFGGGGEGFG8CFFGC6FFBFFAGGGG*7@?F
@M00200:205:000000000-AKKM3:1:1101:6301:10361 1:N:0:1
ATTGGGTATAAAGGGAGCGTAGGTGGCCTTATAAGTCAGTGGTGAAATCTCTGGGCTTAACCCAGAAATTGCCATTGATACTGTAGGGCTTGAGTATAGTTGCCGTTGGCGGAATATGACATGTAGTGGTGAAATACATAGAGATGTCATAGAACACCGATTGCGAAGGCAGCTGACGAAACTATAACTGACACTGAGGCTCGAAAGTGCGGGGATCAAACAGGATTAGATACCCTGGTA
+
GGGGGGGGGGGGGGGGGGGGGGGGGGGGGGGGGGGGGGGGGGGGGGGGGGGGGGGGGGGGGGGGGGGGGGGGGGGGGGGGGGGGGGGGGGGGGGGGGGGGGGGGGGGGGGGGGGGGGGGGGGGGGGGGGGGGGGA<EFFFDFGFGGGFG<FGGGFGFGDGGGGGGGGGGFGGCGGGGGGGGGGGGGGGGGGFGGGGGGGGGGCEGGGGCFCEEEBCFFFGFGGG?*:EFA)CFGE*AFFG
@M00200:205:000000000-AKKM3:1:1101:19968:10362 1:N:0:1
ACTGGGTTTAAAGGGTGCGTAGGCGGCCAAGTAAGTCAGGAGTGAAAGTTTGCGGCTCAACCGTAAAATTGCTTTTGATACTGCTTAGCTGGAATTAGGATGAGGTCAGCGGAATGTGGCATGTAGCGGTGAAATGCATAGATATGCCATAGAACACCAATTGCGAAGGCAGCTGGCTAGACCTGGATTGACGCTGAGGCACGAAAGCGTGGGGAGCGAACAGGATTAGATACCCGAGTAAGA
+
GGGGGGGGGGGGGGGGGGGGGGGGGGGGGGGGGGGGGGGGGGGGGGGGGGGGGGGGGGGGGGGGGGGGGGGGGGGGGGGGGGGGGGGGGGGGGGGGGGGGGGGGGGGGGGGGEGGGGGGGGGGGGGGGGGGGGGGGGGGGGGGGGGGGGGGGGGGGGGGGGGGGGGGGG7FGGGGGGGGGGGGGFGGGGGFFGGGGGGFGGGGEGGGGG=EEGGFGDGGC55@F@C>?FF>GFG+>:5<EGFA
@M00200:205:000000000-AKKM3:1:1101:23616:10379 1:N:0:1
ACTGGGTTTAAAGGGTGCGTAGGTGGTTGTGCAAGTCTGATGTGAAATCTCCGGGCTCAACCCGGAAATGGCATTGGAAACTGCATGGCTAGAGGGTTGGAGGGGGGACTGGAATACTTGGTGTAGCAGTGAAATGCGTAGATATCAAGTGGAACACCAGTGGCGAAGGCGAGTCCCTGGACAACACCTGACACTGAGGCACGAAAGCTAGGGGAGCAAACAGGATTAGATACCCTTGTA
+
GGGGGGGGGGGGGGGGGGGGGGGGGGGGGGGGGGGGGGGGGGGGGGGGGGGGGGGGGGGGGGGGGGFCFFGFGGGGGGGGGGGGGGGGGGGGGGGGFGGGGGGGGGGGGGGGGGGGGGGGGGGGGGGGGGGGGGGGGGGGGGGGGGGGGGGGGGGGGGGGGGGGGGGGGGGGGGGGGGGGGGGGGGGGGGGGGGGGGGGGGGGGGGGGGGGGGEFGFGGGGGGF:C7?FFFGGGCFFFFG
@M00200:205:000000000-AKKM3:1:1101:4737:10379 1:N:0:1
ATTGGGTTTAAAGCGTGTGTAGGCGGACTTCTAAGTGCCTTGTGAAATTCCACGGCTCAACCGTGGAACTGCTGGGCATACTGGGAGTCTTGGGCCATTCAGGGGTAACTGGAACAAGCGGTGGAGCGGTGAAATGCGTAGATATCGCGTGGAACGCCGAAGGTGAAAACAGGTTGCTGGGGATGTGCCGACGCTGAGACACGAAAGCCAGGGGAGCAAACGGGATTAGATACCCGAGTA
+
DFFGGACFEGGGGGG6B@DGGFCGGG>CGG<<FFGGCAAEGGEFFGC,,<<F<F@FEFGDGGDGG>CC,CCFGGC7AFGGFGGG8C@BFFFFCE<FFGFF9@9FC+4B=EAFGF,49F,?CFGECFDFEGGGGFF9?FFGECDGFG+F+8:C@AC@FGGG7*<:CC3FCFEFC,,>BD<:E5A5:<FGGG=GG*/*=59?6CG8:ED4=F@FC>@5>FCEC5*9(9F2FFAG9<+9)8.*
@M00200:205:000000000-AKKM3:1:1101:25751:10401 1:N:0:1
ATTGGGTTTAAAGCGTGCGTAGGTGGTTCGTTAAGTCTGATGTGAAAGCCCTGGGCTCAACCTGGGAATGGCATTGGATACTGGCGACCTAGAGTGCGGTAGAGGGGTGTGGAATTCCCGGTGTAGCAGTGAAATGCGTAGATATCGGGAGGAACATCTGTGGCGAAGGCGACACCCTGGACCAGCACTGACACTGAGGCACGAAAGCGTGGGGAGCAAACAGGATTAGATACCCTTGTA
+
CGGGGGCFCGFGFGG;@;FFEGGEFGGG<F6E@EGGGGGEEFFAFFGCFGGGGGGGGGFGGGGFFGGFAFGGFFEEEGGCFFGGGGGEFGFFFDGFGGGFFGGGGGDE@FGGGFGFCFFGGGEGGGFCFGGGGFGGGGGGGDDFGC:BF=:FCCGG=FGGGGCEGGCFGGGDEEGCGFGGGGGFGCF8EFGGCFFGF6=**8CECC3*=*:<<>AC>F?FD<E7(6>8664>+<<=:FFC
@M00200:205:000000000-AKKM3:1:1101:2114:10412 1:N:0:1
ACTGGGTTTAAAGGGTGCGTAGGCGGCGCGGAAAGTTGGGTGTGAAATCCCTCGGCTCAACCGAGGAACTGCGCCCAAAACTACCGTGCTCGAGGAAGATAGAGGTGAGCGGAACTCACGGTGGAGCGGTGAAATGCGTTGATATCGTGAGGAACACCCGTGGCGAAAGCGGCTCACTGGGCCTTTTCTGACGCTGAGGAACGAAAGCCAGGGTAGCGAACGGGATTAGATACCCTGGTA
+
GFEGGGGGGGGGGGGGGGGGG@@EEGGD>EGGGGGGGGGGGGGGGGGEGGGFGGGGCGFGGGGGEGFFDFDGDFGGGFFFGFFG8BEEGFFGCFCF,A=BFCGGFFDGGGECFEGGGFGFEDFEFCDGGCBFFFFGGGGECGGGGGGGGGDCGGGGFF7FFFGDGGG7EFFCEGGGGG96*;CGDGEG?DCFEGDEG>F6CFGDEEG48*18C*9C4:EEDG=D(99<*4:>CFGGF3@F
@M00200:205:000000000-AKKM3:1:1101:16971:10413 1:N:0:1
ATTGGGTATAAAGGGCTCGTAGGCGGTTTGTCGCGTCGGGAGTGAAAACTCAGGGCTCAACCCTGAGCGTGCTTCCGATACGGGCAGACTAGAGGTATGCAGGGGAGAACGGAATTCCTGGTGTAGCGGTGGAATGCGCAGATATCAGGAGGAACACCGGTGGCGAAGGCGGTTCTCTGGGCATTACCTGACGCTGAGGAGCGAAAGCATGGGGAGCGAACAGGATTAGATACCCGCGTA
+
GGGGGGGGGGGGGGGGGGGGGGGGGGGGGGGGGGGGGGGGGGGGGGGGGGGGGGGGGGGGGGGGGGGGGGGGGGGGGGGGGGGGGGGGGGGGGGGGGGGGGGGGGGGGGGGGGGGGGGGGGCFGGGGGGGGGGGDGGGGGGGFGGGGGGGGGGGGGGGGGGGGGGGGGGFGGGGGGGGGGGGGGGGCGGGGGGGDEDGF7EFGEGGGFEFGGGGEG@GGDGGGGFF7<F?<FFCFCBE5C
@M00200:205:000000000-AKKM3:1:1101:16557:10419 1:N:0:1
ATTGGGTGTAAAGAGCGTGTAGGCGGTCCGGTAAGTCAGCTGTGAAAGTCAAGGGCTCAACCCTTGAATGCCGGTTGATACTGTCGGGCTAGAGTCCGGAAGAGGCGAGTGGAATTCCCGGTGTAGCGGTGAAATGCGCAGATATCGGGAGGAACACCAATGGCGAAGGCAGCTCGCTGGGACGGTACTGACGCTGAGACGCGAAAGCGTGGGGAGCAAACAGGATTAGATACCCCCGTAAGA
+
GGGGGGGGGGGGGGGGGGG@FGGGGGGGGGGGGGGGGGGGGGGGGGGFFGGGGGGGGGGGGGGGGGGGGGGGGGGGGGGGCGGAFGGGGGGGGGGGGGGGGGGGGGGGGGGGGFGGGGGEGGGGGGGGGEFGGGGGGGGGGGGGGGGGGGGGDGGGGGGGGGGGGGGGGGGGDFGCEDGEGGGCEGGGFGGCGGGGGGGGGGEEEGDGGEEGGGFGBGFGGGGFB77<@@AGCGG*8;BGCBF
@M00200:205:000000000-AKKM3:1:1101:16046:10423 1:N:0:1
ATTGGGTGTAAAGAGCGTGTAGGCGGCCAGGCAGGTCCGTTGTGAAAACTAGAGGCTTAACCTCTAGAGGTCGATGGAAACCGTCTGGCTAGAGTCCGGAAGAGGAGAGTGGAATTCCTGGTGTAGCGGTGAAATGCGCAGATATCAGGAGGAACACCGGTGGCGAAGGCGGGTCTCTGGGTAGTAACTGACGCTGAGGAGCGAAAGCGTGGGTAGCGAACAGGATTAGATACCCGCGTA
+
GGGGGGGGGGGGGGGGGGGGGGGGGGGGGGGGGGGGGGGGGGGGGGGGGGGGGGGGGGGGGGGGGGGGGGGGGGGGGGGGGGGGGGGGGGGGGGGGGGGGGGGGGGGGGGGGGGGGGGGGGGGGGGGGGGGGGGGGGGGGGGGGGGGGGGGGGFGCGGGGGGGGGGGGGGGGGGGG9BFFGGGGGGGFGGGGGGGGGGGGGGGGGGGGGGGGGGFGFGGGCGGGFFG?FF<GFFFDEFFG
@M00200:205:000000000-AKKM3:1:1101:17051:10445 1:N:0:1
ACTGGGCTTAAAGTGTGCGCAGGCGGCGTCGCAAGTCGAGTGTGAAAGCCCCGGGCTTAACTTGGGAATTGCGCTCGAAACTACGGTGCTGGAGTGTGGCAGAGGAAGGTGGAATTCCACGTGTAGCGGTGAAATGCGTAGAGATGTGGAGGAACACCAATGGCGAAGGCAGCCTTCTGGGCCAACACTGACGCTCATGCACGAAAGCGTGGGGAGCAAACAGGATTAGATACCCCTGTA
+
GGGGGGGGGGGGGFGGGGGGGGGGGGGGFGGGGGGGGGGGGGGGGGGGGGFGGGGGGFGGGGGGGGGGGGGGGGGGGGGGGGGGGGGGGGGGGGGGFGEDFFFGGGFGGGGGGGGGGGGGDGGGGGGGGEGGGGGGGGGGGGGGGGGGGGGGGGGFGFFGGFGGGGGGDCGGEGGGGFGGG5C>BCFEGDGGDGDE=CFGGGFCEGGGG>EEGCEG3FFFGFDDFFGFFBADC6CD5<6:
@M00200:205:000000000-AKKM3:1:1101:8255:10446 1:N:0:1
ACTGGGCATAAAGGGCTCGTAGGCGGCCAACTAAGTCGGACGTGAAATCCCCAGGCTCAACCTGGGAACTGCGTCCGATACTGGATGGCTTGAATCCGGGAGAGGGATGCAGAATTCCAGGTGTAGCGGTGAAATGCGTAGATATCTGGAGGAATACCGGTGGCGAAGGCGGCATCCTGGACCGGCATTGACGCTGAGGAGCGAAAGCCAGGGGAGCAAACGGGATTAGATACCCGTGTA
+
GGGGGGGGGGGGGGGGGGGGGFGGGGGGGGFFGGGFGGGGGGGGGGGGFGGGGGGG@FGGGGGGGGGGGGGGGGGGGGGGGGGGGGGGGGGGGGGGGGGGGGGGGGGGGGFFGGGGGFFGGGGFCFDGGGGGGGDFGGGCCGGGFGGGDCFGGGDCEDFDEGC>EGC*>FFGEGGGGCFGGEGCEGGGE=FCGGG55CGFG5CEECDFGGGGGGEGEG*CFG=31943=FAFCC+1055:
@M00200:205:000000000-AKKM3:1:1101:28215:10455 1:N:0:1
ACTGGGTTTAAAGCGTGCGCAGGCGGTTTGCTAAGACAGGTGTGAAATCCCCGGGCTTAACCTGGGAACTGCGCTTGTAACTGGCAAGCTAGAGTGTGGCAGAGGGGGGTGGAATTCCACGTGTAGCAGTGAAATGCGTAGAGATGTGGAGGAACACCGATGGCGAAGGCAGCCCCCTGGGCTAACACTGACGCTCATGCACGAAAGCGTGGGGAGCAAACAGGATTAGATACCCTTGTA
+
GGGGGGGGGGGGGGGGGGGGGGGGGGGGGGGGGGGGGGGGGGGGGGGGGGGGGGGGGGGGGGGGGGGGGGGGGGGGGGGGGGGGGGGGGGGGGGGGGGGGGGGGGGGGGGGDFGGGGGGGGGGGGGCFGGGGDCFGGGFGGGFFGGGGGGGGGGGGGGGGGGGGGGGGGGGGGGGEEGG>CFEFGFGGGGGGGD<EEGGFFGCEGGDGEGGGGGFC@GGGGGGF:CC299<FGFE0<57C
@M00200:205:000000000-AKKM3:1:1101:10193:10460 1:N:0:1
ATTGGGCATAAAGCGTGCGTAGGTGGTCGCTCGCGTGCAATGCGAAATCCTGTGGCTCAACCATATGGACTGTGTTGCATACGGGGTGACTAGAGGACGGCAGAGGCAAGTGGAATTAGCGGTGTAGCAGTGAAATGCGTAGATATCGCTAGGAACACCAATGGCGAAGGCAGCTTGCTGGGCCGCCCCTGACACTGAGGCACGAAAGCGTGGGGAGCAAACAGGATTAGATACCCCTGTA
+
GGGGGGGGGGGGGGGGGGGGGGGGGGGGGGGGGGGGGGGGGGGGGGGGGGGGGGGGGGGGGGGGGGGGGGGGGGGGGGGGGGGGGGGGGGGGGGGGGGGGGGGFFGGGGG?FGGGGGGGGGGEFGGGFGGFGGGGGGGGGGGGGGGGGGGEFGGGGGGGGCCCFFGGGGGGFGGGDFFGGGGGFCGCCGGFFEFFGGEGF=DCGGEDD?CEGGGDD:EGGGGFG6<F>?FAC+0<FFFFGF
@M00200:205:000000000-AKKM3:1:1101:22205:10460 1:N:0:1
ACTGGGCTTAAAGGGCGCGTAGGCGGCGCAACAAGTCACTCGTGAAATCTCCGGGCTTAACCCGGAGCGGCCAAGTGATACTGTCGTGCTAGAGTGCGGAAGGGGCTACTGGAATTCTCGGTGTAGCGGTGAAATGCGCAGATATCGAGAGGAACACCTGCGGCGAAGGCGGGTAGCTGGGCCGACACTGACGCTGAGGCGCGAAAGCCAGGGGAGCGAACGGGATTAGATACCCGCGTA
+
G@FEEG<F@FFGGGGGGGGGGGGGGGGE7FGGGGGGGEGD,CFFGGGGGFGFGCFGE=CFGGGGDEGGGGDEGGEBEEGFGGGEGG@CEGGGGGFGGGE:FE7>ECCF>>FGFGFGGGFGGGDGFGGEGEGFGGGGGG*>FGGGEGG7BFGGGGGGCB,<,=FGGEGGGGGGDC?ECFGGDCFGE>EE?CCFGGDGGGGGEGCCCGGFFCFCEC3)8EEGGD8>?94<=F<GGGGG<5)2
@M00200:205:000000000-AKKM3:1:1101:12318:10467 1:N:0:1
ATTGGGTTTAAAGGGTGCGCAGGCGGCTCTCCAAGCCCGTGGTGAAAGGCTCCGGCCCAACCGGGGACGGTCTTCGGGGACTGGAGAGCTCGGGCGAGCTAGGGGTCTGTGGAACTCCCGGTGGAGCGGTGAAATGTGTTGAGATCGGGAGGAACGCCGGTGGCGAAAGCGACAGACTGGGGCTTGGCCGACGCTCAGGCACGAAAGCCAGGGGAGCGAACGGGATTAGATACCCGTGTA
+
GGGGGGGGGGGGGGGGGGGGGGGGGGGGGGGGGGGGGGGGGGGGGGGGGGGGGGGGGGGGGGGGGGGGGGGGGGGGGGGFGGGGGGGGGGGGGDGGGGGGGGGGGGGGGGGGGGGGGGGGGGGGDFGGGGGGGGGGGGGGGGGFCFGGGGGGGGGGFGGGFGGGGGGGGGEGGGGGGGGGGGGDFGGGGGGDGGGGGGFFGGCEEGGGGGGGGGFGFGGGGDEGBG4<F?>GGFGGEF>F
@M00200:205:000000000-AKKM3:1:1101:20981:10471 1:N:0:1
ATTGGGTGTAAAGGGCGTGTAGGCGGTCTGCTAAGTCATGTGTGAAATCCCTCGGCTTAACCGAGGAACGACGCATGAAACTGGCAAGCTAGAGTACCAAAGAGGGGGGTGGAATTCCCGGTGTAGCGGTGAAATGCGTAGATATCGGGAGGAACACCGGTGGCGAAGGCGGCCCCCTGGTTGGATACTGACGCTGAGACGCGAAAGCGTGGGGAGCTAACAGGATTAGATACCCCAGTA
+
GGGGGGGGGGGGGGGGGGGGGGGGGGGGGGGGGGGGGFGGGGGGGGGGGGGGGGGGGGGGGGGGEGGGGGGGGGGGGGGGGGGGGGGGGGGGGGGGGGGGGGGGGGGGGGGGGGGGGGGGGEGGGGGGGGGGGGGGGGGGGGGGGGGGGGGGGGGGGGGGGGGGGGGGGGGGGGGGGGGG6EEDGGGGGGGGGGDGGGGGGGGGGGGGGCEGGG@GFGG?CGGGFGFBFF2?<CGGFF:?
@M00200:205:000000000-AKKM3:1:1101:11200:10500 1:N:0:1
ACTGGGTGTAAAGGGCGCGTAGGCGGCTCGCCAAGTCAGGTGTGAAAGCCCAGGGCTCAACTCTGGAACGTCACCTGAAACTGGTGGGCTAGAGTGCGGAAGAGGCACCTGGAATTCCCAGTGTAGCGGTGAAATGCGTAGATATTGGGAAGAACACCGGAGGCGAAGGCGGGGTGCTGGGCCGACACTGACGCTGAGGCGCGAAAGCCAGGGGAGCGAACGGGATTAGATACCCGAGTAAG
+
GGGGGGGGGGGGGGGGGGGGGGGGGGGGGGGGGGGGGGGGGGGGGGGGGGGGGGGGGGGGGGGGGGGGGGGGGGGGGGGGGFGGGGGGGGGGGGGGGGGGGGGGGGGGGGGGGGGGGGGGGFGGGGGGGGGGGGGGGGEGFGGGGGGGGGFGGGGGGEGGGGGGGGGGGFGEGGGGGGGGGGGDEGEEFGGGGGGGGEFGGGGGGEDF6:C>CEFG>GGGDCED4C*.9F9CEE6>>>5=>A
@M00200:205:000000000-AKKM3:1:1101:3431:10512 1:N:0:1
ACTGGGCTTAAAGGGTGCGTAGGCGGTCTATTAAGTCAGTGGTGAAATATCGCAGCTTAACTGTGAGGGTGCCATTGATACTGATGGACTTGAGTGAAGTCGAAGTAGGCGGAATTGACGGTGTAGCGGTGAAATGCTTAGATATCGTCAAGAACACCGATAGTGAAGACAGCTTACTAGGCTTATACTGCCGATGAGGCACGAAAGTGTGGGGATCAAACAGGATTAGATACCCTAGTAAGTT
+
GFFAFF9ECEGGGGGGGGCFGGCCGGEGGGGDDEFCCFGFGA<DFGGGECFECG@GCEFFG@FGFFFFE@CCEEFFGFGAFFGGGFG8,,,C<EE?CAFF,B?EEFEFFF7FCE7EGGGGGFFEG9CEGF:+,A,,?F,4AD<9=A@63A><FFFF8=+3C@:ECFF9F:7D?FDC8A,,@,@>F,@E79,559**2:@CG***4*2+4=CCGG>7>EG?FGGFFFG8/39+B:7=;;++3.)/
@M00200:205:000000000-AKKM3:1:1101:11165:10513 1:N:0:1
ATTGGGTGTAAAGGGCGCGTAGGTGGCGACATAAGGCTGTGGTGAAAGTCTGGGGCTCAACTCCAGATCGGCCGTGGCAACTGTGTCGCTTGGGCACTGTAGAGGCAGATGGAATTCCGGGTGTAGCGGTGGAATGCGTAGAGATCCGGAAGAACACCAGTGGCGAAGGCGGTCTGCTGGGCAGTGAACCCGCGAGGGTTCAATAGCCGACACTGAGGCGCGACAGCGTGGGGAGAAAACAGG
+
GGGGGGGGGGGGGGGGGGGGGGGGGGGGGGGGGGGGGGGGGGGGGGGGGGGGGGGGGGGGGGGGGGGGGGGGGGGGGGGGGGGGGGGGGGCGGGGGGFGGGGGGGGGEGGGGGGGGGGGGGGGGGGGGGGGGGGGGGGGGGGGGGFFGGGGGGGGDFFGGGFGGGGGGGGGGGGGGG,CGD5FGGGGGGGGG=ECEEGGCGDF7::FFGG5EDC=>7*;C)7CGBGGFFF>GE5C*7?F6D76
@M00200:205:000000000-AKKM3:1:1101:2446:10545 1:N:0:1
ATTGGGTTTAAAGGGTGCGTAGGCGGCGCGTCAAGTCAGTTGTGAAATCTTAAGGCTTAACCTTAAACGGTCAACTGATACTGTCGTGCTAGAGTGCAGAAGGGGCAATCGGAATTCTTGGTGTAGCGGTGAAATGCGTAGATATCAAGAGGAACACCTGAGGTGAAGACGGGTTGCTGGGCTGACACTGACGCTGAGGCACGAAAGCTAGGGTAGCAAACGGGATTAGATACCCCAGTAAGA
+
FGGGGGGGGGGGGGGGGGGGGGGGGGGGGGGGGGGGGGGGGGGGGGGGGGGGGGGGGGGGGGGGFGGGDEGGGGGGFGGGGGGGACC=FGFFGFFGFGGGFFGGDFGFGFGDGGG@EFGFGFDGGCFGGGGGGGFGGGGGGGGGGFGF=AFCBFFFFC:EFG7B+,>FEGGG*4@BFGGCE,=CC:D,A9<8EGD=EFF5=6*;CEGGFE@EFGA3;FGD*7CC;<C)**6CCC+97>6?:-6
@M00200:205:000000000-AKKM3:1:1101:21893:10556 1:N:0:1
ATTGGGTTTAAAGCGTGTGTAGGCGGGTCGTTAAGTACCTTGTGAAATCCCATGGCTCAACCATGGAACTGCTGGGTATACTGGCGATCTTGTGCAACCTAGGGGCGAGCGGAACAGATGGTGGAGCGGTGAAATGCGTAGATATCATTTGGAACGCCAATGGTGAAAACAGGTAGCTGGGAGTGTGCTGACGCTGAGACACGAAAGCCAGGGGAGCAAACGGGATTAGATACCCGGGTA
+
GGGGGGGGGGGGGGGFG@FGGGGGGGGGDCFFGGGGGAEFGGGGGGGGGGGEFGGGGGGGGGGGGFGGGGGGGGCFGGGGGGGFCGGGGGCGGGGGGGGGGGGGGGGGGCGGGGCDEFCGGGGGGGGGGGGGGGGGGGGGGGGGGGFFGGGGGGGGFGGEFGG;C@FFFGGG>BCFGGGFGGE=FGFFGCC8;EDGGGFGFGGGGGGG:6FGGGF3<GCGGGEGFGGFFF>FGGFDFFFE
@M00200:205:000000000-AKKM3:1:1101:17545:10576 1:N:0:1
ATTGGGTATAAAGGGCGCGTAGGCGGCCGGATAAGTCGGGGGTGAAATCCTGTGGCTCAACCACAGGGCTGCCTCCGAGACTGTCGGGCTCGAGCACAGTAGAGGCAGGTGGAATTCCCGGTGTAGCGGTGGAATGCGTAGAGATCGGGAAGAACATCGGTGGCGAAGGCGGCCTGCTGGGCTGTTGCTGACGCTGAGGCGCGACAGCGTGGGGAGCAAACAGGATTAGATACCCCCGTAAGA
+
GGGGGGGGGGGGGGGGGGGGGGGGGGGGGGGGGGGGGGGGGGEGGGGGGGGGGGGGGGGGGGGGGGGGGGGGGGGGGGGGGGGGGGGGGGGGGGGGGGGGGGGGGGGGGGGGGGGGGGGGGGGGGGGGGGGGGGGGFGGGGGGGGGGGGGGGGGCFFCFGEEGFGGGGGDEGGGGGGGGGGGCGGGGGGGCCCCDG8FGGGGGGGDGGGGGGGG>DBGFGF**>?GG<FBD>78C37>3:<2)
@M00200:205:000000000-AKKM3:1:1101:4070:10583 1:N:0:1
ATTGGGCATAAAGGGCGCGTAGGCGGGCTGTCAAGTCTGGGGTGAAATCCCGCGGCTCAACCGTGGAACTGCCTCAGATACTGACGGCCTCGAGGGAGGTAGGGGCGTGCGGAACTGTAGGTGGAGCGGTGAAATGCGTTGATATCTACAGGAACTCCGGTGGCGAAAGCGGCGCGCTGGACCTCTTCTGACGCTGAGGCGCGAAAGCTAGGGGCGCAAACGGGCTTAGATACCCCAGTA
+
GGGGGGGGGDGGGGGGGGGGGGGGGGGGGGGGGGGGGGGGGGGGGGGFGGGGGGGGDGGGGGGGGGGGGGGGGGGGGGGGGGGGGGGGGGGGF7CEFFGEGG7@EGGGGGDGFGGGGGGGGGGG:FFCGGDFGGGGGGGGGFGFGGGCFGGGFFGGGGC7CCFGGDCCCCEGGDEGGGGGFFGGGGGGG7<FGGD=8EDFCD58ECDGDGGGGE)95E5CFGGG0<*,9@9>F?EGFFF?
@M00200:205:000000000-AKKM3:1:1101:22190:10593 1:N:0:1
ACTGGGTTTAAAGGGCGCGCAGGCGGCTGCTCAAGTCAGGCGTGAAAGGCCTGGGCTCAACCCGGGAATTGCGCTTGAGACTGGGCTGGCTTGAGTGCGGGAGAGGATGGTGGAATTCCCAGTGTAGAGGTGAAATTCGTAGATATTGGGAAGAACACCGGTGGCGAAGGCGGCCATCTGGACCGCAACTGACGCTGAGGCGCGAAAGCGTGGGGAGCAAACAGGATTAGATACCCGTGTA
+
GGGGGGGGGGGGGGGGGGGGGGGGGGGGGGGGGGGGGGGGGGGGGGGGGGGGGGGGGGGGGGGGGGGGGGGGGGGGGGGGGGGGGGGGGGGGGGGGGGGGGFGGGGGGGGGGGGGGGGGGGGGGFGGGGGGGGGGGGGGGGGGGGGGGGGGGGFGGGCGGGGGGGGGGGGFGGGGGGGGGGGGGGGDC:<FGGGGGGGGGGGGGGEDGFGCGGGFGE5@FFGGGFG4AFFFFGC@C;)5CC
@M00200:205:000000000-AKKM3:1:1101:9868:10601 1:N:0:1
ACTGGGCGTAAAGGGAGCGTAGGCGGATAGTTTAGTCAGAGGTGAAAGCCCAGGGCTCAACCTTGGAATTGCCTTTGATACTGGCTATCTTGAGTATGGAAGAGGTATGTGGAACTCCGAGTGTAGAGGTGAAATTCGTAGATATTCGGAAGAACACCAGTGGCGAAGGCGACATACTGGTCCATTACTGACGCTGAGGCTCGAAAGCGTGGGGAGCAAACAGGATTAGATACCCCAGTAAGA
+
GGGGGGGGGGGGGGGGGGGGGGGGGGEEEFGGGGGGGGGGGGGGGGGGGGGGGGGGGGGGGGGGGGGGFGGGGGGGGGGGGGGGGGGGGGFGGGGGGGGGGGGGGGGGGGGGGGGGGGGGGGGGGGGGGGGGGGGGGGGGGGGGGGGGGGGGGGGGGGFGGGGDGGGGGGGGGGGDFGGFGGGGGGGGGGGGDGGGGFGGGGGGGEDGCCEGGG>5AFGGGFGG@CCE=FCCFFF3556<FFF
@M00200:205:000000000-AKKM3:1:1101:6963:10611 1:N:0:1
ACTGGGTGTAAAGCGCACGTAGGCGGCTTTGTAAGTTAGAGGTGAAAGCCCGGGGCTCAACTCCGGAATTGCCTTTAAGACTGCATCGCTAGAATCATGGAGAGGTGAGTGGAATTCCGAGTGTAGAGGTGAAATTCGTAGATATTCGGAAGAACACCAGTGGCGAAGGCGACTCACTGGACATGTATTGACGCTGAGGTGCGAAAGCGTGGGGAGCAAACAGGATTAGATACCCTCGTAAGA
+
GGGGGGGGGGGGGGGGGGGGGGGGGGGGGGGGGGGGGGGGGGGGGGGGGGGGGGGGGGGGGGGGGGGGGGGGGGGGGGGGGGGGGGGGGGGGGGGGGGGGGGGEEGGGGGGGGFGGGGGGGGGFGGGGGGGGGFCEGGGGGGGGGGGGGGGGGGGGGGGCBFGGGGGGGCEGGGGGGGGGGGGFGGGGGGGFGGDGGGGGGGG5::>FGGGGGGDDBGGGGGGC1FFB@F4CC68>5B>EC:A
@M00200:205:000000000-AKKM3:1:1101:6717:10621 1:N:0:1
ATTGGGTATAAAGCGTGCGTAGTCGGTATTGAGAGTCGCGGGTGAAATCCCCAAGCTTAACTTGGGAACTGCCTGCGAGACCTCAGTACTAGAGTGTGAGAGGGGATAGTGGAATACCCAGTGTAGCGGTGAAATGCGTAGAGATTGGGTGGAACACCGGTGGCGAAGGCGGCTATCTGGCTCACAACTGACGATCAGGCACGAAAGCGTGGGGAGCAAACAGGATTAGATACCCTTGTAAGA
+
GGFGGGGGGGGGGGGGGGGGGGGGGGGGGGGFGGGGGGGGGGGGGGGGGGGGGGGGGFGGGGGGGGGGGGGGGGGGGGGGGGGGGGGGGFGGGGFFGGGGGGGGGGGGGGGGGEFEFEGGGGFFFGGGGGGGGGFGGEF+@>CF9FGGGBFE79FGCFGGGGGGEC@GG7<EGGGGGGGGGG?,BCFEGFGGDG3*?EGFCGGGCCD<EEGGGGFGEFD89FFFBG>?FFBC<AEC?FFFC4<
@M00200:205:000000000-AKKM3:1:1101:6014:10675 1:N:0:1
ATTGGGTATAAAGCGTGTGTAGGCGGACGGCTAAGTGTCTTGTGAAATCCCATGGCTTAACCATGGAACTGCTCGACATACTGGTCGTCTTGAGCAACCTAGGGGCGAGCGGAACAAACGGTGGAGCGGTGAAATGCGTAGATATCGTTTGGAACGCCAATGGTGAAAACAGCTCGCTGGGGGTTTGCTGACGCTGAGACACGAAAGCCAGGGGAGCAAACGGGATTAGATACCCCTGTAAGA
+
GGGGGGGGGGGGGGGFGEGGGGGGGGGGGGGGGGGGGGGGGGGGGGGFFGGGGGGGGGGGGFFFGGGGGGG9FGGGGGGGFGGGGGGGFGGGGGFGGGGGGGGGGGGGGGGGGGGGGGGGGGGGFFGGGFGGGGDG9FFGEFCFD9CFCCGGGGGGGGGE:FFDFFGGGGCFB68CCE7CEGGGGGG?FFF6AEGGGGECFC=CEGDG*C8C5E>3):C677C*-)*5@F)0@,+9)<?FF--
@M00200:205:000000000-AKKM3:1:1101:2500:10681 1:N:0:1
ATTGGGTGTAAAGGGCTCGTAGGCGGCCAACTAAGTCAGACGTGAAATCCCCAGGCTTAACCTGGGAACTGCGTCCGATACTGATTGGCTTGAATCCGGGAGAGGGATGCAGAATTCCAGGTGTAGCGGTGAAATGCGTAGATATCTGGAGGAATACCGGTGGCGAAGGCGGCATCCTGGACCGGCATTGACGCTGATGAGCGAAAGCTAGGGGAGCAAACGGGATTAGATACCCCTGTAAGA
+
GGGGGGGGGGGGGGGGGGGGGGGGGGGGGGGGGGFFGGGGGGGGGGGGGGGGGGGGGGGGGGGGGGGGGGGGGGGGGGGGGGGGGGGGGGCFGGGGGGGGGGGGGGGGGGGGGGGGGGGGGGGGGGGGGGGGGGGGGGGGGGCGFGGGGGGGGGGGGGGGGGGGGGGCGFGGGGGGGGFGGGGGGGEC96CFG5CEGGGGD=EGE*7<CA6@FGDGFGGFC3C<?GGF?F9>CCG3)7?CG)5
@M00200:205:000000000-AKKM3:1:1101:8934:10695 1:N:0:1
ACTGGGCTTAAAGGGTGCGTAGGCGGCCTATTAAGTCAGTGCTGAAATATCCCGGCTTAACCGGGAGGGTGGCATTGATACTGATGGGCTAGAGTACAGATGAGGTAGGCGGAATTGACGGTGTAGCGGTGAAATGCTTAGATATCGTCAAGAACACCTATAGCGAAGGCAGCTTACTAGGCTGTAACTGACGCTGAGGCACGAAAGTGTGGGGATCAAACAGGATTAGATACCCCAGTA
+
GGGGGGGGGGGGGGGGGGGGGGGGGGGGGGGGGGGGGGGGGGGGGGGGGGGGGGGGGGGGGGGGGGGGGGGGGGGGGGGGGGGGGGGGGGGGGGGGGGGGGGGGGGGGGGGGGGGGGGGGGGGGGGGGGGGGGGGGGGGGGGGGGGGGGGGGGGFGGGFGGGGCGGGGGGGGGGGGGGGGDFGGGGGFGGGGGGGGGGGGGGDGGGGGGGFGGGFDAFFFGGGGBGGDFFFGGEEF;BFG
@M00200:205:000000000-AKKM3:1:1101:17780:10705 1:N:0:1
ATTGGGCTTAAAGGGTGCGTAGGAGGGCAGGGAAGTCAGTGGTGAAATCCTAGAGCTTAACTCTAGAACTGCCGTTGATACTCTCTGTCTTGAATCCCGTGGAGATGAGCGGAATATGTCATGTAGCGGTGAAATGCTTAGATATGACATAGAACACCAATTGCGAAGGCAGCTCGTTACACGAAGATTGACTCTGAGGCACGAAAGCGTGGGGATCAAACAGGATTAGATACCCCGGTA
+
GGGGGGGGGGGGGGGGGGGGGGGGGGGGGGGGGGGGGGGGGGGGGGGGGGGGGGGGGGGGGGGGGGGGGGGGGGCGGGGGCGGGGGGGGGGGGFFFEGGGGGGGGGGGDFGGGFGGGGGGGGGGGFDEDGGGGDGGGGGGGCFGGGGGGGGGGGGGGGGGGGGGGGEC7@FGDFGGGGGGGGGGGGGGGFFGGGGGDACFGGGGEGDC>EEGGC875EF?FGGF;4:3616:<<FFEEEG
@M00200:205:000000000-AKKM3:1:1101:10141:10725 1:N:0:1
ATTGGGTTTAAAGGGCGCGTAGGTGGCGTGATAAGGGTGTGGTGAAAGCCCGGGGCTCAACCCCGGGTCGGCCATGCCGACTGTCAGGCTCGAGTACTGTAGGGGCAGGCGGAATTCCGGGTGTAGCGGTGGAATGCGTAGAGATCCGGAGGAAGACCGGTGGCGAAGGCGGCCTGCTGGGCAGTTACTGACACTGAGGCGCGACAGCGTGGGGAGCAAACAGGATTAGATACCCCAGTAAGA
+
GGGGGGGGGGGGGGGGGGGGGGGGGGGGGGGGGGGGGGGGGGGGGGGGGGGGGGGGGGGGGGGGGGGGGGGGGGGGGGGGGEGGGGGGGGGGGGGGGGGGGGGGGGGGGGGGGGGGGGGGGGGGGGFGGGGGGFGGGGGGGGGGGGGGGGGGGGGGGGGGGGGGGGGGGGGGGGGGGGGGGGGGFGGGCFGGGGGGFGGGGGGGGED<CGGGGG>G@FGGGGGG?4:<?BBGGFCFFBFGGFF
@M00200:205:000000000-AKKM3:1:1101:21062:10725 1:N:0:1
ACTGGGTTTAAAGAGCTCGTAGGCGGTTTGTTGCGTCCGTCGTGAAAGCCCACAGCTTAACTGTGGGTCTGCGGTGGATACGGGCAGACTAGAGGTATGCAGGGGAGAACGGAATTCCTGGTGTAGCGGTGAAATGCGCAGATATCAGGAGGAACACCGGTGGCGAAGGCGGCCCGCTGGGCTGTGGCTGACGCTGAGGCGCGACAGCGTGGGGAGCAAACAGGATCAGCTACCCGGGGA
+
AECF<FEFGD@EFECGGGGGDC7EC@:CFCFDGGGFGCFF<B@B<DFCEFGGGGGGCDGCGGFA@DGCGGCGGGFGD,:EGGDCGEC@F=EEFC<?FGGFGGFE=F:F@8+=CCGGGGGFGC@<:FEFG7FFGDFGGCFGG@DC@@CE>FEDEFGFG7C:@:FGE@**:DFEC8:BBB<E8308<?8*/:EF5:CGCC=CC3/2:8)*:1*:88>CD588DCF70D*,9)67:8F)).)*
@M00200:205:000000000-AKKM3:1:1101:2636:10729 1:N:0:1
ATTGGGTTTAAAGTGTGCGCAGGTGGCCGCGCAAGTCGAGTGTGAAATCCCCGAGCTTAACTTGGGAATTGCGCTCGAAACTACGTGGCTCGAGTGTGGCAGAGGAAGGTGGAATTCCACGTGTAGCGGTGAAATGCGTAGAGATGTGGAGGAACACCGATGGCGAAGGCAGCCTTCTGGGCCAACACTGACGCTCATGCACGAAAGCGTGGGGAGCAAACAGGATTAGATACCCCAGTAAGA
+
EGGGGGGGEGGGGGGGGGEDGGGGGGGGGGGGGEF@FGGGGGGGGGGGGGGFGEGGGGFGGG9EECFGGGGGG7:FFEFGGCGGGGFGGEFCEFFGGGGGGGGGGFGGEGGFFG95EFGGGGGGGGFFCCFGGGGGGE7BEEFFEFFAFFG<CGBE8FBB*<F@>FE7FFGB8B8CFFG@CCEGFB8*<4:>;C<EE<97CDE**=7CE=GCGC>3)/;+9<?*4*239*6:EEF37@FCD)5
@M00200:205:000000000-AKKM3:1:1101:19103:10742 1:N:0:1
ACTGGGTTTAAAGCGCGCGTAGGCGGCGGTGCTGGCCCGGCGTGAAAGCCCCCGGCTCAACCGGGGAGGGTCGTCGGGGACCGCACCGCTTGAGGGCGGTAGGGGCTGGTGGAATGCCTGGTGTAGTGGTGAAATGCGTAGAGATCAGGCGGAACACCCGTGGCGAAGGCGGCCAGCTGGGCCGTCCCTGACGCTGAGGCGCGAAGGCGTGGGGAGCGAACGGGATTAGATACCCGCGTA
+
GGGGGGGGGGGGGGGGGGGGGGGGGGGGGGGGGGGGGGGGGGGGGGGGGGGGGGGGFGGGGGGGGGGGGGGGGGGGGGGEGGEGGGGGGGGGGGGGGGGFGGGGGGGGGCGGGGGGGGGGGCGFCGGGGGGGGFGGGGGGGGGGGGGGGFGGG>EGGGGGEGGGGGGGGGGGGGGGG?CGGGCGCCEGDCGGGG3EDGDFGGGGGGGGG5CGGGEGFEC8CGGG:3D<FFF:7F<<33)>
@M00200:205:000000000-AKKM3:1:1101:20900:10756 1:N:0:1
ACTGGGTTTAAAGCGTGTGTAGGCGGACTTCTAAGTACCTTGTGAAATCCCACGGCTCAACCGTGGAACTGCTTGGTATACTGGTTGTCTTGAGCCACTTAGGGGCAGTCGGAACAGACGGTGGAGCGGTGAAATGCGTAGATATCGTCTGGAACGCCAACGGTGAAAACAGACTGCTGGGAGTGTGCTGACGCTGAGACACGAAAGCCAGGGGAGCAAACGGGATTAGATACCCTAGTA
+
GGGGGGGGGFGGFGGGEGGGFGGGGGGGGFGGGGGGGGGFGGGDGGGGGGAECFFG@CEFGFGFCCGCGGGGGGGGGGGGGGFGGGGGFGGAFFFGGGGGGGGC>FFGGGGGGGGGGGGGDGGGGGGGGGDFGGEDGGGCEDFG;;FFFFFFFGGGGC@FFEGC8@EGGGGGGDEGFEFF*>>BGCFGDFGGGGGDGGFGDGGGG83CC>BCGGFGFGGGCCCG:<F3=BBCF8:C456C
@M00200:205:000000000-AKKM3:1:1101:25025:10799 1:N:0:1
ATTGGGTTTAAAGGGCGCGTAGGTGGCCTTCTTAGTCAGACGTGAAATCCCCGGGCTTAACTCGGGAACTGCGTCTGATACTGGAAGGCTCGAGTTCGGGAGAGGAATGTGGAATTCCAGGTGTAGCGGTGAAATGCGTAGATATCTGGAGGAACACCGGTGGCGAAGGCGGCATTCTGGACCGAAACTGACGCTGAGGCGCGAAAGCCAGGGGAGCAAACGGGATTAGATACCCGAGTA
+
GGGGGGGGGFGGGGGGGGGGGGGGFGGGGGGGGGGGGGGGGGGGGGGGGGGGGGGGGGGGGGGGGGGGGGGGGGGGGGGGGGGGGGGGGFGGFGGGGGGGGGGGGGGGGGGGGGGGGGGGGGGGGGGGGGGGGGGGGGGGGGGGGGGGGGGEGGGGGGGGEGGGCF@CGFCEEGGGGGGGGF=EGGGGGC9CGGCEGGGDEDEGEGGGG68CGGFG@GGFGGGG?C98FFBGGFFD>DFF
@M00200:205:000000000-AKKM3:1:1101:21257:10813 1:N:0:1
ATTGGGTTTAAAGGGTAGGTAGGTGGTCTCATTTGTCTGGGGTGAAAGCCTTGAGCTTAACTCAAGAAGTGCCCCAGAAACGGTGAGACTAGAGTCTTGGAGAGGGTCGTGGAATTCCCGGTGTAGCGGTGAAATGCGTAGAGATCGGGAGGAACACCTGCGGCGAAGGCGGGTTGCTGGGCTGACACTGACGCTGAGGCGCGAAAGCTAGGGGAGCGAACGGGATTAGATACCCGCCTA
+
GGGFFGFEG9FFGGGEE@FFDEGGFCFGGGGGGGFGGGFCFCFGGGGGGGFGGFFFGGFGGCDGGCFEFGGGGGGGG8CEFGGFGGGDFDGA?FEFGGGGE<EFF7,=FFF@FG?FEFFE>:@FFGGCE:FGGGG9DG?@FEFG;AFDE+>CC<FFGC>CF:C@87CC<@CBE1CCF,<<CGF5CGGFFGGGGE3C=;CC5CECECDCGGGFGC358=5/9CE7:<53**):@EF33))2
@M00200:205:000000000-AKKM3:1:1101:26855:10832 1:N:0:1
ACTGGGTTTAAAGAGCTCGTAGGCGGCCACTCACGTCGAATGTGAAACCTCGAGGCTTAACCTCGAGCCTGCATTCGATACTGGGCGGCTAGAGTCTGGTAGGGGGATCTGGAATTCCTGGTGTAGCGGTGGAATGCGCAGATATCAGGAGGAACACCGGTGGCGAAGGCGGGATCCTGGGCCAGTACTGACGCTGAGGAGCGAAAGCGTGGGGAGTGAACAGGAGTCGATACCCCAGGAAG
+
GD<CCFCF-<FE@AF<F<FFFGGGGGDGGC@@F,CCCFCFFGFCFEFF8FGDCFEEGGGGFGFGE,,6>F8FCE,EE<?F:C?FDCF+::??<FFE9?FEC<<@FG:=F<FFFG9<F?FCGFG=ADFGG:F:><>>DFGE>FBC=;F,<,3@FGE,FFGDGECECEC@*B<*=881C9CF585CCC+++:+3;EGE5CC07CC8*:)9*1;>CED5)623C*;5(**(.)-*1<+1)0)/*(
@M00200:205:000000000-AKKM3:1:1101:17442:10834 1:N:0:1
ACTGGGTGTAAAGGGCGCGTAGGTGGCAAGTTAAGCGTGCGGTGAAAGCCCGGGGCTCAACCCCGGGTCGGCCGTGCGAACTGGCTCGCTCGAGCACTGTAGAGGCAGGTGGAATTCCGGGTGTAGCGGTGGAATGCGTAGAGATCCGGAAGAACACCGGTGGCGAAGGCGGCCTGCTGGGCAGTTGCTGACACTGAGGCGCGACAGCGTGGGGAGCAAACAGGATTAGATACCCCAGTAAGA
+
GGGGGGGGGGGGGGGGGGGGGGGGGGGGGGGGGGGGGGGGGGGGGGGGGGGGGGGGGGGGGGGGGGGGGGGGGGGGGGGGGGGGGGGGGGGGCFGGGGGGGGGGGGGGGGGGGGGGGGGGGGGGGGGGGGGGFGGGGGGGGGGGGGGGGGGGFFGGGGGGGGGGGGDGGGGGGGGGGGGGGGGGGGGGGGGGDFGCGGGFGGGGECGGG=EGEGFGFGCFGGGG?FGFFF>>FCGGF@69C64
@M00200:205:000000000-AKKM3:1:1101:20673:10871 1:N:0:1
ATTGGGTTTAAAGGGAATGTAGGTGGTGATGTAAGTCAGATGTGAAAGCCCTGGGCTTAACCTGGGAAGTGCATTTGATACTGCGTTGCTGGAGTGCGAGAGAGGAAAGCGGAATTCCAGGTGTAGGAGTGAAATCCGTAGATATCTGGAGGAATACCGATGGTGAAGACAGCTTTCTGGCTCGTAACTGACACTGAGATTCGAAAGCTTGGGTAGCAAACAGGATTAGATACCCTAGTA
+
GGGGGGGGGGGGGGGGGGGGGGGGGGGFGGGGGGGGGGGGGGGGGGGGGGGGFGGGGGGGGGGGGGGGGGGGGGGGGGGGGGGGGGGGGGGGGGGGFGGGGGGGGGGGGGGGGGGGGGGGGGGGGGGGGGGGGGGCFGGGGEGGGGFGGGGGGGGGFGGGGGGGGGGGGGGCDGCGGFGDFGGCGGFEGGGGGGGGGGGGGGGFC>CFGGGGGGFGFGGGFFGF>FGFFACGCFGC4;BF
@M00200:205:000000000-AKKM3:1:1101:17684:10890 1:N:0:1
ACTGGGTGTAAAGGGCACGTAGGCTGGCTGTTAAGTCGGTGGTGAAATGCTGAGGCTCAACCTCAGAATTGCCTTCGATACTGACGGTCTTGAGTGCGGGAGAGGTGAGTGGAATTCCCAGTGTAGAGGTGAAATTCGTAGATATTGGGAGGAACACCGGTGGCGAAGGCGGCCAACTGGACTGCAACTGACGCTGAGGCGCGAAAGCGTGGGGATCAAACAGGATTAGATACCCCCGTA
+
GGGGGGGGGGGGGGGGGGGGGGGGGGGGGGGGGGGGGGGGGGGGGGGGGGGGGGGGGGGGGGGGGGGGGGGGGGGGGGGGGGGGGGGGGGGGGGGGGGGGGGGGGGGGGGGGGGGGGGGGGFGGGGGGGGGGGFGGFFFGGGFGGGGGGGGGGGGGGGGGGGGGGGGGEGGGGGEGFGGGGGGGGGGF6DFGGGGGGGGGGGGGGGG<?GGGGGEGFGGCGC?D?4C7==AC?,<*0<@C
@M00200:205:000000000-AKKM3:1:1101:2368:10905 1:N:0:1
ATTGGGTTTAAAGCGTGTGTAGGCGGGATGGTAAGTACTTTGTGAAATCCCACGGCTTAACCGTGGAATTGCTTGGTATACTGCCGTTCTTGAGTCATCTAGGGGCAGCCGGAACAGATGGTGGAGCGGTGAAATGCGTAGATATTATCTGGAACGCCAATGGTGCAGACAGGCTGCTGGGGATGTACTGACGCTGAGGCACGAAAGCCAGGGGAGCAAACGGGATTAGATACCCGCGTA
+
FGGGGGGGDGGGDFGGGGFGGFFGGGGGGGGGGGGGGGGGGGGGGGGGGGGGGGEEECEGGGGFGGGGGGGGGDGGGFGFGGGGGGGGG7F??BFGEDGGGC9FDGG7:FE>7FGB=FECEFGGFCGGGE7FGGGFGG:B>FGFG9FA<<@A9BFFGEGGGGGGGGFFFFDF>FFFDCFFDE8CGGGF=8C8**9EEGGGEGEEEDC4*2=7<E:D>FCFC38*4C<)7BAGFGG)5)75
@M00200:205:000000000-AKKM3:1:1101:4829:10907 1:N:0:1
ACTGGGTATAAAGCGCGCGCAGGCGGGCCGTACAAGTCGGAAGTGAAATCCCGGGGCTCAACTCCGGGACTGCTTCCGAAACTGTCGGCCTGGAGACCGGTAGAGGTGGGTGGAATTCCCGGTGTAGCGGTGGAATGCGTAGAGATCGGGAAGAACACCTGTGGCGAAGGCGGCCCACTGGGCCGGTTCTGACGCTGAGGCGCGAAAGCGTGGGGAGCAAACGGGGTTAGATACCCCTGTA
+
GGGGGGGGGGGGGGGGGGGGGGGGGGGGGGGGGGGGGGGGGGGGGGGGGGGGGGGGGGGGGGGGGGGGGGGGGGGGGGGGGGGGGGGGGGGGGGFGGGGGEGFGGGGGGGGGGGGGGGGGGGFGGGGGGGEGGGGFCGGEGGGGFFGGGGGGGGGGGGGGGFGGGGGDGGGGGGGGGGCFGGGFGG58=DFF7ED5?>EGGGGGDC)7;E/AEGE3DGFFGFGGB)94>:A7C@@GF3>F7
@M00200:205:000000000-AKKM3:1:1101:24269:10911 1:N:0:1
ATTGGGTTTAAAGGGCTCGTAGGCGGCCAACTAAGTCGGACGTGAAATCCCTCGGCTTAACCGGGGAACTGCGTCCGATACTGGATGGCTCGAGTTTGGGAGAGGGATGCGGAATTCCAGGTGTAGCGGTGAAATGCGTAGATATCTGGAGGAACACCGGTGGCGAAGGCGGCATCCTGGACCAACACTGACGCTGATGAGCGAAAGCCAGGGGAGCAAACGGGATTAGATACCCTAGTAAGA
+
GGGGGGGGGGGGGGGGGGGGGGGGGGGGGGGGGGGGGGGGGGGGGGGGGGGGGGGGGGGGGGGGGGGGGGGGGGGGGGGGGGGGGGGGGGGGGGFFGGGGGGGGGGGGGGGGGGGGGGGGGGGGGGGGGGGGGGGGGGGGGGFGFGGGGGGGGGGFGGGGGGGGGGGGGFFGCEDGCGGG@FGGFEGGFFGGE=3EGGGGGGGGEGGGFGGGEGFGFGGGGGGGB)7?@?)29<0CFFFGFBF
@M00200:205:000000000-AKKM3:1:1101:17533:10915 1:N:0:1
ATTGGGTTTAAAGGGTGCGTAGGCGGGTTGATAAGTCAGTGGTGAAAGCCCAACGCTTAACGTTGGAACTGCCATTGATACTGTCGATCTTGAATGTGTTTGATGTGGGCGGAATATGACATGTAGCGGTGAAATGCTTAGATATGTCATAGAACACCGATTGCGAAGGCAGCTCACAAAGCCACTATTGACGCTGAGGCACGAAAGCGTGGGGATCAAACAGGATTAGATACCCTGGTA
+
GGGGGGGGGGGGGGGGGGGGGGGGGGGGGGGGGGGGGGGGGGGGGGGGGGGGGGGGGGGGGGGGGGGGGGGGGGCGGGGGGGGGGGGGGGGGGGGFGGGGGGGGGGGGGGGGGGGGGGGGGGGGGGGGGGGGGGGGGGGGGGGGGGGGGGGGGGGGGGGGGGFGGGGGGGGGGGGGGGGGFFGGGGGGGGGGGCDGCFFFGGGGGGGGGG>FGGFDFGGGGGFFFGGFFF>FFGC=:FFG
@M00200:205:000000000-AKKM3:1:1101:8043:10923 1:N:0:1
ATTGGGTATAAAGGGCGCGTAGGCGGCGTGTCAAGTCAGCTGTGAAATCTTGAGGCTTAACCTCAAGCGGTCAGCTGATACTGATGTGCTAGAGTGCAGAAAGGGCAATCGGAATTCTTGGTGTAGCGGTGAAATGCGTAGATATCAAGAGGAACACCTGAGGCGAAGGCGGGTTGCTAGGCTGACACTGACGCTGAGGCGCGAAAGCCAGGGGAGCAAACGGGATTAGATACCCCAGTA
+
GGGGGGGGGGGGGGGGGGGGGGGGGGGGGGGGGGGGGGGGGGGGGGGGGGGGGGFGGGGGGGGGGGGGGGGGGGGGGGGGGGGGGGGGGGGGGGGGGGGGGGGGGGGGGGGGGCGGGGGGGGGGGGGGGDGGGGGGFGFEGGGGGGGGGGGGGGGGGEFGGGGGGGGGGG7ECEEGGFFGGGGGG6EFFGGGEGGGGGG=GGGG>CDGGGGGGGF<BGGGGGGGFC<?FFFGGC6>>D;E
@M00200:205:000000000-AKKM3:1:1101:9122:10935 1:N:0:1
ATTGGGTATAAAGGGCTCGTAGGCGGCCAACTAAGTCGGACGTGAAATCCCCAGGCTCAACCTGGGAACTGCGTCCGATACTGGATGGCTTGAATCCGGGAGAGGGATGCAGAATTCCAGGTGTAGCGGTGAAATGCGTAGATATCTGGAGGAATACCGGTGGCGAAGGCGGCATCCTGGACCGGCATTGACGCTGAGGAGCGAAAGCCAGGGGAGCAAACGGGATTAGATACCCCAGTA
+
GGGGGGGGGGGGGGGGGGGGGGGGGGGGGGGGGGGGGGGGGGEGGGGGGGGGFGFGGGGGGGGGGGGGGGGGGGGCEEEGGGGGGFGGGGGGGGGGGGGGGGGGGGGGGCFGGGGGGGGGGGGGGGGGGGGGGGGGFEGEEFFGGGGGGGGGGGFCFFGGG>FGEFEEGGGGGGGGFGGGGGGEGGGD?CFGGG3CEGGFGGGGGGGF*:EGEGF55=*<FGEGBDC?FF<C?FCD5>6F
@M00200:205:000000000-AKKM3:1:1101:19491:10962 1:N:0:1
ATTGGTTTAAAGCGTGCGTAGGTGGTTTGTTAAGTCTGATGTGAAAGCCCCGGGCTCAACCTGGGAATGGCATTGGATACTGGCAGTCTAGAGTGCGGTAGAAGGTAGTGGAATTCCCGGTGTAGCAGTGAAATGCGTAGATATCGGGAGGAACATCCGTGGCGAAGGCGACTACCTGGACCAGCACTGACACTGAGGCACGAAAGCGTGGGGAGCAAACAGGATTAGATACCCCAGTA
+
GGGGGGGGGGGGGGGGGGGGGGGGGGGGGGGGGGGGGGGGGGGGGGGGGGGGGGGGGGGGGGGGGGGGGGGGGGGGGGGGGGGGGGGGGGGGGGGGGGGGGGGGGGGGGGGGGGGGGGGGGGGGGGGGGGGGGGGGGGGGGGGGGGGGDGGGGGGFFFGGGGGGGGGGGGGEGGGGGGFGGGGGGGGGGGFGGGGGGGGGGGGGGGGGGGGFGEBDAFFC4DDFF7FBFFBD@<FGB@F
@M00200:205:000000000-AKKM3:1:1101:3073:10966 1:N:0:1
ACTGGGTATAAAGGGCGCGTAGGCGGCATATTAAGTCAGCTGTGAAATCTCCGAGCTTAACTCGGAACGGTCAGCTGATACTGATGCGCTAGAGTGCAGAAGGGGCAATCGGAATTCTTGGTGTAGCGGTGAAATGCGTAGATATCAAGAGGAACACCTGAGGTGAAGACGGGCTGCTGGGCTGACACTGACGCTGGGGCGCGCAAGCCAGGGGAGCAAACGGGATTAGATACCCTGGTAAGA
+
<FFFEFFGGDFGGFEGGGGGGEBFCGGCFFFF,FAFGCF8FFFFEGFFGFGFGGDCC<CCFCGGCECEEEGGG8EFFGGFF,<CC9,:=:@=FGGGGF,,BFE>@@7F,AFEC@F=<FFFFEFFF<<B+B><9EFCGCFGE:FFFFFDFA<DC@CCF7@CEFDCCFGAA,388*>E4?<:C51*,<CG68CE=5C=*48:E37*885>;*CCE>5<3CC05/594<CDFFFC:0<F))/3*4:
@M00200:205:000000000-AKKM3:1:1101:5145:10969 1:N:0:1
ATTGGGCTTAAAGCGTGTGTAGGCGGACCGTTAAGTGCCCGTGTGAAATCCCCCGGCTCAACCGGGGAACGGCCGGGCATACTGGCGGTCTTGGGCCAGCTAGGGGTCATCGGAACAAACGGTGGAGCGGTGAAATGCGTAGATATCGTTTGGAACGCCGACGGTGAAAACAGATGACTGGGGCTGTGCCGACGCTGAGACACGAAAGCCAGGGGAGCAAACGGGATTAGATACCCTGGTA
+
GGGGGGGGGGGGGGGGGGGGGGGGGGGGGGGGGGGGGGGGGGGGGGGGGGGGFGGGGGGGGGGGGGGGGGGGGGGGGGGGGGGGGGGGGGGGGGGGGGGGGGGGGGGGGGGGGGGGGGGGGGGGGGGGGGGFGGGGFGGGGDCCFF@FGGGGGGGGGGGGGGGGGGGGGGGG69FEFFGGGGDGGEGGGGGGGGGCE*:?FFGGGGGCFFFDCCEGDGGFFFGC-/),*/5:A<@C=FFGC
@M00200:205:000000000-AKKM3:1:1101:11857:11007 1:N:0:1
ACTGGGCTTAAAGGGCGCGTAGGCGGGCTCTCCAGTCGGGAGTGAAATCGCTCGGCCCAACCGAGCAAGGGCTTCCGATACTGAGAGCCTCGAGGGAGGTAGGGGTCGAGGGAACTGGTGGTGGAGCGGTGAAATGCGTAGATATCACTAGGAACGCCGGTGGCGAAAGCGCTCGACTGGACCTCTTCTGACGCTGAGGCGCGAAAGCCAGGGGAGCAAACGGGATTAGATACCCTTGTA
+
GGGGGGGGGGGGGGGGGGGGGGGGGGGGGGGGGGGGGGGGGGGGGGGGGGGGGGGGGGGGGGGGGGGGGGGGGGGGGGGGGGGGGGGGGGFGGGGGGGGGGGGGGGGGGFGGGGGGGGGGGGGGGGGGGGGGGGGGGGGGGGGGGGGGGGGGGGGGGGGGEDGGGGGGGGGGGGGGGGGGGGGGGGGGGGGGGCGG:EGGGGGGGGGGFCFGGGFGEGGGGGGG<GG??B4:AEGGFFFG
@M00200:205:000000000-AKKM3:1:1101:24726:11014 1:N:0:1
ATTGGGTTTAAAGAGCGTGTAGGCGGCCAGGCAGGTCCGTTGTGAAAACTGGAGGCTTAACCTTCAGACGTCGATGGAAACCGTCTGGCTAGAGTCCGGAAGAGGAGAGTGGAATTCCTGGTGTAGCGGTGAAATGCGCAGATATCAGGAAGAACACCCGTGGCTAAGGCGGCTCTCTAGTACGGTACTGACGCTGAGACGCGAAAGCGTGGGGAGCGAACAGGATTAGATACCCTTGTAAGA
+
GGGGGGGGGGGGGGGGGGGGGGGGGGGGGGGGGGGGGGGGGGGGGGGGGGGGGGGGGGGGGFGGGGGGGGGGGGGGGGGGGGGGGGGGGGGGGGGGGGGGGGGGGGGGGCGGGGGGGGGGGGGGGGGGGGGGGGGGGGGGGGGGGGFGGGGGGGCGGGGDGGGGGFGGGGGGGGGFGGGGGGGGGGGGGGGGGGGGGGGGGGGGG=DFG5EGGGFGDEGGCGGFBGGFFFFGGGGGFFFGG<4
@M00200:205:000000000-AKKM3:1:1101:25067:11023 1:N:0:1
ATTGGGTATAAAGGGTGCGTAGGCGGGTTGGTAAGTCCGTGGTGAAATCCCCAAGCTTAACTTGGGAACTGCCGTGGATACTATCAATCTTGAATATCGTGGAGGTAAGCGGAATATGTCATGTAGCGGTGAAATGCTTAGATATGATACAGAACACCGATTGCGAAGGCAGCTCACTAAGCAGTTATTGACGCTGAGGCACGAAAGCGTGGGGATCAAACAGGATTAGATACCCTGGTA
+
GGGGGGGGGGGGGGGGGGGGGGGGGGGGGGGGGGGGGGGGGGGGGGGGGGGGGGGGGGGGGGGGGGGGGGGGGGGGGGGGGGGGGGGGGGGGGGGGGGGGGGGGGGFGGGGGGGGGGGGGGGGGGGGGGGGGGGGGGGGGGGGGGGGGGGGGGGGGGGGGGGGGGEGGGGGGGGGGGGGGGGGG9EBFGGGGGGGGGFDFGFGGGGGGDGE>FEEGFGGGGGGGFCGFFFFGD@@C@FFG
@M00200:205:000000000-AKKM3:1:1101:11803:11030 1:N:0:1
ATTGGGTATAAAGCGCACGTAGGCGGCTTTGTAAGTTAGAGGTGAAAGCCCAGGGCTCAACCCTGGAATTGCCTTTAAGACTGCATCGCTTGAATCATGGAGAGGTGAGTGGAATTCCGAGTGTAGAGGTGAAATTCGTAGATATTCGGAAGAACACCAGTGGCGAAGGCGACTCACTGGACATGTATTGACGCTGAGGTGCGAAAGCGTGGGGAGCAAACAGGATTAGATACCCGAGTA
+
GGGGGGGGGGGGGGGGGGGGGGGGGGGGGGGGGGGGGGGGGGGGGGGGGGGGGGGGGGGGGGGGGGGGGGGGGGGGGGGGGGGGGGGGGGGGGGGGGGGGGGGGGGGGGGGGGGGGGGGGGGGGGGGGGGGGGGGGGGGGGGGGGGGGGGGGGGGGGGGGGGFGGGGGGGGGGGGGGGGGGGGGGGGFGGGGGGDGGGGC>FGGGGDDGEGGGGFGFGGGGGGGFG7@FF?14>FGFFFF
@M00200:205:000000000-AKKM3:1:1101:11561:11041 1:N:0:1
ACTGGGTATAAAGGGCGCGTAGGTGGCAGCATAAGGCTGTGGTGAAAGTCTGGGGCTCAACTCCAGATCGGCCGCGGCGACTGTGTTGCTTGGGCACTGTAGAGGCAGATGGAATTCCGGGTGTAGCGGTGGAATGCGTAGAGATCCGGAAGAACACCAGTGGCGAAGGCGGTCTGCTGGGCAGTGAACCCGCGAGGGTTCAATAGCCGACACTGAGGCGCGACAGCGTGGGGAGCAAACAGG
+
GGGGGGGGGGGGGGGGCGGGDGGGGGGGGGGGGGGGGGGGFGGGFGGG@F<FGGGGGGGGGFGGGGGGGGEGEEGGGGGGGGGGGGGGFFGGGGGGGGGGGGFCFGGGGGGGGECGFGFFDGEGCEGEGGGGGGGGGGDEGGGCFGFFCGGGGGGFBGGGGGGGGGGGDGEEGGDFFCCFC8FEGG9FGCEEGGGGGGGGGCFCGG=*:1CE>E=FF55=71896DG95:>GG*8CF4?FF?6
@M00200:205:000000000-AKKM3:1:1101:6180:11067 1:N:0:1
ATTGGGTGTAAAGGGCGCGTAGGTGGTCTGATAAGGGTGTGGTGAAAGCCCGGGGCTCAACCCCGGGTCGGCCGTGCCGACTGTTGGACTAGAGTGCTGTAGGGGCAGGCGGAATTCCGGGTGTAGCGGTGGAATGCGTAGAGATCCGGAGGAAGACCGGTGGCGAAGGCGGCCTGCTGGGCAGATACTGACACTGAGGCGCGACAGCGTGGGGAGCAAACAGGATTAGATACCCTAGTAAGA
+
GGGGGGGGGGGGGGGGGGGGGGGGGGGGGGGGGGGGGFGGGGGGGGGGGGGGGGGGGGGGGGGGGGGEGGGGGGGGGGGEGGGGGGGGGGGGGGGGGGGGGGGGGGGGGGGGGGGGGGGGGGGGGGFGGGDGFGFGGGGGGGGGGGGGGGGGECFFGGGGGGGGGGGGGGGGGGDGFGGGGGGGGFFGGGGGGGGC9CG5EGGEE5CGGEEGGGFGFG6EGGGGFCFFFFAFFFFGFFFGG>2
@M00200:205:000000000-AKKM3:1:1101:15438:11068 1:N:0:1
ACTGGGTTTAAAGGGTGCGTAGGCGGCCTATTAAGTCAGTTCTGAAATATCCCGGCTTAACCGGGAGGGTGGGATTGATACTGATGGGCTTGAGTGGAATCGAGGTAGGCGGAATTGACGGTGTAGCGGTGAAATGCTTAGATATCGTCAAGAACACCGATAGTGTAGACAGCTTACTAGACTTCAACTGACGCTGAGGCACGAAAGTGTGGGGATCAAACAGGATTAGATACCCCAGTA
+
GGGGGGGGGGGGGGGGGGGGGGGGGGGGGGGGGGGGGGGGGGGGGGFFGGGGGGGGGGGGGGGGGGGGGBFGDGGGGGGGGGGGGFGGGGGGGGGGGGGGGGGGGGGGGGGGGGGGGGGGGGGGGGGGGGGFEGFFGGGGGGGGFGGGGGFEFGGGGCEGEGGGGGGGFGGDGGGGFGGGGGGGGGGGDCF,CGGGGGGGGFDEGGGGGGGGGGFGFC8<C484:CG?FFAF7AGF35FC
@M00200:205:000000000-AKKM3:1:1101:25051:11076 1:N:0:1
ATTGGGTTTAAAGGGCGTGTAGGCGGTTTGTTAAGTCATGTGTGAAAGCCCTCGGCTCAACCGAGGAAAGACGCATGAAACTGGCAAGCTAGAGTACCAAAGAGGGGGGTGGAATTCCCGGTGTAGCGGTGAAATGCGTAGATATCGGGAGGAACACCCGTGGCGAAGGCGGCCCCCTGGTTGGATACTGACGCTGAGACGCGAAAGCGTGGGGAGCAAACAGGATTAGATACCCTTGTA
+
GGGGGGGGGGGGGGGGGGGGGGGGGGGGGGGGGGGGGGGGGGGGGGGGGGGGGGGGGGGGGGGGGGGGGGGGGGGGGGGGGGGGGGGGGGGGGGGGFGGGGGGGCFGGGGGGGGGGGGGGGGGGGGGGGDGGGGGGGGFGGGGGGGCCEGGGGGGGG5:EEEGGGGGGGGGGGGGGGEGGFFGG@7+<E7CGGGGGDGFFEDGDEED4C=EGGGBCEEFCFDGGFFGFFFFFCEDCFF4+
@M00200:205:000000000-AKKM3:1:1101:19456:11084 1:N:0:1
ACTGGGCTTAAAGGGTACGTAGGCGGCGCTGTCAGTCGGGTGTGAAAGCCCTCGGCTCAACCGAGGAATTGCGCCCGATACTGCAGTGCTTGAGGGAGACAGAGGTAAGCGGAACTGATGGTGGAGCGGTGAAATGCGTTGATATCATTAGGAACACCAGTGGCGAAAGCGGCTTACTGGGTCTCTTCTGACGCTGAGGTACGAAAGCTAGGGGAGCGAAGGGGATTAGATACCCCAGTA
+
GGGGGGGGGGGGGGGGGGGGGGGGGGGGGGGGGGGGGGGGGGGGGGGGGGGGGGGGGGGGGGGGGGGGGGGGGGGGGGGGGGFGGGGGGGGGGGGGGGGGGGGGGGGGGGGGGGGGGGGGGGGGGGGGGGGFGGGGGGGGGGGGGGGGGGGGGGGGGEFGGGGGGGGGDFGGGGEGGGGGGGGGFCGGGGGGGGGGGGGGGGDGGGDGGFFGGGFGFEE?7<EGFGG?FFFFGGGGFFFG
@M00200:205:000000000-AKKM3:1:1101:8172:11103 1:N:0:1
ATTGGGTGTAAAGGGCGTGTAGGCGGTTAATAAAGTTGAAAGTGAAATCCCCAGGCTTAACCTGGGAACTGCTTTCAAAACTCATTAACTAGAGGACGATAGAGGATAGCAGAATTCCTAGTGTAGAGGTGAAATTCGTAGATATTCGGAAGAACACCAGTGGCGAAGGCGACTCACTGGACACATATTGACGCTGAGGTGCGAAAGCGTGGGGAGCAAACAGGATTAGATACCCGCGTA
+
GGGGGGGGGGGGGGGGGGGGGGGGGGGGGGGGGGGGGGGGGGGGGGGGGGGGGGGGGGGGGGGGGGGGGGGGGGGGGGGFGGGGGGGGGGGGGGGGGGGGGGGGGGGGGGFEGGGGGGGGGGGFGGFGGGGGGGGGEDGGGGGGGGGGGGGGGGGGGCGGGG@EGGGGGGGGGGGGGGGGGGFGGGGGGGGGDGDGGGGGGGGGGGGGGGGGGCDGEGGGGGGFFGGEFFFGEFCD>DFG
@M00200:205:000000000-AKKM3:1:1101:27903:11122 1:N:0:1
ATTGGGTATAAAGGGCGCGTAGGCGGTCTGCTAAGCGTGCGGTGAAAGCCTGGGGCTCAACCCCAGGTCTGCCGTGCGAACTGGTGGACTTGAGCACTGTAGAGGCAGGTGGAATTCCGGGTGTAGCGGTGGAATGCGTAGAGATCCGGAAGAACACCGGTGGCGAAGGCGGCCTGCTGGGCAGTAGCTGACGCTGAGGCGCGACAGCGTGGGGAGCAAACAGGATTAGATACCCCGGTA
+
GGDEGGFGGFGGGGGGGGGC@FGGGGGDFGGGGGGGGGGGGGGGGGFGCGFFGGDGGGGGGGGGEEGGGCAAEFGGGGGGGGFGGGGGFGGF9EGAF?DFFCFGCFGG:FFFFFD@FGGGGGCCBB@CFFCGDECCC:8>F7F<@9FEEGDDFFFGGGG@FE:7CGCB7FEEEEGCFGCCGCCG8;C@C7C62**21;==E<EGGECCECCCC?5DB=E@<DGF6F7<?75CC@8D537E
@M00200:205:000000000-AKKM3:1:1101:14854:11123 1:N:0:1
ACTGGGTATAAAGGGCGCGCAGGCGGCCCCGCCAGTCGGGCGTGAAAGCCCGGGGCTCAACCCCGGAACGGCGCCCGAGACGGCGGGGCTGGAGACCGGGAGAGGAGGGTGGAATAGCCAGTGTAGAGGTGAAATTCGTAGATATTGGCTGGAACACCGGTGGCGAAAGCGGCTCTCTGGCCCGGGTCTGACGCTGAGGCGCGAAAGCGTGGGGAGCAAACAGGATTAGATACCCGAGTAAGA
+
GGGGGGGGGGGGGGGGGGGGGGGGGGGGGGGGGGGGGGGGGGGGGGGGGGGGGGGGGGGGGGGGGGGGGGGGGGGGGGGGGGGGGGGGGGGGGGFGGGGGGGGGGGGGGFGGGGGGGGGGGGGFGGGGGGGFGGGGGGGGGGGGGGGGGGGGGGGGGGGGGGGGGGGGGGGEGGGGGGGGGGGGGGGGGFGGGGDCGGGFGDGGGGGGGEGGGGFGEGGGGFGGFG73?FAGGGGGEFFGCAD
@M00200:205:000000000-AKKM3:1:1101:12152:11160 1:N:0:1
ATTGGGTGTAAAGCGTGCGCAGGCGGTTTTGTAAGCCAGATGTGAAATCCCCGGGCTTAACCTGGGAATGGCATTTGGGACTGCAAGGCTTGAGTGCGGCAGTGGAGACTGGAATTCCTGGTGTAGCAGTGAAATGCGTAGATATCAGGAGGAATACCGATGGCGAAGGCAGGTCTCTGGGCTGACACTGACGCTCATGCACGAAAGCGTGGGGAGCAAACAGGATTAGATACCCCAGTAAGA
+
GGGGGGGGGGGGGGGGGGGGGGGGGGGGGGGGGGGGGGGGGGGGGGGGGGGGGGGGGGGGGGGGGGGGGGGGGGGGGGGGGGGGGGGGGGGGGGGGGGGGGGGGGGGGGGGGGGGGGGGGGGGGGGGGGGGGGGGGGGEGGGGGGGGGGGGGGGGGGGGGGGGGGGGGGGGGGFGGGGGGGGGGGGGGGGGGGGGDGGGGGDFECEG;E5CEGGFGBGGFFFG4:4C>F=AC7CFGF>FE79<
@M00200:205:000000000-AKKM3:1:1101:18239:11160 1:N:0:1
ACTGGGTGTAAAGCGCGCGCAGGCGGATGGTTGCGTCCGGAGTGAAATTTCGCCGCTCAACGGCGAAGCTGCTTTGGATACGGACCGTCTAGGGACCGGTAGAGGCTGGTAGAATTGCAGGTGTAGCGGTGGAATGCGTAGAGATCTGCAAGAATACCCGTGGCGAAGGCGGCCAGCTGGGCCGGATCCGACGCTGAGGCGCGAAAGCGTGGGGAGCAAACAGGATTAGATACCCCCGTA
+
[truncated: 36,176,502 more chars]
