# Supplementary material for: Responses of rhizosphere soil bacteria to 2-year tillage rotation treatments during fallow period in semiarid southeastern Loess Plateau
Source: PeerJ. 2020 May 5;8:e8853. doi: 10.7717/peerj.8853 (PMC7207221; doi:10.7717/peerj.8853)
Supplement: Supplemental Information 67 [file peerj-08-8853-s067.gz › G4'L3.R1.fastq]

@M00200:207:000000000-ALC1F:1:1103:23524:8801 1:N:0:5
ATTGGGTTTAAAGAGCGCGTAGGCGGTTCTGTAAGTTGGTTGTGAAAGTTCGAGGCTTAACCTCGAAACTGCGTCCAATACTGCAGGGCTGGAGTGCAAGAGAGGCAAGTGGAATTCCAGGTGTAGTAGTGAAATGCGTAGATATCTGGAGGAACACCAGTGGCGAAGGCGGCTTGCTAGCTTGTAACTGACGCTGAGGCGCGAAAGCTAGGGGAGCGAACGGGATTAGATACCCCAGTA
+
GGGGGGGGGGGGGGGGGGGGGGGGGGGGGGGGGGGGGGGGGGGGGGGGGGGGGGGGGGGGGGGGGGGGGGGGGGGGGGGGGGGGGGGGGGGGGGGGGGGGGGGGGGGGGGGGGGGGGGGGGFGGGGGGGGGGGGGGGGGGGGGGGGGGGGGGGGGGGGGGGGGGGGGGGGGGGGGGGGGGGGGGGGGFGGGGGGGGGGGGGGGGGGGGGGGGGGGGGGGGGGGGGGGFGFGGGGGCCDGD
@M00200:207:000000000-ALC1F:1:1108:12173:10564 1:N:0:5
ATTGGGTATAAAGGGAGCGTAGGTGGTGCGGTAAGCCCTCCGGGAAAGCTTCAGGCTTAACCTGAAAAGGTCGGGGGGGACTGCCACGCTAGAGGACGGGAGAGGAGCGCGGAATTCCCGGTGTAGCGGTGAAATGCGTAGAGATCGGGAGGAAGGCCGGTGGCGAAGGCGGCGCTCTGGAACGTTTCTGACACTGAGGCTCGAAAGCGTGGGGAGCAAACAGGATTAGATACCCCCGTA
+
GGGGGGGGGGGGGGGGGGGGGGGGGGGGGGGGGGGGGGGGGGGGGGGGGGGGGGGGGGGGGGGGGGGGGGGGGGGGGGGGGGGGGGGGGGGGGGGGGGGGGGGGGGGGGGGGGGGGGGGGGGGGGGGGGGGGGGGGGGGGGGGGGGGGGGGGGGGGGGGGGGGGGGGGGGGGGGGGGGGGGGGGGGGGGGGGGFGGGGGGGGGGGGGGGGGGGGGDGGGGGGGFFGGCGFGGGGGGBGFG
@M00200:207:000000000-ALC1F:1:1111:3280:9407 1:N:0:5
ATTGGGTGTAAAGAGCGTGTAGGCGGCCCGGTAAGTCCGCTGTGAAAGTCCAGGGCTCAACCCTGGGATGCCGGTGGATACTGTCGGGCTCGAGTCCGGAAGAGGAGTGTGGAATTCCTGGTGTAGCGGTGAAATGCGCAGATATCAGGAGGAACACCAATGGCGAAGGCAGCACTCTGGGACGTGACTGACGCTGAGACGCGAAAGCGTGGGGAGCAAACAGGATTAGATACCCCGGTA
+
GGGGGGGGGGGGGGGGGGGGGGGGGGGGGGGGGGGGGGGGDGGGGGGGGGGGGGGGGGGGGGGGGGGGGGFGGGGGGGGGGGGGGGGGGGGGGGGGGGGGGGGGGGGGGGGGGGGGGGGGGGGGGGGGGGGGGGGGGGGGGGGGGGGGGGGGGGGGGGGGGGGGGGGGGGGGGGGGGGGFGGGGGGGGGGGGGGGGGGGGGGGGGGGGGGGGGEBGGGGGGGGGGGGFGFGGGFG<>DGG
@M00200:207:000000000-ALC1F:1:1112:4433:11074 1:N:0:5
ATTGGGTTTAAAGGGAGCGCAGGCGGTCTTGCAAGTCTGATGTGAAAGCCCGCGGCTCAACTGCGGGACTGCATTGGAAACTGTGGGACTTGAGTGTCGGAGGGGCAAGTGGAATTCCTAGTGTAGCGGTGAAATGCGTAGATATTAGGAGGAACACCAGTGGCGAAGGCGGCTTGCTGGACGACAACTGACGCTGAGGCTCGAAAGCGTGGGGAGCAAACAGGATTAGATACCCCGGTA
+
GGGGGGGGGGGGGGGGGGGGGGGGGGGGGGGGGGGGGGGGGGGGGGGGGGGGGGGGGGGGGGGGGGGGGGGGGGGGGGGGGGGGGGGGGGGGGGGGGGGGGGGGGGGGGGGGGGGGGGGGGGGGGGGGGGGGGGGGGGGGGGGGGGGGGGGGEGGGGGGGGGGGGGGGGGGGGGGGGGGGGGGGGGGGGGGGGGGGGGGGGGGGGGGGGGGGGGGGGGGGGGGGGGGGC/:>CFGGFGGG
@M00200:207:000000000-ALC1F:1:1112:20433:12971 1:N:0:5
ATTAGATACCCGTGTAGTCCCAGCTGTAAACTATGCAAACTCAGTGATGCATTGGCTTGTGGCCAATGCAGTGCTGCAGGGAAGCCGTTAAGTTTGCCGCCTGGGAAGTACGTACGCAAGTATGAAACTTAAAGGAATTGGCGGGGGAGCACCACAAGGGGTGAAGCCTGCGGTTCAATTGGAGTCAACGCCAGAAATCTTACCCGGAGAGACAGCAGAATGAAGGTCAAGCTGAAGACTTTAC
+
GGGGGGGGGGGGGGGGGGGGGGGGGGGGGGGGGGGGGGGGGGGGGGGGGGGGGGGGGGGGGGGGGGGGGGGGGGGGGGGGGGGGGGGGGGGGGGGGGGGGGGGGGGGGGGGGGGGGGGGGGGGGGGGGGGGGGGGGGGGGGGGGGGGGGGGGGGGGGGGGGGGGGGGGGGGGGGGGGGGGGGGGGGGGFGGGGGDGGGGGGGGGGGG5EGGGGGGGGGGGGGGGGGFGGFGGGGGGFGGGFGA.
@M00200:207:000000000-ALC1F:1:1112:19966:21057 1:N:0:5
ATTGGGTGTAAAGGGTGCGTAGGCGGCAAGATAAGTTATTGGCGGGAAATCGAGGCTCAACCTCGTGGAAACTGATAATACTGTCTCGCTTGAGTACAGGAGAGGTTAACGGAATTCTTTGTGGAGGGGTAAAATCCAAAGATATAAAGGAGAACATCAATAACGGCGAAGGCAGTTAACTATTCTGTTACTGACGCTGAGGCACGAAAGCGTGGGGAGCAAAACGGATTAGATACCCTAGTA
+
GGGGGGGGGGGGGGGGGGGGGGGGGGGGGGGGGGGGGGGGGGGGGGGGGGGGGGGGGGGGGGGGGGGGGGGGGGGGGGGGGGGGGGGGGGGGGGGGGGGGGGGGGGFGGGGGGGGGGGGGGGGGGGGGGGGGGGGGGGGGGFGGGGGGGGGGGGGGGGGGGGGGGGGGGGGDGGGGGGGGGGGFDFGGGGFGGGGGGGGDGGGGGGGGGGGGG=GGG==CFGGGGGG3D>GGGGGGFGGGFGF
@M00200:207:000000000-ALC1F:1:1114:17979:19585 1:N:0:5
ATTGGGTATAAAGGGTGCGTAGGTGGGCAGGTAAGTCAGTGGTGAAATCTCCGGGCTTAACCCGGAAACTGCCGTTGATACTATCTGTCTTGAATACTGTGGAGGTAAGCGGAATATGTCATGTAGCGGTGAAATGCTTAGATATGACATAGAACACCAATTGCGAAGGCAGCTTACTACACAGTTATTGACGCTGAGGCACGAAAGCGTGGGGATCAAACAGGATTAGATACCCGAGTA
+
GFGGGGGGGGGGGGGGGGGGGGGGGGCFGGGGGGGGGDGECGGGGGGGGGGGGDGGGGGGGAFGGGGG<,FFGGGDGGGGGGGAGGFGGGGGGGGGGGGFGGEFGGGGGCFGGGGGFGGGFGGGGGGCGGGGGGGGGAFGGGGGGCGGCGGGGGGGGGGGGGGGGGGGGGGEEGCCFFCDGGGGB5,@EGGGGGGGGGFFGGGDGGGG>4:CEGDCFGGGGGGGFGGFGFGGGGGGGGFG
@M00200:207:000000000-ALC1F:1:1116:14443:7343 1:N:0:5
ATTGGGTTTAAAGGGAGCGTAGACGGTAATGCAAGTCTGGAGTGAAAGGCGGGGGCCCAACCCCCGGACTGCTTTGGAAACTGTATGGCTGGAGTGCAGGAGAGGTAAGTGGAATTCCTAGTGTAGCGGTGAAATGCGTAGATATTAGGAGGAACACCAGTGGCGAAGGCGGCTTACTGGACCGTAACTGACGTTGAGGCTCGAAAGCGTGGGGAGCAAACAGGATTAGATACCCGAGTA
+
GGGGGGFGGGGGGGGGGGGGGGGGGGGGFDCFGFFE<EFDFGGGGGGGGGGGGGGGGGGGGGGGEG74CFGGFGGGGGFGGGGGGCFFGFDGFF<=FDEDBCFFG=D@FGGGFGFDFGF<FFGGGGGGGGG:CCCFGGGEC:,@F@CCGGGGGGCCFC<FGGGEGGCEGGGECFGCGFGF?CCCE>5CGGGGDGGGGGGGGG:CCGEGGEEGGGGGG5EFGGGG>FGFC9>FFGDBBDGG
@M00200:207:000000000-ALC1F:1:1116:25186:15199 1:N:0:5
ATTGGGTATAAAGAGCTCGTAGGCGGTTTGATAAGTCGGGTGTGAAACCTCCAGGCTCAACCTGGAGCCGCCACTCGATACTGTCATGACTTGAGTCTGGTAGGGGACCACGGAATTCCTGGTGTAGCGGTGAAATGCGCAGATATCAGGAGGAACACCGGTGGCGAAGGCGGCGGTCTGGGCCAGTACTGACGCTGAGGAGCGAAAGCGTGGGGAGCGAACAGGATTAGATACCCTAGTA
+
GFGGGGGFAFGGGCGGGGGGGGDGGGGDGGGGFGGEFE::CFGEFFDFDGGFGCFGGG9FFF6F8<8FGGGGEG,CF,FCFCFGGGGGCGGDGGGFGGGFGD?@FGEFFGDGGCFFFGGF9FFFFGFGEGC>BFAFGGGGFEGCFFF9<DC:F:,@F7CFEFEEFGD7@FGG>*=@GGGGFFGCEGFFGFCGFCGGGCFCCCGGG587CC;;?CC79CGGEDDFFFC*A2CDGFDFFGGGF
@M00200:207:000000000-ALC1F:1:1116:12078:19751 1:N:0:5
ACTGGGCTTAAAGCGCGCGCAGGCGGCTATCCAAGTCAGTGGTGAAAGCCCGGAGCTCAACTCCGGAACTGCCATTGAAACTGTTTAGCTTGAGGATGAGAGAGGTGAGTGGAATTCCCAGTGTAGAGGTGAAATTCGTAGATATTGGGAAGAACACCGGTGGCGAAGGCGGCTCACTGGCTCATTACTGACGCTCAGGCGCGATAGCGTGGGGATCAAACAGGATTAGATACCCTAGTA
+
GGGGGGGGGGGGGGGGGGGGGGGGGGGGGGGGGGGGGGGGGGGGGGGGGGGGGGGGGGGGGGGGGGGGGGGGGGGGGGGGGGGGGGGGGGGGGGGGGGGGGGGGGGGGGGGGGGGGGGGGGGGGGGGGGGGGGGGGGGGGGGGGGGGGGGGGGGGGGGGGGGGGGGGGGGGGGGGGGGGGGGGGGGGGGGGGGGGGGGGGGGGGGGGGGGGGGGGGGGGGGGGGFGGFF>FGFGGFFGGG
@M00200:207:000000000-ALC1F:1:1117:18377:3576 1:N:0:5
ATTGGGTTTAAAGCGCGTGTAGGCGGCTGGTTAAGTGTGATGTGAAATCTTCCGGCTCAACCGGAAAACTGCATTGCAAACTGGCCTGGCTCGAGTGCAGGAGAGGGAAGCGGAATTCCAGGTGTAGCGGTGAAATGCGTAGATATCTGGAGGAACACCAGTGGCGAAGGCGGCTTCCTGGCCTGTAACTGACGCTGAGACGCGAAAGCGTGGGGAGCGAACCGGATTAGATACCCCTGTA
+
GGGGGGFEGGGGGGGGGGGGGGGGGGGGGGGGGGGGGGGGGGGGGGGGGGGGFGGGGGGGGGGGGGGGGGGGGGGGGGEFFGGGGGGGGGGGGGGGGGGGGGGGGGGGGGGGGGGGGGGGGGDEFDAFGDFGGGGGGGGGCGGGGGGGFGGGDGCFGGEGGGGGGGGGGGGGGGGGGCGGGGGGGGGEGGCFGGGGGGGGGGGGGED=EGGGGGGDEGGD5>DEFDDGGFGGGGGGFGFGF
@M00200:207:000000000-ALC1F:1:1117:4577:7596 1:N:0:5
ATTGGGTTTAAAGGGCTCGTAGGCGGCCAACTAAGTCAGACGTGAAATCCCTCGGCTTAACCGGGGAACTGCGTCTGATACTGGATGGCTTGAGTTTGGGAGAGGGATGCGGAATTCCAGGTGTAGCGGTGAAATGCGTAGATATCTGGAGGAACACCGGTGGCGAAGGCGGCATCCTGGACCAACACTGACGCTGAGGAGCGAAAGCCAGGGGAGCAAACGGGATTAGATACCCTCGTA
+
GGFGGGGGGGGGGGDGGGGGGGGGGGGGGFGGGFDFEDFGGGGGFGFFGGGGGGEGGGGDGGGGGGGGGGGGGGGGGGFGGGGGFGGGGGGDGGGFFGGG,=:BFEGGGGGGGGFGGGGGGGGFGGGGGGEE<FGFGGGGGGGGGGGGGGGDCEGAFGG7>CECB>>FGG7BEEEGGGGCFG61;EDGG?<FGGGGGFGG8CEE=CDGGGFFGG)>EDF?FDDGFGGGD6:>FFFFFGFG
@M00200:207:000000000-ALC1F:1:2105:16844:12898 1:N:0:5
ACTGGGTGTAAAGGGTGCGTAGGCGGGTTCTTAAGTCAGAGGTGAAATCCTGGAGCTCAACTCCAGAACTGCCTTTGATACTGAGAGTCTTGAGTTCGGGAGAGGTGAGTGGAACTGCGAGTGTAGAGGTGAAATTCGTAGATATTCGCAAGAACACCAGTGGCGAAGGCGGCTCACTGGCCCGATACTGACGCTGATGCACGAAAGCGTGGGGAGCAAACAGGATTAGATACCCTTGTA
+
GGGGGGGGGGGGGGGFGGG@FGGGGGGGGGGGGGGGGGGAFGGCFGGG9EFGGGGGGEGGGCFGGGGGGGGGGGDFFGGGGGC6BFGEFGFDFG?FGGGGDGDGGGGDGFFGG@EEFFGGGEFFC<<FGGFGGGGEEDFAFEFGFGGFGGGDGGGGGG@EGGG@FFDGDFGC:F*?;CG7FEGCEEGCGGFECEEDGFC>9@8BEED?CCEGGG57EGFGGGC45?*997*<FFFFFGGG
@M00200:207:000000000-ALC1F:1:2106:14258:10687 1:N:0:5
ATTGGGTTTAAAGGGTGCGTAGGTGGCGCCGTAAGTCGGGTGTGAAATTTCGGAGCTTAACTCCGAAACTGCATTCGATACTGCGGTGCTTGAGGACTGGAGAGGAGACTGGAATTCATGGTGTAGCAGTGAAATGCGTAGAGATCATGAGGAAGACCAGTGGCGAAGGCGGGTCTCTGGACAGTTCCTGACACTGAGGCACGAAGGCCAGGGGAGCAAACGGGATTAGATACCCGAGTA
+
GGGGGGGGGGGGGGGGGGGGGGGGGGGGGGGGGGGGGGGGGGGGGGGGGGGGGGGGGGGGGGGGGGGGGGGGGGGGGGGGGGGGGGGGGGGGGGGGGGGGGGGGGGGGGGGGGGGGGGGGGGGGGGGGGGGGGGGGGGGGGGGGGGGGGGGGGGGGGGGGGGGGGGGGEGGGGGGGGGGGGGGGGGGGGGEEGGGGGGGGGGDGGGGGGGGGGDD=EGDGGGGGGGGGGFGGGGGGGGGD
@M00200:207:000000000-ALC1F:1:2107:22002:7615 1:N:0:5
ATTGGGTTTAAAGGGTGCGTAGGCGGCAGTATAAGTCAGTGGTGAAATCTTCCGGCTTAACCGGGAAAATGCCATTGAAACTGTGCAGCTTGAATACAGTTGAAGTGAGTGGAATATATCATGTAGCGGTGAAATGCTTAGATATGATGTAGAACACCGATTGCGAAGGCAGCTCACTAAGCTGGTAATTGACGCTGAGGCACGAAAGCGTGGGTAGCGAACAGGATTAGATACCCGGGTA
+
GGGGGGGGGGGGGGGGGGGGGGGGGGGGGGGGGGGGGGGGGGGGGGGGGGGGGGGGGGGGGGGGGGGGGGGGGGGGGGGFFGGGGGGGGGGGGGGGGGGGGGGGGGGGGGGGGGGGGBFFGGGGGGGGGGGGGGGGGGGGGGGGGGGGGGGFGGGGGGGGGGGGGGGGGGGGGGGGGGGGGGGGGGGGGGGGGGGGGGGGGGGGGGGGGGGDCGGGGGGGEB,5CFFGGFGGGGGGGGGGG
@M00200:207:000000000-ALC1F:1:2107:18697:10752 1:N:0:5
ATTGGGTTTAAAGCGCACGTAGGCGGCTTTGTAAGTTAGAGGTGAAAGCCCGGGGCTCAACCCCGGAATTGCCTTTAAGACTGCATCGCTTGAATCCAGGAGAGGTGAGTGGAATTCCGAGTGTAGAGGTGAAATTCGTAGATATTCGGAAGAACACCAGTGGCGAAGGCGGCTCACTGGACTGGTATTGACGCTGAGGTGCGAAAGCGTGGGGAGCAAACATGATTAGATACCCGCGTA
+
GGGGGGGGGGGGGGGGGGGGGGGGGGGGGGGGGGGGGGGGGGGGGGGGGGGGGGGGGGGGGGGGGGGGGGGGGGGGGGGGGGGGGGGGGGGGGGGGGGGGGGGGGGGGGGGGGGGGGGGGGGGGGGGGGGGGGGGGGGGGGGGGGGGGGGGGGGGGGGGGGGGGGGGGGGGGGCEGGGGGGGGGGGGGGGGGGGGGGGGGGGGGGGGGGGGGGGGGGGGGG?).:C>FGFFGGGGEGGGG
@M00200:207:000000000-ALC1F:1:2107:14373:22850 1:N:0:5
ATTGGGTATAAAGGGAGCGTAGACGGCGATGCAAGTCTGAAGTGAAAGCCCGGGGCTCAACCCCGGGACTGCTTTGGAAACTGTATGGCTGGAGTGCTGGAGAGGCAAGCGGAATTCCTAGTGTAGCGGTGAAATGCGTAGATATCGAGAGGAACACTCGTGGCGAAGGCGGGTTCCTGGACATTAACTGACGCTGAGGCACGAAGGCCAGGGGAGCGAAAGTGATTAGATACCCCTGTA
+
GGGGGGGGGGGGGGGGGGGGGGGGGGGGGGGGGGGGGGGGGGGGGGGGGGGGGGGGGGGGGGGGGGGGGGGGGGGGGGGGGGGGGGGGGGGGGGGGGGGGGGGGGGGGGGGGGGGFGGGGGFGGGGGGGGGGGGGFGE:FCGGGGGGGDGGGGGGGFFGGGGGGGGGGGDGGD<FFEFGFFCCDGGGGGGGGGDGCGCEFGGGGGCEGFG5FEG5EDGGGG>).*<>DFFFGGGGGGGGF
@M00200:207:000000000-ALC1F:1:2108:22959:17491 1:N:0:5
ACTGGGTTTAAAGGGTGCGTAGGTGGTCCGTTAAGTCAGTTGTGAAATCCCCGGGCTCAACCCGGGAAATGCTTCTGATACTGGCGGACTTGAGGCCAGTAGGGGTCACTAGAACTGACGGTGGAGCGGTGAAATGCGTAGATATCGTCAGGAATGCCGGTGGTGAAGACGGGTGACTGGGCTGGTTCTGACACTGAGGCACGAAAGCGTGGGGAGCGAACGTGATTAGATACCCTGGTA
+
GGGGGGFGGGGGGGGGGGGGGGGGGGGFGGGGGGGGGGGGGGGGGGGGGGGGGGGGGGGGGGGGGGGGGGGGGGGGGGGGGGGGGGGGGGGGGGGGGGGGGGGGGGGGGGGGGGGGGGGGGGGGGGGGGGGGGGGGGGGGGGGGGGEGGGGGGGGGGGGGGGGGGGGGGGGGGGGGGGGGGGGGGGGGGGGGGGGGGGGGGGGGEGGGGGGDGGDGGGGGG4,89CFFGFGGGGGGGGF:
@M00200:207:000000000-ALC1F:1:2110:22173:14182 1:N:0:5
ATTGGGTTTAAAGGGCGCGTAGGCGGCTTGGCAAGTGGATGGTGAAATCCCTCGGCTTAACCGAGGAACTGCCGTCCAAACTGCTTCGCTTGAGACCGGGAGAGGTGAGTGGAATTCCCAGTGTAGCGGTGAAATGCGTAGATATTGGGAGGAACACCAGTGGCGAAGGCGGCTCACTGGACCGGTACTGACGCTGATGCGCGAAAGCGTGGGGAGCAAACGTGATTAGATACCCGTGTA
+
GGGGGGGGGGGGGGGGGGGGGGGGGGGGGGGGGGGGGGGGGGGGGGGGGGGGGGGGGGGGGGGGGGGGGGGGGGGGGGGGGGGGGGGGGGGGGGGGGGGGGGGGGGGGGGGGGGGGGGGGGGGGCEGGGGGGGGGGGGGGGGGGGGGGGGGGGGGGGGGGGGGGGGGGGGGGGGGGGGGGGGGGGGEEGGGGGGGGGGGGGGGGGGGGGGGGGGEEGGGGG:(49>FGGFGGGGGGGGGG
@M00200:207:000000000-ALC1F:1:2117:12911:18937 1:N:0:5
ATTGGGTTTAAAGGGTGCGTAGACGGAAGAACAAGTTGGTTGTGAAATCCCTCGGCTCAACTGAGGAACTGCAACCAAAACTATTCTCCTTGAGTGTCGGAGAGGAAAGTGGAATTCCTAGTGTAGCGGTGAAATGCGTAGATATTAGGAGGAACACCAGTGGCGAAGGCGACTTTCTGGACGATAACTGACGTTGAGGCACGAAAGTGTGGGGAGCAAACAGGATTAGATACCCCAGTA
+
GGGGGGGGGGGGGGGCFCFGGGGGGGDCEGGGDGGGAFGGGGGGGGGGGGG8FGGGGGGFG,BEFFFGGGGGGGGGGGGGGGGGGGFAFGFGGGFFFFEGGGGGGDCFGGGGGGGGGGGFGGGGGGFEGGGGGGGACFFGGGGGGGGGFDFGGGGGGGGGGFFGDGGGGGGGGG@CFGGGFDGGGGGGGGGGGEFGGGGFCE5B?CECCGGDEGGEGC0>EGGGGGGGFFGGG64(/>>C
@M00200:207:000000000-ALC1F:1:2118:29332:14723 1:N:0:5
ATTGGGTTTAAAGAGCGTGTAGGCGGTTCGGTAAGTCTGTCGTGAAATCCTGAGGCTCAACCTCGGGCGTGCGATGGATACTGCCGGGCTAGAGGGTGGTAGAGGCGAGTGGAATTCCCGGTGTAGCGGTGAAATGCGCAGATATCGGGAGGAACACCAGTAGCGAAGGCGGCTCGCTGGGCCACACCTGACGCTGAGACGCGAAAGCTAGGTGAGCGAACAGGATGAGATACCCCGGTA
+
FD9FF@BFFDDFGGEGG@FFFEGCCG:CFFDECFGFF9CED@CC@FA<6FEECFCDFEFFG,EF:@@CGC@FGGGGGFGFGFDG<>+:>CFGG<CC?FCCEFF<<=FGDCCCFEFDG<>F>+88FEFEG+>FFF9=F:7<BEFC9=CGEGGCFCE>:>FCC@F@:BFCCF@EG@F:88C8E**//A>>FGGE8;?;>FD:E8CGGGC6+<9C3.3AG5:CGD6FG)(.9:FGC?6:*(2)
@M00200:207:000000000-ALC1F:1:2119:9479:2775 1:N:0:5
ATTGGGTTTAAAGGGCGCGTAGGCGGTGCCACAAGTCACTTGTGAAATCCCCGGGCTTAACCCGGGGCCTGCAGGCGAAACTGTGGTGCTGGAGTATGGGAGAGGTGCGTGGAATTCCCGGTGTAGCGGTGAAATGCGTAGATATCGGGAGGAACACCTGTGGCGAAAGCGGCGCACTGGACCATAACTGACGCTGAGGCGCGAAAGCTAGGCGAGCAAACAGGATTAGATACCCGTGTA
+
FGGGGGGGGGGGGGGGGGGEGGGGGE@CGGFGGGGGGGGGAAFFGGGGGGGFGGCGGGGGG<EFDGGGGGGGGF@EGGGGGGGGGGGGGGGGBFFFGGGG?FGEGGGGGGGGGGGGGGGGGEGGGGGGEGEGCEGGGGGGGGGGGGGGGGGEGGGGGGGGGGGGGE@FGFGEGGGGGGCGGGGGFEF<CFGGDEGGCEGGGDEE=EGGGGGG*-2>EE?FFGGGGGGCGGGGFGGEGGGG
@M00200:205:000000000-AKKM3:1:1101:13786:1974 1:N:0:1
ATTGGGTTTAAAGCGTGCGTAGGTGGTTTGTTAAGTCTGATGTGAAATCCCTTTGCTCAACCTTTTTCTTTCTTTTGTTTCTGGCAGTCTTTCTTTCGGTAGATTTTTTTGTTTTTCCCTTTTTTTCTTTTTTTTTCTTATTTTTCTTTTTTATCTTCTTTTTCTTAGGCGACTCCCTTGACCAGCACTTCCCCTTTTTCTCTAAAGCTTTTTTTGCTACCTTTTTTCTATACCCTTTTATTAT
+
EFGFGGGGGGGGGGGGGGGGGGDGGGGFGGGGFFAFDFFFFCG9<<D,666C,,<6CC,@66;,,,,,<,,9,<<,,,:,9<<,C<@FE@,,,,<,9,+F<7?,,,,<+88,,,:9:,5,,:,:++9,,:,,++8+,,C,,,7,7,,,5,,+,,,,:3C,9,,33,8,,,++4+3,,6,,,63,,,,34*,2,43,,,,,,5,,,,*4,4,,,1)1*+++**++)2/(+3/+48:*))8++)).
@M00200:205:000000000-AKKM3:1:1101:12471:1981 1:N:0:1
ATTGGGCTTAAAGGGCGCGTAGGCGGGTTCCCGAGTCGGGGGTGAAATCTTTCTGCCCAACCGTTTCTGGTCCTCCGCTCCTGGGAACCTCGTTTCGGGTAGGTTTCGTTGTCACTTCCTTTTTCTCTTTTTCCTTCTTTTCTATCTTTTTTAACGCCGTTTTCTCAAGCGATCTTCTTGACCTCTTCTGACGCTTTTTCTCGATAGCCTTTTTTGCTAACTTTCTTTTATCCCCCTTTTCTTT
+
CFGGGGFGGGGGGGGGGGGGGGGGGGGGFGFFGCFGGDCCDGGDFFA9CC@E@,<59:,?88+++,,,<,,:9C5?++8+4:54+,BFD83+++:,8++DEGF,,:8+,83+,,<<888,,8,,,,8,,8,,,,3,7,7,,,7,7,,,,,,*,,811<F*6,*2,,,,7>**=**++5,,+29?<EGC<++>*22**++2+2*+*/**0++0++)//+2027+*)22)*/6*2017)00+*)).
@M00200:205:000000000-AKKM3:1:1101:15087:2065 1:N:0:1
ATTGGGTTTAAAGCGTGTGTAGGCGGACGGGTAAGTACCTTGTGAAATCCCACGGCTCAACCGTTTCACTGCTCGGTTTACTGCCCGTCTTGAGCCACTTAGGGGCTGTCGGAACAAACGGTGGAGCGGTGTCATTCGTAGATCTCTTTTTTAACGCCATATTTTCAAACAGACACCTTGGAGTGTGCTGACGCTTATTCACGAAAGCCATTTTTGCGAACGTGTTTTTATACCCCTTTCTTTT
+
GGGGGGGGGGGGGGGGGGGGGGGGGGGGGGGGGGGGGGGGGGGGGFGC@CC,C+8@CFFGCC+B,,,,CE9<FEC+B,8,CEC?FGGGG=B,,,::BFFGDGG,+@C+B?B+++@,?,:++8+++,,+38++,,9,7,86++@,C,,:@=,+:3:@CCC*,,,5,,7@,@,DF2,,14,7?B@?:EGGGF7EGD***,,4,4*1*A<***+,,++10*1CG)**(29(0)-*32<G))0+*))-
@M00200:205:000000000-AKKM3:1:1101:13193:2075 1:N:0:1
ATTGGGTATAAAGGGCGTGTAGGCGGTTTGTTAAGTCATGTGTGAAATCCCTCGGCTCAACCGGGGTAGGCCGCATGAAACTGGCAAGCTAGAGTACCAAAGAGGGGGGTGGAATTCCCGGTTTAGCGGTGAAATTCTTAGATATCGTGTTTAACACCTTTTGCTTAGGCGGCCCCCTTGTTGGATACTGACGCTGCTTCTCGAAAGCTTTTTTAGCAAACATTATTATATACCCTTTTACGTT
+
GGGGGGGGGGGGGGGGGGGGGGGGGGGGGGGGGGGGGGGGGGGGGGGEEEEEE7@BFFFGGC+++++,8,,C@G+B,,,,9CEFGGGGGE,,,9C,:BFGGGG8,:++*>F77,CF<;C**4*=,,84*F**,,7,2,7+?,7:F7*+**++72C?FGF+<++0++3:CF>EG*1/::*;<C8FFGGE<7<FGD1**3+<+0:<CEG4+3+++*)2*<CFD<+*)22)/16*<AFG0)9+*((.
@M00200:205:000000000-AKKM3:1:1101:14051:2075 1:N:0:1
ATTGGGCGTAAAGGGCGCGTAGGTGGCCCGTTAAGTGGCTGGTGAAATCCCGGGGCTCAACTCCGTGGCTGCCGGTCAGACTGGCGAGCTATAGCACGGTAGGTGCATATGGAATTCCCGGTTTAGCGGTGTTATTCTTAGAGATCTTTCTTAATACCATTTTCTTAGGCGTTCTTCTTGGCCGTTGCTGACACTTCTTCTCGACAGCTTTTTTTGCAAACTTTATTCTGTTCCCTTTTCTTCT
+
GGGGGGGGGGGGGGGGGGGGGGGGGGGGGGGGGGGGGGGGGGGGGGGC<@C,++86@CEFAC?C,,,+8C,BEF7@C+4,:ABFGGGGG>,,,,5,:CFFGGG,,5,,,<C,5,:DA?>++8+8,,8++8+++,7,7,8,3,,3@,,,,,,,77@;FEC,7,,7,,7>FGGGG1>,5>,7?DEEGGGDFC,:1620++3=++/+:/);+2+,,*)1/++3/*+*)2:)**.*3327*)1+*.).
@M00200:205:000000000-AKKM3:1:1101:16920:2084 1:N:0:1
ATTGGGTATAAAGGGCGCGTAGGTGGCCCGCGCAAGCGTGCGGTGAAAGCCCGGGGCTCAACCCCCTGTCGGCCCTGCGGCCTGCGGGGCTGGAGCACTGTAGGGGCGTGTGGAATTCCTGTTTTATCGGTCTCTTTCGTAGCGATCCTTCTGAACACCGTTTTCTAAGGCGGCCCCCTGGGCAGTGGCTGACACTTATGCGCGACAGCTTCTTTAGCAAACTCGTTTTGATACCCCTGTCTG
+
<FAEFFGGFFDEGFGDEGGGGEGGGGGGGGGGGGGGGGCFEGGG:CG,,6C,++8+84CC,:C=4+++:5++>?+B,9+8+8C??FFGG=>++,,,@B@<FFF9++8***8**3,3833,,,8,,,,8**6**,,8,8*6+1*4<2*1,,,,77<FFGC**1,*+,+72*;CE*****/2;8*;>C:87DC*;920+++++1:C*/11*+3+++*2*:E<DC+*(*/())-:<3A4))03*))
@M00200:205:000000000-AKKM3:1:1101:13978:2141 1:N:0:1
ATTGGGCTTAAAGAGCGCGCAGGCGGTCAGATAAGTCGAATGTGAAAGCCCCCGGCTCAACTGGGGAGGGTCATTCGATACTGTTCGACTAGAAGGCAGGAGAGGGAAGCGGAATTCCCGGTGTAGTGGTGCAATGCGTAGATATCTTGATGAACACCATTGGCGAAGGCGGCTTCCTGGCCTGTTCTTGACGCTGAGGCGCGAAAGCTATGTGCGCAAACGTGCTTAGATACCCGCGTACGTT
+
GGGGGGGGGGGGGGGGGGGGGGGGGGGGGGGGGGGGGGGGGGGGGGGGGFGEE@FGGGGGGC88,:,6F7FGGCDF99C?FGEEFGGGGF:89,5,=EFGGGGCC>7<7BFC77FGGF9++@+C,DCDFF@,,,@,>+@BCEGCG=,,,,,,77@FGGF,D,,>**:FGGGD53:C8C,?;8EFGGGGGFGGGGD5***1*7CEGGGG<0++++*/8>:EF3**(1:)*/6:9<CD))02)(((
@M00200:205:000000000-AKKM3:1:1101:23248:2142 1:N:0:1
ACTGGGCTTAAAGGGCTCGTAGGCGGCCAACTAAGTCAGACGTGAAATCCCTCGGCTTAACCGGGGAACTGCGTCTGAGACTGGATGGCTTGAATCCAAGAGAGGGCTGCGGAATTCCAGGTGTAGCGGTGAATTTCTTAGATATCTTTCCGAACACCGTTTTCCAAGGCGGCTTCCTTGATTGGTATTGACGATTAGTCTCGAAAGCCAGGGGAGCAAAGGTGTTTCTGTACCCCTGTAAT
+
GGGGGGGGGGGGGGGGGGGGGGGGGGGGGGFFGGGEGGGGGGGGGGGFFDEEF+BCFFGGGE+++++,,:,C,,+B4,C,CBAFFDGGG?F+,:EF:ABF@8F+:++:+?B:FCDF??<9,:,::,5>+B++,,7,:,9C@;=:;33,,,,+8>+<,FF:>,*7,,37>1**8*1264,76BCGGGFE7:++8*/**+3+++33B*)03*****)15:E@**29)99)1*-2<9+*))03*.
@M00200:205:000000000-AKKM3:1:1101:13878:2159 1:N:0:1
ATTGGGTTTAAAGGGAGCGTAGGTGGGCTGGTAAGTCAGTGGTGAAATCCCCGAGCTTAACTTGGGAACTGCCATTGATACTATTAGTCTTGAATATTGTGGAGGTCAGCGGAATATGTCATGTAGCGGTGATATTCTTAGAGATTACTTATAACACCATTTTCGAAGGCAGCTGTCTACACATATATTGACACTGAGGCTCGAAAGCGTGTTTATCAAACATTATTAGATACCCTCGTATGTT
+
GGGGGGGGGGGGGGGGGGGGGGGGGGGGGGGGGGGGGGGGGGGGGGGFFEEE:@GGGGGGGGGF8,,,CFCGGGGGG9C<EFFGGGGGGFG<,,EAFGFGGGG87BFD8DG:FEFFGCFE9E<F9,A:CF=+,,9,9BFFG9EFF9,,,8,,:A?<FGG,C@,@++8@FFGGGB8,6=,,CDFGGGGGCFGEFC:,,,++@=CC6EG5*4*6,,+2=FE79C,2*5:*+48C;?C*))2**(**
@M00200:205:000000000-AKKM3:1:1101:14665:2162 1:N:0:1
ATTGGGTATAAAGTGTGCGCAGGCGGCGTCGCAAGTCGAGTGTGAAAGCCCCGGGCTTAACTTGGGTATTGCGCTCGAAACTACGATGCTGGAGTGTGGCAGAGGAAGGTGGAATTCCACGTGTAGCGGTGATATTCCGAGAGATTTTTATGAACACCATTTGCTTAGGCAGCCTTCTGGGCCAACACTGACGCTCATGCACGAAAGCGTCGGTTGCAAACATTTTTACATACCCTCTTACTT
+
GF<FGGFCEFFGEFFGFFGGEGEGG:FFCFGGGG:CFFGGGEFGDFEECFFF77CFCCCCGCF9,,,,95,FEEC@C7,4@FDFEFCCGFG,,,B8F<CF8FDF?,=<+:FF+D9BD,,:+:,:,,3>+B:+,,8,3,,++3@F,,33,,,,7,38D*@,<,,6,,,72>F8>4>26>,>8:CC8FC:9??FD5158++1+05BEG5>*=****)1.CCGF4+*)22(*16*<;80))1+*))
@M00200:205:000000000-AKKM3:1:1101:10963:2165 1:N:0:1
ACTGGGCATAAAGCGTGTGTAGGCGGACCGTTAAGTGCCCGCGTGAAATCCCCCGGCTCAACCGGGGAACGGCCGGGCATACTGGCGGTCTTGAGCGATCCAGGGGTCATCGGAACAAACGGTGGAGCGGTGAAATGCGTAGATATCGTTTTGAACGCCTACGGTGAAAACAGATGACTGGGGATCCGCTGACGCTGAGACACGAAAGCCAGGGGAGCAAACTGGTTTAGATACCCCTGTA
+
GGGGGGGGGGGGGGGGGGGGGGGGGGGGGGGGGGGGGGGGGGGGGGGGGGGFFGGGGGGGGGGGCD7@FGGGGGGGGFGG8EFGGGGGGEEG?F8CGGGGGGGGGGGEFGGFEDGGGGGGD7FFEFDGGD@1*,,@,<FEFGGGG@<*=CB*@FGFGGE+*+**?7CFFGGGF*?+C9FBCEEEECC@FCGGGG5E***A+5**:CDG*:*1/;)7)*;ECG7*(*28)8:*3<A4)0)2*
@M00200:205:000000000-AKKM3:1:1101:10612:2169 1:N:0:1
ATTGGGTTTAAAGGGTGCGTAGGAGGGCAGGGAAGTCCGTGGTGAAATCTCCGAGCTTAACTCGGAAACTGCCGTGGATACTCTCTGTCTTGAATCCCGTGGAGATGAGCGGAATATGTCATGTAGCGGTGACATGCTTAGATATCTCATATAACACCATTTGCGAAGGCAGCTCGTTACACGAAGATTGACTCTGAGTCACGAAAGCGTGTGGATCAAACATTATTATATACCCTTGTAATAT
+
GGGGGGGGGGGGGGGGGGGGGGGGGGGGGGGGGGGGGGGGGGGGGGGCFFGG7:GGGGGGGGE:7:,@FGFGGGGGE7E9CFGGGGGGGEG99=FFFGGGGGGG,B99,?BCCGGGGDE<?E?E9,<=:F++,,9,5B@EDFGGG,,5,9,,AFFFFGG,7E,,++8<:FGEG8,+5@**36CGGGGGGGGFF7:,,,5=,27CCGGF*=******2CCGGG+1)3;)+37@CC+70.;++))1
@M00200:205:000000000-AKKM3:1:1101:10030:2191 1:N:0:1
ATTGGGCGTAAAGGGCGCGTAGGCGGAATGGCAAGTCGGTCGTGAAATCCTTCGGCTCAACCGAAGAACGTCGATCGAAACTGCCGTTCTTGAGGATTGCAGAGGAGACTGGAATTCCCGGTGTAGCGGTGAAATGTTTAGAGATCTTGAGTAACACCGGTTTCGAAGGCGGGTCTCTTGGCAATTCCTGACGCTGATGCTCGAAAGCGTGTGGAGCCAACGTGATTAGATACCCGTGTC
+
GGGGGGGGGGGGGGGGGGGGGGGGGGEGGGGGGGGGGGDGGGGGGGGGGG<FF@FGGGGGGG>++::,F:FGGGC?:+,:CF?EF@GDGFGF98,,BEDFFGF7DEEFDCFGGGGGGC@7+@:C9>E+:FG+,,8,3,8;FF<,>33,,,,,7@FGGGB*5**?**>CDGGGG:*+<<,?2CFCF?FCGGFGCGD**++3007ECC<C*2**/**1<*<CFG**(2:)**6*0<A)))0*
@M00200:205:000000000-AKKM3:1:1101:19267:2197 1:N:0:1
ATTGGGTTTAAAGGGCGCGTAGGCGGGGAGGTAAGTCGGGTGTGAAATCCCTCGGCTCAACCGAGGAACGGCGCCCGAAACTGTCTCTCTTGAGTCCCGGAGAGGAAGGTGGAATTCCCGGTGTAGCGGTGAAATGTGTAGAGATCGGGAGTAACACCGGTGGCGAAGGCGGCCTTCTGGACGGTGACTGACGCTGAGGCGCGAAAGCGTGGGGAGCAAACGTGATTCGATACCCGCGTA
+
GGGGGGGGGGGGGGGGGGGGGGGGGGGGGGGGGGGGGGGGGGGGGGGGGGGGGGGGGGGGGGGGCGC,EGGGGGGGGD@FGGGGGGGGGGGA=<FAEGGGFGGGGGGFDGGGGGGGGGG@7C7FEECGGG7@9,@,@,@CFFCGG7****4*2?FGGGG*=**<**CGGGGGGEGGFC+<CGEGEGEEGGGGGGGC?**C5<=CEC978C***:)9>F@?FD**.9>))96CCFFG))<5
@M00200:205:000000000-AKKM3:1:1101:23531:2203 1:N:0:1
ATTGGGTATAAAGGGCGCGCAGGCGGTTACGTAAGTCCGGCGTGAAATACCACGGCTCAACTGTGGAACTGCGTCGGATACTGCGTTGACTAGAGGGCGGTAGAGGTCTGTGGAACTAGCGGTGTAGCGGTGAAATGCGCAGATATCTCTAGGAACGCCTGTTGCGAAGGCGACCGACTGGGCCGTTCCTGACGCTGAGGCGCGAAAGCTCTGGTAGCGAACCGGTTTTGATACCATTGTCAGG
+
GGGGGGGGGGGDFGGGGGGGGGGGGGGGGGGGGGGGGGCFGGGGGGGFFFFDGGGGEGGGGG8FAF,<EGGGGGGGGCFEFFEAGFGGGGFF@AEGGGGGGGGCF8FGFFECFCFGGFG=::FCFF9F*CF7*,,8,,>ECFFFG@<,73,,73>FE@F,*?,,2<:FEEGEE8***2C:@FGFG8CCEGFCCC5A*2***/:CCG<<*<+00:*:1<E*95//-)/4)0(0<,<**0*3*).(
@M00200:205:000000000-AKKM3:1:1101:22088:2208 1:N:0:1
ATTGGGTTTAAAGCGTGCGCAGGCGGCGGCTTGTGTCAGGTGTGAAATCCCCGGGCTTAACCTGGGAATTGCGCTTGAAACTAGGTCGCTCGAGTTCAGTAGAGGGGGGTGGAATTCCACGTGTAGCAGTGAAATGCGTAGAGATGTTGAGTAACACCGATGGCGAAGGCAGCCCCCTGGACTGAAACTGACGCTCAGGCACGAAAGCGTGTGGAGCAAACATGATTAGATACCCGCGTA
+
GGGGGGGGGGGGGGGGGGGGGGGGGGGGGGGGGGGGGGGGGGGGGGGGAFGFGDGGGGGGGFGGGG,,?FCGGGDGG?F<FGGGGGGGGGGGGGGGGGGGGGGGGGGGCGGGGGGGGGGFCG7CC@FGGGG7,+3,2*2AEGGFG+<+++++<CFGGGG*::*;85:CGFFGG;;;?>*8CFDFFFC:F7CEG5CCC*2?=CGGEGGF8:**2*0CFFG8CC+2):7)*74FFFGG)077
@M00200:205:000000000-AKKM3:1:1101:17335:2214 1:N:0:1
ATTGGGTTTAAAGGGCGCGTAGGCGGCTTTATAAGTCGGGGGTGAAAGCCTGTGGCTCAACCACAGAATTGCCTTCGATACTGTATGGCTTGAGACCGGAAGAGGTTAGTGGAACTGCGAGTGTAGAGGTGAAATTCGTAGATATTCGCAATAACACCAGTGGCGAAGGCGGCTGACTTGTCCGGTTCTGACGCTGAGGCGCGCAAGCGTGGGGAGCAAACAGGATTAGATACCCCTGTAAGCT
+
GGGGGGGGGGDGGGGGGGGGGGGGGGGGGGGGGGGGGGGGGGGGGGDEFFGGGGGGGGGGGGGGGCC8FGFFGGGGGFFFFGGGGGGFGGGDGGGGGGGEG@FGGGGGGGGFGGGGGGGE>FGGCF9AFGG9,<FFE7FGGGFFG@;,3***7<FG8FB7F,,>**=<FFECG=74CC,7BBFGGEEEGGGFGG7A5555=<C*::C38C****)9BCFGGG641C?3*74CFFGG05?<*-)-
@M00200:205:000000000-AKKM3:1:1101:22832:2220 1:N:0:1
ATTGGGTTTAAAGGGCGCGTAGGCGGCCTGATAAGTAGGGGGTGAAATCCTGCGGCTTAACCGCAGGGCTGCCTTCTAAACTGTCGGGCTCGAGCACAGTAGAGGCAGGTGGAATTCCCGGTGTAGCGGTGGAATGCTTAGAGATCTGTAATAACATCATTGGCGAAGGCGGCCTGCTGGGCTGTTGCTGACGCTGAGGCGCGACAGCGTGGGGAGCAAACATGATTAGATAACCCTGTA
+
GGGGGGGGGGGGGGGGGGGGGGGGGGGGGGGGGGGGFGGGGGGGGGGGGGGFG>GGGGGGFFGGGC>:7FGGGGGGGGFDGGGGGGGGDFGG@FGGFFGFGCFDFGGCEFGGFFGGGGGD7FFFDBCFGGC7*,D,@,7;CFGGC7,,,,,,7@C@GGC,@,,214:FEDGGECE78<,>8>6CCEFFFFF6:*1*2**A5)78CEG48C*1?*)1<58C/*+*.20)**)20,0/))0+
@M00200:205:000000000-AKKM3:1:1101:8915:2302 1:N:0:1
ATTGGGTGTAAAGGGTGCGTAGGCGGCTTATTAAGTCAGGGGTGAAAGACGGTGGCTCAACCATCGCAGTGCCTTTGATACTGATGAGCTTGAATATACTAGAGGTAGGCGGAATGTGACAAGTAGCGGTGAAATGCATAGATATGTCACAGAACACCGATTGCGAAGGCAGCTTACTATGGTATTATTGACGCTGAGGCACGAAAGCGTGGGGATCAAACAGGATTAGATACCCAAGTA
+
EFEGGGEDGFFGGGGGDGGGGGDEEGGGGGGGGGGGDGFGGEFCDFGGGGGGGGGGGGGGFGGGGGGGGGGGGFFGGGGFFGGGGFEFGGFGEFGGGGEFFGFGFGGGGGCC@FFGEGGGCEFGFFGGGGCFD9FDF9FGFDEGG9F<?F,,6FFGGGGGGC<9+3855BCEEFG,BF;FEF;>,?@@FCFG8CDCEC::EGG>>:DC=7*:C5><=*<>CC64?D:/A8?FFG0*.789
@M00200:205:000000000-AKKM3:1:1101:17783:2328 1:N:0:1
ATTGGGTTTAAAGCGTGCGTAGGTGGTGAGTTAAGTCTGTCGTGAAAGCCCCGGGCTCAACCTGGGAATGGCGATGGATACTGGCTCGCTAGAGTGCGGTAGAGGAGAGTGGAATTCCCGGTGTAGCAGTGAAATGCGTAGAGATCGGGAGGAACATCAGTTGCGAAGGCGGCTCTCTGGACCAGCACTGACACTGAGGCACGAAAGCGTGGGGAGCAAACAGGATTAGATACCCCACTA
+
GGGGGGGGGGGGGGGGGGGGGGGGGGGGFGG9EFGEGGEEAGGEFGGGGGGEGGGGGGGGGG<EGEDF<FGCF@FECFGGGGGGGGFGG7FGFGFEGGGEGGGGGFDGDGGGGFF???FGEGGEFFGFGGGGACCAFCCCCCFCFE@+:+@EGG83>FF,@C9DEGDFDGGC:CC:C9BFGDF*;5EF6*CGFF4=925==>**337FC*=CCC@>):C847@56674@FBGGG85)).7
@M00200:205:000000000-AKKM3:1:1101:16943:2347 1:N:0:1
ATTGGGCATAAAGGGTGCGTAGGTGGCGGGGTAAGTTTGATGTGAAATCTCTGAGCTCAACTCAGAAATGGCATTGAATACTATTCCGCTAGAGGGTCGGAGGGGAGACTGGAATTCTCGGTGTAGCAGTGAAATGCGTAGATATCGAGAGGAACACCAGTGGCGAAGGCGAGTCTCTGGACGACTCCTGACACTGAGGCACGAAAGCTAGGGGAGCAAACAGGATTAGATACCCTGGTA
+
GGGGGGGFGGGGGGGGGGGFGGGGGGGGGGGGGGGGGGGGGGGGGGGGGGGGGGGGGGGGGGGGGGGGGGGGGGGGGGGFGGGGGGGGGGGGGGGGGGGGEGGCFGGGGGGFG,FFGGGGGGGGGGGFGGGGGGGGFFGDEEFGGGC+@FGDFCFFD*@FFGGGGGEDE7FGGGFF9BCCFGCCE>>FFGGFGGC9@FFGGGGGGCD49<A8C5577C8397AFB4*)0/)2+,30<5)3
@M00200:205:000000000-AKKM3:1:1101:15291:2363 1:N:0:1
ACTGGGTTTAAAGGGCTCGTAGGCGGTTTGTCGCGTCGGGAGTGAAAACGCCGTGCTTAACACGGCGCTTGCTTCCGATACGGGCAGACTAGAGGTATTCAGGGGAGAACGGAATTCCTGGTGTAGCGGTGAAATGCGCAGATATCAGGAGGAACACCGGTGGCGAAGGCGGTTCTCTGGGAATGACCTGACGCTGAGGAGCGAAAGTGTGGGGAGCGAACAGGATTAGATACCCCAGTAAGA
+
GGGGGGGGGGGGGGGGGGGGGGGGGGGGGGGGGGGGGGGGGGGGGGGGGGGGGGGGGGGG9FFGGGGGGGGGGGGGGGGGGGGGGGGGGGGCFGGGGGGGGGGGGGGGGGGGGGGGGGGGGGGGGGGGG>:FGGCGGGGGCFFGCGCCGGGEGGGGEGGGGDGGGEEGGGGGGGGGGGGGGCFGGG?FGDEGC=CC8EG6CFEDGGG>EFFGGG@DDE5ECCEF?CFBFF<FGGGFFF6C74>
@M00200:205:000000000-AKKM3:1:1101:13289:2370 1:N:0:1
ATTGGGCTTAAAGCGAGCGCAGGTGGTTTAATAAGTCTGATGTAAAAGGCAGTGGCTCAACCATTGTGTGCATTGGAAACTGTTAGACTTGAGTGCAGTAGAGGAGAGTGGAATTCCATGTGTAGCGGTGAAATGCGTAGATATATGGAGGAACACCGGTGGCGAAAGCGGCTCTCTGGACTGTAACTGACACTGAGGCTCGAAAGCGTGGGTAGCAAACAGGATTAGATACCCGAGTAAGATT
+
GGGGGGGGGGGGGGGGGGGGGGGFGGGGGFGGGGGGGGGGGGGGGGGGGGGGGGGGGGGGGGGGGGGGGGGGGGGGGGGGGGGGGGGFDGGGGGGGGCGEFGFGFGGGGGGFFGGGGGGFGGGGGGGCCEGFCGCFEGDEGGGGFFGEFGGG,6FEFFFGDGGEEFGGGGGGEEDEGGGDGGGGGGGGGGGGGFFGGGGG7CECE>FGGGGGG?AGF?:,/*;<):83@FEC888<DFFF>?))
@M00200:205:000000000-AKKM3:1:1101:8572:2400 1:N:0:1
ATTGGGTTTAAAGGGCGCGTAGGCGGTGCGTTAAGTCGGTGGTGAAATACTTCGGCTCAACCGGAGAATTGCCGCTGAAACTGGCGTGCTCGAGGGAGGTAGAGGTGCGTGGAACTTCCGGTGGAGCGGTGAAATGCGTTGATATCGGAAGGAACACCCGTGGCGAAAGCGACGCACTGGACCTCTTCTGACGCTGAGGCGCGAAAGCTAGGGGAGCGAACGGGATTAGATACCCGGGTAAGA
+
FGAEFDFGFCDCFFGGGGGGGGGGGGGGGGEGDFGFEFFGGGGGGFGGFFGGGGGEGGGCCFGGGGGGGGGFGGGGGGGGEFGGGGGGGFGGGGGGGGGGGGGGGGGGCFGGGFGGGGGGGGGGFFGFGCGFGGGGGGGGDGGGGGCFEEGGGFFG8FFEGGGGGGGGG@FGEG7::EFGG>8EGFC9ACFFGE<E=:C:ECC8E?G4@EFFGGFG>EGC5C8<<D4<F=2CA8@9DE55974
@M00200:205:000000000-AKKM3:1:1101:16893:2423 1:N:0:1
ATTGGGCTTAAAGGGCGCGTAGGCGGATGGTCAAGTCGAGGGTGAAATCCCCCAGCTCAACTGGGGAACTGCCTCCGATACTGACGGTCTCGAGTAAGGTAGGGGCGTGCGGAACTGATGGTGGAGCGGTGAAATGTGTTGATATCATCAGGAACTCCGGTGGCGAAAGCGGCACGCTGGACCTTCACTGACGCTGAGGCGCGAAAGCCAGGGGAGCAAACGGGATTAGATACCCTGGTAAGA
+
GGGGGGGGGGGGGGGGGGGGGGGGGGGGGGGGGGGGGGGGGGGGGGGGGGGGGGGGGGGGGGGGGGGGGGGGGGGGGGGGGGGGGGGGGGGGGGGFGGGGGGGGGGGGGGGGGGGGGGGGGGGGGGGGGGGGGGGGGGGGGGGGGGGGGGFFFGGGGGGGGGGGGGGGGGGDGGGGGGGGGGF>FGGGGFGGGGDGGGGGGGGCEGGGGGGGGG><@FFGGGEGFCG?FF<CFC:C:FFGGF2
@M00200:205:000000000-AKKM3:1:1101:11552:2435 1:N:0:1
ATTGGGCGTAAAGGGCGCGTAGGCGGCCACCGCAAGTCAGTTGTGAAATCTCCGAGCTTAACTCGGAAAGGTCAACTGATACTGCGGGGCTAGAGTGCGGAAGGGGCAACTGGAATTCTTGGTGTAGCGGTGAAATGCGTAGATATCAAGAGGAACACCTGCGGCGAAGGCGGGTTGCTGGGCCGACACTGACGCTGAGGCGCGAAAGCTAGGGGAGCGAACGGGATTAGATACCCCAGTA
+
GGGGGGGGFGGGGGGGGGGGGGGGGDGGGGGGGGCGGGGGGGGGGGG<FGGGGGEGGGGGCFFGGGDGGCFGGG<FGC9FGGGGGGGGGGGGGGGGGGGDFGGGGGGGGGGGGGGGGGGGGDFGFGGGGGGGFF,EFGGGGGGGGG@F9FCFGDFGGC7FGGGGGG*FFGGGDGECEGGGDGC@EEEGGDFGGGG=E*;EGGGGD55DC92CE8>DFGG5)>EDF7/(=44:0,AC@E.C:
@M00200:205:000000000-AKKM3:1:1101:12102:2445 1:N:0:1
ATTGGGCTTAAAGGGCGCGTAGGCGGTTAAATGGGTGTGATGTGAAAGCCCCGGGCTTAACCTGGGAAGTGCATCGCAAACTGTATAACTGGAGTATATGAGAGGGTGGCGGAATTTCCGGTGTAGCGGTGAAATGCGTAGAGATCGGAAGGAACGTCAATGGCGAAGGCAGCCACCTGGCATAATACTGACGCTGAGGCGCGAGAGCGTGGGGAGCGAACAGGATTAGATACACGAGTAAGA
+
GGGGGGGGGGGGGGGGGGGGGGGGGGGGGGGGGGGGGGGGGGGGGGGGGGGGGGGGGGGGGGGGGGGGGGGGGGGGGFGGGGGGGGGGGGGGGGFGGGGGGGGGGGGGGGGGDGGGGFGGGGGGFGGGGGGGGGGGGGGGGEFFGGGD:FGGGGGGGGGGGGGGEGGGGGGGGGGGGGGGGGGGGC?C:7FG85DDEGFCC>E>EECDGGD>EG3<5CE:CDFG?*:87=4C@F<*)7<FC9)
@M00200:205:000000000-AKKM3:1:1101:24073:2447 1:N:0:1
ATTGGGTTTAAAGAGCGCGCAGGCGGTCGTTCAAGTCGCGTGTGAAAGCCCCCGGCTCAACTGGGGAGGGTCACGCGATACTGATCGACTCGAAGGCAGGAGAGGGTAGTGGAATTCCCGGTGTAGTGGTGAAATGCGTAGATATCGGGAGGAACACCAGTGGCGAAGGCGACTACCTGGCCTGTTCTTGACGCTGAGGCGCGAAAGCTAGGGGAGCAAAAGGGATTAGATACCCCAGTA
+
GGGGGGGGGFGGGGGGGGGGGGGGGGGGGGGFGGGGGGGGGGGGGGGGGGGGGGGGGGGGGEFGGGGGGGCFGGGGGGGGGGGGGGGGGGGGGFGGCEGGFCFGGGCFGFFGGGGGGGGGGGGEGGGGFGGGGGGGGGGG@>BC@ACDCFEGEG@FGD:BFGGDEECFC>FEEEEGFFFGFFFGF?FGGGGGGD*CGGGGGGDECEDFGCFFFGFGEFGG*0?C?GF7=BAD9FFGDF49
@M00200:205:000000000-AKKM3:1:1101:21349:2468 1:N:0:1
ATTGGGCTTAAAGGGCGCGTAGGCGGCCTTGCAAGTGACGGGTGAAATCCCTCGGCTTAACCGAGGAACTGCCTGTCAGACTGCATGGCTTGAGACCAGGAGAGGTGAGTGGAATTCCCAGTGTAGCGGTGAAATGCGTAGATATTGGGAGGAACACCAGTGGCGAAGGCGGCTCACTGGACTGGTACTGACGCTGAGGCGCGAAAGCGTGGGGAGCAAACAGGATTAGATACCCTTGTA
+
FGGGGG9FGGGFGGGCGGGGGGGGGGGGGCFEFGGGGFFGGGGGGGGGGGGGFGGGG+EFGGD:FGGGGGGGGGGGFG9FGGGGGAFFFGGGGGCF7DACFGGGGGGAF?FFGGGFGGFFGGGGGGGGGGGDGGGGGGGGGGGGGGFGFFGEGGGFGGGGFGGGGEGGDFEEGEGFGGFGEF?FD;;CFGGGDGGGGGFFEDGGGG<<E:>EGGBGEC6CFDFD0CFBFFFGFGG=:)6A
@M00200:205:000000000-AKKM3:1:1101:14496:2480 1:N:0:1
ATTGGGTTTAAAGCGCGTGCAGGCGGTCGATTAAGTCCGGTGTGAAAGCCCGGGGCTCACCCCCGGAAGTGCGCTGGAAACTAATCAACTAGAGTACGGGAGAGGGAAGTGGAATTCCTGGTGTAGCGGTGAAATGCGTAGATATCAGGAGGAACACCGGCGGCGAAGGCGGCTTCCTGGACCGATACTGACGCTGAGACGCGAAAGCGTGGGGAGCAAACAGGATTAGATACCCTGGTA
+
GGGGGGCGCFFGFGGGGGGGGGGEGGGGGGEGGGGGGGGGGGGGCGGFFGGFDDGGGGGGFFGGGDGGGFFGGGDGGFGGGGGGGGGGGGGGEFFFFCEGGGGCFGGGGDDGGFGGGGGGGBF>FFGG:@CFFACCFGGGGGFDFCGGGFEC@FF:FFCGGGEEGG8FECEGDGEFFCCGGGGGGGG=?FGGGGGGGGGCGD=8:*>DGEGDG8@DFFCG4C8D?F:>F?AC0,<*7::F
@M00200:205:000000000-AKKM3:1:1101:24231:2487 1:N:0:1
ATTGGGCTTAAAGGGCGCGTAGGCGGTCTTGCAAGTCCCGTGTGAAATCCCTCGGCTCAACTGAGGAACTGCACGGGAAACTGCTTGGCTTGAGTTCGGGAGAGGGAAGCGGAATTCCGGGTGTAGCGGTGAAATGCGTAGATATCCGGAGGAACACCGGTGGCGAAGGCGGCTTCCTGGACCGACACTGACGCTGAGGCGCGAAAGCTAGGGGAGCAAACGGGATTAGATACCCTCGTAAG
+
GGGGGGGGGGGGGGGGGGGGGGGGGGGGGGGGGGGGGGGGGGGGGGGGGGGGGGGGGGGGGGGGGGGGGGGGGGGGGGGFEFGFGGGGGGGGGGGGGGGGGGGGGGGGGGGGGGGGGGGGGCFEGGGGGGGGGGGGGGFGGGGGGGGGGGGGGGGDFGFGGGGGGGGGGGGGDGDGCCFGGGGGGGG=FGGFGG3EGGGGGGGGGDGD?FFGFGBCDFGGGGGGF:*8F?AFF6<FFDFGGF
@M00200:205:000000000-AKKM3:1:1101:14310:2493 1:N:0:1
ACTGGGTATAAAGGGTGCGTAGGCGGCGTGGTAAGTGGGGTGTGAAAGCCCTCAGCTCAACTGAGGAACAGCGCTCCAAACTACCATGCTCGAGGGAGACAGAGGTCAGTGGAACTTCGGGTGGAGCGGTGAAATGTGTTGATATCCGAAGGAACACCGGTGGCGAAAGCGACTGACTGGGTCTTTTCTGACGCTGAGGCACGAAAGCTAGGGTAGCGAACGGGATTAGATACCCCGGTA
+
GGGGGGGGGGGGGGGGGGGGGGGGGGGGFGGFFGGGGGGGGGGGGGGGGGGGGGGGGGGGGGGGGGGGGGGGGGGGGGGGGGGGGGGGGGGGGGGGGGGGGGGGGGGGGGGGGGGGGGGGGGGGGGGGDFFGGGGGGGGGGGGGFGGGG@FGGGGGGGGGCCEFGGGDGGGGGGGGGGGGGGGGGGGGGGGGGGGCGFGGGGGGGGGGGFGFGFFGFGGG5/8D?DGFFF2:FGGGFFFE
@M00200:205:000000000-AKKM3:1:1101:7170:2497 1:N:0:1
ATTGGGTATAAAGCGCGTGTAGGCGGCTTGGCAAGTCGGATGTGAAAGCCCACGGCTCAACCGTGGAAGCGCATCCGAAACTGCTTCGCTCGAGTCTCGGAGAGGAAGGTGGACTGCTTGGTGTAGAGGTGAAATTCGTAGATATCAAGCAGAACACCTGCGGCGAAGGCGGCCTTCTGGACGATGACTGACGCTGAGACGCGAAAGCGTGGGGAGCAAACAGGATTAGATACCCCCGTA
+
EFFFGG@FGGGGGGGGG@FEGGGGGGEC:FGGGGGGFC@:@CGGGFGGGGGGFFGGE7FGFGGCAFC<ECFEEGGDFGDEEGGGFGDEGFEGGEEC?,E==FCF7?8F@CFGG,CFDDDFGFEFFG9E8FDFCDFGFFGGGEGGGGFGDAGGG::CFGC::@FCGGEB7CCE581>FF9C@F:>*B9EE7+<8:3*/;+<:CEGG=<FCEECEGB5>FC694;<(97461.*3<CD>)):
@M00200:205:000000000-AKKM3:1:1101:14734:2497 1:N:0:1
ACTGGGTTTAAAGGGCTCGTAGGCGGTTTGTCGCGTCGGGAGTGAAAACGCCGTGCTTAACACGGCGCTTGCTTTCGATACGGGCAGACTAGAGGTATGCAGGGGAGAACGGAATTCCTGGTGTAGCGGTGAAATGCGCAGATATCAGGAGGAACACCGGTGGCGAAGGCGGTTCTCTGGGCATTACCTGACGCTGAGGAGCGAAAGTGTGGGGAGCGAACAGGATTAGATACCCCAGTAAGA
+
GGGGGGGGGGGGGGGGGGGGGGGFGGEDGGGDFGG6@FGG7FGGGGGGCFG@FGGGGGGGFFGDGFEBCEFGDFGAE@CFGGGGGGGFGGGGGGFDFGGAFDGGGCCB=FGGGGGGGGGGGGGGGGGGGGG:FGGGGGDEGG9F9FGGGFCGGGGGCFFGEGGGEEGGGGGGGCC<EFGGGGG8E@+@FFFFCEGGCGGFGGGGEDG:FFFGGGFGFGD?3CGG:<C<F?A>+3AC)7/<:AA
@M00200:205:000000000-AKKM3:1:1101:12116:2593 1:N:0:1
ATTGGGCATAAAGGGTCCGTAGGCGGTCAGATAAGTCAGTGGTGAAAGCCCATCGCTCAACGGTGGAACGGCCATTGATACTGTCTGACTTGAATTATTAGGAAGTAACTAGAATATGTAGTGTAGCGGTGAAATGCTTAGAGATTACATGGAATACCAATTGCGAAGGCAGGTTACTACTAATGGATTGACGCTGATGGACGAAAGCGTGGGTAGCGAACAGGATTAGATACCCGAGTA
+
GGGGGGGGGGGGGGGGGGGGGGGGGGGGGGGGGGGGGGGGGGGGGGGGGGGGGGGGGGGGGGGGGGGGGGGGGGGGGGGGGGGGGGGGGGGGGGGGGGGGGGGFGGGGGGGGGGGGGGGGGGGGGGGGGGGGGGGGGGGGGGGGGGGGGGGGGGGGFGGGGGGFGGGGGGGGGFGGGFGGGGGGGGDGGCGGGGGGGGCGFGGGEGGFDGGGGGAGF5BCCGGGFGGEFF?GGFF<>DFG
@M00200:205:000000000-AKKM3:1:1101:14174:2609 1:N:0:1
ATTGGGTTTAAAGGGCGCGTAGGCGGCTCGATAAGGGGGCGGTGAAAGCCCGGGGCTCAACCCCGGGTCGGCCGTGCCGACTGTCGGGCTGGAGCACGGTAGAGGCAGATGGAATTCCGGGTGTAGCGGTGGAATGCGTAGAGATCCGGAAGAACACCGGTGGCGAAGGCGGTCTGCTGGGCCGTGGCTGACGCTGAGGCGCGACAGCGTGGGGAGCAAACAGGATTAGATACCCTCGTA
+
GGGGGGGGGGGGGGGGGGGGGGGGGGGGGGGGGGGGGGGGGGGGGGGGGGGGGGGGGGGGFGGGGGGGGGGGGGGGGGGGGGGGGGGGDGGGGGG7FGGGGGFGGGGGGGGGGGGGGGGGGGGGGGGGGCFG<<CFGGBEGGGGFEFGGCEDGGFFGGGGDGGDGGGGGGGGEGDGFGGGGGGGEGGECG=FGECE**;:EGGEGGGFC/?EGGFGDDFFC48D6FCDFF2>9@C6>FFG
@M00200:205:000000000-AKKM3:1:1101:24157:2613 1:N:0:1
ATTGGGTTTAAAGTGAGCGCAGGTGGTTTAATAAGTCTGATGTAAAAGGCAGTGGCTCAACCATTGTGTGCATTGGAAACTGATAGACTTGAGTGCAGTAGAGGAGAGTGGAATTCCATGTGTAGCGGTGAAATGCGTAGATATATGGAGGAACACCGGTGGCGAAAGCGGCTCTCTGGACTGTAACTGACACTGAGGCTCGAAAGCGTGGGTAGCAAACAGGATTAGATAACCTAGTAAGATG
+
GGGGGGGGGGGGGGGGGGGGGGGFGGGGGGGGGGGGGFGGGGGGFGGGGGGGGGGGGGGGGGGGGGGGGGGGGFGGGGGFGGGFGGGGGGGGGGGGGGGGFFGF,BFGGGGGGD@FCFGEFFGGGDGGGFGFFCFBB?FGGAE9FFCCGG7FCDEEEFCFGGGGGGGGFGEEC>:9EFFGGGEGGGGDFF9F8,*44DFFFDEGC87?:ECGGD)*==EGGF8;B+27FF3+??B7A=FDCE3)
@M00200:205:000000000-AKKM3:1:1101:22758:2629 1:N:0:1
ATTGGGTATAAAGGGCGCGTAGGCGGCCTGCTAAGTCGAACGTGAAATCCCCGGGCTCAACCCGGGAACTGCGTCCGAGACCGGCAGGCTCGAATCCGGGAGAGGGATGTGGAATTCCAGGTGTAGCGGTGAAATGCGTAGATATCTGGAGGAACATCGGTGGCGAAGGCGGCATCCTGGACCGGTATTGACGCTGAGGCGCGAAAGCCAGGGGAGCAAACGGGCTTCGATACCCTAGTAAGA
+
GGGGGGGGGGGGGGGGGGGGGGGGGGGGGGGGGGGGGGEGFGGGGGGGGGDGGGGGGGGGGGGGGGGGCGGGGGGGGGGGGGGGGGGGGGGGGGGGGGGG+FFGGGGGGFGGG9FGGGGGGGGGGGGEGGC@FGGFGGGG<FFGGGGFGDCCF<B<FFGGGGGGGG@:F8FEG5?FFGGD88CCE:E=FGC+8EDE5*AFGGGECGG4E7*CG57DFGGGG35<(9<(705*/<C4.)9CFBB
@M00200:205:000000000-AKKM3:1:1101:17672:2641 1:N:0:1
ATTGGGTTTAAAGCGTACGTAGGCGGATCTGCAGGCGTCGTGTGAAATACCTCGGCTCAACCGAGGAACTGCACGGCGAACCGCAGGTCTTGAGACGAGTAGGGGCGGTCGGAACGATAGGTGGAGTGGTGAAATGCGTTGATATCTATCGGAACGCCGAAGGTGAAGACAGGCCGCTGGGCTCGTTCTGACGCTGAGGTACGAAAGCGTGGGGAGCAAACGGGATTAGATAACCCAGTAAGA
+
GGGGGGGGGGGGGGGGGGGGGGGGGGGGGGGGGGGGGGGGGGGGGGGGGGGGGGGGGGGGGGGGGGGGGGGGGGGGGGGGGGGGGGGGGGGGGGGGGGGGGGGGGGGGEGGGGGGGGFGGGBEF7FFGGGFFGGGGFGGGGGGGFGGFFGGGGGGGCGGGGGGGFFFGGFGCFGGGGGGGGFGGECGFGGFGGGD5*1C<<DEEFD37E=EGGGFG>CFF*98<07C>F=<*+3<C5))<D<)
@M00200:205:000000000-AKKM3:1:1101:14955:2675 1:N:0:1
ATTGGGTTTAAAGGGTGCGTAGGCGGCTTATTAAGTCAGGGGTGAAAGACGGTGGCTCAACCATCGCAGTGCCTTTGATACTGATGAGCTTGAATATACTAGAGGTAGGCGGAATGTGACAAGTAGCGGTGAAATGCATAGATATGTCACAGAACACCGATTGCGAAGGCAGCTTACTATGGTATTATTGACGCTGAGGCACGAAAGCGTGGGGATCAAACAGGATTAGATACCCTAGTA
+
GGGGGGGGGGGGGGGGEGGGGGGGGGGGGGGGGGGGGGGGGGGGGGGGGGGGGGGGGGGGGGFGGGGGGGGGGGGGGGGGGGGGGGGGGGGGGGGGGGGGGGGGGGGGGGGGGGGGGGGGGGGGGGGGGGGGGGGGGGGGGGGGGGGGGGAFGGAFDGFGG:FGGGGGGGGGGGGGFFGAFGFG?CFGGFCDEECEC:CGGGGGGGGGDEGEGGFGFGGFGGGG1<CEFFFGCCC7FFFG
@M00200:205:000000000-AKKM3:1:1101:18057:2681 1:N:0:1
ATTGGGTTTAAAGGGCGCGTAGGTGGCGTGATAAGGGTGTGGTGAAAGCCCGGGGCTCAACCCCGGGTCGGCCATGCCGACTGTCTGGCTCGAGTACTGTAGGGGCAGGCGGAATTCCGGGTGTAGCGGTGGAATGCGTAGAGATCGGGAAGAATACCAGTGGCGAAGGCGTTCTGCTGGGCCGTTGCTGACACTGCGGCGCGACAGCGTGGGGAGCAAACAGGATTAGATACCCCGGTA
+
GGEGFFFF;GFFGGGGGGECGGGDEGGG@FGGFDGGGFGGGGFGGGFGGCCFGEECFG@@CFGGGGGGGGGGGGGGGEFC@CFFG,BEFFGGDCEGFFFFFEGGGGGGGGGGGEFDEGGGGCGECEFEC<FGF@FGC>CCGGGFGFFDGDCCFGFG,FFC:ACC@<CCFFGGGGGGGFCGGECGEEG89:<*9CFF+8C*=5:E5CC*/1;CEE;DEF6C<F?F?FGF=*)2+,+97@F5
@M00200:205:000000000-AKKM3:1:1101:10564:2681 1:N:0:1
ATTGGGTTTAAAGCGAGCGCAGGTGGTTTAATAAGTCTGATGTAAAAGGCAGTGGCTCAACCATTGTGTGCATTGGAAACTGTTAGACTTGAGTGCAGTAGAGGAGAGTGGAATTCCATGTGTAGCGGTGAAATGCGTAGATATATGGAGGAACACCGGTGGCGAAAGTGGCTCTCTGGACTGTAACTGACACTGAGGCTCGAAAGCGTGGGTAGCAAACAGGATTAGATACCCCAGTA
+
GGGGGGGGGGGGGGGGGGGGGGGGGGGGGGFGGGFGGGGGGGGGGGGGGGGGGGGGGGGGGGGGGGGGGGGGGGGFFGGGGGGGGGGGGGGGGGGGGFAFGGGCFGGGGGGGE<E<FDFAGGGGGGGGGGGGGDFF@FCGGGGGEFGGGGGEFGGGGGGGGGGGGGCFDDBEDCFDFGFFFGFGGGGGGGGF,<7@EG5,C?ECEGGCEGDGDEBCFGGGGG57@:D776CDCFGGFAF
@M00200:205:000000000-AKKM3:1:1101:18486:2689 1:N:0:1
ATTGGGCTTAAAGGGTGCGTAGGCGGTCCCATAAGTCAGTGCTGAAATATCCCGGCTTAACCGGGAGGGTGGCATTGATACTGTGGGACTTGAGTAAAGTTGAGGTTGGCGGAATTGACGGTGTAGCGGTGAAATGCTTAGATATCGTCAAGAACACCTATTGCGAAGGCAGCTAACTAAGCTTTAACTGACGCTGAGGCACGAAAGTGTGGGGATCAAACAGGATTAGATACCCCAGTAAGA
+
GGGGGGGGGGGGGGGGGGGGGGGGGGGGGGGGGGGGGGGGGGGGGGGGGGGGGGGGGGGGFGGGGGGGGGGGGGGGGGGGGGGGGGGGGFGGGGGGGGGGGGGGGGGGGGGGGGGFGFGGGGGGGGDGGGGGGGGGGGGGGGGGGGGGGGGGGGGGFGGGGGGGGGEEGFGGGGFGGGGGGFFGFGF>EFGEGGGGGGFFEGEGGGDGGGGEGGED>FDGGGGGB4CDFFAGC68CBD4CFAF
@M00200:205:000000000-AKKM3:1:1101:23314:2709 1:N:0:1
ATTGGGTTTAAAGGGCGCGTAGGCGGTCTAGCAAGTCTAAGGTGAAATCCCTCGGCTCAACCGAGGAACTGCCTTGGAAACTGTTGGACTTGAGTTCCGGAGAGGAAAGCGGAATTCCCAGTGTAGCGGTGAAATGCGTAGATATTGGGAGGAACACCGGTGGCGAAGGCGGCTTTCTGGACGGAAACTGACGCTGAGGCGCGAAAGCTAGGGGAGCAAACGGGATTAGATACCCGAGTAAGA
+
GGGGGGGGGGGGGGGGGGGGGGGGGGGGGGGGGGGGGGGGFGGGGGGGGGGGGGGGGGGGGGGGGGGGGGGGGFFGGGGGGGGGGGGGGGGGGGGG<FGGGGGGGGGGGGGGGGGGGGGGGGGGGGGGGGGGGGGGGGGGGGGGGGGGGGGGGGGGGGGGGGGGGGDGGGGGGEDF9CFFGGGGCEGFG>CGGGGECCFGGGGGCGGG?FGFGGFGFGCCF35*()2267AFG689B;>E>:<
@M00200:205:000000000-AKKM3:1:1101:11491:2717 1:N:0:1
ATTGGGTGTAAAGAGCACGTAGGCGGTTGAGCAAGTCCAATGTGAAATCCCCCGGCCTAACTGGGGAACTGCATTGGATACTACTTGACTTGAGTGCAGGAGGGGAGAGTGGAATTCCAGGTGGCGCGGTGAAATGCGTAGATATCTGGAGGAACGCCGGCGGCGAAAGCGACTCTCTGGTCTGCAACTGACGCTGAGGTGCGAAAGCTAGGGGAGCAAACGGGATTAGATACCCCGGTAAGA
+
FFDCDD@BFGDEAEGGGFGEFGGGEEFGDFDFFGGGGGFGCGFGG9AGGGGGGGGGGGFGGFGFGGGGFFGGGFEEECEFFEFGGGGGG9FFGGGGGGGF:?C>FEG+?=F@BECCFFFFFGGG,CCGGG@FD<<DFCC8FFFFGGFGCFFFGGGCCFGGG@F>8CEGGGFEGGC9EEGGGGGFGD9<F<9<CGDEGG=?C4E85:D*<FCFFE)9):;8>D=D?3C26*6>E,8CE3>**46
@M00200:205:000000000-AKKM3:1:1101:24229:2723 1:N:0:1
ACTGGGTTTAAAGGGTGCGTAGGCGGCTTATCAGGTCTGGTGTGAAATCTTACGGCTCAACCGTAAAATTGCGCTGGAAACCGATAAGCTTGAGTAGGCTAGGGGTGTGTGGAACTTCCAGTGGAGCGGTGAAATGTGTTGATATTGGAAGGAACGCCGGTGGCGAAAGCGACACACTGGGGCCTAACTGACGCTGAGGCACGAAAGCTAGGGTAGCGAACGGGATTAGATACCCCGGTA
+
FFGGGGEFEGGGGGGFGGGGGGGGGGDG@FG<6@FGGCFFFGGGGGGGGCFEFGGGGGGGGGGGGDGGGGCG::FEGGFFGGGG:+FEGFGGGGCCAFGGGGFCGGDGGFGGGGGG9FEFGEGGFGFGGGGGGGGGFFF8A=FGGF99DFGGGGGGDD@*@FGGGG>5>FGGE8*?BECCD>EGG8FGGGGGEGGGCCFG*15EGGGGFCGC5:4*95EGG35C:DC)0@9CCFGGF>BG
@M00200:205:000000000-AKKM3:1:1101:21366:2737 1:N:0:1
ACTGGGTTTAAAGGGCGCGTAGGCGGGATGGCAAGTCGGTCGTGAAATCCCTCGGCTCAACCGAGGAACGTCGATCGATACTGCTGTTCTTGAGGGTTGCAGAGGAGACTGGAATTCCCGGTGTAGCGGTGAAATGTGTAGAGATCGGGAGGAACACCGGTGGCGAAGGCGGGTCTCTGGGCAATTCCTGACGCTGAGGCGCGAAAGCGTGGGGAGCAAACGGGATTAGATACCCCGGTA
+
GGGGGGGGGGGGGGGGGGGGGGGGGGGGGGGGGGGGGGGGGGGGGGGGGGGGGGGGGGGGGGGGGGGGGGGGGGGGGGGGGGGGGGGGGGGGGGGGGGGGGGGGGGGGGGGGGGFGGGGGGGGGGGGGGGGGAFFGGGGGGGGFDG>GGGGGGGGGGGGGEGGGGGGGGGGGGGGGGGGGGGGFFGGGGGGGGGGGGGGGGGDEE57DGEG5EGFGFFCCCDGD?G4>FF<CGGGGEFFG
@M00200:205:000000000-AKKM3:1:1101:22377:2742 1:N:0:1
ATTGGGTTTAAAGGGTGCGTAGGAGGGCAGGTAAGTCAGTGGTGAAATCTTCGAGCTTAACTCGGAAACTGCCGTTGATACTATCTGTCTTGAATATCGTGGAGATGAGCGGAATATGTCATGTAGCGGTGAAATGCTTAGATATGACATAGAACACCAATTGCGAAGGCAGCTCGTTACACGAATATTGACTCTGAGGCACGAAAGTGTGGGGATCAAACAGGATTAGATACCCGCGTAAGA
+
GGGGGGGGGGGGGGGGGGGGGGGEFGGGGGGGGGGGGGGGGGGGGGGGGFGGGGGGGGGGGGGGGGGGFGGGGGGGGGGGGGGDGGGGGGGGGGGGGGGGGGEGGGGGGGGGGGGGGGFFGGGGGFGGGDGGGGCGGGGGGGGGGGGGGCGGGGGGGGGGGFGCEDGGDGGG>?8BCEGGGGDEGGGGGGG7DB+9AE>FGFDGGCC:@:?FEEDD>CCEFC,*87C@FFCGGGBD;>F*8??
@M00200:205:000000000-AKKM3:1:1101:15923:2745 1:N:0:1
ATTGGGTTTAAAGGGCGCGTAGGCGGGATGGCAAGTCAGTCGTGAAATCTCTCGGCTCAACCGAGAAACGTCGGCTGATACTGCCGTTCTTGAGGGATGCAGAGGAGACTGGAATTCCCGGTGTAGCGGTGAAATGTGTAGAGATCGGGAGGAACACCGGTGGCGAAGGCGGGTCTCTGGGCATTTCCTGACGCTGAGGCGCGAAAGCGTGGGGAGCAAACGGGATTAGATACCCGGGTAAGA
+
GGGGGGGGGGGGGGGGGGGGGGGGGGGGGGGGGGGGGGGGGGGGGGGGGGGGGGGGGGGGGGGGGGGGGGGGGGGGGGGGGGGGGGGGGGGGGGGGGGGGGCFFGGGGGGGGGGGGGGGGGGGGGGGGGGGGGFGGGGGGGGGGGGGGGGGGGGGGFGGGFGGGGDGGGGGGEGGGGGGGGFFGGDFGFGGGGGGGGGGGGGGGGGGGGGGGGGFGF=C+9CED(/9<?FB7:CEDE3):9<<
@M00200:205:000000000-AKKM3:1:1101:21841:2760 1:N:0:1
ATTGGGTTTAAAGGGTGCGTAGGCGGCCCGTTAAGTCAGTGGTGAAATCCCAGGGCTCAACCCTGGAACTGCCATTGATACTGACAGGCTTGAGTTCGGTTAAGGCGGGCGGAACTGGTGGTGTAGCGGTGAAATGCATAGATACCACCAAGAACCCCGATTGCGTAGGCAGCTCGCTGAGCCGAAACTGACGCTGAGGCACGAAAGCGTGGGGAGCGAACAGGATTAGATACCCCAGTA
+
GGGGGGGDGGGGGGGGGGGGGGGGGGGDGGGGGGGGGGGFFGGGGGGGFGGGFFGGGGGGG@FGGGGG@GGGGGGGGGGGGGGGFGFGGGGGGGF?FGG@C:FDGGGGGGGGGGE<<FGGGGGFGGGGGGGGGGGGGGGGGGGGFFGGGGGCCGGAGGGEG>FFECGGGGGDGFFGGE@CFFC88C>EGF?FGGD5CCGGGFGGGGD4C5EGGGFGFGG=)7FGFDDF?FBFC@FF>5/A
@M00200:205:000000000-AKKM3:1:1101:14650:2796 1:N:0:1
ACTGGGCTTAAAGGGCGCGTAGGCGGCCTTGTCAGTCAGACGTGAAATCCCCAGGCTTAACCTGGGAACTGCGTCTGATACTACAAGGCTGGAGTTCGGGAGAGGAATGTGGAATTCCAGGTGTAGCGGTGAAATGCGTAGATATCTGGAGGAACACCGGTGGCGAAGGCGGCATTCTGGACCGAAACTGACGCTGAGGCGCGAAAGCCAGGGGAGCAAACGGGCTTAGATACCCCAGTA
+
GGGGGGFFGGGGGGGDEGGGGGGGGGDGGGGFGGGGGGGCEEGGGGGGGGGGFGGGGCGGGGFFGGCGCGGG:68FGGGGGGGGGGGGGGFGCFFFGEGGCE:=FEF@FFEF9FFGGGGGFGGGGGGGGGGFGGGFA7FGGGFGGGC@F<==FDCFFFGGG:CBCGGEGGGGD8*9C;CFFFE>E>EEGFFFGGGGGCFGEGGEGGDD80;AGGEGFFGGG3850)/2?F>*9<FCE>:+
@M00200:205:000000000-AKKM3:1:1101:21516:2825 1:N:0:1
ATTGGGTTTAAAGGGCTCGTAGGCGGCCAACTCAGTCGGACGTGAAATCCCTCGGCTTAACCGGGGAACTGCGTCCGATACTGGATGGCTTGAATCTGAGAGAGGGATGCGGAATTCCAGGTGTAGCGGTGAAATGCGTAGATATCTGGAGGAACACCGGTGGCGAAGGCGGCATCCTGGATCGGTATTGACGCTGAGGAGCGAAAGCCAGGGGAGCAAACGGGATTAGATACCATAGTAAGA
+
GGGGGGGGGGGGGGGGGGGGGGGGGGGD+EF8FGGGGGCECGGGGGGGGGGAFEGGGGGGGGGGGGGGCGGGGBCFGG7FGGFGFF=FGGGGGGGCFFGEGGGGGGGGGGGGEGGGGGG<DGGGGGGGGGGGGGGGGGGGGG9DF9CGGGGGEGGGGDEFGGGFGGGGGGDGGGG8<BGG7;>CCCF=FCFGG55*:8C655EEG*5D8:FFEE:DFCGGGCCD?GG<FFFGF?+?F6@CGF>
@M00200:205:000000000-AKKM3:1:1101:15935:2835 1:N:0:1
ATTGGGCGTAAAGCGCGTGTAGGCGGCCACACAGGTCCGCTGTGAAAACTCGAGGCTCAACCTCGAGACGTCGGTGGAAACCGTGTGGCTAGAGTCCGGAAGAGGAGAGTGGAATTCCCGGTGTAGCGGTGAAATGCGCAGATATCGGGAAGAACACCCATGGCGAAGGCAGCTCTCTGGGACGGTACTGACGCTGAGACGCGAAAGCGTGGGGAGCGAACAGGATTAGATACCCTGGTA
+
GGGGGGGGGGGGGGGGGGGGGGGGGGGGGGGGGGGGGGGGGGGGGGGGGGGGGGGGGGGGGGGGGGGGGGGGGGGGGGGGGGGGGGGGGGGGGGFGGGGGGGGGGGGGGGGGGGGGGGGGGGGGGGGGGGGGGGGGGGGGGGGGFFGGGGGGGGFFGGGGEEGGGGGGGGGGGDCGGGGGGGGGGGGGFGGGGDDC8ECFGGCEEGGGECE>EE5C>EE=<CGC:F7>FF<D7:EF>F?C
@M00200:205:000000000-AKKM3:1:1101:22183:2844 1:N:0:1
ATTGGGTATAAAGTGCACGTAGGCGGCTGGGTTCGTTCGATGTGAAAGCCCCCGGCTCAACCGGGGAACTGCATCGAATACTGCCCGGCTCGAGGATGGTTGGGGTGAGTGGAACTCCTGGTGGAGCGGTGAAATGCGTAGATATCAGGAGGAACACCGGTGGCGAAAGCGGCTCACTGGGCCGTCTCTGACGCTGAGGTGCGAAAGATAGGGGAGCAAACGGGATTAGATACCCTGGTA
+
GGGGGGGGGGGGGGGGGGGGGGGGGGGGGGGGGGGGGGGGGGGGGGGGGGGGGGGGGGGGGGGGGGGGGGGGGGGGGGGGGGGGGGGGGGGG>FGGGGGFCDFGGGGGGFGFFGGGGGGGGGGGFGGGGGGGGGGGGGC7FGFGFGGGGGGGGCFGGGGGGGGGEEEGGFGGGEEGC9:C7CGGEG*;CGC9CECE=FGGGG=*:EG7CCG?FGFGFGGGGD5D?CGFFF2CCCFC>>6?
@M00200:205:000000000-AKKM3:1:1101:22394:2849 1:N:0:1
ATTGGGCTTAAAGGGCTCGTAGGCGGCCAACTAAGTCAGACGTGAAATCCCCAGGCTCAACCTGGGAACTGCGTCTGATACTGGTTGGCTTGAATCCGGGAGAGGGATGCAGAATTCCAGGTGTAGCGGTGAAATGCGTAGATATCTGGAGGAATACCGGTGGCGAAGGCGGCATCCTGGACCGGCATTGACGCTGAGGAGCGAAAGCCAGGGGAGCAAACGGGATTAGATACCCTTGTA
+
GGGGGGGGGGGGGGGGGGGGGGGGGGGGGGGGGGGGGGGGGGGGGGGGGGGGGGGGGGGGDGGGGGGGGGGGGGGGGGGGGGGGGGGGGGGGGGGGGGGGGGGGGGGGGGFFFGGGFFFGGGGGGGGGGGGGGGGGGGGGGFFGGGFGGFGECFEEBFGGGGGGEFGGGGGGGGDEGGGGDFGGGG**3CFGGCDEGGGGGGGGGEGFEGGGGGFGFGGGFGDG0)9?FFAGE6CG?FFG
@M00200:205:000000000-AKKM3:1:1101:18713:2851 1:N:0:1
ACTGGGTATAAAGGGTGCGTAGGCTGTGCGGAAAGTTAGGTGTGAAATCCCCCGGCTCAACCGGGGAATTGCGCTTAAAACTACCGTGCTAGAGGAAGACAGAGGTGAGCGGAACTTCGGGTGGAGCGGTGAAATGCGTTGATATCCGAAGGAACACCGGTGGCGAAAGCGGCTCACTGGGTCTTTTCTGACGCTGATGCACGAAAGCTAGGGGAGCAAACGGGATTAGATACCCTAGTA
+
GGGGGGGGGGGGGGGGGGGGGGGGGGGGGGGGGGGGGGGGGGGGGGGGGGGGGGGGGGGGGGGGGGFGGGGGGGDGGGFFGGGGGGGGGGGGGGGGGGGGGGGGGGGGGGGGGGGGGGGGGGGGGGFGGFEGCGGGGEGGGGGGGGGGGGGGGGGGGGFGGGGGGGGGGGEGGGGGGGGGGGGGFGGGGGGGGGGGGGGGGGGGDGG4CFEGGG@D>FGGGGGGFG4<?66:CGGFFFFG
@M00200:205:000000000-AKKM3:1:1101:6418:2856 1:N:0:1
ATTGGGTTTAAAGGGTGCGTAGGTGGTCTATTAAGTCAGTGCTGAAATATCCCGGCTTAACCGGGAGGGTGGCATTGATACTGATGGACTTGAGTGGAGTCGAGGTAGGCGGAATTGACGGTGTAGCGGTGAAATGCTTAGATATCGTCAAGAACACCGATAGTGTAGACAGCTTACTAGGCTCTAACTGACACTGAGGCACGAAAGTGTGGGGATCAAACAGGATTAGATCCCCCAGTA
+
GGGGGGGGGGGGGGGFGGGGGGGGGGGGGGGGGGGGGGGGGGGGGGGGGGFGGGGGGGEGGGFCFGGGGEGGGGGGGGGGGGGGGGGGGGGGGDEGGGGGGGFGGGGGGGGGFGGGGGGGGFGGGGGGGGECFGGFGFFFGGGGGGGGGFEGGFGGGGGGGGCFFGGGGAFEGFFFCCFGFGFGEEGFGGF6D29CFGG5EDGGGGC@EFFCFGFG:EFF4DFG@G>)87)++84)8<6C
@M00200:205:000000000-AKKM3:1:1101:14236:2871 1:N:0:1
ATTGGGTTTAAAGGGCGCGTAGGCGGGCTGCCAAGTCCGGGGTGAAATCCCCCCGCTCAACGGGGGAACGGCCTGGGATACTGGCGGCCTCGAGGGGGGTAGGGGCGCGCGGAACTGTGGGTGGAGCGGTGAAATGCGTTGATATCCACAGGAACTCCGGTGGCGAAGGCGGCGCGCTGGACCCCTCCTGACGCTGAGGCGCGAAAGCCAGGGGAGCGAACGGGATTAGATACCCCGGTAAGA
+
GGGGGGGGGGGGGGGGGGGGGGGGGGGGGGGGGGGGGGGGGGGGGGGGGGGGGGGGGGGGAFGGGGGGGGGGGGGGGGGGGGGGGGGGGGGGGGGGGGGGGGGGGGGGGGGGGGDFEFGGGGGGGGGGGEGGGFEFFGGDGGGGGGGFGGGGGGGGFGGGGEEGGGGGGFGGGGCECEEGGGD5CGGGGGGCCEDGEGGGGGGGGGC>*ACGGE37):?C)9CC1)2<?F2>C8F*5>3CC7<
@M00200:205:000000000-AKKM3:1:1101:16885:2878 1:N:0:1
ATTGGGTTTAAAGCGTGTGTAGGCGGACGGGTAAGTACCTTGTGAAATCCCACGGCTCAACCGTGGAACTGCTCGGTATACTGCCCGTCTTGAGCCACTTAGGGGTCGTCGGAACAAACGGTGGAGCGGTGAAATGCGTAGATATCGTTTGGAACGCCAACGGTGAAAACAGACGACTGGGAGTGCGCTGACGCTGAGACACGAAAGCCAGGGGAGCGAACGGGATTAGATACCCCTGTAAGA
+
GGGGGGGGGGGGGGGGGGGGGGGGGGGGGGGGGGGGGGGGGGGGGGGGGGGGGGGGGGGGGGGGGGGGGGGGGGGGGGGGGGGGGGGGGGGGGGGGGGGGGGGGGGGGGGGGGGGGGGFGGGGGGGGGGGGGGGGGGGGGGGGGGGGGGGGGGGGGGGGGGGGGGGGGGFF7FFGGGCGGGGGEGGGGDGGGGGGGEEFFG45?ED<CFGGGGGFGFGGGGGGG?35>FFACGC6<>:F7>AF
@M00200:205:000000000-AKKM3:1:1101:19169:2881 1:N:0:1
ACTGGGTTTAAAGGGCGCGTAGGCGGATCGACAAGTCCGGGGTGAAATCCTTCGGCTTAACCGGAGAAGTGCCTTGGATACTGTCGGTCTCGAGGGAGGTAGGGGTTATCGGAACTTCTGGTGGAGCGGTGAAATGCGTTGATATCAGAAGGAACGCCGGTGGCGAAAGCGGATAACTGGACCTCTTCTAACGCTGAGGCGCGAAAGCCAGGGGAGCGAACGGGATTAGATACCCCTGTA
+
GGGGGGGGGGGGGGGGGGGGGGGGGGGGGGGGGGGGGGGGGGGGGGGGGGGGGGGGGGGGGGGGGGGGGGGGGGGGGGGGGGGGGGGGGGGGGGGGDFGGGGGGGGGGGGGGGGGGGGDGFFGGGGGGGGGGGGGGGGEGGFGGGGGGGGGGGGFFGGGGGGGGGGGGGGGG58*?BFGGGGGCFFGGGCGGGGDGGGGGGGGGG=D9;EFGGGFGBGEEGD5C?GG?FFBF7CF<@>6E
@M00200:205:000000000-AKKM3:1:1101:24864:2902 1:N:0:1
ATTGGGTTTAAAGCGTGTGTAGGCGGAATTGTAAGTACCTTGTGAAATCCCACGGCTCAACCGTGGAACTGCTTGGTATACTGCTTTTCTTGAGCCACTTAGGGGCTGTCGGAACAAACGGTGGAGCGGTGAAATGCGTAGATATCGTTTGGAACGCCAACGGTGAAAACAGACAGCTGGGAGTGTGCTGACGCTGAGACACGAAAGCCAGGGGAGCGAACGGGATTAGATACCCCAGTA
+
GGGGGGGGGFFGGGG@CGGGGGGGGGGGGGGGGFFGFFFGGGGGFGGGGGGGGGGGEGGGFFGGGGCDFEEFAFFDGGGGGGGGGGGGGGGGGGGGGGGGFGFDECFGGFGCEGGGGGGGGGDFDFGGGGEFFGDFGFCEECG9FGFGGGD>AABC7@FGDGECECFGGGFCFCDCG87DGFEGGGG7:=FFEGGCCGF9CGEGGGDC*=CFFC37578C<3;<6D4<46:F7<8FFFFG
@M00200:205:000000000-AKKM3:1:1101:15075:2954 1:N:0:1
ATTGGGTTTAAAGGGAGCGTAGGCGGATAGTTTAGTCAGAGGTGAAAGCCCAGGGCTCAACCTTGGAATTGCCTTTGATACTGGCTATCTTGAGTATGGAAGAGGTATGTGGAACTCCGAGTGTAGAGGTGAAATTCGTAGATATTCGGAAGAACACCAGTGGCGAAGGCGACATACTGGTCCATTACTGACGCTGAGGCTCGAAAGCGTGGGGAGCAAACAGGATTAGATACCCCAGTAAGA
+
FF<FGGGGGGGFGGGFGGGFECGCFEFGGGFDGEGGGGGGGFGGGGGGCFGGDED@EGFG,EFFFFFFCEG9FGGFGGGGGEGGGCFGGGGGGFEFGFGGGGCFFFGFGGGGGGGFGGGGGGC@E<FEGG+?FFFGEFGGGDGFGABFCCFGGGGGGGGGFFGGGGGGFGGGGGGG9DCFFGGGGFF9CDCFEGDD>FGGCCDBFGGGGCCEGC):A586CGGFDFC<8+.22<?5>DA7F?2
@M00200:205:000000000-AKKM3:1:1101:12337:2957 1:N:0:1
ATTGGGTTTAAAGGGCGCGTAGGTGGCCACTATAAGGCTGCGGTGAAAGTTCGGGGCTCAACCCCGAATCTGCCGCGGCGACTGTAGGGCTCGGGCACTGTAGAGGCAGATGGAATTCCGGGTGTAGCGGTGGAATGCGTAGAGATCCGGAAGAACACCAGTGGCGAAGGCGGTCTGCTGGGCAGTGGGAGCGCAAGCTCCTCTTAGCCGACACTGAGGCGCGACAGCGTGGGGAGCAAACAGG
+
GGGGGGGGGGGGGGGGGGGGEGDGGGGGGGGGGGGGGGGGGGGGGGGGGGGGGGGGGCGGGGGGGGGGGGGGFGGGGGGGGGGGGGGGGGFGGGGGGGGGGGGGGGEGGGGGGGGGGGGGDGGGGGGGGGGGGFFFFFFGGGGGGGGGGGEGGGGGFFFGGFFGGGEGGEGGGCEDGFEFGGGFGGGGGGGEECDGGD8<<CFGGGGGGGEEGGFGFGGCDCEG9/9:5>?GGG8D@57<C??:
@M00200:205:000000000-AKKM3:1:1101:17133:2958 1:N:0:1
ATTGGGCATAAAGGGAGCGTAGGCGGACATTTAAGTCAGGGGTGAAATCCCGGGGCTCAACCTCGGAATTGCCTTTGATACTGGGTGTCTTGAGTATGAGAGAGGTGTGTGGAACTCCGAGTGTAGAGGTGAAATTCGTAGATATTCGGAAGAACACCAGTGGCGAAGGCGACACACTGGCTCATTACTGACGCTGAGGCTCGAAAGCGTGGGGAGCAAACAGGATTAGATACCCCTGTA
+
GGGGGGGGGGGGGGGGGGGGGGGGGGGGGGGGGGGGGGGGGGGGGGGGGGGGGGGGGGGGDGGGGGGGGGGGGGGGGGFFGGGGGGGGGGGGGGGGGGGGGGGGGGGGGGGGGGGGGGGGGGGGGGGGGGGGGGGGGGGGGGGGGGGGGGGGGGGGGGGGGGGGGGGGGGGGGGGGGGFGEGGGGGGGGGGFGGGGGGGF=FCEC=7CGGGGGGFG@GFFGGGG<DG>FF272<8CFFFF
@M00200:205:000000000-AKKM3:1:1101:15768:2978 1:N:0:1
ATTGGGTTTAAAGGGTGCGTAGGCGGCTTATTAAGTCAGGGGTGAAAGACGGTGGCTCAACCATCGCAGTGCCTTTGATACTGATGAGCTTGAATATACTAGAGGTAGGCGGAATGTGACAAGTAGCGGTGAAATGCATAGATATGTCACAGAACACCGATTGCGAAGGCAGCTTACTATGGTATTATTGACGCTGAGGCACGAAAGCGTGGGGATCAAACAGGATTAGATACCCCTGTA
+
GGGGGGGGGGGGGGGGGGGGGGGGGGGGGGGGGGGGGGGGGGGGGGGGGGGGGGGGGGGGGGFGGGGGEGGGGGGGGGCGGGGGGGGGGGGGGGGGGGGGGCFGGGGGGGGGGGGGGGGFGGFGGGFGGGGGGGGGGGGGGGGGGGGFGGGGGGGGGGGGGCFGGGGGGDGGDGGGDFGGGGGGGGGGGGFGGGGGECFGGGGGGE)9CGGCEC>G>FFFGGGF?FDEAFFGCFGFF>?C
@M00200:205:000000000-AKKM3:1:1101:13425:2991 1:N:0:1
ATTGGGTTTAAAGGGTGCGTAGGCGGTCCTATAAGTCAGTGCTGAAATATCCCGGCTTAACCGGGAGGGTGGCATTGATACTGCAGGACTTGAGTAGAGTTGAGGTTGGCGGAATTGACGGTGTAGCGGTGAAATGCTTAGATATCGTCAAGAACACCGATAGTGTAGACAGCTAACTAAGCTCTAACTGACGCTGAGGCACGAAAGTGTGGGGATCAAACAGGATTAGATACCCGAGTA
+
GGGGGGGGGGGGGGGGGGGGGGGGGGGGGGGGGGGGGGGGGGGGGGGGGGGGGGGGGGGGGGGDGFGGGGGGGGGGGGGGGGGGGGGGGGGGGGGGGGGGGGGGGGGGGGGGGGGGGGGGGGGGGGGGGGGGGGGGGCFGGGGGGC7@EGGGGGGGGGGD@FEGGGGGGGGGGGGGGGGGFGGGGGGDGGG?EG:CEDGGGGGGGGGGCFFGGGFG:FGG4*9;8<7<@?):@AF))8>F
@M00200:205:000000000-AKKM3:1:1101:22648:3015 1:N:0:1
ATTGGGTGTAAAGGGCGCGTAGGCGGGGAGGTAAGTCGGGTGTGAAATCCCTCGGCTCAACCGAGGAACGGCGCCCGAAACTGTCTCTCTTGAGTCCCGGAGAGGATGGTGGAATTCCCGGTGTAGCGGTGAAATGTGTAGAGATCGGGAGGAACACCGGTGGCGAAGGCGGCCTTCTGGACGGTGATTGACGCTGAGGCGCGAAAGCGTGGGGAGCAAACGGGATTAGATACCCCGGTA
+
FGGGGGGGGGGGGGGGGGGEGGGGGG@F@FDGGGGGGGGGEFGGGGGFFCGG4CFDGGGG<FCCFGGF@FEGGCF7CGG:FFF<8F<,:FDFFFG<C<>F<BEEE>,33=DFDAA>==FGG<<FGFGGCF7<F9FA7@@,,,?<F9<:<CEEEFG:FFCFEGEC5:EE8@E*?EECG9:EGF8>C@C++:695*9ECF85*//8::C:8:/:EC:5)7:8***/,7436@2*<<FD>D@G
@M00200:205:000000000-AKKM3:1:1101:19779:3024 1:N:0:1
ATTGGGTTTAAAGGGCTCGTAGGCGGCCAACTAAGTCAGACGTGAAATCCCTCAGCTTAACTGGGGAACTGCGTCTGATACTGGATGGCTTGGATTCGGGAGAGGGATGCGGAATTCCAGGTGTAGCGGTGAAATGCGTAGATATCTGGAGGAACACCGGTGGCGAAGGCGGCATCCTGGACCGACATTGACGCTGAGGAGCGAAAGCCAGGGGAGCAAACGGGATTAGATACCCTAGTA
+
GGGGGGGGGGGGGGGGGGGGGGGGGGGGGGGGGGGGGGGGGGDFGGGGGGGGGGGGGGGGGGGGGGGGGGGGGGGGGGGGGGGGGGGGGGGGGGGGGGGGGGGGGGGGGGGGGGGGGGGGGGFGGGGGGGGGFGGGGGEEEGGGGGGGGGGGGGGGGGGGFGGGGGGGGGGGGGCFBEGGGGGGGGE=CFGGE5<EGGGGGGGGGGGGGGGFGGFGFGGFGDEG?DCFFB9C7CCFF:6C
@M00200:205:000000000-AKKM3:1:1101:17498:3032 1:N:0:1
ATTGGGTTTAAAGGGAGCGTAGGCGGATAGTTTAGTCAGAGGTGAAAGCCCAGGGCTCAACCTTGGAATTGCCTTTGATACTGGCTATCTTGAGTATGGAAGAGGTATGTGGAACTCCGAGTGTAGAGGTGAAATTCGTAGATATTCGGAAGAACACCAGTGGCGAAGGCGACATACTGGTCCATTACTGACGCTGAGGCTCGAAAGCGTGGGGAGCAAACAGGATTAGATACCCGCGTA
+
GGGGGGGGGGGGGGGGGGGGGGGGGGGGGGGGGGGGGGGGGGGGGGGGGGGGGGGGGGGGGGGGGGGGGGGGGGGGGGGGGGGGGGGGGGGGGGGGGGGGGGGGGGGGGGGGGGGGGFGFGFGGGGGGGGGGGGGGGGGGGGGGGGGGGGGGGDFGFGGGGGGGGEGGGGGGGGGGFGGG9EGGGGGGGGGCEGDEEGGGGGGGGEGDGGGGGGFGFG8FGFGGFGG@FFFGGFFGEFFG
@M00200:205:000000000-AKKM3:1:1101:9569:3042 1:N:0:1
ATTGGGTTTAAAGAGCGCGTAGGCGGTCCGGTAAGTCAGCTGTGAAAGTCAAGGGCTCAACCCTTGAAAGCCGGTTGATACTGTCGGGCTAGAGTCCGGAAGAGGCGAGTGGAATTCCCGGTGTAGCGGTGAAATGCGCAGATATCGGGAGGAACACCAATGGCGAAGGCAGCTCGCTGGGACGGTACTGACGCTGAGGCGCGAAAGCGTGGGGAGCAAACAGGATTAGATACCCTTGTA
+
GGGGGGGGGGGGGGGGGGGGGGGGGGGGGGGGGGGGGGGGGGGGGGGGFGGGGGGGGGGGGGGGGGGGGGGGGGEGGGGGGGGGGGGGGGGGGGGGGGGGDGFCGDGGGGGGFFFEGGGGGFGGGGGGGFGGGGGGGGGGGGGFGGGGGGGGGGGFGGGGGGGGGGGGFGGGGGFGGGGGGGGDEGFEGFCFGGCEEGFGGGGGCEGGGGGEGGFC>CEGGGFGFG*8?FAFGCCD:F7?
@M00200:205:000000000-AKKM3:1:1101:10870:3061 1:N:0:1
ATTGGGCTTAAAGCGTGCGCAGGCGGTTTGTTAAGCCAGATGTGAAAGCCCCGGGCTCAACCTGGGAACTGCGTTTGGTACTGGCAAGCTAGAGTACGGCAGAGGGGGGTGGAATTCCACGTGTAGCAGTGAAATGCGTAGAGATGTGGAGGAACACCGATGGCGAAGGCAGCCCCCTGGGCCGATACTGACGCTCAGGCACGAAAGCGTGTGGCGCAAACAGGATTAGATACCCCAGTA
+
,FE<FGGGGGEC6EFEF7CGGGGGGGGGGGG@F,<F8FEFFCGAF9FFGGGGCGDDGG?CFGF@EF<=EGFFCG,4?:,ECFGFGGGGGGGFGAFGGEGGCF+4D+:@BFE:<FF,CCFGGGD:F99FA<B<F9FA:F<8FC<?2:?FAF:*;8888855CC**85/?>FFCE8CEGGE55C@?*:CCF:0287*:=*2::FC>5897*/1*2A373CEC7501,9:<*9)*:,<*0)79
@M00200:205:000000000-AKKM3:1:1101:18550:3083 1:N:0:1
ATTGGGTTTAAAGGGCTCGTAGGTGGTTCGATAAGTCGGGTGTGAAAACTCTGGGCTTAACTCAGAGACGCCACCTGATACTGTCGTGACTTGAGTCTGGTAGGGGAGTGTGGAATTCCCGGTGTAGCGGTGAAATGCGCAGATATCGGGAGGAACACCAGTGGCGAAGGCGGCACTCTGGGCCAGTACTGACACTGAGGAGCGAAAGCGTGGGTAGCGAACAGGATTAGATACCCTCGTA
+
GGGGGGGGGGGGGGGGGGGGGGGGGGGGGGGGGGGGGGGGGGGGGGGGGGGGGGGGGGGGGGGGGGGGGGGGGGGGGGGGGGGGGGGGGGGGGGGGGGGGGGGGGGGGGGGGGGGGGGGGGGGGGGGGGGGGGGGGDCGGGGGGGGGGGGGGGGGGFFEGGGGFCFEFGGGGGGGGFGGGGGGGEGGGFGGFGGGGGGFGGGGEGGGGCE7@EGDC;AECGGGF?FD2?FA>7ACF@>>CD
@M00200:205:000000000-AKKM3:1:1101:9567:3083 1:N:0:1
ATTGGGTTTAAAGGGCGTGTAGGCGGTCAGGTAGGTGGGATGTGAAATGCCCCGGCTCACCCGGGGACCGGCATCTCAAACCGCTTGGCTTGAGTACGGGAGAGGATGAGGGAATTCCTGGTGTAGCGGTGAAATGCGTAGATATCAGGAGGAACACCGGTGGCGAAGGCGCTAATCTGGCCCGATACTGACGCTGAGGCGCGAAAGCTAGGGGAGCAAACGGGATTAGATACCCTAGTAAGA
+
GGGGGGGGGGGGGGGGCEGGGGGGGGFGGF@FFGGGGGGGGGGGGGGGGGGGGGGGGGGGGGEGGGGGGGGGGGF<,FFFGGGGEGGGGGGGFFGGGGGGGGGGGGGGGGGGGGGGGFGGFGGGGGGGGEGGCFGF<FGGGGFGGGGGFGGGGGGGGG:CGGGGGCGGGGGG>*=CFGGFFFGDDEE*+0CFEEGGGGGGGGGGGDDCCFCEFGB<@FCGFGG*,>7>672CF<<FF4*<><A
@M00200:205:000000000-AKKM3:1:1101:19831:3102 1:N:0:1
ATTGGGTATAAAGGGAGCGTAGGCGGATTTGTAAGTCAGTGGTGAAATCTCTTCGCTTAACGAAGAAACTGCCATTGATACTGCAGATCTTGAGTACAGTTGCCGTTGGCGGAATATGACATGTAGTGGTGAAATACTTAGATATGTCATAGAACACCGATTGCGAAGGCAGCTAACGAAGCTGTAACTGACGCTGAGGCTCGAAAGTGCGGGGATCAAACAGGATTAGATACCCTAGTA
+
GGGGGGGGGGGGGGGGGGGGGGGGGGGGGGGGGGGGGGGGGGGGGGGGGGGGGGGGGGGGGGGGGGGGGGGGGGGGGGGGGGGGGGGGGGGGGGGGGGGGGGGGGGGGGGGGGGGGGGGGGGGGGGGGGGGGGGGGGGGGGGGGGGGGGGGGGGGGGDGGGGGCGGGGGGGGGGGGGGGEGGDGFGFFGGGGGGGGGGGGFGGGGGDC,BEFEEFGFGFGGGGG;6:?FFFGGF8DFFFG
@M00200:205:000000000-AKKM3:1:1101:11396:3122 1:N:0:1
ATTGGGCTTAAAGGGTGCGTAGGTGGCGCTGTAAGTCGGGTGTGAAATTTCGGAGCTTAACTCCGAAACTGCATTCGATACTGCGGTGCTTGAGGACTGGAGAGGAGACTGGAATTCATGGTGTAGCAGTGAAATGCGTAGAGATCATGAGGAAGACCAGTGGCGAAGGCGGGTCTCTGGACAGTTCCTGACACTGAGGCACGAAGGCCAGGGGAGCAAACGGGATTAGATACCCGTGTAAGAC
+
GGGGGGGGFGFDFGGGGGGEGEEGGGGGGGGGCGGFGGGGGGGGGGGGGGGGGGGGGFGGGGGGGGGGFGGGGGGGGGGGGGGGGGGGGGGFFFGGGGGGFGGEGGGCCGGGGGGGGGGGGGGGGGGGGGGGGDFFCEEDFGGGGGGGGGGGGFFGGGGGGGGGGGCCCGGGDEEFGGGGGGC8C,CFGC=8:CFF7BGGEGGGEE:FGG@CE83<3=68DD*<1C*,9440<CFC>B@6C2>)
@M00200:205:000000000-AKKM3:1:1101:18531:3176 1:N:0:1
ACTGGGTTTAAAGGGTGCGTAGGTGGGCAGGTAAGTCAGTGGTGAAATCTCCGGGCTTAACTCGGAAACTGCCGTTGATACTATCTGTCTTGAATATCGTGGAGGTTAGCGGAATATGTCATGTAGCGGTGAAATGCTTAGATATGACATAGAACACCCATTGCGAAGGCAGCTAACTACACGATCATTGACACTGAGGCACGAAAGCGTGGGGAGCAAACAGGATTAGATACCCTTGTAAGA
+
GGGGGGGGGGFGGFGGGGGGGGGGGGGGGGGGGGGGGGGGFFFGGGGGGGGGGGGGGGGGGGGGGGGGGGGGGGGGGGGGGGGGGGGGGGGGGGGGGGGGGGGGGGFGGGGGDGGGGGGGGGGGFFCFGGGGFFGGFGGGGGGCFGGGGGG<DFFG8FDFGGG9CDEGFGGGDFGGFGGACEEGGGEGF>FFGCFDFGFGGC?CCEDFEGDDGG>DBCFGGGG4(*;76A6:BCFC)8@@CC?
@M00200:205:000000000-AKKM3:1:1101:18086:3180 1:N:0:1
ATTGGGCTTAAAGCGCGCGCAGGTGGGTGCGCAAGTCGGAGGTGAAAGCGCGGGGCTCAACCCCGCGACGCCCTTCGAGACTGCGTGTCTAGGGACCGGTAGAGGTGAGTGGAATTCCCGGTGTAGCGGTGGAATGCGTAGATATCGGGAAGAACACCGGAGGCGAAGGCGGCTCACTGGGCCGGATCCGACACTGAGGCGCGAAAGCGTGGGGAGCAAACAGGATTAGATACCCGAGTAAGA
+
FGGGGGGGGGGGGGGGGGGGGGG@FFG:BEFGGGGGGGGGGGGGGGGGGGGGGGGGGGGGGGGGGGGGGGGGGGGFFGGGGGGGGGGFGGGGGGDGGGDFGGFGGGFFGEFGGFFFGFGEGGGGGGGGGGCFGGGGFEGGGG9FGGD<FGGGGGGGGG>E>EEGGGGGGG5EG?GDGC?CCGGGE>1:69:CEEGFGGGGGGCGGGGDG=EGGGDG3=FGG4EG?CGFFFFGGGCCB:FCF><
@M00200:205:000000000-AKKM3:1:1101:7034:3191 1:N:0:1
ACTGGGTATAAAGGGTATGTAGGCGGCGCTGTTAGTCGGGTGTGAAATCCCTCGGCTCAACCGAGGAATTGCGCCCGAAACTGCAGTGCTTGAGGGAGACAGAGGTAAGCGGAACTGATGGTGGAGCGGTGAAATGCGTTGATATCATCAGGAACACCGGTGGCGAAAGCGGCTTACTGGGTCTCTTCTGACGCTGCGATACGAAAGCTAGGGGAGCGAAGGGGATCAGCTCCCCCAGTAAGAC
+
AFEF<FCFD9FG<@GCCF<FGGG?FEG@GGDGGGGFFEGEFFEGG9CD@<FFGBEECGGGA<FEFGGGG,E<BCCEE@=:CCEFFG?DG?,A,<FEFCEF8EFFFECFGGGCGGGGFGFCABDGFGGGD>EFE9CFGGGGGCFGGG9FFFGGG@D8FC>C1F7CC@*=F7BGGC@F89FGFGFFGF9@FFC9A7*:*/:CCCEDFCDDFDCCFEBG>EDCDDEG9C*8=))*+2;75.9A*.4.
@M00200:205:000000000-AKKM3:1:1101:6305:3200 1:N:0:1
ACTGGGTTTAAAGGGTGCGTAGGCGGCCTATTAAGTCAGTGGTGAAATATTTCAGCTCAACTGGAATTGTGCCATTGATACTGATGGGCTTGAGTACAGATGAGGTAGGCGGAATTGACGGTGTAGCGGTGAAATGCTTAGATATCGTCAAGAACACCTATAGCGAAGGCAGCTTACTAGGCTGTAACTGACGCTGAGGCACGAAAGTGTGGGGATCAAACAGGATTAGATACCCGCGTA
+
GGGGGGAFGGGFEGDGGGGEEGGGGG+@FEDDGGFGGDGGGGGGGGFG9F,,,6EFG@D@FF8ECCDFGFGGF,CFGCAFGGGG9CDGGG?EGGGGC9C6<EFGGGGGGGDGGGGGFFGGGGFGFGGCGGG<F<FDGFGGGGD<FDCD,++AFGGCFGGGGCGG7@3@FGFGGF>EGG<AFGCG:;>CFFGGGGGGGGFG5CE8CDDCGGGGGG)?:G8FFGGG?FD@FFEGGCFC>EFG
@M00200:205:000000000-AKKM3:1:1101:15197:3220 1:N:0:1
ATTGGGTATAAAGGGCGCGTAGGCGGCTTTGTCAGTCGGGGGTGAAAGCCTGTGGCTCAACCACAGAATTGCCTTCGATACTGCATGGCTTGAGACCGGAAGAGGTTAGTGGAACTGCGAGTGTAGAGGTGAAATTCGTAGATATTCGCAAGAACACCAGTGGCGAAGGCGGCTGACTGGTCCGGTTCTGACGCTGAGGCGCGAAAGCGTGGGGAGCAAACAGGATTAGATACCCTAGTA
+
GGGGGGGGGGGGGGGGGGGGGGGGGGGGGGGGGGGGGGGGGGGGGGGGGGGGGGGGGGGGFGGGGGGGGGGGGGGGGGGGGGGGGGGGGFGGGGGGGGGGGGGGGGGGGGGGGGGGGGGGGGGGGGGGGGGGGGGGFGGGGGGGGGGGGGGGGGGGGGGGGFGGGGGGGFDGDGGGGGGFFGGGGGGGGGFFGGCEGGGFEGGGGGG4CEEGGGFGFD?ECCFF(>7<FFFGEC6C?F4<
@M00200:205:000000000-AKKM3:1:1101:6385:3232 1:N:0:1
ACTGGGTTTAAAGGGCGTGTAGGCGGTTTGTTAAGTCATGTGTGAAATCCCCCGGCTCAACCGGGGAAGTGCGCATGAAACTGGCAAGCTAGAGTACCGAAGAGGGGGGTGGAATTCCCGGTGTAGCGGTGAAATGCGTAGATATCGGGAGGAACACCTGCGGCGAAGGCGGCCCCCTGGTCGGATACTGACGCTGAGACGCGAAAGCGTGGGGAGCAAACAGGATTAGATACCCGAGTA
+
GGGGGGGGGGGGGGGGGGGGGGGGGGGGGGGGGGGGGGGGGGGGF<FGGGGGGGGGGGGGGGGGGGGGFFGGGGGGGGGGGGGGGGGGGGGGGGGGGGGGGGGGGGGGGGGGGGGGGGGGGFGGGGGGGGGGGGGGGGGGGGGGGGGGG8CEGGFGGGGGGGGGGGGGGGGGGGGGGCFFGGEGGGGGGFFGGGDC5CFFEGG>EEGGGGGGGGEGFGGCFGFG19F<FF9F7CFC>@;=
@M00200:205:000000000-AKKM3:1:1101:8276:3235 1:N:0:1
ACTGGGTTTAAAGGGCGCGCAGGCGGCTATGTAAGTCCGGCGTGAAATCCCACGGCTCAACTGTGGAATTGCGTCGGATACTGCATTGGCTTGAGGACGGTAGAGGCTTCTGGAACTAGCGGTGTAGCGGTGAAATGCGCAGATATCGCTAGGAACGCCGGTGGCGAAGGCGGGAGGCTGGGCCGATCCTGACGCTGAGGCGCGAAAGCTAGGGGAGCGAACCGGATTAGATACCCTGGTA
+
G<FGGGGCFGGGGGG7FGGGGGGGGGGEGGGEFGGGGGGGGGGGGGGGGGGGGGGGGGGGGGGEGGGGGGGGGEGGGGCGGGFGFGGGGCG8==AFGGGGEFCBAC3<BFGGFGDCDF=FGGGGEFFFF@<FGGCFGFCCGGGGGFBFEC<FFGGFGGGGDCEEGGGGFCCGEG88C>CGDCEGE>5CE7+<8CC7CCEFCDGGDG:<09<<AF)7>C>E3<*/45*,*7)*+,274@)+*
@M00200:205:000000000-AKKM3:1:1101:9901:3238 1:N:0:1
ATTGGGTATAAAGGGCGCGTAGGCGGTTTTGTAAGTTCCGCGTGAAATCCCCCGGCTCAACCGGGGAATGGCGTGGAAAACTGCGAGGCTTGAGTTCGGGAGAGGGAAGCGGAATTCCGGGTGTAGCGGTGAAATGCGTAGATATCGGGAGGAACACCGGTGGCGAAGGCGGCTTTCTGGAACGACACTGACGCTGAGGCGCGAAAGCTAGGGGAGCAAACGGGATTAGATACCCCAGTA
+
GAGGGGFCGGGGGGGGGGGGGGGGGG:FGCGEFGGGG9CF7FGGGGG9@FG@@FGGGGGGGGB:EGGG?FGGDBE>CGAFFGGGGCEGGGGGGGGEGEGGGGGGGGCBEFGGEGGGGGGGGGGGGGGGGGGGGGGGGGBCEGGGGG*FGGGGGG:F<F1FFEGGGG7CGGGGGGE+<CGG++<?;EEGGGGGGGDGCGDGCDCEEEDG+:AGFGDG>CFFC*;D(CF<?74:9<</7>6<
@M00200:205:000000000-AKKM3:1:1101:22863:3254 1:N:0:1
ATTGGGCATAAAGGGCGCGTAGGCGGCTTGACAAGTCAAAGGTGAAATCCCTCGGCTCAACTGAGGAACTGCCTTTGAAACTGTCTGGCTTGAGGCCGGGAGAGGGTAGCGGAATTCCCAGTGTAGCGGTGAAATGCGTAGATACTGGGAGGAACACCGGTGGCGAAGGCGGCGTTCTGGACTGCAACTGACACTGAGGAACGAAAGCCAGGGGAGCAAACGGGATTAGATACCCTAGTA
+
GCFGGGGGGFFGGGGEEGCFFGGGGDGGGGGGGGFFGGECFFFGCFFGGGGGGGDEGGGGGGGGGGGGFCGGGGGGGGGGFGGGGGGGGGGGCFGDFEGGEG@CFCFFGFFGGGFGFGGGGGGFCEEEGFFFGFGF9CCEGEGFFGGGGFEGG,8:FFEGEGGGDGCEGFCECECEEGGGGGCCGGCG6DCCG6FGGGGFFGGGGEDGGGGFD>3C>C88>DEGFGGF4@>>0<E4FFFC
@M00200:205:000000000-AKKM3:1:1101:24087:3264 1:N:0:1
ATTGGGTTTAAAGCGCACGTAGGCGGCTTTGTAAGTTAGAGGTGAAAGCCCGGGGCTCAACTCCGGAATTGCCTTTAAGACTGCATCGCTAGAATTGTGGAGAGGTGAGTGGAATTCCGAGTGTAGAGGTGAAATTCGTAGCTATTCGGAAGAACACCAGTGGCGAAGGCGACTCACTGGACACATATTGACGCTGAGGTGCGAAAGCGTGGGGAGCAAACAGGAGTAGATACCCTAGTACGAT
+
GGGGGGGGGGGGGGGGGGGGGGGGGGGGGGFGG<AGGGGGGGGGGGGGG8FGGGGGGGGGGFGGGGGGFCFGFGGCFGGGGGGGGGGFGG:FGGFFCGGGGGGEEAAD8AFFFGGGFGFCE=BFFC?EFBFGGGGCGGFGG+8C@C@DFGCFDBGEF>F?FGGGGGE777@CGG8FGGFGGGGGF?F7CDGGGGG=G>:<CDEGEEGGE5BEEGFGEGGGGGGD?*9?FF9FFFFF:FFG*46(
@M00200:205:000000000-AKKM3:1:1101:17708:3287 1:N:0:1
ATTGGGTATAAAGGGCGCGTAGGCGGCCGATTAAGTCGGGGGTGAAAGCCTGTGGCTCAACCACAGAATTGCCTTCGATACTGGTTGGCTTGAGACCGGAAGAGGACAGCGGAACTGCGAGTGTAGAGGTGAAATTCGTAGATATTCGCAAGAACACCAGTGGCGAAGGCGGCTGTCTGGTCCGGTTCTGACGCTGAGGCGCGAAAGCGTGGGGAGCAAACAGGATTAGATACCCCCGTA
+
GGGGGGGGGGGGGGGDFEGGGGGGGGGGGGGGGGGGGGGDDGGGGGGGGGGG<FFGGGGGGGCFFGGFGGGGGGGEGGGGGGFGAFC:FGGGGGGGGGGGGCFGGGGGGGGGGGGGGGGG>CF,FFDGGGGGGGFAGGGGGGCFGAFGEED<CFGGGGGG@CECEG@<CFEEG*?@FCFGGCF5?EEGFGFGGEGDCFE75DG/CEGGD=;EGD:DEGGFFDFGBFG?7FBCCC8CB>BE
@M00200:205:000000000-AKKM3:1:1101:8177:3319 1:N:0:1
ATTGGGTGTAAAGGGCGCGTAGGCGGCTTATCAAGTCAGGCGTGAAATTCCCGGGCTCAACCTGGGGGCTGCGCTTGATACTGATGAGCTTGAATGCGGGAGAGGATAGTGGAATTCCCAGTGTAGAGGTGAAATTCGTAGATATTGGGAAGAACACCAGTGGCGAAGGCGGCTATCTGGCCCGTAATTGACGCTGAGGCGCGAAAGCGTGGGGAGCAAACAGGATGAGATACCCGGGTAAGA
+
GGGGGGGGGFGGGGGGGGGGGGGGGGGGGGGGGGGGGGGGGGGGGGGGGGGGGGGGGGGGGGGGGGGGGGGGGGGGGGGGFGGGGGGGGFGGGGGGGGGGGGGGGGGGGGGGGFGGGGGGGDGFFFGGGGGGGGDF9FGGGGGGGGGGGGGGGGGGFGGDFGG7EECFECGGGGEC+BGGFCGGEEG=GDFGG5DDEGGGG3CC?:CCG5;EGGFGFGFF548C?D*()/4:+<09.).:*44
@M00200:205:000000000-AKKM3:1:1101:22723:3324 1:N:0:1
ATTGGGCTTAAAGAGCGTGTAGGCGGCCAGGCAGGTCCGTTGTGAAAACTGGAGGCTTAACCTTCAGACGTCGATGGAAACCGTCTGGCTAGAGTCCGGAAGAGGAGAGTGGAATTCCTGGTGTAGCGGTGAAATGCGCAGATATCAGGAAGAACACCCGTGGCTAAGGCGGCTCTCTAGTACGGTACTGACGCTGAGACGCGAAAGCGTGGGGAGCGAACAGGATTAGATACCCTAGTA
+
GGGGGGGGGGGGGGGGGGGGGGGGGGGGGGGGGGGGGGGGGGGGGGGFGGGGGGGGGGGGGGGGGGGGGGGGGGGGGGGGFGGGGGGGGGGGGGGGGGGGGGGGGGGGGGGGGGGGGGGGGGGGGGGGGCEFGGGGGGGGGGGGGGGGGGGGGGGGGCGGGCGGGGGGDFEEGGGFFFGGGGGGGGGGGGGGGDDGGGGGG:ECEEGGEEGGGGFGBEGCDDFGBGF?FF2C:A@FFFF7
@M00200:205:000000000-AKKM3:1:1101:11706:3363 1:N:0:1
ATTGGGTTTAAAGGGCGCGTAGGCGGCTGAGTAAGTCCTGGGTGAAATCCCTCGGCTCAACCGGGGAACTGCCTTGGAAACTACTCGGCTCGAGGCCGGGAGAGGGTAGCGGAATTCCCAGTGTAGCGGTGAAATGCGTAGATATTGGGAGGAACACCGGTGGCGAAGGCGGCTACCTGGACCGGCTCTGACGCTGATGCGCGAAAGCGTGGGGAGCAAACAGGATTAGATACCCCCGTA
+
FG<FFFFFEGCEFFGGEGGFE@ECCEG++@CFGGGGGGGFFFGGCC@EG<,9FFGGGGGGE,=FGGGGGG9<CFEFFGGGGG<D9AFGGGGGCEE7DEC@:=B:7>+BF<>BE+38,@<3,@>@@,F<CFGGGAC=;<*@::3F@CF:<,CFG7B:FGGC:CBFECEG7C**3***2+0;*;8E5*/*2:+<8=C*:<+9E<EG5*9*?EC58C375:FGGGGG<F*)*/-:9<E7<>B=
@M00200:205:000000000-AKKM3:1:1101:9292:3373 1:N:0:1
ATTGGGTTTAAAGGGAGCGTAGGCGGACATTTAAGTCAGGGGTGAAATCCCGGGGCTCAACCTCGGAATTGCCTTTGATACTGGGTGTCTTGAGTATGAGAGAGGTGTGTGGAACTCCGAGTGTAGAGGTGAAATTCGTAGATATTCGGAAGAACACCAGTGGCGAAGGCGACACACTGGCTCATTACTGACGCTGAGGCTCGAAAGCGTGGGGAGCAAACAGGATTAGATACCCTTGTA
+
GGGGGGFGGGGGGGGGGGGG@EEGGGGGGGGGGGFFGGGGGEGGGGFGFFFGGDEEEGGGGGGGFGDCFGGFGGGGDEDGGFFFCEFGGCFA@EGGGGGGGGGGGGGGGGGGAFGGGGGCFFGGFFGFGGGFFDFGG?FDGGGGGGGGGGCEGGGGGGGGGGGGGDGCFGGGGGGGGGG>DFFCFFCGGFGGGC?7C,:=CCGGGD3DGCCFGGFGFGGF44@C1<>4666*+<@FF@FG
@M00200:205:000000000-AKKM3:1:1101:15568:3383 1:N:0:1
ATTGGGCATAAAGGGAGCGTAGGCGGATAGTTTAGTCAGAGGTGAAAGCCCAGGGCTCAACCTTGGAATTGCCTTTGATACTGGCTATCTTGAGTATGGAAGAGGTATGTGGAACTCCGAGTGTAGAGGTGAAATTCGTAGATATTCGGAAGAACACCAGTGGCGAAGGCGACATACTGGTCCATTACTGACGCTGAGGCTCGAAAGCGTGGGGAGCAAACAGGATTAGATACCCCGGTA
+
GGGGGGGGGGGGGGGGGGGGGGGGGGGGGGGGGGGGGGGGGGGGGGGGGGGGGGGGGGGGGGGGGGGGGGGGGGGGGGGGGGGGGGGGGGGGGGGGGGGGGGGGGGGGGGGGGGGGGGDGGGGFGGGGGGGGGGGGGGGGGGGGGGGGGGGGGGGGGGGGGGGGGGGGGGGGGGGGGGFGGGGGGGFGFGGGGGCEEGGGGFEGCE44CGGGGGFG:FFGFGGD6CGEFFFGG:B3BEDG
@M00200:205:000000000-AKKM3:1:1101:12450:3385 1:N:0:1
ATTGGGCATAAAGCGAGCGCAGGTGGTTTAATAAGTCTGATGTAAAAGGCAGTGGCTCAACCATTGTGTGCATTGGAAACTGTTAGACTTGAGTGCAGTAGAGGAGAGTGGAATTCCATGTGTAGCGGTGAAATGCGTAGATATATGGAGGAACACCGGTGGCGAAAGCGGCTCTCTGGACTGTAACTGACACTGAGGCTCGAAAGCGTGGGTAGCAAACAGGATTAGATACCCGAGTAAGAT
+
GGGGGGGGGGGGGGGGGGGGGGGGGGGGGGGGGGGGGGGGGGGFGGGGGGGGGGGGGGGGGGGGGGGGGGGGGGGGGGGGGGGGGGGGGGGGGGGGGGGGGGGGGGGGGGGGGGGGGGGGGGGGGGGGDFGGGGGGGGGGGGGFGGGGGGGGGGGGEGDGGGFGGGGGCCFGGGGGGGGGGGGGGGFGCGGGGCFGGGGGGCEGCGCDCGGGCC>FFDCGF5=DEF04CFEG8?C7>FFC@E?
@M00200:205:000000000-AKKM3:1:1101:20881:3395 1:N:0:1
ACTGGGTTTAAAGGGTGCGTAGGTGGATTGGTAAGTCCGTGGTGAAATCCCCGAGCTTAACTCGGGAACTGCCGTGGATACTATCAATCTTGAATACTGTGGAGGTAAGCGGAATATGTCATGTAGCGGTGAAATGCTTAGATATGACATAGAACACCGATAGCGAAGGCAGCTTACTACACAGTCATTGACACTGAGGCACGAAAGCGTGGGGAGCAAACAGGATTAGATACCCGAGTA
+
GGGGGGGGGGGGGGGGGGGGGGGGGGGFGGGGGGGGGGGGGGGGGFGGGGGGGGGGGGGGGGGGGGGGGGGGGGGGGGGGGGGGGGGGGFGGGGGGGGGGGGGGGGGFGGGGGGGGGGGGGGGGGGGGDFGGGGFGGGGGGGGGGGGGGGFGGGFGGGGGGEFFGGGGGFGGGFGGGGGGGGGGGGGFFGGGGGFGGGGGGDCECEGDECEEGCADAGGGGGGFFGGE=FEGDGGGF>FG
@M00200:205:000000000-AKKM3:1:1101:16376:3402 1:N:0:1
ATTGGGTATAAAGCGCACGTAGGCGGACTCTTAAGTCGGTGGTGAAATCCTGGGGCTCAACCCCAGAACTGCCTTCGATACTGAGAGTCTTGGAGTCCGGGAGAGGTGAGTGGAACTGCGAGTGTAGAGGTGAAATTCGTAGATATTCGCAAGAACACCAGTGGCGAAGGCGGCTCACTGGCCCGGTACTGACGCTGAGGTGCGAAAGCGTGGGGAGCAAACAGGATTAGATACCCGAGTA
+
GGGGGGGGGGGGGGGGBFFFGGGGGGGGGGGGGGGGGGGGGGGGGGGGGGGGGGGGGGGGGGGGEFFGGGGGGGGGGGGGGGGGGGGGGGGGGGGGGGGGGGGGGGGGGGGGGGGGGGGGEGGGEFGFFGGGGFFGGGGGGGGFGFGGGGDEGGGGFFGGGFFEEGCFGCFGGGDDECFGDFGGBEGGGGGGGGGECEGGFGGGDCCDFG?CGGEG>EF?FGDD090)1=4*<3A77)<27
@M00200:205:000000000-AKKM3:1:1101:18740:3403 1:N:0:1
ACTGGGCATAAAGGGTGCGTAGGTGGATTAGTAAGTCAGTGGTGAAATCTCTGGGCTTAACTCAGAAACTGCCATTGATACTATTAATCTTGAATACCGTGGAGGTCAGCGGAATATGTCATGTAGCGGTGAAATGCTTAGATATGACATAGAACACCAATTGCGAAGGCAGCTGGCTACACGAATATTGACACTGAGGCACGAAAGCGTGAGGATCAAACAGGATTAGATACCCCTGTAAGA
+
GGGGGGGGGGGGGGGGGGGGGGGGGGGGGGGGGGGGGGGGGGGGGGGGGGGGGGGGGGGGGGGGGGGGGGGGGGGGGGGGGGGGGGGGGGGGGGGGGGGGGGGFFGGGGGGGGGGGGGGGGGCFGGGGGGGGGFGGGGGGGGGGGGGGGGG9AFFGFGFGGGGGGGGGD8FGGGGDGDGGGGGGGEFG:DGGGGGGGGGGGGGGGGG5CC>FGEA46CFGFGCDB4CEAF48EF77FAFGCCE
@M00200:205:000000000-AKKM3:1:1101:11060:3443 1:N:0:1
ATTGGGTTTAAAGGGCGCGTAGGCGGTCTTCTAAGTTCCGTGTGAAATCCCTCGGCTCAACTGGGGAACTGCACGGAAAACTGGGAGGCTTGAGTTCGGGAGAGGGAAGCGGAATTCCGGGTGTAGCGGTGAAATGCGTAGATATCCGGAGGAACACCGGTGGCGAAGGCGGCTTCCTGGACCGACACTGACGCTGAGGCGCGAAAGCTAGGGGAGCAAACGGGATTAGATACCCCAGTA
+
GGGGGGGGGGGGGGGGGGGGGGGGGGGGGGGGGGGGGGGGGGGGGGGGGGFGGGGGGGGGGGGGGGGGGGGGGGFGGGGEACFFGGGGCFGGGFFDFGGGGGGGGDGFEGGGGGFGGCFGGGG79FFCGFEGGGGG,C:@FFGGGFGFGGDCCFGGGGGGGGCE*=:FGFGG5CEC8FF7EFEEEGEGG=++;E5EGF==E37EE?DGGCG>FEFG):8<4C**8)*3@F97930>;5<F
@M00200:205:000000000-AKKM3:1:1101:8817:3462 1:N:0:1
ATTGGGTTTAAAGGGCGCGCAGGCGGCTGCTCAAGTCAGGCGTGAAAGGCCTGGGCTCAACCCGGGAATTGCGCTTGAGACTGGGCTGGCTTGAGTGCGGGAGAGGATGGTGGAATTCCCAGTGTAGAGGTGAAATTCGTAGATATTGGGAAGAACACCGGTGGCGAAGGCGGCCATCTGGACCGCAACTGACGCTGAGGCGCGAAAGCGTGGGGAGCAAACAGGATTAGATACCCCTGTA
+
GFGGGGGGGGGGGGGGGGGGGGGGGGGGGGGGGGGGGGGGGGGGGGGGGGGGGGGGGGGGGGEGGGGEGGGGGGGFGGGGGGGGGGGGGGGGGDFGBGGEGEGDGGGGFGGGGGCFGGGGGGGFFGGGGGCGGGGCGGFFEGFGGGGGGFGCGGGGFGDEFGGEGGGGGGGGCGGGFGFGGGG6BEGG:FDFFGDECCGGGGGGEGD9@CEGEGBCB7CC64:F:CF2@=)2<7<D@5:EG
@M00200:205:000000000-AKKM3:1:1101:9020:3466 1:N:0:1
ATTGGGTATAAAGGGCGCGTAGGCGGCCTCCGCAAGTCAATTGTGAAATCTCCGGGCTTAACTCGGAAAGGTCAACTGATACTGCGGGGCTAGAGTGCGGAAGGGGCAACTGGAATTCTCGGTGTAGCGGTGAAATGCGTAGATATCGAGAGGAACACCTGCGGCGAAGGCGGGTTGCTGGGCCGACACTGACGCCGAGGCGCGAAAGCCAGGGGAGCGAACGGGATTAGATACCCCGGTA
+
FFGGGGE@<ECGCCCCF@FGGGGGGGG7,CDF7CB@<CAFGF@EDECCCFGEEEGEGCFDAF<FCG=B+4CC<C=F9=<E5CCFFG>74++BFEFF9?FFG+=CD@FC@>=BBF8F8FFFD7@:CACF@DECFG9FGG@EGDE9@,,11*6FCGC,<:*CB:FGECGFFEFE8*:8*:<CE8A888EE76<+<5**21*/=55:EEDDF6CGGG5)0:/*CDE74*C(96<*<<?7)7)*9
@M00200:205:000000000-AKKM3:1:1101:17805:3482 1:N:0:1
ATTGGGTGTAAAGGGCGCGTAGGCGGCGCGAGGAGTCGGGGGTGAAAGTCCGGGGCTCAACCCCGGATCGGCCTTCGAGACTCTCGCGCTGGAGCACAGTAGAGGCGGGTGGAATTCCGGGTGTAGCGGTGGAATGCGTAGAGATCCGGAAGAACAACAGTGGCGAAGGCGGTCTGCTGGGCAGTGGGAGCGCCAGCTCCCCTTAGCCCACACTGAGGCGGCACAGCGTGGGGGGCAAACAAGG
+
GGGGGGGGGGGGGGGGGGGGGGGGGGGGGGGGGFGGGGGGGGGGGGGGGGGGGGGGGGGFFGGG@EGDGGGGGGGGGGGFGGGGGEGGGGGGGGGGGGGF9CFFGGGGG<FEFD9ECF<FF*=4?C9::*:C*<@67/;88CF7<:F5C8ED6<6,,;8829C8:*:CCCEGC?>C99+8ED61*<AF*/*22*9:*00<***0<+>6**1*2*=745**))/)275(0)29:*/).7>C*(..
@M00200:205:000000000-AKKM3:1:1101:8529:3485 1:N:0:1
ACTGGGTTTAAAGGGCGCGTAGGCGGGCTGCCAAGTTTGGGGTGAAATCCTCCCGCTTAACGGGAGAACGGCCTCGAATACTGGCGGTCTCGAGGGAGGTAGGGGCGTGCGGAACTATGGGTGGAGCGGTGAAATGCGTTGATATCCATAGGAACTCCGGTGGCGAAGGCGGCACGCTGGACCTCTTCTGACGCTGAGGCGCGAAAGCCAGGGGAGCAAACGGGATTAGATACCCGTGTA
+
GGGGGGGGGGGGGGGGGGGGGGGGGGGGGGGGGGGGGFGGGGGGGGGGGGGGFGGGGGGGGGGGGGGGGGGGGGGGGGFGGGGGGGGGGGGGGGGGGGGEGFGGGGGGGEGGGGGGGGGGGEGGGGGGGGGGGGGGGGGGGGGGGGFGGGGGGGGGGGGEGGGGGGGGGGGGGGEGGGG8:0@FGGCGFGGGGGGGGGFGGDGGGGGGFC@8>EEGFGGGFDCC?GGFFF9DCAE))07>
@M00200:205:000000000-AKKM3:1:1101:16858:3489 1:N:0:1
ACTGGGTTTAAAGGGCGCGTAGGCGGTCTTGTAAGTCCCGCGTGAAATCCCCCGGCTCAACTGGGGAATGGCGCGGGAAACTGCAGGGCTTGAGTTCGGGAGAGGGAAGCGGAATTCCGGGTGTAGCGGTGAAATGCGTAGATATCCGGAGGAACACCGGTGGCGAAGGCGGCTTCCTGGACCGACACTGACGCTGAGGCGCGAAAGCTAGGGGAGCAAACGGGATTAGATACCCCAGTA
+
GGGGGGGGGGGGGGGGGGGGGGGGGGGGGGGGGGGGGGGGGGGGGGGGGGGGGGGGGGGGGGGGGGGGGGGGGGGGGGGGGGGGGGGGGGGGGGGGGGGGGGGGGGGGGGGGGGGGGGGGGEGGGGGGGGGGGGGGGGGGGGGGGGGGGGGGGGGGGGGGGGGGGGGGGGGGGGGGGGGGGGGDEGGGGGGGGEDGGGGGGGGGGGGGCFFFGGFGFGGGGGGGFG52?FAGGGGFFFFG
@M00200:205:000000000-AKKM3:1:1101:14567:3515 1:N:0:1
ATTGGGCTTAAAGAGTTGCGTAGGTGGCAGAGTAAGTTAGTAGTGAAATCGTGTGGCTCAACCATACTCACATTACTAAAACTGCTCAGCTTGAAGATGAGAGAGGTCACTGGAATTCCAAGTGTAGGAGTGAAATCCGTAGATATTTGGAGGAACTCCGATGGCGTAGGCAGGTGACTGGCTCATTCTTGACACTAAGGCACGAAAGCGTGGGGAGCAAACGGGATTAGATACCCGGGTA
+
GGGGGGGGGGGGGGGGGGGGGGGGGGGGGGGGGGGGGGFGGGGGGGGGGGGGGGGGGGGG@CFGGGGGGGGGGGGGGGGGGGGGGGGGGGGGGGGGGGGGGGGGEGFGGGGGGGGGGGGGGGGGGGGGGGGGGGGGGGF8FGGFGDCDGFEECEFEEFGGG+@>EEEGGGGEEE@FGFFGFGCGFGGGGFGGGGGGGGCFFF9E>EGGFG>FGGFGFGGGGGDG=7)(;=?CG?B?A>DCC
@M00200:205:000000000-AKKM3:1:1101:21723:3515 1:N:0:1
ATTGGGTTTAAAGGGCTCGTAGGCGGTTTGTCGCGTCGGGAGTGAAAACCAGGTGCTTAACACCTGGCTTGCTTTCGATACGGGCAGACTAGAGGTATGCAGGGGAGAACGGAATTCCTGGTGTAGCGGTGAAATGCGCAGATATCAGGAGGAACACCGGTGGCGAAGGCGGTTCTCTGGGCATGACCTGACGCTGAGGAGCGAAAGTGTGGGGAGCGAACAGGATTAGATACCCGTGTAAGA
+
CFGGGGGGGGGGGGGGGGGGGGGGGGGGGGGGGGGGGGGGGGGGFGGGGGGGGGGGGGGGGGGGGGGGGGGGGGGGGGGGGGGGGGGFGGGGGGGGGGGGFDGGGGGGGGGGGGGGGGGGGCDDFGG:FGGGFGGGGGGDFGFGGGGGGGGGGGGGGGGGGGGGGGEEGCEGEGGGFGGGGGDGGGGCFGGGDGDGGGC?EGGGD57*A:FGGGFGFG58758FFG><FFAC<EGD>:5:C>A
@M00200:205:000000000-AKKM3:1:1101:14203:3522 1:N:0:1
ACTGGGTTTAAAGGGCGCGTAGGCGGTTCTCCAAGTCAGGGGTGAAATCCTGCGGCTTAACCGTAGAAGTGCCTTTGATACTGGAGATCTCGAGGGAGGTAGGGGTCCGTGGAACTTCTGGTGGAGCGGTGAAATGCGTTGATATCAGAAGGAACGCCGGTGGCGAAAGCGACGGACTGGATCTCTTCTGACGCTGAGGCGCGAAAGCTAGGGGAGCAAACGGGATTAGATACCCTAGTAAGA
+
GGGGGGGGGGGGGGGGGGGGGGGGGGGGGGGGGGGGGGGGGGGGGGGGGGGGGGGGGGGGGGGGGGGGGGGGGGGGGGGGGGGGGGGGGGGGGGGGGGGGGGGGGGGGGGGGGGGGGGGGGGCGGGGGGGGGGGGGGGGGGGGGGGGFGGGFGGGGGGGECEGFGGDEGFGEGGDGEGGGGGGGGGFGFGGGGGCCGGGGGGGGGECGGGGGGGE3:FGGGGEG?D*)0@<FGGEGFFFCF>A
@M00200:205:000000000-AKKM3:1:1101:16668:3525 1:N:0:1
ATTGGGTTTAAAGGGCGTGTAGGCGGTCTGCTAAGTCATGTGTGAAATCCCTCGGCTTAACCGAGGAACGACGCATGAAACTGGCAAGCTAGAGTACCAAAGAGGGGGGTGGAATTCCCGGTGTAGCGGTGAAATGCGTAGATACCGGGAGGAACACCGGTGGCGAAGGCGGCCCCCCGGTTGGATGCTGACGCTGAGACGCGAACGCGCGGGGAGCAAACAGGCTTAGATACCGTCGTAAGAC
+
9@EFC6@@F@@E9EGDFGGF,6CFGGEEGGG@F<CC,EECF,<;CA@FFFF,EF@,,@CCF9FC6@6FF:FEGG@,B,CF<?C8FG9D+:<EFGGGGC<@A8FB,CGEG<<FC@CFFCBFFEC1?BEF**4<C,?F,14BF<,<,7=E58>E>6:8>C>E:*?6?8:>E*8CEDEG5*/?85C><?+8::<0/:5**2<0:9EG5*9>:*:>/?.9:=8+19**,29:*/6*+0*1)77/91..
@M00200:205:000000000-AKKM3:1:1101:17918:3532 1:N:0:1
ATTGGGTTTAAAGGGCGCGTAGGCGGCCTGATAAGTCGGGGGTGAAATCCTGTGGCTCAACCACAGGGCTGCCTCCGAGACTGCCGGGCTCGAGCACAGTAGAGGCAGGTGGAATTCCCGGTGTAGCGGTGGAATGCGTAGAGATCGGGAAGAACATCGGTGGCGAAGGCGGCCTGCTGGGCTGTTGCTGACGCTGAGGCGCGACAGCGTGGGGAGCAAACAGGATTAGATACCCGTGTAAGA
+
GGGGGGGGGGGGGGGGGGGGGGGGGGGGGGGGGGGGGGGGGGGGGGGGGGGGGGGGGGGGGGGGGGGGGGGGGGGGGGGGGGGGGDGEGGGGGGGGGGGGFFADFGGGGGGGFEGFGDGGGGGGGGGGGGGGG9CGCFGGGGGG9CFGG>FECFGGFGEGGGGGGGGGGGGCCC:8@CCGGGGGGGGGGFFGE5DGGGGGGGGCEGC1:58CGGEGDGGGGC8F6CG?F7AFGGGG>>5C:>4
@M00200:205:000000000-AKKM3:1:1101:19100:3538 1:N:0:1
ATTGGGTTTAAAGGGAGCGTAGGCGGATAGTTTAGTCAGAGGTGAAAGCCCAGGGCTCAACCTTGGAATTGCCTTTGATACTGGCTATCTTGAGTATGGAAGAGGTATGTGGAACTCCGAGTGTAGAGGTGAAATTCGTAGATATTCGGAAGAACACCAGTGGCGAAGGCGACATACTGGTCCATTACTGACGCTGAGGCTCGAAAGCGGGGGGAGCAAACAGGATTAGATACCCTCGTA
+
FFDGGGGGGGCECFGDGGGG;FGGG:@BFGGGGDGGGGGFFFGGG@C<;F<FDGGG<FFFGGGGGGGGFFGEGGGEGFF9,CFFGFFFFGFCA=E?FGGCEFGGGGGGGGGGG<?BFGGEEGFFGGGGGGGGFF<9FDFGGG9?EGFGFEGEDFFFF:F:CFGEGE+:FGGEEDGDFGFCFFCEADEFDD,@*5*AEGGGGGGEGEDDE*1FF5>C3=E+**25(973??2*+,327B7/
@M00200:205:000000000-AKKM3:1:1101:25059:3585 1:N:0:1
ACTGGGTTTAAAGGGTGCGTAGGCGGTCGTATAAGTCAGTGCTGAAATATCTCGGCTTAACCGAGAGGGTGGCATTGATACTGTATGACTTGAGTAAAGTTGAGGTTGGCGGAATTGACGGTGTAGCGGTGAAATGCTTAGATATCGTCAAGAACACCGATTGCGAAGGCAGCTAACTAAGCTTTAACTGACGCTGAGGCACGAAAGTGTGGGGATCAAACAGGATTAGATACCCGCGTA
+
GGGGGGGGGGGGGGGGGGGGGDGGGGGGGGGGGGGGGGGGGGGGGGGGGGGGGGGGGGGGGGGGGGGGGGGGGGGGGGGGGGGGGGGGGGGGGGGGGGGGGGGGGGGGGGGGGGGGGGGGGGGGGGGCGGGGGGGGGGGGGGGGGGGFGGGGGGAFGGGGGGGGGGGGDGGCEFGFEGGDFGDFGGGFG7EGGGDGCFGGGGECEGGGGFGEG>:/:=89C7C<?G*4?F<G?<CGEBEG
@M00200:205:000000000-AKKM3:1:1101:11442:3598 1:N:0:1
ATTGGGTTTAAAGGGAGCGTAGGCGGATAGTTTAGTCAGAGGTGAAAGCCCAGGGCTCAACCTTGGAATTGCCTTTGATACTGGCTATCTTGAGTATGGAAGAGGTATGTGGAACTCCGAGTGTAGAGGTGAAATTCGTAGATATTCGGAAGAACACCAGTGGCGAAGGCGACATACTGGTCCATTACTGACGCTGAGGCTCGAAAGCGTGGGGAGCAAACAGGATTAGATACCCGTGTA
+
GGGGGGGGGGGGGGGGGGGGGGGGGGFGGGGGGGGGGGGGGGGGGGGGGGGGGGGGGGGGGGGGGGGGGGGGGGGGGGGGGGGGGGGGGGGGGGGGGGGGGGGGGGGGGGGGGGGGGGDEGDFFGGGGGGGGDGGGGGGGGGGGGGGGGGGGGGGGGGGGGGGGGGGGGGGGGGGGGGFGGGGGGGGGGGGGGGGGGGGGGGDEGC7FEEGGGGFGFGGGFGGGFGF</+.3<:CG35;=
@M00200:205:000000000-AKKM3:1:1101:9169:3626 1:N:0:1
ACTGGGTGTAAAGGGTGCGTAGGCGGCCTATTAAGTCAGTTCTGAAATATCCCGGCTTAACCGGGAGGGTGGGATTGATACTGATGGGCTTGAGTGGAGTCGAGGTAGGCGGAATTGACGGTGTAGCGGTGAAATGCTTAGATATCGTCAAGAACACCGATAGTGTAGACAGCTTACTAGACTTCAACTGACGCTGAGGCACGAAAGTGTGGGGATCAAACAGGATTAGATACCCGGGTA
+
GFGGGGGGGGGGGGGGGGGGGGGGGGGGGGGGGGGGGGGGGGGGFGFGGGGFGGGGGGFGGGGDGFDGECFGGGGFGGGGGGGGGGEFGGGGGGFGGGGGGGGDGGFEFFEFFFGGGGGGGGGGGGGGGGGG@<DGFFGGGGGGGGG7<F@CAEGGGEGEFBFGFGG?FFAF>D;?CFDFEGFFDFGGGGGGGGGEEGGGGGD8EEGC7:@GGG)5>6<CFFFG2C:84*-:C86DE@DG
@M00200:205:000000000-AKKM3:1:1101:16102:3631 1:N:0:1
ATTGGGCGTAAAGGGAGCGTAGGCGGACATTTAAGTCAGGGGTGAAATCCCGGGGCTCAACCTCGGAATTGCCTTTGATACTGGGTGTCTTGAGTATGAGAGAGGTGTGTGGAACTCCGAGTGTAGAGGTGAAATTCGTAGATATTCGGAAGAACACCAGTGGCGAAGGCGACACACTGGCTCATTACTGACGCTGAGGCTCGAAAGCGTGGGGAGCAAACAGGATTAGATACCCGAGTA
+
GGGGGGGGGGGGGGGD@GDGCFGGGGGGGGGGGGGGGGGGFFGGGFGGGGGGGGGGGGGGGGGGGGGGGGGGGFGGGGGGGGGGGGGGGGGGGGGGGGGGGGGGGGGGGGGGGGGGGGGGGGGGGGGGGGGGCG<FFGGGGGGGGGGGGGGDGGGGGGGGGGGGGGGGGGGGGGEGGGGGG>FGGG@FFGGGGGGGDCFGCFGGGGGGGGDEGGEDDG6FGGGG6FGFFFFGFGFGF37F
@M00200:205:000000000-AKKM3:1:1101:6250:3635 1:N:0:1
ATTGGGTTTAAAGGGAGCGTAGGCGGATAGTTTAGTCAGAGGTGAAAGCCCAGGGCTCAACCTTGGAATTGCCTTTGATACTGGCTATCTTGAGTATGGAAGAGGTATGTGGAACTCCGAGTGTAGAGGTGAAATTCGTAGATATTCGGAAGAACACCAGTGGCGAAGGCGACATACTGGTCCATTACTGACGCTGAGGCTCGAAAGCGTGGGGAGCAAACAGGATTAGATACCCTGGTA
+
GGGGGGGGGGFGGGGGGGGGGGGGGGGGGGGGGGGGGGGGGGGGGGGGFFGGGGGGGGGGGGGGGGGGGGGGGGGGGGGGGGGGGGGGGGGGGGGGGGGGGGGGGGGGGGGGGGGGGGGGGGGGGGGGGGGGGGGGGGGGGB?EFGGGGGGGGGGGGGGFGGGGGGGGFGGGGGGGFGGFCFCCGGGGGCFFGGGGGGGFFFGEGEDCG:EGGGAD37?ECFGG?FGFFCE7<<B8F:AF
@M00200:205:000000000-AKKM3:1:1101:11314:3650 1:N:0:1
ATTGGGTTTAAAGGGAGCGTAGGCGGACATTTAAGTCAGGGGTGAAATCCCGGGGCTCAACCTCGGAATTGCCTTTGATACTGGGTGTCTTGAGTATGAGAGAGGTGTGTGGAACTCCGAGTGTAGAGGTGAAATTCGTAGATATTCGGAAGAACACCAGTGGCGAAGGCGACACACTGGCTCATTACTGACGCTGAGGCTCGAAAGCGTGGGGAGCAAACAGGATGAGATACCCGCGTA
+
GGGGGGGGGGGGGGGGGGGGGGGGGGGGGGGGGGGGGGGGGGGGGGGGGGGGGGGGGGGGGGGGGGGEGGGGGGGGGGGCGGGGGGGGGGGGGGGGGGFGGGGGGGGGGGGGGGGGGGGGGGGGGGGGGGGDFBFGGGGGGGGGGGGGGB:CFCGGFGGGGGGGGGGGGGGGGGGFGGG>F6EFGGGGGGFFGGGGEFCFCFEG6E<*=CEDCGFGFF889D6C?4*(0*6CCF:CD@BC
@M00200:205:000000000-AKKM3:1:1101:23502:3665 1:N:0:1
ATTGGGTTTAAAGGGCGCGTAGGCGGCTTTGCAAGTGACGGGTGAAATCCCTCGGCTTAACCGAGGAACTGCCTGTCAGACTGTGAGGCTTGAGACCGGGAGAGGTGAGTGGAATTCCCAGTGTAGCGGTGAAATGCGTAGATATTGGGAGGAACACCAGTGGCGAAGGCGGCTCACTGGACCGGAACTGACGCTGAGGCGCGAAAGCGTGGGGAGCAAACAGGATTAGATACCCTGGTA
+
GGGGGGGGGGGGGGGGGGGGGGGGGGGGGGGGGGGGGFGGGGGGGGGGGGGCFGGGGGGGGGGCFGGGGGFGGGGDEFGGGGGGFCEFGGGGGGECGGGGGGGGGEFCGGGGGGGGGGGGGGGGGGGGGGGGGGGGGGGEGGCFF9FFGGGEEGGGGGGFGFGGGGGGGGGGG5C9BGGGGGGGGGC=FFGGGDGGGGGGCGEEEEDFDC>EGE@DF*@?FCGFFGGFFB22<AA6>FFC
@M00200:205:000000000-AKKM3:1:1101:23908:3674 1:N:0:1
ATTGGGTATAAAGCGTGCGTAGGCGGCTCAGAAAGTTGGGTGTGAAATGCCTCGGCTCAACCGAGGAATGGCGCTCAAAACTACTGAGCTTGAGGGAGTTAGAGGAGAGCGGAACTCACGGTGGAGCGGTGAAATGCGTTGATATCGTGAGGAACACCGGTGGCGAAAGCGGCTCTCTGGGGCTCTTCTGACGGTGAGGCACGAAAGCTAGGGGAGCAAAAGGGATGAGATACCGGGGTAAGC
+
AFGGGGGGGGGGGGGGGGGGGGGGGGGGGGGGGCFDFGGGGGCCFGGGGGGGGGGGGGGGGGGGGGGFCGGFGGFGGGGGFGFGGGGGGGGFGCFEGGGGGGCFDFGGGGGGGGGGGGGGGGGDGFGGG+@DFGGGGGECEGGFFFFF7A:EF@CEGC<:>CE77:><CCFGG8CDFFC:CE58FGFFF74>:*:5@FGF5C785EDD9CGFGC5C7AEE**/9:4*.09<CC?*/7>7C*))
@M00200:205:000000000-AKKM3:1:1101:10299:3675 1:N:0:1
ATTGGGCATAAAGGGAGCGTAGGCGGACATTTAAGTCAGGGGTGAAATCCCGGGGCTCAACCTCGGAATTGCCTTTGATACTGGGTGTCTTGAGTATGAGAGAGGTGTGTGGAACTCCGAGTGTAGAGGTGAAATTCGTAGATATTCGGAAGAACACCAGTGGCGAAGGCGACACAATGGCTCATTACTGACGCTGAGGCTCGAAAGCGTGGGGAGCAAACAGGATTAGATACCCACGTAAGA
+
GGGGGGCGEGCFFGEGGDFGGGGGGGGGGFGGGFEGGGGFGGGGGGGGG@FFEGGGGGGGGGGFGGGGGGGGGGGFGGGGGFGGGFGGFGGDGGGFFFGGGGGECFGGGED:?BFGGGGGCFFFGCFFFGGGGACA?DF=+CAFG9DFFGCCFG@FDEFFFECC:FGGGGEEGGEF*?F@7D@EFEGGGGFG5?<C=E*/5C5ECC5*:7EC7B.7:=;E<<FGFGC4F?2C@@8*77>CG06
@M00200:205:000000000-AKKM3:1:1101:10940:3677 1:N:0:1
ACTGGGCTTAAAGGGCGCGTAGGCGGGCGATCAAGTCAGGGGTGAAATCTTTCGGCTCAACCGGAAAACAGCCCCTGATACTGATTGTCTTGAGCGAGGTAGGGGCATGTGGAACTTCCGGTGGAGCGGTGAAATGCGTTGATATCGGAAGGAACTCCGGTGGCGAAAGCGACGTGCTGGACCTCTTCTGACGCTGAGGCGCGAAAGCTAGGGGAGCAAACGGGATTAGATACCCCTGTA
+
GGGGGCFGGGGGGGGGGGG@FEGGGGGGGGGGGGGGDFFGGGGGFGGGGGGGGGGGGGGDGGCFGGGGGCFFGDGGGGGGF?FGFFGGGGGDGGGGDGEEGGGGGGGGGGFAFGGGGCGGCGGGGGGGGGGCCFGGGGGGGGGGGFFFGGGDFGGFF<BECG@FGGGFG9F:8CEGGGFFFGGGGGGFFCFDGGCCGD=55)/:8=)59<FGGEDD5FFGGDED<37<F=:>?ECG>F?C
@M00200:205:000000000-AKKM3:1:1101:15195:3681 1:N:0:1
ACTGGGTTTAAAGGGTGCGCAGGCGGGAAAGTAAGTTAGAGGTGAAATCTCACAGCTCAACTGTGAAACTGCCTTTGATACTGCTTTTCTTGAGTTAGGGAGAGGTTGATGGAATTCCAGGTGTAGCGGTGAAATGCGTAGATATCTGGAAGAACACCGGTGGCGAAGGCGGTCAACTGGCCCTAAACTGACGCTCAGGCACGAAAGCGTGGGGATCAAACAGGATTAGATACCCGAGTA
+
GGGGGGGGGGGGGGGGDGGGGGGGGGGGGGGGGGGGGGGGGGGGGGGGGGGGGGGGGGGGGGGGGGGG9FGGGGGGGGGGGGGGGGGGGGGGGGGGGGGGFEGGGGGGGGGGGGGGGGGGGGGGGFGGGGGGGGFGGGGGGG9FGGFGFFGGGGGGGGGGGGGGGGGGGGGDGGGGFGG?FDFFGFFGG=E6CEDC*:CG5FGGGGGF=CCGGGBC3AF709EF0CF>=4)2<0+>:B5C
@M00200:205:000000000-AKKM3:1:1101:25752:3682 1:N:0:1
ATTGGGTTTAAAGGGTGCGTAGGCGGGTATGCAAGTTGGGAGTGAAATACATGGGCTCAACCCATGAACTGCTCTCAAAACTGTGTATCTTGAGTAGTGCAGAGGTAGGCGGAATTCCCGGTGTAGCGGTGGAATGCGTAGATATCGGGAGGAACACCAGTGGCGAAGGCGGCCTACTGGGCACCAACTGACGCTGAGGCTCGAAAGTGTGGGTAGCAAACAGGATTAGATACCCGCGTA
+
GGGGGGGGGGGGGGGGGGGDGGGGGGGGGGGGGGGGGGGGGGGGGGGGGGGGGGGGGGGGGGGGGGGGGGGGGGGGGGGGGGGGGGGGGGGGGGGGGGGGGGGFGGGGGGGGGGGGGGFCFGGGCGFFGGGGCFGGGGGGE7=FFGGGGGGCFGGGGGGGGGD7CGEEDGGEBEGGGGGGGGGGGFGEF4<F5CDGGGFFGGGDFGG7CFGGDEFGFGGF7CED<GCB@BAFC,<))))2
@M00200:205:000000000-AKKM3:1:1101:7868:3683 1:N:0:1
ATTGGGTGTAAAGCGAGCGCAGGTGGTTTAATAAGTCTGATGTAAAAGGCAGTGGCTCAACCATTGTGTGCATTGGAAACTGTTAGACTTGAGTGCAGTAGAGGAGAGTGGAATTCCATGTGTAGCGGTGAAATGCGTAGATATATGGAGGAACACCGGTGGCGAAAGCGGCTCTCTGGACTGTCACTGACACTGAGGCTCGAAAGCGTGGGTAGCAAACAGGATTAGATACCCCGGTA
+
GGGGGGGGGGGGGGGGGGGGGGGGGGGGGGGGGGGGGGGGGGGGGGGGGGGGGGGGGGGGGGGGGGGGGGGGGGGFGGGGFGGGGGGGGDFGGGGGGGGGGGGGGGGGGGGGGGFGGGGGGGEGGGGGFFGGGGGGGCFGGGFFGGGGGDFGGGGGGGGDGGGGEGGGGGGGCECGFG?CFFCGGGGGGGGGGGG7:FGCGGE6CGF4:EGGGGFGFEF*54:CED447A53B?CC)88
@M00200:205:000000000-AKKM3:1:1101:7623:3704 1:N:0:1
ATTGGGTATAAAGGGCGCGTAGGCGGGCTGTCAAGTCTGGGGTGAAATCCCACGGCTCAACCGTGGAACTGCCTTAGATACTGACGGCCTCGAGGGAGATAGGGGCGAGCGGAACTGTGAGTGGAGCGGTGAAATGCGTTGATATTCACAGGAACTCCGGTGGCGAAGGCGGCTCGCTGGATCTTTTCTGACGCTGAGGCGCGAAAGCTAGGGGAGCAAACGGGCTTAGATACCCGTGTA
+
FGGGGGGGGGGGGGGGGGGGGGGGGGGGGGGGGGGGGGGGGGGGGGGGGGGGGGGGGGGGGGGGGGGGGGGGGGGGGGGGGGGGGGGGGGGGEGGGGGGGGGGGGGGGGGGGGGGGGGGGGGGFGGGGGGDCGGGGGGGGGGGGGGGGGGGGGGGGGDEGGGGFE7E@<CGGGGGGGGGGGFGGFGGFFCCFGDGD=:85CDDGEEG:EFFGGGBGF=FCGCGD(>F:=FD7@EF75BFG
@M00200:205:000000000-AKKM3:1:1101:23158:3705 1:N:0:1
ATTGGGTTTAAAGCGCGCGCAGGCGGTCGAAAAAGTCTATGGGTCAAAGGCCGGGGCTCAACCCCGCGTACGCCCAGGATACTGTTCGACTGGAGACACGTAGAGGCAAGCGGAATTTCGGGTGTAGCGGTGGAATGCGTAGATATCCGAAAGAACACCGGAGGCGAAGGCGGCTTGCTGGGCGTGATCTGACGCTGAGGCGCGAAAGCGTGGGGAGCGAACAGGATTAGATACCCCTGTA
+
GGGGGGGGGGGGGGGGGGGGGGGGGGGGGGGGGGGGGGGGGGGGGGGGGGGGGGGGGGGGGGGGGGGGGGGGGGGGGGGGGGGGGGGGGGGGGGGGGGGGGGGGGGGGGGGGGGGGGGGGGGGGGGFGGGGGGGFFFGGGGGGGGGGGGGGEGFGGGCFGGGGGGGCEGGDDEEGGGGGGGGGGEGGFGGGGGGGGGGGGGGGGGEGGGEEGGEBDEGGGDDEF2**4?62DFEF*73>EC
@M00200:205:000000000-AKKM3:1:1101:7492:3716 1:N:0:1
ATTGGGTGTAAAGCGCGTGTAGGCGGCTTGGCAAGTCGGTTGTGAAAGCCCGGGGCCCAACCCCGGAATTGCATCTGAAACTGCCTAGCTAGAGTCCCGGAGAGGAAGGCAGAATTCCCGGTGTAGGGGTGAAATCCGTAGATATCGGGAGGAATACCAGCGGCGAAGGCGGCCTTCTGGACGGTGACTGACGCTGAGACGCGAAAGCGTGGGGAGCAAACAGGATTAGATACCCTTGTA
+
GGGGGGG@FGCFGFGDGGGGGCFGGGGGGGGGGGGGGGGGGGGGGGGGGFCGGGGG7FECFGGGEGGGGGFGGEFGGGGGDBEFGGGGGFGFAFFGGGGGGGGGGGGGEF<FGFDDGGFGGCCBFGGDCFGGFGFGCBFGGF,DF=:CGGGGE>FCAFGGGGGGCCEFGFEC>CGCGFFFFFGE88CCFCC8C=3C=FFFGC:EGCDCEEEGG8)1.:8ECC8407C>*/):C6<C459E
@M00200:205:000000000-AKKM3:1:1101:10716:3717 1:N:0:1
ATTGGGCTTAAAGCGCACGTAGGCGGCTTTGTAAGTTAGAGGTGAAAGCCCGGGGCTCAACCCCGGAATTGCCTTTAAGACTGCATCGCTTGAATCCGGGAGAGGTGAGTGGAATTCCGAGTGTAGAGGTGAAATTCGTAGATATTCGGAAGAACACCAGTGGCGAAGGCGGCTCACTGGACCGGTATTGACGCTGAGGTGCGAAAGCGTGGGGAGCAAACAGGATTAGATACCCCAGTA
+
GGGGGGFFGFGGGGGGGGGGGGGGGGGGGGGGGFFGGGGGGGGGGFGGGGGGGGGGGGGGGGGGGGGGGGGGGGGFGGGGGGGGGGGGGGGGGGGGGGGGGGGGGEDFGFFFGGGGGGGEDGGGGGGFFGGGGGGGGGGGGGGGGAGGGGGGGGGGGGGGGGCECFEGGGGGGGEEGGGG8FFEGEGCFFGGEGGGGGFGFGEEGD37EEEDG53<DGDFGGGGFGGDFFFGGGGGFFFG
@M00200:205:000000000-AKKM3:1:1101:9824:3722 1:N:0:1
ATTGGGTGTAAAGGGTGCGTAGGTGGGTTGGTAAGTCAGTGGTGAAATCTCCGGGCTTAACTCGGAAACTGCCGTTGATACTATCAATCTTGAATATTGTGGAGGTAAGCGGAATATGTCATGTAGCGGTGAAATGCTTAGATATGACATAGAACACCGATAGCGAAGGCAGCTTGCTACACAATCATTGACACTGAGGCACGAAAGCGTGGGGATCAAAAAGGATTAGATACCCGCGTA
+
FGGGGGGGGGGGGGGDGGGGGGGEDDCG7FGGGGGGGGGGFGGGGGGGGCGEGGGGGGGGGFGDGDGGGGGGG7@7FFGGGGGGGGDFFEFGEEEFGGGFGDGGDFGF==FGGGGFG9:<<FGGGFGGGGGGGGGFGGGC@FGGGGG<DCFEGGGGGC7BFEGGDGG7FF<38:F8DE,E;CEC9>,<AFDGGFGGG?:F>FCEG>DG8**=BE)95:CC**=C;DG@4AEFGG7)).7=
@M00200:205:000000000-AKKM3:1:1101:18240:3727 1:N:0:1
ATTGGGTGTAAAGGGTGCGTAGGCGGCCCTGTAAGTCAGTGCTGAAATATCCCGGCTTAACCGGGAGGGTGGCATTGATACTGCGGGGCTAGAGTACAGATGAGGTAGGCGGAATTGACGGTGTAGCGGTGAAATGCTTAGATATCGTCAAGAACACCTATAGCGAAGGCAGCTTACTAGGCTGTAACTGACGCTGAGGCACGAAAGTGTGGGGATCAAACAGGATTAGATACCCCGGTAAGA
+
GGEGFCGGGGDFFFDGGGGGGDFCFGGGEFFGGFGGGGGEGGFG9FGGFGGGGEGGCGCGF<FEGGGGGEGGFFFEFEDGFEFCFEGGGEAEEGFFFBFFGEGG=FGFGGGGGGFFG9FFG=<@==DFCCFGF>9B,@;CDCCDFCEEEDCEG@FF@FCFGGFGGEEFGGGGGF<@FGFGD6C8CFG?97FD=CCEE8@=54:*2;9>@<CGGGFGFD8@7DGGBGD4796*+3AF5))27).
@M00200:205:000000000-AKKM3:1:1101:20806:3729 1:N:0:1
ATTGGGTTTAAAGGGCTCGTAGGCGGTTTGTCGCGTCGGGAGTGAAAACCAGGTGCTTAACACCTGGCTTGCTTTCGATACGGGCAGACTGGAGGTATGCAGGGGAGAACGGAATTCCTGGTGTAGCGGTGAAATGCGCAGATATCAGGAGGAACACCGGTGGCGAAGGCGGTTCTCTGGGCATTACCTGACGCTGAGGAGCGAAAGTGTGGGGAGCGAACAGGATTAGATACCCCGGTA
+
GGGGGGGGGGGGGGGGGGGGGGGGGGGGGGGGGGGGGGGGGGGGGGGGGGGGGGGGGGGGGGGGGGGGGGGGGGGGGGGGGGGGGGGGGGGGGGGGGGGGGGGGGGGGGGGGGGGGGGGGGFGGGGGGGGGGGGGGGGGGGGFGGGGGGGGGGGGGDGGGGGGGGG7:FGGGGECFGGGFGFGFGGGGGGGGGGGGEGFGGGDEEGGGGGGGGGFGBGGGGGGG06C<FF2CFCEGFEFD
@M00200:205:000000000-AKKM3:1:1101:9477:3744 1:N:0:1
ACTGGGTTTAAAGGGCGCGTAGGCGGTCGGTTAAGTCAGTTGTGAAAGCCCGGGGCTCAACCCCGGAGGGTCGACTGATACTGATTGACTAGAGTACGGAAGAGGTAGCTGGAATTCCCGGTGTAGCTGTGAAATGCGTAGATATCGGGAGGAACACCTGAGGCGAAGGCGGGCTACTGGGCCGATACTGACGCTGAGGCGCGAAAGCCAGGGGAGCGAACGGGATTAGATACCCGAGTA
+
FGGGGGGGGGGGGGGGGGGGGGGGGGGGGGGGGGGGGGGGGGGGGGGGGGGGGGGGGGGGGGGGGGGGGGGGGG7FGFGGGGGGGGGGGGGDGGGGGGGD=FFDGGGGGGGGGGGGGGGGGGGGGFGGGGGGGCGCGGGGGGGFFFGGGGGDGFGGGGGGFGCCEGGGGG7ECGDGGGGG*@;8C8CGGGGFEGGGDFGGGGGGG539;=CFDGEDDGGCDGGD?5C)**6*<,<<.0):
@M00200:205:000000000-AKKM3:1:1101:5558:3763 1:N:0:1
ATTGGGTGTAAAGGGCGTGTAGGCGGGATGGCAAGTCGGTCGTGAAATCCTTCGGCTCAACCGAAGAAGTGCGTCCGATACTGCTGTCCTTGAGGGTTGGAGAGGAGACTGGAATTCCCGGTGTAGCGGTGAAATGTGTAGAGATCGGGAGGAACACCGGTGGCGAAGGCGGGTCTCTGGCTAATTCCTGACGCTGAGGCGCGAAAGCGTGGGGAGCAAACGGGATTAGATACCCCAGTA
+
G<FGGGGDGFGGGGGGGGGGFGGGGGGGFGGFGGGGGGFFGGGGGGGFEGGFEFGGGGGGGGGGGCFFEEFGGGGGCFFDEFGGGGGGGGFFFFG@C<FGGGGGCDEFGFGCGFGGGGGGGEEGG<DGGGGGF<CACFGFG;F9F<FGG:FEGGG,>FG@FGECEGGCCFGGCEEE7CFDG*+0<EG?:>++;CD=?FCGE5CE5*9CGGECE8>D:CC0*9:C1)9)98-0+3<7.)0<
@M00200:205:000000000-AKKM3:1:1101:24509:3775 1:N:0:1
ATTGGGTTTAAAGGGTGCGCAGGCGGTCTGTTAAGCAGGGTGTGAAAGCCCCCGGCCCAACCGGGGAATTGCGCCCTGAACTGACAGGCTTGAGTGGGATAGAGGTGTGGGGAACTTCCGGTGGAGCGGTGAAATGTGTTGATATCGGAAGGAACGCCAGAGGCGAAAGCGCCACACTGGGTCTCAACTGACGCTGAGGCACGAAAGCCAGGGGAGCAAACGGGATTAGATACCCCGGTAAGG
+
GGGGGGGGGGGGGGGGGGGGGGGGGGGGGGGGGGGGGGGGGGGGGGGGGGGGGGGGGGGGGGGGGGGGGGGGGGGGGGGGGGGGGGGGGGGEFGFGGGGGGGGGGGGGDFGGGGGGGGGGCFGGFGGEGEGGGGAFGCFGGGGFFGDGEG>CFC:FFGGGGGGGGGDGDFGDGEGG>8FCCGCFGFGGFCCF;C**:CFGGC=C5CCCFFFFEE>DBF8<CGGG6C*40*6:@:<F35@53))
@M00200:205:000000000-AKKM3:1:1101:23134:3776 1:N:0:1
ATTGGGTATAAAGGGCGCGTAGGCGGCGGTGTAAGTTGGAAGTGAAATCCCATCGGCTCAACCGTGGAATTGCTCCCAGTACTGCATCGCTCGAGGGGGATAGGGGTTTGCGGAACTACCGGTGGAGCGGTGAAATGTGTTGATATCGGTGGGAACGCCAGTGGCGAAAGCGGCAAACTTGACCCTTCCTGACGCTGAGGCGCGAAAGCTAGGGGAGCCAACGGGAGTAGATACCCGAGTA
+
GFGGGGGGGGGGGGGGGGGGGGGGGGGGGGGGGGGGGGGGGGGGGGGGGGGGGGGGGGGFGFGGFGGGFGGFGFGGGGGGGGGEGGGGGGGGGGGGGGGECDFGGGFGGGGGGGGDGGCGGGGGGDF8FGB@FCA9FFFDGG@FCFEEEBFGGBCFEEEFGGGFCC7E7B<@CG*:8E?9@FGCEG*2C7:AFED*1:FCC3*8*/9)*+3+:CDD>**A73C<6/)-9@A7C,<<33)2*
@M00200:205:000000000-AKKM3:1:1101:22659:3776 1:N:0:1
ATTGGGTTTAAAGGGCGCGTAGGCGGTCTTTTAAGTCGGGGGTGAAAGCCTGTGGCTCAACCACAGAATTGCCTTCGATACTGGGAGACTTGAGACCGGAAGAGGACAGCGGAACTGCGAGTGTAGAGGTGAAATTCGTAGATATTCGCAAGAACACCAGTGGCGAAGGCGGCTGTCTGGTCCGGTTCTGACGCTGAGGCGCGAAAGCGTGGGGAGCAAACAGGATTAGATACCCCAGTAAGA
+
GGGGGGGGGGGGGGGFDGGGGGGCFGGEEGGGGGGGGGGCGGGGGGGGGGFFGECFGGGGGEFFGGGGGGGGGGGFGGGGEGGFFC:CGGGGGG@CFEGC7:FGGC=FGGGGGGG,C<B@CFGCGG9FFEFFGGGGF:FGDEFGGG9:FDGGGFGGGGGCC9?C7FEGEF*=EG@FFC:22?5:/*21CFEG=5*7:@5:*9EG>C)9EC*?E5@DF=6C5DFGF:FB?4<F98F17;)<FB4
@M00200:205:000000000-AKKM3:1:1101:8125:3783 1:N:0:1
ATTGGGTATAAAGGGCGCGTAGGCGGATCGACAAGTCCGGGGTGAAATCCTTCGGCTTAACCGGAGAAGTGCCTTGGATACTGTCGGTCTCGAGGGAGGTAGGGGTTATCGGAACTTCTGGTGGAGCGGTGAAATGCGTTGATATCAGAAGGAACGCCGGTGGCGAAAGCGGATAACTGGACCTCTTCTAACGCTGAGGCGCGAAAGCCAGGGGAGCGAACGGGATTAGATACCCTGGTA
+
GGGGGGGGGGGGGGGGGGGGGGGGGGGGGGGGGGGGGGGEGGGGGGGGFGGGGGGGGGGGGGGGGGDGGGGGGFG,EFGGGGGGGGGGGGGGFC7@FFGFFGGGGEEECECEGGGGFFGGFGGDFGGGGGGGGGGGGGGGGGGCGGF9:3<FFGGGGGG:B*=CEFEEGGGGCCEGGGGGGGGGGGG?<DFGGGGGG>E5CD>EGEG46:CFCGDDBED?)1;D19<2?=200<<=>F?C
@M00200:205:000000000-AKKM3:1:1101:10248:3787 1:N:0:1
ATTGGGTTTAAAGGGTGCGTAGGAGGGCAGGTAAGTCAGTGGTGAAATCCTAGAGCTTAACTCTAGAACTGCCGTTGATACTATCTGTCTTGAATACCGTGGAGATGAGCGGAATATGTCATGTAGCGGTGAAATGCTTAGATATGACATAGAACACCAATTGCGAAGGCAGCTCGTTACACGAATATTGACTCTGAGGCACGAAAGCGTGGGGATCAACCAGGATTAGATACCCCGGTA
+
EGGGGGGGGGGGGGGGGGGGGGGGGGGGGGGGGGGGGGGGGGGGGGGGGGGGGGGGGGGGGGGGGGGGGGGGGGGGGGGGGGGGGGGGGGGGGGGGGGGGGGGGGFGGGGGGGGGGGGFGFFGGGGGGGGGGGGGGDGGGFGGGGDG<CAFFGGG,F+AFGGGDEEGEG?DEE@=CGFGGGFGGDCFGGGGCGGGGGGF>EGGDGGCFCGEGFE4*8EC,0?=D=>@EFC5CE,?<E>D=
@M00200:205:000000000-AKKM3:1:1101:10942:3799 1:N:0:1
ATTGGGCTTAAAGGGAGCGTAGGCGGATAGTTTAGTCAGAGGTGAAAGCCCAGGGCTCAACCTTGGAATTGCCTTTGATACTGGCTATCTTGAGTATGGAAGAGGTATGTGGAACTCCGAGTGTAGAGGTGAAATTCGTAGATATTCGGAAGAACACCAGTGGCGAAGGCGACATACTGGTCCATTACTGACGCTGAGGCTCGAAAGCGTGGGGAGCAAACAGGATTAGATACCCGAGTA
+
GGGGGGGGGGGGGGGGGGGGGGGGGGGGGGGGGGGGGGGGGGGGGGGGGGGGGGGGGGGGGGGGGGGGGGGGGGGGGGGGGGGGGGGGGGGGGGGGGGGGGGGGGGGGGGGGGGGGGGGGDEGFEEFGGGGFEFAFFFFGGGGGGGGGGGGGGGGGGGGGGGGGGGGDGF@EEEGGGGGCGGCFACFGFGCGDDGGEGGGGGGGGGGGGCEGGGFDFGGGFCFDFGG<FFEGGGGDEDFG
@M00200:205:000000000-AKKM3:1:1101:5551:3808 1:N:0:1
ATTGGGTTTAAAGGGAGCGTAGGCGGATAGTTTAGTCAGAGGTGAAAGCCCAGGGCTCAACCTTGGAATTGCCTTTGATACTGGCTATCTTGAGTATGGAAGAGGTATGTGGAACTCCGAGTGTAGAGGTGAAATTCGTAGATATTCGGAAGAACACCAGTGGCGAAGGCGACATACTGGTCCATTACTGACGCTGAGGCTCGAAAGCGTGGGGAGCAAACAGGATTAGATACCCCTGTA
+
GFGGGGGGGGGGGGGGGGGGGGGGGGDGGGGGGGGGGGGGGGGGGGGGGGGGGGGGGGGGGFFGGGGGGGGGFFGGFGGGGGAFGFG?FGGGGGGFGGFGGFFGFFFFFEFGGGGGGGGGGGGGDAEEGGCFGGGGGGGGGGGGGGGGGGGGGGGGGGGCF@FGEGGDCGDECECFGGFGCEG9EEFGFCFG5EGGG55;FGGGGGGGCCE7CGDG:C8CFG8D@FGFFFEGGGG385FF
@M00200:205:000000000-AKKM3:1:1101:19243:3811 1:N:0:1
ATTGGGTTTAAAGGGCGCGTAGGCGGCCCGCTAAGTTGCCGGTGAAATCCCGGGGCTCAACTCCGGGAAGTCTGGTAAGACTGGCGGGCTCGAGCACGGTAGAGGCAGATGGAATTCCCGGTGTAGCGGTGGAATGCGTAGAGATCGGGAAGAACACCAGTGGCGAAGGCGGTCTGCTGGGCCGTTGCTGACGCTGAGGCGCGACAGCGTGGGGAGCAAACAGGATTAGATACCCCCGTA
+
GGGGGGGGGGGGGGGGGGGGGGGGGGGGGGGGGDGGGFGGGGGGGGGGGGGGGGGGGGGGGGGGGGGGGGGGGGGGGGGGGGGGGGGGGGGGGGGGGGGGGGGGGGGGGGGGGGGGGDFGGGGGGGGGGGGC*CFGGGGGEGG9>FGGEFGGGGGFGGGGGGGGEDEEDGCEGDGGGGGGGGGDGG*8FGFGGED58>FGGGGGGE<75CEGGGDGFF??7DGG0FD2=9>:FGGGFFFG
@M00200:205:000000000-AKKM3:1:1101:18057:3840 1:N:0:1
ATTGGGTTTAAAGCGCACGTAGGCGGTCTGCTAAGTCGGTTGTGAAAGCTCCCGGCTCAACCGGGGAATTGCGTTCGATACTGGCAGGCTCGAGGACGGTTGGGGTGAGCGGAACTCCAGGTGTAGCGGTGAAATGCGTAGATATCTGGAGGAACACCGGTGGCGAAAGCGGCTCACTGGACCGTAACTGACGCTGATGTGCGAAAGCTAGGGGAGCAAACGGGATTAGATACCCCCGTA
+
FGGGGGGGGGGGG9F::FGGGGGFGGCF7F,FGGGGGDGG@FGGGGG<F,EF@+FFGCFGGA@FGCGG<FGGCBF@FGGGGGF,F4F@GG,FGC@F<+CF:F:CGGEGG,>EGG7,3,,:,@F,>BFGGGGGGGGGGDGDDGGGGD<;,3,>FGGGGG**F<@FGGD*<B*:CG*:FG9<;F6*21A=FGGGGGGGGCF:7CEGGGGGF+<:FGF:@FGGG3CD?DGBFFBFFFG3)57E
@M00200:205:000000000-AKKM3:1:1101:17925:3843 1:N:0:1
ATTGGGTGTAAAGGGTGCGTAGGCGGGCAGGTAAGTCAGTGGTGAAATCCCCGAGCTTAACTCGGGAACTGCCATTGATACTATTTGTCTTGAATACCGTGGAGGTGAGCGGAATATGTCATGTAGCGGTGAAATGCTTAGATATGACATAGAACACCCATTGCGAAGGCAGCTCACTACGCGGTCATTGACGCTGAGGCACGAAAGCGTGGGGATCAAACAGGATTAGATACCCCGGTA
+
GGGGGGGGGGGGGGGGGGGGGGGGGGGGGGGGGGGGGGGGGGGGGGGGGGGGGGGGGGGGGGGGGGGGGGGGGGGGGGGGGGGGGGGGGGGGGGGGGGGGGGGFGGGGGGGGGGGGGGGGGGGGGGGGGGGGGGGGGGGFGGGGGGGGGGGGGGGGGGEGGGGGEGGGGGGGGGGGGGGGGGDGGGGGGGGFGDGGEFFGGGDEEGGGGGGDGC:DFGFGGGGC277<?FAFGGGGBDFG
@M00200:205:000000000-AKKM3:1:1101:8119:3855 1:N:0:1
ATTGGGCTTAAAGCGTGTGTAGGCGGACGGGTAAGTACCTTGTGAAATCCCACGGCTCAACCGTGGAACTGCTCGGTATACTGCCCGTCTTGAGCCACTCAGGGGTCGTCGGAACAAGCGGTGGAGCGGTGAAATGCGTAGATATCGCTTGGAACGCCAAAGGTGAAAACAGACGACTGGGGGTGCGCTGACGCTGAGACAAGAAAGCCAGGGGAGCGAACGGGATTAGATACCCCAGTAAGC
+
GGGGGGGGGGGGGGGGGGGGGGGGGGGGGGGGGGGGGGGGGGGGGGGGGGGGGGGGGGGGGGGEGGGGGGGGGGGGGGGGGGGGGGGGGGGGGGGGGGFGEGGGGGGGGGGGGDGGGFFGDGGGGGGGGGGGGGCFCGECFGGFFFEGGGGGGGGFEFGGGCGGGFGFGGGGGGGGDE@7FGGC>EC*:<=8E=**1*++2**;FGF48688:>><BE8ECDGG?)*)6*.>E6C*))9?D<2
@M00200:205:000000000-AKKM3:1:1101:8452:3869 1:N:0:1
ATTGGGTATAAAGGGTGCGCAGGCGGCTCCTCAAGCCCGAAGTGAAAGGTCCCGGCCCAACCGGGGACGTGCTTCGGGGACTGTGGGGCTCGGGCGAGCTAGGGGTCCGTGGAACTCCCGGTGGAGCGGTGAAATGTGTTGAGATCGGGAGGAACGCCGGTGGCGAAAGCGACGGACTGGGGCTTTGCCGACGCTCAGGCACGAAAGCCAGGGGAGCGAACGGGATTAGATACCACGGTA
+
GGGGGGGGGGGGGGGCGGGGGGGGGGGGGGGGGGGGGGGGGGGGGGGGGGGGGGGGGGGGGGGGGGGFFGGGGGGGGGGGCFGFFGGGGGGGGGGGGGGGGGFGGGGFFGGGGFEGGFFGGGGGGGGGGFGGGGGFFGGCFFFA=FGGGGGGGGGGGEGGEGGGEGGGGFGGGGGGGGGEGG*/AFF<CDGGC7CCGGGGGGEGCEGGFGCCEGFGFGGGGGGGBGCBFFAGEF+>.<51
@M00200:205:000000000-AKKM3:1:1101:15998:3886 1:N:0:1
ACTGGGTTTAAAGGGTGCGTAGGTGGTTGCATAAGTTAGGTGTGAAAGTCCTGGGCTTAACCTGGGGATGGCGCCTGATACTGTGTGGCTAGAGTACTGTAGAGGAAAGTGGAATTTCCGGTGTAGCGGTGAAATGCGTAGATATCGGAAGGAACATCGGTGGCGAAGGCGACTTTCTGGACAGCTACTGACACTGAGGCACGAAAGCATGGGGAGCAAACAGGATTAGATACCCTAGTA
+
GGGGGGGGGGGGGGGGGGGGGGGGGGGGGGGGGGGGGGGGGGGGGGGGGGGGGGGGGGGGGGGGGGGGGGGGGGGGGGGGGGGGGGGGGGGGGGGGGGGGGGGGGGGGGGGGGGGGGGGGGGGGGGGGGGGGGGGGGGGGGGGGGGGGGGGGGGGGGGGGGGGGGGGGGGGGGGGG;EGFGFGGGGGGGGGFGGFFGGGGGGGGGGDFGFEGGG4DDGG6<DGGFGGFFACGGGGCFFCG
@M00200:205:000000000-AKKM3:1:1101:22246:3892 1:N:0:1
ATTGGGTTTAAAGGGAGCGTAGGCGGATAGTTTAGTCAGAGGTGAAAGCCCAGGGCTCAACCTTGGAATTGCCTTTGATACTGGCTATCTTGAGTATGGAAGAGGTATGTGGAACTCCGAGTGTAGAGGTGAAATTCGTAGATATTCGGAAGAACACCAGTGGCGAAGGCGACATACTGGTCCATTACTGACGCTGAGGCTCGAAAGCGTGGGGAGCAAACAGGATTAGATACCCGAGTA
+
GGGGGGGGGGFGGGGGGGGGGGGGGGGGGGGGGGGGGGGGGGGGGGGGGFGGGGGGGGGGCEFGGGGGGFGGDGGGGGGGDGGGGGGGGGGGFGGGGGGGGGFGGGGGGGGGGGGGGGGGGGGGGFGGGGGGGGGGGGGGGGGFDGFGGGGGGGGGGCGGGGFGGGGEGFFGGEEGCFGGGFGGGGGFGGGFEECGGCGGGGGGGGDFDEGGGGEDDEFGGGFGF4:3;@5:<FCCBFFG
@M00200:205:000000000-AKKM3:1:1101:25935:3952 1:N:0:1
ATTGGGTTTAAAGGGCGCGTAGGCGGAATGGCAAGTCGGTCGTGAAATCCTTCGGCTCAACCGAAGAACGTCGATCGAAACTGCCGTTCTTGAGGATTGCAGAGGAGACTGGAATTCCCGGTGTAGCGGTGAAATGTGTAGAGATCGGGAGGAACACCGGTGGCGAAGGCGGGTCTCTGGGCAATTCCTGACGCTGAGGCGCGACAGCGCGGGGAGCAAACGGGATTAGATACCCGAGTA
+
GGGGGGGGGGDGGGGGGGGGGGGGGGGGGGDGGGGGGGGFGGGGGFGGGGGGGGGGGGGGGGGGGGGGGGGGGGGGGGGGGGGGGGGGGGGGGGFCGGGGGFDFGCEFGGGGGGGGGE>=EFGG9FGGGGGGGGGGGGF,ECGFFGFEGGGGG>GGGGGGFGDFEFEEGGGGGG7=FGFF>F85<@FGGGGGGGDG=FF=EG=E*?C<E*8*?G@GF5@GGGGC(>FBFFAFGGG55>F*
@M00200:205:000000000-AKKM3:1:1101:11172:3958 1:N:0:1
ATTGGGTTTAAAGAGCGCGTAGGCGGTCGGGCAAGTCCGGGGTGAAATCCTGCAGCTCAACTGTAGAAGTGCCTTGGATACTGCCTGGCTCGAGGGAGATAGGGGTCTGTGGAACTTCTGGTGGAGCGGTGAATTGCGTTGATATCAGAAGGAACGCCGGTGGCGAAAGCGACAGACTGGATCTCTTCTAACGCTGAGGCGCGAAAGCTAGGGGAGCAAACGGGATTAGATACCCCCGTA
+
GGGGGGGGGGGGGGGGGGGGGGGGGGGGGGGGGGGGFGGGGGGGGGGGGGGGGGGGGGGGGGGGGGGGGGGGGGGGGGGGGGGGGGGGGGGGGGGGGGGGGGGGGGGGGFGGGGGGFFGFGGGGGGGGGGGGGFGFGGGGGGGGGFCGGGFGGGGGGGGGGGGGGGGGGGGGGGGGGGGGGGGGGGGGFFGGGDGGGGGGGGGGGGGGGGGGDGBDDGGGGGGGFGGFFFFGGGG*<D>E
@M00200:205:000000000-AKKM3:1:1101:12090:3958 1:N:0:1
ATTGGGTTTAAAGCGTGCGCAGGCGGCTCCTTAAGTCAGATGTGAAAGCCCCGGGCTTAACCTGGGAACTGCGTTTGATACTGAGGGGCTAGAGTGTGGAAGAGGGGGGTGGAATTCCAGGTGTAGCAGTGAAATGCGTAGAGATCTGGAGGAACACCGATGGCGAAGGCAGCCCCCTGGGCTAACACTGACGCTCATGCACGAAAGCGTGGGGAGCAAACAGGATTAGATACCCCGGTAAGCT
+
GGGFGGGGGGGGGGGGGGGGGGGGGGGGGGGGGGGGGFGGGGGGGGGGGGGGGGGGGGFFGGGGGGEGGGGGGGGGGFGGGGGGGGGGGGGGGGGGGGGFEFGGGGGGGGGGGEGGGGGGGGGGGGFG@FGCGGGGGGGGGGGGGFGGGGGGGGGGGGGGDGGFCGGGGGGGDCGEEGGGGGFFGGGGGGCFGGD5=FE?9CCEGDDFGGGGGG>3>=FFFGG4:C:<F?<FGFG<DEEG*)))
@M00200:205:000000000-AKKM3:1:1101:14128:3979 1:N:0:1
ATTGGGTTTAAAGGGTGCGTAGGCGGCGCGGAAAGTTGGGTGTGAAATCCCTCGGCTCAACCGAGGAACTGCGCCCAAAACTACCGTGCTCGAGGAAGATAGAGGTGAGCGGAACTTACGGTGGAGCGGTGAAATGCGTTGATATCGTAAGGAACACCCGTGGCGAAAGCGGCTCACTGGGTCTTTTCTGACGCTGATGCACGAAAGCTAGGGGAGCAAACGGGATTAGATACCCCAGTA
+
GGGGGGGGGGGGGGGGGGGGGGGGGGGGGGGGGGGGGGGGGGGGGGGGGGGGGGGGGGGGGF@FGGGGGGGGDGGDGGGGGGGGFFFFGGGGGEGEGGDFGGGGGFGGGGGGG@FGFGGGGGGGGGGGGGGGGGGGGGGGDFGGGG@DFFGGDEGGGGGGEGGGGGGECFEGGGGGGGGGCFGGFFGFFDFGGGGGGFCGGGGGGGGGGGCFCG:DFD6CGCG:6CG?*=<FGFGGF>:C
@M00200:205:000000000-AKKM3:1:1101:26172:4007 1:N:0:1
ATTGGGCTTAAAGGGTGCGTAGGCGGACCGGAAAGTGTCCCGTGAAATCCCACGGCTCAACCGTGGAACTGCGGGGCAAACTACCGGTCTTGAAGAAGGTAGGGGCCGACGGAACAGTAGGTGGAGCGGTGAAATGCGTAGATATCTACTGGAACGCCGATGGTGAAGACGGTCGGCTGGGCCTTTCTTGACGCTGAGGCACGAAAGCGTGGGGAGCAAACAGGATTAGATACCCCAGTA
+
GGGGGGGGGGGGGGGGGGGGGGGGGGGGGGGGGGGGGGGGGGGGGGGGGGGGGGGGGGGGGGGGGGGGGGGGGGGGGGFGFGGGGGGGGGGGFGGGGGGGGGGGGGGG7=FGGGG@FFFFFGGGCFCFGGGGGGDFGGGGGEFGGGGGGGGGGFGECGGEFGGGGGGGFFFEEGGG>CEGEFGEGGGGGGFFGGGDEGFFGFGGGGDFEEGGGGBG>C?C5DFG09D<*7)20<@3:5/+
@M00200:205:000000000-AKKM3:1:1101:24618:4021 1:N:0:1
ACTGGGCTTAAAGGGCGCGTAGGCGGCACGGCAAGTCGGGAGTGAAAGCCCGGGGCTCAACCCCGGAGGGTCTTCCGAAACTGCCGAGCTAGAGTGCGGAAGAGGCAACCGGAATTCCCAGTGTAGCGGTGAAATGCGTAGATATTGGGAAGAACACCGGAGGCGAAGGCGGGTTGCTGGGCCGACACTGACGCTGAGGCGCGAAAGCCAGGGGAGCAAACGGGATTAGATACCCGCGTA
+
FEFGGGGGGFGGGFE;FGEEFGGG@C@CGCFGD7FCF:E7CFEECGEGGFCGCFCFFFFEGGGGGGDEDGGG8F9ECGDGGFCCDGEEFEDDFGFF,>:+CFG,8@FGGGGDG@E@>FGFFGG=FFGGGEGFAFFGGGGGD*F<C,<:CF7<CF<8FFEF:7B@*=885CE8>E*:*9<<85CCCEGGGGGGEEGGC:CFEGGGCECF=6C5C>3))2;+/*1C(/0)9*):FCFC70)1
@M00200:205:000000000-AKKM3:1:1101:20289:4029 1:N:0:1
ATTGGGTTTAAAGCGTACGTAGGCGGCTTTGTAAGTTAGAGGTGAAAGCCCGGGGCTCAACCCCGGAATTGCCTTTAAGACTGCTAGGCTTGAATCATGGAGAGGTGAGTGGAATTCCGAGTGTAGAGGTGAAATTCGTAGATATTCGGAAGAACACCAGTGGCGAAGGCGACTCACTGGACATGTATTGACGCTGAGGTACGAAAGCGTGGGGAGCAAACAGGATTAGATACCCCGGTAAGA
+
GGGGGGGGGGGGGGGGGGGGGGGGGGGGGGGGGGGGGGGGGGGGGGGGGGGGGGGGGGGGGGGGGGGGGGGGGGGGGGGGGGGGGDGGGGGGGGGGGGGGGGGGGGGGGGGGGGGGGGGGGGGGGGGGGGGGGGGGGGGGGGFGGGGGGGGGGGGGFGGGGGGGGGGGGFGGEGGGGGGGCFFGFGGGGGGFGGGGGFGFFFEGGGDGDCCGGG>D>FGGDFGGFGGFFFBGC,<FEB;557)
@M00200:205:000000000-AKKM3:1:1101:13681:4042 1:N:0:1
ACTGGGTATAAAGGGCGCGTAGGCGGCCTGCTAAGTCGAACGTGAAATCCCCGGGCTCAACCCGGGAACTGCGTTCGAGACTGGCGGGCTTGAATTCGGGAGAGGGATGCGGAATTCCAGGTGTAGCGGTGAAATGCGTAGATATCTGGAGGAACACCGGTGGCGAAGGCGGCATCCTGGACCGACATTGACGCTGAGGCGCGAAAGCCAGGGGAGCAAACGGGATTAGATACCCTTGTA
+
FGGGGGGGGGGGGGGGGGGGGGGGGGGGGGGGGGGGGGGGGGGGGGGGGGGGGGGGGGFEFGGGGGGGGGGGGGGGGGGGGGGGGGGGGGGGGGGGGGGGGGGGGGGGGGGGGGFGGGGGGGGGGGGGGEDFGGACF<FGGFGGGGGFGCGD:FGD8CFGFEGFEGGECG55?ECCFCFGGGFE>>CEG*:A5C<CCGDFGDDEECGGGFGFD5>DB5FCCCCC:C<<*6.>GGG7F??+
@M00200:205:000000000-AKKM3:1:1101:23835:4060 1:N:0:1
ATTGGGCTTAAAGGGCGCGTAGGCGGTCTACCAAGTCGGGGTTGAAATCTTTCGGCTCAACCGGAAAAGTGGCTTCGATACTGGTAGGCTGGAGGGAGGTAGGGGCGGATGGAACTTCCGGTGGAGCGGTGAAATGTGTTGATATCGGAAGGAACGCCGGTGGCGAAAGCGATCCGCTGGACCTCTTCTGACGCTGAGGCGCGAAAGCCAGGGGAGCAAACGGGATTAGATACCCCAGTA
+
GGGGGGGGGGGGGGGGGGGGGGGGGGGGGGGGGGGGGGGGGGGGGGGGGGGGGGGGGGGGGGGGDGGGCFGGGDFGGGGGGGGGGGGGGGGGGGGGGGGGGGGGGGGGGGGGGGGGGGGGGGGGGGGGG7FGGGGGGGGGGGGGGGGGGGGEFGGGGGGGGGGGGGEGD?CGGGGGGGGC>FFFGGGGGGEGDCCGGGGGGGCEGGGGGGCCEGEDEGGFFD576CC<=FACFGGGFFFG
@M00200:205:000000000-AKKM3:1:1101:5444:4089 1:N:0:1
ATTGGGTTTAAAGGGCTCGTAGGCGGTTTGTCACGTCGGGAGTGAAAACTCGGGGCTTAACCCCGAGCCTGCTTCCGATACGGGCTGACTAGAGGTATGCAGGGGAGAACGGAATTCCTGGTGTAGCGGTGAAATGCGCAGATATCAGGAGGAACACCGGTGGCGAAGGCGGTTCTCTGGGCATTACCTGAAGCTGAGGAGCGAAAGTGTGGGGAGCGAACAGGCTTAGATACCCCCGTACGC
+
GGGGGGFGGGGGGGGGGGGGGGGGGGGGGGCGGGGGGGGGGGFGGGGGGGGGGGGGGGGGFGGGGGGGGGGGFGFFGGGG:BFG=FGEF,CFD,FFGGGGGGFC@FGGGGEGGGGGGGGGGGGGCDFEGBFE<>,><<FC7>@FEFGGAAFECF,>CBFGEGE,**=BE8*:CCGGGDGF>5EFGGG7CGF6<+9F9/@C=CE8:?C:?GFGEC>D>EEG/1AFB*9:F?97:6+90>BG3(-
@M00200:205:000000000-AKKM3:1:1101:11124:4110 1:N:0:1
ACTGGGTTTAAAGGGTACGTAGGCGGCGCTGTTAGTCGGGTGTGAAAGCCCTCGGCTCAACCGAGGAATTGCGCCCGATACTGCAGTGCTTGAGGGAGACAGAGGTAAGCGGAACTGATGGTGGAGCGGTGAAATGCGTTGATATCATCAGGAACACCGGTGGCGAAAGCGGCTTACTGGGTCTCTTCTGACGCTGAGGTACGAAAGCTAGGGGAGCGAAGGGGATTAGATACCCCCGTA
+
GGGGGGGGGGGGGGGGGGGGGGGGGGGGGGGGGGGGGGGGGGGGGGGGGGGGGGGGGGGGGGGGGGGGGGGGGGGGGGGGGGGGGGGGGGGGGGGGGGGGGGGGGGGGGGGGGGGGGFFGGGGGGGGGGGGGGGGGGGGGGGGGGGGGGGGGGGFGGGGGGGGGGGGFCFGGGGGGGGGGGGGDGDGGF>?CEGGGGGGGGGGGGGGFGGGGFEFCBGGGGGC795F7=?AC?<89)<EG
@M00200:205:000000000-AKKM3:1:1101:10285:4122 1:N:0:1
ATTGGGCGTAAAGGGAGCGTAGGCGGACATTTAAGTCAGGGGTGAAATCCCGGGGCTCAACCTCGGAATTGCCTTTGATACTGGGTGTCTTGAGTATGAGAGAGGTGTGTGGAACTCCGAGTGTAGAGGTGAAATTCGTAGATATTCGGAAGAACACCAGTGGCGAAGGCGACACACTGGCTCATTACTGACGCTGAGGCTCGAAAGCGGGGGGAGCAAACAGGATTAGATACCCGGGTAAGA
+
GGGGGGGGCFGGGGGGGGGGGGGGGGGGGGGGGGGGGGGGGGGGGGGGGGGGGGGGGGGGGGGGGGGGGGGGGGGGGGGGGGGGGGGGGGGGGGGGGGGGGGGGGGGGGGGGGGGGGGGEGGGGGGGGGGGGGGGFGGGGGGGGFGGGGGGGEGGGGGGGGFGGGGGGGGGGGGGGGGGGGGGGGGGGGGGGGGDEGGGGFGGGGGGFC*=EEGFGEFGGGGGGFGGBFFFGGGFGFFFGG7<
@M00200:205:000000000-AKKM3:1:1101:24600:4157 1:N:0:1
ATTGGGTTTAAAGAGCTCGTAGGCGGTTTGTTGCGTCGGCTGTGAAATCCCGAGGCTCAACCTCGGGTCTGCAGTCGATACGAGCAAACTAGAGTGTTGCAGGGGAGACTGGAATTCCTGGTGTAGCGGTGAAATGCGCAGATATCAGGAGGAACACCGGTGGCGAAGGCGGGTCTCTGGGCAACAACTGACGCTGAGGAGCGAAAGCGTGGGGAGCGAACAGGATTAGATACCCCAGTA
+
GGGGGGGGGGGGGGGGGGGGGGGGGGGGGGGGGGGGGGGGGGGGGGGGGGGGGGGGGGGGGGGGGGGGGGGGGGGGGGGGGGGGGGGGGGGGGGGGGGGGGGGGG>@FGGGGGGGGGGGGFGGGGGGGGGGGGGGGGCFGGGGGGFGG?FGGGGGGGCFGGGGGGGGGGGGGGGGFCE<FFCFFGCFFGGGGGGGGGGGGGDECEGDGECEGGGEG:::EC38936*)9@9>FF6D57?G
@M00200:205:000000000-AKKM3:1:1101:21194:4190 1:N:0:1
ATTGGGTTTAAAGGGTGCGTAGGCGGTCGCGCAAGTCGGATGTGAAATCTTAGGGCTCAACCCTGAAACTGCATTCGATACTGCGTGGCTAGAGTACTGGAGAGGAGACTGGAATTTACGGTGTAGCAGTGAAATGCGTAGATATCGTAAGGAAGACCAGTGGCGAAGGCGAGTCTCTGGACAGTTACTGACGCTGAGGCACGAAGGCCAGGGGAGCAAACGGGATTAGATACCCCTGTA
+
<FFFFGFEEFGGGGGGGGGGGGGGGGGGGFEGGGGGGGGFGGGGCFF9FGGFGGFFGGGGGGGGF8=FFGGGGGGGGCCFEFFGCFEGGGGGGGGGGFGD@FGGGGGFGFGGGGGGFGGGGGGGGEGFGGGGCFDGFE@ECEDAFGGGF8D8=@FGG<:FFCEECFGGDGDEGGG@DGGFEDEFFFCFF>CFCGGCG55CEG58CACG/=EFG*):>FFGGD5D0DFB?74CCFGGFFFF
@M00200:205:000000000-AKKM3:1:1101:13584:4220 1:N:0:1
ATTGGGTATAAAGCGCGTGTAGGCGGCTTGGCAAGTCGGGTGTGAAAGCCCTGGGCTCAACCCAGGAAGTGCACTCGAAACTGCTTCGCTTGAGTGTCGGAGAGGAAAGCGGAATTCTCGGTGTAGAGGTGAAATTCGTAGATATCGAGAGGAACACCGGTGGCGAAGGCGGCTTTCTGGACGATTACTGACGCTGAGACGCGAAAGCGTGGGGAGCAAACAGGATTAGATACCCGCGTA
+
GGGGGGGGGGGGGGGGGGGGGGGGGGGGGGGGGGGGGGGGGGGGGGGGGGGGGGGGGGGGGGGGGGGGGGGGGGGGGGGGGGGGGGGGGGGGGGGGGGGGGGGGGGGGGGGGGGGGGGGGGGGGGGGGGGGGGGGGGGGGGGGGGGDGGGGGGGGGGGGGGGGGGGGGGGGGGGGGGGGGGGGGDFGGGGFGGGGGGGGGDGGGGGDFGGEGGG)7>=@FFC@F?GDFFFFC9CFGD@>C
@M00200:205:000000000-AKKM3:1:1101:23015:4222 1:N:0:1
ATTGGGCTTAAAGCGCGTGCAGGTGGCGCGGTAAGTTGGGCGTGAAATCTCCCGGCTCAACTGGGAGAGGTCGTCCAATACTACCGTGCTTGAGAGCAGAAGAGGAAGATGGAATTCCCGGTGTAGTGGTGAAATGCGTAGATATCGGGAGGAACACCAGTGGCGAAGGCGATCTTCTGGTCTGTTTCTGACACTCAGACGCGACAGCTAGGGTAGTAAACGGGATTAGATACCCCAGTA
+
GGGGGGGGGGGGGGGGGGGGGGGGGGGGGGGGGGGGGGGGGGGEGGGGGGGGGGGGGGGGGGGGGGGGGGGGDGGGGFGGGGGGGGGGGGGGEGGGGGGGGGGGGGGGGGGGGGGGGGGGGGGGGGGGFGGFFGGGGGGCF:AFCDGDGGGGGGGGGDFGGGGGC@EDGGGEGF8ECEC:CFFGGGFGFGGFGGGGGCFC=DEEGGGGGGGFFG?CFGFGGGCD0<CBFF>DEE?CD>FG
@M00200:205:000000000-AKKM3:1:1101:21220:4248 1:N:0:1
ATTGGGTATAAAGAGCACGTAGGCGGTTGAGCAAGTCCAATGTGAAATCCCCCGGCCTAACTGGGGAACTGCATTGGATACTACTTGACTTGAGTGCAGGAGGGGAGAGTGGAATTCCAGGTGGAGCGGTGAAATGCGTAGATATCTGGAGGAACGCCGGCGGCGAAAGCGACTCTCTGGTCTGCAACTGACGCTGAGGTGCGAAAGCTAGGGGAGCAAACGGGATTAGATACCCCAGTA
+
GGGGGGGGGGGGGGGGGGGGGGGGGGGGGGGGGGGGGGFGGFGGAFGGGGGGGGGGGGFGGGGGGGGGGGGGGGGGGGGFGGGGGGGGGGGCEFGGGGGGGGGGGGGCGGGGGGGGGGGGGGGGGGGGGGGGGGGGGDGGGGGGGGGGGGGDGGGGGDFCCGGGGEGDGGGCBEGGGGGGGGGGGGGGFFFGGGGG5E=FCFGGGGGGG9CC>5>GFGG?F3ED:3<?FFFGGFGGFDFF
@M00200:205:000000000-AKKM3:1:1101:17240:4253 1:N:0:1
ATTGGGCTTAAAGAGCGCGTAGGCGGGAGAGCAAGTCCGGTGTGAAAGCCCCCGGCTCAACCGGGGAAGGTCGCTGGAAACTGCTCTTCTTGAGGTGGACAGAGGGAAGTGGAATTCCTGGTGTAGCGGTGAAATGCGTAGAGATCGGGAGGAACATCCGTGGCGAAGGCGACTGCCTGGACCAGCACTGACACTGAGGCACGAAAGCGTGGGGAGCAAACAGGATTAGATACCCCAGTA
+
GGGGGGGGGGGGGGGGGGGGGGGGGGGGGGGGGGGGGGGGGGGGGGGGGGGGGGGGGGGGGGGGGGCFFGGGGGGGGGGGGGGGGGGGGGGGGGGGGGGGGGGGGGGGGGGGGGGGGGGGGGGGGGGGGGGGGGGGGGEGGGGGGGGGGGGGGGGGGGGGGGGGGGGGGGGEGGGGCC@FGGGGGGGGGGGGGFGFGGGGGGGGGGGGGCEGGGFG>FGGGGGG?6C3?F9DF@FFFB@G
@M00200:205:000000000-AKKM3:1:1101:8731:4259 1:N:0:1
ATTGGGTATAAAGGGCTCGTAGGCGGCCAACTAAGTCGGATGTGAAATCCCCAGGCTCAACTTGGGAACTGCATCCGATACTGGATGGCTTGAATTCGGGAGAGGGATGCAGAATTCCAGGTGTAGCGGTGAAATGCGTAGATATCTGGAGGAATACCGGTGGCGAAGGCGGCATCCTGGACCGACATTGACGCTGAGGAGCGAAAGCCAGGGGAGCAAACGGGATTAGATACCCTAGTA
+
GGGGGGFGGGGGGGGGGGGGGGGGGGGGGGGGGGGGGGGCGEGGGGGGFCGGGGGGGG@FGGGGGGCGGFGGFF9FGGGGGGGGGGFGGGGGGGGGGGGGGGGGGGGGGGGGGGFGGGAFFGGGGGGGGGGGGGGGGGEGGGGGGGGFAFFDGGFGGGGGGGC:C7BEEGGGGDGGGGFEFG8ECGGDGGGGGGGGGGGFEGGGDGGFC6CFGG3DBGGGGGGDBDD?FBDGFDC7)8@E
@M00200:205:000000000-AKKM3:1:1101:8266:4262 1:N:0:1
ATTGGGTTTAAAGGGCGTGTAGGCGGTTTGTTAAGTCATGTGTGAAATCCCCCGGCTCAACCGGGGAAGTGCGCATGAAACTGGCAAGCTAGAGTACCGAAGAGGGGGGTGGAATTCCCGGTGTAGCGGTGAAATGCGTAGATATCGGGAGGAACACCTGCGGCGAAGGCGGCCCCCTGGTCGGATACTGACGCTGAGACGCGAAAGCGTGGGGAGCAAACGGGATTAGATACCCGAGTA
+
GGGGGGGGGGGGGGGGGGGGGGGGGGGGGGGGGGGGGGGGGGGGGGGGGGGGGGGGDGGGGGGGGGGGGFGGGGGGGGGGGGGGGGGGGGGGGGGGGGGGGGGGGGGGGGGGFA<FGGGGGEGGGGGGDCFGGGGGGGGGGGGGGGGGGGGGGF,@FCFFGDGGGGG?E>EGGGGGGGGGGGGGGGGGG>CCE59CGGGGGGGCGED4EECGGGFGFGECFG=9:DGBFF2DGF+>>@FG
@M00200:205:000000000-AKKM3:1:1101:15624:4264 1:N:0:1
ATTGGGTTTAAAGCGCGCGCAGGCGGTCCCGAAAGTCCTTCGTGAAAGCTCCCGGCTCAACTGGGAGAGGCCGGTGGAAACTTCGGGACTTGGAGGCGGGAGAGGCAGATGGAATTCCCGGTGTAGCGGTAAAATGCGTAGATACCGGGAGGAACACCAGTGGCGAAAGCGATCTGCTGGCCCACCCTCGACGCTCAGGCGCGAAAGCTAGGGGAGCGACCGGGATTAGATACCCCAGTA
+
GGGGGGGGGGGGGGGGGGGGGGGGGGGGGGGGGGGGGGGGGGGGGGGGGGGGGGGGGGGGGGGGGGGGGGGGGGGGGGGGGGGGGGGGGGGGGGGGGGGGGGGGGGGGGGGGGGGGGGGGGGGGGGGGGGGGGGGGGGGGGGGGGGGGGGGGGGGGGGGGGGGGGGGGGGGGGGGGFFFGGCFEGGDDGDGGGGGGGGGGGG5>*?DFGGFFGGEGFGGEGGCD>GG??FACFFDGFF?G
@M00200:205:000000000-AKKM3:1:1101:20317:4270 1:N:0:1
ATTGGGTATAAAGTGTGCGCAGGTGGCCGCGCATGTCGAGTGTGAAATCCCCGGGCTTAACTTGGGAATTGCGCTCGAAACTACGTGGCTAGAGTGTGGCAGAGGAAGGTGGAATTCCACGTGTAGCGGTGAAATGCGTAGAGATGTGGAGGAACACCGATGGCGAAGGCAGCCTTCTGGGCCAACACTGACGCTCATGCACGAAAGCGTGGGGAGCAAACAGGATTAGAAACCCTTGTAAGA
+
GGGGGGFGGGGGGGGGGGGGGGGGGGGGGGGGGGGGGGGGGGGGGGGGFGGGGGGGGGGGGGGGGGGGGFGGGGGGGGGGGGGGGGGGFGGGGGEGGGGGGGGGGGGGGGGGGGFGGGGGEGGGGFCGGGGGGGGGGGEEGGGGGDGGGGGGGCFFFCGGGGGGGGGGGGFG5DCFGFGGGGFEGFFGGGG6EE*:CFGGGGGGCEDGG:BEEGFG3=FGGGGGFG7)==AGGGCFFF=FGFA
@M00200:205:000000000-AKKM3:1:1101:11511:4271 1:N:0:1
ATTGGGTTTAAAGGGTGCGTAGGCGGCCCTGTAAGTCAGTGCTGAAATATCCCAGCTTAACTGGGAGGGTGGCATTGATACTGCGGGGCTAGAGTACAGATGAGGTAGGCGGAATTGACGGTGTAGCGGTGAAATGCTTAGATATCGTCAAGAACACCTATAGCGAAGGCAGCTTACTAGGCTGTAACTGACGCTGAGGCACGAAAGTGTGGGGATCAAACAGGATTAGATACCCCAGTA
+
GGGGGGGGGGGGGGGGGGGGGGGGGGGGGGGGGGGGGGGGGGGGGGGGGGGGGGGGGGGGGGGGGGGGGGGGGGGGGGGGGFGGGGGGGGGGGGGGGGGGGGGGGGGGGGGGGGGGGGGGGGGGGGGGGGGGGGGGGGGFGFGGGGGFGGGGFF8F,@CFGCFGDF7FEGGGGGGGCFGGFGGFGCBEGGGFDEDGGFE=EFGGGGDFGGGGGGFDFGGGFFGF6FG?FFFGECFFFE4<
@M00200:205:000000000-AKKM3:1:1101:10414:4277 1:N:0:1
ATTGGGCTTAAAGGGCGCGCAGGCGGTTACGTAAGTCCGGCGTGAAATACCACGGCTCAACTGTGGAACTGCGTCGGATACTGCGTTGACTTGAGGATGGTAGAGGCCATTAGAACTAGCGGTGTAGCGGTGAAATGCGCAGATATCGCTAGGAATGCCGGTGGAGAAGGCGGATGGCTGGGCCAATCCTGACGCTGAGGCGCGAAAGCTAGGGGAGCGAACCGGAGTAGGTCCCCTAGGA
+
@,,C@FGAFFCFF@FGGGDEBFEGG@@BFGGGEFGCFG@CFG@@@FAFFGG<CF=FEGF=CEGFGEFGGEFF,BBCE::+A?BDCFCEFG,C<A<<F8=F,@AFA?FG88BFC?DCGGGGDGGGEAFGGD:<FGG9FGGGGGG@9FGBE>*5,78>FCEEEF:@*,4<BFGGG5EGGGGDDE=BCF+*=C99+7DCE/AFCCDG5*5DGCEFGC:375C*1//9(5)-)1-0+3*9@>4*2
@M00200:205:000000000-AKKM3:1:1101:25583:4307 1:N:0:1
ACTGGGTGTAAAGTGCGCGTAGGCGGCTTATCAAGTCAGGCGTGAAATTCCCGGGCTCAACCTGGGGGCTGCGCTTGATACTGATGAGCTTGAATGCGGGAGAGGATAGTGGAATTCCCAGTGTAGAGGTGAAATTCGTAGATATTGGGAAGAACACCAGTGGCGAAGGCGGCTATCTGGCCCGTAATTGACGCTGAGGCGCGAAAGCGTGGGGAGCAAACAGGATTAGATACCCCAGTA
+
GGGGGGFFGGGGGFGGGGGFGGGGGGGGGGGGGGGGGGGGGGGGGFFGGGGGGGGGGGGGGGGGGGGGEFGGGGDFFGGGGGGGGGFGGGGGGGFGGGGDFGGGGGGGGFF@GFGFGFGGGGGGGGGGGGGGGFGGGGFGGGGGGGGGGE<CFGGFGGGCFGGCEGGGG7CGDCGGGGGG?3A>EEEGG7CFDGDC=CFFGGGGDDCC8EGEGG>C35FGFF*4:7?2FB2CCCCF@EFG
@M00200:205:000000000-AKKM3:1:1101:5717:4309 1:N:0:1
ATTGGGTTTAAAGGGCGCGCAGGCGGCTACGTAAGTCCGGCGTGAAATCCCACGGCTCAACTGTGGAACTGCGTCGGAAACTACGTTGGCTTGAGGATGGTAGAGGCCATTAGAACTAGCGGTGTAGCGGTGAAATGCGCAGATATCGCTAGGAATGCCGGTGGCGAAGGCGGATGGCTGGGCCACTTTTGACGCTGAGGCGCGAAAGCTAGGGGAGCGAACCGGTTTAGATACCCACGAA
+
GGGGGGFGGGCFGFG7@C@CFG7FFGGGGCFGFGFGFGGG7FFGGGGGF,CEEFGGGCEFGGEG9FGGFGCFEGCEGF7FFFE8CFGGGGGD>FCCFFED8E,<?A@FEFCAF@@<BF9DE7F7@<DDBFGGGG,3@>*@*@E93,;:C,>:,7;CDF<F>F7*8:7CFC*:EC1:C>C*C5CCC*0++*0*31*288EC5):5CE9)*30<FG5C)*:*C3:)39549*)*+2<71))*/
@M00200:205:000000000-AKKM3:1:1101:20373:4311 1:N:0:1
ATTGGGTATAAAGGGTGCGTAGGCGGCCTATTAAGTCAGTTCTGAAATATCCCGGCTTAACCGGGAGGGTGGGATTGATACTGATGGGCTTGAGTGGAGTCGAGGTAGGCGGAATTGACGGTGTAGCGGTGAAATGCTTAGATATCGTCAAGAACACCGATAGTGTAGACAGCTTACTAGACTTCAACTGACGCTGAGGCACGAAAGTGTGGGGATCAAACAGGATTAGATACCCTAGTA
+
GGGGGGGGGGGGGGGGGGGGGGGGGGGGGGGGGGGGGGGGGGGGGGGGGGGGGGGGGGGGGGGGGGGGGFGGGGGGGGGGGGGGGGGGGGGGGGGGGGGGGGGGGGGGGGGGGGGGGGGGGEGGGFGGGGGFGGGGGGGGGGGGGGGGGGGGGGGGGGGGGGGGGGGGGGGGDCGGGGGGFGGGGGGGGGGGGGCCEFGGGGGGGGGCFGGGGGFCFF8C=FGG?GFFFFFGDFCFFFFG
@M00200:205:000000000-AKKM3:1:1101:25405:4323 1:N:0:1
ACTGGGTTTAAAGCGAGCGCAGGTGGTTTAATAAGTCTGATGTAAAAGGCAGTGGCTCAACCATTGTGTGCATTGGAAACTGTTAGACTTGAGTGCAGTAGAGGAGAGTGGAATTCCATGTGTAGCGGTGAAATGCGTAGATATATGGAGGAACACCGGTGGCGAAAGCGGCTCTCTGGACTGTAACTGACACTGAGGCTCGAAAGCGTGGGTAGCAAACAGGATTAGATACCCCTGTA
+
GGGGGGGGGGGGGGGGGGGGGGGGGGGGGGGGGGGFGGGGGGGDGGGGGGGGGGFGGGGGGGGGGGGGGGGGGGGGGGGGGGGGGGGGCEGGDGGGGGGGGGGG8CFEGGGGFGGGGGGGGGGGFFGFGGGGFGGGEFFGGGGCFGGGGDDGGGGGGGGGGGGEE7CFFC@EG6DGGGFGC?CDFFGGGGGGGGFCF5FFGGGGD5C7EEG7CFE<F7BFFGCD8:C3AA?G7BE5>FF
@M00200:205:000000000-AKKM3:1:1101:23231:4352 1:N:0:1
ATTGGGTTTAAAGAGCTCGTAGGCGGCTCATTGCGTCGTCCGTGAAAACTTGGGGCTCAACCTCAAGCTTGCGGACGATACGGGTGGGCTGGAGTTCGGTAGGGGAGACTGGAATTCCTGGTGTAGCGGTGAAATGCGCAGATATCAGGAGGAACACCGGTGGCGAAGGCGGGTCTCTGGGCCGATACTGACGCTGAGGAGCGAAAGCGTGGGGAGCGAACAGGATTAGATACCCCCGTA
+
GGGGGGGGGGGGGGGGGGGGGGDGGGGGGGGGGGGGGGGGGGGGGGGGGGGGGGGGGGGGGGFGGGGGGGGGGGGGGEGGEFFGGGGGGGGG8<EEFGGGGGGGGGGGGGGGDFFGGGGGGFGFADGGGGGFE9DFCFG7FGGGGGFEE,>CEAFFGDFDFEGCGDGGGGGGGBEFGGGCD@EDEG*:CD<FE5DCEGGGGGD88EGGEEEEGGDGFGG=CGGG:FF?4*6:EA+*.8B=
@M00200:205:000000000-AKKM3:1:1101:20575:4365 1:N:0:1
ATTGGGTATAAAGGGCTTGTAGGCGGTTCGTTAAGTCCGGTGTGAAATCTCCCGGCTCAACTGGGAGCGGCCATCGGATACTGGCGAGCTAGAGGTGGGCAGAGGAAAGCGGAATTCCCGGTGTAGCGGTGAAATGCGTAGATATCGGGAGGAACACCAGTGGCGAAGGCGGCTTTCTGGGCCTACCCTGACGCTGAGGAGCGAAAGCGTGGGGAGCAAACCGGATTAGATACCCTAGTA
+
GGGGGGGGGGGGGGGGGGGGGGGGGGGGGGGGGGGGGGGGGGGGGGGGGGGGGGGGGGGGGGGGGGGGGGGGGGGGGGGGGGGGGGGGGGGGGGGGGGGGGGGGGGGGGGGGGGGGGGGGGGGGGGGGGGGGGGGGGGGGGGCFGGGGGGGGGGGGGGGGGGGGG>EGGGGGGGEGFGGGFGGGGGGGCDFGGGD5?CFGGGGDD5D<ECEGGG>DB5FC<FE31<D2@F>C76CFFFFF
@M00200:205:000000000-AKKM3:1:1101:21949:4373 1:N:0:1
ATTGGGCTTAAAGGGCGCGTAGGCGGCCTGCACAAGTCCAGGGTGAAAGCCCTCGGCTTAACCGAGGAAGGGCCTTGGAAACTGTGCGGCTTGAGTATTGGAGAGGAAGGCGGAATTCCCAGTGTAGCGGTGAAATGCGTAGATATTGGGAGGAACACCTGTGGCGAAGGCGGCTTTCTGGACAATCACTGACGCTGAGGCGCGAAAGCTAGGGGAGCAAACGGGATTAGATACCCTCGTA
+
GGGGGGGGGGGGGGGGGGGGGGGGGGGGGGGGGGGGGGGGGGGGGGGGGGGGGGGGGGGGEFGGGGGGEFCGGGGGFGGGGGGGGGGGGGGGGGGGGGGGGFGDCGGGGGGGGGGGGGGGGGGGGGGGGGGGFGGGFFGEGGGCGGGGGGFGGCFGGGGGGGFGGGEGGGGGGGGGGGGGGGGGGGGFFGGGDGGGGGGGGGGGG5>DF7EFFG5D@EFGGGGGF<C0=?BFCEG*=FEGC
@M00200:205:000000000-AKKM3:1:1101:8773:4373 1:N:0:1
ACTGGGCGTAAAGAGCGTGTAGGCGGCCATGCAGGTCCGCTGTGAAAACTGGAGGCTCAACCTCCAGAGGTCGGTGGAAACCGCATGGCTAGAGTCCGGAAGAGGAGACTGGAATTCCCGGTGTAGCGGTGAAATGCGCAGATATCGGGAAGAACACCCGTGGCGAAGGCGGGTCTCTGGGACGGTACTGACGCTGAGACGCGAAAGCGTGGGGAGCGAACAGGATTAGATACCCGCGTAAGA
+
GGGGGGGGGGGGGGGGGGGFGGGGGGGGGGGGGGGGGGGGGGGGGGGGGGGGGGGGGGGGGGGGGGGGGGGGGGGGGGGGGGGGGGGGGGGGGGGGFGGGGGGGGGGGGGGGGGGGGGGGGGGGGGGGGGGFGGGGFGGGGGGGGGGGGGGGGGGGGGGGGGGGGGGGGGGGGGGGGGGGGGGGGCFECCECEGC=CFGFGGGG?EGGCCGGGGFDEGEGGGFGFG7)/1):CF6DDB@CC:A
@M00200:205:000000000-AKKM3:1:1101:25965:4374 1:N:0:1
ACTGGGTTTAAAGCGCGTGTAGGTGGCTTGCTATGTCAGGTGTGAAAGCCCTCGGCCTAACCGAGGAAGTGCGCCTGAAACTGGCTAGCTTGAGTACGAGAGAGGAGGACGGAATTCCCAGTGTAGAGGTGAAATTCGTAGATATTGGGAGGAACACCGGTGGCGAAAGCGGTTCTCTGGATCGATACCGACACTAAGACGCGAAAGCGTGGGGATCAAACAGGATTAGATACCCTCGTAAGA
+
GGDDGGGEEGFGEFGGGGGGGGGGGGGGFGGFFGAFGGGGFGFFFFFGGGFGG@FCFFFGGGGCEEFFEFFGGGGEGFG?FEGGGFFGGEEGCFFEFGGEG@F:FGGGEGGEDFDFEFGGGFF@45<<C<F<EFEFFFF=FCC<FDDGGGGGEGGGAE:FC:7DECGGGF::EEGF;>>>;DFGGF>:6C*:CGF6@2CFEG=>>EG58CEGGGF*7CGGGG@<1*2,69>D<:@455<*>2:
@M00200:205:000000000-AKKM3:1:1101:11439:4405 1:N:0:1
ATTGGGTTTAAAGCGCGTGTAGGCGGCATCGTAAGTCGGGTGTGAAATCCCTCGGCCTAACCGAGGAATTGCGCCCGAAACTACCTTGCTTGAGGACCAGAGGGGAGCCTGGAATTCCTGGTGGAGCGGTGAAATGCGTTGATATCAGGAGGAACACCGGCGGCGAAGGCGAGGCTCTGGCTGGTTACTGACGCTGAGACGCGAAAGCTAGGGGAGCAAACGGGATTCGATACCCCGGTA
+
FEFGGGGGGGGGGGGGGGGGFEFGGGGGEGEFGFGGGGDEGE@CEFFGDEGGGGE:CE=FEFFGGDECFGFGGGGGDEDFGGGGGGGGGGGGGGGGGGFE@FGGEGEGGGGG8FFDFGFGGGGGF8FGDCFF@FGCGGFCE*=FFFG;FC7<7<@FGC<FGEGGG7ECEF>5:>>CCCFFFFGGGGGGG=++2>758*<65)2?EC5>F++0;C>55CFE*18/45*))/6>8CC*8;>C
@M00200:205:000000000-AKKM3:1:1101:5309:4407 1:N:0:1
ACTGGGTTTAAAGGGCGCGTAGGCTGGCGATCAAGTCAGGGGTGAAATCTTTCGGCTCAACCCCAAAACCGCCCCTGATACTGACTGTCTTGAGCGAGGTAGGGGCATGTGGAACTACCGGTGGAGCGGTGAAATGCGTCGATATCGGAAATAACTCCGGTGGCTCAAGCGACGTGCTGGACCTCTTCTGACGCTGAGGCTCGAAAGCTAGGGGAGCACACGGGATTAGCTACCCGCGTA
+
C,@EF@EFFDFFGF7FGE7@B:BD<-,B+++C6FCFGC<6@FG@FGGFG<6CFC7@@F,9F,,,,89CE,@CCE7C,=FCFGFG,5B5C5?<B,,=+8C85C+?CEB,AB?F,F4,,B<@:FC+3BD++B@FDGE>FFF7F>@FEA*<@**,37?,@F*>F1*>,,?:?C7;EBEGC;FCFFCEF99>7:+A*CD*3C*:**/8CE)0+2+**::<>C8;<):9(5<2*).:ECE/))):
@M00200:205:000000000-AKKM3:1:1101:20244:4421 1:N:0:1
ATTGGGTTTAAAGGGTCCGTAGGCGGTCGGCTAAGTCGGATGTGAAATCTCGTGGCCTAACCACGAGCGGTCATTCGAAACTAGTCGGCTAGAGGGCTGGAGAGGAGACTGGAATTGTCGGTGTAGCGGTGAAATGCGTAGAGATCGACAAGAACACCGGTGGCGAAGGCGGGTCTCTGGACAGTTCCTGACGCTGAGGGACGAAAGCTAGGGGAGCAAACGGGATTAGATACCCTCGTAAGA
+
GGGGGGGGGGGGGGGGGGGGGGGGGGGGGGGGGGGGGGGGDGGGGGGGGGGGGGGGGGGGGGGGGGGGGGGGGFGGGGGGFGGGGGGGGGGGGGGGGGGGGGGGGGGGGGGGGGFGGGGGGGGGFGGGGGGGGGGGGGGGFFGGCGGGGGGGGGGGGGEGGGGGGGGGGGGGGGDGGCGGGGGGCFFGGGG<?EGGGGFGGGGGGEG4@FGGGGFGBGDGGGGGFC<<?=<FFFCD:>FCFF>
@M00200:205:000000000-AKKM3:1:1101:5205:4474 1:N:0:1
ATTGGGCATAAAGGGCGCGTAGGCGGCCGATTAAGTCGGGGGTGAAAGCCTGTGGCTCAACCACAGAATTGCCTTCGATACTGGTTGGCTTGAGACCGGAAGAGGACAGCGGAACTGCGAGTGTAGAGGTGAAATTCGTAGATATTCGCAAGAACACCAGTGGCGAAGGCGGCTGTCTGGTCCGGTTCTGACGCTGAGGCGCGAAAGCGTGGGGAGCAAACAGGATTAGATACCCCTGTA
+
GGGGGGGGGGGGGGGGGGGGGGGGGGGGGGDFGGDEGGGGGGGGGGGGGGGGGGGGGGGGGGGGGGGGGGGGGGGGGFF<FGEFFCGGGGGGGGGGGGGEGEFGGGGGGGGGGGGGGFGDG@BFFGGGGGGGGGGGGFGGGGGGGGGGGGGGGGGGGEGGCFFGGGGGEDFGCCEFFFGGG+<EGGGGGDCCEGDG=:CFDGD8EEGGGDEGEG>C>CCCFFE46DFFF*6D?CF<55/<
@M00200:205:000000000-AKKM3:1:1101:24181:4480 1:N:0:1
ATTGGGTTTAAAGGGCGCGTAGGCGGCTTGCCAAGTCAGGCGTGAAATTCCCGGGCTCAACCTGGGGGCTGCGCTTGATACTGGTGAGCTTGAATGCGGGAGAGGATAGTGGAATTCCCAGTGTAGAGGTGAAATTCGTAGATATTGGGAAGAACACCGGTGGCGAAGGCGGCTATCTGGCACGTAATTGACGCTGAGGCGCGAAAGCGTGGGGAGCAAACAGGATTAGATACCCCAGTAAGA
+
GGGGGGGGGGGGGGGGGGGGGGGGGGGGGGGGGGGFGGGGGGGGGGGGGGGGGGGGGGGGFGGGGGGGGGGGGGGGGGGGGGGGGGGGGGFGGGFGGGGGGGGGGGGGGGGGGGGGGGGFGFGGDGGGGFGGGGGGGGGGGGGGGGFGGGGGGGGGGGGG@FGGGGG@FGCDG5E9?9FGG*AEEGF@FGGDGD<EGGGGDGGD5EGCGD>EGE>D;FCEGGGF:*:<FFDG?,+>>B?GF<<
@M00200:205:000000000-AKKM3:1:1101:20229:4481 1:N:0:1
ACTGGGTATAAAGGGCGCGTAGGCGGGCCGCCAAGTTCGAGGTGAAATCCTCCGGCTCAACCGGAGAACTGCCTCGAATACTGGAGGCCTCGAGGCGGGTAGGGGCGTGCGGAACTGTGGGTGGAGCGGTGAAATGCGTTGATATCCACAGGAACTCCGGTGGCGAAGGCGGCACGCTGGACCCGAGCTGACGCTGGGGCGCGAAAGCCAGGGGAGCAAACGGGATTAGATACCCGAGTAAGG
+
GGGGGGGGGGGGGGGGGGGGGGGGGGGGGGGGGGGGGGGGGGGGGGGGGGGGGGGGGGGGGGGGGGGGGGGGGGGGGGGGGGGGGGGGGGGGGGGGEGGFFGGGGDGFGEGGEEFBFC;FGFGGFG>EGCGFGGCFFG:EG59FCFGGFFFGGGCFGGGG>EG6ECCCGFGG5CEG5AEG>CCEG5**:CE?EC1:*;C*:9ECEGG4:6@CGG>C):FG*7=D0<*./6:?98FG>5)2::)
@M00200:205:000000000-AKKM3:1:1101:9895:4482 1:N:0:1
ATTGGGCTTAAAGGGCGCGTAGGCGGTGGGGTAAGCGTGTGGTGAAAGTCCGGGGCTCAACCCCGGATCGGCCGTGCGAACTGCTTCACTTGAGCACTGTAGAGGCAGGTGGAATTCCGGGTGTAGCGGTGGAATGCGTAGAGATCCGGAAGAACACCGGTGGCGAAGGCGGCCTGCTGGGCCTGTCCTGACGCTCAGGCGCGAAAGCTGGGGGAGCGAACGGGATTAGATACCCCCGTA
+
GGGGGGGGGGGGGGGGGGGGGGGGGGGGGGGGGGGGGGGGGGGGGGGGFGGGGGGGGGGGGGGGGGGGGGGGGGGGGGGGGGGGGGGGGGGGGGGGGGGGGGGGGGGGGGGGGGGGGGGGGGGGGGGGGGGGGGGGGGGGGGGGGGGGGGGGGGGGGGGGGGGGGGGGGGGGGGGGGGGGGGGGGGGGGGGGGGDGGGGGGGGGD=DG?FGGGGFGFGGGGGGG?<C<FFAFGGGC7:>E
@M00200:205:000000000-AKKM3:1:1101:22395:4491 1:N:0:1
ACTGGGTGTAAAGGGTGCGTAGGCGGCTTATTAAGTCAGGGGTGAAAGACGGTGGCTCAACCATCGCAGTGCCTTTGATACTGATGAGCTTGAATATACTAGAGGTAGGCGGAATGTGACAAGTAGCGGTGAAATGCATAGATATGTCACAGAACACCGATTGCGAAGGCAGCTTACTATGGTATTATTGACGCTGAGGCACGAAAGCGTGGGGATCAAACAGGATTAGATACCCTTGTA
+
GGGGGGGGGGGGGGGGGGGGGGGGGGGGGGGGGGGGGGGGGGGGGGGGGGGGGGGGGGGGGGGGGGGGGGGGGGGGGGGGGGGGGGGGGGGGGGGGGGGGGGGGGGGGGGGGGGGGGGGGGGGGGGGGGGGGGGGGGGGGGGFGGGGGGGGGGGFGGGGGGGGGGGGGGGGGGGGGGGGGGFGGDGGCFFGGGGGGEGGGGGGG8EGFGGGGGGB5>FFGGGGGFFGFFFFGGEG*?F?G
@M00200:205:000000000-AKKM3:1:1101:16345:4505 1:N:0:1
ACTGGGCATAAAGGGAGCGTAGGCGGATAGTTTAGTCAGAGGTGAAAGCCCAGGGCTCAACCTTGGAATTGCCTTTGATACTGGCTATCTTGAGTATGGAAGAGGTATGTGGAACTCCGAGTGTAGAGGTGAAATTCGTAGATATTCGGAAGAACACCAGTGGCGAAGGCGACATACTGGTCCATTACTGACGCTGAGGCTCGAAAGCGTGGGGAGCAAACAGGATTAGATACCCCAGTAAGA
+
GGGGGGGGGGGGGGGGGGGGGGGGGGGGGGGGGGGGGGGGGGGGGGGGGGGGGGGGGGGGEGGGGGGGGGGGGGGGGGGGGFGGGGGGGGGGGGGGGGGGGGGGGGGGGGGGGGGGGGGGGGGGGGGGGGGGGGGFGGGGGGGGGGGGDGGGFGGGGGGGGGGGGGGGGGGGGGGGGFFFGFGFGFGGFGGGGG>EGGGGGGGGGGG<EEGGGG:DFGGGGGG:?GF@AA?FF<87.:AGGCC
@M00200:205:000000000-AKKM3:1:1101:21710:4529 1:N:0:1
ATTGGGCGTAAAGGGCGCGTAGGCGGGGAGGCAAGTCGGGTGTGAAATCCCTCGGCTCAACCGAGGAAAGGCGCCCGAAACGGCTTCTCTTGAGTCCCGGAGAGGAAGGTGGAATTCCCGGTGTAGCGGTGAAATGTGTAGAGATCGGGAGGAACACCGGTGGCGAAGGCGGCCTTCTGGACGGGGACGGAGGCTGAGGCGCGAAAGCGGGGGGAGCAAACGGGATTAGATCACCCCGTAAGT
+
GGGGGGGGGGGDGGD766C@@FC@FGGG@EECG<<CCFGE<>:=FGCCFGAC,F:79BFGGFF:FEGF8B<,CFG7CGG:6+8@GCF9>F<9=>FGGFGE<C:FFF<FG<BEFEGFFGACFC*8>C9FC*4CFCFG,<C;;;<;<,=FECEEFACFD:FC*CE85C8E?8:>5CEG?+<?C*:**::8*75*1*1:/CC*:)7:**)2?*:EGC)/):@C79ED<D4)=6)*+2;*)08:7.)
@M00200:205:000000000-AKKM3:1:1101:21831:4530 1:N:0:1
ATTGGGTTTAAAGGGCGCGTAGGCGGCTACTTAAGCGTGTGGTGAAAGTCCGGGGCTCAACCCCGGATCGGCCGTGCGAACTGAGTGGCTCGAGCACTGTAGAGGCAGGTGGAATTCCGGGTGTAGCGGTGGAATGCGTAGAGATCCGGAAGAACACCGGTGGCGAAGGCGGCCTGCTGGGCAGTGGCTGACGCTGAGGCGCGACAGCGTGGGGAGCAAAAAGGATTAGATACCCCAGTAAGA
+
GGGGGGGGGGGGGGGGGGGGGGGGGGGGGGGGGGGGGGGGGGGGGGGGGGGGGGGGGGGGGGGGGGGGGGGGGGEGGGGGGGGGGGGGGFGGGGGGGGGGGGGGGGGGGFGGGGGGGGGGGGGEGGGGGGGGGGFGGGCEGGGGGFGGGGGGFGGGGEEGGGGCGGCFGGGGDG8FFGGGEF8;?FGG5D5@E=DGEGFGG5E5*CC*:*;CEC@D3ACC**/9(6*4?44:+<<C@BFC>6:
@M00200:205:000000000-AKKM3:1:1101:6300:4560 1:N:0:1
ATTGGGTTTAAAGAGCACGTAGGCGGTCGAGTAAGTCTGATGTGAAATCCCTCGGCTCAACCGAGGAATGGCATCAGAAACTGCTTGGCTTGAGTGTAGGAGGGGAGAGTGGAATTCCTGGTGGAGCGGTGAAATGCGTAGATATCAGGAGGAACGCCGGTGGCGAAAGCGACTCTCTGGCCTACAACTGACGCTGAGGTGCGAAAGCTAGGGGAGCAAACGGGATTAGATACCCCCGTA
+
GGGGGGGGGGGGGGGGGGGGGGGGGGGGGGGGGGGGGGGGGGGGGGGGGGGGGGGGGGGGGGGGGGGGGGGGGGGGGGGGGGGGGGGGGGGGGGGGGGGGGGGGGGGGGGGGGGGGFFGGGGGGGGGGGGGGGGGGGGGGGGGGGGGGGGDGGGGGGGGGEGGGGGGFBDCEEGG@FGGGGFFFGGGGGGGGGGGGGGGGGGGGGGGGC?FDGGBD@GFGGDEGFGGFFFFG?CFDEFBG
@M00200:205:000000000-AKKM3:1:1101:25246:4570 1:N:0:1
ATTGGGTTTAAAGGGCGCGTAGGCGGCTTGGCAAGTCAAAGGTGAAATCCCTCGGCTCAACTGAGGAACTGCCTTTGAAACTGCCTGGCTTGAGGCCGGGAGGGGGTAGCGGAATTCCCAGTGTAGCGGTGAAATGCGTAGATATTCGGAGGAACACCAGTGGCGAAGGCGGCTCACTGGCTCGGTACTGACGCTGAGGTGCGAAAGCGTGGGGAGCAAACAGGATTAGATACCCGCGTACGAT
+
GGGGGGGGGGGGGGGGGGGGGGGGGGGGGGGGGGGGGGGGGGGGGGGGGGGGGGGGGGGGGGGGGGGGGGGGGGGGGGGGGGGGGGGGGGGGGGGGGGGGGGGGGGGGGGGGGGGGGGGGGFFGGGGGGGGGGGGGGGGGGGGGFGGGGGGGGGGGGGGGGGGGGGGGGGGGGGGFFGGGGGGGGGGGGGG6EECGEGGG=77;CCDDG=CEGGFGFGGGGGCC?D74?FFFF6CGFFFG)(8(
@M00200:205:000000000-AKKM3:1:1101:22839:4575 1:N:0:1
ATTGGGTTTAAAGGGCTTGTAGGCGGTTCGTTAAGTCCGGTGTGAAATCTCCCGGCTCAACTGGGAGGGGCCATCGGAAACTGGCGAGCTAGAGGTGGGCAGAGGAAAGCGGAATTCCCGGTGTAGCGGTGAAATGCGTAGATATCGGGAGGAACACCAGTGGCGAAGGCGGCTTTCTGGGCCTATCCTGACGCTGAGGAGCGAAAGCGTGGGGAGCAAACCGGATTAGATACCCCCGTA
+
GGGGGGGGGGGGGGGGGGGGGGGGGGGGGGGG@GGGGGGGGGGGGGGGGGGGGGGGDGGGGGGGGGGGGGGGGGGGGGGGGGGGGGGGGGGGGGGGGFEFDGGGGGGGFGGGGGFFGEGGGEGGGDDFGCC+DF9FFGEGGEGGFGGGGC@FE>FDFGGGEGGEEGGCFGGGGEECCGGG>EFGGFGGGGFGGEGGG8CEECEEGEDGG:EGGG>GECFGGGDGF33<FF2:A8EGDE35
@M00200:205:000000000-AKKM3:1:1101:18199:4577 1:N:0:1
ACTGGGTTTAAAGGGCGCGTAGGCGGGCTGTCAAGTCTGGGGTGAAATACCACGGCTCAACCGTGGAACTGCCTTAGATACTGACGGCCTCGAGGGAGATAGGGGCGAGCGGAACTGTGAGTGGAGCGGTGAAATGCGTTGATATTCACAGGAACTCCGGTGGCGAAGGCGGCTCGCTGGATCTTTTCTGACGCTGAGGCGCGAAAGCTAGGGGAGCAAACGGGATTAGATACCCCTGTAAGA
+
GGGGGGGGGGGGGGGGGGGGGGGGGGGGGGGGGGGGGGGGGGGGGGGGGGGGGGGGGGGGGGGGGGGGGGGGGGGGGGGGGGGGGGGGGGGGDGGGGGGGGGGGGGGGGGGGGGGGGGGGGGGGGGGGGGGCGF9<FGGGGGGFGFFCFGGGFGFGGGGGGGGGG@EGGGEECCCC8CGGE7CFFFGFGFFGG:5CEGGCEDE5CGD4?ECGGG><35AF75CC?C5<@F22<AFFFF9CC<>
@M00200:205:000000000-AKKM3:1:1101:11390:4578 1:N:0:1
ATTGGGTTTAAAGGGCGCGAAGGCGGCCCTGCGTGTCTTCCGTGAAATCCCTCGGCTTAACTGAGGACGTGCGGAAGAAACTGCAGGGCTTGAGTCCGGGAGAGGGGGGTGGAATTCCCAGTGTAGCGGTGAAATGCGTAGATATTGGGAGGAACACCGGTGGCGAAGGCGGCCCCCTGGACCGGTACTGACGCTGAGGCGCGAAAGCGTGGGGAGCAAACGGGATTAGATACCCCCGTA
+
GGGGGGGGGGGGGGGGGGGGGGGGGGGGGGGGGGGGGGGGGGGGGGGGGGGGGGGGGGGGGGGFGGGGGGEGGGFFGGGGGGGGGGGGGGFGGGGGGGGGGGGGGGGGGGGGGGGGGGGGGGGGFGGGGGGGGGGGGGGGGGC9FGGGGGGDGGGGGGGGGGGGGGGEGGGGGGGGECFGGGFEGGGGGG?8EGCGEFGFGGGGGGDFCEGGGGB3:*8<5DGG?D*4?@BFFAF*7@;E
@M00200:205:000000000-AKKM3:1:1101:22246:4605 1:N:0:1
ATTGGGTTTAAAGGGTGCGTAGGAGGACTGGTAAGTCAGTGGTGAAATCTCCGGGCTTAACCCGGAAATTGCCGTTGATACTATCAGTCTTGAATACCGTGGAGGTGAGCGGAATATGTCATGTAGCGGTGAAATGCTTAGATATGACATAGAACACCAATTGCGAAGGCAGCTCACTACACGAATATTGACTCTGAGGCACGAAAGCGTGGGGATCAAACAGGATTAGATACCCCTGTAAGA
+
GGGGGGGGGGGGFGGGGGGGGGGFFGGGGGGGGGGFFGGGGGGGGGGGGGGGGGGGCGGGGGGGGGGGGFGGGGGGGGGGGGGDGGGFGGGFGGGGGGGGGGGGGGGGGGGGGGGGGGGGGGGGGGGGGGGGGGGGGFFGGFGGGGGGGGGGGGGFGFFGGGGGGGGGGGGGGFGGCFGGGFEGGGGCFC:AC7DGGG5CGC5BGE4CEEE<<ED9FCGCFFEGFG=@FF<CF88CFFA9C?3
@M00200:205:000000000-AKKM3:1:1101:19970:4609 1:N:0:1
ATTGGGTTTAAAGCGTGTGTAGGCGGACGGGTAAGTACCTTGTGAAATCCCACGGCTCAACCGTGGAACTGCTCGGTATACTGCCCGTCTTGAGCCACTTAGGGGTCGTCGGAACAAACGGTGGAGCGGTGAAATGCGTAGATATCGTTTGGAACGCCAACGGTGAAAACAGACGACTGGGAGTGCGCTGACGCTGAGACACGAAAGCCAGGGGAGCGAACGGGATTAGATACCCGTGTAAGA
+
GGGGGGGGGGGGGGGGGGGGGGGGGGGGGGGGGGGGGGGGGGGGGGGGGGGGGGGGGGGGGGGGGGGGGGGGGGGGGGGGGGGGGGGGGGGGGGGGGGGGGGGGGGGGGGGGGGGGGGGGGGGGGGGGGGGGGGGGGGCEEGGGGGGFGGGGGGGFGGGGCGGEFFFGGEFFGGGGGCGGGGGGGGGGEGGFGEGGGGGCFGGGDEDF8FEFGG39@=CEDGGD<3DBFF<F+,<>>EFGC<<
@M00200:205:000000000-AKKM3:1:1101:17379:4612 1:N:0:1
ATTGGGTTTAAAGGGTGCGTAGGCGGAATTGTAAGTCAGTGGTGAAATCTCTTCGCTTAACGAAGAAACTGCCATTGATACTGCAAATCTTGAGTACATTTGATGAGGGCGGAATGTGTCATGTAGCGGTGAAATGCTTAGATATGACACAGAACACCGATTGCGAAGGCAGCTCTCAAAACTGTAACTGACGCTGAGGCACGAAAGCGTGGGTATCAAACAGGATTAGATACCCCAGTA
+
GGGGGGGGGGGGGGGGGGGGGGGGGGGGGGGGGGGGGGGGGGGGGGGGGGGGGGGGGGGGGGGGGGGGGGGGGGGGGGGGGGGGGGGGGGGFGGGGGGGGGGGGGGGGGGGGGGGGGGGGGGGGGGGGGGGGGGGGGGGGDGGGGGGGGGGGGGGGGGGGGGGGGGGGGGGGGGGGGGGGGGGGGGGGGGGGDGGCGF5C=FGGGGGGGGGFGGFFFGGGGGF4?FGFFFFGGGFGBFFG
@M00200:205:000000000-AKKM3:1:1101:6964:4634 1:N:0:1
ATTGGGCATAAAGAGCACGTAGGCGGTTGAGCAAGTCCAATGTGAAATCCCCCGGCCTAACTGGGGAACTGCATTGGATACTACTTGACTTGAGTGCAGGAGGGGAGAGTGGAATTCCAGGTGGAGCGGTGAAATGCGTAGATATCTGGAGGAACGCCGGCGGCGAAAGCGACTCTCTGGTCTGCAACTGACGCTGAGGTGCGAAAGCTAGGGGAGCAAACGGGATTAGATACCCCGGTAAGA
+
GGGGGGGGGGGGGGGGGGGGGGGEFGGGGGGGGGGFGGGGGGGGGGGGGGFGGGGGGGGGGGGGGGGGGGGGGGGGGGGGGGGGGGGGFFGGFFGGGGGGGGDFGGGGGGGGGGGGGFGGGGGGGGGEGFFGGGGFGGGGGDGGGGGGGFGGGGF7BFGC@FEDEGGGGFEGEEGGG9FGCF;F;CGFFFC0855C=F50:>=CE=7<?CCEFG>C>E@6CC8C:3*4FF27<<<*85>ED?>
@M00200:205:000000000-AKKM3:1:1101:12597:4637 1:N:0:1
ACTGGGTTTAAAGGGCGTGTAGGCGGTCCGCTAAGTCTGATGTGAAAGCCCGGGGCTCACCCCCGGAAGGGCATTGGAAACTGGCGGACTCGAGTCCCGGAGAGGAAGGTGGAATTCCTGGTGTAGCGGTGAAATGCGTAGATATCAGGAGGAATACCGGTGGCGAAGGCGGCCCTCTGGACGGTGACTGACGCTGAGACGCGAAAGCGTGGGGAGCAAACAGGATTAGCTACCCCAGTA
+
GAGGGG<FGGGGGGGGGCGGGGGGGGGEGGGCCEGGGGGGGGGGGGGGGG<FEFGGGGGGGG>FC=CCEGGFGGGGGGFGGGGGGGGCGGGGGGGGGGGGCEGGDGCFDGGGFGGGGGGGGGGGGGGGGGGGGGGGGGGGDEGGGGGGGGGG7F:AFGGGGGGGGEEGGGGDGD*=FFFCFFECEFFGFFGGGGGG5*2<CDC?E*CFGCGDGGBD>F@6<FGGFGFFF42CGGF5BEFG
@M00200:205:000000000-AKKM3:1:1101:8721:4645 1:N:0:1
ATTGGGTTTAAAGGGCGCGTAGGCGGGTCGGCAAGTCCGGGGTGAAAGCCTCCAGCTCAACTGGAGAAGTGCCTTGGATACTGCCGGTCTCGAGGGAGGCAGGGGTCTGTGGAACTTCTGGTGGAGCGGTGAAATGCGTTGATATCAGAAGGAACGCCGGTGGCGAAAGCGACGGACTGGTCCTCTTCTGACGCTGAGGCGCGAAAGCTAGGGGAGCAAACAGGATTAGATACCCTCGTA
+
GGGGGGGGGGGGGGGGGGGGGGGGGGGGGGGGGGGGGGGEGGGGGGGGGGGGGGGGGGGGGGGGGGGGGGGGGGGGGGGGGGGGGFEGGGGGFGGGGGGGGGGGGGGGGGGGFGGGGGGGFFGGGGGGGGGCCCDGGGCEGGGGGGGGGGGGGGGGGGFGEGGGGGGGGGGGGGGGCCGGGGGGGGGDCFGGGGDEEFGGGGGGGGGGGGCGFC;DBGGGGGGGFGG?F4)0<@F=FE>C
@M00200:205:000000000-AKKM3:1:1101:17332:4646 1:N:0:1
ATTGGGTTTAAAGAGCTCGTAGGCGGCTATTCGCGTCGGATGTGAAAGCTCAAGGCTCAACCTTGAGAGGCCATTCGATACGGGATAGCTAGAGGTAGGTAGGGGAGATCGGAATTCCTGGTGTAGCGGTGAAATGCGCAGATATCAGGAGGAACACCGATGGCGAAGGCAGATCTCTGGGCCTTACCTGACGCTGAGGAGCGAAAGCTGGGGGAGCGAACAGGATTAGATACCCTCGTA
+
GGGGGGGGGGGGGGGGGGGGGGGGGGGGGGGGGGGGGGGGGGGGGGGGGGGGGGGGGGGGGGGGGGGGGGGGGGGGGGGGGGGGGGGGGGGGGGGGGGGGGGGGGGGGGGGGGGGGGGGGGGGGFFGGGGGGGGGGGGGGGGGGGGGGGGGGGGGGGGGGGGGGGGGGGGGGGGGGGGGGGGGGGGGFGGGGGGGGGGFFGGEGGGCFFFGDDGF:3EGECC69?G=7??AFG6C=)7FC
@M00200:205:000000000-AKKM3:1:1101:19583:4650 1:N:0:1
ATTGGGCTTAAAGGGAGCGTAGGCGGATAGTTTAGTCAGAGGTGAAAGCCCAGGGCTCAACCTTGGAATTGCCTTTGATACTGGCTATCTTGAGTATGGAAGAGGTATGTGGAACTCCGAGTGTAGAGGTGAAATTCGTAGATATTCGGAAGAACACCAGTGGCGAAGGCGACATACTGGTCCATTACTGACGCTGAGGCTCGAAAGCGTGGGGAGCAAACAGGATTAGATACCCCTGTA
+
GGGGGGGGGGGGGGGGGGGGGGGGGGGGGGGGGGGGGGGGGGGGGGGGGGGGGGGGGGGGGGGGGGGGGGGGGGGGGGGGGGGGGGGGGGGGGGGGGGGGGGGGGGGGGGGGGGGGGGGGGFGDFGGGGGGGFGECFDFGGFGGG9AFGGGGGCGFGGFGGGD7EGGGGGDEGGDGGGFGGFGGGGGGGGGGGGDGEGGC>FEC?EGGGGGGGGFGFGGGCFGGDGGEF=3CFFGCFFFG
@M00200:205:000000000-AKKM3:1:1101:21378:4656 1:N:0:1
ATTGGGTATAAAGTGAGCGTAGGCGGATAGTTTAGTCAGAGGTGAAAGCCCAGGGCTCAACCTTGGAATTGCCTTTGATACTGGCTATCTTGAGTATGGAAGAGGTATGTGGAACTCCGAGTGTAGAGGTGAAATTCGTAGATATTCGGAAGAACACCAGTGGCGAAGGCGACATACTGGTCCATTACTGACGCTGAGGCTCGAAAGCGTGGGGAGCAAACAGGATTAGATACCCTTGTA
+
GGGGGGGGGGGGGGGGGGGGGGGGGGGGEGGGGGFGGGGGGGGGGGGDFGGGGGGGGGFFGGGGGGGGGGGGGGGGGGGFGGGGGGGGGFGGGGGGGGGGGGGGGGGGGGGFFGGGGDGEFFGGCFGGGGFFEAFFFFGG7=DFGFGFFDGGGGGEEEE@F@FEEGGG>FGGGEGGGGGGGGGGGGGGGGFFGGGGGCCFFDEE6*9C8=B=F5;DAC*@FDGC@G=3A86FGGG4AAAC
@M00200:205:000000000-AKKM3:1:1101:11350:4662 1:N:0:1
ATTGGGTGTAAAGGGAGCGTAGGCGGATAGTTTAGTCAGAGGTGAAAGCCCAGGGCTCAACCTTGGAATTGCCTTTGATACTGGCTATCTTGAGTATGGAAGAGGTATGTGGAACTCCGAGTGTAGAGGTGAAATTCGTAGATATTCGGAAGAACACCAGTGGCGAAGGCGACATACTGGTCCATTACTGACGCTGAGGCTCGAAAGCGTGGGGAGCAAACAGGATTAGATACCCCTGTA
+
GGGGGGGGGGGGGGGGGGGGGGGGGGGGGGGGGGGGGGGGGGGGGGGGGGGGGGGGGGGGGGGGGGGGGGGGGGGGGGGGGGGGGGGGGGGGGGGGGGGGGGGGGGGGGGGGGGGGGGGGGGGGGGGGGGGGGGGGGGGGGGGGGGGGGGGGGGGFGGGGGGGGGGGGGCFGGDEGGGFGGGGGGGGCFGGGG>DGGGGGGGGGGGGGGGGGGGFGDGECGGGGFGFEFFECF:B*8>FG
@M00200:205:000000000-AKKM3:1:1101:13052:4664 1:N:0:1
ATTGGGTTTAAAGGGTGCGTAGGTGGTTAGGTAAGACCTGTGGGAAAGACCTGGGCTTAACCCAGGAAGGTCGCAGGTGACTGCCTAGCTAGAGGGCGGGAGAGGAGCGCGGAATTCCCGGTGTAGCGGTGAAATGCGTAGAGATCGGGAGGAAGGCCGGTGGCGAAGGCGGCGCTCTGGAACGTTCCTGACACTGAGGCACGAAAGCGTGGGGAGCAAACAGGATTAGATACCCCGGTAAGA
+
GGGGGGGGGGGGGGGGGGGGGGGGGGGGGGGGGGGGGGGGGGGGGGGGGGGGGGGGGGGGGGGGGGGGGGGFEGGGGGGGGGGGGGGGGGGGGGGGGGGGGGGGGGGGGGGGGGGGGGGGGGGGGGGGGGGGGGGGGGGGGGGGFGGGGGGGGFCFFFFGGGGFEFGGEGGGGGGGGGGGGGGGGGGGGGGGGGGGGGGGGGGGGGGGGGGGGGFGFGGGGFGC6<73FFACG6+9>55:9?F
@M00200:205:000000000-AKKM3:1:1101:20130:4668 1:N:0:1
ATTGGGTTTAAAGGGCGCGTAGGCGGCCTGCTAAGTCACACGTGAAATCCCTCGGCTCAACCGGGGAACTGCGTGTGATACTGGCGGGCTCGAATTCGGGAGAGGGATGTGGAATTCCAGGTGTAGCGGTGAAATGCGTAGATATCTGGAGGAACACCGGTGGCGAAGGCGGCATCCTGGACCGAGATTGACGCTGATGCGCGAAAGCGAGGGGAGCAAACGGGATTAGATACCCCAGTA
+
FGFGGGGGGGGGGGGGGGGGGGGGGG>FCFFFGGGGGGGF8FFFFGGGGGGDGEGGGEGGG8FGEGGGFGGGE=BFGGGGGGGGG:C@FGGGGGG<FGGGGGGGGDCFGFGGGGGGGGGGGEGCGGFGGGCG9>FGGGFEECCFGG;FGC:FCGGGGGDC@FGGGGGEEGCEEGC+CGGGFFGD*1:ACCFGGGGGGCFD=7*:CC3<*1?EG*7D>CGGG:CD0C*8@?4:?FFF35FF
@M00200:205:000000000-AKKM3:1:1101:16675:4670 1:N:0:1
ATTGGGCGTAAAGAGCGTGTAGGCGGCCAAGTGGGTCTGCTGTGAAAACTCGAGGCTCAACCTCGAGATGTCGGCGCAAACCATTTGGCTAGAGTCCGGAAGAGGAGAGTAGAATTCCTGGTGTAGCGGTGAAATGCGCAGATATCAGGAGGAATACCCGTGGCGAAAGCGGCTCTCTGGGACGGTACTGACGCTGAGACGCGAAAGCCTGGGGAGCAAACAGGATTAGATACCCTCGTAAGA
+
FCFGGGF7FGGGGAFGGEGGFGGGGG7F7@E,,6CFGCGGGGF8C@EF8CFC@@@7@@6EE,6:C,CEG<?6C++4++@+<D,5,9CDGE<8<5BB,BC4>4,EF8?,7??F9F<?ED,5FDA,>B<+C3C+EFEDDC:CB+>7@,@FFF+F:>,>,D<3*6::*>EBFDEEG*::C?;FGFGE8CF=7@FEE=D55*3<=7*:8?>7*30CGD@GD*A847EGBFC7@*5:9FC67B>E4,.
@M00200:205:000000000-AKKM3:1:1101:10080:4684 1:N:0:1
ACTGGGCATAAAGGGTGCGTAGGTGGCATGTTAAGTTTGATGTGAAAGCTCAGGGCTCAACCCTGAAATGGCATTGAATACTAGCGTGCTGGAGGTTTGGAGGGGGGACTGGAATTCTCGGTGTAGCAGTGAAATGCGTAGATATCGAGAGGAACACCAGTGGCGACGGCGAGTCCCTGGACAACACCTGACACTGAGGCACGAAAGCTAGGGGAGCAAACAGGATTACATACCCTAGTAGAAT
+
GGGGGGGGGFGFFGGFCE@FFEGFGGGGDFFFED,E<CFEGGGGGCCFDFGGFFCEGGGGGGCGGGGGGGGGGGAFFAEGGFGFDEFGGFGGGEEGGGGGGFD@FGGGEGGGCEBF<FFGGGGGGGGGGGGGGGE:FD>:B7@CA,CFDCC:FGFDFG:BFCFE*<*=*:?CCGGGGCF>FC@>GGCC:0*0<CCC9C*2/9=E5CC49+0@8?5C)*;+>D6*467<*/)*<A8*559:*)6)
@M00200:205:000000000-AKKM3:1:1101:7179:4700 1:N:0:1
ATTGGGTATAAAGGGCGCGTAGGCGGCTCTGAGCGTCGGATGTGAAAGGCCTGGGCTCAACCTGGGAACGGCATCCGATACGGCGGAGCTCGAGTGTGGGAGAGGTTGGTGGAATTCCCAGTGTAGAGGTGAAATTCGTAGATATTGGGAAGAACACCGGTGGCGAAGGCGGCCAACTGGACCATAACTGACGCTGAGGCGCGAAAGCGTGGGGAGCAAACAGGATTAGATACACCTGTAAGA
+
GGGGGGGGGGGFGGGGGGGGEGGFGGGGGGGGGGGFGGGGGGFGGGGGGGGGGGGGGGGGGGFGGGGGGGGGEGFFGGCFEGGGGGGGDFFGEG<FDFGGFGGGGGGGEFFGGGGGGFGGG,F@CFCFGBFEFFB9FFCGCCFFFFGGGGGGGGFGGDFGCEFFEEGGE@FGGECGCCFFFFGGGCCF7CF8?5CEEG8ECGEEGE<7=7CEGGFD)CFG:FFFBDC>F@>F7,:*7<*?C:A
@M00200:205:000000000-AKKM3:1:1101:6314:4701 1:N:0:1
ATTGGGTATAAAGGGAGCGTAGGCGGACATTTAAGTCAGGGGTGAAATCCCGGGGCTCAACCTCGGAATTGCCTTTGATACTGGGTGTCTTGAGTATGAGAGAGGTGTGTGGAACTCCGAGTGTAGAGGTGAAATTCGTAGATATTCGGAAGAACACCAGTGGCGAAGGCGACACACTGGCTCATTACTGACGCTGAGGCTCGAAAGCGTGGGGAGCAAACAGGATTAGATACCCCCGTA
+
GGGGGGFGGGGGFGGFGGGGGGGGGGGGEGGGGFGGGGFGGGGGGGGGGEFGGGGGGGGGGGGGGGGGGGDGGGGFGGGGGGGGGGGGGGGFGGFFGEGGGEFGGGGGGGFGD<EFGGGGGGGCFFFFGGGGGGGGCFFGF7EFFFGGGGEFEF,>DGGGGGGCE@GGGGCEEEGGDFGGGFGGDG@9?C?FGCDEGGGGGGGDGD<CCECFGGBDFFDGGGGGFGGFFF9CCFFCB>DE
@M00200:205:000000000-AKKM3:1:1101:6116:4703 1:N:0:1
ACTGGGTATAAAGGGCTCGTAGGCGGTTTGTCGCGTCGGGAGTGAAAACGCCGTGCTTAACACGGCGCTTGCTTCCGATACGGGCAGACTAGAGGTATTCAGGGGAGAACGGAATTCCTGGTGTAGCGGTGAAATGCGCAGATATCAGGAGGAACACCGGTGGCGAAGGCGGTTCTCTGGGAATGACCTGACGCTGAGGAGCGAAAGTGTGGGGAGCGAACAGGATTAGATACCCTCGTACGAT
+
GGGGGGGGGGGGGGG@GGCFCFGFEGGGGGFF@FEFGGGGGGGFGFGGGGGGGFGGGGFFGGGGG:FGGGGGGF?ECFFG7F4:@CFGGEEDFFGCGEFGDGGGECF==B@GEFCGDFGCCFGGGD9BFCBFCFFFGGGGGGFCGGGGGFGE:@F@FGG:FCEFE@CBBFGGGDGF9FDGFGGGGFCFF>EE5*7/:*;+:<*?:5>7<+0;:E)/):::/78<16:4679*<:+C75<C*,3(
@M00200:205:000000000-AKKM3:1:1101:25291:4708 1:N:0:1
ATTGGGTTTAAAGCGCACGTAGGCGGATTTGTTAGTCAGGGGTGAAATCCTGGGGCTCAACCTCGGAACTGCCTTTGATACTGCAAGTCTCGAGTCCGATAGAGGTGGGTGGAATTCCTAGTGTAGAGGTGAAATTCGTAGATATTAGGAAGAACACCGGTGGCGAAGGCGGCACACTGGATCGGTACTGACGCTGAGGTGCGAAAGCGTGGGGAGCAAACAGGATTAGCTACCCCCGTA
+
GGGGGGGGGGGGGGGGGGDFFG@FGDGGGGEEGGGGGGFGFGGGGGGGGGGGGGDGGGGGGGGGGGGGGGGGGEFGGGGGGFGCFGG,CEFGGGGGFFDFGGGACGFGGGG>FFF8D<FDAFGDCDEFFGGGG<DG9DE@FC<<;FEAAFC8F@DGF>C+@FGGGGCFEGEGC*>@=EFFCF?EDGGGGGFGDECEEFFE=75BB?DFG5C8CE)/77FG*/AC<GG24))2<;1*07<E
@M00200:205:000000000-AKKM3:1:1101:12564:4726 1:N:0:1
ATTGGGTTTAAAGGGCGTGCAGGCGGCGGCGCAAGTGTCGAGTGAAATCCCATCGCTCAACGATGGAACGGCTCGGCAAACTGCGTCGCTTGAGGTCGGTAGAGGTGCTCGGAACTCTAGGTGGAGCGGTGAAATGCGTAGATATCTAGAGGAACGCCTGAGGCGAAAGCGGGGCACTGGGCCGATTCTGACGCTGAGACGCGAAAGCGTGGGGAGCAAACAGGATTAGATACCCGTGTA
+
GGGGGGEGGGGGDFGGGGGGGGGGGEGGGGGGGEBFGGGGGEGGGGGGGGFGFFGGCGGFGGGGGGGGGGGGGGGDGGGGGEFGGGGGGGGGGGGGGGGGGGFGDGGGAFGGGGGGGGGGFFCDFFGGGFFDFGGCFGGEGCFFGGGG?FFFGGGGGGFGGFEFGFGEGFG>EEECGGFGGGG>EGGFF??@EGGEDGDGGGGEGG7<E78EEGBG>GC6>FGC66:>FFFGCCGG)7@F
@M00200:205:000000000-AKKM3:1:1101:9140:4729 1:N:0:1
ATTGGGCTTAAAGGGCTAGTAGGCGGCCGTCTAAGTCGGATGTGAAATCCCCAGGCTCAACTTGGGAACTGCATCCGATACTGGATGGCTTGAATCCGGGAGAGGGATGCAGAATTCCAGGTGTAGCGGTGAAAGGCGTAGATATATGGAGGAATACAGGTGGGGAGGGCGGAATCCTGGACCGGCATGGACGCTGACCAGCGAAAGCCAGGGGGGAAAAGGGGATAAGAAACGCTAGTAGGA
+
FDGFGGF9CCFGGGGGGGGFGGGGGDFFDFF@FFEE,@@FFCEFGGGGEACCEGGGGFFC@EEFGGGGF<@EGFE8C:CGGFGDFGGG8FFEGF<EFEGGD@==:C:<+9E<?=DFEEFGF=:CFEFEG7FEG<,86CC8=7FFC,7@F,>=+3F<E,@,8,++5@*5C*<*1=1BE,3,,20BCEGGC5+0/:/**53+*91*119C6::CC*)))*;2**/1-/*)9*)2****)00:2))
@M00200:205:000000000-AKKM3:1:1101:10485:4745 1:N:0:1
ATTGGGTTTAAAGAGCTCGTAGGCGGTTTGTCGCGTCTGCCGTGAAAGTCCGGGGCTCAACTCCGGATCTGCGGTGGGTACGGGCAGACTAGAGTGATGTAGGGGAGACTGGAATTCCTGGTGTAGCGGTGAAATGCGCAGATATCAGGAGGAACACCGATGGCGAAGGCAGGTCTCTGGGCATTAACTGACGCTGAGGAGCGAAAGCATGGGGAGCGAACAGGATTAGATACCACTGTA
+
GGGGGGGGGGGGGGGGGGGGGGGGGGFGGGGGGGGFGGGGGGGGGGGGGGGGGGGFGGGGGGGGGGGGGDGFGGGGGGGGGFEGGGGDE8<ECE?FGGGGGGFFGGGGGGGGGGGGGGGGGFGGGGGGGGGGGDFGGGGGGDFGGFEFGGEGGG>CCFGGDEFGEFCGGEGGG6BC?FGGGGGGGFGGGGF6EGCEGFGGEGGDGGDCEFCDFGFG@EGEDGGFFCFBFFAGFE6CFFBF
@M00200:205:000000000-AKKM3:1:1101:22913:4754 1:N:0:1
ACTGGGCATAAAGTGTGCGCAGGCGGCCGAGCAAGTCGAGTGTGAAAGCCCCGGGCTTAACTTGGGAATTGCGCTCGAAACTACTTGGCTGGAGTGTGGCAGAGGAGGGTGGAATTCCACGTGTAGCGGTGAAATGCGTAGAGATGTGGAGGAACACCGATGGCGAAGGCAGCCCTCTGGGCCAACACTGACGCTCATGCACGAAAGCGTGGGGAGCAAACAGGATTAGATACCCTAGTA
+
GGGGGGGGGGGGGGGGGGGGGGGGGGGGGGGGGGGGGGGGGGGGGGGGGGGGGGGGGGGGGGGGGGGGGGGGGGFGGGGG>FGGGGGGGGGGGGGGGGGGGGGGGGGGGGGGGGGGGGFGGGGGGGGGGGGGGGGGGGGGCEGBCGGGGGGGGGCGGGGGGEGGGGGGGGFGGGGGGGGGGGGGGGFGGGGFGGGGEEGGGGGGGGGFGGGGGGBGFG6ECDGGBGGFFFAGG6CG?@BG
@M00200:205:000000000-AKKM3:1:1101:13036:4755 1:N:0:1
ACTGGGTTTAAAGCGTGCGTAGGTGGTTCGTTAAGTCCGATGTGAAAGCCCTGGGCTCAACCTGGGAATGGCATTGGATACTGGCGAGCTAGAGTGCGGTAGAGGGGTGCGGAATTCCCGGTGTAGCAGTGAAATGCGTAGATATCGGGAGGAACATCCGTGGCGAAGGCGGCACCCTGGACCAGCACTGACACTGAGGCACGAAAGCGTGGGGAGCAAACAGGATTAGATACCCCAGTAAGA
+
GGGGGGGGGGGGGGGGGGGGGGGGGGGGGGGGGGGGGGGGGGGGGGGGGGGGGGGGGGGGGGGGGGGGGGGGGGGGGGGGGGGGGGGGGGGGGGGGGGGDGGGGGGGGGGGGGGGGGGGGGFGGGGGGGGGGGGGGGGGGGGGGGGGGGGGGGGGFGGGGFGGGGGGGGGGGGGGGGGGGGGGGGGGGGGGGGGGE<?FGEGGGGGGGGEGGGGEDFGCGGGFC:D78F@<FFC<CB>6FGBF
@M00200:205:000000000-AKKM3:1:1101:13201:4763 1:N:0:1
ACTGGGTTTAAAGCGCGTGTAGGCGGGACGGCACGTCGGTCGCTGAAATCCCCCGGCTTAACCGGGGAACTGGCGTCGATACGACCGCCCTGGAGGGGCGTAGGGGGACCTGGAACTTCCGGTGGAGCGGTGAAATGCGTTGAGATCGGAAGGAACGCCCGTGGCGAAAGCGAGGTCCTGGACGCCTACTGACGCTGAGACGCGAAAGCCAGGGGAGCGAACGGGATTAGATACCCTAGTA
+
GGGGGGGGGGGGGGGGGGGGGGGGGGGGGGGGGGGGGGGGGGGGGGGGGGGGGGGGGGGGGGGGGGGGGGGGGGGGGGGGGGGGGGGGGGGGGGGGGGGGEGGGGGGGGGGGGGGGGGGGGGGGGGGGGGGGGGGGGGGGGGGGGGGGGDGGGGGGGGGGGGGGGGGGGGGGGGGGGGGGGGGGGGGGGGGGGGGE=EGGGGGGEGGGGGGGGGFGFGGGGGGG?G3?FFFGG@FFFFFC>
@M00200:205:000000000-AKKM3:1:1101:17939:4775 1:N:0:1
ATTGGGTTTAAAGGGTGCGTAGGCGGCCTATTAAGTCAGTTCTGAAATATCCCGGCTTAACCGGGAGGGTGGGATTGATACTGATGGGCTTGAGTGGACTCGAGGTAGGCGGAATTGACGGTGTAGCGGTGAAATGCTTAGATATCGTCAAGAACACCGATAGTGTAGACAGCTTACTAGATTTCAACTGACGCTGAGGCACGAAAGTGTGGGGATCAAACAGGATTAGATACCCCGTA
+
GGGGGGGGGGGGGGGGGGGGGGGGGGGGGGGGGGGGGGGGGGGGGGGGGGGFGGGGGGGGGGGGGGGGGCGGGGGGGGGGGGGGGGGGGGGGGGGGGGGGGGGGGGGGGGGGGGGGGGGGGGGGGGFGGGGGGGGGGGGGGGGGGGGFFGGGGGGGGGGGGGGGGGGGGGGGGGGGGGGGGGGGGGGFGGGFEGGGGGGFGGGGGGGGGGGGGGFG:FGGGGGDFGGDFF2CCC?<<DE
@M00200:205:000000000-AKKM3:1:1101:16912:4802 1:N:0:1
ATTGGGCTTAAAGGGCGTGTAGGCGGTCTGCTAAGTCATGTGTGAAATCCCTCGGCTTAACCGAGGAAAGACGCATGAAACTGGCAAGCTAGAGTACCAAAGAGGGGGGTGGAATTCCCGGTGTAGCGGTGAAATGCGTAGATATCGGGAGGAACACCGGTGGCGAAGGCGGCCCCCTGGTTGGATACTGACGCTGAGACGCGAAAGCGTGGGGAGCAAACAGGATTAGATACCCCAGTAAGA
+
GCGGGGGGGGGGGGGGG@FGGGGGGGFFGGGGGGGGGGGGGGGGFGGGGFGFGGGGGCGGGGGDGEFGF@GGGDFGCFFGGFFGGFFGGGFGGGGGGGGFGGGGGEGGGGGGGGGGGGGGGGGGGGGGGGDGCFGFGGGDCGGGG@FGGGGGGGGGGGGDEGDGDEDGGGGGEECGEGGGGFGDGGGCFF7F=E3C=8CFGGGDGGC48/AC>EDGFGGFDCFG6*:2=BDGGGGFF>;?C44
@M00200:205:000000000-AKKM3:1:1101:11568:4806 1:N:0:1
ATTGGGCTTAAAGGGCTCGTAGGTGGCCAACTAAGTCAGACGTGAAATCCCTCGGCTTAACCGGGGAACTGCGTCTGATACTGGATGGCTTGAGTTTGGGAGAGGGATGCGGAATTCCAGGTGTAGCGGTGAAATGCGTAGATATCTGGAGGAACACCGGTGGCGAAGGCGGCATCCTGGACCAACACTGACGCTGAGGAGCGAAAGCCAGGGGAGCAAACGGGATTAGATACCCTTGTA
+
GGGGGGGGGGGGGGGGGGGGGGGGGGGGGGGGGGGGGGGGGGGGGGGGGGGGGGGGGGGGGGGGGGGGGGGGGGGGGGGGGGGGGGGGGGGGGGGGGGGGGGGGGGGGGGGGEGGGGGGGGGGGGFGGGGGGGGGGGDFEGFGGGGGGGGGGEGGGGGGGGGGGGEGEFGGGGGGGGGGGGGEGGDFGF=?CEGGGGGGGCD5:EGGFGFGGGD@DEGGGCCCD:37<FF2>7<CCFFFG
@M00200:205:000000000-AKKM3:1:1101:17225:4813 1:N:0:1
ATTGGGCTTAAAGGGCGCGTAGGCGGGCGCTCAAGTCGGTCGTGAAATCTCCGGGCTCAACCCGGCGGGGTCGGCCGAAACTGAGTGTCTTGAGGGAGGCAGAGGAGTCTGGAATTCCCGGTGTAGCGGTGAAATGTGTAGAGATCGGGAGGAACACCGGTGGCGAAGGCGGGACTCTGGGCCTACCCTGACGCTGAGGCGCGAAGGCGTGGGGAGCAAACGGGATTAGATACCCCAGTA
+
GGGGGGGGGGGGGGGGGGGGGGGGGGGGGGGGGGGGGGGGGGFCGGGGGGGGGGGGGGGGGGGGGGGGGGGGGGGGEGGGGGGGGGGGGGGGGGGGCFGGGGGGGGGGGGGGGGFFGGGGGGGGGGGGECFFGFCCEGGFGGGGFFCGGGGGGGGGGGDECEGGEGGDGDEGGGGGGGGGFGFDGGFCGGFFEDGGGGGGGGGCE:55EEGEEEEGFGGGGGGDFGGF?FBCCF69@><7
@M00200:205:000000000-AKKM3:1:1101:22041:4816 1:N:0:1
ACTGGGCATAAAGTGTGCGCAGGCGGCGTCGCAAGTCGAGTGTGAAAGCCCCGGGCTTAACTTGGGAATTGCGCTCGAAACTACGGTGCTGGAGTGTGGCAGAGGAAGGTGGAATTCCACGTGTAGCGGTGAAATGCGTAGAGATGTGGAGGAACACCGATGGCGAAGGCAGCCTTCTGGGCCAACACTGACGCTCATGCACGAAAGCGTGGGGAGCAAACAGGATTAGATACCCAAGTAAGA
+
GGGGGGGGGGGGGGGGGGGGGGGGGGGGGGGGGGGGGGEGFGGGGGGGGGGGGGGCGGGGGGGGGGGGGGGGGGGGGGGGCFFFGGGFFCFFCGGGGGGGGGGGGGGGGGGFFFGGGGGGGGGGGGGGGGGGGGGGGGGGGGGGGGGGGGGGGFGGFFFDGEGGGGGFFFFGGGGGCFGGGGCEGGFGGFGCEE3>CCFGFC>CGGGF=EGDCE;<EGFG<CFC:*04?FAFG8C6>5@EGAA
@M00200:205:000000000-AKKM3:1:1101:21612:4839 1:N:0:1
ATTGGGCGTAAAGGGCGCGTAGGCGGACAAGTAAGTCGGGCGTGAAATCCCTAGGCTCAACCTAGGAACTGCACTCGAAACTGCATGTCTTGAGTACCGGAGAGGAAAGCGGAATACCTGGTGTAGAGGTGAAATTCGTAGATATCAGGTGGAACACCAGTGGCGAAGGCGGCTTTCTGGACGGTAACTGACGCTGAGGCGCGAAAGCGTGGGGAGCAAACAGGATTAGATACCCCGGTAAGA
+
GGGGGGGGFGGGGGGGGGGGGGGGGGGGGGGGGGGGGGGGGGGGGGGGGGGGGGGGGGGGGGGGGGFGGGGGGGGGGGGDGGGGGGGGGGGGDCFGGFGGDCGGGGGGGGGGEFGGGGGGGGG<FFGG8FGGFGGGFGFFGGGFCGGGGFGGGFGGGCG>FD@ECGCGDDFGGGGGGGGGGGGGDFGGGFGGGGGGDGCFEGGGGEDDEGC>EGFGFGGGGC*C?GGFFFFGFFFG>>DCCD<
@M00200:205:000000000-AKKM3:1:1101:26114:4864 1:N:0:1
ATTGGGTTTAAAGGGTGCGTAGGAGGGCAGGTAAGTCAGTGGTGAAATCTCCGGGCTCAACTCGGAAACTGCCGTTGATACTATCTGTCTTGAATGCCGTGGAGATGAGCGGAATATGTCATGTAGCGGTGAAATGCTTAGATATGACATAGAACACCAATTGCGAAGGCAGCTCGTTACACGAACATTGACTCTGAGGCACGAAAGCGTGGGGATCAAACAGGATTAGATACCCGGGTAAGA
+
GGGGGGGGGGFGGGGGGGGGGGG@FFGGGGGGGGGGGGGGGGGGGGGGGGGGGGGGGGGGGGGGGGGGGGGDGGGGGGGGGGFGGGGGGGGG<FGGGGGEGGGG<EFGGGGDEGGGGGGGGGGGFFGGG7@FGGGGGGFEGGGGGGGGGGGFGDAFFDGG8>>CEFCEEGGCG:BE6DFCDEEGGGGCGDF?EFFCGDFGGDEGGGGFCEGDFE39FGGG4CFCDG749FCGG?CDE)5=C2>
@M00200:205:000000000-AKKM3:1:1101:19706:4875 1:N:0:1
ACTGGGTTTAAAGGGTGCGTAGGCGGCCTATTAAGTCAGTTCTGAAATATCCCGGCTTAACCGGGAGGGTGGGATTGATACTGATGGGCTTGAGTGGAGTCGAGGTAGGCGGAATTGACGGTGTAGCGGTGAAATGCTTAGATATCGTCAAGAACACCGATAGTGTAGACAGCTTACTAGACTTCAACTGACGCTGAGGCACGAAAGTGTGGGGATCAAACAGGATTAGATACCCATGTA
+
GGGGGGGGGGGGGGGGGGGGGGGGGGGGCEFFGGGFGGGGGGGGGGGGGGGGGGGGGGGGGGGGGGGGG@GGGGGGGGFGGFGGFGGGGGGGGGCGGGGFFFGGGGGFEFFGGGGGGGGGGEGGGGGGGGF@DGAFGCGGGGGGGGGFGGGGFGGGGGGG>FDDFGGGGGGGFGGFDGG@GGGGGGFGGGGGGGCCEGGGGGGGGEDD?GEFFC3<>FEFFGGGFD>?FFFGF:<0)09E
@M00200:205:000000000-AKKM3:1:1101:6523:4880 1:N:0:1
ATTGGGCTTAAAGGGTGCGTAGGCGGACTGATAAGTCAGTGGTGAAATCTCTCAGCTTAACTGAGAAACTGTCATTGATACTGTCGGTCTAGAGTATAGATGACGTTGGCGGAATATGACATGTAGTGGTGAAATACTTAGATATGTCATAGAACACCGATTGCGAAGGCAGCTAACGAAACTATAACTGACGCTGAGGCACGAAAGTGCGGGGATCAAACAGGATTAGATACCCGAGTA
+
AFFGCFGGGEGGGGGGGGGGGEGGGGCFGCFGGGGGFGGGGGGGGGGGGGGGFFGGGGGGGGGGFGGGGGGGGGGGGGGGGGGGGFGGGGGGGGGGGGGFGGGGGGGGGGGGGGGGGEEEGGGGGGGGDFGFGFDGGGGGGGGCFGGCGDFGFGGGGGG::FEFGD7=F8FEGGGGGGCCGEGAEFGGGGCC:57:*2DEEGGGCE4CEFGGGG>D5FEGFGGD0D7<F6?G9CED:@FG
@M00200:205:000000000-AKKM3:1:1101:20277:4901 1:N:0:1
ATTGGGTATAAAGCGTGTGTAGGCGGACTTCTAAGTACCTTGTGAAATCCCACGGCTCAACCGTGGAACTGCTTGGTATACTGGTTGTCTTGAGCCACTTAGGGGCAGTCGGAACAGACGGTGGAGCGGTGAAATGCGTTGATATCTACAGGAACTCCGGTGGCGAAAGCGGCGTGCTGGACCTTTTCTGACGCTGAGGCGCGAAAGCTAGGGGAGCGAACGGGATTAGATACCCCAGTA
+
GFGGGGGGGGGGGGGGGGGGGGGGGGGGGGGGGGGGGGGGGGGGGGGGGGGGGGGGGGGGGGGGGGGGGGGGGGGEFCGGGGGGGGGGGGGGGGFCGGGGGFFGGGGGGCFGGGGFGGGGGGGDFCGGGECGGGGFCGGDGG,,FGGCGFFFGG>=FFDGGEB@EEG7CFGGEB4=EFGGGGCEGF,AFGGC*:<ECEFCEDGGCEGFDCFFG*5D;=EGGGGG?GD</62:C8FC@DFG
@M00200:205:000000000-AKKM3:1:1101:12735:4918 1:N:0:1
ATTGGGTTTAAAGGGAGCGTAGGCGGATAGTTTAGTCAGAGGTGAAAGCCCAGGGCTCAACCTTGGAATTGCCTTTGATACTGGCTATCTTGAGTATGGAAGAGGTATGTGGAACTCCGAGTGTAGAGGTGAAATTCGTAGATATTCGGAAGAACACCAGTGGCGAAGGCGACATACTGGTCCATTACTGACGCTGAGGCTCGAAAGTGCGGGGAGCAAACAGGATTAGATACCCTAGTA
+
CFFCFGGBFFCDEG;FCGCFEGEFCGEFFGEA<EFGGGCDFGFGGGGFGFGGGGCCEEFFGFFGGC<AC<ECFFFGGGGGFFCEFFCFG<CC?EFGGGGGGGGFG,9CFGGFGGGGGGEEC4A9EFGFGGE9<E9F<FFG@CGGFEFD4?@7F<F@CCFB?EDEEDEGGDGGDCED?;FCF;<C;DFGD>CGGGGGGGG>79EE2A8+>,4<:5>DEGGC<5@836+5494:E?FG5>B?
@M00200:205:000000000-AKKM3:1:1101:23668:4945 1:N:0:1
ATTGGGTGTAAAGGGAGCGTAGGCGGATAGTTTAGTCAGAGGTGAAAGCCCAGGGCTCAACCTTGGAATTGCCTTTGATACTGGCTATCTTGAGTATGGAAGAGGTATGTGGAACTCCGAGTGTAGAGGTGAAATTCGTAGATATTCGGAAGAACACCAGTGGCGAAGGCGACATACTGGTCCATTACTGACGCTGAGGCTCGAAAGCGTGGGGAGCAAACAGGATTAGATACCCCAGTAAGA
+
GGGGGGGGGGGGGGGGGGGGGGGGGGGGGGGGGGGGGGGGGGGGGGGGGCGGGGGGGGGGEFGGGGGGGGGGGGGGGGGGGGGGGGGGGGGGGGFGGGGGGGGGGGGGGGGGGGGFGGGGG=DAFGGGGGFGGGGGGGGGGGGGGGGCEEFGGGGGGBFGGGGDGGDCG@CEGDGGGEGGGGGFGFG7CDG?ECDGGGGFGG?EFGGGGGEFGEBGEGGCGFEFDF7;AFEG9?CF=DAGGF<
@M00200:205:000000000-AKKM3:1:1101:7676:4953 1:N:0:1
ACTGGGTTTAAAGGGCGCGTAGGCGGCCGATTAAGTCGGGGGTGAAAGCCTGTGGCTCAACCACAGAATTGCCTTCGATACTGGTTGGCTTGAGACCGGAAGAGGACAGCGGAACTGCGAGTGTAGAGGTGAAATTCGTAGATATTCGCAAGAACACCAGTGGCGAAGGCGGCTGTCTGGTCCGGTTCTGACGCTGAGGCGCGAAAGCGTGGGGAGCAAACAGGATTAGATACCCCTGTAAGA
+
GGGGGGGGGGGGGGGGGGGGGGGGGGGGGGGGGGGGGGGGGGGGGGGGGGGGGGGGGFGFGGGGGGGGGGGGGGGGGFGGGGGGGGGGGGGGGGGGGGGGGGGFFGGGGGEEFEGGGGGGGFGFGFGGGGGGGG9FGGGGGGGGGGGGGG77CGGGGGGGGGGGGGC:<8FEGDGGFGGGGGGGG5>CCFGFCEGE?FG5ED=EGGDGGGGGGGED):8@4>EGFGG?FF9CE,3*7FFGGFF
@M00200:205:000000000-AKKM3:1:1101:5524:4954 1:N:0:1
ATTGGGCGTAAAGAGTGCGTAGGCGGTGCCCTAAGTCTGGTGTGAAATCTCCCGGCTCAACCGGGAGGGTGCGCCGGCAACTGGGGTGCTCGAGTGTGGGAGAGGCAGGCGGAATTCCCGGTGTAGCGGTGAAATGCGTAGATATCGGGAGGAACACCCGCGGTGTAGACGGCCTGCTGGACCACGACTGACGCTGAGGCACGACAGCGTGGGGAGCACACAGGATTAGACACCCGCGTA
+
FFDG?9FB@FGGG<FEFFGFE+BC:CFGGFGGF<<EFFGGGGGGG9FGGGGFGF@FCFGFFDCCEGFEGGDGGGGGF+F=FDFGG=@BGEGCCFGDBFEEDEGGDCC7:FEGDCFGGGGGGBFCFFACCGEGDFCFFGGGG*,3@C>:F:F::@FFGFEGGCFCEG9CGFGGGEEGGC<</;FGFGEGC)?FCG3*:@F==FEC**/CGCEEGGFGFF*279;<(2*4*6)*2*25>EF5
@M00200:205:000000000-AKKM3:1:1101:17144:4969 1:N:0:1
ATTGGGCTTAAAGGGAGCGTAGGCGGATAGTTTAGTCAGAGGTGAAAGCCCAGGGCTCAACCTTGGAATTGCCTTTGATACTGGCTATCTTGAGTATGGAAGAGGTATGTGGAACTCCGAGTGTAGAGGTGAAATTCGTAGATATTCGGAAGAACACCAGTGGCGAAGGCGACATACTGGTCCATTACTGACGCTGAGGCTCGAAAGCGTGGGGAGCAAAAAGGATTAGATACCCCAGTAAGA
+
GGGGGGFGGGGGGGGGGGGGGGGGGGDECFEFFGGGGGGGGGGGGGGGGGGGFGGGGGGGGGGGGGGGGGGGGFFEEFGGGGFGGGGFGGFGGGCFGGCFGGFFFGGFGGGGGGGGFFFGGGGFFGGGGGGGGGGDGGGFGGGGGG<B?FEGGGFGGGFFFGGGGGGGGG78EDEGG9FGGGGCEGFGGGGGGGGGGGG59DEGGGGGG*=CEGFGFGGD***1(97);;?:@FFF)8=FGCD
@M00200:205:000000000-AKKM3:1:1101:12113:4972 1:N:0:1
ATTGGGTATAAAGGGTGCGTAGGAGGGCAGGGAAGTCAGTGGTGAAATCTCCGGGCTTAACTCGGAAACTGCCGTTGATACTCTCTGTCTTGAATCCCGTGGAGATGAGCGGAATATGTCATGTAGCGGTGAAATGCTTAGATATGACATAGAACACCGATTGCGAAGGCAGCTCGTTACACGAAGATTGACTCTGAGGCACGAAAGCGTGGGGATCAAACAGGATTAGATACCCGCGTA
+
GGGGGGGGGGGGGGGGCGGGEGGGGGGGGGGGGGGGGGGGGGGGGGGGGGGCGGGGGGGGGGGGGGGGGGGGGGGGGGGGFGGGGGFGGGGGGGGGFFGGGGGGGGGGGGGGGGGGGGGGGGGGGGGGGGGGGFGGGGGGGGFGGGGGGGGFGGGGDGGGGGGFGGGGG7>EGFGGGGGGGGGGGECFFFFGGGGCCFGGEF*4::CGGGEFGGFD5CCFFCFG?GF8A@?F9?CG@EFG
@M00200:205:000000000-AKKM3:1:1101:8830:4973 1:N:0:1
ATTGGGTGTAAAGGGCGCGTAGGCGGCTTACCAAGTCAGGCGTGAAATTCCCGGGCTCAACCTGGGGGCTGCGCTTGATACTGGTGAGCTTGAATGCGGGAGAGGATAGTGGAATTCCCAGTGTAGAGGTGAAATTCGTAGATATTGGGAAGAACACCAGTGGCGAAGGCGGCTATCTGGCCCGTAATTGACGCTGAGGCGCGAAAGCGTGGGGAGCAAACAGGATTAGATACCCCCGTA
+
GGGGGGGGGGGGGGGGGGGGGGGGGGGGGGGGGGGGGFGGGGGGGGGGGGGGGGGGGGGGGGGGGGGGGGGGGGGGGGGGGGGGGGGGGGGGGGGGGGGDCGFGGGGGGGGGGGGGGFGG?FGGGGGGGGGGGGGGDFEGGGFGFGGGGGGGGFGCGGGFGDGGCGGGGEFGGEEFFGFCFCC:*:BFGGGCGG3CCEFC:CEG>85DG=CEGGFDFFGGGGGGF4*.=FA:9<<F>@<:
@M00200:205:000000000-AKKM3:1:1101:20956:4984 1:N:0:1
ATTGGGTTTAAAGGGTGCGTAGGTGGGCTAGTAAGTCCGTGGTGAAATCTCTGAGCTTAACTCGGAAACTGCCGTGGATACTATTAGTCTTGAATCTCGTGGAGGTAAGCGGAATATGTCATGTAGCGGTGAAATGCTTAGATATGACATAGAACACCGATAGCGAAGGCAGCTTGCTACACGAGTATTGACACTGAGGCACGAAAGCGTGGGGATCAAACAGGATTAGATACCCCTGTA
+
GGGGGGGGGGGGGGGGGGGGGGGGGGGGGGGGGGGGGGGGGGGGGGGGGGGFGGGGGGGGGGGGGGGGGGGGGGGGGGGGGGGGGGGGGGGGGGGGGGGGGGGGGGGGGGGGGGGGGGGGDGGGGGGGGGGGGGGGGDFGGGGGGGGGGFGGGGGGGGGGGGGGEGGGGGGGGGFGFGGGGGGGGGGFCC:==CFCCB;EGGGGGGGGD=CGGGFDFGGGGGGGFFGFFF?7?FFD)8FF
@M00200:205:000000000-AKKM3:1:1101:18488:4997 1:N:0:1
ATTGGGCTTAAAGGGCGCGTAGGCGGCCATGCGTGTCTTCCGTGAAATCCCTCGGCTCAACCGAGGACGTGCGGAAGAAACTGCAAGGCTCGAGTCCGGAAGAGGGGGGCGGAATTCCCAGTGTAGCGGTGAAATGCGTAGATATTGGGAGGAACACCGGTGGCGAAGGCGGTCCCCTGGGCCGGTACTGACGCTGAGGCGCGAAAGCGTGGGTAGCAAACGGGATTAGATACCCCGGTA
+
GGGGGGGGGGGGGGGGGGGGGGGGGGGGGFGGGGGGGGGGGGGGGGGGGGGGGGGGGGGGGGGGGGGGGGGGGGGGGGGGGGGGGGGGGGFEGGEGGGGDGGGGGGGGEFGGGGGFGGGGG?FCFGGGGGGGGGGGGGGDEECFGGGGGGGGGGGGEGDEEGGGGGGGGCCGGGGGGGGGGGGGGGE?FC90CGGGGFGFCC7E>CGFGGGGGGFG@F9FFDED?3784@A7<CF*05.:
@M00200:205:000000000-AKKM3:1:1101:6770:5015 1:N:0:1
ATTGGGTTTAAAGGGTGCGTAGGCGGCCTATTAAGTCAGTTCTGAAATATCCCGGCTTAACCGGGAGGGTGGGATTGATACTGATGGGCTTGAGTGGAGTCGAGGTAGGCGGAATTGACGGTGTAGCGGTGAAATGCTTAGATATCGTCAAGAACACCGATAGTGTAGACAGCTTACTAGACTTCAACTGACGCTGAGGCACGAAAGTGTGGGGATCAAACAGGATTAGATACCCCCGTA
+
<@@@EFCEFGGGGG;FEB@FGE@AFGGF,FFDFGGEFGF66CFA<FGGGGF<FEFGGEFFAFGGGCCGG,CGCEF8F=FGFDGADCFDFGC=FDFFF?DBF:@FEEGG7CFEEGGGCGFE@CDFGFGGDG@F9FFFFFFGCCFCCGDGGFG?F7@<<FFGC:BFDGGGG9CGGFB;<CB,,?CGCGCG@4<F=CD5C:55>FG8EG3C?F;F7GD3):@+09?*27:?=74*<6:*>BDE
@M00200:205:000000000-AKKM3:1:1101:20379:5029 1:N:0:1
ATTGGGTTTAAAGGGCGCGTAGGCGGTCGGTTAAGTCAGTTGTGAAAGCCCGGGGCTCAACCCCGGAGGGTCGACTGATACTGATTGACTAGAGTACGGAAGAGGTAGCTGGAATTCCCGGTGTAGCGGTGAAATGCGTAGATATCGGGAGGAACACCTGAGGCGAAGGCGGGCTACTGGGCCGATACTGACGCTGAGGCGCGAAAGCCAGGGGAGCGAACGGGATTAGATACCCCTGTAAGA
+
GGGGGGGGGGGGGGGGGGGGGGGGGGFGGGGGGGGGGGGGGGGGGGGGGGGGGGGGGGGGGGGGGGGGGGGGGGGGGGGGGGGGGGGGGGGGGGGGGGGGGGGGGGGGGGGGGGGGGGGGGGGGGGGGGGGGGGGGGGGGGGGGGGGGGGGGGGGGGDCGGGGGGGGGGGGGEGGFGDFGG5CGGDE59FGEGGCGGGGEEDGGGGGGGGGGGE7<BGGEGG=C67*5@F4C<:C<>@FFGB:
@M00200:205:000000000-AKKM3:1:1101:22193:5035 1:N:0:1
ATTGGGCGTAAAGGGAGCGTAGGCGGACATTTAAGTCAGGGGTGAAATCCCGGGGCTCAACCTCGGAATTGCCTTTGATACTGGGTGTCTTGAGTATGAGAGAGGTGTGTGGAACTCCGAGTGTAGAGGTGAAATTCGTAGATATTCGGAAGAACACCAGTGGCGAAGGCGACACACTGGCTCATTACTGACGCTGAGGATCGAAAGCGTGGGGAGCAAACAGGATTAGATACACCTGTAAGA
+
GFGGGGFD@CFFFFGGGGGGGGGGEGGGGGGGFFFGGGCFGCCGCGA<E8ECF7FEE7FG8DFGGGGG7CEFAG99FCCFE,C@FFFGGFGGGGFGDEFGGGGEGGCGGGFGGFFG,=BCCFA<FADGCDFFGG,FBFGGGEACF,,3BFEFGGFF8+DE@CGEC>E:5@FEEC*>>8F<,6,,,,>>CFG8;C*==BG++2AC8:)>=CC@:>>5@588<CF*,*2)99)*3,2*7F*:*))
@M00200:205:000000000-AKKM3:1:1101:14232:5058 1:N:0:1
ATTGGGTATAAAGGGAGCGTAGGCGGATAGTTTAGTCAGAGGTGAAAGCCCAGGGCTCAACCTTGGAATTGCCTTTGATACTGGGTGTCTTGAGTATGAGAGAGGTGTGTGGAACTCCGAGTGTAGAGGTGAAATTCGTAGATATTCGGAAGAACACCAGTGGCGAAGGCGACACACTGGCTCATTACTGACGCTGAGGCTCGAAAGCGTGGGGAGCAAACAGGATTAGATACCCCAGTA
+
GGGGGGGGGGGGGGGGGGGGGGGGGGGGGGGGGGGGGGGGGGGGGGGGGGGGGGGGGGGG<FGGGGGGGGGGGGGGGGGGGGGGGGGGGGGGGGFGGGGGGGGGGGGGGGGGGGGGGGGGGFFGGGGGGGGGGGGGFFGGGGGGGGFGGGGGGGGGGGGFD>FEEEGGGGGGGGGGEFGGGGGGGFGGGGFDGDGEGGGGGGGGGGGGGGGGGGDG>FGGGGGGDF7=FAEGF:ECDFFG
@M00200:205:000000000-AKKM3:1:1101:9637:5063 1:N:0:1
ATTGGGTTTAAAGCGAGCGCAGGCGGTTTAATAAGTCTGATGTAAAAGGCAGTGGCTCAACCATTGTGTGCATTGGAAACTGTTAGACTTGAGTGCAGTAGAGGAGAGTGGAATTCCATGTGTAGCGGTGAAATGCGTAGATATATGGAGGAACACCGGTGGCGAAAGCGGCTCTCTGGACTGTAACTGACACTGAGGCTCGAAAGCGTGGGTAACAAAAAGGATTAGATACCCGGGTAAGTAT
+
FGGGGG;FGGGGGCGGGGG7FGD6@FC@CF<<FEFGGFGFGGGFFGGGGFCEEGGGGGGGGG@FGE9CC9<CEGFF9FAE6?CECFGF9FFC=CF,,CE,?9FG<BFFF5DEG,F,EEGG9,:5CC>F:>7FGC9<F@FE@F,74C,E<=C@=A38B=:FC7<78FEG7>F7B3@EC;F:B,@D9@F;9:?DCE>=8**199:FECFCE=@E<9)*+=E8**85);>3++.2?<15)))<*)))
@M00200:205:000000000-AKKM3:1:1101:18191:5076 1:N:0:1
ACTGGGTATAAAGGGTGCGCAGGCGGCGTCGCAAGTCAGGCGTGAAATCCCCGGGCTTAACCTGGGAATTGCACTTGAAACTACGATGCTGGAGTATGGCAGAGGGAGGTGGAATTCCACGTGTAGCGGTGAAATGCGTAGAGATGTGGAGGAACACCGATGGCGAAGGCAGCCTCCTGGGCCAATACTGACGCTCATGCACGAAAGCGTGGGGAGCAAACAGGATTAGATACCCGGGTA
+
GGGGGGGGGGGGGGGGGGGGGGGGGGGFFGGCGGGGGFGGGGGEGGGGGGGGGGGGGGGGGGGGGGGGGGGFGGGGFGGGGGGGGGGGGGGFFGGGFGGGGGFGGGGFGGGFGGGGGGGFGDFGGGFGGGGFFEFCCFGGGCGAFGGGGGGGGGGGEFECGEGDEGG7FGGGG8CGGGFFFGGEFDC>:CG?55CEC;;9?CCEECDCEEGGGGFG37EFFFDFFGGFF=-*2<8>>35E
@M00200:205:000000000-AKKM3:1:1101:6811:5088 1:N:0:1
ATTGGGTATAAAGAGCGTGTAGGCGGCCATGCAGGTCCGCTGTGAAAACTGGAGGCTCAACCTCCAGAGGTCGGTGGAAACCGCATGGCTAGAGTCCGGAAGAGGAGGCTGGAATTCCCGGTGTAGCGGTGAAATGCGCAGATATCGGGAAGAACACCCGTGGCGAAGGCGGGTCTCTGGGACGGTACTGACGCTGAGACGCGAAAGCGTGGGGAGCGAACAGGCTTAGATACCCGTGTA
+
GDGGGGGGGGGGGGGGGEGGGGGGGGGGGGGFFFGGGGGGGGGGGGGGGGGFGGGGGGGGGGGGGFGGGGGGEDFGGGAFGGGGCGGGGGDGGGGGGGGCFGGGGCFCC8EGGGGCFF=FDGGGGGGGGGGGFGGGGG7EGDGGFECCFGGGGGGGGGCFCEGGGGGGDFGECC8:CGGGGGFGD8EEGGGGEGGGGGCEEGGGGGGC/*;CED@GEEGCCDGG(*9:F6<FFFGG.75F
@M00200:205:000000000-AKKM3:1:1101:18649:5089 1:N:0:1
ACTGGGTTTAAAGGGTGCGTAGGCGGACTATTAAGTCAGAGGTGAAAGCCGGTAGCTTAACTATCGAATAGCCTTTGAAACTGGCAGTCTTGAATACTGTTGAGGTGGGCGGAATGTATCATGTAGCGGTGAAATGCTTAGATATGATACAGAACACCGATTGCGAAGGCAGCTCACTAAGCAGTTATTGACGCTGAGGCACGAAAGCGTGGGGATCAAACAGGATTAGATACCCTCGTAAGA
+
GGGGGGGGGGGGGGGGGGGGGGGGGGGGGGGGGGGGGFGGGGGGGGGGGGGGGGGGGGGGGGGGGGFEFGFGGGGGGGGGGFGGGGGFGGGGGGGECFGGGGGDGGGGDFGGGGGGGGFGGGGGGCFGGGCFGGGFGGGGGGGGGGDCGAFGGGGGGGGGGFGFEEGGGFFGGGGGGGGGGGGGGGGGFGGG>CDEGGGGEFGGGGG;CGGGCC>C);BEFGFGDF73=FA:+<?*)7>EFFF
@M00200:205:000000000-AKKM3:1:1101:24681:5094 1:N:0:1
ATTGGGTTTAAAGGGAGCGTAGGCGGATAGTTTAGTCAGAGGTGAAAGCCCAGGGCTCAACCTTGGAATTGCCTTTGATACTGGCTATCTTGAGTATGGAAGAGGTATGTGGAACTCCGAGTGTAGAGGTGAAATTCGTAGATATTCGGAAGAACACCAGTGGCGAAGGCGACATACTGGTCCATTACTGACGCTGAGGCTCGAAAGCGTGGGGAGCAAACAGGATTAGATACCCCCGTA
+
GGGGGGGGGGGGGGGGGGGGGGGGGGGGGGGGGGGGGGGGGGGGGGGGGFGGGGGGGGGGGGGGGGGGGGGGGGGGGGGGGGGGGGGGGGGGGGGGGGGGGGGGGGGGGGGGFFGGGGGGGFGGGGGGGGGFGGGGGGGGGGGGGGGGGGDGCFGGGGGGGGGGGGGGGGGGGGGGGGGGGGGG9FGGGGGGGGGGEGFGGGGGGGGGGCEGGGFGFGGGGGGGFGGFFFFG<C+::EFG
@M00200:205:000000000-AKKM3:1:1101:10073:5102 1:N:0:1
ATTGGGTTTAAAGCGCACGTAGGCGGACTCTTAAGTCGGTGGTGAAATCCTGGAGCTCAACTCCAGAACTGCCTTCGATACTGGGAGTCTCGAGTTCGGGAGAGGTGAGTGGAACTGCGAGTGTAGAGGTGAAATTCGTAGATATTCGCAAGAACACCAGTGGCGAAGGCGGCTCACTGGCCCGATACTGACGCTGAGGTGCGAAAGCGTGGGGAGCAAACAGGATTAGAACCCTAGTAAGAT
+
GGGGGGGGGGGGGGGGGGGGGGGGGGGGGGGFGGGGGGGGGGGGGGGGGGGGGGGGGGGFGGGGGGGGGGGFGGGGGGGGGGGGGGGGGFGGFGEGGGGGGGDECGGGGGFFFFGGEGGGGGFEFDDFGGGGGGGGGGGGGGGGGGGGGGGGGGGG?FGGGGGEGDGCFGGGGEGCECFGG=@ECEGGGFGD=C85CC8CFGGDGGDC?:CCEE>35A*<FDFG?<F?6FDGFEGGF46EC<<
@M00200:205:000000000-AKKM3:1:1101:21037:5102 1:N:0:1
ATTGGGTTTAAAGGGCGCGTAGGCGGCACGGCAAGTCGGGAGTGAAAGCCCGGGGCTCAACCCCGGAACGTCTCTCGAAACTGCCGGGCTAGAGTGCGGAAGGGGCAACCGGAATTCCCAGTGTAGCGGTGAAATGCGTAGATATTGGGAAGAACACCGGAGGCGAAGGCGGGTTGCTGGGCCGACACTGACGCTGAGGCGCGAAAGCCAGGGGAGCGAACGGGATTAGATACCCTAGTA
+
GGGGGGGGGGGGGGGGGGGGGGGGGGGGGGGGGGGGGGGGGGGGGGGGGGGGGGGGGGGGGGGGGEGGGGFFGGGGGGGGGGFFGGGGGGGGGGGGGGGGGGGGGGGGGGGCFEGGGGGGGGGGGGGGGGGGGGGGGF@EG7CFGFGGGGGGGGFEB*=CFGGDGGGGGGGGGEEGFGGGD5CGC8C8<DGFC=DGEFGGEGDEEGC7=FFGGGDGFCEEDDDD195>FF)*0,<67>=F
@M00200:205:000000000-AKKM3:1:1101:19337:5134 1:N:0:1
ATTGGGTTTAAAGGGCGCGTAGGCGGCCGATTAAGTCGGGGGTGAAAGCCTGTGGCTCAACCACAGAATTGCCTTCGATACTGGTTGGCTTGAGACCGGAAGAGGACAGCGGAACTGCGAGTGTAGAGGTGAAATTCGTAGATATTCGCAAGAACACCAGTGGCGAAGGCGGCTGTCTGGTCCGGTTCTGACGCTGAGGCGCGAAAGCGTGGGGAGCAAACAGGATTAGATACCCCAGTAAGA
+
GGGGGGGGGGGGGGGGGGGGGGGGGGGGGGGGGGGGGGGGGGGGGGGGGGGGGGGGGGGGGGGGGGGGGGGGGGGGGGGGGGGGGGGGGGGGGGGGGGGGGGGGGGGGGGGGGGGGGGGGGGGGGGGGGGGGGGFFGGGGGGGGGCEGGGGGGGGGGGGGGGGGGGGGGGGGCCGFEGGG?FGGGGGGGGGGGDC5EGGGGGGEGGGGGEGGGGFGEGCFDFGGFC><FF4?78@3:B69*6:
@M00200:205:000000000-AKKM3:1:1101:20172:5147 1:N:0:1
ACTGGGTTTAAAGGGTGCGTAGGTGGGCTAGTAAGTCCGTGGTGAAATCTCCAAGCTTAACTTGGAAACTGCCGTGGATACTATTAGTCTTGAATATTGTGGAGGTAAGCGGAATATGTCATGTAGCGGTAAAATGCTTAGATATGACATAGAACACCGATAGCGAAGGCAGCTTGCTACACAATTATTGACACTGAGGCACGAAAGCGTGGGGATCAAACAGGATTAGATAACCTAGTA
+
GGGGGGGGGGGGGGGFEGGGGGGGGGGGGGGFGGGGGGGFGGGGGGGGGGGGGGGGGGGGGGGGGGGGGGGFGGGGGEGGGGGGGGGGGGGEGGGGCFFCFEGGDGGGGGGGGGGGCGGGFDGGGGGGGGGGGGCF9FEAEEFGGFGFCFGGGGGGGGGE:::=EFGGCCFGGGGGGFGFGGGDACFEFC=7;2;9<8E>:?CEGEGGGEEEDDFDFGGGGFG*:C7767):+?CDAA+<
@M00200:205:000000000-AKKM3:1:1101:8282:5157 1:N:0:1
ATTGGGCTTAAAGGGCGCGTAGGCGGCCGTTCAAGTCTGGGGTGAAAGCCCCCGGCTCAACCGGGGAATTGCCTGGGATACTGGACGGCTCGAGGGAGGTAGGGGCACGCGGAACGGCCAGTGGAGCGGTGAAATGCGTTGATATTGGCAGGAACGCCGGTGGCGAAAGCGGCGTGCTGGATCTCTCCTGACGCTGAGGCGCGAAAGCTAGGGGAGCAAACGGGATTAGATACCCTAGTA
+
FGGGGGGGGGGGGGGGGGGGGGGGGGGGGGGGGGGGGGGGGGGGGGGGGGGGGGGGGGGGGGGGGGGGGGGGGGGGGGGGGGGGGGGGGEGGFGGGGGGGGGGGGGGGGGGGGGGGGGGGGGGGGGGGGGGGGGGGGEGGGGGGGGGGGGGGGEEFGGGGEGGGGGGGGGGGGG8EGGGGGGGDEFGGGGGGGGDGGGFGC5EGCEDD?CFCGGFD:CFFFGDGF<5<FFFDFFC=FFFG
@M00200:205:000000000-AKKM3:1:1101:15641:5161 1:N:0:1
ATTGGGTTTAAAGGGCGCGTAGGCGGTTCGGTAAGTCCTGTGTGAAATCCCTCGGCTCAACTGAGGAACTGCACGGGAGACTGCCGGGCTTGAGTTCGGGAGAGGGAAGCGGAATTCCGGGTGTAGCGGTGAAATGCGTAGATATCCGGAGGAACACCGGTGGCGAAGGCGGCTTCCTGGACCGACACTGACGCTGAGGCGCGAAAGCTAGGGGAGCAAACGGGATTAGATACCCCAGTA
+
GGGGGGGGGGGGGGGGGGGGGGGGGGGGGGGGGGGGGGGGGGGGGGGGGGGGGGGGGGGGGGGGGGGGGGGGGGGGGGGGGGGGGGGGGGGGGGGGGGGGGGGGGGGGGGGGGGGGGGGGGGGGGGGGGGGGGGGGGGGGGGGGGGGGGGGGGGGGGGGGGGGGGGGGGGGGGDGGGGGGGGGGGGGGGGGGGGGGGGFGEGGGGGGGGGGGGGFGFGGGGGGGFGC>??>GDFGFEEFG
@M00200:205:000000000-AKKM3:1:1101:9082:5193 1:N:0:1
ACTGGGTATAAAGCGCACGTAGGTGGCGACGTAAGTCGGGTGTGAAAGCCCCGGGCTCAACCTGGGAATTGCATTCGAGACTGTGTTGCTGGAGTACGGAAGAGGTGGGCGGAATTCCCGGTGTAGCGGTGAAATGCGTAGATATCGGGAGGAACATCAGTGGCGAAGGCGGCCCTCTGGTCCAGTACTGACACTCAAGTGCGAAAGCGTGGGGAGCAAACAGGATTAGATACCCCCGTA
+
GGGGGGGGGGGGGGGGGGGGGGGGGGGGGGGGGGGGGGGGGGGGGGGGGGGGGGGGGGGGGGGGGGGGGGGGGGGGGGGGGGGGGGGGGGGGGGGGGGGEGGGGG8FGGGGGGGGGGGGGGGEGGGGGGGGGGGGGGGGGGGFFFCGGGGGGGGGGGGGGGGGGGEEG7,<EEEGGGGCACFCFGEF?C>9CEGGGGGGGGGCED83<EEGCGG39BGFFFGCF?**3=7:GGGGDF50:
@M00200:205:000000000-AKKM3:1:1101:13192:5213 1:N:0:1
ACTGGGTTTAAAGGGTGCGTAGGAGGGCAGGTAAGTCAGTGGTGAAATCTTCGAGCTTAACTCGGAAACTGCCGTTGATACTATCTGTCTTGAATCCCGTGGAGATGAGCGGAATATGTCATGTAGCGGTGAAATGCTTAGATATGACATAGAACACCAATTGCGAAGGCAGCTCGTTACACGAAGATTGACTCTGAGGCACGAAAGCGTGGGGATCAAACAGGATTAGATACCCCCGTA
+
GGGGGGGGGGGGGGGGGGGGGGGGGGGGGGGFGGGGGGGGGGGGGGGGGGGGGGGGGGGGGGGGGGGGGGGGGGGGGGGGGGGGGGGGGGGGGGGGGGGGGGGGGGDGGGGGGGGGGGGGGGGGGFGDGGGGGGGGGGGGFGGGGGGGGGFCFGGGGGGGGGFGGGDEGGG7EGFECGGGGB:C>58D7FGGGGGGDCFGGGGGGGGGGGEEGGFGFGGGGGGGFGGFFFFGGGFGDE)>
@M00200:205:000000000-AKKM3:1:1101:7687:5243 1:N:0:1
ACTGGGTTTAAAGAGCGTGTAGGCGGCCAGACAGGTCCGTTGTGAAAACTGGAGGCTTAACCTCCAGACGTCGATGGAAACCGTCTGGCTAGAGTCCGGAAGAGGAGAGTGGAATTCCTGGTGTAGCGGTGAAATGCGCAGATATCAGGAAGAACACCCGTGGCGAAGGCGGCTCTCTGGGACGGTACTGACGCTGAGACGCGAAAGCGTGGGGAGCGAACAGGATTAGATACCCCCGTA
+
GGGGGGGGGGGGGGGGGGGGGGGGGGGGGGGGGGGGGGGGGGGGGGGGGGGGGGEGGGDGGGGGGGGGGGGGGGGGGGGGGGGGGGGGGGGGE@FGGGGGEGGGGGGGGGGGGGFGGGGGCGGGGGGGD@CFDGGGG>FGGGGGGGGGGGGFGGGGGGGGGGGGGGGGGGGGGGGGDGGF7>FECEFGGGECEGGGGGCCEG=*8?5<:CEG5C>)3E>?)9FG06C29@>*<<CFBED5
@M00200:205:000000000-AKKM3:1:1101:14358:5260 1:N:0:1
ATTGGGTTTAAAGCGAGCGCAGGTGGTTTAATAAGTCTGATGTAAAAGGCAGTGGCTCAACCATTGTGTGCATTGGAAACTGTTAGACTTGAGTGCAGTAGAGGAGAGTGGAATTCCATGTGTAGCGGTGAAATGCGTAGATATATGGAGGAACACCGGTGGCGAAAGCGGCTCTCTGGACTGTAACTGACACTGAGGCTCGAAAGCGTGGGTAGCAAACAGGATTAGATACCCTCGTA
+
GGGGGGGGGGGGGGGGGGGGGGGGGGGGGGGGGGGGGGGGGGGEEFGGGGGGGGGGGGGGCGFGGGGGGGGGGGGGGGGGGGGGGGGGGGGGGGGGGGGGGFGGGGGGGGG@EGFG<EFFGGFGGGGGGGGGGFGFFGEGGGGGGGCFGGEGEGGFEGFCFFGGCCEGGGGDEGGGFGFGG?DFGGGFGGGGGGGCFFD:FCEC>C7CEGGGCEBCFGFFDF*;=C=<F6C+<,4>BF3
@M00200:205:000000000-AKKM3:1:1101:7887:5280 1:N:0:1
ACTGGGTGTAAAGGGCGCGTAGGCGGCGCGGGAAGGCGGCGGTGAAAGTCCGGGGCTCAACCCCGGATCGGCCGTGGCGACTCCCGCGCTGGAGCACAGTAGAGGCGGGTGGAATTCCGGGTGTAGCGGTGGAATGCGTAGAGATCCGGAAGAACACCGGTGGCGAAGGCGGGCCGCTGGGCTGTGGCTGACGCTGAGGCGCGACAGCGGGGGGAGCAAAGAGGATTAGATACCCCAGTG
+
GGGGGGGGGGGGGGGGGGGGDGGGGGGGGGGGFGGGGGGGGGGGGGGGGGGGGGGGGGGGGGGGGGGGGGGGGGGGGGGGGGGGGGGGGGGGFGGGF:FGFGGGGGGGG:/C:CC6:E?CE*?/<<,8C8?E/@+,<:*:**3<@F6/888*2+,;@EGG:CE8C*:/**2:*2::828>E*;*;FGFC5/@8**11*8*/12*:/)1:5*:8E3/8E*8**270*28*/-*+33<).0+
@M00200:205:000000000-AKKM3:1:1101:15288:5291 1:N:0:1
ACTGGGCTTAAAGGGAGCGTAGGCGGATAGTTTAGTCAGAGGTGAAAGCCCAGGGCTCAACCTTGGAATTGCCTTTGATACTGGCTATCTTGAGTATGGAAGAGGTATGTGGAACTCCGAGTGTAGAGGTGAAATTCGTAGATATTCGGAAGAACACCAGTGGCGAAGGCGACATACTGGTCCATTACTGACGCTGAGGCTCGAAAGCGTGGGGAGCAAACAGGATTAGATACCCCGGTA
+
GGGGGGGGGGGGGGGGGGGGGGGGGGGGGGGGGGGGGGGGGGGGGGGGGGGGGGGGGGGGGGGGGGGGGGGGGGGGGGGGGGGGGGGGGGGGGGGGGGGGGGGGGGGGGGGGGGGGGGGGGGGGGGGGGGGGFGGGGGGGGGGGGGGGGGGGGGGGGGGGGGCGGGGGGGGGGD8EGGGGGGGGGGGGGGGGGGDGGG>F>DEGGGD4EGEEGEBGFGGGGGFGDGGFFFCCFGGGFFFG
@M00200:205:000000000-AKKM3:1:1101:5698:5305 1:N:0:1
ATTGGGTTTAAAGGGAGCGTAGGCGGATAGTTTAGTCAGAGGTGAAAGCCCAGGGCTCAACCTTGGAATTGCCTTTGATACTGGCTATCTTGAGTATGGAAGAGGTATGTGGAACTCCGAGTGTAGAGGTGAAATTCGTAGATATTCGGAAGAACACCAGTGGCGAAGGCGACATACTGGTCCATTACTGACGCTGAGGCTCGAAAGCGTGGGGAGCAAACAGGATTAGATACCCTGGTA
+
@F9FF<FGEF<FGFDFGGGG@FCGGG@CFGGGGGFGGFGGGGGGFFFG<EFCFGGEGGGG@FDEGGFGGGGGGGGGGGGDGGGGGGGGGGAFFFCGGFFGGGGGGFFGGGGGCGFGEEF:C<=FFCCFFGGC???FFCFGGGA<FEGGGGECEFGGGGDGCFGEGDCCFFGGGGDCGE,@FCFFGGGGAC,DEG>7E:*1,C>*?CGGG=7CEC>C35*+29E<@GFE=FC@;,8FF8AF
@M00200:205:000000000-AKKM3:1:1101:8711:5378 1:N:0:1
ACTGGGTTTAAAGGGTCCGTAGGCGGTTCGGAAAGTCGGGTGTGAAATCCTACAGCTTAACTGTAGAACTGCATTCGAAACTCCCGGACTAGAGTGTGAGAGGGGTGAAGGGAATTCCCAGTGTAAGGGTGAAATCTGCAGAGATTGGGAAGAATACCAGTCGCGAAGGCGCTTCACTGGCTTACTACTGACGCTCAGGGACGAAAGCTAGGGGAGCAAACGGGATTAGATACCCCAGTAAGAC
+
GGFFGFGGGGGG<DF-CF7CEFG?GGFF@FGGGGG<F8CCGGGGGGGGGGGFGDCFFCECF<@FEFGGGEGGGGEG<CCCG<FAF7@>FGAFFGCF<FGGGE+CF4CC9F<=FFGGEGGGDABAFCEFF=CDEEGGE?AFF9FFECCBFGGD<<,3EDF8>7=@+@EDEFC85*>FFE<2D21?C;>FG>9ACEDGGCG==CEEEGDF7<+C@5>))2<<C<=<1C*)1*60<?@D:3?<CAB)
@M00200:205:000000000-AKKM3:1:1101:17308:5392 1:N:0:1
ACTGGGTATAAAGTGTGCGTAGGAGGGCAGGTAAGTCAGTGGTGAAATCTCCGGGCTCAACTCGGAAACTGCCGTTGATACTATCTGTCTTGAATGCCGTGGAGATGAGCGGAATATGTCATGTAGCGGTGAAATGCTTAGATATGACATAGAACACCCATTGCGAAGGCATCTCGTTACACGAACATTGACTCTGATGCACGAAAGCGAGGGGCTCAAACAGGATTAGCTACCCCTGTAAGA
+
ECCAC@FGGGGFEF9FEF;@CEE,;CFG8;@FFGGGGAFFAEF@C9@EG6EF7F7CEGGDF9FE7@,6CFCEFFFGFGGGGGFGAFEECF?ECEE<EFGGGG7,,CF,C?=:FFGFCFGGAFGGAFG7FG@DGCFGG,EEDGAEEGGGF9?,CFADFG+FD9?9>:E=:D>,D;EB+>+@9E6+@8C9<7,@,2?,,,3=9C7>CCDC****<5)/:9CCDFF4=<7<F)67BGG<))24@?)
@M00200:205:000000000-AKKM3:1:1101:15927:5405 1:N:0:1
ATTGGGTGTAAAGGGAGCGTAGGCGGATAGTTTAGTCAGAGGTGAAAGCCCAGGGCTCAACCTTGGAATTGCCTTTGATACTGGCTATCTTGAGTATGGAAGAGGTATGTGGAACTCCGAGTGTAGAGGTGAAATTCGTAGATATTCGGAAGAACACCAGTGGCGAAGGCGACATACTGGTCCATTACTGACGCTGAGGCTCGAAAGCGTGGGGAGCAAACAGGATTAGATACCCCCGTA
+
GGGGGGGGGGGGGGGGGGGGGGGGGGGGGGGGGGFGGGGGGGGGGGGGGGGGGGGGGGGGGGGGGGGGGGGGGGGGGGGGGGGGGGGGGGGGGDFGGGGGGGGGGGGGGGGGGGGGGGGGGGGGGGGGGGGGEGGGGFGGDGGGGGGGGGGGGGGGGGGGGGGDGGGGDFGGGGGGGFGC9DFGGGCF;FDDEGGGGFGGGGGGGG54?EEGFEDGAEC8DDFDFGGFFFFGF<BFAB@E
@M00200:205:000000000-AKKM3:1:1101:20896:5420 1:N:0:1
ATTGGGTTTAAAGGGCGCGTAGGCGGGCGATCAAGTCAGCGGTGAAATCCTCCAGCTCAACTGGAGAACTGCCCCTGATACTGGTCGCCTCGAGGGAGGTAGGGGCATGCGGAACTGATGGTGGAGCGGTGAAATGTGTTGATATCATCAGGAACTCCGGTGGCGAAAGCGGCGTGCTGGACCTCTTCTGACGCTGAGGCGCGAAAGCTAGGGGAGCGAACGGGATTAGATACCCCCGTAAGA
+
GGGGGGGGGGGGGGGGGGGGGGGGGGGGGGGGGGGGGGGGGGGGGGGGGGGGGGGGGGGGGGGGGGGGGGGGGGGGGGGGGGGGGGGGGGGGGGGGGGGGGGGGGGGGGGGGGGGGGGGGGGGGGGGGGGGGGGGGGGGGGGGGGGGGGGGGGGGGGGGGGGGGEDCGGGGGGGGGGGGGGGGGGGGGGGFFGG3EGGGCGGGGGGGGFFGGGGFGBGGGGGGGFGFD?=9CG?EFB>57DBA
@M00200:205:000000000-AKKM3:1:1101:26332:5431 1:N:0:1
ATTGGGCTTAAAGGGCGCGTAGGCGGTCGTGTGCGTCGGAGGTGAAATCCCCGGGCTTAACCCGGGAGCTGCCTCCGATACGGCATGGCTTGAGTCCGGGAGAGGGGAGCAGAATTCCCAGTGTAGCGGTGAAATGCGTAGATATTGGGAGGAATACCGGTGGCGAAGGCGGCTCCCTGGACCGGTACTGACGCTGATGCGCGAAAGCGTGGGTAGCAAACAGGATTAGATACCCCAGTA
+
GGGGGGGGGGGGGGGGGGGGGGGGCGGGGGGGFGGGGDGFGGGGGGGG<<CFGGGGEGGGGGGG:CFFGGGGGGCEGGGGGGGGGEG8FC8CEFGG<>FD+CCEGGGFFFFGGGGGF;>>FGGGFGEGDGGGGG?FGGGEEFGF@AC9BB<FGGGGGGGGGGGGGGGGDGEGGG8*A8?CCGE:E>C?CGGCEGGGG7FGGGGDCED*?EGGG5BGFGGGGCFF?GG2=?AFFCFCDF6+
@M00200:205:000000000-AKKM3:1:1101:18875:5441 1:N:0:1
ACTGGGCATAAAGGGCGCGCAGGCGGCCCGGCGCGCCGCGCCGTGAAAGCCCCCGGCTCAACCGGGCGGATGCGGGCGGGACGGCCGGGCTGGAGGGTGGCAGAGGCGGGCGGAATTCCCGGTGTAGTGGTGAAATGCGTAGAGATCGGGAGGAACACCCGCTGCGCAGGCGGGCCGCCGGGCCCCCCCTGACCCTGGGGCCCGAAGGCCCGGGGAGCGAGCGGGATTTGATACCCGTGGA
+
GGGGGGGCGFGGGFGGGGFGGGGGGDFFGGGGGGGGGEEFGGGGGGFGCFGGFFG@FFGGDGGGDGE=@CFEGDGGDGGG*<1FFGGEEEEGCEGEECE8CCEGFFGCD58CD88/ACEF*?:C2,<CFC9C0<<<E::888EF7<+8CE5:?58,28CE*****/*2?C5:**:C*1*8C8*:*28=EDC*0+**2*1:/)*2:*75A:CCCE@77*:8)1:<6))(**.*3:@FF5)**
@M00200:205:000000000-AKKM3:1:1101:14144:5443 1:N:0:1
ACTGGGTATAAAGGGTGCGTAGGCGGCGCAGAAAGTTGGGTGTGAAATCCCTCGGCTTAACCGAGGAATTGCGCCCAAAACTACTGTGCTCGAGGGAGGTAGAGGTGAGCGGAACTTAGGGTGGAGCGGTGAAATGCGTTGATATCCTAAGGAACACCGGTGGCGAAAGCGGCTCACTGGACCTCTTCTGACGCTGAGGCACGAAAGCTAGGGTAGCAAACGGGATTAGATACCCCAGTA
+
GGGGGGGGGGGGGGGGGGGGGGGGGGGGGGGGGGGGGGGGGGGGGGGGGGGGGGGGGGGGGGGGGGGGGGGGGGGGGGGGGGEFFGGGGGGGGGGGGGGGGGGGGGGGGGGGGGGGGGGGGGGGGGGGGGGGGGGGGGGGGGGGGGGGGGGGGGGGGGGGGGGGGGGGGGGGGDGEB9FFGGGGGGGGGDFGGGGGGGGGDGGGEGGDDFGGGFFGFGGGGGGGFD454=AGGFFGF>@G
@M00200:205:000000000-AKKM3:1:1101:16112:5448 1:N:0:1
ACTGGGTTTAAAGCGTGTGTAGGCGGACTTCTAAGTACCTTGTGAAATCCCACGGCTCAACCGTGGAACTGCTCGGTATACTGGTCGTCTTGAGCCACCTAGGGGCGAGCGGAACAAGCGGTGGAGCGGTGAAATGTGTAGATATCGCTTGGAACGCCAACGGTGAAAACAGCTCGCTGGGGGTGTGCTGACGCTGAGACACGAAAGCCAGGGGAGCGAACGGGATTAGATACCCGTGTA
+
GGGGGGGGGGGGGGGGGGGGGGGGGGGGGGGGGGGGGGGGGGGGGGGGGGGGGGGGGGGGGGGGGGGGGGGGGGGGGGGGGGGGGGGGGGGGGGGGGGGGGGGGGGGGGGGGGGGGFFGEGFGGGGGGDBFGGGCFFGGGGGGGGGGGGGGGGGCFGGCFFGGEGGGFFFGGGGGGGGGGGGGBCEGFFDCCCEDGDFFCGFEEGEG7FGGGGGFDEGGEDD?D<GFF@BDGF:EGEDFC
@M00200:205:000000000-AKKM3:1:1101:18933:5468 1:N:0:1
ATTGGGTTTAAAGAGTTCGTAGGCGGCTTGGAAAGTGGGGTGTGAAAGCCCTCGGCTCAACCGAGGAATTGCGCTCCAAACTACCGAGCTTGAGGAAGCTAGAGGTGAGCAGAACAGATGGTGGAGCGGTGAAATGCGTTGATATCATCTGGAATACCGGAGGCGAAGGCGGCTCACTGGGACTTTTCTGACGCTGAGGAACGAAAGCTAGGGTAGCGAACGGGATTAGATACCCCCGTA
+
GGGGGGGGGGGGGGGGGGGGGGGGGGGGGGGGGGGGGGGGGGGGGGGGGGGGGGGGGGGGGGGGGGGGGGGGGGGGGGGGGGGGGGGGGCGGGGGGGGGGGGGGGGGGGGGGGGGGGGGGGGGGGGGGGGGGGGGGGGGGGGGGGGGGFGGGGGFGFGGGGGGGGGGGGGGGGGGGGGGGGGGGGFGGGGGGGG<ECGGGGGCGGGGGGGCFGG?DFGGEDGGC?G*)09<FG?GC@B>E
@M00200:205:000000000-AKKM3:1:1101:4339:5491 1:N:0:1
ATTGGGCTTAAAGGGTGCGTAGGCGGCCTATTAAGTCAGTTCTGAAATATCCCGGCTTAACCGGGAGGGTGGGATTGATACTGATGGGCTTGAGTGGAGTCGAGGTAGGCGGAATTGACGGTGTAGCGGTGAAATGCTTAGATATCGTCAAGAACACCGATAGTGTAGACAGCTTACTAGACTTCAACTGACGCTGAGGCACGAAAGTGTGGGGATCAAACAGGATTAGATACCCCTGTA
+
GGGGGFFGGGGGFGGGGGGGGGGGGGGGGGGGGGGGGGFGGGGGGGGGGGGGCGGCGGGFGGGDGEGGGFGGGGGGGGGGCFGGGGGGDFGGCFAECGGGGGDDGEGGGGEDFCCGFFGCGGGGGGGDGGGDFDFDFEFFFCF@EG@DG<FGG@FGGDGEDF:DFGFG9BFFGCFFFGG;CGGGGGGGEFE>=5DCEGGFEGGC8CDDFGFGEEFC)AF99***(9CBFFA:C:3*<@6C
@M00200:205:000000000-AKKM3:1:1101:8667:5497 1:N:0:1
ACTGGGTATAAAGGGAGCGTAGGCGGATAGTTTAGTCAGAGGTGAAAGCCCAGGGCTCAACCTTGGAATTGCCTTTGATACTGGCTATCTTGAGTATGGAAGAGGTATGTGGAACTCCGAGTGTAGAGGTGAAATTCGTAGATATTCGGAAGAACACCAGTGGCGAAGGCGACATACTGGTCCATTACTGACGCTGAGGCTCGAAAGCGTGGGGAGCAAACAGGATTAGATACCCTGGTAAGA
+
GGGGGGGGGGGGGGGDGGGGGGGGGGGGDGGGGGGGGGGGGGGGGGGGC@FFGGGGG@FGGGGGGGGGFGGGGGGGGGGGGGGGGGGCGGGGGFFCGGGGGGGGGGGGGGGGGGGG9ECGGGGGGGGGGGGGGGGGGGGGGGGGGGGFFEGGGGGGGGGGGGGGDGGGGGGGG>EGC;@:EGFDFFGGGGGGGDD5CEGCC7EGGGG4/:CFGGFGFGGFG<FG;<@3AFFGFGCCFA)<:8?
@M00200:205:000000000-AKKM3:1:1101:24097:5506 1:N:0:1
ACTGGGTATAAAGGGCTCGTAGGCGGCCAACTAAGTCGGACGTGAAATCCCCAGGCTCAACCTGGGAACTGCGTCCGATACTGATTGGCTTGAATCCGGGAGAGGGATGCAGAATTCCAGGTGTAGCGGTGAAATGCGTAGATATCTGGAGGAATACCGGTGGCGAAGGCGGCATCCTGGACCGGCATTGACGCTGATGAGCGAAAGCTAGGGGAGCAAACGGGATTAGATACCCCTGTA
+
GGGGGGGGGGGGGGGGGGGGGGGGGGGGGGGGGGGGGGGGGGGGGGGGFGGGGGGGGGGGGGGGGGGGGGGGGGGGGGGGGGGGGGGGGGGGGGGGGGGGGGGEGGGGGGGGGGGGGGGGGGGGGGGGGGGGGGGFGGGGGGGGGGGGGGGGGGGGGGGGGGGGGGGGGGCCGEGGGGGGGGGGEGGGFFGGGGGGGFGGGGGGGGGGGGFGGEBGFGGECDEDF37?FFFF9@C3:>:F
@M00200:205:000000000-AKKM3:1:1101:8474:5519 1:N:0:1
ATTGGGCTTAAAGGGTGTGTAGGCGGTTCCCTAAGTTTGGTGTGAAATCTCCCGGCTCAACTGGGAGGGTGCGCCGAAAACTGGGGGGCTAGAGTACTGGATGGGAGAGTGGAATTCCTGGTGTAGCGGTGAAATGCGTAGATATCAGGAGGAACACCTGTGGTGTAGACGGCACTCTGGACAGTAACTGACGCTGAGAAACGAAAGCGTGGGTAGCAAACAGGATTAGATACCCAGGTA
+
GGFEFGGGF@FFGGGG@BFGGGGGGGGGGGGGFGG<EFGGGGGGGFGE;CFFCFEEGCEDCEEFGGGGGFG@FEFFECEE4CFFDGGGE+<FCC;=FFFGGGGGGFFEGFGGGGFGG,,?F?F<CF@FFGEFFC9FCFEE*CFFCFFGGDC:<CFFG@BGBFGCE5<??:EG5**2<9<CGC88<AC9CCF+;*>C5*39<CEE5?CFCEGGC2//6C<E<CFF<*:)17<F7,2*7<)+
@M00200:205:000000000-AKKM3:1:1101:11380:5531 1:N:0:1
ATTGGGCTTAAAGCGTGCGCAGGCGGCCTCTTAAGTCAGATGTGAAATCCCCGGGCTTAACCTGGGAACTGCGTTTGAAACTGGGAGGCTAGAGTGTGGAAGAGGGGGGTGGAATTCCAGGTGTAGCAGTGAAATGCGTAGAGATCTGGAGGAACACCGATGGCGAAGGCAGCCCCCTGGGCTGACACTGACGCTCATGCACGAAAGCGTGGGGAGCAAACAGGATTAGATACCCGGCGTA
+
GGGFGGGGGGGGGGGGGGGGGGGGGGGGGGGGGGGGGGGGGGGGGGGGGGGGGGGGGGGGGGGGGGGGGGGGGGGGGGGGGGGGGGGGGGGGGGGGGGDGGGGGGGGGGGGGGGGGGGGGGGGGGGGGGGGGGGGGGGGGGGGGGG@FGGGGGGGGGGGGGEGGGGGGDGCGG;EEGGGGGGGGGGGGFFGGGGGDGGGGGGGGCCDCGECEGGBCBF?FG4870CDBFFACFGGCEDE=<
@M00200:205:000000000-AKKM3:1:1101:25434:5570 1:N:0:1
ACTGGGCATAAAGGGTGCGTAGGCGGCTTATTAAGTCAGGGGTGAAAGACTGCAGCTCAACTGTAGCAGTGCCTTTGATACTGATGAGCTTGAGTACAGATGAGGCTGGCGGAATGGGTGGTGTAGCGGTGAAATGCATAGATACCATCCAGAACACCGATTGCGAAGGCAGCCGGCTAAACTGTAACTGACGCTGAGGCACGAAAGCGTGGGGATCGAACAGGATTAGATACCCCAGTAAGA
+
GGGGGG@FGGFF@EDEFFGGGGGGGGGDBEFGGGFD,CFFFCCBDGGFGGGGGEFG8FGGGGGGGGCFGGGFGFFFGGFGGFGFGAEEFF@EFFGGGFGGFGGDEFFGGGGCGFGEFFFGGEGCFDGGGGGGCDFGFEFFGGGGCFF<A<=DGGFGFGEGC7FFEFDCC,668E@:88<FCFFGFG;<FGFG5=DG=GFCEGGDGGCCGEECCC:<:>CC*9*<<*7)9*)?<<<3>>FFGB9
@M00200:205:000000000-AKKM3:1:1101:25624:5584 1:N:0:1
ACTGGGCTTAAAGGGCGCGTAGGCGGGATGGCGAGTCGGTCGTGAAATCCCTCGGCTCAACCGAGGAGAGTCGGCCGATACTGCCGTTCTTGAGGGATGCAGAGGAGACTGGAATTCCCGGTGTAGCGGTGAAATGTGTAGAGATCGGGAGGAACACCGGTGGCGAAGGCGGGTCTCTGGGCATCTCCTGACGCTGAGGCGCGAAAGCGTGGGGAGCAAACGGGATTAGATACCCGCGTA
+
GGGGGGGGGGGGGGGGGGGGGGGGGGGGGGGGGGGGGGGGGGGGGGGDGGGGGGGGGGGGGGGGGGGGGGGGGGGGEGGGGGGGGGEGGGGGGGGGGGGGGGGCEFGGGGGGGGGGGGGGGGEGGGGGGCGGGGGGGGFGGGGFCGGEGGGGGGGGGGGGGGGGGGGGGGGGG5:>FGGGGFGGG?F79FGGGGGGEGGCEGG5CGGGD5EGGGDDDGC<FGGGFGF?FFAGGDFCBDF*
@M00200:205:000000000-AKKM3:1:1101:9568:5589 1:N:0:1
ATTGGGCTTAAAGGGTGCGTAGGTGGACAGGTAAGTCAGTGGTGAAATCTCCAAGCTTAACTTGGAAACTGCCGTTGATACTATCTGTCTTGAATATCGTGGAGGTAAGCGGAATATGTCATGTAGCGGTGAAATGCTTAGATATGACATAGAACACCGATTGCGAAGGCAGCTTACTACACGATCATTGACACTGAGGCACGAAAGCGTGGGGAGCGAACAGGATTAGATACCCTTGTA
+
FGGGGGGGGGGGGGGGGGGGEGGFGGFG8FFEFGGGGGGGGGGGGGGGGGGDGFGGGDGGGGGGGGGGGGGGGGGDGGGGGGGGGGCEGGGGGGGGGGGGDDCFGGGFFGDGGGFFAFEFFGEGGGGGGGGGGGGGGGGGGFGBGFFGGGGGGGGG=F:CEGGGGGG7FFGGGGGFGGGGGGGG?DEAGDGGGGF6EFC>CCEGCGGGD>EG7C44?CGEDC?C@GFEA=EGGGGD)=FF
@M00200:205:000000000-AKKM3:1:1101:18928:5590 1:N:0:1
ATTGGGTTTAAAGCGCACGTAGGTGGCGATGTAAGTCGGGTGTGAAATCCCCGGGCTCAACCTGGGAATTGCATTCGAGACTGCATTGCTGGAGTACGGAAGAGGAAGGCGGAATTCCCGGTGTAGCGGTGAAATGCGTAGATATCGGGAGGAACATCAGTGGCGAAGGCGGCCTTCTGGTCCAGTACTGACACTCAAGTGCGAAAGCGTGGGGAGCAAACAGGATTAGATACCCCGGTA
+
GGGGGGGGGGGGGGGGGGGGGGGGGGGGGGGGGGGGGGGGGGGGGGGGGGGGGGGGGGGGGGGGGGGGGGGGGGGGGGGGFGGGGGGGGGGGGGGGGGGGGGGGGGGGGGGGGGGGGGGGGGGGGGGGGGGGGGGGGGGGGGGGGGGGGGGGGGGGGGGGGGGGGGGGGGGGGGGGGGGGGGGGFGGGFGGGGGGGGGGFGGGGGEDGGGGGGGFCBGGGGGGGFGCDFF<DF:@FEFFG
@M00200:205:000000000-AKKM3:1:1101:23920:5594 1:N:0:1
ACTGGGCATAAAGCGCACGTAGGCGGCTTTGCAAGTTAGAGGTGAAAGCCCGGGGCTCAACTCCGGAATTGCCTTTAAGACTGCATCGCTAGAACACGGGAGAGGTGAGTGGAATTCCGAGTGTAGAGGTGAAATTCGTAGATATTCGGAAGAACACCAGTGGCGAAGGCGGCTCACTGGACCGTTGTTGACGCTGCGGTGCGAAAGCGTGGGGAGCAAACAGGATTAGATACCCTAGTA
+
GGGGGGGGGFFGGGGGGGGGGGGGGGGGGGFGFGGGGGGFGGGGF@FDGFFGGGGGEEFGGGGGGGGGGGGGGGGGGGGFGGGGGGGGGGGEGGGGGGGGGGGGGGGGGEGGGFGGGFGGGG@@DFGGGGGDFFFFGFCFEFFDFFFGGEEGG<FGGGGGGGGGGGDCCFGGGGCEGG9CFFGC:EEEGGDFGDD5*=5A53C*:CC<8A8EEC:CDEFEFDFGF<>)6/.7ACFDFF8C
@M00200:205:000000000-AKKM3:1:1101:10133:5601 1:N:0:1
ATTGGGTTTAAAGCGCGTGCAGGCGGTCCGTTAAGTCTCGTGTGAAATCCTCCGGCTCAACCGGAGAACGCCGCGGGATACTGGCGGGCTTGAGGGCGGTAGAGGGTGATGGAATTCCCGGTGGAGCGGTGAAATGCGTAGATATCGGGAGGAACGCCAGTGGCGAAGGCGGTCACCTGGGCCGTCCCTGACGCTGAGACGCGAAAGCTGGGGGAGCGACCGGGATTAGATACCCGGGTAAGA
+
GGDGGGFGGGGGGGEGGGGGGGGGGGGGGGFFGGGGGGFFGFGFAFGGGGFGGGGGGGGGGGGEDGGGGCFFGGGGGGGGGGGGGGGGGEFGDFGGGECGGEF=CFFFGGGGGGGGGGGGECFG7CFCCFECGFGGGGGGGCGGGGGCEFGCECFGGGGGGE6ACEEGGGGGGGEGGGGGGGGGEDGGGGGGDGGD:EGFGGG>>CCFC6C>EE3/5CE*>DDD><<<?*<D?EGG3).5*8:
@M00200:205:000000000-AKKM3:1:1101:5982:5639 1:N:0:1
ATTGGGTTTAAAGGGAGCGTAGGCGGATAGTTTAGTCAGAGGTGAAAGCCCAGGGCTCAACCTTGGAATTGCCTTTGATACTGGCTATCTTGAGTATGGAAGAGGTAAGTGGAATTGCGAGTGTAGAGGTGAAATTCGTAGATATTCGCAGGAACACCAGTGGCGAAGGCGGCTTACTGGTCCATTACTGACGCTGAGGTGCGAAAGCGTGGGGAGCAAACAGGATTAGATACCCGAGTA
+
@FEEGGGEEFGGGGGFGGGGGGGGGGF7FC,;C@FGFFGGGGGGGGGGGGGGFFGGGGGGG8F@EFGGGFGGGGGDFGFGG9F<FAFFGG<CFFC<AFG?FGCFGC<EGEGGGF<AD9C:FGG@EEGGGGGGFGFFFGA@FGFGGGG<??FGGGGGFGCGDFGGGG8>FGGGG>EFEFGGA@8:;B?7:CGFEGGE*8CFDCCCGED6:/:<FE>DB=6AFCFGDGGFFB4:::C)).<F
@M00200:205:000000000-AKKM3:1:1101:22449:5640 1:N:0:1
ATTGGGTTTAAAGGGCGCGTAGGCGGCCCGTCAAGTCCTGTGTGAAATCCCCCGGCTCAACTGGGGAACTGCACAGGAAACTGTCGGGCTTGAGTTCGGGAGAGGGAAGCGGAATTCCGGGTGTAGCGGTGAAATGCGTAGATATCCGGAGGAACACCGGTGGCGAAGGCGGCTTCCTGGACCGACACTGACGCTGAGGCGCGAAAGCTAGGGGAGCAAACGGGATTAGATACCCTTGTAAG
+
GGGGGGGGGGGGGGGGGGGGGGGGGGGGGGGGGGGGGGGGGGGGGGGGGGGGGGGGGGGGGGGGGGGGGGGGGGGGGGGGGGGGGGGGGGGGGGGGGGGGGGGGGGGGGGGGGGGGGGGGGEE@FGGGGCGGGGGGGGGGGGFGGGGGGGGGGGGGGGGGGGGGGGGGGGGGDGGCFGGGGGGGGGEG6CEFGGCEEGGFEDGEEGGF?GGGGG>DBFFFGC;5074)*9<C?,<*?@*<:)
@M00200:205:000000000-AKKM3:1:1101:4941:5644 1:N:0:1
ATTGGGTTTAAAGCGCGCGTAGGCGGCTTTGTAAGTTAGAGGTGAAAGCCCGGAGCTCAACTCCGGAATTGCCTTTAAGACTGCATCGCTTGAATCATGGAGAGGTGATTGGAATTCCGAGTGTAGAGGTGAAATTCGTAGATATTCGGAAGAACACCAGTGGCGAAGGCGACTCACTGGACATGTATTGACGCTGAGGTGCGAAAGCGTGGGGAGCAAACAGGATTAGATACCCGAGTA
+
GGGGGGGGGGGGGGGGGGGGGGGGGGGGGGFGFFFFGGGGGGGGGGGGGGGGGGGGGGGGGGGGGGGGGGGGGGGGGGGGGGGGGGGGGGGGGGGGGGGGGGGEGGGGGGGGGGGGGGGGGFGGGEFGGGGGGGGGGGGGGGGGGGGGGGGGGGGGGGGGGGGGGGGGGGGGGGGGGGGGGGGGGGGGGGGGGGGGGGGGFGGGGGGGGEGGGGFGFFGFFFCFFG*464>FCCC37BFF
@M00200:205:000000000-AKKM3:1:1101:7837:5648 1:N:0:1
ATTGGGTTTAAAGCGCACGTAGGCGGATCATTAAGTCGGGGGTGAAATCCTGGAGCTCAACTCCAGAACTGCCTCCGATACTGGCGATCTCGAGTCCGGGAGAGGTGAGTGGAACTCCGAGTGTAGAGGTGAAATTCGTAGATATTCGGAAGAACACCAGTGGCGAAGGCGGCTCACTGGCCCGGTACTGACGCTGAGGTGCGAAAGCGTGGGGAGCAAACAGGATTAGATACCCTAGTA
+
GGGGGGGGGGGGGGGGGGGGGGGGGGGGGGGGGGGGGGGGGGGGGGGGGGGGGGGGGGGGGGGGGGGGGGGGGGGGGGGGGGGGGGGGGGGGGGGGGGGGGGGGGGGGGGGGGGGGGGGGGGGGGGGGGGGGGGGGGGGGGGGGGGGGGGGGGGGGGGGGGGGEGGGGGGFEGGDFGGGGGGGGGGGDGFGGGGDGGGGFDFEEECDC?CEEGGFGFFGGCCCC0DG7@FBDFFGGFFFF
@M00200:205:000000000-AKKM3:1:1101:8959:5649 1:N:0:1
ATTGGGCGTAAAGCGCGTGTAGGCGGCCCTGCAAGTCGGGTGTGAAATCCCACGGCTCAACCGTGGAAGTGCACTCGAAACTGCAGGGCTAGAGTCCTGGAGAGGAAGGTGGAATGCTTGGTGTAGAGGTGAAATTCGTAGATATCAAGCGGAACACCGGTGGCGAAGGCGGCCTTCTGGACAGTGACTGACGCTGAGACGCGAAAGCGTGGGGAGCAAACAGGATTAGATACCCCCGTA
+
GFGGGGGGGGGGGFGGGEGGGGGGGGGGGGGGGGCF<CGGGGGEGGGGGGGGGGGGGGGGGGGGGGGGCGGGCF,4AF=FGGGCFFGDEGCFGGEFGGGGGGFGGFEFGEFGGG9=A<AFGGG=FGDFGGGGDGGDGGGFGGGGGGGF>,@FFGG>FGGGGGGGGGGGGGGGD**+BEGCGFFGFF<<FGGGGGGGGGCCEDGGECCGC1AEGGFGFGGGGDCG?FGF41:79C673@@E
@M00200:205:000000000-AKKM3:1:1101:10049:5658 1:N:0:1
ATTGGGTTTAAAGCGCGTGTAGGCGGGGCGGCAAGTCGGACGTGAAAGCCCCCGGCTCAACCGGGGAGGGCCGTTGGAAACTGTCGCTCTTGAGGGCCGAAGAGGAGAGTGGAATTCCTGGTGTAGCGGTGAAATGCGTAGAGATCAGGAGGAACACCCATGGCGAAGGCAGCTCTCTGGTCGGCCCCTGACGCTGAGACGCGAAAGCGTGGGGCGCGAACGGGATTAGATACCCCGGGA
+
GGGGGGGGGGFGGGGGGGEGGGGGGGGGGGGDGG?F,?FGGGGGGGFEGGGGGGCFGGF9FEGGGGGGGGGGG>@CFFGGGGGG93@@FFGDGGFGGGGGDCEGGGGGGGGFGF?FGGCGGGGGGFGGGGCGGGGCFGGCFCFGECFGGFGGDFFFFEEGGFFFGGGGGGGC?FFG+A@?@9EGEEEE=F66CEDEEG?FGDECEEC*2:8CGD)735/8)5/<1)05*/)00<<CFB)2
@M00200:205:000000000-AKKM3:1:1101:26286:5693 1:N:0:1
ATTGGGTTTAAAGGGTGCGTAGGTGGGCAGGTAAGTCAGTGGTGAAATCCCCGAGCTTAACTCGGGAACTGCCGTTGATACTATCTGTCTTGAATATCGTGGAGGTAAGCGGAATATGTCATGTAGCGGTGAAATGCTTAGATATGACATAGAACACCCATTGCGAAGGCAGCTTACTACACGATCATTGACACTGAGGCACGAAAGCGTGGGGAGCAAACAGGATTACATACCCCCGTC
+
EFCGFC@FFGGGGAE@CEGGDGGGGGEGDEDGFFGGGCFEFGGGFFFGFDG,@CGGGGGGAFGGD:FFFFGCFEC:FFG,EFFGFGGGGGGGG<FFGCEFDEDFGGDEE9:@FFDFGGEFFGFFFFA>FG@7ED,5CEFA9AAFFGG<DCFDFD?CF7F=FC<FEGGD>@FGEFCFGCEF78CECFGGEC7DEECCA>**;>>EC>DD8E*1=BACD5CDCC67=4:4*/)++8?*.).*
@M00200:205:000000000-AKKM3:1:1101:4505:5717 1:N:0:1
ATTGGGTTTAAAGAGCTCGTAGGCGGCCACTCAAGTCGAACGTGAAAACTCGGGGCTCAACCCCGAGCCCGCGTTCGATACTGGGCGGCTAGAGTCTGGTAGGGGGATCTGGAATTCCTGGTGTAGCGGTGGAATGCGCAGATATCAGGAGGAACACCGGTGGCGAAGGCGGGATCCTGGGCCAGTACTGACGCTGAGGAGCGAAAGCGTGGGGAGCAAACAGGATTAGATACCCGAGTA
+
GGGGGGGGGGGGFGGGGGGGGGGGGGGGGG?GGGGGGGGGGGGGGGGGGGGGGGGGGGGGGGGGGGGGGGGGGGGGGGGGGGGGGGGGGGGGFGGGGGGGGGGGGGDGGGGGGGGGGGGGGGGGGGCGECFGGFGGGGGGGGGGGGGGGGGGGGGGGGGGGGGGG>8<FFGGDCEGGGGGGGGCECCFGGFGGG*A*;CCGGGGEEDGGCEEGG><3:CC<FGF0DGF6*-::<C<0.76
@M00200:205:000000000-AKKM3:1:1101:6194:5720 1:N:0:1
ATTGGGTGTAAAGGGCTCGTAGGTGGCCAACTAAGTCAGACGTGAAATCCCTCGGCTTAACCGGGGAACTGCGTCTGATACTGGATGGCTTGAGTTTGGGAGAGGGATGCGGAATTCCAGGTGTAGCGGTGAAATGCGTAGATATCTGGAGGAACACCGGTGGCGAAGGCGGCATCCTGGACCAACACTGACGCTGAGGAGCGAAAGCCAGGGGAGCAAACGGGATTAGATACCCTAGTAAGA
+
GGGGGGGGGGGGGGGGGGGGGGGGGGGGGGGGGGGGGGGGGGGGGGGGGGGGGGGGGGGGGGGGGGGGGGGGGGGGGGGGGGGGGGGGGGGGGGGGGGGGFGEGGGGGGGGGGGGGGGGGGFGGGGGGGGGGGGGGGGGCCGFGGGFGGGGGDFFGGGGGDGGGGEEGECGGGEGGGDGFCEGG*=;C?*+38:DGGFGGGGGEGGGDFEGGEC<CDFGGGGGG?GFBF?2:@<:*)0@EFA4
@M00200:205:000000000-AKKM3:1:1101:26800:5736 1:N:0:1
ATTGGGCTTAAAGGGTGCGTAGGCGGCCCGTTAAGTCAGCGGTGAAATCCCGGGGCTCAACCCCGGAACTGCCGTTGATACTGGCGGGCTTGAGTTCGGTTAAGGCGGGCGGAAATGGCGGTGTAGCGGTGAAATGCTTAGATACCGCCAAGAACCCCGATTGCGTAGGCAGCTCGCTGAGCCGAAACTGACGCTGAGGCACGAAAGCGTGGGGAGCGAACAGGATTAGATACCCTTTTAAGA
+
GGGGGGG-CFGGGGGGGE@FGGGGGGGGGGGGGGGG9F9FGGGGFGFGCFGGEGGGGGGGGGGGGGGGCGGGGGGGGGGGGGGGGGGG@CGCGGGGGGGGD::CFFGEGGGGGD*@C@EGGGDGGFFC7CEGGB:FGGGGGFGGG?EGEEGF>EGGGGGGGGGCEC5*C?FEG?6CE5CGGFGEEG>::C7+2577*8;=**AC/CDFGGGDGGBDDECG7)8<16>>F@)*2<CC:)79C44
@M00200:205:000000000-AKKM3:1:1101:23067:5746 1:N:0:1
ATTGGGCGTAAAGGGCGCGTAGGCGGCCGGGTAAGTTTGATGTGAAATCCCACGGCTTAACCGTGGAATGGCATCTTATACTGCCCGGCTAGAGTCTGGGAGAGGGAAGTGGAATTCCCGGTGTAGCGGTGAAATGCGTAGATATCGGGAGGAACACCAATGGCGAAGGCGGCTTCCTGGACCAGTACTGACGCTGAGGCGCGAAAGCTAGGGGAGCAAACAGGATTAGATACCCCAGTA
+
GFGGFGF7FFEGFGGEGFGGGGGGGGGG>EEGFFFGFEFEGGGFCFGGGEFEEEGGGGGGGGCFGEGGFCGGCGGGGGGEDG9E8FFDGGGFGFGGGGGC=FDEEC78FAEGGFGGGGCC:FGGACFFFGEFGCFFG@GGG+CFGA<@**>EC3F>FGC,?FFGCF::7C=8EGGFGG9<:FFF*?CFC7EF5:DGG5CC7>=C8ECFF?FG5>3)75CCFGG41FF>?B<FFFCDF@F7
@M00200:205:000000000-AKKM3:1:1101:18353:5758 1:N:0:1
ATTGGGTTTAAAGCGTGTGTAGGCGGCGGCCTAAGTACCTTGTGAAATCCCACGGCTCACCCGTGGAACTGCTCGGTATACTGGGTCGCTTGAGCCACTTAGGGGCTACCGGAACAAATGGTGGAGCGGTGAAATGCGTAGATATCATTTGGAACGCCAATGGTGAAAACAGGTAGCTGGGAGTGTGCTGACGCTGAGACACGAAAGCCAGGGGAGCAAACGGGATTAGATACCCTTGTA
+
GGGGGGGGGGGGGGGGGGGGGGGGGGGGGGGGGGGGGGGGGGGGGGGGGGGGGGGGGGGGGGGGGGGGGGGGGGGGGGGGGGGGGGGGGGGGGGGGGGGGGGGGGGGGGGGGGGGGGGGGGGGGGGGGGGGGGGGGGGGGGGGGGGGGGGGGGGGGGGGGGGGGGGGFGFGDEFGGFFGGGGGGGGGGGGGGGGGGGGGGGGCGGGG5FGFGGGBGFGGGDDEDBGGFFFBC9,<F;5FF
@M00200:205:000000000-AKKM3:1:1101:23986:5769 1:N:0:1
ATTGGGTGTAAAGCGTGCGCAGGCGGTCGTGCAAGCCAGGTGTGAAATCCCCGGGCTTAACCTGGGAACTGCATTTGTGACTGCACGGCTGGAGTGCGGCAGAGGGGGATGGAATTCCGCGTGTAGCAGTGAAATGCGTAGATATGCGGAGGAACACCGATGGCGAAGGCAATCCCCTGGGCCTGCACTGACGCTCATGCACGAAAGCGTGGGGAGCAAACAGGATTAGATACCCGAGTA
+
FDFFGGEFGFCF<FGFGGGGDGCG:FGG@FFGGEG@ECFCGEGE<FGGG,CFCFGGEGGGGGCF6CAEGGAFGFGGGGGGGGGGGGFEFGGGGDGGGGGGGBFG=EBCEGGGGGGGGGGGGGDEDCGF<CBFGGGGGGGGDE,;C@CEGGCE7FG8CEDFG7@CGGCGEGCCFGD:CBECFFGGGGGGGG+<C=3EE7<9?G**1/>4EEE8>C5C3C8+9F6<?FFF?6>*CFGGE@:C
@M00200:205:000000000-AKKM3:1:1101:24404:5782 1:N:0:1
ATTGGGCTTAAAGGGCGCGTAGGCGGCCCTGTAAGTCTTGGGTGAAATCCCTCGGCTCAACCGAGGAATTGCCTTGGATACTGCAGGGCTCGAGGCTGGAAGAGGGCAGTGGAATTCCCGGTGTAGCGGTGAAATGCGTAGATATCGGGAGGAACACCAGTGGCGAAGGCGGCTGCCTGGGCCAGTTCTGACGCTGAGGCGCGAAAGCGTGGGGAGCAAACAGGATTAGATACCCGGGTAAG
+
GGGGGGGGGGGGGGGGGGGGGGGGGGGGGGGGGGGGGGGGGGGGGGGGGGGGGGGGGGGGGGGGGGGGGGGGGGGGGGGGGGGGGGGGGGGGGGGGGGGGGGGGGGGFGDGGGGGGGGGGGGG=FGGGGGGGGGGGGDGGGGGGGGGGGFGGGGGGGGGFGGGGGGGGDGGDGGGGGFGGGFGGEGGGGGGGGG3CGGC=CC=5C?DDE*;EGG:D>EGF<78C2*:8@FAGGGG3>F>EC?
@M00200:205:000000000-AKKM3:1:1101:9190:5786 1:N:0:1
ATTGGGCTTAAAGGGCGTGTAGGCGGTCAGGTAAGTGGAATGTGAAATCCCTCGGCTCACCCGAGGACCTGCATCCCAAACTGCCTGGCTTGAGTATGGGAGAGGATGAGGGAATTCCTGGTGTAGCGGTGAAATGCGTAGATATCAGGAGGAACACCGGTGGCGAAGGCGCTCATCTGGCCCAATACTGACGCTGAGGCGCGAAAGCTAGGGGAGCAAACGGGATTAGATACCCTCGTAAGCT
+
GG<FGGGGGGGGCFGDCF+FFGGGFGGG@FFF9CFGGAFFCFGGFEFFFGGGGC::FEGGFGGGDEGGG@CFFGGGGGGFGGCGGGGGGGGECEFFFGGFFGEG+BFFF<BCCEF8FGGGGG8FFDGGGE:@FGFCFGGGEFFDGCDFF,3@:FF=AC=+@F+B@FE@E7<C*CEGGF;FFBFGG6EE,1=@*A4C5F*:=55CCC<C++2<EEFDEF?FFG8/3)*)0*6:FGF08)8:*2).
@M00200:205:000000000-AKKM3:1:1101:6762:5792 1:N:0:1
ACTGGGCTTAAAGGGTGCGTAGGCGGTTTTGTAAGTCAGTGCTGAAATATCCCGGCTTAACCGGGAGGGTGGCATTGATACTGCAGGACTTGAGTAAAGTTGAGGTAGGCGGAATTGACGGTGTAGCGGTGAAATGCTTAGATATCGTCAAGAACACCGATAGTGTAGACAGCTTACTAAGCTTTAACTGACGCTGAGGCACGAAAGTGTGGGGATCAAACAGGATTAGATACCCCTGTA
+
GGGGGGGGGGGGGGGGGGGFGGGGGGFCGGGGGGGGGGGGGGGGGGGGGGGGGGGGGGGFGGGGGGGGGGGDGGGGGGGFEFGGGGGFGFF?CFFGGGGGGGGGGGGGGGGGGGGGGGGGGGGGGGGGGGGGGGGGGGGGGFGGECFFGFGGGGGGGGGGGGGGGFGFGGFGCFFFGGGGGGGGGGGGGFGGDEDG=FF5CDEGD8DFCG@FEGED5=C?CGGF<*;7@44:C<+<>FFG
@M00200:205:000000000-AKKM3:1:1101:19903:5796 1:N:0:1
ATTGGGCTTAAAGCGCACGCAGGCGGCCCCAAAAGCCCATGGTGAAAGCCCTCGGCCCAACCGAGGGATGCCCATGGGAACTCCGGGGCTCAGAAGACGGGAGAGGCGGATGGAATTTCCGGTGTAGCGGTAAAATGCGTAGATACCGGAAGGAACACCAGTGGCGAAAGCGATCCGCTGGCCCGCTCTTGACGCTCAGGTGCGAAAGCTAGGGTAGCGACCGGGATTAGATACCCTTGTA
+
GGGGGGGGGGGGGGGGGGGGGGGGGGGGGGGGGGGGGGGGGGGGGGGGGGGGGGGGGGGGGGGGGGGGGGGGGGGGGGGGGGGGGGGGGGGGGGGGGGGGGGGGEGGGGGGGGGGGGGGGGGGGGGGGGGFGGGGGGGGGGGGCGBEGGEGGGGGGGGGFGFGGGGGGGGGGG>FGFFCEEGGGGG5CFDGGGGGGGGGGGGGGGGGGGGGGGFFGFGGEGGGGFGD0??AFGFEFF@FCG
@M00200:205:000000000-AKKM3:1:1101:6282:5813 1:N:0:1
ATTGGGCGTAAAGCGCGCGCAGGCGGTCCCGAAAGTCGGACGTGAAAGCTCCCGGCCCAACTGGGAGAGGCCGTTCGAAACTTCGGGACTTGAAGGCGGAAGAGGCAAATGGAATTTCCGGTGTAGCGGTAAAATGCGTAGATACCGGAAGGAACACCAGTGGCGAAAGCGATTTGCTGGTCCGCCCTTGACGCTCAGGCGCGAAAGCTAGGGGAGCGACCGGGATTAGATACCCCAGTA
+
GGGGGGGGGGGGGGGGGGGGGGGGGGDGGGGGGGGGGGGGGGGGGGFFGGGGGGGGGGGGGGFGGGGGGGGGGGGGGGGGGGGGGGGGGGGGGGGGGGGGGGGGGGDGGGDGGCFGGGGDGGGGGGGGGGDGGGGGGGGGGGGGGGGGEGGGGGGGGGGGGGGGGGGGGGGGGGGGGGGFGGFGGGGGG4CFECDGGGGGGGDC88DCGFGGGGFC>EEEDGEG6D4?F*6CEFGFFEFG
@M00200:205:000000000-AKKM3:1:1101:9691:5817 1:N:0:1
ATTGGGTTTAAAGGGCGTGTAGGCGGGATGGCAAGTCGGTCGTGAAATCCTTCGGCCCAACCGAAGAAGTGCGTCCGATACTGCTGTCCTTGAGGGTTGGAGAGGAGACTGGAATTCCCGGTGTAGCGGTGAAATGTGTAGAGATCGGGAGGAACACCGGTGGCGAAGGCGGGTCTCTGGCCAATTCCTGACGCTGAGGCGCGAAAGCGTGGGGAGCAAACGGGATTAGATACCCCCGTA
+
GGGGGGGGGGGGGGGGGGGGGGGGGGGGGGGGGGGGGGGGGGGGGGGGGGGGGGGGGGGGGGGGGGGGGGGGGGGGGGGGGGGGGGGGGGGGGGGGGGGGGGGGGGGFGGGGGFGGGGGGDEEGGGGGGGEFGGGGGGGGGGGGFGGEGG>CGGGGGEEGGGGGCEGGGGGGGEEGGGGFGGGGGGGGGGGGGGGGGGGGGGGGGGDFCGGDDEEGFGFEGCEC6DCBFFFF<8C*8@)/
@M00200:205:000000000-AKKM3:1:1101:19975:5820 1:N:0:1
ATTGGGTGTAAAGGGCGTGTAGGCGGTCAGGTAGGTGGGATGTGAAATGCCCCGGCTCACCCGGGGACCGGCATCCCAAACCGCTTGGCTTGAGTACGGGAGAGGATGAGGGAATTCCTGGTGTAGCGGTGAAATGCGTAGATATCAGGAGGAACACCGGTGGCGAAGGCGCTAATCTGGCCCGATACTGACGCGGAGGCGCGAAAGCTAGGGTAGCGAACAGGATTAGATACCCGCGTAAG
+
GGGGGGGGGGGGGGGGGGGGGGGGGGGGGGGCGGGGGGGGGGGGGGGGGGGFGGGGGGGGGGGGGGGGDG:C>+A,9BFDGFG7F=F+EGG:F<EFGGGDFB7FB8<<,DFBFCFBFFAG<B=F==FGGCFGG99,3>3>F:@CCCAFGFGCG,>>FFGG*FFG7<CG7;<B:*:+<9F28CFGC8*:900<C*)*1C/:*/1:EC3*+0AG5*)1/*:*1)A527>)/64*<F?755>=*,
@M00200:205:000000000-AKKM3:1:1101:24153:5827 1:N:0:1
ATTGGGTTTAAAGCGCGCGCAGGCGGTCCTGAAAGTCGGACGTGAAAGCTCCCGGCCCAACTGGGAGAGGCCGTTCGAAACTTCGGGACTTGAAGGCGGGAGAGGCAAATGGAATTTCCGGTGTAGCGGTAAAATGCGTAGATACCGGAAGGAACACCAGTGGCGAAAGCGATTTGCTGGCCCGCCCTTGACGCTCAGGCGCGAAAGCTAGGGGAGCGACCGGGATTAGATACCCTAGTA
+
GGGGGGGGGGGGGGGGGGGGGGGGGGGGGGGGGGGGGGGGGGGGGGCGGGGGGGDFGGCFEGGGGGGGGGGGGFGGGGFGGGGGGGGGGGGGGGGGGGDE7ECFGGGG?FGGGGGGGGGGG7FFGGGGGCCFGGGGGGGGGGGGGGGGEGGG:C<AFGFFEGGGGDGGGGGGGGFFGGGGGFDCDEEGGGGGGGDGGGG6CDEECGGF@CCFFG3)7EDGDDCG>G<<FFFGGGGGF;@E
@M00200:205:000000000-AKKM3:1:1101:9372:5827 1:N:0:1
ATTGGGCTTAAAGGGCGCGTAGGCGGCCGGGTAAGTTTGATGTGAAATCCCACGGCTTAACCGTGGAATGGCATCTTATACTGCCCGGCTAGAGTCTGGGAGAGGGAAGTGGAATTCCCGGTGTAGCGGTGAAATGCGTAGATATCGGGAGGAACACCAGTGGCGAAGGCGGCTTCCTGGACCAGTACTGACGCTGAGGCGCGAAAGCTAGGGGAGCAAACAGGATTAGATACCCCCGTA
+
GGGGGGGGGGGGGGGGGGGGGGGGGGGGGGGGGGGGGGGGGGGGGGGGGGFGFGGGGCFFGGGGGGGGGGGGGGGGFGGGGGGGGGGGGGGFEGGGGGGGGGGGGCEFGGGGGGGGGFGGGGGGGGGGDGGFFGGGGGGGGGGFGGGGG@FGGGGGGGGGGGCEG>EGGGGGGGGGGGGFGGGGGGGGGCCGGGDDGEFGGG5EGGCGFGCGFCBCEGGGGGFG<GGFFFBGGGGGFFDG
@M00200:205:000000000-AKKM3:1:1101:6911:5842 1:N:0:1
ATTGGGTATAAAGGGAGCGTAGGCGGATAGTTTAGTCAGAGGTGAAAGCCCAGGGCTCAACCTTGGAATTGCCTTTGATACTGGCTATCTTGAGTATGGAAGAGGTATGTGGAACTCCGAGTGTAGAGGTGAAATTCGTAGATATTCGGAAGAACACCAGTGGCGAAGGCGACATACTGGTCTATTACTGACGCTGAGGCTCGAAAGCGTGGGGAGCAAACAGGATTAGCTACCCCTGTA
+
GFFGGG;<F9FE<ECCEGCF@FGGEG7FDGGGGGGE<EEGGGGGGGCFGGGGGGGGFFCFFGGGFFGFGDG9FG@FCF<EFGF88FFG8?FGGGFGGGFGGGCFGGGGFGGGGEEEFGEGGGFFGAFFFGGG<FFG9FGGGGGGGGCDCBEDEG8BFDFCEFFGGGG=+==CGGGF?FFFG9,@ECCA2=FGD*0C*:85:D>>8*:6**6=*58C55?+78CGFGGEF)91<8=C55FC
@M00200:205:000000000-AKKM3:1:1101:27622:5864 1:N:0:1
ATTGGGTTTAAAGAGTTCGTAGGCGGCTTGGAAAGTGGGGTGTGAAAGACCTCGGCTCAACCGAGGAATTGCGCTCCAAACTACCGAGCTTGAGTAGGCTAGAGGTGAGCAGAACTGATGGTGGAGCGGTGAAATGCGTTGATATCATCAGGAATACCGGAGGCGAAGGCGGCTCACTGGGACCTAACTGACGCTGAGGAACGAAAGCTAGGGGAGCAAATGGGATTAGATACCCCAGTA
+
9F9A8FGGCFDFFGFF,-BBFDFGGGGCCGGF;C@,EDEGGGBFDG,EACEF8@FFC:E9CECEGCF8<8=FEGGECFFG,CFFGGGEGGGGGF?BEFF?FDFG<FCFCE?:BB<??E,<=,A:BFFGGGEC93@F,8@EGCF<;FFDFCDE,<@B<<@FCCGDEBCGD8FGD8*<CB@CFGC899BFFFC6CC3A5CDGFF*8>ED*+AC;@E>7>CC?*:CG,752/9):<0<*57)C
@M00200:205:000000000-AKKM3:1:1101:19449:5870 1:N:0:1
ATTGGGTATAAAGGGTGCGTAGGCGGCCTATTAAGTCAGTTCTGAAATATCACGGCTTAACCGGGAGGGTGGGATTGATACTGATGGGCTTGAGTGGAGTCGAGGTAGGCGGAATTGACGGTGTAGCGGTGAAATGCTTAGATATCGTCAAGAACACCGATAGTGTAGACAGCTTACTAGACTTCAACTGACGCTGAGGCACGAAAGTGTGGGGATCAAACAGGATTAGATACCCGTGTA
+
GGGGGGGGGGGGGGGGGGGGGGGGGGGGGGGGGGGGGGGGGGGGGGGGGGGGGGGGGGGGGGGGGDGGGFGGGGGGGGGGGGGGGGGGGGGGGGGGGGGGGGGGGGGGGGGGGGGGGGGGGGGGGGGGGGEDFGFGGGFGGGGGGGGGGGGFGGGGGGGD7FDFFGFGFFGGGGGGFFGGGGDGGGGGGGGGGEGGGGG=7FGEEGGGGFFGFGFGFGFCFF6C0C73?FA7+<FGB:>F
@M00200:205:000000000-AKKM3:1:1101:5106:5870 1:N:0:1
ACTGGGTTTAAAGAGTGCGTAGGCGGTGCCCTAAGTCTGGTGTGAAATCTCCCGGCTCAACCGGGAGGGTGCGCCGGAAACTGGGGTGCTCGAGTGTGGGAGAGGCAGGCGGAATTCCCGGTGTAGCGGTGAAATGCGTAGATATCGGGAGGAACACCCGCGGTGTAGACGGCCTGCTGGACCACTACTGACGCTGATGCACGAAAGCGTGGGGAGCAAACAGGATTAGATACCCCAGTA
+
GEGGGGGGGGGGGGGFGGGGGGGGGGG@FEFGGGGGGGGFGGGGGGGFDDFCGGEGGGGGGGCCFGDGDGGGGGE:CFCFGGGGGGGDGGGGGGGFGGGEGGGGGGCCCFGGD@DFGFFEEGFGGGGGGGGGGGGGGCGGCGGGGG7:CGDGGGGFGG:*<:F8EF@EF<CCEG78A62+*;CE;+<EG4FGECG>E+0+0CFG>EGGEEGGG5@)7:EGCGDFBCC<?FBCEFF537@G
@M00200:205:000000000-AKKM3:1:1101:19763:5883 1:N:0:1
ATTGGGTGTAAAGGGCGCGTAGGCGGGATGGCAAGTCGGTCGTGAAATCCTTCGGCTCAACCGAAGAACGTCGGCCGATACTGCCGTTCTTGAGGGATGCAGAGGAGATTGGAATTCCCGGTGTAGCGGTGAAATGTGTAGAGATCGGGAGGAACACCGGTGGCGAAGGCGGGTCTCTGGGCATCTCCTGACGCTGAGGCGCGAAAGCGTGGGGAGCAAACGGGATTAGATACCCCAGTAAGA
+
GGGGGGGGGGGGGGGGGGGGGGGGGGGGGGGGGGGGGGGGGGGGGGGGGGGGGGGGGGGGGGGGGGGGGGGGGGGGGGGGGGGGGGGGGGGGGGGGGGGGGGGGGGGFGGGGGFGGGGGGGGGGGGGGGGGGGGGGGGGGGGGGGGGGGG>FGGGGGGGGGGGGGGGGGGGEGGGFGGFGGGGGGGGGGGGGGGGGGGGG5DGEECDDE=EGGGED3CFFGGGGFDGFFFFGGGGFFEFGGB2
@M00200:205:000000000-AKKM3:1:1101:7463:5888 1:N:0:1
ATTGGGCGTAAAGGGCTCGTAGGCGGCCCGCTCAGTCAGACGTGAAATCCCTCGGCTTAACCGGGGAATGGCGTCTGATACTGGCGGGCTTGAATCCGGGAGAGGGATGCGGAATTCCAGGTGTAGCGGTGAAATGCGTAGATATCAGGAGGAACACCGGTGGCGAAGGCGGCTTGCTGGGCCTTACCTGACGCTGCGGAGCGAAAGCGTGGGGAGCGAACAGGATTAGATACCCTTGTA
+
GGGGGGGGGGGGGGGGGGGGGGGGGGGGGGGGGGGGGGGGGGGGGGGGGGGGGGGGGGGGGGGGGGGGGGGGGGGGGGGGGGGFGGGGGGGGGGGGGGGGGGGGEGGFEGGGGGGGGGGGGGGGFGGEECFGGGGFGGGGGFFGGGFGGGDEEGGC@F<<:ECGGEGGGGGGGGGGGGGFGGGGDFGGGGGGGEDG85CGGGGCC89FGGGGGGFC3EGGGGFG?FD)962:CFFG<FF9
@M00200:205:000000000-AKKM3:1:1101:7903:5888 1:N:0:1
ACTGGGTTTAAAGGGTGCGTAGGAGGGCAGGTAAGTCAGTGGTGAAATCTCCGAGCTTAACTCGGAAACTGCCGTTGATACTATCTGTCTTGAATCCCGTGGAGATGAGCGGAATATGTCATGTAGCGGTGAAATGCTTAGATATGACATAGAACACCAATTGCGAAGGCAGCTCGTTACACGAAGATTGACTCTGAGGCACGAAAGCGTGGGGATCAAACAGGATTAGATACCCCGGTA
+
GGGGGGGGGGGGGGG<FGGFGGGGGGGGGDECFGGGGGGGFFGGGGGGGFGG7@FGGGGGGGFGFCGGCFFGGGGDGGGGGGFG?FFAFGEFGG9FGGGGCFGGGG9FAAFGGGGDGFDFEEFGGCFGGGGGGFGGGGGGGGGGGFAFFF<<FGGGGGFAF<<BEGEEGFA+>D7C4D<@;F*B8**@A*4EAFGGFF5C;CCGGGGGE:EGG5ADFGG@F<FFFGF@FFEGGGGGDBDG
@M00200:205:000000000-AKKM3:1:1101:21126:5904 1:N:0:1
ATTGGGTGTAAAGGGTGCGTAGGCGGCTTTGTAAGTCAGTGGTGAAATATGGCAGCTCAACTGTCAGGGTGCCATTGATACTGCGGAGCTTGAGTACAGATGAGGTAGGCGGAATTGACGGTGTAGCGGTGAAATGCTTAGATATCGTCAAGAACACCGATAGCGAAGGCAGCTTACTAGGCTGTAACTGACGCTGAGGCACGAAAGTGTGGGGATCAAACAGGATTAGATACCCCTGTA
+
FGGGGGGGGGDCFGGGGGGGGGGGGGGGGGFGGGGGGFGGG?FGFFGFGGGFGGGGGGGFGGGGGDGGGGG:FGGGGGGGGGG9FEFEDGGGFGGFAFFGFFFGGGGGGGGDCFGGGGGGDGFFFFGE>CC@@FEFGGGF,CFBFGDGGFDFCFFFGGGGDGGCGCEG:EGEG?FGGFF;,?D8DCFFGCGGGGGGGGGGD/*;B8<C+++4*3;CFFC7;<CCDGG7FF4DCCFDFFFG
@M00200:205:000000000-AKKM3:1:1101:9147:5907 1:N:0:1
ACTGGGTTTAAAGGGAGCGTAGGCGGATAGTTTAGTCAGAGGTGAAAGCCCAGGGCTCAACCTTGGAATTGCCTTTGATACTGGCTATCTTGAGTATGGAAGAGGTATGTGGAACTCCGAGTGTAGAGGTGAAATTCGTAGATATTCGGAAGAACACCAGTGGCGAAGGCGACATACTGGTCCATTACTGACGCTGAGGCTCGAAAGCGTGGGGAGCAAACAGGATTAGATACCCGAGTA
+
GGGGFGGDEGGGGGEFEGGGGGGGGGEEGGFGFGGGEGGGFGGGGGGGFFGGGGDGGGGGFGGGGGGFG8FCFGGGGGGGGGGGGGGGGFGGFEDFFGGGGDFCCGGEGGGGCGGFGGGGGGGGFG9FGGGFF9FGFGGGGGGGGGGCGDGGGFGGGGGGGGGGEG8>CFECEEGGGFGFGGGCFFGGGGGGGGGGGGGGGGGDFCDGGECDGGFGEGGF4;9*;FG3FA3@FFGGBBFG
@M00200:205:000000000-AKKM3:1:1101:11225:5928 1:N:0:1
ATTGGGTTTAAAGGGCTTGTAGGCGGTTCGTTAAGTCCGGTGTGAAATCTCCCGGCTCAACTGGGAGCGGCCATCGGATACTGGCGAGCTAGAGGTGGGCAGAGGAAGGCGGAATTCCCGGTGTAGCGGTGAAATGCGTAGATATCGGGAGGAACACCAGTGGCGAAGGCGGCCTTCTGGGCCTACCCTGACGCTGAGGAGCGAAAGCGTGGGGAGCAAACCGGATTAGATACCCCGGTACGC
+
GGGCGFFGGFEGFGGGFGGGFGGGGGGGGGGGDF9FFGGGGGGGGFCFGGGGGGGGGGGGGGGGGGGGDGD@FGGGGGDGGGGGGE7FE@EFGFGGGGGGG:BFFFGGGGE:>@@FFCGFDEE:FEFGCGGGGGCFC@:BF*7@ACGDG7CFCFGGG**=CBFGGFEFCEEEG88+:CB@FC=EFF8FDGC8EE3=EGG+*5:ECC)98*;:CG5C@=88CF8D6D<?F@4CD<8C)58E5((
@M00200:205:000000000-AKKM3:1:1101:20899:5929 1:N:0:1
ATTGGGCGTAAAGGGAGCGTAGGCGGACATTTAAGTCAGGGGTGAAATCCCGGGGCTCAACCTCGGAATTGCCTTTGATACTGGGTGTCTTGAGTATGAGAGAGGTGTGTGGAACTCCGAGTGTAGAGGTGAAATTCGTAGATATTCGGAAGAACACCAGTGGCGAAGGCGACACACTGGCTCATTACTGACGCTGAGGCTCGAAAGCGTGGGGAGCAAACAGGATTAGATACCCTCGTA
+
GGGGGGGGGGGGGGGGGGGGGGGGGGGGGGGGGGGGGGGGGGGGGGGGGGGGGGGGGGGGGGGGGGGGGGGGGGGGGGGGGGGGGGGGGGGGGGGGGGGGGGGGGGGGGGGGGGGGGGGGGGGGGGGGGGGGGFFFGFGGGGGGGFGGGGGGGGGGGGGGGGGGGGGGGGGGDEEGGGGGGFFGGGGGGGGFGGDEGGGFGGGGGGCFECEGGG@DEGDGGGGC:GG7?FFGGGGGFFFG
@M00200:205:000000000-AKKM3:1:1101:6713:5933 1:N:0:1
ATTGGGTATAAAGGGCGCGTAGGCGGGATGGCAAGTCGGTCGTGAAATCCTTCGGCCCAACCGAAGAACGTCGGCCGATACTGCCGTTCTTGAGGGATGCAGAGGAGACTGGAATTCCCGGTGTAGCGGTGAAATGTGTAGAGATCGGGAGGAACACCGGTGGCGAAGGCGGGTCTCTGGGCATTCCCTGACGCTGAGGCGCGAAAGCGTGGGGAGCAAACGGGATTAGATACCCTCGTA
+
GGGGGGGGGGGGGGGGGGGGGGGGGGGGGGGGGGGGGGGGGGGGGGGGGGGGGGGGGGGGGGGGGGGGGGGGGGDGGGGGGGGGGGGGGGGGGGGGGGGGGGGGGGDFFFGGGGGGGGGGGGGGGGGGGGGGGGGGGGGGGGGGGFGFGGDGGGCFGGGGGGGFGGGGGGGEG8E>ECGGGFGGGGDGGC7CECGGEGGGEGGGGGDGGCGGGGFGFGGGGGGGBGG?FFFGDGGGFFFE
@M00200:205:000000000-AKKM3:1:1101:18350:5942 1:N:0:1
ATTGGGCTTAAAGGGCGCGTAGGCGGCCGCCTAAGTCAGACGTGAAATCCCTCGGCTCAACCGGGGAACTGCGTCTGATACTGGGTGGCTTGAATCCGGGAGAGGGATGCGGAATTCCAGGTGTAGCGGTGAAATGCGTAGATATCTGGAGGAACACCGGTGGCGAAGGCGGCATCCTGGACCGGCATTGACGCTGAGGCGCGAAAGCCAGGGGAGCAAACGGGATTAGATACCCCTGTA
+
FGGGGDFGGGF@FGGGEGGGGDG<FEGGGGGBFFGGGGDFGGGEFGGGGGG8C@EFGGGGFDFGGGGE<FFGECF:FGGGGGGEFGGGGGCFFFGFFGGGGEEGGGEDGDGGFGGGGFG9DEGGGGGGGGG7FE9FFGGGEE9F;<F@GFFDGGGGFEG>CGGD8*BFEDCBEC>?C6@CFGGDCGGECF7<ECG=?>=CGGGCEEGGGFFEGG>DEG?FC78<?C93@=ADGGGC55?C
@M00200:205:000000000-AKKM3:1:1101:23407:5946 1:N:0:1
ATTGGGTTTAAAGGGCGCGTAGGCGGCTTCTCACGCGTGCGGTGAAAGCTCGGGGCTTAACTCCGAGTCTGCCGTGCGAACGGGGAGGCTTGAGTCTGGTAGAGGTCGATGGAATTCCGGGTGTAGCGGTGGAATGCGTAGAGATCCGGAAGAACACCGGTGGCGAAGGCGGTCGACTGGGCCAGTACTGACGCTGAGGCGCGACAGCGTGGGGAGCAAACAGGATTAGCTACCCCCGTA
+
@FGFGGGGGGGGGGGGGGEFGGGGGGGGGGGGGGGGGGGGGGGE@AFGFGGGGGGGGGFGGGGGGGGFGGGGGGGGGGGEFGGGG7FEFFCGFGFGGGGFFDFGGGGGGGGGGFGGGDGEGGGGFGGGGGGGFGGGGGG7BCFFGGGGGGGGGGGGGGGEFDDFGC:FGGDGGGGDGEEG5@FGFFFGGGFGCE35C>E55CGEGGD:EGCEGG3D@GG+9CFGBGG<=4)2:@:FFFF5
@M00200:205:000000000-AKKM3:1:1101:6855:5949 1:N:0:1
ACTGGGTTTAAAGGGCGCGTAGGCGGCCTGGTAAGTAGGGGGTGAAATCCTGCGGCTTAACCGCAGGGCTGCCTTCTAAACTGTCAGGCTTGAGCACGGTAGAGGCAGATGGAATTCCCGGTGTAGCGGTGGAATGCGTAGAGATCGGGAAGAACATCAGTGGCGAAGGCGGTCTGCTGGGCCGTTGCTGACGCTGAGGCGCGACAGCGTGGGGAGCAAACAGGATTAGATACCCTAGTA
+
GGGGGG9FGEGGGGGGGGGGGGCFGGGEGFG<EFFGGGGGGGGGGGGGGGGGGGGGGGGGGGGGGGGGGGGGGGGGGGGGGGFFGGGGGGFEFGGFGGG<FCFGGGGGGGGGGGGGGGGGGGGGGGGGG@@FGGDGGGFGEGG>,>FGGEFFFGFGGGD:FGGGGGGGGGEGG5EFEFGGG*88:8?EGGGAE=5EEEG5EDGGGGG:EEGGG>5CB:C6>>64147)=FAGGC<4)799
@M00200:205:000000000-AKKM3:1:1101:22691:5964 1:N:0:1
ATTGGGTTTAAAGAGCTCGTAGGCGGTTTGGCAAGTCGGGTGTGAAAACTCCGGGCTCAACTCGGAGAGGCCATTCGATACTGCCATGACTAGAGTCCGGTAGGGGAGCGCGGAATTCCTGGTGTAGCGGTGAAATGCGCAGATATCAGGAGGAACACCGGTGGCGAAGGCGGCGCTCTGGGCCGGTACTGACGCTGAGGAGCGAAAGCGTGGGGAGCGAACAGGATTAGATACCCCCGTA
+
FGGGGGGGGGGGGGGGGGGGGGGGGGGGGGDGGGGGGGGEGGGGGGGGGDFGGGGGGGGGGGGGGGGG>CGGGGGGGGGGGGGGGGGEFGFGFGGGGGGGGGGGGGGGGGGGGGGGGEGGGGGGGGGGGGGGGGGGGGGGGGGGGGGGDGGGEGEGG:FCEGGECECFGGGGGGGG>EFGCFCFGEEEEGGFFGCEGGFFFDGGGCDGGGEEDD@GFGGE<<=C<D*4674CCC<9>5:EG
@M00200:205:000000000-AKKM3:1:1101:24573:5985 1:N:0:1
ATTGGGTGTAAAGGGTGCGTAGGCGGCCTATTAAGTCAGTGCTGAAATATCCCGGCTTAACCGGGAGGGTGGCATTGATACTGATGGGCTAGAGTACAGATGAGGTAGGCGGAATTGACGGTGTAGCGGTGAAATGCTTAGATATCGTCAAGAACACCTATAGCGAAGGCAGCTTACTAGGCTGTAACTGACGCTGAGGCACGAAAGTGTGGGGATCAAACAGGATTAGATACCCTGGTA
+
GGGGGGGGGGGGGGGGGGGGGGGGGGGGGGGGGGGGGGGGGGGGGGGGGGGGGGGGGGGGGGGGGGGGGGGGGGGGGGGGGGGGGGFGGGGGGGGGGGGGGGGDFGGGGGGGGGGGGGGGGGGGGGGGGGGGGGGGGGGGGGGGGGDFGGGFDEFGGCEFGGGGGGGGGCGEGGGGGGGCG?FGG?EGGGGGGGGGGGFFGGGGEGGGF?CCEGAGFGGGGGFGFGC<FFBF@C87>))+
@M00200:205:000000000-AKKM3:1:1101:10623:5987 1:N:0:1
ACTGGGTATAAAGGGCGCGTAGGCGGATGGTCAAGTCGAGGGTGAAATCCCCCAGCTCAACTGGGGAACTGCCTCCGATACTGACGGTCTCGAGTAAGGTAGGGGCGTGCGGAACTGATGGTGGAGCGGTGAAATGTGTTGATATCATCAGGAACTCCGGTGGCGAAAGCGGCACGCTGGACCTTCACTGACGCTGAGGCGCGAAAGCCAGGGGAGCAAACGGGATTAGATACCCCAGTA
+
GGGGGGGGGGGGFGGGGGGGGGGGGGGGGGGGFGGGGGGGGGGGGGGGGGGGGGGGGGGFGGGGGGGGGGGGGGFGGGGGGGGGGGEGGGGGGGGGGGGGGGGGGGGGGGGGDGGGFGCFFEGG?EGGGEDFGFGGGGGFFGGGGGCCFGGGGGGGGGGGGGGGGGGGGGGEGGGGGGGGGGGGCFGGGGFFGDDGGFFCEGGGGGGGFGGFEGFGFGGGGGGGBGGFF=4CGCC5B3)3
@M00200:205:000000000-AKKM3:1:1101:13108:5992 1:N:0:1
ACTGGGTTTAAAGGGTGCGTAGGTGGCTGTTTAAGTCAGTGGTGAAATACGGTTGCTCAACAATCGAGGTGCCATTGATACTGAATAGCTTGAAATAATTGGAGGCTGCCGGAATGGATGGTGTAGCGGTGAAATGCATAGATATCATCCAGAACACCGATTGCGAAGGCAGGTGGCTACGATTTGTTTGACACTGAGGCACGAAAGCATGGGGAGCAAACAGGATTAGATACCCTTGTA
+
FGGGGGGGGGGGGGGGGGGGGGGGGGGGGGGGGGGGGGGGGGGGEFEGGGGGGGGGGGG9FEGGGGGGGGGGGGGGGGGGGGGGGGGGGGGGGGGGEGGGGGGFGGGGGGGGGGGGGGGGFFFGFGGGGGGGGGGGGGGGGGGGGGGGG9FFGGGGGGGGGGGGGEGECGGGGGGGGFFFECGGGFFDGGGGDGGGGGGFEGGGGGGGGCCGGB4D>FGGGDG4:DF@FFEGFFGGA5C9
@M00200:205:000000000-AKKM3:1:1101:22884:5992 1:N:0:1
ATTGGGCTTAAAGTGCACGCAGGCGGCTTCGAAAGCCCATGGTGAAAGCCCTCGGCCCAACCGAGGGATGCCCATGGGAACTCCGGAGCTCAGAAGACGGGAGAGGCGGATGGAATTTCCGGTGTAGCGGTAAAATGCGTAGATACCGGAAGGAACACCAGTGGCGAAAGCGATCCGCTGGCCCGCTCTTGACGCTCAGGTGCGAAAGCTAGGGTAGCGACCGGGATTAGATACCCCTGTA
+
GGGGGGGGGFGGGGGGGGGGGDGG@FFGGGGGGGGGGGGGGGGGGFGGGGGGGGGGGGGGGGGGGGGGGDGGGGGGGGGGGGGGGGGGGGGGGGGGGGGGG7FCFGGGGGGGGGGGGGGGGGFGGGGGGGG@GGGGGGGGDGGGGGGGGGG7FGGGGGGGGG9EB:7FFGGDGFGEFGGGGGGGGGEDGFGGGGGGCCFGCFGCDCCGGG7@CCFFEFGGG3*91<)446:7CFGC5>>G7
@M00200:205:000000000-AKKM3:1:1101:23481:6000 1:N:0:1
ACTGGGTATAAAGCGCACGTAGGCGGCTTTGTAAGTTAGAGGTGAAAGCCCGGGGCTCAACTCCGGAACTGCCTTTAAGACTGCATCGCTTGAATCCAGGAGAGGTGAGTGGAATTCCGAGTGTAGAGGTGAAATTCGTAGATATTCGGAAGAACACCAGTGGCGAAGGCGGCTCACTGGACTGGTATTGACGCTGAGGTGCGAAAGCGTGGGGAGCAAACAGGATTAGATACCCGAGTA
+
GGGGGGG9FFFEGGGGGGGGGGGGGGGGGGDGGGGGFGGGGGGGEGFFGEGDGGGGGFAEG<FAGEFGCGGGGGGGEGCFGGG8FCGGGGGGGGGGFGGFGGFGGGCEF?FGGFGGDFCBCFGGGGGGFGGGGGGGG+AEGGGGGCFGG>GGGGGGGGDFFGGGGGGDDG>CEEC@GGCFCGGGG??FCCFGEGGGGFF0/;*3:EDFGEE7CEECEFC?FGFFFFGFF42:FGG9:5;G
@M00200:205:000000000-AKKM3:1:1101:18894:6003 1:N:0:1
ATTGGGTTTAAAGTGTGCGCAGGTGGCCTCGCAAGTCGAGTGTGAAATCCCCGGGCTTAACTTGGGAATTGCGCTCGAAACTACGGGGCTCGAGTGTGGCAGAGGGAGGTGGAATTCCACGTGTAGCGGTGAAATGCGTAGAGATGTGGAGGAACACCAATGGCGAAGGCAGCCTCCTGGGCCAACACTGACGCTCATGCACGAAAGCGTGGGGAGCAAACAGGATTAGATACCCCAGTA
+
EGGGGGGGGCGGGGF@FFCEGGGGGGFGGGGGGGGCF>F7<FGGGGGGGGGGGGGGGFGGGEGFGGCEEFGGGGGG@FEGGGGGGD=:FGGGGG?DFEECFGGGGGDGDGGGGGGGGGGGG>FGGGGGGGGFGDFGGGGGGDGFEBFGGGGGGGGGGGGFEDFGGGGGGGGGGGGGGGGGGGG52*6AFGGFCGGDCCFF6>FEE8CGGGGFDE>DFGFGGGGGF:*47BAGGGG3@>@?
@M00200:205:000000000-AKKM3:1:1101:10570:6008 1:N:0:1
ATTGGGTATAAAGCGCGCGCAGGTGGTTCCTTAAGTCTGATGTGAAAGCCCCCGGCTCAACCGGGGAGGGTCATTGGAAACTGGGGAACTTGAGTGCAGAAGAGGATAGTGGAATTCCAAGTGTAGCGGTGAAATGCGTAGAGATTTGGAGGAACACCAGTGGCGAAGGCGACTGTCTGGTCTGTAACTGACACTGAGGCGCGAAAGCGTGGGGAGCAAACAGGATTAGATACCCGCGTC
+
6EGDGFGGGGGGFFGFGGEGGGGCFGGGGGGC,CFGG@<CFGFGDDEFGGFEGECFEFECFGGDGGGGGGEGCF<?FGGGGGCGGG+BFF9FF@??FFGC@F<=FF89=8E8EFEFFF9B?CD?@FGDGFGG<E9DF7FEFGGFFGGDFGFDGGGGGGGGGG@EG7EFFCFEG*42BF9FCEGF;B;@CCFC66<E78CCCDGDBC<CE5;EEG>G>E8<FFF7?GC,7B>*CFDD).0*
@M00200:205:000000000-AKKM3:1:1101:26481:6016 1:N:0:1
ATTGGGTATAAAGGGTGCGTAGGTGGGTCTGTAAGTCAGTGGTGAAATCTCCAAGCTTAACTTGGAAACTGCCGTTGATACTATAGATCTTGAATGTTGTGGCGGTGAGCGGAATATGTCATGTAGCGGTGAAATGCTTAGATATGACATAGAACACCAATTGCGAAGGCAGCTCACTACACAAATATTGACACTGAGGCACGAAAGCGTGGGGATCAAACAGGATTAGATACCCCAGTA
+
6CFGAEG<FEDFGDEFGGG;CFCE<FB6CCEC6CFEG,EFD@GFGGGGGGGFG@FDFE9@EEFGFFC6EFGGCGGGG?FGGGD<F,6C<FFGGFGGGDGEEF,7+@=7FFEDEEG9FGF<CFEFDFFFGGC@F9FGGGGGGGGGCDEFFF,,F<FCFGGGGGGGC7C@CFG8EF=9E9DA8D3+3@;C:9AD7E>FGFFG1@*BCGC4EECECE;CAC678FFGFGF@AFEF9,?FA:6E
@M00200:205:000000000-AKKM3:1:1101:25486:6029 1:N:0:1
ATTGGGTTTAAAGTGTGCGTAGGCGGCCTATTAAGTCAGTTCTGAAATATCCCGGCTTAACCGGGAGGGTGGGATTGATACTGATGGGCTTGAGTGGAGTCGAGGTAGGCGGAATTGACGGTGTAGCGGTGAAATGCTTAGATATCGTCAAGAACACCGATAGTGTAGACAGCTTACTAGACTTCAACTGACGCTGAGGCACGAAAGTGTGGGGATCAAACAGGATTAGATACCCGAGTA
+
GGGGGGGGGGGGGGGGGGGGGGGGGGGGGGGGGGGGGGGGGGGGGGGGGGGGGGGGGGEGGGGGGGGGGFGGGFGGGGGGGGGGGGGGGGGGGGGGFDFGGGGGGGGGGGGGDGGGGGGGGGGGGGGGGGGGGGGGGGGGGGGGGGGGGGGGGGGGGGGGGGGGGGG@FGFGGGFGGGGGCCGGGG;;CGGG5EDGE>FGGGGDGGGGGGGGGGEGAFFFDGGGBDD?FFAFF6CD3@FG
@M00200:205:000000000-AKKM3:1:1101:15447:6047 1:N:0:1
ACTGGGCTTAAAGGGCGCGTAGGCGGGTCTTCAAGTCGGGGGTGAAATCGTTCGGCCCAACCGGACAAGGGCTTCCGATACTGGAGATCTCGAGGGAGGTAGGGGTCGGGGGAACTGGTGGTGGAGCGGTGAAATGCGTAGATATCACTAGGAACGCCGGTGGCGAAAGCGCCCGACTGGACCTCTTCTGACGCTGAGGCGCGAAAGCCAGGGGAGCAAACGGGATTAGATACCCCCGTA
+
GGGGGGGGGGGFGGGGGGGGGGGGGGGGGGGGFGGGGGGGGGGGGGGGGGGGGGGGGGGGGGGGDGGGGGGGGGGGGGGGGGGGGGGGGGGGGGGGCGGGGGGGGGGGGGGGGGGGGGGGGGGGGGGGGGGGGGGGGGGGGGGGGGGGGGGGGGGGGGGDGGGGGGG88FGGGGGGGGGFGGGGGGGGGGCGEG3CCGGGGGDGGCDFGFFGGGFGD7FCFGEGFDGFFFAGGGFGEDFG
@M00200:205:000000000-AKKM3:1:1101:9565:6060 1:N:0:1
ATTGGGTATAAAGAGCTCGTAGGCGGCTCGGTTAGTCGGACGTGAAATTCCAGGGCTCAACCCTGGGACGCCGTTCGATACTGCTGGGCTTGAGGCCGGTAGGGGGATCTGGAATTCCTGGTGTAGCGGTGAAATGCGCAGATATCAGGAGGAACACCGGTGGCGAAGGCGGGATCCTGGGCCGGACCTGACGCTGAGGAGCGAACGCTGGGGGAGCGAACAGGATTAGCTACCCGGGTA
+
GGGGGGGCGGFGGFGGGGGGGGGGGGGGGGEGGFFFGGGEGCGGDDEFGGGGGGGGGGG@FGGFFGGGGGGGGGGGGDGGGGGGGGFEGGGGGGGGGGGGEGGGGGGGGGGGGGFGGGGGGGGGGGGGGGGGGGGGGGGCGCFGGGGGGGGGGAF8FF@FFGGGGG7FEGDEG88F6@FCFGGGGGEEGG*ACGGCEGGGDGDGG*9DGDCCGG@D<EE59CFF:FGFF)6*<8C)7;>5
@M00200:205:000000000-AKKM3:1:1101:17970:6078 1:N:0:1
ACTGGGTTTAAAGGGAGCGTAGGCGGATAGTTTAGTCAGAGGTGAAAGCCCAGGGCTCAACCTTGGAATTGCCTTTGATACTGGCTATCTTGAGTATGGAAGAGGTATGTGGAACTCCGAGTGTAGAGGTGAAATTCGTAGATATTCGGAAGAACACCAGTGGCGAAGGCGACATACTGGTCCATTACTGACGCTGAGGCTCGAAAGCGTGGGGAGCAAACAGGATTAGATACCCTTGTA
+
GGGGGGGGGGGGGGGGGGGGGGGGGGGGGGGGGGGGGGGGGGGGGGGGGGGGGGGGGGGGGGGGGGGGGGGGGGGGGGGGGGGGGGGGGGGGGGGGGGGGGGGGGGGGGGGGGGGGGGGGGGGGGGGGGGGGGGGGCGGGGGGGGGGGGEGGGGGGGGGGGGGGGGGEGGGGGGGGGGGGGGGGGGGGG>GGGGGGGGGGGGGGCGGGGCEGGGEGFGGGGGGGFCGFF@?CFFFF4AFF
@M00200:205:000000000-AKKM3:1:1101:26244:6108 1:N:0:1
ATTGGGTTTAAAGGGTTCGTAGGTGGCCTGCTAAGTCAGACGTGAAATCCCTCAGCTTAACTGGGGAACTGCGTCTGAGACTGGCGGGCTTGAGGACAGGAGAGGAACGCGGAATTCCAGGTGTAGCGGTGAAATGCGTAGATATCTGGAGGAACACCGGTGGCGAAGGCGGCGTTCTGGACTGTTTCTGACACTGAGGAACGAAAGCCAGGGGAGCAAACGGGATTAGATACCCGCGTA
+
CFGGGGGGGFGGGGGGGGGGGGGGGGGGGGGGGGGGGGGGGGGGGGGGGGGGGGGGGGGGGGGGGGGGGGGGGGGGGFGGGGGGGGDGGGGGGGGGGGGGGGFGGGGGGGGGGGGGGGGGGG?FCFGGGGGGGGGGGGG7EDFFGGGCFGGDGGGGGGGGGGGGGGDGGGGGGGE7*;FGDFFGGGGGGG7FFFGGGGGGFGGGGGGGGGGGGGFGFG8+CDGG:D4<F?):<CFDFFEG
@M00200:205:000000000-AKKM3:1:1101:6669:6124 1:N:0:1
ACTGGGCTTAAAGGGTGCGTAGGCGGCCTATTAAGTCAGTTCTGAAATATCCCGGCTTAACCGGGAGGGTGGGATTGATACTGATGGGCTTGAGTGGCATCGAGGTAGGCGGAATTGACGGTGTAGCGGTGAAATGCTTAGATATCGTCAAGAACACCGATAGTGTAGACAGCTTACTAGACTTCAACTGACGCTGAGGCACGAAAGTGTGGGGATCAAACAGGATTAGATACCCCAGTA
+
GFGGGGGGGGGGGGGFGGGGGGGGGGGGGGGG<FGF9@FFFEGFEFFGEGFGGGGGCFCEEFE:FCFFGFFFC<FECAFAFDE<<FFGGGGGEAEED+BFF7BFC?FGFGCDCFGGGGGGGCG>=FD:FGG?FG<FCFG,@@EGGGGCCFFGD@C8FE:C7:CFDGGDFC,:CGFGF9F;CFGDGFGGE49F=ECEGGG5CGGCC8DDCF9<FEE3>C@964@FB4F?F6<C7CEFF5FF
@M00200:205:000000000-AKKM3:1:1101:17620:6144 1:N:0:1
ATTGGGCGCAAAGAGTGCGTAGGCGGTTTTCTAAGTTTGGTGTGAAATCTCCCGGCTTAACTGGGAGGGTGCGCCGAAGACTGGAAGGCTAGAGTATGGGAGAGGTAAGCGGAATTCCTGGTGTAGCGGTGAAATGCGTAGATATCAGGAGGAACACCTGCGGTGTAGACGGCTTACTGGACCATAACTGACGCTGAGGCACGAAAGCGTGGGTAGCAAACAGGATTAGATACCCTTGTA
+
GEGGGGGGEEGGGGGGGGGGGGGGGGGGGFGGGGGGGGGDECFGGGGFGGGGGGGGGGGGGGGGGGGGGGGGGGGGGGGGGGGGGGCEGGGGGGGGGGGGGCEFEGDFFFFGC7FGGGGGFGGGGFD=CFDGFGGGGGGCFGGFGGGGGGGGDGGGGGGGGGGGGGFFGGDDGEGGGGFGGGFGGCFGGGCGGGDGGGGGGGEGE*8FGGDGCEFGFGFCFCEC?4C??4ADFGGGF@F9
@M00200:205:000000000-AKKM3:1:1101:14493:6146 1:N:0:1
ATTGGGTTTAAAGGGTGCGTAGGCGGCCCTGTAAGTCAGTGCTGAAATATCCCAGCTTAACTGGGAGGGTGGCATTGATACTGCGGGGCTAGAGTACAGATGAGGTAGGCGGAATTGACGGTGTAGCGGTGAAATGCTTAGATATCGTCAAGAACACCTATAGCGAAGGCAGCTTACTAGGCTGTAACTGACGCTGAGGCACGAAAGTGTGGGGATCAAACAGGATTAGATACCCCTGTAAGA
+
GGGGGGGGGGFGGGGGGGGGGGGGGGGGGGGGGGGGFFGGGGGGGGGGGGGGGGGGGGGGGGGGGGGGGGGDGGGGGGGGGGGGGGGGGGGGGGEFGGGGGGGGGGGGGGGGGGGGGGGGGFFGGGGGGGGGFGCEGGGGFGGGGGGGGGGGGGGGGGGGFGGE@FGCEFGGGCGGGFFCGGGGGGGGGGGGGGGG=CFGGGGGEGGGGGFCFGBD>GF7CFFGFGF24F4FEGGGFFFGG2<
@M00200:205:000000000-AKKM3:1:1101:11273:6152 1:N:0:1
ATTGGGTTTAAAGTGCGCGCAGGCGGTCTCGAAAGTCCACGGTGAAAGCTCCCGGCCCAACTGGGAGAGGCCCGTGGAAACTTCGAGACTTGAAGGCGGGAGAGGCAAATGGAATTTCCGGTGTAGCGGTAAAATGCGTAGATACCGGAAGGAACACCAGTGGCGAAGGCGATTTGCTGGCCCGCACTTGACGCTCAGGCGCGAAAGCTAGGGTAGCGCCCGGGATTAGCTACCCGAGTA
+
GGGGGGGGGFGFGGGGGGGGEGGGGGGGGGGFEFGGGGGGGGGFGGGGGGGGGGGGGGGFGGGGGGGGGGGGGGGGGGGGFGGGGGGFGGGGGGGGGGGGGGGEGGGGGGGGGGGGGGGGGEGGGGGGGGGGGGGGGGGGGGG;CGGGGGGGGGG@EGEBCFGCCFGGGGGGGGFGCFGGGGGGGDEGGF?FEGDG5FGGGGEDC5DGFGCGGG;5?C5CDCEG><C</).0<@F3>EFC
@M00200:205:000000000-AKKM3:1:1101:6478:6202 1:N:0:1
ACTGGGTTTAAAGGGCGCGTAGGCGGGTGCTCAAGTCCGTGGTGAAATCCTCCGGCTCAACCGGAGAACTGCCTCGGATACTGGGTGCCTCGAGGGTGGTAGGGGTATGCGGAACTATCGGTGGAGCGGTGAAATGCGTTGATATCGATAGGCACTCCGGTGGCTAAGGCGGCATCCTGGACCACCTCTGCCGCCGAGGCGCGAACGCCAGGGGCGCCAACGGGCCTACCTACCCTACTACGCC
+
GGGGGGGGGGGGGGGGGGGGGGGGGGGGGGGGGGGGGGGGGGGGGGGGGGGGGGGGGGGGGGGGGGGGGGGGGBFEGGGBFGGGGGGGGGGGEGGGEFGGGGGGGGGGGGGGGGGGGGGGGGEEBFGGGGGGGGF,@:>><FC,@FE@C:CF,7CFFFD:1<:C8,+7+?<*=*1+?92+*2;*A**;<*+<*:)*/:*:>D5***)9C*///*))0***1//*()1,)7)*<CE*7)*+*((-
@M00200:205:000000000-AKKM3:1:1101:19896:6270 1:N:0:1
ATTGGGCTTAAAGGGTGCGTAGGCGGCCAGGTAAGTCAGGAGTGAAAGTTTGCGGCTCAACCGTAAAATTGCTTTTGATACTGCCAGGCTAGAATTAGGATGAGGTCAGCGGAATGTGGCATGTAGCGGTGAAATGCATAGATATGCCATAGAACACCAATTGCGAAGGCAGCTGGCTAGACCTGGATTGACGCTGAGGCACGAAAGCGTGGGGAGCGAACAGGATTAGATACCCTAGTA
+
GGGGGGGGGGGGGGGGGGGGGGGGGGGGGGGGGGGGGGGGGGGGGGGGGGGGGGGGGGGGGGGGGGGGGGGGGGGGGGGGGGGGGGGGGGGGGGGGGGGGGGGGGGGGGGGGGGGGGGGGGGGGGGGGGGGGGGGGGGGGGGGGGGGGGGGGGGGGGGGGGGGGGGGGGGGGGGGFGGFGGGGGGGGGGGGGGGGGGGGGGGGGCEDGGEGGGGFGFGGG<DGG?GGDFFBGCEGGFFFG
@M00200:205:000000000-AKKM3:1:1101:27873:6283 1:N:0:1
ACTGGGTTTAAAGGGTGCGTAGGCGGCCTATTAAGTCAGTTCTGAAATATCCCGGCTTAACCGGGAGGGTGGGATTGATACTGATGGGCTTGAGTGGAATCGAGGTAGGCGGAATTGACGGTGTAGCGGTGAAATGCTTAGATATCGTCAAGAACACCGATAGTGTAGACAGCTTACTAGACTTCAACTGACGCTGAGGCACGAAAGTGTGGGGATCAAACAGGATTAGATACCCCTGTA
+
GGGGGGGGGGGGGGGGGGGGGGGGGGGGGGGGGGGGGGGEEGGGGGGGGGGGGGGGGGGGGFGGGGGGGEGGEGGGGFGGGFGF?FGFGGGGGGGGGGGGGFGGGGGCGDEFG@FGGGGGGGGGGACFGGGGFGEFGFGGGGGGGC7FFGD9<FGGGGGGGGGBFFGDFGGCGCGGGGGGG9FGG;ECGGGFEEDEEF=C=CGG5CC1><?<BC5CFF+<FCGGFG78?F<FC,:*7@FG
@M00200:205:000000000-AKKM3:1:1101:19328:6292 1:N:0:1
ATTGGGTTTAAAGCGCGCGCAGGCGGTCCTGAAAGTCGAGCGTGAAAGCTCCCGGCCCAACTGGGAGAGGCCGTTCGAAACTTCAGGACTTGAAGACGGGAGAGGCAAATGGAATTTCCGGTGTAGCGGTAAAATGCGTAGATACCGGAAGGAACACCAGTGGCGAAAGCGATTTGCTGGCCCGTCCTTGACGCTCAGGCGCGAAAGCTAGGGGAGCGACCGGGATTAGATACCCCCGTA
+
GGGGGGGGGGGGGGGGGGGGGGGGGGGGGGGGGGGGGGGGGGGGGGGGGGGGGGGGGGGGGGGGGGGGGGGGGGGGGGGGGGGGGGGGGGGGGGGGGGGGGGGGGGGDFGGFGGGGGGGGGGGGGGGGGFEGGGGGGEGGGGGGGGGGGCGGGGGGGGGGGGGGGGGGGGGGGGGDGGGGG5:EGGGGGFCCEG<EGGGGGGCCCC5C0?FGGGBGDGGGGGGDBGG2*047<8CC>D>C
@M00200:205:000000000-AKKM3:1:1101:13955:6301 1:N:0:1
ATTGGGTTTAAAGCGAGCGCAGGTGGTTTAATAAGTCTGATGTAAAAGGCAGTGGCTCAACCATTGTGTGCATTGGAAACTGTTAGACTTGAGTGCAGTAGAGGAGAGTGGAATTCCATGTGTAGCGGTGAAATGCGTAGATATATGGAGGAACACCGGTGGCGAAAGCGGCTCTCTGGACTGTAACTGACACTGAGGCTCGAAAGCGTGGGTAGCAAACAGGATTAGATACCCCCGTAGGACG
+
GFGFFGCFEGGFGGGGGGDGGGGGGGFGGGGGFGGGGGGGGGGCFGGGGGFGGGGGGCF@EGGGGFGGGGGGGGFC@FGGFGGFGFDGGGGFGFGFFDFGGCFD8FFEGGGFCFFGGGGG?<F<BFGCGGDG<FFGGGC@4E?AFEFAAFFCFGGGDG7CFCF+@>+@>77ECCBFFFGGBFCFDEGGGGGGGGGGGDGGGGGF>>D5CCGCFGEGB?:AFGCF3>D87AEFF<CG3>B*:4)(
@M00200:205:000000000-AKKM3:1:1101:22136:6319 1:N:0:1
ACTGGGCGTAAAGGGAGCGTAGGCGGATAGTTTAGTCAGAGGTGAAAGCCCAGGGTTCAACCTTGGAATTGCCTTTGATACTGGCTATCTTGAGTATGGAAGAGGTATGTGGAACTCCGAGTGTAGAGGTGAAATTCGTAGATATTCGGAAGAACACCAGTGGCGAAGGCGACATACTGGTCCATTACTGACGCTGAGGCTCGAAAGCGTGGGGAGCAAACAGGATTAGATACCCTTGTA
+
GGGGGGFGFGGGGGGGGGGGGGGGGGGGGGGGGGGGFFGGGGGGGGGGGGGGGGGGGGFFGGGGGGFGGGGGGGGGGGGGGGGGGGGGGGGGGGGGGGGGGGGGGGGGGGGGGGGGGGGGGGGGFGGGGGGGGGGGGGGGGGGGGGGGGGGGCFGFGGGGFGGGC@EGGGGGGGGGGGGGGBFGGGGGFFGGGGGGGGGGGGGE?:DGCCCEGDBGFGFFCFGFDGG8FF?FCGGF;;AG
@M00200:205:000000000-AKKM3:1:1101:27213:6335 1:N:0:1
ACTGGGTTTAAAGGGTGCGTAGGCGGCCAAGTAAGTCAGGAGTGAAAGTTTGCGGCTCAACCGTAAAATTGCTTTTGATACTGCTTAGCTAGAATTAGGATGAGGTCAGCGGAATGTGGCATGTAGCGGTGAAATGCATAGATATGCCATAGAACACCAATTGCGAAGGCAGCTGGCTAGACCTGGATTGACGCTGAGGCACGAAAGCGTGGGGATCGAACAGGATTAGATACCCCAGTAAGA
+
GGFFGGFGGGDGFGGGGGGGGEGGGGGGGFGFGGFEFGGGGDEGGGGGGGGGGGGGG7EGGGGGGGGGGGGGGFGGGGGGCFGGGGGGGFGGGGGGGGGGGGGGGCFFDGEGEGFGGGGGGGGGGAAF>FGFGGDEFFADEGGGGGGDEGFCFGGFFGGGGGCFCEEGEGG7CCFGE,@FGFGFGF69:CGGGDGGGFGCC7=E>CD4:EC:<8:*5CEFC36>,7+);F3CFF+*7)9CCAA
@M00200:205:000000000-AKKM3:1:1101:20859:6340 1:N:0:1
ATTGGGTTTAAAGGGCGCGTAGGCGGGCAAGCAAGTCCGGGGTGAAATCTCTCGGCTTAACCGGGAAATGGCCTTGGATACTGCTTGTCTAGAGGGAGGTAGGGGCATGTGGAACTTCCGGTGGAGCGGTGAAATGCGTTGATATCGGAAGGAACGCCGGTGGCGAAAGCGACGTGCTGGACCTCTTCTGACGCTGAGGCGCGAAAGCTAGGGTAGCGAACGGGATTAGATACCCGCGTA
+
GGGGGGGGGGGGGGGGGGGGGGGGGGGGGGGGGGGGGGGGGGGGGGGGGGGGGGGGGGGGGGGGGGGGGGGGGGGGGGFGGGGGGGGGGGGGGGGGGGGGGGGGGGGGGGGGGGGGGGGGGGGGGGGGGGGGGGGGGGGGGFGGGGGGGGGGFGGGGGGGGGGGGGGGEGGGGGGGGGGFGGGGGGGGGGGGGGGG=FCFEGGGGGGGGGGGGGFD47:EDDG3(9D3FFA7FGGGDDDG
@M00200:205:000000000-AKKM3:1:1101:12020:6340 1:N:0:1
ATTGGGTTTAAAGGGCGTGCAGGCGGTTCGTTAAGTGCAGGGTGAAAGCTCCCGGCTCAACTGGGAGAGGTTCTTGCATACTGGCGAACTCGAGGGAGGCAGAGGAAAGTGGAATTCCCGGTGTAGTGGTGATATGCGTAGATATCGGGAGGAACACCTGTGGCGAAGGCGGCTTTCTGGGCCTTACCTGACGCTGAGACGCGAAAGCGTGGGGAGCGACCCGGATTAGATACCCTAGTA
+
GGGGGGGGGGGGGGGGGGGGGGGGGGGGGGGGGGGGGGGGGGGGGGGGGGGGGGGGGGGGGGGGGGDEFEGGGGGGGGGGGGGGGGGGGGGGFGGDGGGGGGGGGDGGGGGGGGGFGGGGGGGGGGGEFFGFGGGCFEGGGGGGGGGGCG@CCFGGGGGCGFFGDEGGGGGGGGGGGGFFGGGGG9FGGGFDEEGEE57<7DEGGCDDCC*85E:DBGD*)9*),>D5=*4>FFFG:)97
@M00200:205:000000000-AKKM3:1:1101:26892:6353 1:N:0:1
ATTGGGTTTAAAGGGTGCGTAGGTGGACAGGTAAGTCAGTGGTGAAATCTCCAAGCTTAACTTGGAAACTGCCGTTGATACTATCTGTCTTGAATATCGTGGAGGTAAGCGGAATATGTCATGTAGCGGTGAAATGCTTAGATATGACATAGAACACCGATTGCGAAGGCAGCTTACTACACGATCATTGACACTGAGGCACGAAAGCGTGGGGAGCAAACAGGATTAGATACCCGCGTAAGA
+
GGGGGGGGGGGGGGGGGGGGGGGGGGGGGGGGGGGGGGGGGGGGGGGGGGGGGGGGGGGGGGGGGGGGGGGGGGGGGGGGGGGGGGGGGGGAFGGFFGGGGGGGDGFGGGGDGGGGGCEGC9FGFGFEGEEGGGGGGGGGCEGGGGCG?<AAFFGGGG>CFC@FGDGGGDGGGGG9FGDGGGGECFGGGDGGGFG,;CFCGFCEEGDC:?EGD>>4?CC:*48C58:36ACCFFGCAEFGGFC
@M00200:205:000000000-AKKM3:1:1101:21295:6353 1:N:0:1
ATTGGGCTTAAAGGGTTTGTAGGCGGCTTTGTAAGTCAGGTGTGAAATCCCTCGGCTCAACCGAGGAATGGCGCTTGATACTGCAAGGCTTGAGGGAGACAGGGGTAAGCGGAACTGATGGTGGAGCGGTGAAATGCGTTGATATCATCAGGAACACCGGTGGCGAAAGCGGCTTACTGGGTCTCTTCTGACGCTGAGGACCGAAAGCTAGGGGAGCGAACGGGATTAGATACCCTCGTC
+
CFGEGGFGAFGCGCF<@F@FGCE9FGGG+CFGGCGG9@EDFEGGF<6CFFGGGGEG<F<9FCF:6@FFG@,E@E=FCFFAFGGGFFCEFD8=4C,,BF=FFG@FCB:,C<FD+CF<AE<<FDF>E@FFGCC?FGGGGCCCECF,CF=FG<>FG<C8>FG@B@EFD*>:FEGDGE7CFCFGCFG6CFFF@CCFEE<5*8EF*9E5:8CC:<:**:>DDE5:D5E*-9C)=B>C9EGGFEF5
@M00200:205:000000000-AKKM3:1:1101:22017:6353 1:N:0:1
ATTGGGTTTAAAGGGTGCGTAGGCGGGTTGGTAAGTCCGTGGTGAAATCTCCAAGCTTAACTTGGAAACTGCCGTGGATACTATCAATCTTGAATGTCGTGGAGGTAAGCGGAATATGTCATGTAGCGGTGAAATGCTTAGAGATGACATAGAACACCAATTGCGTAGGCAGCTTACTACACGAATATTGACGCTGAGGCACGAAAGCGTGGGGAGCAAACAGGATTAGATACCCCAGTAAGA
+
GGGGGGGGGGGGGGGGGGGGGGGGGGGGGGGGGGGGGGGGGGGGGGGGGGGGGGGGGGGGGGGGGGGGGGGGGGGGGGGGGGGGGGGGGFGGGGGGGGGGGGGGGGGGGGGGGGGGGGGGDGGGFFGGGGGGGGGGGGGGGFGGGGGGGGGGGGGFFGGFFFDCCGGCEGGGGGGAFGGGGGEGGFCDFGGGD>DDGGGGGFGGGGGGG7CFEGFG:EGGD<<<7CCEFF):<<AC>@FGGFF
@M00200:205:000000000-AKKM3:1:1101:22079:6354 1:N:0:1
ACTGGGCATAAAGCGTGCGTAGGCGGTTGGCTAAGTCCGACGTGAAATCCCCAGGCTCAACCTGGGAACTGCGTCGGATACTGGATGGCTTGAATTCGGGAGAGGGATGCAGAATTCCAGGTGTAGCGGTGAAATGCGTAGATATCTGGAGGAATACCGGTGGCGAAGGCGGCATCCTGGACCGACATTGACGCTGAGGAGCGAAAGCTAGGGGAGCAAACGGGATTAGATACCCCGGTA
+
GGGGGGGGGGGGGGGGGGGGGGGGGGGGGGGGGGGGGGGGGGGGGGGGGGGGGGGGGGGGGGGGGGGGGGGGGGGGGDGGGGGGGGGGGGGGFGGGGGFGGGGGGGGGGGGFEFGGGGGGGGGGGGGGGGGFGGGGGGGGGGGGGGGGGGGGGGGGCFGGGGGFGGGGGFGGGGGGFGGGGGGGGGGGGGGGGEDGGGCGCGGGCEDGGGFFGDFDFGFGGGGDFGFFFFBGGCFGEF@E
@M00200:205:000000000-AKKM3:1:1101:24400:6384 1:N:0:1
ATTGGGCTTAAAGGGCGCGTAGGCGGCCGATTAAGTCGGGGGTGAAAGCCTGTGGCTCAACCACAGAATTGCCTTCGATACTGGTTGGCTTGAGACCGGAAGAGGACAGCGGAACTGCGAGTGTAGAGGTGAAATTCGTAGATATTCGCAAGAACACCAGTGGCGAAGGCGGCTGTCTGGTCCGGTTCTGACGCTGAGGCGCGAAAGCGTGGGGAGCCAACAGGATTAGATAACCGCGTA
+
GGGGGGGGGFGGGGGGGGGGGGGGGGGGGGGGGGGGGGGGGGGGFGGGGGGGGGGGGGGGGGGGGGGGGGGGGDGGGFFFGGGGGGGGGGGGDGGGDGGGGGGGGCGGGGGDGGGGGGGEGGGGFDDFGGGCGGGGDGGGGGGGGGGGGGGGGGGGFGGGGGFGG7CF7EGGDGGGFFG*:+<CCGGEFDCGGGGG***:ECEGGEGG=E5EDD:DB*<*9FFF<CC?FF2*+23)))7E
@M00200:205:000000000-AKKM3:1:1101:9837:6407 1:N:0:1
ATTGGGTATAAAGGGAGCGTAGGCGGACATTTAAGTCAGGGGTGAAATCCCGGGGCTCAACCTCGGAATTGCCTTTGATACTGGGTGTCTTGAGTATGAGAGAGGTGTGTGGAACTCCGAGTGTAGAGGTGAAATTCGTAGATATTCGGAAGAACACCAGTGGCGAAGGCGACACACTGGCTCATTACTGACGCTGAGGCTCGAAAGCGTGGGGAGCAAACAGGATTAGATACCCGAGTA
+
FFGGGGGGGGGGGGGAFGGG,FEGGGGGGGFEG@EFGGGGGGGGFGGGGGGGDCCECGG@EFDFGGGGGGGGGGG9FEF5CAEEFFGGGGGFAEF<EFD<FFGCGG7FEGGGE<FFGGGEGGDGDCGCFFFF<?EGGGGGGCGCEGGG,:3:3@FFGGGDGGCECCCEGGGGGEGCEGCF@>DGFF@FGFFGGGGE5,;F5DE56/:4?CEECE)>5=E@<*@449:<**6>EFED)07C
@M00200:205:000000000-AKKM3:1:1101:13187:6429 1:N:0:1
ATTGGGCATAAAGGGCGCGTAGGCGGCTGGCCAAGTCCGGGGTGAAATCTTTCGGCTCAACCGGAAAATTGCCTTGGATACTGGTCGGCTCGAGGGAGGTAGGGGTCACGGGAACTTCCAGTGGAGCGGTGAAATGCGTTGATATTGGAAGGAACGCCGGTGGCGAAAGCGCGTGACTGGATCTCTTCTGACGCTGAGGCGCGAAAGCTAGGGGAGCGAACGGGATTAGATACCCGCGTA
+
GGGGGGGGGGGGGGGGGGGGGGGGGGGGGGGGGGGGGGGGGGGGGGGGGGGGGGGGGGGGGGGGGGDDGGGGGGGGGGGGGGGGGGGGDGGGEEGGGGGCFCFEGGGGGGGGGGGGGGGGGGGGGGGGDGGGGGGGGGEDGFFGFFGGGGGGGGGGGGFGGGECEEGEEGGGEEE*:FFGCEFFFFGGGGGGGG3*88FGGGGGGGGC7+AGGD:DFGGEDDE:(942??A7CF8>D@;E
@M00200:205:000000000-AKKM3:1:1101:26743:6459 1:N:0:1
ATTGGGTTTAAAGGGTGCGTAGGCGGCCTATTAAGTCAGTTCTGAAATATCCCGGCTTAACCGGGAGGGTGGGATTGATACTGATGGGCTTGAGTGGAGTCGAGGTAGGCGGAATTGACGGTGTAGCGGTGAAATGCTTAGATATCGTCAAGAACACCGATAGTGTAGACAGCTTACTAGACTTCAACTGACGCTGAGGCACGAAAGTGTGGGGATCAAACAGGATTAGATACCCTCGTA
+
GGGGGGGGGGGGGGGGGGGGGGGGGGGGGGGGGGGGGGGGGGGGGGGGGGGGGGGGGGGGDGGGGGGGGBFFGGGGGGGGGGGGGGGGGGGGGGGGGGFGGGEEGGGGGGGGGGGGGGGGGGGGGGGGGGGGFGDGGGFFGGFGGGGGGGGGGGGGGGGGGGGFGGGFGGGGGGGGGGGFGGFGGGGCFFFGGGGGGGGGGFGGGGGGGGGGGE:DFG?<CGGGFGFDFFBGGGGGFF>E
@M00200:205:000000000-AKKM3:1:1101:25943:6485 1:N:0:1
ATTGGGCGTAAAGCGCGCGCAGGCGGTCTCGAAAGTCCACGGTGAAAGCTCCCGGCCCAACTGGGAGAGGCCCGTGGAAACTTCGAGACTTGAAGGCGGGAGAGGCAAATGGAATTTCCGGTGTAGCGGTAAAATGCGTAGATACCGGAAGGAACACCAGTGGCGAAGGCGATTTGCTGGCCCGCACTTGACGCTCAGGCGCGAAAGCGAGGGTATCGACCGGGATTAGATACCCCGGTA
+
G9FGGGGGGGGGGGGGGGGGGGGGGGFFGGGFGGGGGFDGGGGGGGGCGAEFFGGGGGGGGFFGFFGCGDGGGGG@FGGGGGGFEFGFFGFFFF9AFGDGFG7CGDDFFCFGGGGD9@BCGGGGGGGGDE7BABCFGDG7>BFF<FF7@7=FFGGCDEF*F:FD7@EGGGGG>FC@FGFGG5CGCEGG6>CGGECGC?::CDEEG5>D*1:8C:4*9C**978C9DDBF?<CF@@>)07=
@M00200:205:000000000-AKKM3:1:1101:8500:6489 1:N:0:1
ATTGGGTTTAAAGGGCGCGTAGGCGGTGAGAAAAGTCGGATGTGAAATTCCAGGGCTCAACCCTGGAGCTGCATATGAAACTCTCTTACTAGAGTTCAGTTAGGGAAAACGGAATTCCACGTGTAGCGGTGAAATGCGTAGATATGTGGAAGAACACCGGTGGTGAAGACGGTTTTCTGGGCTGAGACTGACGCTGAGGCGCGAAAGCATGGGGAGCAAACAGGATTAGATACCCTAGTA
+
GGGGGGGGGGGGGGGGGGGGGGGGGGGGGGGGGGGGGGGGGGGGGGGGGGGGGGGGGGGGGGGGGGGGGGGGGGGGGGGGGGGGGFGGGGGFGGGGAFGECFGGGGGGGGGGGGGGGGGGGGGGGCEGDGDGGGGGGGGGDGGGGGGGGGFGGGGGGDEGCFEEFFGGGGG>@EEGFGFFGFFGGGF,<CCFCEGGGGGGGGGGGGC*<FCFG>5CDC6CGGFGBGG>**<FCFFG@>FG
@M00200:205:000000000-AKKM3:1:1101:8941:6510 1:N:0:1
ATTGGGCATAAAGGGCGCGTAGGTGGCGCGGTAAGTGGCTGGTGAAATCCCGGGGCTCAACTCCGGGGCTGCCGGTCAGACTGCCGGGCTCGAGCACGGTAGGGGCAGATGGAATTCCCGGTGTAGCGGTGGAATGCGTAGATATCGGGAAGAACACCAGTGGCGAAGGCGTTCCGCTGGGCCGTTGCTGACTCTGAGGCGCGACAGCGTGGGGAGCAAACAGGCTTAGCTACCCATGTA
+
GEGGGGE9EFGGGGGDEGEGGGGFGGGEGGEF@GFFGFGGGGGGGGGGGFGGDCDGGGGFGAFGGDFE7CCGFGG>=FGC8FCGGC7CFGGG@=BF8FGGGCFGGC@CDGGGDG<FFDGEG:@FFFGC>F@*@9:B@CGGGGGEFGD7FCE@7,3<CF7FGC+:**:B<@CECE+4:;5>5CFEEEGGCDFG+<:C79*:5358:EDC*:CC5*)1<F8AFG65(9*)1*6CGGG*5?F7
@M00200:205:000000000-AKKM3:1:1101:5961:6522 1:N:0:1
ACTGGGCATAAAGGGAGCGTAGGCGGACATTTAAGTCAGGGGTGAAATCCCGGGGCTCAACCTCGGAATTGCCTTTGATACTGGGTGTATTGAGTATGAGAGAGGTGTGTGGAACTCCGAGTGTAGAGGTGAAATTCGTAGATATTCGGAAGAACACCAGTGGCGAAGGCGACACACTGGCTCATTACTGACGATGAGGCTCGACAGCGTGGGGAGCAGACAGGATTAGATACACTAGTAAGA
+
GGAFGCFF<FCFE<FGEGG:,7@6@FGGECF9CFC<FDDGC@C+9F<C,<EF@ED7CCFGG<CFE:==E@F9F?E,CECFGCC?FGGG99FGDGF<,CEDE8FFGEF?CGGGDEGD,,B>F8D@BFEAFGGG9D<B?>FFGCE,DADDFDE@@<8<D+@:@C<+B:3@<:FE***?*,>7DFGCCF;5,=9>***4;,,*;DED585*:C8:*35C5=*:9*:5(2:26@47<,0*)*19*54
@M00200:205:000000000-AKKM3:1:1101:26806:6527 1:N:0:1
ACTGGGTTTAAAGGGCTAGTAGGCGGCTTGGCAAGTCGGGTGTGAAAACTCCAGGCTCAACCTGGAGCGGCCACTCGATACTGCCATGGCTAGAGTCCGGTAGGGGACCACGGAATACCTGGTGTAGCGGTGAAATGCGCAGATATCAGGTGGAACACCAGTGGCGAAGGCGGTGGTCTGGGCCGGAACTGACGCTGAATAGCGAAAGCGTGGGTAGCAAACAGGATTAGATACCCCTGTA
+
GGGGGGGGGGGGGGGGGGGGGGGGGGGGGGGGGGDFGGGGGGGGGGGGGGGGGGGGGGGGGGGGGGGGGGGGGGGGGGGGFGGGGGGGGGGGGGGGGGGGGGGGGGGGGGGGGGGGGGGGGGFGGGGGGGFGGGFGGGGGGGGFGGGGGGGGCFGGGFGGGGGGGGGGGGGGGEGGBEFGGGGGGEEGGGFFGGGEGGGGFFGGGGGGGCE>EEEFECF77CC<:G*:=?AFG?6DF>>G*
@M00200:205:000000000-AKKM3:1:1101:4326:6535 1:N:0:1
ATTGGGTATAAAGGGCGCGTAGGCGGCGTGGTAAGTCACTTGTGAAATCTCTGAGCTTAACTCAGAACGGTCAAGTGATACTGCTGTGCTAGAGTGCAGAAGGGGCAATCGGAATTCTTGGTGTAGCGGTGAAATGCGTAGATATCAAGAGGAACACCTGAGGTGAAGACGGGTTGCTGGGCTGACACTGACGCTGAGGCGCGAAAGCCAGGGGAGCAAACGGGATTAGATACCCCCGTA
+
GGGGGGGGGGGGGGGGGGGGGGGGGGGGGGGGGGGGGGGGGGGGGGGGGGGGGGGGGGGGGGGGGGGGGGGGGGGFGGGGGGFGGFFGGFGGGGGGGGG9BFG@FGGGGGGGEGGGGGGGGGGGGGGGGGGFGGGGFGFGGGGGGGGGGGGGGGGGGGGGGGCEEFGGGGGGGDGGGGGFGGFGFFFFFFGFGEGGGGG*?DEE>EGGGGGGGGBGFG6CFC8C:CD?FF2DFF?F35):
@M00200:205:000000000-AKKM3:1:1101:25918:6536 1:N:0:1
ATTGGGTATAAAGGGCGCGTAGGCGGCCTGCTAAGTCGAACGTGAAATCCCCGGGCTCAACCCGGGAACTGCGTTCGAGACTGGCGGGCTTGAATTCGGGAGAGGGATGCGGAATTCCAGGTGTAGCGGTGAAATGCGTAGATATCTGGAGGAACACCGGTGGCGAAGGCGGCATCCTGGACCGACATTGACGCTGAGGCGCGAAAGCCAGGGGAGCAAACGGGATTAGATACCCCGGTA
+
GGGGGGGGGGGGGGGGGGGGGGGFGGGGGGGGGGGFGGGGGGGGGGGGGGGGGGGGGGGGGGGGGGGGGGGGGFFGGGGFGFGGGGGGEGGG<FFGGGGGDGGEEEGGGGGGDECFFGGGGCCFGGGEF*>FGGF@,=FGGDFGGFGGFCGGGECCCCFCFGG+8BEDGGGGDGGG?FGGFC8CEEC5?D<<CC3ECCCGE7CCC?D4FFFGG5.C>G?<9DCD0<43**)223<DDE)/
@M00200:205:000000000-AKKM3:1:1101:22737:6539 1:N:0:1
ACTGGGTATAAAGCGTGCGCAGGCGGTGATGTAAGACAGATGTGAAATCCCCGGGCTCAACCTGGGAACTGCATTTGTGACTGCATCGCTGGAGTGCGGCAGAGGGGGATGGAATTCCGCGTGTAGCAGTGAAATGCGTAGATATGCGGAGGAACACCGATGGCGAAGGCAATCCCCTGGGCCTGCACTGCCGCTCATGCACGAAAGCGTGGGGAGCAAACAGGATTAGATACCCCAGTA
+
GGGGGGGEFFDFFGGGGGGGGGGGGGGGGGGGAFGCEFEEGGFC9EEFGFFGEDEGG@DGGGGGG7EFGG?E<CF<FCFEFFGGGGGGGGGGFGGFGGDEEGGFGGGEEEGFEFGGG<FEGGGGFGGGGGGDFGEGGGEEGGGFGGFE7>F>FFGFFGGGGG7DC<:F*=F8EGCFGG*<BFGEFGEF?C+=**7C=F7:9FCE*ACF5CE5EE3>):F+7D850*:44=A*<@C<@)/+
@M00200:205:000000000-AKKM3:1:1101:12405:6541 1:N:0:1
ACTGGGTTTAAAGCGCGCGCAGGCGGCTATTTAAGTTGGATGTGAAAGCCTACGGCTCAACCGTAGAACTGCATCCAAAACTATTTAGCTAGAGTGTGGGAGAGGAAGATGGAATTAGTTGTGTAGGGGTAAAATCCGTAGAGATAACTAGGAATACCAAAAGCGAAGGCAATCTTCTGGAACACTACTGACGCTGAGGCGCGAAGGCGTGGGGAGCAAACAGGATTAGATACCCTCGTA
+
GGGGGGGGGGGGGGGGGGGGGGGGGGGGGGGGGGGGGGGGGFGFGGGGGGGGGGEGGGGGG?EGG@EGGGGGGFGFGGF<EFFGGGGGCGGCFFFFFFGGGGGGGGGGFEGDFGAFFGEGDGGGEEGGGGGGGGFFG@GGGEEAAFFFGGG?E9=FF,<BF,3B8FEFCGGFFGGGGGGGGGGGGGGG?C:,=9D5*6=EGG5CGGCFGE7CFEFGBFGF5CFG0F:<FF<DFFC477<E
@M00200:205:000000000-AKKM3:1:1101:27564:6542 1:N:0:1
ATTGGGTTTAAAGGGTGCGTAGGTGGGTTGGTAAGTCAGTGGTGAAATCTCCGAGCTTAACTTGGAAACTGCCATTGATACTATCAGTCTTGAATATTGTGGAGGTTAGCGGAATATGTCATGTAGCGGTGAAATGCTTAGATATGACATAGAACACCAATTGCGAAGGCAGCTGGCTACGCATATATTGACACTGAGGCACGAAAGCGTGGGGATCAAACAGGATTAGATACCCCAGTAAGA
+
GGGGGGGGGGGGGGGGGGGGGGGGGGGGGGGGGGGGGGGGGGFGGGGGGGGGGGGGGGGGGGGGGGGEGGGGGGGGGGGGGGGGGGGGGGGGFGGGGGGFGGGGGGGFGGGGD:FFGGGGGGGGGGFGGGGGGGGGGGGGGGFFCFFGGFGGGGGGFGGGGGGFGGCGGGGGGGGGGGG8C++:@@EFG7F9FCDF7CGFG55:5@DGEEECC>>CFCFF*9,6@FF=6C37;,8CB>8+3))
@M00200:205:000000000-AKKM3:1:1101:24746:6553 1:N:0:1
ATTGGGTTTAAAGGGCGCGTAGGTGGTGTTGTCAGTCAGACGTGAAATCCCCAGGCTTAACTTGGGAACTGCGTCTGATACTACAAGACTTGAGTTCGGGAGAGGGATGTGGAATTCCAGGTGTAGCGGTGAAATGCGTAGATATCTGGAGGAACACCGGTGGCGAAGGCGGCATCCTGGACCGAAACTGACACTGAGGCGCGAAAGCTAGGGGAGCAAACGGGATTAGATACCCCGGT
+
GFDFGGGGG<EFCFEC:FGGGGEFFGEGGGFGGGFGGGGGGGGGGFGGGGGGGGGFGGGGGGEGGFFCDFFGCGGGGGGDGGGGF@FDGGG9EFEGGGDFGE>GEGGGGGCGGEGGGFGAEADFGDFDCGGFGCFFGCF>:FDDDFG,5?ACEDFAFF:F<CB,@@EF78<ECCEFFFGGGGCGG>:E70:CEFFCE+**25C*:*9439ECF>5)550+>5=*,CGFF*4:+<8CDEB
@M00200:205:000000000-AKKM3:1:1101:25773:6575 1:N:0:1
ATTGGGTTTAAAGGGCTCGTAGGCGGCCAACTAAGTCAGACGTGAAATCCCTCAGCTTAACTGGGGAACTGCGTCTGATACTGGATGGCTTGGATTCGGGAGAGGGATGCGGAATTCCAGGTGTAGCGGTGAAATGCGTAGATATCTGGAGGAACACCGGTGGCGAAGGCGGCATCCTGGACCGATATTGACGCTGAGGAGCGAAAGCCAGGGGAGCAAACGGGATTAGATACCCCCGTA
+
GGGGGGGGGGGGGGGGGGGGGGGGGGGGGGGGGGGGGGGGGGGGGGGGGGGGGGGGGGGGGDGGGGGGGGGGGGGGGGGGGGGGGGGGGGGGGGDGGGFGGGGGGGGGGGGGDGFGGGGGGGGGGGGGGGGGGGGGGGGGGGGGGGGGGGGGGGGGGGGGGGGGGGGGGGGGGGGGGGGGGGGGGDEEGGGGGG3EEGGGEFGGGDD4FCFGGGFGFGGGGDGGFGGBFFBG9@@*8><C
@M00200:205:000000000-AKKM3:1:1101:13811:6576 1:N:0:1
ACTGGGTATAAAGCGAGCGCAGGTGGTTTATTAAGTCTGGTGTAAAAGGCAGTGGCTCAACCATTGTATGCATTGGAAACTGGTAGACTTGAGTGCAGGAGAGGAGAGTGGAATTCCATGTGTAGCGGTGAAATGCGTAGATATATGGAGGAACACCGGTGGCGAAAGCGGCTCTCTGGCCTGTAACTGACACTGAGGCTCGAAAGCGTGGGGAGCAAACAGGATTAGATACCCCCGTA
+
GGGGGGGGGGGGGGGGGGGGGGGGGGGGGGGGGGGGGGGGGGGFEEFGGGGGGGGGGGGGGGGGGEGGGGGGGGGGGGGGGGGGGGGGGGGCGGGGGGGGGGGGGGGGGGGGGGGGGGGGGGGGGGGGGGFGFGGGGGGG:F<9FG9EGGGCFGGGGGGGGGGGGEGGGCCGEEGGGGGGGGGGGGGGGGGGGF5FGGGGGGGEGGGDGGC7FE:CAFECFGGGFCG<FFF7::4>>B>
@M00200:205:000000000-AKKM3:1:1101:6693:6590 1:N:0:1
ACTGGGTTTAAAGAGCGCGTAGGCGGCGCTGCAAGTCGAAGGTGAAATCCCACCGGCTCAACCGTGGAATCGCCTGCGAAACTGCAGCGCTTGAGGGAGCTAGGGGCATGTGGAACTTCCGGTGGAGCGGTGAAATGTGTTGATATCGGAGGGAACGCCAGTGGCGAAAGCGGCATGCTGGATCTCAACTGACGCTGAGGCGCGAAAGCTAGGGTAGCGAACGGGATTAGATACCCCGGTA
+
GGGGGGGGGGGGGGGGGGGGGGGGGGGGGGGGGGGGGGGGGGGGGGGGGGGGGGGGGGGGGGGGGGGGGGGGGGGGGGGGGGGGGGGFGGGGGGGGGGGGGGGGGGGGGGGGGGGGGGGGGGGGGGGGGGGGGGGGGGGGGGGGGGGGGGGGGGGGGGGGGGGGGGGGGGGGGGGDGGGGGFFGGGFC:CFGGEGDGGGGGGGDCGGGGGFGGGFC>FECD387<DC<FF<GFFFGF>>ED
@M00200:205:000000000-AKKM3:1:1101:5980:6597 1:N:0:1
ATTGGGTATAAAGGGTGCGTAGGCGGACAGGTAAGTCAGTGGTGAAATCTCTGGGCTTAACTCAGAAACTGCCGTTGATACTATTTGTCTTGAATATCATGGAGGTAAGCGGAATATGTCATGTAGCGGTGAAATGCTTAGATATGACATAGAACACCGATAGCGAAGGCAGCTTACTACATGATGATTGACGCTGAGGCACGAAAGCGTGGGGAGCAAATAGGATTAGATACCCCTGTAAGA
+
EGGGGGGGGGGGGGGGGGGF@FGGEGFGEGGFGGGGGGGGGGGGGGGFG9FGFFGGGGGGGFC<<AFG<CECECF:FGFGCEFGGGGGGGCGGGGGGF?,C?F@FGGFG9FGGGGGFAEF<FGGGGFGEGGGGGF9FGG;FFGGGAF,<9<<DFFFFGGEEGGGGDEG7FGDC,DEGG<@FFGFFCGAFFGGDGG5EC5CGGGEEE4C*=7CFG>4=ECC+2;*.@F@A=?CEFEF5FFFF37
@M00200:205:000000000-AKKM3:1:1101:19232:6617 1:N:0:1
ATTGGGCGTAAAGGGCGTGTAGGCGGTTTGTTAAGTCATGTGTGAAATCCCCCGGCTCAACCGGGGAAGTGCGCATGAAACTGGCAAGCTAGAGTACCGAAGAGGGGGGTGGAATTCCCGGTGTAGCGGTGAAATGCGTAGAGATCCGGAAGAACACCGGTGGCGAAGGCGGCCTGCTGGGCCATGGCTGACGCTGAGGCGCGACAGCGTGGGGAGCAAACAGGATTAGATACCCGCGTA
+
GGGGGGGGGGGGGGGGGGGGGGGGGGGGGGGGGGGGGGGGGGGGGGGGGGGGGGGGGGGGGGGGGGGGGGGGGGGGGGGGGGGGGGGGGGGGGGGGGGGGGGGGGGGGGGGGGGGGGGGGGGGGGGGGGECGGGGGGGGGGGGGGGGGGGGGGGGGGGGGGGGGGGGGGGGGGEDGGGGGGGGGGFGGFGGGGGGGGGGGGGGEG=<FGCEEGGFGEFC8FFDF0<C,=FA7CGFGFFFG
@M00200:205:000000000-AKKM3:1:1101:14749:6629 1:N:0:1
ATTGGGTATAAAGCGCGTGTAGGCGGCTGGGTAAGTCTGCTCTGAAAGCCCGGGGCTCAACCCCGGGAGGCGGGTGGATACTGCTCAGCTCGAGTCCGGAAGAGGCGAGTGGAATTCCTGGTGTAGCGGTGAAATGCGCAGATATCAGGAGGAACACCAACGGCGAAGGCAGCTCGCTGGGACGGTACTGACGCTGAGACGCGAAAGCGTGGGGAGCAAACAGGATTAGATACCCCAGTA
+
GGGGGGGGGGGGGGGGGGGGGGGGGGGGGGGGGGGGGGGGGGGGGGGGGGGGGGGGGGGGGGGGGGGGGGGGGGGGGGGGGGGGGGGGGGGGGGGGGGGCGGGFGGGGGGGGGGGGGGGGGGGGGGGGGCEGGGGGGGGGGGGGGGGGGGGGGGGGGGGGGGGGGGGGGGGGDGGGDGGGGGDGGGGCECGGGGGGGGGGGGE5CGG7CEGGGGEDEGGGFGGGFGF?@=<>9<EGFD6C
@M00200:205:000000000-AKKM3:1:1101:13844:6639 1:N:0:1
ACTGGGCTTAAAGGGCGCGTAGGCGGCCGCCTAAGTCAGACGTGAAATCCCTCGGCTCAACCGGGGAACTGCGTCTGATACTGGGTGGCTTGAATCCGGGAGAGGGATGCGGAATTCCAGGTGTAGCGGTGAAATGCGTAGATATCTGGAGGAACACCGGTGGCGAAGGCGGCATCCTGGACCGGTATTGACGCTGAGGCGCGAAAGCCAGGGGAGCAAACGGGATTAGATACCCCTGTA
+
GGGGGGFGGGFGF<FGEGGGCGGGG>GGEGGG:FCE<@9<C@FF<FGFFFGG@FGG@FGGGGGGEEFFGGGGGEG:FGFAECFGFGGGFFGGFGEFECFGC=BCEG7=:DFG@EGGGGGGFF<DFDG@EG7:FFEFGGEECGEFCGE;9,>77<FFFEEEFBCGGGDC<FEEG5CCFGGF>8CCE5/A97CGCCC*CC5=EG=58CCF8E>GEE>CBC@6CDGC2><<**:*30+7>FFG
@M00200:205:000000000-AKKM3:1:1101:20304:6662 1:N:0:1
ATTGGGCATAAAGTGCACGTAGGCGGCTACGTAAGTCGGATGTGAAATCCCGCGGCTCAACCGCGGAATGGCATCCGATACTGCGTGGCTCGAGGTCGGAAGGGGTAAGCGGAACTCCAGGTGGAACGGTGAAATGTGTAGATATCTGGAGGAACACCGGTGGCGAAGGCGGCTTACTGGTCCGAATCTGACGCTGAGGTGCGAAAGCTAGGGGAGCGAACGGGATTAGATACCCCAGTAAGA
+
GGGGGGGGGGGGGGGGGGGGGGGGGGGGGGGGGGGGGGGGGGGGGGGGGGGGGGGGGGGGGGGGGGGGGGGGGGGGGGGGGGGGGGGGGGGGGGGGGGGGGGGGGGGGGGGGGGGGGGGGGGGGGGGGGGGGGGGGGGGGGGGGGGGGGGGGGGGGGGGGGGGGGGGGGGGGGGGGGGFFGGGGGGGGGGGGGGGGGGGGGGGGGGGGGGGGGGFGFGGGGGCD?GGFFFFGGGFFFFFGGFF
@M00200:205:000000000-AKKM3:1:1101:14981:6668 1:N:0:1
ATTGGGTTTAAAGGGCTCGTAGGCGGCCAACTAAGTCAGACGTGAAATCCCTCGGCTCAACCGGGGAAGTGCGTCTGATACTGGATGGCTTGAATCCGGGAGAGGGATGTGGAATTCCAGGTGTAGCGGTGAAATGCGTAGATATCTGGAGGAACACCGGTGGCGAAGGCGGCATCCTGGACCGGCATTGACGCTGAGGAGCGAAAGCCAGGGGAGCAAACGGGATTAGATACCCCTGTA
+
GGGGGGGGGGGGGGGGGGGGGGGGGGGGGGGGGGGGDFGGGGGGGGGGGGGGGGGGGGGGGGGGGGGGGGGGGGGGGGFGGGGGGGGGGGGGGGGGGGGGDGGGGGGGGGGGFGGGGGGGGGGGGGGGGGGGGGGGGGGGGGGGGGGFFGGEGGGGGGGGGGGGGGGGGGGGDGDFGGGGGGGGGGECFGGGGGGGGGGCEFGEGGCDGFGGGGFGDGGGGDCDBGGF444DA6@CF@?F
@M00200:205:000000000-AKKM3:1:1101:20207:6672 1:N:0:1
ATTGGGTTTAAAGCGCACGTAGGCGGTTCGTTAAGTCGACTGTGAAAGCCCGCGGCTCAACCGCGGAAGGGCAGTCGAAACTGGCGTGCTGGAGTACGGAAGAGGGTCTCGGAATTCCCGGTGTAGAGGTGAAATTCGTAGATATCGGGAGGAACACCAGTGGCGAAGGCGGAGACCTGGGCCGATACTGACGCTGAGGTGCGAAAGCGTGGGGAGCAAACAGGATTAGATACCCTTGTA
+
GGGGGGGGGGGGGGGGGGGGGGGGGGFGGGGGGGGGGGGGGGGGGGGGGGGGGGGGGGGGGGGGGGGEGGGGGGGGGGGGGGGGGGGGGGGGGGGGGGGGGGGGGGCFGGGGGGGGGGGGGGGGGGGGFGGGGGGGGGGGGGGGGGGDGGDEGGGGGGGGGGGGGGGGGFGGGGCFGGGGGGGGD>CC77?CEADEC>CF*9=E>EC7:28CEEFDEFF?>DEF?GGF@FAGG6FG@FBG
@M00200:205:000000000-AKKM3:1:1101:11193:6682 1:N:0:1
ATTGGGTTTAAAGAGCTCGTAGGCGGTTTGGCAAGTCGGGTGTGAAAACTCCGGGCTCAACTCGGAGAGGCCATTCGATACTGCCATGACTCGAGTCCGGTAGGGGAGTGCGGAATTCCTGGTGTAGCGGTGAAATGCGCAGATATCAGGAGGAACACCGGTGGCGAAGGCGGCACTCTGGGCCGGTACTGACGCTGAGGAGCGAAAGCGTGGGGAGCGAACAGGATTAGATACCCCGGTA
+
GGGGGGGGGGGGGGGGGGGGGGGGGGGGGGGGGGGGGGGGGGGGGGGGGGGGGGGGGGGGGGGGGGGGGGGGGGGGGGGGGGGGGGGGGGGGGGGGGGGGFGDGGGGGGGGGGGGGGGGGGGGGGGGGGGGGGGGGGGGGGGFGGGGGFGGGCEGFGGGGGGGGGGGGGGGDEEGGGGGGGGGGGGGEGGGGGGGGGGGCCDFGGGCGGDEGGG>*75:19>5<?F6>FF27E@A6>>BED
@M00200:205:000000000-AKKM3:1:1101:12443:6684 1:N:0:1
ACTGGGTATAAAGGGCGCGTAGGCGGCCTGCCAAGTCGAACGTGAAATCCCCGGGCTCAACCCGGGAACTGCGCCCGAGACTGGAAGGCTCGAATCCGGGAGAGGGATGTGGAATTCCAGGTGTAGCGGTGAAATGCGTAGATATCTGGAGGAACATCGGTGGCGAAGGCGGCATCCTGGACCGGTATTGACGCTGAGGCGCGAAAGCCAGGGGAGCAAACGGGATTAGATACCCCTGTA
+
FGGGGGC@FGGGGGG7FGGGGGGGGGG+FCC,@FGGGGDE8FGFFGGGGGGGCFGGGGGGGGGGGGGGGGGGG+8@CFGEGGGCFFDFGGGGGGFDGECCEG@:F7=,=8>CF<>FFGFCFGG9,FGGGGDEGGGFG@F>@CFFGGG,3D:@@@A:3FCEGEEFGCC:7EGEG*8<EFFF>CC**:88A7FG5EDEEF8C*9CE>EGG==8>EGBD5CGGFCE5(9>8=B<GFGGGFFF?
@M00200:205:000000000-AKKM3:1:1101:21882:6689 1:N:0:1
ATTGGGCATAAAGGGTGCGTAGGCGGCCAGGTAAGTCAGGAGTGAAAGTTTGCGGCTCAACCGTAAAATTGCTTTTGATACTGCCAGGCTAGAATTAGGATGAGGTCAGCGGAATGTGGCATGTAGCGGTGAAATGCATAGATATGCCATAGAACACCAATTGCGAAGGCAGCTGGCTAGACCTGGATTGACGCTGAGGCACGAAAGCGTGGGGAGCGAACAGGATTAGATACCCCAGTA
+
GGGGGGGGGGGGGGGGGGGGGGGGGGGGGGGGGGGGGGGGGGGGGGGGGGGGGGGGGGGGGGGGGGGGGGGGGGGGGGGGGGGGGGGGGGGGGGGGGGGGGGGGGGGGGGGGGGFFGGGGGGGGGGGGGGGGGGGGGGGGGGGGGGGGGGGGGGGGGGGGGGDGECGGGGGGGGGGGGGGGA<FGGFFFGGGGGGGG58FGGGGGGGGGEGGGG35>EB=DGGF?FFFFFFGGFCFDFFG
@M00200:205:000000000-AKKM3:1:1101:7351:6692 1:N:0:1
ACTGGGTTTAAAGGGCGCGTAGGCGGGTTCTCAAGTCAGGGGTGAAATCCTCCGGCTCAACCGGAGAAGTGCCTTTGATACTGGGAACCTCGAGGGAGGTAGGGGCGTGCGGAACTTCCGGTGGAGCGGTGAAATGCGTAGATATCGGAAGGAACACCGGTGGCGAAAGCGGCGCGCTGGACCTCTTCTGACGCTGAGGCGCGAAAGCCAGGGGAGCAAACGGGATTAGATACCCCTGTAAGA
+
GGGGGGGGGGGGGGGGGGGGGGGGGGGGGGGGGGGGGGGGGGEGGGGGGGGGGGGGGGGGGGGGGGGGGGGGGGGGGGGGFGGGGGGGGGGGGGGGGGGGFGGGGGGGGGGGGGGGGGGGGGGGGGGGGCGGGGGGGGGGGGGGFGGDGEGFGFFGFGGDEGGGGGG7EGGGDGGGGDDGGGDGGGFDGFFEE=<EDGGGGDGGGGGFGGGGGGEGFGGGGDGD?CF?F?AF+<<5>;6ADDD
@M00200:205:000000000-AKKM3:1:1101:26167:6695 1:N:0:1
ATTGGGTTTAAAGGGTGCGTAGGCGGCCTATTAAGTCAGTGCTGAAATATCCCGGCTTAACCGGGAGGGTGGCATTGATACTGATGGGCTAGAGTACAGATGAGGTAGGCGGAATTGACGGTGTAGCGGTGAAATGCTTAGATATCGTCAAGAACACCTATAGCGAAGGTAGCTTACTAGGCTGTAACTGACGTTGAGGCACGAAAGTGTGGGGATCAAACAGGATTAGATACCCGCGTAAG
+
<@66E<FB;@FFGC;@F;@B;F,;6@:F;E@<<@C,;<FEC,;6C6CFAF@<<F@G+FG<FFEG7+@:C,?@F@FA<C,55ECGGGGD,,,455995555,CF<F=<FF9CF7+45?9FG=F>+,?F7F:3D,33C:8=3FA,,C;>,,5+833,,,+85>3EFE<@F7,@2>;,D6,D;B,5>DFG:5C9@8**=5:6:*/4*B8/19<+:FG3/8*29C<<5?6;?F4)*<<8).<05C1
@M00200:205:000000000-AKKM3:1:1101:18983:6698 1:N:0:1
ATTGGGCATAAAGGGCTCGTAGGCGGTTTGTCGCGTCGGGAGTGAAAACCAGGTGCTTAACACCTGGCTTGCTTTCGATACGGGCAGACTGGAGGTATGCAGGGGAGAACGGAATTCCTGGTGTAGCGGTGAAATGCGCAGATATCAGGAGGAACACCGGTGGCGAAGGCGGTTCTCTGGGCATTACCTGACGCTGAGGAGCGAAAGTGTGGGGAGCGACCAGGATTAGATACCCCAGTA
+
GGGAEEEFGGGGGGDGGGEGGGGGGDGGGGGGGGGCGGGGGDGFGGGGGGGGGGGGGG?FGFGGGG?GGGEGGGGGCFGGGGCEGGGGGGGG,?FGGGGGDGG7FGGGGGGGGGCGFFGGGGGGGGGGGGGGGFGGGDGGCFGGGGFCCFEEGCBB,<@CG@EFGFEEEGGGGGGGGD:FGGFGGGFFFC6FGGGC=8@C=CE5EECFEGF*A555BGG*9CCC?C:26@<79@FG)<6?
@M00200:205:000000000-AKKM3:1:1101:14424:6711 1:N:0:1
ATTGGGCATAAAGGGCGCGTAGGCGGACAGTTTAGTCAGAGGTGAAAGCCCAGGGCTCAACCTTGGAATTGCCTTTGATACTGGCTGTCTTGAGTTCGGGAGAGGTGAGTGGAATGCCGAGTGTAGAGGTGAAATTCGTAGATATTCGGCGGAACACCAGTGGCGAAGGCGACTCACTGGCCCGATACTGACGCTGAGGCGCGAAAGCGTGGGGAGCAAACAGGATTAGATACCCTGGTA
+
GGGGGGGGGGGGGGGGGGGGGGGGGGGGGGGGGGGGDGGGGGGGGGGGGGGGGFEEGGGGGGGGGGGGGGGFGGGGGGFGGGGGGGGGGGGGGGGGGGGGGGGGGGGGGGGGFFGGGGGGGGGGGGFGGFGGFGGGFFGGGGGGGGGGDGGGGGGGGGFGGGCEGGGGGGGG>C@FFGGGFGGGGGCGFFFGDE7EEFGFGGGGGGGGG5CEEGBDFGFGFFGGFGF?F42:+<<75FFD
@M00200:205:000000000-AKKM3:1:1101:14055:6712 1:N:0:1
ACTGGGTATAAAGCGTGTGTAGGCGGATCGTTAAGTGTCTTGTGAAATCCCACGGCTCACCCGTGGAACTGCTGGGCATACTGGCGATCTTGGGCCAACTAGGGGCAGCCGGAACAAGCGGTGGAGCGGTGAAATGCGTAGATATCGCTTGGAACGCCGAAGGTGAAAACAGGCTGCTGGGGTTGTGCCGACGCTGAGACACGAAAGCCAGGGGAGCAAACGGGATTAGATACCCCGGTAAG
+
GGGGGGGGGGGGGGGGGGGGGGGGGGGGGGGGGGGGGGGGGGGGGGGGGGGGGGGGGGGGGGGGGGGGGGGGGGGGGGGGGGGGGGGGGGGGGGGGGGGGGGGGGGGGGGGGGGGGGGGGGGGGGGGGGGGGGGGGGGGGGGGGGGGGGGGGFFGGGGGGGGGGGGGGGGGGGFFFGGGGGGGGGGGGGGGGGGGGGGGGGGGGGGGGGGGGGGFGFGGGFDGD:CF?FF2C+<+9@D@GD?
@M00200:205:000000000-AKKM3:1:1101:22750:6713 1:N:0:1
ATTGGGTTTAAAGGGTGCGTAGGTGGGCAGGTAAGTCAGTGGTGAAATCCCCGAGCTTAACTCGGGAACTGCCGTTGATACTATCTGTCTTGAATATCGTGGAGGTAAGCGGAATATGTCATGTAGCGGTGAAATGCTTAGATATGACATAGAACACCCATTGCGAAGGCAGCTTACTACACGATCATTGACACTGAGGCACGAAAGCGTGGGGAGCAAACAGGATTAGATACCCCTGTAAGA
+
GGGGGGGGGGGGGGGGGGGGGGGGGGGGGGGGGGGGGGGGGGGGGGGGGGGGGGGGGGGGGGGGGGGGGGGGGGGGGGGGGGGGGGGGGGGGGGGGGGGGGGGGGGGGGGGGGGGGGGGGGGGGGCFGGGGGGGGGGGGGGGGGGGGGGGGFGGGGGGGGGGGGGDGGGGGGGGGGGGGGGGGD5FGGFGGGGGGGGGGGGFGGGGGGGGGGGDBD>FGFGGGGFGGFFFFGFCE58FFFGEC
@M00200:205:000000000-AKKM3:1:1101:22565:6714 1:N:0:1
ACTGGGTTTAAAGGGAGCGTAGGCGGATAGTTTAGTCAGAGGTGAAAGCCCAGGGCTCAACCTTGGAATTGCCTTTGATACTGGCTATCTTGAGTATGGAAGAGGTATGTGGAACTCCGAGTGTAGAGGTGAAATTCGTAGATATTCGGAAGAACACCAGTGGCGAAGGCGACATACTGGTCCATTACTGACGCTGAGGCTCGAAAGCGTGGGGAGCAAACAGGATTAGATACCCCAGTA
+
GGGGGGGGGGFGGGGGGGGGGGGGGGGGGGGGGGGGGGGGGGGGGGGGGDGGGGGGGGGGGGGGGGGGGGGGGGGGGGGGGGFGGGGGGGGGDGGFGGGGGGGFEGGGGGFGGGGGGGGGGGGGGGGGGGGDGGGGGGGGGGGFGGDCDEG7FGGGGGGGGGGGGGGGCFFEEGGGGGGAFGGGFFGGGGGGGGDGGGGGGGGGGGGGGGGDGGFDDGGGGGGGFGC<FF?FGFDDBBFF
@M00200:205:000000000-AKKM3:1:1101:17356:6726 1:N:0:1
ATTGGGCATAAAGGGTCCGTAGGCGGTTTTGTAAGTCAGTGGTGAAATCCGGCAGCTTAACTGTCGAACTGCCATTGATACTGCAGGACTTGAATTACTGTGAAGTAACTAGAATATGTAGTGTAGCGGTGAAATGCTTAGATATTACATGGAATACCAATTGCGAAGGCAGGTTACTAACATTATATTGACGCTGATGGACGAAAGCGTGGGTAGCGAACAGGATTAGATACCCGGGTA
+
GAFGGGFFGGGGGGGGFGGEGGGGGG@@FCGGGGGGGFFGGGGGGGGGGGGGGGDGGGGGGGCGGGGGGGFGFC<,CFFFFGDGE@F>FGGGFFGGGFGEE?FA9FFFFFD<FGG<<,B<BFDFGGGGGGGGGGGCGGFGC=AFGGDFFAE8AEEGGGGFGGGGCEE+FCGGDFG,@D9EFFEFEFF:ECCFEEDECFFFGGDGEGDFEG7@@CA4FCEEDG?F2?8@A65+2:C7)>:*
@M00200:205:000000000-AKKM3:1:1101:23870:6748 1:N:0:1
ACTGGGCTTAAAGAGCGCGCAGGCGGCTGGGTAAGTCCGATGTGAAAGCTTCCGGCTTAACTGGAAAACGGCATCGGAAACTGCTCGGCTTGAAGGTGGGAGAGGGTAGCGGAATTCCCGGTGTAGTGGTGAAATGCGTAGATATCGGGAGGAACACCAGTGGCGAAGGCGGCTACCTGGCCCATTCTTGACGCTGAGGCGCGAAAGCTAGGGGAGCGAACGGGATTAGATACCCTAGTA
+
GGGGGGGGGGGGGGGGGGGGGGGGGGGGGGGGGGGGGGGGGGGGGGGGGGGGGGGGGGGGGGGGGGGGGGGGGGGGGGGGGGGGGGGGGGGGGGGGGGGGGGGGGGGGGGGGGGGGGGGGGGGGGGGGGGGGGGGGGGGGGDGGGGDFEGGGGGGFFGGFGGGGECEGGGGGGGGGGGGGGGGGGGGGGGGGGDDGGGGGGGGGGGGGGGGGGD5D:GG5CDGGFGG??B<FGF?DFFFG
@M00200:205:000000000-AKKM3:1:1101:23614:6749 1:N:0:1
ATTGGGCATAAAGCGCACGTAGGCGGCTTTGTAAGTTAGAGGTGAAAGCCCGGGGCTCAACTCCGGAATTGCCTTTAAGACTGCATCGCTAGAATTGTGGAGAGGTAAGTGGAATTCCGAGTGTAGAGGTGAAATTCGTAGATATTCGGAAGAACACCAGTGGCGAAGGCGACTTACTGGACACATATTGACGCTGAGGTGCGAAAGCGTGGGGAGCAAACAGGATTAGATACCCCCGTA
+
GGGGGGGGGGGGGGGGGGGGGGGGGGGGGGGGGGGGGGGGGGGGGGGGGGGGGGGGGGGGGGGGGGGGGGGGGGGGGGGGGGGGGGGGGGGGGGGGGGGGGGGGGGGGGGGGGGGGCFGGGGGGGGGGGGGGGGGGGGGGGGGFGGGGGGGGGGGGGGGGGGGGGGGGGGGGGEGGGGGGGGGGGGGGGGGGGECCGGDFGGGGGCDGGGGGGGFGEGGGGGGGFGGFFF<FF@@DEFDC
@M00200:205:000000000-AKKM3:1:1101:7503:6758 1:N:0:1
ATTGGGTTTAAAGGGTGCGTAGGTGGATTAGTAAGTCAGTGGTGAAATCTCTGGGCTTAACTCAGAAACTGCCATTGATACTATTAATCTTGAATACCGTGGAGGTCAGCGGAATATGTCATGTAGCGGTGAAATGCTTAGATATGACATAGAACACCAATTGCGAAGGCAGCTGGCTACACGAATATTGACACTGAGGCACGAAAGCGTGAGGATCAAACAGGATTAGATACCCCCGTACGA
+
GGGGGGGGGGGGGGGGGGGGGGGGGGGGGGGGGGGGGGGGGGGGGGGGGGGGGGGGGGGGGGGGGGGGGGGGGGGGGGGGGGGGGGGGGGGGGGGGGGGGGGGGGGGGGGGGGGGGGGGGGGGGGGGGGGGGGGGGGGGGGGGGGGGGGGGGGGGGGGGGGGGGGGGGGGGGGGGGGCFGGGGGGGDCE7EGFGGCGGG7EGGGGG575@:@CFF?FGFGGGGFBFGFFFFGGF7FBEBG3(6
@M00200:205:000000000-AKKM3:1:1101:17003:6760 1:N:0:1
ACTGGGTTTAAAGTGTGCGCAGGTGGCCGCGCAAGTCGAGTGTGAAATCCCCGAGCTTAACTTGGGAATTGCGCTCGAAACTACGTGGCTCGAGTGTGGCAGAGGAAGGTGGAATTCCACGTGTAGCGGTGAAATGCGTAGAGATGTGGAGGAACACCGATGGCGAAGGCGGCCTGCTGGGCAGTGGCTGACGCTGAGGCGCGACAGCGTGGGGAGCAAACAGGATTAGATACCCCTGTA
+
GGGGGGGGGGGGGGGGGGGGGGGGGGGGGGGGGGGGGGGGGGGGGGGGGGGGGGGGGGGGGGGGGGFGGGGGGGGGGGGGCFGGGGGGGGGGGGGGGGGGGGGGGGGGGGGGGGGGGGGGGGGGGGGGGEGGGGGGGGGGGGGGGGGFGFFGGGGGGGGGGGGGGGGGGGGGGGGGFFGGGGGGGGFDGGGFGGGGGGGFGGGEGGGGGGGGGGEGFGGFGFFF0DGFFFAFFGGG::?E
@M00200:205:000000000-AKKM3:1:1101:5383:6760 1:N:0:1
ATTGGGCATAAAGGGCGCGTAGGCGGCTTATCAAGTCAGGCGTGAAATTCCCGGGCTCAACCTGGGGGCTGCGCTTGATACTGATGAGCTTGAATGCGGGAGAGGATAGTGGAATTCCCAGTGTAGAGGTGAAATTCGTAGATATTGGGAAGAACACCAGTGGCGAAGGCGGCTATCTGGCCCGTAATTGACGCTGAGGCGCGAAAGCGTGGGGAGCAAACAGGATTAGATACCCCAGTAAGA
+
GGGG@GGGGGGGGGGGGGGGGGGFGGGGGGGGGGGGGGGGGGGEGGGGGGGGGGGGGGGGGGGGGGGGGGGGGGGGGGGGGGGGGGGGGGGGGG9FGGGGFEGGGGGGGGGGGGGFGGGGGFGGGGGGGGGGGGFGGF<DGGGGGGGGGGGGGGGGFEFFGGFGGGGGCFGCGGGGGGGGGCFGCCEGDFGFGEGGEF5CGDG>EGDFEGGGGG>5BFFC4CFF<GF27B):@609:D6CF<6
@M00200:205:000000000-AKKM3:1:1101:25175:6770 1:N:0:1
ACTGGGTATAAAGGGCGCGTAGGCGGCCGATTAAGTCGGGGGTGAAAGCCTGTGGCTCAACCACAGAATTGCCTTCGATACTGGTTGGCTTGAGACCGGAAGAGGACAGCGGAACTGCGAGTGTAGAGGTGAAATTCGTAGATATTCGCAAGAACACCAGTGGCGAAGGCGGCTGTCTGGTCCGGTTCTGACGCTGAGGCGCGAAAGCGTGGGGAGCAAACAGGATTAGATACCCTAGTA
+
GGGGGGGGGGGGGGGGGGGGGGGGGGGGGGGGGGGGGGGGGGGGGGGGGGGGGGGGGGGGGGGGGGGGGGGGGGGGGGGGGGGGGGGGGGGDGGGGGGGGGGGGGGGGGGGGGGGGGGGGGGGGGGGGGGGGGGFGGGGFFGGGGGGGGGGDGGGGGGGGGGGGCFGGCFGGGGGFGGGGGGGGDEGGFGGFGGGEEEGGGGGGGEDGGGGGGGFGEGGGGGGGFGD?FF<FGEFF54=F
@M00200:205:000000000-AKKM3:1:1101:3693:6775 1:N:0:1
ATTGGGTATAAAGGGCGCGTAGGTGGTCTGATAAGGGTGTGGTGAAAGCCCGGGGCTCAACCCCGGGTCGGCCGTGCCGACTGTCAGACTCGAGTGCTGTAGGGGCAGGCGGAATTCCGGGTGTAGCGGTGGAATGCGTAGAGATCCGGAGGAAGACCGGTGGCGAAGGCGGCCTGCTGGGCAGTTACTGACACTGATGCGCGACAGCGTGGGGAGCAAACAGGATTAGATACCCCTGTAAGA
+
GGGGGGGGGGGGGGGGGGGGGGGGGGGGGGFFGGGGGGGGGGGGGEFGGGGGGGGGGGGGGGGEGGGFGGGGGGGGGFGGEFCGGGGGGCGGFGFGGF9FGGGGGGDEFGGGGGGGGGGGGEGECEFEDFCEGF,<F@CBEGGFGGFGGC@CFBCFGGGGGGG7BEECGGGGGGDCEFFDGGDEGGC?F>FC?FCCC7CFCCE/:ECFG5EGGGB))/;+/*CC<GC???4CGGC3:FF7*6:
@M00200:205:000000000-AKKM3:1:1101:3411:6776 1:N:0:1
ATTGGGTTTAAAGGGTGCGTAGGCGGGTTTGTAAGTCAGTGGTGAAATCCCGAAGCTTAACTTCGGAACTGCCGTTGATACTACAGGTCTTGAATACTCGGGAGGTGAGCGGAATATGTCATGTAGCGGTGAAATGCTTAGATATGACATAGAACACCGATTGCGAAGGCAGCTCACTACAGAGTCATTGACGCTGAGGCACGAAAGCGTGGGGAGCAAACAGGATTAGATACCCTCGTA
+
D,CFGGGGGGGGGGGCFGGFFGGGGGGFGEGCFGGGGA<FFGGGDFGGGGGGGGGEF9FGGGFGGGGDG8EG8FB:FFEFGFFGGGG<EGFGGGGFFFGGEGGGGGGGG@FGGGG<5A55,5BDGFFGGFGDFFGGGFGGGGGGGEG7=F<FGGGGGGGGDCCGGGGGGGGG5CC99D;,>>FG?FG@EFGGGGGGGGGFECEGGGG*?EGGGGF)55EGGGDF?CC?FFAC+<CD)8>C
@M00200:205:000000000-AKKM3:1:1101:15471:6777 1:N:0:1
ATTGGGCTTAAAGGGCTCGTAGGCGGTTTGTCGCGTCGGGAGTGAAAACCAGGTGCTTAACACCTGGCTTGCTTTCGATACGGGCAGACTGGAGGTATGCAGGGGAGAACGGAATTCCTGGTGTAGCGGTGAAATGCGCAGATATCAGGAGGAACACCGGTGGCGAAGGCGGTTCTCTGGGCATTACCTGACGCTGCGGAGCGAAAGTGTGGGGAGCGAACAGGATTAGATACCCCATA
+
FGGFGGGGGGGGGGGGGGGGGGGGGGGGGGGGGGGGGGGGGGGGGGGGGGGGGGGGGGGGGGGGFFGGGGGGGGGGDGGG7FDGGGGGGGGGGGGGGGGGGGFCEGGGGGGDGGGGGGGGGFGGFEFGGCEDFCF9FGGGGEGGGGGGGFGCEGGGGGGCC@FCE@GGGGDGGGGGGGCGCFFGGGFGGC6?=C<C*:EGGDG:8CGGGGGGG5>C>5?ED)*/(0:4*1.7FGGG>F)
@M00200:205:000000000-AKKM3:1:1101:18269:6831 1:N:0:1
ATTGGGTTTAAAGCGTGTGTAGGCGGAAGCGTAAGTGCCTTGTGAAATCCCACGGCTTAACCGTGGAACGGCTGGGCATACTGCGTTTCTTGAGCCATTCAGGGGTCGCTGGAACAAACGGTGGAGCGGTGAAATGCGTAGATATCGTTTGGAACGCCAAAGGTGAAAACAGGCGACTGGGGATGAGCTGACGCTGAGACACGAAAGCCAGGGGAGCAAACGGGATTAGATACCCCTGTAAGA
+
GGGFGGGGGGGGGGGC@C<CFGGGGGGGGGGGGGFFGGGFGGEFGGGGGGGCGGGGDBEGGGGGGGGGGEDGGGCGGGFGFGGGE=FEGGGGGGGGGEFGGEGEGGGGGGGDGGGGGGDFG@DEFGGGGF@FGGGGG@@CGEFGGGGFGFGCFGGGGDEGGAAFCF9CFDGDFDCE>E77BDEEECFA9CCFG7DEECF6:5CC58CDGGF7CE3C>C:8C<5C:<*.**)02<+9;5<C*))
@M00200:205:000000000-AKKM3:1:1101:22748:6838 1:N:0:1
ATTGGGTTTAAAGCGCGCGCAGGCGGTTTCTTAAGTCTGGTGTCTAAGTGCGGGGCTCAACCCCGTGACGCACTGGAAACTGGGAGACTTGAGTGCAGAAGAGGAGAGCGGAATTCCACGTGTAGCGGTGAAATGCGTAGAGATGTGGAGGAACACCAGTGGCGAAGGCGGCTCTCTGGACTGTAACTGACGCTGAGGCGCGAAAGCGTGGGGAGCAAACAGGATTAGATACCCGCGTA
+
GGGGGGGGGGGGGGGGGGGGGGGGGGGGGGGGGGGGGGGGGGGGGGGGGGGGGGGGGGGGGGGGGGGGGGGGGGGGGFFGGGGGGGGGGGGGFGGGGGGGGGGGGGGGGGGGGGGGGGGGGGGGGGGGGGFFGGGGGGGGGGGGGGFGGCCGGGGGGGGGGGGGGGGGFGGGEGGGGG@CFGGGGGCGGFFGEGGDFGGGGG=C?EFDGGGDED3CF:CFGG*9:>>?FF>DC:C3<B3
@M00200:205:000000000-AKKM3:1:1101:21865:6905 1:N:0:1
ATTGGGTTTAAAGGGCGCGTAGGCGGCCGCCTAAGTCAGACGTGAAATCCCTCGGCTCAACCGGGGAACTGCGTCTGATACTGGGTGGCTTGAATCCGGGAGAGGGATGCGGAATTCCAGGTGTAGCGGTGAAATGCGTAGATATCTGGAGGAACACCGGTGGCGAAGGCGGCATCCTGGACCGGCATTGACGCTGAGGCGCGAAAGCCAGGGGAGCAAACGGGATTAGATACCCCCGTA
+
GGGGGGGGGGGGGGGGGGGGGGGGGGGGGGGGGGGGGGGGGGGGGGGGGGGGGGGGGGGGGGGGGGGGGGGGGGGGGGGGGGGGGGGGGGGGGGGGGGGGDGGGGGGGGGGGGGGGGGGGGGGGGGGGGGGFGGDGGGGGGGDGGGGGCDECGGGGGGGGGGGGGGGGGGGGGGGGGGGGGGGGGGGGGGGCGGGGGFGFGGGGGGGGG=FGECEGFGGGCCGD<GF?**6C<FFG>DDC
@M00200:205:000000000-AKKM3:1:1101:4620:6918 1:N:0:1
ATTGGGTTTAAAGCGCACGTAGGCGGCTCTGTAAGTCGGATGTGAAATCCCTCGGCTTAACCGAGGACGTGCATCCGAAACTGCGGGGCTCGAGTATGGAAGAGGGTCGCAGAATTCCCGGTGTAGAGGTGAAATTCGTAGATATCGGGAGGAATACCAGTGGCGAAGGCGGCGACCTGGGCCAATACTGACGCTGAGGTGCGAAAGCGTGGGGAGCAAACAGGATTAGATACCCTTGTA
+
GGGGGGGGGGGFGFC@CGGF,6@FF@@FFGGGFGGGGCGGGEGGGGDGGGGGFGGGFGCFGGGDC>CFG:F7DF<,BCFCGGDF>:BEEEFCFF<F<FF9CFFEGEFGC+>@C,BDFGAEGGGGGGGD:FF9FGGGGGGGG7FGFFEC:FCEG<?FFGGFGGGGEEEGFGGGGGDEE8*8*;E>;8689*3<*:<CGCFCCCEEEE)28ECED5:)<E*<<CFC8CF<FFA>FFG*57@F
@M00200:205:000000000-AKKM3:1:1101:15647:6920 1:N:0:1
ATTGGGTGTAAAGCGAGCGCAGGTGGTTTATTAAGTCTGGTGTAAAAGGCAGTGGCTCAACCATTGTATGCATTGGAAACTGGTAGACTTGAGTGCAGGAGAGGAGAGTGGAATTCCATGTGTAGCGGTGAAATGCGTAGATATATGGAGGAACACCGGTGGCGAAAGCGGCTCTCTGGCCTGTAACTGACACTGAGGCTCGAAAGCGTGGGGAGCAAACAGGATTAGATACCCTCGTA
+
GGGGGGGGGGGGGGGGGGGGGGGGGGGGGGGGGGGGGGGGGGG9FGGGGGGGGGGGGGGGGGGGGGGGGGGGGGGGGGGGGGGGGGGGGGGGGGGGGGGGGGGGEFFGGGGFGGGGGGGGGGGGCGGEEGGGGGGGGGGGGGGGGGGGGGGGGGGGGGGGGGGEGGGGFCEDGDGGGGFGGGGGGGGGGGGGGGGGGGGGGDEGGGGGGGCFFE38>FFFGGFFEGC@FFF7BFEFDFF
@M00200:205:000000000-AKKM3:1:1101:24373:6925 1:N:0:1
ATTGGGTTTAAAGGGCTTGTAGGCGGTTCGTTAAGTCCGGTGTGAAATCTCCCGGCTCAACTGGGAGGGGCCATCGGAAACTGGCGAGCTAGAGGTGGGCAGAGGAAAGCGGAATTCCCGGTGTAGCGGTGAAATGCGTAGATATCGGGAGGAACACCAGTGGCGAAGGCGGCTTTCTGGGCCTATCCTGACGCTGAGGAGCGAAAGCGTGGGGAGCAAACCGGATTAGATACCCTAGTAAGA
+
GGGFGGFGGGGGGGGGGGGGGGGGGGGGGGGGFFGGGGGGGGEFCGGGGGGGGGGGEGGGGGGGGGGGGGGGGGGGGGGGFGGGGGGGEFFGGGGGGGGGGGGGFFGGGGEGGG7FDGFGGGGBFGAFGGEGFFGFFGGGGE9F9FGG7CFEEGFEFEGGFFE8CFCCC@FG5C*89CFFGGGGGFF9ECFCEG*:CFGGGFD??CGFCEECEGDD>FGGFCEG937<F?A70<C4@F=C74>
@M00200:205:000000000-AKKM3:1:1101:5280:6926 1:N:0:1
ATTGGGTATAAAGAGCGTGTAGGCGGCCCGACAGGTCCGTTGTGAAAACTCGAGGCTCAACCTCGAGACGTCGATGGAAACCGTCGGGCTAGAGTCCGGAAGAGGAGAGTGGAATTCCTGGTGTAGCGGTGAAATGCGCAGATATCAGGAGGAACACCCGTGGCGAAAGCGGCTCTCTGGGACGGTACTGACGCTGAGACGCGAAAGCGTGGGGAGCGAAAAGGATTAGATACCCGCGTAAG
+
GGGGGGGGGGGGGGGGGGGGGGGGGGGGGGGDGEGGGGGGGGGGGGGGGGGGGGGGGGGGGGGGGGGGGGGGGGGGGDFGGGGGGGGGGGGGGGGGGGGGGGGFGGGFGGGGGGGFGGFGGFF<DFFFECGGGGGGGGEEFEFGGFFGGGGEGD<DFGGGGGG7CEGGGGGGG>EB?9>FFGGGGCFE?D7EC=*>//<<>)*2:CDGG*C?EG><55C*))<<0*7,0*-23<673>:ED6
@M00200:205:000000000-AKKM3:1:1101:8312:6931 1:N:0:1
ACTGGGCTTAAAGGGAGCGTAGGCGGATAGTTTAGTCAGAGGTGAAAGCCCAGGGCTCAACCTTGGAATTGCCTTTGATACTGGCTATCTTGAGTATGGAAGAGGTATGTGGAACTCCGAGTGTAGAGGTGAAATTCGTAGATATTCGGAAGAACACCAGTGGCGAAGGCGACATACTGGTCCATTACTGACGCTGAGGCTCGAAAGCGTGGGGAGCAAACAGGATTAGATACCCCCGTA
+
GGGGGGGGGGGGGGGGGGFGGGGGGGFGEGGGGGGGGGGGGGGGGGGGGGGGGGGGGGGGGGGGGGGGGGGGGGGGGGGGGGGGGGGGGGGGGGGGGGGGGGFGGGGGGGGGGGAFGGGGGGGGGGFGFGGGGGFFGGGGGGGGGGGGGGGGGGGFGGGGFFFGDGGGGGGGGGGGGGFEGGGGGGGGGGGGGGGE>DGGFFDGGCDGEGGGGGFGFF2CFGGFDGGFAFFFGGGG>E@*
@M00200:205:000000000-AKKM3:1:1101:18512:6948 1:N:0:1
ACTGGGCATAAAGGGTGCGTAGGCGGTCTTATAAGTCAGTGCTGAAATATCCCGGCTTAACCGGGAGGGTGGCATTGATACTGTAGGACTTGAGTAAAGTTGAGGTTGGCGGAATTGACGGTGTAGCGGTGAAATGCTTAGATATCGTCAAGAACACCTATTGCGAAGGCAGCTAACTAAGCTTTAACTGACGCTGAGGCACGAAAGTGTGGGGATCAAACAGGATTAGATACCCTAGTA
+
GGGGGGGGGGGGGGGGGGGGGGGGGGGGGGGGGGGGGGGGGGGGGGGGGGGGGGGGGGGGGGGGGGGGGGGGGGGGGGGGGGGGGGGGGGGGGGGGGGGGGGGGGGGGGGGGGGGGGGGGGGGGGGGGGGGGGGGGGGGGGGGGGGGGGGGFGGGGGGGGGGCFGGGGDGGGGGGGGGGGGGGGGGGGGGGFDGGGGGGFEFGGDDG7<@CC>EFGFGGGGGGG?FGE?FAGGGFGFFFF
@M00200:205:000000000-AKKM3:1:1101:19672:6949 1:N:0:1
ATTGGGTTTAAAGCGTGCGTAGGCGGTTCGTTAAGTCTGTCGTGAAAGCCCTGGGCTCAACCTGGGAATGGCGATGGATACTGGCGAGCTAGAGTGTGATAGAGGATGGCGGAATTCCCGGTGTAGCGGTGAAATGCGTAGAGATCGGGAGGAACATCCGTGGCGAAGGCGGCCATCTGGATCAACACTGACGCTGAGGCACGAAAGCGTGGGGAGCAAACAGGATTAGATACCCTGGTA
+
GGGGGGGGGGGGGGGGGGGGGGGGGGGGGGGGGGGGGGGGGGGGGGGGGGGGGGGGGGGGGGGGFGGGGGGGGGGGGGGGGGGGGGGGGGGFCGGFGGGGGGGGGGGGGGGGGGGGFGGGGGGGGGGEGGGGGGGGGGGGGGGGGGGDEGEEGGGGGGGGGGGGGGGGGGGGGGGFGGGGGGGGGFGGGGGGCGGGEFGGGDGGGEGGGGGGG>5DFGG?5CFG?FDBFFFGGGGC@@6E
@M00200:205:000000000-AKKM3:1:1101:17744:6955 1:N:0:1
ACTGGGTATAAAGGGCGCGTAGGCGGGCAGCCAAGTCTGTGGTGAAATCTTTCGGCTCAACCGGAAAACTGCCGTGGATACTGGCTGTCTCGAGGGAGGTAGGGGCATGTGGAACTTCCGGTGGAGCGGTGAAATGCGTTGATATCGGAAGGAACTCCGGTGGCGAAAGCGACGTGCTGGACCTCTTCTGACGCTGAGGCGCGAAAGCTAGGGGCGCAAACGGGATTAGATACCCTGGTA
+
GGGGGGGGGGGGGGGGGGGGGGGGGGGGGGGGGGDGGGGFGGGGGGGGGGGGGEGGGGGGGGEGGGGGGGFGGGGGGGGGGGGGGGGGGGGGGGGGGGGGGGGG7FGGGDAFGGGGGGGGGGGGGEFGDGGGGFGGG>FGEFC,CFGGGGGCFFGGGGGGG>EF8FEGDFGEGEECFGGGGGGGGGGGGG7CEEDEGFGGDGEGGGGCG?FFGD3>>EGGGG*C0CF<69<FG8FGF>F7
@M00200:205:000000000-AKKM3:1:1101:14345:6982 1:N:0:1
ACTGGGCTTAAAGGGTGCGTAGGCGGATTAGTAAGTCAGTGGTGAAAGCCCATCGCTTAACGGTGGAACTGCCATTGATACTGCTAGTCTTGAGTATGGTTGAGGTGGGCGGAATGTGTCATGTAGCGGTGAAATGCTTAGATATGACCCAGAACACCAATTGCGAAGGCAGCTCGCTAAGCCATAACTGACGCTGATGCACGAAAGCGTGGGGAGCAAACAGGATTAGATACCCTCGTA
+
GGGGGGGGGGGGGGGGGGGGGGGGGGGGGGGGGGGGGGGGGGGGGGGGGGGGGGGGGGGGGGGGGGGGGGGGGGGGGGGGGGGGGGGGGGGGGGGGGGGGGGGGGGGGGGGGGGGGGGGGGGGGGGGGGGGGGGGGGGGGDGGGGGGGGGGFGGGGGGGGGGFGGGGGDGGGGGGGGGCEGGGGGGGGGG78EEDEDGGGGGGGGG7F5A@CGGFGFGGGGFGG;F7@6=ADFGGGFFFG
@M00200:205:000000000-AKKM3:1:1101:10983:6986 1:N:0:1
ATTGGGTATAAAGGGTGCGTAGGCGGCCCGTTAAGTCAGTGGTGAAATCCCAGGGCTCAACCCTGGAACTGCCATTGATACTGACAGGCTTGAGTTCGGTTAAGGCGGGCGGAACTGGTGGTGTAGCGGTGAAATGCATAGATACCACCAAGAACCCCGATTGCGTAGGCAGCTCGCTGAGCCGAAACTGACGCTGAGGCACGAAAGCGTGGGGAGCGAACAGGATTAGATACCCCAGTAAGA
+
GGGGGGGGGGGGGGGGGGGGGGGGGGGGGGGGGGGGGGGGGGGGGGGGGGGGGGGGGGGGGGGGGGGGGGGGGGGGGGGGGGGFGGGGGGGGGGGGGGGGGGGGGGGGGGGGGGGGGGGGGEGGGGABFGGGFGGGFGFFCFFGGFGGGGGGFGCGCEGGEGCCCFEGDGGECF@EEEGC7FGGGGGGFGGGGGGD=CFCG4CGGGGGGGD5C5BDB=C=<DFG:C>3/=<C@?F*<)0<*64
@M00200:205:000000000-AKKM3:1:1101:11293:6992 1:N:0:1
ATTGGGTTTAAAGGGAGCGTAGGCGGATAGTTTAGTCAGAGGTGAAAGCCCAGGGCTCAACCTTGGAATTGCCTTTGATACTGGCTATCTTGAGTATGGAAGAGGTATGTGGAACTCCGAGTGTAGAGGTGAAATTCGTAGATATTCGGAAGAACACCAGTGGCGAAGGCGACATACTGGTCCATTACTGACGCTGAGGCTCGAAAGCGTGGGGAGCAAACAGGATTAGATACCCCTGTA
+
GGGGGGGGGGGGGGGGGGGGGGGGGGGGGGGGGGGGGGGGGGGGGGGGGGGGGGGGGGGGGGGGGGGGGGGGGGGGGGGGGGGGGGGGGGGGGGGGGGGGGGFFDGGGGGGGGGGGGGGEGGGGGGFGGGGGGGGGGGGGGGGGGGGFDCE@FGGGGGGGGGGGDGGGGGDGGGGGGGGGGGGGGFGGGGGGGGGGGGGGGGCE?C<C8EGGGGD<BECFGG6C7FGFFFFFFGGGFFFG
@M00200:205:000000000-AKKM3:1:1101:21030:7010 1:N:0:1
ATTGGGTTTAAAGCGCGTGTAGGCGGGAGGGCACGTCCGTCGCTGAAATCCCCCGGCTCAACCGGGGAACGGGCGCGGATACGACCTTCCTGGAGGGGCGTAGGGGGACCTGGAACTTCCGGTGGAGCGGTGAAATGCGTTGAGATCGGAAGGCACGCCCGTGGCGAAAGCGAGGTCCTGGACGCCTACTGACGCTGAGACGCGAAAGCCAGGGGAGCGAACGGGATTAGATACCCCCGTA
+
GGGGGGGGGGGGGGGGGGGGGGGGGGGGGGGGGGGGGGGGGGGGGFGGGGGGGGGGGFGGGGGGGGGGGFGGGGGGGGGGGGFGGGFGGGGGGGGGDGGGGGGGGGGDGGGGGFGGG9FFEGGGG<FE@FGGGG9FCGGGGGCF*<FGGGGGG*CFGGGGGGGGGGEGGGGDGGGGFGGDFFG8>EGGGGGFC*9=EGGGFDGG>EGCFFGFE>DGFEE?DGGDBD)1??<7ACFF>DFE<
@M00200:205:000000000-AKKM3:1:1101:23436:7017 1:N:0:1
ATTGGGTATAAAGGGTGCGTAGGCGGATGAATAAGTCAGTGGTGAAAGCCTGCAGCTTAACTGTAGAATTGCCATTGATACTGTTCGTCTTGAGTACAGCTGAGGTGGGCGGAATATGACATGTAGCGGTGAAATGCTTAGATATGTCATAGAACACCGATTGCGAAGGCAGCTCACTAAACTGTCACTGACGCTGAGGCACGAAAGCGTGGGGAGCAAACAGGATTAGATACCCGTGTA
+
GGGGGGGGGGGGGGGGGGGGGGGGGGGGGGGGGGGGGGGGGGGGGGGGGGGGGGGGGGGGGGGGGGGGGGGGGGGGGGGGGGGGGGGGGGGGGGGGGGGGGGGGGGGGGGGGGGGGGGGGGGGGGGGGGGGGGGGGGGGGGGGGGGGGGGGGGGGGGGGGGGGGGGGGGGGGGGGGGGGGGGGGGFGGGGGGGGGGGGGGGGGGGGGGGGGGGGDDFGDFGGGGFGGFFFFGFFGGF>FG
@M00200:205:000000000-AKKM3:1:1101:4891:7018 1:N:0:1
ACTGGGTTTAAAGGGTGCGTAGGCGGGTTGGTAAGTCCGTGGTGAAATCCCCAAGCTTAACTTGGGAACTGCCGTGGATACTATCAATCTTGAATATCGTGGAGGTAAGCGGAATATGTCATGTAGCGGTGAAATGCTTAGATATGACATAGAACACCAATTGCGTAGGCAGCTTACTACACGATCATTGACGCTGAGGCACGAAAGCGTGGGGAGCAAACAGGATTAGATCCCCTGGTA
+
@FGGGGGGGGGGGGGGGGG@FGGGGGGGGGDGGGFGGGGGGGGGGGGGGGGGGGGGGGGGGGGGGGGGGGGGGGGGGGFGGGGGGGGGGGGFGGGGFGEFEFG8FGGGEFDDFGGFGFGFGGGGGGGGGEECFGFCGGGGGGGGGGGGGGGAFGGGGGGGGGCFEFECEGF8CCAAFGG,DFEG1>8EG7CFEGGGGGG55F5*=E4CCECFCCBGFGG6<DG*(;:2*/-2<;CGFF;C
@M00200:205:000000000-AKKM3:1:1101:8355:7025 1:N:0:1
ATTGGGTTTAAAGCGCTCGTAGGTGGCATGGCAAGTCGGTTGTGAAATCCCCTGGCTCAACCAGGGAATTGCTGCCGAAACTGCCGTGCTTGAGTGTGAGAGGGGAGAGTGGAACTTCCAGTGGAGCGGTGAAATGCGTAGATATTGGAAGGAACGCCGGTGGCGAAAGCGACTCTCTGGCTCATTACTGACACTGAGGAGCGAAAGCTAGGGTAGCGAACGGGATTAGATACCCGCGTA
+
GGGGGGGGGGGGGGGGGGGGGGGGGGGGGFGGGGGGGGGGGGGGGGGGGGGGGGGGGGGGGGGGGGGGGGGGGGGGGGGGGGGGGGGGGGGGGGGGGGGGGGGGGGGGGAGGGGGGGGFGGGGGGGGGGGGGFG9FBFGGGEEFGGGGGDFGGFCEG@>FFGGCGFECEGEGGGGFGGGGGGFGGFGGGGFGGGFEGCGCCFGGGEGGCGGGFGFGFEGDDGGGFGC?FFFGGGGG>DEG
@M00200:205:000000000-AKKM3:1:1101:10435:7037 1:N:0:1
ATTGGGCTTAAAGGGCTCGTAGGCGGCCAACTAAGTCAGACGTGAAATCCCTCGGCTTAACCGGGGAACTGCGTCTGATACTGGATGGCTTGAGTTTGGGAGAGGGATGCGGAATTCCAGGTGTAGCGGTGAAATGCGTAGATATCTGGAGGAACACCGGTGGCGAAGGCGGCATCCTGGACCAATATTGACGCTGAGGAGCGAAAGCTAGGGGAGCAAACGGGATTAGATACCCGCGTA
+
GGGGGGGGGGGGGFGGGGG@FGGGGGGGGGGFGGFGGGFFGGGGGGGGGGGGGGGGGGGGGGCGGGGGGGFGGFGGGGGGGGGGGGGGGGCFDFCFFGGGGGGGGGGGGGGGGGGGGGGGFGFGGGFGGGGGGGGFGGGGGGGGGGGGFGCGGGGGGGGGGDEGCECCFGEDEGCFGGGGFFGF5CCG9FFFGC<5CCF67CGE8EDGGFF6FGBC>C*<CDEC<D:?@F2:CCE))8:5
@M00200:205:000000000-AKKM3:1:1101:9120:7039 1:N:0:1
ATTGGGTTTAAAGCGTGCGTAGGCGGTCCCACAAGTCTGTTGTGAAATCTCCCGGCTCAACTGGGAGGGTGCGGTGGAAACTGTGGGGCTGGAGTGTGGGAGAGGTAGGCGGAATTCCTGGTGTAGCGGTGAAATGCGTAGATATCAGGAGGAACACCTGCGGTGTAGACGGCTTACTGGACCACTACTGACGCTGAGGCACGAAAGCGTGGGGAGCAAACCGGATTAGATACCCCCGTAAGA
+
FGGGGGGGDGGGGGGGGGGGDDGGGGGGGGGGGGGGGGGGGGGGGGFFGGGGDGGGGGGFGDFGGGGGGGGGGGGGGFGFGGGGGGEGGGC@BFGGGFDGGGDGGGGGGGGDGGGEGGGGFGGGGGGGGGGGFGGGGGCEGGGGGGGGGFE7FGFGGGGGGGCEDFFGFGGEGGGGGGGGCGGGGGGGGF7>CEDDC58C5C=5*;5CC:EEDEBGE5?6**231<D<F?2:FEE3))05*4)
@M00200:205:000000000-AKKM3:1:1101:22125:7042 1:N:0:1
ATTGGGCTTAAAGGGCGCGTAGGCGGCTTATCAAGTCAGGCGTGAAATTCCCGGGCTCAACCTGGGGGCTGCGCTTGATACTGATGAGCTTGAATGCGGGAGAGGATAGTGGAATTCCCAGTGTAGAGGTGAAATTCGTAGATATTGGGAAGAACACCAGTGGCGAAGGCGGCTATCTGGCCCGTAATTGACGCTGAGGCGCGAAAGCGTGGGGAGCAAACAGGATTAGATACCCCGGTA
+
GGGGGGGGGGGGGGGGGGGGGGGGGGGGGGGGGGGGGGGGGGGGGGGGGGGGGGGGGGGGGGGGGGGGGGGGGGGDFGGGGGGGFGGGGGGGFFGGGGGGGGFGGGGGGGGGGFGGGGGFGGGGGGADCGGGGGGGGGGFGEFFGGGGGGFEFGGGGGGGGGGGGGGGGGDGGGDGGGGGGGGGGGEFFFGFGGGGEGGGGGGG5CDGGGGDGGFGFGGGGGFGFGGFFFFGGCC3>B>>
@M00200:205:000000000-AKKM3:1:1101:12501:7050 1:N:0:1
ATTGGGCATAAAGGGTGCGTAGGCGGGTTGGTAAGTCCGTGGTGAAATCCCCAAGCTTAACTTGGGAACTGCCGTGGATACTATCAATCTTGAATATCGTGGAGGTAAGCGGAATATGTCATGTAGCGGTGAAATGCTTAGATATGACATAGAACACCAATTGCGTAGGCAGCTTACTACACGATCATTGACGCTGAGGCACGAAAGCGTGGGGAGCAAACAGGATTAGATACCCCAGTAAGA
+
GGGGGGGGGGGGGGGGGGGGGGGGGGGGGGGGGGGGGGGGGGGGGGGGGGGGGGGGGGGGGGGGGGGGGGGGGGGGGGGGGGGGGGGGGGGGGGGGGGGGGGG8FFFGGGGGGGGGGGGGGGGGGGGGGGGGGGGGGGGGDGGGGGGFGGGGGGGGGGFGGGGGDGGGEGGGGGGGGGGGGGGGGFEFGFG7EGGC:>FGGGGGGGGFEE@GDGBG>FGGGGGGFCFEFFDF+<C575FGG9A
@M00200:205:000000000-AKKM3:1:1101:15891:7074 1:N:0:1
ACTGGGTGTAAAGGGCTCGTAGGCGGCCAACTAAGTCACACGTGAAATCCCTCGGCTTAACCGGGGAACTGCGTGTGAGACTGGATGGCTTGAAGCCGAGAGAGGGATGCGGAATTCCAGGTGTAGCGGTGAAATGCGTAGATATCTGGAGGAACACCGGTGGCGAAGGCGGCATCCTGGATCGGTATTGACGCTGAGGAGCGAAAGCCAGGGGAGCAAACGGGATTAGATACCCCAGTA
+
GGGGGGGGGGGGGGGGGGGGGGGGGGGGGGGGGGGGGGGGGGGGGGGGGGGGGGGGGGGGGGGGGGGGGGGGGGGEGGGF=EGGGGGGGGGGGGGGGGGGGGGGGGGGDGGGGGGGGGGGGGGGGGGGGGGGGFGGGGGGGGGGGGGGGGGGGGGFGGGGGGGGGEGDGGGGGGGGGGFGFGGGGGGGGGGGDGGGGG=CEGGGGG<FCFCGEC3C>GFGGGGCBGGFFFFGGGGFBFFG
@M00200:205:000000000-AKKM3:1:1101:16736:7076 1:N:0:1
ATTGGGTGTAAAGGGCGCGTAGGCGGCTTGACAAGCGTGCGGTGAAAGCTCGGGGCTCAACCCCGAGTCGGCCGTGCGAACTGTCGAGCTTGAGCACAGTAGAGGCAGATGGAATTCCGGGTGTAGCGGTGGAATGCGTAGAGATCCGGAAGAACACCGGTGGCGAAGGCGGTCTGCTGGGCTGTGGCTGACGCTGAGGCGCGACAGCGTGGGGAGCAAACAGGATTAGATACCCCTGTAAGA
+
GGGGGGGGGGGGGGGGGGGGGGGGGGGGGGGGGGGGGGGGGGGGGGGGGGGGGGGGGGGGGGGGGGGGGGGGGGGGGGGGGGGGGGGGGGGGGGGGGGGGGGGGGGGGGGGGGGGGGGGGGFGGGGGGGGGGGGGGGEGGGGGGGGGGGGGEFGGGGGGGGGGGGGGGGGGGGGGGGGGGGGGGGGFFGGGGGGGGGGGEGGGGGGGFEEGGGGDDEFEDGFEC(77<FFFGDFCFFFF7DB2
@M00200:205:000000000-AKKM3:1:1101:11077:7084 1:N:0:1
ACTGGGCGTAAAGGGCGCGTAGGCGGTTTGCTAAGTCGGCTGTGAAAGCCCGGGGCTCAACCCCGGAGGGTCAGCTGATACTGGCGAGCTAGAGTACGGAAGAGGTAGCTGGAATTCCCGGTGTAGCGGTGAAATGCGTAGATATCGGGAGGAACACCTGAGGCGAAGGCGGGCTACTGGGCCGATACTGACGCTGAGGCGCGAAAGCCAGGGGAGCGAACGGGATTAGATACCCTTGTA
+
GGGGGGGGGGGGGGGGGGGGGGGGGGGGGGGGGGGGGGGGGGGGGGGGGGGGGGGGGGGGGGGDGGEGGGGGGGGGGGGGGGGGGGGGGGGGGGGGGGGGGGGGGGGGGGGGGGGGGFGGGGGGGGGGGGGGGGGGGGGGGGGGGGGGDGGGGGGGGGGGFGGGGGGGGGGGGGGGGGGGGGGGGGEEFFGGGGGGGGGGGC5EGEGDGDFFGGFGFEGDCDD3:CF?4BAGGGG4F@7:
@M00200:205:000000000-AKKM3:1:1101:24029:7090 1:N:0:1
ACTGGGTTTAAAGGGCGCGTAGGCGGGTCAGCAAGTCCGGGGTGAAATCTTTCGGCTCAACCGGAAAAGTGACTTGGATACTGCTGGTCTAGAGGGAGGTAGGGGTCTGTGGAACTTCTGGTGGAGCGGTGAAATGCGTTGATATCAGAAGGAACGCCGGTGGCGAAAGCGACGGACTGGACCTCTTCTGACGCTGAGGCGCGAAAGCCAGGGGAGCGAACGGGATTAGATACCCCAGTA
+
GGGGGGGGGGGGGGGGGGGGGGGGGGGGGGGGGGGGGGGGGGGGGGGGGGGGGGGGGGGGGGGGGGGGGGGGGGGGGGGGGGGGGGGGGGGGGGGGFGGGGGGGGGGGGGGGGGGGGGFGGGGGGGGGGGGGGGGGGGGDGGGGGGGGFFFGGGFGGGGGGGGGGGDGGGGGGGE7EDGGGGDGGGGGGD?FGGGGGGGGDDGEGCDGGFGGG*77@GE57DEGFGGBFFAFGFCFBFFF
@M00200:205:000000000-AKKM3:1:1101:16771:7100 1:N:0:1
ATTGGGTTTAAAGGGTGCGTAGGCGGTCTGGTAAGTCAGCGGTGAAATTTCAGAGCTCAACTTTGAACGTGCCGTTGATACTGTCAGACTCGAATGCGGATGCCGTGGGAGGAATGTGTGGTGTAGCGGTGAAATGCATAGATATCACACAGAACACCGATTGCGAAGGCATCTCACGAATCCGCAATTGACGCTGATGCACGAAAGCGTGGGGATCAAACAGGATTAGATACCCCCGTA
+
GGGGGGFGGGGGGGGGGGGGGGDGGGGGGGGGGGGGGGGGGGGGGGGGGGGGCGGGGGGGGGGGGGGGGGGGGGGGGGGFGGGFCFDGGGGGGFGGGGGGDDDGGGGGGGGGCGGGGGGGGGGGGGGGGGGGGGFGGFGFFFGGGGGGFGCFFGGGGGGDGGGGGDEEGFGGGCFFFFEGGGGCFGDGFGDGGGGGGGFGGGCBGGDGEEE7=E:<AGGFGFFDBGG2?FADFGF3<BEE
@M00200:205:000000000-AKKM3:1:1101:11777:7134 1:N:0:1
ATTGGGTTTAAAGAGCTCGTAGGCGGTTTGTCGCGTCTGCTGTGAAAACTGGAGGCTCAACCTCCAGCCTGCAGTGGGTACGGGCAAACTAGAGTGCGGTAGGGGAGATTGGAATTCCTGGTGTAGCGGTGGAATGCGCAGATATCAGGAGGAACACCGATGGCGAAGGCAGATCTCTGGGCCGTAACTGACGCTGAGGCGCGAAAGCATGGGGAGCGAACAGGATTAGATACCCCTGTA
+
FGGGGGGGGGGGGGGGGGGGGGGGGGFGGEGEC@CGGEGGGGGGGGGDGFFGFGGGGGGGGGGGGGGGGGGGFFGCFGGGGGGGGGGGGFECFGGCFGGGGGGGG>FFFGGFGGGGGGFGGGGGGGGGGCCGGGGFGGDGGGGGF,,@8DEGDGGGGGD:EGGGDGGGGGFEGDF@FGGGD:CEGGGGFGGGGGGGGGG*>D5*8CDF8CGGFGDGFGDCCGFF:GF2?F<GGGFFFFFG
@M00200:205:000000000-AKKM3:1:1101:8862:7148 1:N:0:1
ATTGGGTTTAAAGGGCTCGTAGGTGGCCAACTAAGTCGGACGTGAAATCCCTCGGCTTAACCGGGGAACTGCGTCCGATACTGGTTGGCTTGAGTTTGGGAGAGGGATGCGGAATTCCAGGTGTAGCGGTGAAATGCGTAGATATCTGGAGGAACACCGGTGGCGAAGGCGGCATCCTGGACCAACACTGACGCTGAGGAGCGAAAGCCAGGGGAGCAAACGGGATTAGATACCCCAGTA
+
GGGGGGGGGGGGGGGGGGGGGGGGGGGGGGGGGGGGGGGGGGGGGGGGGGGGGGGGGGFGGGGGGGGGGGGGGGGGGGGGGGGGGGGGGGGGGFFFGGGGGGGGGGGGGGGGGGGGGGGGGGGGGGGGGGGGFCGGGGGGGGGGGGGFFGFEGFGGGGGGGGGGGGGGGGGGDEGGGGGGGGGGGGGDGGGGGGDGGGGGGGGGCEGFGGGGEE3C@G@FGGEDFGF>@FDGGGEDDE?F
@M00200:205:000000000-AKKM3:1:1101:25581:7149 1:N:0:1
ACTGGGCTTAAAGGGTGCGTAGGAGGGCAGGGAAGTCAGTGGTGAAATCTCCGGGCTTAACTCGGAAACTGCCGTTGATACTCTCTGTCTTGAATCCCGTGGAGGTGAGCGGAATATGTCATGTAGCGGTGAAATGCTTAGATATGACATAGAACACCAATTGCGAAGGCAGCTCGCTACACGAAGATTGACTCTGAGGCACGAAAGCGTGGGGATCAAACAGGATTAGATACCCGCGTA
+
GGGGGGGGGGGGGGGGGGGGGGGGGGGGGGGGGGGGGGGGGGGGGGGGGGGGGGGGGGGGGGGGGGGGGGGGGGGGGGGGGGGGGGGGGGGFGGFGGGGGGGGGGGGGGGGGGGGGGFDGGCCGGGGGGGGGCGGGGGGGFGCFFGGDFGGGGGCFGDFGGGGGEEGEGGGDEGGGDGGGGGGGCGDFFGGGFGGGGG5?ECGGGE<4=C8FCC8D>EFFG4@C?6+748<CGCFGFFFG
@M00200:205:000000000-AKKM3:1:1101:10556:7165 1:N:0:1
ACTGGGTGTAAAGGGCGCGTAGGCGGCTGAGTAAGTCCTGGGTGAAATCCCTCGGCTCAACCGGGGAACTGCCTTGGAAACTACTCGGCTCGAGGCCGGGAGAGGGTAGCGGAATTCCCAGTGTAGCGGTGAAATGCGTAGATATTGGGAGGAACACCGGTGGCGAAGGCGGCTACCTGGACCGGTTCTGACGCTGATGCGCGAAAGCGTGGGGAGCAAACAGGATTAGATACCCCTGTA
+
GGGGGGGGGGGCFGDGGGGGGGDGGFGGG@FGGGGGGGGGGGGGGGGGGGGGGDGGGGGGGGGGGGGGGGFGG9FEAFGGGGGGGGGEGFCEFFGGGGGGGGGGGDEGGFGEGD@FFFGDFGGGGGGGDGDGFFGGGGGGGGGCFFG?CFE*>FGCFGEGGD@FD7B<FFGGGGGGGGFGGGGEDEGGGG+<;C<E5<<9:95CE87DCE>5E53CBG8CCDCC?GGBFFA7EFFG))??
@M00200:205:000000000-AKKM3:1:1101:7872:7177 1:N:0:1
ATTGGGTTTAAAGGGTGCGTAGGCGGGCAGGTAAGTCAGTGGTGAAATCTCCAAGCTTAACTTGGAAACTGCCGTTGATACTATCTGTCTTGAATACTGTGGAGGTGAGCGGAATATGTCATGTAGCGGTGAAATGCTTAGATATGACATAGAACACCAATTGCGAAGGCAGCTCACTACACAGCCATTGACGCTGAGGCACGAAAGCGTGGGGATCAAACAGGATTAGATACCCGAGTA
+
GGGGGGGGGGGGGGGGGGGGGGGGGGGGGGGGGGGGGGGGGGGGGGGGGGGGGGGGGGGGGGGGGGGGGGGGGGGGGGGGGGGGGGGGGGGGFGGGGGGGGGGGGGGGGGGGGFFGGGGGGGGGGGGGGGGGGGGGGGFGG9AGGGGGGGDGGGGGGGGGGFA>@+@FC8F8CFGGGGGGGGGEFGGECFCFGDDGGGGGGFGGGG46?ECCEG3*8EBFGGGGFGF@FFFF@CE)))8C
@M00200:205:000000000-AKKM3:1:1101:3766:7193 1:N:0:1
ACTGGGTTTAAAGGGTGCGTAGGTGGTTCTGTTAGTCTTTTGTCAAAGCCCCGAGCTTAACTTGGGATCCGCAAAAGATACGGCAGGACTTGAAAGTAGGAGAGGTGTACGGAACTCATGGTGTAGGGGTGAAATCCGTTGATATCATGGGGAACACCAAATGCGAAGGCAGTACACTGGCCTATATTTGACACTGAAGCACGAAAGCGTGGGTAGCGAATGGGATTAGATACCCAAGTA
+
GGGGGGGGGGGGGGGGGGGGGGGGGGGGGGGGGGGGGGGGGGGGGGGGCFCGGGGGGGGGGGGGGGGFGGGGGGGFGFGGGGGGGGGCFFGGCFFGGFGGFGGEGGGGGGGGCFGGGGGGGGFEGGFEEGGGGGGGGEGFGDGGGGGFDGGGDDFGGGFGGGGGGGGGGGGDGFGGGGFGGFGGGGFG7FFFFGGCF?EGGGGGGGDGCGG>FGFGFGE8CDFD8D4<F6<FCFF*.5BF
@M00200:205:000000000-AKKM3:1:1101:13181:7255 1:N:0:1
ATTGGGCTTAAAGGGCGTGTAGGCGGTTTGTTAAGTCATGTGTGAAATCCCCCGGCTCAACCGGGGAAGTGCGCATGAAACTGGCAAGCTAGAGTACCGAAGAGGGGGGTGGAATTCCCGGTGTAGCGGTGAAATGCGTAGATATCGGGAGGAACACCTGCGGCGAAGGCGGCCCCCTGGTCGGATACTGACGCTGAGACGCGAAAGCGTGGGGAGCAAACAGGATTAGATACCCCCGTA
+
GGGGGGGGGGGGGGGGGGGGGGGGGGFGGGGGGGDFGGGGGGGGGGGGGGGGGGGGGGGGGGGGGGGGFGGGGGGGGGGGGGGGGGGGGGGGGGGGGGGGGGGCGGGGGGGGGGGGGGGEGGGGGGGGGEGFGGFGGGGGGGGGGGGCGEEDEGGGGDFFFGEGGGGGGGGGGDGGGGGGGCCCGGGGGGGGGGGGGG+<CDC8EGGGD=5CEGEGEGFGGGGGFG7<FF9FDGG:3BDG
@M00200:205:000000000-AKKM3:1:1101:6302:7303 1:N:0:1
ATTGGGTTTAAAGGGAGCGTAGGCGGATAGTTTAGTCAGAGGTGAAAGCCCAGGGCTCAACCTTGGAATTGCCTTTGATACTGGCTATCTTGAGTATGGAAGAGGTATGTGGAACTCCGAGTGTAGAGGTGAAATTCGTAGATATTCGGAAGAACACCAGTGGCGAAGGCGACATACTGGTCCATTACTGACGCTGAGGCTCGAAAGCGTGGGGAGCAAACAGGATTAGATCCCGTGTA
+
GGGGGGGGGGGGGGGGGGGGGGGGGGGGGGGGGGGGGGGGGGGGGGGGGGGGGGGGGGGGGGGGGGGGGGGGGGGGGGGGGGGGGGGGGGGGGGFGGGGGGGGGGGGGGGGGGGGGGGGGGGGGGGGGGGGGGGGGGGGGGGGGGGGGGGGGCFGGGGFFFGGGGGGGGGGGGGGGGGGGGGGGFGGGGGGGGGGGGGGGGGGGGGCFGGGGGDFG3F?FGGGGFGGFFFFFGCCF>A)
@M00200:205:000000000-AKKM3:1:1101:18821:7319 1:N:0:1
ATTGGGCATAAAGGGCGCGTAGGCGGCCTTGTCAGTCAGACGTGAAATCCCCAGGCTTAACCTGGGAACTGCGTCTGATACTACAAGGCTGGAGTTCGGGAGAGGAATGTGGAATTCCAGGTGTAGCGGTGAAATGCGTAGATATCTGGAGGAACACCGGTGGCGAAGGCGGCATTCTGGACCGAAACTGACGCTGAGGCGCGAAAGCCAGGGGAGCAAACGGGATTAGATACCCCAGTA
+
GGGGGGGGGGGGGGGGGGGGGGGGGGGGGGGGGGGGGGGGGGGGGGGGGGGGGGGGGGGGGGGGGGGGGGGGGGGGGGGGGGGGGGGGGGGGFFGGGGGGGGFEGGGGGGGGGGGGGGGGGGGGGGGGGGGGGGGGGGGGEDFGFGFG9FFEGGGGGGGGGGGFEFGGGGGGGDGGGGGGG6CGGGEGGGGGGGGGGGGGGGGGGGDGGGGGGGFG@GGFGDEG:D5<4F2>FGEFFFFG
@M00200:205:000000000-AKKM3:1:1101:26565:7319 1:N:0:1
ATTGGGTATAAAGGGCGCGTAGGTGGCGTGATAAGGGTGTGGTGAAAGCCCGGGGCTCAACTCCGGGGCTGCCGGTCAGACTGGCGAGCTAGAGCACGGTAGGGGCAGATGGAATTCCCGGTGTAGCGGTGGAATGCGTAGAGATCGGGAAGAATACCAGTGGCGAAGGCGTTCTGCTGGGCCGTTGCTGACGCTGAGGCGCGACAGCGTGGGGAGCAAACAGGATTAGATACCCCAGTA
+
GGGGGGGGGGGGGGGGGGGGGGGGGGGGGGGGGFGGGGGGGGGGGGGGGGGGGGGGGGGGGGGGGGGGGGGGGGGGGGGEGGGGGGGGGGGGGGGGGGGGGGGGGGGGGGGGGFGGGGGGGGGGGFGGGGGGGGGGGGGGGCGGGGGGGGGGGGGG9FGGGGGGGGDGGGGGGGGGGGGGDCFGEGGEGGGG=EGCEGGGGGGCGEGGGEGCEG:GDCGFG48DBGGFFF9CC@FGFEFF
@M00200:205:000000000-AKKM3:1:1101:8621:7334 1:N:0:1
ATTGGGCTTAAAGCGTGCGTAGGCGGTCCCACAAGTCTGTTGTGAAATCTCCCGGCTCAACTGGGAGGGTGCGGTGGAAACTGTGGGGCTGGAGTGTGGGAGAGGTAGGCGGAATTCCTGGTGTAGCGGTGAAATGCGTAGATATCAGGAGGAACACCTGCGGTGTAGACGGCTTACTGGACCACTACTGACGCTGAGGCACGAAAGCGTGGGGAGCAAACAGGATTAGATACCCGCGTA
+
GGGGGGGGGGGGGGGGGGGGGGGGGGGGGDFGGGGGGGGGGGGGGGGGGCFE<CGGGEGGGGGGGGGGGGGGGGCEGGFGGGGGFGGGGGGGGGGG9ECE8CCCGGDCGGGGGGGGFFGAFGGGGFAFEGDGGGGGGGGEGGFGGGGEFCE>EGGGGGG7,>7>EFFFFFGGGGDCG?CFGF68*?FFGG?@EGCGGFGCGGDGGGDGGGGCG55CDFG6*9@F2*:4FF<FGGGD37<E
@M00200:205:000000000-AKKM3:1:1101:19188:7335 1:N:0:1
ACTGGGTTTAAAGTGAGCGTAGGCGGATAGTTTAGTCAGAGGTGAAATCCCGGGGCTCAACCTCGGAATTGCCTTTGATACTGGGTGTCTTGAGTATGAGAGAGGTGTGTGGAACTCCGAGTGTAGAGGTGAAATTCGTAGATATTCGGAAGAACACCAGTGGCGAAGGCGACACACTGGCTCATTACTGACGCTGAGGCTCGAAAGCGTGGGGAGCAAACAGGATTAGATACCCGCGTA
+
GGGGGGGGGGGGGGGGGGGGGGGGGGGGGGGGGGGGGGGGGGGGGGGGGGGGGGGGGGGGGGGGGGGGGGGGGGGGGGGGGGGGGGGGGGGGGGGGGDGGGGGGGGGGGGGGGGGGGGGGGGGGGFGGGGFGFGGGGGGGFGGGGGGGGGG7BFGGGDGGGGGGEGGGGGCGEGGGGGGFGGGGGGGGGFGFCEG5:BCGGGEEGGCFGEEGDGFDFFGGGGG4(7D<**6CCFCGD>DE
@M00200:205:000000000-AKKM3:1:1101:8821:7337 1:N:0:1
ATTGGGCTTAAAGAGCGTGTAGGCGGCCGGCTAGGTCTGGTGTGAAAACTCGAGGCTCAACCTCGAGATGTCGCCGGAAACCAGTCGGCTAGAGTCCGGAAGAGGAGAGTGGAATTCCTGGTGTAGCGGTGAAATGCGCAGATATCAGGAAGAACACCTATGGCGAAAGCAGCTCTCTGGGACGGTACTGACGCTGAGACGCGAAAGCGTGGGGAGCGAACAGGATTAGATACCCGTGTA
+
GGGGGGGGGGGGGGGGGGGGGGGGGGGGGGGGGGGFGGGGGGGGGGGGGGGGGGGGGGGGGGFGGGGFGGGGGGGGGGGGGGGGGGGGGGGD9FGGGGGGGGGGFGGGGGGGGGGGGFGFFGGGGGGGGGGG9FGGGCFGDEFFCFEGCCD@FGFGGGFFGGGGDDEDFFGGGFFFGGFCGG6CGE>8FFGGDDGGDCFC5C=EG8CFGGGGGGBDDGCCCDG<49FB?6):C8@DFFFG
@M00200:205:000000000-AKKM3:1:1101:14551:7340 1:N:0:1
ACTGGGTATAAAGAGCGTGTAGGCGGCCATGCAGGTCCGTTGTGAAAACTGGAGGCTCAACCTCCAGACGTCGACGGAAACCGTGTGGCTAGAGTCCGGAAGAGGAGAGTGGAATTCCTGGTGTAGCGGTGAAATGCGCAGATATCAGGAAGAACACCAATGGCGAAGGCAGCTCTCTGGGACGGTACTGACGCTGAGACGCGAAAGCGTGGGGAGCGAACAGGATTAGATACCCCTGTAAGA
+
GGGGGGGGGGGGGGGGGGGGGGGGGGGGGGGGGGGGGGGGGGGGGGGGGGGGGGGGGGGGGGGGGGGGGGGCDGGGGGGGGGGGGGGGGGGC,EEFGFGGEGGGGGGGGGGGGGFGGGFGGGGGGGFGGGGGGCGFGDGGGGGGGGGGGGGECGGGGGGGGGGGGG7:FGGGGCGGG9FFGGGGGGGGGGGGEGGGGGGGGDGGGGGGGEGDGG>D>EEED<FC(9:2@6<?CEFC;>FF74<
@M00200:205:000000000-AKKM3:1:1101:10043:7341 1:N:0:1
ATTGGGTTTAAAGGGAGCGTAGGCGGACATTTAAGTCAGGGGTGAAATCCCGGGGCTCAACCTCGGAATTGCCTTTGATACTGGGTGTCTTGAGTATGAGAGAGGTGTGTGGAACTCCGAGTGTAGAGGTGAAATTCGTAGATATTCGGAAGAACACCAGTGGCGAAGGCGACACACTGGCTCATTACTGACGCTGAGGCTCGAAAGCGTGGGGAGCAAACAGGATTAGATACCCCCGTA
+
GGGGGFGEGGGGGGGFGGGGGGGGGGEGGGGGGGGGGGGGGGGGGGGGGGGGGDGGGGGGGGGGGGGGGGGGGGGGGGGFGGEGGGGGGGGGG8FEGAFGGDFCCFFFGGGGGGGGGGGGEGGG9,BEGGGCCFGGG7FGGDGDFGGFCEGCEGG<FGGFGGFG>F8FFG7CGGGGGGGGGGGGGGCFGF@FEGGE*=CFGGCE6C3C5EE>F5>C5:@EGCCC(9:>4*6>FGGF5><C
@M00200:205:000000000-AKKM3:1:1101:16823:7344 1:N:0:1
ATTGGGTTTAAAGGGCGCGTAGGCGGTGCGGTAAGCGTGCGGTGAAAGCTCGGGGCTCAACCCCGCGTCGGCCGTGCGAACTGCTGGACTGGAGCATGTCAGAGGCGGGTGGAATTCCGGGTGTAGCGGTGGAATGCGTAGAGATCCGGAAGAACACCGGTGGCGAAGGCGGCCCGCTGGGACATAGCTGGCGCCGAGGGGCGACCGCGGGGGGAGCAAACAGGATTTGATAACCCTGTA
+
GGGGGGGGGGGGGGGGGGGGGGGGGGGGGGGGGGGGGGGGGGGGGGGGGGGGGGGGGGGGGGGGGGGGGGGGGGGGGGGG7=FGGGGGGGGGGGGGGGGGGGGGDGGGC*>F<F<FAF@FG<CC,=BCGFDF7>F8<:F8F@CAF,?CEC@:@CFFFEC>*2C8/*:CE*8CD5CC5*/:E685:<@69D:*:/):*:C**)22:*/9****CG3).5@C/>CC:FC)**)0+<897:)0
@M00200:205:000000000-AKKM3:1:1101:28272:7364 1:N:0:1
ATTGGGTTTAAAGCGCGTGTAGGCGGCTTGGTAAGTCGAGTGTGAAAGCCCGGGGCTCAACCCCGGAAGGTCGCTCGAAACTGCCTCGCTCGAGTCCCGGAGAGGAAGGCGGAATTCCCGGTGTAGAGGTGAAATTCGTAGATATCGGGAGGAACACCAGCGGCGAAGGCGGCCTTCTGGACGGTGACTGACGCTGAGACGCGAAAGCGTGGGGAGCAAACAGGATTAGATACCCGAGTAAGA
+
GGGGGGGGGGGGGGGGGGGGGGGGGGGGGGGFGG9CFGGGGGGGGGGGGGGGGGGGGGGGGGGGGGGGGGGGGG@FGGGGGGGGGGGGGGGGEGGGGGGGGGGGGGGGGGGGGGGGGGGGGCGCFGGGGGGGGGGGGGGGGGGGGGGGGGGGGGGGGGGGGGGGGGGGGDEGGDGGGGGGFGGD8:CGFFFGGGGGGGGGGCEEEGGGG5EGGGFGFGCFGGGGFC><4@:>EACD<57CF:)
@M00200:205:000000000-AKKM3:1:1101:9995:7367 1:N:0:1
ATTGGGTTTAAAGGGCGTGTAGGCGGCCTCGTAAGTCCCATGTGAAAGCCCTCGGCTCAACCGAGGAACTGCATGGGAAACTGCAGGGCTTGAGTCCGGGAGAGGAGAGCGGAATTCCCAGTGTAGCGGTGAAATGCGTAGATATTGGGAGGAACACCAGTGGCGAAGGCGGCTCTCTGGACCGGTACTGACGCTGAGACGCGAAAGCTAGGGTAGCAAACGGGATTAGATACCCGGGTA
+
GGGGGGGGGGGGGGGGGGGGGGGGGGGGGGGGGGGGGGGGGGGGGGGGGGGGGGGGGGGGGGGGGGGGGGGGGGGGGGGGGGGGGGGGGGGGGGGGGGGGGGGGGGGGGGGGGGGGGGGGGGGGGGGGGGGGGFGGGGGGGGGGGGGGFGGGGGGGG:CGGG7EGEGGGGGGGGGGGGGCCGGGGGGGGGGGGDDGGGGGDGGDCEC<F:CCFEFGFFG6>DDD<DC?4FFCGGGGF>BC
@M00200:205:000000000-AKKM3:1:1101:3049:7376 1:N:0:1
ATTGGGTTTAAAGGGCGAGTAGGCGGCCTCCTAAGTCAGACGTGAAATCCCCCGGCTTAACCTGGGAACTGCGTCTGATACTGGGAAGCTTGAGTATGGGAGAGGAAGGTAGAATTCCAGGTGTAGCGGTGAAATGCGTAGATATCTGGAGGAATACCGGTGGCGAAGGCGGCCTTCTGGACCATAACTGACGCTGATCCGCGAAAGCTAGGGGAGCAAACGGGATTAGATACCCCCGTA
+
GGGGGGGGGGGGGGGGG7FGGGGGGGGGGGGGGGGGGGGGGGG7EFGGGGGGGGGGGGGGFFGGGFGGFGGGGGGGGGGGGGGGGFGGGGGGGGFF9FGGFGGGGGGFEFC,CEG,EFEGGGGGGGGGGEGGGCFGGGGGGGGGGFGGGGG7FGGGGGG7FCF7C7:FDFFBBCGCFGC:CFGGGGGG++=?CEGGE9EGD8::E=D4EFGFGG3DBGDGC<**->4<FFFGFCE3;>BE
@M00200:205:000000000-AKKM3:1:1101:12439:7376 1:N:0:1
ATTGGGTATAAAGAGCGTGTAGGCGGCCATGTAGGTCCGATGTGAAAACTGGGGGCTCAACCTCCAGCTGTCGTTGGAAACCATGTGGCTAGAGTCCGGAAGAGGAGAGTGGAATTCCTGGTGTAGCGGTGAAATGCGCAGATATCAGGAAGAACACCTATGGCGAAGGCAGCTCTCTGGGACGGTACTGACGCTGAGACGCGAAAGCGTGGGGAGCGAACAGGATTAGATACCCTAGTA
+
GGGGGGGGGGGGGGGGGGGGGGGGGGGGGGGGGGFGGGGGGGGGGGGGGGGGGGGGGGGGGGGGGGGGGGGGGGGGGGGGGGGGGGGGGGGGGGGGGGGGGGGGGGGGGGGGGGGGGGGGGGGGGGGGGGGGGGGAGCCEGGGGGGGFGGFCGGGGGGGGGGGGGBEGDGGGCGGGGGGFCGGGGG5E7FGGGGGG*;CFEGDEEGGGGEGGGG:DDGGGDDG4:FGFFF>GGFDG4)@G
@M00200:205:000000000-AKKM3:1:1101:28343:7420 1:N:0:1
ATTGGGTTTAAAGCGCGCGTAGGCGGGCTCTCAAGTCGGTTGTGAAATCCCTCAGCTCAACTGAGGAACTGCATCCGATACTGTTTGTCTTGAGGACGAGAGGGGAGAGTGGAACTTCTGGTGGAGCGGTGAAATGCGTAGATATCAGAAGGAACACCGGTGGCGAAAGCGACTCTCTGGCTCGTATCTGACGCTGAGGCGCGAAAGCTTGGGTAGCAAACGGGATTAGATACCCCAGTA
+
GGGGGGGGGGGGGGGGGGGGGGGGGGGGGGGGGGGGGGGGGGGGGGGGGGGGGGGGGGGGGGGGGGGGGGGGGGGGGGGGDGGGGGGGGGGFFGGGGGGGGGGGGGGGGGGGGGGGGGGGGGGGGGGGEGGGGGGGGDEGGGGGGGGGGGGGGGGGFGGGGGGGGGGGGGGGGGGGGGFFGGGGGGGGGFFGEGGGGGGGDGGDGDC:FGFCEEBGFGGGGGDD?D*)9647@CF<EFFG
@M00200:205:000000000-AKKM3:1:1101:6986:7450 1:N:0:1
ATTGGGTTTAAAGGGCGCGTAGGCGGCCTGATAAGTCGGGGGTGAAATCCTGTGGCTCAACCACAGGGCTGCCTCCGAGACTGTCGGGCTCGAGCACAGTAGAGGCAGGTGGAATTCTCGGTGTAGCGGTGGAATGCGTAGAGATCGGGAAGAACATCGGTGGCGAAGGCGGCCTGCTGGGCTGTTGCTGACGCTGAGGCGCGACAGCGTGGGGAGCAAACAGGATTAGATACCCGAGTA
+
F<EF@F@FGGGGGDEGGGGGGDEGEGGGGGFGFFGGGGDGDGCGGD?F<FGGGGGGGGGGGGGGGGGGGGEGGGFGGGGDGFCEF4>@FCGEFGGGGFEGGGCGGGGEFDECGGFGG,@FGGGGGAFEEG<F7,?FFGGGCCBGGGBFE*<FFGGGG:<:1B:CC:8FCC*CGGGFGF8CEG65AC7FFFGGGGGGGG5:*>E*?ECCE*88C>>DBG6C**A7(CF<?=<FGGGGF3>=
@M00200:205:000000000-AKKM3:1:1101:28142:7464 1:N:0:1
ATTGGGCTTAAAGGGCGCGTAGGCGGTCCCATAAGTTCCGCGTGAAATCCCCCGGCTCAACCGGGGAATGGCGTGGAAAACTGCGGGGCTTGAGTTCGGGAGAGGGAAGCGGAATTCCGGGTGTAGCGGTGAAATGCGTAGATATCCGGAGGAACACCGGTGGCGAAGGCGGCTTCCTGGACCGACACTGACGCTGAGGCGCGAAAGCTAGGGGAGCAAACGGGATTAGATACCCCTGTA
+
GGGGGGGGGFGFGGGGGGGGGGGGGGGGGGGGGGFGGGGGGGFGGGGFGGDGEGGGGGGGAFGGGGGGFGGGGGGGDGGGDFFGGGGGGGGEFGGGGECGGGGGGGGGDFGGGGCGGGGGGEGGGGGGGGGGGFGGGEFGGGEGGFGEEEGDFCFGGGGDEGGG8CCCE*88>>EEG79CFCCE5EG56D20**/5:EEGED7ECE)0:2<>C>5C>C:FGGGG?DGFFBBFFCFG356<
@M00200:205:000000000-AKKM3:1:1101:11925:7489 1:N:0:1
ATTGGGTTTAAAGCGCACGTAGGCGGCTTTGTAAGTTAGAGGTGAAAGCCTGGAGCTCAACTCCAGAACTGCCTTTAAGACTGCATCGCTTGAATCCAGGAGAGGTGAGTGGAATTCCGAGTGTAGAGGTGAAATTCGTAGATATTCGGAAGAACACCAGTGGCGAAGGCGGCTCACTGGACTGGTATTGACGCTGAGGTGCGAAAGCGTGGGGAGCAAACAGGATTAGATACCCCTGTA
+
GGGGGGGGGGGGGGGGGGGGGGGGGGGGGGGGGGGGGGGGGGGFGGGGGGGGGGGGGGGGGGGGGGGGGGGGGGGGGGGGGGGGGGGGGGGGGGGGGGGGGGGCGGGGGGGGGGGGGGGGGGGGFGGGGGGGGGGGGGGGGGGGFGGFGGGEGGGGGGGFGFGGGGGGGGGDEDGGGGFGGGGGGGCCGG@EEDGGGGDGFGG5EGGGD58FECDGFDGGD<6C?F=>F6>FGFGGFFFG
@M00200:205:000000000-AKKM3:1:1101:12914:7496 1:N:0:1
ACTGGGTGTAAAGGGCGCGTAGGCGGCTTGGCAAGTCAGGTGTGAAAGGCCTGGGCTCAACCCAGGAACTGCACTTGAGACTGCCTCGCTTGAGTCCGGGAGAGGATGGCGGAATTCCCAGTGTAGAGGTGAAATTCGTAGATATTGGGAAGAACACCGGTGGCGAAGGCGGCCATCTGGACCGGTACTGACGCTGAGGCGCGAAAGCGTGGGGAGCAAACAGGATTAGATACCCCGGTA
+
GGGGGGGGGGGGGGGGGGGGGGGGGGGGGGGGGGGGGGGGGGGGGGGGGGGGGGGGGGFFGGGGGGGGGGGGGGGGGGGGGGGGGGGGGGGGGGGGGGGGGGGGGGGGGGGGGGGGGGGGGFGGGGGGGGGGGDGDGGGGGGFGFGGFFFGGGGGGGGGGGGGGDGGGGGGGGGGGGGGGGGGGGGGEGGGGGGGGGGFFGGGGGDDGG=EGGGFC5CECFFGG:CDFF?4>:CC3>>>7
@M00200:205:000000000-AKKM3:1:1101:20252:7508 1:N:0:1
ATTAGGCTTAAAGGGCGCGTAGGCGGCCTTGTCAGTCAGACGTGAAATCCCCAGGCTTAACTTGGGAACTGCGTCTGATACTACAAGGCTGGAGTTCGGGAGAGGGATGTGGAATTCCAGGTGTAGCGGTGAAATGCGTAGATATCTGGAGGAACACCGGTGGCGAAGGCGGCATCCTGGACCGAAACTGACGCTGAGGCGCGAAAGCCAGGGGAGCAAACGGGATTAGATACCCCGGTA
+
GGGGFFGGGGGGGGGGGGGGGGGGGGGGGGGGGGGGGGGGGGGGGGGGGGGGGGGGGGGGGGGGGGGGGGGGGGGGGGGGGGGGGGGGGGGGFGGGGGGGGGGGGGGGGGGGGGGGGGGGGGGGGGGGGGGGGGGGGGGGGGGGGGGGGGFDGGGGGGGGGEGGGGGGGGGGGGGGGGGGFFFGGGGGGGGGGGGGGGGGGGGGGGGGGGGFGGBGFG8FGGCG?DC??FBGGGGG@EB*
@M00200:205:000000000-AKKM3:1:1101:23019:7522 1:N:0:1
ATTGGGTTTAAAGGGCGCGTAGGCGGCAACGTAAGTTGGAAGTGAAATCCCATCGGCTCAACCGTGGAATCGCTCCCAGTACTGCGTTGCTTGAGCGAGATAGGGGCCTGTGGAACTGCCGGTGGAGCGGTGAAATGTGTTGATATCGGCGGGAACGCCAGTGCCGAAAGGGACAGGCTGGACCTTTGCTGACGCTGAAGCGCGAAAGCTAGGGTAGCGAACGGGATTAGATACCCTAGTA
+
GGGGGGGGGGGGGGGGGGGGGGGGGGGGGGGGGGGGGGGGGGGGGGGGGGGGGGGGGGGGDGGGGGGGGGGGGGGGGGGGGGGGGGGGGGGGGFGGGFGDGGGGGGGGGGGGGGGGGGGGGGGGGBFGGGGDFFGGGGGGGCFGGGGDCGEED:FFGCF:FF:BFG@FGGGDFCFCFGGA8*8ECCF+3C+0;CGDECGD6):E/87C8FEGFC)*)<CCCCEG:1)409>D<AEF@F@G*
@M00200:205:000000000-AKKM3:1:1101:10426:7525 1:N:0:1
ACTGGGTTTAAAGGGCGCGTAGGCGGCGCAACAAGTCACTTGTGAAATCTCCGGGCTTAACCCGGAGCGGCCAAGTGATACTGTCGTGCTAGAGTGCGGAAGGGGCTACTGGAATTCTCGGTGTAGCGGTGAAATGCGTAGATATCGAGAGGAACACCTGTGGCGAAGGCGGGTAGCTGGGCCGACACTGACGCTGAGGCGCGAAAGCTAGGGGAGCGAACGGGATTAGATACCCTTGTA
+
FGGGFGGGGFFGGFGGGGGGGGCGGGGCGGGGGGFGGGGGGGGFEFFFGGGGGEDGGGGGGGG>FBCFGGGGGGGEFEGFGGGFGGGEGGFGGGGFGGGCGGGDEG@FGGGGGGGGGGGGGGGGGGGCCF7FCFGCFGECFCFEECFFGGDCGCCAFEE7CF,;CECFGGGG5C8?FGGGCFGGGEGGGFFFCGGECF5F5C:E*85DDC?6>53C<555>DCD:C4246<7C6ACF5@?
@M00200:205:000000000-AKKM3:1:1101:26952:7529 1:N:0:1
ATTGGGTTTAAAGGGAGCGTAGGCGGATAGTTTAGTCAGAGGTGAAAGCCCAGGGCTCAACCTTGGAATTGCCTTTGATACTGGCTATCTTGAGTATGGAAGAGGTATGTGGAACTCCGAGTGTAGAGGTGAAATTCGTAGATATTCGGAAGAACACCAGTGGCGAAGGCGACATACTGGTCCATTACTGACGCTGAGGCTCGAAAGCGTGGGGAGCAAACAGGATTAGATACCCTTGTA
+
GGGGGGGGGGFGGGGGGGGGGGGGGGGGGGGGGGGGGGGGGGGGGGGGGGGGGGGGGGGGGGGGGGGGGGFGGGGGGGGGGGGGGGGGGGGGGGGGGGGGGGGGGGGGGGGGGGGGGGGGGGGGGGGGFGGGGGGGGGGGGGGGFGGGGGGGGGGGGGG@FG8@EGGGGGGGGGGGGGFGGGGGGGGGGGFGCCCC8DGGFGDGCG)8?EEGDGFC8CCFFC8CFDFEF=C:+??0)2@F
@M00200:205:000000000-AKKM3:1:1101:18822:7530 1:N:0:1
ATTGGGTATAAAGGGTGCGTAGGCGGGCTGCCAAGTTCGGGGTGAAATCCTCCGGCTCAACCGGAGAACTGCCTCGAATACTGGCGGTCTCGAGGGGGATAGGGGCATGCGGAACTATGGGTGGAGCGGTGAAATGCGTTGATATCCATAGGAACTCCGGTGGCGAAAGCGGCGTGCTGGATCCCTTCTGACGCTGAGGCACGAAAGCCAGGGGAGCAAACGGGATTAGATACCCGAGTA
+
GGGGGGGGGGGGGGGGGGGGGGGGGGGGGGGGGGGGGGGGGGGGGGGGGGGGGGGGGGGGGGGGGGGGGGGGGGGGGGGGGGGGGGGGGGGGGGGGGGGGGGGGDGGGFGGGGGGGGGGGGGGGGGGGGGGGGGGGGGGGGGGGGGGGGDFFFGGGGGGGGEGGGGGGGGGGGGGGGGFGGGCGGGGGFG7EGGGDCEGGG<5CEEDGGGGGGGBDEGGFDGDD6DFFF@AGGFGGF).:
@M00200:205:000000000-AKKM3:1:1101:11471:7540 1:N:0:1
ATTGGGCTTAAAGGGTGCGTAGGCGGCCTATTAAGTCAGTTCTGAAATATCCCGGCTTAACCGGGAGGGTGGGATTGATACTGATGGGCTTGAGTGGAGTCGAGGTAGGCGGAATTGACGGTGTAGCGGTGAAATGCTTAGATATCGTCAAGAACACCGATAGTGTAGACAGCTTACTAGACTTCAACTGACGCTGAGGCACGAAAGTGTGGGGATCAAACAGGATTAGATACCCTCGTA
+
GGGGGGGGGGGGGGGGGGGGGGGGGGGGGGGGFGGGGFGGGGGGGGGGFGGGGGGGGGGGGGGGGCEGGGGGGGGGGGGGGGGGGGFFGGGEEFFGGGGGGGGGCGF@FFEEGGGGGGGEGGGGGGGGDGEGDEG9FGGGGGGGGGGGGGEAEFGGGGGEG>FGDFGCEGGGGGGGGGFDEGGGGGGGGGGG=ED55CEEEGECCCCCCFF>C>)9>FG7CG8C2DF7*1:77CCC;5<E
@M00200:205:000000000-AKKM3:1:1101:19357:7549 1:N:0:1
ACTGGGTTTAAAGCGCGTGCAGGTGGCTTGGTAAGTTAGGCGTGAAATCTCCCGGCTCAACTGGGAGAGGTCGTCTAATACTACCGGGCTAGAGAGCAGAAGAGGAAGATGGAATTCCCGGTGTAGTGGTGAAATGCGTAGATATCGGGAGGAACACCAGTGGCGAAGGCGATCTTCTGGTCTGTTTCTGACACTCAGACGCGACAGCTAGGGTAGTAAACGGGATTAGATACCCCAGTA
+
GGGGGGGGGGGGGGGGGGGGGGGGGGGGGGGGGGGGGGGGGGGGGGGGGGGGGGGGDEDGGGGGGGGGGGGGGGGGFGGGGGGGGGGGGGGG=FEFGGGDFGGGGGGGGGGGGGGGGGGGGGGGGCGGCFG9BFGGFGGGGGGCGGGGG>CEEGGFGGGGGGCEG78@EGGGGGGGGGCGFGGGGGGGGGFCFGGGGGFFEGGGGGDFFEBAFGADAFFEFG553CC2*9AGFG8C@BFC
@M00200:205:000000000-AKKM3:1:1101:21709:7559 1:N:0:1
ATTGGGTGTAAAGGGAGCGTAGGCGGATAGTTTAGTCAGAGGTGAAAGCCCAGGGCTCAACCTTGGAATTGCCTTTGATACTGGCTATCTTGAGTATGGAAGAGGTATGTGGAACTCCGAGTGTAGAGGTGAAATTCGTAGATATTCGGAAGAACACCAGTGGCGAAGGCGACATACTGGTCCATTACTGACGCTGAGGCTCGAAAGCGTGGGGAGCAAACAGGATTAGATACCCGCGTA
+
GGGGGGGGGGGGGGGGGGGGGGGGGGGGGGGGGGGGGGGGGGGGGGGGGGGGGGGGGGGGGGGGGGGGGGGGGGGGGGGGGGGGGGGGGGGGFGGGGGGGGGGGGGGGGGGGGGGGGGGGGGGGGGGGGGGFGGGGGGGGDGGFGFGDFGGGGGGFGGGFGCGGGGGCDGGEGEG9ECCGG;DFFCFGGGFCEGGGCFFGGGCEEGGGGGGGGGDGFG?FGGGG<FC3=@?GG8?<=EBG
@M00200:205:000000000-AKKM3:1:1101:4751:7571 1:N:0:1
ATTGGGTTTAAAGGGCGCGTAGGCGGTTCCGTAAGTTCCGCGTGAAATCCCCCGGCTCAACCGGGGAATGGCGTGGAAAACTGCGGGGCTTGAGTTCGGGAGAGGGAAGCGGAATTCCGGGTGTAGCGGTGAAATGCGTAGATATCCGGAGGAACACCGGTGGCGAAGGCGGCTTCCTGGACCGACACTGACGCTGAGGCGCGAAAGCTAGGGGAGCAAACGGGATTAGATACCCTAGTA
+
GFFEFFFFGGGGDFEDGGGGGGGGGGGGGGEGGEGGGGGGGGEGGFGGGGGGGGGGCFGGFCFGCCEGGGGGGGGGGAFGAFGG>CBEGEFFGGBFGGGGDC:FGGEFGGGDFEGGGGGGG>FBEC@CG<CCCCCFGCGGGGGGFFGE<=BCFCFFGGEECEEEEGGGGGGGD*8C:CFGGFFG>EGCCCCEGGGGGFFEC):CEGGF??98C>)>DGGGD<553DC?646CFFGG)81+
@M00200:205:000000000-AKKM3:1:1101:8210:7593 1:N:0:1
ACTGGGTTTAAAGGGAGCGTAGGCGGATAGTTTAGTCAGAGGTGAAAGCCCAGGGCTCAACCTTGGAATTGCCTTTGATACTGGCTATCTTGAGTATGGAAGAGGTATGTGGAACTCCGAGTGTAGAGGTGAAATTCGTAGATATTCGGAAGAACACCAGTGGCGAAGGCGACATACTGGTCCATTACTGACGCTGAGGCTCGAAAGCGTGGGGAGCAAACAGGATTAGATACCCTTGTA
+
GGGGGGGGGGGGGGGGGGGGGGGGGGGGGGGGGGGGGGGGGGGGGGGGGGGGGGGGGGGGGGGGGGGGGGGGGGGGGGGGGGGGGGGGGGGGGGGGGGGGGGGGGGGGGGGGFGGGGGGGGGGGGGGGGGGGGGGGGGGGGGGGGGGGGGGGGGGGGGGGGGGGGG@GGGGGGGGGGGGGGGGGGGGGGGGGGGGGGGEFGGGGGGG6EGEFCGFGFGGGGGGGFGF@A8?GGGGGAFF7
@M00200:205:000000000-AKKM3:1:1101:8344:7599 1:N:0:1
TTGGGTTTAAAGGGTCGGTAGGCGGTTTGGTAAGTGCCCGGTGAAATTCCACGGCTTAACCGTGGGACGTCCGGGTAGACTGCTGAACTTGAGGACTGGAGGGGCAAGCGGAATTCCCGGTGGAAGGGTGAAATCTTTAGAGATCGGGAGGAACACCAGTGGCGAAGGCGGCTTGCTAGACAGTCCCTGACGCTGAGCGACGAAAGCGTGGGGAGCAAACAGGATTAGATACCCTTGTA
+
GGGGGGGGGGGGGGGGGGGGGGGGGGGGGGGGGGGGGGGGGGGFFFGFGGGGGGGGG8FGGGGFGGGGGGGGGGGGGGGGGGGGGGGGGGFGFGGGGGGGGEGDGGG?GGGGGGGGGGGGGGGGFGGGCEFFGDAGGFFFGCA=EFDGGGDGGGGGGGGGGFGGGGGGGGGGGGGFGGFFFGGGGFFGGGGGGDDEGGGGGGGGC*7CAEEGGD35<CFCCG=5>*9?FFDGD<CFFFF
@M00200:205:000000000-AKKM3:1:1101:7728:7602 1:N:0:1
ATTGGGCATAAAGGGTGCGTAGGCTGTGCGGAAAGTCGGTTGTGAAATACCTCAGCTTAACTGAGGAACTGCAGTCGATACTGCCGTGCTAGAGGAAGATAGAGGTAAGCGGAACTTAGGGTGGAGCGGTGAAATGCGTTGATATCCTAAGGAACACCGGTGGCGAAGGCGGCTTACTGGATCTTTTCTGACGCTGAGGCACGAAAGCTAGGGTAGCGAACGGGATTAGATACCCGTGTA
+
GGGGGGGGGGGGGGGGGGGGGGGGGGGGGGGCGGFGGGGGGGGGGGGGGGGGGGGGGGGGGGGGGGGGGGGGGGGGGGGGGGGGGGGGGGGGGFGGFGFGGGGGGGGGGGEGGGGGGGGGGGGGGGGGGCFFGGGGGGGGDFGGGGGGCFGFGGGGGGDGGGGGGEGE7FGGGGGGGGGGFFGGGGGGGCFCEGGGGGGGEGCDGEGGFFGGFGFGFGEEGCGC?GG7@FAD0<CGDD:F
@M00200:205:000000000-AKKM3:1:1101:13958:7626 1:N:0:1
ACTGGGTTTAAAGGGCGCGTAGGCGGCCTGATAAGTCGGGGGTGAAATCCTGTGGCTCAACCACAGGGCTGCCTCCGAGACTGTCGGGCTCGAGCACAGTAGAGGCAGGTGGAATTCCCGGTGTAGCGGTGGAATGCGTAGAGATCGGGAAGAACATCGGTGGCGAAGGCGGCCTGCTGGGCTGTTGCTGACGCTGAGGCGCGACAGCGTGGGGAGCAAACAGGATTAGATACCCCAGTA
+
GGGGGGGGGGGGGGGGGGGGGGGGGGGGGGGGGGGGGGGGGGGGGGGGGGGGGGGGGGGGGGGGGGGGGGGGGGGGGGG>FGGGGGGGGGGGGGGGGGGGGGFG8FGGGGGGGGGGGGGGGGEGGGGGGGGGGCGGGEGGGGGGECFEEFGGGGGFGGCGGGGGGCCDGGDGGEGGGGG?EGGGGGGGGGGGDGGGGGGGCGGGGGDFDGGGGG:D>5E6FDFDBFF<?B<DFFGGFFFG
@M00200:205:000000000-AKKM3:1:1101:20213:7643 1:N:0:1
ACTGGGTTTAAAGGGTGCGTAGGCGGCCAGGTAAGTCAGGAGTGAAAGTTTGCGGCTCAACCGTAAAATTGCTTTTGATACTGCCAGGCTAGAATTAGGATGAGGTCAGCGGAATGTGGCATGTAGCGGTGAAATGCATAGATATGCCATAGAACACCAATTGCGAAGGCAGCTGGCTAGACCTGGATTGACGCTGAGGCACGAAAGCGGGGGGAGCGAAGAGGATTAGATACCCGCGTAAG
+
DEEGGGECCC@-CECFGEEFE@CC@CDFBF?FAEFGGGF@8FFE,C@FC@<FGEGGG@6CFGGGC@DGGCEGGFFFDCDFEFCGGGGCDG=F9C<,5FEGGC=54B=<=F:F6>7EFGFEFGGFFGGF7BF<BFGGGFG9<3DD;,,,5D>>9>FDFC7FFF,>=++@CFGGGCCCC,@,3>@FGE6;=FFG>ED*=DFFE?54:=DGG**=5C)))18*)12>(0:)6*6*<AEG))0731
@M00200:205:000000000-AKKM3:1:1101:27694:7657 1:N:0:1
ATTGGGTTTAAAGGGAGCGTAGGCGGACATTTAAGTCAGGGGTGAAATCCCGGGGCTCAACCTCGGAATTGCCTTTGATACTGGGTGTCTTGAGTATGAGAGAGGTGTGTGGAACTCCGAGTGTAGAGGTGAAATTCGTAGATATTCGGAAGAACACCAGTGGCGAAGGCGACACACTGGCTCATTACTGACGCTGAGGCTCGAAAGCGTGGGGAGCAAACAGGATTAGATACCCGAGTA
+
FDGGFGGGGGGFGGGGEEGGGGCFEFEFGGAGGG<FEFGFGDGGGGFGGGGGDGCFED9EDFFGGGDGCFDG9EEDGGFFGGGGFFGCGGGGGGDFCFGGGFGGG<BFCGFCEF8BGFC@F?BFGGFA8FFF<DAFFCA>FFG99F,FAE@C@DFGFEC7FGFCEFE@FD7EEEE::?F7>:D9,,4>@DGGCEC7:F5FE7:CCC<C=1C7C8>3BFF+>*;91C72765CE6<D:>;G
@M00200:205:000000000-AKKM3:1:1101:25242:7657 1:N:0:1
ATTGGGCTTAAAGGGCGCGTAGGCGGGCTCGCAAGTCCGGGGTGAAAGCCCCCAGCTCAACTGGGGAAGCGCCTTGGATACTGCGGGTCTCGAGGGGGGTAGGGGCGCGCGGAACTTCCGGTGGAGCGGTGAAATGCGTAGATATCGGAAGGAACACCGGTGGCGAAAGCGGCGCGCTGGACCCCTTCTGACGCTGAGGCGCGAAAGCCAGGGGAGCAAACGGGATTAGATACCCTAGTA
+
GGGGGGGGGGGGGGGGGGGGGGGGGGGGGGGGGGGGGGGGGGGEGGGGGGGGGGGGGGGGGGGGGGGGGGGGGGGGGGGGGGGGGGGGGGGGGGDGGGGGGGGGGGGGGGGGGGGGGGGGGGGGGGGGGGGGGGGGGGGGGGGGGGGGGGGGGCF8CECGGGGGGGDGGGGGDGGGGG8CCGEEGGGGGDFGGGGGDGGGEGG58ECFECFGGE3DE5F?C3?DFGGF?FA7+3+C4FFG
@M00200:205:000000000-AKKM3:1:1101:24902:7683 1:N:0:1
ATTGGGCTTAAAGGGAGCGTAGGCGGATAGTTTAGTCAGAGGTGAAAGCCCAGGGCTCAACCTTGGAATTGCCTTTGATACTGGCTATCTTGAGTATGGAAGAGGTATGTGGAACTCCGAGTGTAGAGGTGAAATTCGTAGATATTCGGAAGAACACCAGTGGCGAAGGCGACATACTGGTCCATTACTGACGCTGAGGCTCGAAAGCGTGGGGAGCAAACAGGATTAGATACCCGCGTAAGA
+
GGGGGGGGGGGGGGGGGGGGGGGGGGGGGGGGGEFGGFGGGGGGGGGGGGGGGGGGGGGGGGGGGGGGGGGGGGGGGGGFFGGGGGGGGGGGGGGGGGGGFGGGGGGGGGGGGFGGGGEGGGGGGGFFFGDAGGGFGGFGGGGGGGGGFGGGGGGGGGGGGGFGGGGGGFGGGGGFCFG7EG?CGGGGFGGG>5DG5>CFGDCE,=)8EEGGDGFCBGBFF<C4?GD@F6)+?<BCEB@=506
@M00200:205:000000000-AKKM3:1:1101:8808:7686 1:N:0:1
ACTGGGTTTAAAGCGCACGTAGGCGGCTTGGTATGTCGGGTGTGAAATCCCCGGGCTCAACCTGGGAACTGCACCCGAAACTGCCTTGCTCGAGTATGGGAGAGGGAAGTGGAATTTCCGGTGTAGCGGTGAAATGCGTAGATATCGGAAGGAACATCAGTGGCGAAGGCGACTTCCTGGACCAATACTGACGCTCAGGTGCGAAAGCGTGGGGAGCAAACAGGATTAGATACCCTGGTAAGGT
+
GGGGGGGGGGGGGGGGGGGGGGGGGGGGGGGGGGGGGGGGGGGGGGGGGGGGGGGGGGGGGGGGGGGGGGGGGGGGGGGGGGGGGGGGGGGGGGGGGGGGGGGGGGG8CEGGGGGGGGGGGFGGGGGGGGGGGGGGGGGGGGGGGGGGGGDDGGGGGGGGGGGGGGGGGGGGGGGGGGGGGGGGGGE8F7FGDGGGDGGFCCCCECDGGDGDGDBDFGGFFCFGFGGFFFF7<E@=F:?FG2).
@M00200:205:000000000-AKKM3:1:1101:27255:7705 1:N:0:1
ATTGGGTTTAAAGGGCGCGTAGGCGGCTTGACAAGTCAGGTGTGAAAGCCCCGGGCTCAACCCGGGAATTGCACTTGATACTGTCTCGCTAGAGTCCGGGAGAGGATGGCGGAATTCCCAGTGTAGAGGTGAAATTCGTAGATATTGGGAAGAACACCGGTGGCGAAGGCGGCCATCTGGACCGGTACTGACGCTGAGGCGCGAAAGCGTGGGGAGCAAACAGGATTAGATACCCCTGTAAGA
+
GGGGGGGGGGGGGGGGGGGGGGGGGGGGGGGGGGCFGGGGGGGGGGGGGGGGGGGGGGGG<FGGGGGGGGGGGGGGGGGGEFGFGGGGGGEGGGGGGGGGFEFGGGGGGGGGGGGGGGGGGF9FFGCFFGGGGGFFGGGGGGGGGGGGGGGGGGGGGGGGGGGGGGGGGGGDGEGGGG9BFGGGGGG8FC?EGC<5=8CGGGGGGGDFGGDGGG>DEGDEFDGF?DF7F?AGGF85;;67CAD
@M00200:205:000000000-AKKM3:1:1101:16538:7708 1:N:0:1
ATTGGGTTTAAAGGGAGCGTAGGTGGTCTTATAAGTCAGTGGTGAAATCTCTGGGCTTAACCCAGAAATTGCCATTGATACTGTAGGACTTGAGTATAGTTGCCGTTGGCGGAATATGACATGTAGTGGTGAAATACATAGAGATGTCATAGAACACCGATTGCGAAGGCAGCTAACGAAACTATAACTGACACTGAGGCTCGAAAGTGTGGGGATCAAACAGGATTAGATACCCCTGTA
+
GGGGGGGGGGGGGGGGGGGGGGGGGGGGGGGGGGGGGGGGGGGGGGGGGGGGGGGGGGGGGGGGGGGGGGGGGGGGGGGGGGGGGGGGGGGGGGGGGGGGGGGGGGGGGGGGGGGGGGGGGGGGGDFDFGGFGGGGGFGGDAFFGGGGGGGCFGGGGGGGGGGGGCGGDGGGGGGGGGGGCGGFEFGGGGGGGGGGGGDFGFGGG5?FCGFDDE?DFGGFGFFCBGGFFFFFFFFGF>AG
@M00200:205:000000000-AKKM3:1:1101:7460:7713 1:N:0:1
ATTGGGTTTAAAGGGTGCGTAGGCGGCTTATTAAGTCAGGGGTGAAAGACGGTGGCTCAACCATCGCAGTGCCTTTGATACTGATGAGCTTGAATACACTAGAGGTAGGCGGAATGTGACAAGTAGCGGTGAAAAGCATAGATATGTCACAGAACACCGATTGCGAAGGCAGCTTACTATGGTGTGATTGACGCTGAGGCACGAAAGCGTGGGGATCAAACAGGATTAGATACCCCAGTA
+
GGGGGGGGGGGGGGGGGGGGGGGGGGGGGGGGGGGGGGGFGGGGGGGGGGGGGGGGGGGGGGGGGGGGGGGGGGGGGGGGGGGFFGGGGGGGGGGEFGGGGGGGGGGGGGDGGGGGGGGGGGGGGGGGGGGGGGGGGGGGGGGGGGGFAGFGGGGGGGGGDGFCEGGGGFFEGGGGGF=9;FFFGGDGGGGFDEDECGGGEFGGGGGGG=CEGGFGFGG7FFG4@FG?FFFGGGGG3@FF
@M00200:205:000000000-AKKM3:1:1101:15868:7717 1:N:0:1
ATTGGGTTTAAAGGGCGCGTAGGTGGCTCGGTAAGTGGCTGGTGAAATCCCGGGGCTCAACTCCGGGGCTGCCGGTCAGACTGGCGAGCTAGAGCACGGTAGGGGCAGATGGAATTCCCGGTGTAGCGGTGGAATGCGTAGAGATCGGGAAGAATACCAGTGGCGAAGGCGTTCTGCTGGGCCGTTGCTGACACTGAGGCGCGACAGCGTGGGGAGCAAACAGGATTAGATACCCCCGTA
+
GGGGGGGGGGGGGGGGGGGGGGGGFGGGGGGGGGGGGGGGGGGGGGGGGGGGDGGGGGGGGGGGGGGGGGGGGGGGGEGGGGGGGGGGGGGGGGGGGGGGGGGGGGGGGGGGGGGGGGGGGGGGGEGEDGGGGEGGGGGGGDGGGGGGGGGDGGGGGGGGGGFGGGGGDGGGGGGGGGDDEGGEGGGGGGGGGGGGGGFFG3CEGEGGGGCCC55C>FFFF*0407>27F<C@FCF>;>E
@M00200:205:000000000-AKKM3:1:1101:14148:7722 1:N:0:1
ACTGGGTATAAAGGGTGCGTAGGAGGGCAGGTAAGTCAGTGGTGAAATCTTCGAGCTTAACTCGGAAACTGCCGTTGATACTATCTGTCTTGAATACCGTGGAGGTGAGCGGAATATGTCATGTAGCGGTGAAATGCTTAGATATGACATAGAACACCGATTGCGAAGGCAGCTCACTACACGAATATTGACTCTGAGGCACGAAAGCGTGGGGATCAAACAGGATTAGATACCCGCGTA
+
GGGGGGGGGGGGGGGGGGGGGGGGGGGGGGGGGGGGGGGGGGGGGGGGGGGGGGGGGGGGGGGGGGGGGGGGGGGGGGGGGGGGGGGGGGGGGGGGGGGGGGGGGGGGGGGGGGGGGGGGGGGGGGGGGGEGEGGGGGGGGGFGFFGGGGAFGGGGGEEGGGGGGDEGGGGGGGGGFFFGGGGEGGGGGGGGGGGGCEFGG4EGGGDGGGEGEG>DFGGGG*AFDC73=F3CBFEGFFFG
@M00200:205:000000000-AKKM3:1:1101:9765:7742 1:N:0:1
ACTGGGTTTAAAGCGCGCGTAGGCGGGCCGGCACGTCGGATGCTGAAAGCCCCCGGCTCAACCGGGGAAGGGGCACCGATACGACCGGCCTGGAGTGGGGTAGGGGGAGCCGGAACTTCCGGTGGAGCGGTGAAATGCGTTGAGATCGGAAGGAACGCCCGTGGCGAAAGCGGGCTCCTGGACCCCGACTGACGCTGAGGCGCGAAAGCCAGGGGAGCGAACGGGATTAGATACCCGCGTA
+
GGGGGGGGGGGGGGGGGGGGGGGGGGGGGGGGGGGGGGGGGGGGGGGGGGGGGGGGGGGGEGGGGGGGGGGGGGGGGGGGEGFGGGGDGGGGG>FGGGGGGGGGGGGGGGGGG@FGGGGGDGGGGGGGGGGGGFFGFGEGGGGGGGGDEGGE>CCEGGEGGGGGGGGGGGGGGGGGGGGFGGGGGGGECGGGGGGGDCFFGGGGDEGGGG>FGEBDBDE5D5EG095:FFBG9:EGFFFD<
@M00200:205:000000000-AKKM3:1:1101:5488:7746 1:N:0:1
ACTGGGTTTAAAGCGCGTGTAGGCGGTCCGGTAAGTCCGTTGTAAAAGTCAAAGGCTCAACCTTTGAAAGCCGGCGGATACTGCCGGGCTAGAGTCCGGAAGAGGCGAGTGGAATTCCCGGTGTAGCGGTGAAATGCGCAGATATCGGGAGGAACACCTATGGCGAAGGCAGCTCGCTGGGACGGTACTGACGCTGAGACGCGAACGCGTGGGGAGCAAACAGGATTAGATACCCGGGTAAG
+
GGGGGGGGGGGGGGGGGGGGGGGGGGGGGGGGGGGGGGGGGGGFFFGGGGGGGGGGGGGGGGGGGGGGGGGGGGGGGGGGGGGGGGGGGGGGGGGGGGGEFGGGGGGGGGGGGGGGGGGDFGGGGGGGGCEGGGGGGGGGGGGGGGGGGGGGGGGGGGGGGGGGGGGGGGGGGGGGGGGGCGGGGGGGGGGGGGGGGGGGEGGGG53CGGGGGG:DE5EFFFFG?GFFFFFGGCCDEFDEF?
@M00200:205:000000000-AKKM3:1:1101:12530:7775 1:N:0:1
ATTGGGCTTAAAGCGCACGTAGGCGGCTTTGTAAGTTAGAGGTGAAAGCCCAGGGCTCAACCCTGGAATTGCCTTTAAGACTGCATCGCTAGAACGTCGGAGAGGTAAGTGGAATTCCGAGTGTAGAGGTGAAATTCGTAGATATTCGGAAGAACACCAGTGGCGAAGGCGACTTACTGGACGACCGTTGACGCTGAGGTGCGAAAGCGTGGGGAGCAAACAGGATTAGATACCCGCGTA
+
GGGGGGGGGGGGGGGGGGGGGGGGGGGGGGGGGGGGGGGGGGGGGGGGGGGGGGGGGGGGGGGGGGGGGGGGGGGGGGGGGGGGGGGGGGGGGGGGGGGGGGGDEGGGGGGGGGGGGGGDGGGGGGGGGGGGGGGFGGGGGGGGGGGGGGC:DFGGGGGGGGGGGGGGCFGGGGGGGGGFGGGGGGGGDDGGGGDCGGGGCGGG>EDGGGEDGDBGFCCGGDF4:*747BDGFGGGFFF=
@M00200:205:000000000-AKKM3:1:1101:8539:7777 1:N:0:1
ATTGGGTATAAAGGGCTCGTAGGTGGCCAACTAAGTCGGATGTGAAATCCCCAGGCTCAACTTGGGAACTGCATCCGATACTGGATGGCTTGAATCCGGGAGAGGGATGCAGAATTCCAGGTGTAGCGGTGAAATGCGTAGATATCTGGAGGAATACCGGTGGCGAAGGCGGCATCCTGGACCGGCATTGACACTGAGGAGCGAAAGCCAGGGGAGCAAAAGGGATTAGATACCCGCGTA
+
GGGGGGGGGGGGGGGGFFGGGGGGGGGGGGGGGGGGGGGGGGGDGGGGGGGGGGGGGGGGGGGGGGGGGGGGGGGGGGGGGGGGGGGGGGGGGGGGFGGGGGGDGGGGGGEFFFFGGGGGGGGGGGGGGGGGGGFGGGGGGGGGGGGGGG?CGGFGCFG7FECGGGGGGGGGGGGGGGGGGFGEGGGGGGGC++*3<8@?CD==ECCF8FBF75:CBFGG<<5<8FG7?F22<C6)73>7
@M00200:205:000000000-AKKM3:1:1101:26164:7785 1:N:0:1
ACTGGGTTTAAAGCGTACGTAGGCGGCTTTGTAAGTTAGAGGTGAAAGCCCGGAGCTCAACTCCGGAATTGCCTTTAAGACTGCATCGCTAGAATCGTGGAGAGGTGAGTGGAATTCCGAGTGTAGAGGTGAAATTCGTAGATATTCGGAAGAACACCAGTGGCGAAGGCGACTCACTGGACACGTATTGACGCTGAGGTACGAAAGCGTGGGGAGCAAACAGGATTAGATACCCTAGTA
+
GGGGGGGGGGFGGGGGGGGGGGGGGGGGGGGGGGGGGGGGGGGGGGGGGGGGGGGGGGGGGGGGGGGGGGGGGGGGGGGGGGGGGGGGGGGGGGFGGGGGGGGGGGCFGGGGGGGGGGGDGFGGGGGGGG+FFGGGDGGGGEGGGGGCCGGGGGGGGGGGGGGGGGG>CFGGDEGGGGG7,,>DCFGGD+=>EEGGGGGGF7EGFD)0**87CEEC>5:CDFGGFG729?9FGCFFFFFF
@M00200:205:000000000-AKKM3:1:1101:9465:7789 1:N:0:1
ATTGGGTTTAAAGCGCGCGCAGGCGGACCTGTATGTGCCGTGTGAAAGCGCCGGACTTACTTCGGCGAGGTCATGGTAGACAGCAGGTCTGGAGCCTCGGAGAGGTCGGTGGAATTCCGGGTGGAGCGGTGAAATGCGTAGAGATCCGGAGGAACACCAGGGGCGAAGGCGGCCGACTGGCCGAGTGCTGACGCTGAGGCGCGACGGCGTGGGGAGCAAACCGGATTAGATACCCTTGTA
+
GGGGGGGGGGGGGGGGGGGGGGGGGGGGGGGGGGGGGGGGGGGGFFGGGGGGGGGGGGGGGGGGGGDEGGGGGGGGGGGFG<FGGGGGGGGFGGGGGGGGGGGGDGGDGGGGGGGGGGGGGGGGGGGGDGCFGFGGGGGGGCGFGGGGGGDCFGGGGGGGGGDGGD*?CDCGGGGGGGEFGGGGEFGGGGGGGGGGEEFCCDECEGGGGGGGDE3<7ACFGGG3(>D)6*:CGGFGFFBA
@M00200:205:000000000-AKKM3:1:1101:10994:7803 1:N:0:1
ATTGGGTATAAAGGGAGCGTAGGCGGATAGTTTAGTCAGAGGTGAAAGCCCAGGGCTCAACCTTGGAATTGCCTTTGATACTGGCTATCTTGAGTATGGAAGAGGTATGTGGAACTCCGAGTGTAGAGGTGAAATTCGTAGATATTCGGAAGAACACCAGTGGCGAAGGCGACATACTGGTCCATTACTGACGCTGAGGCTCGAAAGCGTGGGGAGCAAACAGGATTAGATACCCCCGTA
+
GGGGGGGGGGGGGGGGGGGGGGGGGGGGGGGGGGGGGGGGGGGGGGGGGGGGGGGGGGGGGGGGGGGGGGGGGGGGGGGGGGGGGGGGGGGGGGGGGGGGGGGGGGGGFGGDFGGGGGGGGGGAFGGGGGGGGGGGG7FFGGGGGGGGGGG:EGGGGGGGGGGGGGGGGGGGGGGCFCF,@DFFGGGGGGGFGGGGGGGGGGGGGGGGEEGCGGFGFGFGDDC<8<D<FFCGFCGCB)8E
@M00200:205:000000000-AKKM3:1:1101:18040:7807 1:N:0:1
ACTGGGTTTAAAGGGTGCGTAGGCGTCCTGGAAAGTTACGGTTGAAATCTCCTTGCTCAACAAGGAAACTGGCCGTAAAACTATCAGGATTGAGTACATTTGAAGCGGGCGGAATGTGTCATGTAGCGGTGAAATGCTTAGATATGACACAGAACACCGATTGCGAAGGCAGCTCGCTAAACTGTAACTGACGCTGAGGCACGAAAGCGTGGGGATCAAACAGGATTAGATACCCTCGTA
+
GGGFGGGGGGGGGGGGGGGGGGDCCGGGGGGGFGGFGGGGDFGGGGGGGGGGGGGGGGGGGGGGGGGGGGGGGGGGGDGGCGGGGGGGGGGGGGGFFGGFG9FE,ECGEGGDGGGGGGGGGFGGGFCFEGDFFGFGGGGFFAFFFDFGGGG?FFFGCECFGGGGGGGGDGGEEGGGGGGGGFFFFGCGFFGCEDGG5CEFDDEG>C3CEGEFD50>FFGGGGCFBFGBF=<7?G677071
@M00200:205:000000000-AKKM3:1:1101:24992:7813 1:N:0:1
ACTGGGTATAAAGGGCGCGTAGGCGGGGAGGTAAGTCGGGTGTGAAATCCCTCGGCTCAACCGAGGAACGGCGCCCGAAACTGTCTCTCTTGAGTCCCGGAGAGGAAGGTGGAATTCCCGGTGTAGCGGTGAAATGTGTAGAGATCGGGAGGAACACCGGTGGCGAAGGCGGCCTTCTGGACGGTGACTGACGCTGAGGCGCGAAAGCGTGGGGAGCAAACGGGATTAGATACCCCAGTA
+
GGGGGGGGGGGGGGGGGGGGGGGGGGGGGGGGGGGGGGGGGGGGGGGGGGGGGGGGGGGGGGGGGGGGGGGGGGGGGGGGGGGGGGGGGGGGFFGGGGGGGG7FGFGGGGGGGGGGGGGGGGGGGGGGGGGGDGGGGGGGGFGGGGGGGCEGGGGGGGGGGGGGGGGGGGGGGGGGGGGGGGGGGGFGFGGGGGGGEGC5=DGD5?DFGGGGGGEDDCCFG<*5(9*8?FBFCFF<>EF?
@M00200:205:000000000-AKKM3:1:1101:22262:7825 1:N:0:1
ATTGGGTTTAAAGGGTGCGTAGGTGGGTTGGTAAGTCAGTGGTGAAATCCCCGAGCTTAACTTGGGAACTGCCATTGATACTATCAGGCTTGAATACTGTGGAGGTTAGCGGAATATGTCATGTAGCGGTGAAATGCTTAGATATGACATAGAACACCAATTGCGAAGGCAGCTGGCTACACAAATATTGACACTGAGGCACGAAAGCGTGGGGATCAAACAGGATTAGATACCCGTGTA
+
GGGGGGGGGGGGGGGGGGGGGGGGGGGGGGGGGGGGGGGGGGGGGGGGGGGGGGGGGGGGGGGGFGGGGGGGGGGGGGGGGGGGGGGGGGGGGGGGGGGGGGGGGGGGGGGDFGGGGGGGGGGGGCFGFG7FFGGFGGGGGGGGGGGGGGG<FGGGGGGGGGGGGGGGGGGGGGGCEGGGGGGFFGGGGGGGGFGCFFGCEGGGGGGGEGCFGGDGFGGGFGGFFGF4*AC+2>:>A>FG
@M00200:205:000000000-AKKM3:1:1101:5932:7839 1:N:0:1
ATTGGGTATAAAGGGCGCGTAGGCGGCCTTGTCAGTCAGACGTGAAATCCCCAGGCTTAACTTGGGAACTGCGTCTGATACTACAAGGCTGGAGTTCGGGAGAGGGATGTGGAATTCCAGGTGTAGCGGTGAAATGCGTAGATATCTGGAGGAACACCGGTGGCGAAGGCGGCATCCTGGACCGAAACTGACGCTGAGGCGCGAAAGCCAGGGGAGCAAACGGGATTAGATACCCTCGTA
+
GGGGGGGGGGGGGGGGGGGGGGGGGGGGGGGGGGGGGGGGGGGGGGGGGGGGGGGGGGGGGGGGGGGGGGGGGGGGGGGGGGGGGGGGGGGGGGGGGGGGGGGGGGGGGGGGGGGGGGFFGGGGGGFGGGGGGGGGDDGGGGFFGGGGFGG+@DBFGDFDGGGGGGGG>FGGGDDGGFGGGGGGEEEEFFGGGG3EEC8CEGGGDGGG*:EFGG>G>EGF4CED:<F<F=<FCE@7557E
@M00200:205:000000000-AKKM3:1:1101:13570:7844 1:N:0:1
ATTGGGCTTAAAGCGAGCGCAGGTGGTTTAATAAGTCTGATGTAAAAGGCAGTGGCTCAACCATTGTGTGCATTGGAAACTGTTAGACTTGAGTGCAGTAGAGGAGAGTGGAATTCCATGTGTAGCGGTGAAATGCGTAGATATATGGAGGAACACCGGTGGCGAAAGCGGCTCTCTGGACTGTAACTGACACTGAGGCTCGAAAGCGTGGGTAGCAAACAGGATTAGATACCCCGGTA
+
GGGGGGGGGGGGGGGGGGGGGGGGGGGGGGGGGGGGGGGGGGGECCFFGGGGGGGGGGGGGGGGGGGGGGG<FFGGGGGGGGGGGGGGGGGGFFFGGGGGGGG?CGGGFGFAEFGGGGGFGGGGGGGEGGGGGGGABFGGGGGGGG9E9<CFDEFGGGGGGGG7BF@FGD77EGGGC,<FFGGDFGGFGGGGGGG768FGGGGGD8CDEG**CE5CCG6=CGEF;:FF6AC@BAEGFBD
@M00200:205:000000000-AKKM3:1:1101:15489:7848 1:N:0:1
ATTGGGTTTAAAGGGAGCGTAGGTGGCCTTATAAGTCAGTGGTGAAATCTCTTAGCTTAACTAAGAAATTGCCATTGATACTGTAGGGCTTGAGTATAGTTGCCGTTGGCGGAATATGACATGTAGTGGTGAAATACATAGAGATGTCATAGAACACCGATTGCGAAGGCAGCTGACGAAACTATAACTGACACTGAGGCTCGAAAGTGCGGGGATCAAACAGGATTAGATAACCTCGTA
+
GGGGGGGGGGGGGGGGGGGGGGGGGGGGGGGGGGGGGGGGGGGGGGGGGGGGGGGGGGGGGGGGGGGFGGGGGGGGFFGGGGGGGGGGGGGGGGGGGGGGGGGGGGGECGGCGGGGGGGGFGGGGGGEEGGFGGGGFGGGGGFGGAFGGGGFGGGGGGGGGG<FEEGGGGGGGGGGGGGGGGGGFFGGFGGGGGGG<C59EDC>EEGG?E7>BE>CFCFGGGGC;DG3*+9+2?+@A38C
@M00200:205:000000000-AKKM3:1:1101:17552:7855 1:N:0:1
ATTGGGTTTAAAGGGTGCGTAGGAGGGCAGGAAAGTCAGTGGTGAAATCTCCGGGCTTAACTCGGAAACTGCCGTTGATACTACTTGTCTTGAATATCGTGGAGGTGAGCGGAATATGTCATGTAGCGGTGAAATGCTTAGATATGACATAGAACACCAATTGCGAAGGCAGCTCGCTACACGAATATTGCCTCTGAGGCACTAAAGCGTGGGGATCAAACAGGATTAGATACCCCGGTA
+
GGGGGGGGGFGGCGGGGGGG;FEFGEGGGGGGGGCFGGGGGGGGGGGGGGGGGDGGGGGFGGGGGGGGGGGGGGGGGGFGGGGGGGGGGGGGGGGGGGGGGGEDFFGGGGGCFEFFGCGGGGCFG<FECFGGD,FGGFGGGFGDCFGGGG9CDGGGGGG:CD,E8@CFEGGEGGGGGEFFGGGECFFFF+,5>EG?C?5C*C,?8>FF8E@7<5)93*?EC5843D@@A=?+?8CFBB32
@M00200:205:000000000-AKKM3:1:1101:9518:7861 1:N:0:1
ATTGGGTTTAAAGGGTGCGTAGGCGGGCAGGTAAGTCAGTGGTGAAATCCCCGAGCTTAACTCGGGAACTGCCATTGATACTATTTGTCTTGAATACCGTGGAGGTGAGCGGAATATGTCATGTAGCGGTGAAATGCTTAGATATGACATAGAACACCCATTGCGAAGGCAGCTCACTACGCGGTCATTGACGCTGAGGCACGAAAGCGTGGGGATCAAACAGGATTAGATACCCCTGTA
+
GGGGGGGGGGGGGGGGGGGGGGGGGGGGGGGGGGGGGGGGGGGGGGGGGGGGGGGGGGGGGGGGGGEGGGGGGGGGGGGGGGGGGGGGGGGGGGGGGCGGGGGGGGGGGGGGGGGGGGGGEFGGGFG>CFDFDFGGGGGGGGGGGCFGGGE<DFGGGGGGGGFG@:CFGGGGGGFGGGCEEEGGGGGGG7CFCEGGC2=CCFC>E8DGEGGC7E>DFFFGGGFC?GF7?FA*<CFGFFF+
@M00200:205:000000000-AKKM3:1:1101:21961:7873 1:N:0:1
ACTGGGTTTAAAGGGTGCGTAGGCGGTCTTTTAAGTCAGTGGTGAAATCCTATAGCTCAACTATAGATGTGCCATTGATACTGAAAGACTTGAGTGAAGTCGAAGTAGGCGGAATTGACGGTGTAGCGGTGAAATGCTTAGATATCGTCAAGAACACCGATAGTGAAGACAGCTTACTAGGCTTATACTGACGCTGAGGCACGAAAGTGTGGGGATCAAACAGGATTAGATACCCCTGTA
+
GGGGGGGGGGGGGGGGGGGGGGGGGGGGGGGGGGGGGGGGGGGGGGGGGGGGGGFGGGGGGGGGGGGGGGGGGGGGGGGGGGGGGGGGGGGGGGGGGGGGGGGGGGGGGGGGGGGGGGGGGGGGGGGGGGGCGGGGGGGGDFGGGGGGGGGEGGGGGGGGGGGECFFGGGGGGGGGGGGGGGCGGGGGGGGGDCDGGCGFEFGGGGDGGGGDCCBGFGGGGGG4;FGEFFEF9FFG8:AC
@M00200:205:000000000-AKKM3:1:1101:7298:7878 1:N:0:1
ATTGGGTATAAAGGGCGCGTAGGCGGGATGGCAAGTCGGTCGTGAAATCCTTCGGCCCAACCGAAGAACGTCGATCGATACTGCTGTTCTAGAGGATTGCAGAGGAGACTGGAATTCCCGGTGTAGCGGTGAAATGTGTAGAGATCGGGAGGAACACCGGTGGCGAAGGCGGGTCTCTGGGCAATTCCTGACGCTGAGGCGCGAAAGCGTGGGGAGCAAACGGGATTAGATACCCCAGTC
+
GGGGGGGGGGGGGGGGGGGGGGGGGGGEGGGGGGGGGGGGGGGGGGGGGGGGFGGGGGGGGGGGGGGGGGGGGGGGGGGGGGGGGGGGGGGGGFGGGGGGGGGFGFGGGGGFGGGGGGGGGGGFGFGGGGGGGGGGGGGGDFGFFFGGGDCEGCA:FFFDGDGGGGGGGGE@EGGGGGGGGGGCFFFGFGGF5CDEGGFFGGGDG=CCECGGGGEGFGGFGG=D?D7<=@AGGGGGFEF+
@M00200:205:000000000-AKKM3:1:1101:25115:7887 1:N:0:1
ATTGGGCGTAAAGGGCGCGTAGGCGGGGAGGCAAGTCGGGTGTGAAATCCCTCGGCTCAACCGAGGAACGGCGCCCGAAACTGCTTCTCTTGAGTCCCGGAGAGGAAGGTGGAATTCCCGGTGTAGCGGTGAAATGTGTAGAGATCGGGAGGAACACCGGTTGCGACGGCGGCCTTCTGGACGGTGACTGACGCTGAGGCGCGAAAGCGTGGGGAGCAAACGGGCTTAGATACCCGAGTA
+
GGGGAECFFEGFGGECFCCGGDDC@FEE7@E=FFGGGGEGGCEECGCFGFFCGEGGGGG9EFG@FC4FGE@BFGFEGGGEEFFGAFG=F,@ACCF<FFDGC:@BFFFFC>@D:F:F,?FF1FCEA99:F148,;;FFC,C;<CC92B*F:7CC7FFFF7FF*2*2:*188?E5C*+<FGG788CA5AFEFGFG=*CE8CCCD=C8C55*2*CEC)>7*;EFDCC>57>?*)*+,+)5))*
@M00200:205:000000000-AKKM3:1:1101:20676:7900 1:N:0:1
ATTGGGCTTAAAGGGCTCGTAGGTGGCCAACTAAGTCGGATGTGAAATCCCCAGGCTCAACTTGGGAACTGCATCCGATACTGGATGGCTTGAATCCGGGAGAGGGATGCAGAATTCCAGGTGTAGCGGTGAAATGCGTAGATATCTGGAGGAATACCGGTGGCGAAGGCGGCATCCTGGACCGGCATTGACACTGAGGAGCGAAAGCCAGGGGAGCAAACGGGATTAGATACCCGAGTA
+
GGGGGGGGGGGGGGGGGGGGGGGGGGGGGGGGGGGGGGGGGGGGGGGGGGGGGGGGGGGGGGGGGGGGGGGGGGGGGDGGGGGGGGGGGGGGGGGGGGGGGGGGGGGGGGGGGGGGGGGGGGGGGGGGDGGGGGGGGGGGGGGGGGGGGCF7CFFGGGEDFGGGGGGGGGGGGGGGGGGGGGGGGGGGGGGGGGGGGGGGGGGGGDGGGGGFGGEGFGGGGDGGFGGFFFFGGCG<>.<F
@M00200:205:000000000-AKKM3:1:1101:25834:7900 1:N:0:1
ATTGGGTTTAAAGCGCACGTAGGCGGCTTTGTAAGTTAGAGGTGAAAGCCCGGAGCTCAACTCCGGAATTGCCTTTAAGACTGCATCGCTAGAATTGTGGAGAGGTGAGTGGAATTCCGAGTGTAGAGGTGAAATTCGTAGATATTCGGAAGAACACCAGTGGCGAAGGCGACTCACTGGACACATATTGACGCTGAGGTGCGAAAGCGTGGGGAGCAAACAGGATTAGATACCCTTGTA
+
GGGGGGGGGGGGGGGGGGGGGGGGGGGGGGGGGDFFGGGGGGGGGGGGGGGGGGGGFGGGGGFGGGGGGGGGGGGGGGGGGGGGGGGGGGGGGGCGGGGGGGGGGGGGFGGGGCEFFDGGGEGFFGGGGGGGFFGGGGFEFGGFFGGGGGGGGGGFG+@FGGGGGGGGC@CEGGGGGGGGDFFFGFGGGCFGGDGGGGGGGGEGGGGGGG8FECAG3CCGGDEF0C*)994C72<*7:FF
@M00200:205:000000000-AKKM3:1:1101:18683:7902 1:N:0:1
ATTGGGTTTAAAGGGTGCGTAGGCGGTGCAGCAAGTCGGGAGTGAAATACCTCAGCTCAACTGAGGAACTGCTCTCGATACTGCTGTGCTTGAGTGAGACAGAGGTAAGCGGAACATCGGGTGGAGCGGTGAAATGCGTTGATATCCGATGGAACACCGGTGGCGAAGGCGGCTTACTGGGCCCTACCTGACGCTGAGACGCGAAAGCGTGGGGAGCGAACCGGATTAGATACCCCTGTA
+
GGGGGGGGGGGGGGGGGGGGGGGGGGGGGGGGGGGGGGGGGGGGGGGGGGGGGGGGGGGGGGGGGGGEGGGGGGGGGGGFGGGGGGGGGGGGGGGGGGGGGGFGDGGGGGGGGGGGGGGGGGGGGGGGGGGGFGGGGGGGGGGGGGGGGGGGFGGGGGDCGGGGGGEGEGGGGGDFFDGDFGGBFGGFGGFGDEGG5FCGEGGGGGGGGGGDGGBGDE>EGGDD>GG)=FF=EEF5>F?G
@M00200:205:000000000-AKKM3:1:1101:14990:7905 1:N:0:1
ATTGGGCATAAAGTGAGCGTAGGCGGATAGTTTAGTCAGAGGTGAAAGCCCAGGGCTCAACCTTGGAATTGCCTTTGATACTGGCTATCTTGAGTATGGAAGAGGTATGTGGAACTCCGAGTGTAGAGGTGAAATTCGTAGATATTCGGAAGAACACCAGTGGCGAAGGCGACATACTGGTCCATTACTGACGCTGAGGCTCGAAAGCGTGGGGAGCAAACAGGATTAGATACCCCAGTA
+
GGGGGGGGGGGGGGGGGGGGGGGGGGGGGGGGGGGGGGGGGGGGGGGGGGGGGGGGGGGGGGGGGGGGGGGGGGGGGGGGGGGGGGGGGGGGGGGGGGGGGGGFGGGGGGGGGGGGGGGGGGGGGFGGGGGFDCFGGFGGGGGGGGGGFG@CGGGGGGGGGGFGCGGGGGGGGGG,@FGFGGGGGGGGGGGGDGGGGFGGGGGEGGDGCC:FEGDDBECFGGECFGGFFFFGGECFEDFG
@M00200:205:000000000-AKKM3:1:1101:20841:7922 1:N:0:1
ATTGGGTGTAAAGGGTGCGCAGGCGGCTGAGTGTGTCAGGTGTGAAAGCCCGAGGCTTAACCTCGGAATTGCGCCTGAAACTACTCAGCTAGAGTATTGGAGAGGGTAGCGGAATTCACGGTGTAGCAGTGAAATGCGTAGATATCGTGAGGAACACCAGAGGCGAAGGCGGCTACCTGGACAATTACTGACGCTCAGGCACGAAAGCGTGGGGAGCAAAAGGGATTAGATACCCTGGTA
+
GGGGGGGGGFGGGGGGGGGGGGGGGGGGGGGGGGGGGGGGGGGGGGGGGGGGGGGGGGGGGGGGGGGGGGGGGGGGGGGGGGGGGGGGGGGGGGGGAFGGGGGGGGGGGGGGGGGGGGGGGGGGGGGGGGGGFFFFGGECCFGGGFGGGCEFFGGGGDCCFGGGC*BFGFGGDEEGGFFGGGGGGGFFGGFGGGGGEG?65DECEEGFEGCGDE)55FGCD4CD0><?FF<>ECFCFFFG
@M00200:205:000000000-AKKM3:1:1101:3622:7924 1:N:0:1
ATTGGGCATAAAGGGCGCGTAGGCGGCAATTCAAGTCAGCTGTGAAATCTCCGGGCTTAACTCGGAACGGTCAGCTGATACTGCTTTGCTAGAGTACAGAAGGGGCAATCGGAATTCTTGGTGTAGCGGTGAAATGCGTAGATATCAAGAGGAACACCTGAGGTGAAGACGGGTTGCTGGGCTGATACTGACGCTGAGGCGCGAAAGCTAGGGTAGCAAACGGGATTAGATACCCCAGTA
+
GGGGGGGGGGGGGGGGGGGGGGGGGGGGGGGGGFGGGGGGGGGGGGGGGGGGGGGGGGGGGGGGGGGGGDGGGGFGGGGGGGGGGGGGGGGGFGFGGGFGGGGGGGGGGGGGGGGGGFGGGGGGGGGGGGGGGGGGGGGGGGGFGGGGGGGGGGGGGGGGGFGGGGFGGGEDGGGGGGGGGFFGFGGFFGGGGGGGDGFGGGGGGDGFGFGGGGFGFDFG43;<?CF2?FA7CCC3>EF+
@M00200:205:000000000-AKKM3:1:1101:18413:7927 1:N:0:1
ACTGGGCTTAAAGGGCGCGTAGGCGGGGAGGCAAGTCGGGTGTGAAATCCCTCGGCTCAACCGAGGAACGGCGCCCGAAACTGCTTCTCTTGAGTCCCGGAGAGGAAGGTGGAATTCCCGGTGTAGCGGTGAAATGTGTAGAGATCGGGAGGAACACCGGTGGCGAAGGCGGCCTTCTGGACGGTGACTGACGCTGAGGCGCGAAAGCGTGGGGAGCAAACGGGATTAGATACCCCAGTA
+
GGGGGGGGGGGGGGGGGGGGGGGGGGGGGGGGGGGGGGGGGGGGGGGGGGGGGGGGGGGGGGGGGGGFGGGGGGGGG:CGCGGGGGGGGGGGGGGGGGGGGGGGGGGGGGGGGGGGGGGGGGGGGGCGGGGFGGGGGCFCFGGGGGGG7CCFGGGGGGGEGGGGGCGGCDGGGGGCFGGGGGGEEGCCFGFGGGGG=FFFGGGGGGGGECECEC3DBEGGGGDD(7C,69>FGGG3>36F
@M00200:205:000000000-AKKM3:1:1101:18045:7932 1:N:0:1
ATTGGGCTTAAAGGGCGTGTAGGCGGTTTGTTAAGTCATGTGTGAAATCCCCCGGCTCAACCGGGGAAGTGCGCATGAAACTGGCAAGCTAGAGTACCGAAGAGGGGGGTGGAATTCCCGGTGTAGCGGTGAAATGCGTAGATATCGGGAGGAACACCTGCGGCGAAGGCGGCCCCCTGGTCGGATACTGACGCTGAGACGCGAAAGCGTGGGGAGCAAACAGGATTAGATACCCTTGTA
+
GGGGGGGGGGGGGGGGGEGGGGGGGGGGGGGGGGGGGGGGGGGGGGGGGGGGGGGGGGGGGGGGGGGGGGGGGG=CCFFGGGGGGGGGGGGGGGGGGGGGGGGGGGGGGGGGGGGGGGGGGFEGGGGGGGGGGGGGGGGGGGCGCFGGGEDGGGGGGGGGGGGGGGGECFGGDGGGGGGGGGGGGGDFGGGGGGGGGGGGGGGGEEGGGEGGGGFGFGGGGGGGFGGFFF<GFFG4@F?F
@M00200:205:000000000-AKKM3:1:1101:6487:7937 1:N:0:1
ATTGGGTGTAAAGGGCACGTAGGTGGCCAGGCAATTCGGTCGTGGAATACCGACGCTTACCGTCGGTGCGCCGGCCGAAAATACCTGGCTCGAGGGCGTGAGGGGTCGCTGGAACTCTTGGTGGAGCGGTGAAATGCGTAGATATCAAGAGGAACGCCGGAGGCTAACGCGAGCGACTGGCGCGTCCCTGACACTGAGGTGCGAAAGCCGGGGGCGCAAACAGGCTTAGATACCCCTGTA
+
FGGGGGGGGGFGGFGGFFGGGGGGGGGGGGGGGGGGGGGGEGGGGGGGGGGGGGEGGGGGGGGGGGGGGEGEGGGGGGGGEGGGGGGGGGFGGGGGGGGGGGFEGGGGG:FGGGGGGGGGGFGG@FFGD:<DAFFGGGEGGGGGGGGGGGGGGGGGGGGGDGGGGGG7FDCGGGGGECGGFGG>C8CGFG*A+AFGCFC7CCE:C=DFFGEEEE3C:5*:C4CF(*25FF<CGGGGFF69
@M00200:205:000000000-AKKM3:1:1101:18919:7950 1:N:0:1
ACTGGGTTTAAAGGGTGTGTAGGCGGACTTTTAAGTCAGCGGTGAAATCTCCGGGCTCAACCCGGAAACTGCCATTGATACTATTGGTCTTGAATATTGTTGAGGTGGGCGGAACGGGTCATGTAGCGGTGAAATGCATAGATATTACCCGGAACACCGATTGCGAAGGCAGCCCACTAAGCAATGATTGACGCTGAGTCACGAAAGCGTGGGGATCAAACAGGATTCGATACCCGCGTA
+
FGDGGGFFFGAEFCFFFGEG9FFGGGGGGGGGFGGFGGGGGGGCFDFGGGGGGDCFGGGGGGGGGGGEGGGGGG9FFEEDGGEFGGGGGGGDEGGGGGGGGGG<8FFCGGCFFGGCFEGGFGGGCGGCCGCFGGGGGGGGFFFGG,@FGGECB@F:FEEGGG7CCGGGGGGEG88EGGGGGGCFFGDGG7CCEGGE5;+=CF55:=DGDEGEGD:C@*<CGG*>6CD2)16CGG?C@5>7
@M00200:205:000000000-AKKM3:1:1101:3525:7969 1:N:0:1
ACTGGGTATAAAGGGCGCGTAGGCGGCCACCGCAAGTCGACTGTGAAATATCCGGGCTTAACCCGGAAAGGTCAGCCGATACTGCGGGGCTAGAGTGCAGAAGGGGCAACTGGAATTCTCGGTGTAGCGGTGAAATGCGTAGATATCGAGAGGAACACCTGCGGCGAAGGCGGGTTGCTGGGCTGACACTGACGCTGAGGCGCGAAAGCTAGGGGAGCGAAAGGGATGAGATACCCCAGTA
+
GGGCEFGFFGGCFGGG:CE@FGGGCE8@C@FFGGEEFFGGE:FFFFGGGGGFCFGEE:FFEFGFEGDEGFGFG@FGGGG7=CFGGGCCEGFFCEFCFCCE<F==EFD@FGDBFG@E<E@FEC3CFGGFEEFGGFC9>;>6<:C@F,,:>FGBFCBFAFEGGFFGGGGG@8A?8E**/*+<CCFDEGGF6>CC<5D58**5/5E8*1/7;9<<CF5>5=E57)*11*0(09>0<AC<F>B?:
@M00200:205:000000000-AKKM3:1:1101:7301:7980 1:N:0:1
ATTGGGTTTAAAGCGCGTGTAGGCGGCCGAGCAGGTCTGTTGTGAAAACTGGAGGCTCAACCTCCAGACGTCGACAGAAACCGCACGGCTAGAGTCCGGAAGAGGAGAGTGGAATTCCTGGTGTAGCGGTGAAATGCGCAGATATCAGGAAGAACACCAATGGCGAAGGCAGCTCTCTGGGACGGTACTGACGCTGAGACGCGAAAGCGTGGGGAGCGAACAGGATTAGATACCCCTGTA
+
GGGGGGGGGGGGGGGGGGGGGGGGGGGGGGGGGGGFGGGGGGGGGGFGGGGGGGGGGGGGGGGGGGGGGGGGGGGGGGGGGGGGGGGGGGGGGGGGGGGGGGFGGFGGGGDGGGGGGGFGGGGGGGEEG::DFFCGGGGGEFGFF9FDEFGFFFGGGGGGFGGG8>:FGGCECFGGGGGGGGGGGGG*9CF6AC3*?BCGE)*8/CDCEC5CEGFG:EEC<DGG:<C<F4<GG?C*5>:F
@M00200:205:000000000-AKKM3:1:1101:27199:7990 1:N:0:1
ATTGGGTTTAAAGGGCGCGTAGGCGGCTTATCAAGTCAGGCGTGAAATTCCCGGGCTCAACCTGGGGGCTGCGCTTGATACTGATGAGCTTGAATGCGGGAGAGGATAGTGGAATTCCCAGTGTAGAGGTGAAATTCGTAGATATTGGGAAGAACACCAGTGGCGAAGGCGGCTATCTGGCCCGTAATTGACGCTGAGGCGCGAAAGCGTGGGGAGCAAACAGGATTAGATAACCTAGTA
+
GGGGGGGGGGGGGGGGGGGGGGGGGGGGGGGGGGGGGGGGGGGGGGGGGGGGDEGGGGGGGGGGGGGGGGGGGGGGGGGGGFGGFGGGGGGGFGGFGGGGGGGGEBDFGGGGGFGGGGGGGEGFGGGGGGGGGFEGFGFFGGGGGGGFGFGGFFGGGGGGFGFGGGGGGGG7ECEFGCFGF=EECED=FFFGGGGGEE55:5=?EGGGEGGCEGEGFGGGGGG::6:8466:+3<*996C
@M00200:205:000000000-AKKM3:1:1101:28665:7994 1:N:0:1
ATTGGGTTTAAAGGGTGCGTAGGTGGGTCTGTAAGTCAGTGGTGAAATCTCCGAGCTTAACTTGGAAACTGCCATTGATACTATAGCTCTTGAATTTTCTGGAGGTAAGCGGAATATGTCATGTAGCGGTGAAATGCTTAGATATGACATAGAACACCAATTGCGAAGGCAGCTTGCTACAGGAACATTGACACTGAGGACCGAAAGAGTGGGGATCAACCAGGCTTAGATCCCCCGGTAAG
+
GGFGGGGGGGGFGFGGGGDCEGEFGFGGGGGGGFFGGGGGGGGGGGGF9EFGEGGGDDGGGGGGFEFGGFGGFCFGGCCFGGFFGGGGGGGGGGGGFGFFE9E<:FBGCGGDCBFGFFGDFFCFAFC7@C@FFD<EEEC9DCFFDFGGGCE9EEFFBCA=FGFGGGE7=DF7EEGGGGFFBFGGGF89EDCF,7+,,33,+5***@C*:B,1>:999,,,0:C4(8;>*+@+,365)5>=*7
@M00200:205:000000000-AKKM3:1:1101:25176:8013 1:N:0:1
ATTGGGTTTAAAGGGCGCGTAGGCGGGCCGCCAGGCCCGCGGTGAAATCCCCCGGCTCAACCGGGGAAGGGCCGCGGGGACCGGCGGTCTGGAGTGGGGTAGGGGCGCGCGGAACTGTGGGTGGAGCGGTGAAATGCGTAGATATCGAGAGGAACACCTGCGGCGAAGGCGGGTTGCTGGGCTGACACTGACGCTGAGGCGCGAAAGCCAGGGGAGCGAACGGGATTAGCTACCCTTGTAAGCT
+
GGGGGGGGGGGGGGGGGGGGGGGGGGGGGGGGGGGGGGGGGGC@FGGGGGGGGGGGGGGFGGGGGG:FGGGGGGGGGGGGEGGGGGGGGGGGFFFGGGGFGGGGGGGGEGGGGGGGGGGGGGGGGGGGGGG>FCG?FGCCC;FGGGDGGGGGCGF>GGGCGCEGG>EGGGDGG>C8EGGGGGGEFGGFF=+<CC<=EGGGGDEEG?DGG6CECG:DBE*C)98<69C?6)-*+2;CFFF+:6))
@M00200:205:000000000-AKKM3:1:1101:3990:8020 1:N:0:1
ACTGGGTTTAAAGTGTGCGCAGGTGGCCGCGCAAGTCGAGTGTGAAATCTCCGGGCTTAACTTGGGAATTGCGCTCGATACTACGTGGCTGGAGTGTGGCAGAGGGAGGTGGACTTCCACGTGTAGCGGTGAAATGCGTAGAGATGTGGAGGAACACCAATGGCGAAGGCAGCCTCCTGGGCCAACACTGACACCCATGCACGCAAGCGTGGGGACCAACCAGGATTCGATACCCTAGTAAGCG
+
G,FGGGGGCEFGGGGGGGFGGGCFFDFEE@:@@EGGGCCFGFGGF,@C,,<CCFDG7:6EFGG9<8<,CEEFEEEGGF,4>FCC4CE:FF+8BEECEG7<,?DEFD7+44F@F,FFFE,BCFFFFGD@CFEEB,,3>=C8F73CFGCC9FCFF<<8DFCCCD<D7@@:>8FEC:8EGF7,=FC528*:9*=EG,*=5**++021:85<**1***7)./C*99**-9D))*)**,30)0@+04)(
@M00200:205:000000000-AKKM3:1:1101:2851:8034 1:N:0:1
ATTGGGTTTAAAGGGCGCGTAGGCGATTGAATAAGTCTTGTGTGAAAGCCCAGAGCTTAACTCTGGAAGTGCACGAGATACTGTTTAATTTGAGTTCCGGAGAGGAAGATGGAATTCCCGGTGTAGCGGTGAAATGCGTAGATATCGGGAGGAACACCAGTGGCGAAGGCGATATTCTGGACGGATACTGACGTTGAGGCGCGAAAGCTAGGGGAGCAAACGGGATTAGATAACCTAGTA
+
GFGDFDGEGGGGFC;FCFB@B:;FC@FFGGGGEFGFFGGGGGGGGGGGFFGGGDAFGFGDFFGGDCDGGGGGFEGC@:D9E,EFFFFC<CFEFGGGGF7@FCFFGFGGG9E<AFGGGGGGGGGGFGGGGGGCDAFCFE>EGGFF9D:CF:+FFGGGGGGGEGDG+@CEEC*:**4DDEBC9>?C5*659BCFG4<EF8CFECEGGGDFGFGGG>BG>7;8FD=*35C7??2*+03:?49C
@M00200:205:000000000-AKKM3:1:1101:16465:8040 1:N:0:1
ACTGGGTATAAAGCGCGCGTAGGCGGGTTATTAAGTGAGGGGTGAAAGGCTGAGGCTCAACCTCATGTTGGTCCTCTCATACTGATAGTCTTGAGTGAGGCAGGGAGAAGTGGAATGGCTGGTGTAGCGGTGAAATGCGTAGATATCAGTCGGAACACCGGTGGCGAAGGCGGCTTCTTGGGCCTTAACTGACGCTGAGGCGCGAAAGCTGGGGGAGCGAACGGGATTAGATACCCCAGTA
+
GGGGGGGGGGGGGGGGGGGGGGGGGGGGGGGGGGGGGGGGGGGGGGGGGGGGGGGGGGGFGGGGGGGGGGGFGG9FFGGFGGGGFGFGGGGGGDFGGFGGGGGGDGF7FFFGFFGFGGGGGGGGGGGGGGGGGG9FDGGGDGGGGGGFAFG:FBFGGGGDGGE7F<>FGCGGDEEGGGGFGFFCEGDA?FGCCGGGGDG5CDG8C5CDGGFFC>)9):*:CCCD?*<7?F27@FFC>:>CF
@M00200:205:000000000-AKKM3:1:1101:16564:8072 1:N:0:1
ATTGGGTATAAAGGGCTCGTAGGCGGTTTGTCGCGTCGGGAGTGAAAACCAGGTGCTTAACACCTGGCTTGCTTTCGATACGGGCAGACTGGAGGTATGCAGGGGAGAACGGAATTCCTGGTGTAGCGGTGAAATGCGCAGATATCAGGAGGAACACCGGTGGCGAAGGCGGTTCTCTGGGCATTACCTGACGCTGAGGAGCGAAAGTGTGGGGAGCGAACAGGATTAGATACCCTAGTA
+
GGGGGGGGGGGGGGGGGGGGGGGGGGGGGGGGGGGFGGGGGGGGGGGGGGGGGGGGGGGGGGGGGGGGGGGGGGGGGGGGCFGGGGGGGGGGGGGGGGGGGGGGGGGGGGGGGGGGGGGGGFFGGGGGGGGGGGGGGGGGGGGFGGGGGGGGGGGGGGGGGGGGGGGGGGGGGGEGGGGGGGGGGGGGGFCFGGGGGGGFGFGEGCGCGGGGEGDGEGGECDFGFFGFFFFG7<FGF:FG
@M00200:205:000000000-AKKM3:1:1101:12126:8078 1:N:0:1
ACTGGGTATAAAGGGTGCGTAGGCGGCCCTGTAAGTCAGCGGTGAAATCCCAGGGCTCAACCCTGGAACTGCCGTTGATACTGCAGGGCTTGAGTTCGGTTAAGGCGGGCGGAACTGGTGGTGTAGCGGTGAAATGCATAGATACCACCAAGAACCCCGATTGCGTAGGCAGCTCGCTGAGCCGAAACTGACGCTGAGGCACGAAAGCGTGGGGAGCGAACAGGATTAGATACCCTAGTA
+
GGGGGGGGGGGGGGGGGGGGGGGGGGGGGGGGGGGGGGGGGGGGGGGGGGGGGGGGGGGGGGGGGGGGGGGGGGGGGGGGGGGGGGGGGGGGGGGGGGGGDGGCFGGGGGGGGGGGGFGGDGGGGGGEGGEGGGGGGGGGGGGGGGGGGGGGGFGGGGDDGGFGGGGGGGGGCC8*BEEEGGGGG>EGFGGGDDGEGGGCGGG5EC<FGEGGDG>CBGGGGGGGF::26*:7CCCC)59F
@M00200:205:000000000-AKKM3:1:1101:11911:8137 1:N:0:1
ATTGGGTTTAAAGGGCTCGTAGGCGGCCAACTAAGTCAGACGTGAAATCCCTCGGCTCAACCGGGGAACTGCGTCTGATACTGGATGGCTTGAATCCGGAAGAGGGATGCGGAATTCCAGGTGTAGCGGTGAAATGCGTAGATATCTGGAGGAACACCGGTGGCGAAGGCGGCATCCTGGGTCGGTATTGACGCTGAGGAGCGAAAGCCAGGGGAGCAAACGGGATTAGATACCCGGGTAAGCT
+
FGGGGGEGCCFGFGGGGGGGGGDGEGGGGGGGGGGGGGFGGGGGGGGGFGGGGGGGGGGGDFGGGGCFDGFGGGGGGGGGGGGG@FFGGGGGGFGGGGG@FGGGGGCFGGGGCGCGGGGG=FGGGGDGDFCEDDCFGGGGGGGFGGGGG9<CE,DFGGGGGEGG7FEEGGGGGGEGFGGGGGGGGECCFGFFGGGEEFGGDFCEGGGGGGC@CEEDEGF8FD;D<GGF?FACGGFG>@):92))
@M00200:205:000000000-AKKM3:1:1101:16579:8166 1:N:0:1
ATTGGGTTTAAAGAGCTCGTAGGTGGTTCAGTAAGTCGGGTGTGAAACCTCCAGGCTCAACCTGGAGACGCCACCCGATACTGCTGTGACTAGAGTCCAGTAGGGGAGCATGGAATTCCTGGTGTAGCGGTGAAATGCGCAGATATCAGGAGGAACACCAGTGGCGAAGGCGGTGCTCTGGGCTGGAACTGACACTGAGGAGCGAAAGCGTGGGGAGCGAACAGGATTAGATACCCCAGTA
+
GGGGGGGGGGGGGGGGGGGGGGGGGGGGGGGGGGGGGGGGGGGGGGGGGGGGGGGGGGGGGGGGGGGGGGGGGGFGGDGGGGGGGGGGGGGGGGGGGGGGGGGGGGGGGGGGGGGGGGGGGGGGGGGGGGGGGGGGGGGGGGGGGGGGGGGGGGFGGGGGGGGGGDGGGGGGGGGGGGGGFGGGGGGGGGGGGGGGGFGGGGGGGGGGGGEFDD35>E8:DDGF?GGFFFFGGGG:<DFGF
@M00200:205:000000000-AKKM3:1:1101:23948:8170 1:N:0:1
ATTGGGTTTAAAGCGCACGTAGGCGGCGCAGCAAGTCAGGGGTGAAATCCCGGGGCTCAACCCCGGAACTGCCCTTGAAACTGCAGTGCTAGAATCTTGGAGAGGCGAGTGGAATTCCGAGTGTAGAGGTGAAATTCGTAGATATTCGGCAGAACACCAGTGGCGAAGGCGACTCGCTGGACCAGTATTGACGCTGCGGTGCGAAAGCGTGGGGAGCAAACAGGATTAGATACCCCAGTA
+
GGGGGGGGGGGGGGGDFFGGGGDGGGGGGGDDGGGGGDGGGGGGGEGGGGFE+FGGGFGGGGC:CFFG+F@FGDGGGG<FGGGCFGFFGG9<FAFGFG9E,=FCEEG@FGGGGFGGFGG@FGGGGGFGFFG9CEGGGCCBFEFGGGG7F*@FBCEFGGFFGFFEGGDGCEEDCGCBEECFCF6*3221<C<FCED**2?729=5?CDF=>CCEEF)8/;EDCCC?GG?=6:7FF?/75F7
@M00200:205:000000000-AKKM3:1:1101:28488:8196 1:N:0:1
ACTGGGTTTAAAGGGCGCGTAGGCGGGCTACCAAGTCTGTGGTGAAATCCCCCGGCTCAACCGGGGAACTGCCGTGGATACTGGGAGCCTCGAGGGAGATAGGGGCGTGCGGAATTGATGGTGGAGCGGTGAAATGCGTTGATATCATCAGGAACTCCGGTGGCGAAGGCGGCATGCTGGGTCTCCTCTGACGCTGAGGCGCGAACGCCAGGGGAGCAAACGGGATTAGATACCCGTGTA
+
GGGGGGGGFFGGGFGFGGGGGGGGGGDGGG<DGGCGFFGGGGGGGGGGGGFGDGGGGGGGGGG>EGCGGFGGGGGDGGGGGGGCAEFCGGGECFEGEG:FEGEGGGGGGGGGGG*@C,=;FGG7CFFGDFECG;FEG:FEGCGGGGGE9FFFFGGFFGGGG7C=CGEE8CEDC8*;FGG?*:@GG7+@FD7@ECDGGG55CC5>?*1*:*:>85B<55AC57ED:3>)9*-*3<<755<E
@M00200:205:000000000-AKKM3:1:1101:8243:8229 1:N:0:1
ATTGGGTATAAAGAGCGCGTAGGCGGTCTAATAAGTCAGGTGTGAAATCCCCCGGCTTAACCGGGGAACGGCACCTGATACTGTTGGGCTTGAGTGCAGGAGGGGAGAGCGGAATTCCTGGTGGAGCGGTGAAATGCGTAGATATCAGGAGGAACGCCGGCGGCGAAAGCGGCTCTCTGGTCTGTTACTGACGCTGAGGCGCGAAAGCTAGGGGAGCAAACGGGATTAGATACCCTTGTA
+
GGGGGGGGGGGGGGGGGGGGGGGGGGGGGGGGGGGGGGGGGGGGGGGGGGGGGGGGGGGGGGGGGGGGGGGGGGGGGGGGGGGGGGGGGGGGGGGGGGGGGGGGGGGGGGGGDGGGGGGGGGGGGGGGGGGGGGGGGGGGGGGGGGGGGFGDCGGGGGGGGGGGGGGGGGGGGGGGGGGGGGFGEFEFGGGGGGDGGGGGGGGGGGGGGGGGGC>DBFFG47:C?GGBFFFGGGFFF:=E
@M00200:205:000000000-AKKM3:1:1101:23267:8230 1:N:0:1
ACTGGGTTTAAAGAGCGCGTAGGCGGGATGGCAAGTCGGTCGTGAAATCCCTGGGCTCAACTCAGGGGGGTCGGCCGATACTGCCGTTCTTGAGGGATGCAGAGGAGACTGGAATTCCCGGTGTAGCGGTGAAATGTGTAGAGATCGGGAGGAACACCGGTGGCGAAGGCGGGTCTCTGGGCATTCCCTGACGCTGAGGCGCGAAAGCGTGGGGAGCAAACGGGATTAGATACCCGAGTA
+
GGGGGGGGGGGGGGGGGGGGGGGGGGGGGGGGGGGGGGGGGGGGGGGGGGGGGGGGGGGGGFGGGGGGGGGGGGGGGGGGGGGGGGGGGGGGGGGGGGGGGGGGGGGGGGFGGGGGGGGGGGGGGGGGGGGGGGGGGGGGGGGGGGGGGGGDEFGGGGGGGGDEGGGGGGDED8E6CGFGGG*8FC?@?<FGGGGGGGFGEGGGGGDGGEGGGGBGFGG?FGGG?CF?FFFGGGGGDDFF
@M00200:205:000000000-AKKM3:1:1101:5446:8244 1:N:0:1
ATTGGTCTTAAAGGGAGCGTAGGCGGATAGTTTAGTCAGAGGTGAAAGCCCAGGGCTCAACCTTGGAATTGCCTTTGATACTGGCTATCTTGAGTATGGAAGAGGTATGTGGAACTCCGAGTGTAGAGGTGAAATTCGTAGATATTCGGAAGAACACCAGTGGCGAAGGCGACATACTGGTCCATTACTGACGCTGAGGCTCGAAAGCGTGGGGAGCAAACAGGATTAGATACCCTGGTA
+
GGGGGGGGGGGGGGGGGGGGGGGGGGGGGGGGGGGGGGGGGFGGGGGGGGGGGGGGGGGGGGGGGGGGGGGGGGGGGGGGGGGGGGGGGGGGGGGGGGGGGGGGGGGGGGGGGGGGGGGGGGGGFFGGGGGGGGGGGGGGGGGGGFGGGGGGGGGGGGGGGGGGGGGGGGEGGEGGGGGGGFGFGDC<:@ECEGDEGFGGGGGGGGD*?EEGDG>DDGCFGGGGFG7@FCFCFFG=AAA?
@M00200:205:000000000-AKKM3:1:1101:24778:8255 1:N:0:1
ATTGGGTTTAAAGGGTGCGTAGGCGGGCTATTAAGTCAGTGGTGAAAGCCCCAAGCTTAACTTGGGAACTGCCATTGATACTGATGGTCTTGAGTACATTTGAGGTGGGCGGAATGTGTCATGTAGCGGTGAAATGCTTAGATATGACACAGAACACCGATTGCGAAGGCAGCTCCCTAAACTGTAACTGACGCTGAGGCACGAAAGCGTGGGGAGCAAACAGGATTAGATACCCCGGTAAGA
+
GGGGGGGGGGGGGGGGGGGGGGGGGGGGGGGGGGGGGGGGGGGGGGGGGGGGGGGGGGGGGGGGGGGGGGGGGGGGGGGGGGGGGGGGGGGGGGGGGGGGGGGGGGFGGGGGGGGGGGGGGGFGGGGGEGDGGFGGGGGGGGGGGGGGGGGGGGGGGGDGGGGGGGGGGGGGGGGGGGGGGGGGGGGGGGGGGGDGGG==EGGGEGGFGGGGGGFGFGGFFGGGFGGFFF2>:<CGFF>C3<<
@M00200:205:000000000-AKKM3:1:1101:15928:8255 1:N:0:1
ATTGGGTTTAAAGCGTGTGTAGGCGGACGGGTAAGTACCTTGTGAAATCCCACGGCTCAACCGTGGAACTGCTCGGTATACTGCCCGTCTTGAGCCACTTAGGGGTCGTCGGAACAAACGGTGGAGCGGTGAAATGCGTAGATATCGTTTGGAACGCCAACGGTGAAAACAGACGACTGGGAGTGCGCTGACGCTGAGACACGAAAGCCAGGGGAGCGAACGGGATTAGATACCCCAGTAAGCT
+
GGGGGGGGGGGGGGGGGGGGGGGGGGGGGGGGGGGGCCCFGGGGGGGGGGGGGGGGGGGGGGFGGGGGGGGGGFG7FGGGGGFGGGGGGGGGGGGGGGGGGFFGGGGGGDGDGGGGGGGGEGGGGFGGGGGGFGGGGGGGGGGGGFFGFGECFFGGGGE@GGG>FGFFFFGGGG8C>ECFCEGC*9CCGDGGEGGEEGFFFCDEGCDGGCF>EE>DE5885<EC:DG<?F>7+<@F).)3?<))
@M00200:205:000000000-AKKM3:1:1101:27177:8263 1:N:0:1
ACTGGGTATAAAGCGCGCGCAGGCGGTCCCGAAAGTCCTTCGTGAAAGCTCCCGGCTCAACTGGGAGAGGCCGGTGGAAACTTCGGGACGTGGAGGCGGGAGAGGCAGATGGAATTCCCGGTGTAGCGGTAAAATGCGTAGATACCGGGAGGAACACCAGTGGCGAAAGCGATCTGGTGGCCCACCCTCGACGCTCAGGCGCGAAAGCTAGGGGAGCGCCCGGGATTCGATACCCGCGTCAGA
+
F<FFGGGGGGEE<FCFGGGGC7@C+6FGGG@BFC+CEFGGGFE,6DEE8F<FFGD>7B<FEF@88CCG7BF@7:8=F@=F45FFEC@7F+47=CAFGCCC7:FECCFGB><<FF,D>B::F*5>,F9F@*>*<C;,,=F**4,32:<FD7FEC7=<A71CFCC1::?8>6EEF85++3@CE***;/C5C<*8*:**:0A*:)**:8>FC+088*))078:)985()*.8B:7E8<C3>553:)
@M00200:205:000000000-AKKM3:1:1101:21817:8272 1:N:0:1
ATTGGGCTTAAAGGGCGCGTAGGCGGCTTATCAAGTCAGGCGTGAAATTCCCGGGCTCAACCTGGGGGCTGCGCTTGATACTGATGAGCTTGAATGCGGGAGAGGATAGTGGAATTCCCAGTGTAGAGGTGAAATTCGTAGATATTGGGAAGAACACCAGTGGCGAAGGCGGCTATCTGGCCCGTAATTGACGCTGAGGCGCGAAAGCGTGGGGAGCAAACAGGATTAGATACCCCCGTA
+
GGGGGGFGGGGGGGGGGGGGGGGGGGGGGGGGGGGGGFGGGGGGGGGGGGGGGGGGGGGGGGGGGGGGGGGGGGGCGGGGGGGGGEFFGGGGGGGGGGGG>FCGGGFGGFCGGFGGGGGGFECFFFGGGGGGGGGGGGFGGGGGGGGCGEFGFCFGGGFGGGGGGGGGGGGG>EGGGGGGGGGEGGD*:FECECDEGF=FGCGGGGGGEEGDGGFGFGGGGD?C:FGF??AGGGG<5;55
@M00200:205:000000000-AKKM3:1:1101:14968:8284 1:N:0:1
ACTGGGTTTAAAGGGTGCGTAGGAGGGCAGGTAAGTCAGTGGTGAAATCTCCGGGCTTAACCCGGAAACTGCCGTTGATACTATTTGTCTTGAATACCGTGGAGGTGAGCGGAATATGTCATGTAGCGGTGAAATGCTTAGATATGACATAGAACACCAATTGCGAAGGCAGCTCACTACACGGTCATTGACTCTGAGGCACGAAAGCGTGGGGATCAAACAGGATTAGATACCCGAGTA
+
GGGGGGGGGGGGGGGFGGGEGGGGGGGGGGGGGGGGGGGGGGGGGGGGGGGGGGGGGGGGGGGGGGGGGGGGGGGGGGGGGGGGGGGGGGGGGGGGGGGGGGGGGGGGGGGGGGGGGGGGGGFGGGGGGEGGGGGGGGGGGGGGGCFGGGGGGGGGGGGGGGGGGGGGCFGGEGGGGGGGG:EGGGGGGGGFGGGFF9FGDDEGGGGGGG@GGE:7AGGGGG?FFGGE6F3D9?+C>>FG
@M00200:205:000000000-AKKM3:1:1101:9061:8300 1:N:0:1
ATTGGGTTTAAAGCGTGTGTAGGCGGGTCGTTAAGTACCTTGTGAAATCCCACGGCTTAACCGTGGAACCGCTTGGTATACTGGCGATCTTGAGCCACTTAGGGGCTACCGGAACAGATGGTGGAGCGGTGAAATGCGTAGATATCATCTGGAACGCCAATGGTGAAAACAGGTAGCTGGGAGTGTGCTGACGCTGAGACACGAAAGCCAGGGGAGCGAACGGGATTAGATACCCGCGTAAG
+
GGGGGGGGGGGGGGGGGGGGGGGGGGGGGGGGGGGGGGGGGGGGGGGGGGGGGGGGGGGEGGGGGGGGGGGGGGGGGGGGFFGGGGGGGGGGGGGGGGGGGGGGGGGGGGGGGGGGGGGGGGGGFGGGGGGGGGGGGGGGGGFFGGGDGGCGGGGGGGECFGDF9FDFEFGGGGEGCFGGGGEEFFGFCCFGGGDGD5CFFGGGGG)>86CECEBGFGGEG);D:<*.66)7C:CDDEFEG?
@M00200:205:000000000-AKKM3:1:1101:25152:8302 1:N:0:1
ATTGGGCTTAAAGCGTACGTAGGCGGATGTGCAGGCGTCGTGTGAAATACCTCGGCTCAACCGAGGAATTGCACGGCGAACCGCACGTCTTGAGACAACTATGGGCGGTCGGAACGATAGGTGGCGTGGTGAAATGCGTTGATATCTATCGGAACGCCGAAGGTGAAGACAGGCCGCTGGGGTTGTTCTGACGCTGAGGTACGAAAGCATGGGGAGCGAACGGGATTAGATACCCCAGTA
+
GGGGGGGGGGGGGGGGGGGGGGGGGGFGGGGGGGCEGGGGGFGGGGGGGGGGGGGGGGGGGGGGGGCGGGGGGGGGGGGGGGGGGGEGGGGGGCFGGGGGGFFFGGGGGGGGFGEGGGGGGGGG,<@CFFF9FFGFGGGGG7;FGGCGGGGDE:<<=FGEFEDGGG@CFGGGGGGGGGGGCGCCGCGGGGCEEGGGGG56CGEGGGGGEGFC8:>)8EEECGGC6D5269<FGFCDFD:7
@M00200:205:000000000-AKKM3:1:1101:26480:8304 1:N:0:1
ATTGGGCGTAAAGAGCTCGTAGGCGGCTTGGCAAGTCGGGTGTGAAACCTCCAGGCTCAACCTGGAGACGCCACTCGATACTGCTATGGCTAGAGTCCGGTAGGGGACCACGGAATTCCTGGTGTAGCGGTGAAATGCGCAGATATCAGGAGGAACACCGGTGGCGAAGGCGGTGGTCTGGGCCGGCACTGACGCTGAGGAGCGAAAGCGTGGGTAGCAAACAGGATTAGATACCCGTGTA
+
GGGGGGGGGGGGGFGGGGGGGGGGGGGGGGGGGGGGGGGGGGGGGGGGGGGGGGGGGGGGGGGGGGCDFGGGGGGGGGGGGGGGGGGGCGFGGGEFGGGGGEGGGGGGGGGGGGGGGGGGGGGFGGFGGC>CGFCFGGGGEGGGGFEGGGDGGGCCFGGGCCEGGGDCFGGGGGGDEGGFGG5BE>EGCCG@FGDDGEFGGC5EGG<DFECGGGFF>?FC4>**2*76F?)?FFE><757>
@M00200:205:000000000-AKKM3:1:1101:26804:8320 1:N:0:1
ATTGGGCTTAAAGCGCGCGTAGGCGGCCCGGTCAGTCCGCTCTGAAAGTCCAAGGCTCAACCTTGGAATGCGGGTGGATACTGCCGGGCTAGAGTCCGGAAGAGGCGAGTGGAATTCCTGGTGTAGCGGTGGAATGCGCAGATATCAGGAGGAACACCAATAGCGAAGGCAGCTCGCTGGGACGGTACTGACGCTAAGGCGCGAAAGCGTGGGGAGCGAACAGGATTAGATACCCCCGTAAGA
+
GGGGGGGGGGGGGGGGGGGGGGGGGGGGGGGGGGGGGGGGGGGGGGDFFGGGGGGGGGGGGFGGGGGGGGGGGGGGGGGFGGGGGGGGGGGGGGGGGGGGGGGGGGGGGGGGGGGGGGGGGGGGGGGGGGGGFFGGGGGGGGGGF;9FGGGGGGGGGGFGGGGGGGGGGGGGGGGGGGGGGFFGGGFCGG?CGDGE8@GGGGDEECCFEGGGG>:GFGEECDFG:FG?6?>FFCFCEEEGC<9
@M00200:205:000000000-AKKM3:1:1101:15734:8345 1:N:0:1
ATTGGGTTTAAAGGGTGCGTAGGTGGTTTATTAAGTCAGGGGTGAAAGACGGCAGCTTAACTGTCGCAGTGCCTTTGATACTGATGAACTTGAATGAACTAGAGGTAGGCGGAATGTGACAAGTAGCGGTGAAATGCATAGATATGTCACAGAACACCAATTGCGAAGGCAGCTTACTATGGTTTAATTGACACTGAGGCACGAAAGCGTGGGGATCAAACAGGATTAGATACCCCGGTAAGA
+
GGGGGGGGGGGGGGGGGGGGGGGGGGGGGGGGGGGGEGGGGGGGGGGGGGGGGGGGGGGGGGGGGGGGGGGGGGGGGGGGGGGGGGGEGGGGGGGGGGGGGGGGGGGGGGGGGDGGGGGGGGGGGGGDGGGGGGGGGGGGGGGGGFGGFFGFGGGGGGGGGGFG>CGGEGGGGCFGGFGGG6FGDFDGFFGGGGG6FDGD9CEDEGGCGGGDFG598=FGGGGC(*;;FFFGB:CFD38*>).
@M00200:205:000000000-AKKM3:1:1101:19424:8351 1:N:0:1
ACTGGGCTTAAAGGGCGCGTAGGCGGCCACCGCAAGTCGACTGTGAAATCTCTGGGCTTAACCCAGAACGGTCAGCCGATACTGCGGGGCTAGAGTGCAGAAGGGGCAACTGGAATTCTCGGTGTAGCGGTGAAATGCGTAGATATCGAGAGGAACACCTGCGGCGAAGGCGGGTTGCTGGGCTGACACTGACGCTGAGGCGCGAAAGCGTGGGGAGCAAACGGGATTAGATACCCCTGTA
+
GGGGGGGGGGGGGGGGGGGGGGGGGGGGGGGGGGGGFGGGGGGGGGGGGGGGGGGFGGGGGGGGGFFGGGGEGGGGGGGGGGGGGGGGGGEGFGGGGGGGDFGGGGGGGFGFFFGGGGGGGGGGGFFGGGGGGGGGGGGGGGGGGGGDGGF7FGGFGGGGGGGGG@CFGGGGGGEGGGGGGGGGGGFACFGGGGGE:>CCGDGGEECGGGGDGD>DDGFEFFEGF3)3@F>C79<<@F:F>
@M00200:205:000000000-AKKM3:1:1101:17583:8355 1:N:0:1
ATTGGGTTTAAAGGGCGCGTAGGCGGGATGGCAAGTCGGTCGTGAAATCCCTGGGCTCAACTCAGGGGGGTCGGCCGATACTGCCGTTCTTGAGGGATGCAGAGGAGACTGGAATTCCCGGTGTAGCGGTGAAATGTGTAGAGATCGGGAGGAACACCGGTGGCGAAGGCGGGTCTCTGGGCATTCCCTGACGCTGAGGCGCGAAAGCGTGGGGAGCAAACGGGATTAGATACCCGTGTA
+
GGGGGGGGGGGGGGGGGGGGGGGGGGGGGGGGGGDFGGGGGGGGGGGGGGGGGGGGGGGGGGGGGGGGGGGGGGGGGGGFGGGGGGGGGGGGGGGDDGGGGGGGGGGGGGGGGGGGGGGGGGGGGGGGGGGFGGGGGGGGGGGDGGGGGGGGDGGGGGGGGDGGGGGGGGGGGGGGGGFGGGGGGGFGGGGGGGGGCGGGGCEDGCCCEEEGDC5C@=FC77=C05D?FBACGGC7>@FG
@M00200:205:000000000-AKKM3:1:1101:27199:8387 1:N:0:1
ACTGGGTTTAAAGGGCGCGTAGGCGGCTTCGCAAGTGATGGGTGAAATCCCTCGGCTTAACCGAGGAACTGCCCCTCAAACTGCGTTGCTTGAGTCCGGGAGAGGTGAGTGGAATTCCCAGTGTAGCGGTGAAATGCGTAGATATTGGGAGGAACACCAGTGGCGAAGGCGGCTCACTGGACCGGAACTGACGCTGAGGCGCGAAAGCGTGGGGAGCAAACGGGATTAGATACCCTCGTA
+
GGGGGGDGF-CEGGGGGGGGGGGGGGGGGGGGGGGGGGGGGGGEFDEFFFFFGGD,DFFGGGGGGGGGGGGG8EFGGGGGGGGGGGGGGGGCFCGGGGGGGGGGGGFGGGGDFFGGGGGGGGGGFG9FGGGGCEGGGGGGG>FGFGGGGFE@CGGGGEGFGGGGGDCFGGEEGGGGGGG+BF*=EGGCGG9+;CDG5C5CC755*/7CEGGEEGFGBGC+>D5<:DD<FFADFFGG@>>5
@M00200:205:000000000-AKKM3:1:1101:6996:8395 1:N:0:1
ATTGGGTTTAAAGGGAGCGTAGGCGGATAGTTTAGTCAGAGGTGAAAGCCCAGGGCTCAACCTTGGAATTGCCTTTGATACTGGCTATCTTGAGTATGGAAGAGGTATGTGGAACTCCGAGTGTAGAGGTGAAATTCGTAGATATTCGGAAGAACACCAGTGGCGAAGGCGACATACTGGTCCATTACTGACGCTGAGGCTCGAAAGCGTGGGGAGCAAACAGGATTAGATACCCCTGTA
+
GGGGGGGGGGGGGGGGGGGGGGGGGGGGGGGGGGGGGGGGGGGGGGGGGGGGGGGDFGGGGGGGGGGGGGGGGGGGGGGGFGGGGGGGGGGGGGGGGGGGGGGGGGGGGGGGGGGGGGGGGFFGGGGGGGGGFGGGGGGGGGGGGGGGGGGGGG<FGGGGGGGGGGGGGGGGGGGGGGGGGGGGGGGFGGGGEGD*:FGFGGGGGEDFGGGGGGFDEGGGGGGG?CFE4ACC<FCF:FFC
@M00200:205:000000000-AKKM3:1:1101:22697:8404 1:N:0:1
ACTGGGTTTAAAGGGTGCGTAGGCGGCCAGGTAAGTCAGGAGTGAAAGTTTGCGGCTCAACCGTAAAATTGCTTTTGATACTGCCAGGCTAGAATTAGGATGAGGTCAGCGGAATGTGGCATGTAGCGGTGAAATGCATAGATATGCCATAGAACACCAATTGCGAAGGCAGCTGGCTAGACCTGGATTGACGCTGAGGCACGAAAGCGTGGGGAGCGAACAGGATTAGATACCCCAGTAAGA
+
GGGGGGGGGGGGGGGGGGGGGGGGGGGGGGGGGGGGGGGGGGCEFGGGGGGGGGGGDCGGGGGGGGGFGGGGGGGGGGGGGGGGGGGGGFGGGGGGGGGFGGGGGGGGGGGGGGGGGGGGGGGGFFFEGGGGGGGGGGGGGGFFFGGGGFFGGGGGCFGCGGGGGGGEDGGGGGGGCFFFC9@EFGGGD4CFDEDGGFGGGGGGGEGGD5*<@CDD==C*:>8D:FD<??<GCEFFBB6CG24
@M00200:205:000000000-AKKM3:1:1101:9862:8411 1:N:0:1
ATTGGGCATAAAGTGCGCGTAGGCGGCTTCGCAAGTGGTTGGTGAAATCCCTCGGCTTAACTGAGGAACTGCCCTCCTAACTGCGTTGCTTGAGTCCGGGAGAGGTGAGTGGAATTCCCAGTGTAGCGGTGAAATGCGTAGATATTGGGAGGAACACCAGTGGCGAAGGCGGCTCACTGGACCGGAACTGACGCTGAGGCGCGAAAGCGTGGGGAGCAAACGGGATTAGATACCCCGGTAAG
+
GGGGGGGGGGGGGGGGGGGGGGGGGGGGGGGGGGGGGGGGGGGGGGGGGGGGGGGGGGGGGGGGGGGGGGGGGGGGGGGGGGGGGGGGGGGGGGGGGGGGGGGGGGGGGGGGGGGGGGGGGGGGFFGGGGGGGGGGGGGGGGGGGGGGGGGGGGGGGGGGGGGGGGGGGGGGGGGGGGGGGGFGGGG=6CFGGGGGGGFGGDEGDGGGG5?GGGDGFGGC<<C7(/987?:FCFFC>>DGGF
@M00200:205:000000000-AKKM3:1:1101:3376:8413 1:N:0:1
ACTGGGCTTAAAGTGCTCGTAGGCGGCCAACTAAGTCACACGTGAAATCCCTCAGCTTAACTGGGGAACTGCGTGTGATACTGGATGGCTTGGATCCGGGAGAGGGATGCGGAATTCCAGGTGTAGCGGTGAAATGCGTAGATATCTGGAGGAACACCGGTGGCGAAGGCGGCATCCTGGACCGGTATTGACGCTGAGGAGCGAAAGCCAGGGGAGCAAACGGGATTAGATAAACGAGTAAGA
+
GGGGGGDGGGGGGGGGGGGEGGGGGGCEGGGGGGCCFGGGGGFGGGGGGGGGGGGGCADGGGGGGGGGGFGGGCFFFGGFGEFGGGGGGGGGGGFFGGGGEFEGGGGGGGFGGGGGG9,CFBB5AFCFECFFGDFGFGGGGGFF,BFFFGGED@FB>@CECBF7CCCFFGGGGGGFG,CCFG,=EBEC+@EF5>5**3AFEFGEG*90@=CFGD@G>C88CD8C6D4.745>+,3/7>5CF44
@M00200:205:000000000-AKKM3:1:1101:2910:8430 1:N:0:1
ATTGGGTTTAAAGCGCACGCAGGCGGCTTTGGAAGTCCAAGGTGAAAGCCCTCGGCTCAACCGAGGGAGGCCCTTGGAAACTCCAGAGCTCGAAGGCGGGAGAGGCAGATGGAATTTCCGGTGTAGCGGTAAAATGCGTAGATACCGGAAGGAACACCAGTGGCGAAAGCGATCTGCTGGCCCGCTCTTGAAGCTCATGTGCGAAAGCTAGGGGAGCGACAGGGATTAGATACCCCAGTACGAT
+
GGGGGGGGGGGGGGGGGGGGGGGGGGGGGGGGGGGGGGGGGGGGGGGGGGGGGGGGFGGGGGGGGGG@FEEGGGGGGCFGGGGGEFFFGGGGGGGGGGGGGGEGGGGGGGGGGGGGGGGGGCFGFFFFGC@FFDCEFE:CFGCE9BFGGGEFFF8FE*=,FCCEEGEFEFGBCFGFFFCAE*8EDEGG7FF+++*<0@9:?FCEGG)9<0@C5*8<35:8)95*(998F*)*+3+7))0<*4?(
@M00200:205:000000000-AKKM3:1:1101:16575:8441 1:N:0:1
ATTGGGTTTAAAGGGCGCGTAGGCGGCTTATCAAGTCAGGCGTGAAATTCCCGGGCTCAACCTGGGGGCTGCGCTTGATACTGATGAGCTTGAATGCGGGAGAGGATAGTGGAATTCCCAGTGTAGAGGTGAAATTCGTAGATATTGGGAAGAACACCAGTGGCGAAGGCGGCTATCTGGCCCGTAATTGACGCTGAGGCGCGAAAGCGTGGGGAGCAAACAGGATTAGATACCCGAGTA
+
GEGGGGFGFGGGGGGGGGGGGGGGGGGGGGGGGGGGGGGGGGGGGGGGGGGGGGGGGFGGGGGEFGGGDGGGGGGGGGGGGGGGGGCGGGGGGGGDFDEGGGDGGGFFCGGGGGGGG9FFGGGGGGGGGGGGGGGGGGGGGGGGGGGGGGGEGGGGGGGGGGGGGGGGDGGDEGGGGGG@8CFGEGGCFGGGGGGDEGGFGGG>EEGGGGGGGG:D@GFFGGGC0<F?FF<FGG6C>BFG
@M00200:205:000000000-AKKM3:1:1101:11271:8455 1:N:0:1
ACTGGGTATAAAGCGTGCGCAGGCGGCTGTGCAAGACAGATGTGAAATCCCCGGGCTCAACCTGGGAACTGCATTTGTGACTGCATGGCTAGAGTGCGTCAGAGGGAGGTGGAATTCCGCGTGTAGCAGTGAAATGCGTAGAGATGCGGAGGAACACCGATGGCGAAGGCAGCCTCCTGGGATGACACTGACGCTCATGCACGAAAGCGTGGGGAGCAAACAGGATTAGATACCCGTGTAAGA
+
GGGGGGGGGGGGGGGGGGGGGGGGGGGGGGGGGGGGGGGGGGGGGGGGGGGGGGGGGGGGGGGGGGGGGGGGGGGGGGGGGGGGGGGGGGGGGGGGGGGGGGGGGGGGGGGGGGGGGGGGGGGGGGGGGGGGGGGGGGGGGGGGGGGDGGGGGGGGGGGGEGGGGGGGGGGGGGGGGGGGGGGGGGFGGFFGGGGGGGGFGGGEDGGGGGGGGGFGFGGF4*2C?GG>@FAGG:ECBBFG*<9
@M00200:205:000000000-AKKM3:1:1101:7000:8458 1:N:0:1
ATTGGGTTTAAAGCGTGCGTAGGTGGTTCGTTAAGTCTGATGTGAAAGCCCTGGGCTCAACCTGGGAATGGCATTGGATACTGGCGACCTAGAGTGCGGTAGAGGGGTGTGGAATTCCCGGTGTAGCAGTGAAATGCGTAGATATCGGGAGGAACATCTGTGGCGAAGGCGACACCCTGGACCAGCACTGACACTGAGGCACGAAAGCGTGGGGAGCAAACAGGATTAGATACCCTAGTA
+
GGGGGGGGGGGGGFGCFGGGGGGFGGEGGGEGFGGFGGGGGGGGGGGGGEFGGGGGGGGGGDGFGGGGGGGGGGGGGGGGGGGGGGGGGGGGGGFGGGGCFGGGGGGFGFCGGGG8FFGGGGGGGGGGGGGGGGGGGGGGGGGEFDFGGGGGGGGGGFCFGGGGGGGGGEFG8BE:B5FGG>EFGFGGG8FDCEGGGGFGG4CECGG4E=CCFGBG3CFF*CFG?4>?FFFCG6E*756C
@M00200:205:000000000-AKKM3:1:1101:9464:8467 1:N:0:1
ATTGGGTTTAAAGGGCGCGTAGGCGGGCAAGCCAGTCCGGGGTGAAAGCCTCCGGCTCAACCGGAGAAGTGCCTTGGATACTGCTTGTCTAGAGGGAGGTAGGGGTTACTGGAACTTACGGTGGAGCGGTGAAATGCGTTGATATCGGAAGGAACGCCGGTGGCGAAAGCGAGTAACTGGATCTCTTGTGACGCTGAGGCGCGAAAGCTAGGGGAGCAAACGGGATTAGATACCCTAGTA
+
GGGGGGGGGGGGGGGGGGGGGGGGGGGGGGGGGGGGGGGGGGGGGGGGGGGGGGGGGGGGGGGGGGGGGGGGGGGGGGGGGGGGGGGGGGGGEFGGGGGGGGGGGGGGGGGGCGGGGGGGGGGGGGGGGGGGGGGGGGGGGGGGGGGGDGGGGGGGGGGGGGGGGGGGGGGGGGGGGGGGGGGGGGGGGGGGGGGGGGGG=CGGGGGFFGFGGC@DEGG?FGGDBD<27FFGG6CC5FFF
@M00200:205:000000000-AKKM3:1:1101:11705:8469 1:N:0:1
ATTGGGTATAAAGGGCGCGTAGGCGGGCGTCCAGGCCCGCGGTGAAATCCCCCGGCTCAACCGGGGAAGTGCCGCGGGGACCGGACGTCTGGAGTGAGGTAGGGGTGCGCGGAACTGTGGGTGGAGCGGTGAAATGCGTTGATATCCACAGGAACTCCGGTGGCGAAGGCGGCGCACTGGACCTCCACTGACGCTGAGGCGCGAAAGCCAGGGGAGCGAACGGGATTAGATACCCCAGTA
+
GGGGGGGGFEGGGGDGEGGGGGGGGGGGGGGEGGGGGGGGGGGGGGGGGGGGGFGGCGGFGGEEGGGGGGGGGGGGGGGFGEGGDGGEGGGGGGGGFFGGGGGGGGGGGGCCEECFFGCFGGGGGGGGGGGGGGGGGGGGGGGGFEGGGGGGGGGFGG?EE8EGCEEEEGGEGGGGGG?FGGGFGGGGCFFDDECGD>FFGG5CCEDFFCGFGGBGFGGGGGC3(1>>?FFGGGGF7>79
@M00200:205:000000000-AKKM3:1:1101:8805:8472 1:N:0:1
ATTGGGTTTAAAGGGCGCGTAGGCGGGCTGCCGAGTCCGGGGTGAAATCCTCCCGCTCAACGGGAGAACGGCCCCGGATACTGGCGGTCTCGAGGGAGGTAGGGGCGTGCGGAACTATGGGTGGAGCGGTGAAATGCGTTGATATCCATAGGAACTCCGGTGGCGAAGGCGGCACGCTGGACCTCTTCTGACGCTGAGGCGCGAAAGCCAGGGGAGCGAACGGGATTAGATACCCCTGTAAG
+
GGGGGGGEGGGGGGGGGGGGGGGGGGGGGGGGGGGGGGGGGGGGGGGGGGGGGGGGGGGGGGGGGGGGGGGGGGGGGFCGGGGGGGGGGCGGFCFGGGGGGGGGGGGGGGGGCFGGFGGGGGGGFCFGGEGGGGGGGGGGGGGGGFGGGGFGGGGGGGGGEGGFECEEGGGGGGGGGGDGFFGGGFFG?C93;=3=EGGGDGGEGGGFC6A@EG:DEE:ECGDG?D:8@=A79ACG3;:FGA
@M00200:205:000000000-AKKM3:1:1101:25127:8477 1:N:0:1
ACTGGGCTTAAAGGGAGCGTAGGCGGATAGTTTAGTCAGAGGTGAAAGCCCAGGGCTCAACCTTGGAATTGCCTTTGATACTGGCTATCTTGAGTATGGAAGAGGTATGTGGAACTCCGAGTGTAGAGGTGAAATTCGTAGATATTCGGAAGAACACCAGTGGCGAAGGCGACATACTGGTCCATTACTGACGCTGAGGCTCGAAAGCGTGGGGCGCAAACAGGATTAGATACCCGGGTA
+
A@FGFFFGGGCGGFG@GEEG,@FFGGEG@FGGFGFGGFC9EGGCFFFGGGGGCCFCGFCEFGEE9,,EAFGGGGGGC@FCEFG6E8FCFGGGGFGFFF?EGGGEGGFFCFGGFGFGFG7FGGGGFF<F8FF9FGGGGGFFG7FEFFGAFFEE8FGGGGG?EF8EEG8EEGCEGE8FFGGGGGGFAEFGGGGGCEDEC58C>9;*6?D4:7C@FD37558:>F?CDCGFF4<DGGF)7>:E
@M00200:205:000000000-AKKM3:1:1101:26275:8479 1:N:0:1
ATTGGGTTTAAAGGGCGCGTAGGCGATTCTATAAGTCTTGTGTGAAAGCCCAGAGCTTAACTCTGGAAGTGCATGAGATACTGTAGGATTTGAGTTCCGGAGAGGAAGATGGAATTCCCGGTGTAGCGGTGAAATGCGTAGATATCGGGAGGAACACCAGTGGCGAAGGCGATCTTCTTGACGGATACTGACGTTGAGGCGCGAAAGCTAGGGGAGCAAACGGGATTAGATACCCTCGTA
+
GGGGGGGGGGGGGGGGGGGGGGGGGGGGGGGGGGGGGGGGGGGGGGGFGGGGGGGGGGGGGGGGGGGGGGGGGGGGGFGGGGGGGGGGGGGGFGGGGGGGGGGEGGGGGGGGGGGGGGGGGGGGGGGGGGGGGFFFGGGGGGGFGAEGGGGGGGGGGGGGGGGGGGGGGGGDEGGGGGGGGGGGGGGGGGFGGEFGGGGGDGGGGGG4;AGGGG3>;F?F4C5D<GG<?FAFFF+7<BF=
@M00200:205:000000000-AKKM3:1:1101:24411:8500 1:N:0:1
ATTGGGTTTAAAGGGCGCGTAGGCGGCTCTCTTGGTCGTGGGTGAAATCCCCCAGCTTAACTGGGGAACTGCCTACGATACCGGGGAGCTCGAGGGAGGAAGGGGCGGTCGGAACTGTCGGTGGAGCGGTGAAATGCGTTGATATCGACAGGAACGCCGGTGGCGAAAGCGGACCGCTGGCCCTCTTCTGACGCTGAGGCGCGAAAGCCAGGGGAGCGAACGGGATTAGATACCCTTGTA
+
GGGGGGGGGGGGGGGGGGGGGGGGGGGGGGGGGGGFGGGGGGGGGGGGGGGGGGGGGGGGGGGGGGGGGGGGGGGGGGGGGFGGGGGGGGGGGGGGGGGGGGGGGGGGGGGGGGGGGGGGGGGGGGGGGGDCGGGGGGGGGGGGGGGGGGGGGGGGGGGGGGGGGGGGGGGGGGGGCEGGGGGGGGGGFGGGGGG=8FGGG3EEEGGCGGFGEEDDDGEGGGGG0D:49@9CFEEGFF?F
@M00200:205:000000000-AKKM3:1:1101:22335:8506 1:N:0:1
ATTGGGTTTAAAGCGAGCGCAGGTGGTTTAATAAGTCTGATGTAAAAGGCAGTGGCTCAACCATTGTGTGCATTGGAAACTGTTAGACTTGAGTGCAGTAGAGGAGAGTGGAATTCCATGTGTAGCGGTGAAATGCGTAGATATATGGAGGAACACCGGTGGCGAAAGCGGCTCTCTGGACTGTCACTGACACTGAGGCTCGAAAGCGTGGGTAGCAAACAGGATTAGATACCCTGGTA
+
GGGFGGGGDGGGGGGGGGGGGGGEGGGGGGGGGGGGGFFFGGGEFFGGGGGGGGGGGCGGFGGGGGGGGGGGGGGGGGGGGGGGGGGGGGGFFFFFGGGGGGGCCFGGGGGGCFFF?EFFDFGGGCECFFFDFFGGGCGGGGGGGGGGECFGGGGGGGGFGEGGGGGGFGGGDGGGGCCFGGGGGGGGGGGGGGGGGGFFGG588:FCEGE:FC?FA=CGGGC5@FF<FFFF@BCD);A
@M00200:205:000000000-AKKM3:1:1101:23537:8512 1:N:0:1
ACTGGGCTTAAAGGGCGCGTAGGCGGCTTGGCAAGTCAGATGTGAAAGCCCCGGGCTTAACTCGGGAATTGCATCTGAAACTGCTTTGCTTGAGTCCTGGAGGGGGTAGTGGAATTCCCAGTGTAGCGGTGAAATGCGTAGATATTGGGAGGAACACCTGCGGCGAAGGCGGCTACCTGGACAGTGACTGACGCTGAGGCGCGACAGCTAGGGGAGCGAACGGGATTAGATACCCGCGTAAGA
+
GGGGGGGGGGGGGGGGGGGGGGGGGGGGGGGGGGGGGGGGGGGGGGGGGGGGGGGGGGGGGGGGGGFGGGGGGGGGGGGGGGGGGGGGGGFCGGGGGGGEFGGGGGGGGGGGGGGGGGGGGGGGGGGGGGGGGGGGGGGGGGGGGGGGGGGGGGGGGGGGGGGGGGGGGGGGGGCGGFGFGFGGGGGGGFFGGGDGDCFGDGGG*:DG6?FCF8@DFGGGGGGGFC44=6ACFG6GFDFDC?D
@M00200:205:000000000-AKKM3:1:1101:9273:8513 1:N:0:1
ATTGGGTATAAAGCGCACGTAGGCGGCTTTGTAAGTTAGAGGTGAAAGCCCGGGGCTCAACTCCGGAATTGCCTTTAAGACTGCATCGCTAGAATTGTGGAGAGGTAAGTGGAATTCCGAGTGTAGAGGTGAAATTCGTAGATATTCGGAAGAACACCAGTGGCGAAGGCGACTTACTGGACACATATTGACGCTGAGGTGCGAAAGCGTGGGGAGCAAACAGGATTAGATACCCCAGTA
+
GGGGGGGGGGGGGGGGGGGGGGGGGGGGGGGGGGGGGGGGGGGGGGGGGGGGGGGGGGGGGGGGGGGGGGGGGGGGGGGGGGGGGGGGGGGGGGGGGGGGGGGGGGGGGGGGGGFGGGGGGGGGGGGGGGGGGGGGGGGGGGGGGGGGGGGGGGGGGEGGFGGGGDEGGGGGGGGGGGGGGGGGGGGFFGGGGGGGDGGGGGGGGGCFGGGGGGFGFGGGGGGGBCF<FFDGGGGGDEFG
@M00200:205:000000000-AKKM3:1:1101:3841:8533 1:N:0:1
ATTGGGTTTAAAGCGTGCGCAGGCGGTTCGCCGTGTCCTGTGTGAAAGCCCCGGGCTCAACCTGGGAATGGCATGGGAAACTGGCGGGCTGGAGTGTGGCAGAGGGGGGTGGAATTCCGCGTGTAGCAGTGAAATGCGTAGAGATGCGGAGGAACACCGATGGCGAAGGCAGCCCCCTTGGCCAACACTGACGCTCAGGCACGAAAGCGTGGGGAGCAAACAGGATTAGATACCCTGGTAAG
+
GGGGGGGGGGGGGGGGGGGGGGGGGGGGGGGGGGGGGGGGGGGGGGGGGGGGGGGGGGGGGGGGGGFFGGGFGGGGGGGGGGGGGGGGGGGGGGFGGGGG8=DFGGGGGGGGGFGGGGGGGEGGGGGGFFGGGFDCGGGGEGGGFFGGGGGGC>GFGGGGGEEFGEGG8CGGG5:EGGGGGGFC5CF=76<FEGGDGCGGG4C;:EDCC=CEGGFGFGGGGGCF0C*)90):+<@6FFF7C>
@M00200:205:000000000-AKKM3:1:1101:23899:8536 1:N:0:1
ACTGGGTTTAAAGCGAGCGCAGGTGGTTTAATAAGTCTGATGTAAAAGGCAGTGGCTCAACCATTGTGTGCATTGGAAACTGTTAGACTTGAGTGCAGTAGAGGAGAGTGGAATTCCATGTGTAGCGGTGAAATGCGTAGATATATGGAGGAACACCGGTGGCGAAAGCGGCTCTCTGGACTGTAACTGACACTGAGGCTCGAAAGCGTGGGTAGCAAACAGGATTAGATACCCGAGTA
+
GGGGGGGGGGGGGGGGGGGGGGGGGGGGGGGGGGGGGGGGGGGGFGGGGGGGGGGGGGGGGGGGGGGGGGGGGGGGGGGGGGGGGGGGGGGGFGGGGGGGGGGGGGGGGGGGGGGGGGGGGGFGGGGGGGGGGGGGGGGGGGGGGGGGGGGGGGGGGGGGGGGGGGGGGGGGGGGGGGGFCGGGGGGGGGGFFGGGGFGFFGEG88CGGGGGGGB*=CFGGG=5;DFECFEFB?CD5>F
@M00200:205:000000000-AKKM3:1:1101:15271:8558 1:N:0:1
ATTGGGTTTAAAGGGCGCGTAGGCGGCCGATCAAGTCGGGGGTGAAAGCCTGTGGCTCAACCACAGAATTGCCCTCGATACTGGTTGGCTTGAGACCGGAAGAGGACAGCGGAACTGCGAGTGTAGAGGTGAAATTCGTAGATATTCGCAAGAACACCAGTGGCGAAGGCGGCTGTCTGGTCCGGTTCTGACGCTGAGGCGCGAAAGCGTGGGGAGCAAACAGGATTAGATACCCGAGTACGAT
+
GFFGGGEGGGGGGGDGGG@@CF>FGGEGE7@+BC@FDFGGGGGEFFECCFF8FDFGGGGGGG7DAFGGDEEF,,BE:?,B@EGF<F4+FFG:>D=FE+6+8CF@@@DGCGG7F3FF:F@:EGGGGD=C<8:,37F<F:>2*6DF;FEFGD<7FFGGGGG>FGGD8CGDEFDD>:C8FGGCCGCCEEEEGFFGDGDEGGGGED*8CEG4EGGGGEB3B=*8DFF4(9><?B4:FFFG>>>6*4<-
@M00200:205:000000000-AKKM3:1:1101:20057:8561 1:N:0:1
ACTGGGCTTAAAGAGCGCGTAGGCGGCCGTGCAAGTCGGTTGTGAAATCCCGGGGCTCAACCCCGGGACTGCGTCCGATACTGCACGGCTCGAGGCTGGTAGGGGAGAGTGGAATTCCCGGTGTAGCGGTGAAATGCGCAGATATCGGGAGGAACACCGGTGGCGAAGGCGGCTCTCTGGACCTGTCCTGACGCTGAGGCGCGAAAGCTAGGGGAGCGAACAGGATTAGATACCCCGGTA
+
GGGGGGGGGFGGFGGGGGGGGGGGGEFGGGEGGGGGGGGEGGGGGGGGGGGGGGGGGGGGCFGGGGGGGGGGGGGGEGGGGGGGGGGGG7CFGGGGGFGDFGGGGDGGGDGGGGGC9EGGGGGGGGGDF:FEFGGGGGGGGGGGGGGGGGGGEGFGGGC:FGGGEEEEEGCEGGG6@GGGFGGFGFGGGFGGGDDEEGGGGGDDECDGGGG>EG>DDGCEDCF<:6:)7*)2A,+9@BEG
@M00200:205:000000000-AKKM3:1:1101:24280:8562 1:N:0:1
ACTGGGTATAAAGGGTGCGTAGGCGGCCTTATAAGTCAGTGCTGAAATACTCTAGCTTAACTAGAGGGGTGGCATTGATACTGCAGGGCTTGAGTATAGTCGAGGTAGGCGGAATTGACGGTGTAGCGGTGAAATGCTTAGATATCGTCAAGAACACCGATAGTGTAGACAGCTTACTAGGCTATAACTGACGCTGAGGCACGAAAGTGTGGGGATCAAACAGGATTAGATACCCTAGTA
+
GGGGGGGGGGGGGGGGGGGGGGGGGGGGGGGGGGGGGGGGGGGGGGGGGGGGGGGGGGGGGGGGGGGGGGGGGGGGGGGGGGGGGGGGGGGGGGGGGFDGGGGGGGGGGGGGGGGGGGGGGGGGGGGGGGGGGGGGGGGFGGGGFGGFFGGGGGGGGGGGGGGGGGGGGGGGGGGGGGGGGFGGGGGGGDGGGGGCEFCCEG7EEGGGGGGEGGEGFGCCFFGFDGG@FFFGGGG45FFG
@M00200:205:000000000-AKKM3:1:1101:7292:8564 1:N:0:1
ATTGGGCTTAAAGGGTGCGTAGGCGGGTTTTTAAGTCAGAGGTGAAATCCTGGAGCTCAACTCCAGAACTGCCTTTGATACTGGGAATCTTGAGTATGGAAGAGGTGAGTGGAACTGCGAGTGTAGAGGTGAAATTCGTAGATATTCGCAAGAACACCAGTGGCGAAGGCGGCTCACTGGTCCATAACTGACGCTGAGGCACGAAAGCGTGGGGAGCAAACAGGATTAGATACCCCTGTA
+
GGGGGGGGGGGGGGGGGGGGGGGGGGG:FGGGGGGGGGGGGGGGGGGGGGGGGGGGGGGGGGGGGGGGGGGGGGGGGGGGGGGGGGGGGGGGGGGGGGGGGGGGGGGGGGFGGGGGGGGGGFGFFGGGGGGGGGGGGGGGGEGGGGGGGGGGFGGGGGGGGGGGGGGGDGGGGGCCGGGFCCFGGGGC9FGGGGGGGGGGGGCEEGDGEGGDFDDGFGGGGGGG0*:47*6CA6EFF59C
@M00200:205:000000000-AKKM3:1:1101:26222:8583 1:N:0:1
ATTGGGTTTAAAGGGTCCGCAGGCGGTCTTATAAGTCAGTGGTGAAAGCCTACAGCTCAACTGTAGAACTGCCATTGATACTGTAAGACTTGAATCTGGTCGAAGTGGGCGGAATGTGACATGTAGCGGTGAAATGCATAGATATGTCACAGAACACCGATAGCGAAGGCAGCTCACTAGGTCAGTATTGACGCTCATGGACGAAAGCGTGGGGAGCAAACAGGATTAGATACCCGCGTA
+
GGGGGGGGGGGGGGGGGGGGGGGGGGGGGGGGGGGGGGGGGGGGGGGGGGGGGGGGGGGGGGGGGGGGFGGGGGGGGGGGGGGGGGGGGGGGGGGGGGGGGGGFGGGGGGGGGGGGGGGGGGGGGGGEGGGGGGGGGGGGGGGGGGGGGGGGFFGGCGEGGGGGGGGGGGGGGGGGGGGGGGGGFGGGGGGGGGGGGGGGG6?CCEDDGGGGGGFGFGFEGGFG?GGFFFCFFF6D>DF5
@M00200:205:000000000-AKKM3:1:1101:14201:8585 1:N:0:1
ATTGGGTATAAAGCGCACGTAGGCGGATTGTTAAGTCGGGGGTGAAATCCTGGAGCTCAACTCCAGAATTGCCTTCGATACTGGCTTTCTAGAGGCTGGAAGAGGTTAGTGGAATTCCCAGTGTAGAGGTGAAATTCGTAGATATTGGGAAGAACACCAGTGGCGAAGGCGGCTAACTGGTCCAGATCTGACGCTGAGGTGCGAAAGCGTGGGGGGCAAACAGGATTAGATACTCTCGTA
+
FD@<F<BEAGGGGGGGGGGF?8@6@@@CF@FGD<EFGGGGGGGGGGGGGGGGGFGGGEFGD<F=FF9EE<CFGAGGDEG<@5FEGGF,9E<EGFE?F<F8<E8ADFGGGGGFGFECGGGFG=CFFDFFFF3,8E,CFBDF@:=FGD<<EDF+<C<<FF:B>FFEG78353F7>5:,?;B:;,89C,,>,1,44C5E5F*=:*:81*)0*=81:8)9>**;**;719*)**6>9,07?D@5
@M00200:205:000000000-AKKM3:1:1101:21019:8599 1:N:0:1
ATTGGGCTTAAAGCGCGCGCAGGCGGTTTCTTAAGTCTGGTGTCTAAGTGCGGGGCTCAACCCCGTGACGCACTGGAAACTGGGAGACTTGAGTGCAGAAGAGGAGAGCGGAATTCCACGTGTAGCGGTGAAATGCGTAGAGATGTGGAGGAACACCAGTGGCGAAGGCGGCTCTCTGGACTGTAACTGACGCTGAGGCGCGAAAGCGTGGGGAGCAAACAGGATTAGATACCCTTGTAAGAT
+
GGGGGGGGGGGGGGGGGGGGGGGGGGGGGGGGGGGGGGGGGGGGGGGGGGGGGGGGGGGGGGGGGGGGGGGGGGGGGGGGGGGGGGGGGGGDFGGGGGGGGFGGFGGGGGG7FGGFGGGGGGGFGGGGGGFGGGGGGF7EGGGGGGGGGGGGGGGGGGGGGGGGGGDGGGEGCEFGGGF,CFGGGFFGGGGGDGGGGGGGDGDGECGCEEGGGGBGF:C@C*;57764BFFCACGGFFFEFAA
@M00200:205:000000000-AKKM3:1:1101:16247:8616 1:N:0:1
ATTGGGTATAAAGGGAGCGTAGGCGGATAGTTTAGTCAGAGGTGAAAGCCCAGGGCTCAACCTTGGAATTGCCTTTGATACTGGCTATCTTGAGTATGGAAGAGGTATGTGGAACTCCGAGTGTAGAGGTGAAATTCGTAGATATTCGGAAGAACACCAGTGGCGAAGGCGACATACTGGTCCATTACTGACGCTGAGGCTCGAAAGCGTGGGGAGCCAACAGGATTAGATACCCCAGTAAGA
+
GGGGGGGGGGGGGGGGGGGGEGGGGGGGGDFGGGGGGGGGGGGGDGGGGGGGGGGGGGGGGGGGGGFGFFGGGGGGGFGFCFGGGGGGGGGGFGCAFGGGGGGGGGGCGAFFFDGGGGGDEDFDFFFGGGD9FDGGGFGGGGGGGGGGG+?BGFGGGGG8FCFEGDEGEFDGGGGGGGFGGGGGGGFGGGGGDG7?E>85,;>CFGGFE78FGG4<>*?EC3@<(7C);=CGGFE<B3;+;))
@M00200:205:000000000-AKKM3:1:1101:23705:8622 1:N:0:1
ATTGGGTTTAAAGGGTGCGTAGGAGGGCAGGTAAGTCAGTGGTGAAATCTCCAAGCTTAACTTGGAAACTGCCGTTGATACTATCTGTCTTGAATACCGTGGAGATGAGCGGAATATGTCATGTAGCGGTGAAATGCTTAGATATGACATAGAACACCAATTGCGAAGGCAGCTCGTTACACGAATATTGACTCTGAGGCACGAAAGCGTGGGGATCAAACAGGATTAGATACCCTTGTA
+
FGGGGGCCFFGGGGGGGGGGGGGGGGEDFGGGGGGGGGGGGGGGGGGGGGGGGGGGGGGGGGGGGGGGGGGGGGGGGGGGGGGGGGGGGGGGGGGGGGGGGGGFGGGFFDGGGGDFGGGGGGFGGEAFFGGGAFEGCFGGCDFEFC<FEFFCDEFGGGG8FFGDE@C@BFGGGFGGGECCFFGE>ECAADFGGGGGG9D5CGGDBE*;@78>FG;7AGGCGCGF28;;FA<FFFGGFAFG
@M00200:205:000000000-AKKM3:1:1101:13049:8624 1:N:0:1
ATTGGGTTTAAAGGGAGCGTAGGCGGATAGTTTAGTCAGAGGTGAAAGCCCAGGGCTCAACCTTGGAATTGCCTTTGATACTGGCTATCTTGAGTATGGAAGAGGTATGTGGAACTCCGAGTGTAGAGGTGAAATTCGTAGATATTCGGAAGAACACCAGTGGCGAAGGCGACATACTGGTCCATTACTGACGCTGAGGCTCGAAAGCGTGGGGAGCAAACAGGATTAGATACCCTAGTA
+
GGGGGGGGGGGGGGGGGGGGGGGGGGGGGGGGGGFGGGGGGGGGGGGGGGGGGGGGGGGGGGGGGGGGGGGGGGGGGGGGGGGGGGGGGGGGGGGGGGGGGGGCFGGGGGGFGGGGGGGGGGGGGGGFFGFGGGGGGGGGGGGGGGGGFGGGGGGGGGGGGGGGGGGGGGGGGGGGGCGCEGGGGFGGGGGGGGGGGGGGGGGGGGGGDGEGDCDGEGGGGGGG?*:3*8?CFFG4AFAG
@M00200:205:000000000-AKKM3:1:1101:12472:8625 1:N:0:1
ACTGGGTATAAAGGGTGCGTAGGCGGCCCTGTAAGTCAGTGCTGAAATATTCCAGCTTAACTGGGAGGGTGGCATTGATACTGCGGGGCTAGAGTACAGATGAGGTAGGCGGAATTGACGGTGTAGCGGTGAAATGCTTAGATATCGTCAAGAACACCTATAGCGAAGGCAGCTTACTAGGCTGTAACTGACGCTGAGGCACGAAAGTGTGGGGATCAAACAGGATTAGATACCCGTGTA
+
GF<FGGGFGGFGGFEGGGGEEGGGGGGFGFGFFCEGGGGGFGAEGFGGGGGGFGGG?FGGGFGGFFC@F@FGGGCFGGG9FAECCEGGG7FGEFFGFGGGDGFGGGGGGGGGGGDGFEGGGGGGGGGGE:FGF9FCGGFFCBFEGGGGGG7FFAF>FCFGGGAEEGGGGGGDGGGGGGGGGFFGGGGFCGGGDGG75CCGGGDGGC5FG<@F75;GFGE?FGFF?475?B<7+<C5B:@G
@M00200:205:000000000-AKKM3:1:1101:24843:8638 1:N:0:1
ATTGGGTATAAAGCGCACGTAGGCGGTCCACTAAGTTCGATGTGAAATCCCCCGGCTCAACCGGGGAACTGCATCGGATACTGGTGGACTCGAGAGTTGTAGGGGTGGACGGAACTCCAGGTGGAGCGGTGAAATGCGTAGATATCTGGAGGAACACCGGAGGCGAAAGCGGTCCACTGGGCAACTTCTGACGCTGAGGTGCGAAAGCTAGGGTAGCAAACGGGATTAGATACCCCTGTAAGA
+
GGGGGGGGGGGGGGGGGGGGGGGGGGGGGGGGGGGGGGGGGGGGGGGGGGGGGGGGGGGGGGGGGGGGEGGGGGGGGGGGGGGGGGGGGGGGGGGGGGGGGGGGGGGGGGGGGGGGGGGGGGGGGGGGGGEEFFFGCGGGGGGGGGGGGGGGGGGGFEGGGGGGGGGGGGGGGGDGGGGGGG@FFFFCGGGFGGGEEGCGGGGGGGGGF7:FGFFG6CGGFGDD?7C?FF9CC,397FFEGBF
@M00200:205:000000000-AKKM3:1:1101:23009:8642 1:N:0:1
ATTGGGTTTAAAGGGCGCGTAGGCGGCTTATCAAGTCGGCGTGAAATTCCCGGGCTCAACCTGGGGGCTGCGCTTGATACTGATGAGCTTGAATGCGGGAGAGGATAGTGGAATTCCCAGTGTAGAGGTGAAATTCGTAGATATTGGGAAGAACACCAGTGGCGAAGGCGGCTATCTGGCCCGTAATTGACGCTGAGGCGCGAAAGCGTGGGGAGCAAACAGGATTAGATACCCCAGTA
+
GGGGGGGGGGGGGGGGGGGGGGGGGGGGGGGGGGGGGGGGGGGGGGGGGGGGGGGGGFGGGGGGGGGGGGGGGGGGGGGFGGGGGGGGGGGGGGGGGGGGGCFGGGGGGGGGGGGGGGGGGGGGFFCCEGGGGGGGGGGGGGGGGGFFGGEFFGGGCFFFFGGGGGG7CEGGGG?FGG9FGGGGGGGGGGGGGGGGGGGDGGGG88FGGGGGGGDGFGFGC<C<?G62794D@CGGFFF
@M00200:205:000000000-AKKM3:1:1101:18316:8646 1:N:0:1
ACTGGGTTTAAAGGGAGCGTAGGCGGATAGTTTAGTCAGAGGTGAAAGCTCAGGGCTCAACCTTGGAATTGCCTTTGATACTGGCTATCTTGAGTATGGAAGAGGTATGTGGAACTCCGAGTGTAGAGGTGAAATTCGTAGATATTCGGAAGAACACCAGTGGCGAAGGCGACATACTGGTCCATTACTGACGCTGAGGCTCGAAAGCGTGGGGAGCAAACAGGATTAGATACCCCCGTA
+
GGGGGGGGGGGGGGGGGGGGGGGGGGGGGGGGGGGGGGGGGGGGGGGGGGGGGGGGGGGGGGGGGGGGGGGGGGGGGGGGGGGGGGGGGGGGGGGGGGGGGGGGGGGGGGGGGGGGGGGGGGGGGGGGGGGGGGGGGGGGGGGGGGGGGFGGGGGGGGGFGGGGGGGGGGGGGGGGGGGGGGGGGGGGGGGGDDDECGGGGGGGGGGCGGGGGGFGDGFGFGGGFGF;AACGGGGGED85
@M00200:205:000000000-AKKM3:1:1101:15890:8648 1:N:0:1
ATTGGGTTTAAAGGGCTCGTAGGCGGTTTGTCGCGTCGGGAGTGAAAACCAGGTGCTTAACACCTGGCCTGCTTTCGATACGGGCAGACTGGAGGTATGCAGGGGAGAATGGAATTCCTGGTGTAGCGGTGAAATGCGCAGATATCAGGAGGAACACCGGTGGCGAAGGCGGTTCTCCGGGCATTACCTTACGCTGAGGCGCGAAAGGGTGGGGAGCGAACAGGATTAGATACCCGTGTAAGA
+
GGGGGGGGGGGGGGGD<FFGGFFGGDB@;FCE@8CGGDFGGEGGFFGFFGG<:FFGGCFGGGGGGG8<6CDGGGGFGGGC@4C@FF7+BEGGGGGFDGG,AF8=F+@FG,BF9A<FCGFFCG<FEGC@FG>@FGGCDC773+DEE,,@C,+@<>F:AFEGGFCDBEECGCCE*B*2<+47:EE6+++5++0>::**:8=*15ECEC7*2CECEED<B=C8CDEG16C7FFF>9FG3:8.:D24
@M00200:205:000000000-AKKM3:1:1101:8557:8669 1:N:0:1
ATTGGGTGTAAAGGGAGCGTAGGCGGATAGTTTAGTCAGAGGTGAAAGCCCAGGGCTCAACCTTGGAATTGCCTTTGATACTGGCTATCTTGAGTATGGAAGAGGTATGTGGAACTCCGAGTGTAGAGGTGAAATTCGTAGATATTCGGAAGAACACCAGTGGCGAAGGCGACATACTGGTCCATTACTGACGCTGAGGCTCGAAAGAGTGGGGAGCAAACAGGATTAGCTACCCCAGTAAGA
+
FFGFGGGGGGGGGGGGGGGGGDGGGGGGGGGGFGGGGGGGGGGGGGGGGGGGGGGGGGGGEFFFGGGGGGGGGGGFFGGGGGCCGGGGGGGCFDGGCFFDFFGFGGGDFGDFGGFCGGGGGGGGFGFC=FGGGGFGGFFE7FGGGGGCC?47FFGDCFGFGFFG>@ECCFECEGGGEG,DDCFGG9BFG>A<>>DCC:@5EFEE?=7*,4,<:E:CAGGGDFCFFFGF4))2+8*/>>A7D?E
@M00200:205:000000000-AKKM3:1:1101:4071:8674 1:N:0:1
ATTGGGCGTAAAGGGCGCGTAGGCGGTCTTTTAAGTCGGGGGTGAAAGCCTGTGGCTCAACCACAGAATTGCCTTCGATACTGGGAGACTTGAGACCGGAAGAGGACAGCGGAACTGCGAGTGTAGAGGTGAAATTCGTAGATATTCGCAAGAACACCAGTGGCGAAGGCGGCTGTCTGGTCCGGTTCTGACGCTGAGGCACGAAAGCGTGGGGATCAAACAGGATTAGATACCCGCGTA
+
CECFGGGCFGEFFFG7F7FCGGGFGGGC7EFGGGGGGGG>EGGFGGGGFGFGDFFGGGFGGGGE<FFGGGGGGGEFGA?FGGGGGEBCFGGGAFF<FGG=7FCGG<B>FFGDEG:FCFG@FFFGGGDGFGGFGGF9;FGCGGGGF;EGGGGDGGGGGGG7CAFGGGGGGGE7BCBCFGGG9CDCC8C5EF9FEG55C58=*1A*:83>E*;CGG3*5:C:*1;C:FG26B9F?@C5)>DC
@M00200:205:000000000-AKKM3:1:1101:14798:8700 1:N:0:1
ATTGGGCTTAAAGGGCGCGTAGGCGGAATGGCAAGTCGGTCGTGAAATCCTTCGGCTCAACCGAAGAACGTCGATCGAAACTGCCGTTCTTGAGGATTGCAGAGGAGACTGGAATTCCCGGTGTAGCGGTGAAATGTGTAGAGATCGGGAGGAACACCGGTGGCGAAGGCGGGTCTCTGGGCAATTCCTGACGCTGAGGCGCGAAAGCGTGGGGAGCAAACGGGATTAGATACCCCAGTA
+
GGGGGGGGGGGGGGGGGGGGGGGGGGGGGGGGGGGGGGGGGGGGGGGGGGGGGGGGGGGGGGGGGGGGGGGGGGGGGEFGGGGGGGGGGGGGGGGGGGGGGGGGGGGGGGGGGGGGGGGGGGGGGGGGGGGGGGGGGGGGGGGGGGGGGGG7FGGGGGGGGGGGGGGGGGGGGGGGGGGGGGGGGGCFGGGGGGDEGGGGDCEGGDGGGGECGG>DEGGGGGGGBD4<?F<CEF6CEEFG
@M00200:205:000000000-AKKM3:1:1101:2951:8711 1:N:0:1
ACTGGGTTTAAAGGGAGCGTAGGCGGATAGTTTAGTCAGAGGTGAAAGCCCAGGGCTCAACCTTGGAATTGCCTTTGATACTGGCTATCTTGAGTATGGAAGAGGTATGTGGAACTCCGAGTGTAGAGGTGAAATTCGTAGATATTCGGAAGAACACCAGTGGCGAAGGCGACATACTGGTCCATTACTGACGCTGAGGCTCGAAAGCGTGGGGAGCAAACAGGATTAGATACCCTTGTAAGA
+
GGFGGCFFDFGGFCGGGGGGGGGGGGGGGGFGGGGGGGGFFGGGGEEC<E@FGGCGGFFFGGGGGGGG9FGFGFFEGGFGFGGGFFGGGGGGGGFGDFGGCF,CFFGGGGGGGGG,C?FGGGG@B??DDGGGEGFAEGG8DFEFFGDEE:@FFFF=AF7AFCFCEDGGGGDECCGGG,@@ECGGGGFFFGFCCEDGGDGGGGGGGEDGECEGGGFDBFEFCCFGFGC<FACGGD<CFFFGGFF
@M00200:205:000000000-AKKM3:1:1101:10445:8714 1:N:0:1
ACTGGGCGTAAAGAGTGCGTAGGCGGTTTTCTAAGTTTGGTGTGAAATCTCCCGGCTTAACTGGGAGGGTGCGCCGAAGACTGGAAGGCTAGAGTATGGGAGAGGTAAGCGGAATTCCTGGTGTAGCGGTGAAATGCGTAGATATCTGGAGGAACACCGATGGCGAAGGCAGCCCCCTGGGCTAACACTGACACTCATGCACGAAAGCGTGGGGAGCAAACAGGATTAGATACCCCCGTA
+
GGCGGGGGGGGGGGGGGGGEGGGGGGC:FCEDFGGFGGGGGGGGGGGGGEF<FGGDG+CFGGGDGFGGGGGGGDDEGECBFDFGGGFGGFGGGGGDCFGGFGDGCEGAFGDECCFGGGGGFFDG>DGECGGGGGGFDEEGFGFGGGFEGGGGGGGGGGGDCEGGD:CFGFFBEF8CE::FCE=C?8CFFFGDF?CFGFCEFGG5EGGFC5@C8>)9BFCGGC65:FFB*96>E@A<@B>C
@M00200:205:000000000-AKKM3:1:1101:23969:8721 1:N:0:1
ACTGGGCGTAAAGGGCGTGTAGGCGGTTTGTTAAGTCATGTGTGAAATCCCTCGGCTCAACCGGGGAACGACGCATGAAACTGATAAGCTAGAGTACCAAAGAGGGGGGTGGAATTCCCGGTGTAGCGGTGAAATGCGTAGATATCGGGAGGAACACCTGTGGCGAAGGCGACCCCCTGGTTGGATACTGACGCTGATACGCGAAAGCGTGGGGAGCAAACAGGATTAGATACCCGTGTA
+
GGGGGGGGGGGGGGGGGGGGGGGGGGGGGGGGGGGGGGGGGGGGGGGGGGGGGGGGGGGGGGGGGGGGGGGGGGGGGGGGGGGGGGGGGGGGGGGGGGGGGGGGGGGGGGGGFGGGGGGGGGGGGGGGGGGGGGGGGGGGGGGGGGGGGGGGGGGGGGGGGGGGGGGGGGGGGGGGGCGGGGGGGGGGGGGGGGCEGF7:E3CGGGGGGEGGGGFDFGGGG4*7?GGFFF>GGFFCDFFG
@M00200:205:000000000-AKKM3:1:1101:22565:8722 1:N:0:1
ATTGGGTGTAAAGGGTGCGTAGGCGGCCTATTAAGTCAGTGCTGAAATATCCCGGCTTAACCGGGAGGGTGGCATTGATACTGATGGGCTAGAGTACAGATGAGGTAGGCGGAATTGACGGTGTAGCGGTGAAATGCTTAGATATCGTCAAGAACACCTATAGCGAAGGCAGCTTACTAGGCTGTAACTGACGCTGAGGCACGAAAGTGTGGGGATCAAACAGGATTAGATACCCGTGTA
+
GGGGGGGGGGGGGGGGGGGGGGGGGGGGGGGGGGGFGGGFGGGGGFGGGDFGGGGGGGGGGGGGGEGGCFGGGGGGGGGGGGGGGGGGGGGGFGFGGGGGGGGFFGGGGGGGDEGGGGGGDFGGGGGGGGGGGGGGGGGGGGGGGGGGGGGCGGDCGGGGGFGGGGDGGGEEEFDFFGFFGCGGGFCGCFGGGGDG5CCEEFGDEGGGFGFFGEBDFGGGGF8D?GD<F=4><:8C<BF=
@M00200:205:000000000-AKKM3:1:1101:6371:8724 1:N:0:1
ATTGGGTTTAAAGAGTTCGTAGGCGGCGCGGAAAGTAGGGTGTGAAAGCCCTCGGCTCAACCGAGGAATTGCGCTCTAAACTGTCGCGCTCGAGGAACCTAGAGGTGAGCAGAACTGATGGTGGAGCGGTGAAATGCGTTGATATCATCAGGAATACCGGAGGCGAAGGCGGCTCACTGGGGGTTATCTGACGCTGAGGAACGAAAGCCAGGGGAGCAAACGGGATTAGATACCCCAGTAAGA
+
GGGGGGGGGGGGGGGGGGGGGGGGGGGGGGGEGGGGGGGGGGGGGGGGFGGGGGGGGGGGGGGGGGGGGGGGGGCFGGGGGGGGFFFGGGGGGGGGGGGGGGGGGGGGGGFFFGGGFGGGGFGGFGGGGGGGGGGGGGGGGFCFGGGGFFGGGGGGGGGGGEECGGGGGGGGGGGDGGGGGGGEEG7CFDFFGE*ACGGFCC58C=CF;FCFGGFD>F687CCDF5C<?82C3<@3:>FC7AA
@M00200:205:000000000-AKKM3:1:1101:16379:8730 1:N:0:1
ATTGGGCTTAAAGCGCGTGTAGGCGGGATGGCAAGTACCTTGTGAAATCCCCGGTCTCAACCCGGGAACTGCTCGGTATACTGTCATTCTTGAGGCAGGTAGGGGTCACTGGAACCTTAGGTGGAGCGGTGAAATGCGTAGATATCTAAGGGAACGCCTGTGGCGAAAGCGGGTGACTGGGCCTGTCCTGACGCTGAGACGCGAAAGCGTAGGGAGCAAACGGGATTAGATACCCCAGTAAGA
+
GGGGGGGGGGGGGGGGGGGGGGGGGGGGGGGGGGGGEEFGGGGGGGGGGGGGGGGGGGFGGGGGGGGGGGGGGGGGGGGGFGGGGGGGGGGGGGGGGGGGGGGGGGGGGGGGGGGGGGGGGGGGFGGGGGGGGGGGGGGGGGGGGGGGGGGGGGGGGGGGGGGGGGGGGGGGGGGGFGGGGFGGGGGGGGGGGGGG=FGGGGGGGGGGGGDEGGFGFGGGGDDD:DGF?F>FF?:D>3@FGA:
@M00200:205:000000000-AKKM3:1:1101:25364:8747 1:N:0:1
ACTGGGTTTAAAGGGCGCGTAGGCGGTCGGCCAAGTCTTGGGTGAAATCTTTCGGCTTAACCGGAAAATGGCCTGCGATACTGGCCGGCTCGAGCGAGGTAGGGGCAGCTGGAACTTCCAGTGGAGCGGTGAAATGCGTTGATATTGGAAGGAACGCCGGTGGCGAAAGCGGCTCTCTGGACTGTAACTGCCACTGAGGCTCGAAAGCGTGGGTAGCAAACAGGATTAGATACCCTTGTA
+
GGGGGGGGGGGGGGGGGGGGGGGGGGGGGGGGGGGGGGGGGGGGGGGGGGGGGGGGGGGGGGGGGGGGGGGGGGGGGGGGGGGGGGGGGGGGGGGGGGGGGGGGGGGGGGGGGGGGGGGGGGGGGGDGGGGGGGGGGG@EGGGFFFGGGGGGGGGGGGGGGGGCGG@GGGGGGGGGGGFGGGFGGGGGGG0;FGGG78CGGFEGGGDCEGGGGGF34+<F<C8F:FF<64):<6@G4)9?
@M00200:205:000000000-AKKM3:1:1101:6103:8752 1:N:0:1
ACTGGGCTTAAAGTGTGTGTAGGCGGGCCTTTAAGTCTGGGGTGAAATCTCCGAGCTCAACTCGGAAACTGCCCTGGATACTATTGGCCTTGAATTATGTTGAGGTTGGCGGAATATAACATGTAGCGGTGAAATGCATAGATATGTTATAGAACACCGATTGCGAAGGCAGCTAACTAAGCATATATTGACGCTGAGGCACGAAAGCGTGGGGATCAAACAGGATTAGATACCCCAGTA
+
GEFGGGGGGGGGGGGGGGGGGGGGGGGGGGGGGGGGGGGGGGGGGGGGGGGGGGGGGFGGGGGGGGGGFGGGGGGGGGGGEFGGGGGGFFFFGGFCEEFGGGGGGGGGGGGGGGGGGGGGFFFGGGDGGGGGGGGEFFGGGGGGGGGGGGGGGGGGGGGGGGGEEGGGGFGGGDGDDDGGGGGGGGFGFFFFCEGGGGFFGFCGGGG4CCEGG:>DFGGG=DGC?:D?FFBG9,0*7B7<
@M00200:205:000000000-AKKM3:1:1101:5081:8759 1:N:0:1
ACTGGGTATAAAGGGCGCGTAGGCGGCTTTATAAGTCGGGGGTGAAAGCCTGTGGCTCAACCACAGAATTGCCTTCGATACTGTATGGCTTGAGACCGGAAGAGGTTAGTGGAACTGCGAGTGTAGAGGTGAAATTCGTAGATATTCGCAAGAACACCAGTGGCGAAGGCGGCTGACTGGTCCGGTTCTGACGCTGAGGCGCGAAAGCGTGGGGAGCAAACAGGATTAGATACCCGCGTAAGA
+
GGGGGGGGGGGGGGGGGGGGGGGGGGGGGGGGGGGGGGGGGGGGGGGGGGGGGGGGGGGGGGGGGGFGGGGGFGGGGGGG>FGGGGGGGGGGGGFFGGGGGGGFGGGGGGGGGFFGGGGGGGGGGAFGGGGGGGF<@<>DEGCGFGGCGGGEGGGGGGGGGGFGGGGGGGGGG58CF?FCGGCGDG>EGGGGGG:CGFCGGDGGG*7DGGGGGGBGECGCGGGG?47)=?)?EFGD@E@G582
@M00200:205:000000000-AKKM3:1:1101:13684:8770 1:N:0:1
ATTGGGTTTAAAGCGTGCGCAGGCGGCGGCTTGTGTCAGGTGTGAAATCCCCGGGCTTAACCTGGGAATTGCGCTTGAAACTAGGTCGCTCGAGTTCAGTAGAGGGGGGTGGAATTCCACGTGTAGCAGTGAAATGCGTAGAGATGTGGAGGAACACCGATGGCGAAGGCAGCCCCCTGGACTGAAACTGACGCTCAGGCACGAAAGCGTGGGGAGCAAACAGGATTAGATACCCCTGTA
+
GGGGGGGGGGGGGGGGGGEGDFGGEGGGEGGGGGGGGGGFGGGGGGGGGGGGGGGGGGGGGGGGGG8EFFFGGGGGGFGEFGGGGGGGGGGEFGGGGFGGGGGGCGGGGGDCGGGGGGGGGGGGGFGGGGGGFCFFGEGCDEFFFCGG?CFGGGGCFGGGGGEGGDGGGGGGGGGGEEGFGGGGGGFFFG78CEDEGF?FGG58:E<GDE88CE)7@=?FGDF5:F>2@=<C+,<<FF6E
@M00200:205:000000000-AKKM3:1:1101:16641:8788 1:N:0:1
ATTGGGCGTAAAGGGAGCGTAGGCGGATAGTTTAGTCAGAGGTGAAAGCCCAGGGCTCAACCTTGGAATTGCCTTTGATACTGGCTATCTTGAGTATGGAAGAGGTATGTGGAACTCCGAGTGTAGAGGTGAAATTCGTAGATATTCGGAAGAACACCAGTGGCGAAGGCGACATACTGGTCCATTACTGACGCTGAGGCTCGAAAGCGTGGGGAGCAAACAGGATTAGATACCCGTGTA
+
GGGGGGGGGGGGGGGGGGGGGGGGGGGGGGGGGGGGGGGGGGGGGGGGGGGGGGGGGGGGGGGGGGGGGGGGGGGGGGGGGGGGGGGGGGGGGGFGGGGGGGGGFGGGGGGGGGGGGGGGGGGGGGGGGGGGGGGGGGGGGGGGGGGGGEGGGGGGGGGGGGGGDGGDGGGGGGGGGGGGGGGGGGGGGGGGGGGGGCFGGFGGGGGGGEEGGGFGFGGCGGGGDCDEAACCFGGG335C
@M00200:205:000000000-AKKM3:1:1101:12801:8795 1:N:0:1
ACTGGGTGTAAAGCGTACGTAGGCGGCTTTGTAAGTTAGAGGTGAAAGCCCGGGGCTCAACTCCGGAATTGCCTTTAAGACTGCATCGCTTGAATCATGGAGAGGTTAGTGGAATTCCGAGTGTAGAGGTGAAATTCGTAGATATTCGGAAGAACACCAGTGGCGAAGGCGACTAACTGGACATGTATTGACGCTGAGGTACGAAAGCGTGGGGAGCAAACAGGATTAGATACCCGAGTA
+
GGGGGGGGGGGGGGGGGGGGGGGGGGGGGGGGGGGGGGGGGGGGGGGGGGGGGGGGGGGGGGGGGGGGGGGGFGGGGGGGGGGGGGGGGGGGGGGGGGGGGGGDGGGGGGGGGGGGGGGGGFGGGGGGGGGDGGFGGGGGGGGGGGGGGGGGGDFGFDFGGGGGGGGDEGGGGEGGGGGGGGGGGGEFEFGGCGGGGGFFGGDGFEGGGGGGGGFDFGGGGGGGFGGFFFFGGGGG>E>C
@M00200:205:000000000-AKKM3:1:1101:16496:8809 1:N:0:1
ACTGGGTTTAAAGGGTACGTAGGCGGTTATTTAAGTCAGTGGTGAAAGTTTGCGGCTCAACCGTAAAATTGCCATTGATACTGGATGACTTGAGTATAGTTGAGGTAGGCGGAATTTGTAGTGTAGCGGTGAAATGCTTAGATATTACAAGGAACTCCGATTGCGAAGGCAGCTTACTAAACTATAACTGACGCTGATGTACGAAAGCGTGGGTAGCGAACAGGATTAGATACCCGTGTA
+
GGGGGGGGGGGGGGGGGGGFGGGGGGFGGGGGGGGGGGGGGGGGGGGGGGGGGGGGGGGGGGGGGGGGGGGGGGGGGGGGFGGGGGGGGGGGGGGGGGGGGGGGGGGGGGGGGGGGGGFGGGGGGGGGGGGGGGGGGGGGGGGGGGGGGGFGGGGFGGGGGGGGGGGGGGGGGGGGGGGGGGGGGGGGGGGGGGGEEGGGGFGGGGGGGEGGCEFGFGEGGDFG;FFFFFFGFF7CDDFG
@M00200:205:000000000-AKKM3:1:1101:25297:8811 1:N:0:1
ATTGGGTATAAAGAGCGTGTAGGCGGCCAGACAGGTCTGTTGTGAAAACTGGAGGCTTAACCTCCAGACGTCGACAGAAACCGTCTGGCTAGAGTCCGGAAGAGGAGAGTGGAATTCCTGGTGTAGCGGTGAAATGCGCAGATATCAGGAAGAACACCAATGGCGAAGGCAGCTCTCTGGGACGGTACTGACGCTGAGGCACGAAAGCGTGGGGAGCAAACAGGATTAGATACCCGTGTA
+
GGGGGGECF@EGGGCCFFGGGGGGGGEFEFEFGGGGGFGGGGGGGGGGGGGGGGGGGGGGGGGGGGGFG@GGEE@?FE@FGGGFGGCFGGGFGFGCFGGGGGGGG8FFGFGGGGGGGGGGGGGGGGGGGGGGGGGFGDEGGGGGGF<FFFGGGGGGGGGFEGGGGGGGGGGGGGFFFGFFEGFGDEEEGGEFGGGGGGDGEGGGGGGGGGGGDGD3@FC?FGGG0FGFFFACC6CDBEFF
@M00200:205:000000000-AKKM3:1:1101:3380:8835 1:N:0:1
ACTGGGTATAAAGCGCGTGCAGGCGGTCCGTTAAGTCTCGTGTGAAATCCTCCGGCTCAACCGGAGAACGCCGCGGGATACTGGCGGGCTTGAGGGCGGTAGAGGGTGATGGAATTCCCGGTGGAGCGGTGAAATGCGTAGATATCGGGAGGAACGCCAGTGGCGAAGGCGGTCACCTGGGCCGTCCCTGCCGCTGAGACGCGAAAGCTGGGGGAGCGAACGGGATGAGATACCCCAGTAAGA
+
GGGGGGFGGGGGGGGGDGGGGGGGGGGGGGFEGF6C@<FGFGFEFDGGGGGGGGEGFGGGGGGGGEGFFDGGGGEGEGGGGAFGGGGGG7>FCBCFEEDCFECCCFFFDFFFFFFFGGGCF*<ECEFGDFG7F9:BC<4:<*>FFGGDCCFDE8@GGEED:@FCC>CCCC:CCCCFG6FFFFGC:CEGEF*2:CC78A9FED5C5ECG9??CEE55)2**)187,)*.7=)*+33*).7A:)6
@M00200:205:000000000-AKKM3:1:1101:11573:8841 1:N:0:1
ACTGGGTTTAAAGGGTGCGTAGGCGGTGCAGCAAGTCGGGAGTGAAATACCTCAGCTTAACTGAGGAACTGCTTTCGATACTGCTGTGCTTGAGTGAGACAGAGGTAAGCGGAACTTAGGGTGGAGCGGTGAAATGCGTTGATATCCTAAGGAACACCGGTGGCGAAGGCGGCTTACTGGGTCTCTACTGACGCTGAGGCACGAAAGCCAGGGTAGCAAACGGGATTAGATACCCGGGTA
+
GCGGGGGGGGGGGGDGGGGEGGGGGGGGGCFFFFGGGGGGDFGGGGGGGG<FGFGGGFGDGEGCF?FC<FGGGGGGGFGCGGGGGGGGGGGGEFGGFGG<<E<FCFF<=FGGDG7F,C<=EGGCCGGGGGGGGGGGGCGEGGGGGGGGFFCAC@G8FGGDG<FGGGDECFEEEGGGGD@C@BF6C?FFGGGGECD*:8CF*CEDEEG;CFFGGGF3?GGGGGG*27F?FF<GGGGD@EEG
@M00200:205:000000000-AKKM3:1:1101:2895:8851 1:N:0:1
ACTGGGTTTAAAGGGCGCGTAGGCGGCCTGTCAAGTCAACTGTGAAATCTCCGGGCTTAACTCGGAACGGTCAGTTGATACTGTCAGGCTAGAGTGCAGAAGGGGCAATCGGAATTCTTGGTGTAGCGGTGAAATGCGTAGATATCAAGAGGAACACCTGAGGTGAAGACGGGTTGCTGGGCTGACACTGACGCTGAGGCGCGAAAGCCAGGGGAGCAAACGGGATTAGATACCCCAGTA
+
GGGGGGGGGGGGGGGGGGGGGGGGGGGGGGGGGGGGFGGGGGGFFGGGGGGGGGGGGGGGGGGGGGGGGGGGGGGGGEGGGGGGGGGGGGGGGGGGGGGGGGGGGDGGGGGGGGGCGGGGGGGFFGGGGGGGGGCGGGGGGGGGGGFFGGGGGGGGGGCFFFFGGGGGGFGDGEGEFD@EE8>EFFCFCGGGECDCEGG?EDGGGEGGGGGGGGDG5CCCCDCD?G4<=@>?<C+9DDFF
@M00200:205:000000000-AKKM3:1:1101:22650:8872 1:N:0:1
ACTGGGCGTAAAGCGCGTGTAGGCGGCAAGTCAAGTGGCGGGTGAAAGCGCCCGGCTCAACCGGGCGAGTGCCGGTCAGACTGACTTGCTGGAGTACCGGTGAGGGACGTGGAATTCCGGGTGTAGCGGTGAAATGTGCAGAGATCCGGAGGAACACCAGCGGCGCAAGCGGCGTCCTGGACGGAGACTGACGCTGAGACGCGACAGCGTGGGGAGCGAACGGGATTAGATACCCCCGTA
+
GGGGGGGGGGGGGGGGGGGGGGGGGGGGGGGGGGGGGGGGGGFGGGGGGGGGGGGGGGGGGGGGGGGGGGGGGGGGGGGGGGGGGGGGGGGGDGGGGGGGGGGGGGGGGGGGGGGGGGGGGGGGGGGGDFGGGGGFGCFGGGGGGGGGGGGCEFFEFGGGGGGGGGGGGGGGGGGGGGGGGFEDGGEGGGGGEGGGGGGGGGGGGGGFGGGGGGDDFGGGDD=<:GD<FF>GGFDGDBEG
@M00200:205:000000000-AKKM3:1:1101:20903:8893 1:N:0:1
ACTGGGTTTAAAGCGCACGTAGGCGGCTTTTTAAGTCAGGGGTGAAATCCTGGAGCTCAACTCCAGAACTGCCTTTGATACTGAGAAGCTTGAGTCCGGGAGAGGTGAGTGGAACTGCGAGTGTAGAGGTGAAATTCGTAGATATTCGCAAGAACACCAGTGGCGAAGGCGGCTCACTGGCCCGGTACTGACGCTGAGGTGCGAAAGCGTGGGGAGCAAACAGTATTAGATAACCCCGTA
+
FGGGGGGGGGGGGGGGGGGGGGGGGDGGGGGGGGGGGGGGGGGGGGGGGGGGGGGGGFGGGGGGGGGGGGGGGGGGGGGGGGGGGGGGGGGGGGGFGGGGGGGGGGGGFGGGGGGGGGGGGFFGGFGGDGGGFDFGDFFGGGGGGGGGGGG7BDFGGGGGFGFGGGEGGGGGGGEFDFC:E5:ECEGEGFGFC=DEEGCFFFEE8EDGDCCGDGB3:7*<CFG*6:FFFFAC+3<DB@BC
@M00200:205:000000000-AKKM3:1:1101:27442:8900 1:N:0:1
ATTGGGTTTAAAGGGTGCGTAGGTGGGCAGGTAAGTCAGTGGTGAAATCTCCGGGCTTAACTCGGAAACTGCCATTGATACTATCTTTCTTGAATACCGTGGAGGTCAGCGGAATATGTCATGTAGCGGTGAAATGCTTAGATATGACATAGAACACCAATTGCGAAGGCAGCTGGCTACACGAATATTGACACTGATGCACGAAAGCGTGGGGATCAAACAGGATTAGATACCCCTGTA
+
GGGGGGGGGGGGGGGGGGGGGGGGGGGGGGGGGGGGGGGGGGGGGGGGGGGGGGGGGGGGDFGGGGGGGGGGGGGGGGGGGGGGGGGGGGGGGGGGGGGGGGGGGGGGGGGEGGGGGGGGGGGGGGGGGCGG9AEFGGGGGGGGGGGGGGFFGGCFGGGGGGGGGGGGGGGGGGGGGGGGGGEGGG5CFGGGG,79E99EGGGGCGGGCE7:FC44?CCFGGFC?G=EFFEGGF7*.=FG
@M00200:205:000000000-AKKM3:1:1101:17077:8910 1:N:0:1
ATTGGGTGTAAAGGGAGCGTAGGCGGATAGTTTAGTCAGAGGTGAAAGCCCAGGGCTCAACCTTGGAATTGCCTTTGATACTGGCTATCTTGAGTATGGAAGAGGTATGTGGAACTCCGAGTGTAGAGGTGAAATTCGTAGATATTCGGAAGAACACCAGTGGCGAAGGCGACATACTGGTCCATTACTGACGCTGAGGCTCGAAAGCGTGGGGAGCAAACAGGATTAGATACCCGAGTA
+
GGGGGGGGGGGGGGGGGGGGGGGGGGGGGGGGGGGGGGGGGGGGGGGGGGGGGGGGGGGGGGGGGGGGGGGGGGGGGGGGGGGGGGGGGGGGGGGGGGGGGGGGGGGGGGGGGGGGGGGGGGGGGGGGGGGGGGGGGGGGGGGGGGGGGGGGGGGGGGGGGGGGGDGGGGGGGGGGGGGGGGGGGGGGCFGGGGGGGGFGGGGGGGGGGGGGGGFGFGGGGGGF;FGFFFFGGFCDEE>=
@M00200:205:000000000-AKKM3:1:1101:25062:8913 1:N:0:1
ATTGGGCTTAAAGGGCGCGTAGGCTGTTCGCTAAGTCGTGGGTGAAATCTTTCGGCTCAACCGGAAAATTGCCTGCGATACTGGCGAGCTCGAGGGTGGTAGGGGCGATCGGAACTGCCAGTGGAGCGGTGAAATGCGTTGATATTGGCAGGAACGCCGGTGGCGAAAGCGGATCGCTGGATCACTCCTGACGCTGAGGCGCGAAAGCTAGGGGAGCAAACGGGATTAGATACCCTAGTA
+
GGGGGGGGGGGGGGGGGGGGGGGGGGGGGGGGGGGGGGGGGGGGGGGGGGGGGGGGGGGGGGGGGGGGGGGGGGGGGGGGGGGGGGGGGGGGGGGGFGGGGGGGGGGGGGGGCGGGGGGGGGGGGGGGGGGFGGGGGGGGGGGGGGCGGGGGGGGFGGGGE>FDGG7FEGGGGGGCEGDGCGFGGGGGGF7CC=DGD>FGGCEDC=C5<<FFFG)93>CFFD5507D2**6:CCCGFFFG
@M00200:205:000000000-AKKM3:1:1101:9350:8926 1:N:0:1
ACTGGGTTTAAAGGGTGCGTAGGCGGCCTATTAAGTCAGTTCTGAAATATCCCGGCTTAACCGGGAGGGTGGGATTGATACTGATGGGCTTGAGTGGAGTCGAGGTAGGCGGAATTGACGGTGTAGCGGTGAAATGCTTAGATATCGTCAAGAACACCGATAGTGTAGACAGCTTACTAGACTTCAACTGACGCTGAGGCACGAAAGTGTGGGGATCAAACAGGATTAGATACCCTAGTA
+
GGGGGGGGGGGGGGGGGGGGGGGGGGGGGGGGGGGGGGGGGGGGGGGGGGGGGGGGGGGGGGGGGGGGGFGGGGGGGGGGGGGGGGGGGGGGGGGFGGGGGGGGGGGGGGGGGGGGGGGGGGGGGGGGGGGGGGGGGGGGGGFGGG7FFGG9FGGGGGGGGGGGGGFDGGGGGGGGGGGFGGGGGGGGGGGGGGGGGGFFGGEECGGGGGFGGDEGFGGGGGGGFGGFFFAFGCFGFF@G
@M00200:205:000000000-AKKM3:1:1101:9540:8939 1:N:0:1
ACTGGGCTTAAAGGGCGCGTAGGCGGGTCCGCAAGTCTGTGGTGAAAGCCCCCGGCTCAACCGGGGAAGTGCCGCGGATACTGCGAGTCTCGAGGAGGGTAGGGGCGTCTGGAACTGTCGGTGGAGCGGTGAAATGCGTAGATATCGGAAGGAACGCCGGTGGCGAAAGCGACGGGCTGGACCTCTTCTGACGCTGAGGCGCGAAAGCCAGGGGAGCAAACGGGATTAGATACCCTAGTA
+
GGGGGGGGGGGGGGGGGGGGGGGGGGGGGGGGGGGGGGGGGGGGGGGGGGGGGGGGGGGGGGGGEGGGGGGGGGGGGGGGGGGGGGGGGGGGFDGGGGGGGGGGGGGGGGGGGGGGGGGDGGGGDGGGGGGGGGGGGGGGGGFCFGEGGGGCCFGGGGGGGCGGCGEGCFGGGGGGGGGGGGGGGGGGGGGGGGGGGGGGGDDCEGGGFGGGGGFGFGGFG3CG?GG??*6FGGGG?>FF
@M00200:205:000000000-AKKM3:1:1101:20790:8960 1:N:0:1
ATTGGGCTTAAAGCGTGTGTAGGCGGCGGCGTAAGTGTCGAGTGAAATGCCAGTGCTCAACGCTGGAACGGCTCGGCATACTGCGTCGCTTGAGGTCGGTAGAGGCGCCTGGAACTCTAGGTGGAGCGGTGAAATGCGTAGATATCTAGAGGAACGCCTGAGGCGAAAGCGGGGCGCTGGGCCGATTCTGACGCTGAGACACGAAAGCGTGGGGAGCAAACAGGATTAGATACCCCAGTA
+
GGGGGGGGGGGGGGGGGGGGGGGGGGGGGGGGGGGGGGGGGGGGGGGGGGGGGGGGGGGGGGGGGGGGGGGGGGGGGGGGGGGGGGGGGGGGFGGGGGGGGGGGGGGGGGGGGGGGGGGGGGGGGGGGGGGGGGGGGGGGGEFCCGGGGGGFGGGGGGGGGGGGGGGGGGGGGGGGEGGGGGGGDGDFGGGGGGGGGGGGGGDEEGGGGGGGGGFGFFDFGGGGFCF2@FAFGFGFDFFC
@M00200:205:000000000-AKKM3:1:1101:4697:8975 1:N:0:1
ATTGGGTATAAAGGGTGCGTAGGCGGCGCTGTAAGTCAGGTGTGAAATCCCCCGGCTCAACCGGGGAATGGCGCTTGAAACTGCAGTGCTTGAGTGAGGTAGGGGTGCATGGAACTTCCGGTGGAGCGGTGAAATGTGTAGATATCGGAAGGAACGCCGGCGGCGAAAGCGGTGCACTGGGCCTTGTCTGACGCTGAGGCACGAAAGCTAGGGTAGCGAACGGGATTAGATACCCGCGTA
+
GGGGGGGGGGGGGGGGGGGGGGGGGGGGEECGGGGGG<FCGGGGGGGGFGGGGGGGGGGGGGGDGGGGFG@FG@FFGGGGFGGGFGEGGGFFFGGGGGGFGGGGGBF78FFGGFDF9F,>FGEDFGFGGGGDFCGGFGCEGGFFGGGGGGGGGGGGEFFE7FGGGCGEEGGG5CGGGDC6E*AECF:FFDGGGDGGEGGGGGGGGGGGCEGGGG@GFGE8<DGG:DD<=64DFFEDEFF=
@M00200:205:000000000-AKKM3:1:1101:13710:9006 1:N:0:1
ATTGGGTTTAAAGGGTGCGTAGGAGGGCAGGTAAGTCAGTGGTGAAATCTTCGAGCTTAACTCGGAAACTGCCGTTGATACTATCTGTCTTGAATACCGTGGAGGTGAGCGGAATATTTCATGTAGCGGTGAAATGCTTAGATATGACATAGAACACCGATTGCGAAGGCAGCTCACTACACGAATATTCACTCTGAGGCACGAAAGCGTGGGGATCAAACAGGATTAGATACCCTAGTA
+
GCEGGGGGGGGFFG@<FCGGBFE9FG@7C7@,CFF6C6,6<EFGGGFGGG,C<CEFFGFFFA,,@FEGGGGGFC@F7C,CFFFG,EFFE<<F?<6CE6:==7,CCFF,=,>FCFFF9,CE,CEFGAFDGFEFEGFFGFFF<,FEFE,CAF,5:<FGGGD=++@CEFE:FG,@C6DFGG,,4>*5*3>,B+@9:9+@D9:>AD>EC85DCEB<*=)*8C?;8F**3CC;*;<++8?0)AAC
@M00200:205:000000000-AKKM3:1:1101:20088:9010 1:N:0:1
ACTGGGTTTAAAGGGCTCGTAGGCGGTTTGTCGCGTCGGGAGTGAAAACCAGGTGCTTAACACCTGGCTTGCTTTCGATACGGGCAGACTGGAGGTATGCAGGGGAGAACGGAATTCCTGGTGTAGCGGTGAAATGCGCAGATATCAGGAGGAACACCGGTGGCGAAGGCGGTTCTCTGGGCATTACCTGACGCTGAGGAGCGAAAGTGTGGGGAGCGAACAGGATTAGATACCCGGGTAAGA
+
GGGGGGGGGGGGGGGGGGGGGGGGGGGGGGGGGGGGGGGGCFGGGGGGGGGGGGGGGGGGGGGGGGGGGGGGGGGGGGGGGGGGGGGGGGGGGGGGGGGGGGGGGFGGGGGGGGGGGGGGGGGGGGGGGGGGGGGGGGGGGGFGGGGGGGGGGGGGGGFGGFGGGGGGGGGGEGGGGGGGGGGGG?;F?CFGGGCGEGGGGGGGE=D7CCFGGG>GBGGEGCFGFGG??747FCGGB3)*93)
@M00200:205:000000000-AKKM3:1:1101:21072:9019 1:N:0:1
ATTGGGTATAAAGCGTGTGTAGGCGGATGCCTAAGTACCTTGTGAAATCCCACGGCTCAACCGTGGAACTGCTTGGTATACTGGGTGTCTTGAGCCACTTAGGGGCAAGCGGAACAAATGGTGGAGCGGTGAAATGCGTAGATATCATTTGGAACGCCAATGGTTAAAACAGCTTGCTGGGAGTGTGCTGACGCTGAGACACGAAAGCCAGGGGAGCGAACGGGATTAGATACCCTAGTA
+
GGGGGGGGGGGGGGGGGGGGGGGGGGGGGGGGGGGGGGGGGGGGGGGFGGGGGGGGGGGGGGGGGGGGFGGGGGGGGGGGGGGGGGGGGGGFGGGGGGGGGGGGGGGGGGGECFGGGGGGGGFG?@FEGGGCFGGGGGGGGDGGGGGGGG9>@FC@CF@<@CFG,@FFGGGFGGGGGGFGGGGGGGGGG>FGGGG5CEFFGGDGGGCDGFFCEGAGF5EECDEC25>7?@4:EGGGF>BF
@M00200:205:000000000-AKKM3:1:1101:28791:9021 1:N:0:1
ATTGGGTATAAAGGGTGCGTAGGCGGTGCGTTAAGTCGGTGGTGAAATACTTTGGCTCAACCAGAGAATTGCCGCTGAAACTGGCGTGCTCGAGGGAGGTAGAGGTGCATGGAACTTCCGGTGGAGCGGTGAAATGCGTTGATATCGGAAGGAACACCTGTGGCGAAAGCGGTGCACTGGACCTCTTCTGACGCTGAGGCACGAAAGCCAGGGGAGCGAACGGGCTTAGATACCCCTGTA
+
GGGGGGGFGFGGGGGGGGGGCGGGGGGGGGDGEGCFGGGGGGGGGFGGGGGGGGGGGGGGGGGGGECFGGGGGGGGGGGGGGGGGGGCGGGGGDGGEGGGGGGC=FFGGAFFGGGGGGGCFE7EGGGDGGGGGGGGGGEGCFGGGGGCG:C+<FCCFGGGGCFFG7*>FGGGC**?FG@,:E=CGGGGGGGGGGDGCGCGEFG*=EDGGGFCDC)7@5C=)7=C(><069:79<+7F>?C
@M00200:205:000000000-AKKM3:1:1101:20606:9035 1:N:0:1
ATTGGGCATAAAGCGCGCGTAGGTGGTTTGTTAAGTTGAATGTGAAATCCCCGGGCTCAACCTGGGAACTGCATCCAAAACTGGCAAGCTAGAGTATGGTAGAGGGTAGTGGAATTTCCTGTGTAGCGGTGAAATGCGTAGATATAGGAAGGAACACCAGTGGCGAAGGCGACTACCTGGACTGATACTGACACTGAGGTGCGAAAGCGTGGGGAGCAAACAGGATTAGATACCCGAGTAAGA
+
GGGGGGGGGGGGGGGGGGGGGGGGGGGGGGGGGGGGGGGGGGGGGGGGGGGGGGGGGGGGGGGGGGGGGGGGGGGGGGGGGGGGGGGGGGGGGGGGGGGGGGGGGGGGGGGGGGGGGGGGGGGGGGGGGGGGGGGGGGGGGGGGGGFGGGGDFGGGGGGGGGGGGGGGGGGGGGGGGGGGGGGGGGGGGGGGGGGGGGGGGGGGGGGGGEEGGGFGFGGFGGGGFGGFFFAGFGGGFF:6DBB
@M00200:205:000000000-AKKM3:1:1101:16073:9050 1:N:0:1
ATTGGGCTTAAAGGGCGCGTAGGCGGCCTGTTAAGTCGAACGTGAAATCCCCGGGCTCAACCCGGGAACTGCGTCCGATACTGGCAGGCTTGAATCCGGGAGAGGGATGTGGAATTCCAGGTGTAGCGGTGAAATGCGTAGATATCTGGAGGAATACCGGTGGCGAAGGCGGCATCCTGGACCAACATTGACGCTGAGGAGCGAAAGCTAGGGGAGCAAACGGGATTAGATACCCTCGTA
+
GGGGGGGGGGGGGGGGGGGGGGGGGGGGGGGGGGGGGGGGGGGGGGGGGGGGGGGGGGGGGGGGGGGGGGGGGGGGGGGGGGGGGGGGGGGGGGGGGGGGGGGGGGGGGGGGGGGGGGGGGGGGGGGGGGGGGGGGGGGGGGGFGGGGGGGGGGGGGGGGEGDGGGGGGGGGGGGGGGGGGGGGGGFFGGGGGGCE=FGGGGGGGG7D@FFGGGFGEGGGGGGG?CGF4=>C@CGGFFFC
@M00200:205:000000000-AKKM3:1:1101:18554:9060 1:N:0:1
ACTGGGTTTAAAGCGCACGTAGGCGGCTTTGTAAGTTAGAGGTGAAAGCCCGGGGCTCAACTCCGGAACTGCCTTTAAGACTGCATCGCTTGAATCCAGGAGAGGTGAGTGGAATTCCGAGTGTAGAGGTGAAATTCGTAGATATTCGGAAGAACACCAGTGGCGAAGGCGGCTCACTGGACTGGTATTTACGCTGAGGTGCGAAAGCGTGGGGAGCAAACAGGATTAGATACCCGTGTA
+
GGCGFGGEGGGGFFCFGGGGF8B@EBCFGGGFGGGGFGDEFGEDFGGGGGGEFEFGG@FFGGGGGGGGGGGGGGGGGEGFCFCFGFCFGGDFGGGGGGGG@CF7+BFGGFGGGFGGGCF@FGGGG,?<BFG,,?FFGGG@7FFFFFGGG7:BDGF=FDCFFAFE7:CE7CGGGEGGGGGGGGFFGGFCF+=EC5DG*B8EG4=8*85CC*=F:>:C>CGCF4A*8FC<@F<7<,C<5)0:
@M00200:205:000000000-AKKM3:1:1101:13226:9062 1:N:0:1
ATTGGGCTTAAAGGGTGCGTAGGCGGTCGGGTAAGTTTCATGTGAAATCTCCAAGCTTAACTTGGAAATGGCATGGAAAACTATTCGGCTAGAGGATTGGAAGGGGGACTGGAATTCCAGGTGTAGCAGTGAAATGCGTAGATATCTGGAGGAACACCAGTGGCGAAGGCGAGTCCCTGGACAATTCCTGACGCTCAGGCACGAAAGCTAGGGGAGCAAACAGGATTAGATACCCCTGTA
+
GGGGGGGGGGGGGGGGGGGGGGGGGGGGGGGGGGGGGGGGGGGGFGGGGGGGGGGGGGGGGGGGGGGGGGGGGGGGGGGGGGGGGGGGGGGGGGGGGGGGGGGDCGGGGGGGGGGGGGGGGGGGGGGGGGGGGGGGGGGGGGGGFGGGGGFGGGGGGGGGGGFGGGGGGGGGGGGGGGGGGGGGGGGGGGGGGGGGGGGGGG5EG8)C?9CBEGAGAGGGCCFD@FGFFFFGGGGCF>:F
@M00200:205:000000000-AKKM3:1:1101:7687:9065 1:N:0:1
ATTGGGTTTAAAGGGCGCGTAGGCGGCCTGCTAAGTCGAACGTGAAATCCCCGGGCTCAACCCGGGAACTGCGTTCGATACTGGTTGGCTTGAATCCGGGAGAGGGATGCGGAATTCCAGGTGTAGCGGTGAAATGCGTAGATATCTGGAGGAACACCGGTGGCGAAGGCGGCATCCTGGACCGGCATTGACGCTGAGGCGCGAAAGCCAGGGGAGCAAACGGGATTAGATACCCTTGTAAGA
+
GGGGGGGGGGGGGGGGGGGGGGGGGGGGGGGGGGGGGGGGGGGGGGGGGGGGGGGGGGGGGGGGGGGGGGGGGGGGGGGGGGGGGGGGGGGGGGGGGGGGGGGGGGGGGGGGGGGGGGGGGGGGGGGGGGGGGGGGGGGGGGGGGGGGGGGGGGGGGGGGGGGGGGGGGGGGGGGGGGGGGGGGGGGGGGGGGGGGGGGGGGGGGGGGGGGGEGFGDGFFGDEGBGGBFF>FFEF4?FBCFBF
@M00200:205:000000000-AKKM3:1:1101:13797:9102 1:N:0:1
ATTGGGCTTAAAGCGTGCGTAGGCGGCCTGGTAGGTGAGATGTGAAAGCCCACGGCTCAACCGTGGAATTGCGTTTCAAACCACCAGGCTGGAGGATGGCAGGGGTGATGGGAACTGATGGTGGAGCGGTGAAATGCGTTGATATCATCAGGAACACCGGTGGCGAAGGCGCATCACTGGGCCATTTCTGACGCTGAGGCACGAAAGCTAGGGTAGCGAACGGGATTAGATACCCCAGTA
+
GGGGGGGGGGGGGGGGGGGGGGGGGGGGGGGGGGGGGGGGGFGFFGGGGGGGGGGGGGGGGGGGGGGGGGGGGGDGGGGGFGGGGGFGDGGGGGGGGGGGGGGGGGGDGGGGFGGFFFGGFGGGGGFGGCD<FGGGGGGGGGGGGGGGGGGDFGGGGGGGGGGGGGGGGGGGGG>FGGGFFGGDE?CCGGGGGGG5=FCFDFCEGEGGGGGGF:)9@*:C3C5C0CC8*9<FFGG755/<
@M00200:205:000000000-AKKM3:1:1101:3820:9130 1:N:0:1
ATTGGGTATAAAGGGTGCGTAGGCGGCTTTGTAAGTCAGTGGTGAAATATGGCAGCTCAACTGTCAGGGTGCCATTGATACTGCGGAGCTTGAGTACAGATGAGGTAGGCGGAATTGACGGTGTAGCGGTGAAATGCTTAGATATCGTCAAGAACACCGATAGCGAAGGCAGCTTACTGGGCTGTAACTGACGCTGAGGCACGAAAGTGTGGGGATCAAACAGGATTAGATACCCCAGTA
+
GGGGGGGGGGGGGGGGGGGGGGGGGGGGGGGGGGGGGFGGGGGGFGGGGGFGGGDEGGGGGGGGGGGGGFGGGGGGGGGGGGGGGCFGGGGGGGGGGGGFGFGGGGGGGGGGCFGGGFFGGFGGGGGGGEGGCD9FFGGGGGGFFGGFGFEGGGGGGGGGGGGGGG*FCGGCEGGGGGG@CGGGGGGGGGGGGGGGG5EFCGGGGEC@GGG7<CBDFCC+;CCF6FC?=F4>C8<7)7?F
@M00200:205:000000000-AKKM3:1:1101:12432:9139 1:N:0:1
ATTGGGCGTAAAGGGCTCGTAGGCGGCCAACTAAGTCAGACGTGAAATCCCCAGGCTCAACTTGGGAACTGCGTCTGATACTGGTTGGCTTGAATCCGGGAGAGGGATGCAGAATTCCAGGTGTAGCGGTGAAATGCGTAGATATCTGGAGGAATACCGGTGGCGAAGGCGGCATCCTGGACCGGCATTGACGCTGAGGAGCGAAAGCCAGGGGAGCAAACGGGATTAGATACCCTAGTA
+
GGGGGGGGFGGGGGGGGGGGGGGGGGGGGGGGGGGGGGGGGGGGGGGGGGGGGGGGGGGGGGGGGGGGGGGGGFGGGGGGGGGGGGGGGGGGGGGGGGGGFEGCGGGGGGGFGGGGGGGGGGGGGGGGGGGGGGG9FFEGGGGGGGGGGGGGGGGGGFFGGCGGGGGGGGGGECGGGGGGGGGGGG>GDGGCEGDD5*;CEG5*::CFEGGGGGBGEGGGG:ED(95)9@AGGFGCF47?
@M00200:205:000000000-AKKM3:1:1101:17845:9160 1:N:0:1
ATTGGGCTTAAAGGGCGCGTAGGCGGGCTGTCAAGTCTGGGGTGAAATCCCGCGGCTCAACCGTGGAACTGCCTTAGATACTGACGGCCTCGAGGGAGGTAGGGGCGTGCGGAACTGTAGGTGGAGCGGTGAAATGCGTTGATATCTACAGGAACTCCGGTGGCGAAAGCGGCGCGCTGGACCTCTTCTGACGCTGAGGCGCGAAAGCTAGGGGAGCAAACGGGATTAGATACCCCAGTA
+
GGGGGGGGGGGGGGGGGGGGGGGGGGGGGGGGGGGGGGGGGGGGGGGGGGGGGGGGGGGGGGGGGGGGGGGGGGGGGGGGGGGGGGGGGGGGGGGGGGGEGGGGGEGGGGGGGGGGFFGGGGGGGGGGGGGGGGGGGGGGGGFGFGCFGGGGGGGGGGG>FEGGGGGGGGGGGGDEEGGD50;8FFEGGGGGGEDCGGFFGDGGGGGFGEEGGGFG>5EFGDGGFGC<=@BGGF6CBBFG
@M00200:205:000000000-AKKM3:1:1101:18266:9168 1:N:0:1
ATTGGGTTTAAAGAGCTCGTAGGCGGCCTGTTGCGTCGATTGTGAAAACCCGGAGCTCAACTCCGGGCCTGCAGTCGATACGGGCAGGCTAGAGGCAGGTAGGGGAGAGTGGAATTCCTGGTGTAGCGGTGGAATGCGCAGCTACCAGGAGGAACACCGGTGGCGAAGGCGGCTCTCTGGGCCTGACCTGACGCTGAGGAGCGAAAGCGTGGGGAGCGAACAGGATTAGATACCCTTGTAGGAT
+
AEF<6CB@BFGGDEFECGCBCF;FGGGFGFFAEF@FFCEEFFFCEG<FCFE:BC@CEFECF?FGGECFE,FFEEFGG:BFFGEC@+F4+,5,9FGG7CFEEEGCGEGGE<ADDCFFGGGGG>FGCGF:ECFEF?C<<<FDF*,3,@FFC:B*6>FCCG<F:F*,:F*<78CEB*=+2?C7CF@EG6<FCC6<*:DE8C5+//:?E=D4/*;88?))7*2/17*9:C>36/5:CFF4FF/9252.
@M00200:205:000000000-AKKM3:1:1101:6543:9188 1:N:0:1
ATTGGGCTTAAAGGGCTCGTAGGCGGCCAACTAAGTCGGATGTGAAATCCCCAGGCTCAACCTGGGAACTGCATCCGATACTGGATGGCTTGAATCCGGGAGAGGGATGCAGAATTCCAGGTGTAGCGGTGAAATGCGTAGATATCTGGAGGAATACCGGTGGCGAAGGCGGCATCCTGGACCGGCATTGACGCTGAGGAGCGAAAGCCAGGGGAGCAAACGGGATGAGATACCCCCGTA
+
GGGGGGGGGGGGGGEGGGGGGGGGGGGGGGGGGGGGGGGGGGGGGGGGGCGGGGGGGGGGGGGGGGGGGGGGGGGGGGGG>EFGGGGGGGGGCCGGFGGGGGGGGGDGGGAEFGGGGGGGGGGFGGFFGGGGFFGFGGGEGGGGGGGGGGGGGGGGGGGGFGGGGFGGDFFDGDEGGGGFGGGEDCCCCDEEGEGEEGGFGGGGGGD4=FFGGGBGFGEFGGGGFG*5:@2*:C:35>7C
@M00200:205:000000000-AKKM3:1:1101:10718:9196 1:N:0:1
ACTGGGCTTAAAGGGAGCGTAGGCGGACATTTAAGTCAGAGGTGAAATCCCGGAGCTTAACTTCGGAACTGCCTTTGATACTGGGTGTCTTGAGTGTGAGAGAGGTATGTGGAACTCCGAGTGTAGAGGTGAAATTCGTAGATATTCGGAAGAACACCAGTGGCGAAGGCGACATACTGGCTCATTACTGACGCTGAGGCTCGAAAGCGTGGGGAGCAAACAGGATTAGATACCCTAGTA
+
GGGGGGGGGGGGGGGGGGGGGGGGGGGGGGGGGGGGGGGGGGGGGGGGGGGGGGGGGGGGGGGGGGGGGGGGGGGGGGGGGGGGGGGGGGGGGGGGGGGGGGGGGGGGGGGGGGGGGGGGGGGGGGGGGGGGGGGGGGGGGGGGGGGGGGGGGGGGGGGGGGGGDGGGGGGGGGGGGGGGFGGGGGGGGFGFGGGGGGGGGGGGGC<?EGGGGGDGFC6CCFFFFGGFFFAGGGGGFFFG
@M00200:205:000000000-AKKM3:1:1101:19469:9215 1:N:0:1
ATTGGGCTTAAAGGGAGCGTAGGCGGATAGTTTAGTCAGAGGTGAAAGCCCAGGGCTCAACCTTGGAATTGCCTTTGATACTGGCTATCTTGAGTATGGAAGAGGTATGTGGAACTCCGAGTGTAGAGGTGAAATTCGTAGATATTCGGAAGAACACCAGTGGCGAAGGCGACATACTGGTCCATTACTGACGCTGAGGCTCGAAAGCGTGGGGAGCAAACAGGATTAGATACCCCAGTA
+
GGGGGGGGGGGGGGGGGGGGGGGGGGGGGGGGGGGGGGGGGGGGGGGGGGGGGGGGGGGGGGGGGGGGGGGGGGGGGGGGGGGGGGGGGGGGGGGGGGGGGGGGGGGGGGGGGGGGGGGGGGGGGGGGGGGGGGGGGGGGGGGGGGGGGGGGGGGGGGGGGGGGGGGGGGGGGGGGGGF@FFGGGAFGGGGGGGGEDGGGGF>:FGGGGGEFGGAGFGGGGGGGFGF<FFEGC8BCDFFG
@M00200:205:000000000-AKKM3:1:1101:21401:9217 1:N:0:1
ATTGGGTTTAAAGCGCGTGTAGGCGGATTCGTGCGTCTGTCGCTGAAATCCCCCGGCTCAACCGGGGAAGGGGCGTGGATACGACGAGTCTGGAGGGGCATAGGGGGACCTGGAACTTCCGGTGGAGCGGTGAAATGCGTTGAGATCGGAAGGAACGCCCGTGGCGAAAGCGAGGTCCTGGATGCCTACTGACGCTGAGACGCGAAAGCCAGGGGAGCGAACGGGATTAGATACCCGGGTA
+
GGGGGGGGGGGGGGGGGGGGGGGGGGGGGGGGGGGGGGGGGGGGGGGGGGGGGGGGGGGGGGGGGGGGGGEGGGGGGGGGGGGGGGGGGGGGGGGGGGGGGGGGGGGCEGGGGFGGGGGGGGGGGFGGGGGGGGGGGGGGGGGGGGGGGGGGGGGFEGGGGGGGGGEGGGGGGGGGGG<CFGGGGGGGGGGFGGGGGDGGFDGD5CCDFGFGGE>GFGGCGGGG?C58@F<C<@E*5>BEC
@M00200:205:000000000-AKKM3:1:1101:17143:9220 1:N:0:1
ATTGGGTTTAAAGCGCGCGTAGGTGGCTTGATAAGTCGGTGGTGAAATCCCATGGCTCAACCATGGAACTGCCGTCGATACTGTCAGGCTTGAGGGCGGTAGGGGAGAGTGGAACTCCTGGTGTAGCGGTGAAATGCGTAGATATCAGGAGGAACGCCGGTGGCGAAAGCGACTCTCTGGGCCGTTCCTGACACTAAAGCGCGAGAGCTAGGGGAGCAAACAGGATTAGATACCCCGGTA
+
GGGGGGGGGGGGGGGGGGGGGGGGGGGGGGGGGGGGGGGGGGGGGGGGGGGGGGGGGGGGGGGGGGGGGGGGGGGGGGGGGGGGGGGGGGGGGGGGGGGGGGGGGGGGGGGGGGGGGGGGGGGGGGGGGGGGGGGGGGGGGGGGGGGGGGGGGGFGGGDGGGGGGGGFGGGGGGGGGGGGGGGGGGGGGGGFGGGGGFGGGGGGGCDGGGGGGGEGFGG+74@4(6>7FFFGGGGC@@5>
@M00200:205:000000000-AKKM3:1:1101:11739:9223 1:N:0:1
ACTGGGCATAAAGAGCACGTAGGCGGTTGAGCAAGTCCAATGTGAAATCCCCCGGCCTAACTGGGGAACTGCATTGGATACTACTTGACTTGAGTGCAGGAGGGGAGAGTGGAATTCCAGGTGGAGCGGTGAAATGCGTAGATATCTGGAGGAACGCCGGCGGCGAAAGCGACTCTCTGGTCTGCAACTGACGCTGAGGTGCGAAAGCTAGGGGAGCAAACGGGATTAGATACCCCCGTA
+
GGGFFGGFEEFFGGGGGGGGGGGGGGGGGG<FFGFGGGGGGGGGGDGGGGGGGG7FGG,FFGGGFGGGGGGGCFFGGCEFGGFFEFGGGGGCEEGGFDGFFGGGGGGCGFFECFFG?F?BFGGG?EE:C@FGCGGF9CFGGGD9;BFGFGGGGGGGC@FD>3:CECEGGGGEDEDFF27<BCFGCDCF66+>5C<=CGGGFG5*/1>F+?<8CCDDB5CGFD8<:)93=FBFE6FF3<./
@M00200:205:000000000-AKKM3:1:1101:14067:9228 1:N:0:1
ATTGGGTTTAAAGGGCGTGCAGGCGGTTTGTTAAGTCATGTGTGAAATCCCTCGGCTCAACCGGGGAACGACGCATGAAACTGGCAAGCTAGAGTACCAAAGAGGGGGGTGGAATTCCCGGTGTAGCGGTGAAATGCGTAGATATCGGGAGGAACTCCTGTGGCGAAGGCGGCCCCCTGGTTGGATACTGACGCTGATACGCGAAAGCGTGGGGAGCAAACAGGATTAGATACCCGAGTACGAT
+
GEGGCFFGEFFCEE@CCCE-<FECEGGGGGFFFGGFFFGGGGGGFFGGGGDE8CFFGGFGGDBF7CFGGDEGGG>FGGFGFDGFGG@FGGGGGGGGGG<<AD@FGGGGG<FEGCFGGGGGCFFE:FGG>FCE9F:?C@FEEGGGFG>:C58:CFG,:<F6C+@F5888CGCEEEGGGGGFGGDG6E9<CC7FGGGE5CCFGDEGG5/*2AC8E*755=CFG<FC1*C2?F<CGEF/.577*,(-
@M00200:205:000000000-AKKM3:1:1101:3018:9246 1:N:0:1
ATTGGGTATAAAGGGCGCGTAGGTGGCTCGGTAAGTGGCTGGTGAAATACCGGGGCTCAACTCCGGGGCTGCCGGTCAGACTGCCGGGCTCGAGCACGGTAGGGGCAGATGGAATTCCCGGTGTAGCGGTGGAATGCGTAGATATCGGGAAGAACACCAGTGGCGAAGGCGTTCTGCTGGGCCGTTTCTGACACTGAGGCGCGACAGCGTGGGGAGCAAACAGGATTAGATACCCCGGTA
+
GGDG<EF@FGFGF<FFGGD:FFGGGGGGGGGGGEGC@@C<FEGF@FCF,:EEGGGGGFGCAFF@FFDGGEEGFGG:FEGGFGGGGDG@F7FEG:BCFG@FFGDFG@F@FFEG?B=3>FFGDCFGGGC:FFGEGGGG9FC7FEGFFCBCCGEGGFDGFG@F<CFDC@**=EDCEGGG+<2FECF8*;+<<::A96<60+*:5)*/::D58:/::C3D::E67>*927:<?=)2<<<*75):
@M00200:205:000000000-AKKM3:1:1101:6908:9247 1:N:0:1
ATTGGGTTTAAAGGGCGCGTAGGCGGGATGGCAAGTCAGTCGTGAAATCTCTCGGCTCAACCGAGAAACGTCGGCTGATACTGCCGTTCTTGAGGGATGCAGAGGAGACTGGAATTCCCGGTGTAGCGGTGAAATGTGTAGAGATCGGGAGGAACACCGGTGGCGAAGGCGGGTCTCTGGGCATTTCCTGACGCTGAGGCGCGAAAGCGTGGGGAGCAAACGGGATTAGCTACCCCTGTA
+
GGGGFGGGGGDCGGGGGGGGGGGGGGGFGGGGGGGGGGGGGGGGGGGGGGGGGGGGGGFFFGGGGGGCGGGGEGGGGGEG<FFFGFFEDFGGGGGGGGGGGFFGFGGGGGFGDDDGGGGECFEGFFGF>FGFGGGGGGGGFFGGGGGGG>EGGGGGGGG:CFGGGGGGGGGGGGGGGGCFGGGGGGGCGGFGGGDE8CEDGGGGDCDFEC8EGE>GE5A8DDE34CFBF))23;CGFFFC
@M00200:205:000000000-AKKM3:1:1101:4756:9251 1:N:0:1
ATTGGGTTTAAAGGGTGCGTAGGTGGCCGGGTAAGTTCGGTGTGAAAGCTCGGAGCTCAACTCCGAAATGGCATTGAATACTATCCGGCTTGAGGTTCGGAGGGGAGACTGGAATTCTCGGTGTAGCAGTGAAATGCGTAGATATCGAGCGGAACACCGGTGGCGAAGGCGAGTTTCTGGACGAATCCTGACACTGAGGCACGAAAGCTAGGGGAGCAAACAGGATTAGATACCCCAGTA
+
GGGGGGGGGGGGGGGDFGGGGGGGGGGGGGGGGGGGDDGGEGGGGGGG8;,BFCGGGGGGGGDFDD:FGGFGC?FGFGFFGGGGC8CEGGGGFFG@EGG@EGCDG=C@GGGGCGGGGGGGGGGGGGGGGGGGGGGGGGGGGGGGGGCFF+>FEGGGGGGGGGGG>FGGEGC:8B*BBBFGFFGC8EE9E7CFG6C?F65:>CGGGECC??CCG5BDBC8CGGG44**4?@)2<6@G@DF?
@M00200:205:000000000-AKKM3:1:1101:27227:9256 1:N:0:1
ATTGGGTTTAAAGGGCGTGTAGGCGGTCAGGTAAGTGGAATGTGAAATCCCTCGGCTCACCCGAGGACCTGCATCCCAAACTGCCTGGCTTGAGTATGGGAGAGGATGAGGGAATTCCTGGTGTAGCGGTGAAATGCGTAGATATCAGGAGGAACACCGGTGGCGAAGGCGCTCATCTGGCCCAATACTGACGCTGAGGCGCGAAAGCTAGGGGAGCAAACGGGATTAGATACCCGAGTA
+
GGGGGGGGGGGGGGGGGGGGGGGGGGGGGGGGGGGGGGGGGGGGGGGGGGGGGGGGGGGGGFFGGGGGGGGGGGGGGGGGGGGGGFGDGGGGGGGGGGGGGGGGGGGDFGGGGGGGGGGGFC8FFFFGDCEGGDGFGEGCFGGGGGGGFBGEGGGGGGGDCGC8>::FEFGGDEGGFGGGGF5BCFFFFFFGGC*:?FC5CDEGGGDG7CGFGE@D@GCF7>CDFGC?FF>CCFC<5306
@M00200:205:000000000-AKKM3:1:1101:5320:9268 1:N:0:1
ATTGGGCTTAAAGCGTGCGCAGGCGGTCGTGCAAGACAGATGTGAAATCCCCGGGCTTAACCTGGGAACTGCATTTGTGACTGCACGGCTGGAGTGCGGCAGAGGGGGATGGAATTCCGCGTGTAGCAGTGAAATGCGTAGATATGCGGAGGAACACCGATGGCGAAGGCAATCCCCTGGGCCTGCACTGACGCTCATGCACGAAAGCGTGGGGAGCAAACAGGATTAGATACCCGGGTA
+
CFGGGGGFGGGGGGGGGGGGGGGGGGGGGGGEGGGGGGGGGGGGGGGGGGGGGGGGGGFGGGGGGGGGGGGGFGGGGGGGGGGGGGGGGGGGGGGGGGDGGGGGGGGGEGGGGGGGGGGGGGGGGGGGGGGGCGCFGGGGGGDFGGGGGDGGGGGGGEGGGGGFGGGGCDGFGG7CFCGFGGGGGGGGGGGGC5*CCECEFGGGGGGGEEGDC:5D>:8CFGE4:40499<G7<CCEFFG
@M00200:205:000000000-AKKM3:1:1101:16081:9281 1:N:0:1
ATTGGGTTTAAAGTGTACGTAGGCGGATGTGCAGGCGTCGTGTGAAAGCCCTCGGCTCAACCGAGGAATTGCACGGCGAACCGCATATCTTGAGACAAGTAGGGGCGGTCGGAACGATAGGTGGAGTGGTGAAATGCGTTGATATCTATCGGAACGCCGATGGTGAAGACAGGCCGCTGGGCTTGTTCTGACGCTGAGGTACGAAAGCATGGGGAGCGAACGGGATTAGATACCCCAGTA
+
GGGGGGGGGGGGGGGGGGGGGGGGGGGGGGGGGGGGGGGGGGGGGGGGGGGGGGGGGGGGGGGGGGGGGGGGGGGGDGGGGGGDGEGGGGGGGGGGGGGGGGGGGGGGGGGGGGGGGGGGGGGGGGFGGGGGGGGGGGGGGGGGGGGGGGGGGGGGGGGEGGGGGGGGFFGGGG78EGGGDGGGDGFGGGGGGGGGGGFCEGGGF55C<?CFFGEGEGGEGGEDFGC<F4<CFGGF::6?
@M00200:205:000000000-AKKM3:1:1101:17526:9302 1:N:0:1
ATTGGGTTTAAAGGGCGCGTAGGCGGTCCGACAAGTCAGGGGTGAAATCCTGCAGCTTAACTGCAGAAGTGCCTTTGATACTGTCGGTCTTGAGGGAAATAGGGGTGTGCGGAACTTCCAGTGGAGCGGTGAAATGCGTTGATATTGGAAGGAACGCCGGAGGCGAAAGCGGCGCACTGGATTTCTTCTGACGCTGAGGCGCGAAAGCTAGGGGAGCAAACGGGATTAGATACCCTAGTA
+
GGGGGGGGGGGGGGGGGGGGGGGGGGGGGGGGGGGGGGGGGGGGGGGGGGGGGGGGGGGGGGGGGGGGGGGGGGGGGGGGGGGGGGGGGGGGGGGGGGGGGGGGGGGGGGGGGGGGGGGGGGGGGGGGGGGGGGGGGG@EGF9FGGGGGGGDE7<FFGGGGGGEGGGGGGGEGGGGGGGG?CFGGGGFGGGGGGDGGGGGGGGGGGGGGGFGGGFGEGGGGDEC:GGFFF>GG?FFFFFC
@M00200:205:000000000-AKKM3:1:1101:16607:9302 1:N:0:1
ATTGGGTTTAAAGGGCTCGTAGGCGGTTTGTCGCGTCGGGAGTGAAAACGCCGTGCTTAACACGGCGCTTGCTTCCGATACGGGCAGACTAGAGGTATTCAGGGGAGAACGGAATTCCTGGTGTAGCGGTGAAATGCGCAGATATCAGGAGGAACACCGGTGGCGAAGGCGGTTCTCTGGGAATGACCTGACGCTGAGGAGCGAAAGTGTGGGGAGCGAACAGGATTAGATACCCCGGTA
+
GGGGGGGGGGGGGGGGGGGGGGGGGGGGGGGGGGGGGGGGGGGGGGGGGGGGGGGGGGGGGGGGGGGGGGGGGGFGGGGEEFGGGGGGGGGGFGGGGGGGGGGGGGGGGGGGGGGGGGGGGGGGGGGGGGGFGGGGGGEEGGGGGGGGGGGGGGGGGGGGFGGGGGGGGGGGGGGGGGGGGGGGGGGGGGGGGD<EGGGEEGGGEEDDFFGGG>3CDEGEDGGFF4726?)::,<<@BEG
@M00200:205:000000000-AKKM3:1:1101:18171:9305 1:N:0:1
ACTGGGTTTAAAGGGCGCGTAGGCGGGCAGCCAAGTCTGTGGTGAAATCTTTCGGCTCAACCGGAAAACTGCCGTGGATACTGGCTGTCTCGAGGGAGGTAGGGGCATGTGGAACTTCCGGTGGAGCGGTGAAATGCGTTGATATCGGAAGGAACTCCGGTGGCGAAAGCGACGTGCTGGACCTCTTCTGACGCTGAGGCGCGAAAGCTAGGGGAGCAAACGGGATTAGATACCCGGGTA
+
GGGGGGGGGGGGGGGGGGGGGGGGGGGGGGGGGGGGGGGGGGGGGGGGGGGGGGGGGGGGGGGGGGGGGGGGGGGGGGGGGGGGGGGGGGGGGGGGGGGGGGGGGGGGGGGGGGGGGGGGGGGGGGGGGGGGGGGGGGGGGGGGGGGGCFGGGGGGGGGGGGGGGGGGGGGGGGGGGGGGGGGGGGGGGGGGGGGGGGGGGGGGGGGGGGGGGGFGEFGGGDGGFGG??FFGAFGGFF3C
@M00200:205:000000000-AKKM3:1:1101:26116:9320 1:N:0:1
ACTGGGTTTAAAGCGTACGTAGGCGGATATGCAGGCGTCGTGTGAAAGCCCTCGGCTCAACCGAGGAATTGCACGGCGAACCGCATGTCTTGAGATCGGTAGGGGCGGTCGGAACGATAGGTGGAGTGGTGAAATGCGTTGATATCTATCGGAACGCCGAAGGTGAAAACAGGCCGCTGGGCCGATTCTGACGCTGAGGTACGAAAGCGTGGGGAGCAAACGGGATTAGATACCCGCGTA
+
GGGGGGGGGGGGGGGGGGGGGGGGGGGGGGGGGGGGGGGGGGGGGGGGGGGGGGGGGGGGGGGGGGGGGGGGGGGGGGGGGGGGGGGGGGGGGGGFGGGGGGGGCFGGGGGGGGGGGGGGGGGGFFFGGGGGGGGGCFEGGGGGGGFFFGGGGGGGEGGGGGGGGGGGFCGGGGGGCEGGG5CGGGGGGC7<55DGGGGGGGGGGGG4ECEDGGEG>=@CFD?DBGFF6=<CACADFD:C
@M00200:205:000000000-AKKM3:1:1101:4829:9326 1:N:0:1
ATTGGGCATAAAGGGTGCGTAGGCGGTGTAGCAAGTCGGGAGTGAAATACCCCAGCTTAACTGAGGAATTGCTTTCGATACTGCTGCGCTTGAGTGAGACAGAGGTAAGCGGAACTTAGGGTGGAGCGGTGAAATGCGTTGATATCCTAAGGAACACCGGTGGCGAAGGCGGCTTACTGGGTCTCTACTGACGCTGAGGCACGAAAGCCAGGGTAGCAACCGGGATTAGATACCCCCGTA
+
GGGGGGG<FGGGGGGGGGGGGGGGGGGGGGGFGGGGFGGFCGGGGGGGGFFDFGGGG9FGGFGCGGGGGGGGAFGFEGFGGGGGEFGGGGGGGGEGDGFE=FDFGFFFGGGG7F=FGDFFGGDEFFGDGFGGGCGGAFG7FGGFGFCFCGFGGFGGGGDEGDGGGGG>EFFGGGGFGFFF><<CGF@E74FFEGGGDFCFCC58CE);@=CFGGFGFGG*9CGD>3FF=FFFFFGGEFF=
@M00200:205:000000000-AKKM3:1:1101:25873:9354 1:N:0:1
ATTGGGTTTAAAGCGCACGTAGGCGGCAATGTAAGTCAGGTGTGAAATCCCCCGGCCCAACCGGGGAATTGCGCTTGATACTGTGTTGCTTGAGGGCAGGAGGGGACCGTGGAATTCCTGGTGGAGCGGTGAAATGCGTTGATATCAGGAGGAACACCGGCGGCGAAGGCGACGGTCTGGCCTGCTTCTGACGCTGAGGTGCGAAAGCCAGGGGAGCAAACGGGATTAGATACCCGCGTA
+
GGGGGGEGGGGGGGGGGGGGGGGGGGGGGGGGGGGGGGGGGGGGGGGGGGGGGGGGGGGGGGGGGGGGGDGGGGGEGGGGGFGGGGGGGGGGGFGGGGGGGGGGGDFGGGGGGCGGCDBFGGGGFGFGEGGGFFGGGGG@CFDGCCFGGDGGGGGFGDGGGGGGGGGGGFGGDEEGDGGGDFGFGC7CCFGGG=DGCG=EC6EGGEG:C7CFGGBDFF*A47?D<<C<68:::<<C@DBE
@M00200:205:000000000-AKKM3:1:1101:13405:9358 1:N:0:1
ATTGGGTTTAAAGGGTGCGTAGGTGGTGACGCCAGTCTGGTGTGAAATCTCGGAGCTCAACTCCGAAATTGCACCGGATACTGCGTGACTCGAGGACTGTAGAGGAGATCGGAATTCACGGTGTAGCAGTGAAATGCGTAGATATCGTGAGGAAGACCAGTTGCGAAGGCGGATCTCTGGGCAGTTCCTGACACTGAGGCACGAAGGCCAGGGGAGCAAACGGGATTAGATACCCCAGTA
+
GGGGGGGGGGGGGGGGGGGGGGGGGGGGGGGGGGGGGGGGGGGDGGGGGGGGGGGGGGGGGGGGGGGGGGGGGGGGGGGGGGGGGGGGGGGGGEGGGGGGGGGGGGGGGGGGGGGGGGGGGGGGGGGGGGGGGGF9FGGGGGGGGGGGGF@GGGGGGGGGGGGGGGGGGGGGGEGGGG9FGGGCFGGGGGGGGGGCGGDFGF51BEDGFFCGGE>DFGGCFDED@CGDF=AGGGFCDFFG
@M00200:205:000000000-AKKM3:1:1101:18341:9385 1:N:0:1
ACTGGGTGTCTTGAGTGTGAGAGAGGTATGTGGAACTCCGAGTGTAGAGGTGAAATTCGTAGATATTCGGAAGAACACCAGTGGCGAAGGCGACATACTGGCTCATTACTGACGCTGAGGCTCGAAAGCGTGGGGAGCAAACAGGATTAGATACCCTAGTA
+
GFFGGGC@FFGGGDGGGGGGFGGCGGGCFFEFGGFFFGGGDGGGCCFCA@CDCFGGG<FEGGCGGGGEDG@CEF<CE@CDFFGGFDFC>7FEGGGGGDFEGGFF<5EFGCFFGGGE:FFFGGFFC8@GGGF7@FGDCDCFGG<=@DBFDEGFDDFGCAFEF
@M00200:205:000000000-AKKM3:1:1101:13926:9385 1:N:0:1
ATTGGGTATAAAGGGAGCGTAGGCGGATAGTTTAGTCAGAGGTGAAAGCCCAGGGCTCAACCTTGGAATTGCCTTTGATACTGGCTATCTTGAGTTTGGAAGAGGTATGTGGAACTCCGAGTGTAGAGGTGAAATTCGTAGATATTCGGAAGAACACCAGTGGCGAAGGCGACATACTGGTCCATTACTGACGCTGAGGCTCGAAAGCGTGGGGAGCAAACAGGATTAGATACCCTAGTA
+
GGGGGGGGGGGDGGGGGGGGGGGGGGGGGGGGGGGGGGGGGGGGGGGGGGGGGGGGGGGGGGGGGGGGGGGGGGGGGGGGGGGGGGGGGGGGGGGGGGGGGGGGGGGGGGGGGGGGGGGGGGGGGGGGGGGGGGGGGGGGGGGGGGGGGGGGGGGGGDFGGGGGGGGEGGGGGGGGGGGGGGECF;>=7B;CEE5@8F:55?1>DCD;EGGGG8:D)ACGGFG42D:);8CGGGG*;8:F
@M00200:205:000000000-AKKM3:1:1101:28129:9393 1:N:0:1
ATTGGGTTTAAAGCGCGCGTAGGCGGGCCGGCACGTCGGATGCTGAAAGCCCCCGGCTCAACCGGGGAAGTGGCACCGATACGACCGGCCTGGAGTGGGGTAGGGGGAGCCGGAACTTCCGGTGGAGCGGTGAAATGCGTTGAGATCGGAAGGAACGCCCGTGGCGAAAGCGGGCTCCTGGACCCCAACTGACGCTGAGGCGCGAAAGCCAGGGGAGCGAACGGGAGTAGATACCCGTGTA
+
GDFGGGGGGGGGGGGGG7FGEGGGGGGGGGGGEDDGGGCCEC,FGGGFFGGGGGGGG@FFEGGGGGGEEGGGGGGGGGGGGGFF:@FGGGGGGFG3@F:C>FFFGGGGGGDEGGCFGFFGEGGGGGGFEC<:5EGGGGGGECCFD@FFE5;?CFGGEG>8CECG>E?EGEGGGGGGGGGG?*;*?C*27<C9FG3CE*1::CGGEE3>8=*@>EE37::CGC5DBC)8FB2>FG<7><BG<
@M00200:205:000000000-AKKM3:1:1101:17116:9401 1:N:0:1
ATTGGGTTTAAAGGGTGCGTAGGCGGGTCTTTAAGTCAGGGGTGAAATCCTGGAGCTCAACTCCAGAACTGCCTTTGATACTGAAGATCTTGAGTTCGGGAGAGGTGAGTGGAACTGCGAGTGTAGAGGTGAAATTCGTAGATATTCGCAAGAACACCAGTGGCGAAGGCGGCTCACTGGCCCGATACTGACGCTGAGGCACGAAAGCGTGGGGAGCAAACAGGATTAGATACCCGGGTA
+
FGGGGGGGGGGGGGGGGGGGGGGGGGGGGGGGGGGGGGGGGGGGGGGGGGGGGGGGGGGFGGGGGFGGGGGGGGGGGGGGGGGGGGGGGGGGFGGGGGGGGGGGGGGGGGGGGGGGGGGGGGGGGGGGGGGGGGGGGGDFGGGGGGGGGGGGFGGGGGGGGFGGGGGGGGGEGGEEGGGFFFFCEGDG@FGG=EG=E58=EF585CGGGGGGGGFGFGFGG<FFBGGFFF<FGCEDE@FD
@M00200:205:000000000-AKKM3:1:1101:8104:9407 1:N:0:1
ATTGGGCTTAAAGAGCTCGTAGGCGGCTTGGCAAGTCGGGTGTGAAAACTCCAGGCTCAACCTGGAGACGCCACTCGAGACTGCTATGGCTAGAGTCCGGTAGGGGACCACGGAATTCCTGGTGTAGCGGTGAAATGCGCAGATATCAGGAGGAACACCGGTGGCGAAGGCGGTGGTCTGGGCCGGCACTGACGCTGAGGAGCGAAAGCGTGGGGAGCAAACAGGATTAGATACCCTCGTC
+
GGGGGGGGGGGGGGGGGGGGGCEGGGGGGGGGGGGGGGGGGGGGGGGGGGGGGGGGGGGGGGGGGGGGGGGGGGGGGGGGEGGGGGGGFGGGGGGGGGGGGGGGGGGGGGGCG=FGGGGGGGGGGGGGGG@GGGGGGGGGGGGGGGGGGGGGGGGGGGGGGGGGGGGGGCGGGGGGGGG7:FGGGGGGGGGGGGGGGGFFFDGECE5C?CEGGG3C>7F?FGD48<*:@?<FF?CGFFFC*
@M00200:205:000000000-AKKM3:1:1101:22612:9418 1:N:0:1
ATTGGGTGTAAAGAGCGCGCAGGCGGTCGTGCAAGTCGCGTGTGAAAGCCCCCGGCTCAACTGGGGAGGGTCACGCGATACTGCTCGACTCGAAGGCAGGAGAGGGAAGTGGAATTCCCGGTGTAGTGGTGAAATGCGTAGATATCGGGAGGAACACCAGTGGCGAAGGCGGCTCGCTGGGCCGGTCCTGACGCTCAGGCGCGACAGCGTGGGGAGCGATCCGGATTAGATACCCCAGTAAG
+
GGGGGGGGGGGGGGGGGGGGGGGGGGGGGGGGGGGGGGGGGGGGGGGGGGGGGGGGGGGGGGGGGGGGGGGGGGGGGGGGGGGGGGGGGGGGGGGGGGGGGGGGGGGGGGGGGGGGGGGGGGGGGGGGGGGGGGGGGGGGGGGGGGGGGGCECGGGGGGFGGGGGGGGGGGGGGGGGGGGGGFGG88:CFFCEGDEGGGFGGGGDGGCEEGGGG:D:C85CDGG0D<?FF>7FCFGFF6CGB
@M00200:205:000000000-AKKM3:1:1101:3950:9422 1:N:0:1
ATTGGGTTTAAAGAGCGCGTAGGCGGCCTGCTAAGTCGAACGTGAAATCCCTGGGCTCAACCCAGGAACTGCGTCCGATACTGGTTGGCTTGAATTCGGGAGAGGGATGCGGAATTCCAGGTGTAGCGGTGAAATGCGTCGATATCTGGAGGAACACCGGTGGCGAAGGCGGCATCCTGGACCGAGATTGACGCTGAGGCGCGACAGCCAGGGGAGCAAACGGGATTAGATACCCCCGTACGAT
+
EFGGGFGGGCFGGGGGGGGGCEGFGDEGEGGGGGGGGFGGGGGGGFGGFGFGGFGGGGGGGCFFGGE<FFFGGCEGEEGGGGGFEF7FGGGGFFGGGGCCCGGGGGDGGGGGGGGGGFFFFGGFGDGGGGDGGEG,EEG++@F7CFACF9FE7EG>FGDFFFFGEG7CGFGEEGDGC+?EFFCE>CEF79FG=E<E8EFGGDGE8EGGGGFC58))7:CECDEC()9<F4<DGG657)7C*3<(
@M00200:205:000000000-AKKM3:1:1101:20046:9424 1:N:0:1
ACTGGGCATAAAGGGCTCGTAGGCGGCCAACTAAGTCAGACGTGAAATCCCTCGGCTTAACCGGGGAACTGCGTCTGATACTGGATGGCTTGAGTTTGGGAGAGGGATGCGGAATTCCAGGTGTAGCGGTGAAATGCGTAGATATCTGGAGGAACACCGGTGGCGAAGGCGGCATCCTGGACCAACACTGACGCTGAGGAGCGAAAGCCAGGGGAGCAAACGGGATTAGATACCCTTGTA
+
GGGGGGGGGGGGGGGGGGGGGGGGGGGGGGGGGGGGGGGGGGGGGGGGGGGGGGGGGGGGGGGGGGGGGGGGGGGGGGGGGGGGGGGGGGGGGGGGGGGGGGGGGGGGGGGGGGGGGGGGGGGGGGGGGGGGGGGGGGGGGGGGGGGGGGGGGGGGGCGEGGGGGGGGGGGGCGDCFCFFGFGGGGGGFGGGDG3CEGGGGGGGGGGGGGGGGGDGFGG6*9?D?DFDFFAGF,CF@FFG
@M00200:205:000000000-AKKM3:1:1101:6284:9459 1:N:0:1
ATTGGGTTTAAAGGGTGCGTAGGCGGCCTATTAAGTCAGTTCTGAAATATCCCGGCTTAACCGGGAGGGTGGGATTGATACTGATGGGCTTGAGTGGAATCGAGGTAGGCGGAATTGACGGTGTAGCGGTGAAATGCTTAGATATCGTCAAGAACACCGATAGTGTAGACAGCTTACTAGACTTCAACTGACGCTGAGGCACGAACGTGTGGGGATCAAACAGGATTAGATACCCCAGTA
+
GGGGGGGGGGGGGGGGGGGGGGGGGGGGGGGGGGGGGGGGGGGGGGGGDGGGGGGGGGGGGGGGGGGGGFGGGFGGGGGGGGGC9FGGGGGGGGGGGGGGGGGGGGGGGGDGGGGGGGGGGGGGGGGGGGGGFGGGGGGGGGGGGGGFFCGGDGGGGGGGGGDGGGGGFGGFFGGDGGCGGGGGGFFGGGGGGGGEGDEGCDECE*9FGFG7FG>DFFGCGGG<(*:<?FAGGFCC@BFF
@M00200:205:000000000-AKKM3:1:1101:14238:9462 1:N:0:1
ACTGGGTTTAAAGGGAGCGTAGGCGGACATTTAAGTCAGGGGTGAAATCCCGGGGCTCAACCTCGGAATTGCCTTTGATACTGGGTGTCTTGAGTATGAGAGAGGTGTGTGGAACTCCGAGTGTAGAGGTGAAATTCGTAGATATTCGGAAGAACACCAGTGGCGAAGGCGACACACTGGCTCATTACTGACGCTGAGGCTCGAAAGCGTGGGGAGCAAACAGGATTAGATACCCTCGTA
+
GGGGGGGGGGGGGGGGGGGGGGGGGGGGGGGGGGGGGGGGGGGGGGGGGGGGGGGGGGGGGGGGGGGGGGGGGGGGGGGGGGGGGGGGGGGGGGGGGGGGGGGGGGGGGGGGGGGGGGGGGGGGGGGGGGGGGGGGGGGGGGGGGGGGGGGGGGGGGGGGGGGGGGGGGGGGGGGGGGGGGGGGGGGGCFFGGGGGGGGGGFGGGGDGGGGGGGFGFGGGGGGGFGFBFFBGGGGGFFFG
@M00200:205:000000000-AKKM3:1:1101:22551:9481 1:N:0:1
ATTGGGCATAAAGGGCGCGTAGGCGGAATGGCAAGTCGGTCGTGAAATCCTTCGGCTCAACCGAAGAACGTCGATCGAAACTGCCGTTCTTGAGGATTGCAGAGGAGACTGGAATTCCCGGTGTAGCGGTGAAATGTGTAGAGATCGGGAGGAACACCGGTGGCGAAGGCGGGTCTCTGGGCAATTCCTGACGCTGAGGCGCGAAAGCGTGGGGAGCAAACGGGATTAGATACCCTTGTA
+
GGGGGGGGGGGGGGGGGGGGGGGGGGGGGGGGGGGGGGGGGGGGGGGGGGGGGGGGGGGGGGGGGGGGGGGGGGGGGGGGGGGGGGGGGGGGGGGGGGFGGGGGGGGGGGGGGGGGGFGGGGGGFFFGGGGGGGGGGGGGGGGGGFGGGGGGGGGGEGGGGGGGGGGGGGGGGGGGGGGGGGDEGGGGDCFFGGDDCFGGGGGGGGGFCCEGGC>CEGGGGGGGFGGF=64CFF?F5?FF
@M00200:205:000000000-AKKM3:1:1101:13172:9491 1:N:0:1
ATTGGGTTTAAAGCGTGTGTAGGCGGCGGCGTAAGTGTCGAGTGAAATGCCAGTGCTCAACGCTGGAACGGCTCGGCATACTGCGTCGCTTGAGGTCGGTAGAGGCGCCTGGAACTCTAGGTGGAGCGGTGAAATGCGTAGATATCTAGAGGAACGCCTGAGGCGAAAGCGGGGCGCTGGGCCGATTCTGACGCTGAGACACGAAAGCGTGGGGAGCAAACAGGATTAGATACCCTAGTAAGA
+
GGGGGGGGGGGGGGGGGGGGGGGGGGGGGGGGGGGGGGGGGGGGGGGGGGGGGGGGGGGGGGGGGGGGDGGGGGGGGGGGGGGGGGGGGGGGGGGGGDGGGGGGGGGGGGGGGGGGGGGGGGGGGGGGDGGGGGGGGGGGGGGGGGGGFGGGGGGGGGGFGFFGGGGGGGGGGDGGGGGGGGGGGGGDGGFGGGGGGGGGGGGGGGGFGGGGGG:37FCFCG?C06CBFFFGGFGFF@B:F9A
@M00200:205:000000000-AKKM3:1:1101:18861:9516 1:N:0:1
ATTGGGCTTAAAGGGCGCGTAGGCGGGCGAGCAAGTCCGGGGTGAAATCTTTCGGCTTAACCGGAAAACTGCCTTGGATACTGCTCGTCTAGAGGGAGGTAGGGGTCTGTGGAACTTCCGGTGGAGCGGTGAAATGCGTTGATATCGGAAGGAACGCCGGTGGCGAAAGCGACGGACTGGACCTCTTCTGACGCTGAGGCGCGAAAGCTAGGGTAGCGAACGGGATTAGATACCCGAGTA
+
GGGGGGGGGGGGGGGGGGGGGGGGGGGGGGGGGGGGGGGGGGGGGGGGGGGGGGGGGGGGGGGGGGGGGGGGGGDGGGGGGGGGGGGGGGGGGGGGGGGGGGGGGGGGGFGGDGGGGGGGGGGGGGGGGGGGGGGFGGGEDGGGGGGGGGGGGGGGGEFGEFGGGGDGGGGGGGGGGGGGGGGGGGGGDCFGGGGGGGFGGGGGGGGF7FGG5;@DFD*:CD55<CC)699FGG6C>E>*
@M00200:205:000000000-AKKM3:1:1101:4298:9531 1:N:0:1
ACTGGGTTTAAAGTGCACGTAGGCGGCTTTGTAAGTTAGAGGTGAAAGCCCGGGGCTCAACTCCGGAATTGCCTTTAAGACTGCATCGCTAGAATTGTGGAGAGGTGAGTGGAATTCCGAGTGTAGAGGTGAAATTCGTAGATATTCGGAAGAACACCAGTGGCGAAGGCGACTCACTGGACACATATTGACGCTGCGGTGCGACAGCGTGGGGAGCAAACAGGATTAGATACCCGCGTA
+
GGGGGGFGGEFGGGFGGGGGGGGGGGGGGGGGGGGGGGGGGGGGGGGGGGGGGGGGGGGGGGGGGGGCFFFGGGGGGGGFFGGGGGGGGGGGCFFF?F9C9,BFDGGGFFFGGFGGGGGGGGGGGGGGGGGGDGGGCFGGGGGGGGGGFGGCDFGGGGGFGFFGD@EE7DEGGGGGFGGGGGGGGFGGFG?F>EGG*BEEGDEC*:>F5CEGGEDGFFGGGG6C:4D<FFAGGFFDFDBG
@M00200:205:000000000-AKKM3:1:1101:11776:9531 1:N:0:1
ATTGGGTATAAAGGGCGCGTAGGCGGCCTGCTAAGTCGAACGTGAAATCCCCGAGCTCAACTCGGGAACTGCGTCCGATACTGGCAGGCTTGAATTCGGGAGAGGGATGCGGAATTCCAGGTGTAGCGGTGAAATGCGTAGATATCTGGAGGAACACCGGTGGCGAAGGCGGCATCCTGGACCGGCATTGACGCTGAGGCGCGAAAGCCAGGGGAGCAAACGGGATTAGATACCCGCGTA
+
GGGGGGGGGGGGGGGGGGGGGGGGGGGGGGGGGGGGGGGGGGGGGGGGGGGGGGGGGGGFGGGGGGGGGGGGGGGGGGGGGGGGGGGGGGGGGGGGGGGGGGGGGGGGGGGGGGGGGGGGGGGGGGGGGGGGGGGGGGGGGGGGGGGGGGGGGGGGFGEGGGGGGGGGGGGGGGGGGGGGGGGGGGGDGGGGGGGG=FFGGGGGGGDGGGGGGGFGFFGGGGGGFGG>FFAGGGGGDEFG
@M00200:205:000000000-AKKM3:1:1101:27760:9562 1:N:0:1
ACTGGGCTTAAAGGGTGCGTAGGTGGCATGTTAAGTTTGATGTGAAAGCTCAGGGCTCAACCCTGAAATGGCATTGAATACTAGCGTGCTGGAGGTTTGGAGGGGGGACTGGAATTCTCGGTGTAGCAGTGAAATGCGTAGATATCGAGAGGAACACCAGTGGCGAAGGCGAGTCCCTGGACAACACCTGACACTGAGGCACGAAAGCTAGGGGAGCAAACAGGATTAGAGACCCTAGTA
+
GGGGGFGGGGGGFFEFCFFCFEEFGGGGGFF@EFF<F<FEEFFEEGGCG9FFFGGGGGGFEECFGGGCFG<FEGFFGDGGGCGGGGEEGGFF@FFFFF6?FEGGGGGEGEFGCFCFGFGGGFGGGGFFGGFGGGFFGGGGG>FC@FEGGGGDGDCF:CFGFFGDE>EDGGGGGGGFGGDGF6EEGG>CCGDGGFGGFGF=5>=C5CCCF7<CCE@DD**37CFG07*8@F)7C;C5?F9F
@M00200:205:000000000-AKKM3:1:1101:13755:9589 1:N:0:1
ATTGGGTTTAAAGAGCACGTAGGCGGCTACGTAAGTCGGATGTGAAATCCCGCGGCTCAACCGCGGAATGGCATCCGATACTGCGTGGCTCGAGGTCGGAAGGGGTAAGCGGAACTCCAGGTGGAACGGTGAAATGTGTAGATATCTGGAGGAACACCGGTGGCGAAGGCGGCTTACTGGTCCGAATCTGACGCTGAGGTGCGAAAGCTAGGGGAGCGAACGGGATTAGATACCCGCGTA
+
GGGGGGGGGGGGGGGGGGGGGGGGGGGGGGGGGGGGGGGGGGGGGGGGGGGGGGGGGGGGGGGGGGGGGGGGGGGGGGGGGGGGGGGGGGGGGGGGGGGGGGGGGGGGGGGGGGGGGGGGGGGGGGGGGGGGGGGGGGGGGGGGGGGGGGGGGGGGGGGGGGGGGGGGGGGGGGGGGGGGGGGGGGGGGGGGGGGGGGGGFFCEGGGGGGGGGGFCDGGGGGEGFGG?FF57CEFGFEFG
@M00200:205:000000000-AKKM3:1:1101:19191:9594 1:N:0:1
ATTGGGCATAAAGCGCACGTAGGCGGCTTTGTAAGTAAGAGGTGAAAGCCTGGAGCTCAACTCCAGAACTGCCTTTTAGACTGCATCGCTTGAATCCAGGAGAGGTGAGTGGAATTCCGAGTGTAGAGGTGAAATTCGTAGATATTCGGAAGAACACCAGTGGCGAAGGCGGCTCACTGGACTGGTATTGACGCTGAGGTGCGAAAGCGTGGGGAGCAAACAGGATTAGATACCCCTGTA
+
GGGGGGGGGFGGGGGGGGGGGGGGGGGGGGGGGGGGGGGGGGGGGGGGGGGGGGGGGGGGGGGGGGGGGGGGGGGGGGGGGGGGGGGGGGGGGGGGGGGGGGGGGGGGGGGGGGGGGGGGGFGGGGGGGGGGGGGGGGGGGGGGGGGGGGGGGGGGGGGGGGDGGEGGDGGGGGGGGGGGGFFGGGGGGGGGGGGDEFGFGGGGGGGFGGEGGGF<AGF6<<:FFGG>F44:FGFD>:FC
@M00200:205:000000000-AKKM3:1:1101:15701:9600 1:N:0:1
ATTGGGTTTAAAGGGCGCGTAGGTGGCCTGCTAAGTCGAACGTGAAATCCCCGAGCTCAACTCGGGAACTGCGTCCGATACTGGCAGGCTCGAATCCGGGAGAGGGATGTGGAATTCCAGGTGTAGCGGTGAAATGCGTAGATATCTGGAGGAACACCGGTGGCGAAGGCGACATCCTGGACCGGTATTGACGCTGAGGCGCGAAAGCCAGGGGAGCAAACGGGATTAGATACCCTCGTAAGA
+
GGGGGGGGGGGGGGGGGGGGGGGGGGGGGGGGGGGGGGGGGGGGGGGGGGGGGGGGGGGGGGGGGGGGGGGGGGGGGGGGGGGGGGGGGGGGGGGGGGGG@FFGGGGGGGGGGGGGGGGGGGGGGCDEEGGGDGGGGGGGGGGGGGGGGGGFGGGGGGGGGGGGGGGGGGGGGGGGDFGCGGGGGGD5FGGGGGGD=CGGDGGGGGGGCFGGGGEG>CCGGCEGBCFFF=9>CCG*)7>EG04
@M00200:205:000000000-AKKM3:1:1101:4231:9614 1:N:0:1
ATTGGGTGTAAAGCGTGCGTAGGTGGTTCGTTAAGTCTGATGTGAAAGCCCTGGGCTCAACCTGGGAATGGCATTGGATACTGGCGACCTAGAGTGCGGTAGAGGGGTGTGGAATTCCCGGTGTAGCAGTGAAATGCGTAGATATCGGGAGGAACATCTGTGGCGAAGGCGACACCCTGGACCAGCACTGACACTGAGGCACGAAAGCGTGGGGAGCAAACAGGATTAGCTACCCTTGTA
+
GGGGGGGGGGGEEGGGGEGGDGGGGFGGGGGGGGGGGGGGGGGCFFCFGGGGGGFFGE9FGGGEGGFGEGGGGGGGFGGCGGGGFGGGGEGG,ECFGGG@EGGFGGGCGGEGGGGBEGGGGGGGGGGGGGGEFFGFGGGGE+AAFGG7E:FCEGG8FFFCGGGGEGG@FFE88EGFCCF7CFGDCFCFFCEGGGG?FG=F*>E5C*8C=:EGCGFGDE:6>*;C?CCBF):DFCFFFFF:
@M00200:205:000000000-AKKM3:1:1101:4288:9615 1:N:0:1
ATTGGGTTTAAAGGGCGTGTAGGCGGAGCGGCAAGTCGGTGGTGAAAGCCTGCGGCTCAACCGCAGAAGGGCCTCCGAAACTGCCGGTCTGGAGGGGTGGAGAGGAGACTGGAATTCCCGGTGTAGCGGTGAAATGTGTAGAGATCGGGAGGAACACCGGTGGCGAAGGCGGGTCTCTGGCCACCTCCTGACGCTGAGGCGCGAAAGCGTGGGGAGCAAACGGGATTAGATACCCCAGTA
+
FGGGGGGGGGGGGGGGGGGGGGGGGGGGGGGGGGGGGGGGGGGGGEGGGGGGGGGGGGGGGGGGGGGGGGGGGGGGGGGGGGGGGGGGGGGGGGGGGGGGGGFGGGGGGGGGGGGGGGGGGGGGGDCGGEEGGGGGGGGGGGGGGGGGG@CFGFGGGGGGGDGGGGE7@FGGGGGGGGCCG>CFGFGGFF+<EE<CCGGG=<EC5?CGGGEEGGBG@FF+5CGDBGF?@FADFFGCDEFD
@M00200:205:000000000-AKKM3:1:1101:24020:9619 1:N:0:1
ACTGGGTTTAAAGGGTGCGTAGGAGGGCAGGTAAGTCAGTGGTGAAATCCCCGAGCTTAACTTGGGAACTGCCGTTGATACTATCTGCCTTGAATATTGTGGAGGTGAGCGGAATATGTCATGTAGCGGTGAAATGCTTAGATATGACATAGAACACCAATTGCGAAGGCAGCTCGCTACACATATATTGACTCTGAGGCACGAAAGCGTGGGGATCAAACAGGATTAGCTACCCCCGTA
+
GGGGGGGGDFGGGGGGGGGGGGGGGGGGGGGGGGGGGGGFGGGEGGGGGGGGGGGGGGGGGGGGGGGGGGGGGGGGGGGGGGGGGGGGGGGFFGGGGGFGGEGGGGGFGGGDGEFGGGGGGGFGGEFGDGGGFAFGGGFCFGGGGGFFCFGGGC<DFGGFFGGGGG@=@CFGGGGDGGGGFE?FDGGGF@CFGACFFAEF>FGCEECFEGE*CC)7ACEFFCCDDGF<F4);FG**8)=*
@M00200:205:000000000-AKKM3:1:1101:7897:9629 1:N:0:1
ACTGGGTTTAAAGGGCTCGTAGGCGGTTTGTCGCGTCGGGAGTGAAAACCAGGTGCTTAACACCTGGCTTGCTTCCGATACGGGCAGACTAGAGGTATTCAGGGGAGAACGGAATTCCTGGTGTAGCGGTGAAATGCGCAGATATCAGGAGGAACACCGGTGGCGAAGGCGGTTCTCTGGGAATATCCTGACGCTGAGGAGCGAAAGTGTGGGGAGCGAACAGGATTAGATACCCCCGTA
+
GGGGGGGGGGGGGGGGGGGGGGEGGGGGGGGGGGGGGGGDEGGGGGGFGEFGGGGGGGDGGGGGGGGGGGGGGGGGGGEGGGGGGDGCGGGGGGGGFGGGGEGGGGEEGGDGGGGGGFGGGGGGGGGGGGGG9FGGG:FEGGGGGGGFGGGGEGGCGGG>FCCFGGGGCF<EGGEFGCEGGGFFGCGGGGGGGGGGG5CF=FGG5CGGGGGGGG@3@CE=D587(6C?FFFFGGFF75<E
@M00200:205:000000000-AKKM3:1:1101:16589:9633 1:N:0:1
ATTGGGTATAAAGGGCGCGTAGGCGGTTCCGAACGTGGCGCGTGAAATCCCCCGGCTCAACCGGGGAAGTGCGCGCCAAACGGCGGTTCTCGAGGGCGGTAGGGGGGACTGGAACTCTCGGTGGAGCGGTGAAATGCGTAGATATCGAGAGGAACACCGGTGGCGAAGGCGAGTCCCTGGTCCGCATCTGACGCTGAGGCGCGAAAGCGTGGGTAGCAAACAGGATTAGATACCCCAGTA
+
GGGGGGGGGGGGGGGGGGGGGGGGGGGGGGGGGGGGGGGGGGGGGGGGGGGGGGGGGGGGGGGGGGGGGGGGGGGGGGGGGGGGGGGGGGGGGGGGGGGGGGGGGGGGGGGGGGGGGGGGGGGGGGGGGGGGDGGGGGGGGGGGGGGGGGGGGGGCGGGGGGGGGGGGGFECCEEGDGGGGGGGDGGGGGGGGG:EGGGGGGEGEGGGGGGGGGFGFGGGGGGF2CC<==9GGGC<::?G
@M00200:205:000000000-AKKM3:1:1101:13149:9635 1:N:0:1
ATTGGGTTTAAAGCGTGTGTAGGCGGGCCGTTAAGTGCCTCGTGAAATCCCCCGGCTCAACCGGGGAACCGCGGGGCATACTGGCGGTCTTGAGAGGCCTAGGGGCGAGCGGAACAAGCGGTGGAGCGGTGAAATGCGTAGATATCGCTTGGAACGCCGACGGTGAAAACAGCTCGCTGGGGGCCATCTGACGCTGAGACACGAAAGCCAGGGGAGCGAACGGGATTAGATACCCCTGTA
+
GGGGGGGGGGGGGGGGGGGGGGGGGGGGGGGGGGGGGGGGGGGGGGGGGGGGGGGGGGGGGGGGGGGGGGGGGGGGGGGGGGGGGGGGGGGGGDGGGGGGGGGGGGGGGGGGGGGGGGGGGGGGGGGGGGGGGGGGGGGGGGGGCFCECEGGGGGEGGGGEGGEGGGGGFFDGGGEGGGDEGGGGGGGGGGGGEGGEC7CGGGG>EGGGGGGGG>53/*CGGGC(9<>6*<FGFGG@@:F
@M00200:205:000000000-AKKM3:1:1101:13955:9641 1:N:0:1
ATTGGGTTTAAAGGGTGCGTAGGCGGTCTTTTAAGTCAGTGCTGAAATACTCCAGCTTAACTGGAGGGGTGGCATTGATACTGGAAGACTTGAGTATAGTTGAGGTAGGCGGAATTGACGGTGTAGCGGTGAAATGCTTAGATATCGTCAAGAACACCGATAGTGAAGACAGCTTACTAAACTATAACTGACGCTGAGGCACGAAAGTGTGGGGATCAAACAGGATTAGATACCCCGGTA
+
GGGGGGGGGGGGGGGGGGGGGGGGGGGGGGGGGGGGGGGGGGGGGGGGGGGGGGGGGGGGGGGGGGGGGGGGGGGGGGGGGGGGGGGGGGFGCEFGFFEFFGGGGGFGGGGGGDGGGGGGGGGGGGGGGGGGGGGGGGGGGGGGGGGG8FGGGGGGGGGGGGGGGGGGGGGGCGGGGGGGGGGGGCEGGGGGCGGED>=FGGGGGGGFFFFGGGFD36BCFGFGFGGEFFEFC?FGFFFE
@M00200:205:000000000-AKKM3:1:1101:7016:9642 1:N:0:1
ACTGGGTTTAAAGCGAGCGCAGGTGGTTTAATAAGTCTGATGTAAAAGGCAGTGGCTCAACCATTGTGTGCATTGGAAACTGTTAGACTTGAGTGCAGTAGAGGAGAGTGGAATTCCATGTGTAGCGGTGAAATGCGTAGATATATGGAGGAACACCGGTGGCGAAAGCGGCTCTCTGGACTGTCACTGACACTGAGGCTCGAAAGCGTGGGTAGCAAACAGGATTAGATACCCCGGTA
+
GGGGGGGGGGGGGGGGGGGGGGGGGGGGGGGGGGGGGGGGGGGGGGGGGGGGGGGGGGGGGGGGGGGGGGGGGGGGGGGGGGGGGGGGGGGGGGGGGGGGGGGGGDGGGGFFGGGGGGGGGGGGGGGDGGGGGGGGGGGGGGGCGFGFGCEGGG@FGGGGDGFGGGGGGGGG6BFGGG7DFGGGGFGGFGGGCFCGGFFC6;CE*@FGEEGGGG>FC@CCFC55=:FFF66FGGGDEFF
@M00200:205:000000000-AKKM3:1:1101:19751:9650 1:N:0:1
ATTGGGTTTAAAGCGTGCGCAGGCGGTTTTGTAAGACAGATGTGAAATCCCCGGGCTTAACCTGGGAACTGCATTTGTGACTGCAAGACTAGAGTGTGTCAGAGGGAGGTGGAATTCCGCGTGTAGCAGTGAAATGCGTAGAGATGCGGAAGAACACCGATGGCGAAGGCAGCCTCCTGGGATAACACTGACGCTCAGGCACGAAAGCGTGGGGAGCAAACAGGATTAGATACCCCTGTAAGA
+
GGGGGGGGGGGGGGGGGGGGGGGGGGGGGGGGGGGGGGGGGGGGGGGGGGGGGGGGGGGGGGGGGGGGGGGGGGGGGGGGGGGGGGGGGGGGGGGGGGGGGGGGGGGGGGGGGGGGGGGGGGGGGGGGGGGGFGGGGGGGGGGGGGGGGGGGGGGGGGGGGGGFGGGGGGGGGDGGGGGCGGGGGGGFFGGGGGDGEFFGGCGGGDGGGGGG>EECEGF85CFFFGG?FFA*+3ADFFFGG>A
@M00200:205:000000000-AKKM3:1:1101:6079:9674 1:N:0:1
ATTGGGTATAAAGGGCTCGTAGGCGGCCAACTAAGTCGGATGTGAAATCCCCAGGCTCAACCTGGGAACTGCATCCGATACTGGATGGCTTGAATTTGGGAGAGGGATGCAGAATTCCAGGTGTAGCGGTGAAATGCGTAGATATCTGGAGGAATACCGGTGGCGAAGGCGGCATCCTGGACCAACATTGACGCTGAGGAGCGAAAGCTAGGGGAGAAAACGGGATTAGATACCCTGGTA
+
GGGGGGGGGGGGGGGGGGGGGGGGGGGGGGGGGGGGGGGGGGGGGGGGGGGGGGGGGGGGGGGGGGGGGGGGGFGGGGGGGGGGGGGGGGGGGGGGGGGGFGGGGGGGGGGGGGGGGGGGGGGGGGGGGGGGGGGGGGGGGGGGGGGGGGGGFGCFGGCEGGGGGGGGGGGGGGGGGGGGGGEFGCCGCFGFGCDGGFGGGGGGEGGGGGGGGGFD.CFFFD=36<>?FFFGG8:CFFFG
@M00200:205:000000000-AKKM3:1:1101:20565:9694 1:N:0:1
ACTGGGCATAAAGGGAGCGTAGGCGGATAGTTTAGTCAGAGGTGAAAGCCCAGGGCTCAACCTTGGAATTGCCTTTGATACTGGCTATCTTGAGTATGGAAGAGGTATGTGGAACTCCGAGTGTAGAGGTGAAATTCGTAGATATTCGGAAGAACACCAGTGGCGAAGGCGACATACTGGTCCATTACTGACGCTGAGGCTCGAAAGCGTGGGGAGCAAACAGGATTAGATACCCGTGTA
+
GGGGGGGGGGGGGGGGGGGGGGGGGGGGGGGGGGGGGGGGGGGGGGGGGGGGGGGGGGGGGGGGGGGGGGGGGGGGGGGGGGGGGGGGGGGGGGGGGGGGGGGGGGGGGGGGGGGGGGGGGGGGGGGGGGGGGGGGGGGGGEFGGGGGGGGGGGGFGGGGGGGGGGGGEGGGGGGGGGGFFGGGGGGGGGGGGGGGG>FGGGGGGEGGGEGGGG>CBGGFGGGG7CGF=AEGFGGG;BF=
@M00200:205:000000000-AKKM3:1:1101:17133:9697 1:N:0:1
ATTGGGTATAAAGAGCGTGTAGGCGGCCCGACAGGTCCGTTGTGAAAACTCGAGGCTCAACCTCGAGACGTCGATGGAAACCGTCGGGCTAGAGTCCGGAAGAGGAGAGTGGAATTCCTGGTGTAGCGGTGAAATGCGCAGATATCAGGAGGAACACCCGTGGCGAAAGCGGCTCTCTGGGACGGTACTGACGCTGAGACGCGAAAGCGTGGGGAGCGAACAGGATTAGATACCCTGGTA
+
GGGGGGGGGGGGGGGGGGGGGGGGGGGGGGGGGGGGGGGGGGGGGGGGGGGGGGGGGGGGGGGGGGGGGGGGGGDGGGGGGGGGGGGGGGGGGGGGGGGGGGGGGGGGGGGGGGGGGGGGGGGGGGGGGGGGGGGGGGGGGGGGGGFGGGGDGGGGGGGGGGGGGGGGGFGGGGGGGGG7<CFGGG5EGFGGGGGGGGGGGGDGEE<<ECGGGGFGFE*8CDGF:GG<?F27:@CGFFFC
@M00200:205:000000000-AKKM3:1:1101:27723:9721 1:N:0:1
ATTGGGTTTAAAGTGTGCGCAGGTGGCCGCGCAAGTCGAGTGTGAAATCCCCGGGCTTAACTTGGGAATTGCGCTCGAAACTACGTGGCTGGAGTGTGGCAGAGGGAGGTGGAATTCCACGTGTAGCGGTGAAATGCGTAGAGATGTGGAGGAACACCAATGGCGAAGGCAGCCTCCTGGGCCAACACTGACACTCATGCACGAAAGCGTGGGGAGCAAACAGGATTAGATACCCTCGTAAGA
+
GGGGGGGGGGGGGGGGGGGGGGGGGGGGGGGGGGEFGGGGGGGGGGGGDGGFGGGGGGGGGGGGGGGGGGGGGGGGGGGGFGGFGGGCEFGGGGGGGGGGGGGGGGGGDEGGGGGGGGGGDF=DFGGGGGGGGGGFGGGGGCFCFFGFGGDGGGDGGEFDFGGGGGCGGGGGGFGGGGGFFGGGGGFGGGGGGC7:CCGGGG=BC875EEC:FGFGDGGGGFC<:CF2F=<GGDF*<BFGC:A
@M00200:205:000000000-AKKM3:1:1101:28866:9724 1:N:0:1
ATTGGGTTTAAAGGGCGCGTAGGCGGGGAGGTAAGTCGGGTGTGAAATCCCTCGGCTCAACCGAGGAACGGCGCCCGAAACTGTCTCTCTTGAGTCCCGGAGAGGAAGGTGGAATTCCCGGTGTAGCGGTGAAATGTGTAGAGATCGGGAGGAACACCGGTGGCGAAGGCGGCCTTCTGGACGGTGACTGACGCTGAGGCGCGAAAGCGTGGGGAGCAAACGGGATTAGATACCCCAGTA
+
GGGGGGGGGGGGGGGGGGGGGGGGGGGGGGGGGGGGGGGGGGGGGGGGGGGGGGDGGGGGGGGGGGEGGGGGGGGGGDGGEGGGGGCFFCFFGGGG<DFGEGGGDGFGGFGFGGGGGGGGGGGECG9*>FGFGCGGGCFGG9;;<FGGGGGGGGGGGGGCF7CCEGGGGGDEGGGF?FFGCGEDGGGCFFCFE=DG=*@7=<E*:*<CGA*:CE@DEGG8DDCD?CF2??<7<@@C55:C
@M00200:205:000000000-AKKM3:1:1101:21535:9736 1:N:0:1
ACTGGGTTTAAAGAGCTCGTAGGCGGTTCGGTAAGTCGGGTGTGAAAACTCTGGGCTCAACCCAGAGATGCCACTCGATACTGCCGTGACTCGAGTGCGGTAGGGGAGCGGGGAATTCCTGGTGTAGCGGTGAAATGCGCAGATATCAGGAGGAACACCAGTGGCGAAGGCGCCGCTCTGGGCCGTAACTGACGCTGAGGAGCGAAAGCGTGGGTAGCAAACAGGATTAGATACCCGCGTA
+
GFGFGGGGGGGGGGGGGGGGGGGGGGGGGGGGGGGGGGGGGGGGGGGGFGFGGGGGGGGGGGGGGGGGGGGGGGFGGDGGGGGGGEGG@FFGGGGGFFGEGGGGGGGGGGGG>FGGGGGGGGFGGGGFGGGGGGGGGGDEEGGGGGGG9FFGGGGGGGGGGGGGGGGGGGGGGGGGGGGGGCCBCBEGGFFGGC<:EGFFGGFGGCGGGGGGGGFGE6CFFGCGBFC<=FACGEFG3)<E7
@M00200:205:000000000-AKKM3:1:1101:14612:9749 1:N:0:1
ACTGGGTATAAAGCGTGCGCAGGCGGTTTTGTAAGTCTGTCGTGAAAGCCCCGGGCTCAACCTGGGAATTGCGATGGAGACTGCAAGGCTTGAATCTGGCAGAGGGGGGTAGAATTCCACGTGTAGCAGTGAAATGCGTAGAGATGTGGAGGAACACCAGTGGCGAAGGCGGCTCTCTGGACTGTAACTGACGCTGAGGCGCGAAAGCGTGGGGAGCAAACAGGATTAGATACCCCAGTAAGA
+
GGGGGGGGGGGGGGGGGGGGGGGGGGGGGGGGGGGGGGGGGGGGGGGGGGGGGGGGGGGGGGGGGGGGGGGGGGGGGGGGFGGGGGGGGGGGGGGGGGGGGGGGGGGGGGGGGGGGGGGGGGGGGGGGGGGGGGGGGGGGGGGGGGFFGGGGGGGGGGGGGGGGGGGGGGGGG5EGGGGGGGGFFGGGGGGGGDGGGFCGGGGGEGDGGGGGGGFG>5FGGGGG?<F?FFFGGGCF376CFBB
@M00200:205:000000000-AKKM3:1:1101:13046:9759 1:N:0:1
ATTGGGTTTAAAGCGAGCGCAGGTGGTTTATTAAGTCTGGTGTAAAAGGCAGTGGCTCAACCATTGTATGCATTGGAAACTGGTAGACTTGAGTGCAGGAGAGGAGAGTGGAATTCCATGTGTAGCGGTGAAATGCGTAGATATATGGAGGAACACCGGTGGCGAAAGCGGCTCTCTGGCCTGTAACTGACACTGAGGCTCGAAAGCGTGGGGAGCAAACAGGATTAGATACCCCGGTA
+
GGGGGGGGGGGGGGGGGGGGGGGGGGGGGGGGGGGGGGGGFGG@CCEGCGGGGGGGGGGGGGGGGGGGGGG,EFGGGGGGGGGFGGGGGGGGGGGGGGGGFGGCGGGGGGGFGCFAFFFGGGGGGGDGGGGGGGGGGGGGGGGFGGGGF8?FGGCDGGGGGGGGEGGGGGGGGGGGFCGGGGGGGFGGCFGGGGGGGGGDGGGC8EGGG5EC>>8<50<EGGCC3DGE7=CG+?FDEFB
@M00200:205:000000000-AKKM3:1:1101:8170:9782 1:N:0:1
ACTGGGTTTAAAGTGGGTGTAGGCGGTTCCTTAAGTCAGATGTGAAATCCAGCGGCCTAACCGCTGAATTGCATCTGATACTGGGGAACTTGAGGACGGTAGAGGTCGGTGGAATACCCTGTGTACCGGTGAAATGGGCAGATATAGGGTGGAACACCAGTGGCGAAGGCGGCCGACTGGGCCGATCCTGACGCTGAGACCCGAAAGCCAGGGTAGCGAACCGGATTAGATACCCCCGTA
+
GFGGGGGGGGGGGGGGGGGGGGGGGGGGGGGGGGGGGGGGGGGGGGGGGGGGDGGGGGGGGGGGGGGGGGGGGGGGGGGGGGGGGGGGGGFGGF?FGGGGGGGGGFGGGGGGGFGGGGGGGGGGGGGGGGGGGGG9CFFGGGGCFFCDGGGGGG,DDGGGGGGGG:EG7FGGDEEGGGGGCGGGGEEDFGGGEE35EED97CGGGG3C=FFGEEFGFGGDGGGGFGGF?F<FGCCCBDFG
@M00200:205:000000000-AKKM3:1:1101:15227:9786 1:N:0:1
ATTGGGTTTAAAGAGCTCGTAGGCGGTTCGGTAAGTCGGGTGTGAAAACTCTGGGCTCAACCCAGAGACGCCACCCGATACTGCTGTGACTTGAGTCCGGTAGGGGAGCATGGAATTCCTGGTGTAGCGGTGAAATGCGCAGATATCAGGAGGAACACCAGCGGCGAAGGCGATGCTCTGGGCCGGTACTGACGCTGAGGAGCGAAAGCGTGGGGAGCAAACGGGATTAGATACCCCAGTA
+
GGGGGGGGGGGGGGGGGGGGGGGGGGGGGGGGGGGGGGGGGGGGGGGGGGGGGGGGGGGGGGGGGGGGGGGGGGGGGGDGGGGGGGGGGGGGGGGGGGGGGGGGGGGGGGGGGGGGGGGGGGGGGGGGGGGGGGGGGGGGGGGGGGGGGGGGGGGGGGGGGGGGGGGGGGGGGGGGGGFGGGGGGGGEGGGGGGG=EDFGGGGGGGGDGGGEEG>C:=CFFGD7(/)4=FFGGGGGFFFFG
@M00200:205:000000000-AKKM3:1:1101:15845:9802 1:N:0:1
ACTGGGTTTAAAGCGAGCGCAGGTGGTTTATTAAGTCTGGTGTAAAAGGCAGTGGCTCAACCATTGTATGCATTGGAAACTGGTAGACTTGAGTGCAGGAGAGGAGAGTGGAATTCCATGTGTAGCGGTGAAATGCGTAGATATATGGAGGAACACCGGTGGCGAAAGCGGCTCTCTGGCCTGTAACTGACACTGAGGCTCGAAAGCGTGGGGAGCAAACAGGATTAGATACCCCTGTA
+
GGGGGGGGGGGGGGGGGGGGGGGGGGGGGGGGGGGGGGGGGGGFGGGGGGGGGGGGGGGGGGGGGGGGGGGGGGGGGGGGGGGGGGGGGGGGGGGGGGGGGGGGGGGGGGGGGGGGGGGGGGGGGGGCFEGGGGGGGGGGGGGFGGGGGGGGCGGGGEFGGGGGGGGGCEGGDEGFEFGGGGGGGFFGGGGGGGGGGGGGGGGFGGGGGGGGGEDDFFGGGGCF@FGEFFFGBFFCFFF
@M00200:205:000000000-AKKM3:1:1101:14716:9872 1:N:0:1
ACTGGGTGTAAAGGGCGTGTAGGCGGTTTGTTAAGTCATGTGTGAAATCCCCCGGCTCAACCGGGGAAGTGCGCATGAAACTGGCAAGCTAGAGTACCGAAGAGGGGGGTGGAATTCCCGGTGTAGCGGTGAAATGCGTAGATATCGGGAGGAACACCTGCGGCGAAGGCGGCCCCCTGGTCGGATACTGACGCTGAGACGCGAAAGCGTGGGGAGCAAACAGGATTAGATACCCGCGTA
+
GGGGGGGGGGGGGGGGGGGGGGGGGGGGGGGGGGGGGGGGGGGGGGGGGGGGGGGGGGGGGGGGGGEGGGGGGGGGGGGGGGGGGGGGGGGGGGGGGGGGGGGGGGGGGGGGGGGGGGGGGGGGGGGGGGGGGGGGGGGGGGGGGGGGDGGGGGGGGGGGGGGGGGGGGGGGGGGGGGGGGGGGGGGGGGDGEEGGGGFCGGGGGDGGGGGGGGFGFFGGF48FFGC7=BAGGGGGDDF5
@M00200:205:000000000-AKKM3:1:1101:19107:9886 1:N:0:1
ATTGGGTTTAAAGCGCGCGCAGGCGGTTTGGAAAGTCTGTGGTGAAATCTCTCGGCTCAACCGAGAGGGGTCTGCAGATACTCCCAGACTTGAGTGCCGTAGACGAAGATGGAATTCCGGGTGTAGTGGTGAAATGCGTAGATATCCGGAGGAACACCAGTGGCGAAGGCGGTCTTCGAGGCGGTAACTGACGCTGAGGCGCGAAAGCGTGGGGAGCGAACCGGATTAGATACCCTGGTA
+
GGGGGGGGGFGGGGGGGGGGGGGGGGFGCBEGGGGGGGGGAFFFGGGGGAGFEGGGGGGFFECCGEBFGDGGGGGGGGGGGGEGGFFGFGFGGGGGGGGGGGGGGGEEGGGGGAEFFGGC78@CD=D<EFGAFFGFGGGGEC<<AFEEGGDGGFGGGGGGFGCEGFCFDFEG>EGGGFC+*BEGGECFGFCGEE*:EGFG=CCCEDG:E**?CC:5@ECEDDGG0CD26@9*<C@D))90
@M00200:205:000000000-AKKM3:1:1101:18287:9890 1:N:0:1
ACTGGGTATAAAGCGTGTGTAGGCGGACCCCTAAGCGCCATTGTGAAATCCCGCCGCTCAACGGCGGAACCGCGTGGCGGACTGGGGGTCTTGAGGGACCCAGGGGCGAGCGGAACAGGCGGTGGGGCGGTGAAATGCGTAGATATCGCCTGGAACGCCGACGGTGAAAACAGCTCGCTGGGGGTCATCTGACGCTGAGACACGAAAGCCAGGGGAGCGAACGGGATTAGATACCCCGGTA
+
GGGGGGGGGGGGGGGGGGGGGGGGGGGGGGGGGGGGGGGGGGGGGGGGGGGGGGGGGGGGGGGGGGGGGGGGGGGGGGGGGGGGGGGGGGGGGGGGGGGGGGGGGGGGGGGGGGGGGGGGGGGGGGGGGGGGGGGGGGGGGGGGGGGGGGGGGGGGGDGGGGGGGGGGFGGGGGGGGGGGGEGGGGGGGGFGGGDGGGGGGGGGGGGGGGFGGGFGFGG=DCGGFGGFF=:FF7F4<>DGD
@M00200:205:000000000-AKKM3:1:1101:24269:9908 1:N:0:1
ATTGGGTTTAAAGGGTGCGTAGGCGGCCACGTAAGTGAGGTGTGAAATCCCTCGGCTTAACCGAGGAACTGCGCTTCATACTGCGTGGCTTGAGGGAGACAGGGGTAAGCGGAACTGATGGTGGAGCGGTGAAATGCGTTGATATCATCAGGAACACCGGTGGCGAAAGCGGCTTACTGGGTCTCTTCTGACGCTGAGGTACGAAAGCTAGGGTAGCGAACGGGATTAGATACCCCAGTA
+
GGGGGGGGGGGGGGGGGGGGGGGGGGGGGGGGGGGGGGGGGGGGGGGGGGGGGGGGGGGGGGGGGGGGGGGGGGGGGGGGGGGGGGGGGGGGGGGGGGGGGGGGGGGGGGGGGGGGGGGGGGGGGGGGGGGGGGGGGGGGGGGGGGGGGGGGGGGGGGGGGGGGGGGGGGGGGGGGGGGGGGGFGGGGGGGGGGGGGGGGGGGGGGGGGGGGGGFGFGGGGGGGFGF7?FFGGCCFFE?F
@M00200:205:000000000-AKKM3:1:1101:21077:9909 1:N:0:1
ATTGGGTATAAAGGGTGCGTAGGAGGGCAGGTAAGTCAGTGGTGAAATCTCCGAGCTTAACTTGGAAACTGCCGTTGATACTATCTGTCTTGAATATTGTGGAGGTGAGCGGAATATGTCATGTAGCGGTGAAATGCTTAGATATGACATAGAACACCAATTGCGAAGGCAGCTCGCTACACATATATTGACTCTGAGGCACGAAAGCGTGGGGATCAAACAGGATTAGATACCCCAGTA
+
FGGGGGGGGGGGGFGGGGGEGGGFGGGDGGGGGGGGGGFGFGGGGGGGGFGGGGGGGGFAFGGGGGGGGGGGGGEEGGGGGGGGGGGGGGFFGGGGGGGGGGGGGGGGGGDCGGGGGGGGEFGGGGGGGGGGDCFFGGGGGA9FGG<ECFAFGGG8FEGGGFFCEGG7=EFGGDGCBECDFF93DGGCFGGG7EDC,5@CEGGDGGCCCGGGGC>C?CGGGGFFB<7=FFEGF@GC).AC
@M00200:205:000000000-AKKM3:1:1101:4916:9921 1:N:0:1
ATTGGGTTTAAAGCGAGCGCAGGTGGTTTAATAAGTCTGATGTAAAAGGCAGTGGCTCAACCATTGTGTGCATTGGAAACTGTTAGACTTGAGTGCAGTAGAGGAGAGTGGAATTCCATGTGTAGCGGTGAAATGCGTAGATATATGGAGGAACATCGGTGGCGAAAGCGGCTCTCTGGACTGTAACTGAAACTGAGGCTCGAAAGCGTGGGTAGCAAACAGGATTAGATACCCGTGTAAGATT
+
GGGGG@FGGFFGAFDGGGGGGFGGGGGGGGGGGGGGGGGDFGGFFGGC@GDCFGECDGGGG<:EFFFFFGGGFFFFEGGEGFEDGFGF<F9EEFFFGGFGDCGGCFFGGGGGFFCFG?FFGCF<FGEDCF@@FEBFGG?>C,<@FE<<CG>@FGF,8C@:FDCEEF7FGGGCC8C>3ECFFG8FGC;,@:,DAFGGC8:1;97?:CD4CE77*2:*=<:@*0,;5@=@6A<+5242)))173?)
@M00200:205:000000000-AKKM3:1:1101:26035:9961 1:N:0:1
ATTGGGCATAAAGGGCGTGTAGGCGGTCAGGTAGGTGGGATGTGAAATGCCCCGGCTCACCCGGGGACCGGCATCTCAAACCGCTTGGCTTGAGTACGGGAGAGGATGAGGGAATTCCTGGTGTAGCGGTGAAATGCGTAGATATCAGGAGGAACACCGGTGGCGAAGGCGCTCATCTGGCCCGATACTGACGCTGAGGCGCGACAGCTAGGGGAGCAAACGGGATTAGATACCCCGGTAAG
+
GGGGGEGGGGGGGGGGGGGGGGGGGGEGGGGFGGGGFGGGGGGGGGGGGGGGGGGGGGGGGGGGGGGG7FEEGGGGGFFGGGGGGGGGGGFGGGFGGGD@FGGGGGGGGGGGGGGGGGFDGGGGFGGGGGEEFFGGGCFEGGGGFGGG7FGGGGGGGGGGGG7<8FBFE7FGGCCFCFF@EBCC8E>E:FF?GE3CE5CGECEE5ED:@FGEDEB)0:28<*;<6<*7??AGFC+95>75<?
@M00200:205:000000000-AKKM3:1:1101:3551:9980 1:N:0:1
ATTGGGTTTAAAGCGTGTGTAGGCGGAGGCGTAAGTGTCTTGTGAAATCCCACGGCTCAACCGTGGAACTGCTGGGCATACTGCGTCTCTTGAGCCGGCCAGGGGTCACCGGAACAAGCGGTGGAGCGGTGAAATGCGTAGATATCGAGAGGAACACCTGCGGCGAAGGCGGGTTGCTGGGCTGACACTGACGCTGAGGCGCGAAAGCTAGGGGAGCGAACGGGATTAGATACCCCGGTA
+
GEGGGGGGGGGGGGG6C6FEFEFGGGGGGGGGGGDFFFGGFGGGGGGFF,9@CFGGGGGGGGG@EDEGFFGGGGGGGGGGGGGGGEGGGGGGFGG@FGGEGGFEGG@FGFGDG7C3:BBFDGGGFGGGGGEFGGGGGGE@F<=CFGECCC@EG:FGGGGGGG7EEFEBFC@EGE>EGGGGCCEGGFFCFGFGD=<CC8@1>DGGGECC+<CF>CBGEGGEDDGDFDGFFFFFG8<<BB@D
@M00200:205:000000000-AKKM3:1:1101:5015:9985 1:N:0:1
ACTGGGTTTAAAGGGTGCGTAGGCGGCCTGTTAAGTCAGAGGTGAAAACTTGCAGCTCAACTGTAAGCTTGCCTTTGATACTGATGGGCTTGAATAAACTAGAGGTAGGCGGAATGTGACAAGTAGCGGTGAAATGCATAGATATGTCACAGAACACCAATTGCGAAGGCAGCTTACTATGGTTTAATTGACGCTGAGGCACGAAAGCGTGGGGATCAACCAGAATTAGATACCCCCTTA
+
GGGGGGGGGGGGGGGGGGG;FEGGGGGGGGG<FGGFFFGFGGGGGGGGGG<F<AFGGGFFGGFGGFDCEFDGGFFGGFACFFFGGGGGCEF@86??6CCCEF9FEG<F@EEGG>FGGGGGEF@FFEFGGGDFG?E99<EFA?ABCG<,5D?EFADF<FFFGF9;7FEGE8:8EGDAD9A;E6@,@6DFGCFECCGG*8=ECFEGEDDFE5CCGGDC?:C*>CE*/;C<67);CFF38.;6
@M00200:205:000000000-AKKM3:1:1101:3291:9988 1:N:0:1
ATTGGGTATAAAGAGCTCGTAGGTGGTTTGTCGCGTTGTTCGTGAAAACTCACAGCTTAACTGTGGGCGTGCGGGCGATACGGGCAGACTGGAGTACTGCAGGGGAGACTGGAATTCCTGGTGTAGCGGTGGAATGCGCAGATATCAGGAGGAACACCGGTGGCGAAGGCGGGTCTCTGGGCAGTAACTGACGCTGAGGAGCGAAAGCGTGGGGAGCGAACAGGAGTAGAAACCCGCGTAAGA
+
GGGGGGGGGGGGGGGGGGGFEFGGGGGGGGGGGGGGGGGGGGEEFFFGEGGGGGGGGGGGFGFGGGGGGEGGGGGGGGGGGGGGGGGGG8FGGGFGGGGGGGFEGGEGGGGFFGFFAE<FFDFEGFFGF=BFGGDFFGGEGGFCCCCCFFECEFFGGGCG@FGGECEEGFGGGEG@FGGGC8CCFGGG?CCEE=*5?CFEGFGC>8DFECEGDG@D@GG*CGGF:*9:9*)0*,/C3))/93)
@M00200:205:000000000-AKKM3:1:1101:8738:9988 1:N:0:1
ATTGGGTATAAAGGGAGCGTAGGCGGACATTTAAGTCAGGGGTGAAATCCCGGGGCTCAACCTCGGAATTGCCTTTGATACTGGGTGTCTTGAGTATGAGAGAGGTGTGTGGAACTCCGAGTGTAGAGGTGAAATTCGTAGATATTCGGAAGAACACCAGTGGCGAAGGCGACACACTGGCTCATTACTGACGCTGAGGCTCGAAAGCGTGGGGAGCAAACAGGCTTAGATACCCGAGTA
+
GGGGGGGGGGGGGGGGDGGGGGGGGGGGGFFGGGGGGGGGGGGGGGGGGGGGGGGGGGGGGGGGGGGGGGGGGGGGGGGFGFFFGGGGGGGGGGGFFGGGGFGGGGGGGGGGGGFGGGGCFFGGGFGGGGGGGGGGCFGGGDGF;FDC@FGGDFGGGEGGEFGGGGGGDFEDE5EGGGG7DDF9CFGGFF78ED4EEGGDG4=BGGG<E*8:CCAC:F?FGGFC(228F4<FGGFGFFFF
@M00200:205:000000000-AKKM3:1:1101:24686:9992 1:N:0:1
ATTGGGTTTAAAGGGCGCGTAGGCGGCCTGCTAAGTCGAACGTGAAATCCCCGGGCTCAACCCGGGAACTGCGTTCGAGACTGGCGGGCTTGAATTCGGGAGAGGGATGCGGAATTCCAGGTGTAGCGGTGAAATGCGTAGATATCTGGAGGAACACCGGTGGCGAAGGCGGCATCCTGGACCGACATTGACGCTGAGGCGCGAAAGCCAGGGGAGCAAACGGGATTAGCGACCCCGGTAAGA
+
GGGGGGGGGGGGGGGGGGGGGGGGGGGGGGGGGGGGGGGGGGFGGGGGGGGGGGGGGGGGGGGGGGGGGFGGGGGGGGGGGGGGGGGGGGGGFGGGGGGGEGGGCFGGGFGFCGGGGGGGFGGGGGGGGCCDFGGFG:1;FFGEGFFGGGFCFCGEFGD>:FGGD7BCGGGGD?5CEGGGFCFEEEDEGGGGEC3C=GGGGCCEEGGGGCFGGD;377@CFG5DB35.9)(1*::<5>)/145
@M00200:205:000000000-AKKM3:1:1101:23126:9997 1:N:0:1
ATTGGGTATAAAGCGCACGTAGGCGGCTTTGTAAGTTAGAGGTGAAAGCCCGGGGCTCAACTCCGGAACTGCCTTTAAGACTGCATCGCTTGAATCCAGGAGAGGTGAGTGGAATTCCGAGTGTAGAGGTGAAATTCGTAGATATTCGGAAGAACACCAGTGGCGAAGGCGGCTCACTGGACTGGTATTGACGCTGAGGTGCGAAAGCGTGGGGAGCAAACAGGATTAGATACCCCAGTA
+
FGGGGGGGGGGGGGGGGGGGGGGGGGGGGGGGGGGGGGGGGGGGGGGGGGGGGGGGGGGGGGGGGGGGGGGGGGGGGGGGGGGGGGCFGGGGGGGGGGGGGGGGGGGGGGGGGFGGGGFG:FGGGGGGGGGGGGGGGGGGGGGGGGGGGGFGGGGGFGGGGGCEDEGGDGGDGGGGGGGGGFGGGGCGGFGGDGDGD5FG5FEEEGDGGGGGGG>DFGGDFGGGFGGFFFDGGGGDBBFG
@M00200:205:000000000-AKKM3:1:1101:28974:10004 1:N:0:1
ATTGGGCGTAAAGCGGGTGTAGGCGGTCCTTTAAGTCGGTTGTGAAATCCCACGGCTCAACCGTGGAATTGCGTCCGATACTGGAGGACTTGAGGACGGTAGAGGTCGGTGGAATTCCCGGTGTACCGGTGAAATGGGCAGATATCGGGAGGAACACCAGTGGCGAAGGCGGCCGACTGGGCCGATCCTGACGCTGAGACCCGAAAGCTCGGGTAGCGAACCGGATTAGATACCCTTGTA
+
GGGGGGGGGGGGGGGGGGGGGGGGGGGGGGGGGFGGGGGGGGGGGGGGGGGGGGGGGGGGGGGGGGGGGGGGGGGGGGGFGGGGGGGGGGGGGGDDGGGGGGGGGGGEGGGGFFGGFFFDECCFGGGGGGCFGGGGFFGC@FF=FGGGG>FEEFGFGGD7FEGGEGGGDFGGGGGGGGGGDDFEEEGD?FFF5=778:FFGGEGGDGGG+2:CG5/)>5:)>E3(<C?F*)*+2A*.7@C
@M00200:205:000000000-AKKM3:1:1101:18444:10014 1:N:0:1
ATTGGGTTTAAAGGGTGCGTAGGCGGCCCGTTAAGTCAGCGGTGAAATCCCAGGGCTCAACCCTGGAACTGCCGTTGATACTGGCGGGCTTGAGTTCGGTTAAGGCGGGCGGAACTGGTGGTGTAGCGGTGAAATGCATAGATACCACCAAGAACCCCGATTGCGTAGGCAGCTCGCTGAGCCGAAACTGACGCTGAGGCACGAAAGCGTGGGGAGCGAACAGGATTAGATACCCGAGTAAGA
+
GGGGGGGGGGGGGGGGGGGGGGGGGGGGGGGGGGGGGGGGGGGGGGGGGGGGGGGGGGGGGGGGGGGGGGGGGGGGGGGGGGGGGGGGGGGGGGGGGGGGGGGGFGGGGGGGGGGGGGGGGGGGGGGGGGCFGFGGGGGFCFGGGGGGGGGGGGGGGGDEGGFFEGGGEFGGGGGGGDEEGGGGGEEEFCFGGGGGGGGGGGGGGGGGG=CEGGDGEDEEGGG:(6C2?F9CC6CDD:>6FBF
@M00200:205:000000000-AKKM3:1:1101:8303:10015 1:N:0:1
ACTGGGTTTAAAGAGCGCGCAGGCGGTCGTTCAAGTCGCGTGTGAAAGCCCCCGGCTCAACTGGGGAGGGTCACGCGATACTGATCGACTCGAAGGCAGGAGAGGGTAGTGGAATTCCCGGTGTAGTGGTGAAATGCGTAGATATCGGGAGGAACACCAGTGGCGAAGGCGACTACCTGGCCTGTTCTTGACGCTGAGGCGCGAAAGCTAGGGGAGCAAACGGGATTAGATACCCGCGTAAGA
+
GGGFGGGGGGGGFGGGGGGGGGGGGGGGFGGGGGGGGGGGGGGGGGGGGCGGGGDGGGGGGGGGGGGGGGGGGGGGGGGGGGGGGGGGGGGGGGGGGGGGGGGGGGGGGGGFGGGGGGGGDFGCFGGGGGGGGGGGGGEEGGGGGGGGGGGGGGGGGGGGGGGGCFEGDGGGGGGGGGGGGEGGGGGGGGC8EECGCFFFGGGGGGGGFGGFFE<DECEGFGEGFGF>?=4CEF+9@3):C6>
@M00200:205:000000000-AKKM3:1:1101:7741:10017 1:N:0:1
ACTGGGCATAAAGCGTGCGTAGGCGGCCTGGTTAGTCGGAGGTGAAATCCCGGGGCTCAACTCCGGAACTGCCTCCGAGACGGCTGGGCTTGAGCGAAGGAGAGGAGAGCGGAATTCCCAGTGTAGAGGTGAAATTCGTAGATATTGGGCAGAACACCGGTGGCGAAGGCGGCTCTCTGGCCTTTTGCTGACGCTCAGGCACGAAAGCGTGGGGAGCAAACAGGCTTATATACCCTAGTAAGAC
+
EGGFGGG9FEFG,CFCEC:FFECF7BC:F<@CFGGGGG::FGBFG,,9F<EB+F7FEG9=FGFFC:CEEGG?FFEEC4:=FGGDE::7EEFGE,FC=:FC88FF+3+BBD+33@FDD<FFF<<8@3D,@>DFF,,3@D:,3>3,7@FF7,3*>,3,DFG@<7<:E:E*<C@EE5CC9F,?8CFGC<9C?:28CGGEG6:::5***2951:*:>:5<<C8CF**92974**6C0<<05)1+*)6)
@M00200:205:000000000-AKKM3:1:1101:13760:10024 1:N:0:1
ATTGGGCATAAAGGGTGCGTAGGCGGCCATGTAAGTGAGGTGTGAAATCCCTCGGCTCAACCGAGGAACTGCGCTTCATACTGCATGGCTTGAGGGAGACAGGGGTAAGCGGAACTGATGGTGGAGCGGTGAAATGCGTTGATATCATCAGGAACACCGGTGGCGAAAGCGGCTTACTGGGTCTCTTCTGACGCTGAGGTACGAAAGCTAGGGTAGCGAACGGGATTAGATACCCTAGTA
+
GGGGGGGGFGDFFFGDFFCFGDD,FGFG@EFFFFGGEFGDFEF@FGGGFGGFFGGE,FGGGGG@GGEGGFEFEGD@FDFGGGGGGGGGCCFGGDFGGGFGGGGGGFGFGGGGGF@FGGGCFGGGGGGGGGGGGGGGGGEGGGGGGGGFGFBFFGDGGG:FGDGGGGG:FGEGDE7:CFFFGFGC?9CFFFGGGEDGGGGFGFGG5EDFF?FC>F@GF*?8<9ED(CF>77<FDCGFFFFG
@M00200:205:000000000-AKKM3:1:1101:18260:10031 1:N:0:1
ATTGGGCATAAAGGGTTCGTAGGTGGCCAACTTAGTCAGACGTGAAATCCCTCAGCTCAACTGGGGAACTGCGTCTGATACTGGTTGGCTCGAGTGCAGGAGAGGAACGCGGAATTCCAGGTGTAGCGGTGAAATGCGTAGATATCTGGAGGAACACCGGTGGCGAAGGCGGCGTTCTGGACTGCAACTGACACTGAGGAACGAAAGCCAGGGGAGCAAACGGGATTAGATACCCTCGTA
+
GGGGGGGGGGGGGGGGGGGEGGGGDGGGGGGGGGGGGGGGGGGGGGGGGGGGGGGGGGGGGGGGGGGGGGGGGGGGGGGGGGGGFGGGGGGGGGGGGGGGGGGGGGGGGCGDGGGGGGGGGGFGGGGGGGGGGGGGGGGGGGGGGGGGGGGGGGGGGGGGGGGGDEGGGDEGGGCCCGGGGGFFGGGGFGDGGGDFGFDG=FGCGCGGGGGFGGFGFGGGGGGGFGFFF?:FGGGF>3>5
@M00200:205:000000000-AKKM3:1:1101:8416:10031 1:N:0:1
ATTGGGCTTAAAGAGTGCGTAGGCGGTGCAGCAAGTCGGGAGTGAAATACCTCAGCTTAACTGAGGAACTGCTTTCGATACTGCTGTGCTTGAGTAAGACAGAGGTAAGCGGAACTAGGGTGGAGCGGTGAAATGCGGTGATATTCCAAGGAAAACCGGTGGGGAAGGGGGGTTAATGGGTCTTAACTGACGCTGAGGGACGGAAGCCAGGGGAGCAAAACGGATTAGAAAACCCAATTAAAAT
+
GGGGGGGGGGGGGGGGGGGGGGGGGGGGGGGGGGGGGGGGGGGGGGGGGGGGGGGGGGGGGGGGGGGGGGGGGGGGGGGGGGGGGGGGGGGGGGGGGGGGGGGGGGGGGGGGGGGG,,BF,=F+,,@C4>+BF,5,=+@+6,,5,:,,A<@,D=<,B+F+>7++4F*<*3C**:*++2AF+**<+<<+2*2***1*;C***9*1A1*9C5CE5*0)0CG**7A*-**.**)2AEE3))*3*)).
@M00200:205:000000000-AKKM3:1:1101:14556:10051 1:N:0:1
ACTGGGTTTAAAGGGAGCGTAGGTGGTTTGGTAAGCCCTCCGGGAAATCTTCAGGCTTAACCTGAAAAGGTCGGGGGGGACTGCCTGGCTAGAGGACGGGAGAGGAGCGCGGAATTCCCGGTGTAGCGGTGAAATGCGTAGAGATCGGGAGGAAGGCCGGTGGCGAAGGCGGCGCTCTGGAACGTTCCTGACACTGAGGCTCGAAAGCGTGGGGAGCAAACAGGATTAGATACCCTCGTA
+
GGGGGGGGGGGGGGGCGGGFGGGDFGGCFGGFGGGFGGGGGGGGGGGGGGGGGGGGGGGGGGGGGGGFFGGGEGGGGGGGGGGGGFGGGGGGGGFGGGGGGGDGGGDFGGGGGGGGFGGGGGGGGGGGGGGGGGGGGEGGGGFGGGGGGGDEGGFGGGGGGGGGGEGGGGGEEEGCGGGGGGGGG6EGGGGGGGGGGGGG5>EGF=CGGGGEGGFGFGGGGDGFBGFFFFDGGGGCFDFD
@M00200:205:000000000-AKKM3:1:1101:12416:10053 1:N:0:1
ATTGGGCGTAAAGGGCGCGTAGGCGGTCTTCTAAGTCTTGTGTGAAAGCCCTCGGCTCAACCGAGGAATTGCGCCCGATACTGCAGTGCTTGAGGGAGACAGAGGTAAGCGGAACTGATGGTGGAGCGGTGAAATGCGTTGATATCATCAGGAACACCGGTGGCGAAAGCGGCTTACTGGGTCTCTTCTGACGCTGAGGTACGAAAGCTAGGGGAGCGAAGGGGATTAGATACCCGAGTA
+
DGGGDGFG+@@CFAFGG7@FEGECE:@@FFFEDCFCCF@FEFE@EAFD<F@<CFFG<F@EFA@FCG:FAECFGE=>:4+44B9FBF?,559CFFGCGG7<<4EA<E5??=F77>=5EA,FGFDC:,83>>+8,,8F,F>BFGGGCFCC;=,:<F@<,CFGGEGGCC8=FGGGGGE@+<<,720<FFCF97+AEG37:8C<?>:C@59C900*1:<)):*:<C=)(7C3FF<F+3+))7>*
@M00200:205:000000000-AKKM3:1:1101:17976:10069 1:N:0:1
ATTGGGCGTAAAGGGCTCGTAGGCGGTTTGTCGCGTCGGGAGTGAAAACCAGGTGCTTAACACCTGGCTTGCTTCCGATACGGGCAGACTAGAGGTATTCAGGGGAGAACGGAATTCCTGGTGTAGCGGTGAAATGCGCAGATATCAGGAGGAACACCGGTGGCGAAGGCGGTTCTCTGGGAATATCCTGACGCTGAGGAGCGAAAGTGTGGGGAGCGAACAGGATTAGATACCCCTGTA
+
GFGGGGGGGGGGGGGGGGGGGGGGGGEGGGGGGGGGGGGGGGGGGGGGGGGGGGFGGGGGGGGGGGGGGGGGGGGGGGEGGGGGEGGGGGGFFFGGGGGGGGGGGGGGGFGGGGFFGGGGFGFGGGGGGGGGGGGGGGGGGFGGGGGGGGGGGGGGGGEGGGGFDEGEGGGGGGGGGGGGFGGGFGGCFFFGDGDD55FGDFCGEEGCGFGG8C5DEGGGG5658CCD=FFFCC?73;FF
@M00200:205:000000000-AKKM3:1:1101:28633:10098 1:N:0:1
ATTGGGTTTAAAGGGCGCGTAGGCGGTGCGGTGCGGTTTCGGTGAAATCCCTCGGCCCAACCGAGGAACAGCCGGAGCTACGGCCGCGCTTGACGGCATCAGGGGACAGTGGAACTCCCGGTGGAGCGGTGAAATGCGTAGATATCGGGAGGAACACCTGTGGCGAAGGCGACCCCCTGGTTGGATACTGACGCTGAGACGCGAAAGCGTGGGGAGCAAACAGGATTAGATACCCCTGTAAGA
+
GGGGGGGGGGGGGGGGGGGGGGGGGGGGGGGGGGGGGGGGGGGGGGGGGGGGGGGGGGGGGGGGGGGGGGGGGGGGGGGGGGGGGGGGGGGGGGGGGDGGGGFGGGGGGGGGGGGGGGGGG@CFGGGGGGGCGGGGGGEGEC;FFGGGGGGGCGGGGGGGGFGGGGGGGGGGEGGGCGFCECEGGGGGGGFFDGGGGGGGDGGGGEGGGGGGGDFGFGGGGGGG?DGF=FAGFFFGFFFGCBD
@M00200:205:000000000-AKKM3:1:1101:9490:10104 1:N:0:1
ACTGGGCTTAAAGGGAGCGTAGGCGGATAGTTTAGTCAGAGGTGAAAGCCCAGGGCTCAACCTTGGAATTGCCTTTGATACTGGCTATCTTGAGTATGGAAGAGGTATGTGGAACTCCGAGTGTAGAGGTGAAATTCGTAGATATTCGGAAGAACACCAGTGGCGAAGGCGACATACTGGTCCATTACTGACGCTGAGGCTCGAAAGCGTGGGGAGCAAACAGGATTAGATACCCGAGTA
+
GGGGGGGGGGGGGGGGGGGGGGGGGGGGGGGGGGGGGGGGGGGGGGGGGGGGGGGGGGGGGGGGGGGGGGGGGGGGGGGGGGGGGGGGGGGGGGGGGGGGGGGGGGGGGGGGGGGGGGGGGGGGGGGGGGGGGGGGGGGGGGGGGGGGGGGGGGGGGGGGGGGGGGGGGGGGGGGFGGGGGGGGGGGGGGGGGGGGGGGGGGGGGGGGGEGGGGFGDGGGGGCGFGGFFFEGG8EGB>FG
@M00200:205:000000000-AKKM3:1:1101:4466:10116 1:N:0:1
ATTGGGTTTAAAGGGTGCGTAGGCGGTGTCCTAAGTCAGTTGTGAAATACGGCAGCTTAACTGTCGAGGTGCAATTGATACTGGGATACTTGAGTACTGATGAGGTATGCGGAATGGACGGTGTAGCGGTGAAATGCTTAGATATCGTCCAGAACACCGATAGCGAAGGCAGCATACTAAGGAGTAACTGACGCTGAGGCACGAAAGTGTGGGGATCAAACAGGATTAGATACCCCAGTA
+
GGGGGGGGGGGGGGGGGGGGGGGGGGGGGGGGGGGGGGGGGGGGGGGGGGGGGGGGGGGGGGGGGGFGGGFGGGGGGGGGGGGGGGGGGGGGGGGGGGGGFGGGGGGGGGGGGGGGGGGGGGGGGGGGGGGGEGGGFGGGGGGAFGGGGGEGGGGGGGGGGGGGGGGGGGGGGGGGGGGGGGGGGGFGGGGGGGDEGGGGGGGGG:D8EGGGGGADFG+CDFGG?*@<FFE:CAF*55FF
@M00200:205:000000000-AKKM3:1:1101:17011:10117 1:N:0:1
ACTGGGTTTAAAGGGCGCGTAGGCGGCCGATTAAGTCGGGGGTGAAAGCCTGTGGCTCAACCACAGAATTGCCTTCGATACTGGTTGGCTTGAGACCGGAAGAGGACAGCGGAACTGCGAGTGTAGAGGTGAAATTCGTAGATATTCGCAAGAACACCAGTGGCGAAGGCGGCTGTCTGGTCCGGTTCTGACGCTGAGGCGCGAAAGCGTGGGGAGCAAACAGGATTAGATACCCGAGTA
+
GGGGGGGGGGGGGGGGGGGGGGGGGGGGGGGGGGGGGGGGGGGGGGGGGGGGGGGGGGGGGGGGGGGGGGGGGGGGGGGG7FGGFGGGGGGGGGGGGGGGGGGGGGGGGGGGGGGGGGGGGGGGGGGGGGGGGGGGGGGGGGGGGGGGGGGGGGGGGGGGGGGGGGGGGGGGGGGGGGGGGFGGGEGGGGGGGGGGGGGGGGGGGGGGGGGGGGFGFCFGGGCC?CFFFFFGFCGG>BFG
@M00200:205:000000000-AKKM3:1:1101:25404:10131 1:N:0:1
ATTGGGCGTAAAGGGAGCGTAGGCGGATAGTTTAGTCAGAGGTGAAAGCCCAGGGCTCAACCTTGGAATTGCCTTTGATACTGGCTATCTTGAGTATGGAAGAGGTATGTGGAACTCCGAGTGTAGAGGTGAAATTCGTAGATATTCGGAAGAACACCAGTGGCGAAGGCGACATACTGGTCCATTACTGACGCTGAGGCTCGAAAGCGTGGGGAGCAAACAGGATTAGATACCCGCGTA
+
GGGGGGGGGGGGGGGGGGGGGGGGGGGGGGGGGGGGGGGGGGGGGGGGGGGGGGGGGGGGGGGGGGGGGGGGGGGGGGGGGGGGGGGGGGGGGGGGGGGGGGGGGGGGGGGGGGGGGGGGGGGGGGGGGGGGGGGGGGGGGGGGFGGGGGGGGGGGGGGGCFGGGGGGDGGGGGGGGGFFGDGGFGGGGGEDEGGGGGGGGGGGGGGGGGEGGGFGEGGG4CGF@<FEAFFGGFF<;EFG
@M00200:205:000000000-AKKM3:1:1101:15336:10141 1:N:0:1
ATTGGGCGTAAAGGGTGCGTAGGCGGCCCTGTAAGTCAGTGCTGAAATATTCCAGCTTAACTGGGAGGGTGGCATTGATACTGTGGGGCTAGAGTACAGATGAGGTAGGCGGAATTGACGGTGTAGCGGTGAAATGCTTAGATATCGTCAAGAACACCTATAGCGAAGGCAGCTTACTAGGCTGTAACTGACGCTGAGGCACGAAAGTGTGGGGATCAAACAGGATTAGATACCCCAGTA
+
GGGGGGGGGGGGGGGGGGGGGGGGGGGGGGGGGGGGGGGGGGGGGGGGGGGGGGGGGGGGGGGGGGGGGGGGGGGGGGGGGGGGGGGGGGGGGGGGGGGGGGGGGGGGGGGGGGGGGGGGGGGGGGGGGGGGGGGGGGGGGGGGGGGGGGEGGGGGGGGGGGGGGGGGGGGGGGGGGGG?GGGGGGGGGGGGGGGGGGGGGFGGGGGGGFGCFGDGFGFC=FGGFGG<6FFFGGDC3)6C
@M00200:205:000000000-AKKM3:1:1101:5335:10157 1:N:0:1
ATTGGGTTTAAAGCGCGTGCAGGCGGCCCGTTCCGTCCCGTGTGAAAGCCTCCGGCTCAACCGGAGGAGGTCGCGGGATACTGGCGGGCTTGAGGAAGGCAGAGGATGGTAGAATTCCCGGTGTAGCGGTGAAATGCGTAGATATCGGGAGGAATGCCAGTGGCGAAGGCGGCCATCTGGGCCTTCTCTGACGCTGAGACGCGAAAGCTGGGGGAGCAAACGGGATTAGATACCCCTGTA
+
FFGGGGGGGGGGGGGGGGFGGGGGGGGGGGGGGGGGGGGGGGFFGGGGGGGGGGGGGGGGGGGGGGGEGGGGGGGGGEEGGGGGGGGGDCBCCGGGFFEGGGGGGGGGGGGGGGGGGGGGGGGGGGGGGGGGFCCGFGEGGGGGGFCFGGGGEGFGFEGGGGGGEEGGGGGGGGDGGGGGGGFGGGCCGFGGGDD=CGGFCC7?ECDCFG65?>@DFGFGGGGG?G4<=76FFGGG)7?+
@M00200:205:000000000-AKKM3:1:1101:8838:10164 1:N:0:1
ACTGGGCTTAAAGGGCTCGTAGGCGGCCAACTCAGTCAGACGTGAAATCCCCCGGCTCAACCGGGGAACTGCGTCTGATACTAGATGGCTTGAATCCGGGAGAGGGATGTGGAATTCCAGGTGTAGCGGTGAAATGCGTAGATATCTGGAGGAACACCGGTGGCGAAGGCGGCATCCTGGACCGGCATTGACGCTGAGGAGCGAAAGCCAGGGGAGCAAACGGGATTAGATACCCCCGTA
+
GGGGGGGGGGGGGGGGGGGGGGGGGGGGGGGFGGGGGGGGGGFGGGGGGGGGGGGGGGGGGGGGGGCGGGGGGGGGGGFGGGGGGGGGGGGGGGGGGGGGGGEGGG>DGGGGGGGGGGGGGGGGGGGGGGDGGGGGGGGGGGFGGGGGGGGGGGGGGGGGGGGGGGEFFFGGGGGGGGGGGGFCEGGE+>FGG57CCGGGGFGDE5<C:FEGGGFGFGGEGGGG<DG??FAGGGGF@>;E
@M00200:205:000000000-AKKM3:1:1101:18625:10180 1:N:0:1
ATTGGGTTTAAAGCGTGCGTAGGCGGATGTGCAGGCATGTTGTGAAATCCCATGGCTCAACCATGGAATTGCTTCGTGAACCGCACATCTTGAGGCAGGTAGGGGCGGTCGGAACGATAGGTGGAGCGGTGAAATGCGTAGATATCTATCGGAACGCCAAAGGAGAAGTCAGGCCGCTGGGCCTGTCCTGACGCTGAGGCACGAAAGCGTGGGTAGCAAACGGGATTAGATACCCCTGTA
+
GGGGGGGGGGGGGGGGGGGGGGGGGGGGGGGGGGGGGGGGGGGGGGGGGGGGGGGGGGGGGGGGGGGGGGGGGGGGGGGGGGGGGGGGGGGGGGGGGGGGGGGGGGGGGGGGGGGGGGGGGGGGGGGGGGGGGGGGGGGGGGGGGGGGFGCGGGGGGGGGGGGGGGGGGGGGGGGGGGGGGGGGGGGGGGGGGGGGGGGGGGGGGGGGGGGGGGFGFGGGGGDGBGGFFFFGC@FCFFFG
@M00200:205:000000000-AKKM3:1:1101:4970:10200 1:N:0:1
ATTGGGTATAAAGCGCACGCAGGCGGCCTCGAAAGCCCATGGTGAAAGCCCTCGGCCCAACCGAGGGATGCCCATGGGAACTCCGGGGCTCAGAAGACGGGAGAGGCGGATGGAATTTCCGGTGTAGCGGTAAAATGCGTAGATACCGGAAGGAACACCAGTGGCGAAAGCGATCCGCTGGCCCGCTCTTGACGCTCAGGTGCGAAAGCTAGGGTAGCGACCGGGATTAGATACCCGAGTA
+
GGGGGGGGGGGGGGGGGGGGGGGGGGGGGGGGGGGGGGGGGGGGGGGGGGGGGGGGGGGGGGGGGGGGGGGGGGGGGGGGGGGGGGGGGGGGGGFFGDFGGGGGGGGGGGGGGGGGGFFGGGGGGGGGGGGGGGGGGGGGGGGGGGGGGGGGGGFGGGDGGGGGGGGGGDFGGFGGGGGGEGGFGGGGGGDFFGGGGGGGGGGGGEGGGF?FFGFGEGGGDGGGFGGB=FFGGFFGFBFGG
@M00200:205:000000000-AKKM3:1:1101:20742:10212 1:N:0:1
ATTGGGTATAAAGCGCACGCAGGCGGTCGTGCACGTGGGGTGTGAAAGCCGCTCGCTTAACGAGCGGAGGCCATCCCATACGGCGCGGCTGGAGCCATGCAGAGGCCAGCGGAATTGCCGGTGTAGTGGTGAAATGCGTAGAGATCGGCAGGAACACCCAGGGGGAAGCCAGCTGGCTGGGCATGAGCTGACGCTCAGGTGCGACAGCGTGGGGAGCGAACCGGATTAGATACCCCGGTA
+
GGGGGGGGGGGGGGGGGGGGGGGGGGGGGGGGGGGGGGGGGGGGGGGGGGGGGGGGGGGGGGGEGGGGEGGGGGGGGGGGGGGGEGGGGGGGGGGGGGGGGGGGGGGCEGGGEGFGGGGGGFGGGFGGGCFGGGGGGEGEFGGGFFGGGGGGG>CGGGGGGGGGG>>CE6:FGFFGGGCGGFCGGGGC?FCCCC3EGFGD6>C>EGDDECEGGGB55C5:C<EC(9C5*9>:9CGFE>)7
@M00200:205:000000000-AKKM3:1:1101:16080:10213 1:N:0:1
ACTGGGCTTAAAGGGAGCGTAGGCGGATAGTTTAGTCAGAGGTGAAAGCCCAGGGCTCAACCTTGGAATTGCCTTTGATACTGGCTATCTTGAGTATGGAAGAGGTATGTGGAACTCCGAGTGTAGAGGTGAAATTCGTAGATATTCGGAAGAACACCAGTGGCGAAGGCGACATACTGGTCCATTACTGACGCTGAGGCTCGAAAGCGTGGGGAGCAAACAGGATTAGATACCCTCGTA
+
GGGGGGGGGGGGGGGGGGGGGGGGGGGGGGGGGGGGGGGGGGGGGFGGGGGGGGGGGGGGGGGGGGGGGGGGGGGGGGGGGGGGGGGGGGGGGGGGGGGGGGGGGGGGGGGGGGGGGGGGGGGGGGGGGGGGGGGGGGGCGGGGGGGGGGGGGGGGGGGGGGGGGGEEEGGGGGGGGFGFGGGGGGGGGGGGGGGGDGGGGGGGGGGGGEGGDEDGFGGGGGFF@GGEFF<DGFCGFEFG
@M00200:205:000000000-AKKM3:1:1101:6149:10226 1:N:0:1
ATTGGGTCTAAAGCGTGCGCAGGCGGTGATGTAAGACAGGTGTGAAATCCCCGGGCTTAACCTGGGAACTGCATTTGTGACTGCATCGCTGGAGTGCGGCAGAGGGGGATGGAATTCCGCGTGTAGCAGTGAAATGCGTAGATATGCGGAGGAACACCGATGGCGAAGGCAATCCCCTGGGCCTGCACTGACGCTCATGCACGAAAGCGTGGGGAGCACACAGGATTAGATACCCCAGTA
+
GGGGGGGCFGEGGGGGGGGGGGGGGGGGGGGGGGGGGGGGGGGGGGGGGGGGGGGGGGFGGGGGGGGGGGGGGGGGGFFGGGGGGGGGGGGGEFGFGGGGGGGGGGEG:CEGGGGGGGGGDGEEGGGGGGGGGGFDGEGCGGGGGGGGGEEE@DFGGGGCGGGGGGDGEGGGFFGG*BFFGGGGFGCGGFGGGGGGEC?F6CFGC=DCGCCECGFGFG*29DGFFGG??*579<<7;59:
@M00200:205:000000000-AKKM3:1:1101:25220:10246 1:N:0:1
ATTGGGTTTAAAGGGCGCGTAGGCGGTGGGGTCAGCGTGTGGTGAAAGTCCGGGGCTCAACCCCGGATCGGCCGTGCGAACTGCCCCACTTGAGCACTGTAGAGGCAGGTGGAATTCCGGGTGTAGCGGTGGAATGCGTAGAGATCCGGAAGAACACCAGAGGCGAAGGCGGCCTGCTGGGCAGTGGCTGACGCTGAGGCGCGACAGCGTGGGGAGCAAACAGGATTAGATACCCCAGTA
+
GGGGGGGGGGGGGGGGGGGGGGGGGGGGGGGGGGGGGGGGGGGGGGGGGGGGGGGGGGGGGGGGGGGGGGGGGGGGGGGGGGGGGGGGGGGGGGGGGGGGGGGGGGGGGGGGGGGGGGGDFGGGGGGGGGGGFGGGGGGGGGGGGGGGGGGGGGGGGEFGGGGGGGGGGGGGGGGGFFFDGGGGGGGDGGGGGGGGEGCEGGGDGGGGGEGEGDFGFGGGGGGG3>CD?FFGFFDDFBFG
@M00200:205:000000000-AKKM3:1:1101:8184:10252 1:N:0:1
ATTGGGCGTAAAGGGCGTGTAGGCGGTTTGTTAAGTCATGTGTGAAATCCCTCGGCTCAACCGGGGAAGGACGCATGAAACTGATAAGCTAGAGTACCAAAGAGGGGGGTGGAATTCCCGGTGTAGCGGTGAAATGCGTAGATATCGGGAGGAACACCTGTGGCGAAGGCGGCCCCCTGGTTGGATACTGACGCTGATACGCGAAAGCGTGGGGAGCAAACAGGATTAGATACCCGTGTA
+
GGGGGGGGGGGGGGGGGGGGGGGGGGGGGGGGGGGGGGGGEGGGGGGGGGGGGGGGGGGGGGGGGGGGGGGGGGGGGGGGGGGGGGGDGGGGGGGGGGGGGGGGGGGGGF@EGGGGGGGGGGGGGGGGGGGGGGGDGGGGDGGGGGGEGGGGGFGGGGGGGGGGG>EEEGGGG8E>EGGFFCCC?9<FFGGGGGGGGGCFGGDEGGGGG5EGGGFGFGFGGGGFFDD?FFFGGGFGB3FG
@M00200:205:000000000-AKKM3:1:1101:22330:10253 1:N:0:1
ACTGGGCATAAAGGGCGCGTAGGCGGGGAGGCAAGTCGGGTGTGAAAGCCCTCGGCTCAACCGAGGAACGGCGCCCGAAACTGCTTCTCTTGAGTCCCGGAGAGGAAGGCGGAATTCCCGGTGTAGCGGTGAAATGTGTAGAGATCGGGAGGAACACCGGTGGCGAAGGCGGCCTTCTGGACGGTGACTGACGCTGAGGCGCGAAAGCGTGGGGAGCAAACGGGATTAGATACCCTAGTA
+
GGGGGGGGGGGGGGGGGGGGGGGGGGGGGGGGGGGGGGGGGGGGGGGGGFGGGGGGGGGGGGGGGGGGGGGGGGGGGGGGGGGGGGGGGGGGGGGGGGGGGGGGGGFGGFFGGGGGGGGGGGGGFGGGGGGGGGGGGGEGGGGGGGGGGGGGGFGDFGGGGGGFGGGGGGGGDGGGGGGGGGDGCFE<<DGFEGGGGGGGGGGGCEGFGCGGGG>GFGGGGGGGFGG<FFF>E,3>:FFG
@M00200:205:000000000-AKKM3:1:1101:16183:10259 1:N:0:1
ACTGGGCATAAAGCGTGCGTAGGTGGTTCGTTAAGTCTGATGTGAAAGCCCTGGGCTCAACCTGGGAATTGCATTGGAAACTGGCGGGCTAGAGTACGGTAGAGGGTAGTGGAATTCCTGGTGTAGCAGTGAAATGCGTAGAGATCAGGAGGAACATCCGTGGCGAAGGCGACTACCTGGACCAGTACTGACACTGAGGCACGAAAGCGTGGGGAGCAAACAGGATTAGATACCCCAGTA
+
GGGGGGGGGGGGGGGGGGGGGGGGGGGGGGGGGGGGGGGGGGGGGGGGGGGGGGGGGGGGGGGGGGGGGGGGGGGGGGGGGGGGGGGGGGGGGGGGGGGGGGGGGGGGGGGGGGGGGGGGGGGGGGGGGGGGGGGGGGGGGGGGGGGGGGGGGGGGGGGGGGGGGGGGGGGGGGGGGGGGGGGGGGGGGDGGGGFFGGGGGGGGGGGGGGGGGGEGFGGGGGGFFGGFFFFGGGGGEFFG
@M00200:205:000000000-AKKM3:1:1101:4236:10260 1:N:0:1
ATTGGGCATAAAGGGCGCGTAGGCGGCCACCGCAAGTCGACTGTGAAATCTCCGGGCTTAACTCGGAAAGGTCAGCCGATACTGCGGGGCTAGAGTGCAGAAGGGGCAACTGGAATTCTCGGTGTAGCGGTGAAATGCGTAGATATCGAGAGGAACACCTGCGGCGAAGGCGGGTTGCTGGGCTGACACTGACGCTGAGGCGCGAAAGCTAGGGGAGCGAACGGGATTAGATACCCGGGTA
+
GGGGFGGGGGGGGGGGGGGGGGGGGGGGGGGGGGGGGGGGGGGGGGGGGGGGGEEGGGG,CEGGGGGGGFFGFGGGGGGGGGGGGGGGGGGGGGGGGGFCEGGFEGGGGGGGFFGGGGGGGGFGGFFGGGCGFCFFGGGEGGGGGGGGGGCGGGGGGGGFGGGGGGGDGDGGGGEC>5FFGDFFGGGGC49CFGC5EEEFGGGGEDDCCCFGGGED>GG*9CCG3C).9FAG7,<*7>7*)
@M00200:205:000000000-AKKM3:1:1101:13295:10281 1:N:0:1
ATTGGGTTTAAAGGGCGCGTAGGTGGCCTGGTAAGTAGGGGGTGAAATCTCGTGGCTCAACCGCGAGGCTGCCTCCTAAACTGTCAGGCTCGAGCAGAGTAGAGGCAGGTGGAATTCCCGGTGTAGCGGTGGAATGCGTAGAGATCGGGAAGAACATCGGTGGCGAAGGCGGCCTGCTGGGCTCTTGCTGACACTGAGGCGCGACAGCGTGGGGAGCAAACAGGATTCGATACCCCCGTA
+
GGGGGGEGGGGGGGGGGGGGGGGAGGCFGGGEGGGGAFGGGGGGGGGGGFGGGGGGGGGGGGDGGEDEGFGGGGFGF9EEGGG9F<FEGGFEFGG7EDGGGGGDFCECEGGGGGGGGGGGGGDGGFGGGGGGGGDFGGGGGGFFGC@FE7FEGGFG>FGFGGGGGGGGGGGGGGGGGGGFEFCCEFFGGCFF97FFFGGGDC:***9C=C>EGGE75*@FGF8<267))0.98CG*<BF=
@M00200:205:000000000-AKKM3:1:1101:3113:10290 1:N:0:1
ATTGGGCTTAAAGGGTGCGCAGGCGGGGCCTTAAGTCAGTGGTGAAATCTCGTAGCTTAACTACGAAACTGCCATTGATACTGAGGTTCTTGAATGTAGTTGACGTTAGTGGAATGTGTCATGTAGCGGTGAAATGCTTAGATATGACACAGAACACCGATCGCGAAGGCAGCTAACGAAGCTATTATTGCCGCTCAGGCACGACAGCATGGGGAGCAAACAGGATTAGATACCCACGTAAGA
+
FGGGGGCFFFGGGGGFGEGDCFFGGGGGGGGGGGFGFGGGGGGGGGGGFGGFFGGGFFGGGGGEGEGGGGGGGGFGGGGGGGFEC<=EGGC<FFGGGGFBFGGGGGGGGGGCCGG8EDA<FGGGGGGC:CEGGFGGGGGFGEGGGGFFFAFGGGGGGGCCF>CB@CGFGGGE>CFGGCE<E*>FDG<=1+,5*=DGC86*/;>**/);F?FGGEE:DGGGGC64:DD)6=4>FGG*8>FGC6-
@M00200:205:000000000-AKKM3:1:1101:26359:10291 1:N:0:1
ATTGGGTTTAAAGAGTATGTAGGCGGTTTGCCAAGTCTGGTGTGAAATCTCCCGGCTTAACTGGGAGGGTGCGCCGGATACTGGTGGGCTCGAGTGTGGGAGAGGGAAGCGGAATTCCTGGTGTAGCGGTGAAATGCGTAGATATCAGGAGGAACACCTGCGGTGTAGACGGCTTCCTGGACCACAACTGACGCTGAGATACGAAAGCGTGGGTAGCAAACAGGATTAGATACCCTTGTA
+
GGGGGGGGGGFGGGGGGGGGGGGGGGGGGGGGGFGGGGGGGGGGGGGGGGGGGGGGGGGGGGGGGGGGGGGGGGGGGGGGGGGGFGGDGGGGGGGGFGGG<FGEGGGGGGGGGGGGGGGGGGGGCGGGGGGGGGGGGGGGGGGGGGGGGGGGGGGGGGGGGGDGGGGGGGGGGGGGGGGGGGGGGFFGGGGGCEGGG5EFGGGDFG3>8EGEGGFC:C?EFFGGBGG??4AGGGGGFFF7
@M00200:205:000000000-AKKM3:1:1101:24570:10296 1:N:0:1
ATTGGGCTTAAAGGGTGCGTAGGTGGGTTGATAAGTCAGTGGTGAAATCCCCGAGCTTAACTTGGGAACTGCCATTGATACTATTGATCTTGAATACCGTGGAGGTCAGCGGAATATGTCATGTAGCGGTGAAATGCTTAGATATGACATAGAACACCAATTGCGAAGGCAGCTGGCTACGCGAATATTGACACTGAGGCACGAAAGCGTGGGGATCAAACAGGATTAGATACCCGAGTA
+
GGGGGGGGGGGGGGGGGGGGGGGGGGGGGGGGGGGGGGGGGGGGGGGGGGGGGEGGGGGFGA@FFGGGGGGGGGGGGGGGGGFGGGGGGGGGFGGGGGGGGGGGGGGGGGGGGGGGGGGGFGGFGGGGGGGGFGFFGGAFFGGGGGG?FFFGGGGGGGGFGGFGGCEGEFGGGGGGGGCFEGGG@EGGF7CFFGGFCFGGGGG>EGGGEGGDGGE5AGGGGCGGFGGFFFEGGFGGFFFC
@M00200:205:000000000-AKKM3:1:1101:26593:10302 1:N:0:1
ATTGGGTATAAAGGGAGCGTAGGCGGATAGTTTAGTCAGAGGTGAAAGCCCAGGGCTCAACCTTGGAATTGCCTTTGATACTGGCTATCTTGAGTATGGAAGAGGTATGTGGAACTCCGAGTGTAGAGGTGAAATTCGTAGATATTCGGAAGAACACCAGTGGCGAAGGCGACATACTGGTCCATTACTGACGCTGAGGCTCGAAAGCGTGGGGAGCAAACAGGATTAGATACCCGCGTA
+
GGGGGGGGGGGGGGGGGGGGGGGGGGGGGGGGGFFGGGGGGGGGGGGGGGGGGGGGGGGGGGGGGGGEGGGGGGGGGGGGGGGGGGGGFGGGGGGGGGGGGGGGGGGGGGGGGGGGGGGGGGGGGGGGGGGGGGGGGGGGGGFFGGGGGGGGGGGGFGEGGGGGGGGGGGGGGGGGGGGGGGGGGGGGGGCF>EDEE>FGGGGGGG:FDEGDDGFGFFGGGGFF67736:77CFFGEBEG
@M00200:205:000000000-AKKM3:1:1101:6152:10313 1:N:0:1
ATTGGGTTTAAAGCGAGCGCAGGTGGTTTAATAAGTCTGATGTAAAAGGCAGTGGCTCAACCATTGTGTGCATTGGAAACTGTTAGACTTGAGTGCAGTAGAGGAGAGTGGAATTCCATGTGTAGCGGTGAAATGCGTAGATATATGGAGGAACACCGGTGGCGAAAGCGGCTCTCTGGACTGTAACTGACACTGATGCTCGAAAACGTGGGTAGCAAAACGGATTAGATACCCCCGTAAGAT
+
GFGGGGGGGGGGGGGCFGGDGGGCCF;6F@<FCGGGGFFE@FGFEGGGGGGGGCFGGGCGG<FGF9F9FFDCEFAA<FGCGGGFGFD9EF9EDF?FDFGFGGG8C4B7CEDEGFGFF9FGCEFEGECGEEDGGGGGGGC8:E@EDFG?E8=C?FC<FGG:@CEEEEGGFGEE8>EDCCF>>C5@;,;,<:??8?DD,;<A9CG,>*0;1*B@F9?4FFG,8);8186=AAC7EEFC>:)=59)
@M00200:205:000000000-AKKM3:1:1101:10437:10316 1:N:0:1
ATTGGGTGTAAAGCGTGCGTAGGCGGTGGCCCAAGTCTGGTGTGAAATCTCCCGGCTCAACCGGGAGGGTGCGCCGGAAACTGGGTCGCTCGAGTACTGGAGAGGCAAGCGGAATTCCTGGTGTAGCGGTGAAATGCGTAGATATCAGGAGGAACACCCGTGGTGTAGACGGCTTGCTGGACAGTCACTGACGCTGAGGCACGAAAGCGTGGGGAGCAAACAGGATTAGATACCCCCGTA
+
GGGGGGGGGGGGGGGGGGGGGGGGGGGGGGGGGGGGGGGGGGGGGGGGGGGGGGGGGGGGGGGGGGGGGGGGGGGGGGGGGGGGGGGGGGGGGGGGGGGGGGGGGGGGGGGGGGGGGGGGGGGGGGGGGGGGGGGGGGGGGGGGGGGGGGGGGGGGGGGGFGGGGGGGGFGGGGGGGGGGGGGGGGGFFGGGGGGGGGGGGFEGGGGFGEGGGGDGEGGGFFDD<C>??FAG7<@D@DFG
@M00200:205:000000000-AKKM3:1:1101:11358:10322 1:N:0:1
ATTGGGTTTAAAGGGCGCGTAGGCGGGCTCGCAAGTCCGGGGTGAAAGCCCCCAGCTCAACTGGGGAAGCGCCTTGGATACTGCGGGCCTCGAGGGGGGTAGGGGCGCGCGGAACTTCCGGTGGAGCGGTGAAATGCGTAGATATCGGAAGGAACACCGGTGGCGAAAGCGGCGCGCTGGACCCCTTCTGACGCTGAGGCGCGAAAGCCAGGGGAGCAAACGGGATTAGATACCCTAGTA
+
GGGGGGGGGGGGGGGGGGGGGGGGGGGGGGGGGGGGGGGGGGGGGGGGGGGFGGGG8EFGGGGGGGGGGGGGGGGGGGGGGGGGGGGGGGGGGGGGGGGGGGGGGGGGGGGGGGGGGGGGEECEGGGGGGGGGGGGGGGCEECEGGGGE?EGG8FFGEGCCCEGGGGEGGGGGGGEGGGG8CFEGGGGFFFFGGDGGFGFEGGDEGGGFE@FDGFGFGGCCDGG0CG?6*.:FGGCF:@G
@M00200:205:000000000-AKKM3:1:1101:16533:10350 1:N:0:1
ATTGGGTTTAAAGGGCTCGTAGGCGGCCAACTAAGTCATACGTGAAATCCCTCAGCTTAACTGGGGAACTGCGTGTGATACTGGATGGCTTGGATGTGGGAGAGGGATGCGGAATTCCAGGTGTAGCGGTGAAATGCGTAGATATCTGGAGGAACACCGGTGGCGAAGGCGGCATCCTGGGCCATTATTGACGCTGAGGAGCGAAAGCCAGGGGAGCAAACGGGATTAGATACCCGAGTAAGA
+
GGGGGGGGGGGGGGGGGGGGGGGGGGGGGGGGGGGGGGGGGGFGGGGGGGGGGGFGGGFGGGGGGGGGGGDFEGGCGGGFGFGGGGGGGGAFGG?ECFGGGGFGGGCGGGGEGGGGGGGGGGGGFGFGGGGGGGGGGDCEGECFGGGGGFGG:FFDEGGGGGGGGGEEDEFGGDEGGGGG*CGGGG9CC7CGGGD5EDGGGFEEEE5CFGGGGGEGEGF87>=D0)*444<D<FDGBE>=DA<
@M00200:205:000000000-AKKM3:1:1101:4981:10357 1:N:0:1
ACTGGGTGTAAAGGGCGCGTAGGCGGCCCTGTAAGTCTTGGGTGAAATCCCTCGGCTCAACCGAGGAATTGCCTTGGATACTGCAGGGCTCGAGGCTGGAAGAGGGCAGTGGAATTCCCGGTGTAGAGGTGAAATTCGTAGATATCGGGAGGAACACCAGTGGCGAAGGCGGCGATCTGGGAAGATACTGACGCTGAGGTGCGAAAGCGTGGGGAGCAAACAGGATTAGATACCCCGGTA
+
GGGGGGGGGGGGGGGGGGGGGGGGGGEGEGGGGGGGGGGGGGGGGGGGGFEGGGGGGGGGGGGGGGGGGGGGGGGGGGFGGGGGGGGC7FGEFEFGGGGGGFGGGGGGGGGGGEGFGAGGGGGCEFGGGGGGGGGCGCFFGGGGGGGGDGEGGGGGGGFGGGGCEGCGDCFGDEEGGGGFGGGG>CFGGGCC5A5EECEECC:CEEDFEGGGG>;DECGFFCCFFGGB?=<GGFFCB>@5
@M00200:205:000000000-AKKM3:1:1101:26627:10381 1:N:0:1
ATTGGGCATAAAGAGTTCGTAGGCGGTTTGTCGCGTCGTTTGTGAAAACCAGCAGCTCAACTGCTGGCTTGCAGGCGATACGGGCAGACTTGAGTACTGCAGGGGAGACTGGAATTCCTGGTGTAGCGGTGAAATGCGCAGATATCAGGAGGAACACCGGTGGCGAAGGCGGGTCTCTGGGCAGTAACTGACGATGAGGAACAAAAGCGTGGGTAGCGAACAGGATTCAAGACCCTAGTAGAA
+
FGGGGGGGGGGGGGGGGGGEGFGGGGGGGCGGGGGGGGGG@FGEFF,EEFGGFG@EFFFG,F<FCEGGGGGGGGGGGGGCEGDGEDCGGGFGFGGF9FGGE8FDEGGGGG=,,BFGFGF,FFFFC,C@CFDCF,<FF7@CF>FFFGCCGGGGGFGF8:CEEGGG7<>FFFGGGCECFFCF>CFGFFGGGGFGG*<*0C66*2**2*****2:CC*/):E835*90D7)**)22,;*))9C74<
@M00200:205:000000000-AKKM3:1:1101:17778:10397 1:N:0:1
ACTGGGTTTAAAGGGTGCGTAGGCGGCCGGGTAAGTCTGACGTGAAATCCCGCAGCTCAACTGCGGAACGGCGTCGGATACTCTCCGGCTCGAGGAATGGAGGGGAGACTGGAATTCTCGGTGTAGCAGTGAAATGCGTAGATATCGAGAGGAACACCAGTGGCGAAGGCGAGTCTCTGGACATTTCCTGACGCTCAGGCACGAAAGCCAGGGGAGCAAACGGGATTAGATACCCGCGTA
+
GGGGGGGGGGGGGGGGGGGGGGGGGGGGGGGGGGGGGGGGGGGGGGGGGGGGGGGGGGGGGGGGGGGGGGGGGGGGGGGGGGGGGGGGGGGGGGGGGGGGGGGGGGGGGGGGGGGGGGGGGGGGGGGGGGGGGGGGGDEGGGGGGGGGGGGGGGGGGGGGGGGGGGGGGGGGGGGGDGGGGGGGGGGGGGGGGGGGGGGGGGGGGGGGGFFGGGDCEGGGGG5C:DGFFB<F?CFGFFFG
@M00200:205:000000000-AKKM3:1:1101:2762:10402 1:N:0:1
ATTGGGTGTAAAGCGTGTGTAGGCGGATCGTTAAGTACCTTGTGAAATCCCACGGCTCAACCGTGGAACTGCTGGGTATACTGGCGATCTTGAGCCACCTAGGGGCGAGCGGAACAAACGGTGGAGCGGTGAAATGCGTAGATATCGTTTGGAACGCCAACGGTGAAAACAGCTCGCTGGGGGTGTGCTGACGCTGAGACACGAAAGCCAGGGGAGCGAACGGGATTAGATACCCTAGTAAGA
+
GGGGGGGGGGGGGGGGGGGGGGGGGGGGGGGGFGGGEEFFGGGGGGGGGGGFGGGGGGGGGGGGGGGGGGGGGGGGGGGGGGGGGGGGGGGGGGGGFGGGGGGGGGGGGGGGGGGBDFDGGGGGGFGGGFGGGGFGGEGEGGGG9FCBCFGGGFFCFEGGGGGEGGG>F,=<8:CEGGGGGGGGEGDGFCCCG5C=EF9+:9=>5CDGGGGGGE:D3*:CCDED69C7/=)*<,<C).9?FAA
@M00200:205:000000000-AKKM3:1:1101:3545:10405 1:N:0:1
ATTGGGTTTAAAGGGTCCGTAGGCGGACTTGTAAGTCAGTGGTGAAATCTCATAGCTTAACTATGAAACTGCCATTGATACTGCAGGTCTTGAGTAAATTTGAAGTGGCTGGAATAAGTAGTGTAGCGGTGAAATGCATAGATATTACTTAGAACACCAATTGCGAAGGCAGGTCACTAAGATTTAACTGACGCTGATGGACGAAAGCGTGGGTAGCGAACAGGATTAGATACCCAAGTAAGA
+
GGGFFGGDDGGGGGGFGGGFGGGGGGCFFGGFFGGFEGGGGGFGFGGGGGGGGGGGGGGFGFGGGGGGGGGGGGGGGGGGGGGGGGGGGEGFFGEFFGGGGGGGGGGGFDEEEFF<CFFGGFFGGGFFGEFFGGFGFGGGGGGGGGGGGGGFGGGGGGGGGGGGEEEDEFGGG8DCDGGGGFGFDGGFFGGFEG6EE9EEFDGGECDFGEEEEEBD@EEGDDEF>G+76=*B;,<*0.0<C94
@M00200:205:000000000-AKKM3:1:1101:11255:10408 1:N:0:1
ATTGGGCATAAAGGGTGCGTAGGAGGGCGGATAAGTCAGTGGTGAAATCTTCGAGCTTAACTCGGAAACTGCCGTTGATACTATTTGTCTTGAATATCGTGGAGGTGAGCGGAATATGTCATGTAGCGGTGAAATGCTTAGATATGACATAGAACACCAATTGCGAAGGCAGCTCGCTACACGAATATTGACTCTGAGGCACGAAAGCGTGGGGATCAAACAGGATTAGATACCCCAGTAAGA
+
GGGGGGGGGGGGGGGGGGGGGGGGGGGGGGGGGGGGGGGGGGGGGGGGGGGGGGGGGGGGGGGGGGGGFGGGGGGGGGGGGGGGGGGGGGGGGGGGG9FFFGGGGGGGGGGGGGGFGGGGGGGGGGGGGGGGGGGGGGGGGGGFGGGGGGGGGGGGGGGGGGGGGGGGGGGGGGGGGGGGGGGGGFGDECFGGGGGGFGGGF5BEGGGGEEEGD>DFGGFGFCC<F:EFF?FF@<D5>@FGA<
@M00200:205:000000000-AKKM3:1:1101:18077:10439 1:N:0:1
ACTGGGTTTAAAGAGCTCGTAGGCGGTTTGTCGCGTCTGCCGTGAAAGTCCGGGGCTCAACTCCGGATCTGCGGTGGGTACGGGCAGACTAGAGTGATGTAGGGGAGACTGGAATTCCTGGTGTAGCGGTGAAATGCGCAGATATCAGGAGGAACACCGATGGCGAAGGCAGGTCTCTGGGCATTAACTGACGCTGAGGAGCGAAAGCATGGGGAGCGAACAGGATTAGATACCCTAGTA
+
GGGGGGGGGGGGGGGGGGGGGGGGGGFGGGGGGGGGGGGGGGGGGGGGGGGGGGGGGGGGGGGGGGGGGGGGGGGGGGGGFEGGGGGFFGGGGGFFFGGFGGFGGGGGGGGGGDFGGGGGGGGGGGGGGGGGFFGFGGGGGGGGGFGGGGGGEGGGGGGGGGDGGGGGEGGGGFGGGGGGGGGGFFGGGFF6EEDGGGGGGGGGGGGGGGGGGGFGFGGGGGGG:<G>FFFGGGGGFF6F
@M00200:205:000000000-AKKM3:1:1101:11179:10475 1:N:0:1
ATTGGGTTTAAAGGGTGCGTAGGCGGCCCTGTAAGTCAGTGCTGAAATATCCCAGCTTAACTGGGAGGGTGGCATTGATACTGCGGGGCTAGAGTACAGATGAGGTAGGCGGAATTGACGGTGTAGCGGTGAAATGCTTAGATATCGTCAAGAACACCTATAGCGAAGGCAGCTTACTAGGCTGTAACTGACGCTGAGGCACGAAAGTGTGGGGATCAAACAGGATTAGATACCCTCGTA
+
GGGGGGGGGGGGGGGGGGGGGGGGGGGGGGGGGGGGGGGGGGGGGGGGGGGGGGGGGGGGGGGGGGGGGGGGGGGGGGGGGGGFFGGGGGGGGGGGGGGGGGGGGGGGGGGGGGGGGFFGGGGGGGGGGGGGGGGGGGGGGGGGGGDGGGGGGGGFGFFGGFFGDGEEGGGGGGGGGGGGGGGGGGGFGGGEGDDDEGGGGGGGGGGGGGGCGGFGFGGGGGGFBGGFFFFGGFG4FFFG
@M00200:205:000000000-AKKM3:1:1101:19067:10478 1:N:0:1
ATTGGGTTTAAAGGGCTCGTAGGCGGTTTGTCGCGTCGGGAGTGAAAACGCCGTGCTTAACACGGCGCTTGCTTCCGATACGGGCAGACTAGAGGTATTCAGGGGATAACGGAATTCCTGGTGTAGCGGTGAAATGCGCAGATATCAGGAGGAACACCGGTGGCGAAGGCGGTTCTCTGGGAATGACCTGACGCTGAGGAGCGAAAGTGTGGGGAGCGAACAGGATTAGATACCCCTGTAAGA
+
GGGGGGGGGGGGGGGGGGGGGGGGGGGGDGGGGGGGGGGGGGGGGGGGGGGGGGGGGGGGGGGGGGGGGGGGGGGGGGGGGGGGGGGGGGGGGGGGGGGGGGGGGGGGGGGGGGGGGGGGGFGGGGGGGEGGGGGGGGGGGGGGGGGGGGGGGGGGGGGGGGGGGGGGGGGEGGGGGG?CF>CCGF7FGGCCEDCCGGGGEFGCE:CCFGGGEEDDBGGGG36CFG7>FBA77C?F@FFCFD<
@M00200:205:000000000-AKKM3:1:1101:10098:10493 1:N:0:1
ATTGGGCTTAAAGGGCGCGTAGGCGGGGGGGTAAGTCGGGTGTGAAAGCCCTCGGCTCAACCGAGGAACGGCGCCCGAGACTGCCTCTCTTGAGTCCCGGAGAGGAAGGTGGAATTCCCGGTGTAGCGGTGAAATGTGTAGAGATCGGGAGGAACACCGGTGGCGAAGGCGGCCTTCTGGACGGTGACTGACGCTGAGGCGCGAAAGCGTGGGGAGCAAACGGGATTAGATACCCTGGTA
+
GGGGGGGGGGGGGGGGGGGGGGGGGGGGGGGGGGGGGGGGFGGGGGGGGGGGGGGGGGGGGGGGGGDGGGGGGGGGGGGGGGGGGGGGGGGGGGGGGGGGGGGGGGGGGGGGGGGGGGGGGGGGGGGGGGGGGGGGGGGGGGGEGGGGGEGGGGGGGGGGGGGGGGGGGGGGGDGGGGGGGGGGGGGCFGGGGDGGGGGGGCGGCGCFGCGGGGBCBFFGFDCD<DF<FF2FF8FGFF@7
@M00200:205:000000000-AKKM3:1:1101:15655:10503 1:N:0:1
ATTGGGTATAAAGGGCGCGTAGGCGGCTTGACAAGCGTGCGGTGAAAGCTCGGGGCTCAACCCCGAGTCGGCCGTGCGAACTGTCGAGCTTGAGCACAGTAGAGGCAGATGGAATTCCGGGTGTAGCGGTGGAATGCGTAGAGATCCGGAAGAACACCGGTGGCGAAGGCGGTCTGCTGGGCTGTGGCTGACGCTGAGGCGCGACAGCGTGGGGAGCAAACAGGATTAGATACCCGAGTAAG
+
[truncated: 39,347,987 more chars]
