# Supplementary material for: Responses of rhizosphere soil bacteria to 2-year tillage rotation treatments during fallow period in semiarid southeastern Loess Plateau
Source: PeerJ. 2020 May 5;8:e8853. doi: 10.7717/peerj.8853 (PMC7207221; doi:10.7717/peerj.8853)
Supplement: Supplemental Information 68 [file peerj-08-8853-s068.gz › G4''L3.R1.fastq]

@M00200:207:000000000-ALC1F:1:1102:14939:18282 1:N:0:5
ATTGGGTTTAAAGGGTGCGTAGGCGGGAGAATAAGTCAGCGGTGAAATCTTACGGCTCAACCGTGAAACTGCCGTTGATACTGTTTTTCTTGAGTTCGGGAGAGGTTGATGGAATTCCAGGTGTAGCGGTGAAATGCGTAGATATCTGGAAGAACACCAGTGGCGAAGGCGGTCAACTGGCCCGAAACTGACGCTGAGGCACGAAAGCGTGGGTAGCGAACAGGATTAGATACCCCAGTA
+
GGGGGGGGGGGGGGGGGGGGGGGGGGGGGGGGGGCGGGGGGGGGGGGGGGGGGGGGGGGGGGGGGGGGGGGGGGGGGGGGGGGGGGGGGGGGGGGGGGGGGGGGGGGGGGGGGGGGGGGGGGGGGGGGGGGGGGGGGGGGGGGGGGGGGGGGGGGGGGGGGGGGGGGGGGGGGGGGGGGGGGFGGGGGGGGGGGGGGGGGGGGGGGGGGGGGGGGGGGGGDGGGFDFFGFFGGGGFFGFG
@M00200:207:000000000-ALC1F:1:1104:21899:4542 1:N:0:5
ACTGGGCGTAAAGGGCGCGTAGGCGGGCCGGACGGTCCGCGGTGAAATCCCCCCGCTCAACGGGGGAACGGCCGCGGATACCGCCGGCCTCGAGGGGGGTAGGGGCACCTGGAACGCTGGGTGGAGCGGTGAAATGCGTTGATATCCAGCGGAACTCCGGTGGCGAAGGCGAGGTGCTGGACCCCTTCTGACGCTGAGGCGCGAAAGCCAGGGGAGCGAACAGGATTAGATACCCTGGTA
+
GGGGGGGGGGGGGGGGGGGGGGGGGGGGGGGGGGGGGGGGGGGGGGGGGGGGGGGGGGGGGGGGGGGGGGGFGGGGGGGGGGGGGGGGGGGGDGGEGGGGGGGGGGGGGGGGGGGEGGGGGGGGGFGGGGGGGGGGGGECEFFGGGGGGGGGGEEGGGGGEGEGGGEDEFGDGGGGFGGGGGFGGFGGGGGGGG5EEFFGGGDDGEGGGGGGGGGGGGG=CGGFCFCGFGGDEFGGGGGC
@M00200:207:000000000-ALC1F:1:1104:27029:6755 1:N:0:5
ATTGGGCATAAAGGGCGCGTAGGCGGACATTTAAGTTAGAGGTGAAAGCCCAGGGCTCAACCCTGGAATAGCCTTTAATACTGGATGTCTTGAGTTCGGGAGAGGTGAGTGGAATGCCGAGTGTAGAGGTGAAATTCGTAGATATTCGGAAGAACACCAGTGGCGAAGGCGGCTCACTGGGCAACAACTGACGCTGAGGAGCGAAAGCGTGGGGAGCGAACAGGATTAGATACCCTCGTA
+
GGGGGGFGGGGGGGGGGGGGGGGGGGGGGGGGGGGGCGGGGGGGGGGGGGGGGFGGEEGGGG7@@DEGGGGGFGGGFGFGGGGGD<EFFGGGGGGFGFGGGGGGGFGDEGGGGGGFGGGGGGFFGF<?FGGGGGGDFFFGFGDFDEAEGGEGGGGGGGGDGGGGGGGGGGCEGCEFFGGGGGFGGGGGGGGFGGGGCEBC5CGGEEGGGGGGGGDGGGGGGGGFFDCF77>CFG7657FG
@M00200:207:000000000-ALC1F:1:1106:20753:10777 1:N:0:5
ATTGGGTTTAAAGGGTCCGTAGGCGGATCTGTAAGTCAGTGGTGAAATCTCACAGCTTAACTGTGAAACTGCCATTGATACTGCAGGTCTTGAGTAAAGTAGAAGTGGCTGGAATAAGTAGTGTAGCGGTGAAATGCATAGATATTACTTAGAACACCAATTGCGAAGGCAGGTCACTATGTTTTAACTGACGCTGATGGACGAAAGCGTGGGGAGCGAACAGGATTAGATACCCGAGTA
+
GGGGGGGGGGGGGGGGGGGGGGGGGGGGGGGGGGGGGGGGGGGGGGGGGGGGGGGGGGGGGGGGGGGGGGGGGGGGGGGGGGGGGGGGGGGGGGGGGGGGGGGGGGGGGGGGGGGGGGGGGGGGGGGGGGGGGGGGGGGGGGGGGGGGGGGGGGGGGGGGGGGGGGGGGGGGGGGGGGGGGGGGGGGGGGGGGGGGGGGGGGGGGGGGGGGGGGGGGGEDGGGGFFFGGGGGGFGDGGGG
@M00200:207:000000000-ALC1F:1:1107:22850:14619 1:N:0:5
ATTGGGCATAAAGGGCGCGTAGGTGGTCTGATAAGGGTGTGGTGAAAGCCCGGGGCTCAACCCCGGGTCGGCCGTGCCGACTGTTAGACTAGAGTGCTGTAGGGGCAGGCGGAATTCCGGGTGTAGCGGTGGAATGCGTAGAGATCCGGAGGAAGACCGGTGGCGAAGGCGGCCTGCTGGGCAGTTACTGACACTGAGGCGCGACAGCGTGGGGAGCAAACAGGATTAGATACCCTTGTA
+
GGGGGGGGGGGGGGGGGGGGGGGGGGGGGGGGGGGGGGGGGGGGGGGGGGGGGGGGGGGGGGGEGGGGGGGGGGGGGGGGGGGFGGGGGGGGGGGGFFGGGGGGGGGGGGGGGGGGGGGGGGGGGGGGGGGGGGGGGGGGGGGGGGGGGGGGGGGGGGGGGGGGGGGGGGGGGEGGGGGGGGGGGGGGGGFGGGGGFGGCEGGDGGGGEAEGGGGGGGGGGGGGGGGGCFGGGGGFGFGG
@M00200:207:000000000-ALC1F:1:1107:22033:16813 1:N:0:5
ATTGGGTATAAAGGGCTCGTAGGCGGTTTGTCGCGTCGGGAGTGAAAACATCGGCCTTAACTCGATGCTTGCTTTCGATACGGGCAGACTTGAGGTATGCAGGGGAGAATGGAATTCCTGGTGTAGCGGTGAAATGCGCAGATATCAGGAGGAACACCGGTGGCGAAGGCGGTTCTCTGGGCATTACCTGACGCTGAGGAGCGAAAGTGTGGGGAGCGAACAGGATTAGATACCCCTGTA
+
<CF@C9-CFGGDFGGGGF+66C,,8@B@@@FGGGGG:@F+@@F8966EFCGGCF+BFGFCF9FG8,9FCEC@FCECFFGE=,+@FEGF8<@,,5B45<ECEFA=B+@@A??F,,CCFGCF<B8AFEGG7B@7,>DFDCEEFG,@FGGA,>F:C7FCGGG*5<7D*>CC:C@*:*:;CF,+9E*8BFGG92@2BC8CEC5,ACEE**:ACCFGDGD*9C75C=F5F*70=9C>G+9<F3CF
@M00200:207:000000000-ALC1F:1:1108:16787:9031 1:N:0:5
ACTGGGCTTAAAGGGCTCGTAGGCGGCCAACTAAGTCCGACGTGAAATCCCCAGGCTTAACCTGGGAACTGCGTCGGATACTGGATGGCTTGAATTCGGGAGAGGGATGCAGAATTCCAGGTGTAGCGGTGAAATGCGTAGATATCTGGAGGAATACCGGTGGCGAAGGCGGCATCCTGGACCGACATTGACGCTGATGAGCGAAAGCTAGGGGAGCAAACGGGATTAGATACCCTGGTA
+
GGGGGGGGGGGGGGGGGFGFGGGGGEEGDFGCCEGGGGGGGGFGGGGGGGGGGGFGGGGGGGGGGGGGGGGGGGGGGGGGGGGGFFFGGGGGFGGGGGGGGGGGGGGGGGGGGGGGGGGGGGGG<FGEGGGFGGGGGGGGGGGGGGGGGGGGGGGGGGGGGGD:FGGGGGDEDCGGGGGGGGGGGGGGFCEFGGDGEGGGGGGGGGGGGGGGGCEDGGGGGGGGFGGGCFGGFGGFF::G
@M00200:207:000000000-ALC1F:1:1108:6089:18322 1:N:0:5
ATTGGGCGTAAAGAGCGTGTAGGCGGTTAGGTAGGTCCGTTGTGAAAACTCGAGGCTCAACCTCGAGCTGTCGGTGGAAACCGTATGGCTAGAGTCCGGAAGAGGAGAGTGGAATTCCCGGTGTAGCGGTGAAATGCGCAGATATCGGGAAGAACACCCGTGGCTAAGGCGGCTCTCTAGTACGGTACTGACGCTGAGACGCGAAAGCGTGGGGAGCGAACAGGATTAGATACCCTAGTA
+
GGGGGGFGFGEGGGGFGFEFFGFGGGGGGGGGGFGGGGE@FGGGGGGGGGGGFFGGFFFFFEEFGGGECFGGGG@FGGFFFFFCGGFGGGGGFGFDGFEBFGCFGGGGGFFFFFGGGFGGGGGGGGGGGFFGEEAFBGGGGGGGFCFFGEGGGGGGGEEFGGEEFGGGGFFG>FEGD?CFCFGGGFGGGGGGGD=EGGGGGGGGGGGGGEGEGGGGGGDGGDCGFFGGGFCF:CGFFGFG
@M00200:207:000000000-ALC1F:1:1108:10017:24053 1:N:0:5
ATTGGGCTTAAAGGGCGTGTAGGCGGTTTGTTAAGTCATGTGTGAAATCCCTCGGCTCAACCGGGGAACGACGCATGAAACTGGCAAGCTAGAGTACCAAAGAGGGGGGTGGAATTCCCGGTGTAGCGGTGAAATGCGTAGATATCGAGAGGAACACCTGCGGCGAAGGCGGGTTGCTGGGCTGACACTGACGCTGAGGCGCGAAAGCTAGGGGAGCAAACAGGATTAGATACCCGCGTA
+
GGGGGGGGGGGGGGGGGGGGGGGGGGGGGGGGGGGGGGGGGGGGGGGGGGGGGGGGGGGGGGGGGGGGGGGGGGGGGGGGGGGGGGGGGGGGGGGGGGFGGGGGGGDGGGGGGGGGGGGGGFGGGGGGGGGGGGGGGG@EGGFGGGGGFFGGGFCGGGGGGGGGCEGGGGGEE8CGEGGGGGGGGGF?FGGCECCECFCFCGGEEDG*9AF6>EEDDCCFGGGG:*?FGFDCFFCCDE;D
@M00200:207:000000000-ALC1F:1:1109:24776:4946 1:N:0:5
ACTGGGCTTAAAGCGCACGTAGGCGGCTTTGTAAGTCGGATGTGAAATCCCTCGGCTTAACCAAGGAAGTGCATCCGAAACTACAGAGCTTGAGTACTTAAGAGGATCGCGGAATTCCCGGTGTAGAGGCGAAATTCGTAGATATCGGGAGGAACACCAGTGGCGAAGGCGGCGATCTGGGAAGATACTGACGCTGAGGTGCGAAAGCGTGGGGAGCAAACAGGATTAGATACCCCTGTA
+
GGGGGGGGGGGGGGGGGGGGGGGGGGGGGGGGGGGGGGGGGGGGGGGGGGGGGGGGGGGGGGGGGGGGGGGGGGGGGGGGGGGGGGGGGGGGGGGGGGGGGGGGGGGGGGGGGGGGGGGDGGGGGGGGGGGGGGGGGGGGGGGGGGGGGGGGGGGD7CFGGGGGGGGGGGGGGGGGGGGGGGGGGGGGGGGGGGGGGGGGGGGGGGGGDGGGGGGGGGGGGGGGGGAC?FGGGGGGGGGC
@M00200:207:000000000-ALC1F:1:1109:3467:9705 1:N:0:5
ATTGGGTATAAAGAGCTCGTAGGCGGCTTGTCGCGTCGGCTGTGAAAACCTGAGGCTCAACCTCGGGCCTGCAGCCGATACGGGCAAGCTAGAATTCGGTAGGGGAGACTGGAATTCCTGGTGTAGCGGTGAAATGCGCAGATATCAGGAGGAACACCGGTGGCGAAGGCGGGTCTCTGGGCCGTAACTGACGCTGAGGAGCGAAAGCGTGGGGAGCGAACAGGATTAGATACCCGCTAA
+
GGGGGGGGGGGGGGGGGGGGGGGGGGGGGGGGGGGFGGGGGGGGGGGGGGGGGGGGGGGGGGGGEGGGGGGGGGGGGGGGGGGGGGGGGGGGGGFGGGGGGGGGGGGGGGGGGGGGGGGGGFGGGGGGGGGGFFGGGGGGGGGGGGGGGGGGGGGGGCFGFGGGGGDEGGEGG=EGGGGGGGGEGDGGGFGGGGEGDGGGGGGGGGGGGGGGGGGGEEEGGGGGG:2+,9?FFGDDGDGD
@M00200:207:000000000-ALC1F:1:1109:13905:18369 1:N:0:5
ATTGGGTTTAAAGGGCGCGTAGGTGGCTTCTTAAGCGTGCGGTGAAAGCCTGGGGCTCAACCCCGGGTCGGCCGTGCGAACTGGGGGGCTGGAGCACTGTAGAGGCAGGCGGAATTCCGGGTGTAGCGGTGGAATGCGTAGAGATCCGGAAGAACACCGGTGGCGAAGGCGGCCTGCTGGGCAGTTGCTGACACTGAGGCGCGACAGCGTGGGGAGCAAACAGGATTAGATACCCGCGTA
+
GGGGGGGGGGGGGGGGGGGGGGGGGGGGGGGGGGGGGGGGGGGGGGGGGGGGGGGGGGGGGGGGGGGGGGGGGGGGGGGGGGGGGGGGGGGGGGGGGGGGGGGGGGGFGGGGGGGGGGGGGGGGGGDCEGGGGGGGGGGEGGGGGGGGGGGGGGGGGGGGGGGGGGGGGGGGCCEFGGGGGGGGGFGGGGGGGGGGGGFGEGDGGGGGGDGEGEDGGFGGGGGGGGFG?FGGGGGGGGGG
@M00200:207:000000000-ALC1F:1:1109:3666:18622 1:N:0:5
ATTGGGTATAAAGGGTGTGTAGGCGGTAGTGTTAGTCTTCTGTGAAATTCTTCGGCTTAACCGGGGGTCCGCAGGGGAAACGGCACAACTAGAGGATGCGAGAGGTAAATGGAACTCATGGAGTAGGGGTGAAATCCGTTGATATCATGGGGAACACCGAAAGCGAAGGCAATTTACTGGCGCACTCCTGACGCTGAGACACGAAAGCGTAGGTAGCGAATGGGATTAGATACCCTAGTA
+
GGGGGGGGGGGGGGGGGGGGGGGGGGGGGGGFGGGGGGGGGGGGGGGGGGGGGGGGGGGGGGGGGGGGGGGGGGGGGGGGGGGGGGGGGGGGGGGGGGGGGGGGGGGGGGGGGGGGGGGGGGGGGGGGGGGGGGGGGGGGGGGGGGGGGGGGGGGGGGGGGGGGD>EGGGGCG9EGGGGGGGGEEGFGGGDFGGGGGGGGGGGGGGGGGGGGGGGGGGCGGFFGGGFG<FGGGG4DCGGG
@M00200:207:000000000-ALC1F:1:1110:21723:15602 1:N:0:5
ACTGGGTATAAAGAGCTCGTAGGCGGTCTGTCGCGTCGGCTGTGAAAACTCGGGGCTCAACCCCGAGCCTGCAGTCGATACGGGCAGACTAGAGTGCGGTAGGGGAGACTGGAATTCCTGGTGTAGCGGTGAAATGCGCAGATATCAGGAGGAACACCGGTGGCGAAGGCGGGTCTCTGGGCCGTAACTGACGCTGAGGAGCGAAAGCGTGGGGAGCAAACAGGATTAGATACCCGAGTA
+
GGGGGGGGGGGGGGGGGGGGGGGGGGCGGGGGGGGGGGGGGGGGGGGGGGGGGGGGGGGGGGGGGGGGGGGGGGGGGGGGGGGGDEGFGGDFCDGGGGGGGGGGGGEEGGGGGGGGGFEGGGGGGGGGGGGGGGGGGGCFDGGGGGGEFCEGGGGGGGGGGCGGGGGGGGGCEGGGGGGGGGCCGDEDCFGGGGGGGGGGGGGG=EGGGGGGGGFDGFFF5<FGGGGFGF=DFFF)19FD
@M00200:207:000000000-ALC1F:1:1110:10213:22768 1:N:0:5
ACTGGGTTTAAAGCGCGCGTAGGTGGCTTCGTAAGTCCGTTGTGAAAGTCAAAGGCTCAACCTTTGAAAGCCGATGGATACTGTGAAGCTAGAGTACGGAAGAGGCGAGTGGAATTCCTGGTGTAGCGGTGGAATGCGCAGATATCAGGAGGAACACCAATAGCGAAGGCAGCTCGCTGGGACGTTACTGACACTGAGGCGCGAAAGCGTGGGGAGCGAACAGGATTAGATACCCGAGTA
+
GGGGGGGGGGGFGGGGGGGGGDGGGGGGGGGGGGFFGGGGFEGGFGGGGGGGFGFGGFGGGGGGGGFFFGGGGECFGGGFGGFGGCFEFGFFGGGGGGG7FFGGGGGGGGGGGGGGGGGG?EFGCFGEECFGCFGGGGGGGCGGFFEGGGGGGGGGGGFFGGGFEGFGCFFGEFFCCEGC:>6CGGGGGCCGGGFFCBC*8CECEECGGGEGCEEGDCEEEGGD<>*9?FC>:CGGD5FG
@M00200:207:000000000-ALC1F:1:1111:14221:24998 1:N:0:5
ATTGGGCGTAAAGGGAGCGTAGGCGGGTTGTTAAGTCAGTTGTGAAAGTTTGCGGCTCAACCGTAAAATTGCAGTTGATACTGGCATCCTTGAGTACAGTAGAGGTAGGCGGAATTCGTGGTGTAGCGGTGAAATGCTTAGATATCACGAAGAACTCCGATTGCGAAGGCAGCCTGCTGGACTGTAACTGACGCTGATGCTCGAAAGTGTGGGTATCAAACAGGATTAGATACCCGTGTA
+
GGGGGGGGGGGGGGGGGGGGGGGGGGGGGGGGGGGGGGGGGGGGGGGGGGGGGGGGGGGGGGGGGGGGGGGGGGGGGGGGGGGGGGGGGGGGGGGGGGGGGGFGGGGGGGGGGGGGGGGGGGGGGGGGGGGGGGGGGGGGGGGGGGGGDGGGGGGGGGGGGGGGGGGGGGGGGGGGGGGCFGGDGGGGGGGGGGGGDGGG9FGGGDGFGGGGEGEGGGGG?CGGGGGFFFGFFGGGBGGG
@M00200:207:000000000-ALC1F:1:1112:15132:21591 1:N:0:5
ATTGGGTTTAAAGGGCGCGTAGGTGGTTTGATAAGGGTGTGGTGAAAGTCCGGGGCTCAACCCCGGATCTGCCGTGCCGACTGTCAAACTCGAGGACTGTAGAGGCAGACGGAATTCCGGGTGTAGCGGTGGAATGCGTAGAGATCCGGAGGAAGACCGGTGGCGAAGGCGGTCTGCTGGGCAGTTTCTGACACTGAGGCGCGACAGCGTGGGGAGCAAACAGGATTAGATACCTCAGTA
+
GGGGGGGGGGGGGGGGGGGFGGGGGGFFGGGGGGGGGFGGGGGGGGGGGGGGGGGDEGGFGGGGGGGGGGGGGGGGGGGGGGGGGGGGGGGGGGGDFGGGGGGGGGGGGGEGGGGGGGGGG@EFFFGGGGGGGGGGGGFEGGGGGFFGGGGGGGGGCBFGFGEFEEGGGFGGEEGFGGGGGGGGCGGGGGDAFFGGDGGGGGGEEEGGGEGGGGGGDCEFGGFGGD7DC?CF+<*:6FDG
@M00200:207:000000000-ALC1F:1:1113:9238:18666 1:N:0:5
ACTGGGTGTAAAGGGCGCGTAGGTGGCCACCATAAGGCCGCGGTGAAAGTCTGGGGCTCAACCCCAGATCGGCCGCGGCGACTGTGGGGCTGGGGCACTGTAGAGGCAGGTGGAATTCCGGGTGTAGCGGTGGAATGCGTAGAGATCCGGAAGAACACCAGTGGCGAAGGCGGCCTGCTGGGCAGTGGGACCGAGAGGTCTCTTGAGCCGACACTGAGGCGCGACAGCGTGGGGAGCAAACAGG
+
GGGGGGGGGGGGGGGGGGGGGGGGGGGGGGGGGGGGGGGGGGGGGGGGGGGGGGGGGGGGGGGGGGGGGGGGGGGGGGGGGGGGGGGGGGGGGGGGGGGGGGGGGGGGGGGGGGGGGGGGGGCFGGGGGGFGGGGGGGGGGGGGGGGGGGGGGGGGGFGGGGGGGGGGGGGGGGGGGGGGGGGGGGGGGGGGGGGGGGGGGGGGGGGFGGGGGGGGGGGGGGGGGGCGGFGGGGDD>CFGFG?B
@M00200:207:000000000-ALC1F:1:1113:17068:24612 1:N:0:5
ACTGGGCATAAAGGGAGCGTAGGCGGGTTGTTAAGTCAGTTGTGAAAGTTTGCGGCTCAACCGTAAAATTGCAGTTGATACTGGCATCCTTGAGTACAGTAGAGGTAGGCGGAATTCGTGGTGTAGCGGTGAAATGCTTAGATATCACGAAGAACTCCGATTGCGAAGGCAGCCTGCTGGACTGTAACTGACGCTGATGCTCGAAAGTGTGGGTATCAAACAGGATTAGATACCCCAGTA
+
GFGGGGGGGGGGGGGGG+FGGGGGGGGGGG@FGGGGGGGFGGGGGGG@CFFEEFGGGGFGGGGFF@FGGGGGGCGGGGFGGACF<FFGGGGGGGGFEFG9FGEGGG<?F,@FGGGGGGAEGGGGGGGGGGGFFFGFGFGGGGGGG,=DFFGGGGGAFFGGGEGFGGGGGGGGGGGFGGG78FFFG@FGGGGGGGGGD<CGCGDCFCEFGGGGGEG?CCCFCCGGGGGGFFG>F4DG@GFG
@M00200:207:000000000-ALC1F:1:1114:18403:7862 1:N:0:5
ACTGGGTTTAAAGGGTGCGCAGGCGGCCGTGTGTGTGAGGCGTGAAAGCCCGGAGCTCAACTCCGGAATTGCACCTCAAACTACACGGCTAGAGCATTGGAGAGGGTAGCGGAATTCACGGTGTAGCAGTGAAATGCGTAGATATCGTGAGGAACACCAGAGGCGAAGGCGGCTACCTGGACAATTGCTGACGCTCAGGCACGAAAGCGTGGGGAGCAAAAGGGATTAGATACCCTCGTA
+
GGGGGGGGGGGGGGGFEGGGGGGGGGGFGGEFGGGGFGGGGGGGGGGGGDFEGGGGGGGGGFGGGGG7FGGGGGFGGGGFGGGGGGGGGGGGGGGGFGGGFGGGGDEG7FGGGGGGGCGGGGGGGGGGGGGGGGGGGGGGGGGGGGGGFCFCGGGGGGGGGGGGGGGGDGFEEGGGGGGGGGFCEGGGGGGGGGGGG?FFCCECECCGEEGGGGGGGFFFGGGGFGGFGFGCDGGGGGFD
@M00200:207:000000000-ALC1F:1:1114:22158:20094 1:N:0:5
ATTGGGCATAAAGGGCGCGTAGGCGGCCACCGCAAGTCGATTGTGAAATCTCCGGGCTTAACCCGGAAAGGTCAACCGATACTGCGGGGCTAGAGTGCAGAAGGGGCAACTGGAATTCTCGGTGTAGCGGTGAAATGCGTAGATATCGAGAGGAACACCTGCGGCGAAGGCGGGTTGCTGGGCTGACACTGACGCTGAAGCGCGAAAGCTAGGGGAGCGAACGGGATTAGATACCCCAGTA
+
GGGGGGGGGGGGGGGGGGGGCECGGGGGGGGGGGGGGGGGGGGGGGGGGGGGGGGGGGGGGGGGGGGGGGGGGGGGFGGGGGGGGGGGGGGGGGGGGGGGGGGGGGGGGGGGGGGGGGGGGGGGEGGGGGGGGGGGGGGGGGGGGGGGDGDGGDGGGGGGGGGGGGGGGGGGGGGGGGGGGGGGGFGCCGGGGGGGGGF@GGGGG5EGFGGGGGGGGGD=CGGGFDD?FFGGGG66FGDGB
@M00200:207:000000000-ALC1F:1:1115:10924:7282 1:N:0:5
ATTGGGCTTAAAGGGCTCGTAGGCGGCCAACTAAGTCACACGTGAAATCCCCAGGCTTAACCTGGGAACTGCGTGTGATACTGGATGGCTTGAATCCGGGAGAGGGATGCGGAATTCCAGGTGTAGCGGTGAAATGCGTAGATATCTGGAGGAACACCGGTGGCGAAGGCGGCATCCTGGACCGGTATTGACGCTGATGAGCGAAAGCCAGGGGAGCAAACGGGATTAGATACCCGCGTA
+
GGGGGGGGGGGGGGGGGGGGGGGGGGGGGGGGGGGGGGGGGGGGGGGGGGGGGGGGGGGGGGGGGGGGGGGGGGGGGGGGGGGGGGGGGGGGGGGFGGGGGGGGGGEGGGGGGGGGGGGGGGGGGGGGGGGGGGGGGGGGGGGGGGGGGGGDGGGGGGGGGGGGGGGGGGGGGDGFFGGDFGGGGGGGGGGGGGGGGGGGGGGGGGGGGGGGGGGGGGGGGGGGGC47CBGGGGGGGGFG
@M00200:207:000000000-ALC1F:1:1115:7254:9582 1:N:0:5
ATTGGGTTTAAAGGGAGCGTAGACGGAGCAGCAAGTCTGATGTGAAAGGCAGGGGCTCAACCCCTGGACTGCATTGGAAACTGTTGATCTTGAGTACCGGAGGGGTAAGCGGAATTCCTAGTGTAGCGGTGAAATGCGTAGATATTAGGAGGAACACCAGTGGCGAAGGCGGCTTACTGGACGGTAACTGACGTTGAGGCTCGAAAGCGTGGGGAGCAAACAGGATTAGATACCCGCGTA
+
GGGGGGGGGGGGGGGGGGGGGGGGGGGGGGGGGGGGGGGGGGGGGGGGGGGGGGGGGGGGGGGGGGGGGGGGGGGGGFGGGGGGGGGGGGGGGGGGGGGGGGGGGGGGGGGGGGGGGGGGGGGGGGGGGGGGGGGGGGGGGGGGGGGGGGGGGGGGGGGGGGGGGGGGGGGGGGGGGGGGGGGGGGGGGGGGGGGGGGGGGGGGGGGGGGGGGGGGGGGGDGFFGGGFGAGGGGGGGGFG
@M00200:207:000000000-ALC1F:1:1115:9019:18991 1:N:0:5
ATTGGGTGTAAAGGGCTCGTAGGCGGCCTGTCGCGTCGGGAGTGAAAGCCCACTGCTTAACGGTGGGTCTGCTTCCGGTACGGGCGGGCTGGAGTATGGCAGGGGAGACTGGAATTCCTGGTGTAGCGGTGGAATGCGCAGATATCAGGAGGAACACCGGTGGCGAAGGCGGGTCTCTGGGCCATTACTGACGCTGAGGAGCGAAAGCGTGGGGAGCGAACAGGATTAGATACCCTTGTA
+
E9FGCFFGGGGGGGGGFFFGGGEGGGGGGGGGGGGF:FEGCGGGGGFEDFGFFFGGGGGGGGEEFGDEFGFGFFFGGEGGGEGGGGGGGCGE<FGGGGGFEFGGGGG7FGGGGGGFGGGGGGGGGGGGGGGGGGGGGGGEG7CFGGGGGGGGGGGGGGGGGGGGFGCEGGGGGGGCGGFGGCGDFGGGGGGGGGGEEFG6EGGGGGEGGGGGGG*9EDGCGDGGGG=4CAFGGGGCDFFG
@M00200:207:000000000-ALC1F:1:1116:5631:15810 1:N:0:5
ACTGGGTATAAAGGGCATGTAGGCGGATGAACAAGTGATATGTGAAATACCTGGGCTTAACCTGGGGAGGTCATGTCAGACTGTTCGTCTAGAGTGTGGTAGAGGAAGGTGGAATTTCTGGTGTAGCGGTGAAATGCGTAGATATCAGAAAGAACATCGATGGCGAAGGCAACCTTCTGGGCCATTACTGACGCTGAGGTGCGAAAGCGTGGGGAGCGAACAGGATTAGATACCCTAGTA
+
CGGGGGGGGGGGGGFGGGGGGGGGGGGGGGGGGGGGGGGGGGGGGGGGGGGGGGGGGGGGFGGGGGGGGGGGGGGGGGCFFFGFGCGGGGFGGFFFFDDDFGFGGGGGGGGGG9DCDGGGFFFGGGGGDGGGFFGGFGGGGGFFFFGGGGGGFFGFGGGGGGGGGGGEDF?FGGGGGGGCGCFGGFFFGGGGGGEGGGFGFCGGDGDG=CEEGGGGGGGGEDGCFGGA9?FGG<<FAGFG
@M00200:207:000000000-ALC1F:1:1116:16149:18294 1:N:0:5
ACTGGGTGTAAAGCGCACGTAGGCGGATCTTTAAGTCAGGGGTGAAATCCCGGGGCTCAACCTTGGAATTGCCTTTGATACTGGCAGTCTTGAGTACGGAAGAGGTATGTGGAACTCCGAGTGTAGAGGTGAAATTCGTAGATATTCGGAAGAACACCAGTGGCGAAGGCGACATACTGGTCCGTTACTGACGCTGAGGCTCGAAAGCGTGGGGAGCAAACAGGATTAGATACCCCAGTA
+
GGGGGGGGGGGGGGGGGGGGGGGGGGGGGGGGGGGGGGGGGGGGGGGGGGGGGGGGGGGGGGGGGGGGGGGGGGGGGGGGGGGGGGGGGGGGGGGGGGGGGGGGGGGGGGGGGGGGGGGGGGGGGGGGGGGGGGGGGGGGGGGGGGGGGGGGGGGGGGGGGGGGGGGGGGGGGGGGGGGGGGGGFGGGGGGGGGGGGGGGGGGGGGGGGGGGGGGGGGGGGGGGFGGFFAGGGGFFEGGG
@M00200:207:000000000-ALC1F:1:1117:28260:7907 1:N:0:5
ACTGGGTTTAAAGCGCACGTAGGCGGATTGCTAAGTCAGGGGTGAAATCCTGGAGCTCAACTCCAGAACTGCCTTTGATACTGGTGATCTTGAGTCCGGGAGAGGTGAGTGGAACTGCGAGTGTAGAGGTGAAATTCGTAGATATTCGCAAGAACACCAGTGGCGAAGGCGGCTCACTGGCCCGGTACTGACGCTGAGGTGCGAAAGCGTGGGGAGCAAACAGGATTAGATACCCTGGTA
+
GGGGGGGGGGGGGGGGGGGGGGGGGGGGGGGGGGGGGGGGGGGGGGGGGCFGGGGGGGGGGGGGGGGDGGFCFGGGGGGGGGGGGGFGFGGGGGGGGGGGGEGGGGGGGGGF,<FFFEGGGFFGGDFFGGGGGGGGGGGGGGGGGGGGGGGGGGGGGGGGFCGGGGGGGGGDGGEEGGGGGGGGGGGGGG?FGDGGGFFGGFEGCFCFGCEGDEGGGFFFCDCC>C>CGFGGCC<CFGFF
@M00200:207:000000000-ALC1F:1:1117:22590:21116 1:N:0:5
ATTGGGTGTAAAGAGCGTGTAGGCGGCCAAGCAGGTCCGCTGTGAAAACTCGAGGCTCAACCTCGAGACGTCGGTGGAAACCGTTTGGCTAGAGTCCGGAAGAGGAGAGTGGAATTCCCGGTGTAGCGGTGAAATGCGCAGATATCGGGAAGAACACCCGTGGCGAAGGCGGCCGGCTGGGCCGACCCTGACGCTGAGGCGCGAAGGCCAGGGGAGCGAACGGGATTAGATACCCTAGTA
+
GGGGGGGGGGGGGGGGGGGGGGGGGGGGGGGGGGGGGGGGGGGGGGGGGFGGGGGGGGGGGGGGGGGGGGGGGGGGGGGGGGGGGGGGGGGGGGGGGGGGGGGGFGGGGGGGGGGGGGGGGEGGGGGGGGGGGGGGGGGGGGGGGGGGG>EGGGGFGEGGGGGGGGGGGGGGGGGGGGGGGGGGGG:EFFFGGGGGGGGGGGGDGGGGGGGGGGDGGGGGGGDGFDGGGFGGGGGGFGFC
@M00200:207:000000000-ALC1F:1:1118:13179:18255 1:N:0:5
ATTGGGTATAAAGAGCTCGTAGGTGGTTTGTCGCGTTGTTCGTGAAAACTCACAGCTTAACTGTGGGCGTGCGGGCGATACGGGCAGACTGGAGTACTGCAGGGGAGACTGGAATTCCTGGTGTAGCGGTGGAATGCGCAGATATCAGGAGGAACACCGGTGGCGAAGGCGGGTCTCTGGGCAGTAACTGACGCTGAGGAGCGAAAGCGTGGGGAGCGAACAGGATTAGATACCCGTGTA
+
GGGGGGGGGGGGGGGGGGGGGGGGGGGGGGGGGGGGGGGGGGGGGGGGGGGGGGGGGGGGGGGGGGGGGGGGGGGGGGGGGGGGGGGGGGGGGGGGGGGGGGGGGGGGGGGGGGGGGGGGGGGGGGGGGGGGGGGGGGGGGGGGGGGGGGGGGGGGGGGGGGGGGGGGGGGGGGGGGGGGGGGGGGGGGGGGGGGGGGGGGGGGDGGGGGGGGGGGF19EGGGB*7FGGBGGGDFDGGFG
@M00200:207:000000000-ALC1F:1:1119:8539:7152 1:N:0:5
ACTGGGTTTAAAGCGCGTGTAGGCGGCTCGATAAGTCTGCTGTGAAAGTCCAGGGCTCAACCCTGGGATGCCGGTGGATACTGTCGAGCTCGAGTCCGGAAGAGGCGAGTGGAATTCCTGGTGTAGCGGTGAAATGCGCAGATATCAGGAGGAACACCAATGGCGAAGGCAGCTCGCTGGGACGTGACTGACGCTGAGACGCGAAAGCGTGGGGAGCAAACAGGATTAGATACCCCAGTA
+
GGGGGGGGGGGGGGGGGGGGGGGGGGGGGGGGGGGGGGGGGGGGGGGGGGGGGGGGGGGGGGGGGGGGGGGGGGGGGGGGGGGGGGGGGGGGGGGGGGGGGGGGGGGGGGGGGGGGGGGGGFFGGGGGGGGGGGGGGGGGGGGGGGGGGGGGGGGGGGGGGGGGGGGGGGGGGGGGGGGGGGGGGGGGGGGGGGGGGGGGGGGGGGGGGGGGGGGGGGGGFFGGGFGGGFGGGGGGGDFG
@M00200:207:000000000-ALC1F:1:2102:5395:5729 1:N:0:5
ATTGGGTTTAAAGAGTTCGTAGGCGGTCTGGTAGGTGAGGTGTGAAATCCCCCGGCTCAACCGGGGAACTGCGCTTCAAACCGCCGGACTTGAGGGAGACAGAGGTGGGCGGAACAGATGGTGGAGCGGTGAAATGCGTAGATATCGTTTGGAACGCCAATCGTGAAAACAGGTAGCTGGGAGTGTGCCGACGCTGAGACACGAAAGCCAGGGGAGCGAACGGGATTAGATACCCCCGTA
+
GGGGGGGGGGGGGGGGGGGGGGGGGGGGGGGGGGGGGGGGGGGGGGGGGGGGGGGGGGGGGGGGGGGGGGGGGGGGGGGGGGGGGGGGGGGGGGGGGGGGGGGGGGGFGGGGGGGGGGFGGGGGGGGGGGGGGGGGGGGGGGGGGGGGGGGGGGGGGGGGG*:FGGGGGGGGGGGGGGGGDEGGGGGGGGGGGGGGGGGGGGDGGGGGGGGGGGGEGGEEGG5DDDGGGFGGG7DGGGGD
@M00200:207:000000000-ALC1F:1:2102:28542:10639 1:N:0:5
ACTGGGTATAAAGGGAGCGTAGACGGCGTGCCAAGTCTGATGTGAAAGGCCGGGGCTCAACCCCGGGACTGCATTGGAAACTGGCATGCTGGAGTGCCGGAGGGGCAAGCGGAATTCCTAGTGTAGCGGTGAAATGCGTAGATATTAGGAGGAACACCGGTTGCGAAGGCGGCTTGCTGGACGGTAACTGACGCTGAGGCTCGAAAGCGTGGGGAGCAAACAGGATTAGATACCCTTGTA
+
FEFGGGGGGGGGGGGGGGGGGGGGGGCFGGE<FGGGFGGFDGGGGGGGGG<F7:FGGGGGGGDGCEBEGGGGGGGGFFGGGGGFFFGGGGGGGGGGGFGGDEGGGGGEFCEGGGGGGGGCFGGGGGGGGEGGGGGGGGGGGGGGGGGACB:FEFGEGEGGG8;FEGGG7FEGGEEG>CF+;:C>EGGGCG7CG*:C>FGGGGGGG;ECE8EGGDGCG=FFFGGGGGGFGBGFGFGGFGGG
@M00200:207:000000000-ALC1F:1:2102:9528:11690 1:N:0:5
ATTGGGTTTAAAGGGCTCGTAGGCGGTTTGTCGCGTCGGGAGTGAAAACTCAGGGCTCAACCCTGAGCGTGCTTCCGATACGGGCAGACTAGAGGTATGCAGGGGAGAACGGAATTCCTGGTGTAGCGGTGGAATGCGCAGATATCAGGAGGAACACCGGTCGCGAAGGCGGTTCTCTGGGCATTACCTGACGCTGAGGAGCGAAAGCATGGGGAGCGAACAGGATTAGATACCCCAGTA
+
GGGGGGGGGGGGGGGGGGGGGGGGGGGGGGGGGGGGGGGGEGGGGGGGGGGGGFGGGGGGGGGGGGGGGGGGGGGGGGGGGGGGGGGGGGGGGGGGGGGGGGGGGGGGGGGDGGGGGGGGGGGGFFGGGGGGGGGGGGGGGGGGGGGGGGGGGGGGGGGGG*:<CFEGGGGGGGGGGGGGGGGGFGGGGGGGGGEGGGGGGGGGGGGGGGGGGGGGGE5EEDGGGFGGGBFFGGG5DGGG
@M00200:207:000000000-ALC1F:1:2102:10768:19065 1:N:0:5
ACTGGGTATAAAGAGCTCGTAGGCGGCTTGTCACGTCGATTGTGAAAGCCCGAGGCTTAACCTCGGGTCTGCAGTCGATACGGGCTAGCTAGAGTGTGGTAGGGGAGATCGGAATTCCTGGTGTAGCGGTGAAATGCGCAGATATCAGGAGGAACACCGGACGCGAAGGCGGCCATCTGGCGAGACATTGACGCTGAGGCGCGAAAGCGTGGGGATCAAACAGGATTAGATACCCCAGTA
+
GGGGGGGGGGGGGGGGGGGGGGGGGGGGGGGGGGGGGGGGGGGGGGGGGGGGGGGGGGGGGGGGGGGGGGFGGGGGGGGGGGGGGGGGGGGGFGCFGGGGGGGGGGGGGGGGGGGGGGGGGFGGGGGGGGGGGGGGGGGGGGFGGGGGGGGGGGGGGGGGG*;FGG7CFGGGGGGGGFGGGGGGGGGGGGGGGGGEGGGGGGGGEGGGGGGEGGCCGGFGGGGGFDFFGFGGGGDGGGGG
@M00200:207:000000000-ALC1F:1:2102:18734:22338 1:N:0:5
ATTGGGTTTAAAGCGCGCGCAGGCGGCCTTGCAAGTCAGTGGTGAAATCCCAGAGCTTAACTCCGGAATTGCCTCTGAAACTGCTGGGCTTCGAGTACGGGAGAGGTGAGTGGAATTCCCAGTGTAGAGGTGAAATTCGTAGATATTGGGAAGAACACCAGTGGCGAAGGCGGCTCACTGGCCCGTTACTGACGCTCAGGCGCGACAGCGTGGGGATCAAACAGGATTAGATACCCTAGTA
+
GGGGGGGGGGGGGGGGGGGGGGDGGGGGGGGGGGGGGGGGGGGGGGGGGGGGGGGGGGGGGGGGGGGGGGGGGGGGGGGGGFGGGGGGGGGGGGGGGGGGGGGGGGGGGGGGGGGGGGGGEGDFGGGGGGGGGGGGGGGGGGGGGGGGGGGGGGGGGGGGGAFFGGGGGGGGGGGGGGGFGG7CGGGGGGGGGGGGEGDCGEDEGGGGGGGGGGGGDFGGG=FGGGCFGFFCFFC7CFGGF
@M00200:207:000000000-ALC1F:1:2103:23879:19145 1:N:0:5
ATTGGGTATAAAGGGCGCGTAGGTGGCCCGGTCAGCGTGCGGTGAAAGCTCGGGGCTCAACCCCGAGTCGGCCGTGCGAACTGCTGCGCTCGAGCACTGTAGAGGCAGGCGGAATTCCGGGTGTAGCGGTGGAATGCGTAGAGATCCGGAAGAACACCGGTGGCGAAGGCGGCTTGCTGGGCCGTGGCTGACACTGAGGCGCGACAGCGTGGGGAGCACACAGGATTAGATACCCCGGTA
+
FDFG8<FEEE<FCEGGGGGCCCE66CDFC@EFE:<@@FFE+@FGGGGAFEFFCFCFG79<EFEEGFGCCFGG77@+8@=BFF9B9E,@FGEE7F7+DFFG?D?BDE7:FGGGC+>EF<,@7FCGGC;1>FGGG9?:CCF@*CFGGGFCF*=FFCC:FGGGG*2FBCEECCGDG*??:9EG5F*:C>*?8AFFFFFF?CGGGGE**1/C?CC>CC*>:5**;*5CCFG*<*:DFGGG:EGC
@M00200:207:000000000-ALC1F:1:2104:10427:9646 1:N:0:5
ATTGGGTGTAAAGCGCGCGTAGGTGGCTTGATAAGCCGGTTGTGAAAGCCCCGGGCTCAACCTGGGAACGGCATCCGGAACTGTCAAGCTAGAGTGCAGGAGAGGAAGGTAGAATTCCCGGTGTAGCGGTGAAATGCGTAGAGATCGGGAGGAATACCAGTGGCGAAGGCGGCCTTCTGGACTGACACTGACACTGAGGTGCGAAAGCGTGGGTAGCAAACAGGATTAGATACCCGAGTA
+
GGGGGGGGGGGGGGGGGGGGGGGGGGGGGGGGGGGGGGGGGGGGGGGGGGGGGGGGGGGGGGGGGGGGGGGGGGGGGGGGGGGCFFGGGGGGGGGGGGGGGGGGGGGGGGGGGGGGGGGGGGGGGGGGGGGGGGGGGGGGGGGGGGGGGGGGGGGGGGGGGGGGGGGGGGGDCDGGGGGGGGGGGGGDGGGGGGGGFFGGGGGGGGGGGGGGGGGGGGGGGGGFC?CGFGFFGGGGGGGG
@M00200:207:000000000-ALC1F:1:2105:10759:23750 1:N:0:5
ACTGGGCTTAAAGGGTGTGTAGGCGGTTGTGTTAGTCTCCTGTAAAATGCTTCGGCTCAACCGAAGGCTCGCAGGGGAAACGGCACGACTTAGAGGATGGAAGGGGTCTCTGGAACTCATGGTGTAGCGGTGAAATGCGTTGATATCATGGGGAACACCAAAAGCGAAGGCAAGAGACTGGTACACTCCTGACGCTGAAACACGAAAGCGTGGGTCGCGAATGGGATTAGATACCCGAGTA
+
GGGGGGGGFFFGGGGGGEGGGGFGGGGGGGGGGGG@FGGGGGGGGGGFGGGGGGGGGGGG8EEEGGGGGGGGGGGGGGGGFGGECCFGEGGGGGGGGGGGFGGGGG?F=FGGFGAFFFEFGGDFFGFGGGGGGGG9DFG8CGGDCGGGGGGGGGECGGGGGFGGGGEGG*DFCEGGCG9FFF,BGGGGGGGGGCEGG7CFGF=BEEGDG*3=E*2:>EE=*>8<DFGGGFGGGG6CDDGGF
@M00200:207:000000000-ALC1F:1:2106:12097:22655 1:N:0:5
ACTGGGCATAAAGAGCTCGTAGGCGGTCTGTCGCGTCGGCTGTGAAAACTCGGGGCTCAACCCCGAGCCTGCAGTCGATACGGGCAGACTAGAGTGCAGTAGGGGAGACTGGAATTCCTGGTGTAGCGGTGAAATGCGCAGATATCAGGAGGAACACCGGTGGCGAAGGCGGGTCTCTGGGCTGTAACTGACGCTGAGGAGCGAAAGCGTGGGGAGCGAACAGGATTAGATACCCCTGTA
+
GGGGGGGGGGGGGGGGGGEGGGGGGGGGGGGGGGGGGEGGGGGGGGGGGGFGGGGGGGGGGGGGGGGGGGGGGGGGGGGGGGGGGGGGGGGGGGGGGGGGGGGGGGEGDGGGGGGGGGGGG=FGGG<FGBFGGGFFGGGGGGGFFFFGGGGGGGGGGGGGGGGGGGGGGGGEGCFG@FGGGGGGGGGGGGGGGGGGGGGFGGGD=EE*?*8CCEEGDGECEE8>5>FGG?:CG+AF*9F7
@M00200:207:000000000-ALC1F:1:2107:27064:5472 1:N:0:5
ATTGGGTTTAAAGGGCGCGCAGGCGGTACGGCACGTCCGTTGTGAAATCGCTCGGCTCAACTGGGCGGGGTCAGCGGATACGGCCGCACTTGAGCAAGCTAGGGGGCAATGGAATTCCCGGTGTAGTGGTGGCATGCGTAGAGATCCGGAAGAACACCGGTGGCGAAGGCGGTCTGCTGGGCAGTAGCTGACACTGAGGCGCGACAGCGTGGGGAGCAAACATGATTAGATACCCTGGTA
+
GCCFGGFEGFGGCE7FGGGGGGGGGF:FG7@FEGCEFGGGGEGGFEDGGG@<=F7FFGGGGFGGGGGGGE=FFFGGGDEGGG@FEGGEE7DGGFGGGEGGBF:FEEEE7<FFGFF<C;EECGGGFG<CFCFD,CAFFGEDCEFGFGFGDCGGE@C6CEEE:CEEEEG>EFCC??EFD78FCCCEFFGGGF6ECFFF7<CGGGEC==GFE8CE5C=CGD?+;().*3:*09C?<?FECCC:
@M00200:207:000000000-ALC1F:1:2108:4160:9426 1:N:0:5
ACTGGGCTTAAAGGGAGCGCAGGCGGCACGGCAAGTCCGGTGTGAAAGCCCGGGGCCCAACCCCGGGACTGCACTGGAAACTGCCGGGCTGGAGTGTCGGAGGGGCAGGCGGAATTCCTAGTGTAGCGGTGAAATGCGTAGATATTAGGAGGAACACCGGTGGCGAAGGCGGCCTGCTGGACGACGACTGACGCTGAGGCTCGAAAGCGTGGGGAGCAAACAGGATTAGATACCCGCGTA
+
FDFFGGFGGGGGG9F<FGGGGGGGGG7++BC+FFGGFDFCFGGGGGFDGGG@FGGG+CCFGGC7FGGGGGGGG<F<8FFGGGGFF7:CFGEGGGGCG9>7@FDGGC@7C7FFGGGGBFD,FGGGCFGGGGGGCFGGGGGEDGGDF;,@?CEECGGGGG7<FGGGECGGGGGCC***;CEGGGGEE*:CEEFGEGGGGGG5*;=?F5EFGEGGGGEGGGCEF6(4DGGGGFGFGGG5DGD3
@M00200:207:000000000-ALC1F:1:2108:5752:15168 1:N:0:5
ATTGGGTGTAAAGGGTGCGTAGGCGGCTTGTTAAGTAGGGTGTGAAATCCCCCGGCTCAACCGGGGAATTGCGCCCTAAACTGGCGAGCTGGAGTGAGATAGGGGTGTGTGGAACTTCCAGTGGAGCGGTGAAATGTGTTGATATTGGAAGGAACGCCAGTGGCGAAAGCGACACACTGGGTCTCAACTGACGCTGAGGCACGAAAGCCAGGGGAGCAAACGTGATTAGATACCCCGGTA
+
GGGGGGGGGGGGGGGGGGGGGGGGGGGGGGGGGGGGGGGGGGGGGGGGGGGGGGGGGGGGGGGGGGGGGGGGGGGGGGGGGGGGGGGGGGGGGGGGGGGGGGGGGGGGGGGGGGGGGGGGGGGGGGGGGCGGGGGGGGGCCFGGGGGGGFGGGGGGGGGGGGGGGGGGGGGGGGGGGFGGFGGGGGGGFGGGDGDGGGGGGGGGGGGGFGGGGGGGGGGGG4(49A>DFFGGGGGGDDCC
@M00200:207:000000000-ALC1F:1:2110:20285:3503 1:N:0:5
ATTGGGTTTAAAGGGCGCGTAGGTGGCGCGAGTAGTCAACGGTGAAAGCCCGGGGCTCAACCCCGGGTCGGCCGTCGATACTCTCGTGCTTGAGCACTGTAGAGGCAGGTGGAATTCCGGGTGTAGCGGTGAAATGCGTAGATATTGGGAGGAACACCAGTGGCGAAAGCGGCTACCTGGACCGGAACTGACGCTGATGCGCGAAAGCGTGGGTAGCAAACATGATTAGATACCCCAGTA
+
GFGGGGG>GGGGGGGGGGGGGGG<FGGCFFBCCFGGGGFEGGGGGGGGGG,F@FGGGGGGGGGGGGDB+@FGGGGGGGGGGGFG@@FGGGGGGG8FF8FGGGGGG>CFGGGGGGGGFGGGGGGG>EBGGGGGGGGGGGGGGGGFGGGGGGGGGGGGGGGGGGGGGGGCGGGGGDGGGGGGGGGG>8:EFFGGGGGGGDGGGGGGGGGGGGGGGEGGGGGGG?)5?CFGGFFCGFG37DGG
@M00200:207:000000000-ALC1F:1:2110:21560:24255 1:N:0:5
ATTGGGCATAAAGAGTGTGTAGGTGGCGTTCCCAGTCTGTTGTGAAATCTCCCGGCTTAACTGGGAGGGTGCAGCGGAAACTAGAATGCTAGAGGGTGGGAGAGGTAAGCGGAATTCCTGGTGTAGCGGTGAAATGCGTAGATATCAGGAGGAACACCTGTGGTGTAGACAGCTTACTGGACCACTTCTGACGCTGAGACACGAAAGCGTGGGTAGCAAACATGATTAGATACCCCAGTA
+
FGGGGFCCFGFGGGGEFCFFGGG6F@,F;@BEGGGGFFFEEGEGGFGGGCGGCEEGGGGGGGCGFFE7:FFGGG8FEGGGGGGG9ECEFGFFGGG7FGGECGGEFEEFFC7FCFDFEF<FGGFE58@CEEGGFFAGGEECGE??DFDFFGGDCG<FFGCDFFF>>>FCCFGGG,33DAEGCF7E7D@EFCFG8EECE8?,DF;EEGEC:*=EGC+=FG;C@6)6?CCFG=CFEFFGD*87
@M00200:207:000000000-ALC1F:1:2111:2783:9159 1:N:0:5
ATTGGGTATAAAGCGCGTGTAGGCGGCTTGGTAAGTCTGCTCTGAAAGCCCGGGGCTCAACCCCGGGAGGCGGGTGGATACTGTCAAGCTCGAGTCCGGAAGAGGAGTGTGGAATTCCTGGTGTAGCGGTGAAATGCGCAGATATCAGGAGGAACACCAATGGCGAAGGCAGCACTCTGGGACGTGACTGACGCTGAGACGCGAAAGCGTGGGGAGCAAACAGGATTAGATACCCCTGTA
+
GGGGGGGGGGGGGGGGGGGGGGGGGGGGGGGGGGGGGGGGGGGGGGGGGGGGGGGGGGGGGGGGGGGEGGGGGGGGGGGGGGGGGGGGGGGGGGGGGGGGGGGGGGGGGGGGGGGGGGGGGGGGGGGGGGGGGGGGGGGGGGGGGGGGG8:CFGG8;FFGGGGGGGGGGGGGGGGG7FGGGGGGGGGGGGGGGGGGGGGGEGGGGG5:EEEGGGEGEGGGGGGGGGGGGFGGGGGGGGGG
@M00200:207:000000000-ALC1F:1:2116:20859:2140 1:N:0:5
ATTGGGTTTAAAGGGCGCGTAGGCGGCTTGGCAAGTGGATGGTGAAATCCCTCGGCTTAACCGAGGAACTGCCGTCCAAACTGCTTTGCTTGAGGCCGGGAGAGGCGAGTGGAATTCCCAGTGTAGCGGTGAAATGCGTAGATATTGGGAGGAACACCAGTGGCGAAGGCGGCTCGCTGGACCGGTTCTGACGCTGAGGCGCGAAAGCGTGGGGAGCAAACGGGATTAGATACCCGCGTA
+
GGGGGGGGGGGGGGGGGGGGGGGFGGGFG@7CADGGD9CF,<FAE@9FGGGGGGDGGGGGGFCCEFDGEGGGGGGGGGGFGGGGGGGGGGGFGGDGGGGDGDECCEE7@FFCC@FGGGG9@FCGC9FCEG77AGGGGGEGDFGAFGGGGF@FGFGDCFFFDC7ECG7C7FGDCGEGEGDGGGGGGGGGGFFGDCGEGGGGDGGCCEGFCEEEEC5:E=CGGGG:CDGFE4F7<C:((199
@M00200:207:000000000-ALC1F:1:2116:15057:13088 1:N:0:5
ATTGGGCATAAAGAGTTGCGTAGGTGGCATTGTAAGTCTGTAGTGAAAGCGTGGGGCTCAACCCCATACACATTATGGAAACTGCAAAGCTAGAGGACAAGAGAGGTTATTGGAATTCCTAGTGTAGGAGTGAAATCCGTAGATATTAGGAGGAACACCGATGGCGTAGGCAGATAACTGGCTTGTTCCTGACACTAAGGCACGAAAGCGTGGGTAGCAAACGGGATTAGATACCGCAGTA
+
GGGGGGGGGGGGGGGGGGGGGGGGGGGGGGGGGGGGGGGGGFGGGGGGGGGGGGGGGGGGGFGGGGGGGGGGGGGGGGGGGGGGGGGGGGGGGGGGGGGGGGGGGGFGGGGGGGGGGGGGGGGGGGGGGGGGGGGGGGGGGGGGGGGGGDGGGGGGGGGCFGGGGGGGGGGDFGGGGGGGGFGGGGGGGFGGGGGGGGGGFGGEGGGGGGDGGGGGGDFGGGDGGGGFFFFGGGF0:<DCG
@M00200:207:000000000-ALC1F:1:2117:21820:22999 1:N:0:5
ATTGGGCTTAAAGGGTGCGTAGGCGGTCTTCTAAGTCAGTTGTGAAATACTTCAGCTTAACTGGAGAGGTGCAATTGATACTGGAAGACTTGAGTACTGATGAGGTAGGCGGAATGGACGGTGTAGCGGTGAAATGCTTAGATATCGTCCAGAACACCGATAGCGAAGGCAGCTTACTAAGGAGTAACTGACGCTGAGGCACGAAAGTGTGGGGATCAAACAGGATTAGATACCCGTGTG
+
GGGGGGGGGGGGGGGGGGGGGGGGGGGGGGGGGGGGGGGGGGGEFGGGGGGGGGGGGGGGG<CFFGGGGGGGGGGGGGGGGGGGGGGGGGGGGGGGGGGFGGGGGGGGGGGGGGGGCGGGGGGGGGGGGGGGGGGGGGGGGEGGGGGGGGGGGGGGGGGGGGGGGGGGGGGGGGGGGGGGGGGGGGGGGGGGGGGGEGGGGGE8?EGGGGGGEEGGGFGGFGGGGGGGGGGGG?6(/:CF
@M00200:207:000000000-ALC1F:1:2119:21630:5228 1:N:0:5
ATTGGGCTTAAAGGGCTCGTAGGCGGTTTGTCGCGTCGGGAGTGAAAACTCAGGGCTCAACGCTGAGCGTGCTTCCGATACGGGCAGACTAGAGGTATGCAGGGGAGAACGGAATTCCTGGTGTAGCGGTGGAATGCGCAGATATCAGGAGGAACACCGGTGGCGAAGGCGGTTCTCTGGGCATTACCTGACGCTGAGGAGCGAAAGCATGGTGAGCGAACAGGATTAGATACCCCAGTA
+
FGGGGGFCFFGGGGGGGGEGGGGGFGEG@FCFGGG@FC@@FCFGFFGGFGGGEFGGGGGGG,@FBFDFEGEFGGCFGE+FFFFGGCE@DAFFF?FFCCGCFFGGGGGCFFF:FGGD9F=FG<FFGGFGGGEGFGFGFGGGGGGGGGGGFCE:@FGGGGEGFGGGEGCFGFGGC7FCF@FG98FCCEE?FCC8CEGGG5EGGGGGEGGGGCF63.0:FGGGGGF5CFAFGGFFCFG5>C<F
@M00200:207:000000000-ALC1F:1:2119:17842:17429 1:N:0:5
ATTGGGTTTAAAGGGTGCGTAGGCGGCGTGGTAAGTCTGGTGTGAAAGGCGTGGGCTCAACTCCGGGAGGCGGGTGGATACTGTCAAGCTCGAGTCCGGAAGAGGAGTGTGGAATTCCTGGTGTAGCGGTGAAATGCGCAGATATCAGGAGGAACACCAATGGCGAAGGCAGCACTCTGGGACGTGACTGACGCTGAGACGCGAAAGCGTGGTGAGCAAACAGGATTAGATACCCCAGTA
+
GGGGGGGGGGGGGGGGGGGGGGGGGGGGGGGFGGGGGGGGGGGGGGGGGGGGGGGGGGGGG,EFGGGGGGGGGGGGGGGGGGGGGGGGGGGGGGEFGGGGGGGGGGGGGGGGGGGGGGGGGGGGGGGGGGGGGGGGGGGGGGGGGGGGGGGGGGGGGGGGGGGGGGGGGGGGGGGGGGGGGGGGGGGGGGGGGGGGGGGGGGGGGGGGGGGG;4<CGGFGGGGGGGGGGGGFFFGGGGGG
@M00200:205:000000000-AKKM3:1:1101:15067:2004 1:N:0:1
ATTGGGCTTAAAGCGCGCGTAGGTGGTTAATTAAGTCAAATGTGAAATCCCCGTGCTTAACTTCTTCCTTTCATTCTATACTGGTTAGCTTGCGTTTGGGAGAGTTTGTTAGAATTCCTTTTTTATCGTTTATATTCTTATCTATCTTTCTTAATACCGTTTTCTTAGGCAGCCTTCTTGCCTAATACTTACACTTATTTTCTAAATCTTTTTTAGCAAACATTTTTCTATACCCTTTTATTTT
+
FGGDCEFGGGGGGGGGGGGGGGGCGGGFGFFGGFGGFGGGGFGGACDC6CC6+,88DF9CC@,,,,,,:C,C,C66,,<,9CC,CFCEFC,,,+8,@B:,,?7,,,:,,:A,,,CE,5,,,:,8,,9+,:++,,9,7,E,,,,,:47,5,,,7,:,5A3+83+=,,8,,@:+@,,3>=39333@,@D7=+79,@5,,,,,,5,,,3+5,7,3,***1,7,3*,+*5=)+39+58>2*)9,+**/
@M00200:205:000000000-AKKM3:1:1101:15421:2074 1:N:0:1
ATTGGGTTTAAAGCGCGCGCAGGCGGTTTCTTAAGTCTGGTGTCTAAGTGCGGGGCTCAACCCCGTTACGCACTGGAAACTGGGAGACTTGAGTGCAGAAGAGGAGAGCGGCATTCCACGTTTCGCGGTGACTTTCGTAGAGATGTTTTGTTACACCAGTTTCTTAGGCGGCTCTCTTTACTGTAACTGACGCTTTGTCGCGAAAGCGTTTTTAGCAAACAGTTTTTGTTACCCCATTACTTTC
+
GGGGGGGGGGGGGGGGGGGGGGGGGGGGGGGGGGGGGGGGGGGGGGG9C,<+++@@FFFFE=?C+B,+8:?+@F8,,,,:B,BFGEEGG?,,,C,8CEGGGGG,,+,+:+@++@DA@,:+B,@,+8++@**,,7,,*87:*;9FD7,,,,,,7@FGC>F7,,7,,,6,@CCED155>9,7?CGGGFFFF7<:E:**++2**95*/?F32*****)2*0<C<4<*.:*()06CFF>D)1*+*)..
@M00200:205:000000000-AKKM3:1:1101:17360:2085 1:N:0:1
ACTGGGTGTAAAGGGAGCGTAGGCGGATAGTTTAGTCAGAGGTGAAAGCCCAGGGCTCAACCTTGGAATTGCCTTTGATACTGGCTATCTTGAGTATGGAAGAGGTATGTGGAACTCCGAGTGTAGTGGTGTAATTCTTAGATATTCTTTATAACACCATTTTCGAAGGCGACATACTTGTCCATTACTGACGCTTATTCTCGAAAGCTTTTTTAGCAAACATTATTATATACCCCTTTAAGCT
+
GGGGGGGGGGGGGGGGGGGGGGGGGGGGGGGGGEGGGGGGGGGGGGG9CED8,,CCFGGGGEFF,,,,:C,CFFFGA,C,CEEFGGGGGEG,,,C,EFGFGGF,,C,C,CC9,5BFEF+++B+C,,,,,:+,,,9:@,C=<,F9FE?,,,,,:5BFFGG,?,,6++8>:DGGG+@,3@,3C>FGGGGGG9:D>C3+*,,7@543:5>F,@9,,**4=,D8CF9+/14*+4>BF@FF))2,+**0
@M00200:205:000000000-AKKM3:1:1101:14413:2115 1:N:0:1
ACTGGGTTTAAAGGGAGCGTAGGCGGATAGTTTAGTCAGAGGTGAAAGCCCAGGGCTCAACCTTGGACTTGCCTTTGATACTGGCTATCTTGAGTATGGAAGAGGTATGTGGAACTCCGTGTGTAGAGGTGCAATTCTTAGATATTCTTCTTAACACCATTGTCTTAGGCGACCTCCTTGTCCATTACTGACGCTTCTGCTCGAAAGCTTTTGTAGCAAACTTTATTCTATACCCTCGTCTTTT
+
GGGGGGGGGGGGEGGFECCFDGGGGGGEECFGGGGGGGGGGGGGGGG9@C@,:7CCEFEFGAFF,,,,:@,FEF@EA,C,<EFFGGGG?CC,,,C,CFGFGGG,,EBF,<E,9,=E<B+++:<B,,,,,:+,,,9?A9?C,C?5F47,,,,,:55?FGF,7,,8,,8=CGEGG+8,6>,986ECDFFCFCFF67;1+5,57+1>@E*;,7,,,,+5+2?<F*,+/2=*++25>@72))2**(**
@M00200:205:000000000-AKKM3:1:1101:21796:2151 1:N:0:1
ATTGGGTGTAAAGGGAGCGTAGGCGGGCTGTTAAGTCAGCGGTTAAATGTCATGGCCCAACCTTGGCATGCCGTTGAAACTGGCGGTCTTGAATACACACAAGGGAGATGGAATTCGTCGTGTAGCGGTGAAATGCTTAGATATTTCTCATTACACCAATTGCGAAGGCAGCTTACTTGAGTGTAAATGACGCTGAGGCACGAAAGCGTTGTTATCAAACAGTATTTGATACCCTATTA
+
GGGGGGGGGGGGGGGGGGGGGGGGGGGGGGGGGGGGGGGGGGGGGGGGFGGFG<FFFFGGGCFG9,:,C<CECGGGGA<EEC=FEGGGGGCA8FAFGGGGGGGC7<FGFEF8AFGGCFC+@+F=,=:+CF=,,:>3@@DFCGGGG,7,8,3,7EGGGGGCA,,***>1FFGGG4,2>,,7B?EFFFGGGGGGGG45***/19C5EECDA**1=+;;AFGFFG7C4:*)**):0<@D4@*
@M00200:205:000000000-AKKM3:1:1101:18953:2167 1:N:0:1
ATTGGGTATAAAGGGCTCGTAGGCGGCCAACTAAGTCGGACGTGAAATCCCCAGGCTCAACCTGGGAACTGCGTCCGATACTGGATGGCTTGAATCCGGGAGAGGGATGCAGAATTCCAGGTGTAGCGGTGACATGCTTAGATATCTTTAGTAATACCGTTGGCGAAGGCGGCATCCTGGACCGGCATTGACGCTGAGGAGCGAAAGCCCGGGGAGCAAACGTGATTCGATACCCTTGTATGAT
+
GGGGGGGGGGGGGGGGGGGGGGGGGGGGGGGGGGGGGGGGGGGGGGGEFFE@<:FGGGGGGEF8C,,,CEFGDFCFD7C7CFFGGGGGGGGCEFFFGGGGGGGGGDEF7=FFGGGGGGC9,:,CF9EC:F7+,,9,@,@EFFGFF,8,,,,,:@FGGGG7F*,,**3>F7FGG*=<BC,?8BFEEGGEGGFGGGG5***+/*:>EEC4******)9;FGCFG**(9:))/:CE@EF))/<*)))
@M00200:205:000000000-AKKM3:1:1101:8746:2196 1:N:0:1
ATTGGGTTTAAAGGGAGCGTAGGCGGATAGTTTAGTCAGAGGTGAAAGCCCAGGGCTCAACCTTGGATTTGCCTTTGATCCTGGCTATCTTGAGTATGGAAGAGGTATGTGGAACTCCGAGTGTAGAGGTGAATTTCTTAGATATTCGCAAGAACACCATTGCCGAAGGCGACATACTGGTCCATTACTGACGCTGTGCCTCGAAAGCGTGGGGAGCAAACATGATTAGATACCTTTGTAATAT
+
GGGGGGEGGGGGGGG?FGGGGGGGGG:F;FFGGGGGGGGGGGGGDGGG8FFFGFGGGGGGGAF@@8,,,C<FFFGFGCF,6FFC8EAC<FFE,CC?FFCGED<F<CFGDGGGG9=FGFEC+F7B,B,EFGG99,?,5,9@C,,5E@A,++++64B<FGG9A<,387=F:@F=:+@,4E,@FGG9EFD7:9,5;*@**6,@2*4BF49D*=7***)2)49<F4+2)3+)*+)35C+;++3++)))
@M00200:205:000000000-AKKM3:1:1101:12865:2230 1:N:0:1
ATTGGGTATAAAGGGAGCGTAGGCGGATAGTTTAGTCAGAGGTGAAAGCCCAGGGCTCAACCTTGGAACTGCCTTTGATACTGGCTATCTTGAGTATGGAAGAGGTATGTGGAACTCCGAGTGTAGCGGTGAAATTCGTAGATATTCTGAAGAACACCAGTGTCGAAGGCGACTTACTGGTCCATTACTGACGCTGAGGCTCGAAAGCGTGTGTAGCAAACATGATTAGATACCCCAGTAAGA
+
GGGGGGGAFGGGGGG@FGGGGGGGGG:B@F6C9FGGGDG9FGGGGGGGGGFCGFGGGGGGG<66:EE9,CFGGCGFGCFGGGG?EFFEFGGFFGFG,?FFCFGFGGGGGGFGGG=FEFE7CFCGGF9FEGGGC9FFG7FGFGGGG,C,,,,,7DGGGGG,C9,C+7DFGGG7C+8@EF@FFGF9;FGFGDAFEGGG>85?7DG>FG>C55**6,4C@CGCF6<;*=:)/;.@<8?7)8AF+)7
@M00200:205:000000000-AKKM3:1:1101:13952:2247 1:N:0:1
ACTGGGTTTAAAGGGCGCGTAGGCGGCTTGGCAAGTCAGGTGTGAAAGGCCTGGGCTCAACCCAGGAACTGCACTTGAGACTGCCTCGCTTGAGTCCGGGAGAGGATGGCGGAATTCCCAGTGTAGAGGTGAAATTCGTAGATATTGGGAAGAACACCGGTGGCGAAGGCGGCCATCTGGACCGGTACTGACGCTGAGGCGCGAAAGCGTGGGGAGCAAACAGGATTAGATACCCGCGTA
+
GGGGGGGGGGGGGGGGGGGGGGGGGGGGGGGGGGGGGGGGGGGGGGGGGGGGGGGGGGFF<FGGGFCGGGGGGGGGGGGGGGGGGGGGGGGGGGGGGGGGGDGGGGGGGGGGGEGGGGGGGGGGGGGGGGGG@<FGGFGGGGGGG@,,,33+@CBGGGG*F::ECFGGDFGGGEGGGF@GFGGGGGG59C:CEEDGGGGGG3CGGDGGGGDEGD:75C@@<G*78CF?=9:C+<@7307:
@M00200:205:000000000-AKKM3:1:1101:12479:2250 1:N:0:1
ACTGGGTTTAAAGGGCGCGTAGGTGGCCATCATAAGGCCGCGGTGAAAGTTTGGAGCTCAACTCCAGATCGGCCGCGGCGACTGTGAGGCTCGGGCACTGTAGAGGCAGATGGAATTCCGGGTGTAGCGGTGGAATGCGTAGAGATCCGGAAGAACACCAGTGGCGAAGGCGGTCTGCTGGGCAGTGGGAGTGCAAACTCCTTATAGCCGACACTGAGGCGCGACAGCGTGGGGAGCAACCAGG
+
GGGFGGGGGGG9ECFGGGGFGF@FAEEFGGGGGDFCAFFGG:@+C<FAFEFFFD?FC<EGFFGGGGFGGGGGE7FFFGGGEGFGGGGGGGFGGGGGEGDDFFGFFD:FEFGGGGGG8>FGC@F7CGGGDFF*C*7?:AFEGGGGGA:<B***=<FEFFGDEC@@CFEGCEFGG?EEGFFGGGGGGGC8FCGGF?7:+;FDFFG7C70:0:**2?<C?C5CD7*)7<)15.4<:8:C5;5293(4
@M00200:205:000000000-AKKM3:1:1101:23752:2352 1:N:0:1
ACTGGGTGTAAAGGGAGCGTAGGCGGACATTTAAGTCAGGGGTGAAATCCCGGGGCTCAACCTCGGAATTGCCTTTGATACTGGGTGTCTTGAGTATGAGAGAGGTGTGTGGAACTCCGAGTGTAGAGGTGAAATTCGTAGATATTCGGAAGAACACCAGTGGCGAAGGCGACACACTGGCTCATTACTGACGCTGAGGCTCGAAAGCGTGGGGAGCAAACAGGATTAGATACCCGAGTA
+
GFGGGGGGGGGGGGG@FEGGGGGGGEEGGGGGGGGGGGFFEGGGGFGGD?FGGGGGGGGGGGFGGGGCDFGGGFGFGCC<,CFCFFEFEGGGF@FGFFGGGGFEGFGGGGGGGF=EFGGGGGGCC?EGGGGGGG9,5+ADGDFAFGGCDCFGGGGGGDCFFFC8>F7FGGG7888:>FD,>EF:CFG79715?5CCC;**18=EF=DFGGGGG53D>FCFGGDFFGFFFF2><CEG5>FG
@M00200:205:000000000-AKKM3:1:1101:20790:2370 1:N:0:1
ACTGGGTTTAAAGCGAGCGCAGGTGGTTTAATAAGTCTGATGTAAAAGGCAGTGGCTCAACCATTGTGTGCATTGGAAACTGTTAGACTTGAGTGCAGTAGAGGAGAGTGGAATTCCATGTGTAGCGGTGAAATGCGTAGATATATGGAGGAACACCGGTGGCGAAAGCGGCTCTCTGGACTGTAACTGACACTGAGGCTCGAAAGCGTGGGTAGCAAACAGGATTAGATACCCTAGTA
+
GGGGGGGGGGGGGGGGGGGGGGGGGGGGGGGGGGGGGGGGGGGEFFGGGGGGGGGGGGGGGGGGGGGGGGGGGGGGGGGGGGGGGGGGGGGGGGGGGGGGGGGGGGGGGGGGGGGGGGGGGGGGGGGGGGGGGGGGGGGGGGGGGGGGGG>FAFGGGGGGGGGGGGGGGGGGG6FGGGGFGGGGGGGGGGGGGGGGGGGFGGGFEGFDGGGCF9AFABBFGG54=7CEFF3+?C9CFF=
@M00200:205:000000000-AKKM3:1:1101:22689:2373 1:N:0:1
ATTGGGTGTAAAGAGCTCGTAGGCGGTTTGTCGCGTCTGCTGTGAAATCCGGAGGCTCAACCTCCGGCCTGCAGTGGGTACGGGCAGACTAGAGTGCGGTAGGGGAGATTGGAATTCCTGGTGTAGCGGTGGAATGCGCAGATATCAGGAGGAACACCGATGGCGAAGGCAGATCTCTGGGCCGTAACTGACGCTGAGGAGCGAAAGGGTGGGGAGCAAACAGGATTAGATACCCCCGTA
+
GGGGGGGGGGGGGGGGGGGGGGGGGGGGGGGGGGFEGGGGGGGGGGGGGGGDGGGGGGGGGGGGGGGGFEGFFGGGGGGGGDEGGGEGGGGGCFGGGGGGGGGGGGGGGGGGGGGGGGGGGGFGGGGGGGCGFGGGFEGGGGGGGGFFG7EEGG:CGGDGGGGGGGGGGGGGGCGFFGFGGGGGGCEEF7FFEC3CCFGGEFGGC=DC=FGGGGBD>GFFFFEFBG7?FFFCF6@*<EFC
@M00200:205:000000000-AKKM3:1:1101:13274:2395 1:N:0:1
ATTGGGTGTAAAGGGAGCGTAGACGGGGGATTAAGTCAGTTGTGAAAGGCTGCGGCTCAACCGCAGCACTGCAGTTGATACTGGTTTCCTTGAGTGCGGTTGAGGTGTATGGAATTCGTGGTGTAGCGGTGAAATGCTTAGATATCACGCAGAACTCCGATTGCGAAGGCAGCATACTAAGCCGTAACTGACGTTGAGGCTCGAAAGTGTGGGTATCAAACAGGATTAGATACCCAAGTA
+
FCCDFGGCFGGFDDEFGGEFGGGFGEG@@+8CFFFAEEFGA<CFGGGG8<,CFFGGGCDCFF@FE:>F<EFG,EFFFFGBFGGFGG@,@AFGEEE9E>FG:F9<FGGFCFGDFAF<<BFGDGGGCGFCGGGGCFEBFFDGFGGGFBCFG,@CFFGGF7@*CCEF8>:FCBFEDGC;CFGC8CECGGGEGC?CE5<=F+AE=CGGGGCFCFEEGG86:<CFGG*>:CD<FF<CFC:*0.8C
@M00200:205:000000000-AKKM3:1:1101:21782:2407 1:N:0:1
ATTGGGTTTAAAGGGAGCGTAGGCGGATAGTTTAGTCAGAGGTGAAAGCCCAGGGCTCAACCTTGGAATTGCCTTTGATACTGGCTATCTTGAGTATGGAAGAGGTATGTGGAACTCCGAGTGTAGAGGTGAAATTCGTAGATATTCGGAAGAACACCAGTGGCGAAGGCGACATACTGGTCCATTACTGACGCTGAGGCTCGAAAGCGTGGGGAGCAAACAGGATTAGATACCCGAGTA
+
GGGGGGGGGGGGGGGGGGGGGGGGGGGGGGGGGGGGGGGGGGGGGGGGGGGGGGGGGGGGGGGGGGGGGGGGGGGGGGGGGGGGGGGGGGGGCGGGGGGGGGGGGGGGGGGGGGGGGGGGGGGGFGGGGGGGGGGGGGGGGGGGGFEGGGGDGGGGGGGGGFFEGGEEFGGGGGGGGGGGGGFGGGGGGGGGGGGGGGGG7;7CGGGGGGGGGDDGFGFCFG6C6FGFFFC1+FECDB:F
@M00200:205:000000000-AKKM3:1:1101:16751:2420 1:N:0:1
ATTGGGCGTAAAGCGCACGTAGGCGGCTTTGTAAGTTAGGGGTGAAAGCCCAGAGCTCAACTCTGGAACTGCCCTTAAGACTGCATCGCTTGAATCATGGAGAGGTTAGTGGAATTCCGAGTGTAGAGGTGAAATTCGTAGATATTCGGAAGAACACCAGTGGCGAAGGCGACTAACTGGACATGTATTGACGCTGAGGTGCGAAAGCGTGGGGAGCAAACAGGATTAGATACCCTAGTA
+
GGGGGGGGGGGGGGGGGGGGGGGGGGGGGGGGGGGGGGGGGGGGGGGGGGGGGGGGGGGGGGGGGGGGGGGGGGGGGGGGGGGGGGGGGGGGGGGGGGGGGGGDGGGGGGG?FGGGGGGGGFGGGGGGGGGGCFGGGGGGGGGGGGGCCEE7DGGFFGGGGGFECFGGDGGGGGEF?FGFCFGGGGGGEGGGGGGGGGF?7F5>CEDGGGCGDGB7:FGGGGGF:GFFFF>CG@A47>?C
@M00200:205:000000000-AKKM3:1:1101:8862:2439 1:N:0:1
ATTGGGTGTAAAGGGAGCGTAGGCGGATAGTTTAGTCAGAGGTGAAAGCCCAGGGCTCAACCTTGGAATTGCCTTTGATACTGGCTATCTTGAGTATGGAAGAGGTATGTGGAACTCCGAGTGTAGAGGTGAAATTCGTAGATATTCGGAAGAACACCAGTGGCGAAGGCGACATACTGGTCCATTACTGACGCTGAGGCTCGAAAGCGTGGGGAGCAAACAGGATTAGATACCCGCGTA
+
CFGGGGGGGFFGEGGFEDGECFGGGG7F@FC<FFGG,;CCFEFGFGGGGEFEEFGGGGFFGFECFGGFEFFFEGGGGFF<FGGFGGG9FGGFC8??<EGGG?F,FFGGGGGAFF,EFG@FGGGGGD,?FGFECCFFGGFG?B<FGGGGG>C:=AE@FGGGGGFCCCCF:8FEEEEGGGGFAF?FDGGGGGG8CECCDFGGGFG5BEDFCGDGGGFGB*?F<GG:=<CEF6?>BFFD>:DG
@M00200:205:000000000-AKKM3:1:1101:21358:2476 1:N:0:1
ATTGGGTTTAAAGGGAGCGTAGGCGGATAGTTTAGTCAGAGGTGAAAGCCCAGGGCTCAACCTTGGAATTGCCTTTGATACTGGCTATCTTGAGTATGGAAGAGGTATGTGGAACTCCGAGTGTAGAGGTGAAATTCGTAGATATTCGGAAGAACACCAGTGGCGAAGGCGACATACTGGTCCATTACTGACGCTGAGGCTCGAAAGCGTGGGGAGCAAACAGGATTAGATACCCCAGTA
+
GGGGFG@CGFCEFGE-CFGGGGGGGG7C,;C,<FEGFG,;EFGFCFF<FGGF8FGGGEG<FF<9FGGGFGGGGGDGAFGGGGG,CF<DFFGGGG,,<5EEFGGGGG9BFGGGGGFGGGGGGGGG;B,CCFFFCEGGGGGGFCFCFGGGGDCEGGGGGGGGGGGGGGGGGGDCE6+,EFGF=E8>DGGGGFGGG5CEGG5C,37*:CGGCGGGDG:5>F*CFGGF<GFFF6)@FGEC::AE
@M00200:205:000000000-AKKM3:1:1101:15765:2528 1:N:0:1
ATTGGGTTTAAAGAGCTCGTAGGCGGTTTGTCGCGTCTGCCGTGAAAGTCCGGGGCTCAACTCCGGATCTGCGGTGGGTACGGGCAGACTAGAGTGATGTAGGGGAGACTGGAATTCCTGGTGTAGCGGTGAAATGCGCAGATATCAGGAGGAACACCGATGGCGAAGGCAGGTCTCTGGGCATTAACTGACGCTGAGGAGCGAAAGCGTGGGGAGCGAACAGGATTAGATACCCCAGTAAGA
+
GGGGGGGGGGGGGGGGGGGGGGGGGGGGGGGGGGGGGGGGGGGGGGGGGGGGGGGGGGGGCCFGGGGGGGGGGGGGGGGGGGGGGGGGGGGGGGGGGGGGGGGGGGGGGGGGGGGGGGGGGGGGGGGGGGGGGGGGGDGGGGGGGGEGGGGGGGGGGGGGGGDGGGGGGGGGGGGEFGGGGGGGGGGGDCGGGGGGGGG6EFEGGC<CEEEGGGFG>*:CDDGG?FFBF=<CCCFC))97>A>
@M00200:205:000000000-AKKM3:1:1101:7208:2546 1:N:0:1
ATTGGGTTTAAAGGGCTCGTAGGCGGTTTGTCGCGTCGGGAGTGAAAACGCCGTGCTTAACACGGCGCTTGCTTCCGATACGGGCAGACTAGAGGTATTCAGGGGAGAACGGAATTCCTGGTGTAGCGGTGAAATGCGCAGATATCAGGAGGAACACCGGTGGCGAAGGCGGTTCTCTGGGAATGACCTGACGCTGAGGAGCGAAAGTGTGGGGAGCGAACAGGATTAGATACCCGTGTA
+
GGGGGGGGGGGGGGGGGGGGGGGGGGGGGGGFEGGGGGGGGGGGGGGGGGGGGGGGGFAFGGGG7CFFGGGGGGGFEGGGGGGGGEGGGGGFGGGGGGGFFGGGGDDGGGGGGGGGFGGGGGGGGGGGGGGGGGGGGGGGDDGGGG9FD7FEEGFGGGCEGDGGG7EEDGGGEGGFGG78CFGGG7+<F4?EGD:C55CCCFDEE=CCF:CCEDEDD=ECCD*94<>??F9FGF8D7)0:
@M00200:205:000000000-AKKM3:1:1101:20046:2569 1:N:0:1
ACTGGGCATAAAGGGAGCGTAGGCGGATAGTTTAGTCAGAGGTGAAAGCCCAGGGCTCAACCTTGGAATTGCCTTTGATACTGGCTATCTTGAGTATGGAAGAGGTATGTGGAACTCCGAGTGTAGAGGTGAAATTCGTAGATATTCGGAAGAACACCAGTGGCGAAGGCGACATACTGGTCCATTACTGACGCTGAGGCTCGAAAGCGTGGGGAGCAAACAGGATTAGATACCCCCGTA
+
GGGFG<EFGGDGGCCFEGGGGGGGGGECFEGGEDFCFFCGF8EEFGGGGFGDEFEG@DEGGGGGGGGGG<FGGGGGGGGGGGCGGGFGGGGGCFGGGGGGGGGGGGGGGGGGGGGGGGEGDGGB;FGGGGGGFFEFCGC=@FGFGGGFGGGEEF:DFDGFFGGCGGCGDGCCGGGG9,@FF9D:BFGA<B,4@595*2=FF77:C*89*/CFGGBDFC<64CF42*@3A+9C9?8*8B>E
@M00200:205:000000000-AKKM3:1:1101:14975:2615 1:N:0:1
ATTGGGTATAAAGCGAGCGCAGGTGGTTTAATAAGTCTGATGTAAAAGGCAGTGGCTCAACCATTGTGTGCATTGGAAACTGTTAGACTTGAGTGCAGTAGAGGAGAGTGGAATTCCATGTGTAGCGGTGAAATGCGTAGATATATGGAGGAACACCGGTGGCGAAAGCGGCTCTCTGGACTGTAACTGACACTGAGGCTCGAAAGCGTGGGTAGCAAACAGGATTAGATACCCCAGTAAGAT
+
GGGGGGGGGGGGGGGGGGGGGGGGGGGGGGGGGGGGGGGGGGGFFGGGGGGGGGGGGGGGG8:FGGGGGGGGGDEFGGGGGGGGGAEA@F<EEGGGGDFFDFFEF7F:=EFFGGGGFFFGFCE9FGGGGGGFFGCDEECCCGGGFGGFGGDGGGFGGDGGGG8EEG=FGGCEEGDFCCGGG9FCCFGGCCFFDGGCG855?DGGC5D5:AG719?FFGGGGF=4=7C@F@3@CFCGFAACCC)
@M00200:205:000000000-AKKM3:1:1101:9618:2644 1:N:0:1
ATTGGGTATAAAGGGAGCGTAGGCGGATAGTTTAGTCAGAGGTGAAAGCCCAGGGCTCAACCTTGGAATTGCCTTTGATACTGGCTATCTTGAGTATGGAAGAGGTATGTGGAACTCCGAGTGTAGAGGTGAAATTCGTAGATATTCGGAAGAACACCAGTGGCGAAGGCGACATACTGGTCCATTACTGACGCTGAGGCTCGAAAGAGTGGGGAGCAACCAGGATTAGATACCCCAGTA
+
GGGGGGGGGGGGGGGGGGGGGGGGGGGGGGGGGGCGFGGGGGCFGGGGGGGGGGGGFGGGGGGGGGGGGGFGGGGGGGGGGFGGGGGGGDGFGFEGGGGGGFF,EFGGGGGGFFGFGGGGD=FGGGGDDGGGEGFGG?FGGDGGGFGGGGG+E,BCFEFGCF@CEEG7FE7BBEGB,ECCFGGGGCGGFGGFGEGGEFGG,;EBC59*:FFFBCA5AGG6*>CD<7:EF=?>;FC<B>)C
@M00200:205:000000000-AKKM3:1:1101:16406:2670 1:N:0:1
ATTGGGCTTAAAGCGAGCGCAGGTGGTTTAATAAGTCTGATGTAAAAGGCAGTGGCTCAACCATTGTGTGCATTGGAAACTGTTAGACTTGAGTGCAGTAGAGGAGAGTGGAATTCCATGTGTAGCGGTGAAATGCGTAGATATATGGAGGAACACCGGTGGCGAAAGCGGCTCTCTGGACTGTAACTGACACTGAGGCTCGAAAGCGTGGGTAGCAAACAGGATTAGATACCCCAGTA
+
GGGGGGGGGGGGGGGGGGGGGGGCFGGGGGGGGGGGGGGGGGGGGGGGGGFEFGGGGGGGGGGGGGGGGGGGFGFCEGFGFGGGCFFGFGGGGGGG?FCFCFFFFFGGGGGGGGGF<EFGFEFCFFGGGGFGGFGFFGGGCED,4FFFEA:FFFFGGCD@=7=EGDGG@GDGB:>FGDFFGGGEDGGGG>CADFFGFGGGF?EGG807;CDGG9)0==EFGF**6:83AA5DCEFC58A
@M00200:205:000000000-AKKM3:1:1101:19474:2695 1:N:0:1
ACTGGGCATAAAGGGAGCGTAGGCGGATAGTTTAGTCAGAGGTGAAAGCCCAGGGCTCAACCTTGGAATTGCCTTTGATACTGGCTATCTTGAGTATGGAAGAGGTATGTGGAACTCCGAGTGTAGAGGTGAAATTCGTAGATATTCGGAAGAACACCAGTGGCGAAGGCGACATACTGGTCCATTACTGACGCTGAGGCTCGAAAGCGTGGGGAGCAAACAGGATTAGATACCCTTGTA
+
GGGGGGGGGGGGGGGGGGGGGGGGGGGGGGGGGGGGGGGGGGGGGGGGGGGGGGGGGGGGGGGGGGGGGGGGGGGGGGGGGGGGGGGGGGGGGGGGGGGGGGGGGGGGGGGGGGGGGGGGGGGGGGGGGGGGGGGGGGGGGGGGGGGGGGGGGGGGGGGGGGGGGGGGGGGGGGGGGGGGGGGFGGFGFGGGGGGGGGGGGGGGGGGGDGGGGGFGFGGGGFFFFDC8FFFGBFFGAFFC
@M00200:205:000000000-AKKM3:1:1101:21421:2736 1:N:0:1
ACTGGGTATAAAGCGCGCGCAGGCGGTTTCTTAAGTCTGGTGTCTAAGTGCGGGGCTCAACCCCGTGCCGCACTGGAAACTGGGAGACTTGAGTGCAGAAGAGGAGAGCGGAATTCCACGTGTAGCGGTGAAATGCGTAGAGATGTGGAGGAACACCAGTGGCGAAGGCGGCTCTCTGGACTGTCACTGAACCCGAGGCGCGAAAGCGTGGGGAGCAGAAAAGAATAGGAACCCTTGTAAGATT
+
FGGCEGAFE<C-C9FDGGGEC@FGGGGCECE,<EAFGFFGGGGG@AG96,<6@7:FFGGGGCC7::C++4+@CCEE=A?FAFFGEC:D,CE9=EFD<?E,B<BEF@B=CCE7:FGGFFFGD,><>,3@@><<;F==38*>F;97>@9?D:B<FFGGG*CA:F7:*<:F<8**=8>223<74>3>+<E+0*++**1*1C*7//7*:*07;7CEED>))*20**3*.:*))*)*;/*940*+064)
@M00200:205:000000000-AKKM3:1:1101:22882:2818 1:N:0:1
ATTGGGTATAAAGGGAGCGTAGGCGGATAGTTTAGTCAGAGGTGAAAGCCCAGGGCTCAACCTTGGAATTGCCTTTGATACTGGCTATCTTGAGTATGGAAGAGGTATGTGGAACTCCGAGTGTAGAGGTGAAATTCGTAGATATTCGGAAGAACACCAGTGGCGAAGGCGACATACTGGTCCATTACTGACGCTGAGGCTCGAAAGCGTGGGGAGCAAACAGGATTAGATACCCCTGTA
+
GGGGGGGGGGGGGGGGGGGGGGGGGGGGGGGGGGGGGGGGGGGGGFFGGFGGGGGGGGGGGGGGGGGG9@@FEGGGGGGG<FGGGGGGGGGGFGGGGGFGGGFGGGGGGGGGGGGGGFGEFGGGGGGFGGFGCFGGFGGGFEGGGGGGFCEEGGFFF7FGCDCEGGGDGFCEEGGDBEC7FFGGGCEGGGFFGGGGGFGF5FGDFGGGGGGGGG>GFGE8*;CGDGGFFFF7;<<<FFFF
@M00200:205:000000000-AKKM3:1:1101:22387:2818 1:N:0:1
ATTGGGTATAAAGCGAGCGCAGGTGGTTTATTAAGTCTGGTGTAAAAGGCAGTGGCTCAACCATTGTATGCATTGGAAACTGGTAGACTTGAGTGCAGGAGAGGAGAGTGGAATTCCATGTGTAGCGGTGAAATGCGTAGATATATGGAGGAACACCGGTGGCGAAAGCGGCTCTCTGGCCTGTAACTGACACTGAGGCTCGAAAGCGTGGGGAGCAAACAGGATTAGATACCCCAGTAAGAT
+
GGGGGGGGGGGGGGGGGGGGGGGFGGFGGGGGGGGGGGGGGGGGGGGGGGGGGGGGGGGGGGGGGGGGGGGGGGGGGGGGGGGGGGGGGGGGGGGGGGGGGGGGGGGGGGGGFGGGFGFGGGGGFGEGFGFFGFGDFGGGEGGGGGGDGGDGGGGGGGGGGGCEGGGGGEGGDGGGFGGGGCFFGGGCGGFGGDGGGFGGGGGFEGGGEEGGGEDDAGB5<FCC4:D@F6C+28:C5AFCGFB
@M00200:205:000000000-AKKM3:1:1101:19264:2835 1:N:0:1
ATTGGGTTTAAAGCGCACGTAGGCGGCTTTGTAAGTTAGGGGTGAAAGCCCAGAGCTCAACTCTGGAACTGCCCTTAAGACTGCATCGCTTGAATCATGGAGAGGTTAGTGGAATTCCGAGTGTAGAGGTGAAATTCGTAGATATTCGGAAGAACACCAGTGGCGAAGGCGACTAACTGGACATGTATTGACGCTGAGGTGCGAAAGCGTGGGGAGCAAACAGGATTAGATACCCGAGTA
+
GGGGGGGGGGGGGGGGGGGGGGGGGGGGGGGGGGGGGGGGGGGGGGGGGGGGGGGGGGGGGGGGGGGGGGGGGGGGGGGGGGGGGGGGGGGGGGGGGGGGGGGGGGGGGGGGGGGGFFGGGGGGGGGGGGGGGGGGGGGGCFGGGFGGGGGGGGGGGCFFGGCEGGGGGGGGEGGGGGGGGGGGGGGGGGGGGGDEGGGGGGGGGGGCEGGGGCBGBFFG*<EC@C7;4@BG7FFD@FFG
@M00200:205:000000000-AKKM3:1:1101:22837:2879 1:N:0:1
ACTGGGTGTAAAGAGCTCGTAGGCGGTTTGTCGCGTCTGCCGTGAAAGTCCGGGGCTCAACTCCGGATCTGCGGTGGGTACGGGCAGACTAGAGTGATGTAGGGGAGACTGGAATTCCTGGCGTAGCGGTGAAATGCGCAGATATCAGGAGGAACACCGATGGCGAAGGCAGGTCTCTGGGCATTAACTGACGCTGAGGAGCGAAAGCATGGGGAGCGAACAGGATTAGATACCCGTGTA
+
GGGGGGGGGGGGGGGGGGGGGGGGGGGGGGGGGGGGGGGGGGGGGGGGGGGGGGGGGGGGFFFGGGGCGGGGGGGGGGGGGFEGGGGGGGGGFDBFFFGGGGGGGGGEFGGGGGGGGFGGGGGGGGGDFGGGGFFGGGGGEGGGGCFGGGGGGGFGGDF77FGFGGGGGGGC>*+?BFCFGGGGFGGGGCFFEECCCFCGD>EGGGGGG7<EFE3CDC?ECDGG02:<FBAG?EGD>556
@M00200:205:000000000-AKKM3:1:1101:9354:2909 1:N:0:1
ACTGGGTGTAAAGCGCGTGTAGGCGGCGGCGTGTGTCGGGCGTGAAATCCCATGGCTCAACCATGGAAGTGCACCCGAAACTGCGCAGCTAGAGTCCTGGAGAGGAAGGTGGAATGCTTGGTGTAGAGGTGAAATTCGTAGATATCAAGCGGAACACCGGTGGCGAAGGCGGCCTTCTGGACAGTGACTGACGCTGAGACGCGAAAGCGTGGGGAGCAAACAGGATTAGATACCCGTGTA
+
FGGGGGGGGGGGGGGGGGGGGGGGGGGGGGGGGGGFGGGGGGGGGFGGGGGGGGGGGGGGGGGGGGGGGFGGGGGGGGGGGGGGDGCFGGGGGGGGGGGGGGG@FGGGGGGGGGGGGGGGGGFGGFGGGGGEFGGFGGCEFEFGGGGGGFGGCFGFGGGGGGGGCEEGDCFGGGG?9CFGGFGGGGGCFFG6CEGGGGGGG3:CCE5<EGGEEGFD)*;8CC6C?FGFF4:C?C+9@>FG
@M00200:205:000000000-AKKM3:1:1101:8504:3012 1:N:0:1
ATTGGGTATAAAGGGCGCGTAGGCGGCCTTGTAAGTTGGGGGTGAAAGCCCGTGGCTCAACCACGGAATTGCCTTCGATACTGCTTGGCTTGAGACCGGAAGAGGTGAGTGGAACTGCGAGTGTAGAGGTGAAATTCGTAGATATTCGCAAGAACACCAGTGGCGAAGGCGGCTCACTGGTCCGGATCTGACGCTGAGGCGCGAAAGCGTGGGGAGCAAAAAGGATTAGATACCCCCGTAAGA
+
GGGGGGGGGGGGGGGGGGGGGGGGGGGGGGFGGGGGGGGGGGGGGGGGGGGGGGGGGGGGGGGGGGGGGGGGGGGGGGFGEGGGGGGGGGGGGGGFFGGGGGGGGGGGGGGGGGGGGGGGGGGGGGGGGGGGGGGGGGGGGCFFGGGGGGGFGGFGGGFGGGGGGEEFGFDEG5*?FF:FGGGGGGC8C@CEEGGGGFGG5):?EEGFE58EEE>D3CGF4<EG?GGBFF9DCCFG>F):DBB
@M00200:205:000000000-AKKM3:1:1101:7381:3032 1:N:0:1
ATTGGGCTTAAAGCGAGCGCAGGTGGTTTAATAAGTCTGATGTAAAAGGCAGTGGCTCAACCATTGTGTGCATTGGAAACTGTTAGACTTGAGTGCAGTAGAGGAGAGTGGAATTCCATGTGTAGCGGTGAAATGCGTAGATATATGGAGGAACACCGGTGGCGAAAGCGGCTCTCTGGACTGTAACTGACACTGAGGCGCGAAAGCGTGGGTAGCAAACAGGATTAGATACCCTCGTA
+
FGFGGFGFFGFEGGGGGGGGGGGEFFGGFGGGCGGFGFGGFGGFGFFECGGGFFGC,E@FGGGGGFGGGGGC9ECEFFGFEGGFGGFGFAFFFCEFFEEFEGGFCF8FGGGGCEFC,<FGGFGGGAFCFGGGF,?B:+CCFGGFG;FCE8:BFCFGGCCFGCA7CFEGGD++BEGGGD<A:EGGFGFFFDF@FGGGG>**4;E>CEC4=:CFB9>GFGCEC<=F4+>@@+6+???3):<
@M00200:205:000000000-AKKM3:1:1101:16672:3039 1:N:0:1
ACTGGGCGTAAAGGGAGCGTAGGCGGATAGTTTAGTCAGAGGTGAAAGCCCAGGGCTCAACCTTGGAATTGCCTTTGATACTGGCTATCTTGAGTATGGAAGAGGTATGTGGAACTCCGAGTGTAGAGGTGAAATTCGTAGATATTCGGAAGAACACCAGTGGCGAAGGCGACATACTGGTCCATTACTGACGCTGAGGCTCGAAAGCGTGGGGAGCAAACAGGATTAGATACCCTAGTA
+
GGGGGGGGGGGGGGGGGGGGGGGGGGGGGGGGGGGGGGGGGGGGGGGGGGGGGGGGGGGGGGGGGGGGGGGGGGGGGGGGGGGGGGGGGGGGGGGGGGGGGGGGGGGGGGGGGGGGGGGGGFDFGGGGGGGGGGGCFGGFGGFFCFGGGEGGGGGGDGGGFGFGGGGGGGGEDGGGGFGGGGGGGGFGFGGGGGDGGGGGGCC8FCDGGGGGEGFGFGGFGG?CDFGFFFE++?+;;>FG
@M00200:205:000000000-AKKM3:1:1101:11319:3044 1:N:0:1
ATTGGGTGTAAAGCGTGCGCAGGCGGTCCGCTAAGACAGATGTGAAATCCCCGGGCTTAACCTGGGAACTGCATTTGTGACTGGCGGGCTAGAGTATGGCAGAGGGGGGTAGAATTCCACGTGTAGCAGTGAAATGCGTAGAGATGTGGAGGAATACCGATGGCGAAGGCAGCCCCCTGGGCCAATACTGACGCTCATGCACGAAAGCGTGGGGAGCAAACAGGATTAGATACCCGCGTAAGA
+
FFGGFFGGGGGGAFGFFGG:FGGGGGGG7FD,@:FCFDFGGGGGGGGCFGGGGGCECF8EEFEGGGFGGGGGGGG9CFDFFGGGGGGEGGGGFGGGGGGGFCGGGE7F:FE7FFGGGG?CFFGFFGGGGFCGGFCFDG5?CGGCEFEGF7@CE68FGGDC>EDFGGDDC>C8;*AGEGGGGGGG5<FEF7<<8CGGGGFFGF7CE5CDGEGDCC)9B=@F4>6<B:*)97>G7<CG>)0/9:)
@M00200:205:000000000-AKKM3:1:1101:16253:3083 1:N:0:1
ATTGGGCTTAAAGGGAGCGTAGGCGGATAGTTTAGTCAGAGGTGAAAGCCCAGGGCTCAACCTTGGAATTGCCTTTGATACTGGCTATCTTGAGTATGGAAGAGGTATGTGGAACTCCGAGTGTAGAGGTGAAATTCGTAGATATTCGGAAGAACACCAGTGGCGAAGGCGACATACTGGTCCATTACTGACGCTGAGGCTCGAAAGCGTGGGGAGCAAACAGGATTAGATACCCCCGTA
+
GGGFGG<FFGGGGGDGGGGGGGGGGG>CFGGGGGGFGAFGGGG@FGGGGGFGGGEGGGGG<@6ECCDFFGFFGG,<FAEGGGGFGGGGGGFGFGGGGGFCEGGGGFFFGGGGEGGGGGEEEFFFFFGGGGGFFGGAFEFGFDGGGFGGFE:>F<=DFGCG9<=CEGGEGFFEGGGCFAFFFGGGGCECCDGDCEDCE,4:;9?EGEDGGGGGGGFC>FGG<C?D@GC)*;7FGGGCA>>E
@M00200:205:000000000-AKKM3:1:1101:24442:3092 1:N:0:1
ATTGGGTATAAAGGGAGCGTAGGCGGATAGTTTAGTCAGAGGTGAAAGCCCAGGGCTCAACCTTGGAATTGCCTTTGATACTGGCTATCTTGAGTATGGAAGAGGTATGTGGAACTCCGAGTGTAGAGGTGAAATTCGTAGATATTCGGAAGAACACCAGTGGCGAAGGCGACATACTGGTCCATTACTGACGCTGAGGCTCGAAAGCGTGGGGAGCAAACAGGATTAGATACCCTTGTA
+
GGGGGGGGGGGGGGGGGGGGGGGGGGGGGGGGGGGGGGGGGGGGGGGGGGGGGGGGGGGGGGGGGGGGGGGGGGGGGGGGGGGGGGGGGGGGGGGGGGGGGGGFGGGGGEAFGGGGGGGGGGGGGGGGGGFGGGGGGGGGGGGGGGGGGGGGGGGFFEGGGGGGGGGGGGGGGGGGGGGGGGGGGGGGGGGGGGGGGGGGGFGGGGGGGGGGGGDDFGCFGGGGFGGFFFFGGGFFFFFE
@M00200:205:000000000-AKKM3:1:1101:23757:3149 1:N:0:1
ATTGGGTTTAAAGGGAGCGTAGGCGGATAGTTTAGTCAGAGGTGAAAGCCCAGGGCTCAACCTTGGAATTGCCTTTGATACTGGCTATCTTGAGTATGGAAGAGGTATGTGGAACTCCGAGTGTAGAGGTGAAATTCGTAGATATTCGGAAGAACACCAGTGGCGAAGGCGACATACTGGTCCATTACTGACGCTGAGGCTCGAAAGCGTGGGGAGCAAACAGGATTAGATACCCCAGTA
+
GGGGGGGGGGGGGGGGGGGGGGGGGGGGGGGGGFGGGGGGGGGGGGGGGGGGGGGGGGGGGGGGGGGGGGGGGGGGGGGGGGGGGGGGGGGGGFGGGGGCFCEFGGGGGGGFGGGGGGGGGGGGGGGGGGGGGGGGGGGGGGGGFGGGGGGGGGGGGGGGGGGGGGGGGGGGGDGGFGCFFGGGGGFGGCFG59DGGGGGGGGGGGDGGGGDG538>F?FGFFG;D7)AFFGGGG55>FF
@M00200:205:000000000-AKKM3:1:1101:24451:3162 1:N:0:1
ATTGGGTTTAAAGGGAGCGTAGGCGGATAGTTTAGTCAGAGGTGAAAGCCCAGGGCTCAACCTTGGAATTGCCTTTGATACTGGCTATCTTGAGTATGGAAGAGGTATGTGGAACTCCGAGTGTAGAGGTGAAATTCGTAGATATTCGGAAGAACACCAGTGGCGAAGGCGACATACTGGTCCATTACTGACGCTGAGGCTCGAAAGCGTGGGGAGCAAACAGGATTAGATACCCTAGTA
+
GGGGGGGGGGFGGGGGGGGGGGGGGGGGGGGGGGGGGGGGGGGGGGGGGGGGGGGGGGGGGGGGGGGGGGGGGGGGGGGGGGGGGGGGGGGGGGGGGGGGGGGGGGFGGGGGGGGGGGGGDFGGGGGGGGGGGGGGGGGGGGGGGGGGFGGGGGGGEGDFGGG@EGGGGGGGGGGGGGFGGAFGGGGGGGGGDGGGGGGGGFEGGGGGGGGGGGFGEGGGGGGGDFGFFFCGGCFFFFFG
@M00200:205:000000000-AKKM3:1:1101:12918:3182 1:N:0:1
ATTGGGCTTAAAGGGAGCGTAGGCGGATAGTTTAGTCAGAGGTGAAAGCCCAGGGCTCAACCTTGGAATTGCCTTTGATACTGGCTATCTTGAGTATGGAAGAGGTATGTGGAACTCCGAGTGTAGAGGTGAAATTCGTAGATATTCGGAAGAACACCAGTGGCGAAGGCGACATACTGGTCCATTACTGACGCTGAGGCTCGAAAGCGTGGGGAGCAAACAGGATTAGATACCCCCGTA
+
GGGGGGGGGGGGGGGGGGGGGGGGGGGGGGGGGGGGGGGGGGGGGGGGGGGGGGGGGGGGGGGGGGGGGGGGGGGGGGGGGGGGGGGGGGGGGGGGGGGGGGGGGGGGGGGCGGGGGGGG@FFFGGDGGGGGFGGGGDGGGGGGGGGDFCGGGGGGGGGGGGGGGGGGDGGGGGGGGGGGGGGFGGGGGGGGGGGGGGGGGCEGGGGCGGGGGGFGFGBFGGGGFFD@FF<79?FFA>EG
@M00200:205:000000000-AKKM3:1:1101:8995:3199 1:N:0:1
ATTGGGTTTAAAGGGAGCGTAGGCGGATAGTTTAGTCAGAGGTGAAAGCCCAGGGCTCAACCTTGGAATTGCCTTTGATACTGGCTATCTTGAGTATGGAAGAGGTATGTGGAACTCCGAGTGTAGAGGTGAAATTCGTAGATATTCGGAAGAACACCAGTGGCGAAGGCGACATACTGGTCCATTACTGACGCTGAGGCTCGAAAGCGTGGGGAGCAAACAGGATTAGATCCCCCAGTA
+
GGGGGGGGGGGGGGGGGGGGGGGGGGGGCEFFGGGGGGGFGGGGGGGGEGGGGGGGGGGGGGGGGGGFGGGGGEGGGFEGFGGGGGFGGGGGGGGGGGGGGGGGGDGGGGGGGGFGGGGGGGGGGGGGGGGGGGGFGGGGGGGFGGGGGGCGGGGGGGGGGGGGGGGGGGGGGDG9EFGGGG8EGGGGGGGGGGGGG,DFF*;ECEGCEGEGGC>CEFGFGFC4=GGFF=)+58;DEB4A
@M00200:205:000000000-AKKM3:1:1101:10286:3224 1:N:0:1
ATTGGGTTTAAAGGGCTCGTAGGCGGTTTGTCGCGTCGGGAGTGAAAACGCCGTGCTTAACACGGCGCTTGCTTCCGATACGGGCAGACTAGAGGTATTCAGGGGAGAACGGAATTCCTGGTGTAGCGGTGAAATGCGCAGATATCAGGAGGAACACCGGTGGCGAAGGCGGTTCTCTGGGAATGACCTGACGCTGAGGAGCGAAAGTGTGGGGAGCGAAAAGGATTAGATACCCGTGTAAGA
+
GGGGGGGGGGGGGGGGGGGGGGGGGGGGGGGGGGGGGGGGGGGGGGGGGDGGGGGGGGGGGGGEGGGGGGGGGGGGGCEGGGGGGGGGGGG<DDGGGGFFGGGGGGEFGFGGGGGGGGGGG8<FGGGGGGGGGGGCGFGDGGGGGGGGGGGGGGGFFGGGFEGGG<EC@7FEE>EGDCD@>FGGGGG8FCF8CC9:=EFCCFGD8C<CC+CCE8)>>EC5)<GD1C*.*95:+3+>5)):FAA
@M00200:205:000000000-AKKM3:1:1101:19886:3318 1:N:0:1
ATTGGGCTTAAAGGGCTCGTAGGCGGTTTGTCGCGTCGGGAGTGAAAACCAGGTGCTTAACACCTGGCTTGCTTTCGATACGGGCAGACTAGAGGTATGCAGGGGAGAACGGAATTCCTGGTGTAGCGGTGAAATGCGCAGATATCAGGAGGAACACCGGTGGCGAAGGCGGTTCTCTGGGCATGACCTGACGCTGAGGAGCGAAAGTGTGGGGAGCGAACAGGATTAGATACCCTTGTA
+
GCEFGGFEGGGGGDFEFGGEEGGFGGGGGGGGGGDFFGGGGGFCCFGF8CGFCCEEGGGGGGGEFGGGGFFFGGGGGGGFFGGGGGGGGGGGFFFGGGFFGFFGGGGGGFECECGGGGGGGEG>EDFGGGD@D=,C,@FEGGFFGGGGCCCEGCGFCFCEFCCCEE@FGFGGGDC+?BFGCBFCEFFFCCFGGG3>CEGGG3:CGG1*32A8CG>G3C8CGGGG29*5=FACCCFC5FFG
@M00200:205:000000000-AKKM3:1:1101:25294:3347 1:N:0:1
ATTGGGTGTAAAGGGAGCGTAGGCGGATAGTTTAGTCAGAGGTGAAAGCCCAGGGCTCAACCTTGGAATTGCCTTTGATACTGGCTATCTTGAGTATGGAAGAGGTATGTGGAACTCCGAGTGTAGAGGTGAAATTCGTAGATATTCGGAAGAACACCAGTGGCGAAGGCGACATACTGGTCCATTACTGACGCTGAGGCTCGAAAGCGTGGGGAGCAAACAGGATTAGATACCCCAGTA
+
GGGGGGGGGGGGGGGGGGGGGGGGGGGGGGGGGGGGFGGGGGGGGGGGGGGGGGGGGGGGGGGGGGGGGGGGGGGGGGGGGGGGGGGGGGGGGGGGGGGGGGGFGGGGGGGGGGGGGGGGGGGGGGGGGGGGGE9FGGGGGGGGGGGGGGGGGGGGGGGGGFGGGGGGGGGEGGGCGGGGFGGGGGGGGGGGGGGGGFGFFFGGGG:DGGGGGGA58EB>DGCC;GGFFAEGFGFCEEFG
@M00200:205:000000000-AKKM3:1:1101:9175:3358 1:N:0:1
ATTGGGCATAAAGGGCTCGTAGGCGGTTTGTCGCGTCGGGAGTGAAAACCAGGTGCTTAACACCTGGCTTGCTTTCGATACGGGCAGACTGGAGGTATGCAGGGGAGAACGGAATTCCTGGTGTAGCGGTGAAATGCGCAGATATCAGGAGGAACACCGGTGGCGAAGGCGGTTCTCTGGGCATTACCTGACGCTGAGGAGCGAAAGTGTGGGGAGCGAACAGGATTAGATACCCCAGTA
+
GGGGGDGGGGEGGGEGGGGGGGGGGDFGGGGGGGGGDGGGDGGGGGGFFGGGGFEGFGFGGGGDGGGGGDEGGGGFF7FC:E@FGGCDGDFGGGGGFFEFFGFG7FECGEFGCCFFGGGFDFFGGGDEC:FFGGFDFGGG7@FGFGGGFC:CF:@CGGGG:CCED:EGGGGGGG>9FFFGGF=BEEGD7C*3**9CEFCC=FGG:=3>FGF58C:DEC88>5**(22,*=AGG?ECD@FF
@M00200:205:000000000-AKKM3:1:1101:15870:3365 1:N:0:1
ATTGGGTTTAAAGCGAGCGCAGGCGGTTTGATAAGTCTGAAGTTAAAGGCTGTGGCTCAACCATAGTTCGCTTTGGAAACTGTCAAACTTGAGTGCAGAAGGGGAGAGTGGAATTCCATGTGTAGCGGTGAAATGCGTAGATATATGGAGGAACACCGGTGGCGAAAGCGGCTCTCTGGTCTGTAACTGACGCTGAGGCTCGAAAGCGTGGGGAGCGAACAGGATTAGATACCCGCGTA
+
GGGGGGGGGGGGGGGGGGGGGGGGGGGGGGGGGGGGGGGGGGGGGFGGGGGGGGGGGGGGGGGGGGGGGGGGGGGGFGGGGGGGGGGGGGGGGGGGGGGGGGGGGGGGGGGGGGGGCFGGGGGGCGGGGGGFFFGGGGGGGGGGGGGGGGEFGGFFGGGFFGGGDGGGGGGGGGGGGGGGGGGGGGFGFGGGGEDGGGGGGDGFGEDG;EGGGGEGEGCEGG=C7>=<FFFG6<?DEFF
@M00200:205:000000000-AKKM3:1:1101:18871:3383 1:N:0:1
ATTGGGTTTAAAGCGAGCGCAGGTGGTTTAATAAGTCTGATGTAAAAGGCAGTGGCTCAACCATTGTGTGCATTGGAAACTGTTAGACTTGAGTGCAGTAGAGGAGAGTGGAATTCCATGTGTAGCGGTGAAATGCGTAGATATATGGAGGAACACCGGTGGCGAAAGCGGCTCTCTGGACTGTAACTGACACTGAGGCTCGAAAGCGTGGGTAGCAAACAGGATTAGATACCCCAGTAAGAT
+
GGGGGGGGGGGGGGGGGGGGGGGGGGGGGGGGGGGGGGGGGGGGGGGGGGFGGGGGGGGGGGGGGGGGGGGGGGGGGGGGGGGGGGGGGGGGFGGGGGGGGGGGGGGGGGGGGGGGGGGGGGGGGGGGGGGGGGGAC@EEEGGGGFGFFEFEGGGGGGGGCC88CFGGGGDGGGGGGGFGGGGGGGAFCFFFD?DFFG>FFCEGG8*?ECGD:CBGFGG*>F=C)@43711+?FFGEFF?+7)
@M00200:205:000000000-AKKM3:1:1101:10552:3384 1:N:0:1
ACTGGGCTTAAAGGGTGTGTAGGCGGACTGGCAAGTCAGGTGTGAAAACTATGGGCTTAACCCATAGCCTGCACTTGAAACTGTTGGTCTTGAGAGTGGGAGAGGTAAATGGAATTCCCGGTGTAGCGGTGAAATGCGTAGATATCGGGAGGAACACCGGTGGCGAAGGCGGTTTACTGGCCCACAACTGACGCTGAGACACGAAAGCGTGGGGAGCAAACAGGATTAGATACCCCGGTAAGA
+
GGGGGGGGGGGGGGGFGGGGGGGGGGGGGGGGGGGGGGGGGGGGGGGGGGGGGGGGGGGGGGGGGGGGGGGFGGFGGGGGGGGGGGGGGGGGGDFFGGGGGGGGGGGGGGGGGGGGGFGGD@FGGGGGGGGGGGGGFGGGGGCFFGGGGGGGGGGGGGGGGGGGGGGGGGGGGDGGGGGGGGGGDGGGGGGGDGGGGGGGGGGGGGGGGGGDG>:7<:CECFFGBDF>/9):9CFFB)0:C<5
@M00200:205:000000000-AKKM3:1:1101:22825:3394 1:N:0:1
ATTGGGCTTAAAGGGAGCGTAGGCGGATAGTTTAGTCAGAGGTGAAAGCCCAGGGCTCAACCTTGGAATTGCCTTTGATACTGGCTATCTTGAGTATGGAAGAGGTATGTGGAACTCCGAGTGTAGAGGTGAAATTCGTAGATATTCGGAAGAACACCAGTGGCGAAGGCGACATACTGGTCCATTACTGACGCTGAGGCTCGAAAGCGTGGGGAGCAAACAGGATTAGATACCCCTGTA
+
GGGGGGGGGGGGGGGGGGGGGGGGGGGGGGGGGGGGGGGGGGGGGGGGGGGGGGGGGGGGGGGGGGGGGGGGGGGGGGGGGGGGGGGGFGGGGGGGGGGGGGGGGGGGGGGGGGGGGGGGGGGGGGGGGGGGGGGGGGGGFFGGGGGFFGGGGGGGGGGGGGGGDGGGGGGGGGGGGGGGGGCFFCCDFFFG>EGEGGGGGGGGGGGGGGGGDE><AGG65C?C@FGFFFFGCFGGFFAC
@M00200:205:000000000-AKKM3:1:1101:14327:3410 1:N:0:1
ACTGGGTTTAAAGGGCGCGTAGGCGGCCGATTAAGTCGGGGGTGAAAGCCTGTGGCTCAACCACAGAATTGCCTTCGATACTGGTTGGCTTGAGACCGGAAGAGGACAGCGGAACTGCGAGTGTAGAGGTGAAATTCGTAGATATTCGCAAGAACACCAGTGGCGAAGGCGGCTGTCTGGTCCGGTTCTGACGCTGAGGCGCGAAAGCGTGGGGAGCAAACAGGATTAGATACCCCAGTA
+
GGGGGGGEFGAFGCGGDGGGGGDG@FFGGFGGGEGGGGGGGGGGGGDFGGGGGGGGGGGGGGGGGGGGDFFGGFGGGGGGGFGGGGCGGGGGGGEEFGE:B=FFFGGFGGCGCFGGGGGGG@F=FGGGGC:F>DGDFGGFCFBFGGGGGGDEG:FCCEFGGFGE@E8FFCFGGDE>CFGGGFFG5:CEGG9FGDDGGGFGGGGCCCDGG:CEE5)155C@4C8F:4F8F6:CCC6F@D?G
@M00200:205:000000000-AKKM3:1:1101:10204:3427 1:N:0:1
ACTGGGTTTAAAGGGAGCGTAGGCGGATAGTTTAGTCAGAGGTGAAAGCCCAGGGCTCAACCTTGGAATTGCCTTTGATACTGGCTATCTTGAGTATGGAAGAGGTATGTGGAACTCCGAGTGTAGAGGTGAAATTCGTAGATATTCGGAAGAACACCAGTGGCGAAGGCGACATACTGGTCCATTACTGACGCTGAGGCTCGAAAGCGTGGGGAGCAAACAGGATTAGATACCCTTGTA
+
GGGGGGGGGGGGGGGGGGGGGGGGGGGGGGGGGGGGGGGGGGGGGGGGGGGGGGGGGGGGGGGGGGGGGGGGGGGGGGGGGGGGGGGGGGGGGGGGGGGGGGGGGGGGGGGGGGGGGGGGGFFCFGGGGGGGGGGGGGGGGGGGGCFFGGGGGGGGGEGGGGGGGGGGGFFGGEGGFGGGGGGGDGGGFGGGGGGGGGFGGFEGGDGGC?EGGGEGFFFF*CFF?F7@FF5:B8?F;AAC
@M00200:205:000000000-AKKM3:1:1101:20116:3471 1:N:0:1
ATTGGGTGTAAAGCGCGCGCAGGTGGTTTCTTAAGTCTGATGTGAAAGCCCACGGCTCAACCGTGGAGGGTCATTGGAAACTGGGAGACTTGAGTGCAGAAGAGGAAAGTGGAATTCCATGTGTAGCGGTGAAATGCGTAGAGATATGGAGGAACACCAGTGGCGAAGGCGACTTTCTGGTCTGTAACTGACACTGAGGCGCGAAAGCGTGGGGAGCAAACAGGATTAGATACCCCCGTAAGA
+
GGGGGGGGGGGGGGGGGGGGGGGGGGGGGGGGGGGGGGGGGGGGGGGGGGGGGGGGGGGGGGGFGGEGGGGGGGGGGGGGGGGGGGGGGGGGGGGGGGGGGGGGGGGGGFGGGGGFFGGGGGGGAEFGDEGGGGGGGGGEGGGGGFGGFFGGGGGGGGGGFGFGCEEFGCGECCEFGGGGGGGGGGBFEFGGFGGDGFG5:CEGGGGGGGGGGGEG@GGGGGGFFFC?FF>FF6F3;@5CD<D
@M00200:205:000000000-AKKM3:1:1101:9881:3522 1:N:0:1
ATTGGGTTTAAAGAGCTCGTAGGCGGTTTGTCGCGTCTGCCGTGAAAGTCCGGGGCTCAACTCCGGATCTGCGGTGGGTACGGGCAGACCAGAGTGATGTAGGGGAGACTGGAATTCCTGGTGTAGCGGTGATATTCGCAGATATCAGGAGGAACACCGATGGCGAAGGCAGGTCTCTGGGCTTTAACTGACGCTGAGGAGCGAACGCATGGGGAGCGAACAGGATTATATTCCCGCGTCAGA
+
FGFGGGGGGGGGGAFGGGGGGGGGEG@C6CFG;<@FF,@,CFFEFFFG<CFCGGGGGGGGG9E6C@FGGFFFC@BFGEGGGGFFGG:D<+BE845,C?5CF9F++@7FD,,:33?ADDA<8FGF9,<3F+3@,,,:F<33++8<,,7,7>**<F,,3C***1*>:@EGGF7BE>@CFF9CC**3:CB1+2+3**:**:*+2**8?*/*875>**77)1*/9/;C0C>2*0)*3<+*.0.*9(.
@M00200:205:000000000-AKKM3:1:1101:17381:3614 1:N:0:1
ATTGGGTTTAAAGGGAGCGTAGGCGGACATTTAAGTCAGGGGTGAAATCCCGGGGCTCAACCTCGGAATTGCCTTTGATACTGGGTGTCTTGAGTATGAGAGAGGTGTGTGGAACTCCGAGTGTAGAGGTGAAATTCGTAGATATTCGGAAGAACACCAGTGGCGAAGGCGACACACTGGCTCATTACTGACGCTGAGGCTCGAAAGCGTGGGGAGCAAACAGGATTAGATACCCCAGTA
+
GGGGGGGGGGGGGGGGGGGGGGGGGGGGGGGGGGGGGGGGGGGGG9FGGGGGGGGGGGGGGGGGGGGGGGGGGGGGGGGGGGGGGGGGGGGGGGGGGGGFGGGGGGGGGGGGGGGGGGGGGGGGCGGGGGGGGGGGGGGGGGGGGGGGGGGGGGGGGGGGGGGGGGGDDGGGGGGGGGGGGFGFGGGGGGGGGGGGGGGGGGGG6EDGGGEGGGFGFGGDGGGD697)=?AFGGFGFFFF
@M00200:205:000000000-AKKM3:1:1101:13584:3673 1:N:0:1
ACTGGGTATAAAGGGAGCGTAGGCGGATAGTTTAGTCAGAGGTGAAAGCCCAGGGCTCAACCTTGGAATTGCCTTTGATACTGGCTATCTTGAGTATGGAAGAGGTATGTGGAACTCCGAGTGTAGAGGTGAAATTCGTAGATATTCGGAAGAACACCAGTGGCGAAGGCGACATACTGGTCCATTACTGACGCTGAGGCTCGAAAGCGTGGGGAGCAAACAGGATTAGATACCCCCGTAAGA
+
GGGGGGGGGGGGGGGGGGGGGGGGGGGGGGGGGGGGGGGGGGGGGGGGGGGGGGGGGGGGGGGGGGGGGGGGGGGGGGGGFGGGGGGGGGGGGGGGGGGGGGGGGGGGGGGGCGGGGGGGEFGGGFFGGGGGGGGGGGGFGGGGGGGGGGGGG@FGGGGGGGFGGGGGDFEEGEGGFGGGGGGGDFGGE7CF8?CCC>5CCFDGFECFEGGGGC:DDFGGGGGG76:EF6);CFC<ADFGGF<
@M00200:205:000000000-AKKM3:1:1101:6344:3695 1:N:0:1
ATTGGGCATAAAGGGCTCGTAGGCGGTTTGTCGCGTCGGGAGTGAAAACCAGGTGCTTAACACCTGGCTTGCTTCCGATACGGGCAGACTAGAGGTATTCAGGGGAGAACGGAATTCCTGGTGTAGCGGTGAAATGCGCAGATATCAGGAGGAACACCGGTGGCGAAGGCGGTTCTCTGGGAATATCCTGACGCTGAGGAGCGAAAGTGTGGGGAGCGAACAGGATTAGATACCCTCGTA
+
GGGGGGGGGFG<FF@FGGGGGGGGGGGGGGGGEGGGGGGGCEGGGGGFFGGGGGFGGGGGGGGDGDGGGGGGGGDGGGGGGGGGGGGGGGGGFGGGGGGG9EFGGGGG8?BGGG<ABFFFFFGGGGGGGEDFG9FEFGGE<+@FFGGGFGGGDFGGGGGDFEECEDDDGGGGEEGGFGG7FFCFEGGCECGFEECGEGGCCGGGCEDGG:CEDG@G3E8CD<GC?G73=@AFCFCF37<A
@M00200:205:000000000-AKKM3:1:1101:16670:3715 1:N:0:1
ACTGGGTTTAAAGGGCTCGTAGGCGGTTTGTCGCGTCGGGAGTGAAAACGCCGTGCTTAACACGGCGCTTGCTTCCGATACGGGCAGACTAGAGGTATTCAGGGGAGAACGGAATTCCTGGTGTAGCGGTGAAATGCGCAGATATCAGGAGGAACACCGGTGGCGAAGGCGGTTCTCTGGGAATGACCTGACGCTGAGGAGCGAAAGTGTGGGGAGCGAACAGGATTAGATACCCTCGTA
+
GGGGGGGGGGGGGGGGGGGGGGGGGGGGGGGGGGGGGGGGGGGGGGGGGGGGGGGFGGGGGGGGGGGGGGGGGGGGGGGGGGGGGGGGFGGGGGGGGGGGGGGFCFGGGGGGCGFGGGGFGGGFGGCFGGGGGGGGGGGDEGGGFGGGFGGCEGG@AF::FEF8EGGDGGGGGEGGGGFGGFFFGGGGGFGGGGGGGGGGGGG>EGGGGF7EGG>DEGGGGGGGF*>>FF>GGF8>>B:E
@M00200:205:000000000-AKKM3:1:1101:25429:3715 1:N:0:1
ATTGGGTTTAAAGCGAGCGCAGACGGTTGATTAAGTCTGATGTGAAAGCCCGGAGCTCAACTCCGGAATGGCATTGGAAACTGGTTAACTTGAGTGTTGTAGAGGTAAGTGGAACTCCATGTGTAGCGGTGGAATGCGTAGATATATGGAAGAACACCAGTGGCGAAGGCGGCTTACTGGACAACAACTGACGTTGAGGCTCGAAAGTGTGGGTAGCAAACAGGATTAGATACCCCCGTA
+
GGGGGGGGGGGGGGGGGGGGGGGGGGGGGGGGGGGGGGGGGGGGGGGGGGGGGGGGGGGGGGGGGGGGGGGGGGGGGGGGGGGGGGGGGGGGGGGGGGGGGGGGGGGGGGGGGGGGGGGGGGGGGGGGGGGGGGGGGGGGGGGGGGGGGGGGGGGGGGGGGGGGGGEEFFDGGGGGGGGFGGEDGGGFGFF?EGCCFF6C6DGGGCCCEFCEGGFGFGFGGGFFF677FFCD+<?7B).:
@M00200:205:000000000-AKKM3:1:1101:21007:3742 1:N:0:1
ACTGGGCGTAAAGCGCGCGCAGGTGGTTCCTTAAGTCTGCTGTGAAAGCCCCCGGCTCAACCGGGGAGGGTCATCGGAAACTAGGGAACTAGAGTGCAGAAGAGGATAGTGGAATTCCCAGTGTAGCGGTGAAATGCGCAGAGATTTGGAGGAACACCAGTGGCGAAGGCGACTGTCTGGTATGTAACTGACACTGAGGCGCGAAAGCGTGGGGAGCAAACAGGATTAGATACCCCTGTA
+
GGGGGGG:FGGGGGGGG@GGGGGGGGECC<6EF<FFGGG,EFGGGGG9F,CB@FGGGGGGGGD:F7@F+CFG<B,?FGGGF<,:=,:AFG,CFGGFFFGGGGGGGGAF8BFGGFFGGG,,AFFGGGGGGGGGGDFGGG7CFGFGG9@FAC7:CFGGGGGGGGGDDFGCCGGG:EEFGGGGF+1:<BFCFGFD6<FGFCCFG:=EC?DGGGGG58)>D=FDFGGGF**8F44:@@FG5FFG
@M00200:205:000000000-AKKM3:1:1101:17312:3772 1:N:0:1
ATTGGGTATAAAGGGAGCGTAGGCGGATAGTTTAGTCAGAGGTGAAAGCCCAGGGCTCAACCTTGGAATTGCCTTTGATACTGGCTATCTTGAGTATGGAAGAGGTATGTGGAACTCCGAGTGTAGAGGTGAAATTCGTAGATATTCGGAAGAACACCAGTGGCGAAGGCGACATACTGGTCCATTACTGACGCTGAGGCTCGAAAGCGTGGGGAGCAAACAGGATTATACCCCAGTA
+
GGGGGGGGGGGGGGGGGGGGGGGGGGGGGGGGGGGGGGGGGGGGGGGGGGGGGGGGGGGGGGGGGGFGGFFGGGGGGGGGGGGGGGGGGGGGGGGGGGGGGGGDCFGGGGGGGGGGGGGGGGGGGGGGGGGGGGGGGFFGGGGGGGGGFDGGFGGGGGGGFGGDGGGGGGGEGGGDGGGCGGG9DFDGGG7CEGGGDGGGGGDG6E)04CGGE>D355C@DGFGDFF8AAEGFF**;C
@M00200:205:000000000-AKKM3:1:1101:15151:3797 1:N:0:1
ATTGGGTATAAAGGGCTCGTAGGCGGTTTGTCGCGTCGGGAGTGAAAACCAGGTGCTTAACACCTGGCTTGCTTCCGATACGGGCAGACTAGAGGTATTCAGGGGAGAACGGAATTCCTGGTGTAGCGGTGAAATGCGCAGATATCAGGAGGAACACCGGTGGCGAAGGCGGTTCTCTGGGAATATCCTGACGCTGAGGAGCGAAAGTGTGGGGAGCGAACAGGATTAGATACCCCGGTA
+
GGGGGGGGGGGGGGGGGGGGGGGGGGGGGGGGGGGGGGGGGGGGGGFGGGGGGGGGGGGGEFFGGGGGGGGGGGGGGGGGGGGGGGGGGGGGGGGGGGGG,FFGGGDGGFEGEGGGGGGGGGGGGCFGGEEFGGEFGGCEEGGG;CGGGGCGGFDGGGGGGGGGGDGGGGGGGGGGGGEGGGGGGGGGGFFFDEDEDFGGGGDGGGD7AFGGGGFGFCC8C3:F?**,9*):<C@FFF@C
@M00200:205:000000000-AKKM3:1:1101:23884:3829 1:N:0:1
ATTGGGCTTAAAGGGAGCGTAGGCGGATAGTTTAGTCAGAGGTGAAAGCCCAGGGCTCAACCTTGGAATTGCCTTTGATACTGGCTATCTTGAGTATGGAAGAGGTATGTGGAACTCCGAGTGTAGAGGTGAAATTCGTAGATATTCGGAAGAACACCAGTGGCGAAGGCGACATACTGGTCCATTACTGACGCTGAGGCTCGAAAGCGTGGGGAGCAAACAGGATTAGATACCCCCGTAAGA
+
GGGGGGGGGGGGGGGGGGGGGGGGGGGGGGGGGGGGGGGGGGGGGGGGGGGGGGGGGGFGGGGGGGGGGGGGGGGGGGGGGGGGGGGGGGGGGGGGGGGGGGGGGGGGGGGGGGGGGGGGDGGGGGGGGGGGGGGGGGGGGGGGGGGFGGGDDGGGGGGGGGGGGGGGGGGGGGGGGGCFGGGGGGGGGGGGCGGGGFEGFGD5DEDFGECGGG53>FEFGFGFDDGFFFFGGGG<BDEGD?A
@M00200:205:000000000-AKKM3:1:1101:11324:3832 1:N:0:1
ATTGGGTTTAAAGGGCGCGTAGGCGGCCGATTAAGTCGGGGGTGAAAGCCTGTGGCTCAACCACAGAATTGCCTTCGATACTGGTTGGCTTGAGACCGGAAGAGGACAGCGGAACTGCGAGTGTAGAGGTGAAATTCGTAGATATTCGCAAGAACACCAGTGGCGAAGGCGGCTGTCTGGTCCGGTTCTGACGCTGAGGCGCGAAAGCGTGGGGAGCAAACAGGATTAGATACCCCAGTA
+
GGGGGGGGGGGGGGGGGGGGGGGGGGGGGGGGGGGGGGGGGGGGGGGGGGGGGGGGGGGGGGGGGGGGGGGGGGGGGGGGGGGGGGGGGGGGGGGGGGGGGGGGGGGGGGGGGGGGGGGGGGGGGFACGGGFGGGGGGGGGDGGFGEGDFFGGGGGGGGGGFGGGGGGGGGGGGGCEGGGGGGGGGEEGGCGDDCEEGGGEGGGCEGGGEDGGGFDDEC8CGGG6FF>FFFGGGGGFFF+
@M00200:205:000000000-AKKM3:1:1101:24502:3833 1:N:0:1
ATTGGGCTTAAAGCGCACGTAGGCGGACTTTTAAGTCAGGGGTGAAATCCCGGGGCTCAACCCCGGAACTGCCTTTGATACTGGAAGTCTTGAGTATGGTAGAGGTGAGTGGAATTCCGAGTGTAGAGGTGAAATTCGTAGATATTCGGAGGAACACCAGTGGCGAAGGCGGCTCACTGGACCATTACTGACGCTGCGGTGCGAAAGCTAGGGGAGCAAACAGGATTAGATACCCATGTAAGA
+
FGGGGGFFGGGGGGGGGGGGGGGFGG@FCCEFGGGGGGGFFGGGGGGGGGGD7FGGGFGGGGGEGGGGGFGG<E<<FGGGGGGGGGGCFGGFFGGGGGGCFFGFGGC<EAEGGGGFGGF7@FGGGGGDFGGG?<ED9FGF7FGGGC<DFGGGGGGGGG:CF9FEGGCFEGGCCC=EFGG77>FG6EFGGGFG5CDC**/:5CECECDC++38;CD3)CFGGG*1,9*.=72CCEF0)0=CF><
@M00200:205:000000000-AKKM3:1:1101:7728:3841 1:N:0:1
ATTGGGTTTAAAGGGCTCGTAGGCGGTTTGTCGCGTCGGGAGTGAAAACCAGGTGCTTAACACCTGGCTTGCTTCCGATACGGGCAGACTAGAGGTATTCAGGGGAGAACGGAATTCCTGGTGTAGCGGTGAAATGCGCAGATATCAGGAGGAACACCGGTGGCGAAGGCGGTTCTCTGGGAATATCCTGACGCTGAGGAGCGAAAGTGTGGGGAGCGAACAGGATTAGCTACCCGCGTA
+
GGGGGGGGGGGGGGGGGGGGGGGGGGGGGGGGGGGGGGGGGGGGFGGGGGGGGGGGGGGGGGGGGGGGGGGGGGGGGGGGGGGGGGGGGGGGAFGGGGGGGGFGGGGEGGGGGGGGGGGGGGGGGGGGGGGGGGGGGCCECGFDFFFGCCFDGCFEFEGGGGGGGGGE@GGGGGGGGGGDGGGFGGGGGFCGCEGGCFGGGGECEEG>CF7?EG@DFGEEGGGG0FG?4))2+2;5@E>E
@M00200:205:000000000-AKKM3:1:1101:10940:3871 1:N:0:1
ATTGGGCATAAAGCGAGCGCAGGTGGTTTAATAAGTCTGATGTAAAAGGCAGTGGCTCAACCATTGTGTGCATTGGAAACTGTTAGACTTGAGTGCAGTAGAGGAGAGTGGAATTCCATGTGTAGCGGTGAAATGCGTAGATATATGGAGGAACACCGGTGGCGAAAGCGGCTCTCTGGACTGTAACTGACACTGAGGCTCGAAAGCGTGGGTAGCAAACAGGATTAGATACCCCTGTA
+
GGGGGGGGGGGGGGGGGGGGGGGGGGGGGGGGGGGGGGGGGGGGGGGGGGGGGGGGGGGGGGGGGGGGGGGGGGGGGGGGGGGGGGGGGGGGGGGGGGGGGGGGGDGGGGGGFGEGGFGGGGGGGFGGGGGGGGFFGGGGFGGGGGGGFGGEDFFGFEFGGGFGGGEG@EGGGCGGGGFFGGGGGGGGGGGGGGGGGGCFGGGGGGFDEGDFCEACAFFGGG5C@>CEFFCF?FF3>FF
@M00200:205:000000000-AKKM3:1:1101:15227:3878 1:N:0:1
ATTGGGTATAAAGGGAGCGTAGGCGGATAGTTTAGTCAGAGGTGAAAGCCCAGGGCTCAACCTTGGAATTGCCTTTGATACTGGCTATCTTGAGTATGGAAGAGGTATGTGGAACTCCGAGTGTAGAGGTGAAATTCGTAGATATTCGGAAGAACACCAGTGGCGAAGGCGACATACTGGTCCATTACTGACGCTGAGGCTCGAAAGCGTGGGGAGCAAACAGGATTAGATACCCCGGTA
+
GGGGGGGGGGGGGGGGGGGGGGGGGGGGGGGGGGGGGGGGGGGGGGGGGGGGGGGGGGGGGGGGGGGGGGGGGGGGGGGGGGGGGGGGGGGGGGGGGGFGGGGGGGGGGGGGGGGGGGGGGGG<EFGGGGGGGGGGGGGGGGGGGGGGGGGGGGGGGGGGGCFGGGGGGGGEGGGGGGGFFFGGGGGGGGGGGGDCGFGGGGD>F>4CGGE@FEEDEGGGGFFGFGGFAFFGG:BCFEBG
@M00200:205:000000000-AKKM3:1:1101:7210:3881 1:N:0:1
ATTGGGTATAAAGGGCGCGTAGGCGGCCGATTAAGTCGGGGGTGAAAGCCTGTGGCTCAACCACAGAATTGCCTTCGATACTGGTTGGCTTGAGACCGGAAGAGGACAGCGGAACTGCGAGTGTAGAGGTGAAATTCGTAGATATTCGCAAGAACACCAGTGGCGAAGGCGGCTGTCTGGTCCGGTTCTGACGCTGAGGCGCGAAAGCGTGGGGAGCAAACAGGATTAGATACCCTAGTAAGA
+
GGGGGGGGGGGGGGGGGGGGGGGGGGGGGGGGGGGGGGGGGGGGGGGGGGGGGGGGGGGGGGGGGGGGGGGGGGGGGGGGGGGGGGGGGGGGGGGGGGGGGGGGGGGGGGGGGGGGGGGGGGGFGGGGGGGGGGGGGGGGGGGGGGGGGGEGGGGGFGGGCGGGGGGGGGGGGDGGGFGGGGGDGE5EFGGGGE:=*AFFGD::EC54E5CEGGBGDFGG41*C:<CBFFDFCFFFFFFGGB<
@M00200:205:000000000-AKKM3:1:1101:8049:3885 1:N:0:1
ATTGGGTTTAAAGCGAGCGCAGGTGGTTTAATAAGTCTGATGTAAAAGGCAGTGGCTCAACCATTGTGTGCATTGGAAACTGTTAGACTTGAGTGCAGTAGAGGAGAGTGGAATTCCATGTGTAGCGGTGAAATGCGTAGATATATGGAGGAACACCGGTGGCGAAAGCGGCTCTCTGGACTGTAACTGACACCGAGGCTCGAAAGCGTGGGTAGCAACCAGGATTAGATACCCCTGTAAACAT
+
GGGGGGGGGGGGFGGCFGEGGGGFGGGGGGGGFGGGGGGGGGGGFGGGGGGGGGGGGGGGGGGGGGGFGFFGGGGDFGGGGDFAE<EGFG9CEFAFG9FGGFGGC?==FDCFCFGEFAE<F9FGAFGD@FFFFGGFGFEEDFGGDFFCEEE=EAFCGEDGCFFEC@EC3@CGD67;E;FFFFFFG9CF,2@A?FDD:C5,=CE6B=6<E*4*4;)*3C*3:CEF):8)A657C88*.AAC+)))
@M00200:205:000000000-AKKM3:1:1101:23420:3902 1:N:0:1
ATTGGGTGTAAAGGGAGCGTAGGCGGATAGTTTAGTCAGAGGTGAAAGCCCAGGGCTCAACCTTGGAATTGCCTTTGATACTGGCTATCTTGAGTATGGAAGAGGTATGTGGAACTCCGAGTGTAGAGGTGAAATTCGTAGATATTCGGAAGAACACCAGTGGCGAAGGCGACATACTGGTCCATTACTGACGCTGAGGCTCGAAAGCGTGGGGAGCAAACAGGATTAGATACCCGCGTA
+
GGGGGGGGGGGGGGGGGGGGGGGGGGGGGGGGGGGGGGGGGGGGGGGGGGGGGGGGGGGGGGGGGGGGFGGGGGGGGGGGGGGGGGGGGGGGGGFFGGGGGGGGGGGGGGGGGGGGGGGGGGGGGGGGGGGGGGDGGGGGGGGFGFGGGGGGGGGGGGGGGGGGGGGGGGGGGGGGGGGGGGFGGGGGGGGGGGGGG>FFGGGGGGGGGEGEEG>DBC?EGGGG@F+7AFFGFCBCEF@E
@M00200:205:000000000-AKKM3:1:1101:24912:3940 1:N:0:1
ATTGGGCTTAAAGCGAGCGCAGGTGGTTTAATAAGTCTGATGTAAAAGGCAGTGGCTCAACCATTGTGTGCATTGGAAACTGTTAGACTTGAGTGCAGTAGAGGAGAGTGGAATTCCATGTGTAGCGGTGAAATGCGTAGATATATGGAGGAACACCGGTGGCGAAAGCGGCTCTCTGGACTGTAACTGACACTGAGGCTCGAAAGCGTGGGTAGCAAACAGGATTAGATACCCCTGTA
+
GGGGGGGGGGGGGGGGGGGGGGGGGGGGGGGGGFGGGGGGGGG<FGGGGGGGGGGGGGGGGGGGGCGGGGGGGGGGGGGGGGGGGGGGGGGGGGGGGGGGGGGC8FGGGGGGGGGGGGGGGGGGGGGGGGGGGGGGGEGGGGGGGGGFGDGGGGGGGGGGGGGGGFEFGGGGGGFGGGFGGGGGGGFGGGGFFGFCFGGGG>CFEGFGGGEEGG?CAEFFFFC5);C@FFFDFGGGFFF
@M00200:205:000000000-AKKM3:1:1101:25015:3971 1:N:0:1
ACTGGGTTTAAAGCGAGCGCAGGTGGTTTAATAAGTCTGATGTAAAAGGCAGTGGCTCAACCATTGTGTGCATTGGAAACTGTTAGACTTGAGTGCAGTAGAGGAGAGTGGAATTCCATGTGTAGCGGTGAAATGCGTAGATATATGGAGGAACACCGGTGGCGAAAGCGGCTCTCTGGACTGTAACTGACACTGAGGCTCGAAAGCGTGGGTAGCAAACAGGATTAGATACCCTCGTA
+
GGGGGGGGGGGGGGGGGGGGGGGGGGGGGGGGGGGGGGGGGGGCGGGGGGGGGGGGGGGGGGGGGDGFGGGGGGGGGGGGGGGGGGGGGGGGCFFGGGGGGGGG8BEGGFGGGGGGGGGGGGGGFGGGGGGGGGGGGGGGGFFGGGGGGGCEFFGGGGGGGEFCEGGGGGGDGGGGFFGFD?FGCGGGGGGGGGGC?@@?FCCCEDFCG=EDFE4CFCE=DD**67C@FFFD:?9CDF:
@M00200:205:000000000-AKKM3:1:1101:23697:3997 1:N:0:1
ATTGGGTGTAAAGGGAGCGTAGGCGGATAGTTTAGTCAGAGGTGAAAGCCCAGGGCTCAACCTTGGAATTGCCTTTGATACTGGCTATCTTGAGTATGGAAGAGGTATGTGGAACTCTGAGTGTAGAGGTGAAATTCGTAGATATTCGGAAGAACACCAGTGGCGCAGGCGACATACTGGTCCATTACTGACGCTGAGGCTCGAAAGCGTGGGGAGCAAACAGGATTAGATACCCTAGTACG
+
GACFGGFGGGGFGGGGG@GEBFEA+@@CFF<,,EFGGFGA@FEF<CFFFGGC<DGDECFEE<<CEGGCFFGGGDFFG9CF<FCGGGEGGG<FEGFFEEE<,EAFG<,B<<EFGGFG9,CFFGC,A,CFEFDFG9@9F@GFGGE9FFFGGGGDCFGFD>::FGCC83>=FDF+:CCFCFF7FBEC>;AF:5,,*;?5*6:>FGE*,4*3=/=<<C;<3F6@FGFGFC7;66)+;>8D55AG7(
@M00200:205:000000000-AKKM3:1:1101:16012:4025 1:N:0:1
ATTGGGCTTAAAGGGCTCGTAGGCGGTTTGTCGCGTCGGGAGTGAAAACCAGGTGCTTAACACCTGGCTTGCTTCCGATACGGGCAGACTAGAGGTATTCAGGGGAGAACGGAATTCCTGGTGTAGCGGTGAAATGCGCAGATATCAGGAGGAACACCGGTGGCGAAGGCGGTTCTCTGGGAATATCCTGACGCTGAGGAGCGAAAGTGTGGGGAGCGAACAGGATTAGATACCCCTGTA
+
GGGGGGGGGGGGGGGGGGGGGGGGGGGGGGGGGGGGGGGGGGGGGGGGGGGGGGGGGGGGGFGGGGFGGGGGGGGGGGGGGGGGGGGGGGGGGGGGGGGGGGGGGGGGGGGGGGGGGGGGGGGG=FGGGGGGFGGGGGGGGGGGGGGGFGGGGGGGGGGGGGGGDGDGGGGGGGGGGGGGFFGGGCGGGGCEDGD5=FC+7FGGEGC7C:FCCE><5:CCCDFF:<F??FFFG?FGFFFF
@M00200:205:000000000-AKKM3:1:1101:15113:4032 1:N:0:1
ATTGGGTATAAAGCGCACGTAGGCGGACTTTTAAGTCAGGGGTGAAATCCCGGGGCTCAAACCCGGAACTGCCTTTGATACTGGAAGTCTTGAGTATGGTAGAGGTGAGTGGAATTCCGAGTGTAGAGGTGAAATTCGTAGATATTCGGAGGAACACCAGTGGCGAAGGCGGCTCACTGGACCATTACTGACGCTGAGGTGCGAAAGCGTGGGGAGCAAACAGGATTAGATACCCCGGGA
+
GGGGGGGGGGGGGGGGCCFFGGGGGGGGGGGGGGGGGGGFGGGGGGGGGGGGCGGGGGGG,CFGGGDGEFGGGGFFGEEGGGGGEGGGGGGGGGFGCFGFGGGC@FGFGGGGGFGGFGFGGCFGFCE9FFFGGGGGGGGGGGFFCGGG8CGGGGGFGGCGFFFG7EECCF7EGG=,?EGGFFCGGGC;FFF6C=5*3;FGGF5;EE<F5:CEGG@5BC@F4*294*:<**6CEGD*0.):
@M00200:205:000000000-AKKM3:1:1101:12244:4055 1:N:0:1
ACTGGGTTTAAAGGGAGCGTAGGCGGATAGTTTAGTCAGAGGTGAAAGCCCAGGGCTCAACCTTGGAATTGCCTTTGATACTGGCTATCTTGAGTATGGAAGAGGTATGTGGAACTCCGAGTGTAGAGGTGAAATTCGTAGATATTCGGAAGAACACCAGTGGCGAAGGCGACATACTGGTCCATTACTGACGCTGAGGCTCGAAAGCGTGGGGAGCAAACAGGATTAGATACCCCAGTAAGA
+
GGGGGGGGGGGGGGGGGGGGGGGGGGGGGGGGGGGGGGGGGGGGGGGGGGGGGGGGGGGGGGGGGGGGGGGGGGGGGGGGGGGGGGGGGGGGGGGGGGGGGGGGGGGGGGGGGGGGGGGGGGGGFFGFGGGGGGGGGGGFGGGGGGGGGGGGGGGGGGGGFGGGGGGGGGGGGGGGGGGGGGGGGGGGGFGGDGD7EGFGGGCCGGGFGEGGGGFDDG?CFFGGFFGFFFEGGGGGEFA?C<A
@M00200:205:000000000-AKKM3:1:1101:18717:4100 1:N:0:1
ATTGGGCTTAAAGGGAGCGTAGGCGGATAGTTTAGTCAGAGGTGAAAGCCCAGGGCTCAACCTTGGAATTGCCTTTGATACTGGCTATCTTGAGTATGGAAGAGGTATGTGGAACTCCGAGTGTAGAGGTGAAATTCGTAGATATTCGGAAGAACACCAGTGGCGAAGGCGACATACTGGTCCATTACTGACGCTGAGGCTCGAAAGCGTGGGGAGCAAACAGGATTAGATACCCGGGTA
+
GGGGGGGGGGGGGGGGGGGGGGGGGGGGGGGGGGGGGGGGGGGGGGGGGGGGGGGGGGGGGGGGGGGGGGGGGGGGGGGGGGGGGGGGGGGGGGGGGGGGFGGGGGGGGGGGGGGGGGGGGGGGGGGGGGGGGGGGGGGGGGGGGGGGGGGGGGGGGGGGGGGGGGGGGFGGGGGGGGFFGGGGFGGFGGFGGGDGG>CFGGGDGGGGEGDEGGE5>5CECFFDFGGFFAECFGGGAFB*
@M00200:205:000000000-AKKM3:1:1101:21735:4106 1:N:0:1
ACTGGGTTTAAAGGGTGCGTAGGCGGGTTGCTAAGTCAGTGGTAAAAGCGTGTGGCTCAACCATACCAAGCCATTGAAACTGGTGATCTTGAGTGTAAACGAGGTAGGCGGAATGTGACGTGTAGCGGTGAAATGTTTAGATATCACGAAGAACTCCGATTGCGAAGGCAGCCTTCTGGAGTGCAACTGACACTGATGCTCGAAAGTGTGGGTATCGAACAGGATTAGATACCCCAGTA
+
GGGGGGGGGGGGGGGGGGGGGGGGGGGGGGGGGGGGGGGGGGGGGGFGGGGGGGGGGGGGGGGGGGGGCCDFGGGGGGGGGGGGGGGGGGGGGGGGGGGGGGGEGGGGGGGGGFGGGGGGGGGGGGGGCGGGGGFFCGGCFGGGGGGGGGGGGGFGF@GGGGGGGGGGGGGG8F@EGGGGGGGGGGGGGGGGFGGGGGGGGDE*;CGGGFC*FCFGD5CGGG*9;+2;CFEGFFFC7?B
@M00200:205:000000000-AKKM3:1:1101:7990:4110 1:N:0:1
ACTGGGCTTAAAGCGAGCGCAGGTGGTTTAATAAGTCTGATGTAAAAGGCAGTGGCTCAACCATTGTGTGCATTGGAAACTGTTAGACTTGAGTGCAGTAGAGGAGAGTGGAATTCCATGTGTAGCGGTGAAATGCGTAGATATATGGAGGAACACCGGTGGCGAAAGCGGCTCTCTGGACTGTAACTGACACTGAGGCTCGAAAGCGTGGGTAGCAAACAGGATTAGATACCCCTGTA
+
GGGGGGGGGGGGGGGGGGGGGGGGGGGGGGGGGGGGGGGGGGGGGGGFEGGGGGGGGGGGGGGGGGGGGGGGGGGGGGGGGGGGGGGGGCFG?FFGGGGGGGFGGGGDFGGFGGGGFGDFGGGGGGG>FGGGGDGGCFGGGGGDGGGGGDEGGGGGF@EFGGGGGGGGGGGGGGGGGF7EFEFGGGFGGGGGGGCEFCF5CDEG:58<EE7BFC4C>=BCCCCF;+6@FFFCCFFG5;A
@M00200:205:000000000-AKKM3:1:1101:10369:4135 1:N:0:1
ACTGGGTTTAAAGGGAGCGTAGGCGGATAGTTTAGTCAGAGGTGAAAGCCCAGGGCTCAACCTTGGAATTGCCTTTGATACTGGCTATCTTGAGTATGGAAGAGGTATGTGGAACTCCGAGTGTAGAGGTGAAATTCGTAGATATTCGGAAGAACACCAGTGGCGAAGGCGACATACTGGTCCATTACTGACGCTGAGGCTCGAAAGCGTGGGGAGCAAACAGGATTAGATACCCCCGTA
+
GGGGGGGGGGGGGGGGEGGGGGGGGGGGGGGGGGGGAGGGGGGGGGGGDGGGGGGGFGGGGGGGGGFCFGGGGGGGGGFEFGGGGGGGCE9AFGFEGGGGGGGGGGGGGGGGDGGGGGGEGFGFGEDGGGGGGGGGGGGGGGGGGGGFGGGGGGGGGGGFGGGE+FEGDFFGGGGG9BFGGFGGGFFEFFGGEE5EE>5?FGDGGD5CCCCGCG>CAGGGGGGF1777*:C>;,:*.>B=
@M00200:205:000000000-AKKM3:1:1101:23612:4185 1:N:0:1
ACTGGGTTTAAAGGGCGCGTAGGCGGACTCGTAAGTCGGGAGTGAAAACTCGGGGCTCAACCCCGAGCCTGCTTCTGAAACTGCGAGTCTTGAGGACCGGAGAGGAAAGTGGAATTCCTAGTGTAGCGGTGGAATGCGTAGATATTAGGAAGAACACCAGTGGCGAAGGCGACTTTCTGGACGGTTCCTGACGATGAGGCGCGAAAGCTAGGGGAGCAAACAGGATTAGATACCCCAGTA
+
G?FFGDCFFGCDEFCGGD@F@GGGDE@@CFDFGGGGGGGGDFCFGGGGGGCFCECGGFG9FEEGGGGDGFGGGGGFFGGGFFGGEGE=FEGCFGGFGGG@>>:F:>DFCB,DF@,DFFFGFGGGFFGDGCGDF93<D:C:F:,3;@AAGGCE@A@FF*@<>FGD7<B1*:<C*:7<B<><F8?*;:CF@FFEGC*/5?C*:<EE8CGDFCFGFG3>>FG8*>FG?*246*50@,+9D>F+
@M00200:205:000000000-AKKM3:1:1101:14050:4203 1:N:0:1
ATTGGGTTTAAAGCGAGCGCAGGTGGTTTATTAAGTCTGGTGTAAAAGGCAGTGGCTCAACCATTGTATGCATTGGAAACTGGTAGACTTGAGTGCAGGAGAGGAGAGTGGAATTCCATGTGTAGCGGTGAAATGCGTAGATATATGGAGGAACACCGGTGGCGAAAGCGGCTCTCTGGCCTGTAACTGACACTGAGGCTCGAAAGCGTGGGGAGCAAACAGGATTAGATACCCCTGTA
+
GGGGGGGGGGGGGGGGDGGGGGGGGGFGGGGGGGGGFGGGGGGEFFGGGGGGGGGGGGGGGGGGGGGGGGGGGGGGGGGGGGGGGGGGGGGGGGGGGGGGGGGGGGGGGGGCFGGGGGGGGGGGGGGGGGGGGGGGGEGEGFGEEDGGGGGGGGFFGGGGG>FGGGGGGGGGGGFGGGGGGGGGGGGGGFGGFFFGGGGGGGGECEFDE=EFGE>DF*B*;C*C8FFEF:7@BFG3;FF
@M00200:205:000000000-AKKM3:1:1101:18474:4217 1:N:0:1
ATTGGGTGTAAAGGGCTCGTAGGCGGTTTGTCGCGTCGGGAGTGAAAACCAGGTGCTTAACACCTGGCTTGCTTTCGATACGGGCAGACTGGAGGTATGCAGGGGAGAACGGAATTCCTGGTGTAGCGGTGAAATGCGCAGATATCAGGAGGAACACCGGTGGCGAAGGCGGTTCTCTGGGCATTACCTGACGCTGAGGAGCGAAAGTGTGGGGAGCAAACAGGATTAGATACCCGCGTAAGA
+
GGGGGGGGGGGGGGGGGGGGGGGGGGGGGGGGGGGGGGGGGGGGGGGGGGGGGGGGGGGGGGGGGGGGGGGGGGGGGGGGGGGGGGGGGGGGGGCFGGGGGGGGGGGGGGGGGGGFGGGAFGFFGGGGGGDFGGGGGFD7FFFFFGFGEFCFGGF8C@CGGEGGE7BCCGEGGE@C<EEFF8*<92<@FCGG8*258FGFC7EGG8>DG7CGGCBD):EECCCC?FG??6)0+<CC:)0/71-
@M00200:205:000000000-AKKM3:1:1101:9897:4270 1:N:0:1
ATTGGGTTTAAAGGGAGCGTAGGCGGATAGTTTAGTCAGAGGTGAAAGCCCAGGGCTCAACCTTGGAATTGCCTTTGATACTGGCTATCTTGAGTATGGAAGAGGTATGTGGAACTCCGAGTGTAGAGGTGAAATTCGTAGATATTCGGAAGAACACCAGTGGCGAAGGCGACATACTGGTCCATTACTGACGCTGAGGCTCGAAAGCGTGGGGAGCAAACAGGATTAGATACCCGCGTA
+
GGGGGGGGGGGGGGGGGGGGGGGGGGGGGGGGGGGGGGGGGGGGGGGGGGGGGGGGGGGGGGGGGGGGGGGGGGGGGGGGGGGGGGGGGGGGGGGGGGGGGGGGGGGGGGGFGGGGGGGGGGGGGGGGFGGGGGGGGGGGGGGGGGGGGEGDGGGGGGGDGGGGGGGGDFGG8ECEGGGGGGFFGGGGGGGGGEGEGGGGFDGGGEDF==4FEGFGFGCFF4*>0CF<AFEGGGGGFD@E
@M00200:205:000000000-AKKM3:1:1101:23805:4293 1:N:0:1
ATTGGGTTTAAAGGGCTCGTAGGCGGTTTGTCGCGTCGGGAGTGAAAACGCCGTGCTTAACACGGCGCTTGCTTTCGATACGGGCAGACTAGAGGTATGCAGGGGAGAACGGAATTCCTGGTGTAGCGGTGAAATGCGCAGATATCAGGAGGAACACCGGTGGCGAAGGCGGTTCTCTGGGCATTACCTGACGCTGAGGAGCGAAAGTGTGGGGAGCGAACAGGATTAGATACCCTAGTA
+
GGGGGGGGEGGGGGGGGGGGGGDFGGDGGGGGGGGGGGGGGGGGGGGGGGGGGGGGGGGGGGGGGGGGGGGGGGGGGGGGGGGGGGGGGGGGGGGGGGGGGGGGGGGGGGGGGGGGGGGGGGGGGGGGGGGGGGGGGDGGGGGGG?CEGGGGGGGGGGGGGGGGGGGGGFGGGGGGGGGGG@0:FDFGGGGGGGD5EFGFE<ECGGGCFFGGGG>D):5CGGFFFGG7F?AFDFFGFFFG
@M00200:205:000000000-AKKM3:1:1101:14385:4313 1:N:0:1
ACTGGGTGTAAAGGGAGCGTAGGCGGATAGTTTAGTCAGAGGTGAAAGCCCAGGGCTCAACCTTGGAATTGCCTTTGATACTGGCTATCTTGAGTATGGAAGAGGTATGTGGAACTCCGAGTGTAGAGGTGAAATTCGTAGATATTCGGAAGAACACCAGTGGCGAAGGCGACATACTGGTCCATTACTGACGCTGAGGCTCGAAAGCGTGGGGAGCAAACAGGATTAGATACCCTAGTA
+
GGGGGGGGGGGGGGGGGGGGGGGGGGGGGGGGGGGGGGGGGGGGGGGGGGGGGGGGGGGGGGGGGGGGGGGGGGGGGGGGGGGGGGGGGGGGGGGGGGGGGGGGGGGGGGGGGGGGGGGGGGGGGGGGGGGGGGGGGGGGGGGGGGGGGGGCFGGGGGGGGGGGGGGGGFGGGGGFGGGGGGGGGGGGGGGGGGGGGGGGFC5EFGGGGCEGGGFGFGGFGGGF@GGFA+<CFGF44ACG
@M00200:205:000000000-AKKM3:1:1101:21019:4316 1:N:0:1
ATTGGGTTTAAAGCGAGCGCAGACGGTTGATTAAGTCTGATGTGAAAGCCCGGAGCTCAACTCCGGAATGGCATTGGAAACTGGTTAACTTGAGTGTTGTAGAGGTAAGTGGAACTCCATGTGTAGCGGTGGAATGCGTAGATATATGGAAGAACACCAGTGGCGAAGGCGGCTTACTGGACAACAACTGACGTTGAGGCTCGAAAGTGTGGGTAGCAAACAGGATTAGATACCCTTGTA
+
GGGGGGGGGGGGGGGGGGGGGGGGGGGGGGGGGGGGGGGGGGGGGGGGGGGGGGGGGGGGGGGGGGGGGGGGGGGGGGGGGGGGGGGGGGGGGGGGGGGGGGGGGGGGGGGGGGGGGGGGGGFGGGGGGGGGGGGGGGEDGGFGGGGGGGGGGGGGGGGGGGGGGGGGGGGGGCEGGGGFFDGGGGGG?FFGGG<FCGGGCCGGGGGGDE@FGG49AF9CFGGC?CFFA@CFGGGGFFBG
@M00200:205:000000000-AKKM3:1:1101:23473:4350 1:N:0:1
ATTGGGCTTAAAGAGCTCGTAGGCGGTTTGTCGCGTCTGTCGTGAAAGCCCACGGCTTAACCGTGGGTCTGCGGTGGATACGGGCAGACTAGAGGCAGGTAGGGGAGAATGGAATTCCCGGTGTAGCGGTGAAATGCGCAGATATCGGGAGGAACACCGGTGGCGAAGGCGGTTCTCTGGGCCTGTTCTGACGCTGAGGAGCGAAAGCGTGGGGAGCGAACAGGATTAGATACCCGTGTA
+
GGGGGGGGGFGGGGGGGGCGCGGGGGGGGGGGGGGGGGFGGGG:FFGGGGGGGGEGGGFGGGGGGGGGGGGGGGGGGGGGGFGGGGGGGGGCFEGGEGGBFFGCGGGGGGGGGGGGGGGG@FGGFGGGGGGGGGGGGGGGGGGGGGGGF:FDGGGGGGGGGGGGGGCCEGGGEEGGFGGGGFGGGCGGCGCEC=DEEC8EGGGGECDGG5CEEDBGFGGEDDDC66C<?467EECCBDFG
@M00200:205:000000000-AKKM3:1:1101:23205:4352 1:N:0:1
ACTGGGCTTAAAGGGAGCGTAGGCGGATAGTTTAGTCAGAGGTGAAAGCCCAGGGCTCAACCTTGGAATTGCCTTTGATACTGGCTATCTTGAGTATGGAAGAGGTATGTGGAACTCCGAGTGTAGAGGTGAAATTCGTAGATATTCGGAAGAACACCAGTGGCGAAGGCGACATACTGGTCCATTACTGACGCTGAGGCTCGAAAGCGTGGGGAGCAAACAGGATTAGATACCCCAGTA
+
GGGGGGGGGGGGGGGGGGGGGGGGGGGGGGGGGGGGGGGGGGGGGGGGGGGGGGGGGGGGGGGGGGGGGGGGGGGGGGGGGGGGGGGGGGGGGGGGGGGGGGGGGGGGGGGGGGGGGGGGGGGFGGGGGGGGGGGGGGGFGGGGGGGGGGEG8FFGGGGGGGGGGGGGGGGGGGGGGGGGFGFGGFGGGGGGGGGGGGGG>FGGGDGGGGGGGGFGBEGGFGGGFGGFFFFGG<7:DA6C
@M00200:205:000000000-AKKM3:1:1101:20890:4380 1:N:0:1
ATTGGGTTTAAAGGGAGCGTAGGCGGATAGTTTAGTCAGAGGTGAAAGCCCAGGGCTCAACCTTGGAATTGCCTTTGATACTGGCTATCTTGAGTATGGAAGAGGTATGTGGAACTCCGAGTGTAGAGGTGAAATTCGTAGATATTCGGAAGAACACCAGTGGCGAAGGCGACATACTGGTCCATTACTGACGCTGAGGCTCGAAAGCGTGGGGAGCAAACAGGATTAGATACCCCCGTA
+
GGGGGGGGGGGGGGGGGGGGGGGGGGGGGGGGGGGGGGGGGGGGGGGGGGGGGGGGGGGGGGGGGGGGGGGGGGGGGGGGGGGGGGGGGGGGGGGGGGGGGGGGGGGGGGGGGGGGGGGGGFGGGGGGGGGGGGGGGGGGGGGGGGGGGGGGGGGGGGGGGGGGDGGGGGGGGGGGGGGGGFGGGGGGGGGGGGGGGGGCGGGGFGGGGGGGGGFG>FFCDGFC?GGFFFFGG<B5>DDG
@M00200:205:000000000-AKKM3:1:1101:25180:4420 1:N:0:1
ATTGGGTTTAAAGCGAGCGCAGGTGGTTTAATAAGTCTGATGTAAAAGGCAGTGGCTCAACCATTGTGTGCATTGGAAACTGTTAGACTTGAGTGCAGTAGAGGAGAGTGGAATTCCATGTGTAGCGGTGAAATGCGTAGATATATGGAGGAACACCGGTGGCGAAAGCGGCTCTCTGGACTGTAACTGACACTGAGGCTCGAAAGCGTGGGTAGCAAACAGGATTAGATACCCGCGTA
+
GGGGGGGGGGGGGGGGGGGGGGGGGGGGGGGGGGGGGGGGGGG<FGFFGGGGGGGGGGGGGGGGGGGGGGGGGGGGGGGGGGGGGGGGGGGGGGGGGGGGGGGG8CFDGGGGGGGGGGGGGGGGFGGGGGGGGGGGEEDEGGGGGGGC?<CEFGGGFGGGGGGGGGGGGGGGGGGGGGFFFGCGGGGGFFFGFGCAFF5CCCCCCE;CEGEDFGADFGF=FG=4);FEFFC7BCE5.:>
@M00200:205:000000000-AKKM3:1:1101:23925:4464 1:N:0:1
ATTGGGCTTAAAGCGAGCGCAGGTGGTTTAATAAGTCTGATGTAAAAGGCAGTGGCTCAACCATTGTGTGCATTGGAAACTGTTAGACTTGAGTGCAGTAGAGGAGAGTGGAATTCCATGTGTAGCGGTGAAATGCGTAGATATATGGAGGAACACCGGTGGCGAAAGCGGCTCTCTGGACTGTCACTGACACTGAGGCTCGAAAGCGTGGGTAGCAAACAGGATTAGATACCCCAGTA
+
GGGGGGGGGGGGGGGGGGGGGGGGGGGGGGGGGGGGGGGGGGGGGGGGGGGGGGGGGGGGGGGGGGGGDGGGGGGGGGGGGGGGGGGGGGGGGGGGGGGGGGGGAEFGGGGGGGGGGGGGFGGGGGGGGGGFFGGGEGGGGGGAFFCFGGGGGGGGFFDFEEGDGGGGGGGDC>GGGGGGGGGGFFGGGGFGFGGGFDFG69CBCG4CGGGGGF54AFGGG<:C@GGEFFE>CEGG>FF
@M00200:205:000000000-AKKM3:1:1101:22533:4502 1:N:0:1
ATTGGGTGTAAAGCGAGCGCAGGTGGTTTAATAAGTCTGATGTAAAAGGCAGTGGCTCAACCATTGTGTGCATTGGAAACTGTTAGACTTGAGTGCAGTAGAGGAGAGTGGAATTCCATGTGTAGCGGTGAAATGCGTAGATATATGGAGGAACACCGGTGGCGAAAGCGGCTCTCTGGACTGTAACTGACACTGAGGCTCGAAAGCGTGGGTAGCAAACAGGATTAGATACCCGGGTA
+
GGGGGGGGGGGGGGGGGGGGGGGFGGEGGGGGGGGGGGGGGGGFGGGGGGGGGGGGGGGGGGEGGDFFGGGGGGGGFFGGGGGGGGGGGGGGGGGGGGGGGGGGGGCFGGFFFDDFGGGGGGGGFGGCFFCCEFFFDGGGDFFDDFGCAFGDFGGGGGGGGGFEGFDGGGGDECCFGFGFFGFGCADFGGGGGFGAFDG5CDDD>EFGGGD74B?;A:BECDCFE:88C=C:B>CD>B:
@M00200:205:000000000-AKKM3:1:1101:14835:4513 1:N:0:1
ACTGGGTGTAAAGGGAGCGTAGGCGGATAGTTTAGTCAGAGGTGAAAGCCCAGGGCTCAACCTTGGAATTGCCTTTGATACTGGCTATCTTGAGTATGGAAGAGGTATGTGGAACTCCGAGTGTAGAGGTGAAATTCGTAGATATTCGGAAGAACACCAGTGGCGAAGGCGACATACTGGTCCATTACTGACGCTGAGGCTCGAAAGCGTGGGGAGCAAACAGGATTAGATACCCGAGTA
+
GGGGGGGGGGGGGGGGGGGGGGGGGGDGGFGGGGGGGGGGGGGGGGGGGGGFGGGGGGGGGGAEGGGA<FGGGGGGGGGGGGGFFCCFFGFGGGGGGGGGGGGCFGGGGGGGGGFGGGGGFFFGGGFGGGGGGGGGGCGGGGGGGC<?F@FGFGGGGGGGGGGGGGGGGGGGGGGGGGGFGGGGGGGGGGGGGGGGGGGGFFGGGGG4EGGGGGFGFGGGGGGGFGF3AFFG@CFGFFFG
@M00200:205:000000000-AKKM3:1:1101:24485:4558 1:N:0:1
ATTGGGTTTAAAGGGAGCGTAGGCGGATAGTTTAGTCAGAGGTGAAAGCCCAGGGCTCAACCTTGGAATTGCCTTTGATACTGGCTATCTTGAGTATGGAAGAGGTATGTGGAACTCCGAGTGTAGAGGTGAAATTCGTAGATATTCGGAAGAACACCAGTGGCGAAGGCGACATACTGGTCCATTACTGACGCTGAGGCTCGAAAGCGTGGGGAGCACACAGGATTAGATACCCGAGTA
+
GGGGGGGGGGGGGGGGGGGGGGGGGGGGGGGGGGGGGGGGGGGGGGGGGGGGGGGGGGGGGGGGGGGGGGGGGGGGGGGGGGGGF@FGFGGGGGGGGGGGGGGGGGGGFGFGGGGGGGGGGGGGGGGGGGGGGGG9CFGGGGFGGCEGGGGGGGDGGGGFGGGDEGGGGGGGEGGGGGGGCFGGGGGGG>FFDGGGGGG>7FGGGGGGGGGGGGDDDF*@FDGGFGGEFFFGDFFGAB3C
@M00200:205:000000000-AKKM3:1:1101:13786:4567 1:N:0:1
ATTGGGTGTAAAGGGCTCGTAGGCGGTTTGTCGCGTCGGGAGTGAAAACGCCGTGCTTAACACGGCGCTTGCTTCCGATACGGGCAGACTAGAGGTATTCAGGGGAGAACGGAATTCCTGGTGTAGCGGTGAAATGCGCAGATATCAGGAGGAACACCGGTGGCGAAGGCGGTTCTCTGGGAATATCCTGACGCTGAGGAGCGAAAGTGTGGGGAGCGAACAGGATTAGATACCCGAGTA
+
GGGGGGGGGGGGGGGGFGGGGGGGGGEGGGGGGFGGGGGEGGGGGGGGGEGGGGGGGAGGGFGGGGGGD@EFCGGGGGGGGFGEFE@EFGGGGGGGGGFGGGGGGGGGG@FGGGGGGGCGGGGGGGGGGGGGGGGGGG*>CECFGGFGGGGGGGGGGGGGGGGGGGGEGGGGGGEFGGGGGGGFFGFGGGGGGGGGGGGEGGGCGG:0A+9EDC@CB5CGDGGGFG=<FF9CGCF<@EFG
@M00200:205:000000000-AKKM3:1:1101:22212:4581 1:N:0:1
ATTGGGCGTAAAGGGAGCGTAGGCGGATAGTTTAGTCAGAGGTGAAAGCCCAGGGCTCAACCTTGGAATTGCCTTTGATACTGGCTATCTTGAGTATGGAAGAGGTATGTGGAACTCCGAGTGTAGAGGTGAAATTCGTAGATATTCGGAAGAACACCAGTGGCGAAGGCGACATACTGGTCCATTACTGACGCTGAGGCTCGAAAGCGTGGGGAGCAAACAGGATTAGATACCCCCGTAAGA
+
GGGGGGGGFGGGGGGGGGGGGGGGGGGGGGGGGGGGGGGGGGGGGGGGGGGGGGGGGGGGGGGGGGGGGGGGGGGGGGGGGGGGGGGGGGGGGGGGGGGGGGGGGGGGGGGGGGGGGGGGGGGGGGGGGGGGGGGGEGGGGGGGGGGGGGGGGGGFF:FFGGDGGGGGGGGGGEGE?FFGGGFGAFGGGGGFGDDEDGGGGGGEGEG6E:EGGGFGFGDFFFGGFFFFFFFGG2+7:BBEGBB
@M00200:205:000000000-AKKM3:1:1101:9200:4588 1:N:0:1
ATTGGGCTTAAAGGGAGCGTAGGCGGATAGTTTAGTCAGAGGTGAAAGCCCAGGGCTCAACCTTGGAATTGCCTTTGATACTGGCTATCTTGAGTATGGAAGAGGTATGTGGAACTCCGAGTGTAGAGGTGAAATTCGTAGATATTCGGAAGAACACCAGTGGCGAAGGCGACATACTGGTCCATTACTGACGCTGAGGCTCGAAAGCGTGGGGAGCAAACAGGATTAGATACCCCTGTA
+
GGGGGGGGGGGGGGGGGGGGGGGGGGGGGGGGGGGGGGGFGGGGGGGGFGGGGGGGGGGGGGGGGGGGGGGEFGGGGGGGGGGGGGFGGGGGGGGGGGGGGGGGGGGGGGGGGFGCGGGGGGGGGGGGGGGGGFGGGFGGGGGGGGGGGGGGGGGGGGGGGGGGGGGGGGGEEEGDFFGGGGGEGFGGGGG?:ADEE>FFFGGGGGDGGCGGGGFGDFGEG<FD?<FEFFFGGGEFFFAC
@M00200:205:000000000-AKKM3:1:1101:26544:4601 1:N:0:1
ATTGGGTTTAAAGGGAGCGTAGGCGGATAGTTTAGTCAGAGGTGAAAGCCCAGGGCTCAACCTTGGAATTGCCTTTGATACTGGCTATCTTGAGTATGGAAGAGGTATGTGGAACTCCGAGTGTAGAGGTGAAATTCGTAGATATTCGGAAGAACACCAGTGGCGAAGGCGACATACTGGTCCATTACTGACGCTGAGGCTCGAAAGCGTGGGGAGCAAACAGGATTAGATACCCCAGTA
+
GGGGGGGDEGGGGGGGCGGGGGGGGGGGGGEFGGGGGGGGGGGGGGGGGGGGGGGGFGGGGGGGGGGGGGGGGGGGGGGGGGGGFGGGGGGGGGGGGGGGGGGGDFFFGGGFFGGGGGGGDGGGFFDFGGFFGGCEFFGGDGGGCGGGGCCGGFFGGGGFFDFGGEEGGCGGEGGGGGGGGGFEFGGGGGGGGGGCCEGGGGGGG?DDGG7**B5CD=88>FCF;4:@46675??FEEF7
@M00200:205:000000000-AKKM3:1:1101:12157:4615 1:N:0:1
ATTGGGTTTAAAGCGCGCGCAGGTGGTTTCTTAAGTCTGATGTGAAAGCCCACGGCTCAACCGTGGAGGGTCATTGGAAACTGGGAGACTTGAGTGCAGAAGAGGAAAGTGGAATTCCATGTGTAGCGGTGAAATGCGTAGAGATATGGAGGAACACCAGTGGCGAAGGCGACTTTCTGGTCTGTAACTGACACTGAGGCGCGAAAGCGTGGGGAGCAAACAGGATTAGATACCCCGGTA
+
GGGGGGGGGGGGGGGGGGGGGGGGGGGGGGGGGGGGGGGGGGGGGGGGGGGGGGGGGGGGGGGGGGGGGGGGGGGGGGGGGGGGGGGGGGGGFGGGGGGGGGGGGGGGGGGGFGDGGDGGGGGGFFGGGGGGGGGGGGGGGGGGGFFGGGGGGGDGGEFGAEEGGGEGGGGGGD79DFFGGGFGGGFGCFF,98F6?FGGDG5=EGCCEGGGGG>5DGGFGGC46CF<FFFGC,<C;>7C
@M00200:205:000000000-AKKM3:1:1101:25090:4649 1:N:0:1
ATTGGGTTTAAAGGGCTCGTAGGCGGTTTGTCGCGTCGGGAGTGAAAACCAGGTGCTTAACACCTGGCTTGCTTTCGATACGGGCAGACTGGAGGTATGCAGGGGAGAACGGAATTCCTGGTGTAGCGGTGAAATGCGCAGATATCAGGAGGAACACCGGTGGCGACGGCGGTTCTCTGGGCATTACCTGACGCTGAGGAGCGAAAGTGGGGGGAGCGAACAGGATTAGATACCCCAGTA
+
GGGGGFCFGGGGGGGGGGGGGGGGGGGGGGGGGGGEGGGGGDFGFFGGGGGGGGGGFGGGG9FEFFGGGGGGGGGGCCAFGGGGGGEGGGGGGGGGGGGGGGGGDGGGGGGGGGDFFFGGDCFGFDGCEFFFFGG9ECFCEEFFGGCFGFEGGGGGGGGGFEFGGD*=FGGGGGD+?EGEFFFGGCEFCGGGGGC5:FC6CFGGEGGG?+:C>GBC:78C7CFG?<C2?46DCCF3>)0<
@M00200:205:000000000-AKKM3:1:1101:10898:4696 1:N:0:1
ATTGGGTTTAAAGGGAGCGTAGGCGGATAGTTTAGTCAGAGGTGAAAGCCCAGGGCTCAACCTTGGAATTGCCTTTGATACTGGCTATCTTGAGTATGGAAGAGGTATGTGGAACTCCGAGTGTAGAGGTGAAATTCGTAGATATTCGGAAGAACACCAGTGGCGAAGGCGACATACTGGTCCATTACTGACGCTGAGGCTCGAAAGCGTGGGGAGCAAACAGGATTAGCTACCCCTGTA
+
GGA9<<F@@FFAEFECFG76;@@,CFDFGFCCDDAF9EF@FFE@EEG@FFGGGG:BEF<CEFGA@CFCFCECEFFGCE9FGGGGGGGDAE,FFCFFCGFGGFG<8FFGGGGGA9B=F@CGGFG9FFGGFGC<AF9,CDFF<C,F9FDFCGGDGFGGGGFGGGFG7C8:>FDGGGEGGGCAFFGG9>@DEGGGEGD585191CEE,=)88C8<F*)).7BCDCF*4;:<A))7<?CC5389
@M00200:205:000000000-AKKM3:1:1101:23971:4722 1:N:0:1
ACTGGGCTTAAAGGGCGCGTAGGTGGCCACCATAAGGCCGCGGTGAAAGTTCGGGGCTCAACCCTGAATCGGCCGCGGCGACTGTGGGGCTTGGGCACTGTAGAGGCAGATGGAATTCCGGGTGTAGCGGTGGAATGCGTAGAGATCCGGAAGAACACCGGTGGCGAAGGCGGTCTGCTGGGCAGTGGACCCGTGAGGGTCCAATAGCCGACACTGAGGCGCGACAGCGTGGGGAGCAAACAGG
+
GGGGGGGGGGGGGGGGGGGGGGGGGGGGGGGGGGGGGGGGGGGGGGGGGGGGGGGGGGGGGFGGGGGGGGGGGGGGGGGGGGGGGGGGGGGGEGGGGGGGGGGFFGGGGGFFGFFGGGGGEGFFCFGGGGCGGFFGGGGGGGGGGGGGGGDEGGFFGGGGGCEGGGCGGGFGE:ECGGGGGGFGGGGGGGGGC:CCEGG5C<?:C@FDFGGCC8@GFFGFCC876)91@B<DGG*C)55790(3
@M00200:205:000000000-AKKM3:1:1101:14704:4758 1:N:0:1
ATTGGGTTTAAAGCGAGCGCAGACGGTTGATTAAGTCTGATGTGAAAGCCCGGAGCTCAACTCCGGAATGGCATTGAAAACTGGTTAACTTGAGTGTTGTAGAGGTAAGTGGAACTCCATGTGTAGCGGTGGAATGCGTAGATATATGGAAGAACACCAGTGGCGAAGGCGGCTTACTGGACAACAACTGACGTTGAGGCTCGAAAGTGTGGGTAGCAAACAGGATTAGATACCCTTGTA
+
GGGGGGGGGGGGGGGGGGGGGGGGGGGGGGGGGGGGGGGGGGGGGGGGGGGGGGGGGGFGFGGGGGGGCEGGGGGG9FFGFGGGFGGGGGGGGGGGGFGGGGGGGGGGGGGGGGGGGGGGGGGGGGGGDGGGGGDGGGEDGGGGGGGGGGGGGGGGGGGGFFGGGGGGGGGGGDGGG9FGGGFGGGGGGGGGGEGGFFFG5CCGGGGGGGGGCEFGFGGGFGGGFG73FFFGFGGG)<FF
@M00200:205:000000000-AKKM3:1:1101:24295:4762 1:N:0:1
ATTGGGTTTAAAGGGCGCGTAGGCGGCTTGGCAAGTCAGGTGTGAAAGGCCTGGGCTCAACCCAGGAACTGCACTTGAGACTGCCTCGCTTGGTCCGGGAGAGGATGGCGGAATTCCCAGTGTAGAGGTGAAATTCGTAGATATTGGGAAGAACACCGGTGGCGAAGGCGGCCATCTGGACCGGTACTACGCTGAGGCGCGAAAGCGTGGGGAGCAAACAGGATTAGATACCCCCGTA
+
GGGGGGF;@CGFFGGGGGEFGGEGGGGGGGGGGGGGGGGGGGFGDCGGFGGGGGGGGGEECFGGGGGGGGGGGGGFFFGFGFFCGFGDGGGGCFGGGDFCEGGE,BFFGGGGGGGGGGGGGFFGCFGGGGGGGG<FGG7FG9FGGFGGGGGEAFGGFF7FGGGC8CECFGGGCE7EFGGGEFEG5EEFGGD:*:DFGGGDGD=:EFDGGGGGGEEG4C8;5CE947C<F@)9+*19@:
@M00200:205:000000000-AKKM3:1:1101:7150:4779 1:N:0:1
ATTGGGTTTAAAGCGAGCGCAGGTGGTTTAATAAGTCTGATGTAAAAGGCAGTGGCTCAACCATTGTGTGCATTGGAAACTGTTAGACTTGAGTGCAGTAGAGGAGAGTGGAATTCCATGTGTAGCGGTGAAATGCGTAGATATATGGAGGAACACCGGTGGCGAAAGCGGCTCTCTGGACTGTAACTGACACTGAGGCTCGAAAGCGTGGGTAGCAAACAGGATTAGATACCCCCGTAAGATT
+
GGGGGGGGGGGGGGGGGGGGGGGGGGGGGGGGGFGGGGGGGGGGGGGGGGGGGGGGGGGGGGGGGGGGGGGGGGGGGGFFFGGGGGGGFGGGGGGGGGGGGGGGGGFGGGGGGGGFGGCGFFGGGFGGGGGGGCEFFGGGGGCFFFGFGFEGGGFGGGGGGGFGDGGGDGCG>EGGGGCFFGGGGGGGG>FEDCFAFBFCFGGFGGGGGGGGGD8FF,BFGFCC;+2/:8CFFFGDFB57F;<)
@M00200:205:000000000-AKKM3:1:1101:13403:4820 1:N:0:1
ATTGGGTTTAAAGCGAGCGCAGGTGGTTTAATAAGTCTGATGTAAAAGGCAGTGGCTCAACCATTGTGTGCATTGGAAACTGTTAGACTTGAGTGCAGTAGAGGAGAGTGGAATTCCATGTGTAGCGGTGAAATGCGTAGATATATGGAGGAACACCGGTGGCGAAAGCGGCTCTCTGGACTGTAACTGACACTGAGGCTCGAAAGCGTGGGTAGCAAACAGGAGTAGATACCCCAGTA
+
FGGGGGGGGGGGFGGEGGGGGGG<FGGGGGFFGEEGGGG<FCGGGGGE@F,BFGGGGGGGGGGGGFGGGGGFGGGAFGFGCCGGGG9FCGGFGFGGGDGEFGFGGGGG<EFFFE8?FB<FFEGGGGCFE7DFGGGGGEGGGFFFGGFGGFGD8FFGG=:FC>F88CCEC8@E+B>>D;FDDF8DC;CC,;E639C7@FF5FGG?EE<DGGG7<?86+=CG4FA5(2CC7+.1>FFGFFF
@M00200:205:000000000-AKKM3:1:1101:17319:4837 1:N:0:1
ACTGGGTTTAAAGGGAGCGTAGGCGGACATTTAAGTCAGGGGTGAAATCCCGGGGCTCAACCTCGGAATTGCCTTTGATACTGGGTGTCTTGAGTATGAGAGAGGTGTGTGGAACTCCGAGTGTAGAGGTGAAATTCGTAGATATTCGGAAGAACACCAGTGGCGAAGGCGACACACTGGCTCATTACTGACGCTGAGGCTCGAAAGCGTGGGGAGCAAACAGGATTAGATACCCCAGTAAGA
+
GGGGGGGGGGGGGGGGGGGGGGGGGGGGGGGGGGGGGGGGGGGGGGGGGGGGGGGGGGGGGGGGGGGGGGGGGGGGGGGGGGGGGGGGGGGGGGGGGGGGGGGGGGGGGGGGGGGGGGGGGGGGGGGGGGGGGGGGGGGGGGGGGGGGGGGGGGGGGGGGGGGGGGGGGDGGGGGGGGGGGGGGFGGGGGGGGGGGGGGGGGGGGGGGGGGGGDDGFGGGGGGGFGFFFFFGEF6CDFF9CA<
@M00200:205:000000000-AKKM3:1:1101:12937:4849 1:N:0:1
ATTGGGTGTAAAGCGCGCGCAGGTGGTTTCTTAAGTCTGATGTGAAAGCCCACGGCTCAACCGTGGAGGGTCATTGGAAACTGGGAGACTTGAGTGCAGAAGAGGAAAGTGGAATTCCATGTGTAGCGGTGAAATGCGTAGAGATATGGAGGAACACCAGTGGCGAAGGCGACTTTCTGGTCTGTAACTGACACTGAGGCGCGAAAGCGTGGGGAGCAAACAGGATTAGATACCCCGGTAAGA
+
GGGGGGGGGGGGGGGGGGGGGGGGGGGGGGGGGGGGGGGGGGGGGGGGGGGGGGGGGGGGGGGFGGGGGGGGGGGGGGGGGGGGGGGGGGGGGFGGGGGGGGGGGGGGGGGGGGGGGGGGGGGGGGGGGGGGGGGGGGGGGGDFGGGGGGGGGGGGF7FFFGGGGGGGGGGGGGGGGGGGGFFGGFGG@FGFGGGDFG=F=DGGGCCCEGGGGGFGFGGGGGGGF6C?FFBGFFGFBE@5DFF
@M00200:205:000000000-AKKM3:1:1101:22294:4894 1:N:0:1
ATTGGGTTTAAAGGGAGCGTAGGCGGATAGTTTAGTCAGAGGTGAAAGCCCAGGGCTCAACCTTGGAATTGCCTTTGATACTGGCTATCTTGAGTATGGAAGAGGTATGTGGAACTCCGAGTGTAGAGGTGAAATTCGTAGATATTCGGAAGAACACCAGTGGCGAAGGCGACATACTGGTCCATTACTGACGCTGAGGCTCGAAAGCGTGGGGAGCAAACAGGATTAGATACCCCTGTAAGA
+
CGGGGGGGGGGGGGGGCGGGGGGGGGGGEFFEGGGGGGGGGGGGGGGGGGGGGGGGGGGGGGGGGGFEGGGGGGFDFGGGGGGGGGGGGGGGGGFAFFGGGGGGGFFGGGGGGGGGGGGGGFGGGFDFGGGGGGGGGG=EFGGGGD?EGGDGGGGGGGGGGGGGGGGGGFCCEEGC9D9FGG6>E@;CC+:EG59EEGGFECGGGGC6::E7FGEGFFGGCC?F?*;<FFFGGGF5.=AFCE2
@M00200:205:000000000-AKKM3:1:1101:11578:4910 1:N:0:1
ATTGGGTTTAAAGGGCTCGTAGGCGGTTTGTCGCGTCGGGAGTGAAAACGCCGTGCTTAACACGGCGCTTGCTTCCGATACGGGCAGACTAGAGGTATTCAGGGGAGAACGGAATTCCTGGTGTAGCGGTGAAATGCGCAGATATCAGGAGGAACACCGGTGGCGAAGGCGGTTCTCTGGGAATGACCTGACGCTGAGGAGCGAAAGTGTGGGGAGCGAACAGGATTAGATACCCCAGTA
+
GGGGGGGGGGGGGGGGCGGGDGGGGGGGEGGGGGGCF@GGGGGGGGGGGGGGGGGGGGGGGGGGGGGGEGCFGDGGGEG7FEGGGGGGGGGEGGGGGGGGGGGGGGGGGGEEGGFGGGGGFGGGGGGGGCECFFGGGGGGGGGGGGGFFGGECGGGGGGGGGGGCFGGCFEGEEGGGGG?FCCFGCGGFG6CGEGE?CFGCF5CE5CCFGGGGE5C>EGGGGGGFGFDF*)::@CGF@F9
@M00200:205:000000000-AKKM3:1:1101:14308:4918 1:N:0:1
ATTGGGTTTAAAGAGCTCGTAGGCGGTTTGTCGCGTCTGCCGTGAAAGTCCGGGGCTCAACTCCGGATCTGCGGTGGGTACGGGCAGACTAGAGTGATGTAGGGGAGACTGGAATTCCTGGTGTAGCGGTGAAATGCGCAGATATCAGGAGGAACACCGATGGCGAAGGCAGGTCTCTGGGCATTAACTGACGCTGAGGAGCGAAAGCATGGGGAGCGAACAGGATTAGATACCCCAGTA
+
GGGGGGGGGGGGGGGGGGGGGGGGGGEGGGGGGGGGGGGGGGGGGGGGGGGGGGGGGGGG,EFGGGGGGGGGGGGGGGGGGGGGGGGGGFGGGGGGGGGFGGGGGGGGGGGGGGGGGGGGGGGGGGG:FGGGGGFFGGGGGGGGFGGGGGGGGGGGGGGGGDGGGGDGGCGGGGGGDGGGGGGF9FFCFGGGGG3C55@FGGG8EGG48CGFGGFGDGGGCDG4(>*419AGFCCG5:@C
@M00200:205:000000000-AKKM3:1:1101:11093:4921 1:N:0:1
ATTGGGTTTAAAGCGAGCGCAGGTGGTTTAATAAGTCTGATGTAAAAGGCAGTGGCTCAACCATTGTGTGCATTGGAAACTGTTAGACTTGAGTGCAGTAGAGGAGAGTGGAATTCCATGTGTAGCGGTGAAATGCGTAGATATATGGAGGAACACCGGTGGCGAAAGCGGCTCCCTGGAATGTCACTGACACTGAGGCTCGAAAGCGTGGGTAGCAAACAGGATTAGAAACCCCGGTAAGAT
+
GGGGGGGGDFGGGGGGGFFGGGGFFGGFGGFGGGGFAAFGGGEFGGGGGGGGFFF@@FFFFEGFFDGGGGFE9,FFFDGCAFGGGDAFGAEFFFGGGGGECFGEC?EFGFFFCEEFBF<F<?FCFGGG+CFGGGFEF::B@9F9F,ECFC:=EFGGD7>+@C<CEEE@,@:BE8+8>D7,,3<,3E>FFF7DD759D5=,4/1:>8*)*4BE:<5;:@287D*;416@F+/;C<CGEBB*7))
@M00200:205:000000000-AKKM3:1:1101:5200:4939 1:N:0:1
ATTGGGTTTAAAGGGAGCGTAGGCGGATAGTTTAGTCAGAGGTGAAAGCCCAGGGCTCAACCTTGGAATTGCCTTTGATACTGGCTATCTTGAGTATGGAAGAGGTATGTGGAACTCCGAGTGTAGAGGTGAAATTCGTAGATATTCGGAAGAACACCAGTGGCGAAGGCGACATACTGGTCCATTACTGACGCTGAGGCTCGAAAGCGTGGGGAGCAAACAGGATTAGATAACCGAGTAAGA
+
GGADCFFGCCGGFGGGGGGFG@EGEG:@FGFGGGDFFEEGGGGCEFAFEGGGGGGGGGGGGGGGGGGGGGGGGGGGGGGGFFGGGCFFGGGGFEFGGGGGGFFGGGGGGGGGGFGEFDGGG<FFGCEGGFFDFGGGGGGGCFGFGGGGGDGGGGGGFFFF?EFEGGGDEGGGGGGGDFFGFFGCGGGF7CFGCGDGC>DCCD95<=?8CCECFC>D)/2+2<85,2:@A+)++8?C:)<E7<<
@M00200:205:000000000-AKKM3:1:1101:26000:4991 1:N:0:1
ACTGGGCTTAAAGGGAGCGTAGGCGGATAGTTTAGTCAGAGGTGAAAGCCCAGGGCTCAACCTTGGAATTGCCTTTGATACTGGCTATCTTGAGTATGGAAGAGGTATGTGGAACTCCTAGTGTAGAGGTGAAATTCGTAGATATTCGGAAGAACACCAGTGGCGAAGGCGACATACTGGTCCATTACTGACGCTGAGGCTCGAAAGCGTGGGGAGCAAACAGGATTAGATACCCGTGTC
+
GGGGGGGGGGGGGGGGGGGGGGGGGG>GEGGGFGGGGGGGDGGGGGGG<C@,EGGGGGGGGGGGCAFGGGGGGGGGGGGGGGGGGF9=FGGGGGGCCFF<=FGEGGEGGFFGGG<FG<,,?FGGGGGGGFGGGGGFG@FEGGGGG;FBFFGGGFGDGGFCF,AEGGGGGGDCGGECFGC@BFG9@;FGGGGGGCD5E,:7CFGDFGG4?E:FGC6<BFGGGGGGFGG<FFFGGGGCB).*
@M00200:205:000000000-AKKM3:1:1101:27047:5003 1:N:0:1
ATTGGGTTTAAAGTGCGCGTAGGCGGCCAATTAAGTCGGGGGTGAAAGCCTGTGGCTCAACCACAGAATTGCCTTTGATACTGGTTGGCTTGAGACCGGAAGAGGACAGCGGAACTGCGAGTGTAGAGGTGAAATTCGTAGATATTCGCAAGAACACCAGTGGCGAAGGCGGCTTTCTGGTCCGGCTCTGACGCTGAGGCGCGACAGCGTGGGGAGCAAACAGGATTAGATCACCGTGTA
+
A<FGGFFCCGGGGGGGGGG:FGCFGGG7:CCCFGGGGGGDGGEGGGGCGGAA?<DFF9F94EC@<<FGDFGGGG,,CFGAEFD,::++?ECEFGGGGEE@@+BBDEGGGGGGGG+:BFG7+@7@,,@E>FGGF;;>FGGFFGDFGGGGGGGGFGGGFEGFG9C7E7:*1=BCEC*+?E@F>E85***;6*<FE*9***1*:3>E*/9DEGE?E5@DDAG6CFFF0FG<FFF*+2A5557*
@M00200:205:000000000-AKKM3:1:1101:12229:5028 1:N:0:1
ATTGGGTATAAAGGGCTCGTAGGCGGTTTGTCGCGTCGGGAGTGAAAACGCCGTGCTTAACACGGCGCTTGCTTCCGATACGGGCAGACTAGAGGTATTCAGGGGAGAACGGAATTCCTGGTGTAGCGGTGAAATGCGCAGATATCAGGAGGAACACCGGTGGCGAAGGCGGTTCTCTGGGAATGACCTGACGCTGAGGAGCGAAAGTGGGGGGAGCGAACAGGATTAGATACCCGTGTA
+
GGGGGGGGGGGGGGGGGGGGGGGGGGGGGGGGGGGGGGGGGGGGGGGGGGGGGGGGGGGGGGGGGGGGGGGGGGGGGGGGGGGGGGGGGGGCFGGGGGGFFGGGGGGGGGGGGGGGGGGGFGGGGGGGGGGGGGGFGGGDGGFFGGGGGGGGGGGGGGGGGGGGGGGGGGGGGGGGGGGGGGGGGGGGGGFFEE3EGGFGCGGEGGC:C+;EGG5DB=C5CD?F?4*.*1-*<@63)8FG
@M00200:205:000000000-AKKM3:1:1101:17535:5105 1:N:0:1
ATTGGGTTTAAAGGGCTCGTAGGCGGTTTGTCGCGCCGGGAGTGAAAACGCCGTGCTTAACACGGCGCTTGCTTCCGATACGGGCAGACTAGAGGTATTCAGGGGAGAACGGAATTCCTGGTGTAGCGGTGAAACGCGCAGATATCAGGAGGAACACCGGTGGCGAAGGCGGGTCTCTGGGCAATAACTGACGCCGAGGAGCGAAAGCGTGGGGAGCGAACAGGATTAGATACCCTAGTAAGA
+
GGDFDGFG;EGGGGGGDFGFGF7<@F7F@@FGGGG+7@:BEECE<AFFGGGGGGGDGFGGFGGCCE=@BEGGGF<FFE7FGG:FDGGGEC9DA>DBA5EFDCFCDFEEADEDC<3D,EAC@33@@FF*>@**3>,@71:8*:9>FFGCFC<BF7,,,=*C<*<+11BEGG7>G>C6CC+AFF6CF+<9?*+3;5)288EGCFC88?<FCE>:::5C>*CCDC**,*:<?F2793<F))/<?)4
@M00200:205:000000000-AKKM3:1:1101:21512:5131 1:N:0:1
ATTGGGCGTAAAGGGAGCGTAGGCGGATAGTTTAGTCAGAGGTGAAAGCCCAGGGCTCAACCTTGGAATTGCCTTTGATACTGGCTATCTTGAGTATGGAAGAGGTATGTGGAACTCCGAGTGTAGAGGTGAAATTCGTAGATATTCGGAAGAACACCAGTGGCGAAGGCGACATACTGGTCCATTACTGACGCTGAGGCTCGAAAGCGTGGGGAGCAAAAAGGATTAGATACCCGCGTA
+
GGGGGGGGGGGGGGGGGGGGGGGGGGGGGGGGGGGGGGGGGGGGGGGGGGGGGGGGGGGGGGGGGGGGGGGGGGGGGGFGGGGGGGGGGGGGGGGGGGGGGGGGGGGGGGGGGGGGGGGGGGFGGGGGGGGFGGGGGGGGGGGGGGGFGGGGGGGGGEG@FFGGGGGGGGGGGGGGGGGGGGGGGGGGGGGGGGDGGGFGGGGGGGGGDEGDGGFGFG<@*>EG177=FF3CCCCDBF@G
@M00200:205:000000000-AKKM3:1:1101:8372:5156 1:N:0:1
ATTGGGTTTAAAGTGCGCGCAGGCGGTTTCTTAAGTCTGGTGTCTAAGTGCGGGGCTCAACCCCGTGACGCACTGGAAACTGGGAGACTTGAGTGCAGAAGAGGAGAGCGGAATTCCACGTGTAGCGGTGAAATGCGTAGAGATGTGGAGGAACACCAGTGGCGAAGGCGGCTCTCTGGACTGTAACTGACGCTGAGGCGCGAAAGCGTGGGGAGCAAACAGGATTAGATACCCTAGTA
+
GGGGGGGGGGGGGGGCGGGGGGGGGGEGGGGGGGGGFGGGGGGGGGGGGGGGGGGDGGGGGGGGGGGGGGGGGGGGGGGFGFGGGGDGGFGGGGGGGGGGGGGGGGGGGGECGDCGD@FGFFFFGGGFFGGGGGFGGFGGGGGGF;FCFGGEGGGGGGGGGGGGGGGGFGGG5ECGFGGEFGFFGGGCFGGGGEGGGDFDDGEGGDF71:EGGD;<@*<CFGFG0*747=>:+2:DFFF
@M00200:205:000000000-AKKM3:1:1101:20999:5187 1:N:0:1
ATTGGGTTTAAAGGGAGCGTAGGCGGATAGTTTAGTCAGAGGTGAAAGCCCAGGGCTCAACCTTGGAATTGCCTTTGATACTGGCTATCTTGAGTATGGAAGAGGTATGTGGAACTCCGAGTGTAGAGGTGAAATTCGTAGATATTCGGAAGAACACCAGTGGCGAAGGCGACATACTGGTCCATTACTGACGCTGAGGCTCGAAAGCGTGGGGAGCAAACAGGATTAGATACCCGGGTA
+
GGGGGGGGGGGGGGGGGGGGGGGGGGGGGGGGGGGGGGGGGGGGGGGGGGGGGGGGGGGGGGGGGGGGGGGGGGGGGGGGGGGGGGGGGGGGGGGGGGGGGGGGGGGGGGGGGGGGGGGGGFGFGGGGGGGGGGGGGGGGGGGGGGGGGGGGGGGGGGGGGGGGGGGGDGGGGGGGGGGGGGGGGGGGGGGGDDGGGGGGGGCGGGGG=::FGGFGFGGGCCGGFGC<AFFFDFGDEFFG
@M00200:205:000000000-AKKM3:1:1101:6919:5197 1:N:0:1
ATTGGGTTTAAAGGGCTCGTAGGCGATTTGTCGCGTCGGGAGTGAAAACCAGGTGCTTAACACCTGGCTTGCTTTCGATACGGGCAGACTGGAGGTATGCAGGGGAGAACGGAATTCCTGGTGTAGCGGTGAAATGCGCAGATATCAGGAGGAACACCGGTGGCGAAGGCGGTTCTCTGGGCATTACCTGACGCTGAGGAGCGAAAGTGTGGGGAGCGAACAGGATTAGATACCCCCGTA
+
GGGGGGGGGGGGGGGGGGGGGGGGGDFGGGGGGGGGGGGGGDGGGGGGGGGGGGGGDGGGGGFGGGGFGGGGGGGGGGGGGGGGGGGGGGGGGGGGGGGGGFGGCFGGGGDCEGGGGGGGGGFGGGGGGGGGGGGGGGGEEDGGFGGGGGEDEEGGGGGGGGGGGGE>FCEGGGGGFGEGGGGGGGGGGGGGGGGGC5C651/:CCDGGGGGGGEG>=EGGGFGF*>367<>FGGG:>FG
@M00200:205:000000000-AKKM3:1:1101:19956:5205 1:N:0:1
ATTGGGTGTAAAGGGCGCGTAGGCGGCTTTATAAGTCGGGGGTGAAAGCCTGTGGCTCAACCACAGAATTGCCTTCGATACTGTATGGCTTGAGACCGGAAGAGGTTAGTGGAACTGCGAGTGTAGAGGTGAAATTCGTAGATATTCGCAAGAACACCAGTGGCGAAGGCGGCTGACTGGTCCGGTTCTGACGCTGAGGCGCGAAAGCGTGGGGAGCAAACAGGATTAGATACCCCCGTA
+
GFGGGGGGGGGGGGGGGGGGGGGGGGGGGGFGFGGGGGGGDGGGGGGGGGFGGCGGGGGGGCEDAFGFGGGGGGGFGGGGGFGGEFF?FGGGGGD<D:FGGGFGGGFGGFGGGG8FDFGGGGGGGGEGGGGGFGGGGFFFGGGGGGGGFEDGGGGGGGCCGGGGGGGGGGGGGG8CFGGGGGGE*??GGGGGGGGEGGGF=DGGGGGGGGGGGGFGFGGGGGGGFGG?FFFGGGGG>:>E
@M00200:205:000000000-AKKM3:1:1101:9288:5220 1:N:0:1
ATTGGGTTTAAAGGGTGCGTAGGCGGGCTGTTAAGTCAGCGGTAAAAGCCCGGGGCTCAACCCCGGCGAGCCGTTGAAACTGGCTGTCTTGAGATGTCGAGAGGTATGCGGAATGCGCAGTGTAGCGGTGAAATGCTTAGATATTGCGCAGAACTCCGATTGCGAAGGCAGCATACCGGCGGCGATCTGACGCTGAGGCACGAAAGCGTGGGTATCGAACAGGATTAGATACCCTGGTA
+
GGGGGGGGGGGGGGGGGGGGGGGGGGGGGGGGGGGGGGGGGGGGGGGGGGGGGGGGGGGGGGGGGGGGGGGGGGGGGGGGGGGGGGGGGDGGGGGGGGGGGGGGGGGGGGGGFFGGGGGGGGGGGGGGGGGGGGGGGFGGGFGGGGGGGGGGGFGGGGGGCFGGECGC@CGGGGGFCGGGGGGGGGGGGFGGGGGGGGFGGGGGECGD8CEDCF?DB5?*9CCC0>CDF?A><,<7>?4
@M00200:205:000000000-AKKM3:1:1101:13022:5270 1:N:0:1
ATTGGGTTTAAAGCGTGTGTAGGCGGACGGGTAAGTACCTTATGAAATCCCACGGCTCAACCGTGGAACTGCTCGGTATACTGCCCGTCTTGAGCCACTTAGGGGCTGTCGGAACAAACGGTGGAGCGGTGAAATGCGTAGATATCGTTTGGAACGCCAAAGGTGAAAACAGACAGCTGGGAGTGTGCTGACGCTGAGACACGAAAGCCAGGGGAGCGAACGGGATTAGATACCCCTGTAAGA
+
GGGGGGGGGGGGGGGGGGGGGGGGGGGGGGGGGGGGGGGGGGGGGGGGGGGGGGGGGGGGGGGGGGGGGGGGGGGGGGGGGGGGGGGGGGGGGGGGGGGGGGGGGGGGGGGGGGGGGGGGGGGGGGGGGGGGGGGGGECCFFGGGGFFGGGGGGGGGGGGGGGFGGGGGGGEFFGGGGGGGGGGGGGDGGGGGGGGGGGGGGGGGGGG=FGGGGFGFGGGDGGG:D<?FFBG?@EFFF?GGFF
@M00200:205:000000000-AKKM3:1:1101:25604:5301 1:N:0:1
ATTGGGTTTAAAGGGAGCGTAGGCGGATAGTTTAGTCAGAGGTGAAAGCCCAGGGCTCAACCTTGGAATTGCCTTTGATACTGGCTATCTTGAGTATGGAAGAGGTATGTGGAACTCCGAGTGTAGAGGTGAAATTCGTAGATATTCGGAAGAACACCAGTGGCGAAGGCGACATACTGGTCCATTACTGACGCTGAGGCTCGAAAGCGTGGGGAGCAAACAGGATTAGATACCCCTGTAAGA
+
GGGGGGGGGGGGGGGGGGGGGGGGGGGGGGGGGGGGGGGGGGGGGGGGGGGGGGGGGGGGGGGGGGGGGGGGGGGGGGGGGGGGGGGGGGGGGGFGFFFGGGGGGGGGGGGGGGGGGGGGGGGGGGGGGGGGGGGGGFGFGGGGGGGGGGGGGGGGGGGGGGGGGGGGGGGGGEGGGGDFGGGGGGGGD9ECGGDEGGGGGGGGGGGGGEGGGGEGEGGGFGGGFGGEFFFCFFGFFFFFFFF
@M00200:205:000000000-AKKM3:1:1101:12643:5321 1:N:0:1
ACTGGGTATAAAGCGCGCGCAGGCGGTTTCTTAAGTCTGGTGTCTAAGTGCGGGGCTCAACCCCGTGACGCACTGGAAACTGGGAGACTTGAGTGCAGAAGAGGAGAGCGGAATTCCACGTGTAGCGGTGAAATGCGTAGAGATGTGGAGGAACACCAGTGGCGAAGGCGGCTCTCTGGACTGTAACTGACGCTGAGGCGCGAAAGCGTGGGGAGCAAACAGGATTAGATACCCCAGTAAGAT
+
GGGGGGGGGGGGGGGGGGGGGGGGGGGGGGGGGGGGGGGGGGGGGGGGGGGGGGGGGGGGGGGGGGGGGGGGGGGGGGGGGGGGGGGGGGGGGGGGGGGGGGGGGGGGGGGGG?FGGGGGFGGGGGGGGGGGGGGGGCFGGGFGFFFGGGGGF7ACGFFFFGFEEGGGC8CE>E7BFGG@FGG?F<?<CD?ECCDEGGGEEDEE5?FD;EGGGEDG@?C5CF=757C<@B<7AFG<>6=CC9.
@M00200:205:000000000-AKKM3:1:1101:20294:5331 1:N:0:1
ATTGGGTTTAAAGGGAGCGTAGGCGGATAGTTTAGTCAGAGGTGAAAGCCCAGGGCTCAACCTTGGAATTGCCTTTGATACTGGCTATCTTGAGTATGGAAGAGGTATGTGGAACTCCGAGTGTAGAGGTGAAATTCGTAGATATTCGGAAGAACACCAGTGGCGAAGGCGACATACTGGTCCATTACTGACGCTGAGGCTCGAAAGCGTGGGGAGCAAACAGGATTAGATACCCTAGTA
+
GGGGGGGGGGGGGGGGGGGGGGGGGGGGGGGGGGGGGGGGGGGGGGGGGGGGGGGGGGGGGGGGGGGGGGGGGGGGGGGGGGGGGGGGGGGGGGGGGGGGGGGGGGGGGGGGGGGGGGGGGGGGGGGGGGGGGGGGGGGGGGGGGGGGGGGGGGGGGGGGGGGGGGGGGGGGGGDGGGGGGGFGGGGGGDGGGGGGGGGGGGGGFG4FGCGGGGFGFGGFDFGFFGG<AFFGFFGGFFAG
@M00200:205:000000000-AKKM3:1:1101:23328:5357 1:N:0:1
ATTGGGTTTAAAGGGAGCGTAGGCGGATAGTTTAGTCAGAGGTGAAAGCCCAGGGCTCAACCTTGGAATTGCCTTTGATACTGGCTATCTTGAGTATGGAAGAGGTATGTGGAACTCCGAGTGTAGAGGTGAAATTCGTAGATATTCGGAAGAACACCAGTGGCGAAGGCGACATACTGGTCCATTACTGACGCTGAGGCTCGAAAGCGTGGGGAGCAAACAGGATTAGATACCCGTGTA
+
GGGGGGGGGGGGGGGGGGGGGGGGGGGGGGGGGGGGGGGGGGGGGGGGGGGGGGGGGGGGGGGGGGGGGGGGGGGGGGGGGGGGGGGGGGGGGGGGGGGGGGGGGGGGGGGGGGGGGGGGGGGGGGGGGGGGGGGDGGGGGGGGGGGGGGGGGGGGGGGGGGGGGGGGGDCGGGGGFGGGGGGGGGGGGGGGGGGGGGGGGGGGGGGGGGGGGGEGFGGGGGGGFGGFFFFGGFCDBDFG
@M00200:205:000000000-AKKM3:1:1101:7081:5367 1:N:0:1
ATTGGGCTTAAAGGGAGCGTAGGCGGATAGTTTAGTCAGAGGTGAAAGCCCAGGGCTCAACCTTGGAATTGCCTTTGATACTGGCTATCTTGAGTATGGAAGAGGTATGTGGAACTCCGAGTGTAGAGGTGAAATTCGTAGATATTCGGAAGAACACCAGTGGCGAAGGCGACATACTGGTCCATTACTGACGCTGAGGCTCGAAAGCGTGGGGAGCAAACAGGATTAGATACCCTTGTA
+
GGGGGGGGGGGGGGGGGGGGGGGGGGGGGGGGGGGGGGGGGGGGGGGGGGGGGGGGGGGGGGGGGGGGGEGGGGGGGGGGGGGGGGGGGGGGFGFGGGGGGGGGGGGGFFFGGGGGFGGGGGGA;?EFGGGGGGGGCFGGGGGGGGGGGDCGGGGGDGGGFFGGDGGGGCFGGCCGCCGFGGGGGGGGF7ADEEDGGFFFFGGGGGGGD48<FE3DBGGG**=D;DG8FCCFGGCFAFFC
@M00200:205:000000000-AKKM3:1:1101:19898:5372 1:N:0:1
ATTGGGTTTAAAGGGAGCGTAGGCGGATAGTTTAGTCAGAGGTGAAAGCCCAGGGCTCAACCTTGGAATTGCCTTTGATACTGGCTATCTTGAGTATGGAAGAGGTATGTGGAACTCCGAGCGTAGAGGTGAAATTCGTAGATATTCGGAAGAACACCAGTGGCGAAGGCGACATACTGGTCCATTACTGACGCTGAGGCTCGAAAGCGTGGGGAGCAAACAGGATGAGATACCCTAGTA
+
GCAEG9=FD@9FGFCGGGC@F:;E:7C7FFGDEFDEFFFGGFFGFGFGGGGGGGGGCFCF<F@FFDFGGGG9FFGEFE<FEFFEGGGGGF?EFGGGGGGFGGFFGGGGGGFFFEFEEGGG:+>48+F9F==B<9EFEFF@FG9<A;9=,+3@>FFFGCFG<DFDGGDCFBFDGEGGGGFCEFGGD,@DFFG?EDCEDF>*10/:CEGGG:BEFEE<DDEFFC981**/8F?79,<945@G
@M00200:205:000000000-AKKM3:1:1101:13660:5373 1:N:0:1
ATTGGGTTTAAAGAGCTCGTAGGCGGTTTGTCGCGTCTGCCGTGAAAGTCCGGGGCTCAACTCCGGATCTGCGGTGGGTACGGGCAGACTAGAGTGATGTAGGGGAGACTGGAATTCCTGGTGTAGCGGTGAAATGCGCAGATATCAGGAGGAACACCGATGGCGAAGGCAGGTCTCTGGGCATTAACTGACGCTGAGGAGCGAAAGCATGGGGAGCGAACAGGATTAGATACCCCAGTAAGA
+
GGGGGGGGGGGGGGGGGGGGGGGGGGGGGGGGGGGGGGGGGGGEGGGGGGGGGGGGGGGGGGGGGGGDGGGGGGGGGGGGGGGGGGGGGFFGGGEAFGGGGGGGGGGGGGGGGGGGGGGGGFGGGFGGGGGGGGFFGGGGGGGGGGGGGGGGGGGGGGGGEGGGGGGGGGGGGGGGGGGGGGGGCGGGGGGGGGGGGGGGEGGGGGDDGFGGFD3DBGGEGGGGFGF<6=<7AEDFFFFGFBA
@M00200:205:000000000-AKKM3:1:1101:5052:5377 1:N:0:1
ATTGGGTTTAAAGGGAGCGTAGGCGGATAGTTTAGTCAGAGGTGAAAGCCCAGGGCTCAACCTTGGAATTGCCTTTGATACTGGCTATCTTGAGTATGGAAGAGGTATGTGGAACTCCGAGTGTAGAGGTGAAATTCGTAGATATTCGGAAGAACACCAGTGGCGAAGGCGACATACTGGTCCATTACTGACGCTGAGGCTCGAAAGCGTGGGGAGCAAACAGGATTAGATACCCCAGTA
+
EGGGGGGGGGGGGGGFGGGGGGGGGGEGGGGGGGGGGGGGGFGGGGGGGGGGGGGGGGGGGGGGGGGGGGGGGGGGGGGGGGGGGFGGGGGGFEF,CFGGGGFCE<FEDGFCFGGGGGCGGCEGGCFGGGGGFGGGGGGGFEGGGGGGGEGCFFFGGGCGGFCEGGGGGGGGGGGFGGCFDG69@DGGG7AFEEC7CBDGFFGGGGGGEEGGGGFGF*?FFFFF?<@EAF?FGFFGEFAG
@M00200:205:000000000-AKKM3:1:1101:10683:5417 1:N:0:1
ACTGGGTTTAAAGGGCGCGTAGGCGGCCGATTAAGTCGGGGGTGAAAGCCTGTGGCTCAACCACAGAATTGCCTTCGATACTGGTTGGCTTGAGACCGGAAGAGGACAGCGGAACTGCGAGTGTAGAGGTGAAATTCGTAGATATTCGCAAGAACACCAGTGGCGAAGGCGGCTGTCTGGTCCGGTTCTGACGCTGAGGCGCGAAAGCGTGGGGAGCAAACAGGATTAGATACCCTTGTA
+
GGGGGGGGGGGGGEGGGGGGGGEFGGGGGDGDCGGGGGEGGGDGGGGGGGGDGCED,EEGGGGGGFGGEDCGFEEGGFGGGCCCEEGGGGGGF8FFG>FDCCFF=FFGGGGCG:FFGGFG7@DFFCFGCGGGGGCFFGGF7:FGGGG@FFEGFFGDG:<AFFGG@F7BFF:7CEGGF?78EFGCE/:;+:7<AE3E5:8ECD5*2?3CC=*/*?BGB=EGGG?F:DF<?44FGGG*))0<
@M00200:205:000000000-AKKM3:1:1101:8928:5486 1:N:0:1
ACTGGGCTTAAAGGGAGCGTAGGCGGACATTTAAGTCAGGGGTGAAATCCCGGGGCTCAACCTCGGAATTGCCTTTGATACTGGGTGTCTTGAGTATGAGAGAGGTGTGTGGAACTCCGAGTGTAGAGGTGAAATTCGTAGATATTCGGAAGAACACCAGTGGCGAAGGCGACACACTGGCTCATTACTGACGCTGAGGCTCGAAAGCGTGGGGAGCAAACAGGATTAGATACCCGGGTAAGA
+
GGGGGGGGGGGGGGGGGGGGGGGGGGGGGGGGGGGGGGGGGGGGGGGGGGGGGGGDGGGGGGGGGGGGGGGGGGGGGGGGGGGGGGGGGGGGGGGGGGGGGGGEGGGGGGGGGGGGGGGGDDFFGGGGGGGGFFGGAFFGGGGGGGGGGGGGGGGGFGGGFGGGGGEGGCCCEEGFGGGGGGGGGGGGGG?CEGG5CFGGGCGGGGGGGEEGGGFGFGDFGGGGFFFDFFFGGFG3:@DGF><
@M00200:205:000000000-AKKM3:1:1101:18409:5498 1:N:0:1
ATTGGGCTTAAAGGGCGTGTAGGCGGCCTGGGGCGTCCCATGTGAAAGGCCACGGCTCAACCGTGGAGGAGCGTGGGATACGCTCAGGCTAGAGGGTGGGAGAGGGTGGTGGAATTCCCGGAGTAGCGGTGAAATGCGCAGATACCGGGAGGAACGCCGATGGCGAAGGCAGCCACCTGGTCCACTTCTGACGCTGAGGCGCGAAAGCGTGGGGAGCAACCCGGATTAGATACCCCTGTA
+
GGGGGGCGGCGGGGEGGGDGGFFFEG7C@CDGEGGGGGGGGGFFGGGDFFGFGGDGGGDE@FFCCGGGCFFDG7FCEGFGGFGGGGF?FGGGE=EEFGGGFFFGGGEEG7>77FF,:FGG+<FFFFED@FCDCFGGG7@EGGGGF7C<B*<FDGFDED@FCCFGEFGDCCFEE>FFGGG>CGFDGGGCEF??*:DE5C5AEDE5C=<FCGCE5CE)7CF6C9854<<<4*6*<<8C>::F
@M00200:205:000000000-AKKM3:1:1101:23790:5501 1:N:0:1
ATTGGGTATAAAGGGAGCGTAGGCGGACATTTAAGTCAGGGGTGAAATCCCGGGGCTCAACCTCGGAATTGCCTTTGATACTGGGTGTCTTGAGTATGAGAGAGGTGTGTGGAACTCCGAGTGTAGAGGTGAAATTCGTAGATATTCGGAAGAACACCAGTGGCGAAGGCGACACACTGGCTCATTACTGACGCTGAGGCTCGACAGCGTGGGGAGCAAACAGGATTAGATACCCCCAGTA
+
GCGGGGGGGGGGGGG-BFGGGGGGGGGGGGG<FCGEF9F<EFGGGGGGGGGGGGGGGGGGGGFGGGC:6CFGGGGGFCEGGGGG,E@FFGFGGGFFGGGGGGGGGFGF7FGEGGDFGGGCGGGGGGGGGGGGGGGGGGAFFGFGGGGGGGGGDFGGGGFFGGGGE@ECGGGGGGGCGGGDG8D9FFGGGGGGGGD5EG5=*;=8*/>F5CEC7E>GFG88*9:74FF<@4:?FGGGFBEGC
@M00200:205:000000000-AKKM3:1:1101:24659:5520 1:N:0:1
ACTGGGTTTAAAGCGAGCGCAGGTGGTTTAATAAGTCTGATGTAAAAGGCAGTGGCTCAACCATTGTGTGCATTGGAAACTGTTAGACTTGAGTGCAGTAGAGGAGAGTGGAATTCCATGTGTAGCGGTGAAATGCGTAGATATATGGAGGAACACCAGTGGCGAAAGCGGCTCTCTGGACTGTAACTGACACTGAGGCTCGAAAGCGTGGGTAGCAAACAGGATTAGATACCCCTGTA
+
GGGGGGGGGGGGGGGGGGGGGGGGGGGGGGGGGDGGGGGGGGG9FEGGGGGGGGGGGGGGGGGGGGGGGGGGGGGGGGGGGGGGGGGGGGGGGGGGGGGGGGGG8F@FGGGGGGGGGGGGGGGGGGGGGGGGGGGGGGDEGGGGGGGGGGDGGGGGG7FFGGGGGDGGGGCGGGGGGGGCFGF9CFGGGGGGGGFA?ECFGGGGEGFCEGG@FC?F6?::6FC<876@AF?C@:FGFFF
@M00200:205:000000000-AKKM3:1:1101:22237:5555 1:N:0:1
ATTGGGTATAAAGGGAGCGTAGGCGGACATTTAAGTCAGGGGTGAAATCCCGGGGCTCAACCTCGGAATTGCCTTTGATACTGGGTGTCTTGAGTATGAGAGAGGTGTGTGGAACTCCGAGTGTAGAGGTGAAATTCGTAGATATTCGGAAGAACACCAGTGGCGAAGGCGACACACTGGCTCATTACTGACGCTGAGGCTCGAAAGCGTGGGGAGCAAACCGGATTAGATACCCCTGTA
+
GGGGGGGGCGGGGGGGEGG@FGGGGGGGGGGDFFGG,EEGGGGGDFFEFDFEGEE+@DFG<FFFFCFG?FFFGGGGGGCCFFGGGGEGGGGGFFFFGGGFGGGGGGGGGGGGGEGFGGEECFFGGGFFCDFGGF9FCFGGGGGGGGEFGGCFGFFGFGGGFF7E@CGGGFGGGGGGC:FGC:DDFFGGGGFGEGGGGGGG=GGGCEG48587CEE<3A*A5**/3/94?=2DCGFGF>)0
@M00200:205:000000000-AKKM3:1:1101:18153:5561 1:N:0:1
ATTGGGTTTAAAGGGCTCGTAGGCGGTTTGTCGCGTCGGGAGTGAAAACCAGGTGCTTAACACCTGGCTTGCTTCCGATACGGGCAGACTAGAGGTATGCAGGGGAGAACGGAATTCCTGGTGTAGCGGTGAAATGCGCAGATATCAGGAGGAACACCGGTGGCGAAGGCGGTTCTCTGGGCATGATCTGACGCTGAGGAGCGAAAGTGTGGGGAGCGAACAGGATTAGATACCCGGGTA
+
GGGGGGGGGGGGGGGGGGGGGGGGGGGGGGGGGGGGGGGGGGGGGGGGGGGGGGGGGGGGGGGGGGGGGGGGGGGGGGGGGGGGGGGGGGGGGGGGGGGGGGGGGGGEGGGGGGGGGGGGGGGGGGGGGGGGGGGGGGGDGGGGGGGGGGDGGGGGGGGGGGGGGGGGG7:CEGECFFGGGGGGGGFGFFGFGGDGGGG6=3EEEEDGGCCGEG:DE55EGDGF:FG?FF2CFFCCD>)>
@M00200:205:000000000-AKKM3:1:1101:13592:5565 1:N:0:1
ATTGGGTTTAAAGGGAGCGTAGGCGGATAGTTTAGTCAGAGGTGAAAGCCCAGGGCTCAACCTTGGAATTGCCTTTGATACTGGCTATCTTGAGTATGGAAGAGGTATGTGGAACTCCGAGTGTAGAGGTGAAATTCGTAGATATTCGGAAGAACACCAGTGGCGAAGGCGACATACTGGTCCATTACTGACGCTGAGGCTCGAAAGCGTGGGGAGCAAACAGGATTAGATACCCCTGTA
+
GGGGGGGGGGGGGGGGGGGGGGGGGGGGGGGGGGGGGGGGGGGGGGGGGGGGGGGGGGGGGGGGGGGGGGGGGGGGGGGGGGGGGGGGGGGGGGGGGGGGGGGGGFGGGGGGGGGGGGGGGGGGGGGGGGGGGGGFGGGGGGGGGGGGGGGGGGGGFFGGFGDGGGEGGGGEGGGGGGEEBBFGDFGGGGGGGGGGGGGGDFCGFGGGGGGGGGFG>CEFGGGGFGG<AFEGG,<C55FG
@M00200:205:000000000-AKKM3:1:1101:17659:5566 1:N:0:1
ATTGGGCATAAAGCGCGCGCAGGTGGTTTCTTAAGTCTGATGTGAAAGCCCACGGCTCAACCGTGGAGGGTCATTGGAAACTGGGAGACTTGAGTGCAGAAGAGGATAGTGGAATTCCAAGTGTAGCGGTGAAATGCGTAGAGATTTGGAGGAACACCAGTGGCGAAGGCGACTATCTGGTCTGTAACTGACACTGAGGCGCGAAAGCGTGGGGAGCAAACAGGATTAGATACCCGAGTAAGA
+
GGGGGGGGGGGGGGGGGGGGGGGGGGGGGGGGGGGGGGGGGGGGGGGGGGGGGGGGGGGGGGGGGGGGGGGGGGEGGFGGGGGFDFGGGGGGGGGGGGFGGGGGGGGGFGGGGEFEGDCFGGGFGGFGGGCFGFDFGGGEF:C,>FAFGGGGGFB,FEGGGGGG>CGGEGGGGGEF?EG@>>CFFEGFF>FGFC<E,:=C*7EGGEG0*:EDGD>C5FFCG5?<?F7<6*.:CF?D))0::44
@M00200:205:000000000-AKKM3:1:1101:14890:5575 1:N:0:1
ATTGGGCTTAAAGGGAGCGTAGGCGGATAGTTTAGTCAGAGGTGAAAGCCCAGGGCTCAACCTTGGAATTGCCTTTGATACTGGCTATCTTGAGTATGGAAGAGGTATGTGGAACTCCGAGTGTAGAGGTGAAATTCGTAGATATTCGGAAGAACACCAGTGGCGAAGGCGACATACTGGTCCATTACTGACGCTGAGGCTCGAAAGCGTGGGGAGCAAACAGGATTAGATACCCCCGTA
+
GGGGGGGGGGGGGGGGGGGGGGGGGGGGGGGGGGGGGGGGGGGGGGGGGGGGGGGGGGGGGGGGGGGGFFGGGGGGGGGGGGGGGGGGGGGGGGGGGGGGGGGGGGGGGGGGCGGGGGGGGGFFGGFGGGGGGGDGGGGGGGGGGGGFGGGGGGGGGGGGGGGGGGGGGGGGGGGGGGGFGGGGGFCGCGGGGGGGGGGGGG>EFGGGGGGCGGFGFGGGGGGD;GC@FFEGGFFCDB>G
@M00200:205:000000000-AKKM3:1:1101:27362:5620 1:N:0:1
ACTGGGCTTAAAGGGAGCGTAGGCGGATAGTTTAGTCAGAGGTGAAAGCCCAGGGCTCAACCTTGGAATTGCCTTTGATACTGGCTATCTTGAGTATGGAAGAGGTATGTGGAACTCCGAGTGTAGAGGTGAAATTCGTAGATATTCGGAAGAACACCAGTGGCGAAGGCGACATACTGGTCCATTACTGACGCTGAGGCTCGAAAGCGTGGGGAGCAAACAGGATTAGATACCCTCGTA
+
GGGGGGGGGGGGGGGGGCFBGGGGGGGGGGGFGGGGGGDGGGGDEFGGGGGG,FEGFFGGGGGGGGGGFDFGGGGGGGGFFGGGGGGGGGGGGFFGGGGGG@FFGFGGGGGGGGGGFGGGDDGCG,AEFGGFGF<FFGFGFGFGCGFGGGGGGGGGECDGFCFECGGGGFGGGGGGGFGGGFGGGGGAEFFFEDGGGCFGGCEGGGDGDC@FE58DDGGGGGG4=CC<4CEGGFC7ADFG
@M00200:205:000000000-AKKM3:1:1101:27029:5628 1:N:0:1
ACTGGGCATAAAGGGAGCGTAGGCGGATAGTTTAGTCAGAGGTGAAAGCCCAGGGCTCAACCTTGGAATTGCCTTTGATACTGGCTATCTTGAGTATGGAAAAGGTATGTGGAACTCCGAGTGTAGAGGTGAAATTCGTAGATATTCGGAAGAAAACCAGTGGCGAAGGCGACATACTGGTCCATCACTGACGCTGAGGCTCGAAAGCGTGGGGAGCAAAAAGGATTAGATACCCTCGTA
+
GGGGGGG-==;=C<@FEEDFGGGGGGGEEGFGGGGFG9,;CFGCFGGGCGGE,CBFGGGF,6FEGGFGGFGGGGGGGGEE9?<<F8FF8FFGDFFGGGFF9,:9CFGFFG9FFFEEGGG7+:4,AF<?EFEEF9,:CFCEE:,:E9EFFBCDFF,,:@,,AFGGCD@7:8C8:+8@?9FF=DFB>,@D9+@D5EDC;,;5;CC>FEG;EC8FDDDGEFC9*98>3CD@A:?CFGFC>D;:
@M00200:205:000000000-AKKM3:1:1101:15398:5655 1:N:0:1
ATTGGGTTTAAAGGGAGCGTAGGCGGATAGTTTAGTCAGAGGTGAAAGCCCAGGGCTCAACCTTGGAATTGCCTTTGATACTGGCTATCTTGAGTATGGAAGAGGTATGTGGAACTCCGAGTGTAGAGGTGAAATTCGTAGATATTCGGAAGAACACCAGTGGCGAAGGCGACATACTGGTCCATTACTGACGCTGAGGCTCGAAAGCGTGGGGAGCAAACAGGATTAGCTACCCGCGTAAGA
+
GGGGGGGGGGGGGGGGGGGGGGGGGGDGGGGGGGGGGGGGGGGGGGGGGGGFGGGGGGGGGGGGGGGGDFGGGGGGGGGGGGGGGGGGGGGGGGGGGGGGGGCGFEDGGGGGDGGGGGC@FFFGGGGGGGGGGFGGGGGGFGGGG;EFGGEGFGGGGGGGG9FGGGGGGG7CEEGGGA@FACCB;CCAEFGFEGDCC5DFCFEGEEGG*481FEA33FEGDFF50>+78))14?;)557*72<
@M00200:205:000000000-AKKM3:1:1101:6571:5669 1:N:0:1
ATTGGGTGTAAAGCGCGCGCAGGCGGTTTCTTAAGTCTGGTGTCTAAGTGCGGGGCTCAACCCCGTGACGCACTGGAAACTGGGAGACTTGAGTGCAGAAGAGGAGAGCGGAATTCCACGTGTAGCGGTGAAATGCGTAGAGATGTGGAGGAACACCAGTGGCGAAGGCGGCTCTCTGGACTGTAACTGACGCTGAGGCGCGAAAGCGTGGGGAGCAAACAGGATTAGATACCCCCGTA
+
DFGGGGGGGGGGGGGGGGGGGGGGGGGGGGGGGFCGGGGGGGGGGGAFFFGGGGGGGGGGGGGGGGGEGGGGGGGGGFGGGGGCGGGGFFDGGGFGCGGGGGGGGGGEGEDEGGGFFFGGCFGGGGGGGGGGCFGGGFFEEGCCAFGGGGGGEFFGGC@FGGCEGGGGFGGGCGGFGGGGFCFGGGGGGGGGGGDCGFFEECE5CCGDE5?EE*77)2<8FGF>:DF?FFBF?FGD@>>
@M00200:205:000000000-AKKM3:1:1101:20900:5673 1:N:0:1
ATTGGGTTTAAAGGGAGCGTAGGCGGATAGTTTAGTCATAGGTGAAAGCCCAGGGCTCAACCTTGGAATTGCCTTTGATACTGGCTATCTTGAGTATGGAAGAGGTATGTGGAACTCCGAGTGTAGAGGTGAAATTCGTAGATATTCGGAAGAACACCAGTGGCGAAGGCGACATACTGGTCCATTACTGACGCTGAGGCTCGAAAGCGTGGGGAGCAAACAGGATTAGATACCCTAGTA
+
FFGGGGGGGGGGGGG<@FGGGGGFGGFG,CFEFEGGG9,<CFGGGGGGGFGGFEGGGGGGGGGGGGFEEFGGGGFFGGGGGFGGGCFDGGEGGGGGC?F9FGAFGC<?EFGGGGCGGGC>FGGGGGAFGGGFGGG<FGGGGGGGGAFFGG7=FFGGFGDGGGGGGGGGGGGDB8+,EGGEFG6,;@DFGGGGGGDEEGGF,CE5?CCCCEGGGGFGFFCGGFGGFGGFFFFGGGGGFFFG
@M00200:205:000000000-AKKM3:1:1101:24754:5704 1:N:0:1
ATTGGGTATAAAGGGAGCGTAGGCGGATAGTTTAGTCAGAGGTGAAAGCCCAGGGCTCAACCTTGGAATTGCCTTTGATACTGGCTATCTTGAGTATGGAAGAGGTATGTGGAACTCCGAGTGTAGAGGTGAAATTCGTAGATATTCGGAAGAACACCAGTGGCGAAGGCGACATACTGGTCCATTACTGACGCTGAGGCTCGAAAGCGTGGGGAGCAAACAGGATTAGATACCCCAGTA
+
GGGDGGGGGGFGGGGGGGGGGGGGGGGGGGGGGGGGGGGGGGGGGGGGGGGGGGGGGGGGGGGGG?GGGGEGGGGGGGGGGGGGGGGGGGGDGGGGGGGGGFGGGGGGCGGGGGFGGGGGGFGFGFG98FFGG,?ECDFFDGGGGGGCF@FEGGGGGGGDFG<EEG@FGGGGGGGGGGGGGGGGGGGGGGGG5CD55>C7EGEE?*)?CEEEFEDDEG6ADC6C07CEFF<7F?CCB5FG
@M00200:205:000000000-AKKM3:1:1101:26934:5731 1:N:0:1
ATTGGGTTTAAAGGGTTCGTAGGTGGCCAACTAAGTCAGACGTGAAATCCCTCGGCTCAACCGGGGAACTGCGTCTGATACTGGTTGGCTTGAGTGCAGGAGAGGAACGCGGAATTCCAGGTGTAGCGGTGAAATGCGTAGATATCTGGAGGAACACCGGTGGCGAAGGCGGCGTTCTGGACTGCAACTGACACTGAGGAACGAAAGCCAGGGGAGCAAACGGGATTAGATACCCCAGTA
+
GGGFGGG-8=-EFFGGGFGGAFGGGGGFFGGGG@FG,@,EFGGGDDFF9FGGGGDEGGGGGFCGGGGG7EFFEGCFGEGE,EFGGGGG,EFGFGGFD9FDE=EEGFGGGGGEBEEF?FC?FFCFF95CCFGCF?,BFGG@C7=<,33DFFGD>DCF<FEC*CFFEGCFG7CECE8B=CFC<*>:*?9+=FC>0A7CG+=66CE5>*9*;68CED3955CCCCDD2<F3?*4*+<<755?0
@M00200:205:000000000-AKKM3:1:1101:19241:5736 1:N:0:1
ACTGGGTTTAAAGGGTGCGTAGGCTGTGCAGAAAGTTGGGTGTGAAATCCCTCGGCTTAACCGAGGAACGGCGCCCAAAACTACTGTGCTCGAGTGAGATAGAGGTGAGCGGAACTTAGGGTGGAGCGGTGAAATGCGTTGATATCCTAAGGAACACCGGTGGCGAAAGCGGCTCACTGGGTCTCAACTGACGCTGAGGCACGAAAGCTAGGGTAGCGAACGGGATTAGATACCCCGGTAAGA
+
GGGGGGGGGGGGGGGGGGGGGGGGGGGGGGGGGGGGGGGGGGGGGGGGGGGGGGGGGGGGGGGGGGGGGGGGGGGGGGGGGGFGGGGGGGGGGGGGGGGGGGGGGGGGGGGGGGGGGGGGGGGGGGGGGEGGGGGGGGGGGGGGGGGGGGGGFGGGGGGGGGGGGGGGDGGGGDGGGGFGGGGGGGGGGGGGGGD=CGGGDFGE8EDGGGGGGG?DFG5EGGGGBGFFFF>GGFF3<>5CD<4
@M00200:205:000000000-AKKM3:1:1101:17721:5746 1:N:0:1
ACTGGGCGTAAAGGGAGCGTAGGCGGATAGTTTAGTCAGAGGTGAAAGCCCAGGGCTCAACCTTGGAATTGCCTTTGATACTGGCTATCTTGAGTATGGAAGAGGTATGTGGAACTCCGAGTGTAGAGGTGAAATTCGTAGATATTCGGAAGAACACCAGTGGCGAAGGCGACATACTGGTCCATTACTGACGCTGAGGCTCGAAAGCGTGGGGAGCAAACAGGATTAGATACCCCAGTA
+
GFGGGGGDGGGGGGGFGGGGGGGGGGDGGGGGGGGGGGGGGGGGGGGGGGGEFGGGGGGGGGGGGGGGGGGGGGGGGGGGGGGFGFGGGGGGGGGGFGGGGGGGGGGGGGDADGFGGGGGGGGGGGCFGG?FGGGGGGGGGGGGGFEFGGGDGGFFGGGGGGGGGDGDEGEGGGGGGGGGGGGGGGGGGGGGGGGGGGFGGGGGGCDGCE7EDCDCEGGGGGGFFGG<F7?+BFF<>EFG
@M00200:205:000000000-AKKM3:1:1101:26339:5750 1:N:0:1
ATTGGGCTTAAAGGGAGCGTAGGCGGATAGTTTAGTCAGAGGTGAAAGCCCAGGGCTCAACCTTGGAATTGCCTTTGATACTGGCTATCTTGAGTATGGAAGAGGTATGTGGAACTCCGAGTGTAGAGGTGAAATTCGTAGATATTCGGAAGAACACCAGTGGCGAAGGCGACATACTGGTCCATTACTGACGCTGAGGCTCGAAAGCGTGGGGAGCAAACAGGATTAGATACCCTCGTA
+
GFGGGGGGGGGGGGGGGGGGGGGGGGD:CDGGGGGGGGGGE@FGGGGGGGGGGGGGGGGGGGGGGGGGGGCFGGGGGGGGGGGGGGGGGGGGG8FGFFGED8CDGGGGGFCGGGGGGGGCCDGGGGGGGGGGGEGGGGGGGGGGGFFFFFGGGGFGGGFGGGGGGGGGGGGGGGE9EGFCCGFGCDFGGGGGGGGGGGGGGFGG8CDGGECCCGFGFGDGGGGGFFD)/+):BCB6>AFC
@M00200:205:000000000-AKKM3:1:1101:4165:5750 1:N:0:1
ATTGGGTGTAAAGGGAGCGTAGGCGGATAGTTTAGTCAGAGGTGAAAGCCCAGGGCTCAACCTTGGAATTGCCTTTGATACTGGCTATCTTGAGTATGGAAGAGGTATGTGGAACTCCGAGTGTAGAGGTGAAATTCGTAGATATTCGGAAGAACACCAGTGGCGAAGGCGACATACTGGTCCATTACTGACGCTGAGGCTCGACAGCGTGGGGAGCAAACAGGATTAGATACCCGAGTA
+
AEGFGDGG@F<EEGGGGEGGGGD<FGCFEFGGGGGGFGDGGDCFFEGAFGGFGGDGGDGGGGGGGGCDGGGCGGGGGGGD<EEFFGGGFFGGFGGGDGFGFFCFGGGFGFFGGC=F<FFFGGGF;BEF8ED9BFG<FEFE<FF9EFGG?=?F8FFDA:FCB,,+@>=+@ECDGCEF,;,@EA,@FC;ECCGF>*;**6=;EGGG5ECF:?:@7CDG3:*55DF5(*+49+.;<FC).7<F
@M00200:205:000000000-AKKM3:1:1101:22306:5766 1:N:0:1
ACTGGGTATAAAGGGAGCGTAGGCGGATAGTTTAGTCAGAGGTGAAAGCCCAGGGCTCAACCTTGGAATTGCCTTTGATACTGGCTATCTTGAGTATGGAAGAGGTATGTGGAACTCCGAGTGTAGAGGTGAAATTCGTAGATATTCGGAAGAACACCAGTGGCGAAGGCGACATACTGGTCCATTACTGACGCTGAGGCTCGAAAGCGTGGGGAGCAAACAGGATTAGATACCCGAGTA
+
GGGGGGGGGGGGGGGGGGGGGGGGGGGGGGGGGGGGGGGGGGGGGGGGGGGGGGGGGGGGGGGGGGGGDFFGGGGGGGGGGGGGGGGGGGGGGGGGGGGGGGGGGGGGGGGGGGGGGGGGGGGGGGGGGGGGFFFGGGGGGG9@FGGCFGGGGGGGGGGGGGGGGGGGGGGGGGGGGGGGGGCFGFDGGCFGGDGGGGGGG>EGGC5DGEGGGGBGFGGG**95;F7@FFC79?CDFF36
@M00200:205:000000000-AKKM3:1:1101:21243:5769 1:N:0:1
ATTGGGTTTAAAGCGAGCGCAGGTGGTTTAATAAGTCTGATGTAAAAGGCAGTGGCTCAACCATTGTGTGCATTGGAAACTGTTAGACTTGAGTGCAGTAGAGGAGAGTGGAATTCCATGTGTAGCGGTGAAATGCGTAGATATATGGAGGAACACCGGTGGCGAAAGCGGCTCTCTGGACTGTAACTGACACTGAGGCTCGAAAGCGTGGGTAGCAAACAGGTGTAGATACCCTAGTA
+
GGGGGGGGGGGGGFGEGGGEGGGGGGGGGCFFFGGGGGF9FGGDGGGGGGGGGGGGGGGGGG7FFFGACCEFFFFGFGFGF9FFCGEFGGA<AEEFFGFF9<F8F@,FAE,CEFEGAFEFGGGG9FEFG=9CA,<?F?+@CFF9EGA<FF@E88?FFD7=+F<C77=FCCEE+@@CFE7,:E,,5>DCED,,@6@@CBCCC>??E>CGGG**<,/88F?FGC5*(27)7;<G+?+;486
@M00200:205:000000000-AKKM3:1:1101:14284:5794 1:N:0:1
ATTGGGTATAAAGGGCTCGTAGGCGGTTTGTCGCGTCGGGAGTGAAAACCAGGTGCTTAACACCTGGCTTGCTTTCGATACGGGCAGACTGGAGGTATGCAGGGGAGAACGGAATTCCTGGTGTAGCGGTGAAATGCGCAGATATCAGGAGGAACACCGGTGGCGAAGGCGGTTCTCTGGGCATTACCTGACGCTGAGGAGCGAAAGTGTGGGGAGCGAACAGGATTAGATACCCGCGTA
+
GGGGGGGGGGGGGGGGGGGGGGGGGGGGGGGGGGGGGGGGGGGGGGGGGGGGGGGGGGGGGFGGGGGGGGGGGGGGGGGGGGGGGGGGGGGGGGGGGGGGGGGGGGGGGGGGGGGGGGCGGGGGFGGGGFGGGGGGGGGGGGGGGGGGGGCGGGGGGGGGEEEGGDGGGGGGGGGGGGGGGGGGGFGGGGGFEEGGGFGGGGGC5?DFGCGGGGFG:ECEC56C<C74=7<FG6CGDB@=
@M00200:205:000000000-AKKM3:1:1101:13102:5794 1:N:0:1
ATTGGGCTTAAAGGGCTCGTAGGCGGTTTGTCGCGTCGGGAGTGAAAACGCCGTGCTTAACACGGCGCTTGCTTCCGATACGGGCAGACTAGAGGTATTCAGGGGAGAACGGAATTCCTGGTGTAGCGGTGAAATGCGCAGATATCAGGAGGAACACCGGTGGCGAAGGCGGTTCTCTGGGAATGACCTGACGCTGAGGAGCGAAAGTGTGGGGAGCGAACAGGATTAGATACCCGTGTA
+
GGGGGGGGGGGGGGGGGGGGGGGGGGGGGFGGGGGGGGGGGEGGGGGGGGGGGGGGGGGGGDGGGGGGCGFGGGGGGGGGGGGGGGGGGGGGGGGGGGGGGGGGGGCFGGGGGGGGGGGGGGGGGGGGGCGGGGGGGGGGGGGGGGGGGGGGGGGFGGGGGGGGGECFGGGGEGGFGFGGGGCGGGGGGGGGGGGGGGGCEGECEGG::<:EGGFDBEGGGGFC?GC<4/)2:<FD>3):
@M00200:205:000000000-AKKM3:1:1101:8969:5798 1:N:0:1
ATTGGGTATAAAGGGAGCGTAGGCGGATAGTTTAGTCAGAGGTGAAAGCCCAGGGCTCAACCTTGGAATTGCCTTTGATACTGGCTATCTTGAGTATGGAAGAGGTATGTGGAACTCCGAGTGTAGAGGTGAAATTCGTAGATATTCGGAAGAACACCAGTGGCGAAGGCGACATACTGGTCCATTACTGACGCTGAGGCACGAAAGCGTGGGGAGCAAACAGGATTAGATACCCTAGTA
+
GGGGGGGGGGGGGGGGGGGGGGGGGGDGGGFGGGGGGGGGGGGGGGGGGGGFGGGGGGGGGGGGGGGGGGGGGGGGGGGGGGGGGGGGGGGGGGGGDFGGGGGGGGGGGAEGGG?F9FGEGGGGGFFGGGGGGGGGGGFFGGGGGCFGGGGGGGGGGEGDFGGGGGGEGGGGGGE9EFFCFEGGC9FGFCFGGCDEGGFF*;CEEGGGG58EGGFDECGFGGF5=D:;FFFGGGG*AAFG
@M00200:205:000000000-AKKM3:1:1101:11204:5844 1:N:0:1
ATTGGGTTTAAAGCGCGCGTAGGTGGCTTGATAAGCCGGTTGTGAAAGCCCCGGGCTCAACCTGGGAACGGCATCCGGAACTGTCAAGCTAGAGTGCAGGAGAGGAAGGTAGAATTCCCGGTGTAGCGGTGAAATGCGTAGAGATCGGGAGGAATACCAGTGGCGAAGGCGGCCTTCTGGACTGACACTGACACTGAGGTGCGAAAGCGTGGGTAGCAAACAGGATTAGATACCAGCGTAAGA
+
GGGGGGGGGGGGGGGGGGGGGGGGGGGGGGGGGGGGGGGGGGGGGGGGGGGGGGGGGGGGGGGGGGGGGGGGGGCGGGGGGGGGGGGGGGGGFGGGGGGGGGGGGGGGGGGGGGGGGGGGGGGEGGGGGGGGGGGFGGGGGGGGG@GGGGGGEFFGGGDGGGGGDGGGG8FGGDGGFGFGG>FCGGGFGFGGGGCCFGGFGFGGGGGGDGGG5E=>FCCGFGGD<C*4*9<DGF+7:3>ED0)
@M00200:205:000000000-AKKM3:1:1101:7286:5853 1:N:0:1
ATTGGGTATAAAGGGCTCGTAGGCGGTTTGTCGCGTCGGGAGTGAAAACCAGGTGCTTAACACCTGGCTTGCTTTCGATACGGGCAGACTAGAGGTATGCAGGGGAGAACGGAACTCCTGGTGTAGCGGTGAAATGCGCAGATATCAGGAGGAACACCGGTGGCGAAGGCGGTTCTCTGGGCATGACCTGACGCTGAGGAGCGACAGTGTGGGGAGCGAACAGGACTAGATACCCGCGTAAGG
+
FCCE@D;FFF<FGGF7FFEFECCFGGFG@@FGEGD@F:FGGGEFGDE<EGFFGGGFG<EEGAFE,9EFEFFGEFE,?<CCFFEC4F:+F<F8?BFGCF<??<F:CEGGFFBEGG+D<DD8>BG=DFFGGGG7,E<,FCF::7BFFC,E,@*>@CC8DGCF<:*4**BCE7*CEE@9CF9CEF*=B+5+28*A5CG5*88<>DEE*:<0<CFGE8393:*:)9**(**.;F)*30:)078=7.)
@M00200:205:000000000-AKKM3:1:1101:19833:5904 1:N:0:1
ATTGGGTATAAAGGGAGCGTAGGCGGATAGTTTAGTCAGAGGTGAAAGCCCAGGGCTCAACCTTGGAATTGCCTTTGATACTGGCTATCTTGAGTATGGAAGAGGTATGTGGAACTCCGAGTGTAGAGGTGAAATTCGTAGATATTCGGAAGAACACCAGTGGCGAAGGCGACATACTGGTCCATTACTGACGCTGAGGCTCGAAAGCGTGGGGAGCAAACAGGATTAGATACCCCTGTA
+
GGGGGGGGGGGGGGGGGGGGGGGGGGCFGGGGGGGGGGGGGGGDGGGGGFGGGGGGGGGGGGGFGGGGGFGGFGFGGGGGGGCCGGGCFFGEFGFFEFF9EGGGGDFF@CFGGGGGGGDFG<FFFFFGGGGGGGEFGGGGGE9AA9FGGGEGGGGGGGGGGGGCGGGGGGGG>+CCGGGGGCFFFG;E<CFFCC51;FGGGFGGGGDC:*BCECED8:FGGDFGFCF3A=<C9EBD:5;@
@M00200:205:000000000-AKKM3:1:1101:26818:5906 1:N:0:1
ACTGGGTGTAAAGGGAGCGTAGGCGGATAGTTTAGTCAGAGGTGAAAGCCCAGGGCTCAACCTTGGAATTGCCTTTGATACTGGCTATCTTGAGTATGGAAGAGGTATGTGGAACTCCGAGTGTAGAGGTGAAGTTCGTAGATATTCGGAAGAACACCAGTGGCGAAGGCGACATACTGGTCCATTACTGACGCTGAGGCTCGAAAGCGTGGGGAGCAAACAGGATTAGATACCTCAGTC
+
<FFGGGFG@F@FGGGGG@@@CGGGGGGCGGGGGFFF<E@FGFGGCF<FCGGE,CFF,FF<<,FFGGGGFFCFGGGGGDFFFGGFGGGGGGGGGC<EFF?FC@FDFEFFGGGFDFCE<FGGE?DFGFA?BFGGG,5EEGEGFCF?,C?,ACFEBAFFCC@FGGFEEGCCFGGDG8CFGCAADFGGGGFCA+2,*@?;4,47ECEEGEDCCG>F7CBDDF9CFG65(*176767>?+>A);+
@M00200:205:000000000-AKKM3:1:1101:6693:5924 1:N:0:1
ATTGGGTTTAAAGGGAGCGTAGGCGGATAGTTTAGTCAGAGGTGAAAGCCCAGGGCTCAACCTTGGAATTGCCTTTGATACTGGCTATCTTGAGTATGGAAGAGGTATGTGGAACTCCGAGTGTAGAGGTGAAATTCGTAGATATTCGGAAGAACACCAGTGGCGAAGGCGACATACTGGTCCATTACTGACGCTGAGGCTCGAAAGCGTGGGGAGCAAACAGGATTAGATACCCCAGTA
+
GGGGGGGGGGGFFGGGGGGGGGGGGGGGGGGGGGGGGGGGGGGGGGGGGGGGGGGGGGGGGGGGGGGGGGGGGGGGGGFFGGGGGGGGGGGGGGGGGGGGGGGGGGGGGGGFGGGGGGGGGGGGGGGGGGGGGGGGGGGGGGGGGGGGGGGGGGGGGGGGGGGGDGGGEGGGGGGGGGGGGFGGFGG9FFDFG5>EEG5>CGGEGC<GGEGGG5BGAEFGFGGF@FF@AFFGFFF:AAFC
@M00200:205:000000000-AKKM3:1:1101:14248:5927 1:N:0:1
ATTGGGCGTAAAGGGCGCGTAGGCGGCCGATTAAGTCGGGGGTGAAAGCCTGTGGCTCAACCACAGAATTGCCTTCGATACTGGTTGGCTTGAGACCGGAAGAGGACAGCGGAACTGCGAGTGTAGAGGTGAAATTCGTAGATATTCGCAAGAACACCAGTGGCGAAGGCGGCTGTCTGGTCCGGTTCTGACGCTGAGGCGCGAAAGCGTGGGGAGCAAACAGGATTAGATACCCCTGTA
+
GGGGGGGGGGGGGGGGGGGGGGGGGGGGGGFGGGGGGGGGGGGGGGGGGGGGGGGGGGGGGGGGGGGGGGGGGGGGGGGGGGGGFGGGGGGGGGGGFEGGGGGGGGGGGGGGGDGGGGGGGGGGGGGGGGGGGGGGGGFGGGGGGGGGGGGGGGGGFGGGFCFGGGGGGGGGGGGGGGGGGGGGGEGGGFGGGGD5C8EGGGGGGCGGGG>EEGDDFGCFFGG::F72FFFGDFCCFFFG
@M00200:205:000000000-AKKM3:1:1101:20365:5944 1:N:0:1
ACTGGGTATAAAGGGAGCGTAGGCGGATAGTTTAGTCAGAGGTGAAAGCCCAGGGCTCAACCTTGGAATTGCCTTTGATACTGGCTATCTTGAGTATGGAAGAGGTATGTGGAACTCCGAGTGTAGAGGTGAAATTCGTAGATATTCGGAAGAACACCAGTGGCGAAGGCGACATACTGGTCAATTACTGACGCTGAGGCTCGAAAGCGTGGGGAGCAAACAGGATTAGATACCCCGGTA
+
GGGGGGGGGGGGGGGGGGGGGGGGGGE@FFGDFGGGGGGGGGGGGGGGGEFGGGGGGGGGGGFGGGGGFGGGGGGFGGGGGGGCFGEGGGGGGGGGGAGFGGGGGGFEEGGGGGGGAACEGGGGGGGGGGGGGGGFGGGGFGGGGGF<=F=FGGGGGGGGGGGGGGGGDGGGEEGFGGGGFG,:C;FGFFGGGGDGGGGGCFGGG>GG=CEGGGFGFGGGGCFF(8CEFFFFFGGC)5BG
@M00200:205:000000000-AKKM3:1:1101:7230:5948 1:N:0:1
ACTGGGTTTAAAGGGAGCGTAGGCGGATAGTTTAGTCAGAGGTGAAAGCCCAGGGCTCAACCTTGGAATTGCCTTTGATACTGGCTATCTTGAGTATGGAAGAGGTATGTGGAACTCCGAGTGTAGAGGTGAAATTCGTAGATATTCGGAAGAACACCAGTGGCGAAGGCGACATACTGGTCCATTACTGACGCTGAGGCTCGAAAGCGTGGGGAGCAAACAGGATTAGATACCCCGGTA
+
FGGGGGGGGGGGGGGGGGGGGGGGGGGGGGGGGGGGGGGGGGGGGGGGGGGGGGGGGGGGGGGGGGGGGGGGGGGGGGGGGGGGGGGGGGGGGGGGGGGGGGGGGGGGGGGGGGGGGGGGGGGGGGGGGGGGGGGGFGGGGGGGGGGGGGGGGGGGGGGGGGGGGGGGGGGGGGGGGGGGGFGGGFCFGGGFGGDEGGFGFGDGGGGDEGGGGGFGFGFE4>FC<<FEAFEGGGGGEDFG
@M00200:205:000000000-AKKM3:1:1101:5279:6014 1:N:0:1
ATTGGGTTTAAAGGGAGCGTAGGCGGATAGTTTAGTCAGAGGTGAAAGCCCAGGGCTCAACCTTGGAATTGCCTTTGATACTGGCTATCTTGAGTATGGAAGAGGTATGTGGAACTCCGAGTGTAGAGGTGAAACTCGTAGATATTCGGAAGAACACCAGTGGCGAAGGCGACATACTGGTCCATTACTGACGCTGAGGCTCGAAAGCGTGGGGAGCAAACAGGATTAGATACTCGCGTA
+
GG<FF@BF7C@CCE@@;CEFFEGGGEEFCFGGGGGGGGG<CGGGGGGGGGFGFD7:CCFEEE@FFE@FFAFGFCEFGFG<A?EFGGCECE9<EFGFGF8,,9CFCFEAFF9<EFEDGFC+@::5;<FFGB+FAF,BFGGEFEAFFGGFEF:CAFCGGGGGGGC8CFGGGGEGGCEAD@CEFGGG;;B9C9A8@CD5*28C,A5:CE)*4/11C8)/=/C+;8052*:<6A):F,4*.85*
@M00200:205:000000000-AKKM3:1:1101:9701:6041 1:N:0:1
ATTGGGCGTAAAGGGAGCGTAGGCGGATAGTTTAGTCAGAGGTGAAAGCCCAGGGCTCAACCTTGGAATTGCCTTTGATACTGGCTATCTTGAGTATGGAAGAGGTATGTGGAACTCCGAGTGTAGAGGTGAAATTCGTAGATATTCGGAAGAACACCAGTGGCGAAGGCGACATACTGGTCCATTACTGACGCTGAGGCTCGAAAGCGTGGGGAGCAAACAGGATTAGATACCCCAGTA
+
FGGGGGDEGGGGGFG<FGGGGGGGGG+CBEGGGGFGGGGGGGGGGGGFGDGFGGGGGFDFGGGGGGGGEGGGGGGGGGGGGGGFGGGGGGGGGGGAEFGDCFECGGGGGGGFFGCFFFGDEGGGGGGGGGGGGGGCGGGGGGGGGGF8FCECGGGGGGGGGGGGDGDGGGDEGE:EGGG7DFC>FFAFGGGGCGGEGGFFFGGGGC7CGGGGGG>GF5C?CFGGFGGEFFFGGGG*5>?C
@M00200:205:000000000-AKKM3:1:1101:20256:6057 1:N:0:1
ATTGGGTATAAAGGGAGCGTAGGCGGATAGTTTAGTCAGAGGTGAAAGCCCAGGGCTCAACCTTGGAATTGCCTTTGATACTGGCTATCTTGAGTATGGAAGAGGTATGTGGAACTCCGAGTGTAGAGGTGAAATTCGTAGATATTCGGAAGAACACCAGTGGCGAAGGCGACATACTGGTCCATTACTGACGCTGAGGCTCGAAAGCGTGGGGAGCAACCAGGATTAGATACCCCCGTACAAT
+
GGGGGGGFGG-CFEGCGGGGGGGGGGFGCEGGGGGGGGGGFGGGGGGGGGGGGGGGGGGGGGGGGGGGGGGGGGGGGGGGGGGGGGGGGGGGGGGG<FGGGGGGGFGGFCFGGGFFGGGFGGGGGG<EFGGGGGGFGDFGGGGGGGGGDG7:F@GGGGGGGFFDEG8CFFFGGGGFGCE7DGGDFEFFFGFG>ECCGGGGCCEG8ECDEECFEGFCBCF*8DGD@GGFFA?GGGG53>@G*(.-
@M00200:205:000000000-AKKM3:1:1101:11296:6097 1:N:0:1
ATTGGGTTTAAAGCGAGCGCAGGTGGTTTAATAAGTCTGATGTAAAAGGCAGTGGCTCAACCATTGTGTGCATTGGAAACTGTTAGACTTGAGTGCAGTAGAGGAGAGTGGAATTCCATGTGTAGCGGTGAAATGCGTAGATATATGGAGGAACACCGGTGGCGAAAGCGGCTCTCTGGACTGTAACTGACACTGAGGCTCGAAAGCGTGGGTAGCAAACAGGATTAGATACCCTGGTA
+
GGGGGGGGGGGGGGGGGGGGGGGGGGGGGGGGFGFGGGGGGGGFCCCEGGGGGGGGGGGGGGGGGGGGGGGGGGGGGGGGGGGGGGGGGGGGGGGGGGGGGGGGGGGGGGGGGGGGGFGGGGGGGGGGGGGGGGGGGGEEFFAFGGGGGGGGDGGGGGGGGGGGGGEGGGEGGGGGGGCFGGGGGGGFGGGGGGGGGFF,ACEECEC5=AEGCFDGF,2;DGFFEGGFFFEGBFFF>AF
@M00200:205:000000000-AKKM3:1:1101:5206:6150 1:N:0:1
ATTGGGTTTAAAGGGAGCGTAGGCGGATAGTTTAGTCAGAGGTGAAAGCCCAGGGCTCAACCTTGGAATTGCCTTTGATACTGGCTATCTTGAGTATGGAAGAGGTATGTGGAACTCCGAGTGTAGAGGTGAAATTCGTAGATATTCGGAAGAACACCAGTGGCGAAGGCGACATACTGGTCCATTACTGACGCTGAGGCTCGAAAGCGTGGGGAGCAAACAGGATTAGATACACGCGTA
+
GGGFGGGGGGGGFGGGGGGGGGGGGGGGGGGGGGGGGGGGGGGGFGGGGGGGGGGFGGGGFGGGGGGGGGFGGGGGGGGGGGGGGGFGFDGG9FFGGGGGGG8<FGGGGGGGFGGGGFGGGGGGGGGGGGGFFG9FGGGGGGGGGFFCFGGGGGGGGDFGGGF>CFDCG8F@EGEGGGG7FGCGGGGDGFF:EEDEGGGFG*=CFDDC::BCCGFC5CFGG4CF@G=<6A67B,?*)77C
@M00200:205:000000000-AKKM3:1:1101:20501:6154 1:N:0:1
ATTGGGTGTAAAGGGAGCGTAGGCGGATAGTTTAGTCAGAGGTGAAAGCCCAGGGCTCAACCTTGGAATTGCCTTTGATACTGGCTATCTTGAGTATGGAAGAGGTATGTGGAACTCCGAGTGTAGAGGTGAAATTCGTAGATATTCGGAAGAACACCAGTGGCGAAGGCGACATACTGGTCCATTACTGACGCTGAGGCTCGAAAGCGTGGGGAGCAAACAGGATTAGATACCCCAGTA
+
GGGGGGGGFGGGGGGGGGGGGGGGGGGGGFFGGGGGGGGGGFGGGGGGGGFGGGGGGGGGGGGGGGGGGGGGGGGGGGGGGGGGGGFGGGGGGGGGGGGFFFDGGGGGGGGGGGGGGGGGGGGGGGFGCFDFGGGGGGGGGEGGGGGGF+CFGFGGGGGGFGGGGGGGGGCEGGGGGGGGGFGFGGGGGGFGEEG>CFDCFGGEGEDFGEGGGGFGFGGGGGGGFGGFFFFGG:8<BFFG
@M00200:205:000000000-AKKM3:1:1101:10555:6169 1:N:0:1
ACTGGGTATAAAGGGCTCGTAGGCGGTTTGTCGCGTCGGGAGTGAAAACGCCGTGCTTAACACGGCGCTTGCTTCCGATACGGGCCGACTAGAGGTATTCAGGGGAGAACGGAATTCCTGGTGTAGCGGTGAAATGCGCAGATATCAGGAGGAACACCGGTGGCGAAGGCGGTTCTCTGGGCATGACCTGACGCTGAGGCGCGAAAGCGTGGGGAGCGAACAGGATTAGATACCCCGGTA
+
FGGGGGGFGFEDFGGGGGGGGDD@EGG7F@F<@DGGG@:C:CGGGGGDG7FGC@@FG9FGGFFGGEEEGG<FFGFFDGGGGC+:F+@>FGGGFFGGFGF@DGGFGGDF88FFCFFGGG,>AF<FG9FFEC@7FAFGGG7:F@FFGGCCFGGGEGGGGGGDGGGGGGEGGGD5?EDFGGFFF*AE*0CGDGDGGGGGDD=7*>=CCE:**2:EEEE3)2C8DGGG?GFBFFF7EFFF>EFG
@M00200:205:000000000-AKKM3:1:1101:27011:6236 1:N:0:1
ATTGGGCTTAAAGGGAGCGTAGGCGGATAGTTTAGTCAGAGGTGAAAGCCCAGGGCTCAACCTTGGAATTGCCTTTGATACTGGCTATCTTGAGTATGGAAGAGGTATGTGGAACTCCGAGTGTAGAGGTGAAATTCGTAGATATTCGGAAGAACACCAGTGGCGAAGGCGACATACTGGTCCATTACTGACGCTGAGGCTCGAAAGCGTGGGGAGCAAACAGGATTAGATACCCTTGTAAGCT
+
GGGGGGGGGGGGGGGGGGGGGGGGGGGGGGGGGGGGGGGGGGGGGGGGGGGGGGGGGGGGGGGGGGGGGGGGGGGGGGGGFGGGGGGGGGGGGFGGFFGGGGCGGGGGGGGA,?FGGGGEEDFGG9FFFFFGFFFFGGGGFGFFGGGGGGGGGGGGGGGFGGGGGGGGDFD@CEGCFFFDGGGFFGFFCDAFDEDGDFGGGGGDG58CGG8CFCE3:CFFDGGGDGGFFF<7+,?C));=C?))
@M00200:205:000000000-AKKM3:1:1101:25650:6254 1:N:0:1
ATTGGGTTTAAAGCGAGCGCAGGTGGTTTAATAAGTCTGATGTAAAAGGCAGTGGCTCAACCATTGTGTGCATTGGAAACTGTTAGACTTGAGTGCAGTAGAGGAGAGTGGAATTCCATGTGTAGCGGTGAAATGCGTAGATATATGGAGGAACACCGGTGGCGAAAGCGGCTCTCTGGACTGTCACTGACACTGAGGCTCGAAAGCGTGGGTAGCAAACAGGATTAGATACCCCCGTA
+
GGGGGGGGGGGGGGGGGGGGGGGFGGGGGGGGGGGGGGGGGGGGGGGGGGGGGGGGGGGGGGGGGGGGGGGGGGGGGGGGGGGGGGGGGGGGGGGGGGGGGGGCFGFGGGGGGGGGGGGGGGGGGGGGGGG9EFFGGGGGCGGFFGGGGGGGGGGGGGGGCEGGGGGGCGGGGGGGG9FGGGGGGGGGGGGGGG>FGFGGGDG6CEFGGDGGGGFGF@8CFGFF@GF@F@<F7C*>:5)
@M00200:205:000000000-AKKM3:1:1101:27247:6260 1:N:0:1
ATTGGGTATAAAGGGAGCGTAGGCGGATAGTTTAGTCAGAGGTGAAAGCCCAGGGCTCAACCTTGGAATTGCCTTTGATACTGGCTATCTTGAGTATGGAAGAGGTATGTGGAACTCCGAGTGTAGAGGTGAAATTCGTAGATATTCGGAAGAACACCAGTGGCGAAGGCGACATACTGGTCCATTACTGACGCTGAGGCTCGAAAGCGTGGGGAGCAAACAGGATTAGATACCCTAGTA
+
GGGGGGGGGGGGGGGGGGGGGGGGGGGGGGGGGGGGGGGGGGGGGGGGGGGGGGGGGGGGGGGGGGGGGGGGGGGGFGGGGGGGGGGGGGGGGGGGGGGGGGGGGGGGGGGGGGGGGGGGGGGGGGFFGGGGGGGGGGGGFFGGGGGGFGEGGGGGGGGFEFGEGGGGGGGGGGGGGFGGGGGGGGFFF9C?EGGGGG8>59EGFGGGEGG7FEBGFGFGGGFGFGG@F6<DGFFCF4CG
@M00200:205:000000000-AKKM3:1:1101:27071:6303 1:N:0:1
ATTGGGTTTAAAGCGAGCGCAGGTGGTTTAATAAGTCTGATGTAAAAGGCAGTGGCTCAACCATTGTGTGCATTGGAAACTGTTAGACTTGAGTGCAGTAGAGGAGAGTGGAATTCCATGTGTAGCGGTGAAATGCGTAGATATATGGAGGAACACCGGTGGCGAAAGCGGCTCTCTGGACTGTAACTGACACGTAGGCTCGAAAGCGTGGGTAGCACACAGGATTAGATACCCCTGTA
+
GGGGGGGGGGGGGGEGGGDGGGGCFFGFGFGGGFFGGFFCGGGGGFFFGGGGFGGGGGGFFGGGGFACFGFGFF,CCFEGGGGFGGGGFFGGGGGGGGFGGFGGG:,?FE@FGG<FAFGGF?FE;ECFFD7E5,E9CB=CEGEEGGA,5,@=,AFFEFEGCCAC8CEFCEEB+@DFGGCFGD8,3EDFGCGG@**1=89?C49FEE49E5CCF,86802/<CGCEFF.+1)+?C**0;@
@M00200:205:000000000-AKKM3:1:1101:11694:6317 1:N:0:1
ATTGGGTTTAAAGGGAGCGTAGGCGGATAGTTTAGTCAGAGGTGAAAGCCCAGGGCTCAACCTTGGAATTGCCTTTGATACTGGCTATCTTGAGTATGGAAGAGGTATGTGGAACTCCGAGTGTAGAGGTGAAATTCGTAGATATTCGGAAGAACACCAGTGGCGAAGGCGACATACTGGTCCATTACTGACGCTGAGGCTCGAAAGCGTGGGGAGCAAACAGGATTAGATACCCTTGTCAGA
+
GGGGGGGGGGGGGGGGGGGGGGGGGGGGGGGGGGGGGGGGGGGGGGGGGGGGGFGGGGGGGGGGFGFGGGGGGGGGGGGEGGGGGGGGGGGGGGGGGGFGGGGG8FFGGGED<FFGGGG@FGGGGGGG?FGDGGGGGGGFFGGGGGGGD@EEGCGGGGGGGGGGG>EGGFEGGEEGGGFFGAFFGGGGGFGGCEC*4>8CFGEEGDDFGG7:CG3)05BFG**;=GF@4CC++?<FF)++3/)
@M00200:205:000000000-AKKM3:1:1101:5762:6321 1:N:0:1
ATTGGGTTTAAAGGGAGCGTAGGCGGATAGTTTAGTCAGAGGTGAAAGCCCAGGGCTCAACCTTGGAATTGCCTTTGATACTGGCTATCTTGAGTATGGAAGAGGTATGTGGAACTCCGAGTGTAGAGGTGAAATTCGTAGATATTCGGAAGAACACCAGTAGCGAAGGCGACATACTGGTCCATTACTGACGCTGAGGCTCGAAAGCGTGGGGAGCAAACAGGATTAGATACCCTGGTA
+
GGGGGGGGGGGGGGGGGGGGGGGGGGGGGGGGGGGGGGGGGGGGGGGGGGGGGGGGGGGGGGGGGGGGGGGGGGGGGGGGGGGFGGGGGGGGGGGGGGGGGGGGGGGGFGGGGGGGGGGGGGGGG9FFGGGGGGGGGGGGGGGGGGGDCGGEGGGGGGGGG9?;C@EGGGDEGECFGGGGFGGGGGGGGGGEGGGGGCGGGGGGGC?DGGGGGDFG>ED9CGGC@FG<=ACGGFFC43;C
@M00200:205:000000000-AKKM3:1:1101:4422:6329 1:N:0:1
ATTGGGTGTAAAGGGAGCGTAGGCGGACATTTAAGTCAGGGGTGAAATCCCGGGGCTCAACCTCGGAATTGCCTTTGATACTGGGTGTCTTGAGTATGAGAGAGGTGTGTGGAACTCCGAGTGTGGAGGTGAAATTCGTAGATATTCGGAAGAACACCAGTGGCGAAGGCGACACACTGGCTCATTACTGACGCTGAGGCTCGAAAGCGTGGGGAGCAAACAGGATTAGCTACCCGTGTACGAT
+
GGGGGGGGGGGFGGGGGGGGGDGGGGGGGGGGGGGGGGGGGGGGGGGGGGGGGGGGGGGGGGGGEGGGGGGGGGGGGGGGGGGGDGGGGGGGGGGFAGGGGGFGGFGGDGGCFAFFGG+F@FGGGCGGGGGGFFGFGFGGEFFGGGGEFE:CGGGGGGGGGFGE8FEGGGD8>:@FGGFCFC6CC;CGGGFFGDGGGG*A5;CE?E3DCA7C7CB3)7*<CG*9:7><?)-0<,;C>3>G710(
@M00200:205:000000000-AKKM3:1:1101:24964:6355 1:N:0:1
ATTGGGTGTAAAGAGCTCGTAGGCGGTTTGTCGCGTCTGCCGTGAAAGTCCGGGGCTCAACTCCGGATCTGCGGTGGGTACGGGCAGACTAGAGTGATGTAGGGGAGACTGGAATTCCTGGTGTAGCGGTGAAATGCGCAGATATCAGGAGGAACACCGATGGCGAAGGCAGGTCTCTGGGCATTAACTGACGCTGAGGAGCGAAAGTGTGGGGAGCGAACAGGATTAGATACCCGTGTA
+
FGGGGGGGGGGGGGGFGGGGGGGGGGDEEGG<FGGGGGGGGGGGGGGFFCEGGFGGGFGGGGGGGGGGGGGGGGGECFFGG@CFGGGFGGCFGGFFEFGGGGFCDEGGGGGFGGGGGFDAFGFFGFGGGGEGGGGGGGEGDGGGGGF,>DBFFG::EGGCGCEGEGDDDGFEGGGGGGFGFGF8CCCGGGC9CEDGDCC+7>EEE=<C7C<EE5@3>CEGGCGGFFGFFF<CFFF<BDFF
@M00200:205:000000000-AKKM3:1:1101:19648:6400 1:N:0:1
ACTGGGTTTAAAGGGCGCGTAGGCGGTCGTGCACGTCGGGGGTGAAATCCCCGGGCCTAACCCGGGAACTGCCTTCGATACGGCGCGGCTAGAGTGCGGGAGGGGAGAGTGGAACTCCTGGTGGAGCGGTGAAATGCGTAGATATCAGGAGGAACGCCGGTGGCGAAAGCGACTCTCTGGTCCGCAACTGACGCTGAGGCGCGAAAGCCAGGGGAGCAAACGGGATTAGATACCCCAGTAAG
+
GGGGGGGGGGGGGGGGGDGGGGGGGGGGGGGGGGGGGGGGGGGGGGGGGGGGGGGGGCFGGGGGGGGGGGGGGGGGG@FFGGGGGGGGGGDGGGGGGGGGFGGGGGGGGGGGGGGGGGGGGGGGGGGGGGGGGGGGDGFGGGGGGGCFEGGEECFEGEGEEGGGGEGGGCEDGGEGFGGGFGGGGGGC?<?@GCCEEGGGGDE:EECFGDGCEGFGFGGG478C0D4>FFBFCG833>)<7:
@M00200:205:000000000-AKKM3:1:1101:13378:6425 1:N:0:1
ATTGGGTGTAAAGGGAGCGTAGGCGGATAGTTTAGTCAGAGGTGAAAGCCCAGGGCTCAACCTTGGAATTGCCTTTGATACTGGCTATCTTGAGTATGGAAGAGGTATGTGGAACTCCGAGTGTAGAGGTGAAATTCGTAGATATTCGGAAGAACACCAGTGGCGAAGGCGACATACTGGTCCATTACTGACGCTGAGGCTCGAAAGCGTGGGGAGCAAACAGGATTAGATACCCGTGTA
+
GGGGGGGGGGGGGGGGGGGGGGGGGGGGGGGGGGGGGGGGGGGGGGGGGGGGGGGGGGGGGGGGGGGGGGGGGGGGGGGFGGGGGGGGGGGGGGGGGGGGGGGGFFGGGGGGGGGGGGGGGGGGGGGGGGGGGGGGGGGGGGGGGGGGGDGGGGGGGEGGGGGGGEGGDGGGGEEFGGFGCGGGGGGFGCCFCGGC>FGGGGGGFGGGGGGGGGFGFGGGGGG>;C@EFFFGFF:<>DFF
@M00200:205:000000000-AKKM3:1:1101:20959:6495 1:N:0:1
ATTGGGTTTAAAGGGCTCGTAGGCGGTTTGTCGCGTCGGGAGTGAAAACGCCGTGCTTAACACGGCGCTTGCTTCCGATACGGGCAGACTAGAGGTATTCAGGGGAGAACGGAATTCCTGGTGTAGCGGTGAAATGCGCAGATATCAGGAGGAACACCGGTGGCGAAGGCGGTTCTCTGGGAATGACCTGACGCTGAGGAGCGAAAGTGTGGGGAGCGAACAGGATTCGATACCCGCGTA
+
GGGGGGGGGGGGGFGGGGGGGGGGGGGGGGGGGGGGGGGDFGGGGGGGGEGGGGGGGGGGGGGGGGGGFCGGGCFGGDGGGGGGGGGGGGGGGGGGGGGGAFGGGGGGGGGGGGGGGGGGGFFGFGGGGGGFGGGGFGGDC@FF9F;FEFGCF:F@FGGGGDDCGGGGGGDE>CGFGGGFGGC>F<:FFG6FEE**:CF?5778EEG>FCFE>E>G>GGGGGGDBGF)7*)/8<E3))02
@M00200:205:000000000-AKKM3:1:1101:15771:6503 1:N:0:1
ATTGGGTTTAAAGCGAGCGCAGGTGGTTTAATAAGTCTGATGTAAAAGGCAGTGGCTCAACCATTGTGTGCATTGGAAACTGTTAGACTTGAGTGCAGTAGAGGAGAGTGGAATTCCATGTGTAGCGGTGAAATGCGTAGATATATGGAGGAACACCGGTGGCGAAAGCGGCTCTCTGGACTGTAACTGACACTGAGGCTCGAAAGCGTGGGTAGCAAACAGGATTAGATACCCTCGTA
+
GGGGGGGGGGGGGGGGGGGGGGGGGGGGGGGGGGGGGGGGGGG<FGGGGGGGGGGGGGGGGGGGGDFGGGGGGGGGGGGGGGGGGGGGGGGGFGGGGGGGGGGG?FCGGGGGGGGGGGGGGGGGFDG7FFFGGGGGDGGGGGGFFGGGGGDECGGGGGFGGGFEGGGGA@FGGGGGGG<:FGGGGGGGGGGGGGGGGFC1?DGGGE<DGGG>FG4;BEFGGGCGEGGE67EG7FBF>F>
@M00200:205:000000000-AKKM3:1:1101:19056:6515 1:N:0:1
ATTGGGCTTAAAGGGAGCGTAGGCGGACATTTAAGTCAGGGGTGAAATCCCGGGGCTCAACCTCGGAATTGCCTTTGATACTGGGTGTCTTGAGTATGAGAGAGGTGTGTGGAACTCCGAGTGTAGAGGTGAAATTCGTAGATATTCGGAAGAACACCAGTGGCGAAGGCGACACACTGGCTCATTACTGACGCTGAGGCTCGAAAGCGTGGGGAGCAAACAGGATTAGATACCCCAGTA
+
GGGGGGGGGGGGGGGGGGGGGGGGGGGGGGGGGGGGGGGGGGGGGGGGGGGGGGGGGGGGGGGGGGGGGGGGGGGGGGGGGGGGGGGGGGGGGGGGGGGGGGGGGGGGGGGGGGGGGGGEGGGGGGGGGGGFFGGGGGGGGGGFGGGGGGGDGGGGGGGGGGGGGGGGGGGGGGGGGGGGGGGGGGGGGGGGGGGGECGCCFGGGDD;EGGGGD><@E6CCDC40FD24=<CCGGGEB)+
@M00200:205:000000000-AKKM3:1:1101:7165:6525 1:N:0:1
ACTGGGTTTAAAGGGCTCGTAGGCGGTTTGTCGCGTCGGGAGTGAAAACCAGGTGCTTAACACCTGGCTTGCTTCCGATACGGGCAGACTAGAGGTATTCAGGGGAGAACGGAATTCCTGGTGTAGCGGTGAAATGCGCAGATATCAGGAGGAACACCGGTGGCGAAGGCGGTTCTCTGGGAATATCCTGACGCTGAGGAGCGAAAGTGTGGGGAGCGAACAGGCTTAGATACCCCAGTA
+
GGGGGGGGGGGGGFGGGGGGGGGGGGGGGEGFGGGGGGGG:FGGGGGGGGGGGGGGGGGGGGGGGG8FFFGGGFEGGGGG7FG7FEGGGGGFFFGGFFGGGGGGGGGGGGCDG@FGGGGGGGFGF=FGGFBD=AFGGGDGGEG=@FCEGFFCDFC,@FFCFG:EGGGGE8FEGDC;2<BFCCFFF?C;@CGGEGGE5CFCC7EGG*C:?FFG>/0)0:E*5<CF(*246*2:FCCC53)<
@M00200:205:000000000-AKKM3:1:1101:21898:6549 1:N:0:1
ACTGGGCTTAAAGGGCGCGTAGGCGGCCGATTAAGTCGGGGGTGAAAGCCTGTGGCTCAACCACAGAATTGCCTTCGATACTGGTTGGCTTGAGACCGGAAGAGGACAGCGGAACTGCGAGTGTAGAGGTGAAATTCGTAGATATTCGCAAGAACACCAGTGGCGAAGGCGGCTGTCTGGTCCGGTTCTGACGCTGAGGCGCGAAAGCGTGGGGAGCAAACAGGATTAGATACCCTAGTA
+
GGGGGGGGGGGGGGGGGGGGGGGGGGEFFFGEDGGGGGGGGGGGGGGGGGGGFEF@EFEGGEFG<EDGGG@DGGGGGCDFGGFGGFGGGGGGGGGGGGGGGGGGGGGGGGEGGGGGGGGGG7DCGGGGG@FGGGGGGGGGFGGDGGGGGGGGGG8:FGGGGGGGGGGGEFFGGGGGGGGCFCEGGGGGGGGFGGCEGFGGGDGGGECCEEGDGD:CDFGGGGGG<DFFFB>*+<@6?FFF
@M00200:205:000000000-AKKM3:1:1101:9873:6591 1:N:0:1
ATTGGGTATAAAGGGCGCGTAGGCGGCCTTGTAAGTTGGGGGTGAAAGCCCGTGGCTCAACCACGGAATTGCCTTCGATACTGCTTGGCTTGAGACCGGAAGAGGTGAGTGGAACTGCGAGTGTAGAGGTGAAATTCGTAGATATTCGCAAGAACACCAGTGGCGAAGGCGGCTCACTGGTCCGGATCTGACGCTGAGACGCGAAAGCATGGGTAGCAAACAGGATTAGATACCCTCGTA
+
GGGGGGGGGGGGGGGGGGGGGGGGGGGGGGGGGGGGGGGGGGGGGGGGGGGGGGGGGGGGGGGGGGDEGGGGGGGGGGGGGGGGGGGGGGGGGGFGGGGGGGGGGGGGGGGGGGGGGGGGGGGGGGGGGGGGGGGGGGGGGGGGGGFGGGD<FGGGGGGGGGGGGGC@FF@GGGGDGGFGEGGEGGGGGGGGGGGGGC?FCGGGEGGFCGGGGGFDFGFGGGGGFGGFFFFGGGFF;:>E
@M00200:205:000000000-AKKM3:1:1101:5639:6594 1:N:0:1
ACTGGGTTTAAAGGGAGCGTAGGCGGATAGTTTAGTCAGAGGTGAAAGCCCAGGGCTCAACCTTGGAATTGCCTTTGATACTGGCTATCTTGAGTATGGAAGAGGTATGTGGAACTCCGAGTGTAGAGGTGAAATTCGTAGATATTCGGAAGAACACCAGTGGCGAAGGCGACATACTGGTCCATTACTGACGCTGAGGCTCGAAAGCGTGGGGAGCAAACAGGATTAGATACCCTAGTA
+
GGGGGGGGGGGGGGGFGGGGGGGGGGDGGGGFGGGGGGGGGFGGGGGGGGGDGFGGGGGGGGFFGGGGGGGGGGGGGGGGGGGGGGGGGGGG<CFGGGGGGGGGGGFGGGGGFGEGGGE7FGGGGGFCGGGFGGGGGGGGFGGFGGGGDGGGG@GGGGGGGFFGGGDFFGDGGDGAGGDGGGGGGGGGGGGGGGG>EFC>FGGGC?5CGGEGGC3C:ECCFGC41DG@A=CCE@@CA4CG
@M00200:205:000000000-AKKM3:1:1101:27216:6605 1:N:0:1
ACTGGGTTTAAAGCGCGCGCAGGCGGCTGATCAAGCCTGACGTGAAAGCCCCCGGCTCAACCGGGGAGGGTCGTCGGGGACTGGTTGGCTTGAGGGCGGTAGGGGCCGGTGGAATTCCCGGTGTAGTGGTGAAATGCGTAGATATCGGGAGGAACATCAGTGGCGAAGGCGGCTTTCTGGCCCAATACTGACACTCATGTGCGAAAGCGTGGGGAGCAAACAGGATTAGATACCCTAGTA
+
GGGGGGGGGGGGGGGGGGGGGGGGGGGGGGGGGGFGGGGGGGGGGGGGGFGGGGGGGGGGGGGGGGGGGGGGGGGGGGGFCGGGGGGGFGGGGGGGGGGGGGGGGGGGGGGGGGGGGGGGGDGGGGGFGGGGGGGGGGGGGGFGGFGGGGGGGGGGGGGGGGGGGGGGGGGGGDEGGGGGGGGGGGGFF7+<CCGGGGGG+:CEGEGGG58CC>:7@FGGFGCGF:>?=F>:+,3>5@F7
@M00200:205:000000000-AKKM3:1:1101:20572:6611 1:N:0:1
ATTGGGCTAAAGGGCTCGTAGGCGGTTTGTCGCGTCGGGAGTGAAAACCAGGTGCTTAACACCTGGCTTGCTTTCGATACGGGCAGACTGGAGGTATGCAGGGGAGAACGGAATTCCTGGTGTAGCGGTGAAATGCGCAGATATCAGGAGGAACACCGGTGGCGAAGGCGGTTCTCTGGGCATTACCTGACGCTGAGGAGCGAAAGTGTGGGGAGCGAACAGGATTAGATACCCCAGTA
+
GGGGGGGGGGGGGGGGGGGGGGGGGGGGGGGGGGGGGGGGGGGGGGGGGCFGGFGGGEFFGGGGGGGGGGGGGGGGGGGGGGGGGGGGGGGGGGEGFFGGGGGGCGGGGGGGGGGGGGGGGGGGGGGGGGGGFGGFDGGGGGGGGGGGGGGGGGGGGGGGGGGGGGGGCEGGDGGGGGGGGFFGGGGGGGGGGGGEECFGGGCE*:CFGGGGGGB)7=:8CF*73CG?FF473CFGEFF
@M00200:205:000000000-AKKM3:1:1101:23405:6627 1:N:0:1
ACTGGGTATAAAGGGAGCGTAGGCGGATAGTTTAGTCAGAGGTGAAAGCCCAGGGCTCAACCTTGGAATTGCCTTTGATACTGGCTATCTTGAGTATGGAAGAGGTATGTGGAACTCCGAGTGTAGAGGTGAAATTCGTAGATATTCGGAAGAACACCAGTGGCGAAGGCGACATACTGGTCCATTACTGACGCTGAGGCTCGAAAGCGTGGGGAGCAAACAGGATTAGATACCCGAGTAAGA
+
GFGGGGGGGGGGGGGGGGGGGGGGGGFGGGGGGGGGGGGGGGGGGGGGGGGGGGGGGGGGGGGGGGGGGCFGGGGGGGGGGGFGGGGGGCGGGGGCFGGGGGGGGGGGGGGGGGGGGGGGGGGGGGFGGGGGGGGGGGGFGGGFGG9EGGGGGGGG8FGFFFGCEGGGGGGGGGGG?FFCFGF?FGGGGGGCG>?EG>FDCFGGCE4CEEEGCGFGFGGGGGGGFG7@FF?FEBEDBFFFCAA
@M00200:205:000000000-AKKM3:1:1101:12935:6643 1:N:0:1
ATTGGGTTTAAAGGGAGCGTAGGCGGATAGTTTAGTCAGAGGTGAAAGCCCAGGGCTCAACCTTGGAATTGCCTTTGATACTGGCTATCTTGAGTATGGAAGAGGTATGTGGAACTCCGAGTGTAGAGGTGAAATTCGTAGATATTCGGAAGAACACCAGTGGCGAAGGCGACATACTGGTCCATTACTGACGCTGAGGCTCGAAAGCGTGGGGAGCAAACAGGATTAGATACCCCAGTA
+
GGGGGGGGGGGGGGGEGGGGGGGGGGGGEGGGGGGGGGGGGGGGGGGGGGGGGGGGGGGGGGGGGGGCACFGGFGGGGGGGGGGGGGGGGGGGGGGGGGGGGGGGGGGGGGGGGFGGGGGGGGGFGGGGGGGGGGFGCFFFGGGGGGFGGGGGGGGGGGGGGGGDGGGGGGGGGGGGGFGCGFFC;EGGGGGGGGGGGGCE>C>EECCC=@FDG>CEEFGF4ED@GC3ACEG+?8F>);@
@M00200:205:000000000-AKKM3:1:1101:8619:6650 1:N:0:1
ATTGGGCGTAAAGCGCGCGCAGGCGGTTTCTTAAGTCTGGTGTCTAAGTGCGGGGCTCAACCCCGTGACGCACTGGAAACTGGGAGACTTGAGTGCAGAAGAGGAGAGCGGAATTCCACGTGTAGCGGTGAAATGCGTAGAGATGTGGAGGAACACCAGTGGCGAAGGCGGCTCTCTGGACTGTAACTGACGCTGAGGCGCGAAAGCGTGGGGAGCAAACAGGATTAGATACCCGAGTAAGAT
+
GGGGGGFEGGGGGGGCGGGGGGGGGGGGGGGGGGGGGGGGGGGGGGGGGGGGGEGGGGGGGGGGEGGGGGDGGGGGFGFGCFGGGGGGAFGFFGGGGGFFFDF?EGFGGGGEGGGG<@FFGGGFGGGGGGFGGGGGGEDEGG@>ACFGGGGDGFGGGGGGGDCECCBF@:C**3?C9E<9;<@FFFF+97<C*/97CE;=GDDEE85<CEEG5CB9>GG5CFC52:9,774:CC>GB5:F7))
@M00200:205:000000000-AKKM3:1:1101:7538:6656 1:N:0:1
ATTGGGTTTAAAGGGAGCGTAGGCGGATAGTTTAGTCAGAGGTGAAAGCCCAGGGCTCAACCTTGGAATTGCCTTTGATACTGGCTATCTTGAGTATGGAAGAGGTATGTGGAACTCCGAGTGTAGAGGTGAAATTCGTAGATATTCGGAAGAACACCAGTGGCGAAGGCGACATCCTGGTCCATTACTGACGCTGAGGCTCGAAAGCGTGGGGAGCAAACAGGATTAGATACCCCGGTAAGA
+
FGGGGGGGGGGGFGGFGGGGGGGGGGFGGFGGGGGGGGFEAFCGFGGGGGGGGGGGGGGGGGGGGGFCFGGGGGGGGGGFFGGGGFGAFGGGFGGGGGGAFGGGGGGGGDCFGGGGFGGEFFGGGGGCFGGGG<FGGGGFFGGGGGFGGGED?@FGGGGFGGGGGGGEE?FGGGG,8EE,@ECGGG9ACCCFEGD>>F59C9CE,:/;EGEGGGFGFGCFGCFG0C+74A57B:<55)7=D).
@M00200:205:000000000-AKKM3:1:1101:10582:6660 1:N:0:1
ATTGGGTATAAAGGGAGCGTAGGCGGATAGTTTAGTCAGAGGTGAAAGCCCAGGGCTCAACCTTGGAATTGCCTCTGATACTGGCTATCTTGAGTATGGAAGAGGTATGTGGAACTCCGAGTGTAGAGGTGAAATTCGTAGATATTCGGAAGAACACCAGTGGCGAAGGCGACATACTGGTCCATTACTGACGCTGAGGCTCGAAAGCGTGGGGCGCAAACAGGATTAGATACCCCAGTA
+
GGGGGGGGGGGGGGGFGGGGGGGGGGEEGGGGGGGGGGGGGGGGGGGGGGGGGGGGGGGGGGGGGGGGGGGGGGGGGGGGGGGGGGGGGGGGGGFGGGGGGGGGGGGGGGGGGFGGGGGGGGGGGGGGGGGGGGGGGGGGGGGGGGF<EGG7EFFGGGGGG?FGEGGGGGGGGGCAF9AFCFGFGGGGGGFGE5D>CG*=CGGGGGGGEGDEGD:55EGGGFFFFCD>FFAGFEFGD>?G
@M00200:205:000000000-AKKM3:1:1101:5514:6703 1:N:0:1
ATTGGGTTTAAAGGGAGCGTAGGCGGATAGTTTAGTCAGAGGTGAAAGCCCAGGGCTCAACCTTGGAATTGCCTTTGATACTGGCTATCTTGAGTATGGAAGGGGTATGTGGAACTCCGAGTGTAGAGGTGAAATTCGTAGATATTCGGAAGAACACCAGTGGCGAAGGCGACATACTGGTCCATTACTGACGCTGAGGCTCGAAAGCGTGGGGAGCAAACAGGATTAGATACCCTGGTA
+
GGGGGGGGGGGGGGGGGGGGGGGGGGGGGGGGGGGGGGGGGGGGGGGGGGGGGGGGGGGGGGGGGGGGGGGGGGFGGGGGGGGGGGGGGGGGGGFGGGGGGGGGGGGGGGGGGGGGGGGGGGGGGGGGGGGFFGGGGGGGGGGGGFGGFGGGGGGGGGGGGGGGGGGGGGGGGGGGGGGGGGGGGGFFGGGGGGGGGC>FGGGGGGDGEGGGGGFGFGGGGFGGF4CEFFFGGCFGFFFG
@M00200:205:000000000-AKKM3:1:1101:27274:6710 1:N:0:1
ATTGGGCTTAAAGGGAGCGTAGGCGGACACTTAAGTCAGGGGTGAAATCCCGGGGCTCAACCTCGGAATTGCCTTTGATACTGGGTGTCTTGAGTATGAGAGAGGTGTGTGGAACTCCGAGTGTAGAGGTGAAATTCGTAGATATTCGGAAGAACACCAGTGGCGAAGGCGACACACTGGCTCATTACTGACGCTGAGGCTCGAAAGCGTGGGGAGCAAACAGGATTAGATACCCTAGTAAGA
+
GGGGGGGGGGGGGGGGGGGGGGGGGGGGGGGGGGGGGGGGGGGGGGGFGGGGGGGGGGGGGGGGGGGGGGGGGGGGGGGGGGGGGGGGGGGGGGFFGGFGGGGGGGGGGGGGGGGGGGGGGGGGAFFGGGGGFFGEGGGGGGGGGFGGGGCGGGCFCGFGFGGGDGGGGF@CEC8>EGFCDC?FGGGGGCGG*CCCECCDCGGGGGGC=**=FGEGFGGG*/871C7<F79CFFFGF7@E7))
@M00200:205:000000000-AKKM3:1:1101:19157:6712 1:N:0:1
ATTGGGTGTAAAGGGCTCGTAGGCGGTTTGTCGCGTCGGGAGTGAAAACCAGGTGCTTAACACCTGGCTTGCTTCCGATACGGGCAGACTAGAGGTATTCAGGGGAGAACGGAATTCCTGGTGTAGCGGTGAAATGCGCAGATATCAGGAGGAACACCGGTGGCGAAGGCGGTTCTCTGGGAATATCCTGACGCTGAGGAGCGAAAGTGTGGGGAGCGAACAGGATTAGATACCCCAGTAAGA
+
GGGGGGGGGGGGGGGGGGGGGGGGGGGGGGGGGGGGGGDGGGGGGGGGGGGGGGGGGGGGGGGGGGGGGGGGGGGGGGGGGGGGGGGFGGGGGGGGGGGGGGGGGGGGGFGGGGGGGGGGGGGGGFGGGGGGGGFGGGGGGGGGGGGFGGDGGFGGGGGD:@FGEEEGGGGGGGDGEGGGGGGGGGFGGGG6CEDGGFFFGCE8CEDG7+<CE5BG>EEGGC8F?GC4?FAF@<C*<><FC2<
@M00200:205:000000000-AKKM3:1:1101:21609:6742 1:N:0:1
ATTGGGTTTAAAGCGCGCGTAGGTGGTTTGTTAAGTTGGAAGTGAAAGCCCCGGGCTCAACCTGGGAACTGCTTTCAAAACTGGCAAGCTAGAGTATGGCAGAGGGTGGTGGAATTTCCTGTGTAGCGGTGAAATGCGTAGATATAGGAAGGAACACCAGTGGCGAAGGCGACCACCTGGGCTAATACTGACACTGAGGTGCGAAAGCGTGGGGAGCAAACAGGATTAGATACCCGTGTA
+
GFE<FGGGGGGGGGGGGGGF@FGGGGFGCFFGEGGGGGGGGGGGGGGGGDGGGGGGGGGGGGGFGGGGGGGGGGFGGGGGGGGGGGGGGGGGGGDEGGGGGGGGCFGGGGGGGGGGGGGGGFGGGGGGEFEGGGGDFG:7FCFFGEGFFFDGGGGGGGGGGGGDGEGCGGEGGGGGCCCFEGGFFGGC?D7@6EG,A,@F5C5:EGGGGGCEFE33>*@ECCCF:F774@<FGGGGFF@F
@M00200:205:000000000-AKKM3:1:1101:28024:6757 1:N:0:1
ACTGGGTATAAAGGGAGCGTAGGCGGATAGTTTAGTCAGAGGTGAAAGCCCAGGGCTCAACCTTGGAATTGCCTTTGATACTGGCTATCTTGAGTATGGAAGAGGTATGTGGAACTCCGAGTGTAGAGGTGAAATTCGTAGATATTCGGAAGAACACCAGTGGCGAAGGCGACATACTGGTCCATTACTGACGCTGAGGCTCGAAAGCGTGGGGAGCAAACAGGATTAGATACCCGAGTA
+
GGGGGGGGGGGGGGGFGGGGGGG9FGF:FFCFCFGFFDFGGGGGGGGGGGGGGGGGGGGGGG@<FFA<6<FFGFFE<CFGGGGG,EEFGGCGFFCFGFGGGGGGG:FAFFGCGGFGGGGFGGGGGGGGGFGAFFG9FGGGGG9EEAFGGGGGFGFFGGDFGGGGGGEFGGGGGGGCFGGGFF8F99;D7BFFDD5CCGGG5DGGFGDF5EGGGGA5BC?CGGGG@FFFFFFGGGF)):AF
@M00200:205:000000000-AKKM3:1:1101:25868:6782 1:N:0:1
ATTGGGCGTAAAGCGCGCGTAGGTGGCTTGATAAGCCGGTTGTGAAAGCCCCGGGCTCAACCTGGGAACGGCATCCGGAACTGTCAAGCTAGAGTGCAGGAGAGGAAGGTAGAATTCCCGGTGTAGCGGTGAAATGCGTAGAGATCGGGAGGAATACCAGTGGCGAAGGCGGCCTTCTGGACTGACACTGACACTGAGGTGCGAAAGCGTGGGTAGCAAACAGGATTAGATACCCCTGTA
+
GGGGGGGGGGGGGGGGGGGGGGGGGGGGGGGGGGGGGGGGGGGGGGGGGGGGGGGGEGGGGGGGGGGGGGGGGGGGGGGGGGGGGGGGGGGGGGEGGGGFFGGGGGGGGGGGGGGFFGGGGFGGGGGGGGGGGGGGGGGGGGGGAFCFGGEGGCFDFEGCCFGGGEGG@FGGGEGGGGGGFFGGGGFGGGGFGGFGGGGGGGGGEEGGGGGGGG@C6FFCFGFG?GC?FFFC+2<D)5?G
@M00200:205:000000000-AKKM3:1:1101:8521:6790 1:N:0:1
ATTGGGCTTAAAGGGTGCGTAGGCGGACTTTTAAGCGTGAGGTGAAATGCGCGGGCTCAACCTGTGAACTGCCTCGCGAACTGGGAGTCTTGAATGTCCGTGCCGTGGGAGGAATGTGTGGTGTAGCGGTGAAATGCATAGAGATCACACAGAACACCGATTGCGAAGGCATCTCACGAACGGATGATTGACGCTGAGGCACGAAAGCGTGGGGATCAAACAGGATTAGATACCCCTGTAAGA
+
GGGGGGGGGGGGGGGGGGGGGGGGGGGGGGGGGGGGGGGGGGGFGGGGGGGGGGGGGGGGGGGGGGGGGGGGG9EGGGGGEGGGGGGGGGGGGGFGGGGGGGGCGGGGGGGGGGGGGGGGGGGGGC@=FGDGGGGGFGGFACFFAEGFGGGFFGCGGGGGDG@D>BEEGGGCF;ECFGGEGGGGGEEFGCGGGGGGG>E5C5*::EGCEEGGGG7C>CF3C7C5<CF2*89CFFGDFFFCF<A
@M00200:205:000000000-AKKM3:1:1101:26275:6821 1:N:0:1
ATTGGGTGTAAAGGGAGCGTAGGCGGATAGTTTAGTCAGAGGTGAAAGCCCAGGGCTCAACCTTGGAATTGCCATTGATACTAAAACTATTGAGTATGGAAGAGGTATGTGGAACTCCGAGTGTAGAGGTGAAATTCGTAGATATTCGGAAGAACACCAGTGGCGAAGAAAACATACTGGTCCAGTACTGACGCTGAGGCTGGAAAGGTTGGGGAGCACGCAGGATTAGATACCGTGGTAAG
+
EGGGGGGGGGGGGGGGGGGGGGGGGGGGGGGGGGGGGGGGGGGGGGGGGGGGGGGGGGGGGGGGGGGGDGGGG,<CFFGGGG,,:,,6:<CECFGGGFCGGGCGGGGGGFFEEEFFAFC+CGGGFGAFGFFFFFGGGC,4+8::7AFFC+@FFDFGFEFFGFGGGD=C+6,3,688778,8,,3@@@@@CF,*4@CGGGGC*4,D,/*2565C:?DBG,*)2=C06C7=F?7F,*/)2:<CE
@M00200:205:000000000-AKKM3:1:1101:27137:6832 1:N:0:1
ATTGGGTTTAAAGGGAGCGTAGGCGGATAGTTTAGTCAGAGGTGAAAGCCCAGGGCTCAACCTTGGAATTGCCTTTGATACTGGCTATCTTGAGTATGGAAGAGGTATGTGGAACTCCGAGTGTAGAGGTGAAATTCGTAGATATTCGGAAGAACACCAGTGGCGAAGGCGACATACTGGTCCATTACTGACGCTGAGGCTCGAAAGCGTGGGGAGCAAACAGGATTAGATACCCCCGTAAGA
+
GGGGGGGGGGGGGGGGGGGGGGGGGGGGGGGGGGGGGGGGGGGGGGGGGGGGGGGGGGGGGGGGGGGGGGGGGGGGGGGGGGGGGGGGGGGGGGGGGGGGGGGGGGGGGGGFFGGGGGGGGFGFEFCFGGGGGGFGGGGGGGGGGGGGGGGDGGGGGGGGGCFDGGGGGGGGGGGGGGGGFF6DGGGGGGGFEGDEEG5EGGGCEEGF5CGGEGFG>E2AFGFFDG7=4AEGGFCCBBBED:>
@M00200:205:000000000-AKKM3:1:1101:7095:6848 1:N:0:1
ACTGGGTATAAAGCGAGCGCAGGTGGTTTAATAAGTCTGATGTAAAAGGCAGTGGCTCAACCATTGTGTGCATTGGAAACTGTTAGACTTGAGTGCAGTAGAGGAGAGTGGAATTCCATGTGTAGCGGTGAAATGCGTAGATATATGGAGGAACACCGGTGGCGAAAGCGGCTCTCTGGACTGTAACTGACACTGAGGCTCGAAAGCGTGGGTAGCAAACAGGATTAGATACCCGCGTA
+
GGGGGGGGGGGGGGGGGGGGGGGGGGGGGGGGGGGGGGGGFFGEFGGGGGGGGGGDGGGGGGGGGGGGGGGFGGGGGGGGGGGGGGGGGGGGGGGGGGGGGGGGGGGGGGGGFGGGGFFGGGGGGGGGGGGGFGFGDFGEGGGA;FGGGFGGGGGGGGGGGGGGGGGG?EGGCGGGGGGGGGGGGGGGGFFDGC>AFGFFCDEFCE4DEGEC:CDFFGGGG4CGE+7;FA<3?,=)):B
@M00200:205:000000000-AKKM3:1:1101:9389:6857 1:N:0:1
ATTGGGTTTAAAGGGAGCGTAGGCGGATAGTTTAATCAGAGGTGAAAGCCCAGGGCTCAACCTTGGAATTGCCTTTGATACTGGCTATCTTGAGTATGGAAGAGGTATGTGGAACTCCGAGTGTAGAGGTGAAATTCGTAGATATTCGGAAGAACACCAGTGGCGAAGGCGACATACTGGTCCATTACTGACGCTGAGGCTCGAAAGCGTGGGGAGCAAACAGGATTAGATACCCCTGTA
+
GGGGGGGGGGGGGGGGGGGGGGGGGGGGGGGGGGAFGGGGGGGGGGGGGGGGGGGGGGGGGGGGGGGGGGGGGGGGGGGGGGGGGGGGGGGGGGGGGGGGGGGGGGGGGGGGGGGGGGGGGGGGGGGGGGGFGGGGGGGGGGGGGGGGGGEGGGGGGGGGGGGGGGGGDGDGGEGGGGGGGGGGGGGGGGGFCEGGGGCFGGGCEEGFGGGGGDDGFGB9<CG43CFFA+9@;:8<AFFG
@M00200:205:000000000-AKKM3:1:1101:8814:6866 1:N:0:1
ATTGGGTTTAAAGCGAGCGCAGGTGGTTTAATAAGTCTGATGTCAAAGGCAGTGGCTCAACCATTGTGTGCATTGGAAACTGTTAGACTTGAGTGCAGTAGAGGAGAGTGGAATTCCATGTGTAGCGGTGAAATGCGTAGATATATGGAGGAACACCGGTGGCGAAAGCGGCTCTCTGGACTGTAACTGACACTGAGGCTCGAAAGCGTGGGTAGCAAACAGGACTAGATACCCTTTTAAGATT
+
GGGGFCB@CGFFGGGBFG:CGDD@8FBFFFGGGAFCF@C9EFG,CDF@EG,B6EFGFFG9,CCFAFFGCFC,CC9EFFFGGGGGGGAF<E,,CFFGAFG9<FD=CF8,CC,,CEEFFGGGGGG9;,8FFEECGG,AEEFGCCFG;,C,,,++,A:AFGC+@FFGG+7FFEBC+>,,E;7C7E:C,35=:779@C*,@*1,79C,*145:C:EG95C6?F=**/9(92;+1.;+8+C)2+=F<E)
@M00200:205:000000000-AKKM3:1:1101:25678:6891 1:N:0:1
ACTGGGTTTAAAGGGCGCGTAGGCGGCCGATTAAGTCGGGGGTGAAAGCCTGTGGCTCAACCACAGAATTGCCTTCGATACTGGTTGGCTTGAGACCGGAAGAGGACAGCGGAACTGCGAGTGTAGAGGTGAAATTCGTAGATATTCGCAAGAACACCAGTGGCGAAGGCGGCTGTCTGGTCCGGTTCTGACGCTGAGGCGCGAAAGCGTGGGGAGCAAACAGGATTAGATACCCGGGTA
+
GGGGGGGGGFFFFFGGGGGGGGGGGEDGGGFGGGGFGGEGGGGGGGGFFFGGGGGGGGGGGGFGGEFGGGGGGGGGGGGGEFGGGGGGGGGGGDFGGGGEEGGGGGGGGGGGGGGGGGGGGGG;FEGGGGGGDG9FCCFFGGGGGGGGGGE@CF<EFGE:?FGGGGGGGGEEGGGFFGCFFFGGGEGGGG9EGGGGGGGGGCGGG=9FGGEEE>39>78ACFGGBF7<F69??ECDED)1
@M00200:205:000000000-AKKM3:1:1101:21385:6893 1:N:0:1
ATTGGGTTTAAAGGGAGCGTAGGCGGATAGTTTAGTCAGAGGTGAAAGCCCAGGGCTCAACCTTGGAATTGCCTTTGATACTGGCTATCTTGAGTATGGAAGAGGTATGTGGAACTCCGAGTGTAGAGGTGAAATTCGTAGATATTCGGAAGAACACCAGTGGCGAAGGCGACATACTGGTCCATTACTGACGCTGAGGCTCGAAAGCGTGGGGAGCAAACAGGATTAGATACCCCCGTA
+
GGGGGGGGGGGGGGGGGGGGGGGGGGGGGGGGGGGGGGGGGGGGGGGGGGGGGGGEE<FFGGGGGGGGGGGFGGFFGGGGDGGGGGGGGGGGEFGCFGGGGGGFGGGGGGGGGCGGGGGDEGGGGGGGGGGFGFGGGGGGGGGFGGGGGDGGGGGGGGGGGGG@CEGGGGDGGGGGGGGGGGGGGGGGGGGGE5DGGGGGGGGDGGGGGGEEGGEGBGGGGFGFDGGF4A?FE@@D>DDG
@M00200:205:000000000-AKKM3:1:1101:23757:6897 1:N:0:1
ATTGGGTTTAAAGCGAGCGCAGGTGGTTTAATAAGTCTGATGTAAAAGGCAGTGGCTCAACCATTGTGTGCATTGGAAACTGTTAGACTTGAGTGCAGTAGAGGAGAGTGGAATTCCATGTGTAGCGGTGAAATGCGTAGATATATGGAGGAACACCGGTGGCGAAAGAGGCTCTCTGGGACGGTACTGACGCTTAGACGCGAAAGCGTGGGGAGCGAACAGGATTAGATACCCCAGTA
+
GFGFGGGGGGGGGGGCGEG7FGG,EG@<6@AFCGGGG<FCFGGGGGGGDFDGGGGGGGGGGGGGAFCEFGGGCFFC9F,C@9CFAF<<?FGDFFCF<FFGGEEFFC8B<?F<DEGAFDF9A?FEFCFC@=<FGF,,>?:8+@,F4F9F9<BEFFEGGE@F:CA=8@EE,8,3,,,@>,7:DC38B8E,,+CEC**1<,>:7C*8*:*8A5BCEDDDBG55);F<4C0549):FFFD>?@
@M00200:205:000000000-AKKM3:1:1101:17979:6905 1:N:0:1
ATTGGGCTTAAAGCGCGCGTAGGTGGTTCGTTAAGTTGGATGTGAAATCCCCGGGCTCAACCTGGGAACTGCATTCAAAACTGACGAGCTAGAGTATGGTAGAGGGTGGTGGAATTTCCTGTGTAGCGGTGAAATGCGTAGATATAGGAAGGAACACCAGTGGCGAAGGCGACCACCTGGACTGATACTGACACTGAGGTGCGAAAGCGTGGGGAGCAAACAGGATTAGATACCCCAGTA
+
GGGFGGGGGGGGGGGGGGGGGGGGGGGGGGGFGGGGGGGGGGGGFGGGGGGGGGGGGGGGGGGGGGGGGGGGGGGGGGGGFGGGGGGGGGGGGGGFGGGGGGGGGDGGGGGCFGGGGGGGGGGGGDEEGGGGGGGGGGGCGFGGGGGGFGGGGGGGGGGGFGGDCGGGGGGGGGGCEGGGGGGGGC=CFFCE:CFGGGGFGGE>EGGGGGGGG58CBFGCDGFG07:>F6:DEGF<BFFG
@M00200:205:000000000-AKKM3:1:1101:4882:6928 1:N:0:1
ATTGGGTGTAAAGCGTGCGTAGGTGGTTCGTTAAGTCCGATGTGAAAGCCCTGGGCTCAACCTGGGAATGGCATTGGATACTGGCGGGCTAGAGTGCGGTAGAGGATAGTGGAATTCCTGGTGTAGCAGTGAAATGCGTAGAGATCAGGAGGAACATCCGTGGCGAAGGCGACTGTCTGGACCAGCACTGACACTGAGGCACGAAAGCATGGGGAGCAAACAGGATTAGATACCCCAGTC
+
GFGGCFGFFGGGGGGEEGGGEGGFGGGGGGG8FDGGGGGGGGGGGGGGGGGGGGGGGGC,FG@CFFEGFCFGGGGGGFGFEGGAFGGGGGGGGGD9FGGGBGGDFB8BFGGGGGGGEGGGGFFGGGFGFFF?DFGGGEGGCEA=FFGFGGGCCFG<FFGGGGGDGGGGGFE8EGEGGGGFGFGGCFGF?6C@EGGGFFGGGGGDE=CGG7BEFB3CBF8<*787:FF2*9)2<@CF5:6+
@M00200:205:000000000-AKKM3:1:1101:11998:6937 1:N:0:1
ATTGGGTGTAAAGGGAGCGTAGGCGGATAGTTTAGTCAGAGGTGAAAGCCCAGGGCTCAACCTTGGAATTGCCTTTGATACTGGCTATCTTGAGTATGGAAGAGGTATGTGGAACTCCGAGTGTAGAGGTGAAATTCGTAGATATTCGGAAGAACACCAGTGGCGAAGGCGACATACTGGTCCATTACTGACGCTGAGGCTCGAAAGCGTGGGGAGCAAACAGGATTAGATACCCCCGTA
+
GGGGGGGGGGGGGFGGGGGGGGGGGGGGGGGGGGGGGGGGGGGGGGGGGGGGGGGGGGGGGGGGGGGGGGGGGGGGGGGGGGGGGGGGGGGGGFGFGGGGGFF@FGGGFGGGGGFGGGGEGGGGG9<ECGGGGGGFGFGG?FFGGGGDFGGEFGFGGGGGGGFG77CCFFDGGGGGGGFA9EGGGGGGGG7@EDDGEG>FGGDDGG4DGGGGGGFDDG9CFGC4(>FEFF<:9CEGD5>E
@M00200:205:000000000-AKKM3:1:1101:20531:6940 1:N:0:1
ATTGGGTTTAAAGAGTGCGTAGGCGGTTCGTTATGTCTGCTGTGAAAGCCCTGGGCTTAACCCGGGAATGGCAGTGGAAACTGGCGGGCTTGAGTGTGGCAGAGGGGGGTGGAATTCCGCGTGTAGCAGTGAAATGCGTAGAGATGCGGAGGAACACCGATGGCGAAGGCAGCCCCCTGGGCTAACACTGACGCTGAGGCACGAAAGCGTGGGGAGCAAACAGGATTAGATACCCGAGTAAGA
+
GGGGGGGGGGGGGGGGGGGGGGGGGGGGGGGGGGGGGGGGGGGGGGGGGGGGGGGGGGGGGGGGGGGGGGGGGGGGGGGGGGGGGGGGGGGGGGGGGGGGGGGGGGGGGGGGGGGGGGGGGGGGGGGGGGGGGGGGGGEEGGGGGGGGGGGGGGGGGEGGGGGGGGGGGFGGGGGGGGGGGGCGFFGGGGGFECDGGGGCGGGGGGDFGEGGGGED3=CFC<FFB<FFFF2FC,+>B>>FFF<
@M00200:205:000000000-AKKM3:1:1101:6767:6959 1:N:0:1
ACTGGGTATAAAGCGAGCGCAGGTGGTTTAATAAGTCTGATGTAAAAGGCAGTGGCTCAACCATTGTGTGCATTGGAAACTGTTAGACTTGAGTGCAGTAGAGGAGAGTGGAATTCCATGTGTAGCGGTGAAATGCGTAGATATATGGAGGAACACCGGTGGCGAAAGCGGCTCTCTGGACTGTAACTGACACTGAGGCTCGAAAGCGTGGGTAGCAAACAGGATTAGATACCCGTGTA
+
GGGGGGGGGGGGGGGGGFDGGGGGGGGGGGGGGCGGGGGGGGGFEFFGGGGGGGGGGGGGCFGGFGGGGGGGGGGGGGGGGGGGGGGGGGGGGGGGGGGGGGFGFGGGGGGGGGFGGGGGGGGGGGGEFGGGGGFGGGGGGGGFCFFGGGGGGEFFCFEGGGFE7@EGGGGGGGGGDEDGGGDFGGDFFFGCGFGD,::CC4;::>C?EEDDFGFGFGCC5CF5;+93+1<7E<CGFFF
@M00200:205:000000000-AKKM3:1:1101:17741:6984 1:N:0:1
ACTGGGTTTAAAGCGCACGTAGGCGGCTTTGTAAGTTAGAGGTGAAAGCCTGGAGCTCAACTCCAGAATTGCCTTTAAGACTGCATCGCTTGAATCCAGGAGAGGTGAGTGGAATTCCGAGTGTAGAGGTGAAATTCGTAGATATTCGGAAGAACACCAGTGGCGAAGGCGGCTCACTGGACTGGTATTGACGCTGAGGTGCGAAAGCGTGGGGAGCAAACAGGATTAGATACCCCAGTA
+
GGGGGGGGGGGGGGGGGGGGGGGGGGGGGGGGGGGGGGGGGGGGGGGGGGGGGGGGGGGGGGGGGGGGGGGGGGFGGGG9,EFGGGGGGGGGGGGGGGGGGGGGDGGGGGGGGGGGGGGGEGGGGGGGGGGGGGFGGGGGGGGGGGGGGGGGGGGGGGGFGGGGGGGGGFEGDGGFFFEGGGGGGG;DCFGGCCCEDGFGFGGGGGGGGGGG>C3CEGGFGFFC?GGB?B<F+<6CB:4<
@M00200:205:000000000-AKKM3:1:1101:9098:6986 1:N:0:1
ATTGGGTTTAAAGGGAGCGTAGGCGGATAGTTTAGTCAGAGGTGAAAGCCCAGGGCTCAACCTTGGAATTGCCTTTGATACTGGCTATCTTGAGTATGGAAGAGGTATGTGGAACTCCGAGTGTAGAGGTGAAATTCGTAGATATTCGGACGAACACCAGTGGCGAAGGCGACATACTGGTCCATTACTGACGCTGAGGCTCGAAAGCGTGGGGAGCAAACAGGATTAGATACCCGCGTC
+
?FFDGFFCFGFFGGGF@@EGEEGDGDFF>FFFFGFCCEF<F8FFGGGGGGGEFFEGGFFGFFGGGGGGGGGEFGGGGCFGGGFGGFEGGFF9EEF99FFAFG8ECFFGGGF<A=EFCGGFDF@GAE9F<FCG<,EFGGG@FCGGGFFC,=+@F7@CD:+>FF8C++8@:DGGGEGCFGG7BFCDFADFGGG6CCC*;B8FFFCCF5CFDGGGDCAGEGGG5C*5;GFFFC?>CCFD)7>*
@M00200:205:000000000-AKKM3:1:1101:9460:7011 1:N:0:1
ATTGGGTGTAAAGGGAGCGTAGGCGGACATTTAAGTCAGGGGTGAAATCCCGGGGCTCAACCTCGGAATTGCCTTTGATACTGGGTGTCTTGAGTATGAGAGAGGTGTGTGGAACTCCGAGTGTAGAGGTGAAATTCGTAGATATTCGGAAGAACACCAGTGGCGAAGGCGACACACTGGCTCATTACTGACGCTGCGGCTCGAAAGCGTGGGTAGCAAACAGGATTCGATACCCGCGTAAGAC
+
GGFFGCFBFDDFDD@@FGGG@@,<FC:FGFFFEC@CFEGCDBCGGDFDGGGECGE@@FG@EFGFE@FFF@EEE<EEFEEFF9CFDFGB<FDF9A??EGADF,D=FFEFCF8+FCF=FCFBC=+:,5,:BF7,=E<D?+AE7+C@DEFF,+@CFDD=C73@@BFE@+@:::@BBEGGECFGG6C2=;CACDD,;EDE*====CGE*38<8=1*/*1*)<:8>F6D:FD).*-*:0+75)0:*4))
@M00200:205:000000000-AKKM3:1:1101:14753:7019 1:N:0:1
ACTGGGCTTAAAGGGCTCGTAGGCGGTTTGTCGCGTCGGGAGTGAAAACCAGGTGCTTAACACCTGGCTTGCTTCCGATACGGGCAGACTAGAGGTATTCAGGGGAGAACGGAATTCCTGGTGTAGCGGTGAAATGCGCAGATATCAGGAGGAACACCGGTGGCGAAGGCAGCTCGCTGGAACGGTACTGACGCTGAGGCGCGAAAGCGTGGGGAGCGAACAGGATTAGATACCCTAGTA
+
GEGG@FGGGGGFFGDGGGGGDCGFGGGGGGGGCFFFGGGGGGGGGGGFGGGGGGGGGGGFFFGGGGGGGGGGGGGGGEC:@DFGGGGFGGGGGFGEFGGGGGGGGGGGGGEDGGGGGGGGGGFGGFGGGGC7D9F9FCGEGGGGGGGGFFDEGGGGGGDGGGGGCCCEGGGG5:CEGDGEFFGEGCF=:CF?EECEDGGGGGGCGGDGGGGGG8>DBE**>7C<:F7<@?<GGGGC.5@+
@M00200:205:000000000-AKKM3:1:1101:3531:7035 1:N:0:1
ATTGGGTTTAAAGCGAGCGCAGGTGGATTAATAAGTCTGATGTAAAAGGCAGTGGCTCAACCATTGTGTGCATTGGAAACTGTTAGACTTGAGTGCAGTAGAGGAGAGTGGAATTTCATGTGTAGCGGTGAAATGCGTAGATATATGGAGGAACACCGGTGGCGAAAGCGGCTCTCTGGACTGTAACTGACACTGAGGCTCGAAAGCGTGGGTAGCAAAAAGGATAAGATAACCCAGTAAGC
+
GFFFGGFECDFGGGG;:FGEGGG,CD,,;C@DDDFFGEFFFGGCFGGGEGGGFGFG@FFFFGGGGGGGGGFGFGGGCFGEEFFGGFDCFEFFGFFG<?::CAFGCGECGFGCFD<,BE9EFFGFGA=7BEFGFFFFEGCE?,A9E;?<EDFGF?<DFC>@CEFGC@EF@CF8@ECCFE,,89@FA;D;E:698?>CCF5FFD7:EEF5*/B>:9BFF4C**:C*)+;4+1)+48;75/1+3)
@M00200:205:000000000-AKKM3:1:1101:26072:7053 1:N:0:1
ATTGGGTTTAAAGCGCACGCAGGCGGTTTGTTAAGTCAGATGTGAAATCCCCGGGCTCAACCTGGGAACTGCATCTGATACTGGCAAGCTTGAGTCTCGTAGAGGGGGGTAGAATTCCAGGTATAGCGGTGAAATTCGTAGATATCGGGAGGAACACCAGTGGCGAAGGCGGCGATCTGGACAGATATTGACGCTGAGGTGCGAAAGCGTGGGGAGCAAACAGGATTAGATACCCCTGTA
+
GGGGGGGGGGGGGGGGGGGGGGGGGGGGGGGGGGGGGGGGGGGGGGGGGFGGGGGGGGGGGGGGGGGGGGGGGGGGGGGGGGGGGGGGGGGGGCGGGGGGGGGGGGGGGGEGGGGGGGGGGG99CFGGGGGGFGCFFGGGCCFFGGGGGGGGGGFG@FGGGGGDGEEGGCGGGGGGG5FGFGGGGGGG77:7ECDGGFGGG4EGEE<DGGGGGGEDDFGF5<;FBFG?FFA>A:CF3>:F
@M00200:205:000000000-AKKM3:1:1101:27596:7069 1:N:0:1
ATTGGGTGTAAAGGGAGCGTAGGCGGATAGTTTAGTCAGAGGTGAAAGCCCAGGGCTCAACCTTGGAATTGCCTTTGATACTGGCTATCTTGAGTATGGAAGAGGTATGTGGAACTCCGAGTGTAGAGGTGAAATTCGTAGATATTCGGAAGAACACCAGTGGCGAAGGCGACATACTGGTGCATTACCGACGCTGAGGCTCGAAAGCGTGGGGAGCAAACAGGATTAGATACCCGAGTAAGA
+
GEGGGGCFFEFFGGGGGGGGGGGGGGGGCFFFCFACFCGGGGFGGGGGG8CEFGGGCFGGGGGCE@FC9FGGGGGCEDGFGFFGF8FFGDFG,E<FCF@,FF8CF9EFGGGCCFFGFGGGC?@,@?EFGAD<9EFG9FG,A+@@FFFD8:BF8FFCFGGCAAD>8@@::DBEGGGECA,DF8FC;>9;,*431;DEGCG55*C>FEDCCCCDFG>GEGC6C<CC(21/;850<@:9)>)*:2)
@M00200:205:000000000-AKKM3:1:1101:21287:7071 1:N:0:1
ATTGGGTTAAAGGGAGCGTAGGCGGATAGTTTAGTCAGAGGTGAAAGCCCAGGGCTCAACCTTGGAATTGCCTTTGATACTGGCTATCTTGAGTATGGAAGAGGTATGTGGAACTCCGAGTGTAGAGGTGAAATTCGTAGATATTCGGAAGAACACCAGTGGCGAAGGCGACATACTGGTCCATTACTGACGCTGAGGCTCGAAAGCGTGGGGAGCAAACAGGATTAGATACCCCAGTA
+
9FFGGGGGFFFGGGGGGGGDGCGDGGGGGGGGGGGGGGGEGGGGFFGGGGGGGGGGGG<FGGGGFGFGGGGGGGGFFFFGGGGGGFGGGFGCFGFGGD9<CFGGGFGGGFAFDEFGGCCCFFGFEFE@FGGGFGGGFGGGEFGGGGCFEEE?FGGGGGGFGFG@@FGDF@EEGGFGFE<FGDGGGGGGGFGCEGGCF*DGFGEEG5CDGG7BGEBDFGFGG48*5;C<8+9:<FGG:FF
@M00200:205:000000000-AKKM3:1:1101:7717:7167 1:N:0:1
ACTGGGTATAAAGGGAGCGTAGGCGGACATTTAAGTCAGGGGTGAAATCCCGGGGCTCAACCTCGGAATTGCCTTTGATACTGGGTGTCTTGAGTATGAGAGAGGTGTGTGGAACTCCGAGTGTAGAGGTGAAATTCGTAGATATTCGGAAGAACACCAGTGGCGAAGGCGACACACTGGCTCATTACTGACGCTGAGGCTCGAAAGCGTGGGGAGCAAACAGGATTAGATACCCGTGTA
+
GGGGGGGGGGGGGGGGGGGGGGGGGGGGGGGGGGGGGGGGGGGGGGGGGGGGGGGGGGGGGGGGGGGGGGGGGGGGGGGGGGGGGGGGGGGGGGGGGGGGGGGGGGGGGGGGGGGGGGGGGGGGGGGGGGGGGGGGGGGGGGGGGGGGGGGGGGGGGGGGGGGGGGGGGGGGGGGGGFCFGGGGG@CGGGFGGGGGGGGGGGGGGCDFGGGGGGFGFGGGFCFG?C7?FF<7AEGG>E>=
@M00200:205:000000000-AKKM3:1:1101:19419:7197 1:N:0:1
ATTGGGTGTAAAGGGTGCGCAGGCGGTTGGGTGTGTCAGATGTGAAATCCCGAGGCTCAACCTCGGAACTGCGTCTGAAACTACTCGACTAGAGTACTGGAGAGGGTAACGGAATTCACGGTGTAGCAGTGAAATGCGTAGATATCGTGAGGAACACCAGAGGCGAAGGCGGTTACCTGGACAGTTACTGACGCTCAGGCACGAAAGCATGGGGAGCAAAAGGGATTAGATACCCTTGTAAGA
+
GGGGGGGGGGGGGGGGGGGGGGGGGGGGGGGGGGGGGGGGGGGGGGGGGGGGGGGGGGGGGGGGGGGGGGGGGGGGGGGGGGGGGGGGGGGGGGGGGGGGGGGGGGGFGGGGGGGGGGGGGGGGGGGGGGGGGGGGGGGGGGGGGGGGFGGGGGGGGGGCFGGGGGGGGGGGGGGGGGGGGGGGGGGGG79CGGDGGGGGGGGGGGG4+CFGGDFGFGGGDCEG?CFF@F<FCFGGF4*+:2<
@M00200:205:000000000-AKKM3:1:1101:25599:7198 1:N:0:1
ATTGGGTTTAAAGGGAGCGTAGGCGGATAGTTTAGTCAGAGGTGAAAGCCCAGGGCTCAACCTTGGAATTGCCTTTGATACTGGCTATCTTGAGTATGGAAGAGGTATGTGGAACTCCGAGTGTAGAGGTGAAATTCGTAGATATTCGGAAGAACACCAGTGGCGAAGGCGACATACTGGTCCATTACTGACGCTGAGGCTCGAAAGCGTGGGGAGCAAACCGGATTAGATACCCTGGTA
+
GGGGGGGGGGGGGGGGGGGGGGGGGGGGGGGGGGGGGGGGGGGGGGGGGGGGGGGGGGGGGGGGGGGGGGGGGGGFGGGGGGGGGGGGGCGGGGFGGGGGGGGGGGGGGGGGGGGDGGGGGFGGGGGGGFGGGGGGGGGGGGGGGGGGGGGGGGGGGGGGGGGGGDGGEGGGGGGGFG<FFEGFDGGGGGGGGGGGGG5FG>98B?DGG5EGFGFDFGGGGGEGFGDEFFE>FFGGFFFG
@M00200:205:000000000-AKKM3:1:1101:13283:7206 1:N:0:1
ATTGGGTGTAAAGCGAGCGCAGGTGGTTTAATAAGTCTGATGTAAAAGGCAGTGGCTCAACCATTGTGTGCCTTGGAAACTGTTAGACTTTAGTGCAGTAGAGGAGAGTGGAATTCCATGTGTAGCGGTGAAATGAGTAGATATATGGAGGAACACCGGTGGCGAAAGCGGCTCTCTGGGCTGTAACTGACACTGAGGCCCCAACGCCTGGGTAGCAAACAGGATTAGATACCCGCTTA
+
FGGGGGGGGGGGGGGCGFGGGGGGGG7F<CEFGGGGGGGG<FGGGGGGCGFFF@FGG@FGG<BFGCFFF8E,CF88<F<<C,CCFGGCBG,<,<C<EFGCE99,4,,4CCF<FEG9F@<EE,CAAF+>F+?FDF9,,BAB9=<<@4,,9,:?=,,BF7>C3F888FC7,+@73+,,3,@,@B6>;B,D,3A9,93,,*8*4*4C*4**:5@*,4)*B@F579F4)+*/8+)3+,*))))
@M00200:205:000000000-AKKM3:1:1101:13509:7233 1:N:0:1
ATTGGGTGTAAAGAGCTCGTAGGCGGTTTGTCGCGTCTGCCGTGAAAGTCCGGGGCTCAACTCCGGATCTGCGGTGGGTACGGGCAGACTAGAGTGATGTAGGGGAGACTGGAATTCCTGGTGTAGCGGTGAAATGCGCAGATATCAGGAGGAACACCGATGGCGAAGGCAGGTCTCTGGGCATTAACTGACGCTGAGGAGCGAAAGCATGGGGAGCGAACAGGATTAGATACCCCCGTAAGC
+
GGGGGGGGGGGGGGGGGGGGGGGGGGGGGGGGGGGGGGGGGGGGGGGGGGGGGEEGGGGGGGGGGGGGGGGGGGGGGGGAFGGGGGGGGGGFGGGEFGGGGGGCCEGGGGGGGGGGGGGGGGGGGGGGGGGGGGF<FGGGGGGDFGGGGFGGGGG:FGGDC<FGGGGGGGGGGFGGGGEGGGGGGGCCGFGGGGDGGGGCEGDEGGGGG?<FFG>355:CGG?44*CBFBAGGGG<575/9:)
@M00200:205:000000000-AKKM3:1:1101:22730:7243 1:N:0:1
TTGGGTTTCAAGGGAGCGTAGGCGGATAGTTTAGTCAGAGGTGAAAGCCCAGGGCTCAACCTTGGAATTGCCTTTGATACTGGCTATCTTGAGTATGGAAGAGGTATGTGGAACTCCGAGTGTAGAGGTGAAATTCGTAGATATTCGGAAGAACACCAGTGGCGAAGGCGACATACTGGTCCATTACTGACGCTGAGGCTCGAAAGCGTGGGGAGCAAACAGGATTAGATACCCCAGTA
+
GGGGGGGGAGGGGGGGGGGGGGGGGGGGGGGGGGGGGGGGGGGFFFGGGGGGGGGGGFFGGGGGGGGGGGGGGGGGGGGGGGGGGGGGGGGGGGGGGGGGGGGCGGGGGGGGGGGGGGGGGGGGGGGFGFDGGGGFGGGFGGGGGGGGDGEGGGGGGGFGGDGC=BEDGGGGGGGGGGGGGGGGGGGGFGFEGGGGGFD>EGECEDFGGGCEGD3C>6CGGG=D@FGEFFFGCFGGDFF
@M00200:205:000000000-AKKM3:1:1101:26539:7245 1:N:0:1
ATTGGGCTTAAAGCGAGCGCAGGTGGTTTATTAAGTCTGGTGTAAAAGGCAGTGGCTCAACCATTGTATGCATTGGAAACTGGTAGACTTGAGTGCAGGAGAGGAGAGTGGAATTCCATGTGTAGCGGTGAAATGCGTAGATATATGGAGGAACACCGGTGGCGAAAGCGGCTCTCTGGCCTGTAACTGACACTGAGGCTCGAAAGCGTGGGGAGCAAACAGGATTAGATACCCGTGTTA
+
GGGGGGGGGGGGGGGGGGGGGGGGGGGGGGGGGEGGGGGGGGGGGGGGGGGGGGGGGGGGGGGGGGGGGGGGGGGGGGGGGGGGGGGGGGGGGGGGGGGGGDGGGCGGGGGGGGFGGGGGGGGFFGGGGGGGGFGGGGGGFFGGGGFGGGGGGGGGGGGGG7@EE7EEGGGGGGGGGGFGGGFGGGGGGGGGGGGG6DFGGGG6BEGGEGDE@1.C>C8;C<*;@F=@AFEFC:B<>AAE
@M00200:205:000000000-AKKM3:1:1101:25880:7248 1:N:0:1
ACTGGGTTTAAAGCGAGCGCAGGTGGTTTAATAAGTCTGATGTAAAAGGCAGTGGCTCAACCATTGTGTGCATTGGAAACTGTTAGACTTGAGTGCAGTAGAGGAGAGTGGAATTCCATGTGTAGCGGTGAAATGCGTAGATATATGGAGGAACACCGGTGGCGAAAGCGGCTCTCTGGACTGTAACTGACACTGAGGCTCGAAAGCGTGGGTAGCAAACAGGATTAGATACCCCAGTAGGAT
+
GGGGGGGGGGGGGGGGGGGGGGGFGGGGGGGGGGGGGGGGGGGGGGGGGGGGGGGGGGGGGGEGFGGGGGGGGGGGGGGGGGGGGGGGGGGGGGGGGGGGGGGGGGGDFGGGGGFGGCEGGGGGGGGGGGGGGFFBFFEGFGFDFFDEFFGGGFFFGGDGGC@EEFEGFGGGC6DCFGGGGGGGGGGGGGGGDGFGGGGGG>EFDGF<:CGC<FD4B<C=>;*;5+27FFE+5?*10/:1*/9
@M00200:205:000000000-AKKM3:1:1101:18522:7249 1:N:0:1
ATTGGGTTTAAAGGGAGCGTAGGCGGATAGTTTAGTCAGAGGTGAAAGCCCAGGGCTCAACCTTGGAATTGCCTTTGATACTGGCTATCTTGAGTATGGAAGAGGTATGTGGAACTCCGAGTGTAGAGGTGAAATTCGTAGATATTCGGAAGAACACCAGTGGCGAAGGCGACATACTGGTCCATTACTGACGCTGAGGCTCGAAAGCGTGGGGAGCAAACAGGATTAGATACCCGCGTA
+
GGGGGGGGGGGGGGGGGGGGGGGGGGGGGGGGGGGGGGGGGGGGGGGGGGGGGGGGGGGGGGGGGGGGGGGGGGGGGGGGGGGGGGGGGGGGGGGGGGGGGGGGGGGGGGGGGGGGGGGGGGGGGFGGGGGGGGGGGGGEGEGGGGGGGGGGGGGGGGGGGGGEGGGGDFGGGGGGGGGGGCFGGGGGGFGGGCDECFGGGGGGGGGGGGGGGGBGBFGFGGGG?DGFAFF@FGFGFFFD
@M00200:205:000000000-AKKM3:1:1101:3602:7251 1:N:0:1
ACTGGGTTTAAAGGGCGCGTAGGCGGCCTTGTAAGTTGGGGGTGAAAGCCCGTGGCTCAACCACGGAATTGCCTTCGATACTGCTTGGCTTGAGACCGGAAGAGGTGAGTGGAACTGCGAGTGTAGAGGTGAAATTCGTAGATATTCGCAAGAACACCAGTGGCGAAGGCGGCTCACTGGTCCGGATCTGACGCTGAGGCGCGAAAGCGTGGGGAGCAACCAGGATTAGATACCCGAGTA
+
GGFGGGGGGGFGGGGGGGGGDGGGCGGGGGGDFGGFFGGGDGGG@FFGGGGGGGGDGGGCGGCGGGEGGFFFGGGGGGGGGGGGGGFEGGGGFFGGGGGGGGD3=FFGGGFG,5DFFGGGGFFDGDCGFEFGCFDACGGG?CCGGGGGGGGDGF88FFGFFGGGGG7CGGCEEEGGGFDGGD>CCEGGFGGGG=35*;1=EDECEE<CCECEEGDG:5E*0//51<F29=2FD66>B>F6
@M00200:205:000000000-AKKM3:1:1101:26873:7260 1:N:0:1
ACTGGGCTTAAAGCGCGCGCAGGCGGTTTCTTAAGTCTGGTGTCTAAGTGCGGGGCTCAACCCCGTGACGCACTGGAAACTGGGAGACTTGAGTGCAGAAGAGGAGAGCGGAATTCCACGTGTAGCGGTGAAATGCGTAGAGATGTGGAGGAACACCAGTGGCGAAGGCGGCTCTCTGGACTGTAACTGACGCTGAGGCGCGAAAGCGTGGGGAGCAAACAGGATTAGATACCCCAGTA
+
GGGGGGGGGGGGGGGGGGGGGGGGGGGGGGGGGGGGGGGGGFGGGGGGGGGGGGGGGGGGGGGGGGGGGGGGGGGGGGGGGGGGGGGGGGGGGGGGGGGGG?DGGGGGGGGGEGFGGGGGDFGGGGGGGGGGGGGGGFGGGGGFGGGGFG7FCFGGGGGGG7@EGGEGGGGGDGGGGGGGGGGGGGGGGGGGGDDGGGGGDGDGGGGGEGEGGGDDFGCFGGF<3*9<F?AG6:FC364
@M00200:205:000000000-AKKM3:1:1101:5905:7269 1:N:0:1
ATTGGGTATAAAGGGAGCGTAGGCGGACATTTAAGTCAGGGGTGAAATCCCGGGGCTCAACCTCGGAATTGCCTTTGATACTGGGTGTCTTGAGTATGAGAGAGGTGTGTGGAACTCCGAGTGTAGAGGTGAAATTCGTAGATATTCGGAAGAACACCAGTGGCGAAGGCGACACACTGGCTCATTACTGACGCTGAGGCTCGAAAGCGTGGGGAGCAAACAGGATTAGATACCCGGGTA
+
GGGGGGGGGGGGGGGGGGGGGGGGGGGGGGGGGGGFGFGGGGGGGGGGGGGGGGGGGCGGGFGFGGGGGFFFEDFGDGGGGDFGG@FG?GGGGG9FDG?CFGGGEG<FGFGGGGGGGFGGGDGFAFGFFGFFGGGGAFFGGGGGGGGGFECFDFGGFGFGGFGGGFCFGGGEGGGGG6F7FFGF,;FFFGGG:CCCC,/2:C5CFED*?EEG7C>7BCF85CG<(>*5FFFGGGDC)8.7
@M00200:205:000000000-AKKM3:1:1101:18128:7280 1:N:0:1
ATTGGGTATAAAGGGTGCGTAGGCGGTCCCATAAGTCAGTGCTGAAATATCCCGGCTTACCCGGGAGGGTGGCAACGATACTGTGGGACTTGAGTAAAGTTGAGGTTGGCGGAATTGACGGTGTAGCGGTGAAATGCTTAGATATCGTCAAGAACACCTATTGCGAAGGCAGCTAACTAAGCTTTAACTGACGCTGAGGCACGAAAGTGTGGGTATCAAACAGGATTAGATACCCTTGTA
+
CFDFG9FAF<F<EE7FFGGCCFGGGE@+@CFG,@EFFGCG9CFFGAFE,;F@EEGGGDG,CCCFGCFEGGG7CC,,@CF7FGG5,,,4EGDGFF<<5<E95CFF8EA<CFC@BF+BFF,CFGC==FGDFGE7<FF<=FFG<,C@FF:FC<:<@CFCFGGGGDE9**@CC7:BCFEGFGE77,,6;;2CDC,@5CD5=*85CFCEGEC7C<;<C*2;;C?74/8/2<7<6*6*<CGC.01+
@M00200:205:000000000-AKKM3:1:1101:15110:7315 1:N:0:1
ATTGGGTTTAAAGCGAGCGCAGGTGGTTTAATAAGTCTGATGTAAAAGGCAGTGGCTCAACCATTGTGTGCATTGGAAACTGTTAGACTTGAGTGCAGTAGAGGAGAGTGGAATTCCATGTGTAGCGGTGAAATGCGTAGATATATGGAGGAACACCGGTGGCGAAAGCGGCTCTCTGGACTGTAACTGACACTGAGGCTCGAACGCGTGGGTAGCAAACAGGATTAGATACCCTCGTA
+
GGGGGGGGGGGGGGGGGGGGGGGGGGGGGGGGGGGGGGGGGGG9FGGDGGGGGGGGGGGGGGGGGGGGGGGGGGGGGGGGGGGGGGFGGGFGGFGGFGGGGGAF8FFGGGGFGGGGGGGGGGGGGGGEGGGGGGGGGGEGGFGGGGGFAF+@FBFGGGDGGGGGGGGGGGGG>EGGGGCFGFGGGGGGGFGGGCDFCFGGGGGG,?DCGG7:FFDD7ECFGG*9=74;7FEG28>CEF5
@M00200:205:000000000-AKKM3:1:1101:4621:7332 1:N:0:1
ATTGGGTGTAAAGGGCTCGTAGGCGGTTTGTCGCGTCGGGAGTGAAAACGCCGTGCTTAACACGGCGCTTGCTTCCGATACGGGCAGACTAGAGGTATTCAGGGGAGAACGGAATTCCTGGTGTAGCGGTGAAATGCGCAGATATCAGGAGGAACACCGGTGGCGAAGGCGGTTCTCTGGGAATGACCTGACGCTGAGGAGCGAAAGTGTGGGGAGCGAACAGGATTAGATACCCGGGTA
+
GGGGGGGGGGGGGGGGGGGGGGGGGGGGGGGGGGGGGGGGGGGGGGGGGGGGGGGGGGGGGGGGGGGGGGGGGGGGGGGG7FFGGGGGGGGGGGGGGGGGGGGGGGGGGFGGGGGGDGGGGGGGGGGGGGGGGGGGGGGGGGGGGGGGGGGGDGGG8FFEGGGFECGEGFFEGGGGFFEGFGGFFCFGGGFFGE<EEGG?EDECE=DFGEFGGG3DFGG?DDGGFFF??FAGC?FDBB7>
@M00200:205:000000000-AKKM3:1:1101:23068:7365 1:N:0:1
ATTGGGCATAAAGGGAGCGTAGGCGGATAGTTTAGTCAGAGGTGAAAGCCCAGGGCTCAACCTTGGAATTGCCTTTGATACTGGCTATCTTGAGTATGGAAGAGGTATGTGGAACTCCGAGTGTAGAGGTGAAATTCGTAGATATTCGGAAGAACACCAGTGGCGAAGGCGACATACTGGTCCATTACTGACGCTGAGGCTCGAAAGCGTGGGGAGCAAACAGGATTAGATACCCGCGTA
+
GGGGGGGGGGGGGGGGGGGGGGGGGGGGGGGGGGGGGGGGFGGGGEGGGGGGGFGGGGGGGGGGGGGGGGGGGGGGGGGGGGGGGGGGGGGGGGGGGGGGGGGGGGGGGGFGFGGGGGGDGGGGGGFCFGGGGGGGGGGGGGGGGGGFGGGEGGGDGGGGGGGGGGGGDGGGGGGCGGFCFGGGGGGGGFFG>EGCG55CCF>EG=DFCEGEGGFGBFFGGGC48FD@FFFGGGEGEFFC
@M00200:205:000000000-AKKM3:1:1101:9957:7373 1:N:0:1
ATTGGGTTTAAAGCGAGCGCAGGTGGTTTAATAAGTCTGATGTAAAAGGCAGTGGCTCAACCATTGTGTGCATTGGAAACTGTTAGACTTGAGTGCAGTAGAGGAGAGTGGAATTCCATGTGTAGCGGTGAAATGCGTAGATATATGGAGGAACACCGGTGGCGAAAGCGGCTCTCTGGACTGTAACTGACACTGAGGCTCGAACGCGTGGGTAGCAAACAGGATTAGATACCCGTGTA
+
GGGFGGGGGGGGGGGGGGGGGGGGGGGGGGGGGGGGGGGGGGGCGGGGGGGGGGGGGGGGGGGGGGGGGGGCFGGGGGGGGGGGGGAFGGGGGGFCFFGGGGGF8FGGGGDCEGGGGGGGGGGGGGCCFGGGGGGGGGGDEGEEFGGAF8C@FGGGGGGGGEGGGDEGGGDGGGGGGGGFGGGGGCFCFGGGCGGGGGFCFGEF,CDGGGE@FFFGFG6CF4**;D7;7CEGC88D5FF
@M00200:205:000000000-AKKM3:1:1101:27463:7431 1:N:0:1
ACTGGGTTTAAAGCGAGCGCAGGTTGTTTAATAAGTCTGATGTAAAAGGCAGTGGCTCAACCATTGTGTGCATTGGAAACTGTTAGACTTGAGTGCAGTAGAGGAGAGTGGAATTCCATGTGTAGCGGTGAAATGCGTAGATATATGGAGGAACACCGGTGGCGAAAGCGGCTCTCTGGACTGTAACTGACACTGAGGCTCGAAAGCGTGGGTAGCAAACAGGATTAGATACACCAGTA
+
GGGGGGGGGGGGGGGGGGGGGGGGGGGGGGGGGGAFGGGGGGGGGGGGGGGGGGGGGGGGGGGGGGGGGGGGGGGFGGGGGGGGGGGGGGGGGGGGGGGGGGGGGGGDFGGDFFGEGGGGGGGGGGDFGDGGGFGGGGGGDGGFGGFFGGGEEGGGGGGGDFGGGGGGGCGGGGDGGCGGFCGGFFGGFGGFFFGGCEFGFGGGE*A4;5BFG9)9BCCGGG=4=CGFFFFC+<:5;FF
@M00200:205:000000000-AKKM3:1:1101:13056:7439 1:N:0:1
ATTGGGTGTAAAGAGCGCGTAGGCGGCTTTATAAGTCGGGGGTGAAAGCCTGTGGCTCAACCACAGAATTGCCTTCGATACTGTATGGCTTGAGACCGGAAGAGGTTAGTGGAACTGCGAGTGTAGAGGTGAAATTCGTAGATATTCGCAAGAACACCAGTGGCGAAGGCGGCTGACTGGTCCGGTTCTGACGCTGAGGCGCGAAAGCGTGGGGAGCAAACAGGATTAGATACCCCTGTA
+
GGGGGGGGGGGGGGGGGGGGGGGGGGGGGGGGGGGGGGGGGGGGGGGGGGGGGGGGGGGGGGGGGGGGGGGGGGGGGGGGGGGGGGGGGGGGGGGGGGGGGGGGGGGGGGGGGGGGGGGGGGGFGGGGGGGGGGGFGGGGGGGGGGGGGGGGGGGGGGGGGGGGGGGGGGGGGGGEFGGGGGGGEGGGGFEEEEC5CCFCEGGG8=DF=*AEGE>DBGGGFGFGFGGFFF9CEEGGFF?E
@M00200:205:000000000-AKKM3:1:1101:7193:7454 1:N:0:1
ATTGGGTTTAAAGGGAGCGTAGGCGGATAGTTTAGTCAGAGGTGAAAGCCCAGGGCTCAACCTTGGAATTGCCTTTGATACTGGCTATCTTGAGTATGGAAGAGGTATGTGGAACTCCGAGTGTAGAGGTGAAATTCGTAGATATTCGGAAGAACACCAGTGGCGAAGGCGACATACTGGTCCATTACTGACGCTGAGGCTCGAAAGCGTGGGGAGCAAACAGGATTAGATACCCGAGTAAGA
+
GGGGGGGGGGGGGGGGGGGGGGGGGGGGGGGGGGGGGGGGGGGGGGGGGGGGGGGGGGGGGGGGGGGGGGDGGGGGGGGGGGGGGGGGGGGGGGGGGGGGGGGGGGGGGGGGGGGGGGGGGGGGGFGFGGGGFGGGGGF8=FFGGGGFGGGGGG@EG>FGGGGGGEGG7FGGGGGGFGFGGFFFFBFFGFFGGGGGGCG5=FEGFGGG5EGGGCFGFFGGGGGFFF>4AFFGBFEDEFFF74<
@M00200:205:000000000-AKKM3:1:1101:11242:7469 1:N:0:1
ATTGGGTGTAAAGGGAGCGTAGGCGGATAGTTTAGTCAGAGGTGAAAGCCCAGGGCTCAACCTTGGAATTGCCTTTGATACTGGCTATCTTGAGTATGGAAGAGGTATGTGGAACTCCGAGTGTAGAGGTGAAATTCGTAGATATTCGGAAGAACACCAGTGGCGAAGGCGACATACTGGTCCATTACTGACGCTGAGGCTCGAAAGCGTGGGGAGCAAACAGGATTAGATACCCCAGTA
+
CGGGGGGGGGGGGGGGGGGGGGGGGGGGGGGGGGGGGGGGGGGGGGGGGGGGGGGGGGGGGGGGGGGGGGGGGGGGGGGGGGGGGGGGGGGGGGGGGGGGGGGFFGGGGGGGGGGGGGGGGGGGGGGGGGGGGGGGGGGFDGGFGGGFGFEFGGGGGGGGGGGGGGGGEGGGGGGGGGGFG9FGGFGGGCFDEGGGGGGGGFGGGGGGGGGGGDBDDFDGDGGGFGGE=CEGG8BFD>;E
@M00200:205:000000000-AKKM3:1:1101:6077:7499 1:N:0:1
ACTGGGTTTAAAGGGAGCGTAGGCGGATAGTTTAGTCAGAGGTGAAAGCCCAGGGCTCAACCTTGGAATTGCCTTTGATACTGGCTATCTTGAGTATGGAAGAGGTATGTGGAACTCCGAGTGTAGAGGTGAAATTCGTAGATATTCGGAAGAACACCAGTGGCGAAGGCGACATACTGGTCCATTACTGACGCTGAGGCTCGAAAGCGTGGGGAGCAAACAGGATTAGATACCCTTGTA
+
GFGGGGGGGGGGGGGGGGGGGGGGGGGGGGGGGGGGGGGGGGGGGGGGFDFFGGGGGGFEFGGFFFGDFFGGGGGGFFFGGGGGGGGG8EEFCFEGGF@FFFFEFGGGGGGGGDFGGGGGGGGFGGGGFGGGGGGGGGGGFCBEDGGG?@FGGGGGGGGGGFDGE=B@FGGGGGDGGGFGGGDGGFGFGGFFCC<EGGGGDCEGFED4CEGGGG>D:CFGGGGF;*C367)+5?BFFFFF
@M00200:205:000000000-AKKM3:1:1101:18324:7509 1:N:0:1
ATTGGGCGTAAAGGGCGCGTAGGCGGTCTTTTAAGTCGGGGGTGAAAGCCTGTGGCTCAACCACAGAATTGCCTTCGATACTGGGAGACTTGAGACCGGAAGAGGACAGCGGAACTGCGAGTGTAGAGGTGAAATTCGTAGATATTCGCAAGAACACCAGTGGCGAAGGCGGCTGTCTGGTCCGGTTCTGACGCTGAGGCGCGAAAGCGTGGGGAGCAAACAGGATTAGATACCCGAGTA
+
GGGGGGGGGGGGGGGGGGGGGGGGGGGGGGGGGGGGGGGGGGGGGGGGGGGGGGFGGGGGGGGGGGGGGGGGGGGGGGGGGGGGGGGGGGGGGGGGGGGGGGGGFGGGGGGGGGGGGGGGGGGFGGGGGGGGGGGAGGGGGGGGGGGGGGGGGGGGGGGGGGFGGGGGGGGGGGGGGGDGGCGGGGGGGGGGG57C5FFGGDGGGGGGC5?EE5>G@FGFGDFGBGGFFFDF7:CCBEFE
@M00200:205:000000000-AKKM3:1:1101:10752:7533 1:N:0:1
ATTGGGTATAAAGCGAGCGCAGGTGGTTTATTAAGTCTGGTGTAAAAGGCAGTGGCTCAACCATTGTATGCATTGGAAACTGGTAGACTTGAGTGCAGGAGAGGAGAGTGGAATTCCATGTGTAGCGGTGAAATGCGTAGATATATGGAGGAACACCGGTGGCGAAAGCGGCTCTCTGGCCTGTAACTGACACTGAGGCTCGAAAGCGTGGGGAGCAAACAGGATTAGATACCCGAGTAGGATC
+
GGGGGGGGGGGGGGGGGGGGGGGGGGGGGGGGGFGGGGGGGGGGFGGGGGGGGGGGGGGGGGGGGDFGGGGCFGGGGGGGGGGGGGGGGGGGGGGGGGGGGGG>=CFGGGGFGGFFGFGGGGGGGGDEGDFF,AFGGGGDEGGGGGFAEC7CCEFGGGGGGFG7CCGCGDFGGGGGGGFGFGGGGGGGGGGGGGGC618:FDGFEGG5A5CCFE>DFGFGF4@D;F=)@F?DC8CC5=5+244(
@M00200:205:000000000-AKKM3:1:1101:3281:7546 1:N:0:1
ACTGGGTTTAAAGGGAGCGTAGGTGGCTCTATAAGTCAGATGTGAAATCCCCGGGCTCAACCTGGGAACTGCATTTGTGACTGCATGGCTAGAGTGCGGCAGAGGGGGATGGAATTCCGCGTGTAGCAGTGAAATGCGTAGATATGCGGAGGAACACCGATGGCGAAGGCAATCCCCTGGGCCTGCACTGACGCTCATGCACGAAAGCGTGGGGCGCAAACAGGATTAGCAACCCGTGTACGA
+
FGCFGGGD@FGGCFEFCFG+@:7FGGGCFF9@AF<<CCE,FFEG9<FGGGFFEGC:+DFCFFGG@CFFG8@CD,CEAFG9,,9,CEFF<EFC=AC9<+:FE:,BFEGDGGGGBAF@FFG:>>FF,<5,B,6:@F,AFDC@:+=FA@,8C@FGFGGG<FG:7C:8CEGD1><BE,?CF>@:8,444,,59;:085*=CF7<CFG>5*9D=*8**/)9BECE5>FF07:7?))2;:C557)**,,
@M00200:205:000000000-AKKM3:1:1101:18363:7573 1:N:0:1
ATTGGGCATAAAGCGCGCGCAGGTGGTTTCTTAAGTCTGATGTGAAAGCCCACGGCTCAACCGTGGAGGGTCATTGGAAACTGGGAGACTTGAGTGCAGAAGAGGATAGTGGAATTCCAAGTGTAGCGGTGAAATGCGTAGAGATTTGGAGGAACACCAGTGGCGAAGGCGACTATCTGGTCTGTAACTGACACTGAGGCGCGAAAGCGTGGGGAGCAAACAGGATTAGATACCCCTGTA
+
GGGGGGGGGGGGGGGGGGGGGGGGGGGGGGGGGGGGGGGGGGGGGGGGGGGGGGGGGGGGGGGGGGGGGGGGGGGGGGGGGGGGGGGGGGGGGGGGGGGGGGGGGGGGGGGGGGGGGGGGGGGGGGGGGGGGGGGGGGGGGGGFGGGGGFGCGFGGGDFFGGGGGGGGGGGCEEGGGGGFGGFGGFGGGFFCFGGGGGGGGGGGGGGGGGGGGGFGFGGGGGF4:GF>FB<CGGGDFFFG
@M00200:205:000000000-AKKM3:1:1101:21693:7596 1:N:0:1
ATTGGGTGTAAAGGGAGCGTAGGCGGATAGTTTAGTCAGAGGTGAAAGCCCAGGGCTCAACCTTGGAATTGCCTTTGATACTGGCTATCTTGAGTATGGAAGAGGTATGTGGAACTCCGAGTGTAGAGGTGAAATTCGTAGATATTCGGAAGAACACCAGTGGCGAAGGCGACATACTGGTCCATTACTGACGCTGAGGCTCGAAAGCGTGGGGAGCAAACAGGATTAGATACCCTAGTA
+
GGGGGGGGGGGGGGGGGGGGGGGGGGGGGGGGGGGGGGGGGGGGGGGGGGGGGGGGGGGGGGGGGGGGGGGGGGGGGGGGGGGGGGGGGGGGEGGGGGGGGGGGGGGGGGGGGGGGGGGGGGGGGGFGGFGGGGGGGGGGGGGGGGGGGGGGGGGGGGGGGGGGGGGGGGGGGGGGGGGGGGGGGGGGGGGFG>DC:FGGGGGGFGGCCCEGGGDGFGGDCGGG;FGEAFC:@FGFF4AG
@M00200:205:000000000-AKKM3:1:1101:17909:7623 1:N:0:1
ATTGGGTTTAAAGCGAGCGCAGGTGGTTTAATAAGTCTGATGTAAAAGGCAGTGGCTCAACCATTGTGTGCATTGGAAACTGTTAGACTTGAGTGCAGTAGAGGAGAGTGGAATTCCATGTGTAGCGGTGAAATGCGTAGATATATGGAGGAACACCGGTGGCGAAAGCGGCTCTCTGGACTGTAACTGACACTGAGGCTCGAAAGCGTGGGTAGCAACCAGGATTAGATACCCTGGTA
+
GGGGGGGGGGGGGGGGGGGGGGGGGFGGGGGGGGGGGGGGGGGGGGGGGGGGGGGGGGGFGGGGGGGGGGGGGGCFGGGGGGGGGGGGGGGGGGGGGGGGGFGECCBCFGGGGGGGGGGGGGGGGGGGGGGGFFGGGGGGGGGGGGGGGFGEFGGGGGGGGGG>EGGGGGGGGGGGGGFGGGGGFDEGDGGFGGFC?>CFGDGGGGGGGGGCFGFCAE*3548<@CG@6A?>CCFC>FF
@M00200:205:000000000-AKKM3:1:1101:14004:7627 1:N:0:1
ATTGGGCTTAAAGGGAGCGTAGGCGGATAGTTTAGTCAGAGGTGAAAGCCCAGGGCTCAACCTTGGAATTGCCTTTGATACTGGCTATCTTGAGTATGGAAGAGGTATGTGGAACTCCGAGTGTAGAGGTGAAATTCGTAGATATTCGGAAGAACACCAGTGGCGAAGGCGACATACTGGTCCATTACTGACGCTGAGGCTCGAAAGCGTGGGGAGCAAACAGGATTAGATACCCCAGTA
+
GGGGGGGGGGGGGGGGGGGGGGGGGGDGGGGGGGGGGGGGGGGGGGGGGGGGGGGGGGGGGGGGGGGGGGGGGGGGFGGGGGGGGGGGGGGGGGGGGGGGFGFGGGGGGGDGGGFGGGGGGGGGGGFGGGGF<FGGGGGGGGGGGGGFFGGDGGGGGGFCFFGGCDGDEGGGGEEEFGGFGGGGGGGGGGGGGGG>5>DGGFGGGDDG=EEG>E5DBGGFGFGG6FGF6=?:BFEGDFFG
@M00200:205:000000000-AKKM3:1:1101:24584:7630 1:N:0:1
ATTGGGTATAAAGCGAGCGCAGGTGGTTTAATAAGTCTGATGTAAAAGGCAGTGGCTCAACCATTGTGTGCATTGAAAACTGTTAGACTTGAGTGCAGTAGAGGAGAGTGGAATTCCATGTGTAGCGGTGAAATGCGTAGATATCGTAAGGAAGACCAGTGGCGAAGGCGAGTCTCTGGACAGTTACTGACGCTGAGGCACGAAGGCCAGGGGAGCAAACGGGATTAGATACCCCAGTA
+
GGGGGGGGGGGGGGGGGGGGGGGGGGGGGGGGGGGGGGGGGGGGGGGGGGGGGGGGGGGGGGGGGGGGGGGGGGGGGGGGGGGGGGGGGGGGGGFGFGGGGFGGFGFGGGFGGGGGGGGFGGGGGFGGGGGGFGGGGFCEEGGGGGGGGGC=EFGGGGGGGGGGGGGGG7FEGFDGGG7FGGFGGFGFGGGEGGGGGGFGGGGCGEFGGGEFGGEDFFD:C7CC>*>@AFCFG8CGEFF
@M00200:205:000000000-AKKM3:1:1101:15041:7640 1:N:0:1
ATTGGGTTTAAAGGGCGCGTAGGCGGCCTTGTAAGTTGGGGGTGAAAGCCCGTGGCTCAACCACGGAATTGCCTTCGATACTGCTTGGCTTGAGACCGGAAGAGGTGAGTGGAACTGCGAGTGTAGAGGTGAAATTCGTAGATATTCGCAAGAACACCAGTGGCGAAGGCGGCTCACTGGTCCGGATCTGACGCTGAGGCGCGAAAGCGTGGGGAGCAAACAGGATTAGATACCCGCGTA
+
GGGGGGGGGGGGGGGGGGGGGGGGGGGGGGGGGGGGGGGGGGGGGGGGGGGGGGGGGGGGGGGGGGGGGGGGGGGGGGGGGGGGGGGGGGGDGGGGGGGGGGGGGGGGDGFGGGGGGGGGGGGGFCGGGGGDGFGGGFFCFGGGGGC7FGGEGGDFGGGGGGFGGGGGGGGDGCE:FGFFGFGGEECECCFGCGGGD>FGGGGEGGGGGGGGDE@CB5EGGGG4:<F??*):CFGGFDE5
@M00200:205:000000000-AKKM3:1:1101:11878:7647 1:N:0:1
ACTGGGTTTAAAGGGAGCGTAGGCGGATAGTTTAGTCAGAGGTGAAAGCCCAGGGCTCAACCTTGGAATTGCCTTTGATACTGGCTATCTTGAGTATGGAAGAGGTATGTGGAACTCCGAGTGTAGAGGTGAAATTCGTAGATATTCGGAAGAACACCAGTGGCGAAGGCGACATACTGGTCCATTACTGACGCTGAGGCTCGAAAGCGTGGGGAGCAAACAGGATTAGATACCCCAGTA
+
GGGGGGGGGGGGGGGGGGGGGGGGGGGGGGGGGGGGGGGGGGGGGGGGGGGGGGGGGGEGGGGGGFFGDGEGGGGGGGGDGGGFGGGGGGG9CFGGGGGGGGG8EGGGCGC9EGGGGGGGGGGGGGGGFGGGGGGFG@FG<FGGGGG?EFE@FGGGGGGFGFFG8CGGGGDEDECFGGFFGGGGGGGGGGGGCEG>>D*CFGC5BEDGEEE:CE>CA=FFGGGC?GG3FFFGGGGGFFF?
@M00200:205:000000000-AKKM3:1:1101:27025:7662 1:N:0:1
ATTGGGTTTAAAGGGAGCGTAGGCGGACATTTAAGTCAGGGGTGAAATCCCGGGGCTCAACCTCGGAATTGCCTTTGATACTGGGTGTCTTGAGTATGAGAGAGGTGTGTGGAACTCCGAGTGTAGAGGTGAAATTCGTAGATATTCGGAAGAACACCAGTGGCGAAGGCGACACACTGGCTCATTACTGACGCTGAGGCTCGAAAGCGTGGGGAGCAAACAGGATTAGATACCGTGTA
+
GGGGGGGGGGGGGGGGGGGGGGGGGGGGGGGGGGGGGGGGGGGGGGGGGGGGGGGGGGGGGGGGGGGGGGGGGGGGGGFGGGGGCFGGGGFGGGGGGGGGGGGGGGGGGGGGGGGGGGGGGGGGGGGAFGGGF9FFGGCFGGGCAFGGGCEEGGGGGGGGGGGGGGGGGGDGGGGGGGGGGFGGCCGCCDDGDEGGGGGGGFGGG5<DC>ECFE)7:CEFF4@<(>*)9*6F?8;>5>:
@M00200:205:000000000-AKKM3:1:1101:22884:7707 1:N:0:1
ATTGGGTTTAAAGCGAGCGCAGGTGGTTTAATAAGTCTGATGTAAAAGGCAGTGGCTCAACCATTGTGTGCATTGGAAACTGTTAGACTTGAGTGCAGTAGAGGAGAGTGGAATTCCATGTGTAGCGGTGAAATGCGTAGATATATGGAGGAACACCGGTGGCGAAAGCGGCTCTCTGGACTGTAACTGACACTGAGGCTCGAAAGCGTGGGGAGCAAACAGGATTAGATACCCTTGTA
+
FGGGGGGGGGGGGGGGGGGGGGGGGGGGGGGGGGFGGGGGGGGGGGGGGGGGGGGGGGGGGGGGGFGFGGGGGGGGGGGGGGGGGGGGGGGGFFEFGGGGGGGGGGGGGG7FGGGGGGGGGGGGGGGGGGFFGGGGGGEECFEFCGF<F@CG,FFGGGGGG@FCE@E:BEEEGEGGGGGAFGGGGGGGG7CCFGGFGE5:6C7ECGFDG5E@EEEDFCGGFD:45+;3AFCGC:BFFAA
@M00200:205:000000000-AKKM3:1:1101:3740:7726 1:N:0:1
ATTGGGTTTAAAGGGAGCGTAGGCGGATAGTTTAGTCAGAGGTGAAAGCCCAGGGCTCAACCTTGGAATTGCCTTTGATACTGGCTATCTTGAGTATGGAAGAGGTATGTGGAACTCCGAGTGTAGAGGTGAAATTCGTAGATATTCGGAAGAACACCAGTGGCGAAGGCGACATACTGGTCCATTACTGACGCTGAGGCTCGAAAGCGTGGGGAGCAAACAGGATTAGATACCCTAGTAAGA
+
GGGGGGGGGGGGGGGGGGGGGGGGGGGGGGGFFGGGGGGGGGGGGFGGGGGGGGGGGGGFGGGGGGGGGGGGGGGGGGGGGGGGGGGGGGGGGGGGGGGFFGCGGGGGGGGGGGGGGGGGGGGGGGGFGFGGEGGCFGGGFGGGGGGGGGGGDFGGGGGGGGGGGGGEGG@@EEB9BGDGGGGGGGFGGGF,:EDGEFCFGG>5:5?CECBFEC5CBG*>459C=4D@F=?@FCGGFFF++);
@M00200:205:000000000-AKKM3:1:1101:20718:7727 1:N:0:1
ATTGGGTTTAAAGCGAGCGCAGGTGGTTTAATAAGTCTGATGTAAAAGGCAGTGGCTCAACCATTGTGTGCATTGGAAACTGTTAGACTTGAGTGCAGTAGAGGAGAGTGGAATTCCATGTGTAGCGGTGAAATGCGTAGATATATGGAGGAACACCGGTGGCGAAAGCGGCATCCTGGACCGGCATTGACGCTGAGGCGCGAAAGCCAGGGGAGCAAACGGGATTAGATACCCCAGTA
+
GGGGGGFGGGGGGGGGGGGGGGGGGGCCFGGGGGGGGGGGGGGGGGGGGG,BFGGGGGGGGGGEGGGGDCF<EFF?FDCGGFFFGGFGFGGEGE9C?FGAFFGFFCEEFEFFGGGFFFGGGFGGGGG7FCFEFFGGGGFGFEEGGGGFAFEECF8EFFGGGGGDGGGGFEGCBB:DF9FFFGGGCCEF?>FEE*;9;CE5=9EGEGFCFCGEGEEGFGFGGGDC>FC47*-:EGGCDFF
@M00200:205:000000000-AKKM3:1:1101:16773:7737 1:N:0:1
ATTGGGTTTAAAGGGCGCGTAGGCGGCCGATTAAGTCGGGGGTGAAAGCCTGTGGCTCAACCACAGAATTGCCTTCGATACTGGTTGGCTTCAGACCGGAAGAGGACAGCGGAACTGCGAGTGTAGAGGTGAAATTCGTAGATATTCGCAAGAACACCAGTGGCGAAGGCGGCTGTCTGGTCCGGTTCTGACGCTGAGGCGCGAAAGCGTGGGGAGCAAACAGGATTAGATACCCCTGTA
+
GGGGGGGGGGGGGGGGGGGGGGGGGGGGGGGGGGGGGGGGGGGGGGGGGGGGGGGGGGGGGGGGGGGGGGCGGGGGGGGGGGGGGGGGGGGGGFGGGGGGGGGGCFGGGGGGGGGGGGGGGGGGGGGGGGGGGGGGGGGGGGGGGGGGGGGDGGGGGGG:<AFGCGGGGFGGGGGGGGGFG7AGGGGGGGGGGGGGGGGGGGGGGGGGGDGGE5@G@GGGGGFG:GGFFFF7CCFGF>:F
@M00200:205:000000000-AKKM3:1:1101:13514:7752 1:N:0:1
ACTGGGTTTAAAGGGCGCGTAGGCGGCCGATTAAGTCGGGGGTGAAAGCCTGTGGCTCAACCACAGAATTGCCTTCGATACTGGTTGGCTTGAGACCGGAAGAGGACAGCGGAACTGCGAGTGTAGAGGTGAAATTCGTAGATATTCGCAAGAACACCAGTGGCGAAGGCGGCTGTCTGGTCCGGTTCTGACGCTGAGGCGCGAAAGCGTGGGGCGCAAACAGGATTAGATACCCCGGTA
+
GGGGGGGGGGGGGGGGGGGGGGGGGGGGGGGGGGGGGGGGGGGGGGGGGGGGGEGGGGGGGGGGGGGGGGFGGGGGGGGGGGGGGGDGGGG@FGFGGGGGGGGGGGGGGGGGGGGGGGGGGGGGGGGCFGGGGGGGGGGGGGGGGGGFGGGDGGGGGGGGGFGGCFGGDGGGGEEGCGG*<@FGGGGGGGGGGGG5CFCGDG58E5CGDGGDE5)15CECFFCD(7C<?BBFGGGG3BE*
@M00200:205:000000000-AKKM3:1:1101:28089:7790 1:N:0:1
ATTGGGTTTAAAGCGAGCGCAGGTTGTTTAATAAGTCTGATGTCAAAGGCAGTGGCTCAAACATTGTGTGCATTGGAAACTGTTAGACTTGAGTGCAGTAGAGGAGAGTGGAATTCCATGTGTAGCGGTGAAATGCGTAGATATATGGAGGAACACCGGTGGCGAAAGCGGCTCTCTGGACTGTAACTGACACTGAGGCTCGAAAGCGTGGGTAGCAAACAGGATTAGATACCCCTGTAAGAT
+
GGGGGGGGGFGGGGGGCFEGEGGFGGGGEFGGGGGGGFFGFEF,CFFDGGGGGGGGFFGG,EFA<@FFGGGGGFFFFCFFFFGGGGGGGF9<EFFFGG,CE9,CEFC7F9F=CFGCFFFGGGGFAB:C:++FGF9FG@BEFCAFGFGGGG>7EDFG@F+C@EFGEGEBF+@@+@8EEAA>DE8CFFFF,3@C,2;<@5;C74;C>CF4C5=F:B;6BC6@F48<)C6):+.7B8*28)14CE?
@M00200:205:000000000-AKKM3:1:1101:13524:7793 1:N:0:1
ATTGGGCTTAAAGCGCGCGTAGGTGGTTTGTTAAGTTGGATGTGAAAGCCCCGGGCTCAACCTGGGAACTGCATCCAAAACTGGCAAGCTAGAGTACGGTAGAGGGTGGTGGAATTTCCTGTGTAGCGGTGAAATGCGTAGATATAGGAAGGAACACCAGTGGCGAAGGCGACCACCTGGACTGATACTGACACTGAGGTGCGAAAGCGTGGGGAGCAAACAGGATTAGATACCCCTGTA
+
GGGFGGGGGGGGGGGGGGGGGGGGGGGGGGGGGGGGGGGGGGGGGGGGGGGGGGGGGGGGGGGGFCFGGGGGGGGGGGGGGGGGGGGGGGGGGGGGGGGGGGGAEGGGGGGGGGGGGGGGGGFFFDGGGGGGGGGGGGGGGGGGAFDCFFCEGGGGGGGGGGFGGGGGGGGGDGGGGGFGGGGGGGGGGGGGGGGFEFDF=F5;5?DGEE7FGGFGFGFGC7?FBGGFFFFGFGGF5@FG
@M00200:205:000000000-AKKM3:1:1101:8857:7803 1:N:0:1
ATTGGGTATAAAGGGCGCGTAGGCGGCTTTGCAAGTGACGGGTGAAATCCCTCGGCTTAACCGAGGAACTGCCTGTCAGACTGTGAGGCTTGAGACCGGGAGAGGTGAGTGGAATTCCCAGTGTAGCGGTGAAATGCGTAGATATTGGGAGGAACACCAGTGGCGAAGGCGGCTCACTGGACCGGAACTGACGCTGAGGCGCGAAAGCGTGGGGAGCAAACAGGATTAGATACCCGCGTA
+
GGGGGGGGGGGGGGGGGGGGGGGGGGGGGGGGGGGGGGGGGGGGGGGGGGGGGGGGGGGGGGGGGGGGGGGGGGGGGGGGGGGGGGGGGGGGGGGGGGGGGGGGDGGGGGGGGGGGGGGGGGGGGGGGGGGFGGGGGGCGGGGGGGGGGGGDEGGGFGGGGGGGGGGGGGGGGGGGGGGGGGGGGGGEGFGGGGDGEGGGE3EEGGGFEGGGGGFGFG?FCCFG1FGF?B4FGFFGFFF5
@M00200:205:000000000-AKKM3:1:1101:10884:7805 1:N:0:1
ATTGGGTATAAAGTGCGCGCAGGTGGTTTCTTAAGTCTGATGTGAAAGCCCACGGCTCAACCGTGGAGGGTCATTGGAAACTGGGAGACTTGAGTGCAGAAGAGGATAGTGGAATTCCAAGTGTAGCGGTGAAATGCGTAGAGATTTGGAGGAACACCAGTGGCGAAGGCGACTATCTGGTCTGTAACTGACACTGAGGCGCGAAAGCGTGGGGAGCAAACAGGATTAGATACCCGAGTA
+
GGGGGGGGGGGGGGGGGGGGGGGGGGGGGGGGGGGGGGGGGGGGGGGGGGGGGGGGGGGGGGGGGGGGGGGGGGGGGGGGGGGGGGGGGGGGGGGGGGGGGGGGGFGGGGGGGGGGGGGGGGGGGGGGGEFGGFGGGGFGDGGFFGGAEGGDGGGGGGGGGFFG7EEGGGDGEGGDGGGGGGFGGCGGGGGFGGGGGGDG=DGGGEGD5EEGGG>DDGGFGD073CFDFFF=+<+/75@F
@M00200:205:000000000-AKKM3:1:1101:7982:7836 1:N:0:1
ATTGGGTGTAAAGCGAGCGCAGGTGGTTTAATAAGTCTGATGTAAAAGGCAGTGGCTCAACCATTGTGTGCATTGGAAACTGTTAGACTTGAGTGCAGTAGAGGAGAGTGGAATTCCATGTGTAGCGGTGAAATGCGTAGATATATGGAGGAACACCGGTGGCGAAAGCGGCTCTCTGGACTGTAACTGACACTGAGGCTCGAAAGCGTGGGTAGCAAACAGGATTAGATACCCTGGTA
+
GGGGGGGGGGGGGGGGGGGGGGGGGGGGGGGGGGGGGGGGGGGFFFGGGGGGGGGGGGGGGGGGGGGGGGGGGGGGGGGGGGGGGGFGGGGGGGGGGGGGGGGFF@FCFGDGEGGGGGGGGGGGGGGGGGGGGGGGDGGGGGGGGGGGGGGGGGGGGGGGGGGGGGGGGGGGGGGGFFEF8DFGGG;EACEFCFGGDCGFFGGG*;DGEGGGDGEGFGBFGGFFFG*4AC?FGFCF>AA
@M00200:205:000000000-AKKM3:1:1101:10614:7852 1:N:0:1
ATTGGGTATAAAGCGAGCGCAGGTGGTTTAATAAGTCTGATGTAAAAGGCAGTGGCTCAACCATTGTGTGCATTGGAAACTGTTAGACTTGAGTGCAGTAGAGGAGAGTGGAATTCCATGTGTAGCGGTGAAATGCGTAGATATATGGAGGAACACCGGTGGCGAAAGCGGCTCTCTGGACTGTAACTGACACTGAGGCTCGAAAGCGTGGGTAGCAAACAGGATTAGATACCCGAGTAAGAT
+
GGGGGGGGGGGGGGGGGGGGGGGGGGGGGGGGGGGGGGGGGGGGGGGGGGGDGGGGGGGGGGGGGEGGGGGCGGGGGGGGGGGGGGGGGGGGGGGGGGGGGGGFGGFDGGGFGGGGGFGGFGGGGGGGGGGGFGGGEGGGGGGGGGGGFCF7EFGGGGGGGDGEGEGGCCFGGGGGGDFGGGGGGGGGGFGGEGGGCCCFGGGFGGGGGGG7FFDGF@C@CG*84DF<6=?F@<EGFFF=CEF
@M00200:205:000000000-AKKM3:1:1101:8636:7878 1:N:0:1
ACTGGGTGTAAAGCGAGCGCAGGTGGTTTAATAAGTCTGATGTAAAAGGCAGTGGCTCAACCATTGTGTGCATTGGAAACTGTTAGACTTGAGTGCAGTAGAGGAGAGTGGAATTCCATGTGTAGCGGTGAAATGCGTAGATATATGGAGGAACACCGGTGGCGAAAGCGGCTCTCTGGACTGTCACTGACACTGAGGCTCGAAAGCGTGGGTAGCAAACAGGATTAGATACCCCCGTA
+
GGGGGGGGGGGGGGGGGFGDEGGEGGEGGGGGGGFFGGGGGGGEFFGFEGGGGGGGGGGGGGGGGGGGGGGGGFGGFGGGGGGGFEGFEGGGGGGGGGGGGFFFF7F7CEDAFGFGGGGGG9FGFGE7FE<FECFCEGGEEFFCFFG9<A:FGGGGGDGG@EGGGDG:CCGCGGGGFFE9DFGGGGF7;;CEGGGG6DFFGGEFE*81=5CCFB4?BF+37C**):=@=77C8:8D5DE
@M00200:205:000000000-AKKM3:1:1101:8909:7897 1:N:0:1
ATTGGGTGTAAAGCGAGCGCAGGTGGTTTAATAAGTCTGATGTAAAAGGCAGTGGCTCAACCATTGTGTGCATTGGAAACTGTTAGACTTGAGTGCAGTAGAGGAGAGTGGAATTCCATGTGTAGCGGTGAAATGCGTAGATATATGGAGGAACACCGGTGGCGAAAGCGGCTCTCTGGTCTGTAACTGACGCTGAGGCTCGAAAGCGTGGGGAGCAAACAGGATTAGATACCCTGGTACGATG
+
FEGGGGCFGGGGGFEFGDCFGGGFGGCFFFGGGGGGGGGGGGGFDAFGGGGEGGGGGGGGGGGGGGGGGGG9CEGGGGFGGGGGGGGGGGGGCFGGGGGFFAFF,BEFGFG<<?EFFCAEGEFEAEGGGDEG,C9FFF@C:FFF9FFEB,+8?FEFGGGG:7FEGGGGG+CECEGGGGCFEGDGGFFGG7@EGGDC,88CGGGGEEF4;E77:C5DFC+*;*8/4DC38=EFCCB53FF?C<?(
@M00200:205:000000000-AKKM3:1:1101:7788:7907 1:N:0:1
ATTGGGTGTAAAGGGAGCGTAGGTGGACTGGTAAGTCAGTTGTGAAAGTTTGCGGCTCAACCGTAAAATTGCAGTTGATACTGTCAGTCTTGAGTACAGTAGAGGTGGGCGGAATTCGTGGTGTAGCGGTGAAATGCTTAGATATCACGAAGAACTCCGATTGCGAAGGCAGCTCACTGGACTGCAACTGACACTGATGCTCGAAAGTGTGGGTATCAAACAGGATTAGATACCCGATTA
+
GGGGGGGGGGGGGGGGGGGGGGGGGGGGGGGGGGGGGGGGGGGGGGGGGGGGGGGGGGGGGGGGGGGGGGAGGGGGGGGGGGGGGGGGGGGFGGGGGFGGGGGCFGGGGGGGGGGGGGGFDGGGGGGGGGGGGGGGGGGGGGGFFGGGGG::FFGGGGCGGG7CEGCEGFFCDFGCFFA,DFGGFGGGGGGGGGFFCG,CGGDGGG4@CE@FDGFGFCEGGFF5;CF7=@3DFCFCB38C
@M00200:205:000000000-AKKM3:1:1101:10461:7938 1:N:0:1
ATTGGGTTTAAAGGGCGCGTAGGCGGCCGATTAAGTCGGGGGTGAAAGCCTGTGGCTCAACCACAGAATTGCCTTCGATACTGGTTGGCTTGAGACCGGAAGAGGACAGCGGAACTGCGAGTGTAGAGGTGAAATTCGTAGATATTCGCAAGAACACCAGTGGCGAAGGCGGCTGTCTGGTCCGGTTCTGACGCTGAGGCGCGAAAGCGTGGGGAGCAAACAGGATTAGATACCCCCGTA
+
GGGGGGGGG@FGGGGGGGGGGGGGGGGGGGGGCFGGGGGGGGGFGGGGGGGGGFF7FGGGGGGGGFGGGGGGGGGGGGGGGGGGGGGDFGGGFGGGGGGGGGGGGGGGGFGGGGGGGGGGGGGGGDFFGGGGFGGGGGGGGGGGGGGGEGGDGGGGGGGCFFFDGGEGGFCGGGGGGGFGFFGGD>EGGGGECCDEGFDC53*?EEDGGE88EDBGFGF+9C?F?6D?FFFGGGFC@@ED
@M00200:205:000000000-AKKM3:1:1101:14562:7962 1:N:0:1
ATTGGGTTTAAAGGGAGCGTAGGCGGACATTTAAGTCAGGGGTGAAATCCCGGGGCTCAACCTCGGAATTGCCTTTGATACTGGGTGTCTTGAGTATGAGAGAGGTGTGTGGAACTCCGAGTGTAGAGGTGAAATTCGTAGATATTCGGACGAACACCAGTGGCGAAGGCGACACACTGGCTCATTACTGACGCTGAGGCTCGAAAGCGTGGGGAGCAAACAGGATTAGATACCCTAGTAAG
+
CEFDCGCGGF@EDEEC@CGGGCGGE:ECGFDGGDGE<@CCEGGEFCFGFGGGGGE@:FECEFGGG>CFFEDGCFGAF,CEFFFCGFGEFFGDCEFEGF9E<<FCGGDGFD=FFFGGGGDF@GGFC9FFEFFA@FFGGGGGDEGFFGGGGG+@<FGEEGGFGGG7CFECEFCEECEFGG?BEEGGFGGGG8<CEGGE885EEFGEC=)>ECE>E8@GE*8CF<FF:FG??FDC@C?=?F?CGA
@M00200:205:000000000-AKKM3:1:1101:10267:7985 1:N:0:1
ATTGGGTTTAAAGGGCTCGTAGGCGGTTTGTCGCGTCGGGAGTGAAAACGCCGTGCTTAACACGGCGCTTGCTTCCGATACGGGCAGACTAGAGGTATTCAGGGGAGAACGGAATTCCTGGTGTAGCGGTGAAATGCGCAGATATCAGGAGGAACACCGGTGGCGAAGGCGGTTCTCTGGGAATGACCTGACGCTGAGGAGCGAAAGTGTGGGGAGCGAACAGGCTTAGATACCCCAGTA
+
GGGGGGGGGGGGGGGGGGGGGGGGGGGGGEGGDGGGGGGGGGGGGFGFGGGGGGGGGGGGGGGGGGGGGGFGGGGGGGGFGGGGGGGGGGFCGGGGGGGGGFGG7EEGGGGGGECFGGGGGGGGFAFGGGD@BFGGGGGGGCGGGGGGGGGGGFGCGGGDGGGFD<CEEFGGGGGGGGGGCFGGGGGGGFGGDGGC8E=EEFDG>C<DFC?>E555>EC5<DCF(*>>4=47<<:5B@F7
@M00200:205:000000000-AKKM3:1:1101:25929:7990 1:N:0:1
ATTGGGTTTAAAGCGCACGTAGGCGGCGGCGTAAGCGGGATGTGAAAGCCCAGGGCTCAACCCTGGAAGTGCATCCCGAACTGTGTCGCTTGAATCTCGGAGGGGGACAGAGAATTCCCGGTGTAGAGGTGAAATTCGTAGATATCGGGAGGAATACCAGTGGCGAAGGCGCTGTCCTGGACGAAGATTGACGCTGAGGTGCGAAAGCGTGGGGAGCAAACAGGATTAGATACCCCCGTA
+
GGGGGGGGGGGGGGGGGGGGGGGGGGGGGGGGGGGGGEGGGDGGGGGGGGGGGGGGGGGGGGGGGGGGGGGGGGGGGGGGGGGGFGGGGGGGGGGGGGGGDGGGGGGGGGGGFGGGGGGGGGGGAF@CGGFCGGFGGGGGCGGGGG7FECFEDGGGGGGGGGGGCCEGGGGGGDGGGGGDCFGE>EGGCFFGEGGGGGDFD4=EGGGGGGGGGCEGFGGGFGGGFGGFFFFGGF6FE>EE
@M00200:205:000000000-AKKM3:1:1101:10181:7994 1:N:0:1
ATTGGGTTTAAAGGGAGCGTAGGCGGACATTTAAGTCAGGGGTGAAATCCCGGGGCTCAACCTCGGAATTGCCTTTGATACTGGGTGTCTTGAGTATGAGAGAGGTGTGTGGAACTCCGAGTGTAGAGGTGAAATTCGTAGATATTCGGAAGAACACCAGTGGCGAAGGCGACACACTGGCTCATTACTGACGCTGAGGCTCGAAAGCGTGGGGAGCAAACAGGATTAGATACCCCTGTA
+
GGGGGGGGGGGGGGGGGGGGGGGGGGGGGGGGGGGGGGGGGGGGGGGGGGGGGGGGGGGGGGGGGGGGGGGGGGGGGGGGGGGGGGGGGGGGFGGGGGGGGGGGGGGGGGGGGGGGGGGGGGGGGGGGGGGGGGGGGGGGFGGGGGGGGGGEGGGGGGGGGGGGDEGGGGGGGGGGGGGGGGGGGGGGGGFFGGGGGGGGGGCGGGDGGGGGDDFDEG8EFGC*3FF)/@>GGFGFFFF?
@M00200:205:000000000-AKKM3:1:1101:13204:8025 1:N:0:1
ATTGGGCTTAAAGGGAGCGTAGGCGGATAGTTTAGTCAGAGGTGAAAGCCCAGGGCTCAACCTTGGAATTGCCTTTGATACTGGCTATCTTGAGTATGGAAGAGGTATGTGGAACTCCGAGTGTAGAGGTGAAATTCGTAGATATTCGGAAGAACACCAGTGGCGAAGGCGACATACTGGTCCATTACTGACGCTGAGGCTCGAAAGCGTGGGGAGCAAACAGGATTAGATACCCGAGTA
+
GGGGGGGGGGGGGGGGGGGGGGGGGGGGGGGGGGGGGGGGGGGGGGGGGGGGGGGGGGGFGGGGFFFGGGGGGGGGGGGGGGGGGGGGEFGGGGGGGGGGGGGFFGGG8FGFGGGGGGGCGGGFGGGGFGGGG9FGG?FGFGGGGGGGC7FCGGGGGGGGGGGGDEGGGGGGGGEGGGG7FGGGGGGCFFGCE5;CGDFGFFEGCGGF5=7E@G5>>FFFFFD4@GGFFFEGG@CDBB5:
@M00200:205:000000000-AKKM3:1:1101:21788:8026 1:N:0:1
ACTGGGTATAAAGGGAGCGTAGGCGGATAGTTTAGTCAGAGGTGAAAGCCCAGGGCTCAACCTTGGAATTGCCTTTGATACTGGCTATCTTGAGTATGGAAGAGGTATGTGGAACTCCGAGTGTAGAGGTGAAATTCGTAGATATTCGGAAGAACACCAGTGGCGAAGGCGACATACTGGTCCATTACTGACGCTGTGGCTCGAAAGCGTGGGGAGCAAACAGGATTAGATACCCCAGTAAG
+
GGG@FGCG<6CECGCGGGGGGGGGGEGGGGGGGGGGGGGFGGGGGGFGG8FGFGGGG@FGGGGGGGGGGFGGGGGGGGGFGGGGGGFFFGFG9FFGGGGFCFFGFGGDFFCA<EFFEFGGGF@EFFFEEEFE@FFGGGGGGGGGGGGG,4=7FFFGFGGCDECEGCEEF@FCCGGFGG<,8@?4;CBFF7FF*9;C*?,*1;E5B;8CEC:*4*5/5:F6DCFG(9F@67<7?<?:BDAE+7
@M00200:205:000000000-AKKM3:1:1101:20626:8034 1:N:0:1
ATTGGGTGTAAAGGGAGCGTAGGCGGACATTTAAGTCAGGGGTGAAATCCCGGGGCTCAACCTCGGAATTGCCTTTGATACTGGGTGTCTTGAGTATGAGAGAGGTGTGTGGAACTCCGAGTGTAGAGGTGAAATTCGTAGATATTCGGAAGAACACCAGTGGCGAAGGCGACACACTGGCTCATTACTGACGCTGAGGCTCGAAAGCGTGGGGAGCAAACAGGATTAGATACCCTCGTA
+
GGGGGGGGGGGGGGGGGGGGGGGGGGGGGGGGGGGGGGGGGGGGGGGGGGGGGGGGGGGGGGGGGGGGGGGGGGGGGGGGGGGGGGGGGGGGGGGGGGGGGGGGGGGGGGGGGGGGGGGGGGGGFFAFCGFGGGGGGGGGGGGGGGGGGGGEFFGGGGGGGGGGGGGGDGGDGGGGGGGFGGGGGGGGGGGGGGGGGGGGGGGGFGGC=CCGDEFGEGGGGGGFFGGFFF<C+A66@>>5
@M00200:205:000000000-AKKM3:1:1101:9363:8096 1:N:0:1
ATTGGGTTTAAAGCGAGCGCAGGTGGTTTAATAAGTCTGATGTAAAAGGCAGTGGCTCAACCATTGTGTGCATTGGAAACTGTTAGACTTGAGTGCAGTAGAGGAGAGTGGAATTCCATGTGTAGCGGTGAAATGCGTAGATATATGGAGGAACACCGGTGGCGAAAGCGGCTCTCTGGACTGTAACTGACACTGAGGCTCGAAAGCGTGGGTAGCAAACAGGATTAGATACCCTAGTA
+
GGGGGGGGGGGGGGGGGGGGGGGGGGGGGGGGGGGGGGGGGGGGGGGGGGGGGGGGGGGGGGGGGGGGGGGEFGGGGGGGGGGGGGGGGGGGGGGGGGGGGGGG8:FEGGGGFCDFGGGGGDGFGGGGGDGGGGGGGGDEFGGGGGG9F8FEGGGGGGGGGGGGGGGGFGGGGGGGGGGFGGDGGGGGGD6EFFGG6>EGGDGGCEGDGGD*<B;FFGF8FGFG=76);@?FG?CF487
@M00200:205:000000000-AKKM3:1:1101:6693:8098 1:N:0:1
ATTGGGTTTAAAGAGCTCGTAGGCGGCTTGTCGCGTCGACTGTGAAAACCCGCGGCTCAACTGCGGGCCTGCAGCCGATACGGGCAGGCTAGAGTTCGGTAGGGGAGACTGGAATTCCTGGTGTAGCGGTGAAATGCGCAGATATCAGGAGGAACACCGGTGGCGAAGGCGGGTCTCTGGGCCGATACTGACGCTGAGGAGCGAAAGCGTGGGGAGCGAACCGGATTAGATACCCTAGTA
+
GGGGGGGGGGGGGGGGGGGGGGGGGGGGGGGGGGGEGEGGGGFGGGFFGGGGGGGGGGGGGGGGGGGDGGGGGGGGGGGGGGGGGGGGGFFG,CCFGGGCFEEGEGGGGGGDGGGGGGGGGFGGGGGGGGGGGFGGGGGGG*BEFGGGGGGGGGGGGGGGGGGFEEEGGGGGGECCFFGGGCFEGGDGFFFGGGGGGFGGEGGGGEDFGEGGEEBG>**:C):C05C<?4>>FGEG47@+
@M00200:205:000000000-AKKM3:1:1101:19589:8122 1:N:0:1
ACTGGGCTTAAAGCGCACGTAGGCGGTTACTCAAGTCAGAGGTGAAAGCCCGGGGCTCAACCCCGGAACTGCCTTTGAAACTAGGTAACTAGAATCCTGGAGAGGTGAGTGGAATTCCGAGTGTAGAGGTGAAATTCGTAGATATTCGGAAGAACACCAGTGGCGAAGGCGGCTCACTGGACAGGTATTGACGCTGAGGTGCGAAAGCGTGGGGAGCAAACAGGATTAGATACCCCCGTA
+
GGGGGGGGGGGGFGGGGGGGGGGGGGGGGGGGGGGGGGGGGGGGGGGGGGGGGGGGGGGGGGGGGGGGGGGGGGGGGGGGGGGGGGGGGGGGGGGGGGGGGGGGGGGGGGGGDGGGGGGDGEGGFGGGGGGGGGGGGGGGGEGGGGGGGGGGGGGGGGGFGGGGGGGGGGGGGDGGGFGGGGFCFGGGGGGGGGGGDGGGFGEGGEDFEGEGGGFGFGGGGC:<1CGFFBBDF,:>;>BE
@M00200:205:000000000-AKKM3:1:1101:6270:8131 1:N:0:1
ATTGGGTGTAAAGGGAGCGTAGGCGGATAGTTTAGTCAGAGGTGAAAGCCCAGGGCTCAACCTTGGAATTGCCTTTGATACTGGCTATCTTGAGTATGGAAGAGGTATGTGGAACTCCGAGTGTAGAGGTGAAATTCGTAGATATTCGGAAGAACACCAGTGGCGAAGGCGACATACTGGTCCATTACTGACGCTGAGGCTCGAAAGCGTGGGGAGCAAACAGGATTAGATACCCGCGTA
+
GGGGGGGGFCFGDGGDECCFDCBFCECEEGGGGGGGGGFEFCGFFACGDGGGGGDE<CFEGGGGGGGGGGGDEGGGGFGGGCEEFCFFGGGGFFEDFECDEF8FGGGFGGGCAFFFFFGCF<?EFGGGGGGDGCFGFFEFF7EEGFGGGGGGGGGGGGGGGGFCEEEGGEGGGGGFGFGGGGGGGGGFC7C<57CC5DGFGFGGFED;C?CFGGB3)=EEFGGF<CD3F+6CGG7/05)/
@M00200:205:000000000-AKKM3:1:1101:17883:8136 1:N:0:1
ACTGGGCATAAAGCGCGCGCAGGCGGTTTCTTAAGTCTGGTGTCTAAGTGCGGGGCTCAACCCCGTGACGCACTGGAAACTGGGAGACTTGAGTGCAGAAGAGGAGAGCGGAATTCCACGTGTAGCGGTGAAATGCGTAGAGATGTGGAGGAACACCAGTGGCGAAGGCGGCTCTCTGGACTGTAACTGACGCTGAGGCGCGAAAGCGTGGGGAGCAAACAGGATTAGATACCCTTGTA
+
GGGGGGGGGGGGGGGGGGGGGGGGGGGGGGGGGGGGGGGGGGGGGGGGGGGGGGGGGGGGGGGGGGGGGGGGGGGGGGGGGGGGGGGGGGGGGGGGGGGGGGGGGGGGGGGGGGGGGGGGGGGGGGGGGGGGGGGGGGGGGGGGGGGGGGEEFGGGGGGGGCGEGGDFGGGGGGGGGG?<CGGGGFGCFGGDEGGG=FGGGGGGGGGGEGGGGC@GF?FFGG84:CG??FAFGF?0)9@
@M00200:205:000000000-AKKM3:1:1101:21941:8162 1:N:0:1
ATTGGGCATAAAGGGAGCGTAGGCGGATAGTTTAGTCAGAGGTGAAAGCCCAGGGCTCAACCTTGGAATTGCCTTTGATACTGGCTATCTTGAGTATGGAAGAGGTATGTGGAACTCCGAGTGTAGAGGTGAAATTCGTAGATATTCGGAAGAACACCAGTGGCGAAGGCGACATACTGGTCCATTACTGACGCTGAGGCTCGAAAGCGTGGGGAGCAAACAGGATTAGATACCCCAGTAAGA
+
GGGGGGGGGGGGGGGGGGGGGGGGGGGGGGGGGGGGGGGGGGGGGGGGGGGGGGGGGFGGGGGGGGGGGGGGGGGGGGGGGGGGGGGGGGGGGGGGGGGGGGGGGGGGGGGGGGGGGGGGGGGGGGGGGGGGGGGGGGGGGGGGGGGGGGGGGFEFGGGGGGGGGGGGGGGGGGGGGGGGGAFFGGGGGGG8EEGDDGGGGGGGGE4*8*BFGDB/5CFFFCFGFFF@FFCGF@FC5BFFGFA
@M00200:205:000000000-AKKM3:1:1101:14424:8177 1:N:0:1
ATTGGGTATAAAGGGCTCGTAGGCGGTTTGTCGCGTCGGGAGTGAAAACCAGGTGCTTAACACCTGGCTTGCTTTCGATACGGGCAGACTGGAGGTATGCAGGGGAGAACGGAATTCCTGGTGTAGCGGTGAAATGCGCAGATATCAGGAGGAACACCGGTGGCGAAGGCGGTTCTCTGGGCATTACCTGACGCTGAGGAGCGAAAGTGTGGGGAGCGAACAGGATTAGATACCCCCGTAAGA
+
FDGGGGGGGGGGGGGGGGG:FFGGGGGGGBFEEGGGGCGGCGGGGGGC<FADCFGGGFGGGEFBDGGFEGGGGGGFFGGGGGGGBCGGGF<==<FCGGGGGGGCFFCFF=>CCGC=5A?<FF8CAA9:FFCDGAE,<+<>FEF<F,3=D:7:@F8<<F@E::*88<EGGGEGC:8CCF9FGDF6;E?F7:CFGE77CFG6:<C:E=770CCGDG>DBG:?DDCC1473?*4:+<@CBB3:C?F
@M00200:205:000000000-AKKM3:1:1101:18219:8182 1:N:0:1
ACTGGGTATAAAGGGAGCGTAGGCGGATAGTTTAGTCAGAGGTGAAAGCCCAGGGCTCAACCTTGGAATTGCCTTTGATACTGGCTATCTTGAGTATGGAAGAGGTATGTGGAACTCCGAGTGTAGAGGTGAAATTCGTAGATATTCGGAAGAACACCAGTGGCGAAGGCGACATACTGGTCCATTACTGACGCTGAGGCTCGAAAGCGTGGGGAGCAAACAGGATTAGATACCCCAGTA
+
GGGGGGGGGGGGGGGGGGGGGGGGGGGGGGGGGGGGGGGGGGGGGGGGGGGGGGGGGGGGGGGGGGGGGGGGGGGGGGGFFFGGGGGGGGGGGGGGGGGGGGGGGGGGGGGGGFFGGGGDGGGGGGGGGGGGGGGGGCGGGGGGGGGFFGGCDGGGGCGGGGCGGDGGGGGGGGDGFGGGGCFGGGGGGCGCEGGGDFC55CEGFGDGGGGGGG:DBGGFGGGFFGGFFFFG?:CFB3/A
@M00200:205:000000000-AKKM3:1:1101:25791:8185 1:N:0:1
ATTGGGCTTAAAGGGCGCGTAGGCGGCCTTGTAAGTTGGGGGTGAAAGCCCGTGGCTCAACCACGGAATTGCCTTCGATACTGCTTGGCTTGAGACCGGAAGAGGTGAGTGGAACTGCGAGTGTAGAGGTGAAATTCGTAGATATTCGCAAGAACACCAGTGGCGAAGGCGGCTCACTGGTCCGGATCTGACGCTGAGGCGCGAAAGCGTGGGGAGCAAACAGGATTAGATTCCCGTGTAATAT
+
GGGCFGGGGGGGGGGGGGGGGGGGGGGGDFGGGGGCGGGGGDGGG<FEEDCFE@CGGD<<CEFCFDGGGFE9EADFFFGFFGGGGGGD?BDGGGEF<FEDGGFFGGGGGGGGGGGGGFGE@@FG,,@,<F@FCCFGGCC@BBCCEGAFGGC:FCFGG7@FFGGCB7:<CC:7CEB9+?2=F+>EEGEEG+<+*295?8@F5)1::C3FDGE>5ED))2;<CF?D(22.96<*<ACC;.0*:)6)
@M00200:205:000000000-AKKM3:1:1101:12053:8195 1:N:0:1
ACTGGGTATAAAGCGAGCGCAGGTGGTTTAATAAGTCTGATGTAAAAGGCAGTGGCTCAACCATTGTGTGCATTGGAAACTGTTAGACTTGAGTGCAGTAGAGGAGAGTGGAATTCCATGTGTAGCGGTGAAATGCGTAGATATATGGAGGAACACCGGTGGCGAAAGCGGCTCTCTGGACTGTCACTGACACTGAGGCTCGAAAGCGTGGGTAGCAAACAGGATAAGATACCCGCGTA
+
GGGGGGGGGGGGGGGGGGGGGGGGGGGGGGGGGFGGGGGGGGGECFFGGGGGGGGGGGGGGGGGGGGGGGG<FGFGGGGGGGGGGGFGFFGGGGGGFGGGFGG8DGGGGGG9FGGGGGGGGCGGDCFDFGGFCFGFEGGG@EGGFGGGGGGCEGGGGGGGGGGEE@EG8EFD>EFFFGF9DGG>BEFGGGGGGGGGGEGGGGGEEE4CEGE7CF)*=CCGGFGC)+2766>F:8:D:BB
@M00200:205:000000000-AKKM3:1:1101:16034:8206 1:N:0:1
ACTGGGTTTAAAGGGAGCGTAGGCGGATAGTTTAGTCAGAGGTGAAAGCCCAGGGCTCAACCTTGGAATTGCCTTTGATACTGGCTATCTTGAGTATGGAAGAGGTATGTGGAACTCCGAGTGTAGAGGTGAAATTCGTAGATATTCGGAAGAACACCAGTGGCGAAGGCGACATACTGGTCCATTACTGACGCTGAGGCTCGAAAGCGTGGGGAGCAAACAGGATTAGATACCCTTGTA
+
GGGGGGGGGGGGGGGGGGGGGGGGGGGGGGGGGGGGGGGGGGGGGGGGGGGGGGGGGGGGGGGGGGGGGGGGGGGGGGGGFGGGGGGGGGGGGGGGGGGGGGGGGGGGGGGGGGGGGGGGGGGGGGGGGGGGGGGGGGGGGGGGGGGFGGGGGGGGGGGGGGFGGGGGGGGGGGGGGGGGGGGGGGGGGGGGGGGGGGGGGGGGGGGFCEEGGDDGEGGGGFCG;FGFFFECFCGGFFFG
@M00200:205:000000000-AKKM3:1:1101:17892:8211 1:N:0:1
ATTGGGTTTAAAGGGAGCGTAGGCGGATAGTTTAGTCAGAGGTGAAAGCCCAGGGCTCAACCTTGGAATTGCCTTTGATACTGGCTATCTTGAGTATGGAAGAGGTATGTGGAACTCCGAGTGTAGAGGTGAAATTCGTAGATATTCGGAAGAACACCAGTGGCGAAGGCGACATACTGGTCCATTACTGACGCTGAGGCTCGAAAGCGTGGGGAGCAACAAGGATTAGATACCCCGTTAAGA
+
GGGGGGGGGGGGGGGGGGGGGGGGGGGGGGGGGGGGGGGGGGGGGGGGGGGGGGGGGGGGGGGGGGGGGGGGGGGGGGGGGGGGGGGGGFGGGGGGGGGGGGGGGAFGGGGGGFGGGGGGGGGGFGGFGGGGGGEGFGGGGDGCGFAA,CFGGGGFGGGFFGFEEDEGGGGGEGGGGG9FCE@>CGFFGFCE85CEEGGGGGGG?8DGDEDG7B>DAGG6*;@4(*;;==EDFCGDB)):96)
@M00200:205:000000000-AKKM3:1:1101:27853:8216 1:N:0:1
ATTGGGCGTAAAGCGTGCGCAGGCGGTTATGCAAGACAGATGTGAAATCCCCGGGCTCAACCTGGGAACTGCATTTGTGACTGCATGGCTAGAGTGCGGCAGAGGGGGATGGAATTCCGCGTGTAGCAGTGAAATGCGTAGATATGCGGAGGAACACCGATGGCGAAGGCAATCCCCTGGGCCTGCACTGACGCTCATGCACGAAAGCGTGGGGAGCAAACAGGATTAGATACCCTCGTA
+
GDGGGGGGGGGGGGGGGGGGGGGGGGGGGGGGGGGGGGGEFFGGGGGGGGGGGDGGGGGGGGGGGGFEGGGGGGAFGGDGGGGGFFGGGFGGGGGGGGGGGDFGFCCGCGG7EFGGFGGGGGGGGGGGFGGGGGGGGGGGGGGGGGGGGGEEGGFCGGDCFEGGGGGGGGGGG+<8E8C*=FGGGGGGFGGGGGGGGFGGCGGGGGGGGGGEEC59B:@FGFGDBGF?FFAGGGG*0>FG
@M00200:205:000000000-AKKM3:1:1101:14255:8291 1:N:0:1
ACTGGGTATAAAGGGAGCGTAGGCGGATAGTTTAGTCAGAGGTGAAAGCCCAGGGCTCAACCTTGGAATTGCCTTTGATACTGGCTATCTTGCGTATGGAAGAGGTATGTGGAACTCCGAGTGTAGAGGTGAAATTCGTCGATATTCGGCAGAACACCAGTGGCGAAGGCGACATACTGGTCCATTACTGACGCTGAGGCTCGAAAGCGTGGGGAGCAAACAGGATTAGATACCCCTGGA
+
GGDGDFCCEFG@EDBFECFEEGGE@FCEGGGGEEEGFGEEGCF,FFGDFFFGGFE:E@FFEGGFGC6CE<EFAFGGC<FFGGG<E<FFAFF9,>@CFGGACAFC<FAFAFFCFFFGGGG@FD?C,,<B8E<5:CEFG7F+@@FECGGF,++>3,BAD@FCC=<7=>B>+D@8EBEEFCDFEGG9DFGGDCFF;>C7>585A?EC,;)?CCC*=C):3A8CC8**16:=*6:*<CF*85>6
@M00200:205:000000000-AKKM3:1:1101:16231:8303 1:N:0:1
ATTGGGTATAAAGCGAGCGCAGGTGGTTTAATAAGTCTGATGTAAAAGGCAGTGGCTCAACCATTGTGTGCATTGGAAACTGTTAGACTTGAGTGCAGTAGAGGAGAGTGGAATTCCATGTGTAGCGGTGAAATGCGTAGATATATGGAGGAACACCGGTGGCGAAAGCGGCTCTCTGGACTGTAACTGACACTGAGGCTCGAAAGCGTGGGTAGCAAACAGGATTAGATACCCGAGTA
+
GGGGGGGGGGGGGGGGGGGGGGGGGGGGGGGGGGGGGGGGGGGGGGGGGGGGGGGGGGGGGGGGGFGGGGGGGGGGGGGGFGGGGGGGGGGG?FGGGGGGGFFGGGGDGGFGGGFGFGGFGGGG;F7@FEGFFGFG7FGGFGGGGGFFGCGDGFGGFFGGGGGEGFEC,3CEGGCGFGGG7EFGGGGGGCFFGGGGC5CFFGGGBECDED*<FE68:C?=9**;=:68=+/+?,1/5A)
@M00200:205:000000000-AKKM3:1:1101:13400:8365 1:N:0:1
ATTGGGTTTAAAGCGAGCGCAGACGGTTGATTAAGTCTGATGTGAAAGCCCGGAGCTCAACTCCGGAATGGCATTGGAAACTGGTTAACTTGAGTGTTGTAGAGGTAAGTGGAACTCCATGTGTAGCGGTGGAATGCGTAGATATATGGAAGAACACCAGTGGCGAAGGCGGCTTACTGGACAACAACTGACGTTGAGGCTCGAAAGTGTGGGTAGCAAACAGGATTAGATACCCCTGTA
+
GGGGGGGGGGGGGGGGGGGGGGGGGGGGGGGFGGGGGGGGGGGGGGGGGGGGGGGGGGGGGGGGGGGGGGGGGGGGGGGGGGGGGGGGGGGGGGFGGGFFGGGCDGGGGGGGGGGGGGGGFGGGGDGGGGGGGGGGGGCGEEGGG;FA<FFFGGG8FGGCGGGGDEGGGGGGGEEGGGFFGEGFGGFGFGGCGGGGCG6=C85CFGDGGGGG7EFGFGGGFFCDFFGFF7?G9CFFFFF?
@M00200:205:000000000-AKKM3:1:1101:12632:8379 1:N:0:1
ATTGGGTGTAAAGCGCGCGTAGGTGGTTTGTTAAGTTGGATGTGAAATCCCCGGGCTCAACCTGGGAACTGCATTCAAAACTGACTGACTAGAGTATGGTAGAGGGTGGTGGAATTTCCTGTGTAGCGGTGAAATGCGTAGATATAGGAAGGAACACCAGTGGCGAAGGCGACCACCTGGACTAATACTGACACTGAGGTGCGAAAGCGTGGGGAGCAAACAGGATTAGATACCCCTGTAAGA
+
GGGGGGGGGGGGGGGGGGGFFGGFGGGGGGGFCFGGGGGGGGGGGGGGGGGGGGGGGGGGGGGGGFGGGGGGGGGGGGGFGGGGGGGGEEGGGGGGGGGGGGGGGGGGGEGGFFGGFGGGGGGGGGGGGEFGGGGDFC:BFG9FFCA9FFFDGDFGGEFFGGGGGCGGGGDG>EGGGFGGGGGGGGGCFDGGE=CGGGGGGDGGEED;EGGGGGFGBFGG4FFF?CC?FF):C<:>@>FGG<D
@M00200:205:000000000-AKKM3:1:1101:20296:8380 1:N:0:1
ACTGGGTTTAAAGGGAGCGTAGGCGGATAGTTTAGTCAGAGGTGAAAGCCCAGGGCTCAACCTTGGAATTGCCTTTGATACTGGCTATCTTGAGTATGGAAGAGGTATGTGGAACTCCGAGTGTAGAGGTGAAATTCGTAGATATTCGGAAGAACACCAGTGGCGAAGGCGACATACTGGTCCATTACTGACGCTGAGGCTCGAAAGCGTGGGGAGCAAACAGGATTAGATACCCCGGTA
+
GGGGGGGGGGGGGGGGGGGGGGGGGGGGGGGGGGGGGGGGGGGGGGGGGGGGGGGGGGGGGGGGGGGGGGGGGGGGGGGGGGGGGGGGGGGGG@FEGGGGGGGGGGGGGGGGGGGGGGGGFFGGGGGGGGGGGGGGGGGGGGGGFGGGGGDEGGGGGGGGGGGGGGGGDGGGGGGGGGGGGGGGGGGGGGGGGGGGGGFGFGGGGGGGGGGGGGDDFGGGGF8FDGGFFAEGF<EFB3>E
@M00200:205:000000000-AKKM3:1:1101:18809:8405 1:N:0:1
ATTGGGTTTAAAGTGTGCGCAGGCGGCGTTGCAAGTCGAGTGTGAAAGCCCCGGGCTTAACTTGGGAATTGCGCTCGAAACTACGATGCTGGAGTATGGCAGAGGAAGGTGGAATTCCACGTGTAGCGGAGAAATGCGTAGAGATGTGGAGGAACACCGATGGCGAAGGCAGCCTTCTGGGCCAACACTGACGCTCATGCACGAAAGCGTGGGGAGCAAACAGGATTAGATACCCCAGTA
+
GGGGGGGGGGGGGGGGGGGGGGGGGGGGGGGGGGGGGGGGGGGGGGGGGGGGGGGGGGGGGGGGGGGGGGGGGGGGGGGEGGGGGGGGGGGGFGGGGGGGGGGGCGGGGGGGGGGGGGGGGGGGGGGGG:CFGGGDGGGGGGGGGGGFCFGCEGGGGGGGGEGGGGGGGGGGGGGGGGGGGGGGFGGGGGFGGGGGGGGGGGGGG=GGGGGGGGFGFFFGGGFG?GG?FFDGFEGGFDFF
@M00200:205:000000000-AKKM3:1:1101:6628:8460 1:N:0:1
ACTGGGCTTAAAGGGCGCGTAGGCGGCCGATTAAGTCGGGGGTGAAAGCCTGTGGCTCAACCACAGAATTGCCTTCGATACTGGTTGGCTTGAGACCGGAAGAGGACAGCGGAACTGCGAGTGTAGAGGTGAAATTCGTAGATATTCGCAAGAACACCAGTGGCGAAGGCGGCTGTCTGGTCCGGTTCTGACGCTGAGGCGCGAAAGCGTGGGGAGCAAACAGGATTAGATACCCCAGTA
+
GGGGGGGGGGGGGGGGGGGGGGGGGGGGGGGGGGGGGGGGGGGGGGGGGGGGGGGGGGGGGGGGGGGGGGGGGGGGGGGGGGGGGGGGGGGGGGGGGGGGGGGGGGGGGGGGGGGGGGGGGGGFGGGGFGGGGGFGGGGGGGGGGGGGGGGGGFFGGGGGGGGGGGGGDGGGGGGFGGGGGGGDGGGGGGGGGGDGGGGGEDG>CGD5E*?EEG@C@=CEGGCF(0:<FFAFF,37BEFF
@M00200:205:000000000-AKKM3:1:1101:4678:8463 1:N:0:1
ATTGGGCTTAAAGGGAGCGTAGGCGGATAGTTTAGTCAGAGGTGAAAGCCCAGGGCTCAACCTTGGAATTGCCTTTGATACTGGCTATCTTGAGTATGGAAGAGGTATGTGGAACTCCGAGTGTAGAGGTGAAATTCGTAGATATTCGGAAGAACACCAGTGGCGAAGGCGACATACTGGTCCATTACTGACGCTGAGGCTCGAAAGCGTGGGGAGCAAACAGGATTAGATACCCCAGTA
+
EGGGGGFFGGGEFGGGGDGGDGGFEDC+CFFGGGGGGFGGGGGGFGFFFFFGGGG7FGCEGGGEGGGGGGFGGGGGGGGEFAEAFCFGGGGGGFGGGG<<FFGGGG9FGGGGGDGAFGGGG<FGGFCGGGGGDFGGG<EFF+AFGGGDF:FEFGFFC@ABFFF7BBCFGGGDEGGGGGGGGEGGGCF9EFEGGGGDGGGGGDEC:=D*:*8<CDB55=F<FGFGDFG)88<F;C@C8>A9
@M00200:205:000000000-AKKM3:1:1101:4024:8471 1:N:0:1
ATTGGGTATAAAGGGAGCGTAGGCGGATAGTTTAGTCAGAGGTGAAAGCCCAGGGCTCAACCTTGGAATTGCCTTTGATACTGGCTATCTTGAGTATGGAAGAGGTATGTGGAACTCCGAGTGTAGAGGTGAAATTCGTAGATATTCGGAAGAACACCAGTGGCGAAGGCGACATACTGGTCCATTACTGACGCTGAGGCTCGAAAGCGTGGGGAGCAAACAGGATTAGATACCCGCGTA
+
FGGGGGGFFFGGGGGFGGGGGGGGGG7F,EFGGGGGGGGGGGGGGGGCFGGGGGGGGGGGGGGGGGC,EFGGGGGGGGG<FGGGGDFGGGGGGGFCFGFEEGGGGGDEGGGGGG<FAF=C7FGGGGFGGGDGGGGGGGDGGDFCF,,A?:@CGGGGGGFGGGFEEFGGEGGDG+@FGGFF5DGCEE;,BFAF5CDCE>EGGGDEGE<DCGGGGD5CBCCFGDFG6FGFF=CGGGGGDBDG
@M00200:205:000000000-AKKM3:1:1101:15179:8473 1:N:0:1
ACTGGGCTTAAAGGGAGCGTAGGCGGATAGTTTAGTCAGAGGTGAAAGCCCAGGGCTCAACCTTGGAATTGCCTTTGATACTGGCTATCTTGAGTATGGAAGAGGTATGTGGAACTCCGAGTGTAGAGGTGAAATTCGTAGATATTCGGAAGAACACCAGTGGCGAAGGCGACATACTGGTCCATTACTGACGCTGAGGCTCGAAAGCGTGGGGAGCAAACAGGATTAGATACCCGTGTA
+
GGGGGGGGGGGGGGGGGGGGGGGGGGGGGGGGGGGGGGGGGGGGGGGGGGGGGGGGGGGGGGGGGGGGGGGGGGGGGGGGGGGGGGGGGGGGGGGGGGGGGGGGGGGGGGGGGGGGGGGGGGGGGGGDGGGGGGGGGFGGGGGGGGGFFGGGGGGGGGGFGGGGEGGGGGGGGGGGGGGGGGGGGGGGGGGGGGGEGGFGGGGGGGGGGGEGGGFGFGGGGGG40CGEACED;FFG5BFG
@M00200:205:000000000-AKKM3:1:1101:18824:8490 1:N:0:1
ACTGGGCATAAAGGGAGCGTAGGCGGATAGTTTAGTCAGAGGTGAAAGCCCAGGGCTCAACCTTGGAATTGCCTTTGATACTGGCTATCTTGAGTATGGAAGAGGTATGTGGAACTCCGAGTGTAGAGGTGAAATTCGTAGATATTCGGAAGAACACCAGTGGCGAAGGCGACATACTGGTCCATTACTGACGCTGAGGCTCGAAAGCGTGGGGAGCAAACAGGATTAGATACCCTGGTA
+
GGGGGGGGGGGGGGGGGGGGGGGGGGGGGGGGGGGGGGGGGGGGGGGGGGGGGGGGGGGGGGGGGGGGGGGGGGGGGGGDFGGGGGGGGGGGGGGGGGGGGGGGGGGGGGGGGGCFGGGGGGGGGGGGGGGGFFGGGGGGGGGGGGGGGGGGGGGGGGGGGGGGGGGG7FGGGGGCGGFGGGGGGGGGGGDFCEGGGGGGGGGGGGDGDEEEGD:CDGGGF4*;067)6:C:+CF4)8A<
@M00200:205:000000000-AKKM3:1:1101:12197:8492 1:N:0:1
ATTGGGCGTAAAGGGAGCGTAGGCGGACATTTAAGTCAGGGGTGAAATCCCGGGGCTCAACCTCGGAATTGCCTTTGATACTGGGTGTCTTGAGTATGAGAGAGGTGTGTGGAACTCCGAGTGTAGAGGTGAAATTCGTAGATATTCGGAAGAACACCAGTGGCGAAGGCGACACACTGGCTCATTACTGACGCTGAGGCTCGAAAGCGTGGGGAGCAAACAGGATTAGATACCCTAGTA
+
GGGGGGGGGGGGGGGGGGGGGGGGGGGGGGGGGGGGGGGGGGGGFFGGGGGGGGGGGGGGGGGGGGGGGGGGGGGGGGFGGGGGGGGGGGGGGFFGGGGGGGGGGFGGGGGGGGGGGGGGGGGGGGGGGGGGGGGGFFGGGGGGGGGGDGF:FEGGGGFFGGGGCGGGGGGGGGGGGGGGGGGGGGGGGGGGGGD7CGGGGGGGGGCFGGGCEE>DDFFFGD8D6FC<F@AGGFGGFFFG
@M00200:205:000000000-AKKM3:1:1101:7144:8492 1:N:0:1
ATTGGGTTTAAAGGGCTCGTAGGCGGTTTGTCGCGTCGGGAGTGAAAACCAGGTGCTTAACACCTGGCTTGCTTCCGATACGGGCAGACTAGAGGTATTCAGGGGAGAACGGAATTCCTGGTGTAGCGGTGAAATGCGCAGATATCAGGAGGAACACCGGTGGCGAAGGCGGTTCTCTGGGAATATCATGACGCTGAGGAGCGAAAGTGTGGGGAGCGAACAGGATTAGATACCCCGGTA
+
GEGGGGFGCGGDGGDCGGEGGGGGGEGG7FGGGGGGGGGGGG@FFFGGGGGGGGGGGCFFEFFGEGGGGFGGGGDFGEEGGGGGGGGGGGFFDAFFGGGGGFFGGFEGDGGGGGGGGCFGGAD<FGDFFGEGGGGFC@FGGGFFFGGFFGGDEGFCFGGEFG:FCGGDGCGGDEGGFGGGGGGGFGC+=7CF=57:88@?E3CEEE<::?FEGG>D@=EDDGGFFGG2**4C+<@C).):
@M00200:205:000000000-AKKM3:1:1101:11113:8541 1:N:0:1
ACTGGGTTTAAAGGGCGCGTAGGCGGCCGATTAAGTCGGGGGTGAAAGCCTGTGGCTCAACCACAGAATTGCCTTCGATACTGGTTGGCTTGAGACCGGAAGAGGACAGCGGAACTGCGAGTGTAGAGGTGAAATTCGTAGATATTCGCAAGAACACCAGTGGCGAAGGCGGCTGTCTGGTCCGGTTCTGACGCTGAGGCGCGAAAGCGTGGGGAGCAAACAGGATTAGATACCCTCGTAAGA
+
FFEFF<FC7FEFFGGGGGGGGGDGGGFEEGFGGGGGGDDGGGEGGGGGGGGGGGGGFFFGFGGFGCEGGGG9EDGGFGDFEGFFGGGEGGGEFBCFDFGGGGGGGGGGGGGCGGGFGFEGEFGFFCCFGFCCBF@FFGFGFGCGDFG:CGGEGCFGFEDCG,<EGC@<:8FE5CGG9CCFFGFCGEEGGCGFG*CE=8CCGDGGEED4EG>CG5:D>CCCC<854*:86=:FG6C*<3):C0<
@M00200:205:000000000-AKKM3:1:1101:4472:8565 1:N:0:1
ATTGGGTTTAAAGGGCTCGTAGGCGGTTTGTCGCGTCGGGAGTGAAAACGCCGTGCTTAACACGGCGCTTGCTTTCGATACGGGCAGACTAGAGGTATGCAGGGGAGAACGGAATTCCTGGTGTAGCGGTGAAATGCGCAGATATCAGGAGGAACACCGGTGGCGAAGGCGGTTCTCTGGGCATTACCTGACGCTGAGGAGCGAAAGTGTGGGGAGCGACCAGGATTAGATACCCCAGTA
+
GFGGGFGGGGGGGGGGGGGGGGGGFGEGGGGGGGG:FGEGGGGGGGGGGGGGGGCGGGGGGGGGDGGGGGGGGGGGGDGGGGGGGGGGDGGGGGGGGGGGGEGGG:FEGGGGGGGGGGGGFGFGFGGGGGGGFFGGGGGGGDFFCGGGGFEDFGGFGFGCGGCFGEGGCF:EGGGGGFFF6ECFFGGGGG6<EEC7CCFGC3EC5CGGGGGGGGEGFGG55DC<1CFFF?):ACC75>FG
@M00200:205:000000000-AKKM3:1:1101:7699:8572 1:N:0:1
ACTGGGCATAAAGCGAGCGCAGGTGGTTTAATAAGTCTGATGTAAAAGGCAGTGGCTCAACCATTGTGTGCATTGGAAACTGTTAGACTTGAGTGCAGTAGAGGAGAGTGGAATTCCATGTGTAGCGGTGAAATGCGTAGATATATGGAGGAACACCGGTGGCGAAAGCGGCTCTCTGGACTGTAACTGACACTGAGGCTCGAAAGCGTGGGGAGCAAACAGGGTTAGATACCCTTGTAAGAT
+
GFGGGGGGGGGGGGGGGGFGGGG@FGGGGGGGGGG<FCFFGGGEGGGGCFEFEFGGGGGGGGGGGFGGF@EEDGCDFCFGGGGGGFCGGGGGGGGGGGGGGGGGDCFFGGGFGGGFGGFGFGGFFGG@:FDGFGGEGGDEDFA@E;EGGGE?FGFG7FEGGGCEEGCEFECGGGDFGCGF73DFGGGCFDGF<9>CDFD7CDCGG>*14:B@**:))=?CGC=*,;*/31/+?<B*.+141))
@M00200:205:000000000-AKKM3:1:1101:11652:8595 1:N:0:1
ACTGGGTATAAAGCGAGCGCAGGTGGTTTAATAAGTCTGATGTAAAAGGCAGTGGCTCAACCATTGTGTGCATTGGAAACTGTTAGACTTGAGTGCAGTAGAGGAGAGTGGAATTCCATGTGTAGCGGTGAAATGCGTAGATATATGGAGTAACACCGGTGGCGAAAGCGGCTCTCTGGACTGTAACTGACACTGAGGCTCGAAAGCGTGGGTAGCAAACAGGATTAGATACCCCAGTA
+
GFGGGGEFGGGGGGGGGGGGGGGGGGGFGGGGGGGGGGGGGGGCCFGGGGFGGDFGFGGGGGGGGGGGGGGCFEGGGFGGGGGGFGGGGFGGCGGGGGGGGCGF@F@:EGGFCFEFGGGGGGGGDFCFGGGGFGGFDFFGGGGGGGACFG,EECFG7B+CE@F=E@EG:7:EGEGGGCF:EGGGDGGGGGGCFGG9C@@FEDGBEE>9EE7*=C?<8C,,8C*>=C=37FEF@?;D>/1
@M00200:205:000000000-AKKM3:1:1101:21819:8598 1:N:0:1
ATTGGGTTTAAAGGGAGCGTAGGCGGATAGTTTAGTCAGAGGTGAAAGCCCAGGGCTCAACCTTGGAATTGCCTTTGATACTGGCTATCTTGAGTATGGAAGAGGTATGTGGAACTCCGAGTGTAGAGGTGAAATTCGTAGATATTCGGAAGAACACCAGTGGCGAAGGCGACATACTGGTCCATTACTGACGCTGAGGCTCGAAAGCGTGGGGAGCAAACAGGATTAGATACCCTGGTA
+
GGGGGGGGGGGGGGGGGGGGGGGGGGGGGGGGGGGGGGGGGGGGGGGGGGGGGGGGGGGGGGGGGGGGGGGGGGGGGGGGGGGGGGGGGGGGGGGGGGGGGGGGGGGGGGGGGGGGGGGGGGGGGGGGGGGGGGGGGGGGGGGGGGGGGGGGGGGGGGGGGGGGGGGGGGGGGGGGGGGGGGGGGGGGGGGGGGGDGGGGGGGGGGGGGGGGGGBDDGGGGGGGFGGEFFFGGG8=AFFG
@M00200:205:000000000-AKKM3:1:1101:17786:8599 1:N:0:1
ACTGGGTTTAAAGGGAGCGTAGGCGGATAGTTTAGTCAGAGGTGAAAGCCCAGGGCTCAACCTTGGAATTGCCTTTGATACTGGCTATCTTGAGTATGGAAGAGGTATGTGGAACTCCGAGTGTAGAGGTGAAATTCGTAGATATTCGGAAGAACACCAGTGGCGAAGGCGACATACTGGTCCATTACTGACGCTGAGGCTCGAAAGCGTGGGGAGCAAACAGGATTAGATACCCCAGTA
+
GGGGGGGGGGGGGGGGGGGGGGGGGGGGGGGGFGGGGGGGGGGGGGGGGGGGGGGGGGGGGGGGGGGGGGGGGGGGGGGG9FGGGGGGGGGGGGGGGGGGGGGGGGGGGGGGGGGGGGGGGGGGFGGGGGGCFGGGGGGGGGGGGGGGGGGGGGGGGGGFFGGDGEGGGGDGEGGGFGGGGG?FFFGGGGGGGGDE5DFGGGGGGCGGGGGGGD:DFGCGFGCCDF73AFEGGFFFE>AF
@M00200:205:000000000-AKKM3:1:1101:4667:8612 1:N:0:1
ATTGGGTGTAAAGGGCGCGTAGGCGGCTTTATAAGTCGGGGGTGAAAGCCTGTGGCTCAACCACAGAATTGCCTTCGATACTGTATGGCTTGAGACCGGAAGAGGTTAGTGGAACTGCGAGTGTAGAGGTGAAATTCGTAGATATTCGCAAGAACACCAGTGGCGAAGGCGGCTGACTGGTCCGGTTCTGACGCTGAGGCGCGAAAGCGTGGGGAGCAAACAGGATTAGATACCCCAGTA
+
FGFGGGCGFGAEFDG@@FEEGGGGGGGDGGGGA@<FGEFGGGGGGGG<F8<FGGGGGGGGGGGG<FGCG?=FFAF9F<DFEGGGG<@<FFGCFD,E+FEC=CGF8FF<FDFFG98><9F7CGGGCF=FBFFFFFGGGFGGGFG;FFB,6**>>FFB>FC2FF7@E<:FCCF@EGGDGG9<++>88?*8F>9EEGGC:85>5DC8CCGDECCEE5)9>*0<9CC1(2C2*9>*<@CG5@F+
@M00200:205:000000000-AKKM3:1:1101:13180:8629 1:N:0:1
ATTGGGTGTAAAGGGAGCGCAGGTGGTTTAATAAGTCTGATGTAAAAGGCAGTGGCTCAACCATTGTGTGCATTGGAAACTGTTAGACTTGAGTGCAGTAGAGGAGAGTGGAATTCCATGTGTAGCGGTGAAATGCGTAGATATATGGAGGAACACCGGTGGCGAAAGCGGCTCTCTGGACTGTCACTGACACTGAGGCTCGAAGGCGTGGTTAGCAAAAGGTTTTAGATACCCCGTTA
+
GGGGGGGFFGGAFGGGGGGGGGGGGGGGGGGGGGGGGGGGGGGFCFFGGGGGGGGGGGGGGGGGGFGGGGGCFGGGGEFGGGGGGGGGGGGFGFGGGDFEFFF8EE@CGGF?EF=FFFDGGGGGAF7:CF7=BFG9FFGGGGGGGGGCFG@CGGGGGGGGGGGDGC=+DECE6EFFGFFDFFGGFGCCFDGFFGF7D>EFFDG6***:;C:*628+=,,,*:5+)/1/)+)+584/:4)
@M00200:205:000000000-AKKM3:1:1101:5861:8634 1:N:0:1
ATTGGGTATAAAGCGAGCGCAGGTGGTTTAATAAGTCTGATGTAAAAGGCAGTGGCTCAACCATTGTGTGCATTGGAAACTGTTAGACTTGAGTGCAGTAGAGGAGAGTGGAATTCCATGTGTAGCGGTGAAATGCGTAGATATATGGAGGAACAACGGTGGCGAAAGCGGCTCTCTGGACTGTAACTGACACTGAGGCTACAAAGCGTGGGTAGCAAAAAGGATTAGATAACCCCGTA
+
GGGGGGGGGGGGGFGGGGGGGGGFGGC8FEECFGGE@EFGGGGFGGGGGGGCEFGDGGGFF,C@F,CFEFEFGFGFGGF,CFFGGFFFE99?AEFAFFFFGFFGEGDDCFEFF9EFED9FB?E@=9CCCCFFGGC5F=CCE,C?BDCGF@CEGGF,==CGGGFG@FEG,=F7838,EC7D8:EGGGFFCF,@ECFC6>:,2*4?>,;*11*>C48<FGG68*49.+278:C++8;*)8)
@M00200:205:000000000-AKKM3:1:1101:26734:8649 1:N:0:1
ATTGGGTTTAAAGCGCGCGCAGGTGGTTCCTTAAGTCTGATGTGAAAGCCCCCGGCTCAACCGGGGAGGGTCATTGGAAACTGGGGAACTTGAGTGCAGAAGAGGATAGTGGAATTCCAAGTGTAGCGGTGAAATGCGTAGAGATTTGGAGGAACACCAGTGGCGAAGGCGACTGTCTGGTCTGTAACTGACAATGAGGCGCGAAAGCGTGGGGAGCAAACAGGATTAGATACCCCAGTA
+
GGGGGGGGGGGGGGGGGGGGGGGGGGGGGGGGGGFGGGGGGGGGGGGGGGGGGGGGGGGGGGGEEFGGGGGGGFGEFGGGGFGGGGGGFGFGGGGGCGGGGGGGGGGGGFFFEEFFFGGGGGGGGG,@FGGGGGFEGGGGDCDEFGGGF7<FEFGGFGGGFFGGCECFGGGG8EEFGGGGCCFGGGCF@CF69+0A?GGGGGECE59CG5CEGGEG:CC?4*;C?<>2=BAF7<+555?E
@M00200:205:000000000-AKKM3:1:1101:7766:8654 1:N:0:1
ATTGGGCGTAAAGAGCTCGTAGGCGGTTTGTCGCGTCTGCCGTGAAAGTCCGGGGCTCAACTCCGGATCTGCGGTGGGTACGGGCAGACTAGAGTGATGTAGGGGAGACTGGAATTCCTGGTGTAGCGGTGAAATGCGCAGATATCAGGAGGAACACCGATGGCGAAGGCAGGTCTCTGGGCATTAACTGACGCTGAGGAGCGAAAGCATGGGGAGCGAACAGGATTAGATACCCCCGTA
+
GGGFCEFGGGGGGGGGGGGGGGGGGGGGGGGGGGGFFCGGGGGGGGGGGGGGGGGGEGGGFDGGGGEEFGFGGGCFEGGGGGEGGCE<FB<F,EEFGFAFGGGEFGGGGGGGGGFGGGAEFGGGCGGGGGGGFGDDGCCEF*@=FGGFCGCFDFF8FGEDGGGGGDEGDG@CEFGFGFGGGG*<F??CF=FGE575CGFCGGGCCGC783@FFG79:E5?7CFC:CC?FB>DFG6/<37:
@M00200:205:000000000-AKKM3:1:1101:19859:8696 1:N:0:1
ACTGGGTTTAAAGGGAGCGTAGGCGGATAGTTTAGTCAGAGGTGAAAGCCCAGGGCTCAACCTTGGAATTGCCTTTGATACTGGCTATCTTGAGTATGGAAGAGGTATGTGGAACTCCGAGTGTAGAGGTGAAATTCGTAGATATTCGGAAGAACACCAGTGGCGAAGGCGACATACTGGTCCATTACTGACGCTGAGGCTCGAAAGCGTGGGGAGCAAACAGGATTAGATACCCCGGTA
+
GGGGGGGGGGGGGGGGGGGGGGGGGGGGGGGGGGGGGGGGGGGGGGGGGGGGGGGGGGGGGGGGGGGGGGGGGGGGGGGGGGGGGGGGGGGGGGGGGGGGGGGGGGGGGGGGGGGGGGGGGGGGGGGGGGGGGGGGGGGGGGGGGGGGGFEGGGGGGGGGGGGGGGGGGGGGGGGGGGGGGGGGGGGGGGGGGGGCEGGGGGGGGGGGGGGGGG>GFG?FFGCDDCFFFFFGGFEFBDFG
@M00200:205:000000000-AKKM3:1:1101:22995:8708 1:N:0:1
ATTGGGCATAAAGCGCGCGCAGGCGGTTTCTTAAGTCTGGTGTCTAAGTGCGGGGCTCAACCCCGTGACGCACTGGAAACTGGGAGACTTGAGTGCAGAAGAGGAGAGCGGAATTCCACGTGTAGCGGTGAAATGCGTAGAGATGTGGAGGAACACCAGTGGCGAAGGCGGCTCTCTGGACTGTAACTGACGCTGAGGCGCGAAAGCGTGGGGAGCAAACAGGATTAGATACCCGTGTA
+
FFGGGGGGGGGGGGGGGGGGGGGGGGGGGGGGGGGGGFGGGGGGGGGGGGGGEGEGGGGGGGGGGGGGGGGGGGGG?GGGGGGGGGGGGGGFGGGGGGGGGGGFGG8FGGEGGGGGGGGGGGGGGGGGGGGGGGGGGGGGDFGGGGGFGGCGGGGGGGGGGGGGG@EEGGGGGGGGGGGFFGGCGGGFGGGGGGGDDFCGGC5?*1>DCC55:C>GFC+AFC*5376<FFFG:<E5)<)
@M00200:205:000000000-AKKM3:1:1101:21946:8717 1:N:0:1
ATTGGGTTTAAAGGGAGCGTAGGCGGATAGTTTAGTCAGAGGTGAAAGCCCAGGGCTCAACCTTGGAATTGCCTTTGATACTGGCTATCTTGAGTATGGAAGAGGTATGTGGAACTCCGAGTGTAGAGGTGAAATTCGCAGATATTCGGAAGAACACCAGTGGCGAAGGCGACATACTGGTCCATTACTGACGCTGAGGCTCGAAAGCGTGGGGAGCAAACAGGATTAGATACCCGTGTA
+
GGGGGGGGGGGGGGGGGGGGGGGGGGGGGGGGGGGGGGGGGGGGGGGGGGGGGFGGGGGGGGGGGGGGGGGGGGGGGGGGGGGGGGGGGGGGGGFGGGGGGGGGGGGGGGGFFGGGGGGGGGGGGFEFFGGGGGGGGGGCFEFFFFFFFGGGFGGGGGFFEFFEEGGGGGGEEGGGGF9FGF?CEFGGGGGGGGGGGFGF5CGGFEGFGEGEB>DCAFGGGGFGDFC<476@CGGGE>>E
@M00200:205:000000000-AKKM3:1:1101:6563:8767 1:N:0:1
ATTGGGTTTAAAGGGCTCGTAGGCGGTTTGTCGCGTCGGGAGTGAAAACGCCGTGCTTAACACGGCGCTTGCTTTCGATACGGGCAGACTAGAGGTATTCAGGGGAGAACGGAATTCCTGGTGTAGCGGTGAAATGCGCAGATATCAGGAGGAACACCGGTGGCGAAGGCGGTTCTCTGGGAATGACCTGACGCTGAGGAGCGAAAGTGTGGGGAGCAAACAGGATTAGATACCCCAGTA
+
GGGGGGGGGGGGGGGGGGGGGGGGGGEGEGGGGGGGGE@@7FGGGGGGGDG@FGGGGGGGGGG>CCGE7?FF<FFFGGGGGGGGGGEFGGAEGGGGGGG<FFGGGE77F8FFGGGGGGFDGGGDGGGGGGGGGGGGGGCGFDFGGGGGGGGG*>FFGGDEGGDCCFGGGGGGG*42CFGGG6CCFE7FG70<CEGGCFG6EDEEEGD:C9CEGGFDBGGFFDF5(9C36=<FGCF3:@FF
@M00200:205:000000000-AKKM3:1:1101:9544:8792 1:N:0:1
ACTGGGTTTAAAGGGAGCGTAGGCGGATAGTTTAGTCAGAGGTGAAAGCCCAGGGCTCAACCTTGGAATTGCCTTTGATACTGGCTATCTTGAGTATGGAAGAGGTATGTGGAACTCCGAGTGTAGAGGTGAAATTCGTAGATATTCGGAAGAACACCAGTGGCGAAGGCGACATACTGGTCCATTACTGACGCTGAGGCTCGAAAGCGTGGGGAGCAAACAGGATTAGATACCCCCGTA
+
GGGGGGGGGGGGGGGGGGGGGGGGGGDGGGGGGGGGGGGGGGGGGGGGGGGGGGGGGGGGGGGGGGGGGGGGGGGGGGGGGGGGGGGGGGGGGGGGGGGGGGGGGGGGGGGGGGGGGGGGGFGGGGGGGGGGGGGGGFGGGGGGGGGGFGGDFGGGGEFFGGGGGGGGGGGGGGEFGGGEGGGGGGGGFGGGDGGGDFEDGGGGC55DGGGCGGEDEFGGGGGGDFGEFF<>F>:FB:5C
@M00200:205:000000000-AKKM3:1:1101:16743:8795 1:N:0:1
ACTGGGTTTAAAGGGAGCGTAGGCGGATAGTTTAGTCAGAGGTGAAAGCCCAGGGCTCAACCTTGGAATTGCCTTTGATACTGGCTATCTTGAGTATGGAAGAGGTGTGTGGAACTCCGAGTGTAGAGGTGAAATTCGTAGATATTCGGAAGAACACCAGTGGCGAAGGCGACATACTGGTCCATTACTGACGCTGAGGCTCGAAAGCGTGGGGAGCAAACAGGATTAGATCCCGAGTA
+
GGGGGGGGGGGGGGGGGGGGGGGGGGGGGGGGGGGGGGGGGGGGGGGGGGGGGGGGGGGGGGGGGGGGGGGGGGFGGGGGCGGGGGGGGCFGDEFEFFGGGGGGGG,EFGGGGGGFGGGEGGGGGGGGGGGGGGGGGGGGGCFGGGGGGDCEGGGGGGGGGGGCGCEGGDCGGGGGGGGGDFGGGABFGFFDGEDDGCFGGGEGGGGFGGGCFG3DFGCGC<C7?<C@AFEG?,B*.>F
@M00200:205:000000000-AKKM3:1:1101:15873:8821 1:N:0:1
ACTGGGCATAAAGGGAGCGTAGGCGGATAGTTTAGTCAGAAGTGAAAGCCCAGGGCTCAACCTTGGAATTGCCTTTGATACTGGCTATCTTGAGTATGGAAGAGGTATGTGGAACTCCGAGTGTAGAGGTGAAATTCGTAGATATTCGGAAGAACACCAGTGGCGAAGGCGACATACTGGTCCATTACTGACGCTGAGGCTCGAAAGCGTGGGGAGCAAACAGGATTAGATACCCTTGTAAGA
+
GGGGGGGGGGGGGGDGGGGGGGGGGGGGGGGGGGGGGGGGGGGGGGGGGGGGGGGGGGGGGGGGGGGGGGGGGGGGGGGGEGGGGGGGGGGGFGGGGGGGGGGGGGGGGGGGGGGGGGGGGGGGGDFG8FGGGGGGGGGDEGGGGGGCFEGDGFGGGGGGGGGGDEEGGDGGGCEGGGGDEFGFGGGGGGFFGGGG>FFGF>?EGGDFGGGGGGFGF5CFFG6816CEF66>@8CF8FFFGCC
@M00200:205:000000000-AKKM3:1:1101:12449:8824 1:N:0:1
ATTGGGTGTAAAGGGCGCGTAGGCGGCCGATTAAGTCGGGGGTGAAAGCCTGTGGCTCAACCACAGAATTGCCTTCGATACTGGTTGGCTTGAGACCGGAAGAGGACAGCGGAACTGCGAGTGTAGAGGTGAAATTCGTAGATATTCGCAAGAACACCAGTGGCGAAGGCGGCTGTCTGGTCCGGTTCTGACGCTGAGGCGCGAAAGCGTGGGGAGCAAAAAGGATTAGATACCCCAGTA
+
GGGGAEF;FFFDF9F7BFECCFGGGGGGGDB:CFFCFGGCFEGGGGFFGGFGGGGGGGGGGGGGFGGG9AFGFGGGGF9FGFFG5FFGGGG7FEGGGGGCGEG8<FCC<BGGGC>C@FGEGGGFDFGAFGGFGGGFCGGFFEBEFGGGCFFGGGFFGGFFGFGGGGGGGGGDEEGFGFFGGGGGGGGGGGGGDDCEG>FF5D=EEGGGGGGGDEEG>GG8*>EDBG*.9*6CFFF*)./9
@M00200:205:000000000-AKKM3:1:1101:9613:8831 1:N:0:1
ATTGGGTTTAAAGAGCTCGTAGGCGGTTTGTCGCGTCTGCCGTGAAAGTCCGGGGCTCAACTCCGGATCTGCGGTGGGTACGGGCAGACTAGAGTGATGTAGGGGAGACTGGAATTCCTGGTGTAGCGGTGAAATGCGCAGATATCAGGAGGAACACCGATGGCGAAGGCAGGTCTCTGGGCATTAACTGACGCTGAGGAGCGAAAGCATGGGGAGCGAACAGGATTAGATACCCCCGTA
+
GGGGGGGGGGGGGGGGGGGGGGGGGGGGGGGGGGGGGGGGGGGGGGGGFGGGGGGGGGGGGGGGGGGGGGGGGGGGGGGGGGGGGGGGGGGGGGFGGGGGGGGGGGGGGGGGGGGGGGGGGGGGGGGGGCCGCFGGGGGGGGGEDFGGGGGGGGGGGGGGGGGGGGGGGGGGGGGGGGGGGGGFGFGGGGGGGGCGEGFGGCGCGGDD+ACGGCEGFGCGCCF4<G77FF>GGGGFF:5C
@M00200:205:000000000-AKKM3:1:1101:22980:8842 1:N:0:1
ACTGGGCATAAAGCGAGCGCAGGTGGTTTAATAAGTCTGATGTAAAAGGCAGTGGCTCAACCATTGTGTGCATTGGAAACTGTTAGACTTGAGTGCAGTAGAGGAGAGTGGAATTCCATGTGTAGCGGTGAAATGCGTAGATATATGGAGGAACACCGGTGGCGAAAGCGGCTCTCTGGACTGTAACTGACACTGAGGCTCGAAAGCGTGGGTAGCAAACAGGATTAGATACCCTTGTA
+
FGGDFGFGFFGGGGGGGGEGGGGFFGGGDFGF<6EE@FGGGEFEFGGGGGGEFFFEFFGFFGDFGEE9E<ECGGG?@F<FGGGFGGGGGE9?DFAECCF<?,C88FGDEE@FFFFGGAEEFFGDGG77FE=EEGGCEGG8@CCFDEF95,@CFECECFEF@CD7CC+@@EE78CDFGCF,8B>FFFG79*,3D9?CF*:7CD5,41;5*/B<FF)*=988CFC5.:C8C8):@F+;);+
@M00200:205:000000000-AKKM3:1:1101:18255:8855 1:N:0:1
ATTGGGTTTAAAGGGAGCGTAGGCGGATAGTTTAGTCAGAGGTGAAAGCCCAGGGCTCAACCTTGGAATTGCCTTTGATACTGGCTATCTTGAGTATGGAAGAGGTATGTGGAACTCCGAGTGTAGAGGTGAAATTCGTAGATATTCGGAAGAACACCAGTGGCGAAGGCGACATACTGGTCCATTACTGACGCTGAGGCTCGAAAGCGTGGGGAGCAACCAGGATTAGATACCCGAGTAAGA
+
GGGGGGGGGGGGGGGGGGGGGGGGGGGGGGGGGGGGGGGGGGGGGGGGGGGGGGGGGGGGGGGGGGGGGGGGGGGGGGGGGGGGGGGGGFGGGGGGGGGGGGGGDGGGGGGGGGGGGGGGGFGGGGGGGGGGFGGGGGGGGDGGGGGGGGGGGGGGGGGFFGGGGGGGGGGGCGEGGGGGGGGGGCGGGGGGGEGGGGGGGGGDGGGGGGGGGG>D3FG*0>@317><FACCEFF>A35C76A
@M00200:205:000000000-AKKM3:1:1101:17178:8857 1:N:0:1
ACTGGGCTTAAAGCGAGCGCAGGTGGTTTAATAAGTCTGATGTAAAAGGCAGTGGCTCAACCATTGTGTGCATTGGAAACTGTTAGACTTGAGTGCAGTAGAGGAGAGTGGAATTCCATGTGTAGCGGTGAAATGCGTAGATATATGGAGGAACACCGGTGGCGAAAGCGGCTCTCTGGACTGTAACTGACACTGAGGCTCGAAAGCGTGGGTAGCAAACAGGATTAGATACCCTAGTA
+
GGGGGGGGGGGGGGGGGGGGGGGGGGGGGFFGGFGGGGGGGGGFFGGGGGGGGGGGGGGGGGGGGGGGGGGGGDFGGDGGGGGGGGGGGGGGGGGGGGGGGGGGFGFGGGGGGGCGGGGGGGGGGGD>=FFGGGGGGGGGGFAF,F9FDDEGGGGGGGGEG>FGGGGGGGGGGGFGGGFFGGGGGGGGFFFGGGGGG>FFGGGGCEDDGGGEGC4?F:CEFGFCEGGF6FECEAFGA;F
@M00200:205:000000000-AKKM3:1:1101:14588:8872 1:N:0:1
ATTGGGTATAAAGGGAGCGTAGGCGGATAGTTTAGTCAGAGGTGAAAGCCCAGGGCTCAACCTTGGAATTGCCTTTGATACTGGCTATCTTGAGTATGGAAGAGGTATGTGGAACTCCGAGTGTAGAGGTGAAATTCGTAGATATTCGGAAGAACACCAGTGGCGAAGGCGACATACTGGTCCATTACTGACGCTGAGGCTCGAAAGCGTGGGGAGCAAACAGGATTAGATACCCGTGTA
+
GGGGGGGGGGGGGGGGGGGGGGGGGGGGGGGGGGGGGGGGGGGGGGGGGGGGGGGGGGGGGGGGGGGGGGGGGGGGGGGGGGGGGGGGGGGGGGGGGGGGGGGGGGGGGGGGGGGGGGGGGGGGGGGGGGGFGGGGGGGGGGGGGGGGFGGGGGGGGGGGGGGGGGGGGGGGGGGGGGGGGGGGGGGGGGGGDGGGGGGGGGDGGGGGGGGGGGFGFGGGGGGC?GC@FCEGGCFDDBFG
@M00200:205:000000000-AKKM3:1:1101:24108:8882 1:N:0:1
ATTGGGTTTAAAGCGCGCGTAGGTGGCTTGATAAGCCGGTTGTGAAAGCCCCGGGCTCAACCTGGGAACGGCATCCGGAACTGTCAAGCTAGAGTGCAGGAGAGGAAGGTAGAATTCCCGGTGTAGCGGTGAAATGCGTAGAGATCGGGAGGAATACCAGTGGCGAAGGCGGCCTTCTGGACTGACACTGACACTGAGGTGCGAAAGCGTGGGTAGCAAACAGGATTAGATACCCGAGTAAGA
+
GGGGGGGGGGGGGGGGGGGGGGGGGGGGGGGGGGGGGGGGGGGGGGGGGGGGGGGGGGGGGGGGGGGGGGGGEGGGGEGGGFGGGGGGGGGGGGGGGGGGGGGGGGGGGGGGGGGGGGGGG@EGGGGGGGGGGGFGGGEEGGGFGGFGGGGGGGGGGGGDEECEGGGGFFGGGGGGGGGGGGGGGGGFDGGGGGC?FGGGGGGGGGGGGGGGGGFGFCFCGGGGFGF?@FDGGGGD@.0CC-)
@M00200:205:000000000-AKKM3:1:1101:7476:8899 1:N:0:1
ACTGGGTTTAAAGCGCGCGTAGGTGGTTTGTTAAGTTGGATGTGAAAGCCCCGGGCTCAACCTGGGAACTGCATCCAAAACTGGCAAGCTAGAGTACGGTAGAGGGTGGTGGAATTTCCTGTGTAGCGGTGAAATGCGTAGATATAGGAAGGAACACCAGTGGCGAAGGCGACCACCTGGACTGATACTGACACTGAGGTGCGAAAGCGTGGGGAGCAAACAGGATTAGATACCCTAGTA
+
GGGGGGGGGGGGGGGGGGGGGGGGGGGGGGGGGGGGGGGGGGGGGGGGGFGGGGFGGGGGGGGGGGGGGGGGGGGGGGDFGGGGGGGGGGGGGGGGGGGGGGAFGGGGGGGGGGGGGGGG9EEGGGGGGGGGGGGGGGG@FGGGGGGDFGFEGGGGGDGGGGGGGGGG7DCEGGGGDGFG7FCB6;BFFFGGGGGGGGGGGGGG>8<CEEGGGG3C@GCFGGG<:CC?F?A7C6CFF58C
@M00200:205:000000000-AKKM3:1:1101:26968:8919 1:N:0:1
ACTGGGTTTAAAGCGCGCGTAGGTGGTTTGGTAAGCGAGATGTGAAAGCCCCGGGCTTAACCTGGGAACGGCATTTCGAACTGTCAGGCTAGAGTGTGGTAGAGGGTAGTGGAATTTCCTGTGTAGCGGTGAAATGCGTAGATATAGGAAGGAACACCAGTGGCGAAGGCGGCTACCTGGACCAACACTGACACTGAGGTGCGAAAGCGTGGGGAGCAAACAGGATTAGATACCCTTGTA
+
GGGGGGGGGGGGGGGGGGGGGGGGGGEGGGGGGGGGGGGGGGGGGGGGGGGGGGGGGGGGGGGFGGGGGGGGGGGGGGGGDFGFGGGGGGGGGGGGGGGGGGGGGGGGGGGGGGGGGGGGFEGGFGGGGGGFGGCFFGGEGGGGFGGGGGGGGGGGGGGGGGGGGGGGGGGGGGGGGCGGGGGGGGFEC6=@CFGGGGGGFCCEGG35ECEGGGE3BGGGGGGGFFFFFFFGCCFFF?FG
@M00200:205:000000000-AKKM3:1:1101:12414:8930 1:N:0:1
ACTGGGTGTAAAGCGAGCGCAGGTGGTTTAATAAGTCTGATGTAAAAGGCAGTGGCTCAACCATTGTGTGCATTGGAAACTGTTAGACTTGAGTGCAGTAGAGGAGAGTGGAATTCCATGTGTAGCGGTGAAATGCGTAGATATATGGAGGAACACCGGTGGCGAAAGCGGCTCTCTGGACTGTAACTGACACTGAGGCTCGAAAGCGTGGGTAGCAAACAGGATTAGATACCCGTGTA
+
GGGGGGGGGGGGGGGGGGGGGGGGGGGGGGGGGGGGGGGGGGGEEFGGGGGGGGGGGGGGGGGGGFGGGGGFGGGGGGGGGGGGGGGGGGGGGGGGGGGGGGGFGGGGGGG9EFAFGGGGGGGGGGGGGGGGGGGGCGCEGGFFGGGFFG7FGGGGGFEGGDGGGGGGGEGGCEDGFF@AFCGGGGGFFFGGGFGGGGGGDDGD>EGDEGEDGGDG>=5CFG55@@C31:CC+8=7>FA
@M00200:205:000000000-AKKM3:1:1101:6392:8990 1:N:0:1
ATTGGGCTTAAAGCGAGCGCAGGCGGTTCTTTAAGTCTGATGTGAAAGCCCCCGGCTCAACCGGGGAGGGTCATTGGAAACTGGAGAACTTGAGTGCAGAAGAGGAGAGTGGAATTCCACGTGTAGCGGTGAAATGCGTAGATATGTGGAGGAACACCAGTGGCGAAGGCGACTCTCTGGTCTGTAACTGACGCTGAGGCTCGAAAGCGTGGGGAGCAAACAGGATTAGATACCCCAGTA
+
EGGGGGGGGGGGGGGGGGGGGGGGGGGGGGGGGGGGGGGGGGGGGGGGGGGGGGGGGGGGGGGGGGDGGGGGGGGGGGGGGGGGGGGGGGGGGGGGGGGGGGGGGGDGGGDFGGGFFGGGGGGGGGGGGGGGGGGFEFFGGGGGGGGGGGGGGGGGGGGGGGGCGGGGG>FGGGBFGCCCGGGGGGGGFGGGGGDGGGGCFGGGGGDGGGGGGCBGFCGGGGGGFFFFFFB=CFE<>DFG
@M00200:205:000000000-AKKM3:1:1101:4544:8991 1:N:0:1
ATTGGGTTTAAAGGGCTCGTAGGCGGTTTGTCGCGTCGGGAGTGAAAACGCCGTGCTTAACACGGCGCTTGCCTCCGATACGGGCAGACTAGAGGTATTCAGGGGAGAACGGAATTCCTGGTGTAGCGGTGAAATGCGCAGATATCAGGAGGAACACCGGTGGCGAAGGCGGTTCTCTGGGAATGACCTGACGCTGAGGAGCGAAAGTGTGGGGAGCGAACAGGATTAGATACCCCAGTA
+
GGGGGGGGGGGGGGGGGGGGGGGGGGGGGGGGGGGGGGGGGGGGGGEFGGGGGGGGGGGGGFGGGGGGGGGGAFGGGGGGGGGGGGGGGGGGGGGGGGGGGGGGGGGGGGGGGGGGGGGGGGGGGGGGGGGGGGGGGGGGGGGGGGGGGGGGGGGGGGGGGGGGGGGGGDGGGGGGGGGGGGGGGCGCGGFGGGCEGGGGGFGGEGDGGGGGGGDGFGG5DGGGFGFBF@BGGG?5@EFG
@M00200:205:000000000-AKKM3:1:1101:5556:8999 1:N:0:1
ACTGGGTTTAAAGGGCGCGTAGGCGGTCTTTTAAGTCGGGGGTGAAAGCCTGTGGCTCAACCACAGAATTGCCTTCGATACTGGGAGACTTGAGACCGGAAGAGGACAGCGGAACTGCGAGTGTAGAGGTGAAATTCGTAGATATTCGCAAGAACACCAGTGGCGAAGGCGGCTGTCTGGTCCGGTTCTGCCGCTGAGGCGCGAAAGCGTGGGGAGCAAACAGGATTAGATACCCCAGTAAGAC
+
FGGGGGGGGGGGGGGGGGGGGDDFGG7FFDFGCGGGGGGG@7FCFGGFFGG@FGGGGFGCGGCGGGGGGGGGGGGGGGGGGGGC8ECFGGGGGG@FFGG>FGGCFCFGGGGGGGGG9FFBFGCGFFGFDGCGGFGFFGGGGDFDGGGCEG7CGGGGGGGGGGFEEGGGGGGGGG74BFAFGGC?C*:CC*+<EED*8;5EEG*21:CGEGEGG5>5)/*AFGGC0<F??66:CE?C)09CD)-)
@M00200:205:000000000-AKKM3:1:1101:12682:9010 1:N:0:1
ATTGGGTTTAAAGCGAGCGCAGACGGTTGATTAAGTCTGATGTGAAAGCCCGGAGCTCAACTCCGGAATGGCATTGGAAACTGGTTAACTTGAGTGTTGTAGAGGTAAGTGGAACTCCATGTGTAGCGGTGGAATGCGTAGATATATGGAAGAACACCAGTGGCGAAGGCGGCTTACTGGACAACAACTGACGTTGAGGCTCGAAAGTGTGGGTAGCAAACAGGATTAGATACCCTTGTA
+
GGGGGGGGGGGGGGGGGGGGGGGGGGGGGGGGGGGGGGGGGGGGGGGGGGGGGGGGGGGGGGGGGGGGGGGGGGGGGGGGGGGGGGGGGFGGGGGGGGGGGGG9FFGGGGGGGGGGGGGGGGGGGGGGGGGGGGGGGGGGGGGGGGGGGGGGGGGGEGGGGGGGGGGGGGGGGGGGGGGGGGGGGGGGGGGFGGGGDGGGGGGGGGGGGGGGGGFGFGGGGGGGDFGFFFFGGGGGF4=F
@M00200:205:000000000-AKKM3:1:1101:29034:9011 1:N:0:1
ACTGGGTTTAAAGCGCGCGCAGGCGGTTTCTTAAGTCTGGTGTCTAAGTGCGGGGCTCAACCCCGTGACGCACTGGAAACTGGGAGACTTGAGTGCAGAAGAGGAGAGCGGAATTCCACGTGTAGCGGTGAAATGCGTAGAGATGTGGAGGAACACCAGTGGCGAAGGCGGCTCTCTGGACTGTAACTGACGCTGAGGCGCGAAAGCGTGGGGAGCAAACAGGATTAGATACCCCCGTA
+
GGGGGGGGGGGDGGGGGGGGGGGGGGGGGGGGFFFGGGGGGGGGGGGGGFGGDCDGGGGGGGGGGGGGGGGGGGGGGGGGGGGGGGGFGGGGGGFGGGGFGGGGGGGGGGGE@FGFGGGGGGFGGGFGGGGGGGGFCFEGGFGGF;FGGGGGGGGGGFGGGFDDEGGDGGGGGGGGGFGGGFGG?>FGGGGGGGGGGFGGGGGC8EFGGEGGGDBDF6EGGFFC7>F3FFAGC?FGB5<
@M00200:205:000000000-AKKM3:1:1101:27122:9013 1:N:0:1
ATTGGGCTTAAAGCGCACGCAGGCGGTCTGTCAAGTCGGATGTGAAATCCCCGGGCTCAACCTGGGAACTGCATTCGAAACTGGCAGGCTAGAGTCTTGTAGAGGGGGGTAGAATTCCAGGTGTAGCGGTGAAAGGCGTAGAGATCTGGAGGAATACCGGTGGCGAAGGCGGCTCCCTGGACAAAGACTGACGCTCAGGTGCGAAAGCGTGGGGAGCAAACAGGATTAGATACCCGTTTAAGA
+
C@CCFEGGEGC@FGGGEFB@7@:CGGFCG@F<EFCFFFGGGCGGGFCFGGGGGGDGCG<FAF=CCDFEGGEFGFA5ECE=BFG8FFG:B4?F,?5BF9FFCFCGG+=>7>8>:3,<=FGGGGGF@FFEEGEFGC,2FGCCGGGCGGG,,7<:7<2CCFC5?>ECEG*88CCCE*1:;FG88C+;6*8C:*+0;ED**AFGGG58C?DG5**::5.9>=F+75FG6**.=FF*+:855))1:2)
@M00200:205:000000000-AKKM3:1:1101:10776:9016 1:N:0:1
ATTGGGTGTAAAGCGAGCGCAGGTGGTTTAATAAGTCTGATGTAAAAGGCAGTGGCTCAACCATTGTGTGCATTGGAAACTGTTAGACTTGAGTGCAGTAGAGGAGAGTGGAATTCCATGTGTAGCGGTGAAATGCGTAGATATATGGAGGAACACCGGTGGCGAAAGCGGCTCTCTGGACTGTAACTGACACTGAGGCTCGAAAGCGTGGGTAGCAAACAGGATTAGATACCCGCGTA
+
GGGGGGGGGGGGGGGGGGGGGGGGGGGGGGGGGGGGGGGGGGGGGGGGGGGGGGGGGGGGGGGGGFGGGGGGGGGGGGGGGGGGGGGGGGGGGGGGGGGGGGGDEGDGGGGGGGGGGGGGGGGGGGGGGGGGGGGGGGGGGGGGGGGCA,+:FGGGGGGGGCFDGGGGGGGGCEGGGG?FGEGGGGGFGGGGGGGG,>DGGDGDE>FGGGC:FGDGFBFFG;8F;CF<FFEG+8=DEFE
@M00200:205:000000000-AKKM3:1:1101:27212:9025 1:N:0:1
ATTGGGCTTAAAGGGAGCGTAGGCGGACATTTAAGTCAGGGGTGAAATCCCGGGGCTCAACCTCGGAATTGCCTTTGATACTGGGTGTCTTGAGTATGAGAGAGGTGTGTGGAACTCCGAGTGTAGAGGTGAAATTCGTAGATATTCGGAAGAACACCAGTGGCGAAGGCGACACACTGGCTCATTACTGACGCTGAGGCTCGAAAGCGTGGGGAGCAAACAGGATTAGATACCCTGGTACGA
+
GGGGGGGGGGGGGGGGGGGGGGGGGGGGGGGGGGGGGGGGGGGGGGGGGGGGGGGGGGGGGGGGGGGGGGGGGGGGGGGGGGGGGGGGGGGGGGGGGGGGGGGGGGGGGGGGGGGGGGCFGGGGGGGGGGGGGGGGGGGGGGGGFGGGGGGEEGGGGGGGGGGGGGGGGGGGGGGGGGGFFGGC?FGGGFGGGGGGGGGGGCC8FCDGC:EGGG85BFG65>FGFGGFFFAG:CFFF)?9*(4
@M00200:205:000000000-AKKM3:1:1101:20676:9073 1:N:0:1
ACTGGGTATAAAGGGAGCGTAGGCGGATAGTTTAGTCAGAGGTGAAAGCCCAGGGCTCAACCTTGGAATTGCCTTTGATACTGGCTATCTTGAGTATGGAAGAGGTATGTGGAACTCCGAGTGTAGAGGTGAAATTCGTAGATATTCGGAAGAACACCAGTGGCGAAGGCGACATACTGGTCCATTACTGACGCTGAGGCTCGAAAGCGTGGGGAGCAAACAGGATTAGATACCCTTGTA
+
GGGGGGGGGGGGGGGGGGGGGGGGGGGGGGGGGGGGGGGGGGGGGGGGGGGGGGGGGGGGGGGGGGGGGGGGGGGGGGGGGGGGGGGGGGGGGGGGGGGGGGGGGGGGGGGGGGGGGGGGGGGGGGFGGGGGGGGGGGGGGGGGGGGGGGEGFFGGGGGFCGGGGGGGGGGGGGGFFF9FGGGGGGGGGGGGGGCEEGGGGGGG?EGGGC@FGDBDDGGGFGGD;DC;AA)14289AAFF
@M00200:205:000000000-AKKM3:1:1101:10182:9076 1:N:0:1
ACTGGGCATAAAGGGCGCGTAGGCGGCGCGAGGAGTCGGGGGTGAAAGTCCGGGGCTCAACCCCGGATCGGCCTTCGATACTCTCGCGCTGGAGCACAGTAGAGGCGGGTGGAATTCCGGGTGTAGCGGTGGGATGCGTAGAGATCCGGAAGAACACCGGTGGCGAAGGCGGCCCGCTGGGCTGTGGCTGACGCTGAGGCGCGACAGCGTGGGGAGCAAACCGGATTAGATACCCCCGTAAGA
+
GGGGGGGGGGGGGGGGGGGGGGGGGGGGGGGGGGGGGGGGGGGGGGGGGGGGGGGGGGGGGGGGGGGGGGGGGGGGGGGGGCGGGGGGGGGGGGGGGGGGGGGGGGGGG:*FFG:FCFFGG*4*<CFCC88>*;<888;?EGGC@+CFGCGGFFEFGGEGEEE**2::58CE>EGC88CCEC8*;0;C571;/575?EFC55:***/1:/*:>>7C)*;8***)-9C<@*6*9ACFE>)*>04
@M00200:205:000000000-AKKM3:1:1101:11238:9100 1:N:0:1
ATTGGGCTTAAAGGGAGCGTAGGCGGACATTTAAGTCAGGGGTGAAATCCCGGGGCTCAACCTCGGAATTGCCTTTGATACTGGGTGTCTTGAGTATGAGAGAGGTGTGTGGAACTCCGAGTGTAGAGGTGAAATTCGTAGATATTCGGAAGAACACCAGTGGCGAAGGCGACACACTGGCTCATTACTGACGCTGAGGCTCGAAAGCGTGGGGAGCAAACAGGATTAGATACCCTAGTA
+
GGGGGFGGGGGGGGGGGGGGGGGGGGGGGGGGGGGGGGGGGGGGGGGGGGGGGGGGGGGGGGGGGGGGGGGGGGGGGCGGGGGGGGGGGGGGGGGGGGGGGGGGGGGGGGGGGGGGG8FGGFGGGGCFCGGGGGGGGFGGGEG9FGGGGGE=F?FFFEGGGGGGGDGGCFGGEGCGGFGGGGGGGGGGGDFGEGGGGD5CFGGGGGDGGEEDCED3BFFG4D8C2CF?FF2CC<AGF:B<
@M00200:205:000000000-AKKM3:1:1101:25233:9115 1:N:0:1
ATTGGGCTTAAAGCGTGCGCAGGCGGTTGTGCAAGACCGATGTGAAATCCCCGGGCTTAACCTGGGAATTGCATTGGTGACTGCACGGCTAGAGTGTGTCAGAGGGAGGTAGAATTCCACGTGTAGCAGTGAAATGCGTAGAGATGTGGAGGAATACCGATGGCGAAGGCAGCCTCCTGGGATAACACTGACGCTCATGCACGAAAGCGTGGGGAGCAAACAGGATTAGATACCCTTGTA
+
GGGGGGGGGGGGGGGGGGGGGGGGGGGGGGGGGGGGGGGGGGGGGGGGGGGGGGGGGGGGGGGGGGGGGGGGGGGGGGGGGGGGEGGGGGGGGGGGGGGGGGGGGGGGGGGGGGGGFGGGGGGGGGGGGGGGGGGGGGGGGDFFGGGGGGGGGGGGGGGGGGGDECDGGF@EGFFGGGGG>FGGGGGGGGFGGGGGGGGGGGFGGEGGGE8CC8DDDFGGGFGG?FFFF49CG68=?:=C
@M00200:205:000000000-AKKM3:1:1101:10803:9123 1:N:0:1
ATTGGGTTTAAAGGGAGCGTAGGCGGATAGTTTAGTCAGAGGTGAAAGCCCAGGGCTCAACCTTGGAATTGCCTTTGATACTGGCTATCTTGAGTATGGAAGAGGTATGTGGAACTCCGAGTGTAGAGGTGAAATTCGTAGATATTCGGAAGAACACCAGTGGCGAAGGCGACATACTGGTCCATTACTGACGCTGAGGCTCGAAAGCGTGGGGAGCAAACAGGATTAGATACCCCTGTA
+
GGGGGGGGGGGGGGGGGGGGGGGGGGGGGGGGGGGGGGGGGGGGGGGGGGGGGGGGGGGGGGGGGGGGGGGGGGGGGGGGGGGGGGGGGGGGGGGGGGGGGGGGGGGGGGGGGGGGGGGGGGGGGGGGGGGGGGGGGGGGGGGGGGGGGGGGGGGGGGGFGGGGGGGGGGGGGGGGGGGGGGGGGGGGGGGGDGGGGCGGGGGGFGDFGGGGGCBDFGDFGGFGDFGFFFFCCFFGFFFG
@M00200:205:000000000-AKKM3:1:1101:12342:9127 1:N:0:1
ATTGGGCATAAAGGGAGCGTAGGCGGATAGTTTCGTCAGAGGTGAAAGCCCAGGGCTCAACCTTGGAATTGCCTTTGATACTGGCTATCTTGAGTATGGAAGAGGTATGTGGAACTCCGAGTGTAGAGGTGAAATTCGTAGATATTCGGAAGAACACCAGTGGCGAAGGCGACATACTGGTCCATTACTGACGTTTAGGCTCGAAAGCGTTGGGAGCTAACAGTATTAGATACCCGCGTA
+
GFGFGGGGFFGGG9BA7FGGGGGGEECFGGGGF<@C:@7F@<FGGDFAFGGDDFEGFCCCFFGGGF8,CFGGFGG?FGGFGGGGGGGGGGGGGGGFCFGGGG?<EC9FEGCFFF,BFE@:BFFGGCGFEEGGGFFFGFC>FGGGEGG?8@FC@=AEF7D8<=,>+CCE:83++4B,,5,,@>D?,@;;A+23@**,12,4<91*:*2*/=*<C584>*+<*0>16;FF++)++8?)8:5*
@M00200:205:000000000-AKKM3:1:1101:20448:9136 1:N:0:1
ATTGGGCATAAAGGGAGCGTAGGCGGACATTTAAGTCAGGGGTGAAATCCCGGGGCTCAACCTCGGAATTGCCTTTGATACTGGGTGTCTTGAGTATGAGAGAGGTGTGTGGAACTCCGAGTGTAGAGGTGAAATTCGTAGATATTCGGAAGAACACCAGTGGCGAAGGCGACACACTGGCTCATTACTGACGCTGAGGCTCGAAAGCGTGGGGAGCAAACAGGATTAGATACCCTTGTAAGCT
+
GGGGGGGGGGGGGGGGGGGGGGGGGGGGGGGGGGGGGGGGGGGGGGGGGGGGGGGGGGGGGGGGGGGGGGGGGGGGGGGGGGGGGGGGGGGGGGGGGGGGGGGGGGGGGGFGGGGGGGGGGGGFEGGGGGGGGGGGGGGGGGGGGGGGGGGGGGGGGGGGFGGGGGGGGGGGGGGGGGGGGGGGGGGGGFGGGGGGGGGGGGGGGGGGGEGGGGFGBGEFGGGGFCFFFFAGGCC9?7FGG9))
@M00200:205:000000000-AKKM3:1:1101:25193:9153 1:N:0:1
ATTGGGCGTAAAGGGAGCGTAGGCGGATAGTTTAGTCAGAGGTGAAAGCCCAGGGCTCAACCTTGGAATTGCCTTTGATACTGGCTATCTTGAGTATGGAAGAGGTATGTGGAACTCCGAGTGTAGAGGTGAAATTCGTAGATATTCGGAAGAACACCAGTGGCGAAGGCGACATACTGGTCCATTACTGACGCTGAGGCTCGAAAGCGTGGGGAGCAAACAGGATTAGATACCCGCGTAAGA
+
GGGGGGGGGGGGGGGGGGGGGGGGGGCGGGGGGFGGGGGGGGGGGGGGGGGGGGGGGGGGG?FFGGFFGGGGGGGGGGGGGGGGGGGGGGEAGGGGGGGFGFFGGGGGGGGFAFGGGGGGGGGGGGGGGGGGGGGGGGGGGGGGGGGGGGGGGGGGGGGCGFGGGGGGDGDCGEEFFGGGEFGGFCFFGGGDEDCEEGGFGGGGFGGFGGGGGG:3)7*>C*6C<<C<FF?DCFCDEDFG306
@M00200:205:000000000-AKKM3:1:1101:11868:9153 1:N:0:1
ATTGGGTTTAAAGGGCTCGTAGGCGGTTTGTCGCGTCGGGAGTGAAAACCAGGTGCTTAACACCTGGCTTGCTTCCGATACGGGCAGACTAGAGGTATTCAGGGGAGAACGGAATTCCTGGTGTAGCGGTGAAATGCGCAGATATCAGGAGGAACACCGGTGGCGAAGGCGGTTCTCTGGGAATATCCTGACGCTGAGGAGCGAAAGTGTGGGGAGCGAACAGGATTAGATACCCTAGTAAGA
+
GGGGGGGGGGGGGGGGGGGGGGGGGGGGGGGGGGGGGGGGGGGGGGGGGGGGGGGGGGGGGGGGGGGGGGGGGGGGGGGGGGGGGGGGGGGGGGGGGGGGGGGGGGGGGGGGGGGGGGGGGGGGGGFGGEGGGGGGGGGGGE@EFGGGGGGGGGGGGGGG7FGCEFGGG@FGGEGGGGGGGCGGGFGGFGCFGGGGCFG+ACGGEGGFG7CGGG:D5E?C<<FG?C><?=:::8EG459?>42
@M00200:205:000000000-AKKM3:1:1101:25493:9170 1:N:0:1
ACTGGGTTTAAAGGGCGCGTAGGCGGCCGATTAAGTCGGGGGTGAAAGCCTGTGGCTCAACCACAGAATTGCCTTCGATACTGGTTGGCTTGAGACCGGAAGAGGACAGCGGAACTGCGAGTGTAGAGGTGAAATTCGTAGATATTCGCAAGAACACCAGTGGCGAAGGCGGCTGTCTGGTCCGGTTCTGACGCTGAGGCGCGAAAGCGTGGGGAGCAAACAGGATTAGATACCCCAGTA
+
GGGGGGGGGGGGGGGGGGGGGGGGGGGGGGGGGGGGGGGGGGGGGGGGGGGGGGGGGGGGGAFGGGGGGGGGGGGGGGGGGGGGGGGGGGGGGGGGGGGGGGGGGGGGGGGGGGGGGGGGGGGGGGGGGGGGGGGGFGGGGGGGGGGGGGGGGGGGGGGGGGGGGGGGGGGGGGGGGGGGGFGGGGGGGGGGGGGGGGGGGGGGGGDGGGGGGGFGDGGFGGGG?FFBFFFFGC?CE@FF
@M00200:205:000000000-AKKM3:1:1101:11829:9196 1:N:0:1
ACTGGGTGTAAAGGGCGCGTAGGTGGCTCGGTAAGTGGCTGGTGAAATCCCGGGGCTCAACTCCGGGGCTGCCGGTCAGACTGCCGGGCTCGAGCACGGTAGGGGCAGATGGAATTCCCGGTGTAGCGGTGGAATGCGTAGATATCGGGAAGAACACCAGTGGCGAAGGCGTTCTGCTGGGCCGTTGCTGACACTGAGGCGCGACAGCGTGGGGAGCAAACAGGATTAGATACCCGAGTA
+
GGGGGGGGGGGGGGGGGGGGGGGGGGGGGGGGGGGGGGGGGGGGGGGGGGGGGGGGGGGGGGGGGGGGGGGGGGGGGGGFFGGGGGGGGGGGGGGGGGGGGGGGGGEGGGGGGGGGGGGGGGGGGGGGGGGGGGGGFGEGFGGGGGGGGDGGGGGGCGGGGGGGGGGEGGGEGGGGGGGGGGCGEGEDFGC@++*AFGGFGCG5:EGGGECEGG3C@*;FGGGG?4C?FF)><AFDBE5=
@M00200:205:000000000-AKKM3:1:1101:15958:9205 1:N:0:1
ATTGGGTTTAAAGGGAGCGTAGGCGGATAGTTTAGTCAGAGGTGAAAGCCCAGGGCTCAACCTTGGAATTGCCTTTGATACTGGCTATCTTGAGTATGGAAGAGGTATGTGGAACTCCGAGTGTAGAGGTGAAATTCGTAGATATTCGGAAGAACACCAGTGGCGAAGGCGACATACTGGTCCATTACTGACGCTGAGGCTCGAAAGCGTGGGGAGCAAACAGGATTAGATACCCGAGTA
+
GGGGGGGGGGGGGGGGGGGGGGGGGGGGGGGGGGGGGGGGGGGGGGGGGGGGGGGGGGGGGGGGGGGGGGGGGGGGGGGGGGGGGGGGGGGGGGGGGGGGGGGGGGGGGGGGGGGGGGGGGGGGGGGGGGGGGGGGGGGGGGGGGGGGGGGGGGGGGGGGGGGGGGGGGDCGGEGGGFGGGGGGGGGGGGGGGGGGGGGGGGGGGGGGGGGGGGFGFGGGGC?DFGFFFFFGFCGDEFFG
@M00200:205:000000000-AKKM3:1:1101:3378:9221 1:N:0:1
ACTGGGTGTAAAGGGCTCGTAGGCGGTTTGTCGCGTCGGGAGTGAAAACGCCGTGCTTAACACGGCGCTTGCTTCCGATACGGGCAGACTAGAGGTATTCAGGGGAGAACGGAATTCCTGGTGTAGAGGTGAAATGCGCAGATATCAGGAGGAACACCGGTGGCGAAGGCGGTTCTCTGGGAATGACCAGACGACGAGGAGCGAAAGTGTGGGGAGCGAACAGGATTAGAGACTCTTGTAAGA
+
CFEF@FGGGGGFGFGG<FGBGGGGC@@7;FGGGDGGGCEGEEGGFFC@FFCCFECF@9CFFFFEE@CFCCFFGCEFGGDGGGGG:FGEG8?3,<B=A9?,<FGCFFD>GGCF7F7@FFGGGCF,3E,=D@FDC=@3,5*3:13>;ADGGG:::><>F*CCCFE<7*8<@:FCC*C<9+?<CF6CC90A+9*1//)*/2:*7****29:C<:EGG57):**1/;/8**)*/.*2,+*691<D4-
@M00200:205:000000000-AKKM3:1:1101:12180:9229 1:N:0:1
ATTGGGCGTAAAGCGCGCGTAGGTGGTTTGTTAAGTTGAATGTGAAATCCCCGGGCTCAACCTGGGAACTGCATCCAAAACTGGCAAGCTAGAGTATGGTAGAGGGTGGTGGAATTTCCTGTGTAGCGGTGAAATGCGTAGATATAGGAAGGAACACCAGTGGCGAAGGCGACCACCTGGACTGATACTGACACTGAGGTGCGAAAGCGTGGGGAGCAAACAGGATTAGATACCCCGGTA
+
GGGGGGGGGGGGGGGGGGGGGGGGGGGGGGGGGGGGGGGGGGGGGGGGGGGGGGGGGGGGGGGGGGGGGGGGGGGGGGGGGGGGGGGGGGGGGGGGGGGGGGGGGGGGGGGGGGGGGGGGGGGDGGGGGEEFGGFGGGEGGGDFGGGGGGGGGGGGGGGGGFGGGGGG78FGGGGGCGGGGGFGGGGCFGFFGGFGDGGGGFEGGDDGDGDGGGFD358@CDCGFCC<@?B>ECCFEBBG
@M00200:205:000000000-AKKM3:1:1101:13838:9231 1:N:0:1
ACTGGGTTTAAAGGGAGCGTAGGCGGATAGTTTAGTCAGAGGTGAAAGCCCAGGGCTCAACCTTGGAATTGCCTTTGATACTGGCTATCTTGAGTATGGAAGAGGTATGTGGAACTCCGAGTGTAGAGGTGAAATTCGTAGATATTCGGAAGAACACCAGTGGCGAAGGCGACATACTGGTCCATTACTGACGCTGAGGCTCGAAAGCGTGGGGAGCAAACAGGATTAGATACCCCTGTA
+
GGGGGGFGGGGGGGEGGGGGDFGGGGCFGFEFGGGGFGG<FFGGGGGGGGGCF@FGFGGFGGFDGGGGGGGGGGGGGGGGGGGGGC<FGGGGGGGGGGGDCG<=FFGGDCFDFGAGE8=>FDFGGG9<DGGFGGGGGFGDDGGCF9E<E7CBFFGGGGGGG<FGGGCGGGECEE>FGGA<EFFCEGAFFGCGGGGCECGGFFGGEECFGGGGGG;<>FD+;5C<(;@39AEDEFFF).0<
@M00200:205:000000000-AKKM3:1:1101:6508:9259 1:N:0:1
ATTGGGCGTAAAGGGCTCGCAGGCGGTTTCTTAAGTCTGATGTGAAAGCCCCCGGCTCAACCGGGGAGGGTCATTGGAAACTGGGAAACTTGAGTGCAGAAGAGGAGAGTGGAATTCCACGTGTAGCGGTGAAATGCGTAGAGATGTGGAGGAACACCAGTGGCGAAGGCGACTCTCTGGTCTGTAACTGACGCTGAGGAGCGAAAGCGTGGGGAGCGAACAGGATTAGATACCCCTGTA
+
GGGGGGGGGGGGGGGGGGGGGGGGGGGGGGGGGGGGGGGGGGGGGGGGGGGGGEGGGGGGGGGGEGFEGGEGFGGGGGGGGGGGGGGGGGGGGGGGGGGGGGEGGGGGGGGGGGG@FFGFGFFGGGGGGGGGFGGFGG@EGGGGGGGFGFDDGGCGGGGGGGCCEFGGGGGGGGG,CCFGGGC8CFCFFDGGGGDGGFFGC<EE8=DGGGGGGGF<DGGGG:FG:DF>F=97:A@G>FFF
@M00200:205:000000000-AKKM3:1:1101:9699:9267 1:N:0:1
ATTGGGTTTAAAGAGCGCGTAGGCGGCCGGATAAGTCCGTTGTGAAATCCCCCGGCTCAACCGGGGACCCGCTTCGGAAACTGTCCGGCTTGAGTCGCGGAGAGGAGAGCGGAATTCCCAGTGTAGCGGTGAAATGCGTAGATATTGGGAGGAACACCGGTGGCGAAGGCGGCTCTCTGGACGCGTACTGACGCTGAGGCGCGAAAGCTAGGGGAGCAACCGGGATTAGATACCCCCGTA
+
GGGGGGGGGGGGGGGGGGGGGGGGGGGGGGGGGGGGGGGGGGGGGGGGGGGGGGGGGGGGGGGGGGGGGGGGGGGGGGEGGGGGGGGGGGGEGGGGGGGGGGGGGGGGGGGGGGGGGGGGGGGGGGGGGGDGGGGGGGGGGGGGGGGGGGGGDGGGGGGGGDGF7F>CEGGGGDEGGGGGGGGG>EGEFGGGGGGGCFGGGGGGGE7<G7EFGGFG@G;*2>EGFGF7=FA=C?FFBEF=
@M00200:205:000000000-AKKM3:1:1101:12923:9274 1:N:0:1
ACTGGGTATAAAGGGAGCGTAGGCGGACATTTAAGTCAGGGGTGAAATCCCGGGGCTCAACCTCGGAATTGCCTTTGATACTGGGTGTCTTGAGTATGAGAGAGGTGTGTGGAACTCCGAGTGTAGAGGTGAAATTCGTAGATATTCGGAAGAACACCAGTGGCGAAGGCGACATACTGGTCCATTACTGACGCTGATGCTCGAAAGCGTGGGGAGCAAACAGGATTAGATACCCCGGTA
+
GGGGGGGGGGGGGGGFGGGGGGEGGGGGGGGGGGGGGGGGGGFEGGGGGGGGGGGGGGFGFGGGEGGGGGGGFGFCEGGCGGEFGGGGGGFGFCFGGFGGGFGGGFCFGGGGGFGGGGGGFGGGD9FD8FGFGEGGGGGGECFGGGGGGGGG8FFGGGGGFFGG7FEGG7*@CCC9CCCFFGFGCCFFE+CGCEGC:,>=7C=8CE);CGEEC>>D>FCFGGCC6CC26*.:<CCCB)7*
@M00200:205:000000000-AKKM3:1:1101:20511:9283 1:N:0:1
ATTGGGCGTAAAGGGAGCGTAGGCGGATAGTTTAGTCAGAGGTGAAAGCCCAGGGCTCAACCTTGGAATTGCCTTTGATACTGGCTATCTTGAGTATGGAAGAGGTATGTGGAACTCCGAGTGTAGAGGTGAAATTCGTAGATATTCGGAAGAACACCAGTGGCGAAGGCGACATACTGGTCCATTACTGACGCTGAGGCTCGAAAGCGTGGGGAGCAAACAGGATTAGCTACCCGGGTA
+
GGGGGGGGGGGGFFGDFGGGGDCFGGCFGGGGGFGGGGGEFGGFGGGGGGGGFGGGGGGGGGGGGGGGGGGGGGGGGGGGGGGG8EFGGGEGGFEGFGFFFFGGGGGGGGGGGGGGEEGGCFGGGEFGFGGGGGGGGGGGDCECGGGGGGEGF<FFG:FGGFGGGGGGGGGGGDCACCBFCFG>FGGFGGGG>GDGD5:FFFEG6ECFGC@CGGFGEFDFGDFG,*+7A)9D:CFDFFDE
@M00200:205:000000000-AKKM3:1:1101:2501:9292 1:N:0:1
ACTGGGTTTAAAGGGAGCGTAGGCGGATAGTTTAGTCAGAGGTGAAAGCCCAGGGCTCAACCTTGGAATTGCCTTTGATACTGGCTATCTTGAGTATGGAAGAGGTATGTGGAACTCCGAGTGTAGAGGTGAAATTCGTAGATATTCGGAAGAACACCAGTGGCGAAGGCGACATACTGGTCCATTACTGACGCTGAGGCTCGAAAGCGTGGGGAGCAAACAGGATTAGATACCCCGGTA
+
GGGGGGGGGGGGFGGFGGGGGGGGGGCECEGGGGGGGGGGGGGFGGGGGGGGGGGGGGGGGGGGFEGAFGFGGGGGFGGGGGFGGGGFGGGGGGGEEF8,=AFGGFGFFGGGGGGCGG7FEGGGGGGGGGGGGGGGGFGGGGGGGGGFGDEGGFGGGGGCF?DGEGG@:FGGGGGFGGG:=DGFE>CFGGG?CGCCE5FG54CEFGGGGGEEGG>D>FGCFGGGFGGFFCCGGGCG5BFG
@M00200:205:000000000-AKKM3:1:1101:15448:9294 1:N:0:1
ACTGGGTTTAAAGCGCACGTAGGCGGATATGTCAGTCAGGGGTGAAATCCCGGGGCTCAACCTCGGAACTGCCCTTGATACAGCATGTCTTGAGTCCGATAGAGGTGGGTGGAATTCCTAGTGTAGAGGTGAAATTCGTAGATATTAGGAAGAACACCGGTGGCGAAGGCGGCCCACTGGATCGGTACTGACGCTGAGGTGCGAAAGCGTGGGGAGCAAACAGGATTAGATACCCCCGTA
+
GGGGGGGGGGGGGGGGGGGGGGGGGGGGGGGGGGGGGGGGGGGGGGGGGGGGGGGGGGGGGGGGGGGFFGGGGGGGGGGGGGGGGGGGGGGGGGGGGGDEEGGGGGGGGGGGGGGGGGGFGGGGGGGGGGGGGGGFGGGGGGGGGGGFGGFGGGGGGEGGGGGGGGGGGGGGGGDGGFGFCCGGCEGGGGGGGECCEFGGGGGGC57CECEGGGEGFGCFFGGGB4F24=AFGGG7:@D5
@M00200:205:000000000-AKKM3:1:1101:28491:9294 1:N:0:1
ATTGGGTGTAAAGGGAGCGTAGGCGGATAGTTTAGTCAGAGGTGAAAGCCCAGGGCTCAACCTTGGAATTGCCTTTGATACTGGCTATCTTGAGTATGGAAGAGGTATGTGGAACTCCGAGTGTAGAGGTGAAATTCGTAGATATTCGGAAGAACACCAGTGGCGAAGGCGACATACTGGTCCAGTACTGACGCTGACGCTCGAAAGCGTGGGGAGCAAACAGGATTAGATACCCGTGTA
+
EGGGGGGGGGGGGGG?FGGGGGGGGGFEEF6EFGGGAFGE<FGGGGGGGFG8FFGGGGGGGGG9FGGGFGFGCG<FDGGGGGGGG@<9BFFFG,C?CFGCCFCGG,FEFFEGCDFFCGC:F=7,99CFGBFEEGGGDFFGG:BDFBF8FCFGEGGGGGGG,,AB8=EGGGG7CCC9CE9FC;EF,3EDF>FGC5?9:,19?9E8FGDF:*;BFEEG35CFG**;37C<A7?:BCFG>)7*
@M00200:205:000000000-AKKM3:1:1101:28543:9304 1:N:0:1
ATTGGGTGTAAAGGGCGAGTAGGCGGTGGAGCAAGTCTGAGGTGGAATCCTACGGCTTAACCGTAGAACTGCCTTGGAAACTGTTTTACTTGAGTCAGTGAGGGGAGGGCGGAATTCCTGGTGTAGCGGTGAAATGCGTAGATATCAGGAGGAAGGCCTGTGGCGAAAGTGGCCCTCTGGCACTGTACTGACGCTGAGGCGCGAAAGCGTGGGGAGCAAACAGGATTAGATACCCCTGTA
+
GGGGGGGGGGGGGGGGGGGGGGGGGGGGGGGGGGGGGFGGGGGGGGGGGGGGGGGGGGGGGGEGGGGGGGGGFFGGGGGGGGGGGGGGGGGGGFGGGGGGDGGGGGGGGGGGGGGDFGFGGGGGGGGGGGGGGGGGGGD8:@<,;FFCGFGGGGGGGGDFFGGGEG8CGFECGFF>CEGGGFG6ECFGGGGFECDEGFG5/CEGGGGGCEGGGD>D@:CGGDGG06D?F?)2<6:<5<FG
@M00200:205:000000000-AKKM3:1:1101:21207:9310 1:N:0:1
ATTGGGTTTAAAGGGAGCGTAGGCGGATAGTTTAGTCAGAGGTGAAAGCCCAGGGCTCAACCTTGGAATTGCCTTTGATACTGGCTATCTTGAGTATGGAAGAGGTATGTGGAACTCCGAGTGTAGAGGTGAAATTCGTAGATATTCGGAAGAACACCAGTGGCGAAGGCGACATACTGGTCCATTACTGACGCTGAGGCTCGAAAGCGTGGGGAGCAAACAGGATTAGATACCCGCGTA
+
GGGGGGGGGGGGGGGGGGGGGGGGGGEFFDGFFFGGGGGGGGGGGGGFGGFG?GGGGGGGGGGGFGGFFGEGGGGGGGGFGGFGGGFGGGGGDDFEGGDGGGGGGGGFFGFACFGGGGGGGGGGGGGGGGGFGFFGGDGGGGGGGGGF8EG7FGGGG@CFFGCEEEG@EGGGGGGGGGG?9;EFGFGGFGGGEGGEG55CFGGD,:DFCCCE7>):>C?6DF?87FFFFFFGGEGDD@@E
@M00200:205:000000000-AKKM3:1:1101:4745:9320 1:N:0:1
ATTGGGCGTAAAGCGCACGTAGGCGGACTTTTAAGTCAGGGGTGAAATCCCGGGGCTCAACCCCGGAACTGCCTTTGATACTGGAAGTCTTGAGTATGGTAGAGGTGAGTGGAATTCCGAGTGTAGAGGTGAAATTCGTAGATATTCGGAGGAACACCAGTGGCGAAGGCGGCTCACTGGACCATTACTGACGCTGAGGTGCGAAAGCGTGGGGAGCAAACAGGATTAGATACCCCAGTA
+
GGGGGGGGGEF9FFGGGEGGGGGGGGGGGGGGGEFGGGGGGGGGGGFGGGFGDGGGGGGDGGGGEEGEGGGFFGGGGGGGDGGGFGGGGGGGGGEGGGGGGGGGGGGCFGFGGFBFGGGGCGGGGGGGGGGCCFGGF<>D<FGGGGADEFGGE<CFGGGGF9B@CGEGDGG7EGGFF;FEF:C5CGCF7:?<E=77*23CF4/8=8)9*:?EE5@DFFGC4*;F0FG?@6<GGGGG).9+
@M00200:205:000000000-AKKM3:1:1101:11307:9336 1:N:0:1
ACTGGGAATAAAGGGAGCGTAGGCGGATAGTTTAGTCAGAGGTGAAAGCCCAGGGCTCAACCTTGGAATTGCCTTTGATACTGGCTATCTTGAGTATGGAAGAGGTATGTGGAACTCCGAGTGTAGAGGTGAAATTCGTAGATATTCGGAAGAACACCAGTGGCGAAGGCGACATACTGGTCCATTACTGACGCTGAGGCTCGAAAGCGTGGGGAGCAAACAGGATTAGATACCCTAGTA
+
GGGGGGGGGGGGGGGGGGGGGGGGGGGGGGGGGGGGGGGGGGGGGGGGGGGGGGGGGGGGGGGGGGGGGGGGGGGGGGGGGGGGGGGGGGGGGGGGGGGGGGGGGGGGGGGGGGGGGGGGGGGGGGGGFGGGGGGGGGGGGGGGGGGGGGGGGGGGGGGGGGGGGGGGGGGDGGGGGGGGGGGGGGGFGGGGGGG5CFGGGGGDGEDGDCEGGD:DFGFGGGGF@GGFFC?CFFGGFF6<
@M00200:205:000000000-AKKM3:1:1101:14464:9343 1:N:0:1
ACTGGGCTTAAAGGGAGCGTAGGCGGATAGTTTAGTCAGAGGTGAAAGCCCAGGGCTCAACCTTGGAATTGCCTTTGATACTGGCTATCTTGAGTATGGAAGAGGTATGTGGAACTCCGAGTGTAGAGGTGAAATTCGTAGATATTCGGAAGAACACCAGTGGCGAAGGCGACATACTGGTCCATTACTGACGCTGAGGCTCGAAAGCGTGGGGAGCAAACAGGATTAGATACCCCGGTA
+
GGGGGGGGGGGGGGGGGGGGGGGGGGGGGGGGGGGGGGGGGGGGGGGGGGGGGGGGGGGGGGGGGGGGGGGGGGGGGGGGGGGGGGGGGGGGGGFGGGGGGGGGGGGGGGGFGGG8FGGGGGGGGGGGGGGGGGGGGCGGFEGGGGGGGGGGGGGGGGFGGGFGGGGGGGGGGGGGGGFFGFGGGGGGGGGFCEG5C>CFGGGGGGGGGEGEGGBCBFG6<DFC<FGEFC<CFFGGFFFG
@M00200:205:000000000-AKKM3:1:1101:14999:9367 1:N:0:1
ACTGGGTTTAAAGGGAGCGTAGGCGGATAGTTTAGTCAGAGGTGAAAGCCCAGGGCTCAACCTTGGAATTGCCTTTGATACTGGCTATCTTGAGTATGGAAGAGGTATGTGGAACTCCGAGTGTAGAGGTGAAATTCGTAGATATTCGGAAGAACACCAGTGGCGAAGGCGACATACTGGTCCATTACTGACGCTGAGGCTCGAAAGCGTGGGGAGCGAACAGGATTAGATACCCTAGTA
+
GGGGGGGGGGGGGGGGGGGGGGGGGGGGGGGGGGGGGGGGGGGGGGGGGGGGGGGGGGGGGGGGGGGGGGGGGGGGGGGGGGGGGGGGGGGGGGGGGGGGGGGGGGGGGGGGGGGGGGGGGGGGGGGGGGGGGGGGGGGGGGGGGGGGGGCGGGGGGGGGGGGGGGGDGGGGGGGGGGGGGFGGGGGGCFFGGGDDGGFGFFGGGGGGGGGGGDF5A*=EGDGG;<>EF=CGGGFGFFFF
@M00200:205:000000000-AKKM3:1:1101:4205:9367 1:N:0:1
ATTGGGTTTAAAGGGAGCGTAGGCGGATAGTTTAGTCAGAGGTGAAAGCCCAGGGCTCAACCTTGGAATTGCCTTTGATACTGGCTATCTTGAGTATGGAAGAGGTATGTGGAACTCCGAGTGTAGAGGTGAAATTCGTAGATATTCGGAAGAACACCAGTGGCGAAGGCGACATACTGGTCCATTACTGACGCTGAGGCTCGAAAGCGTGGGGAGCAAACAGGATTAGATACCCCCGTA
+
EFGGGGGGGGGGGGGGGGGGGGGGGGGGGGGGGGGGGGGFGGGGGGGGGGGGGGGGGGGFGGGGGGGGGGFGGGGGGGGGGGGGGGGGGGGGGFCFGGGGGGGGGGGCGGGGGEGGGGGGGGGGGGGGGGGGGGGGGGGGGGGFFGGCFGGDGFGGGGGFGGFGGDDFGGGGGGGGGGGGGCD9EFGGGFFEGGG788CFGGDGGEG<EGGCGG>GFGCGGG?D0FF@A+):FFGCBEDG
@M00200:205:000000000-AKKM3:1:1101:22606:9388 1:N:0:1
ATTGGGTATAAAGGGTGCGTAGGCGGCCTGATAAGTTAGAGGTGAAAGCCCGGGGCTCAACTCCGGAATTGCCTTTAAGACTGCATCGCTTGAATCATGGAGAGGTGAGTGGAATTCCGAGTGTAGAGGTGAAATTCGTAGATATTCGGAAGAACACCAGTGGCGAAGGCGACTCACTGGACATGTATTGACGCTGAGGTACGAAAGCGTGGGGAGCAAACAGGATTAGATACCCTGGTA
+
GGGGGGGGGGGGGGGGGGGGGGGGGGGGGGGGGGGGGGGGGGGGGGGGGGGGGGGGGGGGGGGGGGGGGGGGGGGGGGGGGGGGGGGGGGGGGGGGGGGGGGGGGGGGGGGGGGGGGGGFEFGEFGGGGGGGGGGGGGGGGEGG9FFGGGGGGGGGFGGGFFGGEEGGGGGGGDGGGGGGGGGGGFFGGGGGGDDGGGGGFFGGFGGFGGGGGGFDECFCCFEF:4:<FFF>C<<FFFF:
@M00200:205:000000000-AKKM3:1:1101:2919:9395 1:N:0:1
ATTGGGTGTAAAGAGAGCGCAGGTGGTTTAATAAGTCTGATGTAAAAGGCAGTGGCTCAACCATTGTGTGCATTGGAAACTGTTAGACTTGAGTGCAGTAGAGGAGAGTGGAATTCCATGTGTAGCGGTGAAATGCGTAGATATATGGAGGAACACCGGTGGCGAAAGCGGCTATCTGGACTGTAACTGACACTGAGGCTCGAAAGCGTGGGTAGTATATAGGGTTAGCGTACCCCGTAAGACT
+
GGGGDFC;FCGFG,CC66CC@:CCDDCFGGGGGGG@C9;CFGEEF,ED@EEFFDFC,,<<FFC9EAFFGGGG9CE<FGDGGGGGGE,9FC,F<EFFFG,?EECG8FEFFGG9,5BA<FF?<CFCA,>FE:+??9,,@+@B@EFCFAAF9<4@:,A,CF7CCCFGEGD=,=FC6+@@,;,EF?C;C9,,@C1,,,24<**44CE841@DG>CC*<)*41>,1=,*08586)(21*5*:A:=*))/
@M00200:205:000000000-AKKM3:1:1101:26708:9416 1:N:0:1
ATTGGGCTTAAAGGGAGCGTAGGCGGATAGTTTAGTCAGAGGTGAAAGCCCAGGGCTCAACCTTGGAATTGCCTTTGATACTGGCTATCTTGAGTATGGAAGAGGTATGTGGAACTCCGAGTGTAGAGGTGAAATTCGTAGATATTCGGAAGAACACCAGTGGCGAAGGCGACATACTGGTCCATTACTGACGCTGAGGCTCGAAAGCGTGGGGAGCAAACAGGATTAGATACCCAAGTA
+
GGGGGGGGGGGGGGGGGGGGEGGGGGGGGGGGGGGGGGGGGGGGGGGGGGGGGGGGFFGGCFFGGGGGGGGGGGGGGEFDGGGGGGGGGFGGGGGGGGGGGGGGGGGGGGGGGGGGFGGGGGGGGAFFFGGFFFFFGGGGGGFFGGFGGCFGGGGGFGFGFDFGGGGGGGGGGGGGGGGGGFGGGGGFFGGGEEGGCFGEC9E>C?<FCEC7B5:CDF6<5*<5<F@)673D@,?*05AC
@M00200:205:000000000-AKKM3:1:1101:19691:9420 1:N:0:1
ATTGGGTTTAAAGGGAGCGTAGGCGGATAGTTTAGTCAGAGGTGAAAGCCCAGGGCTCAACCTTGGAATTGCCTTTGATACTGGCTATCTTGAGTATGGAAGAGGTATGTGGAACTCCGAGTGTAGAGGTGAAATTCGTAGATATTCGGAAGAACACCAGTGGCGAAGGCGACATACTGGTCCATTACTGACGCTGAGGCTCGAAAGCGTGGGGAGCAAACAGGATTAGATACCCGCGTA
+
GGGGGGGGGGGGGGGGGGGGGGGGGGGGGGGGGGGGGGGGGGGGGGGGGGGGGGGGGGGGGGGGGGGGGGGGGGGGGGGGGGGGGGGGGGGGGGGGGGGGGGGGGGGGGGGGGGGGGGGGGGGGGGGGGGGGGGGGDGGGGGGGGGGGGGGGGGGGGGGGGGGGGGGGGGGGGGGGGGGGG;FFGGGGGGGGGDGGGGGGGGDEFGGGGGGGGGFD):?@<FGG;6C<FFFGG:C355;E
@M00200:205:000000000-AKKM3:1:1101:10193:9427 1:N:0:1
ACTGGGTGTAAAGGGAGCGTAGGCGGATAGTTTAGTCAGAGGTGAAAGCCCAGGGCTCAACCTTGGAATTGCCTTTGATACTGGCTATCTTGAGTATGGAAGAGGTATGTGGAACTCCGAGTGTAGAGGTGAAATTCGTAGATATTCGGAAGAACACCAGTGGCGAAGGCGACATACTGGTCCATTACTGACGCTGAGGCTCGAAAGCGTGGGGAGCAAACAGGATTAGATACCCCAGTA
+
GGGGGGGGGGGGGGGGGGGGGGGGGGGGGGGGGGGGGGGGGGGGGGGGGGGGGGGGGGGGGGGGGGGGGGGGGGGGGGGGGGGGGGGGGGGGGGGGGGGGGGGGGGGGGGGGGGGGGGGGGGGGGGGGGGGGGGGGGGGGGGGGGGGGDFGGGGGGGGGGGGGGGGGGGGCGGGGGGGGGGGGGGGGGGGGGGGGGGGFFGGDEFGGGGGGDGGFGDFCEGGGGDGFEAFCGGGGGFEFG
@M00200:205:000000000-AKKM3:1:1101:21948:9435 1:N:0:1
ATTGGGCTTAAAGCGAGCGCAGGTGGTTTAATAAGTCTGATGTAAAAGGCAGTGGCTCAACCATTGTGTGCATTGGAAACTGTTAGACTTGAGTGCAGTAGAGGAGAGTGGAATTCCATGTGTAGCGGTGAAATGCGTAGATATATGGAGGAACACCGGTGGCGAAAGCGGCTCTCTGGACTGTCACTGACACTGAGGCTCGAAAGCGTGGGTAGCAAACAGGATTAGATACCCTGGTA
+
GGGGGGGGGGGGGGGGGGGGGGGGGGGGGGGGGGGGGGGGGGGFFFGGGGGGGGGGGGGGGGGGGGGGGGGGGGGGGGGGGGGGGGGGGGGGGGGGGGGGGGGGGGGGGGGGGGGGGGGGGGGGGGGGGGGGGGGGGGGGGGGGGGFFFGGGGGGGGGGGGGGGGGGGGGGGGGGGGGFGGGGGGGGGGGGGGGGGGCFFGGGGGGGGGGEGGGDGFFCFFFCGFGGEFFFGE::DFAF
@M00200:205:000000000-AKKM3:1:1101:15706:9444 1:N:0:1
ATTGGGTTTAAAGGGCGCGTAGGCGGTCTTTTAAGTCGGGGGTGAAAGCCTGTGGCTCAACCACAGAATTGCCTTCGATACTGGGAGACTTGAGACCGGAAGAGGACAGCGGAACTGCGAGTGTAGAGGTGAAATTCGTAGATATTCGCAAGAACACCAGTGGCGAAGGCGGCTGTCTGGTCCGGTTCTGACGCTGAGGCGCGAAAGCGTGGGGAGCAAACAGGATTAGATACCCCAGTA
+
GGGGGGGGGGGGGGGGGGGGGGGGGGGGGGGGGGGGGGGGGGGGGGGGGGGGGGGGGGGGGGGGGGGGGGGGGGGGGGGGGGGGGGGGGGGGGGGGGGGDGGGGGGGGGGGGGGGGGGGGGGGGGGGGGGGGGGGGGGGGGGGGGGGGGGGGGGGGGGGGGGGGGGGGGGGGGGGGGGGGGGGGGGGGGGGGGGGGGGGGGGGGG=DCE5EGEGFGFFFGGGGGB4F<?FFGGGGGEFFG
@M00200:205:000000000-AKKM3:1:1101:3752:9454 1:N:0:1
ACTGGGCTTAAAGTGCGCGCAGGCGGTTAATTAAGTTGGGTGTTTAAGCCCGGGGCTCAACCCCGGTTCGCATCCAAAACTGGTTGACTTGAGTGTAGGAGAGGAAAGTGGAATTCCACGTGTAGCGGTGAAATGCGTAGAGATGTGGAGGAACCCCAGTGGCGAAGGCGACTTTCTGGCCTATAACTGACGCTGAGGCGCGAAAGCGTGGGGAGCAAACAGGATTAGATACCCCTGTAAGATT
+
GGGGGGGGGGGGGGGGGGGDEGGGGGGGGGGGGGGGGGGEGGGGGEFFGGGGGGGGGGGGGFGGGGGGGGGGGDGGGGGGGGGGG7FFGGCEGGGGCFCFGGGGGGGGGCGGG<FFGGCEFGGGGGGGECGGGGGGGGEEBEGGCGGGGGGGGG*@CEGGGG7BB@CGGGECCEGFG9EGGFG?FFGF?FGGDED=*B*>=D=E5?CD5>EEGGFGFG65<FGC2D*,**):<<;*<;*<FAD)
@M00200:205:000000000-AKKM3:1:1101:24095:9485 1:N:0:1
ATTGGGTGTAAAGGGAGCGTAGGCGGATAGTTTAGTCAGAGGTGAAAGCCCAGGGCTCAACCTTGGAATTGCCTTTGATACTGGCTATCTTGAGTATGGAAGAGGTATGTGGAACTCCGAGTGTAGAGGTGAAATTCGTAGATATTCGGAAGAACACCAGTGGCGAAGGCGACATACTGGTCCATTACTGACGCTGAGGCTCGAAAGCATGGGGAGCAAACAGGATTAGATACCCCCGTA
+
GGGGGGGGGGGGGGGGGGGGGGGGGGGGGGGGGGGGGGGGGGGGGGGGGGGGGGGGGGGGGGGGGGGGGGGGGGGGGGGGGGGGGGGGGGGGGGGGGGGGGGGGFFGGGGGGGGGGGGGGGGGGGGGGGGGGGGGGGGFGGGGGGGGGGGGGGGGGGGGGGGGDGGGGGGGGGGGGGFGDGGFGFGGGGGGGGGGGGGGGGGDGGDGDFFEGGGFG>EG?FGGC@CC@FFEGGCGGDDFG
@M00200:205:000000000-AKKM3:1:1101:23913:9488 1:N:0:1
ACTGGGTATAAAGGGAGCGTAGGCGGATAGTTTAGTCAGAGGTGAAAGCCCAGGGCTCAACCTTGGAATTGCCTTTGATACTGGCTATCTTGAGTATGGAAGAGGTATGTGGAACTCCGAGTGTAGAGGTGAAATTCGTAGATATTCGGAAGAACACCAGTGGCGAAGGCGACATACTGGTCCATTACTGACGCTGAGGCTCGAAAGCGTGGGGAGCAAACAGGATTAGATACCCGTGTA
+
GGGGGGGGGGGGGGGGGGGGEGGGGGGGGGGGGGGGGGGGGGGGGGGGGGGGGGGGGGGGGGGGGGGGGGGGGGGGGGGFGFGGGGGGGGGGGGGGGGGFGGGGGGGGGGFC9FGGGGGGGGGGGDFGDGGGGGFGGGGGDEGGGGGGGEFCGGGGGDFFFGFGGGGE7FGEGGGGGGGGGGEGGGGGGFGGD5DEEF5CFGGD88DFGGE7FDA<>G6+;CGC(*276=?>FCFD:>FG
@M00200:205:000000000-AKKM3:1:1101:11921:9499 1:N:0:1
ATTGGGTGTAAAGCGCACGCAGGCGGTTGATTAAGTCAGATGTGAAATCCCCGAGCTTAACTTGGGAACTGCATTTGAAACTGGTCAGCTAGAGTCTTGTAGAGGGGGGTAGAATTCCAGGTGTAGCGGTGAAATGCGTAGAGATCTGGAGGAATACCGGTGGCGAAGGCGGCCCCCTGGACAAAGACTGACGCTCAGGTGCGAAAGCGTGGGGAGCAAACAGGATTAGATACCCGTGTA
+
GGGGGGGGGGGGGGGGGGGGGGGGGGGGGGGGGGGGGGGGGGGGGGGGGGGGGGGGGGGGGGGGGGGGGGGGGGGGGGGGGGGGGGGGGGGGGGGGGGGGGGGGGGGGGGGGGGGGGGGGGGGGGGGGGGGGGGGGG@CGGGGGGGGGDFGGGGGGGGGGGGGGGGGDEGGGEEGGGGGGGGGGGFCGCF6@EGGGGGGGFGGGGE:FGGGGGGFG:5CCD<EFBGGB?FBGGEFD@FFG
@M00200:205:000000000-AKKM3:1:1101:9194:9499 1:N:0:1
ACTGGGTTTAAAGGGCTCGTAGGCGGTTTGTCGCGTCGGGAGTGAAAACCAGGTGCTTAACACCTGGCTTGCTTCCGATACGGGCAGACTAGAGGTATTCAGGGGAGAACGGAATTCCTGGTGTAGCGGTGAAATGCGCAGATATCAGGAGGAACACCGGTGGCGAAGGCGGTTCTCTGGGAATATCCTGACGCTGAGGAGCGCAAGTGTGGGGAGCGAACAGGATTAGATACCCTAGTA
+
GGGGGGGGGGGGGGGGGGGGGGGGGGGGGGGGGGGGGGGGGGGGGGGGGGGGGGGGGGGGGGGGGGGGGGGGFGGGGFGGGGGGG>GGGGGGGGGGGGGCGGGGGGGGGGGGCBFGFGGGGGGGGGGGGGGGGGGGGGGCEFGGGFCEGGCCE@FEGGCFG:FGGEGGGGDGGGGGGFFGFFFFFGG79FCFE5<E*;C6=FG*C/)2A:ACCGEGEGGGGDFD:4>,9*403<FG))9+
@M00200:205:000000000-AKKM3:1:1101:3368:9535 1:N:0:1
ATTGGGTTTAAAGGGAGCGTAGGCGGATAGTTTAGTCAGAGGTGAAAGCCCAGGGCTCAACCTTGGAATTGCCTTTGATACTGGCTATCTTGAGTATGGAAGAGGTATGTGGAACTCCGAGTGTAGAGGTGAAATTCGTAGATATTCGGAAGAACACCAGTGGCGAAGGCGACATACTGGTACATTACTGACGCTGAGGCTCGAAAGCGTGGGGAGCAAACAGGATTAGATACCCGGGTA
+
GFGGGGGDGGGGGGGGGGGGGGGGGGDFGGGGGGGGGGGGGGGGGFGGGGGGGGGGGGGGFGFGGGGEGGGGGGGGGGGGGCFFFCGGGGGGCFGFGGGGGG@FGGGGGFGGGGGCGFCFGGGGGGGGGGGFFGGGGGGG?FGGFFGGGBFGGGFBBCFGDFFGGGGGEFGGGEGFCDDCF,@CFCEGGCFGE55ACCF5CFEE:;CFGEEGGG>C=CCC5FGD@F7@AC):>CEDE))2
@M00200:205:000000000-AKKM3:1:1101:19295:9544 1:N:0:1
ACTGGGCATAAAGGGAGCGTAGGCGGATAGTTTAGTCAGAGGTGAAAGCCCAGGGCTCAACCTTGGAATTGCCTTTGATACTGGCTATCTTGAGTATGGAAGAGGTATGTGGAACTCCGAGTGTAGAGGTGAAATTCGTAGATATTCGGAAGAACACCAGTGGCGAAGGCGACATACTGGTCCATTACTGACGCTGAGGCTCGAAAGCGTGGGGAGCCAATAGGATTAGATACCCGTGTATGAT
+
GFGFG@DFFGGGCFGGGGGFGGEGGG:CFGGFGGGGDFGFF?EGDFCGFGGGFDDEFE<CFGFGGGFCF<<<CFFGCEFFGGGGGGAFGGGGFCFDCFCFGGG<DE,EFEFGFFCFFGGGFFGGFFFDCF7<<F9FD7=@BFFFEEFFACFGG<<8FFF:8A=BC+BFECGEGEGCCFFFAFECFGGG79788*;;8,=:9F5BFD5<*:8FGG5C3*+:*;@F3CC<FF<C9CC<BB5C+9<)
@M00200:205:000000000-AKKM3:1:1101:10172:9555 1:N:0:1
ATTGGGCGTAAAGAGAGCGTAGGCGGATAGTTTAGTCAGAGGTGAAAGCCCAGGGCTCAACCTTGGAATTGCCTTTGATACTGGCTATCTTGAGTATGGAAGAGGTATGTGGAACTCCGAGTGTAGAGGTGAAATTCGTAGATATTCGGAAGAACACCAGTGGCGAAGGCGACATACTGGTCCATTACTGACGCTGAGGCTCGAAAGCGTGGGGAGCAAACAGGATTAGATACCCTCGTA
+
GGGGGGG7FGEGGGGGGGGGGGGGGGGGGGGGGGGGGGGGGGGGGGGGGGGGGGGGGGGGGGGGGGGGGGGGGGGGGGGGGGGGGGGGGGGGGGGGGGGGGGGGGGGGGGFGGGGGGGGGGGGGGGGGGGGGGGGGGGGGGGGGGGGGGGGGGGGGGDFGGGGGDGGGGGGGGGGGGGGDFGGGGGFGGGCFCEGGGGGGGGGGGGDGDEEGGGFGFGCGGFDF;CGFFFEGGGGGFB55
@M00200:205:000000000-AKKM3:1:1101:13770:9560 1:N:0:1
ATTGGGTATAAAGGGAGCGTAGGCGGATAGTTTAGTCAGAGGTGAAAGCCCAGGGCTCAACCTTGGAATTGCCTTTGATACTGGCTATCTTGAGTATGGAAGAGGTATGTGGAACTCCGAGTGTAGAGGTGAAATTCGTAGATATTCGGAAGAACACCAGTGGCGAAGGCGACATACTGGTCCATTACTGACGCTGAGGCTCGAAAGCGTGGGGAGCAAACAGGATTAGATACCCTGGTA
+
GGGGGGGGGGGGGGGGGGGGGGGGGGEGGGGGGGGGGGGFGGGGGGGGGGGGGFGDGGFGGGGGGGGGGGGGGGGGGGGGGGGGGGGGGGGGGGGGGGGGGGGCGGGGGGGGGGGGGGGGGGGFGGGGGGGGGGGGGFDFGGGGGGG<@FGGGGGGG@FGGGGGGGGCEFEGC68>CFEFCGGGGGGGF7CGGGD7C:@CCG5CC>CFDGGGGGDGFFGGGG?40C7=FCCCCCGGF3AG
@M00200:205:000000000-AKKM3:1:1101:28457:9597 1:N:0:1
ATTGGGCTTAAAGCGAGCGCAGGTGGTTTAATAAGTCTGATGTAAAAGGCAGTGGCTCAACCATTGTGTGCATTGGAAACTGTTAGACTTGAGTGCAGTAGAGGAGAGTGGAATTCCATGTGTAGCGGTGAAATGCGTAGTTATATGGAGGAACACCGGTGGCGAAAGCGGCTCTCTGGACTGTAACTGACACTGAGGCTCGAAAGCGTGGGTAGCACACAGGATTAGATACCCTGGTA
+
GGGGGGGGGGGGGGGGGGGGGGGGGGGGGGGGGGGGGGGGGGGFGGGGGGGGGGGGGGGGEGGGGGGGGGGGGGGGGGGGGGGGGGGGGGGGGGGGGGGGGGGGGGGGGFGEFGFFGCFFFDFFGGDGEEFGF<FFFCFG@FGDFDFCGGDGGGGGFCE7BCFC@EEGF>:BCDFFGGGFGGFGGGGGGGGGGGFEGGD5EDGF>*A/ACCCEFDDA,<CD48D)CF@FFE7B?C<FFF
@M00200:205:000000000-AKKM3:1:1101:7917:9610 1:N:0:1
ATTGGGCTTAAAGGGAGCGTAGGCGGACATTTAAGTCAGGGGTGAAATCCCGGGGCTCAACCTCGGAATTGCCTTTGATACTGGGTGTCTTGAGTATGAGAGAGGTGTGTGGAACTCCGAGTGTAGAGGTGAAATTCGTAGATATTCGGAAGAACACCAGTGGCGAAGGCGACACACTGGCTCATTACTGACGCTGAGGCTCGAAAGCGTGGGAAGCAAACAGGATTAGATACCCTCGTA
+
GGGGGGGGGGGGGGGGGGGGGGGGGGGGGGGGGGGGGGGGGGGGGGGGGGGGGGGGGGGGGGGGGGGGGGGGGGGGGGGGGGGGGGGGGGGGGGGGGGFGGGGGCFGGGGGDGGGGGGGGEGFGGGGGEGGGGGFFFFGGGGGGGGGGGGGEGGGGGGGGFGGGEG>FDGGGGGGGGGF7DCGGGGGGGGGGGGGGGFFGGGGGG=5DGGGGGG6DFG6<FGGC?GF7@8<FGGG=F3<5
@M00200:205:000000000-AKKM3:1:1101:11985:9617 1:N:0:1
ATTGGGTATAAAGGGAGCGTAGGCGGATAGTTTAGTCAGAGGTGAAAGCCCAGGGCTCAACCTTGGAATTGCCTTTGATACTGGCTATCTTGAGTATGGAAGAGGTATGTGGAACTCCGAGTGTAGAGGTGAAATTCGTAGATATTCGGAAGAACACCAGTGGCGAAGGCGACATACTGGTCCATTACTGACGCTGAGGCTCGAAAGCGTGGGGAGCAAACAGGATTAGATACCCCCGTA
+
GGGGGGGGGGGGGGGGGGGGGGGGGGGGGGGGGGGGGGGGGGGGGGGGGGGGGGGGGGGGGGGGGGGGGGGGGGGGGGGGGGGGGGGGGGGGGGGGGGGGGGGGCFGGGGGGGGGGGGGGGGFGGGGGCGFGGGFDFGGGGGGGGGGGGGGGGFGFGGGGGGGGGGGGGGGGGGGFGGGGGGGGGGFFF7@DGGGGGGGGGGDGGGGGGGGGGGFGBGCFF**CDGGFFA?CFGGGFFFG
@M00200:205:000000000-AKKM3:1:1101:28404:9643 1:N:0:1
ATTGGGCTTAAAGGGCTCGTAGGCGGTTTGTCGCGTCGGGAGTGAAAACGCCGTGCTTAACACGGCGCTTGCTTCCGATACGGGCAGACTAGAGGTATTCAGGGGAGAACGGAATTCCTGGTGTAGCGGTGAAATGCGCAGATATCAGGAGGAACACCGGTGGCGAAGGCGGTTCTCTGGGAATGACCTGACGCTGAGGAGCGAAAGTGTGGGGAGCGAACAGGATTAGATACCCAGTA
+
GGGGGGGGGGGGGGGGGGGGGGGGGGGGGGGGGGGGGGGGGGGGGGGGGGGGGGGGGGGGDFGGGGGGGGGGGGGGGGGGGGGGGGGGGGGGGGGGGGGGFGGGGGGGGGGGGGGGGGGGGGCEGGGGGEGGGFGGGGGGF<CCFGGFFGGGGGGGGGGCCFGGG<EGGGGGGGGGGGGGGGGGGGGGGGGGGGDCEGGGGGDGGGC>@<FGDGFGF7EC<CFGFGG?FFBGC@CFFFF
@M00200:205:000000000-AKKM3:1:1101:8667:9671 1:N:0:1
ATTGGGTATAAAGGGCTCGTAGGCGGTTTGTCGCGTCGGGAGTGAAAACGCCGTGCTTAACACGGCGCTTGCTTCCGATACGGGCAGACTAGAGGTATTCAGGGGAGAACGGAATTCCTGGTGTAGCGGTGAAATGCGCAGATATCAGGAGGAACACCGGTGGCGAAGGCGGTTCTCTGGGAATGACCTGACGCTGAGGAGCGAAAGTGTGGGGAGCGAACAGGATTAGATACCCCAGTAAGA
+
GGGGGGGGGGGGGGGGGGGGGGGGGGGGGGGGGGGGEGGGEGEFGGGGGGGGGGGGGGGGFFGGGGGGGGGGGGGGGGGGGGGGGGGGGGGGGGGGGGGGGGGGGGGGGGCFGGGGGGGGGGFGGGCGGGGGGGGGGGGGGGGGGGGGGGGGGGGGGGGGEEGGEECFGGGGGGGGGGGGGGGGGGGCGGFEGCDEGGGGDCGEEGC7CGFGGGFGEGGGCDGGBF=3*16C<@C37:9EF<-
@M00200:205:000000000-AKKM3:1:1101:3453:9674 1:N:0:1
ACTGGGCGTAAAGCGAGCGCAGGCGGTTCTTTAAGTCTGATGTGAAAGCCCCCGGCTCAACCGGGGAGGGTCATTGGAAACTGGAGAACTTGAGTGCAGAAGAGGAGAGTGGAATTCCACGTGTAGCGGTGAAATGCGTAGATATGTGGAGGAACACCAGTGGCGAAGGCGACTCTCTGGTCTGTAACTGACGCTGAGGATCGAAAGCGTGGGGAGCAAACAGGATTAGATACCCGTGTAAG
+
GGGGGGGGGGGGGGGGGGGGGGGGGGGGGGGGGGGGGGGGGGGGGGGGFGGGGGGGGGGGGGGGGGFFGGGGGGGGGGGGGGGGGGGGGGGGGGGGGGGGGGFGGG@FGCGG>BFCGFGGGFGGFEFGGGGGGGGGGGGGGGGGFGGDFEGGGGGFFGFDFCFGGGGGGGGGGGGDGGGDEFGGGGGF9CFGDCGDGGG++;CGGE<FGEEGG>)97ACFFCFG:4*8?9<CC<@5)<5C*)
@M00200:205:000000000-AKKM3:1:1101:13808:9679 1:N:0:1
ACTGGGTTTAAAGGGAGCGTAGGCGGATAGTTTAGTCAGAGGTGAAAGCCCAGGGCTCAACCTTGGAATTGCCTTTGATACTGGCTATCTTGAGTATGGAAGAGGTATGTGGAACTCCGAGTGTAGAGGTGAAATTCGTAGATATTCGGAAGAACACCAGTGGCGAAGGCGACATACTGGTCCATTACTGACGCTGAGGCTCGAAAGCGTGGGGAGCAAACAGGATTAGATACCCTCGTA
+
GGGGGGGGGGGGGGGGGGGGGGGGGGGGGGGGGGGGGGGGGGGGGGGGGGGGGGGGGGGGGGGGGGGGGGGGGGGGGGGFFGGGGGGGGGGGGGGGGGGGGGGGGGGGGGFGGGGGGGCEEGGGGGGGGGGGGGGGGGGGGGGGGGGGGGCGFGGGGGGGGGGGGGGGGGGGGGGGGGGGGGGGGCGGGGGGGGGGDFD7EGDCFGGGDGEGGDBGFGFGGGGG?GGFFF?7CFGGFEFG
@M00200:205:000000000-AKKM3:1:1101:9313:9683 1:N:0:1
ATTGGGTTTAAAGGGAGCGTAGGCGGACATTTAAGTCAGGGGTGAAATCCCGGGGCTCAACCTCGGAATTGCCTTTGATACTGGGTGTCTTGAGTATGAGAGAGGTGTGTGGAACTCCGAGTGTAGAGGTGAAATTCGTAGATATTCGGAAGAACACCAGTGGCGAAGGCGACACACTGGCTCATTACTGACGCTGAGGCTCGAAAGCGTGGGGAGCAAACAGGATTAGATACCCCCGTA
+
GGGGGGGGGGGGGGGGGGGGGGGGGGGGGGGGGGGGGGGGGGGGGGGGGGGGGGGGGGGGGGGGGGGGGGGGGGGGGGGGGGGGGGGGGGGGGGGGGGGGGGGGGGGGGGGGGGGGGGGGGGGGGGGGGGGGGGGGGGGGGGGGGGGGGGGGGGGGGGGGGGGGGGGGGGGGGGGGGGGFFECCFGGGGGGGGGGGDFGGG;EGGGGGGGGGCE>GFGGECFEF(>FFFBDGGGGF@EFG
@M00200:205:000000000-AKKM3:1:1101:13728:9695 1:N:0:1
ATTGGGCGTAAAGAGCTCGTAGGCGGCTCGTTGCGTCTACCGTGAAAACTGGAGGCTTAACCTTCAGCTTGCGGTGGATACGGGCGGGCTTGAGTTCGGTAGGGGAGACTGGAATTCCTGGTGTAGCGGTGAAATGCGCAGATATCAGGAGGAACACCGGTGGCGAAAGCAGCTCTCTGGGACGGTACTGACGCTGAGACGCGAAAGCGTGGGGAGCGAACCGGATTAGATACCCTAGTA
+
GEGGGGGGGGGGGGGGGGGGGGGGGGGGGGGGFGGGGEGGGGGGGGGGGGEEEFGGGCFGGFGFFGGDEGFGG7FGCGGGGGGGGGGDGGGGFFGFGGGGGGGGGGDCEGGGGGGGGGGGGGGGGGGGGGGGGGGGGGGGGGGGGGCFGGGGGGGGCGGGGGGGGGGGGGGFFG7:CG?FG8@CE88?F7CGGE3C=FCEGGGGGGGDEE*:CE53@ECG<):59DDF??<DFCGD)09A
@M00200:205:000000000-AKKM3:1:1101:27316:9743 1:N:0:1
ATTGGGTTTAAAGGGAGCGTAGGCGGATAGTTTAGTCAGAGGTGAAAGCCCAGGGCTCAACCTTGGAATTGCCTTTGATACTGGCTATCTTGAGTATGGAAGAGGTATGTGGAACTCCGAGTGTAGAGGTGAAATTCGTAGATATTCGGAAGAACACCAGTGGCGAAGGCGACATACTGGTCCATTACTGACGCTGAGGCTCGAAAGCGTGGGGAGCAAACAGAATTAGATACCCGGGTA
+
GGGGGGFGGGGGGGGGDGGGGGGGGGDGEGFGDGFGGGGGGGGGGGGFGGGGGGDGGGGFGFGGGGGGGFGGGFGGGGGGGGG8FFCGGGGGGGGGG9FAEGGGGGGGGFGGGGFFFGGDEGCGFGGGGGGGGGGCF@FFGGGFFFAFFFEGGGGGGGGGGFFGDGGCF,:>:@+@FFGEF;:@;>93,9;6?EGECE*=CDEGGE)*/4CCEC)/)ACCCF**)32.8;?CFFE)))8E
@M00200:205:000000000-AKKM3:1:1101:3390:9750 1:N:0:1
ATTGGGCGTAAAGGGAGCGTAGGCGGATAGTTTAGTCAGAGGTGAAAGCCCAGGGCTCAACCTTGGAATTGCCTTTGATACTGGCTATCTTGAGTATGGAAGAGGTATGTGGAACTCCGAGTGTAGAGGTGAAATTCGTAGATATTCGGAAGAACACCAGTGGCGAAGGCGACATACTGGTACATTACTGACGCTGAGGCTCGAAAGCGTGGGGAGCAAACAGGATTAGATACCCGTGTA
+
GGGFGG9FFGGFGGGGGGGGGGGGGGGGGGGDFGFGGGAFGGFGGGGGGGGGGGDGGGGGFGGGGGGGGGGGGGGGGGGGGDFGGGGFCCFEGGGGGG<AEFFGGFEFFGGGGFCGFGGGGFF,EFEFFFGGGA9FFGGFGGGGG9EFGGGB=FGGFGGGGGGGGGGGGGGGG68A9EFF>,@CG,7,@@EGGGGD:E:9EGCEG=DDGEEGGDDGFG?CFGC<?F>EF=5;FCFGDE)2
@M00200:205:000000000-AKKM3:1:1101:21063:9766 1:N:0:1
ATTGGGCTTAAAGGGAGCGTAGGCGGATAGTTTAGTCAGAGGTGAAAGCCCAGGGCTCAACCTTGGAATTGCCTTTGATACTGGCTATCTTGAGTATGGAAGAGGTATGTGGAACTCCGAGTGTAGAGGTGAAATTCGTAGATATTCGGAAGAACACCAGTGGCGAAGGCGACATACTGGTCCATTACTGACGCTGAGGCTCGAAAGCGTGGGGAGCAAACAGGATTAGATACCCGTGTA
+
GGGGGGGGGGGGGGGGGGGGGGGGGGGGGGGGGGGGGGGGGGGGGGGGGGGGGGGGGGGGGGGGGGGGGGGGGGGGGGGGGGGGGGGGGGGGGGGGGGGGGGGGGGGGGGGGGGGGGGGGGGGGGGGGGGGGGGGGGGGGGGGGGGGGGGGGGGGGGGGGGGGGGGGGGGGGGCEGGGGGCGGGGGGGGGGGGDCEGGGGGGGGGEGGGGGGGDBDEGGFGGGGDGGFFFFGFCFGEBFG
@M00200:205:000000000-AKKM3:1:1101:27450:9788 1:N:0:1
ACTGGGTTTAAAGGGAGCGTAGGCGGATAGTTTAGTCAGAGGTGAAAGCCCAGGGCTCAACCTTGGAATTGCCTTTGATACTGGCTATCTTGAGTATGGAAGAGGTATGTGGAACTCCGAGTGTAGAGGTGAAATTCGTAGATATTCGGAAGAACACCAGTGGCGAAGGCGACATACTGGTCCATTACTGACGCTGAGGCTCGAAAGCGTGGGGCGCAAACAGGATTAGATACCCCCGTA
+
GGGFGGF7FFGGGGGGGDGGGGGGGGEGGGGGGGGGGGGGGGGFGGGGGGGGGFGGGGGGGDFGGGGGGGGGGGGGGGGGGGFFGFGFGGFGFGAFFGEFDCFFGGGGGGGGGGGGGGDGGDFFG<FD<FFGFGGDFEGGGGGGGGF<EGGGGGDD<FFGAFGDED@7>DEGGG>EGGGGCGF9BFFGG;:DCEGGGGFF77CCFC<FGGGGD8)8>=EGG4E467C?FFB::<?CEEFG
@M00200:205:000000000-AKKM3:1:1101:6971:9832 1:N:0:1
ATTGGGTTTAAAGCGCGCGTAGGTGGCTTGATAAGCCGGTTGTGAAAGCCCCGGGCTCAACCTGGGAACGGCATCCGGAACTGTCAAGCTAGAGTGCAGGAGAGGAAGGTAGAATTCCCGGTGTAGCGGTGAAATGCGTAGAGATCGGGAGGAATACCAGTGGCGAAGGCGGCCTTCTGGACTGACACTGACACTGAGGTGCGAAAGCGTGGGTAGCAAACAGGATTAGATACCCGAGTA
+
?FGGGGGGGGGGGGGGGGGFGGEGGGGGGECAFGGGFCG@FGGGGGGGCFFGGGGGGGGGGGGGGGGFDGGGDCADCGEGDFGGGGGGFCEFGGGGGCFFECF@EGGGGD?CFFGGGGGGGGGEGGGGGGGGGGEFFGGGGGDECGDGFE:FGGFGFGGFGGGGGGGDDGGGGGGGGCE9CFCFF?<@CC9??C6<CGGG575;CEGDGGGGGG?DFG<CC*890<7<FF97FE:77@FF
@M00200:205:000000000-AKKM3:1:1101:8651:9834 1:N:0:1
ATTGGGCGTAAAGGGCGCGTAGGCGGTCTTTTAAGTCGGGGGTGAAAGCCTGTGGCTCAACCACAGAATTGCCTTCGATACTGGGAGACTTGAGACCGGAAGAGGACAGCGGAACTGCGAGTGTAGAGGTGAAATTCGTAGATATTCGCAAGAACACCAGTGGCGAAGGCGGCTGTCTGGTCCGGTTCTGACGCTGAGGCGCGAAAGCGTGGGGAGCAAACAGGATTAGATACCCTCGTA
+
GGGGGGGGGGGGGGGGGGGGGGGGGGGGGGGGGGGGGGGGGGGGGGGGGGGGGGGGGGGGGGGGGGGGGGGGGGGCFGGGGGGGGFGGGGGGGGGGGGGGGGGGGGGGGFCEGGGGGGGGGGGGGGGFGGGGGGGGGGGGGGGGGGGGGGGGGGGGFGGGFGGGGGGGGGGGGGGGGGGGFGFGGE>EFGGGGGGGGGGGDGGGGGGGDCGDGGFGFGGFGGGGFGGFFFFGGF+C)<FE
@M00200:205:000000000-AKKM3:1:1101:17478:9838 1:N:0:1
ATTGGGCTTAAAGGGAGCGTAGGCGGATAGTTTAGTCAGAGGTGAAAGCCCAGGGCTCAACCTTGGAATTGCCTTTGATACTGGCTATCTTGAGTATGGAAGAGGTATGTGGAACTCCGAGTGTAGAGGTGAAATTCGTAGATATTCGGAAGAACACCAGTGGCGAAGGCGACATACTGGTCCATTACTGACGCTGAGGCTCGAAAGCGTGGGGAGCAAACAGGATTAGATACCCCTGTA
+
GGFGGGGGGGGGGGGGGGGGGGGGGGGGGGGGGGGGGGGGGGGGGGGGGGGGGGGGGGGGGGGGGGGGGGGGGGGGGFGGGGGGGGGGGGGGGGGGGGGGFFGGGGGGGGGGGGGGGGGGGGFGGGGGGGGGFGGGGGGGGGGGGGGGGGGGGGGGGGGGGG?EDEGGGCFCGGGFGGGEGGGGGGGGGGGGDGGGGGGGGGGEEGGG8ECF7EBGBGGEFGFC?GG@AFEGFFFGFF=F
@M00200:205:000000000-AKKM3:1:1101:23659:9848 1:N:0:1
ACTGGGTTTAAAGGGAGCGTAGGCGGATAGTTTAGTCAGAGGTGAAAGCCCAGGGCTCAACCTTGGAATTGCCTTTGATACTGGCTATCTTGAGTATGGAAGAGGTATGTGGAACTCCGAGTGTAGAGGTGAAATTCGTAGATATTCGGAAGAACACCAGTGGCGAAGGCGACATACTGGTCCATTACTGACGCTGAGGCTCGAAAGCGTGGGGAGCAAACAGGATTAGATACCCCAGTA
+
9FCCFFGF@GFGGFGDFEGCEGGGGGGGGGGGGGGGGGGGGGFFFEGGGGGGGGGDDFGFCFGGGGGGGGGGGGGGGGGGFEDD<FGGGGGGDG?DGFFGFFCDFFFFFGFGAFEFGGGGDFGFGDFC8FEF@EFGGGGGGFEGFFGFCFGGGFGG<CCFDFGGGGEGEGGGGGDGGGGGFE8EGGFGGGFFG5CGCDCFGFCDFEGGEGCDG*):>F6<>C?G1*@=F+):CCECDBF9
@M00200:205:000000000-AKKM3:1:1101:27706:9853 1:N:0:1
ATTGGGCATAAAGCGAGCGCAGGTGGTTTATTAAGTCTGGTGTAAAAGGCAGTGGCTCAACCATTGTATGCATTGGAAACTGGTAGACTTGAGTGCAGGAGAGGAGAGTGGAATTCCATGTGTAGCGGTGAAATGCGTAGATATATGGAGGAACACCGGTGGCGAAAGCGGCTCTCTGGACTGTAACTGACACTGAGGCTCGAAAGCGTGGGTAGCAAACAGGATTAGATACCCTTGTA
+
GGGGGGGGGGGGGGGGGGGGGGGGGGGGGGGGGGGGGGGGGGGGGGGGGGGGGGGGGGGGGGGGCGGGGGGGGGGGGGGGGGGGGGGGGGGGFFGGGGGEGFGGGGGGGGGFEFGGGGGGGGGGFGGGDEEGGFGFGGGDEFFFFGGGGGGGGGGGFFF@FGGGGGGGGEGGGDGGGFGGGGGGGGDFGGGGGGGGGGGG>DDGGGFCEEEC@9BCFGGGGGFC3CF3@AC7EC9FFFF
@M00200:205:000000000-AKKM3:1:1101:18119:9861 1:N:0:1
ACTGGGTATAAAGGGCTCGTAGGCGGTTTGTCGCGTCGGGAGTGAAAACGCCGTGCTTAACACGGCGCTTGCTTCCGATACGGGCAGACTAGAGGTATTCAGGGGAGAACGGAATTCCTGGTGTAGCGGTGAAATGCGCAGATATCAGGAGGAACACCGGTGGCGAAGGCGGTTCTCTGGGAATGACCTGACGCTGAGGAGCGAAAGTGTGGGGAGCGAACAGGATTAGATACAAGAGTA
+
GGGGGGGGGGGGGGGEGGGGGGGGGGGGGGGGGGGGGGGGGGGGGGGGGGGGGGGGGFGGGGGGGGGGGGGGFGEFGGGGDGGGGGGGDGGGGGGGDEFGFGGGGGEFGGGGGGGGGGGGGGFFGGGGGGGGGGGFGGGGFGFGFGGFFFFGGGGFGEFGEGGFEGGE7BFGC>CCGE?FGGFECEFCG768C=DCDFGGCCGEG5CCF:CEEGBD):8=CGGGB*>7*64C9,0>>F6<
@M00200:205:000000000-AKKM3:1:1101:28017:9897 1:N:0:1
ACTGGGCATAAAGGGAGCGTAGGCGGATAGTTTAGTCAGAGGTGAAAGCCCAGGGCTCAACCTTGGAATTGCCTTTGATACTGGCTATCTTGAGTATGGAAGAGGTATGTGGAACTCCGAGTGTAGAGGTGAAATTCGTAGATATTCGGAAGAACACCAGTGGCGAAGGCGACATACTGGTCCATTACTGACGCTGAGGCTCGAAAGCGTGGGGAGCAAACAGGATTAGATACCCTAGTA
+
GGGGGGGGGGGGGGGGGGGGGGGGGGGGGGGGGGGGGGGGGGGGGFGGGGGGGGGGGGGGGGGGGGGGGGGGGGGGGGGFGGGGGDFGGGGGGGGGGGGCFGGGCFGGGGGGGGGGGGGGGFGGGGGGGGGGGGGGGGGGGGFCGGGGGGGGGGGGGGGGGGGGGGGGGGGGGGGGGGGGGGGGGGGGGGGGGGGGGCGGGGGGGGGGGEGGGDFCEGGFGGGG@GGEFFEFGGG==FFG
@M00200:205:000000000-AKKM3:1:1101:5855:9903 1:N:0:1
ACTGGGCTTAAAGCGCACGTAGGCGGACTTTTAAGTCAGGGGTGAAATCCCGGGGCTCAACCCCGGAACTGCCTTTGATACTGGAAGTCTTGAGTATGGTAGAGGTGAGTGGAATTCCGAGTGTAGAGGTGAAATTCGTAGATATTCGGAGGAACACCAGTGGCGAAGGCGGCTCACTGGACCATTACTGACGCTGAGGTGCGAAAGAGTGGGGAGCAAACAGGATTAGATACCCCAGTA
+
GGGGGGFFFGGGGGGGGGGGGGGGGGGEGGGGGGGGGGFGGGGDGGGGGGGGGGGGGGGGGGGCGCGGEGGGGGGGGFEGGGGGGGGEFFFFGGCGDFGFFFGGGFFDGFGGGGGGGFGDGCCFFAEGGGGGGGGGF<FFGGGGGF9<FEG7FFFGCFGDFGGGGGEGEGG7CGEFFFGG@FCEFCFGFFGG=E<7EECFGGCB88509<+=C8BDEGFE5<FFFCCBFFFG<<:/5>FG
@M00200:205:000000000-AKKM3:1:1101:5055:9912 1:N:0:1
ATTGGGTATAAAGGGTGCGTAGGCGGCCAGAAAAGTCAGAGGTGAAAGGCTACGGCTTAACCGTAGTAAGCCTTTGAAACTATTTGGCTTGAGTGCAGGAGAGGAAAGTGGAATTCCTAGTGTAGCGGTGAAATGCGTAGATATTAGGAGGAACACCAGTGGCGAAGGCGACTTTCTGGACTGTAACTGACGCTGAGGCACGAAAGCGTGGGGAGCAAACAGGATCAGATACCCTAGTA
+
<CFGE-@-CCC<FFGFEGG-F7;E7B7@@DGF<6FCCCEGF8CFD<6<CFEFFEEGCB@FEF@,6BFEFGCEF,,6E<?FEFG?FGG84F7<EC?<C5CBCFCE,=4BBF9F=F@DFGDFA,EFEGGGF7DF,EAEEFDE=AC<@DF9?=:+:,=FFDFB,,=C++B7:><:BEGCGCDF,:DC;DDCGGEEGGG5D5CG=*=B5:6CE5=:<8BG:C+884**)*;76?4:03+9<FF
@M00200:205:000000000-AKKM3:1:1101:11015:9915 1:N:0:1
ATTGGGCTTAAAGGGAGCGTAGGCGGATAGTTTAGTCAGAGGTGAAAGCCCAGGGCTCAACCTTGGAATTGCCTTTGATACTGGCTATCTTGAGTATGGAAGAGGTATGTGGAACTCCGAGTGTAGAGGTGAAATTCGTAGATATTCGGAAGAACACCAGTGGCGAAGGCGACATACTGGTCCATTACTGACGCTGAGGCTCGAAAGCGTGGGGAGCAAACAGGATTAGATACCCCAGTA
+
GGGGGGGGGGGGGGGGGGGGGGGGGGGGGGGGGGGGGGGGGGGGGGGGGGGGGGGGGGGGGGGGGGGGGGGGGGGGGGGGGGGGGGGGGGGGGGGGGGGGGGGGGGGGGGGGGGGGGGGGGGGGGGGGGGGGGGGGGGGGGGGG;FGGGGGGGGGGDGFGGGGGGGEGGGDGGEGGGGGGGDGGCCGFFGGGGGGGGFGGCDEEGGG*?EECGGFG:FCC4CGC?FG367?GFBEGBB;1
@M00200:205:000000000-AKKM3:1:1101:26949:9926 1:N:0:1
ATTGGGTTTAAAGGGAGCGTAGGCGGATAGTTTAGTCAGAGGTGAAAGCCCAGGGCTCAACCTTGGAATTGCCTTTGATACTGGCTATCTTGAGTATGGAAGAGGTATGTGGAACTCCGAGTGTAGAGGTGAAATTCGTAGATATTCGGAAGAACACCAGTGGCGAAGGCGACATACTGGTCCATTACTGACGCTGAGGCTCGAAAGCGTGGGGAGCACACAGGATTAGATACCCCAGTA
+
GGG<FFCFGGGGGGGDCG@FE:@CFEGEGGGFEFGGGGFDGFEFGCFGGGF<FFEGGGFGGGGGGGGGGDCAECEGGFFG<EFGFGGGGGGGDGFGGGFFFFFGGGGGGGDF<<EC<DFCEDEFFFGGFFGGFFGGD7E>FFGGGGGFGGCG<FFGGG:FFECCGGDCC8B+3CEC@;<FA,<:;9CEG7C:599:EF*CEGE5:55C544=F*5)8C*<45FG@F@3;797+8+1=:;+
@M00200:205:000000000-AKKM3:1:1101:24779:9928 1:N:0:1
ATTGGGTTTAAAGGGAGCGTAGGCGGACATTTAAGTCAGGGGTGAAATCCCGGGGCTCAACCTCGGAATTGCCTTTGATACTGGGTGTCTTGAGTATGAGAGAGGTGTGTGGAACTCCGAGTGTAGAGGTGAAATTCGTAGATATTCGGAAGAACACCAGTGGCGAAGGCGACACACTGGCTCATTACTGACGCTGAGGCTCGAAAGCGTGGGGAGCAAACAGGATTAGATACCCGTGTA
+
GGGGGGGGGGGGGGGGGGGGGGGGGGGGGGGGGGGGGGGGGGGGGGGGGGGGGGGGGGGGGGGGGGGGGGGGGGGGGGGGGGGGGGGGGGGGGGGGGGGGGGGGGGGGEGGGGGGGGGG@EF@FGFFGGGGGGGGGGGGGGGGGGGGGGGGGGGGGGGGGGGGDEGGGGGGGGEGGGGGGGGGGGG9CGGFCEEG=GDCFFGGGGGGGGGGECG>D@CGGGGGGFFF?FBAGFDC<D>>F
@M00200:205:000000000-AKKM3:1:1101:11997:9935 1:N:0:1
ACTGGGCATAAAGCGAGCGCAGGTGGTTTAATAAGTCTGATGTAAAAGGCAGTGGCTCAACCATTGTGTGCATTGGAAACTGTTAGACTTGAGTGCAGTAGAGGAGAGTGGAATTCCATGTGTAGCGGTGAAATGCGTAGATATATGGAGGAACACCGGTGGCGAAAGCGGCTCTCTGGACTGTAACTGACACTGAGGCTCGAAAGCGTGGGTAGCAAACAGGATTAGATACCCCGGTA
+
GGGGGGGGGGGGGGGGGGGGGGGEGGGFGGGGGGGGGGGGGGG@EFFGGGGGGGGGGGGGGGGGGGGGGGG,CFFGGGGFGGGGGGGGGGFFGGGGGGGGGGGGGGFGGFGGGCFFGGGGGGGGGFGG@FGGGGFAFGGGDGGGGGGGGGCFG=FGGFGEGDFGEGGG?EGE6CDFGGGD8EFGGGGGGGFGGC5,@CFGFDGCCECDEGD7*>?<FF8EGC:C@>FEFFFDCFFDB5;
@M00200:205:000000000-AKKM3:1:1101:9647:9939 1:N:0:1
ACTGGGCGTAAAGGGCTCGTAGGCGGTTTGTCGCGTCGGGAGTGAAAACGCCGTGCTTAACACGGCGCTTGCTTTCGATACGGGCAGACTAGAGGTATTCAGGGGAGAACGGAATTCCTGGTGTAGCGGTGAAATGCGCAGATATCAGGAGGAACACCGGTGGCGAAGGCGGTTCTCTGGGAATGACCTGACGCTGAGGAGCGAAAGTGTGGGGAGCGAACAGGATTAGATACCCTGGTA
+
GGGGGGGGGGGGGGGGGGGGGGGGGGGGGGGGGGGGGGGGGGGGGGGGGGGGGGGGGGGGGGGGGGGGGGGGGGGGGGGGGGGGGGGGGGGGGGGGGGGGGGGGGGGGGGGGGGGGGGGGGGGGGGGGGGGGGGGGGGGCFGGGGGGGGGGGGGGGGGGGGGGGGGGGGGGGGGGGFGFGGGGGFGGGGF?FGGGGG>CGG:ECCCDFGGGDEDEGECGEGGGG?4>267>DGGGGFFFC
@M00200:205:000000000-AKKM3:1:1101:18207:9946 1:N:0:1
ACTGGGCGTAAAGGGAGCGTAGGCGGATAGTTTAGTCAGAGGTGAAAGCCCAGGGCTCAACCTTGGAATTGCCTTTGATACTGGCTATCTTGAGTATGGAAGAGGTATGTGGAACTCCGAGTGTAGAGGTGAAATTCGTAGATATTCGGAAGAACACCAGTGGCGAAGGCGACATACTGGTCCATTACTGACGCTGAGGCTCGAAAGCGTGGGGAGCAAACAGGATTAGATACCCTGGTA
+
GGGGGGGGGGGGGGGGGGGGGGGGGGGGGGGGGGGGGGGGGGGGGGGGGGGGGGGGGGGGGGGGGGFGGGGGGGGGFGGGGGGGGGGGGGGGFFGGGGGGGFGG?FGGGGGFGGFGGGGGGGGGGGGGFGGGGCGGGDFGGGGGGGGGECECDGGGFEGFGGCCCGE>FGGGGGG9EGG7FFGGGFCFD7;D5CGEGFGFGCEGGGGG8:EGGE:DFGG6CC8;=DFEFFFFGGGGA5<F
@M00200:205:000000000-AKKM3:1:1101:25739:9959 1:N:0:1
ATTGGGCGTAAAGGGAGCGTAGGCGGATAGTTTAGTCAGAGGTGAAAGCCCAGGGCTCAACCTTGGAATTGCCTTTGATACTGGCTATCTTGAGTATGGAAGAGGTATGTGGAACTCCGAGTGTAGAGGTGAAATTCGTAGATATTCGGAAGAACACCAGTGGCGAAGGCGACATACTGGTCCATTACTGACGCTGAGGCTCGAAAGCGTGGGGAGCAAACAGGATTAGATACCCCAGTA
+
GGGGFGFFFEGGGGGGGGGGGGGGGGGGGGGGGGGFFFGGGGGGGGGGGFGGGGGGEGGGGGGGGGGGGFCCEFGFGGGGGGGGGGGGGGGGGDGGGGGGGGGGGGGGGGGFGGGGGCFCEGGEFGEFGGFFGCFF<FGGGGGGGGGGDFGGGGGFCFFGGGGG7CGCDFGGGGEFFFGFG,@EFGCCACG68C7?EFGGFGGG8C5C=7;:FEFGFDF?F<FF1<C)*39FGC8<:>?F
@M00200:205:000000000-AKKM3:1:1101:7226:9984 1:N:0:1
ATTGGGTTTAAAGCGAGCGCAGGTGGTTTAATAAGTCTGATGTAAAAGGCAGTGGCTCAACCATTGTGTGCATTGGAAACTGTTAGACTTGAGTGCAGTAGAGGAGAGTGGAATTCCATGTGTAGCGGTGAAATGCGTAGATATATGGAGGAACAACGGTGGCGAAAGCGGCTCTCTGGACTGTAAATGACACTGAGGCTCGAAAGCGTGGGGAGCAAACAGGGTTAGATAACCCAGTGAGAT
+
GGGGGGGGGGGGGGGGGGG7FGE,EFFFC@AAFGGGG9FEGGGFFGGFGG8FCFGGGGGGGGDDE<FC66<C@@F86EE,:9,CF<,9BFF<6E<6C<,9C@,E,?FCD<D9F,F,CAFC,<,54,8F+@4EA<,,CF@E7E<C9@?EFFC7F=,8B:C=3@DC7FGF,+@+++@,EC<,>9D;>5,7,+,4,,9,,@*,4/4?C873/=EC7:05A:<8F*;*,*/3@7?7<C**;0*=*.1
@M00200:205:000000000-AKKM3:1:1101:28619:10023 1:N:0:1
ACTGGGCGTAAAGGGCTCGCAGGCGGTTTCTTAAGTCTGATGTGAAAGCCCCCGGCTCAACCGGGGAGGGTCATTGGAAACTGGGAAACTTGAGTGCAGAAGAGGAGAGTGGAATTCCACGTGTAGCGGTGAAATGCGTAGAGATGTGGAGGAACACCAGTGGCGAAGGCGACTCTCTGGTCTGTAACTGACGCTGAGGAGCGAAAGCGTGGGGAGCGAACAGGATTAGATACCCTTGTAAGA
+
GGGGGGGGFGGGGGGGGGGGGGGGGGGCEGGGGDGGGGGGGGGGGGGGGGGGGGGGGGGGGGGGGGCFDGGGCGGGGGGGCDDFGGGGGFGGGGGGGGGGGGGGGGGGGGGGGGGGGGFFGGGGGGGGGFGGGGGGGGEGGEGGGGFFGFGGGGFGFEGGGGGGCEEEGDGGGGGGGGGGGGFG93<<FFCFEEDEGGGGGF51=E7FGCEGDE@D>EEEDGG40<78@B<D+3<447@FGFB
@M00200:205:000000000-AKKM3:1:1101:26809:10047 1:N:0:1
ATTGGGTTTAAAGCGAGCGCAGGTGGTTTAATAAGTCTGATGTAAAAGGCAGTGGCTCAACCATTGTGTGCATTGGAAACTGTTAGACTTGAGTGCAGTAGAGGAGAGTGGAATTCCATGTGTAGCGGTGAAATGCGTAGATATATGGAGGAACACCGGTGGCGAAAGCGGCTCTCTGGACTGTAACTGACACTGAGGCTCGAAAGCGTGGGTAGCACACAGGATTAGATAACCCAGTAGGATC
+
GGGGGGGGGGGGGGGGGGGGGGGGGGGGGGGGFGCFFGGGGGGFEGGGGGGGGGGGGGGFGGGGGGGGGGGGGFGFFFGGGGGGGGGGFCEFGGGGGGGGGFFFGGGGGGGCCFGGCGGGGGGGGGGGGGFFGGFGGGGGGFGGGGGCEGGGGCFGFGGGGGFGGDEEFGGGGGFFGGFGGGGGGGFFGGGGFGGGFGGGFDCBEEGGGGGEFGDD6,<=5F8CEGDEFF)+288CF6FGFEF(
@M00200:205:000000000-AKKM3:1:1101:5394:10052 1:N:0:1
ATTGGGTTTAAAGGGAGCGTAGGCGGATAGTTTAGTCAGAGGTGAAAGCCCAGGGCTCAACCTTGGAATTGCCTTTGATACTGGCTATCTTGAGTATGGAAGAGGTATGTGGAACTCCGAGTGTAGAGGTGAAATTCGTAGATATTCGGAAGAACACCAGTGGCGAAGGCGACATACTGGTCCATTACTGACGCTGAGGCTCGAAAGCGTGGGGAGCAAACAGGATTAGATACCCCTGTA
+
GGGGGGGGGGGGGGGGGGGGGGGGGGGGGGGGGFFGGGGGGGGGGGGGGGGGGGGGGGGGGGGGGGGGGGGGGGGGGGGGGGGGGGGFGGGGGGFGGGDGGGGGGGGGGGGGGGGGGGGGGGGGGGGGGGGCGGGGGGGGGGGGGGGGGGGGGGGGGGGGGFFGGGGGGFEGGGGGGCCB>F6FGGGGCGGGGGGDEFGGGFEGFEC4CGEGGGFD>GGGGGGGFCF=AFFGGGGGFFFG
@M00200:205:000000000-AKKM3:1:1101:18682:10068 1:N:0:1
ACTGGGTATAAAGGGAGCGTAGGCGGATAGTTTAGTCAGAGGTGAAAGCCCAGGGCTCAACCTTGGAATTGCCTTTGATACTGGCTATCTTGAGTATGGAAGAGGTATGTGGAACTCCGAGTGTAGAGGTGAAATTCGTAGATATTCGGAAGAACACCAGTGGCGAAGGCGACATACTGGTCCATTACTGACGCTGAGGCTCGAAAGCGTGGGGAGCAAACAGGATTAGATACCCGCGTAAGA
+
GGGGGGGGGGGGGGGGGGGGGGGGGGGGGGGGGGGGGGGGGGGGGGGGGGGGGGGGGGGGFFGGGGGGGGGGGGGGGGGGGGGGGGGGGGGGGGGGGGGGGGGGGGGGGGGGGGGGGGGGGGGGGFGGGGGGGGGGGGGGGGGGGGGGFGGDGGFGGGGGFGFGGGD@FGGDGGGGGGFFFFGGGEGGF7,D>EGE>8FGGGGEGGGGD*:FEGF3>FFDC5@F@GFEFF?7?<C355>EC:A
@M00200:205:000000000-AKKM3:1:1101:17192:10074 1:N:0:1
ATTGGGTATAAAGGGCGCGTAGGCGGCCGATTAAGTCGGGGGTGAAAGCCTGTGGCTCAACCACAGAATTGCCTTCGATACTGGTTGGCTTGAGACCGGAAGAGGACAGCGGAACTGCGAGTGTAGAGGTGAAATTCGTAGATATTCGCAAGAACACCAGTGGCGAAGGCGGCTGTCTGGTCCGGTTCTGACGCTGAGGCGCGAAAGCGTGGGGAGCAAACAGGATTAGATACCCGAGTAAGA
+
GGGGGGGGGGGGGGGGGGGGGGGGCGGGGGGGGGGGGGGGGGGGGGFGGGGGGGGGGGG?FGGGGGGGGGGGGGGGGGGFGGGGGGDGGGGFECFGGGEGCEGG8FCGGFGGEGCGGGGGGGGGGGGGGGCEEC9FCFGGFCFBFGGGGGGGF7CFG@C:FFCEGGGGDCEGGGGGFFFFFFGGGGGDGGGCEC<5C>**:75EEGGGD58C5:5DEF?<7DCC:FG<?FFGGFC<BEFFC)-
@M00200:205:000000000-AKKM3:1:1101:4654:10082 1:N:0:1
ATTGGGTTTAAAGGGAGCGTAGGCGGATAGTTTAGTCAGAGGTGAAAGCCCAGGGCTCAACCTTGGAATTGCCTTTGATACTGGCTATCTTGAGTATGGAAGAGGTATGTGGAACTCCGAGTGTAGAGGTGAAATTCGTAGATATTCGGAAGAACACCAGTGGCGAAGGCGACATACTGGTCCATTACTGACGCTGAGGCTCGAAAGCGTGGGGAGCAAACAGGATTAGATACCCCTGTA
+
GGGGGGGGGGGGGGGGGGGGGGGGGGGGGGGGGGGGGGGGGGGGGGGGGGGGGGGGGGGGGGGGGGGGGGGGGGGGGGGGGGGGGGGGGGGGGGGGGGGGGGGGGGGGGGGGGGGGGGGGGGGGGGGGGGGGGGGGGGGGGGGGGGGGGGGGGGGGGGGGGGGGDGGGGGDGEEGGGGGGGGGGGGGGGGFGDCDGGFGGFFGEGCD4EGGGGGFGFGF8;4@F@F77;AEGGGGCFFFG
@M00200:205:000000000-AKKM3:1:1101:18891:10087 1:N:0:1
ACTGGGTTTAAAGGGTCCGTAGGCGGTTTTATAAGTCAGTGGTGAAATCCGGCAGCTTAACTGTCGAACTGCCATTGATACTGTAGAACTTGAATTATTGTGAAGTAACTAGAATATGTAGTGTAGCGGTGAAATGCTTAGATATTACATGGAATACCAATTGCGAAGGCAGGTTACTAACAATACATTGACGCTGATGGACGAAAGCGTGGGGAGCGAACAGGATTAGATACCCCTGTA
+
GGGGGGGGGGGGGGGGGGGGGGGGGGGGGGGGGGGGGGGGGGGGGGGFGGGGGGGGGGGGGGGGGGGGGGGGGGGGGGGGGGGGGGGGGGGGGGGGGGGAFDGFFFGGGGGGGGGGGGGGFGGGGGGGDGGGGGGGGGGGGGGGGGGFGGGGGGGGGFGGGG?GEGGGGGGGGFGDGGGGGGGGGGFFGCGD;EDDEC7?FGEGGGD5ECE7FC>DEECEGGFGFGG<FFFGDFCF3>FD
@M00200:205:000000000-AKKM3:1:1101:13521:10095 1:N:0:1
ACTGGGTTTAAAGCGAGCGCAGGTGGTTTAATAAGTCTGATGTAAAAGGCAGTGGCTCAACCATTGTGTGCATTGGAAACTGTTAGACTTGAGTGCAGTAGAGGAGAGTGGAATTCCATGTGTAGCGGTGAAATGCGTAGATATATGGAGGAACACCGGTGGCGAAAGCGGCTCTCTGGACTGTAACTGACACTGAGGCTCGAAAGCGTGGGTAGCAAACAGGATTAGATACCCGCGTA
+
GGGGGGGGGGGGGGGGGGGGGGGGGGGGGGGGGGGGGGGGGGGCCCFGGGGGGGGGGGGGGGGGGGGGGGGFFGGGGGGGGGGGGGGGGGGGGGGGGGGGGGGGGGDFGGGGFGGGGGGGGGGGGFGGGGGGGGGGGGGGGGGGGFFCGGGGGGGGEEDFGGGGGGGGGGGGGGFGGFGGGGGGGGGGGGGGGCFGFGGGGGG6BEFDGGEGCFDFFGGGGGDFE:FECACGC:CDEEF
@M00200:205:000000000-AKKM3:1:1101:23328:10099 1:N:0:1
ACTGGGTGTAAAGCGAGCGCAGGTGGTTTATTAAGTCTGGTGTAAAAGGCAGTGGCTCAACCATTGTATGCATTGGAAACTGGTAGACTTGAGTGCAGGAGAGGAGAGTGGAATTCCATGTGTAGCGGTGAAATGCGTAGATATATGGAGGAACACCGGTGGCGAAAGCGGCTCTCTGGCCTGTAACTGACACTGAGGCTCGAAAGCGTGGGGAGCAAACAGGATTAGATACCCTCGTA
+
GGGGGGGGGGGGGGGGGGGGGGGGGGGGGGGGGGGGGGGGFGGGGGGGGGGGGGGGGGGGGGGGGGGFGGGGGGGGGGGGGGGGGGGGGGGGGGGFGGGGGGGGGGGGGGGGGGGFGGGGGGFGGGGDCCFGGGEDFCCEGGGGGFAEFFGGGGGGGGGGGEFGGGGGGGGGGGGGGGGFFFFGGGGGFFGGGGGGFGGFGGEFGDC<CCEEEEE>;6CECCF*5FF@FFCGGF:>>5:
@M00200:205:000000000-AKKM3:1:1101:12984:10101 1:N:0:1
ATTGGGCTTAAAGGGAGCGTAGGCGGATAGTTTAGTCAGAGGTGAAAGCCCAGGGCTCAACCTTGGAATTGCCTTTGATACTGGCTATCTTGAGTATGGAAGAGGTATGTGGAACTCCGAGTGTAGAGGTGAAATTCGTAGATATTCGGAAGAACACCAGTGGCGAAGGCGACATACTGGTCCATTACTGACGCTGAGGCTCGAAAGCGTGGGGAGCAAACAGGATTAGATACCCGGGTA
+
GGGGGGGGGGGGGGGGGGGGGGGGGGGGGGGGGGGGGGGGGGGGGGGGGGGGGGGGGGGGGGGGGGGGGGGGGGGGGGGGGGGGGGGGGGGGGGGGGGGGGGGGGGGGGGGGGGGGGGGGGGGGGGGGGGGGGGGGGGGGGGGGGGGGGGGGGGGGFGGGGGGGGGGGDCGGGG@EGGGGGGGGGGGGGCFG>CGEGGFGFC>EFEDFE=EGGGFGFGGGGGG42<DEFFEFFGFD:>BE
@M00200:205:000000000-AKKM3:1:1101:3136:10112 1:N:0:1
ATTGGGTTTAAAGCGCGCGCAGGCGGTTAATTAAGTTGGGTGTTTAAGCCCGGGGCTCAACCCCGGTTCGCATCCAAAACTGGTTGACTTGAGTGTAGGAGAGGAAAGTGGAATTCCACGTGTAGCGGTGAAATGCGTAGAGATGTGGAGGAACACCAGTGGCGAAGGCGACTTTCTGGCCTATAACTGAAGCTGAGGCGCGAAAGCGTGGGGAGCAAACAGGATTAGATACCCGTGTA
+
GGGGGGGGGGGGGGGGGGGGGGGGGGGGGGGGGGGGGGGGGGGGGGGGGGGGGGGGGGGGGGGGGGGGGGGGGGGGGGGGGGGGGGGGGGGGGGGGGGGGGGGGGGGGGGGGGF8,CFGGGGGFFGGGGGGGGGGGDFFEGGGGGGGGGGGGGGGGGGGGGGCEEEGGGDGEGEGGGGFGGGFGGFC?FG7CE+CFGGFEGDEGEEGGGGGGGEEGFG6CC*/>:*95?8<F@??DEFF
@M00200:205:000000000-AKKM3:1:1101:7301:10145 1:N:0:1
ATTGGGCTTAAAGCGAGCGCAGGTGGTTTAATAAGTCTGATGTAAAAGGCAGTGGCTCAACCATTGTGTGCATTGGAAACTGTTAGACTTGAGTGCAGTAGAGGAGAGTGGAATTCCATGTGTAGCGGTGAAATGCGTAGATATATGGAGGAACACCGGTGGCGAAAGCGGCTCTCTGGACTGTAACTGACACTGAGGCTCGAAAGCGTGGGTAGCAAACAGGATTAGATACCCCGGTAAGAAC
+
GGGGGGGGGGGGGGGEGGGGGGGGGG@FGGGGGGGGGFGGGGGFGGGGEGGGCGGGGGGGGGGGGFFGGGCFGGGGGGGGGGGGGEFGFG9EFGGFFGGGGGGGCGG7FGFGGGGCGGFGGGGGGGEDEEFGGADDFFCEFGGACEACEFEGGGGGGECFGGGGGGGGGGGGEGGGGGGGFDFGFFGGGGGGG6FGCFG7CCEGGG4CEGGGGGFGFGGFG;AC@CFFFFEGC8CC>DA=D))/
@M00200:205:000000000-AKKM3:1:1101:19479:10156 1:N:0:1
ATTGGGTATAAAGCGTGCGTAGGTGGTTTGTTAAGTCTGATGTGAAAGCCCTGGGCTCAACCTGGGAACTGCATTGGATACTGGCTTACTAGAGTGCGGTAGAGGGGTGTGGAATTCCCGGTGTAGCAGTGAAATGCGTAGATATCGGGAGGAACATCTGTGGCGAAGGCGACACCCTGGACCAGCACTGACACTGAGGCACGAAAGCGTGGGGAGCAAACAGGATTAGATACCCCAGTAAGA
+
GGGGGGGGGGGGGGGGGGGGGGGGGGGGGGGGGGGGGGGGGGGGGGGGGGGGGGGGGGGGGGGGGGGGGGGGGGGGGGGGGGGGGGGGGGGGGGGGGGGGGGGGGGGGGGGGGGGGGGGGGGGGGGGGGGGGGGGGGGGGGGGGGGGGGGGGGGGGGGGGGGGGGGGGGGGGGGGFGGGGGGGGGGGGGGGGGGGGGGGGGGGGGGGCGGGGGGBCDGGC5FGG@GGFFF<GGCCG@FFGGBF
@M00200:205:000000000-AKKM3:1:1101:5103:10170 1:N:0:1
ACTGGGTTTAAAGGGCTCGTAGGCGGTTTGTCGCGTCGGGAGTGAAAACCAGGTGCTCAACACCTGGCTTGCTTCCGATACGGGCAGACTAGAGGTATTCAGGGGAGAACGGAATTCCTGGTGTAGCGGTGAAATGCGCAGATATCAGGAGGAACACCGGTGGCGAAGGCGGTTCTCTGGGACTATCCTGACGCTGAGGAGCGAAAGTGTGGGGCGCGACCAGGATTAGATACCCCCGTA
+
FCEFGGGGEGGGGFFGGGEGGGGGGGEC7;F,6DFGGC@C7CFGGGGCFGGFCFGGG,EGEFGGFGGGDFGGCE,5BEFGGCEG7C:+=E5FEGFFEFGE,<B8CCCEEFFGGCFCDFDFDF<FFGGGEFCFEGGCG@<EGGGGFDFA@<CFGFGGGGGCE7BFE*BCFG:8:BC@F9::C:@F:FB8<*:CCDC*CFF+AFGE5CG:CGFE58)7:EG51C5>:<C??*:CGFG*<:@G
@M00200:205:000000000-AKKM3:1:1101:22931:10171 1:N:0:1
ATTGGGTATAAAGCGAGCGCAGGTGGTTTAATAAGTCTGATGTAAAAGGCAGTGGCTCAACCATTGTGTGCATTGGAAACTGTTAGACTTGAGTGCAGTAGAGGAGAGTGGAATTCCATGTGTAGCGGTGAAATGCGTAGATATATGGAGGAACACCGGTGGCGAAAGCGGCTCTCTGGACTGTAACTGACACTGAGGCTCGAAAGCGTGGGTAGCAAACAGGATTAGATACCCGCGTA
+
FEECFFGD-EFE@F@GGGDGCF:CFGCFFFGGFGGFG,CF,C6CCFFEEGDBFGGGCGCGFGGGGCFECEG<CFGGEFGGGGGGGGGDG<EG<FGGFCFC9FFGGGG>FG@D=FCFGF9CFBFGDGDEGGFAFGGGE?:CBFDGFGFDFFE7BA=FB@7>>=,=EF8FFGGDGDCFGG7:EFCF;CEGGGGFGGGGGBCGGGGG8CFDCED*FCDGF?CFFF8G@FG;CCEGF?8)0:8
@M00200:205:000000000-AKKM3:1:1101:24574:10174 1:N:0:1
ACTGGGTTTAAAGCGAGCGCAGGTGGTTTAATAAGTCTGATGTAAAAGGCAGTGGCTCAACCATTGTGTGCATTGGAAACTGTTAGACTTGAGTGCAGTAGAGGAGAGTGGAATTCCATGTGTAGCGGTGAAATGCGTAGATATATGGAGGAACACCGGTGGCGAAAGCGGCTCTCTGGACTGTAACTGACACTGAGGCTCGAAAGCGTGGGTAGCAAACAGGATTAGATACCCCTGTA
+
GGGGGGGGGGGGGGGGGGGGGGGFGGGGGGGGGGGGGGGGGGGGGGGGGGGGGGGGGGGGGCGGGGGGGGGGGGGGGGGGGGGGGGGGGGGGGGGGGGGGGGGGGGGGGGGGGGGGGGGGGGGGGGGGGGGGGGGGDFGGGGGGGGGGGGGGGGGGGGGGGGGGGGGGGGGGGG7FGGAFGGGGGGGGGGGGGGGGGG>5CGGFGGGGGGGGEGDGCFCFFC5>;DGFFF5:+?BGFFF
@M00200:205:000000000-AKKM3:1:1101:28538:10177 1:N:0:1
ACTGGGTTTAAAGGGCTCGTAGGCGGTTTGTCGCGTCGGGAGTGAAAACGCCGTGCTTAACACGGCGCTTGCTTCCGATACGGGCAGACTAGAGGTATTCAGGGGAGAACGGAATTCCTGGTGTAGCGGTGAAATGCGCAGATATCAGGAGGAACACCGGTGGCGAAGGCGGTTCTCTGGGAATGACCTGACGCTGAGGAGCGAAAGTGTGGGGAGCGAACAGGATTAGATACCCTAGTA
+
GGGGGGFGGGGGGGGGGGGGGGGGFGGGGGGGGGGGGGGGGGGGGGGGGGGGGGGGGGGGFGGGGGGGGGFGGGGGGGGGGFFGGDGGFGGGCFGGFGGGGGGGGGGGGCGDCGGFGGGFGFGGGFGEDFGC9;CGGGGGGC@FFGCEFCFEGGGGFGCDCEGGGC1=CFGGGEDGFGGFGGGGGGCCC<CCGGGGGGGGGGGGGEC:CGFGGGBGFGGCDG?<?FG<FFF*<@C6?FBF
@M00200:205:000000000-AKKM3:1:1101:4412:10318 1:N:0:1
ATTGGGTTTAAAGGGCTCGCAGGCGGTTTCTTAAGTCTGATGTGAAAGCCCCCGGCTCAACCGGGGAGGGTCATTGGAAACTGGGAAACTTGAGTGCAGAAGAGGAGAGTGGAATTCCACGTGTAGCGGTGAAATGCGTAGAGATGTGGAGGAACACCAGTGGCGAAGGCGACTCTCTGGTCTGTAACTGACGCTGAGGAGCGAAAGCGTGGGGAGCGAACAGGATTAGATACCCGAGTA
+
GGGGGGGGGGGGGGGDGGGGGGGGGGFFGGGGGGGGGGGGGGGGGGGGGGGGGGGGGGGGGGGGGGDFGGGGGGGGGFGGGGGGGGGGGGFGGGGGGGGGFFGGGGGGGGGGGGGDGFFGGGGGGGGGGGGGCFGDFGGGGGGFEEFGGGFGGGGGGGGGGGGDEGGGGGGEGGCCFGGGGGCFGGCFFGCGCED7CCCFDFDCE=D5EC>EGD:DEGGGDGG*86F>@FFFGFCD:DFG
@M00200:205:000000000-AKKM3:1:1101:10689:10347 1:N:0:1
ACTGGGCATAAAGCGAGCGCAGGTGGTTTAATAAGTCTGATGTAAAAGGCAGTGGCTCAACCATTGTGTGCATTGGAAACTGTTAGACTTGAGTGCAGTAGAGGAGAGTGGAATTCCATGTGTAGCGGTGAAATGCGTAGATATATGGAGGAACACCGGTGGCGAAAGCGGCTCTCTGGACTGTCACTGACACTGAGGCTCGAAAGCGTGGGTAGCAAACAGGATTAGATACCCCAGTAAGATG
+
GGGGGGGGGGGGGGGGGGGGGGGFGGGGGFFGGGGGGGGGGGGGGGGGGGGGFGGGGGGGGGGGGGGFGGG9FGGGGGGGGGGGGGFFGGGGGGGGFGFGGGGGGGGGFGGGG9FFGFGGGGGGGGGGGGGGGGGGGGEECFFAFFFCE8CCCFGGDGGGGGGGDGGGGGGG6:CFGGGGDFFGAEEFGGGGGFGFF5C:7?EEGE4CEEGG:F?FFG8CFFFG3:=@FFEGBF@CAFA=CC?)
@M00200:205:000000000-AKKM3:1:1101:18479:10360 1:N:0:1
ACTGGGCTTAAAGGGAGCGTAGGCGGATAGTTTAGTCAGAGGTGAAAGCCCAGGGCTCAACCTTGGAATTGCCTTTGATACTGGCTATCTTGAGTATGGAAGAGGTATGTGGAACTCCGAGTGTAGAGGTGAAATTCGTAGATATTCGGAAGAACACCAGTGGCGAAGGCGACATACTGGTCCATTACTGACGCTGAGGCTCGAAAGCGTGGGGAGCAAACAGGATTAGATACCCCAGTA
+
GGGGGGGGFGGGGGGGGGGGGGGGGGGGGGGGGGGGGGGGGGGGGGGGGGGGGGGGGGGGGGGGGGGGGGGGGGGGGGGGGGGGGGGGGGGGGGGGGGGGGGGGGGGGGGGGGFGGGGGGGGGGGGGGGGGGGGGGGGGGGGGGGGGGGGGGGGGGGEGGGGGGGGGGFGGGGGGGGGGGGFFGFGGGGGGGGDDEGGGFGGGGGGGGGGGGGDAGEGGGGGGGFGGFFFFGGEEGFFF?
@M00200:205:000000000-AKKM3:1:1101:20920:10375 1:N:0:1
ATTGGGCGTAAAGGGCGCGTAGGCGGCCGATTAAGTCGGGGGTGAAAGCCTGTGGCTCAACCACAGAATTGCCTTCGATACTGGTTGGCTTGAGACCGGAAGAGGACAGCGGAACTGCGAGTGTAGAGGTGAAATTCGTAGATATTCGCAAGAACACCAGTGGCGAAGGCGGCTGTCTGGTCCGGTTCTGACGCTGAGGCGCGAAAGCGTGGGGAGCAAACAGGATTAGATACCCCAGTA
+
GGGGGGGGGGGGGGGGGGGGGGGGGGGGGGGGGGGGGGGGGGGGGGGGGGGGGGGGGGGGGGGGGGGGGGGGGGGGGGGGGGGGGGGGGGGGGGGGGGGGGGGGGGGGGGGGGGGGGGGGGGGAFGGGGGGGGGGGGGGGGCGGGGGGGGGGGGGGGGGGGGGGGGGGGGGGGGGGGGGGGGGCGGGGGGGGGGGGGGGGGGGGGGGGCCGGGGFGFGGFGGGG<CFBFF>GGGGGB5@G
@M00200:205:000000000-AKKM3:1:1101:11337:10377 1:N:0:1
ACTGGGTGTAAAGGGAGCGTAGGCGGATAGTTTAGTCAGAGGTGAAAGCCCAGGGCTCAACCTTGGAATTGCCTTTGATACTGGCTATCTTGAGTATGGAAGAGGTATGTGGAACTCCGAGTGTAGAGGTGAAATTCGTAGATATTCGGAAGAACACCAGTGGCGAAGGCGACATACTGGTCCATTACTGACGCTGAGGCTCGAAAGCGTGGGGAGCAAACAGGATTAGATACCCCAGTAAGA
+
GGGGGGGGGGGGGGGGGGGGGGGGGGGGGGGGGGGGGGGGGGGGGGGGGGGGGGGGGGGGGGGGGGGGGGGGGGGGGGGGGGGGGGGGGGGGGGGGGGGGGGGGGGGGGGGGGGGGGGGGGGGGGGGGGGGGFGGGGGGGGGGGGGGGGGGGGGGGGGGGDGGGGGGGGGGGGGGGGGGGGGGGGGGGGGGGGGGGGGGGGGGGGGGGEEGGGGFGFFGD5CG:1<FFFFFGF@EFBFFCG4<
@M00200:205:000000000-AKKM3:1:1101:25327:10379 1:N:0:1
ATTGGGTGTAAAGGGAGCGTAGGCGGACATTTAAGTCAGGGGTGAAATCCCGGGGCTCAACCTCGGAATTGCCTTTGATACTGGGTGTCTTGAGTATGAGAGAGGTGTGTGGAACTCCGAGTGTAGAGGTGAAATTCGTAGATATTCGGAAGAACACCAGTGGCGAAGGCGACACACTGGCTCATTACTGACGCTGAGGCTCGAAAGCGTGGGGAGCAAACAGGATTAGATACCCCAGTA
+
GGGGGGGGGG@EFGGGGDGFGGEGGGGGGGGGGGFFGFGGGGGGGFGGGGGGGGGGGDGGG?FGGGEGGEFFGGFGGGGGAAFFGGGGGGGFGGFFGGGGGGGGGGGGGGGGGGGGGGGGGGGGFFFFGGGGGGGGGFGGGGGFGGGGGDDGF@BDF@FGGCGGGGGGGGGGEGEGGCF:FFGFGGGGGG95?CGGGG=CF5=8*3C5?CEGDG5C:C6@5CCC:CC<=*6*+3<*.7<?
@M00200:205:000000000-AKKM3:1:1101:6413:10397 1:N:0:1
ACTGGGCTTAAAGGGAGCGTAGGCGGATAGTTTAGTCAGAGGTGAAAGCCCAGGGCTCAACCTTGGAATTGCCTTTGATACTGGCTATCTTGAGTATGGAAGAGGTATGTGGAACTCCGAGTGTAGAGGTGAAATTCGTAGATATTCGGAAGAACACCAGTGGCGAAGGCGACATACTGGTCCATTACTGACGCTGAGGCTCGAAAGCGTGGGGAGCACACAGGATTAGATACCCCGGTA
+
GGGGGGGGGGGGGGGGGGGGGGGGGGGGGGGGGGGGGGGGGGGGGGGGGGGGGGGGGGGGGGGGGGGGGGGGGGGGGGGGGGGGGGGGGGGGGGGGGGGGGGGGGGGGGGGGGGGGGGGGGGGGGGFGGGGGGGGGGGGGGGGGGGGGGGGGGGGFEFGGGGGCEEGGGFEGEEG9,>FGGCGGGGGGGFGGGGDGGFGGFDGGFGGGGGGGGG3DBG*ADGGG;<C@FFFFFGFG>DB5
@M00200:205:000000000-AKKM3:1:1101:22959:10406 1:N:0:1
ATTGGGTGTAAAGGGTGCGCAGGCGGTCTGTTAAGTCAGCGGTCAAAGCCCGGGGCTCAACCCCGGCCCGCCGTTGAAACTGGCAGTCTCGAGTTGGAGAGAAGTATGCGGAATGCGCGGTGTAGCGGTGAAATGCATAGATATCGCGCAGAACTCCGATTGCGAAGGCAGCATGCCGGCTCCACACTGACGCTGAGGCACGAAAGCGTGGGTATCGAACAGGATTAGATACCCTCGTA
+
GGGGGGCEGGGGGGGGGGGGGGGGGGGGGFFGGGGGCGCGGGGGGGGF@FFFGGGGGGGGGGGEGGGGGGGGGGGGGGGGGGGGGGDFGGGFGEEEC8EFD<FGGGGFCEGGGGFGGGGGECFGGGGGGGGGGGGGC;FFGGGAFGGDGGGGGGGGGGGGFGGGDGGEFFEGGGGFGGGGGGGGGGGGGGGGE55==FFCED5E>?CCGGGC5C;FEGE=5<*73CD>FFAGGGCC3;D
@M00200:205:000000000-AKKM3:1:1101:12776:10414 1:N:0:1
ACTGGGTGTAAAGGGAGCGTAGGCGGATAGTTTAGTCAGAGGTGAAAGCCCAGGGCTCAACCTTGGAATTGCCTTTGATACTGGCTATCTTGAGTATGGAAGAGGTATGTGGAACTCCGAGTGTAGAGGTGAAATTCGTAGATATTCGGAAGAACACCAGTGGCGAAGGCGACATACTGGTCCATTACTGACGCTGAGGCTCGAAAGCGTGGGGAGCAAACAGGATTAGATACCCCAGTAAGA
+
GGGGGGGGGGGGGGGGGGGGGGGGGGFGGGGGGGGGGGGGGGGGGGGGGGGGGGGGGGGGGGGGGGGGGFGGGGGGGGGGGGGGGGGGGGGGGGGGGGGGGGGGGGGGGGGGGGGGGGGGGGGGFGGGGGGGGGGGGFFFGGGGGFGGGGGGGGGGGDFGFGGGEGEEGGDEGGGGFGGGGGFFFCGG,DECGECEGGGGF4?CFGD?E:CGGGEGEGFG4CGGFG=EFFEFE:5/=BFGGFF
@M00200:205:000000000-AKKM3:1:1101:22585:10416 1:N:0:1
ACTGGGCGTAAAGCGAGCGCAGGTGGTTTAATAAGTCTGATGTAAAAGGCAGTGGCTCAACCATTGTGTGCATTGGAAACTGTTAGACTTGAGTGCAGTAGAGGAGAGTGGAATTCCATGTGTAGCGGTGAAATGCGTAGATATATGGAGGAACACCGGTGGCGAAAGCGGCTCTCTGGACTGTAACTGACACTGAGGCTCGAAAGCGTGGGTAGCAAACAGGATTAGATACCCCAGTA
+
GGGGGGGGGGGGGGGGGGGGGGGGGGGGGGGGGGGGGGGGGGGCCEFGGGGGGGGGGGGGGGGFGGGGGGGFGFGGGGGGGGGGGGGGGGGGGGGGGGGGGGGGGGGGGGDFGGFGFGGGGGGGGGGGFGGFFGGFECFGGGGGGGGFGFGGGGGGDGGGGGGGGGGEFDGC6EFGGGGGGGFGGFGGGGGGFFGGGGG5FGGDGGGGGGGGGF:F:E8FGDCGE+9=FCECB>8D>AF
@M00200:205:000000000-AKKM3:1:1101:17118:10436 1:N:0:1
ATTGGGTTTAAAGGGAGCGTAGGCGGATAGTTTAGTCAGAGGTGAAAGCCCAGGGCTCAACCTTGGAATTGCCTTTGATACTGGCTATCTTGAGTATGGAAGAGGTATGTGGAACTCCGAGTGTAGAGGTGAAATTCGTAGATATTCGGAAGAACACCAGTGGCGAAGGCGACATACTGGTCCATTACTGACGCTGAGGCTCGAAAGCGTGGGGAGCAAACAGGATTAGATACCCGAGTA
+
GGGGGGGGGGFGGGGGGGGGGGGGGGGDGGGGGFGGGGGGGGGGGGGGGGGEFGGGGGGGGGGGGGFGFFGGGGGGGGGGGGGGGDGGGGGGGGGGGGGGGGGGGGGGGGGGGGFGGFGGGFGF=FGGFFGGGGGGGGGFGDGGGGGGGGGGGGEGGFCGGGGEGGGGGGGGGDGAEGD7DFFGGFGGGFGGDGGDG5EFGCEGGEDDGEECFGDG:C9<D7E<7FG3=CCFG:EDD)8C
@M00200:205:000000000-AKKM3:1:1101:14297:10485 1:N:0:1
ACTGGGCATAAAGGGCGTGTAGGCGGTCCGCTAAGTCTGATGTGAAAGCCCGGGGCTCACCCCCGGAAGGGCATTGGAAACTGGCGGACTCGAGTCCCGGAGAGGAGGGTGGAATTCCTGGTGTAGCGGTGAAATGCGTAGATATCAGGAGGAACACCGGTGGCGAAGGCGGCCCTCTGGACGGTGACTGACGCTAAGACGCGAAAGCGTGGGGAGCAAACAGGATTAGATACCCGCGTA
+
GGGGGGGGGGGGGGGGGFGGGGGGGGGGGGEFGGFGFFGGGGGGGGGGGDGGGGGGGGGGGGGGGGGGGGGGGGGGGGGGGGGGGGGGGGGGGGGGFFGEGGGGGGGGGGGGGGGGGGGGGGGGGGGGGGGGGGGGGGFGGGGGGGGGGGGGGGGGGGFGGGGGGGGGGGGGGDGGFGGGGGGGEGGGGFFGGGGEGGFFGGGGGGDGGEGGGGFGDFCGF5CC?CGDFF<FGF6<DBFE
@M00200:205:000000000-AKKM3:1:1101:5435:10508 1:N:0:1
ACTGGGTGTAAAGCGAGCGCAGGTGGTTTAATAAGTCTGATGTAAAAGGCAGTGGCTCAACCATTGTGTGCATTGGAAACTGTTAGACTTGAGTGCAGTAGAGGAGAGTGGAATTCCATGTGTAGCGGTGAAATGCGTAGATATATGGAGGAACACCGGTGGCGAAAGCGGCTCTCTGGACTGTAACTGACACTGAGGCTCGAAAGCGTGGGTAGCAACCAGGATTAGATACCCTGTAAGCTCG
+
F,FGGGGGGGGGGGGCCFGEGGG,EGFGG@EGCGGGGEFGGGGGGGGG:FGGFEFGGGGGGFGGGGGGF8DACFCGCG<ECFGGGFGC<FCFFG9FGFGCFEFFCGFGGFFCFCG,CFGCE<FCD<>7BFCFGF<?@FGC7CA@4FFFFD7=FF=?FECE7:D@@FEFCBFEC8CGFGGGGGGGGCEC9C?,D7*:8E>;C>>EE8<5CEGGC9;<8@**/7:<)2*.+15+?F+7AF+2*9),
@M00200:205:000000000-AKKM3:1:1101:2337:10513 1:N:0:1
ATTGGGCTTAAAGGGAGCGTAGGCGGATAGTTTAGTCAGAGGTGAAAGCCCAGGGCTCAACCTTGGAATTGCCTTTGATACTGGCTATCTTGAGTATGGAAGAGGTATGTGGAACTCCGAGTGTAGAGGTGAAATTCGTAGATATTCGGCAGAACACCAGTGGCGAAGGCGACATACTGGTCCATTACTGACGCTGAGGCTCGAAAGCGTGGGGAGCAAACAGGATTAGATACCCCAGTA
+
@FGFGGGGGGGGGGGGGGGGGGGGGGGDFGGFGGGGGGGGGGGGGGGGGGGGGGGGGG<FGGGGGGGDGFGGGGGGGGGGGGGGGGGGGGFGGGFGGGGF<FGGGFGGGGGGGGGGGGGGGFGGGGGGGGGGGGDFGGGGGGGGGGGFG+@CFGGGGGGFGGGGEGGGGGGEGGEGGGGFGGGG9AEFBFGGEGGG5:>CGG5:F:D<CE7CEGFGFFGGGGGGFG=@A+);EBE*>EFF
@M00200:205:000000000-AKKM3:1:1101:26959:10529 1:N:0:1
ACTGGGTTTAAAGGGAGCGTAGGCGGATAGTTTAGTCAGAGGTGAAAGCCCAGGGCTCAACCTTGGAATTGCCTTTGATACTGGCTATCTTGAGTATGGAAGAGGTATGTGGAACTCCGAGTGTAGAGGTGAAATTCGTAGATATTCGGAAGAACACCAGTGGCGAAGGCGACATACTGGTCCATTACTGACGCTGAGGCTCGAAAGCGTGGGGAGCAAACAGGATTAGATACCCCAGTA
+
GGGGGGGGGGGGGGGGGGGGGGGGGGGGGGGGGGFFGFGGGGGGGGGGGGGGGGGGGGGG<FFGGGGGGGGGGGGGGCFGFCGGGGGGGGGGGGFGGGGCEFFFGGGGGGFGFGGGGGGGGGGAEDF9FFFGGGGGGGCFGGGGFGFFGGGGGGGGGGGGGGGGGDGGGGGGEGGGGGGGGGFGGGGGFDG?GDGECFCEGGGDFGDGEEEGGGFD>EGFGFGG0<+)0@CGGGFGEBFG
@M00200:205:000000000-AKKM3:1:1101:21581:10531 1:N:0:1
ATTGGGTTTAAAGGGAGCGTAGGCGGATAGTTTAGTCAGAGGTGAAAGCCCAGGGCTCAACCTTGGAATTGCCTTTGATACTGGCTATCTTGAGTATGGAAGAGGTATGTGGAACTCCGAGTGTAGAGGTGAAATTCGTAGATATTCGGAAGAACACCAGTGGCGAAGGCGACATACTGGTCCATTACTGACGCTGAGGCTCGAAAGCGTGGGGAGCAAACAGGATTAGATACCCGTGTA
+
GGGGGGGGGGGGGGGGGGGGGGGGGGGGGGGGGGGGGGGGGGGGGGGGGGGGGGGGGGGGGGGGGGGGGGGGGGGGGGGGGGGGGGGGGGGGGGGGGGGGGGGGGGGGGGGGGGGGGGGGGGGGGGGGGGGGGGGGGGGGGGGGGGGGGGGGGGGGGGGGGGGGEGGGGGGGGGGGGGGGGGGGGGGGFGG6EEGGGFGGGGGGFGGGGGGGGGFGFGFC8<CG1C7@FFCC<<@DDBFG
@M00200:205:000000000-AKKM3:1:1101:26424:10533 1:N:0:1
ACTGGGTGTAAAGGGAGCGTAGGCGGATAGTTTAGTCAGAGGTGAAAGCCCAGGGCTCAACCTTGGAATTGCCTTTGATACTGGCTATCTTGAGTATGGAAGAGGTATGTGGAACTCCGAGTGTAGAGGTGAAATTCGTAGATATTCGGAAGAACACCAGTGGCGAAGGCGACATACTGGTTCATTACTGACGCTGAGGCTCGAAAGCGTGGGGAGCAAACAGGATTAGATACCCCCGTAAGA
+
GGGGGGGGFFGGGGGGGGGGGGGGGEGGGGGGGGGGGGGGGGAFGGGGGDFGGGGGGGGGGGGGGGGFGGGGGGGGGGGFGFGFGGGGGGGEFGDFGGGGGFFFGGGGGGGGGGGGGGGGCGGGGGFFEFGCFFFGGGGGDGGGGGGGGGGGFGGGDGDGGFFGEGCFED7EGCECGFGGGFGGC;BEFFGFE>DGEGGFGGEECGGFEGEDGG:CBGCGGGGG,8:7AA?DC:C3AF7*9:A
@M00200:205:000000000-AKKM3:1:1101:13772:10542 1:N:0:1
ATTGGGCATAAAGCGAGCGCAGGTGGTTTAATAAGTCTGATGTAAAAGGCAGTGGCTCAACCATTGTGTGCATTGGAAACTGTTAGACTTGAGTGCAGTAGAGGAGAGTGGAATTCCATGTGTAGCGGTGAAATGCGTAGATATATGGAGGAACACCGGTGGCGAAAGCGGCTCTCTGGACTGTAACTGACACTGAGGCTCGAAAGCGTGGGTAGCAAACAGGATTAGATACCCTTGTA
+
GGGGGGGGGGGGGGGGGGGGGGGGGGGGGGGGGGGGGGGGGGGCCCFGGGGGGGGGGGGGGGGGGGGGFGGEFGGGGGGGGGGGGGGGGGGGGGGGGGGGGGGGEGGGGGGGGGCFGFGGGGGGGGGGGGGGFGGAFEGGGGGGGGGGGGGGGGGGCFGGG>DEGFEGFE@EEE@FGGGFGFGGGGGGGGGGGGGGGFGFGGGGGGGDEGG7FFBDFG28CG/>@CFFFFFGB?FGFFF
@M00200:205:000000000-AKKM3:1:1101:10246:10547 1:N:0:1
ATTGGGCATAAAGCGAGCGCAGGTGGTTTAATAAGTCTGATGTAAAAGGCAGTGGCTCAACCATTGTGTGCATTGGAAACTGTTAGACTTGAGTGCAGTAGAGGAGAGTGGAATTCCATGTGTAGCGGTGAAATGCGTAGATATATGGAGGAACACCGGTGGCGAAAGCGGCTCTCTGGACTGTCACTGACACTGAGGCTCGAAAGCGTGGGTAGCAAACAGGATTAGATACCCCCGTA
+
GGGGGGGGGGGGGGGGGGGGGGGFGGGGGGGGGGGGGGGGGGGGGGGGGGGGGGGGGGGGGGGGGGGGGGGFGGGGGGGGGGGGGGGGGGGGGGGGGGGGGGGGGGGGGGGGGDFGGGGGFGGGGGGGGGGGGGGGGFGGGGFCFFGFGFGGGGGGGGGGGGGGGEEGFGGDDGFGGGGFGGFGGGFGGGFCGGGGGGGGFGGF>5CD=GGG@E?DFECFFGGGEDFEFFC78BFGFEF
@M00200:205:000000000-AKKM3:1:1101:21747:10556 1:N:0:1
ACTGGGCTTAAAGGGTGCGCAGGCGGATCATTAAGTCAGGGGTGAAATCCCGAGGCTCAACCTCGGAACGGCCTTTGATACTGGTGATCTTGAGTCCGGAAGAGGTGAGTGGAACTGCGAGTGTAGAGGTGAAATTCGTAGATATTCGCAAGAACACCGGTGGCGAAGGCGGCTCACTGGTCCGGAACTGACGCTGAGGCACGACAGCGTGGGGAGCAAACAGGATTAGATACCCCCGTAAGA
+
GGGGGGGGGGGGGGGGGGGGGGGGGGGEGGGGGGGGGGGGGGGFGGGGGGGGGGGGGGGGGGGGGGGGGGGGGGGGGGGGGGGGGGGGGGGGGGGGGGGGGGGGGGGGGGGGGGGGGGGGGFFGCGGGGGGGGGFGGGGFGGFGGGGGGGGGFFDGFGGDEGGFGGEEGGGGGE7CGFGGGGGGGGGGCDCFECDGGGGGGGGECGGGGGEGGGDGDFGGFGGGBCF?FFFGGC65@FFGGFF
@M00200:205:000000000-AKKM3:1:1101:29033:10561 1:N:0:1
ATTGGGTATAAAGGGCTCGTAGGCGGTTTGTCGCGTCGGGAGTGAAAACGCCGTGCTTAACACGGCGCTTGCTTTCGATACGGGCAGACTAGAGGTATGCAGGGGAGAACGGAATTCCTGGTGTAGCGGTGAAATGCGCAGATATCAGGAGGAACACCGGTGGCGAAGGCGGTTCTCTGGGCATTACCTGACGCTGAGGAGCGAAAGTGTGGGGAGCGAACAGGATTAGGTACCCCAGTA
+
GGGGGGGGGGGGGGGGGGGGGGGGGGGFGGGGGGGFCFGG:FFFFFFGGGGCEGGEFGGFCEGGGGGGG>CGFGGGGGGFGGGGGDGFGGGF?FGGGGFFGFGGGCEGGGGGGGGGGGGGGGCD@<@@EFG7FGGGGGG>G7FEGGGGGGDEFGGG@C@FF7FFGDCGGFGGGGGGGFGDFFGGGGGGGG6+;55==F5<7*:*/:CFGGFG>*)17CCECGCF(0*,?*.*<9CG0<F7
@M00200:205:000000000-AKKM3:1:1101:7099:10572 1:N:0:1
ATTGGGTTTAAAGGGAGCGTAGGCGGACATTTAAGTCAGGGGTGAAATCCCGGGGCTCAACCTCGGAATTGCATTTGATACTGGGTGTCTTGAGTATGAGAGAGGTGTGTGGAACTCCGAGTGTAGAGGTGAAATTCGTAGATATTCGGAAGAACACCAGTGGCGAAGGCGACACACTGGCTCATTACTGACGCTGAGGCTCGAAAGCGTGGGGAGCAAACAGGATTAGATACCCGAGTAAGA
+
GGGGGGGGGGGGGGGGGGGGGGGGGGGGGGGGGGGGGGGGGGGGGGGGGGGGGGGGGGGGGGGGGGGGGGGGGGGGGGGGGGGGGGGGGGGGGGGGGFGGGGGGGGGGGGGGGGGGGGGGGGGGGGGGGGGGGGGGGGGGGGGGGGGFGGGGGGGGGGGGGGGGGGGGGGGGGGGGEGGGGG6F?CGFGFGGEDGGGGG*50>EGGGFGEGGGGFGEGFF*1C5<GF?FFAFCCCDFF@G*).
@M00200:205:000000000-AKKM3:1:1101:13232:10580 1:N:0:1
ATTGGGTTTAAAGGGCTCGTAGGCGGTTTGTCGCGTCGGGAGTGAAAACGCCGTGCTTAACACGGCGCTTGCTTTCGATACGGGCAGACTAGAGGTATGCAGGGGAGAACGGAATTCCTGGTGTAGCGGTGAAATGCGCAGATATCAGGAGGAACACCGGTGGCGAAGGCGGTTCTCTGGGCATTACCTGACGCTGAGGAGCGAAAGTGTGGGGAGCGAACAGGATTAGATACCCGAGTA
+
GGGGGGGGGGGGGGGGGGGGGGGGGGGGGGGGGGGGGGGGGGGGGGGGGGGGGGGGGGGGGGGGGGGGGGGGGGGGGGGGGGGGGGGGGGGGGGGGGFDFGGGEGGGGGGGGGGGGGGGGGGGGGGGGCBFGGGGFGGGGGGFGFFF9FGGG7FEGGGG7<:FGGGEGD>FEEGGGGGGGGGGGGFGC?FGGGGGGGGGGGGGGGGGGGGGGGGEGDGGGDGGGBDG?@FBGGGGGBF32
@M00200:205:000000000-AKKM3:1:1101:20248:10635 1:N:0:1
ATTGGGCTTAAAGCGCGCGTAGGTGGTTTGTTAAGTTGAATGTGAAATCCCCGGGCTCAACCTGGGAACTGCATCCAAAACTGGCAAGCTAGAGTATGGTAGAGGGTAGTGGAATTTCCTGTGTAGCGGTGAAATGCGTAGATATAGGAAGGAACACCAGTGGCGAAGGCGACTACCTGGACTGATACTGACACTGAGGTGCGAAAGCGTGGGGAGCAAACAGGATTAGATACCCCAGTA
+
GGGGGGGGGGGGGGGGGGGGGGGGGGGGGGGGGGGGGGGGGGGGGGGGGGGGGGGGGGGGGGGGGGGGGGGGGGGGGGCGGGGGGGGGGGGGGGGGGGGGGGGGGGGGGGGGGGGGGGGGGGGGGGGGGGGGGGGGGGGGGGGGGGGGGGGGGGGGGGGGGGGGGGGGGGGGGGGGGGGGGGGGGFFFFFGGGGGGGGGGGGGGGGGGGGGGGGBGFGGGFFGGFGC;FFBGGCFGBFFG
@M00200:205:000000000-AKKM3:1:1101:20478:10640 1:N:0:1
ACTGGGTGTAAAGCGCGCGCAGGCGGTTTCTTAAGTCTGGTGTCTAAGTGCGGGGCTCAACCCCGTGACGCACTGGAAACTGGGAGACTTGAGTGCAGAAGAGGAGAGCGGAATTCCACGTGTAGCGGTGAAATGCGTAGAGATGTGGAGGAACACCAGTGGCGAAGGCGGCTCTCTGGACTGTAACTGACGCTGAGGCGCGAAAGCGTGGGGAGCAAACAGGATTAGATACCCTAGTA
+
GGGGGGGGGGGGGGGGGGGGGGGGGGGGGGGGGGGGGGGGGGGGGGGGGGGGGGGGGGGGGGGGGGGGGGGGGGGGGGGGGGGGGGGGFFGGGGGGGGGGGGGGGFGGGGGGEGFGGGGGFGGGGGGGGGGGGGGGGGGGGGGGGGGGGGEGGFGGGGGGFFDGGDEEGGGGE>8FGGGEGGGGG<ACFF6E5:CGGGGGGDEGDGGDCEGDEEDDFFFCCGFG:FG?F44:<,<CFFF
@M00200:205:000000000-AKKM3:1:1101:26932:10643 1:N:0:1
ATTGGGTTTAAAGAGCTCGTAGGCGGTTTGTCGCGTCTGTCGTGAAAGCCCACGGCTTAACCGTGGGTCTGCGGTGGATACGGGCAGGCTAGAGGCAGGTAGGGGAGAATGGAATTCCCGGTGTAGCGGTGAAATGCGCAGATATCGGGAGGAACACCGGTGGCGAAGGCGGTTCTCTGGGCCTGTACTGACGCTGAGGAGCGAAAGCGTGGGGAGCGAACAGGATTAGATACCCCAGTA
+
GGGGGGGGGGGGGGGGGGGGGGGGGGGGGGGGGGGGGGGGGGGGGGGGGGGGGGGGGGGGGGGGGGGGGGGGGGGGGGGGGGGGGGGGGGGGGGGGGGGCFCGGGGGGGGGGGGGGGGGGGEGGGGGGGEGGGGGGGGGGGGGGGGGEGGGGGGGGGGGGGGGGGGGGGGGGGCEGGGGGGGFGGGFGGGGGGGGGGGGGG*:::EGGD=EDEG>5>GEGGGGG?GGFFFFC<:<F>5<C
@M00200:205:000000000-AKKM3:1:1101:20710:10646 1:N:0:1
ATTGGGTGTAAAGGGCGCGTAGGCGGCCGATTAAGTCGGGGGTGAAAGCCTGTGGCTCAACCACAGAATTGCCTTCGATACTGGTTGGCTTGAGACCGGAAGAGGACAGCGGAACTGCGAGTGTAGAGGTGAAATTCGTAGATATTCGCAAGAACACCAGTGGCGAAGGCGGCTGTCTGGTCCGGTTCTGACGCTGAGGCGCGAAAGCGTGGGGAGCAAACAGGATTAGATACCCGAGTA
+
GGGGGGGGGGGGGGGGGGGGGGGGGGGGGGGGGGGGGGGGGGGGGGGGGGGGGGGGGGGGDGGGGGGGGGGGGGGGGGGGGGGGGGGGGGGGGGGGGGGGGGGGGGGGGGGGGGGGGGGGGDFFGGGGGGGGGGGGGGGGGGGGGGGGGGGGGGGGGGGGGGGGGGGGGGGGGGGGGGGGGGGGG>EGGGGGGGDEGGGGGGGGGGGGGGGGGGFGBFGGGGGGFFGB=?DFEFGDFBFG
@M00200:205:000000000-AKKM3:1:1101:6732:10650 1:N:0:1
ACTGGGTTTAAAGCGAGCGCAGGTGGTTTAATAAGTCTGATGTAAAAGGCAGTGGCTCAACCATTGTGTGCATTGGAAACTGTTAGACTTGAGTGCAGTAGAGGAGAGTGGAATTCCATGTGTAGCGGTGAAATGCGTAGATATATGGAGGAACACCGGTGGCGAAAGCGGCTCTCTGGACTGTAACTGACACTGAGGCTCGAAAGCGTGGGTAGCAAACAGGATTAGATACCCCGGTA
+
FFD<FE@CFFGGFGGGGGDEEFEFGGGGGAGGGGGGF<FCEF@@CFGGCCFGEGGEFFGFGGCFGGGGGFFDE9F<FGFDECFGFGGGGGGGGFGFFGCFEFFGFGGGGG7CEFFFFGFFFGGGGFECBFFF9EEGGGGGCFGFFFGFEA7:ECFGDFFGGGGGGEGGGGGDCGFGFFGFGGGGGFGAFCECFGGGGGF,:CEG5CFDC5EGGBACB9+8CFCFEFF@FFCGGGCD>A:
@M00200:205:000000000-AKKM3:1:1101:21847:10657 1:N:0:1
ACTGGGCATAAAGGGCGCGTAGGCGGCCGATTAAGTCGGGGGTGAAAGCCTGTGGCTCAACCACAGAATTGCCTTCGATACTGGTTGGCTTGAGACCGGAAGAGGACAGCGGAACTGCGAGTGTAGAGGTGAAATTCGTAGATATTCGCAAGAACACCAGTGGCGAAGGCGGCTGTCTGGTCCGGTTCTGACGCTGAGGCGCGAAAGCGTGGGGAGCAAACAGGATTAGATACCCTTGTAAGA
+
GGGGGGGGGGGGGGGGGGGGGGGGGGGGGGGGGGGGGGGGGGGGGGGGGGGGGGGGGGGGGGGGGGGGGGGGGGGGGGGGGGGGGGGGGGGGGGGGGGGGGGGGGGGGGGGGGGGGGGGGGFGFGGGGGGGGGGGGGGGGGGFGFGGGGGGGGGGGGGGGGGGGGGGDFGGGGGGGGGGGGCCGG8CEFGGGGGGEEGGFGGEGGGGGGCEGGGEGDGEFGGEGFGG??@4FGACF5?6<CBA
@M00200:205:000000000-AKKM3:1:1101:15891:10708 1:N:0:1
ATTGGGTTTAAAGGGAGCGTAGGCGGATAGTTTAGTCAGAGGTGAAAGCCCAGGGCTCAACCTTGGAATTGCCTTTGATACTGGCTATCTTGAGTATGGAAGAGGTATGTGGAACTCCGAGTGTAGAGGTGAAATTCGTAGATATTCGGAAGAACACCAGTGGCGAAGGCGACATACTGGTCCATTACTGACGCTGAGGCTCGAAAGCGTGGGGAGCAAACAGGATTAGATACCCACGTAAGA
+
GGGGGGGGGGGGGGGGGGGGGGGGGGGGGGGGFGGGGGGGGGGGGGGGGFGGGGGGGFGGGGGGGGGG9FGGCGFGGFGGGGGGGGGGGGGGGGGE?EFEFGFGGFFGGCFGGGFGGGGDGGGGGG<FGGGGGGGGGGFGGGDEGCGGGGDGGGGGGGGGGGGGGEEGGGGGGCEFGFCGGGG?FFGGGGGGEEGGGCCGGGGGGGGFGGGGGGFGFCCEFCCC@GCFFFFGGFG*5>FF4:A
@M00200:205:000000000-AKKM3:1:1101:25706:10713 1:N:0:1
ATTGGGCTTAAAGGGAGCGTAGGCGGATAGTTTAGTCAGAGGTGAAAGCCCAGGGCTCAACCTTGGAATTGCCTTTGATACTGGCTATCTTGAGTATGGAAGAGGTATGTGGAACTCCGAGTGTAGAGGTGAAATTCGTAGATATTCGGAAGAACACCAGTGGCGAAGGCGACATACTGGTCCATTACTGACGCTGAGGCTCGAAAGCGTGGGGAGCAAACAGGATTAGATACCCTAGTA
+
GGGGGGGGGGGGGGGGGGGGGGGGGGGGGGGGGGGGGGGGGGGGGGGGGGGGGGGGGGGGGGGGGGGGGGGGGGGGGGGGFGGGGGGGGGGGGDFGGGGGGGGGGGGGGGGGGGGGGGGGGGGGGGGGGGGGGGGGGGGGGGGGGGGGGGGGFGGGGGFGGGGCEGGGGGGGGEGGGFGFFFFGGGGGGGGGGGGGGGEGGGEEGGGGDGEGEEBGFGGGGFG4<<FEACEGGCF=F5AG
@M00200:205:000000000-AKKM3:1:1101:25978:10740 1:N:0:1
ACTGGGCTTAAAGGGAGCGTAGGCGGATAGTTTAGTCAGAGGTGAAAGCCCAGGGCTCAACCTTGGAATTGCCTTTGATACTGGCTATCTTGAGTATGGAAGAGGTATGTGGAACTCCGAGTGTAGAGGTGAAATTCGTAGATATTCGGAAGAACACCAGTGGCGAAGGCGACATACTGGTCCATTACTGACGCTGAGGCTCGAAAGCGTGGGGAGCAAACAGGATTAGATACCCCTGTA
+
GGGGGGGGGGGGGGGGGGGGGGGGGGGGGGGGGGGGGGGGGGGGGGGGGGGGGGGGGGGGGGGGGGGGGGGGGGGGGGGGGGGGGGGGGGGGGGGGGGGGGGGGGGGGGGGGGGGGGGGGGGGGGGGGFGGGGGGGGGGGGGGGGGGGGGGGGGGGGGGGGGGGGGGGGGGGGGGGGGGGGGGGGGGGGGGGGGGGGGGGGGGGGGGFGGGGGGFGFGCFFGGGFGCFFFEGGFFFFFFG
@M00200:205:000000000-AKKM3:1:1101:20648:10741 1:N:0:1
ATTGGGTTTAAAGGGAGCGTAGGCGGATAGTTTAGTCAGAGGTGAAAGCCCAGGGCTCAACCTTGGAATTGCCTTTGATACTGGCTATCTTGAGTATGGAAGAGGTATGTGGAACTCCGAGTGTAGAGGTGAAATTCGTAGATATTCGGAAGAACACCAGTGGCGAAGGCGACATACTGGTCCATTACTGACGCTGAGGCTCGAAAGCGTGGGGAGCAAACAGGATTAGATACCCCAGTAAGA
+
GGFFGGFEDFFGGGGGGGGGGGGFGGGGGGGGGGGGGGGGGGGGGGFGFGFEECCGGGGGFGGGGGGGGC@<FDDFFGGGGGGGGGGGGGGGGFCFFGFGGGGGG<EEFFGAFFGGGGGGGFFFFFFFFGGFFFCEFFGGFCFFGFGGGGGGGG<FDFFGGGGEGGGGEGEEEGGGGGGFGBF?;CECFGA,;EGGCD8*;9EEFEGGGEGECE3CB=8C8CFGFFF@FFFFF:<>>DAFGFF
@M00200:205:000000000-AKKM3:1:1101:10527:10756 1:N:0:1
ATTGGGTGTAAAGGGAGCGTAGGCGGATAGTTTAGTCAGAGGTGAAAGCCCAGGGCTCAACCTTGGAATTGCCTTTGATACTGGCTATCTTGAGTATGGAAGAGGTATGTGGAACTCCGAGTGTAGAGGTGAAATTCGTAGATATTCGGAAGAACACCAGTGGCGAAGGCGACATACTGGTCCATTACTGACGCTGAGGCTCGAAAGCGTGGGGAGCAAACAGGATTAGATACCCCAGTA
+
GGGGGGGGGGGGGGGGGGGGGGGGGGGGGGGGGGGGGGGGGGGGGGGGGGGGGGGGGGGGGGGGGGGGGGGGGGGGGGGGGGGGGGGGGGGGGGFFGGGGGGGGGGGGEFGGFGGGGGGGGGGGEEFFGGGGGGGGGGGEFGGGFGGGGGFGGGDGGGGGGGGC8@EFGGGGGGGFFGGGGFGGGEGFFFGFGEGGGGG>>FECFGGCGEG>FDEGFGGGGGGGDFFEFFFGGGGGFFA?
@M00200:205:000000000-AKKM3:1:1101:3711:10782 1:N:0:1
ATTGGGCTTAAAGGGCTCGTAGGCGGTTTGTCGCGTCGGGAGTGAAAACCAGGTGCTTAACACCTGGCTTGCTTCCGATACGGGCAGACTAGAGGTATTCAGGGGAGAACGGAATTCCTGGTGTAGCGGTGAAATGCGCAGATATCAGGAGGAACACCGGTGGCGAAGGCGGTTCTCTGGGAATATCCTGACGCTGAGGAGCGAAAGTGTGGGGAGCGAACAGGATTAGATACCCCAGGTA
+
GGGGGGGGDDGGGGGGGGGGGGGGGGGGGGGGGGGGGGGGGGGGFGGFGEGGGGFFDFAFGFGEGGGGFGGGGGGGE,F@CFGGDGGGGGFFGGGGGFGGFGGGGGGGGGGGDGGGFGGGGDFFFGGGGGCFFFFF9CEEGGEFA;FF?FEGGGGGGGDG@FGGGCGGGGGGGGEGGFGGGFCGFEF+<CCCCECGGGCCEGG8>*1?CCGGGGFD)::/178F?GG3?*6*<AC337:?7
@M00200:205:000000000-AKKM3:1:1101:17764:10787 1:N:0:1
ATTGGGCTTAAAGTGCGCGTAGGCGGCCGATTAAGTCGGGGGTGAAAGCCTGTGGCTCAACCACAGAATTGCCTTCGATACTGGTTGGCTTGAGACCGGAAGAGGACAGCGGAACTGCGAGTGTAGAGGTGAAATTCGTAGATATTCGCAAGAACACCAGTGGCGAAGGCGGCTGTCTGGTCCGGTTCTGACGCTGAGGCGCGAAAGCGTGGGGAGCAAACAGGATTAGATACCCCAGTA
+
GGGGGGGGGGGGGGGGGGGGGGGGGGGGGGGGGGGGGGGGGGGGGGGGGGGGGGGGGGGGGGGGGGGGGGGGGGGGGGGGGGGGGGGGGGGGGGGGGGGGGGGGGGGGGGGGGGGGGGGGGGGGGGGGGGGGGGGGGGGGGGGGGGGGGGGGGGGGGGGGGGGGGGGGGGGGGGGG6EFGGGGGGGGEGGGGGGGGGGGGGGGGGGGGGGGGDEEGEGGGFGGGFGF?@6<FCFGGFDFG
@M00200:205:000000000-AKKM3:1:1101:12788:10808 1:N:0:1
ATTGGGTATAAAGGGAGCGTAGGCGGATAGTTTAGTCAGAGGTGAAAGCCCAGGGCTCAACCTTGGAATTGCCTTTGATACTGGCTATCTTGAGTATGGAAGAGGTATGTGGAACTCCGAGTGTAGAGGTGAAATTCGTAGATATTCGGAAGAACACCAGTGGCGAAGGCGACATACTGGTCCATTACTGACGCTGAGGCTCGAAAGCGTGGGGAGCAAACAGGATTAGCTACCCGAGTA
+
GGGGGGGFGGGGGGGGGGGGGGEGGGDGDGGGGGGGGGGGFGGGGGGGGGECFEGGGGGGGGGGGGGGGGGGGGGGGGGGGGGGGCFGGGGGGGGGGGGF=FFGGEFFGEFDGG<FGGDDGGGGGFFGFGGGGGGGGGGGGGGGGAECGEGGGGG@FGGGGFGGGGEGGGGDGGGGGGF<>EGEC9EGGFGGGEGDEGGGGGD5EEDGGGCDGD:5>FFGGGGG6FF@F)9DGGGGADFF
@M00200:205:000000000-AKKM3:1:1101:21746:10816 1:N:0:1
ACTGGGCGTAAAGCGCACGTAGGCGGACTTTTAAGTCAGGGGTGAAATCCCGGGGCTCAACCCCGGAACTGCCTTTGATACTGGAAGTCTTGAGTATGGTAGAGGTGAGTGGAATTCCGAGTGTAGAGGTGAAATTCGTAGATATTCGGAGGAACACCAGTTGCGAAGGCGGCTCACTGGACCATTACTGACGCTGAGGTGCGAAAGCGTGGGGAGCAAACAGGATTAGATACCCCTGTA
+
GGGGGGGGGGGGGGGGGGGGGGGGGGGGGGGGGGGGGGGGGGGGGGGGGGGGGGGGGGGGGGGGGGGGGGGGGGGGGGGGGGGGGGGGGGGGGGGGGGGGGGGGGGGGGGGGGGGGGGGGGGGGGGGGGGGDGGGGGGGGGGGGGGGGGGFGGGGGGGGGGGGGGGEEGGGGGGGGGGGGGGGGGGGGGGGGGCDGGGGGGGGGGGGGGGGGGGEGEGGGGGGG?FD?FFFGGGGDF@FG
@M00200:205:000000000-AKKM3:1:1101:13286:10840 1:N:0:1
ATTGGGTTTAAAGCGAGCGCAGGCGGTTTAATAAGTCTGAAGTTAAAGGCAGTGGCTTAACCATTGTTCGCTTTGGAAACTGTTAAACTTGAGTGCAGAAGGGGAGAGTGGAATTCCATGTGTAGCGGTGAAATGCGTAGATATATGGAGGAACACCGGTGGCGAAAGCGGCTCTCTGGTCTGTAACTGACGCTGAGGCTCGAAAGCGTGGGGAGCAAACAGGATTAGATACCCGAGTAAGATG
+
FGGFGGGGGGGGGGGGGGGGGGDGGGGGGGGGGGGGGGGGGGGGGGGGGGGGGGGGGGGGGGGGGGGGGGGGGGGGFFGGGGGGGGGGFCFGFGGGFGEGGDGFGGGGGGGGFGFGGGGGGGGGGFGCFGGFGFFFFGGGGGGGGGGGGGE:DGGGEFFFGEFGGGEGGG>EEGECEGGGGGGGGGGGFGGGGGGDGD=58DGFCEGGGGGEEEAGFC>@C58C:>C<FFFFFCGG).>07<<)
@M00200:205:000000000-AKKM3:1:1101:12347:10840 1:N:0:1
ATTGGGTATAAAGCGAGCGCAGGTGGTTTAATAAGTCTGATGTAAAAGGCAGTGGCTCAACCATTGTGTGCATTGGAAACTGTTAGACTTGAGTGCAGTAGAGGAGAGTGGAATTCCATGTGTAGCGGTGAAATGCGTAGATATATGGAGGAACACCGGTGGCGAAAGCGGCTCTCTGGACTGTAACTGACACTGAGGCTCGAAAGCGTGGGTAGCAAACAGGATTAGATACCCGCGTAAGAT
+
GGGGGGGGGGGGGGGGGGGGGGGFGGFGGGGGGGGGGGGGGGGCCEFGGGGGGGGGGGGGGGGGGGGGGGGEFGGGGGGGGGGGGGGGFGGGGGGGGGGGGGGGGGGGGGGGGGGGGGGGGGGGGGGGGGGGGGGGGGGGGGGGGGGGGGGGGGFGFFGGGGGGGGGGGGGGGGGGGGGGGGGGGGGGGGGGGFFGGGGCGGEFEGCGGEEDCFDGFG?;CFGGEDFFF=CC8,BDBFFEGFA
@M00200:205:000000000-AKKM3:1:1101:21892:10844 1:N:0:1
ATTGGGTTTAAAGGGCGCGTAGGCGGCCGATTAAGTCGGGGGTGAAAGCCTGTGGCTCAACCACAGAATTGCCTTCGATACTGGTTGGCTTGAGACCGGAAGAGGACAGCGGAACTGCGAGTGTAGAGGTGAAATTCGTAGATATTCGCAAGAACACCAGTGGCGAAGGCGGCTGTCTGGTCCGGTTCTGACGCTGAGGCGCGACAGCGTGGGGAGCAAACAGGATTAGATACCCCAGTAAGA
+
@FGGGGGGGGGGGGGGGGGGGGGGGGGGGGGGGGGGCCFEGGGGGGGDGGFFGGGGGGGGGGGEFGGGGGGGGGGG@CGGGGGF?BCEGGGGGGGGGGGGGGGGGGGGFFFGGGGGGGGGGGGGGGGGGGGG?FGGGGGGGGGGGGCGFGCGCGGGFFGGECFG@7EGGGGGGGGGGGGFFGGEC*C=FFCGGGDGGFC55DC:*:DC=:8EGGFDDCEC<<EF6**)18:CEGCF57)+*.5
@M00200:205:000000000-AKKM3:1:1101:16130:10844 1:N:0:1
ATTGGGTTTAAAGAGCTCGTAGGCGGTTTGTCGCGTCTGCCGTGAAAGTCCGGGGCTCAACTCCGGATCTGCGGTGGGTACGGGCAGACTAGAGTGATGTAGGGGAGACTGGAATTCCTGGTGTAGCAGTGAAATGCGCAGATATCAGGAGGAACACCGATGGCGAAGGCAGGTCTCTGGGCATTAACTGACGCTGAGGAGCGAAAGCATGGGGAGCGAACAGGATTAGATACCCCTGTA
+
GGGGGGGGGGGGGGGGGGGGGGGGGGGGGGGGGGGGGGGGGGGGGGGGGGGGGGGGGGGGGGGGGGGGGGGGGGGDGGGGGGGGGGGGGFFFFFGGFGCGGGGGGGGGGGGGGGGGGGGGGGGGGGGGGGGG<FFGGGGGGGGGGGGGGGGGGGGGGGGGGGGGGGGGGGGGGGGFGGFGGGGGGGGGGFGGDGGGGGFGGFCCE5DGGGGGGGFGFGEEDGGFBG78FFFC?FF3))9<
@M00200:205:000000000-AKKM3:1:1101:8958:10861 1:N:0:1
ATTGGGTTTAAAGGGAGCGTAGGCGGATAGTTTAGTCAGAGGTGAAAGCCCAGGGCTCAACCTTGGAATTGCCTTTGATACTGGCTATCTTGAGTATGGAAGAGGTATGTGGAACTCCGAGTGTAGAGGTGAAATTCGTAGATATTCGGAAGAACACCAGTGGCGAAGGCGACATACTGGTCCATTACTGACGCTGAGGCTCGAAAGCGTGGGGAGCAAACAGGATTAGATACCCTCGTA
+
FGGGGGGGGGGGGGGGGGGGGGGGGG@FDGGGGGGGGGGGGGGGGGGGGGGGGGGGGGGGGGGGGGGGGGGGGGGDGDGGGGGFFGGGGGGGGGGGGGGGGGGGGGGGGGGGGGGGGGGGGGGGGGGGGGGGGGGGGGGGGGGGGGGGDFCFGGGGGGGGFGGDGGGGDGGGGGGGGGGGFGGGGFDFGGDCGGGEGGGC>FEGE8DGCCEGGGDDEGGGGGF4=GGFFFEFGGCDFBFG
@M00200:205:000000000-AKKM3:1:1101:20956:10895 1:N:0:1
ATTGGGCTTAAAGGGTGCGTAGGCGGCACTTTAAGTCAGGGGTGAAAGACGGCAGCTCAACTGTCGCAGTGCCCTTGATACTGAAGTGCTTGAATGCGGTTGAAGACGGCGGAATGAGACAAGTAGCGGTGAAATGCATAGATATGTCTCAGAACACCGATTGCGAAGGCAGCTGTCTAAGCCGTTATTGACGCTGATGCACGAAAGCGTGGGGATCGAACAGGATTAGATACCCTTGTA
+
GGGGGGGGGGGGGGGGGGGGGGGGGGGGGGGGGGGGGGGGGGGGGGGGGGGGGGGGGGGGGGGGGGGGGGGGGGGGGGGGGGGGGGGGGGGGGGGGGGGGGGGGGGGGGGGGGGGGGGGGGGGGGGGGGGGGGGGGGGGGGGGGGGGGGGGGGGGGGGGGGGGDGGGGGGDEGFGGGGGGGGGGGGGGGGGGGGGGGGGGGGGGGGGFGGGGGGFGFGDGGGGGFGGFFFFFFGGGFFFG
@M00200:205:000000000-AKKM3:1:1101:5274:10919 1:N:0:1
ATTGGGCTTAAAGGGAGCGTAGGCGGATAGTTTAGTCAGAGGTGAAAGCCCAGGGCTCAACCTTGGAATTGCCTTTGATACTGGCTATCTTGAGTATGGAAGAGGTATGTGGAACTCCGAGTGTAGAGGTGAAATTCGTAGATATTCGGAAGAACACCAGTGGCGAAGGCGACATACTGGTCCATTACTGACGCTGAGGCTCGAAAGCGTGGGGAGCAAACAGGATTAGATACCCTCGTAAGA
+
GGGGGGGGGGGGGGGGGGGGGGGGGGGGGGGGGGGGGGGGGGGGGGGGGGGGGGGGGGGGGGGGGGGGGGGGGGFGGGGGGFGGGGGGGGGGGGGGGGGGGF@FGFGGGGGGGGGGGGGGGGGFGGGGGGGGGGGGGGGGGGGGGGGGGFGGGGGGGCG@FFGDGGGGGFGGGGGFGFGFGFGGGGGGGCFGGGDEEFGFCDEGGGGGGCEGGGDG>CFGGCGG<F736F3@CF7*:8AGF(4
@M00200:205:000000000-AKKM3:1:1101:4339:10980 1:N:0:1
ATTGGGTTTAAAGGGAGCGTAGGCGGACATTTAAGTCAGGGGTGAAATCCCGGGGCTCAACCTCGGAATTGCCTTTGATACTGGGTGTCTTGAGTATGAGAGAGGTGTGTGGAACTCCGAGTGTAGAGGTGAAATTCGTAGATATTCGGAAGAACACCAGTGGCGAAGGCGACACACTGGCTCATTACTGACGCTGAGGCTCGAAAGCGTGGGGAGCAAACAGGATTAGATACCCCCGTA
+
GGGGGGGGGGGGGGGGGGGGGGGGGGDGGGG<FFGGGGGGGGGGGGGGGGGDEDGGGGGGG8FFGGGCFFGGGGGCGEGGGGGGFFGGGGGGGGGGEFFGGGGGGGGFGGGGGGDFDFEEGGGGFE,DFGGGGGGGGGGGGGGGGFFGGGGGG,DFGEGFGGGGGD@GGGGGGGGGGGGFFFFGCFF?E7@<:EDEGCCFGGGGG5CCCEEFGGBCBGCGGGDF07D7F457ACF5)7@G
@M00200:205:000000000-AKKM3:1:1101:14924:10997 1:N:0:1
ATTGGGTGTAAAGGGAGCGTAGGCGGACATTTAAGTCAGGGGTGAAATCCCGGGGCTCAACCTCGGAATTGCCTTTGATACTGGGTGTCTTGAGTATGAGAGAGGTGTGTGGAACTCCGAGTGTAGAGGTGAAATTCGTAGATATTCGGAAGAACACCAGTGGCGAAGGCGACACACTGGCTCATTACTGACGCTGAGGCTCGAAAGCGTGGGGAGCAAACAGGATTAGATACCCGGGTAAGA
+
GGGGGGGGGGGGGGGGGGGGGGGGGGGGGGGGGGGGGGGGGGGGGGGGGGGGGGGGGGGGGGGGGGGGGGGGGGGGGGGGGGGGGGGGGGGGGGGGGGGGGGGGGGGGGGGGGGGGGGGGGGGGGGGGGGGGGGGGGGGGGGGGGGGGGGDGGGGGGEGGGGGGGGGGEGGGGEGGGGDFGGGGGGGGGGGGGGGGEGGGGGGGGGGGGGGGGGFGFG;FFFFGFGG???<GGGGGF@EGGF<
@M00200:205:000000000-AKKM3:1:1101:2758:11028 1:N:0:1
ATTGGGTGTAAAGGGAGCGTAGGCGGATAGTTTAGTCAGAGGTGAAAGCCCAGGGCTCAACCTTGGAATTGCCTTTGATACTGGCTATCTTGAGTATGGAAGAGGTATGTGGAACTCCGAGTGTAGAGGTGAAATTCGTAGATATTCGGAAGAACACCAGTGGCGAAGGCGACATACTGGTCCATTACTGACGCTGAGGCTCGAAAGCGTGGGGAGCAAACAGGATTAGATACCCTGGTA
+
GGGGGGGGGGGGGGGGCGGGGGGGGGGC;FGGGGGGGGGGGGGGGGGGGGGGGGGGGGGGGDFGGGGGGGGGGGFGGGGGGGGGGGGGGGGGGEGGGGGGGGFGFGFGGEEFFGC<FGGGGGGGCCFGGGGG@FGCFGGGFGGGGF9FGGGGGG8FEGFFFCFGGGGGC8FEGGGGF9FGFFGGFCB=F+@E>ED5EDGE,;7EFG)9=:CEEG:DDFBFGG657FGE4@5:?<FFA>AF
@M00200:205:000000000-AKKM3:1:1101:23363:11032 1:N:0:1
ATTGGGCTTAAAGGGAGCGTAGGCGGACATTTAAGTCAGGGGTGAAATCCCGGGGCTCAACCTCGGAATTGCCTTTGATACTGGGTGTCTTGAGTATGAGAGAGGTGTGTGGAACTCCGAGTGTAGAGGTGAAATTCGTAGATATTCGGAAGAACACCAGTGGCGAAGGCGACACACTGGCTCATTACTGACGCTGAGGCTCGAAAGCGTGGGGAGCAAACAGGATTAGATACCCCTGTA
+
GGGGGGGGGGGGGGGGGGGGGGGGGGGGGGGGGGGGGGGGGGGGGGGGGGGGGGGGGGGGGGGGGGGGGGGGGGGGGGGGGGGGGGGGGGGGGGGGGGGGGGGGGGGGGGGGGGGGGGGGGGGGGGGGGGGGGGGGGGGGGGGGGGGGGGGGGGGGGGGGGGGGGGGGGGGGGGGGGDFGGGGGGGGGGGGGGDGGGGGFGGGGGGGGGGGGGGECDGGGGGGGFGGFFFFGGGGGFFFG
@M00200:205:000000000-AKKM3:1:1101:2202:11065 1:N:0:1
ATTGGGTATAAAGGGAGCGTAGGCGGATAGTTTAGTCAGAGGTGAAAGCCCAGGGCTTACCCTTGGAATTGCCTTTGATACTGGCTATCTTGAGTATGGAAGAGGTATGTGGAACTCCGAGTGTAGAGGTGAAATTCGTAGATATTCGGAAGAACACCAGTGGCGAAGGCGACATTCTGGTCCATTACTGACGCTGAGGCTCGAAAGCGTGGGGAGCAAACAGGATTAGATACCCGTGTA
+
CEF<8FGGGGCEC9BD7F:FGGGCGFGGFEE96FEC,,C,C<F@FGGFGGGGFD7F<,:,CDCFFFGG9DEEFDFAACDCFGA8,66CFG9ECEECEEFAEECG@,,@=F<AFGFGAEBFCBB,9?A<,?DGE,FEDCFGGG9EFA,AE=BEFGEGFG7,C,,@C+==:>=3BC+,@CGC>EE9,,,7,5EF:EC*5>::;*=E8*96E*;=@EEC5*2+;5?F861)*:9:CFC)):A6
@M00200:205:000000000-AKKM3:1:1101:24511:11071 1:N:0:1
ACTGGGTTTAAAGCGCGCGTAGGTGGTTTGTTAAGTTGAATGTGAAATCCCCGGGCTCAACCTGGGAACTGCATCCAAAACTGGCAAGCTAGAGTAGGGCAGAGGGTGGTGGAATTTCCTGTGTAGCGGTGAAATGCGTAGATATAGGAAGGAACACCAGTGGCGAAGGCGACCACCTGGGCTCATACTGACACTGAGGTGCGAAAGCGTGGGGAGCAAACAGGATTAGATACCCCCGTA
+
GGGGGGGGGGGCF<CGGGGGGGGGGGGGGGGGGFGGGGGGGGGFGGGFGFGGGGGGGFGGGGGGGGGGGGFGFGGGFFFGGGGGGGGGGGGGGGFGFCEDGGGGGGGGGGGGG<FFFFDGGDGGGGGGGGCEFDEGFGGDFGGGGGF9DF?7AGGGGGGGGFFGD:CCGGDE8:BFEEFFFFDGGGGEGGGGGGGGGFFGFFEEGG3*=AC:@8>DBGFFGFFCBD=2=FAGECF*)707
@M00200:205:000000000-AKKM3:1:1101:18317:11077 1:N:0:1
ATTGGGTGTAAAGGGAGCGTAGGCGGACATTTAAGTCAGGGGTGAAATCCCGGGGCTCAACCTCGGAATTGCCTTTGATACTGGGTGTCTTGAGTATGAGAGAGGTGTGTGGAACTCCGAGTGTAGAGGTGAAATTCGTAGATATTCGGAAGAACACCAGTGGCGAAGGCGACACACTGGCTCATTACTGACGCTGAGGCTCGAAAGCGTGGGGAGCAAACAGGATTAGATACCCGCGTAAGA
+
FGGGGGGGGGGFGGGFCGGGEGGG7C@CE,<FFGEGGG<FF@FEGGGCCFCCEGECGGGGFGGGEG@FCFEED,,,CFFCFFGFGEGGGG9FGGGGCFCGGGFGGGFF:EFGGFGGG@FCFGGGFGADEGFGGFD<FGGGGGGA@FCAEEGEFG,BF:DFGGGGGGGGGGGDE*>D>DGFC6,?B2CGGGGGGDGEGFG==FEGECDF5/;F>C>DEFCFFDFF?FGFFFFGC<@DD3>EGFA
@M00200:205:000000000-AKKM3:1:1101:8075:11085 1:N:0:1
ACTGGGTATAAAGCGTGCGTAGGTGGTTCGTTAAGTCTGCCGTGAAAGCCCCGGGCTCAACCTGGGAATGGCGGTGGATACTGGCGGACTAGAGTGCGGTAGAGGGTGGTGGAATTCCCGGTGTAGCAGTGAAATGCGTAGAGATCGGGAGGAACATCTGTGGCGAAGGCGGCCACCTGGACCAGCACTGACACTGAGGCACGAAAGCGTGGGGAGCAAACAGGATTAGATACCCTAGTAAGA
+
GGGGGGGGGGGGGGGGGGGGGGGGGGGGGGGGGGGGGGGGGGGGFGGGGGGGGGGGGGGGGGGGGGGGGGGGGGGGGGGGGGGGGGGGGGGGGGFGGGGGGGDEFGGGGGGGGGGGGGGGGEEFFFFGGGGGGGGGGGGGGGGGFGGGGGGGGGGGGGGGGGGGGGGGDFFGGGEGFGGGGFGGG88FGGGGGGG?EFGG5DGGGG<CEGGGGGFGFGGFGGGGBCDDFFBGGGGFFFFGGA9
@M00200:205:000000000-AKKM3:1:1101:27930:11092 1:N:0:1
ATTGGGTTTAAAGGGCTCGTAGGCGGTTTGTCGCGTCGGGAGTGAAAACCAGGTGCTTAACACCTGGCTTGCTTTCGATACGGGCAGACTGGAGGTATGCAGGGGAGAACGGAATTCCTGGTGTAGCGGTGAAATGCGCAGATATCAGGAGGAACACCGGTGGCGAAGGTGGTTCTCTGGGCATTACCTGACGCTGAGGAGCGAAAGCGTGGGGAGCGAACAGGATCATAGACCCCTGTA
+
GGG<FGCEFF<66FFFFGDGDGEFGGFGGGFEFFC@+@FGCEBEFGFFCFCEFGGG9EFF<EE:C=EEA8CC,FGGGFGG+CFGDGGFF8FFFGEGGGGGF,:==FCBFGGE+BCFGGGGGG3:FF9BFEE7<D=BGCEC>C<C9FEF3@736D<FFFGD>C@>:*4<7,@E*B;;<9FC7CE*<<CFFFGFE**:3BCCGCC8?:CC=*:8CEBGB=ECGG8C2**(/1):<<5*0.9F
@M00200:205:000000000-AKKM3:1:1101:16546:11110 1:N:0:1
ATTGGGCGTAAAGGGAGCGTAGGCGGATAGTTTAGTCAGAGGTGAAAGCCCAGGGCTCAACCTTGGAATTGCCTTTGATACTGGCTATCTTGAGTATGGAAGAGGTATGTGGAACTCCGAGTGTAGAGGTGAAATTCGTAGATATTCGGAAGAACACCAGTGGCGAAGGCGACATACTGGTCCATTACTGACGCTGAGGCTCGAAAGCGTGGGGAGCAAACAGGATTAGATACCCTTGTA
+
FGGGGGGGGGGGGGGFGGGGGGGFGGGDCFFGGGGGGGGGGGGGGGGGGGGGGGGGGGGGGGGGGGGGAFGGGGGGGGGGGGGGGGFGGGGGGGGGGEGEFGGGGGGGGFGGGGGGCFGFGGGGGGGGGGGGGGGGGGGGGGGGGGGCGEGGGGGGGGGGGDFGGGGGGGGGGDEGGGGGGGGGGGGDGGGF>EGGGGGGGFGEGGGGGGGGGGFGFGGGGGG:=FG@AFEGGGGFFFFG
@M00200:205:000000000-AKKM3:1:1101:18711:11133 1:N:0:1
ATTGGGTGTAAAGGGCTCGTAGGCGGTTTGTCGCGTCGGGAGTGAAAACGCCGTGCTTAACACGGCGCTTGCTTCCGATACGGGCAGACTAGAGGTATTCAGGGGAGAACGGAATTCCTGGTGTAGCGGTGAAATGCGCAGATATCAGGAGGAACACCGGTGGCGAAGGCGGTTCTCTGGGAATGACCTGACGCTGAGGAGCGAAAGTGTGGGGAGCGAACAGGATTAGATACCCTTGTA
+
GGGGGGGGGGGGGGGGGGGGGGGGGGGGGGGGGGGGGGGGGGGGGGGGGGGGGGGGGGGGFGGGGGGGGGGGGGGGGGGGGGGGGGGGGGGGGGGGGGGGGGGGGDGGGGGGGGGGGGGGGFFGGGGGGFGGGGFGGDGGGGGGGGGGGGGGGGGFGGGGGGGGGGGGGGGGGGGGGGGGGFGGGGGGGDCFEGGGGGDEEGGGECDGGFGGGGFDEGGEDGGGFGGFF?2>GGGGFFFG
@M00200:205:000000000-AKKM3:1:1101:12593:11135 1:N:0:1
ACTGGGTTTAAAGGGAGCGTAGGCGGATAGTTTAGTCAGAGGTGAAAGCCCAGGGCTCAACCTTGGAATTGCCTTTGATACTGGCTATCTTGAGTATGGAAGAGGTATGTGGAACTCCGAGTGTAGAGGTGAAATTCGTAGATATTCGGAAGAACACCAGTGGCGAAGGCGACATACTGGTCCATTACTGACGCTGAGGCTCGAAAGCGTGGGGAGCAAACAGGATTAGATACCCCAGTAAGA
+
GGGGGGGGGGGGGGGGGGGGGGGGGGGGGGGGGGGGGGGGGGGGGGGGGGGGGGGGGGGGGGGGGGGGGGGGGGGGGGGGGGGGGGGGGGGGGGGGGGGGGGGGGGGGGGGGGGGGGGGGGGGGGGGGGGGGGGGGFGGGGGGGGGGGGGGGGGFGGGGGGGGGGGGGGFGGGGEGGGGFGGGGGGGGGGGGGGGGGGFFGGDGGGGGGGGGGGEGFGGCFF?FFGFEFFEGGGCFFFFGG29
@M00200:205:000000000-AKKM3:1:1101:4680:11155 1:N:0:1
ATTGGGTGTAAAGGGCTCGTAGGCGGTTTGTCGCGTCGGGAGTGAAAACCAGGTGCTTAACACCTGGCTTGCTTTCGATACGGGCAGACTGGAGGTATGCAGGGGAGAACGGAATTCCTGGTGTAGCGGTGAAATGCGCAGATATCAGGAGGAACACCGGTGGCGAAGGCGGTCCTCTGGGCATTACCTGACGCTGAGGAGCGAAAGTGTGGGGAGCGAACAGGAGTAGCTACCCCCGTAAGTT
+
EFFFGGGGGFEGGGEEFGCFBCFGGGGCGCEFGGD@FCFDCCCFDECEGDGFGG8<?EFGGCGCFG@FGEFGGFEE:<EFEG@FGCB<FCGF=CFC<?,<BEGDCCCGGGGGG@<F?CBFGFFDGFDGF:F<@D9>FGGGG:<F,,@BGF:C7:CGGGGDGG7,>4=CFC<CC**43>:FCCFCFFGGG7?+:5CG5FG+:DE58C<C:?FGGG>C35CC<DF56*95?*-?C88F).>E32).
@M00200:205:000000000-AKKM3:1:1101:7009:11171 1:N:0:1
ATTGGGTGTAAAGGGAGCGTAGGCGGATAGTTTAGTCAGAGGTGAAAGCCCAGGGCTCAACCTTGGAATTGCCTTTGATACTGGCTATCTTGAGTATGGAAGAGGTATGTGGAACTCCGAGTGTAGAGGTGAAATTCGTAGATATTCGGAAGAACACCAGTGGCGAAGGCGACATACTGGTCCATTACTGACGCTGAGGCTCGAAAGCGTGGGGAGCAAACAGGCTTAGATACCCTAGTA
+
GGGGGGGGGGGGGGGGGGGGGGGGGGEGDFGGGGFFGGGGGFGGGGGGGGFGFGGGGGGGGGGFFGGGGGGGGGGGGGGGGGGGGGGGGGGGGGFGGGGGGGFGGGGDFGGFGGGGFGGDGGGGGGGGGGGGGGGGGGGCFGGGGGGGGGGGGGGGGGGGGGGGDGCGGGGGGEGGGGG@FGGCGCCFGGGGGGGGCFFGGGDEF=DGGGGGDEEGDG6@FGGC(*;;AFCFGGGGFFA+
@M00200:205:000000000-AKKM3:1:1101:7321:11252 1:N:0:1
ATTGGGTATAAAGGGTGCGTAGGCGGGTTGCTAAGTCAGTGGTAAAAGCGTGTGGCTCAACCATACCAAGCCATTGAAACTGGCGATCTTGAGTGTAAACGAGGTAGGCGGAATGTGACGTGTAGCGGTGAAATGCTTAGATATGTCACAGAACCCCGATTGCGAAGGCAGCTTACCAGCATACAACTGACGCTGAGGCACGAACGCGTGGGTATCAAACAGGAATAGATACCCCTGTA
+
G@FGFGG<F<FCGGGGGGGGEEGGGEEGGGGGGGGGGGGEGGG9CFGGGGEEGGGGGGGFGCFGGGGFFFGG<FCECFEGE?8F=>FF?FFAEGBF<?F?FFB=FF<=FGDEGG@EFAFGG7F8DF:BC7>,EFFEFDGCEDFGD3EFFDCFGFGGGD7CFGCE@C>FGFGGC9EFFDCF:BEG<::C68F**/:::88*2/:C5555?*:8/:):9CFC55C4(9*.1=)*<8**)09
@M00200:205:000000000-AKKM3:1:1101:11571:11255 1:N:0:1
ATTGGGTATAAAGGGAGCGTAGGCGGATAGTTTAGTCAGAGGTGAAAGCCCAGGGCTCAACCTTGGAATTGCCTTTGATACTGGCTATCTTGAGTATGGAAGAGGTATGTGGAACTCCGAGTGTAGAGGTGAAATTCGTAGATATTCGGAAGAACACCAGTGGCGAAGGCGACATACTGGTCCATTACTGACGCTGAGGCTCGAAAGCGTGGGGAGCAAACAGGATTAGATACCCTCGTA
+
GGGGGGGGGGGGGGGGGGGGGGGGGGGGGGGGGGGGGGGGGGGGGGGGGGGGGGGGGGGGGGGGGGGGGGGGGGGGGGGGGGGGGGGGGGGGGGGGGGGGGGGGGGGGGGGGGGGGGGGGGGGGGGGGGGGGGGGGGGGGGDGGGGGGGGGGGGGGGGGGGGGGGGGGGGGGGGGGFGGFGGGGGGGGG9CFGGGGGGGGGGGGGGGGGGGGDGFGFGGFGGF429:@FFFGGGGCFDAD
@M00200:205:000000000-AKKM3:1:1101:20304:11274 1:N:0:1
ATTGGGTTTAAAGGGCTCGTAGGCGGTTTGTCGCGTCGGGAGTGAAAACCAGGTGCTTAACACCTGGCTTGCTTCCGATACGGGCAGACTAGAGGTATTCAGGGGAGAACGGAATTCCTGGTGTAGCGGTGAAATGCGCAGATATCAGGAGGAACACCGGTGGCGAAGGCGGTTCTCTGGGAATATCCTGACGCTGAGGAGCGAAAGTGTGGGGAGCGAACAGGATTAGATACCCCCGTA
+
GGGGGGGGGGGGGGGGGGGGGGGGGGGEGGGGEGGGGGGGGGGGGGGFGGEFGGGGGGGGGGGGGGGGGGGGGGGGGGGGGGGGGGGGGGGGGGGGGGGGGGGGGGGGGGGGGGGGGGGGGGGFGGGGGGGGGGGGGGGGGGGGGGEFGGGGGGGGGGGGGGGGGGGGGGGGEGGGGGGGGGGGGGGGF><CCEGEGGGGGGGGGDGCGGGGGGFG>ECGGDGGFDD<?F>FGGC3<.7>
@M00200:205:000000000-AKKM3:1:1101:24497:11289 1:N:0:1
ACTGGGTGTAAAGGGCGTGTAGGCGGAGATGCAAGTCAGATGTGAAATCTGGGGGCTCAACCCCCAAACTGCATTTGAAACTGTATCCCTTGAGTATCGGAGAGGCAGGCGGAATTCCTAGTGTAGCGGTGAAATGCGTAGATATTAGGAGGAACACCAGTGGCGAAGGCGGCCTGCTGGACGACAACTGACGCTGAGGCGCGAAAGCGTGGGGAGCAAACAGGATTAGATACCCGTGTA
+
GGGGGGGGGGGGGGGGGGGGGGGGGGGGGGGGGGGGGGGGGGGGGGGGGGGGGGGGGGGGGGGGGGGGGGGGGGGGGGGGGGGGGGGGGGGGGGGGGGGGGGGGGGGGGGGGGGGGGGGGGGGGFFGGGGGGGGGGGGGGGDGGGGGGGGGGGGGGGDFGFGGEEGGGCFGGGGGGGGGGGGGGGGGFGGGGGGGGGGGGGGGGGGGGG:CCEGFGECGGGGGG?GGDFB<FCFGGEFFG
@M00200:205:000000000-AKKM3:1:1101:27911:11324 1:N:0:1
ACTGGGTTTAAAGGGCGCGCAGGCGGCGGTGTTGGCCCGGCGTGAAAGCCCCCGGCTCAACCGGGGAGGGTCGTCGGGGACCGCACCGCTTGAGGGCGGTAGGGGCTGGTGGAATGCCTGGTGTAGCGGTGAAATGCGTAGATATCGGAAGGAACACCTGTGGCGAAAGCGGCTCACTGGACCATAACTGACGCTGAGGCACGAAAGCTAGGGGAGCAAACAGGATTAGATACCCCTGTA
+
GGGGGGGGGGGGGGGGGGGGGGGGGGGGGGGGGGGGGGGGGGEGGGGGGGGGGGGGEGGGGGGGGGGGGGGGGGGGGGGDGGGGGGGGGGGGGGGGGGGGGGGGGGGGGGGGGGGGGGGGGGGGGGGGGGGGGGGGGGGGGGGGCGGGGGGG>FFGGGGGGGGGGGGGGGGGGGGGFGGGFGGGFCCEGGGCCEDGGGGGGFEGGGC5FCCGFGEDEFGG<FF<3*C<?=<:+<C<:>:7
@M00200:205:000000000-AKKM3:1:1101:14978:11327 1:N:0:1
ATTGGGTTTAAAGCGCGCGCAGGTGGTTTCTTAAGTCTGATGTGAAAGCCCACGGCTCAACCGTGGAGGGTCATTGGAAACTGGGAGACTTGAGTGCAGAAGAGGAAAGTGGAATTCCATGTGTAGCGGTGAAATGCGTAGAGATATGGAGGAACACCAGTGGCGAAGGCGACTTTCTGGTCTGTAACTGACACTGAGGCGCGAAAGCGTGGGGAGCAAACAGGATTAGATACCCTCGTA
+
GGGGGGGGGGGGGGGGGGGGGGGGGGGGGGGGGGGGGGGGGGGGGGGGGGGGGGGGGGGGGGGGGGGGGGGGGGGGGGGGGGGGGGGGGGGGGGGGGGGGGGGGGGGGGGGGGGGGGGGGGGGGGGGGGGGGGGGGGGGGGGGGGGGGGGGGGGGGGGGGGGGGGGGGGGGGGGGGGGGGGGGGGGGGGCFGGGGGGGGGDGCEGEDFGEGGCEFGDGGGGGG:(9FBFFFGGGGGFD>E
@M00200:205:000000000-AKKM3:1:1101:29301:11333 1:N:0:1
ATTGGGTTTAAAGGGCGTGTAGGCGGGATTGCAAGTCAGATGTGAAAACCACGGGCTCAACCTGTGTCCTGCATTTGAAACTGTAGTTCTTGAGTACTGGAGAGGCAGACGGAATTCCTAGTGTAGCGGTGAAATGCGTAGATATTCTTCTTAACACCATTGTCGAAGGCGGTCTGCTGGACAGCAACTGACGCTGAGGCGCGAAAGCGTTTGGAGCAAACATGATTAGATACCCGGTA
+
GGGGGGGGGGGGGGGGDFGEFFFGGGGGGGGGGFDEFFGGGGGFGGGFFGFGGGGGGGGGGGGGGGCGGGGGGGGGGGGGGGGGGGGGGGGGGGGFGGGGFGGGGGGCFGGGEGGFGGGGCGFGF9FEDFGGGGGG9FCEGDGFF3CF@DGD==FEFG73=@35@:EEEGDGGGCDFGFDGGG>FGGFFGGCECCECGECE<E>EE)4EG8*FE@DFFD8CF+260*-116:C:<DFFD
@M00200:205:000000000-AKKM3:1:1101:10796:11343 1:N:0:1
ACTGGGTGTAAAGGGAGCGTAGGCGGATAGTTTAGTCGGAGGTGAAAGCCCAGGGCTCAACCTTGGAATTGCCTTTGATACTGGCTATCTTGAGTATGGAAGAGGTATGTGGAACTCCGAGTGTAGAGGTGAAATTCGTAGATATTCGCAAGAACACCAGTGGCGAAGGCGGCTGTCTGGTCCGGTTCTGACGCTGAGGCGCGAAAGCGTGGGGCGCAAACAGGATTAGATACCCCAGTA
+
GGGGGGGGGGGGGGGDGGGGGGGGGGGEC@@9FFCGG+BFCGGGGFGCGGGFGFGGGGGGGGGEFDGF?FGGGGGGFGGGGGGFGGFGGGGGDFFGGFFCFCFGGGGGGFGGGGGCGGGGGG@FEGGGGGGGGGGDFCDE@EGGGGFGC:CFGF8=FGGGDEFEDGG>EGGDCEGGGGGG,D6B5BEGGGGGGEGDC8CGDDEGGC<F=EGC>*)/7CCEGD8D?GGFFF:>:CGF5@FF
@M00200:205:000000000-AKKM3:1:1101:24879:11379 1:N:0:1
ATTGGGTATAAAGCGAGCGCAGGTGGTTTAATAAGTCTGATGTAAAAGGCAGTGGCTCAACCATTGTGTGCATTGGAAACTGTTAGACTTGAGTGCAGTAGAGGAGAGTGGAATTCCATGTGTAGCGGTGAAATGCGTAGATATATGGAGGAACACCGGTGGCGAAAGCGGCTCTCTGGACTGTAACTGACACTGAGGCTCGAAAGCGTGGGTAGCAAACAGGATTAGATACCCCGGTA
+
GGGGGGGGGGGGGGGGGGGGGGGGGGGGGGGGGGAFGGGGGGGDGGGGGGGGGGGGGGGGGGGGGGGGGGGEFGGGGGGGGGGGGGGGGGGGGGGGGGGGGGGC=FFGGGGGGGGGGGGGGGGGGGG>FDGFGGFGGGGGGGGFGGGGGGDGGGGGGGGGGGGDGGGGGGGGGGGGGGFFGGGGGGGGGGGGGGFCC5FG69EBEGGG:E7<FC?GA,?;F<=C@+*3@FCFGCF<88>
@M00200:205:000000000-AKKM3:1:1101:14494:11385 1:N:0:1
ATTGGGCATAAAGGGAGCGTAGGCGGACATTTAAGTCAGGGGTGAAATCCCGGGGCTCAACCTAGGAATTGCCTTTGATACTGGGTGTCTTGAGTATGAGAGAGGTGTGTGGAACTCCGAGTGTAGAGGTGAAATTCGTAGATATTCGGAAGAACACCAGTGGCGAAGGCGACACACTGGCTCATTACTGACGCTGAGGCTCGAAAGCGTGGGGAGCAAACAGGATTAGATACCCCAGTA
+
GGGGGGGGGGGGGGGGGGGGGGGGGGGGGGGGGGGGGGGGGGGGGGGGGGGGGGGGGGGGGGGGGGGGGGGGGGGGGGGGGGGGGGGGGGGGGGGGGGGGGGGEGGGGGGGGGGGGGGGGGGGGGGFGGGGGGGGGGGGGGGGGGGGGGDFGFGGGGGGFGGGGGGGGEGD7CEGGGGGCG:EGCFGGGGFGGGGEGFCFGGC>BEGCEGGCGGFG@5CFGGGG<GFDF4>GGGGGFDFG
@M00200:205:000000000-AKKM3:1:1101:8939:11388 1:N:0:1
ACTGGGTATAAAGGGAGCGTAGGCGGACATTTAAGTCAGGGGTGAAATCCCGGGGCTCAACCTCGGAATTGCCTTTGATACTGGGTGTCTTGAGTATGAGAGAGGTGTGTGGAACTCCGAGTGTAGAGGTGAAATTCGTAGATATTCGGAAGAACACCAGTGGCGAAGGCGACACACTGGCTCATTACTGACGCTGAGGCTCGAAAGCGTGGGGAGCACACAGGATTAGATACCCGTGTA
+
GGGGGGGGGGGGGGGGGGGGGGGGGGGGGGGGGGGGGGFGGGGGGFGGGGGGGGGGGGGGGGGGGGGGGGGGGGGGGCGGGGFGFGEGGGGGGGGGGGGGGGGGGGGGGGGGGGGGGGGGGGGGGGDCGGGGGGGGGFFCFGGFFGGFGGDCCBFFGGGGGGFG75BE7DEEGGG7CDFEGGGFGGFFFD?C8ED=C>GDFGGG68CFE=EEGC:D@G*25389(>FB?@A>FFG)))0*
@M00200:205:000000000-AKKM3:1:1101:23982:11407 1:N:0:1
ACTGGGCTTAAAGGGTGCGTAGGCGGCCCTGTAAGTCAGTGGTGAAATATCTCAGCTTAACTGAGAGGGTGCCATTGATACTGCAGGGCTTGAGTACAGATGAGGTAGGCGGAATTGACGGTGTAGCGGTGAAATGCATAGATATCGTCAAGAACACCGATAGCGAAGGCAGCTTACCAAGCTGTAACTGACGCTGAGGCACGAAAGTGTGGGGATCAAACAGGATTAGATACCCTCGTA
+
GGGGGGGGGGGGGGGGGGGGGGGGGGGGGGGGGGGGGGGGGGGGGGGGGGGGGGGGGGGGGGGGGGGGGGGGGGCFGGGGGGGGGGGGGGGGGGGGGGGGGGGGGGGGGGGGGGGGFGGGGGGGGGGDGGGGGGGGGGGGG9DCFGGGGGGGGGGGGGGGGGGGGGGGGGGDGGGDFGGGGFGGGGGGGGGGDEGGGDCFGGG5EEGGFGGECE)CFGBFGGFC@GGFFFAGGCFF>FFE
@M00200:205:000000000-AKKM3:1:1101:13080:11413 1:N:0:1
ACTGGGTGTAAAGGGCGCGTAGGCGGCTTGACAAGCGTGCGGTGAAAGCCCGAGGCTCAACTTCGGGTCGGCCGTGCGAACTGGTGCACTCGAGCACAGTAGAGGCAGGTGGAATTCCGGGTGTAGCGGTGGAATGCGTAGAGATCCGGAAGAACACCGGTGGCGAAGGCGGCCTGCTGGGCTGTGGCTGACGCTGAGGCGCGACAGCGTGGGGAGCAAACAGGATTAGATACCCGCGTA
+
GGGGGGGGGGGGGGGGGGGGGGGGGGGGGGGGGGFGGGGGEEGGGGGGGGGGEGGGGGGGGGGGGGGGGGGGGGDEGGGGGGGGGGFGGGGGGGGGGGGGGGGGGGGGEDEFGGGGGGGGGGGGAFGGGGGGGGGGGGGGGGGFGGGGGGGGGFG8FGGDGGGGGGGGGGGGDGGGGGGGGGCGGGGGFDEGGGGGGGGGGGGGDCGGGGGGGG:GE5CCDCF:6GG2=497CCGDEEFG
@M00200:205:000000000-AKKM3:1:1101:19324:11432 1:N:0:1
ATTGGGTTTAAAGCGCGCGCAGGCGGTTTCTTAAGTCTGGTGTCTAAGTGCGGGGCTCAACCCCGTGACGCACTGGAAACTGGGAGACTTGAGTGCAGAAGAGGAGAGCGGAATTCCACGTGTAGCGGTGAAATGCGTAGAGATGTGGAGGAACACCAGTGGCGAAGGCGGCTCTCTGGACTGTAACTGACGCTGAGGCGCGAAAGCGTGGGGAGCAAACAGGATTAGATACCCGCGTA
+
GGGGGGGGGGGGGGGGGGGGGGGGGGGGGGGGGGGGGGGGGGGGGFDFGGGGGGGGGGGGGGGGGGGGGGGGGGGGGGGGGGFGGGGGGGGGGGGGGGGGGGGGGGGGGGGF@FGGGGGGGGGGGGGEGGGFGFFGGGGGGFGGGGGGFGGGGGGGGGGGG?EEG*=BCEGGGGGGGGCFGFGGGFGGGGFDGGDGFFGDGGG?8CC5;:C*?G:DFG6CFG8C:*C<BFBG<0CDDEF
@M00200:205:000000000-AKKM3:1:1101:12380:11438 1:N:0:1
ATTGGGTTTAAAGGGAGCGTAGGCGGATAGTTTAGTCAGAGGTGAAAGCCCAGGGCTCAACCTTGGAATTGCCTTTGATACTGGCTATCTTGAGTATGGAAGAGGTATGTGGAACTCCGAGTGTAGAGGTGAAATTCGTAGATATTCGGAAGAACACCAGTGGCGAAGGCGACATACTGGTCCATTACTGACGCTGAGGCTCGAAAGCGTGGGGAGCAAACAGGATTAGATACCCCTGTA
+
GGGGGGGGGGGGGGGGGGGGGGGGGGEEGGGGGGFGGGGGGGGGGGGGGGGGGGGGGGGGGGGGGGFGGGGGGGGGGGGGGGGGGGGGGGGGGFFFGGGGFGGGGEGDFFFDGGGGCEG>F<DFGGDEFGGGGFGGGFGGGCGGGGGFGGEGGGGGGGGGFFGG@7EEEGGGGGECGGFE9DF9>>CGGGGGGGGGEFGFGFECGGGC=EEG:EDDDGCC5CGF;CD@4A?7CEGG>)AC
@M00200:205:000000000-AKKM3:1:1101:22049:11443 1:N:0:1
ACTGGGTTTAAAGGGCTCGTAGGCGGTTTGTCGCGTCGGGAGTGAAAACGCCGTGCTTAACACGGCGCTTGCTTTCGATACGGGCAGACTAGAGGTATGCAGGGGAGAACGGAATTCCTGGTGTAGCGGTGAAATGCGCAGATATCAGGAGGAACACCGGTGGCGAAGGCGGTTCTCTGGGCATTACCTGACGCTGAGGAGCGAAAGTGTGGGGAGCGAACAGGATTAGATACCCCAGTA
+
GGGGGGGGGGGGGGGGGGGGGGGGGGGGGGGGGGGGGGGGGGGGGGGGGGGGGGGGGGGGGGGGGGGGGGGGGGGGGGGGGGGGGGGGGGGGGGGGGGGGGGGGGGGGGGGGEGGGGGGGGGGGGGGGGGGGGGGGGGGGGDGGGGGGCFGCEGGGGGEGGGGG@FGGGGGGGGGGGGFGGFFEF9FFGGGGGGGCCFGGGC5*88CFFGGDDE37>EGEGGGFF:FBFFAFCFGCB><C
@M00200:205:000000000-AKKM3:1:1101:13958:11455 1:N:0:1
ATTGGGCTTAAAGGGAGCGTAGGCGGATAGTTTAGTCAGAGGTGAAAGCCCAGGGCTCAACCTTGGAATTGCCTTTGATACTGGCTATCTTGAGTATGGAAGAGGTATGTGGAACTCCGAGTGTAGAGGTGAAATTCGTAGATATTCGGAAGAACACCAGTGGCGAAGGCGACATACTGGTCCATTACTGACGCTGAGGCTCGAAAGCGTGGGGAGCAAACAGGATTAGATACCCCCGTA
+
GGGGGGGGGGGGGGGGGGGGGGGGGGGGGGGGGGGGGGGGGGGGGGGGGGGGGGGGGGGGGGGGGGGGGGGGGGGGGGGGGGGGGGGGGGGGGGGGGGGFGGGFGGGGGGGGGGGGGGGGGGGGGGGGGGGGGGGGGGGGGGGGGGGGGGFGGGGGGGGGGGGGGGGGGGGGGGGGGGGGGGGGGGGGGGGGGDGGGGDGGGGDGGGFGGGEGGFGFG?FGDGFFGG<FFFGGGGGEF>C
@M00200:205:000000000-AKKM3:1:1101:16334:11456 1:N:0:1
ATTGGGCTTAAAGGGAGCGTAGGCGGACTGTTAAGTTAGAGGTGAAAGCCCAGGGCTCAACCTTGGAATTGCCTTTGATACTGGCAGTCTTGAGTACGGAAGAGGTATGTGGAACTCCGAGTGTAGAGGTGAAATTCGTAGATATTCGGAAGAACACCAGTGGCGAAGGCGACATACTGGTCCGTTACTGACGCTGAGGCTCGAAAGCGTGGGGAGCAAACAGGATTAGATACCCCCGTAAGA
+
GGGGGGGGGGGGGGGGGGGGGGGGGGGGGGGGGGGGGGGGGGGGGGGGGGGGGGGGGGGGGGGGGGGGGGGGGGGGGGGGGGGGGGGGGGGGGGGGGGGGGGGGGGGGGGGGGGGGGGGGGGGGGGGGGGGGGGGGGGGGGGGGGGGGGGGGGGGGGGGGGGGGGGGGGGGGGGGGGGGGCEFGGGGGGGFCEGD5CFGGGGGGGGGGGEEFGGFGDFCFGGCFFGG@FFCGEF?C@FFGGB)
@M00200:205:000000000-AKKM3:1:1101:14349:11466 1:N:0:1
ATTGGGCTTAAAGGGCTCGTAGGCGGTTTGTCGCGTCGGGAGTGAAAACGCCGTGCTTAACACGGCGCTTGCTTTCGATACGGGCAGACTAGAGGTATGCAGGGGAGAACGGAATTCCTGGTGTAGCGGTGAAATGCGCAGATATCAGGAGGAACACCGGTGGCGAAGGCGGTTCTCTGGGCATTACCTGACGCTGAGGAGCGAAAGTGTGGGGAGCGAACAGGATTAGATACCCCAGTA
+
GGGGGGGGGGGGGGGGGGGGGGGGGGGGGGGGGGGGGGGGGGGGFGGGGGGGGGGGGGGGGGGGGGGGGGGGGGGGGGGGGGGGGGGGGGGGGGGGGGGGGGGGGGGGGGGGGGGGGGGGGGGGGGGGGGGGGGGGGGGGG>FGGGGGGGGGGGGGGGGGGGGGGGGGGGGGGGGGGGGGGGFGGF?EGGGGGGGGGGGFEGGEGGDFGGGGGGFGFGGGGGGG?DGFFFAGFGGGDBFF
@M00200:205:000000000-AKKM3:1:1101:19598:11472 1:N:0:1
ATTGGGTTTAAAGGGAGCGTAGGCGGATAGTTTAGTCAGAGGTGAAAGCCCAGGGCTCAACCTTGGAATTGCCTTTGATACTGGCTATCTTGAGTATGGAAGAGGTATGTGGAACTCCGAGTGTAGAGGTGAAATTCGTAGATATTCGGAAGAACACCAGTGGCGAAGGCGACATACTGGTCCATTACTGACGCTGAGGCTCGAAAGCGTGGGGAGCAAACAGGATTAGATACCCGTGTA
+
GGGGGGGGGGGGGGGGGGGGGGGGGGGGGGGCGGGGGGGGGGGGGGGGGGGGGGGGGGGGGGGGGGGGGGGGGGGGGGGGGGGFGGFGGGGGGGGGGGGGGGGGGGGGGGGGGGGGGGGGGGGGGFGGGGGGGGCEFGGGGGGGGGGGGGGGGGGGFGGFGGGG7FEGGCFGGGEFFFDCGGGFGGGGGGGFGG7CEGCFGGGGGG:DEGG>FE3D>GCEFGFG1DFEFFEGGGGGEEFE
@M00200:205:000000000-AKKM3:1:1101:9583:11496 1:N:0:1
ATTGGGTGTAAAGGGAGCGTAGGCGGATAGTTTAGTCAGAGGTGAAAGCCCAGGGCTCAACCTTGGAATTGCCTTTGATACTGGCTATCTTGAGTATGGAAGAGGTATGTGGAACTCCGAGTGTAGAGGTGAAATTCGTAGATATTCGGAAGAACACCAGTGGCGAAGGCGACATACTGGTCCATTACTGACGCTGAGGCTCGAAAGCGTGGGGAGCAAACAGGATTAGATACCCCCGTA
+
GGGGGGGGGGGGGGGGGGGGGGGGGGGGGGGGGGGGGGGGGGGGGGGGGGGGGGGGGGGGGGGGGGGGGGGGGGGGGGGGGGGGGGGGGGGGGGGGGGGGGGGGGGGGGGFGGGGGGGGGGGGGGGGGGG@DFFGGGGGFCFGFGGGGGGGGGGGCGGGGGGGGGGGGGGGGGGGDFGG7FGDFGGGGGGGGGDGGGFCFGGC>:CGGGGEG7EEDFGGCFGGG;GC7*;CFGFGGF@BG
@M00200:205:000000000-AKKM3:1:1101:29114:11532 1:N:0:1
ATTGGGCGTAAAGGGTGCGTAGGCGGCTTATTAAGTCAGGGGTGAAAGACGGTGGCTCAACCATCGCAGTGCCTTTGATACTGATGAGCTTGAATATACTAGAGGTAGGCGGAATGTGACAAGTAGCGGTGAAATGCATAGATATGTCACAGAACACCGATTGCGAAGGCAGCTTACTATGGTATTATTGACGCTTAGGCACGAAAGCGTGGGGGTCAAACAGGATTAGATACCCGCGTA
+
FEFFE@FG@C;FFAGGGCCBFEGGEGEGDFFGDCEC@CECEFEE<<EFCFFCB@FFEE9F@C?EFGGEGF@F9?EEAEF9FEEAFF9FFD<=F,FGGGEGCG<=FGGGCF@@==<8?FFGF,BF;FAFGGCGGC??,?D@?;@,7;EFGG338FG<<BFGG:+@B*5@FCGCEFGC6D;FEFFGCD;>::EG>EC**BA?F45:**8F8/*<FE)1>59975CC:*:<FFAGFF?)57)*
@M00200:205:000000000-AKKM3:1:1101:15186:11538 1:N:0:1
ATTGGGCTTAAAGTGCGCGCAGGCGGTTTCTTAAGTCTGGTGTCTAAGTGCGGGGCTCAACCCCGTGACGCACTGGAAACTGGGAGACTTGAGTGCAGAAGAGGAGAGCGGAATTCCACGTGTAGCGGTGAAATGCGTAGAGATGTGGAGGAACACCAGTGGCGAAGGCGGCTCTCTGGACTGTAACTGACGCTGAGGCGCGAAAGCGTGGGGAGCAAACAGGATTAGATACCCTTGTA
+
GGGGGGGGGGGGGGGGGGGGGGGGGGGGGGGGGGGGGGFGGGGGGGGGGGGGGGGGGGGGGGGGGGGGGGGGGGGGGGGGGGGGGGGGGGGGGGGGGGGGGGGGGGGGGGGFGFGGGGGGGGGGGGGGGC<FFFFFEGDDGFFGGGGGFGGGCFGGGGGGGGG7:CEEG7<C>ECGGGCCCFGGGGFCFFDCGEGGGGGGGGG>?5CCEGCGEDBGF6ACFCCF2?44=F>FFE+*59=
@M00200:205:000000000-AKKM3:1:1101:25711:11559 1:N:0:1
ATTGGGCGTAAAGCGAGCGCAGGTGGTTTAATAAGTCTGATGTAAAAGGCAGTGGCTCAACCATTGTGTGCATTGGAAACTGTTAGACTTGAGTGCAGTAGAGGAGAGTGGAATTCCATGTGTAGCGGTGAAATGCGTAGATATATGGAGGAACACCGGTGGCGAAAGAGGCTCTCTGGACTGTAACTGACACTGAGGCTCGAAAGCGTGGGTAGCAAACAGGATTAGATACACCCGTA
+
GGGGGGGGGGGGGGGGGGGGGGGFGGFGGGGGGGGGGGGFGEFGFGGGGGGGGGGGGGF@FGGGGAGGGGGCFGGGGGGFGGGGGGGGFGGGGGGFGGGGFFGG8?<FGGGFFGGFFCFGGGGGGFEGGGGDBCGFGFGGFGGGF9EFF8CE<EC8BFDGGFGEDGCF,:FE6?7DFGCD@CFGGG9EGGFCG,7CFGGDFGGF>C>CEGCFGGFFA9EFFGD5;CGE76)1+8+)5>:
@M00200:205:000000000-AKKM3:1:1101:15765:11623 1:N:0:1
ATTGGGTATAAAGCGAGCGCAGGTGGTTTAATAAGTCTGATGTAAAAGGCAGTGGCTCAACCATTGTGTGCATTGGAAACTGTTAGACTTGAGTGCAGTAGAGGAGAGTGGAATTCCATGTGTAGCGGTGAAATGCGTAGATATATGGAGGAACACCGGTGGCGAAAGCGGCTCTCTGGACTGTAACTGACACTGAGGCTCGAAAGCGTGGGTAGCAAACAGGATTAGATACCCTAGTA
+
GGGGGGGGGGGGGGGGGGGGGGGGGGGGGGGGGGGGGGGGGGGGGGGGGGGGGGGGGGGGGGGGGFGGGGGGGGGGGGGGGGGGGGGGGGGGGGGGGGGGGGGGGGGGGGGGGGGGGGGGGGGGFGEFGDGGGFFDEGGGEFGGGGCFGGGFGGGGGGGGGGGGCGGGGGGGGGGGGGFGGGGGGGGGGGGGGGCGFGGGGGGEECGGGEGDEFDGFGCCFCFGFF7;AFE7C:9CFFF
@M00200:205:000000000-AKKM3:1:1101:28383:11668 1:N:0:1
ACTGGGTGTAAAGCGCGCGCAGGTGGTTCCTTAAGTCTGATGTGAAAGCCCCCGGCTCAACCGGGGAGGGTCATTGGAAACTGGGGAACTTGAGTGCAGAAGAGGATAGTGGAATTCCAAGTGTAGCGGTGAAATGCGTAGAGATTTGGAGGAACACCAGTGGCGAAGGCGACTGTCTGGTCTGTAACTGACACTGAGGCGCGAAAGCGTGGGGAGCAAAAAGGATTAGATACCCCAGTA
+
GGGGGGGGGGGGGGGGGGGGGGGGGGGGGGGGGGGGGGGGGGGGGGGGGGGGGGGGGGGGGGGGGGGGGGGGGGGGGGGGGGGGGGGGGGGFGGGGGGGGGGGGGGGGFFGGGGGGGGGGGGGGGGGGGGGGGGGGGG@EGGGGGGGGGGGDGGFGGGGGGGGGGGGGGGGGDEGFGGGGFGGGCCFGGGGGGGGGGGGFGDDEEGGFE5CGGDFGFGGD*1CD07*.774D9CEC;DFF
@M00200:205:000000000-AKKM3:1:1101:17079:11696 1:N:0:1
ACTGGGTTTAAAGGGCTCGTAGGCGGTTTGTCGCGTCGGGAGTGAAAACCAGGTGCTTAACACCTGGCTTGCTTCCGATACGGGCAGACTAGAGGTATTCAGGGGAGAACGGAATTCCTGGTGTAGCGGTGAAATGCGCAGATATCAGGAGGAACACCGGTGGCGAAGGCGGTTCTCTGGGAATATCCTGACGCTGAGGAGCGAAAGTGTGGGGAGCGAACAGGATTAGATACCCCAGTA
+
GGGGGGGGGGGGGGGGGGGGGGGGGGGGGGGGGGGGGGGGGGGGGGGGGGGGGGGGGGGGGGGGGGGGGGGGGGGGGGGGGGGGGGGGGGGGGGGGGGGGGGGGGGGGGGGGGGGGGGGGGGGGGGGGGGGGGGGGGDGGGGGGGGGGFFCGGFGGGGGGGGGGGGGGGGGGGGGGGGGGGGGGGGGGGGGFGGD=EFFGGFGGEGGGGGGGGGFGFDGDGDEC?DG?FFFGC<FFFBFG
@M00200:205:000000000-AKKM3:1:1101:21469:11809 1:N:0:1
ATTGGGTATAAAGGGAGCGTAGGCGGATAGTTTAGTCAGAGGTGAAAGCCCAGGGCTCAACCTTGGAATTGCCTTTGATACTGGCTATCTTGAGTATGGAAGAGGTATGTGGAACTCCGAGTGTAGAGGTGAAATTCGTAGATATTCGGAAGAACACCAGTGGCGAAGGCGACATACTGGTCCATTACTGACGCTGAGGCTCGAAAGCGTGGGGAGCAAACAGGATTAGATACCCTAGTA
+
GGGGGGGGGGGGGGGGGGGGGGGGGGGGGGGGGGGGGGGGGGGGGGGGGGGGGGGGGGGG,EFGFGGGGGGGGGGGGGGFAFFEGGGGGGGGFGFFGGGGGGGGGGGGGGGGGGGGGGGGGGGGGGFGGGGGGGGGGGGGGGGGGGGGGGEGGGGGFEGFGGGGEGGGGGGEGGGGGGGGGGGGGGGGGCCFGGGGGGGGGGGGGGGGGGGCGGEGBF89FGGG?FGFFF?FGFGGAFFG
@M00200:205:000000000-AKKM3:1:1101:16065:11810 1:N:0:1
ACTGGGTTTAAAGGGAGCGTAGGCGGATAGTTTAGTCAGAGGTGAAAGCCCAGGGCTCAACCTTGGAATTGCCTTTGATACTGGCTATCTTGAGTATGGAAGAGGTATGTGGAACTCCGAGTGTAGAGGTGAAATTCGTAGATATTCGGAAGAACACCAGTGGCGAAGGCGACATACTGGTCCATTACTGACGCTGAGGCTCGAAAGCGTGGGGAGCAAACAGGATTCGATACCCTTGTA
+
GGGGGGGGGFC<FFCEGGGGFGGFFG:@CF,CEF@FFDEEFFGGGGGGGFGFDFGEFGFFGGGGGFEE,C@FFG9EFGFFFDEEFEFFGGGG<F,CCCFA<F=8FEFFDGGFAEEFGGCBGGGAEEFGFGGEFAFFFGGFG=EDEGGGGEE>A6DFGGGG<FFECFEECEEGGGGCGGCFCGGGGCGGFGGGC>9EEFGGFGC5CECF8CEECGFGD=6FFC@F;GD)0755CGGFFAF7
@M00200:205:000000000-AKKM3:1:1101:20524:11814 1:N:0:1
ATTGGGCATAAAGGGAGCGTAGGCGGATAGTTTAGTCAGAGGTGAAAGCCCAGGGCTCAACCTTGGAATTGCCTTTGATACTGGCTATCTTGAGTATGGAAGAGGTATGTGGAACTCCGAGTGTAGAGGTGAAATTCGTAGATATTCGGAAGAACACCAGTGGCGAAGGCGACATACTGGTCCATTACTGACGCTGAGGCTCGAAAGCGTGGGGAGCAAACAGGATTAGATACCCTGGTA
+
GGGGGGGGGGGGGGGGGGGGGGGGGGGGGGGGGGGGGGGGGGGGGGGGGGGGGGGGGGGGGFGGGGGGGGGGGGGGGGGGGGGGGGGGGGGGGGGGGGGGGGGGGGGGGGGGGGGGGGGGGGGGGGGGGGGEGGGGGGGGGGGFGGGGGGGGGGGGGGGGGGGGGGGGGGGGGGGGGGCFGGGGGGGGGGGGGGGDE>EFFGEGFEGCCGGEGGEGFFF9CFGF7DF367?FGG?CF>AG
@M00200:205:000000000-AKKM3:1:1101:19777:11820 1:N:0:1
ACTGGGTTTAAAGCGAGCGCAGGCGGTTCTTTAAGTCTGATGTGAAAGCCCCCGGCTCAACCGGGGAGGGTCATTGGAAACTGGAGAACTTGAGTGCAGAAGAGGAGAGTGGAATTCCACGTGTAGCGGTGAAATGCGTAGATATGTGGAGGAACACCAGTGGCGAAGGCGACTCTCTGGTCTGTAACTGACGCTGAGGCTCGAAAGCGTGGGGAGCAAACAGGATTAGATACCCTGGTAAG
+
GGGGGGGGGGGGGGGGGGGGGGGGGGGGGGGGGGGGGGGGGGGGGGGGGGGGGGGGGGGGGGGGGGGGGGGGGGGGGGGGGGGGGGGGGGGGGGGGGGGGGGGGGGGGGGGGGGGGGGGGGGGFGGGGGGGGGGGGGGGGGGGGGGGGGGGGGGGGGGGGGGGGGGGGGGGGGGGGGGGGGGGGGGGGGGGGGGGC=FGGGGGGGGGGGGGGGGFGFGGGGGGFFGG?4FBGFFFFF@?GGF
@M00200:205:000000000-AKKM3:1:1101:17197:11834 1:N:0:1
ACTGGGCTTAAAGCGAGCGCAGGTGGTTTAATAAGTCTGATGTAAAAGGCAGTGGCTCAACCATTGTGTGCATTGGAAACTGTTAGACTTGAGTGCAGTAGAGGAGAGTGGAATTCCATGTGTAGCGGTGAAATGCGTAGATATATGGAGGAACACCGGTGGCGAAAGCGGCTCTCTGGACTGTAACTGACACTGAGGCTCGAATGCGTGGGTAGCAAACAGGATTAGATACCCCAGTAAGATT
+
GGGGGGGGGGGGGGGGGFGGGGGGGGGGGGGGGGGGGGGGGGG<FFGGGGGGGCGEGGGACCFGG9FEFGG,CCFGGGGGGGGGGGFGFFGGFFGGFFFFGGF8FEFEFEFGGF<FGGFGGGGFFG7FGGFFFFGGEGGGGGGGGGGFGGGGGGGGFCEFEFG@CFGD@EFGCCGEFGFFFFDFGCBCGFCCC6C9FF*9CD5?:8C<EGD>FCE<F9F@F<=DE+07+;C1<F@53AAC77<.
@M00200:205:000000000-AKKM3:1:1101:24181:11870 1:N:0:1
ATTGGGTTTAAAGGGCTCGTAGGCGGTTTGTCGCGTCGGGAGTGAAAACCAGGTGCTTAACACCTGGCTTGCTTTCGATACGGGCAGACTGGAGGTATGCAGGGGAGAACGGAATTTCTGGTGTAGCGGTGAAATGCGCAGATATCCGGAGGAACACCGGTGGCGAAGGCGGTTCTCTGGGCATTACCTGACGCTGAGGAGCGAAAGTGTGGGGAGCGAACAGGATTAGATACCCGAGTACGAT
+
GGGGGFGFGGGGGGGGGGGDEGGGGGGGDEGFGGGGGGGG7CFE9FGFGGGGCGFGDAEFECEGGGGGFGCCFEEEFGFGGGGGC7FCEFGC@<FGGF8E,9E7==F+BA@CC+3D9?@FGFEFADFCGGGGFF@E<+@BB+8>D9,3<:@**3<<,:*5CF7CE7*<FF@E>B;9CCCCFGDGGGF7<C?C*2>C=FGFCF=EE57C7++8;C>3)*/8>5*C(*:)*1-0CEC<))07*(-,
@M00200:205:000000000-AKKM3:1:1101:8605:11888 1:N:0:1
ATTGGGTATAAAGGGAGCGTAGGCGGATAGTTTAGTCAGAGGTGAAAGCCCAGGGCTCAACCTTGGAATTGCCTTTGATACTGGCTATCTTGAGTATGGAAGAGGTATGTGGAACTCCGAGTGTAGAGGTGAAATTCGTAGATATTCGGAAGAACACCAGTGGCGAAGGCGACATACTGGTACATTACTGACGCTGAGGCTCGAAAGCGTGGGGAGCAAACAGGATTAGATACCATGTTAGAT
+
GGGGGGGGGGGGGFGGGCGGGGGGGGC@FGDGFGGGGGGGFGGGGGGG8F7FFGGGGGGGFGFGGGGG9<CFFFGGGGGGFGGGG<CFGGFGFGEGFGCFGGGGGC@EFGGFGFBFGGECEFGGEFGGGGGGGGGGGGFFGGGGG9EFFG@FGFFGFGGFFGFCGGEEGGCCEDCCGGGC93@;;CEEGFFGGGGGGG*C7FEGDEGGGCGGGG:DBGCFGF?C;*7=AAEF9<278++2+))
@M00200:205:000000000-AKKM3:1:1101:11689:11899 1:N:0:1
ACTGGGTTTAAAGGGAGCGTAGGCGGATAGTTTAGTCAGAGGTGAAAGCCCAGGGCTCAACCTTGGAATTGCCTTTGATACTGGCTATCTTGAGTATGGAAGAGGTATGTGGAACTCCGAGTGTAGAGGTGAAATTCGTAGATATTCGGAAGAACACCAGTGGCGAAGGCGACATACTGGTCCATTACTGACGCCGAGGCTCGAAAGCGTGGGGAGCAAACAGGATTAGATACCCGAGTA
+
GGGGGGGGGGGGGGGGGGGGGGGGGGGGGGGGGGGGGGGGGGGGGGGGGGGGGGGGGGGGGGGGGGGGGGGGFGGGGGGGGGGGGGGGGGGGGGGGGGGGGGGGGGGGGGGGGGGGGGGGGGGGGGGGGGGGGGGGGFGGGGGGGGGGFFGGGGGGGGGFGGGGDGGGGGGGGGGGGGFGGGGGGGGGGGGGGGGCGBEGGGGGGGDGEGGGGGFG3:FFFDCFFGGFFF<GF@FC5>FG
@M00200:205:000000000-AKKM3:1:1101:2629:11927 1:N:0:1
ATTGGGTGTAAAGGGAGCGTAGGCGGATAGTTTAGTCAGAGGTGAAAGCCCAGGGCTCAACCTTGGAATTGCCTTTGATACTGGCTATCTTGAGTATGGAAGAGGTATGTGGAACTCCGAGTGTAGAGGTGAAATTCGTAGATATTCGGAAGAACACCAGTGGCGAAGGCGACATACTGGTCCATTACTGACGCTGAGGCTCGAAAGCGTGGGGAGCAAACAGGATTAGATACCCCAGTA
+
GGGGGGGGGGGGGGGGGGGGEGGGGG@ECFGFGGGAFEGGGGGGGGGGGFGGGGGGG7FGGGGG9ECCCGGGGGGGFGGGGCGGGGGGGGGEFGGGGGFCGGGGGGGFFGGDEFFGGGGGGGGGFFFGGGGGGGFGGGGGGGGGGFGGGDFEFFCDGGFGGCDEEGEGGGGGDGGGGGGGCGGGFGG7;2@@EEGGGG5EGGGGGG5FGGCEGGFG>5C@FGFC2>>)*8<FCC7*=D9C
@M00200:205:000000000-AKKM3:1:1101:25404:11928 1:N:0:1
ACTGGGTATAAAGGGCTCGTAGGCGGTTTGTCGCGTCGGGAGTGAAAACCAGGTGCTTAACACCTGGCTTGCTTTCGATACGGGCAGACTGGAGGTATGCAGGGGAGAACGGAATTCCTGGTGTAGCGGTGAAATGCGCAGATATCAGGAGGAACACCGGTGGCGAAGGCGGTTCTCTGGGCATTACCTGACGCTGAGGAGCGAAAGTGTGGGGAGCGAACAGGATTAGATACCCTTGTA
+
GGGGGGGGGGFGGGGGFGGGEGGGCEGGGGGGGGGFGGGGEGGGGGGFGGFGGGGGGGGGAAFGGFGGGGGGGFGGGGGGGGGGGGGD@FGGCGGGGGFFGGGGGGDGGGDCCGCFGGGGGGGGEFGEEGE@FFGGGGGGGGGGA;D@CGGG7FGGGDFGGGGFGEEEDFGGGC@EGGAFGGGGGGGFEFGGGGC=EGCEEC**28CFFFCEG577)CEGCDG7?GG?F65CECFC??FF
@M00200:205:000000000-AKKM3:1:1101:9001:11962 1:N:0:1
ATTGGGTTTAAAGGGAGCGTAGGCGGATAGTTTAGTCAGAGGTGAAAGCCCAGGGCTCAACCTTGGAATTGCCTTTGATACTGGCTATCTTGAGTATGGAAGAGGTATGTGGAACTCCGAGTGTAGAGGTGAAATTCGTAGATATTCGGAAGAACACCAGTGGCGAAGGCGACATACTGGTCCATTACTGACGCTGAGGCTCGAAAGCGTGGGGGGCAAACAGGATTAGATACCCCGGTA
+
GGGGGGGGGGGGGGGGGGGGGGGGGGGGGGGGGGGGGGGGGGGGGGGGGGGGGGGGGGGGGGGGGGGGGGGGGGGGGGGGGGGGGGGGGGGGGGGGGGGGGGGGGGGGGGGGGGGGGGGGGGGGGFGGGGGGGGGGGGGGGGGGGGGGGGDGDGGGGGGGGGGGGGGGGGGEGGGGGGGGGFGGGGGGGGGGGGGGDFGGGFGGGGGGGGGGGG:CBGGFGGGGFGGFFFFGGFGGBEFG
@M00200:205:000000000-AKKM3:1:1101:26458:11975 1:N:0:1
ATTGGGCTTAAAGCGAGCGCAGGTGGTTTATTAAGTCTGGTGTAAAAGGCAGTGGCTCAACCATTGTATGCATTGGAAACTGGTAGACTTGAGTGCAGGAGAGGAGAGTGGAATTCCATGTGTAGCGGTGAAATGCGTAGATATATGGAGGAACACCGGTGGCGAAAGCGGCTCTCTGGCCTGTAACTGACACTGAGGCTCGAAAGCGTGGGGAGCAAACAGGATTAGATACCCTAGTA
+
FGGGGGGGGGGGGGGGGGGGGGGGGGGGGGGGGGGGGGGGGGGGGGGGGGGGGGGGGG@GGGGGGGGGGGG,FFGGGGGGGGGGGGGGGGGGGGGGGGFEGFGD@FFGGGFGGGGGGGDFGGGGGGGGCECFAFGGGGGGGGGGGGGGGGGGFCBFCEGGEGGGGGGGGGCEE>8DGGGGGFGGGEAEGGFE?69,:DCFG7ECGDGGGEC@F>59>FB@FF*//@6@FFC7<<985AF
@M00200:205:000000000-AKKM3:1:1101:20639:11989 1:N:0:1
ATTGGGCGTAAAGCGAGCGCAGGTGGTTTAATAAGTCTGATGTAAAAGGCAGTGGCTCAACCATTGTGTGCATTGGAAACTGTTAGACTTGAGTGCAGTAGAGGAGAGTGGAATTCCATGTGTAGCGGTGAAATGCGTAGATATATGGAGGAACACCGGTGGCGAAAGCGGCTCTCTGGACTGTAACTGACACTGAGGCTCGAAAGCGTGGGTAGCAAACAGGATTAGATACCCCTGTA
+
GFGGFGGGGGGGGGGGGGGGGGGFFGGGGGGGGFFGGCFGGGGGGGGGGGGGGGGGGGGGF8FGGGGGGGGGGGGGGGGGFGGGGGCFGGGGGGGGGGGGGFGGGGGGGGGC:CFFDFGGGDGAFFGDGGDFFGGGEFEDFFGGGGGGGGGGGGGGGGGGGGGGGGEFGGFGGEFFF,>:DCFGGEFGGGGGGGCFFC>?CCECB5;5CEEGCFBGF+2=DFCF@>=7+;5;+8CCFFF
@M00200:205:000000000-AKKM3:1:1101:10787:12011 1:N:0:1
ATTGGGCGTAAAGGGCTCGTAGGCGGTTTGTCGCGTCGGGAGTGAAAACCAGGTGCTTAACACCTGGCTTGCTTTCGATACGGGCAGACTGGAGGTATGCAGGGGAGAACGGAATTCCTGGTGTAGCGGTGAAATGCGCAGATATCAGGAGGAACACCGGTGGCGAAGGCGGTTCTCTGGGCATTACCTGACGCTGAGGAGCGAAAGTGTGGGGAGCGAACAGGATTAGATACCCCAGTAAGA
+
GGGGGGGGGGGGGGGGGGGGGGGGGGGGGGGGGGGGGGGGGGGGGGGGGGGGGGGGGGGGGGGGFGGGGGGGGGGGGGGGGGGGGGGGGGGGGGGGGGGGGGGGGGGGFGGGGGGGGGGGGGGGGGGGGGGGGGGGGGGGGGGGGGGGGGGGGGGGGGGGGGEGGGDGGGGCEGEGGGGGFFGGGGGGGGGGDEGEGGGGGGGGGDGGGGGGGGDCDG*:9DG:?FC<FFFGGC@CBFFGGFA
@M00200:205:000000000-AKKM3:1:1101:14593:12012 1:N:0:1
ATTGGGTTTAAAGCGAGCGCAGGTGGTTTATTAAGTCTGGTGTAAAAGGCAGTGGCTCAACCATTGTATGCATTGGAAACTGGTAGACTTGAGTGCAGGAGAGGAGAGTGGAATTCCATGTGTAGCGGTGAAATGCGTAGATATATGGAGGAACACCGGTGGCGAAAGCGGCTCTCTGGCCTGTAACTGACACTGAGGCTCGAAAGCGTGGGGAGCAAACAGGATTAGATACCCCCGTA
+
GGGGGGGGGGGGGGGGGGGGGGGFGGFGGGGGGGGGGGGGGGGGGGGGGGGGGGGGGGGGGGGGGGGGGGGGGGGGGGGGGGGGGGGGGGGGGGGGGGGGGGGGGGGGGGGGFGFGGGFGFFGGDGGGCGGGGGGFGGGGGCFCFGGGGGGGGGGGGEGGGGGGGGEEFEGGCEGG?FFFGGGGGGFFGFGFGGGGGGGG6DEFCGFDGGGGGED3;::8CFFG;CFFFFFC<?:>>E>
@M00200:205:000000000-AKKM3:1:1101:23723:12029 1:N:0:1
ATTGGGTGTAAAGGGAGCGTAGGCGGATAGTTTAGTCAGAGGTGAAAGCCCAGGGCTCAACCTTGGAATTGCCTTTGATACTGGCTATCTTGAGTATGGAAGAGGTATGTGGAACTCCGAGTGTAGAGGTGAAATTCGTAGATATTCGGAAGAACACCAGTGGCGAAGGCGACATACTGGTCCATTACTGACGCTGAGGCTCGAAAGCGTGGGGAGCAAACAGGATTAGATACCCGAGTA
+
GGGGGGGGGGGGGGGGGGGGGGGGGGGGGGGGGGGGGGGGGGGGGGGGGGGGGGGGGGGGGGGGGGGGGGGGGGFGGGGGGGGGGGGGGGGGGGGGGGGGGGGGGGGGGGGGGGGGGGGGGGGGGGGGGGGFGGGGGGFGGGGGGGGGGGGGGGGGGGGGGGGGGGGGGGGGGGGGGGGGGGCGGGGGGGGEGGGGDFCGGGGGGGG;EE@GGGFGDFGGGGGGFGGFFCEGFCB>EBFF
@M00200:205:000000000-AKKM3:1:1101:12724:12029 1:N:0:1
ATTGGGTTTAAAGGGAGCGTAGGCGGATAGTTTCGTCCGAGGTGCACGCCCAGGGCTCAACCTTGGAATTGCCTTTGATACTGGCTATCTTGAGTATGGAAGAGGTATGTGGAACTCCGAGTGTAGAGGTGAAATTCGTAGATATTCGGAAGAACACCAGTGGCGAAGGCGACATACTGGTCCATTCCTGCCGCTGAGGCTCGAAATCGTGGGGAGCACACAGGATTAGATACCCTAGTA
+
,EFEGFGGGGGGGGGGGGGGEFEGGD+@@,CFG,,CF,+66+B,,,,CCFGGGG:CGG9,CFDGGGGGGGGGGGGGGGGEGGGGGFAFGGGGGGGGGF89,4,BFFGGGG5FGGGGGGGGGFGGGGGGGGFFFFGGGGFFGGGGGGGGGGGGFGGGGGGGGGGGGG8FBEC*@CGGGGG,@FG9>B;EGF,<*;4CEGGGCC5:C**28CFEGG3))***27=D@GGFF*6CFF@FFFFF
@M00200:205:000000000-AKKM3:1:1101:20327:12037 1:N:0:1
ATTGGGTTTAAAGGGCTCGTAGGCGGTTTGTCGCGTCGGGAGTGAAAACACCGTGCTTAACACGGCGCTTGCTTCCGATACGGGCAGACTAGAGGTATTCAGGGGAGAACGGAATTCCTGGTGTAGCGGTGAAATGCGCAGATATCAGGAGGAACACCGGTGGCGAAGGCGGTTCTCTGGGAATGACCTGACGCTGAGGAGCGAAAGTGTGGGGAGCGAACAGGATTAGATACCCGCGTA
+
GGGGGFFCEGGGGGGGGGGGEGGGGGGGGGGGGGDFGGGGGGGGGGGGGGGGGGGGGGGGECC=CFGGGGGGGGGGGGGDCFGGGGGGGGGGGGGGGGGFGGGGGGGGFGGGGGGGGGGGGCEGGGGGGGGGGGGGGGGGGGGGGGGGGGGGGG8CEFBFCDGGGGEEGGGGGGGGEGGGG>CDGGGGGFGFEEDEEGGGGGG8EEDGGGGGGGB<BGGEDGGD6CC2?6)*+2<73>)/
@M00200:205:000000000-AKKM3:1:1101:17096:12050 1:N:0:1
ATTGGGTTTAAAGGGTGCGTAGGCGGCTTATTAAGTCAGGGGTGAAAGACGGTGGCTCAACCATCGCAGTGCCTTTGATACTGATGAGCTTGAATATACTAGAGGTAGGCGGAATGTGACAAGTAGCGGTGAAATGCATAGATATGTCACAGAACACCGATTGCGAAGGCAGCTTACTATGGTATTATTGACGCTGAGGCACGAAAGCGTGGGGATCAAACAGGATTAGATACCCGCGTA
+
GGGGGGGGGGGGGGGGGGGGGGGGGGGGGGGGGGGGGGGGGGGGGGGGGGGGGGGGGGGGGGFGGGGGGGGGGGGGGGGGGGGGGGGGGGGGGGGGGGGGGGGGGGGGGGGGGGGGGGGGGGGGGGGGGGGGGGGGGGGGGGGGGGGFFGGGGGFGGGGGGGGGGGGGGGGGGGGGGGGGGGGGGGFGFFGGGGGGGGCFGGGGCGGGCGDGGGFGF6FGDGGGFGGEFFEGGGGC>DFG
@M00200:205:000000000-AKKM3:1:1101:10383:12081 1:N:0:1
ATTGGGTGTAAAGCGAGCGCAGGTGGTTCAATAAGTCTGATGTAAAAGGCAGTGGCCCAACCATTGTGTGCATTGGAAACTGTTAGACTTGAGTGCAGTAGAGGAGAGTGGAATTCCATGTGTAGCGGTGAAATGCGTAGATATATGGAGGAACATCGGTGGCGAAAGCGGCTCCCTGGACTGTAACTGACACTGAGGCTCGAAAGCGCGGGTAGCAAACAGGATAAGATACCCCAGTA
+
@CFEAF-@FGFFGGG@FGGGEGG,CEB<,CFGGGFF<C<<E<E<6CFD7FEEF,CF,C@D:FFF,CFFF@E@@FF,,EF8@<FFFFFFG9?CFFGGG9FAEDFF@G84CFCF99,,,:AFEFGGCACFGCDE9@B,C=:=F9FGGGC9F8+@ABG9,=+3C7,B@FE78=7>CG3+3,+38,:@C;ED9*4<D7C7,@57AC7?C5C<*77*1186A<CFG4*14++/;171?<GC396
@M00200:205:000000000-AKKM3:1:1101:16736:12101 1:N:0:1
ACTGGGCGTAAAGGGCTCGTAGGCGGTTTGTCGCGTCGGGAGTGAAAACCAGGTGCTTAACACCTGGCTTGCTTTCGATACGGTCAGACTGGAGGTATGCAGGGGAGAACGGAATTCCTGGTGTAGCGGTGAAATGCGCAGATATCAGGAGGAACACCGGTGGCGAAGGCGGCTCTCTGGGCCTTACCTGACGCTGAGGAGCGAAAGCGTGGGTAGCGAACAGGATTAGATACCCTGGTAAGA
+
GGGGGGGGGEFFEEEEGGGGG@EFCGGCFGGFFDGGGEGEEE@FGGGGGGFFEFGGGFGGAFFG<CFGGGEGGDFFB7EGGDGFGDGFEFDGGFGGGDGFGGGGGDCGFGGGDEFGGGGGG=DGGADCGB:FGAEGFGGGG7FCFGGFCFEGGGGFGGGGFGEFEDEEFFCC51B7:+7<FGGG6C?A?0CGEC3EEGGGGGEGGECCEGEGD>/9?GG5CDGGFG7>?FACGFE455FCD3A
@M00200:205:000000000-AKKM3:1:1101:12864:12137 1:N:0:1
ATTGGGTGTAAAGGGAGCGTAGGCGGACATTTAAGTCAGGGGTGAAATCCCGGGGCTCAACCTCGGAATTGCCTTTGATACTGGGTGTCTTGAGTATGAGAGAGGTGTGTGGAACTCCGAGTGTAGAGGTGAAATTCGTAGATATTCGGAAGAACACCAGTGGCGAAGGCGACACACTGGCTCATTACTGACGCTGAGGCTCGAAAGCGTGGGGAGCAAACAGGATTAGATACCCTAGTAAGA
+
GGGGGGGGGGGGGGGGGGGGGGGGGGGGGGGGGGGGGGGGGGGGGGGGGGGGGGGGGGGGGGGGGGGGGGGGGGGGGGGGGGGGGGGGGGGGGGGGGGGGGGGGGGGGGGGGGGGGGGGGGGGGGGGGGGGGGGGGGGGGGGGGFFGGGGGGGGGGGGGGGGGGGGGGGFEGGGGGCFGGGGGGGGGGGGGGGGGGGGGGGGGGFGGGGGGGGGFGFGGFGGGGFGF2?FFG7<FCFFFGDBF
@M00200:205:000000000-AKKM3:1:1101:22918:12180 1:N:0:1
ACTGGGTATAAAGGGAGCGTAGGCGGATAGTTTAGTCAGAGGTGAAAGCCCAGGGCTCAACCTTGGAATTGCCTTTGATACTGGCTATCTTGAGTATGGAAGAGGTATGTGGAACTCCGAGTGTAGAGGTGAAATTCGTAGATATTCGGAAGAACACCAGTGGCGAAGGCGACATACTGGTCCATTACTGACGCTGAGGCTCGAAAGCGTGGGGAGCAAACAGGATTAGATACCCCGGTA
+
GGGGGGGGGGGGGGGGGGGGGGGGGGGGGGGGGGGGGGGGGGGGGGGGGGFGGGGGGGGGGGGGGGGGGGGGGGGGGGGGGGGGGGGGGGGGGGGGGGDGGGGGGGGGGGGGGGGGGGGGGFGEGGGGGGFGGGGGGFFFGEGFGGGCGGE7FGGGGEGGFGGGGGGGGGGGGGGFCGFEDGGGG9;EFFGGGGDCGDGGFG58DECFGE8FEDBDEG?FGGGGFGF8AFEFF8F38385
@M00200:205:000000000-AKKM3:1:1101:17278:12195 1:N:0:1
ATTGGGCTTAAAGAGCTCGTAGGCGGTTTGTCGCGTCTGCCGTGAAAGTCCGGGGCTCAACTCCGGATCTGCGGTGGGTACGGGCAGACTAGAGTGATGTAGGGGAGACTGGAATTCCTGGTGTAGCGGTGAAATGCGCAGATATCAGGAGGAACACCGATGGCGAAGGCAGGTCTCTGGGCATTAACTGACGCTGAGGAGCGAAAGCATGGGGAGCGAACAGGATTAGATACCCCGGTA
+
FGGGGGGGGGGGGGGFGGGGGGGGGGBFGGFGGGGGGEGGFGGGGGGGGGGGGDGGGFGFFFGGGGGGGGGGG+BFFGGGGGGGGGDCCGGGFGAEFFG<EGGGGGDGGGGGGGGDGGGGGGGGGGGFGGGGDGGGGGGGGDGGGGGFGCFGGGGGGGGFFGGGGGGGGGCECEEF9EGFFFGGG+9CEGG?CCCEEFGFGG58E8CFGFGDGCDDBCCEG7FFFGF<FFBGFFFG53<5
@M00200:205:000000000-AKKM3:1:1101:16859:12216 1:N:0:1
ACTGGGCGTAAAGGGCGCGTAGGCGGCCGATTAAGTCGGGGGTGAAAGCCTGTGGCTCAACCACAGAATTGCCTTCGATACTGGTTGGCTTGAGACCGGAAGAGGACAGCGGAACTGCGAGTGTAGAGGTGAAATTCGTAGATATTCGCAAGAACACCAGTGGCGAAGGCGGCTGTCTGGTCCGGTTCTGACGCTGAGGCGCGAAAGCGTGGGGAGCAAACAGGATTAGATACCCGGGTA
+
G@FGGG?FGGGGGGGGGGGGGGGGGGGG>FFGGFGGGCCGEGGGGGGGGGGGGGGGGGFGGGGGGGGGGGAGGCF<FGGGGGGGFGGGGGGGGGCGGGD>BGGGGFFFGGGGGD*FCFGGDEGGGC,>FFGGGFGFGGGGCFGGGGGGGDD>FFCFGGGGGGGGGGCCFGGEGGEF@?FC<:88E*:EG7FFEGGGEFDCGGEGE8<F=58EEDD3>E6<D9ED?G=26BD7EGGGFEEE
@M00200:205:000000000-AKKM3:1:1101:23664:12281 1:N:0:1
ATTGGGTTTAAAGCGCGCGCAGGTGGTTTCTTAAGTCTGATGTGAAAGCCCACGGCTCAACCGTGGAGGGTCATTGGAAACTGGGAGACTTGAGTGCAGAAGAGGATAGTGGAATTCCAAGTGTAGCGGTGAAATGCGTAGAGATTTGGAGGAACACCAGTGGCGAAGGCGACTATCTGGTCTGTAACTGACACTGAGGCGCGAAAGCGTGGGGAGCAAACAGGATTAGATACCCGCGTA
+
GGGGGGGGGGGGGGGGGGGGGGGGGGGGGGGGGGGGGGGGGGGGGGGGGGGGGGGGGGGGGGGGGGGGGGGGGGFGGGGGGGGGGGGGGGGGGGGGGGGGGGGGGGGGGGGGGGGGGGGGGGGGGGGDDFGGFGDFGGGGGGGGGGGGGGFGGGGGFGGFGFGGDEGGGGGGGGGGGGGGFFGGGGGG7@FGGGGGGFGGGGGDGGGGGGGGGGFGFGGGGFGGFDF?FFAG?AC<DEFG
@M00200:205:000000000-AKKM3:1:1101:9641:12311 1:N:0:1
ATTGGGCTTAAAGGGAGCGTAGGCGGATAGCTTAGTCAGAGGTGAAAGCCCAGGGCTCAACCTTGGAATTGCCTTTGATACTGGCTATCTTGAGTATGGAAGAGGTATGTGGAACTCCGAGTGTAGAGGTGAAATTCGTAGATATTCGGAAGAACACCAGTGGCGAAGGCGACATACTGGTCCATTACTGACGCTGAGGCTCGAAAGCGTGGGGAGCAAACAGGATTAGATACCCCCGTA
+
GGGGGGGGGGFGGGGGGGGGGGGGGGGGGGGGGGGGGGGGGGGGGGFGGGGGGGGGGGFGGGGGGGGGGGGGGGGGGGGFGGGGGGGGGGGGGGGGGGGGGGGGGGGGGGGAGGGGGGGGGGGGGGGGGGGGGGGGGGGGGDGFGGGGGGGGGGGGGGGGGGGGDGGGGGGGGGGGGGGGGGFCGGFFG7;FGGGGGFGGGGCGGGGGGG8F785DBFEGGGGGFGCE=FFGGGGDEFEG
@M00200:205:000000000-AKKM3:1:1101:13550:12315 1:N:0:1
ATTGGGTTTAAAGGGAGCGTAGGCGGATAGTTTAGTCAGAGGTGAAAGCCCAGGGCTCAACCTTGGAATTGCCTTTGATACTGGCTATCTTGAGTATGGAAGAGGTATGTGGAACTCCGAGTGTAGAGGTGAAATTCGTAGATATTCGGAAGAACACCAGTGGCGAAGGCGACATACTGGTCCATTACTGACGCTGAGGCTCGAAAGCGTGGGGAGCAAACAGGATTAGATACCCGTGTA
+
GGGGGGGGGGGGGGGGGGGGGGGDGG:CFGGFGGGGGGGGGGGGGGGGGGGGGGGGGGGGGGGGGGGGGGGGGGGGGGGGGGGGGGGGGGGGGGGGGGGGGGGGGGGGGGGGGGGGGGGGGGGGGFGGGGGGGGGGGGFGGGFDGGGFGGDGGGGGGGGGF?DGGGGGDGGGGGEGGGGGGAFGG9FGGCCC:9?7C>CFCGGDGGGGGEGCGGFGEGFGGGGFDGC<FACFCCGGBBF=
@M00200:205:000000000-AKKM3:1:1101:18087:12328 1:N:0:1
ATTGGGCATAAAGGGCTCGCAGGCGGTTTCTTAAGTCTGATGTGAAAGCCCCCGGCTCAACCGGGGAGGGTCATTGGAAACTGGGAAACTTGAGTGCAGAAGAGGAGAGTGGAATTCCACGTGTAGCGGTGAAATGCGTAGAGATGTGGAGGAACACCAGTGGCGAAGGCGACTCTCTGGTCTGTAACTGACGCTGAGGAGCGAAAGCGTGGGGAGCGAACAGGATTAGATACCCCAGTA
+
GGGGGGGGGGGGGGGGGGGGGGGGGGGGGGGGGGGGGGGGGGGGGGGGGGGGGGGGGGGGGGGGGGGGGGGGGGGGGGGGGGGGGGGGGGGGGGGGGGGGGGGGGGGGGGGGGGGGGGGGGGGGGGGGGEGGGGGGFGEEGGGGGGGGCCFEGGGGGGGGGGGGGGGGGGGGGGDGFGGGGGGGGGGGGGGGGGGGGGGGGGDCGGDFGEGDDGFGFGGGDGGFBGF76F<FGC<C55?G
@M00200:205:000000000-AKKM3:1:1101:23296:12335 1:N:0:1
ATTGGGTTTAAAGGGAGCGTAGGCGGATAGTTTAGTCAGAGGTGAAAGCCCAGGGCTCAACCTTGGAATTGCCTTTGATACTGGCTATCTTGAGTATGGAAGAGGTATGTGGAACTCCGAGTGTAGAGGTGAAATTCGTAGATATTCGGAAGAACACCAGTGGCGAAGGCGACATACTGGTCCATTACTGACGCTGAGGCTCGAAAGCGTGGGGAGCAAACAGGATTAGATACCCGTGTA
+
GGGGGGGGGGGGGGGGGGGGGGGGGGGGGGGGGGGGGGGGGGGGGGGGGGGGGGGGGGGGGGGGGGGGGGGGGGGGGGGGGGGGGGGGGGGGGGGGGGGGGGGGGGGGGGGGGGGGGGGGGGGGGGGGGGGGGGGGGGGGGGGGGGGGGGGGFGGGGGGGGGGGGGGGGGGGGGGGGGGGGGCGFGGGGGGGGGGGGFGGGFGDCGGGDGGGGGFGFGGFGGGGFGGFAFFGG::D:5FG
@M00200:205:000000000-AKKM3:1:1101:19629:12349 1:N:0:1
ACTGGGCATAAAGGGAGCGTAGGCGGATAGTTTAGTCAGAGGTGAAAGCCCAGGGCTCAACCTTGGAATTGCCTTTGATACTGGCTATCTTGAGTATGGAAGAGGTATGTGGAACTCCGAGTGTAGAGGTGAAATTCGTAGATATTCGGAAGAACACCAGTGGCGAAGGCGACATACTGGTCCATTACTGACGCTGAGGCTCGAAAGCGTGGGGAGCAAACAGGATTAGATACCCGCGTA
+
GFGDFGGGGGGGFDGGGGBFEGGGGGCEGGFCFGGGGGGGGGDFGGGGGGGGGGGGGGGGCGGGGGGGGGGFGGGGGDGGFGGGGGGGGGAFFFGGGGGGGGGGGFGGGGFGGFGFFGEGGFFFGFCAFGGGFGGD?FGEGGGGFFGGGDGGGGFGCGGGGGGCEGGGGGGG>:CGGGGGGGGGGEEGGGGFEDGGGGGGFCE>DGGG=EEGGGFGECFCFGGGD4;@4@CFGG+>BFFG
@M00200:205:000000000-AKKM3:1:1101:17212:12359 1:N:0:1
ACTGGGCATAAAGGGAGCGTAGGCGGATAGTTTAGTCAGAGGTGAAAGCCCAGGGCTCAACCTTGGAATTGCCTTTGATACTGGCTATCTTGAGTATGGAAGAGGTATGTGGAACTCCGAGTGTAGAGGTGAAATTCGTAGATATTCGGAAGAACACCAGTGGCGAAGGCGACATACTGGTCCATTACTGACGCTGAGGCTCGAAAGCGTGGGGAGCAAACAGGATTAGATACCCCCGTA
+
GGGGGGGFGGGGGGGGGGGGGGGGGGDGGGGGGGGGGGGGGGGGGGGGGGGGGGGGGGGGGGGGGGGFFGGGGGGGGGGGGGGGGFGGGGGFGGGGGGFGG8<FFGGFGGGGGGC?FFGCEGGGEAFGGFGGGGGGC@FGFEFAFGGFGGG7FGGGFGGFFGF7@FEEGGGGGGGGFGFGGGG?FGGFGGGF5EGGG>@CFGGGGGGGGGGGGEED3E6CFF646F>4*197<<+>:BBC
@M00200:205:000000000-AKKM3:1:1101:23176:12387 1:N:0:1
ATTGGGTTTAAAGGGCTCGCAGGCGGTTTCTTAAGTCTGATGTGAAAGCCCCCGGCTCAACCGGGGAGGGTCATTGGAAACTGGGAAACTTGAGTGCAGAAGAGGAGAGTGGAATTCCACGTGTAGCGGTGAAATGCGTAGAGATGTGGAGGAACACCAGTGGCGAAGGCGACTCTCTGGTCTGTAACTGACGCTGAGGAGCGAAAGCGTGGGGAGCGAACAGGATTCGATACCCCCGTA
+
GGGGGGGGGGGGGGGGGGGGGGGGGGGGGGGGGGGGGGGGGGGGGGGGGGGGGGGGGGGGGGGGGGGGGGGGGGFGGFGGGGGGGGGGGGGGGGGGGGGGGGGGGGGGGGGGGGGGGGGGGGGGGGGGGGGGEGGGGGGGGGGGGGGGFCFGGGFGG@FFGGGGGGGC7@FGGGGGGFGGGGGGGGGGGGC8C=DEGGGGGGGEGGGGGGGGGGFGFGGGGGGGFD7))1<<EC:GFFDC
@M00200:205:000000000-AKKM3:1:1101:25736:12400 1:N:0:1
ATTGGGTTTAAAGGGAGCGTAGGCGGATAGTTTAGTCAGAGGTGAAAGCCCAGGGCTCAACCTTGGAATTGCCTTTGATACTGGCTATCTTGAGTATGGAAGAGGTATGTGGAACTCCGAGTGTAGAGGTGAAATTCGTAGATATTCGGAAGAACACCAGTGGCGAAGGCGACATACTGGTCCATTACTGACGCTGAGGCTCGAAAGCGTGGGGAGCAAACAGGATTAGATACCCCCGTAAGA
+
GGGGGGGGGGGGGGGGGGGGGGGGGGGGGGGGGGGGGGGGGGGGGGGGGGGGGGGGGGGFFFGGGGGGGGGGGGGGGGGGGGGGGGGGGGGGGGGGGGGGGGGGGGGGGGGGGGGGGGGGGGGGGGGGGGGGGGGGGGGGGGGGGGGGGGGGGGGGGFGGGGGGGGGGGGGGGEGGFGGGGGGGGFGGGGGGGGGGGGGFCCGGGGDFEEGGGGFGFGFGGGGC?GFEFF<FF8<>DEFGGBA
@M00200:205:000000000-AKKM3:1:1101:9523:12400 1:N:0:1
ATTGGGTTTAAAGCGCGCGCAGGCGGTTTCTTAAGTCTGGTGTCTAAGTGCGGGGCTCAACCCCGTGACGCCCTGGAAACTGGGAGACTTGAGTGCAGAAGAGGAGAGCGGAATTCCACGTGTAGCGGTGAAATGCGTAGAGATGTGGAGGAACACCAGTGGCGAAGGCGGCTCTCTGGACTGTAACCGACGCTGAGGCGCGAAAGCGTGGGGAGCAAACAGGATTAGATACCCCAGTA
+
FGGGGGGGGGFEFGGGGGGGEEGGGGEEGGGGFGGGGGGGGGGGGGGGCEGDGGGGGGGGGGGGGFGGGGE=FFCEFGFG?EFBFCCB<FAEGGGGAFFGGGFFFEFCDGEEEGGF=FGGGFGGCC>FGEFFDFGC<:::@F9@<@ACGGGEGGGFG<7<FFE*:F*CFDCE81?+?9<CECGGGFF+*158C5CEGGECGC7E5C*1*/:>C5:C56+;<CF4)0024*.*AFG3;F6
@M00200:205:000000000-AKKM3:1:1101:28737:12407 1:N:0:1
ATTGTGTTTAAAGCGCGCGTAGGTGGCTTGATAAGCCGGTTGTGAAAGCCCCGGGCTCAACCTGGGAACGGCATCCGGAACTGTCAAGCTAGAGTGCAGGAGAGGAAGGTAGAATTCCCGGTGTAGCGGTGAAATGCGTAGAGATCGGGAGGAATACCAGTGGCGAAGGCGGCCTTCTGGACTGACACTGACACTGAGGTGCGAAAGCGTGGGTAGCAAACAGGATTAGATACCCCCGTA
+
GGGGGGGGGGGGGGGGGGGGGGGGGGGGFGGGGGGGGGG@FGGGGGGGGGFGGGGGGGGGGGGGFFGGGGGGGGGCFGGGGGGGGGGGGGGCGGGGGGGGGGGGGGGGGGGGGGGGGGGGDGGGG<CECFFFGDFGGCFGGGGDGGCCGGG>CFGGGGD:F,?EGGGGGGGDGGCCFFF<>FFGFGGFGGGGGCC?E8FGFGDGG=D4CECEEEFCFCGFFGFFFGGFFFFGGGC<B@>C
@M00200:205:000000000-AKKM3:1:1101:23451:12415 1:N:0:1
ATTGGGTGTAAAGGGTGCGTAGGTGGTGACGCCAGTCTGGTGTGAAATCTCGGAGCTCAACTCCGAAATTGCACCGGATACTGCGTGACTCGAGGACTGTAGAGGAGATCGGAATTCACGGTGTAGCAGTGAAATGCGTAGATATCGTGAGGAAGACCAGTTGCGAAGGCGGATCTCTGGGCAGTTCCTGACACTGAGGCACGAAGGCCAGGGGAGCAAACGGGATTAGATACCCCAGTA
+
GGGGGGG7FGGGGGGGGGGGGGGGGGGGGGGGGGGGGGGGGGGGGGGGGGGGGGGGGGGGGGGGGGGGGGGGGGAFEGGGGGGGGGGGGGGGGGGGGGGGGGGGGGGGGGGGFGGGGGGGGGGFGGGGGGGGGGGGGGGGGGGGGGGGGGGGGEFGGFFGGFGFGGGGGGGGGGGGGGGGGGGGGGGFEGFEGGDGGGGFGG5EEGGGGGGGGGFGAFFGGGGGFGG<4=AG9CCFFFFG
@M00200:205:000000000-AKKM3:1:1101:22837:12421 1:N:0:1
ATTGGGTGTAAAGCGAGCGCAGGCGGTTTAATAAGTCTGAAGTTAAAGGCAGTGGCTTAACCATTGTTCGCTTTGGAAACTGTTAAACTTGAGTGCAGAAGGGGAGAGTGGAATTCCATGTGTAGCGGTGAAATGCGTAGATATATGGAGGAACACCGGTGGCGAAAGCGGCTCTCTGGTCTGTAACTGACGCTGAGGCTCGAAAGCGTGGGGAGCAAACAGGATTAGATACCCCCGTA
+
GGGGGGGGGGGGGGGGGGGGGGGGGG@FFGGGGFGGFGFGGGGGGGGGFGFGGGGGGGGGGGGGGGGGGGGGGGAFCEGGGGGGGGGGGGGGFGGGGGGGGGGGGGGGGGGDEGG<FFFGGGGGGDGECGGGGGGGGGGGG9FGGGGGGGGGGGGGFGDGGEG>ECEDFEGGCEGGGGGF,>EGGFGFFF7:EEDGFGGG6DGC8EFCGGDFCE>CFF8CGGGD)*98FFFF6CFDBBE
@M00200:205:000000000-AKKM3:1:1101:8343:12471 1:N:0:1
ACTGGGTTTAAAGCGCGCGTAGGCGGTTTCTTAAGTCTGATGTGAAAGCCCACGGCTCAACCGTGGAGGGTCATTGGAAACTGGGAAACTTGAGTGCAGAAGAGGAAAGTGGAATTCCATGTGTAGCGGTGAAATGCGCAGAGATATGGAGGAACACCAGTGGCGAAGGCGACTTTCTGGTCTGTAACTGACGCTGATGTGCGAAAGCGTGGGGATCAAACAGGATTAGATACCCCTGTA
+
GGGGGGGGGGGGGGGGGGGGGGGGGGGGGGGGGGGGGGGGGGGGGGGGGGGGGGEGGGGGGGGFFCEGGGGGFGGGGGGFGGGGGFGGFGGGGGGDGGGGGFGGGGGFGFGGGGGGGGFGGGGGCEEFGGGGGGGGGGGGGGGGGFFAEFFGECCCGFGGFFC@BFGGGGDGGGGGEGF9>CCFGFGGG7FF=CDG59@CCCEGEGDG=ECFC>BGFFC097*74*:<F4>DFGF3>)/:
@M00200:205:000000000-AKKM3:1:1101:25653:12481 1:N:0:1
ATTGGGCGTAAAGGGAGCGTAGGCGGATAGTTTAGTCAGAGGTGAAAGCCCAGGGCTCAACCTTGGAATTGCCTTTGATACTGGCTATCTTGAGTATGGAAGAGGTATGTGGAACTCCGAGTGTAGAGGTGAAATTCGTAGATATTCGGAAGAACACCAGTGGCGAAGGCGACATACTGGTCCATTACTGACGCTGAGGCTCGAAAGCGTGGGGAGCAAACAGGATTAGATACCCCCGTA
+
GGGGGGGGGGGGGGGGGGGGGGGGGGGGGGGGGGGGGGGGGGGGGGGGGGGGGGGGGGGGGGGGGGGGGGGGGGGGGGGGGGGGGGGGGGGGGGGGGGGGGGGGGGGGGGGGGGGGGGGGGGGGGGGGGGGGGGGGGGGGGGGGGGGGGGGGGGGGGGGGGGGGCGGDGGGGGGGGGGGGCFGGGGGGGGGGGGGGGGGG>DGGGGGGGEGFGGFGEGFFGGGGF4CEFCEGGFFF>>DG
@M00200:205:000000000-AKKM3:1:1101:3720:12487 1:N:0:1
ATTGGGTTTAAAGGGCTCGTAGGCGGTTTGTCGCGTCGGGAGTGAAAACCAGGTGCTTAACACCTGGCTTGCTTCCGATACGGGCAGACTAGAGGTATTCAGGGGAGAACGGAATTCCTGGTGTAGCGGTGAAATGCGCAGATATCAGGAGGAACACCGGTGGCGAAGGCGGTTCTCTGGGAATATCCTGACGCTGAGGAGCGAACGTGTGGGGAGCGAACAGGATTAGATACCCCCGTA
+
CF<FCFF@CFDEFGGFFGGE><FFCCCFGGGGGGCFFCE+8F:CFEFGGEFGCGDGGGFGGGGGF@F8F8:DFG9EC7=:4=FFDBECFGF,5FE=,<FGA<94>>FCFFGG>FG,:AFF8B,D,B9FG:@F<DDCGFFEF7<@@CCEDE:CFFF<FGG>FFGGEEEG*8<BBC7FGG9?B6+9?CGGF>9>:=5>*8*<:FGGG5DGGGCED*)))/2/9<?F1<C5FFAFGGFG)5)*
@M00200:205:000000000-AKKM3:1:1101:4215:12507 1:N:0:1
ATTGGGTATAAAGGGAGCGTAGGCGGACATTTAAGTCAGGGGTGAAATCCCGGGGCTCAACCTCGGAATTGCCTTTGATACTGGGTGTCTTGAGTATGAGAGAGGTGTGTGGAACTCCGAGTGTAGAGGTGAAATTCGTAGATATTCGGAAGAACACCAGTGGCGAAGGCGACACACTGGCTCATTACTGACGCTGAGGCTCGAAAGCGTGGGGCGCAAACAGGATTAGATACCCTAGTA
+
GGGGGGGFFFGGGGGFEGGGGGGGGGGDEFGGGGGGGGGGGGGGFGGGGGGG@FGG:FGGGGGGGGGGGGGGGGGGGGGGGGG8EGG=FGDFGGGGGGG9FGGGGGGGGGGGGGGGGGGGGGGGGGCFGGC?FFFFG7FGGGGAFAFABF@F<FGGDFFGGGGGGGDCGEEGGGGGGGCGGGG9B;BFGFGGGGGGCGFFGFEGGGGGEC7:C8))7:C?FD6C?GGFF?<CECFG).9+
@M00200:205:000000000-AKKM3:1:1101:10267:12518 1:N:0:1
ATTGGGATAAAGGGAGCGTAGGCGGATAGTTTAGTCAGAGGTGAAAGCCCAGGGCTCAACCTTGGAATTGCCTTTGATACTGGCTATCTTGAGTATGGAAGAGGTATGTGGAACTCCGAGTGTAGAGGTGAAATTCGTAGATATTCGGAAGAACACCAGTGGCGAAGGCGACATACTGGTCCATTACTGACGCTGAGGCTCGAAAGCGTGGGGAGCAAACAGGATTAGAAACCCTCGTA
+
GGGGGGGG9FGGGGGGGGGGGGGGGGGGGGGGGGGGGGGGGGGECFGGEGGGGGGGGEGGGGGGGGGGGGGGGGGGGGGGGGGGGGGGGGGGGGGGGGGGGGGGGGGGGGGFFGGGGGGGGGGGGGGGGGGGGGGGGGGGGGGGGGGGGGGGGGGGGGGGGGGGGGGCGEGGGGGGGGGGGFGGGGGGFGGGGGGGGGGGGGG?CGGG=EEE@EBC>EEGGG3>;CD@F8?8BC2:>FE
@M00200:205:000000000-AKKM3:1:1101:7223:12537 1:N:0:1
ATTGGGTGTAAAGGGCGCGTAGGCGGCCGATTAAGTCGGGGGTGAAAGCCTGTGGCTCAACCACAGAATTGCCTTCGATACTGGTTGGCTTGAGACCGGAAGAGGACAGCGGAACTGCGAGTGTAGAGGTGAAATTCGTAGATATTCGCAAGAACACCAGTGGCGAAGGCGGCTGTCTGGTCCGGTTCTGACGCTGAGGCGCGAAAGCGTGGGGAGCAAACAGGATTAGATACCCGGGTA
+
F9FGGGGEGGGGGGG@FGGGGGGGGGC@C@6FGGGGGEG@GGGGGGGGGGD<9CFGG@GGG8:?=FGGCGGGG9FAFGGGGGF@,B=@GGGGGF8533F:@FGGG@@GGGGGGG:<,@F*>FGGGGGGGGGGGGGEGFGGGGGGGGG7C*CEGGGGGGGGGGGGGCGGGGEEGGG>FG?83@<8>:?*<DFGGDGGG@FG7DGEGGGGGEDEGEBDFF6C<5CG?GG<=FAGG?CC)7BE
@M00200:205:000000000-AKKM3:1:1101:4918:12544 1:N:0:1
ATTGGGTTTAAAGGGAGCGTAGGCGGACATTTAAGTCAGGGGTGAAATCCCGGGGCTCAACCTCGGAATTGCCTTTGATACTGGGTGTCTTGAGTATGAGAGAGGTGTGTGGAACTCCGAGTGTAGAGGTGAAATTCGTAGATATTCGGAAGAACACCAGTGGCGAAGGCGACACACTGGCTCATTACTGACGCTGAGGCTCGAAAGCGTGGGGAGCAAACAGGATTAGATACCCCAGTA
+
GGGGGGGGGGGGGGGGGGGGGGGGGGGGGGGGGGGGGGGGGGGGGGGGGGGGGGGGGGGGGGGGGGGGGGGGGGGGGGGGGGGGGFGGGGGGGGGGFGGGGGGGGGGGGGGGGGGGGGGGGGGGGFGGGGGGGGGGFGGGGGGGGFGGGGGGGGGGFGFGCGGGGGGGGGGEGGGGGGGGFCFBFCF9CGGGCEDGGGGGGGGGGE3CEECCFE@DFGGF*/AG19D)*/4C<AFGFFFG
@M00200:205:000000000-AKKM3:1:1101:28757:12545 1:N:0:1
ACTGGGTATAAAGGGAGCGTAGGCGGATAGTTTAGTCAGAGGTGAAAGCCCAGGGCTCAACCTTGGAATTGCCTTTGATACTGGCTATCTTGAGTATGGAAGAGGTATGTGGAACTCCGAGTGTAGAGGTGAAATTCGTAGATATTCGGAAGAACACCAGTGGCGAAGGCGACATACTGGTCCATTACTGACGCTGAGGCTCGAAAGCGTGGGGAGCAAACAGGATTAGATACACGAGTAAGA
+
GGGGGGGGGGGGGGGGGGGGGGGGGGGGGGGGGGGGGGGGGGGGGGGGGGGGGGGGGGGGGGGGGGGGGGGGGGGGGGGGGGGGGGGGGGGGGGGGGGGGGGGGGGGGGGGGGGGGGGGGGFGGGCFCGGGGGGGGGGGEFGGGGGGGGGGGGGGGGGGGGGGGGGGGGGCECEBFFGGGECFF9DFGFGGFGGGGG>CCDCGGGGGCGGGGGGD3BFGFCCC*2CCE4AEFG,:DEFA=C<A
@M00200:205:000000000-AKKM3:1:1101:8996:12546 1:N:0:1
ATTGGGTATAAAGGGTGCGTAGGCGGCCTGTTAAGTCAGCGGTGAAATTCAGGGGCTCAACCTCTGCCGTGCCGTTGATACTGGCAAGCTGGAATGCGGATGCCGTGGGAGGAATGTGTGGTGTAGCGGTGAAATGCATAGATATCACACAGAACACCGATTGCGAAGGCATCTCACGAATCCGCTATTGACGCTGATGCACGAAAGCGTGGGGATCAAACAGGATTAGATACCCGCGTAAGA
+
G<FGGGGGGGGGGGGGGGGGGGGGGGEGGGGGGGGGGGGGGGGGGGGGGGCGGGGGGGGGGGGDFGGGEGGGGGGGGGGFGGGGGGCFGGGGGGGGGGGGEGFGG?CGGFGGGGGGFEGGGGGGGGGGGGGGGGFGGGGGGGGGGGGGFFGGGGGGGGGGGEGFGGGGDGGFG,,@CCFEGGGGGGGEGGGGG5DGG9;C?FGGGGG<CCEGGG:CFGGGGGGG<DGFFF9FGEGC35>GGFF
@M00200:205:000000000-AKKM3:1:1101:15638:12549 1:N:0:1
ATTGGGTGTAAAGGGAGCGTAGGCGGATAGTTTAGTCAGAGGTGAAAGCCCAGGGCTCAACCTTGGAATTGCCTTTGATACTGGCTATCTTGAGTATGGAAGAGGTATGTGGAACTCCGAGTGTAGAGGTGAAATTCGTAGATATTCGGAAGAACACCAGTGGCGAAGGCGACATACTGGTCCATTACTGACGCTGAGGCTCGAAAGCGTGGGGAGCAAACAGGATTAGATACCCCAGTA
+
GGGGGGEEGGGGGGGGGGGGGGGGGGC+@F@FFGGEFCGFGGGGGGGGGCGDGGGGGGGGGG8,CE8C6CFGGGFGGG??FGGGGAGECGFGGGGGGEG9FGFGGCFGFGGGGGFGDEEGGGGGGFGGGGGGGFFFFDEFGGGGCCFG@FCFGGGGGFDGFGEGGGCCGFEDGGGGGGGFGGGGGDEFG7EFEGDGG5@FGGGC8CG;EEGC@E><3CGGGGG4;FC<A+9DEFGFBD;F
@M00200:205:000000000-AKKM3:1:1101:5988:12563 1:N:0:1
ATTGGGTTTAAAGGGAGCGTAGGCGGATAGTTTAGTCAGAGGTGAAAGCCCAGGGCTCAACCTTGGAATTGCCTTTGATACTGGCTATCTTGAGTATGGAAGAGGTATGTGGAACTCCGAGTGTAGAGGTGAAATTCGTAGATATTCGGAAGAACACCAGTGGCGAAGGCGACATACTGGTCCATTACTGACGCTGAGGCTCGAAAGCGTGGGGAGCAAACAGGATTAGATACCCTAGTAAGA
+
GGGGGGGGGGGGGGGGGGGGGGGGGGGGGGGGGGGGGGGGGGGGGGGGFFGGGGGGGGGGEFGGGGGGGGGFGGGGGGGGGFGGGFGGFGGGGGGGGGGGGGGGGGGGGFGGGFGGGGEGGGFEEFGGGGGGGG9FGFFFGGGGGGGFGEGGGGFDBFFGGFGCGEEGG8FE>ECFFGEGFF?BDFCE:;FCGG5EGGGCG4EEGGG*C5CFGGEGFCFFFFGG?F=@FF<C?8?*=AAFFFE
@M00200:205:000000000-AKKM3:1:1101:27868:12571 1:N:0:1
ACTGGGCGTAAAGGGCGCGTAGGCGGCCGATTAAGTCGGGGGTGAAAGCCTGTGGCTCAACCACAGAATTGCCTTCGATACTGGTTGGCTTGAGACCGGAAGAGGACAGCGGAACTGCGAGTGTAGAGGTGAAATTCGTAGATATTCGCAAGAACACCAGTGGCGAAGGCGGCTGTCTGGTCCGGTTCTGACGCTGAGGCGCGAAAGCGTGGGGAGCAAACAGGATTAGATACCCCGGTAAGA
+
GGGGGGGGFGGGGGGGGGGGGGGGGGGGGGGGGGGGGGGGGGGGGGGGGGGGGGGGGGGGGGGGGGGGGGGGGGGGGGGFGGGGFGGGGGGGGGGGGGGGGGGGGGGGGGGGGGGGGGGGG>F;FGGGGGGGGGGGGGGFGGGGGGGGGGGGGG8FDGGGGFGEGEGGGGGGGGGGFFGGGGGGGEGCGGGGGCDCEGGFEGGEGGGGGEGGGGFGDFFCFFGC?CG?*/5F+<<<>E:E7<4
@M00200:205:000000000-AKKM3:1:1101:21711:12592 1:N:0:1
ATTGGGCATAAAGGGCTCGTAGGCGGTTTGTCGCGTCGGGAGTGAAAACCAGGTGCTTAACACCTGGCTTGCTTCCGATACGGGCAGACTAGAGGTATTCAGGGGAGAACGGAATTCCTGGTGTAGCGGTGAAATGCGCAGATATCAGGAGGAACACCGGTGGCGAAGGCGGTTCTCTGGGCCAACACTGACGCTCATGCACGAAAGCGTGGGGAGCAAACAGGATTAGATACCCCTGTA
+
GGGGGGGGGGGGGGGGGGGGGGGGGGGGGGGGGGGGGGGGGGGGGGGGGGGGGGGGGGGGGGGGGGGGGGGGGGFGGGGGGGGGGGGGGGGGGFGGGGGGFFGGGGGGGGGGGGGGGGGGGGGGGGGGGGGGGGGGGDGEC7FA9FFFGGGGG@C:AFCGFEGFGGGGEGGGGGGGGGGGGGGGGGCGGGGGGGGGDGGGGD=EGGG<EEGGGD:CBGGGGGGGFFG2*75C<FCFFFFF
@M00200:205:000000000-AKKM3:1:1101:27601:12601 1:N:0:1
ACTGGGTTTAAAGGGAGCGTAGGCGGATAGTTTAGTCAGAGGTGAAAGCCCAGGGCTCAACCTTGGAATTGCCTTTGATACTGGCTATATTGAGTATGGAAGAGGTATGTGGAACTCCGAGTGTAGAGGTGAAATTAGTAGATATTCGGAAGAACACCAGTGGCGAAGGCGACATACTGGTCCATTACTGACGATGAGGCTCGAAAGCGTGGGGAGCAAACAGGATTAGATACCCCGGTAAGA
+
FE<EFGE;@E<-C<FFG:@@,@;@@@++6EFFFGG<,CEFFF<FFCAEC<FFGCC7FGF<66E9@FDFF@<@FAEEF<E96C,FF<EE,C<6C?9F<A8,CDFGGEFCGE?FG<8FGDCCC?F?;<AE8=DDF9F,,:EFC;E<F9AFFDE+A<,4,@F:,7,8+>EG@8B@+@3@9,=>,@8>,7>DE7;8:**1@D81;7CGF:79:*6:*:))27?E47AF;FGE6A)+<8+*2).:C>2
@M00200:205:000000000-AKKM3:1:1101:6071:12605 1:N:0:1
ACTGGGTTTAAAGGGAGCGTAGGCGGATAGTTTAGTCAGAGGTGAAAGCCCAGGGCTCAACCTTGGAATTGCCTTTGATACTGGCTATCTTGAGTATGGAAGAGGTATGTGGAACTCCGAGTGTAGAGGTGAAATTCGTAGATATTCGGAAGAACACCAGTGGCGAAGGCGACATACTGGTCCATTACTGACGCTGAGGCTCGAAAGCGTGGGGAGCAAACAGGATTAGATACCCCCGTA
+
GGGGGGGGGGGGGGGGGGGGGGGGGGGGGGGGGGGGGGGGGGGGGGGGGGGFGGGGGGGGGGGGGGGFGGGGGGGGGGGGGGGGGGGGGGGGGGGGGGGGGGGGGFGGGGGGGGFGGGGGGGGGGGGGGGGGGGGGGGGFGGGGGGGGGGFGGGGGGCDGGGGGGGGGDGECCEGGGGGFGFFFFGCEGGGCCEDCEGGGGGDGGGDD=5BFD5>CEGGGGGGF@GDE6@?7+?B/>DFE
@M00200:205:000000000-AKKM3:1:1101:3353:12608 1:N:0:1
ATTGGGTTTAAAGGGAGCGTAGGCGGATAGTTTAGTCAGAGGTGAAAGCCCAGGGCTCAACCTTGGAATTGCCTTTGATACTGGCTATCTTGAGTATGGAAGAGGTATGTGGAACTCCGAGTGTAGAGGTGAAATTCGTAGATATTCGGAAGAACACCAGTGGCGAAGGCGACATACTGGTCCATTACTGAAGCTGAGGCTCGAAAGCGTGGGGAGCAAACAGGATTAGATACCCGTGTAAGA
+
GGGGGGGCEGGGGGGGGGGGGGGFGGGGGGGGGGGGGGGGGGGGGGGGFFF@FGGGGGGGGGGFFFGGGGGGGGGGGGGGGGGGGCFF@EDFGGGGGGGGGGGGFFFCFGGGGGE@EGGGGGFFGGGGGGGGFGG9FGGGGGGGGGFFGGDGGGGGGD@DGFGGGGGED8BEGGGEEGGG9BF?E@F;:CE,<<CGGGFG,?>EGGGGG5EEGGFGFGGGGGGG;77@FC?FF:CG3AFEGFF
@M00200:205:000000000-AKKM3:1:1101:23856:12620 1:N:0:1
ACTGGGTTTAAAGCGCGTGTAGGCGGGACCGCAAGTCAGATGTGAAATCCCCGGGCTCAACCCAGGAACTGCATCTGAAACTGCGGACCTTGAGTACTGGAGAGGGCGGCGGAATTCCTGGTGTAGAGGTGAAATTCGTAGATATCAGGAGGAACACCGGTGGCGAAGGCGGCCGCCTGGACAGTCACTGACGCTGAGACGCGAAAGCGTGGGGAGCAAACAGGATTAGATACCCGAGTA
+
GGGGGGGGGGGGGGGGGGGGGGGGGGGGGGGGGGGGGGGGGGGGGGGGGGGGGGGGGGGGGGGGGGGGGGGGGGGGGGGGGGGGGGGGGGGGGGGGGGGGGGGGGGGGGGGGGGGGGGGGGGGGGGGGGGGGGGGGGGGGGGGGGGGGGGGGGGGGGGGGGGGGGGGGGGGGGGGGGEGGFGGGGGGGGGGGGGGGGGGGGGGGGGGGDEGGGEEGFGGGG<CGFDGFFFFGGGGGFF@F
@M00200:205:000000000-AKKM3:1:1101:6779:12624 1:N:0:1
ACTGGGTTTAAAGGGAGCGTAGGCGGATAGTTTAGTCAGAGGTGAAAGCCCAGGGCTCAACCTTGGAATTGCCTTTGATACTGGCTATCTTGAGTATGGAAGAGGTATGTGGAACTCCGAGTGTAGAGGTGAAATTCGTAGATATTCGGAAGAACACCAGTGGCGAAGGCGACATACTGGTCCATTACTGACGCTGAGGCTCGAAAGCGTGGGGAGCAAACAGGATTAGATACCCTCGTAAGA
+
GGGGGGGGGGGGGGGGGGGGGGGGGGGGGGGGGGGGGGGGGGGGGGGGGGGGGGGGGGGGGGGGGGGGGGGGGGGGGGGGGGGGGGGGGGGGGGFGGGGGGGGGGGGGGGGGGGGGGGGFGGGGGGGGGGGGGGGGGGGFGGGGGGGGGGGGGGGGGGGGGGG>EGGGGGGGGGGGGGGFGCFGGFGGGGGGGGGGDGGGCGEG6ECFG5ECFG:<)2B9CCCGDFC@=69DGGGC>;>5<14
@M00200:205:000000000-AKKM3:1:1101:7899:12634 1:N:0:1
ATTGGGTTTAAAGGGCTCGTAGGCGGTTTGTCGCGTCGGGAGTGAAAACGCCGTGCTTAACACGGCGCTTGCTTTCGATACGGGCAGACTAGAGGTATGCAGGGGAGAACGGAATTCCTGGTGTAGCGGTGAAATGCGCAGATATCAGGAGGAACACCGGTGGCGAAGGCGGTTCTCTGGGCATTACCTGACGCTGAGGAGCGAAAGTGTGGGGAGCGAACAGGATTAGATACCCTTGTA
+
@DFGGGGGGGGGGGGDGGGGGGGGGGGGGGGGGGGGGDDGFGGGFGGGGGGGGGGGGGGFG<EFGGGGGGGGFGGGGFGFEGGGGGGGGGGGGFGG9FGGFAFGEGGGGGGGGGGGGGGFFGFGGGGGGGGGGGGFGGGGG@CFFGGFGGCCEAFEFGDEFGGGGGGEFGECCGEFFGGDGG6FGGF<:>?FEGGD8*87CFCCE8CCGGFGGCE35>CEDGG5:CGFF4<GFGG=F@FF
@M00200:205:000000000-AKKM3:1:1101:15110:12636 1:N:0:1
ATTGGGTTTAAAGGGAGCGTAGGCGGATAGTTTAGTCAGAGGTGAAAGCCCAGGGCTCAACCTTGGAATTGCCTTTGATACTGGCTATCTTGAGTATGGAAGAGGTATGTGGAACTCCGAGTGTAGAGGTGAAATTCGTAGATATTCGGAAGAACACCAGTGGCGAAGGCGACATACTGGTCCATTACTGACGCTGAGGCTCGAAAGCGTGGGGAGCAAACAGGATTAGATACCCCTGTAAGA
+
GGGGGGGGGGGGGGGGGGGGGGGGGGGGGGGGGGGGGGGGGGGGGGGGGFGGGGGGGGGGGGGGGGGGGGGGGGGGGGGGGGGGGGGGGGGGGGGGGFGGGGGGGGGGGGGGGGGGGGGGGGGGGGGGGGGGGGGGGGGGFGGGGGGGGGGGFGGGGGGGGGGGGGGGGGGGGGEGGGGGGGGGGGGGGCGG:EG5;DFGGGGGGGGGGGGDGGED>G6FGGFGFGGFFFCFGF7CFAFGGCB
@M00200:205:000000000-AKKM3:1:1101:16948:12640 1:N:0:1
ACTGGGTGTAAAGGGAGCGTAGGCGGACATTTAAGTCAGGGGTGAAATCCCGGGGCTCAACCTCGGAATTGCCTTTGATACTGGGTGTCTTGAGTATGAGAGAGGTGTGTGGAACTCCGAGTGTAGAGGTGAAATTCGTAGATATTCGGAAGAACACCAGTGGCGAAGGCGACACACTGGCTCATTACTGACGCTGAGGCTCGAAAGCGTGGGGAGCAAACAGGATTAGATACCCCGGTA
+
GGGGGGGGGGGGGGGGGGGGGGGGGGGGGGGGGGGGGGGGGGGGGGGGGGGGGGGGGGGGGGGGGGGGGGFFEFGGGGGGGGGGGGGGFGGGGGGGGGGGGGGGGGGGGGGGGGGGGGGGGGGFGGGGGGGGGGCFAFFFGGGGGGGGGGGGGGGGGGGGGFGGEEGGDCEGGGGGGFG7EGGGFGFGGGGGGGDECFFGCFGGFGGFCCECEG@<BGGGGDGGBGC?F?<GFCC9735:
@M00200:205:000000000-AKKM3:1:1101:5587:12642 1:N:0:1
ACTGGGTTTAAAGGGAGCGTAGGCGGATAGTTTAGTCAGAGGTGAAAGCCCAGGGCTCAACCTTGGAATTGCCTTTGATACTGGCTATCTTGAGTATGGAAGAGGTATGTGGAACTCCGAGTGTAGAGGTGAAATTCGTAGATATTCGGAAGAACACCAGTGGCGAAGGCGACATACTGGTCCATTACTGACGCTGAGGCTCGAAAGCGTGGGGAGCAAACAGGATTAGATACCCCTGTA
+
GGGGGGGGGGGGGGGGGGGGGGGGGGGGGGGGGGGGGGGGGGGFFGGGGGGGGGGGGGGGGGGGGGGGGGGGGGGFGGGGGGGGGGGGGGGGGGGGGGGGGGGGGGGGGGGFGGGGGGGDGFGGGGGGGGGGGFFGGGGEGGGGGGGGGGEFGGGGGGFGGGFGGGGGDGDGG8>DCGDGGGGCCCFGGFGGGGGEGCFCGGCGGGGGG5CCFEEGFGGGGGGFDGGFFFFGGGGF5AAC
@M00200:205:000000000-AKKM3:1:1101:6064:12650 1:N:0:1
ATTGGGTTTAAAGGGAGCGTAGGCGGATAGTTTAGTCAGAGGTGAAAGCCCAGGGCTCAACCTTGGAATTGCCTTTGATACTGGCTATCTTGAGTATGGAAGAGGTATGTGGAACTCCGAGTGTAGAGGTGAAATTCGTAGATATTCGGAAGAACACCAGTGGCGAAGGCGACATACTGGTCCATTACTGACGCTGAGGCTCGAAAGCGTGGGGAGCAAACAGGATTAGATACCCCGGTAAGA
+
GGGGGGGGGGGGGGGGGGGGEGGGGGGGGGGGGGGGGGGGGGGGGGGGFFGFGGGGCGFFFGGGGGGGGGGGGGGGGFGGFGGGGGGGFGGGGGFGGGGGGGGGGGFGGGGGGGGGEGFGGFG<FDFGGGGFGGGFDGGEGGGGGGEGGGGGGG8BBC>F<FEGGGEGCCGGGGDF,>@:@;CBF;BE7CEFGC*@EGFF>CCE?;D48?8FGGEGDCCFF7CC<C7<FFEGG8>C5>7:DFF
@M00200:205:000000000-AKKM3:1:1101:7755:12651 1:N:0:1
ATTGGGTGTAAAGTGTGCGCAGGCGGTTGTGCAAGACCGATGTGAAATCCCCGGGCTTAACCTGGGAATTGCATTGGTGACTGCACGGCTAGAGTGTGTCAGAGGGAGGTAGAATTCCACGTGTAGCAGTGAAATGCGTAGAGATGTGGAGGAATACCGATGGCGAAGGCAGCCTCCTGGGATAACACTGACGCTCATGCACGAAAGCGTGGGGAGCAAACAGGATTAGATACCCGTGTA
+
GGGGGGGGGGEGGGGGGGGGGGGGGGGGGGGGGGGGGGGGGGGGGGGGGGGGCGGGGGGGGGGGGGGGGGGGGGGGGGGGGGGGGGGGGGGGGGGGGGGGGGGGFGGGGGGGGGGGGGGGGGGGGGGGFGGGGGGGGGGGGGGGGGGGGGGGGGGGGGGGGG7EC*BCEGGGGGGFGGGGGGGGGGGGGGGGGGD5?FGGGGGGGGGGGGGGGGFGDGGGDFCFFGG<@42:CA6<@EFG
@M00200:205:000000000-AKKM3:1:1101:16579:12664 1:N:0:1
ATTGGGTTTAAAGGGAGCGTAGGCGGATAGTTTAGTCAGAGGTGAAAGCCCAGGGCTCAACCTTGGAATTGCCTTTGATACTGGCTATCTTGAGTATGGAAGAGGTATGTGGAACTCCGAGTGTAGAGGTGAAATTCGTAGATATTCGGAAGAACACCAGTGGCGAAGGCGACATACTGGTCCATTACTGACGCTGAGGCTCGAAAGCGTGGGGAGCAAACAGGATTAGATACCCCAGTA
+
F<EFFFCE;EFGGGG9@BE@FGEGGG:+,CE9CFFFFF@9E<;DCFGFF,CFFFDGFFGGCD<CEC8EFFGGGFF,CF<CFEFGGFF9EFDFD8C<<FGA<?A<F,C<F5CAAF8,E<:FGF=?;?EC?FFGGG9FBEFFGEGGFGGGGDCFGGFGGEG@F9AC=FEE+=@EEEGDFEEFG;EF,3@EFFCGGGGGGG>7,;EE6:DGGCECFGF3>G6CFDGC0<+);+6@<?CC5>;F
@M00200:205:000000000-AKKM3:1:1101:23109:12665 1:N:0:1
ATTGGGTATAAAGCGCGCGCAGGCGGCCTATTAAGTTGGATGTGAAAGCCTACGGCTCAACCGTAGAACTGCATCCAAAACTATTAGGCTAGAGTCTGGGAGGGGAAGATGGAATTAGTTGTGTAGGGGTAAAATCCGTAGAGATAACTAGGAATACCAAAAGCGAAGGCGATCTTCTGGAACAGTACTGACGCTGAGGCGCGAAAGCGTGGGGAGCAAACAGGATTAGATACCCCGGTA
+
GGGGGGGGGGGGGGGGGGGGGGGGGGGGGGGGGGGGGGGGGGGGGGGGGGGGGGGGGGGGGGGGGGGGGGGGGGGGGGGGGGGGGGGGGGGGGGGGGGGGGGGGGGGGGGGGGGGGGGFGGGGGGGGGGGGGGGGGGGGGGGGGGEGGGGGFFGFGGGGGGGGGGGGGGGGGGGGGGGGGGGGGGGGGGGGG=EDEDFGGGGG>CCDFGGEGDEBDFFGGGGGD?FGFFBFGE?FD>>>E
@M00200:205:000000000-AKKM3:1:1101:25514:12673 1:N:0:1
ATTGGGCTTAAAGGGAGCGTAGGCGGATAGTTTAGTCAGAGGTGAAAGCCCAGGGCTCAACCTTGGAATTGCCTTTGATACTGGCTATCTTGAGTATGGAAGAGGTATGTGGAACTCCGAGTGTAGAGGTGAAATTCGTAGATATTCGGAAGAACACCAGTGGCGAAGGCGGCATACTGGTCCATTACTGACGCTGAGGCTCGAAAGCGTGGGGAGCAAACAGGATTAGATACCCCAGTA
+
GGGGGGCFGGGGGGGGGGGGGGGGGGEDEFC<EEFGGAGFGGGGGGG9FFGGDGGGEGGGGGGGGGGGGGGGGGGAFGGGGDGGGDFGGG9FFGFF9FDCGGGGGFFEGCFGGGGGGGGGGGGEGGEGGGGGGGGAFGGGGGGGGFD<<@:FCFGFGGFGGGGGGEGDEGG+BEGFGGGGCFGGGG;FGGGGGGG5:ECFFDGGGG4C?/;BCEEGFFDFF4FF0CGFFFFF@FG3>@FG
@M00200:205:000000000-AKKM3:1:1101:22021:12681 1:N:0:1
ATTGGGTGTAAAGAGCTCGTAGGCGGTTTGGCAAGTCGGGTGTGAAAACTCCGGGCTCAACTCGGAGACGCCACTCGATACTGCCATGACCCGAGTCCGGTAGGGGAGTGCGGAATTCCTGGTGTAGCGGTGAAATGCGCAGATATCAGGGGGAACACCGGTGGCGAAGGCGGCACCCTGGGCCGGAAGTGACGCTGAGGAGCGAAAGCGTGGGGAGCGAACAGGACTAGATACCGCGGTC
+
CFFDCF@CEGFFGGGGGCGGGGGGGGCF@CCCEGGGGEGG<F@FFEGGGG?GC7E@CFGGGGEC77:>F:=F+:4CFDCGGGG<FE<FFF,B@EGG<FBGGFGFDDBE:,?>C:F<,CFGBFDF>FC96@=>EGCAGGGC:<<3>9EFCF,@CC@7:FGCGEGCGGC7@EGGG5*8*=CFGGGG5E8**20<CE*:=8E=EG5:8:59FC;;>>:D>:>=<<EC1<*2<6<7F?+*..;55
@M00200:205:000000000-AKKM3:1:1101:26056:12682 1:N:0:1
ATTGGGCATAAAGCGAGCGCAGGTGGTTTAATAAGTCTGATGTAAAAGGCAGTGGCTCAACCATTGTGTGCATTGGAAACTGTTAGACTTGAGTGCAGTAGAGGAGAGTGGAATTCCATGTGTAGCGGTGAAATGCGTAGATATATGGAGGAACACCGGTGGCGAAAGCGGCTCTCTGGACTGTAACTGACACTGAGGCTCGAAAGCGTGGGTAGCAAACAGGATTAGATACCCCTGTA
+
GGGGGGGGGGGGGGGGGGGGGGGFGGGGGGGGGGGGGGGGGGGGGGGGGGGGGGGGGGGGGGGGGGGGGGGFGGGGGGGGGGGGGGGGCEGGGGGGGGGGGGGGFFGGGGGGGGGFGGGGGGGGGGGEGGGGGGGFGGGGGGGFGFGGGGDGGGGFGFGEGGCGGGGEFGEGG6DGGGGFCGGGGGGGGGGGFC>ADGGGDDGGDGGG5EGEFFBCFGGCGCFFF+07C=77?FCFF6A
@M00200:205:000000000-AKKM3:1:1101:28997:12704 1:N:0:1
ATTGGGTGTAAAGGGAGCGTAGGCGGATAGTTTAGTCAGAGGTGAAAGCCCAGGGCTCAACCTTGGAATTGCCTTTGATACTGGCTATCTTGAGTATGGAAGAGGTATGTGGAACTCCGAGTTTAGAGGTGAAATTCGTAGATATTCGGAAGAACACCAGTGGCCAAGGCGACATACTGGTCCATTACTGACGCTGAGGCTCGAAAGCGTGGGGAGCAAACAGGATTAGATACCCCTGTA
+
ECGGGGBFGGGGGGGGCE@FCB@E@F7FECGGGFGGGCFF@FC,FFGGFGGCG@FGFDGGGGEGFGFDEF<FFGFGFGGGGA,6CFFGFCFECD?FGAFGF,CEFFFG<F,EFFGGEGEGCB+5=,?F,?<EFC<CE7FDFBF9AFD?87:4?,3FGGGGDFFG,A>8BCC7=8CFGD,@>F8,@FGGGGF@A1718:*;97?EFG4C857@*CD4)**3>8?CDGF@*3.7C8CF5)=9
@M00200:205:000000000-AKKM3:1:1101:27011:12719 1:N:0:1
ATTGGGCTTAAAGGGAGCGTAGGCGGATAGTTTAGTCAGAGGTGAAAGCCCAGGGCTCAACCTTGGAATTGCCTTTGATACTGGCTATCTTGAGTATGGAAGAGGTATGTGGAACTCCGAGTGTAGAGGTGAAATTCGTAGATATTCGGAAGAACACCAGTGGCGAAGGCGACATACTGGTCCATTACTGACGCTGAGGCTCGAAAGCGTGGGGAGCAAACAGGATTAGATACCCGCGTA
+
GGGGGGGFGGGGGGGGGGGGGGGFGGCCGFFFGGG9FCGCFFGGGGGG?G@CFGGGGGGGGFGGGGGCF@FGGFGGGGFGGGG,9EC<FGGG<FEFAEF<FGGGGFGCCFGGGGFGGGG=FDFGGGEDGFGCFGG9EFGGGGFFFEFGDEGGGGGGFEGGGGGGGG@@GGGC>8B>9FAF9E,EECFAFGF:CGD>88DFF4>8F8CCC7B:F5588:80>*8<?6+)*+)2282/:)0C
@M00200:205:000000000-AKKM3:1:1101:7182:12747 1:N:0:1
ATTGGGTATAAAGGGAGCGTAGGCGGATAGTTTAGTCAGAGGTGAAAGCCCAGGGCTCAACCTTGGAATTGCCTTTGATACTGGCTATCTTGAGTATGGAAGAGGTATGTGGAACTCCGAGTGTAGAGGTGAAATTCGTAGATATTCGGAAGAACACCAGTGGCGAAGGCGACATACTGGTCCATTACTGACGCTGAGGCTCGAAAGCGTGGGGAGCAAACAGGATTAGATACCCTTGTAAGA
+
GGGGGGGGGGGGGGGGGGGGGGGGGGGGGGGGGGGGGGGGGGGGGGGGGGGGGGGGGGGGGGGGGGGGGGGGGGGGGGGGGGGGGGGGGGGGGGGGGGGGCFGGGGGGGGGGGGGGGGGGGGGGGGGGGGGGGGGGGGGGGGGGGGGGGEEGGGGGGGGGGGFCCFGGGGGGGEGGGGGGGGGFCGGGFGGG>GGGGGGGGG78DEG;EEDGGGFGEGGG:4FGFG>)/15CBFFFFFAF:36
@M00200:205:000000000-AKKM3:1:1101:14208:12764 1:N:0:1
ATTGGGTGTAAAGGGCTCGTAGGCGGTTTGTCGCGTCGGGAGTGAAAACCAGGTGCTTAACACCTGGCTTGCTTTCGATACGGGCAGACTGGAGGTATGCAGGGGAGAACGGAATTCCTGGTGTAGCGGTGAAATGCGCAGATATCAGGAGGAACACCGGTGGCGAAGGCGGTTCTCTGGGCATTACCTGACGCTGAGGAGCGAAAGTGTGGGGAGCAAACAGGATTAGATACCCCGGTAAGA
+
GGGGGGGGGGGGGGGGGGGGGGGGGGGGGGGFGGGCFFGGGGGGGGGGGGGGGGGGGGGGGGGGGGGGGGGGGGGGGGGGGGGGGGGGGGGGGGGGGGGGGFGGGGGGGFGGEGGGGGGGGFGGGGFEGCFFGFFGDGEGGGGFGGFGGGGGGGFGGGGGFGGDCCEGGGGGGC:9FFFGGFGFGFCGGGGFGDDGGGGEEGGCEEGCFCFGGG@GFGGG>FGGFDDBF?2:<:@G>BDCDFA
@M00200:205:000000000-AKKM3:1:1101:13418:12768 1:N:0:1
ATTGGGCGTAAAGGGCTCGTAGGCGGTTTGTCGCGTCGGGAGTGAAAACGCCGTGCTTAACACGGCGCTTGCTTCCGATACGGGCAGACTAGAGGTATTCAGGGGAGAACGGAATTCCTGGTGTAGCGGTGAAATGCGCAGATATCAGGAGGAACACCGGTGGCGAAGGCGGTTCTCTGGGAGTATCCTGACGCTGAGGAGCGAAAGTGTGGGGAGCGAACAGGATTAGATACCCGAGTA
+
GGGGGGGGGGGGGGGGGGGGGGGGGGGGGGGGGGGGGGGGGGGGGGGGGGGGGGGGGGGGGFGFGGGGGGGGGGGGGGGGGGGGGGGGGGGGGGGGGGGGGGGGGGGGGGGGGGGGGGGGGGGGGGGGGGGGGGGGGGGGGGGGGGEFGGGGDGDGGGGGGGGGGGGCGGGGGGGGGGGGGFEEGGGGGGGGGGDGGGGGGGGGGGCDGGFGGGFGEG2?39FGFGDBFB2*+<C>8>@=
@M00200:205:000000000-AKKM3:1:1101:2502:12782 1:N:0:1
ATTGGGTATAAAGGGCTCGTAGGCGGTTTGTCGCGTCGGGAGTGAAAACGCCGTGCTTAACACGGCGCTTGCTTCCGATACGGGCAGACTAGAGGTATTCAGGGGAGAACGGAATTCCTGGTGTAGCGGTGAAATGCGCAGATATCAGGAGGAACACCGGTGGCGAAGGCGGTTCTCTGGGAATGACCTGACGCTGAGGAGCGAAAGTGTGGGGAGCGAACAGGATTAGATACCCTAGTA
+
GGGGGGGGGGGGGGGDGGGEGGGGGGGGGGGGGGGCGGGGGGGGGGGGGGGGGGGGGGGGGGGGGGGGGGGGGGGGGGGGGGGGGGEGFFFGGCG@DFFDAEGGGGGGGDGGGGFGGGGGGCCFFGGGGFFCCFDGC:@C<FCF9CC9FGEEEFGGFGGFCGGGEEGGGGFEEEGGGGFGGGFGGGCEC4C8=>3=8:ECG7EEGCC*<:FEGGFGB7>:5);C?<F7?7>FE<<C5)/+
@M00200:205:000000000-AKKM3:1:1101:25307:12809 1:N:0:1
ATTGGGTTTAAAGGGAGCGTAGGCGGATAGTTTAGTCAGAGGTGAAAGCCCAGGGCTCAACCTTGGAATTGCCTTTGATACTGGCTATCTTGAGTATGGAAGAGGTATGTGGAACTCCGAGTGTAGAGGTGAAATTCGTAGATATTCGGAAGAACACCAGTGGCGAAGGCGACATACTGGTCCATTACTGACGCTGAGGCTCGAAAGCGTGGGGAGCAAACAGGATTAGATACCCCCGTA
+
GGGGGGGGGGGGGGGGGGGGGGGGGGGGGGGGGGGGGGGGGGGGGGGGGFGGGGGGGGGGFGGGGGGGGGGGGGGGGGGGGGGGGGGGGGGGGGGGGGGGGGGGGGGGGGGGGGGGGGGGGGGFFGGGFGFGGGAFGGGGGGGGGFAFGGGGGGGGGGGFGGGGEDGGBFGGGGGGFGFGGFGGFGGFGGGGGGGGECGGCFGGGGGGCCEGGGFGEGGGFDCC;FGEFFFFGED3>DDG
@M00200:205:000000000-AKKM3:1:1101:17757:12821 1:N:0:1
ATTGGGTTTAAAGCGAGCGCCGGTGGTTTAATAAGTCTGATGTAAAAGGCAGTGGCTCAACCATTGTGTGCATTGGAAACTGTTAGACTTGAGTGTAGTAGAGGAGAGTGGAATTCCATGTGTAGCGGTGAAATGCGTAGATATATGCAGGAACACCGGTGGCGAAAGCGGCTCTCTGGACTGTAACTGACACTGTGGCTCGAAAGCGTGGGTAGCAAACAGGATTAGATACTCCGGTAAGAGC
+
GCFA8<F7@FG99ECGECEE+@7@:FF,C<EAFFGGFFGFGGFFGGGCGGF@FC@7<<9CFGGGC<FCECF,6<@D,CFAFE<FFFGF9<FGFE<,55CD<CF?,8BC<CDG,EEEEC,CBFGGGGCCGGC,EF9EEGC7@EECFGG,5E<FFDGE:FGCC7=6CFCC7+@EC+>C9E,@CCCFAFCGGGECFG>,,,:;?DC26=DGGGG>1>>F=F+3C4C43:*7FF37+8<*8A)*;?)(
@M00200:205:000000000-AKKM3:1:1101:15500:12845 1:N:0:1
ATTGGGTATAAAGGGAGCGTAGGCGGACATTTAAGTCAGGGGTGAAATCCCGGGGCTCAACCTCGGAATTGCCTTTGATACTGGGTGTCTTGAGTATGAGAGAGGTGTGTGGAACTCCGAGTGTAGAGGTGAAATTCGTAGATATTCGGAAGAACACCAGTGGCGAAGGCGACACACTGGCTCATTACTGACGCTGAGGCTCGAAAGCGTGGGGAGCAAACAGGATTAGATACCCGAGTA
+
GGGGGGGGGGGGGGGGGGGGGGGGGGGGGGGFEGGGGGGGGGGGGGGGGGGGGGGGGGGGGGFGGGGGFFGGGGGGGGGGGGGGGGGGGGGGGGGGGGGGGGGGGGGGGGGGGGGGGGGGGGGGGGGGGGGGGGGGGGGGGGGGGFGGGGGGGGFGGGGGGGGGDGGGGGGGGGGGGGFFGGGGGGGGGGGGGGGGGDFFFGGGFEGGGG@FGE>DDG@FGGGC<GGFFFAGGEFGFF76
@M00200:205:000000000-AKKM3:1:1101:24042:12862 1:N:0:1
ATTGGGTGTAAAGGGAGCGTAGGCGGATAGTTTAGTCAGAGGTGAAAGCCCAGGGCTCAACCTTGGAATTGCCTTTGATACTGGCTATCTTGAGTATGGAAGAGGTATGTGGAACTCCGAGTGTAGAGGTGAAATTCGTAGATATTCGGAAGAACACCAGTGGCGAAGGCGACATACTGGTCCATTACTGACGCTGAGGCTCGAAAGCGTGGGGAGCAAACAGGATTAGATACCCCAGTA
+
GGGGGGGGGGGGGGGGGGGGGGGGGGGGGGGGGGGGGGGGGGGGGGGGGGGGGGGGGGGGGGGGGGGGGGGGGGGGGGGGGGGGGGGGGGGGGGGGGGGGGGGGGGGGGGGGGGGGGGGGGFGFGFFGGGGGGFFGGGGGGGGGGGGGGGGGGGGGGGGGGGGGGGEGGGGGGGGGBFGGGGGFGGFGGGGGGGGGGGGGGGGGFGGGGGEGDEDGFGGGFGGGFFDEFFFFCCFGFAFG
@M00200:205:000000000-AKKM3:1:1101:13502:12881 1:N:0:1
ACTGGGTTTAAAGGGTGCGTAGGCGGAATAGTAAGTTAGAGGTGAAAGCTCGGGGCTCAACTCCGGAACTGCCTCTGATACTGCTAATCTAGAGAGTAGATGCGGTAGGCGGAATGTATGGTGTAGCGGTGAAATGCTTAGAGATCATACAGAACACCGATTGCGAAGGCAGCTTACCAAACTATATCTGACGTTGAGGCACGAAAGCGTGGGGAGCAAACAGGATTAGATACCCCAGTA
+
GGGGGGGGGGGGGGGGGGGGGGGGGGGGGGGGGGGGGGGGGGGGGGGGGGGGGGGGGGGGGGGGGGGGGGGGGGGGGGGGGGGGGGGGGGGGGGGGGGGGGGGGGGGGGGGGGGGGGGGGFGGGGGGGGGGGGGGGGGGGGGGGGGGGGGGGGGGGGGGGGGGGGGGE>FGGGGGGGGGGDGGGGGGGGGGGGGGGGGGFGFGGGGGFGGGGDGFGFGCGFGGF<GG2FFFGGFGGE>FF
@M00200:205:000000000-AKKM3:1:1101:10714:12908 1:N:0:1
ATTGGGTTTAAAGAGTTCGTAGGCGGTCCTTTAAGTCAGAAGTGAAAGGCAGTGGCTCAACCATTGTAAGCTTTTGAAACTGGGGGACTTGAGTGTTGGAGAGGAAAGCGGAATTCCTAGTGTAGCGGTGAAATGCGTAGATATTAGGAGGAACACCAGTGGCGAAGGCGGCTTTCTGGACAAATACTGACGCTGAGGAACGAAAGCGTGGGGAGCGAACAGGATTAGATACCCTGGTA
+
GGGGGGGGGGGGGGGGGGGGGGGGGGGGGGGGGGGGGGGGGGGGGGGGGGGGGGGGGGGGGGGGGGGGGGGGGGGGGGGGGGGGGGGGGGGGGGGGGGGGGGGGGGGGGGCFGGGGGGGGGGGGGGGGGGGGGGGGGFGGGGGGGGGGGGGGGGGGEGGGGGGGGGGGGGGGGGGGGGGGGGGGGGGGGGGGGGGGGFGGGGGGGGGG5CBFGGDGFGDEGGCFD>F?FFFGC<ECFFF
@M00200:205:000000000-AKKM3:1:1101:21525:12992 1:N:0:1
ACTGGGTGTAAAGGGTGTGTAGGCGGGCTTGCAAGTCAGGTGTGAAAACTATGGGCTCAACCCATAGCCTGCACTTGAAACTGTAGGTCTTGAGAGTCGGAGAGGTAAACGGAATTCCGAGTGTAGCGGTGAAATGCGTAGATATTCGGAGGAACACCGGTGGCGAAGGCGGTTTACTGGACGACAACTGACGCTGAGACACGAAAGCGTGGGGAGCAAACAGGATTAGATACCCTAGTA
+
GGGGGGGGGGGGGGGGGGGGGGGGGGGGGGGGGGGGGGGGGGGGGGGGGGGGGGGGGGGGGGGGGGGGGGGGGGCGGGGGGGGGGGGGDGFGGGGGGGGGGDGGGGGGGGGGGGGGGGGGEGGGGGGGGGGGGGFGGDFEGGGGGGGGGGGGGGGGGGGGGGGGGGGGGGGGDGGGGGGGGGGGGGGGGGGCGGGDEGGFGCEGG=CCECGGGEEGFFGGFC87<CC2*=>GFEGGFF=F
@M00200:205:000000000-AKKM3:1:1101:22774:12997 1:N:0:1
ATTGGGTTTAAAGAGCTCGTAGGCGGTTTGTCGCGTCTGCCGTGAAAGTCCGGGGCTCAACTCCGGATCTGCGGTGGGTACGGGCAGACTAGAGTGATGTAGGGGAGACTGGAATTCCTGGTGTAGCGGTGAAATGCGCAGATATCAGGAGGAACACCGATGGCGAAGGCAGGTCTCTGGGCATTAACTGACGCTGAGGAGCGAAAGCATGGGGAGCGAACAGGATTAGATACCCTAGTA
+
GGGGGGGGGGGGGGGGGGGGGGGGGGGGGGGGGGGGGGGGGGGGGGGGGGGGGGGGGGGGGGGGGGGGGGGGGGGGGGGGGGGGGGGGGGGGGGFFGGGGGGGGGGGGGGGFGGGGGGGGGGGGGGGGGGGGGGGGGGGGGCFGGGGGGGGGGGGGGGGGGGGGGGGGGGGGGGGGGGGGGGGFGGGGGCCGGGGGDGFGGGGEGGGFGEGGGGF<BEDEDGGGBGG4FBFGFGGG:@FG
@M00200:205:000000000-AKKM3:1:1101:15664:12999 1:N:0:1
ATTGGGCATAAAGGGAGCGTAGGCGGATAGTTTAGTCAGAGGTGAAAGCCCAGGGCTCAACCTTGGAATTGCCTTTGATACTGGCTATCTTGAGTATGGAAGAGGTATGTGGAACTCCGAGTGTAGAGGTGAAATTCGTAGATATTCGGAAGAACACCAGTGGCGAAGGCGACATACTGGTCCATTACTGACGCTGAGGCTCGAAAGCGTGGGGAGCAAACAGGATTAGATACCCCTGTA
+
GGGGGGGGGGGGGGGGGGGGGGGGGGGGGGGGGGGGFGGGGGGGGGGGGGGGGGGGGGGGGGGGGGGGGGGGGGGGGGGGGGGGGGGGGGGGGGGGGGGGGGGGGGGGGGGGGGGGGGGGGGGGGGGGGGGGGGGGGGGGGGGGGGGGGDGGGGGGGGGGGGGDGGGGGGGGGGGGGGGGGFFFGGGGGGGGDGGGGGGGGGGGFEGGGGG@FGBGFGGGGGGGFGFEFCEFFFFCFFFG
@M00200:205:000000000-AKKM3:1:1101:19940:13014 1:N:0:1
ATTGGGCATAAAGCGAGCGCAGGTGGTTTATTAAGTCTGGTGTAAAAGGCAGTGGCTCAACCATTGTATGCATTGGAAACTGGTAGACTTGAGTGCAGGAGAGGAGAGTGGAATTCCATGTGTAGCGGTGAAATGCGTAGATATATGGAGGAACACCGGTGGCGAAAGCGGCTCTCTGGCCTGTAACTGACACTGAGGCTCGAAAGCGTGGGGAGCAAACAGGATTAGATACCCTTGTA
+
GGGGGGGGGGGGGGGGGGGGGGGGGGGGGGGGGGGGGGGGGGGGGGGGGGGGGGGGGGGGGGGGGGGGGGGGGGGGGGGGGGGGGGGGGGGGGGGGGGGGGGGGGGGGGGGEFGCGFGGGFGGGGFGGGGGFGCDGGGGGGGGGGGGGGGDFGGGGGGGGGCGGEFEGFEEGGE@FGGGGGGGGGGGGGGGGCEFGGFGDGGGDEGGGEGEGGEDGFFCGGGFF37FFFFFGGGDFFFF
@M00200:205:000000000-AKKM3:1:1101:12385:13015 1:N:0:1
ACTGGGTATAAAGGGAGCGTAGGCGGATAGTTTAGTCAGAGGTGAAAGCCCAGGGCTCAACCTTGGAATTGCCTTTGATACTGGCTATCTTGAGTATGGAAGAGGTATGTGGAACTCCGAGTGTAGAGGTGAAATTCGTAGATATTCGGAAGAACACCAGTGGCGAAGGCGACATACTGGTCCATTACTGACGCTGAGGCTCGAAAGCGTGGGGAGCAAACAGGATTAGATACCCCAGTA
+
GGGGGGGGGGGGGGGGGGGGGGGGGGGGGGGGFGFGGGGGGGGGGGGGGGGGGGGGGGGGGGGGGFC<FFFGGFGEGGGGGGDGGGGGGGGGGDFGGGGGGG=FGFFFCFGGG<D=F<FFGFCGCGGGGGG9FEFGGGG8F+C?F;AFFG@FDFFGGGGGEGGCEGGGGGGDGGG9EFFFGGGGDFGGGF,DEEDGGFFF,;EEFE48?EC7<>BC>5?+CF64;FG@F7C@CFGCA))4
@M00200:205:000000000-AKKM3:1:1101:23624:13017 1:N:0:1
ATTGGGTTTAAAGGGCTCGTAGGCGGTTTGTCGCGTCGGGAGTGAAAACCAGGTGCTTAACACCTGGCTTGCTTTCGATACGGGCAGACTGGAGGTATGCAGGGGAGAACGGAATTCCTGGTGTAGCGGTGAAATGCGCAGATATCAGGAGGAACACCGGTGGCGAAGGCGGTTCTCTGGGCATTACCTGACGCTGAGGAGCGAAAGTGTGGGGAGCGAACAGGATTAGATACCCGCGTA
+
GGGGGGGGGGGGGGGGGGGGGGGGGGGGGGGGGGGGGGGGGGGGGGGGGGGGGGGGGGGGGGGGGGGGGGGGGGFFGGGGGGGGGGGGGGGGGFGGGGGG9FGGGGGGGGGGGGGGGGGGGGGGGGGEGEFGFGGGGGGEGGGGGGGGGFDGGGGFAFDGGGCDCEGGGGGGGGGGGGGGGGGGGGGGGGGGGGGGGGFFEGG5EED*<3<8EG>DFGGCGDDGB<FB4F9GGGGGF@>E
@M00200:205:000000000-AKKM3:1:1101:3710:13019 1:N:0:1
ATTGGGTTTAAAGGGAGCGTAGGCGGATAGTTTAGTCAGAGGTGAAAGCCCAGGGCTCAACCTTGGAATTGCCTTTGATACTGGCTATCTTGAGTATGGAAGAGGTATGTGGAACTCCGAGTGTAGAGGTGAAATTCGTAGATATTCGGAAGAACACCAGTGGCGAAGGCGACATACTGGTCCATTACTGACGCTGAGGCTCGAAAGCGTGGGGAGCAAACAGGATTAGATACCCCAGTA
+
GGGGGGGGGGGGGGGGGGGGGGGGGG:FGGGGGGGGGGGGGGGGGGGGGGGGGGGGGGGGGGGGGGGGGGGGGGGGGGGGGGGGGGGGGGGGEGGGGGGGGGGGGGGGGGGGGGGGGGGGGGGGGGGGGGGGGGGGGGGGGGG<DGGGGGGGGGGGGGGGGGGGGGCEGGGGG67,@FFDGGGGGGGGCCGGDGGEGGGGGGGGGCDG5ACFGEEDFGGDF4F4;FF8A+?+C<CFDA6C
@M00200:205:000000000-AKKM3:1:1101:28172:13040 1:N:0:1
ATTGGGTGTAAAGGGCTCGTAGGCGGTTTGTCGCGTCGGGAGTGAAAACCAGGTGCTTAACACCTGGCTTGCTTTCGATACGGGCAGACTGGAGGTATGCAGGGGAGAACGGAATTCCTGGTGTAGCGGTGAAATGCGCAGATATCAGGAGGAACACCGGTGGCGAAGGCGGTTCTCTGGGCATTACCTGACGCTGAGGAGCGAAAGTGTGGGGAGCGAACAGGATTAGATACCCCAGTA
+
GGGGGGGGGGGGGGGGGGGGGGGGGGGGGGGGGGGFGEGGGGGGGGGGGGGGGGGGGGGFGGGGGGGGGGGGGGGGGGGGGGGEGGGGGGGGGGGGGGGGGGGGGGGGFEFFGGFGGGGGGGGGGGGGGGGFGGGGGGGGGEGGGGGGGGGGGGGGGGGGCFEFGGGGGGGGGGGGGGGGGGGGGGGGGGGGGGGGGGGGGGGEEGGGGGFGGGD5>EGGGGGGBFC<FFAFFCCGDFFG
@M00200:205:000000000-AKKM3:1:1101:16004:13040 1:N:0:1
ATTGGGTTTAAAGGGAGCGTAGGCGGATAGTTTAGTCAGAGGTGAAAGCCCAGGGCTCAACCTTGGAATTGCCTTTGATACTGGCTATCTTGAGTATGGAAGAGGTATGTGGAACTCCGAGTGTAGAGGTGAAATTCGTAGATATTCGGAAGAACACCAGTGGCGAAGGCGACATACTGGTCCATTACTGACGCTGAGGCTCGAAAGCGTGGGGAGCAAACAGGATTAGATACCCCAGTAAGA
+
GGGGGGGGGGGGGGGGGGGGGGGGGGDGGFGGGGGG<FGGGGGGGGGGGGGGGGGGGGGGGGGGGGGFGGGGGGGGGGGGGGGGGFGGGGGGGGGGGGGGGGGCEF?FGGGGGGGGGGGGGGGGGGGGFFGGGGGGGCFFFFGFGGGGDEEGGGFGGGDCDGGGGGEEFGGGGGGGFAGFGGGCFGGGG7AFEDCCGGCFFGEEGGGGGGGDGGFGBGGGGGGG6D:@A=?FGGFG:DFGGFF
@M00200:205:000000000-AKKM3:1:1101:25398:13045 1:N:0:1
ACTGGGCTTAAAGGGAGCGTAGGCGGATAGTTTAGTCAGAGGTGAAAGCCCAGGGCTCAACCTTGGAATTGCCTTTGATACTGGCTATCTTGAGTATGGAAGAGGTATGTGGAACTCCGAGTGTAGAGGTGAAATTCGTAGATATTCGGAAGAACACCAGTGGCGAAGGCGACATACTGGTCCATTACTGACGCTGAGGCTCGAAAGCGTGGGGAGCAAACAGGATTAGATACCCCAGTA
+
GGGGGGDCEDGGGFEGGGGGGEGGGEGG7EGGGGGGGGGGGFFGGGGGGFGGGGGGGGGGGFFGG8FFGGGGGGGGGGGGGGGGGGGGGGFGGGFEAFCDGGGGFFFFG<CFEGGFBFGCFFGFFGFFGGEBFGGFGGGGGGFGCEGGGGGGGCGGGGGGFFFGGEGGEGGGGDCAFFGAFFGGFGFGGG7FE595?C5CEFGGCEGDE*=F@E>D)*<@G**;?GGFFFEGGG+588;?
@M00200:205:000000000-AKKM3:1:1101:9575:13066 1:N:0:1
ATTGGGTGTAAAGGGAGCGTAGGCGGATAGTTTAGTCAGAGGTGAAAGCCCAGGGCTCAACCTTGGAATTGCCTTTGATACTGGCTATCTTGAGTATGGAAGAGGTATGTGGAACTCCGAGTGTAGAGGTGAAATTCGTAGATATTCGGAAGAACACCAGTGGCGAAGGCGACATACTGGTCCATTACTGACGCTGAGGCTCGAAAGCGTGGGGAGCAAACAGGATTAGATACCCCGGTA
+
GGGGGGGGGGGGGGGGGGGGGGGGGGGGGGGGGGGGGGGGGGGGGGGGGGGGGGGGGGGGGGGGGGGGGGGGGGGGGGGGGGGGGGGGGGGGGGGGGGGGGGGGGGGGGGGCGGGGGGGGGGGGGGGGGGGGGGGGGGGGGGGGGGGGGGGGGGGGGGGGGGGGGGGGGGGGGGGGGGGGGGGGGGGFGGGGGGGGGGGGGGGGGGGGGGGEGGFGFGGGGGGGFGGFFFE7CFGGEFFG
@M00200:205:000000000-AKKM3:1:1101:9079:13090 1:N:0:1
ATTGGGTTTAAAGCGAGCGCAGGTGGTTTATTAAGTCTGGTGTAAAAGGCAGTGGCTCAACCATTGTATGCATTGGAAACTGGTAGACTTGAGTGCAGGAGAGGAGAGTGGAATTCCATGTGTAGCGGTGAAATGCGTAGATATATGGAGGAACACCGGTGGCGAAAGCGGCTCTCTGGCCTGTAACTGACACTGAGGCTCGAAAGCGTGGGGAGCAAACAGGATTAGATACCCCGGTA
+
GGGGGGGGGGGGGGGGGGGGGGGGGGGGGGGGGGGGGGGGGGGDFFFGGGGGGGGGGGGGGGGGGGGGGGG<FGGGGGGGGGGGGGGGGGGGGGGGGGGDGGGGFGGGGGGFGGGGGGGGGGGGGGGGGGGGGGGGFGGGGGGGGGGGFGGGGGGGGGDEGGGGGGGGGEEEGGGFCGGGGGGGGGGGFGGGGGGGGGGEGGG?EEFD=CGGD>><FGGGGGGGECC=CFFFCCGDFFF
@M00200:205:000000000-AKKM3:1:1101:11322:13095 1:N:0:1
ACTGGGCATAAAGCGCGCGCAGGCGGTTTCTTAAGTCTGGTGTCTAAGTGCGGGGCTCAACCCCGTGACGCACTGGAAACTGGGAGACTTGAGTGCAGAAGAGGAGAGCGGAATTCCACGTGTAGCGGTGAAATGCGTAGAGATGTGGAGGAACACCAGTGGCGAAGGCGGCTCTCTGGACTGTAACTGACGCTGAGGCGCGAAAGCGTGGGGAGCAAACAGGATTAGATACCCCAGTA
+
GGGGGGGGGGGFGGGGGGGGGGGGGGGGGGGGGGFGGGGGGGGGGGGGGGGGGGGGGGGGGGGGGGGGGGGGGGGGGGGGGGFGGGGGGGGGGGGGGGGGGGGGGGGGGGGGGGGGFGGEFGGGGGGGGGCFFFGGGGGGGGGGGGGGGGGGGGGGDGGGGGGGGE7CGGGGGGGGGGGFGGGGGGGGGGGGGGGGGEFGGGGDEGGGGGDGD*8DFGDEFFG<3C*8@FF=C@GGFF?
@M00200:205:000000000-AKKM3:1:1101:29037:13135 1:N:0:1
ACTGGGTGTAAAGCGAGCGCAGGTGGTTTAATAAGTCTGATGTAAAAGGCAGTGGCTCAACCATTGTGTGCATTGGAAACTGTTAGACTTGAGTGCAGTAGAGGAGAGTGGAATTCCATGTGTAGCGGTGAAATGCGTAGATATATGGAGGAACACCGGTGGCGAAAGCGGCTCTCTGGACTGTAACTGACACTGAGGCTCGAAAGCGTGGGTAGCAAACAGGATTAGATACCCCAGTA
+
GGGGGGGGGGGGGGGGGGFGGGGGGGGGGGGGGGGGGGGGGGGFFGGGGGGGGGGGGGGGGGGGGGGFGGGGGGGGGGGGGGGGGDFFGGGGFGGGGFGGFGGGFCGGGGFFFGGGGGGGGGGFFFEFGGCGGGGGD:FCFGFGGGGGGEGEGGCFEGEEG7FD=CCGGD7EEGGGGG,,:BFGFGGGGF7FGGCF6FGFGDG?8:DDEECCFFAGFG6@CF*8;FG3+;?F8:8DDAA
@M00200:205:000000000-AKKM3:1:1101:10986:13135 1:N:0:1
ACTGGGCATAAAGGGAGCGTAGGCGGACATTTAAGTCAGGGGTGAAATCCCGGGGCTCAACCTCGGAATTGCCTTTGATACTGGGTGTCTTGAGTATGAGAGAGGTGTGTGGAACTCCGAGTGTAGAGGTGAAATTCGTAGATATTCGGAAGAACACCAGTGGCGAAGGCGACACACTGGCTCATTACTGACGCTGAGGCTCGAAAGCGTGGGGAGCAAACAGGATTAGATACCCCCGTA
+
GGGGGGGGGGGGGGGGGGGGGGGGGGGGGGGGGGGGGGGGGGGCGGGGGGGFGGGGGGGGGGGGGGGGGGGGGGGGGGGGGGGGGGGGGGGGGGGGGGGGGGGGGGGGGGGGGGGGGGGGGGGGGGGGGGGGFGGGDGFDGGGGGGGGGGGCFGGGGFGGGGGGDGGGGGGGGGEGGGFFGGGGGCGGGGGGGGGGGFGGGGDEGGGGGGGDGDFGFGGGFGG:?GGFFFAGFFGG3>>G
@M00200:205:000000000-AKKM3:1:1101:9744:13139 1:N:0:1
ATTGGGTTTAAAGGGAGCGTAGGCGGATAGTTTAGTCAGAGGTGAAAGCCCAGGGCTCAACCTTGGAATTGCCTTTGATACTGGCTATCTTGAGTATGGAAGAGGTATGTGGAACTCCGAGTGTAGAGGTGAAATTCGTAGATATTCGGAAGAACACCAGTGGCGAAGGCGACATACTGGTCCATTACTGACGCTGAGGCTCGAAAGCGTGGGGAGCAAACAGGATTAGATACCCTCGTA
+
GGGGGGGGGGGGGGGGGGGGGGGGGGGGGGGGGGGGGGGGGGGGGGGGGGGGGGGGGGGGGGGGGGGGGGGGGGGGGGGGGGGGGGGGGGGGGGGGGGGGGGGFGGGGGGGFGGGGGGGGGGGGGGGGGGGGGGGGGGGGGGGGGGGFGGGGGGGGGGGGGGGGGGGGGGCEGGGGGGGGFGGGGGGGGGGGGG>EGGGGGGG>FGGGGGGGGG>CBGGGGGGGFDGFFFFGGFGGFFFG
@M00200:205:000000000-AKKM3:1:1101:11202:13149 1:N:0:1
ATTGGGTTTAAAGCGAGCGCAGGTGGTTTAATAAGTCTGATGTAAAAGGCAGTGGCTCAACCATTGTGTGCATTGGAAACTGTTAGACTTGAGTGCAGTAGAGGAGAGTGGAATTCCATGTGTAGCGGTGAAATGCGTAGATATATGGAGGAACACCGGTGGCGAAAGCGGCTCTCTGGACTGTAACTGACACTGAGGCTCGAAAGCGTGGGTAGCAAACAGGATTAGATACCCCCGTA
+
GGGGGGGGGGGGGGGGGGGGGGGGGGGGGGGGGGGGGGGGGGGDCEFGGGGGGGGGGGGGGGGGGGGGGGGEGGGGGGGGGGGGGGGGGGGGGGGGGGGGGGGGGGGGGGGGGGGGGGGGGGGGGGGGGGGGGGGGGGGGGGGGGGGGGGGGGGGGGGGGGGGGGGGGGGEEGGGGGGFGGGGGGGFEGGFFGGGGGGGGGGDGDGFGGCGEGCBDFFCCFCFG@GFFFF?C<?FDEFF
@M00200:205:000000000-AKKM3:1:1101:17265:13154 1:N:0:1
ATTGGGTTTAAAGGGAGCGTAGGCGGACATTTAAGTCAGGGGTGAAATCCCGGGGCTCAACCTCGGAATTGCCTTTGATACTGGGTGTCTTGAGTATGAGAGAGGTGTGTGGAACTCCGAGTGTAGAGGTGAAATTCGTAGATATTCGGAAGAACACCGGTGGCGAAAGCGGCTCTCTGGACTGTCACTGACACTGAGGCTCGAAAGCGTGGGTAGCAAACAGGATTAGATACCCCCGTA
+
GGGGGGGGGGGGGGGGGGGGGGGGGGGGGGGGGGGGGGGGGGGGGGGGGGGGGGGGGGGGGGGGGGGGGGGGGGGGGGGGGGGGGGGGGGGGGGGGGGGGGGGGGGGGGGGGGGGGGGGEGGGGGGGGGGGGGGGGGGGGGEGGGGGGGGGGFGGGGGGGGGGGGGDGGGGGGDGGGGGGGGGGGGGGGGGGGGGGGFFGGGGG?EGGGGGGGEFGFGFGGGFFFGGFFFF7<FCFFEEE
@M00200:205:000000000-AKKM3:1:1101:12082:13167 1:N:0:1
ACTGGGTTTAAAGGGTGCGTAGGCGGGTTGCTAAGTCAGTGGTAAAAGCGTGTGGCTCAACCATACCAAGCCATTGAAACTGGCGATCTTGAGTGCAAACGAGGTAGGCGGAATGTGACGTGTAGCGGTGAAATGCTTAGATATGTCACAGAACCCCGATTGCGAAGGCAGCTTACCAGCATGCAACTGACGCTGAGGCACGAAAGCGTGGGTATCAAACAGGATTAGATACCCGTGTA
+
GGGGGGGGGGGGGGGGGGGGGGGGGGGGGGGGGGGGGGGGGGGGGGGGGGGGGGGGGGGGGGGGGGGGGGGGGGGGGGGGGGGGGGGGGFGGGGGGGGGGGGGGGGGGGGGGGGGGGGGGGGGGFGGGGGGGGGGGGGGGGGGGGGGGGGGGGGGGGGGGGGGGGGEGGGGGGGGGGGGGGGGGGGGGGGGGGGDEGGGGGGGCE=DGGGGGGGFCFFCGFGCFBGG?FFFG68?GFFF
@M00200:205:000000000-AKKM3:1:1101:28000:13200 1:N:0:1
ATTGGGTTTAAAGCGCACGTAGGCGGACTTTTAAGTCAGGGGTGAAATCCCGGGGCTCAACCCCGGAACTGCCTTTGATACTGGAAGTCTTGAGTATGGTAGAGGTGAGTGGAATTCCGAGTGTAGAGGTGAAATTCGTAGATATTCGGAGGAACACCAGTGGCGAAGGCGGCTCACTGGACCATTACTGACGCTGAGGTGCGAAAGCGTGGGGAGCAAACAGGATTAGATACCCCGGTA
+
GGGGGGGGGGGGGGGGGGGGGGGGGGGGGGGGGGGGGGGGGGGGGGGGGGGGGGGGGGGGGGEGGGGGGGGGGGGGGGGGGGGGGGGGGGGGGGGGGGGGGGGGGGGGGGGGGGGGGGGGGGGGGGFGGGGGGGGGGGGGGFGGGGGGGGGGGGGGGGGGGGGGGGGGGGGGGGGGGFDGGGGGGGGGGGDGGGGGGGGGG;CCGGGGGGGGGGFGFGGGDGCDBGGFFFFD:A?<@EDG
@M00200:205:000000000-AKKM3:1:1101:27130:13246 1:N:0:1
ATTGGGTATAAAGGGCTCGTAGGCGGTTTGTCGCGTCGGGAGTGAAAACGCCGTGCTTAACACGGCGCTTGCTTCCGATACGGGCAGACTAGAGGTATTCAGGGGAGAACGGAATTCCTGGTGTAGCGGTGAAATGCGCAGATATCAGGAGGAACACCGGTGGCGAAGGCGGTTCTCTGGGAATGACCTGACGCTGAGGAGCGAAAGTGTGGGGAGCGAACAGGATTAGATACCCGAGTA
+
GGGGGGGGGGGGGGGGGGGGGGGGGGGGGGGGGGGGGGGGGGGGGGGGGGGGGGGGGGGGGGGGGGGGGGGGGGGGGGGGGGGGGEGGGGGGGGGGGGGGGGGGGGGGGGGGGGGGGGGGGGGFGGGGGEEFFGFGGGGGGGGGGGGGGGEFCCFGFGGGGCGGGG7*FCFGGCCFFGGGFCFGG7CGGGGGGGGGGGG?5CEEGCC>FCCECEE<55*C5>FGFGG?FFFFCFFD>:)2
@M00200:205:000000000-AKKM3:1:1101:16459:13252 1:N:0:1
ATTGGGTTTAAAGGGAGCGTAGGCGGATAGTTTAGTCAGAGGTGAAAGCCCAGGGCTCAACCTTGGAATTGCCTTTGATACTGGCTATCTTGAGTATGGAAGAGGTATGTGGAACTCCGAGTGTAGAGGTGAAATTCGTAGATATTCGGAAGAACACCAGTGGCGAAGGCGACATACTGGTCCATTACTGACGCTGAGGCTCGAAAGCGTGGGGAGCAAACAGGATTAGATACCCCTGTA
+
GGGGGGGGGGGGGGGGGGGGGGGGGGGGGGGGGGGGGGGGGGGGGGGGGGGGGGGGGGGGGGFGGGGGGGGGGGGGGGGGGGGGGGGGGGGGGGGGGGGGGGGGGGGGGGGFGGGGGGGGGFGGGGGGGGGGGGCGFGGGGGGGGGGGGGGGGGGGGGGGGGGGGGGGGGGGGGGGGGGGGFGGGGGGGGGGGGGGGGGGGGGGGGGGDGEG>EAD>GFCGG6FFFGFFFFFCFFGF:6@
@M00200:205:000000000-AKKM3:1:1101:18379:13257 1:N:0:1
ATTGGGCGTAAAGCGAGTGTAGGTGGCTCATTAAGTCACATGTGAAATCCCCGGGCTTAACCTGGGAACTGCATGTGATACTGGTGGTGCTAGAATATGTGAGAGGGAAGTAGAATTCCAGGTGTAGCGGTGAAATGCGTAGAGATCTGGAGGAATACCGATGGCGAAGGCAGCTTCCTGGCATAATATTGACACTGAGATTCGAAAGCGTGGGTAGCAAACAGGATTAGATACCCCAGTA
+
GGGGGGGGGGGGGGGGGGGGGGGGGGGGGGGGGGGGGGGGGGGGGGGGGGGGGGGGGGGGGGGGGGGGGGGGGGGGGGGGGGGGGGGGGGGGGGGGGGGGGGGGGGGGGGGGGGGGGGGGGGGGGGGGGGGGGGFGGGGGGGGGGGGGGGGGGFFFGGGGGGGGGGGEGGGGGGGGGGGGGGGGGGGGGGGGGGGGGGGGGGGGGGGGGGGGGDBGECFFCGGGFG?CFFEGGGFFFDFGG
@M00200:205:000000000-AKKM3:1:1101:20704:13264 1:N:0:1
ATTGGGCATAAAGGGAGCGTAGGCGGATAGTTTAGTCAGAGGTGAAAGCCCAGGGCTCAACCTTGGAATTGCCTTTGATACTGGCTATCTTGAGTATGGAAGAGGTATGTGGAACTCCGAGTGTAGAGGTGAAATTCGTAGATATTCGGAAGAACACCAGTGGCGAAGGCGACATACTGGTCCATTACTGACGCTGAGGCTCGAAAGCGTGGGGAGCAAACAGGATTAGATACCCCAGTA
+
GGGGGGGGGGGGGGGGGGGGGGGGGGGGGGGGGGGGGGGGGGGGGGGGGGGGGGGGGGGGGGGGGGGGGGGGGGGGGGGGGGGGGGGGGGGGGGGGGGGGGGGGGGGGGGGGGGGGGGGEFFGGGGGGGGGGGGFGGGGGGGGGGGGGGGGGGGGGGGGGGGGGDGGGDGGGGGGGGGGGGGGGA;EGGGGGGGGGGGGGGGDDEGC8=CGCFCBDDGCGGGGGDGG3FFEGGGGDA>AF
@M00200:205:000000000-AKKM3:1:1101:22640:13283 1:N:0:1
ATTGGGCTTAAAGAGCACGTAGGCGGCCTTGCAAGTCAGTTGTGAAAGCCTTCCGCTTAACGGAAGAACGGCATCTGATACTACAGGGCTTGAGTACGGGAGGGGAGAGTGGAACTTCTGGTGGAGCGGTGAAATGCGTAGATATCAGAAGGAACGCCGGCGGCGAAAGCGACTCTCTGGTCCGAAACTGACGCTGAGTGTGCGAAAGCTAGGGGAGCAAACGGGATTAGATACCCGCGTA
+
GGGGGGGGGGGGGGGGGGGGGGGGGGGGGGGGGGGGGGGGGGGGGGGGGGGGGGGGGGGGGGGGGGGGGGGGGGFGGGGGGGGGGGGGGGGGGGGGGGGGGGGGGGGGGGGGGGGGGGGGGGGGGGGGGGGGGGGGGGGGGGGGGGGGGGGFGGGGGGGGGGGGGGGGGGGGGGGGGGGFGGGGGGGGGGGGGGGGGGGFFGGGGGGGGCGGGG:C>EGGGGGD?GC7?FFGFGGCE5>ED
@M00200:205:000000000-AKKM3:1:1101:4469:13332 1:N:0:1
ATTGGGTATAAAGGGAGCGTAGGCGGATAGTTTAGTCAGAGGTGAAAGCCCAGGGCTCAACCTTGGAATTGCCTTTGATACTGGCTATCTTGAGTATGGAAGAGGTATGTGGAACTCCGAGTGTAGAGGTGAAATTCGTAGATATTCGGAAGAACACCAGTGGCGAAGGCGACATACTGGTCCATTACTGACGCTGAGGCTCGAAAGCGTGGGGAGCAAACAGGATTAGATACCCTGGTA
+
GGGFGGGGGGGGGGGGGGGGGGGGGGCGCGGGGGGGGGGGGGGGGGGGGFGGGGGGGGGGGGGGGGGFGGGGGGGGGGGGGGGGGGGGGGGGFGGGGGGGGGGGGGFGGGGGGGFGGG7:FFFGGGGGGGGGCFGFGFGGGGGGGGGGGDGGGGGFGGGGGGGGGGGGGGGGGCGGGFFGGFGGFFGGFDFGGGGE5:EFGGEGGGG*=CGGGD>CEFGDFGGGFGF@AFEGGGGGFFFG
@M00200:205:000000000-AKKM3:1:1101:27777:13335 1:N:0:1
ATTGGGTTTAAAGCGAGCGCAGGTGGTTTAATAAGTCTGATGTAAAAGGCAGTGGCTCAACCATTGTGTGCATTGGAAACTGTTAGACTTGAGTGCAGTAGAGGAGAGTGGAATTCCATGTGTAGCGGTGAAATGCGTAGATATATGGAGGAACACCGGTGGCGAAAGCGGCTCTCTGGACTGTCACTGACACTGAGGATCGAAAGCGTGGGTAGCAAACAGGATTAGATACCCTCGTA
+
GGGGGGGGGGGGGGGGGGGGGGGDGGGGGGGGGGGGGGGGGGGEEFGGGGGGGGGGGGGGGGGGGGGGGGGGGGGGGGGGGGGGGGGGGGGGGGGGGGFGGGGGGGGGGGDFFFGGGGGGAFCFFGGGGGGGGGGCFFGGFDGGGGGGGGGGGGGGGCGGGGFEGDGG@CGGGGFGGGGGGGGGGGGGGGGGFGFFGD,4CDECECCDEEGGEGB<=:CCCGGFE=4=FFEFEFFG>F>
@M00200:205:000000000-AKKM3:1:1101:7251:13338 1:N:0:1
ATTGGGTTTAAAGGGCGCGTAGGCGGCCAAGCAAGTCCTGGGTGAAATCCCTCGGCTCAACCGAGGAACTGCCTCGGAAACTGCATGGCTCGAGGCCGGGAGAGGGTAGCGGAATTCCCAGTGTAGCGGTGAAATGCGTAGATATTGGGAGGAACACCGGTGGCGAAGGCGGCTACCTGGACCGGTTCTGACGCTGATGCGCGAAAGCGTGGGGAGCAAACAGGATTAGATACCCTGGTA
+
GGGGGGGDGGGGGGGGGGGGGGGGGGGGGGGGGFGGGGGGGGGGGGGGGGGGGGGGGGG9FGFGGGGGGGGGGGGGGGGGGGGGGGGGGGGGFGGGGGGGGEDGGGGCFGGGGGGFGGGGGGGGGDFGGGGGFGFGGGCGGFGGCFGFGFGGDGGGGGGFCGGG7C7CFGGGGGGGGGGGGGGGGGGEG>FGEG*A?FGGGGGGCEGGGGEEDGB)):C<CFCC<4:2*16:C@<DFFFG
@M00200:205:000000000-AKKM3:1:1101:12096:13341 1:N:0:1
ATTGGGTTTAAAGGGAGCGTAGGCGGATAGTTTAGTCAGAGGTGAAAGCCCAGGGCTCAACCTTGGAATTGCCTTTGATACTGGCTATCTTGAGTATGGAAGAGGTATGTGGAACTCCGAGTGTAGAGGTGAAATTCGTAGATATTCGGAAGAACACCAGTGGCGAAGGCGACATACTGGTCCATTACTGACGCTGAGGCTCGAAAGCGTGGGGAGCAAACAGGATTAGATACCCGTGTA
+
GGGGGGGGGGGGGGGGGGGGGGGGGGGGGGGGGGGGGGGGGGGGGGGGGGGGGGGGGGGGGGGGGGGGGGGGGGGGGGGGGGGGGGGGGGGGGGGGGGGGGGGGGGGGGGGFGGGGGGGGCFGGGGGGGGGGGGGGGGGGGGGGGGGGGGGGGGGGGGGGGGFGGGGGGGGGGGGGGGGGGGGGGGGGGGGGGGGGGGGGGGGGCEDGEEGGG5ADDFGEGCGF77FEFACCCFCDFDFC
@M00200:205:000000000-AKKM3:1:1101:16592:13343 1:N:0:1
ATTGGGTTTAAAGGGAGCGTAGGCGGCCTTTTAAGCGTGCTGTGAAATGTACCGGCTCAACCGGTGAATTGCAGCGCGGACTGGAGGGCTTGAGTTCACGGAAGGCAGGCGGAATTCGTGGTGTAGCGGTGAAATGCTTAGATATCACGAAGAACTCCGATTGCGAAGGCAGCATACTAAGCCGTCACTGACGCTGAGGCTCGAAAGTGTGGGTATCAAACAGGATTAGATACCCGTGTA
+
?FFDFDGGD<<CF@@E;CFFGECFGGGCFFFGGGGFFCFEDFFCF,CFFGEFECFGEEEACFGE@FCFFD,CCFF:CFF>FGGG8FCFDGFD?=?EFAFGGC@7FGGGG7@FCE@FFGFGCFFF9FCED>>D,33EFFFFA9;@,>@F15>1><F,>FGDF:CFEEBE7CFGDEGGFECFCCCE8C*;+;<8**/**:8=54:CFDC:E0:8EE6C=<CE4DF70CC<FBA7CCEC08:C
@M00200:205:000000000-AKKM3:1:1101:6952:13348 1:N:0:1
ATTGGGTATAAAGGGAGCGTAGGCGGATAGTTTAGTCAGAGGTGAAAGCCCAGGGCTCAACCTTGGAATTGCCTTTGATACTGGCTATCTTGAGTATGGAAGAGGTATGTGGAACTCCGAGTGTAGAGGTGAAATTCGTAGATATTCGGAAGAACACCAGTGGCGAAGGCGACATACTGGTCCATTACTGACGCTGAGGCTCGAAAGCGTGGGGAGCAAACAGGATTAGATACCCTTGTA
+
GGGGGGGFGGGGGGGGGGGGEGGGGGEGGGGGGGGGGFGGFGGGGGGGGGGGGGGGGGGCGGGGGGGGGGGGGGGGGGGGGGGGGGGGGGGGGGGGGGGGGGGFGGGGGGFFFFGGGGGDGGGGGGFEFFGGFGGFGCGGGGGGGGGCFGEFGGGGGGGGGGFGCGG7@F>EGGGGGGCEFGGGGGGGF>:DEGGG5D>FGGGGGGGGGGGGGGA5>FEGFFG4=GG367?>FCG*0.@+
@M00200:205:000000000-AKKM3:1:1101:23576:13381 1:N:0:1
ATTGGGTTTAAAGGGCTCGTAGGCGGTTTGTCGCGTCGGGAGTGAAAACCAGGTGCTTAACACCTGGCTTGCTTCCGATACGGGCAGACTAGAGGTATTCAGGGGAGAACGGAATTCCTGGTGTAGCGGTGAAATGCGCAGATATCAGGAGGAACACCGGTGGCGAAGGCGGTTCTCTGGGAATATCCTGACGCTGAGGAGCGAAAGTGTGGGGAGCGAACAGGATTAGATACCCGTGTA
+
GGGGGGGGGGGGGGGGGGGGGGGGGGGGGGGGGGGGGGGGGGGGGGGGGGGGGGGGGGGGGGGGGGGGGGGGGGGGGGGGGGGGGGGGGGGGGGGGGGGGGGGGGGGGGGGGGGGGGGGGGGGGGGGGGGGGGGGGGGGGGGGGGGGGGGGGGGGGGGGGGDGGGGGGGGGGGGGGGFCGGGF9?FGGGGGGGGGGGFGGGGDEGGGGG+AEGGFGFDCCGDDFFGG?@FFF7<:D5@FC
@M00200:205:000000000-AKKM3:1:1101:14638:13394 1:N:0:1
ATTGGGCTTAAAGGGAGCGTAGGCGGATAGTTTAGTCAGAGGTGAAAGCCCAGGGCTCAACCTTGGAATTGCCTTTGATACTGGCTATCTTGAGTATGGAAGAGGTATGTGGAACTCCGAGTGTAGAGGTGAAATTCGTAGATATTCGGAAGAACACCAGTGGCGAAGGCGACATACTGGTCCATTACTGACGCTGAGGCTCGAAAGCGTGGGGAGCAAACAGGATTAGATACCCGCGTAAGA
+
GGGGGGGGGGGGGGGGGGGGGGGGGGGGGGGGGGGGGGGGGGGGGGGGGGGGGGGGGGGGGGGGGGGGGGGGGGGGGGGGGGGGGGGGGGGGGGGGGGGGGGGGGGGGGGGGGGGGGGGGGGGGGGGGGGGGGGGGGGGGGGGGGGGGGGGGGGGGGGGGGGGGGGGGGGGGGGGGGGFGGGGGGFFGG7CDEEDEGGGGGGE8FE<D85;FGGFGFFGGFFCGFGG@A+9CGGGDD:BCDFD
@M00200:205:000000000-AKKM3:1:1101:14435:13397 1:N:0:1
ACTGGGTTTAAAGCGCACGTAGGCGGACTTTTAAGTCAGGGGTGAAATCCCGGGGCTCAACCCCGGAACTGCCTTTGATACTGGAAGTCTTGAGTATGGTAGAGGTGAGTGGAATTCCGAGTGTAGAGGTGAAATTCGTAGATATTCGGAGGAACACCAGTGGCGAAGGCGGCTCACTGGACCATTACTGACGCTGAGGTGCGAAAGCGTGGGGAGCAAACAGGATTAGATACCCCCGTA
+
GGGGGGGGGGGGGGGGGGGGGGGGGGGGGGGGGGGGGGGGGGGGGGGGGGGGGGGGGGGGGGGGGGGGGGGGGGGGGGGGGGGGGGGGGGGGGGFGGGGGGGGGGGGGGGGGGGGGGGGGGGGGGGGGGGGGGGGGGGGGGGGGGGGGGGGGGGGGGGGGGGGGGGGGGGGGGGGGGGGGGDGGGGGGGGGGGGGGGGGGGGGGGEDGGGGGGGFGFGGGG4?F:D7<FFFGGFCC>BFG
@M00200:205:000000000-AKKM3:1:1101:16297:13408 1:N:0:1
ATTGGGTATAAAGGGAGCGTAGGCGGATAGTTTAGTCAGAGGTGAAAGCCCAGGGCTCAACCTTGGAATTGCCTTTGATACTGGCTATCTTGAGTATGGAAGAGGTATGTGGAACTCCGAGTGTAGAGGTGAAATTCGTAGATATTCGGAAGAACACCAGTGGCGAAGGCGACATACTGGTCCATTACTGACGCTGAGGCTCGAAAGCGTGGGGAGCAAACAGGATTAGATACCCCAGTA
+
GGGGGGGGGGGGGGGGGGGGGGGGGGGGGGGGGGGGGGGGGGGGGGGGGFGGGGGGGGGGGGGGGGGGGGGGGGGGGGGGGGGGGGGGGGGGGGGGGGGGGGGGGGGGGGGGGGGGGGGGGGGGGGGGGGGGGGGGGGGGGGGGGFGGGGGGGGGGGGGGGGFGGGGGGGCGGGGGGGFFGEGGGGGGGGGGGGGGGGGGGGGEFEGGGGGGGGFGBGGGGFGC@GGEFFFGGGFF>EFG
@M00200:205:000000000-AKKM3:1:1101:15664:13438 1:N:0:1
ATTGGGTTTAAAGCGCGCGCAGGTGGTTCCTTAAGTCTGATGTGAAAGCCCCCGGCTCAACCGGGGAGGGTCATTGGAAACTGGGGAACTTGAGTGCAGAAGAGGATAGTGGAATTCCAAGTGTAGCGGTGAAATGCGTAGAGATTTGGAGGAACACCAGTGGCGAAGGCGACTGTCTGGTCTGTAACTGACACTGAGGCGCGAAAGCGTGGGGAGCAAACAGGATTAGATACCCCAGTA
+
GGGGGGGGGGGGGGGGGGGGGGGGGGGGGGGGGGGGGGGGGGGGGGGGGGGGGGGGGGGGGGGGGGGGGGGGGGGGGGGGGGGGGGGGGGGGGGGGGGGGGGGGGGGGGGGGGGGGGGGGGGGGGGGGGGGGGGGGGGGGGGGGGGGGGGGGGGGGGGGGGGGGGGGGGGGGGGGGGGGGGGGGGGGGGFC8FF4FCFCFGGGGGGGFGGGGDGDGFGFGGCCG<CF<F?4CEFC7>EFF
@M00200:205:000000000-AKKM3:1:1101:13807:13457 1:N:0:1
ATTGGGTTTAAAGGGAGCGTAGGCGGATAGTTTAGTCAGAGGTGAAAGCCCAGGGCTCAACCTTGGAATTGCCTTTGATACTGGCTATCTTGAGTATGGAAGAGGTATGTGGAACTCCGAGTGTAGAGGTGAAATTCGTAGATATTCGGAAGAACACCAGTGGCGAAGGCGACATACTGGTCCATTACTGACGCTGAGGCTCGAAAGCGTGGGGAGCAAACAGGATTAGATACCCCAGTAAGA
+
GGGGGGGGGGGGGGGGGGGGGGGGGGGGGGGGGGGGGGGGGGGGGGGGGGGGGGGGGGGGGGGGGGGGGGGGGGGGGGGGGGGGGGGGGGGGGGGGGGGGGGGGGGGGGGGGGGGGGGGGGGGGGGGGGGGGGGGGGGGGGGGGGGGGGG>EGGGGGGGGGGGCEDGGGGGGEGGGGGGGGGGGGGGGF>FGGGGGGFFDCGGGGGGGGGGGEEDGFGFGGDDD?<FEAFFFFFCGFFFGG94
@M00200:205:000000000-AKKM3:1:1101:18603:13474 1:N:0:1
ATTGGGTTTAAAGGGAGCGTAGGCGGATAGTTTAGTCAGAGGTGAAAGCCCAGGGCTCAACCTTGGAATTGCCTTTGATACTGGCTATCTTGAGTATGGAAGAGGTATGTGGAACTCCGAGTGTAGAGGTGAAATTCGTAGATATTCGGAAGAACACCAGTGGCGAAGGCGACATACTGGTCCATTACTGACGCTGAGGCTCGAAAGCGTGGGGAGCAAACAGGATTAGATACCCGAGTA
+
GGGGGGGGGGGGGGGGGGGFGGDGGGC+@EFGGGGGGGGDGGGGGGGGF@FG@GGGGGGGGGGGGEFGGGGGGFGGGGGGGGGG8FGGGGGGGGGGFGFAFFGGGGGGGGGGGGFGGGDFGGGGGGGGGGGGGGGGGFFGGGGGGGGG8FDGGGF8FFCCF9FGGGGG@F@8CCE9EEFEFGGGGAACG9FGCCGEEGCFGGGBEGDCGGGGDDB)>=EFGGGC(>DEFF?GGDGC):FG
@M00200:205:000000000-AKKM3:1:1101:5456:13515 1:N:0:1
ACTGGGTGTAAAGGGAGCGTAGGCGGATAGTTTAGTCAGAGGTGAAAGCCCAGGGCTCAACCTTGGAATTGCCTTTGATACTGGCTATCTTGAGTATGGAAGAGGTATGTGGAACTCCGAGTGTAGAGGTGAAATTCGTAGATATTCGGAAGAACACCAGTGGCGAAGGCGACATACTGGTCCATTACTGACGCTGAGGCTCGAAAGCGTGGGGAGCAAACAGGATTAGATACCCCAGTA
+
GGGGGG<FFCGGFGGGGGGFGGDFGG7@FFEFFFGGGGFFGCDGFCEDGFGGGFEGGGCCFEGGG<EFFGGGGGGGEGGGAFFGGGGFEGGG9FGEGGGGGGFGFFBFFFGGGFGGG@FCFGGGGGGACEFFFGGGGGF8A@FGFGFGGGEGFFFGF7FGGFGCGECGDFGGGGGGC;<>=>ECFFFGGFGGGED**,;CFFEGCC54*=8CEC58B=8CDGF4;GGFFFCGECC*))0=
@M00200:205:000000000-AKKM3:1:1101:19825:13516 1:N:0:1
ATTGGGTGTAAAGCGCGCGCAGGTGGTTTCTTAAGTCTGATGTGAAAGCCCACGGCTCAACCGTGGAGGGTCATTGGAAACTGGGAGACTTGAGTGCAGAAGAGGAAAGTGGAATTCCATGTGTAGCGGTGAAATGCGTAGAGATATGGAGGAACACCAGTGGCGAAGGCGACTTTCTGGTCTGTAACTGACACTGAGGCGCGAAAGCGTGGGGAGCAAACAGGATTAGATACCCTTGTA
+
GFGGGGGGGGGGGGGGGGGGGGGGGGGGGGGGGGGGGGGGGGGGGGGGGGGGGGGGGGGGGGEFGG:DGGGG<FFFGGGGGGGGGGDGGGFGGGGFGGGGFGGGGGGDGGGFGGGGGGGGFGGGGGGGGGGGGGGGG>@EGGGGGFCFGFDGGGGGGGGFGFGDEGGDGGG>EGGCFFFGFGGGGGGFFGGG?FF9A,@F5CEG8CGGGCDGGGFGFFFFGGFGB4>?FFAGGFG44;FG
@M00200:205:000000000-AKKM3:1:1101:12564:13517 1:N:0:1
ACTGGGCTTAAAGCGAGCGCAGGTGGTTTAATAAGTCTGATGTAAAAGGCAGTGGCTCAACCATTGTGTGCATTGGAAACTGTTAGACTTGAGTGCAGTAGAGGAGAGTGGAATTCCATGTGTAGCGGTGAAATGCGTAGATATATGGAGGAACACCGGTGGCGAAAGCGGCTCTCTGGACTGTAACTGACACTGAGGCTCGAAAGCGTGGGTAGCAAACCGGATTAGATACCCCAGTAAGAAC
+
GGGGGGGGGGGGGGGGGGGGGGGFGGGGGGGGGGGGGGGGGGGFGGGGGGGGGGGGGGGGGGGGGGGGGGGGGGGGGGGGGGGGGGGGFGGGGGGGCFGGGGGGGGGGGGGGGGGGGGGGGGGGGGGGGGGGGGGGGGGGEGGGGGGGGGGGGGGGGGGGGGGGGDCFCCCGGGGFGG7DE?FGGFGGGGGGGGGGGGGGGGGGGGGDCAEGGGBGFGG8*9=D?DDEAFCFFFFGFFFDC.)(
@M00200:205:000000000-AKKM3:1:1101:7698:13534 1:N:0:1
ATTGGGCGTAAAGGGCGCGTAGGCGGCCGATTAAGTCGGGGGTGAAAGCCTGTGGCTCAACCACAGAATTGCCTTCGATACTGGTTGGCTTGAGACCGGAAGAGGACAGCGGAACTGCGAGTGTAGAGGTGAAATTCGTAGATATTCGCAAGAACACCAGTGGCGAAGGCGGCTGTCTGGTCCGGTTCTGACGCTGAGGCGCGAAAGCGTGGGGAGCAAACAGGATTAGATACCCCTGTA
+
GGGGGGGGGGGGGGGGGGGGGGGGGGGGGGGGGGGGGGGGGGGGGGGGGGGGGGGGGGGGGGGGGGGGGGFGGGGGGGGGGGGGGGGGGGGGGGGGGGGGGGGGGGGGGGGGGGGGGGGGGGGGGGGGGGGGGGGGGGGGGGGGGGGGGGGGGGGGGGGGGGGGCFGGGGGGGGCFGGGG?9CEGGGGGGGGGGGGGGGGGGEGCC<FEGGGGGFGFGEFGFGGF<><FF9FD<FCF@)A
@M00200:205:000000000-AKKM3:1:1101:18912:13555 1:N:0:1
ATTGGGTTTAAAGGGAGCGTAGGCGGATAGTTTAGTCAGAGGTGAAAGCCCAGGGCTCAACCTTGGAATTGCCTTTGATACTGGCTATCTTGAGTATGGAAGAGGTATGTGGAACTCCGAGTGTAGAGGTGAAATTCGTAGATATTCGGAAGAACACCAGTGGCGAAGGCGACATACTGGTCCATTACTGACGCTGAGGCTCGAAAGCGTGGGGAGCAAACAGGATTAGATACCCCGGTA
+
GGGGGGFFGGGGGGGFGEGGGGGGGGGGGFGGGAFGGGGGGGCFGGGGGFGFGGGGGGGGFGGGGGFGGGGGGGFGEFG<FGGGGGFFFFGGGDFFGGGFFEF8<EFFGGFGGFFFGGG@FGFGGAEFCFGFFGFGFGGGGGGFFGGGGGGCEFGGGC>FFGGGGGGDDDE@:CCGFGCEFFGGDFGGGGGGGGGDDFG57F5*2:CFDE7C@C>CE5:C<FCD2CFFA+7+><FGA>>5
@M00200:205:000000000-AKKM3:1:1101:25909:13560 1:N:0:1
ATTGGGTTTAAAGCGAGCGCAGGTGGTTTAATAAGTCTGATGTAAAAGGCAGTGGCTCAACCATTGTGTGCATTGGAAACTGTTAGACTTGAGTGCAGTAGAGGAGAGTGGAATTCCATGTGTAGCGGTGAAATGCGTAGATATATGGAGGAACACCGGTGGCGAAAGCGGCTCTCTGGACTGTAACTGACACTGAGGCTCGAAAGCGTGGGTAGCAAACAGGATTAGATAACCTAGTAAGAT
+
GGGGGGGGGGGGGGGGGGGGGGGFGGGGGGGGGGGGGGGGGGGGGGGGGGGGGGGGGGGGGGGGGGGGGGGFGGGGGGGGGGGGGGGGGGGGGFGCFGGGGGGG<FGGGGGG9FEFGFGFECGGGGGGGGFGGCFF:CGGGGGGGFFGGGEECFGFG@EGGGGGGGGG8CFG+C7E?FFADFGFFGFGFFGGGFFF:FEFC7EF5C4CEGGG7B>8CGGCFGFG87C@FCC+5827AAF?CE3
@M00200:205:000000000-AKKM3:1:1101:21663:13589 1:N:0:1
ATTGGGCGTAAAGGGAGCGTAGGCGGATAGTTTAGTCAGAGGTGAAAGCCCAGGGCTCAACCTTGGAATTGCCTTTGATACTGGCTATCTTGAGTATGGAAGAGGTATGTGGAACTCCGAGTGTAGAGGTGAAATTCGTAGATATTCGGAAGAACACCAGTGGCGAAGGCGACATACTGGTCCATTACTGACGCTGAGGCTCGAAAGCGTGGGGAGCAAACAGGATTAGATACCCCAGTA
+
GGGGGGGGGGGGGGGGGGGGGGGDGGEGGGFFGGGGGGGGGGGGGGGGGGGGGGGGGGGGGGGGGGGGGGGGGGGGGGGGGGGGGGGGGGGGGGGGGGGGGGGFGGGGGGGGGGFGGGGGGGGGGDGGGGGGGGGGFGGGGGGGGGFGGGCGGGCFGGGGGGGGDGGGGGEGGGGGGGGGGGFG9CFGGGGGGGDGGGGC,AEDGGGGGGGGGG>DAFCGGFFF<G>=FF?FFFGF)76F
@M00200:205:000000000-AKKM3:1:1101:4114:13590 1:N:0:1
ACTGGGTTTAAAGGGAGCGTAGGCGGATAGTTTAGTCAGAGGTGAAAGCCCAGGGCTCAACCTTGGAATTGCCTTTGATACTGGCTATCTTGAGTATGGAAGAGGTATGTGGAACTCCGAGTGTAGAGGTGAAATTCGTAGATATTCGGAAGAACACCAGTGGCGAAGGCGACATACTGGTCCATTACTGACGCTGAGGCTCGAAAGCGTGGGGAGCAAACAGGATTAGATACCCGAGTA
+
GGGGGGGGGGGGGGGGGGEGGGGGGGE:FFFGGGGGGGGGGGGGGGGGGGGGGGGGGGGGGGGGGGGGGGGGGGGGDGGGGGGGGGGGGGGGDFGGFGGD<ACEFGCFGGGGGGGGGGGGGGGFFGGGGGGGGGG9EFGGGGGFG95=DFGGFFGGGGGGGGGGGEEDGGGGGEEEFGGGFGGGGFGFGGGGEGGGGGFGGGGDEG4C5CGGGG:3=G6+11CD;F74AFEGGGGG5>FF
@M00200:205:000000000-AKKM3:1:1101:13439:13591 1:N:0:1
ATTGGGTTTAAAGGGAGCGTAGGCGGACATTTAAGTCAGGGGTGAAATCCCGGGGCTCAACCTCGGAATTGCCTTTGATACTGGGTGTCTTGAGTATGAGAGAGGTGTGTGGAACTCCGAGTGTAGAGGTGAAATTCGTAGATATTCGGAAGAACACCAGTGGCGAAGGCGACACACTGGCTCATTACTGACGCTGAGGCTCGAAAGCGTGGGGAGCAAACAGGATTAGATACCCTTGTA
+
GGGGGGGGGGGGGGGGGGGGGGGGGGGGGGGGGGGGGGGGGGGGGGGGGGGGGGGGGGGGGGGGGGGGGGGFGGGGGGGGGGGGGGGGGGGGGGGGGGGGGGGGGGGGGGGGGGGGGGGGGGGGGGGGGGGGGGGGGDGFGGGGGGGG8FGGGGGGGGGGGFGDGGGGGGGGGGGGGGGGGFGGGG;FGFGGGGGGGFGGGF5BFEGGGEGGGG3DEFFGC78C?GGFF=AGFFFGF?FG
@M00200:205:000000000-AKKM3:1:1101:14059:13609 1:N:0:1
ATTGGGTTTAAAGCGAGCGCAGGTGGTTTAATAAGTCTGATGTAAAAGGCAGTGGCTCAACCATTGTGTGCATTGGAAACTGTTAGACTTGAGTGCAGTAGAGGAGAGTGGAATTCCATGTGTAGCGGTGAAATGCGTAGATATATGGAGGAACACCGGTGGCGAAAGCGGCTCTCTGGACTGTAACTGACACTGAGGCTCGAAAGCGTGGGTAGCAAACAGGATTAGATACCCCAGTA
+
GGGGGGGGGGGGGGGGGGGGGGGGGGGGGGGGGGGGGGGGGGGGGGGGGGGGGGGGGGGGGGGGGGGGGGGGGGGGGGGGGGGGGGGGGGGGGGGGGGGGGGGGGGGGGGGGGFGGCGGGGGGGGGGGGGGGGGGGGFFGGGGGGGGFGFGGBFFGFFGGGGGGGGGGGGGGGGGGFGFGGGGGGGGGGGGGGGGDGGGGGGCCGGFGGG77BFBGFFGGGGCF87DEFFFGEF8CDAA
@M00200:205:000000000-AKKM3:1:1101:9835:13716 1:N:0:1
ACTGGGTTTAAAGGGAGCGTAGGCGGACATTTATGTCAGGGGTGAAATCCCGGGGCTCAACCTCGGAATTGCCTTTGATACTGGGTGTCTTGAGTATGAGAGAGGTGTGTGGAACTCCGAGTGTAGAGGTGAAATTCGTAGATATTCGGAAGAACACCAGTGGCGAAGGCGACACACTGGCTCATTACTGACGCTGAGGCTCGAAAGCGTGGGGAGCAAACAGGATTAGATACCCCAGTA
+
GGGGGGGGGGGGGGGGGGGGGGGGGGGGGGGGG,FFGGGGGGGGGGGGGGGGGGGGGGGGGGGGGGGGGGGGGGGGGGGGGGGGGGGGGGGGGGGGGGGGGGGGDGGFEGF7DFGGGGGGGGFGGGGGGGFGGGFGGGGG?FGGGGGGGGDEGGGGGGGGGGGGGGGGGGGGGGGCGGFGFGGGGFGGC79@CGGGDCCGGGGGGGGGCGEGGG:CDF8ADGGC<GGD4BAGFCGGE:?F
@M00200:205:000000000-AKKM3:1:1101:16625:13727 1:N:0:1
ATTGGGCTTAAAGGGAGCGTAGGCGGACATTTAAGTCAGGGGTGAAATCCCGGGGCTCAACCTCGGAATTGCCTTTGATACTGGGTGTCTTGAGTATGAGAGAGGTGTGTGGAACTCCGAGTGTAGAGGTGAAATTCGTAGATATTCGGAAGAACACCAGTGGCGAAGGCGACACACTGGCTCATTACTGACGCTGAGGCTCGAAAGCGTGGGGAGCAAACAGGATTAGATACCCTTGTA
+
GGGGGGDGGGGGGGGFGGGGGGGGGGGGEGGGGGGGGGGFGGGGGGGGGGGGGGGGGGGGGGGGGGGGFFFGGGGGGGGGGGGF<CCFGGGGGEFGGFFDGGGCFGGGGGGGGG<EAFECFGGGGGGGGGGGGGGGG?GGGGGGGGGGD7FFCFGGGGGFGCFE7FDGEGGDGGGGGGDGGFD??<FCFGGGGGGGGCDECFGGFGGFGGGDC>>CE=FFG48FBGG<?46CFGGG))1+
@M00200:205:000000000-AKKM3:1:1101:23744:13750 1:N:0:1
ATTGGGCTTAAAGCGAGCGCAGGTGGTTTATTAAGTCTGGTGTAAAAGGCAGTGGCTCAACCATTGTATGCATTGGAAACTGGTAGACTTGAGTGCAGGAGAGGAGAGTGGAATTCCATGTGTAGCGGTGAAATGCGTAGATATATGGAGGAACACCGGTGGCGAAAGCGGCTCTCTGGCCTGTAACTGACACTGAGGCTCGAAAGCGTGGGGAGCAAACAGGATTAGATACCCTTGTA
+
GGGGGGGGGGGGGGGGGGGGGGGGGGGGGGGGGGGGGGGGGGGDGGGGGGGGGGGGGGGGGGGGGGGGGGGGGGGGGGGGGGGGGGGGGGGGGGGGGGGGGGGGGGGGGGGGGGGGGGGGGGGGGGGGFGGGGFFGGGGGGFGGFGFGFFGGGGGGGGGGGGGGGGGGGGGGGGGGGGGGGGGGFGGGGGGGGGGGFGGGGGGCCEGGGGGGGGFGF??FG;DGEFFEFFC>FF<FA@A
@M00200:205:000000000-AKKM3:1:1101:19286:13759 1:N:0:1
ATTGGGTATAAAGGGCGCGTAGGCGGCTTTATAAGTCGGGGGTGAAAGCCTGTGGCTCAACCACAGAATTGCCTTCGATACTGTATGGCTTGAGACCGGAAGAGGTTAGTGGAACTGCGAGTGTAGAGGTGAAATTCGTAGATATTCGCAAGAACACCAGTGGCGAAGGCGGCTGACTGGTCCGGTTCTGACGCTGAGGCGCGAAAGCGTGGGGAGCAAACAGGATTAGATACCCCTGTA
+
GGGGGGGGGGGGGGGGGGGGGGGGGGGGGGGGGGGGGGGGGGGGGGGGGGGGGGGGGGGGFGGGGGGGGGGGGGGGGGGFGGGGGGGGGGGGEGFGGGGGGGGGGGGFGGGGGGGGGGGGCCFGGAFGGGDAFGGGGGGGFGCDFFGGGGGGGGGGGGGGGGGGGGGGGGGGGGDCGGGGGGGGGEEGGGGEGGGGGGGGGGGGGGGGGGGGGG>CB5?84**966C<68AFGGGGFFFG
@M00200:205:000000000-AKKM3:1:1101:21725:13770 1:N:0:1
ATTGGGCTTAAAGCGCGCGTAGGTGGCTTGATAAGCCGGTTGTGAAAGCCCCGGGCTCAACCTGGGAACGGCATCCGGAACTGTCAAGCTAGAGTGCAGGAGAGGAAGGTAGAATTCCCGGTGTAGCGGTGAAATGCGTAGAGATCGGGAGGAATACCAGTGGCGAAGGCGGCCATCTGGACAGATATTGACGCTGAGGTGCGAAAGCGTGGGGAGCAAACAGGATTAGATACCCTGGTA
+
GGGGGGDGGGGGGGGEGGG+FFGFGGGGGEFGGGGGGCG@FGGGGGGGGGGGGGGGG@GGGGGGGGGG7FGGGG,CFG?FGGGGCFEGGGFGGGGC9@FFGGGGGGGD@EDGGGGGGGFGGGGGGGGGGGGGFGGGGGGGGGCGGGCGGCGGGGGGGGCEFGGGGGGGGG@EGGGGGFGG+B8BCCF7CGGGEGD5E5FFFGDDGGGFGGGGGGFD@EFCGGGGBGGFFFFGGGGD5>FG
@M00200:205:000000000-AKKM3:1:1101:15959:13778 1:N:0:1
ATTGGGTGTAAAGCGAGCGCAGGTGGTTTAATAAGTCTGATGTAAAAGGCAGTGGCTCAACCATTGTGTGCATTGGAAACTGTTAGACTTGAGTGCAGTAGAGGAGAGTGGAATTCCATGTGTAGCGGTGAAATGCGTAGATATATGGAGGAACACCGGTGGCGAAAGCGGCTCTCTGGACTGTAACTGACACTGAGGCTCGAAAGCGTGGGTAGCAAACAGGATTAGATACCCCTGTA
+
GGGGGGGGGGGGGGGGGGGGGGGFGGGGGGGGFGGGGGGGGGGGGGGGGGGGGGGGGGGGGGGGGGGGGGGGGGGGGGGGGGGGGGGGGGGGGGGGGGGGGGGGGGGGGGGGGGGGGGGGGGGGGGGGGGGGGGGGGGGGGGGGGGGGGGGGGGGGGEDGGFGGDGGGGGDEEEGGGGGGGGGGGGGGD>CFDGGFGGDGFGGGCEFGGGGCCCDGF:?87D5C;@D3A=EF?FCFFFF
@M00200:205:000000000-AKKM3:1:1101:14417:13798 1:N:0:1
ACTGGGTTTAAAGCGCACGTAGGCGGACTTTTAAGTCAGGGGTGAAATCCCGGGGCTCAACCCCGGAACTGCCTTTGATACTGGAAGTCTTGAGTATGGTAGAGGTGAGTGGAATTCCGAGTGTAGAGGTGAAATTCGTAGATATTCGGAGGAACACCAGTGGCGAAGGCGGCTCACTGGACCATTACTGACGCTGAGGTGCGAAAGCGTGGGGAGCAAACAGGATTAGATACCCTCGTA
+
GGGGGGGGGGGGGGGGGGGGGGGGGGGGGGGGGGGGGGGGGGGGGGGGGGGGGGGGGGGGGGGGGGGGGGGGGGGGGGGGGGGGGGGGGGGGGFEGGGGGGGGGGGGGGGGGGGGGGGGGGGGGGGGGGGGFDGGGGGGGGGGGGGGGGGGGGGGGGGGGGGGGGGGEGFGGCEGGGGGGGFFFGGGGGFGGGGDGCCGGGGGGGGDGGEGGGGBGFGGGF<EFBGGFFB>7AEGGFEFE
@M00200:205:000000000-AKKM3:1:1101:23357:13813 1:N:0:1
ATTGGGTATAAAGGGAGCGTAGGCGGATAGTTTAGTCAGAGGTGAAAGCCCAGGGCTCAACCTTGGAATTGCCTTTGATACTGGCTATCTTGAGTATGGAAGAGGTATGTGGAACTCCGAGTGTAGAGGTGAAATTCGTAGATATTCGGAAGAACACCAGTGGCGAAGGCGACATACTGGTCCATTACTGACGCTGAGGCTCGAAAGCGTGGGGAGCAAACAGGATTAGATACCCTTGTA
+
GGGGGGGGGGGGGGGGGGGGGGGGGGGGGGGGGGGGGGGGGGGGGGGGGGGGGGGGGGGGGGGGGGGGGGGGGGGGGGGGGGGGGGGGGGGGGGGGGGGGGGGGGGGGGGGGGGGGGGGGGGGGGGGGGGGGGGGGGGGGGGGGGGGGFGGGGGGGGGGGGGGGGGGGGGGGGGGGGGFGGGGGGGGGGGGGGGGGGGGGGGEGCEGGGGGGGC575CGFCGGG@FGEFAEGFGGGFFFG
@M00200:205:000000000-AKKM3:1:1101:17920:13826 1:N:0:1
ATTGGGTTTAAAGCGCGTGTAGGCGGATCGGCACGTCGGTCTCTGAAAGCCCCCGGCTCAACCGGGGAAGCGGAGCCGAAACGACCGGTCTCGAGGGATGGAGGGGGACCTGGAACTTCCGGTGGAGCGGTGAAATGCGTTGAGATCGGAAGGAACGCCGGCGGCGAAAGCGAGGTCCTGGACGTCCACTGACGCTGAGACGCGAAAGCTGGGGGAGCGAACGGGATTAGATACCACTGTA
+
GGGGGGGGGGGGGGGGGGGGGGGGGGGGGGGGGGGGGGGGGGGGGGGGGGGGGGGGGGGGEFGGGGGGGGGGGGGGGGGGGGGGEGGGGGGGGGGGGGGGGGGEGGGGGGGGGFBFFGGGGGGGGGGGGGGGGGEFGGGEGGGGGGGGGDEGGGGGGGGGGEGGGECGGGGGGGGGFGGGGGGGGGGGGGGGGCDGGGFGGGGGGGDG6CFGGGBC>=CCC>EGBDD<FFBDG,<*9?FC:
@M00200:205:000000000-AKKM3:1:1101:7635:13852 1:N:0:1
ACTGGGTGTAAAGGGCTCGTAGGCGGTTTGTCGCGTCGGGAGTGAAAACCAGGTGCTTAACACCTGGCTTGCTTCCGATACGGGCAGACTAGAGGTATTCAGGGGAGAACGGAATTCCTGGTGTAGCGGTGAAATGCGCAGATATCAGGAGGACCACCGGTGGCGAAGGCGGTTCTCTGGGAATATCCTGACGCTGAGGAGCGAAAGTGTGGGGAGCGAACCGGATTAGATACCCGAGTA
+
GGGGGGGGGGGGGGGGGGGGGGGGGGGGGCGGGGDGGGGGGGGGGGGFGGGGGGGGGGGGGGFGG@CGGGGGGGGGGGGGGGGGGGDGGGGGA@FFGGGGGFGGGGGGGGGGDGGGGGGGGGGGGDFGC@BFGGGGGGGEFGGGGGCGGF*CF*FFGGGDGGGGGGGGDGGGGEGFGGCFFGGGFGGGG7ECEGGGE>FGE<EG>87FFGGGGGFG>G5EG)*1-1C<FFFGGGGDEFFE
@M00200:205:000000000-AKKM3:1:1101:7696:13864 1:N:0:1
ATTGGGTTTAAAGGGAGCGTAGGCGGATAGTTTAGTCAGAGGTGAAAGCCCAGGGCTCAACCTTGGAATTGCCTTTGATACTGGCTATCTTGAGTATGGAAGAGGTATGTGGAACTCCGAGTGTAGAGGTGAAATTCGTAGATATTCGGAAGAACACCAGTGGCGAAGGCGACATACTGGTCCATTACTGACGCTGAGGCTCGAAAGCGTGGGGAGCAAACAGGATTAGATACCCCTGTA
+
GGGGGGGGGGGGGGGGGGGGGGGGGGGGGGGGGGGGGGGGGGGGGGGGGGGGGGGGGGGGGGGGGGGGGGGGGGGGGGGGGGGGGGGGGGGGGGGGGGGGGGGGGGGGGGGGGGGGGGGGGGGGGGGGGGGGGGGGGGFGGGGGGGGGGGDCGGFGGGGGGGGGGGGGGGGGGGGGGGGGGGGGGGGGGGGGGGGGGGGGGFGGGGGGGGDGGG>GFGGGGGGFDGFFFFFGGGG3=>AG
@M00200:205:000000000-AKKM3:1:1101:13498:13865 1:N:0:1
ATTGGGTTTAAAGGGTGCGTAGGCGGCCCGTTAAGTCAGTGGTGAAAGCCTCCAGCTCAACTGGAGAACTGCCATTGATACTGACGGGCTTGAGTACAGACGAGGTTGGCGGAATTGATTGTGTAGCGGTGAAATGCATAGATACAATCAAGAACACCGATTGCGTAGGCAGCTAACTAGGCTGTAACTGACGCTGAGGCACGAAAGCGTGGGGAGCGAACAGGATTAGATACCCTAGTA
+
GGGGGGGGGGGGGGGGGGGGGGGGGGGGGGGGGGGGGGGGGGGGGGGGGGGGGGGGGGGGGGGGGGGGGGGGGGGGGGGGGGGGGGGGGGGGGGGGGGGGGGGGDGGGGGGGGGGGGGGGGGGGGGGGGGGGGGGGGGGGGGGGGGGFGGGFGGGFGGGGGGGGGGGGGGGGGGGGGGF<FGGGGGEGGCFFDEGD=EGGCFGEGEGGGGGGGGAG@ECGDGFGFGGFFFDFGGCD@)9C
@M00200:205:000000000-AKKM3:1:1101:10972:13917 1:N:0:1
ATTGGGTGTAAAGGGAGCGTAGGCGGATAGTTTAGTCAGAGGTGAAAGCCCAGGGCTCAACCTTGGAATTGCCTTTGATACTGGCTATCTTGAGTATGGAAGAGGTATGTGGAACTCCGAGTGTAGAGGTGAAATTCGTAGATATTCGGAAGAACACCAGTGGCGAAGGCGACATACTGGTCCATTACTGACGCTGAGGCTCGAAAGCGTGGGGAGCAAACAGGATTAGATACCCCAGTA
+
GGGGGGGGGGGGGGGGGGGGGGGGGGEGEGGGGGGGGGGGGGGGGGGGGFGGGGGGGGGGGGGGGGFGFGGGGGGGGGGGGGGGGGGGGGGGGGGGCFGGGGGGGGGGFGGGGGGGGGGGGGGGGGGGGGGGGGGGGGFGGGGGGGGGGGGGGGGGGGGGGGGGGGGGGGGGGGGFGGGGGGGFFGGCGGGGEGGGGEFFGGGGGDDGGGGGGDFGFGGGGGGG?GGFFA?FGFGF>:89
@M00200:205:000000000-AKKM3:1:1101:27052:13926 1:N:0:1
ACTGGGCGTAAAGCGCGCGTAGGTGGCTTGATAAGCCGGTTGTGAAAGCCCCGGGCTCAACCTGGGAACGGCATCCGGAACTGTCAAGCTAGAGTGCAGGAGAGGAAGGTAGAATTCCCGGTGTAGCGGTGAAATGCGTAGAGATCGGGAGGAATACCAGTGGCGAAGGCGGCCTTCTGGACTGACACTGACACTGAGGTGCGAAAGCGTGGGTAGCAAACAGGATTAGATACCCCGCGTA
+
GGGGGGGGGGGGGGGGGGGGGGGGGGGGGGGGGGGGGGGGGGGGGGGGGGGGGGGGGGGGGGGGGGGGGGGGGGGGGGGGGGGGGGGGGGGGGGGGGGGGCGGGGGGGGFFGGGGGGGGGGGGGGGGGGGGGGGGGGGEGGGGFDFGGGGGGGGGGGGFGFGGGGGGGGGGGDCGGGGGGGGGGGGGGGF7CFC<FGGG6CGGGGGGGDGDGGGFC)<@E<CGGFFGBF42CGCCDBFFGG
@M00200:205:000000000-AKKM3:1:1101:15921:13936 1:N:0:1
ATTGGGTTTAAAGGGAGCGTAGGCGGATAGTTTAGTCAGAGGTGAAAGCCCAGGGCTCAACCTTGGAATTGCCTTTGATACTGGCTATCTTGAGTATGGAAGAGGTATGTGGAACTCCGAGTGTAGAGGTGAAATTCGTAGATATTCGGAAGAACACCAGTGGCGAAGGCGACATACTGGTCCATTACTGACGCTGAGGCTCGAAAGCGTGGGGAGCAAACAGGATTAGATACCCGTGTA
+
GGGGGGGGGGGGGGGGGGGGGGGGGGGDGGGGGGGGGGGGGGGGGGGGGGGGGGGGGGGGGGGGGGGGGGGGGGGGGGGGGGGGGGGGGGGGGGGGGGGGGGGFGGGGGGGGGGGGGGGGGGGGGGGGGGGGGGGGGGGGGGGGGGGGGGGGGGGGGGGGGGGDGGGGGGGGGGGGFGGGGGGGGGGGGGGGGGGGGGGFGGGGGGGGGCEEGGEGFGGGGGGG?FG<FFFGEFFDEFFG
@M00200:205:000000000-AKKM3:1:1101:20681:13953 1:N:0:1
ATTGGGTTTAAAGGGCGCGTAGGCGGCCGATTAAGTCGGGGGTGAAAGCCTGTGGCTCAACCACAGAATTGCCTTCGATACTGGTTGGCTTGAGACCGGAAGAGGACAGCGGAACTGCGAGTGTAGAGGTGAAATTCGTAGATATTCGCAAGAACACCAGTGGCGAAGGCGGCTGTCTGGTCCGGTTCTGACGCTGAGGCGCGAAAGCGTGGGGAGCAAACAGGATTAGATACCCCTGTA
+
GGGGGGGGGGGGGGGGGGGGGGGGGGGGGGGGGGGGGGGGGGGGGGGGGGGGGGGGGGGGGGGGGGGGGGGGGGGGGGGGGGGGGGGGGGGDGGGGGGGGGGGGGGGGGGGDGGGGGGGGCFGGGGGGGGGGGGGGGGFGGGGGGGGGGGGGGGGGGGGGGGGCEGGGGGGGGGGGGGGGGGGGGGGGGD9AEEGE=FGFECEDGGGGGGDGGGEC3ECE<FFFFGGBF?4:@<FDFFFG
@M00200:205:000000000-AKKM3:1:1101:8734:13962 1:N:0:1
ATTGGGTATAAAGGGAGCGTAGGCGGACATTTAAGTCAGGGGTGAAATCCCGGGGCTCAACCTCGGAATTGCCTTTGATACTGGGTGTCTTGAGTATGAGAGAGGTGTGTGGAACTCCGAGTGTAGAGGTGAAATTCGTAGATATTCGGAAGAACACCTGTGGCGAAGGCGACACACTGGCTCATTACTGACGCTGAGGCTCGAAAGCGTGGGGAGCAAACAGGATTAGATACCCATGTA
+
FEFFGGGGGGGGGGGGGGGGGGGGGGGGGGGGGGGGGGGGGGGGGFGGGGGGGEGGGGGGGGGGGGGGGGGGGGGGGGGFGGGGGGGGGGGGGGGGGGFGFFFGGGGGGGGDCGGGGGGGGGGGGGGGGGGGFGGGGFGD@EGCGGDFGGGGFDGGGGGGGFGGGGG:7DCEEGGGGGCF7DGGGGGGGGGGDDCEDG=CGGGG6E<CCCE:FC><):C+9**92DF)9=A:F?G*)0@9
@M00200:205:000000000-AKKM3:1:1101:16037:13979 1:N:0:1
ATTGGGTTTAAAGCGCGCGCAGGCGGTTTCTTAAGTCTGGTGTCTAAGTGCGGGGCTCAACCCCGTGACGCACTGGAAACTGGGAGACTTGAGTGCAGAAGAGGAGAGCGGAATTCCACGTGTAGCGGTGAAATGCGTAGAGATGTGGAGGAACACCAGTGGCGAAGGCGGCTCTCTGGACTGTAACTGACGCTGAGGCGCGAAAGCGTGGGGAGCAAACAGGATTAGATACCCCAGTA
+
GGGGGGGGGGGGGGGGGGGGGGGGGGGGGGGGGGGGGGGGGGGGGGGGGGGGGGGGGGGGGGGGGEGGGGGGGGGFFGGGGGGGGGGGGGGGGGGGGGGGFFGDFFGGGGGFGGGGGGGGGGGGGGGGEGGEGGGGGEFGGGFEGFCGGGGGGGGGGGGGGGGGGGEFGGGGGGGGGGGGGGGFGFFGGGFGEEDEDGFC5CDEEG:DCGGGD8;5<CGCGG8F?7=>FFAFA:FGBF@
@M00200:205:000000000-AKKM3:1:1101:18180:13983 1:N:0:1
ATTGGGTGTAAAGGGAGCGTAGGCGGATAGTTTAGTCAGAGGTGAAAGCCCAGGGCTCAACCTTGGAATTGCCTTTGATACTGGCTATCTTGAGTATGGAAGAGGTATGTGGAACTCCGAGTGTAGAGGTGAAATTCGTAGATATTCGGAAGAACACCAGTGGCGAAGGCGACATACTGGTCCATTACTGACGCTGAGGCTCGAAAGCGTGGGGAGCAAACAGGATTAGATACCCCAGTA
+
GGGGGGGGGGGGGGGGGGGGGGGGGGGGGGGGGGGGGGGGGGGGGGGGGGGGGGGGGGGGGGGGGGGGGGGGGGGGGGGGGGGGGGGGGGGGGGGGGGGGGGGGGGGGGGGGGGGGGGGGGGGGGGGGGGGGGGGGGGGGGGGGGGGGGGGGGGGGGGGGGGGGGGGGGGGGGGGGGGGFGFFGGGGGGGGGGGGGGGGGGFGGGGGGGEGGGCBDEGGGGFFGFGG@FFFGG:FGE:6F
@M00200:205:000000000-AKKM3:1:1101:26005:13995 1:N:0:1
ATTGGGTTTAAAGGGCGCGTAGGCGGGATGGCGAGTCGGTCGTGAAATCCTTCGGCTCAACCGAAGAACGTCGGCCGATACTGCCATTCTTGAGGGATGCAGAGGAGACTGGAATTCCCGGTGTAGCGGTGAAATGTGTAGAGATCGGGAGGAACACCGGTGGCGAAGGCGGGTCTCTGGGCATCTCCTGACGCTGAGGCGCGAAAGCGTGGGGAGCAAACGGGATTAGATACCCCTGTA
+
GGGGGGGGGGGGGGGGGGGGGGGGGGGGGGGGGGGGGGGGGGGGGGGGGGGGGGGGGGGGGGGGGGGGGGGGGGGGGGGGGGGGGGGGGGGGGFGGGGGGGGGGDFGGGGGGGGGGGFFGGGGGGGGGGCFGGGGGGGGGGGGGGCFDGGGGGGGGGGEDFEGGGGGGGGGGGGGGGGGGGGGGFFDGFGGGGDGGGGGGGGGGGGGGGCEEGGB35CEFFGCD09>2?F<FF6A<F>FC
@M00200:205:000000000-AKKM3:1:1101:17798:13997 1:N:0:1
ACTGGGTATAAAGGGCTCGTAGGCGGTTTGTCGCGTCGGGAGTGAAAACGCCGTGCTTAACACGGCGCTTGCTTCCGATACGGGCAGACTAGAGGTATTCAGGGGAGAACGGAATTCCTGGTGTAGCGGTGAAATGCGCAGATATCAGGAGGAACACCGGTGGCGAAGGCGGTTCTCTGGGAATGACCTGACGCTGAGGAGCGAAAGTGTGGGGAGCGAACAGGATTAGATACCCGTGTA
+
GGGGGGGGGGGGGGGGGGGGGGGGGGGGGGGGGGGGGGGGGGFGGGGGGGGGGGGGGGGGFGGGGGGGGGGGGGGGGGGGGGGGGGGGGGGGGGGGGGGGGGGGGGGGGGGGGGGGGGGGGGGGAFFGGFFFFFGGAFGGGGGGFGGGGGGGGGGGFGGGEGGGEDEGGGGGBCEGGGGGGGGGFFEFGGGGGGGE*CFGGFG58*7*<<CEGD>DBGE877@<07><=8<>CGCD@E57
@M00200:205:000000000-AKKM3:1:1101:10004:14018 1:N:0:1
ACTGGGTATAAAGGGAGCGTAGGCGGATAGTTTAGTCAGAGGTGAAAGCCCAGGGCTCAACCTTGGAATTGCCTTTGATACTGGCTATCTTGAGTATGGAAGAGGTATGTGGAACTCCGAGTGTAGAGGTGAAATTCGTAGATATTCGGAAGAACACCAGTGGCGAAGGCGACATACTGGTCCATTACTGACGCTGAGGCTCGAAAGCGTGGGGAGCAAACAGGATTAGATACCCCCGTA
+
GGGGGGGGGGGGGGGGGGGGGGGGGGGGGGGGGGGGGGGGGGGGGGGGGGGGGGGGGGGGGGGGGGGGGGGGGGGGGGGGGGGGGGGGGGGGGGGGGGGGGGGGGGGGGGGGGGGGGGGGGGGGGGGGGGGGGGDFGGGGGGGGGGGFGGGGGGGGGGGGGGGGGGGGGGGGGGGGFGGGGGGGGGGGGGGGGGGGGGGGGFGGGGGGGDGDGCBDDGGGGFFGFGGEACCGGCG3:BEE
@M00200:205:000000000-AKKM3:1:1101:10476:14024 1:N:0:1
ACTGGGTTTAAAGGGCTCGTAGGCGGTTTGTCGCGTCGGGAGTGAAAACCAGGTGCTTAACACCTGGCTTGCTTCCGATACGGGCAGACTAGAGGTATTCAGGGGAGAACGGAATTCCTGGTGTAGCGGTGAAATGCGCAGATATCAGGAGGAACACCGGTGGCGAAGGCGGTTCTCTGGGAATATCCTGACGCTGAGGAGCGAAAGTGTGGGGAGCGAACAGGATTAGATACCCGTGTAAGA
+
GGGGGGGGGGGGGGGGGGGGGGGGGGGGGGGGGGGGGGGGGGGGGGGGGGGGGGGGGGGGGGGGGGGGGGGGGGGGGGGGGGGGGGGGGGGGGGGGGGGGGGGGGGGGGGGGGGGGGGGGGGGGGGGGGGGGGGGGGGGGGGGGAFGGGGFGGGFGGGGGFGGGGGGGGDGGGGGGGFFGGGGGGFFGGGGGGGDEGGGGGGGGGC<CF?FGGGDG3*/?CDGGFGFB=96><<:CBF:F7))
@M00200:205:000000000-AKKM3:1:1101:3429:14050 1:N:0:1
ATTGGGTGTAAAGCGAGCGCAGGTGGTTTAATAAGTCTGATGTAAAAGGCAGTGGCTCAACCATTGTGTGCATTGGAAACTGTTAGACTTGAGTGCAGTAGAGGAGAGTGGAATTCCATGTGTAGCGGTGAAATGCGTAGATATAAGGAGGAACACCGGTGGCGAAAGCGGCTCTCTGGACTGTAACTGACACTGAGGCCCGAAAGCGTGGGTAGCAAACAGGATTAGATACCCGAGTAAGAAC
+
GGGGGGGGGGGGGCGGEGEFEEG@FGGGGCEGG9FFGCFGGGGGGGGG7FG>FGGGGGGGGGEAFGCE,,,EFG9C@<FC<<9,FCAC,FEFGGGFCFAEF9<FF,<:E9DEFAE<?E<,BEEEF9FFFGFDFGGFFF?B:@C,;,C9?F7CFFGGE:C=:FEEB=EG8=>B6CDGFGGFG93EECC,,;@9@@>E:C;*1;?:C:C5*/:<<CB*1+?@FC@D3@7=CAE7CF@):85CGF),
@M00200:205:000000000-AKKM3:1:1101:26342:14079 1:N:0:1
ACTGGGTTTAAAGGGCGCGTAGGCGGCCTTGTAAGTTGGGGGTGAAAGCCCGTGGCTCAACCACGGAATTGCCTTCGATACTGCTTGGCTTGAGACCGGAAGAGGTGAGTGGAACTGCGAGTGTAGAGGTGAAATTCGTAGATATTCGCAAGAACACCAGTGGCGAAGGCGGCTCACTGGTCCGGATCTGACGCTGAGGCGCGAAAGCGTGGGGAGCAAACAGGATTAGATACCCTCGTA
+
GGGGGGGGGGGGGGGGGGGGGGGGGGGGGGGGGGGGGGGGGGGGGGGGGGGGGGGGGGGGGGGGGGGGGGGGGGGGGGGGGGGGGGGGGGGGGGGGGGGGGGGGGGGGGGGGGGGGGGGGGGGGGGGGGGGGGGGGGGGGGGGGGGGGGGGGGGGGGGGGGGGGGGGGGGGGGGGGGGGGGGGGGGGGGGGGGGGGGGG=EGGEGCDGGGGGGGDDEGGGGGFGFGGFFFFGEFFC@DFG
@M00200:205:000000000-AKKM3:1:1101:16706:14082 1:N:0:1
ATTGGGTTTAAAGGGTGCGCAGGCGGCCTGTTAAGTTTAAGGTGAAAGCGTGGGGCTTAACCCCATACAGCCTTAGATACTGGCAGGCTAGAGTACTGGAGAGGAAAGTGGAATTCCATGTGTAGCGGTAAAATGCGTAGATATATGGAGGAACACCAGTGGCGAAGGCGGCTTTCTAGCCAGTAACTGACGCTGAGGCACGAAAGCGTGGGGAGCAAATAGGATTAGATACCCCAGTA
+
GGGGGGGGGGGGGGGGGGGGGGGGGGEGGFEEFGGFFFGGGGGGGGGGGGGEGGGGGFGGGGGGGGGGGGGGGGGGGGGGGGGGGGGGGGGGGGGGFGGEFGGDFGGGGGGGGDGGGGGGFGGGGFGGEFGGGFFAF=CE=FC<CDFGGGDFG8FFGCFGGF7CGGEGCEGG>EGFFGGFGGGCCCGDFG?CGGGGGFGGGGGGGC<D5=EGG575F6E?FGG><DC<FFA7A:>DDFF
@M00200:205:000000000-AKKM3:1:1101:12247:14086 1:N:0:1
ACTGGGTTTAAAGGGAGCGTAGGCGGATAGTTTAGTCAGAGGTGAAAGCCCAGGGCTCAACCTTGGAATTGCCTTTGATACTGGCTATCTTGAGTATGGAAGAGGTATGTGGAACTCCGAGTGTAGAGGTGAAATTCGTAGATATTCGGAAGAACACCAGTGGCGAAGGCGACATACTGGTCCATTACTGACGCTGAGGCTCGAAAGCGTGGGGAGCAAACAGGATTAGATACCCTCGTA
+
GGGGGGFCFGGGGGGGGGGGGGGGGGDGGGGGGGGGGGGGGGGGGGGGGGGGGGGGGGGGGGGGGGGGGGGGGGGGGGGGGGGGGGDGGGGGGGGGGGGGGGGGGGGGGGGGGGGGGGGGFFDGFGGGGGFFFCAGGGFGGGGGGGGGGGGGGGGGCGFGGGGGGGEEDDGEGGGGDGGGGGGGGDFGGGGGGCDG5>CGGGGEFEDFE7BFECBGBGCEGG6DFG+7==CGF:CF>AFD
@M00200:205:000000000-AKKM3:1:1101:11580:14144 1:N:0:1
ATTGGGTTTAAAGGGCTCGTAGGCGGCCAACTAAGTCAGACGTGAAATCCCTCGGCTTAACCGGGGAACTGCGTCTGATACTGGATGGCTGGAGTTTGGGAGAGGGATGCGGAATTCCAGGTGTAGCGGTGAAATGCGTAGATATCTGGAGGAACACCGGTGGCGAAGGCGGCATCCTGGACCAATACTGACGCTGAGGAGCGAAAGCCAGGGGAGCAAACGGGATTAGATACCCTAGTAAGA
+
GGGGGGGGGGGGGGGGGGGGGGGGGGGGGGGGGGFGFGGGGGGGGGGGGGGGGGGGGGGGGGGGGGGGGGGGGGGGGGGGGGGGGGGGGGGGFGGGGGGGFGEGGGGGGGGGGGGGGGGGGGGGGGGGGGGGGGGGGGGEGGCCAFFGGGGGEFGGGGGGGGGGGD8FEGGGGGCE6CF?FGGFGGGGGFFFEE*:*;CFGFEGGGGGFCFGED>3>FFGFGDDFGGF=4>CE887:4@F74<
@M00200:205:000000000-AKKM3:1:1101:13290:14191 1:N:0:1
ATTGGGTTTAAAGCGAGCGCAGGTGGTTTATTAAGTCTGGTGTAAAAGGCAGTGGCTCAACCATTGTATGCATTGGAAACTGGTAGACTTGAGTGCAGGAGAGGAGAGTGGAATTCCATGTGTAGCGGTGAAATGCGTAGATATATGGAGGAACACCGGTGGCGAAAGCGGCTCTCTGGCCTGTAACTGACACTGAGGCTCGAAAGCGTGGGGAGCAAACAGGATTAGATACCCCCGTA
+
GAFGGGGGGGGGGGGGGGGCGGGCFGGFFGGGGGGGGGGGGGGGGGGGDGFGEGGGGGGFGGDGGGGGGGGGGEGGFGGGGGGGGGGGGFEFGGGDDEFGGGGGGGGEGGGGFFGAC?FFGGGGGFGGGGGGGGGFGGGGF9EFEGGGGDD@=FGGDCGFGGG7CGGGCCCE++,@FF@@FGGGAFG798CFEFDC:>EGGGDDC=FG:E:7F8>GF?GG45CF@GG8FFEFGGCD:D5
@M00200:205:000000000-AKKM3:1:1101:24817:14204 1:N:0:1
ATTGGGCTTAAAGCGCGCGCAGGCGGGTCTGGTAAGTCGGAAGTGAAATTTCACGGCTCAACCGTGAAGCTGCTTCTGATACTGCGGATCTAGGGACCGGTAGAGGCTGGTGGAATTGCTGGTGTAGCGGTGGAATGCGTAGAGATCAGCAAGAACACCCGTGGCGAAGGCGGCCAGCTGGGCCGGGTCCGACGCTGAGGCGCGAAAGCGTGGGGAGCAAACAGGATTAGATACCCTTGTT
+
GGGGGGGGGGGGGGGGGGGGGGGGGGGGGGGGGGGGGGGGGGGGGGGGGGGGGGGGGEGFFGGGGGGGGGGGGGGFGGGGAEGGFFEEF=FFFGGGCFEF=>FFGFBFGGFDGFGFFFDF<E=,@FFFGECFG@FFCCGGCEFFC;FGGDCGGGCC@,><C=1:8C*<CCC8EGGGGFC7<E=E5CD8*9>5?ED5;CFFCD58>*97*:2:>C37<=CC758F8**6FFB*0,+94))3*
@M00200:205:000000000-AKKM3:1:1101:16702:14209 1:N:0:1
ATTGGGTGTAAAGGGAGCGTAGGCGGATAGTTTAGTCAGAGGTGAAAGCCCAGGGCTCAACCTTGGAATTGCCTTTGATACTGGCTATCTTGAGTATGGAAGAGGTATGTGGAACTCCGAGTGTAGAGGTGAAATTCGTAGATATTCGGAAGAACACCAGTGGCGAAGGCGACATACTGGTCCATTACTGACGCTGAGGCTCGAAAGCGTGGGGAGCAAACAGGATTAGATACCCTTGTA
+
GGGGGGGGGGGGGGGGGGGGGGGGGGGGGGGGGGGGGGGGGGGGGGGGGGGGGGGGGGGGGGGGGGGGGGGGGGGGGGGGGGGGGGGGGGGGGGGGGGDGGGGGGGGGGGGGGGGGGGGGGGGGGGGGGGGGGGFGGGGGGGGGGGGGGGGGGGGGGGGGGGFGGGGGGGGGGGGGGGGGGGGGGAFCECFGGEGE55EFFGGGGGDGGGGGGC>GFGFC<CG4;FFFFFFGGGGFFFF7
@M00200:205:000000000-AKKM3:1:1101:9396:14213 1:N:0:1
ATTGGGTTTAAAGTGAGCGTAGGCGGACATTTAAGTCAGGGGTGAAATCCCGGGGCTCAACCTCGGAATTGCCTTTGATACTGGGTGTCTTGAGTATGAGAGAGGTGTGTGGAACTCCGAGTGTAGAGGTGAAATTCGTAGATATTCGGAAGAACACCAGTGGCGAAGGCGACACACTGGCTCATTACTGACGCTGAGGCTCGAAAGCGTGGGCAGCAAACAGGATTAGATACCCCTGTA
+
GGGGGGGGGGGGGGGGGGGGGGGGGGGGGGGGGGGGGGGGGGGGGGGGGFGGGGGGGGGGGGGGGGGGGGGGGGGGGGGGGGGGGGGGGGGGGFFFFGGGGGGGGGGGGGGGGEFGGGGCGGGGGGGGGGGGGGFGGGGGGGGGGGDGGGGGCGGGGGFFFGGGGGGFGGGGGGGGGGGGFFFGGGGGGDEFG=DEGGGDFDGGFGDGGEGDCGADFFEEGGGFBGGFFFFGCCGGF:6+
@M00200:205:000000000-AKKM3:1:1101:23404:14258 1:N:0:1
ATTGGGTTTAAAGCGAGCGCAGGTGGTTTAATAAGTCTGATGTAAAAGGCAGTGGCTCAACCATTGTGTGCATTGGAAACTGTTAGACTTGAGTGCAGTAGAGGAGAGTGGAATTCCATGTGTAGCGGTGAAATGCGTAGATATATGGAGGAACACCGGTGGCGAAAGCGGCTCTCTGGACTGTAACTGACACTGAGGCTCGAAAGCGTGGGTAGCAAACAGGATTAGATACCCCCGTA
+
GGGGGGGEGGGGGGGGGGGGGGGGGG;FGGGGGGGGFGGGGGGGGGGFGFGGGGGGGGGGGGGGGGGGGGGAFGDGGGGGGGGGGGFGFGGGGGGGGGGGGDGFFEFGGGGGGGGCGGFGGEFFGFGGGDEEFGCFFGDEC=EFDFGGGGGDGGGGGGGDEG8CCFEDFBFGDEGGGG?CFEGECFGECF6DCF*<?GF5,;CEG>85CEC7<,?6A=CFG<=;=C67=F):??8<EFF
@M00200:205:000000000-AKKM3:1:1101:25606:14276 1:N:0:1
ATTGGGTTTAAAGCGCGCGCAGGCGGTTTCTTAAGTCTGGTGTCTAAGTGCGGGGCTCAACCCCGTGACGCACTGGAAACTGGGAGACTTGAGTGCAGAAGAGGAGAGCGGAATTCCACGTGTAGCGGTGAAATGCGTAGAGATGTGGAGGAACACCAGTGGCGAAGGCGGCTCTCTGGACTGTAACTGACGCTGAGGCGCGAAAGCGTGGGGAGCAAACAGGATTAGATACCCCAGTA
+
GGGGGGGGGGGGGGGGGGGGGGGGGGGGGGGGGGGGGGGGGGGGGGGGGGGGGGGGGGGGGGGGGGGGGGG+CFFGGGGGGGGGGGGGFGGGGGGGGGGGGDGG@FGGGGGGGGGGGGGGGGGGGGGGGGFGGGGGGGGGGGGGGFFGFGGGGGGGGGGGGGGGGGGDGGGGDGFGGGGGGGGGGGGGFGGGC:D=C8;>EGEDEGCCCGGGGGEDFGGGGGCD?DD<?*5:<EF*>FF
@M00200:205:000000000-AKKM3:1:1101:11408:14290 1:N:0:1
ACTGGGTTTAAAGGGAGCGTAGGCGGACATTTAAGTCAGGGGTGAAATCCCGGGGCTCAACCTCGGAATTGCCTTTGATACTGGGTGTCTTGAGTATGAGAGAGGCGTGTGGAACTCCGAGTGTAGAGGTGAAATTCGTAGATATTCGGAAGAACACCAGTGGCGAAGGCGACACACTGGCCCATTACTGACGCTGAGGCTCGAAAGCGCGGGGAGCAAACAGGATTAGATACCCCCGTACGA
+
E;EFGGGEEF<@CGGFGGGG7+@ECCCC7ECF<F<EFEGGGCF7C<EF<CEF+F7F7FFGGG,C@:FF7C9FGEAFAEFFGGG8,FFEFGFGGGF<FA9?FFF:++8CFGGCF,8ABE4:BDFGGF9F@FD9EEF9F>F8FF9FGFF8<3@@<<>FGECEGG7CG:EFGGC7EE*,=CC,:,4=,6<9=:F?EE<CGFFC*>EE9=5CE5CEDE>)):;6C*@*26:2*89>EGGGED55*-3
@M00200:205:000000000-AKKM3:1:1101:12335:14292 1:N:0:1
ACTGGGCATAAAGCGAGCGCAGGTGGTTTAATAAGTCTGATGTAAAAGGCAGTGGCTCAACCATTGTGTGCATTGGAAACTGTTAGACTTGAGTGCAGTAGAGGAGAGTGGAATTCCATGTGTAGCGGTGAAATGCGTAGATATATGGAGGAACACCGGTGGCGAAAGCGGCTCTCTGGACTGTAACTGACACTGAGGCTCGAAAGCGTGGGTAGCAAACAGGATTAGATACCCCTGTA
+
GGGGGGGGGGGGGGGGGGGGGGGGGGFGGGGGGGGGCFGGGGGGGGGGDFGGGGGGGGGGGGGGGGGGGGGGGGGGGGGGGGGGGGDGGGGGFGFGGGGGGGGGFC8FFGGGGGGGGFGDGGGGGAGGGGGGFDFDGGGEEFFEGGGFFGCFGGGGGGGGGGGGGGGGGEFECGGFGGGFGGGGGGGGGFGGGGGGDFC>CGGGGGGCEGECFFEGC=8CFGAD3+CEFFFGGDFFFAF
@M00200:205:000000000-AKKM3:1:1101:5740:14293 1:N:0:1
ATTGGGTTTAAAGGGAGCGTAGGCGGATAGTTTAGTCAGAGGTGAAAGCCCAGGGCTCAACCTTGGAATTGCCTTTGATACTGGCTATCTTGAGTATGGAAGAGGTATGTGGAACTCCGAGTGTAGAGGTGAAATTCGTAGATATTCGGAAGAACACCAGTGGCGAAGGCGACATACTGGTCCATTACTGACGCTGAGGCTCGAAAGCGTGGGGAGCAACCAGGATTAGATACCCTGGTA
+
GGGGGGGGGGFGGGGGGGGGCGGGGGDGGGGGGGGGGGGGGGGGGGGGGGGGGGGGGGGGGGGGGGGGGGGGGGGGGGGGGGGGGGGGGGGGGGGGGGCFGGGGDFFGGFFGGGEGGGEGGGGGGFGGGGG?FGGGGGGGGGGGGGCGGG7:AFGGGGGGGFGGGGGDGGEEDGEFGGFFGGGGGGGGGGGGGGGGGGC>:;CEEGGF=CEGGEBGBGG*;CF3<CGFFFCDGGGGFFFG
@M00200:205:000000000-AKKM3:1:1101:11675:14317 1:N:0:1
ACTGGGTTTAAAGGGAGCGTAGGCGGATAGTTTAGTCAGAGGTGAAAGCCCAGGGCTCAACCTTGGAATTGCCTTTGATACTGGCTATCTTGAGTATGGAAGAGGTATGTGGAACTCCGAGTGTAGAGGTGAAATTCGTAGATATTCGGAAGAACACCAGTGGCGAAGGCGACATACTGGTCCATTACTGACGCTGAGGCTCGAAAGCGTGGGGAGCAAACAGGATTAGATACCCTAGTA
+
GGGGGGEGGEGGGGEFGGGGGGGGGGCFGGGGGGGGGGGGGGGGGGGGGGGGGGGGGFGGGFGGGGGGGFGGGGGGGCFGGGGGGGGGGGFGEFGGGFFFADGGGGGGGGGGGGFGGGGGGFGEGGGGGGGGFEGGFEFGEEFFEEGFGGFE8DFGGGGGGGGGGGDGGGGGG>CD9DF7E;EG;;EGG9EFGG5CEBFGGGGDC59CGEEEG:5CB53C<4C<0CCF=ACFGF+65;;C
@M00200:205:000000000-AKKM3:1:1101:5835:14329 1:N:0:1
ATTGGGTTTAAAGGGCTCGTAGGCGGTTTGTCGCGTCGGGAGTGAAAACCAGGTGCTTAACACCTGGCTTGCTTTCGATACGGGCAGACTGGAGGTATGCAGGGGAGAACGGAATTCCTGGTGTAGCGGTGAAATGCGCAGATATCAGGAGGAACACCGGTGGCGAAGGCGGTTCTCTGGGCATTACCTGACGCTGAGGAGCGAAAGTGTGGGGAGCGAACAGGATTAGATACCCCTGTAAGA
+
GGGGGGGGGGGGGGGGGGGGGGGGGGFFGGGGGGGGGGGGEGGGGGGGGGGGGGGGGGGGGGFGGGGGGGGGGGFFEGCFGGGGGGGGGGGGGFGGFEFDFGGGGDF@EEGDEGGGGGEGGFGAFCFGGGGFFGGGGGF@FFGFGGDGGFEEGGGGGDGGGGGDEECEC7FGE58C?FGFC>FGCC?CGGG6EEDGDGGCE**1:=D*A2+;EC7C3CCE3CFD<G*3@?5C+3<5:F)2:<9
@M00200:205:000000000-AKKM3:1:1101:17127:14354 1:N:0:1
ATTGGGTGTAAAGGGAGCGTAGGCGGATAGTTTAGTCAGAGGTGAAAGCCCAGGGCTCAACCTTGGAATTGCCTTTGATACTGGCTATCTTGAGTATGGAAGAGGTATGTGGAACTCCGAGTGTAGAGGTGAAATTCGTAGATATTCGGAAGAACATTAGTGGCGAAGGCGACATACTGGTCCATTACTGACGCTGAGGCTCGAAAGCGTGGGGAGCAAACAGGATTAGATACCCCAGTA
+
GGGGGGGGGGGGGGGGGGGGGGGGGGGGGGGGGGGGGGGGGGGGGGGGFGGGGGGGGGGGGGGGGGGGGGGGGGGGGGGGDGGGGGEGGGGGGGGFGGGGGGGGGGGGGGGGGGGGGFGGGFFGGFGGGGGGGGGGGGGGGEFFFGGGFFGGGDFGGGGGGGGGGGGGDGGGGGGGGFGGGGGGGGGGGGGGGGDGCGFGGGGGG=CCEGGGGGFGFGFGGGGG<FFEFFCF9?8>BEFF
@M00200:205:000000000-AKKM3:1:1101:22336:14361 1:N:0:1
ATTGGGTTTAAAGGGCTCGTAGGCGGTTTGTCGCGTCGGGAGTGAAAACGCCGTGCTTAACACGGCGCTTGCTTCCGATACGGGCAGACTAGAGGTATTCAGGGGAGAACGGAATTCCTGGTGTAGCGGTGAAATGCGCAGATATCAGGAGGAACACCGGTGGCGAAGGCGGTTCTCTGGGAATGACCTGACGCTGAGGAGCGAAAGTGTGGGGAGCGAACAGGATTAGATACCCTTGTA
+
GGGGGGGGGGGGGGGGGGGGGGGGGGGEGGGGGFEFGFGGGGGGGGGGAFEG7FCEDFDFCEFGEGGGDGGGGGGGFEF@CFDGCEGGC,CFFGGFDGGFGEEGGDGGGGGGDGE8FFGGGFGG:>=FF@F:C93FFCFGGGGG99CFGGGGFGFGDGEG@FG>4*BFGGGGGGGGGD@CGFGGFGGFFDFGGG3==@FGGGC88?D>@00?8EDGFGGGCCFC<CFBF@<C+3AF?@8?
@M00200:205:000000000-AKKM3:1:1101:13523:14389 1:N:0:1
ACTGGGTTTAAAGGGCTCGTAGGCGGTTTGTCGCGTCGGGAGTGAAAACCAGGTGCTTAACACCTGGCTTGCTTTCGATACGGGCAGACTAGAGGTATGCAGGGGAGAACGGAATTCCTGGTGTAGCGGTGAAATGCGCAGATATCAGGAGGAACACCGGTGGCGAAGGCGGTTCTCTGGGCATGACCTGACGCTGAGGAGCGAAAGTGTGGGGAGCGAACAGGATTAGATACCCTTGTA
+
GGGGGGGGGGGGGGGGGGGGGGGGGGGGGGGGGGGGGGGGGGGGGGGGGGGGGGGGGGGGGEFEGGGGGGGGGGGGGGGGGGGGGGGGGGGGGGGGGGGGGGGGGGGGGGGGGGGGGGGGGFGGDGGGGEGGGGGGGGGD:FFGGGGGGGGGGGGG8FFFGGGGGGGGGGGGGD7CGGGGGGGCEGGGFGGFGGGGDGGGGGGDECCFC?EEGC5CDGGGCCFGFFFDFFFF?6<D@F7C
@M00200:205:000000000-AKKM3:1:1101:3918:14453 1:N:0:1
ATTGGGTTTAAAGGGAGCGTAGGCGGACATTTAAGTCAGGGGTGAAATCCCGGGGCTCAACCTCGGAATTGCCTTTGATACTGGGTGTCTTGAGTATGAGAGAGGTGTGTGGAACTCCGAGTGTAGAGGTGACATTCGTAGATATTCGGAAGAACACCAGTGGCGAAGGCGACACACTGGCTCATTACTGACGCTGAGGCTCGACAGCGTGGGGAGCAAACAGGATTCGATACCCCTGTA
+
GGGGGGGGGGGGGGGGGGGGGGGGGGGGGGGGFDGGGGGFDCFGGA,EFGGGGGGGGGGGGGGGGGDEFFGGGGGGGGFGGGGGGGGGGGGGFFFGGGCAA@FEGFGGGGGGGCFFGGGDGGGGFFCGFGGG,5EFGGGGGGGGGGGEFFEGGGGGGGGGGGCGG@EFGGGGGGGCEFD,DFFCCGFFEDGGGGGGGDFEGGEE*88CEGGGDGE)<FC+97:CBGC)7*6*8<C7@FFG
@M00200:205:000000000-AKKM3:1:1101:26289:14461 1:N:0:1
ACTGGGTATAAAGCGAGCGCAGGTGGTTTAATAAGTCTGATGTAAAAGGCAGTGGCTCAACCATTGTGTGCATTGGAAACTGTTAGACTTGAGTGCAGTAGAGGAGAGTGGAATTCCATGTGTAGCGGTGAAATGCGTAGATATATGGAGGAACACCGGTGGCGAAAGCGGCTCTCTGGACTGTCACTGACACTGAGGCTCGAAAGCGTGGGTAGCAAACAGGATTAGATACCCCAGTA
+
[truncated: 22,584,208 more chars]
