# Supplementary material for: Responses of rhizosphere soil bacteria to 2-year tillage rotation treatments during fallow period in semiarid southeastern Loess Plateau
Source: PeerJ. 2020 May 5;8:e8853. doi: 10.7717/peerj.8853 (PMC7207221; doi:10.7717/peerj.8853)
Supplement: Supplemental Information 69 [file peerj-08-8853-s069.gz › G4L3.R2.fastq]

@M00200:207:000000000-ALC1F:1:1102:5798:3370 2:N:0:5
TACTCGGGTATCTAATCCTGTTTGATACCCACACTTTCGAGCATCAGCGTCAGTTACAGTCCAGCAGGCTGCCTTCGCAATCGGAGTTCTTCGTGATATCTAAGCATTTCACCGCTACACAACGAATTCCGCCTACCTCTACTGTACTCAAGGATGCCAGTATCAACTGCACTTTTACGGTTGAGCCGCAAACTTTCACAACTGACTTAACAACCCGCCTACGCTCCCTTTACACCCAATAGATGTC
+
CCCCBEGGGGGGGGGGGGGGGGGGGGGEF<EFCFGGGGGGCGGGGGGGGGEGGFGGGGGAFGGGF8CFEFGGFGGGGGGGE<DF,FFGGGFGCA<BFGGGGGGGGGGGGGGGGGGGGGGG=4@CFCGFGGGG6++@EFFGCFGE8DGGGGGG?FFDGGGFGGGGGG6EDGG*+36DCFGGGGDC*DDD*?=9AFFFCCCE5=8=@EFFFF5A@)99:BFF-<=2>DB=DFBC;CFA=DF@8<)17))
@M00200:207:000000000-ALC1F:1:1103:5259:18363 2:N:0:5
TACAGGGGTATCTAATCCTGTTTGCTCCCCACGCTTTCGCGCCTCAGCGTCAGTATCGGTCCAGAGAGCCGCCTTCGCCACCGGTGTTCTTCCCAATATCTACGAATTTCACCTCTACACTGGGAATTCCACTCTCCTCTCCCGATCTCTAGCCACCCAGTCCCAGACGCACCTCCCAGGTTAAGCCCGGGGCTTTCACGCCTGACTTGGATAGCCGCCTGCGCGCCCTTTACACCCAATAGATGTC
+
CCCCCGGGGGGGGGGGGGGGGGGGGGGGGGGGGGGGGGGGGGGGGGGGGGGGGGGGGGGGGGGGGGGGGGGGGGGGGGGEFGGGEGEGGGGGGGGGGFGGGGGGGFFGGGFGGFGGCEFGGGGGF8DEGCFGFFGGGFGGFGGGGGGGF@FDFGGGEEGFFGGGGGDFG>DGCFGGGGGGGGGGGGFFG>9*9?AFFCGDBAFF@FFFFFFF3@=FFE>;<<6>@B2>>B>>AA?72:17>9AFFAF
@M00200:207:000000000-ALC1F:1:1104:10626:23318 2:N:0:5
TACTGGGGTATCTAATCCCGTTTGCTCCCCTGGCTTTCGTGCCTCAGCGTCAGTATCGGGCCAGTGAGCCGCCTTCGCCACTGGTGTTCTTGCGAATATCTACGAATTTCACCTCTACACTCGCAGTTCCACTCACCTCTCCCGAACTCAAGATCTTCAGTATCAAAGGCAGTTCTGGAGTTGAGCTCCAGGATTTCACCCCTGACTTAAAGACCCGCCTACGCACCCTTTAAACCCAATAGATGCC
+
CCCCCGGGGGGGGGGGGGGGGGGGGGGGGGGGGGGGGGGGGGGGGGGGGGGGGGGGGGGGEGGGGGGFGGGEGGGGGGGGGGGFFFFGGGGGGGGGGGGGGGFGGGGGGGGGGFFGGGGGGGGGGGGGGGGGGGGGFGGGGCFGE=CGGGG9EFGGGGGGGGGGGGGA?FGCFF?FF?FFGGGGGGGG+=7>>5B5=ECE@>>C@FEFCFFFE)C4=4>DDBD>@>@?FF8ECEFF6(3=)9;C)))
@M00200:207:000000000-ALC1F:1:1105:8031:17070 2:N:0:5
TACAAGGGTATCTAATCCTGTTTGCTACCCACGCTTTCGTGCCTCAGCGTCAGTTAAAGCCCAGTAGGCCGCCTTCGCCACTGGTGTTCCTCCCGATCTCTACGCATTTCACCGCTACACCGGGAATTCCGCCTACCTCTACTTCACTCAAGCTGTGCAGTTTCAATAGCAGTTCATGGGTTAAGCCCATGGATTTCACTACTGACTTGCATAGCCGCCTACGCACCCTTTACACCCAATAGATGTC
+
CCCCCCGDGGGGGGGGGGGGGGGGGGGGGGGGGGGGGGGGFGGGGGGGGGGGGGGGGGGGGGGGGGGGGGGGGGGGGGGGGGGGGGGGGGGGGGCFGGFGGGGGGGGGGGGGGGGGGGGGGGGGGGGGGGGGGGGGGGGGGGGGGGGGGGGFGC=FFGGGEF7DFGGGGGFGGFCGGFGCGEDCFFFG?CCF*=FEF<9ACFFACEFA:EFEF@FA2@ADF=@>2?BFFFECE?65328@EF)9)<C
@M00200:207:000000000-ALC1F:1:1106:14649:15267 2:N:0:5
TACGCGGGTATCTAATCCCGTTTGCTCCCCTGGCTTTCGCTCCTCAGTGTCAGTGTTGGTCCAGGATGCCGCCTTCGCCACCGGTGTTCCTCCAGATATCTACGCATTTCACCGCTACACCTGGAATTCCGCATCCCTCTCCCAAACTCAAGCCATCCAGTATCAGACGCAGTTCCCCGGTTAAGCCGAGGGATTTCACGCATGACTTAGTTGGCCACCTACGAGCCCTTTATACCCAATAGATGTC
+
CCCCCGGGGGGGGGGGGFGGGGGGGGGGGGGGFGGGGGGGGFGGGGGGGGGGGGGGGGGGGGGGGFGGGGGGGGGGDGGGGGGGGGGGGGGGGGGGGGGGGGGGGGGGGGGGGGGGGGGGGGGGGGGGGGGGGGGDFFGGGFFGGGGGGGGDGGGFGGGGGGGGGGFGGGGGGFGGFGDGGG7C8,ADGGGGFGFEFFFBFFFFEFFEFFFFEEGFFFF;8A?@FFF@@FFFD<=FFFF0?A>22.)
@M00200:207:000000000-ALC1F:1:1109:15064:4852 2:N:0:5
TACGGGGGTATCTAATCCTGTTCGCTACCCACGCTTTCGCTCCTCAGCGTCAGGTAAGGCCCAGAGAGCCGCCTTCGCCACCGGTGTTCTTCCTGATATCTGCGCATTCCACCGCTACACCAGGAGTTCCGCTCTCCCCTGCCTACCTCTAGTCTGCCCGTATCGGAAGCAGGCTCGGAGTTGAGCTCCGAGTTTTCACTCCCGACGCGACGAACCGCCTACGAGCCCTTTAAACCCAGTAGATGTC
+
CCCC8BGGGGGGGGGGGGGGGGGGGGGGGGGGGGGGGGGGGGGGGGGGGGGGGGGGGGGGGGGGGGGGGGGGGGGGGGGGGGGGGGGGGGGGGGGGGGGGGGGGGGGGGGGGGGGGGGGGGGGGGGGGGGGGCGGGGGGGGGGGGGGGGGGGGGGGGGGGGGGGG*;EGGGGGFGGFCGGGGGGGGGGF5>BFGGFFCFFFFFFFFFFFDFFFFFDFG9<???FFFFFB?DFFFFFFFB3AFB<99<
@M00200:207:000000000-ALC1F:1:1110:26975:20006 2:N:0:5
TACTAGGGTATCTAATCCCGTTCGCTCCCCTGGCTTTCGCGCATCAGCGTCAGTGTCGGCCCAGCAACCCGCCTTCGCCGCAGGTGTTCCTCTCGATATCTACGCATTTCACCGCTACACCGAGAATTCCAGTTGCCCCTTCCGCACTCTAGTCGCACAGTATCAGTTGACCTTTCCGAGTTAAGCCCGGAGATTTCACAACTGACTTGTGCTGACCGCCTACGCGCCCTTTAAACCCAATAGATGTC
+
CCCCCGGGGGGGGF9FGGGCFCC@CEGGGG?FDFEGDFCCEGGCGFFGGGGECE@FFC:FECCEGGGFF:7FFGGFCGGEDE=7FFFFFFFGFFE8=8+9;EFFGGG:EGGGGED8CFFFGE738:9=D3;DFFCDGGGD,=DC8C7+@CA;EFECE@>@A,;CD9=FD:CGG8CC7*;4DCCD7,4@?5:68CF8BCCF):A;4==731);?.;A;?22163;><60661):)/63?B(().647.5
@M00200:207:000000000-ALC1F:1:1111:18943:7687 2:N:0:5
TACTAGGGTATCTAATCCTGTTTGCTCCCCACGCTGTCGCGCCTCAGTGTCGGCTCAAGAGACCTCTCGGTCCCACTGCCCAGCAGGCCGCCTTCGCCACTGGTGTTCTTCCGGATCTCTACGCATTCCACCGCTACACCCGGAATTCTACCTGCCTCTACAGTGCCCCAGCCCCACAGTCGCCGCGGCCGATCCGGGGTTGAGCCCCAGACTTTCACCGCGGCCTTATGGTCGCCACCTACGCGCCCTTT
+
CCCCCGACEGGFGGGGGGGDGGGGGGGFGDFCCFD,FGDG:+@FEGFGGGGGDDGECFF9EGGGGFGGGGGE:EFGGCFGBEGG8ABFCFEFF:FGGGGEGGGF4EFGGGGG>FGEGGGGGGCE:F=FEFEF+6CBEFGGEEEC8DGG,?FFEGGGGFF,<:FA:C<@FE>FGGGGGG5:3*?CGEDC4CG5CD3AA>30..66:0)472.334:4)1)4966>;6:?>A26+47.1(8::>:BFB>09:3
@M00200:207:000000000-ALC1F:1:1112:5503:12727 2:N:0:5
TACGAGGGTATCTAATCCCGTTCGCTCCCCTGGCTTTCGTGTCTCAGCGTCAGCGCATCCCCAGCAGTCTGTTTTCACCTTCGGCGTTCCAGACGATATCTACGCATTTCACCGCTCCACCGTCTGTTCCGACTGCCCCTGGATGGCTCAAGACCGCCAGTATACCCAGCCGTTCCCCGGTTGAGCCGGGGGATTTCACAAGGTACTTAACGGTCCGCCTACACACGCTTTAAACCCAGTAGATGTC
+
CCCCCGGGGGGGGGGGGGGGGGGGGGGGGGGGGGGGGGGGGGGGGGGGGGGGGGGGGGGGGGGGGGGGGGGGGGGGGGGGGGGGGGGGGGGGGGGGGGGGGGGGGGGGGGGGGGGGGGGGGGGGGGGGGGGGGGGGGGGGGGFGGGGFDFGFFFGGGGGEGGF7CEGGGGGGGEGGGGGGGCDCGGGGGGGF>GGFFCFFFFFFCCFAFDC:6:G59D6?0:7:BD0;BF<DFF?FB::,.54)).)
@M00200:207:000000000-ALC1F:1:1117:5053:5610 2:N:0:5
TACAAGGGTATCTAATCCTGTTTGCTCCCCACGCTTTCGTGCCTGAACGTCGGTGCTGGACCAGGAAGCCGCTTTCGCCACTGGTGTTCCTTCCGATATCTACGCATTTCACCGCTACACCGGAAATTCCGCTTCCCTCTTCCGCACCCTAGCTACGCAGTCTCAAATGCAATTCCCAGGTTGAGCCCGGGGCTTTCACATCTGACTTACGCAACCGTCTGCGCACGCTTTAAACCCAATAGATGTC
+
CCCCCGGGGGGGGGGGGGGGGGGGGGGGGGGGGGGGGGGGGGGGGGGFGGGGGGGGGGGGGGGGGGGGGGGGGDGGGGGGGGGGGGGGGGGGGGGDGGGGGGGGGGGGGGGGGDGGGGGGGGGGGGFGGGGGGGGGGGGGGGGGGGG>GGGDGFFGEG>GGGGGGGGGGGGGCFC>>CGCFGG5FF5CCD8?EDFBFFG<?FEF<CEFEEFFD9EA@DFDD<B;9:66??8<A4?F:B?052<AAB2
@M00200:207:000000000-ALC1F:1:2103:28493:7746 2:N:0:5
TACGAGGGTATCTAATCCTGTTTGCTCCCCACGCTTTCGTGCCTCAACGTCAGAAGTAGCTTGGTAAGCTGCCTTCGCAATCGGTGTTCTGTATGATCTCTAAGCATTTCACCGCTACACCATACATTCCGCCTACCGCAACTACTCTCTAGCCGAACAGTATCAGAGGCAATTCCGAAGTTGAGCCCCGGGATTTCACCTCTAACTTATCCGACCGCCTACGCACCCTTTACACCCCGTAGATGTC
+
CCCC9@GGGGGGGGGGGG<FGGGGGGGGGG@+FEFGGGGFGGGGFGCFGGGGGCFCCFEGEEFGGAGAEFGGEGGGGGG=FCFGFGGGGGGF,EFFGGFFFF9FGGGGGGGGGGGGEGGGGGC,EFGGGFGD6+4EC>C==?F88@DGCDGGFDE6+BECFFG@DFFFGG688D=D++6+DA<DCGFDC7;>DCFFFFG4@F4FCEFFFFF6464?@)9;0.2)/31;D1;979*>.(.39B054<)
@M00200:207:000000000-ALC1F:1:2108:17156:2533 2:N:0:5
TACTAGGGTATCTAATCCTGTTTGCTACCCACGCTTTCGAGCCTCAGCGTCAGTTAAAGCCCAGTAAGCCGCCTTCGCCACTGGTGTTCCTCCTAATATTTACGCATTCCACCGCTACACTAGGAATTCCGCTTACCTCTACTTCACTCAAGAAAAACAGTTTTGAACGCTTATATGAGTTGAGCCCATATCTTAAACATTCAACTTGTTCCCCCGCCTACGCTCCCTTTAAACCCAATAGATGTC
+
CCCCCEGGGGGGGGGGGGGGGGGGGGGGGGGGGGGGGGGGGGGGGGGGGGGGGGGGGGGGGGGGGGGGGGGGGGGGGGGGGGGGFGGGGGGGGGGGGGGGFGGGGGGGGGGGGGGGGGGGGGGGGGGGGGGGGGGGGGGGGGGGGGGGGGGGG8EFGGGGGGGFF>DDGGGGGGGGG8DGGGGGGGGGCFCGF7CFFEGFFFFFAC=FFFFFC5DGAEF>DD9BDDFDFFEFFF65@>53<CFE3)
@M00200:207:000000000-ALC1F:1:2108:22510:22223 2:N:0:5
TACTCGGGTATCTAATCCTGTTTGCTCCCCTAGCTTTCGCGCCTCAGCGTCAGTTTCTGTCCAGAAAGCCGCCTTCGCCACCGGTGTTCCTCCTGATATCTACGCATTTCACCGCTACACCAGGAATTCCACTCACCTCTCCCACACTCTAGTCATTCAGTATTGGGCGCACCCTCCCAGTTGAGCCGGGAGATTTCACACCAAACTTAAACAACCGCCTACACACCCTTTAAACCAAATAGATGTC
+
CCCCCGGGGGGGGGGGGGGGGGGGDGGGGGFFFFGGGGGGGGGGGGGGGGGGGGGGGFGGGDGGGFGGGGGDGFGGGGGGFFFGGGGDGGGGGGGGGGGGGGDDFGGGGGGGGGGGGGGGGGGGFGGGGGGGGGGGDDFGGGFCGDGGGCGGD,@EGFGGGGGB*6,@>8>D>D7FDEGGGGGFGGG>C;9DA>FCAEGFFD>*)<=67FFFFFCGBD0:@FE).=01;1)776CF(/4/;447C?)
@M00200:207:000000000-ALC1F:1:2113:21132:4527 2:N:0:5
TACTAGGGTATCTAATCCCGTTTGCTCCCCTGGCTTTCGTGTCTCAGCGTCAGCACACCCCCAGCGAGCTGTTTTCACCGTCGGCGTTCCAGGCGATATCTCCGCATTTCACCGCTCCACCGCCTGTTCCGCTCGCCCCTAGTTGTCTCAAGGCCGCCAGTATACCCAGCCGTTCCCAGGTTGAGCCGGGTGATTTCACAAGGTACTTAACGGCCCGCCTACACACGCTTTAAGCCCACTCGATGTCACAT
+
CCC@C<CC@CFGGA@FGEFGGA,@AEFEGGC,6EGGFGGGGFFFFCEGGGGGD,CF8FFEGE7CEGGGGGGGGG8FAFF:E:+@FCFCC<E98?=>F+@F9,C:FGCFFFFFGCE=EGGGEBF@CFFFE=CE+++@EGCD=8,,>@E?2;@<,+;EGCEG3,+@==C69@?>C*;79,,/42A6*<0)))*):CF+7<C+1.(/94?6F677(4CA0),1283<8B6042().)/)4(-,(-414:56-))
@M00200:207:000000000-ALC1F:1:2115:24537:22160 2:N:0:5
TACACGGGTATCTAATCCCGTTTGCTCCCCTGGCTTTCGTGTCTCAGCGTCGGCACAACCCCAGCAACCTGTTTGCACCTTTGGCGTTCCAAGCGATATCTACGCATTTCACCGCTCCACCGCATGTTCCAGTTGCCCCTAGTTGGCCCAAGATCGCCAGTATGCCCAGCAGTTCCACGGGTGAGCCGTGGGATTTCACAAGACACTTAACGATCCGCCTACACACGCTTTAAACCCAATAGATGTC
+
CCCCCGGGGGGGGGGG;CFGGGGGGGGGGGGGFGGGGGGGGGGGGGGGGGGGGGGGGGGGGGGGGGGGGGGGGG,@F6=FGGGGGGGGGGGGGGGFFGGGGGGGGGGGGGGGGGGGGGGGGDE+6@?FGGGGGGGG,DFGFGGGGGGGGGGGGGGGGGGGGGGGGGGGGGGGGFGFFGGGGGGFGGGGGGGCACGFFFFFFFBFEFABGEFD>B:DFFFFFFFFFFFF;<@FFFFF0;38;<A<DAA
@M00200:207:000000000-ALC1F:1:2116:20737:21174 2:N:0:5
TACAAGGGTATCTAATCCTGTTCGCTCCCCACGCTTTCGCTCCTCAGCGTCAATATCGGCCCAGAGACCCGCCTTCGCCACCGGTGTTCCTCCTGATATCTGCGCATTTCACCGCTACACCAGTAATTCCAGTCTCCCCTACCGAATTCTAGCTTGCCCGTATCGGCTGCAGGCCCGGGGTTGAGCCCCAGGTTTTCACAGCCGACGCGACAAGCCGCCTACGAGCTCTTTAAACCCAATAGATGTC
+
CCCCCGGGGGGGGGGGGGGGGGGGGGGGGGGGGGGGGGGGGGGGGGGGGGGGGGGGGGGGGGGGGGGGGGGGGGGGGGGGGGGGGGFGGGGGGGGGGGGGGGGGGGGGGGGGGGGGGGGGGGG4=EGGGGGGGGGGGGGGGGGGGGGFGGGGGGGGGGGGGGGGGDGFDGGFG>DGFGGGGGGGFFD(02CF;CFFFEGFFFFBFBF>FFF>;?GFFFFFF?6??DFFFDF<ADFFFB:<0<AFADF
@M00200:207:000000000-ALC1F:1:2117:12856:2423 2:N:0:5
TACTAGGGTATCTAATCCCGTTTGCGCCCCTAGCTTTCGCGCCTCAGCGTCAAGAACGGGCCAGGAAGTCGCCTTCGCCACTGGTGTTCCTCCCGATATCTACGCATTTCACCACTACACCGGGAATTCCACTTCCCTCTCCCGCCTTCGAGTCAAACAGTATCAAGTGACCCTCCCCAGTTGAGCCGGGGGCTTTCACACTCGACTTGAATGACCGCCTGCGCGCTCTTTAAACCCAATAGATGTC
+
CCCCCGGGGGGGGGGGGGGGGGGGG+@FGGGGGGGGGGGGGGGGGGGGGFGGGGGGGGGGGGGGGGGGGGGGGGGGGGDGGGGGGGGGGGGGGGGGGGGGGGGGGGGGGGGGFGGGGGGGGGEEEEGGGGGGGGGFGGGGGGGGDGGGGGGGEGGGGGGFCFGGGCFFFGFGGF7DD:FDCGGGGGA>ADGFFGGFFFGFFFFFFBFFFFFCFFGA@FBF?FF>FD>F<7:<<AFFFFFFFFDAFAA
@M00200:207:000000000-ALC1F:1:2117:15407:23107 2:N:0:5
TACCGGGGTATCTAATCCCGTTCGCTCCCCTAGCTTTCGCGCCTCAGCGTCAGTGTCAGCCCAGCAACCCGCCTTCGCCGCAGGTGTTCCTCTCGATATCTACGCATTTCACCGCTACACCGAGAATTCCAGTTGCCCCTTCTGCACTCTAGCCCCGCATTATCGGCTGACCTTTCCGGGTTAAGCCCGGAGATTTCACAGTCGACTTGCGGTGGCCGCCTCCGCGCCTTTTAAACCCACTAGATGCACG
+
CCCCCGGGGGGGGGGGGGGGGGGGGGGGGGG<EGGGGGGGGGGGGGGGGFGGDGFGGGGGGGGGGGGGGGGGGGGGGGGGGGGGEGGGGFEF9FGDFFDGFDEFGGGGGGEFGGGGGGGGGGGEG8FDFGAFEAFGFFF?FFCFGGGFGGF3@FFGGGE*;=EGGGCFCFFGGF7F=7CDEGF78CFC=455:CGFFF777=@DFF;0;3:(:08>::>30(.((076(14340**3:?(((.--))))-
@M00200:207:000000000-ALC1F:1:2118:17252:16255 2:N:0:5
TACAAGGGTATCTAATCCCTTTTGCTCCCCACGCTTTCGTGCCTGAGCGTCAGCAATTGTCCAGTTAGCCGCCTTCGCCTCTGGTATTCCTCATGATATCTACGCATTTCACTGCTACACCATGAATTCTGCTACCCTCTCCAATGCTCTAGCCATGTAGTTTGAGGTGCAATTCCGGGGTTAAGCCCCGGGCTTTCACGCCTCACACACTTGGCCGCCTGCGCACCCTTTAAACCCAATAGATGTC
+
CCCCCGGGGGGGGGGGGGGGGGGGGGGGGGGGGGGGGGGGGGGGGFGGGGGGGGGGGGGGGGGGC@FGGGGGGGGGGGGGGGGGGGGGGGGGGGGGGGGGGGGGGGGGGGGGGGGGGGGGGGGGGGGGGGGGGGGGGGGGGGGGGGGGGGGFGFGGGGGGGGGGGGGGGGGGGFGGGGDGGGGGGGGGGGGFGFFBFFGFFFFAEDFFAFFF@@FAAF@FFFFFFFFFFFFEE>F;@D258C3?CCC
@M00200:207:000000000-ALC1F:1:2118:13676:17614 2:N:0:5
TACGGGGGTATCTAATCCTGTTTGCTCCCCTAGCTTTCGCGCCTCAGCGTCAGTTGTGGTCCAGAGCGCCGCTTTCGCCACAGGTGTTCCTCCCGATATCTACGCATTTCACCGCTACACCGGGAATTCCACGCACCTCTCCCACACTCCAGCACGGCAGTTTCGCCTGCAGGCTCTGAGTTGAGCCCAGAGGTTTCACAGGTGACTTACCGCACCGCCTACGCGCCCTTTAAACCCAATAGATGTC
+
CCCCCGGGGGGGGGGGGF9FEFDAFFFGGGGGGGGG9FFGGCGGFCFGGGEGGFDFGGGFGGGB-9CCFG=@CFGGGF,CCGGGGGGEGGGGGGGGGGGGCGGGGGGG9CFFGEGGGGGFFEG+@CEGGGFGGGGEGFFGG6EFG5ECFGFECFCCEGGDFG7EEDGEGGFCCE4DFGGGB+=186FGFGCAGA)7:9+;9;3;3@C34;EFF098>E614:6(23(463))-4*)-(4(52<<>DF
@M00200:207:000000000-ALC1F:1:2119:25594:9940 2:N:0:5
TACGCGGGTATCTAATCCTGTTTGCTCCCCTAGCTTTCGTTCCTCAGCGTCAGTTGTGGTCCAGCGCGCCGCTTTCGCCACGGGTGTTCCTGCAGATATCTACGCATTTCACCGCTACACCTGCAATTCCACGCGCCTCTCCCACACTCAAGCACAGCAGTTTTGGAAGCAGCCTCCGGGTTGAGCCCAGAGATTTCACTCCCAACTTGCCGCACCGCCTACGAACCCTTTATACCCAATAGATGTC
+
CCCCCGGGGGGGGGGGGGGGGGGGGGGGGGGGGGGGGGGGGGGGGGGGGGGGGGGGGGGGGGGGGGGGGGGGGGGGGGGGGGGGGGGGGGFGGGGGGGGGGGGGGGGGGGGGGGGGCGGGGGGGGGGGGGGGGDGGGGGGGGGGGGGGGGGGGGGG>FGF=BEGGGDFGGGGGFGF,9DGEGGGGGGGGDGFFGFEFFGEFFF@D?8EFFFFFFFBBFBFFFFBBFFFFB?BDAFFBBFF:A<DAD<
@M00200:205:000000000-AKKM3:1:1101:9721:2047 2:N:0:1
TACCCGGTTTTCTAATCCTGTTTTCTCCCCACGCTTTCTCTCCTCAGCGTCTTTCCGTTTCCATTCCTTCGCCTTCTCCTCTTTTGTTCTTCCGCCTCTCTACGACTTTCACCTCTACACTCTTACTTCCACTTACCTCTCCACGATTCTCTCTATGCTGTCTTCCCTGCAATTCCTGTCTTGCGCCCCTTTCTTTCACCTCTTCCTTCCACAGCCGCCTCCTCGCACTTTCTCCCCTGTATATGTCCTCT
+
6,8ABFF+7,:CC6,<C@ECFC;,;;;;CB,@+@@@@A,<,;BEF,,C+88,,;,;,C,BFEF,6,,,<::BCFEE,::,:9,,<,:AEEG@=,,,8,99@;F,,+8?;?,::@EF,B999=,,,,99E,;DF9+91193;@AFE*=)64,+4+6?9D+3E623*++,*6**?993+++*733+06@9?+,*5=2232<*>@***15;*1110),5:03=)/-944*39*.***0-1(-0***09******
@M00200:205:000000000-AKKM3:1:1101:11846:2064 2:N:0:1
TACTGGGGTATCTAATCCTGTTTGATCCCCACACTTTCGTTCCTCAGCGTCAGTTGAAGTCTAGTACGCTGTCTACACTCTCTGTGTTCTTCCCTTTTTCTAATCTTTCCCCCCTTCCCCCTTCATTTCCGCTTTCCTCACTTTACCTCACCCTATCAATTTTCTTTCCACCCCTCCCTTTTAACCCGGTTTTTTTCGCCCTGTCCTTCTTCCCCCGCCTCCTCACCCTTTCACCCCTATAACTGCCCTTT
+
8,ACBFG+8,6<CC@EGGGGGE@,,<CCCC<@:FGFED,;,;BFEFFF@8@,,<<,,;,FGG<,<,,,888FFGDA,:9,5A,,<,CEFF,,,,:,,,4,,9,,9,9C,,,:+++*0,94++,,,,9,:,+6+++9,+9*0,@D;+2*2*,+,++*+,+5,+*+*++45,+5:)*00*++3,62+31**0+**4:+*)*1)))0)022**/*1)24)))((-()04819;6))))/*((./)))))(((()
@M00200:205:000000000-AKKM3:1:1101:24028:2087 2:N:0:1
TACGTGGTTTTCTAATCCTGTTTTCTCCCCACGCTTTCGCTTCTCAGCGTCATTCTCCAACCATTTTTCCGCCTTCGCCTCCTTTGTTCCTCCCCTTATCTGCTCCTTTCACCGCTACACCATCTTTTCCGATCTCCCCTACCACACTCTATCCTGCCCGTCTCTATTGCAGACCCTGCTTTAAGCCCCTTTCTTTCACATCCTACTTTCCAACCCGCCTACTCGCTCTTTCTACCCTGTATCTGCCCTTT
+
-,8ACEF,9,6<@@,CEEGDF6;,;<C@CB8C7B@@65,6,68CEDEDC6B,,;,<CF<EFE7,,,,,998BBFEE,,8,49,,9,<AEFF<??,,4,99E;E,C,9949,996=:6>D94+,,,,99AD>8=6692;613=DFGFG)+0,+6665;BF>E+10*++35@B*1D?3**+*73664=@5@+,*3225+5,0;:C**0*0***0*)658//-)0**/43;<:8*/*/*4*00*******((()
@M00200:205:000000000-AKKM3:1:1101:20475:2146 2:N:0:1
TACGGGGTTCTCTAATCCCGTTTTCTCCCCTAGCTTTCGCGCCTCAGCGTCAGTGTCGGTCCATTCTGCCGCCTTCGCCACCTTTGTTCCTCCATATCTCTACGCCTTTCCCCGCTACACCTTTCCTTCCACATCCCTCTCCCGCACTCACGCCCTCCAGTCTCAGTCGCAGTTCCCCAGTTAAGCCTGTCTCTTTCACGTCTTACTTCCAAGGCCGCCTCCTCGCCCTTTCATCCCCGTAGATGTCCTCT
+
68ACCGG7@,;CFFEFGFGGGC@,<CECCCFFAFGCEE,@+7@FFGGGG@B,,<,<C:FGGGG9,,9,6:@@FGGGC8B,8A,,:,CFGGGAA,,,9,99=DFFG+??=F,B,6=@GEE?8=,,,,,9CDFGF6=>@?E0*6@AGEC1=*,+,6+3;BDFF+;C*++7*@@@BE?33***55+5?DC>A+,++5<5+25<<44)*16/**008>DF>/8;(3(./385:83)))1.;(,(,(()-..)-6)
@M00200:205:000000000-AKKM3:1:1101:11352:2198 2:N:0:1
TACAGGGGTATCTAATCCTGTTTGCTCCCCACGCTTTCGTGCATGAGCGTCAGTGTTGGCCCAGCACTCTGCCTTCGCCATCGGTGTTCCTCCAGATCTCTACGCATTTCACCGCTACACCTGGACTTCCACCTTCCTCTGCCACACTCCAGCCAAGTAGTTTCGAGCGCACGTCCCATGTTAAGCCCGTGGCTTTCACACTCGACTTGCTCTGCCGCCTGCTCACCCTTTCACCCCCATAGGTGTTCGCT
+
8AC6BGGGG7FGGGGGGGGGGGG,CFFFGGGGGGGGGGDF8@BFAFGGGCFC:F,@CCFGGGG,,,,,:5BFGGGGFBF7@=,,8@FGGGA?:,,,AAFGGGGFG>CBFG9EFGGFDGGEE,,94,@EFEEDF,=EDFGFFF9DFFD8FB8+,+0**36D=3;F:*0+<CE=*3?53*5*8,22=D7?>>***4@9+;EA2)0))0<@96*::7EC@5?D(5.A9>)755))))//:(,(())17/()(((
@M00200:205:000000000-AKKM3:1:1101:7048:2230 2:N:0:1
TACCGGGGTATCTAATCCTGTTTGCTCCCCACGCTTTCGTGCCTCAGTGTCAGTGTTGGTCCAGGTAGCTGCCTTCGCCATGGATGTTCCTCCCGATCTCTACGCATTTCACTGCTACACCGGGCATTCCACTACCCTCTACCACACTCTAGTCGCCCAGTATCCCCTGCAATTCCCAGGTTGAGCCCAGGTCTTTCACAACAGACTTACACAACCACCTCCGCACGCTTTCATCCCAATCGATGTCCGAT
+
BACCCGGDGGFGECFGGGGGGFDCFGGGGEGGGGGGFFGF8CFCFFCFGEFCFEFFFGGGGGGC?E,,EFBEFFGGGEGE@?88FFGGGGGGGGE,>@GGG,C:FGEG8ADGFGGFFFEEF677+4DEGGGGGDDEFFGDFGGF?FG=?+7=,6?>3@DBGC;C**=D?FDD+0BBDF+*8<3=@FGFA+@*;EC<+*5;@FCB)8:=0*.>B5CEAFAB25552:6?98())))7*)(6,:;1<,)),((
@M00200:205:000000000-AKKM3:1:1101:12672:2234 2:N:0:1
TACGAGGGTATCTAATCCGGTTTGCTACCCACGCTTTCGTGCCTCAGCGTCAGGAAAAGCCCAGCGGGCTGTCTTCACTTTTGGCGTTCCGATAGATCTCTACGCATTCCACCGCTCCACCTATCGTTCCGCCCGCCTCTACTTTCCTCAAGACCAGCAGTATGCCCTGCGGTTCCACGGTTGAGCCGTCGGATTTCACAAAGCACTTACTGGCCCGCCTACTCACCCTTTCACCCCCATAGATGTC
+
@@C@CCECFGFGGGCFGGGGGGGCFFFFFFGGGGGGGGEG8@FGGGGGGFFE:C8,FFGGGGG8C77@@>EGGFGGGE<=EE,+:@?FGGG,@@:,EFFGGGGGF+?FDA9BEGG*+@@BDF?>F+@DF,+@D@DCEEEDDGGFGFD;FF6+,:+5?FDFE+3<=*ACC>B505@9=?4*>8C4;CC?D)7):::6+.<C<?1((6@;<ECCEFFG1<BFFB)06E>C79:)))),2(-8075A2<)
@M00200:205:000000000-AKKM3:1:1101:7128:2272 2:N:0:1
TACTGGGGTATCTAATCCTGTTTGCTCCCCACGCTTTCGTGCATGAGCGTCAGTGTTGGCCCAGAGGGCTGCCTTCGCCATCGGTGTTCCTCCACATCTCTACGCATTTCACTGCTACACCGGGAATTCCACTCTCCTCTACCGCACTCTAGCGAGCCAGTCTCCATCGCCATTCCCAGGTTGAGCCCGGGGCTTTCACGACAGACTTAACTCACCACCTACGCACGCTTTATACCCAATAGATCTC
+
CBCCCGGGGGGGGGCFGGGGGGFFGGGGGGGGGGGGGGFGDGGGGGGGGGGGGGGGGGFGGGGGGFF7FDCGGGGGGGGGGGGEFGGGGGGGFEGCFCGGFGGGGGGGGGGGCGGFGGGFFGDE+BGFGGGGGG?FC9D>8=FEEFGFGFG?FCDEDGGBG+DGEFGGFGFFFFFF?9D*>@>7CGGFFD*95:CCB?F9-9@=(5776CEEFFGEEGB;(5(8;E>G*8?3)15?:)1:3:9A)..
@M00200:205:000000000-AKKM3:1:1101:14809:2313 2:N:0:1
TACAGGGGTATCTAATCCCGTTCGCTCCCCTGGCTTTCGTGTCTCAGTGTCAGACGACCTCCAGTCACCCGCTTTCGCCGCCGGCGTTCCAGGCGATATCTACGCATTTCACCGCTCCACCGCCTGTTCCGGTGACCCCTAGGTCTCTCAAGCCCGCCAGTACACCCAGCGGTTCCACGGTTGAGCCGTGGGATTTCACAAGGTCCTTAACGGGCCGCCTACACACGCTTTAAACCCAATAGATGTCAGAC
+
CCCCCGGGGGGGGGGGGFGGGGGGGGGGGGGGGGGGGGGGGGGGGGGGGGGGGGGGGGGGGGGGGGFGGGGGGEGGGGGGGGGGGGGGGGGGGGGGGGGGGGGGGGGGGGEGGEGBGGGGGGGGEGGGGGGGGGGGG?EBFGGAFFFEGFG5FGGFFGDBEFEGFFGFAFB28@FFFFG4<ED;6@FF39C:FCFC6CC5<;?F).7E<<>F61CEBGFF<?0))/)1*1,5<))./(14)<AD<4<4)))
@M00200:205:000000000-AKKM3:1:1101:19171:2372 2:N:0:1
TACTAGGGTATCTAATCCTGTTTGCTCCCCACGCTTTCGTGCCTGAACGTCGGTGCTGGACCAGGAAGCCGCTTTCGCCACTGGTGTTCCTTCCGATATCTACGCATTTCACCGCTACACCGGACATTCCACTTCCCTCTTCCGCACACTAGCTACGCAGTCTCGAATGCAATTCCCAGGTTGAGCCCGGGGCTTTCACACCCGACTTGAGTAACCGCCTACGCTCGCTTTAAACCCACTAGATGTC
+
CCCCCGGGGGGGGGGGGGGGGGAF9FGGGGGGGGGGGGGGGGGGFGFGGGGGG@:F<FGCCEGGDFGFCEFGGEFGGG:F:?FFGGCFGF8F9AFFGGGGFG<FGGGFGFGGGGGFGGGGGGGG+CEFGG8EF,6ED8?5<FGAE>C)=38?FDCF>EDBC+AFFFG6*@A*1:FFA8F>FC5**@CFEGDBEGGFAEFEE=((-51?3<E)./?C>):6<@;5(;>C*9:<6<>?E?00:3445<B
@M00200:205:000000000-AKKM3:1:1101:15181:2387 2:N:0:1
TACTGGGGTATCTAATCCTGTTTGATCCCCACGCTTTCGTGCCTCAGCGTCAATAGTGGCTTTGTGAGCTGCCTTCGCAATCGGTGTTCTATGACATATCTAAGCATTTCACCGCTACATGTCATATTCCGCCCACATCAAACACATTCAAGATCGACAGTATCAATGGCAGTTCCAACGTTAAGCGTTGGGCTTTCACCACTGACTTTTCAACCCGCCTACGCACCCTTTAAACCCAATAGATGTC
+
CCCCCGGGGGGGGGGGGGGGGGGGGGGGGGGGGGGGGGGGGGGGGGGGGGGGGGGGGGGGGGGGGGGGGGGGGGGGGGGGGGGGGGDGGGGGGGGGGGGGGGGFGGGGG9FGGGGFGGGGADFGGGGGGGGGDGGGGFGFFGGFGFGEGFGGF6DFFEGFGG>FCFGGFFD=FEFFFFGFC@FGFGGEEGFBFF?FBEGFFFFFFFBFCEA7EEFD@CE2>B2@AE)72;>CEC=BEF=@@EFEC?C
@M00200:205:000000000-AKKM3:1:1101:16943:2390 2:N:0:1
TACTCGGGTATCTAATCCCGTTCGCTCCCCCAGCTTTCGCGCCTCAGCGTCAGTAAAGGCCCAAGAAGCCGCCTTCGCCACCGGTGTTCCGACTGATATCTACGCATTTCACCACTACACCAGGCATTCCACCAGCCCCTACCGCCCTCAAGCGGTGCGGTCCTCGACGACCCTCCCCGGTTGAGCCGGGGGCTTTCACGCCGAGCCAACACCGCCGCCTGCGCGCGCGTTACACCCAATAGATGTCAGA
+
CCCCCGGGGGFGGGGGGGGGGGGGGGGGGGGGGGGGGGGGGGGGGGGGGFEGGGGGGGGGGGGGGGGGGGGGGGGGGGGGGGGGGGGGGGGGGGGGGGFEGGGGGGGGFGGGGGGFGGGGGGGGGGGGGGGGGGGGGFEFFG?ECEGBGFFGG69?BGD>@?57AEDG>ED):7?ADFGAF=C6;@CB:CC3>E=C?<C:<FFFF>BF001?F9EG0CE02(,>0:3C)160<)3(2(482494).6)6)
@M00200:205:000000000-AKKM3:1:1101:7164:2441 2:N:0:1
TACCAGGGTATCTAATCCTGTTTGCTCCCCACGCTGTCGCGCCTCAGCGTCAGCAACGGCCCAGCAGACCGCCTTCGCCACTGATGTTCTTCCCGATCTCTACGCATTCCACCGCTACACCGGGAATTCCATCTGCCTCTACCGTGCTCGAGCCTGACAGTTTAGAAGGCAGCCCTGCGGTTAAGCCGCAGGATTTCACCCCCTACTTACCAGGCCGCCTACGCGCCCTTTATGCCCAATAGATGTCAGCT
+
CCCCCGGGGGGGGGGGGGGGGGGGGGGGGGGGGGGGGGFGGGGGGGGGGEGGGGGGGGGGGGGGGGGGGGGGGGGGGGGGGGGGGGGGGGGGGGGGEGGGGGGFGGGGGGGGGGGFGGDFGGGDFGGGGGFGFCFFGFGFFFEBG5C5DDG>EDGF*D?5@=7FEFGDAFAAAB>A4FC@:C4DFG<6?<76A<?DFEGFDB;>0()).;@CF(;=9DDBFF00(*0>)9:-:AA>F?0:)5:))5:442)
@M00200:205:000000000-AKKM3:1:1101:13758:2453 2:N:0:1
TACCGGGGTATCTAATCCCGTTTGCTCCCCTAGCTTTCGCTCATCAGCGTCAATGTCGGTCCAGGATGCCGCCTTCGCCACCGGTATTCCTCCAGATATCTACGCATTTCACCGCTACACCTGGAATTCTGCATCCCTCTCCCGGATTCAAGCCAATCAGTCTCGGACGCAGTTCCCAGGTTGAGCCTGGGGATTTCACGTCCGACTGAGTTGGCCGCCTACGAGCCCTTTAGACCCACTAGATGTC
+
9@CCCDEGGGGGGGGGGGGGGGGGGGGGGGGCDGFDEGGGGGGGGGGGGGGGGGGGGGGGGGGGFFFEGFGCGCGFGGCEDFGGF7<FGG8FDF@E5C8FGGEDGDDCDFFFGDE>DGAE==ED<>DFEEGGGGGD8;E5?EGECBGACFG?E=DD?FG+@+*?85>E53@5?CAAFFGFC4;CFGGFFGD>DG9C6*2>FB>@599(.093;@DEBGD@@8<>@C:D*726-527;?:(.42).-6
@M00200:205:000000000-AKKM3:1:1101:22928:2454 2:N:0:1
TACTCGGGTATCTAATCCCGTTCGCTCCCCTGGCTTTCGTGCCTGAGCGTCGGCCAAGCCCCAGTCTGTCGCTTTCGCCACCGGCGTTCCTCCCGATCTCAACACATTTCACCGCTCCACCGGGAGTTCCACAGACCCCTAGCTCGCCCAAGCTCGTCAGTCCCCGAAGCACGTCCCCGGTTGGGCCGGGACCTTTCACCACGGGCTTGACAAGCCGCCTACGCACCCTTTAAACTCAATCGATGTCAGA
+
CCCCCGGGGGGGGGGGGGGGGGGGGGGGGGGGGGGGGGGGGGGGGGGGGGGEFGGGGGGGGGGGGGGFGGGGGGGGDGGGDGGGFFGGGGGGGGGF+@@FFGGGGGGFF;;FGGGBGF?EDED7+@>?GGGFFGGF6@CDAGG?FB@ADDGCFDGFFGGDFFEGBBDGFGFFFFF4?F:/=CDCBF=DDGGE>FCC?9EF??B;;6>F>(4<AFGF9:BF6(17<=BD1976948.<3())41<4:A4)-
@M00200:205:000000000-AKKM3:1:1101:19175:2461 2:N:0:1
TACAAGGGTATCTAATCCCGTTCGCTCCCCACGCTTTCGCGTCTCAGCGTCAGGGGTGATCCAGGAAGCCGCCTTCGCCACGGGTGTTCCTGCCGATATCTACGCATTTCACCGCTACACCGGCAATTCCACTTCCCTCTATCACCCTCAAGAAAGGCAGTTTCCAGCGACCTTCCACGGTTGAGCCGTGGGCTTTTACACCGGACTTGCCTTCCCGCCTACACGCGCTTTAAACCCAGTAGATGTC
+
CCCCCGGGGGGGGGGGGGGGGGGGGGGGGGGGGGGGGGGGGGGGGGGGGGGGGGGGGGGGGGGGGGGGGGGGGGGGGGGGGGGGGGGGGGGGGGGGDGGGGGGGGGDFGGGGGCGAGGGGGGGGGDEGGGGGGGGGGFGFFGGFGFGFGFFGAFGFFGGFGGEGFFGGFDFFDFFFFFGBFD5FFGGFFGGFFGGGF?FEFD>@B;BEAEEFFFGGBDB0(.8F6C)979454<<:E23>BB)44))
@M00200:205:000000000-AKKM3:1:1101:11187:2486 2:N:0:1
TACTAGGGTATCTAATCCTGTTTGCTCCCCACGCTTTCGCGCCTCAGCGTCAGGTACCCGGGCCAGGGGGCCGCTTTCGCCACCGGTGTTCCACCCAATATCTACGAATTTCACCTCTCCACTGGGTATTCCACCCCCCTCTCCCGGCCTCGAGCGCATCAGTCTCGGGCGCACCCCCGGGGTTGAGCCCCGGGCTTTCACGCCCGACTTGATACGCCGCCTACGCGCCCTTTACACCCAGTAGATGGC
+
CCCCCGGGGGGGFGGGGGGGGGGGGGGGGGGGGGGGGGGGGGGGGGGGGGGGGGGGGGGBFGGGGGG>FGEGFEF@GGGGGCEFGGGGGDGGGGGGGGCFCCEDEGEFD:DGGGGFD=FGGGGGGFGGD=DCDE8EGBGFFGGFFFGF6*:9EGCDAEDAG4AGCAGF>CEFD@A).:CBD*9CBF??7C=37=ED)8EFA?:,72329(4445</-5509(1@BGBC>C(32))-A(-2:4AB4<4).
@M00200:205:000000000-AKKM3:1:1101:23532:2513 2:N:0:1
TACTGGGGTATCTAATCCTGTTTGCTCCCCACGCTGTCGCGCCTCAGTGTCAGCAACTGCCCAGCAGGCCGCCTTCGCCACTGGTGTTCTTTCGGATATCTACGCATTCCACCGCTACACCCGAAATTCCACCTGCCTCTACAGTGCTCCAGCTCAGCAGTTCGCACGGCAGATCCGGGGTTGAGCCCCGGACTTTCACCACACGCTTACCAAGCCACCTACGCGCCCTTTAAACCCAATAGATGAC
+
CCCCCGGGGGGGGGGGGGGGGGGGGGGGGGGGGGGGGGGGGGGGGGGGGGGGGGGDFFGGFGGGGGGGGGGGGGGGGGGGGGFFEEGDGGGGGGGGGGFGGGGGGGDCFDFGGGGEDGGGGGGGGDGDFGFG??DGGFGFFGGFFFGFGFFGGC=DFFFFF7;DFFD>BGE5FFFFFA5:F5CC9FG:AGGEBE6B6.<7<?F;,211333>EFGGFGF,54()4C39)*.<9<7?G0<BF)):A).
@M00200:205:000000000-AKKM3:1:1101:16561:2514 2:N:0:1
TACGCGGGTATCTAATCCTGTTTGCTCCCCACGCTTTCGTGCCTGAGCGTCAGTATGAGTCCAGGGTGTCGCCTTCGCCACTGATGTTCCTCCAGATATCTACGCATTTCACCGCTACACCTGGAATTCCACACCCCTCTACCCTACTCTAGCTTGCCAGTTCTAACCGCAGTGCCCAGGTTGAGCCCGGGGATTTCACGGCTAGCTTAACAACCCACCTACGTGCACTTTAAACCCAATAGATGTCCGA
+
AACCCGGGGGG<FGFFGGGGGGGGGGGGGEGGGDGGGGGGGGGACFFGGFGECFCFFCEGGFFGGGE@FFGGGGDGEGEGDGGFDGGGGGGGGDFDCFAEGGGGGEGGGGGGGGGFGGGGGGGFG89DGGFG?E?EG5=5?FDFE?DEGFG?GGGFFFFFDFD9E?GF5+:5@EFF5FGFGFGGFFFF?7C5*7EFFEFB@>=(/0@904717(33/:D@;;@53557FC<CCEA8EDBFF)6<:4))-3
@M00200:205:000000000-AKKM3:1:1101:9864:2515 2:N:0:1
TACTGGGGTATCTAATCCTGTTTGATCCCCACGCTTTCGTGCCTCAGCGTCAATAATTGTTTAGTAAGCTGCCTTCGCAATCGGTGTTCTAAGTCATATCTATGCATTTCACCGCTACATGACTTATTCCGCCTACCTCAACAATATTCAAGACCATTAGTATCCACGGCGGTTTCCGGGTTGAGCCCGGAGATTTCACCACTGACTTAACCGCCCGCCTACACACACTTTATGCCCAGTAGATGTC
+
CCCCCGGGGGGGGGGGGGGGGGGGGGGGGGGGGGGGGGGGFGGGGGGGGGGG@FGDFGGEFGGGGFDGGFFGGGGGGGGGGGGGGGGGGG8EBFFGGEGGF8FFGGGGGGGGGDEEDGG9DGFGFCGGGGGGDEDGG5D0:EF69?FEGFGFGGG59@++=+;6*2=EA6*)*8:D75>*@E>+06CFFGG>9FCGCACEBBBB=:AEC**0(0=C(1:;((6A3;)192/7EFF3F6,59C.?.).
@M00200:205:000000000-AKKM3:1:1101:9960:2523 2:N:0:1
TACTGGGGTATCTAATCCTGTTTGCTCCCCACGCTTTCGCACCTCAGCGTCAGTATTGGCCCAGGTCTCCGCCTTCGCCACTGGTGTTCCTCCCGATATCTACGAATTTCACCTCTACACCGGGAATTCCGAGACCCTCTTCCATACTCCAGTTCGACAGTTTCGAATGCACTTCCTCGGTTGAGCCGAGGGCTTTCACATCCGACTTGTCGGACCGCCTACGTGCGCTTTAAACCCAGTAGATGTC
+
CCCCCGGGGGGGGGGGGGGGGGGGGGGGGGGGGGGGGGGGGGGGGGGGGGGGGGGGGGGGGGGGGGGGGGGGGGGGGGGGGGGGGGGGGGGGGGG7C>=FFGGGCGFGGGGGGFGFFGGGFCCCG+DFFGCECEGGGFFFFGGFGFGFGFGG;?FEDGD>=FEGFF8EFGFEFFFFA@CEFD?7>FGFBCG>?FGGFEGFEEB2>>FD9EFFF(=?BGDF;@7;@F)95<?B242,88854-5626:
@M00200:205:000000000-AKKM3:1:1101:21572:2539 2:N:0:1
TACTGGGGTATCTAATCCTGTTTGCTCCCCACGCTTTCGTGCATGAGTGTCAGGTATGGACCAGAGAGCCGCCTTCGCCACTGGTGTTCTTCCCAATATCTACGAATTTCACCTCTACACTGGGAATTCCACTCTCCTCTTCCAACCTCCAGCGAGCCAGTATTGGATGCACATCCGAGGTTAAGCCCCGGGCTTTCACATCCAACTGAACTCACCACCTGCGCACGCTTTAAACCCAATATCTGTC
+
CCCCCGGGGGGGGGGGGGGGGGGGGGGGGGGGGGGGGGGGGGGGGGGFGGGFGGFGGGGGGGGGGFGGGGGGGGGGGGGGGGGGGGGGGGFDFGCGGGGGFGGGEGGGDGGGGGGFCFGGFGGGGGFGGGDFFG?EFFG9DFCDFFC5D9=FGDC*?BFFG9D=DF8FFDD6?DBFEFCEGFDF7DEFBDG>ED7C>CG*0>@:BEB)6*.>;=8:*99:.0-/(/6>5/,.9)/3B2,,))).)19
@M00200:205:000000000-AKKM3:1:1101:21493:2539 2:N:0:1
TACGCGGGTATCTAATCCTGTTTGCTCCCCACGCTGTCGCGCCTCAGTGTCAGCCACTGCCCAGCAGGCCGCCTTCGCCACCGGTATTCTTCCGGATCTCTACGCATTCCACCGCTACACCCGGAATTCTACCTGCCTCTACAGTGCTCAAGCCATAGAAGTTCGCACGGCATACCAGGGTTTGAGCCCCGGGCTTTCACCCCACGCTTGCCAACCCCCCTACGCCCCCTTCACACCCAGCAGATTGC
+
CCC@CGGGGGGGGGGGGGGGGGGGGGGGGGGGGGGDGGGGGDGGGGGCFGGGGCFECFF<FGGGG@FFEGGGGGGGGGGGGGGGGEGGGGGGDFEEGCFGGGGGGEGG,CDGGGGFGGGGG>EEFEGGGDE8DC=DGFGF8FE6@+=EF9CGDDGA6,+4<2AFF*349:4)*0;F6*:B485*+/=))*4=>*=>)/4?3(,(2((/(-87))*2(*0,,(459*7>//2(.8<:E608((,,,)).
@M00200:205:000000000-AKKM3:1:1101:21007:2545 2:N:0:1
TACAGGGGTATCTAATCCTGTTTGCTCCCCACGCTTTCGTGCATGAGCGTCAGTGCAGGCCCAGGGGATTGCCTTCGCCATCGGTGTTCCTCCGCATATCTACGCATTTCACTGCTACACGCGGAATTCCATCCCCCTCTGCCGCACTCCAGCGATGCAGTCACAAATGCAGTTCCCAGGTTAAGCCCGGGGATTTCACACCTGTCTTACATCACCGCCTGCGCACGCCTTAAACCCAATAGATGCCAGG
+
CCCCCGGGGGGGGGGGGFGGGGGGGGGCGGGGGGGEGGGGGGGGGGGGGGGGGGGGGGGGGGGGGGGGGGGGGGGGGGCGGGGGGCEEFCFGGGGG@CEBCFGFGCGGFGGGGCEFFE8FCE@CCCFGGFGGFDFGGFGDFDGFDEGBGFGGGG+?>C=9FFCF=?FGFD+*<*B=AFGA<DFFBCFFE>CB):CCB?EEEFFFEFFC<77.54??1)=2=D;3(3.7*21).)-4?14::244).),)(
@M00200:205:000000000-AKKM3:1:1101:23911:2582 2:N:0:1
TACAAGGGTATCTAATCCCGTTTGCTCCCCTAGCTTTCGCGCCTCAGCGTCAGGAAGGGTCAAGTTTGCCGCTTTCGCCACTGGCGTTCCCACCGATATCAACACATTTCACCGCTCCACCGGTAGTTCCGCAAACCCCTATCCCCCTCGAGCGATGCAGTACTGGGAGCAATTCCACGGTTGAGCCGATGGGATTTCACTTCCAACTTACACCGCCGCCTACGCGCCCTTTATGCCCATTAGATGTACG
+
CCCCCGGGGGGGGGGGGGGGGGGGGGGFGGGGGGGGGGGGGGGGGGGGGGGGGFFGGGGFGGGGGGFGGGGGGGGGGGEEGGGGGGGGG?=DFGGF:FGGGGGFGGGGGGGGGGGFGGGGGG7+@8=FFGGGGEDGGFGFFGGFGFDFGFGGGDDFFGG5EFE7=5?EEGFF58=FFF>AEGGGFGCBACEEF6FC*87@CC4A3<3=EEEAE@>E6<B6:1:<3*7CDC02)6<BGF>(.--)))-))-
@M00200:205:000000000-AKKM3:1:1101:8242:2590 2:N:0:1
TACAGGGGTATCTAATCCCGTTTGCTCCCCACGCTTTCGCGCCTCAGCGTCAGTACCGGTCCAGTGAGCCGCCTTCGCCACTGGTGTTCCTCCCAATATCTACGCATTTCACCGCTACACTGGGAATTCCACTCACCTCTCCCGGTCTCAAGCCAAGCAGTTTGGGAGGCAGTTCCTCGGTTAAGCCGAGGGATTTCACCTTCCACTTGCCAGGCCGCCTACGCGCCCTTTATACCCAATAGATGTC
+
CCCCCGGGGGGGGGGGGFGGGGGGGGGGGG8FGGGGGGGGDGGGGGGGGGDGGGGGGGGGGGGGGGGGGGGGGGEGEGGEGGGGEGFGFGGGGGGG8<CFGGGGGGE>EGGGGDGFGGCGAFGGGFGFGGGGD,0EGFFFF,ABCDG5?FGDFGGFFFFFE7*?@E+AB69>AEF+@BCDEEDD<E7997;?>FF4C*=>*.7BEFF=4=B4338;9DB2(/13;EBD<C)<<A<AG2:(8)594<A
@M00200:205:000000000-AKKM3:1:1101:8106:2609 2:N:0:1
TACAGGGGTATCTAATCCCTTTTGCTCCCCTGGCCTTCGAGCCTCAGCGTCAGATGTTGTCCAGTAGCTCGCCTTCGCCACGAGTGTTCCTCTCGATATCCACGCATTTCACTGCTACACCGAGAATTCCAGCTACCTCTCCAACCCTCAAGCATGGCAGTATCGGATGCAGTTCCGGGGTTGAGCCCCGGGATTTCACATCTGACTTACCACGCCGCCTACGCTCCCTTTACACACCATCGATGTC
+
@CCCCGGGGGGGGGGGGFFGGGGGGGGGGGFGGGGFGGGGGDGFGGGGGGGGGGGGGGGGGGGGGGGGGGGGGGGGGGGDGGGCGGFGGGGGDFGGCFGFEGGGCGG7=FFGGGG7=FGGGEGGEBC,?,@FGGCEGFFEFFGFG:D)@FDDGFGFFFGFGGEGA>+=B?FE?EF99>+<FE>D*@:@BGGEDGGDF6BA<7;?ECB4*>B==@BC@DE;(((=0/)9;+;7>?<)4(-2,3(.43<
@M00200:205:000000000-AKKM3:1:1101:9263:2630 2:N:0:1
TACGAGGGTATCTAATCCCGTTCGCTCCCCTGGCTTTCGTGTCTCAGCGTCAGCACACTCCCAGCTGTCTGTTTTCACCTTTGGCGTTCCAAACGATATCTACGCATTTCACCGCTCCACCGTTTGTTCCGACAGCCCCTAAGTGGCTCAAGAAGACCAGTATACCGAGCAGTTCCACGGTTGAGCCGTGGGATTTCACAAGGTACTTAGAATTCCGCCTACACACGCTTTACACCCACTAGATGTC
+
CCCCCGGGGGGGGGGGGGGGGGGGGGGGGGGGGGGGGGGGGGGGGGGGGGGGGGGGGGGGGGGGGGGGGGFFCFFGGGFFGGFGGGGDFGFGEGGEGGDFFGGFEGGG8@DFFGGFGGFGGCFGCGFGGGGGGGGE?B650DFFFFD<FFFGGGGFFGGBAFEGDFD6?E>@FFFFFFGFFCD>FGGFFDGDFF6FA*=<*:47ACE?@9CFE9<=BDD29:3;=*5<7DFCECE3C;(543<EC)7
@M00200:205:000000000-AKKM3:1:1101:23611:2669 2:N:0:1
TACTGGGGTATCTAATCCTGTTTGCTCCCCACGCTTTCGCACCTCAGCGTCAATATTGGCCCAGGTCGCCGCCTTCGCCACTGGTGTTCCTCCCGATATCTACGAATTTCACCTCTACACCGGGAATTCCGCGACCCTCTTCCATATTCAAGACTGCCAGTTTCGAGTGCACTTCCTCAGTTAAGCTGAGGGCTTTCACATCCGACTTAACAGTCCGCCTACGTGCGCTTTAAACCCAGTAGATGTCAGA
+
CCCCCGGGGGGGGGGGGGGFGGGGGGGGGGGGGGGGGGGGEGGGGGGGGGGGGGGGGGGGGGGGGGGGGGGGGGGGGGGGGFGGGGGGGGGGGGGGGGEGFGGGFFFFGFGGGCFFGGGGGGGGGGGGGGGGGGGEDFFFFGGFG7FEFFGFGGGFFGCFGGCG=FGFFGFCFFFF>FFFGGF7FFEFFGCDBFFG46CEFFDDFBBF=*>EFEGG;DD@63<.5@BC8>F)9C3(;43><2<><:4<<A
@M00200:205:000000000-AKKM3:1:1101:24894:2669 2:N:0:1
TACACGGGTATCTAATCCCGTTCGCTCCCCTAGCTTTCGCGCCTCAGCGTCAAGAATGGGCCAGGTAGTCGCCTTCGCCACTGGTGTTCCTCCCGATATCTACGCATTTCACCACTACACCGGGAATTCCACTACCCTCTCCCACCTTCAAGCCGATCAGTTTCCGATGCAGTTTCCCAGTTGAGCCGGGAGATTTCACATCGGACTTGACCCGCCCCCTGCGCCCCCGTTAAGCCCAGTTGCTGCCAACC
+
CCCCCGGGGGGGGGGGGGGGGGGGGGGGGGGGGGGGGGGGDGGGGGGGGGGGDGGGGGGGGGGGGGGDGGEGGGGGGGGGGGGGFFGGGGGGGGGFEGGGGGGGGGEGGGGGGGFFCEFBFGGDEECGGGGGGGGFGFGDFGGFFEGFGFGGGGD5AGGACEEGEFGCAEF@FECFFFDAFCFF9<FBB4;*)44=8*199525(853;AE@((3/19>((63)(/)1)14(())5;(4().)-)),,)-(
@M00200:205:000000000-AKKM3:1:1101:14852:2676 2:N:0:1
TACTGGGGTATCTAATCCTGTTCGCTCCCCACACTTTCGTGCCTCAGCGTCAGTTAAAGCTTAGTAAGCTGTCTACACTATCGGTGTTCTTGACGATATCTAAGCATTTCACCGCTACACCGTCAATTCCGCCTACCTCATCTGTACTCTAGCCCCACAGTATCAATGCCACCCTCCCAGTTAAGCTGGAATATTTCAGCACTGACTTACAGGGCCGCCTACGCACCCTTTCCACCCAATAGATGTC
+
CCCCCGGGGGGGGGGGGGGGGGGGGGGGGGGGGGGGGGGGGGGGDDFGGGGGGGGGGGGGGGGGGGGGGGGGGGFFFGGGGGDFFGGGGFGGGGEFCGGGGGGGGDFFGGGGGGGFGGGGGGGGGGGGGGGGGGGGGFGFFAFFGFGBFFGGGGGBDGDFDFEFFFFFBDFEFAFFD>GFGDFFBCEFDDFFFGF;9EGFFFFFEBEEFFFECFGG=C59A4>AAG>CFG3*8<:@;(5(;39CC<<
@M00200:205:000000000-AKKM3:1:1101:23011:2698 2:N:0:1
TACGCGGGTATCTAATCCCGTTTGCTCCCCTGGCTTTCGTGTCTCAGCGTCAGCGCAATCCCAGTCGTCTGCTTTCGCCTTTGGCGTTCCAAACGATATCTACGCATTTCACCGCTCCACCGTTTGTTCCGACGACCCCTGATTGGCTCAAGAAACGCAGTATGCCCAGCAGTTCCACGGTTGAGCCGTGGGATTTCACAAGGCACTTACGCTTCCGCCTACACACGCTTTAAACCCAATCGCTGTCAGA
+
CCCCCGGGGGGGGGGGGGGGGGGGGGGGGGGGGGGGGGGGGGGGGGGGGGGGGGGGGGGGGGGGGGGGGGGGGGGGGGGEEGGGGGGGGGDFGGGGFFGGGGGGGGEEFFGGFGGBGFGGGDGGGGFGGGGGDDGG=>>DFFG?FAFCFFECC0=FFCDEEGEGF>CG>E9=8A69@FG4>CDGFGG>?CC>AC?4:?CCE0<@@?D3CE@046;8;D>(44:F>=BD*7?92)).1(-((((,43)5<9
@M00200:205:000000000-AKKM3:1:1101:10052:2701 2:N:0:1
TACTAGGGTATCTAATCCCGTTTGCTCCCCTGGCTTTCGCTCCTCAGCGTCAATGCCGGTCCAGGATGCCGCCTTCGCCACCGGTGTTCCTCCAGATATCTACGCATTTCACCGCTACACCTGGAATTCCGCATCCCTCTCCCGGATTCAAGCCATCCAGTATCAGACGCAGTTCCTCGGTTGAGCCTGGGGATTTCACGTCTGACTTAGTTGGCCGCCTACGAGCCCTTTAAACCCAATAGATGTC
+
CCCCCGGGGGGGGGGGGCGGGGGGGGGGGGGGGGGGGGGGGFEGCFFGGGGGGGGGGGGGGGGCGGFGGEFGGEGGFGGGGGGGGGGFGGGGGGFAF9EFCFGGGGGGGGAFGE69CFDF88F8E8DEFFDGGGGEGB?)*DFFC5D=FFG9EFGD?DFFGGEGFFGGFG>AFFFAFFDEECDDCFFFFGD>>C7F>AEBFFF=*9:4>:C<4BEF>GB?@DFF?C::<4;9E9@1C2(.5454<<B
@M00200:205:000000000-AKKM3:1:1101:20149:2704 2:N:0:1
TACTAGGGTATCTAATCCTGTTTGCTCCCCACGCTTTCGTGCATGAGCGTCAGTGTTGGCCCAGAAGGCTGCCTTCGCCATCGGTGTTCCTCCACATCTCTACGCATTTCACCGCTACACGTGGAATTCCACCTTCCTCTTCTGCACTCCAGCAAAGCAGTTTCGAGCGCAATTCCGAAGTTAACCCCGGGGCTATCCCACTCGACTTGCTCAGCCGCCTGCGGACACTTTATACCCCATATATGCAGGA
+
CCCCCGGGGGGGGGGGGGGGGGGGGGGGGGGGGGGGGGG@FGGGGGFGGGGGGGF<E<E,BFGFGC,@F@FGGCFFGGGG,,CGECGGGGGGGGGGFGD9CDFGGGGGGGGGGGGDDCGGGGFGEGGGGG;FD=DGGFGF+E,+=DFFG?FGC?+90,=FEGEG>?C89C5)*3=1*33*@,=+1;FEF****=,**.,6<))))06(./*8*(4<().8((()(3>CDC35/<CC<(((()).6)))((
@M00200:205:000000000-AKKM3:1:1101:12294:2712 2:N:0:1
TACAAGGTTTCTAATCCTGTTTGATCCCCACACTTTCGTGCCTCAGCGTCAGTTACAGCCTAGTAAGCTGCCTTCGCTATAGGTGTTCTTGACGATATCTAAGCATTTCACCGCTACACCGTCAATTCCGCCTACCTCATCTGTACTCTAGCCCATCAGTATCAATGCCACCCTCCCGGTTAAGCCGGGATATTTCAGAACTGACGTAATAGGCCGCCTACGCACCCCTTAAACCCAGTAGATGTC
+
CCCCCGGGGGGGGEFFGGGGGGG9EGFGGGGCFGGFGGGGGGGGGGGGGGGGGFAFGGGFGGGGFGGGGGGGGFGGG@B@FF9FFFGGGGGGGDFGGGGFGDEFFGGGGFGGG6EDGGGEC=8,BEDGGCECDGGG?FC<FFGFGFGFDDGGDFFFFC8FF9DGCEF86EFDABD?:?C?F6DDFGG:BCCF7@F9CC,ACEB5))):0:E55@6@AD95>5=6/=8)CF656B25*(/;6CC<E?
@M00200:205:000000000-AKKM3:1:1101:21580:2726 2:N:0:1
TACTAGGGTATCTAATCCCGTTTGCTCCCCTAGCTTTCGCGCCTCAGCGTCAGTGTCGGTCCAGGAAGCCGCCTTCGCCACCGGTGTTCCTCCGGATATCTACGCATTTCACCGCTACACCCGGAATTCCGCTTCCCTCTCCCGAACTCAAGCCCTACAGTTTCCCGCGCAGTTCCCCAGTTGAGCCGGGGGCTTTCACGCGGGACTTGTAGGACCGCCTACGCGCCCTTTAAACCCAATAGATGTCAGCT
+
CCCCCGGGGGGGGGGGGGGGGGGGGGGGGGGGGGGGCGGGGGGGGGGGGGGGGGGGGGGGGGGGGGGFGGGGGGGGGGGGGDGGEGGGFGGGGGGGGEGGGGGFFGGEGGGGGGGED@FFFEGGG>ECECFEG6+DFBFFFGFEGF6)=DGFDFGFFGFAEFEF=:9*@E5::6+B;>DFG77:A?F55CCB>EF<=?FFF99>2;:?>6<42)<*4<5<0367955>)23<4937C:133-6<A))..))
@M00200:205:000000000-AKKM3:1:1101:12718:2756 2:N:0:1
TACGCGGGTATCTAATCCCGTTCGCTCCCCTGGCTTTCGTGTCTCAGCGTCAGCACACTCCCAGCTACCTGTTTTCACCATTGGCGTTCCAAATGATATCTACGCATTTCACCGCTCCACCGCTTGTTCCGGTGACCCCTGGCCGGCTCAAGAGACGCAGTATGCCCAGCAGTTCCACGGTTGAGCCGTGGGATTTCACAAAACACTTACGCCTCCGCCTACACACGCTTTATACCCAGTAGATGTCAGA
+
CCCCCGGGGGGGGGGGGGGGGGGGGGGGGGGGGGGGGGGGGGGGGGGGGGGGGFGGGGGGGGGGGGGGGGGFFGGGGGGAFEFGGGGGGGFGGGGGGGGGGGGGGGGGGFGGGGGFGGGGGGGGGGGGGGGGDGGGFBCDFGGFGFG=D5ECDD+AEDDFGGEFF>CFFGFDF;F<=AD>BGGGFGGDDGGFFF6DACFE:95=?;3@<ADF>FGC9DE?;3.5<C.9<D<DBFF2@8..6<F)).)6<A
@M00200:205:000000000-AKKM3:1:1101:12343:2775 2:N:0:1
TACAGGGGTATCTAATCCTGTTTGATCCCCACACTTTCGTGCCTCAGCGTCAGTTACAGCCTAGTAAGCTGCCTTCGCTATAGGTGTTCTTGACGATATCTAAGCATTTCACCGCTACACCGTCAATTCCGCCTACCTCATCTGTACTCTAGCCCATCAGTATCAATGCCACCCTCCCGGTTAAGCCGGGATATTTCAGCACTGACTTAATAGGCCGCCTACGCACCCTTTACGCCCAGTAGATGTC
+
CCCCCGGGGGGGGGGGGGGGGGGGGGGGGGGGGGGGGGGGGGGGGGGGGGGGGGGGGGGGGGFGGGGGGGGGGGGFGGGGGGGGGGGGGGGGGGGGGGGGFGGGFFGGFEFGGGGFGGGGGGGGGGGGGGGDGGGGGBFEFGGFGFDDGFGGDFGFFGGBFGFGFFGFF8DDF=FFFFGDGGGGFDGEDGGFFGFFA;ECEFFCCEF7AAEEFFGFFG>@DFA45EEDGG3@*-69E;=8<6CC3)7
@M00200:205:000000000-AKKM3:1:1101:22965:2779 2:N:0:1
TACTGGGGTATCTAATCCTGTTTGCTCCCCACGCTTTCGAGCCTCAGTGTCAGAAACGTTCCAGAGCGCCGCCTTCGCCACCGGCCTTCCTCCCGATCTCTACGCATTTCACCGCTACACCGGGAATTCCGCGCTCCTCTCCCGCCCTCTAGCTAGGCAGTCCCCCCCGACCTTTTCAGGTTAAGCCTGCAGATTTCCCGGAGGGATTACATAACCACCTACGCTCCCTTTAAGCCCAATAGATGTC
+
CCCCCFGGGGGGGGGGGGGGGGGGGGGGGGGGGGGGGGGGGGGGGGGGGGGGGC<FEFFFGGGGGG@FGGGGGGGGGGGGGAFGGEGGGGGGGG+FFGGGFGGGGGEGGGCFGGEEGGGF=8EEGEGGGGGGCEDGGFGE9D=@G>DFGAG8CFF**:??F5)2=*;?D*?9)7+48+:AFFFGFGG))/*;;FGCA5FF@B(,((.87A)).)<C7CBF?BF@(8BD7>04<9<4;?(,.).)).)
@M00200:205:000000000-AKKM3:1:1101:22093:2791 2:N:0:1
TACTAGGGTATCTAATCCTGTTTGCTCCCCACGCTTTCGTGCCTCAGTGTCAGTGCTGGTCCAGGGTGTCGCCTTCGCCACAGATGTTCCTCCCGATATCTACGCATTTCACTGCTACACCGGGAATTCCACACCCCTCTACCGAATTCAAGCCATCCAGTATCGGACGCAGTTCCCAGGTTGAGCCTGGGGATTTCACGTCCGACTTAGTTGGCCGCCTACGAGCCCTTTAAGCCCAATAGATGTCAGA
+
CCCCCGGGEFGGGGGGGGGGGGGGGGGGGGGGGGGGGGGGGGGGFGFFFFGGGGGGGGGGGGGFGDEGGGGGGGGGGGGCFGGGFFFEFFCFCCEGGGGGGGGFGD7FDFGFGGGFFEFFGCEGCEGGCFCE?>=CCFGFF,EBE5CDFFGC=FGFF,=6DF>D)9=E5E>A?7CCA??:@FGGFGGFA7@BEGGGFFG=BBAB995(9>E463?C27A(((28;E):79).9))6E1;3;>>)6><)).
@M00200:205:000000000-AKKM3:1:1101:7521:2817 2:N:0:1
TACGGGGGTATCTAATCCTGTTTGATCCCCACGCTTTCGTGCATCAGCGTCAATAGCGGATTCGTGAGATGCCTTCGCAATCGGTGTTCTGTGTGATATCTATGCATTTCACCGCTACACCACACATTCCTCCCACGGCATCCGCATTCCAGCTTGCCAGTATCAACGGCACGGCAGAGGTTGAGCCCCTGAATTTCACAGCTGCCTTAACAGGCCGCCTACGCACCCTTTACACCCAGTAGATGTCAGCT
+
CCCCCEGGFGGGGGGGGGGFGGGGGGGGGGGGFGGGGFGGGGGGGGGGGGGGGGGGGGGGGEFGGGGGGCEGFGGGFCFFGGGGGDF?FGGEFEFFFBCFGGGFGGGCEFDFFECEDFGGGFGGGEC;FFDFG6DFEDGFFF8@GFGFGFC@FGFFFD?AFGEGF7F6*?D=D5495FF>>@>FFGFFFGF;?@CDFF?**5)5(6=3<)7<EFGC>552?@(=(27>C*))6:21:(832-).-6<42))
@M00200:205:000000000-AKKM3:1:1101:8327:2850 2:N:0:1
TACCAGGGTATCTAATCCTGTTTGATCCCCACACTTTCGGGTCTGAGCGTCAGTGTCTAGCCAGTCATCCGCCTTCGCCTCCGGTATTCCACCTGATATCTACGTATTTCACCACTACACCAGGTATTCTAATGACCTCTCTAGCACTCAAGCTCCGCAGTATCAAATGCACTTCCAGGGTTGAGCCCTGGGATTTCACACCTGACTTACGAAGCCGCCTACACCCGCTTTAAACCCCATAGATGTC
+
CCCCCGGGGGGGGGGGGGGGGGGGGGGGGGGGGGGGGGGGGGGGGGGGGGGGGGGGGGGGGGGFCDGGGGCGGGGGGEGGGGGGGGGGGGGGGGGFGFGFGGGGGGGGGGGGGGGFCGGGGGFCFGGGGGGGGGGGDFGFFGGFG8?EGFGGGGGFFG+5AFEGFFGGFGFFFFFBFB6?FD6=6?@FDFGFFGGGFFGFEFDFC867CE)>@DDGBGF=>BB*:?9C):(8<6@3B(932>4?C93
@M00200:205:000000000-AKKM3:1:1101:11112:2866 2:N:0:1
TACTAGGGTATCTAATCCTGTTTGCTCCCCACGCTTTCGCACCTCAGCGTCAGTACCGGACCAGTGAGCCGCCTTCGCCACTGGTGTTCTTCCTAATATCTACGAATTCCACCTCTACACTAGGAGTTCCACTCACCTCTTCCGGACTCAAGATCGCCAGTATGAAAGGCAGTTCCAGGGTTGAGCCCTGGGATTTCACCCCTCACTTAACGATCCGCCTACGTTCGCTTTAAACCCAATAGATTTCCGAT
+
CCCCCGGFFFGGGGGGGGGGGGGGGGCFFGFCCGGFGGGGEFGGFCGFGGGGGGGGGGEGFCFGGGGGGGGGGGGGGGEGGGGGFCEFGGFDFFGGGFGGGGG7FFBFAFGGGGDBCFFGGGF8EFGGGG8DFGGGE5D6?EE>E>D=8?DDF?=9>+=5DD*2DBDGFG5);D@+9DDAFC++5@FF?F5*3,4AC*,@@8=4=>E66CB)<5:=25?22>=)(0::C3(9<<33;0/6=<6?).))/,(
@M00200:205:000000000-AKKM3:1:1101:8530:2874 2:N:0:1
TACTGGGGTATCTAATCCTGTTTGCTCCCCACGCTTTCGTGCATGAGCGTCAGTATTGGCCCAGAAGGCTGCCTTCGCCATCGGTGTTCCTCCACATCTCTACGCATTTCACCGCTACACGTGGAATTCCACCTTCCTCTGCCATACTCCAGCATCATAGTTTCGAGCGCAATTCCCAAGTTAAGCCCGGGGCTTTCACACTCGACTTGCGACGCCGCCTGCGCACACATTATGCCCAATAGATGTC
+
CCCCCGGGGGGGGGGGGGGGGGGGGGGGGGGGGGGGGGGGGGGGGGGFGEGGGFFGGGGGGGGGGGGGGGGGGGGGGGGGGGGGGGGGGGGGGGGFGGGGGGGGGGGGGGFFGGGEGGGGGGGGGFFGFGFGGFGGGFGFD8@FGFG7A*@FGGCFFGGFGGFFDFGGF>AABDBFFFGFGFF@FA,:57EEF*:CF<CC>4BF=9A>EF@B@FDEBD3<66;5;GFG**49).65;:?7:AFFF:<
@M00200:205:000000000-AKKM3:1:1101:14852:2888 2:N:0:1
TACTGGGGTATCTAATCCCGTTTGCTCCCCTGGCTTTCGCGCCTCAGCGTCAATACCGGTCCAGGATGTCGCCTTCGCCACCGGTGTTCCTCCAGATATCTACGCATTTCACCGCTACACCTGGAATTCCACATCCCTCTCCCGGATTCAAGCCAACCAGTATCGGACGCAGTTCCTGGGTTGAGCCCAGGGATTTCACGTTCGACTTAGCAGGCCACCTACGCGCCCTTTACACCCAATAGATGTC
+
CCCCCGGGGGGGGGGGGFGFGGGGGGGGGGGGGGGGGGGGGGGGGGGGGGGGGGGGGGGGGGGGGGGGGGGGGGGGGGGEGGGGGGGGGGFGGGGGGGGGGFGGGGGDFGGGGEDEGGGGGGGGDFGGGGGGGGGGGFDDDGGAEEG)=EDDG?DFFDDFF?*=>>DGEEFBEEFFFFFFGGGGFGGFA4EBAEFFAEGDF@FD9@@2@CBEF?CC@GFFF;@51=3<C<5BFFBBGF??72).<<2
@M00200:205:000000000-AKKM3:1:1101:18494:2898 2:N:0:1
TACGAGGGTATCTAATCCTGTTCGCTCCCCACGCTTTCGCTCCTCAGCGTCAGTTTCGGCCCAGAGACCCGCCTTCGCCACCGGTGTTCCTCCTGATATCTGCGCATTTCACCGCTACCCCAGGAATTCCAGTCTCCCCTACCGAACTCAAGTCTGCCCGTATCGAATGCAGGCTCGGGGTTGAGCCCCGAGTTTTCACATCCGACGTGACAGACCGCCTACGAGCTCTTTAAGCCCAATAGATGTAAGA
+
CCCCCEGGEGGGGGGGGGGGGGGGGGGGGGGGGGGGGGGGGFFGGGGGGGGGGFGGGGGGFDGGGGGGGGGEGGGGGGFFGCEBFEEGGGGFGFGGCGFGGFFEFGGGGGGGGGGFGG84@EGGFFFGGGGGGGGFFFGDFGGAEDGFGFG=@FG?ABFEGG)+19CDAGFBA=;CEE>BFGC<FF,5:<:;)59@A<C)<;8@10923;7?38EGFC@(4425(2)7::)6.<9221(.5<F44))-62
@M00200:205:000000000-AKKM3:1:1101:23876:2899 2:N:0:1
TACCGGGGTATCTAATCCTGTTTGCTCCCCACGCTTTCGTGCCTCAGTGTCAATGATCGTGTAGTTAGCTGCCTTCGCAATGGGTGTTCTATGTCATATCTAAGCATTTCACCGCTACATGACATATTCCGCTAACCTCCACGATATTCAAGACAGATAGTATCAACGGCAGTTTCCGAGTTAAGCCCGGAGATTTCAACAATGACTTACCTGCCCACCTACGCACCCTTTAAACCCAATAGATGTAAGA
+
CCCCCGGGGGGGGGGGGGGGGGGGGGGGGGGGGGGGGGGGGGGGGGGGGGGGGGGFEFGGGGGGEFFFGGGGGGGGGGGFGGGFGEFDGGGGGGGGGCFGGGGGGGGGGGGGGGGFC+EFGGGDE=FGF=DGGC=EADFBFG69=5?7CDF8E=6*;DF?ADEC9DFE*=55DEFFFFDEFGGD+@CFEDCDFGFC+2736)00*09?;A@C:@FF);>==39?@D4898BEEE)3;11=EE36))).)9
@M00200:205:000000000-AKKM3:1:1101:24692:2981 2:N:0:1
TACTGGGGTATCTAATCCTGTTTGCTCCCCACGCTGTCGCGCCTCAGTGTCAGCCACTGCCCAGCGGGCCGCCTTCGCCACCGGTGTTCTTCCGGATCTCTACGCATTCCACCGCTACACCCGGAATTCCACCCGCCTCTACAGTGCTCAAGCCCGGCAGTTCGCACGGCCGACTCGGGGTTGAGCCCCGAGCTTTCACCGCACGCTTACCGCGCCACCTACGCGCCCTTTAAACCCAGTAGATGTCAGA
+
CCCCCGGGGGGGGGGGGGGGGGGGGG<FGGGGGGGGGGGGGGGGGGGGGGGGGGGGGGGGGGGGGGGGGGGGGGGGGGGGGGGGGGGGGGGGGGGBCECFFGGGGGGGGGGFGGGFGGGGGGGGGGGGGGGGGGGGGFGFFGFFGFFEGFGFFCC5ACDBCCACBDDGEGFFFBBE>AD>CEGGFGF>DGGEFGFG7)<2?>192((4:7?B;95?17>?FFBB6CDG)7)44:<BG::5<A29>6A<B2
@M00200:205:000000000-AKKM3:1:1101:11922:3029 2:N:0:1
TACGGGGGTATCTAATCCCGTTTGCTCCCCTAGCTTTCGCGCCTCAGCGTCAGAAGAGGTCCAGCGAGCCGCCTTCGCCACCGGAGTTCCTGTGAATATCAACGCATTTCACCGCTCCACTCACAGTTCCGCTCGCCCCTACCTCCCTCGAGGCCGTCAGTATCTAAGGCAGTTCCACGGTTGAGCCGTGGGATTTCACCCCAGACTTGACAGCCCGCCTACGCGCCCTTTAAACCCCGTAGATGTCAGCT
+
CCCCCGGGGGGGGGGGGGGGGGGGGGGGGGGGGGGGGGGGGEGGGGGGGEEGGGGGGGGGGGGGGGDEEGGGGGGGGGFGGGGGGGGGGGGGGGGGGGFFFGGGGGGGGGGGGGGFGG?FGGGGGGGCGGDCDECEEEGFFGGFGFGFGFE5:@FFFG4>71*=5@CFFGA=FEFFFFD;<*>DFGGAEGGD4E?FAEF<89@BFF:9>2))50EE9DB?B0,56EFGC40:>63:E0436:0>9.4-)))
@M00200:205:000000000-AKKM3:1:1101:13433:3029 2:N:0:1
TACTCGGGTATCTAATCCTGTTTGCTCCCCACGCTTTCGCGTCTCAGCGTCAGTATCCAACCAGGGGGCCGCCTTCGCCACCGGTGTTCCTCCAGATATCTACGCATTTCACCGCTACACCTGGAATTCCGCATCCCTCTCCCAAACTCAAGCCAACCAGTATCAGACGCAGTTCCCCGGTTAAGCCGAGGGATTTCACGTCTTACTTAGTTGGCCACCTACAAGCCCTTTATGCCCACTAGATGTCAGGC
+
CCCCCGGGGGCGGGGGGGGGGGGGGGFGGGGGDGGGGGGGGGGGGGGGGGGGGGGGGGGGGEG@GGGGGG7FGGGGGGEGGFGGE@FEGGGGGGGGGGGGGGG?FEFGF9DFGGGEGGFFGGGGG8FGGGGGGECFGBFFFCCFGFGBFFGGGF?AC>DADFF@EF>FBEFF>EF@6;79>:C>F7EFFGC>3*:6=5<43;;@CEE3.9??)(?+.:)(/.(*)27C*9:5><44C7(((,6<A626)((
@M00200:205:000000000-AKKM3:1:1101:8865:3054 2:N:0:1
TACGCGGGTATCTAATCCTGTTTGATCCCCACACTTTCGTGCCTCAGCGTCAGTTAAAGCTTAGTTAGCTGTCTACACTATCGGTGTTCTTGACGATATCTAAGCATTTCACCGCTACACCGTCAATTCCGCCAACCTCACCTTTACTCAAGTCCTTCAGTATCAATGCCACCCTCCCGGTTAAGCCGGGATATTTCAGCACTGACTTAACAGACCGCCTACGCACCCTTTAAGCCCAATAGATGAC
+
CCCCCGGGGGGGGGGGGGGGGGGGGGGFGGGGGGGGGGGGGGGGGFDEGGGEEGGGGGGGFGGGGGGDFGGGGGGDGGEEFFFGGCFCFGGGFFGGG@EFFFGFGGFGGGGGGGD5CFGFEGDEBECFFGFGG6+8=FF5*@=?EFGE8DDFGFFFFGFFG8DD9+?=5@:DFDFFFF6<CC+D8CGF>CEDFGGCFEF;4@:).7ACE;***7B=@GBF@B0=0?>GD4/>?A@480=(;);5))/
@M00200:205:000000000-AKKM3:1:1101:24479:3073 2:N:0:1
TACTGGGGTATCTAATCCTGTTTGATCCCCACGCTTTCGTGCCTCAGAGTCAATCTTCGTGTAACGAGCTGCCTTCGCAATTGGTGTTCTATGTCATATCTAAGCATTTCACCGCTACATGACATATTCCGCTCATCTCCACGGGATTCAAGATAGATAGTATCAACGGCAGTTTCCGAGTTGAGCCCGGAGATTTCACCACTGACTTACCTACCCTCCTACGCACCCTTTAAACCCAGTAGATGTC
+
CCCCCGGGGGGGGGGGGGGGGGGGFFGGFGFGGGGGGCGGGGGGGGGGGGGGGGGGGFGGGGGGGFEGGGGGGGGGGGGFEFGDGGGGGGGGGGGGGGGGGGGGGCE=FFFGGGGFGGGFGGGFGGGGGGGGGGGFFFCDFGGFGFDDGFFCDDFFFEGFGGCGEFFDEGFFFD7C+@DDGGGF5@6CE9CBBGGGBEFEEBEFE@CFE*7960>@6C?B:>))8=?GFF)*9:=BE62;9?39?6?
@M00200:205:000000000-AKKM3:1:1101:25133:3094 2:N:0:1
TACTGGGGTATCTAATCCCGTTTGCTCCCCTGGCCTTCGTGCCTCAGCGTCAGTTGCTGTCCAGAGACTCGCCTTCGCCACTGGTCTTCCTTACGATATCTACGCATTTCACTGCTACACCGTAAATTCCAGTCTCCCCTCCAGCACTCTAGCCACGCAGTATCGAATGCAGTTTCAGGGTTGAGCCCTGAGATTTCACATACGACTTGCGCGACCGCCTACGCACCCTTTATACCCAATAGATGTC
+
CCCCCGGGGGGGGGGGGFGGGGGGGGGGGGGGGGGGGGGGGGGGGGGGGGGGGGGGGGGGGGGGGGGGFGGGGGGGGGGGGGGGFFGGGGGGGGGGDBEFFGGGGGGGGGFGGGGD?AEGGGEGEGGGGGGFGGGG9?68?E8DE?=8FD8=EF8D>DG*@=EF5DFGFGFFFC7DFFFFGG6=DFFFF?C5CACC7*5C7*>C====@*8)57CE=CA92>FBDG3C7*/)9C<)<42=;>E)/9)
@M00200:205:000000000-AKKM3:1:1101:21393:3095 2:N:0:1
TACTGGGGTATCTAATCCTGTTTGCTCCCCACGCTGTCGCACCTGAGTGTCAGTATTGGGCCAGGTAGCCGCCTTCGCCACTGATGTTCCTCCCGATATCTACGCATTTCACCGCTACACCGGGAATTCCACTACCCTCTCCCATACTCTAGCTGAGTAGTATCGACTGCAATTCCCAGGTTAAGCCCAGGGCTTTCACAATCGACTGACTCAGCCACCTGCGTGCGCTTTACGCCCAATAGATGCC
+
CCCCCGGGGGGGGGGGGGGGGGGGGGGGGGGGGGGGGGGGGDGGGCEFGGGGGGGGGFGGGGGGGGGFGGGGGGGGFFGGGGGGGGGGGGDGFGGGGGDGGGGGGEGGGGGGGGGF6>,AEEGEGGGFFCAFDEGBFFGB:DD6D9FEGFF?EFGFBD?F=97CAFGGFGFBFEFFF*?5@E77+7AFFG>ABCFC<EGE*1:=BBDFBB6/)68@@GF2(:9B2==D/:(7;?@6EDDF;64<))/
@M00200:205:000000000-AKKM3:1:1101:19869:3105 2:N:0:1
TACGGGGGTATCTAATCCTGTTTGATCCCCACACTTTCGTGCCTCAGCGTCAGTTAAAGCCTAGTAAGCTGTCTACACTATCGGTGTTCTTGACGATATCTAAGCATTTCACCGCTACACCGTCAATTCCGCCTACCTCGACTTCACTCCAGTCCTACAGTATCACTGCCACCCTCCCGGTTAAGCCGGGATATTTCAGCACTCACTTACAGGACCGCCTACGCACCCTTTACACCCAACAGCTCCAAGAC
+
9CC8C6@@@6EFF@E@EFE<C<FCE9CACFFFEED9CFGG8CDBECFFGGECG@<EE,CFG,<@:@CBF9AFG9E,5C<4B?FDEGGGGFAFCFG@FG6A,@D;FC,,,ACE586*+84F8=EC:+@,,,166CDG8DA)3@CDFBF9=*6+3??9FEF*36CDF+2@63*1AA?F5?D*83@F+@C9@7:9F7,=B*=*:5;)55*/9@EBD28C=DE(,,()6=.>**..)1),=1((4:())(..)((
@M00200:205:000000000-AKKM3:1:1101:20080:3110 2:N:0:1
TACGGGGGTATCTAATCCCGTTCGCTACCCTAGCTTTCGCGCCTCAGCGTCAGTTGAGATCCAGCATGCCGCTTTCGCCACTGGCGTTCCCTCCGATATCAACACATTTCACCGCTCCACCGGAAGTTCCACATGCCCCTAGCTCACTCAAGCGCTGCAGTTTCGCAGGCGATTCCACGGTTGAGCCGGTGGGATTTCCCCTTCGATTTCCAGCCCCGCTTACGACCCCTTTTAACCAACTCGGTCTC
+
CCCC8FGGGGGGGGGGGGEFGGGGEGCGGGGGGGGGFGGGGGGGGGGGGGGGGGGFC<FGGCGGFG,AFGEG7FFGGGDGF@FGGGEGGFF5EFGGGGGG,EFDFGGGGGGGGGGF6FGG=EC7=7DFGGGG+DFGG6E8?6C79*<CGCFFD6@*0CFFAC5@8*@EDGBF>BFF+;?5=EGGFGG>;<5>:5<9*7+733((/8))()))15*;()8((())(*0/9C0)).)-<50(()((-((.
@M00200:205:000000000-AKKM3:1:1101:10090:3111 2:N:0:1
TACTCGGGTATCTAATCCCGTTCGCTCCCCTGGCTTTCGTGTCTCAGCGTCAGACGACCTCCAGTCACCCGCTTTCGCCGCCGGCGTTCCAGGCGATATCTACGCATTTCACCGCTCCACCGCCTGTTCCGGTGACCCCTAGGTCTCTCAAGCCCGCCAGTACACCCAGCGGTTCCACGGTTGAGCCGTGGGATTTCACAAGGTACTTAACGGGCCGCCTACACACGCTTTAAACCCAATAGATGTC
+
CCCCCGGGGGGGGGGGGGGGGGGGGGGGGGGGGGGGGGGGGGGGGGGGGGGGGGGGGGGGGGGGGGGGGGGGGGGGGGGGDGGGGGGGGGGGGGGGDCEFGGGGGGGGGGGGGGGFGGGGGGGG@@FFFGGDDGGGEFCCFGFFFCGEGFG5@CFBBGDEGGEGF6C88ED2ABEFFFGFGCGGFGGF>DGEFF?F+)<5@70=).46<<AB1:ECBDB6,374,::D>*<AF>22140(4<ABF5A
@M00200:205:000000000-AKKM3:1:1101:13574:3113 2:N:0:1
TACTGGGGTATCTAATCCTGTTTGCTCCCCCGGCTTTCGTGCCTCAGTGTCAGGTGTTGTCCAGGGACTCGCCTTCGCCACTGGTGTTCCTCTTGATATCTACGCATTTCACTGCTACACCAAGAATTCCAGTCCCCCCTCCAAACCTCCAGCACAGTAGTATTCAATGCTATTTAAGGCTTGAGCCCTGAGTTTTCACATCAAACATACCATGCCACCTACGCATCCTTTCAACCCAATAGATGTCAGA
+
@BCCCGGDGDFGGGGCFGFGGGFECFF,CF@FGGGGCFCFG@FGGGFGDFGCFFEFF@CFFGCFGGFFGG<@FGDGGGG:FFGGGG9@EEFGGFGGDDGEFGGFE6,@@E;FFAD9?F8E@DFGF8@,C,@EGFCFC>C)3+@@FFF56;8=FG89*6?96?*3*+DA@,+3;9<++0=*,6+=*,@FF6,;+,<5<E7*>:A*06):=0=:E8653**))6)3)*3;*+**1*15:(:204**0*1**)
@M00200:205:000000000-AKKM3:1:1101:23651:3116 2:N:0:1
TACTCGGGTATCTAATCCTGTTTGCTCCCCACGCTTTCGTGCATGAGCGTCAGTGTTGGCCCAGAAGGCTGCCTTCGCCATCGGTGTTCCTCCACATCTCTACGCATTTCACCGCTACACGTGGAATTCCACCTTCCTCTGCCACACTCCAGCAAAGTAGTTTCGAGCGCAATTCACAAGTTAAGCCCGGGGCTTTCACACACGACTTGCTCTGCCGCCTGCGCACCCTTTACACCCAGTAGATTGT
+
CCCCCGGGGGGGGGGGGGGGGGGGGGGGGGGGGGGGGGGGGGGGFCFGGGGGGGGGGGGGCFGGGGGGGGGGGGGGGGGGGGGGEGGGGCFGGFFGGGGFFGFFGGEEFGFGGGGFGGFEE8B=C@DFGGFGGGGGG7FFFGGFFFGB??FGGGFFFA=EFC*6=5?6?GFFFFC+==96EE@CAF@?9;ED>EFFFEF4>)-5)/2@BFEB<EGGFGDD<?95:C)>89;E933,:43(6))))))
@M00200:205:000000000-AKKM3:1:1101:8035:3133 2:N:0:1
TACGCGGGTATCTAATCCCGTTTGCTCCCCTAGCTTTCGCTCCTCAGCGTCAATGTCGGTCCAGGATGCCGCCTTCGCGACCGGTATTCCTCCAGATATCTACGCATTTCACCGCTACACCTGGAATTCTGCATCCCTCTCCCGAATTCAAGCCATCCAGTATCGGATGCAGTTCCCAGGTTGAGCCTGGGGATTTCACATCCGACTTAGTTGGCCGCCTACGAGCCCTTTATGCCCACTAGATGTACGGT
+
CCCCCGGGGGGGGFFFGAFGGGGGGGGGGGGGGGGGGGGDGGGGGGFGDGGGGGGGGGGGGGFFGGFGGGDGGGGGGGCFGEEGGEFFEGFFGEFGGGGGGCEGGGGGGGGGGGGFGGGGGGGFDFFFFEDGGDFFEFGFFDF5C>DCGFGGGFFFFFG5EGCC59C>*DFEFEFFFFGFGFGG*D:AFGF;B5EFFCG<C:B21;B3)6<);;:F9DD;050>?G@C7*.<)-)-0:(4(,-:<-))(((
@M00200:205:000000000-AKKM3:1:1101:17614:3162 2:N:0:1
TACGCGGGTATCTAATCCTGTTTGCTCCCCACGCTTTCGCACCTCAGCGTCAGTACCGGGCCAGTGAGCCGCCTTCGCCACTGGTGTTCTTGCGAATATCTACGAATTTCACCTCTACACTCGCAGTTCCACTCACCTCTCCCGGACTCGAGACTCTCAGTATCGAAGGCAGTTCTGGAGTTGAGCTCCAGGATTTCACCACCGACTTAAGAGTCCGCCTACGTGCGCTTTACACCCAATAGATGTC
+
CCCCCGGGGGGGGGGGGGGGGGGGGGGGGGGGGGGGGGGGGGGGGGGGGGGGGGGGGGGGGFFGGGGGGGGGGGGGGGGGGGGGGGGGGGGGGGGGGGGFDGGGGGGGGFFGGGGFGGGGGGGDGGGGGGGGGGGGGFGFFCGFGEG>GFGC@CCFFFGFGGAGF>FGFGFFF?FFFAFFG6FCFG,/ADFFAF7?88F=EF=@=09<3<6);CEG?GF6?D;),3=D)7:2<A>7E?6779>2:<2
@M00200:205:000000000-AKKM3:1:1101:16383:3172 2:N:0:1
TACAGGGGTATCTAATCCTGTTTGCTCCCCACGCTTTCGTGCCTCAGCGTCAATGATCGTGTAGTAAGCTGCCTACGCAATTGGTGTTCTATGTCATATCTAAGCATTTCACCGCTACATGACATATTCCGCTTACCTCCACGATATTCAAGATTGATAGTATCCACGGCAGTTCCCAAGTTAAGCTTGGGGATTTCACCACGGACTTACCAACCCGCCTACGCACCCTTTAAACCCAATAGATGTC
+
CCCCCGDGGGGGGGGGGGGGGGGGGGGGGGFGDGGGGGGGGGGGGGGGGGGGGGGGFGGGGGGGGGGGGGGGGGGGEGGGGGGGGGGGGGGGGGGGGGGGGGFGFFFGGFGGGGGFGGGGGCFEAFCGFGGGGCDGG7EDFGGBF5DEGFA8AFG9?;=DEGCG99DE>GEFF<FFFFG9D=DCFGDFFDEFFGFGFFGFED59>=BEEEEFB=EEBGFAF@2)/=?DFF3:EC@=E?(,5)456)7
@M00200:205:000000000-AKKM3:1:1101:23217:3174 2:N:0:1
TACCAGGGTATCTAATCCCGTTTGCTCCCCTAGCTTTCGCACCTCAGCGTCAGTTGTGGACCAGAGAGCCGCCTTCGCCACCGGTGTTCCTCCTGATATCTACGCATTTCACCGCTCCACCAGGAGTTCCGCTCTCCCCTACCACACTCGAGCATTGCAGTCTGCCAGGCAGTTCCACGGGTGAGCCGTGGGATTTCACCGGACACTTGCAATGCCGCCTACGTGCGCCTTACGCCCCATAGATGTCAGAC
+
CCCCCGGGGGGGGGGGGGGGGGGGGGGGGGGGGGGGGGGGDFGGGGGGGGGGGGGGGGGGGGGGGGGGDGGGGGGGGGGGGGGGGGGGGGGGGGCGGGGGGGGGGGEEFGGGGGGFDGGGEGFEFCD=,EEGGGGGG0@DFGGFGFGDGFGGE>DFDGGD8DDFFFGE5CFA6*?CFAD9C:C>@FFFEGEB4<EGF?F=(52>>2=48CE??8+<>C>DFF0)/:58**6)(((4:((((555:AAA24)
@M00200:205:000000000-AKKM3:1:1101:6927:3174 2:N:0:1
TACCGGGGTATCTAATCCCGTTTGCTCCCCTAGCTTTCGCTCCTCAGCGTCAATGTCGGTCCAGGATGCCGCCTTCGCCACCGGTATTCCTCCAGATATCTACGCATTTCACCGCTACACCTGGAATTCTGCATCCCTCTCCCGAATTCAAGCCATCCAGTATCGGACGCAGTTCCCAGGTTGAGCCTGGGGATTTCACGTCCGACTTCGTTGGCCGCCTACGAGCCCTTTAAAACCAGTAGATGTC
+
CCCCCGGGGGGGGGGGGDGGFGFGGGGGGGGGGGGGGGGGGGGGGGGGGGGGGGGGGGGGGGGGGGGGGGGGGGGGGGGDGGGEGGGGGGGG@EFGGGCEFDGGGGGGGGGGGGGFGGFFGGGGEFGGGGGGGGGEFFFFFDG>EBGDGFGFGGGFFFFFFC7=AEDGEGD@B=ABFFFFD67DFGDAAGFF4AEGF6BDB5>=@26(*8>@DFGC6<BF<@;EFGFGCC?AB)).;3466<BF9)6
@M00200:205:000000000-AKKM3:1:1101:16763:3220 2:N:0:1
TACCGGGGTATCTAATCCTGTTCGCTCCCCACGCTTTCGTGCCTCAGCGTCAATATAGGTCTAGCCAGCTGCCTTCGCAATTGGTGTTCTATGGCATATCTATGCATTTCACCGCTACATGCCACATTCCGCTGACCTCATCCTAATTCTAGCACAGCAGTATCAAAAGCAATTTTACGGTTGAGCCGCAAACTTTCACTCCTGACTTACTGCGCCGCCTACGCACCCTTTACGCCCAGTAGATGTCAGA
+
CCCCCGGGGGGGGGGGGGGGGGFGGGGGGGGGGGGGGGGGGGGGGGGGGGGGGGGGGGGGGGGGGGGGGGGGGGGGGGGGGGGGGGGGGFGGGGGGFGGGGGGGGGGGGGGGGGGFGGGGFGGGEGGGGGFGGGGGGFGDFGGFG7DEGFGGGGGFFFGFGGDGFFGFFGFFFF7DFFGDGGGGFGGBBGGFFFEFAECCEDFEC5CEEFEAB>EE=DFD@DFEFGFGGC@EE;?FGD<@<ECCE55);@
@M00200:205:000000000-AKKM3:1:1101:22470:3228 2:N:0:1
TACTAGGGTATCTAATCCCGTTCGCTCCCCTGGCTTTCGTGTCTCAGCGTCAGATCACCCCCAGCTGTCCGTTTTCACCGCCGGCGTTCCAAGCGATATCTACGCATTTCACCGCTCCACCGCTTGTTCCGACAGCCCCTGGGTGCCTCAAGACCGCCAGTATACCCAGCGGTTCCACGGTTGAGCCGTGGGATTTCACAAGGTACTTAACGGTCCGCCTACACACGCCTTCAGCCCAGTAGATGTCCGAT
+
CCCCCGGGGGGGGGGGGGGGGGGGGGGGGGGGGGGGGGGGGGGGGGGGGGGGEEGGGGGGGGGGGGGGGGGGGGGGGGGGGCCEGDGGGGFGGGGGGGGGGGGFGGGCFGGGGGGFGFEGGGGGGGGGGGGGGGGGGEGFFG6FGFGFGFFCEFGFFGGF?8EGEFFGFGFA94@F6+/5FCDFFG6)/:EEAC6;8<:CE@D<)>9CCCFFB@GC(7>634?FFG55*28)5)6,;44:A<A4>4))(-,
@M00200:205:000000000-AKKM3:1:1101:18661:3229 2:N:0:1
TACAAGGGTATCTAATCCTGTTTGATCCCCACACTTTCGTGCCTCAGCGTCAGTTAGACTCTAGTAAGCTGTCTACACTATCGGTGTTCTTGACGATATCTAAGCATTTCACCGCTACACCGTCAATTCCGCCTACCTCGACTCCACTCAAGCCCATCAGTATCAATCCCACCCTCCCGGTTAAGCCGGGATATTTCAGAACTGACTTAATAGGCCGCCTACGCACCCTTTACACCCAATAGATGTC
+
CCCCCEGGGGGGGGFFGGFGGGGGGGGGGGGGDGGGGGGGGGGGCGGFGGGGGGGGGGGGGFGGGGGGG9FFGGACFGCFEEGGGEGEGFDGGGGGCGGGGFGGGGGGGGGGGGGFD7EEFGGGCGFGGGGGGGDGGFGA>GGFFFGEGFGG=DFFFF6;A@BC79+@;CFD>=DFEDC*@?+=BEF>5;C5AGDDAEG5CDFFEF*;7A7A56ECFGF=>@FF9?ADCD@CEEE@CD(3;;<E3<?
@M00200:205:000000000-AKKM3:1:1101:19364:3235 2:N:0:1
TACTGGGGTATCTAATCCCTTTTGCTCCCCACGCTTTCGTGCCTGAGCGTCAGCAATTGTCCAGGTAGCCGCCTTCGCCTCTGGTATTCCTCATGATATCTACGCATTTCACTGCTACACCATGAATTCTGCTACCCTCTCCAATGCTCTAGCCATGTAGTTTTGGGTGCAATTCCGGGGTTAAGCCCCGGGCTTTCACGCCCAACACACACGGCCGCCTGCGCACCCTTTAAGCCCAGTAGATGTCAGA
+
CCCCCGGGGGGGGGGGGFGGGGGGGGGGGGGGGGGGGGGGGGGGGGGGGGGGGGGFGGGGGGFGGGGGGGGGGGGGGGGGGGGGGGGGGGGGGGGGGGGGGGGFFGFGGGGGGGGFGGGGGGGGGGGGGGGGFEGDDFGDFGGDGFGFGFGF;?FFFGGC@CDFD5CCBCDEFFFFFF>?FEGGFGFFDGEEFGFFFFG@D5==@ADFDDA=@9EE=DAD@:;>>CFGD44CC<>;==,.92<AB:AFFF
@M00200:205:000000000-AKKM3:1:1101:15464:3242 2:N:0:1
TACTGGGGTATCTAATCCTGTTTGATCCCCACACTTTCGTGCCTCAGCGTCAGTTAAAGCTTAGTTAGCTGTCTACACTATCGGTGTTCTTGACGATATCTAAGCATTTCACCGCTACACCGTCAATTCCGCCAACCTCAACTTTACTCAAGTCCTACAGTATCAATGCCACCCTCCCGGTTAAGCCGGGATATTTCAGAACTGACTTAATAGGCCGCCTACGCACCCTTTATACCCAATAGATGTC
+
CCCCCGGGGGGGGGGGGGGGGGGGGGGGGGGGGGGGGGGGGGGGGGGGGGGGGGGGGGGGGGGGGGGGGGGGGGGGGGGGGG>CFGGGFFGGGGGGGGGGGGGGGGGFGGCFFGG5CFGGGGGGCEFGFF?=DGGGGFGEFGGFGF9DGFGGGGGFFGGFFGBED??=FFFFBADF@DG>@C>FBFGEFCEEFDDDCEFCEDEFFFFF59AEEBC::D*5@BDFD=?D*;3>E4C8CEF8@CC33))
@M00200:205:000000000-AKKM3:1:1101:8659:3244 2:N:0:1
TACTGGGGTATCTAATCCCGTTTGCTCCCCTAGCTTTCGCTCCTCAGCGTCAATGTCGGTCCAGGATGCCGCCTTCGCCACCGGTATTCCTCCAGATATCTACGCATTTCACCGCTACACCTGGAATTCTGCATCCCTCTTCCGAATTCAAGCCAGCCAGTATCGGATGCAGTTCCAAGGTTGAGCCTGGGGATTTCACATCCGACTGAGTTGGCCGCCTACGCGCCCTTTATACCCAGTAGATGTC
+
CCCCCGGGGGGGGGGFGF8CFGGGEGGGGGEGEGGGGGG>:FEGGGGGGGGGCGCBF@@6,+CF8E<FG8FGGGGGGG,@:8FGG@FGG,,,9AFGGGGGGG<FEGGGGGGGGDG>DGGFF,44,@,@F==E8E+EGFGD?E8:+@=DG7DC,=D653DFGGEG8:=EACF5<>99+1;?FC+=AF76*9C5@7C>F@F@;C0>AA=4@)*2:6CF28A=?:>)(32:5C8<CFF5@7;FCE3<)9)
@M00200:205:000000000-AKKM3:1:1101:23689:3277 2:N:0:1
TACCAGGGTATCTAATCCTGTTTGCTCCCCACGCTTTCGTGCCTCAGCGTCAGGACAGGCCCAGTCGCCCGTCTTCACCATCGGCGTTCCAGTAGATATCTACGCATTTCACCGCTCCACCTACTGTTCCGGCGACCCATACCTGCCTCAAGACCCGCAGTTCGCCCCGCTGTTCCCCGGTTGAGCCGGGGGCTTTCCCAAGACGCTTCCGGATCCGCCTACGCACCCTTTACACCCAATCGATGTCAGA
+
CCCCCGGGGGGGGGGGGGGGGGGGGGGGGGGGGGGGGGGGGGGGGGGGGGGGGFCFFGGGGGGGGGGGGGG@FGGGFGGGGGCGGGGGGG;E,?FFGFGGGGGGGGGGGGGGGDGBGGGGGGFG<DFGFF686@DCE>?DFFGFFBDDFDED>DDFEEGAE@*3=9CEEG*>BEFFFFGFGCD<AFGBFDDFDEDGF)<4?B7:<6(4(.230(8@BG@???BF0C>G*924<>2?G0-((-(()46<)6
@M00200:205:000000000-AKKM3:1:1101:22031:3285 2:N:0:1
TACCGGGGTATCTAATCCTGTTCGATCCCCACGCTTTCGTGCCTCAGCGTCAATCATACTTTGGTAAGCTGCCTTCGCAATCGGTGTTCTGTGGCATATCTATGCATTTCACCGCTACTTGCCACATTCCGCCTACCTCAGGTATATTCAAGGAATCCAGTATCAAAGGCACTGCGTTGGTTGAGCCACCGTCTTTCACCCCTGACTTAGATCCCCGCCTGCGCACCCTTTACACCCACTAGATGTCAGAC
+
CCCCCGDG@FFGG9FEGGGGGGGGGGGEGGGGGGGGGGGGGGGFFFGGGGGGFGGGGGGGGG@EFGGGGGGGGGAFFGGGEGGGGGGGGGGGGFGGGGADCEFGG=FFGGGGGCEFDGCEFF8FGGGGGGG>DGGGGDEDD==9C?DEF7,C,==DBED5ECDGBF8D?EFFFBFF5@8?FDGF?FF?C5CFFGCEF=C6@ACDFFEF5A5*:*?:9DE)-5(?@E?D?*6);C8(==(53)/)<77)?>)
@M00200:205:000000000-AKKM3:1:1101:9304:3308 2:N:0:1
TACTGGGGTATCTAATCCTGTTTGCTCCCCACGCTTTCGCACCTCAGTGTCAGTATGAGTCCAGGGTGTCGCCTTCGCCACTGATGTTCCTCCAGATATCTACGCATTTCACCGCTACACCTGGAATTCCACACCCCTCTACCCTACTCTAGCTTGCCAGTTCCAACCGCAGTGCCCAGGTTGAGCCCGGGGATTTCACAGCTGGCTTAACAAACCACCTACGTGCGCTTTAAACCCAATAGATGTCAGA
+
CCCCCGGGGGGGGGGGGGGGGGGGGGGGGGGGGGGGGGGGGGGGGGGGGGGGGGGGGGGGGGGGGGGGGGGGGGGGFGGGGGGGGGGGGGGGGGGGGGGGGGGCFGGDGEFGGGDFGGGGGGGGFGGGGGGGGGCEGFCDFGGFGFGFGFG?CDFFFFF*6?FD;2=CDGE=BEFFBFCDFFDGFGFFFGEEAGFGFEGFFFFB=AD2<ABEF=FG9CB=@E@6(4?C28=EFCE8C;=1;CEFF?C)))
@M00200:205:000000000-AKKM3:1:1101:11572:3321 2:N:0:1
TACACGGGTATCTAATCCTGTTTGCTCCCCACGCTTTCGTGCCTCAGTGTCAGTGCTGGTCCAGGCAGTCGCCTTCGCCACAGATGTTCCTCCCGATCTCTACGCATTTCACTGCTACACCGGGAATTCCACTGCCCTCTACCGCACTCTAGCCCGCCAGTATCCCATGCCATTCCCAGGTTGAGCCCAGGGCTTTCACATCGGACTTAACGAACCACCTACGCACGCTTTACACCCCATAGATCTAAGAC
+
CCCCCGGGGGGGGGGGGGGGGGGGGGGGGGDFGGGGGGCGGGGGFGGGFGGGFGGGGDGGGGGGGGGDGGGGGCGGGGFGGGGGGGGGFFFGGGGFGGGGCFGGGGGDFFAFEFFFGG,?FGEGGGGFGGGF=@DGGFGFFGGBD*=8DFFFC?@B>EG5@FEGBBFGFGFB8=C?FF6CDC6?A?7FFF7B5777ACG7<=55=BA36A4@(6E53C;3>=(0(307/16)17)67(/;,;39)1..--)
@M00200:205:000000000-AKKM3:1:1101:14837:3323 2:N:0:1
TACTGGGGTATCTAATCCCGTTCGCTCCCCTGGCTTTCGCGCCTCAGCGTCAGAAGAGGTCCAGCACGCCGCCTTCGCCACCGGAGTTCCTATGCATATCAACGCATTTCACCGCTCCACGCATAGTTCCGCATGCCCCTACCTCCCTCGAGGCCGCCAGTATCCGAGGCCGTTCCACGGTTGAGCCGTGGGATTTCACCCCAGACTTGGCAGCCCGCCTACGCGCCCTTTAAGCCCAGTACATCTCAG
+
CCCCCGGGEGGGGGGGGGGGGGGGGGGGGGGGGGGG@<FGGGGGGGGGGGGGGGGGGGGGFGGGGGGGGGGGGGGGGGGGGGGGGGEGGGGGGGGGGGGGGGGGGGEFGFFGGGGEGGCFGGGGGGGGGGGGGGGFAD?8DEGFGFGFGFG7BDFFFGGFGGAG<ADC>EF9D=FFFFGFGE<FFGF:>CEE8667@?FA?;;;=;@>7>FF?BF8;D>FF?::0?)>)*549>9(;,(..))))-)).
@M00200:205:000000000-AKKM3:1:1101:24090:3327 2:N:0:1
TACAGGGGTATCTAATCCCGTTTGCTCCCCTGGCTTTCGTGTCTCAGCGTCGGCGCGGTCCCAGCAGTCTGCTTTCGCCGTCGGCGTTCCAAGCGATATCTACGCATTTCACCGCTCCACCGCTTGTTCCGACTGCCCCTGACCGGCCCAAGATCGCCAGTATACCCAGCCGTTCCACGGGTGAGCCGTGGGATTTCACTGGGTACTTAACGACCCGCCTACACACGCTTTAAGCCCAATCGATGTCATA
+
CCCCCGGGGGGGGGGGGGGGGGGGGGGGGGGGGGGGGGGGGGGGGGGGGGGFCFGGGGGGGGGGGGGGGGGGGFGGGGGFGGFGGGGGGGGGGGGG?CGDGGGGGGGFCDGGFGDBGFGGFGGGGGFFCDCEDCDF@FGFFGGFEBDADEG5DFFFFGG>EGCGEF*>6EFFFDFFFFD>C?CCFGGFAGDDFGGFFFC<67?FFF2<<<B?27E59C:?FBBF?G:3*9:25<<?F03(((.().6))6
@M00200:205:000000000-AKKM3:1:1101:23272:3375 2:N:0:1
TACTGGGGTATCTAATCCCGTTTGCTCCCCTAGCTTTCGCACCTCAGCGTCAGTTGTGGACCAGAGAGCCGCCTTCGCCACCGGTGTTCCTCCTGATATCTACGCATTTCACCGCTCCACCAGGAGTTCCGCTCTCCCCTACCACACTCGAGCATTGCAGTCTGCCAGGCAGTTCCACGGGTGAGCCGTGGGATTTCACCGGACACTTGAAATGCCGCCTACGTGCGCTTTAAAACCAATAGATGTCAGA
+
CCCCCGGGGGGGGGGGGGGGGGGGGGGGGGGGGGGGGGGGDFGGGGGGGGGGGGGGGGGGGGGGGGGGGGGGGGGGGGGGGGGGGGGGGGGGGGGGGGGGGGGGGGGGGGGGGGGFGGGGFGGGGGGGGGGGDEGGGB8D5@D?FFGFFFGD>DGFFGGFGGFGBFGGFGFDFFFFFFCD7@DC6DEEFGGFAC,7BECB@F=(-(>>4))7CAG6;DDF@FF)(3:)1:()--)<EFFFF<BDA4)-:)
@M00200:205:000000000-AKKM3:1:1101:17049:3402 2:N:0:1
TACTGGGGTATCTAATCCCGTTCGCTACCCTAGCTTTCGTGCCTCAGCGTCAGAAAAGACCCAGTAAGCCGCTTTCGCCACCGGTGTTCCTTCGGATATCAACGCATTTCACCGCTCCACCCGAAGTTCCGCTTACCTCTGTCTTCCTCCAGCGCAGTAGTTTTGGGCGCAATTCCCTGGTTAAGCCAGGGGATTTCACACCCAACTTTCTGCACAGCCTACGCACCCTTTATGCCCAATAGCTGCAAGAC
+
9ACCCFDEFFGFDFGFGFGCCFFGGGGEDDGFFGGFFFFGFGGGGGFEFEGCFFGGFGGGGGFFFFGFFGGGGGGGDGB:CGGGEGGGGGFGFC???FDEFDEFDGGDFGCFGCEDDFCGFGGG=7@DFFEED>DFGFGEFCCDDFGFGFGDG>C<5CF7E7;;:9=F>*0)9@FBFFGFFFC+=DGAFG5?BD,0:4<5>D:5=92*845<ECF@@4FD@F<3,=5>2;5;EEC3C@(8:<)6)(()41(
@M00200:205:000000000-AKKM3:1:1101:8159:3420 2:N:0:1
TACGCGGGTATCTAATCCTGTTTGCTCCCCACGCTTTCGTGCCTCAGTGTCAGTGCTGGTCCAGAGAGCCGCCTTCGCAACTGATGTTCCTCCCGATCTCTACGCATTTCACTGCTACACCGGGAATTCCACTCTCCTCTACCGCACTCTAGCGAGCCAGTATCCATCGCCATTCCCAGGTTGAGCCCGGGGCTTTCACGACAGACTTAACTCACCACCTACGCACGCTTTAAGCCCAGTAGATGTC
+
CCCCCGGGGGGGGGFGGGGGGGGGGGGGGGGGGGGGGGGGGGGGGGGGFGGGGFGGGGGGGGGGGGGEGGGGGGGGGGGGGGFFGGGGGFGGGGGGGGGGGGGGGGGGFEFGBDGFGGGGG>BC7=EGGGGGGGGGGFGFFADBEEDADBEFGGGF?8D5FG79CEFG5EDFFCFFFFF?>CFG*>CFDDEEF75?F?F@?:90=?@FC;<))3BC3>D8;;;:<C3C95<):<90F?6(64A)-).
@M00200:205:000000000-AKKM3:1:1101:14964:3428 2:N:0:1
TACGGGGGTATCTAATCCTGTTCGCTCCCCATGCTTTCGCTCCTCAGCGTCAGGTAATGCCCAGAGAACCGCCTTCGCCACCGGTGTTCCTCCTGATATCTGCGCATTCCACCGCTACACCAGGAATTCCGTTCTCCCCTGCATACCTCTAGTCCGCCCGTATCGGAAGCACGCCCAAGGTTGAGCCTCGGGTTTTCACTCCCGACGTGACGGACCGCCTACGAGCCCTTTAAGCCCAGTAGATGTCAGA
+
CCCCCGGGGGGGGGGGGGGGGG9FGGGGGGGGGGG9FGGGDGGGGGGGGGGGGGEGCFCCFGGGGFGGGGGGGGGGGGGGGGGGGGFGG9DFGCFGGCEGGEFGGGGGGEFGGGDACF?EF=@B7FC8FGCEDF+DD?EFFG8DFF?;A6EB5+?DDGGFG5);8*049F9>92*:5:CFGFCFFGGF)**2/*>CA<C?<@;@(4.22(,8((::19>???F>38)>C4?D<<<2;?(5<)42--)-44
@M00200:205:000000000-AKKM3:1:1101:22495:3434 2:N:0:1
TACGCGGGTATCTAATCCTGTTTGCTCCCTTGGCTTTCGTGCCTCAGTGTCAGGTATCGTCCAGGGACTCGCCTTCGCCACTGGTGTTCCTCTTGATATCTACGCATCTCACTGCTACACCAAGAATTCCAGTCCCCCCTCCGATCCTCCCGACCAGTAGTATCCAATGCCATTCCCGGGTTAAGCCCGGGGCTTTCACATCGAACTTACCCGCCCACCCGCGCCCCCGTTATGCCCAGTAGATGGCAAGG
+
CCCCCFGG@EGFFGGGGGEGGGFGGGGGGGGGGGGF8FGCFG@BFFGGGGGGGG<FGGGGGGGGGGFFGGGGGGGGGGGGEGGGFGGDGG8EF9E,EFDFGGGGGGF+,EEFFGGFDGGGGFGGFGFGGFGGGGGGGAGFFGGF+9>=F?++3@=96@DDD+;+;C?76CFEFEFFFD5*@CFGFGE5//9?:?ECFE7C<=228>>C8<@;((=CD35((,..(179)14(().-;0(3--)-)).()-(
@M00200:205:000000000-AKKM3:1:1101:16313:3476 2:N:0:1
TACACGGGTATCTAATCCTGTTCGATCCCCACGCTTTCGTGCCTCAGCGTCAATCATACTTTGGTAAGCTGCCTTCGCAATCGGTGTTCTGTGGCATATCTATGCATTTCACCGCTACTTGCAACATTCCGCCTACCTCAGGTATATTCAAGGAATCCAGTATCAAAGGCACTGCGATGGTTGAGCCACCGTCTTTCACCCCTGACTTAGATCCCCGCCTGCGCACCCTTTAAACCCAATAGATGTC
+
CCCCCGGGGGGGGGGGGGGGGGGGGGGGGGGGGGGGGGGGGDGEGGGGGGGGGGGGGGGGGGGGGGGGGGGGGGGGGGGGGGGEGGGGGGGGGGGGFGFGG;FEFG;FDGGGGGDBGEGGGG9EGGGGGGGCCEDG86=DFFFFGFGFGFGGCFGFFCFFGG>=DCG8DFFFFBFD5DDAGFDFFEFFFFEFF?6DFEF@)8==5@CEFFFFFEGG)*9A@>)?>CE95;)8>C@5C?D1.9C<3).
@M00200:205:000000000-AKKM3:1:1101:23729:3491 2:N:0:1
TACGGGGGTATCTAATCCTGTTTGCTCCCCACGCTGTCGCGCCTCAGCGTCAGCACGAGGAGAGATTGCTCTCCCCTCTCCCGGCCCAGCAGACCGCCTTCGCCACCGGTGTTCTTCCGGATCTCTACGCATTCCACCGCTACACCCGAAATTCCACCTGCCTCTACAGTGCTCCAGCTCAGCAGTTCGCACGGCAGATCCGGGGTTGAGCTCCGGACTTTCACCACACGCTTAGCAAGCCACCTACGCCC
+
-BCCCGGGGGGGGGFGDFFFGGFGGGGGGGGGGGGG@EFECFGFGFGEFCCGCGGGGEGGGGGGGGGGGFBFGGG@FGGGFGGGEGGEGGGGGFFGGGCFF=?CBEAFEFCFFGGFFCAFE6EGGFGDGGG6DFDGCFE=?EGFFFGAGB59CCCFFCCAFG*;>BGFFGCEAEFFFFGFG6>F5A@AEDEFFCCD:@GEED1362-4,22)5.8*29525)-/4<019);0(1).35,26::?(4(39(-
@M00200:205:000000000-AKKM3:1:1101:23276:3493 2:N:0:1
TACTGGGGTATCTAATCCTGTTTGCTCCCCACGCTTTCGTGCATGAGCGTCAGTGTTGGCCCAGAAGGCTGCCTTCGCCATCGGTGTTCCTCCAGATCTCTACGCATTTCACCGCTACACCTGGAATTCCACCTTCCTCTGCCACACTCGAGCCAAGTAGTTTCGAGCGCAATTCCCAAGTTAAGCCCGGGGATTTCACACTCGACTTGCTCAGCCACCTGCGCACACTTTATGCCCAATAGATGTC
+
CCCCCGGGGGGGGGGGGGGGGGGGGGGGGGGGGGGGGGGGGGGGGGGGGGGGGGGGGGGGGGGGGGGGGGGGGGGGGGGGGGGGGGGGGGGGGGGGFGFGGGGGGGGGGGGGGGDEGFFGGGGGGGGGGGGGGGGGGFGFFFFFGFGFGF8DGGCFF9FFGFEGFFGG>EA=?@FAFFGFGGF;8EF?BGGFFGGFF<CFFFFFD=DFFEEFFBDCFFF:35::@GDG>2)./53)?56@FF3<<C3
@M00200:205:000000000-AKKM3:1:1101:9126:3516 2:N:0:1
TACCGGGGTATCTAATCCCGTTTGCTCCCCTGGCTTTCGCGCATCAGCGTCAATATCGGTCCAGGATGCCGCCTTCGCCACCGGTGTTCCTCCAGATATCTACGCATTTCACCGCTACACCTGGAATTCCGCATCCCTCTCCCGAATTCAAGCCAACCAGTATCGGACGCAGTTCCTGGGTTGAGCCCAGGGATTTCACGTTCGACTTAGCAGGCCGCCTACGCGCCCTTTAAAACCAATAGATGTCAGAC
+
CCCCCGGGGGGGGGGGGGGGGGGGGGGGGGGGGGGGGGGGGGEGGGGFGGGGGGGGGGGGGGGGGFGGGGGDGGGGGGGGGGGGGGGGGGGGGGDFGGGGGGGGGEEEFGGGECGFGGGGGGGGFGGGGFGGGEGGGFGFFGGAE5DDGFGG,:DFFEDFGGC@AEGGFGE=AEFFFFGFFCDGACGFFGGFF=ECCEC2=@,8?@FDECEFF(5;2DDF07:>>GEG7C04<2),1.-)8<)5A<A<6))
@M00200:205:000000000-AKKM3:1:1101:14011:3520 2:N:0:1
TACAGGGGTATCTAATCCCGTTTGCTCCCCTGGCTTTCGCTCCTCAGCGTCAATATTGGTCCAGGATGCCGCCTTCGCCTCAGGTGTTCTTCCCAATATCTACGCATTTCACCGCTACACTGGGAATTCCGGTTGCCCCTTCCGTACTCTAGCTCAGCAGTTTCGAAAGCCGTTCCGGGGTTGAGCCCCGGGCTTTCACTCCCGACTTGCTGTGCCGCCTACGCGCCCTTTACACCCAATAGATGTC
+
CCCCCGGGGGGGGGGGGGGGGGGGGGGGGGGGGGGGGGGGGGGGGGGGGGGGGGGGGGGGGGGGGGGGGGGGGGGGGGGDGGGGGGGGGGFGGGGGGGGGGGGGGGGGGGFFGDGDGGDGGCCFCGGGGGGGGGGGGFFFFGCEGFDDGFGGGGGFFF=DGGFGD*=C5@DAEFFFFF6?F:7*@FEFEDGFFD5DF<EEE@F>@F>2*19.;(?@6D>7;;DB1CE7)25<FBDBG?(:F<<)656
@M00200:205:000000000-AKKM3:1:1101:24962:3546 2:N:0:1
TACTAGGGTATCTAATCCCGTTTGCTCCCCTGGCTTTCGTGTCTCAGCGTCGGCACAGCCCCAGTCATCTGTTTTCACCGTCGGCGTTCCAAACGATATCTACGCATTTCACCGCTCCACCGTTTGTTCCGATGACCCCTAGCTGGCCCAAGACCGCCAGTATGCCCGGCCGTTCCCCGGTTGAGCCGGGGGATTTCACACGGGCACTTAACGGCCCGCCTACACCCGCCTTAAAACCAATAGATGTC
+
CCCCCGGGGGGGGGGGGGGGGGGGGGGGGGGGGGGGGGGGGGGGGGGGGGGDGGGGGGGGGGEGGGCFGGGGGCGFGGGGGEGGGGGGGGFFGFGFFGGGCFGGGGGFFGGFGGD?+@?FGGGGGGGGGFE>D=DFEFGDFDGFDFDD=@D8,=?DFGGBG7;?E5;5@CD=DFAFFFDBGCCCFCGFEDDDFE6;;<+)50(((-4().643;*1(1)2834)(27)))-2<).-A1(-8)).)).6
@M00200:205:000000000-AKKM3:1:1101:13405:3557 2:N:0:1
TACAGGGGTATCTAATCCTGTTTGCTACCTTGGCTTTCGTGCATGAGCGTCAGGTGACGTCCAGAAGAGTGCTTTCGCCAGTGGTGTTCCGACACATCTCAACGCATTTCACCGCTACACGTGTCGTTCCCTCTTCCTCTCCGTCCCTCCAGAACGCCAGTATAGAAAGCAGTCCAGGAGTTGAGCTCCCGCCTTTCACTTTCTACTTAACGTTCCGCCTGCGCACGCTTTAAGCCCACTCGATGTCAGA
+
CCCCCGGGGGFGFGGGGGGGGGGGGGGGGGGGGGGGGGGGGGGGGGGGGGGGGGGGGGGGGGGGGGGGGGGGGGGGGGGGGGGGGGGGGGGGGGGGGGGGGGGGGED=EFGGGGGFGGEFGGGGGEGGGFGGGG?EFDAEFG8:DBDDFBFFCFDDFEGEDCDD*+=DFFF<@=9FFFF?FF:;?CGFFGGF>EGGACG5;:EF?A<9416>>BFCAGEFDB94-485*//9)7)5=2(((/6=335937
@M00200:205:000000000-AKKM3:1:1101:10821:3591 2:N:0:1
TACCCGGGTATCTAATCCTGTTTGCTCCCCACGCTTTCGTGCCTCAGTGTCAGTGCTGGTCCAGGGTGTCGCCTTCGCCACAGATGTTCCTCCCGATATCTACGCATTTCACTGCTACACCGGGAATTCCACACCCCTCTACCGCACTCTAGGTCGCCAGTATCCAATGCCATTCCCAGGTTGAGCCCAGGGCTTTCACATCAGACTTAACGAACCACCTACGCACGCCTTAAACCCAGTAGATGTCAGA
+
CCCCCGGGGGGGGGGGGGGGGGGGGGGGGGGGDGGGGGGGGGGGGGGGGCGGGGGGGGGGGGGGGGGGGGGGGGGGFGGGGGDGGGGGGGGGGGGGGGCFGGGFFGGGGEGGGFDFGGGGGGGGGGGGGGGGGGGGGFGDFGGDGFG5FFG9EGGFDEDF8=DFFFDCFGFFFFFF?FGFGGGGFGFFFGEAE69CFCGC4>AF==E?4EEFF?GGF5B:=BDD(==:*22)7;8=C3(/9???6.19))
@M00200:205:000000000-AKKM3:1:1101:14833:3612 2:N:0:1
TACTGGGGTATCTAATCCTGTTTGCTCCCCACGCTTTCGTGCATGAGCGTCAGTATTGGCCCAGAAGGCTGCCTTCGCCATCGGTGTTCCTCCACATCTCTACGCATTTCACCGCTACACGTGGAATTCCACCTTCCTCTGCCATACTCCAGCACCGTAGTTTCGAGCGCAATTCCCAAGTTAAGCCCGGGGCTTTCACACTCGACTTGCGACGCCGCCTGCGCACACTTTAAACCCAATCGATGTC
+
CCCCCGGGGGGGGGGGGFFGGGGGGGGGGGGGGGGGGGGGGGGGGGGGGGDGGDFGGFGGGGGGGGGGGGGGGGGGGGGGGGGGGGGGGGGGGGGGFGGGGGGGGGGGCDFGGGGFGGGFEFGGGGGGGAFGGGGGGFGFFGGFGB?EFFGGGGGFFGGEGGF98DD6@E?B>6CFAFGFGGGF?ECF>0@AAE>DFEGFFFFFFB@>3=(52@EE05A??@03(3./0;-4AAA(;227((.443<
@M00200:205:000000000-AKKM3:1:1101:12942:3633 2:N:0:1
TACAAGGGTATCTAATCCTGTTTGATCCCCACGCTTTCGTGCCTCAGAGTCAATATATGTGTAGCGAGCTGCCTTCGCAATTGGTGTTCTATGTCATATCTAAGCATTTCACCGCTACATGACATGTTCCGCTCACCTCCACAATATTCACGACAGATAGTATCAACGGCAGTCTCCGAGTTAAGCTCGTAGATTTCACCACTGACTTACCTGCCCACCTACGCACCCTTTAACCCCAATCACTGTCACC
+
CCCCCDEEGGEFGGFFGGGFGCEAFEDGFGGGGGGCFGGGGGGGGGFF<FGECFAAFGGGGFF<AF+@CFAGGGGGGGEGGEGFE@@@EGGGGFFGGGGGCFGFGFGEADFEFCEEDGFEF,@9AFDDF;EGGGGG85DDFGG59++7DF;?EDGFFC8+@FB8>+6@?+3)0)+4@9+9D@=FFFAFD0@@>;;9E<F@C>@:@EC@;CEFEDGF);@=)0:?5E5D5*7>E*02;(((-).)).)9))
@M00200:205:000000000-AKKM3:1:1101:13656:3666 2:N:0:1
TACACGGGTATCTAATCCTGTTCGCTCCCCACGCTTTCGCGTCTCAGCGTCAGTACCGTCCCAGAGAGCCGCCTTCGCCACGGGTGTTCTTCCTGATATCTGCGCATTTCACCGCTACACCAGGAATTCCACTCTCCTCTTCCGGACTCTAGCCGCACGGTTTCCATCGACGTCTGAAGGTTGAGCCTCCAGTTTTCACAAAGGACCGGTGCGGCCGCCTACACGCTCTTTAAACCCACTCGATGTCAGA
+
A@ACCGGGGDFGDFGFGFGGGCDEGDFGGGGGD:7@FGDFECFGGGCFGFGGGCFGGGGG>FGGGGGDFGGGEEGGGGGCGGC=FB@=FA,CDFAC9FFG8=ECC6FECFDFGGGF=CA44@EGGGGGCEAFGGF@=+8996EBEBD=DDD+>DGEF>D*@91=*=2D5D>4?AAFF62;D;*8AFC));66=@C7CCFE3/(,,(/((.,((2C*15<((.2785)1*:-4-68<;6((((.2).642)
@M00200:205:000000000-AKKM3:1:1101:10275:3675 2:N:0:1
TACTGGGGTATCTAATCCGGTTCGCTCCCCTAGCTTTCGCGCCTCAGCGTCAGGAACGGCCCAGCCAGCAGCCTTCGCCACCGGCGTTCCTAGCGATATCTGCGCATTTCACCGCTACACCGCTAGTTCCACTAGCCTCTACCGTCCTCTAGCCAACGGAGTATCCGACGCGGATCTACGGTTGAGCCGTAGCCTTTCACGCCGGACTTCCGTAGCCGCCTACGCGCCCTTTAAACCCAGTAGATGTC
+
CCCCCGGGGGGGGGGGGGGDGGGGGGGGGGGGGGGGGGGGGGGGGGGGGGGGGGGGGGGGEGGCGGGGGGGGGGGGGGGGGGGGGGGGGGGGFGGEDEGDGGGGGGGGFFGGGGGFGGGGGGGGGEGGGGCF9FCFDBFBAGFEGFGDGFGGGGGAFG>*59>CEFGGFEF@E2>BFFGFFGGGFGGFAC5>>CGFF)2<6??099>>F<A??2;=8DD(:(2<6:8DGG0).64-C0-2.49>AF<D
@M00200:205:000000000-AKKM3:1:1101:21879:3685 2:N:0:1
TACGGGGGTATCTAATCCCGTTTGCTCCCCTGGCTTTCGTGTCTCAGCGTCGGCGCAACCCCAGCAGCCTGTTTTCACCTTCGGCGTTCCAAGCGATATCTACGCATTTCACCGCTCCACCGCTTGTTCCGGCTGCCCCTAGTTGGCCCAAGACCCGCAGTATGCCCAGCAGTTCCACGGTTGAGCCGTGGGATTTCACAAGACACTTACGGGCCCGCCTACACACGCTTTACACCCACTAGATGTC
+
CCCCCEGGCFCGGGGGGGGGFGGGEFGFGGGGGGGGGFDFGGGGFGFGGGGGGGGG@FGFGGGGGGGGGGGGCFFGGGGGFFGDEDGGDFGEFFG7,CCFFCCDGEGCFFFGGGG5DF8FGDGGCDFFFGGGGEGGFFGDFGGFGFCEGFGGGG4ADGG>=FCFE8CFFGFFFEFFFFGFGG5CAGGD57CBAGFFFCGE@F@@?02<<A?6,4CE()01<1());59*1:2.62.:3(,25>9469
@M00200:205:000000000-AKKM3:1:1101:20295:3695 2:N:0:1
TACAGGGGTATCTAATCCTGTTTGCTCCCCACGCTTTCGCACCTCAGCGTCAGTACCGGACCAGTGAGCCGCCTTCGCCACTGGTGTTCTTCCTAATATCTACGAATTCCACCTCTACACTAGGAGTTCCACTCACCTCTTCCGGACTCAAGATCGCCAGTATCGAAGGCAGTTCTGGAGTTGAGCTCCAGGATTTCACCCCCGACTTAACGATCCGCCTACGTGCGCTTTATACCCAGTAGATGTCAGA
+
CCCCCGGGFGGGGGGGGGGGGGGGGGGGGGGGGGGGGGGGGEGGGGGGGGGGGFGGGGGGGFGGFGGFGGGGGGGGGGGGGGGGGGGGGGGGGGGGGFGGGDGGGGFDFFEFGGFFGGGGC?FGGGGFFGC8FFG=EDDEDFGFGFC)=FGDGGG?FED>DB*?A?+@5=FDF=7=AFCFFGGFFGGFFGGFFCEGFFGFFA):AAB(18:@?=CEFGA>9@0;(/8C53=F<CC)?4=.9C5<CCFFFE
@M00200:205:000000000-AKKM3:1:1101:16519:3713 2:N:0:1
TACTGGGGTATCTAATCCCGTTCGCTCCCCTGGCTTTCGTGTCTCAGCGTCAGACAAGACCCAGTGTGCCGCTTTCGCCACCGGCGTTCCTTCCAATATCAACACATTTCACCGCTCCACTGGAAGTTCCGCACACCCCTGCCTTGCTCGAGCCCAGCAGTTTAGAGCGCAATGCCCCGGTTGAGCCGGAGCCTTTCACACCCTACTTGCCGGGCCGCCTACACACCCTTTAAACACGATACATGTCAGAC
+
CCCCCGGGGGGGGGGGGGFCGGGGGGGGGGGGGGGGGGGGGGGGGGGGGGGGGGGG<EGGFGFGEGFGGGGGCGGGGGGGGGGGGGGGGGGCFGDGGDCFGFGGGFFGFAEGGGGEGGGGFFFGFGFGFGGGGGGF6?G=DFFBD5D9A>ED=?89*D?5,?=C7?+A*:5AB5F;*:CDEGC**>CDA)=BDFFGF*AC@D@F;2).;);290C?(15(4?4@<EBDFF2<AA7);(-2((..<-).)6)
@M00200:205:000000000-AKKM3:1:1101:24006:3730 2:N:0:1
TACTAGGGTATCTAATCCTGTTTGCTCCCCACGCTGTCGCGCCTCAGCGTCAGCCACTGCCCAGCGGGCCGCCTTCGCCACCGGTGTTCTTCCGGATCTCTACGCATTCCACCGCTACACCCGGAATTCCACCCGCCTCTACAGTGCCCAAGCGACACAGTTGCCACGGCCGATCTGGAGTTGAGCCCCAGACTTTCACCACCGCCTTATGTCGCCACCTACGCGCCCCTTCTACCCAGTCTATGTCAGCT
+
CCCCCGGFGGGGGGGGGGGGGGGGGGGGGGGGGGGGGGGGGGGGGGGGGGGGGGGGGGGGGGGGGDDGGGGGGGGGGGDGGGGGGFG7FGGGGG7CGGGGFGGGGDGGGGGGGGGDGGGGGEGEGGGFGG8DGGGGGFGFFGFFGFGC>*CDGDDE>**9DF;FEFG55:;2A>D:F=CFCF7@6CG:>3:):EFFFEFF3(((41?444A:>1F?(9:(,.(0(1<C)/((..49F),5))))6.6-9))
@M00200:205:000000000-AKKM3:1:1101:10721:3732 2:N:0:1
TACCAGGGTATCTAATCCTGTTTGCTCCCCACGCTTTCGCGCCTCAGTGTCGGATCCGGCCCAGTGAGCCGCCTTCGCCTCCGGTGTTCTTCCCGATATCTACGCATTCCACCGCTACACCGGGAATTCCACTCACCTCTACCGGTCCCTAGACACGCAGTCTCGAAGGCAGTCGCAGGGTTGAGCCCTGCGCTTTCACCTCCGACTTGCGCACCCACCTGCGCGCGCTTTAAACCCAATAGATGTCAGA
+
CCCCCGGGGGGGGFGGGGGGGGGGFGFGGGGGGGGGGGGGGGDGGGG@AFGGGEGGGGG7FGGGG?EGGGGGGGDGGGGCFFGGGGGCGGGGGCC@FGGGGGGGD6FGFFGGGGGFDGGGGCEGGGGGGGCFF8+DGFGB8EFE60;0=99:?FFFBG>BE*A>=F*C>,3)3)/:4;4>FGG4?FGA)2A>BEEGFFG3<D16>@9;3>(104:C:DD12:B@>G5DD5-<<)80C?2(.))-).5>F)
@M00200:205:000000000-AKKM3:1:1101:18575:3734 2:N:0:1
TACCCGGGTATCTAATCCCGTTCGCTACCCTAGCTTTCGTTCCTCAGCGTCAGAAGAGACCCAGTAAGCCGCTTTCGCCACCGGTGTTCCTGATGATATCAACGCATTTCACCGCTCCACCATCAGTTCCGCTTACCCCTGTCTCCCTCAAGCCATGCAGTATCAAGCGCCGTTCCTCGGTTGAGCCGAGGGATTTCACACCTGACTTACATGCCCGCCTACAAACCCTTTAAACCCAATAGATGTCAGA
+
CCCCCGGGGGGGGGGGGEFEFFGGGGEFFFFGFFFGGGGEFEGGGGGGGEGGGGGFGGGGGGGGGGGF9FEGG>FGGGFGFGGGGGGGGGEGGFGGFEA;EGGCFGEGGDGGGGGAC7DFEFGGGD4;FGGDGECE=FGFFGG7@DDFGFGC@DGFFGDFDD7=E?AFDDB>9>A67BGFG>9*9FGD>75AA?FGF?F?@FFEFE>*8>@4>)28;G5(63;*7E:D**=7CEE=ED0(8>A>94--.)
@M00200:205:000000000-AKKM3:1:1101:25271:3764 2:N:0:1
TACCAGGGTATCTAATCCCGTTCGCTCCCCTGGCTTTCGTGTCTCAGCGTCGGATGCGCCCCCAGCGGACTGTTTTCACCGTCGGCGTTCCAGGCGATATCTACGCATTTCACCGCTCCACCGCCTGTTCCGTCCGCCCCTGGGCGTCCCAAGGTCGCCAGTATGCCCAGCGGTTCCACGGTTGAGCCGTGGGATTTCACAAGGCACTTAACGACCCGACTACACACGCTTTAAAACCAATAGATGTC
+
CCCCCGGGGGGGGGGGGGGGGGGGGGGGFGFGGGGDGFGGGGGGGGGGGGGGGGGGGGGGGGGGGGGGGGGGGFFFGFGGGGGGGGGGGGGGGGGGGGGDFGGGGGGCGGFFFGGFGCEGGGGGGGG8FGFGGGGEE57>?DFFGB>5<AGC>CGFFEGBGGFGFFFGFGFFFFFBFFGE7EGGFFGFFCGF>FGCFA9<9<<??BF<?FFFFFE:93)-24:F?+8C3*1,624)3:?FF:<B<<AF
@M00200:205:000000000-AKKM3:1:1101:10328:3790 2:N:0:1
TACTGGGGTATCTAATCCCGTTTGCTCCCCTGGCTTTCGTGTCTCAGCGTCAGCTCATCCCCAGCGACCTGTTTTCACCATTGGCGTTCCAAACGATATCTACGCATTTCACCGCTCCACCGTTTGTTCCGATGACCCCTGGATCGCTCAAGACCGCCAGTATGCCCGTCCGTTCCCCGGTTGAGCCGGGGGATTTCACGCGGGCACTTAACGGTCCGCCTACACCCGCTTTAAACCCAGTAGATGTC
+
CCCCCGGGGGGGGGGGGGGGGGGGGGGGGGGGGGGGGGGGGGGGGGDGGGGGGGGGGGGGGGGGGGGGGGGFGDGGFGGGGGGGGGGGGGGGGGGGGGGGGGGGGGGGGGGGGGD?6FGGGGGGFDGGGGGGGGGGFFGD?GCDFFGFGFG6>=@BDE+5ACEGFFGG*5:AABFFFFGFEGC7AFGFDDGF>EFFF3C1<;B91(48?D2461;E>DBF18??F*><53<04)64F((,:B<))664
@M00200:205:000000000-AKKM3:1:1101:14745:3821 2:N:0:1
TACCAGGGTATCTAATCCCGTTCGCTCCCCACGCTTTCGCGTCTCAGCGTCAGGGGTGATCCAGGAAGCCGCCTTCGCCACGGGTGTTCCTGCCGATATCTACGCATTTCACCGCTACACCGGCAATTCCACTTCCCTCTATCACCCTCAAGAAAGGGAGTTTCCAGCGTCCTTCCACGGTTGAGCCGTGGGCTTTTACACCGGACTTCCCTTCCCACCTACACGCGCTTTATACCCAATAGATGTC
+
CCCCCGGGGGGGGGGGGGGGGGGGGGGGGGGGGGGGGGGGGGGGGGGGGGGGGGGGEGGGGGGGGGGGG8FGGGGGGGGGEDFFGGGGGGGEGGGGGGGGGGGGGGGDFGGGGDDEGGGGGGCGGGGGGGCFG8?FGFGBA@FFGFGFG?E+,5+?FGGFGGFFEA>FA89799FFFFG4F8<6;FGE>9CAAGCCF?FFE@B6((.7C4@E7(;C2>D??F?FFG>D)96B):>5@<6?D<49A><
@M00200:205:000000000-AKKM3:1:1101:25490:3832 2:N:0:1
TACCGGGGTATCTAATCCCGTTCGCTCCCCTGGCTTTCGTGTCTCAGCGTCAGCACACTCCCAGCAACCTGTTTTCACCATTGGCGTTCCAAACGATATCTACGCATTTCACCGCTCCACCGTTTGTTCCAGTTGCCCCTAAGTGGCTCAAGAGCGCCAGTATGTCCAGCAGTTCCACGGGGGAGCCGTGGGATTTCACAAGACACTTAACGCCCCCCCTACACCCGCTTTAAACCCAATTGACGTCAGGT
+
CCCCCGGGCFGGGGGGGFGGGGGGGGGGGGGGGGFFGGGGGGGFGGGGGGGGGGGGGGGFFEDGFAEGGGGGGCFGGGGGFGFGGBFFFGGDCDFFFC>EFFGCEGCEGFFEFEG>DEGFFEBEGGGGGC=E=FG96;D=D8,CDFG<DF8=E?FA@88A=DEGEFFFFCFDFC+CFFDFD5*;DGGEB7:DFFFFA5,**,(5@FEAEFA?69E:()0((.()(25</9:)6<)85(2,))).3,86((-
@M00200:205:000000000-AKKM3:1:1101:11978:3839 2:N:0:1
TACCGGGGTATCTAATCCTGTTCGCTCCCCACGCTTTCGCTCCTCAGCGTCAGTTGTTGCCCAGAGACCCGCCTTCGCCACCGGTGTTCCTCCTGATATCTGCGCATTTCACCGCTACACCAGGAATTCCAGTCTCCCCTGCAACACTCTAGTTTGCTCGTATCGACTGCAGACCCGAGGTTGAGCCTAGGGATTTCACAGCCGACGCAACAAACCGCCTACGAGCTCTTTAAACCCACTCGATGTCAGCT
+
CCCCCGGGGGGGGGGGGGDGGGDCGGGGGEEFGGGGGGGDGGGGGGFGCFGGGGGDEDFGGGGG8<FGGFGGGGCFFGFGGGGGFGGGGGGGGG?EFGGGGGGDF8CFGGGGGDE>DG8ABFFGGGGGGGCA@E+C=DCDF?1;?*=DGFGD;2C9F>D*60=68*++9DFEFC>F>E7?FFG4>E6**396>FG=+5<**7>(2>:0,,:@@FGGBGAF@@1)4879>*.-6<)3C?((((.()45).))
@M00200:205:000000000-AKKM3:1:1101:24948:3841 2:N:0:1
TACTCGGGTATCTAATCCCGTTCGCTCCCCTGGCTTTCGTGTCTCAGCGTCAGCACACTCCCAGTCAGCTGTTTTCACCATTGGCGTTCCACATGATATCTACGCATTTCACCGCTCCACCATTTGTTCCGCTGACCCCTAAGTGGCTCAAGATCGCCAGTATACCACGCAGTTCCTCGGTTAAGCCGTGGGATTTCACAAGGTACTTAACGACCCGCCTACACACGCTTTAAACCCAATAGATGTCAGA
+
CCCCCGGGGGGGGAFGGGGGGFCGGGGGGGGGFDFGGGGCFFCGGCAFGCEGED9FFAA8FGGGGG<FGFFE9EEFDFGG9,F8CFCFGGG,F@FGGFFFGGGGGGGGDGGGGGGFCFFGC,=,B;FGGF6CGEGGGFGF?,1?F+=8DFCC=6+**@@AG?ECBDD3:C?>BD7D+9+<@CDDFFGB:97?FDFG@;FE@@)6;EF?*9A2))4=9<)(55663A3<CD?CF37(=?=1@FC?C?39))
@M00200:205:000000000-AKKM3:1:1101:11673:3844 2:N:0:1
TACTGGGGTATCTAATCCTGTTTGCTCCCCACGCTTTCGCGCCTGAGCGTCAGTACCGAGCCAGATGGCCGCCTTCGCCACCGGTGTTCTTCCTAATATCTACGAATTTCACCTCTACACTAGGAATTCCGCCATCCTCTCTCGGACTCAAGCAACCCCGTTTCAAAGGCAATTCCGAAGTTGAGCCTCGGGATTTCACCTCTGACACAGGTCGCCGCCTACGCGCGCTTTAAGCCCACTAGATGTCAGCC
+
CCCCCGGGGGGGGGGGGGGGGGGGGGGGGGGGDGGGGGGGGGGGGFGGGGGGGGGGGGGGGFGGGGGGGGGGGGGGGGGGGGGGGGGGGGGGGGGGGGGGGGGGG8FDFGGGGGGFGGEFG8BE5EFGGEGEDGGFGFCDFCFBGDGFGFEFGGCFFGGACFFGF7?9AF?5AEA=>*3:>FFGFGGFFCCD4CF7BEFE3@FFEF:)-(-7>9EC7):;DDFF>E577D:<AFFB;:(,4<<92:AAA)(
@M00200:205:000000000-AKKM3:1:1101:12735:3855 2:N:0:1
TACTAGGGTATCTAATCCTGTTTGCTCCCCACGCTTTCGCACCTCAGCGTCAGTATCGACCCAGATCGCCGCCTTCGCCACTGGTGTTCCTCCCGATATCTACGAATTTCACCTCTACACCGGGAATTCCGCGATCCTCTTTCGTACTCAAGCTCAGCAGTTTCGGATGCACTTCCTTGGTTGAGCCGAGGGATTTCCCATCCGACTTGCTACGCCGCCTACGTGCGCTTTACACCCAATAGCTGTCAGA
+
@8C@CFGC@FFGGGGGGGGGGGGGGGGFFGGGGGGC<GEGGGGGGFFGGGG@CEFGGGGEGGFGGFGGGGGFGGGFFGGCFGEFGGGGGGGGFGGCGEC;FGGFGGGGGGGGGDGFGGGGGGDCC8FGFGGGGGGGGFGBFGGBFFFDGFGFGDD?AFGF,?EFDFC>EFFEF@FFFFFFGD*;*>FEF4CE5:86B*=;:59DDBF64)6?9(:?>G321:F7,8;C5*8)64248(3<2<).))54).
@M00200:205:000000000-AKKM3:1:1101:11200:3865 2:N:0:1
TACTAGGGTATCTAATCCTGTTTGCTCCCCACGCTTTCGTGCCTCAGTGTCAGTGTTGGTCCAGGTGGCCGCCTTCGCCACAGATGTTCCTCCCGATCTCTACGCATTTCACTGCTACACCGGGAATTCCACCACCCTCTACCGCACTCTAGTCCGCCAGTATCCACCGCCATTCCCAGGTTGAGCCCGGGGCTTTCACGGCAGACTTAACGAACCACCTACGCACGCTTTAAACCCAGTAGATGTAAGA
+
CCCCCGGGGGGGGGGGGGGGGGGGGGGGGGGGGGGGGGGGGGGFGGGGGGGGGGGGGGGGGGGGGGGGGGGGGGGGGGGGGGBGGGGGGGGGGGGGGGGGGGGGGGGGGFGGGGGFGGGGGGGG:CECFGEFDFFGGFGDFDGFGFGFGFGGGGGFFGGEGGBDEFGDAEEFEEFFFFGFGGGG5EFFFGGEEGGFFCGB>@FBFFEFCC9(18E:;38;@E@A1C57/7:DBAFFG?3?A>2<4))..6
@M00200:205:000000000-AKKM3:1:1101:25408:3878 2:N:0:1
TACACGGGTATCTAATCCTGTTTGATCCCCACGCTTTCGTGCCTCAGCGTCAATGTCTGCTTAGTGAGCTGCCTTCGCAATCGGTGTTCTATATCATATCTAAGCATTTCACCGCTACATGATATATTCCGCCCACCTCAACAGAATTCAAGACTGATAGTATCAATGGCAGTTTCCGGGTTGAGCCCGGAGATTTCACCACTGACTTAACAGCCCGCCTACACACCCTTTACACCCAGTCGATGTC
+
CCCCCGGGGGGGGGGGGGGGGGGGGGGGGGGGGGGFEGGGGGGGGGGGGGGGCFFGGGGGGGGGGGGFGGFGGGFGFGGGGGGGGGGGGGGGGGGGGF=FGGFGGGGFFGGGGGEDGGGGGGGGGGGGGCFCDCCCEFCB?DF?D5?>BCEFFF?BFFGFGFEG7?DD6,:>;*;<CB80@E++6,69B+:5*1EFF=C68=8)*0:79ACC:8>C@44):4:6@E?DF6>EE7*(4/(.)(,4)6?
@M00200:205:000000000-AKKM3:1:1101:10636:3894 2:N:0:1
TACAGGGGTATCTAATCCCGTTTGCTCCCCTAGCTTTCGCGCCTCAGCGTCAGTTTCGGTCCAGAATGCCGCCTTCGCCACCGGTGTTCCTCCAGATATCTACGCATTTCACCGCTACACCTGGAATTCCACATTCCTCTCCCGAACTCAAGTCACCCAGTATCGGACGCAGTTCCCAAGTTAAGCTTGGGGATTTCACGTCCGACTTAGGCGACCGCCTACGCGCCCTTTAAACCCAATAGCTGTCAGCT
+
CCCCCGGGGGGGGGGGGGGGGGGGGGGGGGGGFGGGGGDGGGGGGGGGGGGGGGGGGGGGGGGGGGGGGGGGGGGGCGGGGGGGG7FGGGGGGGFGGGGGGGGGGGGGGGGGGGGEGGGGGGGGGGGGGGGGGGGFGFGFFGGFGFGFGFGGGFGFFGGFGGCGFFGGFGFFAEFFFFGFFGFGFGGACCCBBEECFCG>B29=@B@9:E3>(,::>DE@0:?F0:DGDFBFAAA3C<(:?))--6<<A).
@M00200:205:000000000-AKKM3:1:1101:22532:3898 2:N:0:1
TACAGGGGTATCTAATCCTGTTTGCTCCCCACGCTTTCGAGCCTCAGCGTCAGTAATGGACCAGTATGTCGCCTTCGCCACTGGTGTTCTTCCGAATATCTACGAATTTCACCTCTACACTCGGAGTTCCACATACCTCTTCCATACTCAAGATAGCCAGTATCAAAGGCAATTCCAAGGTTGAGCCCTGGGCTTTCACCTCTGACTAAACTATCCGCCTACGCCCCCTTTAACCCCAGTAGATGTCAGG
+
CCCCCGGGFGGGGGGGGGGGGGGGGGGGGGGGGGGGGGDGGGDFGGGGGGGEGGGEFFFFEG7FGGGGGGGGGDGDFGEEGGGGGGECGGGGGGGGGGGGGGGGEFC=F;DFF?@DGGFGGFE@@CCDGGEEFGGGCFGFFFFFFFF=DFF?B?FFFDDF8DDFFFGG6DFDDD??FBF5@9DFB8FFFFC???70<0EC5)6>7A@;*:@CACAC=*0)0:2*)*:**2564*.0=5(.*/**0/*9.(
@M00200:205:000000000-AKKM3:1:1101:25624:3981 2:N:0:1
TACTCGGGTATCTAATCCCGCTCGCTACCCTAGCTTTCGTTCCTCAGCGTCAGAAGAGACCCAGTAAGCCGCTTTCGCCACCGGTGTTCCTGATGATATCAACGCATTTCACCGCTCCACCATCAGTTCCGCTTACCCCTGTCTCCCTCAAGCCATGCAGTATCAAGCGCCGTTCCTCGGTTGAGCCGAGGGATTTCACACCTGACTTACGTGGCCGCCTACAAACCCTTTAAACCCAATAGATGTC
+
CCCCCGGGGGGGGGGFFFGG7FGGGGGGGGGDFFGGGGGGGGGGFGGGGGGGDGGGGGGGGGGGGGC<FFGGGGCECGGGDGGGGGGGGGGGFFGG<DCGGGGD7@:CDGGG9>EAGGGGGFCGGDBCFG>CGG+>,;D=FGGFGFGFGFG+DGGFDFGFGG*?C+=D*+@A?AFFFFGFGG795@FDB4**28CDFFGEB=:B37=?6E83(6:@>GF(23;A3EFD004.5)22;8??7<B9).6
@M00200:205:000000000-AKKM3:1:1101:10392:3988 2:N:0:1
TACAAGGGTATCTAATCCCGTTTGCTACCCTGGCTTTCGTGCCTCAGCGTCAGTAGAGACCCAGTAAGCCGCCTTCGCCACCGGTGTTCCTTAGGATATCAACGCATTTCACCGCTCCACCCTAAGTTCCGCTTACCTCTGTCTCACTCAAGCACAGCAGTATCGAAAGCAGTTCCTCAGTTAAGCTGAGGTATTTCACTCCCGACTTGCTGCACCGCCTCCGCACCCTTTAAGCCCAATAGATGTA
+
CCCCCGGGGGGGGGGGGGGGGGGGGGGGGGGGGGGGGGGGGGGGGGGGEGGGGEFGACDFF8<FGGGGGFGGGGGFGGEECFGGGGGGGACFGFCFAFGGFGGGGGGGGFGGGGGFGGGGGGGG,4@EGEEGGGGG89AED=;9A@D<FDF?=DGFFGGFFGDD=FGDEGFDFFFFBD?FGC9<;7=?9F6CFDA@F<:*9)88@A9:6*9*:BFGFGD2(-9)(=?CC7;3))..;;1(4)))19)
@M00200:205:000000000-AKKM3:1:1101:16041:4002 2:N:0:1
TACCAGGGTATCTAATCCTGTTCGATCCCCACGCTTTCGTGCCTCAGCGTCAGTTTGGCCCTCGTGAGCTGTCTTCACTATCGGTGTTCTGTGCCATATCTAAGCATTTCACCGCTACACGGCACATTCCGCCCACGTCGAGCCTACTCAAGAGCAACAGTATCAATGGCAATTCTACGGTTAAGCCGCAGGATTTCACCACTGACTTATTGCCCCGCCTACGCACCCTTTAAACCCAGTAGATGTC
+
CCCCCGGGGGGGGGGGGGGGGGGGGGGGGGGGGGGGGGGGGGGGGGGGGGGGGGGGGGGGGGGGGGGGGGGGGGGGGGGGGGGGGGGGGGGGGGGGGGGGGGGFGGGGGGGGGGD>GFGGEGCEGGGGGDDGGGGGGFGFEGGFGFFFGFGFEDFFDFGFGGEGFFGCFGFFFFFFFBC5DEDFFCFDDGDB>72;6@:CFFFFFFF<8EEFFFGG>GE2@:>>@E:D>C@3?<<1B@14>3?366<
@M00200:205:000000000-AKKM3:1:1101:6716:4009 2:N:0:1
TACAGGGGTATCTAATCCTGTTTGCTCCCCACGCTTTCGTGCCTCAGCGTCAATAACTGCTTAGTGAGCTGCCTTCGCAATCGGTGTTCTGTATCATATCTAAGCATTTCACCGCTACATGATACATTCCGCCCACCTCAACAGTATTCAAGACTGCCAGTTTCAAAGGCTATTCGATAGTTAAGCTACCGGCTTTCACCTCTGACTTAATAGTCCGCCTACGCACCCTTTACACCCAGTAGATGTC
+
CCCCCGGGGGGGFFGGGFAFGGFEGGFGGGGGGGGGGGGGGEGGGGGGGC:EEGGDFGGGGGGGGGGGGGGGGGGGGDGFGGGGGGGGGGGGGGGGGGFGGGGGGGGGGGGGF6=BDGGGG8F99;DFGGCEDGGG65,8:FGFGBFD9EEFGGGFFGGFFFDFFFGGBGFDFEFFBDF*CDD?BCFFF865>>EFFCF*>@E5EEEEFAAAEEFA)338)35>=*9@C4>E:*75*65B:??EFFF
@M00200:205:000000000-AKKM3:1:1101:14406:4022 2:N:0:1
TACCCGGGTATCTAATCCCGTTCGCTCCCCTGGCTTTCGTGTCTCAGCGTCAGCGCGGCCCCAGTCACCTGTTTTCACCGTTGGCGTTCCAAGCGATATCTACGCATTTCACCGCTCCACCGCTTGTTCCGGTGACCCCTGGCCGGCTCAAGAGACGCAGTATGCCCAGCAGTTCCACGGTTGAGCCGTGGGATTTCACAAGACACTTACGCCTCCGCCTACACACGCTTTAAACCCAATAGATGTCAGA
+
CCCCCGGGGGGGGGGGGGGGGGGGGGGGGGGGGGGGGGGGGGGGGGGGGGGGGGGGGGGGGGGGGGGGGGGGGGGGGGGGGGGGGGGGGGGFFGGEGGGGGGGGGG>FFCCFGGGFGGGGGGGGDGFGGGGGGGGGGFGFFGGFGFGAGFGGGGGFFEGFGGEGFAFGFFF=AEFCFFGEFGGGFGGFBDGFFGFGF3<?3((5;1@FC9?DFFGGFGFFBF?F7=>D*9?<2<28C?2.)6)))62)5<
@M00200:205:000000000-AKKM3:1:1101:10254:4023 2:N:0:1
TACGCGGGTATCTAATCCCCTTCGCTACCCTAGCTTTCGTACCTCAGCGTCAGAAGAGACCCAGTAAGCCGCTTTCGCCACCGGTGTTCCTGATGATATCAACGCATTTCACCGCTCCACCATCAGTTCCGCTTACCTCTGTCTCCCTCAAGCACTGCAGTATCGGGCGCAGTTCCAGGGTTGAGCCCTGGGATTTCACACCCGACTGACAGCGCCGCCTACGTACCCTTTAAACTCAATAGCTGTC
+
CCCCCGGGGGGGGGGGGGGGGGGGGGGGGGFGGGGGFGGGGGGGGGGGGFGDGGGGGGGG<FGFFGGGGGGGGDGGDGGGGDFGGFFGGGGGGGFGGGGGGFFGGD7:;FGGGDGFGGFAECGDGGE=;ECGGGDFGFF<FFGFGFDDGFGGGGGFBGGFEFCG>>GGFDAAEFAFFFFFGFGGFGFAFGGF;CCCC<CEE25@9@006;<EF6CE@DEFF:<@)*7CD4::<D<)<2?4<4).66<
@M00200:205:000000000-AKKM3:1:1101:24556:4027 2:N:0:1
TACGAGGGTATCTAATCCCGTTCGCTACCCTAGCTTTCGTTCCTCAGCGTCAGAAGAGACCCAGTAAGCCGCTTTCGCCACCGGTGTTCCTGATGATATCAACACATTTCACCGCTCCACTGGAAGTTCCACACACCCCTAGCACACTCAAGCCTTCCGGTTTCCAGCGCCATTTCTCGGTTGAGCCGAGAGATTTCACACCGGACCTGGAAGGCCGCCTACGCACCCTTTAAACCCAATAGATGTC
+
CCCCCGGGGGGGGGGGGGGGGGGGGGGGGGGGGGGGGGGGGGGGGGGGGGGGGGGGGGGGGGGGGGGGGGGGGGGGDGGGGGGGGGGGGGGGGFFFGGGGDFGGGGGFGGGGGGGFDDGGGGGGGFGGFGGGGGGGEFGFFFDFFFGFGFGGDGC?FGG>EGAFEFGCEEEAFF7CCFDFFEGGFGG5?>:>*=FFFFGEED@(8@2>B9(;@6EE9DFDF@8>,=:DF*49A<28CF?B)6<266A
@M00200:205:000000000-AKKM3:1:1101:15423:4042 2:N:0:1
TACAGGGGTATCTAATCCTGTTTGATCCCCACGCTTTCGAGCCTCAGTGTCAATATATGTGTAGCCAGCTGCCTTCGCAATTGGTGTTCTATGTCATCTCTAAGCATTTCACCGCTACATGACATATTCCGCTAACCTCCACAATATTCAAGACTAATAGTATCAATGGCAGTTTCCAAGTTAAGCTCGGAGATTTCACCACTGACTTACCAGCCCACCTACGCTCCCTTTATACCCAGTAGATGTCAGCT
+
CCCCCGGGGGGGGGGGGGGGGGGGGGGGGGGGGGGGGGGGGGGGGGGGGGGGGGGGGGGGGGGGGGGGGGGGGGGGGGGEGGGGGGGGGFGGGGGGGGGGGGGGGGGGGGGGGDGFGGGGGEGGGGGGG8FECEDGGFGDFGGBFFGFCFCGGGGFFGFFGFFCEFGGB86):D7DFF8FG:++9EFFF685BGGFFEGBDFFBBEFFFFFEF@C8@GE8CB=BDE?GC8BECFE*?75;EC6EC9A>E)*
@M00200:205:000000000-AKKM3:1:1101:16386:4047 2:N:0:1
TACAGGGGTATCTAATCCCGTTTGCTCCCCTGGCTTTCGCGCCTCAGCGTCAGAAGGGGTCCAGCGTGTCGCTTTCGCCACCGGCGTTCCTTCCGATATCTACGCATTTCACCGCTCCACCGGAAGTTCCACACGCCCCTACCCCCCTCGAGTCGGACGGTATCCCGGGCACTTCCCCAGTTGAGCTGGGGGCTTTCACCCAAGACCTGACCGACCGCCTACGCGCCCTTTACACCCAGTAGATGTCGGAC
+
CCCCCGGGGGGGGGGGGGGDFGGGGGGGGGGGGGGGGGGGGGGGGGGGGGGGGGGGGGGGGGGGGGGGGGGGGGGGGGGGGGGGGGGGGGGGGGGGGGGGFGGGGGGGGGGGGGGFGEGGGCEGEGGGGGGGGGGGGFGFFFGFGEGFGFG5EFDF>ED>*99FEADGA=3<FFFFFFF35A7CFGFFACC>D557*)0<:::??B(487:?04:E;DB6282<1C))97:)6<A<G0((.6)-.54(-4(
@M00200:205:000000000-AKKM3:1:1101:24055:4052 2:N:0:1
TACGAGGGTATCTAATCCCGTTTGCTCCCCTGGCTTTCGCGTCTCAGTGTCAGATCACTCCCAGCAGCCTGCTTTCGCCTTTGGCGTTCCAAATGATATCTACGCATTTCACCGCTCCACCATTTGTTCCAGCTGCCCCTGAGTGCCTCAAGCCAAGCAGTATACCCAGCAGTTCCACGGTTGAGCCGTGGGATTTCACAAGGTACTTACCCATCCACCTACGCGCGCTTTACACCCCATAGAAGTCAGAC
+
CCCCCGGGGGGGGGGGGGGGGGGGGGGGGGGGGGGGGGGGGGGGGGGGGGGGGGG@,EE<FGGGGGGGGGGGFGDGGGGGCFFFFFCGGGF<FGGGGGGGGGGGGGGGEGGGGGGFGGGGG=DFFFGGGFGGGGD8DFGDF?==DDDEGBCG,@8?DG6F9FDFB98AFGFFFEFFFFGFGG730:@?*9+@FFGFF@F5*158EFFFF=))14BF5?ABEB))2=)99>?36173:((6())))/9).4)
@M00200:205:000000000-AKKM3:1:1101:5741:4057 2:N:0:1
TACGCGGGTATCTAATCCTGTTTGCTCCCCACGCTGTCGCGCCTCAGTGTCAGCCACTGCCCAGCAGGCCGCCTTCGCCACCGGTATTCTTCCGGATCTCTACGCATTCCACCGCTACACCCGGAATTCTACCTGCCTCTACCGTGCTCAAGCCATAGCAGTTCGCACGGCCGACCCGGGGTTGAGCCCCGTGCTTTCACCACACGCTTGCCAAGCCACCTACGCGCCCTTCACACCCAATAGATGTA
+
CCCCC:FFGGAFGCFCGGGGGFEFGGGGGGGGGGEGGGEGGGGGGGFGFFCFGGGGGGFCFFEEFAFFFGCGGEEG,=FGFF>:87BFGGGGGGDF+6=EFEG+FEE7EF=FF>GAGG9FFGEC@>D?F8DDFFCFFFEDFF,3:?65CF6??=C+@698EC7;5BDGAEB45@FFFF357=5)/0AFFDC../2:*4CAF??64((886?043**4*8,83?50/<CD53(82<?GF0((.46<2))
@M00200:205:000000000-AKKM3:1:1101:6855:4061 2:N:0:1
TACTCGGGTATCTAATCCTGTTTGATCCCCACGCTTTCGTGCCTCAGCGTCAGTTAAAGCCTAGTAAGCTGCCTTCGCAATCGATGTTCTTGACGATATCTAAGCATTTCACCGCTACACCGTCAATTCCGCCTACCTCGACTTCACTCAAGCCCTGCAGTATCAATGCCAGTCTGACAGTTAAGCTGCCATATTTCAACGCTGACTTACAGAGCCGCCTACACACCCTTTAAACCCAATAGATGTC
+
CCCCCGGGGGGGGGGGGGGGGG@FGGGGGGGGGGGGGGGGFGGGGGGGGGGGGGGGGGGGGGGGGGGGGGGGGGGGGGGGGGGGGGGGGGGGGGGGGGGGGGGGGGGGGGGGGGGFGGGGFGGGGGFGGGGGDGGFFFF=>GEFGFGE?6E?>DFFFFF?FGFGFFGFFCFFFEFDDFGFAFCC7AED?=CFFEEFF@7A=AD5):503*3:=8DD>GBD2>E63?BGGG@FF6BDD>((5*6/6..
@M00200:205:000000000-AKKM3:1:1101:5864:4061 2:N:0:1
TACACGGGTATCTAATCCCGTTTGCTCCCCTGGCTTTCGTGTCTCAGCGTCGGCACATCCCCAGCGACCTGTTTTCACCTTCGGCGTTCCAAGCGATATCTACGCATTTCACCGCTCCACCGCTTGTTCCAGTCGCCCCTGAATGGCCCAAGATCGCCAGTATACCCAGCAGTTCCACGGTTGAGCCGTGGGATTTCACAAGGTACTTAACGATCCGCCTACACACGCTTTAAGACCAATAGATGACAGA
+
CCCCCGGGGGGGGFFFFFFGGGDGGGGGGGGGGGGGGFGGFFGGGGGGGFCFGE@FFF8DFGGGGDGGGGGGGGGGGGGGGGGGGGGGGGG,9FEGGDEGGGGGEGDCFCC??CEEGGGGGCEEEFGGGGGGGDDE=@G=FCD9EFGDD:FFGFFFDEC?8:AEE+;9ADA:FFFFFFG>>CG>6<:5:C=>FFGD+0:5797@C<CFFFF?;0C=3C:@F;6)78=D>DB<<B27C?<)54A26).)41
@M00200:205:000000000-AKKM3:1:1101:12049:4061 2:N:0:1
TACGCGGGTATCTAATCCCGTTCGCTCCCCTGGCTTTCGTGCCTGAGCGTCGGCAAAGCCCCAGTCCGTCGCTTTCGCCACCGGCGTTCCTCCCGATCTCAACACATTTCACCGCTCCACCGGGAGTTCCACGGACCCCTAGCTCGCCCGAGCCTCCAAGTCCCCGAAGCACGTCCCCGGTTGGGCCGGGACCTTTCACTTCGGGCTTTGGAAGCCGCCTGCGCACCCTTTACACCCAATAGATGTCAGTT
+
CCCCCGGGGGGGGGGGGGGGGGGGGGGGGGGGGGGGGGGGGGGGGGGGGGGGGGGGGGGGGGEFGGGEGGGGGGGGGGGGGGGGGGGGGGGGGGGE:FGGGGGGGGGGGGGGGDGDGGEGGGGGEGEEGGGGGGGGCEGFFGGFGFGFGFG<EDGFFG46AFED?FG8>E4@EFFFFFGFG5<DFGGFDG=BBGCFFFGFFFF?999??FF7445C9CB:04;:>EBG3*)6)68?GB:BF2269<A55))
@M00200:205:000000000-AKKM3:1:1101:7409:4075 2:N:0:1
TACTGGGGTATCTAATCCTGTTTGCTCCCCACGCTTTCGCGCCTCAGCGTCGGACCCGGCCCAGCTGGCCGCCTTCGCCACGGGTGTTCTTGCTGATCTCTACGCATTCCACCGCTACACCCGGAATTCCATCTGCCTCTACGGTGCCCAAGCGACACAGTCGCCGCGGCCGATCTGGAGTTGAGCCCCAGACTTTCACCACAGCCTTATGCCGCCACCTACGCGCCCTTTACACCCAGCAGATGTCCGAT
+
CCCCCGGGGGGGGGFGGGGGGGGGGGGGGGGGGGGGGGGGGGGGGGGGGGGGGGGGGGGGGGGGGGGFGGGGGGGGGGGGGECG:EFGGGGGGGGE9FEGGGFGGGGEAFGGGGDEGGGGGGG>E@FGGGGGGGGGGFFCFFGFGFGBFFG5CDDDEGF4EGFDAEGGFGFFFBFFFAC;FF776CCFEDEFFC?F?FGF?F?0:2<<DF<BB9EC6DF8(,(.3?@GD<79<2)(/(,(,(.,4:))((-
@M00200:205:000000000-AKKM3:1:1101:18549:4079 2:N:0:1
TACTCGGGTATCTAATCCTGTTTGCTCCCCACGCTTTCGTGCATGAGTGTCAGTGTTGGCCCAGGAGGCTGCCTTCGCCATTGGTGTTCCTCCACATCTCTACGCATTTCACCGCTACACGTGGAATTCCACCTCCCTCTGCCACACTCAAGCCCCGTAGTTTCGAGCGCAATTCCCAAGTTAAGCCCGGGGATTTCACACTCGCCTTGCGAGGCCACCTGCGCACACCTTCTGCCCAGTAGATGTCAGA
+
CCCCCGGGGEGGGGAEFGGGGG<FGGGGGGGGCGGGGGGGFGGGGFGGGGGGGGGGGFDGFGGFDGGGGGGGFGGGGGGGG,BFGGGGGGGGGGGGGGGGGGGGG6:FDDEGGGG>DGGGGF@EF@9DFCCAD8FFGFGDFGFBGBGDGFGDFGGFB+=@8=DFA?FE>EABE6BC?85;CFGFFFGF>9***=74B4=4>D@=)6=2@F=>2@EF;DA(//.)(*.;*25(.94;C)8:AF22)..65)
@M00200:205:000000000-AKKM3:1:1101:19258:4082 2:N:0:1
TACTAGGGTATCTAATCCCGTTCGCTCCCCTGGCTTTCGTGCCTGAGCGTCGGCCAAGCCCCAGTCTGTCGCTTTCGCCACCGGCGTTCCTCCCGATCTCAACACATTTCACCGCTCCACCGGGAGTTCCACAGACCCCTAGCTCGCCCGAGCCTCGCAGTCCCCGAAGCCCGGTCCCGGTTGGGCCGGGACATTTCACTTCGGGCTTGAGAGGCCGCCTGCGCACCCTTTAAGCCCAATAGATGTC
+
CCCCCGGGGGGGGGGGGGGGGGGGGGGGGGGGGGGGGGGGGGGGGGGGGGGGGGGGGGGGGGGGGFGGGGGGGGGGGGGGGGGGGGGGGGGGGGF+:FDEDGGGGGFGGGGGGGGBDFDFGGGGCECFGF8FFF6=6DGBDFDDC@?AGDEG>DGFBC7?GG=C5B7E)8)6?>?EEFGEF*<D>CCBB<*7>9+:F4C>9<?0106:9(423?EF0C@::1()-?DD**,6)99>G:312<A4:>>
@M00200:205:000000000-AKKM3:1:1101:8164:4107 2:N:0:1
TACCAGGGTATCTAATCCTGTTTGCTCCCCACGCTGTCGCGCCTCAGCGTCAGCCGATCCCTTGCGGGATCTTCCTGCCCAGCGGGCCGCCTTCGCCACCGGTGTTCTTCCGCATCTCTACGCATTCCACCGCTACACCCGGAATTCCACCCGCCCCTACAGTGCTCCAGCCAAGTAGTTGCCACGGCCGACCCGGGGTTGAGCCCCGGGCTTCCCCCGCGACCGTGCTCGGCCGCCTACGCGCCCCTTA
+
CCCCCGGGAGGGGGGGGGGGGGGGGGGGGGFD@FGGGGGGGGGGGGGGGEEGGGGCGGGDGGGGF@ECCCFFGGGGFFGGFGGGEGGGGGGGDGGGE=>FEECCFCFDGGG7+66@GFGFGFG7FE=C,EFCDE>C69489@59>FG@79CD5>CE;*9AC*88>8=66:;=F=)/11;+7>*:8*/:BDEEA5C)042,7,38(8((03930(3*./790(4>(/)>C731:(((2-1:?FBF(,(,()
@M00200:205:000000000-AKKM3:1:1101:6571:4150 2:N:0:1
TACTGGGGTATCTAATCCTGTTCGCTCCCCACACTTTCGCTCCTCAGCGTCAGGTCATGCCCAGAGAACCGCCTTCGCCACCGGTGTTCCTCCTGATATCTGCGCATTTCACCGCTACACCAGGAATTCCGTTCTCCCCTGCATACCTCCAGTCTGCCCGTATCGAAAGCAAGCCCCGAGTTAAGCCCGAGGTTTTCACTCACGACGCGACAAACCGCCTACGAGCCCTTTACACCCACTAGCTGTCCGAT
+
CCCCCGGGG@FGGGGGGFGGGGGGGGGGGGGEGGGGGGGGGFGGEFGGGCFG:FGFGA@@FFGGGGGGFDGGCEGGGGGGGGCGBFCEGGDGFGCCFGGGGGGDGGD@DDF9AEGFGGGGGGGCF@BFFGG=FF=ED5CDFGGFFFCDFFDFFGGF7BFBGGFGD*=+:??CFF5:BBDBDC7@6DE?EGGB>9,@F??*0(.5=2501((1((2;7CDF??(>(/<C5*,)--53::0,4?(66-,)42(
@M00200:205:000000000-AKKM3:1:1101:8603:4157 2:N:0:1
TACCCGGGTATCTAATCCCGTTCGCTCCCCTAGCTTTCGTCCCTCAGCGTCAGAAAAGACCCAGTGGGCCGCCTTCGCCTCCGGTGTTCCTGATGATATCAACGCATTTCACCGCTCCACCATCAGTTCCGCCCACCTCTATCTTCCTCAAGCACGCCGGTTTGAAGCGCAATTCCTCGGTTGAGCCGGGGGATTTCACACCTCACCTAACATGCCGCCTACGGACTCTTTACACCCAGTAGATGTC
+
CCCCCGGGGGGGGGGGGEGGGGGGGGGGGGGGGGGGGGGGDFGFGGGGGGDEGGGGGGGGAFFGGGGGGGGGGGGGGGGGGFFGGGGGGGEGE9EECFFGDEFG:EEDGGGGGGGDGGGGCDADCEDGGCEGDDCEE6DD?ECFGB=DCBEGGFGE>DD?:C=DC8CGFD>-@EFF>FC?FEDFFCFEFGGAEE?CAFGEE:1=344288:3936+39D(3?B311)7*24><>),?18:<>4)664
@M00200:205:000000000-AKKM3:1:1101:11462:4185 2:N:0:1
TACAAGGGTATCTAATCCCGTTTGCTCCCCTAGCTTTCGCTCCTCAGCGTCAATGTCGGTCCAGGATGCCGCCTTCGCCACCGGTATTCCTCCAGATATCTACGCATTTCACCGCTACACCTGGAATTCTGCATCCCTCTCCCAAATTCAAGCCATCCAGTATCACACGCAGTTCCCAGGTTAAGCCTGGGGATTTCACGTGTGACTTAGTTGGCCGCCTACGAGCCCTTTACAACCACTAGATGTC
+
CCCCCGGGGGGGGGGGGGGGGGGGGGGGGGGFGGGGGGGGGGGGGGGGGGGDGGGGGGGGGGGGGGGGGGGGGGGGGGGGGGGGGGGGGGGGGFGGGGGGGGGGGGGGFEGGGGGEGGGGGGGGFGGGGGGGGGGGGFGFBGGBFFFEGFG8BFGFFFGFGGEGEFGFDD>8BBF?FFG?@6+=FGGFFGFFDDEGFFGDBCCFFEFFF*76AFFC9DD@@>DF=EFGFFF3))1/=7(6@F3<?73
@M00200:205:000000000-AKKM3:1:1101:5036:4202 2:N:0:1
TACAGGGGTATCTAATCCCGTTCGCTCCCCCAGCTTTCGCGCATCAGCGTCAGGTACGGCCCAAGAAGCCGCCTTCGCCACCGGTGTTCCGACTGATATCTACGCATTTCACCGCTACACCAGCCATTCCACTTCTCCCTACCGCCCTCAAGACCTATAGTATCGGCCGACCCTCTGAGGTTGAGCCTCAGGCTTTCACAGCCGACTTACAGACCCGCCTACGCGCGCTTTATACCCAAGTGGTGTC
+
@CCC,EFGGGGGGGGGFGGGGGEEFGGGGGGGGGGFFGGEGGGGGGFGGGGGG8CF9FFGG7C@<FFFGGGGGDGGGGGDBFEEBFFGGCC+8+FF9FCGGGGGGECFFGGGGGGFGGGGGF,=FGCEFGGGFF+,2<FDFGEB+AGAF5E?,=CA*,<+=+;F5*C*:8?A?BF4)=85?EGG)5C6)*0/):CFFEGFF;019@B6EE444;;E9DB11::E;E3D)18A4)6>E2,()))--(,
@M00200:205:000000000-AKKM3:1:1101:22568:4209 2:N:0:1
TACTGGGGTATCTAATCCTGTTTGATCCCCACGCTTTCGTGCCTCAGCGTCAATCACACCATAGTAAGCTGCCTTCGCAATCGGTGTTCTGTGACATATCTATGCATTTCACCGCTACTTGTCACATTCCGCCTACCTCTAGTGTATTCAAGCTCATCAGTATCAAAGGCACTGCGATGGTTGAGCCACCGTCTTTCACCCCTGACTTAATAAGCAGCCTACGCACCCTTTAAACCCAGTAGATGCA
+
CCCCCCFGGGGGGGGGCGGGGFFGGGGGGGGGGGEGGGGGCCEFFFFGGGGDDGGGGGGGGGEFGGGCDFGGFGGGGGGGGGGGGGGGGGGFGCFFCFGGGGGFGGGFGECGCEGFGEGGGGGFFGGGGFFEDEDFC6D=DFGFGFGFGFGF?FADFFGF8FDG7;FFFFDDFEBEEFGDFECD58D*;=+0:@D9FE:C5)=CDFECCA@EFFG,:?F:8C5?=C?7/*7*:C=2:(->CC58?**
@M00200:205:000000000-AKKM3:1:1101:14307:4209 2:N:0:1
TACTGGGGTATCTAATCCTGTTTGATCCCCACACTTTCGTGCCTCAGCGTCAGTTAAAGCTTAGTTAGCTGTCTTCACTATCGGTGTTCTTGACGATATCTAAGCATTTCACCGCTACACCGTCAATTCCGCCAACCTCAACTTTACTCAAGTCTTACAGTATCAATGCCACCCTCCCGGTTAAGCCGGGATATTTCAGCACTGACTTATAAAACCGCCTACGCACCCTTTACACCCAGTAGATGTC
+
CCCCCFGGGGGGGGGGGGGGGGGGGGGGGGGGGGFGGGGGGGGGGGGGCFGGGGGGGGGGGGGGGGGGGGGGGGGGGGGGGGGGGGGGGGGGGGGGGEEGGGGGGGGGGGGGGGGFGGGGGGGGGGGGGGGGGGGGGBFEFGGFGFGFGFGFEFGFFCDFGFBGEFGF5DFEFDFFEEGFEEG79DEBD+@>FGGGFFGFFFFFFFF@*=E5AEGEAG>=FF9@5CDG?<:4>55>C=7@6?E5<95
@M00200:205:000000000-AKKM3:1:1101:14394:4213 2:N:0:1
TACAAGGGTATCTAATCCTGTTTGCTCCCCACGCTTTCGTGCATGAGTGTCAGTGTTGGCCCAGGAGGCTGCCTTCGCCATTGGTGTTCCTCCACATCTCTACGCATTTCACCGCTACACGTGGAATTCCACCTCCCTCTGCCACACTCCAGCCACGTAGTTTCGAGCGCAATTCCCAAGTTAAGCCCGGGGATTTCACACTCGACTTGCGACGCCGCCTGCGCACACTTTATACCCAATAGCTGTCAGA
+
CCCCCGGGGGGGGGGGGGGGGGGGGGGGGGGGGGGGGGGGGGGGGGGGGGGGGGGGGGGGBFGGGGGGGGGGGGGGGGGGGFGGGGGGGGGGGGGGGGGGGGGGGGGGGCGGGDGFGGGGGGGGGGGGGGGGGGGGGFGFFGGFGFGFGFFGGGGFFDFDCFC@=FFG>GBFFFFFFF?FFA+?CFGF5DEEF7CFA?E4;):B):AAEFF9=2B=BGF?DD0>@E>C4+7<)6:6<>01)4)66<>><6
@M00200:205:000000000-AKKM3:1:1101:12932:4241 2:N:0:1
TACGCGGGTATCTAATCCTGTTTGCTCCCCACGCTTTCGCGTCTCAGCGTCAGTACCGTCCCAGAGAGCCGCCTTCGCCACGGGTGTTCTTCCTGATATCTGCGCATTTCACCGCTACACCAGGAATTCCCTGCTCCCCTACCGGACTCAAGCCATGGCAGTATCGAGTGGCGTCTCGGGGTTGAGCCCCGAGTTTTCACACCCGACTTACCGAGCCGCCTACGAGCTCTTTACACCCAATAGATGTC
+
CCCCCGGGGGGGGGGGGGGGGGGGGGGGGGGGGGGGGGGGGGGGGGGGGGGGGGGGGGGGGGGGGG<FGGGGGGGGGGGGGGGCGGGGGGGGGGGGGGGGGGGGDGDGFGGGGGGBDFGGFGGGFFFGGGGGGGGGDFGDFGGFGBGFGFGCFGGFFGFFGCEGF>4FFFFDF2>:8AF?FCD3A@6FAGE5B5*::CFEFF7((69BFFF062*2-579?(88887)97<2A244*-((.,)6>A<A
@M00200:205:000000000-AKKM3:1:1101:21207:4244 2:N:0:1
TACACGGGTATCTAATCCCGTTTGCTCCCCTGGCTTTCGCGTCTCAGTGTCAGATCACTCCCAGCAGCCTGCTTTCGCCTTTGGCGTTCCAAATGATATCTACGCATTTCACCGCTCCACCATTTGTTCCAGCTGCCCCTAAGTGCCTCAAGACAAGCAGTATATCCAGCAGTTCCACGGTTGAGCCGTTGGATTTCACAAGATACTTACCCGTCCACCTACACGCGCTTTAAACCCAATAGATGTC
+
CCCCCGGGGDGGGCFGGGGGGGGEGGGGGGGGGGGGGGGGGGGGGGGGGGGGGGGGGGFFGGGFGGGGGGGGGGGGEGGGGFF<FGGGGGG,4EEDGFGGGCGGGGGGGGGGGCCDGFGGGFDA@;EFGGGGGC6FFFGF5==<,;DDDD,A@ADFFCF?E?E8*C@8DCDDFEFF+@8BFED+6DGFD6C5*<EFACGFE))37AEFEF@B59EE4CA)4><A2C4:)9>:*9;(=62839)9)1<
@M00200:205:000000000-AKKM3:1:1101:8790:4258 2:N:0:1
TACGCGGGTATCTAATCCCGTTTGCTCCCCTGGCTTTCGCGCCTCAGCGTCAGATGTGGTCCAGTATGCCGCCTTCGCCACCGGAGTTCCTATCGATATCAACGCATTTCACCGCTCCACCAGAAGTTCCCATGACCCCTACCTCCCTCGAGACCAGCAGTATCCAAGGCACTTCTCCGGTTAAGCCGGAGGATTTCACCCCGGACTTGCTGATCCGCCTACGCGCCCTTTAAACCCAGTAGATGTC
+
CCCCCGGGGGGGGGGGGFGGGGGGGGGGGGGGGGGGGGGGGGGGGGGGGGGGGGGGGGGGGGGGGGGGGGGGGGGGGGGGGGGGGGFGGGFFCGDFFGGGFGGGGEGGGGGGGGGDGGGGGGGGGGFEGGGGGGGGD?8DFFGFFDCBGDGDGGGFFGGFGGFGFFCCFGFCFFFFFFGDGGDGFGGFFDEBDGFGFEFEF>>9>FFFFFFA33C@D37:F?::(:)9)9:2<>)1:3(44A9AFAF
@M00200:205:000000000-AKKM3:1:1101:13091:4271 2:N:0:1
TACTGGGGTATCTAATCCGGTTTGCTCCCCACGCTTTCGTGCCTGAGCGTCAGGAAAGGCCCAGCGGGCTGTCTTCACCTTCGGCGTTCCGATAGATCTCTACGCATTCCACCGCTCCACCTATCGTTCCACCCGCCTCTACCTTCCTCAAGCTCGGGAGTTTGCCCCGCAATTCCACGGTTGAGCCGTGGGATTTCACAGGACACTTTCCGAGCCGCCTACGCACCCTTTATGCCCAATAGATGTCAGA
+
CCCCCGGGGGGGGGGGGGGGGGGGGGGGGGGGGGGGGGGGGGGGGGGGGGGGGGGGGGGGEGGGGGGGGGGGGGGGGGGGGGFDGGGGGGEGGGGGFGGFFFFGGGGGGGGGGGGEGGGGGGGGGGGGGGEGGGGGGFEFFGGFCFFFGFGGG7CDECD>:>;FEFGGFGFFA>C6@=GFGEGGFFGFDDGEFGG4AEFEFF0?@DEE<EE013E*7DD04:6B?GFD<<:ADFFBGB(7?F2<AFF<>2
@M00200:205:000000000-AKKM3:1:1101:12704:4283 2:N:0:1
TACTGGGGTATCTAATCCTGTTTGCTCCCCACGCTTTCGCGTCTCAGCGTCAGTTACCGTCCAGATGGCCGCCTTCGCCACCGGTGTTCCTCCCCATATCTACGAATTTCACCTCTACTTGGGGAATTCCGCCATCCTCTCCGGCACTCAAGCTCAGCAGTTTCGGGTGCACTTCCTCGGTTGAGCCGAGGGCTTTCACGCCCGACTTGCTAAGCCGCCTACACGCCCTTTAAACCCAATAGATGCCAGC
+
CCCCCGGGGGGGGGGGGGAGGGGGGGGGGGGCFGGGGGGGGGGGGGGGGGGGGGGFFFGGGGGGGGG<FGGGGGGGGGGGECGG@CGGGGGGGGGGGGGGGFGGGGGGGGGGGGGF7FF,@DGGGEGGGGG6DGGGGFGFFGGDG*=DFFGGG6DFFGGFE?EC99CEEGF@>@FFBFGEG5DFFF?5@DGFDGF<FEGB>>>(39>03>)95.<@2C>1(/;F-:)97C79<9>7C?0(46245)).3,
@M00200:205:000000000-AKKM3:1:1101:21771:4310 2:N:0:1
TACTCGGGTATCTAATCCTGTTTGCTCCCCACGCTTTCGCGTCTCAGCGTCAGTCACTGTCCAGAAGGCCGCCTTCGCCACCGGTGTTCCGCTTGATATCTACGAATTTCACCTCTACACCAAGCATTCCACCTTCCTCTCCAGGACTCTAGCTACGCAGTTTCGGGTGCACTTCCATGGTTGAGCCATGGGATTTCACGCCCGACACACGTAGCCGCCTACACGCGCTTTATGCCCAGTAGATGTC
+
CCCCCGGGGGGGGGGGGGGGGGGGGGGGGGGGGGGGGGGGGGGGGGGGGGGGGGGGGGGGGFGGGGGGGGGGGGGGGGGGGGGGGGGGGCCFGDGFGGGGGGGGGGGGGGGGGGGFGGGGGGFGGGGGGGGGGGGGGFFEFGFFFFGFGFFCDCFFFGGFGGEC=?>E>EFBFFFFFFGAFFGG5DGFFGFF5?FFFEF=594>9A@FFF>752CC93A@DD8A@G3C7:7EFA<<F??FB2<A26<
@M00200:205:000000000-AKKM3:1:1101:22663:4339 2:N:0:1
TACTAGGGTATCTAATCCCGTTTGCTCCCCTAGCTTTCGTGCATCAGCGTCAGAAAAGATCCAGTGAGCCGCTTTCGCCACCGGTGTTCCTTCGGATATCAACGCATTTCACCGCTCCACCCGAAGTTCCGCTCACCTCTATCTTCCTCTAGCACGGTAGTTTTAAGCGCAATTCCCTGGTTGAGCCAGGGGATTTCACACCTAACTTTCCGCACAGCCTACGCACCCTTTAAACCCAGTAGATGTCAGAC
+
CCCCCGGGGGGGGGGGGFGGGGGGGGGGGGGGGGGGGGGGGGGGGGGGGGGGGGGGGGGGGGGGGGGGGGGGGGFGGGGGGFGGGGGGGGGGGGGGGGGGFGGDFGGGGGGGEGGFGGGGGGGGGGGGGGDGGGGGGFGFFGGFFFGFGFGGGGGFF?FA=D7DEFGGFGBFEBFFFFG5FGGGAGGFF@C*:CFC9ECEEFBE))1>CCEFFBE8(?F@E;@EFGBG79@CCCEDE(=EF?7<??EF)7)
@M00200:205:000000000-AKKM3:1:1101:9027:4348 2:N:0:1
TACTGGGGTATCTAATCCTTTTTGCTCCCCACGCTTTCGCACCTCAGCGTCAATACCGGTCCAGTGAGCCGCCTTCGCCACTGGTGTTCTTCCGAATATCTACGAATTTCACCTCTACACTCGGAATTCCACTCACCTCTCCCGGATTCTAGCGACGCAGTCTCAAAGGCAATTCCGGGGTTGAGCCCCGGGCTTTCACCTCTGACTTGCGAAGCCGCCTACGCGCGCTTTCCCACCAATCGATGTC
+
CCCCCGGGGGGGGGGGGGGGGGGGGGGGGGGGGGGGGGGGGGGGGGGGGGGGGGGGGGGGGGGGGGGGGGGGGGGGGGGEGGFFFGGGGGGGGGEFGGGGGGGGG?FGFGGGGGGFGGGGFGFDG8FDADGGGGGGGFGFFFGFEBDAGFGGGGDBBGGBEFEG7CCGAFFBA8BFFFCBGDD7?CF>BDG:AEFGF<EF@FF@3>9CFF96>@DF3C3,-4<B12)11*,)64)3CB()(4::<1)
@M00200:205:000000000-AKKM3:1:1101:15676:4350 2:N:0:1
TACTCGGGTATCTAATCCTGTTTGATCCCCACGCTTTCGTGCCTCAGCGTCAATATTTGCTTAGTAAGCTGCCTTCGCAATCGGTGTTCTATGTCATATCTAAGCATTTCACCGCTACATGACATATTCCGCCTACCTCAACAAAATTCAAGACTGATAGTATCAATGGCAGTTTCCAGGTTGAGCCCGGAGATTTCACCACTGACTTAACAGCCCGCCTACACACCCTTTACACCCAGTAGATGTCAGAC
+
CCCCCGGGGGGGGGGGGGGGGGGGGGGGGGGGGGGGGGGGGGGGGGGGGGGGGGGGGGGGGGFGGGGGGGGGGGGGGGGGGGFGGGGGGGGGGGGGGGGGGGGGGGGGGGGGGGGBDGGGGGGGGFGGGFG?DGGGGBFFFGFDGFGFGFGFGGGFB=FDFGEGEFGG5FFFF9@FDDCFGGGGFFF?>6>ABEGGFEGEFFF@E@@EC7AAE9DC9DEA@DEF@G4C7*06A?3>EB>26??E4C*/8B)
@M00200:205:000000000-AKKM3:1:1101:20876:4353 2:N:0:1
TACTGGGGTATCTAATCCCGTTCGCTCCCCACGCCTTCGCGCCTCAGCGTCAGGTCAGGTCCAGCCAGCCGCCTTCGCCACTGGTGTTCCTCCGGATCTCTACGCATTTCACCACTACACCCGGAATTCCACTGGCCTCTCCCTGCCTCCAGACACGCCATCTCGACGGACCCTCCCCCGTTGAGCGGGGGGCTTTCACCGCCGATGCGCGTGTCCGCCTGCGCGCGCTTTAAACCCAATAGATGTCAGAC
+
CCCCCGGGGGGGGGGGGGGGGGGGGGGGGGGGGGGGGGGGGGGGGGGGGGGGGGGGGGGGGGGGGGGGGGGGGGGGGGGGGGGGGGGGGGGGGGGCCFGGGGGGGGGGGCFGGGGFGGGGGGGGGGGGGGGGGGGGGFGFFGGFGFGEGFGCFGFFBGGF>FCF5*=EBGFFFFFFFFGFC=D7A:EFF3EE@GGGF<?7?FFF;(-1;?B>>:EEBGF(32()4/7/1*4)5651C:(.2:)).<<6A<)
@M00200:205:000000000-AKKM3:1:1101:6142:4373 2:N:0:1
TACGGGGGTATCTAATCCCGTTTGCTCCCCTGGCTTTCGTGTCTCAGCGTCAGCGGATCCCCAGTCATCTGTTTTCACCGTCGGCGTTCCAAACGATATCTACGCATTTCACCGCTCCACCGTTTGTTCCGATGACCCCTGGATCGCTCAAGACCGCCAGTATGCCCGGCCGTTCCTCGGTTGAGCCGGGGGATTTCACGACGGCACTTAACGGTCAGCCTACACCCCCTTTAAACCCACTCGCTGCC
+
C<CCCGGGGGGGGGGGGGGEGGAFFGFGGGGGGGGGFGGGGGGGGGGGDG>FGGGGCFGGGGGGGEGGGGGFG9FFFGGGAFEGGGGGGGD9EFDEF+@FGFGGGGGGAFFFF>EBCG8DF6DE8CEFGGDC6CGGGFEFF679FBGFGFGGACFEBEDEG7AFE8C55=65)(26+:8>FC);6C7.=755@**9FAF(-(-32117))4<(,2;(*).:)4).;@)7)(,.<A<80,(((((-((.
@M00200:205:000000000-AKKM3:1:1101:16439:4384 2:N:0:1
TACGGGGGTATCTAATCCTGTTCGCTCCCCACGCTTTCGCTCCTCAGCGTCAGTACCGGCCCAGAGACCCGCCTTCGCCACCGGTGTTCCTCCTGATATCTGCGCATTCCACCGCTACACCAGGAATTCCAGTCTCCCCTGCCGGACTCTAGCCTGCCCGTATCCACTGCAGACCCGGGGTTAAGCCCCGGGCTTTCACCACACGCTTACCAGACCGCCTACGCGCCCTTTAAACCCAATAGATGTCAGA
+
CCCCCGGGGGGGGGGGGGGGGGGGGGGGGGGGGGGGGGGGGGGGGGGGGGGGGGGGGGGGGGGGGGGGGGGGGGGGGGGGGGGGFGFGGGGGGGGGGGGGFGFGGGGGGGGGGGGFGGGGGGGGGGGGGGGGGGGGGFDDFGFEGFGAGFFCGFGFFGFDGGFGFFGGFGF=FF5ABEGFG=DFFGGFFGGFFGGGFFGFFFBFF>??F07<?BGGFGFFBFF3;GED)23>AAB:88<7)4>FA624<<
@M00200:205:000000000-AKKM3:1:1101:22076:4389 2:N:0:1
TACGAGGGTATCTAATCCTGTTCGCTCCCCACGCTTTCGCGTCTCAGCGTCAGTACCGTCCCAGAGAGCTGCCTTCGCCATTGGTGTTCTTCCTGATATCTGCGCATTTCACCGCTACACCAGGAATTCCACTCTCCTCTTCCGGACTCTAGCCAGACGGTTTCTGTCGACGTCTGGCGGTTAAGCCTCCAGTTTTCACAACAGACATGTATGGCCGCCTACACGCTCTTTAAACCCACTAGATGTCAGA
+
CCCCCGGGGGGGGGGGGGGGGGGGGGGGGGGGGGGGGGGGGGGGGGGGGGGGGGGGDGGGGGGGGGGGGGGGGGGGGGGGGGGGGGGGGGGGGGGGFGGGGGGGGGGGFGGGFGGFGFGGFGGGGGG8FGGGGGGGGFGBFGGEDFGAGBFDDFGFFFG>CG=GCFFGFGFFE5CF5*<@FEDDFG7AFCCFFGG>FFGFB=BBBB(0>@C<CFGFFGFFDFEA<G=C:*9?7CDBGB((5<<<B<4<<4
@M00200:205:000000000-AKKM3:1:1101:17323:4405 2:N:0:1
TACTGGGGTATCTAATCCTGTTTGCTCCCCACGCTTTCGTGCATGAGCGTCAGTGTTGGCCCAGAAGGCTGCCTTCGCCATTGGTGTTCCTCCACATCTCTACGCATTTCACCGCTACACGTGGAATTCCACCTTCCTCTGCCACACTCCAGCACCGTAGTTTCGAGCGCAATTCCCAAGTTAAGCCCGGGGCTTTCACACTCGACTTGCGACGCCGCCTGCGCACACTTTAAACCCAATAGATGTC
+
CCCCCGGGGGGGGGGGGGGGGGGGGGGGGGGGGGGGGGGGGGGGGGGGGGGGGGGGGGGGBFGFGGGGGGGGGGGGGGGGGGGGGGGGGGGGGGGGGGGGGGFFGGGGGGGGGGDFGGGGGGGGGGGGGGGGGFGGGFGFFGGBFFGFGFGDFGGFFG+:EGFFFFGDFGF5BBCFFF?AFGFGFGGFFCEFBGGGFF=*<B>BDA?FEFF=@@GE;GF0,/(81=)**:8A<4<:CBFF044)4<9
@M00200:205:000000000-AKKM3:1:1101:6956:4415 2:N:0:1
TACAGGGGTATCTAATCCTGTTTGCTCCCCACGCTTTCGCACCTCAGCGTCAGTACCGGACCAGTGAGCCGCCTTCGCCACTGGTGTTCTTCCTAATATCTACGAATTCCACCTCTACACTAGGAGTTCCACTCACCTCTTCCGGACTCAAGATCGCCAGTATCGAAGGCAGTTCTGGAGTTGAGCTCCAGGATTTCACCCCCGAATTAACGATCCGCCTCCGTGCGCTTTAAACCCAGTAGATGTC
+
CCCCCGGGGGGGGGGGGGGGGGGGGGGGGGGGEGGGGGGGGGGGGGGGGGGGGGGGGGGGGGGFGGGGGGGGGGGGGGGGGGGGDFEEGGGGGGGGGGFFGGGGGGGGGGGGFGGFGGGGFGGGADEFGGGGGGGGGFGEFGFFGED=DBEFGGGFFCDFFGEGAFFEFFFFFEFFFFGFBDGF5@CFFGGAFCEGFFFEFAF2))006C==95>EDGE(((,83C5>):0)9.7=7(,/)?6CE5?
@M00200:205:000000000-AKKM3:1:1101:16179:4416 2:N:0:1
TACGGGGGTATCTAATCCTGTTTGATCCCCACACTTTCGTGCCTCAGCGTCAGTTAGACTCTAGTAAGCTGTCTACACTATCGGTGTTCTTGACGATATCTAAGCATTTCACCGCTACACCGTCAATTCCGCCTACCTCGAGTCCACTCAAGCCCATCAGTATCAATCCCACCCTCCCGGTTAAGCCGGGATATTTCAGAACTGACTTAATAGGCCGCCTACGCACCCTTTAAACCCAATAGATGTA
+
CCCCCGGGGGGGGGGGGGGGGGGGGGGGGGFEFGGGGGGGGGGGGGGGGGGGGGGFGDEGGFGGGGGGGGGGGGGGFGCFFGCEFGGGGFGGGGGGGGGGGGGGGFGFGGGGGGGFGGGGGGGGGGGFGGGDGGGGGFGF>CEFFFF7?FGGGGGFFGGFEGBDFFDF6DF=D5?FDA69CEGGCCF>>DCBAGGGFECEFB463(5CE475CEFGFGFD18;>7E5D<<;C)9;3;6:8;)7<A-)
@M00200:205:000000000-AKKM3:1:1101:20933:4422 2:N:0:1
TACTAGGGTATCTAATCCGGTTCGCTCCCCACACTTTCGCGCCTCAGCGTCACGAGCTGTCCAGCGAGCTGCCTTCGCCATGGGTGTTCCTACCAGTATCTACGCATTCCACCGCTACACTGGTAATTCCACTCGCCTCTCCAGCCGTCCAGCCTGCCAGTACCCACTGCCGACCCGGGGTTGAGCCCCGGTCTTTAACAACGGACTTAACAAACCGCCTACGCGCCCTTTAAACCCAATAGATGTCAGA
+
CCCCCGGGGGGGGGGGGGGGGGGGGGGGGGGGGGGGGGGGGGGGGGGGGGGGGGGGGGGGGGGGGGGGGGGGGGGGGGGGGGGGGCFGGGGGGGGGGGFGFGGGGGGGGGGGGGDBGEFGGGGGGGGGDDDGGGGGGE>DFFFBDFG8DFGGGGGFFGGFGGFGFFGGAG68@A@DFFDDEEDFFGGFAGGEFGGCCEGFE?;6<B;ECCEFF6C*7DB61<?)7E:C)28<49<38:6(59:6>6<<4.
@M00200:205:000000000-AKKM3:1:1101:23744:4432 2:N:0:1
ACACGGGTATCTAATCCTGTTTGATCCCCACACTTTCGTGCCTCAGCGTCAGTTACAGCCTAGTAAGCTGCCTTCGCTATAGGTGTTCTTGACGATATCTAAGCATTTCACCGCTACACCGTCAATTCCGCCTACCTCATCTGTACTCAAGCCCATCAGTATCAATGGCACAATTCCAGTTGAGCTGAAATATTTCACCACTGACTAAATAGGCCGCCTACGCACCCTTTATACCCAATAGATGTC
+
CCCCCGGGGGGGGGGGGGGGGGGGGGGGGGFFGGCGGGGGGGGGGGGGGGGGGGFGFGGGGGGGGCFGGGGGGGGGGGCFFFFGGGGGGGGGGGGGGGGGGGGGGGCEFGGGGGGFGFGFGGDEEGFGFFGGGGGGG8DDDFFFGFGEGFF6DFGFFFGDGGFGBFDDFGFFFFFFFFDFG8@+*@DFFGGFFGF=FD==DE<<@6*1:7CA@)4@89?)88=D=CB*AC468:A=9/0)**18??
@M00200:205:000000000-AKKM3:1:1101:14820:4436 2:N:0:1
TACGCGGGTATCTAATCCCGTTTGCTCCCCTGGCCTTCGTGCCTCAGTGTCAGGAACTGTCCAGAGACCCGCCTTCGCCACTGGTCTTCCTCATGATCTCTACGCATTTCACTGCTACACCATGAATTCCAGTCTCCTCTCCAGTCCTCAAGCACCGCAGTATCGAATGCAGTTTCGGAGTTAAGCTCCGAAATTTCACACCCGACTTACGGCGCCACCTACGCACCCTTTAAACCCAATAGATGTCAGA
+
CCCCCGGGGGGGGGGGGGGGFFFGGGGGGGGGGGGGGGGGGGGGGGGGGGGGGGGGGGGEGGGGGGGGFFGGGGGGGGGGGGGGFFFGGGGGFGGGCEFGGGGFGGGGGGFGFGG7=FDCFGFGGFFGGGGGGGGGGFGFFFGFFFGFGFDDGGGFDGGAEGEGF?FGFGFFFBDFEBGDG?FGAFFFF7EF*;A8A<EECAA>>BFFEEDF9>EEBGFDEE;B@EAG924)7)76E?(3;)635644<A
@M00200:205:000000000-AKKM3:1:1101:23421:4455 2:N:0:1
TACGAGGGTATCTAATCCTGTTTGCTCCCCACGCTTTCGCGCCTCAGCGTCAGTATCGGGCCAGTGAGTCGCCTTCGCCACTGGTGTTCCGCCGAATATCTACGAATTTCACCTCTACACTCGGAATTCCACTCACCTCTCCCGTACTCCAGACTTGCAGTATCAAAGGCAGTTCCAAGGTTAAGCCCTGGCATTTCACCCCTGACTGGCAAATCCGCCTACGCGCGCTTTATACCCAATAGATGTC
+
CCCCCGGGGGGGGFGGGGGGGGGGGGGGGGGGGGGGGGGGGGGGGGGGGGGGGGGGGGGGGGGGGGGGGGCGGGGGGGGGGGGGGGGGGGGGGGGGGGGGGGGGGGGGFGGGGGGFGGGGGGGGGGGGGGGGGGGGGFGEFGGFGFGFGFGFFGGFFFCFFGEGFFGGFGFFFFFFFFGFGGG8AFCFFGFFFFCF9ACEDBD>DEFEDF@E@:CFFGE(:B0A@G59)2,/9C?)<<6?0<9<<<<
@M00200:205:000000000-AKKM3:1:1101:17307:4488 2:N:0:1
TACGCGGGTATCTAATCCTGTTTGATCCCCACACTTTCGTGCCTCAGCGTCAGTGTTGGTCCAGGTAGCTGCCTTCGCCATGGATGTTCCTCCCGATCTCTACGCATTTCACTGCTACACCGGGAATTCCGCTACCCTCTACCACACTCTAGTTGTCCAGTTTCCACTGCAGTTCCCAGGTTGAGCCCAGGGCTTTCACAACAGACTTAAACACCCACCTACGCACGCTTTATACCCAGTAGACGTC
+
CCCCCDEGGEFGF9FGGGGGGAFFDGGFGGGGDGFFGGGGGGGAFCGGEFGGGGGGAEDFEEFCGGGGGGGGGDEFGGGGGGFDGGGGGGGGGFGG:BDGGGGGGGEFGGCFG99FGFCFGGGGGGG?=DDEDEDEGF6=DGFFGFGFGBG@E2B9@GGFFD>FEDGC?8*83AAF59=*@D:C5D7*5;C*<749<A7A:24)7<>*::4:A)1*/:?(5>(/::)8*9(6?56587(.7?3)(((
@M00200:205:000000000-AKKM3:1:1101:5262:4494 2:N:0:1
TACAGGGGTATCTAATCCTGTTTGATCCCCGCACTTTCGTGCCTCAGCGTCAGTTATAGTTTCGTTAGCTGCCTTCGCAATCGGTGTTCTATGACATATCTAAGTATTTCACCACTACATGTCATATTCCGCCAACGTCATCTATACTCTAGACCTGCAGTATCAATGGCAGTTTCTCAGTTAAGCTGACAGATTTCACCACTGACTTACAAGTCCGCCTACGCACCCTTTAAACCCAATAGATCTC
+
<CCCC,8FF@FGGDF<CF@<6CC@CEA<@FF:FDFADGBF4FB?FC@G@FCCCCC@CA@FGGGGEC<FFE9,A,4AACC@B?7C6:BFGFFDF@E<FF4=,@FBFD,,,CDE?,=*6E8A9=@ECCB;@DF+=@=DEFG=DFCFCFG*=C,6E8D55BDFFF7?0;CF0,0>9DFF7EEFD8DD;@FFF+9+;===+*7DED=DCCC*000:88B,:DA5)3)<8>99**.6A=BBC<)0>*8/*/*
@M00200:205:000000000-AKKM3:1:1101:11927:4496 2:N:0:1
TACAGGGGTATCTAATCCTGTTTGCTCCCCACGCTGTCGCGCCTCAGCGTCAGCAACGGCCTAGCAGACCGCCTTCGCCACTGGTGTTCTTCCCGATCTCTACGCATTCCACCGCTACACCGGGAATTCCATCTGCCTCTACCGTGCTCCAGCCCGACAGTTTAGAAGGCAGCCTTCCGGTTGAGCCGCAAGATTTCACCACTTACTTATCGGGCCGCCTACGCCCCCTTTACACCCAATTGATGTCAGC
+
CCCCCGGGGGGGGGGGGGGGGGGGGG<FGGGGCGGGGGG8FFGGGGFGGFGGGF9<F@G7:,CFGGGFG@FFGGGGGG7@BFFFFFGGGGGGC<EGGCFGGGDGGEGG,EDG@CEEDGGGFE8CFGGFGG83@GGGGFG5DFAA=DDFGFEFGGD>DEGFF+7C;F+,9@FD4-9A*9?>FDDGFG6?5)*05AED+6A8/6(77>?535)((,:E693,(42)(2751>?9:A<3C?(()))65-))))
@M00200:205:000000000-AKKM3:1:1101:11143:4499 2:N:0:1
TACTGGGGTATCTAATCCTGTTTGATCCCCACACTTTCGTGCCTCAGCGTCAGTTTGAGACTAGTAAGCTGTCTACACTATCGGTGTTCTTGACGATATCTAAGCATTTCACCGCTACACCGTCAATTCCGCCTACCTCGACTCCACTCAAGTCCTGCAGTATCAATCCCACCCTCCCGGTTAAGCCGGGATATTTCAGAACTGACTTACAAGACCGCCTACGCACCCTTTATACCCAATAGATGTC
+
CCCCCGGGGGGGGGGGGGGGGGGGGGGGGGFGGGGGGGGGGGGGGGGGGGGGGGGGGGGGGGGGFGGGGGGGGGGFFFFGGGGGGEGGGGGGGGGGEGGGCFGGFGGDA@DFAEG>DGF,DEFGGGGGGFCGGGGGGFG9>CCEEFGFGFGGFDGFFCDFFGFGFFGGFGFDEFFFEFGFGGGGFG6BFGGDFFFGFEAEEFFF@@5A@EFEEFG:>>?2@:=B=CAGGF;CFE?<F3;88EEEEE3
@M00200:205:000000000-AKKM3:1:1101:22535:4535 2:N:0:1
TACAAGGGTATCTAATCCTGTTCGCTCCCCATGCTTTCGCTCCTCAGCGTCAGGTCATGCCCAGAGAACCGCCTTCGCCACCGGTGTTCCTCCTGATATCTGCGCATTCCACCGCTACACCAGGAATTCCGTTCTCCCCTGCATACCTCTAGTCTGCCCGTATCGGAAGCACGCTCAGGGTTGAGCCCTGAGTTTTCACTCCCGACGCGACAAACCGCCTACGAGCTCTCTACACCCCGTAGATGTCAGAC
+
C<@CCGFEEF<DDGG9CEFCEFF@FCE@FGGGGCDFC<FEGGGFGFGEGEEGGGGGG9FG<FG@FEA<EFGGGG>E7FGCC4FC+@?:FCC?F8<FAFFDFDG7C>FCF=,EFEGF+64EFFF7?E>,=DFDFCFGCFGFFFCFFF+*?FG9EGGB@ED>@C=DDBDE5CFC5)*9::6*@@DFFF6?6;:C8:99BC:*.)-:))(89@@BB1CGFG80;@0A3*.97*.:A<?:E(,41(2<4.662))
@M00200:205:000000000-AKKM3:1:1101:6000:4571 2:N:0:1
TACGAGGGTATCTAATCCCATTCGCGACCCACGCTTTCGTGCCTCAGTGTCAGGAGCGGCCCAGTTTCTTGCCTTCGCTTTTGGTGTTCCCCATAATATCAACGCATTTCACCGCTACACTATGAGTTCCAGAAACCTCTGCCGTCCTCTAGTCATGCCGTTTCCCACGCAGCTTCCCGGTTGAGCCAGGAAATTTAACGCGAGACTAACATAACAACCTACGCACCCTTTAAGCCCAATAGATGTC
+
CCCCCGGGGGCFDGGGGFGGFGGGGGGGEGFFEFFFFGGGGGGGGFFGGGFFFGGGGGGEGFGGFGCFGGGGFAFGGGGFGGGGFGEFGFFGGGGGAFGGGGGGGGEEGGFAFGG5DFFFGGGGFGGGGGGFFGGGGFGFF8@@>DDFCFGGGGEFFCDBEDBGFFGGDGFFF=FFFFGFCEDF4DGFFFFFFGGGFFF@>@@=6@)=<1;?<E?+./5@E1/:;CDGC47<<443/,(()).:A>2
@M00200:205:000000000-AKKM3:1:1101:18014:4585 2:N:0:1
TACTGGGGTATCTAATCCTGTTTGCTCCCCACGCTTTCGTGCCTCAGCGTCAATGATCGTGTAGTAAGCTGCCTACGCAATTGGTGTTCTATGTCATATCTAAGCATTTCACCGCTACATGACATATTCCGCTTACCTCCACGATATTCAAGATTGATAGTATCCACGGCAGTTCCCAAGTTAAGCTTGGGGATTTCACCACGGACTTACCAACCCGCCTACGCACCCTTTAAACCCAATAGATGTC
+
CCCCCGGGGGGGGGGGGGGGGGGGGGGGGGGGGGGGGGGGGGGGGGGGGGGGGGGFFFGGGGGGGGGGGGGGGGFCCGGGGGGGGGGGGGFGGGGGGGGGGGGGGGGGGGGGGGGFGGGGGGGGGGFFGGFGGGGGGBADFGGFGBGC=DGFGDFFFFGFCFCGBFFGBGB=FFFFFFGBE,CDFEGBF=EA5C7CFAF@@)8=A=AFFFFFFACEAGF2:=54(/8:5CE4?/75EF316C>7?55
@M00200:205:000000000-AKKM3:1:1101:24091:4591 2:N:0:1
TACTCGGGTATCTAATCCTGTTTGCTCCCCACGCTTTCGCGCCTCAGCGTCAGTAATGGTCCAGTTGGCCGCCTTCGCCACCGGTGTTCTTGCGAATATCTACGAATTTCACCTCTACACTCGCAGTTCCACCAACCTCTACCATACTCAAGCGTCCCAGTATCGAAGGCCATTCTGTGGTTGAGCCACAGGCTTTCACCCCCGACTTAAAACGCCGCCTACGCGCCCTTTAAGCCCAATAGATGTCAGA
+
CCCCCGGGGGGGGGGGGGGGGGGGGGGGGGGGGGGGGGGGGGGGGGGGDFGEGGGGGGGGGGGGGGGGGGGGGGGGGGEGGGFGEGGGGGFGFGGGGGGGGGGGGGGGGGGGGGGFFDGGGGGDGEEFGGGGGGGGCFGDFGGFGFGFGFFDGGGEFDDB@DDGFFGGEGFDFCFCFFGFGGDFF?EF*7EFFGGGA*=375ABBFF2*9@EEFDE9CB0(/6ABGFGDD0<9<AFGF1(.-))).:4).
@M00200:205:000000000-AKKM3:1:1101:13415:4600 2:N:0:1
TACGCGGGTATCTAATCCTGTTTGCTCCCCACGCTTTCGCGCCTCAGCGTCAGTACCGGGCCAGTGAGCCGCCTTCGCCACTGGTGTTCTTCCTAATATCTACGAATTTCACCTCTACACTAGGAATTCCACTCACCTCTCCCGGACTCGAGACCCGCAGTATCGAAGGCAGTTCCGAGGTTAAGCCTCGGGCTTTCACCCCCGACTTGCAGGTCCGCCTACGCGCGCTTTAAACCCAATAGATGTC
+
CCCCCGGGGGGGGGGGGGGGGGGGGGGGGGGGGGGGGGGGGGGGGGGGGGGGGGGGGGGGGGGGGGGGGGGGGGGGGGGGGGGGGGGGGGGGGGGGGGGGGGGGGGGGGGGGGGGFGGGGGGGGGGGGGGGGGGGGGFGDFFGFGFGFGFG9CCGFFGGFCFEGFFDDFGFDFFFFE5>BGCGGFGGFFGGFFGFGFFGFFFFFFBFF3C3=@:FGFG>3?<?D0?5C)1<>AAA?GFFF)-)6:4-
@M00200:205:000000000-AKKM3:1:1101:23452:4605 2:N:0:1
TACCCGGGTATCTAATCCTGTTTGATCCCCACGCTTTCGTGCCTCAGCGTCAATAAAACCATAGTAAGCTGCCTTCGCAATCGGTGTTCTGTGACATATCTATGCATTTCACCGCTACTTGTCACATTCCGCCTACCTCTAGTTCATTCAAGCCCATCAGTATCAAGGGCACTGCGATGGTTGAGCCACCGTCTTTCACCCCTGACTTCACATGCCGCCTACGCACCCTTTACACACAGTAGATGCCAGAC
+
CCCCCGGGGGGGGGGGFGGGGGGGGGGGGGGGGGGGGGGGGGGGGGFGGEGGGGGGEGGGFGGGGGGGGGGGGGGGGEGGGGGGGGGDFGDFGGGGAFGDGAEDFGGCFGGGGGGEGGGGFEFGGGGGGGGEDCDGGD9DDEDFFFG7=DFFGFDFFFGFDGFGBFFFEGFFFBFD>?+?FC6DFFGDFFEAAFGGFFGFDA5=C@EE*;@<*:DEBGFF9@9@=CEG<?B487**669**1))1)/7)3(
@M00200:205:000000000-AKKM3:1:1101:26420:4607 2:N:0:1
TACTGGGGTATCTAATCCCGTTCGCTCCCCTAGCTTTCGTCCCTCAGCGTCAGAAAAGACCCAGTGGCCCGCTTTCGCCTCCGGTGTTCCTGATGATATCAACGCATTTCACCGCTCCACCATCAGTTCCGCCCACCCCTATCTTCCTCTAGCTCGCCGGTTTGAAGCGCAATTCCCCGGTTCAGCCGGGCGATTTCACACCTCACCTAACAAGCCGCCTACCGACCCCTTAAACCCCATACATGCCCACC
+
@CCC<CEGBF?FEDCGGEGFEFFFG:FGGGFDAFEEAFF<CFG<FFEGD@FE7<E,<<DDFFGG<@<,BFGGG,DF:CEEGF7>CGGGGFF<,,CB?FFFD=F7FCF7@DGGG>EEGF,FD?4EAEE;D;+48@=CE5=5DFFF8==9BFADGFFDE>D*+30:=+=<5:?)<CCF*979*4*5=,A))5*.8=*:F<EEFFFFF@0)/)/)/(3;(174:0(.42)/**..6<A?C(4(4())-),.)((
@M00200:205:000000000-AKKM3:1:1101:14964:4651 2:N:0:1
TACTGGGGTATCTAATCCTGTTTGCTCCCCACGCTTTCGTGCCTCAGTGTCAGTGCTGGTCCAGATGGCCGCCTTCGCCACGGATGTTCCTCCCGATCTCTACGCATTTCACTGCTACACCGGGAATTCCACTACCCTCTACCGCACTCTAGGTCGCCAGTTTCCAATGCCATTCCCAGGTTGAGCCCAGGGCTTTCACATCAGACTTAACGAACCACCTACGCACGCTTTAAACCCAGTAGATGTC
+
CCCCCGGGEGGGGGGGGGGGGGGGGGGGGGGGGGGGGGGGGGGGGGGFGGGGGGGGGGGGGGGGGGGGGGGGGGGGGGGGGGCFGGGGGGGGGFGGFGCFCGGGGGGGGGGGGGGFGGFGGGGGGGGGGGFGGGFGGFGFFGGFGFGFGFFGGGGBDGDF8DFGFFGFFG5@A=FFFFGFFC6DFGGFFG5BFFGFFFGF4>EFFE9EE;A=D5CEDGB2>B2?(3=D*83>);<;C234CEFCE?3
@M00200:205:000000000-AKKM3:1:1101:13238:4654 2:N:0:1
TACAGGGGTATCTAATCCTGTTTGCTCCCCACGCTTTCGCACCTCAGCGTCAATACTTGTCCAGCGAGTCGCCTTCGCCACTGGTGTTCTTCCGAATATCTACGAATTTCACCTCTACACTCGGAATTCCACTCGCCTCTCCAAGATTCTAGCGCTGCAGTTTCAAGGGCAGTTCCGAGGTTGAGCCCCGGGATTTCACCCCTGACTTGCAGTGCCGCCTACGTGCACTTTATACCCAATAGATGTCAGCT
+
CCCCCGGGGGGGGGGGGGGGGGGGGGGGGGGGGGGGGGGGGGGGGGGGGGGGGGGGGGGGGGGGGGGGGGGGGGGGGGGGGGGGGGGGGGGGGEEGGGGGGGGGGGF@FGGGGGGFGGGGGFGEFGGGGGGGGGGGGFGFFFFFGBF9FFG?FGGFEEFFGGEFFBGG>GFFFFFFF>>DGGGGFGGFAGGFFGGCFFG=B@FFDF@C=EF@>(?A=C>?FDD5;F:C+;;3CCCCGE<;3);?7.69A))
@M00200:205:000000000-AKKM3:1:1101:25355:4657 2:N:0:1
TACTAGGGTATCTAATCCTGTTTGCTCCCCACGCTGTCGCGCCTCAGTGTCAGCAACAGCCCAGCAGGCCGCCTTCGCCACCGATGTTCTTCCCGATCTCTACGCATTCCACCGCTACACCGGGAATTCCACCTGCCTCTACTGTGCTCAAGCCAGGCAGTTTAGAAGGCAGTCTTGCGGTTGAGCCGCAAGATTTCACCCCCTACTTACCAAGCCACCTACGCGCCCTTTAAACCCAATAGATGTCCGAT
+
@CCCCGGGGGGGGGGGGGGGGGGGGGGGGGGGGGGGGGGGGGGGGGGGGGGGGGGGGGGGGGGGGGGGGGGGGGGGGGGGGGGGGGGGGGGGGGGGGGCFGGGFGEEEEEGFGGGFGGGGCEGGFCFGGGGFGGG88+AEFGGFGCGFFFGG?FGFFG6*@CCFEFGGFGFDACFFFFGFGC799CFEEGGFFGFG:<=@=@BBFF@EEFEE@DGG1FAD15;=>=AC77:9A<48?<:<24):).))((,
@M00200:205:000000000-AKKM3:1:1101:7308:4657 2:N:0:1
TACTGGGGTATCTAATCCTGTTTGCTCCCCACGCTTTCGCGTCTCAGCGTCAGTAACCGTCCAGGTAGCCGCCTTCGCCACCGGTGTTCCTCCTGATATCTACGAATTTCACCTCTACACCAGGAATTCCACTACCCTCTCCGGCACTCGAGACATGCAGTTTCAAGTGCAGTTCCCGGGTTGAGCCCGGGGATTTCACACCTGACTTGCATGCCCGCCTACACGCGCTTTACACCCAATAGATGTCAGCT
+
CCCCCGGGGGGGGGGGGGGGGGCGGGGGGGGEEGGGGGGGGGGGGGGGGGGGGGGGGGGGDGGFFGGGGGGGGGGGGGGGGGGGGGGGGFGGGGGGGGFGGGFEDGGGGGGGGGGFGGGGGGGD?FGGGGGGGGFGFFGDFGGAC>GDG0==3=8DDG+0@DCC7DF=CGFFFAFF*96@FEG>?C,<?DEEFEFGFFGF=2:6BFF<3>BE?3CF@GF@?@(;?G>D39:BAF7:54(8?<)-.:4<D0)
@M00200:205:000000000-AKKM3:1:1101:6947:4660 2:N:0:1
TACCAGGGTATCTAATCCCGTTCGCTCCCCTGGCTTTCGTGTCTCAGCGTCAGATGACCCCCAGCGAGCTGTTTTCACCGTCGGCGTTCCAAGCGATATCTACGCATTTCACCGCTCCACCGCTTGTTCCGCTCGCCCCTAGGTCTCTCAAGGCCGCCAGTATGCCCAGCAGTTCCCCGGTTGAGCCGGGGGATTTCACAAGACACTTAACGGCCCGCCTCAACCCGCTTTCCACCCAGTAGATGTCAGC
+
CCCCCFGGFGGGFGGGGGGGGGGGGGGGGGGGGGGGGGGDFGG9FGFGGEGDGGGGGGGGEGGGGCFGGGGDGDFGECEGFFGECCFGGFDFFGC?ECEGGGFFEC+8=AD<ECC>DGGGGD>=?FFGGGGCDG6EEEGFFCFFGFGEDFGG8@DEBEGFD7*5=AFC6CFFFFFCFFG:C=7?FD?BB)=ABEGC+)<<??7((402><A<0;CEBDE(((.7(259//(4)-44E0((64>>F4:A<)
@M00200:205:000000000-AKKM3:1:1101:22531:4664 2:N:0:1
TACTCGGGTATCTAATCCTGTTTGCTCCCCACGCTTTCGTGCCTCAGTGTCAGTGCTGGTCCAGGGTGTCGCCTTCGCCACAGATGTTCCTCCCGATATCTACGCATTTCACTGCTACACCCGGAATTCCATCTGCCTCTACAGTGCCCAAGCGACACAGTTGCCACGGCCGATCTGGAGTTGAGCCCCAGACTTTCACCACAGCCTTATGTCGCCACCTACGCGCCCTTTATGCCCAATAGATGTC
+
CCCCCGGGGGGGGFGGGGGGGGGCGGGGGGGGGGGGGGGGGGGGGGGGGGGFFFFGFCFAFDGGGGCFGGGGGGGGGGGGGGGECEFGGGGGGGGGGGGGGFFGGGGGGGGGFGGFGGFFGGCEGEGGGGGGGGGG?FGEFGGFGFC5F?FD?>=@>EGFGFEG68D6*6*09)05+<C5DGGF*@CF5CCAF,2=AE79=B):>4>E3;=977;?5CA=3;2615.:)*))17>/<5(/.)9C5<C
@M00200:205:000000000-AKKM3:1:1101:10062:4670 2:N:0:1
TACGGGGGTATCTAATCCTGTTTGCTCCCCTAGCTTTCGCGCCTCAGCGTCAGTTGTGGTCCAGTGCGCCGCTTTCGCCACAGGTGTTCCTCCCGATATCTACGCATTTCACCGCTACACCGGGAATTCCACGCACCTCTCCCACACTCCAGCACGGCAGTCTCCCCTGACCGCTCCAGGTTGAGCCTGGAGATTTCACAGACGACTTACCGCACCGCCTACGCGCCCTTTACACCCAGCAGATGTCAGAC
+
CCCCCC@FEGDFFGFFEGGGFEFGGAEGGE<DFGDFGG@FGGCCFCGGECGGGEDGGG:BBFEGFCFGGGGGGCDFFGGCCG8ABFFEFGGDGGGF@+=C==F7=CFDAFGGGGG5?FCFGGGCFEGGFCFDCE8E767CFGFFE>GBG>?FFGGF>59*5*/=>A?:>6AEFB6??A6;C928A>;)8*08)2@78)=E7@(2.6;,49.(43C:35>(,,()(25C)2)64)4:G3<(4(43<)-4)4)
@M00200:205:000000000-AKKM3:1:1101:18118:4689 2:N:0:1
TACAAGGGTATCTAATCCTGTTCGCTCCCCACGCTTTCGCTCCTCAGCGTCAATATCGGCCCAGAGACCCGCCTTCGCCACCGGTGTTCCTCCTGATATCTGCGCATTTCACCGCTACACCAGGAATTCCAGTATCCCCTACCGAATTCTAGCCTGCCCGTATCGGCTGCAAGCCCACAGTTGAGCTGTGGGTTTTCACAGTCGACGCGACAAGCCGCCTACGAGCTCTTTATACCCAATAGATGTC
+
CCCCCGGGGGGGGGGGGGGGGGGGGGGEGGFCGGGGGGEGGGGGGGFGGGGEGGGGGGGGGECEFGFEDGGEGGGGGEGFGGGGFEGGGGGGGGGGAEFGGGGGGC=CEBFGCEGFGECGCFGGGFGGGGCDFGCGFFGDFFGBCBGDFFFCEGGFB?+:CGFGADGGFGC@CD?>ABGFFF8CFFGFFG7ADGGF6548>E==>(699>;9;35=9CA?B:6><C>FCCABBF<<E20(:><99:A
@M00200:205:000000000-AKKM3:1:1101:25649:4698 2:N:0:1
TACGAGGGTATCTAATCCCGTTTGCTCCCCTAGCTTTCGCTCCTCAGCGTCAATGTCGGTCCAGGATGCCGCCTTCGCCACCGGTATTCCTCCAGATATCTACGCATTTCACCGCTACACCTGGAATTCTGCATCCCTCTCCCGAATTCAAGCCATCCAGTATCGGACGCAGTTCCCAAGTTGAGCCTGGGGATTTCACGTCCGACTTAGTTGGCCGCCTACGAGCCCTTTACGCCCAGTAGATGTC
+
CCCCCGGGGGGGGGGFG9FGGGGBCECGGCFGEAFGGFGGGGGGGGGGGGGGGGGGGGGEGGFGGFFCFGGGGGGGGGGGGGGGGFFFFGGGGGGGFCFEDEFGCEGCGGGGGEGEGGGGDCFEFGGDGGAGDED@FD80;?DD>BCDDFE=D??8F,=6FG>C@EGEEG>@DFFF>FGFF=FFFGCFFGFFBCFGAEGFD5=B=>@9CC?44>C,/9=@?3181*.:DC33;2<;E6:36:))644
@M00200:205:000000000-AKKM3:1:1101:21562:4724 2:N:0:1
TACAAGGGTATCTAATCCCGTTTGCTCCCCTAGCTTTCGTGCCTCAGCGTCAGTTAAGCCCCAGTGAGCCGCTTTCGCCTCCGGTGTTCCTCACGATATCAACGCATTTCACCGCTCCACCGTGAGTTCCGCTCACCTCTAACTCCCTCAAGCTCAGTAGTTTTGGGCGCAATTCCTCGGTTGAGCCGAGGCATTTCACACCCAACTTTCTGAGCCGCCTACGCACGCTTTAAACCCAGTAGATGTC
+
CCCCCGGGGGGGGGGGGGGGGGGGGGGGGGGGGGGGGGGGGGGGGGGGGGGGGGGGGGGGGGGGGGGGGGGGGGGGGGGGGGGGGGGGGGGGGGGG?FGGGGGGGGGGGGGGGGGFGGGGGGGGGGGGGGGGGGGGGFD=FGGFGFGFGFGGGGGFFGGFEFEGBEDGFGFB>@FFFFGFGGGCFGGFF*;BDGGFAFGFF=@BBD(.86CEF=CC17=??DFFFDDD*:(/6442??:3A2<A9<>
@M00200:205:000000000-AKKM3:1:1101:10393:4746 2:N:0:1
TACGGGGGTATCTAATCCCATTCGCTCCCCTAGCTTTCGTCCATCAGCGTCAGATGAGGTCCAGTAGAGCGCTTTCGCCACCGATGTTCTTCCCAATCTCTACGCATTTCACCGCTACACTGGGAATTCCCTCTACCCCTACCTCTCTCTAGTCGTGCAGTTTCCACCGCCATTACAGGGTTAAGCCCTGTGCTTTGACGACCGACTTACATGACCACCTACGGACGCTTTATGCCCAGTAGATGTA
+
CCCCCGGGGGGGGGGGGGGGGGGGGGGGGGGGGGGGGGGGGGGGGGGGGGGGGCFA<FGGGGFGGGFGGGGGGGGGGGGGGGGGGGGGGGGGGGGGGFGGGGGGGGGGGGCF?EGFGGGGGGGGGGGGGGGGFD8EFDEDDGGFD:?DDFDD6DDF?GGFGF<FEFFF5CD5@AFFF>9?C>F+BF6?9/,*=?FGB<C=25(69@0(>@9?<AEG;FF11/18(*)2*9:D49<<E2:.))))-6)
@M00200:205:000000000-AKKM3:1:1101:18692:4764 2:N:0:1
TACACGGGTATCTAATCCTGTTTGATCCCCACGCTTTCGTGCCTCAGCGTCAATAATACCATAGTAAGCTGCCTTCGCAATCGGTGTTCTGTGACATATCTATGCATTTCACCGCTACTTGTCACATTCCGCCTACCTCTAGTATATTCAAGCTCATCAGTATCAAAGGCACTGCGATGGTTGAGCCACCGTCTTTCACCCCTGACTTAATAAGCCGCCTACGCACCCTTTAAGCCCAATAGATGTC
+
CCCCCGGGGGGGGGGGGGGGGGGGGGGGGGGGGGGGGGGGGGGGGGGGGGGGGGGGGGGGGGGGGGGGGGGGFGGGGGGEGGGGGGGGGGGGGGGGGGGFGGGGGGGGGGGGGGGFGGGGGGGGGGGGFFGGGGGGGBGD8EGFFCGFGFG?FFFFFDDFGGFGFFDGFGFFFEFEEFDEGGGGFGGFF=>FDFGGFFGFFFFBDFFFF@CECFFCA5BAA==B@EEGFFE*9*8>FB(:;*>CECC
@M00200:205:000000000-AKKM3:1:1101:7722:4786 2:N:0:1
TACTGGGGTATCTAATCCCGTTCGCTCCCCTGGCTTTCGCGCCTCAGCGTCAGAAGGTGTCCAGCACGCCGCTTTCGCCACCGGTGTTCCTCAGGATATCTACGCATTTCACCGCTCCACCCTGAGTTCCGCATGCCCCTGCACCCCTCGAGGCCGCCAGTTCCAAAGGCGCTTCTCCAGTTGGGCTGGAGGATTTCACCCCTGGCTTTTCGGCCCGCCTCCGCGCCCTTTACGCCCAGTAGATGTCAGAC
+
CCCCCGGGGGGGGGGGGGGGGGFGGGGGGGGGGGGFFGGGEGGGGGGGGGGGGGGGGFDGGGGGGGGGGGGGGGGGGGGGGGDCGGGGGEGGGGGDGGGGFGGGGGGEGGGGGGGEGGGGGGFG<FBFFFDGGGGGGFGFFGGFGFDDDEG68D@@>ED>CFFCE++5*D>@94D+@ADFGGFF;CFBAFFDEFCGFEGF2>@F;7@FFFC96>CE9DB:(.2),10>)98AFBB6C(,5<DBFA46-4-)
@M00200:205:000000000-AKKM3:1:1101:13191:4787 2:N:0:1
TACAGGGGTATCTAATCCTGTTCGCTCCCCACGCTTTCGCTCCTCAGCGTCAGTTACTGCCCAGAGACCCACCTTCGCCACCGGTGTTCCTCCTGATATCTGCGCATTCCACCGCTACACCAGGAATTCCAGTCTCCCCTGCAGTACTCCAGTCTGCCCGTATCGCCCGCACGCCCACAGTTGAGCTGTGAGTTTTCACGAACAACGCGACAAACCACCTACAAGCCCTTTAAGCACAATAGATGTA
+
CCCCCGGGGGGGGGGGGGGGGGGGGGGGGGGGGGGGGGGGGGGGGGGGGGGGGGFFGGGGDFGGGGGGGGFGGGEEGGGGGGGGEFGGGGGGGGGGGGGG8;FFGGGGGGFGGGGFGGGGFEGGGDFGGG8D=DCFGFCD5CEFFFGF9DGGGGGFFDFF>C5=55DE?EFA59CAAEGFF:D+AC?4B;EFFEGCFCD9AFFF=>((-:@@@1B8;FED33(*/*)/*;5<>9<-;?(-694<A))
@M00200:205:000000000-AKKM3:1:1101:25317:4791 2:N:0:1
TACTGGGGTATCTAATCCTGTTTGCTCCCCACGCTTTCGAGCCTCAGCGTCAGTAATGGACCAGTATGTCGCCTTCGCCACTGGTGTTCTTCCGAATATCTACGAATTTCACCTCTACACTCGGAGTTCCACATACCTCTTCCATACTCAAGATAGCCAGTATCAAAGGCAATTCCAAGGTTGAGCCCTGGGCTTTCACCTCTGACTAAACTATCCGCCTACGCTCCCTTTATACCCAATAGCTGTC
+
CCCCCGGGGGGGGGGGGGGGGG<FFGGGGGGGGGGGGGGDFGGGGGGGGGGGGGGG9F<@<EDFCFFGFFGGGGEGGGCE@EFGGGGGGGGFCB@FGGGGGG9F=E8DFGGFFGGFGGGGGG8B48CDFF8E?F?GDBGB8@EFF?FEGFGGGG+<DGF6FDEGFF+=5FFFFDDFF98DFGG?DGDD?=8DFF?FFCFF<C@5*:AEBEBAA@ECAFA5=5AFFGFFDFE4AEEEGF(0)**8>@=
@M00200:205:000000000-AKKM3:1:1101:10235:4811 2:N:0:1
TACAGGGGTATCTAATCCTGTTTGCTCCCCACGCTTTCGCGCCTCAGCGTCAGTAACGGGCCAGTGTGTCGCCTTCGCCACTGGTGTTCTTCCGAATATCTACGAATTTCACCTCTACACTCGGAGTTCCACACACCTCTCCCGTACTCAAGACAGCCAGTATCAAAGGCAATTCCAAGGTTGAGCCCTGGGCTTTCACCTCTGACTAAACTGTCCGCCTACGCGCCCTTTAAGCCCAGTAGACGTC
+
CCCCCGGGGGGGGGGGGGGGGGGGGGGGGGFGGGGGGGGGGGGGGGGGGGGGGGGGGGDGDGGGGGFFGGGGGGGGGGGGGGGGGGGGGGGFGFGGGGGGGGFGEFGGGGGGGGGFGGGG9D8CCEGFGA,EF8DGEFFEFGEB89CDGFG=9=F**@69,=DGB@DG6,089:FFAFC?FA6+3<E*;**00A5?FEGE:=BF4A*:@==CBFCDDGFF23(//=AD95;3?<9=F6(4)9))(//
@M00200:205:000000000-AKKM3:1:1101:20310:4813 2:N:0:1
TACTAGGGTATCTAATCCTGTTTGCTACCCACGCTTTCGCACCTCAGCGTCAATATCTTGCCAGGCAGGCGCCTTCGCCTCCGGTATTCCTCCTGATCTCTACGAATTTCACTTCTCCACCAGGAATTCTCCCACCCTCTCAAGTATTCAAGATCTCCAGTTTTGACTGCAATTCCAAGGTTGAGCCCTGGGATTTCACAATCAACTTAGAAACCCGCCTACGTTCGCTTTAAGCCCAATAGATGTCAGA
+
CCCCCGGGGGGGGGGGGGGGGGGGGGGGGGGGGGGGGGGGGGGGGGGGGFGGGGGGGGGGGGGGGGGGGGGGGGGGGGGGGGGGGGGGGGGGGGGGGGGGGGGGGGGGFGGGGGGFGFGGGGGGGGGGGGGGGGGEGFGBDFFFEF@DEFGGGGGFFEGBC=DGDFG8FEFEFEFFFFGFFCDGFFGFFGGFFGFFFFGFEF=EBDE50AEECDGC>?D=A>D;),@>*2@C74*5=@D@EFEFF<CE93
@M00200:205:000000000-AKKM3:1:1101:18038:4824 2:N:0:1
TACTCGGGTATCTAATCCTGTTCGCTCCCCACGCTTTCGCGTCTCAGCGTCAGTACCGTCCCAGAGAGCCGCCTTCGCCACGGGTGTTCCTCCCGATATCTGCGCATTTCACCGCTACACCGGGAATTCCACTCTCCTCTTCCGGACTCTAGCCAGGCGGTTTCCACCGACGTCCCGAGGTTGAGCCTCAGGTTTTCACAGCGGACCTGCCTGGCCGCCTACACGCGCTTTAAACCCAATAGCTGTC
+
CCCCCGGGGGGGGGGGGGGGGGGGGGGGGGGGGGGGGGGGGGGGGGGGGGGGGGGGGGGGGGGGGGGGGGGGGGGGGGGGDGFFFGGGGGGGGGGGEGEFGGGGGGGDGGGGGGGFGGGGGGGGGGGGGDFGDFGGGFGFFGGEGFGFGFGFGGGFFGDEEGAG7BC>>C>@FFFFFFG>F*;CFGGFFDFF@FG5=?7CEFFF0(4::::7AFGGBGD(18:F<EDD<>:AFBD(???7?F)6<6?
@M00200:205:000000000-AKKM3:1:1101:22894:4855 2:N:0:1
TACAGGGGTATCTAATCCCGTTCGCTCCCCTGGCTTTCGTGTCTCAGCGTCAGCACACTCCCAGCTACCTGTTTTCACCATTGGCGTTCCAAATGATATCTACGCATTTCACCGCTCCACCATTTGTTCCGGTAGCCCCTAAGTGGCTCAAGATAAGCAGTATACCGAGCAGTTCCACGGTTGAGCCGTGGGATTTCACACGGTACTTACAAATCCGCCTACACACGCTTTAAACCCAATAGATGTCAGA
+
CCCCCGGGGGGGGGGGGGGGGGGGGGGGGGGGGGGGGGGGGGGGGGGGGGGGGGGGGGGGGGGGGGFGGGGGGGGGGGGGGGF?GGGCGGGGGGGGGGFGGGGGGGGGGFFGFGGFG7DGGGGGGGFGGGGGGGDGFFGFFFGFGFDBGFFGGGDDFGGFCGFGEDGEBGFDFFFF+0C5@@DC?FFF?CC5AC?DCEEE)84BDDEEEFFFF=FFBDA==:66;:?D*9(/17=DD7<DFFFFF639E<
@M00200:205:000000000-AKKM3:1:1101:22839:4857 2:N:0:1
TACTAGGGTATCTAATCCTGTTTGCTCCCCACGCTTTCGTACCTCAGCGTCAATACATGTCCAGTTAGTCGCCTTCGCCACTGGTGTTCTTCCGAATATCTACGAATTTCACCTCTACACTCGGAATTCCACTAACCTCTCCATGATTCAAGCGATGCAGTCTTAAAGGCAATTCCGGAGTTGAGCTCCGGGCTTTCACCTCTAACTTACAAAGCCGCCTACGTACGCTTTAAACCCAATAGATGTCAGA
+
CCCCCGGGGGGGGGGGGGGGGGGGGADFGGGGGGGGGGGGGGGGFFGGGGGGGGGGGGGGGGGGGGGGGGGGGGGGGGGGGGEDFCFDGFFFGGGGGGGGGGGGGGGGGGGGGGGFGGGGGGGDGGG?FGGGGGGGFBGFF?FFF5DEGFGGGGGFF>FFCFFGCFGFFGFDFBFDD5DBGDGGFGGDBC65@+@=CCFFEFFBAA5AEFFEFBFG5;@AA=)/>CEGD:BFFE=>G?B@)7956)9)64
@M00200:205:000000000-AKKM3:1:1101:6497:4860 2:N:0:1
TACTAGGGTATCTAATCCTGTTTGCTCCCCACGCTTTCGCGTCTCAGCGTCAGTTACGTCCCAGCGAGCTGCCTTCGCAATTGGTGTTCCTCCTGATATCTGCGCATTCCACCGCTACACCTGGAATTCCGCCTTCCTCTCCTGCACTCGAGGACTGCAGTTTCCAAGGCAGTCCCGGGGTTGAGCCCCGGGCTTTCACCTCGGACTTACAGTCCCGCCTACGCGCCCTTTATACCCAATAGATGTC
+
CCCCCGGGGGGGGGGGGGGGGGGGGGGGGGGGGGGGGGGGGGGGGGGGGGGGGGGGGGGGEGGGGGEGGGGGFGGGGGGGGGGGGGFEGGGGFGGGGGGGGGGGGEGGGGGGGDGFGGGGGGGGGFFFFGGGGGGGGFGFFGGFGFGFGFGGCGGFFGGFEGFGFFGGFGFFFBAFEFGFC>DGFGGFFGDEFGGGFFGFEFFF@FFEFFF3?<FC>DFFFFFF0C>GC5?):44AF28:04>BDAF
@M00200:205:000000000-AKKM3:1:1101:12370:4878 2:N:0:1
TACGCGGGTATCTAATCCTGTTTGCTCCCCACGCTTTCGCGTCTCAGCGTCAGTGACTGTCCAGGCGGCCGCCTTCGCCACCGGTGTTCCTCCTGATATCTACGAATTTCACCTCTACACCAGGAATTCCGCCGCCCTCTCCAGTACTCAAGGTCCGCAGTTTCAGATGCAGTTCCCGAGTTGAGCTCGGGGATTTCACATCTGACTTGCGGTCCCGCCTACACGCGCTTTAAACCCAATAGATGTC
+
CCCCCGGGGGGGGFFGGGGGGGGGGGGGGGGGGGGGGGGGGGGGGGGGGGGGGGGGGGGGGGGFGGGGGGGGGGGGGGGGGGGGGGGDGGGGGGGGGGGGFGGGGGGGGGGGGGGFGGGGGGGGGGGFGGGDGGGGGFG@CFG>FFGEGFE;DFGFFGDACFEGCFCDFGFBFFFFFD*5<EGGFF9ABG=BEGGGFCFCCEE?EFACAEFF?BGFBGDB:::?1?5C)9(664<7EB6:):26<:<
@M00200:205:000000000-AKKM3:1:1101:22861:4908 2:N:0:1
TACAAGGGTATCTAATCCTGTTTGCTCCCCACGCTTTCGTGCATGAGCGTCAGTGTCAGCCCAGAGACCTGCCTTCGCCATCGGTATTCCTCCTGATATCTACGCATTTCACTGCTACACCAGGAATTCCAGTCTCCTCTGCCGCACTCCAGCCTTGCAGTCCCAAATGCCATTCCCAGGTTAAGCCCGGGGATTTCACATCTGGCTTACAACACCGCCAGCGCACGCTTTACACCCAGTAGATGTC
+
CCCCCGGGGGGGGGGGGGGGGGGGGGGGGGGGGGGGGGGGGGGGGG?FGGGGGGGGGGGGBFGGGGGGGGGGGFFGGGGGGGGGGFFFFFGGGGGGGGGGGGFCGGGGGGGGGGGFGG?=FFCEGGGGGGGGGDFFGFGDFDFAG5+:DFGGGGGFFGGFGGFGEFFF?AFEB=DFFFF*@E9=DF?59CGFFGGGFCFAEFF79CC@8:8A)<EGACE)(((2(4?DDC7EF?<@G615CCCE<)9
@M00200:205:000000000-AKKM3:1:1101:15466:4930 2:N:0:1
TACGAGGGTATCTAATCCTGTTTGATCCCCACACTTTCGTGCCTCAGCGTCAGTTACAGCCTAGTAAGCTGCCTTCGCTATAGGTGTTCTTGACGATATCTAAGCATTTCACCGCTACACCGTCAATTCCGCCTACCTCGACTCTACTCAAGCCCATCAGTATCAATGCCACCCTCCCGGTTAAGCCGGGATATTTCAGCACTGACTTAATAGGCCGCCTACGCACCCTTTACACCCAATAGATGTCAGA
+
CCCCCGGGGGGGGGGGGGGGGGGGGGGGGGGGGGGGGGGGGGGGGGGGGGGGEGGEFFGGGGGGGGGGGGGGGGGGGGG@FGGGGGGGGGGFEGEGGGGGGFFFGGGGGGGGGGEFGGGCDCEG@=DDFGGGGGDGFFFA9CEFGFGFGFDGGFDDBGGBG@EGFFGA5DDBF>F?DDGAC=;<CFGDFCC96A;DF@:0>C@:C5=E6A4**:EF)/?@DF=:2C?C/9;3C<A=ED(56)).77?577
@M00200:205:000000000-AKKM3:1:1101:4702:4931 2:N:0:1
TACCAGGGTATCTAATCCCGTTTGCTCCCCACGCCTTCGCGCCTCAGCGTCAGGGTGCGCCCAGAGCCCCGCCTTCGCCACCGGTGTTCCTCCCGATCTCTACACATTTCACCGCTACACCGGGAATTCCAGGCTCCTCTGCGCCCCTCAAGAAAACCAGTTTCGGCCGACCCCCGCGAGTTGAGCCCGCGGATTTCACGACCGACTTGGCCTCCCGCCTACGCGCCCTTTAAGACCAATAGATGTCAGAC
+
CCCCCGGGFGGGGGGGGCFEFFDCCFGGGGGF:FFGGG@FD:CFGGGGGEEGGGCFCGEGGGCFGGGGGGGGGGGGGGGGGDCGGDBFGGGGGGGE+@DFGGFGG8F9DEDGFGG>DGGGGGDECGFFGGEGFF6DGBGEFG>*A?D=7F,+@*;9AEGF@<ADDEGG>EDF>@>6?>)8F=G+08EFDD*0<C=C9<EBB>B906902:F?2<FC6C@?(81>9EE:704):)).2,:7?):)6)..4.)
@M00200:205:000000000-AKKM3:1:1101:18746:4934 2:N:0:1
TACGCGGGTATCTAATCCTGTTTGATCCCCACGCTTTCGTGCCTCAGTGTCAATATATGCGTAGCCAGCTGCCTTCGCAATTGGTGTTCTATGTCATATCTAAGCATTTCACCGCTACATGACATATTCCGCTAACCTCCACAATATTCAAGACTGATAGTATCAATGGCAGTTTCCAAGTTAAGCTCGGAGATTTCACCACTGACTTACCTGCCCACCTACGCACCCTTTACACCCACTCGATGTCAGC
+
CCCCCGGGGGGGGGGGGGGGGGGGGGGGGGGGGGGGGGGGGGGGGGGGGGGGGGGGFFGGGGGGGGGGGGGGGGGGGGGGGGGGGGGGGGGGGGGGFFDFGGGGGGGGGGGGEEGFGGFFDFGGFGDGGGGD=CDFGFGBFGGFFF8DG9CFFGGFFGGFGGFGFFGG5E?>FFFFFFD?FFDC?FFFBCEBDGCE7;;*0=5CFFFEF@@CCBFG4CB2).7A2:BG<F=EFFB=ED(--,(/.6)9?)
@M00200:205:000000000-AKKM3:1:1101:12055:4989 2:N:0:1
TACTCGGGTATCTAATCCTGTTTGCTCCCCACGCTTTCGCGTCTCAGCGTCAGTATCCAACCAGGGGGCCGCCTTCGCCACCGGTGTTCCTCCCGATATCTACGCATTTCACCGCTACACCGGGAATTCCACCCCCCTCTTCGGTACTCTAGCTTGCCAGTTTCATGCGTCGTTCCTCGGTTAAGCCGAGGGATTTCACACATGACTTAGCAGACCGCCTACACGCCCTTTACGCCCAATCGATGTC
+
CCCCCGGGFGGGGGGGGGGGGGGGGGGGGGGGGGGGGGGGGGGGGGGGGGGGGGGGGGGGGEGGGGGGGGGGGGGGGGFFGGGGEFGGGGGGGGGGGGGGGGGGGGGGGGGGGGGFGGGFEEEDGEGGGGGGGGGGGFG@>DFAEFGEGFGGGF:AFGGFGGFG?>CCBEA>82FFFFCBGGGCFGGFFCED366CFFGFFF?FF?<>BFBAFBGC9D@0:7?:?E>C<5?44?B953(((3:0:36
@M00200:205:000000000-AKKM3:1:1101:17783:4995 2:N:0:1
TACTCGGGTATCTAATCCTGTTTGCTCCCCACGCTTTCGCGCCTCAGCGTCAGTTCCGGTCCAGTGAGCCGCCTTCGCCACTGGTGTTCCTCCCAATATCTACGCATTTCACCGCTACACTGGGAATTCCACTCACCTCTCCCGGTCTCAAGCCTCACAGTCTGACAGGCAGTTCCTCGGTTAAGCCGAGGGCTTTCACCCGTCACTTGCAAAGCCGCCTACGCGCCCTTTAAACCCAGTAGATGTCAGA
+
CCCCCGGGGGGGGGGGGGGGGGGGGGGGGGGGGGGGGGGGGGGGGGGGGGGGGGGGGGGGGGGGGFGGGGGGGGGGGGGGGGGGGGGGGGGGGGGGGGGGGGGGGGGGGGGGGGGEDFGGGGGGGGGGGGGGGGFGGFGEFGGFGFGDGFFDGGGFFFGFGGFGFFGG?GFFFFFFFFGFGGDDFGGFFDDAEGGGFEF:9>5@@DEFEC3ECEGG1CE?;84)3C::908<5>BFGF(,4>9A>44429
@M00200:205:000000000-AKKM3:1:1101:19184:5001 2:N:0:1
TACTAGGGTATCTAATCCCCTTCGCTCCCCACGCTGTCGTCCCTGAGCGTCAGGACAGAGCCAGTAAGCTGCCTTCGCAATTGGTGTTCCCCCTGATATCAACGCATTTCACCGCTCCACCAGGAGTTCCGCTTACCTCTCTCTGCCTCAAGAATGGCCGTATCTGCTGCAGCCCGTGGGGTTGAGCCCCAGGATTTAACAGCAGACGTGCCATTCCGCCTGCGGCCGCGTCACACCCAATAGATGTC
+
CCCCCGGGGGGGGGGGGGG8FGGGGGGGGGGGGGGGGGGGGGGGGGGGGGGGGGGGGGGGGGGGGGGGGGGGGGGGGGGGGGGGGGGGCFFGGGGGGGGGF=FGGGEFGGGGGGGFGGGGGGGGGGGGFGGGGDDGGFGFFGGDGFGFGFG?,=DDFGGEGGFFEFGGFGFFFDFBBEDDGDDGFGGFFGE>?5=CFFFEAE@=DBFFB@DFFEGGFG5;?<651*01<)4(,8<2C1(41:A449.:
@M00200:205:000000000-AKKM3:1:1101:15398:5037 2:N:0:1
TACGAGGGTATCTAATCCTGTTTGATACCCGCACTTTCGAGCTTCAGCGTCAGTTGCGGCCCAGTGAACTGCCTTCGCAATCGGAGTTCTTCGTGATATCTAAGCATTTCACCGCTACACCACGAATTCCATCCACCTCATCCGCACTCAAGGTTACCAGTATCAATCGCGGGCTGTGGTTGAGCCACAGGCTTTGACGACTGACTTAATATCCCGCCTACGCTCCCCTTAAACCCAGTAGATGTC
+
CCCCCGGGGGGGGGGGGGGGGGGGGGGGGGGGGGGGGGGGGGGGGGGGGGGGGGGFGGGGGGGGGGGGGGGGGGGGGGGGGGFFEGGGGGGGGGGGGGFGGGGGGGGGGGGGGGGBGGGFGGGGGGGGGGGFGGGGGFGFFDFDGFDFG5@FF?ABFFG5F?BFBFCGFGFAFBFEA>;0@EDGFGGFA4EFFGGGFCC@9@=E=8?ECFFC?CFG>GEF@;957C3*886ACA7:5:>)6<<<<A
@M00200:205:000000000-AKKM3:1:1101:21543:5041 2:N:0:1
TACAGGGGTATCTAATCCCGTTCGCTACCCTAGCTTTCGTGCCTCAGCGTCAGAAATGGCCCAGTGATGCGCCTTCGCCACCGGTGTTCCTGATGATATCAACGCATTTCACCGCTCCACCATCTGTTCCGCCCACCTCTGTCTCCCTCAAGTCCGGCGGTTTGAAGCGCAGTTCCCCGGTTGAGCCGGGGGATTTCACACCTCACCTACCAGACCGCCTACGAACTCTTTAAACCCAATAAATGTCAGA
+
CCCCCGGGGGGGGGGGGGGGGGGGGGGGGGGGGGGGFGGGGGGGGGGGGGGCDGGGGGGGGGGGGGGGGGFGGGGGGGGGGGGGGGGGGGGGDFFGGGGGGGGGGGGGGFGGFGGFGFGGGGGGFGFFFGGGGEGGGFGFFGGFDFGDGFGGGGGF>CD>5@@GCFGGDC9=DEFFFFDFE>?FFFF4;4EA5CFFA)4/.3;270624?2??4EF775(322>6=FGD7>A<A<BGF0,3)).4-5444
@M00200:205:000000000-AKKM3:1:1101:13686:5049 2:N:0:1
TACAGGGGTATCTAATCCCGTTCGCTCCCCTGGCTTTCGTGTCTCAGCGTCAGCGCGGCCCCAGTCACCTGTTTTCACCGTCGGCGTTCCAAGCGATATCTACGCATTTCACCGCTCCACCGGAAGTTCCGTCGACCCCTACCCCCCTCGAGGCACGCAGTATCGGAGGCCGTTCCCCGGTTGGGCCGGGGGATTTCACCACCGACTGGCGTGCCCGCCTACGCGCCCTTTAAACCCAGTAGATGTC
+
CCCCCGGGGGGGGGGGGGGGGGGGGGGGGGGGGGGGGGGGGGGGGGGGGGGGGGGGGGEGGGGGGGGGGGGGGGGGGGGGGGGGGGGGGGFGGGGGGGCAGGGG7EDCFGGGGGG>DBDGGGGGGGFGGGCDGGGGEFGFFGGFGDDAGFGDEDGFFGG4AFEG?FGDFGF>EFFFFFGFFCDGBGGBD3EDECCFFFG<>:B>0(12?26?>:FDFG3(-,43385>)9044A<:C(2,)6)2:>A
@M00200:205:000000000-AKKM3:1:1101:21946:5050 2:N:0:1
TACGAGGGTATCTAATCCTGTTTGCTCCCCACGCTTTCGCACCTCAGCGTCAGTACCGGGCCAGTGAGCCGCCTTCGCCACTGGTGTTCTTGCGAATATCTACGAATTTCACCTCTACACTCGCAGTTCCACTCACCTCTCCCGGACTCGGAGACATTCAGTATCGGAGGCAGTTCTGGAGTTGAGCTCCAGGATTTCACCACCGACTTAAATATCCGCCTACGTGCGCTTTATGCCCAATAGATGTC
+
CCCCCGGGGGGGGGGGGGGGGGGGGGGGGGGGGGGGGGGGEFGGGGGGGGGGGGGGGGGGGGGGGGGGGGGGGGGGGGFGGGGGDGGGGGGGGGGGGFGGGGGGGGGGFGGGGGGFGFGGGGGGGGGGGGGGGGGGGFFFFDGEGFDFGFEDEGGF?C7EGGFFEEGG>EFFFFFFFFGFGGG7@DFFFGG*@CFDFFFCBEBDFFFB@EEECFC+9DA13;@A@*):<)1;>66.02:??F>BFF92
@M00200:205:000000000-AKKM3:1:1101:17317:5050 2:N:0:1
TACTGGGGTATCTAATCCTGTTTGCTCCCCACGCTTTCGCTCCTCAGCGTCAGTACTGGCCCAGAGAACTGCCTTCGCCATCGGTGTTCCTCCAGATATCTGCGCATTTCACCGCTACACCTGGAATTCCGTTCTCCCCTACCAGACTCAAGCCACAGCAGTATCGGATGGCGTCTCAGGGTTGAGCCCTGAGTTTTCACATCCGACTTACTGAGCCGCCTACGAGCTCTTTAAACCCCATAGATGTC
+
CCCCCGGGGGGGGGGGGGGGGGGGGGGGGGGGGGGGGGGGGGGGGGGGGGGGGGGGGGFGGGGFGGGGGGGGGGGGGGGGGGGGFGGGGGGGGGGGGGFGGFEGGGGGGFGGGGGFGGGGGGGGGGGGGGGGGGGGGFD59FFFGFGFGFG?CGGFFDFFGFECCBGE@6:DE5>>AFGFGCFGFFGFFGGFFCFF+*:A;EEFFFBADFFFF<DCBCA>=@DF=8><FF3??<6@B(((,,=45?3?
@M00200:205:000000000-AKKM3:1:1101:22630:5056 2:N:0:1
TACGGGGGTATCTAATCCTGTTCGCTCCCCACGCTTTCGCGTCTCAGCGTCAGTACCGTCCCAGAGAACCGCCTTCGCCACGGGTGTTCTTCCTGATATCTGCGCATTTCACCGCTACACCAGGAATTCCATTCTCCTCTTCCGGACTCTAGCCAGATGGTTTCCATCGACCTCTGAAGGTTAAGCCTCCAGTTTTCACAACAGACCTATCCGGCCGCCCACACGCCCTTTATCCCCAATCGCTGTC
+
CCCCCGGGFFCGGGGGGGGGGGGGGGGGGGGGGGGGGGGGGGGGGGGGGGGGGGGGGGGGGGGGGGFGGGGGEGGGGGGGGECGFDFE9EFFGGGG9FGGGGGGGGGDFGGGGGGFGCFFGFGDFCCFDGFGGGGFGFGFF9EDGFGAGFG@@CCFF?FAAD:F@:FE4D?BFEFFFFGAFFGFCEFFFGGFFGGFFEGF@2263(())//(/6B*,<B((-,04C)/177-4)-,C013.(-((-4
@M00200:205:000000000-AKKM3:1:1101:18140:5070 2:N:0:1
TACTAGGGTATCTAATCCTGTTCGCTCCCCATGCTTTCGCTCCTCAGCGTCAGGTAATGCCCAGAGAACCGCCTTCGCCACCGGTGTTCCTCCTGATATCTGCGCATTCCACCGCTACACCAGGAATTCCGTTCTCCCCTGCATACCTCTAGTCCGCCCGTATCGGAAGCACGCTCAAGGTTGAGCCTTGAGTTTTCAGTCCCGACGTGACGGACCGCCTACGAGCCACGTAAACCCAGTAGATGTCAGA
+
CCCCCGGGGGGGGFGGGGGGGGGGGGGGGGEFGGGGGGGGGGGGGGGFGGGGGGGGGGGGFFDFGGGGGGGECEGGGGGGGGGGGFFCEFFGFGGGGGGFGGFGFGGGGAFGFCCDC>=FFGGGGGCF9EDFDFGFFFGFD@DFE6=>FFGDFG=@>>D?+=DG=>GE>,6:@)3@BAFFFGC>A6,3**@AFGCE+/,2*0))0:@9=>2>29**638<D@@F;/)**)((.8A?G0?59AF)4:ABF9
@M00200:205:000000000-AKKM3:1:1101:15835:5084 2:N:0:1
TACTGGGGTATCTAATCCCGTTTGCTCCCTACGCTTTCGCGTCTCAGCGTCAGGACAGGCCCAGTCACCCGCTTTCGCCACAGGCGTTCCCTTAGATATCTACGCATTTCACCGCTCCACCTAAGGTTCCAGTGACCCCTACCTGCCTCGAGAACGGCAGTATACCAAGCAGTTCCCGGATTGAGTCCGGGGATTTCACAAGGTACTTGCCATCCCGCCTACACGCGCTTTAAACCCAATAGATGTC
+
CCCCCGGGGGGGGGGGGGGGGGGGGGGGGGGFGGGGGGGGGGGGGGGGGGGGGGGGGGGGGGGGGGGGGGGGGGGGGGGGGGGGGGGGGGGGGGGGGGGGGGGGGGGGGGGGGGGFGEGGGFGGGGGGGGGGGGGGG9EDDFGFGFGFG>EDFGGFFCGFGFEFEFGFFGFFFFFFFFDDGEFGFGG4>DCDDCFC+>FE=72>C4CCEFBEFEGGFDB1814=0*5C5*2<ADA?G(-(324AAA9
@M00200:205:000000000-AKKM3:1:1101:20385:5098 2:N:0:1
TACTAGGGTATCTAATCCTGTTTGCTCCCCACGCTTTCGTGCCTCAGTGTCAGTGCTGGTCCAGATGGCCGCCTTCGCCACAGATGTTCCTCCCGATCTCTACGCATTTCACTGCTACACCGGGAATTCCGCCATCCTCTACCGCACTCTAGCCCGCCAGTATCCAGTGCAATTCCCAGGTTGAGCCCAGGGCTTTCACATCAGACTTAACGAACCACCTACGCACGCTTTATACCCAATAGATGTCAGA
+
CCCCCGGGGGGGGGGGGGGGGGGGGGGGGGGGGGGGFGGGGGGGGGGEGGGGGGGGGGGGGGGGFGGGGGGGGGGGGGGGGGGGGGGGGGGGGGGGDGGGGGGGGECGFGGGGGGFGFGGGGGDFGGGGGGDCGDGCF8DFAFFGFG9DDEDFFGFEGGEGCBFFDFFFFFEFFFFFFG?F,=DAEGFFGCBDGGDFFGE<>EEEEEEEFE25::=58;>:>?B@G>5/:=)7??)?;2,=3CEF?)56>
@M00200:205:000000000-AKKM3:1:1101:7744:5109 2:N:0:1
TACTGGGGTATCTAATCCCGTTCGCTCCCCTGGCTTTCGTGTCTCAGCGTCAGCGCACTCCCAGTCGTCTGTTTTCACCGTTGGCGTTCCAAACGATATCTACGCATTTCACCGCTCCACCGTTTGTTCCGACGACCCCTAAGTGGCTCAAGACGGGCAGTATACCGAGCAGTTCCACGGTTGAGCCGTGGGATTTCACAAGGTACTTACCCGTCCGCCTACACACGCTTTATACCCAATAGATGTCAGAC
+
CCCCCGGGGGGGGGGGGGGGGGFGGGGGGGGGFGGGGGGGGGGGGGGGGGGGGGGGGDFGGGGGGGGGGGGG9FFGGGGGGGGGGDGGGGDCFGGGGGDGGGGCGGGGGGGGGGGBDGGGGEFGCEGGGGGGGGGGEDGDFCGFGFGFGFGGGGG*<C?DGGE+;BDEDGEBFEF6@B4@FEGGFGGF>DE6AE6;B?FF<10/7>C5CE@;@;EEFD>?FD@A@E5CG5:<A)69F?B70)6)).6><))
@M00200:205:000000000-AKKM3:1:1101:8536:5113 2:N:0:1
TACAGGGGTATCTAATCCTGTTTGCTCCCCACGCTTTCGCGCCTCAGCGTCAGATCATGCCCAGCAAGCCGCCTTCGCCACCGGTGTTCTTCCGGATCTCTACGCATTCCACCGCTACACCCGGAATTCCACCCGCCTCTACAGTGCTCGAGTCTCCCAGTTCGCACGGCCGACCCGGGGTTGAGCCCCGGGCTTTCACCACGCGCTTGAGAAACCGCCTACGCGCCCTTCAAACCCAATAGATGACAGA
+
CCCCCGGGFFFGGGGGGGGGGGGGGGGFGEGGGGGCFGGGGGGGGFGGGCEGGGGGDFGGFGGGGGGGGGGGGGGGGGGEGFGGGGGGGGGGGGGGCGGGGGGGGCFBDEDFGGGFGGGGGGGDGGFDGDEF8CDGCBEBDFGFEF?;FBGGFFGF?G?FFFCDAFGGE>B99=A5BECBC*:CFGGFD3>55274B9C2)11,79;<3:>BABGGFGF?(,8@>EEG)0(4:4>68:8:0<B92)).8(
@M00200:205:000000000-AKKM3:1:1101:7702:5113 2:N:0:1
TACAGGGGTATCTAATCCTGTTTGCTCCCCACGCTTTCGCGCCTCAGCGTCAGTTCCGAGCCAGGCGGCCGCCTTCGCCACCGGTGTTCTTCCCAATATCTACGAATTTCACCTCTACACTGGGAATTCCGCCGCCCTCTCTCGGACTCCAGCCCGCCAGTCTCGGATGCGCATCCGGGGTTGAGCCCCGGGCTTTCACACCCAACTTAACGGGCCGCCTACGCCCCCCTTCTCCCCAATAGATGTC
+
CCCCCGGGGGGGGFGGGGGGGGGFGGGGGGGGGGGGGGGGGGGGGG@FGGGGGGDFFFFEGGGGGGGGGGGGGGGGFGGGGGGGGGGGGGGGGGG<?=EGGGGGGFFGGGGGGGGFDFGGFGD@>,D?FFFEGEGGGFGFF,E@F5DAGFGFGF7*?CCFGGCE5@D*?FE9)5?FD4>:FECGAFFFBGCBFGGGF2C6?6>:(8:6<49001?81CFF?B<:(2)>)14()).4C?B()).)<96
@M00200:205:000000000-AKKM3:1:1101:27013:5114 2:N:0:1
TACACGGGTATCTAATCCTGTTTGATCCCCACGCTTTCGTGCCTCAGCGTCAATAACTGCTTAGTGAGCTGCCTTCGCAATCGGTGTTCTGTATCATATCTAAGCATTTCACCGCTACACCGTCAATTCCGCCAACCTCAACTTTACTCAAGTCATACAGTATCAATGCCACCCTCCCGGTTAAGCCGGGATATTTCAGCACTGACTTATATAACCGCCTACGCACCCTTTAAGCCCAGTAGATGTC
+
CCCCCGGGGGGGFGG9FGGGCGGGGGGGGGGGGGGDGGGGGGGGGFGGGGGGGGGGGG9FFFFGGGGGGGGGGGFGGGGGGFGGGG7CGFFFFFGGGGFGADFCF9FFGGFFG6=?DFDGGGGGGGGGGGC+=C=BEDDEFDEFFFDEGFGDGF@DFCCFD=0CEF8=D8+*:8FFF?D*@8DC+3@>DC+<AFDD9=EE=@85*800*0:ECEGG99>@==(?9CBD/2665B<EG2,/)9C3).9
@M00200:205:000000000-AKKM3:1:1101:11283:5166 2:N:0:1
TACTCGGGTATCTAATCCTGTTTGCTACCCACGCTTTCGCGTCTCAGCGTCAGTATCCGTCCAGATGGTCGCCTTCGCCACCGGTGTTCCTCCCCATATCTACGAATTTCACCTCTACTTGGGGAATTCCACCATCCTCTCCGGTACTCGAGCTCTGCAGTTTCGGGCGCACTTCCTCAGTTAAGCTGACGGCTTTCACACCCGACTTGCAAGGCCGCCTACACGCGCTTTAAACCCAATAGATGTC
+
CCCCCGGGGGGGGGGGGGGGGGGGGG,FGGCGGGGGGGGDGCFGGGGGGGGG@G,BCFGGGEGGFGCGFFGGGGGGGGGGFFGGGGGGGF=<BFEFFGGGGGGGGDGGGGGGG?CFGGA<49>=+>EGGG;FG87EFBG7DFG?EB6DGEFGGCFB0ED?F7DG558@?GF9@>9A=C=?FF95BE,/**494EGGF4C?=@2@2>@?<CEF@FFF0CD;16(;2CBC9D0<2<728,4()-)-)).
@M00200:205:000000000-AKKM3:1:1101:17802:5175 2:N:0:1
TACTCGGGTATCTAATCCCGTTCGCTCCCCTAGCTTTCGCGCCTCAGCGTCAGTGTCAGCCCAGCAACCCGCCTTCGCCGCAGGTGTTCCTCTCGATATCTACGCATTTCACCGCTACACCGAGAATTCCAGTTGCCCCTTCTGCACTCTAGTCGCACAGTATCAGTTGACCTTTCCGAGTTAAGCTCGGAGATTTCACAACTGACTTGTGCTGACCGCCTACGCGCCCCTTAAAACCAGTAGATGTC
+
CCCCCFFGGGGGGFGGGGGGGGGGGGGGGGFGGGGGGGGGGGGGGGGGGGGDGGFGGGGGGGGGGGGGGGGGGGGGGGGGGGEGFGGGGGGGGGGGFGGGFGGGGGGGGGGGGGG>>FFGGGGGGGGGGGAFGEGGAFCDFFFFGFFEFFGCGGGFFGGFGG@CEFGFAFFEFFFFFFG*@CFFFFGFDGG>BGGGFC,@B=333(.<3CBEF4,,0:87;1(:035>3)8(54).<?:34)<4)):2
@M00200:205:000000000-AKKM3:1:1101:20096:5187 2:N:0:1
TACTAGGGTATCTAATCCTGTTTGCTCCCCACGCTTTCGTGCATGAGTGTCAGTGTTGGCCCAGGAGGCTGCCTTCGCCATTGGTGTTCTTTCACATCTCTACGCGTTTCACCGCTACACGTGGAATTCCACCTCCCTCTGCCACACTCTAGCCACGTAGTTTCGAGCGCAATTCCCAAGTTAAGCCCGGGGATTTCACACTCGACTTGCGCGGCCACCTGCGCACACTTTAAACCCCATAGATGTCAGAC
+
CCCCCGGGGGGGGGGGGGGGGGGGGGGGGGGGGGGGGGGGGG<F<FCCFGGGGCE<C8C,,9@FFGDCGFFGE=FGGGCFC,@DFGGGG,9,4AAF<EGDFGEFGE>:CFFGGGG>D+=FC8@7=EFFFFFGGGGFG5@DBGDFG5>DF+,=F?8D>+=*==9+)*+6<CE9**+?95C?:<FCFGFF*3*9*1=*47=9@45>>=2(74@2-(3:9GA(/5().:.;2+))).4.*(-((.)))-.4:))
@M00200:205:000000000-AKKM3:1:1101:11718:5191 2:N:0:1
TACACGGGTATCTAATCCTGTTTGCTCCCCACGCTTTCGCGTCTCAGCGTCAGTATCCAACCAGGGGGCCGCCTTCGCCACCGGTGTTCCTCCCGATATCTACGCATTCCACCGCTACACCGGGAATTCCACTCACCTCTACCGGTCCCTAGACACGCAGTCTCGAAGGGCGTCGCAGGGTTGAGCCCTGCGCTTTCACCTCCGACTAACGCACCCACCTGCGCGCGCTTTACGCCCAGTAGATGTC
+
CCCCCGGGGGGGGGGGGGGGGGGGGGGGGGGGDGGGGFGGGGGGGGGGGGGGGGGGGGGGGGEFGGGGGGGGGGGGGGGGGGGGGGGGGGGGGGGGGGGGGFGFGGGGGGFGGGGFGGGGGGEGGCEFGGEFGGCFGFG<CFGBGFGBGFD9,::;9E>9EG*77*3:4CA=DFEFDE<>FEG8FG*:AGGFFECDFAG8?BF;;>>()5<B29EG:D30,.4>>E>D<<25)381C2(,)..64.6
@M00200:205:000000000-AKKM3:1:1101:20278:5195 2:N:0:1
TACGAGGGTATCTAATCCTGTTTGCTCCCCATGCTTTCGCACCTCAGCGTCAGTGTTAGGCCAGATGGCTGCCTTCGCCATCGGTATTCCTCCAGATCTCTACGCATTTCACCGCTACACCTGGAATTCTACCATCCTCTCCCACACTCTAGCTAACCAGTATCGAATGCAATTCCCAAGTTAAGCCCGGGGATTTCACATTTGACTTAATTAGCCGCCTACGCGCGCTTTACACCCAATAGATGTC
+
CCCCCGGGGGGGGGGGGGGGGGGGGGGGGGGGGGGGFGGGGGGGGGGGGGGGGGFGGFGGGGGEEGGGGGGGGGGGGGGGDGGGGGGGGGGGGGGGGGGGGFGGGGGGGGGGGEGBDFFGGGGGGGGGGGGGGGFGFFGFFG,@F*=DFFE8@+==D82@EGEGDF8FDGFFB5DBFFGFGFGGBE,9@GDBBGFC6;B=<EE7**0;8>EFFFGGFGFD@BF;@?>DD77EC34(4:8@)4>))/)
@M00200:205:000000000-AKKM3:1:1101:11878:5197 2:N:0:1
ACTGGGGTATCTAATCCTGTTTGCTCCCCACGCTGTCGCGCCTCAGTGTCAGCAACTGCCCAGCAGGCCGCCTTCGCCACTGGTGTTCTTTCGGATATCTACGCATTCCACCGCTACACCCGAAATTCCACCTGCCTCTACAGTGCTCCAGCTCAGCAGTTCGCACGGCAGATCCGGGGTTGAGCCCCGGACTTTCACCACACGCTTACCAAGCCACCTACGCGCCCTTTAAGCCCAATAGATGTC
+
@CCCCGGGGGGGGEGGGGGGGGGGGGGGGGGGGGGGGGGGGGGGGGGGGGGGGGGGGGGGGFGGGGGGGGGGGGGGGGGGGGFGGGGGGGGGGGGGGGFGGGGGGGGGGGGGGGGFGGGFGGGGGGGGGGGGGGGGGFGFFGGFGFGFGFGG8FFFFGGFGGFD>EGDD>5CACAFEBGFGC4CFGGFF5=?EG7:AC?3(1219311;@EEDDG68FA613>>92>9<CFFA<::C?(4>92<44
@M00200:205:000000000-AKKM3:1:1101:14149:5211 2:N:0:1
TACAGGGGTATCTAATCCTGTTTGCTCCCCACGCTTTCGCGCCTCAGCGTCAGTTGTGGTCCAGTTGGCCGCCTTCGCCACCGGTGTTCTTCCCAATATCTACGAATTTCACCTCTACACTGGGAATTCCACCAACCTCTCCCACACTCCAGTCCCGCCGTATCGGATGCAGTTCCCAGGTTGAGCCCAGGCCTTTCACATCCGACGATCAGGACCGCCTACGCGCCCTTTAAACCCAATAGATGTCAGA
+
CCCCCGGGGGGGGGGGGGGGGGGGGGGGGGGGGGGGGGGGGGGGGGGGGGGGGGGFGGGGGGGGGGGGGGGGGGGGGGGGGGGGGGGGGGGGGGGGGGGGGGGGGGGGGGGGGGGFGGGGGGGGGGGGGGGGGGGGGFFEFGGFGFGDGFGDEFGFEGGDEGBGFFGGDGFFFFFFFFGFGFFGFGGFFGGADGGGFEGFEEFFFB2>956B3;F=9D5@D@@3(:>D15:A9A>1E66:?>D>64)699
@M00200:205:000000000-AKKM3:1:1101:19840:5247 2:N:0:1
TACGGGGGTATCTAATCCTGTTTGCTCCCCACGCTTTCGTGCCTCAGTGTCAGTGCTGGTCCAGATGGCCGCCTTCGCCACGGATGTTCCTCCCGATCTCTACGCATTTCACTGCTACACCGGGAATTCCGCCATCCTCTACCGCACTCCAGTGATCCAGTTTCCAATGCCATTCCCAGGTTGAGCCCAGGGCTTTCACGACAGACTTAACTCACCACCTACGCACGCTTTAAACCCAATAGATGTCAGA
+
CCCCCGGGGGGGGGGGGGGGGGGGGGGGGGGGGGGGGGGGGGGGGGGGGGGGGGGGGGGGGGGGGGGGGGGGGGGGGGGGGGFGGEGGGGGGGGGGGGGGGGGGGGGGGGGGGGGFGGGCFGGGGGGGGGEGGGGGGFGEFFGFGEGFGFGGGGGFFGGFC75CEFFGFGFFFFFFFFGFFGGGFGGFFGG4?6=DFFGD=@FF@=;54CF57<FCFGF3;=DD;EFD*:1<AAA7E?((5<49A>AAF>
@M00200:205:000000000-AKKM3:1:1101:21842:5253 2:N:0:1
TACAAGGGTATCTAATCCCGTTCGCTCCCCTGGCTTTCGTGTCTCAGCGTCAGCACACTCCCAGCTACCTGTTTTCACCATTGGCGTTCCAAATGATATCTACGCATTTCACCGCTCCACCATTTGTTCCGGTAGCCCCTAAGTGGCTCAAGATAAGCAGTATACCGAGCAGTTCCACGGTTGAGCCGTGGGATTTCACAAGGTACTTACAAATCCCCCTACACACGCTTTAACCCCAATAGATGTC
+
CCCCCGGGGGGGGGGGGGGGGGGGGGGGGGGGGGGGGGGFGGGGGGGGGGGGEGGFGGGGGGGGGGGGGGGFFGGGGGGGGAAFGGGGGGGGGGGGAEFGGGGGGGGGGFGGGGGFGGGGGGGGEFFGGGGDCGGGGFGFFFGFGFGDGFGGFFFFFFFFGGFFEDGE>EEFFFFFDFD:F>DD68C>D?CBAEC5AEFFFC)377;A6AEC68D8)3:@BDE8>C;C29>E?*0(46D1)19EE5)
@M00200:205:000000000-AKKM3:1:1101:7199:5257 2:N:0:1
TACTGGGGTATCTAATCCTGTTTGCTCCCCACGCTTTCGTTCCTCAGTGTCAGTTATAGGCCAGGTGCCCGCTTTCGCCTCTGGCGTTCCTGCTGATCTCTACGGATGTCACTCCTACACCAGCAATTCCAGCACCCTCTCCTATACTCAAGATCCCCAGTTTCACATCGCGCTCCAAGGTTAAGCCCTGGTCTTTCAGATATGACTTAAAAATCCACCTACGAACCCTTTAAACCCAGTAGATGTC
+
CCCCCGGGGGGGGGGGGGGGGGGGGGGGGGGGGGGGGGGGGGGFGGGGGGGGGGGGGGGGGGGGGGGGGGGGGGGGGGGGGGGFGCEGGFFGGGGGGGGGGGFGG6:FCFGGCGGF,CFGGGGGGGGGGGGGGGFGGFGBFGGFGFFFGFFDGFGFFFGFEDDFBCC,;=55?AFFFFF5FDGGFGGFFGFA7@CGFFFFFCEEEECE57A;CDFG@DFFEE=EFGFGGFBE4;B3B5B==;EEFF4
@M00200:205:000000000-AKKM3:1:1101:20112:5273 2:N:0:1
TACCGGGGTATCTAATCCTGTTCGCTCCCCACGCTTTCGCGCCTCAGCGTCAGACCAAGCCCAGCAAGCCGCCTTCGCCTCCGGTGTTCTTCCGGATCTCTACGCATTCCACCGCTACACCCGGAATTCCGCTTGCCTCTACTCGTCTCCAGTCCTCCAGTATCCCCCGGCGTGCACGGAGTTGAGCTCCGGCATTTCACGGGTAGACTTAAAGGACCGCATGCGCGCGCTTTAAGCCCAATAGATGTC
+
CCCCCGGGGGGGGGGGGFGGGGGGGGGGGGGGGGGGGGGGGGGGGGGGGGGGGGGGGGGGGGGGGGGGGGGGGEGGGGGGGGGGGDGGGGGGGGGGDEFGFFGGGGGGGGGGGGGFGCGG8EGCGGGGGGFGD>DFFFFEFGGFGFGFGFGGFGGFFFGFFFEG;>9CBGDFA@EFFF<DECFC=C=AFGGFFGEFFCGFFFFFBFAF>25A)<EF?D>>((404;B9C72(4>B<<54112>>B)4-6
@M00200:205:000000000-AKKM3:1:1101:24451:5278 2:N:0:1
TACTAGGGTATCTAATCCTGTTTGCTCCCCACGCTGTCGCGCCTCAGCGTCAGCCACTGCCCAGCAGGCCGCCTTCGCCACCGGTATTCTTCCGGATCTCTACGCATTCCACCGCTACACCCGGAATTCTACCTGCCTCTACAGTGCTCAAGCCATAGCAGTTCGCACGGCAGACCCGGGGTTGAGCCCCGGGCTTTCACCACACGCTTGCCAAGCCACCTACGCCCCCCTTATACCCCATACATGTC
+
CCCCCGGGGGGGGGGGGGGGGGGGGGGGGGGFGGGGGGGGGGGGGGGGGGGGGGGGGGGGGGGGGFEFGGGGGGGGGGGGGCFDFFGGGGFGGGGGEGGGGGGGGGGGGGGGGGGEDGGGGGGGGGGEGFGGGGGFGFGFFGGFGFGBFF?FGGGFBE6FFC@CDEGGEGDBEDFFFFGECEGGAFGAFDGFFDEGF<+7=EDFFF>@60::B:5C?*<11:>09*5CC33(4-))3,((.((.4<)-
@M00200:205:000000000-AKKM3:1:1101:24231:5301 2:N:0:1
TACAAGGGTATCTAATCCTGTTTGATCCCCGCACTTTCGTGCCTCAGCGTCAGTTATAGTTTCGTTAGCTGCCTTCGCAATCGGTGTTCTATGACATATCTAAGTATTTCACCACTACATGTCATATTCCGCCAACGTCATCTATACTCTAGACCGACAGTATCAATGGCAGTTTCTCAGTTAAGCTGAGAGATTTCACCACTGACTTATCAGTCCGCCTACGCACCCTTTAAACCCAATAGATGTA
+
CCCCCGGGGGGGGGGGGGGGGG9FFGGGGGCGCGGGGGGGGGGGGGGGGEG,BFDFFDFE<FFG<,FC@FGGGGGGGGGGGGGGCGGGGG;5EECFGGCFGGFFEFGGGGGGGDGFGFG?FFGC9EFGGGFGD66D6DD)9;F7@DG*?FGGF8=@>+?>D+;FEDEF?,9A6E+?9?9DF87D9ED*?GA9*@EFFECC8C@@5C@E77*;AAF@=CBFA@4@=C@DC*5AECEDGF25@4CC<**
@M00200:205:000000000-AKKM3:1:1101:7659:5352 2:N:0:1
TACTAGGGTATCTAATCCCTTTTGCTCCCCACGCTTTCGTGCCTGAGCGTCAGCAATTGTCCAGGAAGCCGCCTTCGCCTCTGGTGTTCCTCACGATATCTACGCATTTCACTGCTACACCAAGAATTCCAGTCCCCCCTCCAACCCTCCAGCACAGTAGTATTCAATGCCATTTCAGGGTTGAGCCCTGAGCTTTCACATCAACCTTACCATGCCACCTACGCACCCTTTAAACCCAATAGATGTCAGAC
+
CCCCCGGGGGGGGGGGGGGGGGGGGGGGGGGGGGGGGGEGGGGGGGGGGGGGGCEF9FGGGGGGGGGFGGGGGGGGGGGGGGGFGGGGGGGGGGGGGGDGFFGCGGGGGGGGFFDDGGGGGF@FCEGGGGGFFFFGGEG8BEGF,@D5?*@FFGGFF,C+7=*2;DGG7F6871+2+?76@@?GFF7?9=,*0@?F57@7=CEB)===ACB;:*,>6235)0)*/=?G5<:*8*>379@2)47<)936;))
@M00200:205:000000000-AKKM3:1:1101:7613:5363 2:N:0:1
TACAGGGGTATCTAATCCGGTTCGCTACCCACGCTTTCGTGCCTCAGCGTCAGTGCTCTGCCAGGTGGCCGCTTGCGCCACGGGTGTTCTTCCTGCTCTCTACGCATTTCACCACTACACCAGGAGTTCCGCCACCCTCTCAGAGACTCGAGTCTAATCGTATCGCCACGCCTCTCTCAGTTGAGCCGAGAGCTTTCCGCGACGACGCATCACACCGCCTGCGCCCCCCTTCCACCCCATAACTGTCAGAC
+
CCCCCGGGGGFGFGFFFFGGGGGGGGGFGFFGGGGGGGGGGGGGGGGGGGGGGFEEFGGG?GGC<FCCGFGGG,ADCFGGDEEGFEGEG=EAEGG@<ADGGGGFGGGGGGGGGGGFGGEFGGF7DCFFGGGGGGGGE5=5DGG5D*=DD:8C>+2DFBD9EGFG=>76BD>8*)9A9FCFC:+5*DEB*/=5?F8++049(@>90((.2(,6))<A(10(((()(1)9)/2((623A(::2)(.-)-)..)
@M00200:205:000000000-AKKM3:1:1101:8682:5365 2:N:0:1
TACCAGGGTATCTAATCCCGTTTGCTCCCCTAGCTTTCGTTCCTCAGCGTCAGTAGAGACCCAGTGAGCCGCCTTCGCCTCCGGTGTTCCTGATGATATCAACGCATTTCACCGCTCCACCATCAGTTCCGCTCACCTCTATCTCCCTCAAGTCTAGTAGTTTTGAGCGCAGTTCCTCGGTTGAGCCGAGGGCTTTCACACCCAGCTTTCTAGACCGCCTACGAACTCTTTAAACCCAATAGATGTAAGA
+
CCCCCGGGGGGGGGGGGGGGGGGGGGGGGGGGGGGGGGGGGGGGGGGGGGGGGGGGGFFGAFGGGGGGGGGGGGGGGGGGGGGGGGGGGGGFEFGGFGGGGFFGGGGGGGGGGGGFGGGFGGGFGGFFGCEGGGGGGFGFFGGFGFGFGFFDEGGFFFFFGGFFDBGDBGEFFFFFFFG>F67C9E?BEDCDBFGFFFFEB==5)05>84*8@?EA2:A6@@FFFEAF7DF<7;;587;3;4<CE6.9CC
@M00200:205:000000000-AKKM3:1:1101:13539:5369 2:N:0:1
TACTGGGGTATCTAATCCTGTTTGATCCCCACGCTTTCGTGCCTCAGCGTCAATATTTGTGTAGCCTGCTGCCTTCGCAATCGGTGTTCTATGTCATATCTAAGCATTTCACCGCCACATGACATATTCCGCAAACCTCCACAACATTCAAGAAAAATAGTATCCACGGCAGTTTCCGAGTTAAGCTCGGAGATTTCACCACGGACTTACTTTTCCGCCTACGCACCCTTTACACCCAATAGATGTCAGA
+
CCCCCGGGGGGGGGGGGGGGGGGGGGGGGGGGGGGGGGGGGGGGGGGGGGGGGGGGGGGGGGGGGGGGGGGGGGGGGGGGGGGEGGGGGGGGGGGGGGGGGGGGGGGGGGGGGGGFGGGGGGGGGGGGGFFGGECFFFGFFGGFGFGFGFFFGGGFFGGFGGFGDBG6?E>=FEFFFFGBEGGGBFCAECEBEGGGFEF6@C=>AFABEFFFEFGCDGAA>@=D?EFGG<=44?<8E?(6;);EFF3))>
@M00200:205:000000000-AKKM3:1:1101:26749:5376 2:N:0:1
TACACGGGTATCTAATCCCGGTCGCTCCCCTAGCTTTCGCACATGAGCGTCAAGAGCGGGCCAGCAGATCGCTTTCGCCACTGGTGTTCCTTCCGGTATCTACGCATTTTACCGCTACACCGGAAATTCCGCTTCCCTCTTCCGCACCCTAGCTATGCAGTCTTAAATGCAATTCCCAGGTTGAGCCCGGGGCTTTCACACCTAACTTACATAACCGTCTACGCACGCTTTAAGCCCAGTAGATGTC
+
CCCCCGGGGGGGFGGFGGGG@@FFGEGEGGGGGGGGGGGGGGGGGGDFGGGGGGFDGGDGGGGGGFFGGGGGGFGGG:FGGGGGGGGGGGGGGGGGGGCE8EGFEGGGGFFFE86?DGGGGGGGGGGGGGGGDEG@DFC=FGGEDFGFDF?7FFCFFC9A9C=FEFGGFFAEFEFFFFC*?DCF>>C>5D5;DGGG85E?@DFF)5.7AF@EFEGC(2:2846)(157954<)4>:C6?>4<9<))-
@M00200:205:000000000-AKKM3:1:1101:5194:5399 2:N:0:1
TACTCGGGTATCTAATCCCGTTTGCTCCCCTAGCTTTCGCGCCTCAGCGTCAGAAGAGGTCCAGCGAGCCGCCTTCGCCACCGGAGTTCCTGTGAATATCAACGCATTTCACCGCTCCACTCACAGTTCCGCTCGCCCCTACCTCCCTCGAGGCCGTCAGTATCTGAGGCAGTTCCACGGTTGATCCGCGGGATTTCACCCCAGCCTTGACAGCCCGCCTACGCGCCCTTTAAACCCAGTAGATGTCCACT
+
CCCCCGGGGGGGGGGGGGGGGGFGGGGGGGGGGGGGGGDGGGGGGGGGGGGGGFCFEDFFGGGDGGGGGGGGGDFGGGGGGGGG@:?FGGGFGFGGGGGGAFFEDEGGGGFGGEGEGG8F,D8EFGGGGGEG8@>EEFGFFGGFGFGFG5E+>7CFFGD*:;;EEC9AFGDAFEFFC4*/>:CF+5C))5=5)2A>FEF@?(3:((6..;?2)2AC(7>(,34@4C>G)9324-27C:12)).4464)).)
@M00200:205:000000000-AKKM3:1:1101:15206:5444 2:N:0:1
TACAGGGGTATCTAATCCTGTTTGCTCCCCACGCTTTCGTGCATGAGCGTCAGGTAATGCCCAGAGAACCGCCTTCGCCACCGGTGTTCCTCCTGATATCTGCGCATTTCACCGCTACACCAGGAATTCCGTTCTCCCCTGCATACCTCCAGTCTGCCCGTATCGAAAGCAAGCCAAGTGTTAAGCACCTGGTTTTCACTCCCGACGCGACAAACCGCCTACGAGCCCTTTACACCCAATAGATGTCAGA
+
CCCCCGGGGGGGGGGGGGGGGGGGGGGGGGGGGGGGDGGGGGGGGGGGGGGGGGGGGGGGGGGGGGGGGGGGGDGGGGFEGGGGGGGDGGGGGGGGGGGGFGGEGGE7DFFGGGGFGGGGGGGGGGCGGGGGGGGGFFGDFGGFGFGEGFGGGFFFFFGFGGBGFFF8AFFEFFFFAFFFFGGGFGGFFGGAAAEGF5:CA2>=DBAFF92(:@GF@C3?1@@E?E)9*0,4AB<4>?:<)44<AA<492
@M00200:205:000000000-AKKM3:1:1101:23011:5469 2:N:0:1
TACTAGGGTATCTAATCCCGTTCGCTCCCCACGCCTTCGTGCCTCAGCGTCAGGGTCGGCCCAGCTGGCCGCCTTCGCCACAGGTGTTCCTCCCGATCTCTACGCATTTCACCACTACACCGGGAATTCCACCAGCCCCTGCCGCCCTCAAGCGCGCCCGTCCCCGACGACGTTCCCCGGTTGAGCCGGGGGCTTTCACGCCGGGCAGAACGCGCCGCCTGCGCACGCCTTAAACCCAATAGATGTCAGAC
+
CCCCCGGGGGGGGGGGGGGGGGGGGGGGGGGGGGGGGGGGGGGGFGGGGGGGGGGGGGGGGGGGGGGGGGGGGGGGGGGGGGGGGGGGGGGGGGGGGEDFFGGGGGGGDCFGGGGFGGFFFGEGGGGGGGFGGGGGGFGDFCGEGFGFGFGGGGGFFGGFEDBDDFDGDGFFFFFFFFG>CGGFFGGF:8EFFG5CFFGFFFFFFF>B<7?BF>EGBGB02:0>>EFC*9(4)63:E?6:74>DF<9:AA)
@M00200:205:000000000-AKKM3:1:1101:4765:5501 2:N:0:1
TACTGGGGTATCTAATCCTGTTTGCTCCCCACGCTGTCGCGCCTCAGTGTCAGCAACAGCCCAGCAGGCCGCCTTCGCCACCGATGTTCTTCTCGATCTCTACGCATTCCACCGCTACACCGGGAATTCCACCTGCCTCTACTGTGCTCAAGCCAGGCAGTTTAGAAGGCAGTCTTGCGGTTGAGCCGCAAGATTTCACCCCATACTTACCAAGCCACCTACGCGCCCTTTAAACACAGTCGATGTCAGA
+
CCCCCFGGGGGFCFEFAC<CFG9EFCFGC;FE:C7CFDC<CBCCGGFFFGFFG8EF,CCE<@CECFGFF4FCFGGFECF,49@CC,C?FGCF,AF@8EEGFAEC7=C@,4EFF68@6FGGG67++B>?EGDG8E?F@5DE?DADG7D;DEF?FDDF?D6:@=7CA?CE5?9AF819++9*5@?C4@EE>4*9)=CFF?CEBB(8:BFF<*;EFFGF;<F1@;0)6C5<)*444)54A308)(4242)).-
@M00200:205:000000000-AKKM3:1:1101:22557:5501 2:N:0:1
TACTGGGGTATCTAATCCTGTTTGCTCCCCACGCTTTCGTGCCTCAGTGTCAGTGCTGGTCCAGGCAGTCGCCTTCGCCACAGATGTTCCTCCCGATCTCTACGCATTTCACTGCTACACCGGGAATTCCACTGCCCTCTACCGCACTCTAGCCCGCCAGTATCCCATGCCATTCCCAGGTTGAGCCCAGGGCTTTCACATCGGACTTAACGAACCACCTACGCACGCTTTAAACCCACTAGATGTCAGA
+
CCCCCGGGGGGGGGGGGGGGGGGGGGGGGGGGGGGGGGGGGGGGGGGGGGGGGGGGGGGGGGGGGGGGGGGGGGGGGGGGGGGGFFFGGGGFGGGD@FGGGGGGGGGGGGCFGGGFGGGGGGGGGGGGDGGGGGGFCFGDFGGFGFGFGFGGFGGDFGDEFF7@EFGGFGFFFFFFFFGFGFGGFGGFFGGFDF>CFEF7*@A=524;;E@D=5BEBGFF==2B@D5<*267?4)6*(((.3/96)7974
@M00200:205:000000000-AKKM3:1:1101:4286:5532 2:N:0:1
TACGGGGGTATCTAATCCCGTTTGCTCCCCTGGCTTTCGTGTCTCAGCGTCGGCGCGTCCCCAGCGACCTGTTTTCACCTTCGGCGTTCCAAGCGATATCTACGCATTTCACCGCTCCACCGCTTGTTCCAGTCGCCCCTGACCGGCCCGAGATCGCCAGTATGCCCAGCAGTTCCACGGGTGAGCCGTGGGATTTCACAAGACACTTAACGATCCGCCTACACACGCTTTAAACCCAATAGATGTCCGAC
+
CCCCCGGGGGGGGGGGGFGGGGGGGEFGGGGGGGGDF<FGEGGGGFGGGCFFEGGGGGGGGGGGGGGGGGGGFFGGGGGGGGGDGGGGGGFAFFGC8FEGGGGFCEGGGGFFFEGEGFGGGDEGGGC7BFFGGGGGCBGDFG6AGFDFCAC4=CFFEGDBFG3CEFGDFGF366+@=A8:CCG<FFGEBDC>>F6=FBGFF?0::?>25>AF6?GD?GFF::())2)55*,6<9):80:3).)4.6))-((
@M00200:205:000000000-AKKM3:1:1101:7964:5536 2:N:0:1
TACAGGGGTATCTAATCCTGTTTGCTCCCCATGCTTTCGTGCCTCAGTGTCAAACAAATCGTAGCCACCTGCCTTCGCAATCGGTGTTCTGGATGATATCTATGCATTTCACCGCTACACCATCCATTCCGGCAGCCTCCAATTATTTCAAGCTTTACAGTATCAATGGCACCTCGATTGTTGAGCAACCGTATTTCACCACTGACTTATAAAGCCACCTACGCACCCTTTAAGCACAGTAGATGTC
+
CCCCCGGGGGGGGCGGGGGGGGFGGGGGGGGGGGGGGGGFFGGGGGGGFGGGGGGGGGGGGG8DGGGGGGGGGGGGGGGGGGGGGGGGGGGGGFGGGFGGGGEFGGGGGGGGGCGDCFGGGGFGGGGGGCFGGGGGGFGDFDFFGFFEGF8+E8DDBDGDDGCFEFFF5FFFFDFE5?DDFFFGF8DFFFE>FFGGFEGFEFEFEBEE77E7C79ECCFB):=9AE>D397*:46*64>5C4>*195
@M00200:205:000000000-AKKM3:1:1101:6507:5569 2:N:0:1
TACTGGGGTATCTAATCCTGTTTGCTCCCCACGCTTTCGTGCCTGAACGTCGGTACTGGTCCAGGAAGCCGCTTTCGCCACTGATGTTCCTTCCGCTATCTACGCATTTCACCGCTACACCGGACATTCCGCTGCCCTCTACCGTACCCTCGCTATTCAGTCTCGAATGCACTTCCCAGGTTGATCCCGGGGCTTTCACACCCGACTTAGATAGCCGTCTACGCTCCCTTTACATCCACTAGATGTCACAC
+
CCCCCFGDGEGGG9,CE@FFFGGGC,CFFGFEEFDGGAFFGGFGGGGGFGDCCFFFFGGFFGE@FFGF8EFGE7FGGGCECGGEG<CFGAFGG8F,@>CFGEGFDGECFFGGDC+@6+@FD?EC+>9;FADDD++@@685FGGF?FG=D6+6@DDA;=9CGF<?C5+DCFF*@CA;95??<@7?+@AAB5EABEEC84,8;2(0:=>0.94?5)?9(2062)(.(3)1>+6)))).0)()(.)))69)--(
@M00200:205:000000000-AKKM3:1:1101:20184:5573 2:N:0:1
TACGCGGGTATCTAATCCTGTTTGCTCCCCACGCTTTCGCACCTCAGTGTCAGTATGAGTCCAGGGTGTCGCCTTCGCCACTGATGTTCCTCCAGATATCAACGCATTTCACCACTCCACCTATCGTTCCGACCGCCCCTACCTCTCTCAAGAGGTGCGGTTCGCCGTGCTATTCCCCGGTTGAGCCGGGGGATTTCACACGACGCCTGCACCTCCGCCTACGTACGCTTTAAACCCAATAGATGTCAGAC
+
CCCCCGGGGGGGGGGGGGGGGGGGGGGGGGGGGGGGGGGGGGGGGGGGFFGGGGGGGGGGGGGGGGGGGGGGGGGGGGGGGG@EFGGGGGGGGGGGFGGFFFGGGGGGGGGGFGGFG@DGGGGGGGGGGGCEGEGG6?EDFFGBFFGFDFGGGGGF@GG>@DADADGE>G>FF?FFFFGAFEGC;FD?AGEF:E69FFGFFF((4667<B7>::FG6D5<0?:5215715(6.<A:GFF??A2<<-46AB.
@M00200:205:000000000-AKKM3:1:1101:23906:5594 2:N:0:1
TACGCGGGTATCTAATCCCGTTTGCTCCCCTGGCTTTCGCGCCTCAGCGTCACAAGCGGTCCAGCACCTCGCCTTCGCCACCGGCGTTCCGGCCGATATCTACGCATTTCACCGCTCCACCGACCGTTCCAGATGCCCCTACCGCCTTCTAGCTCCGCAGTCTCCCAGGCAATTCCCCGGTTGAGCCGCGGGCTTTCACCCCAACCTTGCCGACCCGCCTACGCGCCCTTTCCACCCCATCGTTGTC
+
BCC@,@FGGGGGGGFGGGGGGG,@FGGGGGG-FGGGGGGGGGGGGGGGGGGG,,:E6B+,@FGG8FCFFFDE:FEGGGGEGGGG+@FEGF+++8=FCGGG,EGGDGGGGGGGG6EA>F@FG3+++@EGGG;,*,2EFFGD*4439:*<F*<8,4=)?EDEC**2);29:5)(;=FF*5/=:8)9;CE))1>>DGFG=9FA(1(4(-,)67,1(4:C;GFF(.()(27C35?)6)47E(,31(-,,34
@M00200:205:000000000-AKKM3:1:1101:5941:5608 2:N:0:1
TACGCGGGTATCTAATCCCGTTTGCTCCCCTGGCTTTCGCTCCTCAGCGTCAGTGTTGGTCCAGGATGCCGCCTTCGCCACCGGTGTTCCTCCAGATATCTACGCATTTCACCGCTACACCTGGAATTCCGCATCCCTCTCCCAAACTCAAGCCAACCAGTATCAGACGCAGTTCCCCGGTTAAGCCGAGGGATTTCACGTCTGACTTAGTTGGCCACCTACGAGCCCTTTAAACCCAGTAGATGTC
+
CCCCCGGGGGGGGGGGGGGGFGGGGGGGGGGGGGGGGGGGGFGGGFGGGGGGGGGFGGGGGGGGGGGGFGGGGGGGGGGGGGGGGGCEEFGGEFGGGGGGDGGGGGGGGGGGGGGFGGCFGGGGGG98FFFGGEDDFFGDFFFFDFG56@F?EFDFFCGFGGFGFFFGFEFABEFFA>D?FE9?FF7;ACGFAGCCFFGFF0;;<3><9CFECE?>6:A83485380>778AFAABGF(.-6<>>4)
@M00200:205:000000000-AKKM3:1:1101:15707:5609 2:N:0:1
TACGCGGGTATCTAATCCTGTTTGATCCCCACACTTTCGTGCCTCAGCGTCAGTTTGAGCCTAGTAAGCTGTCTACACTATCGGTGTTCTTGACGATATCTAAGCATTTCACCGCTACACCGTCAATTCCGCCTACCTCGACTCCACTCAAGCCCTGCAGTATCAATGCCACCCTCCCGGTTAAGCCGGGATATTTCAGCACTGACTTACAAGGCCGCCTACGCACCCTTTACACCCAGTAGATGTC
+
CCCCCEGGGGGGGGGGGGGGGGGGGGGGGGGGGGGGGGGGGGGGGGGGGGGGGGGGGFGGGGGGGGGGGGGGGGGGGGGGGGGGGGGGGGGGGGGGGGDGGGGFGGGCFEFGGGGFGGGGGGGGG@DFGGGGGGGGGFGDBGGFGFGEGFGFGGGFFGGFGGFGFFGGFGFFDAFFFAG>F:C>FGGFB@EFFFC@A?EAEFFFEEEEFFEFFBFF@DBFFFFF;EAG2;@4>)4=EDF@F4C<<9<
@M00200:205:000000000-AKKM3:1:1101:15342:5615 2:N:0:1
TACGAGGGTATCTAATCCTGTTTGCTCCCCACGCTTTCGTGCATGAGCGTCAGTGTTATCCCAGGAGGCTGCCTTCGCCATCGGTGTTCCTCCGCATATCTACGCATTTCACTGCTACACGCGGAATTCCACCTCCCTCTGACACACTCAAGCCTTGCAGTCACCAATGCAGTTCCCAGGTTAAGCCCGGGGATTTCACATCGGTCTTACAAAACCGCCTGCGCACGCTTTAAACCCAGTAGATGTC
+
CCCCCGGGGGGGGGGGGGGGGGGGGGGGGGGGGGGGGGGGGGGGGGFGGGGGGGGGGGGGGGGGGGGGGGGGGGGGGGGGGGCFFGGGGGGGGGGGGGGGGGGGGGGGGGGGGGGFGGGGGGGGEGFGFGGGGGGEGFGFFGGFGFGFFFGFFGGFFGGBFGFGFFGGFGF@FEFFFFFFFGFGFGGFFDGB4CGGFEGFFFFFFFFFFFFFF=FC=DDD(,(8>GBD/7=<EE>BE:<?A4<A26<
@M00200:205:000000000-AKKM3:1:1101:18273:5627 2:N:0:1
TACTCGGGTATCTAATCCTGTTTGCTCCCCACGCTTTCGAGCCTCAGCGTCAGTAATGGACCAGTATGTCGCCTTCGCCACTGGTGTTCTTTCGGATATCTACGAATTTCACCTCTACACTCGGAATTCCACTCACCTCTCCATGATTCAAGCGATGCAGTCTTAAAGGCAATTCCGGGGTTAAGCCCCGGGCTTTCACCTCTAACTTACAAAGCCGCCTACGTACGCTTTACACCCAGCAGATGTC
+
CCCCCGGGGGGGGGGGGGGGGFGGGGGGGGGGGGGGGGGGGGGGGGGGGGGGGGGAFGGGGGGFGGGGGGGGGGGGCFGGGGGGGGGGGGGGGGCFGGGGCGGGGFGFGGGGGGFFGGGGGGGGEECDFFFGGFFFGFGEFGGFGBF7=FGGGGGFFGGFGGFGDFGG8?FDFFFFFEGFGE7=8E,<?DCDEE>DFFGFE26*>BCFEFEF34BD5CB22596>E3C59;E)..6C;3(653749?
@M00200:205:000000000-AKKM3:1:1101:23352:5632 2:N:0:1
TACACGGGTATCTAATCCTGTTTGCTCCCCACGCTTTCGTGCCTCAGTGTCAGTGCTGGTCCAGGCAGTCGCCTTCGCCACAGATGTTCCTCCCGATCTCTACGCATTTCACTGCTACACCGGGAATTCCACTGCCCTCTACCGCACTCTAGCCCGCCAGTATCCCATGCCATTCCCAGGTTGAGCCCAGGGCTTTCACATCGGACTTAACGAACCACCTCCGCACGCTTTAAACCCAATAGATGTCGGA
+
CCCCCGGGGGGGGGGGGGGGGGGGGGGGGGGGGGGGGGGGGGGGGGGGGGGGGGGGGGGGGGGGGGGGGGGGGGGGGGGGGGGGFGGGGGGFAFGFGGGGGGGGGGGGGGGGFGGFGGGFFC>C=CFFFGGGGGGGGFGFFGGFGFGFGFGGGGGFFGGFGGEGDFFF5CFFCEFFFFDAFFGGFFGFAFFFDFGGFFGE?BAAAA=*96AD=>EE>CEB(/5)3?8D*21<)93=C70(6C)93.)((-
@M00200:205:000000000-AKKM3:1:1101:4427:5669 2:N:0:1
TACTAGGGTATCTAATCCCGTTTCCTACCCTAGCTGTCGCGTCTGAGCGTCAGAAATAGACCAGAAGATCGCCTTCGCCACTGGTGTTCCTCCCGATATCTACGCATTTCACCACTACACCGGGAATTCCATCTTCCTCTTCTACTCTCTAGTTCGGTAGTATTGAACGACCTCTCCCAGTTGAGCCGGGAGCTTTCACGCCCAACTTACCAAACCGCCTGCACTCGCTTTCACCACAATAGATGTCAGAC
+
CCCCCGGGGGGGGGGGGGGGGGG,FEGEGGFFGGGGGGGGGGGGGGGGGFEGGGGGGGGGGGGGGGGGFFGCEGGGGGGGGGGGGGGGGGGGGGGGGGGGGGDFCEGEFGGFECFFGGFFDGGEDEGGGGGGGGGFGDFBDFGFFFGFCFGGGGGFFGG59CEFFB?=DCDFFEFFFAFFBDGGFDFBBGDEFGGG87CDF=5))):>E8@E=DFE-?8(6((/)5)9*2/.7)7)43(=74)9.))1..)
@M00200:205:000000000-AKKM3:1:1101:19860:5671 2:N:0:1
TACAAGGGTATCTAATCCTGTTTGCTCCCCACGCTGTCGCGCCTCAGTGTCAGCCGGGATGGTTACCCACCCCTTCCTGCCCAGCGGGCCGCCTTCGCCACCGGTGTTCTTCCGGATCTCTACGCATTCCACCGCTACACCCGGAATTCCACCCGCCCCTACAGTGCTCGAGCCGAGTAGTTGCCACGGCCGACCCGGGGTTGAGCCCCGGGCTTTCACCGCGACCTTGCCCGGCCCCCTACGACCCCTCT
+
CCCCCGGGGGGGGGGGGGGGGGGGGGGGGGGGGGGGGGGGGGGGGGGGGGGGGGGGGGGGGGGGGGGGGGGGGGGGGEFGGGGGGGGGGGGGGGGGGGGGGGG7@=CFGGGGGGGFGEDFGGGGGGG6@FFGGGG@GFGFFGGAC5F@FFFGGGCBDGGFFDBG?FGCFGFFFFEEEFGFFAFCAFGEEGCBEGGGFFC>9;3?72(,8221>6>E<2=2<9;D>GBDC4()(43>*741(((,(,--2(,
@M00200:205:000000000-AKKM3:1:1101:13057:5682 2:N:0:1
TCAGGGGATCTAATCCTGTTCGCTCCCCACGCTTTCGCGTCTCAGCGTCAGTCACGTCCCAGAGAGCCGCCTTCGCCACGGGTGTTCTTCCCGATATCTGCGCATTTCACCGCTACACCGGGAATTCCACTCTCCTCTTCCGGACTCTAGCCAGACGGTTTCCATCGACGTCTGGAGGTTGAGCCTCCAGTTTTCACAACGGACCCGTCTTGCCGCCTACACGCGCTTTACACCCAGTAGATGTC
+
CCCCCFGGGGGGGGGGGGGGGGGGGGGGGGGGGGGGEGFGGGGGGGGGGGGGGGGGGGGGGG,CFFFGGGGGGGGGGGGGGGGGGGGGGGGGGGGGGGGGGGGGG6FGGFGGGGGFGGGG>EE+>DGFGFFCCGGFGFDBBG>5EFGFGFG?,C5FDEGFGGCFFF41@?:=9();65?FGG4DF6CFA6@6;4:FFE?@99(:;0,/6(()71*:01)44:(7,*0/5:).<:;0*,)64<>D9
@M00200:205:000000000-AKKM3:1:1101:11381:5684 2:N:0:1
TACAGGGGTATCTAATCCTGTTTGCTCCCCACGCTTTCGCGTCTCAGCGTCAGTCACTGTCCAGAAGGCCGCCTTCGCCACCGGTGTTCCGCTTGATATCTACGAATTTCACCTCTACACCAAGCATTCCACCTTCCTCTCCAGGACTCTAGCCCTGCAGTTTCGAGTGCACTTCCATGGTTGAGCCATGGGATTTCACACCCGACTTGCAGGGCCGCCTACACGCACTTTAAACCCAGTAGATGTC
+
CCCCCGGGGGGGGGGGGGGGGGGGGGGGGGGGGGGGGGGGGGGGGGGGGGGGGGGGGGGGGGGGGGGGGGGGGGGGGGGGGGGGGGGGGGEGGGGGGGGGGGGGGFGGGGGGGGGFGGGGDGGGGGGGGGC9DGGGGFGFFGGFFFGFGFF=EGGFBGGFFGFGFFGGFGFFFFFFFFGFGGGGFGFFFGG>FFEFF5CAC=@F>>)4*>6EB>EC=<>@@F;A<8>D9<EFFE<3ED=;3C3<E?<
@M00200:205:000000000-AKKM3:1:1101:19300:5693 2:N:0:1
TACAGGGGTATCTAATCCTGTTTGCTCCCCACGCTGTCGCGCCTCAGTGTCAGCCACTGCCCAGCAGGCCGCCTTCGCCACCGGTATTCTTCCGGATCTCTACGCATTCCACCGCTACACCCGGAATTCTACCTGCCTCTACAGTGCTCAAGCCATAGCAGTTCGCACGGCAGACCCGGGGTTGAGCCCCGGGCTTTCACCACACGCTTGCCAAGCCACCTCCGCGCCCTTTAAACCCCATAGATGTC
+
CCCCCGGGGGGGGGGGGGGGGGGGGGGGGGGGGGGGGGGGGGGGGGGGGGGGGGGGGGGGGGGGGGGGGGGGGGGGGGGGGGGGGGGGGGGGGGGGDGGGGGGGGGGGGGGGGGGEGGGGFEGGFGFGGGFGGGGGGFGFFG=DGFGEGF8DFGFBFGFFGCEGFFGGFGEBEFFFFDD>E=9DFFFAFGGEFGGGFE?C=3;DDF033;@FA?5C?GF:?08)4179G5(.6-6<C:(-43?2A4))
@M00200:205:000000000-AKKM3:1:1101:12668:5709 2:N:0:1
TACTGGGGTATCTAATCCTGTTTGATCCCCACGCTTTCGTGCCTCAGAGTCAATCTTCGTGTAACGAGCTGCCTTCGCAATTGGTGTTCTATGTCATATCTAAGCATTTCACCGCTACATGACATATTCCGCTCATCTCCACGGGATTCAAGACAGATAGTATCAACGGCAGTTTCCGAGTTAAGCTCGAAGATTTCACCACTGACTTACCTGCCCTCCTACGCACCCTTTAAACCCAATAGATGTCAGA
+
CCCCCGGGGGGGGGGGGGGGGGGGGGGGGGGGGGGDFGGGGGGGGGGGGGGGGGGGGGGGGGGGGGGGGGGGGGGGGGGGGGGGGGGGGGFGGGGGGGGGGGGGGF9FEGGGGGGFGGGCFFGGGGCDGGGGGGGCFFFDFGGFG?D5DFFGGGGBFDFF89*3CFFG>>5=DFFFC>DB@EDD?EFFFD?DFGGGFCF:@DF98:AEF@EEF@GCBDD267>?98?GC8>C4>=(=@9@38)75<556>
@M00200:205:000000000-AKKM3:1:1101:25631:5743 2:N:0:1
TACCAGGGTATCTAATCCTGTTTGATCCCCACACTTTCGTGCCTCAGCGTCAGTTAAAGCTTAGTTAGCTGCCTTCGCAATAGGTGTTCTTGACGATATCTAAGCATTTCACCGCTACACCGTCAATTCCGCCAACCTCAACTTTACTCAAGTCCTACAGTATCAATGCCACCCTCCCGGTTAAGCCGGGATATTTCAGCACTGACTTAATAGGCCGCCTACGCACCCTTTATACCCAATAGATGTC
+
CCCCCGGGGGGGGGGGGGGGGGGGGGGGGGGGGGGGGGGGGGGGGGGGGGGGGGGGGGGGGGGGGGGGGGGGGGGGGGGGGGGFFGGGGGGGGGGGGGGCGGGGGEFFGGGGGGGFGGGGGCGGGGGGGGCEGGGFGFGEDGGFGFGFFFGDFFGFFGGFFGCCEFGGBGFFF5FFEFDECCD7DDGFBCE5FFEG7*;AEFF9CCEFC5AEEEGG9DF94@FF?EEGFG@C?<@?E:BDF9C?E5?
@M00200:205:000000000-AKKM3:1:1101:11819:5755 2:N:0:1
TACCGGGGTATCTAATCCCGTTTGCTCCCCTGGCTTCCGTGTCTCAGCGTCAGCAGACTCCCAGCGAGCTGTTTTCACCATTGGCGTTCCAAACGATATCTACGCATTTCACCGCTCCACCGTTTGTTCCGCTCGCCCCTAAGTCGCTCAAGATCGCCAGTATACCAAGCAGTTCCACGGTTGATCCGTGGGATTTCACAAGGTACTTAACGACCCGCCTACACACGCTTTACACCCAGTAGATGTCAGC
+
CCCCCFGGGGGGGGGGGGGGGGGGGGGGGGGFFGGGGGGGGGGGGGGGGGGGGGGGGGGGGGGGGGGGGGGGGGGGGGGGGGGFGGGGGGGGGGGGGGGGGFGGGGGGGGGGGGGFGGEGGGGCAEGGGGGGGGGGCBCDFGFFFAG5DDDDGFGFFGG>DFAGEFGFAD98CEFAFFGE@GD*+5=F?DCBFFF6A<E5BD=EEFC??>@267:=(/;2@DF5)38CCC?AA252C,(.6>)6<494))
@M00200:205:000000000-AKKM3:1:1101:6224:5774 2:N:0:1
TACCCGGGTATCTAATCCTGTTTGCTACCCACGCTTTCGCTCCTCAGCGTCAGCTACGGCCCAGAGTGGCGCCTTCGCCACTGGTGTTCCTCCTGATATCTGCGCATTTCACCGCTACACCCGGAATTCCCCACTCCCCTACCGTACTCAAGTCACAGCAGTATCGGGTGGCGTCTCTGGGTTGAGCCCAGAGTTTTCACACCCGACTTACTGACCCGCCTACGCGCTCTTTAAGCCCCATAGATGCC
+
@CCCCGCGFGGGGGEFGGGGFFGGGFFAFFGGGG@FGFEGEFFFGFGE+6FEE,C<FEGGEGEF8FFE7F@FGGDGGGGGGCDGFG=BFE8FGGGG?FFGCGGGGECGFFAFEB>DGG?FG+@>B+4,4=,,+6AE8@C<DGGFGFG5=BFF;DFFF9CFC+:;CACC::9@B>EDFFFA,D9C4CFF9*/?6CCCF4,9CB@>F(.,(6>;CC6<37)6,/3:(*0)974:54<2<6(,(.5)64))
@M00200:205:000000000-AKKM3:1:1101:23791:5784 2:N:0:1
TACAGGGGTATCTAATCCTGTTCGCTCCCCACGCTTTCGTGCCTCAGCGTCAGTTTCGGCCCAGCGAGCTGCCTTCGCAATCGGGGTTCTTGGTGGTATCTATGCATTTCACCGCTACACCACCAGTTCCGCCCGCCTCGACCGAACTCAAGCTTGCCAGTATCAACGGCAGTTCCAGGGTTGAGCCCTGGGATTTCACCGCTGACTTAACAAGCCGCCTACGCACCCTTTAACCCCAATAGATGTC
+
CCCCCGGGGGGGGGGGGGGGGGGGGGGGGGGGGGGGGGGGGGGGGGGGGGGGGGGGGGGGGGGGGGGGGGGGGGGGGGGGGGGGGGGGGGFGGGGGFGFGGDGGGGGGGGGGGGGFGGGGGGGGFGGDGGGGCEDGGFC@9CGA:BGF?FGGGGGFFFFFGGFGCFGDDG?BFFFF99?>FC7DAFGFFGGFFFFFCEF=1999BFFFF9@74@GD>C>?14?DFGFG57:<<).3CB0())-626<
@M00200:205:000000000-AKKM3:1:1101:18003:5795 2:N:0:1
TACGGGGGTATCTAATCCCGTTCGCTACCCTAGCTTTCGTGCCTCAGCGTCAGAGAAGACCCAGTGAGCCGCTTTCGCCACGGGTGTTCCAGATGATATCAACGCATTTCACCGCTCCACCATCTGTTCCGCTCACCTCTATCTTCCTCGAGCACGGCGGTTTGGAACGCAATTCCCCAGTTAAGCTGGGGGATTTCACATCCCACCCTCCGCGCCGCCTACGCACCCTTTAAACCCACTAGATGTCAGAC
+
CCCCCGGGGGGGGGGGGGGGGGGGGGGGGGFGGGGGGGGGGGGGGGGGGGGGGGGGGGGGGGGGGGGGGGGGGDFGGGGGGFFEGGGGGGFGFGFGDGFGGGGGFGEGGGGGGGGFGGGGGGGGGGGGGGGGDGGGGFGEDFGFGFGEGFG>EDGF>GD4=C2C=FGGFGFFFFFFF49ACF77:@FFF35>:7FCFFF<?@@()34::BFFF>GG0C::0::B?EFGD5:2<A77C<<(5<9D24)6<<2
@M00200:205:000000000-AKKM3:1:1101:7780:5809 2:N:0:1
TACAGGGGTATCTAATCCCGTTTGCTCCCCTAGCTTTCGCGCCTCAGCGTCAAGAACAGGCCAGGTAGTCGCCTTCGCCACTGGTGTTCCTCCCGATATCTACGCATTTCACCACTACACCGGGAATTCCACTACCCTCTCCTGCCTTCGAGTCGATCAGTATCGCGTGACCCTCCCCAGTTGAGCCGGGGGCTTTCACACGCGACTTGCACGCCCGCCTGCGCGCTCTTTAAACCCACTAGATGTCAGA
+
CCCCCGGGGGGGGGGGGGGGGGFGGGGGGGGGGGGGGGGGGGGGGGGGGGGGGGGGGGFGGGGGGGGGGGGGGGGGGGGGGGCDGGGGGGGGGGGGG7CGGGGGGGGGGGGGGGGFGGGGGGGGG>FGGGGGGGGGGFFDFGGFGFGEGFGCEGGEEFCFGGFGFEDG>GF8C@FEFF5BCC>9?DGF>474>GGGFEFFFF99(1:,)))52(2C>GE10:9EFG>DFCA))).3C:10,))64:<<4)
@M00200:205:000000000-AKKM3:1:1101:9562:5818 2:N:0:1
TACGAGGGTATCTAATCCTGTTTGCTCCCCACGCTTTCGCGTATCAGCGTCAGTATCCGACCAGGGGGCTGCCTTCGCCATCGGTGTTCCTCCACATCTCTACGCATTTCACTGCTACACGTGGAATTCCACCCCCCTCTGCCGTACTCTAGCTTGCCAGTACCAAACGCAGTTCCCAGGTTGAGCCCGGGGCTTTCACCTCTGGCTTAACAAACCGCCTGCGCACGCTTTAAACCCACTCTATGTCAGA
+
CCCCCGGGGGGGGGGGGGGGGGGGGGGGGGGGGGGGGGGGGGGGGGGGGGGGGGGGGGGGGGGCGGGGFGGGGGGGGGGGGGECGGGGGGGGGGGGGGGGGEGGGGGGGGCGGGGFGGCFGFGG7EDFGGGGGGGGGFGFFGGBGADDGFGGGGGFFGGAGFFG@FCGBGD9AFFFFAGFGGGGAGGFBGGEBDFFF<C)7?@EFFF@@CEF83CC(5><((()(2099<14<).1C60(.))62-6)).
@M00200:205:000000000-AKKM3:1:1101:6244:5819 2:N:0:1
TACAGGGGTATCTAATCCCGTTCGCTCCCCTGGCTTTCGTGTCTCAGCGTCAGCGCACTCCCAGTTACCTGTTTTCACCATTGGCGTTCCAAACGATATCTACGCATTTCACCGCTCCACCGTTTGTTCCGGTAACCCCTAAGTGGCTCAAGATCGCCAGTATACCAAGCCGTTCCACGGTTAAGCCGTGGGATTTCACAAGGTACTTAACGACCCGCCTACACCCGCTTTATACCCAGTAGATGTC
+
CCCCCGGGGGGGFGGGGGGGGGGGGCFFGGFGFGGGGGGGGGGGGGGGGGGDGGGGGGEGGGGGGGGGGGGGFFGG9FFGGGGGGCFGGGGGGGGGFCEGFFGGGG7BFFGGGGGDGGGGFCEEAGFGGGGGDDGF=D@DFGGDGFD8FFFGGGFAEGG>E7DDEFFDA8*1<>0AFFGBFGGGFFEBFGGFFG6C1*=EFBBE?/98*9:@>@E80CDF?DFA(32:7/,;CF3?C<?8)44<2-<
@M00200:205:000000000-AKKM3:1:1101:24672:5838 2:N:0:1
TACAGGGGTATCTAATCCTGTTTGCTCCCCACGCTTTCGCGCCTCAGCGTCAGTTGCGGTCCAGATGGCCGCCTTCGCCACCGGTGTTCTTCCCAATATCTACGAATTTCAACTCTACACTGGGAATTCCACCATCCTCTCCCGCACTCAAGCCAGCCCAGTCTCAAGCGCAATTCCCGGGTTGAGCCCAGGCCTTTCACGCCTGACTTGAGCAGCCGCCTGCGCGCCCTTTAAACCCAATAGATGTC
+
CCCCCGGGFGGGGGGGGGGGGGGGGGGGGGGGDGGGGGGGGGGGGGGGGGGGGGGCGGGGGGGGGGGGGGGGGGGGGGGGGGGGGGGGGGGGGGGGGGGGGGGGGGGGGCEEFFFFFEFFGGGGGGGGGGGGGDGFGFGFFFFDGFGFGFFGGGGFFDDFDCEFEFGFFGFAA>AFFFGDD:C>F866?FCFFGF4A=CC==95>3=5?@E)4<CF(/59@01=9*)9C93:A292@6((,)4)64))
@M00200:205:000000000-AKKM3:1:1101:4078:5841 2:N:0:1
TACCAGGGTATCTAATCCTGTTTGCTACCCACGCTTTCGCGCATCAGCGTCAGAACCGGTCCAGGTAGCCGCCTTCGCCACCGGTGTTCCTCCCAATATCTACGCATTTCACCGCTACACTGGGAATTCCGCTACCCCCTCCCGGCCTCAAGCCAGACAGTTTCACAGGCAGTTCCTCAGTTGAGCCGAGGGATTTCACCTTTGACTTATCAAGCCGCCTACGCGCCCTTTAAACCCAGTAGCTGTC
+
CCCCCGGGGGGGGGGGGGGGGGGGGGGGGGGGGGGGGGGGGGDGGGGGGGGGGGGGGGGGGGGGGGGGGGGGGGGGGGGGGGGGGGGGGGGGGGGGCGGGAFGGGGGGFGGGEGGFDGGGF,ECFGF=FFFG6>>FGFGFFEGDGFGFGFGGGGCFFG7FGG@FE++;;FF9FFFFAAFFG:FCAFG4*/7?>FGGF*=>EF;47=C7CEECE@GG09>D?12>0C@<C*8A4)-1?:6:<9469A?
@M00200:205:000000000-AKKM3:1:1101:11184:5848 2:N:0:1
TACGGGGGTATCTAATCCTGTTCGCTACCCACGCTTTCGCTCCTCAGCGTCAGGTAAGGCCCAGAGAGCCGCCTTCGCCACCGGTGTTCTTCCTGATATCTGCGCATTCCACCGCTACACCAGGAGTTCCGCTCTCCCCTGCCTACCTCTAGTCTGCCCGTATCGGAAGCAGGCTCGGAGTTGAGCTCCGAGTTTTCACTCCCGACGTGACGAACCGCCTACGAGCCCTTTACACCCAATAGATGAC
+
CCCCCGGGGGGGGFGGGGGGGGGGGGGGGGGGGGGGGGGGGGGGGGGGGGGGGGGGGGGGGGGGGGGGGGGGGGGGGGGGGGGGFGGGGGGGGGGFGGGGGGGGGGGGGGGGFEGFGGGGGGGGFEGGGGDEGGGGGFGFFGGFGFG@GFGFGGGFFFFFGGFGFFGGBGFFFFAFEFG>FEFGFCFFF55A>5CGF?F)4;@F061;;(4?(4>:1CE(44:>1C>F7CF24:<:EB,:4)4<2)5
@M00200:205:000000000-AKKM3:1:1101:20436:5860 2:N:0:1
TACAGGGGTATCTAATCCTGTTCGCTCCCCACGCTTTCGAGCCTCAGCGTCAGTTACAGACCAGAGAGCCGCTTTCGCCACCGGTGTTCCTCCATATATCTACGCATTTCACCGCTACACATGGAATTCCACTCTCCCCTTCTGCACTCAAGTTTGACAGTTTCCAAAGCGAACTATGGTTGAGCCACAGCCTTTAACTTCAGACTTATCAAACCGCCTGCGCCCGCTTTAAACCCAATAGATGTAAGAAC
+
CCCCCGGGGGGGGGGGGGGGGGGGGGGGGGGGGGGGGGGGGGGGGGGGGGGGGGGGGGGGGGGGGGGGGGGGGGGGGGGGGGGGGGGGGGGGGGGGGGGGGGGGGGGGGGGGGGGFGGGFGGGGF==DFFGGGGGGDBEDFGGFGFGEGFGGEFGFFGGFFG7?FFGGFGFAFFFFFF?FGGGCFFGFFGGF5:C8BCFFFF5>46*9A=4A6=FC29)(859)685)799<3468B(//;CFE5)9?C)/
@M00200:205:000000000-AKKM3:1:1101:9750:5883 2:N:0:1
TACGCGGGTATCTAATCCTGTTTGCTCCCCTAGCTTTCGTGCCTCAGTGTCAGGTGTTGTCCAGGGACTCGCCTTCGCCACTGGTGTTCCTCTTGATCTCTACGCATTTCACTGCTACACCAAGAATTCCAGTCCCCCCTCCAAACCTCCAGCACAGTAGTATTCACTGCCATTTCAGGGTTGAGCCCTGAGCTTTCACATCAAACTTACCATGCCACCTACGCACCCTTTACACCCAGTAGCTCTC
+
CCCCCGGGGGGGGGGGGGGGGGGGGGGGGGFCEFFCGGG@FGGGGGGGGGGGGGGGFEGGGGGDGEFGEFFGGGGGGGGGG8BFGFGDFGGGFAAEG,EG=FGGGGGGGGGGAFFFGGGFGG8=FFGGGG;DD8DFGBG=DEF6AFGFGFG+@=D:DF9DGCD6;D+@DFFBB7<E77FFFFGGFFGFF719>GGGA*71;@C*8C@E@EB;<*?<:FFB;@>F=E>C58ECC<@(==(.)9)))1=
@M00200:205:000000000-AKKM3:1:1101:25543:5887 2:N:0:1
TACACGGGTATCTAATCCTGTTCGATCCCCACGCTTTCGTGCCTCAGCGTCAGTTACAGTTTAGTGAGCTGCCTTCGCAATCGGTGTTCTGTGTCATATCTATGCATTTCACCGCTACATGACGCATTCCGCCCACTTCAAATGTACTCAAGATTTGCAGTATCAATGGCAATTCTGCAGTTAAGCTGCAGGCTTTCACCACTGACTTACAATTCCGCCTACGCACCCTTTACACCCAATAGATGTC
+
CCCCCGGGGGGGGGGGGGGGGGGGGGGGGGGGGGGGGGGGGGGGGGGGGGGGGGGGGGGGGGGGGGGGGGGGGGGGGGGGGGGGGEFGGGGGGGGGGGGGGFGGGGGGGGGGGGGFGGFGGCGGGGCEGGGGGGGGGFGCFGFFGFGFDFFFFGGFFGGFGGFGFFGGFGFFFEFFFFGFGGGC?FGFFGGFFGGGFFGFEFF<@EEEFEFEFFFG)@A=5@AD=EAG>9=EEF@@EBBFF9=58C4
@M00200:205:000000000-AKKM3:1:1101:21131:5918 2:N:0:1
TACAAGGGTATCTAATCCTGTTTGATCCCCACACTTTCGTGCCTCAGCGTCAGTTAAAGTTTAGTAAGCTGTCTTCACTATCGGTGTTCTTGACGATATCTAAGCATTTCACCGCTACACCGTCAATTCCGCCTACCTCAACTTTACTCAAGTCCTACAGTATCAATGCCACCCTCCCGGTTAAGCCGGTATATTTCAGCACTGACTTATAAGACCGCCTACGCACCCTTTAAACCCAATCGATGTCAGAC
+
CCCCCGGGGGGGGGGGGGGGGGGGGGGGGGGGGGGGGGGGGGGGGGGGGGGGGGFGAEGGGGFFGGGGGGGGGGGGFFF9FGGDGGGGGF;AEFE?FGGGFGGFFGGFGGGGGGD9DGGGGGGGFEADGFFEGGGGGFGFFGGFGFGFGFGFGGFFFGGFFGBFEFGGFF+>FFFFBEG>FE8F+@F>>+=?+<AF+*@;:@E@BE@EEEF@E@GGFGFAFDD?9EDG:9>:5=>(==(>(8(-<3<CEE)
@M00200:205:000000000-AKKM3:1:1101:15900:5968 2:N:0:1
TACGCGGGTATCTAATCCCGTTCGCTCCCCTGGCTTTCGCGTCTCAGCGTCAGTAAGCATCCAGGACCTCGCTTTCGCCACGGGCGTTCCTTCCGATCTCAACGCATTTCACCGCTCCACCGGAAGTTCCAGGTCCCCCTATGCCCCTCCAGACTCGTCGTATCCGCGCCCCTTCCCCGGTTGAGCCGGGGGATTTCAGCGACAGACGCACGAACCCGCCTACACGCGCTTTAAGCCCAATAGATGTC
+
CCCCCGGGGGGGGGGGGGGGGGGGGGGGGGGGGGGGGGGGGGGGGGGGGGGGGGGGGGGGGGFFGGGGGGGGGGGGGGGGGGCGGGGGGGGGGGGGCFGGFCGGGGGGFGGGGGGFGGGGGGEEGGGGGGGGGFGGGFGBFGFFCFGDGFGGGGGFFEDDEGFGFFGEEGFFFFFFFFGFGGGD;CG>:DGE>G?DFFGFBBF;FBFFF29>:;GE?D>(-4?68*77D1:?BAABF22?B2AF<A<A
@M00200:205:000000000-AKKM3:1:1101:9134:5976 2:N:0:1
TACCGGGGTATCTAATCCCGTTTGCTACCCTAGCTTTCGTGCCTCAGCGTCAGTGTCAGCCAAGCAACCCGCCTTCGCCTCAGGTGTTCCTCTTGATATCTACGCATTTCACCGCTACACCAAGAATTCCGATTGCCCTTTCTGCACTCTAGCACGACAGTATCAGTTGACCGTTTAAGGTTAAGCCTTAAGATTTCACAACTGACTTGACGCGCCGCCTACGCACCCTTTACACCCAATAGATGTC
+
CCCCCGGGGGGGGGGGGGGGGGGGGGGGGGGGGGGGGGGGGGGGGGGGGGGGGGGGGGGGGGGGGGGGGGGGGGGGGGGGGGDGGGGGGGGGGGGGGGGGGGGGGGGGGGGGGGGFGGGGGG@FFGGGGGGGGGGGGFGBFGGFGFGFGFGDFGGFFGGFGGFGFFCFFDFDFAFFFFGFGGGCFGFFFGGFAGGFFEFCBF5@EFFFFFFFF=EEFGFFFF?FDGBG*24CECE;G?7;34;C???
@M00200:205:000000000-AKKM3:1:1101:20394:5987 2:N:0:1
TACGCGGGTATCTAATCCCGTTTGCTCCCCTAGCTTTCGCGCCTCAGCGTCAGAAGAGGTCCAGCCGAGCGCTTTCGCCACCGGCGTTCCTTCTGATATCAACGCATTTCACCGCTCCACCAGAAGTTCCCTCGGCCCCTACCTCGCTCGAGCTCCTCAGTATCGAAGGCACTTCCACAGTTAAGCTGTGGGATTTCACCCCCGACTTGAAGCGCCGCCTACGCGCCCTTTAAACCCAATAGCTGTCAGA
+
CCCCCGGGGGGGGGGGGGGGGGGGGGGGGGGGGGGFFGGGGGGGGGGGGGGGGGGGGGGGGGGGGGGGGGGGGEGGGGGGGGGCGGGGGGFGGGF@FGGGGGGGGGG@FFGGEEG>D>FGGGGF8F;AFD@=CGGG;?G5CFCFGFD5CBGD5*@FFGFFCG<FAFGGFGFFFEFFFFFFFGGG=FFAA<=BAG6>F<FA;@FF@@>?2)3.)3?E9CDFFF?5;EFGC4:25).1C?<(34)<9284:B
@M00200:205:000000000-AKKM3:1:1101:12680:6014 2:N:0:1
TACTAGGGTATCTAATCCCGTTTGCTCCCCTGGCCTTCGTGCCTCAGCGTCAGTAACTGTCCAGGAACTCGCCTTCGCCACTGGCCTTCCTTACGATCTCTACGCATTTCACTGCTACACCGTAAATTCCAGTTCCCTCTCCAGTACTCAAGCAAGGCAGTATCCAATGCAGTTCCGGGGTTGAGCCCCGGGATTTCACATCCAACTTACCGAACCACCTACGCGCGCTTTATACCCAGTAGATGTCAGA
+
CCCCCGGGGGGGGGGGGGGGGGGGGGGGGGGGGGGGGGGGGGGGGGGGGGGGGGGGGGGGGGGFGGGGGGGGGGGGGGGGGGGGGGGGGGGGGGGGFGGGGGGGGGGGGGGGGGGFGGGGGGGDGGGGGGGGFGGFFFDFFGG?GFGEGF??FFFBDEFFGGFGBBD8FDFFFDFFFEGFG>DFFEFFEGGAAGG>FEGFFFFEFEF;=EFD2AGD:F>BFFFFFGBG):(;?FCEG@=394C55?<CFF
@M00200:205:000000000-AKKM3:1:1101:12407:6015 2:N:0:1
TACCGGGGTATCTAATCCTGTTCGCTCCCCACGCTTTCGCTCCTCAGCGTCAGTTCCGGCCCAGAGTGCCGCCTTCGCCACCGGTGTTCCTCCTGATATCTGCGCATTTCACCGCTACACCAGGAATTCCGCACTCCCCTACCGGACTCGAGTCATAGCAGTATCGAGTGGCGTCTCCGAGTTGACCCCGGAGTTTTCACACCCGACTTGCTAACCCGCCTACGCGCCCTTGATGCCCAGTAGATGTC
+
CCCCCEGGGGGGGGGGGGGGGGFGEGGGGGGGGGGGGGGDEGGGGGGGGGGGGGGGGEG>++BFG8EFGFGGGGGGGGCEC<FGGGGGG=C?FFFGGGGGGGFGDGGGGFGGGGGFGGG8B@FGGGFFGGGG6CDGG?G8DGFF6DC9D?F?:DCFFECFC+99;*<D9D4=ED>/99*6:@<CF,,;)9:8:EGFF)+7?E24,(,:?3)1))+23/0(40,5(*8)1),()-.)<(.(5><2)6<4
@M00200:205:000000000-AKKM3:1:1101:14158:6020 2:N:0:1
TACAGGGGTATCTAATCCTGTTTGCTCCCCACGCTTTCGTGCATGAGCGTCAGTGTTGGCCCAGAAGGCTGCCTTCGCCATTGGTGTTCCTCCACATCTCTACGCATTTCACCGCTACACGTGGAATTCCACCTTCCTCTGCCACACTCCAGCAAAGTAGTTTCGAGCGCAATTCCCAAGTTAAGCCCGGGGCTTTCACACTCGACTTGCTCTGCCGCCTGCGCACCCTTTAAGCCCAGTAGATGTCAGA
+
C<CCCGGGGGGGGGGGGGGGGGDGGGGGGGGGGGDGGGGGGGGGGEGGGGGGGFFEFGGGG@CGGFFCECEFGGGGGGGGDGGGGGFGGGFGGGGGGGGGGGGGFGGGGGGGGDGFGGFGGGGGGFGFGGEFG8=FGFGFFGGFG5DBGFGGG?=*:E+DF=DFFFDG>EE>BDFF6DDCCG7;FFCFE+**9@5CA*=AE===@BDAEF*>?BGF>G:5BB,2(=)28*66CF@;FF@3>??))9)/.7
@M00200:205:000000000-AKKM3:1:1101:25220:6034 2:N:0:1
TACGGGGGTATCTAATCCTGTTTGCTCCCCACGCTTTCGTGCATGAGCGTCAGTGTTGGCCCAGAAGGCTGCCTTCGCCATCGGTGTTCCTCCACATCTCTACGCATTTCACCGCTACACCTGGAATTCCACCTTCCTCTGCCACACTCGAGCCAAGTAGTTTCGAGCGCAATTCCCAAGTTAAGCCCGGGGATTTCACACTCGACTTGCTCAGCCACCTGCGCACACTTTATGCCCACTAGATGTC
+
CCCCCGGGGGGGGGGGGGGGGGGGGGGGGGFGGGGGGGGGGGGGGGGGGGGGGGGGGFGGGGGGGGGGGGGGGGGFGGGGGGGGGGGGGGGGGGGGGGGGGGFGEGGGGGGGGGGFGGGGGGG@FFGGGGGGGGGGFFFEFGGFG*=DD?=+CDCBFGDFGGFGAFGGDGBFFFFCFAFFFG9=9DCFFGGD:=EGFCGFFFF;13;?FFFFE@FG;FFFF@>;9CEG2:72)64>84(((2929:A
@M00200:205:000000000-AKKM3:1:1101:9044:6047 2:N:0:1
TACTAGGGTATCTAATCCTGTTTGCTCCCCACGCTTTCGCGCCTCAGCGTCAGACCCGGGCCAGAGAGCCGCTTTCGCCACCGGTGTTCCAGCCAATATCTACGAATTTCACCTCTACACTGGCTATTCCACCCTCCTCTCCCGGTCTCCAGCCCGGCCGTCTCGGACGCCGTTCCGGGGTTGAGCCCCGGGCTTTCACGTCCGACTGGCCGGGCCGCCTGCGCGCCCCTTAAGCCCAATCGATCTC
+
CCCCCGGGGGGGGCFGGGGGGGGGGGGGGGFGGGGGGGGGGDGGGCGGGGGGGFGGGGDGGGEGGGGGGGGGGGGGGGGGGGGGGGGGGG,5FFG8FFFFGCGGGGGGGGGGGGGFGGFGFF@F=AFGGGGFDC=FEFGFFGGACADFGFFD@?DBDEGEGG@GFFDEEGFFFFFFDBDAG5C0;FFFFGGFFGGGF5E;5?B;66140(816(:E15>0,.451:@D)9146)4,A402(:31((5
@M00200:205:000000000-AKKM3:1:1101:15956:6064 2:N:0:1
TACAGGGGTATCTAATCCCGTTCGCTCCCCTGGCTTTCGTGTCTCAGCGTCAGCGCACCCCCAGTCGTCTGTTTTCACCTTTGGCGTTCCAAGCGATATCTACGCATTTCACCGCTCCACCGCTTGTTCCGACGACCCCTGAGTGGCTCAAGACGGGCAGTATACCGAGCAGTTCCACGGTTGAGCCGTGGGATTTCACAAGGTACTTACCCGTCCGCCTACACCCGCTTTACGCCCAATAGATGTCAGC
+
CCC<CGGGGGGGGGGGGGGGGGGGGGGGGGGFGGGGGGGGGGGGGGGGGGGGGGGGGGFGGGCGCFGGGGGGGGGGGGCFGGGGGGGGGGGGGGGGGGGGGGGFGGGGGGGGGGEFGG?GGEDGGGGGGGGEDCCEG>EBD8DFGFGFGFGGGGDDAGGFGGEGFFGEAE>@FFAFFFG>>EGGFGGEFGGFA667FFGF80=EE<C37AFF08EE0CDDFFF5(2)97765),(38?01>4)))))-))
@M00200:205:000000000-AKKM3:1:1101:24860:6069 2:N:0:1
TACGCGGGTATCTAATCCCGTTTGCTCCCCTGGCTTTCGTGTCTCAGCGTCAGCGAGCCCCCAGCGACCTGTTTTCACCATCGGCGTTCCAAACGATATCTACGCATTTCACCGCTCCACCGTTTGTTCCGGTCGCCCCTAGGCTGCTCAAGATCGCCAGTATGCCCAGCCGTTCCACGGTTGAGCCGTGGGATTTCACACGACACTTAACGATCCGCCTACACACGCTTTAAACCCAATAGATGTC
+
CCCCCFGGGGGGGGGGGGGGGGGGGFFGGGGGGGGGGGDGGGGGGGGGGEFDEGEGGGGGGGCGGGGGGGFGGGGGGGFGGGGCFGGGGGG9FGGDFCGGC;FCGC@EGGGGGCGBDF,FEGGGFG8=FFGGGGGGGBGFFG6AFFD@FFGFF>FFBGDEG+8FA99?AGF269FAFFG5=;D4)<F>DG53AFFGF3EE((2792:AAAFB?6;817@0??05)2.9/*,):<<:E0(47))6<)6
@M00200:205:000000000-AKKM3:1:1101:8004:6074 2:N:0:1
TACTCGGGTATCTAATCCTGTTTGCTCCCCACGCTTTCGCACCTCAGCGTCAGTACCGGGCCAGTGAGCCGCCTTCGCCACTGGTGTTCTTGCGAATATCTACGAATTTCACCTCTACACTCGCAGTTCCACTCACCTCTCCCGGACTCAAGATTCCCAGTATCGAAGGCAGTTCTGGAGTTGAGCTCCAGGATTTCACCCCCGACTTAGGAATCCGCCTACGTTCGCTTTACACACAATAGATGTC
+
CCCCCGGGGGGGGGGGGGGGGGGGGGGGGGGGGGGGGGGGGGGGGGGGDGGGGGGGGGDGGGGGGFGGGGDGGGGGGGGGGGGGGGGGGGGGGGGGGGGGGFGGGGGGAFGGGGGF7F8FGGFGGGEGGGGGGGGGGFGFDEFDE*@=FBGDCC=DDFFBFC7D=FFGAFFF6AFCF*CFGGD<>E:CFGGFFGGGA4CFFFF=@9@2;C*0/>FFBGF<(57;(=:C*1;99.=)=01@A2:A<<9
@M00200:205:000000000-AKKM3:1:1101:19389:6097 2:N:0:1
TACGCGGGTATCTAATCCTGTTTGATCCCCACACTTTCGTGCCTCAGCGTCAGTTAAAGCTTAGTTAGCTGTCTACACTATCGGTGTTCTTGACGATATCTAAGCATTTCACCGCTACACCGTCAATTCCGCCAACCTCAACTTTACTCAAGCCCTACAGTATCAATGCCACCCTCCCGGTTAAGCCGGGATATTTCAGCACTGACTTATAAGGCCGCCTACGCACCCTTTAAGCCCACTAGATGTCAGA
+
CCCCCEGGGGGGGGFGGGGGGGGGGGGGGGGGGGGGGGGGGGGGGGGGGGGGGGGGGGGGGGGGGGGGGGGGGGGGGGGGGGGGGGGGGGFGGGGGGGGGGGGFGGGGFFGGG6EBGGDFGGGGGGGGGGGGGGCFGBFEBGGFGCGFGFGGFGGFFGGFFGEGFFGGFGFFFDFDF9>DCEC8BFGBEDGFFGGGFE?EC=BB@BEE*:<6*7<F>CDFFFDE0?8D5;;C<4>@FD(:;3;??16CE9
@M00200:205:000000000-AKKM3:1:1101:8305:6101 2:N:0:1
TACTGGGGTATCTAATCCTGTTTGCTCCCCACGCTTTCGTGCATGAGCGTCAGTGCAGGCCCAGGGGATTGCCTTCGCCATCGGTGTTCCTCCGCATATCTACGCATTTCACTGCTACACGCGGAATTCCATCCCCCTCTGCCGCACTCCAGCGATGCAGTCACAAATGCAGTTCCCAGGTTAAGCCCGGGGATTTCACACCTGTCTTACATCACCGCCTGCGCACGCTTTAAACCCAATCGATGTC
+
CCCCCGGGGGGGGGGGGGGGGGFGGGGGGGGGEGGGGGGGGGGGFEEGGGGGGGGGGGGGGGGGGGGEGGGGGGGGFEGGGGGGGGGGGGGGGGGGGGFGGGGGGGGGGGGGGGGFGGGGGGGGGGGGGGGGG?DFEFGFFGGFGFGFGFGFGG>CBGGFGGFGFFGGFGFFFFFFAFG>FG+<@FGFFDEDFDGGFFGCE@FFCBCFFFEFF3CE<D>7=;1>>EBGDD?FFF22C60((-(45:4
@M00200:205:000000000-AKKM3:1:1101:27512:6106 2:N:0:1
TACAGGGGTATCTAATCCGGTTCGCTCCCCACACTTTCGCGCCTCAGCGTCACGAGCTGTCCAGCGAGCTGCCTTCGCCATGGGTGTTCCTACCAGTATCTACGCATTCCACCGCTACACTGGTAATTCCACTCGCCTCCCCAGCCGTCCAGCCTGCCAGTACCCACTGCCGATCCGGGGTTGAGCCCCGGTCTTTAACAACGGACTTAACAAACCGCCTACGGCCCCCTTACCCCCAGTAGATGCCCGAT
+
CCCCCFGGCGGGGGGGGGGGEF>CF@FGFF@FCFGGGGGGGGCFCCGGGGGGGGCCEGFGEGGEGCFGGGCFDDFFFGGGGFAFFEFEF9,9CFGGGGGFF;FFGGGGFGGDFGC>>F8CF9>EF94CFFG==@8EC56)*8=AG58>DFGGGG6?ADC9@88DEFGGAFF5?)3:9*94>?564,;?)555>CFC69CC32>:D9(37)).)(=8(7@?(4(),10))/4)((((*3((.)6:6))((,(
@M00200:205:000000000-AKKM3:1:1101:20684:6128 2:N:0:1
TACGAGGGTATCTAATCCTGTTTGCTCCCCACGCTTTCGTGCCTCAGCGTCAGTGCTGGTCCAGAGGGCCGCCTTCGCCACTGATGTTCCTCCCGATCTCTACGCATTTCACCGCTACACCGGGAATTCCACCCTCCTCTACCGCACTCCAGCTTTCCAGTATCCACCGCCATTCCCAGGTTGAGCCCGGGGCTTTCACGGCAGACTTAGAAAACCGCCTACGCCCGCTTTATACCCAATAGATGTCAGA
+
CCCCCGGGGGGGGGGGGGGGGGGGGGGGGGGGGGGGGGGGGGGGGGGGGGGGGGGGGGGGGGGGGGGGGGGGGGGGGGGGGGGGGGGGGGGGGGGGCGGGGGGGGGGGGGGGGCEEDGGGGGGGGGGGGGFFGGGGGFGFFGGFGEGFGFGFGFGFFGG?DFEGFFGCDEEA5AFF>F>FGGGF48FFFGGFFDFGFEFB1>69D;8?3EE);(<C9DE;31()(/7CDC044))-A>(4:94<))69A2
@M00200:205:000000000-AKKM3:1:1101:7761:6130 2:N:0:1
TACGAGGGTATCTAATCCTGTTTGCTCCCCACGCTGTCGCGCCTCAGCGTCAGCCATGTCCCAGCAGGCCGCCTTCGCCACCGATGTTCTTCCGGATCTCTACGCATTCCACCGCTACACCCGGAATTCCACCTGCCTCTGACATGCTCCAGTCCACCAGTTCGCACGGCCGACCCGGGGTTGAGCCCCGGGCTTTCCCACCACGCTTAGCAGACCGCCTACGCGCCCTTTAAACCCACTAGATCTC
+
CCCCCCGGGGGGGGFGGGGGGGDGGGGGGGGGGGGGGGGGGGGGG<FGGGGGGGGGGGGGGGGGGGDGGFGGGGGGGGGGGGGG@GGGGGGGGGGGGGGGGCGGGGGGGGGGGGGFDFGGGGGCFCGGGGGGGGCEDDCD6EFFCBFEG5@CDFGAFFG5EFCC@BDG>ED>>>>DE4C4CEC6)AGF>DEEFGGGF3=)(4.4?;3:?<FFB0CF0<>((42.(2<D)*4)).42A:B0(.)-).6
@M00200:205:000000000-AKKM3:1:1101:7156:6136 2:N:0:1
TACCAGGGTATCTAATCCCGTTCGCTCCCCTAGCTTTCGTTCCTCAGCGTCAGGAAAGACCCAGTGAGCCGCCTTCGCCTCCGGTGTTCCTGATGATATCAACGCATTTCACCGCTCCACCATCAGTTCCGCTCACCTCTATCTCCCTCTAGCCCAGTAGTTTTGAGCGCAATTCCTCGGTTGAGCCGAGGGATTTCACACCCAACTTTCTGAGCCGCCTACGAACTCTTTAAACCCAGTAGATGTC
+
CCCCCGGGGGGGGEFGGGGGGGGGGGGGGGGGGGGGGGGGGGGGGGGGGGGGGGGGGFGGGGGGGGGGGGGGGGGGGGGGGGGGGGGGGGGGDGGGGFGGGGGGGGGGGGGGGGGFGG=FGGGGFGEFGFEGGGGGGFGFBFGFGFGFFFGGGGGFFF=FFGFG=>FFDGF=EFFFAFG>FGGCFFGF5DGFFG?DFEFFEFFFB2:5CFFC*/?C@GFFFFFE0?FGGGCEECEFGFD@9<244:A
@M00200:205:000000000-AKKM3:1:1101:12170:6137 2:N:0:1
TACGGGGGTATCTAATCCTGTTTGCTCCCCACGCTTTCGCGCCTCAGCGTCAATTACGGGCCAGATAGCCGCCTTCGCCACTGGTGTTCTTCCCAATATCTACGAATTTCACCTCTACACTGGGAATTCCACTATCCTCTCCCGCATTCAAGCTCATCAGTATCAAGCGCAGCCCCCAGGTTGAGCCCGGGAATTTCACGCCTGACTTGATAAGCCGCCTACGCCCCCTTTACACCCACTAGCTGTCAGA
+
CCCCCGGGCFGFFFAFEFGFGGGGGGGEEGFGDEGFFGGGEEGGGGFCEGGGFGGGGG7FGGGGGGGG9FDGGGGGGGG@FGGGG?EFGF=EGGGGGGGDF,E:=ECFGGDGGGGFGGF<DGFFFGFCEFGGCGGGGFGBF@@BGFGFGFG+@ACAFF9?F7CFCFGFFC*8@@9ABEDFFGF*;DC>>DGE>EF7@/B<;?D<;@)..))7)/?<(/:;1@;5(:BC7<042))(24(.3)(.).4)6<
@M00200:205:000000000-AKKM3:1:1101:23404:6172 2:N:0:1
TACGGGGGTATCTAATCCTGTTTGCTCCCCACGCTTTCGTGCCTCAGTGTCAGTGCTGGTCCAGATGGCCGCCTTCGCCACGGATGTTCCTCCCGATCTCTACGCATTTCACTGCTAGACCGGGAATTCCGCCATCCTCTACCGCACTCCAGTGATCCAGTTTCCAATGCCATTCCCAGGTTGAGCCCAGGGCTTTCACATCAGACTTAACCCACCACCTACGCACGCTTTAAACCCACTAGATGTCAGA
+
CCCCCGGGGGGGGFGGGGGGGGFGGGGGGGGGGGGGGGGGGGGGGGGGGGGGGGGGGGGGGGGGGGFGGGGGGGGGGGGGGGGGGGGGGGGGGGGGGGGGGGGGGGGGGGFFFCGFCFFEGGDGGGGGGGGGDGGGGFFEFGGFGBGAGFGFGGFFFGGFGG7EEABFAGF598@FFFGFGG*;6FGFFGC5)0:CB?FC4B:3;B@4>>*>4,*;;FF@;@;)(:.>28;<?4>3?::?:7).<)6<)6
@M00200:205:000000000-AKKM3:1:1101:25451:6212 2:N:0:1
TACTGGGGTATCTAATCCCGTTTGCTCCCCTAGCTTTCGCGCCTCAGCGTCAGAAGAGGTCCAGTCCGTCGCTTTCGCCACCGGCGTTCCTTCCGATATCAACGCATTTCACCGCTCCACCGGAAGTTCCACAGACCCCTACCTCCCTCGAGCTCATCAGTATCACAGGCACTTCGACAGTTCAGCTGCCGGATTTCACCCCTGACTTGATACGCCGCCTACGCGCCCTTTAAACCCAGTAGATGTC
+
CCCCCGGGGGGGGGGGGGGGGGGGGGGGGGGFGGGGGGCGDGGGGGGGGGGGGGGCEGFGGGGGFGGGGGGGGGGGGGGGGFC7FEGEFGGFGFG?F:EGGGGGGG@GGGGGGGGEGGGGGEEE=EEGGGGFFC?EFFGDFGGFGFGFGEGDDDFAFGGAGFEGF+;E*8*:6=65/995FF+C+>FFFGGE>EGGFFG39><@@EEF84?C),=E6CDFF?(<1C>D/>4).44:E0<:>F))).6
@M00200:205:000000000-AKKM3:1:1101:14117:6234 2:N:0:1
TACTGGGGTATCTAATCCTGTTTGATCCCCACGCTTTCGTGCCTGAGCGTCAGTTTAGGGCCAGTTGACCGCCTTCGCCACCGGTGTTCTTCCAGATATCTACGCATTTCACCGCTACACCTGGAATTCCATCAACCTCTCCCTAACTCAAGAAAAGCAGTATCAAAGGCAGTTTCACGGTTGCGCCGTGAGCTTTCACCTCTAACTTACCTTCCCGCCTGCGCACCCTTTAAACCCAGTAGATGTCAGCT
+
CCCCCGGGGGGGGGGGGGGGGGGGGGGGGGGGGGGGFGGGGGGGGEFGGGGGGGGFFGGGGGGGGGGGGGGGGGGGGGGGGGGGGGGGGGGGGGGGFCFGGGGGGGGGCFFGGGGF>FGGGGGGGGGGGGGGGG?FGFGFFFF5EFGFGFGG,DFBFGGF9=7DEDG8:DDDFFFFFFG>F>7+9CCBD5C>*2@<A;CEEDB:EBAA:AEFFFGGFDF@BBFE>E)75<3<<);;8(36;?)959?5)4.
@M00200:205:000000000-AKKM3:1:1101:6954:6259 2:N:0:1
TACGCGGGTATCTAATCCTGTTCGCTCCCCACGCTTTCGTGCCTCAGCGTCAATCCAGGTCTAGCCAGCTGCCTTCGCAATTGGTGTTCTATGGCATATCTATGCATTTCACCGCTACATGCCACATTCCGCTGACCTCATCCTAATTCTAGCCTCGCAGTATCAAAAGCAATTTTACGGTTGAGCCGCAAACTTTCACTCCTGCCTTACAAAGCCGCCTACGCACCCTTTCAACCCAATAGATGTCACAT
+
CCCCCGGGGGGGGGFGGGGGGGGGGGGGGGGGGGGGGGGGGEGGGGGGGGGGGGGGGGGGGG9EGG@FGGGGGGGGGG7C?FGGGGGGGGCEE?FFFGFGGGGGGGGGGGDDFGGEGG,ADF8CFGGGGGGGGE+@D+@DFGGFG7DDGFA9DDFFEGDEGGCGD7DCFGFFF5CCF?>?FCC+@FGFF*9?FGFGFEGEF21:)0:<.:5/>2?C>DFD9B(.3CBGF<;)1)9=E(:164)))/)1)1)
@M00200:205:000000000-AKKM3:1:1101:15549:6261 2:N:0:1
TACACGGGTATCTAATCCTGTTTGCTCCCCACGCTTTCGTGCATGAGCGTTAGTGTTGGCCCAGAAGGCTGCCTTCGCCATCGGTGTTCCTCCAGATCTCTACGCATTTCACCGCTACACCTGGAATTCCACCTTCCTCTGCCACACTCGAGCCAAGTAGTTTCGCGCGCAATTCCCAAGTTAAGCCCGGGGCTTTCACACTCGACTTGCTCAGCCACCTGCCCCCACCTTACTCCCAATACATGTCAGAC
+
CCCCCGGGGGGGGGFGGGGGGGGGGGGGGGGGGGGGGGGGGGCFGFGGGGEEEFGGGGGGGGGCF<FDEGFGGGGGCGGGGGFEGCGGGGGGGGG,?FGGGCGGGGGGGGGGGGGFGGGGGGGDFFGGGGGGGGGGGFFDFGFFGFGFGFE=>>?*0@D9EFBF=*=EEG>5>CFAFFC9FEC7B9EF>DGF4>7FF?G?E5=(/8@27>*;C(<C74F8(3()(=5C*;5E@)9/C;110)-6)).696)
@M00200:205:000000000-AKKM3:1:1101:9278:6266 2:N:0:1
TACTAGGGTATCTAATCCTGTTTGATCCCCACACTTTCGTGCCTCAGCGTCAGTTAGACTCTAGTAAGCTGTCTACACTATCGGTGTTCTTGACGATATCTAAGCATTTCACCGCTACACCGTCAATTCCGCCTACCTCGACTCCACTCAAGCCCATCAGTATCAATCCCACCCTCCCGGTTAAGCCGGGATATTTCAGAACTGACTTAATAGGCCGCCTACGCACCCTTTACACCCACTAGATGTC
+
CCCCCFGGGFGGGGFGGGGGGGGGGGGGGGGGGGGGGGGGGGGGGGGGGGGGGGGAFCGGGGGGGGGFGGGGGGGGGGGFGGGEGGGGGGGGGGGGGGGGGGGEGGGGGGGGGGGFGGFGGGFGFGGGGGFGGGDGGFGFDGGFGFGFGF?DGGGFFG8FDFFGF9EGDFFDDFFF>BC?B=C+BDFB>+4@FFFGFCAEA@E@EEEEEAA5A)?<4CBADB>E>EFG<<ECEEF@ED(6(7355.9
@M00200:205:000000000-AKKM3:1:1101:8183:6266 2:N:0:1
TACGAGGGTATCTAATCCTGTTCGCTACCCACGCTTTCGTGCCTCAGCGTCAATGTTGGCTTAGTGAGCTGCCTTCGCAATCGGTGTTCTACATCATATCTAAGCATTTCACCGCTACATGATGTATTCCGCCCACTTCAACCAGATTCAAGCTATGCAGTTTCACTGGCAATTCCGCAGTTGAGCTGCGCGCTTTCACCCCTGACTTATATAGCCGCCTACGCACCCTTTACACCCACCACATGTCACAC
+
A<C<CG:@FFGGGFF<FGFGFGFCFGGGFGGGFG:FFGEFGGGGFEFFGEG:@FGFCECFG8<CF,6@EGC,?FEFFGG7@FB@FGGGGGGGGGFAFECFGGG9FF;,;=CFG6CEGGF<E9EEGGGGG,==8ECEGFGBDGFAFFCDFB,+@CFFFGFFFGECF7DFFG58;1=FDAD5=A9+*3E?C6+5@EEF5>A*))1))08>;4*7A4;D29?5-5-6(4:**2.)13)(:/((6((/)9?7.)(
@M00200:205:000000000-AKKM3:1:1101:22174:6292 2:N:0:1
TACGCGGGTATCTAATCCCGTTTGCTCCCCACGCTTTCGCGCCTCAGCGTCAGAACCGGACCAGTGAGCCGCCTTCGCCACTGGTGTTCTTGCGAATATCTACGAATTTCACCTCTACACTCGCAGTTCCACTCACCTCTTCCGGTCTCAAGCTCCCCAGTCTCAAAGGCAATTCCAAGGTTGCGCCTTGGGCTTTCACCCCTGACTTACAGATCCGCCTACGCGCCCTTTACACCCAATCGATTCCAGCT
+
CCCCCCFGGGGGGFGGGGGGGGGDGGGGGGCGGGGGGGGGGGGGGGGGGGGGGAFGGDGDGGFEA=<EGGDGGGGGFFGEGGF=FFGGFGGCFGGEGCFGGGGC+@F@FGGGGGGF=F,AFDDE7BCFGGFGGGCEF6DEDGCEG9?AFFDC,:C?3B?EG*>F*?2,9D*);BFFFADFFGG*58EDA<C;FGGGF?C*(.,(6;954)/3)/?9=CDFFF0B6CBDD5:>A)4:E?(1(((()))..()
@M00200:205:000000000-AKKM3:1:1101:26752:6303 2:N:0:1
TACTGGGGTATCTAATCCTGTTCGCTCCCCACGCTTTCGCACCTCAGCGTCAGAACAAGCCCAGTTGGCCGCCTTCGCCTCTGGTATTCCTCCGGATCTCTACGCATTCCACCGCTACACCCGGAATTCTACCAACCTCTGCTTGTCTCCAGCCAGGCAGTATCCCCTGCAATCCACGGGGTTGAGCCCCGGGCTTTCACAGACAGACTTACCCAGCCGCCTACGTTCGCTTTAAACCCAATAGATGTCAC
+
CCCCCGGGGGGGGGGGGGGGGGGDGGGGGGGGGGGGGGGGCFGGGGGGGGGGGGAFGGGGGGCGGGDGGGGGGGEGGGGGGGGGGCGGGGGF8CEGGGGGGGFGGGGGGFGGGGGF>FGGGGGGEGCGGGDFGGFEE*=DDFDFFFGEGFGCFG6F9DDBFCEGEFGF?FACFE36?@59*@4CAFGFFGGAECEF?=9C<@9?1=((.99@EFC/28.136;F<<)><7(3:A2)<,3:04,)).)))6)
@M00200:205:000000000-AKKM3:1:1101:23523:6334 2:N:0:1
TACTCGGGTATCTAATCCTGTTTGCTCCCCACGCTTTCGTGCATCAGCGTCAGTTATAGCTTAGCTAGCTGCCTTCGCAATCGGTGTTCTGTGTCATATCTAAGCATTTCACCGCTACATGACACATTCCGCCAACCTCAACTATACTCAAGCTCATCAGTATCAATGGCAGTTCTGCAGTTAAGCTGCAGGCTTTCACCACTGACTTACTAAGCCGCCTACGCACCCTTTAAACCCAGTAGATGTC
+
CCCCCGGGGGGGGGGGGGGGGGGGGGGGGGGGGGGGGGGGGGGFE<FGGGGGGGGGGGGGGGFGGGGGGGGGGGGGGGGGDGGGECGGGGFGGGGGGGGG;FGDFEGGGGGGGGGBDGGGGGGFGGGGGGGGGCDGGFGFFGGFGFGFGFGDFFFBFDGFGGFGFBFGFGF5@ECFFFGFGFGFFCFFBF?FEGGGFECB*):568CEC**;CCGD=DFFACAFF8?DD4=E76*5*(7.84??4/9
@M00200:205:000000000-AKKM3:1:1101:6032:6337 2:N:0:1
TACCAGGGTATCTAATCCTGTTTGCTCCCCACGCTTTCGCACCTCAGCGTCAGTATCTACCCAGGTCGCCGCCTTCGCCACCGGTGTTCCTCCCGATATCTACGAATTTCACCTCTACACCGGGAATTCCGCGACCCTCTTTAGTACTCTAGCCTGCCAGTTTCGGATGCACTTCCTCAGTTAAGCCAAGGGCTTTCACATCCGACATAACAGACCGCCTACGTGCGCTTTACACACAATAGATGTCAGCT
+
CCCCCGGGGGGGGGGGGGGGGGGGGGGGGGGGGGGGGGGDEGGGGGGGGGGGGGGGGGGGGGGGGGGGGGGGGGGGGGGGGGGGGGGGGGGGGGGGGGGGGGGGGGGGFAEGGGGFGGGGGGE7@=DFGGGGGGGCEFGD?8FBEF@EFFGGGGGFFGGF6DEGFF5:5EFF>CFFFCFFFFF+=CFFFDF)8CFFFFGFFEF>?@189<13;@EF6DE;1638(379D504<BF);10<9)<AB6>>A))
@M00200:205:000000000-AKKM3:1:1101:12360:6340 2:N:0:1
TACGAGGGTATCTAATCCTGTTTGATCCCCACGCTTTCGTGCCTCAGTGTCAATATTCGCGTAGTGAGCTGCCTTCGCAATTGGTGTTCTATGTCATATCTAAGCATTTCACCGCTACATGACATATTCCGCTCACCTCCACGGTATTCACGACAGATAGTATCACTGGCAGTTTCCGGGTTAAGCCCGGAGATTTCACCACTGACTTACCTGCCCACCTACGCACCCTTTAAACCCAACAGATGTCAGAC
+
CCCCCGGGGGGGGGGGGGGGGGGGFGGGGGGGGGGGGGGGFGGGGGGGGGGFFFGGGGGGGGCFGGG?FDFGGGGGGGGGFGGFGGGGGGGCFGGFGF=FGGGDCFGFGFFF9EGEGEGGG88EFCEGGGGGCGCGGFGFFGGBGDGEGF886CC?FFGFGGEFF9DFDFFAFD@FFDG5CEG7=D6@>@>?*4:@=ACE6>C@64;AAB@CBBCEBDEDFE>EFG5DF46@)93=EF((,3(73)9<).)
@M00200:205:000000000-AKKM3:1:1101:17118:6363 2:N:0:1
TACGCGGGTATCTAATCCCGTTCGCTCCCCTGGCTTTCGCGCCTCAGCGTCAGAAGAGGTCCAGCGAGTCGCTTTCGCCACCGGCGTTCCTTCCGATATCAACGCATTTCACCGCTCCACCGGAAGTTCCACTCGCCCCTATCTCCCTCAAGACGGCCAGTATCCAAGGCACTTTCCCGGTTGAGCCGGGAGCTTTCACCCCGGACTTGGCTGCCCGCCTACGCGCCCTTTAAGCCCAGTAGATGTCAGCC
+
CCCCCGGGGGGGGGGGGGGGGGGGGGGGGGGFCGGGGGGGGGGGGGGGGGGGGGGGGGGGGGGGGGGGGGCGCFGGGGGGGGGGGGEGGGGGGGGG7CEGGCFCGCEFGGFGGGGBD@=GGGG8<BDEGGGG?FFGGFG=>FG+EFGFGFFDFGGFFGD4>>5C?F8E4CFFFFFFFFGFG8)CFGGDE3*:<GFGF2F>BFB>9B>BA:7?:?CC?G><(233>G@DDF:>)660;.(44952))6.5)(
@M00200:205:000000000-AKKM3:1:1101:24645:6375 2:N:0:1
TACTCGGGTATCTAATCCTGTTTGCTCCCCACGCTTTCGCGCCTCAGCGTCAGATCCGGCCCAGTCGGCCGCCTTCGCCACGGGTGTTCTTACAGATATCTACGCATTCCACCGCTACACCTGTAATTCCACCGACCTCTACCGGTCTCTAGATCCGCAGTATCGGAAGCAGCTTCGGAGTTGAGCTCCGAAATTTCACTTCCGACTTACAGGACCCGCCTGCGCGCGCTTTACACCCAGTAGATGTC
+
CCCCCGGGGGGGGAFGGGGGGGGGGGGGGGGGGGGGGGGGGGGGGGGGGGGGGGGGGGGGFFFGGGGEGGGDGGGGGGGCEF:7@FGDGG8FGFDFFGGGGGFGGGGGGGGGGDGFGGGGF?FGGFGFGFGFFGGGGFGFFGGFGFGDFF::C9CFFGCEECAD5BGGFGFDF>AFEB45F@D=ACDFFGD)/=CCFEFE?EFFFFFFEF4<D0::8)5(8(856*57D7(--).);9BFF42:96>5
@M00200:205:000000000-AKKM3:1:1101:10222:6388 2:N:0:1
TACTGGGGTATCTAATCCCGTTTGCTCCCCACGCTTTCGCGCCTCAGCGTCAGGAGATGCCCAGAGACCCGCCTTCGCCATCGGTGTTCCTCCACATCTCTACGCATTTCACCGCTACACGTGGAATTCCACCTTCCTCTGCCACACTCGAGCCACGTAGTTTCGAGCGCAATTCCCACGTTAAGCTCGGGGATTTCACACTCGACTTGCGCGGCCACCTGCGCACACTTTATACCCAATAGATGTC
+
CCCCCGGGGGGGGGGGGGGGGGGGGGGGGGGGGGGGGGGGGGGGGGGGGGGDGGGGFGGGGGGGGFGFFGGGGGGGGGGGGGFEGGGGGGGGGGGGGGGFGGGGGGGEGGGGGGEBGGGGGGGGGEGGGGGGGGGGFFGFFGGFGFGDGFEDGGGFFGFFEDEGF?DEEGF>FFFAAA**6=FGFGFFFDGFAEGGFCG57=B2BFF?AF(22>GE9GFFBB>>;GBG0:)).:AAG?:0)-569>A
@M00200:205:000000000-AKKM3:1:1101:10947:6391 2:N:0:1
TACAAGGGTATCTAATCCTGTTTGCTCCCCACGCTTTCGTGCCTCAGCGTCAATTAACATGTAGTAAGCTGCCTTCGCTATCGGTGTTCTATGTCATATCTAAGCATTTCACCGCTACATGACATATTCCGCTTACCTCCATGATATTCAAGACAAATAGTATCAACGGCAGTTTCTGGGTTAAGCCCAGAGATTTCACCACTGACTTATCTGCCCGCCTACGCACCCTTTATGCCCAATAGATGTC
+
CCCCCGGGGGGGGGGGGGGGGGGGGGGGGGFGGGGGGGGGGGGGGGGFGGGGGGGGGGGGGGGGGGGGGGGGGGGGGGGGGGGGGGGGGGGGGGEGCGGGGGGGFGGFGGGG9EE>DGGGGGGGGGGGGGGGGGGGGFGDFGGFGFGFGFF89DG6DDFFFDEFDFFE5=BADEFFFF7*A==DFDF?DF?DFGGG+0=8C=EFEFFFFFE7EC:85CA9585B4=3;;9>CCE4>F=>2=*>C45>
@M00200:205:000000000-AKKM3:1:1101:17791:6392 2:N:0:1
TACTGGGGTATCTAATCCTGTTTGCTCCCCACGCTTTCGAGCCTCAGCGTCAGTAATGAGCCAGTGAGCCGCCTTCGCCACTGGTGTTCTTGCGAATATCTACGAATTTCACCTCTACACTCGGAGTTCCACATACCTCTTCCATACTCAAGATAGCCAGTATCAAAGGCAATTCCAAGGTTGAGCCCTGGGCTTTCACCTCTGACTAAACTATCCGCCTCCGCTCCCTTTATGCCCAATAGATGTC
+
CCCCCGGDFGCGF<FGGGCGGGGGGGGGGGGGGG7FGGGGGGGGFFFGGGGGGFA9EFCFGGFFGGGEGGGGGGEFFGGGGGGFFFFEEFGFGGGGGDFFGGGGC,EFFFGGFGGB=FAFGGGB4@CFGGGFGG+CE?FEB4B7E@6DGF8D9A+@FFFFF+C9E7+E?DFFFFBD7C69>6DFFFF?A?75A6ECFCECE=*87E6A8)3>AA;DACD9)):?=>5F6:)15?47B>((.***185
@M00200:205:000000000-AKKM3:1:1101:5756:6407 2:N:0:1
TACGGGGGTATCTAATCCTGTTCGCTACCCACGCTTTCGTGCCTCAGCGTCAATGTTGGCTTAGTGAGCTGCCTTCGCAATCGGCGTTCTACATCATATCTAAGCATTTCACCGCTACATGATGTATTCCGCCCACTTCAACCAGATTCAAGCTACTCAGTTTCAATGGCAATTCCGCAGTTGCGCTGCGGGCTTTCACCACTGACTTAGGTAGCCGCCTACGCACCCTTTAAACCCAATAGATGTC
+
CCCC?FGGFGGGGGFAFFGGFFGGGGGGGGGGGGGDGGGGGGGCFCFGEEGGGGGFGFGGGDFFGG,EFGFFFFGGGGGGEGFG+4@CFGGGGGGGCFGGCAF;=ED;DFGGCCEBCCFF94EFE;DFF=8+0===EDDDD919?5DECFEFGFCFFGFF:;EGEFFCFD5859+B5ACBF<<+:8>*?75*:?EC889;*/(4=EA99EFCE<6C1C>((5()4/0>*2)).)-(;4:<:):)-.6
@M00200:205:000000000-AKKM3:1:1101:9488:6425 2:N:0:1
TACTCGGGTATCTAATCCTGTTCGCTCCCCACGCTTTCGCTCCTCAGCGTCAGTATCGGCCCAGAGACCCGCCTTCGCCACCGGTGTTCCTCCTGATATCTGCGCATTTCACCGCTACACCAGGAATTCCAGTCTCCCCTGCCGAACTCAAGTCTGCCCGTATCGACTGCAAGCTCAGAGTTAAGCCCCGCGTTTTCACAGCCGACGCAACAAACCGCCTACGAGCTCTTTAAACACAATAGATGTCAGA
+
CCCCCEGGGGGGGGGGGGGGGGGGGGGGGGGGGGGGGGGGGGGGGGGGGGGGGGGGGGDGGGGGGGGGGGGGGGDGFGGGGGGGGGFGGGGGGGDFGFGGGGGGGGGGGGGGGDGFGGGGGGFGFGGGGGGFGGGG@FEDFFGFGBGFGFGFGGGFFEGDG6=FAAGGFGFFF=FFFFGFGF7+=D?@BC5?DC7DFFGFF0?B>BFB09BF;<GG(<>?1:6D<58C*:24<).);0,)44:4<4:5<2
@M00200:205:000000000-AKKM3:1:1101:26047:6425 2:N:0:1
TACTGGGGTATCTAATCCTGTTTGCTCCCCACGCTTTCGCACCTCAGCGTCAGTATTGAACCAGGAGGCCGCCTTCGCCACCGGTATTCCTCCACATCTCTACGCATTTCACCGCTACACGTGGAATTCCACCTCCCTCTGCCACACTCAAGCCCCGTAGTTTCGAGCGCAATTCCCAAGTTAAGCCCGGGGATTTCACACTCGACTTGCGAGGCCACCTGCGCACACTTTAACCCCAGTAGATGTC
+
CCCCCGGGGGGGGGGGGGGGGGGGGGGGGGGGGGGGGGGGGGGGGGGGGGGGGGGGGGGGGGGFGGGGGGGGGGGGGGEGEGGGCGGGGGGGGGGGGGGEGGGGGEGGGGGGGGGFGGGGGFCEGFGFGGGGGGGGGFGFFGGFGFGFGFGFGGGEFEC>=DDGA?FGFGEFFFFFF5?AFFCCFFGFEG9?AEFFFEF?EFF(>61;EE62@@EC(:AFFF0>6:<C7:)-<).2CB?(6>249<B
@M00200:205:000000000-AKKM3:1:1101:6857:6461 2:N:0:1
TACTAGGGTATCTAATCCCGTTTGCTCCCCTGGCTTTCGTGTCTCAGCGTCAGCACACTCCCAGCTACCTGTTTTCACCATTGGCGTTCCAAATGATATCTACGCATTTCACCGCTCCACCATTTGTTCCGGTAGCCCCTAAGTGGCTCAAGACACCCAGTATACCAAGCAGTTCCACGGGTGAGCCGTGGGATTTCACAAGGTACTTAGGCATCCGCCTACGCACGCTTTAAACCCAATAGATGTC
+
CCCCCGGGGGGGGGGGGGGGGGGGGGGGGGGGGGGGGGGGGGGGGGGGGGGGGGGGGGGGGFGGGGGGGGGGGEGGFGGGGGGGGGGGGGGGGGGGGGGGGGGGGGGGGGGGGGGFGGGGFGGGGGGGGGGCDEGGGFGFFGGFDFGFGFG?FGGFFGGFE9EGFFGGFGFFFFBFFFGDFEGGFGFEFGGFFGGF+*@E@=C=AEFFFFFFFEGF)33:AFAB@:?DDD>C<@==E@?1;CCC?<5
@M00200:205:000000000-AKKM3:1:1101:16348:6465 2:N:0:1
TACGGGGGTATCTAATCCTGTTCGCTCCCCACGCTTTCGCTCCTCAGCGTCAGGTAAGGCCCAGCAAGCCGCCTTCGCCACCGGTGTTCCTCCTGATATCTGCGCATTTCACCGCTACACCAGGAATTCCACTTGCCCCTACCTACCTCTAGCCGGCCCGTATCCACCGCAGACCCGCAGTTAAGCTGCGGGCTTTCACGGCAGACGCGACCAGCCACCTACGAGCCCTTTATGCCCAATAGTTGTC
+
CCCCCGGGGGGGGGGGGGGGGGGGGGGGGGGGCGGGGGGGGGGGGGGGGGGGGGGGGGFG8@@FGGGEGGGGGGGGFFEGEGGGGGGGGGGGGGGGGGGGGGGGG6CFGGGFDCE>6EGGGGGG7FGCEGFGGF7EFFFFFGGFGFGFGFF@;FGBA@C>GDBGE6FFDGFFFFFFFFCECFF;@F9648C>:CGGF?C:3((3:16;(46(4:FCBFFF77151C)120.6<<:5E7130))-)69
@M00200:205:000000000-AKKM3:1:1101:5096:6489 2:N:0:1
TACACGGGTATCTAATCCTGTTTGCTCCCCACGCTGTCGCGCCTCAGTGTCAGCCATGGCCCAGCAGGCCGCCTTCGCCACCGGTGTTCTTCCGGATCTCTACGCATTCCACCGCTACACCCGGAATTCCACCTGCCTCTACCATGCTCGAGCACGCCAGTTCGCACGGCCGACCCGGAGTTGAGCCCCGGGCTTTCACCGCACGCTTGCCGTGCCCCCTACGCGCCCTTTAAACCCAGTCGATGTC
+
CCCCCGGGGGGGGGGGGGGGGGGGGGGGGGGGGGGGGGGGGGGGGGGFGGGGGFFFGGG8FGGGDECFGGGGGGGGGGGGGGGGGGGGGFGGGGGGDFFGGCAFGDGGEGDFEEGFGGGGGGGGGGGGGGGGFGFGGFGF5DGFGCGFGFG6:+=9@CDEFFA>5578*;95?2?B?)):=C;FFGG8>DDFFGGFFFG=?0(429B02(.326EF0C>F?<65(:;D758)6<>FE?1(.221A34
@M00200:205:000000000-AKKM3:1:1101:21470:6491 2:N:0:1
TACTGGGGTATCTAATCCCGTTCGCTACCCTAGCTTTCGTGCCTCAGCGTCAGTTGAGACCCAGTAAGCCGCTTTCGCCACCGGTGTTCCTTAGGATATCAACGCATTTCACCGCTCCACCCTAAGTTCCGCTTACCTCTGTCTCACTCAAGCACGGCAGTTTTGAACGCAGTTCCTCGGTTAAGCCGAGGTATTTCACATCCAACTTGCCGTACCGCCTACGCACCCTTTAAACCCAATAGATGTC
+
CCCCCGGGGGGGGGGGGGFGGGGGGGDGGGGGGGGGGGGGGGGGGGGGGGGGGGGGGGFFGGGGGGGGGDFGGGGGDGEGEGEGFGGGGGGGGDGGGGGGGGDEGGGGGGGGGGGFGGGGGGGG,>DGGGGGGGGG8DGBDGGFGFGFGFD?FGGABGGFGGEDDEFCFGFFD<FF??>?FGG7BFC*5/*@4EGFFCFCE)0>;EB4*9(295CE7<B?(5,8;GDGFG36).73B;<<0>AA26<
@M00200:205:000000000-AKKM3:1:1101:19150:6508 2:N:0:1
TACTAGGGTATCTAATCCTGTTTGCTCCCCACGCTTTCGTGCCTCAGTGTCAGTGCTGGTCCAGGTGGCCGCCTTCGCCACAGATGTTCCTCCCGATCTCTACGCATTTCACTGCTACACCGGGAATTCCACCACCCTCTACCGCACTCTAGTCCGCCAGTATCCACCGCCATTCCCAGGTTGAGCCCGGGGCTTTCACGGCAGACTTAACGAACCACCTACGCACGCTTTAAACCCAAGAGATGTC
+
CCCCCGGGGGGGGGGGGGGGGGGGGGGGGGGGGGGGGGGGGGGGGGFFEGGGGGGGGGGGGGGGGGFGFGGGGGGGGGGGGG8=FFEFGFGGGGG:BGGGGGGGGGGGGGGGGFGFGGGGGGGGD8EFGDGGGGGGDAGDFFGEGFGFGFCBGGGEEGG>=+;DEFGGFGFFFEFFFF?5@9DFFG6FDCCEEECCFFGF==59@@EC4CAD06B=@F33;=;B?GAC*/-)5<3.A<0((.322<<
@M00200:205:000000000-AKKM3:1:1101:13894:6516 2:N:0:1
TACTAGGGTATCTAATCCCGTTCGCTCCCCTGGCTTTCGTGTCTCAGCGTCAGATGGCCCCCAGCGAGCTGTTTTCACCGTCGGCGTTCCAAGCGATATCTACGCATTTCACCGCTCCACCGCTTGTTCCGCTCGCCCCTAGGCCTCTCAAGGCCGCCAGTATACCCAACCGTTCCCCGGTTGAGCCGGGGGATTTCACAAGGTACTTAACGGCCCGCCTACACACGCTTTAAACCCAATAGCTGTC
+
CCCCCGGGGGGGGGGGGGGGGGGGGGGGGGGGGGGGGGGGGGGGGGGGGGGGDGGGGGGGGGGGGGGGGGGGGGGGGGGGGGGGGGGGGGGGGGDGGGGGGGGGGGGGFFEGGGGFGG8FGGGGGGFGGFDGGGGGEFGFFGGFGFFEGFGCEFFFEECECFCGE@CE5EFFFFFFFFG>F=DDFFGFFDDE@GDF?AFF?:?FBFBFFDA:;;C:,>D?6?:F7C59*/3))).88::?FF)-)6<
@M00200:205:000000000-AKKM3:1:1101:10504:6519 2:N:0:1
TACTCGGGTATCTAATCCTGTTCGCTCCCCACGCTTTCGTGCCTCAGCGTCAGTTTCGGCCCAGCGAGCTGCCTTCGCAATCGGGGTTCTTGGTGGTATCTATGCATTTCACCGCTACACCACCAGTTCCGCCCGCCTCGACCGAACTCAAGCTTGCCAGTATCAACGGCAGTTCCAGGGTTGCGCCCTGGGATTTCACCGCTGACTTCACAACCCGCCTACGCACCCTTTAAACCCACACGACGTCAGCC
+
<<CCCGDFE@EFFGGFGGGFGGGGGEGGGGFGGGEGGGGCFFGGGGGGGGGGGGFFGGDGGGGCFE@FDGGFG@AFFGEE7?BC:BFFF9;F,C<FCEDFDF<FGGGC;FFGGGGFGGFG?DFBE8DFGGGGCE?EGFGF5CEA6AGFGAFDC?DAFCFF8C@CE=7C5EE4*:+=9B**6C9*88EEF4*);6E7A5+)496(05)5.?@EE(=3(5>F:?(7:EFG7*5)))..A6((-((((,--()(
@M00200:205:000000000-AKKM3:1:1101:27026:6533 2:N:0:1
TACTCGGGTATCTAATCCTGTTTGCTCCCCACGCTTTCGTGCCTCAGCGTCAGTGTTGATCCAGATGGCCGCCTTCGCCACTGGTGTTCCTCCCGATCTCTACGCATTTCACCGCTACACCGGGAATTCCACCATCCTCTATCACACTCTAGTTCGCCAGTTTCCACTGCCGTTCCCAGGTTGAGCCCAGGGCTTTCACAGCAGACTTAAACCACCCCCTACGCACGCTTTAAACCCAGTAGATGTCAGA
+
CCCCCGGGGGGGGGGGGGGGGGGGGGGGGGGGGGGGGGGG8FGGGGGGGGGGGGGGGCF9FGGGGGCGGGGGDGGGGGGGGGGFFGGGGGGGGGGGGEGGGGGGCEEEGGGGGGGFGGGGGGGGGGGGGFGGDFCGGFGF5DFFGFG5DD=?FFFDFEGFFFFGEFGGF,?AFFFFFFG?DFFGAC?CFFFBEFFGFAGFEDF=@B@CE;EF=DG:(2?-(-38<EBG*7(7.;A3B8(()7)9?7<<A2
@M00200:205:000000000-AKKM3:1:1101:18377:6535 2:N:0:1
ACACGGGTATCTAATCCTGTTTGCTCCCCACGCTTTCGCGCCTCAGCGTCAGATTCGGCCCAGTCGGCCGCCTTCGCCACGGGTGTTCTTACAGATCTCTACGCATTCCACCGCTACACCTGTAATTCCACCGACCTCTACCGATCTCTAGATCCGCAGTATCCGAAGCAGCTTCACGGTTGAGCCGTGAAATTTCACTTCCGACTTACCAGACCCGCCTGCGCGCGCTTTATACCCAGTAGATGTC
+
CCCCCGGGGGGGGFGGGGGGGGGGGGFFGFGGGGGGGEGGGGGGGGGGGGGGGGGGGGGGGGGGGGGGGGGGGGGFGGFGGGEGGGGGGGFGGGGGGGGGGGGGGECFGGGGGGGFGGGGGGGGGGGGEFGFGEGGGFGFFDG>@AFEGCAFFGFFFGGFGGFFADGEBGFFFEFAFF>AEGG<4CGEFGGFFCFCF?GFFFFFBF1>E@CEFD:C;G>,803>>EFGDG::9><4E7(.64>BABF
@M00200:205:000000000-AKKM3:1:1101:9447:6537 2:N:0:1
TACTGGGGTATCTAATCCCGTTCGCTCCCCTGGCTTTCGTGTCTCAGCGTCAGCACACTCCCAGCTGTCTGTTTTCACCGTTGGCGTTCCAGACGATATCTACGCATTTCACCGCTCCACCAGGAGTTCCGCTCTCCCCTACCACACTCGAGCATTGCAGTCTGCCAGGCAGTTCCACGGGTGAGCCGTGGGCTTTCACCGGACACTTGCAATGCCGCCTACGTGCCCTTTATGCCCAATACATGTC
+
CCCCCGGGGGGGGGGGGEGGGGGGGGFGGGGGGGGGGGGGGGGGGFFGGECEGGGGGGGGFGFGGGGGGGFGGGFFFGGGGGGGGGGGGGGGGGC@FEEFFGGGG6:BEFGFGGGAGGGGGFGGCCE=FGGGGGGGFD18FGGFGF8)6:8?EG6DFGCDDFE7DF=F?F?=;;@A@BD5C5<**49?9CEE*4;;>7:>@9(:(76==E:?E3CC9D3(6:/=@=)*><547C<7B3;;3).)-62
@M00200:205:000000000-AKKM3:1:1101:7323:6556 2:N:0:1
TACAGGGGTATCTAATCCCGTTCGCTCCCCTGGCTTTCGCGTCTCAGTGTCAGAACATCCCCAGCAACCTGTTTTCACCTTTGGCGTTCCAAGCGATATCTACGCATTTCACCGCTCCACCGCTTGTTCCAGTTGCCCCTGAATGTCTCAAGCGACCCAGTATACCAAGCAGTTCTGCGGTTGAGCCGCAGGATTTCACAAGGTACTTAGGCCGCCACCTACACGCGCTTTAAACCCAATAGATGTC
+
CCCCCGGGGGGGGGGGGGGGGGGGGGGGGGGGGGGGGFGGGGGGGGGGFGGGGGGFGGGGGGGGGDGGGGFFEFGGCCFGGDGGGGGGGFFEFGDGGGGGEFGGGGGGEFFGGGGFGGFFFGGGDGFGGCEFFGGG8?FDFG8CAFGFGFGGGGGFFGGFGGFGFFDGFGFFFCAE?FDBFCDGFFG>>5CE>FCFFEG?7@=>4AECEE=>6=EEBGF@3;@5?EEG1:(7./)(=86(8>AAF<B
@M00200:205:000000000-AKKM3:1:1101:6967:6567 2:N:0:1
TACTCGGGTATCTAATCCTGTTTGCTCCCCACGCTTTCGCACCTCAGCGTCAGTACCGGGCCAGTGAGCCGCCTTCGCCACTGGTGTTCTTGCGAATATCTACGAATTTCACCTCTACACTCGCAGTTCCACTCACCTCTCCCGGACTCAAGCTCTTCAGTATCGAAGGCAGTTCTGGAGTTGAGCTCCAGGATTTCACCCCCGACTTAAAAAGCAGCCTACGTGCGCTTTAAACCCAATAGATGTC
+
CCCCCGGGGGGGGGGGGGGGFGGGGGFGFEFGGGGGGGGGGGGGGGGGDGGGGGGGGGGGGGGGGGGGGGGGGGGFF7F@FGGC<FFFFFFFGGGGGGGGGGGGGEEFGGGGGGGFGFGFGGGGGGCFFGGGFGGGGFGBF8FAG>6>DFFFFDCFFGG9=DFFF?CEEFA9ACFFFFGFGGC=F69AFFGFFGGC+9C*<AFFFF@2C4@EEDC555=;;828;;>DDD()74;3C?718A92)))
@M00200:205:000000000-AKKM3:1:1101:17714:6569 2:N:0:1
TACACGGGTATCTAATCCTGTTTGCTCCCCACGCTTTCGCGCCTCAGCGTCAGTTGTGGTCCAGTTGGCCGCCTTCGCCACCGGTGTTCTTCCCAATATCTACGAATTTCACCTCTACACTGGCTATTCCACCCTCCTCTCCCGGTCTCCAGCCTTCCCGTCTCGGGCGCCGTTCCGGGGTTGAGCCCCGGGCTTTCACGCCCGACTGACAAGGCCGCCTACGCGCCCTTTACACCCAATTGCTGTCCGAC
+
CCCCCGGGGGGGGGGGGG9FGG<FFGGGGGD@FGGGGGGGGGGGGGGGGGCGFE@EEEGGGGGG@E,9FGCGGGGGGGGGGGGC@FEGG;EDAFF?<AADDFGGG8FGFFGGGFGFCGGGG,,><,@=F8DFF8DFC:D=DFF*+3?8DBC8DFDFFFGBGGBDEA9CBGFFFFFFF*99>?DCACF?;<GFDGCFF?F0@FB>06063:)),(;;1CE6:7(50?:D)05):421C?-3)5)66-4,49(
@M00200:205:000000000-AKKM3:1:1101:13646:6601 2:N:0:1
TACGCGGGTATCTAATCCCGTTTGCTCCCCTGGCTTTCGCGCCTCAGCGTCAATGCCGGTCCAGGATGCCGCCTTCGCCACCGGTGTTCCTCCAGATATCTACGCATTTCACCGCTACACCTGGAATTCTGCATCCCTCTCCCGAATTCAAGCCATCCAGTATCGGATGCAGTTCCCAGGTTGAGCCTGGGGATTTCACATCCGACTTAGTTGGCCGCCTACGAGCCCTTTAAACCCAATAGATGTCAGA
+
CCCCCGGGGGGGGGGGGGGGGGGGGGGGGGFGGGGGGGGGGGGGGGGGGGGGGGGGGGGGGGGGGGGGGGGGGGGGGGGGGGGGGGGGGGGGGGGGGGGGGGGGGGGGGGGGGGGFGGGGGGGGFGGGGGGGGGGGGFGFFGGFGFGFGFGFGGGFFFGFGGFFDFGGFDFFFFFFFFGFFGGGFGGFFGF4)=CCAEGCE3B=(6>;<>EFFFGGFGE6(/152=>F*952><AFG0814A<DB<24<9
@M00200:205:000000000-AKKM3:1:1101:3977:6613 2:N:0:1
TACAGGGGTATCTAATCCTGTTTGCTCCCCACGCTTTCGTGCATGAGCGTCAGTGCTGGCCCAGGGGGCTGCCTTCGCCATCGGTGTTCCTCCACATATCTACGCATTTCACTGCTACACGTGGACTTCCACCCCCCTCTGCCGCACTCTAGCCTTCCAGTTTCAACCGCAGTTCCCAGGTTGCGCCCGGGGATTTCACATCTGACTTAGGAAGCCGCCTGCGCCCGCTTTCAACCCAATAGATGTCAGAC
+
CCCCCGGGGGGGGGEFGGGGGGGFGGGGGGGGGGGGGGGGGGEFFGFGGGGGGGGGGGGFFFFGCGDGGGGGGGGGGGGGEGEGGGGEGFFGGEG,FE8FGEGGGGGDGGGGDDFFFF@FGDF7:,@DFGGFGEGEGEGFFGGFGFG9GFFG,=DDFGGFFF7CCC+DAGDF?@FAF*;?F@D**:4?9<5?5CEF>CFE)/..<EE?)77).6;C0C3?3=181:.9)9,)44>7E::?3>9))6A<<9)
@M00200:205:000000000-AKKM3:1:1101:12263:6617 2:N:0:1
TACGGGGGTATCTAATCCCCTTCGCTCCCCTAGCTTTCGTACCTCAGCGTCAGAAGAGACCCAGTAAGCCGCTTTCGCCACCGGTGTTCCTGATGATATCAACGCATTTCACCGCTCCACCATCAGTTCCGCTTACCTCTGTCTCCCTCAAGCACTGCAGTATCGGGCGCAATTCCTCGGTTGAGCCGAGGGCTTTCACACCCGACTACCAGCGCCGCCTACGTACCCTTTAAACCCAGTAGCTGTC
+
CCCCCGGGGGGGGGGGGGGGGGGGGGGGGGGGGGGGGGGGGGGGGGGGGGGGGGGGGFFGGGGGGFGCGFGEGGGGGGGEEGGG:FFGGGFGCDGGGGGGFEEGGGGGGGGGGGGFGGGGGGGG?E3EFGGGGG68DDFE?EFFF?FFFFG6=?:FFGF*3+0=A99CDCA29=FFFFG>FGGCAGCE5?EFFFGGFFGFF?B(6:3:(3;3?2CEFGE?FF0>?G8D>7:B)64(;-1.>A)6A6)
@M00200:205:000000000-AKKM3:1:1101:27837:6618 2:N:0:1
TACCGGGGTATCTAATCCTGTTTGCTCCCCACGCTTTCGTGCATGAGCGTCAGTGCAGGCCCAGGGGATTGCCTTCGCCATCGGTGTTCCTCCGCATATCTACGCATTTCACTGCTACACGCGGAATTCCATCCCCCTCTGCCGCACTCCAGCGATGCAGTCACAAATGCAGTTCCCAGGTTGAGCCCGGGGATTTCACATCTGTCTTACATCACCGCCTGCGCACGCTTTACACCCAATAGATGTC
+
CCCCCGGGGGGGGGGGGGGGFGGGGGGGGGFFFEFGGGGGGGGAFGGGGGGGFGFFGGGGFGGGGGGG>FGBFDEGCGGGGGCGEGGGGG8FGDEGGGGGGGGGGGDFDGGGGGGFF?FFGDGG@CD8ADFCFCFDEFDFFGGFGFGF6:C:FDCADDGA<;=CCF>FFGFFF@C6AACFG,CC>?1@557)::,?4@@CF;E9CC3ECEF<<<?<(9)3/6(06?5C194<>AD0C?<B?)6<>5>
@M00200:205:000000000-AKKM3:1:1101:13616:6640 2:N:0:1
TACTCGGGTATCTAATCCTGTTTGCTCCCCACGCTTTCGTGCCTCAGTGTCAGTGTTGGTCCAGGTAGCTGCCTTCGCCATGGATGTTCCTCCCGATCTCTACGCATTTCACTGCTACACCGGGAATTCCGCTACCCTCTACCACACTCTAGTTGTCCAGTTTCCACTGCAGTTCCCAGGTTGAGCCCAGGGCTTTCACAACAGACTTAAACAACCACCTACGCACGCTTTAAACCCAGTAGATGTCAGC
+
CCCCCGGGGGGGGGGGGGGGGGGGGGGGGGGGGGGGGGGGGGGGGGGGGGFGGGGGGGGGFGGGGGGFGGGGFGGGGGGGGGGGCGFGFGGGGGEDGGFCFFGGGDFCDEFFGGFBFGGGGGG7FEFFGGGGDGGGGBGFFGFFGBDDGFGGGGGFFGGDF8DDDFFGB?FDFFFFFFFFFGFFFFGFFFFEDGG68*;7>A9@@DE@*30:6@CEACE<4:5*)48)*2/48>3-1070)7)1975)))
@M00200:205:000000000-AKKM3:1:1101:7396:6662 2:N:0:1
TACGAGGGTATCTAATCCCGTTTGCTCCCCTGGCCTTCGTGCCTCAGTGTCAGGAACTGTCCAGAGACCCGCCTTCGCCACTGGTCTTCCTCATGATCTCTACGCATTTCACCGCTCCACCATTTGTTCCGGTAGCCCCTAAGTGGCTCAAGACACCCAGTATACCAAGCAGTTCCACGGGTGAGCCGTGGGATTTCACAAGGTACTTAGGCATCCGCCTACACACGCTTTAAACCCAATAGATGTC
+
CCCCCGGGGGGGGGGGGGGGGGGGGGGGGGGGGGGGGGGGGGGGGGGGGGGGGGGGGGGGGGGGGGGGGGGGGGGGGGGGGGGGGGGGGGGGGGGGGGFFGGGGGGGGGGGCFGGFGDEGGGGGGGGGGGGDGGGGEFGFFGGFGFGFGFGFGGGFFGGFGGFGFFGCFGFFFFFFFFGECEC?AFFEFGGFFGGG+*;;@CD@ECECFFE=*:?DAGB9>@FA:C):/927CF<@ED@;E<)65)9
@M00200:205:000000000-AKKM3:1:1101:19847:6663 2:N:0:1
TACGGGGGTATCTAATCCTGTTTGATCCCCACACTTTCGTGCCTCAGCGTCAGTTAAAGTTTAGTAAGCTGTCTTCACTATCGGTGTTCTTGACGATATCTAAGCATTTCACCGCTACACCGTCAATTCCGCCTACCTCAACTTTACTCAAGTCCTACAGTATCAATGCCACCCTCCCGGTTAAGCCGGGATATTTCAGCACTGACTTATAAGACCGCCTACGCACCCTTTATGCCCCATAGATGTC
+
CCCCCDGGGGGGGGGGGGFGGGGFGGGGGGGG>EGGGGGG@FFGGGGGGGGGGGGGG9FFDFCFGGFAE9EA,5FGGGCD@FGGGDGGGFGFGGCFGDGGFGGFCEGG8,DFFGGEDGGGGCGGGDFGFG?CDEGGDDEBB8@5EFGFGFGCFFGCBECFF8DDDFG89DDD5>FFBFGDGEC8AFGFF575AC@CBCG4*<E93:*2:EE49AF65CE@=B9)3E3<*249C?)=C0;8@33/<?)
@M00200:205:000000000-AKKM3:1:1101:11201:6664 2:N:0:1
TACTGGGGTATCTAATCCTGTTTGCTCCCCACGCTTTCGCACCTCAGCGTCAATGTTCCGCCAGATAGCCGCCTTCGCCTCAGGTGTTCTTCCCGATATCTACGAATTTCACTTCTACACCGGGAATTCCGCCATCCTCTCGGACATTCAAGATCCACAGTATCGACTGCAATTCCCAGGTTGAGCCCGGGGCTTTCACAATCGACTTGCAGACCGGCCTACGTGCTCTTTAAGCCCAATAGATGTC
+
CCCCCGGGGGGGGGGGGGGGGGGGGGGGGGGGGGGGGGGGEFGGGGGGGGGGGGGGGGGGGGGGGGGGGGGGGGGGGGGGGGGGGGGGGGGGFGGGGGGGFGGGGGGGGGGGGGGFGGFAFEGGGGGDFG8EGGGGGFFEFGGBGFGFGFGGGGGFFGGFEC>CAFGGEGFFFFFFFFGFFFCFFGCFBCE4?5:CFFGEEE@2=@5@EE@<CD;CBGF;,3;FFF>@7;?EBAB0A:???B2><<)
@M00200:205:000000000-AKKM3:1:1101:13248:6675 2:N:0:1
TACTAGGGTATCTAATCCTGTTTGCTCCCCACGCTTTCGCACCTCAGCGTCAGTTATGGACCAGTTAGCCGCCTTCGCCACTGGTGTTCCTGCGAATATCTACGAATTTCACCTCTACACTCGCAATTCCACTTACCTCTTCCATACTCTAGACACCCAGTATCAAAGGCAGTTCCGCAGTTGAGCTGCGGGATTTCACCCCTGACTTAAATGTCCGCCTACGTGCGCTTTACGCCCAGTAGATGTC
+
CCCCCGGGGGGGGGGGGGGGGGGGGGGGGGGGGGGGGGGGGGGGGGGGGGGGGGGGGGGGGGGGGGGFGGGGGGGGFGGGGGGGGGGGGGGGGGGGGGGGGGGGGGGGGGGGGGGFGGGGGGGGGGGGGGGGGGGGGFGFFGGFGFFFFFFFGGGFFDGFGGFGEDFGFGFFFFFFF5CBFFGGFFFFFGGBAGGGFFGCC@DDBBAEEAC?EEGFFDD2@B2?B=BGGGFFCD;3:314>?3?CEF
@M00200:205:000000000-AKKM3:1:1101:15379:6721 2:N:0:1
TACCAGGGTATCTAATCCTGTTTGCTACCCACGCTTTCGAGCCTCAGTGTCAGTTACAGTCCAGAGAGCCGCTTTCGCCACCGGTGTTCCTCCATATATCTACGCATTTCACCGCTACACCTGGAATTCCACTCTCCTCTACTGCACTCAAGTCTAACAGTTTCCAATGCACACAATGGTTGAGCCACTGCCTTTTACATCAGACTTATTAAACCACCTGCGCTCGCTTTAAACCCAATAGATGTC
+
C<CCCGGGGGGGGGGGGGGGGGGGGGGFGGGGGGGGGGCFCGGGGCGGGGGGGGFGGGFGGGGGFFD:FFGGGGGGGFGGGGE@FGGGGGGGGGG9F9EFFGGGGGGGGGFGF8EADGEG,D>EFCDFGGGGGGGGGFGEFGGFG588D9,?DGFBFF6+7D>CEF+EFG+80)99?F+?=E?+*@8DD6??F9EF?8ECFE56@E*8EE7*;>FC5C>E))035*979C***07>*--@::??*1
@M00200:205:000000000-AKKM3:1:1101:20930:6722 2:N:0:1
TACGCGGGTATCTAATCCTGTTTGATCCCCACACTTTCGTGCCTCAGCGTCAGTTTGAGCCTGGTAAGCTGTCTACACTATCGGTGTTCTTGACGATATCTAAGCATTTCACCGCTACACCGTCAATTCCGCCTACCTCGACTCCACTCAAGCCCATCAGTATCAATCCCACCCTCACGGTTAAGCCGGGATATTTCAGAACTGACTTAATAGGCCGCCTACGCACCCCTTACGCCCAATAGATGTC
+
CCCCCDGGGGGGGGFGGGGGGGGGGGGGGGFGGGGGGGGGGGGGGGGGGGEEEFGFGGGGFGGGGGEFGFGGGFGGGGGGGGGD7CGGGFGFGFGGEGGGGGGGGCFGC,@FACEECFDEFEFG:BFDGFGGGGDFGFGFDEGFDFGEFFF8B6FDFFGFF7>9EFGGFFFD5>@F*;F*8A*8+7@***433BCC+7CC;=66326A**5>C>,,6CED;;(),=8*)1(/.:(3*;((..6:4))
@M00200:205:000000000-AKKM3:1:1101:27788:6739 2:N:0:1
TACTCGGGTATCTAATCCTGTTCGCTCCCCACACTTTCGCTCCTCAGCGTCAGGTAATGCCCAGAGAACCGCCTTCGCCACCGGTGTTCCTCCTGATATCTGCGCATTTCACCGCTACACCAGGAATTCCGTTCTCCCCTGCATACCTCTAGTCTGCCCGTATCGGAAGCAGGCTCAGGGTTAAGCCCTGAGTTTTCACTCCCGACGCAACAAACCGCCTACGAGCTCTTTAAACCCACTAGATGTC
+
CCCCCGGGGGGGGFGGGGGGGGGGGGGGGGGGGGGGFGGGGGGGGGGGGGGGGGGGGGGGFGGGGGGGGGGGGGGGGGCGGGGGFGGGGGGGGFGGGGGGGFFFGGGCEGFGGG>5CFGGGGF@FGF8ADEGGFFGADCDDGGFGFG<DFGFFGGFBFCEGGBG5@=E?FFDFFFFFFGFFGFGFGFFFGGF>FFGFFGCED>224929-->B@GCBGB23;(:?C>G+05C?C<<G:((,,6<<6<
@M00200:205:000000000-AKKM3:1:1101:24577:6755 2:N:0:1
TACACGGGTATCTAATCCTGTTTGCTCCCCACGCTGTCGCGCCTCAGTGTCGGCTATTAGGAGGTTACCCTCCCACGGCCCAGCAGACCGCCTTCGCCACTGGTGTTCTTCCGGATCTCTACGCATTCCACCGCTACACCCGGAATTCCATCTGCCTCTACCGTGCCCAAGCCTACCAGTCGCCGCGGCCGATCTGGAGTTGAGCTCCAGACTTTCACCGCGGCCTTATGCTGGCCACCTACGCGCCCTTT
+
CCCCCGGGGGGGGGGGGGGGGGGGGGGGGGGGGGGGGGGGGGGGGGFFGGFGGGGGGGGGGGGGGGGGGGGGGGGGGGGFGGGGFFGGG@ECFCFGGGEFGGGFGGFGGGFFGEGFGAFGGGGGGGGGGGGGGGGGGFDDFGGFGFCACFGGEFGFFGGFFFFGCD>CAGFDA@**;?FFFCGG>EG>BC=55CC7A9C@D3?;E)6??FF?2:@F<F4,(,,0,199>C)640:<+32:.(,476>>0(.
@M00200:205:000000000-AKKM3:1:1101:22469:6762 2:N:0:1
TACGGGGGTATCTAATCCTGTTTGCTCCCCTAGCTTTCGTGCCTCAGTGTCAGGTGTTGTCCAGGGACTCGCCTTCGCCACTGGTGTTCCTCTCGATATCTACGCATTTCACTGCTACACCGAGAATTCCAGTCCCCCCTCCAAACCTCCAGCACGCTAGTATTCAATGCCATTTCAGGGTTGAGCCCTGAGCTTTCACATCAAACTTAACATGCCACCTCCGCACCCTTTAAACCCCAGAGATGTC
+
CCCCCGGGFGGGGGFGGGGGGGGGGGGGGGGGGGGGDFGGGGGGGGGGGGGGAFGGGGGGGGGGGGGGGGGGGGGGGGGGGGG8<AFG<EFGGGGGCFGGGDGGG6FEFGFFGGGFFGDGFGDG7CFGGGGGGGGCCBGFFE?FFFGDFFG+8?D*9+=BEF7EC7CCFGF@AAB<EF7*@E>DFD9?9*4/;,1=FA:46@E**.*9@EE*/56<>DF=(((56?5:1*)934)311;1((,9319
@M00200:205:000000000-AKKM3:1:1101:13946:6763 2:N:0:1
TACTGGGGTATCTAATCCTGTTTGCTCCCCACGCTTTCGCGCCTCAGCGTCAGTATCGGGCCAGTGAGTCGCCTTCGCCACTGGTGTTCCGCCGAATATCTACGAATTTCACCTCTACACTCGGCATTCCACTCACCTCTCCCGAACTCAAGACAGTCAGTATCAAAGGCAATTCCAAGGTTGAGCCCTGGGCTTTCACCTCTGACTAAACTGTCCGCCTACGCGCCCTTTATTCCCAATAGATGTC
+
CCCCCGGGGGGGGGGGGGGGGGGGGGGGGGGGGGGGGGEGDGGGGGGGGGGGDGGGGGEGGGGGGGGGGGEGGGGGGGGGGGGFGGGGGGGGGGCCEGGGGGGGGGGGGGFGGFGFGG;FFGFGGDGGGGGFFGFGGFGFF8DBG>+5=+=+6=DBFFGFDCEF@CFGFGFFFFFFF?CFGC0*@EFFF9EFFGFGFFFEEFFEEE6A*7>?4@CCDGA=6>@>(3>DC<;E3).1?;8D4CE5???
@M00200:205:000000000-AKKM3:1:1101:18471:6768 2:N:0:1
TACGAGGGTATCTAATCCTGTTTGCTCCCCACGCTTTCGTGCATGAGCGTCAGTGTTGGCCCAGAAGGCTGCCTTCGCCATCGGTGTTCCTCCAGATCTCTACGCATTTCACCGCTACACCTGGAATTCCACCTTCCTCTGCCACACTCCAGCAAAGTAGTTTCGAGCGCAGTTCCCATGTTAAGCCCGGGGCTTTCACACTCGACTTGCTCCGCCGCCTGCGCACACTTTAAACCCAATAGATGTC
+
CCCCCGGGGGGGGGGGGGGGGGGGGGGGGGGGGGGGGGEGGGGGGGGGGGGGGGGGFFGFGGGGGGG8EBFGGGGGGGGGCGGGGGGGGGGGGGGCFGGGGGGGGGGGGGGGGGGFGGGGGGGGGGCFGGGFGGGGGFGFFFFBGFGFGFGGGG69D;=E8DEFAFGCBEE5*9CCF?+6ECGGFFGFFDGA5:FFAEG*<@=>B>DFFE:E;@ECFGF;=;9:>GFGC:)7563(=7:??F<><))
@M00200:205:000000000-AKKM3:1:1101:14536:6777 2:N:0:1
TACTAGGGTATCTAATCCGGTTTGCTCCCCCAGCTTTCATCCCTCACCGTCGAGCGCGTTCTGGCAAACCGCCTTCGCCACTGGTGGTCTTCAGTAGATCAATGGATTTTACCCCTACCCACTGAGTACCGTTTGCCTCTCCCGCCTCCTAGCTCTGCGGTTTCCTCCGCAGCCCATCCGTTGAGCAGGTGGATTTAACGGAGGACTTGCAGAACAGGCTACGGATGCTTTAAACCCAATAGATGTC
+
CCCCCGGGGGGGGGGGGGGGGGGGGGGGGGGGGGGGGGGGGFGGGGGGGGGGGGGDGGGGGGGGGGGGGGGGGGGGGGGGGGGGGGGGGGGGGGGGG?EFFGGGGDFGGGDGFGGFGGGGGEGGFFGGFGGGGGGGGFGFFGGEGFGFGFGFGGDFFGDFEDFGFFGGBGEAEFFFFFGDFCDGFGGFFGCFFFGGFEGA@D9==BEEBFF=C1<*,;>;EDFD;8:5CF?<CFE3E70336A<AFF
@M00200:205:000000000-AKKM3:1:1101:24444:6810 2:N:0:1
TACCAGGGTATCTAATCCTGTTTGCTCCCCACGCTTTCGCGCCTCAGTGTCAGGAATCTCCCAGAATGGCGCCTTCGCCGCCGGCCTTCCCCCAGATATCTGCGCATTTCACCGCTACACCTGGAGTTCCCCATTCCCCTGAGATCCTCAAGCCACGCAGTATAAGGCGCAATTCCCCGGGTAAGCCGAGGGCTTTCACACTTTACTTACGCAGCCACCTACGCGCCCTTTAAGCCCCATAGATGTC
+
CCCCCGGGGGGGGGFGGGGGGGGGGGGGGGGGGGGGGGGGGGGGGGEGGGGGGGGGGGGGGFGGGGGCFGCGGGGGGGGGGGGGGGFGGGGGGGEGGGGGEGGGGEEFGFFGGGGFGGGGGGGGDFFFGGGFGCFGGFGDFDCFGFGFGFDCD=FFFGGFGFEG@FGGFGBABEAFFFGDDCDGFGC;AGGDFGGGFCG<;@EECCFFFF@FFFGGFGF@@@?EBEEG194)6<>5C(-2??>BBA>
@M00200:205:000000000-AKKM3:1:1101:17339:6826 2:N:0:1
TACGGGGGTATCTAATCCCGTTTGCTCCCCACGCTTTCGCGCCTCAGCGTCAGAACCGGTCCAGTGAGCCGCCTTCGCCACTGGTGTTCCTCCCAATATCTACGCATTTCACCGCTACACTGGGAATTCCACTCACCTCTCCCGGCCTCAAGCAAAGCAGTCTGGAAGGCAGTTCCTCGGTTAAGCCGAGGGATTTCACCTTCCACTTGCCAAGCCGCCTACGCGCCCTTTAAGCCCAGTAGATGTCAGAC
+
CCCCCDGGGGGGGGGGFFGGGFGGGGGGGGGGDGEEGGGGGGGGGGGGGGGGCEGGGGGGGGGGGFGGGGGGGGGGGGGGGGGFGGGGFGGGGGGFGGGGGFFGG>GGGGGFGGGEDG9FFFFCFBFFGGGGFGGGD?@DB@DDEFGDGACCF>FFFGGFGGFFCACFEGFFFE@FFFCBEGGGFGG>5DEABGGFFFGFEFE5CFE3@F14@;FFBGF66::>BEFGC<))--40:,8749A5:A9629)
@M00200:205:000000000-AKKM3:1:1101:12149:6838 2:N:0:1
TACTGGGGTATCTAATCCCGTTTGCTCCCCTAGCTTTCGCTCCTCAGCGTCAATGTCGGTCCAGGATGCCGCCTTCGCCACCGGTATTCCTCCAGATATCTACGCATTTCACCGCTACACCTGGAATTCTGCATCCCTCTCCCGAATTCAAGCCATCCAGTATCGGATGCAGTTCCCAGGTTGAGCCTGGGGATTTCACATCCGACTTAGTTGGCAGCCTACGAGCCCTTTAAACCCAGTAGATGTC
+
CCCCCGGGGGGGGGGGGGGGGGGGGGGGGGGGGGGGGGDGGGGGGGGGGGGGGGGGGGGGGGGGGGGGGGGGGGGGGGGGGGGGGGGGGGGGGGGGGGGGGGGGGGGGGGGGGGGFGGGGGGGGDGGGGGGGFFG@EFGDFFFFGFGBFFGDGGGFFGGFGGFGFDCCBFFEFFAFFAFFGGFGFGGFFGGFE5CGFEGFFB=>=B>DF4AEE@?>@GF2>==52:=FFG3)7)7(=7;@EF3)57C
@M00200:205:000000000-AKKM3:1:1101:24213:6841 2:N:0:1
TACCGGGGTATCTAATCCTGTTTGCTCCCCACGCTGTCGCGCCTCAGCGTCAGCAACAGCCCAGCAGGCCGCCTTCGCCACTGATGTTCTTCCCGATCTCTACGCATTCCACCGCTACACCGGGAATTCCGCGACCCTCTATCGAACTCTAGCTGGCCAGTTTCGAATGCAATTCCCAGGTTGAGCCCAGGGCTTTCACATCCGACACAACCAACCGCCTACGCACGCTTTAAAGCCAATCGATGTCAGA
+
CCCCCGGGGGGGGGGGGGGGGGGGGGGGGGGGGGGFFGGGGGGGGGGGGGGGGGFGFGGGGGGGGGGGGGGGGGGGGGGGGGGGGGGGGGGGGGGGGGGGGGGGGGGGGFGGGGGDGGGGGGGGGGGGGGGGGGGE65CC?FF>GFF@GFFCFGGFEGGFFGFGFFGGAEFFFFFFFFGFGFGGFGFFFGEF>FFFFFFFFEFD<7;F@FF;@FGGFGFBB21)1?;9*12<F2).;0<>03,34,-6-)
@M00200:205:000000000-AKKM3:1:1101:11441:6848 2:N:0:1
TACAGGGGTATCTAATCCCGTTTGCTCCCCTGGCTTTCGTGTCTCAGCGTCAGCGGATCCCCAGTCATCTGTTTTCACCGTCGGCGTTCCAAACGATATCTACGCATTTCACCGCTCCACCGTTTGTTCCGATGACCCCTGGCTCGCTCAAGCCCGCCAGTATGCCCGGCCGTTCCCCGGTTGAGCCGGGGGATTTCACGCGGGCACTTAACGGTCCGCCTACACCCGCTTTAAGCCCAATAGATGTC
+
CCCCCGGGGGGGFGEGGGGGGGGGGGGGGGGCFGGGGGGGGGGGGGGGGGGDFGGDCGGFGGFFEE<FGGGFGGGGGGGGGGGCEEGGGGC9=D@>F,@FGGGGGGGGGGGGGGG>DGGGGDGGGEGGGGEGGD?FFFGFFG86DDGAFBFG,7CA5CGFF7;9@F5*9EDF>>FFFFG:<CDCFFG>FDCAE7AFFAG(2(,(41:<:).9:B*:2/;<B41)4*7)C<:()-)4C:<??242<24-
@M00200:205:000000000-AKKM3:1:1101:26191:6849 2:N:0:1
TACTGGGGTATCTAATCCCGTTTGCTCCCCTGGCTTTCGCGCCTCAGCGTCAATACCGGTCCAGGATGCCGCCTTCGCCACCGATGTTCCTCCAGATATCTACGCATTTCACCGCTACACCTGGAATTCCACATCCCTCTCCCGGATTCGAGCCTTCCAGTCTCGGACGCAGTTCCCGGGTTGAGCCCGGGGATTTCACGTTCGACTTAGCAGGCCGCCTACGCGCCCTCTAAACGCAATAGATGCC
+
CCCCCGGGGGGGGGGGGGGGGGFGGGGGGGC@GGGGFGGGGGGGGGGGGGGGGGGGGGGGGGGGF7FGGGGGGGGGGGGGGGGGGEFGFFFGG8FGFGGGGGGGGGGGGGGG?=@5DFGGGGGFGGGGGG8D?@D>FFGFFGFFD5CDGFFF>DFF6@FDF?@C@F6EACD>DFFF6*?/>*9?68:/0CC4AGG477@?335(/:(46.)1415C;DD16:?535<C)*.))6((222,)6944))
@M00200:205:000000000-AKKM3:1:1101:12832:6852 2:N:0:1
TACGAGGGTATCTAATCCTGTTTGCTCCCCACGCTGTCGCGCCTCAGTGTCAGCAACAGCCCAGCAGGCCGCCTTCGCCACCGATGTTCTTCCCGATCTCTACGCATTCCACCGCTACACCGGGAATTCCACCTGCCTCTACTGTGCTCAAGCCAGGCAGTTTAGAAGGCAGTCTTGCGGTTGAGCCGCAAGATTTCCCCCCCTACTTACCAAGCCACCTACGCGCACTTTAAACCCAATAGCTGTC
+
CCCCCGGGGGGGGGGGGGGGGGGGGGGGGGGGGGGGGGGGGGGGGGGGGGFGGGGGGGCGGGGGGGGGGGGGGGGGGGGGGGGGGGGGGGFGGGGFDGGGGGGGGGGGGGGGGGGFGGGGGGGGGGGGGGGGGGGGGFG=FGGFF?DDFFG?FFGFFFD>@@CFE5CFFGFFFFFFAFGEEEG7>EGBEGEBA6=FA*=390:@6?EF?A8<@<G5=CF844(00:BD)224<>A?5(4()6)-..4
@M00200:205:000000000-AKKM3:1:1101:15099:6872 2:N:0:1
TACGCGGGTATCTAATCCTGTTTGCTCCCCACGCTTTCGTGCCTCAGCGTCAGGACAGGCCCAGTCGCCCGTCTTCACCATCGGCGTTCCAGTAGATATCTACGCATTTCACCGCTCCACCTACTGTTCCGGCGACCCATACCTGCCTCAAGACCCGCAGTTCGCCCCGCTGTTCCTCGGTTGAGCCGAGGGCTTTCACAAGACGCTTGCGGATCCGCCTACGCACCCTTTAAACCCAATAGATGTC
+
CCCCCGGGGGGGGGGGGGGGGGGGGGGGGGGGGGGGGGGGGGGGGGGGGGGGGGGGGGGGGGGGGGGGGGGGGGGGGGGGGGDEGGGGGGGGGGGGGGGGGGGGGGGGGGGGGGGFGGGGGGGGGGGGGGGGGGGGEEG<FGGFGFGEGFGGGGGFFGGF8FCGFFDGDGFFEFFFFFGEGEGGFGGF3DGFAFCCF2CA<<?B(4830:0>09EG2DE?(41>?EED5*5<24<<G::::B44<6:
@M00200:205:000000000-AKKM3:1:1101:7349:6887 2:N:0:1
TACTGGGGTATCTAATCCCGTTCGCTCCCCTGGCTTTCGTGCCTGAGCGTCGGCCAAGCCCCAGTCTGTCGCTTTCGCCACCGGCGTTCCTCCCGATCTCAACACATTTCACCGCTCCACCGGGAGTTCCACAGACCCCTAGCTCGCCCGAGCTCTCCAGTCCCCGAAGACCGTCCCCGGTTGGGCCGGAGCCTTTCACCACGGGCTTGGAGAGCCGCCTGCGCACCCTTTACACCCAATAGCTGTCAGC
+
CCCCCGGGGGGGGGGGGGGGGGGGGGGGGGGGGGGGGGGGGGGGGGGGGGGGGGGGGGGGGGGGGGGGGGGGGGFGGGGGGGGGGGGGGGGGGGGGFGFGGFFGFGGGGGGGGGGFGGGGGGGGGGBGGGGGGGGGGFGDFGGFGFGBGD5DEDFFFG7FFGFGFBG5BGFBE9D/?AGABEGGFGGDF<EFFGGG9<FA<22>09;B6:>?FFGF>DBF68>5;:BG3*::A23:C?<?0:).64,):)
@M00200:205:000000000-AKKM3:1:1101:9859:6896 2:N:0:1
TACCGGGGTATCTAATCCTGTTCGCTCCCCACGCTTTCGCTCCTCAGCGTCAGTTGTTGCCCAGAGACCCGCCTTCGCCACCGGTGTTCCTCCTGATATCTGCGCATTTCACCGCTACACCAGGAATTCCAGTCTCCCCTGCAACACTCTAGTTTGCTCGTATCGACTGCAGACCCGAGGTTGAGCCTCGGGATTTCACAGCCGACGCAACAAACCGCCTACGAGCCCTTTATGCCCAATAGATGTCAGA
+
CCCCCGGGGGGGGGGGGGGGGGGGGGGGGGGGGGGGGGGGGGGGGGGGGGGGGGGGGGGGFGGGGGGGGGGGGGGGGGGGGGGGGGGGGGGGGGGGGGGGGGGGGGGGGGGGGGGFGGGGGGGGGGGGGGGGGGGGGFGF5EEFGFGFFFGGGGGFFGGEGGCG=FGGFGFFACFFFFC*6DGGFFGFFGG4)=ECFCFEFF=B@6;BF@;FFFGG@GEF3?BB6?DF7<?AA)).0310:94<24<::)
@M00200:205:000000000-AKKM3:1:1101:6441:6900 2:N:0:1
TACCAGGGTATCTAATCCCGTTTGCTCCCCTGGCTTTCGCGCCTCAGCGTCAGAAGAGGTCCAGCGGATCGCTTTCGCCACCGGCGTTCCTTCCGATATCAACACATTTCACCGCTCCACCGGAAGTTCCATCCGCCCCTACCTCCCTCCAGCCTACCAGTATCGAAGCCACTTTTCCGGTTGAGCCGAAAGATTTCAACCCCGACTTGGTAGACCGCCTACGCGCCCTTTATACCCAGTAGATGTC
+
CCCCCGGGGGGGGGGGGDGGGGFGGGGGGGGGGGGGGGGGGGGGGGGGGGGGE9FGGGGGGGGGGGGGGGGGGGGGGGEGGFGGGGGGGGGGGGGDG+@EGFGGGGFGGGGGGGGFGGGGGGGD7CFGG:DGGFGGEFE=?DFFGF>@FEGGGGGFFGCA;CACDFG>?C>@FFF9FAGFE5D*)5?B;4=550@7A3C9((/31;BF<E<E;@B8>GFFB::B9DEG30))46<<C<674:).5.4
@M00200:205:000000000-AKKM3:1:1101:5443:6902 2:N:0:1
TACTGGGGTATCTAATCCCGTTTGCTCCCCTGGCTTTCGCTCCTCAGCGTCAATGCCGGTCCAGGATGCCGCCTTCGCCACCGGTATTCCTCCAGATATCTACGCATTTCACCGCTACACCTGGAATTCTGCATCCCTCTCCCGGATTCAAGCCATCCAGTATCAGACGCAGTTCCCAGGTTGAGCCTGGGGATTTCACGTCTGACTTAGTTGGCCGCCTACGAGCCCTTTATGCCCACTAGATGTC
+
CCCCCGGGGGGGGGGGGGFGGGGGGGGGGGGGGGGGGGGGGGGGGGGFGGCGGGGGGEGGGGGGGGGGGGGGGGGGGGGEGGGGGGGGGGEFGFGGGFGGGGGGGGGGGGGGGGDFGGGGGGGGGFGGGGFEGGGGGF?DFGGBCBGFGFE8E6?FFFGFFC9DCFDF>EBFEFFF5FC?FGCFFF7FFGFEBGGG9EGFB4<@EEFF:CE<CBFC>DDDF@?5;CBFF4)7<)4):3//5@4??C5
@M00200:205:000000000-AKKM3:1:1101:22925:6916 2:N:0:1
TACTCGGGTATCTAATCCTGTTTGCTCCCCACGCTTTCGCGCCTCAGCGTCAATCACGGGCCAGATAGCCGCCTTCGCCACCGGTGTTCTTCCCAATATCTACGAATTTCACCTCTACACTGGGAATTCCACTATCCTCTCCCGCATTCAAGCTCATCAGTATCAAGCGCAGCCCCCAGGTTGAGCCCGGGAATTTCACGCCTGACTTGATAAGCCGCCTACGCGCCCTTTAAACCCACTAGATGTC
+
CCCCCGGGGGGGGGFGGGGGGGGGGGGGGGGGGGGGGGGGEGGGGFGGGGGGGFGGGGGGGGGGGGGGGGGGGGGGGGGGGGGGEFGGGGGGGGG@FGGGGGGGGGGGGGGGGGGFGGGGG?@EF8FGGFGGGGGGGFGFFGGFGEGAGFG?9=FFFGGFGGFGFF6F5CDAECEBFF5@FGG7FFGFACEFFGGCB5?(9BFBFFFF33;ECEGG1CE?FFFDBGFGG*5):24:E?(,(5)6.64
@M00200:205:000000000-AKKM3:1:1101:6297:6922 2:N:0:1
TACGCGGGTATCTAATCCCGTTTGCTCCCCTGGCTTTCGTGTCTCAGCGTCAGCACACTCCCAGCTACCTGTTTTCACCATTGGCGTTCCAAATGATATCTACGCATTTCACCGCTCCACCATTTGTTCCGGTAGCCCCTAAGTGGCTCAAGACACCCAGTATACCAAGCAGTTCCACGGGTGAGCCGTGGGATTTCACAAGGTACTTAGGCATCCGCCTACACACGCTTTACGCCCAATAGCTGTC
+
CCCCCGGGGGGGGGGGGGGGGGFGGGGGGGGGGGGGGGGGGGGGGGGGGGGGGGGGGGGGGGGGGGGGGGGGGGGGGGGGGGGGGGGGGGGGGGFGGGGGGGGGGGGGGGGGGGGFGGGGGFGGGGGGGGGGGG6EGFGF*=DFGFGDDF,AFGGFFGGFECDGFF8ADFFFFFFFFFDEGGG>5DGEEDED*=CFF?FEFFF;ECE4CE3:@EFGFGD=DF;4)3.91:D<3(;>G<(:39)679@
@M00200:205:000000000-AKKM3:1:1101:22362:6934 2:N:0:1
TACGCGGGTATCTAATCCCGTTTGCTCCCCTAGCTTTCGCGCCTCAGCGTCAGTTATGGTCCAGGATGCCGCCTTCGCCACCGGTATTCCTCCAGATATCTACGCATTTCACCGCTACACCTGGAATTCTACATCCCTCTCCCATACTCAAGCCTCCCAGTATCAGACGCAGTTCCCAGGTTAAGCCGGGGGATTTCACGTCTGACTTAGAAGGCCGCCTACGCGCCCTTTACACCCAATAGATGTC
+
CCCCCGGGGGFGGGGGGGGGGGGGGGGGGGGGGGGGGGGGDGGGGGGGGGGGGGGGGGGGGGGGGGGGGGGGGGGGGGGGGGGGGGGGGGGGGGGGGGGGGGGGGGGGGGGGGGGFGGGGGGGCFGGGGGFGGGGGGFGFFGGFGFGFGFG6DGGFFGGFFGFGFFGGFGFFDFFFFFGFGGGGFFEDDDGDDGG=@EG@@?DFECECC3CCC@FG0:AFFF0>0:>DDF?ADAABGFFFFF<BA<>
@M00200:205:000000000-AKKM3:1:1101:16255:6936 2:N:0:1
TACGGGGGTATCTAATCCTGTTTGCTCCCCACGCTTTCGCGCCTCAGCGTCAGTTCCGGTCCAGTGAGCCGCCTTCGCCACTGGTGTTCCTCCCAATATCTACGCATTTCACCGCTACACTGGGAATTCCACTCACCTCTCCCGGTCTCAAGCCACCCAGTCTGACAGGCAGTTCCTCGGTTAAGCCGAGGGCTTTCAACCGTCACTTGAATGGCCGCCTACGCGCCCTTTAAACCCAGTAGATGTCAGAC
+
CCCCCGGGGGGGGGGGGGGGGGGCFGFGGGGGGCCGGFGGGGGGGGGGGGGGGFCFGGGGGGGGGGGGGGDGGGGGFGGGGGGGGGFCFGGGGGGCGGFFFGGGGECE8FGFGGGEGGDFGGGGGD?DFGGGDEGGGFFBF8,?EEDDGFGFGGGFF>9FEFFGFFGCFEF>>6=CFFG4FGGGAFFD)::B>FC<=)+98>1;<83;<8E?E8C8>DB36725357C7*)45<23C:?8A4)6<<AA).)
@M00200:205:000000000-AKKM3:1:1101:12286:6947 2:N:0:1
TACTAGGGTATCTAATCCCGTTTGCTCCCCTAGCTTTCGCGCCTCAGCGTTAGAAGAGGTCCAGTCTGTCGCTTTCGCCACCGGCGTTCCTTCTGATATCAACGCATTTCACCGCTACACCGGGAATTCCAGACTCCTCTGCCTCCCTCAAGAAGACCAGTTTCGGCCGACTCCTCCGGGTTGAGCCCGGAGATTTCACGACCGACTTGACCTCCCGCCTACGCGCCCTTTACACCCAATAGATGTC
+
CCCCCGGGGGGGGGGGGGGGGGGGGGGGGGGGGGGGGGGGGGGGGGGGGGGGGGGGGGGGGGGGGGGGGGGGGGGGGGGGGGGGGGGGGGFGGGGGGGGG=@BFFGGGGGGGGGGBGGGGGGGGGGGGGGGGGGGGGFGFFGGFGFGFGFFGGGGFFGGFGGFGFBGGFGFFFEFFFFGEGGG49DGFF<CDEGFCFCFDFBFF>FF@<FE8C@FGFGFF(4<>;G>C39?):AA2>:??FF2AA59
@M00200:205:000000000-AKKM3:1:1101:12465:6950 2:N:0:1
TACTAGGGTATCTAATCCTGTTTGATCCCCACGCTTTCGTGCCTCAGTGTCAATATTCGTGTAGCCAGCTGCCTTCGCAATTGGTGTTCTATGTCATATCTAAGCATTTCACCGCTACATGACATATTCCGCTAACCTCCACGGTATTCAAGACTGATAGTATCAATGGCAGTTCCCAAGTTAAGCTCGGGGATTTCACCACTGACTTACCAACCCACCTACGCACCCTTTAAGCCCAATAGATGTC
+
CCCCCGGGGGGGGGGGGGGGGGGGGGGGGGGGGGGGGGGGGGGGGGGGGGGGFGFGGGGFGGGGGGGGGFGGGGGGGGGGGFGGGGGGGGGGGGGFGGFGGGGGGFFGGGGGGGGFGGGG9DFGGGGEGFGGGGGGGFGDFDEAG?FEGFGGFGGFFGGFGGFGFDGGFGFDFFFFFFGFGGGFFG9DAD6BEEDFC>C6*158CEFCEFBA8@EE9DDDFF55:CFGCC36E=B)=B233>6CEFF
@M00200:205:000000000-AKKM3:1:1101:11827:6954 2:N:0:1
TACCGGGGTATCTAATCCTGTTTGCTCCCCACGCTTTCGTGCATGAGCGTCAGTGCAGGCCCAGGGGATTGCCTTCGCCATCGGTGTTCCTCCGCATATCTACGCATTTCACTGCTACACGCGGAATTCCATCCCCCTCTGCCGCACTCCAGCGATGCAGTCACAAATGCAGTTCCCAGGTTGAGCCCGGGGATTTCACATCTGTCTTACATCACCGCCTGCGCACGCTTTAAGCCCCGTAGATGTC
+
CCCCCGGGGGGGGGGGGGGGGGGGGGGGGGGGGGGGGGGGGGGGGFGGGGGGGGGGGGGGGGGFGGGGGGGGGGGGGGGGGGGDGGGGGGGGGGGGGGGGGGGGGGGGGCFGGGGFGGGGGEGE:EFGGGGGGGGGGFDDFGGEGBC>GFGFGGGFFGFAEGEGCFGG6EFFFCFFFFGFFGGCFGGFFGGF5CFFFEGFFFFFFFEECCFCEFGG?DF6(62D0:5>/94<:>A:A(32(-29<59
@M00200:205:000000000-AKKM3:1:1101:13506:6961 2:N:0:1
TACTAGGGTATCTAATCCTGTTTACTCCCCATGCTTTCGTGCCTCAGTGTCAGTAATGGTTTAGTAAGCTGCCTTCGCAATTGGTGTTCTGTATCATATCTAAGCATTTCACCGCTACATGACACATTCCGCCTACCTCAACCACACTCAAGATAATCAGTTTCAAGGGCAGTTCTACAGTTGAGCTGCAGGCTTTCACCCCTGACTTAATTATCCACCTACGCACCCTTTATACACAGTAGATGTC
+
CCCCCGGGGGGGGGGGGGGGGGG9FGGGGGGGGGGGGGGGGGGGGGGGGGGGGGGGGGGGGGGGGGGGGGGGGGGGGGGGGGG8FGGGGGGGGACFGGGGGGGCDF9FGGGGGGGFGGGGGGGGGFGGGGGGGGGGGFGEFG?BGFGFGFGGGGCFFGGBFGFGFFFEDGFDFFFFFFGDFFCF5DGFBGF*<C??8DFEBB=95DEFF*C>DEFGCGFCFEAEFGEG;35*;7;*D5@E*;EECCE
@M00200:205:000000000-AKKM3:1:1101:21822:6962 2:N:0:1
TACTAGGGTATCTAATCCTGTTTGCTCCCCACGCTGTCGCGCCTCAGTGTCGGCTATTGAACCCTCGCGGGTTCACTGCCCAGCAGACCGCCTTCGCCACTGGTGTTCTTCCGGATCTCTACGCATTTCACCGCTACACGTGGAATTCCACCTTCCTCTGCCACACTCGAGCCACGTAGTTTCGAGCGCAATTCCCAAGTTAAGCTCAGGGATTTCACACTCGACTTGCGCGGCCACCTGCGCACACTTT
+
CCCCCGGGGGGGGGGGGGGGGGGGGGGGGGGGGGGGGGFGGGGGGGGGGGGGGGGGGGCFEFFGGGGGGGEFGGDFGCGGGGFGFEFGGGGGGEGFGGGGGGGGFGGGGGGGGGGFGFGGGGGG@EGGGGGGGGGGG6D=DFEFFFGEFFGGFGGFFFFAFF@FFFGGFGEFFFFDFFCBGGG>F<E?DCC5BFGFA8FE7C??<<3@;;;(38<>EG=3@;()6=B7@5;90919;673:02(49BFFA
@M00200:205:000000000-AKKM3:1:1101:20977:6986 2:N:0:1
TACTAGGGTATCTAATCCTGTTTGATCCCCATACTTTCGTGCCTCAGCGTCAGTTTGAGTCTAGTAAGCTGTCTACACTATCGGTGTTCTTGACGATATCTAAGCATTTCACCGCTACACCGTCAATTCCGCCTACCTCGACTCTACTCAAGCCCATCAGTATCAATGCCACCCTCCCGGTTAAGCCGGGATATTTCAGCACTGACTTAATAGGCCGCCTACGCACCCTTTAAACCCACTAGATGTC
+
CCCCCGGGGGGGGGGGGGGGGGGGGGGGGGGFGGGGGGGGGGGGGGGGGGGGGGGGGGGGGGGGGGGGGGGFGGFCGGGFGGGGEGGGGGGGGGG@FCEGFFGDGGGGGGGGFGCBGFGCFEGGGGGGGGDGGGGGGFFAEGGEGFGEGFGGGGGFFFFBFGFDEDGDDDFFFFFFFFGDEE>FCGGABCCBA:CFF@:AFFEF65CEEEC;E5?@AGFFFF4D=*8C<C=:?C3:8?73;@9EEE<
@M00200:205:000000000-AKKM3:1:1101:12563:6989 2:N:0:1
TACTAGGGTATCTAATCCTGTTTGCTCCCCACGCTTTCGTGCCTCAGTGTCAGTGCTGGTCCAGATGGCCGCCTTCGCCACAGATGTTCCTCCCGATCTCTACGCATTTCACTGCTACACCGGGAATTCCGCCATCCTCTACCGCACTCTAGCCCGCCAGTATCCAGTGCAATTCCCAGGTTGAGCCCAGGGCTTTCACATCAGACTTAACGAACCACCTACGCACGCTTTACGCCCAGTAGATGTC
+
CCCCCGGGGGGGGGGGGGGGGGGGGGGGGGGGGGGGGGGGGGGGGGFGGGGGGGGGGFGGGGGFGGGGGGGGGGGGGGGGGGGGGGGGGGGGGGGGGGFFGGGGGGGGGGGGGFGFGGGFGGGGGGGFGGFGGGGGGFGDDFG*CACAFFGGGGC?DGGEEFEGFFF=DFFFFFFCFFG?FGFGFGGFFGGFEGGGFFGEE4A*>@ECE=4@DFGG(*:@FE=?=558/9D);<?9GFD@CFFFF??
@M00200:205:000000000-AKKM3:1:1101:7743:6991 2:N:0:1
TACGGGGGTATCTAATCCTGTTCGATCCCCACGCTTTCGTGCATCAGCGTCAATACCAGCTTAGTGAGCTGCCTTCGCAATCGGAGTTCTAAGACATATCTATGCATTTCACCGCTACTTGTCTTATTCCGCCCACTTCAAATGGATTCAAGCCCGTCAGTATCAAAGGCACTGCGATGGTTGAGCCACCGTATTTCACCCCTGACTTAACAGGCCGCCTACGCCCCCTTTAAACCCAGTCGATGTCAGCT
+
CCCCCGGGGGGGGGGGGGGGGGGGGGGGGGGGGGGGGGGGGGGGGGGGGGGGGGGGGFGFGGFFGG9EGGGGGGGGGGGGGGGGDGGGGGCFFGGGAFGGGGGGFGGGGGGGGGGDGGGGGGGG<CADGGGGGGGGFFGFFGDFF69=FF@=FFF>DGG53=;EDB+@*@?CAEFE5??5DDCFFGGFFGGF4=7=FFD:B9B):>B5>:EE3>5;5???;=05,=3:)*/)94)/;6((),(,.4<46))
@M00200:205:000000000-AKKM3:1:1101:11494:6995 2:N:0:1
TACACGGGTATCTAATCCCGTTTGCTCCCCTAGCTTTCGCGCCTCAGCGTCAGTGTCGGTCCAGGAAGCCGCCTTCGCCACCGGTGTTCCTCCGGATATCTACGCATTTCACCGCTACACCCGGAATTCCGCTTCCCTCTCCCGAACTCAAGCCTTCCAGTTTCCCGTGCCGTTCCCCAGTTGAGCCGAGGGATTTCACACGGCACTTAAAAGACCGCCTACGCGCCCTTTAAACCCAATAGATGTC
+
CCCCCGGGGGGGGGGGGFGGGGGGGGGGGGGGGGGGGGGGGGGGGGGGGGGGGGGGGGGGGGGFGGGGGGGGGGGGGGGGGGGGGGGGGGGGGGGGGGGGGFGGGGGGGGGGGGGFGGGGGGGGGGFFGGGGGGGGGFGFFGGFGFGFG5CDGGGFFGGFEC7CEFDGBGFAF4*@FFF*?EF7?FGEFGGDBGFGFC753:;16>;ECE4;C;FD,17:?::@3EFGCC0--:<:E??12)-4).6
@M00200:205:000000000-AKKM3:1:1101:18003:7021 2:N:0:1
TACCGGGGTATCTAATCCTGTTTGCTCCCCACGCTTTCGCGTCTCAGCGTCAGTACCGTCCCAGCGAGCTGCCTTCGCCATTGGTGTTCCTCCTGATATCTGCGCATTTCACCGCTACACCAGGAATTCCACTCGCCTCTTCCGGACTCTAGCCCGACAGTATCGGTCGGCCTCCGAGGGTTGAGCCCCCGACTTTCACAACCGACTTACCGGACCGCCTACCCGCTCTTTACACCCAATAGATGTCAGA
+
CCCCCGGGGGGGGGGGGGGGGGGGGGGGGGGGGGGGGGGGGGGGGGGGGGGGGGGGGGGGGGGGGGGGGGGGGGGGGGGGGGGGFGEEGFGGGGGGFGGGGGGGGGGGGGFGGGGFGGGGGGGGGGGGGGGGGGFGGEGFFAFEGBGBFFGDGGGFFGGFDFCGF>GE?>D=DBF>54CAEFGGFFDFFGEFBCEDFFGFF;;299>BFFFFF05?BDD:0((038)99CAAFB<0C:::.-54)-).))
@M00200:205:000000000-AKKM3:1:1101:11289:7037 2:N:0:1
TACCGGGGTATCTAATCCTGTTTGCTCCCCACGCTTTCGCACCTCAGCGTCAATATGTGTCCAGTAAGTCGCCTTCGCCACTGGTGTTCTTCCGAATATCTACGAATTTCACCTCTACACTCGGAATTCCACTTACCTCTCCACAATTCTAGCGATGCAGTCTTAAAGGCAATTCCGGAGTTGAGCCCCGGGCTTTCACCTCTAACTTACAAAGCCGCCTACGTGCGCTTTAAACCCAATAGATGTC
+
CCCCCGGGGGGGGGGGGGGGGGGGGGGGGGGGGGGGGGEGGGGGGGGGGGGGGGGGGGFGGGGGFD9FFGGGGGGGGGG:CFFDGGGGGGGGGGGGGFGGG;FEGGFFAEFGEFGFGGAFGGFEGGGGGGGGGGFFFFGFBGDFGFGFGFF+@+0@BGGFGFDG7D+=?FFDFFBDF*+3><C9*@EFFGG5@7@DFEGFFFFB;AEC=AEE3>FC=DF?FB=83CBDCCF356)/;488);)<?CC
@M00200:205:000000000-AKKM3:1:1101:21015:7039 2:N:0:1
TACTGGGGTATCTAATCCTGTTTGATCCCCACGCTTTCGTGCCTCAGCGTCAATAACTGCTTAGTGAGCTGCCTTCGCAATCGGTGTTCTGTATCATATCTAAGCATTTCACCGCTACATGATACATTCCGCCCACCTCAACAGTATTCAAGACTACCAGTTTCAAAGGCAATTCGATAGTTAAGCTACCGGCTTTCACCCCTGACTTAGTAATCCGCCTACGCACCCTTTATGCCCAATAGCTGTC
+
CCCCCGGGGGGGGGGGGGGGGGGGGGGGGGGGGGGGGGGGGGGGGGGGGGGGGGGGGGGGGGGGGGFGGGGGCFGFDGGGGGCEGGGGGGGGGGGGGGGGFGGGGAFEFGGGGDC>CGFFGGGFGGGGDCFEDGGGGFG=DGCFGFGFGFGCGGGFFFG?4DFGFFFGBG?50D?DFFG>ADFGFGGFFG+@BCEC?@:C@BDDDFFFFFFEFFFF)*<@===99=@DDFBFCEE3<@=>3@*9>9=
@M00200:205:000000000-AKKM3:1:1101:16396:7049 2:N:0:1
TACTGGGGTATCTAATCCTGTTTGCTCCCCACGCTTTCGTAGTTGAGTGTCAGTACCTGTCCAGGTCGCCGCCTTCGCCTCTGGTGTTCCTCCCGATCTCTACGCATTTCACCGCTACACCGGGAATTCCACGACCCTCTCCAGGACTCCAGTCTCACCGTTTCTGCGGCACTTCTTGAGTTAAGCCCAAGGCTTTCACCACAGACAAATGAGACCACCTACCTACCCTTTACGCCCACTAGATGTCCGAT
+
CCCCCGGGGGGGGGGGGGGGGGGGGGGGGGGGGGGGGGGGGGGGGFGGGGGGGGGGGGGGGGGGGGGGGGGGGGGGGGGGGGGCFGGGGGGGGGGGGGGGGGGGGGGGGGGGGGGFGGGGGGGDGGGGGGGFDGGEGFGFFGGBFFGFGFDGGGFFFGGEFGFGFFGEFGEFFEFFFFCFFDGGAEGFFCCAFCCDFCFEEFD(52>BF=?C4CEEDGE11=;FEFFGDD3)>6;(8;1=EE<??<4),4-
@M00200:205:000000000-AKKM3:1:1101:22129:7058 2:N:0:1
TACGCGGGTATCTAATCCCGTTCGCTCCCCTAGCTTTCGTGCCTCAGCGTCAGAAAAGACCCAGTGAGTCGCTTTCGCCACCGGTGTTCCTGTTGATATCAACGCATTTCACCGCTCCACCAACAGTTCCACTCACCCCTGTCTTCCTCAAGTCTGGGGGTTTGGAGCGCTACTCCTCGGTTGAGCCGAGGGATTTCACACCCCACCTACTAGACCGCCTACGCACGCTTTAAATCCAGTAGATGTCAGAC
+
CCCC8CGGGDFGGFFECCFGFGGG>,,@FCFGGGGGEGGFGGGGGGGFEG,BBFGFGGGFFFGEEFCGEGEDF,AAF7FGGFE:@BFGGG,AE,,E,A4,@EFC:=:+EFAF9>85+8D?==>E7>EAFG,@9EFG=DCD:@DFFF+:DDD8ED+93>D53@=750*@>CD=*:6?*/C9C>C<A?E4?5E3)*228):);,(,20(:4.)).;<61C5(8??<28335*(.6))68,34<4))66<))))
@M00200:205:000000000-AKKM3:1:1101:6217:7071 2:N:0:1
TACTGGGGTATCTAATCCTGTTTGCTCCCCACGCTTTCGCGCCTCAGTGTCGGATCCGGCCCAGTGAGCCGCCTTCGCCTCCGGTGTTCTTCCCGATATCTACGCATTCCACCGCTACACCGGGAATTCCACTCACCTCTACCGGTCCCTAGACACGCAGTCTCGAAGGGCGTCGCAGGGTTGAGCCCTGCGCTTTCACCTCCGACTTGCGCACCCACCTGCGCGCGCTTTACACTCAGTAGATGTCAGGT
+
CCCCCGGGGGGGGGGGGGGGGGGGGGGGGGGGGGGGGGGGGGGGGGGGGGGGGDFGGGGGGDGGGGGGGFGGGGGGGGDGGGGGGGGGGGGGGGGGGGGGGGGGGGCGGFGGGGEEGGGGGGGGGEFGGGGGFGGGFFFEFGGFGFD>DFFDGGGFFGGFGG;B@FFE>GFBD>FFDEGEC8C>FGC>)CGEFGGGF3=<<?FF9>>FFFFF((:C(7<::?>B98539*:AFB>);0:5)66)))6))(.
@M00200:205:000000000-AKKM3:1:1101:4083:7073 2:N:0:1
TACAGGGGTATCTAATCCTGTTTGCTCCCCACGCTTTCGTGCATGAGCGTCAGTACTAGCCCAGGAGGCTGCCTTCGCCATCGGTGTTCCTCCACATCTCTACGCATTTCACTGCTACACGTGGAATTCCACCTCCCTCTGCCGTACTCCAGCCTTGCAGTCCCAAATGCAGTTCCCAGGTTAAGCCCGGGGATTTCCCATCTGGCTTACAAGACCGCCTGCTCACGCTTTAAGCCCACTAGATGTC
+
CCCCCGGGGEGGGGGGGGGGGGFGFAAFGGGGGGGGGGGGGGGGGCGGGEEGEDFGGFDGGGFGGFGGGGGGFGGGFGGGGGGDEGGGGGGGGGGGGGDGFCGGGGGGFA,E:DFFGG?FEGGGGGGGGG8D=AFFGFGFFGGFG5?DFFFGGFGF5DDFGGEGFF=FFGC5DEFFB5D5>==+<9DA>C69?5ED9*@*:CCEA;4BFFF=6=FF)5?(:2(0*5)1*1(73)7;;113//765..
@M00200:205:000000000-AKKM3:1:1101:4878:7075 2:N:0:1
TACCGGGGTATCTAATCCTGTTTGCTCCCCACGCTTTCGTGCCTCAGTGTCAGTGTTGGTCCAGGTAGCTGCCTTCGCCATGGATGTTCCTCCCGATCTCTACGCATTTCACTGCTACACCGGGAATTCCACTACCCTCTACCGCACTCTAGACTGCCAGTATCCAATGCCATTCCCAGGTTGAGCCCGGGGCTTTCACATCAGACTTAACAAACCACCTACGCACGCTTTACACCCAATAGATGTC
+
CCCCCGGGGGGGGGGGGGGGGGGGGGGGGGGGGEEGGGGGGGGGGGGGGGGGGGGGGGGGGGGGGGGGGGGGGGGGGGEGGGFFFFFGGGGFGGGFCGCGGGGGGEGGGGGGGGCDGGGGGGEEEGGGGGGGG8=EGFGDFCFFGFGFGBDFFGGFFGF5@FEGFFGGFGDEFCFFFFGFGF??*@CFEGGFAGGGFEGFFFF=EEEFFFFFF=F5=FDDEE269?>GCD(9CC@(*,8@EE3?5.6
@M00200:205:000000000-AKKM3:1:1101:15686:7084 2:N:0:1
TACACGGGTATCTAATCCTGTTTGCTCCCCACGCTTTCGTGCCTCAGCGTCAGTTGCGTACCAGTGGGGCCCCTTCGGCTCCGGCCTTCCGAGCAATATCTACGCATTTCACCGCTACACTGCTCGTTCCCCCCACCCCTCACGCACTCGAGTTCGCCAGTATCACAGGCCATTTTCCGGTTGGGCCGAAAACTTTCACCAGTGACTTAACCACCCGCCTACGCGCCCTTTACACCCAGTAGATGTC
+
CCCCCGGGGGGGGGGGGGGGGGGGGGGGGGGGGGGGGGGGGGGGGGGGGGGGGGGGGGGGGGGGGAFFCFGGGGGGGGGFFGEEGGGFGGGFEGGGGGGGGGGGGDGGGGDGGGGFGGGFGFGGGGGGGGGGGEGGGFE9B8FFGEGAFFC7,=FBEG5?G:;+*4*@AFD29CF@BFDBB857AFGF4/>85CFGFFGF<;E@EC9CE;>)7(331CB012(.48<D)284A9<?E::,64)6)64
@M00200:205:000000000-AKKM3:1:1101:11902:7090 2:N:0:1
TACGAGGGTATCTAATCCCGTTTGCTCCCCTGGCTTTCGCGCCTCAGCGTCAGAAGAGGTCCAGCGTGCCGCCTTCGCCACCGGAGTTCCTATTGATATCAACGCATTTCACCGCTCCACCAATAGTTCCGCACGCCCCTACCTCCCTCGAGACACCCAGTATCCACGGCAGTTCGACAGTTAAGCTGCCGGATTTCACCACAGACTTGGATGCCCGCCTACGCGCCCTTTAAACCCAATAGATGTC
+
CCCCCGGGGGGGGGGGGAFGGGGGGGGGGGGGGGGGGGGGCGGGGGFFGGGGGGGGGGFFGGGCGGGGGGGGGGGGGGGGGGGGGGGGGGGGGGCC<@DDDEFGGGGGGGGGGGGDGGGGGGGGGFE===EDDGGGFBCD?FGFGFDDGFDG?DCFFGGFGGECEFGGAED9;;9?ADD>FE7CA,,;FGGF:CEGF?FFFF<@(6@3/434;;89;DF?06?BBGED)*5<9<84C:6:F29<B<>
@M00200:205:000000000-AKKM3:1:1101:16085:7101 2:N:0:1
TACAGGGGTATCTAATCCTGTTTGCTCCCCACGCTTTCGTGCATGAGCGTCAGTATTGGCCCAGAAGGCTGCCTTCGCCATCGGTGTTCCTCCACATCTCTACGCATTTCACCGCTACACGTGGAATTCCACCTTCCTCTGCCATACTCCAGCACCGTAGTTTCGAGCGCAATTCCCAAGTTAAGCCCGGGGCTTTCACACTCGACTTGCAGCGCCGCCTGCGCACACTTTATACCCAATAGATGTCAGCT
+
CCCCCGGGGGGGGGGGGGGGGGGGGGGGGGGGGGGGGGGFGGGGFGCGGGGGGGGGGFGGGGGGGDA8FGGGGGGGGGGGGGBCFEGGGGGGGGFGGDFGGGGGGGGGGGGGGGGFGGGGBD8EGDGGGGGGGGGGGFDDFGGFGFGFGFGF8+A5@>=>ECDC=?A8>GBFAEFFFFGAFFCCCCGFFD;*9ECFFCFE=4@BB99>EC=3>=EE0CEF;8(81C);573)659<F?:(4<2644<<D2)
@M00200:205:000000000-AKKM3:1:1101:20458:7141 2:N:0:1
TACGCGGGTATCTAATCCCTTTTGCTCCCCATGCTTTCGTGCCTGAGCGTCAGTAACTGTCCAGGTAACCGCCTTCGCCTCTGGTGTTCCTCACGATATCTACGCATTTCACTGCTACACCGTGAATTCCGTTACCCTCTCCAGTACTCTAGTCGAGTAGTTTCAGACGCAGTTCCGAGGTTGAGCCTCGGGATTTCACATCTGACACACTCAACCGCCTGCGCACCCTTTAAACCCAATAGATGTC
+
CCCCCGGGGGGGGGGGGGGGGGGGGGGGGGGGGGGGGGGGGGGGGGGGGGGGGGGGGGGGGGGGGGGGGGGGGGGGGGGGGGGGGGGGGGGGGGFGGGGGGGGGGGGGGGGGGGGFGGGGGGGGGFGGGGGGGGGEGFGFFGGFGFGFGFGGGGGDFGFFGGFGFFGGFGFFDEFFD9CEFGGGFGGFFDGFFGGGF<DEEFCCFEFFFDFFFFGFFGFF039:(==D<F@E<EE1C?DDEFEBFFF
@M00200:205:000000000-AKKM3:1:1101:22556:7147 2:N:0:1
TACAGGGGTATCTAATCCCGTTTGCTCCCCTGGCTTTCGCGCCTCAGCGTCAGTGTCAGCCCAGCAACCCGTCTTCACCTCAGGTGTTCCTCTTGATATCTACGCATTTCACCGCTACACCAAGAATTCCGATTGCCCCTTCTGCACTCTAGCAAAGTAGTATCATCTGACCGTTCCGAGTTAAGCCCGGAGATTTCACAGATGACTTAAATTGCCGCCTACGCGCCCTTTAAGCCCAGTAGATGTCAGA
+
CCCCCGGGGGGGGGGGGGGGGGGGGGGGGGGGGGGGGGGGGGGGGGGGGGGGGGGGGGGGGGGGGGGGGGGGGGGGGGGGGGGGGGGGGGFGGFFAFFGGGGGGGGGGGGGGGGGEGGGGGGGFGGGFGDGGGGGGGFGFFGGFGFGFGFGFGGGFFFGFGGFGEFGGFDDDDFEFFACEFGG@AFGF>>@BBFGECAFFEBF@=@CEFCFEE=E>9DFFF2>?>CDGGFFFEAA6C;05C3<EEEC9?A
@M00200:205:000000000-AKKM3:1:1101:25521:7161 2:N:0:1
TACTGGGGTATCTAATCCCATTCGCTCCCCACGCTCTCGTCCTAGCAGTGTCAGGTGGCACCCAGTGCTCTGCCTTCGCTTTCGGTGTTCCGAACGATATCAACGCATTTCACTACTACACCGTTCGTTCCAAGCACCTCTTTGCCCCTCTAGTTTAGAAGTATCTTAAGCAAACTCAGAAGTTGAGCTTCTGGCTTTTACCCAAGACTATCTAAACCACCTATCGGTACGCTTTAAGCCCAGTAGATGTC
+
CCCCCGGGGGGGGGGGGGGGGGGGGGGGGGGGGGGGGGGGGGGGGGGGGGGGGGGGGGGGGGGGGGGGGGGGGGGGGGGGGFGGGGGGGGGGDGGGGGGGGGGGGGGCCFFGGGGFGGGGGFGGGGGGGFGGGFGGGFGFFGFFGFGFGFGG9CDFFGG7EDEGEFGGFA@DFDFFDFD5CED@FE7AFGGFF76CFFGFF6@@9C5@EFEE5AFG@*;=ABEFEEB>**>=D@9CC44(/25><C37?C)
@M00200:205:000000000-AKKM3:1:1101:11624:7171 2:N:0:1
TACACGGGTATCTAATCCTGTTTGCTCCCCACGCTGTCGCGCCTCAGTGTCGGCTATTGGGAGATTGCTCTCCCACCGCCCAGCAGACCGCCTTCGCCACTGGTGTTCTTCCGGATCTCTACGCATTCCACCGCTACACCCGGAATTCCATCTGCCTCTACGGTGCCCCAGCGACACAGTTGCCATGGCCGATCCGGAGTTGAGCCCCGGACTTTCACCACGGCCTTATGCCGCCACCTCCGCGCCCTTT
+
CCCCCGGGGGGGGGGGGGGFGGGGGGGGGGGGGGGGGGGGGGGGGGGGGGGG>FGGGGFGGGGGGGDFFGGGGGGGG@GGGGFGGCFGFEGGGEGCGGGGGGGGGFFGGGGGG=@>G<FGBFFGGGCGGGGGGGG>EFFDFD?9EFGFGFDFGGGFFGGFGG=GDDDGFGFFFFEAEF4@;DDGFFF4;F5?EGGC>(/;@3C(45?F;@1>B?@F);6)80(:18@=>7>A>>>6E<:,4,,4;6311:
@M00200:205:000000000-AKKM3:1:1101:20404:7190 2:N:0:1
TACTGGGGTATCTAATCCTGTTTGATCCCCACGCTTTCGTGCCTCAGAGTCAATATTCGTGTAACGAGCTGCCTTCGCAATTGGTGTTCTATGTCATATCTAAGCATTTCACCGCTACATGACATATTCCGCTCATCTCCACGGTATTCAAGACAGATAGTATCAACGGCAGTTCCCAAGTTAAGCTTGGGGATTTCACCACTGACTTACATGCCCTCCTCCGCACCCCTTAAACCCACTAGATGTCAGAC
+
CCCCCFGGGGGGGGGGGGGGGGGGGGGGGGGGGGGGGGGGFGGGGGGCDGGGGGGGGGGGGGGGGE@@FGGGGGGGGGE:FGGGGGGGGGGGGFGAFFFEGGGGGGGGGGCEGGGFGEGGGGFGGAEGFG?CDGDFEDFDFGGFGFGFGF8FFG6?5E8DEF>+;DGG5=>=DEFCFFG*9@D@7,@?FGFF*+@A?EG@555@CE8C*9**;=DEECEF)544)4@7*15)4C;:E@(-(*.9*9@54))
@M00200:205:000000000-AKKM3:1:1101:18582:7208 2:N:0:1
TACTGGGGTATCTAATCCCGTTCGCTCCCCACGCTTTCGTGCCTCAGCGTCAGAATTGGCCCAGTCGCCTGTCTTCACCTTCGGCGTTCCTCTAGATATCTACGCATTTCACCGCTCCACCTAGAGTTCCAGCGACCCCTACCAACCTCAAGCACCGCAGTCTGTCGAGCAATTCCACGGTTGAGCCGTGGGATTTCACAAGACACTTGCGGCGCCGCCTACGCACCCTTTAAACCCAGTAGATGTCAGA
+
CCCCCGGGGGGGGGGGGGGGGGGGGGGGGGGGGGGGGGGGFGGGGGGGGGGGGGGGGGGGGGGGGGEGGGGGGGGGGGGGGGFGGGGGGGGGGGGGGGGGGGGGGGGGFFGGGGDEGGGGGGGFFGFGGGFFGGGGGFGFFGGFGFGFGFG=?DFFEGGFGGEGEF?GEGFF5@A;@FGFGGG49C7>EGDEFDCCFCGF=B3:E3>@@CBB>@GGFGF::::BBGBG3924)48:EBFFB<FFFADB29
@M00200:205:000000000-AKKM3:1:1101:17899:7209 2:N:0:1
TACTAGGGTATCTAATCCCGTTTGCTCCCCTGGCTTTCGCTCCTCAGCGTCAATGCCGGTCCAGGATGCCGCCTTCGCCACCGGTGTTCCTCCAGATATCTACGCATTTCACCGCTACACCTGGAATTCCGCATCCCTCTCCCGGATTCAAGCCCGCCAGTATCAGACGCCATTCCCCGGTTAAGCCGAGGGATTTCACGTCTGACTGAGCGGGCCGCCTACGAGCCCCTTACACCCAGTAGATGTC
+
CCCCCGGGGGGGGGGGGGGGGGGGGGGGGGGGGGGGGGGGGGGGGGGGGGGGGGGGGGGGGGGGGCFGGGGGGGGGGGGGGGGGGGGGGGGGGGGGGGGGGGGGGDDGGFFFGGGFGGGGGGGGGGFGGFGGGGGFFFGBFGGDG>G0=FGGFGGDEEGDFCEGFFGGDGD=>*+???DBFEDGFGGD9/CA;FCCAEFBDFFDFEAE;@EBFBGC9DF:?B0>:C7DD3:BFA<?G:1:292<26>
@M00200:205:000000000-AKKM3:1:1101:8079:7226 2:N:0:1
TACAGGGGTATCTAATCCCGTTCGCTACCCTAGCTTTCGTGCCTCAGCGTCAGAAAAGACCCAGTAAGCCGCTTTCGCCACCGGTGTTCCTGATGATATCAACACATTTCACCGCTCCACCATCAGTTCCGCTTACCTCTATCTCCCTCTAGCCCACTAGTTTTGGGCGCAATTCCTCGGTTGAGCCGAGGGATTTCACACCCAACTTTGCAGGCCGCCTACGCACGCTTTACACCCAACAGATGTCAGA
+
CCCCCGGGGGGGGGGGG<FGGGGDGFGG@FCFGGGGFGGGGGGGGGGGGGGDGFCEGGGGEGGGFFGGGFEGGGGGGGGGGGGGFGFFGGGFEFFGGF;EEFGGGGGGGGGGGGGFGFGGFGFGFGG;FGGGGGGGFFGBFGEFEFDDCFGDCGGFEGG5@D>CD*=D>E90?=AAFA7*359*9:EEFDG>4CF79<:AB<==(67B<:*07(*;4CB;3;00;=))*:/74444>?((4::AA9<94)
@M00200:205:000000000-AKKM3:1:1101:7292:7234 2:N:0:1
TACGGGGGTATCTAATCCTGTTTGCTCCCCACGCTGTCGCGCCTCAGTGTCGGCTACGGAGTCTTGCGACTCCACTGCCCAGCAGACCGCCTTCGCCACCGGTGTTCTTCCGGATCTCTACGCATTCCACCGCTACACCCGGAATTCCATCTGCCTCTACAGTGCCCAAGCGACACAGTCGCCGCGGCCGATTCAGGGTTGAGCCCCGAACTTTCACCGCGGCCTTATGCCGCCACCTACGCGCCCTTTA
+
CCCCCGGGGGGGGGFGGGGGGGGGGGGGGGGGGGGGGGGGGGGGGGGGGGGGGGGGGGGGGGGGGGGGGGGGFFFGGGGGGGGFFGGGGGDEGGGGGGGGGGCCGGGGGGGGGGGEGDCDGGGGGGGGGGGGGGGDGFEAFGGFGFGFG9EGFGGFFG>FCFEGFFGGAAF2?@D>FFFFCEGGFGGBDGE)89A*=6E0-(.5?3<00;>BAAC060.46;;>1@7C:7)((-1:F(:><69(71608-
@M00200:205:000000000-AKKM3:1:1101:9565:7241 2:N:0:1
TACGAGGGTATCTAATCCTGTTTGCTCCCCACGCTTTCGCGTCTCAGCGTCAGTCATCGTCCAGAAGGCCGCCTTCGCCGCAGGTGTTCTGCTTGATATCTACGAATTTCACCTCTACACCAAGCATTCCACCTTCCTCTCCGAGACTCCAGCGACGCAGTTTTGGATGTACGTCCACGGTTGCGCCGTGGGATTTCACATCCAACTTGCGAAGCCGCCTACACGCGCTTTAAACCCAATAGATGTC
+
CCCCCGGGGGGGGGEGGGGGGGGGGGGGGGGGGGGGGGGGGGGGGGGGGGGGGGGGGGGGGGGGGCGFGGGGGGGGGGGGGGGEGGGGGGGGGGGGGGGGGGGGGGGGGGGGGGGFGGGGGGFFGGGGGGGGGGGGGFGFFGG5CBGEFFGGGDGFFG6BCFCC@A;FFCFEFFF>BFCAFEG45CGEFCGAF6?*+)<5<@DF3@3>EC9021CC9CD1:?BF?E33)9:FFBB7EB00)).:<AA
@M00200:205:000000000-AKKM3:1:1101:20655:7254 2:N:0:1
TACGCGGGTATCTAATCCTGTTTGCTCCCCACGCTTTCGCACCTGAGCGTCAGATTCGAGCCAGTGAGCCGCCTTCGCCACTGGTGTTCCTCCTAATATCTACGAATTTCACCTCTACACTAGGAATTCCACTCACCTCTCTCGATCTCTAGCTTGACAGTTTTGAAGGCAGTTCCGGGGTTAAGCCCCGGGATTTCACCACCAACTTGTCAAGCCGCCTGCGTGCCCTTTAAACCCACTAGATGTC
+
CCCCCGGGGGGGGGGGGGGGGGGGGGGGGGGFFGGGGGGGGGGGGGGGGGEGCGGGGDFGGGGGFGGGGGGGGGGGFEFGGGGGGGGGGGGGGGGGGGGGGGGGDFGGFGGGGGGFGGGGG8@CDGGGGGGGCFCGFBDDFFGEGFGFGFG=DGGFFFDF=F7DDDGDFFF=C71;@59BGG7C8E,<ACC>4*:6+9CB*55552B:>@;?<4CFBGF((3(.18FF67))11)(/3((4292))-
@M00200:205:000000000-AKKM3:1:1101:28072:7257 2:N:0:1
TACAGGGGTATCTAATCCCGTTTGCTCCCCTGGCTTTCGCTCATCAGCGTCAATGCCGGTCCAGGATGCCGCCTTCGCCACCGGTATTCCTCCAGATATCTACGCATTTCACCGCTACACCTGGAATTCTGCATCCCTCTCCCGGATTCAAGCCAATCAGTATCGGACGCAGTTCCCAGGTTGAGCCTGGGGATTTCACGTCCGACTTAGTTGGCCGCCTACGAGCTCTTTCTACCCAGTAGATGTCAGCT
+
CCCCCFGGGGGGGGGGGFGGFGGGGGGGGGGGGGGFGGGGGGGGGGGGGGGGEGGGGGGCGGGGGGGDGGGGGGGGGGGGGGGGGDFGGGCEFFDFGGGGGGGGGGGGFFFGGEGFDGGGGGGGFGGGGGFGFGGGGFFF?FGFG9DDGFGGFGGBFF?DD9DF=BDGDGB=>AFF6FG>>:GC6:@9*3=?AEFGF<CBBF@>BFFF=ECFFFGGFGE6;@0::8);7>5)))-.83(..)))..4<A))
@M00200:205:000000000-AKKM3:1:1101:18620:7278 2:N:0:1
TACCCGGGTATCTAATCCCGTTCGCTACCCTAGCTTTCGTTCCTCAGCGTCAGAAGAGACCCAGTAAGCCGCTTTCGCCACCGGTGTTCCTGATGATATCAACGCATTTCACCGCTCCACCATCAGTTCCGCTTACCCCTGTCTCCCTCAAGCCTTGCAGTATCAAGCGCCGTTCCTCGGTTGAGCCTAGGGATTTCACACCTGACTTACATGGCCGCCTACAAACCCTTTAAACCCAGTAGATGTC
+
CCCCCGGGGGGGGGGGGFGGGGGGGGGGGGGGGGGGGGGGFFGGGGGGGGGGGGGGGGGGGGGGGGFGGGDGGGGGGGGGGGGGEGGGGGGGGGGGGGGGFGGEDGGGGGGGGGGFDGEGGGGGF9DGGGGGGGGGGFGFFGGFGFGFGFGGGGGFFGGFGGEGFB+=*=BBFAFFFFG>F8;**<9*;CCFFGGF><?*:2):43BC4B475:EE(5>@?@;A)8FGFF@>C37;E,4.7))9??3
@M00200:205:000000000-AKKM3:1:1101:23675:7282 2:N:0:1
TACCAGGGTATCTAATCCTGTTCGCTCCCCATGCTTTCGCTCCTCAGCGTCAGTTAATGCCCAGAGACCTGCCTTCGCCATCGGTGTTCCTCCTGATATCTGCGCATTTCACCGCTACACCAGGAATTCCAGTCTCCCCTACATCACTCTAGTCTGCCCGTACCCACCGCAGATCCGGAGTTGAGCCCCGGACTTTCACGGCAGACGCGACAAACCGCCTACGAGCTCTTTACACCCACTAGATGTCAGAC
+
CCCCCGGGGGGGGGGGGGGGGGGGGGGGGGGGGGGGGGGGGGGGGGGGGGGGGGCFGGFGGGGGGGDGGGCGGGGGGGGEGGGGGGGGGGGGGGGGDGGGGGGGGGGGGGGGGGGFGGGGGGFDB4=DFGGDFGGG8@EDFGGFGFGFGFGCFGGFFFFFGGFGFFGGFGFFDEFFFF+<@DF7AFGFFDEF?E?FFCGFFFA>(0:@BBFF65CFFGFF@FF34C5C*::).:22C:67:>F)4.64)-,
@M00200:205:000000000-AKKM3:1:1101:11395:7284 2:N:0:1
TACTCGGGTATCTAATCCCGTTTGATCCCCTGGCTTTCGCGCCTCAGCGTCACAAGCACCCCAGACAGTCGCTTTCGCCACCGGCGTTCCTCCCGATATCTACGCATTTCACCGCTCCACCGGGAGTTCCACTGTCCCCTGATGCCGTCGAGTGCGGCCGTAGCCTCGGCTGTTCCTCGGTTGGGCCGAGGGATTTCACCGAAACCGCACCGCACCGCCTACGCGCCCTTTATGCCCAATAGATGTC
+
CCCCCFGGGGGGGFEFGGGGGGGGGGGGFGFFFGGGGGGGCGGGGGGGGGGGGGGGGGGGGGGGGFGGGGGGGGFGGGGGGGECEGGGGGGGGGG7FGGGGFGFDGGEFFFGGGGFGGGGGGGGEEGGGGGGFFFFDFGFFDGFGFG9@5CCDDFFDEGEDDDGEFGGFGF>FEFFFFGB78DD>FGED:E>5=E*94C3:9916?FF(46;BFGGFGB?BF:>>G@G)0))6)44C)-(2).6).:
@M00200:205:000000000-AKKM3:1:1101:5758:7289 2:N:0:1
TACCGGGGTATCTAATCCTGTTTGATCCCCACACTTTCGTGCCTCAGCGTCAGTTAAAGCTTAGTAAGCTGCCTTCGCAATCGGTGTTCTTGACGATATCTAAGCATTTCACCGCTACACCGTCAATTCCGCCTACCTCAACTTTACTCAAGTCCTACAGTATCAATGCCACCCTCCCGGTTAAGCCGGGATATTTCAGCACTGACTTATAAGACCGCCTACGCACCCTTTAAACCCAATAGCTGTC
+
CCCCCGGGGGGGGGGGGGGGGGGGGGGGGGGGGGGGGGGGGGGGGGGGGGGGGGFGGGGGGFGGGGGGGGGGGGGGGGGFGFGGGGGDGFFGGGGFGGGGFGFGGGGFGGCFGGGEGGGGGGGGGDGGGGFEGEDGEFGEFGGFFFGCDFGGFGDFFGG?GGFFFFGGFCFFFFFF5A63@C7<<EFFB7E?FGFCFEEF8=8@C@EEFFFFFFGDACAD@BF4>EEGFFEEEEF8E(6;837<9C3
@M00200:205:000000000-AKKM3:1:1101:4884:7314 2:N:0:1
TACAGGGGTATCTAATCCTGTTTGCTCCCCACGCTTTCGTGCCTCAGCGTCAGGACAGGCCCAGTCGCCCGTCTTCACCATCGGCGTTCCAGTAGATATCTACGCATTTCACCGCTCCACCTACTGTTCCGGCGACCCATACCTGCCTCAAGACCCGCAGTTCGCCCCGCTGTTCCTCGGTTGAGCCGAGGGCTTTCACAAGACGCTTGCGGATCCGCCTACGCACCCCTTACACCCAATAGATGTC
+
CCCCCFGGGGGFFGGGFGGGGGGGGGGGFEFGGGGGGGEGGGGGGGGGGFGGGGGGFGGGGGGGGGGGGEGGGGGGGFGFGGGGGGGGGGGGGGFGEGGGGGGGGGG7;;AFFEGFGGGFFFFGGDFGGGGGGGGGGFGDFGGFGFD6+*@?FD0;AEGE+BADAEGGDGF@?7>::BCAB:D6AFGFACEFFGGG63<E@;8@?;7;;F>BF>DF<FF<???:(:8C)14)(-48C::(59<<A)4
@M00200:205:000000000-AKKM3:1:1101:10396:7316 2:N:0:1
TACTGGGGTATCTAATCCCGTTTGCTCCCCTAGCTTTCGCGCCTCAGCGTCAGTAGCAGGCCAGGTGGGCGCCTTCGCCACCGGTGTTCCTCCAGATATCTACGCATTTCACCGCTACACCTGGAATTCCCCCACCCTCTCCTGTACTCAAGCTCAGCAGTTTGGGATGCCGGTCCCCGGGTGAGCCGGGGCATTTCACATCCCACTTACCGAACCGCCTACACGCACTTTACGCCCAATAGATGTC
+
CCCCCGGGGGGGGGGGGGGGGGGGGGGGGGGGGGGGGGGGGGGGGGGGGGGGGGGGGGGGGGGGGGGGGGGGGGGGGGGGGGGGGGGGGGGGGGGGGGGGGGGGGGGGGGGGGGGFGGGGGGGGGGGGGGGG?EGGGFGDFFGFGFFFG?FDG=FFBGD?DD;+:@FGFGFFFFFFFFG5FE*9ACGAEGGFBFGGFFGEC.51;@@@)7;@0;EGBGF?(4?F?G)1/274),(4C3477<6))6A
@M00200:205:000000000-AKKM3:1:1101:10061:7327 2:N:0:1
TACAGGGGTATCTAATCCTGTTTGCTCCCCACGCTTTCGCGCATCAGTGTCAGAACCGGTCCAGGTAGCCGCCTTCGCCACTGGTGTTCCTCCCAGTATCTACGCATTTCACCGCTACACTGGGAATTCCGCTACCCTCTCCCGGCCTCGAGCCAGGCAGTTTCCAAGGCAGTTCCTCGGTTGAGCCGCGGGCTTTCACACCCAACTTTCCGCCCAGCCTACGCACCCTTTAAACCCAATAGATGTC
+
CCCCCGGGGGGGGGGGGGGGGGGGGGGGGGGGGGGGGGGGEGGGGGGGGGGGGCFGGGGGGGGGGGCFGGGGGGGGGGGGGGG<FFGGGGGGGGGFGGGGGGGGGGGGGGGGGGGFGG,FE?FGEGDDFGEGG>DGGFGDDFGFGFGFGFGDGG8DFGGBDGFGC+CCFGCDFFFFFFGAEEGCFCG>*;CD):FFF?F3=;>;;D@3<C>0((:82CF<BB:B1:>D*2:44<>BEF:B):444:A
@M00200:205:000000000-AKKM3:1:1101:7975:7335 2:N:0:1
TACAAGGGTATCTAATCCTGTTTGCTCCCCACGCTGTCGCGCCTCAGTGTCGGCTATTGAGCCCTTACGAGCTCACCGCCCAGCAGACCGCCTTCGCCACTGGTGTTCTTCCGGATCTCTACGCATTCCACCGCTACACCCGGAATTCCATCTGCCTCTACGGTGCCCTAGCGACACAGTTGCCACGGCCGATCCGGAGTTGAGCCCCGGACTTTCACCACAGCCTTATGCCGCCACCTACGCGCCCTTT
+
CCCCCGGGGGGGGGGGGGGGGGGGGGGGGGFGGGGGGGGGGGGGGGGGGGGGGGGGGGAFGGGGGGGGGGGGGGGGGGGGGGGGGGGGGGGGGGGGGGGGGGGGGGEFGGGGGGGFGGFGGGFEGGEGFGGFDGGGGFFFFGGEGFGCDFGGGGGFF?FFGGFGFFGGFEABEFFFFFC?F,=:8D?BFGGA>EG4>(*4@3E@@3;D@09;6?@FFGF?:(4@1@?4FFF2>>>9E<??B?>>>9>>?:
@M00200:205:000000000-AKKM3:1:1101:10673:7357 2:N:0:1
TACTGGGGTATCTAATCCTGTTTGCTCCCCACGCTGTCGCGCCTCAGCGTCAGCAACAGCCCAGCAGGCCGCCTTCGCCACTGATGTTCTTCCCGATCTCTACGCATTCCACCGCTACACCGGGAATTCCACCTGCCTCTACTGTGCTCGAGCCCGACAGTTTAGAAGGCAGCCTTGCGGTTAAGCCGCAAGATTTCACCCCCTACTTATCAGGCCGCCTACGCGCCCTTTACCCCCACTAGATGTC
+
CCCCCGGGGGGGGFDGGGGGGGGGGGGGGGGGGGGGGGGGGGGGGGGGGGGGGGGGGGGGGGGDGGDFGGGGGGGGGGGGGGG9FGGGGGGGGGGGEGGGGGGGGGGGGFGGGGGFCFCGGGGGEEGDFGGGG,AFG??DFGGFFB7DF>E?EGGFFGC9EF5FE5E7AFFDDFFF9F4?FEDGFGF>DGEF4FFGFFGFFF>@FF39CC4))6B;;DE0,4:59CBDC7:AF)80C7,17>):A99
@M00200:205:000000000-AKKM3:1:1101:27885:7373 2:N:0:1
TACGAGGGTATCTAATCCTGTTTGCTACCCACGCTGTCGCGCCTCAGCGTCAGATCGAGGCCAGGTCGCCGCCTTCGCCACCGGTGTTCTTCCCAATATCTACGAATTTCACCTCTACACTGGGAATTCCGCGACCCTCTCCTCGCCTCCAGCCCCGCCGTCTCCAGCGCCGCCCCGGGGTTGAGCCCCGGGATTTCCCGCCGGACCGGCGGGCCCGCCTACGCCCCCTTTATACCCAGTAGATGTCAGAC
+
CCCCCGGGGGGGGGGGGGGGGGGGGGGGGGGGDGGDGGG@EGGGGGGGGGGGGCF66B@CEEGGGG8FGGGGFGEGFGGGGGGGGGGGGGGGGGCFCCFGGGDG:8EGGCFGG9DFFGGF9=EFGGGGGFEG6EGGGFF5D@EF+*;5C*@?6+30*@>4ED49*+91:=)08@)5:)>)=89<)>FF:9E)02:**.0(,46(,((-(((-4(281CB6:1()-:<<)706)5448)(..2))6.)-)))
@M00200:205:000000000-AKKM3:1:1101:26500:7377 2:N:0:1
TACTCGGGTATCTAATCCTGTTTGATCCCCACACTTTCGTGCCTCAGCGTCAGTTACAGCCTAGTAAGCTGCCTTCGCTATAGGTGTTCTTGACGATATCTAAGCATTTCACCGCTACACCGTCAATTCCGCCTACCTCATCTGTACTCTAGCCCATCAGTATCAATGCCACCCTCCCGGTTAAGCCGGGATATTTCAGCACTGACTTAATAGGCCGCCTACGCACCCTTTAAACCCAATAGATGTC
+
CCCCCFGGGGGGGGGGGGGGGGGGGGGGGGGGGGGDGGGGGGGGGGEGGGGGGGGGGGGGGGGGGFGGGGGGGGGGGGGGG?EDGGGGGGGGGGGGGGGGGGGGGGGGGGGGA8EDDGFFGDGGGCFFGGG>CEGGGFF=DEGFFFFEFFGFFGGFFGGFGGFG>DD;DF?EFFFFFFGFGGD+=9FB@>CB9EFFFCGFFFFFFFFEE@CCEEF,77@D>BFD>EBG*20*9**7:1?16).)<?<
@M00200:205:000000000-AKKM3:1:1101:16830:7377 2:N:0:1
TACTAGGGTATCTAATCCCGTTTGCTCCCCACGCTTTCGTGCCTTAGTGTCAGGAACGAGCCAGTAGACTGCCTACGCCATCGGTGTTCCTCCCAATATCTACGGATTTCACTCCTACACTGGGAATTCCATCTACCTCTCTCGTCCTCTAGCTTAGCAGTTCAAGTAATGTAAGTATGGTTGAGCCACACGCTTTCACTACTTGCTTACTATGCCACCTACGCAACTCTTTAAACCCAATAGATGTC
+
CCCCCGGGGGGGGGGGGGGGGGGGGGGGGGGGGGGGGGGGGGGGGAFGGGGGGGFDGGGGGGGGGGFGGGGGGGGF@FGGGGGGGGGGGGGGGGGGGGFGGGGGG6CGGGGFACFFFGGGGGGFGFGGGGGGG8?FGFFEFGGFC?GFGCFGGFCDFGGFFCFGFFDGFGFEFEFFFFGFGG68DFCFD+=5?8EFFC,*;@EEE>CEF@FEFEFGEFFCFED55=BCC+::66A=@2)8@5@9?CE?
@M00200:205:000000000-AKKM3:1:1101:24408:7386 2:N:0:1
TACAAGGGTATCTAATCCCGTTTGCTCCCCTAGCTTTCGCGCCTCAGCGTCAAGAACAGGCCAGGTAGTCGCCTTCGCCACTGGTGTTCCTCCCGATATCTACGCATTTCACCACTACACCGGGAATTCCACTACCCTCTCCTGCCTTCGAGTCGATCAGTATCGCGTGACCCTCCCCAGTTGAGCCGGGGGCTTTCACACGCGACTAAATCGACCGCCTGCGCGCTCTTTATACCCAATAGATGTC
+
CCCCCGGGGGGGGGGGGGGGGGGGGGGGGGGGGGGGGGGGGGGGCFGGGGGGGGGGGGGGGGFGGGGGGGGGGGGGGGGGDGGGGGGGFGGGGGGGGGGFGGGGGGGGGGGFFDGFGGGGGEGGGGFGGGGGGGGEGFGFF,ADGFGCFDFA=DGEFFCFFFCGDE>85CF*;=F>BDG>F9DCFG?5?GGFDG=D9?GF@6B@7(,()6.?B?DE37:6(,,73*)11*64:<))086()6A):5:
@M00200:205:000000000-AKKM3:1:1101:7954:7392 2:N:0:1
TACTAGGGTATCTAATCCCGTTTGCTCCCCTAGCTTTCGTGCATCAGCGTCAGAAAAGACCCAGTGAGCCGCTTTCGCCACCGGTGTTCCTTCGGATATCAACGCATTTCACCGCTCCACCCGAAGTTCCGCTCACCTCTGTCTTCCTCTCGCACAGTAGTTTTAAGCGCAATTCCCCGGTTGAGCCGGGGGATTTCACACCTAACTTTCTGCACAGCCTACGCACCCTTTCTACCCAATAGATGTC
+
BCC@CFGCF@EEFEEFFGGGC8@BCFGGFGGGGGGGGGG@DEEFGGGGCFEGDFGGGGGGGGG@CFFFFGGGGGFGGDGGCFECFEFDGFGGGGCECFCGGGFGGGGGGGGFGGG5DGFGBEGGGGG8FGGG6E+>?DFFFDAFGFGFFD8=EGGEFGG?7C*9;??FEGFFBFFA5CD9>CD>4:EDD>EA:=CF=EGEFFF1@@C35??EE3C917>3;3<@?GEG*9)).)).;4:B39A<46<
@M00200:205:000000000-AKKM3:1:1101:3496:7419 2:N:0:1
TACAGGGGTATCTAATCCTGTTTGCTCCCCACGCTGTCGCGCCTCAGCGTCAGCCACAGCCCAGCGGGCCGCCTTCGCCACCGGTGTTCTTCCGGATCTCTACGCATTCCACCGCTACACCCGGAATTCCACCCGCCTCGACTGTGCTCCAGCGCGAGAGTCTCGAAGGCCGATCGGGGGTTGAGCCCCGGACGTGCACCCCCGACGCCTCGCGCCGCCTACGACCCCTCTAAACCCACACGATGGCAG
+
CCCCCGGGBECFGGGGGGGGGGGGGGGGGGGGEGGGFF@@F:FBFGGGG::CEGGEGGGFFGGGGFGD>FDGCCFGGGE@FFEGCEGGGC8EFGGE:+=FFGGFF8=+EEFFGEC?DGG8D+@>E>?DGGFGG+=@7@E)*@EFF+=*=*,4>?>BBED>C7*+0?8EBC42>3>)8=3>21)9?8?:59=58*/*529:?>(-1-,(((--(6CCB556:(-)(2091*.).<3(21,((-4(-(,(-
@M00200:205:000000000-AKKM3:1:1101:10894:7436 2:N:0:1
TACTGGGGTATCTAATCCTGTTCGCTACCCACGCTTTCGTCCATCAGCGTCAATATAATGTTAGTAACCTGCCTTCGCAATTGGTATTCCATGTAATATCTAAGCATTTCACCGCTACACTACATATTCTAGTTACTTCACAGTAATTCAAGTCTTACAGTATCAATGGCAGTTCGACAGTTGAGCTGCCGGATTTCACCACTGACTTATAAGACCGCCTACGGACCCTTTACACCCAATAGATGTC
+
CCCCCGGGGGGGGGGGGGGGGGGGGGGGGGGGGGGGGGGGGGGGGGGGGGGGGGGGGGGGGGGGGGGGGGGGGGGGGGGGGGGGGGGGGGGGGGGFGGGGGGGDFGGGGGGGGGGFGGGGGGGGGGGGGGGGFGGGGFGFFGGFGFGFGFG9FGGFFGGFGGFFECGFBGBDFFFAFF6>FG9DBFGFDGD>DGGGFFGFFFFEFFFFCE@E*9BF)<@FFDAAAG>C7AEEF:3<8993=E*85@?
@M00200:205:000000000-AKKM3:1:1101:3624:7446 2:N:0:1
TACAAGGGTATCTAATCCCGTTCGCTCCCCTAGCTTTCGTGTCTCAGCGTCAGCACACTCCCAGCAGTCTGTTTTCACCTTTGGCGTTCCAGATGATATCTACGCATTTCACCGCTCCACCATCTGTTCCGACTGCCCCTACGTGGCTCAAGATAAGCAGTATACCGAGCAGTTCCACGGTTGAGCCGTGGGATTTCCCAAGGTACTTACAAATCCGCCTACACACGCTTTAATCTCAATAGCTGTTAGCT
+
CCCCCGGGGGGGGDFGGGACGGGGGGGGGGG@CGGGGGGGGGGGG9FGGGGGGGGGFGGGGGGGGGGGGGGB,FFGFFGFFGGG8FFGGG;?=5?9EFGGGGGDGEGGGGGG?CEEDGGGGGGGG;EFGGEGDGGGG:E=F,@DD?GFG5,8,=89DCFFEDD@DDGE*=>DB;=+<DDDFG>FFFG?D6+0A?FG+*4*35)8646AA;9*1>CFAFDF9=EA*4)5*/(*7)))?75?5;39)))/1))
@M00200:205:000000000-AKKM3:1:1101:27405:7462 2:N:0:1
TACTGGGGTATCTAATCCTGTTCGATCCCCACGCTTTCGTGCCTCAGCGTCAGTGTCGGCTCAGTAAGCTGCCTACGCAATTGGTGTTCTGTGTAATATCTAAGCATTTCACCGCTACATTACACATTCCGCCTACCTTAACCAAACTCAAGGCTATCAGTATCAATGGCAGTTCTGCAGTTAAGCTGCAGGATTTACCCACTGACTTAATAGTCCGCCTACGCACCCTTTAAACCCAGTAGATGTC
+
CCCCCGGGGGGGGGGGGGGGGGGGGGGGGGGGGGGGGGGGGGGGGGGGGGGGGGGGGGGGGGGGGGGGGGGGGGGGGGGEGGFFGGFGGGGGGGGGG,;EEFADFGGDGGGGGGGFGGGGG8EFGGGGGGFCDGGGGFGEFGGFGFC=DFE+@DGFFDGFGGEGBFGG5DDDF<DFFFGFGGG7;EGFFFCF:=DG+*5068=@@@EEEAFEFEA78CD95::9)49D9C:EFEBBEFB3>;ECF8<
@M00200:205:000000000-AKKM3:1:1101:20928:7474 2:N:0:1
TACGGGGGTATCTAATCCCTTTTGCTCCCCACGCTTTCGTGCCTGAGCGTCAGCAATTGTCCAGGTAGCCGCCTTCGCCTCTGGTATTCCTCATGATATCTACGCATTTCACTGCTACACCATGAATTCTGCTACCCTCTCCAATGCTCTAGCCGTGTAGTTTGAGGTGCAATTCCGGGGTTAAGCCCCGGGCTTTCACGCCTCACACACTCGGCCGCCTGCGCACCCTTTATACTCAGTAGATGTC
+
CCCCCGGGGGGGGGGGGGGGGGGGGGGGGGGGGGGGGGGGGGGGGGGGGGGGGGGGGGGGGGGAGFFGGGGGGGGGGGGEGGGGFFGGGGGGGGGGGGGGGGGGGGGGGGGGGGFDGGFGGGGGGFGGGGGGGGGFGFGFFGGFGFGFGFGCFFDF?FCFDGEGCFGFDFBBFEFFFADDFGGC8EGFF9C4@EFGACG=2>BF29EF=DFD@FDC;DF@(/(:;EBGCF?FABA)<<7A9>9AAFF
@M00200:205:000000000-AKKM3:1:1101:11407:7479 2:N:0:1
TACTCGGGTATCTAATCCTGTTTGCTCCCCACGCTTTCGCGCCTCAGCGTCGGACCCGGCCCAGCTGGCCGCCTTCGCCACGGGTGTTCTTGCTGATCTCTACGCATTCCACCGCTACACCAGCAATTCCACCAGCCTCTACCGGTCCCTAGATCCGCAGTATCAGAAGCAGCTTCACGGTTGAGCCGTGAAATTTCCCTTCCGACTTACCAGACCCGCCTGCGCGCGCTTTAAACCCAGTAGATGTC
+
CCCCCGGGGGGGGGGGGGGGGGGGGGGGGGFGGGGGGGGGGGGGGFGGGGGGEGGGGGGGGGGGGFFDGGGGGGGGGGGGGGGGCCGDFGGFGGGFGFGGGFFGGEGGFB=FGGDBDGGGGGGG8DGCGGFGGFGGGFGFFGGFGFGFGFF?FDGFFGD>EGE@5BFCAFFFA48B+@F4CCC*)>:?DD/887CC6)07;@@?<>BD)>1458EGFGA1?-15;:BDC)::)6<<F1B:32<2:4)-
@M00200:205:000000000-AKKM3:1:1101:27776:7491 2:N:0:1
TACGCGGGTATCTAATCCCGTTTGCTCCCCTAGCCTTCGTGCCTCAGTGTCAGTAACTGCCCAGTGACCTGCCTTCGCCTTTGGTATTCCTCTCGATATCTACGCATTTCACTGCTACACCGAGAATTCTAGTCACCTCTTCAGTACTCTAGCATGGTAGTATCGGATGCAGTTCCGAGGTTGAGCCCCGGGCTTTCACATCTGACTTACCACGCCACCTACGCACCCTCTAAGCCCAATAGATGTC
+
9CCCCEGGGGGGDGGGGGGGGGGCCFGGGGGGFFCF9FFGGEGGGGGGFFGFFFGGGFGGGECFFGFGGGGGGGGGGGGG>FGFE,CEFEFGGF@@EDEFFAECCC@,CFGGGFFFFG8FFEGGD+9@FDFEGGF,,??89;F7@9?9FBGFCGG5DEGFDFF=)*@EEFFEFFFF>58B3@9FFC,:*=:*9;@DCEFF63667>BEEBB>>)>59CFD6=26=:?D3*())158=((3@94C56.
@M00200:205:000000000-AKKM3:1:1101:4306:7493 2:N:0:1
TACCAGGGTATCTAATCCTGTTTGCTCCCCACGCTGTCGCGCCTCAGTGTCAGCAACAGCCCAGCAGGCCGCCTTCGCCACCGATGTTCTTCCCGATCTCTACGCATTCCACCGCTACACCGGGAATTCCACCTGCCTCTACTGTGCTCAAGCCAGGCAGTTTAGAAGGCAGTCTTGCGGTTGAGCCGCAAGATTTCACCCCCTACTTACCAAGCCACCTACGCGCCCTTTACACCCAGTAGATGTC
+
CCCCCGGGGGGGGGGGGGGGGGGGGGGGGGGGGGGGGGGGGGGGGGGGGGGGGFGGGGGFGGGFFGFGGGGGGGGGFGGGGGGGGGGGGGGGGGGEGGGGGGGDGGGGGGGFFEGFGGGGGGGEGDG?FFGGGGGGFFFEFGFFGFF7=EEFGGF9*DDE@7C7CAGGFGFFFF>F9FGDEEGGFFCBDDC>FCFGFEFB=9@B9<EFE<@FFFFE@FFFFF<BBGDG)9)6A>77C:(5:A):<<A
@M00200:205:000000000-AKKM3:1:1101:20767:7502 2:N:0:1
TACAGGGGTATCTAATCCTGTTCGCTCCCCACGCTTTCGCTCCTCAGCGTCAGTATCGGCCCAGAGACCCGCCTTCGCCACCGGTGTTCCTCCTGATATCTGCGCATTTCACCGCTACACCAGGAATTCCAGTCTCCCCTGCCGAACTCTAGCCTGCCCGTATCGAATGCAGGCCCGGGGTTGAGCCCCGGGTTTTCACATCCGACGTGACAGGCCGCCTACGAGCTCTTTACACCCACTAGATGTCAGAC
+
CCCCCGGGGGGGGGGGGGGGGGGGGGGGGGGGGGGGGGGGGGGGGGGGGGGGGGGGGGGGGGGGGGGGCGGGGGGGGGGGGGGCEGGGGGGGGGGAEFGGGGGGGGGGGGGGGGGFGGGGGGGG7EDGF8DF@FGGGFEDFGGFE>DDGBF6>DFFFGGFGGFGFFFGFGFEFADED>9AFGG*;:658CEEA5EFFFGEEE6(27>3;@F.3<FGFGFF?<B5<EEF:*<A)62<E63((5):))-).4)
@M00200:205:000000000-AKKM3:1:1101:15393:7505 2:N:0:1
TACTGGGGTATCTAATCCTGTTCGCTCCCCACGCTTTCGCTCCTCAGCGTCAGGTAAGGCCCAGCAAGCCGCCTTCGCCACCGGTGTTCCTCCTGATATCTGCGCATTTCACCGCTACACCAGGAATTCCAGTCTCCCCTACATCACTCTAGCCTGCCCGTACCCACCGCAGATCCGGAGTTGAGCCCCGGACTTTCACGGCAGACGCGACAAACCGCCTACGAGCTCTTTAAACCCATAGATGTC
+
CCCCCGGGGGGGGGGGGGGGGGGCGGGGGGGGGGGGGGCGGGGGGGFGGGGGGGGGGGGGGGGGGGFGGGGGGGGGGGGGGGGGGGGGGGGGGGEFGGGGGGGGGGGGGGGGGGGFGGGGGGGGFEGFGGGGGGGG8DEDFGGFGFGFGFGFGGGFFGGFGGFCCFGGFGFF>@FFFACFEDGGFGGFFGGDEECGFFG=@@F9@@FFBBFB6;FG6DE?:??<1C5C*::)6>BFDBF?FF<A)4
@M00200:205:000000000-AKKM3:1:1101:15798:7515 2:N:0:1
TACCGGGGTATCTAATCCCGTTTGCTCCCCTAGCTTTCGCGCCTCAGCGTCAGTGTCGGTCCAGGAAGCCGCCTTCGCCACCGGTGTTCCTCCGGATATCTACGCATTTCACCGCTACACCCGGAATTCCGCTTCCCTCTCCCGATCTCAAGTCTCGCAGTATCCCGTGCAGTTCCTCAGTTAAGCCGAGGGATTTCACACAAGACTTACAAGACCGCCTACGCGCCCCTTAAACCCAATAGATGTC
+
CCCCCGGGGGGGGGGGGGGGGGGEGGGGGGGGGGGGGGGGGGGGGGGGGGGGGGGGGGGGGGGGGGGGGGGGGGGGFGEGGGGGGGGGGGGGGGG>EGFFGGGGGGGGFGFGGGGFDF,FGGGG7ECGGD?>DGGEGFGFFFGBCDGFGFGGGGGFFC7>C8ACEFGGDGFEFFFFFFGFD>+=FFFEFGGEEGGFFFGC;;0(:@3?CEF3<@EGFGE?F?3)4EDG)9:DBFF:G::(5<2).<<
@M00200:205:000000000-AKKM3:1:1101:4517:7521 2:N:0:1
TACTAGGGTATCTAATCCTGTTTGCTCCCCACGCTTTCGCGCCTCAGCGTCAGAACCGGCCCAGCTGGCCGCCTTCGCCACGGGTGTTCTTCCCGATATCTACGAATTTCACCTCTACTTGGGGAATTCCGCCACCCTCTCCGGCACTCAAGCTCTGCAGTTTCGGGCGCACTTCCTCAGTTGAGCTGAGGGCTTTCACACCCGACTTGCAACGCCGCCTACCAGCGCTTTAAGCCCAATAGATGTCAGCT
+
CCCCCGGGEGGGGGGGGGGGGGGGGFGGGGGGGGGGGGGGGGGGGGGGGGGGGGGGGGGGGGGGGGGGGGGGC@FGGGGGGGECFGGDGGFEFGGGGGGGGGGGGGGGGCDEFFGFGFDGGGGGCEGGGGGGGEG8EFC)@@@DG>D@F6CCCGGCFFCCAF<GABCEECBAEEFA=CFF,>F+;CCFFFGFDGFF9<A)./66(23(7<7?3758(/52(4()5:)C*1(5.4)484:?>AD245:).))
@M00200:205:000000000-AKKM3:1:1101:24297:7523 2:N:0:1
TACAAGGGTATCTAATCCCGTTTGCTCCCCTAGCTTTCGCTCCTCAGCGTCAATGTCGGTCCAGGATGCCGCCTTCGCCACCGGTATTCCTCCAGATATCTACGCATTTCACCGCTACACCTGGAATTCTGCATCCCTCTCCCGAATTCAAGCCATCCAGTATCACACGCAGTTCCCAGGTTACGCCTGGGGATTTCACGTGTGACTTAGTTGGCCGCCTACGAGCCCTTTAAACCCAATAGATGTC
+
CCCCCGGGGGGGGGGGGGGGFGGGGFG@FGGGGGFFFGEGG@FGGGGGGGGGGGGGGGGGGGGGGGGGGGCFEEEGGGGGGGGGGGGGGGGGGGGGGGGGGFGGGG7=AADEFGGFDFFGGGGFFGGGGGFGGFGFG?FBF=DB85CDGFFFCFGFFGFFGG76;=DGDGFBBBFFFFG5@:F+:CCFF5CADEGCF@EC==>4<698;*2:A=EF2:;@23(2(3>CFCE37C388(/=))))1)9
@M00200:205:000000000-AKKM3:1:1101:22420:7527 2:N:0:1
TACGCGGGTATCTAATCCTGTTCGCTCCCCACGCTTTCGCACCTCAGCGTCAGAACAAGCCCAGTTGGCCGCCTTCGCCTCTGGTATTCCTCCGGATCTCTACGCATTCCACCGCTACACCCGGAATTCTACCAACCTCTGCTTGTCTCCAGCCAGGCAGTATCCCCTGCAATCCACGGGGTTGAGCCCCGGGCTTTCACCGACAGCCTTACCCAGCCGCCTCCGTTCGCCTTATGCCCAGTAGCTGTCTG
+
CCCCCGGGGGGGGGGGGGGGGGGGGGGGGGGGGGGGGGGGGGGGGGGGGGGEGGGGGFFGFGGGGFFFGGGEGGGGGGGFFGGGGGFFCGGGGGG7@FCGGGGGGGGGGFDFGDGDGGGGGGGDGDGGGFAEDGGCGFGBFFGFGFC*=AFGFCFF5@>?8FEGEFGFFEFFFEFFFBC?C:??A8FFFGED>=5;6<<?)3:660(6@<?7:?9*8F@9B?()(2)2/9-602447710:>A<64).,).
@M00200:205:000000000-AKKM3:1:1101:23878:7537 2:N:0:1
TACCAGGGTATCTAATCCCGTTTGCTCCCCTGGCTTTCGCGCCTCAGCGTCAGTGTCAGCCCAGCAACCCGTCTTCACCTCAGGTGTTCCTCTTGATATCTACGCATTTCACCGCTACACCAAGAATTCCGATTGCCCCTTCTGCACTCTAGCACTGCAGTATCACTTGGCCGTTCTGAGTTAAGCTCAGAGATTTCACAAGTGACTTACCGCGCCGCCTACGCGCCCTTTATACCCACTAGCTGTC
+
CCCCCGGGGGGGGFGGGGGGGGGGGGGGGGGGFGGGGGGGGGGGGGGGGGGGGGGGGGGGGGGGGGGGGGGGGGGGFGGGGGDFGGGGGGGGGGGEGGGGGGGGGGGGGGGGGGGFDGGGGGGGG@GGGGGDGGGGGFGFFGGFGFGFGFGFGGFFFFFBGCFC7DFFFGFFFFFFFC7BFG7EBDFFFFCFFFGGFEFE65A*;EFFFEFD>AEEADEF(5(?@GFG39;9CFC?F4(8(),9.1;
@M00200:205:000000000-AKKM3:1:1101:10032:7538 2:N:0:1
TACACGGGTATCTAATCCTGTTCGCTCCCCACGCTTTCGTGCCTCAGCGTCAGTTACAGCCTAGTAAGCTGCCTACGCAATCGGTGTTCTGGATGGTATCTATGCATTTCACCGCTACACCATCCATTCCGCCTACCTCGTCTGTACTCAAGCCCGACAGTATCCATGGCAGTTCAACAGTTGAGCTGTTGGCTTTCACCACGGACTTATCGAGCCGCCTACGCACCCTTTAAACCCAGTAGATGTC
+
CCCCCGGGGGGGGGGGGGGGGGGGGGGGGGGGDGGGGGGGGGGFGGGGGGGGDGGGGGGGFGFGGGGGGGGGGGGFCGGGGG@EGGGGGGGGGGGFGGGGGFGGGGGGGGGGGGGB>FGGGGGGFGGGGGGGGGGGGFGFFGGFGFGFGFG+EFG>AGC>9FBFFFGGFGFFFFFFFFFAFF7F?DCAFGGAFGGGFFFFFBD=5ABEEEFD=BGE9DB@@=@D@E>D5D)>CC<3=3=E33)9<CE
@M00200:205:000000000-AKKM3:1:1101:14107:7540 2:N:0:1
TACTAGGGTATCTAATCCTGTTTGATCCCCACACTTTCGTGCCTCAGCGTCAGTTGAAGTCTAGTAAGCTGTCTACACTATCGGTGTTCTTGACGATATCTAAGCATTTCACCGCTACACCGTCAATTCCGCCTACCTCGACTCCACTCAAGCCCATCAGTATCAATCCCACCCTCCCGGTTAAGCCGGGATATTTCAGAACTGACTTAATAGGCCGCCTACGCACCCTTTAAGCCCAATAGATGTC
+
CCCCCGGGGGGGGGGGGGGGGGGGGGGGGGGGGGGGGGGGGGGGGGGGGGGGGGGGGGGGGGGGGGGGGGGGGGGGGGGGGGGGGGGGGGGGGGGEEGDFGGGGGGGFFFGFGGGFGGGGGGGGCEGGGGGGGGGGGFGDDGGFGFGFGFGGGDFFFGGFGFFGFFDFDDFFFFFFF>DACE6DFGGEFGDBFGCDFFGF@CFEFEEEF*;5;>CE=DFA=59E9E8D9;>:C*;4B=?1@<CFF?E
@M00200:205:000000000-AKKM3:1:1101:25534:7549 2:N:0:1
TACTAGGGTATCTAATCCCGTTTGCTCCCCTGGCTTTCGCGCCTCAGCGTCAATGCCGGTCCAGGACGTCGCCTTCGCCACCGGTGTTCCTCCAGATATCTACGCATTTCACCGCTACACCTGGAATTCCACGTCCCTCTCCCGGATTCAAGCCAACCAGTATCGGACGCAGTTCCTGGGTTGAGCCCAGGGATTTCACGTTCGACTTAGCAGGCCGCCTACGCGCCCTTTAAACCCAATAGATGTC
+
CCCCCGGGGGGGGGGGGGGGGGGGGGGGGGGGGGGGGGGGGGGGGGGGGGGGGGGGGGGGGGGGGGGGGGGGGGGGGGGGGGGGGGGGGGGGGGGFGGGGGGGGGGGGGGGGGGGFGGGFGGGGGFGGGGGFDGGGGFGDFGF>EBDFGFGGFFFFFGGFGGFGFFGGFGDFFEFFFFGFGDCGFGGFFGGFFGGGF5=5>B@;;0;DCC<?@0CC9CDD1627(:>D3C0:A9BFC(4<?9)69BA
@M00200:205:000000000-AKKM3:1:1101:24271:7550 2:N:0:1
TACTAGGGTATCTAATCCCGTTCGCTCCCCTAGCTTTCGCGCCTCAGCGTCAGTGTCGGCCCAGCAACCCGCCTTCGCCGCAGGTGTTCCTCTTGATATCTACGCATTTCACCGCTACACCAAGAATTCCAGTTGCCCCTTCCGCACTCTAGCCCCGCAGTATCAGTTGACCTTTCCGAGTTAAGCTCGGAGATTTCACAACTGACTTGCGGCGGCCGCCTACGCGCCCTTTACACCCAATAGATGTC
+
CCCCCGGGGGGGGGGGGGGGGGGGGGGGGGGGGGGGGGGGGGGGGGGGGGGGGGGGGGGGGGGGGGGGGGGGGGGGGGGGGGGGGGGGGGGGGGGGGGGGGGGGGGGGGFGGGGGFGGGGGGGGGGGGGGGGGGGGGFGFFFGFGFGFGFGFGGGFFGGDGGFFAFGCBGFBFFFFFFGBFGDGFG,@>>EEFGGDFFG5>DFFEE=CF<;>@9EE63.(,435;55CG328A)67C6:17):>D462
@M00200:205:000000000-AKKM3:1:1101:24870:7593 2:N:0:1
TACTCGGGTATCTAATCCTGTTTGCTCCCCACGCTGTCGCGCCTCAGTGTCAGCAACAGCCCAGCAGGCCGCCTTCGCCACCGATGTTCTTCCCGATCTCTACGCATTCCACCGCTACACCGGGAATTCCACCTGCCTCTACTGTGCTCAAGCCAGGCAGTTTAGAAGGCAGTCTTGCGGTTGAGCCGCAAGATTTCACCCCCTACTTACCAAGCCACCTACGCGCCCTTTAAACCCAGTAGCTGTC
+
CCCCCGGGGGGGGGGGGGGGGGGGGGGGGGGGDGGGGGGGGGGGGGGGGGGGGGGFGGGGGGGGGGGGGGGGGGGGGEGGGGGGGGGGGGGGGGGGGGGGGGGGGEGGGGGGGGGFGGFFC6CCFBFGGGGGGGGGGBGFFGG+@9DEGFGGFGGA?F65@CE7=FFG?FFFFEFFFFG>FCGF>FC>DDG4;?,+:>CB=@@B<@EEFFEF=6CC3;A;1/8D>EEG5C5.)6A<C1.3)545AFF
@M00200:205:000000000-AKKM3:1:1101:19694:7605 2:N:0:1
TACTCGGGTATCTAATCCCGTTTGCTCCCCTAGCTTTCGCGCCTCAGCGTCAATGTTGGTCCAGGATGCCGCCTTCGCCACCGGTGTTCCTCCAGATATCTACGCATTTCACCGCTACACCTGGAATTCTGCATCCCTCTCCCGAATTCAAGCCATCCAGTATCCGACGCAGTTCCCAGGTTGAGCCTGGGGATTTCACGTCGGACTTAGTTGGCCGCCTACGAGCCCTTTAAGCCCAATAGATGTC
+
CCCCCGGGGGGGGGGGGGGGGGGDGGGGGGGGGGGGGGGGDGGGGGGGGGGGGGGGGGGGGGGCFCGDGGGGGGGGGGGGGGEGGGGGGGFGGGGGGAFGGGGDGGGDFFGGGGGFGGGGGGDE8EA@FGGGGGGGGFFFFFGFG>DDGFGGGGGFFGGFGGFGFFDGFGBFDECFFFG>CEDGFGFAF*CB>CFFFCCDDDF992>;:*9CEEF:1CEDDD?E7E>CFFFCE<A:CB:(:A)6A>A
@M00200:205:000000000-AKKM3:1:1101:27168:7628 2:N:0:1
TACCCGGGTATCTAATCCCGTTCGCTCCCCACGCCTTCGCGCCTCAGCGTCAGGGACGGCCCAGCTGGCCGCCTTCGCCACGGGTGTTCCGCCTGATCTCTACGCATTTCACCACTACACCAGGCATTCCACCAGCCCCGACCGCCCTCAAGCGGTGCGGCCCCCGCCGCCCCTCCCCGGTTGCGCCCGCGGCTTTCCCGCCGGGCCAGCACCGCCGCCTGCCCGCGCTCTATGCGCCATGGATGACCCCT
+
-@CCC@FG:+CFGFA66CCCC8,BF,;@DGFG7@D,65CF@+F:FCEG+8FFDF8@F:FCG::EEGG?,EG:CC,CFBFC:F+=>CG7FF8@FCFG9A8=84AAC8C:;=D<DE@D6A8:@D8EF,D87,EE8ECDEB10*3@54@DFGA7*9C>99>))*)/:05)/:*:6D(<DDBDE889*.::)))/)7/*99)3,4796232:FF(4:BC82<@(,4(0,:)9)*,))62(/((,)()).(-((((
@M00200:205:000000000-AKKM3:1:1101:20440:7630 2:N:0:1
TACCAGGGTATCTAATCCCGTTTGCTACCCTGGCTTTCGTGCCTCAGCGTCAGTAGAGACCCAGTAAGCCGCCTTCGCCACCGGTGTTCCTTAGGATATCAACGCATTTCACCGCTCCACCCTAAGTTCCGCTTACCTCTGTCTCACTCAAGCACAGCAGTATCGAGAGCAGTTCCTCAGTTAAGCTGAGGTATTTCACTCCCGACTTGCTGCACCGCCTACGCACCCTTTAAGCCCAGTAGATGTC
+
CCCCCGGGGGGGGGGGGGGGGGGGGGGGGGGGGGGGGGGGGGGGGGGGGGGGGGGGGGGGGGGGGGGGGGGGGGGGFGGGGGGGGGGGGGGGGGFGGGGGGGGGGGGGGGGGGGGFGFEGGGGDFFGGGGGGGGGGGBGFFGGFGFGEGFGDGGGFFGGFGGFG=5?DEGFFFDFFFFGFGGGF+EFFFGGFFFGGFFGFF@DB9)>4BEFFFFGGBDFDDF9D=C;D8*;C5)7@B?=EEE6)5?C
@M00200:205:000000000-AKKM3:1:1101:15310:7634 2:N:0:1
TACAGGGGTATCTAATCCTGTTTGATCCCCACACTTTCGTGCCTCAGCGTCAGTTGAAGTCTAGTAAGCTGTCTACACTATCGGTGTTCTTGACGATATCTAAGCATTTCACCGCTACACCGTCAATTCCGCCTACCTCGACTCCACTCAAGCCCATCAGTATCAATCCCACCCTCCCGGTTAAGCCGGGATATTTCAGAACTGACTTAATCGGCCGCCTACGCACCCTTTAAACCCAATAGATGTC
+
CCCCCGGGGGGGGGGGGGGGGGGGGGGGGGGGGGGGGGGGGGGGGGGGGGGGGGGGFGGGGG<FGGGEEGFGGGGGGGGGGGC@FGGGGGGGGGEEEFCFGGGGGGFGGGGGGDCDCFFFFGGGFGGGGGCEDGGGFFGFBECEGFGDGFGG9FFFFGGFG+;DEFGGDGFFDDFFFDGBCGCF7EF5>;6@ACFCEEG*;CE@@EFFAEC*5AEC=DE@>B25>E>DCDE<<C;@C;(3).7?E3?
@M00200:205:000000000-AKKM3:1:1101:24631:7640 2:N:0:1
TACGAGGGTATCTAATCCTGTTTGCTCCCCACGCTTTCGCACCTCAGCGTCAGTACCGGGCCAGTGAGCCGCCTTCGCCACTGGTGTTCTTGCGAATATCTACGAATTTCACCTCTACACTCGCAGTTCCACTCACCTCTCCCGGACTCGAGCTCCCCAGTATCAAAGGCCGTTCTGGAGTTGAGCTCCAGGATTTCACCCCTGACTTAAGAAGCCGCCTACGTGCGCTTTAAACCCAATAGATCTC
+
CCCCCGGGGGGGGGGGGGGGGGGGGGGGGGGGGGGGGGGGGGGGGGGGGGGGGGGGGGGGGGGGGGGGGGDGGGGGGGGGGGGGGGGGGGGGGGGEGGGGGGGGEDGGGGGGGGGFGGGGGGGGFGGFCFGGFFGGGFGFFFFFGFGBGF?DEGGFFGGFGGFGF7CCFG*=@AA?A>F>FFGFFFCF4AFA5CFFFECBF>@==:>C*0>CEEGGFDE;1:;A@FBC)2;));76;:4<)6-6)).
@M00200:205:000000000-AKKM3:1:1101:7025:7647 2:N:0:1
TACTGGGGTATCTAATCCTGTTCGATCCCCACGCTTTCGTGCATCAGCGTCAATACCAGCTTAGTGAGCTGCCTTCGCAATCGGAGTTCTAAGACATATCTATGCATTTCACCGCTACTTGTCTTATTCCGCCCACTTCAAATGGATTCAAGCCCATCAGTATCAAGGGCACTGCGATGGTTGAGCCACCGTCTTTCACCCCTGACTTAACAGGCCGCCTACGCACCCTTTAAACCCAGTAGATGTC
+
CCCCCGGGCFGGGGGGGGGGGGGGGGGGGGGGGGGGGGGGGGGGGGGGGGGGGDGGGGGGGGFGGGGGGGGGGGGGGGGGGGGDGEFGGE,FFGGG<<EGGFGDFGGFGF9ECGGBGEGFFFEGGGGGG;ECDEC@FFGECFFFGFGBDF=FGGGFFGGFGCFGFFF8*@DDFEFFDAC>DFGGFGGDFGGFDGFGFCE0@ADB=CEE*=AFF@FEBDFFFFF4@CBGF;5EC45>@;0.94).67)
@M00200:205:000000000-AKKM3:1:1101:27043:7656 2:N:0:1
TACGAGGGTATCTAATCCTGTTTGCTCCCCACGCTGTCGCGCCTCAGCGTCAGCCACAGCCCAGCGGGCCGCCTTCGCCACCGGTGTTCTTCCGGATCTCTACGCATTCCACCCCTACACCCGGAATTCCACCCGCCCCTACAGTGCTCGAGCCGAGTAGTTGCCACGGCCGACCCGGGGTTGAGCCCCGGGCTTTCACCGCGACCTTGCTAGGCCACCCACGCGCCCCTCACACCCATTCGATGTCAGAC
+
CCCCCFGGGGFGGGGGGGGGGGFGCFGGGGGGGEGGEGFGGGFFGF@C@FFC@FGGFFCFGGGFGD77FECFGDEGGGGGGGEGGGEEGGCGGGGGFCAEA=FGGGGGGGGG@++0=F=DG>7CFGEFGG:9CC6CCBEF5>1*,+==D51*>;D*3*0+>@EFBFGG4CF0)6>5:>CAE*7*9<C)<7=)5:CF?:F7190(469)44))),88:>5(446:3EBD)9(.(5(15(2)))).:(66)))
@M00200:205:000000000-AKKM3:1:1101:16015:7673 2:N:0:1
TACAAGGGTATCTAATCCTGTTCGCTCCCCACGCTTTCGCGTCTCAGCGTCAGTACCGTTCCAGAGAGCCGCCTTCGCCACCGGTGTTCTTCCTAATATCTGCGCATTTCACCGCTACACTAGGAATTCCGCTCTCCCCTCCCGGACTCAAGCGAGGCAGTTTCCAGTGCAGGCTTGGGGTTGAGCCCCAAGGTTTCACACCAGACTTACCAAGCCGCCTACACGCGCTTTACGCCCAATAGATGTC
+
CCCCCGGGGGGGGGGGGGGGGGGDGGGGGGGGGGGGGGGGGGGGGGGGGGGDGGDFGGGGGGGGGFFCGGCGGGGGGGGEGFGGGGGGGFGGGGGGGGGGGGGGGGGGGEBFGGGFGGGGG8E8ECFGGGGGGGGGFFEFFGGFGFGBGFGFGGG5BGGEFGFGFFGEFGF@FFFFFF*@FGGFAGG5B55;4?FFFEGFFF?<0;EFFFFC3;CE9DF1<;EFDCBDDC<>26?>C048B)))6:<
@M00200:205:000000000-AKKM3:1:1101:8073:7673 2:N:0:1
TACTGGGGTATCTAATCCTGTTTGCTCCCCACGCTTTCGCACTTGAGTGTCAGTACTGGACCAGAAGGCCGCCTTCGCCACTGATGTTCCTCCCGATATCTACGCATTTCACCGCTACACCGGGAATTCCGCCTTCCTCTTCCGTACTCCAGCAACACAGTCTCGAATGCAATTCCCAGGTTGAGCCCGGGGCTTTCACACCCGACTTACGTCGCCACCTACGTGCGCTTTCTACCCAACAGATGTCAGAC
+
CCCCCGGGGGGGGGGGGGGGGGGGGGGGGGGGGGGGGGGGGGGFG<FGGGGGGGGGGGGGGGGGGGGFGGGGGGGGGGGGGGG9EFFGGGGGGGGEGGGFGGGGGGGGGGGGGGGFDGGGGGGG7EFGGGGGGGGGGFGFFGGFG5DDDFFGGGGFFGGFFGEGFFFFAGFBFFFFFBGFG6;CFEGF>CEFDEGGF5BCEFFF2@>9EFD@<0CE6DF@;@;F;FDC9<3).-6-:46(,48))64)6))
@M00200:205:000000000-AKKM3:1:1101:3044:7674 2:N:0:1
TACTGGGGTATCTAATCCCGTTTGCTCCCCTAGCTTTCGCGCCTCAGCGTCAGGAAGGGTCAAGTTTGCCGCTTTCGCCACTGGCGTTCCCACCGATATCAACACATTTCACCGCTCCACCGGTAGTTCCGCAAACCCCTATCCCCCTCGAGCGATGCCGTACTGGGAGCAATTCCACGGTTGAGCCGATGGGATTTCAATTCCAACTTACACCGCCGCCTCAGCCCCCTTTAAACCCAGTAGATGCC
+
CCCCCGGGGGGGGGGFFGGDGGEFGGGGGGGGGGGGGGCGCGGGGFGGGGGGGGGCFGGGGGFFGGGGGGDGGGGGGGGGGGGGFGGGGFFGGGGGGGGGFFGGGGGGGGGDFGGFGG?FGGGG>EGGGGGGGGDGFFGDFFGBGF>8??GCEGGFFG*9C58>AFGCDG4:A;CFFFGAFEG8A>E4)?C55*3;*.+)/9CECC;@37>><1*8:<@B?(())*)71/8?4<:<F<(4?)))))))
@M00200:205:000000000-AKKM3:1:1101:12023:7674 2:N:0:1
TACTAGGGTATCTAATCCTGTTTGCTCCCCACGCTTTCGTGCCTCAGTGTCAGTGCTGGTCCAGGGTGTCGCCTTCGCCACAGATGTTCCTCCCGATATCTACGCATTTCACTGCTACACCGGGAATTCCACTACCCTCTACCACACTCTAGTCGCCCAGTATCCACTGCAATTCCCAGGTTGAGCCCAGGGCTTTCACAACAGACTTAAACAACCACCTACGCACGCTTTAAACCCAGTAGATGTC
+
CCCCCGGGGGGGGGGGGGGGGGGGGGGGGGGGGGGGGGGGGGGGGGGGGGGGGGGGGGGGGFG@FDGGGGGGGGGGGGGGGG?GGGGGGGGGGGG@E7CFGGFGGGGGGGGGGFGFGGGGGGGGEGGGGGGGGGGFGFGDFGGFGFGFGFGCFGGADEGFG8FDEFGGFGF<FB9DFF6:@EGGFGG?FFEA>F?FFCE78AC):@BAE*8@A9FEAGFFBB=ADE;D<4=CC:@3@(6;496<?/6
@M00200:205:000000000-AKKM3:1:1101:13192:7698 2:N:0:1
TACTGGGGTATCTAATCCTGTTTGCTCCCCACGCTTTCGTGCCTCAGTGTCAGAAATAGCCCAGTAACCTGCCTACGCCATTGGTGTTCCTTCTAATATCTACGGATTTCACTCCTACACTAGAAATTCCAGTTACCTCTGCTACTCTCGAGTTAGTGAGTTCGAATAATAGTCTGTATGGTTGAGCCACCAGGTTTCACTATTCGCTTTACTAACCACCTACGCAACTCTTTATGCCCAATAGATGTC
+
CCCCCGGGGGGGGGGGGGGGGGGGGGGGGGGGGGGGGGGG@GGGGGGGGGGGGGGGGGFGGGGGGGGGGGCGGGGG@FGGGFGGGGGGGGGEGGGGGCFGGFGGGDGGGGGGCGGBFGGGGGGGFGGGGGGFGCFFGFGFFGGFGFGEGFGDFG8;D=@BGDEGDFFEFG99CFD;=FFDDGFDD?GFBGFFF6@DDDFEFF7EED9==D<CEE9@8;5885=?>5AGFFE**000?*:>=:@*::7>9
@M00200:205:000000000-AKKM3:1:1101:9678:7705 2:N:0:1
TACGAGGGTATCTAATCCCGTTTGCTACCCTAGCTTTCGCACCTCAGTGTCAGATCGGGTCCAGTGAGCCGCTTTCGCCACCGGTGTTCCTCCAGATATCTACGCATTTCACCGCTCCACCTGGAGTTCCGCTCACCCCTACCCGCCTCGAGCACGCCAGTATCACGCGCAATTCCCCGGTTGAGCCGGGGGATTTCACACCCGACTTACCATGCCGCCTACACGCGCTTTATACCCAATAGATGTC
+
CCCCCGGGGGGGGGGGGGGGGGGGGGGGGGGFFGGGGGGGGGGGGGGGGGGGAFGGGGGGGGGGGGGDGGEGGGGGGGGGGGGGGGGGGGGGGGCFGGGGFGGGGGGGGGGGGGGFGFGFGGGGG8@FGGDGGGGGGFGD?FGFGFGFGFGDGGGFFGGAGGFG7CDF5EFBFFFFFFG?FDGGFFGFEDE3BGGGFFGFF<B0(49?<B79AAGE>DD:01,71?7>CC:25).-<7<?))))66<
@M00200:205:000000000-AKKM3:1:1101:23585:7734 2:N:0:1
TACACGGGTATCTAATCCTGTTTGCTCCCCACGCTTTCGTGCATGAGCGTCAGTATTGGCCCAGAAGGCTGCCTTCGCCATCGGTGTTCCTCCACATCTCTACGCATTTCACCGCTACACGTGGAATTCCACCTTCCTCTGCCATACTCCAGCATCATAGTTTCGAGCGCAATTCCCAAGTTAAGCCCGGGGCTTTCACACTCGACTTGCGACGCCGCCTGCGCACACTTTAAACCCAATAGATGTC
+
CCCCCGGGGGGGGGGGGGGGGGGGGGGGGGGGGGGGGGGGGGGGGGGGGGGGGGGGGGGGGGGGGGGGGGGGGGGGGGGGGGGGGGGGGGGGGGGGGGGGGGGGGGGGGGGGGGGFGGGGGFGGGFGFFFGGFGGGGFGFFGGFFFGEGFDGGGFFFGGFFGEGFFFGFGFFFEFFFFGFFGGGFGG?DGGFFEGGFFFFFFFF>FFFFFF22>CEBGFF@69BBGDG**<<<<A?G::02<>2:4<
@M00200:205:000000000-AKKM3:1:1101:6091:7740 2:N:0:1
TACTGGGGTATCTAATCCCGTTCGCTCCCCTGGTTTTCGTGTCTCAGCGTCAGACAAGACCCAGTGTGCCGCTTTCGCCACCGGCGTTCCTTCCAATATCAACACATTTCACCGCTCCACTGGAAGTTCCGCACACCCCTGTCTTGCTCGAGCCGGACAGTCCAGAGCGCAATGCCCCGGTTGAGCCGAGGCCTTTACCACCCTGCTTGTCCAGCCGCCTACACACCCTTTAAGCCCAATAGATGTC
+
CCCCCGGGGGGGGGGGGFGGFGGGGGGGGGFFGGFGG9FGGGGGGGGGGGGGGGGGGGGGGGGFFGGGGFGGGGGGGGGGGGGGGGGGGFFGGGFGFGFGFFBFFFGEFDGGGECBGGGGGFGGGGGFGDEGGGGGEBEDFGGFG5FFGEGCEDG>DGGFGG@C=ADFBE?=?EFF6@DEG5DFFGFFFG=3>FGG+.+9@DFFD<@C8@AFFFG=3C)(,.4?>E>D<>?<29>7F3(4:A2AA<F
@M00200:205:000000000-AKKM3:1:1101:19529:7794 2:N:0:1
TACGAGGGTATCTAATCCTGTTTGATCCCCACACTTTCGTGCCTCAGCGTCAGTTAAAGCTTAGTTAGCTGTCTTCACTATCGGTGTTCTTGACGATATCTAAGCATTTCACCGCTACACCGTCAATTCCGCCAACCTCAACTTTACTTAAGTCTTACAGTATCAATGCCACCCTCCCGGTTAAGCCGGGATATTTCAGCACTGACTTAATAGGCCGCCTACGCACCCTTTGCACCCAATAGATGTC
+
CCCCCGGGGGGGGGGGGGGGGGGGGGGGGGGGGGGGGGGGGGGGGGGGGGGGGGGGGGGGGGGGGFFAGGGGGGGGFGGAFG:FFGGGGGGGGGCFGGGGGGGGGGGGGGGGGDGFGFGFFGGGFCGGGGCGGGGF8DGEFGGFFFGFGFDFGFFFFGFFGGEGEFGFFEFFFF?FFED>>ECDFFD>BCCDFGGG?=7AEFFEFE@C5CEC5)@DAGEFFF=?@CBDCD=*><;>C33@)46?CEE
@M00200:205:000000000-AKKM3:1:1101:12967:7800 2:N:0:1
TACGGGGGTATCTAATCCGGATCGCTCCCCACGCTTTCGCTCCTGAGTGTCAGGACCAGTCCAGGATGCCGCCTTCGCCGCCGGTGTTCCTCCGGATCTCTACGCATTCCACCACTACACCCGGAATTCCGCATCCCCCTACTGGCCTCCAGTTTGCCCATATCGCACGACCCCCCCCGGTTGAGCCGGGGTATTTCACGCACGACGCGACACACCACCTGCGAGCGCTTTAAACCCCGTAGATGTC
+
CCCCCGGGGGGGGGGGGGGGGGGGGGGGGGGGGGGGGGGGGGGGGCGGGGGGGGGGGGGGGGGFGGGGGGGGGGGGGGGGGGDGGDGGGGGGGGGGEGGGGFGFGGGGGFCGGCGFGGGGGGGGGGFGGG6EGDGGC@EFFGC*CFGFGFG9DFFACGGFGFEC4?<E?CDFFFFFFAC5?EDG?FGF>3*<5EGFB2<2?(7>061>(47>;?GE2CE0(,4518)7*9(.)6<0;4(-,(4424<
@M00200:205:000000000-AKKM3:1:1101:3197:7801 2:N:0:1
TACAAGGGTATCTAATCCTGTTCGCTCCCCACACTTTCGCTCCTCAGCGTCAGGTCATTCCCAGAGAACCGCCTTCGCCACCGGTGTTCCTCCTGATATCTGCGCATTTCACCGCTACACCAGGAATTCCGCACTCCCCTACCGGACTCGAGTCATAGCAGTATCGAGTGGCGTCTCCGAGTTGAGCCCGGAGTTTTCACACCCGACTTGCCAAACCGCCTACGAGCTCTTTACGCCCAGTATATGTC
+
CCCCCGGGGGGGGGGGGGGGGGGGGGGGGGGGBGGGGGGGGGGGGGGGGGGDGGGGGGGGGGGGGGEFE@FGGGGGCFGEEEFEGGGGGGGGGGGAFFGGGEFGGGGGGGGGEEC5DGGGF8E8F8DFGGGGGE>E8DGDFGGDCBGFF5@=FGDFFCDFFCEFFFD6@CF>58A*9FG5*:*5=<FA**:45A?C+/:**(62>(.10);846?/6)5(6,5)2*7)9:7<)),(24:(.))))-6)
@M00200:205:000000000-AKKM3:1:1101:13520:7818 2:N:0:1
TACACGGGATCTAATCCTGTTCGCTCCCCACGCTTTCGTGCCTCAGCGTCAATCCAGGTCTAGCCAGCTGCCTTCGCAATTGGTGTTCTATGGCATATCTATGCATTTCACCGCTACATGCCACATTCCGCTGACCTCATCCTAATTCCAGCTAAGCAGTATCAAAAGCAATTTTACGGTTGAGCCGCAAACTTTCACTCCTGACTAACTTGGCCGCCTACGCACCCTTTATACCCAATAGATGTCCGTCC
+
CCCCCGGDDGFGGEGGFFGGGGGGGGEFGGFFGGFGG@F@FGGGGGGGGGGEFFGGGGGGGGGGGGGGGGGGGGGGGF@CFG<FFGGGGGGG?FGGFGFGGGFGFEEEFGGFDGGEDAEEFGGFEE@DE?EGG>FEGFFEFGFFGFGFFF8DFGGFFGGFGGFG7D+=D?DDBED?FB>DF+=??,@?B>6AFGEGFEFFFF:75>*0:CEA8@?8:9@=B>B>@EE5FFF8?*16,(,))19)9))/(((
@M00200:205:000000000-AKKM3:1:1101:11184:7827 2:N:0:1
TACAAGGGTATCTAATCCCGTTTGCTCCCCTGGCTTTCGTGTCTCAGCGTCAGCGCACTCCCAGCAACCTGTTTTCACCATTGGCGTTCCAAACGATATCTACGCATTTCACCGCTCCACCGTTTGTTCCGGTTGCCCCTAAGTGGCTCAAGATCGCCAGTATGCCAAGCAGTTCCACAGGTGAGCTGTGGGATTTCACAAGGCACTTAACGACCCGCCTACAAACGCTTTATACCCAATAGATGTC
+
CCCCCGGGGGGGGGGGGGGGGGGDGGGGGGGGGGGGGGGGFGGGGFAFGGGGGGGGGGGGGGGGGGGGGGGGGGGGGGGFGGGGGGGGGGGGGGDGGGGFEAFFGEGGGGGGGCE5CBFGGDEGGCDFFGGGCGGGGFFDFGGFFFDDGFGFGGGFFGGFGFDGFFCFFGFFFFFFFF+*@<CGFGGFAC?BFFGGCEGFFFFBBDDEEFFFFFEG@C699B:*035595(7C)9?<;03=><?CC7
@M00200:205:000000000-AKKM3:1:1101:7026:7854 2:N:0:1
TACTGGGGTATCTAATCCTGTTTGCTCCCCACGCTTTCGCGGATGAGCGTCAGAACTGGCCCAGCTAGCCGCCTTCGCCACAGGTGTTCTTCCTGATATCTACGCATTCCACCGCTACACCAGGAATTCCGCTAGCCTCTACCAGTCTCCAGCCTGCCAGTATCGTACGCATTTCCGGGGTTGAGCCCCGGATTTTCACACACGACTTAACAGACCGCCTGCCCGCGCTTTAAACCCAATAGATGTC
+
CCCCCGGGGGGGGGGGGGGGGGGGGGGGGGGGGGGGGGGGGGCGGGGGGGGGGGGGGGEFGGGGGGGGGGGGGGGGGGGGGGGGGGGGGGGGGGCFG9EGGGGGDCGGFGFGGGGFGGFGFFFDDCEGGCGGGDDGGFGFFEGFCF6;DFEFFGF?FFGFFFFGAFGGDGDFFFFFF>DBFEGGFGGF>G5?4=EGFCGF(99>>BF;C4;?A;FC9GE?(/6:(2)9571).6<?D:(.8A))6<A
@M00200:205:000000000-AKKM3:1:1101:5577:7866 2:N:0:1
TACGCGGGTATCTAATCCTGTTTGCTCCCCACGCTGTCGCGCCTCAGCGTCAGCAACAGCCCAGCAGGCCGCCTTCGCCACTGATGTTCTTCCCGATCTCTACGCATTCCACCGCTACACCGGGAATTCCACCTGCCTCTACTGTGCTCGAGCCTGACAGTTTAGAAGGCAGCCCTGCGGTTAAGCCGCAGGATTTCACCCCCTACTTATCAGGCCGCCTACGCGCCCTTTACACCCAGTAGATGTC
+
CCCCCGGGGGGGGGGGGFGGGGFFGFFGGGGGGGGGGG@GEGGGGGGGGGGGDFGGGGGGGGGEGCGGGGGGGGGGGGGGGGGGGGGGGGGGGGGGCCEDFGGDGEGGCGCFD>EBGGFFG68CFGGGFGGGGGGGGFG@?FFFFCG7:?6+8CFA*@FA@FAF7AC76FA@BFBAFFGDFCDFAFF):C>:5CFGA5=EFF69@F@?5CE3?8EG9DFFF?13>DBDDCD4624(241244:29:A
@M00200:205:000000000-AKKM3:1:1101:11210:7918 2:N:0:1
TACCGGGGTATCTAATCCTGTTTGCTCCCCACGCTTTCGCACCTCAGCGTCAGTCTCCGTCCAGGTGGCCGCCTTCGCCACTGGTGTTCCTCCGAATATCTACGAATTTCACCTCTACACTCGGAATTCCGCCACCCTCTCCGCGACTCGAGCCAAGCAGTTTCGGATGCACTTCCAGGTTTGAGCCCTGGGCTTTCACATCCGACTTGCCCGGCCGCCTACGTGCGCTTTATACTCAATAGAGGTCAGA
+
CCCCCGGGGGDEGGGGGFCCGGGFGGFGGGGCCCEGGGGGDGEFGG8FGGGGGFGDCFCFGGGGGGFCFGEGGGGGFGGFGGFGGGG:EFFGGGGGGGGGGGGDC?EGGGGGGGGFFGGGGGGGEEFFGGGGGD>EGFGFFGG5>?C8CFE+CC?55DGFGGCF>E98?EFC87?ACA>*7@DGFGG56**8A?CGFF77?)-23:><34;@DFGG2C;1,4(03*5)/74).4:)<).5A4)-(,4:()
@M00200:205:000000000-AKKM3:1:1101:27064:7919 2:N:0:1
TACGGGGGTATCTAATCCTGTTTGCTCCCCACGCTGTCGCGCCTCAGTGTCAGTATCTGCCCAGCAGGCCGCCTTCGCCACCGGTCTTCCTCCGGATCTCTACGCATTCCACCGCTACACCCGGAATTCCGCCTGCCCCTACAGCACTCTAGTCTCACAGTCGGCACGGCCGACCCGGGGTTGAGCCCCGGGCTTTCACCACACCCTTATAAGACCACCTACGCGCCCTTTAAACCCAGTAGATGTC
+
CCCCCGGGGGGGGGGGGGGGGGGGGGGGGGGGGGGGGGGGGGGGGGGGGGGGGGGGGGGGGGGGGGGGGGEDGGGGGGGGGGGCCFFGGGGGGGGGGGGGGGGGGGGGGGGGGGGFGGFGGGGGGGGGGGGGGGGGFFCDFGGFGFGEFF9BEFFFFGGFGCFGFFGG>CBFFFF>):C)=?7C6@?FFGGFFGGGFB9<<B?BFB:?BA2<AAGGFDB0:B6:0:7<)5)6):A?G0:44:))552
@M00200:205:000000000-AKKM3:1:1101:6247:7921 2:N:0:1
TACTGGGGTATCTAATCCCGTTTGCTCCCCTAGCTTTCGCACCTCAGCGTCAGGATCCGACCAGAGAGTCGCTTTCGCCGCCGGCGTTCTTCCCGATCTCTACGCATTTCACCGCTCCACCGGGAATTCCACTCTCCCCTCCGGACCTCAAGCCAAGCAGTATCGGTAGCACTTCCTCGGTTGAGCCGAGGGCTTTCACAACCGACTGACTTGGCCGCCTACGTGCGCTTTATGCCCAATCGATGTC
+
CCCCCGGGGGGGGGGGGGGGGGGGGGGGGGGGGGGGGGGGGGGGGGDGGGGGGGGGGGGGGGGGGGGGGGGGGGGGGGGGGGGGGGGGGGGGGGGGGGGGGGGGGGGGGGGGGGG>DGGGGGEEEGGGGGGDFGFGGFGFFEGEGFGFGFGGGGGAFGGFGGFGFAGFFGFFFFFFFFGDG:D<FGGF3DDEEGGGA)<CEF?0>B>BFB>9A?G89DDF:BB>08:9)>149)5);43<((42).:
@M00200:205:000000000-AKKM3:1:1101:3420:7926 2:N:0:1
TACTGGGGTATCTAATCCCGTTTGCTCCCCTGGCTTTCGTGTCTCAGCGTCAGCAAACCCCCAGCGAGCTGTTTTCACCATTGGCGTTCCAAACGATATCTACGCATTTCACCGCTCCACCGTTTGTTCCGCTCGCCCCTAGGTTGCTCAAGATGACCAGTATGTCGAGCAGTTCCATGGTTGAGCCATGGGATTTCACAAGCTACTTAGCCATCCGCCTACACACGCTTTAAACCCAATAGATGTC
+
CCCCCGGGGGGGGGGGGGGGGGFGGGGGGGGGGGGGGGGEGFGGGGGCCEFGGFGGEGG:FGGGGGGGGGDEB<:EFFFGFGF?FEFGGEDEEGE7==>EADGFEC=FGGGGGGG?CGGGGGGGGDGFGG+6CGGGGFGBF8==FFGFGDDD9F7DFDFDFG;@*C6+?C58BCFFFFCA=A79>?CFCCGAFGFGF<FF3B))1:@>A=E)7>EF=FFFFF=FEE>C**6CEC@@G<0;;7457<C
@M00200:205:000000000-AKKM3:1:1101:11867:7935 2:N:0:1
TACGCGGGTATCTAATCCTGTTTGCTCCCCACGCTGTCGCGCCTCAGTGTCAGCTAACTGCCCAGCAGGCCGCCTTCGCCACCGGTGTTCTTCCGGATCTCTACGCATTCCACCGCTACACCCGGAATTCCGCCTGCCTCTACAGTGCTCGAGCCGCGGCAGTATCCATGGCCGACGCAGGGTTGAGCCCCGCGCTTTCACCACGGCCTGACCGGGCCACCTACGCGCCCTTTAAGCCCAATAGATGTCCG
+
C@CCCGGGGGGGGGGGGGGGGGGGGGGGGGGG@FGGGGGG>EGGGGGGGGGGAFGGGGGGGGGCGGFDGGGGGGGGGGGGGGGEGEGCFFGGGGG7CFGGGGFGEGGGEGGGGGEDG:CFGGGGGGGGEGGCGGGGEFGFFGGFGFGEGFGGCDGEFGGFEDBGEFFFFFFFFFFFD:5>EGGCBGCFFGEDFEG)51A<<2<??;(3:0?F?1?8>C38?<39?D@CGG11:469?8:?6??):AA><),
@M00200:205:000000000-AKKM3:1:1101:24969:7939 2:N:0:1
TACACGGGTATCTAATCCCGTTCGCTCCCCTAGCTTTCGCGCCTCAGCGTCAGTGTCAGCCCAGCAACCCGCCTTCGCCTCAGGTGTTCCTCTCGATATCTACGCATTTCACCGCTACACCGAGAATTCCAGCTGCCCCTTCTGCACTCTAGCCCCGCAGTCTCGGCTGACCGTTCCGGGTTAAGCCCGGAGATTTCACCGTCGACTTTCGCTGCCCGCCTACCCCCCCTTTCCACCCAGCACAGTTCAGC
+
CCCCCGGGGGGGGGGGGGGGGGGCFGGGGGG<AFEGGGGGGGGGGGDGGGGCFFFFFAFGGGFGGGGGGGGGGGGGCGG7=8DEFGFGGGGGGGEGG@>FEGGGGGGGGFFGG+CD+F?FE>EC+8EGGGGF+,=F8DFBDFGBFFGFGBFCFF8>5>7*@+*50:78@,;@>ADFFB9*5=3?+9=FEC=E4:9CF7:*,621(13()96(/(*36*0-3(.)(*09C92?4<242((,((((,.)...)
@M00200:205:000000000-AKKM3:1:1101:14753:7950 2:N:0:1
TACAGGGGTATCTAATCCGGTTCGCTCCCCACGCTTTCGTGCATGAGCGTCAGTGTTGGCCCAGAAGGCTGCCTTCGCCATCGGTGTTCCTCCACATCTCTACGCATTTCACCGCTACACGTGGAATTCCACCTTCCTCTGCCACACTCGAGCCACGTAGTTTCGAGCGCAATTCCCAAGTTAAGCTCGGGGATTTCACACTCGACTTGCGCGGCCACCTGCGCACACTTTACGCCCAATAGATGTC
+
CCCCCGGGGGGGGGGGGGGGGGGGGGGGGGGGGGGGGGGGGGGGGGGGGGGGGGGGGGGGGGGGGFGFFGGGGGGGGGGGGGDGGGGGGGGGGGGGGGGGGGGGGDGGGGGGGGGFGGGGGGFGGGGGGGGGGGGGGFGFFGGFGFGFGFGGGGGFFGG?CFCG=F6CEGFFFFFFFFGFGGGGFGCFFCEDDGGGFFGCFD=2>@F@**(39BEEBCF@1:>FFGD4*28>A(3(838:B9AF2:A
@M00200:205:000000000-AKKM3:1:1101:15072:7977 2:N:0:1
TACTGGGGTATCTAATCCTGTTTGCTCCCCACGCTTTCGTGCCTCAGTGTCAGTGCTGGTCCAGGCAGTCGCCTTCGCCACAGATGTTCCTCCCGATCTCTACGCATTTCACTGCTACACCGGGAATTCCACTACCCTCTACCGCACTCTAGATCGCCAGTTTCCAATGCCCTTCCCAGGTTGAGCCCATGGCTTTCACATCAGACTTACCTAACCACCTACGCACGCTTTACGCCCAGTAGATGTCACAT
+
CCC8<FGGGGGGGGDFFGGEFGEGGGFGGGGGGGGGGGEFGGGGGGGCEEF<FFGGG9<EGFGF8FC@<F7FEGDGGGGEGDF8@EFGCGGGGGG>C>DGGGGFGGGGGGAFCFGFGGFFGDG@FCCFGGGG98DGGFGB+EEBEBGFGFGCEFG59BD>3D06;C2@FG*);DF*@9C?FAFGFGGF?+@*;C9CFEG**:>658)73*)*10>D*@*).7=E=E5C8*-**/6.=(,;E3367?CE)11
@M00200:205:000000000-AKKM3:1:1101:27738:7996 2:N:0:1
TACTGGGGTATCTAATCCTGTTTGCTCCCCACGCTTTCGCGCCTCAGCGTCAGTGTCGGTCCAGACGGCTGCCTTCGCCATCGGTGTTCTTCCCAATATCTACGAATTTCACCTCTACACTGGGAATTCCGCCGTCCTCTCCCGAACTCGAGCCTGCCAGTCCCAAGCGCCGTTCCCAGGTTGAGCCCGGGGCTTTCACGCCTGACTTGGCAAACCGCCTACGCGCCCTTTACACCCCATAGATGTC
+
CCCCCGGGGGGGGGGGGGGGGGGGGGGGGGGGGGGGGGGGGGGGGGGGGGGGGGGGGGGGGGGGGGGGGGGGGGGGGGGGGGGGGGGGGGGGGGGGGGGGGGGGGGGGGGGGGGGFGGGGGGFGG@DGEFGGCEGGGBFFF8FBEFGDGD8?EGGFFDFAFGEGFAFG56AAE9FFFFGFFG*;>FFFEDEFDGGGA)=<DFFF;@FF<@@EE3CF15B@D?BF;DEGDFF>:>7?E>FFFF<26>B
@M00200:205:000000000-AKKM3:1:1101:9733:8006 2:N:0:1
TACGGGGTATCTTATTCTGTTTGCTCCCCACCCCTTCGTTCATGAGCGTCCGTGTTTACCCCAGGGGCCGCCCTCCCCCTTCGTTTTTCCTCACCTCCCTACGCCTTTCCCCTCTACCCCTTGAATTCCAACCCCCTCTGCCCCACCCCAGCCCTCCAGTTTCCAACCCCAGTTCCAAGTTAAGCCCGGGGATTTTCCCACTGAACTAAAAGACCCGCCGGCCCCCCCTTTCACCCCGGTAATGTCCGATC
+
CCCCCGGG7,,,,<,,C,,<EF,,;,CFGC+-,+CF8,;,46,,,,6+8,++,,6;,6,CFD,BFEE7++4@+@,,,8++,,:A4=F7FA,E,495,,+,,9+++4@F,44,,4,+6,9++,4,8=D,C,,@DGGG69=)+@8:=?+)=B++B+=*<,+1@C;+C;+8***)3*4?++*47,5+05E**7C)?GF++.,*0-)**(0../7.((=8,2)(((-)3*0)17))6)-48(((((.-6).((,(
@M00200:205:000000000-AKKM3:1:1101:20794:8017 2:N:0:1
TACCGGGGTATCTAATCCTGTTCGCTCCCCACGCTTTCGCGTCTCAGCGTCAGTACCGTACTAGAGAGCCGCCTTAGCCACGGGTGTTCTTCCTGATATCTGCGCATTTCACCGCTACACCAGGAATTCCACTCTCCTCTTCCGGACTCTAGCCAGACGGTTTCCATCGACGTCTGGAGGTTAAGCCTCCAGTTTTCACAACGGACCTGTCTGGCCGCCTACACGCTCTTTATGCCCAGTAGATGTC
+
CCCCCGGGGGGGGGGGGGGGGGGGEEGGGEFGGGGGGGEGGGGGGGGGGGGGGGGGGGGGGGGGGFGDGGGCGG:FFGGGGGCGFGGGGFGGGGGGGAFGFFGGGGDGGGFFFGGACFFGGGDEGGCFGGGGGGGGGFGFFGGFGFGFGFG7EGFAFGGBED>CEFGG5FFBB=FFFFFBFGGGAEEAFGGFFFFFFEFC=DF>=(:@8;EEF8EFBDD<63;)3?;5F>)66A92A7((.)5:A<B
@M00200:205:000000000-AKKM3:1:1101:15184:8059 2:N:0:1
TACAAGGGTATCTAATCCCGTTCGCTCCCCTAGCTTTCGCGCCTCAGCGTCAGGAATCCCCCAGATGCCCGCCTTCGCCACGGGTGTTCTCCCAGATATCTACGCATTTCACCGCTACACCTGGAATTCCAGCATCCCCTAGGATCCTCTAGCACGGCAGTCTCGAGAGCCATTGCTGGGTTGAGCCCAGCGCTTTCACTCCCGACTTACCGAACCGCCTACGCGCCCTTTATACCCAATAGATGTC
+
CCCCCGGGGGGGGGGGGGGGGGGGGGGGGGGGFGGGGGGGGGGGGGGGGGGGGGGGGGGGGGGDFFDGGGDGGGGGGGGGGGFGGGGGGGGGGGFGGGGGGGGGGGGGGGGGGGGFGGGGGGGFGDGGGGGGGGGGDFDDDC?FFFDFGFGGGGGBEGGFGGFG@9D@DGAEFFFFFFFBFGGGFGC?FGG>EGGGFFGEEBFF?>==8=E?D9CC@GE;73,.385>7*5-699)<<(.5>)62-:
@M00200:205:000000000-AKKM3:1:1101:17603:8076 2:N:0:1
TACCCGGGTATCTAATCCTGTTTGCTCCCCACGCTTTCGCGCCTCAGCGTCAATAGTCGTCCAGGCAGGCGCCTTCGCCTCCGGTGTTCCTTCACATCTCTACGGATTTTACCCCTACACGTGAAATTCCCCTGCCCCCTCCGACATTCTAGACTAATAGTTTCAGGCGCAGTTTCGGGGTTGAGCCCCGAGATTTCACACCTGACTTATCAATCCGCCTGCGCGCGCTTTACACCCACTCGATGACAGCT
+
CCCCCGGGGGGGGGGGGGGGGGGGGGGGGGGGGGGGGGGGGGGGGGGGGGGGGGGGGGGGGGGGGGGFDGGGGGGGGGGGFGG7FEGGGGFFGGGGGGGGGGGGGEFGGGFGFFFFDGEGEFE8FFGCFGGGFGGGDFEFFCE>E5=DDF,?DDGF+;9;D@CGE7?FAEDAFEFF5AD4CCD*98=?:7CB)CGFFFFF=>D@FEFF;EEC3)5=2C>;3?;ABGFDCD:<BA22E:0((-.())-)).)
@M00200:205:000000000-AKKM3:1:1101:18089:8131 2:N:0:1
TACTGGGGTATCTAATCCCGTTTGCTCCCCTGGCCTTCGTGCCTCAGCGTCAGTAACTGTCCAGAGACTCGCCTTCGCCACTGGTCTTCCTTACGATATCTACGCATTTCACTGCTACACCGTAAATTCCAGTCTCCTCTCCAGTACTCTAGCCACGCAGTATCGAATGCAGTTTCAGGGTTGAGCCCTAAGATTTCACATCCGACTTGCGCGACCGCCTACGCACCCTTTACACCCAGTAGATGTC
+
CCCCCGGGGGGGGGGGGGGGGGGGGGGGGGGFGGGGGGGGGGGGGGGGGGGGGGGGGGGGGGGGFFGGGGGGGGGGGGGGGGGFFFGGGGGGGGGGG>GGGGGGGGGGGGGGGGGFGGGGGGGGFEGGGGGDGGGGGFGEFGGFGFGFGFGGFFGFFGGDGDDCAFFGFGFFFBFFFCG5FFGG?EGFFGD6?FFCFCGEF@CD=AB=@C9A=BGC=DA@FBFF2:BC97;)1773E(7.)9<CCCF
@M00200:205:000000000-AKKM3:1:1101:26038:8155 2:N:0:1
TACGCGGGTATCTAATCCTGTTTGCTCCCCACGCTTTCGCGCCTCAGTGTCGGATCCGGCCCAGTGAGCCGCCTTCGCCTCCGGTGTTCTTCCCGATATCTACGCATTCCACCGCTACACCGGGAATTCCACTCACCTCTACCGGTCCCTAGACACGCAGTCTCGAAGGGCGTCGCAGGGTTGAGCCCTCCGGTTTCACCTCCGCCTTGCGCACCCCCCTGCGCGCCGCTTATACCCCATAGATGTCAGC
+
6A@ACCGB@FGGGGDGFFDFGFGGGGGFGDFFCEEEGGCGGGGGGGGGGGEBFGEGGFGGGGGGG9<FGGEBFEGGGGGGGGGG:CF=FGGFGGGE7CCFCFGFDGC7F9DFFCE?DE=AEGGCFGFG9FGGGGGFGFF@BGEEDEC=;F,*@?>F>CG9CD*=;69?4A4(:>EEF535C@GCF?6;F*=0./*1*)+5.(31(,8():09;;C8(97(-24>9*)))/(-).-68(((.4>))-.)).
@M00200:205:000000000-AKKM3:1:1101:3885:8157 2:N:0:1
TACAAGGGTATCTAATCCCGTTCGCTCCCCTAGCCTTCGCGCCTCAGCGTCAGGTACGGCCCAGGGGGCCGCCTTCGCCACGGGTGTTCCTGCTGATCTCTACGCATTTCACCGCTACACCAGCAATTCCACCCCCCTCTACCGTCCTCCAGCTCCTCAGTCTAACGTGCACCCTCCCCGTTGCGCAGGGAGATTTCACACCTTACTTGAAGTGCCGCCTGCGCGCGCTTTACACCCAATAGATGTCAGCT
+
@CCCCGGGGGGGGGGGGGGGGGGGGGGGGGFGDFGGGGGGGGGGGGGGGGGGGGGGGEEGFGGGGGGGGGGGGDGGGGGGGGEGCFGGGGGGGGGFFGGGGGGGG>@FFGGGEGEFGGFGG6BFDFDEGGGFGGDGGBEBFEGECDDFGF>DGGGFFGFADFEC6+;1*DAEF>>FF>DD<=C*8C5)=<=ABGCFA)<?E?@8AFEEFAF4>)0<9DB???>D2857)762<<A0?:<??A<<9:<<)))
@M00200:205:000000000-AKKM3:1:1101:7710:8158 2:N:0:1
TACAGGGGTATCTAATCCCGTTTGCTCCCCTAGCTTTCGCTCCTCAGCGTCAATGTCGGTCCAGGATGCCGCCTTCGCCACCGGTATTCCTCCAGATATCTACGCATTTCACCGCTACACCTGGAATTCTGCATCCCTCTCCCGAATTCAAGCCATCCAGTATCGGATGCAGTTCCCAGGTTGAGCCTGGGGATTTCACATCCGACTTAGTTGGCCGCCTACGAGCCCTTTAAGCCCAATCGATGTC
+
CCCCCGGGGGGGGGGGGFGGGGEGGGGGGGGGGGGGGGGGGGGGGGFG>FGGGGGGGGGGGGGGG?FGGGGGGGGGFGGGGGGGGGGGGGGGGG?FFCGGGGGGGGGGGGGGGGGFGGGGGGGG8EFEFGGGF8D8EFFFFCFBG?DDG7AEGFDDFGGFGGFGDFGC?FFBFFFFAAC5D<GGFFGFF?FF>CFGFCECE@BDFFF9CEFCC:BFBDFF@BF3;58F<C36)4.3:=(((/(6666
@M00200:205:000000000-AKKM3:1:1101:3486:8220 2:N:0:1
TACTGGGGTATCTAATCCCGTTTGCTCCCCTAGCTTTCGTGCCTCAGCGTCAGAAAAGATCCAGTGAGCCGCTTTCGCCACCGGTGTTCCTTAGGATATCAACGCATTTCACCGCTCCACCCTAAGTTCCGCTCACCTCTATCTTCCTCTAGCACGGTAGTTTTGAATGCAGTTCCTCAGTTAAGCTGAGGTATTTCACACCCAACTTTCCGCACAGCCTACGCACCCTTTAAACCCAGTAGATGTCAGC
+
CCCCCGGGGGGGGGGGGFGECFFGGGGGGGGGGGGGGGGGGGGGGGGGGFGGGGGGGGGCFGGGGGGGGGGGGD?FGGGEGGGGGGGGGG8FGGGGFGFFGFGGFGGCGGFGGGDADG?FGCFGGGGGGGECDGDGCFGEFDGBFFGFGFGGFDGFEFGB@=;9DFGGDAFEFBFFFC=9@DFGFGFFFGGAACFG?EACF9)0:=C8==6A=48?DGFF5>=;>:?D5;;CE=)(4,=4>6??FE3)4)
@M00200:205:000000000-AKKM3:1:1101:15255:8222 2:N:0:1
TACTGGGGTATCTAATCCTGTTTGCTCCCCACGCTTTCGTGCATGAGCGTCAGTATTGGCCCAGAAGGCTGCCTTCGCCATCGGTGTTCCTCCACATCTCTACGCATTTCACCGCTACACGTGGAATTCCACCTTCCTCTGCCATACTCCAGCACCGTAGTTTCGAGCGCAATTCCCAAGTTAAGCCCGGGGCTTTCACACTCGACTTGCGACGCCGCCTGCGCACACTTTACACCCAGTAGATGTCAGAC
+
CCCCCGGGGGGGGGGGGGGGGGGGGGGGGGGGGGGGGGGGGGGGGGGGGGGGGGGGGGGGGGGGCFFFGGGGGGGGGGGGGGDCFGGGGGGGGGGGGGGGGGGGGGGGGGGGGGGFGGGGGG8CGFGGFGGGGGGGGFFEFGGFGFGFGFCFGGGFAFGAEGCFDFDEEGFFFFFFFFGFGGCGFGCF>CCBFGGCB?FEE@59B@F2;:@(59CE@GFFFFBBFGFGC7<AAFF?E?6(6.6>AAB<24)
@M00200:205:000000000-AKKM3:1:1101:20106:8227 2:N:0:1
TACTGGGGTATCTAATCCCGTTCGCTCCCCACGCCTTCGCGCCTCAGCGTCAGGGACGGCCCAGCTGGCCGCCTTCGCCACGGGTGTTCCGCCTGATCTCTACGCATTTCACCACTACACCAGGCATTCCACCAGCCCCTACCGCCCTCAAGCGGTGCGGTCCCCGACGACCCTCCCCGGTTGAGCCGGGGGCTTTCACGCCGGGCCAGCACCGCCGCCTGCGCGCGCTTTACACCCAATCGATGTCAGA
+
CCCCCGGGGGGGGGGGGGGGGGGGGGGGGGGGGGGGGGGGEGGGGGGGGGGGGGGGGGGGGGGGGGGGGGGGGGGGGGGGGGGGGGGGGGGGGGGGGGGGGGGGGGDFGGGGGGGFGGGGGGGGGGGGGGGGGGGGGEGFFFGFGFGBFFG5EGGFFEDDED=>BFCEDGFFE8>FFFG3=:DGFGGFE<E>3:EF?AGFFF>>>09(:<1881?C0>>01(,89CBD)*(6A)4:EB:7060<91:.4-
@M00200:205:000000000-AKKM3:1:1101:23854:8253 2:N:0:1
TACTAGGGTATCTAATCCCGTTTGCTCCCCTAGCTTTCGCACCTCAGCGTCAGTAACGGTCCAGTGAGCCGCTTTCGCCACCGGTGTTCCTCCTGATATCTACGCATTTCACCGCTCCACCAGGAGTTCCACTCACCCCAACCGTCCTCAAGCCAGGCTGTATCCGATGCAATTCCCCGGTTGAGCCGGGGGCTTTCACCCGAGACTGGCGGGGCCGCCTACGCGCCCCTTAAGCCCAATAGATGCC
+
CCCCCFEFGGGGGGGGGG8FGGGGGGGGGGGDFGGGGGGGGGGGGGGGGGGGGGCFFGGGGG@FFFEGGGGG>FGGGGGGGGGGGGGGG;FFGGGFCFGGGCDGGGGGGGGGGGGFGGGGGGGC+@DGGGGG?D8FGDEFAGDB1:8=FF?GGGD5*@=:F7EFBB8CBGF8F<FFFA65@C77AEF9*;?DDG=DFFGFF02:(38=D;(2(3>C>GD01883(/8D)1..).42A.(4,))-4))
@M00200:205:000000000-AKKM3:1:1101:16358:8259 2:N:0:1
TACAGGGTATCTAATCCCGTTTGCTCCCCTGGCTTTCGCGCCTCAGCGTCAGTGTCGGTCCAGGATGCCGCCTTCGCCACCGGTGTTCCTCCAGATATCTACGCATTTCACCGCTACACCGTCAATTCCGCCTACCTCGACTCCACTCAAGCCCATCAGTATCAATCCCACCCTCCCGGTTAAGCCGGGATATTTCAGAACTGACTTAATAGGCCGCCTACGCCCCCTTTAAACCCAGTAGATGTC
+
CCCCCDGGGGGGGGGGGGDGGGGGGGGGGGGGGGGGGGGGGGGGGGGGGGGGGGGGGGGGGGGGEFGGGGGEGEGFGGGGGG7FGGGGGCFGGG<FGGGGGGGGEEFGFGGGGGGFDFGFGGG8FFFGGFEGDEGFEFC=BE6DGFCDDDDFFGFFFGGFGG=D=F@FFFFFFFFFFEDEG8DCACC*:*=6C:9:FCGFFF@36E<44@E50>CE;D>;8;6).:><F4:44<1:8(.6<:>A>F
@M00200:205:000000000-AKKM3:1:1101:26145:8265 2:N:0:1
TACTGGGGTATCTAATCCTGTTTGCTCCCCACGCTTTCGTCCCTGAGCGTCAATCCAGACCTAGTGAGCTGCCTTCGCTATCGGTGTTCTGTGACATATCTAAGCATTTCACCGCTACATGTCACATTCCGCCCACTTCGATCGACTTCAAGAAATACAGTATCAATGGCAGTTCCGTTGTTAAGCAACGGGCTTTCACCACTGACTTATATTCCCGCCTGCGGTCCCTTTACACCCAATACATGTC
+
CCCCCGGGGGGGGAFGGGGGGGGGGGGGGGGGGGGGGGGGGGGGGCGGGGGGGGFFFGGGGGFGGEFGFGGGGGGGFGGGE8FGGGGGGGFGFGGGGGGGFGGGGGGGFFFFGGGFGGGGGGGGGGGGGGFGCEGGGFGD?EFF>*=@GFFGF?D9;D?FGFDDE+?FF,900>DFFFGEGDGFFCGFA67?5@@FFCECEFB9CCEEFE5AAC9CFDF4)))2(4/688>4C<E(=(,(/)/5115
@M00200:205:000000000-AKKM3:1:1101:7181:8270 2:N:0:1
TACTGGGATATCTAATCCTGTTCGCTCCCCACGCTTTCGTGCCTCAGCGTCAGTTACAGCCTAGTAAGCTGCCTACGCAATCGGTGTTCTTGATGGTATCTATGCATTTCACCGCTACACCATCAATTCCGCCTACCTCGTCTGTACTCAAGCCTTACAGTATCAATGGCAGTTCCATCGTTGAGCGATGGGCTTTCACCACTGACTTATAAGGCCGCCTACGCACCCTTTAAACCCAATAGATGTC
+
CCCCCGGCFGGGGGGGGGGGGGGGGGGGGGGGGGGGGGGGGGGGGGGGGGGGGGGGGGGGGGGGGGGGGGGGGGGGGGGGGGGGGGGGGGGGGGGGGGGGGFGGGGGGGGGGGGGFGGGGGGGGGGGGGGGGGEDGGFGFFCGFGFGFFFGGGGGFFGFFGGFG7EGFFGFFFEFFFFGFGGFGFGGFFDEFFGGGFFGEBDFE5:>AAAEFFEGC59@A5:2:==?D<CBE*93(=:=1/>EEEEC
@M00200:205:000000000-AKKM3:1:1101:10082:8299 2:N:0:1
TACCAGGGTATCTAATCCCGTTCGCTCCCCTGGCTTTCGCGCCTCAGCGTCAGTCGGGGTCCAGGAGCCCGCCTTCGCCACTGGCGTTCTTCCTGATCTCAACGCATTTCACCGCTCCACCGGAAGTTCCGCCTCCCCCTTCCACACTCCAGCCCGGCCGTATCTGTCCCCCTCTCCCGGTTGAGCCCGGGGCTTTCACACCCGACTTAACTAACCGCCTACGCACGCTTTAAACCCAATAGATGTC
+
CCC8BEGGGGGGGGGGGG,FGGGGGGGGGG8-CFGGGGGGG:FGGGGGGGGGGG,,+@+6BFGF,C6,B@FG+CEGGGGG@,BD8FGGG7E<F,?FE,EF,;FGGGGGGGGGGGGFDGGGG>C>FEGFGG63+1=DE5C=0DG+,;CCGAFF3@+9**99E*5F*==,/>*):))2;6C5=*)29EG>))1=3CGGFEC5(3.3-4(-4))694CF0))42::D6=)995<).).3;:F?B)-6<B)
@M00200:205:000000000-AKKM3:1:1101:28449:8302 2:N:0:1
TACTAGGGTATCTAATCCCGTTCGCTCCCCACGCCTTCGCGCCTCAGCGTCAGGTCAGGTCCAGCCAGCCGCCTTCGCCACTGGTGTTCCTCCGGATCTCTACGCATTTCACCGCTACACCCGGAATTCCACTGGCCTCTCCCTGCCTCCAGACACGCCATCTCGACGGACCCTCCCCCGCTGAGCGGGGGGCTTTCACCGCTGCTGCGCGTGTCCGCCTGCGCGCGCTTTAAGCCCACTAGCTGTCAGCT
+
CCCCCGG?FGFGGGGGGGGGGGGGGGGGGGGGGGCGGGFGGGGGGGDFGGGDEGGGGGGGGGGGGGGGGGGGGGGFGGGGGGGGGGGGGGGGGGC7CFCGGGGFGGGGACDGGDEF6C?GGDECEEGGGGFG=EFFF?EDDFGF8FGF+D,=EGDFAGGBEGFDDACE>C94?:FEEBD?*:97AE=B;):>>ECGFFFA?B09(.4>FF027<DD6<@286(;(:75)/()))),13(,,4(644>64))
@M00200:205:000000000-AKKM3:1:1101:6030:8311 2:N:0:1
TACGGGGGTATCTAATCCTGTTCGATCCCCACGCTTTCGTGCCTCAGCGTCAGTTACAGTTTAGCAGACTGCCTTCGCAATCGGTGTTCTGGATGGTATCTATGCATTTCACCGCTACACCACCCGTTCCATTTGCCTCAACTGTACTCAAGCCTATCAGTATCAAAGGCACTGCCATTGTTAAGCAATAGTCTTTCACCCCTGACTTACTAAGCCGCCTACGCACCCTTTACGCCCAGTAGATGTC
+
CCCC8FGGGGGGGGGGGGGGGGAFFFFGGGGGGGGGGGGFGGGGGGFGGGGGGFGGEFGGEGGG,CC<EFGGGGGGGGG>FC7F@FGGGGGGFF8A<FFEGF,FFGGGGGGGGGGEGGC<=DE>:E8EFDA@+,+4DFGEFG8DDCEDFFF?98=??DFFGGFG>F89?@;8D@FFFFCFFD+5=DC**+7C9ECEBFGB@8=5@5A?6.1;A3DDBGA95:9?2:?92;@EF(6(:08;;)/?36?
@M00200:205:000000000-AKKM3:1:1101:15844:8314 2:N:0:1
TACAAGGGTATCTAATCCTGTTTGATCCCCACACTTTCGTGCATCAGCGTCAGTTACAGTCTAGTAAGCTGCCTTCGCTATCGGTGTTCTTGACGATATCTAAGCATTTCACCGCTACACCGTCAATTCCGCCTACCTCGTCTGTACTCAAGTCGCGCAGTATCAATGGCACATCGACAGTTGAGCTGCCGGATTTCACCACTGACTTACGAGACCGCCTACGCACCCTTTATACCCAATAGATGTC
+
CCCCCFGCGGGGGGGGGGGGGGGGGGGGGGGGCGGGGGGGGGGGGGGGGGGGGGGGGGGGGGGGGGGGGGGGGGGGGGGEEGEGGGGGGGGGGGGGGGGGGGGGGGGFGGGGGGGFGGGGGEGGFEGGGG8EGGGGGFGDFEGFGFGFGFGGGGGFECGFGGFGFCGGBFFFFEFA?DGBGCFFFGGFFFC59?CCFECCFF@5>:BE=BFB>2BF24?=@>28;EED7C3CF37?F@(346<EF??
@M00200:205:000000000-AKKM3:1:1101:16984:8318 2:N:0:1
TACCGGGGTATCTAATCCTGTTTGATCCCCACGCTTTCGTGCCTCAGTGTCAATATTCGTGTAGCCAGCTGCCTTCGCAATTGGTGTTCTATGTCATATCTAAGCATTTCACCGCTACATGACATATTCCGCTAACCTCCACGATATTCAAGACTGATAGTATCAATGGCAGTTCCCAAGTTAAGCTCGGGGATTTCACCACTGACTTACCAACCCACCTACGCACCCTTTACGCCCAATAGATGTC
+
CCCCCGGGGEGGGGGGGGGDFDGGGGGGGGGGGGGGGFGFDGGGGGGGDGGGGGGGGGGGGGGGGGGGGGGGGGGGGGFCFFEEEFGGGGGGGGGFGGGFGAEFEGAFGBEGGGG>DEFGGGGGGGGGGFCEGCGGGFGDFCGFGFC7CFG8D?DF?EFFFFECE+CEFGFFFFFF?FC6BFGCDFGFFGG5*+@CFCC@C>CBFFFFFB=8@AEEFDF=:):4)4?9:0>*4((648>5)7)9.1)
@M00200:205:000000000-AKKM3:1:1101:6379:8324 2:N:0:1
TACAGGGGTATCTAATCCCGTTCGCTCCCCTGGCTTTCGTGTCTCAGCGTCAGCGCGGCCCCAGTCACCTGTTTTCACCGTTGGCGTTCCAAGCGATATCTACGCATTTCACCGCTCCACCGCTTGTTCCGGTGACCCCTGGCCGGCTCAAGAGACGCAGTATGCCCAGCAGTTCCACGGTTGAGCCGTGGGATTTCACAAGACACTTACGCCTCCGCCTACACACGCTTTAAACCCAATAGCTGTC
+
CCCCCGGGGGGGGGGGGGGGGGGGGGGGGGGGGGGGGGGGGGGGGGGGGGGGGGGGGGGGGGGGGGGGGGGGGGGGGGGGGGGFGGGGGGGGGGGGGGGGGGGGG>FGGGGEFGGFGGGGGGGGGGGGGGGGGGGGEFGDFGGFGEGFGFGCEFDFFGGFE8AFE@FFFGFFFFFFFFGAFGGFFGGE;CE:AGGGFEGF<@@F@;@EEA6;;DGFFGE6??FFFGEG*/3:>2<FGFF0):))66<
@M00200:205:000000000-AKKM3:1:1101:10805:8330 2:N:0:1
TACTAGGGTATCTAATCCTGTTTGCTCCCCACGCTTTCGTGCATGAGCGTCAGTGCAGGCCCAGGGGATTGCCTTCGCCATCGGTGTTCCTCCGCATATCTACGCATTTCACTGCTACACGCGGAATTCCATCCCCCTCTGCCGCACTCCAGCGATGCAGTCACAAATGCAGTTCCCAGGTTAAGCCCGGGGATTTCACACCTGTCTTACATCACCGCCTGCGCACGCTTTATTCCCAATAGATGTC
+
CCCCCGGGGGGGGGGGGGGGGGGGGGGGGGGGGGGGGGGGGGGGGGFGGGGGGGGGGGGGGGGEGGGGGGGGGGGCFGGGGGGGGGGGGGFGGGGFGGFGGGGGGECFFFFFGGGFGGGGDE@=FEEGGGGGGFFGE5C=FGGFGFGFGFG6DGGFFDD8;F@FC5CEFGA@AAFF**5@CFFDFFGFFGGF4*0;F?@?>>DFFF?4@E=5?EGCFGE0319>655:5*(-6)-)<7(134A><6>
@M00200:205:000000000-AKKM3:1:1101:14096:8344 2:N:0:1
TACACGGGTATCTAATCCTGTTTGCTACCCACGCTTTCGTAGTTGAGTGTCAGTGACTGTCCAGTCTGCCGCCTTCGCCTCTGGTATTCCTCCCGATCTCTACGCATTTCACCGCTACACCGGGAATTCTGCAGACCTCTCCAGCACTCTAGTAATAACGTTTCCAAGGCACGTCCTGAGTTGAGCTCAGGGATTTCACCCCAGACTTTTATTACCACCTACCTACCCTTTAAACCCAATAGATGTCAGAC
+
CCCCCGGGGGGGGG9FGGFGFFGGGGGGFGFGGGGGGGGFEFFCGGGGEGGGGGG9FGGGGFDGGFGGGGGGGEGG,CFFGD@DF,CF@FFGGE7:CFFGGGGG@CGGGGGGGGDEGG,AD6CG+8DFFGFGGG8EDF?6DFGFGFGFGF,+@+3C+@?*6652;;D,<8DD>DD9>F79@@8FFFAFFFE5F6,*?AF@5=A5=C8AE4EE69?,*A?5.::FCEFF6*647@334((83**).).9)7)
@M00200:205:000000000-AKKM3:1:1101:5568:8351 2:N:0:1
TACTGGGGTATCTAATCCCGTTTGCTCCCCTGGCTTTCGCACCTCAGCGTCAGAGACCAACCAGTGCACCGCTTTCGCCGCCGACGTTCCTTCCGATATCAACGCATTTCACCGCTCCACCGGAAATTCCATGCACCCCTTTGGTCCTCAAGCAACGCAGTATCGGGCGCAGTTCCTCGGTTGGGCCGAGGGATTTCACACCCGACTTACGCCACCGCCTACGTGCGCTTTATACCCAGTAGCTGTCAGCC
+
CCCCCGGGGGGGGGGGGGGGGGGGGGGGGGGGGGGGGGGGGGGGGGGGGGGGGGGGGGGGGGEGGGGGGFGGGGGGGGGGGGGGGGGGGGGGGGGD7F>FA=FFGGGGGGGGGGGFGGFGGGGDCGGGGGGGGGGGG5ED5DGFGFGFGF6FGGAABEGDCFEGFBDEEGF2BEFF+BD4<E)>:CF>AC55A*=>AFGE;19>>928-43164AFFGFFFBB><F>7/90<A2:AG222)6).6>?-))(
@M00200:205:000000000-AKKM3:1:1101:26010:8362 2:N:0:1
TACCGGGGTATCTAATCCTGTTCGCTCCCCACGCTTTCGCGTCTCAGCGTCAGTACCGTCCCAGAGAGCCGCCTTCGCCATTGGTGTTCCTCCTGATATCTGCGCATTTCACCGCTACACCAGGAATTCCACTCGCCTCTTCCGGACTCGAGCTCGACAGTATCCACCGGCATCCCAGGGTTGAGCCCTGGACTTTCACAGCAGACTTACCGAGCCGCCTACACGCGCTTTACACCCAGTAGATGCC
+
CCCCCGGGGGGGGGGGGGGGGGGGGGGGGGGGGGGGGGGGGGGGGFGGGGGGEGGGFGGGCGGFGGGGGGGGGG:FGGGGGGGGFGEGGGGGGGGGGGGGGGGDGGGDGGGGGDGFGFGGGGGGG@FCFEGFGGGDGEEFFGGF6?C@GFGGGGFB>EG>CF*?AFGGFEFFFEFFAFGECFCGFGG4)8FFFGGGFFGFFFFF8;EE3@EDFFGG;GEF?1>FBG3))13<FAF(?1242)44)).
@M00200:205:000000000-AKKM3:1:1101:15522:8367 2:N:0:1
TACTAGGGTATCTAATCCTGTTTGCTCCCCACGCTTTCGCACCTCAGCGTCAGTATTGGCCCAGGTCTCCGCCTTCGCCACTGGTGTTCCTCCCGATATCTACGAATTTCACCTCTACACCGGGAATTCCGAGACCCTCTTCCATACTCCAGTTCGACAGTTTCGAATGCACTTCCTCGGTTGAGCCGAGGGCTTTCACATCCGACTTGTCGGACCGCCTACGTGCGCTTTAAACCCAATAGATGCC
+
CCCCCGGGGGGGGGGGGGGGGGGGGGGGGGGGGGGGGGGGGGGGGGGG>FGGGGGGGFDGGGGGGFGGGGGGGGGGGGGGGGGGGFGGGGGGGGEGGGGGGGGGGDFFGGGGGGGFGGGGGGG>CEGGGGFGG+CGGFGFFGGFG7?EGFF=EFG5@C6@DDEDAFGGFGFFFFFF?AD>FGCFA@A5B>C>DFGGB4EEC@FFDFFD*@B2((3:1DB?<@<0(/855C14:<<,2(2(49:<)))
@M00200:205:000000000-AKKM3:1:1101:15596:8375 2:N:0:1
TACAGGGGTATCTAATCCTGTTTGCTCCCCACGCTTTCGCACCTCAGCGTCAGTATCGGGCCAGTGAGCCGCCTTCGCCACTGGTGTTCTTGCGAATATCTACGAATTTCACCTCTACACTCGCAGTTCCACTCACCTCTCCCGAACTCGAGACTCCCAGTATCGCAGGCAGTTCTGGAGTTGAGCTCCAGGATTTCACCACCGACTTAAGAGTCCGCCTACGTGCGCTTTATGCCCAATAGATGTC
+
CCCCCGGGGGGGGGGGGGGGGGGGGGGGGGGDGGGGGGGGGGGGFFGGGGGGGGGGGGGGGGGGGFGGGGGGGGGGGGECEGG?FGGGGGGGGGGGGGGGGGGGGGGEGGGGGGGFGGGGGGGGCCGGGGGGGGGGGFG*;3DEDBGFGFGCFG?FFGFFEFDG5*=@?GADFFFFF5FFFGCE66EAA9EFFGFF>EGEFDF=>@2(688*>EGD?G>41;DF185D5//)?C))?31@ECC>)-:
@M00200:205:000000000-AKKM3:1:1101:23812:8388 2:N:0:1
TACTAGGGTATCTAATCCTGTTCGCTCCCCACGCTTTCGTCCATCAGCGTCAATCCACTGTTAGTAACCTGCCTTCGCAATGGGTATTCCATGTAATATCTAAGCATTTCACCGCTACACTACATATTCTAGTTACTTCACAATAATTCAAGTCCTGCAGTATCAATGGCAGTTCGACAGTTGAGCTGCCGGATTTCACCACTGACTTACAAAACCGCCTACGGACCCTTTATACCCAGTAGATGTC
+
CCCCCGGGGGGGGGGGGGGGGGGGGGGGGGGGGGGGGGGGGGGGGGGGGGGGGGGGGGGGGGGGGGGGGGGGGGGGGGGGGGGFGGGGGGGGGGGGGGGGGGGAGGGGGGFGGGDEGECGGGGFGGGGGGGGGGFFGFFFFG??FFGFFFF8EDFFFCC?FG>DEFFD58@@FFF>95C*AE+=D,ADDFDDE>CFDEFFFFFFFFFF@EF=C@CCADDAAB9@2@?D;;36EEF6C5(.14<E4<E
@M00200:205:000000000-AKKM3:1:1101:5456:8412 2:N:0:1
TACCAGGGTATCTAATCCCGTTTGCTCCCCTGGCTTTCGCGCCTCAGCGTCAAGAACAGGCCAGGAAGCCGCCTTCGCCACTGGTGTTCCTCCCGATATCTACGCATTTCACCACTACACCGGGAATTCCGCTTCCCTCTCCTGCCTTCAAGTCGCACAGTATCGAATGACGCTCCCCAGTTGAGCCGGGGGATTTCACATTCGACTTATGCGACCGCCTGCGCGCTCTTTACACCCAATAGATGTA
+
CCCCCGGGFGGGGGGGGCFGGGGGGGGGGGGGGGGGGGGGGGGGGGGGGGGGGGGGGGGGGGGGGFGGGGGGGGGGGGEGGGFCFGEEGGGGFGG::FGGGCFGEGFGGADFFGGFGGGFGGG>FEFFGGGDGEGGG5DDFEGFGFGFGFG?FGGFFGGFFGFC8FGGAGA=FFFFFEGE:7DGFG,9>*?A3EEFC5<<CEC3<;D(9?EF@0B*45;::0159C)>304444715--8754456)
@M00200:205:000000000-AKKM3:1:1101:4801:8432 2:N:0:1
TACTAGGGTATCTAATCCTGTTTGCTCCCCACGCTTTCGTGCCTCAGTGTCAGTGCTGGTCCAGATGGCCGCCTTCGCCACGGATGTTCCTCCCGATCTCTACGCATTTCACTGCTACACCGGGAATTCCGCCATCCTCTACCGCACTCTAGCCTGCCAGTATCCAGTGCAATTCCCAGGTTGAGCCCAGGGCTTTCACATCAGACTTAACGAACCACCTACGCACGCTTTACGCCCAATAGATGTC
+
CCCCCGGGGGGGGGGGGGGGGGGGGGGGGGGGGGGGGGGGGGGGGGGGGGGGGGGGGGGGGGGGGGGFGGGGGGGGGGGGCF@FEEGGGGGGGGGGGGGGGGGGGGGGGGGGGGFFGGGGGGGGFGGGGDFGDGGGGFGFFGGFGFGBGFGGGFDFFGFFG?CDDFGGFGFD?@AFFFGFFC?GFGGFFG5BDGGGFFGFFFFFFFEFCCEDDDGG(*?:=BF42C5C<CD<<0(6=8@D3><CEEC
@M00200:205:000000000-AKKM3:1:1101:26285:8432 2:N:0:1
TACAGGGGTATCTAATCCCGTTTGCTCCCCTAGCTTTCGCTCCTCAGCGTCAATGTCGGTCCAGGATGCCGCCTTCGCCACCGGTATTCCTCCAGATATCTACGCATTTCACCGCTACACCTGGAATTCTGCATCCCTCTCCCGAATTCAAGCCATCCAGTATCCGACGCAGTTCCCAGGTTAAGCCTGGGGATTTCACGTCGGACTTAGTTGGCCGCCTACGAGCCCTTTATACCCAGTAGATGTC
+
CCCCCGGGGEGGGGGGGGGGGGGGGGGGGGGGGGGGGGGGGGGGGGFGGGGGGGGGGG@FGG<EFCF<F8@EGGGGGGFGEGCFFGGGGGGGGFFFGGGGGGGGGGGDFGGGGGGFGG8EEFFGDGGGGGGFFGGEGFFDD@FBD>DBGFGFGGDDFGGFF7EGD>GGFGFFFFFFFFF5FF:+BFGFFGFB>=FF6AFFFFF2(85BEEEF=EGD=<A1;@0>;==9C<3;EC??C7,.4)6<)69
@M00200:205:000000000-AKKM3:1:1101:16656:8437 2:N:0:1
TACCAGGGTATCTAATCCTGTTCGCTCCCCACGCTTTCGCTCCTCAGCGTCAGTATCGGCCCAGAGACCCGCCTTCGCCACCGGTGTTCCTCCTGATATCTGCGCATTTCACCGCTACACCAGGAATTCCAGTCTCCCCTACCGAACTCTAGTCTGCCCGTATCCACTGCAAGCCCGGAGTTGAGCCCCGGGATTTCACAGCAGACGCGACAAACCGCCTACGAGCTCTTTAAACCCAGTCGATGCCAGA
+
CCCCCGGGGGGGGGGEGGGGGGGDGGGGGGFCGGGGFGEGGGGGGGGGGGGGGGGGGFGGGGGGFGGGGGDGEEGGGGGGGGEGGGEEEFFGGGGGGGGGGGGGGGGGGGGGGGGAGGGGGFGGGGGFGGGGGGGGADEFFFFE65CDGFC=DFG9BFG5CGFFFFGFFGF5?C>>BDG>FGGGFECFDDG;)4:88*B?EFD3;83>6((,,6=FBDE2(4004=)2*0.4-480C0(,)-81<1,3).
@M00200:205:000000000-AKKM3:1:1101:13708:8440 2:N:0:1
TACACGGGTATCTAATCCCGTTCGCTCCCCTGGCTTTCGTGTCTCAGCGTCAGCACACTCCCAGCAAGCTGTTTTCACCATTGGCGTTCCAAATGATATCTACGCATTTCACCGCTCCACCATTTGTTCCGCTTGCCCCTAAGTGGCTCAAGACACCCAGTATACCAAGCAGTTCCACGGTTGAGCCGTGGGATTTCACAAGGTACTTAGGCATCCGCCTACACACGCTTTATACCCAATAGATGTC
+
CCCCCGGGGGGGGGGGGGGGGGGGGGGGGGGGGGGGGGGGGGGGGGGGGGGGDGGGGGGGGGGGGGGGGGGGGEGGGGGGGGGGGGGGGGFFGGGGGGGGGGDFGGGDGGGGFGGFGGGGGGGGGFFGGDGGGGGGGFGFFGGFGFGFGFG8FGGFFGFFGGFGFFGGFGFFFFFFFFG>FGDGAFGEFCDDFDCGFFGFEC@CA=EEFFFEFBFFAGFFDFFA.4:DD4(9<CCEEE;@EFFF<7)
@M00200:205:000000000-AKKM3:1:1101:27092:8456 2:N:0:1
TACGGGGGTATCTAATCCTGTTTGCTCCCCACGCTTTCGTGCATGAGCGTCAATCTTGACCCAGGGGGCTGCCTTCGCCATCGGTGTTCCTCCACATCTCTACGCATTTCACTGCTACACGTGGAATTCTACCCCCCTCTGCCAGATTCAAGCCTTGCAGTCTCCATCGCAATTCCCAGGTTGAGCCCGGGGCTTTCACGACAGACTTACACACCCGCCTGCGCACGCTTTAAGCCCACTAGATGTCAGC
+
CCCCCGGGGGGGGGGGGGGGGGGGGGGGGGGGGGGGGGGGGGGGGFFGGGGGGGGGGGGGFFCGGCDGGGGGGGGGGGGGGGGGGGDEGGGGGAFGGEGGFGFBFDEGGGGGGGGFGGFDC8EE:DGDDADEGGFGDEGFFGGFGFCEGFGGGGGFFCFAGG@BCFGGFGABAEFFAFFFFGC>AG=*//55>EEFFEF@;(6:1;3<4>E)4(*33CBF:<BF>D37/1->4)-(2((,2,):-6<<2,
@M00200:205:000000000-AKKM3:1:1101:6290:8469 2:N:0:1
TACAGGGGTATCTAATCCTGTTCGATCCCCACGCTTTCGTGCCTCAGCGTCAATCATACTTTGGTAAGCTGCCTTCGCAATCGGTGTTCTGTGGCATATCTATGCATTTCACCGCTACTTGCCACATTCCGCCTACCTCAGGTATATTCAAGGAATCCAGTATCAAAGGCACTGCGATGGTTGAGCCACCGTCTTTCACCCCTGACTTAGATCCCCGCCTGCGCACCCTTTACGCCCAGTAGATGTC
+
CCCCCGGGGGGGGGGGGGGGGGGGGGGGGGGGGGGGGGEGGGGGGGGGGECFGGGGGGGGGGGGGGGGGGGGFGGGGGFFFGGGGGGGGGGGGGGGGGDFFGGGGGGGGGGGGGEFCFGGGGDEFDEFG8FEGGDGGFGEFGFFFFGFCFFFGGGFFGCDE?>FEF?FFGFFFFFEFFDBGGGGFGGFBFDFFGGGAEE@CABFF@;ECE77ACDF@GFADBFA98?GG8ECFD@B@06;)6)97/6
@M00200:205:000000000-AKKM3:1:1101:21363:8473 2:N:0:1
TACACGGGTATCTAATCCTGTTTGCTCCCCACGCTTTCGTGCCTCAGCGTCAGGACAGGCCCAGTCGCTCGTCTTCACCATCGGCGTTCCAGTAGATATCTACGCATTTCACCGCTCCACCTACTGTTCCAGCGACCCATACCTGCCTCAAGACCCGCAGTTCGCCCCGCAGTTCCCCGGTTGAGCCGGGGGCTTTCACAAGCCGCTTGCGGCTCCGCCTACGCACCCTTTACACCCAATAGATGTCAGAC
+
CCCCCGGGGGGGGGGGGGGGGGGGGGGGGGGGDGGGGGGGGGGGGGGGGGGGGGGGGGGGGGGFGGEGGGGGGGGGGGGGGGFGGGGGGGGFGGGGGGGGGGGGGDGGGGGGGGGFGGGGGF8EGGFGGGGGGGGGDDG5DDGFGFGFGFG?DFGFFGDBGDCDFF>EEGEA5AFFFFG4FGD*1<CEFGGD>GFFFFG4?2(--461:8>B04?E09>8:?<B8EDD9>:AA<44::0(:AF)6>D2).)
@M00200:205:000000000-AKKM3:1:1101:4524:8480 2:N:0:1
TACTGGGGTATCTAATCCTGTTTGCTCCCCACGCTTTCGCGTCTCAGCGTCAGTACCGTCCCAGCGAGCTGCCTTCGCCATTGGTGTTCCTCCCGATATCTGCGCATTTCACCGCTACACCGGGAATTCCACTCGCCTCTTCCGGACTCTAGCCCGACAGTATCAACCGGCTTTCAAGGGTTGAGCCCTTGACTTTCCCAGCTGACTTACCGGACCGCCTACACGCTCTTTAAACCCAGTAGATGTCCGCT
+
CCCCCGGGGGGGGGGGGGGGGGGGGGGGGGGGGGGGGGGGGGGGGGGGGGGGGGGGGGGGGGGGGGGGFGGGGGGGGGGGDGGGGGGGGGGGGGGGGGDFGGGGGDECEGGGGDGBDGGGGGGGGGGGGGGGGGGGGFGFFGG>E5DFGFGGGGGFFGGEGG<CEFGGEEDB4;>+BB4)2=DFFGGFFD68;FFGC)=<ED;@EFFECE@FB9EGFGE66?(0485>/:242:)2CB0.)..44)))((-
@M00200:205:000000000-AKKM3:1:1101:14776:8482 2:N:0:1
TACCCGGGTATCTAATCCTGTTTGATCCCCACACTTTCGTGCCTCAGCGTCAGTTACAGCCTAGTAAGCTGCCTTCGCTATAGGTGTTCTTGACGATATCTAAGCATTTCACCGCTACACCGTCAATTCCGCCTACCTCATCTGTACTCAAGCCCATCAGTATCAATGGCACAATTCCAGTTGAGCTGAAATATTTCACCACTGACTTAATCGGCCGCCTACGCACCCTTTAAACCCAATAGATGTC
+
CCCCCGGGGGGGGGGGGGGGGGGGGGGGGGGGGGGGGGGGGGGGGGGGGGGGGGGGGGGGGGGGGGGGGGGFGGGGGGGGG9FEFGCEGGGGGGGDCE8FGDFFFGGGGGFGGGGFDGGGGGGGBEDGGGGGGGGGDFGDFGGFGFGFGFGAFFGF*@D?FGFGEFGCFGFEFDFFF9D9FFDFDFABFC9FBAEFFDFBBB@BEF@E<CE*)88:=CDAFD2BDCBG86:*9@=(=@DD=*4<<C3
@M00200:205:000000000-AKKM3:1:1101:7038:8487 2:N:0:1
TACAGGGGTATCTAATCCTGTTTGCTCCCCACGCTTTCGTGCCTCAGCGTCAGTAGTGGTCCAGTAAGCCGTCTACACCGCTGGTGTTCCTCCTGATATCTACGCATTTCACCGCTACACCAGGAATTCCGCCTACCTCTCCCACACTCCAGCCCCACAGTTTCCACCGCACCCTCCCGGTTGAGCCGGGAGATTTCACAACAGACTTGTGGGACCGCCTACGCACGCCTTAAACCCAATAGATGTA
+
CCCCCGGGGGGGGGGGGGGGGGGGGGGGGGGGGGGGGGGGGGGGGGGGGGGGGGGGGGGGGGGGGGGGGGGGGGGFGFFFGGGGGGGGGGGGGGGGGGGGGGGGGGGGGGGGGGGEGGGGGGGGGC8DGGGGGGGGFFGED8?FGFGFGFGGGGGFFGGFGGFGFFGGEGFAEFFFFFGFGE579CFFFCEFFCCE+*=75>BBFF@EFFFDDFGGFDF?16?>;=8D*2(/4>ABGB3:24).4.4
@M00200:205:000000000-AKKM3:1:1101:23287:8487 2:N:0:1
TACTGGGGTATCTAATCCTGTTTGCTACCCACGCTTTCGTCCCTCAGCGTCAGTGATAGCTTAGTGAGCTGCCTTCGCAATCGGTGTTCTAAGTCATATCTATGCATTTCACCGCTACATGACTTATTCCGCCCACTTCAACTATACTCAAGAATACCAGTATCAATGGCAGTGCTACAGTTGAGCTGTAGGCTTTCACCACTGACTTAATATCCCGCCTACGGACCCTTTAAACCCAGTAGATGTC
+
CCCCCGFGGGGFCGGGDGGGGGEGGGGGGGGFGGEFEEGGGCFFEEFGEG:FGGGGGFFEFG9DFDCGGGGGGGGGGGGGGGFCFFGEGGGGGGGGGGFFEGGFFFFFFGFGGGEEDFFGGGGGGEFFGADE8CDGGFDF9DGFGFGF=DEFGGGFFFFBFDDCEBFGFGF@FE?FCDGFGGCGBDD?@9EFBCFF?EGBD9D5>@ACC*;77C;DFGFDA5)9)5<C;9<;96@=7>-7AEC<417
@M00200:205:000000000-AKKM3:1:1101:4119:8491 2:N:0:1
TACAGGGGTATCTAATCCTGTTTGCTCCCCACGCTTTCGCACCTCAGCGTCAATGCATCCCCAGCAGCCTGCTTTCGCCGTTGGCGTTCCTGACGATATCTAAGCATTTCACCGCTACACCGTCAATTCCGCCTACCTCGACTCCACTCAAGCCCATCAGTATCAATCCCACCCTCCCGGTTAAGCCGGGATATTTCAGAACTGACTTAATCGGCCGCCTACGCACCCTTTAAACCCAATAGATGTC
+
CCCCCGGGGGGGFGGGGGGGGGGGGGGGGGGGGGGGGGGGGFGGGGGGGGGGGGGGGGGGGGGGGGGGGGGGGGGGGGGGGGGGGGGGGGGGGGGGGEGGGDGGGGGGGGGGGGGEGGGGD>FGGGGGGFEGDGGGGBFD>EGF?FGFFFGFGFGFFGGFGGFGFFGGFGFFFFFFFFGFGG7:AFGEDGGFFGGGFFGFFFF=BEFF4CE*(954,CBFFF?DDEEGDC@E3CD?GFF?0<<<ABA
@M00200:205:000000000-AKKM3:1:1101:27642:8500 2:N:0:1
TACACGGGTATCTAATCCTGTTTGATCCCCACACTTTCGTGCCTCAGCGTCAGTTACTCCTTAGTAAGCTGCCTTCGCTATCGGTGTTCTGGACGATATCTAAGCATTTCACCGCTACACCGTCCATTCCGCTTACCTCATCAGTACTCTAGCTCTCCAGTATCAATTGCACCTCGACAGTTACGCTGCCGTATTTCACAACTGACTTAATGAGCCGCCTACGCACCCTTTACACCCAATAGATGTCAGA
+
CCCCCGGGGGGGGGGGGGGGGGGGGGGGGGGGDGGGGGGGGGGGGGGGGGEGGDFGGFGGGGGGGGGGGGGGGGGGGGGGGGGGGGGGGGFGGGGGGGGGGGGGGFFFCGGGGGGFDFG<EEEGGGGGGGGGGGGEGDGFFGGBFFDBFFGDFGGFFGGFGGCDEFGGFGFFFDBDFFGBGGG+:EGFF?GDBC?F<*E@6A5)8:AECC@@E5BFAGDFFDFFFG4?*2.4>E9-:=33)9C<<5??C)
@M00200:205:000000000-AKKM3:1:1101:21680:8501 2:N:0:1
TACAGGGGTATCTAATCCCGTTCGCTACCCTAGCTTTCGTGCCTCAGCGTCAGAAAAGATCCAGTAAGCCGCTTTCGCCACAGGTGTTCCTTAGGATATCAACGCATTTCACCGCTCCACCCTAAGTTCCGCTTACCTCTATCTCCCTCAAGCACTGGAGTATTGAGCGCAGTTCCTCGGTTGAGCCGAGGGATTTCACACCCAACTTTCAGCGCCGCCTACGCACCCTTTAAACCCAATAGATGTC
+
CCCCCGGGGGGGGGGGGGGGGGGGGGGGGGGGGGGGGGGGGGGAGGGGGGGGGGFGGGGFGGGGGGGGGGGGGGGGGGGGGGFGGGGGGGGGGGFGGGGGGGGGGGGGGGGGGDGFGGGGGGGGGGDFGGGDDG8EGFGFFGGFGFGDGFGGGGGFFGFDGGFFCFDGFGFFEFFFFFGDGDGFFFFBF>EF>FGGFFGFFDF>D?DFF?CE?>GG(:>@D@FEFGFGC<4>EEE1C06:?D2AA<>
@M00200:205:000000000-AKKM3:1:1101:20940:8513 2:N:0:1
TACTCGGGTATCTAATCCTGTTTGCTCCCCACGCTTTCGCGTCTCAGCGTCAGTATCCAACCAGGGGGCCGCCTTCGCCACCGGTGTTCCTCCCGATATCTACGCATTTCACCGCTCCACCGTTTGTTCCGACAGCCCCTAAGTGGCTCAAGACGGGCAGTATACCGAGCAGTTCCACGGTTGAGCCGTGGGATTTCACAAGGTACTTACCCGTCCGCCTACACACGCTTTATGCCCAGTAGATGTC
+
CCCCCGGGGGGGGGGGGGGGGGGGGGGGGGGGGGGGGGGGGGGGGGFGGGGGGGGGGGGGGGGGGGGGGGGGGGGGGGGGGGGGGGGGGGGGFGDFFGGGGGGGGGGGGGFGFED>DFGGGGGGGGFGGGGGDGGG:?+)?GFFGFD59AF5EFG>?E45@=ACEFGE*8?B8C=FCFGFGG4;;<CEBDGDA=:=FFGEF0=EECCCC@1;><2:9GB124:@?C:779(4<2)8?)4(4<A24)5
@M00200:205:000000000-AKKM3:1:1101:26532:8551 2:N:0:1
TACGGGGGTATCTAATCCTGTTTGCTCCCCACGCTTTCGCGTCTCAGCGTCAGCAAAGATCCAGCAAGTCGCCTTCGCCACTGGTGTTCCTGCGAATATCTACGAATTTCACCTCTACACTCGCAATTCCACTTGCCTCTATCTTGCTCCAGGCTTGCAGTTTTGGAGGCAGTTCCGAGGTTGAGCCTCGGGATTTCACCCCCAACTTGCAAGCCCGCCTACACGCGCTTTAAACCCAATAGATGTCAGAC
+
CCCCCGGGGGGGGGFGGGGGGGGGGGGGGGGGGGGGGGGGGGGGGGGGGGGGGGGFGGGGGGGGGGGGGGFGGGGGGGGGGGGGGGFGGGGGGGEGGGGGGGGDE=FGFFFGGFGFGGGGGGGGGGGGGGFGGDCFGFGEFGGFGFGFGFGCFG8F>CD?9CEFCFGF?E>5CEFFBDD5F:F76DF9**C>;C?FF4@=BB@F9D@EEEE;<0:*.2:2(6.);5)9)/-<>A<<E667,4<425)).9)
@M00200:205:000000000-AKKM3:1:1101:24379:8571 2:N:0:1
TACAGGGGTATCTAATCCTGTTTGCTCCCCACGCTGTCGCGCCTCAGCGTCAGCACGGGGACAGATTGCTCTGCCCCCTTCCGGCCCAGCAGACCGCCTTCGCCACCGGTGTTCTTCCGGATCTCTACGCATTCCACCGCTACACCCGGAATTCCGTCTGCCCCTACCGTGCTCCAGCCCAACAGTCGCCCGCGCCGATCCGGGGTTGAGCCCCGGACTTTCACGCAAGCCTTATCGAGCCGCCTACGCGC
+
CCCCCGGGGGGGGGGGGGGGGGGGGGGGGGGGGGGGFGGGGGGGGGGGGGGGGGGGGGGGGGGGGGGFGGGGGGGEFGGGGGGEGGGGGGGGGGGGGGGGGGGGGGGGGGGGGGGFGCEG6=EGGFGGGGGGGGFGGFGFECEF799ADF@DFGGFFGGFGGFGFFGGFGF@?EFFFFGFGGGCACGAEGGF3/:CB9C>?<;(73-4:?BBFFGG9D5,:AAFF@@D<C?F2)6)*33?FF9B::7(((-
@M00200:205:000000000-AKKM3:1:1101:22020:8575 2:N:0:1
TACTCGGGTATCTAATCCCGTTCGCTCCCCTGGCTTTCGCGCCTCAGCGTCAGGAGAGGTCCAGTGCGCCGCTTTCGCCACCGGCGTTCCTTCCGATATCAACGCATTTCACCGCTCCACCGGAAGTTCCGCGCACCCCTACCTCGCTCGAGCCCCGCAGTATCGGAGGCACTTCCACGGTTGGGCCGTGGGATTTCACCCCCGACTGGCAGGGCCGCCTACGCGCCCTTTAAACCCAATAGATGTCAGA
+
CCCCCGGGGGGGGGGGGGGGGGGGGGGGGGGGGGGGGGGGGGGGGGGGGGGGGGGGGGGGGGGGGGGGGGGGGGGGGGGGGGGGGGGGGGGGGGGGGGGGGGGGGGGGGGGGGGGFGGGGGGGGGGGGGGGGGGGGCEGCCFGFGEGFGFG>E?FFFGGFGGFGFFGGFGFFFEFFFFGDCEGGEGGFFGGF5CFFFFGAF9>>FF6>?8716>GG9D@114:7;CFG374ADFFBGB?()5)6<<))--
@M00200:205:000000000-AKKM3:1:1101:8475:8590 2:N:0:1
TACTCGGGTATCTAATCCCGTTTGCTCCCCTGGCTTTCGCGCCTCAGCGTCAGAAGAGGTCCAGCCCGTCGCTTTCGCCACCGGCGTTCCTTCTGATATCTACGCATTTCACCGCTCCACCGGAAGTTCCACAGGCCCCTACCTCCCTCGAGACAGTCAGTATCAGGGGCCGTTTTCCGGTTGAGCCGAAAGATTTCACCCCTGACTTGACTGCCCGCCTACGCGCCCTTTAAGCCCAGTAGAGGTC
+
CCCCCGGGGDGGGGGGGFGGGGGGGGGGGGGGFGGGGGGGGGGGGGGGGGGGGGGGGGGGGGGGGGGGGGGGGGGGGGGGGGGGGGGGGGGGGGGGGGGGGGFGEE@FGGGGGDGBDCGGGGGGGGGGGGGGGFGGEEGFFGGFGFGDGBGDGGGFFGGFGGFGA@5:@E>45>FFFFG>CEGFFGFEF4C349:7AEEEF0;D;3EE8@EFFF?E1<B?F?:BBE)990)).49(;2::222).5:
@M00200:205:000000000-AKKM3:1:1101:16598:8610 2:N:0:1
TACGCGGGTATCTAATCCTGTTTGCTCCCCACGCTTTCGTGCCTCAGTGTCAGTGCTGGTCCAGATGGCCGCCTTCGCCACGGATGTTCCTCCCGATCTCTACGCATTTCACTGCTACACCGGGAATTCCGCCATCCTCTACCGCACTCCAGTGATCCAGTTTCCAATGCCATTCCCAGGTTGAGCCCAGGGCTTTCACATCAGACTTAAACCACCACCTACGCACGCTTTAAACCCAATCACTGTCAGAC
+
CCCCCGGGGGGGGGGGGGGGGGGGGGGGGDGGGGGGGGGGGGGGGGGFFGGGGGGGGGGGGGGGGGGGGFGGGGGGGGGGGGGGGGGGGGGGGGGGGGGGGGGGGGGGGGGGGGGFGGFGGDGGGGGGGGGDDGDFGFGFFGGFGFGFGFGCCCFFFGGFCFFGFFGFFE>CFFFFFF>5FGC>>DCF;955>GECFFGE<=B===@58CCB3>FG?GF@EEDB185759@<<C<@GFDF().69)64>A)
@M00200:205:000000000-AKKM3:1:1101:19956:8612 2:N:0:1
TACAGGGGTATCTAATCCTGTTCGCTCCCCACGCTTTCGTGCCTCAGCGTCAGTTACAGCCTAGTAAGCTGCCTACGCAATCGGTGTTCTGGATGGTATCTATGCATTTCACCGCTACACCATCCATTCCGCCTACCTCGTCTGTACTCAAGCCTTACAGTATCCATGGCAGTTCAACAGTTGAGCTGTTGGCTTTCACCACGGACTTATAAAGCCGCCTACGCACCCTTTAAGCCCAATAGATGTCAGA
+
CCCCCGGGDGDGGGGGFGGGGGGGGGGGGGGGGGGEGGGGGCGGGGGGGGGGGGGGGGGGGGCEGGGGGGGGGGGGGGGGGGFGGGGGGGGCDFGGGEFGGGGGGFGF;EFGGGGBGGFGGEGGFGFGGGGGGEDGGFGAFEFFGFGFGFFGGGGFFGGFGGFGFFFD5=6=FE?FFFFDDDGCFFGFFGGFFGFD8CFEFBF59AB5=<E7;=AF=GFDF=)36?4C*86*/8*0;263=F)6/9CC64
@M00200:205:000000000-AKKM3:1:1101:19674:8618 2:N:0:1
TACGCGGGTATCTAATCCCGTTTGCTCCCCTGGCTTTCGTGTCTCAGCGTCAGCACACTCCCAGCTACCTGTTTTCACCATTGGCGTTCCAAATGATATCTACGCATTTCACCGCTCCACCATCTGTTCCGGTAGCCCCTAAGTGGCTCAAGACCGCCAGTATACCAAGCGGTTCCACGGTTAAGCCGTGGGATTTCACAAGGTACTTAACGACCCGCCTACACACGCTTTATACCCAATAGATGTC
+
CCCCCGGGGGGGGGGGGGGGGGGGGGGGGGGGGGGGGGGGGGGGGGGGGGGGGGGGGGGGGGGGGGGGGGGGGGGGGGGGGGGFGGGGGGG?EFFGGGGGGGGGGGGGGGGGGGGFDGGGGGGGGDDGGGDEDGGGGFEFFGFFGFGDGFG?DFGBFGGFGG@DEF?FAFDF?@>AFFCEGGCFFEGFACC46<6*B?1>>BFBECCEF=B@?@GGFGF?6;(5.=.919;).-6<F?(1))..-)5
@M00200:205:000000000-AKKM3:1:1101:13451:8641 2:N:0:1
TACTGGGGTATCTAATCCTGTTTGATCCCCACACTTTCGTGCCTCAGCGTCAGTTTGAGCCTAGTAAGCTGTCTACACTATCGGTGTTCTTGACGATATCTAAGCATTTCACCGCTACACCGTCAATTCCGCCTACCTCGACTCCACTCAAGTCCTGCAGTATCAATCCCACCCTCCCGGTTAAGCCGGGATATTTCAGAACTGACTTACAAGACCGCCTACGCACCCTTTAAACCCAGTAGATGTCAGAC
+
CCCCCGGGGGGGGGGGGGGGGGGGGGGGGGGGGGGGGGGGGGGGGGGGGGGGGGGGGAFGFGGGGGGGGGGGGGGFGGGGGGGGGGGGGGGGGGDCEGEGGGGGGGGGGGGGGGGFGGGGGDGG@CGGGGFGGGGGGFGAFEGEFFGEFFC=FFGFFGGFG8DDDFGGFGFFEFFFF>D*@=CG7<FDF+@>FCF++;703@ECCEFF5ABE3<CFFGF59>2?@GFG50/;)748@7<@FFCE?5<5)4)
@M00200:205:000000000-AKKM3:1:1101:5862:8654 2:N:0:1
TACTCGGGTATCTAATCCTGTTTGCTACCCAAGCTGTCGCGCCTCAGCGTCAGCCACGTCCCAGCAGGCCGCCTTCGCCACCGGTGTTCTTCCGGATCTCTACGCATTCCACCGCTACACCCGGAATTCCGCCTGCCTCTGACGCGCTCCAGCACCCCAGTTCGCACCGCCGACGCGGGGTTGAGCCTCGAGATTTCACGGCACGCTTAAACAGCCGCCTACGCGCCCTTTAAACACAGTAGATGCCAGG
+
CCC8<FFGGGGGGGGGGGFFEGFGGG9FGGG-EFGCEGG@CGGGGGGGGGGGG<<DF@@@CGGGGGF,BFGCEGGG,CCFG8@FECBFG9EG,@EGEDCEGGGFGECF8FAFGEGDGGGGFG++FEF,CEF+++=EF5DE9,@@6*=@C5?DG****5CBG+0*)**45*956@;)0.75:?)6?FC58**).1<:0:F((4(4((,4(4))-(0;9D>??(17(1<C)02))6<);3.).)-))))4)(
@M00200:205:000000000-AKKM3:1:1101:27320:8664 2:N:0:1
TACTAGGGTATCTAATCCCGTTTGCTCCCCTGGCCTTCGTGCCTCAGCGTCAGTAACTGTCCAGGAACTCGCCTTCGCCACTGGCCTTCCTTACGATCTCTACGCATTTCACTGCTACACCGTAAATTCCAGTTCCCTCTCCAGTACTCTAGCAAGGCAGTATCCAATGCAGTTCCGGGGTTGAGCCCCGGCATTTCACATCAGACTTGCCCCGCCGCCTACGCACCCCTTAAACCCAATAGATGTC
+
CCCCCFGGGGGGGGGFGFGGEGGGGGGGGGGGGGGGGGGGGFGFGGFFGGGGGGGGGGGGGGGGGDFGGGGEGGFFGGGGGGGGGGFGGGGGGGGGDGGGGGGGGGGGGGDFGGCFDCFGDCFGGEEGCFAFDFFFFFG5?DDBGFGFGFGGGGGFFGFDFF*?2DFG5DFFFEFFA>C5F+=?DD=?ADG*3@AC>7,AEBC:8:@ECA259@5==G?(6@?E;CDD)1,5/;33;(/(63)9995
@M00200:205:000000000-AKKM3:1:1101:23020:8691 2:N:0:1
TACGCGGGTATCTAATCCTGTTTGCTCCCCACGCTTTCGCGCCTCAGTGTCGGATCCGGCCCAGTGAGCCGCCTTCGCCTCCGGTGTTCTTCCCGATATCTACGCATTCCACCGCTACACCGGGAATTCCACTCACCTCTACCGGTCCCTAGACACGCAGTCTCGAAGGGCGTCGCAGGGTTGAGCCCTGCGCTTTCACCTCCGACTTGCGCCCCCACCTGCGCGCGCTTTACACCCAGTAGATGTCAGCT
+
CCCCCGGGGGGGGGGGGGGGGGGGGGGGGGGGGGGGGGGEGGGGGGGGCGGGGGGGGGGGCFGGGG<FGCGGGGGGGGGGCGBFGGGGGGGFFGGGEGGGGGGGGGGGGCGGGGGEGGFGFEEGCG?CFGGGGGGGGFGFFGGE7DC@FFCFBDDFDDGEGGCFEFGCDE>>828>5578<CDF4CFA)*A)55=CB9FB?<?9046().49(4:C(9577<0<>G7C)1()6)),?424)6)64>A<)))
@M00200:205:000000000-AKKM3:1:1101:8509:8696 2:N:0:1
TACAAGGGTATCTAATCCTGTTTGCTCCCCACGCTTTCGTGCCTCAGTGTCAGTGCTGGTCCAGATGGCCGCCTTCGCCACGGATGTTCCTCCCGATCTCTACGCATTTCACTGCTACACCGGGAATTCCGCCATCCTCTACCGCACTCCAGTGATCCAGTTTCCAATGCCATTCCCAGGTTGAGCCCAGGGCTTTCACATCAGACTTAAACCACCACCTACGCACGCTTTACACCCAATAGCTGTCAGA
+
CCCCCGGGGGGGGGGGGGGGGGGFGGGGGGGGGGGGGGGGGGGGGGGGGGGGFGGGGGGGGGGGGGFFFGGGGGGGGGGEGGDGGGGGGGGGGGDGGGGGGGGGGGGGGGGGGGGFGGGGGGGEGGGGGGGGGGGGFFGFFGGEGFGFGFGDGGGFFGGF=FFGEFCEFGFFB7CF6CF?FGFG5DG5AF9DAFFFFFGFFFFB*7@?4AEB)<D*>FFFEE?A@EDC5CF3738@C633;3))/9354)
@M00200:205:000000000-AKKM3:1:1101:9779:8698 2:N:0:1
TACTGGGGTATCTAATCCCGTTTGCTCCCCACGCTTTCGCGCCTCAGCGTCAGGGAATGCCCAGAGACCCGCCTTCGCCACCGGTGTTCCTCCCGATATCTACGCATTTCACCGCTACACCGAGAATTCCAGTCGCACCTTCTGCACTCTAGTCGCACAGTATCAGTTGACCTTTCCGCGTTAACCTCGGAGATTTCACAACTGACTTGTGCTGACCGACTACGCGCCCTTTACGCCCAATATATATACG
+
CCCCCC@BFGGGGG,CCFDEGGFFC<F,FGGED7@CCCCFF7@,B,CEFCF:,EF<CEEE,6CC88FFFFBE@:7E,??4=AFGGG:F,EECFGGEGCDG8;?DEGG:=FAFF6=?8C=ADE7C@E=,9D,@=8+@+9==?8EFGFD<D?9+3?9?>6@FG70BE9EGFCFC+0A>FE7*>*;9+24A)*48BCCDF4<E3;E;3=<C37)77)>=()..3(.03:@5<).))63(29<(())))))).,
@M00200:205:000000000-AKKM3:1:1101:8974:8733 2:N:0:1
TACAGGGGTATCTAATCCCGTTTGCTACCCTAGCCTTCGTGCCTCAGCGTCAGTAGAGACCCAGTAAGCCGCCTTCGCCACCGGTGTTCCATCGGATATCAACGCATTTCACCGCTCCACCCGATGTTCCGCTTACCTCTGTCTCACTCAAGCACAGCAGTATCGAGAGCAGTTCCTCAGTTGAGCTGAGGTATTTCCCTACCGACTTGCTGCACCGCCTACGCACCCTTTCCACCCAATAGATGTCAGCT
+
CCCCCFGGGGGGGGFGGFFEGFGGEGGGFGGCDF,CFFFGGGGGGEEGGGGGEAFFDEE@@FFFGGDCGGGGGGEGGGGGG<@CE>C:EE,E;??,48EF,=FCF>:CFGGGGGGFDCDGFEG7:>>6CD8@C>DGGFEE?DD97+6:FF8?FGGF5D?FFGEFAD68*@FCFE?CFFG6@E7+;?C59DDF9F:<+*4**:>=9@)06>**>@CC=<?D>@F>?EDGC76))1/(B3(6@37)9).)/))
@M00200:205:000000000-AKKM3:1:1101:20703:8738 2:N:0:1
TACGGGGGTATCTAATCCTGTTTGCTCCCCACGCTGTCGCGCCTCAGCGTCAGCTATACTGCCCAGCAGGCCGCCTTCGCCACCGGTGTTCTTCCGGATCTCTACGCATTCCACCGCTACACCCGGAATTCCGCCTGCCTCTACAGTGCTCGAGTCCGACAGTTCGCACGGCCGACCCGGGGTTGAGCCCCGGGCCTTCACCACACGCTTACCGGACCGCCTACGCGCCCTTTAAACCCAATAGATGTC
+
CCCCCGGGGGGGGGGGGGGGGGGGGGGGGGGGGGGGGGGGGGGGGGGGGGGGGGGGGGGGGGGGGGGGGGGGGGGGGGFGGGGGGGGGGCFGGGGGGGGGGGGDF8FFGGGGGGG>GGDFGGGGGGGGGGGGFGGGGF?CFGFFGFGFGFGDGGGFFGGFEDFFFFGGFCBFBBFEFDGBGGGG@FEFFGGFFCG)5:FF?<BF?6>>B6BFBF>:95<9B<B:?E>CDC4:8>ABGF?F<:?>BB<4:
@M00200:205:000000000-AKKM3:1:1101:21481:8744 2:N:0:1
TACGCGGGTATCTAATCCCGTTCGCTCCCCATGCTTTCGTACCTCAGCGTCAGAACAAGCCCAGCGGCCTGTCTTCACCATCGGCGTTCCGATAGATATCAACGCATTTCACCACTCCACCTATCGTTCCGACCGCCCCTACTTGTCTCAAGATATGCGGTTCGCCGTGCAATTCCTCGGTTGAGCCGAGGGCTTTCACACGACGCCTGCACATCCGCCTACGTACGCTTTATACCCACTAGATGTC
+
CCCCCGGGGGGGGGGGGGGGGGGGGGGGGGGGGGGGGGGGGGGGGGGGGGGGGGGGGGDGGGGGGGGGGGGGGGGGGGGGGGGGGGGGGGGEGDCFEFGGGGGGGGGGGGGGGFFFGFFGGGEGGGGGGGGGGGGGGBGFFGGFGFGFCFF9>CDF>DD>EDAGBFDEEGFFFFFFFFDB:EDGAEGF:CC>BFEC=?GE:9>B996:?B?F<<FF<FFF013>4CBD*18<D4:<G2(.()6<24>
@M00200:205:000000000-AKKM3:1:1101:21193:8769 2:N:0:1
TACTGGGGTATCTAATCCTGTTTGATCCCCACACTTTCGTGCCTCAGCGTCAGTTGAAGTCTAGTAAGCTGTCTACACTATCGGTGTTCTTGACGATATCTAAGCATTTCACCGCTACACCGTCAATTCCGCCTACCTCGACTCCACTCAACCCCATCAGTATCAATCCCACCCTCCCGGTTAAGCCGGGATATTTCAGAACTGACTTAATAGGCCGCCTACGCACCCTTGACACCCAATAGATGTC
+
CCCCCCFGGGGGGGGGGGGGGGGGFGGGGGGGGGGGGGGGGGGGGGGGGFCGGGGGGGGGGGGGGGCAFFFGGFGFFFGGGGFF@EGGCFEGGG7:FFGGACFD8DFGGGGGGDE9?BFGFGFGEEGGGGGGDEDGEDA>?EGFGFFEGFG+6C?EFGGBA=DFEBDFFGFFFAFFFFC*8=DF8DG>E6+:AFA5=AD@ECE*6@EF*88/2<CFFGF@=((8>E?DC6())1)(*,/(/.6CC).
@M00200:205:000000000-AKKM3:1:1101:17892:8800 2:N:0:1
TACTAGGGTATCTAATCCCGTTTGCTCCCCTGGCTTTCGTGTCTCAGCGTCAGCGAGGTCCCCAGTCATCTGTTTTCACCGTCGGCGTTCCAAACGATATCTACGCATTTCACCGCTCCACCGTTTGTTCCGATGACCCCTAGACCGCTCAAGACCGCCAGTATGCCCGGCCGTTCCCCGGTTGAGCCGGGGGATTTCACGCGGGCACTTAACAGTTCGCCTACACACGCTTTAAACCCAGTAGATGTC
+
CCCCCGGGGGGGGGGGGGGGGGGGGGGGGGGGDGGGGGGGGGGGGGFGGGGGGGGGGGGGGGGGGGGGGGGGFFGGGGGGGFGGGGGGGGGG,CFEG7EFGGGGGGGGCFGFGGGDGGGEFDEGGEGEFFGGGGDFGF88?DFBF5C=CEGGG7DFFGCAEG*?*?D:>CDFFBDF>FGAGECD;@GFD4=A>CEFFBGFFFF0491??:2<BAC0)2)1:?(8:C?CGC(4(6:2A:2(4?>AFFA)6
@M00200:205:000000000-AKKM3:1:1101:28873:8808 2:N:0:1
TACGCGGGTATCTAATCCTGTTCGCTCCCCACGCTTTCGTGCATGAGCGTCAATATCAGTTTAGTAAGCTGCCTTCGCTATCGGTGTTCTGTGTAATATCTAAGCATTTCACCGCTACACTACACATTCCGCCTACTTCAACTGTATTCAAGTATAGCAGTATCAATGGCAGTTTCTTCGTTGAGCGAAGAGATTTCACCACTGACTTACTTTACCGCCTGCGCACCCTTTAAACCCAATCGATGTC
+
CCCCCEGGGGGGGGGGGGGGGGGGGGGGGGGGGGGGGGGGGGGGFGGGGGGGGGFGGGGGGGGGGAEGGGGGGGGGGGGCEGGEFGGGGGGFGGGFGGGGGGGGGGGGGGGGGGGFGGFGFGGGGFGGGGGGGGGGGFGFFGGFG?FEGFFFFGGFFGGFGCEGF7EEFFD);EFFFFGFGF6+0<CE5CGAFEFG6@,:C>EFFFFFCFCFEEF997@5=@2?2?BDFD;9<E<@C??@(((,)67
@M00200:205:000000000-AKKM3:1:1101:15107:8812 2:N:0:1
TACAGGGGTATCTAATCCTGTTTGCTCCCCACGCTTTCGTGCCTCAGTGTCAGTGCTGGTCCAGATGGCCGCCTTCGCCACGGATGTTCCTCCCGATCTCTACGCATTTCACTGCTACACCGGGAATTCCGCCATCCTCTACCGCACTCCAGTGATCCAGTTTCCAATGCCATTCCCAGGTTGAGCCCAGGGCTTTCACATCAGACTTAAACCACCACCTACGCACGCTTTAAACCCACTAGATGTC
+
CCCCCGGGGGGGGGGGGGGGGGGGGGGGGGGGGGGGGGGGGGGGGGGGGGGGGGGGGGGGGGGGGGDFGGGGGGGGGGGGGGC:CGGGGGGGGGGCEGGGGGGGGGGGGGGGGFGFGGGGGEGGGGGGGGGGD6CFGFGFFGGFGFGFGFGGGC+;EDFFGGFGFFGGFGFEFC?FF*=?@EFGFGGFFC5<@GGGB5EEFFF@6>EE=6;BDFGE(CA==B5A2:AD7C1;)9@8C@(8;@<6<?E
@M00200:205:000000000-AKKM3:1:1101:11941:8832 2:N:0:1
TACTAGGGTATCTAATCCTGTTTGCTCCCCATGCTTTCGTGCCTCAGTGTCAGTATTTGTCCAGAAAGTCGCCTTCGCCACTGATGTTCCTTCCGATATCTACGCATTTCACCGCTACACCGGAAATTCCACTTTCCTCTACAATACTCAAGCCTCACAGTATTAGGCGCAATCCCCAGGTTAAGCCCAGGACTTTCACACCTAACTTATGCCACCACCTACGCACCCTTTACACCCAATAGATGTC
+
CCCCCGGGGGGGGGGGGGGGGGGGGGGGGGGGGGGGGGGGGGGGGGGGGGGGGGGGGGGGGGGGGGGGGGGGGGGGGGGGGGGGGGGGGGGGGGGGGDGGFGGFGGGGGFGFGGGFGGGGGGGGDEGGGGGGGGGGGFGFFGGBGFGFGFGDGGGFFGG?DDEFBFFFBGD5BEFFFF65@D=F9EGFFG?FFFEDF<FCFFF=EDEE*>==CFGFBGFFFFFAAEFG>D4CCCB=EB(53>4>E*8
@M00200:205:000000000-AKKM3:1:1101:3524:8836 2:N:0:1
TACAGGGGTATCTAATCCTGTTTGATCCCCACACTTTCGTGCCTCAGCGTCAGTTTGAGCCTAGTAAGCTGTCTACACTATCGGTGTTCTTGACGATATCTAAGCATTTCACCGCTACACCGTCAATTCCGCCTACCTCGACTCCACTCAAGTCCTGCAGTATCAATCCCACCCTCCCGGTTAAGCCGGGATATTTCAGAACTGACTTACAAGACCGCCTACGCACACTTTAAGCCCAATAGATGTC
+
CCCCCGGGGGGGGGGGGGGGGGDGGGGGGGGG@FFFGGGGGGGGGGGGGGGGGFGGFGGGGGGGGGGGGGGGGGGFFFGFGGGGGGGGGG;FFFGCFGDCGGGG@EFFFGGGFGG>CFGGGEFGE@;;E=DCCEGGG5FAB+=?EDF9DFGDFGGFBGGFFGFDEFGCFGFFFFFF>BGFGGGDFGGFBG65FFAFFFDEE@EFCEF=CEE6;2CEACD?(394@GDG8+7?.741:3(5@E4CCE)
@M00200:205:000000000-AKKM3:1:1101:2675:8838 2:N:0:1
TACTGGGGTATCTAATCCCGTTTGCTCCCCTGGCTTTCGTGTCTCAGCGTCGGCACAACCCCAGCAGCCTGTTTTCACCTTCGGCGTTCCAAGCGATATCTACGCATTTCACCGCTCCACCGCTTGTTCCGGCTGCCCCTAGTTGGCCCAAGATCGCCAGTATGCCCAGCAGTTCCACGGGTGAGCCGTGGGATTTCACACGAACCTTAACGATCCGCCTACACTCGCTTTACGCCCAATAGATGTCGGAT
+
CCCCCGGGFGGGGFGGFFECFGFFGGGGFGGGGFFGFGEFEGGFFAGGGCEDFFGECCGGGE7:FGGGF8F@F9EFFFGG8FGEC7@FG,49C=CC@E6EAFFC7=@:DC=?A++96>@FEEEEGFDAFGGECCDE=6E5DF9EGB6D6:FGEFFFFGGF6C@7E5CD6DFF>CFAFFG>****;8C>?)CDA6CF+/=7(2((((/7EEE;6(3=0C>6,,(0)*)/*11)::24:6B:2))).))(((-
@M00200:205:000000000-AKKM3:1:1101:16655:8845 2:N:0:1
TACGCGGGTATCTAATCCTGTTTGCTCCCCACGCTTTCGTGCCTCAGTGTCAATGATCGTGTAGTTAGCTGCCTTCGCAATCGGTGTTCTATGTCATATCTAAGCATTTCACCGCTACATGACATATTCCGCTAACCTCCACGATATTCAAGACAGATAGTATCAACGGCAGTTTCCGAGTTAAGCCCGGAGCTTTCACCACTGACTTACCTGCCCACCTACGCACACTTTATACCCAATAGATGTC
+
CCCCCGGGGGGGGGGGGGGGGGGGGGGGGGFGGGGGGGGGGGGGGGGFGGGGFGGGEFGGGGGGGGAFGGGGGGGGGGDGGGFCGGGGGGGGGGGGGGGG8DGCFFGFGGGFGGGFGGGC>FDFGGGGGGGGG6?FF?E8D=?>8@+;CFF=,=F?DB@DEDEFCFFCED5=FFCFFA6@FGGGAFG>>CCB*7CCAEFBB44>BEEEC;;C>38@):?B23=44C>D5>;E<??.?88@;<4?<?<
@M00200:205:000000000-AKKM3:1:1101:27081:8871 2:N:0:1
TACCCGGGTATCTAATCCTGTTTGCTCCCCACGCTGTCGCGCCTCAGCGTCAGCCACTGCCCAGCGGGCCGCCTTCGCCACCGGTGTTCTTCCGGATCTCTACGCATTCCACCGCTACACCCGGAATTCCGCCCGCCTCTACAGTGCTCCAGCGCGGCAGTCCGCACGGCCGAACCGGGGTTGAGCCCCGGGCTTTCACCGCCCGCTTACCGCGCCGCCTACGCGCCCCTTAACCCCAATAGAAGTCAGC
+
CCCCCGGGGGGGGGGGGGGGFGGGGGGGGGGGGGGGGGFGGGGEGEGGGGGGGGGGGGGGGGGGGGGGGGGGGGGGGGGDGGGGGGGGGGFGGGCFFEGGFGGGGGGGGFFGGGGEGGFBEEEGGGGGGG7EGDCCE?EEFGGFGFGFGFGCFDGFEGGFGGFGFFGG:EFBD(8<BDC>EEDFFFC@EGD35:CFF2942>9>>>>(838?B(:?6<B018271:>D)7(.4--,;(417))))).64.
@M00200:205:000000000-AKKM3:1:1101:4706:8882 2:N:0:1
TACTAGGGTATCTAATCCTGTTTGCTCCCCACGCTTTCGCGTCTCAGCGTCAGTAACCGTCTAGGTGGCCGCCTCCGCCACCGGTGTCCCCCCCCATATCAACGAATTTCACCTCTCCTTGGGGAATTCCCCCACCCTCCCCGCCCCTCAACACCGACAGTTTCGGGCGCACTTCTCCGGTTGAGCTGAGGGCTTTCCCACCCGACTTGCCCACCCCCCGACCACCCCTTTCCACCCAACAGCTGCCAGTC
+
CCCCCGGGGGGGGGC,C,6,CFG@ACFEGCE7:+BC,,,,@6@=E@6C@,88C@<EEC:@@,,<,,C6F,+@:F,4+8,4,,7+6+8,C,,4+@+69,,,,,,+9+AFCEGGC,@5+47,@DB++3=,C,,6=+@C+*1):+@*40*)396*,30:*1**DF*+:6)8?E50.4;12+)2<*2*)++2*>*))=:**)3)4:04,(-()),.)(2*(9.((-4.(2)9CC,))).:C(((,.(.821))),
@M00200:205:000000000-AKKM3:1:1101:3272:8884 2:N:0:1
TACAAGGGTATCTAATCCTGTTTGCTCCCCACGCTTTCGCGTCTCAGCGTCAGTGTTCATCCAGGTGGCCGCCTTCGCCACTGGTGTTCCTCCCGATATCTACGAATTTCACCTCTACACCGGGAATTCCGCCACCCTCTCTGACACTCAAGAACGGTAGTATCAGGCGCACTTCCTCGGTTGAGCCGAGGGCTTTCACACCTGACTTGCCATCCCGCCTACACGCGCTTTGAGCGCAATAGATGTC
+
<CCCCGGG<<EFGCCFGFGFFGGACCFGGGGGGGGGFGGGFE@CFCEFDCGGGEDAFFDFGFDFGGF@FGGEFDD:DFEGGGFFFCFEFGGGFGGG7CGGG;EFGG8:EGC,ADG+AE;A@EGGFE88AE8=CEG,ADEBFGGFGFF)DD8DF?FF>CD?FFEG=FG6>E>ABFFA+4?9C>9C6,C>DDEEAFGCFEFEFFBEBFA5AE@<C@EC8C37;@@51?)9)*,).38(1-6:B<A2:64
@M00200:205:000000000-AKKM3:1:1101:23345:8899 2:N:0:1
TACTGGGGTATCTAATCCCATTCGATTCCCACGCTTTCGTGTCTCAGCGTCAGGAGCGCGCCAGTAGAGTGCCTTCGCATTTGGTGTTCCCCATGATATCAACGGATTTCACCCCTACACCATGAGTTCCCTCTACCTCTCGCGTCCTCTAAGTTGTACCGTTTCCCCCGCGTTTCCCGGATTGAGTCCGAGAGCTTTCACGAACGACTAATACAACCGCCTGCACCCCCTTTCAACCCAGTAGATGCC
+
CCCCCGGGGGGGGGGGGGGGGGGGGGGGGGGGGGGGGGGGGGGGGGGGGGGGEGGGGGGGGGGGGGFGGGGGGGGGGGGGGGGGGGGGGGGGGGGGGGGGGGGFGEE7EGGGGDGFGGGGGGGG<EEGGGGGGGGGGFGBFEGFGFGFGFFCDFF9D;DB>D5?=F?FB6@AEBEFFAGA7C>F>?FFFDC5?>C7FCF*925=(5(676)939C+3<>1112F@F)*>D6(5)5<?:??:34:)64)4
@M00200:205:000000000-AKKM3:1:1101:4493:8919 2:N:0:1
TACCCGGGTATCTAATCCCGTTTGCTCCCCTGGCTTTCGTGTCTCAGCGTCAGCAAACCCCCAGCGAGCTGTTTTCACCATTGGCGTTCCAAACGATATCTACGCATTTCACCGCTCCACCGTTTGTTCCGCCCGCCCCTAGGTTGCTCAAGATGACCAGTATGTCGAGCAGTTCCACGGTTGCGCCGTGGGATTTCACACGACACTTAGCCATCCGCCTACACACGCTTTAAACCCACTTGATGTA
+
CCCC8FGGGGGGGGGGGGGGGG?F9@FGGGGFGGGGGGEGFFGFGDEGGGGGGCGGCEDGBC7FGGDGCGG<,?FGGGCEF,BFCGGGGGFFG<FDDEDFGGAFGGCEGGGGEEGECEGGGD844=DGGG>E+6@E+*=:D,A97;8DCCE8E=993@;FFCEF7CFCAEF)=AAAFFG5@CC*:>>DB):);66CC?E*(-(3(,;>;)7)..?;3CA;@;(A@G)977<F<BDBE0(()-.).))
@M00200:205:000000000-AKKM3:1:1101:11906:8922 2:N:0:1
TACCGGGGTATCTAATCCTGTTTGCTCCCCACGCTTTCGTCCCTGAGCGTCAATCCAGACCTAGTGAGCTGCCTTCGCTACCGGTGTTCTATCACATATCTAAGCATTTCACCGCTACATGTCATATTCCGCCCACTTCGATCGAATTCAAGTCTTACAGTATCAATGGCAGTTCTCCAGTTGAGCTGTAGGCTTTCACCACTGCCTTATAAGACCGCCTGCGGCCCCTTTAAACCCAATCGATGTCAGAC
+
CCC,AFEGGGGGGGGGGGGGGGGGGGGGGGGGEGGGGGGGBFGG<EFFEGGGCF9@C<<FG@FFC9FFG,EGGGGGGGGG74@CGGGGGCA<,,:EFDGGGG9;FGGGGGGGGGGFGGG9D;F95EGGGGGGGEDEFFGFAC@DCFD5@;D+@?E9+EDFGC;FFFGFFG5);0CD++20ED=9ACCFFC,**CFFFFFE5))8*3:0:=CEA*@:)39):9)5(4:<C<);5);38;,616(4<87<?A)
@M00200:205:000000000-AKKM3:1:1101:10623:8928 2:N:0:1
TACTGGGGTATCTAATCCTGTTTGCTCCCCACGCTGTCGCGCCTCAGTGTCGGCTAAGAGGAGCTTGCGCTCCCACTGCCCAGCAGACCGCCTTCGCCACCGGTGTTCTTCCGGATCTCTACGCATTCCACCGCTACACCCGGAATTCCATCTGCCTCTACAGTGCCCAAGCCCTACAGTCGCCGCGGCAGATCCGGGGTTGAGCCCCGAACTTTCACCGCTGCCTTATAGTGGCCACCTACGCGCTCTTT
+
CCCCCGGG@FFGGGGFGGGGGGGGGGGGGDFGGD@FGFFGGFGGGGGGFGG:@FGGGGFGG,@FFAFGGGGGGFGFGGGGFGGGGGGGGEGFE:FEE=EGFGDCEC:FGGDGCDEADFGGAD7E?E8DDFF?DGGEEFCDFGGECFFEFFGGGGGFFFGBF7@GCFGGFGFFFDFFFF*BF>DC4?:6BD5AF6C5:0C@9;E:?7:?196>?F7:<7?F9((83<677:6A21(,+,4(..30((,(-).
@M00200:205:000000000-AKKM3:1:1101:9007:8932 2:N:0:1
TACCCGGGTATCTAATCCTGTTTGCTCCCCACGCTTTCGCTCCTCAGCGTCAGGTAAGGCCCAGCAAGCCGCCTTCGCCACCGGTGTTCCTCCTGATATCTGCGCATTTCACCGCTACACCAGGACTTCCACTTGCCCCTACCTACCTCTAGCCGGCCCGTATCCACCGCAGACCCGCAGTTACGCTGCGGGCTTTCACGGCAGACGCGCCCCGCCACCTACGCGCCCTTTACACCCCATACATGTCCGAC
+
C<CCCEECG:CFFF<CFGG9FFE8FADGGGGGGEFGGG@EGGGFGGDF:@:@CFGG<E<<FFCAFGGEFGGGGGGGGGGFEFEEFCGGFGGGGGF<E9EEGGG@GGGG8E;FFGGFGG8FGGFC4+@?EDEEGADGGFGDFGGFGFGEG6=6EDG5BGD5+;@FFFFC*C95@D>F5DC4CFG7/;785C*5;=:FF5C3;0,1(/:>1(,((-:E0<FF8>1)(/)//*.))).4C((.((,.664)-((
@M00200:205:000000000-AKKM3:1:1101:13956:8937 2:N:0:1
TACTCGGGTATCTAATCCTGTTTGCTCCCCACGCTTTCGCGTCTTAGCGTCAGAAACCGTCCAGATAGCCGCCTTCGCCACTGGTGTTCTTCCCAATCTCTACGTATTTCACCACTACACTGGGAATTCCACTATCCTCTCCGGTCCTCTAGTCACCCAGTACCGAGTGCATTTCTTGAGTTGAGCTCAAGGCTTTCACACCCGACTTGGGCAACCGCCTACACGCGCTTTAAACCCAATAGCTGTC
+
CCCCCGGGGGGGGGGGGGGGGGGGGGGGGGGGDGGGGGGGGGGGGGGGGGGGGGGGGGGGGGGGGGDGGGGGGGGGGGGGGGGGGCGGGGGGGGGGGGGGGGGGGGGGGGGGGGGFGGGGGGGFFFFGGGGGGGGGGFGFFGGFGFGFGFGGGGGFFGGBGGE?AFDGFGFFB>FFFD76FFFGAGFFFGGA?79DFCFEE>ABA4AFFB2<B=FE@GF=@FFFFGBGC7@3CCA@GFFF3/)7@E8
@M00200:205:000000000-AKKM3:1:1101:3326:8946 2:N:0:1
TACAAGGGTATCTAATCCTGTTCGCTCCCCACGCTTTCGTGCATGAGCGTCAATTTTAGTCTAGTGAGCTGCCTTCGCTATCGGTGTTCTGTGACATATCTAAGCATTTCACCGCTACATGTCACATTCCGCCCACTTCGACTATATTCAAGTATAGCAGTATCAATGGCAGTTCTGCAGTTGAGCTGCAGGATTTCACCACTGACTTACTTTACCGCCTGCGCACCCTTTACACCCAATAGATGTC
+
CCCCCGGGFGGGGGGGGGGGGGGGGGGGGGGGGGGGGGGGGGGGGGGGGEGGGGGGGGGDGGGGFGGGGGGGGGGGGGGGGGGGGGGGGGGGGGGGGGGGGGG9CAEDFFFFFGG>CFEFGGGG9FGGGGEEGCGG8??=DCE?EF8*?D,=@DGFFGGFADBDED+D5??=9EFFF+CFF9@?DFGFFFCF>DF+CDF8@=)>@)*;887;EFGFAGFDC5)*:C*9*;)**>=:855(5C45*9<
@M00200:205:000000000-AKKM3:1:1101:13026:8965 2:N:0:1
TACAAGGGTATCTAATCCTGTTTGCTCCCCACGCTTTCGCGCCTCAGCGTCAGTTGCGGTCCAGATGGTCGCCTTCGCCACCGGTGTTCTTCCCAATATCTACGAATTTCACCTCTACACTGGGAATTCCACCATCCTCTCCCGCACTCCAGTCCACCAGTCTCGAGCGCAGTTCCCGGGTTGAGCCCGGGGCTTTCACAGCCCGACTTGATGAACCGCCTACGCCCCCTTTACCCCACATAGATGTC
+
CCCCCGGGGGGGGGGGGGGGGGGGFGGGGGGGGGGGGGGGGGGGGGGGGGGGGGGGGGGGGGGFGGGGGGGGGGGGGGGGGFGGGGGGGGGGGGGGGGGGGGGGEFGGGGGGGGG5FGGGFGGFG8DFGGFGGGGGE?FFFGGBGDGFGFF=>FGFFGGFGGEGE?DEFGFFFEFFFDG>FEGGFGGFEDDEBCCFFFGC=B9@@09(6/7))9++3):@D;B>>*59C5732>22C(4:?-)--.))
@M00200:205:000000000-AKKM3:1:1101:26372:8968 2:N:0:1
TACTGGGGTATCTAATCCTGTTTGCTCCCCACGCTTTCGCGCCTCAGTGTCGGATCCGGCCCAGTGAGCCGCCTTCGCCTCCGGTGTTCTTCCCGCTATCTACGCATTCCACCGCTACACCGGGAATTCCACTCACCTCTCCCGGTCCCTACACCCGCAGTCTCGACGCGCCTCGCAGGGTTCCCCCCCGCCCCTTCACCCCCGCCTCCCCCCCCCCCCAGCTCGCCCCTTCACCCCACCCACTGTCAACC
+
CCCCCGGGGGGGGGFGGGGGGGGGGGGGGGDGEGGDFGGGGGGGGFFFDEGC@FFFGGEGGG:<FCC,AF:EEBCD<FGC@F=FB7??FEAGGGE+C:@?44FCF+8CDF,EGEEE+C,FF+@=+@38;D,=+@+8A+@8*@DA7@7>F0,+4=+33CD**;*=)//1*4)(06)?55:)+3***3::))2).*/2.)<7(393(4:((-(-1>EG9CB((.)9-:)7/*(.,,-:C(((-(-(.-9)-.,
@M00200:205:000000000-AKKM3:1:1101:10671:8996 2:N:0:1
TACTAGGGTATCTAATCCTGTTTGCTCCCCACGCTTTCGTGCCTCAGCGTCAATGATCGTGTAGTAAGCTGCCTACGCAATTGGTGTTCTATGTCATATCTAAGCATTTCACCGCTACATGACATATTCCGCCTACCTCAACAAGATTCAAGACTGATAGTATCAATGGCAGTTTCAAGGTTGAGCCTTGAGATTTCACAACTGACTTAACAGCCCGCCTACACACCCTTTAAACCCAATAGATGTCAGA
+
CCCCCGGGGGGGGGGGGGGGGGGGGGGGGGGGGGGGGGGGGEFGGGGGGGGGGGCADEFEEGGGGGEFGGGGGGGGGGCGGCGGGGGGGGGGGFFGGGGGGGGGGGGGGGGGGGGFGGGGGFGGGF;EFG8CGGDGGFGBDFGF8F?7FCD8=DDFFFC@FF>FD7=4?@653;9DFDFFFFFGBEC:D6=9FGGGF>D**1>=*)1;=CA<9)@A)=9=ACFA@E5?0*.6AC@DDABD4***284444
@M00200:205:000000000-AKKM3:1:1101:9437:9006 2:N:0:1
TACTGGGGTATCTAATCCGGATCGCTACCCACGCTTTCGCTCCTGAGCGTCAGGACCGGTCCAGGGAGCCGCCTTCGCCACTGGTGTTCCTCCGGATATCTACGCATTCCACCACTACACCCGGAATTCCACTCCCCCCTACCGGCCTCGAGCCGACCAGTATCGCACGACCGCTCCCAGTTGAGCCGGGAGATTTCACGCACGACTTGGCCCGGCCGCCTGCGAGCGCTTTAAACCCAATAGATGTC
+
CCCCCGGGGGGGGGGGGGGGGGGGGGGGGGGGDGGGGFGGGGGGGGGGGGGGGGGGGGGGGGGCGGGGGGGGGGGGGGGGGGGGGGGGGGFGGGG:FGGGGCGGGGCFFD;FGGGFGGGGGGGGFEFDFGGGGGGGEBGBFFGEGFCDGFGDEGGFFGGF7DFGFFGGFGFFDB>B3F<FFGF:6CGDFD7;7?FGF4C22(-3<>:BF0:0(-*27752<(13;C>C3*--.)6)*-84:).45):4
@M00200:205:000000000-AKKM3:1:1101:6968:9016 2:N:0:1
TACCGGGGTATCTAATCCCGTTCGCTCCCCTGGCTTTCGTGCCTGAGCGTCGGCAAAGCCCCAGTCTGTCGCTTTCGCCACCGGCGTTCCTCCCGATCTCAACACATTTCACCGCTCCACCGGGAGTTCCACAGACCCCTAGCTCGCCCGAGCCGCCCAGTCCCCGAAGCACGTCCCCGGTTGGGCCGGGGCATTTCACTTCGGGCTTGGGCAGCCGCCTGCGCACCCTTTAAACCCAATAGATGTC
+
CCCCCGGGGGGGGGGGG9FFFGGGGGGEGGGGGGGGGGGGGGGGGGGGGGGGGGGGGGGGGGDGGGGGGGGGGGGGGGGGGGGGGGGGGGGGGGGGGGFGCFC@FEFGGGGGFCE>DGGGFGGGGGEFFGFG6?FGGFGF?FGFGFGFGDGCE*9?4>CFEFFGFD<EDEFFFDFBFFD:1:58>FGFEGGE3:C>99FAABF:>>F?FFF?:?GF>DEB(39BFGFD<*)65<A0;<::594AF2<
@M00200:205:000000000-AKKM3:1:1101:9897:9024 2:N:0:1
TACTGGGGTATCTAATCCTGTTTGCTCCCCACGCTGTCGCGCCTCAGCGTCAGCAACTGCCCAGCAGGCCGCCTTCGCCACCGGTGTTCTTCCGGATCTCTACGCATTCCACCGCTACACCCGGAATTCCACCTGCCTCTACAGTGCTCTAGTCCGCCAGTTCGCACGGCAGACCCGGGGTTGAGCCCCGGGCTTTCACCGCACGCTTAACAGACCGCCTACGCGCCCTTTAAACCCAATAGATGTC
+
CCCCCGGGGGGGGGGGGGGGGGGFGGGGGGGGGGGGGGGGGGGGGGGGGGGGGGGGGGGGGGGGGGGGGGGGGGGGGGGGGGGGGGGGGGGGGG7CFGGGGFGGG>FGGFGGGGGFGGGGGG>EFGGGGGGGGGGGGFGFFG,DAFGFGFGCFFGBFGGADGFGBDGGFGB9FD5ABAD4F5DGFGFFEC5:>==4A)<<@@167>:B(<AAF0EC>DDF???@9C>GC4:AFFF0E?(())-)6<A
@M00200:205:000000000-AKKM3:1:1101:12100:9031 2:N:0:1
TACTGGGGTATCTAATCCCGTTTGCTCCCCTGGCTTTCGCGCCTCAGCGTCAGAAGGGATCCAGCACGCCGCTTTCGCCACCGGAGTTCCTATGGATATCAACGCATTTCACCGCTCCACCCACAGTTCCGCGTGCCCCTATCCCCCTCGAGACCATCAGTATCCGAGGCCGTTCTCCAGTTGAGCTGGCGGATTTCACCCCGGACTTGATAGCCCGCCTCCGCGCCCTTTAAACCCAATAGATGTC
+
CCCCCGGGGGGGGGGGGGGGGGGGGGGGGGGGGGGGGGGGGGGGGGGGGGGGGGGGGGGGGGGGGGGGGGGGGGGGGGGGGGGGGGGGGGGFGGEEAEFGDFGCGGGDGGGGGGGDGGGGGGGGCFBFGGGGGGGGFFGFFGGFGFGFGEGCGGGFFGGFC7EGFFGGDGFFEFFFFFG4@C7=AEGFF*=BBEGGFFGE?BF9@FF?F<B>9AFDBGF?(,(0-:)792).-434??6(4<<944:
@M00200:205:000000000-AKKM3:1:1101:20028:9041 2:N:0:1
TACGAGGGTATCTAATCCCGTTTGCTCCCCTGACCTTCGTGCCTCAGCGTCAGATACTGTCCAGAGCCCAGCCTTCGCCACTAGTGTTCCTCTCGATCTCTACGCATTTCACTGCTACACCGAGAATTCCAAGCTCCTCTCCAGTCCTCTAGCACAGGAGTATCGGATGCAATTCGGAAGTTGAGCTCCCGGATTTCACATCTGACTTTCTGCGCAGCCTACGCACCCTTTAAACCCAATAGATGTCGGAT
+
CCCCCGGGGGGGGGGGGGGGGGGDFGGGGGGGGGGGGGGGGGGGGGGGGGGEFGGGGGGGGGGGGGGGGGGGGGGGGGGGGGGGFEGGGGGGGGCFFGGGGGGGGGGGGGGGGFCDGGGGG>EDEEGGGGGFFGFGF*@EFGGFGF=EFFADGGFFFG6@GFFGABCGFGFBFFFF?5DFGGGFFFGBFCGA5E7;7*@EEFCCCEAA*AE;AAG5>DFBED=E2?BGCCE*/4>BGFF1).;?C)1(,,(
@M00200:205:000000000-AKKM3:1:1101:8277:9074 2:N:0:1
TACTCGGGTATCTAATCCCGTTTGCTCCCCTAGCTTTCGTGCATCAGCGTCAGAAAAGACCCAGTAAGCCGCTTTCGCCACAGGTGTTCCTTACGATATCAACGCATTTCACCGCTCCACCGTAAGTTCCGCTTACCTCTATCTTCCTCGAGCACGGTAGTTTTGGGCGCAGTTCCTCGGTTGAGCCGAGGGATTTCACACCCAACTTTCCGCGCAGCCTACGCACCCTTTACACCCAATAGATGTC
+
CCCCCGGGGGGGGGGGGGGGGGGGGGGGGGGGGGGGGGGGGGGGGGGGGGGGGGGGGDFGGGGGGGGGGGGGGGGGGGGGGGGGGGGGGGGGGGGGGGGGGGGGGGGGGGGGGCE>DGGGGGGGEGGGGGGGGGGGGFGFFGGFEFGEGF>DGGGFFFGFGGDDDBGGFGFFFFFFFFGFGGGFAFGFFDGFFFFGC?F5>9>B>@DB?EE@DBGE1CF@@@@BFGFG<<B<)6<<E?02?2><9))
@M00200:205:000000000-AKKM3:1:1101:10143:9077 2:N:0:1
TACCAGGGTATCTAATCCCGTTTGCTCCCCTAGCTTTCGCGTCTCAGCGTCAGTAACCAGCCAGAGCCTCGCCTTCGCCGCCGGTGTTCCTCCTGATATCAACGCATTTCACCGCTCCACCAGGAATTCCAGGCTCCCCTCTGGTCCTCAAGCAAGGTAGTTTCGGGCGCAATTCCTCGGTTAGGCCGAGGGATTTCACACCCGACTTACCATGCCGCCTACACGCGCTTTAAACCCAATAGCTGTC
+
CCCCCGGGGGGGGGGGGGGGGGGGGGGGGGGGGGGGGGGGGGGGGGGGGGGGGGGGGGGGGGGFGGGGGGGGGGGGGGGGGGGGGGGGGFGGGGGFGGGGGGGDEGGGGGGGGGGAGEDBEGGGGFGCFFGGGGGGGDGBBGGBFFGEGFGFGGGFFFGFGG;CA5CE>CAAF@FFFFGB<EDGFGG>EG5DBGGD6CFC@0;B@@>1CEFFF3B?BDD(22?F<C@3)1().6>:52<B:9)-).4
@M00200:205:000000000-AKKM3:1:1101:27829:9080 2:N:0:1
TACCGGGGTATCTAATCCTGTTCGCTACCCACGCTTTCGCTCCTCAGCGTCAGGTAAGGCCCAGAGAGCCGCCTTCGCCACCGGTGTTCTTCCTGATATCTGCGCATTCCACCGCTACACCAGGAGTTCCGCTCTCCCCTGCCTACCTCTAGTCTGCCCGTATCGGAAGCAGGCCCGGAGTTAAGCTCCGAGTTTTCACTCCCGACGTGACGAACCGCCTACGAGCCCTTTAAACACACTAGAGACAAGCC
+
CCCCCDGGFEGGFGFGGGGGFDFGGGGGGGFFGGGGGGGG7CF8FE,@FGGGGFGFFDFFGCFCEFF7BFEEGGGGGGGGGCGGFGCFGGEFGGGGFFDE=DEGGGGG;;DC<CEFGFGGFFFG@+@8AEEE81@DDDE:06=?9*=DFFGGBD@;9F?B80:CD5C8<FFDF9*:@>*9>C+=194?AGEDFE?CA5E34@(.((,.(8@7((3/35;((.(.(209*2)6443)2:0(4<B))(((4.(
@M00200:205:000000000-AKKM3:1:1101:15490:9085 2:N:0:1
TACGGGGGTATCTAATCCTGTTTGCTCCCCTAGCTTTCGTGCCTCAGCGTCAGGTCTTGTCCAGGAACTCGCCTTCGCCACCGGTGTTCCACTTGATATCTACGCATTTCACTGCTACACCAAGTATTCCAGTTCCCCCTCCAAGCCTCCAGCCAGGTAGTTTCCGATGCCATTTCCGGGTTGGGCCCGGAGATTTCACATCAGACTTACCCAGCCGCCTACGCACCCTTTAAACCCAGTAGATGTC
+
CCCCCGGGGGGGGGGGGGGGGGGGGGGGGGGGGGGGGGGGGGGGGGGGGGGGGGGGGGGGGGGGGGGGGGGGGGGGGGGGGGGGGGGGGGGGGGGGGGGGGGGGGGGGGGGGGGGFGGGGGGGGGGGGGGGGGGGFDB@AFGG*@FFEGFGFGGGF?EDDDFFDE>6CDGFFFFFFFFDAGGGGFGGFFGGFFFFGFEGEFFF3>BBFFE:BBDF=(:>@FDDEFGFG<7@FEBB<C06>>29AA<A
@M00200:205:000000000-AKKM3:1:1101:27912:9086 2:N:0:1
TACTAGGGTATCTAATCCCGTTCGCTACCCTAGCTTTCGTGCCTCAGCGTCAGAAAAGACCCAGTAAGCCGCTTTCGCCACCGGTGTTCCTTCGGATATCAACGCATTTCACCGCTCCACCCGAAGTTCCGCTTACCTCTGTCTTCCTCCAGCGCAGTAGTTTTGGGCGCAATTCCCTGGTTAAGCCAGGGGATTTCACACCCAACTTTCTGCACAGCCTACGCACCCTTTAAACCCAATAGCTGTC
+
CCCCCGGGGGGGGGGGGGGGGGGGGGGGGGGGGGGGGGGGGGGGGGGGGGGGGGGGGGGFFGGGGGGGGGGGGGGFGGGGGGGGGGGGGGGGGGGGGGGGGA@EFGGGGGGGGGDACGGGGGG>FED8E8CEDGGFGFGFBFGFGFGDFFFCFGGFDECFF@7;@>CFAGE8?EFFFFF5FFGG6;CAFG7BDGCGFEGFE?29>93B?CEF=4ECDGF3@3<A;EFG*2;4)73@ED080<244<?
@M00200:205:000000000-AKKM3:1:1101:9852:9095 2:N:0:1
TACGGGGGTATCTAATCCTGTTTGCTCCCCACGCTGTCGCGCCTCAGTGTCGGCTATTGAGCTCTTGCGAGCTCACCGCCCAGCAGACCGCCTTCGCCACTGGTGTTCTTCCGGATCTCTACGCATTCCACCGCTACACCCGGAATTCCATCTGCCTCTACGGTGCCCAAGCAACACAGTTGCCACGGCCGATCTGGAGTTGAGCCCCAGACTTTCACCACAGCCTTATGTCGCCACCTACGCGCACTTTC
+
CCCCCGGDGGGGGGCGGGGGGGGGGGGGGGGGGGGGGGGGGGGGGGGGFGGGGGGEGGAFGGFGGGFFFG7F@FGCFEGGGGDFFGGGGGGCGGGGGGGGGGFFFFFGCFFFEE8AGFGGGGFGCEEGGGGGGGGCEFGFFGGE>FC*=F:DFDFAAD7FGGAC2?FGFF4@AEFFFFGAFFCGFG*5>D>BBGGFF3>6=CEFE?0::6?:>)<<4:FB?0654;4*?>4<???<E6,3?16>0462)5)
@M00200:205:000000000-AKKM3:1:1101:10208:9098 2:N:0:1
TACAAGGGTATCTAATCCTGTTTGCTCCCCACGCTTTCGTGCCTCAGCGTCAGTTTTAGTTTAGTGAGCTGCCTTCGCAATCGGTGTTCTGTATCATATCTAAGCATTTCACCGCTACATGACACATTCCGCCCACCTCAACTATACTCAAGATTACCAGTTTCAAAGGCAATTTTACAGTTAAGCTGCAAACTTTCACCTCTGACTTAGTAATCCGCCTACGCACCCTTTAAGCCCAGTAGATGTC
+
CCCCCGGGGGGGGGGGGGGGGGGGGGGGGGGGGGGGGGGGGGGGGGGGGGGGGFGGGGGGGGGGGGGGGGGGGGGGGGGGGGGGGGGGGGGGGGGGGGGGGGGGGGCFGGGGGGGFGGGGGFGGGGGGGGGGDGGGGFGEFGGFGFGFGFGGAFGFFGGBFGFGFFGDFGFFFDFFFFGFGFGFFFGF5FGFFCD?7D:=65<87AFE=CEFCCF;=F>==CD5>@*<9;B;EA4.D5>58A<EEF<
@M00200:205:000000000-AKKM3:1:1101:15351:9099 2:N:0:1
TACTGGGGTATCTAATCCCGTTTGCTACCCTAGCTTTCGCACCTCAGCGTCAGAAGTTGCCCAGTGGACCGCTTTCGCCTCCGGTGTTCCTCCAGATATCTACGCATTTCACCGCTCCACCTGGAGTTCCGTCCACCCCTACAACTCTCGAGTCCACCAGTATCTGATGCAGTTCCCCGGTTGAGCCTGGGGATTTCACATCCGACTTAGTTGGCCGCCTACGAGCCCTTTAAACCCAGTCGATGTC
+
CCCCCGGGGGGGGGFGGGEGGGGGGGCGGGG<DGGGGGDGDCFGGGGGGGGGEAE@EGEGGGGGEG?9FGGGEGGGGGGGGGCBFGGGGGGGGC@FGFGGGFGFGGGGGGGGGDGFGGCFGGFFDFGGGGCGFGCFE>EDFGF?GFGFGFFC9DDFF,+:FD9=EF+7DFFEFEF9DFD>FGGG5DFFF57@*CEGFCF48@):)77>A47@==FF2CD98@?)6:)>0;;C).3=C0,(//81?3)
@M00200:205:000000000-AKKM3:1:1101:10278:9100 2:N:0:1
TACGCGGGTATCTAATCCCGTTCGCTCCCCTGGCTTTCGTGTCTCAGCGTCAGCACACTCCCAGCTGTCTGTTTTCACCGTTGGCGTTCCAAACGATATCTACGCATTTCACCGCTCCACCGTTTGTTCCGACAGCCCCTAAGTGGCTCAAGAAAAGCAGTATACCGAGCAGTTCCACGGTTGAGCCGTGGGATTTCACAAGGTACTTACAATTCCGCCTACACACGCTTTCTCCCCAATAGATGTC
+
CCCCCGGGGGGGGGGGGFGGGGGEGGGGGGGGGGGGGGGFBFGGGFGGGGGGGGGGGGGGGGGGGGGGGGGEFEGGGGGGCGGGGGGGGGAFFGGGGCGFCDGGGGGGGGFGGGGFGGGGGEGGCCEGGGGGGGGGGDEFAGGFGFGFGFGGGFGAFGDFGGFGFF>G5CEFF@FFFFD?DEDFFGF>BGCDFGFGA?F?BF=.*/9<5)4CCE9E1C)36=@4<E35*:;)?)),;74,89)6)))
@M00200:205:000000000-AKKM3:1:1101:16343:9108 2:N:0:1
TACTCGGGTATCTAATCCTGTTCGCTCCCCACGCTTTCGTGCCTCAGCGTCAGTTTCGGCCCAGCGAGCTGCCTTCGCAATCGGGGTTCTTGGCGGTATCTATGCATTTCACCGCTACACCACCAGTTCCGCCCGCCTCGACCGAACTCAAGCTTGCCAGTATCAACGGCAGTTCCAGGGTTGAGCCCTGGGATTTCACCGCTGACTTAACAAGCCGCCTACGCACCCTTTACACCCAGTCGATGTC
+
CCCCCGGGGGGGGGGGGG9@FGGGGG@FGGEFFGCGGGGGGGGGGGGGGGGGGEGGG7F>FGDGFCG:@@FGCGAEFG:F@=AC@EFDGGGF9,>:FGGG,EAFGGGGGFGGAEGFGGGGGCFCG8=EEGCC+@?EGDGF>CGA>?D@FBGC,25@<GGFFGFGE9*:?E>@FFFFFFFEGFDGFGGFACF3)<A>6CF31@FFFFE<7))6@@GG0DEFFB?3(:@D37>FF><?E?62)-(().-
@M00200:205:000000000-AKKM3:1:1101:19196:9113 2:N:0:1
TACCAGGGTATCTAATCCTGTTCGCTCCCCACACTTTCGCTCCTCAGCGTCAGGTCATTCCCAGAGAACCGCCTTCGCCACCGGTGTTCCTCCTGATATCTGCGCATTCCACCGCTACACCAGGAGTTCCGCTCTCCCCTGCCTACCTCTAGTCTGCCCGTATCGGAAGCAGGCTCGGAGTTAAGCTCCGAGTTTTCACTCCCGACGTGACGAACCGCCTACGAGCCCTTTAAAACCAATAGATGTCAGA
+
CCCCCGGGGGGGGGGGGGGGGGGGGGGGGGGGGGGGGGGGGGGGGGGGGGGGGGGGGGGGFGGGGGGGGGGGGGGGGGGGGGGGGGGGGGGGGGGFGFGGGGGGGGGGGGGGGGGFGGGGGGGDGCFGGGCGGGGGGFGF*DFFFFFFGFGCFGGFFFGFEGFG)?CC>EF@F=AFBBDDEF>CFCGFFGGFFGGFC<FFF:B=@BFB<?DF09EEBGFFFDFE:GBG<D)::))58:??)5)-).62<)
@M00200:205:000000000-AKKM3:1:1101:25775:9124 2:N:0:1
TACGGGGGTATCTAATCCTGTTCGCTCCCCATGCTTTCGCTCCTCAGCGTCAGGTAATGCCCAGAGAACCGCCTTCGCCACCGGTGTTCCTCCTGATATCTGCGCATTCCACCGCTACACCAGGAATTCCGTTCTCCCCTGCATACCTCTAGTCTGCCCGTATCGGAAGCACGCTCAGGGTTGAGCCCTGAGTTTTCACTCCCGACGCGACAAACCGCCTACGAGCCCTTTAAACCCAATAGATGTCAGA
+
CCCCCGGGGGGGGGGGGGGGGGGGGGGGGGGGGGGGGGGGGGGGGGGGGGGGGGGGGGGGGGGGGGGFGGGGEGGGGGGGGGGGGGGGGGGGGGGGGGGGGGGCFGGGGGGGGGGDGGGGGGGGGGGGGGGGGGGGGFGDFGGFGFFFGFGGGGGFFGC>EGFGDEGGFGFFFFFFFFGFFGGGAGGFFGGFFFGGFFGEBFF;?6706:@197FGFGF:(3851C>DC>:4A:21;((..6)6><<6A2
@M00200:205:000000000-AKKM3:1:1101:10988:9128 2:N:0:1
TACCAGGGTATCTAATCCCGTTCGCTCCCCACGCCTTCGCGCCTCAGCGTCAGGGACGGCCCAGCTGGCCGCCTTCGCCACGGGTGTTCCGCCTGATCTCTACGCATTTCACCACTACACCAGGCATTCCACCAGCCCCTACCGCCCTCAAGCGGTGCGGTCCCCGACGACCCTCCCCGGTTGAGCCGGGGGCTTTCACGCCGGGCCAGCACCGCCGCCTGCGCGCGCCTTAAAACCAGTAGATGGC
+
CCCCCGGGGGGGGGGGGGGGGGGGGGGGGGGGGGGGGGGGGGGGGGGGGGGGGGGFGGGGGGGGGGGGGGGGGGGGGGGGGG>FGGGGGGGGGGGGGGGGGGGGGGGGGGGGGGGFGGGGGFF7FFGGGGGGGGGGGFGDFGGEG9C9DFG9FGGF>E>AEGFFFFCGEEFFFFFFFAD>FEDCFFGFFGGFFCFFF2C<:?F>FB6128(489:E;DF1(4651:)1)*-3))),A:1<)64<<)(
@M00200:205:000000000-AKKM3:1:1101:19963:9128 2:N:0:1
TACTGGGGTATCTAATCCTGTTTGATCCCCACGCTTTCGTGCCTCAGAGTCAATCGTCGTGTAACGAGCTGCCTTCGCAATCGGTGTTCTATGTCATATCTAAGCATTTCACCGCTACATGACATATTCCGCTCATCTCCACGGGATTCAAGACAGAGAGTATCAACGGCAGTTTCCGAGTTAAGCCCGGAGATTTCACCACTGACTTCCCTGCCCTCCTACGCACCCTTTAAACCCAATAGATGTC
+
CCCCCGGGGGGGGGGGGGGGGGGGGGGGGGGGGGGGGGGGGGGGGGGCGGGGGGGGGGGGGGGGGEGGGGGGGGGGGGGGGGGGGGGGGGGGGGGGGGGGGGGGGGGGGGGGGGGFDGGGGGGGGGGGFFFGGGGGGFFEFGGDCADDFFFFFFGFDGFEGFFGEFFG>6*=FBBFF>:@GGGGFGGFA@EDFFGG>EFFFFEFF>6>EBB6):=CEGFFFF?FDGFG<C;CC37(=8?(576<C5)
@M00200:205:000000000-AKKM3:1:1101:18683:9139 2:N:0:1
TACTGGGGTATCTAATCCCGTTTGCTCCCCTAGCTTTCGCGTCTCAGCGTCAGTAACCAGCCAGAGCCTCGCCTTCGCCGCCGGTGTTCCTCCTGATATCAACGCATTTCACCGCTCCACCAGGAATTCCAGGCTCCCCTCTGGTCCTCAAGCAAGGTAGTTTCGGGCGCAATTCCTCGGTTGGGCCGAGGGATTTCACACCCGACTTACCATGCCGCCTACACGCGCTTTATGCCCAATAGATGTCAGA
+
CCCCCGGGGGGGGGGGGGGGGGGGGGGGGGGGGGGGGGGGGGGGGGGGGGGDGGGGGGGGGGGGGGGGGGGGGGGGGGGGGGGGGGGGGGGFGGGGGGGGGFGGGGDEGGGGGGGFGGGGGGGGGGGGGGGGGGGGGFGDDGGFGFGEGDFGGGG69EGFGGFGFDGGFGEFFFFFFFGFGEGGFDGEEDG>EC6>7?F?E0213;>@93;<CAG+4>B:242<8:7C)9:A6<92:?0:)).45-)))-
@M00200:205:000000000-AKKM3:1:1101:23724:9152 2:N:0:1
TACAGGGGTATCTAATCCTGTTTGCTCCCCACGCTGTCGCGCCTCAGTGTCAGCCACTGCCCAGCAGGCCGCCTTCGCCACCGGTATTCTTCCGGATCTCTACGCATTCCACCGCTACACCCGGAATTCTACCTGCCTCTACAGTGCTCAAGCCATAGCAGTTCGCACGGCAGACCCGGGGTTGAGCCCCGGGCTTTCACCACACGCTTGCCAAGCCACCTACGCGCCCTTTACACCCCGTAGATGTC
+
CCCCCGGGEGGGGGGGGGGGGGGGGGGGGGGGGGGGGGGGCFGGGGGGGFGFGGGGGFGGFGGGGGGFGGDGGGGGGGGGGGGGGGFGGGGGGGGGDGGGGGGGGGGGGGGGGGGDGGGGGGGGCBFFFFGGGGGFGFGDFFG6CFGFGFD?DDFBFDFFF2>FDFDGBGFA5CFFFB4B:=CDFCCFFG=)8ECCFAGEA4;?@@F:3?DFF0C8:4)4:57BB5>CDD().)62A90(41:0:<6)
@M00200:205:000000000-AKKM3:1:1101:28835:9166 2:N:0:1
TACGAGGGTATCTAATCCTGTTTGCTCCCCACGCTTTCGTGCCTCAGTGTCAGTGCTGGTCCAGATGGCCGCCTTCGCCACGGATGTTCCTCCCGATCTCTACGCATTTCACTGCTACACCGGGAATTCCACTACCCTCTACCGCACTCCAGTCAGCCAGTTTCCAATGCCATTCCCAGGTTGAGCCCAGGGCTTTCACATCAGAATTAACAAACCACCTACGCACGCTTTCAACCCACTCGCTGTC
+
CCCCCGGGGGGGFEGGCFFGGGGGGGGGGGGFGGGGFGGGGGGGGGFGGGGGGGCFGGGGGFGGGGAFGG>FGGGGFGGGGGEGGGGGGGGGDGE=FGGGGFGGGDGGDGGGGGGFCFFGGGE7CEGGGGGGDFGEFFGDFDG>GEG9DFF8E8+9*DFF=DEF>F7FFFFFF74C?*=?FFF?F?FF5C*95C5AF7EEFFE3.**:6AE6>4>CDGF:26@5>E;C:70)9<C@E<1(((,/,6;
@M00200:205:000000000-AKKM3:1:1101:19165:9170 2:N:0:1
TACGAGGGTATCTAATCCCGTTTGCTCCCCTGGCTTTCGTGTCTCAGCGTCAGCGGATCCCCAGTCATCTGTTTTCACCGTCGGCGTTCCAAACGATATCTACGCATTTCACCGCTCCACCGTTTGTTCCGATGACCCCTGGATCGCTCAAGACCGCCAGTATGCCCGGCCGTTCCCCGGTTGAGCCGGGGGATTTCACGCGGGCACTTAACGGTCCGCCTACACACGCCTTAAGCCCAGTAGATGTC
+
<BCCCGDGFG<FEFGGF@FFFECCFFGGECCCFGEGGGGEFFGECFGGCGGC@FCEC:@E@F,FFF,BFFCEG<FGDEGGEGDGGGECFFG9=FEG<@=F8DGGGEC@=FDEA6CBDFGGGGGCEGGGED6CCCDG89+::DG?FBDDGDCFFFGEFG+93DEFC;9E>CEAAFFAFFD><5C<66:?53CB:/:9@BC<<909708(56:<69C*2)881(408+.)7*(3<A<)04?B39)4).44
@M00200:205:000000000-AKKM3:1:1101:14564:9174 2:N:0:1
TACGGGGGTATCTAATCCCGTTTGCTCCCCTGGCTTTCGCGCCTCAGCGTCAGAAGAGGTCCAGCACGCCGCTTTCGCCGCCGGCGTTCCTTCCGATATCAACGCATTTCACCGCTCCACCGGAAGTTCCGCATGCCCCTACCTCCCTCCAGCCACTCAGTATCGGGTGCCCTTTTCCGGTTGAGCCGAAAGATTTCACCCCCGACTGGAGTGGCCGCCTACGCGCCCTTTACACCCAGTAGATGTC
+
CCCCCGGGGGGGGGGGGGGGGGGGGGGGGGGGGGGGGGGDGGGGGGGCFGGGGCCFCFFGGGGGGFGC:FGGCFGGGGGGG@FGC>FGGGGC:EFGGGGFFDGGGGGGGGGG=EGFGGGGGGEEGCFFGGCG>*/DF>F9FFGFGFGFG4CGGGGFFGGFGGFG2)C*8C;3;;)*3ADBEEGFAEC3)):>FGGGFAG2139BFFFFF(2503CFFGFFF::73C@G5C:ADA)2?6<025)).).
@M00200:205:000000000-AKKM3:1:1101:21198:9186 2:N:0:1
TACAAGGGTATCTAATCCCGTTTGCTCCCCTGGCTTTCGTGTCTCAGCGTCAGCAGACTCCCAGCGAGCTGTTTTCACCATTGGCGTTCCAAACGATATCTACGCATTTCACCGCTCCACCGTTTGTTCCGCTCGCCCCTAAGTCGCTCAAGATCGCCAGTATACCAAGCAGTTCCACGGTTGAGCCGTGGGATTTCACAAGGTACTTAACGACCCGCCTACACACGCCTTAAACACAATAGATGTC
+
CCCCCGGGGGGGGGGGGGGGGGGGGGGGGGGGGGGGGGGGGGGGGGFGGGGGGGGGGGGGFGGGGGGGGGGGFBEGGGGGGGGFGGGGGGGFGGGGGGGGGGGGGGEGGGEGGED>GGGGGGGGFGGGGGGGGGGGEDGFFE?FF:DAG>F+@?FFFECFDGCFAC7FAF6@CFFFFFGDCEGD>EFFFGEFF?FCFFGFFD>F?4?C484525E52<8(2,4;3C>D*2(//7;);444<>A>))6
@M00200:205:000000000-AKKM3:1:1101:6336:9207 2:N:0:1
TACCGGGGTATCTAATCCTGTTTGATCCCCACGCTTTCGTGCCTCAGCGTCAGTATTTGCTTAGTAAGCTGCCTTCGCAATCGGTGTTCTGTATCATATCTATGCATTTCACCGCTACATGATACATTCCGCCTACCTCACCAAAACTCAAGCCTGGCAGTTTCAAAGGCAATTCGATAGTTGAGCTACCGGCTTTCACCCCTGACTCATCAGTCCGCCTACGCACCCTTTATACCCCATAGATGTC
+
CCCCCEGGGGGGGGGGGGAAFGFG,CFGGGFGEFGGGGGGGGGGGF@FGGGGGFFEGGGGCDFGF<EFGEGGGGGGGG7C:?FGGDGEFDF?9?EFGGGGGF9EGFGGGGGGB8>DGGG<CFGFGEGGG88E6CGGGFG5*@DDEBGFG8=8,=D*:88?FGFGF7@,;DDDFEF?BFFFFGDGFG9?:6CABEEGFEG3@A585=8*:*1*0;@8@DFD2:AA2:8D*05*99>EF(683)).176
@M00200:205:000000000-AKKM3:1:1101:28998:9210 2:N:0:1
TACGCGGGTATCTAATCCTGTTTGCTCCCCACGCTGTCGCGCCTCAGTGTCAGCAACAGCCCAGCAGGCCGCCTTCGCCACCGATGTTCTTCCCGATCTCTACGCATTCCACCGCTACACCGGGAATTCCACCTGCCTCTACTGTGCTCAAGCCAGGCAGTTTAGAAGGCAGTCTTGCGGTTGCTCCGCAAGATTTCACCCCCTACTTACCAAGCCACCTACGCGCCCTTTAAACACAATCGATGTCAGCT
+
CCCCCGGDF@FGGGDGGGGGGGFFGGGGGGGGGGGGGGGGGGGGGGGGFFGGGGGGGGGGGGGEGGGGGGGGGGGGGGGGGGGGGGFFGGGGGGGGGFGGGFFFGGGDGGGGGGGEGGGGFGGEFE32=DFGDGGGGFGFBGGFG7@EGFGGFF7A5DC55;A7>AFGAGF266BFAFDECCC*+1=>555>)=:>A6=@;(66,1=36>EE;;CFDGFD?2?>(*>D)0.)..2)28(4,((().6)-)-
@M00200:205:000000000-AKKM3:1:1101:28865:9215 2:N:0:1
TACTCGGGTATCTAATCCTGTTTGCTCCCCACGCTTTCGCGCCTCAGCGTCAGTTGCGGTCCAGATGGCCGCCTTCGCCACCGGTGTTCTTCCCAATATCTACGAATTTCACCTCTACACTGGGAATTCCACCATCCTCTCCCGCACTCAAGCCAGCCCAGTCTCAAGCGCAATTCCCGGGTTGAGCCCAGGCCTTTCACGCCTGACTTGAGCAGCCGCCTGCGCGCCCCTTAAACCCAGTAGCTTTA
+
CCCCCGG@GGGGGGGGGGGGGGFFGGGGGGGGGGGGGGGGGGGGGGGGGGGGGGFFGGGGGGGDFGGGGGGEEGGGCGGCFGGEFEGFGGGGGGFGGGFGCGGGGGGGGGGGGGGFGGGGGGE@FGGGGGGFCDFFGDE7BFD5=9DAG9,DFFGFFF6?DGEFEFF??E>A*1;FFF79*;;9A,A4:C7*@AE;FF9C=BDD=B@*9.76@<*92:26@8@>9=D5D3((4)6AAB?BFFF)))))
@M00200:205:000000000-AKKM3:1:1101:8942:9217 2:N:0:1
TACTGGGGTATCTAATCCCGTTTGCTCCCCTAGCTTTCGTGCCTCAGCGTCAGTGAAGCCCCAGTGAGCCGCTTTCGCCTCCGGTGTTCCTCACGATATCAACGCATTTCACCGCTCCACCGTGAGTTCCGCTCACCTCTAACTCCCTCAAGCTCAGTAGTTTTGGGCGCAATTCCTCGGTTGAGCCGAGGGATTTCACACCCAACTTTCTGAGCCGCCTACGCACGCTTTAAGCCCAATAGATGTC
+
CCCCCGGGGGGGGGGGGGGGGGGGGGGGGGGGGGGGGGGGGGGGGGGGGGGGGGGGGGGGGGGGGGGGGGGGGGFCFGGGGGGGGGGGGGGGGGGGGEGGGGGGGGGGGGGGGGDEGCEFGGGGDEFFGGGGGGGFFFGEDGGFFFGDGFGGGGGFFGFF=9BFBDGGEGFFFFFFFFGFGEG>;,@9ADGFDGGGF?GFB29>59DBFFEFFFGG@:B6(6;D@DED7D6<)-<:FB(4)6544)6
@M00200:205:000000000-AKKM3:1:1101:21219:9219 2:N:0:1
TACTAGGGTATCTAATCCTGTTTGCTCCCCACGCTTTCGTACCTGAGCGTCAGTTCTGGTCCAGGAAGCCGCTTTCGCCACTGATGTTCCTTCCGATATCTACGCATTTCACCGCTACACCTGAAATTCCGCTTCCCTCTGCCGAACTCTAGCTATCCAGTATCGAATGCAATTCCCAGGTTGAGCCCGGGGCTTTCACACCCGACTTAGATAACCGCCTACGTACGCTTTACACCCAATAGATGTC
+
CCCCCGGGGGGGGGGGGGGGGGGGGGGGGGGGEGGGGGGGGGGGGGFGGGGGGGGGGGGGGGGGGGGGGGGGGGGGGGGGGGFFGGGGGGGGGGGGGGGGGGGGGGGGGGGGGDGFGGGGGGGGCFGGGGGGGGGGGFGFFGGDG>DFGFGGGGGFFGGFGGDGFFFGDFFEFFFFFFGFGGGGFCFF5>E5@CFGFAFEF=BA=BFFFE4E<?FC=CEFFFDFFG))78=3C33=ED<@EFE??64
@M00200:205:000000000-AKKM3:1:1101:6500:9236 2:N:0:1
TACTGGGGTATCTAATCCTGTTTGATCCCCACACTTTCGTGCCTCAGCGTCAGTTACAGCCTAGTAAGCTGCCTTCGCTATAGGTGTTCTTGACGATATCTAAGCATTTCACCGCTCCACCGTCAATTCCGCCTACCTCATCTGTACTCTAGCCCATCAGTATCAATGCCACCCTCCCGGTTAAGCCGGGATATTTCAGCACTGACTTAATAGGCCGCCTCCGCGCCCTTTACGCCCCGCAGATGGC
+
CCCCCFFGE7EFGGGDEG@FGGGGFGGGGGG7@FCCEFGFGGFFG8FFFGGGCFGGGGGGGG8EGGGGGGGGGGGGGG7B@@FFGGGGGGFG9E==F@>FGG9EGFGGDFFEGCDB+@8E8+@8?=;AFF8AC@=EDDF5DAFFG+CFGDFFD+?FFGDFFCDFEFD;DA9<;:95?EG*@@02=AEAD7>96EEC1C2**3))9=C*83;**:DEAGF9)->F(88?2*6*)/23B2,(,3()))(
@M00200:205:000000000-AKKM3:1:1101:21679:9251 2:N:0:1
TACAAGGGTATCTAATCCTGTTTGCTCCCCACGCTTTCGCGTCTCAGCGTCAGTCATCGTCCAGGTCGCCGCCTTCGCCACCGGTGTTCCTCTCGATATCTACGAATTTCACCTCTACACCGAGAATTCCGCGACCCTCTCCGAGACTCAAGCTCCGCAGTTTCGAGTGCACTTCCTAGGTTGAGCCCAGGGCTTTCACACCCGACTTGCGAAGCTGCCTACACGCGCTTTACACCCAATAGATGTC
+
CCCCCGGGFGGGGGGDGGGGFGGGGGGGGGGEGGGGGGGGGGGGGGGGGGGGGGGGGGGGGGGGGGGGGGGGGGGFGGGGGGGGGGBEGGGGGGGGGGGGGGGGGGGGGFGEFGGFGFFGFEGGGGGFFGFGGGGCED=DFGEBGFGFCFFGDDFFFGGFEGFFDFGA4@A@FE>8@FGFFGGGFDE);DGB)A/2+9EEFD@BF9((7>BF0>CC@7)77,.0,:7C)132444:>6:0)4546).
@M00200:205:000000000-AKKM3:1:1101:24280:9257 2:N:0:1
TACCGGGGTATCTAATCCTGTTTGCTCCCCACGCTGTCGCGCCTCAGTGTCAGCCACTGCCCAGCAGGCCGCCTTCGCTACCGGTATTCTTCCGGATCTCTACGCATTCCACCGCTACACCCGGCATTCTACCTGCCTCTACAGTGCTCAAGCCATAGCAGTTCACATGGCAGACCCGGGGTTGAGCCCCGGGCTTTCACCACGCGCTTGCCAAGCCACCTACGCCCCCCTTAAACCCAATAGATGTC
+
CCCCCGGGGGGGGGGGGGGGGGDFGGGGGGGGGGGGGGGGGGGGGG<FFGGGGGGGGGGGFEGFGGGGGGEGGGGGFE,CFFGG=FGGGGGGGGGCFGGGGGGGG6FGGGGGGGGFGGGGGEGG:E>9A=DFFF?@FFGFFGGFGFG7DFCDDFCF5EFAG:7+;FGFFGFBBFFCFBGA<;CDFFFF?DDE;5>5FFGE<3=@(369<26?A2@C<*).:??5>*57D),(246<C<B:??<<4:-6
@M00200:205:000000000-AKKM3:1:1101:18643:9260 2:N:0:1
TACAGGGGTATCTAATCCTGTTTGCTCCCCACGCTGTCGCGCCTCAGTGTCAGCCGGGATGGTTACCCACCCCTTCCTGCCCAGCGGGCCGCCTTCGCCACCGGTGTTCTTCCGGATCTCTACGCATTCCACCGCTACACCCGGAATTCCACCCGCCCCTACCGTGCTCGAGCCGAGTAGTTGCCCCGGCCGACCCGGGGTTGAGCCCCGGGCCTTCCCCGCGACCTTGCTCGGCCCCCTCCGCGCCCCTT
+
CCCCCGGGGGGGGGGGGGGGGGGGGGGGGGGGGGEGGGGGGGGGGGGGGGGGGGGGGGGGGGGGGGGGGGGGGGFGGGGGGGGGGGGGGGGGGGGGGGGGGGGGGE@FGGDEFGC5CEGFEGGGGGG8FFGGGGGEGFGFFGGBGAFFFF:CFGGFFGDF*;(166D58/?5A65:504:>C+;;+2.:CG37:CD:9C7199?()4:?232>(28?4)491()-:8:*0546(04:14,((460;>0(-(
@M00200:205:000000000-AKKM3:1:1101:26886:9261 2:N:0:1
TACTGGGGTATCTAATCCTGTTTGCTCCCCACGCTTTCGTGCCTCAGTGTCAGTGCTGGTCCAGGTAGTCGCCTTCGCCACGGATGTTCCTCCCGATATCTACGCATTTCACTGCTACACCGGGAATTCCACTACCCTCTACCGCACTCTAGACTGCCAGTATCCAATGCCATTCCCAGGTTGAGCCCGGGGCTTTCACATCAGACTTAACACACCACCTACGCCCGCTTTAAGCCCAATAGATGTCAGA
+
CCCCCGGGGGGGGGGGGGGGGGGGGGGGGGGGGGGGGGGGGGGGGGGGGGGGGGGGGGGGGGGGGGGGGGGGGGGGGGGGGGCFFEGGGGGGGGGGGGGGGGGGGGGGGGGGGGGFGGGGGGGDGGDCGGGGGGGGGFGFFGGFGFGBGFGFGGGFFGGFGGEFDFGGFGF>DEFFFFG5FEGGFGGFFGEFFGGGFCGECFFB@=EEEEEF(5BCBGB=>>>6(*):797<?@44B<?8=<))9??)6>
@M00200:205:000000000-AKKM3:1:1101:7516:9270 2:N:0:1
TACTAGGGTATCTAATCCTGTTCGCTACCCACGCTTTCGTGCCTCAGTGTCAGTTATAGTTTAGTAAGCTGCCTTCGCTATCGGTGTTCTTTATGGTATCTATGCATTTCACCGCTACACCATAAATTCCGCCTACCTCATCTATACTCAAGTCAACCAGTATCAATGGCAATTCAACAGTTGAGCTGTTGGCTTTCACCACTGACTTAATTGACCACCTACGCACCCTTTAAGCCCACTAGATGTC
+
CCCCCFGGGGGGGGGGGGGGGGGGGGGGGGGGGGGGGGGGGGGGGGGGGGGGGGGGGAFFGGGGGGGGGGGGGGGGGGGGGGEGGCFEGGGGGGGGGGFGGGGGFGGGGGGGGGGFGGGGGGGFFAFGGGGGGGGFGFGFFEGFGFGFGFFCGGDEFCDFFGFGEBGG5DD*?DDFCFGDFD@+6@=DFFD*;DEF<CEDF>FFFBE79DEE@CFEFGECC5>58@?CFG@C;CE@E=)))16A***
@M00200:205:000000000-AKKM3:1:1101:23970:9282 2:N:0:1
TACCCGGGTATCTAATCCTGTTTGCTCCCCACGCTTTCGCACCTCAGCGTCAACAGTCGTCCAGTGAGTCGCCTTCGCCACTGGTGTTCTTCCGAATATCTACGAATTTCACCTCTACACTCGGAATTCCACTCACCTCTCCGACGTTCTAGCGATGCAGTCTTAAAGGCAATTCCGGAGTTGAGCCCCGGGCTTTCACCTCTAACTTACAAAGCCGCCTACGTGCGCTTTAAACCCAATAGATGTC
+
CCCCCGGGG:FGGDEGGGGGGGGGGGGGGGGGGGGGGGGGGGGGGGGGGGGGGGGGGGGGGGGGGGGGGGGGGGGGGGGGGGFGGFGGGGGGGGGGGFDFGGGGDFGGGGGGGGGFGGGGGGGCFEFGGGGGGGGGGFGFFGGBGFGDGF8=FDDFFGGFGGFGFFFGBFFDFFFFAB7?FDCGFCGFBG5@DGGGB6EEBDBECE=FFFB*3>FGFGF(,5;A;EDDCC@45)78C:6:)44A<<4
@M00200:205:000000000-AKKM3:1:1101:2959:9289 2:N:0:1
TACAAGGGTATCTAATCCTGTTTGCTCCCCACGCTTTCGTGCATGAGCGTCAGTACTAGCCCAGGAGGCTGCCTTCGCCATCGGTGTTCCTCCACATCTCTACGCATTTCACTGCTACACGTGGAATTCCACCTCCCTCTGCCGTACTCCAGCCTTGCAGTCCCAAATGCAGTTCCCAGGTTAAGCCCGGGGATTTCACATCTGGCTTACAAGACCACCTGCGCACGCTTTAAGACCAGTAGATGTC
+
CCCCCGGGGGGGGGGGGGGGGGGGGGGGGGGGGGGGGGGGGGGGFGGGGGGGGGFGGGGGBEFG8EGGGGGGGGGGGGGGGFCGGGGGGF,<==DGG@FFGDEGGGGGGFEGFGG?FFGE8DFE@EGGGF8A6DF=CFGFFF8AC:65DFGG8DCFD8DFGF)=DFGGFGFFFFFFFFD?FGGGFG6<*+1@BECCA7@EE@EFCFD@EFFF94DFFGE=E5(/5?;D1/(;E3)7C3;7<)))/9)
@M00200:205:000000000-AKKM3:1:1101:12904:9294 2:N:0:1
TACTGGGGTATCTAATCCTGTTTGCTCCCCACGCTTTCGTCCCTGAGCGTCAATCCAGACCTAGTGAGCTGCCTTCGCTATCGGTGTTCTATGACATATCTAAGCATTTCACCGCTACATGTCATATTCCGCCCACTTCGATCGAATTCAAGACTTACAGTATCAATGGCAGTTCCGTCGTTAAGCGACGGGCTTTCACCACTGACTTATAAATCCGCCTGCGGACCCTTTAAACCCAATCGATGTC
+
CCCCCGGGGGGGGGGGGGGGGGGGGGGGGGGGGGGGGGGGGGGGGGGGGGGGGGGGGGGGGGGGGGGGGGGGFGGGGGGGGGGGGGGGGFGGGGGGGGGGFGGGGFGFGGGGGGGFGGGGGGDGGGGGGGGGGGGGGFGDFEGFGFGFGF8FFGGFFGDFEDCDD7FFFFFFFEFFFFGFC@DDFGGFFDGFFE7DFCEEE25>>EFAECE4EFGE9C?>DFFA=E:5*;3>53=(=(,3(/3063?
@M00200:205:000000000-AKKM3:1:1101:9790:9295 2:N:0:1
TACAAGGGTATCTAATCCTGTTTGCTCCCCACGCTTTCGCACCTCAGCGTCAATACCAGTCCAGTGAGCCGCCTTCGCCACTGGTGTTCTTCCGAATATCTACGAATTTCACCTCTACACTCGGAATTCCACTCACCTCTCCTGGATTCAAGCGATGCAGTCTTAAAGGCAGTTCCGGAGTTGAGCCCCGGGCTTTCACCTCTAACTTACAAAGCCGCCTACGTGCGCTTTAAACCCAGTCGATGTC
+
CCCCCGGGGGGGGGGGGGGGGGGGGGGGGGGGGGGGGGGGGGGGGGGGGGGGGGGGGGGGGGGGGGGGGGGGGGGGGGGGGGGGGGGGGGGGGGDGGGGGGGGGGGGCGGGGGGGFGGGGGGGGCEGGFGGGGGGGGFGFFGGFC*?DGFFGGDDFFGGFGGEGFFD8@FFAFEFFFADDGCCGFGCFE>CEBDFFFCGCEFB@;BEEEFF4>2:CBDED202;2CBGDD?4?)4(87//)/2(/6<
@M00200:205:000000000-AKKM3:1:1101:25970:9301 2:N:0:1
TACGGGGGTATCTAATCCCGTTTACTACCCTAGCTGTCGCGTCTGAGTGTCAGAAACAGACCAGAAGATCGCCTTCGCCACTGGTGTTCCTCCCGATATCTACGCATTTCACCACTACACCGGGAATTCCATCTTCCTCTTCTGCTCTCAAGCACGGTAGTATTGGACGACCTCTCCCAGTTGAGCCGGGAGATTTCACGCCCAACTTACCGCGCCACCTGCACGCGCCTTACACCCCGTAGCTGTC
+
CCCCCGGGGGGGGGGGGGGGGGGFGGGGGGGGGGGGGGGGGGGGGGGGGGGGGGGDGGGGGGGGGGGGGGGGGGGGGGGGGGGFGGGGGGGGGGGGGGGCGGGGGGGGGGGGGDGFGGGFGGGDGGGGGGCFGFGFGFGFBDGFGFFEFFG=FFGFFG6@CCEDEF?EEGFBFEFFFF>?>EGGFEGB>D5?DFGGFFFDF(:;06;4@>@;;BEGFGF@F@DA@GFG)1:BFA),/(,,-824>62
@M00200:205:000000000-AKKM3:1:1101:9916:9307 2:N:0:1
TACAGGGGTATCTAATCCCGTTTGCTCCCCTAGCTTTCGCACCTCAGCGTCAGGATCCGACCAGTGAGTCGCTTTCGCCGCCGGCGTTCTTCCCGATCTCTACGCATTTCACCGCTCCACCGGGAATTCCACTCACCCCTCCGGACCTCAAGCCAAGCAGTATCGGTAGCACTTCCTCGGTTGAGCCGCGGGCTTTCCCCACCGACTGACTTGGCCGCCTACGTGCGCTTTACACCCACTAGTTGTCAGAC
+
CCCCCGGGGGGGGGGGGGGGGGGGGGGGGGGGGGGFGGGGGGGFGGGGDFEDGG@FGFFGGGGGGGGGGGGGGGGGGGGGEGGDGEFGGGFFEFGGGGGGGC?DF8FGGGGGGED>DC8FDGGDGGGGGGGGFFFEGFG=9CCAEBD:FFD5EFG6>8C4DGC@AACEDFFFFFFAFFDEGCCF;CFE)9EEBE>D@4C(.16(3>>>F:2620@?1DD?FF07(;>C55:44921:((,4>)65694<))
@M00200:205:000000000-AKKM3:1:1101:21266:9320 2:N:0:1
TACTGGGGTATCTAATCCTGTTTGCTCCCCACGCTTTCGTGCCTCAGCGTCAATGATCGTGTAGTAAGCTGCCTACGCAATTGGTGTTCTATGTCATATCTAAGCATTTCACCGCTACATGACATATTCCGCTTACCTCCACGATATTCAAGATTGATAGTATCCACGGCAGTTCCCAAGTTAAGCTTGGGGATTTCACCACGGACTTACCAACCCGCCTACGCACCCTTTAAACCCAATAGATGTCAGCT
+
CCCCCGGGGGGGGGGGGGGGGGGGGGGGGGGGGGGGGGGGGGGGGGGGGGGGGGGGGGGGGGGGGGGGGGGGGGGGGGGFGGGFGGGGGGGGGGGGGGGGGGGGGGGGGGFGGGEBGGGGGGGGGGGGGGGGGGDFFFGDFGEAG>DFGFFCGGFFFGGFGGFG7DCEB65=FDFFFBFBEFGGFFGFFG89>EGF9CCCC==AA58685=E5@GE2CAAAB@)2C5DDF:4@=E=C<D@EE9C<?C<9))
@M00200:205:000000000-AKKM3:1:1101:28535:9331 2:N:0:1
TACTCGGGTATCTAATCCCGTTCGCTCCCCACGCCTTCGCGCCTCAGCGTCAGGGACGGCCCAGCTGGCCGCCTTCGCCACGGGTGTTCCGCCTGATCTCTACGCATTTCACCACTACACCAGGCATTCCACCAGCCCCTACCGCCCTCAAGCGGTGCGGTCCCCGACGACCCTCCCCGGTTGAGCCGGGGGCTTTCACGCCGGGCCAGCACCGCCGCCTACGCGCGCTTGAAGCCCAGTAGATGCCAG
+
CCCCCGGGGGGGGGGGGGGGGGGGGGGGGGGGGGGGGGGGGGGGGGGGGGGGFGGGGGGGGGGGGGGGGGGGGGGGGGGGGEGGEGGGGGGGGGGGGGGGGGGGGECEGGFGGGCDFFGFGGG7FFGGGGGGGDDFG*C=FGGFGECAGFGGGG*@AGGEGGB9@B)=AGFFFF:DFDGBFGDF;@FFEGCE5EFF7AD?BFBF69(-4:?BF>GG;DFB04?D>EF377((,)4(;<((:-))))..4
@M00200:205:000000000-AKKM3:1:1101:20669:9345 2:N:0:1
TACAGGGGTATCTAATCCTGTTTGCTCCCCACGCTTTCGCGTCTCAGCGTCAGTCACCGTCCAGAGGGCCGCCTTCGCCACCGGTGTTCCTCCTGATATCTACGCATTTCACCGCTACACCAGGAATTCCACCCTCCTCTCCGGGACTCTAGCCCGCCAGTATCCAATGCACTTCCGAGGGTAAGCCTCGGGATTTCACATCGGACTTGCCAGACCGCCTACACGCCCTTTAAACCCAGTAGCTGTC
+
CCCCCGGGGGGGGGGGGGGGGGGGGGGGGGGGGGGGGGGGGGGGFGGGGGGGGGGGGGGGGGGGGGGGGGGGGGGGGGGGGGGGGGGGGGGGGGGGGGGGFGGGGGGGGGGGGEGFGGGFGGGGGGGEFGGG6EFGGFGFFGGFGFGFGFGCDFC>EEGDGGFG@FGGFGFFFBFFF>D>EEFFFGGFFGGDBECFFFGFFFFFDBFFEEFFEFFD6DD?6,48:GFDDC2ABA22*(,,46)..6<
@M00200:205:000000000-AKKM3:1:1101:28051:9349 2:N:0:1
TACTCGGGTATCTAATCCTGTTCGCTCCCCACGCTTTCGTGCCTCAGCGTCAGTTACAGCCTAGTAAGCTGCCTACGCAATCGGTGTTCTTGATGGTATCTATGCATTTCACCGCTACACCATCAATTCCGCCTACCTCGTCTGTACTCAAGCCCTACAGTATCAATGGCAGTTCCATCGTTGAGCGATGGGCTTTCACCACTGACTTATAGGGCCGCCTACGCACCCTTTACACCCAGTAGATGTC
+
CCCCCGGGGGFGFGGGGGGGGGGGGGGGGGGGGGDEGGGGGGGGGGGGGGGGGGGGGGFGGGGGGGGGGGGGGGGGGGGGGGGGGGGGGGFGGGGGFGGGGGGGCFFGGGFFGGGFGGGGDFGGGGGGGGFDCEDFGFG>FDFFGFGFGFGDGFFFFGDDE9D@EFGGFGFFFFFFFFGEGFG6DGE>FC7CFGGGFEG@@>@CFE@A;EFFF@GCAGFFFBFFFG?G<C)@CEA/:=8@3?)9C??
@M00200:205:000000000-AKKM3:1:1101:17140:9376 2:N:0:1
TACGGGGGTATCTAATCCCGTTTGCTCCCCTAGCTTTCGCGCCTCAGCGTCAGAAAAGGTCCAGCACGCCGCTTTCGCCACCGGAGTTCCTGTAGATATCAACGCATTTCACCGCTCCACCTACAGTTCCGCATGCCCCTACCTTCCTCGAGGCCGACAGTATCTAAGGCAGTTCCACGGTTGAGCCGCGGCATTTCACCCCAGCCTTGACCGCCCGCCTACGCGCCCTTTATACCCCGTAGATGTCAGCT
+
CCCCCGGGGGGGGGGGGFGGGGGGGGGGGGGGGGGGGGGGGEGGGGGGGGGGGGGGGGGGGGGGGGGGGGGDGGGGGGGGGGGGGGGGGGGGGGGGGFGGGGEFGGGGGGGGGGG>GGGGGGGGGGEDFGGGDEGGGFGBFGGFFFCCGDEDGDGA@GGFGFCGEF7FFGFAFFFFFFG5://;FCGDF<C>BC?FF<CEDFFF(,37?2:),3C8,9@<FF?B0EFD57?>))-.<(,(48(4)6:4<))
@M00200:205:000000000-AKKM3:1:1101:12726:9387 2:N:0:1
TACAGGGGTATCTAATCCTGTTTGCTCCCCACGCTTTCGCGCCTCAGTGTCGGATCCGGCCCAGTGAGCCGCCTTCGCCACCGGTGTTCCTCCTGATATCTACGAATTTCACCTCTACACCAGGAATTCCGCTTCCCTCTCCAGCACTCTAGGCGACCAGTTTCGAATGCAGTTCCTGGGTTGAGCCCAGGGCTTTCACATCCGACTTGATCACCCGCCTACACGCGCCTTAAACCCAATAGATGTCAGA
+
CCCCCGGGGGGGGGGGGGGGGGGGGGGGGGGGGGGGGGGGGGGGGGGGGGGGGGGGGGGGGGGGGGGGGGGGGGGGGGGGGGGGGGGGGGGGGGGGFFGGGGGGGGGGGGGGGGGFGGGGGGGGGGGGGGGGGGGDGFG5FGGFGFGF?FGGFGGFFGGFGGFGFFFGFGFEFFFFFFGFGGGF>C7:AGGFFGFFA*:CCBD==@BFE>?C55B59DE@D8;F(/)1/96?9)51>6?(,:)24.44<9
@M00200:205:000000000-AKKM3:1:1101:13336:9399 2:N:0:1
TACGGGGGTATCTAATCCCTTTTGCTCCCCACGCTTTCGTGCCTGAGCGTCAGCAATTGTCCAGGAAGTCGCCTTCGCCTCTGGTGTTCCTCACGATATCTACGCATTTCACTGCTACACCGTGAATTCCACTTCCCTCTCCAATGCTCTAGCCATGTAGTTTCAGGCGCAATTCCGGAGTTAAGCTCCGGGCTTTCACACCTGACACACACGGCCGCCTGCGCACCCCTTAAACCCAATAGATGTC
+
CCCCCGGGGGGGGFGGGGGGGGGGGGGGGGGGGGGGGGGGGGGGGFGGGGGGGGGGGGGGGGGGGGGGGGGGGGGGGGGGGGGGGGGGGGGGGGGGGDGGGGGGGGGGGGGGGGGFGGGGGGFGFGGGGGGGGFCDGFGDFGGFCBFFGFF8FDGDFG9CFGBFEFGGFGE9AEFFFDDEGGFCFGGFADEE>EFF96CEBFB(7;>EF2>DBBGG0CD;;=>>9CED)*.4<>AFGF(4))).:)6
@M00200:205:000000000-AKKM3:1:1101:2773:9399 2:N:0:1
ACTGGGGTATCTAATCCTGTTTGCTCCCCCCGCTTTCGTGCTTCAGCGTCAGTGTTGTCCCAGATGGCCGCCTTCGCCACCGGTGTTCCTCCTGATATCTGCGCATTTCACCGCTACACCAGGACTTCCGTTCTCCCCTACCTGACTCTAGTCTGCCCGTATCCACTGCCGACTTGGGGTTGAGCCCCAAGCTTTCACACCTGACGCGACAAACCGCCTACGAACCCTTTAAAACCACTCGATGTCAGAT
+
<CCCCGGGECFFGGFGGEGEGFGGGGGGC+CBF7@FAFG<C,CFEFGGGGGGGGGGGGGGGGGEGFGGGGGGE7EFGGGGFECC7?FGGFAFGGFGEFEFGG>FEEEF;FGC7EE?D9DEC?@F+89AFGGGGCFFGE?=F=,9DFGE?F@FGGGFDDCBCF=?CAFCA,0)<0?8*?*@F*;9FGGFF9,5FG9+=8905((-68>2(3(63=F8,2)3::(0-*89*0).9)4(*(((((,-,)))).
@M00200:205:000000000-AKKM3:1:1101:18609:9406 2:N:0:1
TACAGGGGTATCTAATCCTGTTTGCTCCCCACGCTTTCGCACCTCAGCGTCAGTGCCGGACCAGTGAGCCGCCTTCGCCACTGGTGTTCTTCCTAATATCTACGAATTTCACCTCTACACTAGGAATTCCACTCACCTCTTCCGGACTCGAGATTTGCTGTATCAAGGGCAGTTCCGGGGTTGAGCCCCGGGATTTCACCCCTGACTGGCAAATCCGCCTACGTGCGCTTTAAACCCAATAGATGTC
+
CCCCCGGGGGGGGGGGGGGGGGGGGGGGGGGGGGGGGGGGGGGGGGGGGGGGGGGGGGGGGGGGGGGGGGGGGGGGGGGGGGGGGGGGGGGGGGGGGGGGGGGGGGGGGGGGGGGFGGGGGGGGGGGGGFGGGGGGGFGEFGGFGFGFGFGGGFGF?FCFGGFFEFGG>GFDFFFFFFDAFGC*9DFFEGGFDCFC+8FEFFFF33*899=BFFGF@*8013()(8>3)/=3?CE;C1213)6<))6
@M00200:205:000000000-AKKM3:1:1101:15211:9416 2:N:0:1
TACTGGGGTATCTAATCCCGTTCGCTACCCACGCTTTCGTGTTTCAGTGTCAGGAATGAGCCAGTGAATTGCCTTCGCTTTTGGTGTTCCCCATGATATCAACGGATTTCACCCCTACTCCATGAGTTCCATTCACCTCTCTCATCCTCTAGTCTGACCGTTTCCTCCGCGAGCTACGGGTTAAGCCCGTAGTTTTAACAGAAGCCTAATCAAACCACCTACACACCCTTTACACCCAATAGATTTC
+
CCCCCGGGGGGGGGGGGGGGGGGGGGGGGGGGGGGGGGGGGGGGGGFFGGGGAFGGGGGGGGGGGGGGGFFGGGGGGGGGGGGGGGGGGGGGGGGGFGGGGGGGGGGGGGGGGGGFGGGGGGGGFFGGGGFGFGGGCFGEFGGFFFGFDFE8>DFFFGFFGGDGEFGG5EE5AAEFFB>>FG7CAFFFFD99*@EE+),18@@E@@).:AE6>;DF9F@2))7;BEAD5C34>?E5C;(/)9EE)<<
@M00200:205:000000000-AKKM3:1:1101:21224:9438 2:N:0:1
TACCGGGGTATCTAATCCTGTTTGCTCCCCACGCTTTCGCGTCTCAGCGTCAGTCACTGTCCAGAAGGCCGCCTTCGCCACCGGTGTTCCGCTTGATATCTACGAATTTCACCTCTACACCAAGCATTCCACCTTCCTCTCCAGGACTCTAGCCCTGCAGTTTCGAATGCACTTCCATGGTTGAGCCGTGGGATTTCACATCCGACTTGCAGAGCCGCCTACACGCGCTTTATACCCAATAGATGTC
+
CCCCCFGGGGGGGGGGGGGGGGGGGGGGGGGGGGGGGGEGGGGGGGGGGGGGGGGGGGFGGGGGGCFFGGGGGGGGGGGGGGGGGGGGGGGGGGGFGGGGFFGGGGDGGGGGGGGFGGGGGGDGGFGGGGGGGGG>FFGFFGGFGFGFGFF+D?FFDFFFGB;FD?7DFFFEFEFF?FDFFGGF5DGABDCD4EFFF6@CE4:@9AB=*9=EFBCF>D>@0=EF?EDDDG0.<<))5;(2:<4>2<D
@M00200:205:000000000-AKKM3:1:1101:8375:9452 2:N:0:1
TACGAGGGTATCTAATCCTGTTTGCTCCCCACGCTGTCGCGCCTCAGTGTCGGCTATTGAGCTCTTGCGAGCTCACCGCCCAGCAGACCGCCTTCGCCACTGGTGTTCTTCCGGATCTCTACGCATTCCACCGCTACACCCGGAATTCCATCTGCCTCTACGGTGCCCAAGCAACACAGTTGCCACGGCCGATCTGGAGTTGAGCCCCAGACTTTCACCACAGCCTTATGCCGCCACCTACGCGACCTTT
+
CCCCCGGGGGGGGGGGGGGGGGFGGGGGGGGGGGGGGGGGGEGGGGGGGGGGGGFGGGFFDFFFGGGGGGEG@C?=ECGCFEEFFGCEFEDB:CFGGECGGGGGFGGGGFGGGGGFGGGGG=FGGCGFDEGGDEG7EFGB5CCDGFC*=@;FGGFACFFFCF8C5*;FFDCCA@6>DFGFFG7FFGC>BG=EFEF7AA:;8)<;;30/3?<D;)3>5>A)2,(.88B*D*446949D<:F?(6((,4-3.
@M00200:205:000000000-AKKM3:1:1101:25115:9459 2:N:0:1
TACAAGGGTATCTAATCCTGTTTGCTCCCCTAGCTTTCGTGCCTCAGTGTCAGGTGTCGTCCAGAGACTCGCCTTCGCCACCGGTGTTCCTCTCGATATCTACGCATTTCACTGCTACACCGAGAATTCCAGTCTCCCCTCCGACCCTCAAGCAGGAGAGTATTCAATGCCATTTCGGAGTTGAGCTCCGAGCTTTCACATCAAACTTACCCTGCCACCTACGCACCCTTTAAACCCAATAGATGTCAGA
+
CCCCCGGGGFGGGGGGGGGGGGGGGGGGGGGGGGGGGGGGGEGGGGGGGGGGFFFGGGGGGGCFGGGGGGGGGGGGFGGDGGEGGGFGGGDFGGEEFGGGGGGGGD:CFGGGGCGBDGGGGGGGGGGGGGGCGGG9FFCDFGGFGFGFGFFGGGFFFC8*DFEFEFGGBDFEFCFDFD8?FGGGFFCFADG>BCFF?EGFFF@EE:EFEEFFB4EE=CFB:5()(4:4*0.><CE@D@DDF<E3?6?EE@
@M00200:205:000000000-AKKM3:1:1101:17309:9459 2:N:0:1
TACAGGGGTATCTAATCCTGTTTGATCCCCACGCTTTCGTGCCTCAGTGTCAATATTCGTGTAGCCAGCTGCCTTCGCAATTGGTGTTCTATGTCATATCTAAGCATTTCACCGCTACATGACATATTCCGCTAACCTCCACGGTATTCAAGACTGATAGTATCAATGGCAGTTCCCAAGTTAAGCTCGGGGATTTCACCACTGACTTACCAACCCACCTACGCACCCTTTAAACCCAATAGATGTC
+
CCCCCGGGGGGGGGGGGGGGGGGGGGGGGGGGGGGGGGGGGGGGGGGGGGGGGGGGGGGGGGGGGGGGGGGGGGGGGGGGGGGGGGGGGGGGGGGGGGGGGGGGGGGGGGGGGGGFGGGGGCGGGGGGGGGGGGGGGFGFFGGEGFDFGFCDGGGFFGGFGGFGFFGGFGFDFEFFFF?DFFGGCFGB?GE>>EFGCCGBFFE@C@EFEECEEFGG8DBD@B9B>EDG>4B4EE=B@2=:.4=<7<<
@M00200:205:000000000-AKKM3:1:1101:27187:9476 2:N:0:1
TACAAGGGTATCTAATCCTGTTTGCTCCCCACGCTTTCGTGCCTCAGTGTCAGTGCTGGTCCAGGTAGTCGCCTTCGCCACGGATGTTCCTCCCGATATCTACGCATTTCACTGCTACACCGGGAATTCCACTACCCTCTACCGCACTCTAGACTGCCAGTATCCAATGCCATTCCCAGGTTGAGCCCGGGGCTTTCACATCAGACTTAACAAACCCCCTACGCACGCTTTCAACCCAATAGATGTCAGAC
+
CCCCCGGGGGGGGGGGGGGGGGGGGGGGGGGGGGGGGGGGGGGGGGGGGGGGGGGGGGGGGGGGGGGGGGGGGGGGGGGGGGGGGGGGGFGGGGGGGDEGGGGGGGGGGGGGGGGFGGGGGGEGG788FGGGGGGFGFGFFFFEGFGFGFG8DFGFFGG?DFEGFFGGBFFDDB9CDB?9FGG66@F?09@DFGGG>AFEEFBEFEE469BFFFG8(9?BDF234CBG*2;)/76;ED(,);)97.?6?3)
@M00200:205:000000000-AKKM3:1:1101:15210:9495 2:N:0:1
TACTAGGGTATCTAATCCCGTTTGCTACCCTGGCTTTCGTTCCTCAGTGTCAGTTGCAGTCCAGAACGCCGCCTTCGCCACCGGTGTTCCTCCAGATATCTACGCATTTCACCGCTACACCGAGAATTCCACTCCCCTCTCCGACACTCAAGCGCTCCAGTTTCCGGCGCCGTTCGGGGGTTAAGCCCCCGGATTTCACCCCGGACTTAGAGTACCGCCTACACGCGCTTTACACCCACTAGCAGTC
+
CCCCCGGGGGGGGGGGGGGGGGGGGGGGGGGGGGGGGGGGGGGGGGGGGGGGGGGGGGGGGGGGGGGGGGGGGGGGGGGGGGGGEGGGGGGGGGGGGGGGGGGGGGGGGGGGGGGFGGGGGGGGGCGGGGGGGGGGGFGBFGGFGFGFGF?FGGGBECD?FCCDE>DGDGFFFAAE>DGEFEC+@EFFEDEB5E5CFEGEDFF43;B)64)):-<91C831725(:)91C?4>A>:E?(,43()-).
@M00200:205:000000000-AKKM3:1:1101:2350:9498 2:N:0:1
TACTGGGGTATCTAATCCCGTTTGCTACCCTGGCTTTCGTGCCTCAGCGTCAGTAGAGACCCAGTAAGCCGCCTTCGCCACCGGTGTTCCTTAGGATATCAACGCATTTCACCGCTCCACCCTAAGTTCCGCTTACCTCTGTCTCACTCAAGCACAGCAGTATCGAGAGCAGTTCCTCAGTTAAGCTGAGGTATTTCACTCCCGACTTGCTGCACCGCCTACGCACCCTTTATACTCAATAGATGTC
+
CCCCCFFGGGDFGGGGGEGGGGGGGGGGGGFGGGFFFGGGGGGGGGGGGGGGGGGGGGGGDGGGGGGGGGGGGGGGFGCEGGDDGGEGGFGGGGGFDGFGGFGGGEGGGGGGFGGFGGGGGGGG=@E8FGGGGGDFGBFDFG;;;CDEGFGGGGGB5DGBE?>D=DDFDCFDFFFFF8:A@@79BCGFA?FFFGGG+*708:=5))0)96CABBF?9D>@FFFF2=AD*2/.75C)59;E3>)759?
@M00200:205:000000000-AKKM3:1:1101:12892:9498 2:N:0:1
TACTGGGGTATCTAATCCTGTTTGCTCCCCACGCTGTCGCGCCTCAGTGTCAGCCATGGCCCAGCAGGCCGCCTTCGCCACCGGTGTTCTTCCGGATCTCTACGCATTCCACCGCTACACCCGGAATTCCACCTGCCTCTACCATGCTCGAGCACGCCAGTTCGCACGGCCGACCCGGAGTTGAGCCCCGGGCTTTCACCGCACGCTTGACGTGCCACCTACGCCCCCTTTAAACCCCATAGATGTCAGA
+
CCCCCGGGGGGGGGGGGGGGGGGGGGGGGGGGGGGGGGGGGGGGGGGGGGGGGGGGGGGGGGGGGGGGGGGGGGGGGGGGGGGGGGGGGGGGGGGGGGGGGGGGGGGGGGGGGGGFGGCFGGGGEGGFGFFCFDFGG5EDFFGFFFGEGAEDGDGFAF6*,;CDFFGG>ED5?BFDFBDB<F7:6CEFFGGFFC5C=<CFD916>91:<:?(,-AC4DF??7,)(27C)0)-64)4;3(((,.-<4<>24
@M00200:205:000000000-AKKM3:1:1101:13251:9509 2:N:0:1
TACAAGGGTATCTAATCCCGTTTGCTCCCCTGGCTTTCGCTCCTCAGCGTCAAGAATGGGCCAGGTAGTCGCCTTCGCCACTGGTGTTCCTCCCGATATCTACGCATTTCACCACTACACCGGGAATTCCACTACCCTCTCCCACCTTCAAGCCGATCAGTTTCCGATGCAGTTTCCCAGTTGAGCCGGGAGATTTCACATCGGACTTGACCAGCCGCCTGCGCGCTCTTTAAGCCCAATAGATGTC
+
CCCCCGGGGGGGGGGGGFGGGGGGGGGGGGGGGGGGGGGGGGGGGGGGGGGGGGGGGGGGGGGGGGGGGGGGGGGGGGGGGGGGGGGGGGGGFGGGGGGGGGGGGGGGGGGGGGGFGGGGGGGGFGGGGCGGFGGDEDFDFGGFGFGFGFGGGGGEFEGBGGEGDFDEBCFFFEFFFFGFFGGGAFGDE>EE4??DFEGFF==9@BFFF3.7>(::5<D2(/(:>=)9F7<)/)-4AB::2ADF45>
@M00200:205:000000000-AKKM3:1:1101:27638:9512 2:N:0:1
TACGGGGGTATCTAATCCTGTTTGCTCCCCACGCTGTCGCGCCTCAGTGTCGGCTATTGGAGTCTCTCGACCCCACCGCCCAGCAGACCGCCTTCGCCACTGGTGTTCTTCCGGATCTCTACGCATTCCACCGCTACACCCGGAATTCCATCTGCCTCTACGGTGCCCAAGCGACACAGTCGCCGCGGCCGATCTGGAGTTGAGCCCCAGACTTTCACCACAGCCTTATGCCGCCACCTACGCGCCCTTTC
+
CCCCCGGGGGGGCCFGGGGGGGGGGGGFGGGGGGGGGGGGEGG@F8FGCEFGGGGGGGE@DFFFDGGG@F:FCCEGGEGGCEFGG8EFFECGEGGGGFGEC=AFFDFFGGGGGGGBDFG9EDDEGGGGFFFGGGDCGFCDFCEE5@FFCFCFFF>AAF>FG*49)9;FFG)>>@EDEF4BFEGD:CC359:)<=C*9)24.4).71:BF1,2:4+<<FF<36:F18?DF7<AB>11;0(.4,70(43(.,)
@M00200:205:000000000-AKKM3:1:1101:27571:9519 2:N:0:1
TACTGGGGTATCTAATCCTGTTTGCTCCCCACGCCTTCGCGCCTCAGCGTCAGGGACGGCCCAGCCGGCCGCCTTCGCCACGGGTGTTCCGCCTGATCTCTACGCATTTCACCACTACACCAGGCATTCCACCGGCCCCTGCCGCCCTCAAGCGGCGCGGTCCCCGACGACCTTCCCCGGTTGAGCCGGGGGCTTTCACGCCGGACCCACGCCGCCGCCTGCGCGCCCTTTACACCCAATCGATGTCAGC
+
CCCCCGGGGGGGGGGGGGGGCFGGGGGGGGGGGGGGGGGGGGGGGGGGGGGGGGGGGGGGFFGGGGGGGGGGGGGGGGGGGGGGGGGGGGGGDGGGGGGGGGGGFGGGGGGGGGGFGGFGGGGGGGGFGFDGGGGGGFGFFGGFGFGFGFGGGDD4;EGDGG@G<;<E>GA02<@FFFDECCDD?CFB:5EEFGFGFAGFF?F>96>B::29<>GD9C33?B9>;G>D37)4>43:E:(((4.3<(6)))
@M00200:205:000000000-AKKM3:1:1101:26126:9537 2:N:0:1
TACTGGGGTATCTAATCCCGTTTGCTCCCCACGCTTTCGCGCCTCAGCGTCAGTTCCGGTCCAGTGAGCCGCCTTCGCCACTGGTGTTCCTCCCAATATCTACGCATTTCACCGCTACACTGGGAATTCCACTCACCTCTCCCGGACTCAAGCAAAGCAGTCTGGAAGGCAGTTCCTCGGTTGAGCCGAGGGATTTCACCTTCCACTTGCCAAGCCGCCTACGCGCCCTTTAAACCCAATAGATGTC
+
CCCCCGGGGGGGGGGGGGGGGGGGGGGGGGGGGGGGGGGGGGGGGGGGGGGGGGGGGGDGGGGGGGGGGGGGGGGGGGGGGGGGGGGGGGFFGGGGGGGGGFGGGGGGFGGGGGGEDGGGGGGGGGGGGGGGGGGGGFGFFGGFDAGFGFGDGGGFFGGFGGDGFFGGFGFFFF@FFFGFGGG5FCC>DD7BDFGFFFGFEFFDEEFF==EFE@G8>DF6;8?B9E3CC52-:2<0;0(47A)64-)
@M00200:205:000000000-AKKM3:1:1101:8435:9538 2:N:0:1
TACTGGGGTATCTAATCCCGTTTGCTCCCCTAGCTTTCGCGCCTCAGCGTCAGGAAGGGTCAAGTTTGCCGCTTTCGCCACTGGCGTTCCCACCGATATCAACACATTTCACCGCTCCACCGGTAGTTCCGCAAACCCCTATCCCCCTCGAGCGATGCAGTACTGGGAGCAATTCCACGGTTGAGCCGATGGGATTTCAATTCCAACTTACACCCCCGCCTACGCGCCCTTTAAGCCCAATAGATGTA
+
CCCCCFGGGGGGGGGGGGGGGGGGGGGGGGGGGGGGGGGGDFGGDGG,@FGGEGGGG:7BFGGGC<EF,FFGGGFGGGGGGGGGGCGEGGGFBCGGFD8F;;F9:=F;FFAEF+@A8>EFFCCEGGFFGD+@C++@=5E=:,,3@@=@G?EDGG9:BGGFGGF+7AF8?5:B4B68A8>5*:*;AFDFF):?AC?F679)).146<(,73>>A(**4)8;<<(;9:;9)910<A))3-.((44<<<.)
@M00200:205:000000000-AKKM3:1:1101:11791:9544 2:N:0:1
TACTGGGGTATCTAATCCTGTTTGCTACCCATGCTTTCGCTCCTCAGCGTCAGTCGTGGCCCAGAGTGGCGCCTTCGCCACCGGTGTTCCTCCTGATATCTGCGCATTTCACCGCTACACCAGGAATTCCCCACTCCCCTACCAGACTCAAGTCACAGCAGTATCGGGTGGCCGCTCAGGGTTGAGCCCTGAGTTTTCACACCCGACTTACTGAACCGCCTACGAGCTCTTTAAGCCCCGTAGATGTC
+
CCCCCFGGGGGGGGGGGGGGGGGGGGGGGGGGGGGGGGGGGGGGGGGGGGGGGGGGGGGGGGGGGGGGGGGGGGGGGGGGGGGGGGGGGGGGGGGGGGGGGGGGGGGGGGGGGGGFGG8FFGGGGGGGGGGGGGGGGFGBFEGFGFGFGFGGGGGFFGG9FFDFF9DCFGFFFFFEFFCFFGFDFGGFFGGFFFGFFF:EFE@BFFB@D>=CE<BF?DE@@3;5;83>D:8CCCEFGF?02;14):A4
@M00200:205:000000000-AKKM3:1:1101:24523:9554 2:N:0:1
TACGGGGGTATCTAATCCCGTTTGCTCCCCTGGCTTTCGTGTCTCAGCGTCAGCACACCCCCAGCGAGCTGTTTTCACCGTTGGCGTTCCAAACGATATCTACGCATTTCACCGCTCCACCGTTTGTTCCGCTCGCCCCTAGGTGGCTCAAGACCCGCAGTATACCGAGCAGTTCCACGGTTGAGCCGTGGGATTTCACAAGGTACTTACGGGCCCGCCTACACACGCTTTAAACCCAATAGATGTC
+
CCCCCGGGGGGGGGGGGGGGGGGGGGGGGGGGGGGGGGGGGGGGGGFGGGGGGGGGGGGGGGGGGGGGGGGGGGGGGGGGGGGFGGGGGGGGFGEGGGGGGGGGGGGGGGGGFEGBDCGGGGGDGGGGGGGGGGGGEEECFGGFGF?@FFGDGGGFFGGFCCEGFFGGFGFFFFFFFFGDGGGFFGGFFGGFFGGGFC9CE@0;?;CECF@F>9EC6CB?B::?>CDG95()6474C1:B7)-64.6
@M00200:205:000000000-AKKM3:1:1101:20034:9556 2:N:0:1
TACACGGGTATCTAATCCTGTTCGCTCCCCACGCTTTCGTGCCTCAGCGTCAGTTGTCGTCCAGCCACCCGCCTACGCCTCTGGTATTCCTCGTGATATCTACGCATTTCACCGCTACACCACGAATTCTAGTGGCCCCTCCGACACTCAAGACCCGCAGTATCAAAGGCAGTCCCGCGGTTGAGCCGCGGCCTTTCACCCCTGACTTACAAGTCCGCCTCAACCCCCTTTATACCCAATAGTTGCC
+
CCCCCGGDFGGGGGGGGGGGGGGGGGGGGGGGGGGGGGCGGGGGGGGEFGGEGGGGGGGGGCEGGGGGGGEFGGGGGGGGGGGGGGGFEGGGGGGGGGGGGGGGGGGEFGGGGGGEDFFGGGGGDEF?9DECGGGGFFGDFGEEGFDDFFFDE6DFDGGFGDEGF7F9AFFFFFAADEDEFGG4FFGFFGEFFGCDFFGF;;??DF@))7;<<>CEFGF:((.7(:>C57)64)4<C3(,)-).-)5
@M00200:205:000000000-AKKM3:1:1101:4283:9561 2:N:0:1
TACACGGGTATCTAATCCCGTTCGCTACCCTAGCTTTCGTTCCTCAGCGTCAGATGAGACCCAGTGGGCCGCTTTCGCCACCGGTGTTCCAGATGATATCAACGCATTTCACCGCTCCACCATCTGTTCCGCCCACCTCTGTCTCCCTCAAGTCCGGCGGTTTGGCGCGCAGTTCCCCGGTTGAGCCGGGGGATTTCACACCTCACCTACCAGTCCGCCTACGAACTCTTTCCCCCCCATATCTGTC
+
CCCCCGGGGGGGGGGGGAFGGGFGGGGGFGGGFGGGGFCFG<FGGGGFGGGGDAFGCE9F8EFEGGGGGGGG7:FFFDGGGFE@FCGGGD8F:FGD9CFGGCFGGCFFDFFGCE=5C@?AD8=E?EFDFF>86@>>E5DEFFGFGFGFGF?6DFG>9CD@8@AC5*<CFEA2?CF8;A74=:56FEF>5<*75:AD4)<448??:F(8:::38)<C(1<((.(0:8):02)-)),3:(,.())..64
@M00200:205:000000000-AKKM3:1:1101:27722:9569 2:N:0:1
TACTGGGGTATCTAATCCTGTTTGCTCCCCACGCTGTCGCGCCTCAGCGTCAGCCACTGCCCAGCGGGCCGCCTTCGCCACCGGTGTTCTTCCGGATCTCTACGCATTCCACCGCTACACCCGGAATTCCGCCCGCCTCTACAGTGCTCCAGCGCGGCAGTCCGCACGGCCGACCCGGGGTTGAGCCCCGGGCTTTCACCGCCCGCTTACCGCGCCGCCTACGCGCCCTTTAAACCCAATAGATGTC
+
CCCCCGGGGGGGGGGGGGGGGGGGGGGGGGGGGGGGGGGGGGGGGGGGGGGGGGGGGGGGGGGGGGGGGGGGGGGGGGGGGGGGGGEEGGGGGGGGGGGGGGFGGGGGGGGGGGGFGGGFGGGGGGGGGGGGGGGGGFG@FFCFFFGFGFFCFGGFFGDE@FEGFEGGFCDBE;:D:DDB5?DCFFGFFGGFFGGF@AGAF>FFF;;??:>FF9CGFGFFF??:6:B7)*)54<>8EB(82<2)6.<
@M00200:205:000000000-AKKM3:1:1101:24021:9574 2:N:0:1
TACGGGGGTATCTAATCCCGTTCGCTCCCCACGCCTTCGCGCCTCAGCGTCAGGGACGGCCCAGCTGGCCGCCTTCGCCACGGGTGTTCCGCCTGATCTCTACGCATTTCACCACTACACCAGGCATTCACCAGCCCCTACCGCCCTCAAGCGGTGCAGTCCACGACGACCCTCCCTGGTTAAGCCAGGGGCTTTCACGCCATGCTTACACCGCCGCCCGCCCGCCCTTTCTGCCCCATCGATGTC
+
CCCCCGGGGGGGGAEGGGGGGGGGGGGGGGGGGGGGGGGGGGGGGGGGGGGGDGFGGCGGGGEFGGFGGFFEGGGGFGGCEGDDGGGEGGGGGGGGFGGGGGGDGGGGGGGDFGGFGGGGGGGGG,>FGGGG6CCEGFCCFGEBGB9>4;9C>/CBBFCFGFFF9)9:8EBFFFFFF49AB9+2AC653DD35>+**6:0:1:48)65:)4:09E*4/)4>(4)4*770*))-6425(3((4:4:9
@M00200:205:000000000-AKKM3:1:1101:24682:9626 2:N:0:1
TACCGGGGTATCTAATCCTGTTTGCTCCCCACGCTGTCGCGCCTCAGCGTCAGCCACAGCCCAGCGGGCCGCCTTCGCCACCGGTGTTCTTCCGGATCTCTACGCATTCCACCGCTACACCCGGAATTCCACCCGCCTCTACTGTGCTCCAGCGCGGGAGTCGCCACGGCCGATCCGGGGTTGAGCCCCGGACTTTCACCGCCGCCTTCCCGCGCCGCCTACGCGCCCCTTACACCCAATAGATGCC
+
CCCCCGGGFGGGGG<FFGGFFGGGFFGGGG8FCGCFCEFGGGG@FGGGGGGGGGGGGFGGFGD@F@FEGGGGGDGGGGGGDFCCFGF@FGFGGGGFEFGGGGGGGGGEDDFFGDG5CF8FFEE7FGFDGFGFGG>EDD58AGFFFFF5=;77DDDF>E)88;3562>E3=A9>0>B4>5):*34)8075D55B5+:FA?A?>>;93((,43?FFGE9GF6<F:E9:DG)*.).6<:C(-(,))6>)3
@M00200:205:000000000-AKKM3:1:1101:4523:9630 2:N:0:1
TACTAGGGTATCTAATCCTGTTTGCTCCCCACGCTGTCGCGCCTCAGTGTCAGCCATGGCCCAGCCGGCCGCCTTCGCCACCGGTGTTCTTCCGGATCTCTACGCATTCCACCGCTACACCCGGAATTCCACCTGCCTCTACCATGCTCGAGCCCGCCCGTTCGCACGGCCGACCCGGAGTTGAGCCCCGGGCTTTCACCGCCCGCTTGCCGTGCCACCTACGCGCCCTTCACACCCAGTACATGTCAGTC
+
CCCCCGGFFDEGG9CFGGGEFGGGGGGFGGGGGGGGGG8FGGGGGECFFGFCD@EGGGCGFGEFG,C7@F@EEEGGFGD@CFGGGGGCFGGGFGCBGGGGF,<FEC?FFE,CFCCBDFGGGGGGGG?,EFGD6DDFFD88+3E?:9DEFDGD:CFBFG*93;59A9DE*CD2?@BBB5:A<8@F)+C38<7BFGG4FAG)-((41>9:?(,-,,2/)9>7(5,)(/8D12()).22?60,-).-).).:-)
@M00200:205:000000000-AKKM3:1:1101:21205:9635 2:N:0:1
TACAGGGGTATCTAATCCTGTTTGCTCCCCTAGCTTTCGCGCCTCAGCGTCAGTTGTGGTCCAGTGCGCCGCTTTCGCCACAGGTGTTCCTCCCGATATCTACGCATTTCACCGCTACACCGGGAATTCCACGCACCTCTCCCACACTCCAGCACGGCAGTTTCCCCTGACCGCTCCAGGTTGAGCCTGGAGATTTCACAGAAGACTTACCGCACCGCCTACGCGCCCTTTAAACCCAATAGATGTC
+
CCCCCGGGGGGGGGGGGGGGGGGGGGGGGGGGGGGGGGEGGGGGGGGGGGGGGGGGGGGGGGGGGFGGGGGGGGGGGGGGGGFGGGGGGGGGGGGGGGGGGGGGGGGGGGFGGGGFGGGGGGGGGGGGGGGG6ECGGFGFFFGFGFGFGF=FGGGD5EDAFGEGFFGGFGFFBBEFFFCFCFFFFGGFFGGF;FGFFFGFB;@;@FFFFFFF9(:EFDB?;;<EFGBG/92-:5<FG<(474<26-:
@M00200:205:000000000-AKKM3:1:1101:23248:9635 2:N:0:1
TACTGGGGTATCTAATCCCGTTTGCTCCCCTAGCTTTCGCGCCTCAGCGTCAGAAGAGGTCCAGCGAGCCGCTTTCGCCACCGGAGTTCCGAGTGATATCAACGCATTTCACCGCTCCACCACCCGTTCCGCTCGCCCTTGCCTCCCTCGAGGCCGTCAGTATCTGAGGCAGTTCCACGGTTGAGCCGCGGGATTTCACCCCAGACTTGACAGCCCGCCTACGCGCCCTTTACACCCAGTAGATGTC
+
CCCCCGGGGGGGGGGGGGGGGGGGGGGGGGGGGGGGFGGGGGGGGGGGGGGGGGGGGGGGGGGFGGGGGGGGG7FC7BF@FGEG7FGGGGGGGGDEGGGGGGGEGGGGFGGGGGGAD@@FF8ECFGGGGGGGGGGEEA68D@FFGFD5CEG+@DGFFG>5D+6F?CC74F>AF?9BCAD;FEGG4CCBBGD:EE*;:CD<;1?1:?>A7A0>?B5C6D>?:3,)-:>GD<)4<))4:((.544<B59
@M00200:205:000000000-AKKM3:1:1101:3518:9648 2:N:0:1
TACCAGGGTATCTAATCCTGTTTGATCCCCACGCTTTCGTGCCTCAGCGTCAGTATTTGCTTAGTAAGTTGCCTTCGCAATCGGTGTTCTGTATCATATCTATGCATTTCACCGCTACATGATACATTCCGCCTACCTCAACAAAACTCAAGACTGGCAGTTTCAAAGGCAATTCGCTAGTTGAGCTAACGGCTTTCACCCCTGACTTATCAGTCCGCCTACGCACCCTATATGACCAATAGAGATCAGAC
+
AC,8AECGGGFGGGGDGGGGGGGGGGFGGGG+@FFFGGGCFFEGGFGGGGGGGGC,CFGGFFGFGGCG,,;C<<9:FFGD7AFDFGGGGFA5CE<E9FAECGCGGGDDEFGFGEGBGGG?DAFF9;;FGGCEDGGFGFG<*DE5,:+)?+=DDFC9?FGFGF*+3?=A6=DDFFFF**63C=GGFGCD++6<A8@:?EG5)=))5@C73*9*;ACD=DEF5=9*5C99**)0*1*9CEB)6>8****08>)
@M00200:205:000000000-AKKM3:1:1101:3851:9667 2:N:0:1
TACTAGGGTATCTAATCCCGTTTGCTCCCCTAGCTTTCGCGCCTCAGCGTCAGAAATGGACCAGAGAGCCGCCTTCGCCACCGGTGTTCCTCCTGATATCTACGCATTTCACCGCTCCACCGTTTGTTCCGATGACCCCTAGACCGCTCAAGACCGCCAGTATGCCCGGCCGTTCCCCGGTTGAGCCGGGGGATTTCACGCGGGCACTTCACGGTCCGCCTCCACACCCTTTAAACCACATAGTTGTCAC
+
CCCCCGGGGGGGGFGGGDFGGGGGGGGGGGGF<ECFGGG@@FGGGGGGGGGGGGGGEFGCFFGGGGG:FGGGGGGGFDGGGFGGGCG@FGG9F@FGGGEEFGG7FEFFGGFFG>EBGGCE86EGFEEFGGGDDE?9@DGD5,EDF>DBGFGFDFGFFG65@=C@7C?***@=EAFFFAC4=450;8=)8)::)2AFA3C30((416((,).4?0;CBD@01(2),+8*)*3:4)-)2,(.44)-)).)))
@M00200:205:000000000-AKKM3:1:1101:14212:9688 2:N:0:1
TACAAGGGTATCTAATCCTGTTTGCTCCCCACGCTGTCGCGCCTCAGTGTCAGCAACAGCCCAGCAGGCCGCCTTCGCCACCGATGTTCTTCCCGATCTCTACGCATTCCACCGCTACACCGGGAATTCCACCTGCCTCTACTGTGCTCAAGCCAGGCAGTTTAGAAGGCAGTCTTGCGGTTGAGCCGCAAGATTTCACCCCCTACTTACCAAGCCACCTACGCGCCCTTTAAACCCAGTAGATGTCAGA
+
CCCCCGGGGGGGGGGGGGGGGGGGGGGGGGGGGGGGGGGGGGGGGGGGGGGGGGGGGGGGGGGGGGGGGGGGGGGGGGGGGGGGGGGGGGGGGGGGGEGGGGGGGGGGGGGGGGGFDCGGGGGGGGGGGGGGGGGGGFGFFGGFGFGFGFGGGGGFFGGFF8;CEFGGFGFFFFFCFFD>FCD>FF99BD>DFGGGFEG=BFB>BFEF?<3>@6CA@FF8@F?>6=EGGF:A:<B:EF?:AA>FFBB>9A
@M00200:205:000000000-AKKM3:1:1101:22267:9690 2:N:0:1
TACCAGGGTATCTAATCCTGTTTGCTACCCACGCTTTCGCTCCTCAGCGTCAGTTACGGCCCAGAGTGGCGCCTTCGCCACTGGTGTTCCTCCTGATATCTGCGCATTTCACCGCTACACCAGGAATTCCCCACTCCCCTACCGTACTCAAGTCACAGCAGTATCGGGTGGCGTCTCTGGGTTGAGCCCAGAGTTTTCACACCCGACTTACTGAACCGCCTACGAGCTCTTTATACCCAATATATGTC
+
CCCCCGGGGGGGGGGGGGGGGGGGGGGGGGGGGGGGGGGGGGGGGGGGGGGGGGGGGGGGGGGGGGGGGGGGGGGGGGGGGGGGGGGGGGGGGGGGGGGGGFGGGGGGGGGGGGGFGGGGGGGGGFGGGGGGGGGGADEDFGGFGFGFGFGGGGGFFGGFGGEFEEGGFGBDFFFFFFGAFGGGF?FFFGFFFGGGFECEF2AB>@@B@EFFFFFFDGE@<@D>0;BCD+))79.79@@:B0))6-64
@M00200:205:000000000-AKKM3:1:1101:12373:9717 2:N:0:1
TACTCGGGTATCTAATCCCGTTCGCTCCCCTAGCTTTCGTACCTCAGCGTCAGAAGATACCCAGTGAGCCGCCTTCGCCTCCGGTGTTCCTGATGATATCAACGCATTTCACCGCTCCACCATCAGTTCCGCTCACCTCTATATCCCTCTAGCCATGTAGTTTAGAGCGCAGTTCCACAGTTGAGCTGTGGGATTTCACACCCTACTTACAAGGCCGCCTACGCACTCTTTAAACCCAATAGATGTC
+
CCCCCGGGGGGGGGGGGGGGGGGGGGGGGGGGGGGGGGGGGGGGGGGGGGGGGGGGGGGGGGGGFGGGGGGGGGGGGGGGGGGGGGGGGGGGFGFFGGFGD=EFGGGGGGGGGGGFGGGGGGGGFGGGGGGGGGGGGFGFFGF?DFFFGFGFEGGFFD8DFF9F9DGGDGFFFEFFFFGFGGGGFGGFF57A5EGGFFGFBDA42>B4EBFE*:DFFD;DFFFA==)2:75CC3<@@(3;4<3?C?)
@M00200:205:000000000-AKKM3:1:1101:6578:9719 2:N:0:1
TACTGGGGTATCTAATCCTGTTCGCTCCCCACGCTTTCGTGCCTCAGCGTCAATCCAGGTCTAGCCAGCTGCCTTCGCAATTGGTGTTCTATGGCATATCTATGCATTTCACCGCTACATGCCACATTCCGCTGACCTCATCCTAATTCCAGCTAAGCAGTATCAAAAGCAATTTTACGGTTGAGCCGCAAACTTTCACTCCTGACTTACTTGGCCGCCTACGCACCCTTTAAAACCAATAGATGTC
+
CCCCCGGGGGGGGGGGGGGGGGGGGGGGGGGGGGGGGGGGGGGGGGGGGGGDGGGGGGGGGGGGFGGGGGGGGGGGGGEGGGGGGGGGGGGGFF?@GGGGGGGGGGGGGGEFGGGFCF9EEF8EGFGGFGGGGGDED=DEFEGFFD@EGF;DC?D7?CD6EGFGDDCCDDD59DFFFFC*@@C?6DE5@>>AFFGGFCFCCBE8=)8C*>AA:=,@5?A9>:5>(=:C**.9C**7E=(4;>EF?/.
@M00200:205:000000000-AKKM3:1:1101:25060:9723 2:N:0:1
TACAGGGGTATCTAATCCCGTTCGCTCCCCTGGCTTTCGTGTCTCAGCGTCAGCACACTCCCAGCTACCTGTTTTCACCATTGGCGTTCCAAATGATATCTACGCATTTCACCGCTCCACCATTTGTTCCGGTAGCCCCTAAGTGGCTCAAGATAAGCAGTATACCGAGCAGTTCCACGGTTGAGCCGTGGGATTTCACCAGGTACTTACAAATCCGCCTACACACGCTTTAAGCCCAGTAGATGTCAGA
+
CCCCCGGGGGGGGGGGGGGGGGGGGGGGGGGGGGGGGGGGGGGGGGGGGGGGGGGGGGGGGGGGGGGGGGGGGGGGGGGGGGGFGGGGGGGGGGGGGGGGGGGGGGGGGGGFGDGFGCFGGGGGGGGGGGDGGGGFGFGFFGGFFFGBGFDGGGGFFGFFFG;EEFGGBEDDFFFFDFDEGC76;CG5A>EFACFGF@<*:=5CEAEF4:6C@EGGBFE22:EAB;:C*2(>?<EEG<@@E3.7<E??;)
@M00200:205:000000000-AKKM3:1:1101:2408:9728 2:N:0:1
TACACGGGTATCTAATCCTGTTTGCTCCCCACGCTTTCGTAGTTGAGTGTCAGTATCTGTCCAGGTCGCCGCCTTCGCCGCTGGTGTTCCTCCCGATCTCTACGCATTTCACCGCTACACCGGGAATTCCACGACCCTCTCCAGAACTCTAGTCTCACCGTTTCTCGCGCACTTCTTGGGTTAAGCCCAAGGCTTTCACACGAGACAAATGAGACCACCTACTTGCCCTTTACACCCAATAGATGTC
+
CCCCCGGGGGGGGGGGGGGGGGGGGGGGGGGGGGGGGGGGGGGGGGFGDGFFGGGGGGGGGGGFGGGGGGGGGGGGGGF@FGGGGGGGGGCFGGGGCFGGGGGGGGGCGGGGGGGFGGGGGGGGGGGGGGGGGGG>CBGDFFGFGF?BGFGCFFGFFGGFGDCDEFGDEGEFEFFFFF>6C57DFG7?FFFF>FFGAEGEEF=>0,688<E4CFDEDFFFEF<8<7;42267>4>:C3(4:A):>92
@M00200:205:000000000-AKKM3:1:1101:18468:9757 2:N:0:1
TACGAGGGTATCTAATCCCCTTCGCTCCCCTAGCTTTCGTATCTCAGCGTCAGAAGAGACCCAGTAAGCCGCTTTCGCCACCGGTGTTCCTTAGGATATCAACGCATTTCACCGCTCCACCCTAAGTTCCGCTTACCTCTATCTTCCTCTAGCACGGCAGTATCGACTGCAGTTCCTCAGTTAAGCTGAGGTATTTCACAACCGACTTTCCGCACAGCCTACGCAACCTTTATACCCAATAGCTGTC
+
CCCCCGGGGGGGGGGGGGGGGGGGGGGGGGGFGGGGGGGFGGGGGGGGGGGGGFGGGGGGGGGGGGGGG<CFGGGGGGGGGGGGGGGGGGFGGGGGGGGGGG@EF>:FEFGGFGGDGGGGGGGGFFGGGGGGGGGGGFFFFFGFGFFEGF8F9?FBBEGEGGFG55;EDGFBFFFF?++;FFGGFCGF>FF;*CACAEGFF25=2)728@E=22C*:6;:38;3(38C6D4CEEECCF((.7)147)
@M00200:205:000000000-AKKM3:1:1101:15281:9767 2:N:0:1
TACAGGGGTATCTAATCCTGTTTGATCCCCACGCTTTCGTGCCTCAGTGTCAATAATTGTGTAGCAAGCTGCCTTCGCTATCGGTGTTCTATGTCATATCTAAGCATTTCACCGCTACATGACATATTCCGCTTACCTCCACAATATTCAAGATTGATAGTATCAACGGCAGTTTCCGAGTTAAGCCCGGAGATTTCACCACTGACTTACCAACCCACCTACGCACCCTTTATACCCAGTAGATGTC
+
CCCCCGGGGGGGGGGGGGGGGGGGGGGGGGGGGGGGGGGGGGGGGGGGGGGGGGGGGGGGGGGGGGGGGGGGGGGGGGGDGGGGGGGGGGFGGGGGGGGGGGGGGGGGGGGGGGGFGGGGGGGGGGGGGFFGGGGGGFGFFGGFGFGFGFFFEFGFFGFFFGFGFFGGEGFFFFFFDDD>GGGG7EFF>C6:@GEGFFGFFCC@@EEFFFEFFFGEDGFDFF>DAEDG8?;4??5<F:>5@E4<EFE
@M00200:205:000000000-AKKM3:1:1101:26467:9783 2:N:0:1
TACTGGGGTATCTAATCCTGTTTGATCCCCACGCTTTCGTGCCTCAGCGTCAATAACTGCTTAGTGAGCTGCCTTCGCAATCGGTGTTCTGTATCATATCTAAGCATTTCACCGCTACATGATACATTCCGCCCACCTCAACAGTATTCAAGACTGCCAGTTTCAAAGGCTATTCGATCGTTAAGCTACCGGCTTTCACCTCTGACTTAATAGTCCGCCTACGCCCCCTTTATACCCAGTAGATGTC
+
CCCCCFGGGGGGGGGGGGGGGGGGGGGGGGGGGGGGGGGGGGGGGGGGDGGGGGGGGGGGGGGGGGGGGGGGGGGGGGGGGGGDGGGGGGGGGGGGGGGGGGGGGGGGGGGGGGGFGGGGGFGAFEGCGGF>DEDGGFG)DGGFGBFEGFCCFDF?F?86,+;=9F8DFG?DFC?FDD85DFGGFGGFFG6559@FA7:CFFFFE7A7:=E5EEFF=CB=A)4*)4:C)95*88<4B0>=44<*877
@M00200:205:000000000-AKKM3:1:1101:15105:9818 2:N:0:1
TACGGGGGTATCTAATCCCGTTTGCTCCCCTGGCTTTCGCTCCTCAGCGTCAATATTGGTCCAGGATGCCGCCTTCGCCACCGGTGTTCCTCAGGTTACTACGCAATTTCCCGCTACACCCGGGATTCCGCATCCCTCCTCCCAATTCAAACCATCCAGTTACAACCCCCGTTCCCCCGTTAAGCTGCGGGATTTTCCGGTTGACCTAGGTGGCCGCCTAACGACCCTTTACACCCCATTGATGTCCACAT
+
CCCCCGGGGGGGGGGGGGGGGGGGGGGGGGGGGGGGGGGGGGGGGGGGGGGGGGGGGGGGGGGGGGGGGGGGGGGGGGGGGGGGGGGGGGGGA,,,,,,,,9++++@F,,,C?++3+,,A++8+8+@,C883++=DD*1);E+@E*5:+?,+@++*;,21,+*+*3*30**09);FF*/),//+4,,)0)C.)292+)1(((./)))/.(6.208*(1)(,(()-27*0C4)-)49*:(.))))-))),()
@M00200:205:000000000-AKKM3:1:1101:12845:9863 2:N:0:1
TACAGGGGTATCTAATCCTGTTTGCTCCCCACGCTGTCGCGCCTCAGTGTCGGCTATTGAGCTCTTGCGAGCTCACCGCCCAGCAGACCGCCTTCGCCACTGGTGTTCTTCCGGATCTCTACGCATTCCACCGCTACACCCGGAATTCCATCTGCCTCTACGGTGCCCAAGCAACACAGTTGCCACGGCCGATCTGGCGTTGAGCCCCAGACTTTCACCACAGCCTTATGTCGCCACCTACGCGCCCTTT
+
CCCCCGGGGGGGGGGGGGGGGGGGGGGGGGGGGGGGGGGGGGGGGGGGGGGGGGGGGGGGGGGGGGGGG::FGGFFGGGGGGGGGGGGGEGGGGGGGGGGFGGGGGFGEGGGGCEBGFGGGGGGGGEGGGGGGGDGGFFD9CG*@CGEFFGFEGGFFGGFFG=G=BCCFFFBFFFFFFCAC?DCFFE>ADEFDGC7F)=?>90(6@DF;?<;@E9;.1=<?027:C?4:7>>(2?FG?F2(21(76;,43
@M00200:205:000000000-AKKM3:1:1101:2793:9870 2:N:0:1
TACGCGGGTATCTAATCCCGTTTGCTCCCCTGGCTTTCGCTCCTCAGTGTCAATGCCGGTCCAGGATGCCGCCTTCGCCACCGGTATTCCTCCAGATATCTACGCATTTCACCGCTACACCTGGAATTCTGCATCCCTCTCCCGGATTCAAGCCATCCAGTATCGGATGCAGTTCCCAAGTTGAGCCTGGGGATTTCACATCCGACTTAGTTGGCCACCTACGCGCCCTTTACACCCACTAGATGTCAGCT
+
CCCCCGEGGGGGGEGGGGFEGGFCGGGGGGGFCFGFGGGGGGGGGGGGFGGFGGFGGGG@FEGCGGGGCGGD@:CF@EGEEEEGGGFFFGFGGGCGF?EGGGG7FEGGGG,9C6=>DGGGGGGFFFDFGGGGGGGEFFGDFFFEEBG5DFF7EGGFFGGF@F*?50=C5D>6+;@99F*?=<F7>CGF>CCA4=?FFFGC*08((0508@C?48BC8<A@FE()48.95>317C<<G2,0(5)6449A)).
@M00200:205:000000000-AKKM3:1:1101:10500:9874 2:N:0:1
TACTGGGGTATCTAATCCTGATTGCTCCCCACGCTTTCGTGCATGAGCGTCAGTGCAGGCCCAGGGGATTGCCTTCGCCATCGGTGTTCCTCCGCATATCTACGCATTTCACTGCTACACGCGGAATTCCATCCCCCTCTGCCGCACTCCAGCAATGCAGTCACAAATGCAGTTCCCAGGTTAAGCCCGGGGATTTCACATCTGTCTTACATCACCGCCTGCGCACGCTTTACACCCAGTAGATGTC
+
CCCCCGGGGGGGGGGGGGGGGGGGGGGGGGGGGGGGGGGGGGGGGGGGGGGGGGGGGGGGFGGGGGGGGGGGGGGGGGGGGGGGGGGGGGGGGGGGGGGGFGGGGGGGGGGGGGGFGGGGDGEECEGGFGGGGGGGGFGFFGGFGFGFGFGFGGFFFGGFGGFGFAGGFGFFFFFFFFG>FGGGFGGFACCEBCCCFEGFCB9CCEFFFFFFE@FGFCDF?;(:1CEGD*=)5<A?GF<?F<BA>DB
@M00200:205:000000000-AKKM3:1:1101:13850:9910 2:N:0:1
TACGGGGGTATCTAATCCTGTTTGCTCCCCACGCTTTCGCGCCTCAGCGTCAGTACCGGACCAGTTGGCCGCCTTCGCCTCTGGTGTTCCTCCGAATATCTACGAATTTCACCTCTACACTCGGAATTCCACCAACCTCTTCCGGACTCCAGACCCTCAGTATCAAAGGCGGTTCCGGGGTTGAGCCCCGGCATTTCACCCCTGACTTAAGCGTCCGCCTACGCGCGCTTTAAACCCAATAGATGTCAGCC
+
CCCCCGGGGGGGGGGGGGGGGGGGGGGGGGGGGGGGGGGGGGGGGGGGGGGGGGGGGGGGGGGGGGGGGGGGGGGGGGGGGGGGGGGGGGGGGGGGGGGGGGGGGFGGGGFGGFGFGFFGGGFGG8FGGGGGGGGGGFGFFGGFG5CAGFG?@FGFFGGFG+;CECGGAGFFEFFFFFG>FCDGFGGFFDGF:C:DF7:;?>B?F?A2>F<<918C;CD?:(,7(:BG)/(-45<BG06<:A<4AAD<))(
@M00200:205:000000000-AKKM3:1:1101:20018:9915 2:N:0:1
TACTAGGGTATCTAATCCTGTTCGCTCCCCACGCTTTCGCGCCTCAGCGTCAGTACCGTCCCAGCGAGCTGCCTTCGCTATTGGTGTTCCTCCTGATATCTGCGCATTCCACCGCTACACCAGGAATTCCACTCGCCTCTTCCGGACTCTAGCCCGGCAGTATCCATCGGCATTCAAAGGTTGAGCCTTTGACTTTTACAACGGACTTACCGGGCCGCCTACGCGCGCTTTAACACCAATAGATGTCAGAC
+
CCCCCGGGGGGGGGGGGGGGGGGGGGGGGGGGGGGGGGGGGGGGGGGGGGGGGGGGGGGGGGGGGGEGGGGGGGGGGGGDGFGGGGGGGGGGGGGFGGGGGGGGGGGGGGGGGGGEGFGGGGGGGDCGGFGGFGGGGFGFFGGFG>DFGFGGGGGEBEGEEG<GFFGGFGEBDECF+?C>FEC9?DFFFGGFFGGCC*?C4BB25(634@E?B>GGBGF?(/(0(:))/9:)6))4861)442<A4<24<)
@M00200:205:000000000-AKKM3:1:1101:8653:9929 2:N:0:1
TACGGGGGTATCTAATCCCGTTTGCTACCCTAGCTTTCGTGCCTCAGCGTCAGTGTCAGCCCAGCAACCCGTCTTCACCTCAGGTGTTCCTCTTGATATCTACGCATTTCACCGCTACACCAAGAATTCCGATTGCCCCTTCTGCACTCTAGCTCGACAGTATCAGTTGACCGCTTAAGGTTAAGCCTTAAGATTTCACAACTGACTTGACGCGCCGCCTACGCACCCTTTACAACCAATAGATGTC
+
CCCCCGGGGGGGGGGGGFGGGGGGGGGGGGGGGGGGGGGGGGGGGGGGGGGGGGGGGGGGGGGGGGGGGGGGGGGGGFGGGGGGGGGGGGGGFGGGGFDGDFFGGGGGGGGGEEGFGGGGGGGGGGGGGGGGGGG9=5DDF?GFGFGEGFGGGGGFF>CDFF7CEFGFFFFB@)9BEFGFGGGFFGGF5DGAFGGGFFFF:>>2;>EFEFEF25CGBGF01(3=;E>CFD3>4))/;;D::5AAFAB
@M00200:205:000000000-AKKM3:1:1101:22580:9936 2:N:0:1
TACGAGGGTATCTAATCCTGTTTGCTCCCCACGCTTTCGTGCCTCAGTGTCAGTGCTGGTCCAGGGTGTCGCCTTCGCCACAGATGTTCCTCCCGATATCTACGCATTTCACCGCTCCACCATTTGTTCCGGTAGCCCCTAAGTGGCTCAAGATAAGCAGTATACCGAGCAGTTCCACGGTTGAGCCGTGGGATTTCACAAGGTACTTACAAATCCGCCTACACACGCTTTAAACCCAATAGATGTCACAT
+
CCCCCGGGGGGGGGGGGGGGGGGGGGGGGGGGGGGGGGGGGGGGGGGGGGGGGGGGGGGGGGGGGGGGGGGGGGGGGGGGGGGGGGGGGGGGGGGGGGGGGGGGGGGGGGGFGDGFGDGGGGGGGFGGGGGGGGGFGFGFFGFFGFGFGFGGGGGFFGFFDF>FECGGDGFFFFFFFFGFGGGFFGGFDCEFFGGFFC?CEFFE?CC<4ABFFFG?9CBFFFEFEGDG//;6.>=@EF?FF);CEFEE)9)
@M00200:205:000000000-AKKM3:1:1101:3379:9937 2:N:0:1
TACCAGGGTATCTAATCCCGTTCGCTCCCCACGCCTTCGCGCCTCAGCGTCAGGGACGGCCCAGCTGGCCGCCTTCGCCACGGGTGTTCCGCCTGATCTCTACGCATTTCACCACTACACCAGGCATTCCACCAGCCCCTACCGCCCTCAAGCGGTGCGGTCCCCGACGACCCTCCCCGGTTGAGCCGGGGGCTTTCACGCCGGGCCAGCACCGCCGCCTGCGCGCGCTTTAAGCCCAATAGATGTCAGA
+
CCCCCGGGGGGGGGGGGEFGGGGGDFGGGGGGGGGGGGGGGGGGGGGGGGGGGGGGGGGGGGGGGGGGGGGGGDEGFGGGGGCGFFFGGGEGGGGFF9=FFGGGDG7?FGFGGGG?FGGGGGFEGGFGGFGCDEFF=:ED?DFECBG9GFGGGDDBBGG?CD>F=:?E>/)>D@FFDFCE@*C7AFFDFGEDEGG4=4C<:(4694666::BB;E:4CB?88>5-2)1)*-45>F7F0?0>D2)<<B<A)
@M00200:205:000000000-AKKM3:1:1101:2990:9947 2:N:0:1
TACGCGGGTATCTAATCCTGTTTGCTCCCCACGCTTTCGCACCTCAGCGTCAGTACCGAGCCAGTGAGCCGCCTTCGCCACTGGTGTTCCTCCGAATATCTACGAATTTCACCTCTACACTCGGAATTCCACTCACCTCTCTCGGACTCGAGATACCCAGTATTAAAGGCAGTTCCAGGGTTGAGCCCTGGGATTTCACACCTAACTTAAGTATCCGCCTACGTGCGCTTTACACCCAATAGATGTCAGCT
+
CCCCCGGGGGGGGGGGGGGGGGFGGGGFFGGGGGGGGGGGGFGGGGGGGGGGGGGGGEGEGGGGGGGCFFGGEGGFCGGDGGGF?<FGGGFFFGGGGGGGGGGGGFGDDFCFGGGFGGGGFFFE7CFFGGGGGGGCFFGFFGGEG>DFGFG>D+DFF?D5D7CD7+CFB?FFFEFFFA5<FDD4*5C>FGF>9,=FF*:572((0091;4?C5@EF2CB;;,(2(/29DGFFF))616?(/))5<4)-64)
@M00200:205:000000000-AKKM3:1:1101:17961:9966 2:N:0:1
TACGCGGGTATCTAATCCCGTTTGCTCCCCTAGCTTTCGTGCCTCAGCGTCAGTGAAGCCCCAGTGAGCCGCTTTCGCCTCCGGTGTTCCTCACGATATCAACGCATTTCACCGCTCCACCGTGAGTTCCGCTCACCTCTAACTCCCTCGAGCTCAGTAGTTTTGGGCGCAATTCCTCGGTTGAGCCGAGGGATTTCACACCCAACTTTCTGAGCCGCCTACGCACGCTTTACGCCCAATAGCTGTC
+
CCCCCGGGGGGGGGGGGGGGGGGGGGGGGGGGGGGGGGGGGGGGGGGGGGGGGGGGGGGE@FGGGGGFGGGGGGGGGGGGCGGGGGGGGGGGGGGGDCEGGGFGGGGGGGGGGGGFGGGEFGGGGDGGGGGGGGGFGFGFFGGFGFGFG5EDEGGFAE+BDFEGD>DFFDFF>=FFFFGAFE5CFFG>4DGEBGGGFCGF@1206;8AEFEFCCFFBGF1??BDBEFGG30>)407C((:2<).9>B
@M00200:205:000000000-AKKM3:1:1101:20778:9989 2:N:0:1
TACCAGGGTATCTAATCCCGTTTGCTCCCCTGGCTTTCGCGCCTCAGCGTCAGTGTTGGCCCAGCAACCCGTCTTCACCTCAGGTGTTCCTCTTGATATCTACGCATTTCACCGCTACACCAAGAATTCCGATTGCCCCTTCCACACTCTAGCACTGCAGTATCACTTGGCCGTTCTGAGTTAAGCTCAGAGATTTCACAAGTGACTTACCGCGCCGCCTACGCGCCCTTTAAACCCAATAGATGTC
+
CCCCCGGGGGGGGGGGGGGGGGGGGGGGGGGGGGGGGGGGGGGGGGGGGGGGGGGGGGGGGGGGGGGGGGGGGGGGGGFGGGGGGGGGGGGGGGGGGGGGGGGGGGGGGGGGF6EFGGGGGGGGGGGGGGGGGGGDDFGDFGGFGFGFGFGFGGGFFGGFGGEGFFGGFDDFFFFFFFG+DEFFFGGFFC9AAFGGFFGFFFFCEFFCEF@>>AGGAGD2@@@4>CEGDF@FFFF@EF13);9C?E3
@M00200:205:000000000-AKKM3:1:1101:23047:9995 2:N:0:1
TACCGGGGTATCTAATCCTGTTTGCTCCCCACGCTTTCGCACCTCAGCGTCAATATGTGTCCAGTGAGTCGCCTTCGCCACTGGTGTTCTTCCGAATATCTACGAATTTCACCTCTACACTCGGAATTCCACTCACCTCTCCACAATTCTAGCGATGCAGTCTTAAAGGCAATTCCGGAGTTGAGCCCCGGGCTTTCACCTCTAACTTACAAAGCCACCTACGCGCCCTCTATACCCAGTAGATGTC
+
CCCCCGGGGGGGGGGGGGGGGGGGGGGGGGGGGGGGGGGGGGGGFGGGGGGGGGGGGGGGGGGGGGGGGGGGGGGGGGGGGGGGEFFGGGGGGGFGGGGGGGGGGGGGGGGGGGGFGGGGGGGDGGGGGGGGGGGGGFF8?FGFGFFDGF;DGC>FDEFFF?<FF+BC?FFFFFFFFACBGGGGFF9?EGD>B5EG?<FE3<==*8<C=ABE75C=BGFDB=DB@EEGG4(7<)91>)35.??359?
@M00200:205:000000000-AKKM3:1:1101:18657:10008 2:N:0:1
TACGGGGGTATCTAATCCCGTTCGCTCCCCTGGCTTTCGTGTCTCAGCGTCAGAAGACCCCCAGCGAGCTGTTTTCACCGTCGGCGTTCCAAGCGATATCTACGCATTTCACCGCTCCACCGCTTGTTCCGCTCGCCCCTAGGTCTCTCAAGGCCGCCAGTATGCCCAGCAGTTCCCCGGTTGAGCCGGGGGATTTCACAAGACACTTAACGGCCCGCCTACACACGCTTTAAGCCCAGTAGATGTC
+
CCCCCGGGGGGGGGGGGGGGGGGGGGGGGGGGGGGGGGGGGGGGGGGGGGGGGGGGGGGGGGGGGGDGGGGGGGGGGGGGGGGGGGGGGGGGGGGEGGGGGGGGGGGGGGGGGGGFGGGGGGGGGGGGGGGGGGGGGFGFFGGFGFGFGFGFGGFBFGGFFGCGFFGGACFFFFFFFFGFEGGGFGGFFGGFFGGD6:?AD:<<B?FBAABF>F>EBGFFFFFFBEBC*9<D<B2(;26(444AFAF
@M00200:205:000000000-AKKM3:1:1101:21592:10026 2:N:0:1
TACTAGGGTATCTAATCCCGGTCGCTCCCCACGCTTTCGTGCCTTAGTGTCAGGAACGAGCCAGTAGCCTGCCTACGCCATCGGTATTCCTCCTAATATCTACGGATTTCACTCCTACACTAGGAATTCTAGCTACCTCTCTCGTCCTCTAGCTTGGCAGTTTAGACAATGTTGAAGGGGTTGAGCCCCAGGCTTTCACTATCTACTTGCCATGCCACCTACGCAACTCTTTACACCCAGTAGATGTC
+
@BCCCGGGGFFGGGFGGFFFFGGGGGGGGGGGGGGGGGGGGGGGGGGGCGFDEGGDGGCGGGGGGGGGGFFDGG;?CCEFGF@FEEFFFFGGGFGFFGFGGGGGG>FCDFGGGG8?DF8FAFGGF9=@FGGGGGGEDFGFFGGFF?CDGCEGGGGFEGDB,+0CD6DFFGFEFCFEFF6?F6+C*:F?EGCFFGCDF@:;EEFFE57AC@E;CEG,7CFDBE>@2?DCG7>4CEF*?>D=3>)..<<)
@M00200:205:000000000-AKKM3:1:1101:21923:10028 2:N:0:1
TACTGGGGTATCTAATCCTGTTTGATCCCCGCACTTTCGAGCCTCAGTGTCAGTTATAGTTTCGTTAGCTGCCTTCGCAATCGGTGTTCTATGACATCTCTATGTATTTCACCACTACATGTCATATTCCGCCAACGGCATCTATACTCAAGCCCTACAGTATCAATGGCAATTTCGCAGTTAAGCTGCGAGATTTCACCACTGACTTATAAGGCCACCTACGCTCCCTTTAAACCCAATAGATGTC
+
CCCCCGGGGGGGGGGGGGGGGGGGGGGGGGGFDGGGGGGGGGGGGGGGGGGGGGFGGGGGGGGGGGGGGGGGGGGGGGGGGGGGGGGGGGGGGGGGGFGGGGGGGGGGGGGGGGGFGGGGGGGGGGFGGGGGDEGGGFGFFGGFGFGFGFGGGGFFFGGFFG7DDFGGFGFDFFFFFDDFGFGCFFGFFGE9@GGGACFEFFFFFEFFFCEA@@?@CGFFFC=4@CDG>8BCE*02=5>3)@4/@?E
@M00200:205:000000000-AKKM3:1:1101:8611:10041 2:N:0:1
TACTAGGGTATCTAATCCCGTTTGCTCCCCTGGCTTTCGCGCCTCAGCGTCAATACCGGTCCAGGATGCCGCCTTCGCCACCGGTGTTCCTCCAGATATCTACGCATTTCACCGCTACACCTGGAATTCCACATCCCTCTCCCGGATTCAAGCCATCCAGTATCAGACGCAGTTCCCGGGTTGAGCCCGGGGATTTCACGTCTGACTTAGATGGCCGCCTACGCGCCCTTTAAACCCAGTAGATGTC
+
CCCCCGGGGGGGGGGGGFGGFGGGGGGGGGGGGGGGGGGGGGGGGGGFGGGGGGGFFGGGGGGGGGGGGGGGGGGGGGDCFGGGGGGGGGGGGGGGGGGFGGFGGCFGGGGDFEDFGFFFGFGGGGFGGGDFGGG8DFGDFDGDEFGFGFFD9DFFFFFFGG>FEFFGFG>B?E9FFACBFDDGFGGFBGGFFGGG6?,7>(7>E.35><CCC3C>:<5;FDDEBGFG:*35<<BFG:825):))64
@M00200:205:000000000-AKKM3:1:1101:13307:10062 2:N:0:1
TACTCGGGTATCTAATCCTGTTTGCTCCCCACGCTGTCGCGCCTCAGCGTCAGCCACTGCCCAGCAGGCCGCCTTCGCCACCGGTGTTCTTCCGGATCTCTACGCATTCCACCGCTACACCCGGAATTCCACCTGCCTCTACAGCGCTCAAGTGAAGCAGTTCGCACGGCCGATCCGGGGTTGAGCCCCGGACTTTCACCACACGCTTACCCCACCGCCTACGCGCCCTTTACACCCAATAGATGTC
+
CCCCCGGGGGGGGGGGGGGGGGGGGGGGGGGGGGGGGGGGGGGGGGGGGGGGGGGGGGGGGGGGGGGGGGGGGGGGGGGGGGGGGFGGGGGGGGGGGGFGFGGFGGGGGGGGGGGFGGGGGGGGGGGGGGGGGGFGGFGEFFGFC>D=DFFGGGGFFGGFFCEG5AGGFGFFFB?8FFGEGEDDFG:F>GD>3EFFFFGFEFFBBFBBBD>(4:EG>DBBBFFFFGEDDG)<A4A?E031?A)6:<A
@M00200:205:000000000-AKKM3:1:1101:7758:10063 2:N:0:1
TACAAGGGTATCTAATCCTGTTTGCTACCCACGCTTTCGCGCATCAGCGTCAGTTCCGGTCCAGGTAGCCGCCTTCGCCACTGGTGTTCTTCCCGATCTCTACGCATTCCACCGCTACACCGGGAATTCCACCTGCCTCTACTGTGCTCGAGCCTGACAGTTTAGCAGGCAGCCCTGCGGTTAAGCCGCAGGATTTCACCCCCTACTTATCAGGCCGCCTACGCGCCCTTTACACCCAGTAGCTGTCAGAC
+
CCCCCGGGGGGGGCFGGGGGGGGGGGGGGGGGGGGGGGGGGGGGGGGGGGGGGGGGGGGGGGFGGGGGGGGGGGGGFGGGGGGGGGGGGGGGGGCEGGGGAFFFGGGGGGFGGGGFGGGGGGGGGGGGGFGGGGFGGFGFFGGFGFGFGFGGGGGFFGDF9FCGF+DC?EA=EFBFFFGBFEG>8DFFDD5BFGGGFFGEFF06;?EE5?CC?;FEBGFFDDFFFGFD79?2):A?C6,844)6).2-:4)
@M00200:205:000000000-AKKM3:1:1101:14756:10068 2:N:0:1
TACGGGGGTATCTAATCCTGTTTGCTCCCCACGCTGTCGCGCCTCAGTGTCAGCCATTGCCCAGCAGATCGCCTTCGCCACCGGTCTTCTTCCGGATCTCTACGCATTCCACCGCTACACCCGGAATTCCATCTGCCTCTGCAATGCTCCAGTCAAGCAGTCGGCACGGCAGATCCGGGGTTGAGCCCCGGACTTTCACCACACCCTTACCTGACCACCTACGCGCCCCTTAAACCCAATAGATGTCACAT
+
CCCCCGGGGGGGGGGGGGGGGGGGGGGGGGGGGGGGGGGGGEGDGGGGGGGGGGGGGGGGGGGGGGGGGGGGGGGGGGGGGGGGDFEGGFGGGGGGGGGGGGGGGGCEFEFGGCGECE8BFGGGEED?FGGGGGGGGFCEFFGFEFGFGFC9FFGFFGDAGGDG>EGG>GD9F6AFFEC)1CG<AFEFFGGF>C9FFEG<@FFF;9????FA<?CC0CDFFF071CBD39::)6<3C?<(4:54>).:)))
@M00200:205:000000000-AKKM3:1:1101:24841:10092 2:N:0:1
TACGGGGGTATCTAATCCCGTTTGCTACCCTAGCTTTCGCGCCTCAGCGTCAATACCGGTCCAGGATGCCGCCTTCGCCACTGGTGTTCCTCCAGATATCTACGCATTTCACCGCTACACCTGGAATTCCACATCCCTCTCCCGGATTCAAGCCTCGCCAGTATCGGACGCAGTTCCCCGGTTGAGCCGAGGGATTTCACGTCCGACTTAGCAGGCCGCCTACGCGCCCTTTACACCCAATAGATGTC
+
CCCCCGGGGGGGGGGGGGGGGGGGGGGGGGGGGGGGGGGGGGGGGGGGGGGGGGGGGGGGGGGGGGGGGGGGGGGGGGGGGGGGGGGGGGGGGGGGGGGGGGGGGGGGGGGGGDGFGGGGGGFGEGGGGGGGGGGDGFGFFGCEDEDDGFGGGGGFAGGFGGEFFAGGEEEAEFFFA4FEF89D4@GFFGDB>EGGFEFFFD??@BFB2><DFAC??CD2::BBFCB755(594<ACB?:1,:A4<<4
@M00200:205:000000000-AKKM3:1:1101:14904:10133 2:N:0:1
TACAGGGGTATCTAATCCTGTTTGCTCCCCACGCTTTCGTGCATGAGCGTCAGTGTTGGCCCAGAAGGCTGCCTTCGCCATCGGTGTTCCTCCACATCTCTACGCATTTCACCGCTACACGTGGAATTCCACCTTCCTCTGCCACACTCGAGCCACGTAGTTTCGAGCGCAATTCCCAAGTTAAGCTCGGGGATTTCACACTCGACTTGCGCGGCCACCTGCGCACACTTTAAACCCAATAGATGTCAGCT
+
CCCCCGGGGGGGGGGGGGGGGGGGGGGGGGGGGGGGGGGGGGGGGGGGGGGGGGGGGGGGGGGGGGGGGGGGGGGGGGGGGGGGGGGGGGGGGGGGGGGGGGGGGGGGGGGGGGGFGGGGGGGEFFGGGGGGGGGGFFGFFGGFGFGDGFCGGGGFFGFFCFEGFFGGFGFBEEFFFFFFFGF@FCFFFGDFDGGGFFGCFBFFFFFFFFFFF@GG@GA143450C>GC774)))3;?:154).<5:4<))
@M00200:205:000000000-AKKM3:1:1101:6989:10143 2:N:0:1
TACGAGGGTATCTAATCCTGTTTGATCCCCACACTTTCGAGCCTCAGTGTCAGTTATAGTTTCGTTAGCTGCCTTCGCAATCGGTGTTCTATGACATCTCTATGTATTTCACCACTACATGTCATATTCCGCCAACGGCATCTATACTCAAGCCCTACAGTATCAATGGCAATTTCTGGGTTAAGCCCAGAGATTTCACCACTGACTTATAAGGCCACCTACGCTCCCTTTACACCCAGTAGATGTCAGA
+
CCCCCGGGGGGGGGGGGGGGGGGGGGGGGGGGGGGGGGGGGGGGGGGFGGGGGGGGGGGGGGGGGGGGGGGGGGGGGGGGGGFEGGGGGGGGGGFFGGFGGGGGFGGFCFGFFFGFFGGGGGGGGGGGGGGGDEG86:EAEGGFGFGFGF=C9DGFFGGFGGFGEDFGFGFDFFFFF+6?FEGGFG=:?FCBFGGFFFGD<D@EEC@0:EEE7CCD8?A@CB@D=5:F4;B4;A=@E>>4A66A?/8@6@
@M00200:205:000000000-AKKM3:1:1101:10566:10143 2:N:0:1
TACAGGGGTATCTAATCCCGTTTGCTCCCCTGGCTTTCGCGCCTCAGCGTCAATACCGGTCCAGGATGCCGCCTTCGCCACCGGTGTTCCTCCAGATATCTACGCATTTCACCGCTACACCTGGAATTCCACATCCCTCTCCCGGATTCAAGCCTGCCAGTATCGGACGCAGTTCCCGGGTTGAGCCCGGGGATTTCACGTTCGACTTAACAGGCCGCCTACGCGCCCTTTAAACCCAATAGATGTCAGAC
+
CCCCCGGGGGGGGGGGGGGGGGGGGGGGGGGGGGGGGGGGGGGGGGGGGGGGGGGGGGGGGGGGGGGGGGGGGGGGGGGGGGGGFEGGGGGGGGGGGGGGGGGGGGGDGGGGGGGFGGGGGGGGGGFGGGGFGGGEGFGBBGGFGBDFGFGCFGGFFGGFFFEGFFCG>55>ACFFFBGBFEDGFGGFFDGDD7;F;)A?;@F<0;;0);EEEDGG>CD017?31:5C79):A>A:C<BFF)56A42)64)
@M00200:205:000000000-AKKM3:1:1101:25341:10146 2:N:0:1
TACGCGGGTATCTAATCCTGTTTGATCCCCGCACTTTCGGGTCTCAGTGTCAGTGTCTAGCCAGTTAACCGCCTTCGCCTCCGGTGTTCCACCTGATATCTACGTATTTCACCACTACACCAGGTATTCTATTAACCTCTCTAGCACTCAAGCTTCGCAGTTTCAAATGCACTTCCAGGGTTGAGCCCTGGGCTTTCACATCTGCCTTACAAAGCCACCTACACCCGCTTTAACCCCAATAGATGTC
+
CCCCC7FGFGGGGGGGGGGGGGGGGGGGGGGGEGGGGGGGGGGGGGGGGGGGGGGGGFGFGGGGGGGFGGGGGGGGGGGGGFGGGGGGGGDGGGFGGGFGFGGGGGGGGGGGGGGFFGGEGFGDGFFGGGGGFADEFFGFFGFFGFCFGFGDGGGFDEDFCDEGFFFG?AFFFEFFFA6BEGGFFGCF5F>*;@7;475*>@A6*1>*1)*::4DC:CA5352?=C4CGD,/)))38<034).)95<
@M00200:205:000000000-AKKM3:1:1101:21848:10148 2:N:0:1
TACTCGGGTATCTAATCCTGTTCGCTCCCCACACTTTCGCTCCTCAGCGTCAGGTCATTCCCAGAGAACCGCCTTCGCCACCGGTGTTCCTCCTGATATCTGCGCATTTCACCGCTACACCAGGAATTCCGTTCTCCCCTGAATACCTCTAGTCTGCCCGTATCGAAAGCAAGCCAGGTGTTAAGCACCTGGTTTTCACTCCCGACGCGACAAACCGCCTACGAGCCCTTTAAGCCCAATAGATGTCAGA
+
CCCCCGGGGGGGGGGGGGGGGGGGGGGGGGGGGGGGGGGGGGGGGGGGGGGGGGGGGGGGGGGGGGGGGGGGGGGGGGGGGGEGFGGGGGGGGGG<FFGGGCFEGGGEFGGGGGCD6FFGG=FGFGGGGGGEFGGFGFGDFFGFGFGBGFFFEFGFFFDDGCBGF?DC>GFEF=FFA53;DAFCCFGFFGGF9:FFEECCFFFF2@=@BFFFF@FGFGE?;8;ED=)709?><)).;8:704<2<4<<<9
@M00200:205:000000000-AKKM3:1:1101:14449:10155 2:N:0:1
TACGAGGGTATCTAATCCTGTTTGATCCCCACGCTTTCGTGCCTCAGCGTCAGTTACAGCCTAGTAAGCTGCCTTCGCAATAGGGGGTCTTTATGGGATCTATGCATTTCACCGCTACCCCATAAATTCCGCCTACCTCGTCTGTACTCCAGCTATCCAGTATCAATGGCAATTCTACAGTTGAGCTGCAGGATTTCACCACTGACTTAAATAGCCGCCTACGCACCCCTGAAACCCAATAGATGTCAGA
+
CC,6B6CG6,,,,6C,,C@<@@F,,C,CFGCECC,BD,@C<,F9ECE,@8,8BCC9EEEBFF8EFFGACFG<F@F9,6@F7<<FFF+>,9EF9EFE,,,9,9CE9EAFG;>:<4=*6@,9@+EFFC,@,9A6>CD,@+21D=?DF7+;3*@8DD820DD5ED98D?D:DDF=5>++?DGDFF9+0,@55CCF02<C<;,9@C@)6)8;A7>EC@FEBGBA=@=>?EDC)*((07*(66,/;)6C?C579A
@M00200:205:000000000-AKKM3:1:1101:2213:10165 2:N:0:1
TACTGGGGTATCTAATCCCGTTTGCTCCCCACGCTTTCGCGCCTCAGCGTCAGGAAATGCCCAGAGACCCGCCTTCGCCACCGGTGTTCCTCCCGATCTCTACACATTTCACCGCTACACCGGGAATTCCAGTCTCCTCTGCATCCCTCAAGAACGGCAGTATCAGCCGACGTTTCTCGGTTGAGCCGAGAGATTTCACGACTGACTTGCCATCCCGCCTACGCGCCCTTTAAACCCAATAGATGTC
+
CCCCCGGGGGGGGGGGGGGGGGGGGGGGGGGGDGGGGGGGGGGGGGGGGGGGGGGGGGGGGGGGGGGGGGGGGGGGGGGGGGGGGGGGGGGGGGGGGGGGGGGGFGGGGGGGGDGEDGGG8@CEFDGGGGGGGGGGGFGEFGGFGBFEFF=DGCGFFGD*DD@FEFGCA5BBFD6AAF>5FCG6;?,8?C5?FFCF73A122?B;;;).;67);=81CB?:<?:;E>D<F245.)(24-82)5))-6
@M00200:205:000000000-AKKM3:1:1101:27525:10175 2:N:0:1
TACTCGGGTATCTAATCCCGTTCGCTACCCTAGCTTTCGTGCATCAGCGTCAGAAAATACCCAGTAAGCCGCTTTCGCCACCGGTGTTCCTTCGGATATCAACGCATTTCACCGCTCCACCCGAAGTTCCGCTTACCTCTGTATTCCTCTAGCACAGTAGTTTTGAGCGCAATTCCCCGGTTGAGCCGGGGGATTTCACACCCAACTTACTGCACAGCCTACGCACCCTTTATACCCAGTAGATGTC
+
CCCCCEGGGGGGFGGGGGGGGGGGGGGFGGGGGGGGGGGGGGGGGGGGGGGGGGGGGGGFFFGGGGGGGGDEGFGCC:FCFGGGGGGGGGGGGGGGCCFGFCFEGGCC8EFCEEGFGFDFGGGGGGBFAEGGGEDEDFGEDFGFGFGEFFGGGGFFFGGF,=CFD5=FEGBABEAF?FCDGGGGFFGFFDGD3=FGA<<CE3>;;;@<EAE<@@EF@CF8@?:B?G5><C):AA>)+5.3<44<:<2
@M00200:205:000000000-AKKM3:1:1101:6041:10176 2:N:0:1
TACTCGGGTATCTAATCCTGTTTGCTCCCCACGCTTTCGCGCCTCAGCGTCAGAACCGGACCAGTAAGCCGCCTTCGCCACTGGTGTTCTTGCGAATATCTACGAATTTCACCTCTACACTCGCAGTTCCACTTACCTCTTCCGGTCTCAAGCCATGCAGTATCGAAGGCAATTCTGTGGTTGAGCCACAGGCTTTCACCCCCGACTTACAAAGCCGCCTACGCGCCCTTTATACCCAATAGATGTC
+
CCCCCGGGGGGGGGGGGGGGGGGGGGGGGGGGGGGGGGGGGGGGGGGGGGGGDGGGGGGGGGGGGGGGGGGGGGGGGGGGGGGGGGDGGGGGGGGGGGGGGGGGG8FFFC,5CFGFGGCEFFFGGGGGGGGGDGGDF?FBFCF5EDGFGFGGGGGFF8DFGGCGFFGG5FFBF5BCFFGFGGG5AF7CFGCFFFFGF?CEFFFFF=>@44@F::CF;DBFF@DBBGDC7*4AAB<ACD60:A<444)
@M00200:205:000000000-AKKM3:1:1101:27880:10184 2:N:0:1
TACAAGGGTATCTAATCCGGTTCGCTCCCCACACTTTCGCGCCTCAGCGTCACGAGCTGTCCAGCGAGCTGCCTTCGCCATGGGTGTTCCTACCAGTATCTACGCATTCCACCGCTACACTGGTAATTCCACTCGCCTCTCCAGCCGTCAAGCCTGCCAGTACCCACTGCCGATCCGGGGTTGAGCCCCGGTCTTTAACAACGGACTTAACAAACCGCCTACGCGCCCTTTAAACCCAATAGATGTC
+
CCCCCGGGGGGGGGGGGGGGGGGGGGGGGGGGGGGGGGGGGGGGGGGGGGGGGGGGGGGGGGGGGGGGGGGGGGGGGGGGGGGFGGGGGGGGGGGGGGGGGGGGGGGGGGGGGGGFGGGGGGFGGGFFGGGGGGGEGFDEFEFFG?D>DFAFGGFFFGGFGFBGFFGGFGFFFAFFF>DEGGGG),:?DCEFDGFCFCGEA;@BFFB8EEFFFFG=>DFFB0?:9C@D)9.<4AA?EF?BF<D>AAA
@M00200:205:000000000-AKKM3:1:1101:10504:10205 2:N:0:1
TACGAGGGTATCTAATCCTGTTTGATCCCCACACTTTCGTGCCTCAGCGTCAGTTACAGCCTAGTAAGCTGCCTTCGCTATAGGTGTTCTTGACGATATCTAAGCATTTCACCGCTACACCGTCAATTCCGCCTACCTCATCTGTACTCTAGCCCATCAGTATCAATGCCACCCTCCCGGTTAAGCCGGGATATTTCAGCACTGACTTAATAGGCCGCCTACGCACCCTTTAAACCCAATAGATGTC
+
CCCCCGGGGGGGGGGGGGGGGGGGGGGGGGGGGGGGGGGGGGGGGGGGGGGGGGGGGGGGGGGGGGGGGGGGGGGGGGGGGGGGGGGGGGGGGGGGGGGGGGGGGGGGGGFGGGGFGGGGGGGGGGGGGGGGGGGFGFGFFGGFGFGEGFGGGGGFFGGFGGFGFFGFFFFEFFFFFFGFEEGGFFGFF?EFFGFGFFGFFFE5@EF<;EEEF@FC=>?DFFFB@CFGDFF8?4@@E;@;@C3CE?E
@M00200:205:000000000-AKKM3:1:1101:22673:10223 2:N:0:1
TACAAGGGTATCTAATCCTGTTTGCTCCCCACGCTTTCGTGCATGAGCGTCAGTGTTGGCCCAGAAGGCTGCCTTCGCCATCGGTGTTCCTCCACATCTCTACGCATTTCACCGCTACACGTGGAATTCCACCTTCCTCTGCCACACTCGAGCCACGTAGTTTCGAGCGCAATTCCCAAGTTAAGCTCGGGGATTTCACACTCGACTTGCGCGGCCACCTGCGCACACTTTATGCTCACTAGATGTC
+
CCCCCGGGGGGGGGGGGGGGGGGGGGGGGGGGGGGGGGGF8FGGGGG9FGGGGEEFECFGGGGGGGGCGGGGGGGGGGGGGGGGGGGGGGGGGGGGGGGGGGGGGGGGCGGGGGGFGGGGG@FGGGGGGGGFFFGFGFGFFGGFEDDDGFDDGDFFDGGFG@EFF?DEAEEFEFFFFFG5FFGG7<FABDD>B>FC=EGFE=@94AFD9>>===EEBGFD@D>D@GAFGF3<>A>)<4)4)3<)).6
@M00200:205:000000000-AKKM3:1:1101:18772:10250 2:N:0:1
TACGGGGGTATCTAATCCTGTTTGCTCCCCACGCTGTCGCGCCTCAGTGTCGGCTATTGAGTCCTTGCGGACTCACCGCCCAGCAGACCGCCTTCGCCACTGGTGTTCTTCCGGATCTCTACGCATTCCACCGCTACACCCGGAATTCCATCTGCCTCTACGGTGCCCAAGCAACACAGTTGCCACGGCCGATCTGGAGTTGAGCCCCAGACTTTCACCACAGCCTTATGTCGCCACCTCCGCGCCCTTTC
+
CCCCCGGGGGGGGGGGGGGGGGGGGGGGGGGGGGGGGGGGGGGGGGGGGGGGGGGGGGGGGGGGGGGGGGGGGGGGGGGGGGFGGGGGGGGGGDGGGGGGGGGGGFEGGCDGGGGFGFFGFGGGGGECGGGGGGGGGAFBBEEEEAGFGFFGGFCFFGGFGGFC=D;8AG;BFEFFFFDFFFFFFGG53DEDDGG=FEF@@F504:?6(3:B2>?CAFF>:2,:?C6*:C<4(31(2:2(490709;(8:)
@M00200:205:000000000-AKKM3:1:1101:5439:10261 2:N:0:1
TACTCGGGTATCTAATCCTGTTCGCTCCCCACACTTTCGCGCCTCAGCGTCACGAGCTGTCCAGCGAGCTGCCTTCGCCATGGGTGTTCCTACCAGTATCTACGCATTCCACCGCTACACTGGTAATTCCACTCGCCTCTCCAGCCGTCCAGCCTGCCAGTACCCACTGCCATTCCGGGGTTGAGCCCCGGTCTTTGACAACGGACTTAACAAACCGCCTACGCGCCCTTTACACCCAATAGATGTCAGA
+
CCCCCGGGGGGGGGGGGGGGGGGGGGGGGGGGGFGGGGGGGGGGGGGGGGGGGEGGGGGGGGGGGGGGGGGGGGGGGGGGGGGGGGFCFGGGGGGGGGC@DFGGGGGGGGGGGGGADFGGGGGGGGGGGGGGGGGCC?C8DFGFGFGDGFEFGFF6DFGFGGFGFFGGFGFFFCFFFFD53=9>AF7ADDC;BGGCF<B:C=20<01<3CEFFFGGFD>DFD@)(85710).)6>?>:?(2):66-6499
@M00200:205:000000000-AKKM3:1:1101:7041:10272 2:N:0:1
TACTCGGGTATCTAATCCCGTTTGCTCCCCACGCTTTCGCGCCTCAGCGTCAGGAAATGCCCAGAGACCCGCCTTCGCCACCGGTGTTCCTCCCGATCTCTACACATTTCACCGCTACACCGGGAATTCCAGTCTCCTCTGCATCCCTCAAGAACGGCAGTATCAGCCGACGTTTCTCGGTTGAGCCGAGAGATTTCACGACTGACTTGCCATCCCGCCTACGCGCACTTTATACCCAATAGATGTC
+
CCCCCGGGGGGGGGGGGGGGGGGGGGGGGGGGGGGGGGGGGGGGGGGGGGGGGGFGGGGGGGGGGGGGGGGGGGGGGGGGGGGGGGGGGGGGGGGGGGGGGGGGGGGGGGGGGGGFGGGGGGGGGGGGGGGGGGGGGFGEFGGFGFGFGFDFGGGEEGGFGGEG@FGGF:5)9@FFAFCFGGC6;FGFFD=?FFGGFEGF066>@EEF33@FCEGG1DE7:2(79CDG)9AFF<AAG?F:29:<46A
@M00200:205:000000000-AKKM3:1:1101:16766:10273 2:N:0:1
TACTCGGGTATCTAATCCTGTTTGATCCCCACACTTTCGTGCCTCAGCGTCAGTTACAGCCTAGTAAGCTGCCTTCGCTATAGGTGTTCTTGACGATATCTAAGCATTTCACCGCTACACCGTCAATTCCGCCTACCTCATCTGTACTCTAGCCCCGCAGTATCAATGCCACCCTCCCAGTTAAGCCGGGATATTTCAGCACTGACTTACAGGGCCGCCTACGCACCCTTTAAGCCCAATAGATGGC
+
CCCCCGGGGGGGGGGFGGGGGGGGGGGGGGGGEFGGGGGFFGGGFGGGGGGGGGGGGGGGDFGGGGGGGGGGGGGGGGGGGGGGGGGGGGGGGDDFGGGGGGGGGFGFCGGFGGGFGGFGGGEEGGGGGGGDGGGGGBFDFGGFGFGFGBFGDDFAEGDBEGC9FDEFFFFE*=FF5?8BB=DFBCGFF+;:?FGGFCFFE:C@@@F558=6:)>C=D6(-7285C?D84;EC>@8CD<;47))))(
@M00200:205:000000000-AKKM3:1:1101:20751:10291 2:N:0:1
TACAAGGGTATCTAATCCCGTTCGCTCCCCTAGCTTTCGCGCCTCAGCGTCAGAAGAGGTCCAGCGCGCCGCTTTCGCCACCGGAGTTCCTTCCGATATCAACGCATTTCACCGCTCCACCGGAAGTTCCGCACGCCCCTACCTCCCTCGAGGCCACTAGTATCAAAAGCTGTTCCCCGGTTAAGCCGGGGGATTTCACCCCTGACTATGTGGCCCGCCTACGCGCCCTTTAAGCCCAGTAGATGTC
+
CCCCCGGGGGGGGGGGGGGGGGGGGGGGGGGFGGGGGGGGGEGGGGGGGGGGGGGF8FGGGGGGF7FFGGGGDEFFGGGGGGGGDEGGGGG,FGG=FGDFDGGG+@FDGGGGGEGFGEFGDE7@FGFGGGGGDGGGG>GCFG6*A5DDGFGDBDGFF89AF76FA+:>AGF)B@FFFFC)4:::=C055>EFFGGDBBG<?B?12?<4)66:A28A4D@?<?FF985>)98):6)8>:,3)-65<A4
@M00200:205:000000000-AKKM3:1:1101:6002:10296 2:N:0:1
TACAGGGGTATCTAATCCCGTTTGCTCCCCTGGCTTTCGCGCCTCAGCGTCAATGTCGGTCCAGGATGCCGCCTTCGCCACCGGTGTTCCTCCAGATATCTACGCATTTCACCGCTACACCTGGAATTCCACATCCCTCTCCCGAATTCAAGCCCGCCAGTATCGGACGCAGTTCCCCGGTTGAGCCGAGGGATTTCACGTCCGACTTAACAGGCCGCCTCCGCGCCCTTTATGCCCAACAGATGTC
+
CCCCCGGGGGGGGGGGGGGGGGGGGGGGGGGGGGGGGGGGGGGGGGGGGGGGGGGGGGGGGGGGGGGGGGGGGGGGGGGGGGGGFGGGGGGFGGGGGGGGGGGGGGGEGGGFFGGFGGGGGGGGGFGGGFGGGGG@FFGDFDFEG5CDFFG@FDFF>EGDFG7FDFDGBG>ABECFFFGFGGGGFF=>>DC>>FGDFFC(5?67@661;C@EF6CC9GE((,,)(27C)9))..52A:((,((6)--
@M00200:205:000000000-AKKM3:1:1101:5445:10297 2:N:0:1
TACCAGGGTATCTAATCCTGTTCGATCCCCACGCTTTCGTGCCTCAGCGTCAATCATACTTTGGTAAGCTGCCTTCGCAATCGGTGTTCTGTGGCATATCTATGCATTTCACCGCTACTTGCCACATTCCGCCTACCTCAGGTATATTCAAGGAATCCAGTATCAAAGGCACTGCGATGGTTGAGCCACCGTCTTTCACCCCTGACTTAGATCCCCGCCTGCGCACCCTTTAAACCCAATAGATGTC
+
CCCCCGGGGGGGGGGGGGGGGGGGGGGGGGGGGGGGGGGGGGGGGGGFGGGGGGGGGGGGGGGGGGGGGGGGGGGGGGGGGGGEGGGGGGGGGFGGGGGGGGGGGGGGGGGFBGGFGGGGFGFGGGGGGGGGGGGGGFGFFGFFGFGFG?DFGGGFFGGBGGFGFFGGFGFDFFFFBFDBGGGGFGGFFGDFEGGGFFG@CBFFFFFFEEF7A8DF=>?DFF=DBEDGDCF45>B@E@2:39<CE??
@M00200:205:000000000-AKKM3:1:1101:24550:10302 2:N:0:1
TACTGGGGTATCTAATCCTGTTTGATCCCCACACTTTCGTGCCTCAGCGTCAGTTTGAGTCTAGTAAGCTGTCTACACTATCGGTGTTCTTGACGATATCTAAGCATTTCACCGCTACACCGTCAATTCCGCCTACCTCGACTCTACTCAAGCCCATCAGTATCAATCCCACCCTCCCGGTTAAGCCGGGATATTTCAGAACTGACTTAATAGGCCGCCTACGCACCCTTTACACCCAATAGATGTCAGA
+
CCCCCGGGGGGGGGGGGGGGGGDFGGFGGGGGDGGGGGGGGG8FGGGGGGGGGGGC<EFGEG,FGG9FGGFE<FCFCFE=FGEGCCGGGGCB95FFGGGGGC,EFFGCDGFFGGGFGGGGFG8C:CGFGC8CDCCGGFGF5+63DB3;=DFFGGGFFG?FGGBFFFCD?FFFFD?D*:?BCG68BDG53C@59BFGFE=**:>E@CEEE5A*/6BEB4@AFFFF=E8C54>*)74:C71;34.1)9))64
@M00200:205:000000000-AKKM3:1:1101:17020:10324 2:N:0:1
TACAGGGGTATCTAATCCTGTTTGATCCCCACGCTTTCGTGCCTCAGCGTCAATAACTGCTTAGTGAGCTGCCTTCGCAATCGGTGTTCTGTATCATATCTAAGCATTTCACCGCTACATGACATATTCCGCTTACCTCCACGATATTCAAGATCAATAGTATCCACGGCAGTTTCCGAGTTAAGCTCGGAGATTTCACCACGGACTTATCAACCCGCCTACGCACCCTTTACACCCAATAGATGTCAGAC
+
CCCCCGGGGGGGGGGGGGGGGGGGGGGGGGGGGGGGGGGGGGGGGGGGGGGGGGGGGGGGGGGGGGGGGGGGGGGGGGGGGGGGGGGGGGGGGGGGGGFGGGGGGGGFGGFGGGGFGGGGGGGGGGGGGGGGG>CFFFGDFGGAGEGCFFFGGGGFFGDDEGEFDFCE5E?AFFFBBB69FG72?FFFEG6AFGGGFA,:CFFA=BFFFCAEEFGG27B=>=(?=E)949))6))=E(=@FF36<76534)
@M00200:205:000000000-AKKM3:1:1101:7142:10326 2:N:0:1
TACAAGGGTATCTAATCCTGTTTGCTCCCCACGCTTTCGCGTCTCAGCGTCAGTCACTGTCCAGAAGGCCGCCTTCGCCACCGGTGTTCCGCTTGATATCTACGAATTTCACCTCTACACCAAGCATTCCACCTTCCTCTCCAGGACTCTAGCCACGCAGTTTCGAGTGCACTTCCACGGTTGAGCCGTGGGATTTCACGCCCGACTTGCATGGCCGCCTACACGCGCTTTAAACCCAATAGATGTC
+
CCCCCGGGGGGGGGGGGGFGGGGGGGGGGGGGGGGGGGGCFFGGGGGGGGGGGFGGGGFGGGGGGGGGGEGGCFGGGGGDGGGGFGGGGGGCGGFGGGGGGGGGGFGGGGGGGGGFGGGGGGGGFBFGGGGG6?DEFFGFFDFFGFGFG5=@D?FF9EDAC+;D=FFD5FFB?@FFFFGEFEDFACEDAD79FECGF?F9B@/5@FF@B*7@?=8C@DEF6:@A@G>D)*6:44<:E::(.).)-.6
@M00200:205:000000000-AKKM3:1:1101:24635:10351 2:N:0:1
TACTGGGGTATCTAATCCTGTTTGCTCCCCTAGCTTTCGCGCCTCAGTGTCAGTTACGGTCCAGTGAGTCGCTTTCGCCACCGGCGTTCCTCTCGATATCTACGCATTTCACCGCTACACCGAGAGTTCCATTCACCCCTCCCGAACTCAAGCTCGGCAGTATCCACGGCAGTTCCTCGGTTGAGCCGAGGGATTTCACCATGGACTTACCAAGCCACCTACGCGCGCTTTCCACCCAATAGATGTCAGAC
+
CCCCCFGGGGGGGGGGGGGGGGDGGGGGGGGGGGGGGGGCFFGGGGGFGGGGFGDEGGGGGGGGDFGGGGGDFG7FCFGGEGGDCGGGGFEF9FGFEGGGGGEFGGGGGGGGGGGBDFFFGG7>C@FAFGCD3=9F8;CDEGGFGFGDFF@=?+=3<CC?EDCDEFGE>EE>F5BFA@C*684C?C?>58CB;FCFAEG3)/9(3;@<3733)(3*3;8((/3B;E7>)1(-))).1(3(549-))).64)
@M00200:205:000000000-AKKM3:1:1101:6301:10361 2:N:0:1
TACCAGGGTATCTAATCCTGTTTGATCCCCGCACTTTCGAGCCTCAGTGTCAGTTATAGTTTCGTCAGCTGCCTTCGCAATCGGTGTTCTATGACATCTCTATGTATTTCACCACTACATGTCATATTCCGCCAACGGCAACTATACTCAAGCCCTACAGTATCAATGGCAATTTCTGGGTTAAGCCCAGAGATTTCACCACTGACTTATAAGGCCACCTACGCTCCCTTTATACCCAATAGATGTC
+
CCCCCGGGGGGGGGGGGGGGGGGGGGGGGGGGGGGGGGGGGGGGGGGGGGGGGGGGGGFGGGGGGGGGGGGGGGGGGGGCGGGGGGGGGGGGGGGGGGGGGGGGGGGGGG;FFGGFFGGGGGGGGGGGGGGGGGGGGFEFDFGFGFGEGF8DFGGFBFDFGGFGFFGGFGFFFFFFFFFFGGFDFDFFFFEFBAFDF;C@EFBEEFEA*;;C7@C58CF@885<=CD4*:4AA4*:D@24:>:E?E*
@M00200:205:000000000-AKKM3:1:1101:19968:10362 2:N:0:1
TACTCGGGTATCTAATCCTGTTCGCTCCCCACGCTTTCGTGCCTCAGCGTCAATCCAGGTCTAGCCAGCTGCCTTCGCAATTGGTGTTCTATGGCATATCTATGCATTTCACCGCTACATGCCACATTCCGCTGACCTCATCCTAATTCCAGCTAAGCAGTATCAAAAGCAATTTTACGGTTGAGCCGCAAACTTTCACTCCTGACTTACTTGGCCGCCTACGCACCCTTTAAACCCAGTAGATGTC
+
CCCCCGGGGGGGGGGGGGGGGGGGGGGGGGGGGGGGGGGGGGGGGGGGGGGGGGGGGGGGGGGGGGGGGG8EGGGGGGGGGGGGGGGGGGFGGGGGGGGGGGGGGGGGGGGGGEGFGGGGGGGGGGGGGGGGGGGGGFGFFGGFGFGFFFGGGGGFFFFFGGFGFFGGFFFFFFFF7DC>F8DD5FDB5DGFFGGCFECEF:C@EBEFFFFFEFCEFGDFD=DD@GFGFCBCEF=BD974<E3<C<?
@M00200:205:000000000-AKKM3:1:1101:23616:10379 2:N:0:1
TACAAGGGTATCTAATCCTGTTTGCTCCCCTAGCTTTCGTGCCTCAGTGTCAGGTGTTGTCCAGGGACTCGCCTTCGCCACTGGTGTTCCACTTGATATCTACGCATTTCACTGCTACACCAAGTATTCCAGTCCCCCCTCCAACCCTCTAGCCATGCAGTTTCCAATGCCATTTCCGGGTTGAGCCCGGAGATTTCACATCAGACTTGCACAACCACCTACGCACCCTTTAAACCCAGTAGATGTC
+
CCCCCGGGGGGGGGGGGGGGGGGGGGGGGGGGGGGGGGGGGGGGGGGGGGGGGGGGGGGGGGGGGGGGGGGGGGGGGGGGGGGGGGGGGGDEGFEGGGGGGGGGGGDEGGGGGGGFGGGGGGGGFDGGGGGGGGGGGBGAEDEDFD>DGFGGGDGFFGGFDGFGFFGGFGDEFFFDDB+@FCGGFFGFB>EE>FDFFCGE58AE5>875A*8C@EG>F>>2)55>E?D596=EEE2CD>(**95<E?
@M00200:205:000000000-AKKM3:1:1101:4737:10379 2:N:0:1
TACTCGGGTATCTAATCCCGTTTGCTCCCCTGGCTTTCGTGTCTCAGCGTCGGCACATCCCCAGCAACCTGTTTTCACCTTCGGCGTTCCAAGCGATATCTACGCATTTCACCGCTCCACCGCTTGTTCCAGTTGCCCCTGAATGGCCCAAGACTCCCAGTATGCCCAGCAGTTCCACGGTTGAGCCGCGGGATTTCACAACGCACTTAGAAGTCCGCCTCCACACGCCTTAAACCCAATAGACGTC
+
CCCCCFCFGGFGGFFFGFCEFGGEFCFGGEDD8FGGDGGEEE@ED<,FCGFFE7+@6C,F<@FE8FAEGGGE,AFFFGG:FGCC=FE@F8=9E,C:EFEGFGGGGGCBDEF9AECDDEFC?EDC=FDFGGFGD,?E=@F5@8,?=9FDFBGGFG+;0>DB8D*67DC:CGF@A;?+?895>3<CFGGF**=)5=,;FCFF=((.(6:4)7)66)?C(22;06154?7D**()-).4;3:?)).)--4
@M00200:205:000000000-AKKM3:1:1101:25751:10401 2:N:0:1
TACAAGGGTATCTAATCCTGTTTGCTCCCCACGCTTTCGTGCCTCAGTGTCAGTGCTGGTCCAGGGTGTCGCCTTCGCCACAGATGTTCCTCCCGATATCTACGCATTTCACTGCTACACCGGGAATTCCACACCCCTCTACCGCCCTCTAGGTCGCCAGTATCCAATGCCATTCCCAGGTTGAGCCCAGGGCTTTCACATCAGACTTAACGAACCACCTACGCACGCCTTAAACCCAATAGATGTC
+
CCCCCGGGGGGGFGGGGGFGGDFGGGGGGG8@FFGDGGGEGGFGGGGGGGGGFFFGGGGGGFGGGGGGFGGDFG7FGDGDE?BB<FGGGGGG:FECC@+9,;FGGGD:EFFGGCFFFEGGGGGGGEDEGD;EDED@E5CD5DD>>*0:85=DC=DEEGG>DD7CB7=FFG*8F7CCFFGFCC+@CCFFFF>BBFGGFCGEFFFF3;><464>A4E=3C;(77>E?C85*2(77><@EF?@E9<C55?
@M00200:205:000000000-AKKM3:1:1101:2114:10412 2:N:0:1
TACCAGGGTATCTAATCCCGTTCGCTACCCTGGCTTTCGTTCCTCAGCGTCAGAAAAGGCCCAGTGAGCCGCTTTCGCCACGGGTGTTCCTCACGATATCAACGCATTTCACCGCTCCACCGTGAGTTCCGCTCACCTCTATCTTCCTCGAGCACGGTAGTTTTGGGCGCAGTTCCTCGGTTGAGCCGAGGGATTTCACACCCACCTTTCCGCGCCGCCTACGCACCCTTTAAACCCAGTAGATGTCAGCT
+
CCCCCGGGGGFGGGGGGGGGGGGGGGGGGGGDFGGFGGEGGGGFGGGGGGGGGGGGGGEFFCEGGFFGDGGGGDDFFGGGGGGGGGGGGGGGGGGGGGGGGCFGE>EEFGGGGGGFGDGGGGGGBEGFFG6EGGDFC6F<5EF?=DFEFD+=8DF5*6=:DF;9)<DGEGEFBCFF9+@BFEG>AFGE?CC>)=?C87CE8;9;(,5)7).329E=6C8(4:?3:EEGD44<64>4;<14<2<AA44))))
@M00200:205:000000000-AKKM3:1:1101:16971:10413 2:N:0:1
TACGCGGGTATCTAATCCTGTTCGCTCCCCATGCTTTCGCTCCTCAGCGTCAGGTAATGCCCAGAGAACCGCCTTCGCCACCGGTGTTCCTCCTGATATCTGCGCATTCCACCGCTACACCAGGAATTCCGTTCTCCCCTGCATACCTCTAGTCTGCCCGTATCGGAAGCACGCTCAGGGTTGAGCCCTGAGTTTTCACTCCCGACGCGACAAACCGCCTACGAGCCCTTTATACCCAATAGATGTCAGAC
+
CCCCCGGGGGGGGGGGGGGGGGGGGGGGGGGGGGGGGGGGGGGGGGGGGGGGGGGGGGGGGGGGGGFGGGGGGGGGGGGGGGGGGGFGGGGGGGGGGGGGGGGGGGGGGGGGGGGFDFGGGGGGGGGGGGGGGGGGGFEDFGGFGFGFGFFFGGGFFGGFGGFGFEGDAC>CBFBDFFGFGGGCFGFFFGGFF<FF@5FEE>DF=>FB09>;93CG>D>114:EFG)92*5<AAFAG<03:<4<>AAB9A)
@M00200:205:000000000-AKKM3:1:1101:16557:10419 2:N:0:1
TACGGGGGTATCTAATCCTGTTTGCTCCCCACGCTTTCGCGTCTCAGCGTCAGTACCGTCCCAGCGAGCTGCCTTCGCCATTGGTGTTCCTCCCGATATCTGCGCATTTCACCGCTACACCGGGAATTCCACTCGCCTCTTCCGGACTCTAGCCCGACAGTATCAACCGGCATTCAAGGGTTGAGCCCTTGACTTTCACAGCTGACTTACCGGACCGCCTACACGCTCTTTACACCCAATAGATGTC
+
CCCCCGGGGGGGGGGGGGGGGGGGGGGGGGGGGGGGGGGGGGGGGGGGGGGGGGGAFGGGGGGGGGGGGGGGGGGGGGGGGGDFFGGGGGGGGGGGGGGGGGGGGGGGGGGGGGGFGGGGGEGGGGGGGGGGGGGGGFGEFGGFDFGFGFGGGGGFECGFGGFGFFGFBEABFFFFFFF>FFGGFGGFFGCFFGCCFFGFE0354:4AAA?BBBEG1CD0::???G@G7><<AA22C(4?FABAFAF
@M00200:205:000000000-AKKM3:1:1101:16046:10423 2:N:0:1
TACGCGGGTATCTAATCCTGTTCGCTACCCACGCTTTCGCTCCTCAGCGTCAGTTACTACCCAGAGACCCGCCTTCGCCACCGGTGTTCCTCCTGATATCTGCGCATTTCACCGCTACACCAGGAATTCCACTCTCCTCTTCCGGACTCTAGCCAGACGGTTTCCATCGACCTCTAGAGGTTAAGCCTCTAGTTTTCACAACGGACCTGCCTGGCCGCCTACACGCTCTTTACACCCAATAGATGTC
+
CCCCCGGGGGGGGGGGGGGGGGGGGGGGGGGGGGGGGGGGGGGGGGGGGGGGGGGGGGGGFGGGGGGGGGGGGGGGGGGGGGGGGGGGGGGGGGGGGGGGGGAFGGGGFGGGGGGFGGGGGGGGGGEGGGGGGGGGGFGFFGGFGEGFGFFGGGG?FFG?EGAGFFFFFGF=>EFFF>FAFGGGFGGFFGGFFGGGFFGF=D@@2((65@8EFDGGFGF;26;F<D<DFCAFFFF:C10(26>DB<A
@M00200:205:000000000-AKKM3:1:1101:17051:10445 2:N:0:1
TACAGGGGTATCTAATCCTGTTTGCTCCCCACGCTTTCGTGCATGAGCGTCAGTGTTGGCCCAGAAGGCTGCCTTCGCCATTGGTGTTCCTCCACATCTCTACGCATTTCACCGCTACACGTGGAATTCCACCTTCCTCTGCCACACTCCAGCACCGTAGTTTCGAGCGCAATTCCCAAGTTAAGCCCGGGGCTTTCACACTCGACTTGCGACGCCGCCTGCGCACACCTTACGCCCAGTAGATGTC
+
CCCCCGGGGGGGGGGGGGGGGGGGGGGGGGGGGGGGGGGGGGGGGGGGGGGGGGFGDEGGGGGGGGGGGGGGGGGGGGGGGGGGGFGEGGGGGGGFGGGGGGGGGGGGGGGGGGGFGGGGGGGGGFGCFFGGGGGFGFGFDD9DGFGDFFFFFGGFF>=?@C9D@F?=BE>=>5BFFFGFGGD@AFC?EGGFFEGCFFGFFFF>)6@9.956@>G=(:8(622:1C)9*28A((((:(149)45><)
@M00200:205:000000000-AKKM3:1:1101:8255:10446 2:N:0:1
TACACGGGTATCTAATCCCGTTTGCTCCCCTGGCTTTCGCTCCTCAGCGTCAATGCCGGTCCAGGATGCCGCCTTCGCCACCGGTATTCCTCCAGATATCTACGCATTTCACCGCTACACCTGGAATTCTGCATCCCTCTCCCGGATTCAAGCCATCCAGTATCGGACGCAGTTCCCAGGTTGAGCCTGGGGATTTCACGTCCGACTTAGTTGGCCGCCTACGAGCCCTTTATGCCCCGTAGATGTC
+
CCCCCGGGGGGGGGGGGFGGGGGGGGGGGGGGFGGGFGGGGDGGGGGGGGGGEGGGGGGGGDGGGGGGGGGGGGGGGGGGEGGGGGGGGGGGGGGGGGGGGGGGGGECFFFFDGGFGGGGGGGGGEGFFGGGGGG8DFGDFDGFGFDFGFGGGGGFFFGFFFCE>DGGDDEBECFFFFGFFFFC?CGFFGFFDEGGFEF=@=(>=@F2*9<C<ECC9CB67@@38:5C95:A<<2);(4:1<B<9-)
@M00200:205:000000000-AKKM3:1:1101:28215:10455 2:N:0:1
TACAAGGGTATCTAATCCTGTTTGCTCCCCACGCTTTCGTGCATGAGCGTCAGTGTTAGCCCAGGGGGCTGCCTTCGCCATCGGTGTTCCTCCACATCTCTACGCATTTCACTGCTACACGTGGAATTCCACCCCCCTCTGCCACACTCTAGCTTGCCAGTTACAAGCGCAGTTCCCAGGTTAAGCCCGGGGATTTCACACCTGTCTTAGCAAACCGCCTGCGCACGCTTTAAACCCAGGAGATGTC
+
CCCCCGGGGGGGGGGGGGGGGGGGGGGGGGGGGGGGGGGGGGGGGGGGGGGGGGGGGGGGGGGGGGGGGGGGGGGGGGGGGGGGGGGGGGGGGGGGGGGGGGGGGGGGGGGGGGGDGGGGGFCGGFGGGGGGFGDGGFGFFGGFGFGFGFFGGGGFFGFFDDEGFFGGB6A>?AAFFFGFEFFGFGG>?CEF?;CFFECEFDB@C3>C*8=E4(=C>GFD@?6=>GBD*:(9E4)(2,,((-1(3:)
@M00200:205:000000000-AKKM3:1:1101:10193:10460 2:N:0:1
TACAGGGGTATCTAATCCTGTTTGCTCCCCACGCTTTCGTGCCTCAGTGTCAGGGGCGGCCCAGCAAGCTGCCTTCGCCATTGGTGTTCCTAGCGATATCTACGCATTTCACTGCTACACCGCTAATTCCACTTGCCTCTGCCGTCCTCTAGTCACCCCGTATGCAACACAGTCCATATGGTTGAGCCACAGGATTTCGCATTGCACGCGAGCGACCACCTACGCACGCTTTATGCCCAATAGATGTC
+
CCCCCGGGFGGGGGGGGGGGGGGGGGGGGGGGGGGGGGGGGGGGGGGGFGGGGGGGGGGGGGGGGGGGGGGGGFFGGEGGGGGGGGDGFGCGGGGGCEEGGDGGGGGGGGGGGGGFGGGEGGEGGECFGGGGGCFGGFGFFGGFGEGFGFGGGGGFFEDEGGFGEBGGFGFDFEFFFFGFGGGGFGGFFGCFACA@F4E=@@FEFE@BB@BBFFEGFGF?7?FFB5755*4(9AAAC1)4<?FF>F5A
@M00200:205:000000000-AKKM3:1:1101:22205:10460 2:N:0:1
TACGCGGGTATCTAATCCCGTTCGCTCCCCTGGCTTTCGCGCCTCAGCGTCAGTGTCGGCCCAGCTACCCGCCTTCGCCGCAGGTGTTCCTCTCGATATCTACGCATTTCACCGCTACACCGAGAATTCCAGTAGCCCCTTCCGCACTCTAGCACGACAGTATCACTTGGCCGCTCCGGGTTAAGCCCGGAGATTTCACAAGTGACTTGTTGCGCCGCCTACGCGCCCTTTAAGCCCGATAGCTGTC
+
CCCCCGGGGGGGGGGGGGGGFGFGGEGGGGGGGGGGGGGGG@FGGGGGGGGGGGFCFGEEDGGCFFGGGGGGGGGGGGGGGGGGGFFEFGDF=FEFGGGGGGGGGGGCFGGFGGGEG:DFGGGGG7BFFGGAFAF;EFEC9FGBGFGAGFGGGG29@CDDFGEGFFC79>6BABFFED)5C;3?@FGABDGED67;85A3)4.:>B2:-4.46;C*45B?1?:@6E5C3*:-4)6.;((-42)6.)5
@M00200:205:000000000-AKKM3:1:1101:12318:10467 2:N:0:1
TACACGGGTATCTAATCCCGTTCGCTCCCCTGGCTTTCGTGCCTGAGCGTCGGCCAAGCCCCAGTCTGTCGCTTTCGCCACCGGCGTTCCTCCCGATCTCAACACATTTCACCGCTCCACCGGGAGTTCCACAGACCCCTAGCTCGCCCGAGCTCTCCAGTCCCCGAAGACCGTCCCCGGTTGGGCCGGAGCCTTTCACCACGGGCTTGGAGAGCCGCCTGCGCACCCTTTAAACCCAATAGATGTC
+
CCCCCGGGGGGGGGGGGGGGGGGGGGGGGGGGGGGGGGGGGGGGGGGGGGGGGGGGGGGGGGGGDFGGGGGGGGGGGGGGGGGGGGGGGGGGGGGCBFCG==EFFFGGGGGGGGGEDGGGGGGGGB@FGGGGGGGGGFE9FGGFG>CAGEE>ECFFFD:6DCBGDFGE;=FB>5;BFFGFFDDC>FFBDD53BCGFF>CAFB?>BFF:92)((-:C>DE(4:B@6E<C**)4:<AFG?01:2<AA9A
@M00200:205:000000000-AKKM3:1:1101:20981:10471 2:N:0:1
TACTGGGGTATCTAATCCTGTTAGCTCCCCACGCTTTCGCGTCTCAGCGTCAGTATCCAACCAGGGGGCCGCCTTCGCCACCGGTGTTCCTCCCGATATCTACGCATTTCACCGCTACACCGGGAATTCCACCCCCCTCTTTGGTACTCTAGCTTGCCAGTTTCATGCGTCGTTCCTCGGTTAAGCCGAGGGATTTCACACATGACTTAGCAGACCGCCTACACGCCCTTTACACCCAATAGATGTC
+
CCCCCGGGGGGGGGGGGGGGGGGGGGGGGGGGGGGGGGGGGGGGGGGGGGGGGGGGGGGGG:FGGGGGGDGGGGGGGGGGGGDGGGGGGGGGFEEGGGGGGGGFGGGEFGGGGGGFGGGGGGGEDGFGGFDFGGGGG>EFFGGFGFFEFFGGGGDFFFDFGGFGEFFGEEEFA@FAFFG4FEDF=CGEADGFBFFFFEGE@@@><)44<A<:A?FE9CDF?14?<CFG77?AA624::??BA>AAF2
@M00200:205:000000000-AKKM3:1:1101:11200:10500 2:N:0:1
TACTCGGGTATCTAATCCCGTTCGCTCCCCTGGCTTTCGCGCCTCAGCGTCAGTGTCGGCCCAGCACCCCGCCTTCGCCTCCGGTGTTCTTCCCAATATCTACGCATTTCACCGCTACACTGGGAATTCCAGGTGCCTCTTCCGCACTCTAGCCCACCAGTTTCAGGTGACGTTCCAGAGTTGAGCCCTGGGCTTTCACACCTGACTTGGCGAGCCGCCTACGCGCCCTTTACACCCAGTAGATTGCAGGT
+
CCCCCGGGGGGGGGGGGFGGGGGGGGGGGGGGGGGGGGGGGGGGGGGGGGGGGGGGGGGGGGGGGGGGGGGGGGGGGGGGGGGGGGGGGGGGGGGGGGGGGGGGGGGGFFFGGGGFGGGGGGGGGGGGGGGGFEGGGFGFFCFFEBD@DFFC9D?ADEFAFG<C;7C=6DFFFBAFFFGFFFGFFG,?FGG>ACFFF6:8@>==B34C=EF2>BGG0>D?F((26?DD9*8<9)3?EF14<452))..)(.
@M00200:205:000000000-AKKM3:1:1101:3431:10512 2:N:0:1
TACTAGGGTATCTAATCCTGTTTGATCCCCACACTTTCGTGCCTCAGCGTCAGTATAAGCCTAGTAAGCTGTCTTCACTATCGGTGTTCTTGACGATATCTAAGCATTCCACCGCTACACCGTCAATTCCGCCTACCTCGACTTCACTCAAGTCCATCAGTATCAATGGCACCCTCACAGTTAAGCTGCGATATTTCACCACTGACTTAATAGACCGCCTACGAACCCCTTAAGCCCAGTAGATCTC
+
<CCCCFFGFG?FGGGGGGGGGCFFFGGGFFGGGGG,6FFFFFFGGGGDGGGGD<FFAFGGGGGGGGFEFGGDGFGG<CCF@FGGFGGGGGGFFCCC@=EGGFFGGFFC,CBF<E+9DFGFFDGG7>;;F,@CGDGE,9EF>6@:,2DDF6ADDCD?7EGFGG7CDFF=5EFE*>*5DFDFFCCDDFC?BCC*?8;=+;CECF):@@C;7*;7C;?6=DF=2<7*-=5D*:(>EFFEDB>(4>C**1*
@M00200:205:000000000-AKKM3:1:1101:11165:10513 2:N:0:1
TACAGGGGTATCTAATCCTGTTTGCTCCCCACGCTGTCGCGCCTCAGTGTCGGCTATTGAACCCTCGCGGGTTCACTGCCCAGCAGACCGCCTTCGCCACTGGTGTTCTTCCGGATCTCTACGCATTCCACCGCTACACCCGGAATTCCATCTGCCTCTACAGTGCCCAAGCGACACAGTTGCCACGGCCGATCTGGAGTTGAGCCCCAGACTTTCACCACAGCCTTATGTCGCCACCTACGCGCACTTT
+
CCCCCGGGGGGGGGGGGGGGGGGGGGGGGGGGGGGGGGGGGCGGGGFGGGGGGGGGGGGGFFEGGGGGGGGGGCFDEGGGGGGGFGGCFEGGGGGGGDE7@FGGGGEGGGGGGGGBDGGGGGGGGGCFBEFGGGGE@DDDFGGEGFGCFFGCCFFFFGGFGGEC*1=ECFFFFFFFFFGFFFGGFC=5BGE:5EEDF4CEFFF16:;@D?;<E6CEA:?7(8<F0874**)6:B??E?:0:?>69(34)4
@M00200:205:000000000-AKKM3:1:1101:2446:10545 2:N:0:1
TACTGGGGTATCTAATCCCGTTTGCTACCCTAGCTTTCGTGCCTCAGCGTCAGTGTCAGCCCAGCAACCCGTCTTCACCTCAGGTGTTCCTCTTGATATCTACGCATTTCACCGCTACACCAAGAATTCCGATTGCCCCTTCTGCACTCTAGCACGACAGTATCAGTTGACAGTTTAAGGTTAAGCCTTAAGATTTCACAACTGACTTGACGCGCCGCCTACGCACCCTTTAAACCCAATCGATGTC
+
CCCCCGGGGGGGGGGGGGGGGGGGGGGGGGGGGGGFGGGGGGFGGGFGGGGGGFGGGGGG,@FGGGGGGDCFGGFGGGEGEFGGGDFGGG;EFF<FFGGGGGEFGGDGGGGGGGG>CFGF=EECCGGGGCFGGECFD*DDF?,9=E89DDG8DDC?DGDBFGB@ED=FDGF*:D=@BCFDFFG=+@,;+=ADFFGG<;E7CDF):C5C@C5:=8CEBG>ADDF)8*:C:;BC<CEDGFFF14;=.//
@M00200:205:000000000-AKKM3:1:1101:21893:10556 2:N:0:1
TACCCGGGTATCTAATCCCGTTTGCTCCCCTGGCTTTCGTGTCTCAGCGTCAGCACACTCCCAGCTACCTGTTTTCACCATTGGCGTTCCAAATGATATCTACGCATTTCACCGCTCCACCATCTGTTCCGCTCGCCCCTAGGTTGCACAAGATCGCCAGTATACCCAGCAGTTCCATGGTTGAGCCATGGGATTTCACAAGGTACTTAACGACCCGCCTACACACGCTTTAAACCCAATAGATGTC
+
CCCCCGGGGGGGGGGGGGGGGGGGGGGGGGGGGGGGGGG@FFFGGGGGGGGGGGGGFFGGGGGGGCGFGFF@,EFGGGGGCFGGDGGGGG;,C9AFGGGGGGGFGGGGFGGGGGGDGGGGGGFGFDGGGGCE6EDEGEGBFE?BE:D6D?=D>DGFFGGFGFD@B+=DFGFFFFFFA7C6@7=DFGGFFGCFAGGCAEGFFFBCECFC@=:AAAGGAGF2@D=FBEDG<91)76438(,();)15).
@M00200:205:000000000-AKKM3:1:1101:17545:10576 2:N:0:1
TACGGGGGTATCTAATCCTGTTTGCTCCCCACGCTGTCGCGCCTCAGCGTCAGCAACAGCCCAGCAGGCCGCCTTCGCCACCGATGTTCTTCCCGATCTCTACGCATTCCACCGCTACACCGGGAATTCCACCTGCCTCTACTGTGCTCGAGCCCGACAGTCTCGGAGGCAGCCCTGTGGTTGAGCCACAGGATTTCACCCCCGACTTATCCGGCCGCCTACGCGCCCTTTCTACCCAATAGATGTCAGCT
+
CCCCCGGGGGGGGGGGGGGGGGGGGGGGGGGGGGGGGGGGGGGGGGGGGGGGGGGGGGFGGGGGGGGGGGGGGGGGGGGGGGGGGGGGGGGGGGGGGGGGGGGGGGGGGGGGGGGEDGGGGGGGGGGGGGGGGGGGGFGFFGGFGFGFGFGGGGGFFGGFGGCGFF4E:CD>EDFFFFGFFEGGFGGFFGGF567;AEGFFFFF9;04<42<B9EC6CBFF?BE>GDC/24)6AAFG<?F0A4<<544<))
@M00200:205:000000000-AKKM3:1:1101:4070:10583 2:N:0:1
TACTGGGGTATCTAATCCCGTTTGCTCCCCTAGCTTTCGCGCCTCAGCGTCAGAAGAGGTCCAGCGCGCCGCTTTCGCCACCGGAGTTCCTGTAGATATCAACGCATTTCACCGCTCCACCTACAGTTCCGCACGCCCCTACCTCCCTCGAGGCCGTCAGTCTCTGAGGCAGTTCCACGGTTGAGCCGCGGGATTTCACCCCAGACTTGACAGCCCGCCTACGCGCCCTTTATGCCCACTAGCTGTCAGCT
+
CCCCCGGGGGGGGGGGGGGGGGGGGGGGGGGGGGFGGGGGGGGDGGGGGGGGGG<E<@FGGGGGGGGGGGGGGCFGCFGGGGGGGGGGGGGGGGCGFGCF==BFFGGCDFGBDEEBCFFGGGGGCGGGGGGGGGGEF9?DFGGFGFGFGF6C>DFFFGGDF+6EFFFCFGD@FFFFCFGBG:CDAFF>AGGA:C6=;<C7=>?68?:227?)3<;?1C>BFF074C>C)08)6).8::(,,5())62))))
@M00200:205:000000000-AKKM3:1:1101:22190:10593 2:N:0:1
TACACGGGTATCTAATCCTGTTTGCTCCCCACGCTTTCGCGCCTCAGCGTCAGTTGCGGTCCAGATGGCCGCCTTCGCCACCGGTGTTCTTCCCAATATCTACGAATTTCACCTCTACACTGGGAATTCCACCATCCTCTCCCGCACTCAAGCCAGCCCAGTCTCAAGCGCAATTCCCGGGTTGAGCCCAGGCCTTTCACGCCTGACTTGAGCAGCCGCCTGCGCGCCCTTTAAACCCAGTAGATGTC
+
CCCCCGGGGGGGGGGGGGGGGGGGGGGGGGGGGGGGGGGGGGGGGGGGGGGGGGGGGGGGGGGGGGGGGGGGGGGGGGGGGGGGGGGGGGGGGGGGGGGGGGGGGGGGGGGGGGGFGGGGGGGGGGGGGGFGGGGGGFGFFGFFGFGFGFGFGGGFFGGFGGF?EFGFFGFFDFFFFFDFGGGGFGGFFGGFFDGGFCGE>7BFDDF9CFAEE<FF08592;@A98>DG<<)5-6BF:?FFFFF2)))
@M00200:205:000000000-AKKM3:1:1101:9868:10601 2:N:0:1
TACTGGGGTATCTAATCCTGTTTGCTCCCCACGCTTTCGAGCCTCAGCGTCAGTAATGGACCAGTATGTCGCCTTCGCCACTGGTGTTCTTCCGAATATCTACGAATTTCACCTCTACACTCGGAGTTCCACATACCTCTTCCATACTCAAGATAGCCAGTATCAAAGGCAATTCCAAGGTTGAGCCCTGGGCTTTCACCTCTGACTAAACTCTCCGCCTACGCTCCCTTTACGCCCAGTAGATGTA
+
CCCCCGGGGGGGGGGGGGGGGGGGGGGGGGGGGGGGGGGGGGGGGGGGGGGGGGGGGGGGGGGGGGFGGGGGGGGGGGGGGGGGGGGGGGGGGGGGGGGGGGGGGGGGGGGGGGGFGGGGGGGGGDEGGGGGGGGGFFGFFGGFGFGFGDFG9=+<?GGFG9DFFFF8:EF<FBFFFFGFGGCG5D8?FGGFFDFFFEE60:@50:CCBE@**0DDADDADC>?25AF4?E*/(60=5@=C*8****
@M00200:205:000000000-AKKM3:1:1101:6963:10611 2:N:0:1
TACGAGGGTATCTAATCCTGTTTGCTCCCCACGCTTTCGCACCTCAGCGTCAATACATGTCCAGTGAGTCGCCTTCGCCACTGGTGTTCTTCCGAATATCTACGAATTTCACCTCTACACTCGGAATTCCACTCACCTCTCCATGATTCTAGCGATGCAGTCTTAAAGGCAATTCCGGAGTTGAGCCCCGGGCTTTCACCTCTAACTTACAAAGCCGCCTACGTGCGCTTTACACCCAGTAGATGTC
+
CCCCCGGGGGGGGGGGGGGGGGGGGGGGGGGGGGGGGGGGGCGGGGGGGGGGGGGGGGGGGGGGGGGGGGGGGGGGGGGGGGGGGGGGGGGGGGGGGGGGFGGGGGGEFGGGGGGFGGGGGGGGGGGGGGGGGDGGGFGFFGGFGFG*?FGGGGDFFGGFGGFGFFGGFGFFFBDFFADEC87CFGGFFGGEDGGFFFFE9BFFFFFEFFFEFBGGA5BF=@(25:5D3:19E<.,*/65<46<CEE
@M00200:205:000000000-AKKM3:1:1101:6717:10621 2:N:0:1
TACAAGGGTATCTAATCCTGTTTGCTCCCCACGCTTTCGTGCCTGATCGTCAGTTGTGAGCCAGATAGCCGCCTTCGCCACCGGTGTTCCACCCAATCTCTACGCATTTCACCGCTACACTGGGTATTCCACTATCCCCTCTCACACTCTAGTACTGAGGTCTCGCAGGCAGTTCCCAAGTTAAGCTTGGGGATTTCACCCGCGACTCTCAATACCGACTACGCACGCTTTATACCCAATAGATGTCAGCC
+
CCCCCGGGGGGGGGGGGGGGGGGGGGGGGGGGGGGGGGGGGGGGGFFFGGGGGGGFFGGGGGGGGGGGGGGGGGGGGGGDGGGGGGGGGGGGGGGGGGGGGGGGGGEDGGGGGGGFGGGGGGGFGGGGGGGGDFFECFGFFGGFGFGDFFG3EFGFF,DDFGFGFFGDECBAFFFFFFFFFCFFCFGFFGGFFGGG+@C@)>594AAF=3:C:4BF@46(6635;E55*2=>EF7)47;;;;<C?.))))(
@M00200:205:000000000-AKKM3:1:1101:6014:10675 2:N:0:1
TACAGGGGTATCTAATCCCGTTTGCTCCCCTGGCTTTCGTGTCTCAGCGTCAGCAAACCCCCAGCGAGCTGTTTTCACCATTGGCGTTCCAAACGATATCTACGCATTTCACCGCTCCACCGTTTGTTCCGCTCGCCCCTAGGTTGCTCAAGACGACCAGTATGTCGAGCAGTTCCATGGTTAAGCCATGGGATTTCACAAGACACTTAGCCGTCCGCCTACACACGCTTTATACCCAATAGATGTCAGC
+
CCCCCGGGFEFGGFGDFFGGFGGGGFGGGGGGGGGGGFGGGGGEFGGFEGGCGCFGGGGGGGGGGGGGGGGGFEGFBFFGGGGGGGGGGGGGGGGGFGGGGCFGGEFEAFDEAEG5CCEF>CECFGGGGG@>DGGEEBGFFGGFFFGBGD@?FGGFFEGFGG@GEFGGFG>CFFFCFFGAFG7>8C19AFFFA9?F6A<4BBDDE:BEE=:BF@CC3856@@@A<=:D98?/76<CB4?73<AFF>>92)
@M00200:205:000000000-AKKM3:1:1101:2500:10681 2:N:0:1
TACAGGGGTATCTAATCCCGTTTGCTCCCCTAGCTTTCGCTCATCAGCGTCAATGCCGGTCCAGGATGCCGCCTTCGCCACCGGTATTCCTCCAGATATCTACGCATTTCACCGCTACACCTGGAATTCTGCATCCCTCTCCCGGATTCAAGCCAATCAGTATCGGACGCAGTTCCCAGGTTAAGCCTGGGGATTTCACGTCTGCCTTAGTTGGCCGCCTACGAGCCCTTTACACCCAATAGATGTCAGA
+
CCCCCGGGGGGGGGGGGGGGGGGGGGGGGGGGGGGGGGGGGGGGGFFGGGGGGGGGGGGGGGGGGGGGFGGGGGGGGGGGGGGGGCCFGGGGGGGAFGGGGGGGGGGGGGFGGGG>GGGGFGGGGGGGGGGGGGG8D?FDF8E>CDG=GFG8DFFFBFGFGF9FDFCEFEDA5;BFFFGFCCGGFGGFFGGDFEGG+8@BFFFD*7>45*9*;(?>>DE<1=@B7C.>*;@FC?@(==D<))<A><BF<)
@M00200:205:000000000-AKKM3:1:1101:8934:10695 2:N:0:1
TACTGGGGTATCTAATCCTGTTTGATCCCCACACTTTCGTGCCTCAGCGTCAGTTACAGCCTAGTAAGCTGCCTTCGCTATAGGTGTTCTTGACGATATCTAAGCATTTCACCGCTACACCGTCAATTCCGCCTACCTCATCTGTACTCTAGCCCATCAGTATCAATGCCACCCTCCCGGTTAAGCCGGGATATTTCAGCACTGACTTAATAGGCCGCCTACGCACCCTTTAAGCCCAGTAGATGTC
+
CCCCCGGGGGGGGGGGGGGGGGGGGGGGGGGGGGGGGGGGGGGGGGGGGGGGGGGGGGGGGGGGGGGGGGGGGGGGGGGGGGGGGGGGGGGGGGGGGGGGGGGGGGGGGGGGFGGFGGFGGCGGGGGGCFGGGGGFGFGDFFGFGFGFGFGGGGGFFGGFGGFGFFGGFD5DFFFFFFGFGGGGFGGFFGCBFFFGFEFAADECEFFFE;;>A@CFBDFFFDFB>GFGGGEFFE=2CD;;3??3<?6
@M00200:205:000000000-AKKM3:1:1101:17780:10705 2:N:0:1
TACCGGGGTATCTAATCCTGTTTGATCCCCACGCTTTCGTGCCTCAGAGTCAATCTTCGTGTAACGAGCTGCCTTCGCAATTGGTGTTCTATGTCATATCTAAGCATTTCACCGCTACATGACATATTCCGCTCATCTCCACGGGATTCAAGACAGAGAGTATCAACGGCAGTTCTAGAGTTAAGCTCTAGGATTTCACCACTGACTTCCCTGCCCTCCTACGCACCCTTTAAGCCCAATAGATGTC
+
CCCCCGGGGGGGGGGGGGGGGGGGGGGGGGGGGGGGGGGGGGGGGGGGGGGGGGGGGGGGGGGFGGGGGDFGGGGGGGGGGGGGGGGGGFFFGGGGGGGGGGGGGGGGGGGGGGGFGGGGFGGFGGGGGGGGCCGGGFFDFGGFGFDFGFCEGFGF5DFEGFFGEFGEBEFFBDCBDF=6FDGCFFGFFGGFFGFD97@0:=:E58A<E*=CEFG5>FA2:1):>EAC:8>CE*.7:2>=E3;CC??
@M00200:205:000000000-AKKM3:1:1101:10141:10725 2:N:0:1
TACTGGGGTATCTAATCCTGTTTGCTCCCCACGCTGTCGCGCCTCAGTGTCAGTAACTGCCCAGCAGGCCGCCTTCGCCACCGGTCTTCCTCCGGATCTCTACGCATTCCACCGCTACACCCGGAATTCCGCCTGCCCCTACAGTACTCGAGCCTGACAGTCGGCATGGCCGACCCGGGGTTGAGCCCCGGGCTTTCACCACACCCTTATCACGCCACCTACGCGCCCTTTAAACCCAATAGATGTC
+
CCCCCGGGGGGGGGGGGGGGGGGGGGGGGGFFEGGGGGGGGEGGGGGGGGGGGGGGGGGGGGGGGGGGGGGGGGGGGGGGGGGGGGGGGGGGGGGEGGGGGGGGGEGGGGGGGGGFGDFGGGGEGGCGGGGGGGGG?FGDFGGFG?=EGFFCEGGFFGG53C@GF>DE6;>AFB4>DFDBFC8CAFGFFGDFFE=DF6CE37;?61,(42<AFFFEBGF?F??@,:BG5926<22:EF?(,6<)))6
@M00200:205:000000000-AKKM3:1:1101:21062:10725 2:N:0:1
TACCCGGGTATCTAATCCTGTTTGCTCCCCACGCTGTCGCGCCTCAGCGTCAGCCACAGCCCAGCGGGCCGCCTTCGCCACCGGTGTTCCTCCTGATATCTGCGCATTTCACCGCTACACCAGGAATTCCGTTCTCCCCTGCATACCTCTAGTCTGCCCGTATCCACCGCAGACCCACAGTTAAGCTGTGGGCTTTCACGACGGACGCAACAAACCGCCTACGAGCTCTTTAAACCCAGTAGATGTCAGA
+
CCCCCGGC@FGGECFGGGGCFAEEFGGGGGGGDGGGGFG<FFGGGGCFGCFGGGGGGGGGGGFGGG:BFFEEGGEFDGEGGGDC@>8+:@@CFFFGGGGGCEF+>CEDD;=BFGGDGGFGGGFEGG?@>DG8DCFFDFEC?GFFGFG7CFF?ECC@FFG53<8CAB5D4C*:>DFFFFGAFE+++>B48?6B5=F6/5@;FFF9;2:9((,(.4CF9D>38(()(/0**2)649A?C(3(64.:<44))4
@M00200:205:000000000-AKKM3:1:1101:2636:10729 2:N:0:1
TACTGGGGTATCTAATCCTGTTTGCTCCCCACGCTTTCGTGCATGAGCGTCAGTGTTGGCCCAGAAGGCTGCCTTCGCCATCGGTGTTCCTCCACATCTCTACGCATTTCACCGCTACACGTGGAATTCCACCTTCCTCTGCCACACTCGAGCCACGTAGTTTCGAGCGCAATTCCCAAGTTACGCTCGGGGATTTCACACTCGACTTGAGCGGCCACCTGCGCACACTTTAATCCCAATAGATGTC
+
CCCCCGGGEE@EGGGGGGGFGGGGGFGGGGGGGGEGGGGFFGGFFGGGGEGGGGGGDGGGFGGGFEFGFGFGGGGGGGG:7=FGGEGGGE8AGGGGCGGGGGGGGGG7DFFFFGD5DE9FEDFDEFF8FGFFGGDCGFGC?EGFEFDFGFF+6=FFFFG6@CB7=5=C5@?A>5C@5A9?=DF;*:1?B@E9*9:;+*,:4)0->@F=3*76@95C(:=;;865@C8D*27)))6::4(.)))669A
@M00200:205:000000000-AKKM3:1:1101:19103:10742 2:N:0:1
TACGCGGGTATCTAATCCCGTTCGCTCCCCACGCCTTCGCGCCTCAGCGTCAGGGACGGCCCAGCTGGCCGCCTTCGCCACGGGTGTTCCGCCTGATCTCTACGCATTTCACCACTACACCAGGCATTCCACCAGCCCCTACCGCCCTCAAGCGGTGCGGTCCCCGACGACCCTCCCCGGTTGAGCCGGGGGCTTTCACGCCGGGCCAGCACCGCCGCCTACGCGCGCCTTAAACCCAGTAGATGTCAGCT
+
CCCCCGGGGGGGGGGGGGGGGGGGGGGGGGGGGGGGGGGGGGGGGGGGGGGGGGGGGGGGGGGGGGGGGGGGGGGGGGGGGGGGEGEGGGGGGGGFFFGFGGGGG>FGGFGGGGGFGGGGGFDEGGDFGGGGCGGFFEGFFGGFGFGFGFGFFGDB>EDBEGFGFFGGFGE>EDFBFFGDEEGCFGGEEGG>BGFF/-<3<FF6649<((4:BFGGFGF?B?(04:5/)/4)44<BG(3?46<B<>D<9))
@M00200:205:000000000-AKKM3:1:1101:20900:10756 2:N:0:1
TACTAGGGTATCTAATCCCGTTTGCTCCCCTGGCTTTCGTGTCTCAGCGTCAGCACACTCCCAGCAGTCTGTTTTCACCGTTGGCGTTCCAGACGATATCTACGCATTTCACCGCTCCACCGTCTGTTCCGACTGCCCCTAAGTGGCTCAAGACAACCAGTATACCAAGCAGTTCCACGGTTGAGCCGTGGGATTTCACAAGGTACTTAGAAGTCCGCCTACACACGCTTTAAACCCAGTAGATGTC
+
CCCCCGGGGGGGGGGGGGGGGGGGGFGGGGGGGGGGGGEFFGGGGGGGGGGGGGGGGGFGGGGGGGGGGGGGGFGGFFGFGGGGGG@FGFFGGGGGGGGGGGGGGGGFFGGFEEGDGGFGGEGGFG=FGGGEGGGG8DFDFGGFGFGFFFGGGFFFF==6@DDGFFGGDFFDFEFFFFGFF:CD:DF5:DE>FFFFFCFEEBFB;6//9AEFFFCDDDF25-087CDC2263CCA;@:;;69?367?
@M00200:205:000000000-AKKM3:1:1101:25025:10799 2:N:0:1
TACTCGGGTATCTAATCCCGTTTGCTCCCCTGGCTTTCGCGCCTCAGCGTCAGTTTCGGTCCAGAATGCCGCCTTCGCCACCGGTGTTCCTCCAGATATCTACGCATTTCACCGCTACACCTGGAATTCCACATTCCTCTCCCGAACTCGAGCCTTCCAGTATCAGACGCAGTTCCCGCGTTAAGCCCGGGGATTTCACGTCTGACTAAGAAGGCCACCTACGCGCCCTTTAAAACCAATAGATGTC
+
CCCCCGGGGGGGGGGGGGGGGGGGGGGGGGGGGGGGGGGGCGGGGGGGGGGGGGGGGGGGGGGGGGGGGGGGGGGGGGGGGGGGGGGGGGGGGGGGFGFGGGGGGGGGGGGGGGGFGGGGGGGGE8EDGGGGGGGGG7==D?FDGEDDGFGDGGGFFGGFGGFGFFGGFGFAEEFFFF*<FGGFFGF4?;EE4?6CB8EB@13?CEE33@)7EDFG?GF@EEDFFGFGDF4A>).5;::?BA245:<
@M00200:205:000000000-AKKM3:1:1101:21257:10813 2:N:0:1
TACGCGGGTATCTAATCCCGTTCGCTCCCCTAGCTTTCGCGCCTCAGCGTCAGTGTCAGCCCAGCAACCCGCCTTCGCCGCAGGTGTTCCTCCCGATCTCTACGCATTTCACCGCTACACCGGGAATTCCACGACCCTCTCCAAGACTCTAGTCTCACCGTTTCTGGGGCACTTCTTGAGTTAAGCTCAAGGCTTTCACCCCAGACAAATGAGACCACCTACCTACCCTTTAAACCCACTCGATGTCAGCT
+
CCCCCGGGGGGGGGGGGGGGGGGGGGGGGGGFGGGGGGGGGGGGGGGGGGGGGGGGGGDFFGGGGGGGGGGGGGEGGGGGGGGCFCGCGG;FGGGGCGGGGGGGGGGGGGGGGECE8>FGGGGEG7BEFGGGGGG8CFGCAFGFGA7CGF,=DFCCBGFAGC=F<6;:9CEFFFFFFAF4FED8BC9FF*96=6*2=3F@D2;D<;@F3A?E)9CCDD8(528F>E7F47?A)6)3;:(4(201-39)6))
@M00200:205:000000000-AKKM3:1:1101:26855:10832 2:N:0:1
TACTGGGGTATCTAATCCTGTTCGCTCCCCACGCTTTCGCTCCTCAGCGTCAGTACTGGCCCAGGATCCCGCCTTCGCCACCGGTGTTCCTCCTGATATCTGCGCATTCCACCGCTACACCAGGAATTCCAGATCCCCCTACCAGACTCTAGCCGCCCAGTCTCGAATGCAGGCTCGAGGTTAAGCCTCGAGGTTTCACCTTCGACTTGAGTGGCCGCCTACGAGCTCTTTACACCCCGTAGCTGTCAGC
+
9@C<CFGGFG<ACCE@FE9DEFFGCFGGGGGGG>F7FGGGGFFFFE@EGEG:FFGGDA<EFGEGFGFFDFCFE==EDGGDGFCFCCF:EEGGGGGGGGGGGFFCECGDGCGCFE6?+@AAFFG@FEG8EDGAD88E,:>5*==:DDD5?8ADA86@?EC*43;CEAC,0,99*)*3*<*@<:+D8,=*AC5A>C?FFF,*.7=25@2(8>).)4CC()0(,363(8=C+*)-6A2:C1((-1(64).::)
@M00200:205:000000000-AKKM3:1:1101:17442:10834 2:N:0:1
TACTGGGGTATCTAATCCTGTTTGCTCCCCACGCTGTCGCGCCTCAGTGTCAGCAACTGCCCAGCAGGCCGCCTTCGCCACCGGTGTTCTTCCGGATCTCTACGCATTCCACCGCTACACCCGGAATTCCACCTGCCTCTACAGTGCTCGAGCGAGCCAGTTCGCACGGCCGACCCGGGGTTGAGCCCCGGGCTTTCACCGCACGCTTAACTTGCCACCTCCGCGCCCTTTACACCCAGTAGCTGTCCTCC
+
CCCCCGGGGGGGGGGGGGGGGGGGGGGGGGGGGGGGGGFGGGGGGGGGGGGGFGGGGGGGGGGGGGGGGGGGGGGGGGGDGGGGGGGGGFGGGGGFFGGGG8?DGGGGGF;EFGGAGGGGGGGGEEGFGFGGGGFGGFGEFGGFGFGFGFCDECCBEECFE+;?A57:?E>A*9ABF?DBCCDCFCGFFGEFFGGDF4FFFFFF14(48<AADFGGFGF:013)3:BGC7)4><A7E:?()6).458)))(
@M00200:205:000000000-AKKM3:1:1101:20673:10871 2:N:0:1
TACTAGGGTATCTAATCCTGTTTGCTACCCAAGCTTTCGAATCTCAGTGTCAGTTACGAGCCAGAAAGCTGTCTTCACCATCGGTATTCCTCCAGATATCTACGGATTTCACTCCTACACCTGGAATTCCGCTTTCCTCTCTCGCACTCCAGCAACGCAGTATCAAATGCACTTCCCAGGTTAAGCCCAGGGCTTTCACATCTGACTTACATCACCACCTACATTCCCTTTAAACCCAATAGCTGTCAGA
+
CCCCCGGGGGGGGGGGGGGGGGGGGGGGGGGGGGGGGGGGGGGGGGGGGGGGGGGGGGGGGGGGGGGGGGGGGGGGGGGGGGGGGGGGGGGGGGGGGGGGGGGGGGFGGGGGGGGFGGGGGGGG@FGGGGGGGGGGGFGFFGGFGFGFGF?FGGGFFGGFGF9FFFFFFGFEFBBF?D?DDGCC@EEFFG6?>?EFFEGFFEC@EFEFCFE@EBFEFGF5@:@FFGFG7:88A7EBD9@@56***1:46A
@M00200:205:000000000-AKKM3:1:1101:17684:10890 2:N:0:1
TACGGGGGTATCTAATCCTGTTTGATCCCCACGCTTTCGCGCCTCAGCGTCAGTTGCAGTCCAGTTGGCCGCCTTCGCCACCGGTGTTCCTCCCAATATCTACGAATTTCACCTCTACACTGGGAATTCCACTCACCTCTCCCGCACTCAAGACCGTCAGTATCGAAGGCAATTCTGAGGTTGAGCCTCAGCATTTCACCACCGACTTAACAGCCAGCCTACGTGCCCTTTACACCCAGTAGATGTCAAA
+
CCCCCGGGGGGGGGGGGGGGGGGGGGGGGGGGGGGGGGGGGGGGGGGGGGGGGGGGGGGGGGGGGGGGGGGGGGGGGGGGGGGGGGGGGGGGGGGGGGGGGGGGGGGGGGGGGGGFCFFGGGGGGGGGGGGGGGGGGFGEFGGBGFGFGFFFGGGFDEGFGGFGFFGGFGFDFEFFFFFFFGFFFGFFFGFFFFGGFFGFFFFF99@F3)/6<@C8DGF;31;F3C>D>7@<AFF?C0(().))56<)))
@M00200:205:000000000-AKKM3:1:1101:2368:10905 2:N:0:1
TACGCGGGTATCTAATCCCGTTTGCTCCCCTAGCTTTCGTGCCTCAGCGTCAGTACATCCCCAGCAGCCTGTCTGCACCATTGGCGTTCCAGATAATATCTACGCATTTCACCGCTCCACCATCTGTTCCGGCTGCCCCTAGATGACTCAAGAACGGCAGTATACCAAGCAATTCCACGGTTAAGCCGTGGGATTTCACAAAGTACTTACCATCCCGCCTACACACGCTTTAACCCCAATAGATGTCAGAC
+
CCCCCGEGGGFGGGGFGCFFFGDFGGGGGGGGGGGGFFCGGGFEFGGGE:FFGGGGGFFGGGFEGGGGEGGGGFGCFCFFGGGFGGGEGGFFGG?ECGCGGGGGGG7FEFFGFE>*=CGGCFGGGC>DFFGEGEC8AFGBF88D8FGEGFG6@FGF5CD5DCCFEFF:9DF588AFFFD5@CGG+,@9?45>66=DFFGEE=DEF*7@587*15C:5C>;<DE);C>D<C,>?)31B23(/)1)9)-.49)
@M00200:205:000000000-AKKM3:1:1101:4829:10907 2:N:0:1
TACAGGGGTATCTAATCCCGTTTGCTCCCCACGCTTTCGCGCCTCAGCGTCAGAACCGGCCCAGTGGGCCGCCTTCGCCACAGGTGTTCTTCCCGATCTCTACGCATTCCACCGCTACACCGGGAATTCCACCCACCTCTACCGGTCTCCAGGCCGACAGTTTCGGAAGCAGTCCCGGAGTTGAGCCCCGGGATTTCCCTTCCGACTTGTAAGGCCCGCCTGCGCGCGCTTTATACCCAGGAGATGTC
+
CCCCCGGGGGGGGGGGGGGGGGGGGGGGGGGGGGGGFGGGGGGGGGGGGGGGGGGGGGGGGGGGGGGGGGGGGGGGGGGGGGGGGGGGGGGGGGGGCGGGFGFGGGGGGGGGGEEFDGGGGGGEFEGGGGGGGGGGGFFFFGGFGFGFGFGDFGGFFGDFGD6CADG??@;:CEFFBEDEFGFCFGGFEDEBEDFCF)+4A;D0:>>:AB)))5:CB3;9:?<>>*77C51(:242A>),((44(4-6
@M00200:205:000000000-AKKM3:1:1101:24269:10911 2:N:0:1
TACTAGGGTATCTAATCCCGTTTGCTCCCCTGGCTTTCGCTCATCAGCGTCAGTGTTGGTCCAGGATGCCGCCTTCGCCACCGGTGTTCCTCCAGATATCTACGCATTTCACCGCTACACCTGGAATTCCGCATCCCTCTCCCAAACTCGAGCCATCCAGTATCGGACGCAGTTCCCCGGTTAAGCCGAGGGATTTCACGTCCGACTTAGTTGGCCGCCTACGAGCCCTTTAAACCCAATAGATGTC
+
[truncated: 37,211,355 more chars]
