# Supplementary material for: Responses of rhizosphere soil bacteria to 2-year tillage rotation treatments during fallow period in semiarid southeastern Loess Plateau
Source: PeerJ. 2020 May 5;8:e8853. doi: 10.7717/peerj.8853 (PMC7207221; doi:10.7717/peerj.8853)
Supplement: Supplemental Information 70 [file peerj-08-8853-s070.gz › G4'L3.R2.fastq]

@M00200:207:000000000-ALC1F:1:1103:23524:8801 2:N:0:5
TACTGGGGTATCTAATCCCGTTCGCTCCCCTAGCTTTCGCGCCTCAGCGTCAGTTACAAGCTAGCAAGCCGCCTTCGCCACTGGTGTTCCTCCAGATATCTACGCATTTCACTACTACACCTGGAATTCCACTTGCCTCTCTTGCACTCCAGCCCTGCAGTATTGGACGCAGTTTCGAGGTTAAGCCTCGAACTTTCACAACCAACTTACAGAACCGCCTACGCGCTCTTTAAACCCAATTACTGTC
+
CCCCCGGGGGGGGGGGGGGGGGGGGGGGGGGGGGGGGGGGGGGGGGGGGGGGGGGGGGGGGGGFGGGGGGGGGGGGGGGGGGGGGGFGGGGGGGGGGGGGGGGGGGGGGGGGGGGGGGGGGGGGFGGGGGFGGGGGGGG6FGGGGGGGGGGGGGGGGF8?GGFGGGGGGEGGGFGGGGFGEGG+=AFFGGGGFFFFFCGCEFEDFAFFFFFFEFFF=DFF>29@BB;DFEFE?EFFF?0=E47C?CA
@M00200:207:000000000-ALC1F:1:1108:12173:10564 2:N:0:5
TACGGGGGTATCTAATCCTGTTTGCTCCCCACGCTTTCGAGCCTCAGTGTCAGAAACGTTCCAGAGCGCCGCCTTCGCCACCGGCCTTCCTCCCGATCTCTACGCATTTCACCGCTACACCGGGAATTCCGCGCTCCTCTCCCGTCCTCTAGCGTGGCAGTCCCCCCCGACCTTTTCAGGTTAAGCCTGAAGCTTTCCCGGAGGGCTTACCGCACCACCTACGCTCCCTTTATACCCAATTACTGTC
+
CCCCCGGGGGGGGGGGGGGGGGGGGGGGGGGGGGGGGGGGGGGGGGGGGGGGGGGGGGGGGGGGGGGGGGGGGGGGGGGGGGGGGGGGGGGGGGGGGGGGGGGGGGGGGGGGGGGGGGGGGGGGGGGGGGGGGGGGGGGGGGGGGGGGGG7FGGEEGGGGGGGGGEGGGGGGDFGGGGGGGGG9CFGGG=@FFGGFFFGFB@EF>?F:BFFFBBDEFG?F?:6BFDFFFFFF2<F9?B67<BFFA<B
@M00200:207:000000000-ALC1F:1:1111:3280:9407 2:N:0:5
TACCGGGGTATCTAATCCTGTTTGCTCCCCACGCTTTCGCGTCTCAGCGTCAGTCACGTCCCAGAGTGCTGCCTTCGCCATTGGTGTTCCTCCTGATATCTGCGCATTTCACCGCTACACCAGGAATTCCACACTCCTCTTCCGGACTCGAGCCCGACAGTATCCACCGGCATCCCAGGGTTGAGCCCTGGACTTTCACAGCGGACTTACCGGGCCGCCTACACGCTCTTTACACCCAATTACTGTCAGCT
+
CCCCCGGGGGGGGGGGGGGGGGGGGGGGGGGGGGGGGGGGGEGGGGGGGGGGGGGGGGGGGGGGGGGGGGGGGGGGGGGGGGGGGGGGGGGGGGGGGGGGGGGGGGGGGFGGGGGGGDG@FGGGGGGGCGGGGGGGGGGGGGGGGGGGGGGGGGGEGGFGGGGGGFGGGGGGGGGGGGGGGGGGGGGGFGFFGGFFFEGFEFFF>9DFFFFFFFGF@FF0,.8?:>?B<FFFG>?@>68?9ADABFA9<))
@M00200:207:000000000-ALC1F:1:1112:4433:11074 2:N:0:5
TACCGGGGTATCTAATCCTGTTTGCTCCCCACGCTTTCGAGCCTCAGCGTCAGTTGTCGTCCAGCAAGCCGCCTTCGCCACTGGTGTTCCTCCTAATATCTACGCATTTCACCGCTACACTAGGAATTCCACTTGCCCCTCCGACACTCAAGTCCCACAGTTTCCAATGCAGTCCCGCAGTTGAGCCGCGGGCTTTCACATCAGACTTGCAAGACCGCCTGCGCTCCCTTTAAACCCAATTACTGTCAGCT
+
CCCCCGGGGGGGGGGGGGGGGGGGGGGGGGGGGGGGGGGGGGGGGGGGGGGGGGGGGGGGGGGGGGGGGGGGGGGGGGGGGGGGGGGGGGGGGGGGGGGGGGGGGGGGGGGGGGGGGGGGGGGGGDFGGGGGGGGGGGGGGCCEGGGGGGGFGGGGGGGFGGGGAFGGFGFGGFGGGGEGGGGGFGGGGCEBEGGFF?FFFFFF3=EFFF9778FFBD@@7@@FBG>1:ABA<)=FFB:?A2:BA<<A>))
@M00200:207:000000000-ALC1F:1:1112:20433:12971 2:N:0:5
GCCATGCACCACCTCTCAGCTTGTCTGGTAAAGTCTTCAGCTTGACCTTCATTCTGCTGTCTCTCCGGGTAAGATTTCTGGCGTTGACTCCAATTGAACCGCAGGCTTCACCCCTTGTGGTGCTCCCCCGCCAATTCCTTTAAGTTTCATACTTGCGTACGTACTTCCCAGGCGGCAAACTTAACGGCTTCCCTGCAGCACTGCATTGGCCACAAGCCAATGCATCACTGAGTTTGCATAGTTTACAGCTG
+
CCCCCGGGGGGGGGGGGGGGGGGGGGGGGGGGGGGGGGGGGGGGGGGGGGGGGGGGGGGGGGGGGGGGGGGGGGGGGGGGGGGGGGGGGGGGGGGGFGGGGGEEGGGGGGGGGGGGGGGGGGGGGGFGGGGGGGDFGFGGGGGGGGGGGGFGGGGGGGGGGGGGGGGGGGG8DBD>DGFGGFGGGG>DGGGFFFG>FBFFFFFFFFFFF@?=DFGA=FBDE3BEEDFFCFA@C<ACCEFFEEEEFF343@4
@M00200:207:000000000-ALC1F:1:1112:19966:21057 2:N:0:5
TACTAGGGTATCTAATCCGTTTTGCTCCCCACGCTTTCGTGCCTCAGCGTCAGTAACAGAATAGTTAACTGCCTTCGCCGTTATTGATGTTCTCCTTTATATCTTTGGATTTTACCCCTCCACAAAGAATTCCGTTAACCTCTCCTGTACTCAAGCGAGACAGTATTATCAGTTTCCACGAGGTTGAGCCTCGATTTCCCGCCAATAACTTATCTTGCCGCCTACGCACCCTTTACACCCAATTACTGTC
+
CCCCCGGGGGGGGGGGGGGGGGGGGGGGGGGGGGGGGGGGGGGGGGGGGGGGGGGGGGGGGGGGGGGGGGGGGGGGGGGGFGGGGGGGGGGGGGGGGGGGGGGGGGGGGGGGGGGGGGGGGFGGGGGGGGGGGDFFEGGGFGGGFGGGGFGGGGGFGGGC>FGGGGDGGEDEFFGGGGFGGGGEGFGGFGGFA8DEFFG5==EDAEF@EEC@EEGFEA@ABBADFDFF@>FDD@8B<BDBF(7E77ECE)
@M00200:207:000000000-ALC1F:1:1114:17979:19585 2:N:0:5
TACTCGGGTATCTAATCCTGTTTGATCCCCACGCTTTCGTGCCTCAGCGTCAATAACTGTGTAGTAAGCTGCCTTCGCAATTGGTGTTCTATGTCATATCTAAGCATTTCACCGCTACATGACATATTCCGCTTACCTCCACAGTATTCAAGACAGATAGTATCAACGGCAGTTTCCGGGTTAAGCCCGGAGATTTCACCACTGACTTACCTGCCCACCTACGCACCCTTTATACCCAATTACTGTC
+
CCCCCGGGGGGGGGGGGGGGGGGGGGGGGG@FGGGGGGGGGGGGGGGFGGGGGGEEAFFGGGGGGFGG@DFGGGGGGGGGGGGGGGGGGGGGFGGGGGGGGGGGGGGGGGGGAFGGGGGGFGGDGFGGGGGGGEEGGFGDEGDD>9EFGGFG8FFGDGGGGFFFGGFCGGGGGFGGGGD6CDGGFG*DGGGF5CGFFEFBFFAFEFEFFFBA6=*AEEFDEFAFFGFFDFEFEEFFEGBFFCE8>7)
@M00200:207:000000000-ALC1F:1:1116:14443:7343 2:N:0:5
TACTCGGGTATCTAATCCTGTTTGCTCCCCACGCTTTCGAGCCTCAACGTCAGTTACGGTCCAGTAAGCCGCCTTCGCCACTGGTGTTCCTCCTAATATCTACGCATTTCACCGCTACACTAGGAATTCCACTTACCTCTCCTGCACTCCAGCCATACAGTTTCCAAAGCAGTCCGGGGGTTGGGCCCCCGCCTTTCCCTCCAGCCTTGCATTACCGTCTACGCTCCCTTTACACCCAATTACTGTCCGCT
+
CCCC<FGGGGGGGGGGGGGGGGGGGFGGGGFG@EG7FGG@FGGGGGGGGGGGGCAFGEGGGGGGEGGFGGGGGGGGGGGGGGGGF8?FGGGGGGDGGFFGGGG7FGGGEFGGGGGGGG9FG4?FFEGGGGGGFFFGGCFGGGGGFFGFGGG8DF?DFGGFF89,?AD,AFFGGFGGDGG>CGG?CFGGGGG>?DAEA*;+0:;1(>@E@EFC3>GF@F;7;A(66;@?D907)67F>:?B24)<A-)),((
@M00200:207:000000000-ALC1F:1:1116:25186:15199 2:N:0:5
TACTAGGGTATCTAATCCTGTTCGCTCCCCACGCTTTCGCTCCTCAGCGTCAGTACTGGCCCAGACCACCGCCTTCGCCACCGGTGTTCCTCCTGATATCTGCGCATTTCACCGCTACACCAGGAATTCCGTGGTCCCCTACCAGACTCAAGTCATGACAGTATCGAGTGGCGGCTCCAGGTTGAGCCTGGAGGTTTCACACCCGACCTATCAAACCGCCTACGAGCTCTTTATACCCAATTACTGTC
+
CCCCCGGGFGGGGGGFGGGEFFGEG:FCFGGGGGCG,EFGGGEGGGGG@BFGECFFFFGGGGGGFGGGGGDGFGEGGGFGGGCGGGGGGGGGGGGCFG9<;EFGGDDF9FFGGDGGGFCAEDFEFGGGG4,@6@=E,@FFFFGGFCGBFGGF;=,EA,@?EGGGFEGFF@?DGECD>ECCGCF6CFGFF9:49DBBB=D>4699(?=(63+))/267;9(,0:;??0(4426-<@=5(,((-.)).69
@M00200:207:000000000-ALC1F:1:1116:12078:19751 2:N:0:5
TACTAGGGTATCTAATCCTGTTTGATCCCCACGCTATCGCGCCTGAGCGTCAGTAATGAGCCAGTGAGCCGCCTTCGCCACCGGTGTTCTTCCCAATATCTACGAATTTCACCTCTACACTGGGAATTCCACTCACCTCTCTCATCCTCAAGCTAAACAGTTTCAATGGCAGTTCCGGAGTTGAGCTCCGGGCTTTCACCACTGACTTGGATAGCCGCCTGCGCGCGCTTTAAGCCCAGTTACTGTC
+
CCCCCGGGGGGGGGGGGGGGGGGGGGGGGGGGGGGGGGGGGGGGGGGGGGGGGGGGGGGGGGGGGGGGGGGGGGGGGGGGGGGGGGGGGGGGGGGGGGGGGGGGGGGGGGGGGGGGGGGFGGGGGFGGGGGGGGGGGGGGGFGGGGGFGGGADGGGGGGFFGGGGGGGGGGGGFGGGGGGGGGGGGGGGGGFFGFFFFGFEFFFFFEFFFFEEEGFFBBFFF@BFB>F@;0=3;FAD<?@EFEFFFE
@M00200:207:000000000-ALC1F:1:1117:18377:3576 2:N:0:5
TACAGGGGTATCTAATCCGGTTCGCTCCCCACGCTTTCGCGTCTCAGCGTCAGTTACAGGCCAGGAAGCCGCCTTCGCCACTGGTGTTCCTCCAGATATCTACGCATTTCACCGCTACACCTGGAATTCCGCTTCCCTCTCCTGCACTCGAGCCAGGCCAGTTTGCAATGCAGTTTTCCGGTTGAGCCGGAAGATTTCACATCACACTTAACCAGCCGCCTACACGCGCTTTAAACCCAATTACTGTC
+
CCCCCGGGGGGGGEGGGFGGEGGGGGGGGGGGEGGGGGGGGGGGGGGGGGGGGFGGGGGGFGGGGGGGGGGGGGGGGGGGGGGGGGGGGGGGGGGFEFGGGGGGGGEFEFGGGGGGGG9FGGF@FEDCFGGGGGGGGGGGGGGGGGGFGGGEGGGGCFEGGCGGGGEGGGGGGFGGGGGCE9CDFGFGGGGEF*=@8CGFEFFFFEFFFEFB5>AFFF;><D@EDB@B>1*46<FF7?6/44-5)4.)
@M00200:207:000000000-ALC1F:1:1117:4577:7596 2:N:0:5
TACGAGGGTATCTAATCCCGTTTGCTCCCCTGGCTTTCGCTCCTCAGCGTCAGTGTTGGTCCAGGATGCCGCCTTCGCCACCGGTGTTCCTCCAGATATCTACGCATTTCACCGCTACACCTGGAATTCCGCATCCCTCTCCCAAACTCAAGCCATCCAGTATCAGACGCAGTTCCCCGGTTAAGCCGAGGGATTTCACGTCTGACTTAGTTGGCCGCCTACGAGCCCTTTAAACCCAATTACTGTCCGAT
+
CCCCCDGGGGGGGGGGGFG@FGGGGGGGGGGGFGGGGGGGGFEGGGGGGGGGGFFGGFGGGGGGGGGGCGBCGGDGGGGEGGGDFGGGFGAEF<F?FEGGGFGGGDECEGFGGGGGGGGGGGGFFDFGGGGEGGGGGGGGGGGGG6DFGGD?FGFGGGGGGGGGGGGGGGGGGFFFFFDDGDD8CGGGG>CDFG;EFFGB>F=>CCEEE=FFE=AF(:><(6,;(:983:?)9<FFBB?F564A):2,((4
@M00200:207:000000000-ALC1F:1:2105:16844:12898 2:N:0:5
TACAAGGGTATCTAATCCTGTTTGCTCCCCACGCTTTCGTGCATCAGCGTCAGTATCGGGCCAGTGAGCCGCCTTCGCCACTGGTGTTCTTGCGAATATCTACGAATTTCACCTCTACACTCGCAGTTCCACTCACCTCTCCCGAACTCAAGACTCTCAGTATCAAAGGCAGTTCTGGAGTTGAGCTCCAGGATTTCACCTCTGACTTAAGAACCTGCCTACGCACCCTTTACCCCCAGTTACTGTC
+
CCCCCGGGGGGGGGGGGGGGGGGGGGGGGGGGGGGGGGGAFGGGGGGGGGGGGGGG,CFEGGGGGGGGFGGGGGGGGGGGGDGGE<FGGGGGGDEEGCGGGGGGCGGGGGGGFGGGGGGGGGGGGGGGGGGGFFCGGGGGGGGG+@EGFDFG8EGGGGGGGGGGGGAFCFGG07DFGG?6DFFFFGFGC6C5>FGFFF>CFFF>@=E;C=>EFFG609<=AA5(2:>5>D=44*/?90(/)5<?C).
@M00200:207:000000000-ALC1F:1:2106:14258:10687 2:N:0:5
TACTCGGGTATCTAATCCCGTTTGCTCCCCTGGCCTTCGTGCCTCAGTGTCAGGAACTGTCCAGAGACCCGCCTTCGCCACTGGTCTTCCTCATGATCTCTACGCATTTCACTGCTACACCATGAATTCCAGTCTCCTCTCCAGTCCTCAAGCACCGCAGTATCGAATGCAGTTTCGGAGTTAAGCTCCGAAATTTCACACCCGACTTACGGCGCGACCTACGCACCCTTTAAACCCAATTACTGTC
+
CCCCCGGGGGGGGGGGGGGGGGGGGGGGGGGGGGGGGGGGGGGGGGGGGGGGGGGGGGGGGGGGGGGGGGGGGGGGGGGGGGGGGGGGGGGGGGGGGGGGGGFGGGGGGGGGGGGGGFGGGGGGGFGGGGGGGGGGGGGFGDFFGGGGFGGGGGFGGGGGGGGGDFFGGGGGFFGGG6=8EGGFFGGGGGGGEGGFFE?CFA>AFBFF58@>>>A)0205@FDFFFBFFFFFFFFFFFF;CEFFC)3
@M00200:207:000000000-ALC1F:1:2107:22002:7615 2:N:0:5
TACCCGGGTATCTAATCCTGTTCGCTACCCACGCTTTCGTGCCTCAGCGTCAATTACCAGCTTAGTGAGCTGCCTTCGCAATCGGTGTTCTACATCATATCTAAGCATTTCACCGCTACATGATATATTCCACTCACTTCAACTGTATTCAAGCTGCACAGTTTCAATGGCATTTTCCCGGTTAAGCCGGAAGATTTCACCACTGACTTATACTGCCGCCTACGCACCCTTTAAACCCAATTACTGTC
+
CCCCCGGGGGGGGGGGGGGGGGGGGGGGGGGGGGGGGGGGGGGGGGGGGGGGGGGGGGGGGGGGGGGGGGGGGGGGGGGGEGGGGGGGGGGGGGGGGGGGGGGGGGGGGGG9FGGGGGGFFGGGGGFFFGGGGGGGGGGGGGGGGGGGGGGGFGGGGGGGGFFGGGGGFGGGGFGGGFGCEGGGGGGGDD7DBGGFFCFF?F?AEEEFFFFFFFF>@>=>DDFA24:@@FFFFFCF39@=BF?CEEFF
@M00200:207:000000000-ALC1F:1:2107:18697:10752 2:N:0:5
TACGCGGGTATCTAATCCTGTTTGCTCCCCACGCTTTCGCACCTCAGCGTCAATACCAGTCCAGTGAGCCGCCTTCGCCACTGGTGTTCTTCCGAATATCTACGAATTTCACCTCTACACTCGGAATTCCACTCACCTCTCCTGGATTCAAGCGATGCAGTCTTAAAGGCAATTCCGGGGTTGAGCCCCGGGCTTTCACCTCTAACTTACAAAGCCGCCTACGTGCGCTTTAAACCCAATTACTGTC
+
CCCCCGGGGGGGGGGGGGGGGGGGGGGGGGGGGGGGGGGGGGGGGGGGGGGGGGGGGGGGGGGGGGGGGGGGGGGGGGGGGGGGGGGGGGGGGGGGGGGGGGGGGGGGGGGGGGGGGGGGGGGGGGGGGGGGGGGGGGGGGGGGGGGGGGGCGGDGGGGFGGGGGGGGGGGGGFGGGGGGG>>C>FGGGGGGFGGFFFGFFFF=EEFFFFFFF@;F9EFFFF6@FFFFF?BAAAAC<?F?4<DFFDA
@M00200:207:000000000-ALC1F:1:2107:14373:22850 2:N:0:5
TACAGGGGTATCTAATCCCTTTCGCTCCCCTGGCCTTCGTGCCTCAGCGTCAGTTAATGTCCAGGAACCCGCCTTCGCCACGAGTGTTCCTCTCGATATCTACGCATTTCACCGCTACACTAGGAATTCCGCTTGCCTCTCCAGCACTCCAGCCATACAGTTTCCAAAGCAGTCCCGGGGTTGAGCCCCGGGCTTTCACTTCAGACTTGCATCGCCGTCTACGCTCCCTTTATACCCAATTACTGTC
+
CCCCCFGGGGGGGGGGGGFFGGGGGGGGGGGGGGGGGGGGGGGFGGGGGGGGGFGFGGFGGGGGFGGGGGGGGGEFFGGGGGGDGGGGGGGGGG7FGFGFGGGGGGGGGGGGGGGGGGGGGFGGFGGGGCFGCCFGFFGFGGGF8EGGDGGDGGGGGGGGGG+=DFF,68D6DDGGDD>GGGGCFGFGGGG>BC*;F?CCFFFF5@BBFEFCE@4=6:,38C<@;D(:84)).)?+6=(8C.;?)-6
@M00200:207:000000000-ALC1F:1:2108:22959:17491 2:N:0:5
TACCAGGGTATCTAATCCCGTTCGCTCCCCACGCTTTCGTGCCTCAGTGTCAGAACCAGCCCAGTCACCCGTCTTCACCACCGGCATTCCTGACGATATCTACGCATTTCACCGCTCCACCGTCAGTTCTAGTGACCCCTACTGGCCTCAAGTCCGCCAGTATCTGAAGCATTTCCCGGGTTGAGCCCGGGGATTTCACAACTGACTTAACGGACCACCTACGCACCCTTTAAACCCAGTTACTGTC
+
CCCCCGGGGGGGGGGFGGGGGGGGGGGGGGGGGGGGGGGGGGGGGGGGGGGGGGGGGGFGGGGGGGGGGGGGGGGGGGGGGGGGGGGGGFFGFGGEGGGGGGGGFGGGGGGGGGGGGDGGGGGGFGFGGG;EEGGGGGGGGGGGFFGCGGDFGGGGGGGGGGGF*;2EDGGGGGGF?CEGGGG?CFFGGGDDEDFFFFGFEF4F7E9F*BF:>@GD?>D@FFFEFFFF@D@EF4+=?@=@BABB<<B
@M00200:207:000000000-ALC1F:1:2110:22173:14182 2:N:0:5
TACACGGGTATCTAATCCCGTTTGCTCCCCACGCTTTCGCGCATCAGCGTCAGTACCGGTCCAGTGAGCCGCCTTCGCCACTGGTGTTCCTCCCAATATCTACGCATTTCACCGCTACACTGGGAATTCCACTCACCTCTCCCGGTCTCAAGCGAAGCAGTTTGGACGGCAGTTCCTCGGTTAAGCCGAGGGATTTCACCATCCACTTGCCAAGCCGCCTACGCGACCTTTAAACCCAATTACTGTC
+
CCCCCGGGGGGGGGGGGGGGGGGGGGGG,BFGGGGGGGGGGGGGGGGGGGGGGGGGGGGGGGGGGGGGGGGGGGGGGGGGGGGGGGGGGGGGGGGGGGGGGGGGGGGGGGGGGGGGGGFGGGGGGGGGGGGGGGGGGGGDG@FEGGGGGGGGGGGGGGGGGCCGGGGGGGGGGFGGGGGGDBCBGGGGGGGFGFGFFFGFFFFFFFFFFFFFFFGF1>@F+;?F4(44454AF>FFFB?FFFBABBB
@M00200:207:000000000-ALC1F:1:2117:12911:18937 2:N:0:5
TACTGGGGTATCTAATCCTGTTTGCTCCCCACACTTTCGTGCCTCAACGTCAGTTATCGTCCAGAAAGTCGCCTTCGCCACTGGTGTTCCTCCTAATATCTACGCATTTCACCGCTACACTAGGAATTCCACTTTCCTCTCCGACACTCAAGGAGAATAGTTTTGGTTGCAGTTCCTCAGTTGAGCCGAGGGATTTCACAACCAACTTGTTCTTCCGTCTACGCACCCTTTAAACCCAATTACTGTC
+
CCCCCGFGGGGGGGGGGGGGGGGGGGGGGGFGGGGGFGGFCGGGGGCFEDFGGG<EFGGGGGGG,6CFFGGGGGGGGDGGGFFCFGGGGGGGGGFFGGGGGGFF:CEGGGGGGGGGGGGGGGFGGGDFGGGGGGGGGGGGG8@6CGEDD8,@D8DFFF8EGEG8D6F=>DGFDFGGDFD6EFFDGGFC=DDDD***+;=F5A5==A=*6CEEACF8@/:99AF@2B9>BBBC9*8A@@FFE?;35.)
@M00200:207:000000000-ALC1F:1:2118:29332:14723 2:N:0:5
TACCGGGGTATCTAATCCTGTTCGCTCCCCTAGCTTTCGCGTCTCAGCGTCAGGTGTGGCCCAGCGAGCCGCCTTCGCTACTGGTGTTCCTCCCGATATATGAGCATTTCACCGCTACACCGGGAATTCCACTCGCCTCTACCACCCTCTAGCCCGGCAGTATCCATCGCACGCCCGTGGTTGAGCCTCAGGATTTCACGACAGACTTACCGAACCGCCTACACGCTCTTTAAACCCAATCACTGTC
+
BC-,AFGEFGGFFGGFFGGGGEGGD:EFFEFGGGGCGGGGGC:4C<FGEC:CCFFCFCF,:@CF-@@FGF@:BEEF<FFGE,?D<FE=EFFGGFFGE7B,4@,C9BEFFFGGFGGDGGGGFGCC@EG?>FFFEFFGEGGGGFFF8?CFGGGD71@CEE>ECE9CFGGGG8;@CBGDC*29CCDFGGFFFCFFGFFFFFD:(:60:?FEFAF??BDB6D0:??>?636??3>AAF75?B:1(4:A9.4
@M00200:207:000000000-ALC1F:1:2119:9479:2775 2:N:0:5
TACACGGGTATCTAATCCTGTTTGCTCCCCTAGCTTTCGCGCCTCAGCGTCAGTTATGGTCCAGTGCGCCGCTTTCGCCACAGGTGTTCCTCCCGATATCTACGCATTTCACCGCTACACCGGGAATTCCACGCACCTCTCCCATACTCCAGCACCACAGTTTCGCCTGCAGGCCCCGAGTTAAGCCCGGGGATTTCACAAGTGACTTGTGGCACCGCCTACGCGCCCTTTAAACCCAATTACTGTC
+
CCCCCGGGGGGGGGGGGGGGGGGGGGGGGGGGGGGGGGGGGGGGGGGGGGGGGGGGGGGGGGGGGGGGGGGGGFGGGGGGGGGDGGGGGGCFGGGEGGGGGGGGGGGGGGGGGGGCGGGGGDED+BFGGGGGGGGGGFF8DEFGGGGGGFGGGGG:7FGFAFFGDGDGGGGGFBDFGF*C;9>CFGGFD7?5BCA<FFFEFFF??CCEFFFFDDF57A@?046>0@9BF??A9:FFBFF049AFF<9
@M00200:205:000000000-AKKM3:1:1101:13786:1974 2:N:0:1
TACTCGGTTCTCTAATCCTGTTTTCTCCCCACTCTTTCTTTCCTCAGTTTCCTTTCTCGTCCATTTTTTCGCCTTCGCCTCATTTTTTCCTCCCTCTCTCTACGCTTTTCCCTGCTACACCTTTCTTTCCACACCCCTCTACCGCACTCTCTTCTCCCATTTTCCACTGCCATTCCCTTTTTGCCCCCATTCCTTTCCCTTCATCCTTTCCAACCCACCTCCTCACCCTTTCCCCCCCATTTCTTTCTTCT
+
6,8AC;C,8,;<C6,CCCE9FC@,6<6C6@,@,;CCC@,6,6CEC,<C,<<,,<,;C,,:88,,,,6,6;+8=CFB,8,,4,,,<,<@?EE?44,,4,9A@;??7,8?@;,99,4;,:,44,,,,,9@FD=A=6+8106809,38*=068,+,36+36++7+261++73=*)4:;3+++*36+++66:0+,+1,5+10,**)03*387**3*0)4*1*3))-)*.1*/30:***)0*((/)))))))).))
@M00200:205:000000000-AKKM3:1:1101:12471:1981 2:N:0:1
TACTGGGTTCTCTAATCCCGTTCTCTCCCCTGTCTTTCTCTCCTCAGCGTCCTCCTAGGTCCATTCCCTCGCTTTCGCCACCTTCTTTCCTTCCTCTCTCTCCGCCTTTCCCCGCTCCACCCTCCTTTCCATCTTCCCCTACCCCACTCTCTCTTCCCAGTCTCTTTTGCCCTTTTCCTCTTGGCCCTATTTTTTTCACCCCCTCCTCTCGCACCCGCCTTCTCGCCCTTTCCCCCCTATTACTGTTCTTT
+
-,8A,,,,8,;;C<,<C@C;E;;,<6CCCBE9,CC;CA,<,;BEE,,;+88+,,,,,,,;BC,,6;,,6;+8@=FE,68,84,,6,<AAEF599,,5,9?=,B+8,44=?,::+6:=C894++++,93C@8EG,+99*115@@@=5=0=+,+,+65=8+3@+06*++,4=?0D8;050++376+*,1**+,++,105*21)0:))101*)/))-145*/5(.*10/8?)26)))((4((//)/7<.)))))
@M00200:205:000000000-AKKM3:1:1101:15087:2065 2:N:0:1
TACTGGGGTCTCTAATCCCGTTCGCTCCCCTGGCTTTCGTTTCTCGGCGTCATCACACTCCCAGCTGTCTGTTTTCACCTTTGTCGTTCCATACTCTATCTACGCATTTCACCGCTCCACCGTTTGTTCCGACAGCCCCTAAGTGGCTCAATCCGGGCAGTTTCCCGTGCAGTTCCCCTTTTGAGCCGTTTTATTTCACAAGGTACTTTCCCGTCCGCCTACTCACGCTTTCCACCCCATTACTGTCATCT
+
6,ACCFG+@,;CEC,CECFEGE@,7@C@CCF@,EF@EE,C,:EFG:<B7@@,,<,:6CFFFFC,:C,:CA@FFDEF9CCEA?,,<4CCFGG,,9,,9,9EECF@F,8@DF,::@C>CC8A8+@=?+@?FG6CD++86:C8:@DFGF>06+,+,6=3?EC5@+5+536,35580AC+*3+*855<*@F*?*,*+5<54/5>3<<1*167*11:9BCC=)?2-5*115;;/9=))))/1(/3;5;9?1/))))
@M00200:205:000000000-AKKM3:1:1101:13193:2075 2:N:0:1
TACAAGGGTATCTAATCCTGTTTTCTCCCCACGCTTTCGCGTATCAGCGTCAGTATCCAACCATTTCGCCGCCTTCGCCACATTTGTTCCTCCCGATCTCTACGCATTTCACCGCTACACCTGTCATTCCACCCCCCTCTTTGGTACTCTATCTTGCCAGTTTCTTTCGTCCTTCCCCTTTTGAGCCGATGTCTTTCACACATTACTTACCAAACCGCCTACTCGCCCTTTCTACCCCATTACTGTCCTCT
+
-8ACCGG7E,;CFC,EFFGCGCE,<CCCCFAFCFGEFE,@+88FFFDF78@,,<,<CFFFGGE,,,,,888CFGGGC@B,8,,,<5FFGGGAEC+,6+9EFGGGG+8?=F,:A>E?GEF=D,,,,,99CFDFG66@@@ED?DFFGFF0=<A+6=6+<>DDF6;?*5+=9@BDFFF:3:+*7@5338A*<***+5221:<4<AF**129**09=2B:/)2-(/))6/5CC<E)1)1.*((/;59.)/)).))
@M00200:205:000000000-AKKM3:1:1101:14051:2075 2:N:0:1
TACTAGGGTATCTAATCCTGTTTTCTCCCCACGCTGTCGCTCCTCAGTGTCATCAACGGCCCATCACTACGCCTTCGCCACTGTTATTCTTCCCTATCTCTACGCCTTCCACCGCTACACCGTGAATTCCATCTGCCCCTACCGTGCTCTATCTCGCCAGTCTGCCCTGCAGCCCCTTTCTTGATCCCCTCTCTTTCACCAGCCCCTTCTCGGGCCACCTCCTCGCCCTTTCCCCCCCATTCCTGTCCTCT
+
88BCCGG,C,;CF@,CFGGFGE@,<CCCC@EC@EG,B@,9,;@F@FFFC<C,,6,,;8@BFFC,:,,,,98@FFGG,8@,89,,<,CFFGG?A=,,59@FF8E@E+9?=4,::@@?+C,49+,,++99EF8EG@+92:@::@A9DF+)62,+,363<>89F63+*+0,;D*)3)?0**++855+47E3:++**57++*7:5CC0)003)**))0:1212>(/(/5:?D)24).),,4((/7)1.9.)))))
@M00200:205:000000000-AKKM3:1:1101:16920:2084 2:N:0:1
TACTGGGTTCTCTAATCCTGTTTTCTCCCCACGCTGTCTCTCCTCAGTGTCCTCCACTGCTCATCGCCCCGCCTTCGCCCCCTTTTTTCTTCCCTCTCTCTACGCTTTCCCCCGCTACACCCCTTTTTCCCCCCGCCCCTACAGTGCTCCATCCCCGCAGTCCCCTCCGCCGACCCGTTTTTGAGCCCCCTCCTTTCACCGCACGCTTGCGCGGCCCTCCTCCCCCCCCTTCCTCCCCACTTACTTTCCGT
+
6,AACGD8@,6666,6;6C6F66,<,6;;8CC+8@,6,,<,;BAF,@C,66,,;,,;C,@,C,,;,,,,77+@CBFA6,,44+,:,,@=DF@9,,,9A@F9@?9=,8494,:8+@B+>,49=++,,62A9,666+313=8366;,37*53,+503:<8C>E3)*)*0*/4:)5>)/))*)6/:/)5*)0)*)00<31)17;;>,(((-((,--(*29*0(,(,)(*.11),((.),2(,-(.)6--)))()
@M00200:205:000000000-AKKM3:1:1101:13978:2141 2:N:0:1
TACGCGGGTATCTAATCCCGTTTGCTCCCCTAGCTTTCGCGCCTCAGCGTCAAGAACAGGCCAGGCAGCCGCCTTCGCCACTGTTGTTCCTCCCTATCTCTACGCCTTTCACCACTACACCGTGCATTCCGCTTCCCTCTCCTGCCTTCTAGTCGAACAGTTTCGTATGACCCTCCCCAGTTGAGCCGGTTGCTTTCACATTCTCCTTATCTGACCGCCTGCTCGCTCTTTCCGCCCCATTACTGTCATAT
+
A8BCCGGDF7FFGGCGGGGGGEC,CEEFFFGFFGGFFG,6+@CFCFFGGCE7,,,,:CFCGEE,,,,,8A@FFGFGF??,B?5,<CFGGGAA4:,9A,9EFGGGG+9?DF,C:DEDDGG?=6,,++8EFFFGD1=BEFG8*@EFGBD06@D+76=*<DGFF+35:*+5AFCEF@F09***7=8?4DGFF**39?C1+1=/7<E?*8>4*0*9<7=>1/8122(/,/.;/*<))((/1(((.):)-.)))))
@M00200:205:000000000-AKKM3:1:1101:23248:2142 2:N:0:1
TACTGGGGTATCTAATCCCGTTTTCTCCCCTGGCTTTCGCTCCTCAGCGTCAATACCAATCCATCCTGCCGCCTTCGCCACCTTTGTTCCTCCATATCTCTACGCCTTTCACCGCTACACCTGGACTTCCGCATCCCTCTCTTGGATTCAATCCATCCAGTCTCCCACGCAGTTCCCCTTTTACGCCGACTTCTTTACCGTCTTCCTTTTTTGGCCGCCTTCTCGCCCTTTCACCCCTGTGACGGTCCACT
+
6ACCCGG7@,CFGGCFGEFGGEE,CCEECFFD@FGEFF,BBECFGGGGEBB,,;,;CCFGFFG,,,9,:BCFFGEGC@C784,,:9EFGFF5=,,,9,@CFFFGG+9@9F,:?88BGGG=8=,,,,9EGF6EG=?8ADFDD==?=:+*62,+662C+6=?,21?**0306<)@D730*+*345+0:CBB***+725+120:):-*169***((-21-)26(/)+/32>38)).))61(/.))1,(-(,)))
@M00200:205:000000000-AKKM3:1:1101:13878:2159 2:N:0:1
TACGAGGGTATCTAATCCTGTTTGATCCCCACGCTTTCGAGCCTCAGTGTCAATATATGTGTAGCCAGCTGCCTTCGCCATTGGTGTTCTATGTCATCTCTAAGCATTTCACCGCTACATGACATCTTCCGCTTACCTCCACAATATTCAAGTCTAATAGTCTCAATGGCAGTTCCCTAGTTAAGCTCGTGGATTTCACCACTTACTTACCAGCCCACCTCCTCTCCCTTTCAACCCAATTACTGTCCTAT
+
AACCCGGDF,CFFGFFGGGGGEE,,CEECDFFGGGFFE7,,6@FFGGGGEF,,C,BCFFGGGG9@C,,9BBFFGGGGC,,89,,:,FFGGGF;E9,C<4ADDFGG,9FFF,9CE85@FG?;,9,:,9@EEEGG++@81,:;DEBGFC36+,+,66CFGGFA+26*+?,:=DABD94+++*9==DD8@:D+,*02=2+57:D=D*0:DE788=@C8850:@)))30,@C9?)****)6))7>*9AA2*)***
@M00200:205:000000000-AKKM3:1:1101:14665:2162 2:N:0:1
TACGAGGGTATCTAATCCTGTTTGCTCCCCACGCTTTCGTGCATGAGCGTCAGTGTTGGCCCAGTCGGCTGCCTTCGCCATTGTTGTTCCTCCACATCTCTACGCATTTCACCGCTACACTTGGACTTCCACCTTCCTCTGCCACACTCCCGCCTCGTAGTTTCGTGCGCAATTCCCATCTTAAGCCCGTGTCTTTCACACTCTCCTTCCGACGCCGCCTGCTCACACTTTATACCCTATTACTGTCCTCT
+
688BCFG7B8@CEC<FFGGGGCC,;EEECBFGGEGCFE,C,6AFFGGFG8B,,;,;CCFF@C@,,,,+8@@7=FF=F8@,8A,,<AEBACD?A,4,9?,CEGFGG,8@;A=B?BEEDGF=,=,,,,9@F@F8D9=@FFGEF9EFEBD5=:,+3+6<?@D9+256)*03:C>)589+0*+*832+59@CB***3@C++25:;B@4)09>*)5)62B?938:(,(1.3)90;@).)1.2),/.1))7./))))
@M00200:205:000000000-AKKM3:1:1101:10963:2165 2:N:0:1
TACAGGGGTATCTAATCCCGTTTGCTCCCCTGGCTTTCGTGTCTCAGCGTCAGCGGATCCCCAGTCATCTGTTTTCACCGTCGGCGTTCCAAACGATATCTACGCATTTCACCGCTCCACCGTTTGTTCCGATGACCCCTGGATCGCTCAAGACCGCCAGTTTGCCCGGCCGTTCCCCGGTTGAGCCGGTTGATTTCACGCGGCCCCTTAACGGTCCCCCTCCACACGCTTTATTCCCAGTTACTTTCCGT
+
AACCCGGDF7EFGGGGGGGGGEF7CFGGFFGGGGGFFG7E,CFFGGGGGCFD7,:+@FGGGGG>:C,CFEFFFGGGFEE=EF++@+FFGGG9,A,+D,@FGGGGG+@?DFFD?CEEGGC=>=@EB+@EGE6@DC+>16@8@@D9C>>8DDD+,6+9A:DFF+5+8;9*<@AA?943;**)4/:*;A?6>)*))4A++/461>>(((,4(,).(028>*7-3(2),2755*(().).3)),(6))-)))),,
@M00200:205:000000000-AKKM3:1:1101:10612:2169 2:N:0:1
TACAAGGTTATCTAATCCTGTTTGATCCCCACGCTTTCGTGCCTCAGAGTCAATCTTCGTGTAACGATCTGCCTTCGCAATTGTTGTTCTATGTCATATCTAAGCATTTCACCGCTACATGACATCTTCCGCTCATCTCCACGGGATTCACGACAGAGAGTTTCCACGGCAGTTTCCGTTTTAAGCTCGTAGTTTTCCACACGTACTTCCCTGCCCTCCTACTCACCCTTTCAACCCCATTACTGTCATAT
+
AACCCGG,C,CEFFGGGGGGGFE6,CEFFFGGGGG@DF:F,6@FFGGGGEE96@FEEFEFGGG9@,,,;@CEEGGGGB,+89,5C=FGGGGFE?A,A,9AFGGGG,AADF9?CCEBGGG?,,9,:,,@FGEGG=?;9;;9=DEAGE=3A+,++6=9FF6?,+560++69@BBFFF3;*+*6=9=DGFFE7+**2@2+*,3:>=)5:=CE*)0:0>:=9?D@=***59;48;*/*/0*((00***//**).)
@M00200:205:000000000-AKKM3:1:1101:10030:2191 2:N:0:1
TACACGGGTATCTAATCCCGTTTTCTCCCCACGCTTTCGCGCCTCAGCGTCAGGAATTGCCCAGATACCCGCCTTCGCCACCGGTGTTCCTCCCGATCTCTACACATTTCACCGCTACACCGGGACTTCCAGTCTCCTCTGCAATCCTCAATATCGGCAGTTTCGATCGACGTTCTTCGTTTGAGCCGATGGATTTCACGACCCACTTTCCATTCCGCCTACTCGCCCTTTCCCCCCAATTACCGTCAGTC
+
@ACCCGG7C7EFGGDFGGGDGFC,CCCCFGGEDGGFFE,@+7@FGGGFFBC,,,,,:EECGGG8,,,99E@FGGGGFFCC:A++8CFGGGGDF=++8=DFGGFFG,?FDE9?CEGFGGGFE6++++@EGGGGD@3@@9F9;EEFGBD0=+,+,+63*CCD:5;=1<2,@:<>00@/19**64359D7?D)*))4<6+8B=2>9((/67)/.17?FFF38@1576(37CDC)))),4/(-4-<))(-((())
@M00200:205:000000000-AKKM3:1:1101:19267:2197 2:N:0:1
TACGCGGGTATCTAATCCCGTTTGCTCCCCACGCTTTCGCGCCTCAGCGTCAGTCACCGTCCAGACGGCCGCCTTCGCCACCGGTGTTCCTCCCGATCTCTACACATTTCACCGCTACACCGGGAATTCCACCTTCCTCTCCGGGACTCAAGAGAGACAGTTTCGGGCGCCGTTCCTCGGTTGAGCCGATGGATTTCACACCCTACTTACCTCCCCGCCTACGCGCCCTTTCCACCCCATTACTGTC
+
AACCCGGGG>FGGGGGGFGGGFF;CECEFGGGGGGGGG7C+@FFGGGGGGGC7EF9FGGGGGG?9,+,7>FEGGGGGCF>:A:+@:FGGGGF?B:7>FFGGGGGG8FDFG9FFEEDDCFEE>7+++7AFFFGGGGGGFGFFGGDGFC)4*,*,*;?AFGFC59C2)):/?5>EFF5AA*)4;5CFGGFF)*)0<C2*.26>?4(.8<6:65<B:EG>7>F::0>9E:CDD)))).38(1(4<>4964
@M00200:205:000000000-AKKM3:1:1101:23531:2203 2:N:0:1
TACACGGGTATCTAATCCGGTTCGCTCCCCTAGCTTTCGCGCCTCAGCGTCAGGAACGGCCCAGTCTGTCGCCTTCGCCACCGTCGTTCCTAGCGATATCTGCGCATTTCACCGCTACACCGCTCGTTCCACAGACCTCTACCGCCCTCTCTTCAACGCAGTATCCGAAGCAGTTCCACTCTTGAGCCGTTGTTTTGCACGCCTGACTTCAGTTACCGCCTCTCAGCCCCTTTTACCCATTTACGTTCAGC
+
68BCCGG>F7@FGGFGGAFEGB@7@CFFGGGGGGGFEFBB+7@@FGGGGCC,,,,9EBFEGGG?:CE,BEFDFGGGFBFG?E>,CBFGGGG9DC7+A+@EFGGDG+@==F9FFEGFGCGEF6>C++36@@FGG8+D?FG=F9CA7*+1=9,*55=6BEC5>3*:7EC**4:7ACF=6+0+,4+4=@FFD8*..*22..+/(.1(((./.).99)2>4*0(2(())+09C*(()-).04)().66-(..,4)
@M00200:205:000000000-AKKM3:1:1101:22088:2208 2:N:0:1
TACGCGGGTATCTAATCCTGTTTGCTCCCCACGCTTTCGTGCCTGAGCGTCAGTTTCAGTCCAGGGGGCTGCCTTCGCCATCGGTGTTCCTCCACATCTCTACGCATTTCACTGCTACACGTGGAATTCCACCCCCCTCTACTGAACTCGAGCGACCTAGTTTCAAGCGCAATTCCCAGTTTAAGCCCGTGGATTTCACACCTCACACAAGCCGCCGCCTTCTCACGCTTTCAACCCTATTACTGTCCGAC
+
CCCCCGGGG7FFGGGGGGGGGGG,CFEECFGGGGGGGFCF,BFGGGGG>C@:6CFFFFGGGGG,<,++@C:CFGGGGBF@CF::FFGGGGGGGGF8<EEGGGGGG>FFGGCFFGGFGGGF8D8++,,@FFFG=6=CGFGDBAEFGFF=DD6+>+9BFGF>75;BAB9A?E>A>=C99/9*7;:CBF??B)*):CG2+/47;DD(/2)6(,/=19EGFDD?(4)94<:F*1:))).,;(,.62<AA44)(4(
@M00200:205:000000000-AKKM3:1:1101:17335:2214 2:N:0:1
TACAGGGGTATCTAATCCTGTTTGCTCCCCACGCTTTCGCGCCTCAGCGTCAGAACCGGACCAGTCAGCCGCCTTCGCCACTGGTGTTCTTGCGACTATCTACGAATTTCACCTCTACACTCGCAGTTCCACTAACCTCTTCCGGTCTCAAGCCATACAGTTTCGAAGGCAATTCTGTGTTTGAGCCACTGGCTTTAACCCCCGACTTATAAAGCCGCCTACGCGCCCTTTTCACCCCATTACTGTCAGCT
+
A@CCCFGDGCFFGGGGGGGGGEE<EGGEDFGGGGGGFGEE+@FEGGGGGFF7@9ABEGGGGGG?CF,,@EFGGGGGGBF,BF8,:AFFGGGDFD74@+=FG=FGG,A?FGAFGGGFGGFEFF7>+4@DFGGGGG6DGFF8F@DBDEG>GC86D=@FFGFFD+5C95789FF)@@+4+?++7DCFAFGA5*46AEG;+25::2>((6>==9488@DFFCA?<;(8(3=D7>:)--64/(38B2<4<:4))))
@M00200:205:000000000-AKKM3:1:1101:22832:2220 2:N:0:1
TACTGGGGTATCTAATCCTGTTTGCTCCCCACGCTGTCGCTCCTCAGCGTCAGCAACAGCCCAGCAGGCCGCCTTCGCCACTGATGTTCTTCCCGCTCTCTACGCATTCCACCGCTACACCGGGAATTCCACCTGCCTCTACTGTGCTCGAGCCCGACAGTTTAGAATGCAGCCCTGCGTTTAAGCCGCTGGATTTGACCCCCTACTTATCAGGCCGCCTACGCGCCCTTTCTCCCCAATTACTGTCCGAT
+
@CCCCFGDG7EGGGGGGGGGGFF,CFFFFFGGGGGDFE8@,C@FFFGGG@BC,E<<EGGGGGG,C,,,8B@@FEGGGB?FFF=<C,CFGGGFEF,+@:DGGGGGD6@FG9@?FGDFDFFEF6++4+,@FGGGGGFGCFGEFFGBFF90?*@+@+=@DEGB,50?**5,=<8AFCFA*;**64;BFGGFF)4))=:2+1=*7@-.(67?3577?8F?18A?0((01853/9,)))../(,(-.6:4.-),-(
@M00200:205:000000000-AKKM3:1:1101:8915:2302 2:N:0:1
TACTGGGGTATCTAATCCTGTTTGATCCCCACGCTTTCGTGCCTCAGCGTCAATAATACCATAGTAAGCTGCCTTCGCAATCGGTGTTCTGTGACATATCTATGCATTTCACCGCTACTTGTCACATTCCGCCTACCTCTAGTATATTCAAGCTCATCAGTATCAAAGGCACTGCGATGGTTGAGCCACCGTCTTTCACCCCTGACTTAATACGCCGCCTACGCACCCTTTCCACCCAATCACTGCC
+
CCCCCGGGGGGGGGGGGGGGGGG?FGGGGGGGGGGGGGGGGGGGGGGGGGGGGGGFGFFFGGGGGFCFGGGCGGGGGGDCFGFCFGGGFFGFGFCFFFFGG;EFGDFGGGGGGGGADF8C;FE9FEFGGGGDGGGGGFGFFGF@=FFEFFF8F8DFFGGFF+C8*?+=:DFDFEF?*0=5FF8D*@@?;D+;5?8CDEDFF>DBCFE;C@;7*>CE=DB4AB)@AEAD*;E=**87:5>B(8>3C)(
@M00200:205:000000000-AKKM3:1:1101:17783:2328 2:N:0:1
TACTGGGGTATCTAATCCTGTTTGCTCCCCACGCTTTCGTGCCTCAGTGTCAGTGCTGGTCCAGAGAGCCGCCTTCGCAACTGATGTTCCTCCCGATCTCTACGCATTTCACTGCTACACCGGGAATTCCACTCTCCTCTACCGCACTCTAGCGAGCCAGTATCCATCGCAATTCCCAGGTTGAGCCCGGGGCTTTCACGACAGACTTAACTCACCACCTACGCACGCTTTACACCCAATTACTGTC
+
CCC@@CFGGGGGGGGGGGAFFGGGGGFFGGCCGG:FGFGG@FGGGGGGGECFFGG9FDFGGGGGC@AF8FEGGGGGGG@@FGGFE9CFFGGFCFCFCCDFFGGGGGCFDFGGGA?;??DFGGD8B7DFEFFFGD=EDFGCFG9DD5DACFGCFCD>0@=D?+;DD?DD0@*):CFFAFG*@DFGFGG>BCEFFDG9?6?(/5@@==E?*>BEE)?=39:(4;()/=.5//2>3?A@G:?74):<6A6
@M00200:205:000000000-AKKM3:1:1101:16943:2347 2:N:0:1
TACCAGGGTATCTAATCCTGTTTGCTCCCCTAGCTTTCGTGCCTCAGTGTCAGGAGTCGTCCAGAGACTCGCCTTCGCCACTGGTGTTCCTCTCGATATCTACGCATTTCACTGCTACACCGAGAATTCCAGTCTCCCCTCCGACCCTCTAGCGGAATAGTATTCAATGCCATTTCTGAGTTGAGCTCAGAGATTTCACATCAAACTTACCCAGCCACCTACGCACCCTTTATGCTCAATTACTGTCAGA
+
CCCCCGGGGGGGGGGGGGGGGGGGGGGGGGGGGGGGGGEFGGGGGGGGGGGFGGGGGGGFGGGGGGGGGGGGGGGGGGBFGGGGGGDGGGGGGGGGFGGGFFGGGCEEAFFGGDEDCEGGGEEG7CGCEDAFFGDF896:@EGFGF6DF?CDEDGEAFCFA=;8DDDA?=*8@EFFFC+=FAF7?6,:6:9AAG:<C0;C;8C=*00AE50=*:D5@CF))./*5*:5F63*18>*65>>49*****9C/
@M00200:205:000000000-AKKM3:1:1101:15291:2363 2:N:0:1
TACTGGGGTATCTAATCCTGTTCGCTCCCCACACTTTCGCTCCTCAGCGTCAGGTCATTCCCAGAGAACCGCCTTCGCCACCGGTGTTCCTCCTGATATCTGCGCATTTCACCGCTACACCAGGAATTCCGTTCTCCCCTGAATACCTCTAGTCTGCCCGTATCGGAAGCAAGCGCCGTGTTAAGCACGGCGTTTTCACTCCCGACGCGACAAACCGCCTACGAGCCCTTTAAACCCAGTTACTGTC
+
CCCCCFGDGGGGGGGGGGGGGGGGGGGGGGGGGGGGGGGGGGGGGGGGGGGGGGGGGGGGGGGGGGGGGGGGGGGGGGGGGGDGGGGGGGGGGGGGGGGGGGGGGGGGGFCGGGGFGGGGGFGGGGGGGGGGGGGGGFGDFGGFGFF7FFGGGGGFFFGDGGFGFFGE?GFFFFEFFFGFGGGG6D7*3*C>?=EC>7C?8>BBFF9;BBFF6;FG9DEFFFB>:CDG*74>A>7:E3:7AAFFFBF
@M00200:205:000000000-AKKM3:1:1101:13289:2370 2:N:0:1
TACTCGGGTATCTAATCCTGTTTGCTACCCACGCTTTCGAGCCTCAGTGTCAGTTACAGTCCAGAGAGCCGCTTTCGCCACCGGTGTTCCTCCATATATCTACGCATTTCACCGCTACACATGGAATTCCACTCTCCTCTACTGCACTCAAGTCTAACAGTTTCCAATGCACACAATGGTTGAGCCACTGCCTTTTACATCAGACTTATTAAACCACCTGCGCTCGCTTTAAGCCCACTTACTGTC
+
CCCCCGGGGGGGGGGGGGGGGGGGGGGGGGGGGGGGGGEGFGGGGGGGGGGGFGGGGGGGGGGGGGGGGGGGDGGGGGGGGGGGGECGGGGGGGGFGGGGGGGGGGGGCFFGGGGFGGGFGGGGG9DGGGGGGGGFGF?=DFFFGFGFGFDGGGGFFGGFFFEGEFGFFGFEFFE9DFFDFG6??EEFFFGFFGGGFFFF7:C5>)**00;*;@F>5C;@@5)3:49*3;*5**068(5.4>E<CB
@M00200:205:000000000-AKKM3:1:1101:8572:2400 2:N:0:1
TACCCGGGTATCTAATCCCGTTCGCTCCCCTAGCTTTCGCGCCTCAGCGTCAGAAGAGGTCCAGTGCGTCGCTTTCGCCACGGGTGTTCCTTCCGATATCAACGCATTTCACCGCTCCACCGGAAGTTCCACGCACCTCTACCTCCCTCGAGCACGCCAGTTTCAGCGGCAATTCTCCGGTTGAGCCGAAGTATTTCACAACCGACTTAACGCACCGCCTACGCGCCCTTTAAACCCAATTACTGTCAGA
+
CCCCCDGGGGGGGGFEG,ECFGGGGDFGGGFFGFCCFGGGGGGGGGGGGFFGGGGGFGFEDGGGGGGGGGGEG<FGGGDCCFF@FGGGGGGGGGGGGEGGFDFGGCGGF=EGGGGDGGGGGGEGEEDGFC=ED6CEGFFEFGGFGFDD6>CDGGFD>>DDDF4=E>GGBE?5FECFFFC;FGGGFGGEFC=5@?+::?F3<2;1(3>:>AF<((:*6CB,(43>FEBCDF7A6))4886(.:<2<)44).
@M00200:205:000000000-AKKM3:1:1101:16893:2423 2:N:0:1
TACCAGGGTATCTAATCCCGTTTGCTCCCCTGGCTTTCGCGCCTCAGCGTCAGTGAAGGTCCAGCGTGCCGCTTTCGCCACCGGAGTTCCTGATGATATCAACACATTTCACCGCTCCACCATCAGTTCCGCACGCCCCTACCTTACTCGAGACCGTCAGTATCGGAGGCAGTTCCCCAGTTGAGCTGGGGGATTTCACCCTCGACTTGACCATCCGCCTACGCGCCCTTTAAGCCCAATTACTGTC
+
CCCCCGGGGGGGGGGGGGGGGGGGGGGGGGGGGGGGGGGGGGGGGGGGGGGGGGGGGGGGGGGGGGGGGGGGGGGFGGGGGGGGGGGGGGGGGGGGGGGGGGGFGGGGFGGGGGGBDEFGGGGGGGFGGGEGGGDE=BG>FFGFGFGFGFGCFDFFFGGFFGFGFFGGFG>@FFFFFFGEFEF>FFCAA4C>?G,0:<B@DFFFFF@@AFEFFEGF@FF@@@?F6CBD><:<)468C?B:4A96><2
@M00200:205:000000000-AKKM3:1:1101:11552:2435 2:N:0:1
TACTGGGGTATCTAATCCCGTTCGCTCCCCTAGCTTTCGCGCCTCAGCGTCAGTGTCGGCCCAGCAACCCGCCTTCGCCGCAGGTGTTCCTCTTGATATCTACGCATTTCACCGCTACACCAAGAATTCCAGTTGCCCCTTCCGCACTCTAGCCCCGCAGTATCAGTTGACCTTTCCGAGTTAAGCTCGGAGATTTCACAACTGACTTGCGGTGGCCGCCTACGCGCCCTTTACGCCCACTTCCTTCAAC
+
CCCCCGGGGGGGGGGGGGGGGGGGGGGGGGGGGGGGGGGG@FGDEGGGGGGBFECGGEGGGGEGFGGGGGGGGGGGGGGGGGEEGFFEGFFGGFG,,FDCGGGGGGE:DEFGFBEDCEGGG6EGGGGAFGGGGGGGFFDDD=EDGFGFGFG+ED?DFGD>:C5EEF7DFGFCFFFFFFG>FG>9FG,AEGC;AF9CA*=C3DFFFE;C<CB9@(=88<5;D;8>98>C7)4,))(-:,3(32))6))).)
@M00200:205:000000000-AKKM3:1:1101:12102:2445 2:N:0:1
TACTCGTGTATCTAATCCTGTTCGCTCCCCACGCTCTCGCGCCTCAGCGTCAGTATTATGCCAGGTGGCTGCCTTCGCCATTGACGTTCCTTCCGATCTCTACGCATTTCACCGCTACACCGGAAATTCCGCCACCCTCTCATATACTCCAGTTATACAGTTTGCGATGCACTTCCCAGGTTAAGCCCGGGGCTTTCACATCACACCCATTTAACCGCCTACGCGCCCTTTACGCCCAATTACTGTCCGAT
+
CCCCCGGGGGGGGGGGGGGGGGGGGGGGGGGGGGGGGGGGGGGGGGGGGGGDGGGGGGGGGGGGGGGGGGGGGGGGGGGGGGGGGGFGGGGGGGGGGGGGGGGGGGGGGGGGGGGFGGGGDGGGGGGGGGGGGGGGGFGFFFGFFFGFGBFGFGGFFCFBFGFGFFGGFGACFEFFFFGFGGGGCCFFF59A4CFGFFGFFFFF@FDBFD47@4B91CD;;@FFFGFG<5?B)4:(:,27<22<A9))4-(
@M00200:205:000000000-AKKM3:1:1101:24073:2447 2:N:0:1
TACTGGGGTATCTAATCCCGTTTGCTCCCCTAGCTTTCGCGCCTCAGCGTCAAGAACAGGCCAGGTAGTCGCCTTCGCCACTGGTGTTCCTCCCGATATCTACGCATTTCACCACTACACCGGGAATTCCACTACCCTCTCCTGCCTTCGAGTCGATCAGTATCGCGTGACCCTCCCCAGTTGAGCCGGGGGCTTTCACACGCGACTTGAACGACCGCCTGCGCGCCCTTTAAACCCAATCACTGGC
+
CCCCCGGGGGGGGGGGGGGGGGGGGGGGGGGGGGGGGGGGGGGGGGGGGGGGGFGGGGGGGGGGGGGGGGGGGGGFFGGGGGGGGGFEFGGGGGGFGGGDGGGGGGGGGGGGFFGFGGGFGGGGDGGGGGGGFGGFGFGBFGGFGFGFGFGGEFG?DGGFGCDF5?DG>EFFFFFFFFGFGECC6@FFFGDE5CEFFFG?@BB@FB01777>B(::-)<(46-5(:)170,))541A01((..)),.
@M00200:205:000000000-AKKM3:1:1101:21349:2468 2:N:0:1
TACAAGGGTATCTAATCCTGTTTGCTCCCCACGCTTTCGCGCCTCAGCGTCAGTACCAGTCCAGTGAGCCGCCTTCGCCACTGGTGTTCCTCCCAATATCTACGCATTTCACCGCTACACTGGGAATTCCACTCACCTCTCCTGGTCTCAAGCCATGCAGTCTGACAGGCAGTTCCTCGGTTAAGCCGAGGGATTTCACCCGTCACTTGCAAGGCCGCCTACGCGCCCTTTAAGCCCAATTACTGTC
+
CCCC<FGGGGGGGGGGGGGGGGGGGGGGGGGGGGGGGGGGDDGGGGGGGGGGGGEFFDDFFFGGGGFFGEEFEFGGGGECFFGGGGGGGFGGFGFEFGGGGGGGGGGGGGGGGCE?DGGGGCCCEEFFGGCGCFFGGFFFFGGF?DFDGFGD,=DFFGGFFCED=F8,0D?@FEFFD7C@FG>?FFCE5C5B5FFGF@F35@>AAAE?*A666BEG>GB@?D05(:>DC5@<7AEFGF(5>44<>AA
@M00200:205:000000000-AKKM3:1:1101:14496:2480 2:N:0:1
TACCAGGGTATCTAATCCTGTTTGCTCCCCACGCTTTCGCGTCTCAGCGTCAGTATCGGTCCAGGAAGCCGCCTTCGCCGCCGGTGTTCCTCCTGATATCTACGCATTTCACCGCTACACCAGGAATTCCACTTCCCTCTCCCGTACTCTAGTTGATTAGTTTCCAGCGCACTTCCGGGGGTGAGCCCCGGGCTTTCACACCGGACTTAATCGACCGCCTGCACGCGCTTTAAACCCAATTACTGTC
+
CCCCCFGGGGGGGGGGG9FFGGGGGGGFCEECFGGGFGGGGGGD,EFGDGGGGGGGGGGGGGGGGGGGGGGGGGGGGGGFFEGEFFFGGGGGGGFFFGGGGGGD@EEEGGGGGDEFGGFGGGGGF8FDFGGGGFGFGFGFFGG>FDGDGFGFGGGF7FDFCCEGFFGGA+9>>EFFF>CAC8DFFG6=BDE>DGDGFC7?ED03999?2<2<??GC>D@?4,494?B3)14A2<>7;:60)4A<<AF
@M00200:205:000000000-AKKM3:1:1101:24231:2487 2:N:0:1
TACGAGGGTATCTAATCCCGTTTGCTCCCCTAGCTTTCGCGCCTCAGCGTCAGTGTCGGTCCAGGAAGCCGCCTTCGCCACCGGTGTTCCTCCGGATATCTACGCATTTCACCGCTACACCCGGAATTCCGCTTCCCTCTCCCGAACTCAAGCCAAGCAGTTTCCCGTGCAGTTCCTCAGTTGAGCCGAGGGATTTCACACGGGACTTGCAAGACCGCCTACGCGCCCTTTAAGCCCAATTCCTGTCCGAT
+
CCCCCGGGGGGGGGGGGGGGDGGGGGGGGGGGGGGGGGGGGGGGGGGGGGGGGGGGGGGGGGGGGGGGGGGGGGGGGGGGGGGGGGGGGGGGGGGGGGGGGGFGGGGEGGGGGGGEDFGGGGGGGGGGGGGGGGGGGFGFFGGFEFGFGFDGGGGFFEFFFGECEFGGFGFC4CFFFFGFGFGGFGGEBGGFBGGF+*+9@@FBD@F3=9.7A@F99DD????59CD))97AAAF>FB,8)).))-))-7(
@M00200:205:000000000-AKKM3:1:1101:14310:2493 2:N:0:1
TACCGGGGTATCTAATCCCGTTCGCTACCCTAGCTTTCGTGCCTCAGCGTCAGAAAAGACCCAGTCAGTCGCTTTCGCCACCGGTGTTCCTTCGGATATCAACACATTTCACCGCTCCACCCGAAGTTCCACTGACCTCTGTCTCCCTCGAGCATGGTAGTTTGGAGCGCTGTTCCTCAGTTGAGCTGAGGGCTTTCACACCCCACTTACCACGCCGCCTACGCACCCTTTATCCCCAGTTACCGTC
+
CCCCCGGGGGGGGGGGGGGGGGGGGGGGGGGGGGGGGGGGGGGGGGGGGGGGGGGGGGGGGGGGGGGFGGGGEFGGGGGGGGGGGGGGGGGCGFGGGGGGGGGFGGDGFGGGGGGFGGGGGGGGGGGGGGGGGGGGGDFFFEFDGFFDFFG6@C6DDGGFG+;==FCEAGFFDEFFFFGFGGCG*@EFFGF*@,=CF?C*)/:@?>BEFEE9E=EGFGE;@F<8;EEDD5E)?)6;EB:?454)(46
@M00200:205:000000000-AKKM3:1:1101:7170:2497 2:N:0:1
TACGGGGGTATCTAATCCTGTTTGCTCCCCACGCTTTCGCGTCTCAGCGTCAGTCATCGTCCAGAAGGCCGCCTTCGCCGCAGGTGTTCTGCTTGATATCTACGAATTTCACCTCTACCCCAAGCATTCCACCTTCCTCTCCGAGACTCGAGCGAAGCAGTTTCGGATGCGCTTCCACGGTTGAGCCGTGGGCTTTCACATCCGACTTGCCAAGCCGCCTACACGCGCTTTATACCCCCTCACTGTCGGCT
+
CCCCCGGGFCCFFEFFGGGGGC@FGGGGGGGGEGGGGGGGGCFGGGGGGGGGGGGGGGGBFGEFGFGGGGGGGGGGGGGGGGFEFGGGGDFGDGGDGGGGGGGGCGGF;FGGBFGF8F,AFGGEFFGGGGGF6D8DG7DE?@CAG*C@D5,+@D5@>CCFF+;FD4C5AEBA4>>FCFDB<C)?;FG)./=BFCFGFEF3?@(;0:9<<:2))(;C(1<1<?BF(*)1)1(464>9C(30(.4>).4((((
@M00200:205:000000000-AKKM3:1:1101:14734:2497 2:N:0:1
TACTGGGGTATCTAATCCTGTTCGCTCCCCACACTTTCGCTCCTCAGCGTCAGGTAATGCCCAGAGAACCGCCTTCGCCACCGGTGTTCCTCCTGATATCTGCGCATTTCACCGCTACACCAGGAATTCCGTTCTCCCCTGCATACCTCTAGTCTGCCCGTATCGAAAGCAAGCGCCGTGTTAAGCACGGCGTTTTCACTCCCGACGCGACAAACCGCCTACGAGCCCTTTAAACCCAGTTACTGTC
+
CCCCCGGGGGGGGGGGGGGGGGGGGGGGGGGGGGGGGGGGGGGGGGGFGGGGGGGGFGGGGGGGGGGGGGGGGGGGGGGGGGGGGGGGGGGGGGGGGFGGGGGGGGGGGGGGGGGEGGGGGGGGGGGGGGG=8D?FGFGFFGGFF6FDFFGGEFFFFGGFGC5=8DDCEGFFF9>*99*@FEGGFGGFDD>B5:CGFCDCEDF@DB@FF(3913EG3C@113?>?G:C7<:>DBB:G:BBA4<5<A2
@M00200:205:000000000-AKKM3:1:1101:12116:2593 2:N:0:1
TACTCGGGTATCTAATCCTGTTCGCTACCCACGCTTTCGTCCATCAGCGTCAATCCATTAGTAGTAACCTGCCTTCGCAATTGGTATTCCATGTAATCTCTAAGCATTTCACCGCTACACTACATATTCTAGTTACTTCCTAATAATTCAAGTCAGACAGTATCAATGGCCGTTCCACCGTTGAGCGATGGGCTTTCACCACTGACTTATCTGACCGCCTACGGACCCTTTATGCCCACTTACTGTC
+
CCCCCGGGGGGGGGGGGGGGGGGGGGGGGGGGGGGGGGGGGGGGGGGGGGGGGGGGGGGGGGFGGGGGGGGFGGGGGGGGGGGDGGGGGGGGGGGGGGGGGGGGGGGGGGGGGGGFGGGDFFGGGGGGGCGGGGGGGFGEFGGFGFGBGFFFFGGFFFFFFG7DEFGGFFFBF=FFFF6>F>GFFGG>FGGFFC?DFEFCEF@@CE@EEEEC7CE:89?FF@=BACA>CCBF64/3,5(08CFCE?@
@M00200:205:000000000-AKKM3:1:1101:14174:2609 2:N:0:1
TACGAGGGTATCTAATCCTGTTTGCTCCCCACGCTGTCGCGCCTCAGCGTCAGCCACGGCCCAGCAGACCGCCTTCGCCACCGGTGTTCTTCCGGATCTCTACGCATTCCACCGCTACACCCGGAATTCCATCTGCCTCTACCGTGCTCCAGCCCGACAGTCGGCACGGCCGACCCGGGGTTGAGCCCCGGGCTTTCACCGCCCCCTTATCGAGCCGCCTACGCGCCCCTTAAACCCAATTACTGTCAGC
+
CCCCCGGGGGGGGGGGGGGGGGGGGGGGGGGGGGGGGGGGGGGGGGGGGGGGGGGGGGGGGGGGGGGGGGGGGGGGGGGGGGGGGGGGGGGGGGGGGGGGGGGGGGGGGGGGGGGFGGGGGGGGGEGFGGGGGGGGGFGFFGGFGFGFGFGFGFGF5@7?FFAGFFGGFGFFFFFFEDGBF5D*=FEFBCGFFGGGFAGFF;B1;B;:).<<01CE9DBFFBFE>G3D)1(,)57:C(((.6>B)..).)
@M00200:205:000000000-AKKM3:1:1101:24157:2613 2:N:0:1
TACTAGGGTATCTAATCCTGTTTGCTACCCACGCTTTCGAGCCTCAGTGTCAGTTACAGTCCAGAGAGCCGCTTTCGCCACCGGTGTTCCTCCATATATCTACGCATTTCACCGCTACACATGGAATTCCACTCTCCTCTACTGCACTCAAGTCTATCAGTTTCCAATGCACACAATGGTTGAGCCACTGCCTTTTACATCAGACTTATTAAACCACCTGCGCTCACTTTAAACACCATTACTGTC
+
CCCCCGGGGGGGGCFDGGGGGGGGGGGFGGGGGGGGGGGGGGEGFGGGGGGGGGDGGGGGGGFCGGGGCGGGGGGGGGGGGFGECCEGFFGGGGGGFGDGGFCFFEFFCGF9FG>*8@DFFGGGGGDF9EFGG8DFCFGFFGGFGFGBDFEDGC=DCDGF=D7DBDFGFGFFFFFFFFFFC6FG6@FFFGGB6EFG<@FFFEE5C57AEFEECE6:=5*:@080:>A>FD<E=E*5*5*18@CFE*
@M00200:205:000000000-AKKM3:1:1101:22758:2629 2:N:0:1
TACTAGGGTATCTAATCCCGTTTGCTCCCCTGGCTTTCGCGCCTCAGCGTCAATACCGGTCCAGGATGCCGCCTTCGCCACCGATGTTCCTCCAGATATCTACGCATTTCACCGCTACACCTGGAATTCCACATCCCTCTCCCGGATTCGAGCCTGCCGGTCTCGGACGCAGTTCCCGGGTTGAGCCCGGGGCTTTCACGTTCGACTTAGCAGGCCGCCTACGCGCCCTTTATACCCAATTACCTTC
+
CCCCCGGGGGGGGGGGGGGGGGGGGGGGGGGGGGGGGGGGGGGGGGGGGGGGGGGGGGGGGGGGGDF8FEGGGGGGGGGGDGGEFFGGGGGGGDGGGGGGGGGFGGGGGGCGGGGFGGGGGGFGGGG8FGFGGGGGFFFFFGGE>9DFGAFCGGFFFGGFGGFGFFGD>8AAF@FAFFDEFECGFFFFBDGF>55;FFC;@@;<F?@?4>AFA;CE9DDB:?65(?>C<>2<><>5E?2,:A)))).
@M00200:205:000000000-AKKM3:1:1101:17672:2641 2:N:0:1
TACTGGGGTATCTAATCCCGTTTGCTCCCCACGCTTTCGTACCTCAGCGTCAGAACGAGCCCAGCGGCCTGTCTTCACCTTCGGCGTTCCGATAGATATCAACGCATTTCACCACTCCACCTATCGTTCCGACCGCCCCTACTCGTCTCAAGACCTGCGGTTCGCCGTGCAGTTCCTCGGTTGAGCCGAGGTATTTCACACGACGCCTGCAGATCCGCCTACGTACGCTTTAAACCCAATTACTGTC
+
CCCCCGGGGGGGGGGGGGGGGGGGGGGGGGGGGGGGGGGGGGGGGGGGGGGGGGGGGGGGGGGGGGGGGGGGGGGGGGGGGGGGGGGGGGGGGGGGCGGGGGGGGGDEGGGGGGG*=4@FFFFGGGG=EGGGGG6C@BGDFGGFGFDFGFFFGGGFFGG>;DFGFFCC?C>6B?CABFDFGGGFFGGE:DGFFGGGF?FE;BF>999B?BB?B<F9:D>::<:>25@795?B>B70A6(:<<A)569
@M00200:205:000000000-AKKM3:1:1101:14955:2675 2:N:0:1
TACTAGGGTATCTAATCCTGTTTGATCCCCACGCTTTCGTGCCTCAGCGTCAATAATACCATAGTAAGCTGCCTTCGCAATCGGTGTTCTGTGACATATCTATGCATTTCACCGCTACTTGTCACATTCCGCCTACCTCTAGTATATTCAAGCTCATCAGTATCAAAGGCACTGCGATGGTTGAGCCACCGTCTTTCACCCCTGACTTAATAAGCCGCCTACGCACCCTTTAAACCCAATTACTGTC
+
CCCCCGGGGGGGGGGGGGGGGGGGGGGGGGGGGGGGGGGGGGGGGGGGGGGGGGGGGGGGGGGGGGGGGGGGGGGGGGGGGGGGGGGGGGGGGGGGGGGGGGGGGGGGGGGGGGGFGGGGFGGFGGGGGGGGDGGGGFGEFGGFGCFFGFGDGGGDFGGFFGFGEFGGFGFFFBFFFFD5FFGCFFGFFDEFEGGGFFG*8==CDFFEECEF;6EF9CAAFCFB=E>D4?=AE*67B>->4CECEFE
@M00200:205:000000000-AKKM3:1:1101:18057:2681 2:N:0:1
TACCGGGGTATCTAATCCTGTTTGCTCCCCACGCTGTCGCGCCTCAGTGTCAGCAACGGCCCAGCAGAACGCCTTCGCCACTGGTATTCTTCCCGATCTCTACGCATTCCACCGCTACACCCGGAATTCCGCCTGCCCCTACAGTACTCGAGCCAGACAGTCGGCATGGCCGACCCGGGGTTGAGCCCCGGGCTTTCACCACACCCTTATCACGCCACCTACGCGCCCTTTAAACCCAATTACTGTC
+
CCCCCGGGGGGFGGGGGGGGGGFGGGGGGCFGGGGFFFGGGGGGGGGGFFFFGGGGGGGGCFEGGGGGFGGFFGGGGGEEEGGGADFGGGGGGGGGEGGGFGGGGGGGGECFFGG?DE?ADEEGGEGGGA?CDGGFGFGDFGGFGB?;DECGGC+;AE6?9A@G95?FCCA@4:DFD>8?BC>D;<?3=CEFFG=<A<C3;B:?611034<B9?GG15><::<7>GFD)0,6><>:EBB74>A))64
@M00200:205:000000000-AKKM3:1:1101:10564:2681 2:N:0:1
TACTGGGGTATCTAATCCTGTTTGCTACCCACGCTTTCGAGCCTCAGTGTCAGTTACAGTCCAGAGAGCCACTTTCGCCACCGGTGTTCCTCCATATATCTACGCATTTCACCGCTACACATGGAATTCCACTCTCCTCTACTGCACTCAAGTCTAACAGTTTCCAATGCACACAATGGTTGAGCCACTGCCTTTTACATCAGACTTATTAAACCACCTGCGCTCGCTTTAAACCCAATTACTGTC
+
CCCCCGGGGGGGGGGGGGGGGGGGGGGGGGGGGGGGGGGGGGGGGGGGGGGGGGGGGGGGGGGGGGGGGGCGGGGGGGGGGGGGGGGDGGGGGGGGGGGGGGGGGGGGGFGGGGGFGGGGGGGGFFDGGGGGGGGGGFG7;EFDGFGFGFGFDDFBFGGFFGFGFFGGFGFFFFEFFFCFFDG6?FGFFGDDFFGGFFGFFBEFC5;7;CECEFGGFG>)==)*145/CF=CAEFFC5BE4@?*15
@M00200:205:000000000-AKKM3:1:1101:18486:2689 2:N:0:1
TACTGGGGTATCTAATCCTGTTTGATCCCCACACTTTCGTGCCTCAGCGTCAGTTAAAGCTTAGTTAGCTGCCTTCGCAATAGGTGTTCTTGACGATATCTAAGCATTTCACCGCTACACCGTCAATTCCGCCAACCTCAACTTTACTCAAGTCCCACAGTATCAATGCCACCCTCCCGGTTAAGCCGGGATATTTCAGCACTGACTTATGGGACCGCCTACGCACCCTTTAAGCCCAATTACTGTC
+
CCCCCGGGGGGGGGGGGGGGGGGGGGGGGGGGGGGGGGGGGGGGGGGGGGGGGGGGGGGGGGGGGGGGGGGGGGGGGGGGGGGGGGGGGGGGGGGGGGGGGGGGGGGGGGGGGGGFGGFFG>EGGEGFGGFCDGGGGFGEFGGFGFGFGFFDFGGFFGGFGGCGFFGGFDFFFFFF>EG>FGGAFGG>DGGFFFFGFFFEFCEFFFF5AACFDDGCBGE295@F@?8C:?>CFFAEE<1()9C<?9E
@M00200:205:000000000-AKKM3:1:1101:23314:2709 2:N:0:1
TACTCGGGTATCTAATCCCGTTTGCTCCCCTAGCTTTCGCGCCTCAGCGTCAGTTTCCGTCCAGAAAGCCGCCTTCGCCACCGGTGTTCCTCCCAATATCTACGCATTTCACCGCTACACTGGGAATTCCGCTTTCCTCTCCGGAACTCAAGTCCAACAGTTTCCAAGGCAGTTCCTCGGTTGAGCCGAGGGATTTCACCTTAGACTTGCTAGACCGCCTACGCGCCCTTTAAACCCAATTACTGCC
+
CCCCCGGGGGGGGGGGGGGGGGGGGGGGGGGGGGGGGGGGGGGGGGGGGGGGGGGGGGGGGGGGGGGGGGGGGGGGGGGGGGGGGGGGGGGGGGGGFGFGGGGGGGGGGFAGGGGFGEFGGGGGGGGGGGGGGGGGGFCEFGGFCDGFGFGF@FGFFGGFFGEG7DFGAFF5AAFFFAD>CEGFFGGFFGGFFGCCFFGFFFF=*5CC:4>**7CFBGF033;BBGBG7932<DB<C?60>9)-4)(
@M00200:205:000000000-AKKM3:1:1101:11491:2717 2:N:0:1
TACCGGGGTATCTAATCCCGTTTGCTCCCCTAGCTTTCGCACCTCAGCGTCAGTTGCAGACCAGAGAGTCGCTTTCGCCGCCGGCGTTCCTCCAGATATCTACGCATTTCACCGCTCCACCTGGAATTCCACTCTCCCCTCCTGCACTCAAGTCAAGTAGTATCCAATGCAGTTCCCCAGTTAGGCCGGGGGATTTCACATTGGACTTGCTCAACCGCATACGTGCTCTTTACACCCAATTACTGTCAGCT
+
CCCCCGGGGGFGGGGAFDGGGFG@GDF<EGD@<FFE@BCFG7FDGFGGGFGGGGGGGGGGFGGDFGGFFFFGGGFGGGGGDGGFFGF7FFAFFC8F9FG;;AD?>C:FFFDEFCC?GGGADEECFG,ADDFFFFGFGFGFFG,:D?FDF?7CCF7C6@+?F;;C*+9;6,BCFEAFAFFFF7=C6DCB>DGFB*7887+/<)644;3)7C3>EEC86D),-5,*(*002:<4<2<?C(((4)6)-.466))
@M00200:205:000000000-AKKM3:1:1101:24229:2723 2:N:0:1
TACCGGGGTATCTAATCCCGTTCGCTACCCTAGCTTTCGTGCCTCAGCGTCAGTTAGGCCCCAGTGTGTCGCTTTCGCCACCGGCGTTCCTTCCAATATCAACACATTTCACCGCTCCACTGGAAGTTCCACACACCCCTAGCCTACTCAAGCTTATCGGTTTCCAGCGCAATTTTACGGTTGAGCCGTAAGATTTCACACCAGACCTGATAAGCCGCCTACGCACCCTTTAAACCCAGTTACTGTC
+
CCC@CFGGGGGGGGGGGG8FGFGGGGGGGGG9CFGGGGGFGGGGGGGGGEGGGGGFDEFCEGGGG9FFGGGG7FFFGGGGGEFGEFFGG@F9F<FGGFFGCGGGCGG9FGGGGBEEDFGFFFFCFFFGGGGGGCGEE9680=DFGFGFGFDDDFCD?F8963=FCCFC5CAFBC61BFDAFC7CFGF5AGC4BFGGC<=/(8252=2>(7*8<3?F9DB0<325;GEGDC@EFA<F>((4>A<A<4<
@M00200:205:000000000-AKKM3:1:1101:21366:2737 2:N:0:1
TACCGGGGTATCTAATCCCGTTTGCTCCCCACGCTTTCGCGCCTCAGCGTCAGGAATTGCCCAGAGACCCGCCTTCGCCACCGGTGTTCCTCCCGATCTCTACACATTTCACCGCTACACCGGGAATTCCAGTCTCCTCTGCAACCCTCAAGAACAGCAGTATCGATCGACGTTCCTCGGTTGAGCCGAGGGATTTCACGACCGACTTGCCATCCCGCCTACGCGCCCTTTAAACCCAGTTACTGTCAGCT
+
CCCCCGGGGGGGGGGGGGGGGGGGGGGGGGGGGGGGGGGGDGGGGGGGGGGGGGGGGGGGGGGGGGGGGGGGGGGGGGGGGGGGGGGGGGGGGGGGGGGGGAEFGGGGGGGGGGGFGGGGGGEGEGGFGGGGGFGFGFGFFGGFGFGFGFFFDGGFFGGFGFFGFFFGFGBFFFF>1+9>FEGFFGCBFCG5>FGGFFG0(6;9;FBBAA>BFFFG:GFB?B1<;GFG55?D<<<?G::?<)6>><><A)-
@M00200:205:000000000-AKKM3:1:1101:22377:2742 2:N:0:1
TACGCGGGTATCTAATCCTGTTTGATCCCCACACTTTCGTGCCTCAGAGTCAATATTCGTGTAACGAGCTGCCTTCGCAATTGGTGTTCTATGTCATATCTAAGCATTTCACCGCTACATGACATATTCCGCTCATCTCCACGATATTCAAGACAGATAGTATCAACGGCAGTTTCCGAGTTAAGCTCGAAGATTTCACCACTGACTTACCTGCCCTCCTACGCACCCTTTAAACCCAATTACTGTCAGCT
+
CCCCCGGGGGGGGGGGGGGGGGGGGGGGGGGG,CGGGGGGGGGGGGGGGGGGGGGGGGGGGGGGGGGGGGGGGGFGGGGGDGGGGGGDGFGGGGGGGGGGGGFFGGGGGGGGGGGFGGGGGGGGGCFGFGGGGGGGGFC=DFGECFG>@FFGGGGFFG??FG>8D;FEDD9>DBFFFFG*@AGFFFEF>DG*?FCD9*=C@=EBBEBF462AB2BDBFEFFF(:>EEGFC@)9;A@G;2;CCC?57)6?))
@M00200:205:000000000-AKKM3:1:1101:15923:2745 2:N:0:1
TACCCGGGTATCTAATCCCGTTTGCTCCCCACGCTTTCGCGCCTCAGCGTCAGGAAATGCCCAGAGACCCGCCTTCGCCACCGGTGTTCCTCCCGATCTCTACACATTTCACCGCTACACCGGGAATTCCAGTCTCCTCTGCATCCCTCAAGAACGGCAGTATCAGCCGACGTTTCTCGGTTGAGCCGAGAGATTTCACGACTGACTTGCCATCCCGCCTACGCCCCCTTTAAACCCAATTCCTGTCAGG
+
CCCCCGGGGGGGGGGGGGGGGGGGGGGGGGGGGGGGGGGGGGGGGFGGDGCFGGGGGGGGDEFFGGGGGGGGGDFFFGECGCGCF7FFGGGGGDFGGGGGGGGGGGCFCFDFCEDADECEGGGCGGFGGDFFGGGGGFGCBE8@FFGFGFGCGGGEBGG*DF@@*;DG>GDFEFFF>9DFGGGF6<?D?:?BFC7;6CE?@@F6)6<?;C(/9=FF6<:?B<?3(2)9)95A4)38;?F<2).4)-))).
@M00200:205:000000000-AKKM3:1:1101:21841:2760 2:N:0:1
TACTGGGGTATCTAATCCTGTTCGCTCCCCACGCTTTCGTGCCTCAGCGTCAGTTTCGGCTCAGCGAGCTGCCTACGCAATCGGGGTTCTTGGTGGTATCTATGCATTTCACCGCTACACCACCAGTTCCGCCCGCCTTAACCGAACTCAAGCCTGTCAGTATCAATGGCAGTTCCAGGGTTGAGCCCTGGGATTTCACCACTGACTTAACGGGCCGCCTACGCACCCTTTAAACCCAATTACTGTC
+
CCCCCGGGGGGGGGGGGGGGGGGGGGGGGGGGGGGGGGGGGGGGGGGGGGGGGGGFEFGGGGGGGGGGGGGGGGGGGGGC@FGGGGCEGGGGFFGGGGEGFGGGGGGGGGGGGGGFGGGGFGGGGEDFGFGGGGCEG5>DDGDDE>GBGFGGGCFAFCCBFGFGEFGGFGFFFEFFFF55FF79FC6F6CFA*,9@9ECEEFFFFEFECEFF22B?(:>DF@?>DGEGGFFF)6<:;42(54<ABA2
@M00200:205:000000000-AKKM3:1:1101:14650:2796 2:N:0:1
TACTGGGGTATCTAATCCCGTTTGCTCCCCTGGCTTTCGCGCCTCAGCGTCAGTTTCGGTCCAGAATGCCGCCTTCGCCACCGGTGTTCCTCCAGATATCTACGCATTTCACCGCTACACCTGGAATTCCACATTCCTCTCCCGAACTCCAGCCTTGTAGTATCAGACGCAGTTCCCAGGTTAAGCCTGGGGATTTCACGTCTGACTGACAAGGCCGCCTACGCGCCCTTTAAGCCCAGTTCCTGTCAGA
+
CCCCCGGGGGGGGGGFGGGGGGGGGFGGGGGDFGGGGGGGGGGGGGGGGGGGGGFDGGG@FFGGGGGGFDGGGGCFFGGGDGGGGGDDGFGGF<EFGGGGGGFFGGDGGFGGGGG>DGGGG8EF8EGFGG,=DFDG8@EDFFCEEDD<FFGDFD6+336?=@EFEF+@AG>=5=FFFAFAFDDFFGGC69CBFGGDAAC)-:BF=EAAEE>:=5:EBGFF?@DEFGFG78;4))//;(,(-)))).44<9
@M00200:205:000000000-AKKM3:1:1101:21516:2825 2:N:0:1
TACTATGGTATCTAATCCCGTTTGCTCCCCTGGCTTTCGCTCCTCAGCGTCAATACCGATCCAGGATGCCGCCTTCGCCACCGGTGTTCCTCCAGATATCTACGCATTTCACCGCTACACCTGGAATTCCGCATCCCTCTCTCAGATTCAAGCCATCCAGTATCGGACGCAGTTCCCCGGTTAAGCCGGGGGATTTCACGTCCGACTGAGTTGGCCGCCTACGAGCCCGTTCAACACAATTACTGTCAGAC
+
CCCCCGGGGGGGGGGGGGGGGGGGGGGGGGGGGGGGGGGGEGEGEGGGDGGGGGG<@FGCGGGGFGGGGCGGGGGGGGGG:FGGEGGGGGGGGGCFFDFGGGGGGGGGGGGGGGGFGGGGFGGGGCGGGG?EDE6EGFGFFCEFAFDEGDE?F88?B>FFG+9E@>8EFGF9BEFFF50?FEGGFGGE*;:A3EFCFEF?@1:>999BE@EC)(<9>DE:(4651C5>1/.(5<2,;1:<9A:6A-96)6.
@M00200:205:000000000-AKKM3:1:1101:15935:2835 2:N:0:1
TACCAGGGTATCTAATCCTGTTCGCTCCCCACGCTTTCGCGTCTCAGCGTCAGTACCGTCCCAGAGAGCTGCCTTCGCCATGGGTGTTCTTCCCGATATCTGCGCATTTCACCGCTACACCGGGAATTCCACTCTCCTCTTCCGGACTCTAGCCACACGGTTTCCACCGACGTCTCGAGGTTGAGCCTCGAGTTTTCACAGCGGACCTGTGTGGCCGCCTACACGCGCTTTACGCCCAATTACTGTC
+
CCCCCGGGGGGGGGGGGGGGGGGGGGGGGGGGGGGGGGGGGGGGGGGGGGGGGGGGGGGGGGGGGGGGGGGGGGGGGGGGGGGGGGGGGGGGGGGGEGGGGGGGGGGEFGGGGGGEGGGGGGGGGGGGGGGGGGGGGFGFFGGFGFGFFFFDFGGFFGGBFDACEFGGFGEFFFAFFFGEGGGGFGGAFGG48CGFFECEFF>>B61;@CFFFFGC@GF<?B???=5<>*44A0:4:8(4):45).6
@M00200:205:000000000-AKKM3:1:1101:22183:2844 2:N:0:1
TACCAGGGTATCTAATCCCGTTTGCTCCCCTATCTTTCGCACCTCAGCGTCAGAGACGGCCCAGTGAGCCGCTTTCGCCACCGGTGTTCCTCCTGATATCTACGCATTTCACCGCTCCACCAGGAGTTCCACTCACCCCAACCATCCTCGAGCCGGGCAGTATTCGATGCAGTTCCCCGGTTGAGCCGGGGGCTTTCACATCGAACGAACCCAGCCGCCTACGTGCACTTTATCCCCAATTACTGTCAGA
+
CCCCCGGGGGGGGGGGGGGGGGGGGGGGGGGGGGGGGGGGEGGGFGGGGGGGGGGGGGGGGGGGGFGFGGGGGCGGGGGGGGGGEEGGGGGGGGGGFFGGGGGGDGGGGCEFGGGFGGGGGGGGGEG?FFCEFGGGFFE>EGGFFFD5DFG>GGGFEGG>:F@GFACEFCAAFEFF5>D5FGGG4ECBE7CEFDGFB)A?34(:@=@??BFFF?>C6<B0:037:F>F7*)4:2.:E?FF2<<)669AA)
@M00200:205:000000000-AKKM3:1:1101:22394:2849 2:N:0:1
TACAAGGGTATCTAATCCCGTTTGCTCCCCTGGCTTTCGCTCCTCAGCGTCAATGCCGGTCCAGGATGCCGCCTTCGCCACCGGTATTCCTCCAGATATCTACGCATTTCACCGCTACACCTGGAATTCTGCATCCCTCTCCCGGATTCAAGCCAACCAGTATCAGACGCAGTTCCCAGGTTGAGCCTGGGGATTTCACGTCTGACTTAGTTGGCCGCCTACGAGCCCTTTAAGCCCAATTACTGTC
+
CCCCCGGGGGGGGGGGGGGGGGGGGGGGGGGGGGGGGGGGGFGGGGGGGGGGGGGGGGGGGGGGGGGGGGGGGGGGGGGGGGGGGFFFGGGGGGGGGGGGGGGGGD::EFGGGGGFGGGGGGFEFGGFGGGGGFGFGFGFFGGFGFGFGFGFEGGFFGG9EGFGFFGGFE>A?AFCFAFFFFGGFFGFFGGFDGGGF<:@BBD4CEE6>CC?CFGF@DD9;;;>;EEFC4;36>3;C;,,794)9<3
@M00200:205:000000000-AKKM3:1:1101:18713:2851 2:N:0:1
TACTAGGGTATCTAATCCCGTTTGCTCCCCTAGCTTTCGTGCATCAGCGTCAGAAAAGACCCAGTGAGCCGCTTTCGCCACCGGTGTTCCTTCGGATATCAACGCATTTCACCGCTCCACCCGAAGTTCCGCTCACCTCTGTCTTCCTCTAGCACGGTAGTTTTAAGCGCAATTCCCCGGTTGAGCCGGGGGATTTCACACCTAACTTTCCGCACAGCCTACGCACCCTTTATACCCAGTTACTGTCAGAC
+
CCCCCGGGGGGGGGGGGGGGGGGGGGGGGGGGGGGGGGGGGGGGGFGGGGGGGGGGGGFGFGGGGGGFFGGGGGGGGGGGGGGGGGGGGGGGGGF7CFGGGGGGGEGGG9EGEGGEGGGGGGGGGGFEFFEGGGGGGFFEFGGFGFGFGFGGGGGEFGGEDD*97?FGEEEFFFFFFFGBFGDGFGGFFDGF)CCCC<@E@4=EE@C)574132*8(*<(,(,)3?DG*7:BFFFFG?<2):4<)-)6:))
@M00200:205:000000000-AKKM3:1:1101:6418:2856 2:N:0:1
TACTGGGGTATCTAATCCTGTTTGATCCCCACACTTTCGTGCCTCAGTGTCAGTTAGAGCCTAGTAAGCTGTCTACACTATCGGTGTTCTTGACGATATCTAAGCATTTCACCGCTACACCGTCAATTCCGCCTACCTCGACTCCACTCAAGTCCATCAGTATCAATGCCACCCTCCCGGTTAAGCCGGGATATTTCAGCACTGACTTAATAGACCACCTACGCACCCTTTAAACCCAATTACTGTC
+
CCCCCGGGGGGGGFGGGGGGGGGGGGGGGGGGGGGGGGGGGCGGGFGGGGFGGGFFGGGGGGGGGGGGGFFGGGGGFCFGGGGDFGGGGFFGGGGGCGGGGGGGCEFF8FCFFGGFGGCFFEEDFC9EGFFGGGGG??9>DGGFGFGB+D8DFD?<DFDFGGFGD2C=6DFFFAFA>EGDGG>?DCFDD6EE5EAC+*@CCFEEEC@7*9AEA*:5CF>BB4>>ACDG<CECEFF=EDB=CEEEFFF
@M00200:205:000000000-AKKM3:1:1101:14236:2871 2:N:0:1
TACCGGGGTATCTAATCCCGTTCGCTCCCCTGGCTTTCGCGCCTCAGCGTCAGGAGGGGTCCAGCGCGCCGCCTTCGCCACCGGAGTTCCTGTGGATATCAACGCATTTCACCGCTCCACCCACAGTTCCGCGCGCCCCTACCCCCCTCGAGGCCGCCAGTATCCCAGGCCGTTCCCCCGTTGAGCGGGGGGATTTCACCCCGGACTTGGCAGCCCGCCTACGCGCCCTTTAAACCCAATTACTGTCAGA
+
CCCCCGGGGGGGGGGGGGGGGGGGGGGGGGGGGGGGGGGGGGGGGGGGGGGGGGGGGGGCCFGGGGGGGGGGGGGGGGGGGGGFGGEDGDGGGGGCAFAFEFFEEEGGGGGGGGGFGGGGGGGGGGGGGGGGDGDEGEDBFCFFGFGFGFGD>DGFB8:>?F<D?ACFFGFF3747?FDBC8C3;C=57CEE):6=@6CD:0;B>F04>DF?04;C;CE?<:?BB?EC/*5:248?;<FF2<A).)6:><
@M00200:205:000000000-AKKM3:1:1101:16885:2878 2:N:0:1
TACAGGGGTATCTAATCCCGTTCGCTCCCCTGGCTTTCGTGTCTCAGCGTCAGCGCACTCCCAGTCGTCTGTTTTCACCGTTGGCGTTCCAAACGATATCTACGCATTTCACCGCTCCACCGTTTGTTCCGACGACCCCTAAGTGGCTCAAGACGGGCAGTATACCGAGCAGTTCCACGGTTGAGCCGTGGGATTTCACAAGGTACTTACCCGTCCGCCTACACACGCTTTAAACCCAATTACTGTCAGAC
+
CCCCCGGGGGGGGGGGGGGGGGGGGGGGGGFGGGGGGGGGGGGGGGGGGGGGGGGGGGGGGGGGGGGGGGGGFGFFGGGGGGEGGGGGGGGGGGCEGGGGGGGGGGGGGGGGGGG5CCFFFGFGFGGGGGDGGGGGGFGFFGGFGFGDGFGDDGDFBGGE6CEGFBDC>G>8=8:@FFGDGGGGFGFFFGCDFGGF8*+))61=67?5CA@E03CE@GF@DF(;<E3>5764>BA:8(1,)-5::4AAB<)
@M00200:205:000000000-AKKM3:1:1101:19169:2881 2:N:0:1
TACAGGGGTATCTAATCCCGTTCGCTCCCCTGGCTTTCGCGCCTCAGCGTTAGAAGAGGTCCAGTTATCCGCTTTCGCCACCGGCGTTCCTTCTGATATCAACGCATTTCACCGCTCCACCAGAAGTTCCGATAACCCCTACCTCCCTCGAGACCGACAGTATCCAAGGCACTTCTCCGGTTAAGCCGAAGGATTTCACCCCGGACTTGTCGATCCGCCTACGCGCCCTTTAAACCCAGTTACTGTCAGA
+
CCCCCGGGGGGGGGGGGGGGGGGGGGGGGGGGGGGGGGGGGGGGGGGGGGGGGGGGGGGGGGGGGGGGGGGGGGGGGGGGGGGGGGGGGGGFGGGGGGGGGGGGGGGGGGGGFGGFGGGGGGGFGGGGGGGGDCDG?FGFFGGFGFG)DDG68CGFFGGFGGFG@FGD5;ADA@FFFFGFEE5FFGGFBGGFFGFFFFGF?BF>90><<>7<02EEBGFFFF:3(8BG59>ADAA:E(4:)-.)4464-)
@M00200:205:000000000-AKKM3:1:1101:24864:2902 2:N:0:1
TACTGGGGTATCTAATCCCGTTCGCTCCCCTGGCTTTCGTGTCTCAGCGTCAGCACACTCCCAGCTGTCTGTTTTCACCGTTGGCGTTCCAAACGATATCTACGCATTTCACCGCTCCACCGTTTGTTCCGACAGCCCCTAAGTGGCTCAAGAAAAGCAGTATACCAAGCAGTTCCACGGTTGAGCCGTGGGATTTCACAAGGTACTTACAATTCCGCCTACACACGCTTTAAACGCAATTACTGTCAGA
+
CCCCCGFGGGGGGGGGGGGGGDFGGGGGGGGGGGGGGGEFGGGGGFDGGGGGGGGGGGGGFGGDFGGGGGGGGAFEGCFGGGEGGGGGGFF9EGCFDGGGDGGGGD@FA;DFFGGFGEGDGGGGAEGGFGGGDEGFFDEDFDFFFFGDGFF6>FDDFGGBE@7DEFDF5DFDFFFFFFG>D>GGFGGFA>5AACFG6AFAE=976>AAE@BE:=CA3CB=(0;FBC?>>574CC4(13((.7759/)1.)
@M00200:205:000000000-AKKM3:1:1101:15075:2954 2:N:0:1
TACTGGGGTATCTAATCCTGTTTGCTCCCCACGCTTTCGAGCCTCAGCGTCAGTAATGGACCAGTATGTCGCCTTCGCCACTGGTGTTCTTCCGAATATCTACGAATTTCACCTCTACACTCGGAGTTCCACATACCTCTTCCATACTCAAGATAGCCAGTATCAAAGGCAATTCCAAGGTTGAGCCCTGGGCTTTCACCTCTGACTAAACTATCCGCCTACGCTCCCTTTAAACCCAATTACTGTC
+
CCCCCFFECGGGGGGGGGGGGGGGGGGGGGGGGGGGGGEGGGGGFFFGGFFGGGGGGGGGGGGGGGCGGGGGGDGGGGGGDGGGGG<?EFGGGGGGDFCFGGEGGGGFEFGFGGFBGGGA;DF@FEE8FCFGGFGGGFCDDABDGFFDGFFGGG8DFC=*49*=;7DFFGFDFEFDBF657,@+*,@*DCFF5??F+;CC008=8=*>C)17**755DAAA@9BAG>DCC66A6>BC>-(*0//*/*
@M00200:205:000000000-AKKM3:1:1101:12337:2957 2:N:0:1
TACTAGGGTATCTAATCCTGTTTGCTCCCCACGCTGTCGCGCCTCAGTGTCGGCTAAGAGGAGCTTGCGCTCCCACTGCCCAGCAGACCGCCTTCGCCACTGGTGTTCTTCCGGATCTCTACGCATTCCACCGCTACACCCGGAATTCCATCTGCCTCTACAGTGCCCGAGCCCTACAGTCGCCGCGGCAGATTCGGGGTTGAGCCACGCACTTTCACCGAAGCCTTATAGTGGCCCCCTACCCGGCCTTT
+
CCCCCGGGFGGGGGGGGGGGGGGGGGGGGGGGGGGGEFGGGGGGGGGGGGGGGGGGGGGGGGGGCFGGGGGGGGFGGFGGGGCGGFFGFEGGGGGGGGGGGFGFFGGGGGGGGGGACEGGFGGGGDEGFGGGGGGGGFFFFGGFGFGCFFCGFGFFFGGFFFFGFAD,0@>AEFFFFFGFGGGDDGGFF<53A<F*89E>FFFF@@(=9(-9;79@AG?(--9).37*0*6-6211*44(,((.-(-4(3.
@M00200:205:000000000-AKKM3:1:1101:17133:2958 2:N:0:1
TACAGGGGTATCTAATCCTGTTTGCTCCCCACGCTTTCGAGCCTCAGCGTCAGTAATGAGCCAGTGTGTCGCCTTCGCCACTGGTGTTCTTCCGAATATCTACGAATTTCACCTCTACACTCGGAGTTCCACACACCTCTCTCATACTCAAGACACCCAGTATCAAAGGCAATTCCGAGGTTGAGCCCCGGGATTTCACCCCTGACTTAAATGTCCGCCTACGCTCCCTTTATGCACAATTACTGTC
+
CCCCCGGGGGGGGGGGGGGGGGGGGGGFGGGGGGGGGGGGGGGGGGGGGGGGGGGGGGGGGGGGGGGGGGGGGDGGGGGGGGGGGGFGGGGGGGGGGGGGGGGGGGGGGGGGGGGFGGGDGGGGGGEGGGGGGGGGEFGFFGGFGFGFGFG?FFDF9CG?@FBGD7FF5=DBFD?DFFD9FFGFFCE?DDEBEGGFFFFED2>DDF=4AE;EE7D5>G:@@D(5>EEG7:E7??<.?AD))9;C?<4
@M00200:205:000000000-AKKM3:1:1101:15768:2978 2:N:0:1
TACAGGGGTATCTAATCCTGTTTGATCCCCACGCTTTCGTGCCTCAGCGTCAATAATACCATAGTAAGCTGCCTTCGCAATCGGTGTTCTGTGACATATCTATGCATTTCACCGCTACTTGTCACATTCCGCCTACCTCTAGTATATTCAAGCTCATCAGTATCAAAGGCACTGCGATGGTTGAGCCACCGTCTTTCACCCCTGACTTAATAAGCCGCCTACGCACCCTTTAAACCCAATTACTGTC
+
CCCCCGGGGGGGGGGGGGGGGGGGGGGGGGGGGGGGGGGGGGGGGGGGGGGGGAGGGGGGGGGGGGGGGGGGGFGGGGGGGGGDGGGGGGGGGGGGGGFGGGGGGGGGGGGGGGGFGGGGGGGGGGGGGGGGGGGGG5FEFGGFGFGFGFGGG?DFFFGFEFFGFFGGFGFFFFBEFFDBFGDGFG8;??EFDFFFFBC6=5=>DFFEC@CE;CD@>DAF>=D55C399C>E?C;7E?(::4*/@CB
@M00200:205:000000000-AKKM3:1:1101:13425:2991 2:N:0:1
TACTCGGGTATCTAATCCTGTTTGATCCCCACACTTTCGTGCCTCAGCGTCAGTTAGAGCTTAGTTAGCTGTCTACACTATCGGTGTTCTTGACGATATCTAAGCATTTCACCGCTACACCGTCAATTCCGCCAACCTCAACTCTACTCAAGTCCTGCAGTATCAATGCCACCCTCCCGGTTAAGCCGGGATATTTCAGCACTGACTTATAGGACCGCCTACGCACCCTTTAAACCCAATTACTGTCAGA
+
CCCCCGGGGGGGGGGGGGGGGGGGGGGGGGGGGGGGGGGGGGGGGGGGGGGGGGFFGGGGGGGGGGGGGGGGGGGGGGGGGGGGGGGGGGGGGGGGGGGGGCFGGFGGGGGGGDGEGGGC8@BCFGGGGGDGGGGGGFGFFGGFGFGFGFGDCFDFBGGFGGDGFFGCFGFFFDF5?DGFGGGGFGGFD?EBAEGFFFGEEFFFBE5;AE@C5CGF=GFAFD?FFC;D1;EFFC@=ED6;6EEFC))9;)
@M00200:205:000000000-AKKM3:1:1101:22648:3015 2:N:0:1
TACCGGGGTATCTAATCCCGTTTGCTCCCCACGCTTTCGCGCCTCAGCGTCAGTCACCGTCCAGAAGGCCGCCTTCGCCACCGGTGTTCCTCCCGATCTCTACACATTTCACCGCTACACCGGGAATTCCACCTTCCTCTCCGGGACTCAAGAGAGACAGTTTCGGGCGCCGTTCCTCGGTTGAGCCGAGGGATTTCACACCCGACTTACCTCCCCGCCTACGCGCCCTTTACACCCAATTACTGTCAGA
+
CCCCCGGGGGGGGFGGGG8FFGCGGGGGGGGGGGEGGGGGGGGGGGFGGGGGGGCFG<FGGEFG9FFGGEGGGGGGGGGGECGGGGGEGGGFGGEGGGFGGGGFGGGGDGGGGGGFGGFF8@EEGGFCFGFGG8=DCFGFFG691@D8CFGG90?*<FGAFC5ED*98>?556@FFFF3=B8>7AF?)29=:36FFFFG2:?>9(-1:<<:<A?EDBDF?FB156E@D3*8<A<28EF?1)).:464AA2
@M00200:205:000000000-AKKM3:1:1101:19779:3024 2:N:0:1
TACTAGGGTATCTAATCCCGTTTGCTCCCCTGGCTTTCGCTCCTCAGCGTCAATGTCGGTCCAGGATGCCGCCTTCGCCACCGGTGTTCCTCCAGATATCTACGCATTTCACCGCTACACCTGGAATTCCGCATCCCTCTCCCGAATCCAAGCCATCCAGTATCAGACGCAGTTCCCCAGTTAAGCTGAGGGATTTCAAGTCTGACTTAGTTGGCCGCCTACGAGCCCTTTAAACCCAATTACTGTC
+
CCCCCGGGGGGGGGGGGGGGGGGGGGGGGGGGGGGGGGGGGGGGGGGGGGGGGGGGGGGGGGGGGGGGGGGGGGGGGGGGEGGGGEFGGGGGGGGGGGFFGGGGGGGGGGGGFGDEGGGGGGGGGGGGGGFEGGGEFFGFFGGFEBGA?DGFGGFFFGGFGGEGEFDEEGF=BEFFF5FF<;9CFGCAFDF5AFGGFA,:AF<AC;AEC866A2CC@GEDDB>:3?8>*;3;7<EDGD4(179<CE9
@M00200:205:000000000-AKKM3:1:1101:17498:3032 2:N:0:1
TACGCGGGTATCTAATCCTGTTTGCTCCCCACGCTTTCGAGCCTCAGCGTCAGTAATGGACCAGTATGTCGCCTTCGCCACTGGTGTTCTTCCGAATATCTACGAATTTCACCTCTACACTCGGAGTTCCACATACCTCTTCCATACTCAAGATAGCCAGTATCAAAGGCAATTCCAAGGTTGAGCCCTGGGCTTTCACCTCTGACTAAACTATCCGCCTACGCTCCCTTTAAACCCAATTACTGTC
+
CCCCCGGGGGGGGGGGGGGGGGGGGGGGGGGGGGGGGGGGGFGFGGGGGGGGGGGGGGGGGFGGGGGGGGGGGGGGGGGGGGGGGGGGGGGGGGGGG@FGGGFGGFGGFGDGGGGFFEFGGGGGGGDGGGGGFFGGGF8DFFGFGFGFGFGFGGGBFGFF?=FGFFGGFGFFFEFFFFGAGGGFFGGFFFF>6E>CA5B@:CEFEEEFFFFFEEGG>FDAD=@4@CBGCC>C?EF=E@((94<))1/
@M00200:205:000000000-AKKM3:1:1101:9569:3042 2:N:0:1
TACAAGGGTATCTAATCCTGTTTGCTCCCCACGCTTTCGCGCCTCAGCGTCAGTACCGTCCCAGCGAGCTGCCTTCGCCATTGGTGTTCCTCCCGATATCTGCGCATTTCACCGCTACACCGGGAATTCCACTCGCCTCTTCCGGACTCTAGCCCGACAGTATCAACCGGCTTTCAAGGGTTGAGCCCTTGACTTTCACAGCTGACTTACCGGACCGCCTACGCGCTCTTTAACCCCAATTACTGTC
+
CCCCCGGGGGGGGGGGGGGGGGGGGGGGGGGGGGGGGGGGGGGGGGGGGGGGGGGGGGGGGGGGGGGEGGGGGGGGGGGDGGGGGGGGFGGGGGGGEGGGGGGGGGGGGGGGFGC>CFGCECGDGGCFGGGGGGDEGE>DFFGFGFGFGFGDCGFF>G7ADG5ECFCFBCDAFFFFF>8/=8??AGF))9:AF?9FFCECEFEFFF<CCE1040=C@:B?B?F>2:5<*:9>))-4:(-(54>DA)4
@M00200:205:000000000-AKKM3:1:1101:10870:3061 2:N:0:1
TACTGGGGTATCTAATCCTGTTTGCTCCCCACGCTTTCGTGCCTGAGCGTCAGTATCGGCCCAGGGGGCTGCCTTCGCCATCGGTGTTCCTCCACATCTCTACGCATTTCACTGCTACACGTGGAATTCCACCCCCCTCTGCCGTACTCTAGCTTGCCATTACCAAACACAGTTCCCAGGTTGACCCCGGGGCTTTCACATCTGGCTTAACAAACCGCCTGCACCCGCTTTCAGCCCAATTACTGTCATAT
+
B6CCCC666C@@F<FA,<CEFCEED9CFG@FFGGCE?F@C@,BF<;6C:BBF:FFA@7+@FEC<C@CBFDEFGFF9EC@FEFCEF:FFFGG<FFFGCEAEGGGFGD?E=;FFGGGFDGF,@=8+CEFGD837=E8EE>8=6,E5@58)DDF=3++;5BC+,+*53;78*:610>BF599*7@*9*5:*3*4))/,;;*:**)//8>@<;<;<<0C=;<>(60,0//)29*().4)(*((34).4)6))-)-
@M00200:205:000000000-AKKM3:1:1101:18550:3083 2:N:0:1
TACGAGGGTATCTAATCCTGTTCGCTACCCACGCTTTCGCTCCTCAGTGTCAGTACTGGCCCAGAGTGCCGCCTTCGCCACTGGTGTTCCTCCCGATATCTGCGCATTTCACCGCTACACCGGGAATTCCACACTCCCCTACCAGACTCAAGTCACGACAGTATCAGGTGGCGTCTCTGAGTTAAGCCCAGAGTTTTCACACCCGACTTATCGAACCACCTACGAGCCCTTTAAACCCAATTACTGTC
+
CCCCCGGGGGGGGGGGGGGGGGGGGGGGGGGGGGGGGGGGGGGGGGGGGGGGGGGGGGGGGGGGGGGGGGGGGGGGGGGGGGGGFGGGGGGGGGGGGGGGGGGGGGGGGGGGGGGFDFGGGGGGGGGGGGGGGGGGGFGFFGGFGBGBFFGGGGGFBGGFGFFCEAGGCGFFF9BEFFCFFAEGFGGFFGGFFCFDECGEEB?(5@F>2CFFDFFF9FF13=@E<?DGGD;=CEEEG(4,2)6>BF<4
@M00200:205:000000000-AKKM3:1:1101:9567:3083 2:N:0:1
TACTAGGGTATCTAATCCCGTTTGCTCCCCTAGCTTTCGCGCCTCAGCGTCAGTATCGGGCCAGATGAGCGCCTTCGCCACCGGTGTTCCTCCTGATATCTACGCATTTCACCGCTACACCAGGAATTCCCTCATCCTCTCCCGTACTCAAGCCAAGCGGTTTGAGATGCCGGTCCCCGGGTGAGCCGGGGCATTTCACATCCCACCTCTCTGACCGCCTACACGCCCTTTAAACCCAATTACTGTCACAT
+
CCCCCEFGGGGGGGGGGGGGGGFEGGGGGGFGCFGGGGGGDGGGGGGGGGGGCFGFGEDGGGGGG<FGGGGGGGEGDFFGGGGGGGGGGGGGGFGGGGGGFFGFDCF:FGAEFCEEGGGFGFCEFFGGGGFGF?9EEDFEFFC9@?+:DFGDGFG*;FD*+01=7*;C*7*8*103AAD>CE7C66E4;4E;8CC7@EF)9/613=03()/7;1?+(2:?(.3?0C<D)02<44)4;(-:9)62))).).-
@M00200:205:000000000-AKKM3:1:1101:19831:3102 2:N:0:1
TACTAGGGTATCTAATCCTGTTTGATCCCCGCACTTTCGAGCCTCAGCGTCAGTTACAGCTTCGTTAGCTGCCTTCGCAATCGGTGTTCTATGACATATCTAAGTATTTCACCACTACATGTCATATTCCGCCAACGGCAACTGTACTCAAGATCTGCAGTATCAATGGCAGTTTCTTCGTTAAGCGAAGAGATTTCACCACTGACTTACAAATCCGCCTACGCTCCCTTTATACCCAATTACTGTC
+
CCCCCGGGGGGGGGGGGGGGGGGGGGGGGGFFGGGGGGGGGGGGFFGGGGGGGGGGGGGGGGGGGGGGGGGGGGGGGGGEEGFGGGGGGGFGGGGGGGGGGGGGGGGGGGGGCFFFGGGGGGGGGGGGFGGGGGGGEFEFFGGFGFGFFFGFGGGFFGGFGGEGEFGGDGFDFFFFBFFFGGGGFFGFEGEAFGGCCFGFF=CFFEFFFEEE5>E:=7B=ABF4>C5F6:EFF?CCFB>3:EFFF?E
@M00200:205:000000000-AKKM3:1:1101:11396:3122 2:N:0:1
TACACGGGTATCTAATCCCGTTTGCTCCCCTGGCCTTCGTGCCTCAGTGTCAGGAACTGTCCAGAGACCCGCCTTCGCCACTGGTCTTCCTCATGATCTCTACGCATTTCACTGCTACACCATGAATTCCAGTCTCCTCTCCAGTCCTCAAGCACCGCAGTATCGAATGCAGTTTCGGAGTTAAGCTCCGAAATTTCACACCCGACTTACAGCGCCACCTACGCACCCTTTAAGCCCAACTACTGTCAGA
+
CCCCCGGGGGGGGGGGGGGGGGGGGGGGGGGGFGGGGGFGGGGFGGGGGGGGGGGGGGGGGGGGGGGGGDDGGGGGGGGGGGGGGGFGGGGGGGGGGGDECFGGGGGGGGFGGGGFGGGGGGGGGGGGGFCFDFGG9?DEDDFFGFGFGFGGFCGFFGGAEGEFDFGGFGFFBBBFDEDA=E9==EFF5?69BFACFEGFFAABFFADFFFFF)>E5DFFFBFFFGFG*6>:484(866(//3;3.7?C3
@M00200:205:000000000-AKKM3:1:1101:18531:3176 2:N:0:1
TACAAGGGTATCTAATCCTGTTTGCTCCCCACGCTTTCGTGCCTCAGTGTCAATGATCGTGTAGTTAGCTGCCTTCGCAATGGGTGTTCTATGTCATATCTAAGCATTTCACCGCTACATGACATATTCCGCTAACCTCCACGATATTCAAGACAGATAGTATCAACGGCAGTTTCCGAGTTAAGCCCGGAGATTTCACCACTGACTTACCTGCCCACCTACGCACCCTTTAAACCAAGTTACTGCC
+
CCCCCGGGGGGGGGGGGGGGGGGGGGGGGGGEEGGGGGGGGGGGGGFGGGGFGGGGFFGEFFGGGFGGGGGGGGGGGGGDGGFFGCGGGGGGGGGFFFFFGGGEEABFFGGGGGG>CFFGGFGGGGG=FGGGGGGGF7=DDFEBFFG>FFFFCDD6B=FFGG7DB@?C>8>5;9EFF?D>FEGGFGGFEDGBB,@7<7E@@5CEB@EF79C5*0@8>747@B29>C?D*;)9>;*0,(7**/91)),
@M00200:205:000000000-AKKM3:1:1101:18086:3180 2:N:0:1
TACTCGGGTATCTAATCCTGTTTGCTCCCCACGCTTTCGCGCCTCAGTGTCGGATCCGGCCCAGTGAGCCGCCTTCGCCTCCGGTGTTCTTCCCGATATCTACGCATTCCACCGCTACACCGGGAATTCCACTCACCTCTACCGGTCCCTAGACACGCAGTCTCGAAGGGCGTCGCGGGGTTGAGCCCCGCGCTTTCACCTCCGACTTGCGCACCCCCCTGCGCGCGCTCTAAGCCCAATTACTGTCAGA
+
CCCCCGGGGGGGGGGGGGGGGGF@FGGGGGGGGGGGGGGGGGGGGGGGGGGGEE7FGGGDE@FGGGDFFEFGGGGGGGGGGFGGEGGGFGGEFFFDDGGGGG?FGGDGG;EGG+=?GGGGGG>EGGGGGGGGDCFGG6?DFGGFGFD)@CCCGGCA?EGAE5*?@F4EACBBEBDAABC>F*9<@FCFBDD5@EEC=<CBFB?B;BFFFF09;>GG(>DB6<BD(:)/)*-:<A0(;:(,)656<.9269
@M00200:205:000000000-AKKM3:1:1101:7034:3191 2:N:0:1
TACTGGGGTATCTAATCCCCTTCGCTCCCCTAGCTTTCGTATCTCAGCGTCAGAAGAGACCCAGTAAGCCGCTTTCGCCACCGGTGTTCCTGATGATATCAACGCATTTCACCGCTCCACCATCAGTTCCGCTGACCTCTGTCTCCCTCAAGCACTGCAGTTTCGGGCGCAATTCCTCGGTTGCGCCGAGGGATTTCACACCCGACTACAAGCGCCGCCTACATACCCTTTATACCCAGTTACTGTA
+
CCCCC@@F@F8CFFFGG9FFDFFGE7,@FEFDCFEF@EFFGGGGGGGFG6F7FFGGGFG8,CEFGGGGG@EE@,4A=@@FF8F:8C8CFGFFCFFF,9EFFGCFFC:@8,@9CCE5DG,AEGCGAF=8EACEG+=ED7286@FB;:D5DF889DC5DEF9=D9C89+C>G>0:*1+?BDBFCG*:?EEB?7;BF66B449=2:0(21>(.))((1*,:7?:1016C?C6*4):)))3)4,.66)66-
@M00200:205:000000000-AKKM3:1:1101:6305:3200 2:N:0:1
TACGCGGGTATCTAATCCTGTTTGATCCCCACACTTTCGTGCCTCAGCGTCAGTTACAGCCTAGTAAGCTGCCTTCGCTATAGGTGTTCTTGACGATATCTAAGCATTTCACCGCTACACCGTCAATTCCGCCTACCTCTTCTGTACTCAAGCCCATCAGTATCATTGGCACAATTCCAGTTGAGCTGAAATATTTCACCACTGCCTTAATAGGCCGCCTACGCACCCTTTAAACCCCGTTACTGAC
+
CCCCCGGGGGGGGGAFGGGGGGFGFFGGGGGGGGGGGGGFGGGGGGGGGGGGGFF@FCEGG<EFFFFFGGGGGGGGGG7BCFGGGGGGGAF?9FFGG@EGFG,EGGGGGG9FFGGFGGFGFC>8F4EFGFGGGEDGGFG*<D,+3+=FGBFDFCD;DFGFFFEGE+2@DFFF?=8+=+?@DA+?AF950CCFF7@F97=*38@5*)33>*;;E)@,5CE)):58>EEG<8:*//*7C(62(((9))(
@M00200:205:000000000-AKKM3:1:1101:15197:3220 2:N:0:1
TACTAGGGTATCTAATCCTGTTTGCTCCCCACGCTTTCGCGCCTCAGCGTCAGAACCGGACCAGTCAGCCGCCTTCGCCACTGGTGTTCTTGCGAATATCTACGAATTTCACCTCTACACTCGCAGTTCCACTAACCTCTTCCGGTCTCAAGCCATGCAGTATCGAAGGCAATTCTGTGGTTGAGCCACAGGCTTTCACCCCCGACTGACAAAGCCGCCTACGCGCCCTTTATACCCAATTACTGTC
+
CCCCCGGGGGGGGGGGGGGGGGGGGGGGGGGGGGGGGGGGGFGGGGGGGGGGGGGGGGGGGGGGGGGGGGGGGGGGGGGGGGGGFGGGGGGGGGGGGGGGGGGGGGGFGGGGGFGFGGGGGGGGGGGEGGGGDFFGGFFEFGGFGFGDGFGCDGGFFGGFGGFGF59E?65:9=FFFFGFGGGGAFGFFGGAF>FGBAF37>=>FFBFFFEE=3CF6DEFF5?:9EEC)25>2AD6C<??AABFFF4
@M00200:205:000000000-AKKM3:1:1101:6385:3232 2:N:0:1
TACTCGGGTATCTAATCCTGTTTGCTCCCCACGCTTTCGCGTCTCAGCGTCAGTATCCGACCAGGGGGCCGCCTTCGCCGCAGGTGTTCCTCCCGATATCTACGCATTTCACCGCTACACCGGGAATTCCACCCCCCTCTTCGGTACTCTAGCTTGCCAGTTTCATGCGCACTTCCCCGGTTGAGCCGGGGGATTTCACACATGACTTAACAAACCGCCTACACGCCCTTTAAACCCAGTTACTGTC
+
CCCCCGGGGGGGGGGGGGGGGGGGGGGGGGGGGGGGGGGGGGGGGGGGGGGGGGGGGGGGGGGGGGGGGGGGGGGGGGGGGGDGGGGGGGGGGGGGGGDGGGGGGGEGGGGGGGGFGGGGGGDGGE6EFGGGG6DEGBEFFGGFGFGEGFGGGGFFFGGFEFFGEFGGFGFFEFFFFFD)<8C4AFGFEGGEFDFGFFGF??>74:A)6<FFA<FF3<@?FB::(87DDF?A4AA0;42?A2)56)9
@M00200:205:000000000-AKKM3:1:1101:8276:3235 2:N:0:1
TACCAGGGTATCTAATCCGGTTCGCTCCCCTAGCTTTCGCGCCTCAGCGTCAGGATCGGCCCAGCCTCCCGCCTTCGCCACCGGCGTTCCTAGCGATATCTGCGCATTTCACCGCTACACCGCTAGTTCCAGAAGCCTCTACCGTCCTCAAGCCAATGCAGTATCCGACGCAATTCCACAGTTGAGCCGTGGGATTCCACGCCGGACTTACATAGCCGCCTGCGCGCCCTTTAAACCCACTTACCGTC
+
CCCCCGGGGGGGGGGGGGGGGGEFGDGGGGGGGGGGGGGDEGGGEGGGGGGGGGGGGGGGGGGGGGFFFDGGGGGGGGGFFGGEE@FGGGGCAFFGGGGGFDGGGGEGGGGGGGG>GGGGGEEGEGGGGGGDD==FFFDE5ECE;?GFGFG>FGG56,*=9DEFE9D8>**6?@*BCFFFDCC+B,,0.*/.8*0;*)47;9?@BF(47<A4249C?DE(6((7(*85)):).:>2A1,(,44)(4,(
@M00200:205:000000000-AKKM3:1:1101:9901:3238 2:N:0:1
TACTGGGGTATCTAATCCCGTTTGCTCCCCTAGCTTTCGCGCCTCAGCGTCAGTGTCGGTCCAGGAAGCCGCCTTCGCCACCGGTGTTCCTCCGGATATCTACGCATTTCACCGCTACACCCGGAATTCCGCCTCCCTCTCCCGAACTCAAGCCTCGCAGTTTTCCACGCCATTCCCCGGTTGAGCCGGGGGCTTTCACGCGGAACTTACAAAACCGCCTACGCGCCCTTTATACCCAATTACTGTC
+
CCCCCGGGGGGGGGGGGGGGGGGGGGGGGGGGGGGGGGGGGFFGGGGGGGGGGGGGGGCFGGGGDEGGGGGEEGGGGGGGGEGEGEGDGFGGGEGDGGDFGCGGGGGGGGGGGGGFGGG8FCEGF=?FGGGG+1=F8DFDFGGF?5CDGFGGG6CAEGGFGCC+2;@9>EFFFFFFA4D4C5DCAFGB?CC:):CFF?E?B>;(,47>3<<AF0CC6DEFFFB59EFD)2)66).6C<(:))4)).)
@M00200:205:000000000-AKKM3:1:1101:22863:3254 2:N:0:1
TACTAGGGTATCTAATCCCGTTTGCTCCCCTGGCTTTCGTTCCTCAGTGTCAGTTGCAGTCCAGAACGCCGCCTTCGCCACCGGTGTTCCTCCCAGTATCTACGCATTTCACCGCTACACTGGGAATTCCGCTACCCTCTCCCGGCCTCAAGCCAGACAGTTTCAAAGGCAGTTCCTCAGTTGAGCCGAGGGATTTCACCTTTGACTTGTCAAGCCGCCTACGCGCCCTTTATGCCCAATTACTGTC
+
CCCCCGGGGGGGGGGGGGGGGGGGGGGGGGFGGGFGGGGGFFGGGGGGGGGGGGGCFGGGGGGGGGGGGGGGGGGGGGGGGGGGGGFGGGCDGGGGFFGGGGFCGGCGGGGGGGGBDGFGGGGFGGGGGGGGGGGFGF+8D6=@EED9FFG?DGGFFFGFFDBDEFGGF,9>FCFFFFGFFCG7CC,@>>EBFGFF6E:>BFFFFFE4*/.18=CC5C)5>:?>>E5<3*643C34C6,(9?CC>-6
@M00200:205:000000000-AKKM3:1:1101:24087:3264 2:N:0:1
TACTAGGGTATCTAATCCTGTTTGCTCCCCACGCTTTCGCACCTCAGCGTCAATATGTGTCCAGTGAGTCGCCTTCGCCACTGGTGTTCTTCCGAATATCTACGAATTTCACCTCTACACTCGGAATTCCACTCACCTCTCCACAATTCTAGCGATGCAGTCTTAAAGGCAATTCCGGAGTTGAGCCCCGGGCTTTCACCTCTAACTTACAAAGCCGCCTACGTGCGCTTTAAACCCAATTACTGTC
+
@@CCCGGFGGGGGGGGGG<FGGGGGGGGGEDGGGGGGGGGGGGGGGGGGGGGGGGFFGGGGGGGGGGGCEEEGGGGGGGGGGGGFGGGGGGGGGGGGGFEFFGGGEFFGGGGGGGF?BFF;DCEFGGGGGGGGGGFGFGFFEGFFFGCGFAFGGG6@8D5@D;=EEGC58DDFDFFFECBC@=E?CEFED755@CGFFGFEF@=AEFFF@F*75FCAGFDFFFA@CBG<*()19=(83887379?6A
@M00200:205:000000000-AKKM3:1:1101:17708:3287 2:N:0:1
TACGGGGGTATCTAATCCTGTTTGCTCCCCACGCTTTCGCGCCTCAGCGTCAGAACCGGACCAGACAGCCGCCTTCGCCACTGGTGTTCTTGCGAATATCTACGAATTTCACCTCTACACTCGCAGTTCCGCTGTCCTCTTCCGGTCTCAAGCCAACCAGTATCGAAGGCAATTCTGTGGTTGAGCCACAGGCTTTCACCCCCGACTTAATCGGCCGCCTACGCGCCCTTTATACCCAATTACTGTC
+
CCCCCGGGGGGGGGGGGF9EGGEGGGGGGGGEEGGGGGGCGEGGGGGGGFGGGGGGDGEGGGGGGGGGGGGCCEGGFGGCF=FDAFFGGFCGGGGGGGGGGGGGGCEGFFGGGGDDFFFGCGFG@EGFFG6>CCDFGFGEFCC:EFGFGFGGFGFFFGDFFFFC59A19FF)?ECBF@GFAFDCFGG4A8FAF6CCFFGA06(:9;1;>49<1(:A(9>:::?>9E8D)0)4-:AAG?3?)--6)64
@M00200:205:000000000-AKKM3:1:1101:8177:3319 2:N:0:1
TACCCGGGTATCTAATCCTGTTTGCTCCCCACGCTTTCGCGCCTCAGCGTCAATTACGGGCCAGATAGCCGCCTTCGCCACTGGTGTTCTTCCCAATATCTACGAATTTCACCTCTACACTGGGAATTCCACTATCCTCTCCCGCATTCAAGCTCATCAGTATCAAGCGCAGCCCCCAGGTTGAGCCCGGGAATTTCACGCCTGACTTGATAAGCCGCCTACGCGCCCTTTACACCCAATTCCTGTCAAA
+
CCCCCGGGGGGGGGGGGGGGGGGGGGGGGGGGGGGGGGGGGGGGGGGGGGGGGGGGGGGGGGGGGGGGGGGGGGGGGGGGGGGGFCFGGGGGGGGGGFFFFFGGGGFGFFAFGGCDGGAEFGGGGGGGGGGGGGGGGFGFBFGFGFGAGFGGGGGFFGFFGGCFDFFGBCE5B@DBABCFFFGGFG,9@DC/@FFGFAE=BBF2:B>5@**19BDC>GFF<@;B@GDDCFBFFA)358<()).66).)).
@M00200:205:000000000-AKKM3:1:1101:22723:3324 2:N:0:1
TACTAGGGTATCTAATCCTGTTCGCTCCCCACGCTTTCGCGTCTCAGCGTCAGTACCGTACTAGAGAGCCGCCTTAGCCACGGGTGTTCTTCCTGATATCTGCGCATTTCACCGCTACACCAGGAATTCCACTCTCCTCTTCCGGACTCTAGCCAGACGGTTTCCATCGACGTCTGAAGGTTAAGCCTCCAGTTTTCACAACGGACCTGCCTGGCCGCCTACACGCTCTTTAAGCCCAATTACTGTC
+
CCCCCGGGGGGGGGGGGGGGGGGGGGGGGGFFGGGGGGGGGGGGGGGGGGGGGGGGGGGGGGGGGGGGGGGGGGGGGGGGGGGGGGGGGGGGGGGGFGGGGGCFFGGGGGGGFEE?DFGGGGGGGGGGFGGGGGGGFFGFFGGFGEGFGFG@EDCFFGGDCDDGFFGFDGFFE9CFF?FFGGFCFGGFF4C69CED9AFCEFBFD==B3@B=FFGC6CB;<@@A<53:5:7)7>E5F?07<9AFFB4
@M00200:205:000000000-AKKM3:1:1101:11706:3363 2:N:0:1
TACGGGGGTATCTCATCCTGTTTGCTCCCCACGCTTTCGCGCATCAGCGTCAGAACCGGTCCAGGTAGCCGCCTTCGCCACCGGTGTTCCTCCCAATATCTACGCATTTCACCGCTACACTGGGAATTCCGCTACCCTCTCCCGGCCTCGAGCCGAGCAGTTTCCATGGCAGTTCCACGGTTGAGCCGAGGGATTTCACCCAGGACTTCCTCAGCCGCCTACTCGCCCTTTCAACCCACTTACTCTT
+
CCCCCGGGGGGGG,E<FGGFFF9FAEGFCCCEGGG7FGGGGGDGGEF@@CFGGGFGFCGEG+CFGGGGGGGGGGGGCC?FFGEC:FC?EFFD,=FFCC,ECECCGGG@EFGEG=CDGGDFFFFCADGFFGFGCEC,@*C)@DEA69*19?CDEDDE>*3@<CFF?6+,/,)/;CFFB45;<*/2=CF>))2:)2*01727:8:(,4(<)))6<:8*(17,(.)9(:>C5*.4)64,24(,4:44)))
@M00200:205:000000000-AKKM3:1:1101:9292:3373 2:N:0:1
TACAAGGGTATCTAATCCTGTTTGCTCCCCACGCTTTCGAGCCTCAGCGTCAGTAATGAGCCAGTGTGTCGCCTTCGCCACTGGTGTTCTTCCGAATATCTACGAATTTCACCTCTACACTCGGAGTTCCACACACCTCTCTCATACTCAAGACACCCAGTATCAAAGGCAATTCCGAGGTTGAGCCCCGGGATTTCACCCCTGACTTAAATGTCCGCCCACGCTCCCCTACACCCCAATTACTGTCAGCC
+
CCCCCGGEGGGGGGGGGGGEGGGGGGGGFEFGGEDEGGGGF>FCGGGGGFGGGGGGGFGGFGFEE9C@F9FGGGEGGGCFGGGGGGGEFGFGGGGFEGGGGG9DE8FFGDFGGFGFGGGGEGFG7EEFGGGFGGGEGFG5FGGFGFF7=9E=F=DDFCDF6=;EBFFGF?*858D7D?C9>@DD68A@5DGFEGCC>EEEBFB)52A<689**;D>)9;(/9@?5=BD*2((/(,2*((,.))))/.)))(
@M00200:205:000000000-AKKM3:1:1101:15568:3383 2:N:0:1
TACCGGGGTATCTAATCCTGTTTGCTCCCCACGCTTTCGAGCCTCAGCGTCAGTAATGGACCAGTATGTCGCCTTCGCCACTGGTGTTCTTCCGAATATCTACGAATTTCACCTCTACACTCGGAGTTCCACATACCTCTTCCATACTCAAGATAGCCAGTATCAAAGGCAATTCCAAGGTTGAGCCCTGGGCTTTCACCTCTGACTAAACTATCCGCCTACGCTCCCTTTATGCCCAATTACTGTCAGA
+
CCCCCGGGGGGGGGGGGGGGGGGGGGGGGGGGGGGGGGGGGGGGGGGGGGGGGGGGGGGGGGGGGGGGGGGGGGGGGGGGGGGFGGCGGGGGGGGGGGGGGGGGGGGFDGGGGGGFGGGGFGFDGGGGGGAFFGGGGFGEFGGFGFF<DDFFGGGBDFGFFGEGFFGGFCFFF<FDDFG?DD?CFGGFFG?5A6EG?*,:E@EFFF578@EFFFGGFGBAA@4>7;5C;:B=CC:>BB2:84@EF?=C?E
@M00200:205:000000000-AKKM3:1:1101:12450:3385 2:N:0:1
TACTCGGGTATCTAATCCTGTTTGCTACCCACGCTTTCGAGCCTCAGTGTCAGTTACAGTCCAGAGAGCCGCTTTCGCCACCGGTGTTCCTCCATATATCTACGCATTTCACCGCTACACATGGAATTCCACTCTCCTCTACTGCACTCAAGTCTAACAGTTTCCAATGCACACAATGGTTGAGCCACTGCCTTTTACATCAGACTTATTAAACCACCTGCGCTCGCTTTATGCCCAATTACTGTC
+
CCCCCGGGGGGGGGGGGGGGGGGGGGGGGGGGGGGGGGGGGGGGGGGGGGGGGGGGGGGGGGGGGGGGGGGGGDDGDGGGGGGGGGFEGGGGGGGGGGGGGGGGGGGGGGGGGGGFGGGGGGGGGGFFGGGGFGGGGFGFFDGFGBCEGFGGGGGFFF6DDG>FEFFGFFDEFFFAFFC+@CF+;=FFB?8FCCADFFFF7***:5;>E7EE<EFF5D6@88-*7=?4?;C*/@35:6B=EFF?CE
@M00200:205:000000000-AKKM3:1:1101:20881:3395 2:N:0:1
TACTCGGGTATCTAATCCTGTTTGCTCCCCACGCTTTCGTGCCTCAGTGTCAATGACTGTGTAGTAAGCTGCCTTCGCTATCGGTGTTCTATGTCATATCTAAGCATTTCACCGCTACATGACATATTCCGCTTACCTCCACAGTATTCAAGATTGATAGTATCCACGGCAGTTCCCGAGTTAAGCTCGGGGATTTCACCACGGACTTACCAATCCACCTACGCACCCTTTAAACCCAGTTACTGTCAGA
+
CCCCCGGGGGGGGGGGGGGGGGGGGGGGGGGGGGGGGGGGGGGGGGGGGGGGGGGFGGGGGGGGGGCEGGGGGGGGGGGDGGGGGGGGGGGGGGGFGGGGGGGGGGGGGGFFFGGFGGFFGGGGGFGGGGGGGGDGGFGFFGGFGFGBDF,CCDCFFEFFGGFDE?DG>EE5;EFFF>DFFGGGFGEFED6?ECF?FFGB5>D5)0:68@):8:8@7AAB==2?AEEGGGFFC4>7:5(6*7C?<?373;
@M00200:205:000000000-AKKM3:1:1101:16376:3402 2:N:0:1
TACTCGGGTATCTAATCCTGTTTGCTCCCCACGCTTTCGCACCTCAGCGTCAGTACCGGGCCAGTGAGCCGCCTTCGCCACTGGTGTTCTTGCGAATATCTACGAATTTCACCTCTACACTCGCAGTTCCACTCACCTCTCCCGGACTCCAAGACTCTCAGTATCGAAGGCAGTTCTGGGGTTGAGCCCCAGGATTTCACCACCGACTTAAGAGTCCGCCTACGTGCGCTTTATACCCAATTACTGTACG
+
CCCCCGGGGGGGGGGGGGGGGGGGGGGGGGGGGGGGGGGGCFFGFGGGGGGGGGGGGGGGGGGGGGFGGGEGGGGGGGGGGGGGGGGCFFFGGGGGGD;EEFGGGGGDFFFGGGGFGGGGGGGGGGGFGGGGGGGGGFGFFDFFGED=CFGGBFGFF9DFC7CCEEGGFGF@D:AFFFF5CEDGFGF*9DG>A5,=A<FFFF99@=2>DEEC>@;C;C5217;F@@)7<:;D3C3)<08(34AFAB4))4
@M00200:205:000000000-AKKM3:1:1101:18740:3403 2:N:0:1
TACAGGGGTATCTAATCCTGTTTGATCCTCACGCTTTCGTGCCTCAGTGTCAATATTCGTGTAGCCAGCTGCCTTCGCAATTGGTGTTCTATGTCATATCTAAGCATTTCACCGCTACATGACATATTCCGCTGACCTCCACGGTATTCAAGATTAATAGTATCAATGGCAGTTTCTGAGTTAAGCCCAGAGATTTCACCACTGACTTACTAATCCACCTACGCACCCTTTATGCCCAGTTACTGTC
+
CCCCCGGGGGGGGGGGGGGGGGGGGGGGGGGGGGGGGGGGGGGGGGGGGGGGGGGGGGGGGGGGGGGGGGGGGGGGGGGGGGGGGGGGGGGGGGGGFGGGGGGFFGGGGGGGGGGFGGGGGGGGGGGGGCEGDDGGGFFDFGEBF5=*DFDGDFFFFGGB;DDCEFGFBFF9?EBDFFGFGGGGFDEFFGF56FFD9CFFFFE)8)>DDD9DAECC@F?88:@5=EE>*;8A<=:*@C>4A6E7*:;
@M00200:205:000000000-AKKM3:1:1101:11060:3443 2:N:0:1
TACTGGGGTATCTAATCCCGTTTGCTCCCCTAGCTTTCGCGCCTCAGCGTCAGTGTCGGTCCAGGAAGCCGCCTTCGCCACCGGTGTTCCTCCGGATATCTACGCATTTCACCGCTACACCCGGAATTCCGCTTCCCTCTCCCGAACTCAAGCCTCCCAGTTTTCCGTGCAGTTCCCCAGTTGAGCCGAGGGATTTCACACGGAACTTAGAAGACCGCCTACGCGCCCTTTAAACCCAATTACTGTAAGA
+
CCCCCGGGGGGGGGGGGGGGGGGGGGGGGGGGGGGGGGGGGGGGGGGGGGGGGGGGGGGGGGGGGGGGGGGGGGGGGGGGGGGGGGGGGGGGGGGGGGGGGGFFGGDEGGDFGGGFGGCCFGGGGEGGGGFGGGGGGFGDFDGFGBGBGFGGG?FFFGGFGGFGFFGGFGFE+;B?96CEGFGGFGGFFGGFEGGFFCF?@BFFFBE3EC356=GF9/)3(,8.3?DDDG?46<><?:214AD9).))-.
@M00200:205:000000000-AKKM3:1:1101:8817:3462 2:N:0:1
TACAGGGGTATCTAATCCTGTTTGCTCCCCACGCTTTCGCGCCTCAGCGTCAGTTGCGGTCCAGATGGCCGCCTTCGCCACCGGTGTTCTTCCCAATATCTACGAATTTCACCTCTACACTGGGAATTCCACCATCCTCTCCCGCACTCAAGCCAGCCCAGTCTCAAGCGCAATTCCCGGGTTGAGCCCAGGCCTTTCACGCCTGACTTGAGCAGCCGCCTGCGCGCCCTTTAAACCCAATTACTGTC
+
CCCCCFGGGGGGGGGGGGGGGGGGGGGGGGGGGGGGGGGCGGGGEGGGGGGGGGGCEFDGGGGGGGGGGGGGGGGGGGGGGGGGGGGGGGGGGFGGGGFGGGGGGGGGGGGGFGGFGGGGGGGGG8EGGFGGGFGGGFGEFGGFGBGFGFGGGGGFFG>?EGF7C9E96:>AED>FFFDECEDC4<FFAGCFF56*8*4>B9=DB:345**5;78=15>9;?F>48.97)3.--));(,37>9>D<:<
@M00200:205:000000000-AKKM3:1:1101:9020:3466 2:N:0:1
TACCAGGGTATCTAATCCCGTTCGCTCCCCTGGCTTTCGCGCCTCAGCGTCAGCGTCGGCCCAGCAACCCGCCTTCGCCGCAGGTGTTCCTCTCGATATCTACGCATTTCACCGCTACACCGAGAATTCCAGTTGCCCCCTCCGCACTCTAGCCCCGCAGTATCAGTTGACCTTTCCGAGTTAAGCCTGGAGATTTCCCAATTGACTTGCGGAGGACGCCTACGCCCCCTTTATACCCAATTACTGTC
+
<CCCCGGGGGGGGGGGGGCGEFGEGEGGGGFGGGGGFFGGGGGGGFGGGFGGG,CFEFDGGGGG8FFGGGGGGGGFGGFGEGGG=EECFGGABFECE,@FCFFG>EGCEFGGGGCACGGGF>+@>=FFFA,=2,6C=FG)*@EB>5C9C+@8CCCBBGDE*:8C9BBFF76.:608F;4)6*4:@EG)6**2)04;F)+)(,))97633)1(,6**-)7(((4)3*099C:)))-6A08104<BFBA>
@M00200:205:000000000-AKKM3:1:1101:17805:3482 2:N:0:1
TACTGGGGTATCTAATCCTGTTTGCTCCCCACGCTGTCGCGCCTCAGTGTCGGCTAAGAGGAGCTTGCGCTCCCACTGCCCAGCAGACCGCCTTCGCCACTGGTGTTCTTCCGGATCTCTACGCATTCCACCGCTACACCCGGAATTCCACCCGCCTCTACTGTGCTCCAGCGCGAGAGTCTCGAAGGCCGATCCGGGGTTGAGCCCCGGCCTTCCCCCCCCGACTCCTCCCGCCGCCTACGCGCCCTTT
+
CCCCCGGGGGGGGGGGGGGGGGGGGGGGGGGGGGGGGGGGGGGGGGGGGGGFFGGGGGGGGGGFGGGGGGGGGGF8FEFCFD<FGGGGGGGC@FGGGGEGGDFEFF7FGFFGGGGFGFGGGGG>?=CGGGF==EDGE+A09@6A1DD<DFG6:>DFFGGFG7@;AF>FFG>E>AD3/:4)21=66AC6ACGF:EEF86E;6>;@887:;2(28>+2,9>-37>B2*.>:7(((,((/(-,1(33910((,
@M00200:205:000000000-AKKM3:1:1101:8529:3485 2:N:0:1
TACACGGGTATCTAATCCCGTTTGCTCCCCTGGCTTTCGCGCCTCAGCGTCAGAAGAGGTCCAGCGTGCCGCCTTCGCCACCGGAGTTCCTATGGATATCAACGCATTTCACCGCTCCACCCATAGTTCCGCACGCCCCTACCTCCCTCGAGACCGCCAGTATTCGAGGCCGTTCTCCCGTTAAGCGGGAGGATTTCACCCCAAACTTGGCAGCCCGCCTACGCGCCCTTTAAACCCAGTTACTGTCCGAT
+
CCCCCGGGGGGGGGGGGGGGGFGGGGGGGGGGGGGGGGGGGGGGGGGGGGGGGGGGGGGGGGGGGGGGGGGGGGGGGGGGGGGGGGGGGGFFGGFGAFGGGGFGEGGGGGGGGGGBGGFGGEGGGGGGGGGGGGGGDDGDFGG5EDGFGEG7EGGFFGG5<CECAFGFEEFFEFFFFFG>CCCGCDGFFGGFFGGG6?FE;0:;;@EFFFFBF?GGFGFBFB::9EFGDDB<<<28?:(.).)6>6))-7(
@M00200:205:000000000-AKKM3:1:1101:16858:3489 2:N:0:1
TACTGGGGTATCTAATCCCGTTTGCTCCCCTAGCTTTCGCGCCTCAGCGTCAGTGTCGGTCCAGGAAGCCGCCTTCGCCACCGGTGTTCCTCCGGATATCTACGCATTTCACCGCTACACCCGGAATTCCGCTTCCCTCTCCCGAACTCAAGCCCTGCAGTTTCCCGCGCCATTCCCCAGTTGAGCCGGGGGCTTTCACGCGGGACTTACAAGCCCGCCTACGCGCCCTTTAAACCCAGTTACTGTC
+
CCCCCGGGGGGGGGGGGGGGGGGGGGGGGGGGGGGGGGGGGGGGGGGGGGGGGGGGCFGGGGGGGGGGFGGGGGGGGGGGGGGGG@GGGGGGGGGGDGGGGGGGGGGGGGGGGGD?GGGGGGGGGGGGGGFGGGGGGFGFFGGFGFGBGFGFEFGFFGGFGFAFCFCC>EDAFCFFF**9FG=7)>8)?CEF)/5;ACF??B>FFF?<9AF48(/;>GD((437(1<D)939>62:EF45<):A2))
@M00200:205:000000000-AKKM3:1:1101:14567:3515 2:N:0:1
TACCCGGGTATCTAATCCCGTTTGCTCCCCACGCTTTCGTGCCTTAGTGTCAAGAATGAGCCAGTCACCTGCCTACGCCATCGGAGTTCCTCCAAATATCTACGGATTTCACTCCTACACTTGGAATTCCAGTGACCTCTCTCATCTTCAAGCTGAGCAGTTTTAGTAATGTGAGTATGGTTGAGCCACACGATTTCACTACTAACTTACTCTGCCACCTACGCAACTCTTTAAGCCCAATTACTGTC
+
CCCCCGGGGGGGGGGGGGGGGGGGGGGGGGGGGGGGGGGGGEGGGFGGGGGGGGGGGGGGGGGGGGGGGGGGGGGGDGGGGGGEGGGGGGGGGGGGGGCGGGGGGECE8AFGGGGFGGGGGGGGGGGGGGGGGGGFGF8DFGGFGFGEFFE?FGGFBFDD=DE?9DGGFCBFFFFFF7D?FFDDBFDFFGGEAG?FF9@DBEEFFFF<EB7:AEG9EGFCFCAF=4@>GGEC<46A>)-7@CEFE484
@M00200:205:000000000-AKKM3:1:1101:21723:3515 2:N:0:1
TACACGGGTATCTAATCCTGTTCGCTCCCCACACTTTCGCTCCTCAGCGTCAGGTCATGCCCAGAGAACCGCCTTCGCCACCGGTGTTCCTCCTGATATCTGCGCATTTCACCGCTACACCAGGAATTCCGTTCTCCCCTGCATACCTCTAGTCTGCCCGTATCGAAAGCAAGCCAGGTGTTAAGCACCTGGTTTTCACTCCCGACGCGACAAACCGCCTACGAGCCCTTTCAACCCAATTACCGTC
+
CCCCCGGGGGGGGGGGGGGGGGGGGGGDGGGGGGGGGGGGGFGFGGGGGGGGGGGGGGCGFGGGGGGGFGGGGGGGDGGGGGGCFGGGGGGGGGGGCFFGGGGGGGGGGGGGGGGFGGDGDGGGGGGFGGGDGGGFC9EDFGGFDD?;D?FDFGGFFGG>CGFGA?GEDGFEFFFFFFF5@EG@FFDFFGF50<FDFEFE8):>AB2@=@FF;DGFBGEFFFFFFGBF9<)).52(;230.-6),-3
@M00200:205:000000000-AKKM3:1:1101:14203:3522 2:N:0:1
TACTAGGGTATCTAATCCCGTTTGCTCCCCTAGCTTTCGCGCCTCAGCGTCAGAAGAGATCCAGTCCGTCGCTTTCGCCACCGGCGTTCCTTCTGATATCAACGCATTTCACCGCTCCACCAGAAGTTCCACGGACCCCTACCTCCCTCGAGATCTCCAGTATCAAAGGCACTTCTACGGTTAAGCCGCAGGATTTCACCCCTGACTTGGAGAACCGCCTACGCGCCCTTTAAACCCAGTTACTGTC
+
CCCCCGGGGGGGGGGGGGGGGGGGGGGGGGGGGGGGGGGGDGGGGGGGGGGGGGFGGGGGGGGGGGGGGGGGGGGGGGGGGGGGGGGGGGGFGGGGGGGGGGGGDGGGFGGGGGGFGGGGGGGGGGFFGGGGGGGGGFGBFGGFGFGFGFGGCGGFFGGFGFCF@FCGFGFFA5AAFFGEGGDFAFFFDDG>>FCGFEG>BFFF:@FE=BE@F;FFFDFFDFFF2:5<322)4)8?E1189<<225)
@M00200:205:000000000-AKKM3:1:1101:16668:3525 2:N:0:1
TACGAGGGTATCTAATCCTGTTTGCTCCCCACGCTTTCGCGTCTCAGCGTCAGTATCCAACCAGGGGGCCGCCTTCGCCACCGGTGTTCCTCCCGATATCTACGCATTTCACCGCTACACCGGGAATTCCACCCCCCTCTTTGGTACTCTAGCTTGCCAGTTTCATGCGTCGTTCCTCGGTCAAGCCGAGGGATTTCACACATGACTTAGCAGACCGCCTACACGCCCCTTAAACCCAATTACTGTC
+
CC@BCCFG@EE<@FCE,ECFECDACEFFF@A7FGGGGGGEGEG:FFGGGEEGDGG9FGGGGGGFGGDGDEECF74E<BB=FFD@F=FCEEG?ECE=+@6BDFGF@6=FF9,:FCG>8@E<EE78FCFD9AF9DEDGD>C)0DA6C;C*+BCFGFGFF:DF,:7D*3CFAEBB>=;A+194=*9*;9CAD<E:)278AE+7>:05AF9)44)--4:A79B6B7?F1:)9)1(,-62,;10(44:))))
@M00200:205:000000000-AKKM3:1:1101:17918:3532 2:N:0:1
TACACGGGTATCTAATCCTGTTTGCTCCCCACGCTGTCGCGCCTCAGCGTCAGCAACAGCCCAGCAGGCCGCCTTCGCCACCGATGTTCTTCCCGATCTCTACGCATTCCACCGCTACACCGGGAATTCCACCTGCCTCTACTGTGCTCGAGCCCGGCAGTCTCGGAGGCAGCCCTGTGGTTGAGCCACAGGATTTCACCCCCGACTTATCAGGCCGCCTACGCGCCCTTTAAACCCAATTACTGTC
+
CCCCCGGGGGGGGGGGGGGGGGGGGGGGGGGGGGGGGGGGGGGGGGGGGGGGGGGGGGCGGGGGGGGGGGGGGGGGGGGGGGGGGGGGGGFGEGGD@FGGGGGGGGGGGGGGGCEEDGGGGGGEGGGGGGGGGGFGGFG5;E86E79DF>E?EGF9BGG>DGFGFFGC*;?>EBEFFFDFFGGF4AFFFC5A=6:;63@=?;F>1@@(/.6>::@C;GE1(8?B9E5C)22)-))(;((,)-6<4<<
@M00200:205:000000000-AKKM3:1:1101:19100:3538 2:N:0:1
TACGAGGGTATCTAATCCTGTTTGCTCCCCACGCTTTCGAGCCTCAGCGTCAGTAATGGACCAGTATGTCGCCTTCGCCACTGGTGTTCTTCCGAATATCTACGAATTTCACCTCTACACTCGGAGTTCCACATACCTCTTCCATACTCAAGATAGCCAGTATCAAAGGCAATTCCAAGGTTGAGCCCTGGGCTTTCACCTCTGACTACACTATCCGCCTCCGCTCCCTTTAAACCCAATTACTGTCAGC
+
9CC<CDGGEDEGFFGGGAFGFGGGGCEFFGGGGGGEGGGGFGGGGGGGGFGEGECBFGGGFEFGGGGFGGGFGGGGGGEGGGGCFFFEGFCFFGGGGGFGFE?FG8FFCADFFGGFGGGGGGGCCEBDFCFEFFFFGFGB?FD9D7=DGFGGGFGBDEGF?DDGEB+96=D=DDFFFFDF=@0+0@??:@?9AF6;?;CE@@58<E@A):==@7;@=D9=))-37>>4*+)010>B:>(39CE?*/856)
@M00200:205:000000000-AKKM3:1:1101:25059:3585 2:N:0:1
TACGCGGGTATCTAATCCTGTTTGATCCCCACACTTTCGTGCCTCAGCGTCAGTTAAAGCTTAGTTAGCTGCCTTCGCAATCGGTGTTCTTGACGATATCTAAGCATTTCACCGCTACACCGTCAATTCCGCCAACCTCAACTTTACTCAAGTCATACAGTATCAATGCCACCCTCTCGGTTAAGCCGAGATATTTCAGCACTGACTTATACGACCGCCTACGCACCCTTTAAACCCAGTTACTGTC
+
CCCCCGGGGGGGGGGGGGGGGGGGGGGGGGGGGGGGGGGGGGGGGGGGGGGGGGGGGGGGGGFGGGGGGGGGGGGGGGGGGGGG:FGGGGGGGGDGGGGGGGGGGGGGGGGGGEGFGGGFGGGGGDGGGGGGDEGGGFGFFFGBGFDEGFFFGGGFFGGFCFFGFFGGFEFD?AFFAFG?FEGFFFCED5C>AFFFCEGFCB:2>)66>E?CB9CE2C85;3(0/=89C5;4)7)6B@78CFFFFFF
@M00200:205:000000000-AKKM3:1:1101:11442:3598 2:N:0:1
TACACGGGTATCTAATCCTGTTTGCTCCCCACGCTTTCGAGCCTCAGCGTCAGTAATGGACCAGTATGTCGCCTTCGCCACTGGTGTTCTTCCGAATATCTACGAATTTCACCTCTACACTCGGAGTTCCACATACCTCTTCCATACTCAAGATAGCCAGTATCAAAGGCAATTCCAAGGTTGAGCCCTGGGCTTTCACCTCTGCCTAAACTATCCGCCTACGCTCCCTTTAAACCCAATTACTGTC
+
CCCCCGGGGGGGGGFGGGGGGGGGGGGGGGGGGGGGGGGGGGGGGGGGGGGGGGGFGEGFGGGGGGGGGGGGGGGGGGGGGGGGGGGGGGGGGGGCGGGGGGGGGGGFCGAFGGGFGGGFDGGGEGGFGGGGGG?EFFFFFFFFGFGCGFGDFFFFBGGDDDFFD+=EFFFDFFF+C9?DFGGGFGG596@*9,AFF;,>6)>@@6@ECEEFF@EG5CAADFDFFE9D4:B49=7=*:>F8@=7<**
@M00200:205:000000000-AKKM3:1:1101:9169:3626 2:N:0:1
TACCCGGGTATCTAATCCTGTTTGATCCCCACACTTTCGTGCCTCAGCGTCAGTTGAAGTCTAGTAAGCTGTCTACACTATCGGTGTTCTTGACGATATCTAAGCATTTCACCGCTACACCGTCAATTCCGCCTACCTCGACTCCACTCAAGCCCATCAGTATCAATCCCACCCTCCCGGTTAAGCCGGGATATTTCAGAACTGACTTAATAGGCCGCCTACGCACCCTTTACACCCAGTTACTGTC
+
CCCCCGGGGGGGGGGGGGGGGGGGDGGGGGGGEGGGGGGGFGGGGGGGGEGCGGGFFFGGGGGGGGGGGGGGGGFCFFEGFFDFGGGGGFGGGGGGG>EEGGGGGGFFFFGFGGDBDG,AFGGEEGGGGG,==>GEGFGF>EGEGDDFGFGGGGGF?D6D:=FGFCFGFGFD@DDFBFDDEG+CAEGEEGG>F7;E6=CEEFFE@5A<CE<E758,//?92>9?(=?D:C;3;53(=8(.95775/)
@M00200:205:000000000-AKKM3:1:1101:16102:3631 2:N:0:1
TACTCGGGTATCTAATCCTGTTTGCTCCCCACGCTTTCGAGCCTCAGCGTCAGTAATGAGCCAGTGTGTCGCCTTCGCCACTGGTGTTCTTCCGAATATCTACGAATTTCACCTCTACACTCGGAGTTCCACACACCTCTCTCATACTCAAGACACCCAGTATCAAAGGCAATTCCGAGGTTGAGCCCCGGGATTTCACCACTGACTTAAATGTCCGCCTACGCTCCCTTTACGCCCAATTACTGTCAGA
+
CCCCCGGGGGGGGGGGGGGGGGGGGGGGGGGGGGGDGGGGFGGGGGGGGGGGGGGGGGFGGGGGGGGGGGGGGEGGGGEGGGGGGGGGGFDGGGGCGFCGGGGGGGGGGGGGFGGFGGGGGGGGGGG8FGGFGD8EGFGFFGGFGFGFGFGFGGGFF>FBFFFGFFGCBGFFFFFFFBD>C@DFFGGFE65@BEF>AEGC*>EFFFFFF4A*;EF@A:A?DF@EFG:5<7@9C03(=;D@C?<??9717)
@M00200:205:000000000-AKKM3:1:1101:6250:3635 2:N:0:1
TACCAGGGTATCTAATCCTGTTTGCTCCCCACGCTTTCGAGCCTCAGCGTCAGTAATGGACCAGTATGTCGCCTTCGCCACTGGTGTTCTTCCGAATATCTACGAATTTCACCTCTACACTCGGAGTTCCACATACCTCTTCCATACTCAAGATAGCCAGTATCAAAGGCAATTCCAAGGTTGAGCCCTGGGCTTTCACATCTGACTAAACTATCCGCCTACGCTCCCTTTAAACACAATTACTGTC
+
CCCCCGGGGGGGGGGGGGGGGGGGGGGGGGGGGGGGGGGGGGGGCGGGGGCGGGGGGGGGGGGGGGGGGGGGGGGGGGGGGGGGGGGCGGGGGGGFEGGGGGFGGDAGGGGGGGGFGGGGFGGGGGGGGGFDGGGGGFGBB=FFGFGFGFFGGGGFFGGFFGFGEFGGF@FFFBDFFFGF:E+=DFCFFGG*DEEFFEG**:AEFFCEF));A<FE59:DFC=94CA@4C6666:*65BE4@>*/8>
@M00200:205:000000000-AKKM3:1:1101:11314:3650 2:N:0:1
TACGCGGGTATCTAATCCTGTTTGCTCCCCACGCTTTCGAGCCTCAGCGTCAGTAATGAGCCAGTGTGTCGCCTTCGCCACTGGTGTTCTTCCGAATATCTACGAATTTCACCTCTACACTCGGAGTTCCACACACCTCTCTCATACTCAAGACACCCAGTATCAAAGGCAATTCCGAGGTTGAGCCCCGGGATTTCACCCCTGACTTAAATGTCCGCCTACGCTCCCTTTAACCCCAATTACTGTC
+
BBCCCGGGGGGGGFGGGGGGGGGGGGGGGGGGGGGGGGGGGGGGGGGGGGGGGGGGGGGGGFGGGGGGGGGGGGGGGGGGEGGGGGGDGGGGGGGEGGGGGFCGD?FFGGGGGGGFGGFGGGFCFGGGGACGGEGECFGBDGGFGFGEGFFDFFG?5EDFGGFF7DFG68A8?EF7:?C5@@F59DEFED*5@7C*9*=>>>(8BE@CFFCE<CGC=DE?<@0)/35C<>@3?)7,*/(3.:49AAD
@M00200:205:000000000-AKKM3:1:1101:23502:3665 2:N:0:1
TACCAGGGTATCTAATCCTGTTTGCTCCCCACGCTTTCGCGCCTCAGCGTCAGTTCCGGTCCAGTGAGCCGCCTTCGCCACTGGTGTTCCTCCCAATATCTACGCATTTCACCGCTACACTGGGAATTCCACTCACCTCTCCCGGTCTCAAGCCTCACAGTCTGACAGGCAGTTCCTCGGTTAAGCCGAGGGATTTCACCCGTCACTTGCAAAGCCGCCTACGCGCCCTTTAAACCCACTTACTGTC
+
CCCCCGGGGGGGGGGGGGGGGGGGGGGGGGGGGGGGGGGGGGGGGGGGGGGGGGGGFGGCGGGGFGGGGGGGGGGGGGGGGGGGGGGGGGGGGGGEGAFGGGGGGGGG;DGGFEGFGGGGFGGGGFGFGGGGGGGGGFGFFGGE+<DAGFGCGFDFFGGFGGFCEDD=5D*:*;CF+BDFGGC>ADG??CCA?FGFFEGFF2>9=?FEEC*9*6?C6<A@8;0A9EAG)7454<B:EF(24)).)).
@M00200:205:000000000-AKKM3:1:1101:23908:3674 2:N:0:1
TACCCGGGTATCTAATCCCGTTTGCTCCCCTAGCTTTCGTGCCTCAGCGTCAGAAGAGCCCCAGAGAGCCGCTTTCGCCACCGGTGTTCCTCACGATATCAACGCATTTCACCGCTCCACCGTGAGTTCCGCTCTCCTCTAACTCCCTCAAGCTCAGTAGTTTTGAGCGCCATTCCTCGGTTGAGCCGAGGCATTTCACACCCAACTTTCTGAGCCGCCTACGCCCGCTTTATAGCCACTTACTGTCAGCT
+
CCCCCGGGEDGGGGGGGAFFGGGGGGGGGGFGFFGGGGDGGGGGGGGGGGGGGGGGGGGG8FGGGGG@DGGGGGGGGEGGGGGGGGG>AFGFGGGGGGCGGCEGCCEGGGGCGGGFG:DGFEGFFGFGGGGDD606=?89FGFFGFGFGFGD92A?FG+B@FCGF>FC5:95@EF69FDFGGGFFFC*:;C>DGGGF4=>@95@((7B)))96>69(9>;0=@36385)7()6)).2.2()46>B4<4)).
@M00200:205:000000000-AKKM3:1:1101:10299:3675 2:N:0:1
TACGGGGGTATCTAATCCTGTTTGCTCCCCACGCTTTCGAGCCTCAGCGTCAGTAATGAGCCAGTGTGTCGCCTTCGCCACTGGTGTTCTTCCGAATATCTACGAATTTCACCTCTACACTCGGAGTTCCACACACCTATCTCATACTCACGACACCCAGTATAAAAGGCAATTCCGAGGTTGAGCCCCGGGATTTCACCCCTGACTTAAATGTCCGCCTACGCTCCCTTTATGCCCAATTACTGTC
+
CCCCCGGGGGGGGGGGGGGGGGGGGGGGGEFFGGGGGGGGGGGGGGGGGFFGGGGGGGGFFFGGGGGGGGGFEGDEGGGDCGGGGGGGGFGFFGGGGGFDFGFFGCEGGFAF<EFFGGGGGGG7:8C8FEFEGG6EED,*;EG7ED+06B,+@DGFFCCFGC*+5?CCEFA@9EF=A>D55:C54:?FFGGF)*,0+9CB(5>2>@A?>4>)7<+16)8<<F6>23.>FD3CDA9.24<?A2:22.6
@M00200:205:000000000-AKKM3:1:1101:10940:3677 2:N:0:1
TACAGGGGTATCTAATCCCGTTTGCTCCCCTAGCTTTCGCGCCTCAGCGTCAGAAGAGGTCCAGCACGTCGCTTTCGCCACCGGAGTTCCTTCCGATATCAACGCATTTAACCGCTCCACCGGAAGTTCCACATGCCCCTACCTCGCTCAAGACAATCAGTATCAGGGGCTGTTTTCCGGTTGAGCCGAAAGATTTCACCTCTGCCTTGATCGCCCGCCTTCGCGCCCTTTAAGACCAGTCACTGTC
+
@CCCCGGGGGGGGGGGGGGGGGGGGGGGGGGGGGGGGGGGEGGGGGGGGGGGGGGGGGGGGGGGGGGGGGEGGGGGGGEGGGGGGGGGGFGGFGGG7>EGCEFGEEGGG,,CECC?GGGFGGGEEGC9D@AFGGGG6:DDFGGFGFCDG>AFGGFAFGGFGG79;?CEBEED6@FAFF55F5C>4>CBEGEFFEFGF?EE*57;*.).;E???058:D=(()/24E5>)2)-)).2A??4)).))).
@M00200:205:000000000-AKKM3:1:1101:15195:3681 2:N:0:1
TACTCGGGTATCTAATCCTGTTTGATCCCCACGCTTTCGTGCCTGAGCGTCAGTTTAGGGCCAGTTGACCGCCTTCGCCACCGGTGTTCTTCCAGATATCTACGCATTTCACCGCTACACCTGGAATTCCATCAACCTCTCCCTAACTCAAGAAAAGCAGTATCAAAGGCAGTTTCACAGTTGAGCTGTGAGATTTCACCTCTAACTTACTTTCCCGCCTGCGCACCCTTTAAACCCAGTTACTGTC
+
CCCCCGGGGGGGGGGGGGGGGGGGGGGGGGGGGGGGGGGGFGGGGGGGGGGDGFFGGGGGGGGGGGGGGGGGGGGGGGGGGGGGGGGGGGGGGGGGGGGGGGGGGGGGGGGGGCEBDGGGGFFGFGGGGGGGGGGGGFGFFGGBDDFEGFGGF?DFFGGFGGFF7D?GBGFFFEFCFFG<FFGGAFGFFC7CFFFGFCF:@CFFFF5ACEFCEF9D8C>>)<9?4:?D<CE=CEE=C@@>?)95ECF
@M00200:205:000000000-AKKM3:1:1101:25752:3682 2:N:0:1
TACTCGGGTATCTAATCCTGTTTGCTACCCACACTTTCGAGCCTCAGCGTCAGTTGGTGCCCAGTAGGCCGCCTTCGCCACTGGTGTTCCTCCCGATATCTACGCATTCCACCGCTACACCGGGAATTCCGCCTACCTCTGCACTACTCAAGATACACAGTTTTGAGAGCAGTTCATGGGTTGAGCCCATGTATTTCACTCCCAACTTGCATACCCGCCTACGCACCCTTTAAACCCAATTACTGTC
+
CCCCCGGGGGGGGGGGGGGGGGGGGGGGGGGGGGGGGGGGGGGFGGFGGGGGGGGGGGGGCGGGGGGGGGGGGGGGGGGGGGGGGGGGGGGGCEEGGGEGGGGFGGGGGGGGGDGFDGGGGGGEGEGGFG8EDEDGGFGFFGGFGBFFGFGCFGGFFGGB=9DFDEGGFFADF@CF71=*@@D7FF@?A>:@FGGG9*,2>5<):>BEFEEE?=:8>D4-5>2?3?BD35@EEEA1B8=1;EE?C<<
@M00200:205:000000000-AKKM3:1:1101:7868:3683 2:N:0:1
TACCGGGGTATCTAATCCTGTTTGCTACCCACGCTTTCGAGCCTCAGTGTCAGTGACAGTCCAGAGAGCCGCTTTCGCCACCGGTGTTCCTCCATATATCTACGCATTTCACCGCTACACATGGAATTCCACTCTCCTCTACTGCACTCAAGTCTAACAGTTTCCAATGCACACAATGGTTGAGCCACTGCCTTTTACATCAGACTTATTAAACCACCTGCGCTCGCTTTACCACCACTTACTGTC
+
CCCCCFGGGGGGGGGGGGGGGGGGGGGGGGGGGGGGGGGGGEGGGGGGGGGGGGGGGGGGGGGGGGGGGGGGGGGGGGGGGGGEFGGGGGGGGGGGGGGGGGGGGGGDDGGGGG69DGGGGGGGFGGGGGGCGGFFFFGFFGGFGFGFFFFGGGFFFG6+7?;=*D?FF,+13=BFFF8DFE=DF?6?6=<FFFCCF@C<76C65@@FFFF55:,@=C9.::9:5*:7F984*8.(2((*18??<<
@M00200:205:000000000-AKKM3:1:1101:7623:3704 2:N:0:1
TACACGGGTATCTAATCCCGTTTGCTCCCCTAGCTTTCGCGCCTCAGCGTCAGAAAAGATCCAGCGAGCCGCCTTCGCCACCGGAGTTCCTGTGAATATCAACGCATTTCACCGCTCCACTCACAGTTCCGCTCGCCCCTATCTCCCTCGAGGCCGTCAGTATCTAAGGCAGTTCCACGGTTGAGCCGTGGGATTTCACCCCAGCCTTGACAGCCCGCCTACGCGCCCTTTATACCCCATTACTGTC
+
CCCCCGGGGGGGGGGGGGGGGGGGGGGGGGGGGGGGGGGGDGGGGGGGGGGGGGGGGGGGGGGGGGGGGGGGGGEGGGGGGGGGGGGGGGGGGGGGGGDGGGFGGGGGGGGGGGGFGGGGGGGGGFFFGGGGGGGG>@@=FFGFGFGFGBGDGGGEBGCAFGCCA+=DADFDF;EFFFGFFGGG6A=48DGFFGGC+)<7=;1(,(/).=;3=@F=27@812<:1:>D/0.-54<>D(4<AAFF)-6
@M00200:205:000000000-AKKM3:1:1101:23158:3705 2:N:0:1
TACAGGGGTATCTAATCCTGTTCGCTCCCCACGCTTTCGCGCCTCAGCGTCAGATCACGCCCAGCAAGCCGCCTTCGCCTCCGGTGTTCTTTCGGATATCTACGCATTCCACCGCTACACCCGAAATTCCGCTTGCCTCTACGTGTCTCCAGTCGAACAGTATCCTGGGCGTACGCGGGGTTGAGCCCCGGCCTTTGACCCATAGACTTTTTCGACCGCCTGCGCGCGCTTTAAAACAAATTACTGTC
+
CCCCCGGGGGGGGGGGGGGGGGGGGGGGGGGGGGGGGGGGGGGGGGGGGGGGGGGGGGGGGGGGGGGGGGGGGGGGGGGGGGGGGGGGGGGGGGGGGGGGGGGGGGGGGGGGGGGEGFFGFGGGGGGGGGGGGGGGGFGBFGEFGDDE7?FGEFC>FGDFGGEGFFFGFFFFDFFFFFGEGGC7AFEFFDGFFGGGFAFFFF?BF>B<<4<42>5?2CB9B0(>95<>D341)6>)<((4>4AFBF2<
@M00200:205:000000000-AKKM3:1:1101:7492:3716 2:N:0:1
TACAAGGGTATCTAATCCTGTTTGCTCCCCACGCTTTCGCGTCTCAGCGTCAGTCACCGTCCAGAAGGCCGCCTTCGCCGCTGGTATTCCTCCCGATATCTACGGATTTCACCCCTACACCGGGAATTCTGCCTTCCTCTCCGGGACTCTAGCTAGGCAGTTTCAGATGCAATTCCGGGGTTGGGCCCCGGGCTTTCACAACCGACTTGCCAAGCCGCCCACACGCGCTTTACACCCAATTACTGTC
+
CCCCCGGGGGFGGFFGGGGGFFCGGGGGGGGGGGGGGGGGGGGGGGGGDGEFCFGGGGGGGGGFFGGGGGGGGGGGGGGGGGEEGGCGGGGFFGGCEEEFGGG?FE:FFGGGGGDFGGFFF>EGFED?FFCAFGGGFFFDFC8*@>G5CFGF;C79CGGFFD<EE>@A>EFBFECFF*;?FEDGB@7??C5>B=FF4CFEEF?(1:67<<1/5(;C27)(--30(*.9)124<:)4:3106>5<2-6
@M00200:205:000000000-AKKM3:1:1101:10716:3717 2:N:0:1
TACTGGGGTATCTAATCCTGTTTGCTCCCCACGCTTTCGCACCTCAGCGTCAATACCGGTCCAGTGAGCCGCCTTCGCCACTGGTGTTCTTCCGAATATCTACGAATTTCACCTCTACACTCGGAATTCCACTCACCTCTCCCGGATTCAAGCGATGCAGTCTTAAAGGCAATTCCGGGGTTGAGCCCCGGGCTTTCACCTCTAACTTACAAAGCCGCCTACGTGCGCTTTAAGCCCAATTACTGTC
+
CCCCCGGGGGGGGGGGGGGGGGGGGGGGGGGGGGGGGGGGGGGGGGGGGGGGGGGGGGGGGGGGGGGFGGGGGGGGGGGGGGGGGGGGGGGGGGGGGGGGGGGGGGGGGGGGGGGFGGGF;DCE@GGGGGGGFEDFGFGFFGGFGBD5FFGFGG8FFGG5ADE7D9DFBFFFFEAFCEDDGGGG5DFFFG*9@GFGFFGFEBEB:=CEEF=EEDFG>DEDDFF5(=3CDC;<?EB7C?01)-5<4-9
@M00200:205:000000000-AKKM3:1:1101:9824:3722 2:N:0:1
TACACGGGTATCTAATCCTGTTTGATCCCCACGCTTTCGTGCCTCAGTGTCAATGATTGTGTAGCAAGCTGCCTTCGCTATCGGTGTTCTATGTCATATCTAAGCATTTCACCGCTACATGACATATTCCGCTTACCTCCACAATATTCAAGATTGATAGTATCAACGGCAGTTTCCGAGTTAAGCCCGGAGATTTCACCCCTGACTTACCACCCCACCTACGCACCCTTTACACCCAATTACTGTCAGA
+
CCCCCGGGGGGGGGGGGGFFGGGGGGGGGGGGDG@FGGGEFGGGGFGFEGGGFCGEGGGGGGGGFGF@@BEGGGGGGGCEEBBCFGGGGGGGFEGGFGFG;E?;FFFGFGGG<EEFDEGGGFGEE,;CFDF==EDFGFG<FGGFG+DBGB;D,?FFFGGFGGBGE7F6?EFFFDFCFB8?FG?F?FF?96@?06=;+;:*))1)8@AA*8C70:8;4CEF):)/(:BD?D)49*737>(:47/?)1;??@
@M00200:205:000000000-AKKM3:1:1101:18240:3727 2:N:0:1
TACCGGGGTATCTAATCCTGTTTGATCCCCACACTTTCGTGCCTCAGCGTCAGTTACAGCCTAGTAAGCTGCCTTCGCTATAGGTGTTCTTGACGATATCTAAGCATTTCACCGCTACACCGTCAATTCCGCCTACCTCATCTGTACTCTAGCCCCGCAGTATCAATGCCACCCTCCCGGTTAAGCCGGGATATTTCAGCACTGACTTACAGGGCCGCCTACGCACCCTTTAAACCCAATTGCAGTC
+
-@CCCGGEFCCEFGGGCEEDFFFFAFGEF8FFGGGFAFFGGGGGGGGGGBF7CFGGGGGFGFGAFFEFGGGFAE;FGGDEEFFA<FFC9EFGGGGECFDG,=FGEGG9CE;E?4=?CEFGDEFGGGFDF;=CGGDGFFA89@EFGFG7++=@E==@E++<EDBGFFGGFEFFFFFFFEGFFEDF?E??>C7@*@;?=AFEC4:;B464;AEFF<>*5<8(/:(:7C5>*0=));/(=26,9).))71
@M00200:205:000000000-AKKM3:1:1101:20806:3729 2:N:0:1
TACCGGGGTATCTAATCCTGTTCGCTCCCCACACTTTCGCTCCTCAGCGTCAGGTAATGCCCAGAGAACCGCCTTCGCCACCGGTGTTCCTCCTGATATCTGCGCATTTCACCGCTACACCAGGAATTCCGTTCTCCCCTGCATACCTCCAGTCTGCCCGTATCGAAAGCAAGCCAGGTGTTAAGCACCTGGTTTTCACTCCCGACGCGAACAACCGCCTACGAGCCCTTTAAACCCAATTACTGTCAGAC
+
CCCCCGGGGGGGGGGGGGGGGGGGGGGGGGGGDGGGGGGGGGGGGGGGGGGGDGGGGGGGGGGGGGGGGGGGGGGGGGGGGGGGGGGGGGGGGGGGGGGGGGGGGGGDFGGGGGDFGFGGGDGDGGFGGGG8?FGGGFGFFGGFGFGFGFGFGGGFFGGFGGFGDFGGDGFFFFFF>@DFGCF+=EFFFGG63<7CFFGE;:>>2=2>>((((6CEBGF2:?634=DG57:AA623:3(,.44:25))6A)
@M00200:205:000000000-AKKM3:1:1101:9477:3744 2:N:0:1
TACTCGGGTATCTAATCCCGTTCGCTCCCCTGGCTTTCGCGCCTCAGCGTCAGTATCGGCCCAGTAGCCCGCCTTCGCCTCAGGTGTTCCTCCCGATATCTACGCATTTCACAGCTACACCGGGAATTCCAGCTACCTCTTCCGTACTCTAGTCAATCAGTATCAGTCGACCCTCCGGGGTTGCGCCCCGGGCTTTCACAACTGACTTAACCGACCGCCTACGCGCCCTTTAAACCCAGTTACTGTCAGA
+
CCCCCGGGGGGGGGGGGGGGGGGGGGGGGGGGGGGGGGGGGGGDGGGGGEGEEGGGGGGGGGGFGFGGGGGGGGGGGGGGGGGGGGGGGGGGFFGGGGGGAFGGGGGGDGFFGAF:DGGFGGDEEGGDAG8=?G8EFFGBDF9?D6=)=DFFFGCFFGGFFGFGFFGG5+9=?59>>9C>FD***47?A)/=57CGF?C?<74533>CFFFF02CC;D>?<<<<(279)9:)).-4C:(:469A>6))6)
@M00200:205:000000000-AKKM3:1:1101:5558:3763 2:N:0:1
TACTGGGGTATCTAATCCCGTTTGCTCCCCACGCTTTCGCGCCTCAGCGTCAGGAATTGGCCAGAGACCCGCCTTCGCCACCGGTGTTCCTCCCGATCTCTACACATTTCACCGCTACACCGGGAATTCCAGTCTCCTCTCCAACCCTCAAGGACAGCAGTATCGGACGCACTTCTTCGGTTGAGCCGAAGGATTTCACGACCGACTTGCCATACCGCCTACACGCCCTTTACACCCAATTACTGTCAGAC
+
CCCCCGGGGGGGGGGGGGGGGGDGGGGGGGFFFGGGGGGGGDGGGGGGGGGGGGGGGGGFGGGGGGGGGGGGGGGGGGGGGGGGGGGGGGGGGGGGGDGGGGGEGGGGFGGGGGGF6FFGGGGG7EFGGGGFGFGGGFFEFGG6D:DFGFGG8DFFFGGFGFFGDDDGFG*85)9B8:F>CCDCFFGD4:E>FFGC67C@6@;FB068@);@93BC6:B?<<5)1:7C<C))65<?E:11544A<A)4)6)
@M00200:205:000000000-AKKM3:1:1101:24509:3775 2:N:0:1
TACCGGGGTATCTAATCCCGTTTGCTCCCCTGGCTTTCGTGCCTCAGCGTCAGTTGAGACCCAGTGTGGCGCTTTCGCCTCTGGCGTTCCTTCCGATATCAACACATTTCACCGCTCCACCGGAAGTTCCCCACACCTCTATCCCACTCAAGCCTGTCAGTTCAGGGCGCAATTCCCCGGTTGGGCCGGGGGCTTTCACACCCTGCTTAACAGACCGCCTGCGCACCCTTTAAACCCAATTACTGTCCGA
+
CCCCCGGGGGGGGGGGGGGGGGGGGGGGGGGGFGGGGGGGGGGGGGGGGGGGGGGGGGGGGGGGGGGGGGGGGEGGGGGGGGFGGGGGGGGGGGGEGGGGGGGGGGGGFAFFGGGFGF8FGGGGG7=;@E?EFGGGGFFEFGGFGFGDGFGGGGGFFGFFGGEGFAFDEGFAD@FCFFD>FEG4DGFB)<E>EGGGFFF3@@BB:80<BFFF)3C@BGFFFB>B3?BG*0:>ABA0C?::A<BF<:A)21
@M00200:205:000000000-AKKM3:1:1101:23134:3776 2:N:0:1
TACTCGGGTATCTAATCCCGTTTGCTCCCCTAGCTTTCGCGCCTCAGCGTCAGGAAGGGTCAAGTTTGCCGCTTTCGCCACTGGCGTTCCCACCGATATCAACACATTTCACCGCTCCACCGGTAGTTCCGCAAACCACTATCCCCCTCGAGCGATGCAGTACTGGGAGCAATTCCACGGTTGAGCCGATGGGATTTCACTTCCCACTTACACCCCCGCCTCCGCCCCCTTAATACCCAATTACTGTCACG
+
CCCCCGGGGGGGGGGGGGGGGGGGGGGGGGGGGGGGGGGGGGGGGGGGGGGGGGGGGGGGGGGGGGGGGGEGGGGGGGGGGGGGFGGGGGGGGGGGGGGGGGGGGGFGGGGGGGGFG@FGGGGGGECFGGGGDG6=D*@DFFGFFFC=GDGCEGDFBEF8ED=DEFGCDGF58@+=EFGBFEGDFFG4?D566,=C67,)))74(7/5@)7><D*325)6;((0,*7>D9:.-.)-<?>(4949A)))-)(
@M00200:205:000000000-AKKM3:1:1101:22659:3776 2:N:0:1
TACTGGGGTATCTAATCCTGTTTGCTCCCCACGCTTTCGCGCCTCAGCGTCAGAACCGGACCAGACAGCCGCCTTCGCCACTGGTGTTCTTGCGAATATCTACGAATTTCACCTCTACACTCGCAGTTCCGCTGTCCTCTTCCGGTCTCAAGTCTCCCAGTATCGAAGGCAATTCTGTGGTTGAGCCACAGGCTTTCACCACCGACTTAACAGACCGCCTACGCGCCCTTTACACCCAATTACTGTC
+
BCCC@DEGGGGGGGGGGGGGGGGGFGGGGGGGGGGGGGGDEGGGGGGFGEGGCEFCC:F@FCGF8DFGGGGGGGGGGGDGGGGGF8<FGG;,EF7FGGGGGG9FBFDGGGGGGCEFGG8FF?+@@>BEGFGGGGGFGBFEFF8?+9=ADF8=DCFFF:CFGGEG950;?FA=FC>C+;+;F5*;FE,;>FCF4E?DFEGE69(892@D944*53CC0CE;0=0>(=AGD4:<)553EBB26)42:4<
@M00200:205:000000000-AKKM3:1:1101:8125:3783 2:N:0:1
TACCAGGGTATCTAATCCCGTTCGCTCCCCTGGCTTTCGCGCCTCAGCGTTAGAAGAGGTCCAGTTATCCGCTTTCGCCACCGGCGTTCCTTCTGATATCAACGCATTTCACCGCTCCACCAGAAGTTCCGATAACCCCTACCTCCCTCGAGACCGACAGTATCCAAGGCACTTCTCCGGTTAAGCCGAAGGATTTCACCCCGGACTTGTCGATCCGCCTACGCGCCCTTTATACCCAATTACTGTC
+
CCCCCGGGGGGGGGGGGEFGGGGGGGGGGGGGGGGGGGGGGGEGGGGGGGGGGGGGGGGFGGGGGGGGFFGGGGGGGGGGCGGGGGGGGGGF,FEGFGFGGGEGFGGCFGGFFDGFDGGGGGGGFFFGGFGEG6DG60ADFG8DFF6:FAGDGGGA5CDEGGCF7B>?FEA>A@F9FFGEGGG7CGC5;CEDFGGG=EGE6:06>@>E@CA@01CE:FEB?32<1=BC)97):AABGF:B4:A2):<
@M00200:205:000000000-AKKM3:1:1101:10248:3787 2:N:0:1
TACCGGGGTATCTAATCCTGTTTGATCCCCACGCTTTCGTGCCTCAGAGTCAATATTCGTGTAACGAGCTGCCTTCGCAATTGGTGTTCTATGTCATATCTAAGCATTTCACCGCTACATGACATATTCCGCTCATCTCCACGGTATTCAAGACAGATAGTATCAACGGCAGTTCTAGAGTTAAGCTCTAGGATTTCACCACTGACTTACCTGCCCTCCTACGCACCCTTTAAACCCAATTACTGTC
+
CCCCCGGGGGGGGGGGGGGGGGGGGGGGGGGGGGGGGGGGGGGGGGGGGGGGGGGGGGGGGGGGFFGGGGGGGGGGGGGGGGGGGGGGGGGGGGGGGFGGGGGGGFGGGGGGGDGFGGGGGFGGGGGGGEGGGGG9DFDEFGEFE5FFGFFDFGFFFFGFDC*?;F8EEDB9FC7CF++;EE=D?8,@C7CAFGG+?CFCFFF58@5ECE@CF@F5@CEDFF)@5@*9397E@C3BGDBB4?CC?C4
@M00200:205:000000000-AKKM3:1:1101:10942:3799 2:N:0:1
TACTCGGGTATCTAATCCTGTTTGCTCCCCACGCTTTCGAGCCTCAGCGTCAGTAATGGACCAGTATGTCGCCTTCGCCACTGGTGTTCTTCCGAATATCTACGAATTTCACCTCTACACTCGGAGTTCCACATACCTCTTCCATACTCAAGATAGCCAGTATCAAAGGCAATTCCAAGGTTGAGCCCTGGGCTTTCACCTCTGACTAAACTATCCGCCTACGCTCCCTTTAAGCCCACTTACTGTCAGA
+
CCCCCGGGGGGGGGGGGGGGGGGGGGGGGGGGGGGGGGGGGGGGGGGGGGGGGGGGGGGGGGGGGGGGGGGGGGGGGGGGGGGGGGGGGGGGGGGGGGGGGGGGGGFFGGGGGGGFGGGCGGGGGGGDEFFGGGGGCFGFFGGFGFGFGFGFGCGFFDGBFFC922=A585DDEFFDDF?F9?FFG=DFFD5*77CFFGEF@EFFFEEEEFE6EEDADE5589*/=9C?2>EEE;5B5(84C=CC@EFFF
@M00200:205:000000000-AKKM3:1:1101:5551:3808 2:N:0:1
TACAGGGGTATCTAATCCTGTTTGCTCCCCACGCTTTCGAGCCTCAGCGTCAGTAATGGACCAGTATGTCGCCTTCGCCACTGGTGTTCTTCCGAATATCTACGAATTTCACCTCTACACTCGGAGTTCCACATACCTCTTCCATACTCAAGATAGCCAGTATCAAAGGCAATTCCAAGGTTGAGCCCTGGGCTTTCACCTCTGACTCAACTATCCGCCTACGCTCCCTTTAAACCCACTTACTGTC
+
CCCCCGGGGGGGGGGGGGGGGGFGGGGGGGGGGGGGGGGF@FGGGGGGGGGGGGG9@FFCFGGGGFGFFGGGGGGGGGGGGGFGGGGGGGGGGCGGGGGGGFF@FEGFGGGGGGGFGG8FFFCCF@EGGGFFF?CFG?DE5F8<E9DEF?DDEFGF7DFB=DBF7+=9?FF<68=7FDFFF=?G?FF*3++<9FEFFFG68@EEFFE*):=AFEDEFGF5=CFFAEDGCC=CCCF:E22>*/*199>
@M00200:205:000000000-AKKM3:1:1101:19243:3811 2:N:0:1
TACGGGGGTATCTAATCCTGTTTGCTCCCCACGCTGTCGCGCCTCAGCGTCAGCAACGGCCCAGCAGACCGCCTTCGCCACTGGTGTTCTTCCCGATCTCTACGCATTCCACCGCTACACCGGGAATTCCATCTGCCTCTACCGTGCTCGAGCCCGCCAGTCGTACCAGACTTCCCGGAGTTGAGCCCCGGGATTTCACCGGCAACTTAGCGGGCCGCCTACGCGCCCTTTAAACCCCATTACTGTCAGAC
+
CCCCCGGGGGGGGGCFGGGGGGGGGGGGGGGGGGGGGGGGGGGGGGGGGGGGGGGGGGGGGGGGGGGGGGGGGGGGGGGGGGGGGGGGGGGGFFEDGGGGGDGGGGGGGFGGGGGFCFGGGGGGGGGGGCAFGFFGGFGBFAFBFFGDF>EDBDGFFGGD<C(:2?GG4CFB8;;;>A<AFG>GFGGF3<=D3:CCFFGAFF9(2:797)629(:E;D38?<?:(25C)234464:G(87)4664<B)).)
@M00200:205:000000000-AKKM3:1:1101:18057:3840 2:N:0:1
TACGGGGGTATCTAATCCCGTTTGCTCCCCTCGCTTTCGCACATCAGCGTCAGTTACGGTCCAGCGAGCTGCCTTCGCCACCGGTGTTCTACCAGATATCTACGCATTTCACCGCTACACCTCGAATTCCACTCACCCCAACCGTCCTCGAGCCTGCCAGTATCAAACGCAATTCCCCGGTTGAGCCGGGGGCTTTCACCACTGACTTAGCAGACCGCCTACGCTCCCTTTAAACCCAATTACTGTC
+
CCC8CFGGGGGGGGGGGG8FGGGG,FFGGG8-@FGGGGGC7F+FGGGCFGGG7F,698FGC+E<,+@FG+BE,CFGGG:F7=FGGGGGG,,,,,,AEGDFGC5FGGGGGGGGGDDE+@=,66,3+,7AFG,ED,=FD*@8@GE5;0+8C>G@*<*9*@C5:CEG*B>,9ED2?=+=?A):CG)?AF*)0<*:7EC<82C2<((5>2<AB)9).(;A6<@:?F?)(;)1*2.<ABA<G?(,)))6))-
@M00200:205:000000000-AKKM3:1:1101:17925:3843 2:N:0:1
TACCGGGGTATCTAATCCTGTTTGATCCCCACGCTTTCGTGCCTCAGCGTCAATGACCGCGTAGTGAGCTGCCTTCGCAATGGGTGTTCTATGTCATATCTAAGCATTTCACCGCTACATGACATATTCCGCTCACCTCCACGGTATTCAAGACAAATAGTATCAATGGCAGTTCCCGAGTTAAGCTCGGGGATTTCACCACTGACTTACCTGCCCGCCTACGCACCCTTTACACCCAATTACTGTCAGA
+
CCCCCGGGGGGGGGGGGGGGGGGGGGGGGGGGGGGGGGGGGGGGGGGGGGGGGGGGGGGGGGGGGGGGGGGGGGGGGGGGGGFFGGGGGGGGGGGGGGGGGGGGGGGGGGGGGGGFGFEGGGGGGGGGFGGGGGGGGFGFFGGEGFGFGFGGGGGFBGGFGGEGFFFG?FFDFFF?F>D>BGG7?CCFEDGFFGGGCEFE6>==B96<C=EEFFC@DGFFFF?A<EFDCF8>EEFFG;(5.9CE?779?@
@M00200:205:000000000-AKKM3:1:1101:8119:3855 2:N:0:1
TACTGGGGTATCTAATCCCGTTCGCTCCCCTGGCTTTCGTGTCTCAGCGTCAGCGCACCCCCAGTCGTCTGTTTTCACCTTTGGCGTTCCAAGCGATATCTACGCATTTCACCGCTCCACCGCTTGTTCCGACGACCCCTGAGTGGCTCAAGACGGGCAGTATACCGAGCAGTTCCACGGTTGAGCCGTGGGATTTCACAAGGTACTTACCCGTCCGCCTACACACGCTTTAAGCCCAATTACTGTCAGAC
+
CCCCCGGGGGGGGGFGGGGGGGGGGGGGGGGGGGGGGGGGGGGGGGGGGGGGGGGGGGGGGGGGGFGGGFGGGCGGGGGGGFGGGGGGGFFFGGGDFGGGGGGGGGGGGGGGGEG@DGGGGGGGEGEGGGGGGDDE@?CDFFGFDFDDDFFFF67*<8C>,2@EECDEB*9:BC+=AFGFGCGFAF:BD8CEFFGCF?C.4,37C9CCC7@EB;BC63>DBFFFBGFG79?A2<),*((().6)).).6))
@M00200:205:000000000-AKKM3:1:1101:8452:3869 2:N:0:1
TACCGGGGTATCTAATCCCGTTCGCTCCCCTGGCTTTCGTGCCTGAGCGTCGGCAAAGCCCCAGTCCGTCGCTTTCGCCACCGGCGTTCCTCCCGATCTCAACACATTTCACCGCTCCACCGGGAGTTCCACGGACCCCTAGCTCGCCCGAGCCCCACAGTCACCGAAGCACGTCCCCGGTTGGGCCGGGACCTTTCACTTCGGGCTTGAGGAGCCGCCTGCGCACCCTTTATACCCAATTACTGTCAGA
+
CCCCCGGGGGGGGGGGGGGGGGGGGGGGGGGGGGGGGGGGGGGGGGGGGGGGGGGGGGGFGGGGGGGGGGGGGGGGGGGGGGGGGGGGGGGGGGGGGGGGGGFFFGFGFGGGGGEFDGFCFGGGGG8FFGGGGGGGE?ECFFFACACAG>GGGGDFFGG;FF*BE;CCE5A,.8FFEFGFGEGGDGG>EDE3<6?CF<FF28186>111,)2:?FEFGF??:>>4CBDD:4A>AA9C4((.62)5.6:44
@M00200:205:000000000-AKKM3:1:1101:15998:3886 2:N:0:1
TACTAGGGTATCTAATCCTGTTTGCTCCCCATGCTTTCGTGCCTCAGTGTCAGTAGCTGTCCAGAAAGTCGCCTTCGCCACCGATGTTCCTTCCGATATCTACGCATTTCACCGCTACACCGGAAATTCCACTTTCCTCTACAGTACTCTAGCCACACAGTATCAGGCGCCATCCCCAGGTTAAGCCCAGGACTTTCACACCTAACTTATGCAACCACCTACGCACCCCTTAAACCCAGTTACTGTCAGAC
+
CCCCCGGGGGGGGGGGGGGGGGGGGGGGGGGGGGGGGGGGGGGGGGGGGGGGGGGGGGGGGGGGGGGGGGGGGGGGGGGGGGGGGGGGGGGFGFFGGGGGFGGGGGGGGGGGGGGFGGGG8CGGG+>EGGGFGGGGGFGFFGGFGFFEGFGFGFGFFGGFGGEFEDGGAGEFFFFFFFGFGFD:FGGFFGDFFFCCFEC0=@DFFBEE*1*7*>FFFGF24>=A9EDC/::=8C@=C@=49)..<7)))7)
@M00200:205:000000000-AKKM3:1:1101:22246:3892 2:N:0:1
TACTCGGGTATCTAATCCTGTTTGCTCCCCACGCTTTCGAGCCTCAGCGTCAGTAATGGACCAGTATGTCGCCTTCGCCACTGGTGTTCTTCCGAATATCTACGAATTTCACCTCTACACTCGGAGTTCCACATACCTCTTCCATACTCAAGATAGCCAGTATCAAAGGCAATTCCAAGGTTGAGCCCTGGGCTTTCACCTCTGACTAAACTATCCGCCTACGCTCCCTTTAAACCCAATTACTGTCAGA
+
CCCCCGGGGGGGGGGGGGGGGGGGGGGGGGGGGGGGGGGGGGGGGGGGGFFGGGGGGGGGGGGGGGGGGGGGGGGGGGGGGGGGEGGEGGGGGGGEGGGGGGGGGGCFFGFGDGGFGGGGGGGGGGGGGGGGGGGGGBGF?8EFFFFEGFGGGGGFFDCF8FEGFFGGFGFFFFF7D7DDFFDFBFD?FFG5FCFCFEG@BFFFEE@1*38AEEGC8D>=DD=BAEFF*=BEFFEDEFDDCEC7C/09?:
@M00200:205:000000000-AKKM3:1:1101:25935:3952 2:N:0:1
TACTCGGGTATCTAATCCCGTTTGCTCCCCACGCTTTCGCGCCTCAGCGTCAGGAATTGCCCAGAGACCCGCCTTCGCCACCGGTGTTCCTCCCGATCTCTACACATTTCACCGCTACACCGGGAATTCCAGTCTCCTCTGCAATCCTCAAGAACGGCAGTTTCGATCGACGTTCTTCGGTTGAGCCGAAGGATTTCACGACCGACTTGCCATTCCGCCTACGCGCCCCTTAAACCCAATTCCTGTC
+
CCCCCGGGGCGGGGGGGGGGGGGGGGGGGGGGGGGGGGGGGGGGGGGGGGGGGGGGFFGGGGGGGGGGGGGGGFGGFGGGGGGGGGGGGGGGDFGFGG?FGFGGGFGGGGGGGGG>DGGGGDEGG7DFGFFFFGGGGFGFFGGFGFFEGFCF9DF5*@CBFF<FA*2DD5?=EB>?FFGAFGGCACGE):?BFEFGFEFF;9@BFBF@4C=E44BC(9B?12(>;DBD)9(44:A7C0:?2)664-,
@M00200:205:000000000-AKKM3:1:1101:11172:3958 2:N:0:1
TACGGGGGTATCTAATCCCGTTTGCTCCCCTAGCTTTCGCGCCTCAGCGTTAGAAGAGATCCAGTCTGTCGCTTTCGCCACCGGCGTTCCTTCTGATATCAACGCAATTCACCGCTCCACCAGAAGTTCCACAGACCCCTATCTCCCTCGAGCCAGGCAGTATCCAAGGCACTTCTACAGTTGAGCTGCAGGATTTCACCCCGGACTTGCCCGACCGCCTACGCGCTCTTTAACCCCAATTACTGTCAGA
+
CCCCCGGGGGGGGGGGGGGGGGGGGGGGGGGGFGGGGGGGGGGGGGGGGGGGGGGGGGGFFGGGGGGGGGGGGGFGGGGGGGGGGGGGGGGGGGFGGGGGFFGDGGGGFGGGAEGFGGGGGGGGGGGFGGGGGGGGFFEFFGGFGFGDGBE7CDGFFG>5DFFGFFFG>GFFF@FF>ACAFFGGFGGFFGGFFGDFCCG=B9:0@>F<4)6=;:EGBGF:::<E>E:D9DAAA4)4E?B(6):A<4<<AA
@M00200:205:000000000-AKKM3:1:1101:12090:3958 2:N:0:1
TACCGGGGTATCTAATCCTGTTTGCTCCCCACGCTTTCGTGCATGAGCGTCAGTGTTAGCCCAGGGGGCTGCCTTCGCCATCGGTGTTCCTCCAGATCTCTACGCATTTCACTGCTACACCTGGAATTCCACCCCCCTCTTCCACACTCTAGCCCCTCAGTATCAAACGCAGTTCCCAGGTTAAGCCCGGGGCTTTCACATCTGACTTAAGGAGCCGCCTGCGCACGCTTTAAACCCAATTACTGTC
+
CCCCCGGGGGGGGGGGGGGGGGGGGGGGGGGGGGGGGGGGGGGGGFGGGGGGGGGGGGGFGGGGGGGGGGGGGGGGGGGGGGGGGGGGGGGGGFGGGGGGGGGGGGGGGGGGGGGFFGFG,DFF<EGGGGGGGCDEGFC=9EEFFFGDGBFGGGGDFGGFFGFGFFC?DGFFFFFFFFFFGFFG>FGF>DGFEGGFA?GE?FFC?C=CC)9)73CCBDF@@?:B(:BD5>B>5AA:E?:02<><944
@M00200:205:000000000-AKKM3:1:1101:14128:3979 2:N:0:1
TACTGGGGTATCTAATCCCGTTTGCTCCCCTAGCTTTCGTGCATCAGCGTCAGAAAAGACCCAGTGAGCCGCTTTCGCCACGGGTGTTCCTTACGATATCAACGCATTTCACCGCTCCACCGTAAGTTCCGCTCACCTCTATCTTCCTCGAGCACGGTAGTTTTGGGCGCAGTTCCTCGGTTGAGCCGAGGGATTTCACACCCAACTTTCCGCGCCGCCTACGCACCCTTTAAACCCAATTACTGTC
+
CCCCCGGGGGGGGGGGGGGGGGGGGGGGGGGGFGGGGGGGGGGGGGGGGGGGGGGGGGGGGGGGGGGGGGGGCFGGGGGGGGGGGGGGGGGGFGGGGGGGGGGGGGGGGGGGGGGFGEFGGGGGGGGGGGGGDGCFGFFEFGGFGF8EFDECGDF>>ED>EC@D@>CC?GDAFFFFFF59FGG4AFFEDG=;;C?=AEFEE@0<7<@<CFF@@>ECFG@?BBFB6E:D7C))52)3;:1?A<<4AD>
@M00200:205:000000000-AKKM3:1:1101:26172:4007 2:N:0:1
TACTGGGGTATCTAATCCTGTTTGCTCCCCACGCTTTCGTGCCTCAGCGTCAAGAAAGGCCCAGCCGACCGTCTTCACCATCGGCGTTCCAGTAGATATCTACGCATTTCACCGCTCCACCTACTGTTCCGTCGGCCCCTACCTTCTTCAAGACCGGTAGTTTGCCCCGCAGTTCCACGGTTGAGCCGTGGGATTTCACGGGACACTTTCCGGTCCGCCTACGCACCCTTTAAGCCCAATTACTGTCCGAC
+
CCCCCGGGGGGGGGGGGGGGGGGGGGGGGGGGGGGGGGGGGGGGGGGGGGGGGGGGGGGGGGGGGGGGGGGGGGGGGGGGGGGDGGGGGGFGGGFGFAEEGGGGGGGGGGFGG>CBC:=FGG8EDFGGGGGGGGGGEEGDFGGFGFFDGFGGGGGFFGG5@FFG=;AF9ED=EEFFFFG>DECF4CEEFGGB4=FFF3F?1:@FFFEE34@?0:ED6<BFFBF@FC@G1954<>>3@<?79A>:<A))(((
@M00200:205:000000000-AKKM3:1:1101:24618:4021 2:N:0:1
TACGCGGGTATCTAATCCCGTTTGCTCCCCTGGCTTTCGCGCCTCAGCGTCAGTGTCGGCCCAGCAACCCGCCTTCGCCTCCGGTGTTCTTCCCAATATCTACGCATTTCACCGCTACACTGGGAATTCCGGTTGCCTCTTCCGCACTCTAGCTCGGCAGTTTCGGAAGACCCTCCGGGGTTGAGCCCCGGGCTTTCACTCCCGACTTGCCGTGCCGCCTACGCGCCCTTTACGCCCATTTATTGTCACAT
+
@CCCCGGGGGGGGGGGGGGGGGEGGGGEGGGCFGGFGGGGGGFGGFGGGGG7BGFFFGCEFGGFGFGGGFDGGGGGFGEGCFGGF>FEGGGGFEGFGGFFCA9?7CEGFF=FF+8@DGGGGG8D<EGFGGGED6=DDF?507EDEFGFGFG8;7C>BG70@;;9<54?AFFFFBFBA>4)=C5*0AF>:5E5>EFC85@7<F0(-4>BBF2236CF6DB((4:@;EBGG*2:)((,2,(.54)))-6-)..
@M00200:205:000000000-AKKM3:1:1101:20289:4029 2:N:0:1
TACCGGGGTATCTAATCCTGTTTGCTCCCCACGCTTTCGTACCTCAGCGTCAATACATGTCCAGTGAGTCGCCTTCGCCACTGGTGTTCTTCCGAATATCTACGAATTTCACCTCTACACTCGGAATTCCACTCACCTCTCCATGATTCAAGCCTAGCAGTCTTAAAGGCAATTCCGGGGTTGAGCCCCGGGCTTTCACCTCTAACTTACAAAGCCGACTACGTACGCTTTAAACCCAATTACTGTC
+
CCCCCGGGGGGGGGGGGGGGGGGGGGGGGGGGGGGGGGGGGGGGGGGGGGGGGGGGGGGGGGGGGGGGGGGGGGGGGGGGGGGGGGGGGGGGGGGGGGGGGGGGGGGGGGGGGGGFGFDGGGGGGGGGGGGGGGGGGFGFFGGFGFGFGFGFGFGFFFGFEDBGFFGGFGFFFB9FFED>FDDGFG@FBC;BEGGGFFGFFFFFFFCFFFFF::FE2):=BFFFFF3C/:=>?EAFE<134;CEFEE
@M00200:205:000000000-AKKM3:1:1101:13681:4042 2:N:0:1
TACAAGGGTATCTAATCCCGTTTGCTCCCCTGGCTTTCGCGCCTCAGCGTCAATGTCGGTCCAGGATGCCGCCTTCGCCACCGGTGTTCCTCCAGATATCTACGCATTTCACCGCTACACCTGGAATTCCGCATCCCTCTCCCGAATTCAAGCCCGCCAGTCTCGAACGCAGTTCCCGGGTTGAGCCCGGGGATTTCACGTTCGACTTAGCAGGCCGCCTACGCGCCCTTTATACCCAGTTACTGTCGGTT
+
CCCCCGGGGGGGGGGGGGGGGGGGGGGGGGGGGGGGGGGGGGGGGGGGGGGGGGGGGGGGGGGGGGGGGGGGGGGGGGGGGGGGGGGGGGGGGGGGGGGGAFGEGGGGGGGGGEGE6FCDGGGGGGGGGGGGGGGGGFGBFGGFE>DDGFGGFGFF>B>5DF7FE5CGFC>ADFFFFFDDGG7FFGGFFGDFEGG*8??@F@@F?;?DE)4440BE:D>(1.8;2C7C7*4)<<>6@2,8):<)6><(,-(
@M00200:205:000000000-AKKM3:1:1101:23835:4060 2:N:0:1
TACTGGGGTATCTAATCCCGTTTGCTCCCCTGGCTTTCGCGCCTCAGCGTCAGAAGAGGTCCAGCGGATCGCTTTCGCCACCGGCGTTCCTTCCGATATCAACACATTTCACCGCTCCACCGGAAGTTCCATCCGCCCCTACCTCCCTCCAGCCTACCAGTATCGAAGCCACTTTTCCGGTTGAGCCGAAAGATTTCAACCCCGACTTGGTAGACCGCCTACGCGCCCTTTAAGCCCAATTACTGTC
+
CCCCCGGGGGGGGGGGGFGGGGGGGGGGGGGGGGGGGGGGGGGGGGGGGGGGGGGGGGGGGGGGGGGGGGGGGFGGGGFFGGGGGGGGGGGGGGDGFGCFGGGFFGGGGGGGGGGFGGGGGGGGGGGGGGGGGGGGEBE=FGGFGFGDGFGGGGGFFGFFAD@GFFGE>>F@F:AFFFGBF=CG4AFFA4=>FFGFFEFFF0319@F6@;37;9FD>DD:1:?F>E>D)2.4)6-4@(,84):<B9)
@M00200:205:000000000-AKKM3:1:1101:5444:4089 2:N:0:1
TACGGGGGTATCTAATCCTGTTCGCTCCCCACACTTTCGCTCCTCAGCGTCAGGTAATGCCCAGAGAACCGCCTTCGCCACCGGTGTTCCTCCTGATATCTGCGCATTTCACCGCTACACCAGGAATTCCGTTCTCCCCTGCATACCTCTAGTCAGCCCGTATCGGAAGAAGGCTCGGGGTTAAGCCCCGAGTTTTCACTCCCGACGTGACAAACCGCCTACGAGCCCTTTAAACCCAATTACTGTCACAT
+
CCCCCGGGGGGGGFFGGGGGGGFGGFGGGGGGCEGGGAGGGGGGGGGGGGGGGGGGGGFG<FGGGGGGFGGGGCGGGGEEGGDGFFFFGFFFGGGGGFFGGAEFGGFGFGGGFGGFGFGG8DCEGGGFFGFFGGGG9FCDF=EFGFGFFAFCFGGFAGG*+<@C5@0@?,*:FFFFEEDEGGGGFGGFAGGFFGGFF3:CAD<>D9>2;=BA>BGF>DE:??0>?C:<><)6<D28;0(3)644<<A2)-)
@M00200:205:000000000-AKKM3:1:1101:11124:4110 2:N:0:1
TACGGGGGTATCTAATCCCCTTCGCTCCCCTAGCTTTCGTACCTCAGCGTCAGAAGAGACCCAGTAAGCCGCTTTCGCCACCGGTGTTCCTGATGATATCAACGCATTTCACCGCTCCACCATCAGTTCCGCTTACCTCTGTCTCCCTCAAGCACTGCAGTATCGGGCGCAATTCCTCGGTTGAGCCGAGGGCTTTCACACACGACTAACAGCGCCGCCTACGTACCCTTTAAACCCAGTTACTGTCAGAC
+
CCCCCGGGGGGGGGGGFFGGGGGGGGGGGGGGGGGGGGGGGGGFFFGGGGGGGGGGGGGGGGGGGGGGGGGGG@FGGGG:FFFGGGGGGGGFGGGGGGGGGFGDECGFGDEGDEGFDGGGGGFGGGBEGGGDDGGG@F9=DFGFGDF5FBDGGGGFFGGFFFCGDEGGBGFFFFFFFFGFGGGGFGGEFG*>D65CFCFFF(329>09<EEE@>GG>GF:::F>>FFGGC):A<BBG6??):AFF4<25A)
@M00200:205:000000000-AKKM3:1:1101:10285:4122 2:N:0:1
TACCCGGGTATCTAATCCTGTTTGCTCCCCACGCTTTCGAGCCTCAGCGTCAGTAATGAGCCAGTGTGTCGCCTTCGCCACTGGTGTTCTTCCGAATATCTACGAATTTCACCTCTACACTCGGAGTTCCACACACCTCTCTCATACTCAAGACACCCAGTATCAAAGGCAATTCCGAGGTTGAGCCCCGGGATTTCACCCCTGACTTAAATGTCCGCCTACGCTCCCTTTACGCTCAATTACTGTC
+
CCCCCGGGGGGGGGGGGGGGGGGGGGGGGG?FGGGGGGGGGGGGGGGGGEGGGGGGGGGGGGGGGGGGGGGGGGGGGGGGGGGGGGGGGGGGGGGGGGGGGGGFGGGGGGGGGGGFGGGGGGGGEGGGGGGGGGGGGFFDDFGFGFGFGFGCEFFFDEFF@DDC>CFEFGFFFDFFF589FDFGFGGF>GEEF>@DFCFE2@F=<BFEE**>C??9@DEFDB?>@E5CCD@CFFF(=1=)93)?EE3
@M00200:205:000000000-AKKM3:1:1101:24600:4157 2:N:0:1
TACTGGGGTATCTAATCCTGTTCGCTCCCCACGCTTTCGCTCCTCAGCGTCAGTTGTTGCCCAGAGACCCGCCTTCGCCACCGGTGTTCCTCCTGATATCTGCGCATTTCACCGCTACACCAGGAATTCCAGTCTCCCCTGCAACACTCTAGTTTGCTCGTATCGACTGCAGACCCGAGGTTGAGCCTCGGGATTTCACAGCCGACGCAACAAACCGCCTACGAGCTCTTTAAACCCAATTACTGTC
+
CCCCCGGGGGGGGGGGGGGGGGGGGGGGGGGGGGGGGGGGGGGGGGGGGGGGGGGGGGGGGGGGGGGGGGGGGGGGCGGGGGGGGGGGGGGGGGGGGGGGGGGGGGGGGGGGGGGFGGDGGGGGGGGGGGGGGGGGGFGFFGGFGFGFGFG?EDFFFGGEGGFGFFGGEFFFFFFFFFGEGGGFFGGFFG9?BGGGFFGFFBFFFFFF@FFFDFGG0DEDFFFFFGDFFGDA4)8:EF0:ABA<464
@M00200:205:000000000-AKKM3:1:1101:21194:4190 2:N:0:1
TACAGGGGTATCTAATCCCGTTTGCTCCCCTGGCCTTCGTGCCTCAGCGTCAGTAACTGTCCAGAGACTCGCCTTCGCCACTGGTCTTCCTTACGATATCTACGCATTTCACTGCTACACCGTAAATTCCAGTCTCCTCTCCAGTACTCTAGCCAAGCAGTATCGAATGCAGTTTCAGGGTTGAGCCCTAAGCTTTCACATCCGACTTGCGCGACCGCCTACGCCCCCCTTAAACCCCATTACCTTCAGCT
+
CCC@CFGGGDGGGGFGGGGGGGGGGGFGGGGGGDGGGGGGGGGGGGGGGGGGGGGGGGGGGCFCC<ADGGGGGGGGGGGGGGGGCDFGGGDG;EF?@,@;FC<FGGGGGGDFF9DBFGGGG6>8CDFGGGGGGF?FGDFDDFC?FFGFDDCC;?+*5@DFG8EG=5=EFGFFFEF9EF7:DFD?DGGFF+,3*2EFF@FE==C9A==AEF5>))>:>D>@DFFF2=>C)2/;<3;;;1<3))1))1./44)
@M00200:205:000000000-AKKM3:1:1101:13584:4220 2:N:0:1
TACGCGGGTATCTAATCCTGTTTGCTCCCCACGCTTTCGCGTCTCAGCGTCAGTAATCGTCCAGAAAGCCGCCTTCGCCACCGGTGTTCCTCTCGATATCTACGAATTTCACCTCTACACCGAGAATTCCGCTTTCCTCTCCGACACTCAAGCGAAGCAGTTTCGAGTGCACTTCCTGGGTTGAGCCCAGGGCTTTCACACCCGACTTGCCAAGCCGCCTACAAGCGCTTTATACCCAATTACTGTCAGA
+
CCCCCGGGGGGGGGGGGGGGGGGGGGGGGGGGGGGGGGGGGGGGGGGGGGGGGGGGGGGGGGGGGGGGGGGGGGGGGGGGGGGGGGGGGGGGGGGGGGGGGGGGGDGGGDGGGGGFGGGGGGGGGGGGGGGGGDGGGFGFFGGEEAGFGFGFFDD@EEGFFGFG=FGG>FFEFEFFFFGFGDGGFGGFFGG45C=FB3CEF;1>BF@;<CEEFFGGBDF?:<(*)2)1**-).).6@>B<<BA:264--4
@M00200:205:000000000-AKKM3:1:1101:23015:4222 2:N:0:1
TACTGGGGTATCTAATCCCGTTTACTACCCTAGCTGTCGCGTCTGAGTGTCAGAAACAGACCAGAAGATCGCCTTCGCCACTGGTGTTCCTCCCGATATCTACGCATTTCACCACTACACCGGGAATTCCATCTTCCTCTTCTGCTCTCAAGCACGGTAGTATTGGACGACCTCTCCCAGTTGAGCCGGGAGATTTAACGCCCAACTTACCGCGCCACCTGCACGCGCTTTAAGCCCAATTACTGTCAGA
+
CCCCCGGGGGGGGGGGGGGGGGGGGGGGGGGGGGGGGGGGGGGGGGGGGGGGGFGGGFGGGGGGGFGGGGFCFGGGGGGGGGGFGGGGGGGGGGEFFGEGGGGGGGGGGGGGFFGFGFCGFGG@EGGCFGGGGFGGGFGFFGGBFC=*=8EDGGFF>B?ADGBGEFCGEGB>EEFFFFGFG;CCFGGD>5*<?FF7+2:4>:>95(5435(225EE@GF8@DFFFG5C)/2)<EA8C<?0A26).69444
@M00200:205:000000000-AKKM3:1:1101:21220:4248 2:N:0:1
TACTGGGGTATCTAATCCCGTTTGCTCCCCTAGCTTTCGCACCTCAGCGTCAGTTGCAGACCAGAGAGTCGCTTTCGCCGCCGGCGTTCCTCCAGATATCTACGCATTTCACCGCTCCACCTGGAATTCCACTCTCCCCTCCTGCACTCAAGTCAAGTAGTATCCAATGCAGTTCCCCAGTTAGGCCGGGGGATTTCACATTTGACTTGCTCAACCGCCTACGTTCTCTTTATACCCAATTACTGTC
+
CCCCCGGGGGGGGGGGGGGGGGGGGGGGGGGFGGGGGGGGGGGGGGGGGGGGGGGGGGGGGGFGAFGEGGGGGGGGGGGGDGGGGDCEGGGGGGG,AFFGGGGGGGGGGGGGGGGFGGFGGGDGF8DGGGGGDGGGGFGFFGFFGFGFGFFFGF7FBFGFGGECECGGFGFEFEFFFF9>CFFGFGGFE455BEC=FFGCE3)95><?)97@C@FG9GFDFFFF(25:>CDA44<2<41:AA2<>FA
@M00200:205:000000000-AKKM3:1:1101:17240:4253 2:N:0:1
TACTGGGGTATCTAATCCTGTTTGCTCCCCACGCTTTCGTGCCTCAGTGTCAGTGCTGGTCCAGGCAGTCGCCTTCGCCACGGATGTTCCTCCCGATCTCTACGCATTTCACCGCTACACCAGGAATTCCACTTCCCTCTGTCCACCTCAAGAAGAGCAGTTTCCAGCGACCTTCCCCGGTTGAGCCGGGGGCTTTCACACCGGACTTGCTCTCCCGCCTACGCGCTCTTTACGCCCAATTACTGTC
+
CCCCCGGGGGGGGGGGGGGGGGGGGGGGGGGGGGGGGGGGGGGGGGGGGGGGGGGGGGGGGGGGGGGGGGDGGGGGGGGGGGG@FGGGGGGGGGD@CGGGGGGGGGGGGGGGGGGFGGGGGGGDGGCCGGGGGGGFGFGFFGGFGFGFGF8DD=D?FGGFFGEGEFGGDGE@EEFFFFGFGGGFFGGFDGC>BEGFFFGFFFFFF9B3;C7>CEFFFGFFBB::0:)19CAA28<>G<1(<42:5-4
@M00200:205:000000000-AKKM3:1:1101:8731:4259 2:N:0:1
TACTAGGGTATCTAATCCCGTTTGCTCCCCTGGCTTTCGCTCCTCAGCGTCAATGTCGGTCCAGGATGCCGCCTTCGCCACCGGTATTCCTCCAGATATCTACGCATTTCACCGCTACACCTGGAATTCTGCATCCCTCTCCCGAATTCAAGCCATCCAGTATCGGATGCAGTTCCCAAGTTGAGCCTGGGGATTTCACATCCGACTTAGTTGGCCGCCTACGAGCCCTTTATACCCAATTACTGTCCGAT
+
CCCCCGGGGGGGGGGGGGGGGGGGGGGGGGGGGGGGGGGGGGGGGGGGGGGGGGGGGGGGGGGGGFGGGFGDFGEGGG@CEGGGGGGGGGGGGGGGGGGFGGGGE8FGGGGGGGGDGGGFGGGFFGGGGGGGGGGGGFGFFGCEC>CDGFG?FGGFDFFFGGEF99=C5@FEFCFFFFGFGG?F?E@AFDFBBEGGFFG7=C)<24>A==EFEEGE=DD@=B=?;=>FFF4;?../<31;CEE339))/:(
@M00200:205:000000000-AKKM3:1:1101:8266:4262 2:N:0:1
TACTCGGGTATCTAATCCCGTTTGCTCCCCACGCTTTCGCGTCTCAGCGTCAGTATCCGACCAGGGGGCCGCCTTCGCCGCAGGTGTTCCTCCCGATATCTACGCATTTCACCGCTACACCGGGAATTCCACCCCCCTCTTCGGTACTCTAGCTTGCCAGTTTCATGCGCACTTCCCCGGTTGAGCCGGGGGATTTCACACATGACTTAACAAACCGCCTACACGCCCTTTAAACCCAATTACTGTCAGAC
+
CCCCCGGGGGGGGGGGGFGGGGGGGGGGGGGGGGGGGGGGGGGGGGGGGGGGGGGGGGGGGGGGGGGGGGGGGGGGGGGGGGGGGGGGGGGGGGGGGGGGGGGGGGGGGGGGGGGFGGGGGDEGGGFGGCGGFGGGGF5=FGGFGFGFGAGCGGGFFFGF<C<F?F>FEGFFB8FFFFGFGCCFFGFB>DDBDDFGF9CDBFFFF:AA44<B22C8;G3(-,:<::>C777A264(;68()5AFAA4<99)
@M00200:205:000000000-AKKM3:1:1101:15624:4264 2:N:0:1
TACTGGGGTATCTAATCCCGGTCGCTCCCCTAGCTTTCGCGCCTGAGCGTCGAGGGTGGGCCAGCAGATCGCTTTCGCCACTGGTGTTCCTCCCGGTATCTACGCATTTTACCGCTACACCGGGAATTCCATCTGCCTCTCCCGCCTCCAAGTCCCGAAGTTTCCACCGGCCTCTCCCAGTTGAGCCGGGAGCTTTCACGAAGGACTTTCGGGACCGCCTGCGCGCGCTTTAAACCCAATTACTGTC
+
CCCCCGGGGGGGGGGGGGGGGGGGGGGGGGGGGGGGGGGGGGGGGGGGGGGGGGGGGGGGGGGGGGFGGGGGGGGGGGGGGGGGGGGGGGGGFGGGGEGGGGGGGGGGGGGGGGGFGGGFGGGGGGGGGGGGGGGGGFFDFDGDGFGFGFGGGGGFEGC>@FEGEFGGFGD2?B4AFFGFGFCGFGGF>DGBFFFGFFG@(:?@18EFFC?B9BGG>GF?F<>BFEDD3>1><58?G?:74<DFA24
@M00200:205:000000000-AKKM3:1:1101:20317:4270 2:N:0:1
TACAAGGGTTTCTAATCCTGTTTGCTCCCCACGCTTTCGTGCATGAGCGTCAGTGTTGGCCCAGAAGGCTGCCTTCGCCATCGGTGTTCCTCCACATCTCTACGCATTTCACCGCTACACGTGGAATTCCACCTTCCTCTGCCACACTCTAGCCACGTAGTTTCGAGCGCAATTCCCAAGTTAAGCCCGGGGATTTCACACTCGACATGCGCGGCCACCTGCGCACACTTTATACCCAATTACTTTC
+
CCCCCGGGGGGGGGGGGGGGGGGGGGGGGGGGGGGGGGGGGGGGGGGGDGGGGGGGGGGGGGGGGGGGGGGGGGGGGGGGGGGGGGGGGGGGGGGGGGGGGGGGGGGGGGGGGGGFGGGGGGGGGGFGFGGGGGGGFFGFFGGFGF>5?FGBFGDFEFGBCFFG>FFGFGFFFFFFFFGFGGGGFC?FDCEEFEFGF<,1;7BF=AD9BFFF>FGG@CA3@19B>GFG*0)6)6:<F7:?<AA))65
@M00200:205:000000000-AKKM3:1:1101:11511:4271 2:N:0:1
TACTGGGGTATCTAATCCTGTTTGATCCCCACACTTTCGTGCCTCAGCGTCAGTTACAGCCTAGTAAGCTGCCTTCGCTATAGGTGTTCTTGACGATATCTAAGCATTTCACCGCTACACCGTCAATTCCGCCTACCTCATCTGTACTCTAGCCCCGCAGTATCAATGCCACCCTCCCAGTTAAGCTGGGATATTTCAGCACTGACTTACAGGGCCGCCTACGCACCCTTTAAACCCAATTACTGTC
+
CCCCCFGGGGGGGGGGGGGGGGGGGGGGGGGGGGGGGGGGGGGGGGGGGGGGGGGGGGGGGGGGGGGGGCFGGGGGGGGGGGGGGGGGGGGGGGGGGGGGGGGFFGGGGGGGGGGEGGGGGGEEFEGFGGGGGGGG8FGFFGFFGFGFGCG9FCFDEEGDGF>FFFGFFGFEFDFFFFFFGGGGFGGFFG?FFGGFFFFCED@5=CEC@EEF@5BC9D99-0<B@E?D*;:EEFE=E<036?C??C<
@M00200:205:000000000-AKKM3:1:1101:10414:4277 2:N:0:1
TACTAGGGTATCTAATCCGGTTCGCTCCCCTAGCTTTCGCGCCTCAGCGTCAGGATTGGCCCAGCCATCCGCCTTCGCCACCGGCATTCCTAGCGATATCTGCGCATTTCACCGCTACACCGCTAGTTCTAATGGCCTCTACCATCCTCAAGTCAACGCAGTATCCGACGCAGTTCCACAGTTGAGCCGTGGTATTTCACGCCGGACTTACGTAACCGCCTGCGCGCCCTTTACGCCCAATTACTGTCAGC
+
@CCBCGGFFGGGFFGGGCFFFFGGGFGGGGGGGGGDFGEDGGGCGGGGGGGGGGGGGFGGGGGDGGFFBFGFGGGFFGGGGGGGGGFFGGGG9FFFGGGGG=CFFG:?DFAFFDD?GG8FDEGE+CBFFGFGGGDGEDG5DAAFCFG*=F,+E@CFFGG>E;=CEFGDE:5>D49AFFCF@5=8:EGFFGGBFG@1+/=?BDFFF>9(444(6@*AEDFFB??@;/7>G3().)-3:1(-(54<<><944)
@M00200:205:000000000-AKKM3:1:1101:25583:4307 2:N:0:1
TACTGGGGTATCTAATCCTGTTTGCTCCCCACGCTTTCGCGCCTCAGCGTCAATTACGGGCCAGATAGCCGCCTTCGCCACTGGTGTTCTTCCCAATATCTACGAATTTCACCTCTACACTGGGAATTCCACTATCCTCTCCCGCATTCAAGCTCATCAGTATCAAGCGCAGCCCCAAGGTTGAGCCCGGGAATTTCACGCCTGACTTGATAAGCCGCCTACGCGCACCTTACACCCAGTTACTGTCCGAT
+
CCCCCGGGGGGGGGFFGGGGGGGGGGGGGGGGGGGGGGGGGGGGGGGGGEGGGGGGGGGGGGGGGGGGGGGGGGGGFGGGGGGGGGFGGFFGGGGGGGGGDGGGEGGGGGGGGGGD8ECDFGGGGGGGGFFGGGGGFFF9DC8@C>DAFFGFGGGFFD8DFGE=DFG?>CBBE@DF5*3:>;F5CGGFFGDFBC<E@<::==)5=>ECBEE?<=EC27)11((068)))*6AE<<.:6(.44<<).))(-(
@M00200:205:000000000-AKKM3:1:1101:5717:4309 2:N:0:1
TACTGGGGTATCTAACCCGGTTCGCTCCCCTAGCTTTCGCGCCTCAGCGTCAGGAGTGGCCCAGCCATCCGCCTTCGCCACCGGCATTCCTCGCGATATCTGCGCATTTCACCGCTACACCGCCAGTTCTAATGGCCTCTACCATCCTCAAGCCACCGTAGTTCACGCCGCCGTTCCACATTTGAGCCGTGGGTTTCTAGTCCGGCTTTACGCTGCCCCCCCCCTGCCCTCTAACCCCATATACTCTCTGT
+
CCCCC<EFGGGDFGG,CF:7FE;FGDGGGGDGGGFGGGCFEEFFFFFGGGGG@<CCGG7:@EF8D<F6BF,@B?CFFGGGDF+>FECFE;E,+++@+B=A8=<6>CCCGC;FE8CD+36DFGG++@,2@D=DC=7=AF8D8,2*2;F@7+,+700**3*<@7*+*47,9*4)6>BF688A,>C+1:84)*10)/29+)+).7),,(((/))(((*/,*)(((,0(*055C(.)64(;(2(,)))-)).)))
@M00200:205:000000000-AKKM3:1:1101:20373:4311 2:N:0:1
TACTAGGGTATCTAATCCTGTTTGATCCCCACACTTTCGTGCCTCAGCGTCAGTTGAAGTCTAGTAAGCTGTCTACACTATCGGTGTTCTTGACGATATCTAAGCATTTCACCGCTACACCGTCAATTCCGCCTACCTCGACTCCACTCAAGCCCATCAGTATCAATCCCACCCTCCCGGTTAAGCCGGGATATTTCAGAACTGACTTAATAGGCCGCCTACGCACCCTTTATACCCAATTACTGTCAGA
+
CCCCCGGGGGGGGGGGGGGGGGGGGGGGGGGGGGGGGGGGGGGGGGGGGGGGGGGGGGGGGGGGGGGGGGGGGGGGGGGGGGGGGGGGGGGGGGGEFGGG8DGGGGGGGGGGGGGFGGGGGGGGGGGGGGGGGGGGGFGDFDEFGFCDGFGGGGGFFGGFGGFGFFGGFGFFFFFFEFGDEE8DFGGFFGGFAGF;F5E@EDFEFFFEFFFFFFGGFGFA@>DEFGFGFGFEFFEEG@DDCEFFC7><)7
@M00200:205:000000000-AKKM3:1:1101:25405:4323 2:N:0:1
TACAGGGGTATCTAATCCTGTTTGCTACCCACGCTTTCGAGCCTCAGTGTCAGTTACAGTCCAGAGAGCCGCTTTCGCCACCGGTGTTCCTCCATATATCTACGCATTTCACCGCTACACATGGAATTCCACTCTCCTCTACTGCACTCAAGTCTAACAGTTTCCAATGCACACACTGGTTGAGCCACTGCCTTTTACATCAGACTTATTAAACCAACTGCGCTCGCTTTAAAACCCGTTACTGTC
+
CCCCCGGGGGFGGGGGGGGGGGGGGGGGGGEFGGGGGGGGFGGFGGGGGFGGGGGGGGGGGGGGGGGGGGGGGGGGGGGGCFGGFGGGGGGGGGGGGG;EFGGEFGGGGGGGGGGFGGGGGGGFFFDFEFGCCFD@FFGDFGGFFFGEFB=8DFGFBFCFEGFGDFGG?89DFFF*;;=FF+0=D8,;62@00EA29CCECA@=8);*7>E5A@FG)<0@=199)*5?C9;?**05*(6-5=CCCB
@M00200:205:000000000-AKKM3:1:1101:23231:4352 2:N:0:1
TACGGGGGTATCTAATCCTGTTCGCTCCCCACGCTTTCGCTCCTCAGCGTCAGTATCGGCCCAGAGACCCGCCTTCGCCACCGGTGTTCCTCCTGATATCTGCGCATTTCACCGCTACACCAGGAATTCCAGTCTCCCCTACCGAACTCCAGCCCACCCGTATCGTCCGCAAGCTTGAGGTTGAGCCCCAAGTTTTCACGGACGACGCAATGAGCCGCCTACGAGCTCTTTAAACCCAATTACTGTCAGC
+
CCCCCGGGGGGGDGGFGGGGGGGGGGGGGGGGGGGGGGGGGGGGGGFGGGGGGGGGGGGGGGGGGGGGFCFDGGGGGGGGGGGCCFGGGGGGGGGGGGGGGGGGGDGGGGGGGGGFDG8AEGGGGGCGFGGGGGGGGF6DFFFF65?CFFGGGG7AEGGBGG:DDFGEBGFBEBFFFACAE=FGFGGFFGGFF?@F=?GFFFFFF>9>0(,2:<F81>52<?:80:590264<AF<EB2:A2>>46<>-)
@M00200:205:000000000-AKKM3:1:1101:20575:4365 2:N:0:1
TACTAGGGTATCTAATCCGGTTTGCTCCCCACGCTTTCGCTCCTCAGCGTCAGGGTAGGCCCAGAAAGCCGCCTTCGCCACTGGTGTTCCTCCCGATATCTACGCATTTCACCGCTACACCGGGAATTCCGCTTTCCTCTGCCCACCTCTAGCTCGCCAGTATCCGATGGCCGCTCCCAGTTGAGCCGGGAGATTTCACACCGGACTTAACGAACCGCCTACAAGCCCTTTATACCCACTTACTGTCAGAC
+
CCCCCGGGGGGGGGGGGGGGGGGGGGGGGGGGGGGGGGFGGGGGGGGGGGGGGGGGGGGGGGGGGGGGGGGGGGGGGGGGGGFGGGGFEGGGGGGEE:>FCGGGGGGGGGGGGGGFGG8=E=EEFGGCFFGGGGFGGBDEFGDDGFG=FFFFGGGFFGD>FF@FFFGDBEF@FFFFFFGFG@8FFGGFECEE4C9C6)@CFF>FB>BF);E<7@EE9DFFBF?9.;@F<9?25246<7(.<A2)669))-)
@M00200:205:000000000-AKKM3:1:1101:21949:4373 2:N:0:1
TACGAGGGTATCTAATCCCGTTTGCTCCCCTAGCTTTCGCGCCTCAGCGTCAGTGATTGTCCAGAAAGCCGCCTTCGCCACAGGTGTTCCTCCCAATATCTACGCATTTCACCGCTACACTGGGAATTCCGCCTTCCTCTCCAATACTCAAGCCGCACAGTTTCCAAGGCCCTTCCTCGGTTAAGCCGAGGGCTTTCACCCTGGACTTGTGCAGGCCGCCTACGCGCCCTTTAAGCCCAATTACTGTC
+
CCCCCGGGGGGGGGGGGGGGGGGGGGGGGGGGGGGGGGGGCGGGGGGGDGGGEGGGGGGGGGGGGGGGGGGGGGGGGGGGGGGGGGGGGGGGGGGGGGFGFGGGGGGGGGGGGGGFGGGGAFGGGFGGGGFGGGGGGFGFFGGFGFFFGFGFFGGFFC6D@FEGFFGG?FFAFCFFFFDDGGGGAFFEFGEFFGGGFFGEFF=257=E@=)>EE,=57:>?;@>>8>CG)(4A:<2<(4<:<<9BAFF
@M00200:205:000000000-AKKM3:1:1101:8773:4373 2:N:0:1
TACGCGGGTATCTAATCCTGTTCGCTCCCCACGCTTTCGCGTCTCAGCGTCAGTACCGTCCCAGAGACCCGCCTTCGCCACGGGTGTTCTTCCCGATATCTGCGCATTTCACCGCTACACCGGGAATTCCAGTCTCCTCTTCCGGACTCTAGCCATGCGGTTTCCACCGACCTCTGGAGGTTGAGCCTCCAGTTTTCACAGCGGACCTGCATGGCCGCCTACACGCTCTTTACGCCCAGTTACTGTCCGAT
+
CCCCCGGGGGGGGGGGGGGGGGGGGGGGGGGGGGGGGGGGGGGGEGGGGGGGGGGGGGGGFGGCFGGGFGGGGGGGGGGGGGFGGGGDGGGGGGGGGGGGGGGGGGGGGGGGGGGFGGGGGGGGGGDGGGFGGGGGGFGCFFG>>BGFGFGGCGFFFGGFEGFGFFGGFGFFFFFF4=FFGG<CFGEFFGGFFGFCFFGEFDF9>;2<?:?AF?FF;D><???F?D>DDGB9<?:BE<84>4ABF>B)4((
@M00200:205:000000000-AKKM3:1:1101:25965:4374 2:N:0:1
TACGAGGGTATCTAATCCTGTTTGATCCCCACGCTTTCGCGTCTTAGTGTCAGTATCGATCCAGAGAACCGCTTTCGCCACCGGTGTTCCTCCCAATATCTACGAATTTCACCTCTACACTGGGAATTCCGTCCTCCTCTCTCGTACTCAAGCTAGCCAGTTTCAGGCGCACTTCCTCGCTTAGGCCGAGGGCTTTCACACCTGACATAGCAAGCCACCTCCACCCGCTTTAAACCCAGCTACTGTC
+
CCCCC@FGGGGGGGGGGGGGGGGGGGGGGGGGGGGGGGGGGGGEGDGFGGG,FFGGGCF8EGGFGGFFFGGGE7FGGGGGGGGGGGCFGGGGFGEG8,@FGEGGDCGD;EECFFGFGGGGGGG,BBFFFFFFGGGGGFGFFGGDGBDDGFGGGGDFFF?DE9>FEFCG5+*:?EFFFFG*@@D+6CEAE5755?EDF<@7:<=B36>CB>EEC:CE296(70()(/)2)1(.)7;;C7=(;4;;8))
@M00200:205:000000000-AKKM3:1:1101:11439:4405 2:N:0:1
TACCGGGGTATCTAATCCCGTTTGCTCCCCTAGCTTTCGCGTCTCAGCGTCAGTAACCAGCCAGAGCCTCGCCTTCGCCGCCGGTGTTCCTCCTGATATCAACGCATTTCACCGCTCCACCAGGAATTCCAGGCTCCCCTCTGGTCCTCAAGCAAGGTAGTTTCGGGCGCAATTCCTCGGTTAGGCCGAGGGATTTCTCACCCGGCTTACGATGCCGCCTACACGCGCCTTAAACCCACTTACTGTCAGCT
+
CCCCCBFGGGGGG9FGFGFGFGGGCFGEEEDFEFGGGGGGGGD:EEFGGEEEFGGGGGGGGGGGGGGGGGGEGGGGGGGFEFDEFGGDEFFGGGFF<@EFGAFEDGGGGGGGGDGFGG8FFFGGD8DFDDFE8DGGGFGBBGFFFFFFGFG?GG=FFGFFCFFG>AGG>EBAFFFFFFGA:CDF?EF45):83CACF.=C<;?0(6(:E@B?6:EE9CBFB?F?:EEC)12).).,28((-6<24<9<2))
@M00200:205:000000000-AKKM3:1:1101:5309:4407 2:N:0:1
TACTCGGTTATCTAATCCCGTTTGCTCCCCTAGCTTTCGCGCCTCAGCGTCAGAAGAGGTCCAGCACGTCGCTTTCGCCACCGGAGTTCCGTCCCATATCAACGCATTTCACCGCTCCACCCGACGTTCCACCTGCCCCTACCTCGTTCACGACAATCAGTAGCAGCGGCTGTTTTCCGGTTGAGCCGCACGATTTCACCCCTGACTTGTCCTCCCGCCTCCGCGCCCCTTAACACCAATTGCCGCACATC
+
ACC8A@E,86EEFGGFFFG@F<@,C,CC<FF-,EEEEG,,CFD=:CC<@8@:@FC<<CE<FGF8@6C6B@C7,49??F7CCFG++@BEEF,AF+,A,4@F,E84++4+,4@<EBE>CEGGF+++4+31A6=EF,=D,;F9*,=6=*+)60,++=9*0@20D+*5*9*33;>>A*+3B999>=524>4))2*8)17*FCF)6B1;@EFE3)4))123637(,4()(251)14).))5?60)..)),((-,))
@M00200:205:000000000-AKKM3:1:1101:20244:4421 2:N:0:1
TACGAGGGTATCTAATCCCGTTTGCTCCCCTAGCTTTCGTCCCTCAGCGTCAGGAACTGTCCAGAGACCCGCCTTCGCCACCGGTGTTCTTGTCGATCTCTACGCATTTCACCGCTACACCGACAATTCCAGTCTCCTCTCCAGCCCTCTAGCCGACTAGTTTCGAATGACCGCTCGTGGTTAGGCCACGAGATTTCACATCCGACTTAGCCGACCGCCTACGGACCCTTTAAACCCAATTACTGTC
+
CCCCCGGGGGGGGGGGGGGGGGGGGGGGGGFGGGGGGGGGGGGGGGGGGGGGGGGGGGGGGGGGGGGGGGGGGGGGGGFEGGGGGGGGGGGGGGGGGGGGGFGGGGGGGGGGGGGFGGGGGGGGGGGGGGGGGGGGGFGFFGDFGDGDGFGGGCDFFDGFFGFG>FGGFGF@?BFDEFGBFGGGFGGFFGGFBGECFCCCE;B?DB>DEFFFBFGGBGF(28DF?EBCC*0<>AA?GB6:<<B<94>
@M00200:205:000000000-AKKM3:1:1101:5205:4474 2:N:0:1
TACAGGGGTATCTAATCCTGTTTGCTCCCCACGCTTTCGCGCCTCAGCGTCAGAACCGGACCAGACAGCCGCCTTCGCCACTGGTGTTCTTGCGAATATCTACGAATTTCACCTCTACACTCGCAGTTCCGCTGTCCTCTTCCGGTCTCAAGCCAACCAGTATCGAAGGCAATTCTGTGGTTGAGCCACAGGCTTTCACCCCCGACTTAATCGGCCGCCTACGCGCCCTTTATGCCCAATTACTGTC
+
CCCCCGGGGGGGGGGGGGGGGGFGGGGGGGGGGGGGGGGGGGGGGGGGGGGGGGGGGGGGGGGGGGGGGGGGGGGGGGCFGGGGFGGGGGGGGGGGGGGGGGGGG8FFFFCFGGGFGGGC9DFGG@=FGC@EDEGGGFGBFDGBCEGA+9EFGGGF?E7C9@=FDFGGEGF@5:FFFFFAFFDGFGGFFGCA?C7D=EGF=@(5((,/;17<@FDC6DE7;@2>9E@GDC:<9<2<?2:?>AA<>.4
@M00200:205:000000000-AKKM3:1:1101:24181:4480 2:N:0:1
TACTGGGGTATCTAATCCTGTTTGCTCCCCACGCTTTCGCGCCTCAGCGTCAATTACGGGCCAGATAGCCGCCTTCGCCACCGGTGTTCTTCCCAATATCTACGAATTTCACCTCTACACTGGGAATTCCACTATCCTCTCCCGCATTCAAGCTCACCAGTATCAAGCGCAGCCCCCAGGTTGAGCCCGGGAATTTCACGCCTGACTTGGCAAGCCGCCTCCGGGCCCTTTAAACCCAATTACGGTCAGA
+
CCCCCFGGGGGGGGGGGGGGGGGGGGGGGGGGGGGGGGGGGGGGGGGGGGGGGGGGGGGGGGGGGGFGGGGGGGGFGGGGGGGGGEFGGGGGGGGGGGGGGGGGGG8FGFGFGGGFGGGGGGGGGGCFGGGGGF8EFBGFF@FFEBGFGFFCFFGFFGGFGDEFDFGG:+9=*:9?ADGFGFCCCFFFFGGDED?CC4,(>2>>>B=<*03>3(381<DD(,3)(3:C372:5).4A13?4:)((.(((.
@M00200:205:000000000-AKKM3:1:1101:20229:4481 2:N:0:1
TACTCGGGTATCTAATCCCGTTTGCTCCCCTGGCTTTCGCGCCTCAGCGTCAGATCGGGTCCAGCGTGCCGCCTTCGCCACCGGAGTTCCTGTGGATATCAACGCATTTCACCGCTCCACCCACAGTTCCGCACGCCCCTACCCGCCTCGAGGCCTCCAGTATTCGAGGCAGTTCTCCGGTTGAGCCGGAGGATTTCCCCTCGAACTTGGCGGCCCGCCTACGCGCCCTTTATACCCAGTTACTGTC
+
CCCCCGGGGGGGGGGGGGGGGGGGGGGGGGGGGGGGGGGGGGGGGGGGGGGGGGGGGGGGGGGGGGEGGGGGGGGGGGGGGGGGGGGGGGGGGGGGGFAFFCFGGGDGGGGGGGGFGFFFGGGGCFFGGGGGGGGG+@E=DEGFEF9@D>E:EGGFFGGF:CEGFFGGFEFFAAB6CFGFGGD4?FGBEDC;.AFFF)+/,(2063?CAFFF>9E?9DB(14:5(:>C)*:2)-.6C<0269>F94<
@M00200:205:000000000-AKKM3:1:1101:9895:4482 2:N:0:1
TACGGGGGTATCTAATCCCGTTCGCTCCCCCAGCTTTCGCGCCTGAGCGTCAGGACAGGCCCAGCAGGCCGCCTTCGCCACCGGTGTTCTTCCGGATCTCTACGCATTCCACCGCTACACCCGGAATTCCACCTGCCTCTACAGTGCTCAAGTGAAGCAGTTCGCACGGCCGATCCGGGGTTGAGCCCCGGACTTTCACCCCACGCTTACCCCACCGCCCACGCGCCCCTTAAGCCCACTTACTGCCAGAC
+
CCCCCGGGGGGGGGGGGFFGGGGGGGGGGGGGGGGGGGGGGGGGGGGGGFGGGGGGGFGGGGGGGGGGGGGGEFGGGGGGGGGGGGGGGGGGGGGGDGGGGGGGGGGGGGGGGGGFDGGGGGGGGGGGGFGGGGGGGFGFFGGFGFG@GFGGGGGFFGGFFGEGFFDE:/?=?63AFEDEEEDC6CCA)9=7>EC7@4CB:189>>13:?FFF<>E17@(-325(:7C)*279<A48(((6).)))43).(
@M00200:205:000000000-AKKM3:1:1101:22395:4491 2:N:0:1
TACAAGGGTATCTAATCCTGTTTGATCCCCACGCTTTCGTGCCTCAGCGTCAATAATACCATAGTAAGCTGCCTTCGCAATCGGTGTTCTGTGACATATCTATGCATTTCACCGCTACTTGTCACATTCCGCCTACCTCTAGTATATTCAAGCTCATCAGTATCAAAGGCACTGCGATGGTTGAGCCACCGTCTTTCACCCCTGACTTAATAAGCCGCCTACGCACCCTTTACACCCAGTTACTGTC
+
CCCCCGGGGGGGGGGGGGGGGGGGGGGGGGGGGGGGGGGGGGGGGGGGGGGGGFGGGGGGGGGGGGGGGGGGGGGGGGGGGGGGGGGGGGGGGGGGGGGGGGGGGGGGGGGGGGGFGGGGFGGGGGGGFGGGGGGGGFGFFGGFGFGCGFGGGGGFFGGFEG7DFFGGBGFFFEFFEFGFGGDDDGFFFGCFFGGCFBFDCBFFDFFEFFFECCFGAGFFACD>DGDGGGFEFCF3C=DF?EFCEEF
@M00200:205:000000000-AKKM3:1:1101:16345:4505 2:N:0:1
TACTGGGGTATCTAATCCTGTTTGCTCCCCACGCTTTCGAGCCTCAGCGTCAGTAATGGACCAGTATGTCGCCTTCGCCACTGGTGTTCTTCCGAATATCTACGAATTTCACCTCTACACTCGGAGTTCCACATACCTCTTCCATACTCAAGATAGCCAGTATCAAAGGCAATTCCAAGGTTGAGCCCTGGGCTTTCACCTCTGACTAAACTATCCGCCTACGCTCCCTTTATGCCCAGTTACTGTC
+
CCCCCGGGGGGGGGGGGGGGGGGGGGGGGGGGGGGGGGGGGGGGGGGGGEGGGFGGGGGGGGGGGGGGGGGGGGGGGGGGGGGGGGGGGGGGGGGGGGGFGGGGGCDFAFGGGGGFGFGFFGGGEGGGGGGGGGGGGFGFFGGFGFGFGFFGCCFFFGGFFC*DEFGDFGFDFEFFFFGFGGGGFGGFF6+:FFCDFEFFBFB@EACE55CEFFGF=FFFAC=?AGAGGG=CCC*1B62>4@EE*0>
@M00200:205:000000000-AKKM3:1:1101:21710:4529 2:N:0:1
TACGGGGGTATCTAATCCCGTTTGCTCCCCACGCTTTCGCGCCTCAGCGTCAGTCACCGTCCAGAAGGCCGCCTTCGCCACCGGTGTTCCTCCCGATCTCTACACATTTCACCGCTACACCGGGAATTCCACCTTCCTCTCCGGGACTCAAGAGAAGCAGTTTCGGGCGCCGTTCCTCGGTTGAGCCGAGGGATTTCACACCCGACTTGCCTCCCCGCCTACGCGCCCTTTACGCCCAATTACTGCAGAAC
+
CCCCCGGGGGGGGGGGGGGGGGGGGGGFGGGGGGGGGGGGGGGGGGGGGGGGGGGGGGGGGGGGGGGGGGGGGGEGGGGGGGGGGGGGGGGGGGGGGGGGGGGGFGGGFGGGGGGFGGGFGGGGGDFGGGGGGGGGGFGEFCCDGFGFGFGFGGGFFGGFGGFG=DGGFGFFFFFFFFGEFGDGFE0:BGGB)*67FFGFB:69032:<D02:BGGFDF::2889E)><D0<),-222((.)))-)),).(
@M00200:205:000000000-AKKM3:1:1101:21831:4530 2:N:0:1
TACTGGGGTATCTAATCCTGTTTGCTCCCCACGCTGTCGCGCCTCAGCGTCAGCCACTGCCCAGCAGGCCGCCTTCGCCACCGGTGTTCTTCCGGATCTCTACGCATTCCACCGCTACACCCGGAATTCCACCTGCCTCTACAGTGCTCGAGCCACTCAGTTCGCACGGCCGATCCGGGGTTGAGCCCCGGACTTTCACCACACGCTTAAGTAGCCGCCTACGCGCCCTTTAAACCCAATTACTGTCAGA
+
CCCCCGGGGGGGGGGGGGGGGGGGGGGGGGGGGGGGGGGGGGGGGGGGGGGGGGGGGGGGGGGGGGGGGGGGGGGGGGGGGGGGGGGGGGGGGGGGGGGGGGGGGGCGGGEGGGGFGGGGGGGGGGEFGGGGFF6DFBGEFGGFGFGBDBGDGGGFAEGFFFEGAADGBEFFFFFFFBD>FC<FFGFABGGFD5CFFFGE<BFFFB:1?<<A24CF6C>0:?FF0?BG3735AB>3C??06AA245)6<9
@M00200:205:000000000-AKKM3:1:1101:6300:4560 2:N:0:1
TACGGGGGTATCTAATCCCGTTTGCTCCCCTAGCTTTCGCACCTCAGCGTCAGTTGTAGGCCAGAGAGTCGCTTTCGCCACCGGCGTTCCTCCTGATATCTACGCATTTCACCGCTCCACCAGGAATTCCACTCTCCCCTCCTACACTCAAGCCAAGCAGTTTCTGATGCCATTCCTCGGTTGAGCCGAGGGATTTCACATCAGACTTACTCGACCGCCTACGTGCTCTTTAAACCCAATTACTGTC
+
CCCCCGGGGGGGGGGGGGGGGGFGGGGGGGGFGGGGGGGGGGGGGGGGGGGGGGGGGGGGGGGGGGGGGGGGGGGGGGGG7FGGGGEGGGGGGGGGGGGGGGGGGGGGFGGGGGDDGGGGGGGDFGGGGGGGGGGGGFGFFCFFGFGFGFCCGGG*9DFFGGEFFFFFFGA@FEFFF67@FGGGFGGFFGGFFG6C+0=ECEAEFFEFFFEE0=EE>C8;<?07(1):D>9:A<2,;<0<AFAA<:<
@M00200:205:000000000-AKKM3:1:1101:25246:4570 2:N:0:1
TACGCGGGTATCTAATCCTGTTTGCTCCCCACGCTTTCGCACCTCAGCGTCAGTACCGAGCCAGTGAGCCGCCTTCGCCACTGGTGTTCCTCCGAATATCTACGCATTTCACCGCTACACTGGGAATTCCGCTACCCCCTCCCGGCCTCAAGCCAGGCAGTTTCAAAGGCAGTTCCTCAGTTGAGCCGAGGGATTTCACCTTTGACTTGCCAAGCCGCCTACGCGCCCTTTAAACCCAATTACTGTCAGAC
+
CCCCCGGGGGGGGGGGGGGGGGGGGGGGGGGGGGGGGGGGGFGGGGGGGGGGGGGGGGGGGGGGGGGGGGGGGGGGGGGGGGGGGGGGGGGGGGGEGGGGGGGGGGGGGGGGGGGFGGGGGDBFECDGGGGGGGGGGFGBFCGFEEGFGF?CFCFFFGGFGGEGFFGFAGFFFFCEFA8?FEGGFGGF:DEE?:CGF3?EFF3.9>37@F@FFFG5(5>10(4>>D>D35?)947.;0((.6<>F<94-4)
@M00200:205:000000000-AKKM3:1:1101:22839:4575 2:N:0:1
TACGGGGGTATCTAATCCGGTTTGCTCCCCACGCTTTCGCTCCTCAGCGTCAGGATAGGCCCAGAAAGCCGCCTTCGCCACTGGTGTTCCTCCCGATATCTACGCATTTCACCGCTACACCGGGAATTCCGCTTTCCTCTGCCCACCTCTAGCTCGCCAGTTTCCGATGGCCCCTCCCAGTTGAGCCGGGAGATTTCACACCGGACTTAACGAACCGCCTACAAGCCCTTTAAACCCAATTACTGTCAGA
+
CCCCCGGGGGGGGGGGGGFFCGGGGGGGGGGGGGGGGGGGGGGGFGGGGGGGGGGGGGGGGGGGGGDFGFGGGGGGGGGGGGGGGGGGGGGGGGGGGGCGGGGGGGGGGDFFGDGEGG8FCEEGGGGCFGFGGEFGGFAEFCFFGFGBGFFGGCFEED7>FFFGE>DGFGFFFBFFFFGFGFFFAFFE>3:AEGFCF<ECE?B(4>1?<>F60:EE>GFF04:@>5599556).)4C04:AA<AA><BF)
@M00200:205:000000000-AKKM3:1:1101:18199:4577 2:N:0:1
TACAGGGGTATCTAATCCCGTTTGCTCCCCTAGCTTTCGCGCCTCAGCGTCAGAAAAGATCCAGCGAGCCGCCTTCGCCACCGGAGTTCCTGTGAATATCAACGCATTTCACCGCTCCACTCACAGTTCCGCTCGCCCCTATCTCCCTCGAGGCCGTCAGTATCTAAGGCAGTTCCACGGTTGAGCCGTGGTATTTCACCCCAGACTTGACAGCCCGCCTACGCGCCCTTTAAACCCAGTTACTGTC
+
CCCCCGGGGGGGGGGGGGGGGGGGGGGGGGGGGGGGGGGGGGGGGGGGGGGGGGGGGGGGGGGGGGGGGGGGGGEGGGGGGGGGGGGGGGGGGGGGGGGGFGFGGGGGGFGGGGGFGFGGGGGGGGGGGGGGGGGGGFGDFGGFGBDDGFGCEGGFFGDEGGFGFFGGFGFFFEFFFFGBFGGGFGGFFGCFFFGGFFGE19<?@?@EFFFC87EE>GED?84>BGBGDFDFBA>BC8(46<><9<4
@M00200:205:000000000-AKKM3:1:1101:11390:4578 2:N:0:1
TACGGGGGTATCTAATCCCGTTTGCTCCCCACGCTTTCGCGCCTCAGCGTCAGTACCGGTCCAGGGGGCCGCCTTCGCCACCGGTGTTCCTCCCAATATCTACGCATTTCACCGCTACACTGGGAATTCCACCCCCCTCTCCCGGACTCAAGCCCTGCAGTTTCTTCCGCACGTCCTCAGTTAAGCCGAGGGATTTCACGGAAGACACGCAGGGCCGCCTTCGCGCCCTTTAAACCCAATTACTGTC
+
CCCCCGGGGGGGGGGGGGGGGGGGGGGGGGGGGGGGGGGGGGGGGGGGGGGGGGGGGGGGGGGGGGGGGGGGGGGGGGGGGGGGGGGGGGGGGGGGGGFGGGGGGGGGGGGGGGGFGGGGGGGGG,DFFCEFGGGGGFDCFEGFGBGFGFG4CFGFAGGFGCCGEFGGDGD;D;FEEFGFG7CGFGF>:DED3EFGFFGF?01>?:F2(,(296EEBCD6<BB3(28C77:42-52C?:1)4>FFD<
@M00200:205:000000000-AKKM3:1:1101:22246:4605 2:N:0:1
TACAGGGGTATCTAATCCTGTTTGATCCCCACGCTTTCGTGCCTCAGAGTCAATATTCGTGTAGTGAGCTGCCTTCGCAATTGGTGTTCTATGTCATATCTAAGCATTTCACCGCTACATGACATATTCCGCTCACCTCCACGGTATTCAAGACTGATAGTATCAACGGCAATTTCCGGGTTAAGCCCGGAGATTTCACCACTGACTTACCAGTCCTCCTACGCACCCTTTAAACCCAATTACTGTCCGAT
+
CCCCCGGGGEGGGGGGGGGGGDGGGGGGGGGGGGGGGFGGGGGGGGGFGGGGGGGGGGGGGGGGGGGGGGGGGGGGGGGGGGGGGGGGGGFGGGGGGGFGGGGGG9FEFFDF9EG>GBFGFGGGGGGGDECGDGGGGFGFFGGFGFFEGFGGGGGFFGDFEGCDEDGD?CBBF<DFBBGFGCGFFFFFD6EBEG7;E@AC:CFFFE@C=CEEEAFCEGFFBE=DAE68/06C*83(=>2B:4=*)1))(((
@M00200:205:000000000-AKKM3:1:1101:19970:4609 2:N:0:1
TACACGGGTATCTAATCCCGTTCGCTCCCCTGGCTTTCGTGTCTCAGCGTCAGCGCACTCCCAGTCGTCTGTTTTCACCGTTGGCGTTCCAAACGATATCTACGCATTTCACCGCTCCACCGTTTGTTCCGACGACCCCTAAGTGGCTCAAGACGGGCAGTATACCGAGCAGTTCCACGGTTGAGCCGTGGGATTTCACAAGGTACTTACCCGTCCGCCTACACACGCTTTAAACCCAATTACTGTC
+
CCCCCGGGGGGGGGGGGGGGGGGGGGGGGGGGGGGGGGGGGGGGGGGGGGGGGGEGGGGGGGGGGGGGGGGGGGGGGGGGGGGGGGGGGGGGGGGCFGGGGGGGGGGGGGGGGGGFGFGGGGGGFGGGFGGGGGCCE*@DFGGFGFG5=6E?FGGDFGGFFGEGEFGGB5@BCE6@FFG>D:DGFGFAEGGBF6:C6<F<3??EEC3CFFFE9<EE@GE;;=?F<CD75*:>)648EF6BFA>2<<<
@M00200:205:000000000-AKKM3:1:1101:17379:4612 2:N:0:1
TACTGGGGTATCTAATCCTGTTTGATACCCACGCTTTCGTGCCTCAGCGTCAGTTACAGTTTTGAGAGCTGCCTTCGCAATCGGTGTTCTGTGTCATATCTAAGCATTTCACCGCTACATGACACATTCCGCCCTCATCAAATGTACTCAAGATTTGCAGTATCAATGGCAGTTTCTTCGTTAAGCGAAGAGATTTCACCACTGACTTACAATTCCGCCTACGCACCCTTTACACCCAATTACTGTC
+
CCCCCGGGGGGGGGGGGGGGGGGGGGGGGGGGGGGGGGGGGGGGGGGGGGGGGGGGGGGGGGGFGGGGGGFGGGGGGGGGGGGDGGGGGGGGGGGFGGFGGGGGGGGGGGGGGGGFGGGGGFGGGGGGGGGGDECFFFGFFCDDEFGFGFFGGGGFFGGFGGFFFFDFFCFAF7DFFDGDGGCFBFGF5?=?FGGC9CCCCFFFFFEEEFE7AE,;59?@FB=?AE:DCFFF*:>-:(65@EEF?CB
@M00200:205:000000000-AKKM3:1:1101:6964:4634 2:N:0:1
TACCGGGGTATCTAATCCCGTTTGCTCCCCTAGCTTTCGCACCTCAGCGTCAGTTGCAGACCAGAGAGTCGCTTTCGCCGCCGGCGTTCCTCCAGATATCTACGCATTTCACCGCTCCACCTGGAATTCCACTCTCCCCTCCTGCACTCAAGTCAAGTAGTATCCAATGCAGTTCCCCAGTTAGGCCGGGGGATTTCACATTGGACTTGCTCAACCGCCTCCGTGCTCTTTATGCCCAATTACTGTCAGCT
+
CCCCCGGGGGGGGGGGGFGGGGFGGGGGGGGGGGGGGGGGFFFCFFGGGEGGDGGGGGGGGGGGGGGGGGGGGGGGGGGEFFGGGGGGGGGGGGGCGF,EFGCFFGFDCFGGGGG5DFFGGGGGF,=DGGFCFGFGDD8DDGG:FFGEFFFFGFGFFG?7EGFG@FFGF6BCFEFFFFGFFGDGFFGFFGD?:CEGF<CE3CC8<5=3=E43?@FC3<D681(.487>DF>FAA<<D0((-6<2>AA9<,)
@M00200:205:000000000-AKKM3:1:1101:12597:4637 2:N:0:1
TACTGGGGTATCTAATCCTGTTTGCTCCCCACGCTTTCGCGTCTCAGCGTCAGTCACCGTCCAGAAGGCCGCCTTCGCCACCGGTATTCCTCCTGATATCTACGCATTTCACCGCTACACCAGGAATTCCACCTTCCTCTCCGGGACTCGAGTCCGCCAGTCTCCAATGCCCTTCCGGGGGTGAGCCCCGGGCTTTCACATCAGACTTAGCGGACCGCCTACTCGCCCTTTAACCCCAGTTACTGTCAACC
+
CCCCCGGGGGGGGGFGGGGGGGGGGGGGGGGGGGGGGGGGG@CFGGGGGGGGGGGGGGGDGGGGGF@FGGGGGGGGGGGGEGGGFFGGGGGGGFFFGGGGFGGGGGGGGGFFGGGFGGCG8=EGGGGGGGGGF8AFDFGFFGGD1:D5DFG=3ADB?EGFG+;C9<CFFGFBC89AA5CEGE?*AFC5;95)8>FGF?F5?@E@<;@5:)66>(:C0<>:6?)),::CC7)46426E(((64<A96).)),
@M00200:205:000000000-AKKM3:1:1101:8721:4645 2:N:0:1
TACGAGGGTATCTAATCCTGTTTGCTCCCCTAGCTTTCGCGCCTCAGCGTCAGAAGAGGACCAGTCCGTCGCTTTCGCCACCGGCGTTCCTTCTGATATCAACGCATTTCACCGCTCCACCAGAAGTTCCACAGACCCCTGCCTCCCTCGAGACCGGCAGTATCCAAGGCACTTCTCCAGTTGAGCTGGAGGCTTTCACCCCGGACTTGCCGACCCGCCTACGCGCCCTCTACACACAATTACTGTC
+
CCCCCGGGGGGGGGGGGGGGGGGGGGGGGGGGGGGGGGGGGGGGGGGGGGGGGGGGGGFGGGGGGGGGGGGGDFGGGGGGGGGGGGGGGGFDGGGGGFAEFCFGGEGGEGFGGGGFGGGGGGGGDFDFGGGGGGFGGFGFF?86=DGDFFGGFGGEDGG>CG@@=AFGFGF>>E>>?FGFF9D7AFGFFGGFFGCCAECBFFB>FBBE)./6(.8=(1<?1:?59E:D>*44).1)2(4)::<A><2
@M00200:205:000000000-AKKM3:1:1101:17332:4646 2:N:0:1
TACGAGGGTATCTAATCCTGTTCGCTCCCCCAGCTTTCGCTCCTCAGCGTCAGGTAAGGCCCAGAGATCTGCCTTCGCCATCGGTGTTCCTCCTGATATCTGCGCATTTCACCGCTACACCAGGAATTCCGATCTCCCCTACCTACCTCTAGCTATCCCGTATCGAATGGCCTCTCAAGGTTGAGCCTTGAGCTTTCACATCCGACGCGAATAGCCGCCTACGAGCTCTTTAAACCCAATTACTGTC
+
CCCCCGGGGGGGFGGGGGGGGGGGGGGGGGGGGGGGGGGGGGGGFFGGCFGGGGGGGGFGGGGGGGGGGGFGGGGGFGEGGGGGGGGGGGGGGC@F9FGGGGGEGGGGGFGGGGG5=FDGGGGDGEGGGGGGGGGGFFE5DFGFGFFDGFG6EGGFFGG5DCDG=?D8;EDEFFFFFFGAFFGCFGGF>9EFFDFG5;FFFE@5959@@9@@23CC@GFF@F;A2=86C:55?CE;B;(:9AAF9<<
@M00200:205:000000000-AKKM3:1:1101:19583:4650 2:N:0:1
TACAGGGGTATCTAATCCTGTTTGCTCCCCACGCTTTCGAGCCTCAGCGTCAGTAATGGACCAGTATGTCGCCTTCGCCACTGGTGTTCTTCCGAATATCTACGAATTTCACCTCTACACTCGGAGTTCCACATACCTCTTCCATACTCAAGATAGCCAGTATCAAAGGCAATTCCAAGGTTGAGCCCTGGGCTTTCACCTCTGACTAAACTATCCGCCTACGCTCCCTTTAAGCCCAATTACTGTC
+
CCCCCGGGFGGGGGGGGGGGGGGFGGGGGGGGGGGGCFEGGCGGGGGGGC@FBCFGGGGGGGGGAFGFGFGGGGGGGGCBBFDFFF8BFGGCFFGE>FFGDDFGGF87AFFGGGFFFGGDFFGGCC>EGEDGGCGGCFCDFEFFGFGFGF8DGGGF?F89@BEDFFGGFFFFFD?9DFFFBDFFDF?DBDFFFGFCFED<ECFEC:*;88CEFEFD=FF5AD=9<C/@9+:/:AE(;BFF:EC7?>5
@M00200:205:000000000-AKKM3:1:1101:21378:4656 2:N:0:1
TACAAGGGTATCTAATCCTGTTTGCTCCCCACGCTTTCGAGCCTCAGCGTCAGTAATGGACCAGTATGTCGCCTTCGCCACTGGTGTTCTTCCGAATATCTACGAATTTCACCTCTACACTCGGAGTTCCACATACCTCTTCCATACTCAAGATAGCCAGTATCAAAGGCAATTCCAAGGTTGAGCCCTGGGCTTTCACCTCTGACTAAACTATCCGCCTACGCTCACTTTATACCCAATTACTGTC
+
CCCCCGGGGFGGGGGGGGGGGFGFGGGGGGGGGGGGGGGGFE@CGGFGGFGCCFGGGGGGGGGGGGGGGGFFGGGGGGCGGGGFGFFGGFGGFGEFGGGGFDFGGF?FG9EGGGFFFEDFGGDG7CEFGG=EGECEFFCDFGGFGFGEGFDGFGGBFGCDDF*?*9=9?FFDFEBFFFGFFDFF?F8D*0@F5@F?FFC=E@EF*8AC588CEEG,=F@ADFD5AEEGFCEF*8*7D34>C8*978>
@M00200:205:000000000-AKKM3:1:1101:11350:4662 2:N:0:1
TACAGGGGTATCTAATCCTGTTTGCTCCCCACGCTTTCGAGCCTCAGCGTCAGTAATGGACCAGTATGTCGCCTTCGCCACTGGTGTTCTTCCGAATATCTACGAATTTCACCTCTACACTCGGAGTTCCACATACCTCTTCCATACTCAAGATAGCCAGTATCAAAGGCAATTCCAAGGTTGAGCCCTGGGCTTTCACCTCTGACTAAACTATCCGCCTACGCTCCCTTTACACCCAATTACTGTCAGA
+
CCCCCGGGGGGGGGGGGGGGGGGGGGGGGGGGGGGGGGGGGGGGGGGGGGGGGGGGGGGGGGGGGGGGGGGGGGGGGGGGGGGGGGGGGGGGGGGGGGGGGGGGGGGGGGGGGGGFGGGGGGGGGGEGGFGGGGGGGFFBF8FFGFGEGFFGAFGF?DFFGG>DFFGGFF?DFFFFFFGFGGFGBCG??DFFFGGCFCGFFFBBEF5E*8CEFFGGAGF5ACA>>EFGGFF66E6:E>53CCEFFCBCE@
@M00200:205:000000000-AKKM3:1:1101:13052:4664 2:N:0:1
TACCGGGGTATCTAATCCTGTTTGCTCCCCACGCTTTCGTGCCTCAGTGTCAGGAACGTTCCAGAGCGCCGCCTTCGCCACCGGCCTTCCTCCCGATCTCTACGCATTTCACCGCTACACCGGGAATTCCGCGCTCCTCTCCCGCCCTCTAGCTAGGCAGTCACCTGCGACCTTCCTGGGTTAAGCCCAGGTCTTTCCCACAGGTCTTACCTAACCACCTACGCACCCTTTAAACCCACTTACTGTCAGA
+
CCCCCGGGGGGGGGGGGGGGGGGGGGGGGGGGGGGGGGGGGGGGGGGGGGGGGGGGGGGGGGGGGGGGGGGGGGGGGGGGGGCGGGGGGGGGGGGGGGGGGGGGGGGGGGGGGGGBDGGGGGDGGGGGGGGGGGCGGDF*AFGFGDGAGFGGGGFFFGGFGGBD=FGGBGEFA=FFFFCAGGGGFGGFAG5FFFGCFFEED6?074;E3;=EE;FF7C>;(56B6EDG7939):A0C?02<AAFA49:42
@M00200:205:000000000-AKKM3:1:1101:20130:4668 2:N:0:1
TACTGGGGTATCTAATCCCGTTTGCTACCCTAGCTTTCGCGCATCAGCGTCAATCTCGGTCCAGGATGCCGCCTTCGCCACCGGTGTTCCTCCAGATATCTACGCATTTCACCGCTACACCTGGAATTCCACATCCCTCTCCCGACTTCGAGCCCGCCAGTATCACACGCAGTTCCCCGGTTGAGCCGAGGGATTTCACGTGTGACTTAGCAGGCCGCCTACGCGCCCTTTACACCCAATTACTGTC
+
CCCCCGGGGGGGGGGGGGGGGGGGGGGGGGGGGGGGGGGGGGGGGGGGGGGGGGG9EG<@FEGGGGGGGGGGGGGGGGFFGFGGGGGGGGGGGGFFGGGGGGGGGGGGGGGGGGGFDEGGGGGFGGFGFGGGGGFGGFGB6FC>E*=>D>FF+C65?EGAGGEF<C239;?8*;FFFFDAF>CCFGFB)?DB)CFGFFFD3=@@?<)9>C3377EC>GAD?F?EFGDD<*:5-62:??6()..<<<<
@M00200:205:000000000-AKKM3:1:1101:16675:4670 2:N:0:1
TACGAGGGTATCTAATCCTGTTTGCTCCCCACGCTTTCGCGTCTCAGCGTCAGTACCGTCCCAGAGAGCCGCTTTCGCCACGGGTATTCCTCCTGATATCTGCGCATTTCACCGCTACACCAGGAATTCTACTCTCCTCTTCCGGACTCTAGCCAAACGGTTTCCGCCGCCATCTCGACGTTGAGCCTCGAGTTTTCACAGCAGACCCACTTGGCCCCCTTCCCGCCCTTTACGCCCAATTACTGTACGA
+
CCC<BFGEGGGGGGGFGGDEEGGGGFGGGGGDGGGGGGGGG@FGGGGGGEGGGGG,<FDFGFGGEEC,,BFGECFGGGGGGGDG:=EDFGGGGFFGA,EF8@FGGGECGGGGGGGF6CGGG6F8DEDFG8@D=FDGG5DD<DFA>?DFGDE=9?FF6+=9C+)=;DGE9*:8BE9F*;**>8D>FGG4;D=?6CGFFFC4>=@@@@3(63,)78FG(/8,,(()/8))128<<211C?(246<4>)))((
@M00200:205:000000000-AKKM3:1:1101:10080:4684 2:N:0:1
TACTAGGGTATCTAATCCTGTTTGCTCCCCTAGCTTTCGTGCCTCAGTGTCAGGTGTTGTCCAGGGACTCGCCTTCGCCACTGGTGTTCCTCTCGATATCTACGCATTTCACTGCTACACCGAGAATTCCAGTCCCCCCTCCAAACCTCCAGCACGCTAGTATTCAATGCCATTTCAGGGTTGAGCCCTCAGCTTTCACATCAAACTTAACATGCCACCTACGCACCCTTTATGCCCAGTTACTGTC
+
CCCCCGGGGGGGGGGGGGGGGGGGGGGGGGGGGGGGFFEGGGGGGGGDFGGGGCEFGGFGGGDEGGGGGGGGEDEGFGFGGGGFFCGGGGGGGGC9AF>F,DFFGGDGGGGGDFGF@FCFGGGCCEGFFFGGGGCCABC9*@D*@FFDG*10B8D9>+@>F+9+;D8FFFFEFE++;7D*@8C+;DG?A+6AFCC;A*@*;@@*1**16AA57@EF*9;25)>>4?DD9CE***90?@B;:CC551*
@M00200:205:000000000-AKKM3:1:1101:7179:4700 2:N:0:1
TACAGGGGTATCTAATCCTGTTTGCTCCCCACGCTTTCGCGCCTCAGCGTCAGTTATGGTCCAGTTGGCCGCCTTCGCCACCGGTGTTCTTCCCAATATCTACGAATTTCACCTCTACACTGGGAATTCCACCAACCTCTCCCACACTCGAGCTCCGCCGTATCGGATGCCGTTCCCAGGTTGAGCCCAGGCCTTTCACATCCGACGCTCAGAGCCGCCTACGCGCCCTTTATAACCAATTACTGTC
+
CCCCCGGGGGGGGGGGGGGGGGGGGGGGGGGGGGGGGGGGGGGGGGGGGGGGGGGGGGGGGGGGGGGGGGGGGGGGGGGGGGGGGGGGGGGGGGGGFFFGGGGGGGGGFGFGGGGBGGGGGGGGEFGGGGEGGFGGGFGFBEGFGFGDFFEDE8FFEGGDCDFGFFGGFGFFFFFFFFGFGGGGFF6?AFFFDFGGFEGF?:55@@BBFFFFFECC6C>6@@<:3EEGCC3)-)).<?1:4:<AF>2
@M00200:205:000000000-AKKM3:1:1101:6314:4701 2:N:0:1
TACGGGGGTATCTAATCCTGTTTGCTCCCCACGCTTTCGAGCCTCAGCGTCAGTAATGAGCCAGTGTGTCGCCTTCGCCACTGGTGTTCTTCCGAATATCTACGAATTTCACCTCTACACTCGGAGTTCCACACACCTCTCTCATACTCAAGACACACAGTATCAAAGGCAATTCCGAGGTTGAGCCCCGGGATTTCACCCCTGACTTAAATGTCCGCCTACGCTCCCTTTATACCCCATTACTGTC
+
CCCCCGGGGGGGGGGGGGGGGGGGGGGGGGGGGGGGGGGGGGGGGGGGGGGGGGGGGGFGGGGGFFGGGGDGGGGGGGG@FFFGGGGGGGDGGFECGGGGGGGGEGGGGGGGGGGFGGGGAGGGCEEGGG8DDGGGCBFFFFGFGFGFGF?FFDFD*@@6@C0?*+=EFGA<F@A7?5D>FGCG>?FFEGGFF5;C:*=>9=9=(009C6*/6?FE;CBF010:;EEF5+5)9))1?(,8)4)-6<>
@M00200:205:000000000-AKKM3:1:1101:6116:4703 2:N:0:1
TACGAGGGTATCTAATCCTGTTCGCTCCCCACACTTTCGCTCCTCAGCGTCAGGTCATTCCCAGAGAACCGCCTTCGCCACCGGTGTTCCTCCTGATATCTGCGCATTTCACCGCTACACCAGGAATTCCGTTCTCCCCTGAATACCTCTAGTCTGCCCGTATCGGAAGCAAGCGCCGTGTTAAGCAAGGCGTTTTCACTCCCGACGCGACAAACCGCCTACGAGCCCTTCATACCCAGATACTGTC
+
@CCCCGGGGGGGGG9EEGGGGGGGEGGEGGCFGGGGGCGFGFGGGFFFGGDC@EGGGCEGEFAFGGGGGGGGEGGGCGGEEFGGFGFGGGFGGGGGGAFGFCE:=EGGEB>EFGEFGFGGGF8EF8,8F8DFGGGG,:18D@FDFFGDG5DDDF9;9,@*@=58>EGE>CFFF=BE5DGFEFFGFGF*;*=D@?CGFFG4:@B@>>2>996>((3=63<1:??::5@G09(5649(3)(()).)..4
@M00200:205:000000000-AKKM3:1:1101:25291:4708 2:N:0:1
TACGGGGGTATCTAATCCTGTTTGCTCCCCACGCTTTCGCACCTCAGCGTCAGTACCGATCCAGTGGGCCGCCTTCGCCACCGGTGTTCTTCCTAATATCTACGAATTTCACCTCTACACTAGGAATTCCACCCACCTCTATCGGACTCGAGGCTTGCCGTATCAAAGGCAGTTACGAGGTTGAGCCCCAGGATTTCACCCCTGACTAACAAATCCGCCTACGTTCGCTTTAAACCCAATTACTGTC
+
CCCCCGGGGGGGGGGGFFGGGGFGGGGGGGFGGGGGGGGGCCFGGGGGGGGGGGGGGGGCGGEFFGFGFGGGCFEFFGGGGGGGFGGGGGGGGGGGGGFGGDDGGCFCGGFGGGGFGGGGGGGGGGGGGGEGDGGG=;FEFGF5=DD5CF@;+<D>5D*9:7);86??*=9496+=@FDBGF46FC66?DGFFGFDA7CA114;;@39=E@)69C>6CB@?BB7(;)9C71<244(/2-(65<4<<A
@M00200:205:000000000-AKKM3:1:1101:12564:4726 2:N:0:1
TACACGGGTATCTAATCCTGTTTGCTCCCCACGCTTTCGCGTCTCAGCGTCAGAATCGGCCCAGTGCCCCGCTTTCGCCTCAGGCGTTCCTCTAGATATCTACGCATTTCACCGCTCCACCTAGAGTTCCGAGCACCTCTACCGACCTCAAGCGACGCAGTTTGCCGAGCCGTTCCATCGTTGAGCGATGGGATTTCACTCGACACTTGCGCCGCCGCCTGCACGCCCTTTAAACCCAATTACTGCA
+
<CCCCGGGGGGFGFGGGGGGGGGGGGGGGGGGGGGGGGGGGGGGGGGGGGFGGGGGGGGGGGGGGGGGGGDEGGGGGGGDGFFFGGEGGGGGGGGGFFFGGGGGGGGDGEGGFGGAGGGFGGGGGFCFGGGGGGGGFFGFFGGFGFGFGFFDGGGFFGD95@;CEAGGFGFFB=FFFFFBF:FGFFGF4?EA46:FFFG<AD19?@@44>9BF>GE9DEF?<?F?GFG)7>):474821().<>B))
@M00200:205:000000000-AKKM3:1:1101:9140:4729 2:N:0:1
TACTCGGGTATCTAATCCCGTTTGCTCCCCTGGCTTTCGCTGATCAGCGTCAATGCCGGTCCAGGATGCCGCCTTCGCCACCGGTATTCCTCCAGATATCTACGCATTTCACCGCTACACCTGGAATTCTGCACCCCTCTCCCGGATGCAAGCCATCCAGTATCGGATGCAGTTTCCAAGTTGAGCCTGGGGATTTCACATCCGACTTAGACGGCTGCCTACTGGCCCTTTAAGCCCACTTACTGTCAGCT
+
9C@CCDFEG@EFFFFF9EFEEF@FEF@F8@FDFGC@FF@GCEG,<<<,@@FB7FCFAF7CFEF<FC@FFGG7FE@F@E7?FDEBF=C@AE;9FF@E<FFGGGCD744CDC,C9+608+,A8EEC88EFGE,,+,6+@F+8D,,<+*C)+;9+36A8;6=+E=*==D6C*,41A7++?BF>@,++9@,0@CE>A59F>*56*)0):2(8:*8*5@C*(:8))/4*)*;*/*4)).)(4((/763))/7)))-
@M00200:205:000000000-AKKM3:1:1101:10485:4745 2:N:0:1
TACAGGGGTATCTAATCCTGTTCGCTCCCCATGCTTTCGCTCCTCAGCGTCAGTTAATGCCCAGAGACCTGCCTTCGCCATCGGTGTTCCTCCTGATATCTGCGCATTTCACCGCTACACCAGGAATTCCAGTCTCCCCTACATCACTCTAGTCTGCCCGTACCCACCGCAGATCCGGAGTTGAGCCCCGGACTTTCACGGCAGACGCGACAAACCGCCTACGAGCTCTTTAAACCCAATTACTGTCAGA
+
CCCCCGGGGGGGGGGGGGGGGGGGGCGGGGGGGGGGGGGGGGGGGGGGGEGGGGGGGGGGGFGGGGGGGGGGGGGGGGGGGGGGGGGGGGGGGGGGGGGGGGEGGE@=AFGGGGGFGGGEGGGGGGGGGGCFFGGGGF88DGGFDFGFGFGGGGGFFGGFEGAGEFGGFGFFFBDFFEGFGD+=?ECCFGDEFE?C6<?=22>@BBBFFBBFF;FF@GFDD@?>0809::AFFFB:C:<04<9<256<BB
@M00200:205:000000000-AKKM3:1:1101:22913:4754 2:N:0:1
TACTAGGGTATCTAATCCTGTTTGCTCCCCACGCTTTCGTGCATGAGCGTCAGTGTTGGCCCAGAGGGCTGCCTTCGCCATCGGTGTTCCTCCACATCTCTACGCATTTCACCGCTACACGTGGAATTCCACCCTCCTCTGCCACACTCCAGCCAAGTAGTTTCGAGCGCAATTCCCAAGTTAAGCCCGGGGCTTTCACACTCGACTTGCTCGGCCGCCTGCGCACACTTTATGCCCAGTTACTGTC
+
CCCCCGGGGGGGGGGGGGGGGGGGGGGGGGGGGGGGGGGGGGGGGGGFGGGGGGGGGGGGGGGGGGGGGGGGGGGGGGGGGGGDGGGGGGGGGGGGGGGGGGGGGGGGGGGGFGGFGGGGGGGGGGGGGGGGGGGGGFGFFGGFGFGFGFGGGGGFFGGFFGEGFFGGBEFFFFFFFFFFGFGGFGEFFGGFDGGGF4BEEFDB==@(7CEF@>GGFG:(1=>:;EBGDF3?EC<2?::44-6AA4<
@M00200:205:000000000-AKKM3:1:1101:13036:4755 2:N:0:1
TACTGGGGTATCTAATCCTGTTTGCTCCCCACGCTTTCGTGCCTCAGTGTCAGTGCTGGTCCAGGGTGCCGCCTTCGCCACGGATGTTCCTCCCGATATCTACGCATTTCACTGCTACACCGGGAATTCCGCACCCCTCTACCGCACTCTAGCTCGCCAGTATCCAATGCCATTCCCAGGTTGAGCCCAGGGCTTTCACATCGGACTTAACGAACCACCTACGCACGCTTTAAACCCAGTTACTGTCAGA
+
CCCCCGGGGGGGGGGGGGGGGGGGGGGGGGGGGGGGGGGGGGGGGGGGGGGGGGGGGGGGGGGGGGGGGGGGGGGGGGGGGGGGGGGGGGGGGGGGEFGGGGGGGGGDFGGGGGGFGGGFGEEEGGGGGGGGGGGGGFGFFGGFGFGFGFGGGGGFFGGFGGFGFFGCFGFFFFFAFFG?F6CDFGGFFGGDEGD>BEGEFFF=@@93@=EFFDGG@GFFFF;513)22:73?<A:C283-<AFB>946A
@M00200:205:000000000-AKKM3:1:1101:13201:4763 2:N:0:1
TACTAGGGTATCTAATCCCGTTCGCTCCCCTGGCTTTCGCGTCTCAGCGTCAGTAGGCGTCCAGGACCTCGCTTTCGCCACGGGCGTTCCTTCCGATCTCAACGCATTTCACCGCTCCACCGGAAGTTCCAGGTCCCCCTACGCCCCTCCAGGGCGGTCGTATCGACGCCAGTTCCCCGGTTAAGCCGGGGGATTTCAGCGACCGACGTGCCGTCCCGCCTACACCCGCTTTAAACCCAGTTACTGTC
+
CCCCCGGGGGGGGGGGGGGGGGGGGGGGGGGGGGGGGGGGGGGGGGGGGGGGGGGGGGGGGGGGGGGGGGGGGGGGGGGGGGBFGGGGGGGGGGD?@FFGGGGGGGGGGGGGGGGEGGGFGGGD:CFGFGGGFGGGEFGAFGGFCEDDGFEFGGDAECDFG4:FFFGGFGBFFFFFFFGFGGGGFGGEBDGF)5CDF9?>>FFF>(39BBBFB0?E?D:>04?61*))5)4(5:<)A2(444<B2<:<
@M00200:205:000000000-AKKM3:1:1101:17939:4775 2:N:0:1
TACGGGGTATCTAATCCTGTTTGATCCCCACACTTTCGTGCCTCAGCGTCAGTTGAAATCTAGTAAGCTGTCTACACTATCGGTGTTCTTGACGATATCTAAGCATTTCACCGCTACACCGTCAATTCCGCCTACCTCGAGTCCACTCAAGCCCATCAGTATCAATCCCACCCTCCCGGTTAAGCCGGGATATTTCAGAACTGACTTAATAGGCCGCCTACGCACCCTTTAAACCCAATTACTGTC
+
CCCCCGGGGGGGGFGGGGGGGGGGGGGGGGGGGGGGGGGGGGGGGGGGGGGGGGGGGGGGGGGGGGGGGGGGGGGGGFGGGGEGGGGGGGGGGGGGGGGGGGGGGGFGGGGFGGDBGGGEGGGEGGGGFFEGGGGGGFGFDGGFGFGFGFGGGGGFFGGFGGFGDBBGFGF8ADFDFFDBEGGGFGGFFGGFFCEFFECECFFFFC=CCEF?B2?C=GFFDD=?@CE?FG4?E<=@C1(44C37?E
@M00200:205:000000000-AKKM3:1:1101:16912:4802 2:N:0:1
TACTGGGGTATCTAATCCTGTTTGCTCCCCACGCTTTCGCGTCTCAGCGTCAGTATCCAACCAGGGGGCCGCCTTCGCCACCGGTGTTCCTCCCGATATCTACGCATTTCACCGCTACACCGGGAATTCCACCCCCCTCTTTGGTACTCTAGCTTGCCAGTTTCATGCGTCTTTCCTCGGTTAAGCCGAGGGATTTCACACATGCCTTAGCAGCCCGCCTACACGCCCTTTAAGACCACTTACTGTCAGA
+
CCC@@CFGGGGGGGGGGGGGGGGGGGGGGGCFGGGGGGGGGEFGGGGGEEGGGGGFFGGGGGGGGGGDFGGGGGGGGGGEG@FGGGGGGGGGGGGGGGGGGGGGGGGGDGGGGGGEGEGGGGGD=EG8FFFFGGDEDDGBFCFAF+2AFFCDGG96FGG>F88F4>D7?:@DFFFF6=D4FGGFFFGF39CB36C7ACFEEDF7)/444@A42(189D:1238@6EFG3<?2<)).;2(4>)).4)).:2
@M00200:205:000000000-AKKM3:1:1101:11568:4806 2:N:0:1
TACAAGGGTATCTAATCCCGTTTGCTCCCCTGGCTTTCGCTCCTCAGCGTCAGTGTTGGTCCAGGATGCCGCCTTCGCCACCGGTGTTCCTCCAGATATCTACGCATTTCACCGCTACACCTGGAATTCCGCATCCCTCTCCCAAACTCAAGCCATCCAGTATCAGACGCAGTTCCCCGGTTAAGCCGAGGGATTTCACGTCTGACTTAGTTGGCCACCTACGAGCCCTTTAAGCTCAATTACTGTC
+
@BCCCGGGGGGGGGGGGGGGGGGGGGGGGGGGGGGGGGGGGGGGGGGGEGGGGGGGGGGGGGGGGGGGGGGGGGGGGGGGGGGGGGGGGGGGGGGGGGGGGGGGGGGCGEGGGDEFGGGGGFGGGGGGGGGGGGGGGFGFFFFFGFGFGFGFFFGFFDFFG?DFFFFFFGFAFFFFFFGEGC7>CGG>@GGE5CFCFEGFFFFFEF@EFEF?4@F?EFFDEE6A05:<5CEF37>)>7@)9)16<93
@M00200:205:000000000-AKKM3:1:1101:17225:4813 2:N:0:1
TACTGGGGTATCTAATCCCGTTTGCTCCCCACGCCTTCGCGCCTCAGCGTCAGGGTAGGCCCAGAGTCCCGCCTTCGCCACCGGTGTTCCTCCCGATCTCTACACATTTCACCGCTACACCGGGAATTCCAGACTCCTCTGCCTCCCTCAAGACACTCAGTTTCGGCCGACCCCGCCGGGTTGAGCCCGGAGATTTCACGACCGACTTGAGCGCCCGCCTACGCGCCCTTTACGCCCACTTACTGTC
+
CCCCCGGGGGGGGGGGGDFFGGGGGGGFGGGGGGGGGGGGEGGGGGDGGGGGGGGGGGGGFGGGG8FGGGGGGGGGGGGGGGGDEGGGGGGGGGGG@FFAFGGFFDE;EGGGGEEFGGGCFGGGG8>8EFGGFGFDFFGFFGGFGFGFGFGCGGFC?FGFFF<@DACE?EDBFFFFFFGDGGDCAFG>57=D5?:@73@38>7299B?B2::>>GEFDE0(.3BFG>G3*2:)-01CB-(.)--)).
@M00200:205:000000000-AKKM3:1:1101:22041:4816 2:N:0:1
TACTGGGGTATCTAATCCTGTTTGCTCCCCACGCTTTCGTGCATGAGCGTCAGTGTTGGCCCAGAAGGCTGCCTTCGCCATCGGTGTTCCTCCACATCTCTACGCATTTCACCGCTACACGTGGAATTCCACCTTCCTCTGCCACACTCCAGCACCGTAGTTTCGAGCGCAATTCCCAAGTTAAGCCCGGGGCTTTCACACTCGACTTGCGACGCCGCCGGCGCACACCTTATGCCCAGTTACTGTCAGTT
+
CCCCCGGGGGGGGGGGGGGGGGGGGGGCGGGGGGGGGGGGGGGGGGGFGGGGGGFGGGGGGGGGGGGGGGGGGGGGGGGGGGDGFGGGGGGGGGGGGGGGGGGGGECEGGGGGGGFGFFGGFFGGFGGDEGGGFCFGFGFFFGFGFDDFFFFGGG?DDF@CFD=0:DG>8AAF5AC*@FFFGGDCCGFFCEFFGGG>4F6>:5999@==E=2=6EC6D:090056EB*/*44:44);),.)-64).646).
@M00200:205:000000000-AKKM3:1:1101:21612:4839 2:N:0:1
TACCGGGGTATCTAATCCTGTTTGCTCCCCACGCTTTCGCGCCTCAGCGTCAGTTACCGTCCAGAAAGCCGCCTTCGCCACTGGTGTTCCACCTGATATCTACGAATTTCACCTCTACACCAGGTATTCCGCTTTCCTCTCCGGTACTCAAGACATGCAGTTTCGCGTGCAGTTCCTAGGTTGAGCCTAGGGATTTCACGCCCGACTTACTTGTCCGCCTACGCGCCCTTTACGCCCAAGTACTGTC
+
CCCCCGGGGGGGGGGGGGGGGGGGGGGGGGGGGGGGGGGGGGGGGGGGGGGDGGGGGGGGGGGGGGFGFGGGGGGGGGGGGGGGGGGGGFCFGFFGGGGGGFGGGCFGFGGGGGGFFFGGGGGGGGFGGGGGGDFGGFGFFGEBGFGFGFGC,DFFDEGFDD7FA*;;BEFFFFFFFFGFGGFFFGGFFGG>FCGCAEGF2557=BF@CF4*88BC=DE@6;@>788>9C))9<12E?((-6<<5:<
@M00200:205:000000000-AKKM3:1:1101:26114:4864 2:N:0:1
TACCCGGGTATCTAATCCTGTTTGATCCCCACGCTTTCGTGCCTCAGAGTCAATGTTCGTGTAACGAGCTGCCTTCGCAATTGGTGTTCTATGTCATATCTAAGCATTTCACCGCTACATGACATATTCCGCTCATCTCCACGGCATTCAAGACAGATAGTATCAACGGCAGTTTCCGAGTTGAGCCCGGAGATTTCACCACTGACTTACCTGCCCTCCTACGCACCCTTTAAACCCAATTACTGTC
+
CCCCCGGGGGGGGGGGGGGGGGGGGGGGGGGGGGGGGGGGGGGGGGGGGGGGGGGGGGGGGGGGGGGGGGGGGGGGGGGGGGFGGGGGGGGGGGGGGGGGGGGGGGGGGGGGGGGFGEGGGGGGGGGGGGGGGGGGF9@>9EGFGFCEGFDGFCGF:DFFDFCFFFGDEEDBDEFBB>DEGEGGFGGFEDGEFG9CAC::CFEFFBFFEE;CEFGGB9BF@B=?=E?D56;).;7871=()69CC?E
@M00200:205:000000000-AKKM3:1:1101:19706:4875 2:N:0:1
TACAGGGGTATCTAATCCTGTTTGATCCCCACACTTTCGTGCCTCAGCGTCAGTTGAAGTCTAGTAAGCTGTCTACACTATCGGTGTTCTTGACGATATCTAAGCATTTCACCGCTACACCGTCAATTCCGCCTACCTCGACTCCACTCAAGCCCATCAGTATCAATCCCACCCTCCCGGTTAAGCCGGGATATTTCAGAACTGACTTAATAGGCCGCCTACGCACCCTTTAAACCACGTTACTGTCAGA
+
CCCCCGGGGGGGGGGGGGGGGGGGGGGGGGGGEGGGGGGGGGGGGGFFGGGGGGFGGGGGGGGGGGFGGGGGGGGEGGGGFGGGGGGGGGGGGGGGGGGGGGGGGGGGGFFF<CGEGDFFCEGGGGGGFGGCDG8EGFGABEGADFGDCFGD9?8DDFGFFG7EEFGFBGFFFFFFEFGFGEGGFGFEF679AGGGFFGEF@5=C@BFFA6CEECG2?@F@(-)2?5CFFEC37@@*(//(6;?C?)19@
@M00200:205:000000000-AKKM3:1:1101:6523:4880 2:N:0:1
TACTCGGGTATCTAATCCTGTTTGATCCCCGCACTTTCGTGCCTCAGCGTCAGTTATAGTTTCGTTAGCTGCCTTCGCAATCGGTGTTCTATGACATATCTAAGTATTTCACCACTACATGTCATATTCCGCCAACGTCATCTATACTCTAGACCGACAGTATCAATGACAGTTTCTCAGTTAAGCTGAGAGATTTCACCACTGACTTATCAGTCCGCCTACGCACCCTTTAAGCCCAATTACTGTC
+
CCCCCGGGGGGGGGGGGGGGGGGGGGGGGGFGEGGGGGGGGGGGGGGGGGGGGFGGGGGGGGGGGGGGGGGGGGGGGGGGGGGGGGGGGGGFFGAFGDFGGGGGGFGFGGGGG?FFGG=E;EFFGGGGGGFDGDDFEFFDF=FBGFFEGFGGGFFB>EGFFGC+;DGGFGFFFCDBFFFFFF9DFFGFF?AFABEGCEGFFFFEEFFFFFECEC;<ADA)1:<>9C?DCFFFCEB2=@BFE?=CE7*
@M00200:205:000000000-AKKM3:1:1101:20277:4901 2:N:0:1
TACTGGGGTATCTAATCCCGTTCGCTCCCCTAGCTTTCGCGCCTCAGCGTCAGAAAAGGTCCAGCACGCCGCTTTCGCCACCGGAGTTCCTGTAGATATCAACGCATTTCACCGCTCCACCGTCTGTTCCGACTGCCCCTAAGTGGCTCAAGCCAACCAGTATACCAAGCAGTTCCACGGTTGAGCCGTGGGATTTAACAAGGTACTTAGAAGTCCGCCTACACACGCTTTCAACCCAATTACTGTAAGAC
+
CCCCCGGGGGGGGGGGGGGGGGGGGGGGGGGGGGGGGGGGGGGGGGGGGGGGGGFGGGGGGGGGGGGGGGGGDGGGGGGGGGGGEGGGGGGGGGGGGGGGCGGGGGGGGGGGGGGAG+=FFGEE=>FFGC>C?++@16@DFG8EC?61=DE8,0=CFGGFGC;2;CFC:8ACFACF+?D5F5CC9E6**;CB;F?C+*=C3:B5*49774>C3)?+;DF7;;@)./599>1;)7?@G?B?92))).)-4))
@M00200:205:000000000-AKKM3:1:1101:12735:4918 2:N:0:1
TACTAGGGTATCTAATCCTGTTTGCTCCCCACGCTTTCGAGCCTCAGCGTCAGTAATGGACCAGTATGTCGCCTTCGCCACTGGTGTTCTTCCGAATATCTACGAATTTCACCTCTACACTCGGAGTTCCACATACCTCTTCCATACTCAAGATAGCCAGTATCAAAGGCAATTCCAAGGTTGAGCCCTGGGCTTTCACCTCTGACTAAACTATCCGCCTACGCTCCCTTTAAACCCAATTCCTGCCAGA
+
CCCCCGFGFGFGGCFFGGGGGGGGGGGFGGGGEGG7FGGGFCFFGFGGGCFFEFGGGFFFGFGFGGAFEFB<FGGGGGCCF8FFFGFCAE8EAFEFGGGGGGGGGGC:EFGGG?86FFGFDDGC:C>8FFFGGGFGFFCBD;DDEFF=DFGDG6DFFD8D@F>DDFGGBGFB5DF9DFF5A==DFGGFFCAADF?GA7,66885:A6EE5==EAFE>F>5=@>5>E5D9C=6**:-*(5:4*19C(->BD
@M00200:205:000000000-AKKM3:1:1101:23668:4945 2:N:0:1
TACTGGGGTATCTAATCCTGTTTGCTCCCCACGCTTTCGAGCCTCAGCGTCAGTAATGGACCAGTATGTCGCCTTCGCCACTGGTGTTCTTCCGAATATCTACGAATTTCACCTCTACACTCGGAGTTCCACATACCTCTTCCATACTCAAGATAGCCAGTATCAAAGGCAATTCCAAGGTTGAGCCCTGGGCTTTCACCTCTGACTAAACTATCCGCCTACGCTCCCTTTACACCCAATTACTGTC
+
CCCCCGGGGGGGGGGGGGGGGGGGGGGGGGGGGGGGGGGGGGGGGGGGGEGGGGGGGGGGGGGGGGGGGGGGGGGGGGGGGGGFGGCGGGGGGGGGGGFGGGGGGGFFGGGGGGGFGGGGGGGGGGGGGGGGGGGGDFFFFGGFGFGD?FGGGGGFFFFFGFC@EDGGDDFDFFFFFFFDFFGG?88DB?FFFGGGFFG5@@@EE7AA8EECBCBD)<*)0079@E?>7C=CEE:BGD=5*9@EFC4
@M00200:205:000000000-AKKM3:1:1101:7676:4953 2:N:0:1
TACAGGGGTATCTAATCCTGTTTGCTCCCCACGCTTTCGCGCCTCAGCGTCAGAACCGGACCAGACAGCCGCCTTCGCCACTGGTGTTCTTGCGAATATCTACGAATTTCACCTCTACACTCGCAGTTCCGCTGTCCTCTTCCGGTCTCAAGCCAACCAGTATCGAAGGCAATTCTGTGGTTGAGCCACAGGCTTTCACCCCCGCCTTAATCGGCCGCCTACGCGCCCTTTAAACCCAGTTCCTGTCAGCC
+
CCCCCGGGGGGGFGGGGGGGGGGGGGGGGGGEGGGGGGGGGGGGGGGGGGGGCGGGGGGGGGGFGGGGGGGGGGGGGGGGGG<FCDFGGGGGGGGDG?EGGGGGGGGGAFDGGGFFGGDFGGCEFE>FGAEEGGGGGFGFFFGFDDDD?BEGGGGF?EGADC79597CBCFFFEFA>@FFFGGCACC***AFFGGF8*4>>5@@214:)4??;<EC(7B6182728>D9*545431C(4>42)6><><))(
@M00200:205:000000000-AKKM3:1:1101:5524:4954 2:N:0:1
TACGCGGGTATCTAATCCTGTTTGCTCCCCACGCTTTCGTGCCTCAGCGTCAGTCGTGGTCCAGCAGGCCGTCTACACCGCGGGTGTTCCTCCCGATATCTACGCATTTCACCGCTACACCGGGAATTCCGCCTGCCTCTCCCACACTCGAGCACCCCAGTTTCCGGCGCACCCTCCCGGTTGAGCCGGGAGATTTCACACCAGACTTAGGGCACCGCCTACGCACTCTTTACGCCCAATTACCGTCACAC
+
6,ACCEEEGGCE9FFCFGGDFFFFGEEGGGGGGGGGFGFGGEEFGGCGEFGGGGFGGDGCFFFGGGGGGGGGGG7?FGGGGF:=>FFFFFGGGGGF+>8FFFGGE6C7DEDD?CGBCFEFGGE7+@8CAE76?EGGGFG@9DCCFED5CF5*>7FF?CD>>8*40)2:?CB;EDF>BAD3<8<CA<FD@)285?+26>CB:?F(3:2)6)2(46EC0<B(8??E15)2*2):<?49C?((6-4)---4(.(
@M00200:205:000000000-AKKM3:1:1101:17144:4969 2:N:0:1
TACTGGGGTATCTAATCCTGTTTGCTCCCCACGCTTTCGAGCCTCAGCGTCAGTAATGGACCAGTATGTCGCCTTCGCCACTGGTGTTCTTCCGAATATCTACGAATTTCACCTCTACACTCGGAGTTCCACATACCTCTTCCATACTCAAGATAGCCAGTATCAAAGGCAATTCCAAGGTTGAGCCCTGGGCTTTCACCTCTGACTAAACTATCCGCCTACGCTCCCTTTAAGCCCAATTACTGTCAGAC
+
CCCCCGGGGGGGGGGGGGC@FGGGGGGGGGDCFGGGGGGGFGGGGGGGGGGGGGGGGG9<FGGGGGGGGGGGGGGGGGG:FCGGGGGDFGGB=BCFEFGGCFGGG8EEGGGGGGFFFFGGGGCBFG>FGC8EFGGGGFADFFGFGFGFG9DDDC@FF8DDGFF@EFDAFGFDF6DBEFGFFG?GFGGFFFFFFD:CFEF6@BF8EC@E<CFC5AGGDGFFDBA49E/@FCE*:66)6525C4:E?88<**)
@M00200:205:000000000-AKKM3:1:1101:12113:4972 2:N:0:1
TACGCGGGTATCTAATCCTGTTTGATCCCCACGCTTTCGTGCCTCAGAGTCAATCTTCGTGTAACGAGCTGCCTTCGCAATCGGTGTTCTATGTCATATCTAAGCATTTCACCGCTACATGACATATTCCGCTCATCTCCACGGGATTCAAGACAGAGAGTATCAACGGCAGTTTCCGAGTTAAGCCCGGAGATTTCACCACTGACTTCCCTGCCCTCCTACGCACCCTTTATAACCAATTACTGTC
+
CCCCCGGGGGGGGGGGGGGGGGGGGGGGGGGGGGGGGGGGGGGGGGGGGGGGGGGGGGGGGGGGGEFGGGGGGGGGGGGGGGGEGGGGGGGGGFGGGGGGGGGGGGGGGGGGGGGFGGFFFGGGGFAFGGGGGGGGGFGFFGGFGEDFGFGGGFGBDF?5DFBD>DGGFDFAF@?=;BC5FEFF>DCFFDGFFDFFF>D*:>EEFFE<C>BBFBCEE<53<37A<=DC1;3;3)).4)6)))9956)
@M00200:205:000000000-AKKM3:1:1101:8830:4973 2:N:0:1
TACGGGGGTATCTAATCCTGTTTGCTCCCCACGCTTTCGCGCCTCAGCGTCAATTACGGGCCAGATAGCCGCCTTCGCCACTGGTGTTCTTCCCAATATCTACGAATTTCACCTCTACACTGGGAATTCCACTATCCTCTCCCGCATTCAAGATCACCAGTATCAAGCGCAGCCCCCAGGTTGAGCCCGGGAATTTCACGCCTGACTTGGTAAGCCGCCTACGCGCCCTTTACCCCCAATTACTGTC
+
CCCCCGGGGGGGGGGFGGGGGGGGGGFGGGFDFGGGGGGGDGGGGGGGGGGGGGGGGGGGGGGGGGGDAFGGGGGGGGEFGGGGGGGGGFGGGGFFDFGGDGGGG8,AFGGGGGGBFGFD;EFFGF8?FFFGFG8D@DE=F@?BE985D7E9,2<69ECFFFEFFFF6>E>ADFFFFFD*?DFGFGCFFDGFFF68F?F@;=@F@EAC<67));EF2::(65;038BG39:4))(-:7(())66<6)
@M00200:205:000000000-AKKM3:1:1101:20956:4984 2:N:0:1
TACAGGGGTATCTAATCCTGTTTGATCCCCACGCTTTCGTGCCTCAGTGTCAATACTCGTGTAGCAAGCTGCCTTCGCTATCGGTGTTCTATGTCATATCTAAGCATTTCACCGCTACATGACATATTCCGCTTACCTCCACGAGATTCAAGACTAATAGTATCCACGGCAGTTTCCGAGTTAAGCTCAGAGATTTCACCACGGACTTACTAGCCCACCTACGCACCCTTTAAACCCAATTACTGAC
+
CCCCCGGGGGGGGGGGGGGGGGGGGGGGGGGGGGGGGGGGGGGGGGGGGGGGGGGGGGGFGGFCGGGGGGGGGGGGGGGGDGDGGGGGGGGGGGGCGGGGGGGGGGGGGFGGGGGFGGGCFGGGGGGDFE?EDEGGFF,:DFGAGFCDGFGGFGDDFGFDFCFGBF6C>DEFDEFFFFGFGGCFFFFBDCG5*@,=10@:>>=5>@)65=7EA)@,899<EBDFFE>D/*>EEE@(65834;EEE31
@M00200:205:000000000-AKKM3:1:1101:18488:4997 2:N:0:1
TACCGGGGTATCTAATCCCGTTTGCTACCCACGCTTTCGCGCCTCAGCGTCAGTACCGGCCCAGGGGACCGCCTTCGCCACCGGTGTTCCTCCCAATATCTACGCATTTCACCGCTACACTGGGAATTCCGCCCCCCTCTTCCGGACTCGAGCCTTGCAGTTTCTTCCGCACGTCCTCGGTTGAGCCGAGGGATTTCACGGAAGACACGCATGGCCGCCTACGCGCCCTTTAAGCCCAATTACTGTC
+
CCCCCGGGGGGGGGGGGGGGGGGGGGGGGGGGGGGGGGGGGGGGGGGGGGGGGGGGGGGGGGGGGGGGGGGGGGGGGGGGGGGGGCGGGGGGFGGGGGGGGGGGEGGGGGGGGGGFGGGGGGGGGGGGFFGEDEGGGBGD5EGFGEG5CCFCEDFAFGGAFFCFCC=C>C)682>AB@D31=)6ACGEBGC:>;FC=):33(40,0:?FFB1::>8(9>60:,.485<37244443C?(,))69A42
@M00200:205:000000000-AKKM3:1:1101:6770:5015 2:N:0:1
TACGGGGGTATCTAATCCTGTTTGATCCCCACACTTTCGTGCCTCAGCGTCAGTTGAAGTCTAGTAAGCTGTCTACACTATCGGTGTTCTTGACGATATCTAAGCATTTCACCGCTACACCGTCAATTCCGCCTACCTCGACTCCACTCAAGCCCATCAGTATCAATCCCACCCTCCCGGTTAAGCCGGTATATTTCAGAACTGACTTAATAGGCCGCCTACGCACCCTTTAACCCCAATTACTGTCAGTT
+
CCCCCCE@@FE<F<<<FFGCFGGGG9E,CFF@:BCFFEEGCFFFGGEFGCBFCCAEGFGGF<EFCF9EFG?F,EEFEEA:@F4+B=FBFGGGCFEFEGDFFGFD<=;E8AE,C>=?D74,9@F848DF;,14=E8EDFD=DDCBD*DEGF8=E?09:DD5@9C9D+2,5,38*)55*:=5>8*+;;@*5*4*=B@CA*=8E2A31:8784CCE@,:95;F<;FF<E:DCC)7<3)(=6?(/4.).-92<))
@M00200:205:000000000-AKKM3:1:1101:20379:5029 2:N:0:1
TACAGGGGTATCTAATCCCGTTCGCTCCCCTGGCTTTCGCGCCTCAGCGTCAGTATCGGCCCAGTAGCCCGCCTTCGCCTCAGGTGTTCCTCCCGATATCTACGCATTTCACCGCTACACCGGGAATTCCAGCTACCTCTTCCGTACTCTAGTCAATCAGTATCAGTCGACCCTCCGGGGTTGAGCCCCGGGCTTTCACAACTGACTTAACCGACCGCCTACGCGCCCTTTAAACCCAATTACTGTCAGA
+
CCCCCGGGGGGGGGGGGGGGGGGGGGGGGGGGGGGGGGGGGGGGGGGGGGGGGGGGGGGGGGGGGGGGGGGGGGGGGGGGGGGGGGGGGGGGGGGG@FGGGGGGGGGEFFGGGGGFGGFGGGGGGDGGGGGGGFGGFFFFFGGFGFGFGFGGFGGFFGGFGGFGFFGGFGF=DFF?E>>:>CGFFFFFFGGF3CFGFCGFFF;FFF<E9EEFFFGGB35:03<50?>G94?A<>A:EB(4<BA2<<).44
@M00200:205:000000000-AKKM3:1:1101:22193:5035 2:N:0:1
TACAGGGGTATCTAATCCTGTTTGCTCCCCACGCTTTCGAGCCTCAGCGTCAGTAATGAGCCAGTGTGTCGCCTTCGCCACTGGTGTTCTTCCGAATATCTACGAATTTCACCTCTACACTCGGAGTTCCACACACCTCTCTCATACTCAAGACACCCAGTATCAAAGGCAATTCCGAGGTTGAGCCCCGGGATTTCACCCCTGACTTAAATGTCCGCCTACGCTCCCGTTACGCCCAATTACTGTCAGA
+
CCCCCGGGGGGGGGGGGGGGGGGGGGGGGGGGGGGGGGGGGGGGGGGGG7FFGGGGGGGGGFFGFGGGGGGFGGGGGGGGGGGGAFGDGAFCFFGGGGFGGGFDGGCFGFGGGGC5D?DGGGGGGEGFGGGGGGGGGFGFFGGFGFGEGFGGGGGF5=D68+C+CFGADCD5*D9FFFGFGGC7AF6@AGEBEE,;6EF=B9>D5):6;>46<*?5-:?DFB(82??<)2,317;>7(3@<3)7?./93<
@M00200:205:000000000-AKKM3:1:1101:14232:5058 2:N:0:1
TACTGGGGTATCTAATCCTGTTTGCTCCCCACGCTTTCGAGCCTCAGCGTCAGTAATGAGCCAGTGTGTCGCCTTCGCCACTGGTGTTCTTCCGAATATCTACGAATTTCACCTCTACACTCGGAGTTCCACACACCTCTCTCATACTCAAGACACCCAGTATCAAAGGCAATTCCAAGGTTGAGCCCTGGGCTTTCACCTCTGACTACACTATCCGCCTACGCTCCCTTTATACCCAATTACTGTC
+
CCCCCGGGGGGGGGGGGGGGGGGGGGGGGGFFGGGGGGGGGGGGGGGGGGDGGGGGGGGGGFFGGGGGGGGGGGGGGGGGGGGGGGFGGGGGGGGGGGGGGGGGEGGGGGFGGGGFGGGGGGGGGGEGGGGGGGGGGFFFFGGFGFGECFGGGGGFFGGFDGBDEFGGFGFFFEFFFFGFFEG?FGDFFGGFF?,?FFGE@CEEEF*>)>@CEFG,>F>AA==*5C>F8DEC5*48?@D@4*@EF@@
@M00200:205:000000000-AKKM3:1:1101:9637:5063 2:N:0:1
TACCCGGGTATCTAATCCTGTTTGCTACCCACGCTTTCGAGCCTCAGTGTCAGTTACAGTCCAGAGAGCCGCTTTCGCCACCGGTGTTCCTCCATATATCTACGCATTTCACCGCTACACATGGAATTCCACTCTCCTCTACTGCACTCAAGTCTAACAGTTTCCAATGCACACAATGGTTGAGACACTGCCTTTTACAACAGACCTATTAAACCACCCGCGCCCCCCTTTAACCCCATTACTGTCAGAAC
+
CCCCCGGGGGGGGAFGGGGGGGGGFGFGGGGGDGGGGGGGFGGGGGC6FGGGFGGGGFGGGGGGGGGGGGGG+CFGGGCFGGCFFGGGGGGGF<<FGGGGFCFFGGGGGGGGGGGFGGGG9,@@FFGFGG8EGGGGGFCD?F898DFEGFGF==?D?FDDF8DDDD+=*=F6+=*09DG+C+=+*61;6=EFACCF76,*5)055>8*60**18E,1</)-))///)29C)93)7181(/1/<9<3<6./(
@M00200:205:000000000-AKKM3:1:1101:18191:5076 2:N:0:1
TACCCGGGTATCTAATCCTGTTTGCTCCCCACGCTTTCGTGCATGAGCGTCAGTATTGGCCCAGGAGGCTGCCTTCGCCATCGGTGTTCCTCCACATCTCTACGCATTTCACCGCTACACGTGGAATTCCACCTCCCTCTGCCATACTCCAGCATCGTAGTTTCAAGTGCAATTCCCAGGTTAAGCCCGGGGATTTCACGCCTGACTTGCGACGCCGCCTGCGCACCCTTTATACCCAGTTACTGTC
+
CCCCCGGGGGGGGGGGGGGGGGGGGGGGGGGGGGGGGGGGGGGFFEDGGGGGGGGFDGG?FGGGGGGGG@GGGGGGGGGGEEGEGGGGGGGGGGGGGGGGGGGGGGGGGGFGFGGFGFGGGGCECGGGGGGG6,=EEFGFFFFFGFGFGFGFGGGFB@F?==E7FFC@DE9:D<DFFFGFFGGDAC1@DDEDAECF67=7)<5>DFFE:82>BFD:9DED7:1B35:>/5/>EF9.A4(.).66<5A
@M00200:205:000000000-AKKM3:1:1101:6811:5088 2:N:0:1
TACACGGGTATCTAATCCTGTTCGCTCCCCACGCTTTCGCGTCTCAGCGTCAGTACCGTCCCAGAGACCCGCCTTCGCCACGGGTGTTCTTCCCGATATCTGCGCATTTCACCGCTACACCGGGAATTCCAGCCTCCTCTTCCGGCCTCTAGCCATGCGGTTTCCACCGACCTCTGGAGGTTGCGCCTCCAGTTTTCACAGCGGACCTGCTTGGCCGCCTACACGCTCTTTATACCCAATTCCTTTCAGCT
+
CCCCCGGGGGGGGGGGGGGGGGDGGGGGGGGGGGGGGGGGGFGGGGGGGGGGGGGGGGGDFEGGDGGEGFGGGGGGGGGGGGFGGGGGGGFGF=F7=B>EFGGGGGGGGGGGGDGFGGGFGGGGGGGGGGFAF68DGFGEFGFD>*;AFAF7C>DFFFGEG72CEAF,:EA(:39A6+8?FCC*):C).;6A+=CFFFGF<<9>FF027?()4:FE077111.0,/)9/::)-)-6ED:79)6)).4))))
@M00200:205:000000000-AKKM3:1:1101:18649:5089 2:N:0:1
TACGAGGGTATCTAATCCTGTTTGATCCCCACGCTTTCGTGCCTCAGCGTCAATAACTGCTTAGTGAGCTGCCTTCGCAATCGGTGTTCTGTATCATATCTAAGCATTTCACCGCTACATGATACATTCCGCCCACCTCAACAGTATTCAAGACTGCCAGTTTCAAAGGCTATTCGATAGTTAAGCTACCGGCTTTCACCTCTGACTTAATAGTCCGCCTACGCACCCTTTAAACCCAGTTACTGTCAGA
+
CCCCCGGGGGGGGGGGGGGGGGGGGGGGGGGGGGGGGGGGGGGGGGGGGGGGGGGGGGGGGGGGGGGGGGGGGGGGGGGGGGGGGGGGGGFFGGGGGGGGGGGGGGGGGGGGGGGFGGGFF9EGGGGGFGCGGGGGGFGEFGGFGFGEGFGGGGFFBFGFGGFGEFGGFFFFFFFFFFGFGGGFFGGFFGC>DEGFFCEFFFFFF@ECCEC5AA9@5CEDFFFDFGFG4?EFFCBB7(5B:8CEF9=?C4
@M00200:205:000000000-AKKM3:1:1101:24681:5094 2:N:0:1
TACGGGGGTATCTAATCCTGTTTGCTCCCCACGCTTTCGAGCCTCAGCGTCAGTAATGGACCAGTATGTCGCCTTCGCCACTGGTGTTCTTCCGAATATCTACGAATTTCACCTCTACACTCGGAGTTCCACATACCTCTTCCATACTCAAGATAGCCAGTATCAAAGGCAATTCCAAGGTTGAGCCCTGGGCTTTCACCTCTGACTAAACTATCCGCCTACGCTCCCTTTAAACCCAATTACTGTC
+
CCCCCGGGGGGGGGGGGGGGGGGGGGGGGGGGGGGGGGGGGGGGGGGGGGGGGGGGGGGGGGGGGGGGGGFGGGGGGGGGGGGGFGGEGGGGGGGGGGGGGGGGGFGGGGGGGGGFGGFFGFGGFGGGGGGGGGGECFFFFGGFGF69FFFDGGGFFGGFFFEGFFGFFGDDFFFFF72@FEDF5FFFFGG>FCFGFEGC=C@EF4AE:>)6AFGG=DE=>B?A9A?C0?)7?>A,=<71;CCC<<3
@M00200:205:000000000-AKKM3:1:1101:10073:5102 2:N:0:1
TACTAGGGTTCTAATCCTGTTTGCTCCCCACGCTTTCGCACCTCAGCGTCAGTATCGGGCCAGTGAGCCGCCTTCGCCACTGGTGTTCTTGCGAATATCTACGAATTTCACCTCTACACTCGCAGTTCCACTCACCTCTCCCGAACTCGAGACTCCCAGTATCGAAGGCAGTTCTGGAGTTGAGCTCCAGGATTTCACCACCGACTTAAGAGTCCGCCTACGTGCGCTTTAAACCAAATTACTGTC
+
CCCCCGGGGGGGGFGGFGGGGGGGGGACEGGGGGGGGGGGGGDGGGGGGGGGGGGGGGGGGGGGFFGGGGGGGEGGGGGGGF<FFGGGGFFGGGEGGFGGGGGGFGDGGGFGGGGFGGGEFGDGGGGGFCF8DGGGGFGF5DEBGFGFG?=DEDFFFGGFGC7C5DD6AD?DFFFFFAFFFA7;FAFFFGFFFFD@E6CEDDFBF2->4CEEFF<E><D>B<@80/.)7546><8(13).7EFFF@
@M00200:205:000000000-AKKM3:1:1101:21037:5102 2:N:0:1
TACTAGGGTATCTAATCCCGTTCGCTCCCCTGGCTTTCGCGCCTCAGCGTCAGTGTCGGCCCAGCAACCCGCCTTCGCCTCCGGTGTTCTTCCCAATATCTACGCATTTCACCGCTACACTGGGAATTCCGGTTGCCCCTTCCGCACTCTAGCCCGGCAGTTTCGAGAGACGTTCCGGGGTTGAGCCCCGGGCTTTCACTCCCGACTTGCCGTGCCGCCTACGCGCGCTTTAAACCCAATTACTGTC
+
CCCCCGGGGGGGGGGGGFGGGGGGGGGGGGGGGGGGGGGGG>FGGGGGGFGGGGGGGGGGGGGGGGGGGGGGGGGFGGGGGGGGGGGGGGGGGGGGGGGFGGGGGGGGGGGGGGGDGGGGGFGGGGG=EDFGDGGGDFGFFGGFGFGFGFGFGFGF>6+9@@AFDFGFBGFFFFFFFACBF:49AE=??DEFFC5;+7@CE386D@B<AFF>6>EF3>5<BFFD2E)9)1,2)627C:((6)6>A6<
@M00200:205:000000000-AKKM3:1:1101:19337:5134 2:N:0:1
TACTGGGGTATCTAATCCTGTTTGCTCCCCACGCTTTCGCGCCTCAGCGTCAGAACCGGACCAGACAGCCGCCTTCGCCACTGGTGTTCTTGCGAATATCTACGAATTTCACCTCTACACTCGCAGTTCCGCTGTCCTCTTCCGGTCTCAAGCCAACCAGTATCGAAGGCAATTCTGTGGTTGAGCCACAGGCTTTCACCCCCGACTTAATCGGCCGCCTACGCGCCCTTTAAACCCAATTACTGTC
+
CCCCCGGGGGGGGGGGGGGGGGGGGGGGGGGGGGGGGGGGGGGGGGGGGGGGGGGGGGGGGGGGGGGGGGGGGGGGGGGEGGGGGGGGGFGGGGGGGGGGGGGGGGCFEGGGGGGFGGGGGGGCFGCFGFGGGGGFGFGFFGGDEFGFGFGGGGGFFGGFFGFGFAGGFGFBFFFFFFDAGGDGFG?AFFGF>F?CF?GFF==@B2>;)><EDFDG>DB;6@?>9EFG:*4<A9A?EF6?49>>244
@M00200:205:000000000-AKKM3:1:1101:20172:5147 2:N:0:1
TACTAGGGTATCTAATCCTGTTTGATCCCCACGCTTTCGTGCCTCAGTGTCAATAATTGTGTAGCAAGCTGCCTTCGCTATCGGTGTTCTATGTCATATCTAAGCATTTTACCGCTACATGACATATTCCGCTTACCTCCACAATATTCAAGACTAATAGTATCCACGGCAGTTTCCAAGTTAAGATTGGAGATTTCACCACGGACTTACTAGCCCACCTACGCACCCTTTAAACCCAGTTACTGTC
+
CCCCCGGGGFGGGGGGGGGGGGGGGGGGGGGGGGGGGGGGGGGGGGGGGGGFGGGGGGGGGGGGFFGGGGGGGGGGGGGGGGGGGGGGGGGGGGGGGGGG8DCFFFDFFDGGEGGFDGGFGGGGGGGGCGECC>DG=DGD?DFFGFGFGFGGGGGFFGGFGGEFFFDDBEDFFEFFDFGFFF9DB,=DDGFBFF9CF9@8D9=:9:>@CEEFC5DC@7B:5)>5:@B43;==?AE<75)0/77??*8
@M00200:205:000000000-AKKM3:1:1101:8282:5157 2:N:0:1
TACTAGGGTATCTAATCCCGTTTGCTCCCCTAGCTTTCGCGCCTCAGCGTCAGGAGAGATCCAGCACGCCGCTTTCGCCACCGGCGTTCCTGCCAATATCAACGCATTTCACCGCTCCACTGGCCGTTCCGCGTGCCCCTACCTCCCTCGAGCCGTCCAGTATCCCAGGCAATTCCCCGGTTGAGCCGGGGGCTTTCACCCCAGACTTGAACGGCCGCCTACGCGCCCTTTAAGCCCAATTACTGTC
+
CCCCCGGGGGGGGGGGGGGGGGGGGGGGGGGGGGGGGGGGGGGGGGGGGFGGGGGGGGGGGGGGGGGGGGGGGEGGGGGGGFGGGGGGGGGGGGGGGGGGGFFGGGGGGDGGFGGFGGFGGGGGGGGGGGGGGGDGGFGFFGGFGFGFGFGGGGGFFGDFGGFGEFGC?GFDAEFFFFGEFG4FAFGFDGDEFGFGFFGFFFF6(28))87:??EEFGF?FB171EFG590<>9<3A?6BDAA>95)
@M00200:205:000000000-AKKM3:1:1101:15641:5161 2:N:0:1
TACTGGGGTATCTAATCCCGTTTGCTCCCCTAGCTTTCGCGCCTCAGCGTCAGTGTCGGTCCAGGAAGCCGCCTTCGCCACCGGTGTTCCTCCGGATATCTACGCATTTCACCGCTACACCCGGAATTCCGCTTCCCTCTCCCGAACTCAAGCCCGGCAGTCTCCCGTGCAGTTCCTCAGTTGAGCCGAGGGATTTCACACAGGACTTACCGAACCGCCTACGCGCCCTTTAAACCCAATTACTGTC
+
CCCCCGGGGGGGGGGGGGGGGGGGGGGGGGGGGGGGGGGGGGGGGGGGGGGGGGGGGGGGGGGGGGGGGGGGGGGGGGGGGGGGGGGGGGGGGGGGGGGGGGGGGGGGCGGGGGGFGGGFGGGCFGGGGGGGGGGGFFGDFGGFGEDFGFGGGGGBBGGADDAFEFG5*=?CFEFF@FGFFDFCAE;6?GGFFGFFFFF3=DF@6@@@EFEFFBGGF:B?::?>3E>D9*4<A25?GF<(65>:9A>
@M00200:205:000000000-AKKM3:1:1101:9082:5193 2:N:0:1
TACGGGGGTATCTAATCCTGTTTGCTCCCCACGCTTTCGCACTTGAGTGTCAGTACTGGACCAGAGGGCCGCCTTCGCCACTGATGTTCCTCCCGATATCTACGCATTTCACCGCTACACCGGGAATTCCGCCCACCTCTTCCGTACTCCAGCAACACAGTCTCGAATGCAATTCCCAGGTTGAGCCCGGGGCTTTCACACCCGACTTACGTCGCCACCTACGTGCGCTTTATACCCAGTTACTGTC
+
CCCCCGGGGGGGGGGGGGGGGGGGGGGGGGGGGGDGGGGGGGGGGGGGGGGGGGGGGGGGGGGGGGGGGGGGGGGGGGGGGGGGGGGGGGGGGGGGGGGGGGGGGGGDDFGGGGD5=FGGGGEGGGGGGGGGGG6EGFGEFGGFGFGFGF?GGGFFFGGAFFFFFFDGFGFEFEFFFFGFGFFFAFGFBGGEEGGGFFG?@@FFBF97EFD:B9EE:GFFFFF5085D<5:492)4<382):>DF<A
@M00200:205:000000000-AKKM3:1:1101:13192:5213 2:N:0:1
TGCGGGGGTATCTAATCCTGTTTGATCCCCACGCTTTCGTGCCTCAGAGTCAATCTTCGTGTAACGAGCTGCCTTCGCAATTGGTGTTCTATGTCATATCTAAGCATTTCACCGCTACATGACATATTCCGCTCATCTCCACGGGATTCACGACAGATAGTATCAACGGCAGTTTCCGAGTTAAGCTCGAAGATTTCACCACTGACTTACCTGCCCTCCTACGCACCCTTTAAACCCAGTTACTGTC
+
C,CCCGGGGGGGGFGFGGGGGGGGGGGGGGGGGGGGGGGGGGGGGGGGGGGGGGFFFGFGGGGGGGGGGGGGGGCGGGG+F<F?GGGEGGGGG<F@FFGGGGFGGGGGGGGGGGGFGGGGGGFGGGGGGGGGGGG;FDGEFG>>E>C)=F,=EDDBFGGFFGEGFFGC5@>BA;+B9>DDGEF9@7295CC4)<,BAEFFF=FFFFFFEA14),<@@FFDFF(:?GDD>CEF?<<3/1(.:4))644
@M00200:205:000000000-AKKM3:1:1101:7687:5243 2:N:0:1
TACGGGGGTATCTAATCCTGTTCGCTCCCCACGCTTTCGCGTCTCAGCGTCAGTACCGTCCCAGAGAGCCGCCTTCGCCACGGGTGTTCTTCCTGATATCTGCGCATTTCACCGCTACACCAGGAATTCCACTCTCCTCTTCCGGACTCTAGCCAGACGGTTTCCATCGACGTCTGGAGGTTAAGCCTCCAGTTTTCACAACGGCCCTGTCTGGCCGCCTACACGCTCTTTAAACCCACTTACTGTCCCAT
+
CCCCCGGGGGGGGGFFGGGGGGGGGGGGGGGGGGGGGGGGGGGGGFDGEGGGGGGGGGGGEGGFGGGGGGGGGGGGGGGGDGF@FGGGGGGGGGDGGGGGFGGEGDGGFGFGGGE>CFDGGGGGGC8=FGGGGGGGGFGFFG7BEEGFGFGDFFGFFGGBE4<CE6ED4DA5AFFFFFF>FFF8+CFAFGGF+<CFF<7?313;(,,62=?4::C84>>BB:(818)1525)4:2<E:(4).).6A>))))
@M00200:205:000000000-AKKM3:1:1101:14358:5260 2:N:0:1
TACGAGGGTATCTAATCCTGTTTGCTACCCACGCTTTCGAGCCTCAGTGTCAGTTACAGTCCAGAGAGCCGCTTTCGCCACCGGTGTTCCTCCATATATCTACGCATTTCACCGCTACACATGGAATTCCACTCTCCTCTACTGCACTCAAGTCTAACAGTTTCCAATGCACACAATGGTTGAGCCACTGCCTTTTACATCAGACTTATTAAACCACCTGCGCTCGCTTTAAACCCAATTACTGTC
+
CCCCCGGGGGGGGGGGGGGGGGGGGGGFFFFFGGGGGGGGGCFGGGGGGGGGGGGGGGGGGGGGGGGGGGGGGGGGGGGGFGGGGGGGGGGGGGGGGGGGGGFFGGGGGGGGGGGFGGGGGGGGFFGGGFGFGGGGGFGFFGGFGFGBGFGGGFCFFFGDCFFDBFGGFGFFFFFFFFCBFGDF?FGFFGEFACCGFEGFEA@58);AA*A*;C,,8;90=:759:4;9?CC4>2@E>8*>E4@?5
@M00200:205:000000000-AKKM3:1:1101:7887:5280 2:N:0:1
TACTGGGGTATCTAATCCTGTTTGCTCCCCACGCTGTCGCGCCTCAGCGTCAGCCACAGCCCAGCGGGCCGCCTTCGCCACCGGTGTTCTTCCGGATCTCTACGCATTCCACCGCTACACCCGGAATTCCACCCGCCTCTACTGTGCTCCAGCGCGGGAGTCGCCACGGCCGATCCGGGGTTGAGCCCCGGACTTTCACCGCCGCCTTCCCGCGCCGCCTACGCGCCCTTTACACCCAGTTACTGTCAGAC
+
CCCCCGGGGGGGGGGGGGGGGGGGGGGGGGGGGGGGGGGGGGGGGGGGGGGGGGGGGGGGGGGGGGGGGGGGGDGGGGGGGGGGCEFFGGGGGGGEGGGGGGGGGGGGFFFGFEEFDG@FGDEGGEFGGGFGGGGGGFGFFFGFGFG5@AFCGGGFFCDAGG@DFDGGFG>1>3BFFEGD5?CGFGGFBDGFBGFFFFGFFFFFB>:?<1<291?E6DE028?B;GDG)70<F<7<E<(59<<62)66:.)
@M00200:205:000000000-AKKM3:1:1101:15288:5291 2:N:0:1
TACCGGGGTATCTAATCCTGTTTGCTCCCCACGCTTTCGAGCCTCAGCGTCAGTAATGGACCAGTATGTCGCCTTCGCCACTGGTGTTCTTCCGAATATCTACGAATTTCACCTCTACACTCGGAGTTCCACATACCTCTTCCATACTCAAGATAGCCAGTATCAAAGGCAATTCCAAGGTTGAGCCCTGGGCTTTCACCTCTGACTAAACTATCCGCCTACGCTCCCTTTAAGCCCAGTTACTGTCAGA
+
CCCCCGGGGGGGGGGGGGGGGGGGGGGGGGGGGGGGGGGGGGGGGGGGGGGGGGGGGGGGGGGGGGGGGGGGGGGGGGGGGGGGGGGGGGGGGGGGGGGGGGGGFFFCGGGGGGGFGGGGGGGG>CEGGGAEGGGGGFADFGGFGFGFGFGGCFGFFGGFFGFGEFGF?GFDF<9DFFF?EFFF5AD???F?FGGGFCFFFF@:@EA;CEEEFEGFFGB@AFAE=89C*;7><B:BG7=BCCCEE459C4
@M00200:205:000000000-AKKM3:1:1101:5698:5305 2:N:0:1
TACCAGGGTATCTAATCCTGTTTGCTCCCCACGCTTTCGAGCCTCAGCGTCAGTAATGGACCAGTATGTCGCCTTCGCCACTGGTGTTCTTCCGAATATCTACGAATTTCACCTCTACACTCGGAGTTCCACATACCTCTTCCATACTCAAGATAGTCAGTATCAAAGGCAATTCCAAGGTTGAGCCCTGGGCTTTCACCTCTGACTATACTATCCGCCTACGCTCCCTTTAAACCCAATTACTGTC
+
CCCCCGGDGGGGGFD<CEFAFFDEFFGGGGGGGGGEFGGGFFGGGGGGGGGGGFGGGGGGGGCGGGGGGGGGGEEGDEGGGGGGFGFDGGGGGGGGG<FGFGFEC?F@,,@E?EFFGFFFFFDEFGGGGGGGGG=EFFGFFGFFG987=B@DFGDD+7DBADDGFFGF?EFDFFFFFFCDF=D6?FG5*+19?FGGDEA8>DBFE@A<7EFF7CFF)9@8@@D*=C5D7C4AE;@BEAFBEEC?E?B
@M00200:205:000000000-AKKM3:1:1101:8711:5378 2:N:0:1
TACTGGGGTATCTAATCCCGTTTGCTCCCCTAGCTTTCGTCCCTGAGCGTCAGTAGTGAGCCAGTGAAGCGCCTTCGCGACTGGTGTTCTTCCCAATCTCTGCAGATTTCACCCTTACACTGGGAATTCCCTTCACCCCTCTCACACTCTAGTCCGGGCGTTTCGAATGCAGTTCTCCAGTTAAGCTGTAGGATTTCACACCCGACTTTCCGAACCGCCTACGGACCCTTTAAACCCAGTTACTGTC
+
CCCCCGGGFGGGGGFGGGGEFFGGGGGGGGG9FGGGGGEC7FEFG<A@FCFGFGFA6;CFFGFGEECGGGGGGGGFCFCGGGGGGGGGGGGGGGGGCFGG8;EFFGGCGGGGGFF*AFAFDFGGDE8=E;ED+@=F=DEDF?FFGFGFG5@9==9?AE+9@+8==9F8ACB6F@AF+<+?@A9F;E,*=BF>FEGGFFFEEA=)):)<6AED5>BC2CB(//15/=83*;;E3CE@E;7..)7))//
@M00200:205:000000000-AKKM3:1:1101:17308:5392 2:N:0:1
TACAGGGGTATCTAATCCTGTTTGATCCCCACGCTTTCGTGCCTCAGAGTCAATGTTCGTGTAACGAGCTGCCTTCGCAATTGGTGTTCTATGTCATATCTAAGCATTTCACCGCTACATGACATATTCCGCTCATCGCCACGGCATTCAAGACACATAGTATCAACGGCAGTGTCCGAGTTGAGCCCGGAGATTTCACCGCTGACTTACCTGCCCTCCTACGCACCCTTTACACCCAGTTACTGTC
+
@CCC<@EGGGGGGCGFGGGGGGGFGGFGGG8F:FGEFA@CAF,?EEF9@C@A,CFA,,@BFF8<,CFF7F@FGGCGFGG:F9@?FFFFGGFCGEC?EFGGGC<EGD9FA;FFF=CA6FFC9EGF9E9EEGCE?CD,=*@1:E69+?69=+3=D==56,=<ADBCE+8E965)0)++?:+08:?FFF6?D+@*3@79BA,>):=)):*2*15*::CE>8?530(8-/.97>@)7/78@2(/))167.7
@M00200:205:000000000-AKKM3:1:1101:15927:5405 2:N:0:1
TACGGGGGTATCTAATCCTGTTTGCTCCCCACGCTTTCGAGCCTCAGCGTCAGTAATGGACCAGTATGTCGCCTTCGCCACTGGTGTTCTTCCGAATATCTACGAATTTCACCTCTACACTCGGAGTTCCACATACCTCTTCCATACTCAAGATAGCCAGTATCAAAGGCAATTCCAAGGTTGAGCCCTGGGCTTTCACCTCTGACTAAACTATCCGCCTACGCTCCCTTTACACCCAATTACTGTCAGCT
+
CCCCCGGGGGGGGGGGGGGGGGGGGGGGGGGGGGGGGGGGGGGGGGGGGGGGGGGGGGGGGGGGGGGGGGGGGGGGGGGGGGGGGGGGGGFFGGGGGGGGGGGGG,?F=FGGGGGFGGGGCEGGGGGFGGGGFFDGFFGFDAFFGFGFGFGGGGGFFGFFGFEGEDFGFGFBA@F7CFGFGC9?FFGFF9A>FD5*+>CE6@BEFE=>*:@CFEFF=FAD@@D4-*8?*;=EFF</=7?;>?>C3..<3))
@M00200:205:000000000-AKKM3:1:1101:20896:5420 2:N:0:1
TACGGGGGTATCTAATCCCGTTCGCTCCCCTAGCTTTCGCGCCTCAGCGTCAGAAGAGGTCCAGCACGCCGCTTTCGCCACCGGAGTTCCTGATGATATCAACACATTTCACCGCTCCACCATCAGTTCCGCATGCCCCTACCTCCCTCGAGGCGACCAGTATCAGGGGCAGTTCTCCAGTTGAGCTGGAGGATTTCACCGCTGACTTGATCGCCCGCCTACGCGCCCTTTAAACCCAATTACTGTC
+
CCCCCGGGGGGGGGGGGGGGGGGGGGGGGGGGGGGGGGGGGGGGGGGGGGGGGGGGGGGGGGGGGGGGGGGGGGGGGGGGGGGGGGGGGGGGGGGGGGGGEFGGGGGGGGGGGGGFGGGGGGGGGGFGGGGGGGGGEFGFFFGFGFDFGFGDEGGFFGDFFFFGFFGGEEFFFFF=CAFFGGFGFGGFFGGDFGFCFEG@?F@>FDACEFFF?BEE;G@???07(2795C?>A<AFGF?1446<<6A
@M00200:205:000000000-AKKM3:1:1101:26332:5431 2:N:0:1
TACTGGGGTATCTAATCCTGTTTGCTACCCACGCTTTCGCGCATCAGCGTCAGTACCGGTCCAGGGAGCCGCCTTCGCCACCGGTATTCCTCCCAATATCTACGCATTTCACCGCTACACTGGGAATTCTGCTCCCCTCTCCCGGACTCAAGCCATGCCGTATCGGAGGCAGCTCCCGGGTTAAGCCCGGGGATTTCACCTCCGACGCACACGACCGCCTACGCTCCCTTTAAGCACAATTACTGTC
+
CCCCCGGGGGGGGGGGGGGGGGGGGGFGGGFFCFGGGGGGGGGGGGGGGGGGFGGGEEGGGCGGFEGGE@FGGGGGGGGECGGGGGGGGGGGF?EFGGGGGGCGGGGGGGGGGCEDGGGGGGF8AEGCGGGGGGGD=6E<?D=?CB8=FFGFGGGFFFF>E?@F=?>E>EE9D=>*9@DBGEG?FCE?E<E3>EFG7CG3;;D911;:((4?F>GE29<?6?:3(;7<*0)69)6);.82)))..64
@M00200:205:000000000-AKKM3:1:1101:18875:5441 2:N:0:1
TACACGGGTATCTAATCCCGTTCGCTCCCCGGGCCTTCGCGCCTCAGCGTCAGGGGTGGCCCAGCGGGCCGCCTGCGCCGCGGGTGTTCCTCCCGATCTCTACGCATTTCACCACTACACCGGGAATTCCGCTCGCCTCTGCCACCCTCCAGCCCGGCCGTCCCGCCCGCATCCGCCCGGTTGAGCCGGGGGCTTTCACGGCCCGGCGCGCCGGGCCGCCTGCGCCCCCTTGATGCCCAGGTACTGTCCG
+
CCCCCGGEGGGGGGGGGGGGGGGGGGGGGGGGGGGGGGGEFGGEGGFF7BFGGGGGGDGGGGGGGGEGGGGGGGFGGGGGGGCFGCGGGGFGGDGCFEFGGFGGGDEGFGGGGGGFGGGGGECE:C>FGGCG*:CEG)=>FF<A6AD?FFFCFGDE)BD::<351<1:>GF?>B@FDF:DG87*/AG583=DFC=C=4C:(7(,,29(7190((*/()03(,4)9*79C),(-).:E:)3().54.:2:3
@M00200:205:000000000-AKKM3:1:1101:14144:5443 2:N:0:1
TACTGGGGTATCTAATCCCGTTTGCTACCCTAGCTTTCGTGCCTCAGCGTCAGAAGAGGTCCAGTGAGCCGCTTTCGCCACCGGTGTTCCTTAGGATATCAACGCATTTCACCGCTCCACCCTAAGTTCCGCTCACCTCTACCTCCCTCGAGCACAGTAGTTTTGGGCGCAATTCCTCGGTTAAGCCGAGGGATTTCACACCCAACTTTCTGCGCCGCCTACGCACCCTTTATACCCAGTTACTGTC
+
CCCCCGGGGGGGGGGGGGGGGGGGGGGGGGGGGGGGGGGGGGGGGGGGGGGGGGGGGGGGGGGGGGGGGGGGGGGGGGGGFGGGGGGGGGGGGGGGGGFGGGGGGGGGGGGGFGGADGGGGGGGFGGGGGGGGGGGGFGBBFGBGFGDG>CDGGGFBD@FCDEGFFDGFGFBEFFFFFGFGGGGFGGE>DEFFGG4B5CCE9@FBDDBEFCE=2CC;GFFF@DF?GFG<<?2:A>)<<1:AABFBFF
@M00200:205:000000000-AKKM3:1:1101:16112:5448 2:N:0:1
TACACGGGTATCTAATCCCGTTCGCTCCCCTGGCTTTCGTGTCTCAGCGTCAGCACACCCCCAGCGAGCTGTTTTCACCGTTGGCGTTCCAAGCGATATCTACACATTTCACCGCTCCACCGCTTGTTCCGCTCGCCCCTAGGTGGCTCAAGACGACCAGTATACCGAGCAGTTCCACGGTTGAGCCGTGGGATTTCACAAGGTACTTAGAAGTCCGCCTACACACGCTTTAAACCCAGTTACTGTCAGA
+
CCCCCGGGGGGGGGGGGFGGGGGGGGGGGGGGGGGGGGGGGGGGGGGGFGGGGGGGGGGGGGGGGGGGGGGGGGFFFGGEFGEFGGGGGGGFGGG:EFGGGGGGGGFFGFFGGGG>CGGGGGGGGGGGGFGDDGGG>DEFFGGFGFGFGFGGFGDB?GGFFF<FEFGEFGFFFFFAFFDDFEGCFGGFFGGFFF:DFCCC@2;ECECCEFFFEEC1/)8<;@EAE55C97:A9>D?G?B34<ADF<4))6
@M00200:205:000000000-AKKM3:1:1101:18933:5468 2:N:0:1
TACGGGGGTATCTAATCCCGTTCGCTACCCTAGCTTTCGTTCCTCAGCGTCAGAAAAGTCCCAGTGAGCCGCCTTCGCCTCCGGTATTCCAGATGATATCAACGCATTTCACCGCTCCACCATCTGTTCTGCTCACCTCTAGCTTCCTCAAGCTCGGTAGTTTGGAGCGCAATTCCTCGGTTGAGCCGAGGGCTTTCACACCCCACTTTCCAAGCCGCCTACGAACTCTTTAAACCCAATTACTGTCAGA
+
CCCCCGGGGGGGGGGGGGGGGGGGGGGGGGFGGGGGGGGGGGGGGGGGGGGGGGGGGGGGGGGGGGGGGGGGGGGGGGGGGGGGGGGGGGGGFGGGGGGGDEGGGGDGGFGGGGGBDCGGGGGGGGGFGGGGCGGGCDEB9FFFGFGFGFGFGGGFFGGFGFEGFFGGBGDFBBFFCFG?F**49DGAADG>EGCFFFGCF11(66;AFCFFF@FC;G>DFFFD::>F:?4A<<<<G?:0:AA24<A4:>
@M00200:205:000000000-AKKM3:1:1101:4339:5491 2:N:0:1
TACAGGGGTATCTAATCCTGTTTGATCCCCACACTTTCGTGCCTCAGCGTCAGTTGAAGTCTAGTAAGCTGTCTACACTATCGGTGTTCTTGACGATATCTAAGCATTTCACCGCTACACCGTCAATTCCGCCTACCTCGACTCCACTCAAGCCCATCAGTATCAATCCCACCCTCCCGGTTAAGCCGGGATATTTCAGAACTGACTTAATAGGCCGCCTACGCACCCTTTAAGCCCACTTACTGTC
+
<CCCCGGGGCDGGFGGGGGGGGFFFGEFCF<FFGGGGGGGGGGGGGGGGEGEGFGGGGDGFGGGGGDCFG?FDF9,E@FGGFGGGGGGGGGGGFEEF@EDGFGG8EGGGG;?AEG>DGGDF>FEC8DFGD8CDGDECFA@?EE?GFGFFD,=BDC9DGG5,3DGFFDFFE6DAAFFD5DBEEG+?E6AADC*@ECF;AE=;CEE@CA7=A?E*4,,:C>>(0()(*:C*2>CC)7@*:(59;@)9/;
@M00200:205:000000000-AKKM3:1:1101:8667:5497 2:N:0:1
TACCAGGGTATCTAATCCTGTTTGCTCCCCACGCTTTCGAGCCTCAGCGTCAGTAATGGACCAGTATGTCGCCTTCGCCACTGGTGTTCTTCCGAATATCTACGAATTTCACCTCTACACTCGGAGTTCCACATACCTCTTCCATACTCAAGATAGACAGTATCAAAGGCAATTCCAAGGTTGAGCCCTGGGCTTTCACCTCTGACTAAACTATCCGCCTACGCTCCCTTTATACCCAGTTACTGTCAGA
+
CCCCCGGGGGGGGGGGGGGGGGGGGGGGGGFGGGGGGGGFGGGGCGFGGGGGGGFFGFGGGFGGGGGGGCGFGGDFFGFEFFGGGGFGGCFFGCGGGFGGGGFGGGGGGGFGGGFFGGGGGFFDGGGGGF;DFFGFFFE8D,3=8?F9DFGFAFDD+@@FGGF8CFDFBGFBFEFF;<+:DFDD5D85DFCFB???877@E@FE@EE7>CEEF*;@03@8AD)9>??DCFEFEFE4D@509**8@C*8C4
@M00200:205:000000000-AKKM3:1:1101:24097:5506 2:N:0:1
TACAGGGGTATCTAATCCCGTTTGCTCCCCTAGCTTTCGCTCATCAGCGTCAATGCCGGTCCAGGATGCCGCCTTCGCCACCGGTATTCCTCCAGATATCTACGCATTTCACCGCTACACCTGGAATTCTGCATCCCTCTCCCGGATTCAAGCCAATCAGTATCGGACGCAGTTCCCAGGTTGAGCCTGGGGATTTCACGTCCGACTTAGTTGGCCGCCTACGAGCCCTTTATACCCAGTTACTGTC
+
CCCCCGGGGGGGGGGGGGGGGGGGGGGGGGGGGGGGGGGGGGGGGGGGGGGGGGGGGGGGGGGGGGGGGGGGGGGGGGGGGGGGGFDFDGGGGGGGGGGGGGGFGGGGGGGGGGGFGGGGGGGGGGGGGGGGGGGEFFGFFGGFGFGAGFFGGGGFFGGFGGFGAFGGFGFB?EFFFFGFFGGGFGGFFGGD?CGGFFEB:==BF@@94>@EE9?C9<B0(67),8>C<D@CEEF2C<(.)6<AFFF
@M00200:205:000000000-AKKM3:1:1101:8474:5519 2:N:0:1
TACCGGGGTATCTAATCCTGTTTGCTACCCACGCTTTCGTGTCTCAGCGTCAGTTACTGTCCAGAGAGCCGTCTACACCACAGGTGTTCCTCCTGATATCTACGCATTTCACCGCTACACCAGGAATTCCACTATCCCATCCAGTACTCTAGCCCCCCAGTTTTCGGCGCACCCTCCCAGTTGAGCCGGGAGATTTCACACCAAACTTAGGGAACCGCAGACACACCCTTTAAGAACACTTACTGGCAGA
+
CCCCCGGG@;CFF@D<FFGGG9FG9A@CEFEFFGFDFGGFFFFCFAFFGCEDFC9<EEGGFGGAEFGG@ECFCF=?EECDFAEFFCCCFGG,A8EAFCAEFFFB8@C:,9,:C,C>CFC:>48>=EE89;@E?,3@,;A9D8?5DDD*6+@84=DABEGE@CD+9@C+3@>AE59*@>7AF;CFFGE5*9CD>7,=9@CEF5922>=97C*(59BA;))((/606;):C*)19@).=21<AAB2:)(.13
@M00200:205:000000000-AKKM3:1:1101:11380:5531 2:N:0:1
TACGCCGGGTATCTAATCCTGTTTGCTCCCCACGCTTTCGTGCATGAGCGTCAGTGTCAGCCCAGGGGGCTGCCTTCGCCATCGGTGTTCCTCCAGATCTCTACGCATTTCACTGCTACACCTGGAATTCCACCCCCCTCTTCCACACTCTAGCCTCCCAGTTTCAAACGCAGTTCCCAGGTTAAGCCCGGGGATTTCCCATCTGACTTAAGAGGCCGCCTGCGCACGCTTCAAGCCCAATTACTGTC
+
CCCCCGGGGFGGGGFGGGGGFGGGGGGGGGG@FFGCGGGGGGGFGDEGGGGGDGFFGGGGGGGGGGGGGGGGGGGFGCGEEGGGCFGEEFD<EFFGF?=ADFAFGGGGGFFBFGG5F<EAFGFGGGGGCGA8=FGGGA85DGGFFFD>6D,=DFGFFGGFC=3+;<F:?EA=B531@FFF*4AGF7FFFGGF;*CG6*,3;*74*1*7564?C)*867>237?>1*5<GDF(<<).8(.-4A94<:64
@M00200:205:000000000-AKKM3:1:1101:25434:5570 2:N:0:1
TACTGGGGTATCTAATCCTGTTCGATCCCCACGCTTTCGTGCCTCAGCGTCAGTTACAGTTTAGCCGGCTGCCTTCGCAATCGGTGTTCTGGATGGTATCTATGCATTTCACCGCTACACCACCCATTCCGCCAGCCTCATCTGTACTCAAGCTCATCAGTATCAAAGGCACTGCTACAGTTGAGCTGCAGTCTTTCACCCCTGACTTAATAAGCCGCCTACTCCCCCTTTATGCCCAGTTACTGCAGGC
+
CCCCCGGGGGGGGGGGGGGGGGGGGGGGGGGGGGDFGGGGGGGGGGGGGGGGGFFGGGGFGGFGGEE7FGGGGGGGGGGGDGGGCEGGGGFGG9FGGGGGGGGFGFGFGGAFFE6*=>FF8DFGGFGGGF,@D>D7FFFFFAFBFFCEG7=DF?DFFGGB=89EE+=,5DBDFEF?7989FD9D6DFFFG,@ACFC9EG55=8>C8@;=5;AEEFE=CF=4)**)429:?.97583B35BE4*.)))(((
@M00200:205:000000000-AKKM3:1:1101:25624:5584 2:N:0:1
TACGCGGGTATCTAATCCCGTTTGCTCCCCACGCTTTCGCGCCTCAGCGTCAGGAGATGCCCAGAGACCCGCCTTCGCCACCGGTGTTCCTCCCGATCTCTACACATTTCACCGCTACACCGGGAATTCCAGTCTCCTCTGCATCCCTCAAGAACGGCAGTATCGGCCGACTCTCCTCGGTTGAGCCGAGGGATTTCACGACCGACTCGCCATCCCGCCTACGCGCCCTTTAAGCCCAGTTACTGGCAGA
+
CCCCCGGGGGGGGGGGGGGGGGGGGGGGGGGGGGGGGGGGGGGGGGGGGGGGGGGGGGGGFGGFGGGGGGGGGGGGGGGGGGGGG>BGGG8<FGGGGGFGGGGGGGGDGGGGGGD5CGGGGG7>:8BFGGGGGGGGFFCEFGGFGFG@GF6FCFG558D>DCCCD>GGFGEB>*;AFADAF538ACFFBGGFDGGGACGDBB;>6(7:<BFFFBAF:DD242<E>G@G)0,-6A<:C(,.:4<AA),.30
@M00200:205:000000000-AKKM3:1:1101:9568:5589 2:N:0:1
TACAAGGGTATCTAATCCTGTTCGCTCCCCACGCTTTCGTGCCTCAGTGTCAATGATCGTGTAGTAAGCTGCCTTCGCAATCGGTGTTCTATGTCATATCTAAGCATTTCACCGCTACATGACATATTCCGCTTACCTCCACGATATTCAAGACAGATAGTATCAACGGCAGTTTCCAAGTTAAGCTTGGAGATTTCACCACTGACTTACCTGTCCACCTACGCACCCTTTAAGCCCAATTACTGTCAGAC
+
CCCCCGGGGGGGGFGGGGGGGGGGGGGGGGGGGGGGGGGGDGFGGGGGGGGGGGGFGGGFEGGGGGFGGGGGGGGGGGGGGGGCGGGGGGGFFGGGGFGGGGGGGFGGGGGGGGGFGGGGADGCFDGGGFCGDEGF8@FD?FG>G>8;DFCG9DC6F,=FGFEGEFG+9C?=DDFFDB6+@EF+<8DF6CGF59F9F7C6@DFEEE<E78@C6AEF@CF@5=9DAGFGC>EC6AE@GB(7CE>4978C6>)
@M00200:205:000000000-AKKM3:1:1101:18928:5590 2:N:0:1
TACCGGGGTATCTAATCCTGTTTGCTCCCCACGCTTTCGCACTTGAGTGTCAGTACTGGACCAGAAGGCCGCCTTCGCCACTGATGTTCCTCCCGATATCTACGCATTTCACCGCTACACCGGGAATTCCGCCTTCCTCTTCCGTACTCCAGCAATGCAGTCTCGAATGCAATTCCCAGGTTGAGCCCGGGGATTTCACACCCGACTTACATCGCCACCTACGTTCGCTTTAAACCCAATTACTGTCCGAT
+
CCCCCGGGGGGGGGGGGGGGGGGGGGGGGGGGGGGGGGGGGGGGGGGGGGGGGGGGGGGGGGGGGGGGGGGGGGGGGGGGGGGGGGGGGGGGGGGGGGGGGGGGGGGGGGGGGGGFGGGGGGGGGGGGGGGGGGGGGFGBFCGFGFGFGFGDGGGFFGGFGGFGFFGGFGFFF@FC6AFFGGGGFGGFEGGFFGGGFFGFF@F29=BFFFFEF?GGFGF@EF@A(:8C9/:>AFAB?<?:<><2).-)-4(
@M00200:205:000000000-AKKM3:1:1101:23920:5594 2:N:0:1
TACTAGGGTATCTAATCCTGTTTGCTCCCCACGCTTTCGCACCTCAGCGTCAACAACGGTCCAGTGAGCCGCCTTCGCCACTGGTGTTCTTCCGAATATCTACGAATTTCACCTCTACACTCGGAATTCCACTCACCTCTCCCGTGTTCTAGCGATGCAGTCTTAAAGGCAATTCCGGAGTTGAGCCCCGGGCTTTCACCTCTAACTTGCAAAGCCGCCTACGTTCGCTTTATGCCCAGTTACTGTC
+
CCCCCGGGGGGGGGGGGGGGGGGGGGGGGGGGGGGGGGGGGGGGGGGGGGGGGGGGGGGGGGGGGGGFCGGGGGGGFGGGGGGGDFGDGGGGGGGGGGGGGGGGGFGGGGGGGGGFGGFGFE@EGGGGGGGGGGGGGFGEFFFE=B?DCE:?CD6??EFFEGBFFBDCFGBDFFFFFBGFGC@EFFFFFD5?BECGAEF*15;:49CEEFFFFFGGFGFFF;;.(3)1*2(77?C3<3==EEE)993
@M00200:205:000000000-AKKM3:1:1101:10133:5601 2:N:0:1
TACACGGGTATCTAATCCCGTTCGCTCCCCCAGCTTTCGCGTCTCAGCGTCAGGGACGGCCCAGGTGACCGCCTTCGCCACTGGCGTTCCTCCCGATATCTACGCATTTCACCGCTCCACCGGGAATTCCATCACCCTCTACCGCCCTCAAGCCCGCCAGTATCCCGCGGCGTTCTCCGGTTGAGCCGGAGGATTTCCCACGAGACTTAACGGACCGCCTGCACGCGCTTGAACCCCAATTACTGCACGAC
+
CCCCCGGGGGGGGGGGGGGGGGGGGGGGGGGGGGGGGGGGGGGGGGFFGGGDGGGGGGGGGGGGGGGGGGGGGGGGGGGGGGGGGGEGGGFGGGGEGGEGGFGDGGGCGGGGGCE5CFGEGGGGFEECEGGGGGG8@9FDAEGFGA5=FFG56CFBE>*9,=6CEFGG48=057D:FFDFG*5*9<F>>GGF)C97=)24:BF((44))6<?-(2:()042.()(*))//(.4)((;((,:2<46))((,(
@M00200:205:000000000-AKKM3:1:1101:5982:5639 2:N:0:1
TACACGGGTATCTAATCCTGTTTGCTCCCCACGCTTTCGCACCTCAGCGTCAGTAATGGACCAGTAAGCCGCCTTCGCCACTGGTGTTCCTGCGAATATCTACGAATTTCACCTCTACACTCGCAATTCCACTTACCTCTTCCATACTCAAGATAGCCAGTATCAAAGGCAATTCCAAGGTTGAGCCCTGGGCTTTCACCTCTGACTAAACTATCCGCCTACGCTCCCTTTAAACCCAATTACTGTC
+
CCCCCGGGGGGGGGGD<GAEGG<FFFGGGGFC@FGGGGGGCFGFGGGGGGGGGGGEFGA@FGGGGFGGGGGGGGGGGGGGGGGFFCGGGGGGFGEGGGGGC=FGGGGFGGGGGGGFDFFFA=FEEDBEGGFGGC@E=<FBDGGCFFGFGFGG9+??+@DFD=>DB?8D5@68?DFFF7DFFFF=*,1<@:7?F?FFFFG@@CCBFEE**:@@C=DD5FBFFBFF5=?F<:)9*178E=924?E)/9)
@M00200:205:000000000-AKKM3:1:1101:22449:5640 2:N:0:1
TACAAGGGTATCTAATCCCGTTTGCTCCCCTAGCTTTCGCGCCTCAGCGTCAGTGTCGGTCCAGGAAGCCGCCTTCGCCACCGGTGTTCCTCCGGATATCTACGCATTTCACCGCTACACCCGGAATTCCGCTTCCCTCTCCCGAACTCAAGCCCGACAGTTTCCTGTGCAGTTCCCCAGTTGAGCCGGGGGATTTCACACAGGACTTGACGGGCCGCCTACGCGCCCTTTAAACCCAATTACTGTC
+
CCCCCGGGGGGGGGGGGGGGGGGGGGGGGGGGGGGGGGGGGGGGGGGGGGGGGGGGGGGGGGGGGGGGGGGGGGGGGGGGGGGGGGGGGGGGGGFFDGGGGGGGGGGGGGGGGGGEGGGGGGGGFGFGGGGGGGGGGFGFFGGFEFGDGFGFFGGFFGDB9EFCAFGC*DFFFFFFFFGFGGGGFGGDF4E>EDFFFEGCFFDF<<@EEEE?;BGGB:>:6::)4E<D)22)6:>?GF01)4-444<
@M00200:205:000000000-AKKM3:1:1101:4941:5644 2:N:0:1
TACTCGGGTATCTAATCCTGTTTGCTCCCCACGCTTTCGCACCTCAGCGTCAATACATGTCCAGTGAGTCGCCTTCGCCACTGGTGTTCTTCCGAATATCTACGAATTTCACCTCTACACTCGGAATTCCAATCACCTCTCCATGATTCAAGCGATGCAGTCTTAAAGGCAATTCCGGAGTTGAGCTCCGGGCTTTCACCTCTAACTTACAAAGCCGCCTACGCGCGCTTTAAACCCACTTACTGTC
+
CCCCCGGGGGGGGGGGGGGGGGGGGGGGGGGGGGGGGGGGGGGGGGGGGGGGGGGGGG9FGGGGGGEFGGGEEGGGGGGGGGGGGGGGGGGGGGGGGGG=AEFGGGGGGGGGGGGFGGGGFGGGG@FGGGGFFGGGGFGFFGGFFFGEFFGDGGGFFGGFFG7CEDFGBGFFFEFFF>+<CFGGFFGFFGEDEGGFFFFEEFFFEFA*:56A@=?D9D?7@=@6@DED3/,/6;E@G7(634>CECE
@M00200:205:000000000-AKKM3:1:1101:7837:5648 2:N:0:1
TACTAGGGTATCTAATCCTGTTTGCTCCCCACGCTTTCGCACCTCAGCGTCAGTACCGGGCCAGTGAGCCGCCTTCGCCACTGGTGTTCTTCCGAATATCTACGAATTTCACCTCTACACTCGGAGTTCCACTCACCTCTCCCGGACTCGAGATCGCCAGTATCGGAGGCAGTTCTGGAGTTGAGCTCCAGGATTTCACCCCCGACTTAATGATCCGCCTACGTGCGCTTTAAACCCAATTACTGTC
+
CCCCCGGGGGGGGGGGGGGGGGGGGGGGGGGGGGGGGGGGGGGGGGGGGGGGGGGGGGGGGGGGGGGGGGGGGGGGGGGGGGGGGGGGGGGGGGGGEGGGGGGGGGGGGGGGFGCFCFGGGFFGFGGGGGGGGGGGGFGFFGGDEEG=FFGDCFGFFGGEGGFGFFGDDGFFFFFF8ACFFFFGFFGFFFFFFCCGFCG=2AFFBFB=:ECECFF+1<>113/;38>D55D96>E1C:??BBA<4:)
@M00200:205:000000000-AKKM3:1:1101:8959:5649 2:N:0:1
TACGGGGGTATCTAATCCTGTTTGCTCCCCACGCTTTCGCGTCTCAGCGTCAGTCACTGTCCAGAAGGCCGCCTTCGCCACCGGTGTTCCGCTTGATATCTACGAATTTCACCTCTACACCAAGCATTCCACCTTCCTCTCCAGGACTCTAGCCCTGCAGTTTCGAGTGCACTTCCACGGTTGAGCCGTGGGATTTCACACCCGACTTGCAGGGCCGCCTACACGCGCTTTACGCCCAATTACGGTCAGA
+
CCCCCGGGGGGGGGGGGG9FFGGGGGGGGGFEGGGGGGGGG@FGGGGGGGGGGEF9FEGGGGGG,CCFGGGGGGGGGGFGGGGGFGGGGGEFCFGGGGGGFGGGGGGGGC;EFEGFGGGGGGCC+@EGGACFFFDGGFG7*@DFGFGBGFDB,AF5;EFFE?EFA?CFFGFBF@FFFFGBGEDDFGGFEGGFFGCGCEE4;=22171<<;@E@0B33CDF::(5:D5D9>645(-6E?(2)6:(444<(-
@M00200:205:000000000-AKKM3:1:1101:10049:5658 2:N:0:1
TACCGGGGTATCTAATCCCGTTCGCTCCCCACGCTTTCGCGTCTCAGCGTCAGGGGCCGACCAGAGAGCTGCCTTCGCCATGGGTGTTCCTCCTGATCTCTACGCATTTCACCGCTACACCAGGAATTCCACTCTCCTCTTCGGCCCTCAAGAGCGACAGTTTCCAACGGCCCTCCCCGGTTGAGCCGGGGGCTTTCACGTCCGACTTGCCGCCCCGCCTACACGCGCTTTAAACCCAATTACTGTC
+
CCCCCGGGGGGGGGGGGGGGGGGGGGGDGGGGGGGGGGGGGGGGGGGGGGGGEGGGGGGGEGGFGGDEGGFDFDEGFGGGGGCGGGGGGFGGGGGAFGGGGGGGGGGGGGGGGGGDDGGBEGGGFFGGGGGGGGGGGFGEFFFFGFGFGAGCGGGEFEGDGG@BAFGGDEEFBBADEEGBFEGGFGG>FCCEFGGCF>GBF01>BFF<<>(4;BGG>DE0242.3E>D)/44<))4A<?0<<B9)6>
@M00200:205:000000000-AKKM3:1:1101:26286:5693 2:N:0:1
TACGGGGGTATCTAATCCTGTTTGCTCCCCACGCTTTCGTGCCTCAGTGTCAATGATCGTGTAGTAAGCTGCCTTCGCAATGGGTGTTCTATGTCATATCTAAGCATTTCACCGCTACATGACATATTCCGCTTACCTCCACGATATTCAAGACAGATAGTATCAACGGCAGTTCCCGAGTTAATCTCGGGGATTTCACCACTGACTTACCTGCCTACCTACGCACCCTTTAAACCCAATTACTGTCATAT
+
-8CCCGDECF<<CF9CFA<FGCF<9,,CF@EFEF:BEGE@8:BFFCGGGGFGGGGFFC,EFGGGGGG9BECFCFEFGGGCEF,,EFGGEGCFGGGGGDEFGGF,4=FG8E>@F>E5CCFFFGGGGAD==;=EGE=@8FDD6@CDG56*++,6ED8:6ED?F8CDED6=*+38A@CC6?>5F+?++7EFFD*99E?CEEC=E>:4BE486*097>C,4;;B/62?@8:***))17;3*71,)/.9?7>))1/
@M00200:205:000000000-AKKM3:1:1101:4505:5717 2:N:0:1
TACTCGGGTATCTAATCCTGTTTGCTCCCCACGCTTTCGCTCCTCAGCGTCAGTACTGGCCCAGGATCCCGCCTTCGCCACCGGTGTTCCTCCTGATATCTGCGCATTCCACCGCTACACCAGGAATTCCAGATCCCCCTACCAGACTCTAGCCGCCCAGTATCGAACGCGGGCTCGGGGTTGAGCCCCGAGTTTTCACGTTCGACTTGAGTGGCCGCCTACGAGCTCTTTAAACCCAATTACTGTC
+
CCCCCGGGGGGGGGGGGGGGGGGGGGGGGGGGGGGGGGGGGGGGGGGGGGGGGGGGGGGGGGGGGDGGGGGGGGGGGGGGGGGGGGGGGGGGGGGGG<EGGGDGGGGGGFGGGGGFGGGGGGGGGGGFGGGGGGGG=DEAFFGFG5DEGFGCFF>B9CDFGGFGFFFF>C5=>A9AEE)8CEGD8CFFEGGFFGEF@)26@F@@6DD;A34>AFG=9D::37232*)9*0642AF8?:<<>)<)).6
@M00200:205:000000000-AKKM3:1:1101:6194:5720 2:N:0:1
TACTAGGGTATCTAATCCCGTTTGCTCCCCTGGCTTTCGCTCCTCAGCGTCAGTGTTGGTCCAGGATGCCGCCTTCGCCACCGGTGTTCCTCCAGATATCTACGCATTTCACCGCTACACCTGGAATTCCGCATCCCTCTCCCAAACTCAAGCCATCCAGTATCAGACGCAGTTCCCCGGTTAAGCCGAGGGATTTCACGTCTGACTTAGTTGGCCACCTACGAGCCCTTTACACCCAATTACTGTC
+
CCCCCGGGGGGGGGGGGGGGGGGGGGGGGGGGGGGGGGGGGGGGGGGGGGGGGGGGGGGGGGFGGGGGGGGGGGGGFGGGGGGGGGGGGGGGGGGGGGGGG8FGGGDGGGGGGGGF6>8FGGGGGGFGGGGGGGGGGFGFFGG5EFGFGFGFGGGFFGGFGGFDBC=F>ED9DFFFFFGECEC+=DFBECCEFGGGFCCB=B@=;CF44@EF=2<CEFF3;;?B(3:C>F;<E776C0;1).9))1)
@M00200:205:000000000-AKKM3:1:1101:26800:5736 2:N:0:1
TACAAGGGTATCTAATCCTGTTCGCTCCCCACGCTTTCGTGCCTCAGCGTCAGTTTCGGCTCAGCGAGCTGCCTACGCAATCGGGGTTCTTGGCGGTATCTAAGCATTTCACCGCTACACCGCCAGTTCCGCCCGCCTTAACCGAACTCAAGCCCGCCAGTATCCACGGCAGTTCCGGGGTTGAGCCCCGGGATTTCACCGCTGACTTAACGGGCCGCCTACGCACCCCTTAAGCCCACTGACTGTC
+
CCCCCGGGFGGGGGGGGGGGGGGGGCGGGGGGGGGGGGGGGGGGDEEGGEGGGGGFGG7FFGGGGGGGGEGGG9FFGGGGGGGGGDE+ADDFFGEGG+8FEGEGG,C=,:@FGG+?DFDEDEDG7CDEG8EGGGDEGEEBF,@@E?C@FFDF>CGE5EGFFGEG4BDC*1@2/@88287?F*86AFC)8D53>5?DAFGA?BB9B:A4AAFFBFGG0/5?02<:?C5C)/3).49:E6(<))44446
@M00200:205:000000000-AKKM3:1:1101:23067:5746 2:N:0:1
TACTGGGGTATCTAATCCTGTTTGCTCCCCTAGCTTTCGCGCCTCAGCGTCAGTACTGGTCCAGGAAGCCGCCTTCGCCACTGGTGTTCCTCCCGATATCTACGCATTTCACCGCTACACCGGGAATTCCACTTCCCTCTCCCAGACTCTAGCCGGGCAGTATAAGATGCCATTCCACGGTTAAGCCGTGGGATTTCACATCAAACTTACCCGGCCGCCTACGCGCCCTTTCCGCCCAATTCCTGTCCGAT
+
CCCCCGGGGGGGGGGGGGGGGGGGGGGGGGGGGGGGGGGGDGGGGGGGGGGEGGDFGGGGGGGGGGGGGFGGGGGG?FFEGGGGGGGGGGGGGGGGGGGEFGGGGGGGFGGGGGGFGGGGGECEGEGFFGFGGGGFGFG<FGGF8?FEGFGDDDC5?E+*@DEF*?AFFGF510?C;?7>FGGGFGG*:9C>6FGFFEG4CBB;@:BCE>B05(:?;DED;@?B0:DG)9:).4(-:?08)-..).))(4(
@M00200:205:000000000-AKKM3:1:1101:18353:5758 2:N:0:1
TACAAGGGTATCTAATCCCGTTTGCTCCCCTGGCTTTCGTGTCTCAGCGTCAGCACACTCCCAGCTACCTGTTTTCACCATTGGCGTTCCAAATGATATCTACGCATTTCACCGCTCCACCATTTGTTCCGGTAGCCCCTAAGTGGCTCAAGCGACCCAGTATACCGAGCAGTTCCACGGGTGAGCCGTGGGATTTCACAAGGTACTTAGGCCGCCGCCTACACACGCTTTAAACCCAATTACTGTC
+
CCCCCGGGGGGGGGGGGGGGGGGGGGGGGGGGGGGGGGGGGGGGGGGGGGGGGGGGGGGGGGGGGGGGGGGGGGGGGGGGGGGGGGGGGGGGGGGGGGGGGGGGGGGEGDGGGGGEGGGGGFGGGGGGGGGGGGGGDDE=DFFFGFGFGDFDFGGFEGGFFGFGFFGCDGFFFFFFFFGDGEGGFGGDBGGFFGFFFCEEF2=;CCEFFE@2@AEGFDF?DFFFFGFGCC<EEFE;ED634CE<C<9
@M00200:205:000000000-AKKM3:1:1101:23986:5769 2:N:0:1
TACTCGGGTATCTAATCCTGTTTGCTCCCCACGCTTTCGTGCATGAGCGTCAGTGCAGGCCCAGGGGATTGCCTTCGCCATCGGTGTTCCTCCGCATATCTACGCATTTCACTGCTACACGCGGAATTCCATCCCCCTCTGCCGCACTCCAGCCGTGCAGTCACACATGCAGTTCCCAGGTTAAGCCCGGGGATTTCACACCTGTCTTGCACGACCGCCTGCGCACGCTTTACACCCACTTACTGTCAGAC
+
C<BCCFEEFGCGGGGGGFGGGGGGGDG@FGECCGGEEDFFGGGFEFFF@FGGGGFFFGGGGGGFFECGGGGGGG9F<CGDEGGGEGG=A@=FEEECGG;E,@FGEECEGB9FFGGFDGGGGGGGGBFGGGGGGCGGGFGFFFGAEBD8DFF+@DDA9+=+@F@DE6?FFFFBF=FFFF>5@:+59<<ABCE>57CFB4,*.-:(*4))/77;?0:C17B;17256C>G9C<)<)),2(,,994))-.-62)
@M00200:205:000000000-AKKM3:1:1101:24404:5782 2:N:0:1
TACCCGGGTATCTAATCCTGTTTGCTCCCCACGCTTTCGCGCCTCAGCGTCAGAACTGGCCCAGGCAGCCGCCTTCGCCACTGGTGTTCCTCCCGATATCTACGCATTTCACCGCTACACCGGGAATTCCACTGCCCTCTTCCAGCCTCGAGCCCTGCAGTATCCAAGGCAATTCCTCGGTTGAGCCGAGGGATTTCACCCAAGACTTACAGGGCCGCCTACGCGCCCTTTAAGCCCAATTACTGTCAGA
+
CCCCCGGGGGGGGGGGGGGGGGGGGGGGGGGGGGGGGGGGDGGGGGGGGGGGGGGGGGGGGGGGGGGGGGGGGGGGGGGGGGGGGGGGGGGGGGGGGGGGGGGFGDGGGGGGGGGFGGGGGGGGGGGGGFGGGGGGGFGFFGGFGFGDFFGGGGGFFGGFFFFGEFFGFGFDFFFFFFDFGGGGFGG?DDGF4CFGFFG<=@@D@@EEEFFFF0>89DF:?FF>>GFGCC7>A4<?FBF:2<<<<<AB)-
@M00200:205:000000000-AKKM3:1:1101:9190:5786 2:N:0:1
TACGAGGGTATCTAATCCCGTTTGCTCCCCTAGCTTTCGCGCCTCAGCGTCAGTATTGGGCCAGATGAGCGCCTTCGCCACCGGTGTTCCTCCTGATATCTACGCATTTCACCGCTACACCAGGAATTCCCTCATCCTCTCCCATACTCAAGCCAGGCAGTTTGGGATGCAGGTCCTCGGGTGAGCCGAGGGATTTCACATTCCACTTACCTGACCGCCTACACGCCCTTTAAGCCCAATTACTGTC
+
C8CCCFGGGGGGGGFGFGGGFGGGGFFGGGGGGGAFFGGGCGGGGGGF@FCFGGGGGGFFGGGGFGGFGGGGGGGGGGCFGGGFCEC?FGFEGGFDGF;EFEGGFGDEGGGGGGGFGGGGGGGG@FGFGFF8DGGGGFGFFFGFGFGFGFGCFGFBFC8*6?0DDA+DDGFF5CFFFFG5>@DG>FGFECCB>7=FFAF4?**97>C4*80;BBGE@GF?@D35;C5CD46CC<<;F;((/4<<95<
@M00200:205:000000000-AKKM3:1:1101:6762:5792 2:N:0:1
TACAGGGGTATCTAATCCTGTTTGATCCCCACACTTTCGTGCCTCAGCGTCAGTTAAAGCTTAGTAAGCTGTCTACACTATCGGTGTTCTTGACGATATCTAAGCATTTCACCGCTACACCGTCAATTCCGCCTACCTCAACTTTACTCAAGTCCTGCAGTATCAATGCCACCCTCCCGGTTAAGCCGGGATATTTCAGCACTGACTTACAAAACCGCCTACGCACCCTTTAAGCCCAGTTACTGTC
+
CCCCCGGGFGGGGGFGGGGGGGGGGGGGGGGGGGGGGGGGGGGGGGGGGGGGGGGGGGGGGGGGGGGGGGGGGGGGGGGGGGGGGGGEEFGGGGGGEFGGGGGGGGFFEFFFGCEDGGGFBEFGGGGGFADEGG6>@6ADFGGFGFGEGFECFGGFFCG?DFFGEFFGFDFFF=FFBDGFGDCDFFCA>D65AC;E@CAE<CEFFFFFFFFCEBC8:4BDF=A89CAG58>EE4*0=>2(6)9?C?<
@M00200:205:000000000-AKKM3:1:1101:19903:5796 2:N:0:1
TACAAGGGTATCTAATCCCGGTCGCTACCCTAGCTTTCGCACCTGAGCGTCAAGAGCGGGCCAGCGGATCGCTTTCGCCACTGGTGTTCCTTCCGGTATCTACGCATTTTACCGCTACACCGGAAATTCCATCCGCCTCTCCCGTCTTCTGAGCCCCGGAGTTCCCATGGGCATCCCTCGGTTGGGCCGAGGGCTTTCACCATGGGCTTTTGGGGCCGCCTGCGTGCGCTTTAAGCCCAATTACTGTC
+
CCCCCGGGGGGGGGGGGGGGGGGGGGGGGGGGGGGGGGGGGGGGGGGGGGGGGGGGGGGGGGGGGGGGGGDGGGGGGGGGGGGGGGGGGGGGGGCGGGGGGGGGGGCGGGGGGEDBGGGGGGGGGGGGGGGGGEDFGFGFFGGFGBC=DFAFEFC>EED4C758AFGCAFFDFBFFFFGBFEGGDEGAEGGFEG68F>9:>>FA7<67(82<6:CD9C@BFB:>88:79)3--)62341(,-.<<<4)
@M00200:205:000000000-AKKM3:1:1101:6282:5813 2:N:0:1
TACTGGGGTATCTAATCCCGGTCGCTCCCCTAGCTTTCGCGCCTGAGCGTCAAGGGCGGACCAGCAAATCGCTTTCGCCACTGGTGTTCCTTCCGGTATCTACGCATTTTACCGCTACACCGGAAATTCCATTTGCCTCTTCCGCCTTCAAGTCCCGAAGTTTCGACCGGCCTCTCCCAGTTGGGCCGGGAGCTTTCACGTCCGACTTTCGGGACCGCCTGCGCGCGCTTTACGCCCAATTACTGTC
+
CCCCCGGGGGGGGGGGGGGGGGGGGGGGGGGGGGGGGGGGGGGGGFEGGGGGGFFGGDFGGGGGGGGGGGGGGGGGGGGGGGGGGGGGGGGGGGCBFFFGGGGGGGGGGGGGGGGFGGGGGGGGGDGGGGGGGGGDFDGFFGFECDGDGFGGCFDFF5DFGGFGFF7@5:?=?>AFFAFACEGGFGFBE35)=EGG=CF???F;FF>?<>1(,-:?9CEB804@>DBDD3?>BF<0?:?745<4A>>
@M00200:205:000000000-AKKM3:1:1101:9691:5817 2:N:0:1
TACGGGGGTATCTAATCCCGTTTGCTCCCCACGCTTTCGCGCCTCAGCGTCAGGAATTGGCCAGAGACCCGCCTTCGCCACCGGTGTTCCTCCCGATCTCTACACATTTCACCGCTACACCGGGAATTCCAGTCTCCTCTCCAACCCTCAAGGACAGCAGTATCGGACGCACTTCTTCGGTTGGGCCGAAGGATTTCACGACCGACTTGCCATCCCGCCTACACGCCCTTTAAACCCAATTACTGTC
+
CCCCCGGGGGGGGGGGGGGGGGGGGGGGGGGGGGGGGGGGGGGGGGGGGGGGGGGGGGGGGGGGFFDGGGGGGGGGGGGGGGGGGGGGGGGGGGGGGGGGGGGGGFGGGGGGGGGFGGGGGGGGEGFFGGGGGGGGGFFEFFGFGFGFGFGFGGGFFGGFGF4==B>8?C>@DEFFFFGFEGDDEGGAB)7>5?F4CEFDFF1791(88<:ADFD8?DE??B:F2?FGDF7:2<ABEB?(6)4<<<>
@M00200:205:000000000-AKKM3:1:1101:19975:5820 2:N:0:1
TACGCGGGTATCTAATCCTGTTCGCTACCCTAGCTTTCGCGCCTCAGCGTCAGTATCGGGCCAGATGAGCGCCTTCGCCACCGGTGTTCCTCCTGATATCTACGCATTTCACCGCTACACCAGGAATTCCCTCATCCTCTCCCGTACTCAAGCCAAGCGGTTTGAGATGCCGGTCCCCGGGTGAGCCGGGGCATTTCACATCCCACCTACCTACCCGCCTACACGCCCTTTAACCCCAATTACTGACAGAC
+
CCCCCGGGGGGGGGGGGGGGGGGGGGGGGGGGGGGGGGGGGEGGGGFGGGGGGGGGGGDGGGGGGGGGGGGGGGGGGGGGGGDGGGGGGGGGGGGGGCFGGFGGGGGGGGGGGGGBGGGGGGGGGC8DFGGGGGGGFDFDFDFEGEGFGFGC9CG5AGGECD95CFGGFGFA*/:9*4CEECCF4@;8:55>5=EDF5CC)5;().312:??)(;83D:(-.,0(*8C7>26))).11((-.-:)).2).(
@M00200:205:000000000-AKKM3:1:1101:24153:5827 2:N:0:1
TACTAGGGTATCTAATCCCGGTCGCTCCCCTAGCTTTCGCGCCTGAGCGTCAAGGGCGGGCCAGCAAATCGCTTTCGCCACTGGTGTTCCTTCCGGTATCTACGCATTTTACCGCTACACCGGAAATTCCATTTGCCTCTCCCGCCTTCAAGTCCCGAAGTTTCGAACGGCCTCTCCCAGTTGGGCCGGGAGCTTTCACGTCCGACTTTCAGGACCGCCTGCGCGCGCTTTAAACCCAATTACTGTC
+
CCCCCGGGGGGGGDEGGGFGGFGGGGGGGGGGGGGGGGGGGGGGGGGGGGGGFGGDGGGGGGGGGGGFGFEGGGGGGGGGGGGGGGGGGGGGFGDGG7EGGFGGGGGCFDGDF>E>DFGFGGGCG>FGGGGGGDFFGFGFFGGFCB?A5AGGGGGFEGDE8@<F@FGG4=BBEFFFFFGFF97*:8C)88CEEGFGFFC:?BFFFFF?9>22<2;C;D>?FB6:(28D)*42<9<7EBFFA<BFFB2
@M00200:205:000000000-AKKM3:1:1101:9372:5827 2:N:0:1
TACGGGGGTATCTAATCCTGTTTGCTCCCCTAGCTTTCGCGCCTCAGCGTCAGTACTGGTCCAGGAAGCCGCCTTCGCCACTGGTGTTCCTCCCGATATCTACGCATTTCACCGCTACACCGGGAATTCCACTTCCCTCTCCCAGACTCTAGCCGGGCAGTATAAGATGCCATTCCACGGTTAAGCCGTGGGCTTTCACATCAAACTTCCCCGGCCGCCTACGCGCCCTTTAAGCCCACTTACTGTCAGAC
+
CCCCCGGGGGGGGGGGGGGGGGGGGGGGGGGGGGGGGGGGGGGGGGGGGGGGGGGGGGGGGGGGGGGGGGGGGGGGGGGGGGGFGGGGGGGGFFGGGGGGFAFGGGGGGGGGGGGF>FGGGGGGEDFFCFGFGGGGGFGDFDGFF598FFG=FCCAFDGFG8EGFFGGFFFEAEFFFFGDFD5FFGG4?DCE):5;=CG)/=E3>EF<)7=;@;GGFGFF?FFF1EEGDC0AB224;3,()-.5644:AA)
@M00200:205:000000000-AKKM3:1:1101:6911:5842 2:N:0:1
TACAGGGGTATCTAATCCTGTTTGCTCCCCACGCTTTCGAGCCTCAGCGTCAGTAATGGACCAGTATGTCGCCTTCGCCACTGGTGTTCTTCCGAATATCTACGAATTTCACCTCTACACTCGGAGTTCCACATACCTCTTCCATACTCAAGATAGCCAGTATCAAAGGCAATTCCAAGGTTGAGCCCTGGGCTTTCACCTCTGACTAAACTATCCGCCTACGCTCCCTTTATACCCAATTCCTGTC
+
CCCCCGGGFGGGGGAFG9@DGDEFFFGGGGGGGGGGGGGGFEGGFFFGGGDGGGGGGFGGGGGGGGGCFGDFF44EDCFEGGGGEGGGGC=DFGGGEFGFFGGGCFAFFFCEEGFFGFEFGF@C:B=DFDCGGCFF?DFB?9EFGF6:D+16==3<<88*69*?DF8E?C?DBBDFD7D5DDF6*=D5DC6DFFEGFEC@*580086E>E=38*7,)*3=5::ADEEGFD367E??<3924*8>*9)
@M00200:205:000000000-AKKM3:1:1101:27622:5864 2:N:0:1
TACTGGGGTATCTAATCCCGTTTGCTCCCCTAGCTTTCGTTCCTCAGCGTCAGTTAGGTCCCAGTGAGCCGCCTTCGCCTCCGGTATTCCTGATGATATCAACGCATTTCACCGCTCCACCATCAGTTCTGCTCACCTCTAGCCTACTCAAGCTCGGTAGTTTGGAGCGCAATTCCTCGGTTGAGCCGAGGGCTTTCACACCCCACTTTCCAAGCCGCCTACGAACTCTTTAACACCAATTACTGTC
+
-<CCCGFGGGGGEGFEG9FG<DFE,@FFGGGGGG9,CA@EFFFGFCFFF8FFGGGGGCCFGGGGGGFCGFGDCCEDFGEECDGGGDFFGA=FF9CF,?8B44:@>=?F8ABFFEC>D@EFCFFGGF>EFDAFGGDE=DFFFGGFGFGDFFFGGGGFFG6@=EBF>B?FEGEAFEFFCFD>FG??F6C>*@C>BGC4+22:2-599=B*0*8CEEFA@DEFFF;D(3.+116?C)16C083444CCC@
@M00200:205:000000000-AKKM3:1:1101:19449:5870 2:N:0:1
TACACGGGTATCTAATCCTGTTTGATCCCCACACTTTCGTGCCTCAGCGTCAGTTGAAGTCTAGTAAGCTGTCTACACTATCGGTGTTCTTGACGATATCTAAGCATTTCACCGCTACACCGTCAATTCCGCCTACCTCGACTCCACTCAAGCCCATCAGTATCACTCCCACCCTCCCGGTTAAGCCGTGATATTTCAGAACTGACTTAATAGGCCGCCTACGCACCCTTTATACCCAATTACTGTC
+
CCCCCGGGGGGGGGGGGGGGGGGGGGGGGGGGGGGGGGGGGGGGGGGGGGGGGGGGG9FGGGGGGGFFGGGGGGFFGGGFGGEFGGGGGGGGGGGGGGGGGGGGGGGGGGGGGGEAGGGGGGFGFGFFG8AEDGGGFFFA>GCEFFGFGFGGGGGFFGGDE8>FD7=FFFFFFFFFFFGFGGCGFFGF>DGFAFGGFEG*;CFFFF@E7CEE@8CCAGDDDB=>=GFGFC;4CFEEGF0;EE<C3.7
@M00200:205:000000000-AKKM3:1:1101:5106:5870 2:N:0:1
TACTGGGGTATCTAATCCTGTTTGCTCCCCACGCTTTCGTGCCTCAGCGTCAGTAGTGGTCCAGCAGGCCGTCTACACCGCGGGTGTTCCTCCCGATATCTACGCATTTCACCGCTACACCGGGAATTCCGCCTGCCTCTCCCACACTCGAGCACCCCAGTTTCCGGCGCACCCTCCCGGTTGAGCCGGGAGATTTCACACCTGACTTAGGGCACCGCCTACGCACTCTTTAAACCCAGTTACTGTC
+
CCCCCGGGGGGGGGGGGGGGGGGGGFGGGGGGGGGGGGGFGGGGFGFGGGGGGGFGFGFFGFGGGGFGGFG@FGFGGGGGEGCCCGGGGFGGGEEDGDGGGGGGGGGDGGGGGGGFGGGGGCBEGEFDFGGGGDDGGFGFBFF6FEGFGAD>>DGFBD9DF8;FC5/85C5226FF6A4)<8C<FGG:)8>B):=@FFGC7?(::2<2).),8:EG9<B2<?0@1=)C7:>).52:EB14:)).6:)
@M00200:205:000000000-AKKM3:1:1101:19763:5883 2:N:0:1
TACTGGGGTATCTAATCCCGTTTGCTCCCCACGCTTTCGCGCCTCAGCGTCAGGAGATGCCCAGAGACCCGCCTTCGCCACCGGTGTTCCTCCCGATCTCTACACATTTCACCGCTACACCGGGAATTCCAATCTCCTCTGCATCCCTCAAGAACGGCAGTATCGGCCGACGTTCTTCGGTTGAGCCGAAGGATTTCACGACCGACTTGCCATCCCGCCTACGCGCCCTTTACACCCAATTACTGTCAGAC
+
CCCCCGGGGGGGGGGGGGGGGGGGGGGGGGGGGGGGGGGGGGGGGGGGGGGGGGGGGGGGGGGGGGGGGGGGGGGGGGGGGGGGGGEEGGGGFGGGCFGGGGGGGGGGGGGGGGGFGEGGFGGGGGCDGGGGGGGGEBFEFGGFFFGEGFGFGGGFFDDFGFCGA>GC5@@=E2AFFFGFG=D4FGGFFGGEFGFCFFE@FFF9(66<<<?94>FF<DB0:?B>2CDG)93<<B21???7<))6<D2449)
@M00200:205:000000000-AKKM3:1:1101:7463:5888 2:N:0:1
TACAAGGGTATCTAATCCTGTTCGCTCCCCACGCTTTCGCTCCTCAGCGTCAGGTAAGGCCCAGCAAGCCGCCTTCGCCACCGGTGTTCCTCCTGATATCTACGCATTTCACCGCTACACCTGGAATTCCGCATCCCTCTCCCGGATTCAAGCCCGCCAGTATCAGACGCCATTCCCCGGTTAAGCCGAGGGATTTCACGTCTGACTGAGCGGGCCGCCTACGAGCCCTTTACGCCCAATTACTGTA
+
CCCCCGGGGGGGGGGGGGGGGGGGGGGGGGGGGGGGGGGGG@FGGGGGGGGGGGGGGGGGGGGGGGGGGGGGGGGGGGGGG?FGFGGGGGGGGGGFGFGGGGGGGGGEGGGGGGGFDFGGGGFGDFGGGGGEDEGGGFGFFGGFG9?=FFF?9DF>BEGEGGFGFAFFEGFFFFFFFFGEG*@CFF7@4DEFFGFGFFGFD?D<9C3>EE;BF@GG>G>?FB?BBDD7*04BBF?1C:((-6-))))
@M00200:205:000000000-AKKM3:1:1101:7903:5888 2:N:0:1
TACCGGGGTATCTAATCCTGTTTGATCCCCACGCTTTCGTGCCTCAGAGTCAATCTTCGTGTAACGAGCTGCCTTCGCAATTGGTGTTCTATGTCATATCTAAGCATTTCACCGCTACATGACATATTCCGCTCATCTCCACGGGATTCAAGACAGATAGTATCAACGGCAGTTTCCGAGTTAAGCTCGGAGATTTCACCACTGACTTACCTGCCCTCCTACGCACCCTTTAAACCCAGTTCCTTTC
+
CCCCCGGGGGGGGGGGGGCGGGGGFGGGGG@:FGGGGGGCEGFGGGF<<FGGG9EFGFGGFEFFGE:FE7EGGFGGGGDGCFGGGGGGGFGFFAFFGGGGFFGFGFGGGGGFFGGFGGG9,EFGGGGEFF8C88C,=DF8?E6@C*@DCDFG,=8?D9DFFGEGE7D+@?*:392CF>DDGGF+?EA*?@*5*@EEFFGEEFEFFFF?CE4AB=F@)*8@EEF?=E?G*;BC)>A5C6(/.).)))1
@M00200:205:000000000-AKKM3:1:1101:21126:5904 2:N:0:1
TACAGGGGTATCTAATCCTGTTTGATCCCCACACTTTCGTGCCTCAGCGTCAGTTACAGCCTAGTAAGCTGCCTTCGCTATCGGTGTTCTTGACGATATCTAAGCATTTCACCGCTACACCGTCAATTCCGCCTACCTCATCTGTACTCAAGCTCCGCAGTATCAATGGCACCCTGACAGTTTAGCTGCCATATTTCACCACTGACTTACAAAGCCGCCTACGCACCCTTTACACCCACTCACTGTCAGA
+
CCCCCFGGGCGGGGFGGGGGGGGGGGGGGGCGGGGGGGGGGGGGGGGGGGGGGGFFGGGF<FEFGGGFGGGCFGGGBFGDGGBCGGGGGGGGGGDCEGEFF8B9FFFGGGGFGDGFGGFFFEEEF7EFFFGGGGGGGFD89EFFGFFFGCDGC+=:5CGAE?FGFFGF5DFBFAF6:D=DFA+C9C9+:+7BFCCFA<E8@CF5*8A37=AE*8EGFDEFFFAA5CEG5?E*0*75BB(5(53>31>54>
@M00200:205:000000000-AKKM3:1:1101:9147:5907 2:N:0:1
TACTCGGGTATCTAATCCTGTTTGCTCCCCACGCTTTCGAGCCTCAGCGTCAGTAATGGACCAGTATGTCGCCTTCGCCACTGGTGTTCTTCCGAATATCTACGAATTTCACCTCTACACTCGGAGTTCCACATACCTCTTCCATACTCAAGATAGCCAGTATCAAAGGCAATTCCAAGGTTGAGCCCTGGGCTTTCACCTCTGACTACACTATCCGCCTACGCTCCCTTTAAACTCAGTTACTGTA
+
CCCCCGGGGGGGGGGGGGGGFGGGGGGFE7FFFGGGGGGGGGGGGCGFGFCFEFDGGGGGGGGGFGGGGGGGDGGGGGGGGGCG@BE=FA=<FFCEGGGGGFGGGGGEGFCFGDGFGFGGC8FGGGEGG@EFGGGG89DDFG8DDBFEFFCFBF+9B=+5DDEGFFG95DF<?D9DFF+<FF??*6,3*66**;7?B*5*=@EE7AE<)3188;E?5>BD):>44?4@9A.8665*?3)/5CCEE8*
@M00200:205:000000000-AKKM3:1:1101:11225:5928 2:N:0:1
TACCGGGGTATCTAATCCGGTTTGCTCCCCACGCTTTCGCTCCTCAGCGTCAGGGTAGGCCCAGAAGGCCGCCTTCGCCACTGGTGTTCCTCCCGATATCTACGCATTTCACCGCTACACCGGGAATTCCGCCTTCCTCTGCCCACCGCTAGCTCGCCAGTATCCGATGGCCGCTCCCAGTTGAGCCGGGAGATTTCACACCGGACTTAACGAACCGCCTACAAGCCCTGTAAACCCAATTACTGTCACA
+
CCCCCGGFGGGFGGGGGAFFFEGGGGGGGGEFEGGGGGEGGGGGGGG8@BBB@@FGGCEGCFGGGGGDGFEGGGGGFGFGGF<8FDGGFGFFEGGGGDEAFFGFEGDEAEFGGGCDDGGCFDGGEEG8A=F6CECCF?EEFDF?EAD)+:>DFGGFFGC5DFF7ABDE?:A29>54;;FAF7=F6?7)02:55C+;@C7?1;199B>2)4<0??GEFDB0((5@7C3C7*4AF6),2(31)6<DF<)).)
@M00200:205:000000000-AKKM3:1:1101:20899:5929 2:N:0:1
TACGAGGGTATCTAATCCTGTTTGCTCCCCACGCTTTCGAGCCTCAGCGTCAGTAATGAGCCAGTGTGTCGCCTTCGCCACTGGTGTTCTTCCGAATATCTACGAATTTCACCTCTACACTCGGAGTTCCACACACCTCTCTCATACTCAAGACACCCAGTATCAAAGGCAATTCCGAGGTTGAGCCCCGGGATTTCACCCCTGACTTAAATGTCCGCCTACGCTCCCTTTCCGCCCAATTACTGTCAGA
+
CCCCCGGGGGGGGGGGGGGGGGGGGGGGGGGGGGGGGGGGGGGGGGGGGGGGGGGGGGGGGGGGGGGGGGGGGGGGGGGGGGGGGGGGGGGGGGGGGGGGGGGGGC@FFGGGGGGFGGGFEFGGGGGGGGGGGGGGGFGFFGGFGFFFGFGGGGGF*BFFGGEGF?FGBEF5FDFFB:D>FF?FFGGFFGGFFGCCFFGEBBFFFBEC;CEEEEGGFG>DFFFF@GAG8FF3414;E<D(9))5)9354)
@M00200:205:000000000-AKKM3:1:1101:6713:5933 2:N:0:1
TACGAGGGTATCTAATCCCGTTTGCTCCCCACGCTTTCGCGCCTCAGCGTCAGGGAATGCCCAGAGACCCGCCTTCGCCACCGGTGTTCCTCCCGATCTCTACACATTTCACCGCTACACCGGGAATTCCAGTCTCCTCTGCATCCCTCAAGAACGGCAGTATCGGCCGACGTTCTTCGGTTGGGCCGAAGGATTTCACGACCGACTTGCCATCCCGCCTACGCGCCCTTTATACCCACTTACTGTCAGA
+
CCCCCGGGGGGGGGGGGGGGGGGGGGGGGGGGGGGGGGGGGGGGGFGGGGGGGGGGFCFFGGGGGGGGGGGGGGGGGGGDGFGGGGGGGGGGGGGGGGGGGGGGG8FGGGGGGGG>GGGGGGGGGDFGGGGGFGGGGFGFFGDFBFGFGFCDFGGD5C7*@CEFDBDGF5?5BFFFFFGEFEGGAGGFB3EEFFGFA3C;022>29>:<A76>?>E:DBB?:0)(27<7>?A>DA9:>((9<<5<4>42)
@M00200:205:000000000-AKKM3:1:1101:18350:5942 2:N:0:1
TACAGGGGTATCTAATCCCGTTTGCTCCCCTGGCTTTCGCGCCTCAGCGTCAATGCCGGTCCAGGATGCCGCCTTCGCCACCGGTGTTCCTCCAGATATCTACGCATTTCACCGCTACACCTGGAATTCCGCATCCCTCTCCCGGATTCAAGCCACCCAGTATCAGACGCAGTTCCCCGGTTGAGCCGAGGGATTTCACGTCTGACTTAGGCGGCCGCCTACGCGCCCTTTAAGCCCAATTACTGTC
+
CCCCCGGGGGGGGGGGGGGGGGGGGGGGGGGFGGGGGGGGGGGGGGGGGGGGCCGFEGGGGGGGGGFFGFGGGGGGGGGGGGFGGGGGGGGGGGFGDGGGGGGGGGGCGGGGGGGFGGGGDGGGG8F?FF@EGGCFGFGDFGGAEBD)DFGGGGGAFEFC8FCG7C7DECD)3;A6?5?BCEC49CFEF:4?)=:DFFF@3<@?<CE5)9;@90:?;GFF0.233*)95*3<>42:F?B06:9<BA9
@M00200:205:000000000-AKKM3:1:1101:23407:5946 2:N:0:1
TACGGGGGTATCTAATCCTGTTTGCTCCCCACGCTGTCGCGCCTCAGCGTCAGTACTGGCCCAGTCGACCGCCTTCGCCACCGGTGTTCTTCCGGATCTCTACGCATTCCACCGCTACACCCGGAATTCCATCGACCTCTACCAGACTCAAGCCTCCCCGTTCGCACGGCAGACTCGGAGTTAAGCCCCGAGCTTTCACCGCACGCGTGAGAAGCCGCCTACGCGCCCCTTAACCCCAATTACTGACAGCT
+
CCCCCEGGGGGGGG9EFGGGGGGGGGGGGGGGCGGGFGGGGGGGGGGGGGGGGGGGGGGGGFGGGFGGGGGGGGGGFDEGEGGGE7?FGGGGGGGFEGFDFGF@G>@FGGGGGGGFGGGGGGG8B8EFFFGDFEFGG>68CFDFGFGEGFFGFGGFFGGEGC@7@BDG)C>9F;FFF.88F6>+6@F>ADE3;EFFFFFFFFFFF;9>21?:)8?F1)7:?BF3(:.9/9(8A23(;617A)6)6)42,(.
@M00200:205:000000000-AKKM3:1:1101:6855:5949 2:N:0:1
TACTAGGGTATCTAATCCTGTTTGCTCCCCACGCTGTCGCGCCTCAGCGTCAGCAACGGCCCAGCAGACCGCCTTCGCCACTGATGTTCTTCCCGATCTCTACGCATTCCACCGCTACACCGGGAATTCCATCTGCCTCTACCGTGCTCAAGCCTGACAGTTTAGAAGGCAGCCCTGCGGTTAAGCCGCAGGATTTCACCCCCTACTTACCAGGCCGCCTACGCGCCCTTTAAACCCAGTTACTGTC
+
CCCCCFGGGGGGGGGGGGGGGGGGGGGGGGGGGGGGGGGGGGGGGGGGGGGGGGGGGGGGGGGGGGGGGGGGGGGGGGGGGGGGGGGGGGEGFGGGCEGGGDGGD=CEFGGCFEEDDFGGDEEGGCGFGFGFGFFCFBFDFGFDDFGFGBFGGGGFFGGFE?ECCFGGFFA>55***0?@FCCFFFGFFGGDDGGF6@FFDFFFF@F3?4;C@1CGFGDDF@F36EFG)94646A(A18(.:4)6)9
@M00200:205:000000000-AKKM3:1:1101:22691:5964 2:N:0:1
TACGGGGGTATCTAATCCTGTTCGCTCCCCACGCTTTCGCTCCTCAGCGTCAGTACCGGCCCAGAGCGCCGCCTTCGCCACCGGTGTTCCTCCTGATATCTGCGCATTTCACCGCTACACCAGGAATTCCGCGCTCCCCTACCGGACTCTAGTCATGGCAGTATCGAATGGCCTCTCCGAGTTGAGCCCGGAGTTTTCACACCCGACTTGCCAAACCGCCTACGAGCTCTTTAACACCAATTACTGTC
+
CCCCCGGGGGGGGGGGGGGGGGGGGGGGGGGGGGGGGGGGGGGGGGGGGGGGGGGGGGGGEGGGGGGGGGGGGGGGGGGGGGGGGGGGGGGGGGGGGGGGGGGGGGGGDGGGGGGFGGGGGGGEGGGFFGGGGGGGGFGDFFGFGFGFGBG8DFGFFGGFGG:CEFGCAGFDFBFFFFD:<8CFFDEFFDDAAECFFFGFD?F9>;9BFFA7)2*::<>2,-8>(85/>D2><A)-<(2?FFFAAABF
@M00200:205:000000000-AKKM3:1:1101:24573:5985 2:N:0:1
TACCAGGGTATCTAATCCTGTTTGATCCCCACACTTTCGTGCCTCAGCGTCAGTTACAGCCTAGTAAGCTGCCTTCGCTATAGGTGTTCTTGACGATATCTAAGCATTTCACCGCTACACCGTCAATTCCGCCTACCTCATCTGTACTCTAGCCCATCAGTATCAATGCCACCCTCCCGGTTAAGCCGGGATATTTCAGCACTGACTTAATAGGCCGCCTACGCACCCTTTACACCCAATTACTGTC
+
CCCCCGGGGGGGGCGGGGGGGGGGGGGGGGGGGGGGGFGGGGGGGGGGGGGGGGGGGGGGGGGGGGGGGGGGGGGGGGGGGGGGFGGGGGEGDFGGGGGGGGGGGGGGGGGCGGGFGGGDFGGGGGGGGGGGDGGFGFGFFGGFGFGFGFD8E+=DFEF?FFFGFFG;F?5:;@FFFFGEGED=9EGFF>E>FFFD?;C7ADE5CCCC*:;*;@CCADDD2=-:@E>D*9>EF<3:E2=;C).73?A
@M00200:205:000000000-AKKM3:1:1101:10623:5987 2:N:0:1
TACTGGGGTATCTAATCCCGTTTGCTCCCCTGGCTTTCGCGCCTCAGCGTCAGTGAAGGTCCAGCGTGCCGCTTTCGCCACCGGAGTTCCTGATGATATCAACACATTTCACCGCTCCACCATCAGTTCCGCACGCCCCTACCTTACTCGAGACCGTCAGTATCGGAGGCAGTTCCCCAGTTGAGCTGGGGGATTTCACCCTCCACTTGACCATCCGCCTACGCGCCCTTTATACCCAGTTACTGTCCGAT
+
CCCCCGGGGGGGGGGGGGGGGGGGGFGGGGGGGGGGGGGGGGGGGGGGGGGGGGFGGGGGGGGCFGGGGFGGGCGGGGGGGGGCEEBFGGFGFFGGGGGGGFGGGGGGDGGGG>EADEGGGGGGGGGGGGGC8CDGGFGFFGGFG9DEGFGGGGGFFC+::@EG05+@?EB=FFFFFFGFFDF9AFGFFCGEB5,8FCGE>=D(,6?A@EEEEFGGFGF0<D?D0?@D5054>D>)2)8,:<A9<<9),,(
@M00200:205:000000000-AKKM3:1:1101:13108:5992 2:N:0:1
TACAAGGGTATCTAATCCTGTTTGCTCCCCATGCTTTCGTGCCTCAGTGTCAAACAAATCGTAGCCACCTGCCTTCGCAATCGGTGTTCTGGATGATATCTATGCATTTCACCGCTACACCATCCATTCCGGCAGCCTCCAATTATTTCAAGCTATTCAGTATCAATGGCACCTCGATTGTTGAGCAACCGTATTTCACCACTGACTTAAACAGCCACCTACGAACCCTTTAAACCCAGTTACTGTC
+
CCCCCGGGGGGGGGGGGGGGGGGGGGGGGGGGGGGGGGGGGGGGGGGGGGGGGGGGGGFGGGGGGGGGGGGGGGGGGGGGGGGGGGGGGGGGGGGGGGGGFGFGGGGGGGGGGGGFGGGGGGGGGGGGGGGDGEDGFFGFFGCFGFDEGFGGGGGFFGFFGGFGEBFFFGFEFFFFAFDFFA6F5DEBFFCEFFGGFEFFFFFF6<=C78:5C5D;@F6C@=)*1@9C?DEEECE48:>2@?E??8.
@M00200:205:000000000-AKKM3:1:1101:22884:5992 2:N:0:1
TACAGGGGTATCTAATCCCGGTCGCTACCCTAGCTTTCGCACCTGAGCGTCAAGAGCGGGCCAGCGGATCGCTTTCGCCACTGGTGTTCCTTCCGGTATCTACGCATTTTACCGCTACACCGGAAATTCCATCCGCCTCTCCCGTCTTCTGAGCTCCGGAGTTCCCATTGGCATCCCTCGGTTGGGCCGAGGGCTTTCACCATGGGCTTTCGAAGCCGCCTGCGTGCACTTTAAGCCGCATTACTGTC
+
CCCCCGGGGGGGGGGGGGGGGEGGGGEGGGGGGGGGGGGGGGGGGGGGGGGGGGGFGGGGGGCFGGGGGGGGGGGGEGGGGGGGGGGGGGGGGGGGG@FGGGGFGGGEGGDFGECDDFDFFEECFDG8DGGGGGGGGFDFFEFEFAFFGFGFGGGFFE>*@GFGFFGG+=*:9BFA6AGAD=DG>?CF:5/8=7*8=@C?EE<<(4:?B:<B??5?,9)40((84*0*7:7)).)6<((((2).644-
@M00200:205:000000000-AKKM3:1:1101:23481:6000 2:N:0:1
TACTCGGGTATCTAATCCTGTTTGCTCCCCACGCTTTCGCACCTCAGCGTCAATACCAGTCCAGTGAGCCGCCTTCGCCACTGGTGTTCTTCCGAATATCTACGAATTTCACCTCTACACTCGGAATTCCACTCACCTCTCCTGGATTCAAGCGCTGCAGTCTTAAAGGCAGTTCCGGAGTTGAGCCCCGGGCTTTCACCTCTAACTTACAAAGCCGCCTACGTGCGCTTTATACCCAGTTACTGTC
+
CCCCCGGGGGGGGGGGGGGGGGGGGGGGGGGGDGGGGGGG>FGGGGGGGGGGGGGGGGGGGGCGGGGGGGGGGGGGGGGGG@FGGGGGGGGFGCGGG7FGGGGG?FGGGGGGGGGFGGGF,@DC>EGGGGCGG?DGGFGDFGGFCF=DGFFGGD+99ED?D6=3;DD9FGF=FFFF?B6*8:8?:EGF>DEDEGFGFFFFE>*9AECE:9*/62CG2CEDFFF63C>G<C@31?CFG3(/7)9CCEE
@M00200:205:000000000-AKKM3:1:1101:18894:6003 2:N:0:1
TACTGGGGTATCTAATCCTGTTTGCTCCCCACGCTTTCGTGCATGAGCGTCAGTGTTGGCCCAGGAGGCTGCCTTCGCCATTGGTGTTCCTCCACATCTCTACGCATTTCACCGCTACACGTGGAATTCCACCTCCCTCTGCCACACTCGAGCCCCGTAGTTTCGAGCGCAATTCCCAAGTTAAGCCCGGGGATTTCACACTCGACTTGCGAGGCCACCTCCGCCCCCTTTAAACCCAATGACTGTCAGAC
+
CCCCCGGGGGGGGGGGGGGGGGGGGGGGGGGGGGGGGGGFGGFGGEGFGGGGDFFEC@EFGGGGFGGGGFGGGGGGGGGGDEFFGGGGGFGGGGGGGGGGGGGGGGGGDFGGGGGF6FDFGEGGDGDGGGGGGFGGDFGFFG8DDFGDF5A686D>>@DFCG*=>5+@DG>B*8FFFF0?CE;FFFG>>CED?CEFFEF*8(7@9=@2**5063CFFGF((/,=3C)9)249><A8E::7(:<4)225)4)
@M00200:205:000000000-AKKM3:1:1101:10570:6008 2:N:0:1
TACGCGGGTATCTAATCCTGTTTGCTCCCCACGCTTTCGCGCCTCAGTGTCAGTTACAGACCAGACAGTCGCCTTCGCCACTGGTGTTCCTCCAAATCTCTACGCATTTCACCGCTACACTTGGAATTCCCCTATCCTCTTCTGCACTCAAGTTCCCCAGTTTCCAATGACCCTCCCCGGTTGAGCCGTGGGCTTTCACATCAGACTTCAGGAACCACCTGCGCGCGCTTTATACCCAATTACTGTC
+
CCCCCGGGGGGGGCFGGGGGGGGCGGGGGGGGGGGGGGGGGGGGGGF<FGGGGEFFGGGFGGDC<FEGGG:FC:@FFFFGGGAFGEFFGGGFF<FGGGGGGFFFGGGGGGGGGEGF6FFGGGGFFCAFGG8D8@CGFFGFFGCFFDGFGFGCDFFFFGF5,=9FDFGG6D?<6)@?EF65CECCA@EE5*7?AFC>F4=4*74>3>BC*<>B2(<:5?D=(,2>>G>D391><4<AG?6(.:AAA))
@M00200:205:000000000-AKKM3:1:1101:26481:6016 2:N:0:1
TACTGGGGTATCTAATCCTGTTTGATCCCCACGCTTTCGTGCCTCAGTGTCAATATTTGTGTAGTGAGCTGCCTTCGCAATTGGTGTTCTATGTCATATCTAAGCATTTCACCGCTACATGACATATTCCGCTCACCTCCACAACATTCACGATCTATAGTATCAACGGCAGTTTCCAAGTTAAGCTTGGAGATTTCACCACTGACTTACAGACCCACCTACGCACCCTTTATACCCACTTACTGTC
+
CCCC@@,@FGFGDEDDGGGGGGFGGGGGGGGGGGGGGGGGFGGAFFFGFFFG9FGGGGGGGF9EFGGGFGGFGGC9FGG+@9A,FCGGGGAGGFEAFG8CF46FA=FGGEDFF,@ADC,A=EFEGFGGG8,A==DCFFG89@D6=5DEG9,6@==DFFG+=D0CE+=E*@?BD=FFFF8DDC+?9D,0;8@6*@EFFD8>=CFF<@E**>8*:06DCDBCFFABD>?CC*.*//1::>)-*/0689@
@M00200:205:000000000-AKKM3:1:1101:25486:6029 2:N:0:1
TACTCGGGTATCTAATCCTGTTTGATCCCCACACTTTCGTGCCTCAGCGTCAGTTGAAGTCTAGTAAGCTGTCTACACTATCGGTGTTCTTGACGATATCTAAGCATTTCACCGCTACACCGTCAATTCCGCCTACCTCGACTCCACTCAAGCCCATCAGTATCAATCCCACCCTCCCGGTTAAGCCGGGATATTTCAGAACTGACTTAATAGGCCGCCTACGCACACTTTAAACCCAATTACTGTCAGA
+
CCCCCGGGGGGGGGGGGGGGGGGGGGGGGGGGGGGGGGGGGGGGGGGGGGGGGGGGGGGGGGGGGGGGGGGGGGGGGGGGGGGGGGGGGGGGGGGFGGGGGGGGGGGGGGGGAEGDGEGEGEGGGGGGG=DGGGGFGFGDFGGFGFGFGFGFGFDFFGGFGGFGFFFGFGFFFFFFEFGFEED2?FGFFD6@FGECFCFCEFFFFFEEFFF<EEGG=DF9@F=?-=?F6:3?EF<@C;7(;CFF?5>C?@
@M00200:205:000000000-AKKM3:1:1101:15447:6047 2:N:0:1
TACGGGGGTATCTAATCCCGTTTGCTCCCCTGGCTTTCGCGCCTCAGCGTCAGAAGAGGTCCAGTCGGGCGCTTTCGCCACCGGCGTTCCTAGTGATATCTACGCATTTCACCGCTCCACCACCAGTTCCCCCGACCCCTACCTCCCTCGAGATCTCCAGTATCGGAAGCCCTTGTCCGGTTGGGCCGAACGATTTCACCCCCGACTTGAAGACCCGCCTACGCGCCCTCTAAGCCCAGTTACTGTC
+
CCCCCGGGGGGGGGGGGGGGGGGGGGGGGGGGGGGGGGGGGGGGGFFGGGGGGGGGGGGFGGGGGGDFGGFGGEGGGGGGDFGEGGGGGGGGGGGGGGGGGGGGGGGGGGGGGDGFGG@FGGFGFGGGGGGGGGDGCBGFFGGFGFGFGFGDGFCBFGGFGF5F>DGGEGF=F;5;AFGDGCC38CE>5DGD3CEGFBGFFFFF;F>?<<2)43CG>3B0(.476CEGD*,).),2@((5-:AB4>B
@M00200:205:000000000-AKKM3:1:1101:9565:6060 2:N:0:1
TACCCGGGTATCTAATCCTGTTCGCTCCCCCAGCTTTCGCTCCTCAGCGTCAGGTCCGGCCCAGGATCCCGCCTTCGCCACCGGTGTTCCTCCTGATATCTGCGCATTTCACCGCTACACCAGGAATTCCAGATCCCCCTACCGGCCTCAAGCCCAGCAGTATCGAACGGCGTCCCAGGGTTGAGCCCTGGAATTTCACGTCCGACTAACCGAGCCGCCTACGAGCTCTTTATACACACTTACTGTC
+
CCCCCGGGGGGGGGGGGGGGGGGGGGGGGGGDGGGGGGGGGGGGGGFGGGGGGGGGGGDGGGGGGGGGGGGGGGGGGGGGGGGGGGGGGGGGGGGGGGGGGGGGGGGGGGGGGGGFDECFGGFGGGGGGGGF=DGFCF=@FGGFEFGFF5CGGGGFFGFFGGFGF5CFBED@A9DEFFGFC=)6AFG;6CCAFCGGFFG6;@;(1:69@EF112CE1CE?BF3)1?:DGGAA<AA)<2(,<4AAA)4
@M00200:205:000000000-AKKM3:1:1101:17970:6078 2:N:0:1
TACAAGGGTATCTAATCCTGTTTGCTCCCCACGCTTTCGAGCCTCAGCGTCAGTAATGGACCAGTATGTCGCCTTCGCCACTGGTGTTCTTCCGAATATCTACGAATTTCACCTCTACACTCGGAGTTCCACATACCTCTTCCATACTCAAGATAGCCAGTATCAAAGGCAATTCCAAGGTTGAGCCCTGGGCTTTCACCTCTGACTAAACTATCCGCCTACGCTCCCTTTAAACCCAGTTACTGTC
+
CCCCCGGGGGGGGGGGGGGGGGGGGGGGGGGGGGGGGGGGFGGGGGGGGGGGGGGGGGGGGGGGGGGGGGGGGGGGGGGGGGGGGGGGGGFGGGGGGGGGGGGGGGGGGGGGGGGFGGGGGGGGGGGGGEDGGGGFGFG6FGGFFEDFGFGFCFFFFFGFGC>FEFFFFGF55DFFFFGFGGGGBFGFFGGFFGFCF@FFFFFFFFE@FEEFFFG65CDDAD=A@EBG48496;BBE@=EC<?E?9B
@M00200:205:000000000-AKKM3:1:1101:26244:6108 2:N:0:1
TACGCGGGTATCTAATCCCGTTTGCTCCCCTGGCTTTCGTTCCTCAGTGTCAGAAACAGTCCAGAACGCCGCCTTCGCCACCGGTGTTCCTCCAGATATCTACGCATTTCACCGCTACACCTGGAATTCCGCGTTCCTCTCCTGTCCTCAAGCCCGCCAGTCTCAGACGCAGTTCCCCAGTTAAGCTGAGGGATTTCCCGTCTGACTTAGCAGGCCACCTACGAACCCTTTAAACCCAATTACTGTACGA
+
CCCCCGGGGGGGGGGGGGGGGGFGGGGGGGG@FGGGGGEFFGGGGFGGGGGGGGGGGGGGGGGGFGGGEGCGGGGGGGGGGGGGGGGGGCFGGGGGGFGGGAGGGGGGGGFGGGEFGGCGGDFGGCGDFGGCDGGGGFGFBFFFFFFDDFDFGFGBDG>5DFEFFFGFBGAFF6+=/;D><<++1<=46CF;>CCFF499@@=B=EFE4EA)78EEFGFD1(,:8EDG85=AB22:E:(34:AAF)))(-
@M00200:205:000000000-AKKM3:1:1101:6669:6124 2:N:0:1
TACTGGGGTATCTAATCCTGTTTGATCCCCACACTTTCGTGCCTCAGCGTCAGTTGAAGTCTAGTAAGCTGTCTACACTATCGGTGTTCTTGACGATATCTAAGCATTTCACCGCTACACCGTCAATTCCGCCTACCTCGATTCCACTCAAGCCCATCAGTATCAATCCCACCCTCCCGGTTACGCCGGGATATTTCAGAACTGACTTAATAGGCCGCCTACGCACCCTTTAAGCCCAGTTACTGTCCGAT
+
CCCCCFGGGGGGGGGGGGGGGGGGGGGGGGGGGGGGGGGFGGGGGGGGGGGGGGGGFCFGGGGGGGGGGFFGGGGFFGFFGGGGGGGGGGGGGGGGDEGGGGEFGGGGCGGGGEGFGGGGGDFGEGGGGGGGGGGGGFG=*=CFGFGDFF=8FFGFFGGFGGFGFFD9DDFFB>FFF5CEC=C+98CDBDED9EEGFE:578A8CEEEFF6*:)?8>DD92>D>>CAD/>@6<7)6B;/4C?CE3))),.(
@M00200:205:000000000-AKKM3:1:1101:17620:6144 2:N:0:1
TACAAGGGTATCTAATCCTGTTTGCTACCCACGCTTTCGTGCCTCAGCGTCAGTTATGGTCCAGTAAGCCGTCTACACCGCAGGTGTTCCTCCTGATATCTACGCATTTCACCGCTACACCAGGAATTCCGCTTACCTCTCCCATACTCTAGCCTTCCAGTCTTCGGCGCACCCTCCCAGTTAAGCCGGGAGATTTCACACCAAACTTAGCAAACCGCCTACGCACTCTTTGCGCCCAATTACTGTC
+
CCCCCGGGGGGGGGGGGGGGGGGGGGGGGGGGGGGGGGGGGGGGGGGGGGGGDFGGGGGGGGGGFGGGGGGGGGBFFGGGGGGGGGGGGGGGGGGGGGGGGGGGGGGGGGGGGGGDGGGGGGGGGGGGGGGGCEGGGFGFFGGFGFG<DFFDCFGDBEGFGDF=EFGCDGFFFFFFFAFFFGCCFGGBFCGE*;:FA4FCF=DBFFBC=C*8CBGG>DE@0=<A;C5D>FF9EB>3E?6@CEEFF5<
@M00200:205:000000000-AKKM3:1:1101:14493:6146 2:N:0:1
TACAGGGGTATCTAATCCTGTTTGATCCCCACACTTTCGTGCCTCAGCGTCAGTTACAGCCTAGTAAGCTGCCTTCGCTATAGGTGTTCTTGACGATATCTAAGCATTTCACCGCTACACCGTCAATTCCGCCTACCTCATCTGTACTCTAGCCCCGCAGTATCAATGCCACCCTCCCAGTTAAGCTGGGATATTTCAGCACTGACTTACAGGGCCGCCTACGCACCCTTTAAACCCAATTACTGTCAGAC
+
CCCCCFGGGGGGGGGGGGGGGGGGGGGGGGGGGGGGGGGGGGGGGGGGGGGGGFGGGGGGGGFGFGGGGGFGGGGGGGGGGGGGGGGGGGGGGGGGGGGGGGGGGGFFGDGGFEGFGGF@FGGGFGGGGGCGGGGGGFGDFFGFGFGFGFGFFGGFEGD>=D7@EFGGF?DDFFFF>BGFD9+2?8EFFDEFFGGF;;C7:8@)9@*A565*@58C)*:AFB9B2=4?907*9>>:E?((9))7)))16;)
@M00200:205:000000000-AKKM3:1:1101:11273:6152 2:N:0:1
TACTCGGGTATCTAATCCCGGTCGCTACCCTAGCTTTCGCGCCTGAGCGTCAAGTGCGGGCCAGCAAATCGCCTTCGCCACTGGTGTTCCTTCCGGTATCTACGCATTTTACCGCTACACCGGAAATTCCATTTGCCTCTCCCGCCTTCAAGTCTCGAAGTTTCCACGGGCCTCTCCCAGTTGGGCCGGGAGCTTTCACCGTGGACTTTCGAGACCGCCTGCGCGCACTTTAAACCCACTTACTGTC
+
CCCCCGGGGGGGGGGGGGGGGGGGGGGGGGGFFGGGGGGGDFGGGF<FGGGGGGGGGGGGGGGGGGGGGGGGGGGGGGGGGGGGGGGGGGGFFGGGGGGGGDGDGGGGGGCFGGGFGGGGFGGGGGGGGGGGGECGGFFEFGG>GFG=FFGC;FGFA?7AGGFGEFGG5C?ADFFFFFGFFB7DDFGF4>CDF6CFFEGFFF0@FE<<4?033:EE6C3?B19D,:.9DC2<ABA?G:,:A2<A4.6
@M00200:205:000000000-AKKM3:1:1101:6478:6202 2:N:0:1
TACTAGGGTATCTAATCCCGTTTGCTCCCCTGGCTTTCGCGCCTCAGCGTCAGATGTGGTCCAGTATGCCGCCTTAGCCACCGGAGTTCCTATCGATATCACCGCATTTCACCGCTCCACCGATCGTTCCGCATACCCCTACCACCCTCGAGGCACCCAGCATCCGACGCCGCTCCCCGGTTCCGCCGGCGGCTTTCACCCCGGACTCGACCACCCGCCTACGCGCCCCTCCAACCCCGTTACTGCCAGCC
+
BBCCCD@C@@CFFEFFGGG@CC@@FEGGGGDD@FECFG:FGGGEG8CFC@FC@,;@E;CBFG,CCEDBFGCGGE@:?FGGGG+>+7,9FF8F=FBB,,+C=4FCG>?:CF=FF>G>DGEEG6+++8,,AE+@8++CFFGFFGGBGFGDGF8+6?0AFG?9,5*=@?**3C*/*/@)8?D)4***)3C).)*0.**2=AFF69(((46((((4(4CG>DD0(.0>,?BG5*((((54C1((((4--).),(-
@M00200:205:000000000-AKKM3:1:1101:19896:6270 2:N:0:1
TACTAGGGTATCTAATCCTGTTCGCTCCCCACGCTTTCGTGCCTCAGCGTCAATCCAGGTCTAGCCAGCTGCCTTCGCAATTGGTGTTCTATGGCATATCTATGCATTTCACCGCTACATGCCACATTCCGCTGACCTCATCCTAATTCTAGCCTGGCAGTATCAAAAGCAATTTTACGGTTGAGCCGCAAACTTTCACTCCTGACTTACCTGGCCGCCTACGCACCCTTTAAGCCCACTTACTGTC
+
CCCCCGGGGGGGGGGGGGGGGGGGGGGGGGGGGGGGGGGGGGGGGGGGGGGGGGGGGGFGGGGGGGGGGGGGGGGGGGGGGGGGGGGGGGGGGFGFGGGGGGGGGGGGGGGGGGEFGGGGGGGGGGGGGGGGGGGGGFGFFGGFDFGFGFG8FGGFFFG>DGFGFFGGFGFDFEFFFFC>EEDF?FCE>GGFFFGGACEEE@E9ACFE@AEEF@FF>DBDFBA?(4AG4?:45@==FD2374>EFEF
@M00200:205:000000000-AKKM3:1:1101:27873:6283 2:N:0:1
TACAGGGGTATCTAATCCTGTTTGATCCCCACACTTTCGTGCCTCAGCGTCAGTTGAAGTCTAGTAAGCTGTCTACACTATCGGTGTTCTTGACGATATCTAAGCATTTCACCGCTACACCGTCAATTCCGCCTACCTCGATTCCACTCAAGCCCATCAGTATCAATCCCACCCTCCCGGTTAAGACGGGATATTTCAGAACTGACTTAATAGGCCGCCTACGCACCCCTTACACCCAGTGACTGTCAGA
+
CCCCCGGGGGGGGGGGGGGGFGGGGGGGGGGGGGGGGGGGDFGGGGGFGEGGGGGGGGGFGGGGGGAFGGFGGGGFFFGGGGGGGDGEGFFGGGGGG@EGGGGAEEEGCEFGGD6?GFGCFEGGE=9EF8D@CGGGGFGD9FFEEFGFF5?DG?F?FEGFGCFGFFFGDGFFED?FEFDDG?D89,EE>D6??EGGFFG@E@EF58A5097**>CD=DE@27>>@E4D)95)(07@7(65).;9;<E<?3
@M00200:205:000000000-AKKM3:1:1101:19328:6292 2:N:0:1
TACGGGGGTATCTAATCCCGGTCGCTCCCCTAGCTTTCGCGCCTGAGCGTCAAGGACGGGCCAGCAAATCGCTTTCGCCACTGGTGTTCCTTCCGGTATCTACGCATTTTACCGCTACACCGGAAATTCCATTTGCCTCTCCCGTCTTCAAGTCCTGAAGTTTCGAACGGCCTCTCCCAGTTGGGCCGGGAGCTTTCACGCTCGACTTTCAGGACCGCCTGCGCGCGCTTTACACCCAATTACTGTC
+
CCCCCGGGGGGGGGGGGFGGGGGGGGGGGGGGGGGGGGGGGGGGGGGGGGGGGGGGGGGGGGGGGGGFGGGGGGGGGGGGGGGFGGGGGGGGGGGGGGGGGGGGGGGGGGGGGGGFGGGGGGG7C7DEGGFGGGGGFFGFFFGFGEGFFFGCFGGFFECFFGEGD4FF>GEFFFFFFFGFFGGCBG=DFCE3)CCDB?C?;<?;B>??FFFAF0;C>DEFF?FFFDED3/6<)-5:E0<F2<AF<AB
@M00200:205:000000000-AKKM3:1:1101:13955:6301 2:N:0:1
TACGGGGGTATCTAATCCTGTTTGCTACCCACGCTTTCGAGCCTCAGTGTCAGTTACAGTCCAGAGAGCCGCTTTCGCCACCGGTGTTCCTCCATATATCTACGCATTTCACCGCTACACATGGAATTCCACTCTCCTCTACTGCACTCAAGTCTAACAGTTTCCAATGCACACAATGGTTGAGCCCCTGCCTTTTACATCAGACTTATTAAACCACCTGCGCTCGCTTTAAACCCAATTACTGTCAGCTC
+
CCCCCGGGGGFGGGCEGGGGGGGGGGGGGGGGEEGGGGEGDGGGGGFGGGGFGGGGGGGGGGFGGGCFGGGGGG@FGGGGGGGGGGFGGGGGGGFFGGCFGCGGGGGEGGGGGGGFCF?FDGGGGFA8FFEF??DGGBGE5DGFDFFEGBGDGGGFFGG969;F9EEFDGFFBFF*:ACAEE+=A,*33;CACFFF6>CEEEF*:726AEEF49DF=C)685526:=5*2/9473;*/,))..1941.))/
@M00200:205:000000000-AKKM3:1:1101:22136:6319 2:N:0:1
TACAAGGGTATCTAATCCTGTTTGCTCCCCACGCTTTCGAGCCTCAGCGTCAGTAATGGACCAGTATGTCGCCTTCGCCACTGGTGTTCTTCCGAATATCTACGAATTTCACCTCTACACTCGGAGTTCCACATACCTCTTCCATACTCAAGATAGCCAGTATCAAAGGCAATTCCAAGGTTGAACCCTGGGCTTTCACCTCTGACTAAACTATCCGCCTACGCTCCCTTTACGCCCAGTTACTGTC
+
CCCCCGGGGGGGGGGGGGGGGGGGGGGGGGGGGGGGGGGGGGGGGGGGGGGGGGGGGGGGGGGGGGGGGGGGGGGGGGGGGGGGGFGGGGGGGGEGGGGGGGGGEFGGGGGGGGGFGGGGDGFEGGGGGGGGGGGGGFGFFEGFGFGFGFG6FFGFFFF5,6CFEFCEFGFD5DCFFFG5F==FFG6@FC6?68?DF*@@EFF@EEE7>=5*=EFFFGFA=5AF2CEGFG=EFFF@ED5;?4@EF5*
@M00200:205:000000000-AKKM3:1:1101:27213:6335 2:N:0:1
TATTGGGGTATCTAATCCTGTTCGATCCCCACGCTTTCGTGCCTCAGCGTCAATCCAGGTCTAGCCAGCTGCCTTCGCAATTGGTGTTCTATGGCATATCTATGCATTTCACCGCTACATGCCACATTCCGCTGACCTCATCCTAATTCTAGCTAAGCAGTATCAAAAGCAATTTTACGGTTGAGCCGCAAACTTTCACTCCTGACTTACTTGGCCGCCTACGCACCCTTTAACCCCAGTTACTGTCAGCT
+
<C,CC@FGGGGGGGGGGGGGGGGDGGGGFGGGGGGGGGGGFFFGGGGFGGGGGGGGGGFGGGGGGGFEGGGGGGGGGGGGGGGGGGGGGGGGGGGGGFFGGGGGGGFGGGFGGGGEGGGGGG,EFGFGGGDEGGGGFFGDFGGFF7=FFFGFGGF+@FGFGGEGFFF,6?FFFB?FFDDAFGC?DFDEECEEFGFGCCFFFFFEFFEAAE;>C@GC=5?))--9)4:D<C>*9**/;22(19?5/74..))
@M00200:205:000000000-AKKM3:1:1101:20859:6340 2:N:0:1
TACGCGGGTATCTAATCCCGTTCGCTACCCTAGCTTTCGCGCCTCAGCGTCAGAAGAGGTCCAGCACGTCGCTTTCGCCACCGGCGTTCCTTCCGATATCAACGCATTTCACCGCTCCACCGGAAGTTCCACATGCCCCTACCTCCCTCTAGACAAGCAGTATCCAAGGCCATTTCCCGGTTAAGCCGAGAGATTTCACCCCGGACTTGCTTGCCCGCCTACGCGCCCTTTAAACCCAATTACTGTC
+
CCCCCGGGGGGGGGGGGFGGGGGGGGGGGGGGGGGGGGGGGGGGGGGGGGGGGGGGGGGGGGGGGGGGGGGGGFGGGGGGGGEGGGFGGGGGGGGDFG6=FGGGGGGGGGGGGGGFDFGGGGGGGGGGGGGGGGGGCFGFFGGFGFGFGFGFDFGFFGGFGGFGFFGGFGFDFEFFFFCAFGDFFGGEADDEFGFFA?9<;BB>BFFFFFF<B?CF?GFF04<FBEFGDDB4<AA1EB::)<ABBDF
@M00200:205:000000000-AKKM3:1:1101:12020:6340 2:N:0:1
TACTAGGGTATCTAATCCGGTTCGCTCCCCACGCTTTCGCGTCTCAGCGTCAGGTAAGGCCCAGAAAGCCGCCTTCGCCACAGGTGTTCCTCCCGATATCTACGCATATCACCACTACACCGGGAATTCCACTTTCCTCTGCCTCCCTCGAGTTCGCCAGTCTGCAAGAACCTCTCCCAGTTGAGCCGGGAGCTTTCACCCTGCACTTAACGAACCGCCTGCACGCCCTTTCAACCCAATTACTGTCCGAC
+
CCCCCGGGGGGGGGGGGGGGGGGGGGGGGGGGGGGGGGGGGGGGGGGGGGGGDGGFGGGGGGGGG@EDGGGGGGGGGGGGGGGGGGGGGGGGGGGEGGGGGGGGG8C@FGGGGGGFGGGGGGGGEGGGGGGGGGGGGFGFFGCFGFGFG>C6EDF>DEDFF6=GECFACGFFFFFFFF5;>EF>AEGEF4:BEGGGF?F@BDBF@EF@C7AF;@GGFGD<@F8ADG3D3*7--:>2C?F0A9AFA-))-9(
@M00200:205:000000000-AKKM3:1:1101:26892:6353 2:N:0:1
TACGCGGGTATCTAATCCTGTTTGCTCCCCACGCTTTCGTGCCTCAGTGTCAATGATCGTGTAGTAAGCTGCCTTCGCAATCGGTGTTCTATGTCATATCTAAGCATTTCACCGCTACATGACATATTCCGCTTACCTCCACGATATTCAAGACAGATAGTATCAACGGCAGTTTCCAAGTTAAGCTTGGAGATTTCACCACTGACTTACCTGTCTACCTACGCACCCTTTAAACCCAATTACTGTC
+
CCCCCGGGGGGGGGGGGGGGGGGGGGGGGGGGGGGGGGGG8FGGGGFGFGGGGGGGGGGGGGGGGGGGGGGGGGGGGGEDGGFGGGGGGGGGGGG<FD8FCFGGGGGGGGGGG>EFDG8EG8FGGDGGGGCGDEDGGFGFFGGFGDGFGF8@DGGF*@95=9FGFFFE5EEFFCFFFFD6@@;<7ECAA6,*9CCFA<;8*855@E@=ACBC:AE,*5@B4>=>480C*;.**/.5;-(67?CEE?<
@M00200:205:000000000-AKKM3:1:1101:21295:6353 2:N:0:1
TACGAGGGTATCTAATCCCGTTCGCTCCCCTAGCTTTCGTTCCTCAGCGTCAGAAGAGACCCAGTAAGCCGCTTTCGCCACCGGTGTTCCTGATGATATCAACGCATTTCACCGCTCCACCATCAGTTCCGCTTACCCCTGTCTCCCTCAAGCCTTGCAGTCTCAAGCGCCATTCCTCGGTTGAGCCGAGGGATTTCACACCTGACTTACAAAGCCGCCTACAAACCCTTTAAGCCCAATTACTGTC
+
CCCCCGGGGGGGGGGGGGGGGGGGGEGGGGGGGGGGGGGGGGGGGGGGGGGGE<E8EGGGGGGG<ECADGGGG@FGEGGEGGGGGGGGGGGC;?EEA@EEFGGGGGGEDFFFGGGEGEGGGCFG9ECCDEEGGGDFFFGDFGGFGFFDGFFDFGGFFGGBF+;DE+DF5C>5?C7CFFG5@?>CFFG5?5:?4FGFFC@/5=2.>EFFEBB*75CA@DEDDF;63AFD72./);36C0(()6><C4A
@M00200:205:000000000-AKKM3:1:1101:22017:6353 2:N:0:1
TACTGGGGTATCTAATCCTGTTTGCTCCCCACGCTTTCGTGCCTCAGCGTCAATATTCGTGTAGTAAGCTGCCTACGCAATTGGTGTTCTATGTCATCTCTAAGCATTTCACCGCTACATGACATATTCCGCTTACCTCCACGACATTCAAGATTGATAGTATCCACGGCAGTTTCCAAGTTAAGCTTGGAGATTTCACCACGGACTTACCAACCCGCCTACGCACCCTTTAAACCCAATTACTGTCAGAC
+
CCCCCGGGGGGGGGGGGGGGGGGGGGGGGGGGGGGGGGGGGGGGGGGGGGGGEGGGGGGGGGGFGGGGGFGGGGFFGGG:FGFFGGGGGGGGGGGGGGGGGGGGGGGGGGGGGGGFGGGGGGGGGGCD=E?DCEDGGFGFFGGEGACDGCGGGGGFFGCFGGFGFFGGDGEAFFFFFFFFGGGCFGGF56AFFGFGF@CCB9=5):>CFF57@ACE4CEF25=A?GFGGGBF4=3:75;19?<<E5><6>)
@M00200:205:000000000-AKKM3:1:1101:22079:6354 2:N:0:1
TACCGGGGTATCTAATCCCGTTTGCTCCCCTAGCTTTCGCTCCTCAGCGTCAATGTCGGTCCAGGATGCCGCCTTCGCCACCGGTATTCCTCCAGATATCTACGCATTTCACCGCTACACCTGGAATTCTGCATCCCTCTCCCGAATTCAAGCCATCCAGTATCCGACGCAGTTCCCAGGTTGAGCCTGGGGATTTCACGTCGGACTTAGCCAACCGCCTACGCACGCCTTATGCCCAGTTACTGTC
+
CCCCCGGDGGGGGGGGGGGGGGGGGGGGGGGGGGGGGGGGGGGGGGGGGGGGGGGGGGGGGGGFGFGGGGGGGGGGGGGGGGGGGFGGDGGGGGGGGCDGGFGGGGGGGGGGFGGEGGGGGGGGGGDGGGGGGGGGGFGFFFGBGFGFGFGGGGGFFDFFGGFGFEDE>EEA>EFFFFC?C:DGFGGFFFGFEGGGFEGFFF=(:@FEE94;@DGGFGA6;;0DDCDG*043<>A7@)35A244<49
@M00200:205:000000000-AKKM3:1:1101:24400:6384 2:N:0:1
TACGCGGGTATCTAATCCTGTTTGCTCCCCACGCTTTCGCGCCTCAGCGTCAGAACCGGACCAGACAGCCGCCTTCGCCACTGGTGTTCTTGCGAATATCTACGAATTTCACCTCTACACTCGCAGTTCCGCTGTCCTCTTCCGGTCTCAAGCCAACCAGTATCGAAGGCAATTCTGTGGTTGAGCCACAGGCTTTCACCCCCGACTTAATCGGCCGCCTACGCGCCCTTTAAGCCCAATTAATGTC
+
CCCCCGGGGGGGGGGGGGGGGGGGGGGGGDFGGGGGGGDGCFGGGGGGGGGGGFGGGEDGGGGGGGGGGGGGGGGGGGGGGFGGGGECFGGGCFGGGGGGGGFGGGGFGGGDFGGFGDE,>DDGFEGGGGGGD=DEFFG9FFGDEDGFGFGGGFGFFGDFA+@DD>C>DDFB>*14BFFFFGG4?EGFACG4FFFG88+;?>FFFFBD<CFE;0B/17<(:7(<3CBGGF0<A2),;1(,5)).659
@M00200:205:000000000-AKKM3:1:1101:9837:6407 2:N:0:1
TACTCGGGTATCTAATCCTGTTTGCTCCCCACGCTTTCGAGCCTCAGCGTCAGTAATGAGCCAGTGTGTCGCCTTCGCCACTGGTGTTCTTCCGAATATCTACGAATTTCACCTCTACACTCGGAGTTCCACACACCTCTCTCATACTCAAGACACCCAGTATCAAAGGCAATTCCGAGTTTGAGCCCCGGGATTTCACCCCTGACTTAAATGTCCGCCTACGCTCCCTTTCTACCCAATTACTGTCTGAT
+
CCCCCGGGGDEGGGGGGGGGGGGGGGGFGGGGEGGGGGGCFEGGGGGGGCF:FCF@CGGGGGFGGCCFGGEFGGGGGGEEGGFFGGGGGGGGFG@CE<EGF,A,CF8DCFCFGFD68EFG;DCC:BBGGGGG?EGG66DEDGGFCDG=DF,=D?FD5@FF=+;=*?+7:DDD:DFF??6*89?9?6EFDD65*@,*3*@@C=>=BE6A6*6649D@2C??DFFF2CEGG+4<555>@)/8346C?)7)7>6
@M00200:205:000000000-AKKM3:1:1101:13187:6429 2:N:0:1
TACGCGGGTATCTAATCCCGTTCGCTCCCCTAGCTTTCGCGCCTCAGCGTCAGAAGAGATCCAGTCACGCGCTTTCGCCACCGGCGTTCCTTCCAATATCAACGCATTTCACCGCTCCACTGGAAGTTCCCGTGACCCCTACCTCCCTCGAGCCGACCAGTATCCAAGGCAATTTTCCGGTTGAGCCGAAAGATTTCACCCCGGACTTGGCCAGCCGCCTACGCGCCCTTTATGCCCCATTACTGGC
+
CCCCCGGGGGGGGGGGGGGGGGGGGGGGGGGGGGGGGGGGDGGGGGGGGGGGGGGGGGGGGGGGGGFGGGGGGGGGGGGGGGGGGGGGGGGGGGGFFGGGFC=FEGEGGGGGGCEDGGGGGFGCFFEFGGGGGGGGFFGCFFGFGFDFGECDGGGFFGGFGGFGFFCFFGFFFBFFFFG:FEGGFGGFDCCDFDEGFFGF;BF>9>F<AFF0,8F86DE86?<@0?BG354.<AAFG26?B44<)).
@M00200:205:000000000-AKKM3:1:1101:26743:6459 2:N:0:1
TACGAGGGTATCTAATCCTGTTTGATCCCCACACTTTCGTGCCTCAGCGTCAGTTGAAGTCTAGTAAGCTGTCTACACTATCGGTGTTCTTGACGATATCTAAGCATTTCACCGCTACACCGTCAATTCCGCCTACCTCGACTCCACTCAAGCCCATCAGTATCAATCCCACCCTCCCGGTTAAGCCGGGATATTTCAGAACTGACTTAATAGGCCGCCTACGCACCCTTTAAACCCAATTACTATCAGCT
+
CCCCCGGGGGGGGGGGGGGGGGGGGGGGGGGGGGGGGGGGGGGGGGGGGGGGGGGGGGGGGGGGGGGGGGGGGGGFGGGGGGFGGGGGGGFGGGGFCGEGGGGGGAEFFGGGFEG>DGFGGEGGGGEGGGFGGGGFGFF>>CEFGFGBG5@FGGGFFFGFG+*CDDGGF8D5@AFFFFG*@=7A7EGB>C7AF7AEF@FEEC@@@8AEEFF<A)?E);?D?FFDDG;D1*=C);48C1=@E?C?)97/)))
@M00200:205:000000000-AKKM3:1:1101:25943:6485 2:N:0:1
TACCGGGGTATCTAATCCCGGTCGCTACCCTAGCTTTCGCGCCTGAGCGTCAAGTGCGGGCCAGCAAATCGCCTTCGCCACTGGTGTTCATTCCGGTATCTACGCATTTTACCGCTACACCGGAAATTCCATTTGCCTCTCCCGCCTTCAAGTCTCGAAGTTTCCACGGGCCTCTCCCAGTTGGGCCGGCCGCTTTCACCGTGGACTTTCCAGACCGCCTGCGCGCCCTTTAAGCCCCATTACTGTC
+
CCCCCEDGGGGGGGGGGGFGGGGGGGGGGGGGGGGGGGGGGGGGFGGGGGGDE9CFGG>FG:CFFCGFCCEGGG7EGGGCC<FA?FGGG,@,4,ACCFGGGG9FGGGGGCFGGGGFDGGGGGCECECFGGCFF,=CD9DBD<CBC5C5?FGG;B?BA80:FGEGFFGGB8>@?B?6;68AC1BGECF>>)*25=CFFC@E?=(4(:<?A<))-);C>C@(28>F>:))/*4))).8C(4()).6466
@M00200:205:000000000-AKKM3:1:1101:8500:6489 2:N:0:1
TACTAGGGTATCTAATCCTGTTTGCTCCCCATGCTTTCGCGCCTCAGCGTCAGTCTCAGCCCAGAAAACCGTCTTCACCACCGGTGTTCTTCCACATATCTACGCATTTCACCGCTACACGTGGAATTCCGTTTTCCCTAACTGAACTCTAGTAAGAGAGTTTCATATGCAGCTCCAGGGTTGAGCCCTGGAATTTCACATCCGACTTTTCTCACCGCCTACGCGCCCTTTAAACCCAATTACTGTC
+
CCCCCGGGGGGGGGGGGGGGGGGGGGGGGGGGGGGGGGGDGGGGGGGGGGGGGGGGGGCGGGGGGDGFFGGGGGGGFGGGGGGGGGGGGGGGGGGGGGGGGGGGCGGGGGGGGGG>DGF<EEBEGDGFGG8,AFGGGFGFFEGFFFFDGFFFDD89FFCDGGDF9ED=9DDEFFFBDFD?FGGFFGGFFDFAFC?FFEF@EFD=DFFFFECEECEF2CBF572:@EBDGGFC?C<@D;F@9CE5)1/
@M00200:205:000000000-AKKM3:1:1101:8941:6510 2:N:0:1
TACAGGGGTATCTAATCCTGTTTGCTCCCCACGCTGTCGCGCCTCAGTGTCAGCAACGGCCCAGCAGAACGCCTTCGCCACTGGTGTTCTTCCCGATATCTACGCATTCCACCGCTACACCGGGAATTCCATCTGCCCCTCCCGTGCTCGAGCCCGGCAGTCTGACCGGCAGCCCCGGCGTTGAGCCCCGGGCTTTCACACGCCACTCACCGCGCCACCTACGCCCCCTTTATGCCCACTCACTGTCTGCC
+
CCCCCGEEGGGGGFGGGF<EC@EFGGGFFGGC@F7FGGGGGDFEGFCEFG9@@FFGECEDGGGDGGGGCFECCEFG<?F:FF88F,EEGG;FFF?=+@CGDFGFEC:FAF9FFDE5=FDFG88+@3,AFG,@D3=D,08858=91*+:F>67CDGA?EG5FFE+:8C**=A2?2):6/)2=:)*/5AF>728:EC*1:9)49789<7(.,,,3,::(97,43,)(/8C)*))..5<G?:B((()-.4))),
@M00200:205:000000000-AKKM3:1:1101:5961:6522 2:N:0:1
TACTGGGGTATCTAATCCTGTTTGCTCCCCACGCTTTCGAGCCTCAGCGTCAGTAATGAGCCAGTGTGTCGCCTTCGCCACTGGTGTTCTTCCGAATATCTACGAATTTCACCTCTACACTCGGAGTTCCACACACCTCTCTCATACTCAAGACACCCAGTATCAAAGGCAATTCCGAGGTTGAGCCCCGGGATTTCACCCCTGACTTACATGTCCGCCTACGCTCCCTTTATGTCCAGTTACTGTC
+
CCCCCGGGFBEFGFGGGGGFECFFGACFFGFCFGGCFAFGGFGGG@FFGFGGGFFGGDEG9FFGGGGGGGGFGGGCCCF:@FDC<FD:EFEFFFFGCGG,E=EFFFGDA@DFDGDFGFGFGFGGGG>?FDGGGEDBCFFEFG,DGFFD8DFFGGGF5BD?@=*3;CDFBFDBFBF?FFGFEFFGF6CF>GCABEGGBAA:)):9BBB:6*1AAA9D9</552()(:8:CF3))6)15/67)<37C.)
@M00200:205:000000000-AKKM3:1:1101:26806:6527 2:N:0:1
TACAGGGGTATCTAATCCTGTTTGCTACCCACGCTTTCGCTATTCAGCGTCAGTTCCGGCCCAGACCACCGCCTTCGCCACTGGTGTTCCACCTGATATCTGCGCATTTCACCGCTACACCAGGTATTCCGTGGTCCCCTACCGGACTCTAGCCATGGCAGTATCGAGTGGCCGCTCCAGGTTGAGCCTGGAGTTTTCACACCCGACTTGCCAAGCCGCCTACTAGCCCTTTAAACCCAGTTACTGTC
+
CCCCCGGGGGGGGGGGGGGGGGGGGGGGGGGGGGGGGGGGGGGGGGFGGGGGGGGGGGGGDGEFGGGGGGGGGGGGGGGGGGGGGGFFGFFFGGGGGFCGDDEFGGGGGGGGGEGFDGGGGGGGGGGFGGGCFGGG,?FDFFGFGEGFG5@9@DG?FGG5=F7+C>DFFGF5FAEADEC>7DCG>FFFFGCFF7;=AC,*:@=>@=@@FFEB4@*33):((,5=6AFCGF(4419AC;(.,).:<>FB
@M00200:205:000000000-AKKM3:1:1101:4326:6535 2:N:0:1
TACGGGGGTATCTAATCCCGTTTGCTCCCCTGGCTTTCGCGCCTCAGCGTCAGTGTCAGCCCAGCAACCCGTCTTCACCTCAGGTGTTCCTCTTGATATCTACGCATTTCACCGCTACACCAAGAATTCCGATTGCCCCTTCTGCACTCTAGCACAGCAGTATCACTTGACCGTTCTGAGTTAAGCTCAGAGATTTCACAAGTGACTTACCACGCCGCCTACGCGCCCTTTCTCCCCCATTACTGTCAGCT
+
CCCCCGGGGGGGGGGGGGGGGGGGGFFGGGGGFGGGGGGGGGGGGGGGGGGGGGGGGGGGGGGGGGGGGGGGGGGGGFDGGGGGGGGGGGCEFGGFGF8BDFGGGE@EGGGGGGGDGGGGGGGGGGGFGGGGGC6D6D8DFGGFGBFBGFAFFFDDBEF?FGECCEFGA9FFFDFFFFGFGFC++7AFAGCFFCCFBEGCEFF?*96EEBE4B2>=(:5(6/2245>G/9E)5).(4,(4>A<<2)4)-).
@M00200:205:000000000-AKKM3:1:1101:25918:6536 2:N:0:1
TACCGGGGTATCTAATCCCGTTTGCTCCCCTGGCTTTCGCGCCTCAGCGTCAATGTCGGTCCAGGATGCCGCCTTCGCCACCGGTGTTCCTCCAGATATCTACGCATTTCACCGCTACACCTGGAATTCCGCATCCCTCTCCCGAATTCAAGCCCGCCAGTCTCGAACGCAGTTCCCGGGTTGAGCCCGGGGATTTCACGTTCGACTTAGCAGGCCGCCTACGCGCCCTTTATACCCAATTACTGTCAGCT
+
CCCCCGGGGGGGGGGGGGGGGGGGGGGGGGGGGGGGGGGGGGGGGGGGGGGGGGGGGGGGGGGGGGGGGGGDGGGGGGGEGGGGGGGGGGGGGGGGGGGGGAFFGGCEFEFGGGG>DFGCEGGGGFGGGGFEGGGDGFGFF,DEGFGFCDA?EFG>DGGAFF5F@FGGFDFFFFFFFFGA>CCGFFGFFGGFFDCFFFG?D@FDF@FDFFFFE?CGFGEF6:B>9*5<)90<A245<2(().).664<)).
@M00200:205:000000000-AKKM3:1:1101:22737:6539 2:N:0:1
TACTGGGGTATCTAATCCTGTTTGCTCCCCACGCTTTCGTGCATGAGCGTCAGTGCAGGCCCAGGGGATTGCCTTCGCCATCGGTGTTCCTCCGCATATCTACGCATTTCACTGCTACACGCGGACTTCCATCCCCCTCTGCCGCACTCCAGCGATGCAGTCACAAATGCAGTTCCCAGGTTGAGCCCGGGGATTTCACATCTGTCTTACATCACCGCCTGCGCACGCTTTATACCCCGTTACTGTC
+
CCCCCGGGGGGGGDFGGGFGGGGFFGGGGGGGGGGGGGGGFGGGGFFGGGGGGGGGGGGGGGGGGCGCFFAFGGGGCFECGGDFFDECFGGGGGGGG>FGGGGGGGGGFGFFFGGD9<EGGGECF+@FEGFGGGGGGFGFFGGFGDGFGFGFGG+@BGG?FGE:C:DC@CFBFFFFFFG>F:>7;DF4@C7B57FDFEGC43449C?<CEEFFFGG<GE0:;>B>GDG*/8<<4<4+(38?:<BBFF
@M00200:205:000000000-AKKM3:1:1101:12405:6541 2:N:0:1
TACGAGGGTATCTAATCCTGTTTGCTCCCCACGCCTTCGCGCCTCAGCGTCAGTAGTGTTCCAGAAGATTGCCTTCGCTTTTGGTATTCCTAGTTATCTCTACGGATTTTACCCCTACACAACTAATTCCATCTTCCTCTCCCACACTCTAGCTAAATAGTTTTGGATGCAGTTCTACGGTTGAGCCGTAGGCTTTCACATCCAACTTAAATAGCCGCCTGCCCGCGCTTTAAACCCAGTTACTGTC
+
CCCCCGGDGGGGGGGGGGGGGGGGGGGGGGGGFGGGGGGGGGGGGGGGGGGGGGGGGGGGGGGGGFGGGA@FGGGGGGGGGFFCGGGFFG8FGGGGGGGGGGGFGCCGGG9FCGEFGGGGCF>FGCEGGGGGGGGFGFGFF@DFGFG=FFGDFGGFFG++ECEFF>D9?C58DD??DDC@FEGFDFFDBC+:FGGGFEDEF<D5:@CE55>ECEFF@D9A9<)37?)8??B=4/7>E2(;?557?CE
@M00200:205:000000000-AKKM3:1:1101:27564:6542 2:N:0:1
TACTGGGGTATCTAATCCTGTTTGATCCCCACGCTTTCGTGCCTCAGTGTCAATATATGCGTAGCCAGCTGCCTTCGCAATTGGTGTTCTATGTCATATCTAAGCATTTCACCGCTACATGACATATTCCGCTAACCTCCACAATATTCAAGACTGATAGTATCAATGGCAGTGTCCAAGTTAAGCTCGGAGATTTCACCACTGACTTACAAACCCACCTACTCACCCTTTCAACCCAATTACTGTCAGCT
+
CCCCCGGGGGGGGFGGGGGGGGGGGGGGGGGGGGGGFGGGFGFFGFFGGGGGGGGGGGDGGGG>8EFFGGGGGGFFFGGGGGGGGGFFGGGGGGGGCC8EFFGFFGGCDFAF?CGDGFFFGGGGFGDABECEGGGFCB1:?=?FF+?>FBCDGGFFFFD9=F7DECGEFGB=0)5DDF+@FCG9+=D5B=6*<=DFFFFBD855CFF<7A*3*5>+0;555=*@EG;F*46*:6>2:=D2/*8AAAEEE)*
@M00200:205:000000000-AKKM3:1:1101:24746:6553 2:N:0:1
ACCGGGGTATCTAATCCCGTTTGCTCCCCTAGCTTTCGCGCCTCAGTGTCAGTTTCGGTCCAGGATGCCGCCTTCGCCACCGGTGTTCCTCCAGATATCTACGCATTTCACCGCTACACCTGGAATTCCACATCCCTCTCCCGAACTCAAGTCTTGTAGTATCAGACGCAGTTCCCAAGTTAAGCCTGGGGATTTCACGTCTGACTGACAACACCACCTACGCGCCCTTTAAACCCACTTACTGTCAGCTC
+
CCCCCGGGGGGGG,FE<FFFFEFGGGGGGG8FGGGGG>GGGGGGGGGGGGFFFFGGGGGD@FGFF@<FGGG7FFGGGC7FFE>CFGGGGGGFFFGCFGFGGGGGGC:FGFFAFGGFGFGBFFGG=98DGGEGFGGEDFGFFGGFGEFEGF8DDD7<DGFFGGEFE5DGDGFFFFFFAAFA;7=C5D@>**1<@EECFEFB=@BCE=EEEBEFBDCC29;@=-5>(:))*27)9=;;7(6)).9)1944)6.
@M00200:205:000000000-AKKM3:1:1101:25773:6575 2:N:0:1
TACGGGGGTATCTAATCCCGTTTGCTCCCCTGGCTTTCGCTCCTCAGCGTCAATATCGGTCCAGGATGCCGCCTTCGCCACCGGTGTTCCTCCAGATATCTACGCATTTCACCGCTACACCTGGAATTCCGCATCCCTCTCCCGAATCCAAGCCATCCAGTATCAGACGCAGTTCCCCAGTTAAGCTGAGGGATTTCACGTCTGACTTAGTTGGCCGCCTACGAGCCCTTTAAACCCAATTACTGTC
+
CCCCCGGGGGGGGGGGGGGGGGGGGGGGGGGGGGGGGGGGG@FGGGGGGGGGGGGGGGGGGGGGGGGGGGGGGGEGGGGGGGGGGGGGGGGGGGGGFGGGGGGGGGGGGGGGGGGFGG9EFGDCFGADGGGGGGD3D?FFFGGBEEGF7ADCFGG?FDGFGGFGFFGG>CBBFFFFFFGFG9FFFGGFFFFEFGGGFE,7>=:=EC<EFCC5E@??@GF6;80A?CDDGF))5<<(:<<74AFADF2
@M00200:205:000000000-AKKM3:1:1101:13811:6576 2:N:0:1
TACGGGGGTATCTAATCCTGTTTGCTCCCCACGCTTTCGAGCCTCAGTGTCAGTTACAGGCCAGAGAGCCGCTTTCGCCACCGGTGTTCCTCCATATATCTACGCATTTCACCGCTACACATGGAATTCCACTCTCCTCTCCTGCACTCAAGTCTACCAGTTTCCAATGCATACAATGGTTGAGCCACTGCCTTTTACACCAGACTTAATAAACCACCTGCGCTCGCTTTATACCCAGTTACTGTC
+
CCCCCGGGGGGGGGGGGGGGGGGGGGGGGGGGGGGGGGDGFGGGGGGGGGGGGGGGGGFGGGGGGGGGGGGGGGGGGGGGGGGDGGGGGGGGFGGGGFFGGGGGGGGGGGGGGGDFGGGGGGGGGCFGGGGGGGGFGFFEFGGFGFF==6E6EFGFFGGFDFEGFFDFFGACFFFFFC6@FGFGFCGFFGCFFFFGFEGFFFF2>;9;AAFECE6=BDF6392:=?:CDFCC?C6=<156CECEC@
@M00200:205:000000000-AKKM3:1:1101:6693:6590 2:N:0:1
TACCGGGGTATCTAATCCCGTTCGCTACCCTAGCTTTCGCGCCTCAGCGTCAGTTGAGATCCAGCATGCCGCTTTCGCCACTGGCGTTCCCTCCGATATCAACACATTTCACCGCTCCACCGGAAGTTCCACATGCCCCTAGCTCCCTCAAGCGCTGCAGTTTCGCAGGCGATTCCACGGTTGAGCCGGTGGGATTTCACCTTCGACTTGCAGCGCCGCCTACGCGCTCTTTAAACCCAGTTACTGTC
+
CCCCCGGGGGGGGGGGGGGGGGGGGGGGGGGGGGGGGGGGGGGGGGGGGGGGGGGGGGGGGGGGGGGGGGGGGGGGGGGGGGGGGGGGGGGGGGGGDGEGFGGGGGGGGGGGGGGFGGGGGGGGCG=FGDGGGGGGGFGDDGGFGFGFGFGGGGGFFGGFGFEDDDGGFGFFF=FFFFG>FGDDFGGE4:EDFCFF4ECFFEEED?;;FFCEFE>CBDEB66?33*59D<<44<<7C16:?9AD2AA4
@M00200:205:000000000-AKKM3:1:1101:5980:6597 2:N:0:1
TACAGGGGTATCTAATCCTGTTTGCTCCCCACGCTTTCGTGCCTCAGCGTCAATCATCATGTAGTAAGCTGCCTTCGCTATCGGTGTTCTATGTCATATCTAAGCATTTCACCGCTACATGACATATTCCGCTTACCTCCATGATATTCAAGACAACTAGTATCAACGGCAGTTTCTGAGTTAAGCCCAGAGATTTCACCACTGTCTTACCTGTCCGCCTACGCACCCTTTATACCCAATTACTGTA
+
CCCCCGGGGGGGGGGGGGGCGGDFGFGGGGGGCEGGGGGGGGGGGGGGGGGCCAFCFFGDGGGFGGGGGGGGGGGGDGDECFGGGGGGGGGGCFGGGGFGFGGCCFGGGGFFEGGFDGGBFFFCEFGGG8DE+@CFFFG)9DEFFFGFG9DFAFCD:BDFGGFGBB689@?59=DFFF8=>DFD7=8DFGGFFA9C<EA65)=E**5CCC):=8D?@G5>A@@?DG4D;>E4AC7*<52>*/@@85*
@M00200:205:000000000-AKKM3:1:1101:19232:6617 2:N:0:1
TACGCGGGTATCTAATCCTGTTTGCTCCCCACGCTGTCGCGCCTCAGCGTCAGCCATGGCCCAGCAGGCCGCCTTCGCCACCGGTGTTCTTCCGGATCTCTACGCATTTCACCGCTACACCGGGAATTCCACCCCCCTCTTCGGTACTCTAGCTTGCCAGTTTCATGCGCACTTCCCCGGTTGAGCCGGGGGATTTCACACATGACTTAACAAACCGCCTACACGCCCTTTACGCCCAATTACTGTCAGAC
+
CCCCCGGGGGGGGGGGGGGGGGGGGGGGGGGGGGGGGGFG7FGGGGDGGGGGDGGGGGGGGGGGGGGGGGGGGGGGGGGEFGECCFGGGGGGGGEGEGCFGGGGGEGGGGGGGGGFGGGGGG7CCCEE==ECFGGGGFGFFGGEGFGFGFG7EFGFFGGFGGFGFF>EEGFF>BFFFFGFCGG*;FG>B3=:)7FGFBE>??D24>AA):A421;EFGFF(,(7:E>G<78).8:0C61<>9ADA<A2)6)
@M00200:205:000000000-AKKM3:1:1101:14749:6629 2:N:0:1
TACTGGGGTATCTAATCCTGTTTGCTCCCCACGCTTTCGCGTCTCAGCGTCAGTACCGTCCCAGCGAGCTGCCTTCGCCGTTGGTGTTCCTCCTGATATCTGCGCATTTCACCGCTACACCAGGAATTCCACTCGCCTCTTCCGGACTCGAGCTGAGCAGTATCCACCCGCCTCCCGGGGTTGAGCCCCGGGCTTTCAGAGCAGACTTACCCAGCCGCCTACCAGCGCTTTATACCCAATTACTGTCAGGT
+
CCCCCGGGGGGGGGGGGGGGGGGGGGGGGGGGGGGGGGGGGGGGGGGGGGGGGGGGGGGGGGGGGGGGGGGGGGGGGGGDFEGGGGGGGGGGGGGGGGGGGFGGGGGDFGGGGGGEGGGGGGGGGGGGGGGGGGGGEFGBDEGFGFGFGFFDEGFFFFGFGGFGECDFEG>AFFFBFBGAGE5CAFGFBGGFFGGGFFFFFFFF13;C;>EFFFGGBGFF<:,7)2.1*1().)-):4(:>95)262:4()
@M00200:205:000000000-AKKM3:1:1101:13844:6639 2:N:0:1
TACAGGGGTATCTAATCCCGTTTGCTCCCCTGGCTTTCGCGCCTCAGCGTCAATACCGGTCCAGGATGCCGCCTTCGCCACCGGTGTTCCTCCAGATATCTACGCATTTCACCGCTACACCTGGAATTCCGCATCCCTCTCCCGGATTCAAGCCACCCAGTATCAGACGCAGTTCCCCGGTTGAGCCGAGGGATTTCACGTCTGACTTAGGCCGCCGCCTACGCGCCCCTTCAGCCCAGTTACTGTCCGAC
+
CCCCCGGGGGGGGGGGGGGGGGGGGGGGGGGGGGGGFGGGGEFGGGGDGGGGGGGGGGGEGGFGGGGDGGGG@FCFGGGGEGGGGGGGGGGGGGGGGGGC,=FCFGGGAFFFGGGFGGGFGG?DF8>DFGFGCGGGGFGFFGFEGAD9FFD?EFGFA>?CCFFGCFDFFDBBA=CBAFDD<;D4AGG485:A4C84A5FD@;1=CFEFCC<;3:ED0<@(47:@(:BG)/((5).(;1(54>:<4.6),-(
@M00200:205:000000000-AKKM3:1:1101:20304:6662 2:N:0:1
TACTGGGGTATCTAATCCCGTTCGCTCCCCTAGCTTTCGCACCTCAGCGTCAGATTCGGACCAGTAAGCCGCCTTCGCCACCGGTGTTCCTCCAGATATCTACACATTTCACCGTTCCACCTGGAGTTCCGCTTACCCCTTCCGACCTCGAGCCACGCAGTATCGGATGCCATTCCGCGGTTGAGCCGCGGGCTTTCACATCCGACTTACGTAGCCGCCTACGTGCACTTTATGCCCAATTACTGTC
+
CCCCCGGGGGGGGGGGGGGGGGGGGGGGGGGGGGGGGGGGGGGGGGGGGGGGGGGGGGGGGGGGGGGGGGGGGGGGGGGGGGGGGGGGGGGGGGGGGGGGGGGGGGGGGGGGGGGEGFGGGGGF8EFGGGGDDGGGCFGBFFGEGFGBGFG?EGGFFGDBG@CGFE+:5E5@FE>C6?D>FGGFACGFFCE3)=5>FFGFCE;089;()9<BFFGF1CB?1:?FBFFG7>85<9><C0<BBBFFB42
@M00200:205:000000000-AKKM3:1:1101:14981:6668 2:N:0:1
TACAGGGGTATCTAATCCCGTTTGCTCCCCTGGCTTTCGCTCCTCAGCGTCAATGCCGGTCCAGGATGCCGCCTTCGCCACCGGTGTTCCTCCAGATATCTACGCATTTCACCGCTACACCTGGAATTCCACATCCCTCTCCCGGATTCAAGCCATCCAGTATCAGACGCACTTCCCCGGTTGAGCCGAGGGATTTCACGTCTGACTTAGTTGGCCGCCTACGAGCCCTTTAAACCCAATTACTGTC
+
CCCCCGGGGGGGGGGGGGGGGGGGGGGGGGGGGGGGGGGGGEGGGGGGGGGGGGGGGGGGGGGGGGGGGGGGGGGGGGGGGGGGGGGGGGGGGGGGGGGGGGGGGGGGGGGGGGGFGGGGGFFFFGGGGGGGGGGGGFGFFGGEGDGFGFGDGGGFFGGFFGFGBFFGEEDBEFFFFFGEGEDGFGGFFGGB>GGGFFGB:=35:CFF47CEFFFFBGFFFF?)7CEGGG0<A2)2;:(:)<BFFFF
@M00200:205:000000000-AKKM3:1:1101:20207:6672 2:N:0:1
TACAAGGGTATCTAATCCTGTTTGCTCCCCACGCTTTCGCACCTCAGCGTCAGTATCGGCCCAGGTCTCCGCCTTCGCCACTGGTGTTCCTCCCGATATCTACGAATTTCACCTCTACACCGGGAATTCCGAGACCCTCTTCCGTACTCCAGCACGCCAGTTTCGACTGCCCTTCCGCGGTTGAGCCGCGGGCTTTCACAGTCGACTTAACGAACCGCCTACGTGCGCTTTAAACCCAATTACTGTCAGAC
+
CCCCCGGGGGGGGGGGGGGGGGGFGGGGGGGGGGGGGGGGGGGGGGGGGGGGGGGGGGGGGGGGFGGGGG>FGFGGGGGGGGGFFFGEGGGGGFGGGGGFGFGGGCBFFFFGFGGFGGGGFG77=CGGGGCGGEC=FBFDFFGEGFGFGFD+38DFFFDFGG@D=:DGBCFFF@FF>>74C*@7A@FAEG5BDCFDF)+6;A@(60(6)9AF??GG>GF?BBF7<F><7C:45238E((8AAFAABF<)6)
@M00200:205:000000000-AKKM3:1:1101:11193:6682 2:N:0:1
TACCGGGGTATCTAATCCTGTTCGCTCCCCACGCTTTCGCTCCTCAGCGTCAGTACCGGCCCAGAGTGCCGCCTTCGCCACCGGTGTTCCTCCTGATATCTGCGCATTTCACCGCTACACCAGGAATTCCGCACTCCCCTACCGGACTCGAGTCATGGCAGTATCGAATGGCCTCTCCGAGTTGAGCCCGGAGTTTTCACACCCGACTTGCCAAACCGCCTACGAGCTCCTTAAACCCAATTACTGCA
+
CCCCCGGGGGGGGGGGGGGGGGGGGGGGGGGGGGGGGGGGGGGGGGGGGGGGGGGGGGGGGGGGGGGGGGGGGGEGCGGGGGGGGGGGGGGGGGGGGGGGGGGGGGGGGGGGGGGFGGGGGGGGGGGGGGGGGGGGFFEDFFGFGFGFGFFCFGGFAFDFCC;FEBGGFGFDABFFFFDEFFCFFCGFFGG45C67AE?EF@@@1269;);(7;*;85<2:(2)4*739*()6<<<F(3??>AFA2))
@M00200:205:000000000-AKKM3:1:1101:12443:6684 2:N:0:1
TACAGGGGTATCTAATCCCGTTTGCTCCCCTGGCTTTCGCGCCTCAGCGTCAATACCGGTCCAGGATGCCGCCTTCGCCACCGATGTTCCTCCAGATATCTACGCATTTCACCGCTACACCTGGAATTCCACATCCCTCTCCCGGCTTCGAGCCTTCCAGTCTCGGACGCAGTTCCCGGGTTGAGCCCGGGGCTTTCACGTTCGACTTAGCAGGCCGCCTACGCGCCCTTTATACCCAGTTACTGTC
+
CCCCCGGDGGGGGGGGGGGGGGFFGGGGGGGGGGGGGGG7CGGGGGGGGGGGDGGGGG@FFGGCC7A@FGCFGGGGGGGGGGDEEGGGGGGGG8FCGGGGAGGDGGGGGGFGGGGF6FGGGGC,48EEGGFGGE6FGFGDF=E58*60=@F?GD?D:EGFGDECE?7EDGFF>EF@9?C*CEGFFFCADD=B)CCFFEG06/5;6;@?94@;)2CEBGBB?B081CBD)9,:<).6C<3><2444.6
@M00200:205:000000000-AKKM3:1:1101:21882:6689 2:N:0:1
TACTGGGGTATCTAATCCTGTTCGCTCCCCACGCTTTCGTGCCTCAGCGTCAATCCAGGTCTAGCCAGCTGCCTTCGCAATTGGTGTTCTATGGCATATCTATGCATTTCACCGCTACATGCCACATTCCGCTGACCTCATCCTAATTCTAGCCTGGCAGTATCAAAAGCAATTTTACGGTTGAGCCGCAAACTTTCACTCCTGACTTACCTGGCCGCCTACGCACCCTTTATGCCCAATTACTGTC
+
CCCCCGGGGGGGGGGGGGGGGGGGGGGGGGGGGGGGGGGGGGGGGGGGGGGGGGGGGGGGGGGFGGGGGGGGGGGGGGGEGGGGGGGGGGGGFGGGGGGGGGGGGGGGGGGGGGGFGGGGGFEGGGGGGGFEGGGGGFGFFFGFGFGFGFG?DGGFFGGDFGFGFFGGFGFFFF?FFFDAGGGGBGFDFDEBFGGFFEEEFFFFF@;AEE57@CFFFGE4-5:5>EFC?D==E?=3C83@4))7C7;
@M00200:205:000000000-AKKM3:1:1101:7351:6692 2:N:0:1
TACAGGGGTATCTAATCCCGTTTGCTCCCCTGGCTTTCGCGCCTCAGCGTCAGAAGAGGTCCAGCGCGCCGCTTTCGCCACCGGTGTTCCTTCCGATATCTACGCATTTCACCGCTCCACCGGAAGTTCCGCACGCCCCTACCTCCCTCGAGGTTCCCAGTATCAAAGGCACTTCTCCGGTTGAGCCGGAGGATTTCACCCCTGACTTGAGAACCCGCCTACGCGCCCTTTAAACCCAGTTACTGTC
+
CCCCCGGGGGGGGGGGGFGGGGGGGGGGGGGGGGGGGGGGGGGGGGGGGGGGGGGGGGGGGGGGGGGGGGGGGGGGGGGGGGGGGGGGGGGGFGGFGGGGGGGGGGGGGGGGGGGFGGGGGG>CFGFGGGGGGGGGCACCFGGFGFGFGFGDGGGFFGGFGGFGFFGGFFFDFEAFAFDBFEGGFGGFAG7:BCFGF3C)632:@@A<>A:BAFGE>GF:B?F<>EBGCC>A4<7?C2?(:9<44:A
@M00200:205:000000000-AKKM3:1:1101:26167:6695 2:N:0:1
TACGCGGGTATCTAATCCTGTTTGATCCCCACACTTTCGTGCCTCAGCGTCAGTTACAGCCTAGTAAGCTGCCTTCGCTATAGGTGTTCTTGACGATATCTAAGCATTTCACCGCTACACCGTCAATTCCGCCTACCTCATCTGTACTCTAGCCCATCAGTATCAATGCCACCCTCCCGGTTAAGCCGGGATATTTCAGCACTGACTTAATAGGCCGCCTACGCACCCTCTACACCCAATTACTGTC
+
-6ACCDGCFGAFG<FCFGGGGGDCFFGGGGFGGGCFFGDEF7DEGFAFF@@EEGGGGGGFFGGGFGGGGGGGGG=FCGDEGGFGEFG:FFGGFG::6,84EDFGGFGGDGGGGGGADCG?F=@CCEGDGCDED>D@FDCEFGGFGFEFF7F=>6=*@,+;==*CF9CGBGBEDD??5AC5+:98+@F*97*@*@EC9*,98:3:34**66EE7)6<BGFF@B25;EBD**/7)1((4/(,9361</7
@M00200:205:000000000-AKKM3:1:1101:18983:6698 2:N:0:1
TACTGGGGTATCTAATCCTGTTCGCTCCCCACACTTTCGCTCCTCAGCGTCAGGTAATGCCCAGAGAACCGCCTTCGCCACCGATGTTCCTCCTGATATCTGCGCATTTCACCGCTACACCAGGAATTCCGTTCTCCCCTGCATACCTCCAGTCTGCCCGTATCGAAAGCAAGCCAGGTGTTAAGCACCTGGTTTTCACTCCCGACGCGACAAACCGCCAACGAGCCCTTTATGCCCAATTACTGTC
+
CCCCCGGGGGGGFGFGGGGGGGGGGGGGGGGGGGGGGGGGGGGGGGGGGGGDDGGGGGCFGGGGGC<EFGGEGGGGGGGGGGG4>BFGGGGFGGGGGGGGGGFDGGGFGFCFFGGFGGFGGCCGF8DFFGGEGGGGFFEFFFFFGFGFGFGGGFGDCBD*=CDGDF?EBFF@FFFF5?FFFCGF+@FF5CFFF79;AE:AE@D9=AF>25:@(=F=9D5(.2?F>E5>*57-64<7C023)4<AA:<
@M00200:205:000000000-AKKM3:1:1101:14424:6711 2:N:0:1
TACCAGGGTATCTAATCCTGTTTGCTCCCCACGCTTTCGCGCCTCAGCGTCAGTATCGGGCCAGTGAGTCGCCTTCGCCACTGGTGTTCCGCCGAATATCTACGAATTTCACCTCTACACTCGGCATTCCACTCACCTCTCCCGAACTCAAGACAGCCAGTATCAAAGGCAATTCCAAGGTTGAGCCCTGGGCTTTCACCTCTGACTAAACTGTCCGCCTACGCGCCCTTTATGCCCAATTACTGTC
+
C@CCCGGGGGGGGGGGGGGGGGGCGGGGGGGGGGGGGGGGDGGGGFGGGGGGGGGGGGGGGGGGGEGGGGFFGGGGGGGGEGGFGGGGFFGGGGGGGGGGGCGGG8EDDFGGGGGFGGFGGGGGGGGFGGGGGGGGFFGFFGGFGFGFGFDDGDGF?FGFFC<D@FFGA89CFF7@FFFFCFF*9D,@A*9<FGGGF?CEBDE3*118*3=4>/,>6DB=DB>)3=AG3;E3))17<;?1>CEEF.)
@M00200:205:000000000-AKKM3:1:1101:14055:6712 2:N:0:1
TACCGGGGTATCTAATCCCGTTTGCTCCCCTGGCTTTCGTGTCTCAGCGTCGGCACAACCCCAGCAGCCTGTTTTCACCTTCGGCGTTCCAAGCGATATCTACGCATTTCACCGCTCCACCGCTTGTTCCGGCTGCCCCTAGTTGGCCCAAGATCGCCAGTATGCCCAGCAGTTCCACGGGTGAGCCGTGGGATTTCACAAGACACTTAACGATCCGCCTACACACGCTTTATACCCAGTTACTGTC
+
CCCCCGGGGGGGGGGGGGGGGGGGGGGGGGGGGGGGGGGGGGGGGGGGGGGGGGGEFGGGGGGGGGGGGGGGGGGGGGGFFGGCGGGGGGGGGGGGGGGGGGGGGGGGGGGGGGDFGGGGGGGGGGFGGGGDDGDGGFGFFGGFGFGFGFGFGGGFFGDBGF@F@F;<AGFDFFFFFFGFG?CC?CFDBDG))=,*:6C<3?@@FDEFFEEFFFGGFGF2;=;;@E@<5/())).4<212<AA<><2
@M00200:205:000000000-AKKM3:1:1101:22750:6713 2:N:0:1
TACAGGGGTATCTAATCCTGTTTGCTCCCCACGCTTTCGTGCCTCAGTGTCAATGATCGTGTAGTAAGCTGCCTTCGCAATGGGTGTTCTATGTCATATCTAAGCATTTCACCGCTACATGACATATTCCGCTTACCTCCACGATATTCAAGACAGATAGTATCAACGGCAGTTCCCGAGTTAAGCTCGGGGATTTCACCACTGACTTACCTGCCCACCTACGCACCCTTTAAACCCAATTACTGTC
+
CCCCCGGGGGGGGGGGGGGGGGGGGGGGGGGGGGGGGGGGGGGGGGGGGGGG<FGGGGGGGGGGGGGGGGGGGGGGGGGFGGEGGGGGGGGGFGGGGGGGGGGGGGGGGGGGGGGFGGGGGGGGGGGCFFGGGG6FCFCDFGGFFFDEGFCFGGFFFGGFFGEGFFGGFDEFFFBFF>>BGGFGFFGFEDCBDGFG6*@9C5CFEEEECEFCCDGF>DDFFF>B5:BD*?3;E*8>C@B@C31<57A
@M00200:205:000000000-AKKM3:1:1101:22565:6714 2:N:0:1
TACTGGGGTATCTAATCCTGTTTGCTCCCCACGCTTTCGAGCCTCAGCGTCAGTAATGGACCAGTATGTCGCCTTCGCCACTGGTGTTCTTCCGAATATCTACGAATTTCACCTCTACACTCGGAGTTCCACATACCTCTTCCATACTCAAGATAGCCAGTATCAAAGGCAATTCCAAGGTTGAGCCCTGGGCTTTCACCTATGACTAACCTATCCGCCTACGCTCCCTTTCAACCCAGCTACTGTC
+
CCCCCGGDFGGGGGGGGGGGGGGGGGGGGGGGGGGGGGGGGGGGGGGGGGGGGGGFGGGFGGGGGGGFGGGGGGGGGGGGGGGCGGGGGG8FFGFEGGGGGGGGGCGGGGGGGGGFGGGGGGGGCEGGGGGGGGFFFDFFFGGFGF6*698DCDFFFFG*@+;DDF8,;FFFFFFFFD+:CFCDFG8DF6+*;EFFFCFEB)90C*;7=))11:>F>F?>F@2>)=9?;;.*:46:8>2(04*.774
@M00200:205:000000000-AKKM3:1:1101:17356:6726 2:N:0:1
TACCCGGGTATCTAATCCTGTTCGCTACCCACGCTTTCGTCCATCAGCGTCAATATAATGTTAGTAACCTGCCTTCGCAATTGGTATTCCATGTAATATCTAAGCATTTCACCGCTACACTACATATTCTAGTTACTTCACAGTAATTCAAGTCCTGCAGTATCAATGGCAGTTCGACAGTTAAGCTGCCGGATTTCACCACTGACTTACAAAACCGCCTACGGACCCTTTATGCCCAATTACTGTC
+
CCCCCGGGGGGGGGGGGGGGGGGGGGEGGGGGGGGGGGGGDEGGDGGFCFGGEGGF9<FD@CFGGFFFGGGGGGGGGG@CCGGGGFGGG9EC;@,AFDDFGGGGGGGGGGGGGGGFGGGGGGCCDFFGGGGACCFGGFGE6FCFFF@FGFFG=DFFFFFFADFG><D;?F?=FFF>D5CAEADCFFD63=8**=CFBFFFFCCE6587=AA8C5D:);AA5@2*::9C4046A8>@F)5(1**1*9;
@M00200:205:000000000-AKKM3:1:1101:23870:6748 2:N:0:1
TACTAGGGTATCTAATCCCGTTCGCTCCCCTAGCTTTCGCGCCTCAGCGTCAAGAATGGGCCAGGTAGCCGCCTTCGCCACTGGTGTTCCTCCCGATATCTACGCATTTCACCACTACACCGGGAATTCCGCTACCCTCTCCCACCTTCAAGCCGAGCAGTTTCCGATGCCGTTTTCCAGTTAAGCCGGAAGCTTTCCCATCGGACTTACCCAGCCGCCTGCGCGCCCTTTCAGCCCAGTTACTGTC
+
CCCCCGGGGGGGGGGGGFGGGGGGGGGGGGGGGGGGGGGGGGGGGGGGGGGGGGGGGGGGGGGGGGGGGGGGGGGGGGGGGGGGGGGGGGGGGGGGGGGGGGGGGGGG;FDEGGGFGGGFGGGGGGGFGGGEGGGCFFFFFFGFGFGFFFEGGGG>EGGFFGFGFFDEFGFFF>F>FBG6FF:@FFFFDDGFFFFGF*03>=@29@>@)7@@EDGFFG>(34(8(:)99*3).:A?C6?F4<AAAAB
@M00200:205:000000000-AKKM3:1:1101:23614:6749 2:N:0:1
TACGGGGGTATCTAATCCTGTTTGCTCCCCACGCTTTCGCACCTCAGCGTCAATATGTGTCCAGTAAGTCGCCTTCGCCACTGGTGTTCTTCCGAATATCTACGAATTTCACCTCTACACTCGGAATTCCACTTACCTCTCCACAATTCTAGCGATGCAGTCTTAAAGGCAATTCCGGAGTTGAGCCCCGGGCTTTCACCTCTAACTTACAAAGCCGCCTACGTGCGCTTTATGCCCAATTACTGTC
+
CCCCCGGGGGGGGGGGGGGGGGGGGGGGGGGGGGGGGGGGGGGGGGGGGGGGGGGGGGGGGGGGGGGGGGGGGGGGGGGGGGGGGGGEGGGGGGGGGGGGGGGGGGGGGGGFGGGFGGGGGGGCEGGGGFGGGGGGGFGEFGGFGBGFGBADGGGFDGGFGGEGDFFGFGFDFFFFF>7@FGGGFGGFF5CBEGGGFFF@=>E=EFC?EE=>E9EG2>BFFFFF@FBG9<?3CC7=CE174>BBADB
@M00200:205:000000000-AKKM3:1:1101:7503:6758 2:N:0:1
TACGGGGGTATCTAATCCTGTTTGATCCTCACGCTTTCGTGCCTCAGTGTCAATATTCGTGTAGCCAGCTGCCTTCGCAATTGGTGTTCTATGTCATATCTAAGCATTTCACCGCTACATGACATATTCCGCTGACCTCCACGGTATTCAAGATTAATAGTATCAATGGCAGTTTCTGAGTTAAGCCCAGAGATTTCACCACTGACTTACTAATCCACCTACGCACCCTTTAAACCCAATTACTGTCAGCT
+
CCCCCGGGGGGGGGGGGGGGGGGGGGGGGGGGGGGGGGGGGGGGGGGGGGGGGGGGGGGGGGGGGGGGGGGGGGGGGGGGGCGGGGGGGGGGGGGGGGGGGGGGGGGGGGGGGGGFGG9FDDGGFGFGGGGGGGGFFFGFFGEFFFFFGFECGGFFFGGFFFEGFFGGFFBAFFFFFFGFGGGCDCF5FGCA5EFGFFGFBFE)*8>;:AEC7ACD@C6)).-9)=4?*;>=?E*5B@B(>4///>4?*)*
@M00200:205:000000000-AKKM3:1:1101:17003:6760 2:N:0:1
TACAGGGGTATCTAATCCTGTTTGCTCCCCACGCTGTCGCGCCTCAGCGTCAGCCACTGCCCAGCAGGCCGCCTTCGCCATCGGTGTTCCTCCACATCTCTACGCATTTCACCGCTACACGTGGAATTCCACCTTCCTCTGCCACACTCGAGCCACGTAGTTTCGAGCGCAATTCCCAAGTTAAGCTCGGGGATTTCACACTCGACTTGCGCGGCCACCTGCGCACACTTTAACCCCAGTTACTGTC
+
CCCCCGGGGGGGGGGGGGGGGGGGGGGGGGGGGGGGGGGGGGGGGGGGGGGGDGGGGGGGGGGGGGFGGGGGGGGGGGGGGGGGGGGGGGGGGGGGGGGGGGGGDGEGGGGGGGGFGGGGGFGGGGGGG8EGGGGGGFGFFFGFGFGFGFDDGDGFFGGFEDFGDFGGEGEB>68BAF5FGGGGFGCFFGGA5CCCFCFEFF:>912@AE1((6C=(9>1(3276EFGF>A42)).*-4?)--))).
@M00200:205:000000000-AKKM3:1:1101:5383:6760 2:N:0:1
TACTGGGGTATCTAATCCTGTTTGCTCCCCACGCTTTCGCGCCTCAGCGTCAATTACGGGCCAGATAGCCGCCTTCGCCACTGGTGTTCTTCCCAATATCTACGAATTTCACCTCTACACTGGGAATTCCACTATCCTCTCCCGCATTCAAGCTCATCAGTATCAAGCGCAGCCCCCAGGTTGAGCCCGGGAATTTCACGCCTGACTTGATAAGCCGCCTACGCGCCCTTTATGCACAATTACTGTCCGAT
+
CCCCCGGGGGGGGGGGGGGGGGGGGGGGGGGGGGGGGFGGGCGGGGGGGGGGGGGGGGGGGGGGGGGGGGGGGGGGGGGGGFFGFGGGGGGGGGGGGGEFGGGGGGFGGFGGGGGFGGGGGGGGGGGGGGFGFGGGFFFEBDGBGFGDFEGGGFFFFFDDFGFGFFGGFC>AEFFEEBD<FFFGFGGFBC:9@CFGF<:B=D2BFB=CEBFEEB9CBDD@?@1>@EEDD*4<3C3)36?D9>ABAB4)(((
@M00200:205:000000000-AKKM3:1:1101:25175:6770 2:N:0:1
TACTAGGGTATCTAATCCTGTTTGCTCCCCACGCTTTCGCGCCTCAGCGTCAGAACCGGACCAGACAGCCGCCTTCGCCACTGGTGTTCTTGCGAATATCTACGAATTTCACCTCTACACTCGCAGTTCCGCTGTCCTCTTCCGGTCTCAAGCCAACCAGTATCGAAGGCAATTCTGTGGTTGAGCCACAGGCTTTCACCCCCGACTTAATCGGCCGCCTACGCGCCCTTTATACCCAGTTACTGTC
+
CCCCCGGGGGGGGGGGGGGGGGGGGGGGGGGGGGGGGGGGGGGGGGGGGGGGGGGGGGGGGGGGGGGGGGGEGGGGGGGGGGGGGGGGGGGGGGGGGGGFEGGGGGGGGGGGGGGFGGGGGGGGGG8EGFEDGGGGGFGEFEFFGFGFGFFGGGGFFGCAF+CCAFFGBCACFEAA9CF5FDGGFFGFADCAAEFG?6@B@(65@FFD9953=1B:@GE?F@<BFG3>C5244>42A5(.):<<<<<
@M00200:205:000000000-AKKM3:1:1101:3693:6775 2:N:0:1
TACAGGGGTATCTAATCCTGTTTGCTCCCCACGCTGTCGCGCATCAGTGTCAGTAACTGCCCAGCAGGCCGCCTTCGCCACCGGTCTTCCTCCGGATCTCTACGCATTCCACCGCTACACCCGGAATTCCGCCTGCCCCTACAGCACTCGAGTCTGACAGTCGGCACGGCCGACCCGGGGTTGAGCCCCGGGCTTTCACCACACCCTTATCAGACCACCTACGCGCACTTTATACCCACTTACTGTCAGCC
+
CCCCCGGGGGGGGGGGGGGGGG9FGGGGGGGGGGGGGGGGGGGGGGGGFGGGGGGGGGGGGGGGGGGGGGGGGGGGGGGGGGCGGGGGGGGGGGGG>EGGGGGDGGFGGEFGFEDBGGFGCGGEEEG?FEEGDGGGGFD9FGGFFFGFFDF7:?<BFGGFGC>C5>DEEGA)9:????4?FC3D6<FFDGG3A=F<FAF<?F?::(432)6<4<GG?DDFFF:>;8)9)*-6)4:AGF(146)-6))..)(
@M00200:205:000000000-AKKM3:1:1101:3411:6776 2:N:0:1
TACGAGGGTATCTAATCCTGTTTGATCCCCACGCTTTCGTGCCTCAGCGTCAATGACTCTGTAGTGAGCTGCCTTCGCAATCGGTGTTCTATGTCATATCTAAGCATTTCACCGCTACATGACATATTCCGCTCACCTCCCGAGTATTCAAGACCTGTAGTATCAACGGCAGTTCCGAAGTTAAGCTTCGGGATTTCACTAATGACTTACAAACCCGCCTACGCACCCTTTACACCCAATTACTGTC
+
CCCCCGED@ECGGGGGGGGGGGCFFGGGGGFFCFFDGGGAFGGGGGGGGGGC@FCFAFF<AFGGCFGFGFGGGGGGGGGGDGCEGGGGG94,9C9EEG8A;FGEDDFFGGFGDEGFGGGC;EGA<EFGGGFGGGGG=FF)@CE>1@99DFGGFFGFFB?DA@CDE78CDGA>**+?:9?>>FGGFGG<CDEFBE?CFCC*;)0;;9;;76A*:>DG9?A97=@B9=)99;EC*8768=(/.9<))1;
@M00200:205:000000000-AKKM3:1:1101:15471:6777 2:N:0:1
TATGGGGTATCTAATCCTGTTCGCTCCCCACACTTTCGCTCCTCAGCGTCAGGTAATGCCCAGAGAACCGCCTTCGCCACCGGTGTTCCTCCTGATATCTGCGCATTTCACCGCTACACCAGGAATTCCGTTCTCCCCTGCATACCTCCAGTCTGCCCGTATCGAAAGCAAGCCAGGTGTTAAGCACCTGGTTTTCACTCCCGACGCGCCAAACCGCCTACGAGCCCTTTAAGCCCAATTCCTCTCAGTTC
+
CCCCCGGGGGGGGFGGGGGGGGGGGGFFGGGFFGGGGGGFGGGGGGGGGGGGGGGFGGGGGGC@FCEFGGGGG,F@FG@FGGCCFB:EE=DFGG9FGGGGGGEECC8EFFFFGGGFGFFGFF>+,ECFGF2DFGGGGFGDFGGFFFFECF8DED?DFGC@EDDCD*=@;,;)C5F**004@32;?9>FF7>>8,*:+>,>D2>455@>(67(6=E*,5.366(06:>*77)))604*-:4)5)).<B)).4
@M00200:205:000000000-AKKM3:1:1101:18269:6831 2:N:0:1
TACAGGGGTATCTAATCCCGTTTGCTCCCCTGGCTTTCGTGTCTCAGCGTCAGCTCATCCCCAGTCGCCTGTTTTCACCTTTGGCGTTCCAAACGATATCTACGCATTTCACCGCTCCACCGTTTGTTCCAGCGACCCCTGAATGGCTCAAGAAACGCAGTATGCCCAGCCGTTCCACGGTTAAGCCGTGGGATTTCACAAGGCACTTACGCTTCCGCCTACACACGCTTTAAACCCAATTACTGTC
+
BCCCCGCFCC<CEECFGGGE8CFGGGGGGGGGGGG?F,BCDFGGGGFFFEE@FGDGGGGFFGF@EFDGG:AFF,,FFGCFGGGGGGGGGGFGBFGE7B+CA=FFCE7:=,4CFGG5=+=DB=FGCGFFFFGFFGG@@?65<E8FFFGBFFGGAFGFF>DBE7;9E5DFFEF@D56FFFG>>80<=AFE>DGE>,1318BE:5)65:()1>BF=@CF9D>(8@E)=E>D**,.)/78C??@4CA6<:B
@M00200:205:000000000-AKKM3:1:1101:22748:6838 2:N:0:1
TACGCGGGTATCTAATCCTGTTTGCTCCCCACGCTTTCGCGCCTCAGCGTCAGTTACAGTCCAGAGAGCCGCCTTCGCCACTGGTGTTCCTCCACATCTCTACGCATTTCACCGCTACACGTGGAATTCCGCTCTCCTCTTCTGCACTCAAGTCTCCCAGTTTCCAGTGCGTCACGGGGTTGAGCCCCGCACTTAGACACCAGACTTAAGAAACCGCCTGCGCGCGCTTTAAACCCAATTACTGTC
+
CCCCCGGGGGGGGGGGGGGGGGGGGGGGGGGGGGGGGGGGDGGGGGGGGGG@FGGGGGGGGGGGGFFGGGDGGGGGGGGEGGGFEGGGGGGGGGFFGGGGGGGGGGGGGGAFGGGFDGDGGFGG7=FGGGGGDGGGGFGFFGGFGFGEGF8=CD+;DGGFGFCFFFF:*;?AF>E>AA>BGE7D9DFE>D5BFC9=@5FDDDF;?@))74;4;;EE0D=DFFF@BEE37CA24<??82()-)-662
@M00200:205:000000000-AKKM3:1:1101:21865:6905 2:N:0:1
TACGGGGGTATCTAATCCCGTTTGCTCCCCTGGCTTTCGCGCCTCAGCGTCAATGCCGGTCCAGGATGCCGCCTTCGCCACCGGTGTTCCTCCAGATATCTACGCATTTCACCGCTACACCTGGAATTCCGCATCCCTCTCCCGGATTCAAGCCACCCAGTATCAGACGCAGTTCCCCGGTTGAGCCGAGGGATTTCACGTCTGACTTAGGCGGCCGCCTACGCGCCCTTTAAACCCAATTACTGTC
+
CCCCCGGGGGGGGGGGGGGGGGGGGGGGGGGGGGGGGGGGDGGGGGGGGGGGGGGGGGGGGGGGGGGGGGGGGGGGGGGGGGGGECGGGGGGGGGGGGGGGGGGGGGGGGGGGGGFGGGGGGGGGGGGGGGGGGGGGFGFFGGFGFGFGFGCFFGFFDGFGGEFFCGGFGA9BFFCFFCEGGG4AEGBEGG>EFGFFEE;@=;DFFFFFB?032>?9C5?BBFF>C5<5746<ABBE?1?AAAFBFF
@M00200:205:000000000-AKKM3:1:1101:4620:6918 2:N:0:1
TACAAGGGTATCTAATCCTGTTTGCTCCCCACGCTTTCGCACCTCAGCGTCAGTATTGGCCCAGGTCGCCGCCTTCGCCACTGGTATTCCTCCCGATATCTACGAATTTCACCTCTACACCGGGAATTCTGCGACCCTCTTCCATACTCGAGCCCCGCAGTTTCGGATGCACGTCCTCGGTTAAGCCGAGGGATTTCACATCCGACTTACAGAGCCGCCTACGTGCGCTTTAAACCCAATTACTGTC
+
CCCCCGGDGGGGGGGGGGGGGGGGGGGGGGGGGGGGGGGGCFGFGGFGGGGGGGGGGFFFAFGGGGGDGGGGGGGGGGGGGGGGGGGFFGFGGCFGGEGGGGGGGGGGCGGGFGGFGGGGGD@E7CFFG;DDD6C@EFF<FGGBFDDEC*@+>CD??GDEEGFGD>D>>GFFFFFFEFGFFE*C>CC5):=6>:EFF<FC64,27>>1<AE8<;FGF)<??B?70C@GDD:24)4:E?B(:4:465A
@M00200:205:000000000-AKKM3:1:1101:15647:6920 2:N:0:1
TACGAGGGTATCTAATCCTGTTTGCTCCCCACGCTTTCGAGCCTCAGTGTCAGTTACAGGCCAGAGAGCCGCTTTCGCCACCGGTGTTCCTCCATATATCTACGCATTTCACCGCTACACATGGAATTCCACTCTCCTCTCCTGCACTCAAGTCTACCAGTTTCCAATGCATACAATGGTTGAGCCACTGCCTTTTACACCAGCCTTAATAAACCACCTGCGCTCGCTTTACACCCAATTACTGTC
+
CCCCCGGGGGGGGGGGGGGGGGGGGGGGGGGGGGGGGGGGGGGGGGGGGGGGGGGGGGGGGGGFGCGGGGGGGGGGGGGGFGGGGGGGGGGGGGGGGGGDFGFGGGGGGGGGGGGFGGGFCFFGGCGGGGGGGGGGGFGFFGGFGFGBFFGGGGGFFGGFDGFGFFGGFGFEDEF5FFDFGGGGFGGFFGFFFGGFFEGFDFF):@@68EEEFF68CGF4>:29>:57CDEF*7:6*/817>CCEA
@M00200:205:000000000-AKKM3:1:1101:24373:6925 2:N:0:1
TACTAGGGTATCTAATCCGGTTTGCTCCCCACGCTTTCGCTCCTCAGCGTCAGGATAGGCCCAGAAAGCCGCCTTCGCCACTGGTGTTCCTCCCGATATCTACGCATTTCACCGCTACACCGGGAATTCCGCTTTCCTCTGCCCACCTCTAGCTCGCCAGTTTCCGATGGCCCCTCCCAGTTGAGCCGGGAGATTTCACACCGGACTTAACGAACCGCCTACAAGCCCTTTAAACCCAATTACTGTCAGA
+
CCCCCGGGGGGGGGGGGGFFCFGGGFGGGGFGGGGGGGGGGFGGFGGGGGGGGGGGGGGGGGGGGGGGGGGGGGGGGGEGGGDFGGGGGEFCFGEFEGDFGFGGEG7FFGFFGGGDCFGGFGEGGGF8AFEEGGF>FCFEFCFFGF=DFFGGGGGFFED@<+;@C:CE9?FFFFFFFBGFFFGCAFDBFD=B)=,BB?9438>@010)/;><@(=C3D@0(.5=8;>GCC29<AA:E(:<)64)-.)56>
@M00200:205:000000000-AKKM3:1:1101:5280:6926 2:N:0:1
TACGCGGGTATCTAATCCTGTTCGCTCCCCACGCTTTCGCGTCTCAGCGTCAGTACCGTCCCAGAGAGCCGCTTTCGCCACGGGTGTTCCTCCTGATATCTGCGCATTTCACCGCTACACCAGGAATTCCACTCTCCTCTTCCGGACTCTAGCCCGACGGTTTCCATCGACGTCTCGAGGTTGAGCCTCGAGTTTTCACAACGGACCTGTCGGGCCGCCTACACGCTCTTTATACCCAATTACTGTC
+
CCCCCGGGGGGGGGGGGGGGGGGGGGGGGGGGGGGGGGGGGGGGGGGGGGGGGGGGGGGGGGGGGGGGGGGGGCFGGGEGGFFGFGG>FGGGGGGGGGGGD;FGGGGGGGGGGGGFGGGGGFFGGGGGG8EFGGGGGFGEFDF?C5C@C?FC;FFEBEDBEDDGFFDFF?;@FFFFFFGEGGGGFGGFFCEEFGFG@6@E@DB91711(-4:FFGE1<>B:128:=)9CGD)4)-):<B?).-)664
@M00200:205:000000000-AKKM3:1:1101:8312:6931 2:N:0:1
TACGGGGGTATCTAATCCTGTTTGCTCCCCACGCTTTCGAGCCTCAGCGTCAGTAATGGACCAGTATGTCGCCTTCGCCACTGGTGTTCTTCCGAATATCTACGAATTTCACCTCTACACTCGGAGTTCCACATACCTCTTCCATACTCAAGATAGCCAGTATCAAAGGCAATTCCAAGGTTGAGCCCTGGGCTTTCACCTCTGACTAAACTATCCGCCTACGCTCCCTTTAAGCCCAGTTACTGTC
+
CCCCCGGGGGGGGGGGGGGGGGGGGGGGGGGGGGGGGGGGGDGGGGGGGGGGGGGGGGGGGDFGGGGGGGGGGGGGGGFECGGGGGGGGGGGGGEGGGGGGGGGGGG:FGFGGGGFGGGGFGGGGGGGGGGGGGGGGFGFF8FFGFGFGFDFDFGFFGGFF9>FEFGGFGFDFFFFFFFFFCG?FGGFFFFFFFGCAEFECBFFFFFCE4=7**?8);?5(05:>EFG*03>).7(:7D..7)))14
@M00200:205:000000000-AKKM3:1:1101:18512:6948 2:N:0:1
TACTAGGGTATCTAATCCTGTTTGATCCCCACACTTTCGTGCCTCAGCGTCAGTTAAAGCTTAGTTAGCTGCCTTCGCAATAGGTGTTCTTGACGATATCTAAGCATTTCACCGCTACACCGTCAATTCCGCCAACCTCAACTTTACTCAAGTCCTACAGTATCAATGCCACCCTCCCGGTTAAGCCGGGATATTTCAGCACTGACTTATAAGACCGCCTACGCACCCTTTATGCCCAGTTACTGTC
+
CCCCCGGGGGGGGGGGGGGGGGGGGGGGGGGGGGGGGGGGGGGGGGGGGGGGGGGGGGGGGGGGGGGGGGGGGGGGGGGGGGGGGGGGGGGGGGDECGGGGGGGGGGGGGGGGGGEDGGGGGGGFGGGGGGGGGGGGFGFFGGFGFGFGFGFGFFFFGGFGFFG7?FEDFFFFAFFFFGFGEGGFGGFFDGFFFCCFEFCEDFEFFFC5>;E5AFG=DF9=B=A2CDGFFECFEF76.>;C5CFF?;
@M00200:205:000000000-AKKM3:1:1101:19672:6949 2:N:0:1
TACCAGGGTATCTAATCCTGTTTGCTCCCCACGCTTTCGTGCCTCAGCGTCAGTGTTGATCCAGATGGCCGCCTTCGCCACGGATGTTCCTCCCGATCTCTACGCATTTCACCGCTACACCGGGAATTCCGCCATCCTCTATCACACTCTAGCTCGCCAGTATCCATCGCCATTCCCAGGTTGAGCCCAGGGCTTTCACGACAGACTTAACGAACCGCCTACGCACGCTTTAAACCCAATTACTGTC
+
CCCCCGGGGGGGGGGGGGGGGGGGGGGGGGGGGGGGGGGGFGGGGGGGDGGGGGGGGGGGGGGGGGGGGGGGGGGGGGEGGGG=:FFFGGGGGGEGCFGGGGGGGDGGGGGGFGGEGGGGGGGGGGGGGGGGGGGGGFGFFGGFGFGFGFGGGGGBFEGFGGFGFFGGFEEDBEFFFBG5C97CFGGFFGGEEGGFA4<9A>=@BFFF:4B?D@GD@DB;;DFFDGFG*7()6444C?(3)<AAFFF
@M00200:205:000000000-AKKM3:1:1101:17744:6955 2:N:0:1
TACCAGGGTATCTAATCCCGTTTGCTCCCCTAGCTTTCGCGCCTCAGCGTCAGAAGAGGTCCAGCACGTCGCTTTCGCCACCGGAGTTCCTTCCGATATCAACGCATTTCACCGCTCCACCGGAAGTTCCACATGCCCCTACCTCCCTCGAGACAGCCAGTATCCACGGCAGTTTTCCGGTTGAGCCGACAGATTTCACCACAGACTTCGCTGCCCGCCTACGCGCCCTTTATACCCAGTTACTGTCAGAC
+
CCCCCGGGGGGGGGFFGGGGGGGGGGGGGGGGGGGGGGGGGGGGGGGGGGGGGGGGGGGGGGGGGGGEGGGGGGGGGGGGGGGGGGGGGGGGGGG:C>EGGGGGGGDGGGGGGGGFGGGGGD8CFGGGGGGGGGGGGFF=FGGFGFGFGDGGB87FFFGFCFA@EFGG>E>5*>CAFF>*5@>>AFF4A)=)?G?CFEGFFB@;.2=<)1;0<9FF?CB@<=;F1E5C993:59-4<)(().:AA:B6A<)
@M00200:205:000000000-AKKM3:1:1101:14345:6982 2:N:0:1
TACGAGGGTATCTAATCCTGTTTGCTCCCCACGCTTTCGTGCATCAGCGTCAGTTATGGCTTAGCGAGCTGCCTTCGCAATTGGTGTTCTGGGTCATATCTAAGCATTTCACCGCTACATGACACATTCCGCCCACCTCAACCATACTCAAGACTAGCAGTATCAATGGCAGTTCCACCGTTAAGCGATGGGCTTTCACCACTGACTTACTAATCCGCCTACGCACCCTTTAAGCCCAGTTACTGTC
+
CCCCCGGGGGGGGGGGGGGGGGGGGGGGGGGGGGGGGGGGGGGGGGGGGGGGGGGGGGGGGGGGGGGGGGGGGGGGGGGGGGGGGGGGGGGGGEGGGGGGGGGGGGGGGGGGGGGFGGGGGGGGGFFGGCFEDEDEGFFFDFGEGFGFGFGDFDGFFGGFGGEDDCFGFCF=FEDF?8FEGCGGFGGFFGGFFGGGFFGFFFF@BFFF78*A?EFGAGDFFDFF?GEGGF=>CEE:C?FFCEFFFEF
@M00200:205:000000000-AKKM3:1:1101:10983:6986 2:N:0:1
TACTGGGGTATCTAATCCTGTTCGCTCCCCACGCTTTCGTGCCTCAGCGTCAGTTTCGGCTCAGCGAGCTGCCTACGCAATCGGGGTTCTTGGTGGTATCTATGCATTTCACCGCTACACCACCAGTTCCGCCCGCCTTAACCGAACTCAAGCCTGTCAGTATCAATGGCAGTTCCAGGGTTGAGCCCTGGGATTTCACCACTGACTTAACGGGCCGCCTACGCACCCTTTATACCCAATTACTGTC
+
CCCCCGGGGGGGGGGGGGGGGGGGGGGGGGGGGGGGGGGGGGGGGGGGGGGGGGGGGECGGGGGGGGGGGGGGGG:FEGGGGG7FGFE@AAFGFGGFDFGDFGGGFFGGGGGGGD>DGFGGGGGGGCGGGGGDGDDEFE5DAFFGFDDGFG6@FFFA,CAFFFGFFGGFFFFFFFFFA>>FC5D6DFFFC5?>7CFFEGEFD93>==ECEB@BDGC6D3016<;<E:D5*5<6456C7(495A92:2
@M00200:205:000000000-AKKM3:1:1101:11293:6992 2:N:0:1
TACAGGGGTATCTAATCCTGTTTGCTCCCCACGCTTTCGAGCCTCAGCGTCAGTAATGGACCAGTATGTCGCCTTCGCCACTGGTGTTCTTCCGAATATCTACGAATTTCACCTCTACACTCGGAGTTCCACATACCTCTTCCATACTCAAGATAGCCAGTATCAAAGGCAATTCCAAGGTTGAGCCCTGGGCTTTCACCTCTGACTAAACTATCCGCCTACGCTCCCTTTAAACCCAATTACTGTC
+
CCCCCGGGGGGGGGEGGGGGGGGGGGGGGGGGGGGGGGGGAGGGGGGGGGGGGGGGGGGGGGGFGGGGGGFGGGGGFGGGGGGGGGGGGGGGGGDGGGGGGDFCF?FGGGGGGGGFGGGGGFFE:@EGG8@FGGGGGFGFFGGFGFGDDD?C9FGFFFDFFF>FDFDADCFFFBFFFFGFFGGG6DGFFFE?FGGFFEGE<C<)>A@E@=EEEFFE5CB>)8)3:CFGC8BE*:6:C5BFE9EC*18
@M00200:205:000000000-AKKM3:1:1101:21030:7010 2:N:0:1
TACGGGGGTATCTAATCCCGTTCGCTCCCCTGGCTTTCGCGTCTCAGCGTCAGTAGGCGTCCAGGACCTCGCTTTCGCCACGGGCGTTCCTTCCGATCTCAACGCATTTCACCGCTCCACCGGAAGTTCCAGGTCCCCCTACGCCCCTCCAGGAAGGTCGTATCCGCGCCCGTTCCCCGGTTGAGCCGGGGGATTTCAGCGACGGACGTGCCCTCCCGCCTACACGCGCTCTAAACCCAATTACTGTC
+
CCCCCGGGGGGGGGGGGGGGGGGGGGGGGGGGFGGGGGGGGGGGGGGGGGGGGGGGGGGGGGGGGF@FFGGGGFGGDGGGGGGCFGGGGGGGGGG@@F?FGGGGGGGGFGGGGCEDGFFGGGGGGGGGGGAEFGGGGFGFFGDDGFGFGFG7,C*??EFDG4@DEFG?AEEFF@A5FFG3CC3CFFGF>:*7@GDFFB?AFFFF019914::<FGG?C@9--:04/>CDD(-)662E4(419945464
@M00200:205:000000000-AKKM3:1:1101:23436:7017 2:N:0:1
TACACGGGTATCTAATCCTGTTTGCTCCCCACGCTTTCGTGCCTCAGCGTCAGTGACAGTTTAGTGAGCTGCCTTCGCAATCGGTGTTCTATGACATATCTAAGCATTTCACCGCTACATGTCATATTCCGCCCACCTCAGCTGTACTCAAGACGAACAGTATCAATGGCAATTCTACAGTTAAGCTGCAGGCTTTCACCACTGACTTATTCATCCGCCTACGCACCCTTTATACCCAATTACTGTC
+
CCCCCGGGGGGGGGGGGGGGGGGGGGGGGGGGGGGGGGGGGGGGGGGGGGGGGGGGGGGGGGGGGGGGGGGGGGGGGGGGGGGGGGGGGGGGGGGGGFGGGGGGGGGGGGGFGGGFGGGGGGGGGGGGGGGGGGGGGFGFFGGFGFGFGFGFGGDEFGGFGGFGFFGGFGFDFFFFFFCDEF7EFGGFFC8D>FGGFEC@=>E<CBEFEFFEFFF;)9>==<29<C>D99>4C4*8:>(:CC=EE?E
@M00200:205:000000000-AKKM3:1:1101:4891:7018 2:N:0:1
TACCAGGGTATCTAATCCTGTTTGCTCCCCACGCTTTCGTGCCTCAGCGTCAATGATCGTGTAGTAAGCTGCCTACGCACTTGGTGTTCTATGTCATATCTAAGCATTTCACCGCTACATGACATATTCCGCTTACCTCCACGATATTCAAGATTGATAGTATCCACGGCAGTTCCCAAGTTAAGCTTGGGGATTTCACCACGGACTTACCAACCCGCCTACGCACCCTTTAAACCCAGTTACTGTC
+
CCCCCGGGGGGGGFAFGGGGGGGGGGGGGGGGGGGGGGGGFGGGGGGGGGGGFGGGAFCFGG8EFGGGGGGGGGGGGGG+CFFFGGGGGGGGGGGECFGGG8FFF8EGGGGGGGGFGG?DFCFFGGGEGGGGGDGGGFGB9?=?DEGFGFDGFGFF5DGDFC9D*4+4@EF=:*?DFFFFFF=??DADFCF5AEGC?EGEBF=9ABA@AC@E@@EEFGF59>AA@GEG*83*7==BG6;;E3CEE3)
@M00200:205:000000000-AKKM3:1:1101:8355:7025 2:N:0:1
TACGCGGGTATCTAATCCCGTTCGCTACCCTAGCTTTCGCTCCTCAGTGTCAGTAATGAGCCAGAGAGTCGCTTTCGCCACCGGCGTTCCTTCCAATATCTACGCATTTCACCGCTCCACTGGAAGTTCCACTCTCCCCTCTCACACTCAAGCACGGCAGTTTCGGCAGCAATTCCCTGGTTGAGCCAGGGGATTTCACAACCGACTTGCCATGCCACCTACGAGCGCTTTAAACCCACTTACTGCC
+
CCCCCGGGGGGGGGGGGGGGGGGGGGGGFGFGGGGGFFGGGGDFGGGGGGGGGGGGGGGGG@EGGGGGGGGGGFGGGGGEFGGGGGGGGGGGGFFGGGGGGCFGGGGDGEFGGGGBGGFGFGGGGFBEGGGGGGGGFFGFFGFFGFGFGFGFGGGDDGGEF@AGDEDG5*@@F>FFABDFFFGFFGGFFGEEFGGGFFGF=29(399@<3@<F@FF<FFFFE6)3?@DG<?ABFB:E8((.64)))(
@M00200:205:000000000-AKKM3:1:1101:10435:7037 2:N:0:1
TACTCGGGTATCTAATCCCGTTTGCTCCCCTAGCTTTCGCTCCTCAGCGTCAATATTGGTCCAGGATGCCGCCTTCGCCACCGGTGTTCCTCCAGATATCTACGCATTTCACCGCTACACCTGGAATTCCGCATCCCTCTCCCAAACTCAAGCCATCCAGTATCAGACGCAGTTCCCCGGTTAAGCCGAGGGATTTCACGTCTGACTTAGTTGGCCGCCTACGAGCCCTTTCAGCCCAATTACTGTC
+
CCCCCGGGGGGGGGGGGGGGGGGGGGGGGGGGGGGGGGGGGGGGGGGGGGGDEGGGGGGGGGGFGFGFGGGGGGGGGGGGGGGGGGGGGGGGGGGCGEEGGGGGGGGGGGGGGGGFGGGGGGGFFGGGGGGGGDGGGFGFFGGFGFGFGFGFFGFFFGGFGGFFEFGGFGFAAEFFFFG?FEGGFGGFFGGA?FCF><CDB=3@*8>C*98CFFGFBGF04=D3?G>FC5E)9<C3==1<))69<BF
@M00200:205:000000000-AKKM3:1:1101:9120:7039 2:N:0:1
TACTGGGGTATCTAATCCTGTTTGCTCCCCACGCTTTCGTGCCTCAGCGTCAGTAGTGGTCCAGTAAGCCGTCTACACCGCAGGTGTTCCTCCTGATATCTACGCATTTCACCGCTACACCAGGAATTCCGCCTACCTCTCCCACACTCCAGCCCCACAGTTTCCACCGCACCCTCCCAGTTGAGCCGGGAGATTTCACAACAGACTTGTGGGACCGCCTACGCACGCTTTAAACCCAATTCCTGTC
+
CCCCCGGGGGGGGFGGGGGGGGGGGGGGGGGGGDGGGGGGGGGGGGGGGGGEGGGGGGDGGGGFGGFGGGGGGGGCFGFEEGGGGGGGGGGGGGGGGGFGGGGGGGGGGGCFGGGFDGGGGGGGCEFGGFGGGGGGGFG5?GGFGFGFGFGGGCDEBGDF=9*6;EFGBG*8?>FFEF6*@CC76,@>@C59*=CDFFGC=955):)8>C3=9>CEFGD;?@FFFGDD:C2>?).5E;??F)4AAA7
@M00200:205:000000000-AKKM3:1:1101:22125:7042 2:N:0:1
TACCGGGGTATCTAATCCTGTTTGCTCCCCACGCTTTCGCGCCTCAGCGTCAATTACGGGCCAGATAGCCGCCTTCGCCACTGGTGTTCTTCCCAATATCTACGAATTTCACCTCTACACTGGGAATTCCACTATCCTCTCCCGCATTCAAGCTCATCAGTATCAAGCGCAGCCCCCAGGTTGAGCCCGGGAATTTCACGCCTGACTTGATAAGCCGCCTACGCGCCCTTTAAGCCCACTTACTGTC
+
CCCCCGGGGGGGGGGGGGGGGGFGGGGGGGGGGGGGGGGGDGGGGGGGGGGGGGGGGGGGGGGGGGGGGGGGGGGGGGGGGGGGGGGGGGGGFGGGGGGGGGGFE8FGGGGGGGGFGGGGGGGGGGGGGGGGGGGGGFGFFGGEGEGFGFGDF?FDFGCFGFFG;EGGFG>>>):>EF>9FFGGFGCFBGG*9CFFFFGFFF==@E=EEEEEEEGG0C>1<;6B@E8D5>FFBB<4E?0(66A94<B
@M00200:205:000000000-AKKM3:1:1101:12501:7050 2:N:0:1
TACTGGGGTATCTAATCCTGTTTGCTCCCCACGCTTTCGTGCCTCAGCGTCAATGATCGTGTAGTAAGCTGCCTACGCAATTGGTGTTCTATGTCATATCTAAGCATTTCACCGCTACATGACATATTCCGCTTACCTCCACGATATTCAAGATTGATAGTATCCACGGCAGTTCCCAAGTTAAGCTTGGGGATTTCACCACGGACTTACCAACCCGCCTACGCACCCTTTATGCCCAATTACTGTC
+
CCCCCGGGGGGGGGGGGGGGGGGGGGGGGGGGGGGGGGGGGGGGGGGGGGGGGGGGGGGGGGGEGGGGGGGGGGGGGGFEGGEGGGGGGGGGGGGGGGGGGGFFFGGGGGGGGDGFGGGGGGGGGCEGGGGGDGGGGFGDFFG>C*?DFFFCFFGFFGGFGFC8EFF>*@>BFFFFFF+9C8@C?CFFFCC*?EDGECEFEDDAFFBFFFEA:ACC9D>AFFFFFG4C?D>4>?=7C30=C3;3?5A
@M00200:205:000000000-AKKM3:1:1101:15891:7074 2:N:0:1
TACTGGGGTATCTAATCCCGTTTGCTCCCCTGGCTTTCGCTCCTCAGCGTCAATACCGATCCAGGATGCCGCCTTCGCCACCGGTGTTCCTCCAGATATCTACGCATTTCACCGCTACACCTGGAATTCCGCATCCCTCTCTCGGCTTCAAGCCATCCAGTCTCACACGCAGTTCCCCGGTTAAGCCGAGGGATTTCACGTGTGACTTAGTTGGCCGCCTACGAGCCCTTTACACCCAGTTACTGTC
+
CCCCCGGGGGGGGGGGGGGGGGGGGGGGGGGGGGGGGGGGGGGGGGGGGGGGGGGGGGGGGGGGGFGGGGGGGGGGGGGGGGGDGGGGGGGGGGGGGGGGGGGGGGGGGFGGGGGFGEFGGGGFFGGGGGGGGGGGGFGFFGFBGEG>GFG?DFGFFGGFGGFGFFGGFGBAFFFFFFG>CG7FFG?*?7EFFGGFFFGDD=>DEC??E>EFF@GGFGE@(/()6=>C*C8)6<<:>(8:A9>44<>
@M00200:205:000000000-AKKM3:1:1101:16736:7076 2:N:0:1
TACAGGGGTATCTAATCCTGTTTGCTCCCCACGCTGTCGCGCCTCAGCGTCAGCCACAGCCCAGCAGACCGCCTTCGCCACCGGTGTTCTTCCGGATCTCTACGCATTCCACCGCTACACCCGGAATTCCATCTGCCTCTACTGTGCTCAAGCTCGACAGTTCGCACGGCCGACTCGGGGTTGAGCCCCGAGCTTTCACCGCACGCTTGTCAAGCCGCCTACGCGCCCTTTACACCCAATTACTGTCAGAC
+
CCCCCGGGGGGGGGGGGGGGGGGGGGGGGGGGGGGGGGGGGGGGGGGGGGGGGGGGGGGGGGGGGGGGGGGGGGGGGGGGGGGGFGGGGGGGGGCFGGGGGGGGGGGGG9FGGGGFGGGGGGGGGGGGGCGGGGGGGFFFFGGFGDCFGFGFGGGEDGDFGGED=DGGFGFBFFDFFADEGGGGFFGFFGGFFGGGFFGFFFF@992:?F<<23@=;DEFB??73C7CC*.)<>A?EF6:9>>9<>A9).,
@M00200:205:000000000-AKKM3:1:1101:11077:7084 2:N:0:1
TACAAGGGTATCTAATCCCGTTCGCTCCCCTGGCTTTCGCGCCTCAGCGTCAGTATCGGCCCAGTAGCCCGCCTTCGCCTCAGGTGTTCCTCCCGATATCTACGCATTTCACCGCTACACCGGGAATTCCAGCTACCTCTTCCGTACTCTAGCTCGCCAGTATCAGCTGACCCTCCGGGGTTGAGCCCCGGGCTTTCACAGCCGACTTAGCAAACCGCCTACGCGCCCTTTACGCCCAGTTACTGTC
+
CCCCCGGGGGGGGGGGGGGGGGGCGGGGGGGGGGGGGGGGGGGGGGGGGGGGGGEFCEGGGGGGGGGGGFGGGGGGGGGGEGGCGGGGGGGGGGGGGGGGGGGGGGGGGGGGGGGFGGGGGGGGGGGGGGGGGGGGGFGFFGGFGFGFGFGFGFGFFGGEFC7C=FFGFFF@A@FEFD>DGGGGFGGFFGGFFGGGF3@?9<D>@B(;<EFFFFGD,7>:01,>>EFGD5?)5(,,:8?2<2>FF<9
@M00200:205:000000000-AKKM3:1:1101:24029:7090 2:N:0:1
TACTGGGGTATCTAATCCCGTTCGCTCCCCTGGCTTTCGCGCCTCAGCGTCAGAAGAGGTCCAGTCCGTCGCTTTCGCCACCGGCGTTCCTTCTGATATCAACGCATTTCACCGCTCCACCAGAAGTTCCACAGACCCCTACCTCCCTCTAGACCAGCAGTATCCAAGTCACTTTTCCGGTTGAGCCGAAAGATTTCACCCCGGACTTGCTGACCCGCCTACGCGCCCTTTAACCCCCGTTACTGTCAGCT
+
CCCCCGGGGGGGGGGGGGGGGGGGGGGGGGGGGGGGGGGGGGGGGGGGGGGGGGGGGGGGGGGGGGGGGGGGGGGGGGGGGFGEGGFGGGGGDGGGGGGGGGGGGGGGFFG9FGGFGGGGGGGGFFFGGGFGGGFFFFGDFGGFFFDDGFF?FFGFFGG5EFFGFF6EFGFEFCF6;FG9FCDD4?GFF4>D*==DFEGFDBF9>FBFE<<E)6CFFDA?FF2>9EBG)784))).;--3:16<AAF4<).
@M00200:205:000000000-AKKM3:1:1101:16771:7100 2:N:0:1
TACGGGGGTATCTAATCCTGTTTGATCCCCACGCTTTCGTGCATCAGCGTCAATTGCGGATTCGTGAGATGCCTTCGCAATCGGTGTTCTGTGTGATATCTATGCATTTCACCGCTACACCACACATTCCTCCCACGGCATCCGCATTCGAGTCTGACAGTATCAACGGCACGTTCAAAGTTGAGCTCTGAAATTTCACCGCTGACTTACCAGACCGCCTACGCACCCTTTAAACCCAATTACTGTC
+
CCCCCGGGGGGGGGFGGGGGGGGGFGGGGGFEEGGGGGGG8FFGGGGGGGGGGGFFGDCFEFFGGGFGFGGGGGGGGGF+:A<FFGGGGFGGGGFFGFGGFGGGGGGGGGGGGGGFGGGGD68EGEGCFAFFF8?FE>>A5,@:F5=AGFGCECFF7DDFF7CFFFGGFGB>DCAFA>E8FE99AF9@F>F6@FFF6@FED@B(((0@CBB451CGBDF@?;7:;E:D*;,6):>BG<<:)-:<4<D
@M00200:205:000000000-AKKM3:1:1101:11777:7134 2:N:0:1
TACAGGGGTATCTAATCCTGTTCGCTCCCCATGCTTTCGCTCCTCAGCGTCAGTTACGGCCCAGAGATCTGCCTTCGCCATCGGTGTTCCTCCTGATATCTGCGCATTCCACCGCTACACCAGGAATTCCAATCTCCCCTCCCGCACTCTAGTTCGCCCGTACCCACTGCAGGCTGGAGGTTGAGCCTCCAGTTTTCACAGCAGACGCGACAAACCGCCTACGAGCCCTTTACACCCAATTACTGCC
+
CCCCCCCGGGGGGGGGGGGGGGCEGGGGGGGFEGGGGGGGGGGGGGGGGGGGGGGGGGDGGGGG@E@FF9CFGGGG<FGG7ECEGGGGGEFGGFCGGGGGGGGGGGGGAEGGGCGFGGGGF@ECCEGGFGGCGGDGG*@D*@EB69DAF+@+8=+35CDEG+5DEFDC6FB@*)*306C>F675CFD5FF7/9FFFA6=4*7-0472(859B6(=CFGDFD80=(/)122.5):3(:(4(--6<4)3
@M00200:205:000000000-AKKM3:1:1101:8862:7148 2:N:0:1
TACTGGGGTATCTAATCCCGTTTGCTCCCCTGGCTTTCGCTCCTCAGCGTCAGTGTTGGTCCAGGATGCCGCCTTCGCCACCGGTGTTCCTCCAGATATCTACGCATTTCACCGCTACACCTGGAATTCCGCATCCCTCTCCCAAACTCAAGCCAACCAGTATCGGACGCAGTTCCCCGGTTAAGCCGAGGGATTTCACGTCCGACTTAGTTGGCCACCTACGAGCCCTTTAAACCCACTTACTGTC
+
CCCCCGGGGGGGGGGGGGGGGGGGGGGGGGGGGGGGGGGGGGGGGGGGDGGGGGGGGGGGGGGGG7FFGGGGGGGGGGGGGGGGGGGGGGGGGGGGGGGFFFFGGGGGGGGGGGDEDGFGGGGGFGGGGGGGGGGFGFGFFFGFFFGFGD@=EGGFFGGFG7CDF>GGFGFFFFFFFFGFGEGGFFCEFGGF5FFCFEFBFF99@@B0;3CEFFFEFFF8@(,88EAFCC?AF>A?8:((6-<24:<
@M00200:205:000000000-AKKM3:1:1101:25581:7149 2:N:0:1
TACGCGGGTATCTAATCCTGTTTGATCCCCACGCTTTCGTGCCTCAGAGTCAATCTTCGTGTAGCGAGCTGCCTTCGCAATTGGTGTTCTATGTCATATCTAAGCATTTCACCGCTACATGACATATTCCGCTCACCTCCACGGGATTCACGACAGAGAGTATCAACGGCAGTTTCCGAGTTAAGCCCGGAGATTTCACCACTGACTTCCCTGCCCTCCTACGCACCCTTTAAGCCCAGTTACTGTC
+
CCCCCGGGGGGGGGGGGGGGGGGGGGGGGGGGGGGGGFGGFFFGGGGGGGGGGGGGGGGGGGGGGGDCFGFGGGGGGGGGGGGGGGGGGGGGGGGFGGGGGGGGGEFGGGGGGGG>DF9FGDFEFFDFGFGGDGGGGFFDDEGAGFDBF93+@=8?:EGECFEGEFGGF>>=FECBFED>FEGGFFGFFGG4@FGFF49>EF9=;;BFEFF@EFGF@4BFF<;F;C>G*06)1)738(6:<<<<226
@M00200:205:000000000-AKKM3:1:1101:10556:7165 2:N:0:1
TACAGGGGTATCTAATCCTGTTTGCTCCCCACGCTTTCGCGCATCAGCGTCAGAACCGGTCCAGGTAGCCGCCTTCGCCACCGGTGTTCCTCCCAATATCTACGCATTTCACCGCTACACTGGGAATTCCGCTACCCTCTCCCGGCCTCGAGCCGAGTAGTTTCCAAGGCAGTTCCCCGGTTGCGCCGAGGGATTTCACCCAGGACTTACTCAGCCGCCTACGCGCCCTTTACACCCAGTTACTGTCAGAC
+
CCCCCDECGGGGGGGGGGGDGGF<FFGGGGGGGGGGGGCGEGEGGGGGGGGGCGFGGGGFGGGFFFGGGGEGGGGGFGGGGGGDGGGGGGGGGGGGGGGGGGGDGGGGEEAFGGGFGG9FF8E,<EDFGGGGGGGGGFGD6EG9EDGAFDG+B9C>BC5BACEG5B>95DA2@EFFFF7>>EG*?EEA:CC35=FGFFGEFF((683<C<2<<:FFFGEFFBBD;GBCC*:4<2<7E<24:9644624)9)
@M00200:205:000000000-AKKM3:1:1101:7872:7177 2:N:0:1
TACTCGGGTATCTAATCCTGTTTGATCCCCACGCTTTCGTGCCTCAGCGTCAATGGCTGTGTAGTGAGCTGCCTTCGCAATTGGTGTTCTATGTCATATCTAAGCATTTCACCGCTACATGACATATTCCGCTCACCTCCACAGTATTCAAGACAGATAGTATCAACGGCAGTTTCCAAGTTAAGCTTGGAGATTTCACCACTGACTTACCTGCCCGCCTACGCACCCTTTAAACCCAATTACTGTC
+
CCCCCGGGGGGGGFFGGGGGGGGGGGGGGGGGGGGGGGGGGDGGGGGGGGGGGGGGGGGGGGFGGFFGGGGGGGGDDCFEE<EFGGGGGGGGGGGGGAFGGEFEFGGGGGGGGGD5DFGGGFCFF9D@F8?EGEGGG?FFFGGFGFGEGF@FGGCBFGGFFF7DEFGG>CE5?DFFFFGFFGGFFFGFF=EFBFFFFEG@@5=@CEC7AE)06=88>DFA)349=CBC97.*1>:5:5-54*>EEC*
@M00200:205:000000000-AKKM3:1:1101:3766:7193 2:N:0:1
TACTGGGGTATCTAATCCCATTCGCTACCCACGCTTTCGTGCTTCAGTGTCAAATATAGGCCAGTGTACTGCCTTCGCATTTGGTGTTCCCCATGATATCAACGGATTTCACCCCTACACCATGAGTTCCGTACACCTCTCCTACTTTCAAGTCCTGCCGTATCTTTTGCGGATCCCAAGTTAAGCTCGGGGCTTTGACAAAAGACTAACAGAACCACCTACGCACCCTTTAAACCCAGTTACTGTCAGA
+
CCCCCGGGGGGGGGGGG9E@FFGGGGGGFGCGGGGGGGGGGGGGG<FGGGGGGGGGGFFFFGFGGGGGGGFGGGGGGGEFGGGGGGGGGGGGGGGGGEGFFEFGGDE:AFGFFGEFFGCGFGGGFGGGGF8EGGGGF?DBDGFDGF9DFF89DFDFFFGFGDDGFFGGDG5=AFDFFFG?ED+2BEAF>DGFDGGDF597A):)8)1@5@=B5>FD7CD=:@AA28A5*274?=E3;=1;CEFFCC@C93
@M00200:205:000000000-AKKM3:1:1101:13181:7255 2:N:0:1
TACGGGGGTATCTAATCCTGTTTGCTCCCCACGCTTTCGCGTCTCAGCGTCAGTATCCGACCAGGGGGCCGCCTTCGCCGCAGGTGTTCCTCCCGATATCTACGCATTTCACCGCTACACCGGGAATTCCACCCCCCTCTTCGGTACTCTAGCTTGCCAGTTTCATGCGCACTTCCCCGGTTGAGCCGGGGGATTTCACACATGACTTAACAAACCGCCTACACGCCCTTTAAGCCCAATTACTGTCGGAC
+
CCCCCGGGGGGGGGGGGGGGGGGGGGGGGGGFGGGGGGGGGGGGGGGGGGGGGGGGGGGGGGGFGGGGGGGGGGGGGGGGGGGGGGGGGGGGGGDFFCEFGGGGGGGGGGGGGGGFGGFGGGDGEEFCGGGGGGGGGDGBFFGEGAGEGFGFGGGFFFG;>F3C?FFGAE::EEFFFFD)2:5<FCGDFGGF>E**9>EB??:24444>:BFA1EE09BF??BFFGFD/9>2)-6(;3(.-6ABA4A((((
@M00200:205:000000000-AKKM3:1:1101:6302:7303 2:N:0:1
TACACGGGATCTAATCCTGTTTGCTCCCCACGCTTTCGAGCCTCAGCGTCAGTAATGGACCAGTATGTCGCCTTCGCCACTGGTGTTCTTCCGAATATCTACGAATTTCACCTCTACACTCGGAGTTCCACATACCTCTTCCATACTCAAGATAGCCAGTATCAAAGGCAATTCCAAGGTTGAGCCCTGGGCTTTCACCTCTGACTAACCTATCCGCCTACGCTCCCTTTAAACCCAATTACTGTC
+
CCCCCGGGGGGGAEGGGGGGGGGGGGGGGGGGGGGGGGFGDGGGGGGGGGGGGFGGGGGGGGGGGGGGGGGGGGGGGGGGFGFGGGGGGGGGGGGGGGGGGGGEGGGGGGGGFFGFGCGGGGDGGGGGGGGGDGFFGFGFF;=EGFGEFFCFGGGFFFFFFDECEFGFF?DDFEFF=D?FGG0?FFDFBF6AFGC:FEF88@CEECEF@58@B@,4879AFAB>>;AG8CAE9=DD72744><EEB
@M00200:205:000000000-AKKM3:1:1101:18821:7319 2:N:0:1
TACTGGGGTATCTAATCCCGTTTGCTCCCCTGGCTTTCGCGCCTCAGCGTCAGTTTCGGTCCAGAATGCCGCCTTCGCCACCGGTGTTCCTCCAGATATCTACGCATTTCACCGCTACACCTGGAATTCCACATTCCTCTCCCGAACTCCAGCCTTGTAGTATCAGACGCAGTTCCCAGGTTAAGCCTGGGGATTTCACGTCTGACTGACAAGGCCGCCTACGCGCCCTTTATGCCCATTTACTGTCAGC
+
CCCCCGGGGGGGGGGGGGGGGGGGGGGGGGGGCGGGGGGGGGGGGGGGDGGGEGGGGGGGGGGGGGGEGGGGGGGGGGGGGGGGG7FEGGGGGGGGGCFEFGCDGEGGGGCFGEGFCFDGGGGGGFGGGGDGGGGGGFGEFGG>GED<DFGDGGGFFGGFGGEFFFDG>EEFFFFFFF??FF+=@EGFFFCB>EGGFEF=B=B9;CBE@EE=2=FFBGE6;@,:>EEGDD8CE<;7+4(.)6>F2694),
@M00200:205:000000000-AKKM3:1:1101:26565:7319 2:N:0:1
TACTGGGGTATCTAATCCTGTTTGCTCCCCACGCTGTCGCGCCTCAGCGTCAGCAACGGCCCAGCAGAACGCCTTCGCCACTGGTATTCTTCCCGATCTCTACGCATTCCACCGCTACACCGGGAATTCCATCTGCCCCTACCGTGCTCTAGCTCGCCAGTCTGACCGGCAGCCCCGGAGTTGAGCCCCGGGCTTTCACCACACCCTTATCACGCCACCTACGCGCCCTTTATACCCAATTACTGTC
+
CCCCCGGGGGGGGGGGGGGGGGGGGGGGGGGGGGGGGGGGDGFGGGGGGEGCGGGGGGGGGGGGGGGGGGGGGGGGGGGGGGGGGGGGGGGGGGGEGGGGGDGFGGCGGFFFGEEFGGCGGGGGFEGGGGGGGGGGFFG99@DBGDGFGFDDG7D>BG6:FFC>5BD*58*5?DFFEA))=CG=;:8FAD5ABEFFF?FEED2<?@FF?2<))-CF0CFF?B<@>E>C/25A2<4>E)4,-.6:<AA
@M00200:205:000000000-AKKM3:1:1101:8621:7334 2:N:0:1
TACGCGGGTATCTAATCCTGTTTGCTCCCCACGCTTTCGTGCCTCAGCGTCAGTAGTGGTCCAGTAAGCCGTCTACACCGCAGGTGTTCCTCCTGATATCTACGCATTTCACCGCTACACCAGGAATTCCGCCTACCTCTCCCACACTCCAGCCCCACAGTTTCCACCGCACCCTCCCAGTTGAGCCGGGAGATTTCACAACAGACTTGTGGGACCGCCTACGCACGCTTTAAGCCCAATAACTGTC
+
CCCCCGGGGGGGGGGGGGGGGGGGGGGGGGGGGGGGGGGGGGGGGGGGGGGGGGAFCFGGD,6CFFGGGGGFGGDCEGFFDFGG@FGGGGG<:F=FGGGGGGEGGGCEGGGGGEGBGGG<DG@EGGGGGGGEG6CFFFGBFD,9=?GFGFDF8=8:BGG5D?@G7C+@BGFA5=?F*0;FFF7CF69A>7C;AGGGFEFFBF2>25B3@45;((=C6DFFFFFADG3>*/8A)693;8<().,))6<
@M00200:205:000000000-AKKM3:1:1101:19188:7335 2:N:0:1
TACGCGGGTATCTAATCCTGTTTGCTCCCCACGCTTTCGAGCCTCAGCGTCAGTAATGAGCCAGTGTGTCGCCTTCGCCACTGGTGTTCTTCCGAATATCTACGAATTTCACCTCTACACTCGGAGTTCCACACACCTCTCTCATACTCAAGACACCCAGTATCAAAGGCAATTCCGAGGTTGAGCCCCGGGATTTCACCTCTGACTAAACTATCCGCCTACGCTCACTTTAAACCCAGTTACTGTCAGA
+
CCCCCGGGGGGGGGGGGGGGGGGGGGGGGGGGGGGGGGGGGGGGGGGGGGGGGGGGGGGGGFGGGGGGGGGGGGGGGGGGGGGFEGGDGFGGGGGGGGGGGGGFGGGGGFGGGGGFGGGGGGGCE8EGGGGGGGGGGFGEFGGFGFFEGFCDFGGFFEGFGDFFFFGGBFAC?:AFFFDBGGGFFGG5BGCEEGFC:EFFFBEBCEBF>).@BEGC@GEFF;;D6C>F7;35<<4(=,2.6?3.9<@9>)
@M00200:205:000000000-AKKM3:1:1101:8821:7337 2:N:0:1
TACACGGGTATCTAATCCTGTTCGCTCCCCACGCTTTCGCGTCTCAGCGTCAGTACCGTCCCAGAGAGCTGCTTTCGCCATAGGTGTTCTTCCTGATATCTGCGCATTTCACCGCTACACCAGGAATTCCACTCTCCTCTTCCGGACTCTAGCCGACTGGTTTCCGGCGACATCTCGAGGTTGAGCCTCGAGTTTTCACACCAGACCTAGCCGGCCGCCTACACGCTCTTTAAGCCCAATTACTGTC
+
CCCCCGGGGGGGGGGGGGGGGGGGGGGGGGGGGGGGGGGGGGGGGGGGGGGGGGGGGGGGGGGGGGCCGGGGGGGGGGGGGGFGFGGGGGGGGGGGFG8EGGGGFGGGGGGGGGGEGGGGGGGGGCFGGGFGGGGGGFGFFGGFGDDBGFGGGGGFBEG9DFFGFF>GFEFBD@A84?>4FCFF>CGFF<5;FEFGFFC*;29==7(5;EFD>9ED;DF(,477(:57*:4A<42(;3(,592)6)6
@M00200:205:000000000-AKKM3:1:1101:14551:7340 2:N:0:1
TACAGGGGTATCTAATCCTGTTCGCTCCCCACGCTTTCGCGTCTCAGCGTCAGTACCGTCCCAGAGAGCTGCCTTCGCCATTGGTGTTCTTCCTGATATCTGCGCATTTCACCGCTACACCAGGAATTCCACTCTCCTCTTCCGGACTCTAGCCACACGGTTTCCGTCGACGTCTGGAGGTTGAGCCTCCAGTTTTCACAACGGACCTGCATGGCCGCCTACACGCTCTTTATACCCAGTTACTGTC
+
CCCCCGGGGGGGGGGGGGGGGGGGGGGGGGGGGGGGGGGGGGGGGGGGGGGGGGGGGGGGGGGGGCGGGGGGGGGGGGGGGGGGGGGDGFGGGGGFGGGGGGFGGGGGGGGGGGGFGGE?EEGGGGGGGGGGCFGGGBF7DFF>EADFGFF=FFGBFGD>DDFGFDGG>EFB>AFFF>D5FF9CFGFFFGFFFDFGFFGEFD(/(/6@=D5?53BA;78D?@EF;5):/:))773)<3:::A2)6-<
@M00200:205:000000000-AKKM3:1:1101:10043:7341 2:N:0:1
TACGGGGGTATCTAATCCTGTTTGCTCCCCACGCTTTCGAGCCTCAGCGTCAGTAATGAGCCAGTGTGTCGCCTTCGCCACTGGTGTTCTTCCGAATATCTACGAATTTCACCTCTACACTCGGAGTTCCACACACCTCTCTCATACTCAAGACACCCAGTATCAAAGGCAATTCCGAGGTTGAGCCCCGGGATTTCACCCCTGACTTAACTGTCCGCCTACGCTCCCTTTAAACCCAATTACTGTC
+
CCCCCGGGGGGGGGEGGGGGGGGGGGGGGGGGGGGGGGGF<FGGGGGGGGGGGGGGGGDFGGGFGGGFGGFGGGGGGGGGGGGFGFGGGGGGGGEGGFGGGGGGGGGGGGGGGGGFGGCFGGG7@EGGGGGACGGGEFGFFGGFGFDDFFDD,=DFFGG5D7DDE9?AAFFCAEFFF>CBBGGGFD;FEDE457:CC?C3@FB9(7><>;*97?CC(:B<<;<::E=F4:3>EE=5@(,84)6966)
@M00200:205:000000000-AKKM3:1:1101:16823:7344 2:N:0:1
TACAGGGGTATCTAATCCTGTTTGCTCCCCACGCTGTCGCGCCTCAGCGTCAGCTATGTCCCAGCGGGCCGCCTTCGCCACCGGTGTTCTTCCGGATCTCTACGCATTCCACCGCTACACCCGGAATTCCACCCGCCTCTGACATGCTCCAGTCCAGCAGTTCGCACGGCCGACGCGGGGTTGAGCCCCGAGCTTTCACCGCACGCTTACCGCACCGCCTACGCGCCCTTTCAACCCAATTACTGTCAGAC
+
CCCCCGGGGGGGGGGGGGGGGGGGGGGGGGGGGGGGGGGGGGGGGGGGGGGDGGGGGGGGGGGGGGGGEFGGGGGGGGGGGGGGEGGGGGGGGGCF:FGGGGGGGGGGGFGFGGGFGGGGGGGDFCGGGGGGGGGGE5C@FGGFGFG;FFG5FFFFF6*?DCADBEGE>EFFFBFFAFC5::7C6CFFFGGFFGG:94EFF>6;>>(41>2:BFGE>GB:(.(79EEG)24)-4<:C?0(4:AFB:<42<,
@M00200:205:000000000-AKKM3:1:1101:28272:7364 2:N:0:1
TACTCGGGTATCTAATCCTGTTTGCTCCCCACGCTTTCGCGTCTCAGCGTCAGTCACCGTCCAGAAGGCCGCCTTCGCCGCTGGTGTTCCTCCCGATATCTACGAATTTCACCTCTACACCGGGAATTCCGCCTTCCTCTCCGGGACTCGAGCGAGGCAGTTTCGAGCGACCTTCCGGGGTTGAGCCCCGGGCTTTCACACTCGACTTCCCAAGCCGCCTACACGCGCTTTAAACCCACTTACTGTC
+
CCCCCGGGGGGGGGEGGGFGGGGGGGGGFGGGGGGGGGGGGGGGGGGGGGGGGGGGGGGGGGGGGGGGGGGGGGGGGGGGGGGGGGGGGGGGGGGGDGGGGGGGGGGDGGGGGGGFGGGGGGGGGG8FFGGGGGGGGFFDFCEBGD>8CFF>GGGEAEGFFGCCAFGG*?A>BBFFFE<31:/0=FFFEGGFFGGG?<FB??12:9?F))4>B?FG>GF003?FFEBG)14):>>2?<?(-6<4<<9
@M00200:205:000000000-AKKM3:1:1101:9995:7367 2:N:0:1
TACCCGGGTATCTAATCCCGTTTGCTACCCTAGCTTTCGCGTCTCAGCGTCAGTACCGGTCCAGAGAGCCGCCTTCGCCACTGGTGTTCCTCCCAATATCTACGCATTTCACCGCTACACTGGGAATTCCGCTCTCCTCTCCCGGACTCAAGCCCTGCAGTTTCCCATGCAGTTCCTCGGTTGAGCCGAGGGCTTTCACATGGGACTTACGAGGCCGCCTACACGCCCTTTAAACCCAATTCCTGTCAGAC
+
CCCCCGGGGGGGGGFFGEFGGGGGGGGFGGGGGGGGGGGGGGGGGFGGGGGGGGGGGGGGGGGGFGFEGGGGGGGGGGGGGGGGGGGGGGGGGGGGGGGGGGGGGG:FGGGFGGGEGGDDFGGGGGFFGGGGGGGGGFGFFGG>EDGFGFF?DFGFFGGADGFGFFDF?FFEFFFFCFDFGGDGAFGFADG4AGGGFFG?C5:=3B@E=EB<D;GC()>;FD3;3E5C5>>A<<>(A(:1<)6><5>94>)
@M00200:205:000000000-AKKM3:1:1101:3049:7376 2:N:0:1
TACGGGGGTATCTAATCCCGTTTGCTCCCCTAGCTTTCGCGGATCAGCGTCAGTTATGGTCCAGAAGGCCGCCTTCGCCACCGGTATTCCTCCAGATATCTACGCATTTCACCGCTACACCTGGAATTCTACCTTCCTCTCCCATACTCAAGCTTCCCAGTATCAGACGCAGTTCCCAGGTTAAGCCGGGGGATTTAACGTCTGACTTAGGAGGCCGCCTACTCGCCCTTTAAACCCAATTAATGTC
+
CCCCCGGGGGGGGGGGGAFFFGFFGGDFFFGGGGGGGGGGEGGGGGGGGGGEGGGGGGGBFGFFEGGG8FEGEGGGGGGFGGGGGGFGGGGGGGGCFE=FGGGB+@CEFFEGEEGFGFGFFGGFFFGGGGGGFGGFGFGBF,@6FBFEFA<DC:DAAC=CGF@7;FCG>E9=EF6AFFGAF@FC+,1:427>:=E0+/<28((6>9A)79<C1(8*7<>02:?@(2)9C<0<<43381:B)-))-.)
@M00200:205:000000000-AKKM3:1:1101:12439:7376 2:N:0:1
TACTAGGGTATCTAATCCTGTTCGCTCCCCACGCTTTCGCGTCTCAGCGTCAGTACCGTCCCAGAGAGCTGCCTTCGCCATAGGTGTTCTTCCTGATATCTGCGCATTTCACCGCTACACCAGGAATTCCACTCTCCTCTTCCGGACTCTAGCCACATGGTTTCCAACGACAGCTGGAGGTTGAGCCCCCAGTTTTCACATCGGACCTACATGGCCGCCTACACGCTCCTTATACCCAATTACTGTC
+
CCCCCGGGGGGGGGGGGGGGGGGGGGGGGGGGGGGGGGGGDGGGGGGGGGGGGGGGGGGGGGGGGGGGGGGGGGGGGGGGGGEGGGGGGGGGGGGGFFGGGGGGGGGDGGGGGGGFDGGGGGG>FGGGGGFGGGGGGFGFFGGDGAGFGFGGGGGFFGGFGGDGFFGGFGD=DFFA9CC5CFG*?CFFFG599@CCFEGFF=D959=>EFEFEFGD2C?63518(3)1);4C45?<C<?F<9EC<?3
@M00200:205:000000000-AKKM3:1:1101:28343:7420 2:N:0:1
TACTGGGGTATCTAATCCCGTTTGCTACCCAAGCTTTCGCGCCTCAGCGTCAGATACGAGCCAGAGAGTCGCTTTCGCCACCGGTGTTCCTTCTGATATCTACGCATTTCACCGCTCCACCAGAAGTTCCACTCTCCCCTCTCGTCCTCAAGACAAACAGTATCGGATGCAGTTCCTCAGTTGAGCTGAGGGATTTCACAACCGACTTGAGAGCCCGCCTACGCGCGCTTTAAACCCAATTACTGTC
+
CCCCCGGGGGGGGGGGGGGGGGGGGGGGGGGGGGGGGGGGGGGGGGGGGGGGGGGGGGGGGGGGGGGGGGGGGGGGGGGGGGGGGGGGGGGFFGGGGGGGGGGGGGGGGGGFGG6>DGFFGGFGGGGGGGGGGGG=DFGFEGGFGFGFFFFGGGGFDFGFF@*?ABCEEFFCF7CFFFFFFE@;9@7AFGG>5@CFB7EEB4>>F)723>B9B2BFFGEFDFFBBGF:):?)642(2:1<)6:<AFF
@M00200:205:000000000-AKKM3:1:1101:6986:7450 2:N:0:1
TACTCGGGTATCTAATCCTGTTTGCTCCCCACGCTGTCGCGCCTCAGCGTCAGCAACAGCCCAGCAGGCCGCCTTCGCCACCGATGTTCTTCCCGATCTCTACGCATTCCACCGCTACACCGGGAATTCCACCTGCCTCTACTGTGCTCGAGCCCGACAGTCTCGGAGGCAGCCCTGTGGTTGAGCCACAGGATTTCACCCCCGACTTATCAGGCCGCCTACGCGCCCTTTAACCCCAATTACTCTC
+
CCCCCGGGGCEFFGFGFGFFGG<EFGGGGGGGCGGGGGGGDGGGGGGGGGGG:FGGGGCGGGGGGGGCFGEFGGGGGGGGEGDEE:CFGGGG;FGGGGGGGGGGGGGGGFFGFGDE=FFGGGCE@EGGGGGGGG+>DDGF5DDF:DDEF5>;CCF?5E9BCD*BC>;55:4)/:;6AAGFGF4*6AFAFDFA)=CDF377=@;B;@@?FFFF<3@87DD<F?B>9G@719.)6)-:EB<<2).-)68
@M00200:205:000000000-AKKM3:1:1101:28142:7464 2:N:0:1
TACAGGGGTATCTAATCCCGTTTGCTCCCCTAGCTTTCGCGCCTCAGCGTCAGTGTCGGTCCAGGAAGCCGCCTTCGCCACCGGTGTTCCTCCGGATATCTACGCATTTCACCGCTACACCCGGAATTCCGCTTCCCTCTCCCGAACTCAAGCCCCGCAGTTTTCCACGCCATTCCCCGGTTGAGCCGGGGGATTTCACGCGGAACTTATGGGACCGCCTACTCGCCCTCTCAGCCCAATTACTGTC
+
CCCCCGGGGGGGGGGGGGGGGGGGGGGGGGGGGGGGGGGGGGGGGGGGGGGGGGGGGGGGGGGGGGFGGGGGGGGGGGGGGGGGGGGDGGGGGGEGGGGGGGGGGGGGGGGGGEE5DG9FGEEGEGFGGGGGGGGFGFFFFGGFGFGFGFGG9DFAFGGB8>C>CCD?BGFFFFFFFFGFBE76AFCA8<CB)/:9?AFB:>(3(()-)6)5(3:A;DE:?1)04CBDD*3(5<4:E03(5))56-4
@M00200:205:000000000-AKKM3:1:1101:11925:7489 2:N:0:1
TACAGGGGTATCTAATCCTGTTTGCTCCCCACGCTTTCGCACCTCAGCGTCAATACCAGTCCAGTGAGCCGCCTTCGCCACTGGTGTTCTTCCGAATATCTACGAATTTCACCTCTACACTCGGAATTCCACTCACCTCTCCTGGATTCAAGCGATGCAGTCTTAAAGGCAGTTCTGGAGTTGAGCTCCAGGCTTTCACCTCTAACTTACAAAGCCGCCTACGTGCGCTTTAAACCCAATTACTGTCAGAC
+
CCCCCGGGGGGGGGGGGGGGGGGGGGGGGGGGGGGGGGGGGGGGGGGGGGGGGGGGGGGGGGGGGGGGGGDGGGGGGGGGGGGCGGGGGGGGGGGCCFFGGGGGGGGGGGGGGGGFGGGGGGGDFBFGGGGGGGGGGFGFFFFFGBFDFF8?FDDFFGG5AFDGB?FGFGFFFFFFFFF6FGGG*DFAAC76@EGGFEGEEFB6>EFE5CE=*=FD2?@D4):A=D8C7C9E*/00=(8@CEFE<).9?))
@M00200:205:000000000-AKKM3:1:1101:12914:7496 2:N:0:1
TACCGGGGTATCTAATCCTGTTTGCTCCCCACGCTTTCGCGCCTCAGCGTCAGTACCGGTCCAGATGGCCGCCTTCGCCACCGGTGTTCTTCCCAATATCTACGAATTTCACCTCTACACTGGGAATTCCGCCATCCTCTCCCGGACTCAAGCGAGGCAGTCTCAAGTGCAGTTCCTGGGTTGAGCCCAGGCCTTTCACACCTGACTTGCCAAGCCGCCTACGCGCCCTTTACACCCAGTTACTGTC
+
CCCCCGGGGGGGGGGGGGGGGGGGGGGGGGGGGGGGGGGGGGGGGGGGGGGGGGGGGGGGGGGGGGGFGGGGGGGGGGGGGGGGGGGGGGGGGGGGGGGGGGGGGGGGGGGGGGGFFG4EDGGGFGGGGGGGGGGGGFGEFGGFGFGFGFGGGGCDFGGFGGEGEFGGFGFFFEFFFFG4FGGGAFGFFFGFFGGGFFGFFFF@@B:<>E@@EFGGBGF?0;<>18DGC*5-4<<3C?04):AB<AB
@M00200:205:000000000-AKKM3:1:1101:20252:7508 2:N:0:1
TACCGGGGTATCTAATCCCGTTTGCTCCCCTGGCTTTCGCGCCTCAGCGTCAGTTTCGGTCCAGGATGCCGCCTTCGCCACCGGTGTTCCTCCAGATATCTACGCATTTCACCGCTACACCTGGAATTCCACATCCCTCTCCCGAACTCCAGCCTTGTAGTATCAGACGCAGTTCCCAAGTTAAGCCTGGGGATTTCACGTCTGACTGACAAGGCCGCCTACGCGCCCTTTAAGCCTAATTACTGTC
+
CCCCCGGGGGGGGFGGGGGGGGGGGGGGGGGGDGGGGGGGGGGGGGGGGGGGGGGGGGGGGGGGGCFGGGGGGGGGGGGGGGGGGGGGGGGGGGGFGGGGGGGGGGGDCGGGGGGEGGGGGGGGGGGGGGGGGGGGGFGFBGGFGFGFGFGFGGFFFGDFGGFGFFGGFGFFFEAFFFG>DFGCFG6AFGFEEGGGFFGFFFFFFFFF=EF:2BGF@DE@FF?F0?5DDG0<54A?C?264<AAF<B
@M00200:205:000000000-AKKM3:1:1101:23019:7522 2:N:0:1
TACTAGGGTATCTAATCCCGTTCGCTACCCTAGCTTTCGCGCTTCAGCGTCAGCAAAGGTCCAGCCTGTCCCTTTCGGCACTGGCGTTCCCGCCGATATCAACACATTTCACCGCTCCACCGGCAGTTCCACAGGCCCCTATCTCGCTCAAGCAACGCAGTACTGGGAGCGATTCCACGGTTGAGCCGATGGGATTTCACTTCCAACTTACGTTGCCGCCTACGCCCCCTTTAAACCCAATTACTGTC
+
CCCCCGGGGGGGGGGGGGGGGGGGGGGGGGGGFGGGGGGGGGGGGGEGGGGG7FFGGGGGGGGGGGGFGGGGGGGGGGGGGGGFGGGGGGGGGGEEGDDA,EFGGGGGGGGGGGGFGGGFGC@E7=DFGGGGFGGGGEGFFGGFGFGAGFG?FG7FFEDBGGAGFAGC>GBAFFFCAFDBGGGFFGGDBGG4?,<DAEGFFFF<6C;;E872@F*378>;@?:>>*.9D)70<46<C?:<FF4<FA>4
@M00200:205:000000000-AKKM3:1:1101:10426:7525 2:N:0:1
TACAAGGGTATCTAATCCCGTTCGCTCCCCTAGCTTTCGCGCCTCAGCGTCAGTGTCGGCCCAGCTACCCGCCTTCGCCACAGGTGTTCCTCTCGATATCTACGCATTTCACCGCTACACCGAGAATTCCAGTAGCCCCTTCCGCACTCTAGCACGACAGTATCACTTGGCCGCTCCGGGTTAAGCCCGGCGATTTCACACGTGACTTGTTGCGCCGCCTACGCGCCCTTTAACCCCAGTTACTGTCAGAC
+
CCCCCGGGGGGGGGGGGGGGGGGDFGGGGGGGGGGGGGEGCEGGGGGGGGGDDGGFGGDGGGEFGGGGGGGGGGGGGGGGGGFGGGGGGFGGEFGGGFEGGGGGGG@GGGFGGGGFDGGGGDGCEEGGGGGDGGGGF9EDFGGFGFGAG5A=DCF5<BDEGCEFCE8E9EACFF5@EF*3C**+=DCFF4*53>FGF<EE;@@1=D?33>4(1.:?6D>0430<0C>C<5446)51?(4?A24:A464>2)
@M00200:205:000000000-AKKM3:1:1101:26952:7529 2:N:0:1
TACAAGGGTATCTAATCCTGTTTGCTCCCCACGCTTTCGAGCCTCAGCGTCAGTAATGGACCAGTATGTCGCCTTCGCCACTGGTGTTCTTCCGAATATCTACGAATTTCACCTCTACACTCGGAGTTCCACATACCTCTTCCATACTCAAGATAGCCAGTATCAAAGGCAATTCCAAGGTTGAGCCCTGGGCTTTCACCTCTGACTAAACTATCCGCCTACGCTCCCTTTAAACCCAATTACTGTCAGA
+
CCCCCGGGGGGGGGGGGGGGGGGGGGGGGGGGGGGGGGGGGGGGGGGGGGGGGGGGGGGGGGGGGGGGGGGGGGGGGGGGGGGGGGGGGGGGGGGCEGGEGFGGG?EFGGGGGGGFFFGGGFGGGGGGGGGGGGGG,DG59=DFGFGFGFDDGG?DFCF?@FEGFFGGFGFFFFFFFFGFGF?DDFDFFGGF*@DFFCG<@@5:*>5ACEFFFFGGAGFF):=@=EEGFC:ECE@BGF=@EEEE48>***
@M00200:205:000000000-AKKM3:1:1101:18822:7530 2:N:0:1
TACTCGGGTATCTAATCCCGTTTGCTCCCCTGGCTTTCGTGCCTCAGCGTCAGAAGGGATCCAGCACGCCGCTTTCGCCACCGGAGTTCCTATGGATATCAACGCATTTCACCGCTCCACCCATAGTTCCGCATGCCCCTATCCCCCTCGAGACCGCCAGTATTCGAGGCAGTTCTCCGGTTGAGCCGGAGGATTTCACCCCGAACTTGGCAGCCCGCCTACGCCCCCCTTATACCCAATTACTGTCCGAC
+
CCCCCGGGGGGGGGGGGGGGGGGDGGGGGGGGFGGGGGGGGGGGG8FGGGGGGCCFGECGGGGGGCGGGGGGGDGGGGGGGGGFGGGGGGGGGGE<EFGGGGGGG>FGGGGGGGGEGGGGGGGGGCDGGGDGGGGG=FFDFGGFGFGFGEGD?DGDFG6?E?CFEFCEEGEF>CFFFFDFGCGC6CGB>)*0??7;+)=@?>>2(6=6;3@3(;8C6DFF0:?:(2<D)9(.:>4AF)(,).<42-.)(((
@M00200:205:000000000-AKKM3:1:1101:11471:7540 2:N:0:1
TACGAGGGTATCTAATCCTGTTTGATCCCCACACTTTCGTGCCTCAGCGTCAGTTGAAGTCTAGTAAGCTGTCTACACTATCGGTGTTCTTGACGATATCTAAGCATTTCACCGCTACACCGTCAATTCCGCCTACCTCGACTCCACTCAAGCCCATCAGTATCAATCCCACCCTCCCGGTTAAGCCGGGATATTTCAGAACTGACTTACTAGGCCGCCTACGCACCCTTTAAGCCCAATTACTGTC
+
CCCCCGGGGGGGGGGGGGGGGGGGGGGGGGGGGGGGGGGGGGGGGGGGGGGGGGGGFFGGGGFGGGGGGGGGGGGGGGGFGGGDGGGGGGGGFFGGGGGGGGGGFFGGGFFFGDGEGGGGFGGGGGGGGFGGGGGGGFGFFGGFFFGFGFGGGGGFFGGFF9DFEFGGFGFFDFFFEB>BFD7FAFGDED7<>ACFFFCE5@EE@EEEE6ECF2DE2CBF=>FFDGADD<EF37>3=@D@<CC3?<A
@M00200:205:000000000-AKKM3:1:1101:19357:7549 2:N:0:1
TACTGGGGTATCTAATCCCGTTTACTACCCTAGCTGTCGCGTCTGAGTGTCAGAAACAGACCAGAAGATCGCCTTCGCCACTGGTGTTCCTCCCGATATCTACGCATTTCACCACTACACCGGGAATTCCATCTTCCTCTTCTGCTCTCTAGCCCGGTAGTATTAGACGACCTCTCCCAGTTGAGCCGGGAGATTTCACGCCTAACTTACCAAGCCACCTGCACGCGCTTTAAACCCAGTTACTGTC
+
CCCCCGGGGGGGGGGGGGGGGGGGGGGGGGGGCGGGGGCGGGGGGGFGGGGGFGGGGGGGGGGGC,,@FGFEEGGGCEGGGGFFGGGGGGGGGGDCFGGGGFG?FEGGGDCGGGGFFGGGGGCGCEFFGGFFFF?FEFADFFGFGFGFGFGDGCFDFGCEGGFF*;?DBGFFFEFFFFC9FD?FFGGBA>E*9ACE=*C=>DD=@BFFFEFFFFFF:FA=;=(2/8=CG<1)5C438((6CE?EEFF
@M00200:205:000000000-AKKM3:1:1101:21709:7559 2:N:0:1
TACGCGGGTATCTAATCCTGTTTGCTCCCCACGCTTTCGAGCCTCAGCGTCAGTAATGGACCAGTATGTCGCCTTCGCCACTGGTGTTCTTCCGAATATCTACGAATTTCACCTCTACACTCGGAGTTCCACATACCTCTTCCATACTCAAGATAGCCAGTATCAAAGGCAATTCCAAGGTTGAGCCCTGGGCTTTCACCTCTGACTAAACTATCCGCCTACGCTCCCTTTACACCCAATTACTGTCAGCT
+
CCCCCGGGGGGGGGGGGGGGGGGGGGGGGGGGGGGGGGGGGGGGGGGGGGGGGGGGGGGGGGGGGGGGGGGGGGGGGGGGGGGGGGGGGGGGGGGGGGGGGGGGGGGGGGGGGGGFFFGFGGGGEGCDGGFGGGGGGFGFFFGFGFGFGFGGGGG?7EC9DFFGFDGGFGF5DBFCFFGFGDFGFGCFFFFAFFGFF@CEFFFFEF@EBEEEFCFC);?=AD=EFE;FFFFCC4;>C@7@)7CEECEC3))
@M00200:205:000000000-AKKM3:1:1101:4751:7571 2:N:0:1
TACTAGGGTATCTAATCCCGTTTGCTCCCCTAGCTTTCGCGCCTCAGCGTCAGTGTCGGTCCAGGAAGCCGCCTTCGCCACCGGTGTTCCTCCGGATATCTACGCATTTCACCGCTACACCCGGAATTCCGCTTCCCTCTCCCGAACTCAAGCCCCGCAGTTTTCCACGCCATTCCCCGGTTGAGCCGCGGGATTTCACGCGGCACTTACGGAACCGCCTACGCGCCCTTGAAACCCAATTACTGTC
+
CCCCCGGGGGGGGFGGFFGGGGGGGGGGGGGGGGGGFGEGGCGGGGGGGEGGGGGGGGGGGGGGGGGFGGGGGGGGGGGGGGGGGEFGGC8FGGG@FFGGGC<FGGGGGCFGGDGFDDGGGGGGEEGGGDFGGEDDGFGFF3A>E5DDGFEC9?GEFGGDEGCGEFFFA:@)@*=BAFDEF*7DFGFE)9CDFEED;6A1?FF049<4<A:(::EF9DD:371)7E>D)7(44)43813().64AFF
@M00200:205:000000000-AKKM3:1:1101:8210:7593 2:N:0:1
TACAAGGGTATCTAATCCTGTTTGCTCCCCACGCTTTCGAGCCTCAGCGTCAGTAATGGACCAGTATGTCGCCTTCGCCACTGGTGTTCTTCCGAATATCTACGAATTTCACCTCTACACTCGGAGTTCCACATACCTCTTCCATACTCAAGATAGCCAGTATCAAAGGCAATTCCAAGGTTGAGCCCTGGGCTTTCACCTCTGACTAAACTATCCGCCTACGCTCCCTTTAAACCCAGTTACTGTC
+
CCCCCGGGGGGGGFGGGGGGGGGGGGGGGGGGGGGGGGGGFGGGGGGGGGGGGGGGGGGGGGGGGGGGGGGGGGGGGGGGGGGGGGGGGGGGGGGGGGGGGGGGGGGGGGGGGGGFGGGGGGGGFGGGGGFGGGGGG?GEFGGFGFGFGFGFGGGFFFFF8+;FFFGF5FFDBD9DFF??FGDGFGCFFCC??DFG?CFEFBFF7*9EEEFE@CFF5FD=@CAEDDFF>DE*:6>:C>2.6?@?58>
@M00200:205:000000000-AKKM3:1:1101:8344:7599 2:N:0:1
TACAAGGGTATCTAATCCTGTTTGCTCCCCACGCTTTCGTCGCTCAGCGTCAGGGACTGTCTAGCAAGCCGCCTTCGCCACTGGTGTTCCTCCCGATCTCTAAAGATTTCACCCTTCCACCGGGAATTCCGCTTGCCCCTCCAGTCCTCAAGTTCAGCAGTCTACCCGGACGTCCCACGGTTAAGCCGTGGAATTTCACCGGGCACTTACCAAACCGCCTACCGACCCTTTAAACCCAATACTGTC
+
CCCCCGGGGGGGGGGGGGGGGGGGGGGGGGGGGGGGGGGGGGGGGGGGGGGGGGGGGGGGGGGGGGGGGGDGGGGGGGGGGGGGGGGGGGGGGGGGGGGGGGGGGGGGGGGGGGGFGFGGGGGGGGGGGGGGGGGGGFGFFEFFFFGBGFGGEDFFFGGFGGFGFBFEB+@BFFFFFFGFCEG+=<EBADGEFCFGFFFF=@F22;@E37=7E0CFFGF1283:(3>DF5:-:)-8C?6()5<2:4
@M00200:205:000000000-AKKM3:1:1101:7728:7602 2:N:0:1
TACACGGGTATCTAATCCCGTTCGCTACCCTAGCTTTCGTGCCTCAGCGTCAGAAAAGATCCAGTAAGCCGCCTTCGCCACCGGTGTTCCTTAGGATATCAACGCATTTCACCGCTCCACCCTAAGTTCCGCTTACCTCTATCTTCCTCTAGCACGGCAGTATCGACTGCAGTTCCTCAGTTAAGCTGAGGTATTTCACAACCGACTTTCCGCACAGCCTACGCACCCTTTATGCACAATTACTGTC
+
CCCCCGGGGGGGFFGGGGGGGGGGGGGGGGGGGGGGGGGGGGGGGGGGGEFGGGGGGGGGGGFFGGGGGGGGGGDGGGGGGGGGGGGGGGGGGGGGGGGGGGGGGGGGGGGGGGGFGGGGGGGCFGGGGGEDGCGFFFGFFGGFGFFEGFGDGGGF>GGFFD*DAFGGFGFBFFFFFFGFEFG7FFGF6CCFFGGGF?GEFF>))5>@EFB9=2B8BFF;35?F0=>D<C89C6C)?)33;EFE?EF
@M00200:205:000000000-AKKM3:1:1101:13958:7626 2:N:0:1
TACTGGGGTATCTAATCCTGTTTGCTCCCCACGCTGTCGCGCCTCAGCGTCAGCAACAGCCCAGCAGGCCGCCTTCGCCACCGATGTTCTTCCCGATCTCTACGCATTCCACCGCTACACCGGGAATTCCACCTGCCTCTACTGTGCTCGAGCCCGACAGTCTCGGAGGCAGCCCTGTGGTTGAGCCACAGGATTTCACCCCCGACTTATCAGGCCGCCTACGCGCCCTTTCAACCCAGTTACTGTC
+
CCCCCGGDGGGGGGGGGGGGGGGGGGGGGGGGGGGGGGGGGGGGGGGGGGGGGGGGGGGGGGGGGGGFGGGGGGGGGGGGGGG7FGGGGGGGGGGGGGGGGGGGGGGGGGGGGDGEGGGGGGDGGGGGGGGGGGGGGFGFBFGFGFGFGFG>EGGE>EGFGG5C@FCGFGFFFFFF;FGFFGGGFGGFAFGFAFGGFFGE<@B>;>@;EEE??;FEFGF6(33>>EDD397)6).4C?<,<2<AABF
@M00200:205:000000000-AKKM3:1:1101:20213:7643 2:N:0:1
TACGCGGGTATCTAATCCTGTTCGCTCCCCACGCTTTCGTGCCTCAGCGTCAATCCAGGTCTAGCCAGCTGCCTTCGCAATTGGTGTTCTATGGCATATCTATGCATTTCACCGCTACATGCCACATTCCGCTGACCTCATCCTAATTCTAGCCTGGCAGTATCAAAAGCAATTTTCCGGTTGAGCCGCAAACTTTCACTCCTGACTTATCTGGCCGCCTACGAACCCTTTAAACCCAGTTACTGTCAGAC
+
CCCCCEDCFGGGGEEFGGFFFEFCEGGGGGGG@EGGGGDFEGGGF8FFEGGGFCGF<FFEGGGGFF@FGGGGGGDFGG@FCFCEGGGGG;8F;EFA<<8A@ECFE;EFAEFGGGGEGEGGADGCFFGFDGC66=8F8B,)==FFFFG>E9D9FGGFFGGFGGD7*=DF:DFBF<?D79+?FEG75D79>5*<ACGC1*:*.:33;264;*::46<;=DEF>B()(3:C*2.))/4(;;35/73).1/))/)
@M00200:205:000000000-AKKM3:1:1101:27694:7657 2:N:0:1
TACTCGGGTATCTAATCCTGTTTGCTCCCCACGCTTTCGAGCCTCAGCGTCAGTAATGAGCCAGTGTGTCGCCTTCGCCACTGGTGTTCTTCCGAATATCTACGAATTTCACCTCTACACTCGGAGTTCCACACACCTCTCTCATACTCAAGACACCCAGTATCAAAGGCAATTCCGATGTTGAGCCCCGGGATTTCACCCCTGACTTAAATGTCCGCCTACGCTCCCTTTAAACACAATTACTGTC
+
CCCCCGGGGGGGGGGFGGCGGGGGGGAFGGEGGGGGGG:F8FEDGFFGGGEEFGGGAFGGGGGGECFAAF@GGGDD=CFGGGEEFFFGFCFGGGGFEGGGGFE@C=FFGG9FGCDDDEAGFGGD+B@@EEFFGC6B>DGFFFGBFFGFGFGDGFFFDG8D8+;FEBD,;EF);:FFBA+<@E?+9DG5>CDDB@?FFFGEDF2))4>E6:4A6<D<@CBD@>()(4):?83)/97)4/63))65?)7
@M00200:205:000000000-AKKM3:1:1101:25242:7657 2:N:0:1
TACTAGGGTATCTAATCCCGTTTGCTCCCCTGGCTTTCGCGCCTCAGCGTCAGAAGGGGTCCAGCGCGCCGCTTTCGCCACCGGTGTTCCTTCCGATATCTACGCATTTCACCGCTCCACCGGAAGTTCCGCGCGCCCCTACCCCCCTCGAGACCCGCAGTATCCAAGGCGCTTCCCCAGTTGAGCTGGGGGCTTTCACCCCGGACTTGCGAGCCCGCCTACGCGCCCTTTCACCCCAATTACTGTCAGGT
+
CCCCCGGGGGGGGFEGGGGGGGGGGGGGGGGGGGGGGGGGGGGGGGGGGGGGGGGGGGGGGE<FGGGGGGGGGGGGGGGGGGGGGGGGGGGGFGGGGGGGGGGGGGGGGGGGGGGFGGGGGGECEEGFGGGDGGGGEBDD>FGFGFGAGFG4DDGFBGGF8F?FFF49)=A9BFFAFF;B<@7;ACFFAC7@BEFGF2?<<2>30;>2)-,(4;GFFGF?<<079EFG<4:)))-.:1(.)-642:26)()
@M00200:205:000000000-AKKM3:1:1101:24902:7683 2:N:0:1
TACGCGGGTATCTAATCCTGTTTGCTCCCCACGCTTTCGAGCCTCAGCGTCAGTAATGGACCAGTATGTCGCCTTCGCCACTGGTGTTCTTCCGAATATCTACGAATTTCACCTCTACACTCGGAGTTCCACATACCTCTTCCATACTCAAGATAGCCAGTATCAAAGGCAATTCCAAGGTTGAGCCCTGTGCTTTCCCCTCTGACTAAACTATCCGCCTACGCTCCCTTTACGCACAATTACTGTC
+
CCCCCGGGGGGGGGGGGGGGGGGGGGGGGGGGGGGGGGGGGGGGGGGGGGGGGGGGGGGGGGGGGGGFGGGGGGGGFCFGGGGGGFFGGGGGGGGGGGGGG8F:E8FEFGGFGGGFGGCFGGGGGC@EGGGGFFFFGFGFFGGFG?FEGFCFFFFFFGF*@DFGFFFG5,D8@DFFFFCFCE6+;@FFFG2?AECG8*@5C>@C7=AE*>EEF4FED>>A2>@A(*8F*;)8*6>,:0=3>)9EC57
@M00200:205:000000000-AKKM3:1:1101:8808:7686 2:N:0:1
TACCAGGGTATCTAATCCTGTTTGCTCCCCACGCTTTCGCACCTGAGCGTCAGTATTGGTCCAGGAAGTCGCCTTCGCCACTGATGTTCCTTCCGATATCTACGCATTTCACCGCTACACCGGAAATTCCACTTCCCTCTCCCATACTCGAGCAAGGCAGTTTCGGGTGCAGTTCCCAGGTTGAGCCCGGGGATTTCACACCCGACATACCAAGCCGCCTACGTGCGCTTTAAACCCAGTTACTGTC
+
CCCCCGGGGGGGGGFGGGGGGGGGGGGGGGGGGGGGGGEGGGGGGGGGGGGGGGGGGGFFGGGGGGGGGGGGGGGGGGGGGGGAGGGGGGGGGGGDEGGGGGGGGGGGGGGGGGGFGGGGGEE7FGGGGGDFGGGGDFGFFGGFGFGFGDC6BDDFFGF>EGFGAADGAEFFFFFF5AD5F6C*?FGFFG5>4CGGFAEE>@@=BB>F5BD@)6EF@GFF(53.6@EG:D1A)681;6(.62:4662
@M00200:205:000000000-AKKM3:1:1101:27255:7705 2:N:0:1
TACAGGGGTATCTAATCCTGTTTGCTCCCCACGCTTTCGCGCCTCAGCGTCAGTACCGGTCCAGATGGCCGCCTTCGCCACCGGTGTTCTTCCCAATATCTACGAATTTCACCTCTACACTGGGAATTCCGCCATCCTCTCCCGGACTCTAGCGAGACAGTATCAAGTGCAATTCCCGGGTTGAGCCCGGGGCTTTCACACCTGACTTGTCAAGCCGCCTACGCGCCCTTTCAACCCAATTACTGTC
+
CCCCCGGGGGGGGGGGGGGGGGGGGGGGGGGGGGGGGGGGDGGGGGGGGGGGGGGGGGGGGEGGGGGGGGDGEGGGFGGGGGGGGGGGGGGGGGGGGGGGGGGGGGGGGGGGGGGFGGGGGGGGDFGGGGFGGGGFGBFEFGGFDFGAFFFDFGG*@GDFDDEGFFCGCF7AFFCFF>;@FECFFGGFFC*?>ECGBCCC=;D1=;3<;>EF?8EE>DED?;789CEG<<>)6)).;?(3)6<<>4<
@M00200:205:000000000-AKKM3:1:1101:16538:7708 2:N:0:1
TACAGGGGTATCTAATCCTGTTTGATCCCCACACTTTCGAGCCTCAGTGTCAGTTATAGTTTCGTTAGCTGCCTTCGCAATCGGTGTTCTATGACATCTCTATGTATTTCACCACTACATGTCATATTCCGCCAACGGCAACTATACTCAAGTCCTACAGTATCAATGGCAATTTCTGGGTTAAGCCCAGAGATTTCACCACTGACTTATAAGACCACCTACGCTCCCTTTAAACCCAATTACTGTC
+
CCCCCGGGGGGGGGGGGGGGGGGGGGGGGGGGGGGGGGGGGGGGGGGGGGGGGGGGGGGGGGGGGGGGGGGGGGGGGGG@FG?FFGGGGGGGGFGGGGGGGGGGGFGGGGGGGGGFGGGGGGGGGGGGGGDEGGGGGFGFFGGFGFGFGFGFGGGFFGGFGFFDEFGEFGFFFEFFFFGFFGGFFGGFF8F95E9DFEGEDFFFEFFFFEEECFGG5D>B)):*:@AFF75:C*:57@=BF*6<4:A
@M00200:205:000000000-AKKM3:1:1101:7460:7713 2:N:0:1
TACTGGGGTATCTAATCCTGTTTGATCCCCACGCTTTCGTGCCTCAGCGTCAATCACACCATAGTAAGCTGCCTTCGCAATCGGTGTTCTGTGACATATCTATGCTTTTCACCGCTACTTGTCACATTCCGCCTACCTCTAGTGTATTCAAGCTCATCAGTATCAAAGGCACTGCGATGGTTGAGCCACCGTCTTTCACCCCTGACTTAATAAGCCGCCTACGCACCCTTTAAACCCAATTACTGTC
+
CCCCCGGGGGGGGGGGGGGGGGGGGGGGGGGGGGGGGGGGGGGGGGGGGGGGGGGGGGGGGGGGGGGGGGGGGGGGGGGGEFGCGGGGGGGFGGGGGGCFFGGGGGGGGGGGGGGFGGGFGGGGGGGGGGGGGGGGGFGFFGGFGFGCDBD9EGGFBFFFGGFGEFGG5DFFFFFFFFGEGFDFFF?DFGCFFGGGFFFF@@==CFFFC7AA*:9D8D?DFBDDDGDGCFB*@*87C>53*>CF??=
@M00200:205:000000000-AKKM3:1:1101:15868:7717 2:N:0:1
TACGGGGGTATCTAATCCTGTTTGCTCCCCACGCTGTCGCGCCTCAGTGTCAGCAACGGCCCAGCAGAACGCCTTCGCCACTGGTATTCTTCCCGATCTCTACGCATTCCACCGCTACACCGGGAATTCCATCTGCCCCTACCGTGCTCTAGCTCGCCAGTCTGACCGGCAGCCCCGGAGTTGAGCCCCGGGATTTCACCAGCCACTTACCGAGCCACCTACGCGCCCGTTAAACCCAATTACTGTCAGCT
+
C8CCCGGGGGGGGGGGGGGGGGGGGGGGGGGGGGGGGGGGCGGGGGFGGGGGGGGGGGGGGGGFFGGGGGGGGGGGGGGC@GFFFFGGGGGGGGG7@FFGGGGGGGGGGGEGGGGFGGGGGGGG7CGFCEGGGGGG8DGDFFGFGFGFFFG8FGGFFGGE6?EG;FFG>EB=EBDFFA5>FFG>4EGF:CC5:=CFFAGFBFFFBF:4>A??:9EGFGFB?FFE>GBG)12:(642;-314<A6959.60)
@M00200:205:000000000-AKKM3:1:1101:14148:7722 2:N:0:1
TACGCGGGTATCTAATCCTGTTTGATCCCCACGCTTTCGTGCCTCAGAGTCAATATTCGTGTAGTGAGCTGCCTTCGCAATCGGTGTTCTATGTCATATCTAAGCATTTCACCGCTACATGACATATTCCGCTCACCTCCACGGTATTCAAGACAGATAGTATCAACGGCAGTTTCCGAGTTAAGCTCGAAGATTTCACCACTGACTTACCTGCCCTCCTACGCACCCTTTATACCCAGTTACTGTCAGCT
+
CCCCCGGDGGGGGGGGGGGGGGGGGGGGGGGGGGGGGGGGFGGGGGFGGGGGGGGGGGGGGGGGGGGGGGGGGGGGGGGGGGGGGGGGGFGGGGGFGGGGGGGGGGGGGGGGGGGFGGGGGFGFGCGGGFGGGCDG?DFFFGGFGFFFFDGGFGGDFFGFGGFGF?FGFGE5F@7CFAD>FDFF?7:AEGD>B7FGFEGFFFFBEB;?CFEFFF6D>CEDFED42:?DF*57CCE)83,6?)7<))793))
@M00200:205:000000000-AKKM3:1:1101:9765:7742 2:N:0:1
TACGCGGGTATCTAATCCCGTTCGCTCCCCTGGCTTTCGCGCCTCAGCGTCAGTCGGGGTCCAGGAGCCCGCTTTCGCCACGGGCGTTCCTTCCGATCTCAACGCATTTCACCGCTCCACCGGAAGTTCCGGCTCCCCCTACCCCACTCCAGGCCGGTCGTATCGGTGCCCCTTCCCCGGTTGAGCCGGGGGCTTTCAGCATCCGACGTGCCGGCCCGCCTACGCGCGCTTTAAACCCAGTTACTTGC
+
CCCCCGGGGGGGGGGGGGGGGGGGGGGGGGGGGGGGGGGGGGGGGGGGGGGGGGGGEGGGGGFCFFCFGGGGGGGGGGGGGG@EGGGGGGGGGGGDGGGGGGGGGCGGGGGGGGGFGGCFGGEEBEGFGGGGGGGGGFGFFGFFGEGFGFG4BFGDD:C;EG@F08C:BGFFFFFFAF)7:?DF@EFE:)C3BGGGFA+:>BFF039B>66:9>EE9)<9?1<)4*717)--6))-:((8,6)<2)))
@M00200:205:000000000-AKKM3:1:1101:5488:7746 2:N:0:1
TACCCGGGTATCTAATCCTGTTTGCTCCCCACGCTTTCGCGTCTCAGCGTCAGTACCGTCCCAGCGAGCTGCCTTCGCCATAGGTGTTCCTCCCGATATCTGCGCATTTCACCGCTACACCGGGAATTCCACTCGCCTCTTCCGGACTCTAGCCCGGCAGTATCCGCCGGCTTTCAAAGGTTGAGCCTTTGACTTTTACAACGGACTTACCGGACCGCCTACACGCGCTTTAACCCCAGTTACTGTCCGAT
+
CCCCCGGGFGGGGGGGGGGGGGFGGAFGGGGGGGGGGGGGGGGGGGGGGGGGGGGGGGGGGGGGGGGGGGGGGGGGGGD,CFFEGGGGGGGGGGGGGC8FGGGGGGEDGGGGFGGEGGGGFCGGGGGGGGGGGGGGGFG5?DEEGDGBGFGCFGGEFGG>FFEDE>GEDGB55;FA8CCABCC<6CGFFCGFFGGGC)=5CE>F012;CA1(:BGD9C><:03@<EBG/7:A4))4C:?FFFA))64)(((
@M00200:205:000000000-AKKM3:1:1101:12530:7775 2:N:0:1
TACGCGGGTATCTAATCCTGTTTGCTCCCCACGCTTTCGCACCTCAGCGTCAACGGTCGTCCAGTAAGTCGCCTTCGCCACTGGTGTTCTTCCGAATATCTACGAATTTCACCTCTACACTCGGAATTCCACTTACCTCTCCGACGTTCTAGCGATGCAGTCTTAAAGGCAATTCCAGGGTTGAGCCCTGGGCTTTCACCTCTAACTTACAAAGCCGCCTACGTGCGCTTTAAGCCCAATTACTGTC
+
CCCCCGGGGGGGGGGGGGGGGGGGGGGGGGGGGGGGGGGGGGGGGGGGGGGGGGGGGGGGGGGGGGGGGGGGGGGGGGGGGGGGGGGGGGGGGGGGGB8EFGGGGFDGGGGGGGGFGGGGGGFGGGGGGGGGGG9EFFGEFGEBGFGDGF,2E6>ADGGFGGAFC<>E>FFBFFFFFF5*@ECCFFF5ACD4ACGGFEGEFF=@EEFFFFFF35FFFGF@@@?F3*05)90)6997;26<9)))).6
@M00200:205:000000000-AKKM3:1:1101:8539:7777 2:N:0:1
TACGCGGGTATCTAATCCCGTTTGCTCCCCTGGCTTTCGCTCCTCAGTGTCAATGCCGGTCCAGGATGCCGCCTTCGCCACCGGTATTCCTCCAGATATCTACGCATTTCACCGCTACACCTGGAATTCTGCATCCCTCTCCCGGATTCAAGCCATCCAGTATCGGATGCAGTTCCCAAGTTGAGCCTGGGGATTTCACATCCGACTTAGTTGGCCACCTACGAGCCCTTTATACCCAATTACTGTC
+
CCCCCGGGGGGGGGGGGGGGGGGGGGGGGGGGGGGGGGGGGGGGGGGGGGGGGGGGGGGGGGGGGGGGGGGGGGGFGGGGGGGGGGGGGGGGDGGFGGGGGGFGGGEGGFFFGGGFGGGGGGFGFGGGGGGGGGGFGFGFFGGAEDD=FFG+@DGFAECFGGEFABGGFGFBBE9;CF;?FFGCFGDFAFG4?EEFFFGCC>DD5>@2:EFCCEFA@3=8@;1A@8DDDFECC6?5?7;8;E<BF>2
@M00200:205:000000000-AKKM3:1:1101:26164:7785 2:N:0:1
TACTAGGGTATCTAATCCTGTTTGCTCCCCACGCTTTCGTACCTCAGCGTCAATACGTGTCCAGTGAGTCGCCTTCGCCACTGGTGTTCTTCCGAATATCTACGAATTTCACCTCTACACTCGGAATTCCACTCACCTCTCCACGATTCTAGCGATGCAGTCTTAAAGGCAATTCCGGAGTTGAGCTCCGGGCTTTCACCTCTAACTTACAAAGCCGCCTACGTACGCTTTAAACCCAGTTACTGTC
+
CCCCCGGGGGGGGGGGGGGGGGGGGGGGGGGGGGGGGGGGGGGGGGGGGGGGGGGGGGGGGGGGGGGGGGGGGGGGGGGGGGFGGGGGGGFFGEDGGGGGGGGGGGGGGGGGGGGFGGGGGGFEC=FGGGGGGGGGDDFEFGGFGBGFGFFFGGDB5B=8@FDGDDGGFGFDFFFFFFDAEE7=F8:?A>EEEGDGFFGFEDEFFFFFEF6CBBFFAGD=>=2FE@;DGDF*8*/6C(:4C?EF</>
@M00200:205:000000000-AKKM3:1:1101:9465:7789 2:N:0:1
TACAAGGGTATCTAATCCGGTTTGCTCCCCACGCCGTCGCGCCTCAGCGTCAGCACTCGGCCAGTCGGCCGCCTTCGCCCCTGGTGTTCCTCCGGATCTCTACGCATTTCACCGCTCCACCCGGAATTCCACCGACCTCTCCGAGGCTCCAGACCTGCTGTCTACCATGACCTCGCCGAAGTAAGTCCGGCGCTTTCACACGGCCCATACAGGTCCGCCTGCGCGCGCTTTAAACCCAATTACTGTCCGAT
+
CCCCCGGGGGGGGGGGGGGGGGGEGGGGGGGGGGGGGGGGGGGGGGGGGGGGGFGGGGGGGGGGFGGGGGGGGGGGGGGGGGFDGGGGGGGGGGDFCFGGGGGGGDEGGGCFGGGFGGGGGGGG:EGGGGGGGGDGEEGEFGGFGFGFGFGGGGGFFGGFDFEGCAFFF@FF6>DFDBCB>@FCFFGCF3EDBECFBBDD?>FF(22??B7A(5@EFGFF?:0B9EDD<3:44)21C1?722<A2A2)(-(
@M00200:205:000000000-AKKM3:1:1101:10994:7803 2:N:0:1
TACGGGGGTATCTAATCCTGTTTGCTCCCCACGCTTTCGAGCCTCAGCGTCAGTAATGGACCAGTATGTCGCCTTCGCCACTGGTGTTCTTCCGAATATCTACGAATTTCACCTCTACACTCGGAGTTCCACATACCTCTTCCATACTCAAGATAGCCAGTATCAAAGGCAATTCCAAGGTTGAGCCCTGGGCTTTCACCTCTGACTAAACTATCCGCCTACGCTCCCTTTATACCCAATTACTGTCAGCT
+
CCCCCGGGGGGGGGGGGGGGGGGGGGGGGGGGGGGGGGGGFGGGGGGGGGGGGGGGGGGGGGGGGGGGGGGGGGGGGGGGGGGGGGGGGGGGGGGGGGGGGGGGGGGGGGGGGGGFGGGFDGEEFGGGGGGGGGGGGFGFFGGFGFGEFFGFGDF?FDDFD?DFFFGD?DFFFFFFFFGCFF7+ADCFFDC?ACF>FEG5=CFFAE;E>BFFEEGC5C?25295>C;CFCBF<?E3<.4;4CFFFEAE7))
@M00200:205:000000000-AKKM3:1:1101:18040:7807 2:N:0:1
TACGAGGGTATCTAATCCTGTTTGATCCCCACGCTTTCGTGCCTCAGCGTCAGTTACAGTTTAGCGAGCTGCCTTCGCAATCGGTGTTCTGTGTCATATCTAAGCATTTCACCGCTACATGACACATTCCGCCCGCTTCAAATGTACTCAATCCTGATAGTTTTACGGCCAGTTTCCTTGTTGAGCAAGGAGATTTCAACCGTAACTTTCCAGGACGCCTACGCACACTTTAAACCCAGTTACTGTC
+
CCCCCGGGGGGGGGGGGGGGGGGGGGGGGGGG>FFGGGGGGGGGGGGGGGGGGGGGGGGGGGGGGGGGGGGGGGGGGGGGGGGGGGGGGGGGGGGFGGFFGDFGFAEGGGGGGGGAGGGGGGGGGGCE;=F6D@8CEFE59DE7FFCBDFFFFGGFFGGFGFFGBFD6<C9DFEFFFFGBFGGGFGG5ACGFFFCFAEGFFFF5==C=CCFFFFF8AG>:>5265:);;:EFEEE(*/83))9<CE)
@M00200:205:000000000-AKKM3:1:1101:24992:7813 2:N:0:1
TACTGGGGTATCTAATCCCGTTTGCTCCCCACGCTTTCGCGCCTCAGCGTCAGTCACCGTCCAGAAGGCCGCCTTCGCCACCGGTGTTCCTCCCGATCTCTACACATTTCACCGCTACACCGGGAATTCCACCTTCCTCTCCGGGACTCAAGAGAGACAGTTTCGGGCGCCGTTCCTCGGTTGAGCCGAGGGATTTCACACCCGACTTACCTCCCCGCCTACGCGCCCTTTATACCCAGTTCCTGTC
+
CCCCCFGGGGGGGGGGGGGGGGGGGGGGGGGGGGGGGGGGDGGGGGGGGGGGGGGGGGGGGGGGFGGGGGGGGGGGGGGGGGGGGGGGGGGCFGGGGGFGGGGGGGGGGGGGFGGFGGGGGGGGGGGGGGGGGGGFGFGFFGGDE5CCGFGGG?FFFGGFG7;FFFGGFGEFF@FFFFGBGEDFFCC3A3>5>FGFFFG)/;@B9>F<<A74A1CE>DE0::6B6EBG573:94A<F41:B26AB28
@M00200:205:000000000-AKKM3:1:1101:22262:7825 2:N:0:1
TACACGGGTATCTAATCCTGTTTGATCCCCACGCTTTCGTGCCTCAGTGTCAATATTTGTGTAGCCAGCTGCCTTCGCAATTGGTGTTCTATGTCATATCTAAGCATTTCACCGCTACATGACATATTCCGCTAACCTCCACAGTATTCAAGCCTGATAGTATCAATGGCAGTTCCCAAGTTAAGCTCGGGGATTTCACCACTGACTTACCAACCCACCTACGCACCCTTTAAACCCAATTACTGTC
+
CCCCCGGGGGGGGFGGGGGGGGGGGGGGGGGGGGGGGGGGFGGGGGGGGGGGGGGGGGGGGGGGGGGGGGGGGGGGGGGGGGGGGGGGGGGGFFGGGGGGGGGGGGGGGGGGGGGFGFGGFEFGGFDGGGFGGGGGGFFDFFGFGFFEGFGDGCGFFGGFGGFFFFFFDD*:D<DFFFGFFGDFFG8:DC+95CFFFEA>ED@)8=AEEE5CEAECDDFDBE8>AEA4/;7CE4>2E>2=>4CCECB
@M00200:205:000000000-AKKM3:1:1101:5932:7839 2:N:0:1
TACGAGGGTATCTAATCCCGTTTGCTCCCCTGGCTTTCGCGCCTCAGCGTCAGTTTCGGTCCAGGATGCCGCCTTCGCCACCGGTGTTCCTCCAGATATCTACGCATTTCACCGCTACACCTGGAATTCCACATCCCTCTCCCGAACTCCAGCCTTGTAGTATCAGACGCAGTTCCCAAGTTAAGCCTGGGGATTTAACGTCTGACTGACAAGGCCGCCTACGCGCCCTTTATACCCAATTACTGTC
+
CCCCCGGGGGGGGGGGGEGGGGGGGGGGGGGGGGGGGGGGGGGGGGGGGGGGGGGGGGGGGGGGGGGGGGGGGGGGGGGGGGGGGGGG9EFGGGGGGGGGGGGDFGGGGGFGGGGFGGGGGGGGFFCDGGFGGGG=DFE5DGGFGFGF=DE=DGGFFGGFF9;?CFGGBCDA5AAFAFGFGGGGFGGF>FG>?E9D+::2:=BDF44*>3:CBBCFBGD(,3203C>CCC;364<282?FF<<AFA9
@M00200:205:000000000-AKKM3:1:1101:13570:7844 2:N:0:1
TACCGGGGTATCTAATCCTGTTTGCTACCCACGCTTTCGAGCCTCAGTGTCAGTTACAGTCCAGAGAGCCGCTTTCGCCACCGGTGTTCCTCCATATATCTACGCATTTCACCGCTACACATGGAATTCCACTCTCCTCTACTGCACTCAAGTCTAACAGTTTCCAATGCACACAATGGTTGAGCCACTGCCTTTTACATCAGACTTATTAAACCACCTGCGCTCGCTTTAAGCCCAATTACTGTC
+
CCCCCGGGGGGGGGGGGGGGGGGGGGGGGGGGGGGGGGGGGGGGGGGGGFGGGEGGGGGGGGGGFEGGGGGGGEFGGGGGGGGDGGGFAEGGGGGDCEEFGGGDGGGGGGGGGGGFGGGGGGFGGGGGGGGGGGGGGFGEFGCBFFGEF5DDGFGFFGGFDGFGEFFG5@?EFFFFF?8BF>DFFCFCA+9AFEFCFCCEFEF5CE;CEFFE*9,:>>>=B299@508FFC?;B.5=(54?E<9<4
@M00200:205:000000000-AKKM3:1:1101:15489:7848 2:N:0:1
TACGAGGGTATCTAATCCTGTTTGATCCCCGCACTTTCGAGCCTCAGTGTCAGTTATAGTTTCGTCAGCTGCCTTCGCAATCGGTGTTCTATGACATCTCTATGTATTTCACCACTACATGTCATATTCCGCCAACGGCAACTATACTCAAGCCCTACAGTATCAATGGCAATTTCTTAGTTAAGCTAAGAGATTTCACCACTGACTTATAAGGCCACCTACGCTCCCTTTAAACCCAATTACTGTC
+
CCCCCGGGGGGGGGGGGGGGGGGGGGGGGGGGGGGGGGGGCGGGGGGGGGGGGGGGGFFGGGGGGGGGGGGGGGGGFGGDGGCFGGGGGGCGGGGFGGCFGGGGGFFFGGGGGGGFGGGGGGGGGEGGGGGGGGGGGEEBBGGBGFGFGFGFGGGFFGGFGDEGC?DD:FF6DDBFFFGFFFGD+@EF?ACFFFFFFFFEFBE<CEFEFEFEF5>5@>FFCC=BACEF>8B=4:>5CDF2@?CE<85
@M00200:205:000000000-AKKM3:1:1101:17552:7855 2:N:0:1
TACCGGGGTATCTAATCCTGTTTGATCCCCACGCTTTCGTGCCTCAGAGTCAATATTCGTGTAGCGAGCTGCCTTCGCAATTGGTGTTCTATGTCATATCTAAGCATTTCACCGCTACATGACATATTCCGCTCACCTCCACGATATTCACGACAAGTAGTATCAACGGCAGTTTCCGAGTTAAGCCCGGAGATTTCACCACTGACTTTCCTGCCCTCCTACGCACCCTTTCAACCCAATTACTGTC
+
C<CCCGGCGGGGGGEFGGGGGGGGGGGFGGGGGGGGGGEGGGGGGGDGGGGGGGFGGGGGGGCCGGGCFG@BFGGGFFEFFG@<FGGGGGFGGGGCFFGGGCFFGGGGGGFGGEGFGGCFE9FFGAEGEFGGDGGGGDFDFGGAG5CFG7,?GGD56@DFGGFG;;FEBGF=AEFFFD69FGGFFF7?BDG5?FDF96:>@BB3>EFFFFEFFFFGEGFDE:>>2EEG38))17;6C1=@<E<CCCA
@M00200:205:000000000-AKKM3:1:1101:9518:7861 2:N:0:1
TACAGGGGTATCTAATCCTGTTTGATCCCCACGCTTTCGTGCCTCAGCGTCAATGACCGCGTAGTGAGCTGCCTTCGCAATGGGTGTTCTATGTCATATCTAAGCATTTCACCGCTACATGACATATTCCGCTCACCTCCACGGTATTCAAGACAAATAGTATCAATGGCAGTTCCCGAGTTAAGCTCGGGGATTTCACCACTGACTTACCTGCCCGCCTACGCACCCTTTAAACCCAATTACTGTC
+
CCCCCGGGGGGGGGGGGGGGGGGGGGGGGGGGDGGGGGGGGGGGGGGGGGGGGGGGGGGGGG@EGGGGGGGGGGGGGGEGGGEGGGGGGGGGGGGGGGGGGGGGGGGGGGGGFEGDGGGGGDGGGGGFGF?EGGGGGF8DBEGFF5DFGF8=FFGFFGGBGGFGCFEEDFFFFFFFF>+:@CFFFGCF>D65?EFC@EF=@DFEFFE?EFEEEDFE>D;@=B=>@GFG3;=3)973872DE?C?<CA
@M00200:205:000000000-AKKM3:1:1101:21961:7873 2:N:0:1
TACAGGGGTATCTAATCCTGTTTGATCCCCACACTTTCGTGCCTCAGCGTCAGTATAAGCCTAGTAAGCTGTCTTCACTATCGGTGTTCTTGACGATATCTAAGCATTTCACCGCTACACCGTCAATTCCGCCTACTTCGACTTCACTCAAGTCTTTCAGTATCAATGGCACATCTATAGTTGAGCTATAGGATTTCACCACTGACTTAAAAGACCGCCTACGCACCCTTTAAACCCAGTTACTGTC
+
CCCCCGGGGGGGGGGGGGGGGGGGGGGGGGGGGGGGGGGGGGGGGGGGGGGGGGGGGEGGGGGGGGGFGGGGGGGGGGGGGGGGGGGGGGGGGGGGGEGGGGGGGGGGGGGGGGGDGEGGGGGGGGGGGGCEGGGGGFGDFGGFGFGFGFGFGGGFFGGFGFFGEFFFFGFDFFFFFF@DFGFFFFGFFFDFFGGFEBDEEFFFF@BFEEF@E=FGBDE@A5=EAC47CC>4ECEB799;@CCC?C:
@M00200:205:000000000-AKKM3:1:1101:7298:7878 2:N:0:1
TACTGGGGTATCTAATCCCGTTTGCTCCCCACGCTTTCGCGCCTCAGCGTCAGGAATTGCCCAGAGACCCGCCTTCGCCACCGGTGTTCCTCCCGATCTCTACACATTTCACCGCTACACCGGGAATTCCAGTCTCCTCTGCAATCCTCTAGAACAGCAGTATCGATCGACGTTCTTCGGTTGGGCCGAAGGATTTCACGACCGACTTGCCATCCCGCCTACGCGCCCTTTATACCCAATTACTGTC
+
CCCCCGGGGGGGGGGGGEGGGGGGGGGGGGGGGGGGGGGGGGGGGGGGGGGGGGGGGGGGGGGFGGGGGGGGGGGGGGGGGGGGGGGGGGGGGGGDGGGGGGGGGGGGGGGGGGGFGGGGGGGGGDFGGGGGGGGGGFGFFGGBCFGCGFGFGFGFFGGFGGEGFFGGFCDBE=AFAFF5>CGGAGFFB7CEFEFG@CF=@BFFF@FFEF3>CEGF<GFFF:(07C7C992<A2)6<3605AB9):4
@M00200:205:000000000-AKKM3:1:1101:25115:7887 2:N:0:1
TACTCGGGTATCTAATCCCGTTTGCTCCCCACGCTTTCGCGCCTCAGCGTCAGTCACCGTCCAGAAGGCCGCCTTCGCCACCGGTGTTCCTCCCGATCTCTACACATTTCACCGCTACACCGGGAATTCCACCTTCCTCTCCGGGCCTCAAGAGAAGCAGTTTCGGGCGCCGTTCCTCGGTTGAGCCGAGGGATTTCACACCCGACTTGGCTCCCCGCCTCCGCGCCCTTGACGCCCACTCACTGTACG
+
CCCCCGGGGGGGGGGGGGGGGGGCGGGGGGGGGGGGGGDEGGG@EG@GCCFFEFGFGGEGGGGGEEGGGGGGGGGGGGGEFGE+FGGG<EDFDEG+CF=FFFGGGGGGGGFCFDCA6FE,>EC8:BFGGFFGGGFEF79>F==*6*==FC,;DF7**>>9<+;B=>DGEE*58-;68A4)=EG<48FDFGD5867;C)4)/(,((((-)).(,2:?6<D<,4;3(/89)2())(42/,(.((5A>-).,
@M00200:205:000000000-AKKM3:1:1101:20676:7900 2:N:0:1
TACTCGGGTATCTAATCCCGTTTGCTCCCCTGGCTTTCGCTCCTCAGTGTCAATGCCGGTCCAGGATGCCGCCTTCGCCACCGGTATTCCTCCAGATATCTACGCATTTCACCGCTACACCTGGAATTCTGCATCCCTCTCCCGGATTCAAGCCATCCAGTATCGGATGCAGTTCCCAAGTTGAGCCTGGGGATTTCACATCCGACTTAGTTGGCCACCTACGAGCCCTTTAAGCCCAATTACTGTC
+
CCCCCGGGGGGGGGGGGGGGGGGGGGGGGGGGGGGGGGGGGGGGGGGGGGGGGGGGGGGGGGGGGGGGGGGGGGGGGGGGGGGGGGGGGGGGGGGGGGGGGGGGGGGGGGGGGGGFGGGGGFGFFGGGGGGGGGGFGFDFFDFFGFGFGFGFGFGFF=DFGGEGA5CGEEACFFFFFFC5@F7EFGGFFGGFBEF;CFCEE)>AA=B9CEECC9C<>DFB9=@F=88C<FF<EE@6;2(5>CCE<7.
@M00200:205:000000000-AKKM3:1:1101:25834:7900 2:N:0:1
TACAAGGGTATCTAATCCTGTTTGCTCCCCACGCTTTCGCACCTCAGCGTCAATATGTGTCCAGTGAGTCGCCTTCGCCACTGGTGTTCTTCCGAATATCTACGAATTTCACCTCTACACTCGGAATTCCACTCACCTCTCCACAATTCTAGCGATGCAGTCTTAAAGGCAATTCCGGAGTTGAGCTCCGGGCTTTCACCTCTAACTTACAAAGCCGCCTACGTGCGCTTTAACCCCAATTACTGTC
+
CCCCCGFGGGGGGGGGGGGGGGGGGGGGGGGGGGGGGGGGEGGGGGGGGGGGGGGGGGGGGGGGGGGGGGGGGGGGGGGGGGGFGGGGGGGGGEEGGFGGGGGGGGGGGGGGGGGFFGGGGGGGGGGGGGGGCFGGDFGEFGGFGFGEFFGGGD>FFGGFFGCGBFGGFGFFFFFFB5D>F=FCDFGFADDEEGFGFFGEFFEE;AE@88=EEDGGFDFAD=F?BF:C55BC<))4;2@F3;CCE53
@M00200:205:000000000-AKKM3:1:1101:18683:7902 2:N:0:1
TACAGGGGTATCTAATCCGGTTCGCTCCCCACGCTTTCGCGTCTCAGCGTCAGGTAGGGCCCAGTAAGCCGCCTTCGCCACCGGTGTTCCATCGGATATCAACGCATTTCACCGCTCCACCCGATGTTCCGCTTACCTCTGTCTCACTCAAGCCCAGCAGTATCGAGAGCAGTTCCTCAGTTGAGCTGAGGTATTTCACTCCCGACTTGCTGCACCGCCTACTCACCCTTTAACCCCAATTACTGTCCGAT
+
CCCCCGGGGGGGGGGGGGGEGGGGGGGGGGGGGGGGGGGGGGGGGGGGGGGGGGGGGGGGGGGGGGCFGGGGGGGGGFGGGGGDGGGGGGDGGGGEFGGGCFGGGGFGGGAFGGEBDCFGGGGCGGGGGGGGGGGGGFFFFGGFG7CAGFGGG+@FFF6*32;=5>7,:C*=FFFFFA:?FGGGFGGFFG=FFFGFFFGFFFF>FFF046>A@@FC9DFF;=)2;CFG*9376)).:(8?DFAFFFF):9(
@M00200:205:000000000-AKKM3:1:1101:14990:7905 2:N:0:1
TACTGGGGTATCTAATCCTGTTTGCTCCCCACGCTTTCGAGCCTCAGCGTCAGTAATGGACCAGTATGTCGCCTTCGCCACTGGTGTTCTTCCGAATATCTACGAATTTCACCTCTACACTCGGAGTTCCACATACCTCTTCCATACTCAAGATAGCCAGTATCAAAGGCAATTCCAAGGTTGAGCCCTGGGCTTTCACCTCTGACTAAACTATCCGCCTACGCTCACTTTATGCCCAATTACTGTC
+
CCCCCGGGGGGGGGGGGGGGGGGGGGGGGGGGGGGGGGGGGGGGGGGGGGGGGGFGGGGGGGGFGAFGGGFGGGGGGGGGGGGFFGGGGGGGGGGGGGGGGGGGGFGGGGGGGGGFGGGGGGDCFEEGGGGGGGGG=FGFFGGFGFCEGFGCFDD8FGGBG=DGE?FFFGFFFEFFFFF5DGGGFGGFFG6DFFEGFEFEFFECCE@@@@EEE@DCAFBFFB2BDGFGFF94<4A;EE>DC;CFFE4
@M00200:205:000000000-AKKM3:1:1101:20841:7922 2:N:0:1
TACCAGGGTATCTAATCCCTTTTGCTCCCCACGCTTTCGTGCCTGAGCGTCAGTAATTGTCCAGGTAGCCGCCTTCGCCTCTGGTGTTCCTCACGATATCTACGCATTTCACTGCTACACCGTGAATTCCGCTACCCTCTCCAATACTCTAGCTGAGTAGTTTCAGGCGCAATTCCGAGGTTAAGCCTCGGGCTTTCACACCTGACACACTCAGCCGCCTGCGCACCCTTTACACCCAATTACTGTCAGA
+
CCCCCGGGGGGGGGGGGFGGGGGGGGGGGGGGGGGGFDGGGGGGGGFGGGGGGGFGGGGGGGGGGFGFGFGGGGGG?GGGGGGGGGGGGGGGGGGGGGEGGGGGGGGGGGGGGGGFGFGGGEGGGGGGFGGCGGGFGFFFFCFFGFGEGBFGFGGFFFFF:DEDFFGG>EBAAE7@6>G>F6FFFGGAFD6>E>CFAFGEF5=@44@F=@DB=BGE@D?5((642?BC2;4>C<3/=?D176>33?A7))
@M00200:205:000000000-AKKM3:1:1101:3622:7924 2:N:0:1
TACTGGGGTATCTAATCCCGTTTGCTACCCTAGCTTTCGCGCCTCAGCGTCAGTATCAGCCCAGCAACCCGTCTTCACCTCAGGTGTTCCTCTTGATATCTACGCATTTCACCGCTACACCAAGAATTCCGATTGCCCCTTCTGTACTCTAGCACAGCAGTATCAGCTGACCGTTCCGAGTTAAGCCCGGAGATTTCACAGCTGACTTGAATTGCCGCCTACGCGCCCTTTATGCACAATTACTGTCCGAC
+
CCCCCGGGGGGGGGFFGGGGGGGGGGGGGGGGGGGGGGGGGGGGGGGGGGGGGGGGGGGFFGFGGGGGGGGGGGGGGGGDFFGFGGGGGGGGGGGGGGGGGGGGGGGGGGGGGGGFGGGGGGGGGGGGGGGGGG8E8DGDFGGFGFG79EFDGG+;DFGFFGFGFFGGF8?D5>?FFFDAG6CDFGGFFCGB>FGF@*@A6CEE5CEF=6=8A6D@AGFD@B=DBGBG3>@)9);794(7>3)))/7)67(
@M00200:205:000000000-AKKM3:1:1101:18413:7927 2:N:0:1
TACTGGGGTATCTAATCCCGTTTGCTCCCCACGCTTTCGCGCCTCAGCGTCAGTCACCGTCCAGAAGGCCGCCTTCGCCACCGGTGTTCCTCCCGATCTCTACACATTTCACCGCTACACCGGGAATTCCACCTTCCTCTCCGGGACTCAAGAGAAGCAGTTTCGGGCGCCGTTCCTCGGTTGAGCCGAGGGATTTCACACCCGACTTGCCTCCCCGCCTACGCGCCCTTTACGCCCAGTTACTGTC
+
CCCCCGGGGGGGGGGGGGGGGGGGGGGGGGGGGGGGGGGGGGGGGGGGGGGGGGGGGGGGGGGGGGGFGGGGGGGGGGFGGGGGGGGGGGGGGGGGGGGGGGGGEFGGGGGGGGGFDGGGGGGDGGGGGGGGGGGGGFGFFFG5EACDGFF6FFCFFFFFGFEGF>CEFG4=EFFFFFGFGGGGFGGFED*;>GFFFFEEFF09>>B?BBFFF?GG>GFFF<?@6EDDC58A)46-::(,6)6<4<B
@M00200:205:000000000-AKKM3:1:1101:18045:7932 2:N:0:1
TACAAGGGTATCTAATCCTGTTTGCTCCCCACGCTTTCGCGTCTCAGCGTCAGTATCCGACCAGGGGGCCGCCTTCGCCGCAGGTGTTCCTCCCGATATCTACGCATTTCACCGCTACACCGGGAATTCCACCCCCCTCTTCGGTACTCTAGCTTGCCAGTTTCATGCGCACTTCCCCGGTTGAGCCGGGGGATTTCACACATGACTTAACAAACCGCCTACACGCCCTTTAAGCCCAATTACTGTC
+
CCCCCGGGGGGGGGGGGGGGGGGGGGGGGGGGGGGGGGGGGGGGGGGGGGGGGGGGGGGGGGGGGGDGGGGGGGGGFGGEGGGGGGGGGGGGGGGGGGGGGGGGEGGGCGGGGGGFGGGGGGGGGGGGGFEFFGGGGDGFFGGBGFGEFFGGGGCF>FFF8C<GFFCGDGFFFFFFFFG3CEGGFFG3A3E3BCGFFA?<>BF?A:>FBFA)4:FE0<@B<<77?GFD)05)6AA(;2(4:>A<A<2
@M00200:205:000000000-AKKM3:1:1101:6487:7937 2:N:0:1
TACAGGGGTATCTAATCCTGTTTGCTCCCCCGGCTTTCGCACCTCAGTGTCAGGGACGCGCCAGTCGCTCGCGTTAGCCTCCGGCGTTCCTCTTGATATCTACGCATTTCACCGCTCCACCAAGAGTTCCAGCGACCCCTCACGCCCTCGAGCCAGGTATTTTCGGCCGGCGCACCGACGGTAAGCGTCGGTATTCCACGACCGAATTGCCTGGCCACCTACGTACCCTTTACACCCAATTACTGTCAGCC
+
CCCCCFGGGDGGGGGGGGGGGGEGGGGFGGFGGGGGGGGGGGGFFGGGGGGGGGGGGGGGGDEGGGGGGGDGGEGGGGGGGGDCEGGGGGGGGGFEGFGGGGGGGEGGDFFGGGGFDEGGGGGFGGGGGGGGGGGG>AEFFFGFEFDFFDEGGGGAFE7E@FFGFFGGDEFFFF;>A3D:C:DDFGGDFGDFF5::99??(-4;B062><BBFBGF?FFBBB())/09*97AA4<(2827)6>AFFF<<)(
@M00200:205:000000000-AKKM3:1:1101:18919:7950 2:N:0:1
TACGCGGGTATCTAATCCTGTTTGATCCCCACGCTTTCGTGCCTCAGCGTCAATCATTGCTTAGTGGGCTGCCTTCGCAATCGGTGTTCCGGGTCATATCTATGCATTTCACCGCTACATGACCCGTTCCGCCCACCTCAACAATATTCAAGACCAATAGTATCAATGGCAGTTTCCGGGTTGAGCCCGGAGATTTCACCGCTGACTTAAAAGTCCGCCTACACACCCTTTAAACCCAGTTACTGTC
+
CCCCCFGEGGGGGGAFFGGGGGGGGGGGGCFGGGGGGGGG@GGCGGFGGGGGGGGGGGEGGGFFGG@<DFCGGGGGDFFGGG<FFFGG9EECEFFAF<EFF8EEGEFEFFGFGGGFGGGGG8EEFE>FGGCGGGGGGFFEFGGFGBDFGFCFGGFBDGGFGFCG@FCE?FFFFEFFF57*@CDC5DCF>75@BG9=@8,*>@F=@BBCC**794B@@5B?DDFFEEFD*;)7743;C;1.:BA)4:A
@M00200:205:000000000-AKKM3:1:1101:3525:7969 2:N:0:1
TACTGGGGTACCTAATCCCGTTCGCTCCCCTAGCTTTCGCGCCTCAGCGTCAGTGTCAGCCCAGCAACCCGCCTTCGCCGCAGGTGTTCCTCTCGATATCTACGCATTTCACCGCTACACCGAGAATTCCAGTTGCCCCTTCTGAAATCTAGCCCCGCAGTATCGGCTGACCTTTCCGGGTTAAGCCCGGATATTTCCCAGTCGACTTCAGGTGGCCGCATCCCGCCCCCTTACACCCCGTTCCTGTC
+
B@CCBFDFBF,CEGGFF@CCCC<C:FGGGGGGD@,EFGGGGGEGCFCE@@FCCFGGF9CFFGC<,@FFGGCCEDEFGGFGGDEFA8EFGEGF,EFFDFEGC=FFEEC7EFC,?C>5+@EFC>EBF@9,7,7=ED+369=8??,B,4+*=+=B,6+39>CB:?770*;8@DA@FEF6AADFC8;;+572)/=B)=<:+*4*.()/6((()1)/1.**(/)(/.()(/011)7(5()5;(714:(())).
@M00200:205:000000000-AKKM3:1:1101:7301:7980 2:N:0:1
TACAGGGGTATCTAATCCTGTTCGCTCCCCACGCTTTCGCGTCTCAGCGTCAGTACCGTCCCAGAGAGCTGCCTTCGCCATTGGTGTTCTTCCTGATATCTGCGCATTTCACCGCTACACCAGGAATTCCACTCTCCTCTTCCGGACTCTAGCCGTGCGGTTTCTGTCGACGTCTGGAGGTTGAGCCTCCAGTTTTCACAACAGACCTGCTCGGCCGCCTACACGCGCTTTAAACCCAATTACTGTC
+
CCCCCFGGGGGGGGGGGGGGGGGGGGGGGGGGGGGGGGGGGGGDFGGGGGGGGGGGGGGGGGGGGGGGGGGGGGGGGGGGGGGGGGGGGGGGGGGDFFGGGGFGGGGGGGGGGGGFGGGGGFGDBEFFGGGGGGGFGFGFFGGFGFGFGFGGGGGF>C>>CGDC;<CF?C?5@@FFF8D>FGGGFGGFFGCFF7@FF?EEF=D3>:>EDD2;@FD?(8817;EF;809D*(-2:><E??(6<AD9AA
@M00200:205:000000000-AKKM3:1:1101:27199:7990 2:N:0:1
TACTAGGGTATCTAATCCTGTTTGCTCCCCACGCTTTCGCGCCTCAGCGTCAATTACGGGCCAGATAGCCGCCTTCGCCACTGGTGTTCTTCCCAATATCTACGAATTTCACCTCTACACTGGGAATTCCACTATCCTCTCCCGCATTCAAGCTCATCAGTATCAAGCGCAGCCCCCAGGTTGAGCCCGGGAATTTCACGCCTGACTTGATAAGCCGCCTACGCGCCCTTTAAACACAATTACTGTC
+
CCCCCGGGGGGGGGGGGGGGGGGGGGGGGGGGGGGGGGGGGDGGGGGGGGGGGGGGGGGGDEFFFGGGGGGGGGGGFGGGGGFGGGFGGGGG9EFGFGFGGGGFGGGGGGGGGGGFFE==FF@8BFGGGGEF?FFE?DGEFGFFGFGDDFFDFFGFCFFFGGCFEFFGFGEFFBEF**@?DAF6;<C5<D59A9CGAE?@DBFDFFFF33?C?EGF>GD@@@?F(=5C27;)<CE)==3).<<A2))
@M00200:205:000000000-AKKM3:1:1101:28665:7994 2:N:0:1
TACCGGGGTATCTAATCCTGTTTGATCCCCACGCTTTCGTGCCTCAGTGTCAATGTTCCTGTAGCAAGCTGCCTTCGCAATTGGTGTTCTATGTCATATCTAAGCATTTCACCGCTACATGACATATTCCGCTTACCTCCAGAAAATTCAAGAGCTATAGTATCAATGGCAGTTTCCAAGTTAAGCTCGGAGATTTCACCACTGACTTACAGACCCACCTCCGCACCCTTTACACCCAATTACTGTCAGCT
+
CCCCCFGGGGGGGGGGGGGGG9FGGGGGGGGGGGGGGGGGGGGGGGGGGGGGGGGGGGGGGGGGGGCFGGGGGGGGGGGDEGGGGGGGGFFGGFGGGAFGGGGGGGGGGGGGFGEEGGGGGGGGGGGGGGFGDGDGDFGBFFGDGFGBFFGDFFDDFFF+=DDGEFGGBCDDFEFFFFGFGGCDF8F5:=@95DDGFE8DEFFF58=CAEBFE@D@@DD5)085)=@DGGBC*9>2C(55=CEF7@B49)*
@M00200:205:000000000-AKKM3:1:1101:25176:8013 2:N:0:1
TACAAGGGTATCTAATCCCGTTCGCTCCCCTGGCTTTCGCGCCTCAGCGTCAGTGTCAGCCCAGCAACCCGCCTTCGCCGCAGGTGTTCCTCTCGATATCTACGCATTTCACCGCTCCACCCACAGTTCCGCGCGCCCCTACCCCACTCCAGACCGCCGGTCCCCGCGGCCCTTCCCCGGTTGCGCCGGGGGATTTCACCGCGGGCCTGGCGGCCCGCCTACGCGCCCCTTCAACCCCATTACTGTC
+
CCCCCGGGGGGGGGGGGGGGGGGGGGGGGGGGGGGGGGGGGGGGGGGGGGGGGGGGGGGGGGGGGGGGGGGGGGGGGGGDGEDEGGGGGGGGGGG,FFGGGGGFGGGCGF;FGGGADGGGGGGGC8EFGGGGGGGEGFGDFGGAE>D5DFCC9CDDEEDACCACD4DE)?BFADFFFF)8<EG458E)7CE>BEED94CA:BB>9>>F?:B0>FEE>GEF03352:>G)1.(<AF:E03,)45>A49
@M00200:205:000000000-AKKM3:1:1101:3990:8020 2:N:0:1
TACTAGGGTATCTAATCCTGTTTGATCCCCACGCTTTCGTGCATGAGTGTCAGTTTTGGCCCAGGAGGCTGCCTTCGCCATTGGTGTTCCTCCACATCTCTACGCATTTCACCGCTACACGTGGAATTCCCCCTCCCTCTGCCACACTCCAGCCACCTAGTTTCCAGCTCCATTCCCACGTTAAGCACCGGGCTTTCACACTCGACTTACGCGGCCACCTGCGCCCACTTTCACCACACTTACGGTC
+
CCCCCGEGE@FFFGFGGGGFEGGF<CEGGGGG7FCEGDCFGGGGGDECFFEFGF,@CFCF<,,C8,,8@FEEFGGFFG7,F9F<6=ECFGAF,,=F,ADGGC9FF6=,@;9EE=CF>EEF>F,+B9FFGG,D=+=>8:D)*@DFFFDDG?EF==+;*@D+,6;+*4+,*,*0=D9?5@+*6@+=B3,;*++30@C*<0@5@)0:=AAF*6:2))1*(*0B(0,0(38D8+74C.7)==((/)),(6;
@M00200:205:000000000-AKKM3:1:1101:2851:8034 2:N:0:1
TACTAGGGTATCTAATCCCGTTTGCTCCCCTAGCTTTCGCGCCTCAACGTCAGTATCCGTCCAGAAGATCGCCTTCGCCACTGGTGTTCCTCCCGATATCTACGCATTTCACCGCTACACCGGGAATTCCATCTTCCTCTCCGGAACTCAAATTAAACAGTATCTCGTGCACTTCCAGAGTTAAGCTCTGGGCTTTCACACAAGACTTATTCACTCGCCTACGCGCCCTTTCAACCCAATCACTGTC
+
CCCCCFGGGGGGGGGGGFGEFGC@FGGGGGG@FGGGGFGGEGGGGGGGGFGEFGFFGGGEFGG8CFEGGGFGGGGGGGGCGFGFGFFGGGGGGGGGGGGFGGA7F>C:EGFG9EE*?CF?DC@7CCFGGF8DFFFFGFGFFGG51@D<FF,ADCF9DFGDDFB9FFFG?EAEFFA*+4+@C,<;1,73;A,*9@C*+;B7@<5247A4A//:E49>75?@=3(/-:>C/0/4<E9@7;;@(6@74.7
@M00200:205:000000000-AKKM3:1:1101:16465:8040 2:N:0:1
TACTGGGGTATCTAATCCCGTTCGCTCCCCCAGCTTTCGCGCCTCAGCGTCATTTAAGGCCCAAGAAGCCGCCTCCGCCCCCGTTGTTCCGACTGATATCTACGCATTTCCCCCCTCACCCAGCCTTTCCCCTCCTCCTTGCCTCACTCAAACCTATAGTTTGACGAGGACCACCTTGAGTTTCACCCTCACCTTTTACCCCTTCACTTAATAACCCGCCTCCGCGCGCTTTATACCCAGTTCTTGTC
+
CCCCCGGGGEGGGGGGGGGGGGGGGGGGGGGB,6FGFE,6+C@,,6,6+88,,C@FCF@FG,BEF@,,B,+@4F,,+8F+@:F,C,B4F;++4+4,,,,,,49+++@C==4C4++*+,,A,3,@+,@=F,,==+=,@F,6+8@+668*+*4+,0+3+,++,+*+*33:*:?):13*/+4*,D+++,=**3,);,<?**,0>=((-735*9))19CC15=9((()/*:)DC(426).3()(4)-)6)))
@M00200:205:000000000-AKKM3:1:1101:16564:8072 2:N:0:1
TACTAGGGTATCTAATCCTGTTCGCTCCCCACACTTTCGCTCCTCAGCGTCAGGTAATGCCCAGAGAACCGCCTTCGCCACCGGTGTTCCTCCTGATATCTGCGCATTTCACCGCTACACCAGGAATTCCGTTCTCCCCTGCATACCTCCAGTCTGCCCGTATCGAAAGCAAGCCAGGTGTTAAGCACCTGGTTTTCACTCCCGACGCGACAAACCGCCTACGAGCCCTTTATCCCCAATTACTGTCAGAC
+
CCCCCGGGGGGGGGGGGGGGGGGGGGGGGGGGGGGGGGGGGGGGGGGGGGGGGGGGGGGGGGGGEFFGGGGGGGGGGGGGGGGGGGGGGGGGGGGFGGGGGGGGGGGGGGGGGGGFGGGGGGFCCFFGGGGGGGGGGFGFAGGFGFGCGFGFGGGFFGGAECBG8FG6>FF5CC*;FA:9FCCFFGGF6FG5AAFFF@EEFD7-5)59(/5>B;EF1DB?(6(238>C*0,))).,2(4(4<<2)-6<49)
@M00200:205:000000000-AKKM3:1:1101:12126:8078 2:N:0:1
TACTAGGGTATCTAATCCTGTTCGCTCCCCACGCTTTCGTGCCTCAGCGTCAGTTTCGGCTCAGCGAGCTGCCTACGCAATCGGGGTTCTTGGTGGTATCTATGCATTTCACCGCTACACCACCAGTTCCGCCCGCCTTAACCGAACTCAAGCCCTGCAGTATCAACGGCAGTTCCAGGGTTGAGCCCTGGGACTTCACCGCTGACTTACAGGGCCGCCTACGCACCCTTTATACCCCGTTACTGTCATC
+
CCCCCGGGGGGGGGGGGGGGGGGEGGGGGGGGGGGGGGGGGGGGGGGGGGGGGGGGGGGGGGGFGGGEFGGGGGGFFGGDGG<CGGEFGGFGGGFGGFFFGDFGGGFGGGFGGGGFCFEGGGGGFGGGFE+@CEDGGFEEFGGED5DDGF?+D??FAGGFGG@CEFGCDE5>FFFFFAF5FCDFFGEF>4>*?,=?F4A@>FF(5:7<).74;?GG9DE035;B;CBD59))-)6:@3-4?02)64<>))
@M00200:205:000000000-AKKM3:1:1101:11911:8137 2:N:0:1
TACCCGGGTATCTAATCCCGTTTGCTCCCCTGGCTTTCGCTCCTCAGCGTCAATACCGACCCAGGATGCCGCCTTCGCCACCGGTGTTCCTCCAGATATCTACGCATTTCACCGCTACACCTGGAATTCCGCATCCCTCTTCCGGATTCAAGCCATCCAGTATCAGACGCAGTTCCCCGGTTGAGCCGAGGGATTTCACGTCTGACTTAGTTGGCCGCCTACGAGCCCTTTAAACCCAATTACTGTCAGTT
+
CCCCCGGGGDGGGGGGGGGGGGGGGGGGGEFGGGGGGGGGGGGGGGGGGGGGGGGGGGGGGGGGGGGGGGGGGDGGGGGGGGGGGGGGGGAFGGGGGF8FGGGGGDGGGGGGGGGEDGGGGFGFFEFGGGFGGGGGFFGDDGGFGFC>GF:EFGGFFGFFEF7+;C?G>C>5:ABCFFG*5;DDFDE>4554;8EDACGD@732)9).;>5C<1C817AF?D@34E>G97)4)).(/40166>)6-662))
@M00200:205:000000000-AKKM3:1:1101:16579:8166 2:N:0:1
TACTGGGGTATCTAATCCTGTTCGCTCCCCACGCTTTCGCTCCTCAGTGTCAGTTCCAGCCCAGAGCACCGCCTTCGCCACTGGTGTTCCTCCTGATATCTGCGCATTTCACCGCTACACCAGGAATTCCATGCTCCCCTACTGGACTCTAGTCACAGCAGTATCGGGTGGCGTCTCCAGGTTGAGCCTGGAGGTTTCACACCCGACTTACTGAACCACCTACGAGCTCTTTAAACCCAATTACTGTC
+
CCCCCGGGGGGGGGGGGGGGGGGGGGGGGGGGGGGGGGGGGGGGGGGGGGGGGGGGGGGGGGGGEFGGGGGGGGGGGGGGGGGGGGGGGGGGGGGGGFGGGGGGGGGGGGGGGGGFGGGGGGGDGGFGGGGGGGGGGFGFFGGFGFGFGFGGGGGFFGGFGF<DF@G8DGBDFFFFFFFAFGGGFFGFFGFFF>ACA=7AFFFF=AFFFFF4759CBCF@@5B;?CE8F>8?EFF<F1D<3CEEEECE
@M00200:205:000000000-AKKM3:1:1101:23948:8170 2:N:0:1
TACTGGGGTATCTAATCCTGTTTGCTCCCCACGCTTTCGCACCTCAGCGTCAATACTTGTCCAGCGAGTCGCCTTCGCCACTGGTGTTCTTCCGAATATCTACGAATTTCACCTCTACACTCGGAATTCCACTCGCCTCTCCAAGATTCTAGCACTGCAGTTTCAAGGGCAGTTCCGGGGTTGAGCCCCGGGATTTCACCCCTGACTTGCTGCCCCGCCTACGTGCGCTTTAAACCCAATTACTGTCAGAC
+
CCCCCGGDGGGGGGFGGGGGGGFGGGGGGGGGGGGGGGGGCGGGGGGGGGGDFGFDDGGGGFDECFDFFGFEGGGGGGCFGFFDFGFGGGFFGGGGGGGGGGGG,D:=DG;FGGGFGGGGGGCD@EFGGGGG?DFGG5>DBG;:?52>F7=+@+=;6FG5D=DGDBG8>GA5DEFB**+<F@;?>DG<A57?5=EDC6E@=@252.*97:4>7(64:CEF1=1.38)5)*/)1.3:C(((.4<B2642)))
@M00200:205:000000000-AKKM3:1:1101:28488:8196 2:N:0:1
TACCAGGGTATCTAATCCCGTTTGCTCCCCTGGCTTTCGCGCCTCAGCGTCAGATGAGATCCAGCGTGCCGCCTTCGCCACCGGAGTTCCTGATGATCTCAACGCATTTCACCGCTCCACCATCAGTTCCGCACGCCCCTATCTCCCTCGAGGCTCCCAGTATCCACGGCAGTTCCCCGGTTGAGCCGGGGGATTTCACCACAGACTTGGTCGCCCGCCTACGCGCCCTTTAAACCCAGTTACTGTC
+
CCCCCGGGGGGGGGGGGGFGFFGGGGGGGGGFGGGGGGGGGGEEEGGGGGGGGDFFEEFEF@,CFFFGGCGGGGGGGGFGGGGC8C@@FFFABFGFG,=E8,4CE8CGGGGGGGGFGGCFGGG@<E;@FFCGG6DCF*C=F=D2=?GFFF6=BD69AEGFCCEG79F>>EF>AEFFFF45>ECD?FF4)2*835?FF3E3)33(5?F2).4)4(;:05B(47:D9EFGCC)).))4;:6()6<464)
@M00200:205:000000000-AKKM3:1:1101:8243:8229 2:N:0:1
TACAAGGGTATCTAATCCCGTTTGCTCCCCTAGCTTTCGCGCCTCAGCGTCAGTAACAGACCAGAGAGCCGCTTTCGCCGCCGGCGTTCCTCCTGATATCTACGCATTTCACCGCTCCACCAGGAATTCCGCTCTCCCCTCCTGCACTCAAGCCCAACAGTATCAGGTGCCGTTCCCCGGTTAAGCCGGGGGATTTCACACCTGACTTATTAGACCGCCTACGCGCTCTTTATACACAATTACTGTC
+
CCCCCFFGGGGGGGGGGGGGGGGGGGGGGGGGGGGGGGGGGGGGGGGGGGGGGGGGGGGGGGFCFFFGGGGGGGGGGGGGGGGDFCFGGGGGGGGGFFGGGGGGGGGGGGGGGGGFGGGGGGGGGFGGGGGGGGGGCFE=BEFFGFGFGFFGGGGFFGGFGFFGFF5EAEAABDFFFF>?ECDF=@EDEGE3>CEFFFGFF;1;@FFA>)64<2<C1CEF:76>;E>GC7><<AB)<):D246A<:A
@M00200:205:000000000-AKKM3:1:1101:23267:8230 2:N:0:1
TACTCGGGTATCTAATCCCGTTTGCTCCCCACGCTTTCGCGCCTCAGCGTCAGGGAATGCCCAGAGACCCGCCTTCGCCACCGGTGTTCCTCCCGATCTCTACACATTTCACCGCTACACCGGGAATTCCAGTCTCCTCTGCATCCCTCAAGAACGGCAGTATCGGCCGACCCCCCTGAGTTGAGCCCAGGGATTTCACGACCGACTTGCCATCCCGCCTACGCGCTCTTTAAACACAGTTACTGTC
+
CCCCCGGGGGGGGGGGGGGGGGGGGGGGGGGGGGGGGGGGGGGGGGGGGGGGGGGCGGGGGGGGFGGGGGGGGGGGFGEGGGGGGGGGGFEGGGGGGGGGGGGGGGGGGGGGGGGFGGGGGGGGCBFGGGFGGGGGGFGFFGGFGFGFGFGGCFG>BEDAFDEGFFD*@>DF?AFFFFF4FFGGAGGFF5FBFCC>A?:=76(3(7>14<5<):CG:DB??BBF6C;3>CAB2><)2428))6<9>B
@M00200:205:000000000-AKKM3:1:1101:5446:8244 2:N:0:1
TACCAGGGTATCTAATCCTGTTTGCTCCCCACGCTTTCGAGCCTCAGCGTCAGTAATGGACCAGTATGTCGCCTTCGCCACTGGTGTTCTTCCGAATATCTACGAATTTCACCTCTACACTCGGAGTTCCACATACCTCTTCCATACTCAAGATAGCCAGTATCAAAGGCAATTCCAAGGTTGAGCCCTGGGCTTTCACCTCTGACTAAACTATCCGCCTACGCTCCCTTTAAGACCAATTACTGTC
+
CCCCCGGGGGGGGGGGGGGGGGGGGGGGGGGGGGGGGGGGGGGGGGGGGGGGGGGGGGGGGGGGGGGGGGCGGGGGGGGGGGGFAFGGGGGGGGGGGGGGGGGGGGGGDGGGGGGFGGGGGFFGFDCCGGGGGGGGG?EBFFGFGFGFGFAFGGGFFGGFDD78;DGFDGFDF<FF?FGFGGFFBCGFFGCFFGGGFEGFFFBBFE@E<@EEFEGEDFF=>B9?9CA992:A<*9@GF2@CCC?E<*
@M00200:205:000000000-AKKM3:1:1101:24778:8255 2:N:0:1
TACCGGGGTATCTAATCCTGTTTGCTCCCCACGCTTTCGTGCCTCAGCGTCAGTTACAGTTTAGGGAGCTGCCTTCGCAATCGGTGTTCTGTGTCATATCTAAGCATTTCACCGCTACATGACACATTCCGCCCACCTCAAATGTACTCAAGACCATCAGTATCAATGGCAGTTCCCAAGTTAAGCTTGGGGCTTTCACCACTGACTTAATAGCCCGCCTACGCACCCTTTAAACCCAATCACTGTCACAT
+
CCCCCGGGGGGGGGGGGGGGGGGGGGGGGGGGGGGGGGGGGGGGGGGGGFEGGGGGGGGFFGGGGGGGGGGFFGGGGGGGGGGGGGGGGGGGGGGGGGGGGGGGGGGGGGGGGGGBDFGGGGGGGGGGGGGGGGGGGFGFFGDCGFGFGFFFGFGFFGGFGGFGFFGGFF?5?EFFFFGDG:D=98=FFGGDEGFG5;;>E>EE@)9;CEF@A>:@=DED2<4BDCBGG4;:485-==DF(6=CE.)9)1)
@M00200:205:000000000-AKKM3:1:1101:15928:8255 2:N:0:1
TACTGGGGTATCTAATCCCGTTCGCTCCCCTGGCTTTCGTGTCTCAGCGTCAGCGCACTCCCAGTCGTCTGTTTTCACCGTTGGCGTTCCAAACGATATCTACGCATTTCACCGCTCCACCGTTTGTTCCGACGACCCCTAAGTGGCTCAAGACGGGCAGTATACCGAGCAGTTCCACGGTTGAGCCGTGGGATTTCACAAGGTACTTACCCGTCCGCCTACACACGCTTTAAACCCAATTACTGTC
+
CCCCCGGGGGGGGGGGGGGGGGGGGGGGGGGGFGGCGGGGGGGGGGGGGGGGGGGGGGGGGGGGGGGGGGGGGGGGGGGDFGEGGGGGGGG9FGGEFGGFFGGGGGGGGGGGGGGDDFGGGGGGGGGGGFGGGGGGGFEFFGGFG?GFGFGFGGGBEGGF?FEGFFG5AEBDFEAFFFGBFGGFAFGFE)?DFGGDCFGFFFF<?<FFCF;;9;EE>GFFF@;F<GFC*96449<2E60362-)).)
@M00200:205:000000000-AKKM3:1:1101:27177:8263 2:N:0:1
TACGCGGGTATCTAATCCCGGTCGCTCCCCTAGCTTTCGCGCCTGAGCGTCGAGGGTGGGCCAGCAGATCGCTTTCGCCACTGGTGTTCCTCCCGGTATCTACGCATTTTACCGCTACACCGGGAATTCCATCTGCCTCTCCCGCCTCCAAGTCCCGAAGTTTCCACCGGCCTCTCCCACTTGAGCCGGGAGCTTTCACGAAGGACTTTCGGGACCGCCCTCGCGCGCTTTATAGCCCGTTACGGTC
+
9AACCECCFDFGDCGGGFGFE@FGGDGGGGGG@FFGDFEGGGGCF<FC+@BFGGGGGEGEGGGFGCFFFGFF8D+C@FGGG8<<FGGCGGFFCFCDFGGGDGGGD6:B:FGFGGGFGGGGGGGG+:,,EF7CF<<,93<)9DFFGF55;AG>CDCFE899*=4+>8CE)?4>.6;4AFG)4+2;A<=>3>=5>CCFFAG?0,41342244(,6(8?0))(((,)(*0/)*:)64))3(,7(::((4<
@M00200:205:000000000-AKKM3:1:1101:21817:8272 2:N:0:1
TACGGGGGTATCTAATCCTGTTTGCTCCCCACGCTTTCGCGCCTCAGCGTCAATTACGGGCCAGATAGCCGCCTTCGCCACTGGTGTTCTTCCCAATATCTACGAATTTCACCTCTACACTGGGAATTCCACTATCCTCTCCCGCATTCAAGCTCATCAGTATCAAGCGCAGCCCCCAGGTTGAGCCCGGGAATTTCACGCCTGACTTGATAAGCCGCCTACGCGCCCTTTAAGCCCAATTACTGTC
+
CCCCCFGGGGGGGGGGGGGGGGGGGGGGGGGGGGGGGGGGEGGGGGGGGGGGGGGGGGGGDGGFGGGGGGGGGGGGGGGGGGGGGGGGGGGGGGGGGGGGGFGFGGGFGGGGGGGFGFFGG9FFFGGGGG8@DDGGF7FCF8D5C5DFGFGFEGGFFEGFGGFFCFGG>EF=DDFDFFGFGCFC>EFFBGD?BFGFFFE;??;?;@<.;7)<<@GGFGFF@@D@(:8>1>22:>22;:B()6A<).9
@M00200:205:000000000-AKKM3:1:1101:14968:8284 2:N:0:1
TACTCGGGTATCTAATCCTGTTTGATCCCCACGCTTTCGTGCCTCAGAGTCAATGACCGTGTAGTGAGCTGCCTTCGCAATTGGTGTTCTATGTCATATCTAAGCATTTCACCGCTACATGACATATTCCGCTCACCTCCACGGTATTCAAGACAAATAGTATCAACGGCAGTTTCCGGGTTAAGCCCGGAGATTTCACCACTGACTTACCTGCCCTCCTACGCACCCTTTAAACCCAGTTACTGTC
+
CCCCCGGGGGGGGGGGGGGGGGGGGGGGGGGGGGGGGGGGFGGGGGGGGGGGFGGGGGGGGGGFG<FFGGGGGGGGGGGGGGGGGGGGGGCFGGGGGGGGGGGGGFFGGGGGGGGFGGGGGGGGGGGGGGFGGGCDGFFDFGCDG?FDEFF8@DGFFGGFFG>8FFGGBEEAFEFFFBGFGGGGFGGFFDGFFGGGF5EBE=@5*:AEC8EEE=F5>9>):>)?@?ED4;5*96*3B23()19<7<4
@M00200:205:000000000-AKKM3:1:1101:9061:8300 2:N:0:1
TACGCGGGTATCTAATCCCGTTCGCTCCCCTGGCTTTCGTGTCTCAGCGTCAGCACACTCCCAGCTACCTGTTTTCACCATTGGCGTTCCAGATGATATCTACGCATTTCACCGCTCCACCATCTGTTCCGGTAGCCCCTAAGTGGCTCAAGATCGCCAGTATACCAAGCGGTTCCACGGTTAAGCCGTGGGATTTCACACGGTACTTAACGACCCGCCTACCCACGCTTTAAACCCAATTACTGTC
+
CCCCCGGGGGGGGGGGGGGGGGGGGGGGGGGGFGGGGGGGGGGGGGGGGGGGGGGGGGGGGGGGGG<FGGGGGEGGGGGGGGGGGGGGGGGGGGGGGGGGGGGGGGGGGGGGGGGFGGGGGGGGGGGGGGGGG>DGFFGB5FGFGFGFG5?FDGF?DGGFGGB7EFGEFFB>EFFFFFDBFGDFFGGB*9E>FGGGA*=@(5>99@EFFFE2@@GEFGFFF@1))3:<*2:<):<3C:FF)6<A2<2
@M00200:205:000000000-AKKM3:1:1101:25152:8302 2:N:0:1
TACTGGGGTATCTAATCCCGTTCGCTCCCCATGCTTTCGTACCTCAGCGTCAGAACAACCCCAGCGGCCTGTCTTCACCTTCGGCGTTCCGATAGATATCAACGCATTTCACCACTCCACCTATCGTTCCGACCGCCCATAGTTGTCTCAAGACGTGCGGTTCGCCGTGCAATTCCTCGGTTGAGCCGAGGTATTTCACACGACGCCTGCACATCCGCCTACGTACGCTTTAAGCCCAATTACTGTC
+
CCCCCGGGGGGGGGGGGGGGGGGGGGGGGGGGFGGGGGGGGGGGGGGGGGGDGGGGGGGGGGDGGGGGGGGGGGGGFFFFGGFCGGGGGGGGGGGGGGGGGGGGGGGGAGGGGEFFGFFGGGGGGGEFFFEGGEGE>BGD?FFFGFFFGFG?FGGFAGD>8CADBFGGDGF=FFF8BAD>F=DGFGGA4CEEFG?F;?F)52>@@96D:03><<FFFGFFBF?FFFDDGC?<249:E:00<AD>>4)
@M00200:205:000000000-AKKM3:1:1101:26480:8304 2:N:0:1
TACACGGGTATCTAATCCTGTTTGCTACCCACGCTTTCGCTCCTCAGCGTCAGTGCCGGCCCAGACCACCGCCTTCGCCACCGGTGTTCCTCCTGATATCTGCGCATTTCACCGCTACACCAGGAATTCCGTGGTCCCCTACCGGACTCTAGCCATAGCAGTATCGAGTGGCGTCTCCAGGTTGAGCCTGGCGGTTTCAACCCCGACTTGCCAACCCGCCTACGAGCTCTTTACGCCCAATTACTGTC
+
CCCCCGGGGGGGGGGGGGGGGGFGGGCGGGGGDGGGGGGGGGGGGGGGGGGDGGGGGGGGGGGDFFGGGGFGGGGGGGGGGGGCFFFGGGGGGGF<?AFGGGGGGGGGGGFFFDC*=FGGGG@CGCGFGGGG08FF=DFB?GGE+<?AFBFFGGG?FCFFCFEDE?FF;:>ADDE5AA7>7<?7A,EF>7E6)4?GD)+))/686>B(:)4()5*32)77:2,.,*0)972-.),2C(-(()5..:<A
@M00200:205:000000000-AKKM3:1:1101:26804:8320 2:N:0:1
TACGGGGGTATCTAATCCTGTTCGCTCCCCACGCTTTCGCGCCTTAGCGTCAGTACCGTCCCAGCGAGCTGCCTTCGCTATTGGTGTTCCTCCTGATATCTGCGCATTCCACCGCTACACCAGGAATTCCACTCGCCTCTTCCGGACTCTAGCCCGGCAGTATCCACCCGCATTCCAAGGTTGAGCCTTGGACTTTCAGAGCGGACTGACCGGGCCGCCTACGCGCGCTTTAAGCCCAATTACTGTC
+
CCCCCGGGGGGGGGGGGGGGGGGGGGGGGGGGGGGGGGGGGFGGGGGGGGGGGGGGGGGGFGGGGGGGGGGGGGGGGGGGGGGGGGGGGGGGGGGGGGGFGGGGGGGGGFGFGGGDDGGGGGGGGG?FGGGGCGGEGBGEFGGFGFGBGFGGGGGFFGGEGCEGFFGGFGF=F?FFF>C4<CFFFCGFBFGAFGGGFEF38@9>BFFF@F?>6;EE>DFB???@BD@D7>?<)-64C,2<AAFBFFF
@M00200:205:000000000-AKKM3:1:1101:15734:8345 2:N:0:1
TACCGGGGTATCTAATCCTGTTTGATCCCCACGCTTTCGTGCCTCAGTGTCAATTAAACCATAGTAAGCTGCCTTCGCAATTGGTGTTCTGTGACATATCTATGCATTTCACCGCTACTTGTCACATTCCGCCTACCTCTAGTTCATTCAAGTTCATCAGTATCAAAGGCACTGCGACAGTTAAGCTGCCGTCTTTCACCCCTGACTTAATAAACCACCTACGCACCCTTTCAACCCAATTACTGTC
+
CCCCCGGGEGGGGGGGGGGGGGGGGGGGGGGGGGGGGGGGGGGGGGGGGGGGGGGGGGGGGGGGGGCGGGGGGGGGGGGGGGG8FGFFGGGGGGGFGFFGGGGGGGGGGGGGGCEBGEGGGGGGFFGGGGFGGGGGCDGF8=EFGFGBFFDCEFGFFDGBE8;DEB8=FGFFFBFFFFDFGGGFCFG5DG=@FGFDFFG@CFFD@EE70**;5*@EDG58==>DDGFG47=**6>>E>FFEEF<894
@M00200:205:000000000-AKKM3:1:1101:19424:8351 2:N:0:1
TACAGGGGTATCTAATCCCGTTTGCTCCCCACGCTTTCGCGCCTCAGCGTCAGTGTCAGCCCAGCAACCCGCCTTCGCCGCAGGTGTTCCTCTCGATATCTACGCATTTCACCGCTACACCGAGAATTCCAGTTGCCCCTTCTGCACTCTAGCCCCGCAGTATCGGCTGACCGTTCTGGGTTAAGCCCAGAGATTTCACAGTCGACTTGCGGTGGCCGCCTACGCGCCCTTTAAGCCCAGTTACTGTC
+
CCCCCFGGGGGGGGGGGGGGGGGDGGGGGGGGGGGGGGGGGGGGGGGGGGGGGGGGGGGGGGFGGGGGGGGGGGGGGGGGGGCFFGGGGGGGGGEDFCEGGFGGGGEGGGGGGGGFGGGGGGDDFCFGFGGGGGGG=D8DFGGFGFGBGFGFFGGFEC7?8C@C5AD>AFFFDABFFFC4FECGFGFFFFGF49,=8*<@EFF@@B@?).3226896:):@4?;>=DGG)844<AF<3?F04)46):<
@M00200:205:000000000-AKKM3:1:1101:17583:8355 2:N:0:1
TACACGGGTATCTAATCCCGTTTGCTCCCCACGCTTTCGCGCCTCAGCGTCAGGGAATGCCCAGAGACCCGCCTTCGCCACCGGTGTTCCTCCCGATCTCTACACATTTCACCGCTACACCGGGAATTCCAGTCTCCTCTGCATCCCTCAAGAACGGCAGTATCGGCCGACCCCCCTGAGTTGAGCCCAGGGATTTCACGACCGACTTGCCCTCCCGCCTACGCGCCCTTTAAACCCAATTACTGTCAGA
+
CCCCCGGGGGGGGGGGGGGGGGGGGGGGGGFGGGGGGGGGGGGGGGFGGGGGGGGCFGGGGGGGGGGGGGGGGGGGGGGGGGEFGGGGGGGGGGGECFGGGGGGGGGGGGGGGGGFDGFFFECEDEGGGGGGGGGGGFGFFE:@FFGFGFGFEDF>58+:D:AGFBGDDGFFFFFFFF4;F?@GFGGFAF=3.;ECACG6(261030872?)3<EGBGFFBF(.(2;D)284:42(;(8?<)6<<--.6-
@M00200:205:000000000-AKKM3:1:1101:27199:8387 2:N:0:1
TACGAGGGTATCTAATCCCGTTTGCTCCCCACGCTTTCGCGCCTCAGCGTCAGTTCCGGTCCAGTGAGCCGCCTTCGCCACTGGTGTTCCTCCCAATATCTACGCATTTCACCGCTACACTGGGAATTCCACTCACCTCTCCCGGACTCAAGCAACGCAGTTTGAGGGGCAGTTCCTCGGTTAAGCCGAGGGATTTCACCCATCACTTGCGAAGCCGCCTACGCGCCCTTTAAACCCAGTTACTGTCAGCT
+
CCCCCGGGGGGGFFGGGFGGGGGGGGGGGGGGGGGGGCGECCFGGGGGGGGG@FFGGGGGGGGGGDGGGGGGGGGGFGGG@FFFFGGGFFGGGFGGFFGGGGGGGGGCEGGGGGGFDE=EFGGFE8FGGFFGGGGGGFGBFCF5@AGFCBGFCFFF>G>*@2CG85DE>>A=FEFAB+;4>>DF+>FD>GGEBG?C8/:;;@138=F4;<>999EFFGEFB?:@(:5955:)55):E62(64<)65669))
@M00200:205:000000000-AKKM3:1:1101:6996:8395 2:N:0:1
TACAGGGGTATCTAATCCTGTTTGCTCCCCACGCTTTCGAGCCTCAGCGTCAGTAATGGACCAGTATGTCGCCTTCGCCACTGGTGTTCTTCCGAATATCTACGAATTTCACCTCTACACTCGGAGTTCCACATACCTCTTCCATACTCAAGATAGCCAGTATCAAAGGCAATTCCAAGGTTGAGCCCTGGGCTTTCACCTCTGACTAAACTATCCGCCTACGCTCCCTTTAAACCCAATTACTGTC
+
CCCCCGGGGGGGGGGGGGGGGGFGFGGGGGGGGGGGGGGGGGGGGGGGGEGGGGGGGGGGGGGGGGGGGGGGGGGGGGGGGGGGEFFGGGGGGGGGGGGFGGGGGGGGGGGFGGGFFGFFGGGGGGGGGGGGGGGDFFCEFFFFGFFD?DFFGFGF7FGFFGFDEFGGFDDDFFFCFFDFFFFCD8DDFGF?FGGGFCG5@@EF*5:7=)=EFFG6=>@=A@=@@E>GC:6>*67(=5(5>*8<?E:
@M00200:205:000000000-AKKM3:1:1101:22697:8404 2:N:0:1
TACTGGGGTATCTAATCCTGTTCGCTCCCCACGCTTTCGTGCCTCAGCGTCAATCCAGGTCTAGCCAGCTGCCTTCGCAATTGGTGTTCTATGGCATATCTATGCATTTCACCGCTACATGCCACATTCCGCTGACCTCATCCTAATTCTAGCCTGGCAGTATCAAAAGCAATTTTACGGTTGAGCCGCAAACTTTCACTCCTGACTTACCTGGCCGCCTACGCACCCTTTAAACCCCGTTACTGTC
+
CCCCCGGGGGGGGGGGGGGGGGGGGGGGGGGGGGGGGGGGGGGGGGGGGGGG@FGGGGGGGGGGGGGGGGGGGGGGGGFFGGGGGGGGGGGGFGGGGGGGGGGGGGGGGGGGFGG>DFGGGGEGGGGGGGGGGGGGGFFDFGGFGFFEGFGCDDFFFGDEFGEDF7DAFGFFFFFFFFD5>CG6:FDEF>EDFGGFACGEFFF@=:CC588C@5C@);BAA@>?=E>DCF3**/8(=/6<;;?3)93
@M00200:205:000000000-AKKM3:1:1101:9862:8411 2:N:0:1
TACCGGGGTATCTAATCCCGTTTGCTCCCCACGCTTTCGCGCCTCAGCGTCAGTTCCGGTCCAGTGAGCCGCCTTCGCCACTGGTGTTCCTCCCAATATCTACGCATTTCACCGCTACACTGGGAATTCCACTCACCTCTCCCGGACTCAAGCAACGCAGTTAGGAGGGCAGTTCCTCAGTTAAGCCGAGGGATTTCACCAACCACTTGCGAAGCCGCCTACGAGCACTTTATGCCCAATTACTGTCAGAC
+
CCCCCGGGGGGGGGGGGGGGGGGGGGGGGGGGDGGGGGGGGGGGGGGGGGGGGGGGGGGGGGGFGGF@GGGGGGGGGGGGGGGGFGGGGGGGGGGGGCGGGGGFGGGGGGGGGGGFGGGGGGGFGEGEGGGGGGGGGFGEFGGFGBD=GFGGGGFFFCDBEF7C587*9CFDFFFFFFGFFCFGFDFABGCBDGGG64CEFFFFFFFA93(619EGFGFF(41)4C>F4>79BA<-;5(4AAF)..))).)
@M00200:205:000000000-AKKM3:1:1101:3376:8413 2:N:0:1
TACTCGGGTATCTAATCCCGTTTGCTCCCCTGGCTTTCGCTCCTCAGCGTCAATACCGGTCCAGGATGCCGCCTTCGCCACCGGTGTTCCTCCAGATATCTACGCATTTCACCGCTACACCTGGAATTCCGCATCCCTCTCCCGGATCCAAGCCATCCAGTATCACACGCAGTTCCCCAGTTAAGCTGAGGGATTTCACGTGTGACTTAGTTGGCCGCCTACGAGCACTTTAAGCACAGTTACTGTC
+
BCCCCGGGGGGGGGGGG,EC@CFFGFGGGGGGGGGGGGGGGGGG8FFCFCFGGFFGGGGFGGGGGGGGGGGGGGGGGGGGDGGGGGGGDGGGGGGG9AFGGGGG7E77=ABFFGC5=@@EFCGGGGGGGGFEGCGE,*A5FFCBEFG5FFGGEFGFFGGFGF7CCFGG>EBA*0?;*@FB@;7=FF99>DG>*=7218=@5).68CC**957CBB1-)011=@>8*2*0277?A>4B3@<?7???<4
@M00200:205:000000000-AKKM3:1:1101:2910:8430 2:N:0:1
TACTGGGGTATCTAATCCCGGTCGCTCCCCTAGCTTTCGCACATGAGCGTCAAGAGCGGGCCAGCAGATCGCTTTCGCCACTGGTGTTCCTTCCGGTATCTACGCATTTTACCGCTACACCGGAAATTCCATCTGCCTCTCCCGCCTTCGAGCTCTGGAGTTTCCACGGGCCTCCCTCGTTTGAGCCGAGGGCTTTCACCTTGGACTTCCAAAGCCGCCTGCGTGCGCTTTAAACCCAATTACTGTCAGCT
+
CCCCCGGGGGGGGGGGGFGGGGGGGGGGGGGGGGGGGGCEGGGGGEFFGGGGCFFEFGDGGGGDGGGFGGGDFFGGGGGGGGGFFGGEGGDGGGDGGGCFGGGGDGGGGGAFEC6*>FFGGGD+CEDGGFGGGGGCFFFFFGGBGDGDC:66BCGFAGGC8?CGFC+39;?AF2?DFFD)<=520<:5?):)>CGGFC@EEEF(53;)77CCE3BC67;?:B0><*)/)*4)-)3:E::1)4>4).6)-.-
@M00200:205:000000000-AKKM3:1:1101:16575:8441 2:N:0:1
TACTCGGGTATCTAATCCTGTTTGCTCCCCACGCTTTCGCGCCTCAGCGTCAATTACGGGCCAGATAGCCGCCTTCGCCACTGGTGTTCTTCCCAATATCTACGAATTTCACCTCTACACTGGGAATTCCACTATCCTCTCCCGCATTCAAGCTCATCAGTATCAAGCGCAGCCCCCAGGTTGAGCCCGGGAATTTCACGCCTGACTTGATACGCCGCCTACGCGCCCTTTAAACCCAATTACTGTC
+
CCCCCGGGGGGGGGGGGGGGGGGGGGGGGGGGGGGGGGGGGGGGGGGFGGGGGGGGGFGGGGGGGFFCDGGGGGGGGGGGGGGGGGGGGGGGGGGGGGGGGGGGGGGGGGGGGGGFGGGGGGFGGGGFFGGFG?FGG7DEF?FED>C=GFG8FGGFFGGFGGFGFFDFBG>=>D*@>BD?DFG>FGGFEDCD4CEGFFFB=DBB@FEFF*8@*5>89DFFFFFA;GFG>C)4<)4.?61:A<A2566
@M00200:205:000000000-AKKM3:1:1101:11271:8455 2:N:0:1
TACACGGGTATCTAATCCTGTTTGCTCCCCACGCTTTCGTGCATGAGCGTCAGTGTCATCCCAGGAGGCTGCCTTCGCCATCGGTGTTCCTCCGCATCTCTACGCATTTCACTGCTACACGCGGAATTCCACCTCCCTCTGACGCACTCTAGCCATGCAGTCACAAATGCAGTTCCCAGGTTGAGCCCGGGGATTTCACATCTGTCTTGCACAGCCGCCTGCGCACGCTTTATACCCAGTTACTGTC
+
CCCCCGGGGGGGGGGGGGGGGGGGGGGGGGGGGGGGGGGGGGGGGGCFGGGGGGGGGGGGGGGGGGGGGGGGGGGGGGGEGG7FGEGGGGGGGGGGGGGGGGGGGGGGGGGGGGGFGGFGGGGGD=DFGGGGGGFFCBFFFGGEGBGFGFGCAFGFFFF?EFEFEFGGFGFFFFFFFAF5FECFFGGFD>CAADGGFFGFEE??CFEFFFFFF=FE=DE313089EFG*9(9?CB9EB04>9:<B<<
@M00200:205:000000000-AKKM3:1:1101:7000:8458 2:N:0:1
TACTAGGGTATCTAATCCTGTTTGCTCCCCACGCTTTCGTGCCTCAGTGTCAGTGCTGGTCCAGGGTGTCGCCTTCGCCACAGATGTTCCTCCCGATATCTACGCATTTCACTGCTACACCGGGAATTCCACACCCCTCTACCGCACTCTAGGTCGCCAGTATCCAATGCCATTCCCAGGTTGAGCCCAGGGCTTTCACATCAGACTTAACGAACCACCTACGCACGCTTTAAACCCAATTACTGTA
+
CCCCCGGGGGGGGGGGGGGGGGGGGGGGGGGGGGGGGGGGGGGGGGGGGGGGGGFGGGGGGGGGGGGCFFGGGGGGGGGEGGG<FFGGGGGGGGGGGGGGGGGGGGGGGFDGGGGFFGGGGGGGGGGGGGFFGECGGFGFFGFFGFGBFFA8?=DAEGGFG?FG7DFFFDFEFCFFAFGFGGGCAGFFFGEB>FGGFFGA5563>@E?A4;=ADG8=CABEE=D9=:51:0)94@(:1:@.)/<C.)
@M00200:205:000000000-AKKM3:1:1101:9464:8467 2:N:0:1
TACTAGGGTATCTAATCCCGTTTGCTCCCCTAGCTTTCGCGCCTCAGCGTCACAAGAGATCCAGTTACTCGCTTTCGCCACCGGCGTTCCTTCCGATATCAACGCATTTCACCGCTCCACCGTAAGTTCCAGTAACCCCTACCTCCCTCTAGACAAGCAGTATCCAAGGCACTTCTCCGGTTGAGCCGGAGGCTTTCACCCCGGACTGGCTTGCCCGCCTACGCGCCCTTTCACCCCAATTACTGTC
+
CCCCCGGGGGGGGGGGGGGGGGGGGGGGGGGGGGGGGGGGGGGDFGGGGGGGGGGGGGGGGGGGGGGGGGGGGFGGGGGGGGGGGGGGGGGGGGGGFGGGGGGGGGGGGGGGGGGFGGGGGCGGGGCCFGGGGGGGEFGD?FGFGFGFGFGGGGGFFGGFGGFGEFGG?GFDFFFFFFGEGGGGFGGF4CGDEGGGFEE@D@F>@F1?;?DFFFGCDGFD?68@>D)>>58)6)-4E:B0:)6<>)4
@M00200:205:000000000-AKKM3:1:1101:11705:8469 2:N:0:1
TACTGGGGTATCTAATCCCGTTCGCTCCCCTGGCTTTCGCGCCTCAGCGTCAGTGGAGGTCCAGTGCGCCGCCTTCGCCACCGGAGTTCCTGTGGATATCAACGCATTTCACCGCTCCACCCACAGTTCCGCGCACCCCTACCTCACTCCAGACGTCCGGTCCCCGCGGCACTTCCCCGGTTGAGCCGGGGGATTTCACCGCGGGCCTGGACGCCCGCCTACGCGCCCTTTCTACCCAATTACTGTC
+
CCCCCGFGEGGGGGGGGGGGGGGGGGGGGGGGGGGGGGGGGGGGGGGGGGGDGGGGGGGGGGGGGGGDGGGGGGGGGGGGGGGGGGGGGGGGGGG9FFGFDDFDFEGGFGDFGGDFGGGGGGDGCGGGGGE6CEDGCEGFFEGFGFGEFFG?EFGFFEGBGGF>BEGEFGF@54AFAFG;C8C46CC:>55B>EF==2C>?9>01>;(223<BFGE4CB?:<<EFGEG)*)).444@<((6<A<24<
@M00200:205:000000000-AKKM3:1:1101:8805:8472 2:N:0:1
TACAGGGGTATCTAATCCCGTTCGCTCCCCTGGCTTTCGCGCCTCAGCGTCAGAAGAGGTCCAGCGTGCCGCCTTCGCCACCGGAGTTCCTATGGATATCAACGCATTTCACCGCTCCACCCATAGTTCCGCACGCCCCTACCTCCCTCGAGACCGCCAGTATCCGGGGCCGTTCTCCCGTTGAGCGGGAGGATTTCACCCCGGACTCGGCCGCCCGCCTACGCGCCCTTTCAACCCAATTCCTGTCAGAC
+
CCCCCGGGGGGGGGGGGGGGGGGGGGGGGGGGGGGGGGGGGGGGGGGGGGGGECEFGGGFGGGGGGGGGGGGGGGGGGGGGGGDCFGGGGGGGGFFFFCEFDGGGGCFFGGGGGEEGGGGGGGGFDDFGGGGGGGG+@CDFFGFGFGFGF>DFDFEFGGEGGEFEFDCEEFBE@FFF=D>B*83AFEEBDEEFGFCFFGF?9B9>>9?<?0(46>CBD<(41:>BGDG)*36<><:CB(16)6<6<?<>2)
@M00200:205:000000000-AKKM3:1:1101:25127:8477 2:N:0:1
TACCCGGGTATCTAATCCTGTTTGCTCCCCACGCTTTCGAGCCTCAGCGTCAGTAATGGACCAGTATGTCGCCTTCGCCACTGGTGTTCTTCCGAATATCTACGAATTTCACCTCTACACTCGGAGTTCCACATACCTCTTCCATACTCAAGATAGCCAGTATCAAAGTCAATTCCAAGCTTGAGCCCTGGGCTTTCACCTCTGACTACACTATCCGCCTACGCTCCCTTTAAGCCCAGTTACTGTC
+
CCCCCGGGGGGGGGGGGGGGGGGFGGGGGGGGGGGGGGGCFGGGGGGGGGGGGGFFCFGGGF6<FECEGGFGGDEGGGGGGGGGGGGGGGE944=?FGDFFDFFD,:AEGFEFGFFGGFGFFFDBEEDFGDCG8DC=DC6FFGBG9=9+=,8,+?5+@8DD?;@EFGE+==EF7DFF9D*83++?D,**6@DFFEF8*7:=C5@8AE71858)*5:9D>5AB@>)=?FCC5**>*7B2-8*7**8/0
@M00200:205:000000000-AKKM3:1:1101:26275:8479 2:N:0:1
TACGAGGGTATCTAATCCCGTTTGCTCCCCTAGCTTTCGCGCCTCAACGTCAGTATCCGTCAAGAAGATCGCCTTCGCCACTGGTGTTCCTCCCGATATCTACGCATTTCACCGCTACACCGGGAATTCCATCTTCCTCTCCGGAACTCAAATCCTACAGTATCTCATGCACTTCCAGAGTTAAGCTCTGGGCTTTCCCCCAAGACTTATAGAATCGCCTACGCGCCCTTTAAACCCAATTACTGTCAGA
+
CCCCCGGGGGGGGGGGGGGDGGGGGGGGGGGGGGGGGGGGGGGGGGGGGGGEGGCFGGGFGEBAEGGGGGGGGGGGGGGGGGGGGGGGGFGGGEDGGDGGGGGGGCFGGGGGGCEFGGGGGGGCFGC8FGADFEGEDFGEFGGF6>==FDDFFGFFDGC*,=DGCFCDAGFF9EFAFF8CFEFGFGCFFFC5?EGF5*,)/-:BDFF4*1:4?:9<(:859>2B>E):5*33)9<(=??(96;657@?E)
@M00200:205:000000000-AKKM3:1:1101:24411:8500 2:N:0:1
TACAAGGGTATCTAATCCCGTTCGCTCCCCTGGCTTTCGCGCCTCAGCGTCAGAAGAGGGCCAGCGGTCCGCTTTCGCCACCGGCGTTCCTGTCGATATCAACGCATTTCACCGCTCCACCGACAGTTCCGACCGCCCCTTCCTCCCTCGAGCTCCCCGGTATCGTAGGCAGTTCCCCAGTTAAGCTGGGGGATTTCACCCACGACCAAGAGAGCCGCCTACGCGCCCTTTAAACCCAATTACTGTC
+
CCCCCGGGGGGGGGGGGGGGGGGGGGGGGGGGGGGGGGGGGGGGGGGGGGGGGGGGGGDGGGGGGGGGGGGGGGDGGGGGGGGGGGGGGGGGGGGFEGEGGDFGGGGGGGGGGGGEGGGGGGGGGGFGGGGGGGGGGFGFFGGFGFGBGBGDGGGFFGGDGC2F@FGGDFFF8?FFFFGFEEGCFFF64<EFFG69?AFA???6>>2(3:BB16FFBGFFF?0<6EFD)9,)6<B?E813<4<AF4A
@M00200:205:000000000-AKKM3:1:1101:22335:8506 2:N:0:1
TACCAGGGTATCTAATCCTGTTTGCTACCCACGCTTTCGAGCCTCAGTGTCAGTGACAGTCCAGAGAGCCGCTTTCGCCACCGGTGTTCCTCCATATATCTACGCATTTCACCGCTACACATGTAATTCCACTCTCCTCTACTGCACTCAAGTCTAACAGTTTTCAATGCACACAATGCTTGAGCCACTGCCTTTTACATCAGACTTATTAAACCACCTGCGCCCCCTTTAAACCCAATAAATGTC
+
CCCCCGGGGGGGGGGGGGGGGGGGGGFGGGGGDGGGGFFFEGGGGGGEFGGGGGDCGGGFGEFFFGGCGGGGF@FFDCEE@EF7FEGGGGGGGCFFGGDGGFFGGGDCFGGGGGGFCCDFFDD,C;C=,=;DCFCFGFGFFGGFFFGEFF?86==FEA=8@C*+;;9:D8B5DB5D?9+2=@6=98D?FD=?FD=?=5EFF@56>=;AEEEECCGE=9*@@:5*0*//>CC<C==@7-().*199*
@M00200:205:000000000-AKKM3:1:1101:23537:8512 2:N:0:1
TACGCGGGTATCTAATCCCGTTCGCTCCCCTAGCTTTCGCGCCTCAGCGTCAGTCACTGTCCAGGTAGCCGCCTTCGCCGCAGGTGTTCCTCCCAATATCTACGCATTTCACCGCTACACTGGGAATTCCACTACCCCCTCCAGGACTCAAGCAAAGCAGTTTCAGATGCAATTCCCGAGTTAAGCCCGGGGCTTTCACATCTGACTTGCCAAGCCGCCTACGCGCCCTTTCAGCCCAGTTCCTGTCCGA
+
CCCCCGGGGGGGGGGGGGGGGGGGGGGGGGGGGGGGGGGGGGGGGGGGGGGGGGGGGGFGGGGGGGGGGGGGGGGGGGGGGGGGGGGGGGEEFGGDGGGGGGGGGGGGGGGGGGGFGGGGGGGGGGGGGGGGGGGGGFG>EGGFDFGF76FFGGFFFGGFGGFGFFGFFFFEFFFFFFGBGEGFFGFFFGGFACFG=3@)?8CC?CEEFF@<82FF>DA1<;,57EEG)08)6<<(;3,,6).66.))--
@M00200:205:000000000-AKKM3:1:1101:9273:8513 2:N:0:1
TACTGGGGTATCTAATCCTGTTTGCTCCCCACGCTTTCGCACCTCAGCGTCAATATGTGTCCAGTAAGTCGCCTTCGCCACTGGTGTTCTTCCGAATATCTACGAATTTCACCTCTACACTCGGAATTCCACTTACCTCTCCACAATTCTAGCGATGCAGTCTTAAAGGCAATTCCGGAGTTGAGCCCCGGGCTTTCACCTCTAACTTACAAAGCCGCCTACGTGCGCTTTATACCCAATTACTGTC
+
CCCCCGGGGGGGGGGGGGGGGGGGGGGGGGGGGGGGGGGGGGGGGGGGGGGGGGGGGGGGGGGGGGGGGGGGGGGGGGGGGGGGGGGGGGGGGGGGGGGGGFGGGGGGGGGGGGGFGGGGGGGGGGGGGGGGGGGGF?DEF4BDFDFEGFFGGDDFFGGFGGCGEDFADGFDFFFFF5D*@FGGFGGFFGEBDDGGFFGFFFE*19EEFFF43@FGFGF=:BFFFGFGG3(6<39<<@D1>CC?CC;
@M00200:205:000000000-AKKM3:1:1101:3841:8533 2:N:0:1
TACCAGGGTATCTAATCCTGTTTGCTCCCCACGCTTTCGTGCCTGAGCGTCAGTGTTGGCCAAGGGGGCTGCCTTCGCCATCGGTGTTCCTCCGCATCTCTACGCATTTCACTGCTACACGCGGAATTCCACCCCCCTCTGCCACACTCCAGCCCGCCAGTTTCCCATGCCATTCCCAGGTTGAGCCCGGGGCTTTCACACAGGACACGGCGAACCGCCTGCGCACGCTTTAACCCCAATTACTGTC
+
CCCCCGGGGGGGGGGGGGGGGGGGGFGGGGGGGGGGGGGGGGGGGFGGGGGGGGGGGGGGGGGGGGGGGGGGGGGGGGGGGGGGGGGGGGGGGGGEGGGGGGGGGCGGGGGGFFGFGGGGGGEG=EFGGGFD?CDEGFGDDGGFG6DFGF?7FFGFEGCDEFEGEFGGFGFFFFFFFFC?FFG*;>CFDGG>3>5FFFG)68;?(2(6;0((47E:>DD213(.4CBC*1:)<)40C:1(.6<26-9
@M00200:205:000000000-AKKM3:1:1101:23899:8536 2:N:0:1
TACTCGGGTATCTAATCCTGTTTGCTACCCACGCTTTCGAGCCTCAGTGTCAGTTACAGTCCAGAGAGCCGCTTTCGCCACCGGTGTTCCTCCATATATCTACGCATTTCACCGCTACACATGGAATTCCACTCTCCTCTACTGCACTCAAGTCTAACAGTTTCCAATGCACACAATGGTTGAGCCACTGCCTTTTACATCAGACTTATTAAACCACCTGCGCTCGCTTTAAACCCAGTTACTGTC
+
CCCCCGGGGGGGGGGGGGGGGGGGGGGGGGGGGGGGGGGGGGGGGGGGGGGGGGGGGGGGGGGGGGGGGGGGGGGGGGGGGGGGGGGGGGGGGGGGGGGGGGGGGGGGGGGGGGGFGGGGGGGGG=FGGGGGGGGGGFGFFGGFGFGFGFFDFFGFFGGFEFFGFF@FFFFFFFF?FF6BDCCGFGGFFGF?FFGGFFFFFFBECBCCA@ACCEFFFGFFB5)9>8@CFC45453@7@E4CC??EF
@M00200:205:000000000-AKKM3:1:1101:15271:8558 2:N:0:1
TACTCGGGTATCTAATCCTGTTTGCTCCCCACGCTTTCGCGCCTCAGCGTCAGAACCGGACCAGACAGCCGCCTTCGCCACTGGTGTTCTTGCGAATATCTACGAATTTCACCTCTACACTCGCAGTTCCGCTGTCCTCTTCCGGTCTCAAGCCAACCAGTATCGAAGGCAATTCTGTGGTTGAGCCACAGGCTTTCACCCCCGACTTCACCGGCCGCCTACGCGCCCTTTACACCCAATTCCTGTCAGAC
+
CCCCCGGGGGGGGGFGGGGGFGGGGGGGGGGGGGGGGGGGGGGGGGGGDFG:CFFFFCFGGGGGFFFFGGGGGGGGGGGGGGGFFEGGGGC<FEECDFFGGFGDF@ADDGGGGFGFGGFGCGFE:B>DFEEGD6=DF9EEFGGACAGFG?F+E?=*::7:A7;7>?A+@FFB*9@@9FF5F*/06:E>FCC*:7EGFEG39@222:;<)7)76;GG1C8;:?(82=@G3<3:44578<18)).)).45).)
@M00200:205:000000000-AKKM3:1:1101:20057:8561 2:N:0:1
TACCGGGGTATCTAATCCTGTTCGCTCCCCTAGCTTTCGCGCCTCAGCGTCAGGACAGGTCCAGAGAGCCGCCTTCGCCACCGGTGTTCCTCCCGATATCTGCGCATTTCACCGCTACACCGGGAATTCCACTCTCCCCTACCAGCCTCGAGCCGTGCAGTATCGGACGCAGTCCCGGGGTTGAGCCCCGGGATTTCACAACCGACTTGCACGGCCGCCTACGCGCTCTTTAAGCCCAGTGACTGTC
+
CCCCCGGGGGG9<DGFGGGGGGFGGGGGGGGGGGGGGGGGGGGGGGGGGGEEGGGGGGGGGGGGGGGGGGGGGGGGGGGGGGGGEGGGGFFGFGGGGGGGGGGDF??CFGGGGGD5DGGGGGGGE8DFGGGGDFFGGFGDFGGFGFGDFFG7BDGFFDGFGGFGFEGGE5466;/??D5><CGFFF6>ADD>@5*9B<GF<??>;22(52?<?98*67DBF:?B;=)//*6<4<)4@887))-4<3<
@M00200:205:000000000-AKKM3:1:1101:24280:8562 2:N:0:1
TACTAGGGTATCTAATCCTGTTTGATCCCCACACTTTCGTGCCTCAGCGTCAGTTATAGCCTAGTAAGCTGTCTACACTATCGGTGTTCTTGACGATATCTAAGCATTTCACCGCTACACCGTCAATTCCGCCTACCTCGACTATACTCAAGCCCTGCAGTATCAATGCCACCCCTCTAGTTAAGCTAGAGTATTTCAGCACTGACTTATAAGGCCGCCTACGCACCCTTTATACCCAGTTACTGTC
+
CCCCCGGGGGGGGGGGGGGGGGGGGGGGGGGGGGGGGFGGGGGGGGGGGGGGGGGGGGGGGGGGGGGGGGGGGGFFFFFGGGGGGGGGGGGGGGGGGGGGGGGGGGGGGGGGGGGEDFGGGGGGEGGFGGGGGGGGGFGFDEGFGFGFGFFFGGCFFGFFGGEGFFGGFGFFDA>5ADD7EDCGCGGFFD=9CDFFFEFEE=CEEFFFFFFFE@FFAGFDF57:A>BDCCE;?E*8>BDEEC?FE74
@M00200:205:000000000-AKKM3:1:1101:7292:8564 2:N:0:1
TACAGGGGTATCTAATCCTGTTTGCTCCCCACGCTTTCGTGCCTCAGCGTCAGTTATGGACCAGTGAGCCGCCTTCGCCACTGGTGTTCTTGCGAATATCTACGAATTTCACCTCTACACTCGCAGTTCCACTCACCTCTTCCATACTCAAGATTCCCAGTATCAAAGGCAGTTCTGGAGTTGAGCTCCAGGATTTCACCTCTGACTTAAAAACCCGCCTACGCACCCTTTAAGCCCACTTACTGTC
+
CCCCCGGGGGGGGGGGGGGGGGFGGGGGGGGGGGGGGGEFGGGGGGGGGEGGGFGGGFFGGGGGGGGGGGGGGGGGGGEEGGGGGGGEGGGGGGCFEGGGGGFFGFGGGGGGEGGFGFGGGGGGGGGGGGGGGGGGGFGFFGGFGFGFCD=D=6=DFCGFGGFGFFGDDFF=FDFFFFFFGGGGFGGFBDFFFGGFFFE@@DE@CEF@CF*:8ACEADD>AB=>AEEG2874@@*.67(:B;AFFFE
@M00200:205:000000000-AKKM3:1:1101:26222:8583 2:N:0:1
TACGCGGGTATCTAATCCTGTTTGCTCCCCACGCTTTCGTCCATGAGCGTCAATACTGACCTAGTGAGCTGCCTTCGCTATCGGTGTTCTGTGACATATCTATGCATTTCACCGCTACATGTCACATTCCGCCCACTTCGACCAGATTCAAGTCTTACAGTATCAATGGCAGTTCTACAGTTGAGCTGTAGGCTTTCACCACTGACTTATAAGACCGCCTGCGGACCCTTTAAACACAATTACTGTC
+
CCCCCGGGGGGGGGGGGGGGGGGGGGGGGGGFGGGGGGGGGGGFGGGGGGDFCGGGGGGGGGGGGGGGGGGGGGGGGGGGGGGGGGGGGGGGGGGGGGGGGGGGGGGGGGGGGGGFGGGGGGGGGGGGGGGEDEDGGFGFFDEFG*=;FFGGGGGFFGGFGGFGFFGGFGD=?EFFFFFFFFGC58FFFCFF5CCFFEFEBBBE@CECCEEEEFGE49BDB==>588DC<EFCEE4C;?34?EFF6A
@M00200:205:000000000-AKKM3:1:1101:14201:8585 2:N:0:1
TACGAGGGTATCTAATCCTGTTTGCTCCCCACGCTTTCGCACCCCAGCGTCAGATCTGGACCAGTTAGCCGCCTTCGCCACTGGTGTTCTTCCCAATATCTACGAACTTCACCTCTACACTGGGAATTCCACTAACCTCTTCCAGCCCCTAGAAAGCCAGTATCGCAGGCAATTCTGGACTTCAGCTCCACGCTTTCACCCCCGACTTAACAATCCGCCTACGCGCGCTTCATACCCAATTACTGTCAGAC
+
9@CCCG>7CF,EFDF@FFG9;CEDFCFDEGGGGCF:FF@FGFE7+BBFGC:7:,CEFFAFGG7CF<EEGGCE7:=,,68?FGGCE,,,:,,CFGE8FC8;,9F,4=+49EEFG,4;FG,=B@EEFD,,CADF?8=>D+,1+7=FFF6)+0@+@=DFF80*,?D@@*=C5+D561=9;9+*,,++5;,@A+,3*4**<*2::)1):@:>6AE4>*?8>CE29@9)(308)8()1))/?7(,-)-..)65)))
@M00200:205:000000000-AKKM3:1:1101:21019:8599 2:N:0:1
TACAAGGGTATCTAATCCTGTTTGCTCCCCACGCTTTCGCGCCTCAGCGTCAGTTACAGTCCAGAGAGCCGCCTTCGCCACTGGTGTTCCTCCACATCTCTACGCATTTCACCGCTACACGTGGAATTCCGCTCTCCTCTTCTGCACTCAAGTCTCCCAGTTTCCAGTGCGTCACGGGGTTGAGCCCCGCACTTAGACACCAGACTTAAGACACCGCCTGCGCGCGCTTTAAGCCCAATCACTGTC
+
CCCCCGGGGGGGGGGGGGGGGGGGGGGGGGGGGGGGGGGGGGGGGGGGGGGGGGGGGGGGGGGGGGGDGGGGGGGGGGGGGGGGGGGGGGGGGGGGGGGGGDGGGGGGGGGGGEGFGGGGEGGGFFGFGG?CGGGGGFFEFGGFGFGFGFGGGGGFFDGB=DEGFFGGFG>AEAE>DFCAFGFGFCCEEDEEFGGGFFGFFFFFF37C8@C*>@=E@>B@@9;DBC>C3C<-4A??5(3(5><>AF
@M00200:205:000000000-AKKM3:1:1101:16247:8616 2:N:0:1
TACTGGGGTATCTAATCCTGTTTGCTCCCCACGCTTTCGAGCCTCAGCGTCAGTAATGGACCAGTATGTCGCCTTCGCCACTGGTGTTCTTCCGAATATCTACGAATTTCACCTCTACACTCGGAGTTCCACATACCTCTTCCATACTCAAGATAGCCAGTATCAAAGGCAATTCCAAGGTTGAGCCCTGGGCTTTCACCTCTGACTAAACTATCCGCCTACGCTCCCTTTATACCCAATTACTGTC
+
CCCCCGGGGGGGGGGGGGGGGGGGGGGFGGGGGGGGGGDFFGGGGGGGGGGGGFGGGGFGGGGGGGFFGGGGGGGDGGGGGGFGDFEEFGGGGGGGGGGGGGGGEFGGGFGGGFGFFFGGGGG@:=BEFFGGGGGGGFEFFDGFGFGFGBF+>AFFFFGFG8D@EFGDDGFFFFFBDCF?FFDD5A?FFFC5DEDCFEEE@B@:*>5=6C==C<DC=DADA=)*)49C9?;66:44?:B==?EC*/*
@M00200:205:000000000-AKKM3:1:1101:23705:8622 2:N:0:1
TACAAGGGTATCTAATCCTGTTTGATCCCCACGCTTTCGTGCCTCAGAGTCAATATTCGTGTAACGAGCTGCCTTCGCAATTGGTGTTCTATGTCATATCTAAGCATTTCACCGCTACATGACATATTCCGCTCATCTCCACGGTATTCAAGACAGATAGTATCAACGGCAGTTTCCAAGTTAAGCTTGGAGATTTCACCACTGACTTACCTGCCCTCCTACGCACCCCTTAAACCCAATTACTGTC
+
CCCCCGGGGGGGGGDGGGGGGGGGGGGGGGGGGGGGGGGGGGGGGGGGGGGGGGGGGGGGGFGFGCGGGGGGGGGGGGGGGGFGGGGGGGGCEGGGGDGGGGFGGGGGFCFGGGGBGFGFGFGDCGGGGFGGGGGGGFGFFGGDGFDED;=DGGFFFGFDF99?;FFEAGFF9DFFFF?0CCF7D8FFFDCBDFDF+;:@@C@@*:=CACEC586D@5@@@CD*);9>*;>3*/9)65B2*6;CE7*
@M00200:205:000000000-AKKM3:1:1101:13049:8624 2:N:0:1
TACTAGGGTATCTAATCCTGTTTGCTCCCCACGCTTTCGAGCCTCAGCGTCAGTAATGGACCAGTATGTCGCCTTCGCCACTGGTGTTCTTCCGAATATCTACGAATTTCACCTCTACACTCGGAGTTCCACATACCTCTTCCATACTCAAGATAGCCAGTATCAAAGGCAATTCCAAGGTTGAGCCCTGGGCTTTCACCTCTGACTAAACTATCCGCCTCCTCTCCCTTTAAACCCACTTACTGTCAGA
+
CCCCCGGGGGGGGGGGGGGGGGGGGGGGGEGGGGGGGGGGDGEGGGGGDGGG@FFGGGGGGGG<FFGDFGDGGGGGGGFGGFF<FFGDAEGGGEGGGGGGCGG@FDGGGGGGFE=D7FGGGGGC@=EGGC=FGG+C??CDFGGFFFF*=D?+=??59D=*@=*+;E8D:?FDFFF7@CF5D9=D*3DDFGD*DFGFF7E**0>@77*0*0:C@EGGAFD58))0*@FD;2)*/167>=)-**04>CE1/0
@M00200:205:000000000-AKKM3:1:1101:12472:8625 2:N:0:1
TACACGGGTATCTAATCCTGTTTGATCCCCACACTTTCGTGCCTCAGCGTCAGTTACAGCCTAGTAAGCTGCCTTCGCTATAGGTGTTCTTGACGATATCTAAGCATTTCACCGCTACACCGTCAATTCCGCCTACCTCATCTGTACTCTAGCCCCGCAGTATCAATGCCACCCTCCCAGTTAAGCTGGAATATTTCAGCACTGACTTACAGGGCCGCCTACGAACCCCTTATACCCAGTTACTGTCCGAC
+
CCCCCGGGGGGGDFFFGGGFGGGGFGGGGGGGDGFGFD@CFGGGGGGGGGGGGGGGGGGGGGGGGGFGGGGGGGGGGGGEGAFCFFGGGGFGFGEFDCGGGGGGFDFFFFGGGEGFGG?,@CFGGCFFFGGGGGGGFFGFFGGFGF?EGFGDFD?>5CDA@F;FEFF:DCFEFFFFEDGFFA99C7C5;C?AFGFF+0@CADEF5)8=CEF@B=EE44A=>=>)(48C*23)9)7)+/(/)95??.)/,6(
@M00200:205:000000000-AKKM3:1:1101:24843:8638 2:N:0:1
TACAGGGGTATCTAATCCCGTTTGCTACCCTAGCTTTCGCACCTCAGCGTCAGAAGTTGCCCAGTGGACCGCTTTCGCCTCCGGTGTTCCTCCAGATATCTACGCATTTCACCGCTCCACCTGGAGTTCCGTCCACCCCTACAACTCTCGAGTCCACCAGTATCCGATGCAGTTCCCCGGTTGAGCCGGGGGATTTCACATCGAACTTAGTGGACCGCCTACGTGCGCTTTATACCCAATTACTGTC
+
CCCCCGGGGGGGGGGGGGGGGGGGGGGGGGGGGGGGGGGGGEGGGGGGGGGGGGGGGGGGGGGGGGGGGGGGGGGGGGGGFGGGGGGGGFGGGGGGGGFGGFGGGGCFGGGGGDDBGFFGGGGGGGGGGGGGGGGGGFGDFGGFGFFFGAFDGGGFFGGFGGFGFEGGFGF@BEFFFFDBEEGGFFCAFD5AEGGGF?FCFF?3=@;?8CCEDFFA>D:2;@DF1;>C)98<A<92<B2?9A9A>A>
@M00200:205:000000000-AKKM3:1:1101:23009:8642 2:N:0:1
TACTGGGGTATCTAATCCTGTTTGCTCCCCACGCTTTCGCGCCTCAGCGTCAATTACGGGCCAGATAGCCGCCTTCGCCACTGGTGTTCTTCCCAATATCTACGAATTTCACCTCTACACTGGGAATTCCACTATCCTCTCCCGCATTCAAGCTCATCAGTATCAAGCGCAGCCCCCAGGTTGAGCCCGGGAATTTCACGCCGACTTGATAAGCCGCCTACGCGCCCCTTAACCCCAATTACTGTCCGCTC
+
CCCCCGGGGGGGGGGGGGGGGGGGGGGGGGGGGGGGGGGGCGGDGGGGGGGGGGGGGGGGGGGGGGFFGGGGGGGGGGGGGGGGGGGGGGGGGGGGGFFGGGGFG?FGGGGGGGGFGGGGGGCDGGGGGFGGGGGFFFGFFFFAG*CAGFGDDFGFFEFBFG96CDDFFGEBF@EFFDDAC909*@@F5CEBEFGGFEF>BB@=9>=;=E<5;EFC;GB0((3)6=7)57:<44(38:()666)6<)((-(
@M00200:205:000000000-AKKM3:1:1101:18316:8646 2:N:0:1
TACGGGGGTATCTAATCCTGTTTGCTCCCCACGCTTTCGAGCCTCAGCGTCAGTAATGGACCAGTATGTCGCCTTCGCCACTGGTGTTCTTCCGAATATCTACGAATTTCACCTCTACACTCGGAGTTCCACATACCTCTTCCATACTCAAGATAGCCAGTATCAAAGGCAATTCCAAGGTTGAGCCCTGAGCTTTCACCTCTGACTAAACTATCCGCCTACGCTCCCTTTAAACCCAGTTACTGTC
+
CCCCCGGGGGGGGGGGGGGGGGGGGGGGGGGGGGGGGGGGGGGGGGGGGGGGGGGGGGGGGGGGGGGGGGGGGGGGGGGGGGGGGGGGGGGGGGFGGGGGGGGGGGGGGGGGGGGFGGGGGGGGGE8DEAFGGGGGGFGF8EGFGFGFGFGGGGFFFBFFGGEFFFGGFGFDFFFFFFG?CFFGFF9FFCF5CFGGAFGFEFFEEEACBBBFFFFG9DB95>>;@EBGGGF=EE.(47<6C??<<?<
@M00200:205:000000000-AKKM3:1:1101:15890:8648 2:N:0:1
TACACGGGTATCTAATCCTGTTCGCTCCCCACACTTTCGCTCCTCAGCGTCAGGTAATGCCCAGAGAACCGCCTTCGCCACCGGTGTTCCTCCTGATATCTGCGCATTTCACCGCTACACCAGGAATTCCGTTCTCCCCTGCATACCTCCAGTCTGCCCGTATCGAAAGCAAGCCAGGTGTTAAGCACCTGGTTTTCACTTCCTACGCGACAAACCGCCTACGAGCCCTTTAAACCCAATTACTGTC
+
CCCCCECCCGFGGGGGFGGGGGF;:CGCCFFG7BEFFG:FECCF<CCEGEC@FF,@FFEGGGFE,CCFG?FCFGGGGG7:C?@CGEE@,,,,A@8?A9AFG,FCF8FEGGGFGEDFCFGFDFGC7>DDBGCE6DFG9;CD?GGBA?FEGFEFGGG73EC5CC8D=5C:*@A56=AF599AFCCF6EA6A7EA*2?C9>F<*>9*/7))-(>9((=A6CE;?1<>0?8>*2;9)621;6<89A2>259
@M00200:205:000000000-AKKM3:1:1101:8557:8669 2:N:0:1
TACTGGGGTATCTAATCCTGTTTGCTCCCCACGCTTTCGAGCCTCAGCGTCAGTAATGGACCAGTATGTCGCCTTCGCCACTGGTGTTCTTCCGAATATCTACGAATTTCACCTCTACACTCGGAGTTCCACATACCTCTTCCATACTCAAGATAGCCAGTATCAAAGGCAATTCCAAGGTTGAGCCCTGGGCTTTCACCTCTGACTAACCTATCCGCCTACGCTCCCTTTACACCCAATTACTCTC
+
CCCCCFGGGGGGGGGGGGGGGGGGGGGGGGGGCGGGGGGG@GGGGGGGGGGGGGFGGGGCGGGFGGGGGGGGGGGGGGGGGGGGGCGGGGGGGGGGGGGGGGGGG8FGGGGGGGGFGGGGGDFG7CEGGEEF=CFFGFGFDF,BFFFEGFGDGGGFF886FG>FE;3=DFFDFEFFF5=:DFDFFF85D?+DFDGDBFGEEF5:EA=EC0558CFC)9>=>C)3:;49*:@6*7*(4>9>46CC*9>
@M00200:205:000000000-AKKM3:1:1101:4071:8674 2:N:0:1
TACGCGGGTATCTAATCCTGTTTGCTCCCCACGCTTTCGCGCCTCAGCGTCAGAACCGGACCAGACAGCCGCCTTCGCCACTGGTGTTCTTGCGAATATCTACGAATTTCACCTCTACACTCGCAGTTCCGCTGTCCTCTTCCGGTCTCAAGTCTCCCAGTCTCGAAGGCAATTCTGTGGTTGAGCACCAGGCTTTCACCCCCGACTTAAACGACCGCCTACGCGCCCTTTACGCCCACTTACTGTCAGCC
+
CCCCCGGGGGGGGEGGGGGGGGGG9FGGGGGGGGGGGGG@FECFGGGGGGGGGGGGGGGEGGGGGGFGG@FGGGGGGGGGC<F??EFGGGGGGGDGEFEGGGGGG,FCGGGFFGGFGGGG;8@ECCEFFF>C>E8>DFG9DFFAGDDDGCGCFDFFFF59F5EGE69E*,;<A@FCFFGFGGDGFE,);<64?6?CA*=3(79>6B@F)7477;EE(971<?F76E>7/9)643:>E?(.-6<9)-66))(
@M00200:205:000000000-AKKM3:1:1101:14798:8700 2:N:0:1
TACTGGGGTATCTAATCCCGTTTGCTCCCCACGCTTTCGCGCCTCAGCGTCAGGAATTGCCCAGAGACCCGCCTTCGCCACCGGTGTTCCTCCCGATCTCTACACATTTCACCGCTACACCGGGAATTCCAGTCTCCTCTGCAATCCTCAAGAACGGCAGTTTCGATCGACGTTCTTCGGTTGAGCCGAAGGATTTCACGACCGACTTGCCATTCCGCCTACGCGCCCCTTAAGCCCAATTACTGTC
+
CCCCCGGGGGGGGGGGGGGGGGGGGGGGGGGGGGGGGGGGGGGGGGGGGGGGGGGGGGGGGGGGGFGGGGGGGGGGGGGGGGGGGGGEGGGGGGGGGGGGGGGGGGGGGGGGGGGFGGGGGGGDGCFGGGGGGGGGGFGFFGGFGFFFGFGCFGGEEGCDDCEGFFGGDGBBDFFFFFD>F5DCFGFFFGC?FGF=FEF??BFFFF0(;EEEEEFF@GFFFFFF9EEG)18:A4<0A?2<BD>BF>9
@M00200:205:000000000-AKKM3:1:1101:2951:8711 2:N:0:1
TACAAGGGTATCTAATCCTGTTTGCTCCCCACGCTTTCGAGCCTCAGCGTCAGTAATGGACCAGTATGTCGCCTTCGCCACTGGTGTTCTTCCGAATATCTACGAATTTCACCTCTACACTCGGAGTTCCACATACCTCTTCCATACTCAAGATAGCCAGTATCAAAGGCAATTCCAAGGTTGCGCCCTGGGCTTTCACCTCTGACTAAACTATCCGCCTACGCTCCCTTTAAACCCAGTTCATGTC
+
CCCCCGGGGGGGGGDFFGGGGGAC9FGF@FGGGGGGGGGGFG:EEEGGGGG@@FFFGGGFGG8EFGGFGGFGFGGG?@:CFFGGEFFDGGGEEF7?:ADGFGDGCD8AFCGG?FCBF9=EFGFEFE4@EGGGGGDCDDFBDD;7996:8D,6EG9D7,8066;?9+6=;FDDBDF7;?8?>ED+<6E*<D75A:AF9E:@88*)**0*8@E=60>6=F?F=:2*:8*94;>C*8>(;92;?***90*
@M00200:205:000000000-AKKM3:1:1101:10445:8714 2:N:0:1
TACGGGGGTATCTAATCCTGTTTGCTCCCCACGCTTTCGTGCATGAGTGTCAGTGTTAGCCCAGGGGGCTGCCTTCGCCATCGGTGTTCCTCCAGATATCTACGCATTTCACCGCTACACCAGGAATTCCGCTTACCTCTCCCATACTCTAGCCTTCCAGTCTTCGCCGCACCCTCCCAGTTAAGCCGGGAGATTTCACACCAAACTTAGAAAACCGCCTACGCACTCTTTACGCCCAGTTCATGAC
+
CCCCCGGGEEGGGGGGGGGGGGGGGGDDGFGGGGGGDFGEFGGGGF?FFGGFGGGGCGGGGGGGFGGGGGGGFGGGGGCFGFDFCCFGGGGFGGGGGF;A;DAFGGEFAFGGGGGFGGGDF+8CFFG8CFFG6ECGFF96DFGB=:8ED;D7,0:AFFFFGGCCE?+5:EEFBA>AFBCFCA:C:?FA42?B)4BFFEF6=;;;D@EE3;)733EG@DEF1;:>6=)9:CAFF0:;E<(.-)..-).
@M00200:205:000000000-AKKM3:1:1101:23969:8721 2:N:0:1
TACACGGGTATCTAATCCTGTTTGCTCCCCACGCTTTCGCGTATCAGCGTCAGTATCCAACCAGGGGGTCGCCTTCGCCACAGGTGTTCCTCCCGATATCTACGCATTTCACCGCTACACCGGGAATTCCACCCCCCTCTTTGGTACTCTAGCTTATCAGTTTCATGCGTCGTTCCCCGGTTGAGCCGAGGGATTTCACACATGACTTAACAAACCGCCTACACGCCCTTTACGCCCAGTTACTGTC
+
CCCCCGGGGGGGGGGGGGGGGGGGGGGGGGGGGGGGGGGGGGGGGGGGGGGGGGGGGGGGGGGGGGGGGGGGGGGGGGGGGGGGGGGGGGGGGGGCFDGGGGGGGGGGGGGGGGGFGGGGGGGGGGGGGGGGGGGGGAGFFGGFGFGFGFGGGGFFFGGFGGFGFFGGFGFFFFFFFFG6FEGFFGGFDDEDDGGGFFGFFDEFFEBBFFFFA?FFBDFFFBFFFGFGCFDFF?:95,:72<B<>FB
@M00200:205:000000000-AKKM3:1:1101:22565:8722 2:N:0:1
TACACGGGTATCTAATCCTGTTTGATCCCCACACTTTCGTGCCTCAGCGTCAGTTACAGCCTAGTAAGCTGCCTTCGCTATAGGTGTTCTTGACGATATCTAAGCATTTCACCGCTACACCGTCAATTCCGCCTACCTCATCTGTACTCTAGCCCATCAGTATCAATGCCACCCTCCCGGTTAAGCCGGGATATTTCAGCACTGACTTAATAGGCCGCCTACGCACCCTTTACACCCAATTACTGTC
+
CCCCCGGGGGGFGGGFGGGGGGGFFGGGGGGGGGGGFGGGGGGGGGFGGGGGGGGGGGGGGGGGGGGGGGGGGGGGGDGGGGFFGGGGFGGGGGG@=CEGFFGGGGGGGGGGGGGFGGCEGGGGGGGG;AFGC8CFFBCDDGGFFFD;DFG+E=FFFGGDFGFGFFGCBFFEFAFFFEGECEGGFCG>ECEBFF:EF@FEEFE):5AECF<E@E?87*@445>:9E?G4;=4C?=3*11;)7CE<CA
@M00200:205:000000000-AKKM3:1:1101:6371:8724 2:N:0:1
TACTGGGGTATCTAATCCCGTTTGCTCCCCTGGCTTTCGTTCCTCAGCGTCAGATAACCCCCAGTGAGCCGCCTTCGCCTCCGGTATTCCTGATGATATCAACGCATTTCACCGCTCCACCATCAGTTCTGCTCACCTCTAGGTTCCTCGAGCGCGACAGTTTAGAGCGCAATTCCTCGGTTGAGCCGAGGGCTTTCACACCCTACTTTCCGCGCCGCCTACGAACTCTTTAAACCCAATTACTGTA
+
CCCCCGGGGGGGGGGGGGGGGGGGGGGGGGGGGGGGGGGFFFGGGGGGGGGGGGGGGGGGGGGEGGGGGGGGGGGGGGGGCFGGGGGGGGGGFCGGGFGGGG8FFGG>FGGGGGGFDFGGGFFGFGGGGGGGGGGGGFG<DGGFGFGFGFGGEDGFFGGBDCCGFFGGFGFFDFFFFFGFGGGGFGGFEGGFEGCGFFGEEDFB82=CEFFFFFGE6CB?B?:)4?)::7<AA4A1::0<9A>BF<)
@M00200:205:000000000-AKKM3:1:1101:16379:8730 2:N:0:1
TACTGGGGTATCTAATCCCGTTTGCTCCCTACGCTTTCGCGTCTCAGCGTCAGGACAGGCCCAGTCACCCGCTTTCGCCACAGGCGTTCCCTTAGATATCTACGCATTTCACCGCTCCACCTAAGGTTCCAGTGACCCCTACCTGCCTCAAGAATGACAGTATACCGAGCAGTTCCCGGGTTGAGACCGGGGATTTCACAAGGTACTTGCCATCCCGCCTACACGCGCTTTACGCCCAATTACTGTC
+
CCCCCGGGGGGGGGGGGGGGGGGGGGGGGG9FFGGGGGGGGGGGGGGGGGGGEGGGGGGGGGGGGGGGGGGGGGGGGGGGGGFGGGGGGGGGGGGGGGGGGGGGGGEGGGGGGDGFGE?FGGGGGGGGGGGGGGGGGFGFFGGFGFGFGFGFFFFFFGGFFGEGFFGGEGFFF<;EFBC>FCDGFGGFFGGFA=ECFEEC=DFFFF446CFFFFGG?GFDFF(;@EFGC7:4)411?<BFA).:5<B
@M00200:205:000000000-AKKM3:1:1101:25364:8747 2:N:0:1
TACAAGGGTATCTAATCCTGTTTGCTACCCACGCTTTCGAGCCTCAGTGTCAGTTACAGTCCAGAGAGCCGCTTTCGCCACCGGCGTTCCTTCCAATATCAACGCATTTCACCGCTCCACTGGAAGTTCCAGCTGCCCCTACCTCGCTCGAGCCGGCCAGTATCGCAGGCCATTTTCCGGTTAAGCCGAAAGATTTCACCCAAGACTTGGCCGACCGCCTACGCGCCCTTTAAAACCAGTTACTGTC
+
CCCCCGGGGGGGGGGGGGGGGGGGGGGGGGGGGGGGGGGGGGGGGGGGGGGGGGGGGGGGGGGGGGGGGFGGGGGGGGGGGGGGGGGGGGGGGGGGGGCFFFGGEGGGGGGGGC65=E=FGGGFGDEGGGGFGGGGGFG=FFEFGFGAFD>?EGGFFGGF6+;CDFGEB>ACA*?FF999>CCGFFC>A7C?ACFFF?7>92BB=D>5==EF>BGD07B;,((71CDG<5:)6))4;(369AA>D>B
@M00200:205:000000000-AKKM3:1:1101:6103:8752 2:N:0:1
TACTGGGGTATCTAATCCTGTTTGATCCCCACGCTTTCGTGCCTCAGCGTCAATATATGCTTAGTTAGCTGCCTTCGCAATCGGTGTTCTATAACATATCTATGCATTTCACCGCTACATGTTATATTCCGCCAACCTCAACATAATTCAAGGCCAATAGTATCCAGGGCAGTTTCCGAGTTGAGCTCGGAGATTTCACCCCAGACTTAAAGGCCCGCCTACACACACTTTAAGCGCAGTTACTGTCAGA
+
<CCCCGGGFEGGGGGGGGGGGGGGGFGGGGFGGGGGGGGGGEGGGGGGGGGGGGGGGGGGFGGGGGGGGGGGGGGGGGEGGGGDGEGGFGGGGGGGFGGGFGGGFDECF9;?FEGBDFFFDGGGGGGGGGF6DCDF86?DDDGFGFGFGFFD?GCFFGGFGGFC7DD89=5=?DFFF?DBFEG?5DFDE8+@>CECC*@1=8>AFB@EFFE795D*:79AA=@9>=:?6+./1>=(*/52)<<?CCECEE
@M00200:205:000000000-AKKM3:1:1101:5081:8759 2:N:0:1
TACGCGGGTATCTAATCCTGTTTGCTCCCCACGCTTTCGCGCCTCAGCGTCAGAACCGGACCAGTCAGCCGCCTTCGCCACTGGTGTTCTTGCGAATATCTACGAATTTCACCTCTACACTCGCAGTTCCACTAACCTCTTCCGGTCTCAAGCCATACAGTATCGAAGGCAATTCTGTGGTTGAGCCACAGGCTTTCACCCCCGACTTATAAAGCCGCCTACGCGCCCTTTATACCCAGTCACTGTC
+
CCCCCGGGGGGGGGGGGGGGGGGGGGGGGGGGGGGGGGGGDGGGGGGGGGGGGGGGGGGGGGGGGGGGGGGGGGGGGGGGGGGGFFGGGGFGGGGGGGGGGGGGGGGGGGGGGGGFGGGGGGGGEGCFGGFDDGGGGF,>FGGFGBGAFF,CGGGFFGFF:DEGFF>EEGFDFF>FC:EFGGGGFGFFFGGAAFGFFFGFDF=BBB@<CEF??9?C(9=?<@B@;EDD39:A<654<<14)))6<<B
@M00200:205:000000000-AKKM3:1:1101:13684:8770 2:N:0:1
TACAGGGGTATCTAATCCTGTTTGCTCCCCACGCTTTCGTGCCTGAGCGTCAGTTTCAGTCCAGGGGGCTGCCTTCGCCATCGGTGTTCCTCCACATCTCTACGCATTTCACTGCTACACGTGGAATTCCACCCCCCTCTACTGAACTCGAGCGACCTAGTTTCAAGCGCAATTCCCAGGTTAAGCCCGGGGATTTCACACCTGACACAAGCCGCCGCCTGCGCACGCTTCAAACCCAATTACTGTCGGAT
+
CCCCCGGGGGGFFGGGGGGGGGGGGGGGGGGGGGGGGGGGGGGGGFGGGGGGDGGGFGGGGGGFGDDEGGGFFGGGGGGCGFC:FGGGGGGGGGG<EFFGFGGGCGGGGFGFGFCFDFFDBEG@F,,@FCEGGEGDEFCDFFGFGFGFGBD8C>DEEGG?,;CFACFF>E58BEFFFFC5>DFFFCCFFDED?56*=7=5(/5(6(;=@;;?(1BC9DB(46>DB*7)9C())6)(*10(46464-)((-(
@M00200:205:000000000-AKKM3:1:1101:16641:8788 2:N:0:1
TACACGGGTATCTAATCCTGTTTGCTCCCCACGCTTTCGAGCCTCAGCGTCAGTAATGGACCAGTATGTCGCCTTCGCCACTGGTGTTCTTCCGAATATCTACGAATTTCACCTCTACACTCGGAGTTCCACATACCTCTTCCATACTCAAGATAGCCAGTATCAAAGGCAATTCCAAGGTTGAGCCCTGGGCTTTCACCTCTGACTAAACTATCCGCCTACGCTCCCTTTACGCCCAATTACTGTC
+
CCCCCGGGGGGGGGGGGGGGGGGGGGGGGGGGGGGGGGGGGGGGGGGGGGGGGGGGGGGGGGGGGGGGGGGGGGGGGGGGGGGGGGFEGGGGGGGGGGGFFGFGGGGGFGGGGGGFGGGGGGG>FGGGGGGGGGGGGFFBDGGFGFGFGFGCGDGDFFGFGGFGFFGGFGFFFFFFFFG?DGGD5D8:FDE?9FGFFE,>@55)A@:CEEEEFFGF57A5=2<>>GEG*=4;EFD@E=B(>?EEC<B
@M00200:205:000000000-AKKM3:1:1101:12801:8795 2:N:0:1
TACTCGGGTATCTAATCCTGTTTGCTCCCCACGCTTTCGTACCTCAGCGTCAATACATGTCCAGTTAGTCGCCTTCGCCACTGGTGTTCTTCCGAATATCTACGAATTTCACCTCTACACTCGGAATTCCACTAACCTCTCCATGATTCAAGCGATGCAGTCTTAAAGGCAATTCCGGAGTTGAGCCCCGGGCTTTCACCTCTAACTTACAAAGCCGCCTACGTACGCTTTACACCCAGTTACTGTC
+
CCCCCGGGGGGGGGGGGGGGGFGGGGGGGGGGGGEGGGGGGGGGGGFGGGGGGGGGGGFGGGGGGGGGGGEGGGGGGGGGGGFFGGGGGGGGGGGGGFCGGGGGGCFCFGGGGGGFGGGFGF8E@EG8FGGGGFGGGDGFFCFCFFGEGFFFGGGFBGGFFD9FFFFGFGFDFFF?DB656==F9DDD>>65@57FF57:@@@@@C720>BE*<CGAGE=@B2?:;8<*2-4>EA8E(=57CCE<5@
@M00200:205:000000000-AKKM3:1:1101:16496:8809 2:N:0:1
TACACGGGTATCTAATCCTGTTCGCTACCCACGCTTTCGTACATCAGCGTCAGTTATAGTTTAGTAAGCTGCCTTCGCAATCGGAGTTCCTTGTAATATCTAAGCATTTCACCGCTACACTACAAATTCCGCCTACCTCAACTATACTCAAGTCATCCAGTATCAATGGCAATTTTACGGTTGAGCCGCAAACTTTCACCACTGACTTAAATAACCGCCTACGTACCCTTTAAACCCAGTTACTGTC
+
CCCCCGGGGGGGGGGGGGGGGGGGGGGGGGGGGEEGGGGGGGGGGGGGGGGGGGGGGGGGGGGGGGGGGGGGGGGGGGGGGGGGGGFFGGGGGGGGGGGGGGGGGFGGGGGGGGG>DFGGGGGGFECFGGGGGGGGGF8DFGGFGFGFGFGGGGGFFGGFGGFGFFFGFGFFFFFFFFCDFCGGFFF>DGGFFFCEFFFEFFFB@@AAEEF@EFC?57BFABAFFFA=8C3>?8>5725;68?CC5;
@M00200:205:000000000-AKKM3:1:1101:25297:8811 2:N:0:1
TACACGGGTATCTAATCCTGTTTGCTCCCCACGCTTTCGTGCCTCAGCGTCAGTACCGTCCCAGAGAGCTGCCTTCGCCATTGGTGTTCTTCCTGATATCTGCGCATTTCACCGCTACACCAGGAATTCCACTCTCCTCTTCCGGACTCTAGCCAGACGGTTTCTGTCGACGTCTGGAGGTTAAGCCTCCAGTTTTCACAACAGACCTCTCTGGCCGCCTACACGCCCTTTATACCCAATTACTGTC
+
CCCCCGGGGGGGGGGGGGGGGGGGGGGGGGGGGGGGGGGGGGGGGGGGGGGGGGGGGGGCFGGGGGGGGGGGGGGGFGGGEGGGEFFGGGGEFGGGFGGGGGGGD8FEGGGGGDGFGGGGGGGEGGGGGGGGGGGGGFGFFGGD>BGFGFGGC?6DBGGFGCAGFFDD*@?AF9A?55DECCCFFGC6CF,;;@EF;*@EBF2:)4:))10764DF=4?@DB3?;E3CDF@))/37C868EFCC?/7
@M00200:205:000000000-AKKM3:1:1101:3380:8835 2:N:0:1
TACTGGGGTATCTAATCCCGTTCGCTCCCCCAGCTTTCGCGTCTCAGCGTCAGGGACGGCCCAGGTGACCGCCTTCGCCACTGGCGTTCCTCCCGATATCTACGCATTTCACCGCTCCACCGGGAATTCCATCACCCTCTACCGCCCTCAAGCCCGCCAGTATCCAGCGGCGTTCTCCGGTTGAGCCGGAGGATTTCACACGAGACTTAACGGACCGCCTGCACGCGCTTTATACCCAGTTACTGTCAGAC
+
CCCCCGGGCGFGGGGGGGGGGGGGGGGEGGGGGGGGGGGGGGGGGGGGGFGGGGGGGCEGGGGGFGEG<FEGGGGGGGGGGGGGGGGGGGGGFFECFGEGADGGGGG>CFGGGGG5CFGGGGGGDG8DFGCEGFGGDFGFFGGFGFGBFFGFDGFF>EG5>C4FE+;E5C?>56BFAF<><*>D6?C>><=B3CF4FFGB:3;09><244<:((2:3C>?<:F:<=>C)*(.6)-5@<?:4))-666)...
@M00200:205:000000000-AKKM3:1:1101:11573:8841 2:N:0:1
TACCCGGGTATCTAATCCCGTTTGCTACCCTGGCTTTCGTGCCTCAGCGTCAGTAGAGACCCAGTAAGCCGCCTTCGCCACCGGTGTTCCTTAGGATATCAACGCATTTCACCGCTCCACCCTAAGTTCCGCTTACCTCTGTCTCACTCAAGCACAGCAGTATCGAAAGCAGTTCCTCAGTTAAGCTGAGGTATTTCACTCCCGACTTGCTGCACCGCCTACGCACCCTTTAAACCCACTTACTGTC
+
CCCCCGGGGGGGGGGGGGGGGGGGGGGGGGGFFGGGGGGFGGGGGGGGGGGGGGGGEFGGGCFFGGGCGGEGGGGGGGGGCGD@FGGGGGGGGGGGGGFGAEBFGGGGGGGGGGGFGGGGGGGGGFGGGGGGGGGGGBFEFCEF=FF:DF=DCFFDFGGFE9CFA5==5DF)B73+3B?AFGCFFFGFACC;CGGGAACA5=8=):AFE;AEBEGF=4?@FBFF=EFG7;;C)//3C;(34)4?31)
@M00200:205:000000000-AKKM3:1:1101:2895:8851 2:N:0:1
TACTGGGGTATCTAATCCCGTTTGCTCCCCTGGCTTTCGCGCCTCAGCGTCAGTGTCAGCCCAGCAACCCGTCTTCACCTCAGGTGTTCCTCTTGATATCTACGCATTTCACCGCTACACCAAGAATTCCGATTGCCCCTTCTGCACTCTAGCCTGACAGTATCAACTGACCGTTCCGAGTTAAGCCCGGAGATTTCACAGTTGACTTGACAGGCCGCCTACGCGCCCTTTAAACCCAGTTACTGTC
+
CCCCCGGGGGGGGGGGGGGGGGGGGGGGGGGGGGGGGGGGGGGGGGGGGGGGGGGFGGGGGGGGGGGGCGGGGGGGFFFGGGGGGGGGGGGGGGGGGGGGGGGGGGGGGGGGGGD>DGGGGGGGGGFGGGFGG6DE@FGDFGFFGFGFGFGGGCFFFGDFGGFFFFGGFGFFFFDFFFGFGGGGFGGFBDEEFGGFBCF@EFEACEAA6>BFFBFCAD?@DBF)2:)9CC8CEE<@G<?3CEEEFFF
@M00200:205:000000000-AKKM3:1:1101:22650:8872 2:N:0:1
TACGGGGGTATCTAATCCCGTTCGCTCCCCACGCTGTCGCGTCTCAGCGTCAGTCTCCGTCCAGGACGCCGCTTGCGCCGCTGGTGTTCCTCCGGATCTCTGCACATTTCACCGCTACACCCGGAATTCCACGTCCCTCACCGGTACTCCAGCAAGTCAGTCTGACCGGCACTCGCCCGGTTGAGCCGGGCGCTTTCACCCGCCACTTGACTTGCCGCCTACACGCGCTTTACGCCCCGTTACTGTC
+
CCCCCGGGGGGGGGGGGFGGGGGGGGGGGGGGGGGGGGGGGGGGGGGGGGGGGGFGGGGGGGGFGGGGGGGGGEGGGGGGGGGFGGGGGGGGGGGEGFGGGGGFGGGGGGGGGGGFGGGGGGGG+CFGGGGGGGGGGFG5FGGE>BGFGFGDG6CAACGFGG?CEFGGDGBBFFFEFFGDFE<F;FG3@)57:CEGF<GAFFF;;BBD>27AF<?<>DEF(430(/7C)/3)6:69C1430(42>AF
@M00200:205:000000000-AKKM3:1:1101:20903:8893 2:N:0:1
TACGGGGGTATCTAATCCTGTTTGCTCCCCACGCTTTCGCACCTCAGCGTCAGTACCGGGCCAGTGAGCCGCCTTCGCCACTGGTGTTCTTGCGAATATCTACGAATTTCACCTCTACACTCGCAGTTCCACTCACCTCTCCCGGACTCAAGCTTCTCAGTATCAAAGGCAGTTCTGGAGTTGAGCTCCAGGATTTCACCCCTGACTTAAAAAGCCGCCTACGTGCGCTTTAAACCCAGTTACTGTC
+
CCCCCGGGGGGGGGGGGGGGGGGGGGGGGGGGGGGGGGGGGGGGGGGGGGGGGGGGGGGGGGGGGGGGGGGGGGGGGGGGGGGGFGGGGEGGGGGGGGGGGGGGGGGGGGGGFGGFGGGGGGGGGGCFFGGGGGGGCFGFFGGFG>DBGFGG?FGFFGGFGGFGFFGFFCFFFFFFFFFFG:DGFGGFFGGFFGGF>?CBDBFD3>ECE3>37?FE;DD?;@@F1@BGDG?B>>>(821:BABFF<A
@M00200:205:000000000-AKKM3:1:1101:27442:8900 2:N:0:1
TACAGGGGTATCTAATCCTGTTTGATCCCCACGCTTTCGTGCATCAGTGTCAATATTCGTGTAGCCAGCTGCCTTCGCAATTGGTGTTCTATGTCATATCTAAGCATTTCACCGCTACATGACATATTCCGCTGACCTCCACGGTATTCAAGAAAGATAGTATCAATGGCAGTTTCCGAGTTAAGCCCGGAGATTTCACCACTGACTTACCTGCCCACCTACGCACCCGTTAACCCCAATTACTGTCCGAT
+
CCCCCGGGGGGGGGGGGGGGGGGGGGGGGGGGGGGGGGGGGGGGGGGGGGGGGGGGGGGGGGFGGGFGGGGGGGGGGGGGGGGGGGGGGFGGGGGGGFGGFGGGGGGGGGGGGGGDGGGGC9EFGGGGGGGGDEGGF?FDBGGFGFGFGFGGGCGFFGCDFGEGFFFG5=B@FF;D2@DBGGGGFGDDE+@@>FGGF7,:88C@C5C@C5=CF5DC5?B55==*>E>C*3-(8**7B(5>CC**/1*),((
@M00200:205:000000000-AKKM3:1:1101:17077:8910 2:N:0:1
TACTCGGGTATCTAATCCTGTTTGCTCCCCACGCTTTCGAGCCTCAGCGTCAGTAATGGACCAGTATGTCGCCTTCGCCACTGGTGTTCTTCCGAATATCTACGAATTTCACCTCTACACTCGGAGTTCCACATACCTCTTCCATACTCAAGATAGCCAGTATCAAAGGCAATTCCAAGGTTGAGCCCTGGGCTTTCACCTCTGACTAAACTATCCGCCTACGCTCCCTTTACACCCAATTACTGTC
+
CCCCCGGGGGGGGGGGGGGGGGGGGGGGGGGGGGGGGGGGFGGGGGGGGGGGGGGGGGGGGGGGGGGGGGDFGGGGGGGGGGGGGGGGGGGGGGGGGGGGGGGGGGGGGGGGGGGFGFGGGGCEDE>FGGGGGGGGGFFFFFGFGFGFGFGGGFFFFGGFGGFGEFGGFGDBFFFFFFG5DEGF5ED?F8@5DCGFAEFFEF@<EC@AEEEC;5E,8>D=)3>>DGAG4>>CF<65@2>3CECFECF
@M00200:205:000000000-AKKM3:1:1101:25062:8913 2:N:0:1
TACTAGGGTATCTAATCCCGTTTGCTCCCCTAGCTTTCGCGCCTCAGCGTCAGGAGTGATCCAGCGATCCGCTTTCGCCACCGGCGTTCCTGCCAATATCAACGCATTTCACCGCTCCACTGGCAGTTCCGATCGCCCCTACCACCCTCGAGCTCGCCAGTATCGCAGGCAATTTTCCGGTTGAGCCGAAAGATTTCACCCACGACTTAGCGAACAGCCTACGCGCCCTTTAAGCCCACTTACTGTC
+
CCCCCGGGGGGGGGGGGGGGGGGGGGGGGGGGGGGGGGGGGGGGGGGGGGGGGGGGGGGGGGGGGGGGGGGGGDGGGGGGGGGGGGGGGGGGGGGGGGGGGGGGGGGDGFGGGGGEGEGGGGGGCDFGGGGGGGGGG>GDFFGFGFGFGF+=EGGD>ED>EGCGAEGGBEADF>>FCFGEF=GGFFDF5<5;;EEFFEDE;;;@>@@?CC99315:8FF?FFF@;EBG328AB24?GB:BA46>A64
@M00200:205:000000000-AKKM3:1:1101:9350:8926 2:N:0:1
TACTAGGGTATCTAATCCTGTTTGATCCCCACACTTTCGTGCCTCAGCGTCAGTTGAAGTCTAGTAAGCTGTCTACACTATCGGTGTTCTTGACGATATCTAAGCATTTCACCGCTACACCGTCAATTCCGCCTACCTCGACTCCACTCACGCCCATCAGTATCAATCCCACCCTCCCGGTTAAGCCGGGATATTTCAGAACTGACTTAATAGGCCGCCTACGCACCCTTTAAACCCAGTTACTGTC
+
CCCCCGGGGGGGGGFGGGGGGGGGGGGGGGGGGGGGGGGGGGGGGGGGGGGGGGGGGGGGGGGGGGGGGGGGGGGGGGGFGGGGGGGGGGGGGGGBFGGGGGGGGGGGGGGGGGG>DGGGG>FGFGGGGGGGGGGGGFGFFGGFGFGFGF,+DFGFFG6DF@EGFFGGFF5DFFFFFFG>FECDFFGFFGDBFDFGFCAE@DCEFFFEF;AEC=FFFDFADFD4>?DGDFE=>E@3B?=1?3?EFC@
@M00200:205:000000000-AKKM3:1:1101:9540:8939 2:N:0:1
TACTAGGGTATCTAATCCCGTTTGCTCCCCTGGCTTTCGCGCCTCAGCGTCAGAAGAGGTCCAGCCCGTCGCTTTCGCCACCGGCGTTCCTTCCGATATCTACGCATTTCACCGCTCCACCGACAGTTCCAGACGCCCCTACCCTCCTCGAGACTCGCAGTATCCGCGGCACTTCCCCGGTTGAGCCGGGGGCTTTCACCACAGACTTGCGGCCCCGCCTACGCGCCCTTTAAGCCCAGTTCCTGTCCGAC
+
CCCCCGGGGGGGGGGGGGGGGGGGGGGGGGGGGGGGGGDGGGGGGGGGGGGCEGEGFGGGGGGFGGGGGGGGGGGGDGGGGGGCGGGGGGGGGGDFGEGGGGGGGDGGGGGGGGGFGGDFGGDGFDEEGGFAFFGGEFG>AGGF9FG=FD+9>CFFCE5*5:>FF>F5>CA@FEAFFF3>FCC<A@A)0)::BEFGF2?A???:>:F47A06(48C(9>B::?DFGFG592<5))3A(342)6:6::)-4(
@M00200:205:000000000-AKKM3:1:1101:20790:8960 2:N:0:1
TACTGGGGTATCTAATCCTGTTTGCTCCCCACGCTTTCGTGTCTCAGCGTCAGAATCGGCCCAGCGCCCCGCTTTCGCCTCAGGCGTTCCTCTAGATATCTACGCATTTCACCGCTCCACCTAGAGTTCCAGGCGCCTCTACCGACCTCAAGCGACGCAGTATGCCGAGCCGTTCCAGCGTTGAGCACTGGCATTTCACTCGACACTTACGCCGCCGCCTACACACGCCTTAAGCCCAATTACTGTCCGAT
+
CCCCCGGGGGGGGGGGGGGGGGGGGGGGGGGGGGGGGGGGGGGGGGGGGGGGGGGGGGGGGGGGGGGGGGGGGGGGGGGGGGDDFGGGGGGGGGCFGGGGGGGGGEDFGGGGGCGEGGFGGGGFFEEGGGGGGGGGGFGFFFFFGFGFGFGFGGGFFGGFGFEFEFDG?GEFFFFFFFGEGGDGFD?F6C6AACFFFFF<ADFF<BFFFF;DBBGDBGE:,4(<?G>3*2,5>2),:13<2<<9AD2.(,,
@M00200:205:000000000-AKKM3:1:1101:4697:8975 2:N:0:1
TACGCGGGTATCTAATCCCGTTCGCTACCCTAGCTTTCGTGCCTCAGCGTCAGACAAGGCCCAGTGCACCGCTTTCGCCGCCGGCGTTCCTTCCGATATCTACACATTTCACCGCTCCACCGGAAGTTCCATGCACCCCTACCTCACTCAAGCACTGCCGTTTCAAGCGCCATTCCCCGGTTGAGCCGGGGGATTTCACACCTGACTTACAGCGCCGCCTACGCACCCTTTATACCCAATTACTGTC
+
CCCCCGGGGGGGGGGGGFGEGGGGGGGGGGGGGGGGGGGDFGGGGGG?FGGGGDGGGG8DDGDGFFGDFFEGGDGGGGGG@FGGGGFEGGGGGGGGGGEGDFGGGGGGGGGGGGEFDGFGGGGGDGGGGGGCDGFGC5>>FFGFGFGFG5E59CFF59*:ADBGFFDGFD;2BFFFF45?FECGFGGD33C@.:?FFFG)4?0517A<)..4:>EG>GE?FBBB?GEG*9:99><AGD6(...:AFA
@M00200:205:000000000-AKKM3:1:1101:13710:9006 2:N:0:1
TACTAGGGTATCTAATCCTGTTTGATCCCCACGCTTTCGTGCCTCAGAGTCAATATTCGTGTAGTGAGCTGCCTTCGCAATCGGTGTTCTATGTCATATCTAAGCATTTCACCGCTACATGACATATTCCGCTCACCTCCACGGTATTCACGACAGATAGTATCAACGGCAGTTTCCGAGTTAAGCTCTAAGATTTCACCACTCACTTACCTGCCCTCCTACGCACCCTTTCAACTCAATTACTGTC
+
CCCCCGGGGGEEGGGGGGGGGGGGFFGGGGGGGGGGGGG@FFGGGGGGGGGGAE,AFGGG@FFGE@<<@,BED@FGGGEGEGCCFEFEGGG9@?AFGF8FGGGFFGGGGFGGG>EFGGE9ACCEAAD8EE=EDC+9EDD568?E6<+;DDD+46+*3@?DD+39DDFGFGABDFBFF>8?DEF+?=,*+=B?FC,;C;CCFB5)8@=E@CB78@>D@FE@B:=B<CDG98=*1>?*?3:*8?EFC<E
@M00200:205:000000000-AKKM3:1:1101:20088:9010 2:N:0:1
TACCCGGGTATCTAATCCTGTTCGCTCCCCACACTTTCGCTCCTCAGCGTCAGGTAATGCCCAGAGAACCGCCTTCGCCACCGGTGTTCCTCCTGATATCTGCGCATTTCACCGCTACACCAGGAATTCCGTTCTCCCCTGCATACCTCCAGTCTGCCCGTATCGAAAGCAAGCCAGGTGTTAAGCACCTGGTTTTCACTCCCGACGCGACAAACCGCCTACGAGCCCTTTAAACCCAGTTACTGTCAGAC
+
CCCCCGGGGGGGGGGGGGGGGGGGGGGGGGGGGGGGGGGGGGGGGGGGGGGGGGGGGGGGGGGGGGGGGGGGGGGGGGGGGGGGGGGGGGGGGGGGGGGGFGGGGGGGGGGGGGGFGGGGGGGGGGGGGGGFFGGFGFGFFGGFGF?DFFFDD?GFFGGFGGFGFFFGFGFFFF?FFFFFFGGGFGGFFGGFFGGGFFF?B9@FDBFBB;;>B@GFFGDDD@FFBG>F7C24:A>:D<3(.4<AF9AA)6)
@M00200:205:000000000-AKKM3:1:1101:21072:9019 2:N:0:1
TACTAGGGTATCTAATCCCGTTCGCTCCCCTGGCTTTCGTGTCTCAGCGTCAGCACACTCCCAGCAAGCTGTTTTCACCATTGGCGTTCCAAATGATATCTACGCATTTCACCGCTCCACCATTTGTTCCGCTTGCCCCTAAGTGGCTCAAGACACCCAGTATACCAAGCAGTTCCACGGTTGAGCCGTGGGATTTCACAAGGTACTTAGGCATCCGCCTACACACGCTTTATACCCAATTACTGTC
+
CCCCCGGGGGGGGGGGGGGGGGGGGGGGGGGGFGGGGGGGGGGGGGGGGGGGGGGFGGGGGGGGGGCGGGGGGFGGGGGGGGCEFGEGGGG<EGGFGEGFGGGGGCFGGDFGGEGDGGGGGGFGGGFFFDCEGGFGFFDDFDCFGFGFGBGFGFGFFE6DGDBGEFCF5+*0=DFF+DC5@CD6*@F>DDG5@FCCAEGFEBBE;CEC=;EB:BGFFGFDFFBFFGFG*8>CC@CCFE1=<3>CCEF
@M00200:205:000000000-AKKM3:1:1101:28791:9021 2:N:0:1
TACAGGGGTATCTAATCCCGTTCGCTCCCCTGGCTTTCGTGCCTCAGCGTCAGAAGAGGTCCAGTGCACCGCTTTCGCCACAGGTGTTCCTTCCGATATCAACGCATTTCACCGCTCCACCGGAAGTTCCATGCACCTCTACCTCCCTCGAGCACGCCAGTTTCAGCGGCAATTCTCTGGTTGAGCCAAAGTATTTCACCACAGACTTAACGCACCGCCTACGCACCCTTTATACCCAATTACTGTC
+
CCCCCGGDEGGGGGGFGGGGGGGGGGGGGGGFGGGGGGGGFGGGGGGGGGGGGGGFGGGGGGGGGGGGGGGGGGGGCFGGEGFFGGGGGCFGGGCEBFEGFGGGGGGGGGGGGDGFGEGGGGDC>=4,FDDFGGGFFB86DEGFGBDDF5E6EGGFFFDDGG@G<FFEAG5)08=BFFG;FEDCFF,/A46=+=DFA7EBB=((5>EFF=E9>@EGFD5(3=081?B*:0;<CCF<C)475<2)69<
@M00200:205:000000000-AKKM3:1:1101:20606:9035 2:N:0:1
TACTCGGGTATCTAATCCTGTTTGCTCCCCACGCTTTCGCACCTCAGTGTCAGTATCAGTCCAGGTAGTCGCCTTCGCCACTGGTGTTCCTTCCTATATCTACGCATTTCACCGCTACACAGGAAATTCCACTACCCTCTACCATACTCTAGCTTGCCAGTTTTGGATGCAGTTCCCAGGTTGAGCCCGGGGATTTCACATTCAACTTAACAAACCACCTACTCGCGCTTTATGCCCAATTACTGTC
+
CCCCCGGGGGGGGGGGGGGGGGGGGGGGGGGGGGGGGGGGGGGGGGGGGGGGGGGGGGGGGGGGGGGGGGFGGGGGGGGGGGGCFGGGGGGGGGGGGEGGGGGGGGGGGGGGGGGFGGFFGCFFGFGGGGGGGGGGGFFDFGGFF6=EGFG?GGFFFDGF8D>FF?GGBFFFFFFFFFD?FGGGFFGF>6>5>EGGFFFEEEFFF;@E5AE;EDGDFGF2=B*9>C>D)26:<48>F@,1;CE?37<
@M00200:205:000000000-AKKM3:1:1101:16073:9050 2:N:0:1
TACGAGGGTATCTAATCCCGTTTGCTCCCCTAGCTTTCGCTCCTCAGCGTCAATGTTGGTCCAGGATGCCGCCTTCGCCACCGGTATTCCTCCAGATATCTACGCATTTCACCGCTACACCTGGAATTCCACATCCCTCTCCCGGATTCAAGCCTGCCAGTATCGGACGCAGTTCCCGGGTTGAGCCCGGGGATTTCACGTTCGACTTAACAGGCCGCCTACGCGCCCTTTAAGCCCAATTACTGTC
+
CCCCCGGGGGGGGGGGGGGGGGGGGGGGGGGGGGGGGGGGGGGGGGGGGGGGGGGGGGGGGGGGGGGGGGGGGGGGGGGGGGGGGGGGGGGGGGGGGGGGGGGGGGGGGGGGGGGFGGGGGGGGGGGGGGGGGGGGGFFDFGGBEECAGFGGGGGFFGGFFGFGFFDGFGFFDFFFFFG>FDCGFGGFFGGA:EGFFEGFBBFFD@FFC>AEF0CE9DFFFFD86EFG577A><<>F<<F)6<BF:4
@M00200:205:000000000-AKKM3:1:1101:18554:9060 2:N:0:1
TACACGGGTATCTAATCCTGTTTGCTCCCCACGCTTTCGCACCTCAGCGTCAATACCAGTCCAGTGAGCCGCCTTCGCCACTGGTGTTCTTCCGAATATCTACGAATTTCACCTCTACACTCGGAATTCCACTCACCTCTCCTGGATTCAAGCGATGCAGTCTTAAAGGCAGTTCCGGAGTTGAGCCCCGGGCTTTCACCTCTAACTTACAAAGCCGCCTACGTGCGCTTTAAACCCAGTTACTGTC
+
C<@CCGGGFGGGF9ECDGGGGGGGGGGGGGGGGGGEGGCE@FGFGGGFFGGGCFDGGGGGGGFGGGGGGGDGGEGGCFFGGGCFFFEFGGFGGGGFGGGGGGGFDFGFDFFGGGGFGFFFFFGDEEGGGGFGFGGGGFFFFGGFFFDDFFEDDG6DB6DFDF<FFF8DB8F=F<<FBB>BEFGGFGCFFDEEFG5;AEFE:DBE46AEFFFFFD?E@DFFDB@FFGFDG<;<53;;C<8ECEEFC?<
@M00200:205:000000000-AKKM3:1:1101:13226:9062 2:N:0:1
TACAGGGGTATCTAATCCTGTTTGCTCCCCTAGCTTTCGTGCCTGAGCGTCAGGAATTGTCCAGGGACTCGCCTTCGCCACTGGTGTTCCTCCAGATATCTACGCATTTCACTGCTACACCTGGAATTCCAGTCCCCCTTCCAATCCTCTAGCCGAATAGTTTTCCATGCCATTTCCAAGTTAAGCTTGGAGATTTCACATGAAACTTACCCGACCGCCTACGCACCCTTTAAGCCCAATTACTGTC
+
CCCCCGGGGGGGGGGGGGGGGGGGGGGGGGGGGGGGGGGGGGGGGGGGGGGGGGGGGGGGGGGFGDFGGGGGGGGGGGGGGGGGGGGGGGGGGGFGGGGGGGGGGGGGGGGGGFFFGGGGGGFGGFGGGGGGGGGGGFGDFGGFGFGFGFFFFGGFFGFFDDEGEFFGFGFFFFFFFFF6F=9++=GFFG8F5EFGFEG7C=C*>CFEFEEEABE@5DBDFB):-:?CCDBFF4>(==9BF?EFE37
@M00200:205:000000000-AKKM3:1:1101:7687:9065 2:N:0:1
TACAAGGGTATCTAATCCCGTTTGCTCCCCTGGCTTTCGCGCCTCAGCGTCAATGCCGGTCCAGGATGCCGCCTTCGCCACCGGTGTTCCTCCAGATATCTACGCATTTCACCGCTACACCTGGAATTCCGCATCCCTCTCCCGGATTCAAGCCAACCAGTATCGAACGCAGTTCCCGGGTTGAGCCCGGGGATTTCACGTTCGACTTAGCAGGCCGCCTACGCCCCCTTTAAACCCAATTCCTGTC
+
CCCCCGGGGGGGGGGGGFGGGGGGGGGGGGGGGGGGGGGGGGGGGGGGGGGGGGGGGGGGGGGGGGGGGGGGGGGGGGGGGGGDGGGGGGGGGGGGGGGGGGGGGGGGGGGGGGGFGGGGGGGGGDFGGGGGGGGGGFGFFGGFGFGFGFGCGGGFFEGFGCEGFFGF>:>A>AFFFBCECECFFFGFFGGE)AC7@5<;5;D?DFF37><))28C09:(3.4)(2<C19):)67<GBB?A).6)))
@M00200:205:000000000-AKKM3:1:1101:13797:9102 2:N:0:1
TACTGGGTTATCTAATCCCGTTCGCTACCCTAGCTTTCTTGCCTCAGCGTAAGAAATGGCCAGGTGATGCGCCTTCGCCACCGTTGTTCCTGATGATATCAACGCATTTCACCGCTCCACCATCAGTTCCCATCACCCTTGCCATCCTCCACCCTGGTGGTTTGAAACGCAATTCCAGGGTTGGGCCGTGGGCTTTCACATCTCACCTACAAGGCCGCCAACCCACCCTTCAACCCCAATTACTGTCAGAC
+
C6ABCGG68,;6,C,CFF<@F88;+8,@F,,6C<FF@9,,,E@<,,;,88,,;EFA<E<FG,,,6CCF<ECFCFB=,CFCE=E,,7BEEB9A;5,,,,@49,,6++@FA=EF<8?5=+=F8,4>,,E=FDCA=1+C1;+0*==<EF6880=+@++;*@D5CG)+:BFA*+95?DF++1+*@@++05+*3;C?*,;0+6,**)*1::7*.:)*:>CC(56(/5(.6;):>C(/))//4,,(67C))/)1.7)
@M00200:205:000000000-AKKM3:1:1101:3820:9130 2:N:0:1
TACTGGGGTATCTAATCCTGTTTGATCCCCACACTTTCGTGCCTCAGCGTCAGTTACAGCCCAGTAAGCTGCCTTCGCTATCGGTGTTCTTGACGATATCTAAGCATTTCACCGCTACACCGTCAATTCCGCCTACCTCATCTGTACTCAAGCTCCGCAGTATCAATGGCACCCTGCCAGTTGAGCTGCCATATTTCACCACTGACTTACAAAGCCGCCTACGCACCCTTTATACACACTTACTGTCAGCT
+
CCCCCGGGGGGGGGGGGGGGGGFGGGGGGGGGGGGGGGGGGGGGGGGGGEGDGGGGGGGGGGFDFGGGGGGGGGGGGDGGGFEGGGGGGG=FGGDEC@8FGGGGGGGGFEFGGGC?GG@8EEDGGGGGGGGD?EGGFFGFFDGFGFGB9DD+EFGBADDBEGEFFDFFFGFFFAFB*D=6F=+=68F5FGF?FGCFFFCEFC@@BFEECA=EF568)@?5<=A>=5?GDC)>CEE*2>(-*17C??E?6))
@M00200:205:000000000-AKKM3:1:1101:12432:9139 2:N:0:1
TACTAGGGTATCTAATCCCGTTTGCTCCCCTGGCTTTCGCTCCTCAGCGTCAATGCCGGTCCAGGATGCCGCCTTCGCCACCGGTATTCCTCCAGATATCTACGCATTTCACCGCTACACCTGGAATTCTGCATCCCTCTCCCGGATTCAAGCCAACCAGTATCAGACGCAGTTCCCAAGTTGAGCCTGGGGATTTCACGTCTGACTTAGTTGGCCGCCTACGAGCCCTTTACGCCCAATTACTGTC
+
CCCCCGGGGGGGGGG,FEGGGGGGGGGGGGGGGGGGGGGGGGGGGGGGGGGGGGGGGGGGGGGGGGGGGGGGGGGGGGGGGGGGGGGGGGGGGGGGGGGGGGGGGGGGGGGGGGGEDGGGGGGGGGGGGGCGFEGFCFGBFGGFEDGFGFGFFDFFFGGFGGFGFFGGFGFF5AFFFFGFEECGFGGFFFFF>>FFFFGDF9BBACBEEEEFFFGC@DD2@86>(:>C44).>086C(/8)6>CEAB
@M00200:205:000000000-AKKM3:1:1101:17845:9160 2:N:0:1
TACTGGGGTATCTAATCCCGTTTGCTCCCCTAGCTTTCGCGCCTCAGCGTCAGAAGAGGTCCAGCGCGCCGCTTTCGCCACCGGAGTTCCTGTAGATATCAACGCATTTCACCGCTCCACCTACAGTTCCGCACGCCCCTACCTCCCTCGAGGCCGTCAGTATCTAAGGCAGTTCCACGGTTGAGCCGCGGGATTTCACCCCAGACTTGACAGCCCGCCTACGCGCCCTTTAAGCCCACTTACTGTC
+
CCCCCGGGGGGGGGGGGGGGGGGGGGGGGDGGGGGGGGGGGGGGGGGGGGGGGGGGGGGGGGGGGGGFGGGGGGGGGGGGGGGGGGEGGFFGGFGGFGGGFG8F7EFGGGGFGGEEGCGGGGGGGGGGGGGGGGGGGDG5FGFFGAGFGFG7CDGBDCDEGGEGFFGGFGFDF?FFFFGFE:DFFGGFEGD3>EEFFEF@1@?(8:?F7<:A238;9CDF??FF0?>C5<24:493A?(.).)5).6
@M00200:205:000000000-AKKM3:1:1101:18266:9168 2:N:0:1
TACAAGGGTATCTAATCCTGTTCGCTCCCCACGCTTTCGCTCCTCAGCGTCAGGTCAGGCCCAGAGAGCCGCCTTCGCCACCGGTGTTCCTCCTGATATCTGCGCATTCCACCGCTACACCAGGAATTCCACTCTCCCCTACCTGCCTCTAGCCTGCCCGTATCGACTGCAGGCCCGGAGTTGAGCTCCGGGTTTTCACAATCGACGCAACAGGCCGCCTACGAGCTCTTTAAACCCAATTACTGTC
+
@CCCCGGGFFGGGGGGGGD<FFEEFGGGGGEGGDGGGGEFGGGF@FFGGGGGGGGGGGGGGGGGGGGGFGCEFE@F@:FGGGC@+@BBFGGGGGG9?FGG8AF@FGCG8E=FGGGEGGGEDGGGC468EFEG@FDGGFEDFFFF99?BFF8+E?=DFGG9=8DF9*+4*,01;AF>99DBF,=29,,9ADG>8E5C87CE@EEF5(696(.,315/,78((.(0,20***)).42(1:,0<))6).6
@M00200:205:000000000-AKKM3:1:1101:6543:9188 2:N:0:1
TACGGGGGTATCTAATCCCGTTTGCTCCCCTGGCTTTCGCTCCTCAGCGTCAATGCCGGTCCAGGATGCCGCCTTCGCCACCGGTATTCCTCCAGATATCTACGCATTTCACCGCTACACCTGGAATTCTGCATCCCTCTCCCGGATTCAAGCCATCCAGTATCGGATGCAGTTCCCAGGTTGAGCCTGGGGATTTCACATCCGACTTAGTTGGCCGCCTACGAGCCCTTTAAGCCCAATTACTGTC
+
CCCCCGGGGGGGGGGGFGGGGGGGGGGGGFGGGGGGGGGGGGGGGFGGGGGGGGGGGGDGGGGGGGGGGGGGGGGGGGGGGDFGGGFGGGGGGGGGGGGGGGGGGDGDGGGEFGGEGGDGFFGGFGGGGGGGFEF@FDCDFDEEG5CDGFGFEDCBFGGFFFFGFF*5@DCCCEFFAFGFGGCDFGCFFCE?AGCGFFG4@BB?=07;EFECE8869D81;31)8E7D593)5<28C1((-::))))
@M00200:205:000000000-AKKM3:1:1101:10718:9196 2:N:0:1
TACTAGGGTATCTAATCCTGTTTGCTCCCCACGCTTTCGAGCCTCAGCGTCAGTAATGAGCCAGTATGTCGCCTTCGCCACTGGTGTTCTTCCGAATATCTACGAATTTCACCTCTACACTCGGAGTTCCACATACCTCTCTCACACTCAAGACACCCAGTATCAAAGGCAGTTCCGAAGTTAAGCTCCGGGATTTCACCTCTGACTTAAATGTCCGCCTACGCTCCCTTTAAGCCCAGTTACTGTC
+
CCCCCGGGGGGGGGGGGGGGGGGGGGGGGGGGGGGGGGGGGGGGGGGGGGGGGGGGGGGGGGGGGGGGGGGGGGGGGGGGGGGGGGGGGGGGGGGFGGGGGGGGGGGGGGGGGGGFGFGGGGGGGGGGFGFGGGGGGFGFFGGFGFGFGFGGGGGFFGGFGFEGEFGGFGFFFEFFFFGFGGGGFGGFFGGFFGGGFFFCBDBFF*5AAE5;EEFFDGF):7@AAEDGCFE9C@B6C956?4@EEEF
@M00200:205:000000000-AKKM3:1:1101:19469:9215 2:N:0:1
TACTGGGGTATCTAATCCTGTTTGCTCCCCACGCTTTCGAGCCTCAGCGTCAGTAATGGACCAGTATGTCGCCTTCGCCACTGGTGTTCTTCCGAATATCTACGAATTTCACCTCTACACTCGGAGTTCCACATACCTCTTCCATACTCAAGATAGCCAGTATCAAAGGCAATTCCAAGGTTGAGCCCTGGGCTTTCACCTCTGACTAAACTATCCGCCTACGCTCCCTTTCAGCCCAATTACTGTC
+
CCCCCGGGGGGGGGGGGGGGGGGGGGGGGGGGGGGGGGGGGGGGGGGGGGGGGGGGGGGGGGGGGGGGGGGGGGGGGGGGGGGGGGGGGGGGGGGGGGGGGGGGGGGGGGGGGGGFGGGGGGGGEGGGGGGGGGGGGFGFFGGFG98*=DDFGGGFBGGFGGEGEDGGFFFFFFFFFFC?FFGG6FDFFFGFFGGGF@GEEFFF7*:AC));EFGG9CBFFF2BAGDGGGF*:66@ED9=*8CE41>
@M00200:205:000000000-AKKM3:1:1101:21401:9217 2:N:0:1
TACCCGGGTATCTAATCCCGTTCGCTCCCCTGGCTTTCGCGTCTCAGCGTCAGTAGGCATCCAGGACCTCGCTTTCGCCACGGGCGTTCCTTCCGATCTCAACGCATTTCACCGCTCCACCGGAAGTTCCAGGTCCCCCTATGCCCCTCCAGACTCGTCGTATCCACGCCCCTTCCCCGGTTGAGCCGGGGGATTTCAGCGACAGACGCACGAATCCGCCTACACGCGCCTTAAACCCAATTACTGTC
+
CCCCCGGGGGGGGGGGGGGGGGGGGGGGGGGGGGGGGGGGGGGGGGGGGGGGGGGGGGGGGGGGGGGGGGGGGGGGGGGGGGF:FGGGGGGGGGGGGGGGGGGGGGGGGGGGGGGFGFGGGGGGCCFGGGGGG?FGGFEFFGGFFFGFGFG6EGGFFFGBGGFGFFGGFGFFFDFFFFGE@ED46EFDEC5DBEGGFACB0;B>(4<BF033:(;8?5<:?2<)1*753)1(5)6>F:B2?A>A<>44
@M00200:205:000000000-AKKM3:1:1101:17143:9220 2:N:0:1
TACCGGGGTATCTAATCCTGTTTGCTCCCCTAGCTCTCGCGCTTTAGTGTCAGGAACGGCCCAGAGAGTCGCTTTCGCCACCGGCGTTCCTCCTGATATCTACGCATTTCACCGCTACACCAGGAGTTCCACTCTCCCCTACCGCCCTCAAGCCTGACAGTATCGACGGCAGTTCCATGGTTGAGCCATGGGATTTCACCACCGACTTATCAAGCCACCTACGCGCGCTTTAAACCCAATTACTGTC
+
CCCCCGGGGGGGGGGGGGGGGGGGGGGGGGGGGGGFFGGGGGGEGGGGGGGGGGGGGGGGGGGGGGGGGGGGGGGGGGGGGGGGGGGGGGGGGGGGGGGGGGGGGGGGGFGGGGGEGGGGGGGGGGGGGGGGGGGGGFGFFGGFC?DAGFG6ECCFFGGFGG@F9AGGECBBFFFFFFGAFGG*)>CFFGGFFEGGF?CE<(:;9>BFFCEFEFFF=FFF@E@>9?BCDD?9>92<>(3?FFFB><B
@M00200:205:000000000-AKKM3:1:1101:11739:9223 2:N:0:1
TACTGGGGTATCTAATCCCGTTCGCTCCCCTAGCTTTCGCACCTCAGCGTCAGTTGCAGACCAGAGAGTCGCTTTCGCCGCCGGCGTTCCTCCAGATATCTACGCATTTCACCGCTCCACCTGGAATTCCACTCTCCCCTCCTGCACTCCAGTCAAGTAGTATCCAATGCAGTTCCCCAGTTAGGCCGGGGGATTTCACATTGGACTTGCTCAACCGCCTACGTGCCCTTTAAGCCCAGTTACTGTC
+
CCCC@EFGGGGGGGGGGGFGGG,FFDGGEBF<FGGGGGGGDFGDGFFGGFG@FGEEFFGFFFFFGGCCFGGGGGGFGG7FC@FCFEGGGGGGFGFGFFFGFGFCED@FGGGGG>CBDFGGG8E,C89DFCAGGC8EEFGFFGF6DFGFF*AF;F8+*,57DFFG01=39DC@F;99AF>DE9?E5:CEF4;4):EGFEC?379E@@<EFC<4?3C@@GFD?F?4(;)22552))).:.83)6A>2)-
@M00200:205:000000000-AKKM3:1:1101:14067:9228 2:N:0:1
TACTCGGGTATCTAATCCTGTTTGCTCCCCACGCTTTCGCGTATCAGCGTCAGTATCCAACCAGGGGGCCGCCTTCGCCACAGGTGTTCCTCCCGATATCTACGCATTTCACCGCTACACCGGGAATTCCACCCCCCTCTTTGGTACTCTAGCTTGCCAGTTTCATGCGTCGTTCCCCGGTTGAGCCGAGGGATTTCACACATGACTTAACAAACCGCCTACCCTCCCTTTAAACCCAATTACTGTA
+
<CC8CGGGFGGFGGGGF@FGGGGGGGFGGGGGGGDGFGGGGFFGCFFCEGGGGFC<FGGG8@FGGGGGDGDGGGGGGFGFEEGGFGGDFGFFEFFG7C8EGFFGGEGGGEAFFGGFGC@FGGCCEGFGFGG9?E+C>DC@5C=ACFG@D>FGGG76@:FAD+8=EAF7>=?=?@);;AC8<*:7ACGEADD5)7;;FEFEFFBFFFFFF>B2<:FF6)<???());BGC:?9)4).;6::9AA-..)
@M00200:205:000000000-AKKM3:1:1101:3018:9246 2:N:0:1
TACCGGGGTATCTAATCCTGTTTGCTCCCCACGCTGTCGCGCCTCAGTGTCAGCAACGGCCCAGCAGAACGCCTTCGCCACTGGTGTTCTTCCCGATATCTACGCATTCCACCGCTACACCGGGAATTCCATCTGCCCCTACCGTGCTCGAGCCCGGCAGTCTGACCGCCAGCCCCGGAGTTGAGCCCCGGGATTTCACCAGCAACTTACCGAGCCACCTACGCGCCCTTTATACCCAATTCCTGTCAGAC
+
CCCCC>FGGF,,C6C@CEGGGGGGGDF@FFG7@FCCFGFEGBFFGGFDFFGFECFFFEGGECFCDFGG@FFB4,@F@:FEGGGGGGG:FFGGFFGGCGE,,9FFG87@ECEFEED>8C9FFCGGDCGCGGAF89F995DDF8,9=D>5@?GCEDCD>CGFGGAC4+3:*4/2?>?4)5/8<CFF4CAFED5>)2:4*-<3>??(4,(.)-52(1:CBF>:(5(04*7777446<<-<)(4).:4:90)).)
@M00200:205:000000000-AKKM3:1:1101:6908:9247 2:N:0:1
TACAGGGGTATCTAATCCCGTTTGCTCCCCACGCTTTCGCGCCTCAGCGTCAGGAAATGCCCAGAGACCCGCCTTCGCCACCGGTGTTCCTCCCGATCTCTACACATTTCACCGCTACACCGGGAATTCCAGTCTCCTCTGCATCCCTCAAGAACGGCAGTATCAGCCGACGTTTCTCGGTTGAGCCGAGAGATTTCACGACTGACTTGCCATCCCGCCTACGCGCCCTTTAAACCCAATTACTGTCAGCT
+
CCCCCFEGGGGGGGGGGFGGGGGGGGGGGGGGGGGGGGGGGGGGGGGGGFGGGGFFGGGGGGGGGGGGGGGGGGEGGGGFGGGGGGFGFGGGFGGGDGGGFFGGGEGFGGGGGDEDC@FGCEEGCEGGFEFGGGGGGFFFFCFF9DGFGFGGGGC?DG69D+7CEFFDEEEBFFFA9BGFGED<FFGAFG*:?FC7+9E;61<>@E4)3;837=8:375(:2853*7<9*7A<D3:8:11))6:9)).-,)
@M00200:205:000000000-AKKM3:1:1101:4756:9251 2:N:0:1
TACTGGGGTATCTAATCCTGTTTGCTCCCCTAGCTTTCGTGCCTCAGTGTCAGGATTCGTCCAGAGACTCGCCTTCGCCACCGGTGTTCCTCTCGATATCTACGCATTTCACTGCTACACCGAGAATTCCAGTCTCCCCTCCGAACCTCAAGCCGGATAGTATTCAATGCCCTCTCGGAGTTGAGCTCCGAGCTTTCACACCGAACTTACACGGCCACCTCCGCACCCTTTACACCCAATTACTGTCATAT
+
CCCCCGGDEGGGGGGGGGGGGGGGGGGGGGGGGFGAFGGGGGGGGGGGGGGGGFFGGGGGG7C6,CFGCEFG7FFGFGG,@FEC@=FFFEEDFG:=,<CFFCEFE,C,EFCGGGGF+A,:@+=7+8EFGD;=E@8E8;EDFEEBE5=5D6,+,6=5*3=?DF>FEF+,930)*)05**+*8:CFFGGFF***99C>BA?E.77279(/788>5(8:=DF=(/1A>C:DC*6))94;E?03.;97--9-.4)
@M00200:205:000000000-AKKM3:1:1101:27227:9256 2:N:0:1
TACTCGGGTATCTAATCCCGTTTGCTCCCCTAGCTTTCGCGCCTCAGCGTCAGTATTGGGCCAGATGAGCGCCTTCGCCACCGGTGTTCCTCCTGATATCTACGCATTTCACCGCTACACCAGGAATTCCCTCATCCTCTCCCATACTCAAGCCAGGCAGTTTGGGATGCAGGTCCTCGGGTGAGCCGAGGGATTTCACATTCCACTTACCTGACCGCCTACACGCCCTTTAACCCCACTTACTGTACACT
+
CCCCCGGGGGGGGGGGGGGGGGGGGGGGGGGGGGGGGGGGGGGGGGGGGGGGGGGGGGGGGGGGGGGGGGGGGGGGGGGGGGGGGGGGGGGGGGGGGGGGGGGGGGGGGGGGGGGFGGGGGGG8B@FGGGGGGGGGGFGFF,DFGFGFGFGGFGG5?DFEE9DF>DDGAGFBADFFFFD?@E7CFFFADGG>DFGCFFGEEFFFF@EFEFE==>CC@GB633=A(=F<72;4?)/3*6((/.6A<.)))))
@M00200:205:000000000-AKKM3:1:1101:5320:9268 2:N:0:1
TACCCGGGTATCTAATCCTGTTTGCTCCCCACGCTTTCGTGCATGAGCGTCAGTGCAGGCCCAGGGGATTGCCTTCGCCATCGGTGTTCCTCCGCATATCTACGCATTTCACTGCTACACGCGGAATTCCATCCCCCTCTGCCGCACTCCAGCCGTGCAGTCACAAATGCAGTTCCCAGGTTAAGCCCGGGGATTTCACATCTGTCTTGCACGACCGCCTGCGCACGCTTTAAGCCCAATTACTGTCAGAC
+
CCCCCDGGGGGGCFGGGGGGGGGGGFGGGEGGGGGGGGEGGGGGGCFGGGGGGGGGGGGGGGEGGGGGGGGGGGFGGGEGGGGGGGGGGGGGGGGGGGAFGGGGGEFF8FFGBAFBFGGGGGGGGDGFGGGGGG+DEFGBFGGFGFG=GFGGGFCEEEGFGGFFF*@CFGFFF79AAFF*@ACFFGFFED>A)=CFFEGE*)*;CCEFEFEFFDCC6CB(:2(04CDDCD(<>FA(/4(..-4<).6<<))
@M00200:205:000000000-AKKM3:1:1101:16081:9281 2:N:0:1
TACTGGGGTATCTAATCCCGTTCGCTCCCCATGCTTTCGTACCTCAGCGTCAGAACAAGCCCAGCGGCCTGTCTTCACCATCGGCGTTCCGATAGATATCAACGCATTTCACCACTCCACCTATCGTTCCGACCGCCCCTACTTGTCTCAAGATATGCGGTTCGCCGTGCAATTCCTCGGTTGAGCCGAGGGCTTTCACACGACGCCTGCACATCCGCCTACGTACCCTTTAAACCCACTTACTGTC
+
CCCCCGGGGGGGGGFGGGGGGGGGGGGGGGGGGGGGGGGGGGGGGGGGGGGGGGGGGG?FGGGGGGGGGCFFGGGGGGGGGGGGGGGGGGGGGGEGGGGCFGGGGGGGGGGGGGG?FF8EDGGGGEFGGGEGG6CCEBGFFGGFGFGFGFG7DGGFFF?5CD>G9DDGFGFFC@ACFFDDGDGGFFGF;D55>FFCFEGFFF(2:>4:?B<:-5<F(7>(,::77F)*204))521A?12A2<:4)4
@M00200:205:000000000-AKKM3:1:1101:17526:9302 2:N:0:1
TACTAGGGTATCTAATCCCGTTTGCTCCCCTAGCTTTCGCGCCTCAGCGTCAGAAGAAATCCAGTGCGCCGCTTTCGCCTCCGGCGTTCCTTCCAATATCAACGCATTTCACCGCTCCACTGGAAGTTCCGCACACCCCTATTTCCCTCAAGACCGACAGTATCAAAGGCACTTCTGCAGTTAAGCTGCAGGATTTCACCCCTGACTTGTCGGACCGCCTACGCGCCCTTTAAACCCAATTACTGTC
+
CCCCCGGGGGGGGGGGGGGGGGGGGGGGGGGGGGGGGGGGGGGGGGGGGGGGGGGGGGGGGGGGGGGGGGGGGGGGGGGGGGGGGGGGGGGGGGGGGGGGGGGGGGGGGGGGGGGFDFGGGGDGGGGGGGGGGGGEGFGFFGGFGFGFGFGC,=FAEGGFGGFGFFGGFGFCF@FFFFGFGGG@FCFFAFGFBGGFFFGFF@FFFFFFFFFF90CE@GFDFFDE0C>C9C)<<:AFDB:B<<<BFFF
@M00200:205:000000000-AKKM3:1:1101:16607:9302 2:N:0:1
TACCGGGGTATCTAATCCTGTTCGCTCCCCACACTTTCGCTCCTCAGCGTCAGGTCATTCCCAGAGAACCGCCTTCGCCACCGGTGTTCCTCCTGATATCTGCGCATTTCACCGCTACACCAGGAATTCCGTTCTCCCCTGAATACCTCTAGTCTGCCCGTATCGGAAGCAAGCGCCGTGTTAAGCACGGCGTTTTCACTCCCGACGCGACAAACCGCCTACGAGCCCTTTAAACCCAATTACTGTC
+
CCCCCGGGGGGGGGGGGGGGGGGGGGGGGGGGEGGGGGGGGGGGGGGGGGGGGGGGGGGGGGGGGGGGGGDGGGGGGGGGGGGGGGFGGGGGGGGGGGGGGGGGGGGGGGGGGGGFGGGGGGGGGGGFGGGGGFGFFFDDFGDFGFGFGFGGGGGFFEGFGGFGDFGGFGFBFFFFFFGEGGGDFGGFEDGFE5*9B?FEF8;>?9>(1:B>2:CE9D:(44:>?G>G*2262<B<5?::)6<AD><
@M00200:205:000000000-AKKM3:1:1101:18171:9305 2:N:0:1
TACCCGGGTATCTAATCCCGTTTGCTCCCCTAGCTTTCGCGCCTCAGCGTCAGAAGAGGTCCAGCACGTCGCTTTCGCCACCGGAGTTCCTTCCGATATCAACGCATTTCACCGCTCCACCGGAAGTTCCACATGCCCCTACCTCCCTCGAGACAGCCAGTATCCACGGCAGTTTTCCGGTTGAGCCGAAAGATTTCACCACAGACTTGGCTGCCCGCCTACGCGCCCTTTAAACCCAGTTACTGTC
+
CCCCCGGGGGGGGGFGGGGGGGGGGGGGGGGGGGGGGGGGGGGGGGGGGGGGGGGGGGGGGGGGGGGGGGGGGGGGGGGGGGGGGGGGGGFGGGGGGDEGGGGGGGGGGGGGGGGFGFFGGGGGGEFFGGGGGFGGGFGDFGFFGFGFGFGGGGGFFFGFGGEGFFGGFGA=FAFFFFG4>E**6<?A4CCBAGGFFFGFFFFF17;<<3;@@<GGFGB2((459EDD37425>D8C6<0<454A59
@M00200:205:000000000-AKKM3:1:1101:26116:9320 2:N:0:1
TACGCGGGTATCTAATCCCGTTTGCTCCCCACGCTTTCGTACCTCAGCGTCAGAATCGGCCCAGCGGCCTGTTTTCACCTTCGGCGTTCCGATAGATATCAACGCATTTCACCACTCCACCTATCGTTCCGACCGCCCCTACCGATCTCAAGACATGCGGTTCGCCGTGCAATTCCTCGGTTGAGCCGAGGGCTTTCACACGACGCCTGCATATCCGCCTACGTACGCCTTAAACCCAGTTACTGTCAGCT
+
CCCCCGGGGGGGGGGGGGGGGGGGGGGGGGGGGGGGFGGGGGGGGGGGGEGGGGGGGGGGGGGGGGGGGGFGGGGGGFFGGGGGGGGGGGGGGGGGFGGGGGGGGGDFGGGGGBD5DBDFGGGGGGGFF?EGGGGGGAEDFGGFGFGFDFG*4;CF>EGEAC@CBDGC>?FEFFFFFF:8CED<AFF>BGDEFGFGB9C>?0-3;>6<BFB>9AF:0CDFF?1><@53)28224A0;4,,).6<9<A<)))
@M00200:205:000000000-AKKM3:1:1101:4829:9326 2:N:0:1
TACGGGGGTATCTAATCCCGTTTGCTACCCTGGCTTTCGTGCCTCAGCGTCAGTAGAGACCCAGTAAGCCGCCTTCGCCACCGGTGTTCCTTAGGATATCAACGCATTTCACCGCTCCACCCTAAGTTCCGCTTACCTCTGTCTCACTCAAGCGCAGCAGTATCGAAAGCAATTCCTCAGTTAAGCTGGGGTATTTCACTCCCGACTTGCTACACCGCCTACTCACCCCTTCTGCCCAATTACTGTCCGAC
+
CCCCCGGGGGGGGGGGGGGGGGGGGGGGGGGFGGGGGGGGGGGGGGGGGGGGGD<FCE@FGGGGFGFGGFGGGGGGGGGDEGGGGGGGGEGGGCDFGGGG,=BFGGGGGGGGGGGBDGGGGGEFBFGGGGGGDEDFGDDEBDE2@+=>FF8DFCD?>EFFA70C=>CCEGFEFFFFFFGFG@92=;9?*;>9?<<FFEG*.8@@>@>=;C).7)<96DBD08);)5;C)2=())-5C01<)64:2.4)3((
@M00200:205:000000000-AKKM3:1:1101:25873:9354 2:N:0:1
TACGCGGGTATCTAATCCCGTTTGCTCCCCTGGCTTTCGCACCTCAGCGTCAGAAGCAGGCCAGACCGTCGCCTTCGCCGCCGGTGTTCCTCCTGATATCAACGCATTTCACCGCTCCACCAGGAATTCCACGGTCCCCTCCTGCCCTCAAGCAACACAGTATCAAGCGCAATTCCCCGGTTGGGCCGGGGGATTTCACACCTGACTTACATTGCCGCCTACGTGCGCTTTAAACCCAATTACTGTC
+
CCCCCGGGGGGGGGGGGEFGFGGGGGGGGGFGGGGGGFGGGGGGGGGGGFGGGGGGGGGGGGGGGGGGGGGGGGGGGGGFEGGGFGEEGGGGGGGGAFGGGFGGGEFGGGGGFGGDGGGGGGGGGGGGGFFGGGGEEFG=BEFFGFGFGFGFGGFFFGGFGGFGFFGFEGB2?E=BFFGFEEGDEGGFFCDEEEFD6<G<73:??BFBBFFF4>DF1<>:??:>7=>3)*3).6).;:(2<9:<<.9
@M00200:205:000000000-AKKM3:1:1101:13405:9358 2:N:0:1
TACTGGGGTATCTAATCCCGTTTGCTCCCCTGGCCTTCGTGCCTCAGTGTCAGGAACTGCCCAGAGATCCGCCTTCGCAACTGGTCTTCCTCACGATATCTACGCATTTCACTGCTACACCGTGAATTCCGATCTCCTCTACAGTCCTCGAGTCACGCAGTATCCGGTGCAATTTCGGAGTTGAGCTCCGAGATTTCACACCAGACTGGCGTCACCACCTACGCACCCTTTAAACCCAATTACTGTC
+
CCCCCGGGGGGGGGGGGGGGGGGGGGGGGGGGGGGGGGGGGGGGGGGGGGGGGGGGGGGGGGGGGGGGGGGGGGGGGGGGGGGGGGGGGGGGGGGGGGGGGGGGGGDFGGGGGGGFGFFGGEGGFGGGGGGGGGGGGFGFFG;DF?DEGBCDFGFFDGG>=B7DDDDEAGF9DEFDD>C9FG7FFG:FFDE5AGGFFEGFFFBF@85CDB4>BFGG6C?=(.5DFE4C/>;ECFFDD<783?>396>
@M00200:205:000000000-AKKM3:1:1101:18341:9385 2:N:0:1
TACTAGGGTATCTAATCCTGTTTGCTCCCCACGCTTTCGAGCCTCAGCGTCAGTAATGAGCCAGTATGTCGCCTTCGCCACTGGTGTTCTTCCGAATATCTACGAATTTCACCTCTACACTCGGAGTTCCACATACCTCTCTCACACTCAAGACACCCAGTTACTGTC
+
CCCCCGGGGGGGGGGGGGGGGGGGGGGGGGDGGGGGGGG@FEGGGGGCGGGGGGGGGGDGGGGGGGGGC9FFEGGGGGGGGEFG<FFGGCEFGFEFGGGGCDGGGGGGGGGGGGGF8EFG,4DC4CEDFEA9DGGGG7D6FGGFGFGFGF,=DDCFFD69E=CGFD=F
@M00200:205:000000000-AKKM3:1:1101:13926:9385 2:N:0:1
TACTAGGGTATCTAATCCTGTTTGCTCCCCACGCTTTCGAGCCTCAGCGTCAGTAATGGACCAGTATGTCGCCTTCGCCACTGGTGTCCTTCCGAATATCTACGAATTTCACCTCTACACTCGGAGTTCCACATACCTCTTCCAAACTAAAGATAGCCAGTATCAAAGGCAATTCCAAGGTTGAGCCCTGGGCTTTCCCCTCTGCATAAACTATCCGCCTCCGCTCCCTTTATACCCAATTACTGTC
+
CCCCCGGGGGGGGGGGGGGGGGGGGGGGGGGGGGGGGGGGGGGGGGGGGGGGGGGGGGCFGC,C6,6,C9<F=C=44C@,B?F8C=E,,C,C:,C,64@4=D<AFDGGFC=F?E9+,,@E>8D8++@@FF,,+=DG87=>FG;FG++0+;,+@DC57,+*4=C8DF?F*,;8DBFBD+20E3+0*6A*6DE?DEGF5*4100))***;8=@@ACG@8C>>)):*5?>4;D36AEF4?:2@CE6<**.
@M00200:205:000000000-AKKM3:1:1101:28129:9393 2:N:0:1
TACACGGGTATCTAATCCCGTTCGCTCCCCTGGCTTTCGCGCCTCAGCGTCAGTTGGGGTCCAGGAGCCCGCTTTCGCCACGGGCGTTCCTTCCGATCTCAACGCATTTCACCGCTCCACCGGAAGTTCCGGCTCCCCCTACCCCACTCCAGGCCGGTCGTATCGGTGCCACTTCCCCGGTTGAGCCGGGGGCTTTCAGCATCCGACGTGCCGGCCCCCCTACGCGCGCCTTAAACCCAATTACTGTC
+
CCCCCGGGGGGGCGGGGFFGGGGGGGGGGGGGGGGGGGGGGGGGGGGGGGGGGEDAE@FGGFGGGGDDEGGGDEFFGGGDEGF+FGGGEGGFGGGGGGGGFGGGG8FGFFGGDGGFGGGFFGCBFGFGGGGDD+0CFFGFFCGACDGBFFG5DFG?>*98?<@G=BD=?@A36AF/=AGEGGGGFFGE)>E@3C5C@AF6AFB36069B:?BFFED>)0((((708))/)(4<<:2;:(-.-6<<<AF
@M00200:205:000000000-AKKM3:1:1101:17116:9401 2:N:0:1
TACCCGGGTATCTAATCCTGTTTGCTCCCCACGCTTTCGTGCCTCAGCGTCAGTATCGGGCCAGTGAGCCGCCTTCGCCACTGGTGTTCTTGCGAATATCTACGAATTTCACCTCTACACTCGCAGTTCCACTCACCTCTCCCGAACTCAAGATCTTCAGTATCCAAGGCAGTTCTGGAGTTGAGCTCCAGGATTTCACACCTGACTTAAAGACCCGCCTACGCACCCTTTAAACCCACTTACTGTC
+
CCCCCGGGGGGGGGGGGGGGGGGGGGGGGGGGGGGGGGGGGGGGGGGGGGGGDGGGGGGGGGGGGGGGGGGGGGGGGGGGGGGGGGGGGGGGGGGGGGCGGGGGGGFGGGGGGGGFGG;FDFFCFGGGGGGGGGGGGFGEFDFE>DGFGFGGFGGFFGGFGCFD*?AF?FF=?EAFFFGFGG79*:=CFGFF??E?EFG*:A:4)7;E6CA;EBFF(?DFFB>EFGBG753>54=1B@18AEA?397
@M00200:205:000000000-AKKM3:1:1101:8104:9407 2:N:0:1
TACGAGGGTATCTAATCCTGTTTGCTCCCCACGCTTTCGCTCCTCAGCGTCAGTGCCGGCCCAGACCACCGCCTTCGCCACCGGTGTTCCTCCTGATATCTGCGCATTTCACCGCTACACCAGGAATTCCGTGGTCCCCTACCGGACTCTAGCCATAGCAGTCTCGAGTGGCGTCTCCAGGTTGAGCCTGGAGTTTTCACACCCGACTTGCCAAGCCGCCTACGAGCTCTTTAAGACCAATTACTGTC
+
CCCCCGGGGGGGGGGGGGGGGGGGGGGGGGGGDFGGGGGGGGGGGGGGGGGGGGGGGGGGGGGGGGGGGGGGGGGGGGGGGGGGGGGGGGGGGGGFFGFG=FGGDGGGGGGGG6CDGGFGGGGGGGGGGGGGGGGFEFGBFFGFGEGFGFG79CFFFFDC@BEFCA>EFE>DF5>49AF*@FG4A6C;F9/8AGFGFEEC?EDF2(((8AEFE)2;=<BB,/=A(*8)60449)6)2((4:424<)-6
@M00200:205:000000000-AKKM3:1:1101:22612:9418 2:N:0:1
TACTGGGGTATCTAATCCGGATCGCTCCCCACGCTGTCGCGCCTGAGCGTCAGGACCGGCCCAGCGAGCCGCCTTCGCCACTGGTGTTCCTCCCGATATCTACGCATTTCACCACTACACCGGGAATTCCACTTCCCTCTCCTGCCTTCGAGTCGAGCAGTATCGCGTGACCCTCCCCAGTTGAGCCGGGGGCTTTCACACGCGACTTGCACGACCGCCTGCGCGCTCTTTACACCCAATTACTGTC
+
CCCCCGGGGGGGGGGGGGGGGGGGGGGGGGGGGGGGGGGGGGGGGGGGGGGGGGGGGGGGGGGGGGGGGGGGGGGGGGGGGGGGGGGGGGGGGGGGGGGGGGGGGGDGGGGGGGGFGGGGGGGGGGGGGGGGGGGGGFFBFGGFGFGEGFGCFFGFDGGFGF<CAFGGAEFFFDFFFFGFFGG7ACFF>DDDFDGGF>EAF;BB07>6<A286?GD,9<6:49D25)957AA>).(:,(34<BA<<>
@M00200:205:000000000-AKKM3:1:1101:3950:9422 2:N:0:1
TACTGGGGTATCTAATCCCGTTTGCTCCCCTGGCTTTCGCGCCTCAGCGTCAATCTCGGTCCAGGATGCCGCCTTCGCCACCGGTGTTCCTCCAGATATCTACGCATTTCACCGCTACACCTGGAATTCCGCATCCCTCTCCCGAATTCACGCCAACCAGTATCGGACGCAGTTCCTGGGTTGCGCCCAGGGATTTCACGTTCGACTTCGCAGGCCGCCTACGCGCTCTTTAAACCCCATTACTCTCATAC
+
CCCCCGGGGDGGGGFGGGGGGGGGGGGGGGGGGGGGGGGGDGGGGGGGGGGCEDGGGGGGGGGFFCFGGGGGGGGGGGEGGGGEEGGGGGGGGGF,FFGGFFGFGGGGFGGGG8CA6FFFFGFG,=DGGEFGGDG8DDCDFEFFG*==FF,?FGG5DC7:E8CFF5>EFGFFFFFFFA*:2=/**=:?BG=56:6CFCG=D@;0((,2)10((,=81)7:?:0.(*)1*0454)5.1--7A94))).5).)
@M00200:205:000000000-AKKM3:1:1101:20046:9424 2:N:0:1
TACAAGGGTATCTAATCCCGTTTGCTCCCCTGGCTTTCGCTCCTCAGCGTCAGTGTTGGTCCAGGATGCCGCCTTCGCCACCGGTGTTCCTCCAGATATCTACGCATTTCACCGCTACACCTGGAATTCCGCATCCCTCTCCCAAACTCAAGCCATCCAGTATCAGACGCAGTTCCCCGGTTAAGCCGAGGGATTTCACGTCTGACTTAGTTGGCCGCCTACGAGCCCTTTATGCTCAGTTACTGTACGAT
+
CCCCCGGGGGGGGGGGGGGGGGGGGGGGGGGGGGGGGGGGGGGGGGGGGGGGGGGGGGGGGGGGGGGGGGGGGGGGGGGGFGGGGGGGGGGGGGGGGGGFGGGGGGGDGGGGGGGFGGGGGGGGGGGGGGFGGGGGGFGFFFGFCFGEGFGFFG?DFGGFGGFGFFGGDGFB?>?EFFGFGGD++@FE57EDAG6AFFGF3@3(*95?EECEC(>A@552334)6*><**3>C<<)<7;C9<)4)6)-,,-
@M00200:205:000000000-AKKM3:1:1101:6284:9459 2:N:0:1
TACTGGGGTATCTAATCCTGTTTGATCCCCACACTTTCGTGCCTCAGCGTCAGTTGAAGTCTAGTAAGCTGTCTACACTATCGGTGTTCTTGACGATATCTAAGCATTTCACCGCTACACCGTCAATTCCGCCTACCTCGATTCCACTCAAGCCCATCAGTATCAATCCCACCCTCCCGGTTAAGCCGGGATATTTCAGAACTGACTTAATAGTCCGCCTACGCACCCTTTAAACCCCATTACTGTC
+
CCCCCGGGGGGGGGGGGGGGGGGGGGGGGGGGEGGGGGGGGGGGGGGGGGGGGGGGGGGGGGGGGGGGGGGGGGGGGGGGGGGGGGGGGGGGGGGGGGGGGGGGGFGGGGGGGGG>?FFGGCFGGGGGGF?CDGGFGFGF>GCFGFFDFFGGFFGFFGDBDCEGFFGGB8?DEA??ABD>FEGCBEFF56+9A:EGFEC5;8E@5=CEFEEC@2@CAD@9AFFB9C>DG*6C4**8@(5:7EE?597
@M00200:205:000000000-AKKM3:1:1101:14238:9462 2:N:0:1
TACGAGGGTATCTAATCCTGTTTGCTCCCCACGCTTTCGAGCCTCAGCGTCAGTAATGAGCCAGTGTGTCGCCTTCGCCACTGGTGTTCTTCCGAATATCTACGAATTTCACCTCTACACTCGGAGTTCCACACACCTCTCTCATACTCAAGACACCCAGTATCAAAGGCAATTCCGAGGTTGAGCCCCGGGATTTCACCCCTGACTTAAATGTCCGCCTACGCTCCCTTTAAACCCAGTTACTGTC
+
CCCCCGGGGGGGGGGGGGGGGGGGGGGGGGGGGGGGGGGGGGGGGGGGGGGGGGGGGGGGGGGGGGGGGGGGGGGGGGGGGGGGGGGGGGGGGGGGGGGGGGGGDGGGGGGGGGGFGGGGGGGG7EC?FGFGGGGGGFGFFGGFGFGFFFG?FGGFFGGFGGFGEFGAFGFBFFFFFFDFGGGGFGFFFGGFDEGFFCF@D>BDBF;EF4CACEGF@GFD>:@E@G5CDFFFEFF@G@(.)7<?ECA
@M00200:205:000000000-AKKM3:1:1101:22551:9481 2:N:0:1
TACAAGGGTATCTAATCCCGTTTGCTCCCCACGCTTTCGCGCCTCAGCGTCAGGAATTGCCCAGAGACCCGCCTTCGCCACCGGTGTTCCTCCCGATCTCTACACATTTCACCGCTACACCGGGAATTCCAGTCTCCTCTGCAATCCTCAAGAACGGCAGTTTCGATCGACGTTCTTCGGTTGAGCCGAAGGATTTCACGACCGACTTGCCATTCCGCCTACGCGCCCTTTATGCCCAATTACTGTC
+
CCCCCGGGGGGGGGGGGFGGGGGGGGGGGGGGGGGGGGGGGGGGGGGGGGGGGGGGGGGGGGGGGGGGGGGGGGGGGGGGGGGGGGGGGGGGGGGGGGGGGGGGGGFGGGGGGGE>DFGGGDEGGGGGGGGGGGGGGFGBFGGFGFGFGFGGFGGFEGGFGGFGFFGGFGFBFFAFFFGFGGGGFGCFA7C>FFGGFFGB?F9BFF>?EEFFFFGFEDD<04?>>GBGC4:AAA9<FFB<<)69)))
@M00200:205:000000000-AKKM3:1:1101:13172:9491 2:N:0:1
TACTAGGGTATCTAATCCTGTTTGCTCCCCACGCTTTCGTGTCTCAGCGTCAGAATCGGCCCAGCGCCCCGCTTTCGCCTCAGGCGTTCCTCTAGATATCTACGCATTTCACCGCTCCACCTAGAGTTCCAGGCGCCTCTACCGACCTCAAGCGACGCAGTATGCCGAGCCGTTCCAGCGTTGAGCACTGGCATTTCACTCGACACTTACGCCGCCGCCTACACACGCCTTAAACCCAATTACTGTCAGCT
+
CCCCCGGGGGGGGGGGGGGGGGGGGGGGGGGGGGGGGGGGGGGGGGGGGGGGGGGGGGGGEGGGGGGDGGGGGGGGGGGGGGFGGGGGGGGGGGGGGGGGFEGFGGGGGGGGGGGEGEGGGGGGFGCGGGGGGGGGGFGFFGGFGFGFGFGDGGGFDGDFEGFGCFDG>EDF>@AFF>FBFGGCFGCFFCEAFDGGFFGFE<@F7:3EC<0;@0:E;C>:8::@2:<D3F64448186(.6<AA2<4-)))
@M00200:205:000000000-AKKM3:1:1101:18861:9516 2:N:0:1
TACTCGGGTATCTAATCCCGTTCGCTACCCTAGCTTTCGCGCCTCAGCGTCAGAAGAGGTCCAGTCCGTCGCTTTCGCCACCGGCGTTCCTTCCGATATCAACGCATTTCACCGCTCCACCGGAAGTTCCACAGACCCCTACCTCCCTCTAGACGAGCAGTATCCAAGGCAGTTTTCCGGTTAAGCCGAAAGATTTCACCCCGGACTTGCTCGCCCGCCTACGCGCCCTTTAAGCCCAATTACTGTCAGAC
+
CCCCCGGGGGGGGGGGGGGGGGGGGGGGGGGGGGGGGGGGGGGGGGGGGGGGGGGGGGGGGGGGGGGGGGGGGGGGGGGGGGGGGGGGGGGGGGGGGGGGGGF7FGGGGGGGG6EDGEFGGGGG:=@DGGGGGGGGGFGDFG?ACFGFGFACGGGBFGDAFGFGF+CDFFFDFFFFBACEGGGC6>EA4)C4/=<@F?F<19699>>@@EC489ED9GEFBF:D08@D)93A)49?G<(169AA9<B<)))
@M00200:205:000000000-AKKM3:1:1101:4298:9531 2:N:0:1
TACGCGGGTATCTAATCCTGTTTGCTCCCCACGCTTTCGCACCTCAGCGTCAATATGTGTCCAGTGAGTCGCCTTCGCCACTGGTGTTCTTCCGAATATCTACGAATTTCACCTCTACACTCGGAATTCCACTCACCTCTCCACAATTCTAGCGCTGCAGTCTTAAAGGCAATTCCGGAGTTGAGCCCCGGGCTTTCACCTCTAACTTACAAAGCCGCCTACGTGCACTTTAAACCCCGTTACTGTCAGAC
+
CCCCCGGGGGGGGGGGGGGGGGGGGGGGGGGGGGGGGGGGGGGGGGGGGGGGGGGGGGGGGGGGGGGGGGGGGGGGDGGGGGGGGGGGGGGFFG,@FFGGGGGDG,EFGGGGFGGFGGDFGGGGGCFGG,,@FGGGGFGFFGGFGFGFGFCFGG+@?E?*@FEFE9FGFG5@FEFFF5+0>@FFFCG5B5CBBEFCA*5>3BE*>BCCFEEEF28A2C>1/360,;)C72))19ADG((:(-8:94>))6)
@M00200:205:000000000-AKKM3:1:1101:11776:9531 2:N:0:1
TACGCGGGTATCTAATCCCGTTTGCTCCCCTGGCTTTCGCGCCTCAGCGTCAATGCCGGTCCAGGATGCCGCCTTCGCCACCGGTGTTCCTCCAGATATCTACGCATTTCACCGCTACACCTGGAATTCCGCATCCCTCTCCCGAATTCAAGCCTGCCAGTATCGGACGCAGTTCCCGAGTTGAGCTCGGGGATTTCACGTTCGACTTAGCAGGCCGCCTACGCGCCCTTTATACCCAATTACTGTC
+
CCCCCGGGGGGGGGGGGGGGGGGGGGGGGGGGGGGGGGGGGGGGGGGGGGGGGGGGGGGGGGGGGGGGGGGGGGGGGGGGGGGGGGGGGGGGGGGGGGGGGGGFGGGGGGGGGGGEGGGGGGGGGGGGGGGGGGGGGFGFFGGFGFGFGFGGGGGFFGGFGGFGFFGGFG>=DFFFFDDBFGGG4C<FB5CBEEFFFEGDFF@D@F?D9C>2A0E=>GFB0.(.7C@GC574<BBAF)::AABF2<B
@M00200:205:000000000-AKKM3:1:1101:27760:9562 2:N:0:1
TACTAGGGTATCTAATCCTGTTTGCTCCCCTAGCTTTCGTGCCTCAGTGTCAGGTGTTGTCCAGGGACTCGCCTTCGCCACTGGTGTTCCTCTCGATATCTACGCATTTCACTGCTACACCGAGAATTCCAGTCCCCCCTCCAAACCTCCAGCACGCTAGTATTCAATGCCATTTCAGGGTTGAGCCCTGAACTTTCACATCAAACTTAACATGCCACCTACGCACCCTTTAAGACCAGTTACTGTCCGCT
+
ABCCCGGGFGFGGGEEGG<FEFFCEGGGGG@FFGGGGGGGGGGGFGGGEFGGGGGGGDCFGGGGGCGGGGFGGGGG?@CFGG<ECECCDDGGGGGG8F=CFGGGGGGEGFGGGGCFGGG8>=CEGDECFGGGF9=@EEEBFGG5=DD5+?8+,+09:88@,+*?;9?DF8DE7D7D@FC*3@DC58,:?07*3@2??7,00:CEB5:887;@;),587A)0>29=*9?C4=4*8*5B52.9@8075;)((,
@M00200:205:000000000-AKKM3:1:1101:13755:9589 2:N:0:1
TACGCGGGTATCTAATCCCGTTCGCTCCCCTAGCTTTCGCACCTCAGCGTCAGATTCGGACCAGTAAGCCGCCTTCGCCACCGGTGTTCCTCCAGATATCTACACATTTCACCGTTCCACCTGGAGTTCCGCTTACCCCTTCCGACCTCGAGCCACGCAGTATCGGATGCCATTCCGCGGTTGAGCCGCGGGATTTCACATCCGACTTACGTAGCCGCCTACGTGCTCTTTAAACCCAATTACTGTC
+
CCCCCGGGGGGGGGGGGGGGGGGGGGGGGGGGGGGGGGGGGGGGGGGGGGGGGGGGGGGGGGGGGGGGGGGGGGGGGGGGGGGGGGGGGGGGGGGGGGGGCGGEFGGGGGGGGGGBGGGGGGGGFGFFFD+CGGGGGFGDFGGFGFGFGFGDGGGF>EGEEGCFDBDCBFFFFFFFFEDBGEDGFFGFFGGD:CCDFEGFFFFFFF>6AF?B<6CC9C>??0(0483:FGDBFFA0?<?:>AF>44>
@M00200:205:000000000-AKKM3:1:1101:19191:9594 2:N:0:1
TACAGGGGTATCTAATCCTGTTTGCTCCCCACGCTTTCGCACCTCAGCGTCAATACCAGTCCAGTGAGCCGCCTTCGCCACTGGTGTTCTTCCGAATATCTACGAATTTCACCTCTACACTCGGAATTCCACTCACCTCTCCTGGATTCAAGCGATGCAGTCTAAAAGGCAGTTCTGGAGTTGAGCTCCAGGCTTTCACCTCTTACTTACAAAGCCGCCTACGTGCGCTTTATGCCCACTTACTGTC
+
CCCCCGGGGGGGGGGGGGGGGGGGGGGGGGGGGGGGGGGGGGGGGGFGGGGGGGGGGGGGGGGGGGGGGGGGGGGGGGGGGGGGGGGGGGGGGEGGGGGGGGGDGGGGGGGGGGGFGGGGGGGGDGGGGFGGGGGGGFGFFGGFGFGFGFAFGGDFEGGFGGFG9?DDBGFFFFFFFFGFDEFCAFGFFGCAFGGF9EFEEFECEFEEEFFE@56@@GFFFB2;2C8<DGDCCE47BE(34;EF?EA
@M00200:205:000000000-AKKM3:1:1101:15701:9600 2:N:0:1
TACGAGGGTATCTAATCCCGTTTGCTCCCCTGGCTTTCGCGCCTCAGCGTCAATACCGGTCCAGGATGTCGCCTTCGCCACCGGTGTTCCTCCAGATATCTACGCATTTCACCGCTACACCTGGAATTCCACATCCCTCTCCCGGATTCGAGCCTGCCAGTATCGGACGCAGTTCCCGAGTTGCGCTCGGGGATTTCACGTTCGACTTAGCAGGCCACCTACGCGCCCTTTAAACCCAATTACTGTC
+
CCCCCGGGGGGGGGGGGGGGGGGGGGGGGGGGGGGGGGGGGGGGEGGGGGGGGGGGGGGGGGGGGGGGGGGGGGGGGGGGGGGGGGGGGGGGGGGFGGGGGGGGGGGGGGGGGGGFGGGGGGGGGGGGGGGGGGGGGFGDFGGFG>GDGFGGGGGFFGGFFFEG=D;EEGFADFFFFE>?GGG+/:=DEGGFFEGGFFF;D@@D@@FFFFFF@FGE?GFDB3(76CFG54>BFFB?GFF(:AAA26<
@M00200:205:000000000-AKKM3:1:1101:4231:9614 2:N:0:1
TACAAGGGTATCTAATCCTGTTTGCTCCCCACGCTTTCGTGCCTCAGTGTCAGTGCTGGTCCAGGGTGTCGCCTTCGCCACAGATGTTCCTCCCGATATCTACGCATTTCACTGCTACACCGGGAATTCCACACCCCTCTACCGCACTCTAGGTCGCCAGTATCCAATGCCATTCCCAGGTTGAGCCCAGGGCTTTCACATCAGACTTAACGAACCACCTACGCACGCTTTACACCCAATTACTGTCAGAC
+
CCCCBFGGGGGGGGGGGGGGGGGGGGGGGGGGGGGGGGGGGGGGGGGGGGGGFGFGGGGGGGGGGGFGGGGGGGDGGGGGGGEGGGGGGFDGGGGGGD6;D;FGGGGGDFDGFCF;=?FEFGED:8@FGGEGGG=BEAEDFGGFGEGFGDGC,?F5DEGFE9FG7DDEFGFFF8CCFC+*@<C?FGGFF*@9@E7CF<EA<@***7:E496AA>EG2CBFFE2?==)9*16>>5A(44(5CECE?CA<C).
@M00200:205:000000000-AKKM3:1:1101:4288:9615 2:N:0:1
TACTGGGGTATCTAATCCCGTTTGCTCCCCACGCTTTCGCGCCTCAGCGTCAGGAGGTGGCCAGAGACCCGCCTTCGCCACCGGTGTTCCTCCCGATCTCTACACATTTCACCGCTACACCGGGAATTCCAGTCTCCTCTCCACCCCTCCAGACCGGCAGTTTCGGAGGCCCTTCTGCGGTTGAGCCGCAGGCTTTCACCACCGACTTGCCGCTCCGCCTACACGCCCTTTAAACCCAATTACTGTCAGAC
+
CCCCCGGGGGGGGGGGGGGGGGGGGGGGGGGGGGGGGGGGGGGGGGGGGGGGGGGGGGGGGGGGGGGGFGGGGGGGGGGGGGG@FGGGGGGGGGGDCFGGGGGGGGGGGGGGGGGFGGGGGGGGCCFGGG8EGGGDGFGFFGGFGFGDDDFDGGGEAG??CC<C=B4C4CAAFDFF6AD>B?C49CEFFC>3>F?6;<F@EFFFF>B:72:90(:::DDB??F@:GFG)0):2A<:E(3(6<<6:59-)))
@M00200:205:000000000-AKKM3:1:1101:24020:9619 2:N:0:1
TACGGGGGTATCTAATCCTGTTTGATCCCCACGCTTTCGTGCCTCAGAGTCAATATATGTGTAGCGAGCTGCCTTCGCAATTGGTGTTCTATGTCATATCTAAGCATTTCACCGCTACATGACATATTCCGCTCACCTCCACAATATTCAAGGCAGATAGTATCAACGGCAGTTCCCAAGTTAAGCTCGGGGATTTCACCCCTGACTTACCTGCCCTCCTACGCACCCTTTAAACCCAGTTACTGTCAGCC
+
CCCCCGGGGGGGGGGGGGGGGGGGGGGGGGGGGGGGGFGGGGGGGGGGGGGGGGGGGGGGGGFGGGGGGGGGGGGGGGGGGGGCGGGGGGGGGFGFGGGGGGGGGGGGGGGFGGDFGGCFGGGGG9@FGFGDDEGGGFGDFGGFGFGEGFCF?CGF5EDDDFFGFFGGBGEFFE7FFFGFCECFFFFFE7C?B9CDC?FE))/)<EF>CFEE3>C;=FE@.7<D0?AGF4).74<@G;@.9<<)/17)).(
@M00200:205:000000000-AKKM3:1:1101:7897:9629 2:N:0:1
TACGGGGGTATCTAATCCTGTTCGCTCCCCACACTTTCGCTCCTCAGCGTCAGGATATTCCCAGAGAACCGCCTTCGCCACCGGTGTTCCTCCTGATATCTGCGCATTTCACCGCTACACCAGGAATTCCGTTCTCCCCTGAATACCTCTAGTCTGCCCGTATCGGAAGCAAGCCAGGTGTTAAGCACCTGGTTTTCCCTCCCGACGCGACAAACCGCCTACGAGCCCTTTAAACCCCGTTACTGTCAGAC
+
CCCCCGGGGGGGGGGGGGGGGGGGGGGGGGGGGGGGGGGGGGGGGGFFGGGGGGGGGGGGGGAFGFGGGFGGGGGGGG:FCFDCF@FGGFGGGGGGGGGGGGDFGGGGGGCGGGGFGGGGGGDE@FGGGGGG6=DEFFGFFF,?=DADCFFCE@;AFGFAE7@D>53@AGFEFD5A64;AFEC+4,2;**4);AEDA*=:=@@BFF>>0(,(((2A33760:20-:@F0*4))6<B5(4<:B?>4-)))))
@M00200:205:000000000-AKKM3:1:1101:16589:9633 2:N:0:1
TACTGGGGTATCTAATCCTGTTTGCTACCCACGCTTTCGCGCCTCAGCGTCAGATGCGGACCAGGGACTCGCCTTCGCCACCGGTGTTCCTCTCGATATCTACGCATTTCACCGCTCCACCGAGAGTTCCAGTCCCCCCTACCGCCCTCGAGAACCGCCGTTTGGCGCGCACTTCCCCGGTTGAGCCGGGGGATTTCACGCGCCACGTTCGGAACCGCCTACGCGCCCTTTCTACCCAATTACTGTCAGCT
+
CCCCCGGGGGGGGFGGGGGGGGGGGGGGGGFGGGGGGGGGGGGGGGGGGGGGGGGGGGGGGGGGGGGGGGFFGGGGGGGGGGDGGGGGGGGGGGDGFGGGGGGGGGGGGGGGGGGDGGDGGGGDFGEGGGGGGGGFGFG=DFGDGFGFGFGGGGGFFGGFEDEDAFDGDGFBFEFFFFGAC?CFFGE:EDGFBEFFFFGBBBBFFFFF<:<>(4CC>DDFF<::2:BG)2)))--)23-().).6)))6))
@M00200:205:000000000-AKKM3:1:1101:13149:9635 2:N:0:1
TACAGGGGTATCTAATCCCGTTCGCTCCCCTGGCTTTCGTGTCTCAGCGTCAGATGGCCCCCAGCGAGCTGTTTTCACCGTCGGCGTTCCAAGCGATATCTACGCATTTCACCGCTCCACCGCTTGTTCCGCTCGCCCCTAGGCCTCTCAAGACCGCCAGTATGCCCCGCGGTTCCCCGGTTGAGCCGGGGGATTTCACGAGGCACTTAACGGCCCGCCTACACACGCTTTAAACCCAATTACTGTCAGAC
+
CCCCCGGGGGGGGGGGGGGGGGGGGGGGGGGGGGGGGGGGGGGGGGGGGGGGDGGGGGGGGGGGGGGGGGGGGFGGGGGGGGGDGGGGGGFF9FFGGGGGGGGGGGGGGGGGGEGFDGGGGCGGGGGGGGGGGGGGGFGFFGGAFFGFGF:FFFGFFGDEGGFFEFGFFGFFFFFFFFGFGGDGFFGDDGEBEGGGFFGFF>9>?B:0))-821CE>GF0:B07>E79/9(669<7E?(4)66446<2<2)
@M00200:205:000000000-AKKM3:1:1101:13955:9641 2:N:0:1
TACCGGGGTATCTAATCCTGTTTGATCCCCACACTTTCGTGCCTCAGCGTCAGTTATAGTTTAGTAAGCTGTCTTCACTATCGGTGTTCTTGACGATATCTAAGCATTTCACCGCTACACCGTCAATTCCGCCTACCTCAACTATACTCAAGTCTTCCAGTATCAATGCCACCCCTCCAGTTAAGCTGGAGTATTTCAGCACTGACTTAAAAGACCGCCTACGCACCCTTTAAACCCAATTACTGTA
+
CCCCCGGGGGGGGGGGGGGGGGGGGGGGGGGGGGGGGGGGGGGGGGGGGGGGGGGGGGGGGGGGGGGGGGGGGGGGGGGGGGGGGGGGGFGFGGGGGGEGGGAGFGGGGGGGGGGFGGGGGGGGGGGGGGGGGGGGGFGFFGGFGFGFGFGGGDDDF,?FGGFGFFGCDDFE5@EFD5?BFDFGCD,36?E5*CCFFFGCCD5C@EFFA7:7==FFBGF2))):=GBG4CEFE4>(=>B5@4>?5@*
@M00200:205:000000000-AKKM3:1:1101:7016:9642 2:N:0:1
TACCGGGGTATCTAATCCTGTTTGCTACCCACGCTTTCGAGCCTCAGTGTCAGTGACAGTCCAGAGAGCCGCTTTCGCCACCGGTGTTCCTCCATATATCTACGCATTTCACCGCTACACATGGAATTCCACTCTCCTCTACTGCACTCAAGTCTAACAGTTTCCAATGCACACAATGCTTGAGCCACTGCCTTTTACATCAGACTTATTAAACCACCTGCGCTCGCCTTAAACCCCGTTACTGTC
+
CCCCCGGGGGGGGGGGGGGGGGGGGGGGGGGGGGGGGGGGDCFGGGGGGGGGGGGGGGGGGGGGGFGGGGGGGDGGEGGGGFGDGGGGGGGGGGGFGGGGGGGGGGGGGGGGGGGFCFGGGGFGD,9DFGGGGGGGGFGFFGGFFFGFGFF?GGGFFGGBDDFGFFGGFGFDFDD?9D+33,AFFGGFAFGFAFGGCF,*CA>*:5;CE*;@;CC8=D>BD>A*-1?)99E:67B(*06(3;5??<
@M00200:205:000000000-AKKM3:1:1101:19751:9650 2:N:0:1
TACAGGGGTATCTAATCCTGTTTGCTCCCCACGCTTTCGTGCCTGAGCGTCAGTGTTATCCCAGGAGGCTGCCTTCGCCATCGGTGTTCTTCCGCATCTCTACGCATTTCACTGCTACACGCGGAATTCCACCTCCCTCTGACACACTCTAGTCTTGCAGTCACAAATGCAGTTCCCAGGTTAAGCCCGGGGATTTCACATCTGTCTTACAAAACCGCCTGCGCACGCTTTAAACCCACTTACTGTC
+
CCCCCGGGGGGGGGGGGGGGGGGGGGGGGGGGGGGGGGGGGGGGGGGGGGGGGGGGGGGGGGGGGGGGGGGGGGGGGGGGGGGGGGGGGGGGGGGGGGGGGFGGGGGGGGGGGGGFGGGGGGGGGGGGGGGGGGGGGFGFFGGFGFGFGFGCFFGFFDGFGGFGE6DGFGFFFFFFFFG?FF:C8CFFFDGFBCGGFFGEEF;4AEEFFFFFFFFE>DFF>?BB>E:D9C?<CEFFGF(,7)6A249
@M00200:205:000000000-AKKM3:1:1101:6079:9674 2:N:0:1
TACCAGGGTATCTAATCCCGTTTGCTCCCCTAGCTTTCGCTCCTCAGCGTCAATGTTGGTCCAGGATGCCGCCTTCGCCACCGGTATTCCTCCAGATATCTACGCATTTCACCGCTACACCTGGAATTCTGCATCCCTCTCCCAAATTCAAGCCATCCAGTATCGGATGCAGTTCCCAGGTTGAGCCTGGGGATTTCACATCCGACTTAGTTGGCCGCCTACGAGCCCTTTATACCCAATTACTGTC
+
CCCCCGGGGGGGGGGGGGGGGGGGGGGGGGGGGGGGGGGGGFEGGGGGGGGGGGGGGGGGGGGGGGGGGGGGFGGGGGGEGGGGGGGGGGGGGGGGGGGGCGGGGGGGFGFGGGGFGGGFGGFFFGGGGFGGGGGDGFGDF?GFFFGCFDFF9DFFFGF?DGFG>DGGFGFFFFFFFFGFGGFFFFGFFGG>5@EFFFGFCEC=AA@>CFF4*:BDAC?5@52:5E?5<>;6<?C3?3(,/)7?C<9
@M00200:205:000000000-AKKM3:1:1101:20565:9694 2:N:0:1
TACACGGGTATCTAATCCTGTTTGCTCCCCACGCTTTCGAGCCTCAGCGTCAGTAATGGACCAGTATGTCGCCTTCGCCACTGGTGTTCTTCCGAATATCTACGAATTTCACCTCTACACTCGGAGTTCCACATACCTCTTCCATACTCAAGATAGCCAGTATCAAAGGCAATTCCAAGGTTGAGCCCTGGGCTTTCACCTCTGACTAAACTATCCGCCTACGCTCCCTTTATGCCCAGTTACTGTC
+
CCCCCGGGGGGGGGGGGGGGGGGGGGGGGGGGGGGGGGGGGGGGGGGGGGGGGGGGGGGGGGGGGGGGGGGGGGGGGGGGGGGGGGGGGGGGGGGGGGGGGGGGGGGGGGGGGGGFGGGGGGGGGGGGGGGGFCFFFFGFFGGFGFCEGFGCGGGFFDFDFFFGFFGGFGFFFFFFCDGFFDGGBGGFDFE?FFFGFCCCEFFFFFFE95CEFFGCD>?ADF2@9EBFDC>CEEEEC)77???FFCF
@M00200:205:000000000-AKKM3:1:1101:17133:9697 2:N:0:1
TACCAGGGTATCTAATCCTGTTCGCTCCCCACGCTTTCGCGTCTCAGCGTCAGTACCGTCCCAGAGAGCCGCTTTCGCCACGGGTGTTCCTCCTGATATCTGCGCATTTCACCGCTACACCAGGAATTCCACTCTCCTCTTCCGGACTCTAGCCCGACGGTTTCCATCGACGTCTCGAGGTTGAGCCTCGAGTTTTCACAACGGACCTGTCGGGCCGCCTACACGCTCTTTATACCCAATTACTGTCAGA
+
CCCCCGGGGGGGGGGGGGGGGGGGGGGGGGGGGGGGGGGGGGGGGGGGGGGGGGFGGGGGGGGFGGGGGGGGGGGGGGGGGGDGGGGGGGGGGGGGGFGGGGGGGGGGGGGGGDGFGGGGGGGGGCGGGGGGGGGFGFGFFGGFEDGBGDDFGF?E>GGACDFGEFFGEGEFFFAFA/;BFGG<ACFFFCC>FGGFFEG5)(,((:BF@EE@;9EE>GDBFF?4(2@C*:6466:4<?F79):4264)))
@M00200:205:000000000-AKKM3:1:1101:27723:9721 2:N:0:1
TACGAGGGTATCTAATCCTGTTTGCTCCCCACGCTTTCGTGCATGAGTGTCAGTGTTGGCCCAGGAGGCTGCCTTCGCCATTGGTGTTCCTCCACATCTCTACGCATTTCACCGCTACACGTGGAATTCCACCTCCCTCTGCCACACTCCAGCCACGTAGTTTCGAGCGCAATTCCCAAGTTAAGCCCGGGGATTTCACACTCGACTTGCGCGGCCACCTGCGCACACTTTAAACCCAATTACTGTCATAT
+
CCCCCGGGGGGGGGGGGGGGGGGGGGGGGGGGGGGGGGGGGGGGGGGGGGGGGGGGGGCFGGGGGGGGGGGGGGGGGGGGGGGGFGGGGGGGGGGGGGGGGGGGGGF>CFFFGGGFGGGGGGEGGGGGGG=FGGGEEFGFFFGFGFGFGBFGGGGFFGGFEFEGADGG>GFB?EAFFFFAFDGGFAGFDD5AFGGGFF?A5=B=@@F?FE@F22CCF:53(/()6=)1*;54<A>?E08:A4)44))))-)
@M00200:205:000000000-AKKM3:1:1101:28866:9724 2:N:0:1
TACTGGGGTATCTAATCCCGTTTGCTCCCCACGCTTTCGCGCCTCAGCGTCAGTCACCGTCCAGAAGGCCGCCTTCGCCACCGGTGTTCCTCCCGATCTCTACACATTTCACCGCTACACCGGGAATTCCACCTTCCTCTCCGGGACTCAAGAGAGACAGTTTCGGGCGCCGTTCCTCGGTTGAGCCGAGGGATTTCACACCCGACTTACCTCCCCCCCTACGCGCCCTTTCACACCAATTACTGTCAGAC
+
CCCCCGGGGCFGGGGGGEFFGGGGGGGGGGGGGGGGGGGGGGGGGGGGGGGGGGGGGGGGGGGGGGGGGGDGGEGGGGGGCFFEEGFGGGGGGGEEGGFGGGGGGGGGGGGGGDGFGGGGGGGGGGGGGG8FDFGGGFGED8>9>DGFGFG79C+*9DFAAC<F957C@G*28=AACA<)6?)*;+:3.8EDEFFGF5C3;?>(4>FF9>?)-,11(1772?05,8<97*5)-5)4A6(594:AA)<)-))
@M00200:205:000000000-AKKM3:1:1101:21535:9736 2:N:0:1
TACGCGGGTATCTAATCCTGTTTGCTACCCACGCTTTCGCTCCTCAGCGTCAGTTACGGCCCAGAGCGGCGCCTTCGCCACTGGTGTTCCTCCTGATATCTGCGCATTTCACCGCTACACCAGGAATTCCCCGCTCCCCTACCGCACTCGAGTCACGGCAGCATCGAGTGGCATCTCTGGGTTGAGCCCAGCGTTTTCACACCCGACTTACCGCACCGCCTACGAGCTCTTTACACCCAGTTACTCTC
+
CCCCCGGGGGGGGGGGGGGGGGGGGGGGGGGGGGGGGGGGGGGGGGGGGGGGGGGGGGGFGGGGGGGGCGGGGGGGGGGGGGGGGGGGGGGGGGGGGGGGGGGGGGGGFGGGGGGEDGGGGGGGGFDGGF8DCEDGE?EFFGGFGFGFGFGGGGFF?GDEC*78>4C=AC;@;BF86FFA+@<))37;09=587=C3<ACCF;903;B?AF?B(:?>3>,--()-/<)<F74)).<C>6?2):A4)6)
@M00200:205:000000000-AKKM3:1:1101:14612:9749 2:N:0:1
TACTGGGGTATCTAATCCTGTTTGCTCCCCACGCTTTCGCGCCTCAGCGTCAGTTACAGTCCAGAGAGCCGCCTTCGCCACTGGTGTTCCTCCACATCTCTACGCATTTCACTGCTACACGTGGAATTCTACCCCCCTCTGCCAGATTCAAGCCTTGCAGTCTCCATCGCAATTCCCAGGTTGAGCCCGGGGCTTTCACGACAGACTTACAAAACCGCCTGCGCACGCCTTATACCCAGTTAATGTC
+
CCCCCGGGGGGGGGGGGGGGGGGGGGGGGGGGGGGGGGGGGGGGGGGGGGGGGGGGGGGGGGGGGGGGGGGGGGGGGGGGGGGGGGGGGGGGGGGGGGGGGGGGGGGGGGGGGGGFGGGGGGGGGGGGGGGGGGGGGFGFFGGFGBGFGFFGGGGFFGGFFGFGFFGGFGEAFFFFFFD?FFGGFGGFFGGDFGEFFEFDD=59325?:EEC3=G8(/>;?<6)(32>*;;>9<<2C4:?9)))..)
@M00200:205:000000000-AKKM3:1:1101:13046:9759 2:N:0:1
TACCGGGGTATCTAATCCTGTTTGCTCCCCACGCTTTCGAGCCTCAGTGTCAGTTACAGGCCAGAGAGCCGCTTTCGCCACCGGTGTTCCTCCATATATCTACGCATTTCACCGCTACACATGGAATTCCACTCTCCTCTCCTGCACTCAAGTCTACCAGTTTCCAATGCATACAATGGTTGAGCCACTGCCTTTTACACCAGACTTAATAAACCACCTGCGCTCGCTTTAAACCCAATTACTGTC
+
CCCCCGGGGGGGGGGGGGGGGGGGGGGGGGFGGGGGGGGFGGGGGGGGGGGGGGGGGGGGGGGGGGGGGGGGGGGGGGGGGGDGGGGGGGGGGGGGGFGGGGGFGGGGGGGGGGGFGGGGGGGGGGGGGGFGGGGGGFGFFFGFGFGFGFGGGFGFFGGFFGD@EDGGFGFEFFF5DFD;F8?GFFGAFGGAFGFG9*EC5C5@98>7EEEF*8884@6==:=4984*:F=CC=:@@((//;C<3)
@M00200:205:000000000-AKKM3:1:1101:8170:9782 2:N:0:1
TACGGGGGTATCTAATCCGGTTCGCTACCCTGGCTTTCGGGTCTCAGCGTCAGGATCGGCCCAGTCGGCCGCCTTCGCCACTGGTGTTCCACCCTATATCTGCCCATTTCACCGGTACACAGGGTATTCCACCGACCTCTACCGTCCTCAAGTTCCCCAGTATCAGATGCAATTCAGCGGTTAGGCCGCTGGATTTCACATCTGACTTAAGGAACCGCCTACACCCACTTTAAACCCAGTTACTGTC
+
CCCCCGGGGGGGGGGGGGGGGGGGGGGGGGFGGGGGGGGGGGGGGGGGGGGGGGGGGGGGGGGGGGCGGGGGGGGGCGGEGGGGGGGGGGGGGGGGGGGGGGGGGGGGFGGGGGG?DGGGGG8=FDFGGFGGGGGEGFGEFGGFGEGAGFFD;<FFAFFFGFFG<A>FFGF6@BFF9=CAEECF4CF>EGDFFGFG6.A9<3);?<A.7C?33;CFFCD??BF@(:>D7:75:9A1*((.6)-6654
@M00200:205:000000000-AKKM3:1:1101:15227:9786 2:N:0:1
TACTGGGGTATCTAATCCCGTTTGCTCCCCACGCTTTCGCTCCTCAGCGTCAGTACCGGCCCAGAGCATCGCCTTCGCCGCTGGTGTTCCTCCTGATATCTGCGCATTTCACCGCTACACCAGGAATTCCATGCTCCCCTACCGGACTCAAGTCACAGCAGTATCGGGTGGCGTCTCTGGGTTGAGCCCAGAGTTTTCACACCCGACTTACCGAACCGCCTACGAGCTCTTTAAACCCAATTACTGTC
+
CCCCCGGGGGGGGGGGGGGGGGGGGGGGGGGGGGGGGGGGGGGGGGGGGGGGGGGGGGGGGGGGGFGGGGGGGGGGGGGGGGGGGGGGGGGGGGGGGGGGGFGGGGGGGGGGGGGFGGGGGGGGGGGGGGGGGGFGGFEBFFGBGFGFGBFGGGGFFGFFCCCGEBDDFGFFFFFFFFFFGGGDAFGFFF74?=EFFCC?EEFFFF;38)7ED;:E;D>>1(48:=BDGGB2-<BFGF<0794A>24A
@M00200:205:000000000-AKKM3:1:1101:15845:9802 2:N:0:1
TACAGGGGTATCTAATCCTGTTTGCTCCCCACGCTTTCGAGCCTCAGTGTCAGTTACAGGCCAGAGAGCCGCTTTCGCCACCGGTGTTCCTCCATATATCTACGCATTTCACCGCTACACATGGAATTCCACTCTCCTCTCCTGCACTCAAGTCTACCAGTTTCCAATGCATACAATGGTTGAGCCACTGCCTTTTACACCAGACTTAATAAACCACCTGCGCTCGCTTTAAACCCAGTCACTGTC
+
CCCCCGGGGGGGGGGGGGGGGGGGGGGGGGGGGGGGGGGGGGGGGGGGGGGGGGGGGGGGGGGGGGGGGGGGGDGGGGGGGGGGGGDGGFGGGGGGGGFGCGGGGGGGGGGGGGGEGGGGGGFGG@EFGGGGCCFF?FGEFGGFGFGFGF8DGFGFFEDFADFGFFGGFGFFFFFDFF+?CECFFGGFFFGFFFGFFFGFFFD@=@*:*@EE@E6F8CAEBA9:>:8:CC6C4=B>7>.*88?4?F
@M00200:205:000000000-AKKM3:1:1101:14716:9872 2:N:0:1
TACGCGGGTATCTAATCCTGTTTGCTCCCCACGCTTTCGCGTCTCAGCGTCAGTATCCGACCAGGGGGCCGCCTTCGCCGCAGGTGTTCCTCCCGATATCTACGCATTTCACCGCTACACCGGGAATTCCACCCCCCTCTTCGGTACTCTAGCTTGCCAGTTTCATGCGCACTTCCCCGGTTGAGCCGGGGGATTTCACACATGACTTAACAAACCGCCTACACGCCCTTTACACCCAGTTACTGTC
+
CCCCCGGGGGGGGGGGGGGGGGGGGGGGGGGGGGGGGGGGGGGGGGGGGGGGGGGGGGGGGGGGGGGGGGGGGGGGGGGGGGGGGGGGGGGGGGGGDCEFGFGGGGGGGGGGGGGDGGGGGDEGGGGGGGGGGGGGGFGFFGGFGFC?>8FFFGGFFGGFFG<CEFFFDEBBFEFFFFGAFEG4?GGE>GD35CCGFFGFFFFBFFB<9<ADAFGGFDE6,.:??G5C><:2598BG?(5<A<A<4<
@M00200:205:000000000-AKKM3:1:1101:19107:9886 2:N:0:1
TACCAGGGTATCTAATCCGGTTCGCTCCCCACGCTTTCGCGCCTCAGCGTCAGTTACCGCCTCGAAGACCGCCTTCGCCACTGGTGTTCCTCCGGATATCTACGCATTTCACCACTACACCCGGAATTCCATCTTCGTCTACGGCACTCAAGTCTGGGAGTATCTGCAGACCCCTCTCGGTTGAGCCGAGAGATTTCACCACAGACTTTCCAAACCGCCTGCGCGCGCCTTAAACCCAATTACTTTC
+
CCCCCGGGGGGGGGFGGDGGGGGGGGGGGGGGGGGGGGGGGGGDGGGGGFGGGGGGGGGGGGGGGGGGGGGGGGGGGGGGGGGGGCGCFGGGGGGGGGGGGGGGGGDEGGGGFFGFGGGGGGGGGGGGGGFGGGGEGDGFFGGFGFG<7*@:@FGF?EF>CFEGFFGGFFFFFAFFFFGFFCDGFGCEFGGFFGGGFCFEE@DDF;@EEFEE<>FG@CAFD:(89EFD)9(<<<)3A:?1):)))-.
@M00200:205:000000000-AKKM3:1:1101:18287:9890 2:N:0:1
TACCGGGGTATCTAATCCCGTTCGCTCCCCTGGCTTTCGTGTCTCAGCGTCAGATGACCCCCAGCGAGCTGTTTTCACCGTCGGCGTTCCAGGCGATATCTACGCATTTCACCGCCCCACCGCCTGTTCCGCTCGCCCCTGGGTCCCTCAAGACCCCCAGTCCGCCACGCGGTTCCGCCGTTGAGCGGCGGGATTTCACAATGGCGCTTAGGGGTCCGCCTACACACGCCTTATACCCAGTTACTGTC
+
CCCCCGGGGGGGGGGGGGGGGGGGGGGGGGGGGGGGGGGGGGGGGGGGGGGGGGGGGGGGGGGGGGGGGGGGGGGGGGGGGGGGGGGGGGGGGGGGGGGGGGGGGGGGFGGGGGGFGGGGGGGGGGGGGGGGDGGGGFGFF>CFGFGFGFGGGGFFFGGBFGEGFFDGFGFF>>EFFFGFGDGG;FGDFGGFFG?>?<F><AFBBFF9?0>FB>GE:C><<::44<:DG*4:)4:4C:7<8<9<<<<D
@M00200:205:000000000-AKKM3:1:1101:24269:9908 2:N:0:1
TACTGGGGTATCTAATCCCGTTCGCTACCCTAGCTTTCGTACCTCAGCGTCAGAAGAGACCCAGTAAGCCGCTTTCGCCACCGGTGTTCCTGATGATATCAACGCATTTCACCGCTCCACCATCAGTTCCGCTTACCCCTGTCTCCCTCAAGCCACGCAGTATGAAGCGCAGTTCCTCGGTTAAGCCGAGGGATTTCACACCTCACTTACGTGGCCGCCTACGCACCCTTTAAACCCAATTACTGTCAGAC
+
CCCCCGGGGGGGGGGGGFGGGGGGGGGGGGGGGGGGGGGGGGGGGGGGGGGGGGGGGGGGGGGGGGGGGGGGGDGGGGGGGGGGGGEGGGGGGGGGGGGGGGFGGGC7FGFGGGDADGGGFGGGGGGGEFGGGGG8FFGFFGGFGFGFGFG?FGGFFCDEE9EGCFGGFGFFFFFFFFGFGGGG6AFBFGGDAF6CFFGFFF@B=>EFFFBF=@EF>DA0<D;BFGFG583>9).(;,(44)6<5.).6<)
@M00200:205:000000000-AKKM3:1:1101:21077:9909 2:N:0:1
TACTGGGGTATCTAATCCTGTTTGATCCCCACGCTTTCGTGCCTCAGAGTCAATATATGTGTAGCGAGCTGCCTTCGCAATTGGTGTTCTATGTCATATCTAAGCATTTCACCGCTACATGACATATTCCGCTCACCTCCACAATATTCAAGACAGATAGTATCAACGGCAGTTTCCAAGTTAAGCCCGGAGATTTCACAACTGACTTACCTGCCCTCCTACGCACCCTTTATACCCAATCACTGTC
+
CCCCCFGGGGGGGGGGGGGGGGGGGGGGGGGGGGGGGGGGGGGGGGG<FGGGGGGGFGGGGGGGF7BFEDGGGGGGGGGGGGGGGGGGGGAGDFGGF<FGFGFGGGGGGGGGGGGDDFGGF8EDDFGGGF?EDG>EGBFD5DEF=FDFG7,9,+DFFGGFGCECEFGDEG>8FE+D7FDFFF7FFG,<>CEA5CFFF@G7*)88@BFC7A@CCDGCEGDF=BA55EEGF8E=<*7<8>23(038;9*
@M00200:205:000000000-AKKM3:1:1101:4916:9921 2:N:0:1
TACACGGGTATCTAATCCTGTTTGCTACCCACGCTTTCGAGCCTCAGTGTCAGTTACAGTCCAGAGAGCCGCTTTCGCCACCGGTGTTCCTCCATATATCTACGCATTTCACCGCTACACATGGAATTCCACTCTCCTCTACTGCACTCAAGTCTAACAGTTTCAAATGCACACAATGGTTGAGCCACTGCCTTTTACATCTGACTTATTAAACCACCTGCGCTTGCTTTCAACCCCATTACTGTCTGATC
+
CCCCCG:FFGCGFFEEEFFGCFFGGGGGFGCFDGGFFGGGGGGGGGGECEGGGGFGGFFGGGFGGCF@FDGGCGGFFGGGGGGGF=F:F98FDFGFFFFFGGGGGGEFFF;EEE8@6@FGG8BC<C@EADGGDEDFFBGEFFFFGF?EG*@DFDFFFA+DAD9D*?3EFGFE8D?5?B+5C6885=DD5=@?FGF77@,*0*5*1**:;7EE*83,)99C5:2*)*322=AE<;@(:(3>4>5*94*/8/1
@M00200:205:000000000-AKKM3:1:1101:26035:9961 2:N:0:1
TACCGGGGTATCTAATCCCGTTTGCTCCCCTAGCTTTCGCGCCTCAGCGTCAGTATCGGGCCAGATGAGCGCCTTCGCCACCGGTGTTCCTCCTGATATCTACGCATTTCACCGCTACACCAGGAATTCCCTCATCCTCTCCCGTACTCAAGCCAAGCGGCTTGAGATGCCGGTCCCCGGGTGAGCCGGGGCATTTCACATCCCACCTACCTGACCGCCTACACGCCCTTTATGCCCAATTACTGTCAGTT
+
CCCCCGGGGGGGGGGGGDGGGGGGGGGGGGGGGGGGGGGGGGGGGGGGGGGGGGGGGGGFGGGGGGGGGGGGGGGGGGGGGGGGGGGGFGGGGGGDGGGGGGGGEDGGGGGEGDG5=FGGGGFGGGGGGGGGGGGGFF8DFGGFGFGFGFGGGGGFFGG>+05DBFGGFGF=555@FFC4<:DGFFGFFG58>CEGFE+.533=;(6336@FF?FC6CE<6:?F6?:D)04<AF)-;.(,-6>FF-)).))
@M00200:205:000000000-AKKM3:1:1101:3551:9980 2:N:0:1
TACCGGGGTATCTAATCCCGTTCGCTCCCCTAGCTTTCGCGCCTCAGCGTCAGTGTCAGCCCAGCAACCCGCCTTCGCCGCAGGTGTTCCTCTCGATATCTACGCATTTCACCGCTCCACCGCTTGTTCCGGTGACCCCTGGCCGGCTCAAGAGACGCAGTATGCCCAGCAGTTCAAAGGTTGAGCCGTGGGATTTCACAAGACACTTACGCCTCCGCCTACACACGCTTTAAACCCAATTAATGTC
+
CCCCCGGGGGDGGGGGGGGGGGGGGGGGGGGGGGGGGGGGGGGGGGGGGGGGGGGGGGGGGGGGGFGGCGGGGGGGGGGEGGGGGFGEGGGGGGFFDFGGGGGGCEEGGGGFDEGDGGGGG8BEFGFGGGGGDEGGGFGBFEG5@@CAGFGCCC*A?:?>EGECE8CCFGFF8CA+4++)2>*2?CGA?CDBACFGFFGF34@DF@;47>1<1,:C9CE?BBF?BG>G>7:A>FF0C?B7<A))6).
@M00200:205:000000000-AKKM3:1:1101:5015:9985 2:N:0:1
TACGGGGGTATCTAATCCTGTTTGATCCCCACGCTTTCGTGCCTCAGCGTCAATTAAACCATAGTAAGCTGCCTTCGCAATTGGTGTTCTGTGACATATCTATGCATTTCACCGCTACTTGTCACATTCCGCCTACCTCTAGTTTATTCAAGCCCATCAGTATCAAAGGCAAGCTTACAGTTGAGCTGCAAGTTTTCACCTCTGCCTCAACAGGCCGCCTCCGCACCCTTTAAACCCAGTTACTGTACGAC
+
C<CCCGGEE@FEF<CFGFGGGGGGGGGFF,CFEFGGGGCGGGGFFGGGEFC,,C@BC@FFFGG@ED<FGGGFGE=FFG7:FEG8C<F@EFGA;<FEGG;F;CDDGEGGGFF9ECGFGCGGG;FFGAFGGFGGGGCFCFGDFG;+7;DDF+CDFG?FFG6DDC9=D+A8:FBDFD5+9D?+9@B9A693*92;1@AFFFF1380)**:)38:6C)@C)**<)55B2CED<C>45>@(8(/.)1.9)/))(,(
@M00200:205:000000000-AKKM3:1:1101:3291:9988 2:N:0:1
TACGCGGGTATCTAATCCTGTTCGCTCCCCACGCTTTCGCTCCTCAGCGTCAGTTACTGCCCAGAGACCCGCCTTCGCCACCGGTGTTCCTCCTGATATCTGCGCATTCCACCGCTACACCAGGAATTCCAGTCTCCCCTGCAGTACTCCAGTCTGCCCGTATCGCCCGCACGCCCACAGTTAAGCTGTGAGTTTTCACGAACAACGCGACAAACCACCTACGAGCTCTTTATACCCAATTACTGTCAGA
+
@CCCCGGGFEGGGGGEFGGGFGGGGGGGFEGGGGGGGGGGG8FGGGGGGGGGGGGGGGGGFGGFGGGGFGGGGDGGGGGDGGGGFGC?FGGGGGGGGGGGGFDFGGGGGGGFGGG5DEFFGEGGGGGDFGAGGGDGF6CDFFGFGFG>FF8DDFGCFEDFGGDGFFGGEC*):29BAE9F<>@CFFGFB4CFF7,=F5?BF>;FD;>B0>FFF?G56FEB??BF1*092:26<2)688::>AFAAA<<4)
@M00200:205:000000000-AKKM3:1:1101:8738:9988 2:N:0:1
TACTCGGGTATCTAATCCTGTTTGCTCCCCACGCTTTCGAGCCTCAGCGTCAGTAATGAGCCAGTGTGTCGCCTTCGCCACTGGTGTTCTTCCGAATATCTACGAATTTCACCTCTACACTCGGAGTTCCACACACCTCTCTCATACTCAAGACACCCAGTATCAAAGGCAATTCCGAGGTTGAGCCCCGGGATTTCACCCCTGACTTAAATGTCCGCCTACGCTCCCTTTATACCCACTTACTGTCAGCT
+
CCCCCGGGGGGGGGGGGGGGGGGGGGGGGGGGGGGGGGGGGGGGGGGGGGGGGGGGGGGGGGGGGGGGGGGGGGGGGGGGGGCFGFFEGFGGGFG,=FFGGGGDGFGGGGGGGGGFGGGGGGGGFEBFFGGGGGGGGFGFFGGFGFGFFFGGGGGF5EFFG?DD;FGFBGDDF6FDF>D5@?G?F,C*@DEED>FGFACBBBB4BEFCECE4>>EC28?@DDF49CBC5C)>??9<FE((44496?9)9))
@M00200:205:000000000-AKKM3:1:1101:24686:9992 2:N:0:1
TACCGGGGTATCTAATCCCGTTTGCTCCCCTGGCTTTCGCGCCTCAGCGTCAATGTCGGTCCAGGATGCCGCCTTCGCCACCGGTGTTCCTCCAGATATCTGCGCATTTCACCGCTACACCTGGAATTCCGCATCCCTCTCCCGAATTCAAGCCCGCCAGTCTCGAACGCAGTTCCCGGGTTGAGCCCGGGGATTTCACGTTCGACTTAGCAGGCCGCCTACGCGCCCTTCAAACCCAATTACTGTC
+
CCCCCGGGGGGGGGGGGGGGGGGGGGGGGGGGGGGGGGGGGGGGGGGGGGGGGGGGGGGGGGGGGFGGGGGGGGGGGGGGGGGGGEFGGGGGGGGGGGGGG,EEDGE>FGGGGGGBGGGGGGGGFGDGGGGGGGG8DFG5DFFFEE>=DFG?C6@E5CDDFGFGFFGGBEB5**=EFA79:*?FFFGFF4E>D*=DFEG@18;2=@D()9E?AFGD;DD((4:D>8ED/*(,).415-(.:4:2-66
@M00200:205:000000000-AKKM3:1:1101:23126:9997 2:N:0:1
TACTGGGGTATCTAATCCTGTTTGCTCCCCACGCTTTCGCACCTCAGCGTCAATACCAGTCCAGTGAGCCGCCTTCGCCACTGGTGTTCTTCCGAATATCTACGAATTTCACCTCTACACTCGGAATTCCACTCACCTCTCCTGGATTCAAGCGATGCAGTCTTAAAGGCAGTTCCGGAGTTGAGCCCCGGGCTTTCACCTCTAACTTACAAAGCCGCCTACGTGCGCTTTATACCCAATTACTGTC
+
CCCCCGGGGGGGGGGGGGGGGGGGGGGGGGGGGGGGGGGGGGGGGGGGGGGGGGGGGGGGGGGGGGGGGGGGGGGGGGEEGGGGGGGGGGGGGGGGGGGGGGGGEGGGGGGGGGGFGGGFFFFEGGGFGGGGGGGGGFGE?8DFGFGFGFGGFDCFEGGFGGF89DFCFGFF6EBFFF6AGCCGFGC*:?@DDEGGFEG=B2BFFF=E:A486=F89D>DF>=FBG>CC3;3?CEFGE,59);C?9;
@M00200:205:000000000-AKKM3:1:1101:28974:10004 2:N:0:1
TACAAGGGTATCTAATCCGGTTCGCTACCCTAGCTTTCGGGTCTCAGCGTCAGGATCGGCCCAGTCGGCCGCCTTCGCCACTGGTGTTCCTCCCGATATCTGCCCATTTCACCGGTACACCGGGAATTCCACCGACCTCTACCGTCCTCAAGTCCTCCAGTATCGGACGCAATTCCACGGTTGAGCCGTGGGATTTCACAACCGACTTAAAGGACCGCCTACACCCGCTTTACGCCCACTTACTGTC
+
CCCCCGGGGGGGGGGGGGGGGGGGGGGGGGFGCGGGGGGGGGGGGGGGGGGGGGGFGGGGCGGFGGEGGGGGGGDGFGGEGGGGGEFFFEGGGGDFGGGGGGGGGGGGGGFGGGGDCFGFGGD>FEFGGGGGGGDCGEDEFGGFGADFFFGGGGGF>@CCGGEGFFGGFED9B38BCFC)6:C4FCFEFDCDFCFGA)=?@D?12:@FFADFAFGG9D>BB?FFFGBC<C(6A?BFGF(,9AAD<4)
@M00200:205:000000000-AKKM3:1:1101:18444:10014 2:N:0:1
TACTCGGGTATCTAATCCTGTTCGCTCCCCACGCTTTCGTGCCTCAGCGTCAGTTTCGGCTCAGCGAGCTGCCTACGCAATCGGGGTTCTTGGTGGTATCTATGCATTTCACCGCTACACCACCAGTTCCGCCCGCCTTAACCGAACTCAAGCCCGCCAGTATCAACGGCAGTTCCAGGGTTGAGCCCTGGGATTTCACCGCTGACTTAACGGGCCGCCTACGCACCCTTTAAACCCAATTACTGTCACAT
+
CCCCCGGGGGGGGGGGGGGGGGGGGGGGGGGGGGGGGGGGGGGGGGGGGGGGGGGGGGGGGGGGGGGGGGGGGGFGGGGGGGGGGGGGGGGGGFGGFFFGGGGGGGGGGGGGGGGBGGGGGGGGFGFGGGEGGGDCCEGFFGGFGFGFGFGGGFGFB>DBGG7EEFGGFGFFF?FFFFGDEGGGFGGFFGFFFGGF6<C=@629>;<5EEF@@DGGBGF?6(,04C@G<<:<DAF?G?(425A42.4<)-)
@M00200:205:000000000-AKKM3:1:1101:8303:10015 2:N:0:1
TACGCGGGTATCTAATCCCGTTTGCTCCCCTAGCTTTCGCGCCTCAGCGTCAAGAACAGGCCAGGTAGTCGCCTTCGCCACTGGTGTTCCTCCCGATATCTACGCATTTCACCACTACACCGGGAATTCCACTACCCTCTCCTGCCTTCGAGTCGATCAGTATCGCGTGACCCTCCCCAGTTGAGCCGGGGGCTTTCACACGCGACTTGAACGACCGCCTGCGCGCTCTTTAAACCCAGTTACTGTC
+
CCCCCGGGGGGGGGGGGGGGFGGGGGGGGGGGGGGGGGGGGGGGGGGGGGGGGGGGGGGFGCGGGGGGGGGGGGGGGGGGGGGGGFGGGGGGFGGGGGGGGGGGGG@FGGGGFDFFGFGGGGGGGGFGGGGGGGGGGFG0DFFFDFFBFFGFEGGFEGGFG@7?5@CGDGFFFBFFFFGFBA7C9AF465:5;EFGFEGFFF@>>BFFDF?BB?CC(1)(-46545)9*25-:>A<E(8()..6266
@M00200:205:000000000-AKKM3:1:1101:7741:10017 2:N:0:1
TACTAGGGTATCTAATCCTGTTTGCTCCCCACGCTTTCGTGCCTGAGCGTCAGCAAAAGGCCAGAGAGCCGCCTTCGCCACCGGTGTTCTTCCCAATATCTACGAATTTCACCTCTACACTGGGAATTCCGCTCTCCTCTCCTTCGCTCAAGCCCAGCCGTCTCGGAGGCAGTTCCGGAGTTGAGCCCCGGGATTTCACCTCCGACTACCCAGGCCGCCTACGCACGCTTTATGCCCCGCTCCTGTCATAC
+
CCCCCFDGGGGGGCFGGGGGGGGGGGGGGFGGGGGGGGGGDGGGFFFC:FFGGGGGF8,CGGGGGGDGGGGGGGGGGGGGEGEEGDCCFCFFFFGFBADGGFGGG?FGFFBFC9EF7F@FFEFGG8DGGGGGDGGFGFFEFGGFGFGAGFCDFFDFDGG?ECFGEF=6:8*:3>FFE?CBFF7+*<F>03*5?C6DFEGFFDB>=9>=((6.:0BE9DF60;281?)19*--6>4);((((((().,))-)
@M00200:205:000000000-AKKM3:1:1101:13760:10024 2:N:0:1
TACTAGGGTATCTAATCCCGTTCGCTACCCTAGCTTTCGTACCTCAGCGTCAGAAGAGACCCAGTAAGCCGCTTTCGCCACCGGTGTTCCTGATGATATCAACGCATTTCACCGCTCCACCATCAGTTCCGCTTACCCCTGTCTCCCTCAAGCCATGCAGTATGAAGCGCAGTTCCTCGGTTGAGCCGAGGGATTTAACACCTCACTTACATGGCCGCCTACGCACCCTTTATGCCCAATTACTGTCAGAC
+
CCCCCGGGGGGGGGGGGGGEGGGGGGGGGGGGGGGGGGGFGGGGGGGGGGGGEFGGGGGG8FEFFFFGGGGGG7DEFGGGGFCEFF7C9EFFEFGGFFFADCFGGGEFGGGGGGG>DC8AFCGGFGCFFGCCDGDGGFGFFFGDGFGDGFGGG6D?*D??F?7?DCD89+0=DC79@+73CE7C*DFEDD5@>FF>+*2:>D44@>;*9@E?E35C2CBFF@;A0=8CC*)/.74)5)/(./4)45).)6)
@M00200:205:000000000-AKKM3:1:1101:18260:10031 2:N:0:1
TACGAGGGTATCTAATCCCGTTTGCTCCCCTGGCTTTCGTTCCTCAGTGTCAGTTGCAGTCCAGAACGCCGCCTTCGCCACCGGTGTTCCTCCAGATATCTACGCATTTCACCGCTACACCTGGAATTCCGCGTTCCTCTCCTGCACTCGAGCCAACCAGTATCAGACGCAGTTCCCCAGTTGATCTGAGGGATTTCACGTCTGACTACGTTGGCCACCTACGAACCCTTTCTGCCCCATTACTGTC
+
CCCCCGGGGGGGGGGGGFGGGGGGGGGGGGGGGGGGGGGGGGGGGGGGGGGGDGGFGGGGGGGGGGGGGGGGGGGGFGGGGFGGGGGGGGGGGGGBGDEGGGGGGGGGGGGGGGGFGGGGGGGGGGGGGGGGDG6BFFGFFGGFGFGFGFF6EGGFFGGFC+DD>?DGDC5@DFFAFFGEGG8E+5CAF7F>?FFGFFGBDB)46>;;5>=5>BDF5:FFFFDDFG:<DF@35<C<C(6@)7;..)7
@M00200:205:000000000-AKKM3:1:1101:8416:10031 2:N:0:1
TACTGGGGTATCTAATCCCGTTTGCTACCCTGGCTTTCGTGCCTCAGCGTCAGTTAAGACCCAGTAAGCCGCCTTCGCCACCGGTGTTCCTTAGGATATCAACGCATTTCACCGCTCCACCCTAGTTCCGCTTACCTCTGTTCTAACCAAGCACAACAGTATCGAAAGCCGGTCCTCAGGTAAGGTGAGGTAATTTAACTCCGACTTGGTGCACCCGCTAAGACCTTCTTTAGGCCAATTTACTTCAGTAC
+
CCCCCGGGGGGGGGGGGGGGGGGGGGGGGGGGGGGGGGGGGGGGGGGGGGGGGGGGGGDFFFGGGGGGGGGGGGGGGGGEGFGGGGGGGGGGGGGGGGGGFGFGGGGGGGGGGGGFG@FGGGGG89E,C8++=8+@,+2)2,,53++)+:803++**6053+2+0@D+*,*)3):<+<+*8,<43,,+*;9*+@E96*,*3))-7)::).)*.*6*(8)0(.**,+**2@)9.)(6*,()))))1)7))/)
@M00200:205:000000000-AKKM3:1:1101:14556:10051 2:N:0:1
TACGAGGGTATCTAATCCTGTTTGCTCCCCACGCTTTCGAGCCTCAGTGTCAGGAACGTTCCAGAGCGCCGCCTTCGCCACCGGCCTTCCTCCCGATCTCTACGCATTTCACCGCTACACCGGGAATTCCGCGCTCCTCTCCCGTCCTCTAGCCAGGCAGTCCCCCCCGACCTTTTCAGGTTAAGCCTGAAGATTTCCCGGAGGGCTTACCAAACCACCTACGCTCCCTTTACACCCAGTTACTGTC
+
CCCCCGGGGGGGGGGGGGGGGGGGGGGGGGGGGGGGGGGGGGGGGGGFGGGGGGGGGGGGGGGGGGGEDGGGGGGGGGEGEGGGCFGGGDGGGGGGGGGGGGGGGGGGGGGGGGGFGGGGGGGGGG8FGGGGGGDGGFGFFDGEGDG>GFFGGGF5@GGFGG5DBEGGF5?@A=4/BF7AFECFFGGFFGFA@FGFFF913,(6;BF?>FFB4<FG1DEBFFFE0EBFG77A2<AFG?23)6AA2<<
@M00200:205:000000000-AKKM3:1:1101:12416:10053 2:N:0:1
TACTCGGGTATCTAATCCCCTTCGCTCCCCTAGCTTTCGTACCTCAGCGTCAGAAGAGACCCAGTAAGCCGCTTTCGCCACCGGTGTTCCTGATGATATCAACGCATTTCACCGCTCCACCATCAGTTCCGCTTACCTCCGTCTCCCTCAAGCACTGCAGTATCGGGCGCAATTCCCCGGTTGAGCCGAGGGCTTTCCCACAAGACCTAGAAGACCGCCTACGCGCCCTTTCCGCCCCATTACGGTCAGAC
+
CCCCCGGDFC6CEFGGAFF<FFGDC7FCFGFCFGG,<BCGEGGGGFGC6BCCBD,BEGFGGGGGGGGGGGCFD:7FGGGGGGGG=F=?FGGDG,A@,CFGEFECGC==DFGGG6@5?>FGGF9FEE;8===ED>DGG7E)<DFFGFFFGBD2@0DD*32;6DDD>A=EEGFA>@AF*;*:**;>*>C>*958?66*+*087;?0(/(6)77376FG3/:363(04E7C9*.-.((4>((()64((.4,())
@M00200:205:000000000-AKKM3:1:1101:17976:10069 2:N:0:1
TACAGGGGTATCTAATCCTGTTCGCTCCCCACACTTTCGCTCCTCAGCGTCAGGATATTCCCAGAGAACCGCCTTCGCCACCGGTGTTCCTCCTGATATCTGCGCATTTCACCGCTACACCAGGAATTCCGTTCTCCCCTGAATACCTCTAGTCTGCCCGTATCGGAAGCAAGCCAGGTGTTAAGCACCTGGTTTTCACTCCCGACGCGACAAACCGCCTACGAGCCCTTTACGCCCAATTACTGTCCGAT
+
CCCCCGGGGGGGGGGGGGGGGGGGGGGGGGGGGGGGGGGGGGGGGGGGGGGGGGGGGGGGGGGGGGGGGGGGGGGGGGGGGGGGGGGGGGGGGGGGGGGGGFGGGGDGGGGGGGGFGGGGGGGGGGGGGGGGGGGGFFGDDF8FGFGCFFGGGGGFFFGEGGFGFFGGBDFFFF?FFFGFGGGGFGGFFGFFFEFFFFGF==B==A>>F>;B@@GF9DEFFF6B<E5<775))4<0:32:BAF>254)46(
@M00200:205:000000000-AKKM3:1:1101:28633:10098 2:N:0:1
TACAGGGGTATCTAATCCTGTTTGCTCCCCACGCTTTCGCGTCTCAGCGTCAGTATCCAACCAGGGGGTCGCCTTCGCCACAGGTGTTCCTCCCGATATCTACGCATTTCACCGCTCCACCGGGAGTTCCACTGTCCCCTGATGCCGTCAAGCGCGGCCGTAGCTCCGGCTGTTCCTCGGTTGGGCCGAGGGATTTCACCGAAACCGCACCGCACCGCCTACGCGCCCTCTAAACCCAATTACTGTCAGAC
+
CCCCCGGGGGGGGGGGGGGGGGGGGGGGGGGGGGGGGGGGGGGGGGGGGFGGGGGGGGGGGFGGGGGGGGGGGGGGGGGGGGGGGGGGGGGGGGGGGGGGGGGGDG>GGGGGGGGFGGGGGGGGFEGFGGGGGGGGGFGBFGGFGFGFGFDF97D5AEG>GGFGCFGCB?5>F=FFCFD>FGDG3:>3)7=B567DF<C<04699<>FFF1>;>GG(1<(2265(/0>C*.2<)(4A317)626)..6)9)
@M00200:205:000000000-AKKM3:1:1101:9490:10104 2:N:0:1
TACTCGGGTATCTAATCCTGTTTGCTCCCCACGCTTTCGAGCCTCAGCGTCAGTAATGGACCAGTATGTCGCCTTCGCCACTGGTGTTCTTCCGAATATCTACGAATTTCACCTCTACACTCGGAGTTCCACATACCTCTTCCATACTCAAGATAGCCAGTATCAAAGGCAATTCCAAGGTTGAGCCCTGGGCTTTCACCTCTGACTAAACTATCCGCCTACGCTCCCTTTAAGCCCAGTTACTGTC
+
CCCCCGGGGGGGGGGGGGGGGGGGGGGGGGGGGGGGGGGGGGGGGGGGGGGGGGGGGGGGGGGGGGGGGGGGGGGGGGGGGGGGGGGGGGGGGGFGGFGGGGGGG?EGGGGGGGGFGGGGGGGDFEGGGGGGGGGGFFGFFGGFGFGEGFEGGGGFFGGDEGCGFFGGFGFFFFFFFFG?FCFGFGGFFGGFFGGGF7EC6C@@<EEFE@FFFFGCAD>>)059>C?CDC=E4BEEGBBBEEEFFFE
@M00200:205:000000000-AKKM3:1:1101:4466:10116 2:N:0:1
TACTGGGGTATCTAATCCTGTTTGATCCCCACACTTTCGTGCCTCAGCGTCAGTTACTCCTTAGTATGCTGCCTTCGCTATCGGTGTTCTGGACGATATCTAAGCATTTCACCGCTACACCGTCCATTCCGCATACCTCATCAGTACTCAAGTATCCCAGTATCAATTGCACCTCGACAGTTAAGCTGCCGTATTTCACAACTGACTTAGGACACCGCCTACGCACCCTTTAAACCCAATTACTGTC
+
CCCCCGGGGGGGGGGGGGGGGGGGGGGGGGGGGGGGGGGGGGGGGGGGGGGGGGGGGGGGGGFFGGGGGGGGGGGGGGGDEGDGGGGGGGGGGGGGG7EGGGGGGGGGGGGGGGGFGGEGGGGGGEGGGGGGGGGGFFGFFGGFGFGEGFGGGGGFBFF?FGFGEFGFDGFFFFFEBFGFGGGGFGG*DFGFFGGGF;CE@AEEE@AECCF@EBFG5?B2>BA><EDG<C=456>(=59D*>@EF?4
@M00200:205:000000000-AKKM3:1:1101:17011:10117 2:N:0:1
TACTCGGGTATCTAATCCTGTTTGCTCCCCACGCTTTCGCGCCTCAGCGTCAGAACCGGACCAGACAGCCGCCTTCGCCACTGGTGTTCTTGCGAATATCTACGAATTTCACCTCTACACTCGCAGTTCCGCTGTCCTCTTCCGGTCTCAAGCCAACCAGTATCGAAGGCAATTCTGTGGTTGAGCCACAGGCTTTCACCCCCGACTTAATCGGCCGCCTACGCGCCCTTTAAACCCAGTTACTGTC
+
CCCCCGGGGGGGGGGGGGGGGGGGGGGGGGGGGGGGGGGGGGGGGGGGGGGGGGGGGGGGGGGGGGGGGGGGGGGGGGGGGGGGGGGGGGGGGGGGGGGGGGGGGCFFGGEGGGGFGGGGGGGGGGGGGGGGGGGDGFGFFGGFGFGFGFFGGGFFFGGFCGEGFF6@DGFDFFFFFFGFGGGGFFGFFFGFFGGFFFGE22@@23@F<ECEDFGG@DFFFDBB>GFG3254-47?G,,4:AABA<A
@M00200:205:000000000-AKKM3:1:1101:25404:10131 2:N:0:1
TACGCGGGTATCTAATCCTGTTTGCTCCCCACGCTTTCGAGCCTCAGCGTCAGTAATGGACCAGTATGTCGCCTTCGCCACTGGTGTTCTTCCGAATATCTACGAATTTCACCTCTACACTCGGAGTTCCACATACCTCTTCCATACTCAAGATAGCCAGTATCAAAGGCAATTCCAAGGTTGAGCCCTGGGCTTTCACCTCTGACTAAACTATCCGCCTACGCTCCCTTTACGCCCAATTACTGTC
+
CCCCCGGGGGGGGGGGGGGGGGGGGGGGGGGGGGGGGGGGGGGGGGGGGGGGGGGGGGGGGGGGGGGGGGGGGGGGGGGGGGGGGGFGGGGGGGGGGGGGGGGGGGGGGGGGGGGFGGGGGGGGGGGGEFGGGGGFG7FFFGGFGFGFGFEFCAF?FEDFD?EGFFGGFG?DFEFFFFG?FGGFACG?A6EFFFFGFEFEFFFE@E6E;<@EFFGG9>BDFFD>2=AG*;0*92-4:/65>CEC?<@
@M00200:205:000000000-AKKM3:1:1101:15336:10141 2:N:0:1
TACTGGGGTATCTAATCCTGTTTGATCCCCACACTTTCGTGCCTCAGCGTCAGTTACAGCCTAGTAAGCTGCCTTCGCTATAGGTGTTCTTGACGATATCTAAGCATTTCACCGCTACACCGTCAATTCCGCCTACCTCATCTGTACTCTAGCCCCACAGTATCAATGCCACCCTCCCAGTTAAGCTGGAATATTTCAGCACTGACTTACAGGGCCGCCTACGCACCCTTTACGCCCAATTACTGTC
+
CCCCCFGGGGGGGGGGGGGGGGGGGGGGGGGGEGGGGGGGGGGGGGGGGGGGGGGGGGGGGGGGGGGGGGFGGGGGGGGGGFFGGGGGGGGGGGGG@CGGGGGGGGGGGEGGGEEFGGGGGGGDF8;FGGGEDGGGGFGEFGGFGFGFGFGFGGGFFGGBGGFGFFGFFGFFFFFFFFGFGGCFFGGFD+@DFGGGFEGFFFEEBFFFFFFEB=GG9DE>AFAFDGFG5F:49@(9E?D=9CFFF.)
@M00200:205:000000000-AKKM3:1:1101:5335:10157 2:N:0:1
TACAGGGGTATCTAATCCCGTTTGCTCCCCCAGCTTTCGCGTCTCAGCGTCAGAGAAGGCCCAGATGGCCGCCTTCGCCACTGGCATTCCTCCCGATATCTACGCATTTCACCGCTACACCGGGAATTCTACCATCCTCTGCCTTCCTCAAGCCCGCCAGTATCCCGCGACCTCCTCCGGTTGAGCCGGAGGCTTTCACACGGGACGGAACGGGCCGCCTGCACGCGCTTTAACCCCAATTACTGTCAGAC
+
CCCCCGGGGGGGGGGGGGGGGGGGGGGGGGGGGGFFGGCGGGGDGGGGGGGGGGGGGGGGGGGDFGGGGGGGGGGGGGGGGGFGGGGFGGGGFGGGGGGGGGGCGGGGGGGGGGGFGGGGGGGGGGD?FGGGGGG8EFGFFGGFGFGEGFGDDGFBBC7?CFE@CFGGEGEFDEAFFFGFGEGGFGG>B5CBAGGGFEGEEBF0369>06;B66E:6<7134?F?E@D)/().)-4?<0()6<26<2<44)
@M00200:205:000000000-AKKM3:1:1101:8838:10164 2:N:0:1
TACGGGGGTATCTAATCCCGTTTGCTCCCCTGGCTTTCGCTCCTCAGCGTCAATGCCGGTCCAGGATGCCGCCTTCGCCACCGGTGTTCCTCCAGATATCTACGCATTTCACCGCTACACCTGGAATTCCACATCCCTCTCCCGGATTCAAGCCATCTAGTATCAGACGCAGTTCCCCGGTTGAGCCGGGGGATTTCACGTCTGACTGAGTTGGCCGCCTACGAGCCCTTTAAGCCCAGTTACTGTC
+
CCCCCGGGGGGGGGGGGGGGGGGGGGGGGGGGGGGGGGGGGGGGGGGGGGGGGGGGGGGGGGGGGGGGGGGGGGGGGGGGGGGGGGGGGGGGGGGGGGGGGGGGGGGGGGGGGGGFGGGGGGGGFGGGDGGGGGGGFFGFFGGFGFGAGFGGG?FFFFGFGGFGEFFFFGFFFFFFFFGFCED;FGGE5<5ABGGG:6@;<?::AFFF:?AAA2<8158?F:?53=<F*97):<>0A:?:AB4-4.9
@M00200:205:000000000-AKKM3:1:1101:18625:10180 2:N:0:1
TACAGGGGTATCTAATCCCGTTTGCTACCCACGCTTTCGTGCCTCAGCGTCAGGACAGGCCCAGCGGCCTGACTTCTCCTTTGGCGTTCCGATAGATATCTACGCATTTCACCGCTCCACCTATCGTTCCGACCGCCCCTACCTGCCTCAAGATGTGCGGTTCACGAAGCAATTCCATGGTTGAGCCATGGGATTTCACAACATGCCTGCACATCCGCCTACGCACGCTTTAAACCCAATTACTGTCAAAC
+
CCCCCGGGGGGGGGGGGGGGGGGGGGGGGGGGGGGGGGGGGGGGFGGGGGGGGGGGGGGGGDGGGGGGGGGGGGGGGGGGGGFGGGGGGGEGGCGGGGGGGGGGGGGGGGGGGGGAGCFGGGGGGGGGGGGGGGGDEEGDFGGFGFGEFFGGGGGF@FDDEC@FFFGEDEFFFFFFFF>AFFGGFGG>BGFFACFFFFGFF9==2>3441(/4)2<3CA<(((2(3.)2/-))583?:??).4<B<))).)
@M00200:205:000000000-AKKM3:1:1101:4970:10200 2:N:0:1
TACTCGGGTATCTAATCCCGGTCGCTACCCTAGCTTTCGCACCTGAGCGTCAAGAGCGGGCCAGCGGATCGCTTTCGCCACTGGTGTTCCTTCCGGTATCTACGCATTTTACCGCTACACCGGAAATTCCATCCGCCTCTCCCGTCTTCTGAGCCCCGGAGTTCCCATGGGCATCCCTCGGTTGGGCCGAGGGCTTTCACCATGGGCTTTCGAGGCCGCCTGCGTGCGCTTTATACCCACTTACTGTCCG
+
CCCCCGGGGGGGGGGGGCFGGGGGGGGGGGGGGGGGGGGGGGGGGGGGGGGGGGGGGGGGGGGGGGGGGGGGG7FGGGGGGGGGGGGGGGGGGGGGGGGGGGGGGGGGGGCFFGE>DGGGGGGGGGFGGGFGFGDDEFGFFFGFGFFDGFGGGGGFEGGFEGFG?AGGFFFFFDFFFFGFDGGDFEGFF)C>ADFCFFFFBBFFBFFF67<BB?EDBGDFFBF:455DG)11)6..<>70(46)).54),
@M00200:205:000000000-AKKM3:1:1101:20742:10212 2:N:0:1
TACCGGGGTATCTAATCCGGTTCGCTCCCCACGCTGTCGCACCTGAGCGTCAGCTCATGCCCAGCCAGCTGGCTTCCCCCTGGGTGTTCCTGCCGATCTCTACGCATTTCACCACTACACCGGCAATTCCGCTGGCCTCTGCATGGCTCCAGCCGCGCCGTATGGGATGGCCTCCGCTCGTTAAGCGACCGGCTTTCACACCCCACGTGCCCGCCCGCCTGCCTCCGCCTTTTAGCCCCTTACTGTCCCAT
+
CCCCCGGGGGGGGGGGGGGGGGGGGGGGGGGGGGGGGGGGGGGGGGGGGGGGGGGGGGGGGGGGGGGGGGGGGGGGGGGGCGGGGGGGGGGGGGGGGGCGGGGGG>FGGGGGGGGFGGGGGGEGGECFGGGGDGGGF?GFFGGFGFFBCD1?CG+:?EG>*95;BA?FBGF=4)8?E4)5:F4C+07.))2837EC8)=2(49;1-(4(3((-(2:05@(,.(*)*)1*1().)(.<(,((.59A))))-)
@M00200:205:000000000-AKKM3:1:1101:16080:10213 2:N:0:1
TACGAGGGTATCTAATCCTGTTTGCTCCCCACGCTTTCGAGCCTCAGCGTCAGTAATGGACCAGTATGTCGCCTTCGCCACTGGTGTTCTTCCGAATATCTACGAATTTCACCTCTACACTCGGAGTTCCACATACCTCTTCCATACTCAAGATAGCCAGTATCAAAGGCAATTCCAAGGTTGAGCCCTGGGCTTTCACCTCTGACTAAACTATCCGCCTACGCTCCCTTTAAGCCCAGTTACTGTC
+
CCCCCGGGGGGGGGGGGGGGGGGGGGGGGGGGGGGGGGGGGGGGGGGGGGGGGGGGGGGFGGGGGGGGGGGGGGGGGGGGGGGGGGGGGGGGGGGGGGGG;FGGGGGGGGGGGGGFGGGGGGGGFGGGGGGGGGGGGFGFFGGFGBFFGFFGGGGFFFDFFGEGEDGE5FFFFFFFFFFFGGGGFGFFFGGFFFGGFFG5EFF@EFFFFBEEFFGGAGF9)0-4=CAG4?EC*;>3:(7;4CCEF5>
@M00200:205:000000000-AKKM3:1:1101:6149:10226 2:N:0:1
TACTGGGGTATCTAATCCTGTTTGCTCCCCACGCTTTCGTGCATGAGCGTCAGTGCAGGCCCACGGGATTGCCTTCGCCATCGGTGTTCCTCCGCATATCTACGCATTTCACTGCTACACGCGGAATTCCATCCCCCTCTGCCGCACTCCAGCGATGCAGTCACAAATGCAGTTCCCAGGTTAAGCCCGGGGATTTCCCACCTGTCTTACATCACCGCCTGCGCACGCTTTAGACCCAATTACTGTC
+
CCCCCGGGGGGGGGGGGGGGGGGGGGGGGGGGGGGGGGGGGGGGGGGGGGGCEGGGGGGGEGG@EGGGCGGGGGGGGGGGGGGGGGGGGGGGGGGGGEGGGAFGDE7CEFFGFFGFGG,A6CEGECFGFGGGGGGGGEEBFGGFGFGFGFGGGG6?BGGFFFFCCF*EFG6CFECFAFDFGDFGFGGFF4:?5?FG8*,*(8=;4@?<CEAFFFGG(>5186>>6C51*7:<427:@6B(.59>B<D
@M00200:205:000000000-AKKM3:1:1101:25220:10246 2:N:0:1
TACTGGGGTATCTAATCCTGTTTGCTCCCCACGCTGTCGCGCCTCAGCGTCAGCCACTGCCCAGCAGGCCGCCTTCGCCTCTGGTGTTCTTCCGGATCTCTACGCATTCCACCGCTACACCCGGAATTCCACCTGCCTCTACAGTGCTCAAGTGGGGCAGTTCGCACGGCCGATCCGGGGTTGAGCCCCGGACTTTCACCACACGCTGACCCCACCGCCTACGCGCCCTTTAAACCCAATTACTGTCAGA
+
CCCCCGGGGGGGGGGGGGGGGGGGGGGGGGGGGGGGGGGGGGGGGGGGGGGGGGGGGGGGGGGGGGGGGGGGGGGGGGGGGGGGGGGGGGGGGGGGGGGGGFGGGGGGGGGGGGGFGGGGGGGGGGGGGGGGGGGFGFGFFGGFGFGFGFGGGGGFEGGBFFEGABGEFGFFFFFFFDDDFEGGFFGFADGEFGGGACFEFD<@FFFFFFFFFBGGBDBF?,(7>E>C)24)).84E???>9<<A99<<4
@M00200:205:000000000-AKKM3:1:1101:8184:10252 2:N:0:1
TACACGGGTATCTAATCCTGTTTGCTCCCCACGCTTTCGCGTATCAGCGTCAGTATCCAACCAGGGGGCCGCCTTCGCCACAGGTGTTCCTCCCGATATCTACGCATTTCACCGCTACACCGGGAATTCCACCCCCCTCTTTGGTACTCTAGCTTATCAGTTTCATGCGTCCTTCCCCGGTTGAGCCGAGGGATTTCACACATGACTTAACAAACCGCCTACACGCCCTTTACGCCCAATTACTGTC
+
CCCCCGGGGGGGGGGGGGGGGGGGGGGGGGGGGGGGGGGGGGCGGGGGGGGGGGGGGGGGGGGGGDEGGGGGGGGGGGGGGGFGGGGGGGGEFGGGEDGGGGGGGGGGFGGGGGGFGGGGGGGGGDGGGGGGGGGGGDGFFCACGFCEGFCCC;BAFGGFGFCGFFC<BE>AEFFFFFGEGGGGFG:>BCGBF=FGFEGEFFFFFEFCBDBA2<E;1>E???>::EFG>FBAFB?BE(8?ABF64.)
@M00200:205:000000000-AKKM3:1:1101:22330:10253 2:N:0:1
TACTAGGGTATCTAATCCCGTTTGCTCCCCACGCTTTCGCGCCTCAGCGTCAGTCACCGTCCAGAAGGCCGCCTTCGCCACCGGTGTTCCTCCCGATCTCTACACATTTCACCGCTACACCGGGAATTCCGCCTTCCTCTCCGGGACTCAAGAGAAGCAGTTTCGGGCGCCGTTCCTCGGTTGAGCCGAGGGCTTTCACACCCGACTTGCCTCCCCGCCTACGCGCCCTTTATGCCCAGTTACTGTC
+
CCCCCGGGGGGGGGGGGGGGGGGGGGGGGGGGGGGGGGGGGGGGGGGGGGGGGGGGGGGGGGGGGGGGGGGGGGGGGGGGGGGGGGGGGGGGGGGGGGGGGGGGFGGGGGGGGGGFGGGGGGGGFGGGGGGGGGGCGFGFFGGEGFGDGFGGGGGFFFFFEGEFDFGGFDD>ADFFFFGFG8CDFGGFBGGFFDCC66?<@89>02604A:ADBEG;DEF:??E>EEG3*45A<)2A4(.-4>259<
@M00200:205:000000000-AKKM3:1:1101:16183:10259 2:N:0:1
TACTGGGGTATCTAATCCTGTTTGCTCCCCACGCTTTCGTGCCTCAGTGTCAGTACTGGTCCAGGTAGTCGCCTTCGCCACGGATGTTCCTCCTGATCTCTACGCATTTCACTGCTACACCAGGAATTCCACTACCCTCTACCGTACTCTAGCCCGCCAGTTTCCAATGCAATTCCCAGGTTGAGCCCAGGGCTTTCACATCAGACTTAACGAACCACCTACGCACGCTTTATGCCCAGTTACTGTCAGAC
+
CCCCCGGGGGGGGGGGGGGGGGGGGGGGGGGGGGGGGGGGGGGGGGGFGGGGGGGGGGGGGGGGGGGGGGGGGGGGGGGGGGGGGGGGGGGGGGGGGGGGGFGGGECFFGGGGGGFGGGGGGGGGGGGGGGGGFFFGFGFFGGFGFGFGFGGGGGFFGGFFGFGFFGGFCBEFFFFF?DFFFGGFGGFFGGEFFGGFFGFFFF@BBFFCEEFAFGE=FD@):@B2:BC78=>EEF3C8>;CEEC3)4))4)
@M00200:205:000000000-AKKM3:1:1101:4236:10260 2:N:0:1
[truncated: 40,480,497 more chars]
