# Supplementary material for: Responses of rhizosphere soil bacteria to 2-year tillage rotation treatments during fallow period in semiarid southeastern Loess Plateau
Source: PeerJ. 2020 May 5;8:e8853. doi: 10.7717/peerj.8853 (PMC7207221; doi:10.7717/peerj.8853)
Supplement: Supplemental Information 71 [file peerj-08-8853-s071.gz › G4''L3.R2.fastq]

@M00200:207:000000000-ALC1F:1:1102:14939:18282 2:N:0:5
TACTGGGGTATCTAATCCTGTTCGCTACCCACGCTTTCGTGCCTCAGCGTCAGTTTCGGGCCAGTTGACCGCCTTCGCCACTGGTGTTCTTCCAGATATCTACGCATTTCACCGCTACACCTGGAATTCCATCAACCTCTCCCGAACTCAAGAAAAACAGTATCAACGGCAGTTTCACGGTTGAGCCGTAAGATTTCACCGCTGATTTATTCTCCCGCCTACGCACCCTTTAAACCCAATTGTAGTC
+
CCCCCGGGGGGGGGGGGGGGGGGGGGGGGGGGGGGGGGGGGGGGGGGGGGGGGGGGGGGGGGGGGGGGGGGGGGGGGGGGGGGGGGGGGGGGGGGGGGGGGGGGGGGGGGGGGGGGGGGGGGGGGDGGGGGGGGGGGGGGGGGGDGGGGGGGGGGGGGGGGGGGGGGGGGGFDFGGFGGGGDDGFGF>ADGFFFFE@<DFDA@FF3@CCEFFFFFFFEBFFFFFFFFFF@EFFC=F@F;@);CFAFF
@M00200:207:000000000-ALC1F:1:1104:21899:4542 2:N:0:5
TACCAGGGTATCTAATCCTGTTCGCTCCCCTGGCTTTCGCGCCTCAGCGTCAGAAGGGGTCCAGCACCTCGCCTTCGCCACCGGAGTTCCGCTGGATATCAACGCATTTCACCGCTCCACCCAGCGTTCCAGGTGCCCCTACCCCCCTCGAGGCCGGCGGTATCCGCGGCCGTTCCCCCGTTGAGCGGGGGGATTTCACCGCGGACCGTCCGGCCCGCCTACGCGCCCTTTACGCCCCGCTGTAGTCCGCC
+
CCCCCGGGGGGGGGGGGGGGGGGGGGGGGGGGGGGGGGGGGGGGGGGGGGGGGGGGGGGGGGGGGGGGGGGGGGGGGGGGGGFG7FGFDGGGGGGGGGGGFGGGGGGGFGGGGGGEGGGGGGDGFEEGGGGGFGGGG,DEGGFGGGGGGG8@CECC7@C5?7CFGGGGGGGGG58CGFG3;:CDGFGD)97<>C)4=AGA<B0,419D<FE90;>>>>>?BBBD2>929::)6?F:>(,(((,.<<A)2((
@M00200:207:000000000-ALC1F:1:1104:27029:6755 2:N:0:5
TACGAGGGTATCTAATCCTGTTCGCTCCCCACGCTTTCGCTCCTCAGCGTCAGTTGTTGCCCAGTGAGTCGCCTTCGCCACTGGTGTTCTTCCGAATATCTACGAATTTCACCTCTACACTCGGCATTCCACTCACCTCTCCCGAACTCAAGACATCCAGTATTAAAGGCTATTCCAGGGTTGAGCCCTGGGCTTTCACCTCTAACTTAAATGTCCGCCTACGCGCCCTTTATGCCCATTTGTAGTC
+
@CCCCGGGGGGGGGGGGGGGGGEEC:FGGE,@@FGG<<CECF:,6;F876,8B6C<CFADFG8FAFG9,A@FFGC=@F:@FCF=ECF,CF,C,@:4,<E;;,,4B8BEFGG<EF?FFG;FGFG7:BFCEFGGEF?FGCDEGG?+@C60?DF?FF?A9,@ED9@DFFCF==8F?;FGFF=+D;>?:CGG97?7*CACF*90***3**>561+><<C=@FD2)(8/9B>=B@3C736F(6(/7<5?3<6
@M00200:207:000000000-ALC1F:1:1106:20753:10777 2:N:0:5
TACTCGGGTATCTAATCCTGTTCGCTCCCCACGCTTTCGTCCATCAGCGTCAGTTAAAACATAGTGACCTGCCTTCGCAATTGGTGTTCTAAGTAATATCTATGCATTTCACCGCTACACTACTTATTCCAGCCACTTCTACTTTACTCAAGACCTGCAGTATCAATGGCAGTTTCACAGTTAAGCTGTGAGATTTCACCACTGACTTACAGATCCGCCTACGGACCCTTTAAACCCAATTGTAGTC
+
CCCCCGGGGGGGGGGGGGGGGGGGGGGGGGGGGGGGGGGGGGGGGGGGGGGGGGGGGGGGGGGGGGGGGGGGGGGGGGGGGGGGGGGGGGGGGGGGGGGGGGGGGGGGGGGGGGGGGGGGGGGGGGGGGGGGGGGGGGGGGGGGGGGGGGGGFGGGGGGGGGGGGGGGGGGGGFCFBDGGGGGGGFGGGFGGFGGEFFGBFFEFFFDEFFFFEEFA=FAAFFDDDFFFFFFFF;>FBDDF;EFFFCF
@M00200:207:000000000-ALC1F:1:1107:22850:14619 2:N:0:5
TACAAGGGTATCTAATCCTGTTTGCTCCCCACGCTGTCGCGCCTCAGTGTCAGTAACTGCCCAGCAGGCCGCCTTCGCCACCGGTCTTCCTCCGGATCTCTACGCATTCCACCGCTACACCCGGAATTCCGCCTGCCCCTACAGCACTCTAGTCTAACAGTCGGCACGGCCGACCCGGGGTTGAGCCCCGGGCTTTCACCACACCCTTATCAGACCACCTACGCGCCCTTTATGCCCAATCGTAGTC
+
CCCCCGGGGGGGGGGGGGGGGGGGFGGGGGGGGGGGGGGGGGGGGGGGGGGGGGGGGGGGGFGGGGGGDGGGGGGGGGDGEGGGGGGGGFGGGGGDGGGGGDEGGGGGGGGGGGGGGGGGGGGGGCGGGGFGGGGGF?FG6==DFFGGGGFGFEDGFGGGGGGGGGGGGGGGCEGCD*CCEDEFFCF>GFGGEGDFFFGEFFFBF6<?F2<=A<F><?F?FFFFF9>>F:BF)647:?<>(-43:1A
@M00200:207:000000000-ALC1F:1:1107:22033:16813 2:N:0:5
TACAGGGGTATCTAATCCTGTTCGCTCCCCACACTTTCGCTCCTCAGCGTCAGGTAATGCCCAGAGAACCGCTTTCGCCACCGCTGTTCCTCCTGATATCTGCGCATTTCACCGCTACACCAGGAATTCCATTCTCCCCTGCATACCTCAAGTCTGCCCGTATCGAAAGCAAGCATCGAGTTAAGCCCGATGTTTTCACTCCCGACGCGACAAACCGCCTACGAGCCCTTTATACCCAATTGTAGTC
+
<B<@CGG@@@EF9F<FGFCGGGFEGFD+C@AFEGGACFGCFFE?FFDCCCGGG@FDFFCAEGFGF@C@FE+C+?AFEEFGEF:++@FCFFGFG8F9CECGGFG@E7@CFGCC<C+@EC,ADEG7F8:E,@FE=DD,78C68ECF9D8=DFFGFEF8=?8C3@=DEDD=C8=FGFGGGC6D:7:FDFFFC5CCFGD5B6EEF2@447@F9(6:6(0=((3(:1(6(3>:(40<<AF?BF6)624:<6<
@M00200:207:000000000-ALC1F:1:1108:16787:9031 2:N:0:5
TACCAGGGTATCTAATCCCGTTTGCTCCCCTAGCTTTCGCTCATCAGCGTCAATGTCGGTCCAGGATGCCGCCTTCGCCACCGGTATTCCTCCAGATATCTACGCATTTCACCGCTACACCTGGAATTCTGCATCCCTCTCCCGAATTCAAGCCATCCAGTATCCGACGCAGTTCCCAGGTTAAGCCTGGGGATTTCACGTCGGACTTAGTTGGCCGCCTACGAGCCCTTTAAGCCCAGTTGTAGTC
+
CCCCCGGGGGGGGGGGGGGGGGGGGGGGGGFGGGGGGGGGGGGGGGGGGGGGGGGGGGDGGGGGGGGGGGGDGGGGGGCFGGGGGGGGGGGGGGGGGGGGGGGGGGGGGEFGGGGG7F?FGGGGGGCFFGGGGGGDGDFFGGGEDEEFAFGFFGGGGGGFFFGGGGGGGGGDGFGGFF7CDGG7FFCCGEFFBGDFFEGFFFFFA@=BEFEAEEGF@D@;?DFFFFB>@DF9C<AA1(=ACC>BF><
@M00200:207:000000000-ALC1F:1:1108:6089:18322 2:N:0:5
TACTAGGGTATCTAATCCTGTTCGCTCCCCACGCTTTCGCGTCTCAGCGTCAGTACCGTACTAGAGAGCCGCCTTAGCCACGGGTGTTCTTCCCGATATCTGCGCATTTCACCGCTACACCGGGAATTCCACTCTCCTCTTCCGGACTCTAGCCATACGGTTTCCACCGACAGCTCGAGGTTGAGCCACGAGTTTTCACAACGGACCTACCTAACCGCCTACACGCTCTTTACGACCAATTGTAGTC
+
CCCCCGGGGGGGGGGGGGGGGGGGGGGEGGGGGGDDGGGGGFGCFAFFGEGGGGGGGGGGGG<FGGGGGGGGGGGGGGGEGGGFFGGEFGGGGEGC:=:FCFGGGGGGGFEFGGGGGGGGGGGGDEDDEGCFGGGCGDFGFGGGDGGGGGGGGG9AFFC6E5>EC2EE>89CDFGGGGGGGC666;8*8*85?3DCF<F675;7((.63F@*?@C51C((37??B3(.4<<))()03;?@9)).6:<
@M00200:207:000000000-ALC1F:1:1108:10017:24053 2:N:0:5
TACGCGGGTATCTAATCCTGTTTGCTCCCCTAGCTTTCGCGCCTCAGCGTCAGTGTCAGCCCAGCAACCCGCCTTCGCCGCAGGTGTTCCTCTCGATATCTACGCATTTCACCGCTACACCGGGAATTCCACCCCCCTCTTTGGTACTCTAGCTTGCCAGTTTCATGCGTCGTTCCCCGGTTGAGCCGAGGGATTTCACACATGACTTAACAAACCGCCTACACGCCCTTCAAGACCAATTGTAGTC
+
CCCCCGGGGGGGGGGGGDGGGGGGGGGG@GFFGGGGGGGGGEFGGGGGGGGGGGGGGGGGGGGGGGGGGGGGGGGGGGGGGGGGFGGGFGGFFGGFGGGGFGGGGGGGGGG<FGGEEGGGGGGGGG@FGGG9DCGGGCDFDFGGGGGGGGFD;DAFGDFFCFGGFFGGCGGGGFGCGGGGECD+745CDEB:559AFFFFEDFEA:)56B>FBBGF2C((,2:)454B97(56<474:?;446946:
@M00200:207:000000000-ALC1F:1:1109:24776:4946 2:N:0:5
TACAGGGGTATCTAATCCTGTTTGCTCCCCACGCTTTCGCACCTCAGCGTCAGTATCTTCCCAGATCGCCGCCTTCGCCACTGGTGTTCCTCCCGATATCTACGAATTTCGCCTCTACACCGGGAATTCCGCGATCCTCTTAAGTACTCAAGCTCTGTAGTTTCGGATGCACTTCCTTGGTTAAGCCGAGGGATTTCACATCCGACTTACAAAGCCGCCTACGTGCGCTTTAAGCCCAGTTGTAGTC
+
CCCCCGGGGGGGGGGGGGGGGGGGGGGGGGGGGGGGGGGGGGGGGGFGGGGGGGGGGGGGGGGGGGGGGGGGGGGGGGGGGGGGEFGGGGGGGGGGGGGGGFGGGGGGGGGGGGGGGGGGGEEFEGGGGGGGGEGCGGGGGGGGGGGFGGFEGGGGGGGGGGGGD6CGGGGGGFGGFGGFGFGF79DD4EBFBGGAF8FFFEFEFFFFCGEA@;FFF5:@FFDDFFFFFFFFF27<?<B?AB4<A@A
@M00200:207:000000000-ALC1F:1:1109:3467:9705 2:N:0:5
TTAGCGGGTATCTAATCCTGTTCGCTCCCCACGCTTTCGCTCCTCAGCGTCAGTTACGGCCCAGAGACCCGCCTTCGCCACCGGTGTTCCTCCTGATATCTGCGCATTTCACCGCTACACCAGGAATTCCAGTCTCCCCTACCGAATTCTAGCTTGCCCGTATCGGCTGCAGGCCCGAGGTTGAGCCTCAGGTTTTCACAGCCGACGCGACAAGCCGCCTACGAGCTCTTTATACCCAATTGTAGTC
+
CCCCCGGGGGGGGGGGGGGGGGGGGGGGGGGGGGGGGGGGGGGGGGGGGGGEGGGGGGGGGGGGGGGGGGGGGGGGGGGGGGGGGGGGGGGGGGGGGGGGGFFGGGGGGGGGGGGGGGGGFGFEGGGGGGGGFGGGGGGFFFGGGEE6E9DDFCCGGDFGGGGGGCDFDGGGGDGGFGGGEFFGGFGGF6AA@FG:FCGFF@FDF@FFFGFF>?@:>E;6(8(:?FFF92A>AFF?????284:</:
@M00200:207:000000000-ALC1F:1:1109:13905:18369 2:N:0:5
TACGCGGGTATCTAATCCTGTTTGCTCCCCACGCTGTCGCGCCTCAGTGTCAGCAACTGCCCAGCAGGCCGCCTTCGCCACCGGTGTTCTTCCGGATCTCTACGCATTCCACCGCTACACCCGGAATTCCGCCTGCCTCTACAGTGCTCCAGCCCCCCAGTTCGCACGGCCGACCCGGGGTTGAGCCCCAGGCTTTCACCGCACGCTTAAGAAGCCACCTACGCGCCCTTTAAACCCAATTGTAGTC
+
CCCCCGGGGGGGGGGGGGGGGGGGGGGGGGGGGGGGGGGFGGGGGGGGGGGGGGGGGGGGGGGGGGGGGGGGGGGGFGECFDGGGGGGGGGGDC:EGGGGGGGGGGGGGGGGGGGGGGGG=CCEFGFGGGGCEEFGGGGGGGGGG99CCGGFGFEEGGCGECFGGGD8CGGGGFGGF=5CCDGGFGGGFGEFF44;FAG=>;EFF>F?:7:44?FFFGFFFFFFFFFFBF?>A2??:1-()56A<=A
@M00200:207:000000000-ALC1F:1:1109:3666:18622 2:N:0:5
TACTAGGGTATCTAATCCCATTCGCTACCTACGCTTTCGTGTCTCAGCGTCAGGAGTGCGCCAGTAAATTGCCTTCGCTTTCGGTGTTCCCCATGATATCAACGGATTTCACCCCTACTCCATGAGTTCCATTTACCTCTCGCATCCTCTAGTTGTGCCGTTTCCCCTGCGGACCCCCGGTTAAGCCGAAGAATTTCACAGAAGACTAACACTACCGCCTACACACCCTTTATACCCAATTGTAGTC
+
CCCCCCFGGGGGGGGGGGGGGGGGGGGGGGGGCGGGGGGGGGGGGGGGGGGGGGDFGGGGCGGGGGGGGGAFGGGGGGGGGGGGGGGGGGGGGGGGG9FFF,FCEDGGGGEFFAEGEGGGGGGGGCCDGGDFGGGGGGGFGGGE6CCFGGADFF;DCGGDGGGGGGGG6DGGDEGGEE69CC*=CGGGE8>9;FGFFEGFFE*66>EFE4BFFFF49C@D@FE1=FFF08;7C6FF436(9;7))39
@M00200:207:000000000-ALC1F:1:1110:21723:15602 2:N:0:5
TACTCGGGTATCTAATCCTGTTTGCTCCCCACGCTTTCGCTCCTCAGCGTCAGTTACGGCCCAGAGACCCGCCTTCGCCACCGGTGTTCCTCCTGATATCTGCGCATTTCACCGCTACACCAGGAATTCCAGTCTCCCCTACCGCACTCTAGTCTGCCCGTATCGACTGCAGGCTCGGGGTTGAGCCCCGAGTTTTCACAGCCGACGCGACAGACCGCCTACGAGCTCTTTATACCCAGTTGTAGTC
+
CCCC@EGGGGGGGGGGGGGGGGCCDFGGGGGGGGGGGGGFGFGGGGGGGGGGGGGGGGDCEDGGGFGGGCGGGG>FGDGGDGGGGGGGGGFEFFGGGGFGGGCGGGDGGGGGDEGGGGGGGG?CDFGGGGFF,@DGG?A+@EGG>E6+DDEE>FGCFGCEGGGGC+@EGGGGCBFFGCDGGGDGF6CFF=:?):C>ACG63A5>@F39B32<1:FF959?BFF?6>(5AFA<0:47>22:44>A<*)
@M00200:207:000000000-ALC1F:1:1110:10213:22768 2:N:0:5
TACTCGGGTATCTAATCCTGTTCGCTCCCCACGCTTTCGCGACTCAGTGTCAGTAACGTCCCAGCGAGCTGCCTTCGCTATTGGTGTTCCTCCTGATATCTGCGCATTCCACCGCTACACCAGGAATTCCACTCGCCTCTTCCGTACTCTAGCTTCACAGTATCCATCGGCTTTCAAAGGTTGAGCCTTTGACTTTCACAACGGACTTACGAAGCCACCTACGCGAGCTTTAAACCCAGTTGTAGTC
+
CCCCCGGGGGGGG<FGGGFGGGAFGEGGGGGGGGGGGGGGG+CCGG<FGGGGGGGF<EGGGCFGGGGGGGGGGGGGGGGDGGGGDFGFGCGEGGGGGGGGCEEFC7?BEEFF@>ED>FD=FFGGCFGGFGGGGG6ED6EGGGFGGGGGGGG9EFGFDGFADGGAE;DFCCCFDCGG?FGF,<C5?6C>AC,BFGGFFFCFEF>5>=4@=79?>=D87=753=;0().63(9C76=A?@;82<AFF>2
@M00200:207:000000000-ALC1F:1:1111:14221:24998 2:N:0:5
TACACGGGTATCTAATCCTGTTTGATACCCACACTTTCGAGCATCAGCGTCAGTTACAGTCCAGCAGGCTGCCTTCGCAATCGGAGTTCTTCGTGATATCTAAGCATTTCACCGCTACACCACGAATTCCGCCTACCTCTACTGTACTCAAGGATGCCAGTATCAACTGCAATTTTACGGTTGAGCCGCAAACTTTCACAACTGACTTAACAACCCGCCTACGCTCCCTTTACGCCCAATTGTAGTC
+
CCCCCDGGGGGGGFGGGGGGGGGGGGGGGGGGGGGGGGGFGGGGGGGGGGGGGGGGGGGGGGGGGGGGGGGGGGGGGGGGGGGGDGGGGGGGGGGGGGGGG9FGGGGGGGGGGGGEEFGGGGGDCFGGGGGGGEGFGGGGFGGGGFGGGGGGGCFFGGFDDCGFGGGFFGGGGGGG99EDFGE6D8?DDGGFGFGFFFGFEFFFF5@A9CFEE5?92@)->B9(-5>=DB:CF@A>@;(6>@FFF75
@M00200:207:000000000-ALC1F:1:1112:15132:21591 2:N:0:5
TACTGGGGTATCTAATCCTGTTTGCTCCCCACGCTGTCGCGCCTCAGTGTCAGAAACTGCCCAGCAGACCGCCTTCGCCACCGGTCTTCCTCCGGATCTCTACGCATTCCACCGCTACACCCGGAATTCCGTCTGCCTCTACAGTCCTCGAGTTTGACAGTCGGCACGGCAGATCCGGGGTTGAGCCCCGGACTTTCACAACACCTTTATCAAACCACCTACGCGCCATTTAAACCCAATGGTAGTC
+
CCCCCGGGGGGGGGGGGGGGGGGGGGGGGGGGGGGGGGGGGGGGGFFGGGGAEFFGFGGGFFEGGGGGGBFGGGGGGGGGGGGGGGGGGGGGGGGGFFGGGGGFCGGDGFFFGGGGGCFFFGGDEFFGGGGGGGGGGGG==EFGDDGGGGGGDEFFAEFEFEGE+@DEDGGCCFGGDEECECGGGF4FDG8ABDGCFEG+7;ADD(/4;CFCE3DFB)427,4;>39-429)4>FF((-4((6<47)
@M00200:207:000000000-ALC1F:1:1113:9238:18666 2:N:0:5
TACTGGGGTATCTAATCCTGTTTGCTCCCCACGCTGTCGCGCCTCAGTGTCGGCTCAAGAGACCTCTCGGTCCCACTGCCCAGCAGGCCGCCTTCGCCACTGGTGTTCTTCCGGATCTCTACGCATTCCACCGCTACACCCGGAATTCCACCTGCCTCTACAGTGCCCCAGCCCCACAGTCGCCGCGGCCGATCTGGGGTTGAGCCCCAGACTTTCACCGCGGCCTTATGGTGGCCACCTACGCGCCCTTT
+
CCCCCGGGGGGGGGGGGGGGGGGGGGGGGGGGGGGGGGGGGGGGGGGGGGGGGGGGGGGGGGGGGGGGGGGGGGGGGGGGGGGGGGGGGGGGGGGGGGGGGGGGGFFGGFGGGGGGGGGGGGGGGGGGDGGGGGGGGGGGEGGDCGGGFFCEGGGGGGFGGGFFGGGGGG>DCEGGGGGGGGGDGGG47D5:BGGFFDGFF>FFFFFFFBC::<FFFFAF9;9B9D?B>AFAD:>F:1???FFFBFFFF18
@M00200:207:000000000-ALC1F:1:1113:17068:24612 2:N:0:5
TACTGGGGTATCTAATCCTGTTTGATACCCACACTTTCGAGCATCAGCGTCAGTTACAGTCCAGCAGGCTGCCTTCGCAATCGGAGTTCTTCGTGATATCTAAGCATTTCACCGCTACACCACGAATTCCGCCTACCTCTACTGTACTCAAGGATGCCAGTATCAACTGCAATTTTACGGTTGAGCCGCAAACTTTCACATCTGACTTAACAACCCGCCTACGCTCCCTTTATGCCCAGTTGTCGTC
+
CCCCCGGGGGGGGGGGGGGGGGGGFG9EGGGGDGGGGGEFGGGGGGGGGBFGGGGGCEGGGGGFCE,BF8FGFGGGGG7BCGGGCEGFGGGGFE7FGFFCFD5F<BGGFGGG97EE==DGFGGEFEGGGGGG6E8EDFGGG,,,@FFGG+4>8DGDE?,+6EEEGGGGGFGDGFFG+,68@8@D+AFDD+39FGDEFC+;*8B+==8>7A,0*0<?2@):AD))(?@(0>EC?5C*56(08>6),((
@M00200:207:000000000-ALC1F:1:1114:18403:7862 2:N:0:5
TACGAGGGTATCTAATCCCTTTTGCTCCCCACGCTTTCGTGCCTGAGCGTCAGCAATTGTCCAGGTAGCCGCCTTCGCCTCTGGTGTTCCTCACGATATCTACGCATTTCACTGCTACACCGTGAATTCCGCTACCCTCTCCAATGCTCTAGCCGTGTAGTTTGAGGTGCAATTCCGGAGTTGAGCTCCGGGCTTTCACGCCTCACACACACGGCCGCCTGCGCACCCTTTAAACCCAGTTGTAGTCAGCT
+
CCCCCGGGGGGGGGGGGGGGGGGGGGGGGGGGDGGGGGGGGGGGGGGGGGGGGCGDFGGGGGGGFFG9FCGGGGGGGGGGGFGGGGGGGGGGGEGGGGGGGGGGGGGGGGGGGGGGGGGGGGGGGGGGGGGGGG>FGGGGGGGFGGGGGGGF9FCE8B8D=AFD+@DGGGGDCFG+?D6?CFGGGGFGGGGFEGGFFFFFFFADEBFF==*502CDFFB0(;:B0>98@FF3?)8AB*12)).2).64>).
@M00200:207:000000000-ALC1F:1:1114:22158:20094 2:N:0:5
TACTGGGGTATCTAATCCCGTTCGCTCCCCTAGCTTTCGCGCTTCAGCGTCAGTGTCAGCCCAGCAACCCGCCTTCGCCGCAGGTGTTCCTCTCGATATCTACGCATTTCACCGCTACACCGAGAATTCCAGTTGCCCCTTCTGCACTCTAGCCCCGCAGTATCGGTTGACCTTTCCGGGTTAAGCCCGGAGATTTCACAATCGACTTGCTGTGGCCGCCTACGCGCCCTTTATGCCCAATTGTAGTC
+
CCCCCGGGGGGGGGGGGFGGGGGGGGGGGGGGGGGGGGGGGGGGGGGGGGGGGGGGGGGGGGGGGGGGGGGGGGGGGGGGGGDEFGGGGGGGGGGGGGDGGGGGGGGGGGGGGGGGGGGGGGGGGGGGGGGGGGGG9FCGGGGGGGGGGGGFF8EEGDGGGCGGGGGEGFFFCFGGDGGDGGGGGGFGGGGF>FGFFFGFFFFFFFFDF<,7?;F:@BF9<@?BBG>>>FFF259?AF:(1<BFDFB4
@M00200:207:000000000-ALC1F:1:1115:10924:7282 2:N:0:5
TACGCGGGTATCTAATCCCGTTTGCTCCCCTGGCTTTCGCTCATCAGCGTCAATACCGGTCCAGGATGCCGCCTTCGCCACCGGTGTTCCTCCAGATATCTACGCATTTCACCGCTACACCTGGAATTCCGCATCCCTCTCCCGGATTCAAGCCATCCAGTATCACACGCAGTTCCCAGGTTAAGCCTGGGGATTTCACGTGTGACTTAGTTGGCCGCCTACGAGCCCTTTAAGCCCAATTGTAGTC
+
CCCCCGGGGGGGGGGGGGGGGGGGGGGGGGGGGGGGGGGGGGGGGGGGGGGGGGGGGGGGGGGGGGGGGGGGGGGGGGGGGGGGGGGGGGGGGGGGGGGGGGGGGGGGGGGGGGGGGGGGGGGGGGGGGGGGGGGFGGGGGGGGGGGGGFGGFEFFGFGDGG@EGGGGGGGGGFGGGGCCDGGGGGFFGFGFFGGFFFGFFFFFFF?CFFEFE@FFBEFFFF@F@;B<?BFFFFF42?::B?AAD44
@M00200:207:000000000-ALC1F:1:1115:7254:9582 2:N:0:5
TACGCGGGTATCTAATCCTGTTTGCTCCCCACGCTTTCGAGCCTCAACGTCAGTTACCGTCCAGTAAGCCGCCTTCGCCACTGGTGTTCCTCCTAATATCTACGCATTTCACCGCTACACTAGGAATTCCGCTTACCCCTCCGGTACTCAAGATCAACAGTTTCCAATGCAGTCCAGGGGTTGAGCCCCTGCCTTTCACATCAGACTTGCTGCTCCGTCTACGCTCCCTTTAAACCCAATTGTAGTC
+
CCCCCGGGGGGGGGGGGGGGGGGGGGGGGGGGGGGGGGGGGGGGGGGGGGGGGGGGGGGGGGGGGGGGGGGGGGGGGGGGGGGGGGGGGGGGGGGGGGGGGGGGGGGGGGGGGGGGGGGGGCFGGGGGGGGGGGGGGGGGGGGDGGGGGGGECGGGGGGGGGGGGGGGGGGGGFGGFGGGGGGGFGGGGGGFFGGFFFGFFFFFFFBFFFFFFEFFFFFFFFDFF?BFFF@4?9BFFFFFFFF<ECF
@M00200:207:000000000-ALC1F:1:1115:9019:18991 2:N:0:5
TACAAGGGTATCTAATCCTGTTCGCTCCCCACGCTTTCGCTCCTCAGCGTCAGTAATGGCCCAGAGACCCGCCTTCGCCACCGGTGTTCCTCCTGATATCTGCGCATTCCACCGCTACACCAGGAATTCCAGTCTCCCCTGCCATACTCCAGCCCGCCCGTACCGGAAGCAGACCCACCGTTAAGCAGTGGGCTTTCACTCCCGACGCGACAGGCCGCCTACGAGCCCTTTACACCCAATTGTAGTC
+
CCCCCGGGFGGGGGGGGGGGGGGGGGGGGGGGGGGGGGGGGGGGGGGGGGGGGGGCFFCGGGGGGGGGGGGGGGGGGGGGGGGGEGGGGGGGGGGGFFGGGGGGGGGGFFGGGGGGGGGGFGGGGGFCGGGGGGGGCDE6=DFGGFGGGCGFFECEGEGEGGGGGGECDGFC>;;;DGGGGCD*+C7@FGGFFFFFFFGF=;F>@FF@B>;B>1)>9@91<716?>F:??72)6FFFF:?436)66>
@M00200:207:000000000-ALC1F:1:1116:5631:15810 2:N:0:5
TACTAGGGTATCTAATCCTGTTCGCTCCCCACGCTTTCGCACCTCAGCGTCAGTAATGGCCCAGAAGGTTGCCTTCGCCATCGATGTTCTTTCTGATATCTACGCATTTCACCGCTACACCAGAAATTCCACCTTCCTCTACCACACTCTAGACGAACAGTCTGACATGACCTCCCCAGGTTAAGCCCAGGTATTTCACATATCACTTGTTCATCCGCCTACATGCCCTTTATACCCAGTTGTAGTC
+
CCCCCFGGGGGGGGGGGGGFGGGGGGGGGGGGGGGGGGGGGGGGFGFGFEGGGGGGGGFGGGGGGGGGGGGGGGGGGCFGGGGGGGGGGGGGGGGGGGGGGGGGGGGCEGGGAGGGGGGGGGGGGDFAFDEGGGGFGGGGGGGGGGGFGGG5CFGGGGGGGFC9DGGGGGGGGFGGCFDFGGGFGGGFDC6CFCFFAEC;CAEEEBEC@EFC7CG>)9<@AAEFCE=:EBFFF?6B3;5048*95@C
@M00200:207:000000000-ALC1F:1:1116:16149:18294 2:N:0:5
TACTGGGGTATCTAATCCTGTTTGCTCCCCACGCTTTCGAGCCTCAGCGTCAGTAACGGACCAGTATGTCGCCTTCGCCACTGGTGTTCTTCCGAATATCTACGAATTTCACCTCTACACTCGGAGTTCCACATACCTCTTCCGTACTCAAGACTGCCAGTATCAAAGGCAATTCCAAGGTTGAGCCCCGGGATTTCACCCCTGACTTAAAGATCCGCCTACGTGCGCTTTACACCCAGTTGTAGTC
+
CCCCCGGGGGGGGGGGGGGGGGGGGGGGGGGGGGGGGGGGGGGGGGGGGGGGGGGGGGGGGGGGGGGGGGGGGGGGGGGGGGGGGGGGGGGGGGGGGGGGGGGGGGGGGGGGGGGGGGGGGGGGFEEGGGGGGGGGGGGGGGGGGGGFGGG=DFGGGGGGGGGGGGGGCGGGGFGGGCFFFGFGGGGGGGGFFGFFFFGFFFDDFFFFFCFFEFGF>FA?DF2@@FF@@DFACFFF906;?EF?677
@M00200:207:000000000-ALC1F:1:1117:28260:7907 2:N:0:5
TACCAGGGTATCTAATCCTGTTTGCTCCCCACGCTTTCGCACCTCAGCGTCAGTACCGGGCCAGTGAGCCGCCTTCGCCACTGGTGTTCTTGCGAATATCTACGAATTTCACCTCTACACTCGCAGTTCCACTCACCTCTCCCGGACTCAAGATCACCAGTATCAAAGGCAGTTCTGGAGTTGAGCTCCAGGATTTCACCCCTGACTTAGCAATCCGCCTACGTGCGCTTTAAACCAAGTTGTAGTC
+
CCCCCGGGFDFGGGGGDGGEGFFEFGGEGGGGGGCFGGGGGGG8<EFEGGGGGGGGGGGG@FGGGGGGFGGGGGGGGGGGGGCGFGECGGGFFGEGGGFGGGGFGGG@EGGGGFGGGGFGGGGGGGFFFG9FEFGFFFCFF?E>EGGE?F,>FGGGGFGGGF9EGGGGCFFDCF7FFGGGGGGGGGGGCCFAF*8@9=9>DB=FFFECECFE=EFF@5629:@FFF6B9<C79C9;((40.6<56)6
@M00200:207:000000000-ALC1F:1:1117:22590:21116 2:N:0:5
TACTAGGGTATCTAATCCCGTTCGCTCCCCTGGCCTTCGCGCCTCAGCGTCAGGGTCGGCCCAGCCGGCCGCCTTCGCCACGGGTGTTCTTCCCGATATCTGCGCATTTCACCGCTACACCGGGAATTCCACTCTCCTCTTCCGGACTCTAGCCAAACGGTTTCCACCGACGTCTCGAGGTTGAGCCTCGAGTTTTCACAGCGGACCTGCTTGGCCGCCTACACGCTCTTTACACCCAATTGTAGTC
+
CCCCCGGGGGGGGGGGGGGGGGGGGGGGGGGGGGGGGGGGGGGGGGGGGGGGGGGGGGGGGEGGGGGGGGGGGGGGGGGGGEEGGGGGGGGGGGGGGGGGGGGGGGGDGGGGGGGGGGGCFEDGGGGGFGGGFGGGGGGGGGDGGGGFGGGGFGGGDGGGGGGGGGGGGGGDGFGGCFGGEFGGGGGGGDC3*8FEFFGFFFFF>BBFF:@<?BFFFF>F?:>?8D?F?A:<>AB<>FF64<AAAAF
@M00200:207:000000000-ALC1F:1:1118:13179:18255 2:N:0:5
TACACGGGTATCTAATCCTGTTCGCTCCCCACGCTTTCGCTCCTCAGCGTCAGTTACTGCCCAGAGACCCGCCTTCGCCACCGGTGTTCCTCCTGATATCTGCGCATTCCACCGCTACACCAGGAATTCCAGTCTCCCCTGCAGTACTCCAGTCTGCCCGTATCGCCCGCACGCCCACAGTTAAGCTGTGAGTTTTCACGAACAACGCGACAAACCACCTACGAGCTCTTTATACCCAATTGTAGTC
+
CCCCCGGGGGGGGGGGGGGGGGGGGGGGGGGGGGGGGGGGGGGGGGGGGGGGGGGGGGGGGGGGGGGGGGGGGGGGGGGGGGGGGGGGGGGGGGGGGGGGGGGGGGGGGGGGGGGGGGGGGGGFGGGGGGGGGGGGGGGGGGGGGGGGGGGGGGGGGGGGGGGGGGGGGGGGGFGGFGGGFGGGGGGGFGGFFGFFFFGFDF@FFFFF>@FFFFFFFFFFFFFFFC>FFFGBBBFF7?FFA?D4AAA
@M00200:207:000000000-ALC1F:1:1119:8539:7152 2:N:0:5
TACTGGGGTATCTAATCCTGTTTGCTCCCCACGCTTTCGCGTCTCAGCGTCAGTCACGTCCCAGCGAGCTGCCTTCGCCATTGGTGTTCCTCCTGATATCTGCGCATTTCACCGCTACACCAGGAATTCCACTCGCCTCTTCCGGACTCGAGCTCGACAGTATCCACCGGCATCCCAGGGTTGAGCCCTGGACTTTCACAGCAGACTTATCGAGCCGCCTACACGCGCTTTAAACCCAGTTGTAGTC
+
CCCCCGGGGGGGGGGGGGGGGGGGGGGGGGGGGGFGGGGGGGGGGGCGGGGGGGGGGGGGGGGGGGGGGGGGGGGGGGGGGGGGGGGGGGGGGGGGGGGGGGGGGGFGGGGGGGGGGGGGGGGGGGGGGGGGGGGGGGGGGGGGGGGGGGGGGGGGGGGGGGGGGFGG6EDE7FFGGGGGGGGGGGGGFGGFFFGFFEFFFFFFFFFFFFFFFDDEFEB661@DFBBFFF?BA9FF6?044<AF<<>
@M00200:207:000000000-ALC1F:1:2102:5395:5729 2:N:0:5
TACGGGGGTATCTAATCCCGTTCGCTCCCCTGGCTTTCGTGTCTCAGCGTCGGCACACTCCCAGCTACCTGTTTTCACCATTGGCGTTCCAAACGATATCTACGCATTTCACCGCTCCACCATCTGTTCCGCCCACCTCTGTCTCCCTCAAGTCCGGCGGTTTGAAGCGCAGTTCCCCGGTTGAGCCGGGGGATTTCACACCTCACCTACCAGACCGCCTACGAACTCTTTAAACCCAATTGTAGTC
+
CCCCCGGGGGGGGGGGGFGGGGGGGGGGGEFGFGGFGGGGGGGGGGGGGGGGDGGEGGGGGGGGGGGGGGGGGGFFGGCGGGGGGGGGGGGGEFGGGGGGGGGGGGGDGGGGGGGGGGFGGGGGGGGFGGGG6CEGGFGGGGGGGGFFGGGFGGGG7EECEGGGGCFG<GGGGFGGFGCGGGGFDGGDGGCG9(,8@BG>FFFF??6<7:>?BBGF>F>:?BFFFFFFBA2A4>FF?BFFB26):6<
@M00200:207:000000000-ALC1F:1:2102:28542:10639 2:N:0:5
TACAAGGGTATCTAATCCTGTTTGCTCCCCACGCTTTCGAGCCTCAACGTCAGTTACCGTCCAGCAAGCCGCCTTCGCCACCGGTGTTCCTCCTAATATCTACGCATTTCACCGCTACACTAGGAATTCCGCTTGCCCCTCCGGCACTCCAGCATGCCAGTTTCCAATGCAGTCCCGGGGTTGAGCCCCGGCCATTCACATCAGACTTGGCACGCCGTCTACGCTCCCTTTATACCCAGTTGTAGTC
+
CCCCCGGGGGGGGGGGGGGGGGEG9FFGGGFGGGGGGGGGGGEFGGFFGGGGGGGGGGEFGGGGGGGGG<FGGGGGGGGGBFGCCFEGGFGG@F=FGGGGGGFCEGGGGGGGGGEGGGGGGGAFGGGGGGGGGGGG8=@=CEEECDGGGFFGGGCFGGGF?A9EF7=F7ED?=5?CD+*;@DDGFG;DC49D9(.9:*=7?FEFFFBE:);@8;G)6).27C?BFDBDFF:ADAFFFF646452462
@M00200:207:000000000-ALC1F:1:2102:9528:11690 2:N:0:5
TACTGGGGTATCTAATCCTGTTCGCTCCCCATGCTTTCGCTCCTCAGCGTCAGGTAATGCCCAGAGAACCGCCTTCGCCACCGGTGTTCCTCCTGATATCTGCGCATTCCACCGCTACACCAGGAATTCCGTTCTCCCCTGCATACCTCTAGTCTGCCCGTATCGGAAGCACGCTCAGGGTTGAGCCCTGAGTGTTCACTCCCGACGCGACAAACCGCCTACGAGCCCTTTAAACCCAATTGTAGTC
+
CCCCCGGGGGGGGGGGGGGGGGGGGGGGGGGGGGGGGGGGGGGGGGGGGGGGGGGGGGGGGGGGGGGGGGGGGGGGGGGGGFGGGGGGGGGGGGGFGAFGGGGDGGGGGGGGGDGGGGGGGGGGCCGGGGGFGGGGGGGGGGGGGGFGGGGFGGGGGFGGGGGFG68E>FFGGFGGEGGGGGGGGGGGGGGGF1124252:;@AFFFB=@B@;@GFFEFF0;?BBFFFF?FA246@::?BF79<).:
@M00200:207:000000000-ALC1F:1:2102:10768:19065 2:N:0:5
TACTGGGGTATCTAATCCTGTTTGATCCCCACGCTTTCGCGCCTCAGCGTCAATGTCTCGCCAGATGGCCGCCCTCGCCTCCGGTGTTCCTCCTGATATCTGCGCATTTCACCGCTACACCAGGAATTCCGATCTCCCCTACCACACTCTAGCTAGCCCGTATCGACTGCAGACCCGAGGTTAAGCCTCGGGCGTTCACAATCGACGTGACAAGCCGCCTACGAGCTCTTTATACCCAGTTGTAGTC
+
CCCCCGGGGGGGGGGGGGGGGGGGGGGGGGGGGGGGGGGGGGGGGGGGGGGGGGGGGGGGGEFGGGGGGGGGG7FGGGGFFGGGGGGGGGGGGGGGGGGGGGFGGGGGGGGGFEGGGGFGGGFEGGGGGGDEGGFGGG6DDGGFGFGGGGGFAFF?<DGEC>FGDGD>>FF>DCDFFGGGGGGGFGGGGG:D=/.(24FEFFFF16;>;@FF>@GF>5>FFFF>?DFFFA).6<F=><1,):4>B9A
@M00200:207:000000000-ALC1F:1:2102:18734:22338 2:N:0:5
TACTAGGGTATCTAATCCTGTTTGATCCCCACGCTGTCGCGCCTGAGCGTCAGTAACGGGCCAGTGAGCCGCCTTCGCCACTGGTGTTCTTCCCAATATCTACGAATTTCACCTCTACACTGGGAATTCCACTCACCTCTCCCGTACTCGAAGCCCAGCAGTTTCAGAGGCAATTCCGGAGTTAAGCTCTGGGATTTCACCACTGACTTGCAAGGCCGCCTGCGCGCGCTTTAAACCCAATTGTAGTC
+
CCCCCGGGGGGGGGGGGGGGGGGGGGGGGGGGGGGGGGGGGGGGGGGGGGGGGGGGGGGGCEGGGGGGGGGGGGGGGGGEGGGEGGGGGGGGGFFGGGGGFGGGGGGGGGGGGGGFGGGDG?FGGGGGGGGGGGGGCFFGGGGGGGGGGGGFECGFGGDCFGFFFFFGGG>CF?CGFGGGGGGGGGGGGGCC@0::6EFE6ADFEFFFFFFFC@>FFFF>DFBF(8629>01CCFF(:13:><BF>4:
@M00200:207:000000000-ALC1F:1:2103:23879:19145 2:N:0:5
TACCGGGGTATCTAATCCTGTTTGCTCCCCACGCTGTCGCGCCTCAGTGTCAGCCACTGCCCAGCAGGCCGCCTTCGCCACCGGTGTTCTTCCGGATCTCTACGCATTCCACCGCTACACCCGGAATTCCGCCTGCCTCTCCAGTGCTCGAGCCCAGCAGTTCGCACGGCCGACTCGCGGTTGAGCCCCGCGCTTTCACCGCACGCTGACCGGGCCACCTCCGCGCCCTTTATACCCAACAGTAGCCCTAT
+
CCCC97CGGGGGGGFGGGGEFGGFFFGGGGGGGGGBCGGGGGGGGAFEEGGGFAAEFCFEFGGG?F<FGC@FGDGGCGGGFG:C7FGGGGGG,4@7@FGGG9F7+4FE;FFGGCEG>FFGF8:77+@DFGDE6C8FGGGG,D@D3,@EG6:8C>67>C?7@CG*7C@C4CDC)6)1:*4)=2*27FGG3))10C<7=<DB1())((-)(.<304DE(7<B0),8;B>F0<2244=F7)(((,)))))(,(,
@M00200:207:000000000-ALC1F:1:2104:10427:9646 2:N:0:5
TACTCGGGTATCTAATCCTGTTTGCTACCCACGCTTTCGCACCTCAGTGTCAGTGTCAGTCCAGAAGGCCGCCTTCGCCACTGGTATTCCTCCCGATCTCTACGCATTTCACCGCTACACCGGGAATTCTACCTTCCTCTCCTGCACTCTAGCTTGACAGTTCCGGATGCCGTTCCCAGGTTGAGCCCGGGGCTTTCACAACCGGCTTATCAAGCCACCTACGCGCGCTTTACACCCAATTGTAGTC
+
CCCCCGGGGGGGGGGGGGGGGGGGGGGFGGGGGGGGGGGGGGGGGGGGGGGGGGGGGGGGGGGGGGFGGGGGGGGGGGGGGGGGGGGGGGGGGGGGGGGGGGGGGGGGGGGGGGGGGGGGGGGGGGGGGGGGGGGGGGGGGGGGGGGGGGGFGGGGGGGGGGGGDGDGDFFEGGGGGGGGGGFFFGGGGGGG>CFFFEGFFFFFFFFBBFFFEEFFFF083=<F;EBFFFFFDFFFFBBFA<<2<A<
@M00200:207:000000000-ALC1F:1:2105:10759:23750 2:N:0:5
TACTCGGGTATCTAATCCCATTCGCGACCCACGCTTTCGTGTTTCAGCGTCAGGAGTGGACCAGTCTCTTGCCTTCGCTTTTGGTGTTCCCCATGATATCAACGCATTTCACCGCTACACCATGAGTTCCAGAGACCCCTTCCATCCTCTAAGTCGTGCCGTTTCCCCTGCGAGCCTTCGGTTGAGCCGAAGCATTTTACAGGAGACTAACACAACCGCCTACACACCCTTCAAGCCCAGTTGTAGTCAGC
+
@CCCCGGDGGGGGDFCGGGGGFGGGGC@CCDGEFF,CEFFFFGCFGDFGB7FGGGGGGGGG8,CEFFGFEFGGGGGGGG7FFGGFGGCGFF8AFGCFC;A@,BFCGG>E9EEFDGC=F9EDGGGFGE;EFGGGGGGFDE6=@=F99@FGFGGGGFEFGDGGGD,,@2D0D+0CDDDCEGFG79CF69CD4EFFGDCCEFAA34652>3==;39>*:1B@;7B@FF;61((/()1@=,(,,(-).6).6<4)
@M00200:207:000000000-ALC1F:1:2106:12097:22655 2:N:0:5
TACAGGGGTATCTAATCCTGTTCGCTCCCCACGCTTTCGCTCCTCAGCGTCAGTTACAGCCCAGAGACCCGCCTTCGCCACCGGTGTTCCTCCTGATATCTGCGCATTTCACCGCTACACCAGGAATTCCAGTCTCCCCTACTGCACTCTAGTCTGCCCGTATCGACTGCAGGCTCGGGGTTGAGCCCCGAGTTTTCACAGCCGACGCGACAGACCGCCTACGAGCTCTTTCTGCCCCGTTGTAGTC
+
CCCCCGGGGGDGFGGGGGGGGGGGGGGGGGGGGGDGGGGGGGGGGGGGGFFGGGGGGGGG7FGGGGFGFGGGGEGGGGGGGGGGEE:FGGGGGGGGGGFGGGGGGGFGGGGGGGGGGGGGCFGGGGGGGGGGDFGGGGGGGGGFGGGGGGGCEFGFG?8>CGFGG?CCCE?6FDFGGGGDGGGGG6>FDG5CF*=8B?GFB2A@@1659)=3A8?--12,(011277?2><).4*9:048((-4:<<
@M00200:207:000000000-ALC1F:1:2107:27064:5472 2:N:0:5
TACCAGGGTATCTAATCCTGTTTGCTCCCCACGCTGTCGCGCCTCAGTGTCAGCTACTGCCCAGCAGACCGCCTTCGCCACCGGTGTTCTTCCGGATCTCTACGCATTCCACCACTACACCGGGAATTCCATTGCCCCCTAGCTTGCTCAAGTGCGGCCGTATCCGCTGACCCCGCCCAGTTGAGCCGAGCGATTTCACAACGGACGTGCCGTACCGCCTGCTCGCCCTTTAACCCCAATTGTAGTC
+
CCCCCFGGGGGGGGGGGCGFGGGGFGGGGGGGGGGGEGFFGGGCCF?FGFGFFGGFFGGG<FGGGGGGFFGG>CCGGGDGGGGGGEGGGGDGGECGGGFGGGGFGGEGGGGGGGGF?F8FGGGGEG8DC,@E,=DE,@8+DD?CDFG722@3E=A88=@>C6?GGCGGG8DFC54?DGGCCC7:*AFDGDDDB*257?FFFE>B?@BAB;)-8(51-7620@(46>><>07<4<)::(2:-8<49>A
@M00200:207:000000000-ALC1F:1:2108:4160:9426 2:N:0:5
TACGCGGGTATCTAATCCTGTTTGCTCCCCACGCTTTCGCGCCTCAGCGTCAGTCTCCGTCCAGCTGGCCGCCTTCGCCACTGGTGTTCCTCCTTATATCTACGCATTTCACCGCTACACTGGCAATTCCGCTTGCCCCTCCGACACTCCAGCCCGCCAGTTTCCGGTGCAGTCCCGGGGTTGCGCCCCGTGCTTTCACACTGAACTTCCCGTACCGCCTGCGCTCCCTTTCAGCCCCATTGTCCCCATCT
+
ACC<,@CGGDGGGG9EGGGGGGGGGGGGGGGGCGGGGGG,+@FGGGG8FGG7CGD,,:FFGGGG8,6,,B=FGGGG@FGGG,=EBBFGGGE<E,,9EFGGG9FFGGGGGGCGGEGG8FDG,,A,3,33FF8C+++@D8D6+@+++4CFG?DDE:+@*@E882C**/14/>7CG0?D)**)4/:/7>DD<)2::C>69?7+()**).66)*8)0(9>4>602>9B(>(419:4:)076(4:44<))).8,,-
@M00200:207:000000000-ALC1F:1:2108:5752:15168 2:N:0:5
TACCGGGGTATCTAATCCCGTTTGCTCCCCTGGCTTTCGTGCCTCAGCGTCAGTTGAGACCCAGTGTGTCGCTTTCGCCACTGGCGTTCCTTCCAATATCAACACATTTCACCGCTCCACTGGAAGTTCCACACACCCCTATCTCACTCCAGCTCGCCAGTTTATGGCGCAATTCCCCGGTTGAGCCGGGGGATTTCACACCCTACTTAACAAGCCGCCTACGCACCCTTTCCACCCAATTGTAGTC
+
CCCCCGGGGGGGGGGGGGGGGGGGGGGGGGGGDGGGGGGGGGGGGGGGGGGGGGGGGGGGGGGGGGGGGGGGGGGGGGGGGGGGGGGGGGGGGGGCGGGGGGGGGGGGGGGGGDGEGGGGGGGGGGGGGGGGGGGGGGGFFGFGGFGGGGGFGGGGGEGCFGGC7D8=?EGDGCFFGG>CGGGGGGGGDDEGFGGFFFGFFBFFFDFA3AFCA@G3(>BFFFFFFB9???D)-6<>:6<?A).<AA<
@M00200:207:000000000-ALC1F:1:2110:20285:3503 2:N:0:5
TACAGGGGTATCTAATCCTGTTTGCTACGCACGCTTTCGCGCATCAGCGTCAGTAATGTTCCAGTTAGCCGCCTTCGCCACTGGTGTTCTTTCCAATATCTACGCATTTCACCTCTACACCCGCAGTTCCACCTGCCTCTACAGTGCTAAAGCCCGACAGTATCGAAGGCCGTTCTGTGGTTGAGCCCCAGGCTTTCACCGCTGACTTCAAGCGCCACGTCCGCGACCTTTAAACCCACTTGTACTTAACT
+
CCC,-EFGGGGGGGGGGGGGGGGFFG,E8@CGGGGGGGGCEE+CFD9EFGGGGG9,6C,CFAFF,,,CEEGG7FGGGGEGFEE8C8FCF<B:A,9FFFFFFCCFB,@FFFFFG,E=FFFG,@>+4+8EF9EGG8,@=8@@,E=2E,46,+7,@,+68+@+@CFGGG,+3D++0*3+:@@CF55:;9>7D*9?CAC>ACGF4**28==*6*+**056(0(/+).4.(6.(/).-)97(((..).))).)))-
@M00200:207:000000000-ALC1F:1:2110:21560:24255 2:N:0:5
TACTGGGGTATCTAATCCTGTTTGCTACCCACGCTTTCGTGTCTCAGCGTCAGAAGTGGTCCAGTAAGCTGTCTACACCACAGGTGTTCCTCCTGATATCTACGCATTTCACCGCTACACCAGGAATTCCGCTTTCCTCTCCCACCCTCTAGCATTCTAGTTTCCGCTGCACCCTCCCAGTTAAGCTGGGAGATTTCACATTAGACTGGGAACACCGCCTACACACTCTTTCTGCCCAATTGTAGTTAGCT
+
CCCCCGCFFGGGGGGFCGGGFGGGGGGG,CE,CFGGGFGG?CFFGGG,CFCF7<F,C9FCFFEFF,CFFFGCFGFFFCFF<@FGG<FFFGG9FF=9F,F9EFGG7BFGGFGCEFGEC:4,@>EFFCFGE,,>+4+9,,@DDGGG8C=DFGGFGGDCFGGGGEFF;=CEDGGG+5=DC+@2,?C>7A+66++@C6=AF@?C+++=C==):)*338>@=AA-+*:5*)-:168*7?FFBF9D45C*98*/**1
@M00200:207:000000000-ALC1F:1:2111:2783:9159 2:N:0:5
TACAGGGGTATCTAATCCTGTTTGCTCCCCACGCTTTCGCGTCTCAGCGTCAGTCACGTCCCAGAGTGCTGCCTTCGCCATTGGTGTTCCTCCTGATATCTGCGCATTTCACCGCTACACCAGGAATTCCACACTCCTCTTCCGGACTCGAGCTTGACAGTATCCACCCGCCTCCCGGGGTTGAGCCCCGGGCTTTCAGAGCAGACTTACCAAGCCGCCTACACGCGCTTTATACCCAATTGTAGTC
+
CCCCCGGGGGGGGGGGGGGGGGGGGGGG9CFGGGGGGGGGGGGGGGGGGGGGGGGGGGGGFGGGGGGGFGFGGGGGGGGGGGGGGGGDGGGGGFFGGGGGGGGGGGGGGGGGGGGGGGGGGGGGGGGGGFGGGGGG?9FGGGGGGGGCGGGDGGGGGGGFEFGFDGGGGGGGDEFDGGGGGGEFGFDFGGGGGD4FFEG@@FFFB;E?+)=FFFGFFEFFFD@FFBF13>(5<<G*87<B<2:2<AA
@M00200:207:000000000-ALC1F:1:2116:20859:2140 2:N:0:5
TACTAGGGTATCTAATCCCGTTTGCTCCCCACGCTTTCGCGCCTCAGCGTCAGAACCGGTCCAGCTAGCCGCCTTCGCCACTGGTGTTCCTCCCAATATCTACGCATTTCACCGCTACACTGGTAATTCCACTCGCCTCTCCCGCCCTCAAGCAAAGCCGTTTGGACGGCAGTTCCTCGGTTAAGCCTAGGGATTTCACCATCCACTTGCCAAGCCTCCTACGCGCCCTTTAAACCCAATTGTAGTC
+
ACCC8,8<FCFFGFFGGFF7FFF7EFGFGG?FEFFGFFCE7@FGGFCEFGGGC,CCCC7@FF?EE,,,EFEGGECF@@F,CC<4CAFGGGGGGGG?F,9C=BE7>8CFFG,AA:CE6C,AD@?9+@EA@E99EG6BE@CDFFF6+6@GGGD93,@8=?,;:CGE+7@CDGG5CFGGAGD4EDGCFGE2;*;AF6F=:CF438;73;C@4>A).(C>(=@F@36;9>6:>B:52597:?1:43>)456
@M00200:207:000000000-ALC1F:1:2116:15057:13088 2:N:0:5
TACTGGGGTATCTAATCCCGTTTGCTACCCACGCTTTCGTGCCTTAGTGTCAGGAACAAGCCAGTTATCTGCCTACGCCATCGGTGTTCCTCCTAATATCTACGGATTTCACTCCTACACTAGTAATTCCAATAACCTCTCTTGTCCTCTAGCTTTGCAGTTTCCATAATGTGTATGGGGTTGAGCCCCACGCTTTCACTACAGACTTACAATGCCACCTACGCAACTCTTTATGCCCAATTGTATTC
+
CCCCCGGGGGGGGGGGGGGGGGGGGGGGFGGGGGGGGGGGGGDFFGGGGGGGGGDGGGCGGGGGGGGGGGGGGGCFGEGGGGGGGGGGFGFGFGGGGGGGGGGGGGGGGGFGGGGFGGGGGGG,6CEFGGDEGGGGFGGFGFEFGFGFF9DGGGGGGGGGGGGG88CFDFGGGFGGFGGGGGGDGGD)16=>DGFFFEFFE9@=CCEFF@9A<<DA8A5=C@ABD?>)**:*/>BF=4B@F46***/8
@M00200:207:000000000-ALC1F:1:2117:21820:22999 2:N:0:5
CACAGGGGTATCTAATCCTGTTTGATCCCCACACTTTCGTGCCTCAGCGTCAGTTACTCCTTAGTAAGCTGCCTTCGCTATCGGTGTTCTGGACGATATCTAAGCATTTCACCGCTACACCGTCCATTCCGCCTACCTCATCAGTACTCAAGTCTTCCAGTATCAATTGCACCTCTCCAGTTAAGCTGAAGTATTTCACAACTGACTTAGAAGACCGCCTACGCCCCCTTTAAGCCAAATTGTAGTC
+
CCCCCGGGGGGGGGGGGGGGGGGGGFGGGGGGGGGGGGGGGGGGGGGGDFGGGGGGGGGGGGGGGGGGGGG8BEGGGGGGGGGGGGGGGGGGGGGG@FGGGGEGEFGGGGGGGGGGG@FGGGGEECGGGGGGGGEGGGFGFGFGGGGFFDFEFGGGFGGDGFGGGGGGGGGGGFGGGGGGDGGFCEF8DGGFFFGFFFGFFBECFB6CAA7EFFGFFFBFAD2:-*:>=>BFEEFF(5=>*/9?CFE
@M00200:207:000000000-ALC1F:1:2119:21630:5228 2:N:0:5
TACTGGGGTATCTAATCCTGTTCGCTCCCCATGCTTTCGCTCCTCAGCGTCAGGTAATGCCCAGAGAACCGCCTTCGCCACCGGTGTTCCTCCTGATATCTGCGCATTCCACCGCTACACCAGGAATTCCGTTCTCCCCTGCATACCTCTAGTCTGCCTGTATCGGAAGCACGCTCAGGGTTGAGCCCTGAGTTTTCACTCCCGACGCGACAAACAGCCTACGAGCCCTTTACGCCCAAGTGTAGTC
+
C@CCCFGGFCCGGGGGFEFFA9E@:@F7,;EGGGDEEF@@F@CFEGFFC@FFGGGGGGGGGCGGGGGGGBEDEGGG<E7F@,@F>FFFGF@?F<5E?EFGGGGEFGCBEFFG,@ECEGGFF@BECEEFGGFE88DF8@CF88EGGF=CEFDDDADC8@,;,?DDCG+1+=DGGFDFGA+91+<9CCC97CD?=+3;6622A/9AD=9265:698A):A@3;D;?FD603(39417)4<:())-6<64
@M00200:207:000000000-ALC1F:1:2119:17842:17429 2:N:0:5
TACTGGGGTATCTAATCCTGTTTGCTCCCCACGCTTTCGCGTCTCAGCGTCAGTCACGTCCCAGAGTGCTGCCTTCGCCATTGGTGTTCCTCCTGATATCTGCGCATTTCACCGCTACACCAGGAATTCCACACTCCTCTTCCGGACTCGAGCTTGACAGTATCCACCCGCCTCCCCGGGTTGAGCCCACGCCTTTCACACCAGACTTACCACGCCGCCTACGCACCCTTTAAACCCAATTGTAGTC
+
CCCCCGGGGGGGGGGGGGGGGGGGGGGGGGGGGGGGGGGGGGGGGGGGGGGGGGGGGGGGFGGGGGGGGGGGGGGGGGGGGGGGGGFGGGGGGGGGGGGGGGFGGGGGGGGGGGGGGGGGGGGGGGGGGGGGGGGGGGGGGGGGGGGGGGGGGGGGGGGF<FDGGGGGGGGGGFGFF@>5CGGGGGGGGGGFFGEFFFGCFDFFD93?=>6CEFEF9BFF;@;;FFB;?FEBAFFF??0:9<>FF99
@M00200:205:000000000-AKKM3:1:1101:15067:2004 2:N:0:1
TACCAGGTTATCTAATCCTGTTTTCTCCCCATTCTTTCGCTCCTCAGTGTCCGTTTTAGGCCATTTCTCTGCCTTCGCCATCTTTATTCCTCCTTCTCTCTACGCATTTCACCGCTACACCTTTCCTTCTACCTTCCTCTCCCATACTCTCTCTAACCAGTTTCTCTTGCAATTCCCATTTTAAGCCCCTTTCTTTCACATTTTCCTTCTTTAACCACCTACTCGCCCTTTCCCCCCCATTGTAGTCCTCT
+
868AAE7,;,;CE,,CCFF,FCC,<CE@CF8@,CFEEE,,,;@EF9;<,<;,,;,;8,,,,,6,,;,,<;;;AFFF886,8A,,C,CEE,9,4,,,9?@FE8<,@,8@=@,:C,@@8@=9>D,,,,9=F=,@F,=E=@E99D=@;*61?D,+4+6+<8+:D+56*++95,+*+:D1++++773++,,3*+,*+7=35*@*;;E**5;;**0;*;=9*63D)0*0)+*3;;C***)13)-7.*/2*2**/**
@M00200:205:000000000-AKKM3:1:1101:15421:2074 2:N:0:1
TACTGGGGTATCTAATCCTGTTTTCTCCCCACGCTTTCTCTCCTCAGCGTCATTTACAGTCCATATACCCGCCTTCGCCACTGTTGTTCCTCCACATCTCTACGCATTTCACCGCTACACGTTTCATTCCGCTCTCCTCTTCTGCACTCACTTCTCCCAGTTTCCATTGCGTCACTTGTTTTAGCCCCGCTCTTATACACCAGTCTTAATAAACCCACTGCCCCCGCTTTACCCCCCCTTGTAGTCTTCTC
+
88ACCFG7@,CCEC,CEFGEGE@,<CCCEB<F:FGCFE,C,@FFGE<E7B@,,<;,<,6EFGC,,,,,;;8CFGGG786,8?,,<,CEFGGA?,:,59@FFEG7E,6?==,::>8?+@DA+9,,,,9@EF?ED6===DFD<ECFGFG1=*,+4633<=6DG63=;++6=9:898A++++48,?=9@=:5++0*2,+5;;C@>C*3*0***3**:>*0/*)*))*/4::79***0(-*(./377<7))))1)
@M00200:205:000000000-AKKM3:1:1101:17360:2085 2:N:0:1
TACTGGGGTATCTAATCCTGTTTTCTCCCCACGCTTTCGATCCTCAGCGTCATTAATGGACCATTATGTCGCCTTCTCCACTTTTGTTCTTCCGTCTATCTACGACTTTCACCTCTACACTCTTACTTCCACATACCTCTTCCATACTCACTTTAGCCAGTTTCAACTGCAATTCCACTTTTGAGCCCTTCTCTTTCACCTCTTCCTACTCTATCCGCCTACTCTCCCTTTCCTCCCTGTTTTAGTCCGAT
+
88ACCGG+@,CCFF9EFFGFGEE,CCECCF<F@CEFDA,,,;BFGEFGD@@,,<,,C<,@FFC,;,<,<@A@FGGG,:C,:A,,<,CFFGGE?7,,9,9EFFC::+?CFE,@CFGF??E?==,,,,49A=,AD93@=<@=<EE7DD?16+,+,66+=4??F+3?*++,;A56@DF1++++8=6=*@??D+,+4=C=+27>DDE***1***)*0;=<=+3:)1***3;CCC8***134)03**0;)1**)))
@M00200:205:000000000-AKKM3:1:1101:14413:2115 2:N:0:1
TACGAGGGTATCTAATCCTGTTTGCTCCCCACGCTTTCGATCCTCAGCGTCAGTCCTGGACCAGTATGTCGCCTTCGCCCCTGTTGTTCTTCCGTCTATCTACGAATTTCACCTCTACACTCGTCCTTCCACATACCTCTTCCATACTCACTCTAGCCAGTTTCAATCGCAATTCCATTCTTGAGCCCTTGTCTTTCACCTCTTTCTAACCTATCCGCCTACTCTCCCTTTTTACCCAGTTGTAGTCCGCT
+
68AC<FG+B,;CEF9FFGEFG@C,;CF@FCFE@EGB@@,,,;BFGGGGDFE,,C,,<;<@FGF,C,9,<:4BFGCA@@@,4,,,:,CFGGG9A,,,9,9A=EAF@,9AC@,B:EE?7ED<,9+,++6@F=DFC93@8@D>54@DFF+06+,+,66+=,=D@+5=99+,3@*8>EF1++++86=6*68:D+,+46@+55@**:=**5****)58E??)*3:8)*0*5*;98@**).14*::A*/0//**(((
@M00200:205:000000000-AKKM3:1:1101:21796:2151 2:N:0:1
TACTAGGGTATCTAATCCTGTTTGATACCCACGCTTTCGTGCCTCAGCGTCATTTACACTCCAGTAAGCTGCCTTCGCAATTGGTGTTCTGTGTAATATCTAAGCATTTCACCGCTACACGCCGACTTCCATCTCCCTTGTGTGTATTCAAGCCCGCCAGTTTCAACTGCATGCCAAGTTTGGGCCATGTCTTTTTACCGCTGTCTTAACAGCCCGCCTACCCTACCTTTACCCCCCTGTGTAGTCTTATC
+
@ACCCGF8C8FEGGDGGGGGGEF,,C,CCFGGEFGFFC7E,6DFGFGGDFC:EFF9FEGGGGG,C,,,;@<EFFGGD@,+89,,C?FGGGGE9F,,C,=FAEGFF,AAEF,BCBCDGGGE=+9+7+4@FAFG89?EDFD)=FGFGFC0?7,+,00:?EGF835=;+=,:DDEFBF+**+48,0=@FEFF+,+3=C+*3@=98@)0*0**10:C5>:)3/):))*-4;?@C9/*00/*((/)1)9)1)))1)
@M00200:205:000000000-AKKM3:1:1101:18953:2167 2:N:0:1
TACCAGGGTATCTAATCCCGTTTGCTCCCCTGGCTTTCGCTCCTCAGCGTCAATGCCGGTCCAGGATGCCGCCTTCGCCACCGGTATTCCTCCAGATATCTACGCATTTCACCGCTACACCTGGAATTCTGCATCCCTCTCCCGGATTCAATCCATCCAGTTTCGGCCGCAGTTCCCTGCTTGAGCCTGGGGATTTCACGTCCTACTTACTTGGCCGCCTACGTGCCCTTTCTCCCCTATTGTAGTCCGAT
+
@ABCCGGCF8FFGGGGGFGGGEC,CFEFDFGGGGGFFG7@@C@FFGGGGCF7:@,<CFEGGGG8,,9,ABFFFGGGG@C7=A++@CFGGGGEE@,,9,@?AFGGG+6?DF9F9B>DGGGED=,,,,9AFGCGGDFBFFF8*6A>E>60=C,+766?9@8+6+3C85++<:BBFEF;9+**659*;D@6?***3=A;+2=>F==2*7@****19>FG>5;<(/3)(32;C<;).)//;(()9><?9.))(((
@M00200:205:000000000-AKKM3:1:1101:8746:2196 2:N:0:1
TACTAGGGTATCTAATCCTGTTTGCTCCCCACGCTTTCGAGCCTCAGCGTCAGTAATGGACCAGTATGTCGCCTTCGCCACTGGTGTTCTTCCGAATATCTACGAATTTCACCTCTACACTCGGCGTTCCACATACCTCTTCCATACTCAAGCTAGCCAGTTTCAAAGGCAATTCCAAGTTTGAGCCCTCTGCTTTAACCTCTGCCTAAACTATCCGCCTACTCGCCCTTTCCCCCCCATTGTAGTC
+
CCCCCGGDF8FFGGGGGGGGGGF8EFGGFGGGGGGGFG:,,BFGGGGGGBFECE9,CFFFGGG8C,9,CEEFFGGGG@@,B=@,CFGGGGGDFE7,@9EFGGGGD,AFDE;FGFGFGGGEDDC++4CCGFGGGF=EFFF8+7@DCD?:A+6+,6=?5EFD,+2?0<+,3D?DFFF99++0@:26:=AD*+,*3<C5+*7:788)*58*)*0*0;D6)33855*/)*97C7)***-/*(((/9?E?1)
@M00200:205:000000000-AKKM3:1:1101:12865:2230 2:N:0:1
TACTGGGGTATCTAATCCTGTTTGCTCCCCACGCTTTCGAGCCTCAGCGTCAGTAATGGACCAGTATGTCGCCTTCGCCACTGTTGTTCTTCCGACTATCTACGAATTTCACCTCTACACTCGCATTTCCCCATACCTCTTCCATACTCAAGATAGCCAGATTCAACGGCAATTCCACGTTTGAGCCCTTGGCTTTCACCTCTTACTAACCTATCCGCCTACTCTCCCTTTCTCCCCCATTGTAGTTCTAT
+
CCCCCGG7FCCCFG9FGFFEGGF,CDFGGEGGGE7C@F7@,BC?DFFGC8CF7CA,CFDGGG<,:,6@BE<BEFEFGBC,BF<,<FGFF;E@EE77C7=EFGCGC,9DFF,CCEFDGGGF,D++++6@EE,@D,=EC=F60,@@=DD0?+,+,6++5@F6,+5?*?++0@500>BDF+6*8=+=*::?*+,*5A?7+2@80:***;***)188CGG29@>-:.@2>;;0?)****01(58=47*01**)1)
@M00200:205:000000000-AKKM3:1:1101:13952:2247 2:N:0:1
TACGCGGGTATCTAATCCTGTTTGCTCCCCACGCTTTCGCGCCTCAGCGTCAGTACCGGTCCAGATGGCCGCCTTCGCCACCGGTGTTCTTCCCAATATCTACGAATTTCACCTCTACACTGGGAATTCCGCCATCCTCTCCCGGACTCAAGCGAGGCAGTCTCAAGTGCAGTTCCTGGGTTGAGCCCAGGCCTTTCACACCTGACTTGCCAAGCCGCCTACGCGCCCTTTAAACCCAGTTGTAGTC
+
CBCCCGGGGEGGGGGGGGGGGGGDGGGGGGGGGGGGGGGG>EGGGGGGGGGDEGGEFGGGGGG?<FCC@FGGEGGGGEGGGFG>FGGGFGGGGGG<FFGGGGGGG8FGGGGGGGGFGGGGGFDDF@EFGGGGGGGGGFG=DDCEGFG=FAF+@CDDFGGFGFACEFGGFGFFFFF:EA74@GGDFGGFF4*?DGGF8CFFEDF81@ACAC1;;3>;6DDDFF0;2:5>97B<497:?2834)66<<2
@M00200:205:000000000-AKKM3:1:1101:12479:2250 2:N:0:1
TACAGGGGTATCTAATCCTGTTTGCTCCCCACGCTGTCGCGCCTCAGTGTCGGCTATAAGGAGTTTGCACTCCCACTGCCCAGCAGACCGCCTTCGCCACTGGTGTTCTTCCGGATCTCTACGCATTCCACCGCTACACCCGGAATTCCATCTGCCTCTACAGTGCCCGAGCCTCACAGTCGCCGCGGCCGCTCTCGAGTTGATCTCCAAACTTTCACCGCCGCCTTCTGATTGGCCCCTCCGCGCCCTTT
+
@@CCC<F7C;@CEFFFGGG<CE<,@CFGGGGEDGGCFF8F7:@,@FEFFCF:+CFCDGGFGGGFDE,CEFFE<AE==<A=E<,ACFFG@EGEC,A<@:CFDDFBE==FD?BFGDEDG<EFDF+>++6@F=DFGED8=DF8<EC5CFD:B+=DF+2;FFD:=+)5:?FGEG>AF@>*33+4,*3@*=*))22).1/*2./@(//)1).4)(.6@EC9)+1((((.78B*7*--)),.+((,,(-(-(-(((,
@M00200:205:000000000-AKKM3:1:1101:23752:2352 2:N:0:1
TACTCGGGTATCTAATCCTGTTTGCTCCCCACGCTTTCGAGCCTCAGCGTCAGTAATGAGCCAGTGTGTCGCCTTCGCCACTGGTGTTCTTCCGAATATCTACGAATTTCACCTCTACACTCGGAGTTCCACACACCTCTCTCATACTCAAGACACCCAGTATCAAAGGCAATTCCGAGGTTGAGCCCCGGGATTTCACCCCTGACTTAAATGTCCGCCTACGCTCCCTTTACACCCAGCTGTAGTC
+
CCCCCGGGGGGGGGGGGGFFGGEGGGGGGGGGGGGGGGGEC:EGGGGGGGGGGF,CFGFFGGGGGGFGGGGGGGGGGGGGGGGGFFGGGADGGD7CGGGGGGGG=FGGGGGGGGGFGGGGGGGGGDEGGGGGF>DGGFGFFC=D;DFFGF889=+*@EFFG+C9*=F,0DFFF5DDBAD>FFD6AEDFB;5>>@?79;@@BBB2>>B<;*AE<>D;5<5((05:==:<FD@C47<,*(((65947CC
@M00200:205:000000000-AKKM3:1:1101:20790:2370 2:N:0:1
TACTAGGGTATCTAATCCTGTTTGCTACCCACGCTTTCGAGCCTCAGTGTCAGTTACAGTCCAGAGAGCCGCTTTCGCCACCGGTGTTCCTCCATATATCTACGCATTTCACCGCTACACATGGAATTCCACTCTCCTCTACTGCACTCAAGTCTAACAGTTTCCAATGCACACAATGGTTGAGCCACTGCCTTTTACATCAGACTTATTAAACCACCTGCGCTCGCTTTAAACCCAGTTGTAGTC
+
CCCCCGGGGGGGGGGGGGGGFGGGGGGGGGGFGGGGDGGGGGGGGGGGGGGGGGGGGGGGGGGGGGGGGGGGGGGGGGGEGGGGGGGGGGGGGGGGGGFGGGGGGGGGGGGGCBEEGGGGGCFFE=FGGFGFFGGFGFGFFGGFGFGFGFGFDFGFFGGFDFFFFFGGFGFFFDFABF6DDGGFFGGFFDCFFGFGFFGEAEEFC82*CEE@@C6CCG6C@)=3<8*3CC=ACE49=278CECECF
@M00200:205:000000000-AKKM3:1:1101:22689:2373 2:N:0:1
TACGGGGGTATCTAATCCTGTTTGCTCCCCACCCTTTCGCTCCTCAGCGTCAGTTACGGCCCAGAGATCTGCCTTCGCCATCGGTGTTCCTCCTGATATCTGCGCATTCCACCGCTACACCAGGAATTCCAATCTCCCCTACCGCACTCTAGTCTGCCCGTACCCACTGCAGGCCGGAGGTTGAGCCTCCGGATTTCACAGCAGACGCGACAAACCGCCTACGAGCTCTTTACACCCAATTGCAGTCAGC
+
CCCCCGGGGGGGGGGGGGFGGGGGGGGFGGGGGGGGGGGGGGGGGGGGGCFGGGGGGGGGGGGGGFGGGGCCFFGGGGFDGGGGF7=F9FGGGGGGGGGFFGGEEGGGGFDFFEGEDFGGG6FEGGGGGGGGCCDF=DGFFGGFEBC5DFGCCDGF7FGEGGFGFFGF5DAEABF>559?<CDFFGFAAFEEDEGFFF7?EF@8@@@F9;BFF?FGF:58:1638=5<:CA<<4.(:601-4)-5.44:)
@M00200:205:000000000-AKKM3:1:1101:13274:2395 2:N:0:1
TACTGGGGTATCTAATCCTGTTTGATACCCACACTTTCGAGCCTCAACGTCAGTTCCGGCTTAGTATGCTGCCTTCGCAATCGGAGTTCTTCGTGATATCTAAGCATTTCACCGCTACACCACGAATTCCATACACCTCAACCGCACTCAAGGAAACCAGTATCAACTGCAGTGCTGCGGTTGAGCCGCAGCCTTTCACAACTGCCTGAATCCCCCGTCTACGCCCCCTTTACACCCAATCCTAGTC
+
@CCC,;E@FGFGGF9<@FGFFFEDGDAEAEAE:@FFFAEGGGG8FFDGGGGGFGG,CFEGC@,CEA<FGAEGG<?F<CF@EB@CF7BF<DA<FEFFFEFGGFFEGGGFEA@FGGE>8C=EFGG@@EFD;A;4+1=E8DFD*=8>CDD@D*,6>=+**@DDDDCG7DG@59+)559;560?C87?ACG>5;*9*@FF6;@ECF@E*)1*).*:5)>:=CB(-92)-/8D3C;<)..3C1(,((.7)17
@M00200:205:000000000-AKKM3:1:1101:21782:2407 2:N:0:1
TACTCGGGTATCTAATCCTGTTTGCTCCCCACGCTTTCGAGCCTCAGCGTCAGTAATGGACCAGTATGTCGCCTTCGCCACTGGTGTTCTTCCGAATATCTACGAATTTCACCTCTACACTCGGAGTTCCACATACCTCTTCCATACTCAAGATAGCCAGTATCAAAGGCAATTCCAAGGTTGAGCCCTGGGCTTTCACCTCTGACTAAACTATCCGCCTACGCTCCCTTTAAACCCAATTGTAGTC
+
CCCCCGGGGGGGGGGGGGGGGGGGGGGGGGGGGGGGGGGGGGGGGGGGGGGGGGGGFGGGFGGGGGGGGGGGGGGGGGGGGGGGGGGGGFFGFFFGGGGGGGGGGGGGGGGGFGGFGGGGGGGGGGGGGGFGFGGGGFGFFFGFGFGFGFGGGDGFFGD?FF*CEFGG5FFFFFFFFFFFGGG+:,@DFD8?*CFFFFGFFFFFC=EE5@EFFEFC=>?))35?AGDGFC==*:@BE>B383?4<@E
@M00200:205:000000000-AKKM3:1:1101:16751:2420 2:N:0:1
TACTAGGGTATCTAATCCTGTTTGCTCCCCACGCTTTCGCACCTCAGCGTCAATACATGTCCAGTTAGTCGCCTTCGCCACTGGTGTTCTTCCGAATATCTACGAATTTCACCTCTACACTCGGAATTCCACTAACCTCTCCATGATTCAAGCGATGCAGTCTTAAGGGCAGTTCCAGAGTTGAGCTCTGGGCTTTCACCCCTAACTTACAAAGCCGCCTACGTGCGCTTTACGCCCAATTGTAGTCAGCT
+
CCCCCGGGGGGGGFGGGGGGGGGGGGGGGGFGGGGGGGGGGEGGGGGGGGGGGGGGGGGGGFFGGFGGGGGGGGGGGGGGGGGGCEGGGGGGGGGEEFDFFGGFGGGGGGGGGGGD,5EFFGGGGGGGGGGGG8DEGFGFFGGFG+CFGB8CDD+DA>7?FGFGEFFF?EF5;DFFFFD6FGCCFDFFF?89FGGGF*@>C=CC508=@@@ACCGF=DA@AB4;>CEGDDB*8@>=E2:B<3.7CCE9)))
@M00200:205:000000000-AKKM3:1:1101:8862:2439 2:N:0:1
TACGCGGGTATCTAATCCTGTTTGCTCCCCACGCTTTCGAGCCTCAGCGTCAGTAATGGACCAGTATGTCGCCTTCGCCACTGGTGTTCTTCCGAATATCTACGAATTTCACCTCTACACTAGGAGTTCCACATACCTCTTCCATACTCAAGTTAGTCAGTATCAAAGGCAATTCCACGGTTGATCACTGGGCTTTCACCTCTGACTAAACTATCCTCCTACGCTCCCTTTACACCCACTCGTATTAAGCT
+
CCCCCGGGGDFDGFEGFFD@FGGGGGGGGGGEGGGEGCE8BFFGGGGGEEGGEFGCFCF9FGFGGGFGGGFCCFEG<F,@CC<EF8CCFGGFGG7@CGCCDGFGGFGGAFCFE>DF7FGG;4E,ECF@F8D==8+EGFADFD,BDFD<?9DC,+?<+@@FE9;+;+=FFEB8699+?9>>BED7+7,;7+,*;?:F9*;1*):)0>=*018**:D1*4;5:7):)=)2C?B44*8=:(((-/3((..));9
@M00200:205:000000000-AKKM3:1:1101:21358:2476 2:N:0:1
TACTGGGGTATCTAATCCTGTTTGCTCCCCACGCTTTCGAGCCTCAGCGTCAGTAATGGACCAGTATGTCGCCTTCGCCACTGGTGTTCTTCCGAATATCTACGAATTTCACCTCTACACTCGGAGTTCCACATACCTCTTCCATACTCAAGATATCCAGTATCAAAGGCAATTCCTAGGTTAAGCCCTGGGCTTTCACCTCTTACTAACCTATCCGCCTACGCTCCCTTTACACCCAATTGCAGTCAGCT
+
CCCC8FGGGGGGGGGGGGGGGGGGGGGGGGGGGGGGGGG,@FEGGGGGGGGGGGG<F9FAEGGGGCCGFGGGGGGGGGGGGGGGGGGGGGGGGGDGGGGGGGGG,@FCFGGGGGGFGGGGF?DEG7=@FGGGF?DFGFG<FA=9D?FFGFF66=D+4EGFF+;3D+?F*DF898?9++?DDF7D9E?*30D?9DGGFFC>*)1**;A735=7)8BE59?AF8=B=C*@C>3;4*:5E=-:>3**88>:>)*
@M00200:205:000000000-AKKM3:1:1101:15765:2528 2:N:0:1
TACTGGGGTATCTAATCCTGTTCGCTCCCCACGCTTTCGCTCCTCAGCGTCAGTTAATGCCCAGAGACCTGCCTTCGCCATCGGTGTTCCTCCTGATATCTGCGCATTTCACCGCTACACCAGGAATTCCAGTCTCCCCTACATCACTCTAGTCTGCCCGTACCCACCGCAGATCCGGAGTTGAGCCCCGGACTTTCACGGCAGACGCGACAAACCGCCTACGAGCCCTTTAAACCCAATTGTAGTC
+
CCCCCGGGGGGGGGGGGGGGGGGGGGGGGGGGGGGGGGGGGGGGGGGGGGGGGGFGGGGGGGGGGGGGGGGGGGGGGGGGGEGGFEGGGGGGGGGGGAFFEDFGGG>FFEFGGDEDGGGGGCEEDFGGGGGGGGGGGDEDFGGFGFGFGFF9=DFFFGGFGGFGBFGCBEEA56FFFDGBC8DFFGG>*7@B>>9794=@AFF===@FF(61:@GC(9>11:?::E)92059A22(;6(()).644:
@M00200:205:000000000-AKKM3:1:1101:7208:2546 2:N:0:1
TACACGGGTATCTAATCCTGTTCGCTCCCCACACTTTCGCTCCTCAGCGTCAGGTCATTCCCAGAGAACCGCCTTCGCAACCGGTGTTCCTCCTGATATCTGCGCATTTCACCGCTACACCAGGCATTCCGTTCTCCCCTGAATACCTCTAGTCTGCCCGTATCGGAAGCAAGCGCCGTGTTAAGCACGGCGATTTCACTCCCGACGCGACAAACCGCCTACGCGCCCTTTAAACCCAATTGTAGTCAGCT
+
CCCCCGGGGGGGGGGGGGGGGGFGGGGGGGGGEGGGGGGGGGGGGGGGGGGGGGCFGGGGGGGGGGGGGGGGGGGGGG,4@FGGGGGGGGGGGGGGGGFGGGGGGGDGGGFGGGGFGG9FGCED+@?FGGF@FGFG@DCDFDFDFDFCGFGGDFDFFG=>EDDGDB>C5EAEF>BEE>*:FCG9FFGFF>E/)47CA*=8>(20;>0>((6:>:FGFGF<6:(.1?BDCC?A<<2:E?,742<AB4)5A))
@M00200:205:000000000-AKKM3:1:1101:20046:2569 2:N:0:1
TACGGGGGTATCTAATCCTGTTTGCTCCCCACGCTTTCGAGCCTCAGCGTCAGTAATGGACCAGTATGTCGCCTTCGCCACTGGTGTTCTTCCGAATATCTACGAATTTCACCTCTACACTCGGAGTTCCACATACCTCTTCCATACTCAAGATAGCCAGTATCAAAGGCAATTCCAAGGTTGAGCCCTGGGCTTTCACCTCTGACTAAACTATCCGCCTACGCTCCCTTTATGCCCAGTTGTAGTC
+
CCCCCGGDFGFGGGGGGGGFFGFGGGGGGGGGGGGGGGGGGGGGFFGGE@BFF<FGGGGGGGGGGGGGGGGGGGGGFFFGGGGFFGFFGGGGGG7BCDFCFAFFDFGGFFGG99@?FEC<=DDE+BCFCFGGGGGGFB9DFFF7DD89DFGDFF??FCGFFC*6;@FGFFFDF@FFFAFFD;??*:?5AFG>FC7DFFDCEFBEFF;?B@FE48DC=DE@FF24(:/1*;)>5?E<G;1/)19).19
@M00200:205:000000000-AKKM3:1:1101:14975:2615 2:N:0:1
TACTGGGGTATCTAATCCTGTTTGCTACCCACGCTTTCGAGCCTCAGTGTCAGTTACAGTCCAGAGAGCCGCTTTCGCCACCGGTGTTCCTCCATATATCTACGCATTTCACCGCTACACATGGAATTCCACTCTCCTCTACTGCACTCAAGTCTAACAGTTTCCAATGCACACAATGGTTGAGCCACTGCCTTTTACATCAGACTTATTAAACCACCTGCGCTCGCTTTATACCCAATTGTAGTC
+
CCCCCGGGGGGGGGGGGGGGGGGGGGGGGGGGGGGGGGGGGGGFDFGGGGGGGGGGFGGGGGGGGGGD@GGGGGGGEGGGGGGEGGGGGGFGGGGGGGGGGGGGGGDGEDCFGGGFGGGGGGGFFFFGGGGCFFGFGFGEFGDFGFGFGFCFEFFF?9DF;+9DDFGDDFFFFFFF?D=DF68=BDGFF8C5DGFGFFFFC5@0:@7>CC*3*8DFFGAC:@A9>;DD9C=EC48=C(-83/>C5*
@M00200:205:000000000-AKKM3:1:1101:9618:2644 2:N:0:1
TACTGGGGTATCTAATCCTGTTTGCTCCCCACGCTTTCGAGCCTCAGCGTCAGTAATGGACCAGTATGTCGCCTTCGCCACTGGTGTTCTTCCGAATATCTACGAATTTCACCTCTACACTCGGAGTTCCACATACCTCTTCCATACTCACGATAGCCAGTATCAAAGGCAATTCCAAGGTTGAGCCCTGGGCTTTCACCTCTGACTAAACTATCCGCCTCCGCTCCCTTTATCCCCAATTGTAGTC
+
C@CCCGGGGGGGGGDGGGGGGGGGGFGGGGGGGGGGGGGGGGGGGGGGDFGGDGGGGGGGGGGGGGGGGGGFGGGGGGGGGGGGGGFDGFFGGFCGGGGGGGGGG8EFGGGGGGGFGGGGGGGCF@EDCGGGGGGFF7888E;DEFGCFC8+6@DEBGF563C@*?DEBGDB68+=F9D5CA++;8FDF6DFFG67AEG@5CEC7*87*:5E=57@59@5-45>)4@C*;68/*05:@-(1**1/1@
@M00200:205:000000000-AKKM3:1:1101:16406:2670 2:N:0:1
TACTGGGGTATCTAATCCTGTTTGCTACCCACGCTTTCGAGCCTCAGTGTCAGTTACAGTCCAGAGAGCCGCTTTCGCCACCGGTGTTCCTCCATATATCTACGCATTTCACCGCTACACATGGAATTCCACTCTCCTCTACTGCACTCAAGTCTAACAGTTTCCAATGCACACAATGGTTGAGCCCCTGCCTTTTACATCAGACTTATTAAACCACCCTCGCTCGCTTTAAGCCCAATTGTAGTC
+
CCCCCGGGGGGGGGGGGGGGGGGGGGGGGGGGGGGGGGGGGGGGGGGFGGGGGGGGDGGGDACFFFGGGFGGGGGGGGGGFGGGGGGGGGGGGFFGGGGGGGGGGGGGGGGGGGGFGGGGCFGGGGGGGGGGGG8E8?DEFGGBF?DEGF8DGGG?FGGFGFEF>FGGFCDDDDB*0+=@FGCDDE+<?+7A:7:CC<FE@@=68)*:*;;7EFFFBD5))-7*:*93FF*1*8(62(0*78?*/1
@M00200:205:000000000-AKKM3:1:1101:19474:2695 2:N:0:1
TACAAGGGTATCTAATCCTGTTTGCTCCCCACGCTTTCGAGCCTCAGCGTCAGTAATGGACCAGTATGTCGCCTTCGCCACTGGTGTTCTTCCGAATATCTACGAATTTCACCTCTACACTCGGAGTTCCACATACCTCTTCCATACTCAAGATAGCCAGTATCAAAGGCAATTCCAAGGTTGAGCCCTGGGCTTTCACCTCTGACTAAACTATCCGCCTACGCTCCCTTTATCGCCAGTTGTAGTCAGAC
+
CCCCCGGGGGGGGGGGGGGGGGGGGGGGGGGGGGGGGGGGGGGGGGGGGGGGGGGGGGGGGGGGGGGGGGGGGGGGGGGGGGGGGGGGGGGGGGGGGGGGGGGFGFGGGGGGGGGFGGGGGGGDEGGGGGGGGGGFGFGFFGGFGFFFGFGFGDDBDFGB?@9DFFGGFGFBF<DDFFFFGFGFDGGFFCDFFFFFFECE6)@BC<6*:8CFEEGF8@BAA@@BDGFG7CBFC*)0=29)9@CE?C4/0.)
@M00200:205:000000000-AKKM3:1:1101:21421:2736 2:N:0:1
TACAAGGGTATCTAATCCTGTTCGCTCCCCACGCTTTCGCGCCTCAGCGTCAGTTACAGTCCAGAGAGCCGCCTTCGCCACTGGTGTTCCTCCACATCTCTACGCATTTCACCGCTACACGTGGAATTCCGCTCTCCTCTTCTGCACTCCAGTCTCCCAGTTTCCAGTGCGTCACGCGGTTGAGCCCCGCACTTAGACACCAGACCTAAGAAACCGCCCGCGCGCGCTTTATCCCCAGTTGTAGTC
+
CCC@@FFEGGGGGGAGGGGCGG,CFDGGGGGGGGGGGGGG7FGGGCGGGGGEE,6,C<EFGG<AE<E@FGFGGG:FGGECG,BDGGF@FAFGD@CFGCEGGA?FGCFGGGGGGGGDCGFGD=@C+>>AFFFEGGGGGFGFFGD9EDFFG*@DGGGFFGFFF9;F*223;F>55:@D5*33@****@CBF4*@@CC++7=@@2-5((8*)8*)/(933>)3(((098B5<*44))56*(()-.))64
@M00200:205:000000000-AKKM3:1:1101:22882:2818 2:N:0:1
TACAGGGGTATCTAATCCTGTTTGCTCCCCACGCTTTCGAGCCTCAGCGTCAGTAATGGACCAGTATGTCGCCTTCGCCACTGGTGTTCTTCCGAATATCTACGAATTTCACCTCTACACTCGGAGTTCCACATACCTCTTCCATACTCAAGATAGCCAGTATCAAAGGCAATTCCAAGGTTGAGCCCTGGGCTTTCACCTCTGACTAAACTATCCGCCTACGCTCCCTTTATACCCAATTGTAGTCAGAC
+
CCCCCGGGGGGGFGGGGGGGGGGGGGGGGGGGGGGGGGGGGGGGGGGGGGGGGGGGGGGGGGGGGGGGGGGGGEGGGGGGGGGGGFFEGGGGGGGGGGGFGGGGGGGGGGFGGGGFGGGGGGGGGGGGGGGGFGGG8=DBDFGFGFFDGCGCFFFDD,?6@F>?CFGFFGFDBDFFFFCFGGFFFFG?DFD?5C7:<;C68@@):7*>@8);@*;<=D5)58):)4@C98):EEEEFE(-9*185759**)
@M00200:205:000000000-AKKM3:1:1101:22387:2818 2:N:0:1
TACTGGGGTATCTAATCCTGTTTGCTCCCCACGCTTTCGAGCCTCAGTGTCAGTTACAGGCCAGAGAGCCGCTTTCGCCACCGGTGTTCCTCCATATATCTACGCATTTCACCGCTACACATGGAATTCCACTCTCCTCTCCTGCACTCAAGTCTACCAGTTTCCAATGCATACAATGGTTGAGCCACTGCCTTTTACACCAGACTTAATAAACCACCTGCGCTCGCTTTATACCCAATTGTAGTC
+
CCCCCGGGGGGGGGGGGGGGGGGGGGGGGGGGGGGGGGGGGGGFGGGGGGGGGGGGGGGGGGGGGGGGGGGGGGGGGGGGGGDGGGGGGGGGGGGGGGGGGGGGGGGDGGGGGGGFGFFFEGGGGEEGEFGGGGGGGFGFFGGFGFFEFFFDFDGFFFGF8DFGFFGGFGBFFFFFFFDFF=FFFGGFFGGAFGGGFFGF5=D@C@7A9CEFEEDFFG>==4954454C9CCCCC=,5(0>EEFFF
@M00200:205:000000000-AKKM3:1:1101:19264:2835 2:N:0:1
TACTCGGGTATCTAATCCTGTTTGCTCCCCACGCTTTCGCACCTCAGCGTCAATACATGTCCAGTTAGTCGCCTTCGCCACTGGTGTTCTTCCGAATATCTACGAATTTCACCTCTACACTCGGAATTCCACTAACCTCTCCATGATTCAAGCGATGCAGTCTTAAGGGCAGTTCCAGAGTTGAGCTCTGGGCTTTCACCCCTAACTTACAAAGCCGCCTACGTGCGCTTTAAACCCAATTGTAGTC
+
CCCCCGGGGGGGGGGGGGGGGGGGGGGGGGGGGGGGGGGGGGGGGGGGGGGGGGGGGGGGGGGGGGGGGGGGGGGGGGEEGGGGGGGGGGGGGGGGGGGGGGGGEFGGGGGGGGFFGGGGGGGGGGGFDFGGGGGGGFG<FGGFG?DDGFGGGDD6>>DDDFB=FFGGFGFFFFFBDFGFFFGGFGGFFFFFF6EFFEGECB98@@;AEFFFFBGDBGEFA@=;):BD4*5C4>BBGF=DE@?)5/9
@M00200:205:000000000-AKKM3:1:1101:22837:2879 2:N:0:1
TACACGGGTATCTAATCCTGTTCGCTCCCCATGCTTTCGCTCCTCAGCGTCAGTTAATGCCCAGAGACCTGCCTTCGCCATCGGTGTTCCTCCTGATATCTGCGCATTTCACCGCTACGCCAGGAATTCCAGTCTCCCCTACATCACTCTAGTCTGCCCGTACCCACCGCAGATCCGGAGTTGAGCCCCGGACTTTCACGGCAGACGCGACAAACCGCCTTCGAGCTCTTTACACCCAGTTGTAGTCAGAC
+
CCCCCGGGGGGGGGGGGGGGGGGGGDGGGGGGFGGGGGGGGGGGGGGGGGGGGGGGGGGGEGGGGGGGGGGGGGGGGGGGGGGGGGDGGGGGGGGGGGGFFFFCFEGGFGGGGGGFGEEC+@EGFFFCFGGGGGGAFFC5FFGFGFGFGFGGGGGFF?FEGGFD*:>C?CEFFFFFFFCAG6=C>CF>A>EBDGGFFFGD2(>@=359>9B@BFCFBGBD()4>3;)6*04<AAB4EB2.:-54<<99>2)
@M00200:205:000000000-AKKM3:1:1101:9354:2909 2:N:0:1
TACACGGGTATCTAATCCTGTTTGCTCCCCACGCTTTCGCGTCTCAGCGTCAGTCACTGTCCAGAAGGCCGCCTTCGCCACCGGTGTTCCGCTTGATATCTACGAATTTCACCTCTACACCAAGCATTCCACCTTCCTCTCCAGGACTCTAGCTGCGCAGTTTCGGGTGCACTTCCATGGTTGAGCCATGGGATTTCACGCCCGACACACGCCGCCGCCTACACGCGCCTTACACCCAGTTGGAGTC
+
CCCCCGGGGGGGGGGGGGGGGGGGGGGGGGGGGGGGGGGGGGGGGGGGGGGGGFGGGGGGGGGGGGGGGGGGEGGGGGGGGGGGGGGGGGGGGCFGGGGGGGGGGFFFGGGGGGCFGGGGGGGGG@FGGCFGGCGGGFG7DFGBCFF8FFFDC??B>>GACDEGADGGEGFFFEFFFFGFGEC7FFFA5F6?AGFFFFD==9):9((9B>9@>@DG@GF((/6A;D)/)18),68:2((55)(.8.:
@M00200:205:000000000-AKKM3:1:1101:8504:3012 2:N:0:1
TACGGGGGTATCTAATCCTGTTTGCTCCCCACGCTTTCGCGCCTCAGCGTCAGATCCGGACCAGTGAGCCGCCTTCGCCACTGGTGTTCTTGCGAATATCTACGAATTTCACCTCTACACTCGCAGTTCCACTCACCTCTTCCGGTCTCAAGCCAAGCAGTATCGAAGGCAATTCCGTGGTTGAGCCACGGGCTTTCACCCCCAACTTACAAGGCCGCCTACGCGCCCTTTATACCCACTTGTAGTC
+
CCCCCGGGGGGGGGGGGGGGGGGGGGGGGGGGGGGGGGGGGGGGCGGGGGGGGGFCFGGGGGGGGGGGGGGGGGGGGGGGGGGGGGGGGGGGGGGGGGGGGGGGGGGGGGGGGGGFGGGFGGGGGEGEGGGG?8=DFFGB8=EDGDGAGFGFGDGFFFGFFFCGAFGGEFF=4@C6>FF9FEGGFGGFFG5?;CFFFFFF2>063;DE<4;337C*3CBBFFF>9C:D74:B<AA4E?(.-6:2<44
@M00200:205:000000000-AKKM3:1:1101:7381:3032 2:N:0:1
TACGAGGGTATCTAATCCTGTTTGCTACCCACGCTTTCGAGCCTCAGTGTCAGTTACAGTCCAGAGAGCCGCTTTCGCCACCGGTGTTCCTCCATATATCTACGCATTTCACCGCTACACATGGAATTCCACTCTCCTCTACTGCACTCAAGTCTAACAGTTTCCAATGCACACAATGGTTGAGCCACTGCCTTTTACATCAGACTTATTAAACCCCCTGCGCTCGCTTTAAGCCCAATTGTAGTC
+
CCCCCGGGFFGGEGGGGGFGGGGGGGGGGGFFGGGGGGGGGGGGGGGGGGGGGGGGGGGGGGGFGGG:FF@FDCGGEGGEGGEDCFGGGGGGGGF<FEFFGGGGE,=FEGGFGGGBDGGGEGGFGFFEFFGGGG?CC0,1@EGFFFGFGF?8@F+?+7=DD80?>D9EF8DEBD>FDD=DFGFGF8,*5?C6AFEF182C;C*0:@C*;77AAC,*)39=>92*)184*:*8*8:=,-7**/*1/1
@M00200:205:000000000-AKKM3:1:1101:16672:3039 2:N:0:1
TACTAGGGTATCTAATCCTGTTTGCTCCCCACGCTTTCGAGCCTCAGCGTCAGTAATGGACCAGTATGTCGCCTTCGCCACTGGTGTTCTTCCGAATATCTACGAATTTCACCTCTACACTCGGAGTTCCACATACCTCTTCCATACTCAAGATAGCCAGTATCAAAGGCAATTCCAAGGTTGAGCCCTGGGCTTTCACCTCTGACTAAACTATCCGCCTACGCTCCCTTTACGCCCAGTTGTAGTC
+
CCCCCGGGGGGGGGGGGGGGGGGGGGGGGGGGGGGGGGGGGGGGGGGGGGGGGGGGGGGGGGGGGGGGGGGGGGGGGGGGGGGGGGGGGGGGGGGGGGDGGGGGGGGGGGGGGGGFGFGGGGGGGGGGGGGGGGGGGFGEFGGFGFGEGFFGFGGFFGGFFFEFFFFGFFFFFFFFF7FDFGGGFGG?FGE5DGGF5AGEFFF5AE@EFFFFBEFFAGED))8?AGDGFGE68>A2C9BE?>CEFEF
@M00200:205:000000000-AKKM3:1:1101:11319:3044 2:N:0:1
TACGCGGGTATCTAATCCTGTTTGCTCCCCACGCTTTCGTGCATGAGCGTCAGTATTGGCCCAGGGGGCTGCCTTCGCCATCGGTATTCCTCCACATCTCTACGCCTTTCACTGCTCCACGTGGAATTCTACCCCCCTCTGCCATACTCTAGCCCGCCAGTCACAAATGCAGTTCCCAGGTTAAGCCCGGGGATTTCACATCTGCCTTAGCGGACCGCCTGCGCACGCTTTCCACCCACTTGTATCAGGAT
+
CCCCCGGGGGGGGGGGGGGGGGFGGGGGGGGGGGGGGGEFFG8FFDFGGGGGGGGGGGGGFGGFGGGDGCEGGGGGGGGGGGGGGFFGGGGGGGGGFGGGGFGGG+?@DGGGCFFF+B@F@@FG=FDEGGGF+@+@+9=5FFGFC?CDG?D8EFGDFG7?GGEGCCGEFFFFA=F>@AG4FD88FG7?EDGE2486=CG5)=)))/7)/.>113C84DD133173C:D37()..)(233.)))-))))..)
@M00200:205:000000000-AKKM3:1:1101:16253:3083 2:N:0:1
TACGGGGGTATCTAATCCTGTTTGCTCCCCACGCTTTCGAGCCTCAGCGTCAGTAATGGACCAGTATGTCGCCTTCGCCACTGGTGTTCTTCCGAATATCTACGAATTTCACCTCTACACTCGGAGTTCCACATACCTCTTCCATACTCAAGATAGCCAGTATCAAAGGCAATTCCAAGGTTGAGCCCTGGGCTTTCACCTCTGACTAAACTATCCGCCTACGCTCCCTTTAAGCACAATTGTAGTCAGA
+
C@CCCGGGGGGGGGGFCFEFGGGGGGGGGGGGGGGGGGGGGGGGGGGGGGGGGGGFGGGGGGGGGGGGGGGGEFGGGGGGGGFFFFFGGGGGGGGGGGGDFGGGBFGGGGGGGGGFGGGFGGGGFEEGGGFGFFGGG7EBD=FBFFG7DCFFFG9DFFGFDCEFFFGGFGFDFEFFFAF5@CDGFGGFFG9FFGC@>EGEFDEFEE**:>BEF<FFFFF?DF@EFGFGC:BC3;3)4:/;))9CCCCEFF
@M00200:205:000000000-AKKM3:1:1101:24442:3092 2:N:0:1
TACAAGGGTATCTAATCCTGTTTGCTCCCCACGCTTTCGAGCCTCAGCGTCAGTAATGGACCAGTATGTCGCCTTCGCCACTGGTGTTCTTCCGAATATCTACGAATTTCACCTCTACACTCGGAGTTCCACATACCTCTTCCATACTCAAGATAGCCAGTATCAAAGGCAATTCCAAGGTTGAGCCCTGGGCTTTCACCTCTGACTAAACTATCCGCCTACGCTCCCTTTATACCCAATTGTCGTCAGA
+
CCCCCGGGGGGGGGGGGGGGGGGGGGGGGGGGGGGGGGGGGGGGGGGGGGGGGGGGGGGGGGGGGGGGGGGGGGGGGGGGGGGGGDEGGGGGGGGGGGGGGGGGGFGGGGGGGGGFGGCBGFGEGGGFGGGGGGGGGCGBDFGFGF?DFFFGGGGFFCFFG8>DEFGGFGFFF84?EEFFGF=C*@FF??6DFGGGB7C*::@C*10;6@=CEEF?5*<>@@9>-;9CCF5*:67*?BDBEF5*(06(8*
@M00200:205:000000000-AKKM3:1:1101:23757:3149 2:N:0:1
TACTGGGGTATCTAATCCTGTTTGCTCCCCACGCTTTCGAGCCTCAGCGTCAGTAATGGACCAGTATGTCGCCTTCGCCACTGGTGTTCTTCCGAATATCTACGAATTTCACCTCTACACTCGGAGTTCCACATACCTCTTCCATACTCAAGATAGCCAGTATCAAAGGCAATTCCAAGGTTGAGCCCTGGGCTTTCACCTCTGACTAAACTCTCCGCCTACGCTCCCTTTAAACCCAATTGTAGTC
+
CCCCCGGGGGGGGGGGGGGGGGGGGGGGGGGGGGGGGGGGGGGGGGGGGGGGGGGGGGGGGGGGGGGGGGGGGGGGGGGGGGGGGGGGGGGGGDGGGGGGGGGGGFGGGGGGGGFFFGEEADCEFGCFFGGGGGGGGFGDFGGFGFGFGFGGEFFFFGGF??9DEFFGFGFFFFFFFFG?FGFD*6,:6+ADBFGGFFGFFF5)108*015A*0>:)<?=>@455?AC*5;E*::DG2(0/59*95*
@M00200:205:000000000-AKKM3:1:1101:24451:3162 2:N:0:1
TACTAGGGTATCTAATCCTGTTTGCTCCCCACGCTTTCGAGCCTCAGCGTCAGTAATGGACCAGTATGTCGCCTTCGCCACTGGTGTTCTTCCGAATATCTACGAATTTCACCTCTACACTCGGAGTTCCACATACCTCTTCCATACTCAAGATAGCCAGTATCAAAGGCAATTCCAAGGTTGAGCCCTGGGCTTTCACCTCTGACTAAACTATCCGCCTACGCTCCCTTTAAACACAATTGTAGTCAGA
+
CCCCCGGGGGGGGGGGGGGGGGGGGGGGGGGGGGGGGGGGGGGGGGGGGGGGGGGGGGGGGGGGGGGGGGGGGGGGGGGGGGGGGGEGGGGGGGGEGGGGGGFGGGGGGFGGGGGFGFGGGGFGGGCFGGGGGGGGGFFEBAFFGFFEFFFCDGGFF?FFGGFFFFGGFFFDDDF;DFGFGGGGFGGFFGFFDEEF5E7@CBFFC7AE@FFFE<B@=DBA5)857CBG?;:A7A=*>>BBF38@E?CE/8
@M00200:205:000000000-AKKM3:1:1101:12918:3182 2:N:0:1
TACGGGGGTATCTAATCCTGTTTGCTCCCCACGCTTTCGAGCCTCAGCGTCAGTAATGGACCAGTATGTCGCCTTCGCCACTGGTGTTCTTCCGAATATCTACGAATTTCACCTCTACACTCGGAGTTCCACATACCTCTTCCATACTCAAGATAGCCAGTATCAAAGGCAATTCCAAGGTTGAGCCCTGGGCTTTCACCTCTGACTAAACTATCCGCCTACGCTCCCTTTAAGCCCAATTGTAGTC
+
CCCCCGGGGGGGGGGGGGGGGGGGGGGGGGGGGGGGGGGGGGGGGGGGGGGGGGGGGGGGGFGGGGGGGGGGGGGGGGGGGGGGGGGDGGGGGGGGGGGGGGGGGGGGGDGGGGGFGGGGGGGGDGEGGGGGGGGGFFGFFGGFGFFEGFFGGCG5F=8FGGFGE?FFD,*D?CFFFFGFFGFCFGGFFGGFFGGDFAFFEFFEFFFC=:EEF<EF=FFF@:>>(=BGGDEEFFFFC=1;))1<675
@M00200:205:000000000-AKKM3:1:1101:8995:3199 2:N:0:1
TACTGGGGTATCTAATCCTGTTTGCTCCCCACGCTTTCGAGCCTCAGCGTCAGTAATGGACCAGTATGTCGCCTTCGCCACTGGTGTTCTTCCGAATATCTACGAATTTCACCTCTACACTCGGAGTTCCACATACCTCTTCCATACTCAAGATAGCCAGTATCAAAGGCAATTCCAAGGTTGAGCCCTGGGCTTTCACCTCTGACTAAACTATCCGCCTACGCTCCCTTTAAACCCAATTGCAGTCAGCT
+
CCCCCGGGGGGGGGGGGGGGGGGGGGGGGGGGGGGGGGGGGGGGGGGGGGGGGGGGGGGGGGGGGGGGGGGGGGGGGGGGGGGGGGGGGGGGGGGGGGGGGFGGGFFCGFGGGGGBGGGGGGFGGGECGGDGGGFEGFFEFGFFGFGFGFGGGGFF?GGFGDDFFFF9FFF=DB@DBDFFF86FB?E*0=F**@FCC7E**=CBFF5**));8AEFFG5=@@=?DGEG7C.8A*:(=9(74**0.0854)*
@M00200:205:000000000-AKKM3:1:1101:10286:3224 2:N:0:1
TACACGGGTATCTAATCCTGTTCGCTCCCCACACTTTCGCTCCTCAGCGTCAGGTCATTCCCAGAGAACCGCCTTCGCCACCGGTGTTCCTCCTGATATCTGCGCATTTCACCGCTACACCAGGAATTCCGTTCTCCCCTGAATACCTCTAGTCTGCCCGTATCGGAAGCAAGCGCCGTGTTAAGCACGGCGTTTTCACTCCCGACGCGACAAACCGCCTACGAGCCCTTTAAACCCAATTGTAGTC
+
CCCCCGGGGGGGGGGGGGGGGGGGGGGGGGGGFGGGGGGGGGGGGGGGGGGGGGGGGGGGGFGGGGGFGGGGGGGGGGGGDGGGGGGGGGGGGGGFFGGGGFEFFGGGGGGGGDGEDGGGGFGGGGGGGDFGFGGG,@C5:FGFGFDBFFGGDFGFFGGFGDDGA>GGFGFFFFFFFFGEGEGFFGGFF7EEE*CCB<EFEFFB?@F@BB9>2:FC>GEFF??<?CDGC4)4>AA<G:B?<254<:<
@M00200:205:000000000-AKKM3:1:1101:19886:3318 2:N:0:1
TACAAGGGTATCTAATCCTGTTCGCTCCCCACACTTTCGCTCCTCAGCGTCAGGTCATGCCCAGAGAACCGCCTTCGCCACCGGTGTTCCTCCTGATATCTGCGCATTTCACCGCTACACCAGGAATTCCGTTCTCCCCTGCATACCTCTAGTCTGCCCGTATCGAAAGCAAGCCAGGTGTTAAGCACCTGGTTTTCACTCCCGACGCGACAAACCGCCTACGAGCCCTTTAAGCCCAATTGTAGTC
+
CCCCCGGGGGGGGGGGGGGGGGGGGGGGGGGGGGGGGGGGDGGGGGGGGGGGGGGGGGGGGGGGGGGGGGGGGGGFGGGGGGGGGGGGGGGGGGGGGGGFDFGGGGEGGGGGGGGFGGGGGGGDEGGGGFFFGGGGGBGDFGGFGFGFFFFFGGGFFGGB>D5=@DD6BGF<FFFFFFDFG+BFFGGFFGGFFFD5F7CEFFFFFF>@2@@6@;GG2DE00=FF;C;DCF5AA<>?@?BF)55)::)
@M00200:205:000000000-AKKM3:1:1101:25294:3347 2:N:0:1
TACTGGGGTATCTAATCCTGTTTGCTCCCCACGCTTTCGAGCCTCAGCGTCAGTAATGGACCAGTATGTCGCCTTCGCCACTGGTGTTCTTCCGAATATCTACGAATTTCACCTCTACACTCGGAGTTCCACATACCTCTTCCATACTCAAGATAGCCAGTATCAAAGGCAATTCCAAGGTTGAGCCCTGGGCTTTCACCTCTGACTAAACTATCCGCCTACGCTCCCTTTACCCCCAATTGTAGTC
+
CCCCCGGGGGGGGGGGGGGGGGGGGGGGGGGGGGGGGGGGGGGGGGGGGGGGGGGGGGGGGGGGGGGGGGGGGGGGGGGGGGGFCGFGGGGGGGGGGGGFDEFGGGGGCFGCFGGFGGGGGGGGGCCFGFFGFGGCFFFEFGGFGFGE+<DDGDFFFEFFGGEF*=?=?FFFFEFFF+=?FCDF*@CFF6+*;8CFAEGB=5@CCFFE*88E5AF?AGFDA@DF=C>D*;B6**)(=22@>57<<8?
@M00200:205:000000000-AKKM3:1:1101:9175:3358 2:N:0:1
TACTGGGGTATCTAATCCTGTTCGCTCCCCACACTTTCGCTCCTCAGCGTCAGGTAATGCCCAGAGAACCGCCTTCGCCACCGGTGTTCCTCCTGATATCTGCGCATTTCACCGCTACACCAGGAATTCCGTTCTCCCCTGCATACCTCCAGTCTGCCCGTATCGAAAGCAAGCCAGGTGTTAAGCACCTGGTTTTCACTCCCGACGCGACAAACCGCCTACGAGCCCTTTATGCCCAATTGTAGTCAGCT
+
CCCCCGGGGGGGGCGGGGGGGGGGGGGGGGGGGGGGFGGGGFGGGGGGGGGGGGGFGGFG8FGGGCGGGGGGGGGGGGGGGGGGGGFGGEFFGGGGGGGGGGGGGGGF;FGGGGGFGGFFFFGGGFDFGGGFGGGEEBEFFGGFGFGFGFGGGGGFFGGFDCD?5*A@5DFE6C5AAFGFGCFF8DCFA><>AFFGFEGEA42>AFFF@B9>;8C=BDF;?DFF0E7<*2)).-)8E:((-.)).)6)-))
@M00200:205:000000000-AKKM3:1:1101:15870:3365 2:N:0:1
TACGCGGGTATCTAATCCTGTTCGCTCCCCACGCTTTCGAGCCTCAGCGTCAGTTACAGACCAGAGAGCCGCTTTCGCCACCGGTGTTCCTCCATATATCTACGCATTTCACCGCTACACATGGAATTCCACTCTCCCCTTCTGCACTCAAGTTTGACAGTTTCCAACGCGAACTATGGTTGAGCCACAGCCTTTAACTTCAGACTTATCAAACCGCCTGCGCTCGCTTTAAACCCCATTGTAGTC
+
CCCCCGGGGGGGGGGGGGGGGGGGGGGGGGGGGGGGGGGGGGGGGGGGGGGGGGGGGGGGGCFGGGGGGGGGGEGGGGGGEGGGGEGGGGGGGGGGGGGGGGGGGGGGGACFGGGEGGGFF?EGGGGGGGGGGGGGFFGDFGGFGFGEGFGGFFGFFGGFFGEG<FG6:EDBEBAFFFGFGGGDFGGFFGGF;CCCFEGEFFFFF5<CC8??;;C?>38=;9(),3=597AA<A??*186A<9AA<
@M00200:205:000000000-AKKM3:1:1101:18871:3383 2:N:0:1
TACTGGGGTATCTAATCCTGTTTGCTACCCACGCTTTCGAGCCTCAGTGTCAGTTACAGTCCAGAGAGCCGCTTTCGCCACCGGTGTTCCTCCATATATCTACGCATTTCACCGCTACACATGGAATTCCACTCTCCTCTACTGCACTCAAGTCTAACAGTTTCCAATGCACACAATGGTTGAGCCACTGCCTTTTACATCAGACGTATTAAACCACCTGCGCTCGCCTTAAACCCAATTGTAGTC
+
CCCCCGGGGGGGGFGGGGGGGGGGGGGGGGGGGGGGGGGGGGGGGGGGGGGGGGGGGGGGGGGGGGGGGGGGDGGGDGGGGGGDGGGGGGGGGGGGGGGGGGGFGGGGGGGGGGGFGGFCCFGGGGGGGGGGGGGGGFGDFGFFGFGFGFF?>DDFFGFF;FFGFFGGFFDEFDE*@BDFFDFGFGGFFGFFBFFFFFFEEE5@5)10*)3;>@FF5D585529A*9*DC344*768:-9@<C>/0
@M00200:205:000000000-AKKM3:1:1101:10552:3384 2:N:0:1
TACCGGGGTATCTAATCCTGTTTGCTCCCCACGCTTTCGTGTCTCAGCGTCAGTTGTGGGCCAGTAAACCGCCTTCGCCACCGGTGTTCCTCCCGATATCTACGCATTTCACCGCTACACCGGGAATTCCATTTACCTCTCCCACTCTCAAGACCAACAGTTTCAAGTGCAGGCTATGGGTTAAGCCCATAGTTTTCACACCTGACTTGCCAGTCCGCCTACACACCCTTTAAGCCCAGTTGTAGTC
+
CCCCCGGGGGGGGGGGGGGGGGGGGGGGGGGGGGGGGGGGGGGGGGGGGGGGGGGGGGGGGGGGGDGGGGGGGGGGGGGGGGGGGGGGGGGGGGGGGGGGGGGGGGGGGGGFFEGDCCGGGGEGGGFFGGGGGGFGGFGFFEF?GFGFGFGGGGGFFGFFFGFFEFGG?C?EFBFFFFDFGED88DF>FGGFACEFAECEBDFFFFBEEFEEF=FGFD?;<:EFEGFG/24C343/=@?;CE?6<).
@M00200:205:000000000-AKKM3:1:1101:22825:3394 2:N:0:1
TACAGGGGTATCTAATCCTGTTTGCTCCCCACGCTTTCGAGCCTCAGCGTCAGTAATGGACCAGTATGTCGCCTTCGCCACTGGTGTTCTTCCGAATATCTACGAATTTCACCTCTACACTCGGAGTTCCACATACCTCTTCCATACTCAAGATAGCCAGTATCAAAGGCAATTCCAAGGTTGAGCCCTGGGCTTTCACCTCTGACTAAACTATCCGCCTACGCTCCCTTTAAGCCCAATTGTAGTC
+
CCCCCGGGGGGGGGGGGGGGGGGGGGGGGGGGGGGGGGGGGGGGGGGGGGGGGGGGGGGGGGGGGGGGGGGGGGGGGGGGGGGGGGGGGGGGGGGGGGGGGGGGGGGGGGGGGGGFGGGGGGGGGGGGGGGGGGGG89FEFDFFGFGFGFGFGFGFFGGFGGFGFFGGFGFFF<FBFFGFGGDGFGGFFGG5DFFFFEFFEFFBCFBEEFFFFFGF=GE8=C=?AEAGCFBC6BE(=BDFFBEEC<*
@M00200:205:000000000-AKKM3:1:1101:14327:3410 2:N:0:1
TACTGGGGTATCTAATCCTGTTTGCTCCCCACGCTTTCGCGCCTCAGCGTCAGAACCGGACCAGACAGCCGCCTTCGCCACTGGTGTTCTTGCGAATATCTACGAATTTCACCTCTACACTCGCAGTTCCGCTGTCCTCTTCCGGTCTCAAGCCAACCAGTATCGAAGGCAATTCTGTGGTTGAGCCACAGGCTTTCACCCCCGACTTAATCGGCCGCCTACGCGCCCCTTAAACCCACTTGTAGTCAGAC
+
CCCCCGGGGGGGGGGGGGGGGGFGGGGGGGFGGGGGGGGGGGGGGGGGGGGGGGGGGGGGGGFGGGGFGGGGEC@FFGD@EGCGGGGFCEAFGGG7BDCFDGFGGGGFGFGGGGGFFGDEDFGGEEBFFAAC=@C=EFFDFFGDGEGAGFGFG++*<C7:<C*?8*9C?FACFFFFF@;9FC9CFGFFFGGFFG,;B7<=B9=@F>>D397733CE>GFFFFFB>5@G)1:04><?GF(.9<4>9)649))
@M00200:205:000000000-AKKM3:1:1101:10204:3427 2:N:0:1
TACAAGGGTATCTAATCCTGTTTGCTCCCCACGCTTTCGAGCCTCAGCGTCAGTAATGGACCAGTATGTCGCCTTCGCCACTGGTGTTCTTCCGAATATCTACGAATTTCACCTCTACACTCGGAGTTCCACATACCTCTTCCATACTCAAGATAGCCAGTATCAAAGGCAATTCCAAGGTTGCGCCCTGGGCTTTCACCTCTGACTAAACTATCCGCCTACGCTCCCTTTAAACCCAGTTGTAGTC
+
CCCCCGGGGGGGGGGGGGGGGGGGGGGGGGGGDGGGGGGGGGGGGGGGGGGGGGGGGGGGGGGGGGGGGGGGDGGGGGFFGGGGGGGGGGGGGGGGGGGGGGGGGFFEGFGGGGGFGGGGGGGGGGEGGGGGFGGGGFDEFGGFGBFEGFGGGGFFF8=BAFFGFFGGFGFDFFF+DDGFGC8+:C>>BC7?AFCFFEGFFFB@EFAE6@@E@<ECAFD=AD99@EAFC:>45==DG2@B**0>78*
@M00200:205:000000000-AKKM3:1:1101:20116:3471 2:N:0:1
TACGGGGGTATCTAATCCTGTTTGCTCCCCACGCTTTCGCGCCTCAGTGTCAGTTACAGACCAGAAAGTCGCCTTCGCCACTGGTGTTCCTCCATATCTCTACGCATTTCACCGCTACACATGGAATTCCACTTTCCTCTTCTGCACTCAAGTCTCCCAGTTTCCAATGACCCTCCACGGTTGAGCCGTGGGCTTTCACATCAGACTTAAGAAACCACCTGCGCGCGCTTTACACCCACTTGTAGTCAGAC
+
CCCCCGGGGGGGGGGGGGGGGGGGGGGGGGGGGGGGGGGGGGGGGGGGGGGGGGGGGGGGGGGGGGGGGGGGGGGGGGGGGGGGGGGGGGGGGGGGGGGGGGGGGGGGGGGG9CE>DFFGGCFGFGGGGGGGGGGFFFGFFGFFFBGFGFF6@FFFFGGFFGFGC+C8DEFEFB?*;CG5@CDGFGGE?CEEFGGDFEG?7BFFFFFFFFE4@DGGFGDBEDF:9C>D17;CC5=@G<6(-6<44.<4.4)
@M00200:205:000000000-AKKM3:1:1101:9881:3522 2:N:0:1
TACGCGGGTATCTAATCCTGTTCGCTCCCCATGCTTTCGCTCCTCAGCGTCAGTTAATGCCCAGAGACCTGCCTTCGCCATCGGTGTTCCTCCTGATATCTGCGCATTTCACCGCCACACCAGGAATTCCAGTCTCCCCTACATCACTCTCGTCTGCCCGTACCCACCGCAGATCCGGAGTTGAGCCCCGGACTTTCACGGCAGACGCGACAAACCGCCTACGCGCTCTTTAAACCCAATCGTAGTC
+
CCCCCGGDGGGGGGGGGGGGGGFGGGGGGGGECFGFGGGGGGGGGGG8FCGGGEFC<CCGBEF8C,6BFD,EDD;:FFG7C8?:FC,89CEEFFGG,FGG,=<B+@CFFFFEG6C*+8,8B6E8<ED=FGFC8,6EADGDF8=DEBGEGFC+6@FFF9D5E7>+8ADD>E*>>*9?*0035=C7*>?>?GGFFGF+=5=B26>>;@1@9177(4:E(9502:0)(*0***-4:A<4E:01(4(.,(.
@M00200:205:000000000-AKKM3:1:1101:17381:3614 2:N:0:1
TACTGGGGTATCTAATCCTGTTTGCTCCCCACGCTTTCGAGCCTCAGCGTCAGTAATGAGCCAGTGTGTCGCCTTCGCCACTGGTGTTCTTCCGAATATCTACGAATTTCACCTCTACACTCGGAGTTCCACACACCTCTCTCATACTCAAGACACCCAGTATCAAAGGCAATTCCGAGGTTGAGCCCCGGGATTTCACCCCTGACTTAAATGTCCGCCTACGCTCCCTTTAAACCCAATTGTAGTC
+
CCCCCGGGGGGGGGGGGGGGGGGGGGGGGGGGGGGGGGGGGGGGGGGGGGGGGGGGGGGGGGGGGGGGGGGGGGGGGGGGGGGGGGGGGGGGGGGEDGGGGGGGGGGGGGGGGFGFGGGGGGGGCEEGGGGGGGGGEFDEFGGFGFDEGFGCGGGFFGGF=FEFEFFGFGFDFF?DB>89@CD+@FGFFGGFBC1;F@ACBAFFFE=4CF4EFAEFFGF>?55?55?F0;)>)978CD(3;<)<.).
@M00200:205:000000000-AKKM3:1:1101:13584:3673 2:N:0:1
TACGGGGGTATCTAATCCTGTTTGCTCCCCACGCTTTCGAGCCTCAGCGTCAGTAATGGACCAGTATGTCGCCTTCGCCACTGGTGTTCTTCCGAATATCTACGAATTTCACCTCTACACTCGGAGTTCCACATACCTCTTCCATACTCAAGATAGCCAGTATCAAAGGCAATTCCAAGGTTGAGCCATGGGCTTTCACCTCTGACTAAACTATCCGCCTACGCTCCCTTTATACCCAGTTGTAGTC
+
CCCCCGGGGGGGGGGGGGGGGGGGGGGGGGGGGGGGGGGGGGGGGGGGGGGGGGGGGGGGGGGGGGGGGGGGGGGGGGGGGGBFFGFGGGFCFFGGGGFFGGGGGFGGG;CFFGGFGGGGGGGDFGEFGFFGGGGGDDGBDFGFGFGEGBE+>AG5D,69DGFGFFGGFGF5A=F+?CCFGAFFFGGACC?FFGFDFCA@5@@==E4;:):EAEFG);5>@2@E@A:DCFEF3<CEGE0(769C)/.
@M00200:205:000000000-AKKM3:1:1101:6344:3695 2:N:0:1
TACGAGGGTATCTAATCCTGTTCGCTCCCCACACTTTCGCTCCTCAGCGTCAGGATATTCCCAGAGAACCGCCTTCGCCACCGGTGTTCCTCCTGATATCTGCGCATTTCACCGCTACACCAGGAATTCCGTTCTCCCCTGAATACCTCTAGTCTGCCCGTATCGGAAGCAAGCCAGGTGTTAAGCACCTGGTTTTCACTCCCGACGCGCAAAACCGCCTCAGAGCCCTTTATGCACAATTGTAGTCAGCT
+
CCCCCGGGGGGGGGGGFFFFGGGGGGGGGGFGGGGGFEGGGGGGGGGGGGGEGGGGGGGGCCFGGGFGGGCEDFGGGGDDGGGGG>FFFGGGGGGGFFGGG8FGFCFGGGGGFG8@6>,AFGGGFGGGGF8@DGCFAFGDFGDFGFFFFFGFE@FFFGG>CDDGA>6@9@AEFBFFFFDFGCG++5,;9766AC?D=AFFB4BA2)(85((((6=C>C><0(.*)5;D5C)5:<<-34,<AF5AB<<A2).
@M00200:205:000000000-AKKM3:1:1101:16670:3715 2:N:0:1
TACGAGGGTATCTAATCCTGTTCGCTCCCCACACTTTCGCTCCTCAGCGTCAGGTCATTCCCAGAGAACCGCCTTCGCCACCGGTGTTCCTCCTGATATCTGCGCATTTCACCGCTACACCAGGAATTCCGTTCTCCCCTGAATACCTCTAGTCTGCCCGTATCGGAAGCAAGCGCCGTGTTACGCACGGCGTTTTCACTCCCGACGCGACAAACCGCCCACGAGCCCTTTAAACCCAGTTGTAGTCAGA
+
CCCCCGGGGGGGGGGGGGGGGGGGGGGGGGGGGGGGGGGGGGGGGGGGGGGGDGGGGGGGGGGGGGGGGGGGGGGGGGGGGGGDGGGGGGGGGGGGGGGGGGDEGGGDGGGGGDE>CGGGGGGGGGFFGGCD6FGGGFGDF@,?FFGFGFGFGGGFFFF5CC5DFFGGDGF8CCADDEGFGGC+*41:9?E4AEGDFFGF@@@0;>(7((.((388(/)((-4>0*73*2:9A)-4C(4().62)695))
@M00200:205:000000000-AKKM3:1:1101:25429:3715 2:N:0:1
TACGGGGGTATCTAATCCTGTTTGCTACCCACACTTTCGAGCCTCAACGTCAGTTGTTGTCCAGTAAGCCGCCTTCGCCACTGGTGTTCTTCCATATATCTACGCATTCCACCGCTACACATGGAGTTCCACTTACCTCTACAACACTCAAGTTAACCAGTTTCCAATGCCATTCCGGAGTTGAGCTCCGGGCTTTCACATCAGACTTAATCAACCGTCTGCGCTCGCGTTAAACCCAATTGTAGTC
+
CCCCCGGGGGGGGGGGGGGGFGGGGGGGGGGGGGGGGGGGGGGGGGGGGGGGGGGGGGGGGGGGGGGGGGGGGGGGGGGGGGGGGGFGGGGGGGGGGGGGGGGGGGGGGGGFGGGEGGGGGGGGGGFGGFGGGGGGGFGFFGGFGFGFGF@D;DGB?FCFFFFGFFFFFGBE?DFFFB>>FGGGA6EFF>*9>CFGFFGCEFE@B=EE;4AEFFGFBCB2:4(::CB3)26(8C<@7@(().9CA42
@M00200:205:000000000-AKKM3:1:1101:21007:3742 2:N:0:1
TACAGGGGTATCTAATCCTGTTTGCTCCCCACGCTTTCGCGCCTCAGTGTCAGTTACAGACCAGACAGTCGCCTTCGCCACTGGTGTTCCTCCAAATCTCTACGCATTTCACCGCTACACTTGGAATTCCACTATCCTCTTCTGCACTCTAGTTACCTAGTTTCCACTGACCTCTCCCGGTTGAGCCGCGGGCTTTCACATCAGACTTAAGGAACCACCTGCGCGCGCTTTACGCCCAGTCGTAGCAAGA
+
CCCCCGGGGGGGGGGGGGGGGG9FGGGGGGGGGGGGGGGGG+FEGGGEFGGGGGAEFE,AFGGGGFG8:FFGGGGGGGGGG8@FGGGGGGGGG@EFCCEGF;FGGGE@FFFGGGGFGGGF98EFGGGGGGG9D,?E8FDEFF,D;DGFG+@97++++6+5DFEG7++7;EFB+)+5**=?ECCG5FG**=19?EGFFFGE*:*:7:)84*9*.7CC(*?B3B(24C8C7C644(49C(((),413()).8
@M00200:205:000000000-AKKM3:1:1101:17312:3772 2:N:0:1
TACTGGGGTATAATCCTGTTTGCTCCCCACGCTTTCGAGCCTCAGCGTCAGTAATGGACCAGTATGTCGCCTTCGCCACTGGTGTTCTTCCGAATATCTACGAATTTCACCTCTACACTCGGAGTTCCACATACCTCTTCCATACTCAAGATAGCCAGTATCAAAGGCAATTCCAAGGTTGAGCCCTGGGCTTTCACCTCTGACTAAACTATCCGCCTACGCTCCCTTTATACCCAATTTTATTCAGCTCG
+
CCCCCGGGGGGGGGGGGGGGFGGGGGGGGGGGGGGGGGGGGGGGGGGGGGGGGGGGGGGGGGGGGGGFGGGGGGGGGGFFGGGGGGGGGGGGGGGFGGGGGGCGGGGGFFG@FGGFFBFFGGGDGFGGGGGGFGGEGFGFF8EFGFGEGFGGFDDFFGGFGGFGEFFGFDDBFEC9?*?<>FG?DD=6*0@D5@C+CEFB@@EFE@E):;**3@@;87>@A955:;A+9+>776:>*0/*//*9>9**1>6
@M00200:205:000000000-AKKM3:1:1101:15151:3797 2:N:0:1
TACCGGGGTATCTAATCCTGTTCGCTCCCCACACTTTCGCTCCTCAGCGTCAGGATATTCCCAGAGAACCGCCTTCGCCACCGGTGTTCCTCCTGATATCTGCGCATTTCACCGCTACACCAGGAATTCCGTTCTCCCCTGAATACCTCTAGTCTGCCCGTATCGGAAGCAAGCCAGGTGTTAAGCACCTGGTTTTCACTCCCGACGCGACAAACCGCCTACGAGCCCTTTATACCCAATTGTAGTC
+
CCCCCGGGGGGGGGGGGGGGGGGGGGGGGGGGGGGGGGGGGGGGGGGGGGGGGGGGGGGGGGGGGGGGGGGGGGGGGGGGGGGGGGDDGGGGGGDGFGGGGGGGGGGGGFGGGGGFGGGEFGGGEGGGGGGGGGGGGFGFFGGFGFGEGFGGGGGFFGGFGGFGFDGEFGFFF9FFFFFFFGGGFGGFFGGF>CFFFEGEFDFB@@=24>FB@DGG(9B0?D:>(2<F*0:A>FDFGFFBB,6--6<
@M00200:205:000000000-AKKM3:1:1101:23884:3829 2:N:0:1
TACGGGGGTATCTAATCCTGTTTGCTCCCCACGCTTTCGAGCCTCAGCGTCAGTAATGGACCAGTATGTCGCCTTCGCCACTGGTGTTCTTCCGAATATCTACGAATTTCACCTCTACACTCGGAGTTCCACATACCTCTTCCATACTCAAGATAGCCAGTATCAAAGGCAATTCCAAGGTTGAGCCCTGGGCTTTCACCTCTGACTAAACTATCCGCCTACGCTCCCTTTAAGCCCAATTGTAGTC
+
CCCCCGGGGGGGGGGGGGGGGGGGGGGGGGGGGGGGFGGGGGGGGGGGGGGGGGGGGGGGGGGGGGGGGGFGGGGGGGGGGGGGGGGGGGFFGGGGGGGGGGGGGG8:DGGGGGGFGGGGGGDCFGCFGGGGGGGGGFGFFFGFGFGFGCFGDDGDFCGFEDDGEFG8FGFFFCFA??+5FAFF??F>FGCFACFGF@,>CFFFEEFEEFEE*:DF2D4(839B5??G*;>EF<4@F;?;477<CCE
@M00200:205:000000000-AKKM3:1:1101:11324:3832 2:N:0:1
TACTGGGGTATCTAATCCTGTTTGCTCCCCACGCTTTCGCGCCTCAGCGTCAGAACCGGACCAGACAGCCGCCTTCGCCACTGGTGTTCTTGCGAATATCTACGAATTTCACCTCTACACTCGCAGTTCCGCTGTCCTCTTCCGGTCTCAAGCCAACCAGTATCGAAGGCAATTCTGTGGTTGAGCCACAGGCTTTCACCCCCGACTTAATCGGCCGCCTACGCGCCCTTTAAACCCAATTGTAGTC
+
CCCCCGGGGGGGGGFGGGGGGGGGGGGGGGGGGGGGGGGGGGGGGGGGGGGGGGGGGGGGGGGGGGGGGGGGGGGGGGGGGGGGGGGGGGGGGGDFG?DFGGGGG8FFGGGGGGGFGGGGGGGGGG>FGFGGCGGGGFGFFGGFGFGFGFA?DFFFFGDAFGFGFFDGB>FCFFFFFCCAGGD9AFGAACDFFGGDFEGB==@=(>(64)<EF@GG;GD?@@FB>DEG5C04<2<0C66(.,:4A<B
@M00200:205:000000000-AKKM3:1:1101:24502:3833 2:N:0:1
TACAGGGGTATCTAATCCTGTTTGCTCCCCACGCTTTCGCACCTCAGCGTCAGTAATGGTCCAGTGAGCCGCCTTCGCCACTGGTGTTCCTCCGAATATCTACGAATTTCACCTCTACACTCGGAATTCCACTCACCTCTACCATACTCAAGACTTCCAGTATCAAAGGCAGTTCCGGGGTTGAGCCCCGGGATTTCACCTCTGACTTAAATGGCCGCCTACGGTCCCTTTACGCCCACTTGTAGTCAAA
+
CCCCCGGGGGGGGGGFGGGGGGGGGGGGGGCCCGGGGGGGEGGGGGGCGFGGGGG9FGGFGGGGGEEGGGGGGGGGGGGGGGGGGGGGGGGGGGGCGGGGGG9AFGGGGGGFGFGFFFGGGGDGEBFGCF8E3@FGGFGF?FCFF:DDFFGFGGDFFGGFFGEDEDFCFFBA0DDFFE>DGECCFFG?BDEE??CGFA7:*:6BC;;<;6A*/*,5(9?2@BD33*)/2>3;)(,(=;((/4)))1))))
@M00200:205:000000000-AKKM3:1:1101:7728:3841 2:N:0:1
TACGCGGGTATCTAATCCTGTTCGCTCCCCACACTTTCGCTCCTCAGCGTCAGGATATTCCCAGAGAACCGCCTTCGCCACCGGTGTTCCTCCTGATATCTGCGCATTTCACCGCTACACCAGGAATTCCGTTCTCCCCTGAATACCTCTAGTCTGCCCGTATCGGAAGCAAGCCAGGTGTTAAGCACCTGGTTTTCACTCCCGACGCGACAAACCGCCTACGAGCCCTTTAAACCCCATTGTAGTCAGC
+
CCCCCGGGGGGGGGGGGGGGGGGGGGGGGGGGGGGGGGGGGGGGGGGGGGGGGGGGGGGGBFGGGGGGGGGGGGGGGGGGGFFGFEFGGGGGGGG<<FFGGGGGGGGGGGFFFEGFGGGGGGGGFGGGGGCEFGGGCFCDFGFDFFGEGFCFFGDFFGFAEGFGFFGGFGFFFBFF**;9FEDDF?CFFDFFFCFGF?FE=B5@@@9>@@BF9@GE1>><BFFF6EBG7F245<A?;(336><A<65<A2
@M00200:205:000000000-AKKM3:1:1101:10940:3871 2:N:0:1
TACAGGGGTATCTAATCCTGTTTGCTACCCACGCTTTCGAGCCTCAGTGTCAGTTACAGTCCAGAGAGCCGCTTTCGCCACCGGTGTTCCTCCATATATCTACGCATTTCACCGCTACACATGGAATTCCACTCTCCTCTACTGCACTCAAGTCTAACAGTTTCCAATGCACACAATGGTTGAGCCACTGCCTTTTACATCAGACTTATTAAACCACCTGCGCTCGCTTTATGCCCAATTGTAGTC
+
CCCCCFGGGGGGGGGGGGGGGGGGGGGGGGFFGGGGGGGGGGGFGGGGGGGGGGGFGGGGGGGGGGGGGGGGGGGGGGFGEGGGGGGGGGGGGGGGGGGGGGGGGGDEGCGGGGGFGGGGGGGGFEFGGFGGGGGGGFGFFGGFGFGFGBGGDGGFFGG?EGFGFFFGFGFDFFEFFFFFGC?FFFGFFFGFFCCFFEGFF@EFFE7CEEFFCE68C998=:4/:1:9FF;*8>35?@BF@EEEE5
@M00200:205:000000000-AKKM3:1:1101:15227:3878 2:N:0:1
TACCGGGGTATCTAATCCTGTTTGCTCCCCACGCTTTCGAGCCTCAGCGTCAGTAATGGACCAGTATGTCGCCTTCGCCACTGGTGTTCTTCCGAATATCTACGAATTTCACCTCTACACTCGGAGTTCCACATACCTCTTCCATACTCAAGATAGCCAGTATCAAAGGCAATTCCAAGGTTGAGCCCTGGGCTTTCACCTCTGACTAAACTATCCGCCTACGCTCCCTTTATACCCAATTGTAGTC
+
CCCCCGGGGGGGGGGGGGGGGGGGGGGGGGGGGGGGGGGGGGGGGGGGGCGGGGGGGGGGGGGGGGGGGGGGGGGGGGGGGGGGGGGGGGGGGGGGGGGGGGGGGGGGGGGGGGGFGGGFFGFGGGGGFGGGGGGGGFFEFEGFGFGCFFG?FGGFFFF5EC>FEFGGBFFDFEFFFFGFFE8F5DFFFC6@CC@FFE7@5=C@FFFFE)=EFFGFDFF2><=BAGEF6:6>?975CE>B=3*8*//
@M00200:205:000000000-AKKM3:1:1101:7210:3881 2:N:0:1
TACTAGGGTATCTAATCCTGTTTGCTCCCCACGCTTTCGCGCCTCAGCGTCAGAACCGGACCAGACAGCCGCCTTCGCCACTGGTGTTCTTGCGAATATCTACGAATTTCACCTCTACACTCGCAGTTCCGCTGTCCTCTTCCGGTCTCAAGCCAACCAGTATCGAAGGCAATTCTGTGGTTGAGCCACAGGCTTTCACCCCCGACTTAATCGGCCGCCTACGCGCCCTTTATACCCAATTGTAGTA
+
CCCCCGGGGGGGGGGGGGGGGGGGGGGGGGGGGGGGGGGGGGGGGGGGGGGGDGGGGGGGGGGGGGGGGGGGGGGFGGGGGGGFGDFGGGGGGGGGDFGGGGGGG,A@FGFGGGGFGGGGGG?EFGGGGGGGGGG@GFGCFGGFGFGFGFGGGGGFFGGF9CCD9:98BGFDABFFAFGFGGGF5???FCEFFGGGFFGF=BF99@@FF).?=@DE()8275?=187C/9:)).:<EB:0<7AD>))
@M00200:205:000000000-AKKM3:1:1101:8049:3885 2:N:0:1
TACAGGGGTATCTAATCCTGTTTGCTACCCACGCTTTCGAGCCTCGGTGTCAGTTACAGTCTAGAGAGCCGCTTTCGCCACCGGTGTTCCTCCATATATCTACGCATTTCACCGCTACACATGGAATTCCACTCTCCTCTACTGCACTCAAGTCTAACAGTTTCCAATGCACACAATGGTTGAGCCACTGCCTTTTACATACGACTCATTAAACACCCTGCGCTCCCTTTCAACCCCATTGAAGTC
+
CCCCCGGGGGGGGGGGGGGGGGGGGGGGFGGGGGGGGGGFGGGGGGGGCFGGGGGEFGGGG,CFGCFGGGDGGFGGCFGGGGGGGGGGGGGGGCGFFGGGFCFFFGFGGGGGGEGFGG8FFEGFGEFGGADF8@DFFFG*DF86F++3AD=?E9CFFFC8@?*?FF9ED@9*+33@DF++C=86?@EF*+550<AC9CF*38@=@F58;A7;=E,,)/*:)--//*:*;647*959*6>B4**07.
@M00200:205:000000000-AKKM3:1:1101:23420:3902 2:N:0:1
TACGCGGGTATCTAATCCTGTTTGCTCCCCACGCTTTCGAGCCTCAGCGTCAGTAATGGACCAGTATGTCGCCTTCGCCACTGGTGTTCTTCCGAATATCTACGAATTTCACCTCTACACTCGGAGTTCCACATACCTCTTCCATACTCAAGATAGCCAGTATCAAAGGCAATTCCAAGGTTGAGCCCTGGGCTTTCACCTCTGACTAAACTATCCGCCTACGCTCCCTTTCCACCCACTTGTAGTC
+
CCCCCGGGGGGGGGGGGGGGGGGGGGGGGGGGGGGGGGGGGGGGGGGGGGDFGGGGGGGGGGGGGGGGGGGGGGGGGGGGGGGGGGFGGGGGGGGGGGGGGGGGGGGGGGGGGGGFGGGGGGGGCEGGGGGGGGGGEFGEFGGFGFGC8D8DGGGFBFFFCFEGFFFFFFFFFBFDFFGFFGGGFGGFFDF>AC>FBCFEFC@@EFEA6BBC4AFG)*:-)0(?2CA**40**08>7?0=)47<36)
@M00200:205:000000000-AKKM3:1:1101:24912:3940 2:N:0:1
TACAGGGGTATCTAATCCTGTTTGCTACCCACGCTTTCGAGCCTCAGTGTCAGTTACAGTCCAGAGAGCCGCTTTCGCCACCGGTGTTCCTCCATATATCTACGCATTTCACCGCTACACATGGAATTCCACTCTCCTCTACTGCACTCAAGTCTAACAGTTTCCAATGCACACAATGTTTGAGCCACTGCCTTTTACATCCGACTTATTAAACCCCCTGCGCTCGCTTTAAGCCACATTGTAGTC
+
CCCCCGGGGGGGGGGGGGGGGGGGGGGGGGGGEGGGGGGGGGGGGGGGGGGGGGGGGGGGGGGGGFGGGGGGGEFGGGGGGGDGGGGGGGGGGGGFGGGGGGGGGGGGGGDEFGGFGGGGGGCFFGGFGGGGGGGCGFFEFGGFGFGFGF,?EFGFFGD?=FDFD9DFDGF=FF*@FF+5=D=6:36;?=EFFGGGF@FE@):))10ACEFFEB6*8DBD>7A>D5?<596**>@(,(09@>CCC5
@M00200:205:000000000-AKKM3:1:1101:25015:3971 2:N:0:1
TACGAGGGTATCTAATCCTGTTTGCTACCCACGCTTTCGAGCCTCAGTGTCAGTTACAGTCCAGAGAGCCGCTTTCGCCACCGGTGTTCCTCCATATATCTACGCATTTCACCGCTACACATGGAATTCCACTCTCCTCTACTGCACTCAAGTCTAACAGTTTCCAATGCACACAATGGTTGAGCCACTGCCTTTTACATCAGACTTATTAAACCACCTGCGCTCGCTTTAAACCCAGTTGTAGTC
+
CCCCCGGGGGGGGGGGGGGGGGGGGGGGGGGGDGGGGGGGGGGGGGGGGGGGGGGGGGGGGGGGGGGGGGGGGGGGGGGGGGGGGGGGGGGGFGGGGGGGGGDGGEFGGGGGGGGBDGGGDEGGGGGGGGGGGGGGGFGFFGGFGFGFGFC6EFGFFGGF=EEGFFGGF?DDFFF?BFF9E8+=DF8FF7?AFGGDAEGFFBE5::E5AF<E<C6ECD>C)/)3:=>7*//4>=-5*93C:?5CEE
@M00200:205:000000000-AKKM3:1:1101:23697:3997 2:N:0:1
TACTAGGGTATCTAATCCTGTTTGCTCCCCACGCTTTCGAGCCTCAGCGTCAGTAATGGACCAGTATGTCGCCTTCGCCACTGGTGTTCTTCCGAATATCTACGAATTTCACCTCTACACTCGGAGTTCCACATACCTCTTCCATACTCAAGATAGCCAGTATCAAAGGCAATTCCAAGGTTGAGCCCTGGGCTTTCACCTCTGACTAAACTATCCGCCTACGCTCCCTTTACACCCAATTGTAGTCCGAT
+
CCCCCGGGGGGGGGGGGGCFGGGGGGGDGGCGGGEGGGCCDGBFFDCGGFEEGFFGCFGDGGFGGF9EFGFGGGGGGGGGGGGGC8FEGGGDAFGG>EFGCFGFEFFGGG9FFFGFGGFGGDE+@+@AFE8FFF?FGBEE?FG9,?=>F78FB+6<+D?FE9*?*;=FFGFFFFF79+??FEFFFFGFF?E56=?F?*@=858@=E***5@E57DF9*@8=CAFFGFG4:)*19>5E9(7;*/*118*/:2
@M00200:205:000000000-AKKM3:1:1101:16012:4025 2:N:0:1
TACAGGGGTATCTAATCCTGTTCGCTCCCCACACTTTCGCTCCTCAGCGTCAGGATATTCCCAGAGAACCGCCTTCGCCACCGGTGTTCCTCCTGATATCTGCGCATTTCACCGCTACACCAGGAATTCCGTTCTCCCCTGAATACCTCTAGTCTGCCCGTATCGGAAGCAAGCCAGGTGTTAAGCACCTGGTTTTCACTCCCGACGCGACAAACCGCCTACGAGCCCTTTAAGCCCAATTGTAGTC
+
CCCCCGGGGGGGGGGGGGGGGGGGGGGGGGGGGGGGGGGGGGGGGGGGGGGGGGGGGFGGGGGGGGGGGGGGGGGFFGGGGGGGFGGGGGGGGGGDFGGGGGGGGGGGGGGGFGEDDGGGGGGGGGFGGGDFDGGGFFEFFGGFGFGBGFF?FGGFFGG>EGFFF?DGEGFFABFFFFCAFEGGFGGFFGGAA,CC6AFCE=B>DA@BF@BFF@GG>CB;DF<>1C5C*9:DFD<8F::?<<DAAB9
@M00200:205:000000000-AKKM3:1:1101:15113:4032 2:N:0:1
TACCCGGGTATCTAATCCTGTTTGCTCCCCACGCTTTCGCACCTCAGCGTCAGTAATGGTCCAGTGAGCCGCCTTCGCCACTGGTGTTCCTCCGAATATCTACGAATTTCACCTCTACACTCGGAATTCCACTCACCTCTACCATACTCAAGACTTCCAGTATCAAAGGCAGTTCCGGGGTTGAGCCCCGGGATTTCACCCCTGACTTAAAAGTCCGCCTACGTCCGCTTTATACCCAATTGTAGTCCGAT
+
CCCCCGGGGGGGGGGGGGGGGGGGGGGGGGGGGGGGGGGGEFGGGGGGGGGGGGGCGFGGGGGGG@GGGGGDGGGGGGGGGGGGGGGGGGGGGGGGGGGGGGGGGGGGGGGGGGGFGGGGGGFD7BFFFGFFGGGGGFGEFGFD,@DDFFG?EGGBBEGFGGFGFFCFFFFDFCFCE>6BEECFFGFAEGGABGFFFEF34>=B2(59@EE6CEFG@DFF=515(3.>>9;CE3.92)(67@E569<3(((
@M00200:205:000000000-AKKM3:1:1101:12244:4055 2:N:0:1
TACTGGGGTATCTAATCCTGTTTGCTCCCCACGCTTTCGAGCCTCAGCGTCAGTAATGGACCAGTATGTCGCCTTCGCCACTGGTGTTCTTCCGAATATCTACGAATTTCACCTCTACACTCGGAGTTCCACATACCTCTTCCATACTCAAGATAGCCAGTATCAAAGGCAATTCCAAGGTTGAGCCCTGGGCTTTCACCTCTGACTAAACTATCCGCCTACGCTCCCTTTAAACCCAGTTGTAGTC
+
CCCCCGGGGGGGGGGGGGGGGGGGGGGGGGGGGGGGGGGGGGGGGGGGGGGGGGGGGGGGGGGGGGGGGGGGGGGGGGGGGGGGGGGGGGGGGGGGGGGGGGGGGGGGGGGGGGGFGGGGGGGGGGGGGGGGGGGGGDG6DFFFGFGFGFGGGGGFFGGFGGEGEDDGFGFFFFFFBCFFGGGGFGGFFF?FBGGF5*:9@@FFEEEF<C@EEFGG8@?>AB=@DG>FCF:CECEBG=@EF=58597
@M00200:205:000000000-AKKM3:1:1101:18717:4100 2:N:0:1
TACCCGGGTATCTAATCCTGTTTGCTCCCCACGCTTTCGAGCCTCAGCGTCAGTAATGGACCAGTATGTCGCCTTCGCCACTGGTGTTCTTCCGAATATCTACGAATTTCACCTCTACACTCGGAGTTCCACATACCTCTTCCATACTCAAGATAGCCAGTATCAAAGGCAATTCCAAGGTTGAGCCCTGGGCTTTCACCTCTGACTAAACTATCCGCCTACGCTCCCTTTAAGCCCAATTGTAGTC
+
CCCCCGGGGGGGGGGGGGGGGGGGGGGGGGGGGGGGGGGGGGGGGGGGGGGGGGGGGGGGGGGGGGGGGGGGGGDGGGGGGGGGGGGGGFFFGGGGGGGGGGGGGGGGGGGGGG?BGFGGGGFDFG>DFGCFGGGGGFFE?DFBFFGFGFGCGGFFFGGFFFD8;C89*@D)0:FFFFGDF9DDD88DFGCFFGGCB*@@EC@CFFFE08CEFCF68>AAA:@BDG9C*=E*7847C==D*75>@8C
@M00200:205:000000000-AKKM3:1:1101:21735:4106 2:N:0:1
TACTGGGGTATCTAATCCTGTTCGATACCCACACTTTCGAGCATCAGTGTCAGTTGCACTCCAGAAGGCTGCCTTCGCAATCGGAGTTCTTCGTGATATCTAAACATTTCACCGCTACACGTCACATTCCGCCTACCTCGTTTACACTCAAGATCACCAGTTTCAATGGCTTGGTATGGTTGAGCCACACGCTTTTACCACTGACTTAGCAACCCGCCTACGCACCCTTTACACCCAGTTGTAGTC
+
CCCCCFDGEGGGGGGGGGGGGGGGGGGGGGGGGGGGGGGGGGGGGGGGGGGGGGGGGGGGGGGGGGGGGGGGGGGGFGGGGGFGGGGGGGGGGGGCGGGGGGGFFGGFFFFGGECDGGFFEGGGGGGGDF?EGGGGGFGFFGGFGFF7D6A69DFFFGDFFFEF9CDCBFFFDFFFFFFDGGFGFGGFFGGBBCC;FFGC@EFEE5;5ACEFFBEC)3@5@7)/::AC<8=*@E35*80*9<4?5)
@M00200:205:000000000-AKKM3:1:1101:7990:4110 2:N:0:1
TACAGGGGTATCTAATCCTGTTTGCTACCCACGCTTTCGAGCCTCAGTGTCAGTTACAGTCCAGAGAGCCGCTTTCGCCACCGGTGTTCCTCCATATATCTACGCATTTCACCGCTACACATGGAATTCCACTCTCCTCTACTGCACTCAAGTCTAACAGTTTCCAATGCACACAATGGTTGAGCCACTGCCTTTTACATCAGACTTATTAAACCACCTGCGCTCGCTTTAAGCTCAGTTGTAGTC
+
CCCCCFGGGGGGGGGGGGGGGGGGGGGFGGGGGGGGGGGGGGGGGGGGGGGGGGGGGGGGGGGGG8FGGGGGGGGG@FFFCFGGGGGGGGGGGGGFGGFFGGGGGGGGGGGGFEGFGGGGGGGFF>@DFFGGGGFDGFGFFFGFGFGBGFGFGGGFFGGBFGBG>FFGFFF<DDFFFF8?>@FGF?CFF69FAFFFFFGFE@C8C>=AECEC5C6;>CAE@8@9@?599@45*>*62:***17500
@M00200:205:000000000-AKKM3:1:1101:10369:4135 2:N:0:1
TACGGGGGTATCTAATCCTGTTTGCTCCCCACGCTTTCGAGCCTCAGCGTCAGTAATGGACCAGTATGTCGCCTTCGCCACTGGTGTTCTTCCGAATATCTACGAATTTCACCTCTACACTCGGAGTTCCACATACCTCTTCCATACTCAAGATAGCCAGTATCAAAGGCAATTCCAAGGTTGAGCCCTGGGCTTTCACCTCTGACTAAACTCTCCGCCTACGCTCCCTTTACACCCAGTTGTAGTCAGA
+
CCCCCGGGGGGGFFGGGGGGGGGGGGGGGGGGGGGGGGGGGGGGGGGGGFGGGGGGGGGGGGGFGFFGGGDGGGGGFGEFGGGFFF=EGGGGFFGGGGGCFFDGDGFFGGGGGFGFGGGGGGGGCEBFGGAFGFGGGFFFFFGFGFGBGFDDCDGFD?DFFDDDEDG8:FFD5=F@AFDFFGGFFCC9AF*@F>5CF<FE@5:4*16A@EF***65:?5@93=EDGFGF739..71818()/)1<17)/4
@M00200:205:000000000-AKKM3:1:1101:23612:4185 2:N:0:1
TACTGGGGTATCTAATCCTGTTTGCTCCCCTAGCTTTCGCGCCTCAGCGTCAGGAACCGTCCAGAAAGTCGCCTTCGCCACTGGTGTTCTTCCTAATATCTACGCATTCCACCGCTACACTAGGAATTCCACTTTCCTCTCCGGTCCTCAAGACTCGCAGTTTCAGAAGCAGGCTCGGGGTTGAGCCCCGAGTTTTCACTCACGACTTACGAGTCCGCCTACGCGCCCTTTAAACCCAGTTGTAGTCCGAT
+
CCCCCGGGGGGGGGGGGGGGAFGGGGGFGEFGGGGGGGGGGGGGGFGGGGGGGGGGGGGGGDGGGGGGGGGGCFGGGGGGGGGFGGEGGGFGGFGGGGGGGGFGDGGGGFGGGGEEGFGGDGGGGFGGGGGGGGGGEFGFFGGFGDDBFFD=FGD?DE6?@FFGD7=EFG?BFAFC>@C>FE9CA?CF@CG4*4=FAAFEE23BFBFFFFFF?2CF@G>??;<D6C:C8*)66:7:C,34:)64)6)-4--
@M00200:205:000000000-AKKM3:1:1101:14050:4203 2:N:0:1
TACAGGGGTATCTAATCCTGTTTGCTCCCCACGCTTTCGAGCCTCAGTGTCAGTTACAGGCCAGAGAGCCGCTTTCGCCACCGGTGTTCCTCCATATATCTACGCATTTCACCGCTACACATGGAATTCCACTCTCCTCTCCTGCACTCAAGTCTACCAGTTTCCAATGCATACAATGGTTGAGCCACTGCCTTTTACACCAGACTTAATAAACCACCTGCGCCCGCTTTAAACCCAATTGTAGTC
+
CCCCCGGGGGGGGGGGGGGGGGGGGGGGGGGGGGGGGGGGGGGGGGGGGGGGGCFGGGGGGGGGGGGGGGGGGGGGGGGGFGGGGGGGGGGGGGGGGGGGGGGGGGDGGGGGGGGFGGGGGGGGGGGGFFFGGGGGGFGFFGGFGDFFFFGGDGGFFGFFGGFGEFGGFGFFFFFBFFCFF>8DF8DFAFF5?AFGFEGF@>B@C57A5EEFEFEFFG*)42)*0*3/CFCEF@=@*2:4;>E5))
@M00200:205:000000000-AKKM3:1:1101:18474:4217 2:N:0:1
TACGCGGGTATCTAATCCTGTTTGCTCCCCACACTTTCGCTCCTCAGCGTCAGGTAATGCCCAGAGAACCGCCTTCGCCACCGGTGTTCCTCCTGATATCTGCGCATTTCACCGCTACACCAGGAATTCCGTTCTCCCCTGCATACCTCCAGTCTGCCCGTATCGAAAGCAAGCCAGGTGTTAAGCACCTGGTTTTCACTCCCGACGCGACAAACCGCCTACGAGCCCTTTACACCCAATTGTAGTC
+
CCCCCGGGGGGGGGGGGGGGGGGGGGGGGGGGGGGGGGGGGGGGGGGGGGGGGGGGGGGFGGGGGGGGGGDGGGGGGGGGGGGGGEFGGGGGGGGGAFGGGGGGGGGGGGGGGGGFGGGGGGFGGGGGGGGEGGGGFFGDFGGFGFFEGFGFGDGFFGGFGGFGFFFG>EF@F=FAF5CCFCFGFGGFFGGA*<?;6?F<E>@@25>>>;@FF;GG9CD3(.3E<:><7*3:ADA?GB03<3<BF<5
@M00200:205:000000000-AKKM3:1:1101:9897:4270 2:N:0:1
TACGCGGGTATCTAATCCTGTTTGCTCCCCACGCTTTCGAGCCTCAGCGTCAGTAATGGACCAGTATGTCGCCTTCGCCACTGGTGTTCTTCCGAATATCTACGAATTTCACCTCTACACTCGGAGTTCCACATACCTCTTCCATACTCAAGATAGCCAGTATCAAAGGCAATTCCAAGGTTGAGCCCTGGGCTTTCACCTCTGACTAAACTATCCGCCTACGCTCCCTTTAAACCCACTTGTAGTC
+
CCCCCGGGGGGGGGGGGGGGGGGGGGGGGGGGGGGGGGGGGGGGGGGGGGGGGGGGGGGGGGGGGGGGGGGGGGGGGGGGGGFFGGGGGGGGGGGGGGGGGGGGFGGGGGGGGGGFGGGGGFGGGGGGGGGGG8FFD7FBFGGFGFGFGFGGGGCD7DGFGGFG9FGFBFFFFFFFFFGFGCGF?DCAFCDFFGFFAEGEF@EEFFB?6)0A*/?<57B=AB2BDGEGGF=E46B@C6<@44.)55)
@M00200:205:000000000-AKKM3:1:1101:23805:4293 2:N:0:1
TACTAGGGTATCTAATCCTGTTCGCTCCCCACACTTTCGCTCCTCAGCGTCAGGTAATGCCCAGAGAACCGCCTTCGCCACCGGTGTTCCTCCTGATATCTGCGCATTTCACCGCTACACCAGGAATTCCGTTCTCCCCTGCATACCTCTAGTCTGCCCGTATCGAAAGCAAGCGCCGTGTTAAGCACGGCGTTTTCACTCCCGACGCGACAAACCGCCTCCGAGCCCCTTAAACCCAATTTTAGTCAGCT
+
CCCCCGGGGGGGGGGGGGGGGGGGGGGGGGGGGGGGGGGGGGGGGGGGGGGGGGGGGGGGGGGGGGGGGGGGGGGGGGGGGGGGGGGGGGGGGGGGGGGGGGGEGGGGGGGGGGGFGGGGGGGGGGGGGGGDGGGGGFGFFGGFFDDEGF8DGGGFFCFFGGBGAFFEFGFC55@DFFDDFCG7+@FFD4EBFDCCBEFEF@B@DFF@90903=F=9<31(40)6E>F*120-)48C?B<-)-.,).-)))
@M00200:205:000000000-AKKM3:1:1101:14385:4313 2:N:0:1
TACTAGGGTATCTAATCCTGTTTGCTCCCCACGCTTTCGAGCCTCAGCGTCAGTAATGGACCAGTATGTCGCCTTCGCCACTGGTGTTCTTCCGAATATCTACGAATTTCACCTCTACACTCGGAGTTCCACATACCTCTTCCATACTCAAGATAGCCAGTATCAAAGGCAATTCCAAGGTTGAGCCCTGGGCTTTCACCTCTGACTAAACTATCCGCCTACGCTCCCTTTACACCCAGTTGTAGTC
+
CCCCCGGGGGGGGGGGGGGGGGGGGGGGGGGGGGGGGGGGGGGGGGGGGGGGGGGGGGGGGGGGGGGGGGGGGGGGGGGGGGGGGFGGGGGGGGGGGGGGGGGGGFFGGGGGGGGFGGGGGGGDGEGGGGGGGGGGGFGFFGGFGFGFGFFFGDFFF8DFFGEF9FGGBCDDF<DFFFGFFFGCFDAFFG+:588F?CF<@==@8AEE<85;*CCC);@F)08@AGBF>>BEF<B=E9>=CEFEE?<
@M00200:205:000000000-AKKM3:1:1101:21019:4316 2:N:0:1
TACAAGGGTATCTAATCCTGTTTGCTACCCACACTTTCGAGCCTCAACGTCAGTTGTTGTCCAGTAAGCCGCCTTCGCCACTGGTGTTCTTCCATATATCTACGCATTCCACCGCTACACATGGAGTTCCACTTACCTCTACAACACTCAAGTTAACCAGTTTCCAATGCCATTCCGGAGTTGAGCTCCGGGCTTTCACATCAGACTTAATCAACCGCCTGAGCTCGCTTTAAACCCACTCGTAGTCAGCT
+
CCCCCGGGGGGGGGGGGGGGGGGGGGGGGGGGGGGGGGGGGDGGGGGGGGGGGGGFGGGGGGGGGGGGGGGGGGGGGGGGGGGGFGGGGFGGGGGFGGGFGGGGGGGGGGGGGGG>DEFGGGGGGCGFGDDFFGCEFFGFFGGFGFGFGFGGGGGFF9?D=DFGBDGFFGBDCFFFF@C9CD=9DCDFFGEB>GGGFF7;75>EFBF@AEECEEG<)*:<7)-3*23?5C>C<C52B@(((6/68?)1.))
@M00200:205:000000000-AKKM3:1:1101:23473:4350 2:N:0:1
TACACGGGTATCTAATCCTGTTCGCTCCCCACGCTTTCGCTCCTCAGCGTCAGAACAGGCCCAGAGAACCGCCTTCGCCACCGGTGTTCCTCCCGATATCTGCGCATTTCACCGCTACACCGGGAATTCCATTCTCCCCTACCTGCCTCTAGTCTGCCCGTATCCACCGCAGACCCACGGTTAAGCCGTGGGCTTTCACGACAGACGCGACAAACCGCCTACGAGCTCTTTAAGCCCAATTGTAGTC
+
CCCCCEGGGGGGGGGGGGGGGGGEGGGGGGGGGGGGGGGGGGGGGGGGGGGGGGGGGGGGGGGGGGGGGGGGGGGGGGGGGGGCF=C@FGGGGGGGGGGGDDGGGGGGFGGFGGGEGGGFGECEGGFGFGGFGGGFGFGFFGGFGFGFFFFGGFGFFGGFGD5DEFGGFE5:DDFFFFGFGGGGFGGFFGGFFGGGF?:?199>;70;1199;FG@9DE3:.25:E3<7:424<A0;611:>ABA4<
@M00200:205:000000000-AKKM3:1:1101:23205:4352 2:N:0:1
TACTGGGGTATCTAATCCTGTTTGCTCCCCACGCTTTCGAGCCTCAGCGTCAGTAATGGACCAGTATGTCGCCTTCGCCACTGGTGTTCTTCCGAATATCTACGAATTTCACCTCTACACTCGGAGTTCCACATACCTCTTCCATACTCAAGATAGCCAGTATCAAAGGCAATTCCAAGGTTGAGCCCTGGGCTTTCACCTCTGACTAAACTATCCGCCTACGCTCCCTTTAAGCCCAGTTGTAGTCAGCT
+
CCCCCGGGGGGGGGGGGGGGGGGGGGGGGGGGGGGGGGGGGGGGGGGGGGGGGGGGGGGGGGGGGGGGGGGGGGGGGGGGGGGGGGGGGGGGGGDFGGFGGGGGG?E@FFGGGGGFGFGGDFGGGGGGGGGGGGGFGFGEFGGFGFF<FFGGGGGFFFFF8@FGEFGG?FFFFEDDB9DD=DFC*@@D?DFFFGGGF*79=CF55A5;@8)>A;ED=CDDD@=BAEDF*5>ECAA;C(>;?/85?7*>4)*
@M00200:205:000000000-AKKM3:1:1101:20890:4380 2:N:0:1
TACGGGGGTATCTAATCCTGTTTGCTCCCCACGCTTTCGAGCCTCAGCGTCAGTAATGGACCAGTATGTCGCCTTCGCCACTGGTGTTCTTCCGAATATCTACGAATTTCACCTCTACACTCGGAGTTCCACATACCTCTTCCATACTCAAGATAGCCAGTATCAAAGGCAATTCCAAGGTTGAGCCCTGGGCTTTCACCTCTGACTAAACTATCCGCCTACGCTCCCTTTAAACCCAATTGTAGTC
+
CCCCCGGGGGGGGGGGGGGGGGGGGGGGGGGGGGGGGGGGGGGGGGGGGGGGGGGGGGGGGGGGGGGGGGGGGGGGGGGGGGGGGGGGGGGGGGGGGGGGGGGGGGGGGGGGGGGFGFF@FFFGEGGGDGGGGGGG8DGEFFGFGFGFGFGFCFFFF?FF8DBFFFGGFFFDFEFFC<C?FFGFFDG>FDG?AAFF5EFEFFFEEF@EFFFFFFG69C8@=>@/5CDG8DBFFFFFB;<@CFE<).9
@M00200:205:000000000-AKKM3:1:1101:25180:4420 2:N:0:1
TACGCGGGTATCTAATCCTGTTTGCTACCCACGCTTTCGAGCCTCAGTGTCAGTTACAGTCCAGAGAGCCGCTTTCGCCACCGGTGTTCCTCCATATATCTACGCATTTCACCGCTACACATGGAATTCCACTCTCCTCTACTGCACTCAAGTCTAACAGTTTCCAATGCACACACTGGTTGAGCCACTGCCTTTTACATCAGACTTATTAAACCACCTGCGCTCGCTTTAAACCCCATTGTAGTC
+
CCCCCGGGGGGGGGGGGGGGGGGGGGGGGGGGGGGGGGGGGGGGGGGGGFGGGFGGGGGGGGGGGGGGG@FDGGGGGGGGGGGGGGGGGGGGGGG9FGGGGGCFGECFGGGGGGDBGGGGGGGFFEFGGFGGGGGGGFGFFGGFGFDBFFDGGGGFFGFFCFFDEFGGFFFDFFF*;FDFFE6DF<,:99?CFGGGFFG<AC80082>EFF<EFDGBDA>B29/(4:CFFFCEA=71(/7C95<?C
@M00200:205:000000000-AKKM3:1:1101:23925:4464 2:N:0:1
TACTGGGGTATCTAATCCTGTTTGCTACCCACGCTTTCGAGCCTCAGTGTCAGTGACAGTCCAGAGAGCCGCTTTCGCCACCGGTGTTCCTCCATATATCTACGCATTTCACCGCTACACATGGAATTCCACTCTCCTCTACTGCACTCAAGTCTAACAGTTTCCAATGCACACAATGGTTGAGCCACTGCCTTTTACATCAGACTTATTAAACCACCTGCGCTCGCTTTAAGCCCAATTGTAGTC
+
CCCCCGGGGGGGGGGGGGGGGGGGGGGGGGGGGGGGGGGGGGGGGGGGGGGGGGGGGGGGGGGGGGGGGGGGGGGGGGGGEGG>CFGGFFGGGGGGGGGGFGGGGGGGGGGGGGGFGCGGGGGFFEGGGGGGGGGGGFFFFGGFGFGFGF8DFGGFFGGFFFDGEFGGF89DFD5DFB=FFEGGFFFFF8DFFGGGFFGFFFFF5@7:AE<CEFGFFD685:2/:1/;7;99*>(/,6>=B5?CFF
@M00200:205:000000000-AKKM3:1:1101:22533:4502 2:N:0:1
TACCCGGGTATCTAATCCTGTTTGCTACCCACGCTTTCGAGCCTCAGTGTCAGTTACAGTCCAGAGAGCCGCTTTCGCCACCGGTGTTCCTCCATATATCTACGCATTTCACCGCTACACATGGAATTCCACTCTCCTCTACTGCACTCAAGTCTAACAGTTTCCAATGCACACAATGGTTGAGCCACTGCCTTTTACATCAGACTTATTAAACCACCTGCGCTCGCTTTACATCCACTTGTAGTC
+
CCCCCGGGGGGGGGGGGGGGGGGGGGGGGGGGGGGGGGGGFGGGGGGGGGGGGGGGGGGGGGGGGGFGGGGGGGGGGGGGGGGGGEGGGGGGGGGGGGFGGFGGGGGGECGGGGGFGGGGGFFGGEEGCEFGFGGGGFGEFGGFGFGFGFGGFFGFFGGFEGFGFFGFFGFFFFF?FFD<@EF8?DGFF6EFFCCFFECEEFFBC)7ACEE5A@GG);5CC>2*-1:7789C8*9:<08*.>?CEF
@M00200:205:000000000-AKKM3:1:1101:14835:4513 2:N:0:1
TACTCGGGTATCTAATCCTGTTTGCTCCCCACGCTTTCGAGCCTCAGCGTCAGTAATGGACCAGTATGTCGCCTTCGCCACTGGTGTTCTTCCGAATATCTACGAATTTCACCTCTACACTCGGAGTTCCACATACCTCTTCCATACTCAAGATAGCCAGTATCAAAGGCAATTCCAAGGTTGAGCCCTGGGCTTTCACCTCTGACTAAACTATCCGCCTACGCTCCCTTTACACCCAGTTGTAGTC
+
CCCCCGGGGGGGGGGGGGGGGGGGGGGGGGGGGGGGGGGGGGGGGGGGGGGGGGGGGGGGD<DGGGGGGGGGGGGGGGGGGGGGGGGGGGGGGEGGGFGGGGGGGCFFGGGGGGGFGGGG;DFGFEGGGGGGGGGG=DF=FGFFGFGEGBGFEF+DFGGFGG*DEB8EBFFD?DBFF@FFGGGFFCDFFGDDDFD+<;CE8@EFFF@EE5@EFCGFAGE):C<?5>DGDDBCFFFFGD==C4?81/4
@M00200:205:000000000-AKKM3:1:1101:24485:4558 2:N:0:1
TACTCGGGTATCTAATCCTGTTTGCTCCCCACGCTTTCGAGCCTCAGCGTCAGTAATGGACCAGTATGTCGCCTTCGCCACTGGTGTTCTTCCGAATATCTACGAATTTCACCTCTACACTCGGAGTTCCACATACCTCTTCCATACTCAAGATAGCCAGTATCAAAGGCAATTCCAAGGTTGAGCCCTGGGCTTTCACCTCTGACTAAACTATCCTCCTACGCTCCCTTTAAACCCAATTGTAGTC
+
CCCCCGGGGGGGGGGGGGGGGGGGGGGGGGGGGGGGGGGGGGGGGGGGGGGGGGGGGGGGGGGGDGGGGGGGGGDGGGGGGGGGGGGGGGGGGGGGGGGGGGGGGGGGGGGGGGGFGGGGGGGGCEGGGGFGGGGGGFFFFGGFGFC76<DDGGGFFGGF8+3?>FGFFCDDFFFFFFGFGGGF5EGFFFGFBFF??CC@6=@E@@=<85:;6CFF7:9)6=DFFGFG;A=EFC=BEFB=@>7?C?*
@M00200:205:000000000-AKKM3:1:1101:13786:4567 2:N:0:1
TACTCGGGTATCTAATCCTGTTCGCTCCCCACACTTTCGCTCCTCAGCGTCAGGATATTCCCAGAGAACCGCCTTCGCCACCGGTGTTCCTCCTGATATCTGCGCATTTCACCGCTACACCAGGAATTCCGTTCTCCCCTGAATACCTCTAGTCTGCCCGTATCGGAAGCAAGCGCCGTGTTAAGCACGGCGTTTTCACTCCCGACGCGACAAACCGCCTACGAGCCCTTTACACCCACTTGTAGTC
+
CCCCCGGGGGGGGGGGGGGGGGFGGGGGGGGGGGGGGGGGGGGGGGGGGGGGGGGGGGFGGGGGGGGGGGGGGGGGGGGGGGGGGGGGGGGGGFGGGGGGGGGGGGGGGGGGGGGFGGGGGFFGGGGGGGGGGGGGGFGB?E?FGFFDGFFGCDCF?GFDGGFGA>D>BEAEF=>EFDCDGFCFFGFA4CEF5EGGF4C<.5=>?F;9((469;>=>DE0(,8>:E)9*9?ADFF:G607<)).)..
@M00200:205:000000000-AKKM3:1:1101:22212:4581 2:N:0:1
TACGGGGGTATCTAATCCTGTTTGCTCCCCACGCTTTCGAGCCTCAGCGTCAGTAATGGACCAGTATGTCGCCTTCGCCACTGGTGTTCTTCCGAATATCTACGAATTTCACCTCTACACTCGGAGTTCCACATACCTCTTCCATACTCAAGATAGCCAGTATCAAAGGCAATTCCAAGGTTGAGCCCTGGGCTTTCACCTCTGACTAAACTATCCGCCTACGCTCCCTTTACGCCCAATTGTAGTC
+
CCCCCGGGGGGGGGGGGGGGGGGGGGGGGGGGGGGGGGGGGGGGGGGGGGGGGGGGGGGGGGGGGGGGGGGGGGGGGGGGGGGFFCFGGGGGGGGGGGGGGGGGGGFGGEGGGGGFGFGGGGGGGDGGGGGGGGGGGFGFFFGFGFGEGFGGGGGFBCFDDGFFCFGGFFFFFFFFCCFFGFFGFFG>FGF>FGGF5AEE@9:)**1:*:<EECFG=FF5@F??28BFFCB<E?D>C;,(9@EFF6?
@M00200:205:000000000-AKKM3:1:1101:9200:4588 2:N:0:1
TACAGGGGTATCTAATCCTGTTTGCTCCCCACGCTTTCGAGCCTCAGCGTCAGTAATGGACCAGTATGTCGCCTTCGCCACTGGTGTTCTTCCGAATATCTACGAATTTCACCTCTACACTCGGAGTTCCACATACCTCTTCCATACTCAAGATAGCCAGTATCAAAGGCAATTCCAAGGTTGAGCCCTGGGCTTTCACCTATGACTAAACTATCCGCCTACGCTCCCTTTAAGCCCAATTGTAGTCAGA
+
CCCCCGGGGGGGGGGGGGGGGGGGGGGGGGGGGGGGGGGGGGGGGGGGGCCGGGGGGGGGGGGGGGGGGGGGGGGGFGGGGGGGGGGGGGGGGGGGGGGGGGGGGGGGGGGGGGGFGFGFGGGGFGC?EFGGD8FFDFF=FGFFGFGEGD?DEGGFFFFFDDEGEFGFFGFFBE9FFFFFGGGGFFGFFGGFBGGGF*5>C)0**:*;@85=:ACFDGF8@CDEFG>F48:C6>=EGBFFEE**1/0564
@M00200:205:000000000-AKKM3:1:1101:26544:4601 2:N:0:1
TACTGGGGTATCTAATCCTGTTTGCTCCCCACGCTTTCGAGCCTCAGCGTCAGTAATGGACCAGTATGTCGCCTTCGCCACTGGTGTTCTTCCGAATATCTACGAATTTCACCTCTACACTCGGAGTTCCACATACCTCTTCCATACTCAAGATAGCCAGTATCAAAGGCAATTCCAAGGTTGAGCCCTGGGCTTTCACCTCTGACTAAACTATCCGCCTACGCTCCCTTTAAACCCAATTGTAGTCCGAT
+
CCCCCGGGGGGGGGGGGGGGGGGGGGGGGCFGGGGGGGGFGGGGGGGGGGGGGGGFGGGGGGGGGGGGGGGFGGGGGEGGEGGFGFGGGGGGGGGGGGGDFEGFE,A=CCEEFGGFGEGGGFFGGEB?=8=EFGFEGFGFFFGFGBF9=FDFG=FDFDD6=B7C9DCA6FFBFE7DFFGFGE=8;EFFFG6DD=FFFC7CED==7>AF65CA@EG6>*@5)8959CBG;27*7A=(=(626>/*/9*0(0(
@M00200:205:000000000-AKKM3:1:1101:12157:4615 2:N:0:1
TACCGGGGTATCTAATCCTGTTTGCTCCCCACGCTTTCGCGCCTCAGTGTCAGTTACAGACCAGAAAGTCGCCTTCGCCACTGGTGTTCCTCCATATCTCTACGCATTTCACCGCTACACATGGAATTCCACTTTCCTCTTCTGCACTCAAGTCTCCCAGTTTCCAATGACCCTCCACGGTTGAGCCGTGGGCTTTCACATCAGAATTAAGAAACCACCTGCGCGCGCTTTAACCCCAATCGTAGTCAGAC
+
CCCCCGGGGGGGGGGGGGGGGGGGGGGGGGGGGGGGGGGGGGGGGGGGGGGGGGGGGGGGGFGFGGGGGGGGGGGGGGGGGGGGGGGGGGFGGGGGFGGGGGFGEEGFGGGGGGGFGGGGGGGGDCFGGGGGGGGGGFGFFGGFGFGFGFGGFGGFFFGFGG*DEFGGFGFDFDFFFFG*@EDGFGGEF+@AFFGCFAFA@@FF**;AE66*A=FG>GB2):5;@CAD)*83<;3=G<18(((/63654))
@M00200:205:000000000-AKKM3:1:1101:25090:4649 2:N:0:1
TACTGGGGTATCTAATCCTGTTCGCTCCCCACACTTTCGCTCCTCAGCGTCAGGTAATGCCCAGAGAACCGCCTTCGCCACCGGTGTTCCTCCTGATATCTGCGCATTTCACCGCTACACCAGGAATTCCGTTCTCCCCTGCATACCTCCAGTCTGCCCGTATCGAAAGCAAGCCAGGTGTTAAGCACCTGGTTTTCACTCCCGACGCGACAAACCGCCTACGAGCCCTTTAAAGCCAATTGTAGTC
+
CCCCCGGGGGGGGGGGGGGGGGGGG@FGGGGGGGGGFGCGGGGGGGGGGGGGGGGGFGFGGGGGGGGGFGGGGGGGGGGGGGGEFCFGGGGGGFEFCFDFFGFEGGD>DFGGGGGDGGGGGCFC7>=FFGDD8DFGGFED5DFDGFGDFB,AFFGFFGGBEC5DDFGCAFF);C9:?52AFC+++7:>5CFA*@,;92CEE)9455@B9@FF9@G:,:>?@@FA155C**.)5)).;(244)6)6.6
@M00200:205:000000000-AKKM3:1:1101:10898:4696 2:N:0:1
TACAGGGGTATCTAATCCTGTTTGCTCCCCACGCTTTCGAGCCTCAGCGTCAGTAATGGACCAGTATGTCGCCTTCGCCACTGGTGTTCTTCCGAATATCTACGAATTTCACCTCTACACTCGGAGTTCCACATACCTCTTCCATACTCAAGATAGCCAGTATCAAAGGCAATTCCAAGGTTGAGCCCTGGGCTTTCACCTCTGACTAAACTATCCGCCTACGCTCCCTTTACACCCAATTGTAGTCAGA
+
CCCCCFGGGCFFGFGGGGGD<E<FGCGGGGGGGGGGGDFGGGGGGGGGGCFFGGGGGGGGGGGEGFFCGGGFGGGGGGGDGGF8EC<FFD8CFFGGGGGF;EGGGGF,=EFG9=F?=DCAFGFCFG=@FGFGGGGFFFG8DGDDGFD7ADG?FFDFFF?FDF*3CB8DD?DDBDF9D?+:D8FDFD=?98+:*A,;?EC5@C68C7:A8>EFE*,58CB>ABAE=CA>05)6*/1-4/-(4*/*9858=5
@M00200:205:000000000-AKKM3:1:1101:23971:4722 2:N:0:1
TACGCGGGTATCTAATCCTGTTTGCTCCCCACGCTGTCGCGCCTCAGTGTCGGCTATTGGACCCTCACGGGTCCACTGCCCAGCAGACCGCCTTCGCCACCGGTGTTCTTCCGGATCTCTACGCATTCCACCGCTACACCCGGAATTCCATCTGCCTCTACAGTGCCCAAGCCCCACAGTCGCCGCGGCCGATTCAGGGTTGAGCCCCGAACTTTCACCGCGGCCTTATGGTGGCCACCTACGCGCCCTTT
+
CCCCCGGGGGGGGGGGGGGGGGGGGGGGGGGGGGGGGGGGGGGGGGGGGGGGGGGGGGGGGGGGGGGGGGGGGFGGGGFGGGGGDFGFGCGGGGGGGGGFGDGGFGGGAFEFGGC>GGGGGGGGFEGFAFGGGGGEEAFFFGGFGFFF;FGGFGGFFGGFGGFGFF>FAFF=FDF>EADBF8DG:55>AGE537CFFAF?:>28??0:B06;<A79:C?B>07@9;)2:*5<>643<?48::22((,49<2
@M00200:205:000000000-AKKM3:1:1101:14704:4758 2:N:0:1
TACAAGGGTATCTAATCCTGTTTGCTACCCACACTTTCGAGCCTCAACGTCAGTTGTTGTCCAGTAAGCCGCCTTCGCCACTGGTGTTCTTCCATATATCTACGCATTCCACCGCTACACATGGAGTTCCACTTACCTCTACAACACTCAAGTTAACCAGTTTCCAATGCCATTCCGGAGTTGAGCTCCGGGCTTTCACATCAGACTTAATCAACCGTCTGCGCTCGCTTTAAACCCAATTGTAGTC
+
CCCCCEGGGGGGGGGGGGGGGGGGGGGGGGGGGGGGGGGGGGGGGGGGGGGGGGGFGGGGGGGGGGGGGGGGGGGGGGGGGGGGGGGGGGGGGGGAGGGGGGGGGGGGGGFGGGGFDGGEDGGFGGGGGGGGGGGGGBFEFGGFGFGEGFCF@DFFF>DFD@D9>DFGFGBDFEFCFACBGFFGBEGF5DGFFGGGBEC@F@AEFFEEEE@EEEGC=;?5>AA*);BGCDBECC@>EFBB=:CC<6.
@M00200:205:000000000-AKKM3:1:1101:24295:4762 2:N:0:1
TACGGGGGTATCTAATCCTGTTTGCTCCCCACGCTTTCGCGCCTCAGCGTAGTACCGGTCCAGATGGCCGCCTTCGCCACCGGTGTTCTTCCCAATATCTACGAATTTCACCTCTACACTGGGAATTCCGCCATCCTCTCCCGGACCAAGCGAGGCAGTCTCAAGTGCAGTTCCTGGGTTGAGCCCCGGCCTTTCCCACCTGACTTGCCAAGCCGCCTACGCGCCCTTTAAAACCCATTGTAGTC
+
CCCCCGEGGGGGGGGGGGGGGGGGGGGGGGGGGGGGGGEGDGGDGGFFGGGGGGGGGGGGGGGFGGGGGGEGGEFGGGGGGGGGGGGFGFGFGGE@GGGGGGGEG8A;EGGGGGGFGFGFDEFFF@DGFEGEGGGGGFGF5DE?GBDCFFG7CDDEFGGFFGFGFFFE+;FCFE9CF)8?BFGGFD*).7C;AFE+0=C@FF@E@EFF17;<6=GE635214>FFD>4*:-6)8((;?44A)6>B
@M00200:205:000000000-AKKM3:1:1101:7150:4779 2:N:0:1
TACGGGGGTATCTAATCCTGTTTGCTACCCACGCTTTCGAGCCTCAGTGTCAGTTACAGTCCAGAGAGCCGCTTTCGCCACCGGTGTTCCTCCATATATCTACGCATTTCACCGCTACACATGGAATTCCACTCTCCTCTACTGCACTCAAGTCTAACAGTTTCCAATGCACACAATGGTTGAGCCACTGCCTTTTACATCAGACTTATTAAACCACCTGCGCTCGCTTTAAACCACATTGTAGTA
+
CCCCCGGGGGGGGGGGGGGGGGFGGGGGGGGGGGGGGGGGGGGGGGGEGGGGGGGGGGGGGGGGGGGGGGGGGDGGGGGGGGGGGDGGGGGGGGGGFGGFDGGGGGGGGGGGGGGFGGGGGGGGGGGGGGGGGGFGGFGFFGF5EFFFGFFGAFCDFGFFGCBFDDD8DFFEFD*::A?AAC6D*@@@;9CFFDGGCECEFB@=E4*A*2/>EEFFBC4;((()6*8*7C4)7A@0*/)16)9)6)
@M00200:205:000000000-AKKM3:1:1101:13403:4820 2:N:0:1
TACTGGGGTATCTAATCCTGTTTGCTACCCACGCTTTCGAGCCTCAGTGTCAGTTACAGTCCAGAGAGCCGCTTTCGCCACCGGTGTTCCTCCATATATCTACGCATTTCACCGCTACACATGGAATTCCACTCTCCTCTACTGCACTCAAGTCTAACAGTTTCCAATGCACACAATGGTTGAGCCACCGCCTTTTACATCAGACATATTAAACCACCCGCCCCCCCTTTAAAACCACTTTTATTC
+
CCCCCGGGGGGGGGGGGGGGGGGGGGGGGGGGGGGGGGGFGGGGGGFEFGGGGGGGGGGEGGGGGGGEGCGG@FGGCFGGGGEGGGGGGGGGGGGGGFGGGGG7FGGGGGCFGGGFDG8EG?EFGGGGGGGGFGGGGFFEBG@DDFG5=*6=DD9C7>++7+0+;FFG5E+8DD5DBB6?D6?=DEFD@=@5*1<F+*,;C*:5C)80***3;CF,)0/)7-/*/*:)59<))./32(())/.)).
@M00200:205:000000000-AKKM3:1:1101:17319:4837 2:N:0:1
TACTGGGGTATCTAATCCTGTTTGCTCCCCACGCTTTCGAGCCTCAGCGTCAGTAATGAGCCAGTGTGTCGCCTTCGCCACTGGTGTTCTTCCGAATATCTACGAATTTCACCTCTACACTCGGAGTTCCACACACCTCTCTCATACTCAAGACACCCAGTATCAAAGGCAATTCCGAGGTTGAGCCCCGGGATTTCACCCCTGACTTAAATGTCCGCCTACGCTCCCTTTAAACCCAGTTGTAGTC
+
CCCCCGGGGGGGGGGGGGGGGGGGGGGGGGGGGGGGGGGGGGGGGGGGGGGGGGGGGGGGGGGGGGGGGGGGGGGGGGGGGGGGGGGGGGGGGGGGGGGGGGGGGGGGGGGGGGGFGGGGGGGG@EEGGGGGGGGGGFGFFGGFGFGFGFGGGGGF?EGFFGFGFFGGFGFFFFFFFBGAFGGGFGGFFGGFFGGFFFGFBFFFFFFFFF;EFFGG2C>@?>24>EEGCD@<?E@6E;65?4CEC6C
@M00200:205:000000000-AKKM3:1:1101:12937:4849 2:N:0:1
TACCGGGGTATCTAATCCTGTTTGCTCCCCACGCTTTCGCGCCTCAGTGTCAGTTACAGACCAGAAAGTCGCCTTCGCCACTGGTGTTCCTCCATATCTCTACGCATTTCACCGCTACACATGGAATTCCACTTTCCTCTTCTGCACTCAAGTCTCCCAGTTTCCAATGACCCTCCACGGTTGAGCCGTGGGCTTTCACATCAGACTTAAGAAACCACCTGCGCGCGCTTTACACCCAATTGTAGTC
+
CCCCCGGGGGGGGGGGGGGGGGGGGGGGGGGGGGGGGGGGGGGGGGGGGGGGGGGGGGGGGGGGGGGGGGGGGGGGGGGGGGGGFGGGGGGGGGGF9FGGGGGFGEFGGCGGGGGFGGGGGCFGGFGGGGGGGGCG9DGFFGGFGFGEGFGGFFFFFGGFFGFGEFGDFGFBFDF5?FGBGEDG5DC?BCEBFGGGBEGFFFFFFF=<*9AEE-41>GBBB@=D=CBD):<;CC3/==(:><)9)1<
@M00200:205:000000000-AKKM3:1:1101:22294:4894 2:N:0:1
TACAGGGGTATCTAATCCTGTTTGCTCCCCACGCTTTCGAGCCTCAGCGTCAGTAATGGACCAGTATGTCGCCTTCGCCACTGGTGTTCTTCCGAATATCTACGAATTTCACCTCTACACTCGGAGTTCCACATACCTCTTCCATACTCAAGATAGCCAGTATCAAAGGCAATTCCAAGGTTGAGCCCTGGGCTTTCACCTCCGACTAAACTATCCGCCTCAGCTCCCTTTAAACCCAATTGTAGTCAGA
+
CCCCCGGGGGGGGGGGGGGGGGCGGGGGGGGGGGGGGGGG<FGGFGGGGGGGGGGGGGGGGGGGFGGGGGGGGGGGGGGGGGGGGFFGGFGGGGGGGGGGGFGGGGGCCFFGGFGFGGGGCGGGDGEGGGAAFGGGGFGFFEF7EDFEGFFC9DD87D+*@3;DD??ADGFFFFFFFFFDFFGG?F?FFGE56FFCAEC@6))1>50::05AA;,D=FD4)):AEGFGDFFFF**5B>93*.09C?478>
@M00200:205:000000000-AKKM3:1:1101:11578:4910 2:N:0:1
TACTGGGGTATCTAATCCTGTTCGCTCCCCACACTTTCGCTCCTCAGCGTCAGGTCATTCCCAGAGAACCGCCTTCGCCACCGGTGTTCCTCCTGATATCTGCGCATTTCACCGCTACACCAGGAATTCCGTTCTCCCCTGAATACCTCTAGTCTGCCCGTATCGGAAGCAAGCGCCGTGTTAAGCACGGCGTTTTCACTCCCGACGCGACAAACCGCCTACGAGCCCTTTAAACCCACTTGTAGTC
+
CCCCCGGGGGGGGGGFFGGGGGGGGGGGGGGGGGGGGGGGGGGGGGGGGGGGGGGGGGGGGGGGFGGGGGGGGGGGGGGGGGGCBFGDGGGGGGGGGGFGGGGGGGGGGGGGGCGEGGGGCFGGGGGGGGGGGGGGGFGFFFFF8@FEGFF9EGFFFFF>EGDGFAGEEGFEFBEFBF>5@EFDCGAFBD7>EGGCFEFFFBFFD90((6;61;>@>>B1?FBDBD:<7*8AA4)2;:((-6<4))-
@M00200:205:000000000-AKKM3:1:1101:14308:4918 2:N:0:1
TACTGGGGTATCTAATCCTGTTCGCTCCCCATGCTTTCGCTCCTCAGCGTCAGTTAATGCCCAGAGACCTGCCTTCGCCATCGGTGTTCCTCCTGATATCTGCGCATTTCACAGCTACACCAGGAATTCCAGTCTCCCCTACATCACTCTAGTCTGCCCGTACCCACCGCAGATCCGGAGTTGAGCCCCGGACTTTCACGGCAGACGCGACAAACCGCCTACGAGCTCTTTAAACCCAATTGTAGTCAGA
+
CCCCCGGGGGGGGGGGGGGGGGGGGGGGGGGGGGGGGGGGGGGGGGGGGGGGGGGGGGGGGGGGGGGGGGGFGFGGGGGGGGGGGDGGGGGGGGGGGGGGGGGGGGGGGGFG,EFFGGGGGGGGGGGGGGGGGGFGGFEDFGG?EFGFGFGFFFFFFFGFGGADFFGGFGFFFFFFF>DBFD<FACFFEGGFEGGGFEFDFFFFDFFFFFFFFFGGFDED@@2=7C);02)66>A?C03(),425<A46>
@M00200:205:000000000-AKKM3:1:1101:11093:4921 2:N:0:1
TACCGGGGTATCTAATCCTGTTTGCTACCCACGCTTTCGAGCCTCAGTGTCAGTGACAGTCCAGAGAGCCGCTTTCGCCACCGGTGTTCCTCCATATATCTACGCATTTCACCGCTACACATGGAATTCCACTCTCCTCTACTGCACTCAAGTCTAACAGTTTCCAATGCACACAATGGTTGAGCCACTGCCTTTTACATCAGACCTATTAAACCACCTGCGCTCGCTTTAAACCCAATTGTAGTA
+
CCCCCGGGGGGGFGGGGGGFGGGGFCGGGGGFGGGGFGGGGGGGGGGGGGGGGFGCFGGGGGGGGGGGGGCCFCF:FGFGGGGGGEFGGGGGGGGGGGGCGGF,FEFE,FDEFE65>FGAFFGGE9>@F=AFGGGGFF?7?AE9FBF<FFG?C?@FFGFF=+*?DFG8FGFDDFE?DF++9+=FFFGFFFF5FGC7C@EEE@E@@)):*;A@A@3D>D65)753::B4/:6CEF26;5(/./9)9)
@M00200:205:000000000-AKKM3:1:1101:5200:4939 2:N:0:1
TACTCGGGTATCTAATCCTGTTTGCTCCCCACGCTTTCGAGCCTCAGCGTCAGTAATGGACCAGTATGTCGCCTTCGCCACTGGTGTTCTTCCGAATATCTACGAATTTCACCTCTACACTCGGAGTTCCACATACCTCTTCCATACTCAAGATAGCCAGTATCAACGGCAATTCCAAGGTTGAGCCCTGGGCTTTCACCTCTGACTAAACTATCCGCCTACGCTCCCTTTCAACCCACTTGTAGTCAGAC
+
9<CCCEEGFEEF<EGGGGGGGGDEFFGGGGGGDGG,C9FFGEGGGGGGGFGGGGGGGGGGGEFCCFEAFGGFGGGGGCF7FFFGCE<BFGDFGGEGGFFGFGGFGCFFGGGGFGGFGGGGGGGEGGECGGGGGGFG?9DDDFCFFFGEGFG?DD@FFF?6=8FGCF6C>E>ABFFFFFCFF=DFFF8?FGC??CC;5*@6C@6)1961*0=7>;>8>F>2<@25>EDF;0)*/<8(15(08>87C4<.7>)
@M00200:205:000000000-AKKM3:1:1101:26000:4991 2:N:0:1
TACACGGGTATCTAATCCTGTTTGCTCCCCACGCTTTCGAGCCTCAGCGTCAGTAATGGACCAGTATGTCGCCTTCGCCACTGGTGTTCTTCCGAATATCTAAGAATTTCACCTCTACACTCGGAGTTCCACATACCTCTTCCATACTCAAGATAGCCAGTATCAAAGGCAATTCCAAGGTTGAGCCCTGGGCTTTCACCTCTGACTAAACTATCCGCCTACGCTCCCTTTAAGCCCAGTTATAGTC
+
CCCCCGGGGGGGGGGGGGGGGGGGGGGGGGGGEGGGGGGGGGCF<FCGGGGGGGGGFGGGF@DGGEGGGFGGGGGGGGDF:4FG@FCFFGGGF78CFFEFGG,C,@DGGGGGGGCFGGGG;=9>BCECFGAEF,?FGFFD?FG9ADCEGF??EFD<DFGBDFFGFFGG?FF);DB9ED65CADFDFGFFD+*;EFGFFFE5CEF<EE*0:CEE>DFF*9=555B9E>FC7@66AEBGF93;**//1*
@M00200:205:000000000-AKKM3:1:1101:27047:5003 2:N:0:1
TACACGGGTATCTAATCCTGTTTGCTCCCCACGCTTTCGCGCCTCAGCGTCAGAACCGGACCAGACAGCCGCCTTCGCCACTGGTGTTCTTGCGAATATCTACGAATTTCACCTCTACACTCGCAGTTCCGCTGTCCTCTTCCGGTCTCAAGCCAACCAGTATCGAAGGCAATTCTCTGGTTGAGCCACAGGCTTTCACCCCTGCCTGAATTGGCCGCCTACGCGCACTTTACACCCAATAGTAGTCAGAC
+
CCCCCGGGGGGGGCF,CF,C6CFGGDGGGGGGGGGGGGGEGGGGGG<@EGGGGGDFFC@@FGGGG7F,FGGGGDG:FGGGGGFGGG87FEEGGGGFDFEGFGG@=D8FGGGFFFFFGGDGGGGEEEGGGGDED>DEGFGF?D9@>5DAD7CDD69;FGDF7779)*C*@8C5F6=9+1+*7<*968CF4F5FFFFFFF73/-(5-(7*7)*04@FFFGF@D;(:6*.C)6).)))4:413)))))-.5).)
@M00200:205:000000000-AKKM3:1:1101:12229:5028 2:N:0:1
TACACGGGTATCTAATCCTGTTCGCTCCCCACACTTTCGCTCCTCAGCGTCAGGTCATTCCCAGAGAACCGCCTTCGCCACCGGTGTTCCTCCTGATATCTGCGCATTTCACCGCTACACCAGGAATTCCGTTCTCCCCTGAATACCTCTAGTCTGCCCGTATCGGAAGCAAGCGCCGTGTTAAGCACGGCGTTTTCACTCCCGACGCGACAAACCGCCTACGAGCCCTTTATACCCACTTGTAGTC
+
CCCCCGGGGGGGGGGGGGAEGGGEGFGGGGGDGGGGGGGGGGGGGGDFGGCGGGGGGGGGGFGGGGGGGGGGGGGFGGGGGGGDCGGGGGGGCCFCFGFGGFGGGGGGAEFGGGD>+FGG86EEGFGGGGFG6FGGGFEBFGFFCFGBF9=?DGGFFGGEEGFDD>GC>6;5ACFFDFGFGEF=?DCFB7CE6CEGFCFC059=(..9911:91EE>GEF0::E<GEG*78<AAAA<<(,-6-6)-.
@M00200:205:000000000-AKKM3:1:1101:17535:5105 2:N:0:1
TACTAGGGTATCTAATCCTGTTCGCTCCCCACGCTTTCGCTCCTCAGCGTCAGTTATTGCCCAGAGACCCGCCTTCGCCACCGGTGTTCCTCCTGATATCTGCGCATTTCACCGCTACACCAGGAATTCCGTTCTCCCCTGAATACCTCTAGTCTGCCCGTATCGGAAGCAAGCGCCGTGTTAAGCACGGCGTTTTCACTCCCGACGCGACAAACCGCCTCCGAGCCCCTTAAACCCAATTGTAGTCAGA
+
CCCCCGGGGGGGGGGFGGGGGGGGGGGGGGGGGGGGGGGGGGGGGGFFGGGGG<EFGGGGCFGGGGGGGGGGGGGGGGGGGGGGFCFEGGGGFFGGGGDFGGGGGGGDCFGGGDGFGGGGGGFG?FFFFDFF?FFGFFG<DC87:?FEGFFFDFGFFEDDDDBGD5?CBFFEAD5B>DDEFGGGFG79595A?475:79?@BFF@BFF0,:(:@GG1CD0((,71:@F*/424:A:A0,(.)).6))).-
@M00200:205:000000000-AKKM3:1:1101:21512:5131 2:N:0:1
TACGCGGGTATCTAATCCTGTTTGCTCCCCACGCTTTCGAGCCTCAGCGTCAGTAATGGACCAGTATGTCGCCTTCGCCACTGGTGTTCTTCCGAATATCTACGAATTTCACCTCTACACTCGGAGTTCCACATACCTCTTCCATACTCAAGATAGCCAGTATCAAAGGCAATTCCAAGGTTGAGCCCTGGGCTTTCACCTCTGACTACACTATCCGCCTACGCTCCCTTTACGCCCAATTGTAGTC
+
CCCCCGGGGGGGGGGGGGGGGGGGGGGGGGGGGGGGGGGGFGGGGGGGGGGGGGGGGGGGGGGGGGGGGFGGGGGGGGGGGGGGGGGGGGGGGGGGGGGGGGGGGGGFGGGGGGGFGGGGGGFCFEEGGGGGGGGGGFGFFGGFGFGFFFFDGDGFFGGF=CDGFFGFFDBDDBFFD?DFFGG6;DEFFG6FFFC?FEGFFDFE5AAA):@FBEGGDCBF=DFFFGFG4?E*1(/(=(/()77)79<
@M00200:205:000000000-AKKM3:1:1101:8372:5156 2:N:0:1
TACTAGGGTATCTAATCCTGTTTGCTCCCCACGCTTTCGCGCCTCAGCGTCAGTTACAGTCCAGAGAGCCGCCTTCGCCACTGGTGTTCCTCCACATCTCTACGCATTTCACCGCTACACGTGGAATTCCGCTCTCCTCTTCTGCACTCAAGTCTCCCAGTTTCCAGTGCGTCACGGGGTTGAGCCCCGCACTTAGACACCAGACTTAAGAAACCGCCTGCGCGCACCTTAAACCCAATTGTAGTC
+
CCCCCGGGGGGGGGGGGGGGGGGGFGGGFGDFGGGGGGGGGGGGGGGGGFFGGF,EGGGGGGGGGGGGGGGGGGGGGGGCFGGGGGGGGGA<BFFFFEGGDEBFGEGGFEFGGGGFGGGGGGGGGGGGGFFGGGGGGFGEFGGBFFGEGFGDGCFFDE?*6BEGFFGGFGFDFFDFFECB>E5FAFFE>*;?BEGF6>EFFF=DFE*>6?=CBBC52>:=D;9)63=);844>B?(*-(.3<2<96
@M00200:205:000000000-AKKM3:1:1101:20999:5187 2:N:0:1
TACCCGGGTATCTAATCCTGTTTGCTCCCCACGCTTTCGAGCCTCAGCGTCAGTAATGGACCAGTATGTCGCCTTCGCCACTGGTGTTCTTCCGAATATCTACGAATTTCACCTCTACACTCGGAGTTCCACATACCTCTTCCATACTCAAGATAGCCAGTATCAAAGGCAATTCCAAGGTTGAGCCCTGGGCTTTCACCTCTGACTAAACTATCCGCCTACGCTCCCTTTAAACCCAATTGTAGTC
+
CCCCCGGGGGGGGGGGGGGGGGGGGGGGGGGGGGGGGGGGGGGGGGGGGGGGGGGGGGGGGGGGGGGGGGGGGGGGGGGGGGGGGGGGGGGGGGGGGGGGGGGGGGGGGGGGGGGFGFGGGGDGGGGGGFGGGGGGGFGEFGGFGFGFGFGGGGGFFGGFGGFGFFGGFGFDFFFFFFGFGGGFBFD?BFFFFGGFFFG@@5==AEFFFFF5*;>EAFE)7:D>=EAGF>EFC:=>:9(-15<457<
@M00200:205:000000000-AKKM3:1:1101:6919:5197 2:N:0:1
TACGGGGGTATCTAATCCTGTTCGCTCCCCACACTTTCGCTCCTCAGCGTCAGGTAATGCCCAGAGAACCGCCTTCGCCACCGGTGTTCCTCCTGATATCTGCGCATTTCACCGCTACACCAGGAATTCCGTTCTCCCCTGCATACCTCCAGTCTGCCCGTATCGAAAGCAAGCCAGGTGTTAAGCACCTGGTTTTCACTCCCGACGCGACAAATCGCCTACGAGCCCTTTAAACCCAATTGTAGTCAGAC
+
CCCCCGGGGGGGGGGGGGFGGGGGGGGGGGGGGGGGGGGGGGGGGGGGGGGGGGGGGGGGGGGGGGGDGGCGGGGGGGGGGDGGGGGGGGGGGGGGGGGGGGGEGGGGGGGGGGGFCG=FGGGGGGGGG8DEGGGGGFGD?GGFCFGFGFGGACCCFGFDGGFG=FGE*DFE6BFAA9;AFCFDAFGFAGEA6CGGFEGFE=2@FF60>(,6;@9CFGF037:33EDGDD0)6.<8E?:<6>6)).6:A))
@M00200:205:000000000-AKKM3:1:1101:19956:5205 2:N:0:1
TACGGGGGTATCTAATCCTGTTTGCTCCCCACGCTTTCGCGCCTCAGCGTCAGAACCGGACCAGTCAGCCGCCTTCGCCACTGGTGTTCTTGCGAATATCTACGAATTTCACCTCTACACTCGCAGTTCCACTAACCTCTTCCGGTCTCAAGCCATACAGTATCGAAGGCAATTCTGTGGTTGAGCCACAGGCTTTCACCCCCGACTTATAAAGCCGCCTACGCGCCCTTTACACCCACTTGTAGTC
+
CCCCCGGGGGGGGGGGGGGGGGFGGGGGGGGGGGGGGGGGGGGGGGGGGGGGGDGG8@CGGGGGG?FAFGGGGGGGGGGGG<FGGGGGGGGGGGGGDGGGGE<F:DGGGGGGGGGFGGGG@8DE@7CGGFGGG8?FDDGF?F,*10;>FFGFEGGBFGCFGGFGFFC89EA=6>B+=B@4F:*9AEF480:?FGGFFEGE2:(:>@0,47<5..?CBDEFBBB07C@C)2>)-687E?(4.4).).6
@M00200:205:000000000-AKKM3:1:1101:9288:5220 2:N:0:1
TACCAGGGTATCTAATCCTGTTCGATACCCACGCTTTCGTGCCTCAGCGTCAGATCGCCGCCGGTATGCTGCCTTCGCAATCGGAGTTCTGCGCAATATCTAAGCATTTCACCGCTACACTGCGCATTCCGCATACCTCTCGACATCTCAAGACAGCCAGTTTCAACGGCTCGCCGGGGTTGAGCCCCGGGCTTTTACCGCTGACTTAACAGCCCGCCTACGCACCCTTTAAACCCAATTGTAGTC
+
CCCCCFGGGGGGGGGGGGGGGGGGGGGGGGGGGGGGGGGGGGGGGGGGGGGGGGGGGGGGGGGGGGGGGGGGGGGGGGGGGGGGGGGGGGGGGGGGG9DFFFGGGGGGGGGGGEGEDGECGGGGDGGGGGGGGGGGGFFEFEGFGFGCGFG+EFGFFGCA@FECEFGDFG>>A=BADBD;CEFFFGGEFDGFE*<=F7<?@>FFF)9>:448?<CC>C33?:;>>GFC*94<A<??8:(52<BABA
@M00200:205:000000000-AKKM3:1:1101:13022:5270 2:N:0:1
TACAGGGGTATCTAATCCCGTTCGCTCCCCTGGCTTTCGTGTCTCAGCGTCAGCACACTCCCAGCTGTCTGTTTTCACCTTTGGCGTTCCAAACGATATCTACGCATTTCACCGCTCCACCGTTTGTTCCGACAGCCCCTAAGTGGCTCAAGACGGGCAGTATACCGAGCAGTTCCACGGTTGAGCCGTGGGATTTCATAAGGTACTTACCCGTCCGCCTACACACGCTTTAAACCCAATTGTAGTCAGA
+
CCCCCGGGGGGGGGGGGGGGGGGGGGGGGGGGGGGGGGGGGGGGGGGGGGGGGGGGGGGGGGGGGGGGGGGGGFGGGGGGGGGGGGGGGGGGGGGGGGGGGGGGEGGGGEGGFGGEGGGGGGGGDGFGGGDGGGGG?965D@FFGFGFGFGGGGGFFCDDEGEGD9DG>EAFAEFAFADBF**;FGGFFGGEFC?>BCCEFFFCCEC</*8>@FGC>DEF@FF53885*9?F?EEDE?;;>?4:A<A4:)
@M00200:205:000000000-AKKM3:1:1101:25604:5301 2:N:0:1
TACAGGGGTATCTAATCCTGTTTGCTCCCCACGCTTTCGAGCCTCAGCGTCAGTAATGGACCAGTATGTCGCCTTCGCCACTGGTGTTCTTCCGAATATCTACGAATTTCACCTCTACACTCGGAGTTCCACATACCTCTTCCATACTCAAGATAGCCAGTATCAAAGGCAATTCCAAGGTTGAGCCCTGGGCTTTCACCTCTGACTAAACTATCCGCCTACGCTCCCTTTAACACCAATTGTAGTA
+
CCCCCGGGGGGGGGGGGGGGGGGGGGGGGGGGGGGGGGGGGGGGGGGGGFGGGGGGGGGGGGGGGGGGGGGGGGGGGGGGGGGGGEFGGGGGGGGGDFGGGGGGFGGFGGFFGGGFGFFGGGGGGGEFGGFFGGGGGFFDFGGFGFGFGFGGFGGFFGGFFDEDDD8DFGFFFFFFFFGFGGGC5DFFFFCFFGFGFFF*855)>E**38@EE*7@8CD)13:D);*@32>EF**0=>B)8>>****
@M00200:205:000000000-AKKM3:1:1101:12643:5321 2:N:0:1
TACTGGGGTATCTAATCCTGTTTGCTCCCCACGCTTTCGCGCCTCAGCGTCAGTTACAGTCCAGAGAGCCGCCTTCGCCACTGGTGTTCCTCCACATCTCTACGCATTTCACCGCTACACGTGGAATTCCGCTCTCCTCTTCTGCACTCAAGTCTCCCAGTTTCCAGTGCGTCACGGGGTTGAGCCCCGCACTTAGACACCAGACTTAAGAAACCGCCCGCGCGCGCCTTACACACAGTTGTAGTC
+
CCCCCGGGGGGGGGGGGGGGGGGGGGGGGGGGGGGGGGGGGGGGGGGGGGGGGGGGGGGGGGGGGGGGGGGGGGGGGGGGGGGGGGGGGGGGGGGGGFGGGGGGGGGGGGGGGGGFGGGGGEFEGGGGGGGGDGGGGFGFFGGFGFGFGFGGGGGFFGGFCFFGFFGEBDEFFAFFEBGFGGFFFGGFFGEFFFGF>@FFFFF2(.*90>*855C:>C),(0::;=>)C*3()8)4*44)665).:
@M00200:205:000000000-AKKM3:1:1101:20294:5331 2:N:0:1
TACTAGGGTATCTAATCCTGTTTGCTCCCCACGCTTTCGAGCCTCAGCGTCAGTAATGGACCAGTATGTCGCCTTCGCCACTGGTGTTCTTCCGAATATCTACGAATTTCACCTCTACACTCGGAGTTCCACATACCTCTTCCATACTCAAGATAGCCAGTATCAAAGGCAATTCCAAGGTTGAGCCCTGGGCTTTCACCTCTGACTAAACTATCCGCCTACGCTCCCTTTAAACCCAATTGTAGTCAGA
+
CCCCCGGGGGGGGGGGGGGGGGGGGGGGGGGGGGGGGGGGGGGGGGGGGGGGGGGGGGGGGGGGGGGGGGGGGGGFGGGGGGGGGGGGGGGGGGGGGGGGGGGGGGGGGGGGGGGFGGGFGGGGGGGFGGFFFCGFFFFEFGGFGFGFGFGGGGFBDFFDFGFGFFGG5CDDFEFBDFGFGA?FFGG?FDF?F?FFFEGFFFFFFF@E:CFFFEGG=CBAFDFEAC*@7@BCEEBFEF=B;=CEE?*1>E
@M00200:205:000000000-AKKM3:1:1101:23328:5357 2:N:0:1
TACACGGGTATCTAATCCTGTTTGCTCCCCACGCTTTCGAGCCTCAGCGTCAGTAATGGACCAGTATGTCGCCTTCGCCACTGGTGTTCTTCCGAATATCTACGAATTTCACCTCTACACTCGGAGTTCCACATACCTCTTCCATACTCAAGATAGCCAGTATCAAAGGCAATTCCAAGGTTGAGCCCTGGGCTTTCACCTCTGACTAAACTATCCGCCTACGCTCCCTTTAAACCCAATTGTAGTCAGC
+
CCCCCGGGGGGGGGGGGGGGGGGGGGGGGGGGGGGGGGGGGGGGGGGGGGGGGGGGGGGGGGGGGGGGGGGGGGGGGGGGGGGGGGGDGGGGGGGGGGGGGGGGGGFGGGGGGGGFGGGGGGGEGGGGGGGGGGGGGFGFFGGFGFGFGFGGGGGFFGGFFGBFFFGGBGFFF8D9EFFFGGGGBGGFFGCFFGGGFFGFFFEFCAAEFFFFF5F:>GF9=@@9@GFGDFFEFFF2B2>5>5@478@?4.
@M00200:205:000000000-AKKM3:1:1101:7081:5367 2:N:0:1
TACAAGGGTATCTAATCCTGTTTGCTCCCCACGCTTTCGAGCCTCAGCGTCAGTAATGGACCAGTATGTCGCCTTCGCCACTGGTGTTCTTCCGAATATCTACGAATTTCACCTCTACACTCGGAGTTCCACATACCTCTTCCATACTCAAGATAGCCAGTATCAAAGGCAATTCCAAGGTTGAGCCCTGGGCTTTCACCTCTGACTAAACTATCCGCCTACGCTCCCTTTAAGCCCAATTGTAGTC
+
CCCCCGGGGGGGGFGGGGGGGGGGGGGFGGFGEGGGGGGGGGGGGGGGGGGGGGGGGGGGGGGGGFGGGGGGGGGGGGGGGGGGFGGGGGGGGFGGGGGGGGGGGGGGGGGGGGGFGGGGDGGGGGGGGGGGDFGGGFFFFFGFECGBFFFGGGGFFGGFFDDG>DFFDEFD*:D;FFGFGGCFFGG?F?GFBFGG+CFFFFFBC<6E@E@E8;;D509))3:DFGFG7+):4*><C=BBF=87<?4
@M00200:205:000000000-AKKM3:1:1101:19898:5372 2:N:0:1
TACTAGGGTATCTAATCCTGTTTGCTCCCCACGCTTTCGAGCCTCAGCGTCAGTAATGGACCAGTATGTCGCCTTCGCCACTGGTGTTCTTCCGAATATCTACGAATTTCACCTCTACACTCGGAGTTCCACATACCTCTTCCATACTCAAGATAGCCAGTATCAAAGGCAATTCCAAGGTTGAGCCCTGGGCTTTCACCTCTGACTAAACTATCCGCATACGCTCCCTTTAAACCCACTTGTAGTCAGA
+
CCCCCGFGFFGGGGGFAGGGGEFGGGFEGGGFGGGGFG:EGCFGFFGFE@BFGGGGGGGGGFGGGGGGGGFDEGGGGGGDCEF8FFC?FGFG9@FEEGFFFFGG:DE7DFFGFB?DDFF8DGGEEG>E9,=FGDFE8121<FGFGFDEFFG6BCDFFD=:@BEGEFGGFD9DD5+=CFGFF,=DD?F5D+10*6,=9EFC@5C=EE5A*:@CCE9:)7*0=C@5>EBGCDEF<6:2>9((0488**09>4
@M00200:205:000000000-AKKM3:1:1101:13660:5373 2:N:0:1
TACTGGGGTATCTAATCCTGTTCGCTCCCCATGCTTTCGCTCCTCAGCGTCAGTTAATGCCCAGAGACCTGCCTTCGCCATCGGTGTTCCTCCTGATATCTGCGCATTTCACCGCTACACCAGGAATTCCAGTCTCCCCTACATCACTCTAGTCTGCCCGTACCCACCGCAGATCCGGAGTTGAGCCCCGGACTTTCACGGCAGACGCGACAAACCGCCTACGAGCTCCTTAAACCCACATGTAGTCAGA
+
CCCCCGGGGGGGGGGGGGGGGGGGGGGGGGGGGGGGGGGGGGGGGGGGGGGGGGGGGGGGGGGGGGGGGGGGGGGGGGGGGGGFCGGGGGGGGGGGDGDGGGGGGGGGGGGGGGGEGGGGFDFGGGGGGGGGGGGGGFGFFGGFFFGFGBFFCFGFFGGEGGFG=FGC5=9=ADFFFFG5<DFGFGGFDCED95CGF4B4=AF@9BFF>BFF03CC1):(187)(*)2*24<A42:;42(.4.<444-).
@M00200:205:000000000-AKKM3:1:1101:5052:5377 2:N:0:1
TACTGGGGTATCTAATCCTGTTTGCTCCCCACGCTTTCGAGCCTCAGCGTCAGTAATGGACCAGTATGTCGCCTTCGCCACTGGTGTTCTTCCGAATATCTACGAATTTCACCTCTACACTCGGAGTTCCACATACCTCTTCCATACTCAAGATAGCCAGTATCAAAGGCACTTCCAAGGTTGAGCCCTGGGCTTTCACCTCTGACTAAACTATCCGCCTACGCTCCCTTTAACCCCAATTGTAGTC
+
CCCCCGGGGGGGGGGGGGGGGGGGGGGGGGGGGGGGGGGGGGGGGGGGGGGGGGFGFFGFGFGGFGGGGGFGGGGGGGGGGGGGGGGGGGGGGGEGGGGGGFFGGFGGGGGGGGGFGGFGGGGGF7@FGGGGGGGG89D<DGFBCFGFGF?FG?FFFGGFC?EFEFG8:FF595FFFBFFGGGGFFG*@6=?DFGGFFGFFC<=@EFF@8CE5;ECAGBDFFD*)*3C4@BE**:(;5=@F3<5</*
@M00200:205:000000000-AKKM3:1:1101:10683:5417 2:N:0:1
TACAAGGGTATCTAATCCTGTTTGCTCCCCACGCTTTCGCGCCTCAGCGTCAGAACCGGACCAGACAGCCGCCTTCGCCACTGGTGTTCTTGCGAATATCTACGAATTTCACCTCTACACTCGCAGTTCCGCTGTCCTCTTCCGGTCTCAAGCCAACCAGTATCGATGGCAATTCTGTGGTTGAGCCACAGGCTTTCACCCCCGACTTAATCGGCCGCCTACGCTCCCTTTCACACCAGTTGTAGTCAGAC
+
@CCCCFGGGGGGG9CFGGGGGGGGGGGGGGGGGGGGGGGGGGGG7FFGGFGGGGGGGGGGGGGGGFFDFGEEGGGGGGGGGGGFEFFGGGFGGEGGG<DFGGGGG8:=,EEFGFGFDGAAAD=C+>EGGGECD+=DFFFF?E8@E5=5BDFD=DFFFGGA;8@@=5+75DF@FE>=?E@53:DGFF,;F4E>FCEDA*<BD>-(585?)7)?=(:=6CDF0/6>1;>FC>:))6)5;:())).)6):424)
@M00200:205:000000000-AKKM3:1:1101:8928:5486 2:N:0:1
TACCCGGGTATCTAATCCTGTTTGCTCCCCACGCTTTCGAGCCTCAGCGTCAGTAATGAGCCAGTGTGTCGCCTTCGCCACTGGTGTTCTTCCGAATATCTACGAATTTCACCTCTACACTCGGAGTTCCACACACCTCTCTCATACTCAAGACACCCAGTATCAAAGGCAATTCCGAGGTTGAGCCCCGGGATTTCACCCCTGACTTAAATGTCCGCCTACGCTCCCTTTAAGACCAGTTGTAGTC
+
CCCCCGGGGGGGGGGGGGGGGGGGGGGGGGGGGGGGGGGGGGGGGGGGGGGGGGGGGGGGGGGGGGGGGGGGGGGGGGGGGGGGGGFGGGGGGGGEGGGGGGGGEGGGGGGGGGFFGGGGGGGGGGEFGFGGGGGGGFGFFGGFGFGCGFGDCDFFFGGFGGEGBFGGF=5=?E7DFEG?FFGGFGGFFGCBAGGGFFGFFFFBBFFE*>A?EFCE=DF?==@F2?09C:E3?)17C37;;459C?3
@M00200:205:000000000-AKKM3:1:1101:18409:5498 2:N:0:1
TACAGGGGTATCTAATCCGGTTTGCTCCCCACGCTTTCGCGCCTCAGCGTCAGAAGTGGACCAGGTGGCTGCCTTCGCCATCGGCGTTCCTCCCGGTATCTGCGCATTTCACCGCTACTCCGGGAATTCCACCACCCTCTCCCACCCTCTAGCCTGAGCGTATCCCACGCTCCTCCACGGTTGAGCCGTGGCCTTTCACATGGGACGCCCCAGGCCGCCTACACGCCCTTTAAGCCCACTTGCAGTC
+
CCCCCGGGGGGGGGGGGGGFFDGEGGGGGG<FGGGGGG:FGGGGGGGFGGGGCDFGGGCECFGGC@EFFGDEFGGGGGGGGGF@EEG7FFGEEGEFGCFGGGCEEEGGGFDEGGC>CCCFCE>C+8DFGGGGCFFEGFG5DDGDFAGFGFGFGGG6FGF@E9=GFFDFEGFDEEAFFFC:FE/?88FBE5*8AGGGFFG<<<D(6@>;B>F1:(8?6CD:182F0C:DDC46-).5C?(8AF).,63
@M00200:205:000000000-AKKM3:1:1101:23790:5501 2:N:0:1
TACTGGGGGTATCTAATCCTGTTTGCTCCCCACGCTTTCGAGCCTCAGCGTCAGTAATGAGCCAGTGTGTCGCCTTCGCCACTGGTGTTCTTCCGAATATCTACGAATTTCACCTCTACACTCGGAGTTCCACACACCTCTCTCATACTCAAGCCACCCAGTATCAAAGGCACTCCCGAGGTTGAGCCCCGGGATTTCACCCCTGACTTAAATGTCCGCCTACGCTCCCTTCATACCCCATTGTAGTC
+
CCCCCGGGGFGEGGGGGGGFFGGGFA@FGGGFGGEEGGG@DFGGFGGGGG@EEDGGGGG9FFGDAFGGEFFGGEGEFCGGGFGGGGGCCFGFF<FEEGGFGG,A=,=EDAD<DFFFGAFCG8=DEGDEADFG?==CG?8DFGGFGFGE?FGFG+=DFGGFGG97CB9=9DDD*)*309+3+5C?F6FAFD794*49*>EE992@>=E:?4*6/82,9*:6-((.6*8CC5;(7)54B(/(()9)1)1)
@M00200:205:000000000-AKKM3:1:1101:24659:5520 2:N:0:1
TACAGGGGTATCTAATCCTGTTTGCTACCCACGCTTTCGAGCCTCAGTGTCAGTTACAGTCCAGAGAGCCGCTTTCGCCACTGGTGTTCCTCCATATATCTACGCATTTCACCGCTACACATGGAATTCCACTCTCCTCTACTGCACTCAAGTCTAACAGTTTCCAATGCACACAATGGTTGAGCCACTGCCTTTTACATCAGACTTATTAAACCACCTGCGCTCGCTTTAAACCCAGTTGTAGTC
+
CCCCCGGGGGGGGGGGGGGGGGGGGGGGGGGGGGGGGGGGGGGGFGGGGGGGGGGGGGGGGGGGGGGGGGGGGGGGGGGGG,FFFGGGGGGGGGGGGGGGGGGGGGGGGGGGGDCBGGGGGGGGF@DFGGGGGGGFCFFEFGGFGFGFGF8DFFCF9@8D4?E8;DDGFGFDFFF5FFGFGGCDBEEFF==DFGGGFEGFFE=EFB7AEEFEFECF5<6@C==5>:47DFC*:><9*-69>>?EFF
@M00200:205:000000000-AKKM3:1:1101:22237:5555 2:N:0:1
TACAGGGGTATCTAATCCTGTTTGCTCCCCACGCTTTCGAGCCTCAGCGTCAGTAATGAGCCAGTGTGTCGCCTTCGCCACTGGTGTTCTTCCGAATATCTACGAATTTCACCTCTACACTCGGAGTTCCACACACCTCTCTCATACTCAAGACACCCAGTATCAAAGGCAATTCCGAGGTTGAGCCCCGGGATTTCACCCCTGACTTAAATGTCCGCCTACGCTCCCTTTATACCCAATTGTAGTC
+
CCCCCGGGGGGGGGGGGGGGGGGGGGGGGGGGGGGGGGEGDGGGGGGGGGGGCFGGFGGGGGGGGGGDFGGGGGGGGGGGGGGGGGGGGGGGGFCGGGGGGGGG:,=FFGGGGG8DFFFGFFDEFG>8,=;EDEGGGBFDFFGFGFG=FFG6FGGF9EFFGGFGFFGG6EFFFEFFFBDFGFF+;EG5?>5?>ECCFFGFFFFFDFE*6//8A*?ADGE95>?/(4:8*;)975?6CE@;3@736)5
@M00200:205:000000000-AKKM3:1:1101:18153:5561 2:N:0:1
TACCCGGGTATCTAATCCTGTTCGCTCCCCACACTTTCGCTCCTCAGCGTCAGATCATGCCCAGAGAACCGCCTTCGCCACCGGTGTTCCTCCTGATATCTGCGCATTTCACCGCTACACCAGGAATTCCGTTCTCCCCTGCATACCTCTAGTCTGCCCGTATCGGAAGCAAGCCAGGTGTTAAGCACCTGGTTTTCACTCCCGACGCGACAAACCGCCTACGAGCCCTTTAAACCCAATTGTAGTC
+
CCCCCGGGGGGGGGGGGGGGGGGGGGGGGGGGGGGGGGGGGGGGGGGGGGGGEGGGGGGGGGGGGGGGG@FGGGGGGGGGGGGGGGEGGGGGGGGGGGGGGGGGGGGGGGGGGGGDGGGGGGGGGGGFGGGGGGGGGFGFFGGFGFFEGFGFGGGFFGFEGGDGFFGGDGFFFFFFF>?FGGGGCGFFFGGFFFGGFFGA9@D)/59@>BFF9@FG9DE02@170?5D777ADBAFGF3(.).:6<>
@M00200:205:000000000-AKKM3:1:1101:13592:5565 2:N:0:1
TACAGGGGTATCTAATCCTGTTTGCTCCCCACGCTTTCGAGCCTCAGCGTCAGTAATGGACCAGTATGTCGCCTTCGCCACTGGTGTTCTTCCGAATATCTACGAATTTCACCTCTACACTCGGAGTTCCACATACCTCTTCCATACTCAAGATAGCCAGTATCAAAGGCAATTCCAAGGTTGAGCCCTGGGCTTTCACCTCTGACTAAACTATCAGCCTACGCTCCCTTTAAACCCAATTGTAGTCAGA
+
CCCCCGGGGGGGGGGGGGGGGGGGGGGGGGGGGGGGGGGGGGGGGGGGGGGGGGGGGGGGGGGGGGGGGGGGGGGGGGGGGGGGGGGGGGGGGGGGGGGGGGGGGDGGFGGFGGGFGGGDGGGGGGGGGFGGGFGGGFGBFEGFGF?EGFGFGGGFFGGBEF7=FFFFB,DDFEBFFFGAG8DGFGG*66F?F?CC+0<@C58@CE*A@C=@E=E,;C>:C@5?5;?FDC=FFE=7B>BD*318577?EF
@M00200:205:000000000-AKKM3:1:1101:17659:5566 2:N:0:1
TACTCGGGTATCTAATCCTGTTTGCTCCCCACGCTTTCGCGCCTCAGTGTCAGTTACAGACCAGATAGTCGCCTTCGCCACTGGTGTTCCTCCAAATCTCTACGCATTTCACCGCTACACTTGGAATTCCACTATCCTCTTCTGCACTCAAGTCTCCCAGTTTCCAATGACCCTCCACGGTTGAGCCGTGGGCTTTCACATCAGACTTAAGAAACCACCTGCGCGCGCTTTATGCCCAATTGTAGTC
+
CCCCCGGGGGGGGGGGGGGGGGGGGGDGGGGGGGGGGGGEFGGGGGGGGGGGGGGGGGGGGGGGGGGGGGDGGGGGGGEGGGGGGGGGGGGGGGDFGGGGGGGGGGGGGGGGGGGFGFGGGGGGGGGGGGGGGEFFGFGFFGGFGFGFGFGDGFGCDGGF=+CFEFGGFC?EFBF5?FG5DEGCFF?9BD>95?7A<=C@A:*36CECFCCA5CGF)3:2:7:B2=88CC3)<EC35)8@<8?CCFE
@M00200:205:000000000-AKKM3:1:1101:14890:5575 2:N:0:1
TACGGGGGTATCTAATCCTGTTTGCTCCCCACGCTTTCGAGCCTCAGCGTCAGTAATGGACCAGTATGTCGCCTTCGCCACTGGTGTTCTTCCGAATATCTACGAATTTCACCTCTACACTCGGAGTTCCACATACCTCTTCCATACTCAAGATAGCCAGTATCAAAGGCAATTCCAAGGTTGAGCCCTGGGCTTTCACCTCTGACTAAACTATCCGCCTACGCTCCCTTTAAGCCCACTTGTAGTC
+
CCCCCGGGGGGGGGGGGGGGGGGGGGGGGGGGGGGGGGGGGGGGGGGGGGGGGGGGGGGGGGGGGGGGGGGGGGGGGGGGGGGGGGGGGGGGGGGGGGGFFFGGGGGGFGGGGGGFGGGGDGFGGEGGGGGGGGGFDFFBBFGFFFGFGFFFGGGFFGGFFGFGFFGF5??DF@FFFFGFFCDFACF*@FDF>F5FBACEBDE=FF;;@BE66<FE>GD=>>DBFDDGGCF9?EA@C@((7477?CE
@M00200:205:000000000-AKKM3:1:1101:27362:5620 2:N:0:1
TACGAGGGTATCTAATCCTGTTTGCTCCCCACGCTTTCGAGCCTCAGCGTCAGTAATGGACCAGTATGTCGCCTTCGCCACTGGTGTTCTTCCGAATATCTACGAATTTCACCTCTACACTCGGAGTTCCACATACCTCTTCCATACTCAAGATAGCCAGTATCAAAGGCAATTCCAAGGTTGAGCCCTGGGCTTTCACCTCTGACTAAACTATCCGCCTACGCTCCCTTTAAGCCCAGTTGTAGTC
+
CCCCCGGGCGGGAFG,EGGFEFGGGADFGGGGGGGGGGGGGGGGGFGGG:EGGFGGGGGFGGGGGGGGFF8FFCGGFGGGGGGGGGF7FGGGGGGGGFCFGGGGEGGGGGGGGGDFGGGFCFGGGGCDGGGF+=DEFBFBFGFFGF8DGF88FDFFFGGFF?*3;=DGFF58@D+=99D5DDFGFGD?;8=??EGG57:95):CC7*;C@CEEEG?=D>8><>>=EAGFC=EEE*(67>>;489*88
@M00200:205:000000000-AKKM3:1:1101:27029:5628 2:N:0:1
TACGAGGGTATCTAATCCTGTTTGCTCCCCACGCTTTCGAGCCTCAGCGTCAGTAATGGACCAGTATGTCGCCTTCGCCACTGGTGTTCTTCCGAATATCTACGCATTTCACCTCTACACTCGGAGTTCCACCTACCTCTTCCATACTCAAGATCGCCAGTATCAAAGGCCATTCCAAGGTTGAGCCCTGGGCTTTCACCTCTGACTAAACTATCCGCCTACGCTCCCTTTATTCCCAGTTGTAGTC
+
CCC<@@FG@FGGFFGAFGCG@FGGGGGGGGGGDGGEGGEFFGGGGFGEGGGGGGA,,,6BFGGGEGGGFGCCCCGF7FEFEGGGGGG7A@DEEGEGGGECFGGG+ACDGGGGF?F6DFGG9DEDGGGGGD=,+96EDDGBFDD?FDF789?F,=+:*==?GFDFE??,*3*56DDFFCGFEGFG68FFFGC?FFFDFEG**::@=@@;*)8;5;DF8FB)/54?ADA<*+7@E5*@B53(999*/9/
@M00200:205:000000000-AKKM3:1:1101:15398:5655 2:N:0:1
TACGCGGGTATCTAATCCTGTTTGCTCCCCACGCTTTCGAGCCTCAGCGTCAGTAATGGACCAGTATGTCGCCTTCGCCACTGGTGTTCTTCCGAATATCTACGAATTTCACCTCTACACTCGGAGTTCCACATACCTCTTCCATACTCAAGATAGCCAGTATCAAAGGCAATTCCAAGGTTGAGCCCTGGGCTTTCACCTCTGACTAAACTATCCGCCTACGCTCCCTTTAAACCCAATTGTAGTC
+
CCCCCGGGEGGGGDGGGGGGGGGGCGGGGGGG>FGGGGGGGEGGGGGGGGGGGGGGGGGGGGGGGGGGFGGGGGGGGGEGGGGGGGGGGAFFGGGGGGGGGFGGFGGGGGGGGGGBGGGGGGGGFGEGGGGGGGGGGCFFFFGFGFGEGFGG9FCFFFFFFDE@EDGGBDF<DBF7DFGFFGGGAGGF5;:5*@9D>;EE:)8@E75A>>><ACFC5;>):72B2AEGF7)@18=:@@F@9<?E??E
@M00200:205:000000000-AKKM3:1:1101:6571:5669 2:N:0:1
TACGGGGGTATCTAATCCTGTTTGCTCCCCACGCTTTCGCGCCTCAGCGTCAGTTACAGTCCAGAGAGCCGCCTTCGCCACTGGTGTTCCTCCACATCTCTACGCATTTCACCGCTACACGTGGAATTCCGCTCTCCTCTTCTGCACTCAAGTCTCCCAGTTTCCAGTGCGTCACGGGGTTGAGCCCCGCACTTAGACACCAGACTTAAGAAACCGCCTGCGCGCGCCTTACACCCCATTGTAGTC
+
CCCCCGGGGGGGGGGGGGGGGGCGGGGGGGGGGGGGFGCFDGGGGGGGGGGGGGGGGGGGGGGDGGGGGGGGGGEGGGGGGGGFFGGGGGGGGCGGGGGGGDFFGGGGGGGGGGGEDGCFGGGGGDFDDEFGGC=DGFGFFGGFGCGEGF?FECFFFGGADFEG7+?@FGBADDEDB>*:CCF*9CCABD5?DFGF+7=@D@7@?))76944=8C*:/):?4973/7)95,:<A:>5(())).669
@M00200:205:000000000-AKKM3:1:1101:20900:5673 2:N:0:1
TACTAGGGTATCTAATCCTGTTTGCTCCCCACGCTTTCGAGCCTCAGCGTCAGTAATGGACCAGTATGTCGCCTTCGCCACTGGTGTTCTTCCGAATATCTACGCATTTCACCTCTACACTCGGAGTTCCACATACCTCTTCCATACTCAAGATAGCCAGTATCAAAGGCAATTCCAAGGTTGAGCCCTGGGCTTTCACCTCTGACTAAACTATCCGCCTACGCGCCCTTTAAACCCACTGGTAGTC
+
CCCCCGGGGGGGGGGGGGGGGGGGGGGGGGGGGGGGGGGC@FGGGGGGGGGGGGCF9@EFFGGGA9@FEFGGGGGGGGGGGCFGG@FEGCGGGDGGGGGGCCGG7AFGFGGGGGGFGGGGCFGG@=B8FFFGG8DED9DEFGGFGBGEGFCD9=D?BGGBGFEFED+@DCD);:B9=9D5EA+DBCFDDF=?*,ACFEGE*8:)0:C@@)378@FGFGFFFF=?)4@DC06**8;=E@@@)(.094)
@M00200:205:000000000-AKKM3:1:1101:24754:5704 2:N:0:1
TACTGGGGTATCTAATCCTGTTTGCTCCCCACGCTTTCGAGCCTCAGCGTCAGTAATGGACCAGTATGTCGCCTTCGCCACTGGTGTTCTTCCGAATATCTACGAATTTCACCTCTACACTCGGAGTTCCACATACCTCTTCCATACTCAAGATAGCCAGTATCAAAGGCAATTCCAAGGTTGAGCCCTGGGCTTTCACCTCTGACTAAACTATCCGCCTACGCTCCCTTTATACCCAATTGTATTCACAT
+
CCCCCGGGGGGGGGGGGGGGGGGGFGGGGGGGGGGGGGGGGGGGGGGGGGGGGGGGGGGGFGGFFGGGGGDGGGGGGGGGGGGGGGGGGGGGGGGGGGGGGGGGGGCCDGFGGFGFGGFGGGE=F8CC=DAFGGGFFFFBFFGFFFGEGFDDFGFFFGGFGCEGFFDCDGFFF5DDFFFDFGGFFCG*@F?DD8CCAC;@@C5)>A*;88@E6=E6:>958=>E9CBF*2:6AE?EF=5>=78**/9/***
@M00200:205:000000000-AKKM3:1:1101:26934:5731 2:N:0:1
TACTGGGGTATCTAATCCCGTTTGCTCCCCTGGCTTTCGTTCCTCAGTGTCAGTTGCAGTCCAGAACGCCGCCTTCGCCACCGGTGTTCCTCCAGATATCTACGCATTTCACCGCTACACCTGGAATTCCGCGTTCCTCTCCTCCACTCAAGCCAACCAGTATCAGACGCTGTTCCCCGGTTGAGCCGAGGGATTTCACGTCTGACTTAGTTGGCCACCTACGAACCCTTTAAACCCACTTGAAGTCAGGT
+
ACCCCGGGEGGGGGGDEGGGFGGGGGGCGGGGGGFGGGGFG<FGGGG@EFF,EFECFGCFGGGGGGGGGGGGGGGGFGGGGFGGGGGGGCFFGGGCFFGDA;F7E8C7EFFG9++3=FF<FGFDDEGFFGGD==C8D?D=FF,*=DGDGFG?>FGFFGDBD=97C9FGF6*8:*4?FFD>F@9**,@?*;754,=DFFGB=5=9:45?*>C?C388(75(53,0,/8C2>).)97@EF?(9)))4442)()
@M00200:205:000000000-AKKM3:1:1101:19241:5736 2:N:0:1
TACCGGGGTATCTAATCCCGTTCGCTACCCTAGCTTTCGTGCCTCAGCGTCAGTTGAGACCCAGTGAGCCGCTTTCGCCACCGGTGTTCCTTAGGATATCAACGCATTTCACCGCTCCACCCTAAGTTCCGCTCACCTCTATCTCACTCGAGCACAGTAGTTTTTGGCGCCGTTCCTCGGTTAAGCCGAGGGATTTCACACCCAACTTTCTGCACAGCCTACGCACCCTTTAAACCCAGTTGTAGTC
+
CCCCCGGGGDFGGGGGGGGGGGGGGGGGGGGGGGGGGGGGGGGGGGGGGGGGGGGGGGGGGGGGGGGGGGGGGGGGGGGGGGGGGGGGGGGGGGGGGGGGGGGGGGGGGFCFGGGFGGGGGGGGGGGGFGGGGGGGGFGFFGGFGFGEGFC8CGG9FGGFGCFF)00D>EEFEFFFAAD>FEGFFCFBAGGF466;B<CEFD;@7@@;<?<CE6C7(20@EDDB0:AG3>><A:A:>(8(..:9<AB
@M00200:205:000000000-AKKM3:1:1101:17721:5746 2:N:0:1
TACTGGGGTATCTAATCCTGTTTGCTCCCCACGCTTTCGAGCCTCAGCGTCAGTAATGGACCAGTATGTCGCCTTCGCCACTGGTGTTCTTCCGAATATCTACGAATTTCACCTCTACACTCGGAGTTCCACATACCTCTTCCATACTCAAGATAGCCAGTATCAAAGGCAATTCCAAGGTTGAGCCCTGGGCTTTCACCTCTGACTAAACTATCCGCCTACGCTCCCTTTACGCCCAGTTGTAGTACGAT
+
CCCCCGGGGGGGGGGGGGGGGGGGGGGGGGGGGGGGGGGDFGEGGGGGGGGGGGGGGGGGGGGGGGGGGGGGGGGGGGGGGGGGGGGGGFGGGGEGGGGGGGGGGGGGGGGGGGGFGGDGAEGGDGGGGFGGGFFGGFCBFGGFGFGFGFGGGDFBFFGFGGFGEFFFFGFFFFFFFBGDFGGCFGGFF=@DDFFCFFG@*::)8A*;=EEFECG85F>>=C=9>C?C9D56;<2:E@(>F=*9@8**-6(
@M00200:205:000000000-AKKM3:1:1101:26339:5750 2:N:0:1
TACGAGGGTATCTAATCCTGTTTGCTCCCCACGCTTTCGAGCCTCAGCGTCAGTAATGGACCAGTATGTCGCCTTCGCCACTGGTGTTCTTCCGAATATCTACGAATTTCACCTCTACACTCGGAGTTCCACATACCTCTTCCATACTCAAGATAGCCAGTATCAAAGGCAATTCCAAGGTTGAGCCCTGGGCTTTCACCTCTGACTAAACTATCCGCCTACGCTCCCTTTAAGCCCAATTGTAGTC
+
CCCCCFGGGGGGGGGGGGGGGGGGGGGGGGGGGGGGGGGGGGGGGGGGGGGGGG@EGGGAFGGGFFGGGGGGGGGGFGGGGGGGGGGGGGGGGGGEGGGGGFGGGGGGGGGGGGGFGGGGFGGGGECDCDEFDGCFGFCEFFCBFF?EGF8=9DFDFDC9A9DFFF8A*=0:@EFFFFG5@D=FDFGFFG6*;F9?5CG@@55>7E@=@5@5*274)9D5/<=B@E5DD:@F?**8B5>B==8***/
@M00200:205:000000000-AKKM3:1:1101:4165:5750 2:N:0:1
TACTCGGGTATCTAATCCTGTTTGCTCCCCACGCTTTCGAGCCTCAGCGTCAGTAATGGACCAGTATGTCGCCTTCGCCACTGGTGTTCTTCCGAATATCTACGAATTTCACCTCTACACTCGGAGTTCCACATACCTCTTCCATACTCACGATAGCCAGTATCCAAGGCAATTCCAAGGTTGAGCCCTGGGCTTTCACCTCTGCCTAAACTATCCGCCTACGCTCCCTTTCCACCCAATTGTAGTC
+
CCCCCGGEGGGFFEFGGGGCFFC<FGCGDEGFGGGGGFFFEGGGGFGGGGGGECFGGA,;EFFGGGFGGGEDEGGFD@E@FGDEGGF@EEGFFE@=BFDEF;FFC8A7=FFAFGF++<EFB,D7:CCFGAFG?EFCDFAEF8FFGB=DF7,@+0=:7D+?FCDG7;+6DF98BDFCFFF?3@?6*6=*;+45A?EGFCC@EB@E*0:*)8@EC5E@5938A=4/)*:;;;74*9>>*5(7**@?575
@M00200:205:000000000-AKKM3:1:1101:22306:5766 2:N:0:1
TACTCGGGTATCTAATCCTGTTTGCTCCCCACGCTTTCGAGCCTCAGCGTCAGTAATGGACCAGTATGTCGCCTTCGCCACTGGTGTTCTTCCGAATATCTACGAATTTCACCTCTACACTCGGAGTTCCACATACCTCTTCCATACTCAAGATAGCCAGTATCAAAGGCAATTCCAAGGTTGAGCCCTGGGCTTTCACCTCTGACTAAACTATCCGCCTACGGTCCCTTTATACCCAGTTGTAGCC
+
CCCCCGGGGGGGGGGGGGGGGGGGGGGGGGGGGGGGGGGGGGGGGGGGGGGGGGGGGGGGGGGGGGGGGGCGEGGGGGGGGGGGGGGGGGGGGGGGGGGGGGGGGFGGFGGGGGGFGFGGGGGGEECFGGGGGFGFGFGFFEGFGFGEGFFFGFGBFGFFEFEFDFGGFGFFFDFFFFGFGGGCDGFFFFD?F,7?8=CC5=EEFFFF<@EE@@CD59B=>C)*-49@;;>EFEEA8*0586?78**
@M00200:205:000000000-AKKM3:1:1101:21243:5769 2:N:0:1
TACTAGGGTATCTAATCCTGTTTGCTACCCACGCTTTCGAGCCTCAGTGTCAGTTACAGTCCAGAGAGCCGCTTTCGCCACCGGTGTTCCTCCATATATCTACGCATTTCACCGCTACACATGGAATTCCACTCTCCTCTACTGCACTCAAGTCTAACAGTTTCCAATGCACACCATGGTTGAGCCCCTGCCTTTTACCTCATACTTCTTACACAACCTGTGCTCCCCTTAAACCCCACTGTATCCAGCTC
+
CCCCCGGGGGGGGGGGGGGGGGGGGGEGGGGGGGGDDFFFFGGGGFGGGGGGFEEFGGGGGGGGGGGGGGGGFGGGGGFFGGCFFEGFGDGGGFFFGDGGG8FGGGGGFGGGGGGA+@DGG8EFGGDEF8=E=D+@89EEFGDDFFGFG6?87?@+5@69E8*=DF9F:8<858*:0@6?C+6=6D+9:?DF5;AF+8,0*)**3***;:;78C,*:3*)*3:+0,*;>>)1:347>)2@)89*0***..0
@M00200:205:000000000-AKKM3:1:1101:14284:5794 2:N:0:1
TACGCGGGTATCTAATCCTGTTCGCTCCCCACACTTTCGCTCCTCAGCGTCAGGTAATGCCCAGAGAACCGCCTTCGCCACCGGTGTTCCTCCTGATATCTGCGCATTTCACCGCTACACCAGGAATTCCGTTCTCCCCTGCATACCTCCAGTCTGCCCGTATCGAAAGCAAGCCAGGTGTTAAGCACCTGGTTTTCACTCCCGACGCGACAAACCGCCTACGAGCCCTTTATACCCAATTGTAGTC
+
CCCCCFGGGGGGGGGGGGGGGGGGGGGGGGGGGGGGGGGGGGGGGGGGGGGGGGGGGGGGGGGGGGGGGGGGGGGGGGGGGGGGGGFEGGGGGGGGGGGGGGGGGGGEGGGGGGGFGGGGGGGGFGGGGGGD?FFFGFGFFGGFGFGEFFFGAFGFFGGFGGFGFFGEFGFFFF5FA@FFC8F+=7?FFGGFFGG?CEFCFFFF?=69@BB9>15A6DB?F7(76EBF*7?)6<A<C)4:A)62:45
@M00200:205:000000000-AKKM3:1:1101:13102:5794 2:N:0:1
TACACGGGTATCTAATCCTGTTCGCTCCCCACACTTTCGCTCCTCAGCGTCAGGTCATTCCCAGAGAACCGCCTTCGCCACCGGTGTTCCTCCTGATATCTGCGCATTTCACCGCTACACCAGGAATTCCGTTCTCCCCTGAATACCTCTAGTCTGCCCGTATCGGAAGCAAGCGCCGTGTTAAGCACGGCGTTTTCACTCCCGACGCGACAAACCGCCTACGAGCCCTTTAAGCCCACTTGTAGTCAGA
+
CCCCCGGGGGGGGGGGGGGGGGGGGGGGGGGGGGGGGGGGGGGGGGGGGGGGGGGGGGGGGGGGGGFGGGGGGGGGGGGGGGCGGGGGGGGGGGGGGGGGGGGGGGGGGGGGGGGFGGGGGGGGGGGGGAFGGGGGGFGDFGAFGFG<FFGDFGGFFGG5CGFFF>GEEGF=6CA5B>CEG>F+=C79@DGA?GEGFFGE4@9(49002>B>0:FE>GF??F?D6E@F<D8A9<AFE?6:426)4<2<99
@M00200:205:000000000-AKKM3:1:1101:8969:5798 2:N:0:1
TACTAGGGTATCTAATCCTGTTTGCTCCCCACGCTTTCGAGCCTCAGCGTCAGTAATGGACCAGTATGTCGCCTTCGCCACTGGTGTTCTTCCGAATATCTACGAATTTCACCTCTACACTCGGAGTTCCACATACCTCTTCCATCCTCAAGATAGCCAGTATCAAAGGCAATTCCAAGGTTGAGCCCTGGGCTTTCACACCTGACTAAACTATCCGCCTACGCTCCCTTTCTACCCACTCGTAGTCACAT
+
CCCCCGGGGGGGGGFGGGGGGGGGGGGGGGGGGGGGGGGGGGGGGGGGGGGEFGGGGGGGGGGGGGFGCFBGDFEGGGGGGGGGGGGGGAFFFECFGGGGGFGGE8CFGGGGGGGFGGCF9@C@7CGGGGFGDG8EGFGDFFGF8+=8D8D?A=??@FDBF+;D>F=,*=:DFFFFF?D5FAD69D@DDCF5FGGFFEC7):@C@EC@@))1*0@@8C>>>@)/)49C;876**:AFE(5-(/(-(9**1*
@M00200:205:000000000-AKKM3:1:1101:11204:5844 2:N:0:1
TACGCGGGTATCTAATCCTGTTTGCTACCCACGCTTTCGCACCTCAGTGTCAGTGTCAGTCCAGAAGGCCGCCTTCGCCACTGGTATTCCTCCCGATCTCTACGCATTTCACCGCTACACCGGGAATTCTACCTTCCTCTCCTGCACTCTAGCTTGACAGTTCCGGATGCCGTTCCCAGGTTGAGCCCGGGGCTTTCACAACCGGCTTATCAAGCCACCTACGCGCGCTTTAAACCCAATTGTAGTCAGA
+
CCCCCGGGGGGGGGGGGGGGGGGGGGGGGGGGGGGGGGGGDFGGGGGGGGGGGGGGGGGGGGGGGGGGGGGGGGGGGGGGGGGGGGGGGGGAGGGGGGGGGGGGGGGGGFGGGGGFGGGGGCEGGGGGGGGGGGGFGFGFFGGFGFGFGBF=EGGFFGGFGGFGAEGEDGFFFDFFFFGFFCD798;@F4?4AGGGFFGEFFD6>BB18937C<FG@;F@F@05(/)//*4).)47?311:7AAA>4<4)
@M00200:205:000000000-AKKM3:1:1101:7286:5853 2:N:0:1
TACGCGGGTATCTAATCCTGTTCGCTCCCCACACTTTCGCTCCTCAGCGTCAGGTCATGCCCAGAGAACCGCCTTCGCCACCGGTGTTCCTCCTGATATCTGCGCATTTCACCGCTACACCAGGAATTCCGTTCTCCCCTGCATACCTCTAGTCTGCCCGTATCGAACGCAAGCCAGGTGTTAAGCACCTGGTTTTCACTCCCGACGCGACAAACCGCCTACGAGCCCTTTATACCCAATTGTCGTCAGCT
+
<CCCCGGDFEGGFFGGGGGGFGGGGGGGGGGGGGGFGGEGGGGFGGGGGCEGEGGFGGGGGGGC@FGCCDCCGFGGEEGGGGGDC>FGGGGAFGGF<FGGFGGGGGDGGGGGGEGF>F8F8DE>DEEGGGF=F@?D=?@8DGFF:FGEDB9D>=;1+>=>@C)C)9?,*CBA>BFFFAD;,4B+=9E?;0<A;0:<F5@7>B252;2666:>13B;0>D???05,/.C*95A44)6C<8:>3-)((-(())
@M00200:205:000000000-AKKM3:1:1101:19833:5904 2:N:0:1
TACAGGGGTATCTAATCCTGTTTGCTCCCCACGCTTTCGAGCCTCAGCGTCAGTAATGGACCAGTATGTCGCCTTCGCCACTGGTGTTCTTCCGAATATCTACGAATTTCACCTCTACACTCGGAGTTCCACATACCTCTTCCATACTCAAGATAGCCAGTATCAAAGGCAATTCCAAGGTTGAGCCCTGGGCTTTCACCTCTGACTAAACTATCCGCCTACGCTCCCTTTATACCCAATTGTAGTC
+
CCCCCGGGGGGGGGGGGGGGGGGGGGGGGGGGGGGGGGGGGGGGGGGGGGGGGFGCDEFGGGGGFGGFGGGGGGGGGGDGGGGGFGGGGGGGGGDGGGGGGGGGGGGGGGGGGGGFGFFDADFGGGGGGGGGGGGGGCDEFGGFGBGDFFGGGGGFFGFFGG7DDFGGFGF<?DFFCEGFGGFD?EFFFGFFFFGFFFGEB@F<AEFEF@CFFEGFDFFFFD=EAG?FF>>8:668>B@D430<577
@M00200:205:000000000-AKKM3:1:1101:26818:5906 2:N:0:1
TACTGGGGTATCTAATCCTGTTTGCTCCCCACGCTTTCGAGCCTCAGCGTCAGTAATGGACCAGTATGTCGCCTTCGCCACTGGTGTTCTTCCGAATATCTACGAATTTCACCTCTACACTCGGAGTTCCACATACCTCTTCCATACTCAAGATAGCCAGTATCAAAGGCAATTCCAAGGTTGAGCCCTGGGCTTTCACCTCTGACTAAACTATCCGCCTACGCTCCCTTTCCACCCAGTTGTAGTC
+
BC<CCGGG:FCG9CF,F<CF,,ECEAFCFEGGGGGGCFGGGGGGGCFGGFFGGGECFGGDFGGGGGGFGDFGC@F=BFFGCECEFGG:FGGGCF,@=?;FFCGGG,EDFGFGGGCFGGGFFFCGGG>FGFF9DFGED9DEFDD9EFDEFF,=98D574=DFF*?>?FGF8F8D69<DFC:FCDDFCG?5+6:DCFDFEGFF=@B7E57*:CE**@@5@EAFFF><=?*3+>*:66>@-/3>:C*78*
@M00200:205:000000000-AKKM3:1:1101:6693:5924 2:N:0:1
TACTGGGGTATCTAATCCTGTTTGCTCCCCACGCTTTCGAGCCTCAGCGTCAGTAATGGACCAGTATGTCGCCTTCGCCACTGGTGTTCTTCCGAATATCTACGAATTTCACCTCTACACTCGGAGTTCCACATACCTCTTCCATACTCAAGATAGCCAGTATCAAAGGCAATTCCAAGGTTGAGCCCTGGGCTTTCACCTCTGACTAAACTATCCGCCTACGCTCCCTTTAAACCCCATTGTAGTC
+
CCCCCGGGGGGGGGGGGGGGGGGGGGGGGGGGGGGGGGGGGGGGGGGGGGGGGGGGGGGGGGGGGGGDGGFGGGGGGGGGGGGFFGGGGGGGGGGEGGGGGDGGDGGFGFFGGGGF8FFGGGFEEGGGGGFGGGGGGFGFFGFCF+AEGFGGGGFFFGGFGGEGEFGGFF?DFBFFFFGFGG8DBFGFFF?5DFFGFCG6@DEFFEE@5)8EFFGGFFBDF@7*5=@9*=@*:*.8E2>BFCEEF?E
@M00200:205:000000000-AKKM3:1:1101:14248:5927 2:N:0:1
TACAGGGGTATCTAATCCTGTTTGCTCCCCACGCTTTCGCGCCTCAGCGTCAGAACCGGACCAGACAGCCGCCTTCGCCACTGGTGTTCTTGCGAATATCTACGAATTTCACCTCTACACTCGCAGTTCCGCTGTCCTCTTCCGGTCTCAAGCCAACCAGTATCGAAGGCAATTCTGTGGTTGAGCCACAGGCTTTCACCCCCGACTTAATCGGCCGCCTACGCGCCCTTTACGCCCAATTGTAGTC
+
CCCCCGGGGGGGGGGGGGGGGGGGGGGGGGGGGGGGGGGGGEGGGGGGGGGGGGGGGGGGGGGGGGGGGGGGGGGGGGGGGGGGGGGGGGFGGGGGGGGGGGFGGGGGDFGGGGGFGGGGFFGGGGGGGGGGGGGGGFGBFGFB8BGFGFGGGGFFFGGFGGEGFFGGFG>CF@FFFFGFGDGFFGGFF?CFFGFCFCFBB29@@>>;)9??@FGG9DE0((()-85C77?AA009E6:04,6<DAD
@M00200:205:000000000-AKKM3:1:1101:20365:5944 2:N:0:1
TACCGGGGTATCTAATCCTGTTTGCTCCCCACGCTTTCGAGCCTCAGCGTCAGTAATGGACCAGTATGTCGCCTTCGCCACTGGTGTTCTTCCGAATATCTACGAATTTCACCTCTACACTCGGAGTTCCACATACCTCTTCCATACTCAAGATAGCCAGTATCAAAGGCAATTCCAAGGTTGAGCCCTGGGCTTTCACCTCTGACTAAACTATCCGCCTGCGCTCCCTTTATACCCAGTTGTAGTC
+
CCCCCFGGGGGGGGGGGGGGGGGGGGGGGGFEGGEGGGGGGDGGGGGGGGGGGGGGGGGGGGGGGFGCGGGGGGGGGGGGGGGGGGGGGGGFFGGGGGGGGGGGFCFGGGGG<FGD?FGF=D8@FDGGGGGCFFGGGFGEFGAFFFFEGFGC,AFBDFGFGC7DE@FGBGFDFE+?F?GFGGFGD8F?FG?AF??DFEGFEF6@=8CFBBBC@5EDDGF4)/09)=?FFFBEE*9?FEDB4*1948>
@M00200:205:000000000-AKKM3:1:1101:7230:5948 2:N:0:1
TACCGGGGTATCTAATCCTGTTTGCTCCCCACGCTTTCGAGCCTCAGCGTCAGTAATGGACCAGTATGTCGCCTTCGCCACTGGTGTTCTTCCGAATATCTACGAATTTCACCTCTACACTCGGAGTTCCACATACCTCTTCCATACTCAAGATAGCCAGTATCAAAGGCAATTCCAAGGTTGAGCCCTGGGCTTTCACCTCTGACTAAACTATCCGCCTACGCTCCCTTTAAACCCAGTTGTAGTC
+
CCCCCGGGGGGGGGGGGGGGGGGGGGGGGGGGGGGGGGGGGGGGGGGGGGGGGGGGGGGGGGGGGGGGGGGGGGGGGGGGGGGGGGGGGGGGGGGGGGGGGGGGG8EGGGGGGGGFGGGGGGGGEGGFGGGGGGGGGFGFFGGFGFGFGFGGGGFFFGGFFGFGFFFA:DFDFFF+CD+@FFGGFGEAFGGFFGGG?EF<*)8@EE@E:=:AC*;<AFD):7@57CEGD>E:/*77B>(78=EEE8*
@M00200:205:000000000-AKKM3:1:1101:5279:6014 2:N:0:1
TACGCGGGTATCTAATCCTGTTTGCTCCCCACGCTTTCGAGCCTCAGCGTCAGTAATGGACCAGTATGTCGCCTTCGCCACTGGTGTTCTTCCGAATATCTACGAATTTCACCTCTACACTCGGAGTTCCACATACCTCTTCCATACTCAAGATAGCCAGTATCAAAGGCAATTCCAAGGTTGAGCCCTGGGCTTTCACCTCTGACTAAACTATCCTCCTACGCTCCCTTCAAACCCAATTGTAGTC
+
ACCCCGGCBFFFFFGGDGFGGGFGFCGEGFCGEFCCFDFG<CFFGGGCGFGE@EDFGGGEGGFGGGGGGGFGGGDFDCFEGC8E6A4,FFFGGFG7=<EGFFGFEDGFGGFGGGGFGGGGFDCCCEBFFGDD+,+,6=F*<@EFGFGCGBDFFDFF?EF?==*?;FDD5@08?DF9DFDFFEGG*@FFFGC*ACFGF*;@EFBE;9=66>FF;AFF*=AFF=D>2;4C*4(0*93(=571E<?E))/
@M00200:205:000000000-AKKM3:1:1101:9701:6041 2:N:0:1
TACTGGGGTATCTAATCCTGTTTGCTCCCCACGCTTTCGAGCCTCAGCGTCAGTAATGGACCAGTATGTCGCCTTCGCCACTGGTGTTCTTCCGAATATCTACGAATTTCACCTCTACACTCGGAGTTCCACATACCTCTTCCCTACTCAAGATAGCCAGTATCAAAGGCAATTCCAAGGTTGAGCCCTGGGCTTTCACCTCTGACTAAACTATCCTCCTACGCTCCCTTTACGCCCAATTGTAGTC
+
CCCCCGGGGGGGGGGGGGGGGGGGGGGGGGGGGGGGGGGGGGGGGG@FEGGGGGGGGGGCFGCGGGGGGGCGGGGGGGGGGGGGGDGGGGA<FFGGGFGGGGGGD,AFFGFFGGG?8FEGFGD7:BEFGGAFCD+EDFFEFGG*=+=DGFGGDD+89?86DCFGC7DFBGFDFEFFFFGFF96DFGCDFD6DFGFF?EFBEFEBCEFF<5@EAEGG*=C@:8@FFEFGGGB4A949C=20*./***1
@M00200:205:000000000-AKKM3:1:1101:20256:6057 2:N:0:1
TACGGGGGTATCTAATCCTGTTTGCTCCCCACGCTTTCGAGCCTCAGCGTCAGTAATGGACCAGTATGTCGCCTTCGCCACTGGTGTTCTTCCGAATATCTACGAATTTCACCTCTACACTCGGAGTTCCACATACCTCTTCCATACTCAAGATAGCCAGTATCAAAGGCAATTCCAAGGTTGCGCCCTGGGCTTTCACCTCTGACTAACCTATCCGCCTACGCTCCCTTTCTACCCAATTGCACTCAACC
+
CCCC@GGGGGGGGGGGGGGGGGGGGGGGGGGGGGGGGGGFGGGGGGGGGGGGGGGAFFGGGGGGGGGDFGFGGGGGGGGGGGGGGGFGGGFGGGCFG7FGFFGF@EFGDGGGGGGFGGGGGGGGGCBFGGDD8DCFGFGFFGGFAFGFGFGGAFG5?FD?DG9DDBFA6FF5308@7?75@;7+*@EFFFDA>FC7FEGEFF*58CEC>)</(*4>@C49(0(:>E:>2+)1..77E@@@43)9)73,(/(
@M00200:205:000000000-AKKM3:1:1101:11296:6097 2:N:0:1
TACCAGGGTATCTAATCCTGTTTGCTACCCACGCTTTCGAGCCTCAGTGTCAGTTACAGTCCAGAGAGCCGCTTTCGCCACCGGTGTTCCTCCATATATCTACGCATTTCACCGCTACACATGGAATTCCACTCTCCTCTACTGCACTCAAGTCTAACAGTTTCCAATGCACACAATGGTTGAGCCACTGCCTTTTACATCAGACTTATTAAACCACCTGCGCTCGCTTTAAACCCAATTGTAGTC
+
CCCCCGGGGGGGGGFGGGGGGGGGGGGGGGGGGGGGGGGGGGGGGGGGGGGGGGGGGGGGGGGGGGGGGGGGGGGGGGGGGGGGGGGGGGGGGGGGGGGGGGGGGGGGGGGGGGGFGGGGGGGGGFGGGGGGGGFGCF?EFGGFGFGEGFGGFFGFFGGFGGFGFFGGFGFFFDBFFFDBF>=8FFGFF6FFFGGG7CCE<=5=EC=7E<7*;@6ECCC@=85*/4@/;C*A*.:5C251**1/>8
@M00200:205:000000000-AKKM3:1:1101:5206:6150 2:N:0:1
TACGCGGGTATCTAATCCTGTTTGCTCCCCACGCTTTCGAGCCTCAGCGTCAGTAATGGACCAGTATGTCGCCTTCGCCACTGGTGTTCTTCCGAATATCTACGAATTTCACCTCTACACTCGGAGTTCCACATACCTCTTCCATACTCAAGATAGCCAGTATCAAAGGCAATTCCAAGGTTGAGCCCTGGGCTTTCACCTCTGACTCAACTATCCGCCTACGTTCCCTTTAAACCCAATTGCAGTC
+
CCCCCGGGFGGGGGFFGGGGGGGEFFGGGGGGGE@FGGGGGGGGGGGGGGGGGGGGGGGGGGGGGGGGGGGGEE@FGGGEEGGGF8=FGGGGFGEGGDDAF8EGGFGG8,>F9E?FFGCFGGGGGCCFGCEF6?FGGFFFFGAFFBCEFFGFDFDFBFF*@+*=9DFGD,:D?DF?DCFFCA73;A7?FF65ACF99*,3:)=5A@6*04<A)*;827?>>79)(4/88:7C*852*5(6)/)1);;
@M00200:205:000000000-AKKM3:1:1101:20501:6154 2:N:0:1
TACTGGGGTATCTAATCCTGTTTGCTCCCCACGCTTTCGAGCCTCAGCGTCAGTAATGGACCAGTATGTCGCCTTCGCCACTGGTGTTCTTCCGAATATCTACGAATTTCACCTCTACACTCGGAGTTCCACATACCTCTTCCATACTCAAGATAGCCAGTATCAAAGGCAATTCCAAGGTTGAGCCCTGGGCTTTCACCTCTGACTAAACTATCCGCCTACGCTCCCTTTACACCCAATTGTAGTC
+
CCCCCGGGGGGGGGGGGGGGGGGGGGGGGGGGGGGGGGGGGFGGGGGGGGGGGGGGGGGGGGGGGGGFGGGGGGGGGGGGGGGGGFFGGGGGGGGGGGGGEGGFGDEGGGGGGGGFGGGGFFGGGEGFGGFGGGGGGFGFFGGFGFGFGFGGGGF?+B8DGFEGFFCD*@D)6DFFFFCFFA?DFG@5DG656DEDFCFEBFFEFFEE5CFEAEGG>CDF>CADDDFGG85;AE@BCBF=4;<74>C
@M00200:205:000000000-AKKM3:1:1101:10555:6169 2:N:0:1
TACCGGGGTATCTAATCCTGTTCGCTCCCCACACTTTCGCTCCTCAGCGTCAGGTCATTCCCAGAGAACCGCCTTCGCCACCGGTGTTCCTCCTGATATCTGCGCATTTCACCGCTACACCAGGAATTCCGTTCTCCCCTGAATACCTCTAGTCTGCCCGTATCGGAAGCAATCGCCGTGTTAAGCACGGCGTTTTCACTCCCGACGTGCCAAACCGCCTACGCGCCCTTTATACCCAGTCGTAGCCAGCT
+
C@C,AFEEGGGGGGGGGGGGGGAFGGGGGGCFCFGGGGGGDGGGGGGGGGGGDGEEAFGEGGGCFGG8@FFGGGGGFGGGG8:FFGGGGGGGGFGGGGGGGFGEGGGGGGGGAEGFGGFBECG7FFFFGGFCFGCGFDGD5==FFFGEGFG7@D9<D98?C>DGF>G:9D*:*:9CEE9?FFGG8D,*:*9?DGGGFFG*.559;>4(((66/(;;(7=?BF<),:.9/75-)).6C>:?)--.4()5:4)
@M00200:205:000000000-AKKM3:1:1101:27011:6236 2:N:0:1
TACAAGGGTATCTAATCCTGTTTGCTCCCCACGCTTTCGAGCCTCAGCGTCAGTAATGGACCAGTATGTCGCCTTCGCCACTGGTGTTCTTCCGAATATCTACGAATTTCACCTCTACACTCGGAGTTCCACATACCTCTTCCATACTCAAGATAGCCAGTATCAAAGGCAATTCCAAGGTTGAGCCCTGGGCTTTCACCTCTGACTAAACTATCCGCCTACGCTCCCTTTAAGCCCAATTGTAGTC
+
CCCCCGGGGGGGGGGGGGGGGGGGGGGGGGGGGGGGGGGGGGGGGGFGGGGGGGEFGGGGGGGGGGGGGGFGGGGGGGGGGGDFFGGGGGGGGGGEGFGGGGGGG8FFGFGGGG?FGGGGGGGG>+@DFFFFGGGE8DF6?EGFGFFF69A6,?DFDGD?D8DFBBFGFCFDFFFBDF6*C=?6?CG5FGFFFGGGA7,08@C<*:*;*:@EEFG68C5>=@9*7;?FGFFF<;6=@2554**9/19
@M00200:205:000000000-AKKM3:1:1101:25650:6254 2:N:0:1
TACGGGGGTATCTAATCCTGTTTGCTACCCACGCTTTCGAGCCTCAGTGTCAGTGACAGTCCAGAGAGCCGCTTTCGCCACCGGTGTTCCTCCATATATCTACGCATTTCACCGCTACACATGGAATTCCACTCTCCTCTACTGCACTCAAGTCTAACAGTTTCCAATGCACACAATGGTTGAGCCACTGCCTTTTACATCAGACTTATTAAACCACCTGCGCTCGCTTTAAACCCAATTGTAGTC
+
C@CCCGGGGGGGGGGGGGGGGGGGGGGGGGGGGGGGGGGGFGGGGGGGGGGGGGGGGGGGGGGGGGGGGGGGGGGGGGGGGGGGGGGGGGGGGGGGGGGGGGGGGGGGGGGGGGGFGGGGGGGGGGGGGGGGGGGGGFGFFGGFGFGFGFGGGGGFFGGFGGECEFFFFGFFFFFFFF?FF6FFFGGFFGGFFGGG9CFEEBB9EE<CEEEF?B6D=CAE@2989*8:CF<647@680597<<C<?
@M00200:205:000000000-AKKM3:1:1101:27247:6260 2:N:0:1
TACTAGGGTATCTAATCCTGTTTGCTCCCCACGCTTTCGAGCCTCAGCGTCAGTAATGGACCAGTATGTCGCCTTCGCCACTGGTGTTCTTCCGAATATCTACGAATTTCACCTCTACACTCGGAGTTCCACATACCTCTTCCATACTCAAGATAGCCAGTATCAAAGGCAATTCCAAGGTTGAGCCCTGGGCTTTCACCTCTGACTACACTATCCGCCTACGCTCCCTTTATACCCAATTGTAGTCAGCT
+
CCCCCGGGGGGGGGGGGGGGGGGGGGGGGGGGGGGGGGGGGGGGGGGGGGGGGGGGGGGGGGGGGGFFGGFGGGEGGGGGGGGGGGGGGGGGGGCCFFGGGGGDFCFGGGGGGGGFGGGGGGFG7CEGGGFDFGGEFFGEFFGFGFGEFFFFGCFFFDFFFFBGFFGGBFDDFDF?FFGFGEGGFCFFFGCFDGGGFFGFFCFF=@CC):CACFG6=DBDFC>>DGFD78>E*:6/2*(0@B8<*>??4)*
@M00200:205:000000000-AKKM3:1:1101:27071:6303 2:N:0:1
TACAGGGGTATCTAATCCTGTTTGCTACCCACGCTTTCGAGCCTCAGTGTCAGTTACAGTCCAGAGAGCCGCTTTCGCCACCGGTGTTCCTCCATATATCTACGCATTTCACCGCTACACATGGAATTCCACTCTCCTCTACTGCACTCAAGTCTAACAGTTTCCAATGCACACAATGGTTGAGCCACTGCCTTTTACATCAGACTTATTAAACCACCTGCGCTCGCTTTAAACACAATTGTAGTC
+
CCCCCGGGGGGGGFGGGGGGGGGGGGGGGGEEEGGGGGGGFGGGGGGGGFGGGFGFGGFGGGGFFCFGGGEGGCFGGGGGGGGGGGGGGGGGGGGGGGGGGGGGG>FGGGGGFGGFGEGGG?ECFFGFFGGGDFFEFFGFFDEFCD6>D6DDADGBFGGF==FFF9+@DFFFFDE*?DGDF6F6FF1DFFGBACGGCC,*;9*88007C;77E5DF9C*):0)/)1**;39**7*-,/74*/*/9C
@M00200:205:000000000-AKKM3:1:1101:11694:6317 2:N:0:1
TACAAGGGTATCTAATCCTGTTTGCTCCCCACGCTTTCGAGCCTCAGCGTCAGTAATGGACCAGTATGTCGCCTTCGCCACTGGTGTTCTTCCGAATATCTACGAATTTCACCTCTACACTCGGAGTTCCACATACCTCTTCCATACTCAAGATAGCCAGTATCAAAGGCAATTCCAAGGTTGAGCCCTGGGCTTTCACCTCTGACTAAACTATCCGCCTACGCTCCCTTTAAACCCAATTGTAGTC
+
C8CCCGGGGGGGGGFGGGGGGGGGGGGGGGGGEGGGGGGGCGGGGGGGGGGDGGGCFGGGGGGGGFFGGGEGGGGGGGGGGGGGGGGGGGGGGGDFGGGGGGGGGFGGGGGGGGGFGGDGGGG7CEGGGGGGFGGGGFFDFFGFGFGFGDFCGGDFFFGFGGFGF?FFFGFDFFBFFFGFGGFFFFFDF8@5?F?FF@CFFFFEEFFE*8CCCEDC=DDA>C=?AC>C>876*9>=G@93=:/9*98
@M00200:205:000000000-AKKM3:1:1101:5762:6321 2:N:0:1
TACCAGGGTATCTAATCCTGTTTGCTCCCCACGCTTTCGAGCCTCAGCGTCAGTAATGGACCAGTATGTCGCCTTCGCCACTGGTGTTCTTCCGAATATCTACGAATTTCACCTCTACACTCGGAGTTCCACATACCTCTTCCATACTCAAGATAGCCAGTATCAAAGGCAATTCCAAGGTTGAGCCCTGGGCTTTCACCTCTGACTACACTATCCGCCTCCGCTCCCTTTAAACCCAATTGTAGTA
+
CCCCCGGGGGGGGCFGGGGGGGGGGGCGGGGG>GGGGGGGGGGGGGGFFGGGDFFGGGGGFGGGGGFFGGFEGDGGGC,@FGGFGFGGGGGGGGEGGGGGAAEBFCFFGGGGGGGFGGGGFGCEEGGGGDFGGGGGGFGFFGGFFFDBFF?FGFFFFFG?D6*6;D=8FFDDFD9?FDD?FG68*@?DF6@FFGFF<=FF*@60**:A):C78;EC);?A)00?9=@DCC)626=2C(6DE@C*/**
@M00200:205:000000000-AKKM3:1:1101:4422:6329 2:N:0:1
TACACGGGTATCTAATCCTGTTTGCTCCCCACGCTTTCGAGCCTCAGCGTCAGTAATGAGCCAGTGTGTCGCCTTCGCCACTGGTGTTCTTCCGAATATCTACGAATTTCACCTCCACACTCGGAGTTCCACACACCTCTCTCATACTCAAGACACCCAGTATCACAGGCAATTCCGAGTTTGAGCCCCGGGATTTCACCCCTGACTTACATGTCCGCCTACGCTCCCTTTCCACCCAATTTTAGTCCGAT
+
CCCCCGGGGGGGGFGGGGCFGGGGGGGGGGGGGGGGGGGF?FGGGGGGEGGGGGGGCFCCGGGGGGGFGGCGGGGGGGGGGGFCGFEGGGGGGCCCFCGGGGGGE?FGGGFGGGGFGGGGFFDE@CEFGGGGGG6ECFFEFEGFCFGEF9=8,==DFEGFG9CFF9FGFGF<DEFFDBD*@@?BCEG5>>>>>@EC<;CEB@2)54AAC*:A48;B>DE@(8>B9C;FFFE37)/(;(3()).<@).),6(
@M00200:205:000000000-AKKM3:1:1101:24964:6355 2:N:0:1
TACACGGGTATCTAATCCTGTTCGCTCCCCACACTTTCGCTCCTCAGCGTCAGTTAATGCCCAGAGACCTGCCTTCGCCATCGGTGTTCCTCCTGATATCTGCGCATTTCACCGCTACACCAGGAATTCCAGTCTCCCCTACATCACTCTAGTCTGCCCGTACCCACCGCAGATCCGGAGTTGAGCCCCGGACTTTCACGGCAGACGCGCCAAACCGCCTACGAGCCCTTTACACCCAATTGTAGTC
+
CCCCCGGGGGGGGGGGGGFGGGGGGGGGGGGGGGGGGGDEFGGGGGGGGGGGGGGGFGG9FGGG@FGGGGGGGGGGFGGGGFEGEEGGGGGFFFGGGFGGGGGGGGGGGGGGGGGFGGGGGD=@FEFGGGGGGGGFGFGFFGGFDFGECFGFFDCFFGGFGGDGBFGGFGFA>EFFFD>?CFFF5@:@*979@EGGFEGDA92-5>>((((.3(=C>DEDFFF)4=)9*9:2<47BG16?4444<6<
@M00200:205:000000000-AKKM3:1:1101:19648:6400 2:N:0:1
TACTGGGGTATCTAATCCCGTTTGCTCCCCTGGCTTTCGCGCCTCAGCGTCAGTTGCGGACCAGAGAGTCGCTTTCGCCACCGGCGTTCCTCCTGATATCTACGCATTTCACCGCTCCACCAGGAGTTCCACTCTCCCCTCCCGCACTCTAGCCGCGCCGTATCGAAGGCAGTTCCCGGGTTAGGCCCGGGGATTTCACCCCCGACGTGCACGACCGCCTACGCGCCCTTTAAACCCAGTTGTAGTCAGAC
+
CCCCCGGGGGGGGGGGGGGGGGGGGGGGGGGGGGGGGGGGGGGGGGGGGGGGGGGGGGGGGGDGGGGEGGDGGCFGGGGGGGGGGGEGGGGGGGGGGGFGGFFGGCCFEE;FGGGFGGGGGGGGGEFFGGGGGGGGEFGFFCGFGBD>FFFGGGGFFEDE;*>GF>FE>GA>FFFFFFC;C8?F8AEFEDGF357>F<F7:>>B>F>9BF?ABFGC>D>:6:?>;E5C)224)67:G0:744)6<5A:<A)
@M00200:205:000000000-AKKM3:1:1101:13378:6425 2:N:0:1
TACACGGGTATCTAATCCTGTTTGCTCCCCACGCTTTCGAGCCTCAGCGTCAGTAATGGACCAGTATGTCGCCTTCGCCACTGGTGTTCTTCCGAATATCTACGAATTTCACCTCTACACTCGGAGTTCCACATACCTCTTCCATACTCAAGATAGCCAGTATCAAAGGCAATTCCAAGGTTGAGCCCTGGGCTTTCACCTCTGACTAACCTATCCGCCTACGCTCCCTTTACACCCAATTGTAGTC
+
CCCCCGGGGGGGGGGGGGGGGGGGGGGGGGGGGGGGGGGGFGGGGGGGGGGGGGGGGGGGGGGGGGGGGGGGGGGGGGGGGGGGGGGGGGGGGGGGGGFGGGGCFDGGDGGGGFGFGGGDDDFGGGGGGGGGGGGGGFGFFGGFGFFDGFGGGGGFFGGFGCEG9D+9DCFFFFDFFFFFFFCFFGGFFGF??6CGAEA@@DFFFE5AE))::>FE>FF9))5@9CFG>C5*>E@>GDBFEEEEF?C
@M00200:205:000000000-AKKM3:1:1101:20959:6495 2:N:0:1
TACGCGGGTATCTAATCCTGTTCGCTCCCCACACTTTCGCTCCTCAGCGTCAGGTCATTCCCAGAGAACCGCCTTCGCCACCGGTGTTCCTCCTGATATCTGCGCATTTCACCGCTACACCAGGAATTCCGTTCTCCCCTGAATACCTCTAGTCTGCCCGTATCGGAAGCAAGCGCCGTGTTAAGCACGGCGTTTTCACTCCCGACGCGACAAACCGCCTACGAGCCCTTTAAACCCAATTGTAGTCAGAC
+
CCCCCGGGGGEGGGGGGGGGGGGGGGGGGGGGGGGGGGGGGGGGGGGGGGGGGGGGGGGGGGGFGGGGGGGEGGGGGGGGGGGGGGGGGGGGGGGGGFGGGGGGGGGGFGGGGGDACFGGGGGGGGGGGGDGGGGGF?>DDGGFGFGBFFF7D@F?FFF>G6@FAEDEBFF@ADDFFF*3>DFC8DFAB<E4A=GGF3<)4@@9<BBBF(,932EC(<3???(.4?59*05<9<<(;<6(-))44<DA24)
@M00200:205:000000000-AKKM3:1:1101:15771:6503 2:N:0:1
TACGAGGGTATCTAATCCTGTTTGCTACCCACGCTTTCGAGCCTCAGTGTCAGTTACAGTCCAGAGAGCCGCTTTCGCCACCGGTGTTCCTCCATATATCTACGCATTTCACCGCTACACATGGAATTCCACTCTCCTCTACTGCACTCAAGTCTAACAGTTTCCAATGCACACAATGGTTGAGCCACTGCCTTTTACATCAGACTTATTAAACCACCTGCGCTCGCTTTAAACCCAATTGTAGTC
+
CCCCCGGGGGGGGGGGGGGGGGGGGGGGGGGGGGGGGGGGGGGGGGGGGGGGGGGGGGGGGGGGGGGGGGGGGCGGGGGGGGGGGGGGGGGGGGGFGGGGGGGGGGGGGGGGGGEEGGGGGGGFGFGGGGGGGGGGGFGFFGGFGFGFGFGFGGGFFGGFGGFFBFGGFGFFFDF?FFFFGGCD6@FFFCCFFCEFFEGFFFF*>@;A7=*;7C?F=DFEC>=@9:?7>C=C4>5>:(>438*88*
@M00200:205:000000000-AKKM3:1:1101:19056:6515 2:N:0:1
TACTGGGGTATCTAATCCTGTTTGCTCCCCACGCTTTCGAGCCTCAGCGTCAGTAATGAGCCAGTGTGTCGCCTTCGCCACTGGTGTTCTTCCGAATATCTACGAATTTCACCTCTACACTCGGAGTTCCACACACCTCTCTCATACTCAAGACACCCAGTATCAAAGGCAATTCCGAGGTTGAGCCCCGGGATTTCACCCCTGACTTAAATGTCCGCCTACGCTCCCTTTACGCCCAATTGTAGTCCGAT
+
CCCCCGGGGGGGGGGGGGGGGGGGGGGGGGGGGGGGGGGGGGGGGGGGGGGGGGGGGGGGGGGGGGGGGGGGGGGGGGGGGGGGGGGGGGGGGGGGGGGGGGGGEGGGGGGGGGGFGGGGGGGCCEGGGFFFGGGGGFFEFGGFGFD9DFD=ADGFFGFBFFFGCBFCBCFFFFFFFDGDFGGG5EGFFGDB59F>6@:@D=BF:5A486AE46>@9D>25(-)(4?CF>@F)13(=2014@6C3.))/:(
@M00200:205:000000000-AKKM3:1:1101:7165:6525 2:N:0:1
TACTGGGGTATCTAATCCTGTTCGCTCCCCACACTTTCGCTCCTCAGCGTCAGGATATTCCCAGAGAACCGCCTTCGCCACCGGTGTTCCTCCTGATATCTGCGCATTTCACCGCTACACCAGGAATTCCGTTCTCCCCTGAATACCTCTAGTCTGCCCGTATCGGAAGCAAGCCAGGTGTTAAGCACCTGGTTTTCACTCCCGACGCGACAAACCGCCTACGAGCCCTTTACACCCCGTTGTAGTC
+
CCCCCGGGGGGGGGGGGGGGGGGGGGGGGGGGGGGGGGGGGGGGGGGGGGGGGGDGGGGGGGGGGGGGGGGGGGGGGGGGGGGGGGGGGGGGGGGGGGGGGGGGGGGGGGGGGGGFGGGGGGGGGGGGGGGGCFFGGFGFFCAEGFGCDFFFGGGCFGGBECDGDFG@EGFFFF5CFFC6@CDFFGFA5C<9AFFC=<E?:5B=2>2@929;BFGFBGF013,28C3>973-).<28-46??3<2.<
@M00200:205:000000000-AKKM3:1:1101:21898:6549 2:N:0:1
TACTAGGGTATCTAATCCTGTTTGCTCCCCACGCTTTCGCGCCTCAGCGTCAGAACCGGACCAGACAGCCGCCTTCGCCACTGGTGTTCTTGCGAATATCTACGAATTTCACCTCTACACTCGCAGTTCCGCTGTCCTCTTCCGGTCTCAAGCCAACCAGTATCGAAGGCAATTCTGTGGTTGAGCCACAGGCTTTCACCCCCGACTTAATCGGCCGCCTACGCGCCCTTTAAGCCCAGTTGTAGTC
+
CCCCCGGGGGFGGGGGGGGGGGGGGGCFGGGGGGGGGGGGGGGGGGGGGGGGGGGGGGGGGGGGGGGGGGGGGGGGGGGGGGGGGGGGGGGGGGGGGGGGGGGGGGGGGGGGGFGFGGGGGGGGGGCGGDGGDGGGGFGFFDFDGFGAGFGFDFGFFEGFCCCCA9FGFGFC5@CF>FGFGGGGFFFFAC5F>>CCF?C=B=9@=@@FFFFF<(=81:A@?@0=6EDD57><BB9(;2((.:4<<<)
@M00200:205:000000000-AKKM3:1:1101:9873:6591 2:N:0:1
TACGAGGGTATCTAATCCTGTTTGCTACCCATGCTTTCGCGTCTCAGCGTCAGATCCGGACCAGTGAGCCGCCTTCGCCACTGGTGTTCTTGCGAATATCTACGAATTTCACCTCTACACTCGCAGTTCCACTCACCTCTTCCGGTCTCAAGCCAAGCAGTATCGAAGGCAATTCCGTGGTTGAGCCACGGGCTTTCACCCCCAACTTACAAGGCCGCCTACGCGCCCTTTATACCCAATTGTAGTC
+
CCCCCGGGGGGGGGFGGGGGGGGGGGGGGGGGGGGGGGGGDGGGGGGGGGGEGGGGGGGGGGGGGD9FGGGGGGGGGGGGGGGGGGGGGGGGGGGGGGGGGGGGGFFFGGGGGGGFGGGGFEGGDEGGGGGGGGGGGFGFFGGFGDGDFFGGFD+DDGGFG7EFAFCEBF5CF@?B5AFEGGDFFFGFAG54AEGGF*=*):=@>@==;85**8E:93>?(/38,8ACC459--:)<)3(6<<B)6:
@M00200:205:000000000-AKKM3:1:1101:5639:6594 2:N:0:1
TACTAGGGTATCTAATCCTGTTTGCTCCCCACGCTTTCGAGCCTCAGCGTCAGTAATGGACCAGTATGTCGCCTTCGCCACTGGTGTTCTTCCGAATATCTACGAATTTCACCTCTACACTCGGAGTTCCACATACCTCTTCCATACTCAAGATAGCCAGTATCAAAGGCAATTCCAAGGTTGAGCCCTGGGCTTTCACCTCTGACTAACCTATCCGCCTACGCTCCCTTTAAACCCAGTTGTAGTC
+
CCCCCGGGGGGGGGGGGGGGGGGGGGGGGGGGGGGGGGGFGECFGGGGGGGGGGGFFEGGGEGGGGGGGGGGGGGGGCGGGGFFGGGCGGGGGGGGGGGGGGGG@@FFGGGGG9FFFGGGGGGDFGGGGGGGGGGGGFGFFGGFGFFDGFFGGFD5FFFBDFDFBB=@FGFFFBFB?+=*CEFFFF8?B++3?FFGFEGF*88)7=CCB))8)*6@8>BFFB)35A?C9;46E*1::(5>CC*7594
@M00200:205:000000000-AKKM3:1:1101:27216:6605 2:N:0:1
TACTAGGGTATCTAATCCTGTTTGCTCCCCACGCTTTCGCACATGAGTGTCAGTATTGGGCCAGAAAGCCGCCTTCGCCACTGATGTTCCTCCCGATATCTACGCATTTCACCACTACACCGGGAATTCCACCGGCCCCTACCGCCCTCAAGCCAACCAGTCCCCGACGACCCTCCCCGGTTGAGCCGGGGGCTTTCACGTCAGGCTTGATCAGCCGCCTGCGCGCGCTTTAAACCCAGCTGTAGTCAGA
+
CCCCCGGGGGGGGGGGGGGGGGGGGGGGGGEFEGGGGGGGBFGGGGGGGGGGGGGGGGGGGGGGGGGGGGCGGGGGGGGGGGGGDFGGGGGGFGDEEGGGFGGGGGFFGGFGGGC*?FFFGGGGGGG?FGGGGGGGGFG=?CGFGFGFGF8DFFGFFGG5@C@FF>9C9EF=*:9B>EG?<CCFFGGD>3=DEGGG?)<<16?:031(,84><2@;>GD((415,/7D)/,<)6)(;10(5:BD-))-66
@M00200:205:000000000-AKKM3:1:1101:20572:6611 2:N:0:1
TACTGGGGTATCTAATCCTGTTCGCTCCCCACACTTTCGCTCCTCAGCGTCAGGTAATGCCCAGAGAACCGCCTTCGCCACCGGTGTTCCTCCTGATATCTGCGCATTTCACCGCTACACCAGGAATTCCGTTCTCCCCTGCATACCTCCAGTCTGCCCGTATCGAAAGCAAGCAAGGTGTTAAGCACCTGGTTTTCACTCCCGACGCGACAAACCGCCTACGAGCCCTTTAGCCCAATTGTAGTC
+
CCCCCGGGGGFGGGGGGGGGGGGGGGGGGGGGGGGGGGFGGGGGGGGGGGGGGGGGGGGGGGGGGGGGGGGGGGGGGGGGGGGGGGGGGGGGGDFGGGGGGGGGGGGGGGGGGGGFGGGGGGGGGGGGGGGGGFFGDFGFFGGDGF8EGFGFGGGFFDF>E88D>FGGFGFFFF*6@F9FFCGFFGGFFGFFFFG?FEFC=@FA2>@=9@>B2@FGFGFFFF(:?G:FDF)-)).884(..6<A9<
@M00200:205:000000000-AKKM3:1:1101:23405:6627 2:N:0:1
TACTCGGGTATCTAATCCTGTTTGCTCCCCACGCTTTCGAGCCTCAGCGTCAGTAATGGACCAGTATGTCGCCTTCGCCACTGGTGTTCTTCCGAATATCTACGAATTTCACCTCTACACTCGGAGTTCCACATACCTCTTCCATACTCAAGATAGCCAGTATCAAAGGCAATTCCAAGGTTGAGCCCTGGGCTTTCACCTCTGACTAAACTATCCGCCTACGCTCCCTTTATACCCAGTTGTAGTC
+
CCCCCGGGGGGGGGGGGGGGGGGGGGGGGGFFGGGGGGGGGGGGGGGGGFGGGGGGFGGGGGGGGGGGGGGGGEGGGGEGGGGGGGGGGGGGGEDEGGGGGGGGGGGFFGGGGCFFGFFGGFDEECCFGGGGGGGGGFD<FGG?FFGFFDDDGFFFF,ADFGFGFFDFB8FBDB?FF9DDFGC=FGF??FFFDFGFAEGFEFFECFF@EE=@CEFGD5?=5C)9>=@F*27AECE*,59(04*8?**
@M00200:205:000000000-AKKM3:1:1101:12935:6643 2:N:0:1
TACTGGGGTATCTAATCCTGTTTGCTCCCCACGCTTTCGAGCCTCAGCGTCAGTAATGGACCAGTATGTCGCCTTCGCCACTGGTGTTCTTCCGAATATCTACGAATTTCACCTCTACACTCGGAGTTCCACATACCTCTTCCATACTCAAGATAGCCAGTATCAAAGGCAATTCCAAGGTTGAGCCCTGGGCTTTCACCTCTGACTAAACTATCCGCCTACGCTCCCTTTAAACTCAATTGTAGTC
+
CCCCCGGGGGGGGGGGGGGGGGGGGGGGGGGGGGGGGGGGFGGGGGGGGGGGEGGGGGGGGGGGGGGGGGGGGGGGGGGGGGGGGGGGGGGGGGGGGGGGGGGGGGGGGGGGGGGF7FGGGGGGGGGGGGGGGGFF=DDDFGGBFFGFGFGGGGGBDDGFFCEGFFGCBFFFF<FFF9DDFCFFFFF?DDF**=CFFFA8CDB5:E6>8=@AEFGFAGFFADF4)19CF87A<E>*?>EF<B?EF5@
@M00200:205:000000000-AKKM3:1:1101:8619:6650 2:N:0:1
TACTCGGGTATCTAATCCTGTTTGCTCCCCACGCTTTCGCGCCTCAGCGTCAGTTACAGTCCAGAGAGCCGCCTTCGCCACTGGTGTTCCTCCACATCTCTACGCATTTCACCGCTACACGTGGAATTCCGCTCTCCTCTTCTGCACTCAAGTCTCCCAGTTTCCAGTGCGTCACGGGGTTGAGCCCCGCACTTAGACACCAGACTTAAGAAACCGCCTGCGCGCGCCTTACGCCCAATTGTAGTC
+
CCCCCGGGGGGGGGGGGGGGGGGGGGGGGGGGGGGGGGGEFGGGGGGGDGGGGGGGGCCFG@FDFFGGGDGGGGGGGGEGCFGFGGGGGGFEFEGFGFGGGGEFEGGGGGGGGGGEGGGGGGEDGGGGGFFG=EGGCFGFFGGFAFGBG5D?@D@D9FFFG?EGFFGEFGA=A@FBA57>FECGFFGFA4*9B?CDAEGFBDFFF37648=CB:E=@D3213(:9*5)9<2?B?7;53.6?6<B9<
@M00200:205:000000000-AKKM3:1:1101:7538:6656 2:N:0:1
TACCGGGGTATCTAATCCTGTTTGCTCCCCACGCTTTCGAGCCTCAGCGTCAGTAATGGACCAGTATGTCGCCTTCGCCACTGGTGTTCTTCCGAATATCTACGAATTTCACCTCTACACTCGGAGTTCCACATACCTCTTCCATACTCAAGATAGCCAGTATCAAAGGCAATTCCAAGGTTGAGCCCTGGGCTTTCACCTCTGACTAAACTCTCCGCCTACGCTCCCTTTACACCCACTCGAAGTCAGAC
+
CCCCCGGGGGGGGGCGGGGGGGGGGGGGGGGGGGGGGGGGGGGGGCFGGGGEGGGGGGGGGGGGGGGGGGGGGGGGGGG>FCEGGGGGGGGGGGGGGFGGGGGCB8EGGGGGGGGFGG8FFDGCFCEGGGGGGDGFDFGFFAGDGFGFGF,==FFFFGFFGFFFEFDFFFFDFEFFFFFFFGGFDFGFFF75*;CFFCG@@@@E8=C7*))1*;DD=D?2)0<BAGFGGD:4*0*885(5((((,/174))
@M00200:205:000000000-AKKM3:1:1101:10582:6660 2:N:0:1
TACTGGGGTATCTAATCCTGTTTGCTCCCCACGCTTTCGAGCCTCAGCGTCAGTAATGGACCAGTATGTCGCCTTCGCCACTGGTGTTCTTCCGAATATCTACGAATTTCACCTCTACACTCGGAGTTCCACATACCTCTTCCATACTCAAGATAGCCAGTATCAGAGGCAATTCCAAGGTTGAGCCCTGGGCTTTCACCTCTGACTAAACTATCCGCCTACGCTCCCTTTATACCCAATTGTCGTCCGAT
+
CCCCCGGGGGGGGGGGGGGGGGGGGGGGGGGGGGGGGGGGDGGGGGGGGGGGGFGGGGGGGGGGGGGGGGGGGGGGGGGGGGGGGGGGGGGGG>FFEGGGGGGGG,FEGGGGFGGBFGGGGGEEEGGGGGGGGGFGGFGFFDGFG?FFGFGGADGFFGG?FFEFEDGCFEDDFFFFFFFFFGDDFFGFFGGFFGG+<CCE6=CB=A*7*:8EBEFG>FD=DC9?9EEGCFBCEE<<F3B9>=0*/8((5,,
@M00200:205:000000000-AKKM3:1:1101:5514:6703 2:N:0:1
TACCAGGGTATCTAATCCTGTTTGCTCCCCACGCTTTCGAGCCTCAGCGTCAGTAATGGACCAGTATGTCGCCTTCGCCACTGGTGTTCTTCCGAATATCTACGAATTTCACCTCTACACTCGGAGTTCCACATACCCCTTCCATACTCAAGATAGCCAGTATCAAAGGCAATTCCAAGGTTGAGCCCTGGGCTTTCACCTCTGACTAAACTATCCGCCTACGCTCCCTTTAAACCCAATTGTAGTC
+
CCCCCGGGGGGGGGGGGGGGGGGGGGGGGGGGGGGGGGGGGGGGGGGFGGGGGGGGGGGGGGGGGGGGGGGGGGGGGGGGGGGGGGGGGGGGGGGGGGGGGGGGGFGGGGFFGGGFGGGGGGGGGGGGGGGGGGGG8DGDFGGFGFGEFFFGGGGFFGFFGF7CEFFGFFFFFFFFFFGFGGGGFGGFFGGFFGGG<EFC@DEFFFFFEFFFF@FFA5BDDCA9>>?GFF=EFFE2C5(>E@EF4CC
@M00200:205:000000000-AKKM3:1:1101:27274:6710 2:N:0:1
TACTAGGGTATCTAATCCTGTTTGCTCCCCACGCTTTCGAGCCTCAGCGTCAGTAATGAGCCAGTGTGTCGCCTTCGCCACTGGTGTTCTTCCGAATATCTACGAATTTCACCTCTACACTCGGAGTTCCACACACCTCTCTCATACTCAAGACACCCAGTATCAAAGGCAATTCCGAGGTTGAGCCCCGGGATTTCACCCCTGACTGAAGTGTCCGCCTACGCTCCCTTTACGCCCAATTGTAGTC
+
CCCCCGGGGGGGGGGGGGGGGGGGGGGGGGGGGGGGGGGGGDGGGGGGGGGGGGGGGGGGGGGGGGGGGGGEGGGGGGGGGGGGGGFGGGGGGGGGGGGGGGGGGGGGGGFFEGGFGGGGGGGGGGGGGGGG8>DEEFFFFGGFGFFFGFGCCFFF?CCFFDCGEFGGFGFDFEFFB*C@FFDGADFFBGC>DGFFFFGFFB=@BF6*:BB4>CBD=DDFFBDF2C2?C7@E)1;.=:21)763?6?
@M00200:205:000000000-AKKM3:1:1101:19157:6712 2:N:0:1
TACTGGGGTATCTAATCCTGTTCGCTCCCCACACTTTCGCTCCTCAGCGTCAGGATATTCCCAGAGAACCGCCTTCGCCACCGGTGTTCCTCCTGATATCTGCGCATTTCACCGCTACACCAGGAATTCCGTTCTCCCCTGAATACCTCTAGTCTGCCCGTATCGGAAGCAAGCCAGGTGTTAAGCACCTGGTTTTCACTCCCGACGCGACAAACCGCCTACGAGCCCTTTACACCCAATTGTAGTCAGA
+
CCCCCGGGGGGGGGGGGGGGGGGGGGGGGGGGGGGGGGGGGGGGGGGGGGGGGGGGGGGGGGGGGGGGGGGGGGGGGEGGGGGGGGGGGFGGGGFAEFGFGGGGGGEGGGGGGGGDGGGGGGGGGGGGGGCFFDGGFFGFFGFFGFGFGFGGGGFFFGG>CDDGADGEFGFC5>FFFFGFGD>FFGGFFGCFFGGFFFFEE9>@AB@@BFFBFFGG>GE63=1:<C@G448ABB7:E::754:>9AFAB4
@M00200:205:000000000-AKKM3:1:1101:21609:6742 2:N:0:1
TACACGGGTATCTAATCCTGTTTGCTCCCCACGCTTTCGCACCTCAGTGTCAGTATTAGCCCAGGTGGTCGCCTTCGCCACTGGTGTTCCTTCCTATATCTACGCATTTCACCGCTACACAGGAAATTCCACCACCCTCTGCCATACTCTAGCTTGCCAGTTTTGAAAGCAGTTCCCAGGTTGAGCCCGGGGCTTTCACTTCCAACTTAACAAACCACCTACGCGCGCTTTCAACCCAATTGTAGTC
+
CCCCCGGGGGGGGGGGGGGGGFGGGGGGGGGGGGGGGGGGGGGGGFFGFFFFFFGGGGFGAFFGGGGGGGGGGGGGFFFGGGGGFGDGGGGGGGGGGG8FFFGFGGDGGGGGGGGFDFGGFGF8=FA8FDFGFGGGGFGFFGFFADD7=FGGGGGFFG8DEG>F5*?8DDFFDEDDFF?DGFGGFGGFECGB*17AFEFE50:*/47ABEFC34>*>F:(77(59?BD):3)<))/;;FD>37.6).
@M00200:205:000000000-AKKM3:1:1101:28024:6757 2:N:0:1
TACTAGGGTATCTAATCCTGTTTGCTCCCCACGCTTTCGAGCCTCAGCGTCAGTAATGGACCAGTATGTCGCCTTCGCCACTGGTGTTCTTCCGAATATCTACGAATTTCACCTCTACACTCGGAGTTCCACATACCTCTTCCATACTCAAGATAGCCAGTATCAAAGGCAATTCCAAGGTTGAGCCCTGGGCTTTCACCCCTGCCTAAACTAACCGCCTACGCTCCCTTTATACCCAGTTGTAGTCAGC
+
CCCCCGGGGGGGGGGGGGGGGGGGGGGGGGGGGGG@GGGGGGGGGGG?FGGGG<EFGGGGGGGGEFFCFGGGGGGGGGGGGDFGFDEGGGGGGGGGGGGGFFGGGGGGGGGGGGGFGGGGAFGGF>4?FGFFDFFCGFCDFGGFGFGBDFC?FGFD+@DD,35+DD8D9DF)*:DF94=?FFFF?8D*0@FFFG8DFCGE)=85):*0>6@@*)4@)<A49<-:>EDG;;;8<C?<C=((18*8**8@C)
@M00200:205:000000000-AKKM3:1:1101:25868:6782 2:N:0:1
TACAGGGGTATCTAATCCTGTTTGCTACCCACGCTTTCGCACCTCAGTGTCAGTGTCAGTCCAGAAGGCCGCCTTCGCCACTGGTATTCCTCCCGATCTCTACGCATTTCACCGCTACACCGGGAATTCTACCTTCCTCTCCTGCACTCTAGCTTGACAGTTCCGGATGCCGTTCCCAGGTTGAGCCCGGGGCTTTCACAACCGGCTTATCAAGCCACCTCCGCGCGCTTTACGCCCAATTGTAGTC
+
CCCCCDGGGGGGGGGGGGGGGGGGGGGGGGGGGGGGGGGGFFGGFGGGGGGCGFGGGGGGGGGGFGGGGGGDGGGGGGGGGGGGGGGGGGGGGGDGGGGGCGGGGGGGGGGGGDGFGGGFGGGGGC88FA8DDFFF=DEDDFFFFFGEGFFCGGGFFGGFGGFD=EDEFDFAFDFFFF6:DEFD>EGF>*C4@EGGFEGFFFF>2552@CCEEFFG@F5;(/2>>C.>33().801:(8:<254<5)
@M00200:205:000000000-AKKM3:1:1101:8521:6790 2:N:0:1
TACAGGGGTATCTAATCCTGTTTGATCCCCACGCTTTCGTGCCTCAGCGTCAATCATCCGTTCGTGAGATGCCTTCGCAATCGGTGTTCTGTGTGATCTCTATGCATTTCACCGCTACACCACACATTCCTCCCACGGCACGGACATTCAAGACTCCCAGTTCGCGAGGCAGTTCACAGGTTGAGCCCGCGCATTTCACCTCACGCTTAAAAGTCCGCCTACGCACCCTTTAAGCCCAATTGTAGTC
+
CCCCCFGGGGGGGGGGGGGGGGGGGGGGGGGGGGGGGGGGGGGGGGGGGGGGGGGGGGGGGGGGGGGGGGGGGGGGGGGGGGGCFGGGGGGGGGGGGGGGGGGGGGGGGGGGGGGDGGGFGGGGGGGGGGGGGEDEGEDAFGGFGF?DGFFDFGGFFGGFGGDDA5=@>EEAA7EFCFG9FGGD53@F>DEFFDEGFEGFEBFFBDFFFFF<CECF830;@;@)6C:DF*43?AE:C::?2<6A9:<
@M00200:205:000000000-AKKM3:1:1101:26275:6821 2:N:0:1
TACGCGGGTATCTAATCCTGGTTGCTCCCCACGCTTTCGAGCCTCAGCGTCAGTAATGGACCAGTATGTCGCCTTCGCCACTGGTGTGGTTCCGAATAGCGGGTAATTTCACCTCTACACTCGGAGTTCCCCATACCTCTTCCGTGGTCAAGATACCGGGTATCAAAGGCAATTGAAAGGTTGGGCCCTGGGCTTTCAGCGGTCACTAAACTATCCGCCTACGCGCCCTTTACACCCAATTGTACTCAGAC
+
CCC,6=8CFGGGGFFGGG,CCEFGGGGGGG?GGGGGGGGGGGG8@,CC@FGGGGGFFGGFAF,CFGEDGG,BCFGGGGGGGGGGGGG,,49CFGGGGGA=6+++69EFGGGGG?EFGG8EFGFCFEEFGFCF=?FGGFGEF8,*6*+12;2=@D++*++03355;ECA0,01**0++450@<3**,4393::ACCGB*,//(0(/6))(64<3)?A?GD;((().*0/978<942<G(32-4..))-...)
@M00200:205:000000000-AKKM3:1:1101:27137:6832 2:N:0:1
TACGGGGGTATCTAATCCTGTTTGCTCCCCACGCTTTCGAGCCTCAGCGTCAGTAATGGACCAGTATGTCGCCTTCGCCACTGGTGTTCTTCCGAATATCTACGAATTTCACCTCTACACTCGGAGTTCCACATACCTCTTCCATACTCAAGATAGCCAGTATCAAAGGCAATTCCAAGGTTGAGCCCTGGGCTTTCACCTCTGACTAACATATCCGCCTACCCTCCCTTTAAACCCAATTGTAGTC
+
CCCCCGGGGGGGGGGGGGGGGGGGGGGGGGGGGGGGFFGGGGGGGGGFGGGGGGGGGGGGGGGGGGGDGGGGGGGGGGGGGGGGGGGGGGGGGGGFDFGGGFFGGGGGGFCGGGFF+?DFGGGGDE>FGFGGGGGGGFGFFGGFG7FFGFF6EGCFFGDF8+;=DFG8DFBFF<FFFF??FGFFFGGFFCFFFFFF+*@>*0:)9A;?:;.A*/?:9DD-((().4):9;B*9*)3B((6647CE<<
@M00200:205:000000000-AKKM3:1:1101:7095:6848 2:N:0:1
TACGCGGGTATCTAATCCTGTTTGCTACCCACGCTTTCGAGCCTCAGTGTCAGTTACAGTCCAGAGAGCCGCTTTCGCCACCGGTGTTCCTCCATATATCTACGCATTTCACCGCTACACATGGAATTCCACTCTCCTCTACTGCACTCAAGTCTAACAGTTTCCAATGCACACAATGGTTGAGCCACTGCCTTTTACATCAGACTTATTAAACCACCTGCGCTCGCTTTATACCCAGTTGTAGTC
+
CCCCCGGGGGGGGGGGGGGGGGGGGGGGGGGGGGGGGGGGGGGGGGGGGGGGGGGGGGGGGFGFGGGGGGGGGGGGGGGEFFGGGGGGGGGGFFEFGGGGGGGGGGGGGGGGGGGFGGGGG?FGGFDGFGGGGGGGGFGCFGGFGFFEDF8DCFGFFGGFFDEGFFGGFFFFFFF?FF?BF>CGFEGFFDGFFGGGFBGFFFFEFFCEEEEFFE68BCA@2:()5:?59:C<C)75+3=?EFFEFF
@M00200:205:000000000-AKKM3:1:1101:9389:6857 2:N:0:1
TACAGGGGTATCTAATCCTGTTTGCTCCCCACGCTTTCGAGCCTCAGCGTCAGTAATGGACCAGTATGTCGCCTTCGCCACTGGTGTTCTTCCGAATATCTACGAATTTCACCTCTACACTCGGAGTTCCACATACCTCTTCCATACTCAAGATAGCCAGTATCAAAGGCAATTCCAAGGTTGAGCCCTGGGCTTTCACCTCTGATTAAACTATCCGCCTACGCTCCCTTTAAACCCAATTGTAGTCAGA
+
CCCCCGGGGGGGGGGGGGGGGGGGGGGGGGGGGGGGGGGGFGGGGGGGGGEGGGGGGGGGGGGGGGGGGGGFGGGGGGGGGGGGGGGGGGGGGGGGGGGFFGGGGGGGGGGGGGGFGGGGGGGGECCFGGGGGGGGGFGFFGGFGFGFGFGFEDDFFFGFGGFGFFFGFGFFFFFFFFFFGGGF5=F5DDG596E7+;CE@@EECC<C7CBCCCFFDGFD=:@4:C>FCFBE6;=:E=(5>@?CECCFF8
@M00200:205:000000000-AKKM3:1:1101:8814:6866 2:N:0:1
TACAAGGGTATCTAATCCTGTTTGCTACCCACGCTTTCGAGCCTCAGTGTCAGTTACAGTCCAGAGAGCCGCTTTCGCCACCGGTGTTCCTCCATATATCTACGCATTTCACCGCTACACATGGAATTCCACCCTCCTCTACTGCACTCAAGTCTAACAGTTTCCAATGCACACATTGGTTGAGCCACTGCCTTTTACATCAGACTTATTAAACCACCTGCGCTCGCTTTAAACCCAATTGTAGTCAGTTC
+
CCCCCGGEGF,FFGFGG<ECCEFFGG<FFGGGEGCCDFGG<@F<EFGGGGGGF<ECFGGGGGEFFGFEG@FGGCDFGGGG7EFG@FGGGGGGGGGG<C@FAFGF>CF:=ECEA6CE>FEFGG=EE9DFEGFE+++>CDG98ECFF9?DGB866=DDBG?D==997C+@9=9D88B*<D==>+=+?8=DF+9;A,,;+8,*5*>*)5*1*5@*;:6>=595)19:<***996*/002*/(*./8<<C>6**/
@M00200:205:000000000-AKKM3:1:1101:25678:6891 2:N:0:1
TACCCGGGTATCTAATCCTGTTTGCTCCCCACGCTTTCGCGCCTCAGCGTCAGAACCGGACCAGACAGCCGCCTTCGCCACTGGTGTTCTTGCGAATATCTACGAATTTCACCTCTACACTCGCAGTTCCGCTGTCCTCTTCCGGTCTCAAGCCAACCAGTATCGAAGGCAATTCTGTGGTTGAGCCACAGGCTTTCACCCCCGACTTAATCGGCCGCCTACGCGCCCTTTAAACCCAGTTGTAGTCAGA
+
CCCCCGGGGGGGGGGGGGGGGGGGGGGGGGGGGGCEGGGGGGGGGGGGGGGGGGGGGGGGGGGGGGGGGGGGGGGGGGGDGGGGFFGDGGGGGGGGGGGGGFGGGGGGGGGGGFGFGGGGGGGGFGCCADEGGGGCGFGEF8DBGFGFGF2ADGGFFGGFGDC7=FDG>DFC5=FFFFGFGGGGA>FFFGEFFFFG+1@=526=9B61CCCE615C9DFFB??>1E5D7*4ABFBB5(352<<>A44<A<
@M00200:205:000000000-AKKM3:1:1101:21385:6893 2:N:0:1
TACGGGGGTATCTAATCCTGTTTGCTCCCCACGCTTTCGAGCCTCAGCGTCAGTAATGGACCAGTATGTCGCCTTCGCCACTGGTGTTCTTCCGAATATCTACGAATTTCACCTCTACACTCGGAGTTCCACATACCTCTTCCATACTCAAGATAGCCAGTATCAAAGGCAATTCCAAGGTTGAGCCCTGGGCTTTCACCTCTGACTAAACTATCCGCCTACGCTCCCTTTAATCCCACTTGTAGTC
+
CCCCCGEGGGGGGGGGGGGGGGGGGGFFGGGGGGGGGGGGDGGGGGGGGGGGGGGGGGFGGGGGGGFFGGGCGGGGGGGGGGGGGGGGEGGGGGGGG=FGGGGGG,FDGFFFFGGFGGGGEFGD7CEGGGGGGGFGFFA5<DFFGFGDFFGGGGFDFDDDFFEGFFGGFGFFFFFFFCFFGGGCFGGFFGC5AFGFFEG@E@>3A;*>=E;CAACDAD>2@:2):EDC?>3C))1/<;;3)..63/7
@M00200:205:000000000-AKKM3:1:1101:23757:6897 2:N:0:1
TACTGGGGTATCTAATCCTGTTCGCTCCCCACGCTTTCGCGTCTCAGCGTCAGTACCGTCCCAGAGAGCCGCTTTCGCCACCGGTGTTCCTCCATATATCTACGCATTTCACCGCTACACATGGAATTCCACTCTCCTCTACTGCACTCAAGTCTAACAGTTTCCAATGCACACAATGGTTGAGCCACTGCCTTTTACATCAGACTTATTAAACCACCCTCGCTCGCCTTAACCCCAATTGTAGTACGATC
+
CCCCCGGGGGGGGGGGGGGGGGAGGGGGGGGGGGGGGGGGGGGGGGGGGGGGGGGAFGGGGGGG8FDGCFGG>FFGGGGGE<FGGGGGGGGGGDFFGGGGGGGGGGGGGGGGGGGFGGGGFDGGGFFGGGGGGGDFGFGE5F,;EFGB?DGGFD=;<FCFFCFGFF+@9@9=<)*58CDFFG+5AFGF>CGA6@AC9C;*2:86>59C6**21*:87C*)/(6)5*?):83/)/=31(/7<?).).)/2=2
@M00200:205:000000000-AKKM3:1:1101:17979:6905 2:N:0:1
TACTGGGGTATCTAATCCTGTTTGCTCCCCACGCTTTCGCACCTCAGTGTCAGTATCAGTCCAGGTGGTCGCCTTCGCCACTGGTGTTCCTTCCTATATCTACGCATTTCACCGCTACACAGGAAATTCCACCACCCTCTACCATACTCTAGCTCGTCAGTTTTGAATGCAGTTCCCAGGTTGAGCCCGGGGATTTCACATCCAACTTAACGAACCACCTACGCGCGCTTTAAGCCCAATTGTAGTC
+
C<CCCGGGGGGGGGGGGGGGGGGGGGGGGGGGGGGGGGGGGGGGGGGGGGGCGGGGGGGGGGGGGGGDFGGGGGGGFGGGGGGGGGGGGGGGGGG,FAE;AFGGGGGGGGGGF>C>CFGGGGFDFEGEFADGGGGEGFF5DFGDE?FEGFGBFGG>BEC>==DGDDFFFGFEFEFFFB?*@E6=?EGFDGD*<>ECEEF**88@@C5:6>AD9AGCDFEF55>5=E)9)7=95>4;F(437))1).9
@M00200:205:000000000-AKKM3:1:1101:4882:6928 2:N:0:1
TACTGGGGTATCTAATCCTGTTTGCTCCCCATGCTTTCGTGCCTCAGTGTCAGTGCTGGTCCAGACAGTCGCCTTCGCCACGGATGTTCCTCCTGATCTCTACGCATTTCACTGCTACACCAGGAATTCCACTATCCTCTACCGCACTCTAGCCCGCCAGTATCCAATGCCATTCCCAGGTTGAGCCCAGGGCTTTCACATCGGACTTAACGAACCACCTACGCACCCTTTAAACCCAATTGTAGTC
+
CCCCCGGGGGGGGGGGGGCFGGGGGFGGGGGGGGFGGGGGGGGGGGGGGGGGGGGGGFGGGGGGGGGCFCEGGGGGGGGGGGCGECFGGGGDFGGAEFGGGGGGGGGGFGCG@DGFGGGGGG8>4EFGFFGGGFGGGFGFFGGFGFGBFFGFGDGEFGGF?9>FFFDGFF?DFFFF+88DFF8+?C8DF?=9AGGGFEGF*:=5):=89*>585B5)9A:B29:2?)**274*08BG9917<C3C?3
@M00200:205:000000000-AKKM3:1:1101:11998:6937 2:N:0:1
TACGGGGGTATCTAATCCTGTTTGCTCCCCACGCTTTCGAGCCTCAGCGTCAGTAATGGACCAGTATGTCGCCTTCGCCACTGGTGTTCTTCCGAATATCTACGAATTTCACCTCTACACTCGGAGTTCCACATACCTCTTCCATACTCAAGATAGCCAGTATCAAAGGCAATTCCAAGGTTGAGCCCTGGGCTTTCACCTCTGACTAACCTATCCGCCTACGCTCCCTTTACACCCAATTGTAGTC
+
CCCCCGGGGGGGGGFGGGGGGGGGGGGGGGGGGGGGGGGGGGGGGGGGGGGGGGGGGGGFGGFGGGGGGGEGGGGGGGGGGGFFGGGGGGGGGEGEGGGGGGGGGGGGGGFGFGGFGGGGAF@CFD>FGDEGD?FGGFGFBGGFGFGFGFE+DFC5BFGBFFEGFCG8*@D8*@AFFFFFFFGGFGDFFFGFFGGGFFGE6@3)9>**>5>CBEGGA>DF=@2:@EDF6;=<EC@=@@D3.).)116
@M00200:205:000000000-AKKM3:1:1101:20531:6940 2:N:0:1
TACTCGGGTATCTAATCCTGTTTGCTCCCCACGCTTTCGTGCCTCAGCGTCAGTGTTAGCCCAGGGGGCTGCCTTCGCCATCGGTGTTCCTCCGCATCTCTACGCATTTCACTGCTACACGCGGAATTCCACCCCCCTCTGCCACACTCAAGCCCGCCAGTTTCCACTGCCATTCCCGGGTTAAGCCCAGGGCTTTCACAGCAGACATAACGAACCGCCTACGCACTCTTTAAACCCAATTGTAGTCAGA
+
CCCCCGGGGGGGGGGGGGGGGGGGGGGGGGGGGGGGGGGGGGGGGGGGGGGGGGGGGGFGGGGGGEGGGGGGGGGGGGGGGGGGGGGGGGGGGGGGDGGGGGGGGGGGGGGGGGGFGGGGGGGGGEFGFGFGGGGGGFGFFGFFGFG@FFG?FDF>EGGFFFEGFFGGFGFFFEFFFADBGGFFFGFFFFGEFDFFF?9CF@DDFFFC4;83;1BC3CD?:?::1:.**24:<<24/(48<)6<<><4<A
@M00200:205:000000000-AKKM3:1:1101:6767:6959 2:N:0:1
TACACGGGTATCTAATCCTGTTTGCTACCCACGCTTTCGAGCCTCAGTGTCAGTTACAGTCCAGAGAGCCGCTTTCGCCACCGGTGTTCCTCCATATATCTACGCATTTCACCGCTACACATGGAATTCCACTCTCCTCTACTGCACTCAAGTCTAACAGTTTCCAATGCACACAATGGTTGAGCCACTGCCTTTTACATCAGACTTATTAAACAACCTGCGCTCGCTTTCTACCCAGTTGTAGTC
+
CCCCCGGGGDGGGGEGGGGE@FFGGGFGGGGGGGGDGGGGFFGGGGGGGGGGGFGGGGGGGGGGGGGGGGGGGGGGGGGGCDGGGGGGGGFGGGGG<AFFFGFGGEEFGGGGGGGFGGGGGGGGGGGFGCF9FGFFGFCDFGGFGFGFFF8=EDCFFFFFED*+;DDGF8<DBDF?FF?FFGFDBFFDFDE;CCEG7=CEEA665870AAE5E6,38CA):)>:9*97*8*8*>55,(5*9C4?81
@M00200:205:000000000-AKKM3:1:1101:17741:6984 2:N:0:1
TACTGGGTTATCTAATCCTGTTTGCTCCCCACGCTTTCGCACCTCAGCGTCAATACCAGTCCAGTGAGCCGCCTTCGCCACTGGTGTTCTTCCGAATATCTACGAATTTCACCTCTACACTCGGAATTCCACTCACCTCTCCTGGATTCAAGCGATGCAGTCTTAAAGGCAATTCTGGAGTTGAGCTCCAGGCTTTCACCTCTAACTTACAAAGCCGCCTACGTGCGCTTTAAACCCCGTTGTAGTC
+
CCCCCGGCFGGGGGGGGGGGGGGGGGGGGGGGGGGGGGGGGGGGGGGGGGGGGGGGGGDGGGGGGGGGGGGGGGGGGGGGGGFGGGGGGGGGGGGGGGGGGGGGG8FGGGGGGGGFGGGGGGGDGGGGGFGGGGGGGFGFFGGFGFCDGFGGGDDFFGFFGGFG7FFG?GFFFFFFFFC6D8CCFGGFFGG?FCFFFFGFFFFFFFCEFFFCF@FGFGFFFFAF2@;D5?2*04;=C-(:;6;CEE<
@M00200:205:000000000-AKKM3:1:1101:9098:6986 2:N:0:1
TACGCGGGTATCTAATCCTGTTTGCTCCCCACGCTTTCGAGCCTCAGCGTCAGTAATGGACCAGTATGTCGCCTTCGCCACTGGTGTTCTTCCGAATATCTACGAATTTCACCTCTACACTCGGAGTTCCACATACCTCTTCCATACTCAAGATAGCCAGTATCAAAGGCAATTCCAAGGTTGAGCCCTGGGCTTTCCCCTCTTCCTACACTATCCGCCTACGCTCCCTTTAAACCCAATTTTCGTAGGAC
+
CCCCCGGGGGGGFF,FGGFGGGGGGGGGGGGGGDEGGGD8BFGGGFFGGCGGGGDGGGGGGGFGGGGGGGGGGGGGGGGGGGGGAFGEGGFGGGGGGEECEGFG>E=:DFFGGGGFGGFECFGGEDGCFGGGCE=FF7=D5=;9EEFEFD1?6=80+DFFGF;=*?+9DGFDFFF79EFFC<D6ACG?F6+:AFF9+0@@)))**36<@:4C@*5<4*:)/:94(4)1240**/),8(,6))))((((,.)
@M00200:205:000000000-AKKM3:1:1101:9460:7011 2:N:0:1
TACGCGGGTATCTAATCCTGTTTGCTCCCCACGCTTTCGAGCCTCAGCGTCAGTAATGAGCCAGTGTGTCGCCTTCGCCACTGGTGTTCTTCCGAATATCTACGAATTTCACCTCTACACTCGGAGTTCCACACACCTCTCTCATACTCAAGACACCCAGTCTCAAAGGCAATTCCGAGGTTGAGCCCCGGGATTTCACCCCTGACTTAAATGTCCGCCTACGCTCCCTTTCCACTCAATTGTAGTC
+
CCCCCGGGFCGGGGFGFGGFGEFGFGGGGGGGGGGGGGGGGGGGGGGGGGGGGG,AFFEGGGGGGGGGGGGGGGGGFEGGGGFGFGGGGGFFGFEGGGGGG8EFG?CDFGGGGGGB+CFFEGGG@EEGFGGFFGCGGFGFFGGFG?D*?@C?FF8F5EC5F+;DDFGGFGF5CEFFFF69@<F5*3@@DGCDAE?FFEE=5@DDFF>ECE45@EFF6D:103;B(3>DC73)7)7)?(;)6)9))).
@M00200:205:000000000-AKKM3:1:1101:14753:7019 2:N:0:1
TACTAGGGTATCTAATCCTGTTCGCTCCCCACGCTTTCGCGCCTCAGCGTCAGTACCGTTCCAGCGAGCTGCCTTCGCCACCGGTGTTCCTCCTGATATCTGCGCATTTCACCGCTACACCAGGAATTCCGTTCTCCCCTGAATACCTCTAGTCTGCCCGTATCGGAAGCAAGCCAGGTGTTAAGCACCTGGTTTTCACTCCCGACGCGACAAACCGCCTACGAGCCCTTTAAGCCCAGTTGTAGTC
+
CCCCCGGGGGGGGGGGGGGGGGGGGGGGGGGGDGGGGGGGEGGGGGGGGGGGGGGGGGGGGGGGGGDFGGGGGGGGGGGGGGGGGD:FFGFGFGGC<FGGGGGGGD7FGG9FFEEEGGGFFGGGGGGGGGGGGGGGDFE<FGCFGFGFGFGGGGGDF>@5=CDCAFGGEGF<FFFFFFGAFC<FCFA5AFGFFGCGFF76*0>==>=BFFF>B8EC>GFFD@?B?C)>*57<<>22C:(.5<D<<6)
@M00200:205:000000000-AKKM3:1:1101:3531:7035 2:N:0:1
TACTGGGGTATCTAATCCTGTTTGCTACCCACGCTTTCGAGCCTCAGTGTCAGTTACAGTCCAGAGAGCCGCTTTCGCCACCGGTGTTCCTCCATATATCTACGCATTTCACCGCTACACATGGAATTCCACTCTCCTCTACTGCACTCAAGTCTAACAGTTTCCAATGCACACAATGGTTGAGCCACTGCCTTTTACATCAGACTTATTAAACCACCCTCGCTCCCTCTAAAACCAACTGTAGTCAGCAC
+
CCCCCFGGGEGGGDFFFGFFFGFGGFGGGGGCGGGGGGGGGGGGGGG<ECFFGG,FCFGAEGFGGGGGGGGG7C@FCFGGF@7CEFGGGGFGFGGGGG8CDFFGGGCF8FGFAED>DGGGGGGGCFDFGDGC9@8EGF8:FEEDGFG*AFFG,++3CEDFAD*?C?DD68@5?DB*:0+?,@6=*@=FBF,*;9:@FFF7*:5*::70*20;*9@,)3*):):*-*39*0*:**.:76((87CE5096)*-
@M00200:205:000000000-AKKM3:1:1101:26072:7053 2:N:0:1
TACAGGGGTATCTAATCCTGTTTGCTCCCCACGCTTTCGCACCTCAGCGTCAATATCTGTCCAGATCGCCGCCTTCGCCACTGGTGTTCCTCCCGATATCTACGAATTTCACCGCTATACCTGGAATTCTACCCCCCTCTACGAGACTCAAGCTTGCCAGTATCAGATGCAGTTCCCAGGTTGAGCCCGGGGATTTCACATCTGACTTAACAAACCGCCTGCGTGCGCTTTAAACCCAATTGTAGTC
+
CCCCCGGGGGGGGGGGGGGGGGGGGGGGGGGGGGGGGGGGGGGGGGGGGGGGGFGGGGGGGGGGGGGGGGGGGGGGGGGGGGGGGFGGGGGCGGGGGGGGGGGGGGGFGGGGGGGEG7;BFGGGGGGGGGGFGGGGGEGFFGGFGB65=DGGFGFFFDFFGG@DEFGEFAACFFFFFAF>FFCGFGFFDGGEBEFCC?FE?=EFFF=EE=E?@DG51CD(4;08;DBD)80;66<?E<?BA)).564
@M00200:205:000000000-AKKM3:1:1101:27596:7069 2:N:0:1
TACTCGGGTATCTAATCCTGTTTGCTCCCCACGCTTTCGAGCCTCAGCGTCAGTAATGGACCAGTATGTCGCCTTCGCCACTGGTGTTCTTCCGAATATCTACGAATTTCACCTCTACACTCGGAGTTCCACATACCTCTTCCATACTCAAGATAGCCAGTATCAAAGGCAATTCCAAGGTTGAGCCCTGGCCTTTCACCTCTGACTAAACTATCCGCCTACGCACCCCTTACACCCCATTGTAGTC
+
CCCCCDEGFGGGGGGGGGGGGGGGGGGGGGGGGGG7DFGGGGGFFFGFGGGGG,CDGGGFGGGGFDFFGGFFGGGGGGGGGCFGEDGGGFEFGB==FDFFFGGFCGGGGGGGGGGFGGGG,8DDGGGGGGGGGDGGGDGFDDGFGD6>FDFG92=<7@=*@=9FEDF,6DF5D<FCF7D?:E+@68E?5=6*39,=BEFE*:8):7=3*3@*6*>:AFE>5@09)19D*3).>=BB@->5845/*1@
@M00200:205:000000000-AKKM3:1:1101:21287:7071 2:N:0:1
TACTGGGGTATCTAATCCTGTTTGCTCCCCACGCTTTCGAGCCTCAGCGTCAGTAATGGACCAGTATGTCGCCTTCGCCACTGGTGTTCTTCCGAATATCTACGAATTTCACCTCTACACTCGGAGTTCCACATACCTCTTCCATACTCAAGATAGCCAGTATCAAAGGCAATTCCAAGGTTGAGCCCTGGGCTTTCACCTCTGACTAAACTATCCGCCTACGCTCCCTTTAACCCAATTGTAGTCCGATC
+
C<CCCFGGGGGGGFGGGGGGGGGGGGGGGGGGGGGGGGGGDFGGGGGGEFEEEG@FGGGGGGGGGGGFGGCGGEGGGGFGGGGGGGGDFFFGGGGCE@8FGGGGGGGFGGGGGGGFGGFGGGFCCCEGGGGGGGDFFFCDFFGCFFGFGFGCCA+<DFDFFFCGEF+@DGBDFFFFFB8*CFGGBFD5:=+5@?EDFEGFFB@)**0;@)5>5AFC);>D):):4=:C9C)*9A.7=(0*.0**09*/((/
@M00200:205:000000000-AKKM3:1:1101:7717:7167 2:N:0:1
TACACGGGTATCTAATCCTGTTTGCTCCCCACGCTTTCGAGCCTCAGCGTCAGTAATGAGCCAGTGTGTCGCCTTCGCCACTGGTGTTCTTCCGAATATCTACGAATTTCACCTCTACACTCGGAGTTCCACACACCTCTCTCATACTCAAGACACCCAGTATCAAAGGCAATTCCGAGGTTGAGCCCCGGGATTTCACCCCTGACTTAAATGTCCGCCTCCGCTCCCTTTATACCCAGTTGTAGTC
+
CCCCCGGGGGGGGGGGGGGGGGGGGGGGGGGGGGGGGGGGGGGGGGGGGGGGGGGGGGGGGGGGGGGGGGGGGGGGGGGGGGGGGGGGGGGGGGGGGGGGGGGGGGGGGGGGGGGFGGGGGGGGEGGFGGGGGGGGDFGFFGG5FFGFGFD8FFFFFEGFGGFGFFGGFGFFFDFFFDD5FDCFAFGFFGGFFGGGFEFFF=BD@E;?EAEE<CCEDGE@(255>EDG4:=E?CC<C38.97/<573
@M00200:205:000000000-AKKM3:1:1101:19419:7197 2:N:0:1
TACAAGGGTATCTAATCCCTTTTGCTCCCCATGCTTTCGTGCCTGAGCGTCAGTAACTGTCCAGGTAACCGCCTTCGCCTCTGGTGTTCCTCACGATATCTACGCATTTCACTGCTACACCGTGAATTCCGTTACCCTCTCCAGTACTCTAGTCGAGTAGTTTCAGACGCAGTTCCGAGGTTGAGCCTCGGGATTTCACATCTGACACACCCAACCGCCTGCGCACCCTTTACACCCAATTGTAGTC
+
CCCCCGGGGGGGGGGGGGGGGGGGGGGGGGGGGGGGGGGGGGGGGGGGGGGGGGGGGGGGGGGGGGGGGGGGGGGGFGGGGGGGGGGGGGGGGGFEFGGGGGGGGGGGGGGGGGGFGGGGGGGGGGGGGGGGGGGFGFGFFGGFGFGFGFGFGGGEEGFFFGEGFF8ADGFFFFFFFDGFGGGGFGGFFGGFEDEC9=CEC@EC@7@E@D5A>>EE@>DD679?=?AG*94<E?43C1@DEEE<?7<
@M00200:205:000000000-AKKM3:1:1101:25599:7198 2:N:0:1
TACCAGGGTATCTAATCCGGTTTGCTCCCCACGCTTTCGAGCCTCAGCGTCAGTAATGGACCAGTATGTCGCCTTCGCCACTGGTGTTCTTCCGAATATCTACGAATTTCACCTCTACACTCGGAGTTCCACATACCTCTTCCATACTCAAGATAGCCAGTATCAAAGGCAATTCCAAGGTTGAGCCCTGGGCTTTCACCTCTGACTAAACTATCCGCCTACGCTCCCTTTAAACACAATTGTAGTC
+
CCCCCGGGGGGGGGGGGGGEFGGGGGGGGGGGGGGGGGGGGGGGEGGGGFGGGGGGGGGGGEGGFGGGGGGGGGGGGGGGGGGGFGFGGGFFGGGCEFFGGGGGGGGGGGFEGGGFGGGGGGGGGGG8FFGGGGGCFFGFFGGFGFCEGFGGGFGBDEC?=9DGFFGGFGFDFF7DFFGFFGGCD8,<DFG?*@AF+*;5*:55=E6*88@ECFGGACB94>AE=5?FC?0674**=(6=;BCEE**
@M00200:205:000000000-AKKM3:1:1101:13283:7206 2:N:0:1
TACGCGGGTATCTAATCCTGTTTGCTACCCACGCTTTCGAGCCTCAGTGTCAGTTACAGTCCAGAGAGCCGCTTTCGCCACCGGTGTTCCTCCATATATCTACGCATTTCACCGCTACACATGGAATTCCACTCTCCTCTACTGCACTCAAGTCTAACAGTTTCCAATGCACACACTGGTTGAGCCACTGCCTTTTACATCAGACTTATTAAACCACCTGCGCTCGCCTTACACCCCATTGTAGTC
+
CCC?CGGGGGGGGGGGGGGGGGGGFGFGGGGGGGGGGGGFG7FGGGGGGGGGFGGD<EFFGGGGG8CFGGGGGCGGGGGGGGGGGGGGGGGGGGGGGGAFEGGG7CEGFGGGGGGFGGGFCFDFGGGGGGGG91DFFFGF5EFFGF?EGBFCF?3<+E?DGD>+9DC9DFFFFBB*;A59EEDCFE,:FFGC;@FG;=EEE56*)36*:AE*9*88BGA)-(/)8*/)C97;9.3(*,(.))/96?
@M00200:205:000000000-AKKM3:1:1101:13509:7233 2:N:0:1
TACGGGGGTATCTAATCCTGTTCGCTCCCCATGCTTTCGCTCCTCAGCGTCAGTTAATGCCCAGAGACCTGCCTTCGCCATCGGTGTTCCTCCTGATATCTGCGCATTTCACCGCTACACCAGGAATTCCAGTCTCCCCTACATCACTCTAGTCTGCCCGTACCCACCGCAGATCCGGAGTTGAGCCCCGGACTTTCACGGCAGACGCGACAAACCGCCTACGAGCTCTTTACACCCAATTGTAGTC
+
CCCCCGGGGGGGGGGGGGGGGGGGGGGGGGGGFGGGGGGGGGGGGGGGGGGGGGGGGGGGGGGGGFGGGGFGGGGGGGGGGGDFGGGGGGGGGGFGGFGGGGGGGC7FGGGGGGGFGGFGGFGGGGGGGGGGGGGG@FGFFGGFGFFFGFGGGGGFFFGFGGF6CFD>DGFAD@FFFD>>FFGGFDF>EDC?BECFFCGB@1>@@DFF;(1632CFBGEB6<0<?E>FFGF9<))4:?(()364:44
@M00200:205:000000000-AKKM3:1:1101:22730:7243 2:N:0:1
TACTGGGGTATCTAATCCTGTTTGCTCCCCACGCTTTCGAGCCTCAGCGTCAGTAATGGACCAGTATGTCGCCTTCGCCACTGGTGTTCTTCCGAATATCTACGAATTTCACCTCTACACTCGGAGTTCCACATACCTCTTCCATACTCAAGATAGCCAGTATCAAAGGCAATTCCAAGGTTGAGCCCTGGGCTTTCACCTCTGACTAAACTATCCGCCTACGCTCCCTTTAAACCCAATGTAGTC
+
CCCCCGGGGGGGGGFGGGGGGGGGGGGGGGGGGGGGGGDGFFGGGGFGDBFGGGGGGGGGGGGGGGGGGGGGGGGGGGGGGFGGGCGGGGGGGGGFGGGGGGGGDGGGGGGGFGGFGGGGGGGD@EECGCGGGGCFEFGBFFGDG9FEGFGFCFGBFGGBEF7CFF?CDGFDBBDFFFFADDDFBFGDD=FD5DFGFFGEF@EE7==C=5EFFEGG)9A==@554=D>CC3><<=@G@D23CC4?C
@M00200:205:000000000-AKKM3:1:1101:26539:7245 2:N:0:1
TAACACGGGTATCTAATCCTGTTTGCTCCCCACGCTTTCGAGCCTCAGTGTCAGTTACAGGCCAGAGAGCCGCTTTCGCCACCGGTGTTCCTCCATATATCTACGCATTTCACCGCTACACATGGAATTCCACTCTCCTCTCCTGCACTCAAGTCTACCAGTTTCCAATGCATACAATGGTTGAGCCACTGCCTTTTACACCAGACTTAATAAACCACCTGCGCTCGCTTTAAGCCCCATTGTAGTC
+
CCCCCGGGGGGGGGGGGGGGGGGGGGGFGGGGGGGGEFGGGGGGFGEGGGGGGGGGGGGGGGGGGGCFGGGGGGGGGGGGGGGGGGGDFFGGGGGGGGGGGGFGGGEGCFGGGGGFGFGGGGGGGGGGGCFFGGGG,;ADFGGFGFGFGFF6EFFFFFG?FFDGFFGDF@DEFBFF+?AFFA>=DD:CA79;?@FFF*@7@BBC@BBFE=CCECGFDGF52=9>=;)7*2:47**8;(834C??C6<
@M00200:205:000000000-AKKM3:1:1101:25880:7248 2:N:0:1
TACTGGGGTATCTAATCCTGTTTGCTACCCACGCTTTCGAGCCTCAGTGTCAGTTACAGTCCAGAGAGCCGCTTTCGCCACCGGTGTTCCTCCATATATCTACGCATTTCACCGCTACACATGGAATTCCACTCTCCTCTACTGCACTCAAGTCTAACAGTTTCCAATGCACACAATGGTTGAGCCACTGCCTTTTACATCAGACTTATTAAACCACCTGCGATCGCTTTAAACCCAGTTGTAGTC
+
CCCCCGGGGGGGGGGGGGGGGGGGGGGGGGGGGGGGGGGGGGGGGGGGGGFGGGGGGGGGGFGGGGGGGGGGGEDFGGGEBFGDFFFGFGGGGGGFFGGGGGGGGGGFFG9FGGGF>FCFGFGGGGGCGGFGF8ABFFFDFFFBGFGFGFGGGGGFFGGFDDFGEBCG5DFFFFFFFFD<DEFGFDDFFGGFFGGGFFFC<EBFFEC7CEFE<*>@CC6@C>)*-=@?CFEEAE4>@BF9C8?CC4
@M00200:205:000000000-AKKM3:1:1101:18522:7249 2:N:0:1
TACGCGGGTATCTAATCCTGTTTGCTCCCCACGCTTTCGAGCCTCAGCGTCAGTAATGGACCAGTATGTCGCCTTCGCCACTGGTGTTCTTCCGAATATCTACGAATTTCACCTCTACACTCGGAGTTCCACATACCTCTTCCATACTCAAGATAGCCAGTATCAAAGGCAATTCCAAGGTTGAGCCCTGGGCTTTCACCTCTGACTAAACTATCCGCCTACGCTCCCTTTAAACCCAATTGTAGTC
+
CCCCCGGGGGGGGGGGGGGGGGGGGGGGGGGGGGGGGGGGGGGGGGGGGGGGGGGGGGGGGGGGGGGGGGGGGGGGGGGGGGGGGGGGGGGGGGGGEGGEGGGGGGGGGGGGGGGFFFGGGGGDGGGGGGGGGGGGGFGFFGGFGFGFGFFFGFGFFGG?F7>DEFGGFGFF5=7DFFCFGGGGFGGFFGG5CGGFFFGFFBFF@E@E:@EFFFG69>B@932?9E;FF>EFE==:C;034<?5?CE
@M00200:205:000000000-AKKM3:1:1101:3602:7251 2:N:0:1
TACTCGGGTATCTAATCCTGTTTGCTCCCCACGCTTTCGCGCCTCAGCGTCAGATCCGGACCAGTGAGCCGCCTTCGCCACTGGTGTTCTTGCGAATATCTACGAATTTCACCTCTACACTCGCCGTTCCACTCACCTCTTCCGGTCTCAAGCCAAGCAGTATCGAAGGCAATTCCGTGGTTGCGCCACGGGCTTTCACCCCCAACTTACAAGGCCGCCTACGCGCCCTTTACACCCAGTTGTAGTC
+
CCCCCGGGFGGGECEFFGGGGGFGGEAFGCDEEGCGFFEGGEGGGFEGCGGGGGGGGGGGGGGGGGCEGFGGGGEDFEGDGGGGEGGGFGFGGGGG7<DACFGGEGF7DEDGFGGFGGAFGGGC+=8ECDGGGDDFGFFFDDEDGFD5=9:8=D6DBFGFEFCFAFFE*,609CC6>FDDCEG*9*:BBC55?C:FF*18>(36;;D3;EE33=CEFC>01=(0(27>D*3:)-2(:1(.)).)..5
@M00200:205:000000000-AKKM3:1:1101:26873:7260 2:N:0:1
TACTGGGGTATCTAATCCTGTTTGCTCCCCACGCTTTCGCGCCTCAGCGTCAGTTACAGTCCAGAGAGCCGCCTTCGCCACTGGTGTTCCTCCACATCTCTACGCATTTCACCGCTACACGTGGAATTCCGCTCTCCTCTTCTGCACTCAAGTCTCCCAGTTTCCAGTGCGTCACGGGGTTGAGCCCCGCACTTAGACACCAGACTTAAGAAACCGCCTGCGCGCGCTTTAAGCCCAGTTGTAGTC
+
CCCCCGGGGGGGGGGGGGGGGGGGGGGGGGGGGGGGGGGGGGGGGGGGGGGGGGFGGGGGGGGGGGGGGGGGGGGGGGGGGGGGGGGGGGGGGGGGGGGGGGGGGD7BDFGGGGGFGGFCEGGGGFCECGGGCEFEDDGEDD=BEDDDFFF?DFGFFGGFD9EGFFGGFFFFDFAE5*0@CEC>>:F>>DEBE9=C+:CDF>BBF@849C=*3(::@D3236936=5)97)))-44*13)4.)46A
@M00200:205:000000000-AKKM3:1:1101:5905:7269 2:N:0:1
TACCCGGGTATCTAATCCTGTTTGCTCCCCACGCTTTCGAGCCTCAGCGTCAGTAATGAGCCAGTGTGTCGCCTTCGCCACTGGTGTTCTTCCGAATATCTACGAATTTCACCTCTACACTCGGAGTTCCACACACCTCTCTCATACTCAAGACACCCAGTATCAAAGGCAATTCCGAGGTTGAGCCCCGGGATTTCACCCCTGACTTAAATGTCCGCCTACGCTCCCTTTATACCCAATTGTAGTCAGA
+
@CCC8FGGGGGGGGGGGGGGGAEFGGGGGGFG7FGGGGDF8@FGGGFDFFGGGFGFFGGGGFFFGGGFCG7FFGGGGGGGGCFFEFGGGGGGGGGGGGGGA=FGGGGGGGFFFGGFGGGGA@FE>E>,CDAFGGGGGFG5FGCFGFFD?DD+EFC6DEGFGG7=>FG8*@DDFDF7D*=*@@CF6DFF*?59B*@CACF;BB=2><A6*ACFE?@CFDE@FD(:(3228;@<<5CCF@@(17<E5<C?)7
@M00200:205:000000000-AKKM3:1:1101:18128:7280 2:N:0:1
TACAAGGGTATCTAATCCTGTTTGATCCCCACACTTTCGTGCCTCAGCGTCAGTTAAAGCTTAGTTAGCTGCCTTCGCAATAGGTGTTCTTGACGATATCTAAGCATTTCACCGCTACACCGTCAATTCCGCCAACCTCAACTTTACTCAAGTCCCACAGTATCAATGCCACCCTCCCGGTTAAGCCGGGATATTTCAGCCCTGACTTATGGCACCGCCTACGCACCCTTTATACCCAATGGTAGTC
+
CCCCCGGDGGGFGDEEFGAAFG9<9EGGGGGCFGFGFGGG,@BEGGFGGGGGEFAFFFCFG,C9C<CBFGFGFFGFDG7BEGACGGGEGGGGCFDDEGDCA8FAF8EFGGGGGGGFGCEGGGGG7+4CFCED6=+@C6E<3,,<=?FEGFG+@@DF8DD*=3CFF+3,0@DEFAFFDDG5>8==B=8?>++@ACF9+7,;):8@B5**:03@5:?FFDFA5=2;@E>D54)>/*77C803(()1>.)
@M00200:205:000000000-AKKM3:1:1101:15110:7315 2:N:0:1
TACGAGGGTATCTAATCCTGTTTGCTACCCACGCTTTCGAGCCTCAGTGTCAGTTACAGTCCAGAGAGCCGCTTTCGCCACCGGTGTTCCTCCATATATCTACGCATTTCACCGCTACACATGGAATTCCACTCTCCTCTACTGCACTCAAGTCTAACAGTTTCCAATGCACACAATGGTTGAGCCACTGCCTTTTACATCAGACTTATTAAACCACCTGCGCTCGCTTTAAACCCAATTGTAGTC
+
CCCCCGGGGGGGGGGGGGGGGGGGGGGGGGGGGGGGGGGGGGGGGGGGGGGGGGGGGGGGGGGGGFGGGGGGGGGGGGGGGGGGGGGGGGGGGGGCFGGGGGGGGDGGGGGGGGGFGGDGGGGGGGGGGGGGGGGGGFGFBFFFCBDDGF,=DFGB?=ADA=DF*+?DFD9DDDF?F?=DFGDFFF8*DCE?FFGGF=CCCEC5@50:EEFC56D5>>>@=929<8BD9165/*75*(8437*/9@
@M00200:205:000000000-AKKM3:1:1101:4621:7332 2:N:0:1
TACCCGGGTATCTAATCCTGTTCGCTCCCCACACTTTCGCTCCTCAGCGTCAGGTCATTCCCAGAGAACCGCCTTCGCCACCGGTGTTCCTCCTGATATCTGCGCATTTCACCGCTACACCAGGAATTCCGTTCTCCCCTGAATACCTCTAGTCTGCCCGTATCGGAAGCAAGCGCCGTGTTAAGCACGGCGTTTTCACTCCCGACGCGACAAACCGCCTACGAGCCCTTTACCCCCAATTGTAGTC
+
CCCCCGGGGGGGGGGGGGGGGGGGGGGGGGGGGGGGGGGGGGGGGGGGGGGGGGGGGGGGGGGGGGGGGGGGGGGGGGGGGGGGGGGGGGGGGGGGCFGGDDFGGGGGGGGGGGGFGGGGGGGGGGFGGGGGGGGGGFGBFGGFGFGEGFGGGGGFFGFEGGFGD>DGFG?8CCFBFFDEEFGEFCGFEDGFFGGGFEFFF3BFF>BB@BFF0<GGBD>0<?B:(17CCC))-)(454:72?DAA-6
@M00200:205:000000000-AKKM3:1:1101:23068:7365 2:N:0:1
TACGCGGGTATCTAATCCTGTTTGCTCCCCACGCTTTCGAGCCTCAGCGTCAGTAATGGACCAGTATGTCGCCTTCGCCACTGGTGTTCTTCCGAATATCTACGAATTTCACCTCTACACTCGGAGTTCCACATACCTCTTCCATACTCAAGATAGCCAGTATCAAAGGCAATTCCAAGGTTGAGCCCTGGGCTTTCACCTCTGACTAAACTATCCGCCTACGCTCCCTTTATGCCCAATTGTAGTA
+
CCCCCGGGGGGGGGFFGDFGGGGGGGGGGGDGGGGGGGDGGGGGGGGGGGGGEGGGGGGGGGFGGGGCFGDGFGEGEGGGEGGFGGGGGGGGGGGDGDGFGDFCG8FGGGGGGGFBDFGFGGGGD7EGG8=DFG8EDFFFFFGFGFC*?1=+>=98=??5EDB=D+?AFGF8FBDFFFF*@<9F6,C?A+:59CDFFFFFE@@@A==E3BECA<DD27?A)0()(4?CCC3458:@GFF@4;CCE))
@M00200:205:000000000-AKKM3:1:1101:9957:7373 2:N:0:1
TACACGGGTATCTAATCCTGTTTGCTACCCACGCTTTCGAGCCTCAGTGTCAGTTACAGTCCAGAGAGCCGCTTTCGCCACCGGTGTTCCTCCATATATCTACGCATTTCACCGCTACACATGGAATTCCACTCTCCTCTACTGCACTCAAGTCTAACAGTTTCCAATGCACACAATGGTTGAGCCACTGCCTTTTACATCAGACTTATTAAACCACCTGCGCTCGCTTTAAACCCACTTGTAGTC
+
CCCCCGGGGGGGGGGGGGGGGGGGGGGGGGGGDGGGGGGGGGGGGGGGGGGGGGGGGGGGGGGDFGGGGGGGGGGGGGFGGFGCFGGGGGGGGGGFGGGGGFGGEGGGGGGGGGGFGGGGGF9EFEGGGGGGGGGGGFGFFGGFGFGFGBG6EGGFFGGFEFEGBEFGFGFFFF5FB?8BFG6F5EFFFGFFFGGCF@CAECEBC8*>A;;C5@?58CFF5>2:5*/3@D:*>B@=8::588??EC
@M00200:205:000000000-AKKM3:1:1101:27463:7431 2:N:0:1
TACTGGGGTATCTAATCCTGTTTGCTACCCACGCTTTCGAGCCTCAGTGTCAGTTACAGTCCAGAGAGCCGCTTTCGCCACCGGTGTTCCTCCATATATCTACGCATTTCACCGCTACACATGGAATTCCACTCTCCTCTACTGCACTCAAGTCTAACAGTTTCCAATGCACACAATGGTTGAGCCACTGCCTTTTACATCAGCCTTATTAAACAACCTGCGCCCGCTTTAACCCCAGTTGTAGTC
+
CCCCCGGGGGGGGGGGGGGGGGGGGGGGGGGGGGGGGGGG8FGGGGGGGGGGGGGGGGGGGFGGGGGGGGGGGEGGGGGGGGGGGGGGCGDGGGGFGGGGGGGGGGGGGGGGGGG>CGGGGGGGGGGFGFGGFGGGGFGFFGGFGFGFGFDFGDGFFGFFGG>FEFGGFGFFFFF?FBFFE=++DECB?=FFFGGG+8:EFEB):@6=CECE@EFG8;>@DA)*)497DDEE**85;(019CC*0*
@M00200:205:000000000-AKKM3:1:1101:13056:7439 2:N:0:1
TACAGGGGTATCTAATCCTGTTTGCTCCCCACGCTTTCGCGCCTCAGCGTCAGAACCGGACCAGTCAGCCGCCTTCGCCACTGGTGTTCTTGCGAATATCTACGAATTTCACCTCTACACTCGCAGTTCCACTAACCTCTTCCGGTCTCAAGCCATACAGTATCGAAGGCAATTCTGTGGTTGAGCCACAGGCTTTCACCCCCGACTTATAAAGCCGCCTACGCGCTCTTTACACCCAATTGTAGTC
+
CCCCCGGGGGGGGGGGGGGGGGGGGGGGGGGGGGGGGGGGEGGGGGGGGGGGGGGGGGGGGGGGGGGGGGGGGGGGGGGGGGGGGGGGGGGGGGGGGGGGGGGGGCGGGGGGGGGB8FFFGGGGFEGGG8AFDGGGFFGFFGGFCBGFGFGGGGGFBDD9@FCG5CFG5,:@AEFFFFGFGGGGFGGFFFFF>GFFFEF7=2>@BF>=EFE48>FF@GF0;;?E0C>DGF>BA<B?CBB7<>A<A>>
@M00200:205:000000000-AKKM3:1:1101:7193:7454 2:N:0:1
TACTCGGGTATCTAATCCTGTTTGCTCCCCACGCTTTCGAGCCTCAGCGTCAGTAATGGACCAGTATGTCGCCTTCGCCACTGGTGTTCTTCCGAATATCTACGAATTTCACCTCTACACTCGGAGTTCCACATACCTCTTCCATACTCAAGATAGCCAGTATCAAAGGCAATTCCAAGGTTGATCCCTGGGCTTTCACCTCTGACTACACTATCCGCCTACGCTCCCTTTAAACCCAATTGTAGTACGAT
+
CCCCCGGGGGGGGGGGGGGGGGGGGGGGGGGGGGGGGGGGFEGGGGGGGGGGGGGGGGGGGGGGGGGGGGGGGGGGGGGGGGGGGGGGGGGGGG>FGGFFGFFFGGGGGGGCFGGFGGGGGGFC:BEFGGGGGGGGFFG*<EC?DFGFGFFDFD98??DF=FEGFFFFFGFF5D9FFFF*CDD?+3EDD8D56FCCACF*8C@=AE6E)8=*8;E,)*9AF==B>E>CDF3ACEE)656>*3?ECE4*0>-
@M00200:205:000000000-AKKM3:1:1101:11242:7469 2:N:0:1
TACTGGGGTATCTAATCCTGTTTGCTCCCCACGCTTTCGAGCCTCAGCGTCAGTAATGGACCAGTATGTCGCCTTCGCCACTGGTGTTCTTCCGAATATCTACGAATTTCACCTCTACACTCGGAGTTCCACATACCTCTTCCATACTCAAGATAGCCAGTATCAAAGGCAATTCCAAGGTTGAGCCCTGGGCTTTCACCTCTGACTAAACTATCCGCCTACGCTCCCTTTACACCCAATTGTAGTCAAAT
+
CCCCCGGGGGGGGGGGGGGGGGGGGGGGGGGGGGGGGGGG?FGGGGGGGGGGGGGGGGGGGGGGGGGGGGGFGGGGCFGGGGGGGGGGGGGGGGGGGGGGGGGGGGGGGGGGGGGFGGDFFGFGGEGGGGGGGGGGGBGFFGGFGFGFGFGGFFGFFFGFEFDFFFGAFGD5DBFFFF=5FE6DBCGFF+=?B8FFFFFEFFFFF@**1>EEFFGF>F5AA@)/)8?C*:BCEAB:E9(0@@5?57/9***
@M00200:205:000000000-AKKM3:1:1101:6077:7499 2:N:0:1
TACAAGGGTATCTAATCCTGTTTGCTCCCCACGCTTTCGAGCCTCAGCGTCAGTAATGGACCAGTATGTCGCCTTCGCCACTGGTGTTCTTCCGAATATCTACGAATTTCACCTCTACACTCGGAGTTCCACATACCTCTTCCATACTCAAGATAGCCAGTATCAAAGGCAATTCCAAGGTTGAGCCCTGGGCTTTCACCTCTGCCTAAACTATCCGCCTACGCTCCCTTTAATCCCAGTTGTAGTC
+
CCCCCGGGCFFGCFGGGGGGGGGGGGGGGGGGGDGGGFCGGGGGGGGFGGGGGGGGGGGGGGGGGGGGGGGGGGGGGGGGGGGDGGGGGGGGGGGECGFFGGGGGGGGGFGGGFGFGGFGFFGGGGGGFDFGGGGGEF9DFGADFF69=F=AFDFFF?DD@DD@E+=9;ED=FF?9CDG?A=88D,@5:?=9?DGFAEDCC@CE*18C>=EFFCFF9CE>>C>*:AAD78:<?*1A@=@(*19?4@5
@M00200:205:000000000-AKKM3:1:1101:18324:7509 2:N:0:1
TACTCGGGTATCTAATCCTGTTTGCTCCCCACGCTTTCGCGCCTCAGCGTCAGAACCGGACCAGACAGCCGCCTTCGCCACTGGTGTTCTTGCGAATATCTACGAATTTCACCTCTACACTCGCAGTTCCGCTGTCCTCTTCCGGTCTCAAGTCTCCCAGTATCGAAGGCAATTCTGTGGTTGAGCCACAGGCTTTCACCCCCGACTTAAAAGACCGCCTACGCGCCCTTTACGCCCAATTGTAGTC
+
CCCCCGGGGGGGGGGGGGGGGGGGGGGGGGGGGGGGGGGGGGGGGGGGGGGGCGGGGGGGGGGGGGGGGGGGGGGGGGGGGGGGFGFGGGGGGGG7FFGGGGGGGGGGGGGGGGGFGGGGGGGGFECGGGGGDGGGGFGFFAGFGFGFGFGGGGGFFGGFGGFGFFGEBGFBFFFFFFG5FGGF>C?AA4CAFGFGFEGFFFF=9@=@ECEFFFDF9CB;@@FA>E></98<A<?;E:43:?<2<:<
@M00200:205:000000000-AKKM3:1:1101:10752:7533 2:N:0:1
TACTCGGGTATCTAATCCTGTTTGCTCCCCACGCTTTCGAGCCTCAGTGTCAGTTACAGGCCAGAGAGCCGCTTTCGCCACCGGTGTTCCTCCATATATCTACGCATTTCACCGCTACACATGGAATTCCACTCTCCTCTCCTGCACTCAAGTCTACCAGTTTCCAATGCATACAATGGTTGAGCCACTGCCTTTTACCCCACACTCAATAAACCACCTGCGCTCGCTTTCTACCCCATTGTAGTC
+
CCCCCGGGGGGGFGCFGGGGGGGGGGGGGGGGGGGGGGGGGGGGGGFGGGGGGGGGGGGGDGGEFCFGGGGGG@FGGGGGGGG7>FGGGGGGGGGGGFGGGGGGGGGGGGFGGGG>GG?FFGEFGFA8EFGGGGGGGFGEFFG?FFFBFFC6EGGFFGGFA?EGBDEF5E?DFEFF9D+?E=?+@FGFFCEFAAA:A5,8>A)0:@)0:;*8>=>>D494:54*74/*85*9?C=@*5>@<<557<
@M00200:205:000000000-AKKM3:1:1101:3281:7546 2:N:0:1
TACACGGGTATCTAATCCTGTTTGCTCCCCACGCTTTCGTGCATGAGCGTCAGTGCAGGCCCAGGGGATTGCCTTCGCCATCGGTGTTCCTCCGCATATCTACGCATTTCACTGCTACACGCGGAATTCCATCCCCCTCTGCCGCACTCTAGCCTTGCAGTCACAAATGCAGTTCCCAGGTTCAGCCCGGGGATTTCTCATCAGACTTATAGAGCCACCTACGCTCCCTTTACACCCAGCTGTAGTCAGAC
+
-,ACBFDGC@FGGDC<CFFCEFFEFCF@C@688+,8DFBFGGFFGCFC+@,C@FGGCGGGGGC@ECFGC,EDD?=:DGFCGDGG::C@<EFEGGGGCFFGGGG:44+4,,9,:@8?8F?FGGGDED+29DC8@==E+<88DF=5=0==6F,6;D+;?EFCFF=F76@,+31:<EB9ABF5@9*2479**;*/8/86+*48*0*0*))*9947<>CC@FA@(6252=5<*+./)9)/*6((5(5:42))6))
@M00200:205:000000000-AKKM3:1:1101:18363:7573 2:N:0:1
TACAGGGGTATCTAATCCTGTTTGCTCCCCACGCTTTCGCGCCTCAGTGTCAGTTACAGACCAGATAGTCGCCTTCGCCACTGGTGTTCCTCCAAATCTCTACGCATTTCACCGCTACACTTGGAATTCCACTATCCTCTTCTGCACTCAAGTCTCCCAGTTTCCAATGACCCTCCACGGTTGAGCCGTGGGCTTTCACATCAGACTTAAGAAACCACCTGCGCGCGCTTTATGCCCAATTGTAGTC
+
CCCCCGGGGGGGGGGGGGGGGGGGGGGGGGGGGGFGGGEGEGGGGFFGCGGGGGGGGGGGGGGGGGGGFCGGGGEFFGGGGGGGFFGGGGGGGGGCGFFFFGFGGEGGGGAFGG>@DE8FFGGDFADFG8EFGGFEFFCEFGGFGFGDGF8+EFGFFFFFGGEFEF+EDFFDFFFFFFG>E8C?FFFEFDG5@GGFF*@7AC*1*>@*03A5A@FFBG>))2)35??CCD13)/.3?.(6)7735)6
@M00200:205:000000000-AKKM3:1:1101:21693:7596 2:N:0:1
TACTAGGGTATCTAATCCTGTTTGCTCCCCACGCTTTCGAGCCTCAGCGTCAGTAATGGACCAGTATGTCGCCTTCGCCACTGGTGTTCTTCCGAATATCTACGAATTTCACCTCTACACTCGGAGTTCCACATACCTCTTCCATACTCAAGATAGCCAGTATCAAAGGCAATTCCAAGGTTGAGCCCTGGGCTTTCACCTCTGACTAAACTATCCGCCTACGCTCCCTTTACACCCAATTGTAGTC
+
CCCCCGGGGGGGGGGGGGGGGGGGGGGGGGGGGGGGGGGGFGGGGGGGGGGGGGGGGGGGGGGGGGGGGGGGGGGGGGGGGGGGGGGGGGGGGGDGGGGGGGGGGCFFFGGGGGGFGGGGGGFECEGGGGGGGGFGFFGFFGGFGFGFGFC?FFGFFGFFGGCGFFCFFGFDFFFFFFFFGGGGFFGFFFFFBCEFFEGFFFFEEC@E=CEFFFGGFFFFFF5AAGFGCFFEC79@ED2>;*89CCE
@M00200:205:000000000-AKKM3:1:1101:17909:7623 2:N:0:1
TACCAGGGTATCTAATCCTGTTTGCTACCCACGCTTTCGAGCCTCAGTGTCAGTTACAGTCCAGAGAGCCGCTTTCGCCACCGGTGTTCCTCCATATATCTACGCATTTCACCGCTACACATGGAATTCCACTCTCCTCTACTGCACTCAAGTCTAACAGTTTCCAATGCACACAATGGTTGAGCCACTGCCTTTTACATCAGACTTATTAAACCACCTGCGCTCGCTTTAAACCCCATTGTAGTC
+
CCCCCGGGGGGGGGGGGGGGGGGGGGGGGGGGEGGGGGGGGGGGGGGGGGGGGGGGGGGGGGGGGGGGGGGGGGGGGGGGGGGEGGGGGGGGGGGGGGGGGGGGGGGGGGGGGGGFGGFGGGG?F@EGG;=AFGGGGFGFFGGDGFGBGFGDGGGFFGGFFGFGFFGGFGFFFD>*@D6?F6==BFGFFDGFFEGGFEDFFAB@CE7CEFE7EE,,>CF:@5)3<;BCDC676>:@*(854<?*>?
@M00200:205:000000000-AKKM3:1:1101:14004:7627 2:N:0:1
TACTGGGGTATCTAATCCTGTTTGCTCCCCACGCTTTCGAGCCTCAGCGTCAGTAATGGACCAGTATGTCGCCTTCGCCACTGGTGTTCTTCCGAATATCTACGAATTTCACCTCTACACTCGGAGTTCCACATACCTCTTCCATACTCAAGATAGCCAGTATCAAAGGCAATTCCAAGGTTGAGCCCTGGGCTTTCACCTCTGACTAAACTATCCGCCTACGCTCCCTTTAAGCCCAATTGTAGTC
+
CCCCCGGEGGGGGGGGGGGGGGGGGGGGGGGGEGGGGGGDFGGGGGGGGGGGDGECGDFFGGGGEGGGFGGGGGGGGGGGGGFGGFGGFFGGGGCGGFGGGGGFEFGGGGGGGGGFGGFGED4+CCGGGGFF6FGGGCFEFCFFG?FFFF88,?=DD?FFG8D909+E??F56=FFFF?DFGGGFGGFFG6?FGGGF*=5:8@5*36;@)=@ECFF8FDFFDAA2CDG7?>*21:<C8(74*7**8<
@M00200:205:000000000-AKKM3:1:1101:24584:7630 2:N:0:1
TACTGGGGTATCTAATCCCGTTTGCTCCCCTGGCCTTCGTGCCTCAGCGTCAGTAACTGTCCAGAGACTCGCCTTCGCCACTGGTCTTCCTTACGATATCTACGCATTTCACCGCTACACATGGAATTCCACTCTCCTCTACTGCACTCAAGTCTAACAGTTTTCAATGCACACAATGGTTGAGCCACTGCCTTTTACATCAGACTTATTACACCACCTGCGCTCGCTTTATACCCAATTGTAGTC
+
CCCCCGGGGGGGGGGGGGGGGGGGGGGGGGGGGGGGGGGGGGGGGGGGGGGGGGGGGGFGGGGGGGGGGGGGGGGGGGGGGGGGGGGGGGGGGGGCF:EFGGGGGGGGGGGGGGGFGGGGGGGGG9EDGGGGGGGGGFGFFGFFGFGFGFD6EFGFFGGFDGFFEF?GFGFFFFFFFF?FFEGFF8?FFGFFFCFGFEGFEFB*>C7:CEF*>C6@>56855)3<;999C6A6<9B9(0@=E?C?@
@M00200:205:000000000-AKKM3:1:1101:15041:7640 2:N:0:1
TACGCGGGTATCTAATCCTGTTTGCTCCCCACGCTTTCGCGCCTCAGCGTCAGATCCGGACCAGTGAGCCGCCTTCGCCACTGGTGTTCTTGCGAATATCTACGAATTTCACCTCTACACTCGCAGTTCCACTCACCTCTTCCGGTCTCAAGCCAAGCAGTATCGAAGGCAATTCCGTGGTTGAGCCACGGGCTTTCACCCCCCACTTACAAGGCCGCCTACGCGCCCTTTAAACCCAATTGTCGTCAGCT
+
CCCCCGGGGGGGGGFGGGGGGGGGGGGGGGGGGGGGGGGGGGGGGGGGGGGGGGGFGGDGGGGGGFGGGGGGGGGGGGGGGGFGGFGGGGGDGG@FGFGGGAGG7=FGGGFGGGGFDG8FA?8E7CEEGGCGGFDFGFGFBEGEGEDAGAFDGGDFFGG?FCEGFF*AEGFBAEFFFFF>BF4*;AF4ACEFFGGFFEGF=F0,49DF4@4;4(=C>GEB<4(8-?BG)97<2-51EB:7<24)24:<18)
@M00200:205:000000000-AKKM3:1:1101:11878:7647 2:N:0:1
TACTGGGGTATCTAATCCTGTTTGCTCCCCACGCTTTCGAGCCTCAGCGTCAGTAATGGACCAGTATGTCGCCTTCGCCACTGGTGTTCTTCCGAATATCTACGAATTTCACCTCTACACTCGGAGTTCCACATACCTCTTCCATACTCAAGATAGCCAGTATCAAAGGCAATTCCAAGGTTGAGCCCTGGGCTTTCACCTCTGACTAAACTATCCGCCTACGCTCCCTTTAAACCCAGTTGTAGTC
+
CCCCCGGGGGGGGGGGGGGGGGGGGGGGGGGGGGGGGGGC@FGGGGGGGGGGGGGGFGFGGGGGGGGGGGGGGGGGGGGGGGGFGGGGGGGFGGGFGGGGGGGGG8EGGGGGGGGF?FFGGGGG+@CFGGGGGGGGGFGFBGGFGFGFGF8A=DDFFFF*=+2DEB8EBGF5DE?FFDDDFFG?DFCFF?80@FGD57@C<CFC713;*8CFF@CE)?>A=354>=DFDD@C4*95:(-.>C?E<>8
@M00200:205:000000000-AKKM3:1:1101:27025:7662 2:N:0:1
TACACGGTATCTAATCCTGTTTGCTCCCCACGCTTTCGAGCCTCAGCGTCAGTAATGAGCCAGTGTGTCGCCTTCGCCACTGGTGTTCTTCCGAATATCTACGAATTTCACCTCTACACTCGGAGTTCCACACACCTCTCTCATACTCAAGACACCCAGTATCAAAGGCAATTCCGAGGTTGAGCCCCGGGATTTCACCCCTGACTTAAATGTCCGCCTACGCTCCCTTTAAACCCACTTGTAGTC
+
CCCCCGGGGGGGGFGGGGGGGGGGGGGGGGGGGGGGGGFGGGGGGGGGGGGGGGGGGGGGGGGGGGGGGGGGGGGGGCFF8FFGGGGGGGFGGEGGGGGGGFGGFFFGGGGGGFEFGAFFGGEGGEGGGGEGGGGGGFGFFGGBGFFEGFDGGGGF>BFFDFEGBFCDDF*:?DFFEFD>D8FGF?CBBCC>BEF7FCEFBFDBEA666AEAC<CE@CBFB29:5C>878C)9;38B((/7)95.5
@M00200:205:000000000-AKKM3:1:1101:22884:7707 2:N:0:1
TACAAGGGTATCTAATCCTGTTTGCTCCCCACGCTTTCGAGCCTCAGTGTCAGTTACAGTCCAGAGAGCCGCTTTCGCCACCGGTGTTCCTCCATATATCTACGCATTTCACCGCTACACATGGAATTCCACTCTCCTCTACTGCACTCAAGTCTAACAGTTTCCAATGCACACAATGGTTGAGCCACTGCCTTTTACATCAGACTTATTAAACCACCTGCGCTCGCTTTCAACCCAATTGTAGTC
+
CCCCCGGGGGGGGGFGGGGGGGGGGGGGGGGGGGGGGGGG<FGGGGGGGGGGFGGGGGGGGGGGG@FFGGGGGGGGEGGGGGGGGGGGGGGGGGGEFFGGGGGGGGGGGGGGGDGEGGGGGGGGGEFFGGGGGGGGGFGFFGGFGFGEGFGGGGGFFDFFDFFG7DGGFGFFFFF?FF6=CCCGF@8FFGGFFGGG7CGFF@EFCCEEEE7CAE6D=DACC@A:9=EDFG6A?;328(-/>@CFFF
@M00200:205:000000000-AKKM3:1:1101:3740:7726 2:N:0:1
TACTAGGGTATCTAATCCTGTTTGCTCCCCACGCTTTCGAGCCTCAGCGTCAGTAATGGACCAGTATGTCGCCTTCGCCACTGGTGTTCTTCCGAATATCTACGAATTTCACCTCTACACTCGGAGTTCCACATACCTCTTCCATACTCAAGATAGCCAGTATCACAGGCAATTCCAAGGTTGAGCCCTGGGCTTTCACCTCTGACTATACTATCCGCCTACGCTCCCTTTAAACCCAATTGTAGTCAGCT
+
CCCCCGGGGGGGGDGGGGGGGGGGGGGGGGGGGGGGGGGGGFGGGGGGGGGGGGGGGGGGGGGGGGGGGGGGGGGGGGGGGGGGGGGGGGFGGGGGGGGGGGGGGGG7EFEGGGGFGGGGCGGGDGGGGFDGGFGGGFGDFGGFG?=DGFGF9=+DFFFF=FDDE+=AFCFDFFFFFF6*CA?FFGGFFGFFFCDGF=CEFFFFCEB<*;AFF@9D>5985@@*)*3;*=>CEA64><D28=<C4/*9*>/
@M00200:205:000000000-AKKM3:1:1101:20718:7727 2:N:0:1
TACTGGGGTATCTAATCCCGTTTGCTCCCCTGGCTTTCGCGCCTCAGCGTCAATGCCGGTCCAGGATGCCGCTTTCGCCACCGGTGTTCCTCCATATTTCTACGCATTTCACCGCTACACATGGAATTCCACTCTCCTCTACTGCACTCAAGTCTAACAGTTTCCAATGCACACAATGGTTGAGCCACTGCCTTTTACATCAGACTTATTAACCCACCTGCGCTCGCTTTAACCCCATTTGTAGTC
+
CCCCCGGDEEGEGG<FGEFCGGGDDFGGGGGGCCFGGGEGGGGCGFGFCCGGFCGGGGGGGGGFG@FEGGCDFFFFECFCGGGDFGGG9EDGGGGFC,44@=FGG8@==E,EFEEBDGGGGGGGF9EFG8,@DFFGGD1>+7C:A+06=DD+>=F7+@?8DFFGFF+@:DFFFFFFF56BFG67CF7CFFGFFGGGC=<00*8>88*:/9:E*68:796@48//5*/5?CC3))/:*(465<?<<.
@M00200:205:000000000-AKKM3:1:1101:16773:7737 2:N:0:1
TACAGGGGTATCTAATCCTGTTTGCTCCCCACGCTTTCGCGCCTCAGCGTCAGAACCGGACCAGACAGCCGCCTTCGCCACTGGTGTTCTTGCGAATATCTACGAATTTCACCTCTACACTCGCAGTTCCGCTGTCCTCTTCCGGTCTGAAGCCAACCAGTATCGAAGGCAATTCTGTGGTTGAGCCACAGGCTTTCACCCCCGACTTAATCGGCCGCCTACGCGCCCTTTAAACCCCATTGTAGTC
+
CCCCCGGGGGGGGGGGGGGGGGGGGGGGGGGGGGGGGGGGEGGGGGFGGGGGGGGGGGGGGGGGGGGGGGGGGGGGGGGGGGGGGGGGGGGGGGGGGFFGGGGGG8EGFGGGGGGFGGGGGGGGFCCGG8CEGGGFFFGFFGGEGFGFGFFCFGGFFEGFGGCGF?DEDG5CC@FFFFFFGGDGFGGFFFFFFGGFAFGEF=@5=BB?EFFFFFGC9CE;1=076EFG7>4>A)).;(22<<B4:4<
@M00200:205:000000000-AKKM3:1:1101:13514:7752 2:N:0:1
TACCGGGGTATCTAATCCTGTTTGCTCCCCACGCTTTCGCGCCTCAGCGTCAGAACCGGACCAGACAGCCGCCTTCGCCACTGGTGTTCTTGCGAATATCTACGAATTTCACCTCTACACTCGCAGTTCCGCTGTCCTCTTCCGGTCTCAAGCCAACCAGTATCGAAGGCAATTCTGTGGTTGAGCCACAGGCTTTCACCCCCGACTTAATCGGCCGCCTACGCGCCCTTTAAACCCAGTTGTAGTC
+
CCCCCGGGGGGGGGGGGGGGGGGGGGGGGGGGDGGGGGGGGGGGGGGGGGGGGGGGGGDGGGGGGGGDGGGGGGGGGGGGGGGDGDGGGGCGGGGEGGGFFGGGGGGGGGGGGGGFGGGGGGFGFCEGGGCEGGGFGFGFFGG5=BGAGFC+EFGFFECFEFEG5FDGFGFBFEFFFFD6FGGFFFGFFCF)?6FCFCG=22>91:FDC3)727>E9CB:(.2<6CDG5>?9B2<2C42:AA-))-6
@M00200:205:000000000-AKKM3:1:1101:28089:7790 2:N:0:1
TACAGGGGTATCTAATCCTGTTTGCTACCCACGCTTTCGAGCCTCAGTGTCAGTTACAGTCCAGAGAGCCGCTTTCGCCACCGGTGTTCCTCCATATATCTACGCATTTCACCGCTACACATGGAATTCCACTCTCCTCTACTGCACTCAAGTCTAACAGTTTCCAATGCACACAATGGTTGAGCCACTGCCTTTTACATCAGACTTATTAAACAACCTGCGCTCGCTTTAAACCCACTTGTAGTC
+
CCCCCFGGEEGFCFFGGGGGCFDGGGGGDGGFGGGGGGGGGGGGGGGGGGGFFFGCEFFGGGAC<FGFGGGGDFGGGGGGFGGGEGFGFCFGGGGFGG8FFGGGGEGFGGGG9CEDDGGGGFEBF4EEDAFGGGGFC?FEFGGBGFGFF6FFFGGC7DFF:@EF;CFEFGFDFF>?FF6?C+=F*@DFF?DDFFGF?5AC758C@@***;AEEFACCCA):1)*/49;*;E4/5-(6(0**1*/17
@M00200:205:000000000-AKKM3:1:1101:13524:7793 2:N:0:1
TACAGGGGTATCTAATCCTGTTTGCTCCCCACGCTTTCGCACCTCAGTGTCAGTATCAGTCCAGGTGGTCGCCTTCGCCACTGGTGTTCCTTCCTATATCTACGCATTTCACCGCTACACAGGAAATTCCACCACCCTCTACCGTACTCTAGCTTGCCAGTTTTGGATGCAGTTCCCAGGTTGAGCCCGGGGCTTTCACATCCAACTTAACAAACCACCTACGCGCGCTTTAAGCCCAATTGTAGTC
+
CCCCCGGGGGGGGGGGGGGGGGGGGGGGGGGGGGGGGGGGGGGGGGGGGGGGGGGGGGGGGGGGGGFGGGGGGGGGDFFEGGGGGGGGGGGGGGGGGGGGGGGGGGGGGGGGGGGFGGGGGFDDGGGGGGGGGGGGDFGFFGGFGFGFGFGFGGGFFFGFEDFG59FFFGFBFEFFFFGFGGG6?DGFFDE>BEGGFFGFC=0):BFBEEFF3>FGBGBF=:=>(*)1)/=C33;;F?7(;<7C?76
@M00200:205:000000000-AKKM3:1:1101:8857:7803 2:N:0:1
TACGCGGGTATCTAATCCTGTTTGCTCCCCACGCTTTCGCGCCTCAGCGTCAGTTCCGGTCCAGTGAGCCGCCTTCGCCACTGGTGTTCCTCCCAATATCTACGCATTTCACCGCTACACTGGGAATTCCACTCACCTCTCCCGGTCTCAAGCCTCACAGTCTGACAGGCAGTTCCTCGGTTAAGCCGAGGGATTTCACCCGTCACTTGCAAAGCCGCCTACGCGCCCTTTATACCCAATTGTAGTC
+
CCCCCGGGGGGGGGGGGGGGGGGGGGGGGGGGGGGGGGGGEGGGGGGGGGGGGGGGGGGGGGGGGGGCGGGGGGGGGGGGGGGGGGGGGGGGGGGGGGGGGGGGGGGGGGGGGGGFGGGGGGGGFGGFGGGGGGGGGFFFFDFFGFGAGFGGGGGFFGGFGFFFEFDGFGFFFFAFFFG>FGGGFFGDBGGD4FGGFEGEFFF@DDFC43;C>(2<@DD;D@@>9GEGG:?<ABA9@,(:-).)66>
@M00200:205:000000000-AKKM3:1:1101:10884:7805 2:N:0:1
TACTCGGGTATCTAATCCTGTTTGCTCCCCACGCTTTCGCGCCTCAGTGTCAGTTACAGACCAGATAGTCGCCTTCGCCACTGGTGTTCCTCCAAATCTCTACGCATTTCACCGCTACACTTGGAATTCCACTATCCTCTTCTGCACTCAAGTCTCCCAGTTTCCAATGACCCTCCACGGTTGAGCCGTGGGCTTTCACATCAGACTTAAGAAACCACCTGCGCGCACTTTCTACCCAATTGTAGTC
+
CCCCCGGGGGGGGGGGGGGGGGGGGGGGGGGGGGGGGGGGGGGGGGGGGGGGGGGGGGGGGGGGGGFGFGGGGGGGGGGGGGGGGGGGGGGGGGGGFGGGGGGGEEGGGGGGGGGFGGGGGGGFDGFCFGGGG8DGDFGFFGFFGFGFGBGDGC+CFGGFGFFGFF@GFEFD?5DDFFG5FGGFFDF>:;E>FGGGFFGEFFF@EEFF*AAC*8D6>C?>BBAB=E6<<?*)/)7);)3;)./<5<<
@M00200:205:000000000-AKKM3:1:1101:7982:7836 2:N:0:1
TACCAGGGTATCTAATCCTGTTTGCTACCCACGCTTTCGAGCCTCAGTGTCAGTTACAGTCCAGAGAGCCGCTTTCGCCACCGGTGTTCCTCCATATATCTACGCATTTCACCGCTACACATGGAATTCCACTCTCCTCTACTGCACTCAAGTCTAACAGTTTCCAATGCACACAATGGTTGAGCCACTGCCTTTTACATCAGACTTATTAAACCACCTGCGCTCGCTTTACACTCAATTGTAGTCAGCTC
+
CCCCCGGGGGGGGGGGGGGGGGGGGGGGGGGGGGGGGGGGGGGGGGGGGGGGGGGGGGGGGGGGGGGGGGGGGGGGGGGGGGGGGGGGGGFFGGGGGGGGGGGG7@FGGGGGGGGB>FGGGGF?FEFGGGCFFFGGGFGF5DEDF?8DF5DFFGGFCGFBEEEGBBFFBGFFFDBFFFCDFE+DFGGFD=DFFGDC9CEFEE5@<CEFCEEFC<EF=DAE@)0371//@;ECCF*>,(91*0*1>5?6)0)
@M00200:205:000000000-AKKM3:1:1101:10614:7852 2:N:0:1
TACTCGGGTATCTAATCCTGTTTGCTACCCACGCTTTCGAGCCTCAGTGTCAGTTACAGTCCAGAGAGCCGCTTTCGCCACCGGTGTTCCTCCATATATCTACGCATTTCACCGCTACACATGGAATTCCACTCTCCTCTACTGCACTCAAGTCTAACAGTTTCCAATGCACACAATGGTTGAGCCACTGCCTTTTACATCAGACTAATTAAACCACCTGCGCTCGCTTTATACCCAATTGTAGTC
+
CCCCCGGGGGGGGGGGGGGGGGGGGGGGGGGGGGGGGGGGDGGGGGGGGGGGGGGGGGGGGGGCG<FCGGGGGEGGGGFGGGGGGGGGGGGGGGGEEEAFGGFFGGGGGGGGGGGFGGGGGGG@FFGGGGGGGGGGGFGFFGGFGFGFGFGCGFFFFGGFGGFG>DDGFFFFFFF5D9?DA80+;=FFFD=0;EFDFFGFE<E*8C**;C*;;88:5*;)8853<*99DF=<?E?:9(767@EEEC
@M00200:205:000000000-AKKM3:1:1101:8636:7878 2:N:0:1
TACGGGGGTATCTAATCCTGTTTGCTACCCACGCTTTCGAGCCTCAGTGTCAGTGACAGTCCAGAGAGCCGCTTTCGCCACCGGTGTTCCTCCATATATCTACGCATTTCACCGCTACACATGGAATTCCACTCTCCTCTACTGCACTCAAGTCTAACAGTTTCCAATGCACACAATGGTTGAGCCACTCCCTTTTACATCAGACTTATTAAACCACCTGCGCTCGCTTTACACCCAGTTGTAGTC
+
CCCCCEGDGGGGGGGGGGEEGGFCFGGGGGDBCGGGGGGFF7FFGGGGAFFGEGGGGGFDGCEFGCFGGGGDGGGGGGGECACFGGGGGGGDGFGGGGEDFGGGBCGCFGGGFCEEGGGGGG9EFEGFG,=,=?FFGFFFFGGFFFG5=DG6=@DFFCGFGGFGFFGGFGFF?<?9AFGBF87DFC7*00@6ACFGFEFEEB@EE=6ACEEFCB6,<*6@5((25:4/CDE<3.,6*//719?C?5
@M00200:205:000000000-AKKM3:1:1101:8909:7897 2:N:0:1
TACCAGGGTATCTAATCCTGTTTGCTCCCCACGCTTTCGAGCCTCAGCGTCAGTTACAGACCAGAGAGCCGCTTTCGCCACCGGTGTTCCTCCATATATCTACGCATTTCACCGCTACACATGGAATTCCACTCTCCTCTACTGCACTCAAGTCTAACAGTTTCCAATGCACACAATGGTTGAGCCACTGCCTTTTACATCAGACTTATTAAACCACCTGCGCTCGCTTTACACCCCATCGTAGTC
+
CCCCCGGGGGGGGGGGGFGGGGGGGGGGGGGGGGGGGFGGEFGGGGGGGGGGGGGGGGGGGGGGGGCCFGGGGCGGGGGGGGGGGEGGGGGGGGGGGGFGEFGGGGGGGGFFGGGFDGGGGGFGFGGGGGGGGGGGGFGFFGGFGFFEGFFGGGGB7BFFGGFGCF8EBFDBFFE5DD=DF6?FFGGFF??FF7ACFEC@EEF9@87A7C=CC@?5>;A<@529<4/*:D;@<B3>*(-(,/5;<<
@M00200:205:000000000-AKKM3:1:1101:7788:7907 2:N:0:1
TACTCGGGTATCTAATCCTGTTTGATACCCACACTTTCGAGCATCAGTGTCAGTTGCAGTCCAGTGAGCTGCCTTCGCAATCGGAGTTCTTCGTGATATCTAAGCATTTCACCGCTACACCACGAATTCCGCCCACCTCTACTGTACTCAAGACTGACAGTATCAACTGCAATTTTACGGTTGAGCCGCAAACTTTCACAACTGACTTACCAGTCCACCTACGCTCCCTTTACACCCAATTGTAGTC
+
CCCCCGGGGGGGGFFGGGGGGGGGGGGGGGGGGGGGGGGG@EGGGGGGGGGGGGGGGGGGGGGGGGGGGGGGGGGGGGGGGGGDGGGGGGGGGGFEGGGGGGGGFCGCFFGGGDGFGGGGGGGGGGGGGGGGGGGGGFGFFGFFGFGFGFFFFDDFFGGFGGEGFFGGFGF6F>FFFF+*A@D6?F?DEDDEFGGF;CEE89C5@CEEFFFF@E?@AGF@5:)3)1@D*;:;CFE(=(/84>C<C8@
@M00200:205:000000000-AKKM3:1:1101:10461:7938 2:N:0:1
TACGGGGGTATCTAATCCTGTTTGCTCCCCACGCTTTCGCGCCTCAGCGTCAGAACCGGACCAGACAGCCGCCTTCGCCACTGGTGTTCTTGCGAATATCTACGAATTTCACCTCTACACTCGCAGTTCCGCTGTCCTCTTCCGGTCTCAAGCCAACCAGTATCGAAGGCACTTCTGTGGTTGAGCCACAGGCTTTCACCCCCGACTTAATCGGCCGCCTACGCGCCCTTTAAACCCAATTGTAGTCCGAT
+
C8CCCGGGGGGGGGGGGGGGGGGGGGGGGGGGGGGGGGGGCFGGGGGGGGGGCGGGGGGGGGFFGGGGGGGGGGGGGGGGGGGGGFGGGGGGGGGGGGGGGGGGG,EF8EAFGGGB8DFGGGCECC@EGCCED8DGFFGFFGED>DG>FFG5E5CFFGGFFFAFF59E?FA)9)*=8BC)=CD<66C968CAF=FGFFGF0:204>B@33CF;3CE15<28?(795>997:2>)4,;:04-)6A942)(((
@M00200:205:000000000-AKKM3:1:1101:14562:7962 2:N:0:1
TACTAGGGTATCTAATCCTGTTTGCTCCCCACGCTTTCGAGCCTCAGCGTCAGTAATGAGCCAGTGTGTCGCCTTCGCCACTGGTGTTCTTCCGAATATCTACGAATTTCACCTCTACACTCGGAGTTCCACACACCTCTCTCATACTCAAGACACCCAGTATCAAAGGCAATTCCGAGGTTGAGCCCCGGGATTTCACCCCTGACTTAAATGTCCGCCTACGCTCCCTTGAAACCCAGTCGTAGTC
+
CCCCCFGFFGGGGGFGFEFGDGFCFGC<FGFEGGG@FGEF8CFG,CFGEFG:FF<FGFGGGGGGGGGFGGGFGGGGCGGDGGGCFFFGGGGGGDGCEDFGGGFGF8EGGBAEFECFGGGGFGG77@+=EFA@DECE@D=6DGGFGFF7?DD=>DDB0BFF8=;DD+?9DFFD?E97D589>F8=FFGFFDC>>*@CFEEEFAD2-:AE6C46EEF@2CA(/72>DCAF*:()6./(4;(5)(/1;<C
@M00200:205:000000000-AKKM3:1:1101:10267:7985 2:N:0:1
TACTGGGGTATCTAATCCTGTTCGCTCCCCACACTTTCGCTCCTCAGCGTCAGGTCATTCCCAGAGAACCGCCTTCGCCACCGGTGTTCCTCCTGATATCTGCGCATTTCACCGCTACACCAGGAATTCCGTTCTCCCCTGAATACCTCTAGTCTGCCCGTATCGGAAGCAAGCGCCGTGTTAAGCACGGCGTTTTCACTCCCGACGCGACAAACCGCCTACGAGCCCTTTAAACCCACTTGTAGTCAGCT
+
CCCCCGGGGGGGGGGGGGGGGGGEGGGGGGGGGGGGGGGGFFGGGGDGGGGGGGGFGCGGGGGFGF?FGGGGGGGGCFGDGGGCFEGGGGFGGGGGGFGGGGGCGGGGGGGGG6E>8FFGGG?878DGGGGGGGGG8DEFFGDDFFDDGFG?FGGFFFGFGDBFDEGEBGACFDF>D?GBGGG@BFGFB474?55CFFGCFDF=@BFB99BFF8EG9DFF?<6B28;F778)6)5,;:(.9<)6)-5):))
@M00200:205:000000000-AKKM3:1:1101:25929:7990 2:N:0:1
TACGGGGGTATCTAATCCTGTTTGCTCCCCACGCTTTCGCACCTCAGCGTCAATCTTCGTCCAGGACAGCGCCTTCGCCACTGGTATTCCTCCCGATATCTACGAATTTCACCTCTACACCGGGAATTCTCTGTCCCACTCCGAGATTCAAGCGACACAGTTCGGGATGCACTTCCAGGGTTGAGCCCTGGGCTTTCACATCCCGCTTACGCCGCCGCCTACGTGCGCTTTACACCCAATTGTAGTC
+
CCCCCGGGGGGGGGGGGGGGGGGFGGGGGGGGGGGGGGGGDFGGGGGGGGGGGGGGGGGGGGGGGGGGGGGGGGGGGGGGGGGGGGGGGGGGGGGGGGEGGGGGGGGGGDAFGGFFGGGGGGEGEG?FGGFGD2?@F+==:D>>C?6:GFGCGGGFFGGAAFEC55DGDGFEAB>FA694CFGGFGF4)97AFFGGFEE<C@;=@@F6;ED;;0EE>DFFB??FFGEGC*?D)67?G0:1)5A2<4<
@M00200:205:000000000-AKKM3:1:1101:10181:7994 2:N:0:1
TACAGGGGTATCTAATCCTGTTTGCTCCCCACGCTTTCGAGCCTCAGCGTCAGTAATGAGCCAGTGTGTCGCCTTCGCCACTGGTGTTCTTCCGAATATCTACGAATTTCACCTCTACACTCGGAGTTCCACACACCTCTCTCATACTCAAGACACCCAGTATCAAAGGCAATTCCGAGGTTGAGCCCCGGGATTTCACCCCTGACTTAAATGTCCGCCTACGCTCCCTTTAAACCCAATTGTAGTC
+
CCCCCGGGGGGGGGGGGGGGGGGGGGGGGGGGGGGGGGGGGGGGGGGGGGGGGGGGGGGGGGGGGGGGGGGGGGGGGGGGGGGGGGGGGGGGGGGGGGFGGGGGG8FGGGGGGGGFGGGGEGFECCEGGGGGGGGGCFGEFGGFGF?DFFDFFGGFFGGFGGFGFFFFFGFFFFFFF>+<CGFCFGEFFGD>BEGFF<EEDFD>@EEFEEACEEFG@GEFFF2)(/?F5;))9)./=(6@6<?E5/)
@M00200:205:000000000-AKKM3:1:1101:13204:8025 2:N:0:1
TACTCGGGTATCTAATCCTGTTTGCTCCCCACGCTTTCGAGCCTCAGCGTCAGTAATGGACCAGTATGTCGCCTTCGCCACTGGTGTTCTTCCGAATATCTACGAATTTCACCTCTACACTCGGAGTTCCACATACCTCTTCCATACTCAAGATAGCCAGTATCAAAGGCAATTCCAAGGTTGAGCCCTGGGCTTTCACCTCTGACTAAACTATCCGCCTACGATCCCTTTAAGCCCACTTGTAGTC
+
CCCCCGGGGGGGGGGGGGGGGGGGGGGGGGGGGGGGGGGGGGGGGGGGGGGGCGGGGGGGGGGGGGGGGGGGGGGGFGGGGGGGGGGGGGGGGGGGGGGGGGGGGGGGGGGGGGGFGGGGGGD7@CGGGGGGGGFEFFDDFEFFGFGFGFCDFFFFFGGFGGFGFFFG?FFDFFFFFFGFGFG??8DFFGDFBECFFFGFFDFFEEE7*8CCA=;F5CEAA52*)13;C:;A*.4<CBF@>B;C4CC
@M00200:205:000000000-AKKM3:1:1101:21788:8026 2:N:0:1
TACTGGGGTATCTAATCCTGTTTGCTCCCCACGCTTTCGAGCCTCAGCGTCAGTAATGGACCAGTATGTCGCCTTCGCCACTGGTGTTCTTCCGAATATCTACGAATTTCACCTCTACACTCGGAGTTCCACATACCTCTTCCATACTCAAGATAGCCAGTATCAAAGGCAATTCCAAGGTTGAGCCCTGGGCTTTCACCTCTGACTAAACTATCCGCCTACGCTCCCTTTATACCTAGCTGTAGTC
+
C<CCCGGCFFEFFEGGGGFGGGGGGGFGGGGGGGGGG@FGGGGGGGGGGFGGGGGGGGGGGGGGGGFGGGFGGGFFFGEGGGFDEEGGGC;C;F=@=FGGGGGGGDCFFDFFGFDD?FAFGGFD:8+@E8=AFFG>?DGBF8FFG7?EGFGFCDGFF,=DG+;FB9CD?DFFFFFF?F+0C@D6D,@FFG+96?@CAED5*88CE70**187AEGFADB5=8A57:?>487/*:7<,*.(*.9@4/9
@M00200:205:000000000-AKKM3:1:1101:20626:8034 2:N:0:1
TACGAGGGTATCTAATCCTGTTTGCTCCCCACGCTTTCGAGCCTCAGCGTCAGTAATGAGCCAGTGTGTCGCCTTCGCCACTGGTGTTCTTCCGAATATCTACGAATTTCACCTCTACACTCGGAGTTCCACACACCTCTCTCATACTCAAGACACCCAGTATCAAAGGCAATTCCGAGGTTGAGCCCCGGGATTTCACCCCTGACTTAAATGTCCGCCTACGCTCCCTTTACACCCAATTGTAGTC
+
CCCCCGGGGGGGGGGGGGGGGGGGGGGGGGGGGGGGGGGGFGGGGGGGGGGGGGGGGGGGGGGGGGGGGGGGGGGGGGGGGGGGGGGGGGGGGGGGGGGGGGGGGGGGGGGGGGGFGFGGGGFG7>CFGGGGDGDGEFGFFGGFGFGEGFGGGGGFFGGFDGFGF7DFFGFFFFFF?:CDEFGGFGC:?6EFDECCFFGF2>BB=BF?A4CE4@EC2C?D@B=)6CDFFFFCE3;;8;7373<<CCE
@M00200:205:000000000-AKKM3:1:1101:9363:8096 2:N:0:1
TACTAGGGTATCTAATCCTGTTTGCTACCCACGCTTTCGAGCCTCAGTGTCAGTTACAGTCCAGAGAGCCGCTTTCGCCACCGGTGTTCCTCCATATATCTACGCATTTCACCGCTACACATGGAATTCCACTCTCCTCTACTGCACTCAAGTCTAACAGTTTCCAATGCACACAATGGTTGAGCCACTGCCTTTTACATCAGACTTATTAAACCACCTGCGCTCGCTTTAAACCCAATTGTAGTC
+
CCCCCGGGGGGGGGGGGGGGGGGGGGGGGGGGGGGGGGGGFGGGGGGGGGGGFGGGGGGGGGGGGGGGGGGGGGGGGGGGGGGGGGGGGGGGGGGGGGGGGGGGGGGGGGGGGGGBDGGFGFCFGFDFFGGGGGGGGFGFFGGFGFGFGFDGGGGFFGGFGGCFBFDGFGFDFFF5DFFFGCFFFGGFF89@FCFGFFFEEEE@CC77EEFFE@C58*?5=8=?A=A7DGCCCEF2*->=38C<?C
@M00200:205:000000000-AKKM3:1:1101:6693:8098 2:N:0:1
TACTAGGGTATCTAATCCTGTTCGCTCCCCACGCTTTCGCTCCTCAGCGTCAGTATCGGCCCAGAGACCCGCCTTCGCCACCGGTGTTCCTCCTGATATCTGCGCATTTCACCGCTACACCAGGAATTCCAGTCTCCCCTACCGAACTCTAGCCTGCCCGTATCGGCTGCAGGCCCGCAGTTGAGCCGCGGGTTTTCACAGTCGACGCGACAAGCCGCCTACGAGCTCTTTACACACACTTGTAGTCAGAC
+
CCCCCGGGGFDFGGGGGGGGGGGGGGGGGGFGGGEGGGGGGGGGGGG?FCFGGGGGGGGGGGGGGGGGGGGGGGGGGGGGGGGGGGGGGGGGGGGGDFGGGGGGGGGEGGGFFGG>GGGGGGGGGFGGGFGGGGGGGFGFFGGFGFGDGFGFGGGBFGGFGGFGFFGFEDFBFA5?EF>A*;B7ACGFFGEE)/:CC?FFEA<(;03>F;99;2CF9DF:0:673:)92*)6.5<)22,,62<<)..6A<)
@M00200:205:000000000-AKKM3:1:1101:19589:8122 2:N:0:1
TACGGGGGTATCTAATCCTGTTTGCTCCCCACGCTTTCGCACCTCAGCGTCAATACCTGTCCAGTGAGCCGCCTTCGCCACTGGTGTTCTTCCGAATATCTACGAATTTCACCTCTACACTCGGAATTCCACTCACCTCTCCAGGATTCTAGTTACCTAGTTTCAAAGGCAGTTCCGGGGTTGAGCCCCGGGCTTTCACCTCTGACTTGAGTAACCGCCTACGTGCGCTTTAAGCCCAGTTGTAGTC
+
CCCCCGGGGGGGGGGGGGGGGGGGGGGGGGGGGGGGGGGGGGGGGGGGGGGGGGGGGGGGGGGGGFGGGGGGGGGGGGGGGGGGGGGGGGGGGGGGGGGGGGGGGGGGGGGGGGGFGGGGGGGCGGGGGGGG?FFGGFGBFGGFGFF7DFGGGGGFFGGFGG>DFBFACGFFFEFFBD55FCGGFGGFFGGBEE5;??CB=5@=FFE?33@CECG9>DDF@3(23ABD3C0<4A)3;::(4>DAA<A
@M00200:205:000000000-AKKM3:1:1101:6270:8131 2:N:0:1
TACGCGGGTATCTAATCCTGTTTGCTCCCCACGCTTTCGAGCCTCAGCGTCAGTAATGGACCAGTATGTCGCCTTCGCCACTGGTGTTCTTCCGAATATCTACGAATTTCACCTCTACACTCGGAGTTCCACATACCTCTTCCATACTCAAGATAGCCAGTATCAAAGGCAATTCCAAGGTTGAGCCCTGGGCTTTCACCTCTGACTAAACTATCCGCCTACGCTCCCTTTACACCCACTTGTAGTC
+
CCCCCGGGGGGGGGGGGGGGGGFGGGGGGGGGGGGGGGGGGGGGGGDFEFGGGGGFGGGGGFFGGGGGGGGGGEGGG>F7CFGFEFGGGGGGGGGGGGGGFGFFE8FFFGFGGGGFGGGGGGFEGGCDDDFGGGGGDFGFFGGC,3===@DD9?DDCEF?FD9FFFGGFG9);8FBD9CFFGGGAGG5?FF>AEDGFFGFFF*@@EEF*..:6<9:>>B445@)6A?FFF>*15>>7213)7>5?C5
@M00200:205:000000000-AKKM3:1:1101:17883:8136 2:N:0:1
TACAAGGGTATCTAATCCTGTTTGCTCCCCACGCTTTCGCGCCTCAGCGTCAGTTACAGTCCAGAGAGCCGCCTTCGCCACTGGTGTTCCTCCACATCTCTACGCATTTCACCGCTACACGTGGAATTCCGCTCTCCTCTTCTGCACTCAAGTCTCCCAGTTTCCAGTGCGTCACGGGGTTGAGCCCCGCACTTAGACACCAGACTTAAGAAACCGCCTGCGCGCGCTTTATGCCCAGTTGTAGTC
+
CCCCCGGGGGGGGGGGGGGGGGGGGGGGGGGGGGGGGGGGDGGGGGGGGGGGGGGGGGGGGGGGGGFGGGGGGGGGGGGGGGFEGGGEGGGGGGFGGGGGGGGFGGGGGGGGGGGFGGCGGGFEGEGGGGGGGGGGGFGFFGGFGFGFGF?FGGDFFGFFFGEGDFCD5FEFFFB5A>6AGGGF5@F9>?>BFC@7C;FFFFB9@B?C*>CCDBGG6C8??9631::<39AA9A31+,(6<<A>:9
@M00200:205:000000000-AKKM3:1:1101:21941:8162 2:N:0:1
TACTGGGGTATCTAATCCTGTTTGCTCCCCACGCTTTCGAGCCTCAGCGTCAGTAATGGACCAGTATGTCGCCTTCGCCACTGGTGTTCTTCCGAATATCTACGAATTTCACCTCTACACTCGGAGTTCCACATACCTCTTCCATACTCAAGATAGCCAGTATCAAAGGCAATTCCAAGGTTGAGCCCTGGGCTTTCACCTCTGACTAAACTATCCGCCTACGCTCCCTTTATGCCCAATTGTAGTC
+
CCCCCGGGGGGGGGGGGGGGGGGGGGGGGGGGGGGGGGGGGGGGGGGGGGGEGGGGGGGGGGGGGGGGGGGGGGGGGGGGGGGGGGGGGGGGGGGGGGGGGGGGGGGGGGGGGGGFFFGFGGGGGGGGGGGGGGGGGFGFFGGFGFGFGFGF9?C5DDFF?FFGFFFFBDDDFEBFFFCAGGGGFGFFFGGFFGFGFFACFB@@EC<E8@EEFEFD=FFDFDFFAE>F*;5=E<66<)6B=7CFEFE
@M00200:205:000000000-AKKM3:1:1101:14424:8177 2:N:0:1
TACGGGGGTATCTAATCCTGTTCGCTCCCCACACTTTCGCTCCTCAGCGTCAGGTAATGCCCAGAGAACCGCCTTCGCCACCGGTGTTCCTCCTGATATCTGCGCATTTCACCGCTACACCAGGAATTCCGTTCTCCCCTGCATACCTCCAGTCTGCCCGTATCGAAAGCAAGCCAGGTGTTAAGCCCCTGGTTTTCACTCCCGACGCGACAAACCGCCTCCGAGCCCCTTATACCCAATTGTAGTCACAC
+
CCCCCGGDGGGGGGGGGGGGGGGGGGGGGGGEDFGGGGGGEGGGGGGGGGGGGGGFFDGGGGGGF,FEGGEGGGGGGGGGGGGE+4FEGGGF8<FGGGFGGGGGGGGGGGGGGDGFDGGGGF8+>BGGGDF=FGDF=;>=:FDFGFGDFFGCEF7;CFGE80)4)*4:9:CBFB49**3*71+23>,98DGFF7CGA?FE4=B=;;(3((.(,,;F73<(((()-:59*1,)-:>-<<10)).4).54)4(
@M00200:205:000000000-AKKM3:1:1101:18219:8182 2:N:0:1
TACTGGGGTATCTAATCCTGTTTGCTCCCCACGCTTTCGAGCCTCAGCGTCAGTAATGGACCAGTATGTCGCCTTCGCCACTGGTGTTCTTCCGAATATCTACGAATTTCACCTCTACACTCGGAGTTCCACATACCTCTTCCATACTCAAGATAGCCAGTATCAAAGGCAATTCCAAGGTTGAGCCCTGGGCTTTCACCTCTGACTAAACTATCCGCCTACGCTCCCTTTATACCCTGTTGTAGTC
+
CCCCCGGGGGGGGGGGGGGGGGGGGGGGGGGGGGGGGGGGGGGGGGGGGGGGGGGGGGGGGGGGGGGGGGGGGGGGGGGGGGGGGGGGGGGGGGCFEFGGGGGFGGGGGGGGGGGFGGGGGGFECCEGG8EFGGGGDFGEFFFFGFGFGFF6FFC5FGFFGFEGEFGGFGFFFFFFFFGFFFGFFFDFFC=5?8CFFEEEEFF@C@6E<>CCFFFCDFFFF@A>AGEGGF0*:A>4>*0087>EEFE
@M00200:205:000000000-AKKM3:1:1101:25791:8185 2:N:0:1
TACACGGGTATCTAATCCTGTTTGCTCCCCACGCTTTCGCGCCTCAGCGTCAGATCCGGACCAGTGAGCCGCCTTCGCCACTGGTGTTCTTGCGAATATCTACGAATTTCACCTCTACACTCGCAGTTCCACTCACCTCTTCCGGTCTCCAGCCAAGCAGTATCGAAGGCAATTCCGTGGTTGAGCCACCGGCTTTCACCCCCAACTTACAAGGCCGACTACGCGCCCCTTCAGCCCAACTGTAGTC
+
CCCCCDGGCCGGGFFGGGGGGGGGFGGGGGFGGGGEFFGGGGGGDFGGGGGGGGG@FGEGEGFFFG9FFGGGGGGGGGEGGGGGGGGGGGCFDEECBFGGGFGFEF,AFGF<FGGBFGGGE@FGGGGGFEFGFGFD=+@DFFFD6@>=D89=DFFF?EFFFCCCA5?E5EF@A@6BFFC*@3C>F?EF>*=*:CCFBEC=>@@=2-5;EE3>;08=9)8(343)2*0))1.(.)4<8(,(((.4465
@M00200:205:000000000-AKKM3:1:1101:12053:8195 2:N:0:1
TACGCGGGTATCTAATCCTGTTTGCTACCCACGCTTTCGAGCCTCAGTGTCAGTGACAGTCCAGAGAGCCGCTTTCGCCACCGGTGTTCCTCCATATATCTACGCATTTCACCGCTACACATGGAATTCCACTCTCCTCTACTGCACTCAAGTCTAACAGTTTCCAATGCACACAATGGTTGAGCCACTGCCTTTTACATCAGCCTTATTAAACCACCCGCGCTCGCTTTATACCCAGTTGTAGTC
+
CCCCCGGGGGGGGGGGGGGGGGGGGGGGGGGGGGGGGGGGEGGGGGGGGGGGGGGGGGGGGGGGGGGGGFGGGGGGGGGGGGGGGGGGGGGGGGGGGF8D;DFGGGGGGGGFGGGFGGGGGFGGGFGCFDFFDFGGGFGEFGGFCF?=FFGGGGGFFGFFEFCGFFGGFFFDFFFFAA=FD6FGFGGFF>?FC9EG6:FCE*0)38968A<E6668<**-2/>/>?:*><3?))//+6.94?)65)
@M00200:205:000000000-AKKM3:1:1101:16034:8206 2:N:0:1
TACAAGGGTATCTAATCCTGTTTGCTCCCCACGCTTTCGAGCCTCAGCGTCAGTAATGGACCAGTATGTCGCCTTCGCCACTGGTGTTCTTCCGAATATCTACGAATTTCACCTCTACACTCGGAGTTCCACATACCTCTTCCATACTCAAGATAGCCAGTATCAAAGGCAATTCCAAGGTTGAGCCCTGGGCTTTCACCTCTGACTAACCTATCCGCCTACGCTCCCTTTCAACCCAGTTGTAGTC
+
CCCCCGGGFGGGGGGGGGGGGGGGGGGGGGGGGGGGGGGGGGGGGGGGGGGGGGGGGGGGGGGGGGGCGGFGGGGGGGGGGGGGGGGGGGGGGGCEGGGGGGGGGGGGGGGGGGGFGGFGGGGGDGGGGGGGGGGGGFFB9EGFFBFFGFFFGGGFFGG*6+5CCFGFBGF5DEFBF?8FFGFGFGGF?=8*;=EDFEGFFFE@CCEEE)):@AFG5C?==@8:2:9CF7;*AAABE?DFCFFE?55
@M00200:205:000000000-AKKM3:1:1101:17892:8211 2:N:0:1
TACCGGGGTATCTAATCCTGTTTGCTCCCCACGCTTTCGAGCCTCAGCGTCAGTAATGGACCAGTATGTCGCCTTCGCCACTGGTGTTCTTCCGAATATCTACGAATTTCACCTCTACACTCGGAGTTCCACATACCTCTTCCATACTCAAGATAGCCAGTATCAAAGGCAATTCCAAGGTTGAGCCCTGGGCTTTCACCTCTGACTACACTATCCGCCTACGCTCCCTTTAAACCCAATTGTAGTC
+
CCCCCGGGGGGGGGGGGGGGGGGGGGGGGGGGGGGGGGGGGGGGGGGGGGGGGGGGGGGGGGGGGGGGGGFGGGGGGGGGGGGGGGGDGGGGGFEFGGGGGGGGGGGGGGGGGGGFGGGGGGCE@EEGGGGGGGGGGFGFFGGFGF?DFFGFGD=FFFCFGGFGFFGGFGFDFFFFFFFDGFGGFG=:CD15AFGFF<CCE58@E59;)1=*=CFFDD>44<7*/;@FFFE=4>3>8@2:47>?*9?
@M00200:205:000000000-AKKM3:1:1101:27853:8216 2:N:0:1
TACGAGGGTATCTAATCCTGTTTGCTCCCCACGCTTTCGTGCATGAGCGTCAGTGCAGGCCCAGGGGATTGCCTTCGCCATCGGTGTTCCTCCGCATATCTACGCATTTCACTGCTACACGCGGAATTCCATCCCCCTCTGCCGCACTCTAGCCATGCAGTCACAAATGCAGTTCCCAGGTTGAGCCCGGGGATTTCACCTCTGTCTTGCATAACCGCCTGCGCACGCTTTACGCCCAATTGTAGTC
+
CCCCCGGGGGGGGGGGGGGGGGGGGGGGGGGGGGGGGGGGGGGGGGGGGGGGGGGGGGGGGEGGGGGGGGGGGGFGGGGDGGGGGGGGGA=EFGEGGGGGGGGGGGGGGGGG9FGFGFGGGC7B>EF=EGGAFCFDE>CBDGGFD?C=FFCDFFCF68?8DFEFC5DFFFF8?AFFFFF5<ECDAF;9?DC48=EFFEF**(*7??CFE=363;C?>G>,31,:9E>C7<<9>??6E-4?)46<)..
@M00200:205:000000000-AKKM3:1:1101:14255:8291 2:N:0:1
TCCAGGGGTATCTAATCCTGTTTGCTCCCCACGCTTTCGAGCCTCAGCGTCAGTAATGGACCAGTATGTCGCCTTCGCCACTGGTGTTCTTCCGAATATCTACGAATTTCACCTCTACACTCGGAGTTCCACATACCTCTTCCATACTCAAGATAGCAAGTATCAAAGGCAATTCCAAGGTTGAGCCCTGGGCTTTCACCTCTGACTAAACTATCCGCCTACGCTCCCTTTCTACCCAGTTGTCGTC
+
CCCCCGGGEFFFDCEGGGGGECGFFFEFGGFFGGGCEG7@EGGFFFGGEGG@FGFGGGFGGGGGFGE<FGG?FEGGGGFFFFGGEEF:<EFDFEG>FCCDE,<FEGFFGGGFEFFFGGDGGFE84@>DFGGGGGGCF+@DFFF782=DF9DD9DFF?,6*46;C;+=EFFDB6BFF77=5E8D+D8D5DDF?579?FEF@5=C8*3*;68@AAEFFDF>5@@A>5=B90+)*/*2*6*:(94>*85=
@M00200:205:000000000-AKKM3:1:1101:16231:8303 2:N:0:1
TACTCGGGTATCTAATCCTGTTTGCTACCCACGCTTTCGAGCCTCAGTGTCAGTTACAGTCCAGAGAGCCGCTTTCGCCACCGGTGTTCCTCCATATATCTACGCATTTCACCGCTACACATGGAATTCCACTCTCCTCTACTGCACTCAAGTCTAACAGTTTCCAATGCACACAATGGTTGAGCCACTGCCTTTTACATCAGACTTATTAAACCACCTGCGCTCGCTTTATACCCAATTGTAGTC
+
CCCCCGGGGGGGGGGGGGGGGGGGGGGGGGGGGGGGGGGGGGGGGGGGGGGGGGGGGGGGGGGGACGGGGGGGDGGGGGGGGGGGGGGGGGGGGGGGGGGGGGGGGGGGFGGGGGFGGGGGGCFFFGFFFFFGGGGFFGFFFFFGFGFGF8FGGGBFGGFFDEGEC=FFD78DDD?FF=DA=DFFDFBD6AFFACCF=CEF88*>E*:CEF*>CFGCDA85:23::49;940>??6,07*0>5<C?
@M00200:205:000000000-AKKM3:1:1101:13400:8365 2:N:0:1
TACAGGGGTATCTAATCCTGTTTGCTACCCACACTTTCGAGCCTCAACGTCAGTTGTTGTCCAGTAAGCCGCCTTCGCCACTGGTGTTCTTCCATATATCTACGCATTCCACCGCTACACATGGAGTTCCACTTACCTCTACAACACTCAAGTTAACCAGTTTCCAATGCCATTCCGGAGTTGAGCTCCGGGCTTTCACATCAGACTTAATCAACCGTCTGCGCTCGCTTTAAACCCAATTGTAGTC
+
CCCCCGGGGGGGGGGGGGGGGGGGGGGGGGGGGGGGGGDGGGGGGGGGGFGCFFGGGGGGGGGGGGGGGGGGGGGGGGGGGGGGEGGGGGFGGGGGGFEACFGGGGGGGGGGGGGDGGGGGGFFECFFGGGGGGGGFF8*@GGFGFGFGF?FGGGFFGGF@DEFEFGG5D5>FDFFF5??@DDF5=EDDCEAEGGGFFGFC<80:5);AA=AEEG>5@9):;@>)12?C5(6?C=(=5=1><<E??3
@M00200:205:000000000-AKKM3:1:1101:12632:8379 2:N:0:1
TACAGGGGTATCTAATCCTGTTTGCTCCCCACGCTTTCGCACCTCAGTGTCAGTATTAGTCCAGGTGGTCGCCTTCGCCACTGGTGTTCCTTCCTATATCTACGCATTTCACCGCTACACAGGAAATTCCACCACCCTCTACCATACTCTAGTCAGTCAGTTTTGAATGCAGTTCCCAGGTTGAGCCCGGGGATTTCACATCCAACTTAACAAACCACCTACGCGCGCTTTACACCCAATTGTAGTC
+
CCCCCGGGGGGGGGGGGGGGGGGGGGGGGGGGGGGGGGGGGGGGGGGGGGGGGGGGGGGGGFGGGGGGGGGGGGGGGGGGGGGGGGGGGGGGGGGGGGGGGGGGGGGDGGGGGGGFGGGGGGGGGGGGGGGGGGGGGFDDFGGFGFGFGFGGGGGFFGGFFFDGDFGGFGFFFFFFFFDFFDF69D8D>>EFACCFF7CECEC)):@EFFFE=9D@BCE=EFA:@GFG<58<E?)(:4=(9).956?
@M00200:205:000000000-AKKM3:1:1101:20296:8380 2:N:0:1
TACCGGGGTATCTAATCCTGTTTGCTCCCCACGCTTTCGAGCCTCAGCGTCAGTAATGGACCAGTATGTCGCCTTCGCCACTGGTGTTCTTCCGAATATCTACGAATTTCACCTCTACACTCGGAGTTCCACATACCTCTTCCATACTCAAGATAGCCAGTATCAAAGGCAATTCCAAGGTTGAGCCCTGGGCTTTCACCTCTGACTAAACTATCCGCCTACGCTCCCTTTAAACCCAGTTGTAGTC
+
CCCCCGGGGGGGGGGGGGGGGGGGGGGGGGGGGGGGGGGGGGGGGGGGGGGGGGGGGGGGGGGGGGGGGGGGGGGGGGGGGGGGGGFGGGGGGGGGGGGGGGGGGGGGGGGGGGGFGGGGGGGGGGGGGGGFDFFFFFFFFGGFGFDEGCEFGGG5FCFFFGFGFFGGFGFD?EDFFFGFGDFGBF?FF?FFFDGF?CFE5558*:=C6@@E67DEDGE45:4BAGBG;8;*94>B82B6*18?EFF
@M00200:205:000000000-AKKM3:1:1101:18809:8405 2:N:0:1
TACTGGGGTATCTAATCCTGTTTGCTCCCCACGCTTTCGTGCATGAGCGTCAGTGTTGGCCCAGAAGGCTGCCTTCGCCATCGGTGTTCCTCCACATCTCTACGCATTTCTCCGCTACACGTGGAATTCCACCTTCCTCTGCCATACTCCAGCATCGTAGTTTCGAGCGCAATTCCCAAGTTAAGCCCGGGGCTTTCACACTCTACTTGCAACGCCGCCTGCGCACACTTTAAACCCACTTGTAGTC
+
CCCCCGGGGGGGGFGGGGGGGGGGGGGGGGGGGGGGGGGGCGCEFCFGGGGGGGGGGGGGGGGFGFCFGGGGGGGGGGGGGGGGGGGGGGGGGFGGGGGGGGGGGGGGGGGGGEGEGGCGEGFG7,@EGGGGGGGGGFGFFGGFFFGBDFFFGGFFF>F?CFEGFF?EFGFFB69CFF6?DGFGFGGFA77>AGGCA6E7@:7*1>AA4C94>9EG2CB12<;>0C5F<0;<?)4(=?(0)6<42.6
@M00200:205:000000000-AKKM3:1:1101:6628:8460 2:N:0:1
TACTGGGGTATCTAATCCTGTTTGCTCCCCACGCTTTCGCGCCTCAGCGTCAGAACCGGACCAGACAGCCGCCTTCGCCACTGGTGTTCTTGCGAATATCTACGAATTTCACCTCTACACTCGCAGTTCCGCTGTCCTCTTCCGGTCTCAAGCCAACCAGTATCGAAGGCAATTCTGTGGTTGAGCCACAGGCTTTCACCCCCGACTTAATCGGCCGCCTACGCGCCCTTTAAGCCCAGTTGTAGTC
+
CCCCCGGGGGGGGGGGGGGGGGGGGGGGGGGGGGGGGGGGGGGGGGGGGGGGGGGGGGGGGGGGGGGGGGGGGGGGGGGGGGGGGGGGGGGGGGGGGGGGGGGGGGGGGGGGGGGFGGGGGGGGGECGGGGGGGGGCFGFFAFFGFGA7DFGDDFFFGGFACEGFFDEFGFBFFFFFFDFFGGCFFCAFFFFFGGGFFGFFFFF(-26CEEFFFDEFDE(:6?83:<D/93<<<)8C:8:<4624))
@M00200:205:000000000-AKKM3:1:1101:4678:8463 2:N:0:1
TACTGGGGTATCTAATCCTGTTTGCTCCCCACGCTTTCGAGCCTCAGCGTCAGTAATGGACCAGTATGTCGCCTTCGCCACTGGTGTTCTTCCGAATATCTACGAATTTCACCTCTACACTCGGAGTTCCACATACCTCTTCCATACTCAAGATAGCCAGTATCAACGGCAATTCCAAGGTTGAGCCCTGGGCTTTCACCTCTGACTAAACTATCCGCCTACGCTCCCTTTAAGCCCAATTGTAGTC
+
CCCCCGGGGGGGFGGGGGGGGGGGGGGGGGGGGGGGGGGFGGDGGGGGGFCFGGGGGGFFEFGGFGGGGGCDEG>FGEEEEGGFFGGGGGFGGGGGGDFGGGGG7FFGGGGGGGGFGGFFFEGGDGEGGGGGGGC9FFDEFDCDGFGFGF=8F6BD?DGFE+*?EF++069>FFFDFB??F,8?DFGFF6C?*@CFF<:C6CCEA79;*88EACFGFF?>>@9>=*9*;?)>*8*745((**/*1/>
@M00200:205:000000000-AKKM3:1:1101:4024:8471 2:N:0:1
TACGCGGGTATCTAATCCTGTTTGCTCCCCACGCTTTCGAGCCTCAGCGTCAGTAATGGACCAGTATGTCGCCTTCGCCACTGGTGTTCTTCCGAATATCTACGAATTTCACCTCTACACTCGGAGTTCCACATACCTCTTCCATACTCAAGATAGCCAGTCTCAACGGCAATTCCAAGGTTGAGCCCTGGGCTTTCACCTCTGACTTAACTCTCCGCCTACGCTCCCTTTATACCCAATTGTAGTC
+
CCCCCGGGGGGGGGGGGGGGGGGGGGGGGGGGGGGGGGGFGGGGGGGGGGGGCGFGCFGFGC<FGCFGEFGGGGGGGGGGG,<EFGGGGGGGGGGGDEEGGGGGG,=FFGGGGFFFGGFF,=DEG8EGGF;DC,=E?7EBBGGFGCGEG7D=,2+0=BDBE+0D>F8@EG5)65@FF<+*8@9:*D?CCF75FFGFFFGB*5@EFE@**11A*:DF(:82(55A=EEF*24>5?EEF@<;77?3).9
@M00200:205:000000000-AKKM3:1:1101:15179:8473 2:N:0:1
TACACGGGTATCTAATCCTGTTTGCTCCCCACGCTTTCGAGCCTCAGCGTCAGTAATGGACCAGTATGTCGCCTTCGCCACTGGTGTTCTTCCGAATATCTACGAATTTCACCTCTACACTCGGAGTTCCACATACCTCTTCCATACTCAAGATAGCCAGTATCAAAGGCAATTCCAAGGTTGAGCCCTGGGCTTTCACCTCTGACTAAACTATCCGCCTACGCTCCCTTTAAGCCCAGTTGTAGTC
+
CCCCCGGGGGGGGGGGGGGGGGGGGGGGGGGGGGGGGGGGGGGGGGGGGGGGGGGGGGGGGGGGGGGGGGGGGGGGGGGGGGGGGGGGGGGGGGGGGGGGGGGGG?FFGGGGGGGFGGGGGGEGGGGGGGGGGGGGGFGFFGGBADGEGFG?=DGFFGF?F8DGFFGGFGF5F5?DFFGFGFFDFGDFFGGFFGGFACF@EDFFFE5=@CCFEEGFAGEFDB4@=EBF?C4A**00B9@E;:@*9@C
@M00200:205:000000000-AKKM3:1:1101:18824:8490 2:N:0:1
TACCAGGGTATCTAATCCTGTTTGCTCCCCACGCTTTCGAGCCTCAGCGTCAGTAATGGACCAGTATGTCGCCTTCGCCACTGGTGTTCTTCCGAATATCTACGAATTTCACCTCTACACTCGGAGTTCCACATACCTCTTCCATACTCAAGATAGCCAGTATCAAAGGCAATTCCAAGGTTGAGCCCTGGGCTTTCACCTCTGACTAAACTATCCGCCTACGCTCCCTTTATGCCCAGTTGTAGTC
+
CCCCCGGGGGGGGGGGGGGGGGGGGGGGGGGGGGGGGGGGFGGCDGGGGGGGGGGGGGGGGGGFGGGGGGFGGGGGGGGGGGGGFGGCFGGGGGDGGGGGGGFGCFFGGGGGGGGFGGGGGGFGF7@FFGGGGGGGGFGFFDGFGFGFGFGDGFCFFFFFDDEGEFGGFGFDFFFFFFD?FF+A6EEDFDDFBFFDC@F<6)8=E7AE*:EF@@C68C9@AFAAAEAG78786466C6566:C?57?
@M00200:205:000000000-AKKM3:1:1101:12197:8492 2:N:0:1
TACTAGGGTATCTAATCCTGTTTGCTCCCCACGCTTTCGAGCCTCAGCGTCAGTAATGAGCCAGTGTGTCGCCTTCGCCACTGGTGTTCTTCCGAATATCTACGAATTTCACCTCTACACTCGGAGTTCCACACACCTCTCTCATACTCAAGACACCCAGTATCAAAGGCAATTCCGAGGTTGAGCCCCGGGATTTCACCCCTGACTTAAATGTCCGCCTACGCTCCCTTTACGCCCAATTGTAGTC
+
CCCCCGGGGGGGGGGGGGGGGGGGGGGGGGGGGGGGGGGGFGGGGGGGGGGGGGGGGGGGGGGGGGGGGGFGGGGGGGEGGGGGGGGGGGGGGGGGGGGGGGGGGGGGGGGGGGGFGGGGGGGGGCC8EFGGGGDGGFF6?GGFGC@=??FGADDFFGGFCFBFECGFFGFBFDBFFED*@DGGFF@CEDE>BGGCFCGFFBB94>BEF6CEECFD=GF9>B?D@EDF4;=EFD@;E(13)/?CE).
@M00200:205:000000000-AKKM3:1:1101:7144:8492 2:N:0:1
TACCGGGGTATCTAATCCTGTTCGCTCCCCACACTTTCGCTCCTCAGCGTCAGGATATTCCCAGAGAACCGCCTTCGCCACCGGTGTTCCTCCTGATATCTGCGCATTTCACCGCTACACCAGGAATTCCGTTCTCCCCTGAATACCTCTAGTCTGCCCGTATCGGAAGCAAGCCAGGTGTTAAGCACCTGGTTTTCACTCCCGACGCGACAAACCGCCTACGAGCCCTTTAAACCCAATTGTAGTC
+
CC@CCDEGGGGGCED<FGGGGGGGGGGGFFFGG@FGGGEGGFGGGGGEGFGDGGFFGGGFGGGGGGGGGGGGGGGGGGGEGGDE>CF79@DFGGGGGGCCAFFECGCCA@DGGGGFGGGGGGGGGGGGGGFGGGGDADGFFGDFCF8;ADADAFGFFFG58CDG=>DCE6A=FD?F>CCAFECCACGFFGGA>?,93ACFFDF9=99>9@>91:;E17=?;8058*7>9C?BAA<(141()4..:4A
@M00200:205:000000000-AKKM3:1:1101:11113:8541 2:N:0:1
TACGAGGGTATCTAATCCTGTTTGCTCCCCACGCTTTCGCGCCTCAGCGTCAGAACCGGACCAGACAGCCGCCTTCGCCACTGGTGTTCTTGCGAATATCTACGAATTTCACCTCTACACTCGCAGTTCCGCTGTCCTCTTCCGGTCTCAAGCCAACCAGTATCGAAGGCAATTCTGTGGTTGAGCCACATGCTTTCACCCCCGACTTAATCGGCCGCCTACGCGCCCTTTAAACCCAGTTGTAGTCAGAC
+
CCCCCGGGGGGGGGGDGGFFGFFGGGGGGEGEGGDGGGDE:EGGEGEFFG@CCFFFGGGGGGF8FGGCGGGGGGGFGGGGGGGDFFFGGG=EAFGCFGGGGGGDF,ABECFGG9DFDFEEGG?EF=>DGGGGDEGGG?EEFFGDGFD5DFG6F7=?FEDFGG@F=?5?>EF@*:FF6E95>EDG4,=AFG,;AFGFFEDB262(596?EFFF@DG*(9B;?;(86C77<D?A2447E1(,)..<9>9))6)
@M00200:205:000000000-AKKM3:1:1101:4472:8565 2:N:0:1
TACTGGGGTATCTAATCCTGTTCGCTCCCCACACTTTCGCTCCTCAGCGTCAGGTAATGCCCAGAGAACCGCCTTCGCCACCGGTGTTCCTCCTGATATCTGCGCATTTCACCGCTACACCAGGAATTCCGTTCTCCCCTGCATACCTCTAGTCTGCCCGTATCGAAAGCAAGCGCCGTGTTAAGCACGGCGTTTTCCCTCCCGACGCGACAAACCGCCTACGAGCCCTTTAAACCCAATTGTAGTC
+
CCCCCGGGGGGGGGGGGGGGGGGGGGGGGGGGGGGGGGGGGGGGGGGGGGGEEGGGGGGGGGGGGFGFGGGGGGGGGCFGGGGGCEBEGGGGGGGCFGGGGGEEFGCFGGGGFGGFGGGGE6FC=EGGGFGGFGGGGFDDFCGFC?DEGFGFFFFFFGG*=CDGDFFDAFFCC5>>BDG5DECFAFDF>75@B=598*08:9@=@;>>0(.:@;FF>D5,(4158EEG<70<<9ABG:18<?A9).6
@M00200:205:000000000-AKKM3:1:1101:7699:8572 2:N:0:1
TACTAGGGTATCTAATCCTGTTTGCTACCCACGCTTTCGAGCCTCAGTGTCAGTTACAGTCCAGAGAGCCGCTTTCGCCACCGGTGTTCCTCCATATATCTACGCATTTCACCGCTACACATGGAATTCCACTCTCCTCTACTGCACTCAAGTCTAACAGTTACCAATGCACACAACGGTTGAGCCACTGCCTTTTACATCAGACCTATTAAACCACCCTCCCTCCCTTTATGCCCAGTTGTAGTC
+
CCCCCGGGGGGGGGGGGGGGGGGGGGFGGGGGGGGGGGGGGGGGFGGGGGGGGGGCEEEEFGG@FFFGGGGGEEFGGGGG,AFGGGGGGGGGGFGGGGGGGGGGGGGGGGGGAED@DGGGF,CFG=EFFGGD9FDGGFGFFGGFGFGFG*=A=DF99DGFG8*?=DGFFG?BDDB?*@>DE+DFFF?DBCDFAFFC7@,;*01*:)3:*0;7*0@,:D*)/)4*-*3*+;**:63@,-;@>//9C7
@M00200:205:000000000-AKKM3:1:1101:11652:8595 2:N:0:1
TACTGGGGTATCTAATCCTGTTTGCTACCCACGCTTTCGAGCCTCAGTGTCAGTTACAGTCCAGAGAGCCGCTTTCGCCACCGGTGTTCCTCCATATATCTACGCATTTCACCGCTACACATGGAATTCCACTCTCCTCTACTGCACTCAAGTCTAACAGTTTCCAATGCACACAATGGTTGAGCCACTGCCTTTTACATCAGACTTATTAAACCACCTGCGCTCGCTTTATATCCAGTTGTAGTC
+
CCCCCGGGGCFGGGFFGAFGFEFFFGGCGEAFGEGGGGCG<FEGGGFGDFEFEFFDFGGGGEFEFFG@FGGGGDFFCE:FG<B@FEGGFGGGEGCFGFC=8@DGG8@CGGAFGGGFGGGA9DFCEFGGG;FDDGFG,??DFCGF8BFEGFFFGGGFFDD?;@>+;C9EB,+*<DA?98+578==DF8DF=FFFF,+?@7;E<=@@@2**2;C;@C8=**8@8=*)*:;97*/9*8/,0@***8**/
@M00200:205:000000000-AKKM3:1:1101:21819:8598 2:N:0:1
TACCAGGGTATCTAATCCTGTTTGCTCCCCACGCTTTCGAGCCTCAGCGTCAGTAATGGACCAGTATGTCGCCTTCGCCACTGGTGTTCTTCCGAATATCTACGAATTTCACCTCTACACTCGGAGTTCCACATACCTCTTCCATACTCAAGATAGCCAGTATCAAAGGCAATTCCAAGGTTGAGCCCTGGGCTTTCACCTCTGACTAAACTATCCGCCTACGCTCCCTTTAAACCCAATTGTAGTC
+
CCCCCGGGGGGGGGGGGGGGGGGGGGGGGGGGGGGGGGGGGGGGGGGGGGGGGGGGGGGGGGGGGGGGGGGGGGGGGGGGGGGGGGGGGGGGGGGGGGGGGGGGCGGGGGGGGGGFGGGGGGGGGGGGGGGGGGGGGFGFFGGFGFGFGF8?GFFFFGGFGGFGFFGGFGFFFFFFFFC?FEGGFFGFFFF?DEDFFFGFFFFFFEFFFFFFFEC@5CEFFFF>7CFG>>3AEEF=EDDD==CEFFF
@M00200:205:000000000-AKKM3:1:1101:17786:8599 2:N:0:1
TACTGGGGTATCTAATCCTGTTTGCTCCCCACGCTTTCGAGCCTCAGCGTCAGTAATGGACCAGTATGTCGCCTTCGCCACTGGTGTTCTTCCGAATATCTACGAATTTCACCTCTACACTCGGAGTTCCACATACCTCTTCCATACTCAAGATAGCCAGTATCAAAGGCAATTCCAAGGTTGAGCCCTGGGCTTTCACCTCTGACTAAACTATCCGCCTACGCTCCCTTTAAACCCAGTTGTAGTC
+
CCCCCGGGGGGGGGGGGGGGGGGGGGGGGGGGGGGGGGGGFGGGGGGGGGGGGGGGGGGGGGGGGGGGGGGGGDGGGGGGGGGGGGGGGGGGGGGEGGGGGGGGGGGGGGGGGGGFGGGGGGGCEEEGGGGGGGGGGFFEFGGDFFGFGFG6DFFFFGGFD?EGFFGGB?DDFF7D?FF5FFGGFGCFF?@D5DFFFFGEECFF@EEFEFFFFEGCA5A8==45>EEGCF48EC*5:5((1998***
@M00200:205:000000000-AKKM3:1:1101:4667:8612 2:N:0:1
TACTGGGGTATCTAATCCTGTTTGCTCCCCACGCTTTCGCGCCTCAGCGTCAGAACCGGACCAGTCAGCCGCCTTCGCCACTGGTGTTCTTGCGAATATCTACGAATTTCACCTCTACACTCGCAGTTCCACTAACCTCTTCCGGTCTCAAGCCATACAGTATCGCAGGCAATTCTGTGGTTGAGCCACAGGCTTTCACCCCCGACTTATAAAGCCGCCTACGCGCCCTTTACACCCAATTGTAGTC
+
CCC?CFGGGG6C;FAAFEFFGGGGGDGGGGGG:@FGGGCCFFFGGFFGGCEG7CE@@CG7CCFDFFFF8FDGDGBEFGG7FEF<EEFEFG;F=F@@FDFFDGFG7DFGGFGGG,=:DFF=,DD@C7>EGCFGFGCFGFG59FFECEC>GFGGG??FFG69E9CC9*;8?C6@*:F+<=BFFF>DFGEAFG5;AEFD>6:;72:(-55(85@<E.+=1351;@6:.::7908)-42.::(3)45))--
@M00200:205:000000000-AKKM3:1:1101:13180:8629 2:N:0:1
TACAGGGGTATCTAATCCTGTTTGCTACCCACGCTTTCGAGCCTCAGTTTCATTGACATTCCAGAGACCCGCTTTCCCCACCGTTGTTCCTCCATATATCTACGCATTTCACCCCTACCCCTGAATTTCCACTCTCCTCTACTCAACTCACGTCAACCAGTTTCCATTCCACACATTGTTTGACCCACGCCCTTTTACATCAGCCTAATTAACCACCCTGCCCTCCCTTTACACCCATTGGAACTCGATCC
+
CCCCCGGGGGGGGGGGGGGGGGGGGGGGGGGGGGGG,,,,,B+,6,,,,,;,,,<6C,,6CE9,;CC,B<+:>F7,,C,,@=4984C=FF,C,,:,,,,,9,,,8,@F,9>F,,+*,9,4+9@,B,@9A4,96=DD,09*;,,0,*+*+3,660+3+,0*7D*=*?+793CD0:@*?9+?A,++0,,**6@9<1@++9,3*3*)))))0*@5*0,*8*:00))*-;*0:**1*:)782;*)**()/(-((/
@M00200:205:000000000-AKKM3:1:1101:5861:8634 2:N:0:1
TACGGGGGTATCTAATCCTGTTTGCTACCCACGCTTTCGAGCCTCAGTGTCAGTTACAGTCCAGAGAGCCGCTTTCGCCACCGGTGTTCCTCCATATATCTACGCATTTCACCGCTACACATGGAATTCCACTCTCCTCTACTGCACTCAAGTCTAACAGTTTCCAATGCACACAATGGTTGAGCCACTGCCTTTTACATCAGACTTATTAATACACCTGCGCCCGCTTTACACCCAAATGTAGTCAGATT
+
CCCCCEGGGGGGGGGGGGGGGGGGGCFFGGGGGGGGGEGGCCFGGGGGGGGGGAFGGFGCGGGCFGGGF<FGGGGGGGGGG@FGEGGGGGGGFGGGGGGGGGG7FEGECFGFFGGFGGFG9EFCGGCGGFFAGC8DF?DD:=3+,3?*=6DFE++4?ED+76;@;FGGFGFBFD??9A?8FCD9AF,@FG6AFFGFB5CEAEFFB3ACA6CE**6>)0*)-/()/*:):<7).7((*/(/99?57?C3)))
@M00200:205:000000000-AKKM3:1:1101:26734:8649 2:N:0:1
TACTGGGGTATCTAATCCTGTTTGCTCCCCACGCTTTCGCGCCTCAGTGTCAGTTACAGACCAGACAGTCGCCTTCGCCACTGGTGTTCCTCCAAATCTCTACGCATTTCACCGCTACACTTGGAATTCCACTATCCTCTTCTGCACTCAAGTTCCCCAGTTTCCAATGACCCTCCCCGGTTGAGCCGGGGGCTTTCACATCAGACTTAAGGAACCACCTGCGCGCGCTTTAAACCCAATTGTAGTC
+
CCCCCGGGGGGGGGGGGGGGGGGGGGGGGGGGGGGGGGGGGGGGGGGGGGGGGGGGGGGGGGFGGGGGGGDGGGGGGEGGGEFGFGGGGGGGGGGGFGGGGGFGCGGGGGCDFGE>?==AFFGGEFGFFGFFFGFGGFGFFGGFGFGFGFDGEGGF??FFGGEGFFGC0EF);D5BDEGBFED:FFF>D>EFECGGFCECFE=3>30/>CEE37FG1<53@;0=9=>D)942)<B?GF((.3.>A69
@M00200:205:000000000-AKKM3:1:1101:7766:8654 2:N:0:1
TACGGGGGTATCTAATCCTGTTCGCTCCCCATGCTTTCGCTCCTCAGCGTCAGTTAATGCCCAGAGACCTGCCTTCGCCATCGGTGTTCCTCCTGATATCTGCGCATTTCACCGCTACACCAGGAATTCCAGTCTCCCCTACATCACTCTAGTCTGCCCGTACCCACCGCAGATCCGGAGTTGAGCCCCGGACTTTCACGGCAGACGCGACACACCGCCTACGAGCTCTTTACGCCCAATTGTAGTC
+
CCCCCDGGFGFGGFGGGGGFFGGEFGGGGGGGGGGGGGGGGFGGGGGGGFEGEFFGFGGGGGGGFFFGGGFGGGGGGGGGGGGGFGGEGGGGGGGGGGGGGGGGGG7FFGGGGDGFGGGGG=FG@FGGFGFFFGGG=DEDFGGFG8DEGFCDDFGFFGG5?8)=CFDGEGF5@@FFFFDFC:FCFGG4BDEEBEFFF>FD?F90=@BBB>BF(8E=;DD??B<)(:>C:C4:-2:9CB0(<<.6.66
@M00200:205:000000000-AKKM3:1:1101:19859:8696 2:N:0:1
TACCGGGGTATCTAATCCTGTTTGCTCCCCACGCTTTCGAGCCTCAGCGTCAGTAATGGACCAGTATGTCGCCTTCGCCACTGGTGTTCTTCCGAATATCTACGAATTTCACCTCTACACTCGGAGTTCCACATACCTCTTCCATACTCAAGATAGCCAGTATCAAAGGCAATTCCAAGGTTGAGCCCTGGGCTTTCACCTCTGACTACACTATCCGCCTACGCTCCCTTTAAACCCAGTTGTAGTC
+
CCCCCGGGGGGGGGGGGGGGGGGGGGGGGGGGGGGGGGGGGGGGGGGGGGGGGGGGGGGGGGGGGGGGGGGGGGGGFGGGGGGGGGGDGGGGGGGGGGGGGGGGGGGGGGGGGGGFGGGGGGFGGGEGFGGGFGGGGFE5DFGFGFGFGFGGGFFFF?DFG?>FDFGGFGFFFF?DFFG5FFGDBGGFFGGFFFGFAEEC5555AEEC):CE57EF>CB9AD=@9EFFCF=C48>BE((09>8?EEE
@M00200:205:000000000-AKKM3:1:1101:22995:8708 2:N:0:1
TACACGGGTATCTAATCCTGTTTGCTCCCCACGCTTTCGCGCCTCAGCGTCAGTTACAGTCCAGAGAGCCGCCTTCGCCACTGGTGTTCCTCCACATCTCTACGCATTTCACCGCTACACGTGGACTTCCGCTCTCCTCTTCTGCACTCAAGTCTCCCAGTTTCCAGTGCGTCACGGGGTTGAGCCCCGCACTTAGACACCAGACTTACGAAACCGCCTGCGCGCGCTTTACGCCCAATTGTAGTC
+
CCCCCGGGGGGGGGGGGGGGGGGGGGGGGGGGGGGGGGGGGGGDGGGGGGGGGGGGGGGGGGGGGFFGGGGGGGGGGGGGEEFGGCGGGGGGGGGGGGGGGGGGGGGGGGGGGGGFGGFCEGGCF,EFFGEGGGGGGFG9DGGFG7DEG6@DFGGFFGGFF?FGFFGGFGEFFDFE>AC?FG5FAC@?BDCDBA9C6>GFDD=9@B4;*((6;>FE6D):;6;:6*.9*1<)-8(3*(39,64<AF
@M00200:205:000000000-AKKM3:1:1101:21946:8717 2:N:0:1
TACACGGGTATCTAATCCTGTTTGCTCCCCACGCTTTCGAGCCTCAGCGTCAGTAATGGACCAGTATGTCGCCTTCGCCACTGGTGTTCTTCCGAATATCTGCGAATTTCACCTCTACACTCGGAGTTCCACATACCTCTTCCATACTCAAGATAGCCAGTATCAAAGGCAATTCCAAGGTTGAGCCCTGGGCTTTCACCTCTGACTAAACTATCCGCCTACGCTCCCTTTAAACCCAATTGTAGTCAGAC
+
CCCCCGGGGGGGGGGGGGGGGGGGGGGGGGGGGGGGGGGGGGGGGGGGGGGGGGGGGGGGGGGGGGGGGGGGGGGGGGGGGGGGGGGGGGGGGGGGGGGGGGGGGGGGGGFFGGGFGGGFCFCEGEGGGGDFGF8@DFGFFGGFGFGFGFGGGGGFF>FBFGCCFF=EBFFFFFFFFFGFGFGGFFGFFGFFFGGFFFGFFFECEE=C@CCE@EGC>5AFAB9*:8BFC7@C@C5=E>>B6>7?59<9*7)
@M00200:205:000000000-AKKM3:1:1101:6563:8767 2:N:0:1
TACTGGGGTATCTAATCCTGTTTGCTCCCCACACTTTCGCTCCTCAGCGTCAGGTCATTCCCAGAGAACCGCCTTCGCCACCGGTGTTCCTCCTGATATCTGCGCATTTCACCGCTACACCAGGAATTCCGTTCTCCCCTGAATACCTCTAGTCTGCCCGTATCGAAAGCAAGCGCCGTGTTAAGCACGGCGTTTTCACTCCCGACGCGACAAACCGCCTACGAGCCCTTTAAACCCAATTGTAGTC
+
CCCCCGGGGGGGGGGGGGGGGGGGGGGGGGGGEGGGGGGGGGGGGGGGGGGGGDFGGGGGGGGGCGGFGGGGGGGGFGGGGGGGGGGGGGGGGFGGGGGGGGGGGGGGFGFGGGGFGGGGGGGGGGGDFGGGGGFFEFGFF@FBDFGEGFGG=@D79FGEGCDGDFCCDGDDDC>E>BGEGGGGFGG>59>D>CEDFEFC@222@BB06(9>6,BE0CEFFFFFBGBG49?4<BA7E?(1))))..)
@M00200:205:000000000-AKKM3:1:1101:9544:8792 2:N:0:1
TACGGGGGTATCTAATCCTGTTTGCTCCCCACGCTTTCGAGCCTCAGCGTCAGTAATGGACCAGTATGTCGCCTTCGCCACTGGTGTTCTTCCGAATATCTACGAATTTCACCTCTACACTCGGAGTTCCACATACCTCTTCCATACTCAAGATAGCCAGTATCAAAGGCAATTCCAAGGTTGAGCCCTGGGCTTTCACCTCTGACTAAACTATCCGCCTACGCTCCCTTTAAACCCAGTTGTAGTC
+
CCCCCGGGGGGGGGGGGGGGGGGGGGGGGGGGGGEGGGGGEEGGGGGGGGGGGGGGGGGGGGGGGGGGGGGGGGGGGGGGGGGGGGGGGGGGGGGGGGGGGGGGGCCGGGGGGGGFDFFEDGFEDEGGGGGGFGGGFFGFFGGFGFGFGFG?EFGFFGFFGGEGFFFGFFFBABFFFAC5ECCFFGF5@>C>>EFGFFGCE@@BEE;EEEFCBEGGFFDF9=D;@EBG6:7C?)7;73:3).7?)9)
@M00200:205:000000000-AKKM3:1:1101:16743:8795 2:N:0:1
TACTCGGGATCTAATCCTGTTTGCTCCCCACGCTTTCGAGCCTCAGCGTCAGTAATGGACCAGTATGTCGCCTTCGCCACTGGTGTTCTTCCGAATATCTACGAATTTCACCTCTACACTCGGAGTTCCACATACCTCTTCCATACTCAAGATAGCCAGTATCAAAGGCAATTCCAAGGTTGAGCCCTGGGCTTTCACCTCTGACTAAACTATCCGCCTACGCTCCCTTTAAACCCAGTTGTAGTC
+
CCCCCGGGGGGGGCFFEFGFFFGGGGAFCCFFGGGGG:9CFGGGGGGGGGGEGGGGGGFEFCFGGGGGGGGGGGFGGGGGGGCFCFEFFFGGGGEFGGGGGGGGFF,EFGGGGGGFGFGCFGEGGGGG9DDFAFGEFFGDFDFFGFGFGFF?F8DFFGGFA8;CDFF,98DEFD79FFGFFFGGFGDF5+@AF:C?=E@@@EEFFFCBCEFFFFCE59?=C249>C>FGCA>4*79*7.8CEF<?5
@M00200:205:000000000-AKKM3:1:1101:15873:8821 2:N:0:1
TACAAGGGTATCTAATCCTGTTTGCTCCCCACGCTTTCGAGCCTCAGCGTCAGTAATGGACCAGTATGTCGCCTTCGCCACTGGTGTTCTTCCGAATATCTACGAATTTCACCTCTACACTCGGAGTTCCACATACCTCTTCCATACTCAAGATAGCCAGTATCAAAGGCAATTCCAAGGTTGAGCCCTGGGCTTTCACTTCTGACTAAACTATCCGCCTACGCTCCCTTTATGCCCAGTTGTAGTC
+
CCCCCGGGGGGGGGGGGGGGGGGGGGGGGGGEGGGGGCEGGCGGGGGGGGGGGGGGGGGGGGGGGGGGGGGGGGGFFGGFGGGGGGGGFGGGGGGGGGGGGGGGGGGGGGFGGGGFGGGGGGF7@=CFFFFFGGGGDFGFFDGFGFGFCFGF9DF?D,=DDFEGFFGGBFFB65+BFFD5EFFGFGFFFGGFBECC?EGC=EEEE@=<88C;CFGCAFE=D@A5@C5DFFFCAE4:465.988?E**
@M00200:205:000000000-AKKM3:1:1101:12449:8824 2:N:0:1
TACTGGGGTATCTAATCCTGTTTGCTCCCCACGCTTTCGCGCCTCAGCGTCAGAACCGGACCAGACAGCCGCCTTCGCCACTGGTGTTCTTGCGAATATCTACGAATTTCACTTCTACACTCGCAGTTCCGTTGCCCTCTTCCGTTCTCCAGCCACCCAGTACCGCAGGCATTTCTCTGGTTGACCCTCTGGCTTTCACCCCCGACTTACCCGGCCGCCTACGCACCCTTTACACCCAATTGCACTCTTAT
+
CCCCCGGDGGGGGGGGFGGGGFF8E6EFD@A@:FFCFC7FFE@FGFGG+BBCC@FGEF>@F@F<<CA<BF+@FGE@,CE7:,A,:,C,<@E,?@E::<,,=,CDF,4AEG9F,9=73,,,,@8EC+BAF=8,6++8@?F5<E8*,0=59+=?C=D*0==9D+*?)*3+35*)3*9B+4+9EFDC*>,*/44**7;A8<E*72@2(/5())(((.::9C5038B:(/)1/*:2<25,?1((.)))))())-)
@M00200:205:000000000-AKKM3:1:1101:9613:8831 2:N:0:1
TACGGGGGTATCTAATCCTGTTCGCTCCCCATGCTTTCGCTCCTCAGCGTCAGTTAATGCCCAGAGACCTGCCTTCGCCATCGGTGTTCCTCCTGATATCTGCGCATTTCACCGCTACACCAGGAATTCCAGTCTCCCCTACATCACTCTAGTCTGCCCGTACCCACCGCAGATCCGGAGTTGAGCCCCGGACTTTCACGGCAGACGCGACAAACCGCCTACGAGCCCTTTAAACCCAATTGACGTCAGAC
+
CCCCCGGGGGGGGGGGGGGGGGGGGGGGGGGGGGGGGGGGGGGGGGGGGGGGGGGGGGGGFGGGGGGGGGGGGGGGGGGGGGGECGE@FGGGGGGGGGGGFFFGGGGGGGGGGGGFGGGGGGGGGGGGGGGGFGGGADGF?FGBGFGEGFG7CDDFFFGFGC>D@FDGEGEB>CFFFB*<CDDCFGFFFGG)87C>FCFB2113(:>@FB@(((2*(/03(.4@?D)1**5A42)4C6B042))-40--<)
@M00200:205:000000000-AKKM3:1:1101:22980:8842 2:N:0:1
TACAAGGGTATCTAATCCTGTTTGCTACCCACGCTTTCGAGCCTCAGTGTCAGTTACAGTCCAGAGAGCCGCTTTCGCCACCGGTGTTCCTCCATATATCTACGCATTTCACCGCTACACATGGAATTCCACTCTCCTCTACTGCACTCAAGTCTAACAGTTTCCAATGCACACAATGGTTGAGCCACTGCCTTTTACATCAGACTTATTAAACCACCTGCGCTCGCTTTAGGCCCAGTCGCAGTC
+
C@CCCGGGFF8FGGGGGGGGE<FGGGFGGGGGGGGGFGDGGGDGGGGFCGGCFGGFGFCGGGDEFGGGGGGGGGGGGGCFFGDGDEGFGFFFFGGGGDFAFFFGGDFGGGGCFCEDGCGFC?FGFGGFFA=D8@?FGFFFBGABFDGFGF,+>D8=+>+9C+DGFF=ADFFFF50:?08=FA6+33=FF+9DF8A;+*72;6=CEB38CEC7=@?D5*018))*)*:/;7**)059*-7*((8(56
@M00200:205:000000000-AKKM3:1:1101:18255:8855 2:N:0:1
TACTCGGGTATCTAATCCTGTTTGCTCCCCACGCTTTCGAGCCTCAGCGTCAGTAATGGACCAGTATGTCGCCTTCGCCACTGGTGTTCTTCCGAATATCTACGAATTTCACCTCTACACTCGGAGTTCCACATACCTCTTCCATACTCAAGATAGCCAGTATCAAAGGCAATTCCAAGGTTGAGCCCTGGGCTTTCACCTCTGACTAAACTATCCGCCTACGCTCCCTTTAAACCCAATTGTAGTC
+
CCCCCGGGGGGGGGGGGGGGGGGFGGGGGGGGGGGGGGGGGGGGGGGGDGGGGFGGGGGGGGGGGGGFGGFGGGGGGGGGGGGDFFGGEFGGGFC@FFGGGGFGGFGGGGGGFFEFGFGGGGGC@=EGGGFFGGGGGFDDFGGFGFGFGFFDFFFFFDFF8DEDEBFG5D?5DEFFDFD5FGFGFF8DDC??BCFGFEGF@CEFECCEE58=ACGG>FA>58=45C?C7DECEC=BEF(5**15*9>
@M00200:205:000000000-AKKM3:1:1101:17178:8857 2:N:0:1
TACTAGGGTATCTAATCCTGTTTGCTACCCACGCTTTCGAGCCTCAGTGTCAGTTACAGTCCAGAGAGCCGCTTTCGCCACCGGTGTTCCTCCATATATCTACGCATTTCACCGCTACACATGGAATTCCACTCTCCTCTACTGCACTCAAGTCTAACAGTTTCCAATGCACACAATGGTTGAGCCACTGCCTTTTACATCAGACTCATTAAACCACCTGCGCTCGCTTTAAGCCCAGTTGTAGTC
+
CCCCCGGGGGGGGGGGGGGGGGGGGGGGGGGGGGGGGGGGGGGGGGGGGGGGGGGGGGGGGGGGGDGGGGGGG:FGGGGGGGGGGGGGGGGGGGFFGGGGGGGGGGGGGGGGGD6>GEGGGGGGG9DFGDFGGGGGGFGFFGGFGFGEGFCDGDGFFGGFFFD9;FFGFGFFFDD*0?D@9+=DF8FFFDGFFFG?FBCEF@E5@E)>CECEE@?5)<9@@5@9AC?7D>6AAB@=,5>4CEEE?C
@M00200:205:000000000-AKKM3:1:1101:14588:8872 2:N:0:1
TACACGGGTATCTAATCCTGTTTGCTCCCCACGCTTTCGAGCCTCAGCGTCAGTAATGGACCAGTATGTCGCCTTCGCCACTGGTGTTCTTCCGAATATCTACGAATTTCACCTCTACACTCGGAGTTCCACATACCTCTTCCATACTCAAGATAGCCAGTATCAAAGGCAATTCCAAGGTTGAGCCCTGGGCTTTCACCTCTGACTAAACTATCCGCCTACGCTCCCTTTATACCCAATTGTAGTC
+
CCCCCGGGGGGGGGGGGGGGGGGGGGGGGGGGGGGGGGGGGGGGGGGGGGGGGGGGGGGGGGGGGGGGGGGGGGGGGGGGGGGGGGGDGGGGGGGGGGGGGGGGGGGGGGGGGGGFGGGGGGGGGEEFFGGGGGGGGFGFFGGFGFGFGFGFGGGFF8=D=DDGFFGGFGFFFFFFFFGDFFGFFGG?FC856E?7<;@CECFFFFEEE@EE5;ED>GDA54>EDG?F9=46/8*7<3@B43/5*/9
@M00200:205:000000000-AKKM3:1:1101:24108:8882 2:N:0:1
TACTCGGGTATCTAATCCTGTTTGCTACCCACGCTTTCGCACCTCAGTGTCAGTGTCAGTCCAGAAGGCCGCCTTCGCCACTGGTATTCCTCCCGATCTCTACGCATTTCACCGCTACACCGGGAATTCTACCTTCCTCTCCTGCACTCTAGCTTGACAGTTCCGGATGCCGTTCCCAGGTTGAGCCCGCGGCTTTCACAACCGGCTTATCACGCCACCTACGCGCGCTTTACACCCAATTGTAGTCAGAC
+
CCCCCGGGGGGGGGGGGGGGGGGGGGGGGGGGGGGGGGEF@CFGGGGGGGGGGGGGGGGGGFGGFFGGGGEGGGGGGGGGGGGGGGGFGGGFGGGGGGGGGGGGGGDEGGGGGGGBGGGFGGGDGGGGGEGGGFGFGFGFFGAFFFGBFDFGGGGFFGFFGGFGAD>8*@6@9>AAFADFFC76AEGFF*@?5CEFAFFCE=/->@;1;<4E3;C:6CF1;4()38;D57(:)<80C?6(634)))..64)
@M00200:205:000000000-AKKM3:1:1101:7476:8899 2:N:0:1
TACTAGGGTATCTAATCCTGTTTGCTCCCCACGCTTTCGCACCTCAGTGTCAGTATCAGTCCAGGTGGTCGCCTTCGCCACTGGTGTTCCTTCCTATATCTACGCATTTCACCGCTACACAGGAAATTCCACCACCCTCTACCGTACTCTAGCTTGCCAGTTTTGGATGCAGTTCCCAGGTTGAGCCCGGGGCTTTCACATCCAACTTAACAAACCACCTACGCGCGCTTTAAACCCAGTTGTCGTC
+
CCCCCGGGGGGGGGGGGGGGGGGGGGGGGGGGGGGGGGGGGEGGGGGGGGGGGGGGGGGGGGGGGGGGGGGGGGGGGGGGGGGGGGGGGGGGGGGGGFFGGGGFGGGGGGGGGGGFGGGGGGGCEGGGGGGAFGCGGFGFFGGFGFGFGFGFGGGF?DGFG8EGFFFFFGFFFFFFFFGFGG80;EC:?>C>@EGGFEF;;@@@=ED;=EFCFDGFBGF@276?(4)2>5=E?37,;(6;?>?4;1(
@M00200:205:000000000-AKKM3:1:1101:26968:8919 2:N:0:1
TACAAGGGTATCTAATCCTGTTTGCTCCCCACGCTTTCGCACCTCAGTGTCAGTGTTGGTCCAGGTAGCCGCCTTCGCCACTGGTGTTCCTTCCTATATCTACGCATTTCACCGCTACACAGGAAATTCCACTACCCTCTACCACACTCTAGCCTGACAGTTCGAAATGCCGTTCCCAGGTTAAGCCCGGGGCTTTCACATCTCGCTTACCAAACCACCTACGCGCGCTTTAAACCCAGTTGTAGTCAGCT
+
CCCCCGGGGGFGGGGGGGGGGGGGGGGGGGGGGGGGGGGGEFGGGGGGGGGGGGGGGGGGGGGGGGGGGGGGGGGGGGGGGGGGGGGGGGGGGGGGGGCFFGGGGGEEGGGGFGD5DFGGGGGGGGGGFGGGDFG@EFEDFGGFGFGFGFGFFFGFFGGFGGFGFFDGFF5>DABFFFCFFGGGFGGFF>EAEGGGFEGFE@AEBAAFDF@6@=FCBGFDF@9>9EFG/:1CEEA1B;,(19<CE7CCD))
@M00200:205:000000000-AKKM3:1:1101:12414:8930 2:N:0:1
TACACGGGTATCTAATCCTGTTTGCTACCCACGCTTTCGAGCCTCAGTGTCAGTTACAGTCCAGAGAGCCGCTTTCGCCACCGGTGTTCCTCCATATATCTACGCATTTCACCGCTACACATGGAATTCCACTCTCCTCTACTGCACTCAAGTCTAACAGTTTCCAATGCACACAATGGTTGAGCCACTGCCTTTTACATCAGACTTATTAAACCACCTGCGCTCGCTTTACACCCAGTTGTAGTC
+
CCCCCGGGGGGGGGGGGGGGGGGGGGGGGGGGGGGGGGEGFGGGGGGGGGGGGGGGGGGGGGGGGFGGGGGGGGGGGGGGGGGGGGGGGGGGGGGGGGGGFFFGGGGGGGGGGGGFGGGGFFGGGGGGGGGGGGGGGFGDFEFFGFGFGFFFGFGFFGGFFGFGEFGF5FFEFFF?FF6DFGGG5DDFBAEFFCEFFECEFE5*:@0>AEEE7@B>>7>EC=A9=:>DFG=CCBDB8=;6>?C5>C
@M00200:205:000000000-AKKM3:1:1101:6392:8990 2:N:0:1
TACTGGGGTATCTAATCCTGTTTGCTCCCCACGCTTTCGAGCCTCAGCGTCAGTTACAGACCAGAGAGTCGCCTTCGCCACTGGTGTTCCTCCACATATCTACGCATTTCACCGCTACACGTGGACTTCCACTCTCCTCTTCTGCACTCAAGTTCTCCAGTTTCCAATGACCCTCCCCGGTTGAGCCGGGGGCTTTCACATCAGACTTAAAGAACCGCCTGCGCTCGCTTTAAGCCCAATTGTAGTC
+
CCCCCGGGGGGGGGGGGGGGGGGGGGGGGGGGGGGGGGGGGGGGGGGGGGGGGGGGGGGGGFGGGGGGGGGGGGGGGGGGGGGGGGGGGGGGGGGGGGGGGGGGGGGGGGGGGGGFGGGGGGGGG,DFGGGGGGGGGFGFFEGC8EGFGFGFGGGFFGGFFCFFFFCFB=D<DDFBBEG*@CDCFGGEFGEEA5CFFCGFFFFFFFF?=8>*@DGGBGFFD;2=9C=9C96BFF<(;<?B925<469
@M00200:205:000000000-AKKM3:1:1101:4544:8991 2:N:0:1
TACTGGGGTATCTAATCCTGTTCGCTCCCCACACTTTCGCTCCTCAGCGTCAGGTCATTCCCAGAGAACCGCCTTCGCCACCGGTGTTCCTCCTGATATCTGCGCATTTCACCGCTACACCAGGAATTCCGTTCTCCCCTGAATACCTCTAGTCTGCCCGTATCGGAGGCAAGCGCCGTGTTAAGCACGGCGTTTTCACTCCCGACGCGACAAACCGCCTACGAGCCCTTTAAACCCAATAGTAGTC
+
CCCCCFGGGGGGGGGGGGGGGGGGGGGGGGGGGGGGGGGGGGGGGGGGGGGGGGGGGGGGGGGGGGGGGGGGGGGGGGGGGGGGGGGGGGGGGGGGGGGGGGGGGGGGGGGGGGGFGGGGFFFG@==FGGGGCFGGGFGDDF,=FFDEGFFCFGGFDGG>GDDGFEGC>GDCFFDEAEGFGGGFFGGFFGGFFGGGF5@CBF-1;@9@>9BF97C@->B???<D?GEGC<):)62:G?F:)).)64>
@M00200:205:000000000-AKKM3:1:1101:5556:8999 2:N:0:1
TACTGGGGTATCTAATCCTGTTTGCTCCCCACGCTTTCGCGCCTCAGCGTCAGAACCGGACCAGACAGCCGCCTTCGCCACTGGTGTTCTTGCGAATATCTACGAATTTCACCTCTACACTCGCAGTTCCGCTGTCCTCTTCCGGTCTCAAGTCTCCCAGTATCGAAGGCAATTCTGTGGTTGAGCCACAGGCTTTCACCCCCGACTTAAAAGACCGCCTACGCGCCCCTTAAACCCAGTTGTAGTC
+
CCCCCGGGGGGGGGCFGGFGGGGGGGGGGGGGGGGGGGGGDGDEFGGGGGGCEDF@FGGGGGGGGGG@FGGGGGGGFGGGC8FDDFGGFEFGGEGGCDGCFGGGG8FGGDGGFCFBDFFGDG>EFGGFFG8C+10CFFFDFFGFGFGAGFDC>F+C?F6AFFFF=:D+*@*19CC9<;9AFF7FCCFA>A7A94=F>EF@25>>=@BFC)6)9=FF;DA;2;@)(:)<)5()462:C(3.6).).--
@M00200:205:000000000-AKKM3:1:1101:12682:9010 2:N:0:1
TACAAGGGTATCTAATCCTGTTTGCTACCCACACTTTCGAGCCTCAACGTCAGTTGTTGTCCAGTAAGCCGCCTTCGCCACTGGTGTTCTTCCATATATCTACGCATTCCACCGCTACACATGGAGTTCCACTTACCTCTACAACACTCAAGTTAACCAGTTTCCAATGCCATTCCGGAGTTGAGCTCCGGGCTTTCACATCAGACTTAATCAACCGTCTGCGCTCGCTTTAAACCCAATTGTAGTC
+
CCCCCGGGGGGGGGGGGGGGGGGGGGGGGGGGGGGGGGGGGGGGGGGGGGGGGGGGGGGGGGGGGGGGGGGGGGGGGGGGGGGGGGGGGGGGGGGGGFFGGGGFGGGGGDGGEGGFGGGGGGGGGFDGGGGGGGGGDFGFFGGFGFGFGFGGGGGFFDDDAFFGFFGGFGFFFFFFF5C?C8DFFDDFFG6??EGGFFGFF)*86@CEFEFEFBGFFDB=4=A>>EED7/(*9*0(66@:4*)157<
@M00200:205:000000000-AKKM3:1:1101:29034:9011 2:N:0:1
TACGGGGGTATCTAATCCTGTTTGCTCCCCACGCTTTCGCGCCTCAGCGTCAGTTACAGTCCAGAGAGCCGCCTTCGCCACTGGTGTTCCTCCACATCTCTACGCATTTCACCGCTACACGTGGAATTCCGCTCTCCTCTTCTGCACTCAAGTCTCCCAGTTTCCAGTGCGTCACGGGGTTGAGCCCCGCACTTAGACACCAGACTTAAGAAACCGCCTGCGCGCGCTTTAAACCCCGTTGTCGTCCGATC
+
CCCCCGGGGGGGGGGGGGGGGGGGGGGGGGGGEGGGGGGGGGGGGFGGGGGDGGFGGGGGGGGGGGDEGGEGGGGGGGGGGGGGGGGGGGGGGGGGGGGGGGGGGGGGGGGGGGGEGGGGGGGGG9D=AFGGGGGEGFGFFGGFGFGFGF8;EFCF;FD68=EGFFCFFFADEFBA5A49F*0DFFGB5DCBEF@CC=C@@?F088?CC?)91=8*6C5144109*79*962:841*44:0(.((,(-32(
@M00200:205:000000000-AKKM3:1:1101:27122:9013 2:N:0:1
TACACGGGTATCTAATCCTGTTTGCTCCCCACGCTTTCGCACCTGAGCGTCAGTCTTTGTCCAGGGGGCCGCCTTCGCCACCGGTATTCCTCCAGATCTCTACGCATTTCACCGCTACACCTGGAATTCTACCCCCCTCTACAAGACTCTAGCCTGCCAGTTTCGAATGCAGTTCCCAGGTTGAGCCCGGGGATTTCACATCCGACTTGCCAGACCGCCTCCGTGCGCTTTAAGCCCACTTGTAGTCAGGT
+
C@CCCEGGGCGGGG<EEFFG@E<EEFFGGGGGCFGGC@FGCEGGFGGGGFGEG<FCEDEFFGFGF7EFEEGCGGCF=FGGCECCC:CAECACGFCF?FGAEGGFGGG+9A>CEEDE6FCEFE,@B>E8DEGGFG6EC*@D8FCDF6=:DBGD99CAAFF*35*?@*7@>FFC8;BFA**92279*DGFE*=6?5;CF<F*7/6(/:@;A)4;)3;E(9>2(.976C)5752<>F<7EB219)-)).))6(.
@M00200:205:000000000-AKKM3:1:1101:10776:9016 2:N:0:1
TACGCGGGTATCTAATCCTGTTTGCTACCCACGCTTTCGAGCCTCAGTGTCAGTTACAGTCCAGAGAGCCGCTTTCGCCACCGGTGTTCCTCCATATATCTACGCATTTCACCGCTACACATGGAATTCCACTCTCCTCTACTGCACTCAAGTCTAACAGTTTCCAATGCACACAATGCTTGAGCCACTGCCTTTTACATCAGACTTATTAAACCACCTGCGCTCGCTTTACACCCAATTGTAGTCCGATC
+
CCCCCGGGGGGGGGGGGGGGGGGGGGGGGGGGGGGGGGGGFGGGGGGGGGGGGGGGGGGGGGGGGCFGGGGGGGGGGGGGGGDGGGGGGGGGGGGGGGGGGGGGCGGGGGGGGEGEGG8F?FCEFEEGFGGGFGGGGFGFFGF+=??DGB=+EDGFFGGFGFEGEFGGFGFFFBB?FA+?F@C6:6@6A9EFF7FF6@,A@;E*)85AEEF<7=884C*)<065@*)8CD**1;;>*(6;4???.7)(63(
@M00200:205:000000000-AKKM3:1:1101:27212:9025 2:N:0:1
TACCAGGGTATCTAATCCTGTTTGCTCCCCACGCTTTCGAGCCTCAGCGTCAGTAATGAGCCAGTGTGTCGCCTTCGCCACTGGTGTTCTTCCGAATATCTACGAATTTCACCTCTACACTCGGAGTTCCACACACCTCTCTCATACTCAAGACACCCAGTATCAAAGGCAATTCCGAGGTTGAGCCCCGGGATTTCACCCCTGACTTACATGTCCGCCTACGCTCCCTTTAAGCCCAATTGTAGTC
+
CCCCCGGGGGGGGGGGGGGGGGGGGGGGGGGGGGGGGGGGGGGGGGGGGGGGGGGGGGGGGGGGGGGFGGGGGGGGGGGGGGGGGGGGGGGGGGGGCGFGGGGGFGGGFGGGGGGFGGGGGGGG@EEGGGGGFGGGGFGFFCFFGFGFGFGFGGGFDEF?8D>D7FGFF8*5?DFFFFGEGDCGAFGFFGGDACEGAEFECF=DDFF4C*8<EEGDAD4(97@F9=?GC75C)7;3B;(()/<E561
@M00200:205:000000000-AKKM3:1:1101:20676:9073 2:N:0:1
TACAAGGGTATCTAATCCTGTTTGCTCCCCACGCTTTCGAGCCTCAGCGTCAGTAATGGACCAGTATGTCGCCTTCGCCACTGGTGTTCTTCCGAATATCTACGAATTTCACCTCTACACTCGGAGTTCCACATACCTCTTCCATACTCAAGATAGCCAGTATCAAAGGCAATTCCAAGGTTGAGCCCTGGGCTTTCACCTCTGACTAAACTATCCGCCTACGCTCCCTTTATACCCAGTTGTAGTC
+
CCCCCGGGGGGGGGGGGGGGGGGGGGGGGGGGGGGGGGGG<FGGGGGGGGGGGGGGGGGGGGGGGGGGGGGFGGGGGGGGGGGGGGGGGGGGGGGCGDGGGGGFEGG?FGFGGGGFGGGGGGGGCEEGFGGFGGGGGFGFFGGFGFGEGFGFCDFDFGGFGGFGFFGGFGDDB=+?DFDFGGGFFF?FFGFF5D,=+*7:CCFEFC5ACB@EFECC5*@A=:5>4C4F9?B;EE<6>>@>4975*1@
@M00200:205:000000000-AKKM3:1:1101:10182:9076 2:N:0:1
TACGGGGGTATCTAATCCTGTTTGCTCCCCACGCTGTCGCGCCTCAGCGTCAGCCACAGCCCAGCGGGCCGCCTTCGCCACCGGTGTTCTTCCGGATCTCTACGCATTCCACCGCTACACCCGGAATTCCACCCGCCTCTACTGTGCTCCAGCGCGAGAGTATCGAAGGCCGATCCGGGGTTGAGCCCCGGACTTTCACCCCCGACTCCTCGCGCCGCCTACGCGCCCTTTATGCCCAGTTGTAGTC
+
CCCCCGGGGGGGGGGGGGGGGGGGGGGGGGGGEGGGGGGGGGGGGGGGGGGGGGGGGGGGGGGGGGGGGGGGGGGGGGGGGGGGGGGGGGGGGGGGGGGGGGGGGGGGGGFGGGGFGGGGGGEE@EGGGGGGGGGGGFGFB?FAGFGFGFG<EDGFFGCAFFEGDFCEEGFBFFFFF@<3CEGFFGGFFGE>EGF>=4CB0>;>>B1:?ABFFBGGFGFFFF0<6CEG59?<))6<F:(.)-.):<A
@M00200:205:000000000-AKKM3:1:1101:11238:9100 2:N:0:1
TACTAGGGTATCTAATCCTGTTTGCTCCCCACGCTTTCGAGCCTCAGCGTCAGTAATGAGCCAGTGTGTCGCCTTCGCCACTGGTGTTCTTCCGAATATCTACGAATTTCACCTCTACACTCGGAGTTCCACACACCTCTCTCATACTCAAGACACCCAGTATCAAAGGCAATTCCGAGGTTGAGCCCCGGGATTTCACCCCTGACTTAAATGTCCGCCTACGCTCCCTTTAAGCCCAATTGTAGTCATAT
+
CCCCCFGDGGGGGGGGGGGGGGGGGGFGGCFGGGGGGFGGGGGGGGGGGEEFGGGGGGGGGGGFGGGGGGGFGGGGGGGGGGGGGGGGCGGGFGGGGGGGGGGFEGGFFFFGGFGFGGGFGEEEDEEGGGGGGGGGGFGFFGGFGFDD6DCGGGGF?CGFGGEGFFDE5FFFFFBDFEDAFGDFFFGFF>EBBG9FAC7CDF>=BFEE=C4<EEF:9CD2:>D5@EFF48;E3)/4:?28);?CEEE<)6/
@M00200:205:000000000-AKKM3:1:1101:25233:9115 2:N:0:1
TACAAGGGTATCTAATCCTGTTTGCTCCCCACGCTTTCGTGCATGAGCGTCAGTGTTATCCCAGGAGGCTGCCTTCGCCATCGGTATTCCTCCACATCTCTACGCATTTCACTGCTACACGTGGAATTCTACCTCCCTCTGACACACTCTAGCCGTGCAGTCACCAATGCAATTCCCAGGTTAAGCCCGGGGATTTCACATCGGTCTTGCACAACCGCCTGCGCCCGCCTTAAGCCCAATTGTAGTC
+
CCCCCGGGGGGGGGGGGGGGGFGGGGGGGGGGGGDGGGGGGGGGGGGGGGGGGGGGGGGGGGGGGGDGGGGGGGGGGGGGGFFGGGGGGGGGGGGGGG8EFGGGEGDGGGGGGCGFGGFGC=BBFGGGGGGGGGGGGFGFFGGFGFGDG5EDGFGFFGGFGGEGFFGGFGF<FEFF5F?DDFG?FFDFEGEF*+@FFFGFFFF):8):AE=EB=CEFD)(0728(4?<)92<E3)68??,)75537?
@M00200:205:000000000-AKKM3:1:1101:10803:9123 2:N:0:1
TACAGGGGTATCTAATCCTGTTTGCTCCCCACGCTTTCGAGCCTCAGCGTCAGTAATGGACCAGTATGTCGCCTTCGCCACTGGTGTTCTTCCGAATATCTACGAATTTCACCTCTACACTCGGAGTTCCACATACCTCTTCCATACTCAAGATAGCCAGTATCAAAGGCAATTCCAAGGTTGAGCCCTGGGCTTTCACCTCTGACTAAACTATCCGCCTACGCTCCCTTTAAACCCAATTGTAGTC
+
CCCCCGGGGGGGGGGGGGGGGGGGGGGGGGGGGGGGGGGGGGGGGGGGGGGGGGGGGGGGGGGGGGGFGGGFGGGGGGGGGGGGGGGGGGGGGGGGGGGGGGGGGGGGGGGGGGGFGGGGGGGDGGEDGGGGGGGGF?FFFGGFGFGCDFDDFGGFFGGFD8*?EFGFFGB):=FDFFFFDDFGFGGFFGFFF7FCAEFEFCC5<<9E*>CFFEFF5DFDADA*4:AF9?;66<@>@9>2@38E59<
@M00200:205:000000000-AKKM3:1:1101:12342:9127 2:N:0:1
TACGCGGGTATCTAATCCTGTTTGCTCCCCACGCTTTCGAGCCTCAGCGTCAGTAATGGACCAGTATGTCGCCTTCGCCACTGGTGTTCTTCCGAATATCTACGAATTTCACCTCTACACTCGGAGTTCCACATACCTCTTCCATACTCAAGATAGCCAGTATCAAAGGCAATCCCAACGTTTATCCCTGGGCTTTCACCTCTGACTCAACTATCCGCCTACGCTCTCTTTACGCCCAATTCTAGTACTAC
+
CCCC,@BFFGGGGGGGGGGGGC,C<FGG?ECFGECFFFF,4BFGGFAFGEGG7F<@,9C<BEFEC,C,E@FG>CC?AC:F=8A@FEFGGGFGGG:BFFGCGAC+B,,DFF=D<D8DDG8<DFFGDC8EBEG8?,+6=+2D5DD<CC?98B8+,6=+BD+5@2C+02+,5,3)0)3556+0@?+=+3E?6C>**,:C+*=**)019/**0)0*)/?<)*:A9:>45=);*288*((.1((6)).)1.)))))
@M00200:205:000000000-AKKM3:1:1101:20448:9136 2:N:0:1
TACAAGGGTATCTAATCCTGTTTGCTCCCCACGCTTTCGAGCCTCAGCGTCAGTAATGAGCCAGTGTGTCGCCTTCGCCACTGGTGTTCTTCCGAATATCTACGAATTTCACCTCTACACTCGGAGTTCCACACACCTCTCTCATACTCAAGACACCCAGTATCAAAGGCAATTCCGAGGTTGAGCCCCGGGATTTCACCCCTGACTTAAATGTCCGCCTACGCTCCCTTTATGCCCAATTGTAGTC
+
CCCCCGGGGGGGGGGGGGGGGGGGGGGGGGGGGGGGGGGGGGGGGGGGGGGGGGGGGGGGGGGGGGGGGGGGGGGGGGGGGGGGGGGGGGGGGFGGGGGGGGGGGGGGGGGGGGGFGGGGGGGGGGCGG,@AFGDEGFGFFGGFGFGFGFGFGGGFFGG?DFDGBFGGFGF5?D7BFBCDEFGFFGGFFGGFF5@>FCFF9BFFFFFCFFCEEEFG2CBD95@A=8;D074C3?)3<E1()75??CF
@M00200:205:000000000-AKKM3:1:1101:25193:9153 2:N:0:1
TACGCGGGTATCTAATCCTGTTTGCTCCCCACGCTTTCGAGCCTCAGCGTCAGTAATGGACCAGTATGTCGCCTTCGCCACTGGTGTTCTTCCGAATATCTACGAATTTCACCTCTACACTCGGAGTTCCACATACCTCTTCCATACTCAAGATAGCCAGTATCACAGGCAATTCCAAGGTTGAGCCCTGGGCTTTCACCTCTGACTAAACTATCCGCCTACGCTCCCTTTACGCCCAATTGTAGTC
+
CCCCCGGGGGGGGGGGGGGGGGGGGGGFGGGGGGGGGGGGG@CGGGGFCFGGGGGGGGGGGGGGGGGGGGGGGGGGGGGGGGGGG?FGGGGGGGGGGFGGGGGGGGGGGGGGGFGFGGGGGGGGGCEGFGGGGGGGGFGEDGGFGFGEGFFG,AFFDFGBEGEGF+AC*DD)?6FCFCGFC77FAGGFFG?FFFCCFCG5:CF@FFFF65<EEFGF=CB=A32?=C?FCF=EF5<@716(1).951<
@M00200:205:000000000-AKKM3:1:1101:11868:9153 2:N:0:1
TACTAGGGTATCTAATCCTGTTCGCTCCCCACACTTTCGCTCCTCAGCGTCAGGATATTCCCAGAGAACCGCCTTCGCCACCGGTGTTCCTCCTGATATCTGCGCATTTCACCGCTACACCAGGAATTCCGTTCTCCCCTGAATACCTCTAGTCTGCCCGTATCGGAAGCAAGCCAGGTGTTAAGCACCTGGTTTTCACTCCCGACGCGACAAACCGCCTACGAGCCCTTTAAACCCAATTGTAGTCGGAT
+
CCCCCGGGGGGGGGGGGGGGGGGGGGGGGGGGGGGGGGGGGGGGGGGGGGGGGGGGGGGGGGGGGGGGGGGGGGGGGGGGGGGGGGGGGGGGGGGGGGGGGGGGGGGGGGGGGGGFGGGGGGGGGGGGGGGGFFGGGFGDFGFFGFGFFFGGGGGFFGGFGGFGFFGGAEF@ADFFFFFFE@CGFGGFFGGFFGGGFEGEFBDFABFF@BFB0=F@@GFF@FFD?GFGFD34)6>?E<18-8<9<62((4(
@M00200:205:000000000-AKKM3:1:1101:25493:9170 2:N:0:1
TACTGGGGTATCTAATCCTGTTTGCTCCCCACGCTTTCGCGCCTCAGCGTCAGAACCGGACCAGACAGCCGCCTTCGCCACTGGTGTTCTTGCGAATATCTACGAATTTCACCTCTACACTCGCAGTTCCGCTGTCCTCTTCCGGTCTCAAGCCAACCAGTATCGAAGGCAATTCTGTGGTTGAGCCACAGGCTTTCACCCCCGACTTAATCGGCCGCCTACGCGCCCTTTAAACCCAGTTGTAGTC
+
CCCCCGGGGGGGGGGGGGGGGGGGGGGGGGGGGGGGGGGGGGGGGGGGGGGGGGGGGGDGGEGGGGGGGGGGGGGGGGGGGGGGGGGGGGGGGGGDGGGGFGGGGGGFGEGGGGGFGGGGGGGGGGEGGGGGGGGGGFGFFFGFGFGFGFDGGGDFFGGFGFEG5CGGFGFFFFFFFFFFGGGGFGGFFGGFFGGGFCEE>9>@>@@6C3?EF@GC@DF036:52CDG)2)5>2)3>:8,6<><9<4
@M00200:205:000000000-AKKM3:1:1101:11829:9196 2:N:0:1
TACTCGGGTATCTAATCCTGTTTGCTCCCCACGCTGTCGCGCCTCAGTGTCAGCAACGGCCCAGCAGAACGCCTTCGCCACTGGTGTTCTTCCCGATATCTACGCATTCCACCGCTACACCGGGAATTCCATCTGCCCCTACCGTGCTCGAGCCCGGCAGTCTGACCGGCAGCCCCGGAGTTGAGCCCCGGGATTTCACCAGCCACTTACCGAGCCACCTACGCGCCCTTTACACCCAGTGGTAGTCAGTC
+
CCCCCGGGGGGGGGGGGGGGGGGGGGGGGGGGGGGGGGGGDGGGGGGGGGGGGGGGGGEGGGGGGGGGGGGGGGGGGGGGGGGGGGGGGGGGGGGGGGGGGGGGGEGGGGGGGGGEGGGGGEEGGGFFGGGGGGGEDFGFFFFEGFGFFF>+BCGAEGD*4@@F58CGACDAFB?EFF4AFEFD;EFFFGGF:E67CECA8::???7>>9?:14CE2DFF>035(/8CD<?A<>>FG228)()))-.5A))
@M00200:205:000000000-AKKM3:1:1101:15958:9205 2:N:0:1
TACTCGGGTATCTAATCCTGTTTGCTCCCCACGCTTTCGAGCCTCAGCGTCAGTAATGGACCAGTATGTCGCCTTCGCCACTGGTGTTCTTCCGAATATCTACGAATTTCACCTCTACACTCGGAGTTCCACATACCTCTTCCATACTCAAGATAGCCAGTATCAAAGGCAATTCCAAGGTTGAGCCCTGGGCTTTCACCTCTGACTAAACTATCCGCCTACGCTCCCTTTAAACCCAATTGTAGTC
+
CCCCCGGGGGGGGGGGGGGGGGGGGGGGGGGGGGGGGGGGGGGGGGGGGGGGGGGGGGGGGGGGGGGGGGGGGGGGGGGGGGGGGGGGGGGGGGGGGGGGGGGGGGGGGGGFGGGFGFG?FGGGGGGGGGGGGGFEDFGFFGGFGFGFGFGGGGFFFGGFFGBFEFGGFGFDFF7DFFGFGDDGFGGFFGGF57CC?CCE@D@CFE=A@<@E;7E68CADF@=@AGDD48@4AAEFD@DBCECE8CE
@M00200:205:000000000-AKKM3:1:1101:3378:9221 2:N:0:1
TACAAGGGTATCTAATCCTGTTCGCTCCCCACACTTTCGCTCCTCAGCGTCAGGTCATTCCCAGAGAACCGCCTTCGCCACCGGTGTTCCTCCTGATATCTGCGCATTTCACCGCTACACCAGGAATTCCGTTCTCCCCTGAATACCTCTAGTCTGCCCGTATCGGAAGCAAGAGCCGTGTTAAGCACGGCGTTTTCACTCCCGACGCGACAAACCGCCTACGAGCCCTTTACACCCAGTTGTAGTCAGAC
+
CCCCCCF@EG8FFFAF<FFGFFGCCCGGGE<8FFF9FGEFCDFEFGA@ECFGGGGGGGGGGGGFFGGGGFFGE,@F=CB=@ECF=C,@FC8FFDEG,E4,,@?=+@:8E,D?F==5>:44DDFCD8,@FFGGFDGFD*ADFGF7D+6*=+ED3++4=E+:@D5DD?DG>59=A);*@?:073<??;C6@DGD9974F49@:=(/6(5,6((6:@F:1253,345:8><*2))643(14.()-6)))--)-.
@M00200:205:000000000-AKKM3:1:1101:12180:9229 2:N:0:1
TACCGGGGTATCTAATCCTGTTTGCTCCCCACGCTTTCGCACCTCAGTGTCAGTATCAGTCCAGGTGGTCGCCTTCGCCACTGGTGTTCCTTCCTATATCTACGCATTTCACCGCTACACAGGAAATTCCACCACCCTCTACCATACTCTAGCTTGCCAGTTTTGGATGCAGTTCCCAGGTTGAGCCCGGGGATTTCACATTCAACTTAACAAACCACCTACGCGCGCTTTACGCCCAATTGTAGTC
+
CCCCCGGGGGGGGGGGGGGGGGGGGGGGGGGGGGGGGGGGGGGGGGGGGGGGGGGGGGGGGGGGGGGGGGGGGGGGGGGGGGGGGGCFGGGGGGGGGFGGGGGGGGGDFGGGGGGFGGGGGGGGGGGGGGGGGGGCGFGFFGGFGFGFFFGDGGGF?GFFF9DFD?GGFGFFFFFFFFG*@9=DAFGFDGGEE5AC>EFEEEE*A;EABCFFEDGG=CDB5028(=8C9D?)9?;(B?1;3).))))
@M00200:205:000000000-AKKM3:1:1101:13838:9231 2:N:0:1
TACAGGGGTATCTAATCCTGTTTGCTCCCCACGCTTTCGAGCCTCAGCGTCAGTAATGGACCAGTATGTCGCCTTCGCCACTGGTGTTCTTCCGAATATCTACGAATTTCACCTCTACACTCGGAGTTCCACATACCTCTTCCATACTCAAGATAGCCAGTATCAAAGGCAATTCCAAGGTTGAGCCCTGGGCTTTCACCTCTGACTAAACTATCCGCCTACGCTCCCTTTACACCCAGTCGTCGTCACAT
+
CCCCCGGGGGGGGGGGGGGGGGGGGGGGGGGGGGGGGGGGGGGGGGGGGGGGGFGGGGGGDEGGEGGGGCGGGGGGGGGGCGGGGGGGGGGGGC@FGFGGGGGGEGFGFGGFGDGFGGGG9=4>7=EGGA8E?GGGGFG=DGGFGFGE?D?D9F8DFGGB=D*=CFDFFFBDB<+BFCA5BD??6E@DDFFDBFF?AEF**@EB=EE<E@CEE@GG5CD>AC2@AG>G4+4A466(=2(.*05-5/(6(1)
@M00200:205:000000000-AKKM3:1:1101:6508:9259 2:N:0:1
TACAGGGGTATCTAATCCTGTTCGCTCCCCACGCTTTCGCTCCTCAGCGTCAGTTACAGACCAGAGAGTCGCCTTCGCCACTGGTGTTCCTCCACATCTCTACGCATTTCACCGCTACACGTGGAATTCCACTCTCCTCTTCTGCACTCAAGTTTCCCAGTTTCCAATGACCCTCCCCGGTTGAGCCGGGGGCTTTCACATCAGACTTAAGAAACCGCCTGCGAGCCCTTTACGCCCACTTCTAGTCAGCT
+
CCCCCGGGGGGGGGGGGGGGGGGGGGGGGGGGGGGGGGGGGGGGGGGGGGGGGGGGGGGGF@FGFGGGGGDGDGGGGGG>7FGGGGGGGGGDCEFGGGGGGGFGGGGGGGGGGGGEGGGGGGFCEGGFFGCGCFCEGFGFFDFFGFFEGFGGCF8FCFFBF=;D>FFFB9FD6DFFD5=5F:CCFGGEEGGFEGGGFEGFFE*73>=<=47493F82DFFF@:.4C3C*9?<F??BEB((-)..26)))).
@M00200:205:000000000-AKKM3:1:1101:9699:9267 2:N:0:1
TACGGGGGTATCTAATCCCGTTTGCTCCCCTAGCTTTCGCGCCTCAGCGTCAGTACGCGTCCAGAGAGCCGCCTTCGCCACCGGTGTTCCTCCCAATATCTACGCATTTCACCGCTACACTGGGAATTCCGCTCTCCTCTCCGCGACTCAAGCCGGACAGTTTCCGAAGCGGGTCCCCGGTTGAGCCGGGGGATTTCACAACGGACTTATCCGGCCGCCTACGCGCTCTTTAAACCCAATTGTAGTCCGAT
+
CCCCCGGGGGGGGGGGGGGGGGGGGGGGGGGGGGGGGGGGGGGGGGGGGGGGGGGGGGGGGGGGGGGGGGGGGGGGGGEGGGGGGGGGGGGGGGGGGGGGGGGGGGGGGGGGGCEFGGGGGGDDCFGGGGGGDGGGGFGEFGEFGBG=DFGGGGGFFGDFC><FFED5?ED;>BD=FFGECEDG?FGF5CEEDGCGFFFF?B;>:>FF2<>9<>GE0C@6??1;9E3C*:)6<A22C(40)).:<><9(((
@M00200:205:000000000-AKKM3:1:1101:12923:9274 2:N:0:1
TACCGGGGTATCTAATCCTGTTTGCTCCCCACGCTTTCGAGCCTCAGCGTCAGTAATGGACCAGTATGTCGCCTTCGCCACTGGTGTTCTTCCGAATATCTACGAATTTCACCTCTACACTCGGAGTTCCACACACCTCTCTCATACTCAAGACACTCCGTATCAAAGGCAATTCCGAGGTTGAGCCCCGGGATTTCACCCCTGACTTAAATGTCCGCCTACGCTCCCTTTATTCCCAGTTGTAGTCAGAC
+
CCCCCGGGGGGGGGGGGGGGGGGGGGGGGGGEGGGGGGGGGGGGGGGGEGGGGGGGGGGGGGGGGGGGGGGGGGGGGGGGGGGGCF=FGGGGGGGGGGGFDDEFGFFGGGFFFGGFGFCGCFGG+BCFGFFGCEGCE6DDFDFDGFGECBF?FCFD*>+0@+8D*=F,?FF5DD+?507@FGGC58F5@CCBAEFGF4FF4>DFDF=ECE475<EF5<;(((651CEF0:6).))12))4;9).9?E)).)
@M00200:205:000000000-AKKM3:1:1101:20511:9283 2:N:0:1
TACCCGGGTATCTAATCCTGTTTGCTCCCCACGCTTTCGAGCCTCAGCGTCAGTAATGGACCAGTATGTCGCCTTCGCCACTGGTGTTCTTCCGAATATCTACGAATTTCACCTCTACACTCGGAGTTCCACATACCTCTTCCATACTCAAGATAGCCAGTATCAAAGGCAATTCCAAGGTTGAGCCCTGGGCTTTCACCTCTGACTAAACTATCCGCCTACGCTCCCTTTACGCCCAATTGTTGTC
+
CCCCCGGGGGGGGGFGGGGGGGFGDFGGGGGGGGEGGFEGGGGGGGGGGGGGGFGGGFGGGEGGGGGDGGGFGCGGGGGFGGGGGGGGGGGFGGGFECFFFGGEFDEGGFFGGGGFGGGGGGGGGGEGFGGGGCFGFFGFFGGFGFGFFFC=DFGFF=FFFDDDEFGFFGFDFBFFFDD?FFGD98??FDC??9CD+*,:CD@07CBF5))*:=;EA>9>A))35*@?;2648=@BG2(5*78*0()
@M00200:205:000000000-AKKM3:1:1101:2501:9292 2:N:0:1
TACCGGGGTATCTAATCCTGTTTGCTCCCCACGCTTTCGAGCCTCAGCGTCAGTAATGGACCAGTATGTCGCCTTCGCCACTGGTGTTCTTCCGAATATCTACGAATTTCACCTCTACACTCGGAGTTCCACATACCTCTTCCATACTCAAGATAGCCAGTATCAAAGGCAATTCCAAGGTTGAGCCCTGGGCTTTCACCTCTGACTACACTATCCGCCTACGCTCCCTTTAAACCCAGTTGTAGTC
+
CCCCCGGGGGGGGGGGGGGGGGGGGGGGGGGGGGGGGGGC@FFGGGGGGEGGGG<FFGGEGGGGGGGGGGCFGGCG@FGGGGGGGGGGFGFGG>FGGGD@EFGGG?GFGGGGGGGFFGGGGGFD7BEGGGGEDDFGGFGFDFG9EFGFGFG698=<<FGB=9DG79D=6DF)*9+BE5A?FFF?9D1:?0@??CCGFEC==C65A56C)>C;5;EF);BFFFFDAGFF*;>=EEF=E2(0881**9)
@M00200:205:000000000-AKKM3:1:1101:15448:9294 2:N:0:1
TACGGGGGTATCTAATCCTGTTTGCTCCCCACGCTTTCGCACCTCAGCGTCAGTACCGATCCAGTGGGCCGCCTTCGCCACCGGTGTTCTTCCTAATATCTACGAATTTCACCTCTACACTAGGAATTCCACCCACCTCTATCGGACTCAAGACATGCTGTATCAAGGGCAGTTCCGAGGTTGAGCCCCGGGATTTCACCCCTGACTGACATATCCGCCTACGTTCGCTTTAAACCCAGTTGTAGTC
+
CCCCCGGGGGGGGGGFGGGGGGGGGGGGGGGGGGGGFGGGEGGGFGGGGGGGGGGGGGGGGGGGE@FGGGGGGGGGGGGGGGGGGGGGGGGGGGDGGCFGGGGGGGGGGGGGGGGFGGCFGGGGGGGGGGGGGEGGGFGFFGGDGEGAFFGFGGGFFGGFGG5DEFGF5EFFFFFB?B>ACFCDFF?FDDEA>EFGFFGF6@063=EE;E=EFCFC@FDFF7?>(;BC*9:A<<A(;:246).4-6A
@M00200:205:000000000-AKKM3:1:1101:28491:9294 2:N:0:1
TACACGGGTATCTAATCCTGTTTGCTCCCCACGCTTTCGAGCCTCAGCGTCAGTAATGGACCAGTATGTCGCCTTCGCCACTGGTGTTCTTCCGAATATCTACGAATTTCACCTCTACACTCGGAGTTCCACATACCTCTTCCATACTCAAGATAGCCAGTATCAAAGGCAATTCCAAGGTTGAGCCCTGGGCTTTCACCTCTGACTAAACTATCCGCCTACGCTCCCTTTACACCCAATTGTAGTCAGA
+
CCCCCGGGGGDFGGGGGGGGGGGGGGGGGGGEEGGGGGG?,FFGGGGGGGGGGGG9@FFFGGGGGGGGFGGCGGGCGGGGGGGGGGFGGGGGGC@FGGFGGGFGFEGGGGGGGDFFGGGG98DGG7BFGFFFFGCGG7EE8EG9;FDEFFFFF8@09@8D=3;=;?D96@:=*D+?F;DFGG+=5DFFDF890@@CAEGF@B@@<AC**>EE;7EFDGFAAB=FFCEG4?;;C4*5C>2@C=9<*/**1.
@M00200:205:000000000-AKKM3:1:1101:28543:9304 2:N:0:1
TACAGGGGTATCTAATCCTGTTTGCTCCCCACGCTTTCGCGCCTCAGCGTCAGTACAGTGCCAGAGGGCCACTTTCGCCACAGGCCTTCCTCCTGATATCTACGCATTTCACCGCTACACCAGGAATTCCGCCCTCCCCTCACTGACTCAAGTAAAACAGTTTCCAAGGCAGTTCTACGGTTAAGCCGTAGGATTTCACCTCAGACTTGCTCCACCGCCTACTCGCCCTTTCAACCCAATTGTAGTC
+
CCCCCGGGGGGGGGGGGGGGGGGGGGGGGGGGGGGGGGGGGGGGGGGGGGGGGGGGGDFGGGGGGGGGGGGGDFFGGGDGGGFGGDGGGGGGEGGGGGGGGGGGECFGGGGGGGGFGGFGGGGGGD?FGGFGGGDG8?CD>GGFFFGFGFC?DFFFFGGFGGFGBB7EDDD5;DDF?+;5FE+=BFFE>DC*;EA*=ACBE)6>=E@A=4*:@EFG=GA(-8>ADCEG57;6))),=;8@E@757?C
@M00200:205:000000000-AKKM3:1:1101:21207:9310 2:N:0:1
TACGCGGGTATCTAATCCTGTTTGCTCCCCACGCTTTCGAGCCTCAGCGTCAGTAATGGACCAGTATGTCGCCTTCGCCACTGGTGTTCTTCCGAATATCTACGAATTTCACCTCTACACTCGGAGTTCCACATACCTCTTCCATACTCAAGATACCCAGTTTCAAAGGCAATTCCAAGGTTGAGCCCTGGGCTTTCACCTCTGACTAAACTATCCGCCTACGCTCCCTTTACACCCAATTGTCGTC
+
CCCCCGGGGGGGGGGGGGGGGGGGGGGGGGGGDFGGGGGGGGGGGGGGGGGGGGGGGGGGGGGGGGFFGGGGGGGGGGGGGFFGFGGGGGGFGGGGGGFF;@FFE8AFFGGGD?FFCFFGGGFCFGEGGGGGGFGGGFGFFFGFGFGDDF?DD=@+*68DG+;FB7DE5D5=FFFDF+=CFFCGFDGFFC?FFG7;FEFFEDEEEF=A74>E47DF)/@<9B25@EBGFF=;*/>BC(63)).)/,6
@M00200:205:000000000-AKKM3:1:1101:4745:9320 2:N:0:1
TACTGGGGTATCTAATCCTGTTTGCTCCCCACGCTTTCGCACCTCAGCGTCAGTAATGGTCCAGTGAGCCGCCTTCGCCACTGGTGTTCCTCCGAATATCTACGAATTTCACCTCTACACTCGGAATTCCACTCACCTCTACCATACTCAAGACTTCCAGTATCAAAGGCAGTTCCGGGGTTGAGCCCCGGGATTTCACCCCTGACTTACAAGTCCGCCTACGTGCGCTTTACGCCCAATTGTAGTCAGAC
+
CCCCCGGGGGGGFGGGGG9FFGGGGCGCFGGGGGGGGGGEG@FFFFGGGGGCDGGGG<9@FGGGGGGCFFGGFGGGGGGEGGGGEFFGGGGGGGGEECFGGFGGDDGFGGCFEFGFGGFD49D@FCCGGFGG81DCFDFEFGEBAFGFGFG6>FCDFGGFCFB@996=DGFFBEFFDB8>CEDGFCGFDGGDFECGFFGFBFDB)5AAE*./5;FC>DB@DB2;(=.>931CC<?BD6?37)1)7/99)4)
@M00200:205:000000000-AKKM3:1:1101:11307:9336 2:N:0:1
TACTAGGGTATCTAATCCTGTTTGCTCCCCACGCTTTCGAGCCTCAGCGTCAGTAATGGACCAGTATGTCGCCTTCGCCACTGGTGTTCTTCCGAATATCTACGAATTTCACCTCTACACTCGGAGTTCCACATACCTCTTCCATACTCAAGATAGCCAGTATCAAAGGCAATTCCAAGGTTGAGCCCTGGGCTTTCACCTCTGACTAAACTATCCGCCTACGCTCCCTTTATTCCCAGTTGTAGTC
+
CCCCCGGGGGGGGGGGGGGGGGGGGGGGGGGGGGGGGGGGGGGGGGGGGGGGGGGGGGGGGGGGGGGGGGGGGGGGGGGGGGGGGGGGGGGGGGGGGGGGGGGGGGGGGGGGGGGFGGGGGGFGFEEGGGGGGGGGDFFEFGGFGFGFGFGFDDGBFDGF8D7DEFGGFGFFFE??DBDAGC6=6A=@BCC5DGGG<;<@CBEE7A578@CC>EGC=DFDDCF55CECGGFF6<EAE6)./*9CEE4
@M00200:205:000000000-AKKM3:1:1101:14464:9343 2:N:0:1
TACCGGGGTATCTAATCCTGTTTGCTCCCCACGCTTTCGAGCCTCAGCGTCAGTAATGGACCAGTATGTCGCCTTCGCCACTGGTGTTCTTCCGAATATCTACGAATTTCACCTCTACACTCGGGGTTCCACATACCTCTTCCATACTCAAGATAGCCAGTATCAAAGGCAATTCCAAGGTTGAGCCCTGGGCTTTCACCTCTGACTAAACTATCCGCCTACGCTCCCTTTAAGCCCAGTTGTAGTC
+
CCCCCGGGGGGGGFGGGGGGGGGGGGGGGGGGGGGGGGGGGGGGGGGGGGGGGGGGGGGGGGGGGFGGGGGGGGGGGGGGGGGGGGGGGGGGGGEGGGGGGGGGGGFGGGGGGGGFFGGFGFFGDGGGGGGGGGGGGFGEFGGFGFGFGF8DFGGBFFGFFGFCBDG8?GFDFBFFFFGDFGGGFG75CDFFFGGGFCGEFFFFFF@E*>CEFFGGAGFFABDF9=?FCC3*/8BBFD(6@3<??<?
@M00200:205:000000000-AKKM3:1:1101:14999:9367 2:N:0:1
TACTAGGGTATCTAATCCTGTTTGCTCCCCACGCTTTCGAGCCTCAGCGTCAGTAATGGACCAGTATGTCGCCTTCGCCACTGGTGTTCTTCCGAATATCTACGAATTTCACCTCTACACTCGGAGTTCCACATACCTCTTCCATACTCAAGATAGCCAGTATCAAAGGCAATTCCAAGGTTGAGCCCTGGGCTTTCACCTCTGACTAAACTATCCGCCTACGCTCCCTTTAAACCCAGTTGTAGTC
+
CCCCCGGGGGGGGGGGGGGGGGFGGGGGGGGGGGGGGGGGGGGGGGGGGGGGGGGGGGGGGGGGGGGGGGGGGGGGGGGGGGGGGGGGGGGGGGGFGGGGGGGFEGGGGFGGGGGFGGGGGGGGFGGGGGGGGGGG,1@DFGGFFFFEDFDDGGFFFFFFFGEGFFGGFCFFFFFDFFGFGGGGFFGFBG6*:DEDFCG55)88AA=A6)0;AEGGFG>AD@FE2CEGFFFFFFFB7((0*8??<<C
@M00200:205:000000000-AKKM3:1:1101:4205:9367 2:N:0:1
TACGGGGGTATCTAATCCTGTTTGCTCCCCACGCTTTCGAGCCTCAGCGTCAGTAATGGACCAGTATGTCGCCTTCGCCACTGGTGTTCTTCCGAATATCTACGAATTTCACCTCTACACTCGGAGTTCCACATACCTCTTCCATACTCAAGATAGCCAGTCTCAAAGGCAATTCCAAGGTTGAGCCCTGGGCTTTCACCTCTGACTAAACTATCCGCCTACACTCCCTTTAAACCCAATTGTAGTA
+
CCCCCGGGGGGGGAFGGGGGGGGGGGGGGGGGGGGGGGGGFGGGGGGGGGGGGGGGGGGGGGGGGGGGGGFGGGGGFGGGGGGGGGGGGGGGGGGGGFGGGGGG:FFGGGGGGGGFGG,ABFG7>8EGGGGGGFGGFFGEFGAFFFGFGFGGFF8DDF65@=BGCFFG5DDCFFFFFFG?FCGFFFFFFDF>FFGFFFGBFFFECFAC*)4EEE;DACF2(5(21=;G4?B48*03B1@@))/9<))
@M00200:205:000000000-AKKM3:1:1101:22606:9388 2:N:0:1
TACCAGGGTATCTAATCCTGTTTGCTCCCCACGCTTTCGTACCTCAGCGTCAATACATGTCCAGTGAGTCGCCTTCGCCACTGGTGTTCTTCCGAATATCTACGAATTTCACCTCTACACTCGGAATTCCACTCACCTCTCCATGATTCAAGCGATGCAGTCTTAAAGGCAATTCCGGAGTTGAGCCCCGGGCTTTCACCTCTAACTTATCAGGCCGCCTACGCACCCTTTATAACCAATTGTAGTC
+
CCCCCGGGGGGGGGGGGGGGGGGGGGGGGGGGGGGGGGGGGGGGGGGGGGGGGGGGGGGGGGGGGGGGGGGGGGGGGGGGGGGGGCDGGGGGGGGGDFFGGGGGGGGFFGGGGGFDGGGGGGGGGCFGGGGGGGGCGFGFFGGFGFGFFFGGGGDFFGGFGGEGFFDFFGFDFEFFFA6?FCFGFG=FEGGDFEDFFFGEFBFFFFFFFEEE?9E:ADBA@>DFFGBGG4>=3?)9C<7@3;?<?CE
@M00200:205:000000000-AKKM3:1:1101:2919:9395 2:N:0:1
TACGGGGGTATCTAATCCTGTTTGCTACCCACGCTTTCGAGCCTCAGTGTCAGTTACAGTCCAGAGAGACGCTTTCGCCACTGGTGTTCCTCCATATATCTACGCATTTCACCGCTACACATGGAATTCCACTCTCCTCTACTGCACTCAAGTCTAACAGTTTCCAATGCCCCCAATGGTTGAGCCACTGCCTTTTACCTCAGACTCATTAAACCATCTGCGCCCGTCTTAACACCCATGCACGTCAGTTC
+
-6BC8FD>FE,CC<F,CFEFDEGGGGF<FF68@C,BFGGGGFECE,ECF<ECEFFGGG9@A8EF9FF>,B@FF7,,@F:FE8B8,9CFFDAGEDEFD9CE,9?:=EF+9E9FE>EBDG8FF,@>ECE=F;DCD8=EAFGE8@E9EB+0=*==;=+=+@8D:=DC7C9DD,*)*)3:**+135+5?@EACCC6*,4:;9C*3):*:@)7A*:*:6:,*3=AA4()8*)**2**0*;<E06(())/(/(/)1)
@M00200:205:000000000-AKKM3:1:1101:26708:9416 2:N:0:1
TACTGGGGTATCTAATCCTGTTTGCTCCCCACGCTTTCGAGCCTCAGCGTCAGTAATGGACCAGTATGTCGCCTTCGCCACTGGTGTTCTTCCGAATATCTACGAATTTCACCTCTACACTCGGAGTTCCACATACCTCTTCCATACTCAAGATAGCCAGTATCAAAGGCAATTCCAAGGTTGAGCCCTGGGCTTTCACCTCTGACTAAACTATCCGCCTACGCTCCCCTTAAGCCCAACTGTAGTC
+
CCCCCGGGGGGGGGGFGGGGGGGGGGGGGGGGGGGGGGGGGGGGGGGGGGGGGGGGGGGGGGGGGGGGGGGGGGGGGGGGGGGGGGGDGGGGGGGGGGGGGGFGGF?FGGGGGGGFGADFEFFECGG8?FGGGGG9D?EEFGGFGFGEGFGGGCFBFDG5897@EFGGF?6=DFFFFFCAD,686=,?F?=?FGGGFECB@CFEEEFFEEF@5AAF)3*)03)9>CAD*4)496*0=(-(56//**1
@M00200:205:000000000-AKKM3:1:1101:19691:9420 2:N:0:1
TACGCGGGTATCTAATCCTGTTTGCTCCCCACGCTTTCGAGCCTCAGCGTCAGTAATGGACCAGTATGTCGCCTTCGCCACTGGTGTTCTTCCGAATATCTACGAATTTCACCTCTACACTCGGAGTTCCACATACCTCTTCCATACTCAAGATAGCCAGTATCAAAGGCAATTCCAAGGTTGAGCCCTGGGCTTTCCACTCTGACTAAACTATCCGCCTACGCTCCCTTTAAACCCAATTGTAGTC
+
CCCCCGGGGGGGGGGGGGGGGGGGGGGGGGGGGGGGGGGGGGGGGGGGGGGGGGGGGGGGGGGGGGGGGGGGGGGGGGGGGGGGGGGGGGGGGGGGGGGGGGGGGGGGGGGGGGGFGGGGGGGGGGGGGGGGGGGGGFGFFGGFGFFFGFGFGGGBF,=DGGDGFBGGFGFFFFFFFFGFFAFGFGGFAD75A6:C9*,3;CB;EEFF6BB64CCDFFE9>BFB988?8CEFEEF:E0=1><7??65
@M00200:205:000000000-AKKM3:1:1101:10193:9427 2:N:0:1
TACTGGGGTATCTAATCCTGTTTGCTCCCCACGCTTTCGAGCCTCAGCGTCAGTAATGGACCAGTATGTCGCCTTCGCCACTGGTGTTCTTCCGAATATCTACGAATTTCACCTCTACACTCGGAGTTCCACATACCTCTTCCATACTCAAGATAGCCAGTATCAAAGGCAATTCCAAGGTTGAGCCCTGGGCTTTCACCTCTGACTAAACTATCCGCCTACGCTCCCTTTACACCCAGTAGTAGTC
+
CCCCCGGGGGGGGGGGGGGGGGGGGGGGGGGGGGGGGGGGGGGGGGGGGGGDGGGGGGGGGGGGGGGGGGGGGGGGGGGGGGGGGGGGGGGGGGGGGGGGGGGGG?GGGGGGGGGFGGGGGGFGCC8EFGGGGGGGFFGFFGGFGFGFGFFGGGC8BFG5FGFGFFGGFGFFFFFFFFFFGGD6DFGFFGEFFGGDFEGFFFFF@AEFE@@5AACC=DDAA=4ADGFGGGFFEC6>E>D3**95*8C
@M00200:205:000000000-AKKM3:1:1101:21948:9435 2:N:0:1
TACCAGGGTATCTAATCCTGTTTGCTACCCACGCTTTCGAGCCTCAGTGTCAGTGACAGTCCAGAGAGCCGCTTTCGCCACCGGTGTTCCTCCATATATCTACGCATTTCACCGCTACACATGGAATTCCACTCTCCTCTACTGCACTCAAGTCTAACAGTTTCCAATGCACACAATGGTTGAGCCACTGCCTTTTACATCAGACTTATTAAACCACCTGCGCTCGCTTTAAGCCCACTTGTAGTC
+
CCCCCGGGGGGGGGGGGGGGGGGGGGGGGGGGGGGGGGGGGGGGGGGGGGGGGGGGGGGGGGGGGGGGGGGGGGGGGGGGGGGGGGGGGGGGGGGGGGGGGGGGGGGGGGGGGGGFGGFGGGGGFEFGGGFGGGGGGFGFFGGFGBFEGFFFEGGFFDDFGGFGEFGGFGFFFFFFFF6DFGGGFGGFBDFFFF7?7CFFFBEFCE;CE@EFCEGGC>A=@>5:21?99@E49>B=C(744855@E
@M00200:205:000000000-AKKM3:1:1101:15706:9444 2:N:0:1
TACTGGGGTATCTAATCCTGTTTGCTCCCCACGCTTTCGCGCCTCAGCGTCAGAACCGGACCAGACAGCCGCCTTCGCCACTGGTGTTCTTGCGAATATCTACGAATTTCACCTCTACACTCGCAGTTCCGCTGTCCTCTTCCGGTCTCAAGTCTCCCAGTATCGAAGGCAATTCTGTGGTTGAGCCACAGGCTTTCACCCCCGACTTAAAAGACCGCCTACGCGCCCTTTAAACCCAATTGTAGTCAGA
+
CCCCCGGGGGGGGGGGGGGGGGGGGGGGGGFGGGGGGGGGGGGGGGGGGGGGGGGGGGGGGGGGGGGGGGGGGGGGGGGGGGGGGGGGGGGGGGGGGGGGGGGGGGGGGGGGGGGFFFGGGGFG@EEGGGGGGGGFFFGFFEGEGFGFGFGGGGGFFGFFFGEFFF?CFGFBFFFFFFGFGGC79FGFA*?AFGGGFFGF>@FFFF>FC<ECEDE@@GF07@,.:EBGD7?DAF20::?FA<4<2)..<2
@M00200:205:000000000-AKKM3:1:1101:3752:9454 2:N:0:1
TACAGGGGTATCTAATCCTGTTTGCTCCCCACGCTTTCGCGCCTCAGCGTCAGTTATAGGCCAGAAAGTCGCCTTCGCCACTGGTGTTCCTCCACATCTCTACGCATTTCACCGCTACACGTGGAATTCCACTTTCCTCTCCTACACTCAAGTCAACCAGTTTTGGATGCGAACCGGGGTTGAGCCCCGGGCTTAAACCCCCAACTTAATTAACCGCCTGCGCGCCCCTTAAGCCCAGTTGTAGTC
+
CCCCCGGGGGGGGFFGGGGGGGGGGGGGGGGGGGGGGGGGGGGGGGGDGGGGGGGGG<FFGGGGGGGGGGGGGGGGGGGGGGGFGGG>FGGGGGGGGGGGGGGGGGGGGGGGGGGEGGGGCDFGGDFCGDFGFGGGAFGFFGGFFFGCF*=D@FGFD8DFFG7FDFGGBFE)<)@D55*3>*C5*@*@ADDFEG?C@:6>@(5((6;;4?<<;EG8:181=165(/0)17444>?<83?B>)-).-
@M00200:205:000000000-AKKM3:1:1101:24095:9485 2:N:0:1
TACGGGGGTATCTAATCCTGTTTGCTCCCCATGCTTTCGAGCCTCAGCGTCAGTAATGGACCAGTATGTCGCCTTCGCCACTGGTGTTCTTCCGAATATCTACGAATTTCACCTCTACACTCGGAGTTCCACATACCTCTTCCATACTCAAGATAGCCAGTATCAAAGGCAATTCCAAGGTTGAGCCCTGGGCTTTCACCTCTGACTAAACTATCCGCCTACGCTCCCTTTACACCCAATTGTAGTC
+
CCCCCGGGGGGGGGGGGGGGGGGGGGGGGGGGGGGGGGGGGGGGGGGGGGGGGGGGGGGGGCFFGFGGGGGGGGGGGGGGGGGGGGGGGGGGGGEFGGGGGGGGGCEFDFGGGGGFGFEE;=DEFGGFGGGGGGGGGCFFFGGFFFFFGFGFGFGFFGGFGGEGFFFGFGFFFFBFFFG?@FDFFFGFF?FFFFFGF5EEFDFBECFF95@EFCDCAFFFD2=65?DG6;6*>CE@D<13;<CE?9?
@M00200:205:000000000-AKKM3:1:1101:23913:9488 2:N:0:1
TACACGGGTATCTAATCCTGTTTGCTCCCCACGCTTTCGAGCCTCAGCGTCAGTAATGGACCAGTATGTCGCCTTCGCCACTGGTGTTCTTCCGAATATCTACGACTTTCACCTCTACACTCGGAGTTCCACATACCTCTTCCATACTCAAGATAGCCAGTATCAAAGGCAATTCCAAGGTTGAGCCCTGGGATTTCCCCTCTGACTAAACTATCCGCCTACGCTCCCTTTATTCCCAGTTGGAGTCAGC
+
CCCCCGGGGGGGGGGGGGGGGGGGGGGGGGGGGGGGGGGGGGGGGGGGGGGGGGGGGGGGGGGGGGGFGGGGGGGGGDCGGGGFGGFGGGGGGGGGGGGGGEFGG+?FGGGGGGGFGGF<FGG>F@=DAFGGGFGGGFGFFFGFGFFEFC,=D=98D,6?DFBFEFGGBFFFFFFFFF?5FFGCD?=DBC45*44C7*5:CDFF7**;*):EFF;E85@2<44*-499*+04>*07>*)09*()(0(*9)
@M00200:205:000000000-AKKM3:1:1101:11921:9499 2:N:0:1
TACACGGGTATCTAATCCTGTTTGCTCCCCACGCTTTCGCACCTGAGCGTCAGTCTTTGTCCAGGGGGCCGCCTTCGCCACCGGTATTCCTCCAGATCTCTACGCATTTCACCGCTACACCTGGAATTCTACCCCCCTCTACAAGACTCTAGCTGACCAGTTTCAAATGCAGTTCCCAAGTTAAGCTCGGGGATTTCACATCTGACTTAATCAACCGCCTGCGTGCGCTTTACACCCAATTGTAGTC
+
CCCCCGGGGGGGGGGGGGGGGGGGGGGGGGGGGGGGGGGGGGGGGFGGGGGGGGGGGGGGGGGGGGGGGGGGGGGGGGGGDGGGGGGGGGGGGGGGGGFGGGGGGGGGGGGGGGGFGGGGGGGGFGGGGGFGGGGGGFGFFGGBCDGFGFGGGGGFFGGFG?EFFFFFFGFFFFFFFB*9@EGCFC,;BDGFFGGGFFGFFEFFFFBECEEF?@FGFGF070(8(;DGCG?AAABFGB1(.<)6AA9
@M00200:205:000000000-AKKM3:1:1101:9194:9499 2:N:0:1
TACTAGGGTATCTAATCCTGTTCGCTCCCCACACTTTCGCTCCTCAGCGTCAGGATATTCCCAGAGAACCGCCTTCGCCACCGGTGTTCCTCCTGATATCTGCGCATTTCACCGCTACACCAGGAATTCCGTTCTCCCCTGAATACCTCTAGTCTGCCCGTATCGGAAGCACGCCAGGTGTTCAGCACCTGGTTTTCACTCCCGACGCGACAAACCGCCTCCGAGCCCTTTAAACCCAGTTGTCGTCAGAC
+
CCCCCFGGGGGGGGGGGGGGGGGGGGGGGGGGGGGGGGGGGFGGGGGGGGGGGGGGGGGGGGGGGEEFGFGGGGGGGGGGGGGG=FGGGGGGGGD<FEFGGGFGGGGGGGGGGGGED79?E8EEFGGFFGGGGGGGGFGFFG@@FFFDGFGGGGGFFGGFGGFGDFDGFGFBDFFAD5FFCC+=AFA>ADCFA<CDFEF7*0)-5=@2/662(3CCBGF?(,:D1C>DC4:244<<>(..))-)-(((-))
@M00200:205:000000000-AKKM3:1:1101:3368:9535 2:N:0:1
TACCCGGGTATCTAATCCTGTTTGCTCCCCACGCTTTCGAGCCTCAGCGTCAGTAATGGACCAGTATGTCGCCTTCGCCACTGGTGTTCTTCCGAATATCTACGAATTTCACCTCTACACTCGGAGTTCCACATACCTCTTCCATACTCAAGATAGCCAGTATCAAAGGCAATTCCAAGGTTGAGCCCTGGGCTTTCACCTCTGCCTAAACTATCCGCCTACGCTCCCTTTAAACCCACTTGTAGTC
+
CCCCCGGGGGGGGFGGFGGGGGGGGGGGGGGFGGGGFGGGGGGGGGGGGGGGGGGFFGGGGFEGGGGGGCFGGGGGGGF=CFGGGGGDGGGGGGGGGGGGGCGGG=EFEGGEFFGFGGFGD?GC4@8=EFGGGGGGGFGFFF,9E?FBFFG?9=FF9DD*,=;D>ED8DGFDFBFDFF69CED+6D8?;DC?5C??+0=5@505**3AEFFF=5@@8DBFFB4*/;*@*=>>*9@:C5@=**9*08?
@M00200:205:000000000-AKKM3:1:1101:19295:9544 2:N:0:1
TACACGGGTATCTAATCCTGTTTGCTCCCCACGCTTTCGAGCCTCAGCGTCAGTAATGGACCAGTATGTCGCCTTCGCCACTGGTGTTCTTCCGAATATCTACGAATTTCACCTCTACACTCGGAGTTCCACATACCTCTTCCATACTCCAGATAGCCAGTCTCAAAGGCAATTCCAAGGTTGAGCCCTTGGCTTTCACCTCTGACTAACCTATCCGCCTACGCTCCCTTTATGCCCAGTTGTAGTC
+
CCCCCEEGGGCGGGFGGGGGGFGGGGGGGGGGGGGGDGCCDGGGGGCFCFGEGGD<FGGGGGGGGAFGGGEGGGEFCEGGGFGFGGGCFGGGGG:7BA=FGFEEFE?FCEDAFF8@8<AGFFC@F88DFDCF?FGGGD9=DGGFFFC9=*6=9DD?BGGB,+;D97FF*3*5@D+BFFGFCEF=DFGFF+,;59@CF*79CCFE78A788:1:=>8>F>5):)3/ABG*24*/84*6)(.8*>//*1
@M00200:205:000000000-AKKM3:1:1101:10172:9555 2:N:0:1
TACGAGGGTATCTAATCCTGTTTGCTCCCCACGCTTTCGAGCCTCAGCGTCAGTAATGGACCAGTATGTCGCCTTCGCCACTGGTGTTCTTCCGAATATCTACGAATTTCACCTCTACACTCGGAGTTCCACATACCTCTTCCATACTCAAGATAGCCAGTATCAAAGGCAATTCCAAGGTTGAGCCCTGGGCTTTCACCTCTGACTAAACTATCCGCCTACGCTCTCTTTACGCCCAATTGTAGTCGTAT
+
CCCCCGGGGGGGGGGGGGGGGGGGGGGGGGGGGGGGGGGGDGGGGGGGGGGGGGGGGGGGGGGGGGGGGGGGGGGGGGGGGGGGGGGGGGGGGGGGGGFGGGGGGGGGGGGGGGGD7BEFGFGCFEGGGGFGGGGGGBDEFGGFGFGFGB?=ADFFFFGFGCFDEDD8DGFFF5F79D89FGG?FFD56=E??FCC<7E@@@@@EEEE@EFFFEGGD7A99@=A98979FEA4>=@G@((**><E/*(,/(
@M00200:205:000000000-AKKM3:1:1101:13770:9560 2:N:0:1
TACCAGGGTATCTAATCCTGTTTGCTCCCCACGCTTTCGAGCCTCAGCGTCAGTAATGGACCAGTATGTCGCCTTCGCCACTGGTGTTCTTCCGAATATCTACGAATTTCACCTCTACACTCGGAGTTCCACATACCTCTTCCATACTCAAGATAGCCAGTATCAAAGGCAATTCCAAGGTTGAGCCCTGGGCTTTCACCTCTGACTAAACTATCCGCCTACGCTCCCTTTATACCCAATTGTAGTC
+
CCCCCGGGGGGGGGGGGGGGGGGGGGGGGGGGGGGGGGGGGGGGGGGGGGDGGGGGGGGGGGGGGGGGGGGGGG7EEGEGCFGGGFGGGGGGCEGGGGGGGGGFFGGGGGGGGGGFGFFF;EFEEEGGGGGGGGFEE7D6DGFFGFDFGDDGFDFFF?D6DFEGFFFFFGFDFB+DDDC5F=68@?FA?DA5*6@DA7@CC5=07:8*@)0;A;DC5?95=5>4>C*;;C:6EAC*6<B(109?E<*
@M00200:205:000000000-AKKM3:1:1101:28457:9597 2:N:0:1
TACCAGGGTATCTAATCCTGTTTGCTACCCACGCTTTCGAGCCTCAGTGTCAGTTACAGTCCAGAGAGCCGCTTTCGCCACCGGTGTTCCTCCATATAACTACGCATTTCACCGCTACACATGGAATTCCACTCTCCTCTACTGCACTCAAGTCTAACAGTTTCCAATGCACACAATGGTTGAGCCACTGCCTTTTACATCAGACTTATTAAACCACCTGCGCTCGCTTTAAGCCCATTTGTAGTC
+
CCCCCGGGGGGGGGGGGGGGEFGGGGGGGGGGGGGGGGGGGGGGGGGGGGGGGGGGGGGCGGGGGGGGGGGGGGGGGGGGGGGDFGGGGGGGGGGGCEFCFGGEGGDGGGFFGCGFGGGFFFGDEFE8FFFGGFGGFDFFFCA?FFCDGFGDGGGFFG??6=FCEFFFB8=DDDE9D?8DFGGGFGGFFGGBDEGGCEGFFEF*:5*0CE@7CC,@CCA=@A=?4=AC7;E?;>(:@(*18>*/9*
@M00200:205:000000000-AKKM3:1:1101:7917:9610 2:N:0:1
TACGAGGGTATCTAATCCTGTTTGCTTCCCACGCTTTCGAGCCTCAGCGTCAGTAATGAGCCAGTGTGTCGCCTTCGCCACTGGTGTTCTTCCGAATATCTACGAATTTCACCTCTACACTCGGAGTTCCACACACCTCTCTCATACTCAAGACACCCAGTATCAAAGGCAATTCCGAGGTTGAGCCCCGGGATTTCCCCCCTTACTTAAATGTCCGCCTACGCTCCCTTTAAGCCCAATTGTCGTC
+
CCCCCDGGGGGGGGGGGGGGGGGGGGGGGGGGGGGGGGGGGGGGGGGGGGGGFGGGGGGGGGGGGGGGGGEGGGGGGGGGGGFGGGGFGGGGGGGGGGFGGGGGGFGGGGGGFGGBFGGGGGGEFGGGGGFGGGGGGFGFFGGFGFGEGDGFGG?FFEGFFDEGFB?E5D9DFFFFFFGAFCFGAEFFDGG>5@C>1*48A4A).7@?E;6@**,56DA92>9>1=:F5C4C34AFF;2=3=F)/((
@M00200:205:000000000-AKKM3:1:1101:11985:9617 2:N:0:1
TACGGGGGTATCTAATCCTGTTTGCTCCCCACGCTTTCGAGCCTCAGCGTCAGTAATGGACCAGTATGTCGCCTTCGCCACTGGTGTTCTTCCGAATATCTACGAATTTCACCTCTACACTCGGAGTTCCACATACCTCTTCCATACTCAAGATAGCCAGTATCAAAGGCAATTCCAAGGTTGAGCCCTGGGCTTTCACCTCTGACTAAACTATCCGCCTACGCTCCCTTTATACCCAATTGTAGCCAGCT
+
C@CCCGGGGGGGGGGGGGGGGGGGGGGGGGGGGGGGGGGGGGGGGGGGGGGGGGGGGGGGGGGGGFGGGGGGGGGGGGGGGGGGGGGGGGGGGGGGGGGGGGGGGGGGGGGGGGGFGGFGGGGGGGGGGGGGGGGEGFGFFGGFGFGFGFGGGFGFFGGFGGEFEFGGFGFFFFFFFFG5FEFFFCF>FDGFFDFGAEGFECBE;ABE77=EFEG65>BD?:9BDGEGFGB3.)17<=1363.7)))./(/
@M00200:205:000000000-AKKM3:1:1101:28404:9643 2:N:0:1
TACTGGGTATCTAATCCTGTTCGCTCCCCACACTTTCGCTCCTCAGCGTCAGGTCATTCCCAGAGAACCGCCTTCGCCACCGGTGTTCCTCCTGATATCTGCGCATTTCACCGCTACACCAGGAATTCCGTTCTCCCCTGAATACCTCTAGTCTGCCCGTATCGGAAGCAAGCGCCGTGTTAAGCACGGCGTTTTCACTCCCGACGCGACAAACCGCCTACGAGCCCTTTAAGCCCAATTGTAGTCAGCTC
+
CCCCCGGGGGGGGFFGGGGGGGGGGGGGGGGGGGFGGGGCGGGGGGGGGGGGFFGGGGGGGGGGGGGGGGGGGGFGGFGGGGCFGGGGGGFFGGGGGGGGGGGGGGEFGGGGGGGEGEFFGGGGGCFEECEFFEGFGFGFFFGFGFGFGFGGGGGFFGGFGGFGFF=CFGADFFEFBDGFGGGGFGG>ADGFEGGGFEF=BF@2>0696>@0=?FEFGE??8?>0:>9GG<<2208;(36<A<2-6<<)..
@M00200:205:000000000-AKKM3:1:1101:8667:9671 2:N:0:1
TACTGGGGTATCTAATCCTGTTCGCTCCCCACACTTTCGCTCCTCAGCGTCAGGTCATTCCCAGAGAACCGCCTTCGCCACCGGTGTTCCTCCTGATATCTGCGCATTTCACCGCTACACCAGGAATTCCGTTCTCCCCTGAATACCTCTAGTCTGCCCGTATCGGAAGCAAGCGCCGTGTTAAGCACGGCGTTTTCACTCCCGACGCGACAAACCGCCTACGAGCCCTTTATACCCAATTGTAGTC
+
CCCCCGGGGGGGGGGGGGGGGGGGGGGGGGGGGGGGGGGGGGGGFGGGGGGGGGGGGGGGGGGGGGGGGGGGGGGGGGGGGGGGGGGGGGGCGGGGGGGGGGGGGGECDAFGGGGFGGGGFGGGGGGFGGGGGGGEGFEDFGGFGFFEFFFDFGGFFGG>EGBGFFGEBFFFFFEEDECEGGGGFGGFF97?BEEG8*1/8=22>>B>BB>66=CC;GFF?7:D6E:FFF:946<9+)3?63.6:))
@M00200:205:000000000-AKKM3:1:1101:3453:9674 2:N:0:1
TACACGGGTATCTAATCCTGTTTGCTCCCCACGCTTTCGAGCCTCAGCGTCAGTTACAGACCAGAGAGTCGCCTTCGCCACTGGTGTTCCTCCACATATCTACGCATTTCACCGCTACACGTGGAATTCCACTCTACTCTTCTGCACTCAAGTTCTCCAGTTTCCAATGACCCTCCCCGGTTGAGCCGGGGGCTTTCACATCAGACTTAAAGAACCGCATGCGCTCGCTTTCCGCCCAGTTGTAGTC
+
CCCCCGGGGGGGGGGGGGGGGGGGGGGGGGGGGGGEGGGGGGGGGGGGGGGGGGGGGGGGGGGGGGGGFGGGGGGGGGFGGFGGF@=FFGGGGGGGGGDF=FGG>8FCFGFGFEGEGGGGGGGGGGGGGGGGGFG,@DGFFGGFGFGFGD,=D8DF7DFDC89FFCDEFDB):8@>:*09>@GFFGGF>57*9C54FECFEEFFEF@@E4C6C8<E>G)(6.(2(3=D5*()-,40?<1(.<44:54
@M00200:205:000000000-AKKM3:1:1101:13808:9679 2:N:0:1
TACGAGGGTATCTAATCCTGTTTGCTCCCCACGCTTTCGAGCCTCAGCGTCAGTAATGGACCAGTATGTCGCCTTCGCCACTGGTGTTCTTCCGAATATCTACGAATTTCACCTCTACACTCGGAGTTCCACATACCTCTTCCATACTCAAGATAGCCAGTATCAAAGGCAATTCCAAGGTTGAGCCCTGGGCTTTCACCTCTGACTAAACTATCCGCCTACGCTCCCTTTACACCCAGTTGTAGTC
+
CCCCCGGGGGGGGGGGGGGGGGGGGGGGGGGGGGGGGGGGGGGGGGGGGGGGGGGGGGGGGGGGGGGGGGGGGGGGGGGGGGGGGGGGGGGGGDDGGGGGGGGGGGGFFGGGGGGFGGGFFGGGF8>FFGGGGGGGGFGFFGGFGFGFGFC6>F??DD8DGFFGFF8F5DDDFFFFF@C5>FFGFDGFFGE?67@?BEC6@@CCEF5*:8@*:EGF=5>)<D2@AGEGGGF;*935E2(0>=<<4@C
@M00200:205:000000000-AKKM3:1:1101:9313:9683 2:N:0:1
TACGGGGGTATCTAATCCTGTTTGCTCCCCACGCTTTCGAGCCTCAGCGTCAGTAATGAGCCAGTGTGTCGCCTTCGCCACTGGTGTTCTTCCGAATATCTACGAATTTCACCTCTACACTCGGAGTTCCACACACCTCTCTCATACTCAAGACACCCAGTATCAAAGGCAATTCCGAGGTTGAGCCCCGGGATTTCACCCCTGACTTAAATGTCCGCCTACGCTCCCTTTAAACCCAATTGTAGTC
+
CCCCCGGGGGGGGGGGGGGGGGGGGGGGGGGGGGGGGGGGGGGGGFGGGGGGGGGGGGGGGGGGGGGGGGGGGGGGGGGGGGGGFGGGGGGGGGGGG?=FGEGGGGGGGGGGCGFFGGGGGGGGE@EGGGGGGGGGGFGEFGGFGFGFFFGGGGGFFGGFGFEGFFGGFGF@AEFFF>DDGGFGFGGFFGG4BEGGFEGEB@DF36@CCE=EF?<@DGEF;8(83:>FGD3C<<E5;(87)5<)4<<
@M00200:205:000000000-AKKM3:1:1101:13728:9695 2:N:0:1
TACTAGGGTATCTAATCCTGTTCGCTCCCCACGCTTTCGCGTCTCAGCGTCAGTACCGTCCCAGAGAGCTGCTTTCGCCACCGGTGTTCCTCCTGATATCTGCGCATTTCACCGCTACACCAGGAATTCCAGTCTCCCCTACCGAACTCAAGCCCGCCCGTATCCACCGCAAGCTGAAGGTTAAGCCTCCAGTTTTCACGGTAGACGCAACGAGCCGCCTACGAGCTCTTTACGCCCAATTGTCGTC
+
CCCCCGGGGGGGGGGGGGGGGGGGGGGGGGGFGGGGGGGGGGGGGGGGGGGGGGGGGGGGGGGGGGGGGGFGFEFGGGGGGFGGGGFGGGGGGGGGGGGGGGGEFEGCFGGGGGGFGGGGGGFG?EFGGGFDDEFGGFGDDFG5EDG<DF?=EF=@BGDEEGFGFFFE>GF55CFA96CAGFGGFFGAAFFFAGGCBCGD=B9(89((59>:?9EG1CA;0:,2485<*><>B0:>C11())6)-(-
@M00200:205:000000000-AKKM3:1:1101:27316:9743 2:N:0:1
TACCCGGGTATCTAATCCTGTTTGCTCCCCACGCTTTCGAGCCTCAGCGTCAGTAATGGACCAGTATGTCGCCTTCGCCACTGGTGTTCTTCCGAATATCTACGAATTTCCCCTCTACACTCGGAGTTCCACATACCTCTTCCATACTCAAGATAGCCAGTATCAAAGGCAATTCCAAGGTTGAGCCCTGGGCTTTCACCTCTGACTAAACTATCCGCCTACGCTCCCTTTAAACCCAATAGTCATCAGAC
+
CCC<CEGGGGGGG9FGGGGGGGGGGGGGGGGGGGGGGGGGFGGGGGGGGGGCCG96@CDFFGGGF,EGFAFGGGGGGG@7@4EFEGGGB9=FFFC@?7DFFCFFG8FGGF,F8D=?85=BDD@7>CEGGCFGFCFCD;E<D@=9,+6:D9=D9DFFBD8:DF7+*96@6698?6D9;7A?>786*6D*36C5ACFGF*@>58*)*00*3))*3*7,0@?DFB)*);AFD?)108>2:((7)***//***.)
@M00200:205:000000000-AKKM3:1:1101:3390:9750 2:N:0:1
TACACGGGTATCTAATCCTGTTTGCTCCCCACGCTTTCGAGCCTCAGCGTCAGTAATGGACCAGTATGTCGCCTTCGCCACTGGTGTTCTTCCGAATATCTACGAATTTCACCTCTACACTCGGCGTTCCACATACCTCTTCCATACTCAAGATAGCCAGTATCAACGGCAATTCCAAGGTTGAGCCCTGGGCTTTCACCTCTGACTAAACTATCCGCCTACGATCCCTTTCCGCCCAATTGTAGTC
+
CCCCCGGGGGGGGGGGGGGGGGGFGGGGGGGGGGGGGGGFGGDGGGGGGGGEEFGFAFGFGGGGFGGFFGAFGG>ADEC@FFFGFGGGFGFGGGGGGFAFG85FGFG@FFGGGGG?FGFFFFGG+@8CFGGGD8DFFFFBFDF?EBFDGFFC,==DFGG6@DBCEC++0@@AF<F9DFG?:ACF?FFFFGG?FGFF8>FF5C*)38==64>EFCC6)3:9=72)(4)?C+0*8>25B2@(17756?C
@M00200:205:000000000-AKKM3:1:1101:21063:9766 2:N:0:1
TACACGGGTATCTAATCCTGTTTGCTCCCCACGCTTTCGAGCCTCAGCGTCAGTAATGGACCAGTATGTCGCCTTCGCCACTGGTGTTCTTCCGAATATCTACGAATTTCACCTCTACACTCGGAGTTCCACATACCTCTTCCATACTCAAGATAGCCAGTATCAAAGGCAATTCCAAGGTTGAGCCCTGGGCTTTCACCTCTGACTAAACTATCCGCCTACGCTCCCTTTAAGCCCAATTGTAGTC
+
CCCCCGGGGGGGGGGGGGGGGGGGGGGGGGGGGGGGGGGGGGGGGGGGGGGGGGGGGGGGGGGGGGGGGGGGGGGGGGGGGGGGGGGGGGGGGGGGGGGGGGGGG8BGGGGGGFGFGGGGGGFGEDEFGGGGGGGGGFGFFGGFGFGFGFGCFF?FFGGFGGDGEFGGFGFFFFFFFFDFGGGG?DFFFGFFFGGGAC=@EFFFFFEF5:CEEFGF=FD=DFAFFGBC>C:E48@2=B((8@CEFFE
@M00200:205:000000000-AKKM3:1:1101:27450:9788 2:N:0:1
TACGGGGGTATCTAATCCTGTTTGCTCCCCACGCTTTCGAGCCTCAGCGTCAGTAATGGACCAGTATGTCGCCTTCGCCACTGGTGTTCTTCCGAATATCTACGAATTTCACCTCTACACTCGGAGTTCCACATACCTCTTCCATACTCAAGATAGCCAGTATCAAAGGCAATTCCAAGGTTGAGCCCTGGGCTTTCACCTCTGACTAAACTATCTGCCTACGCTCCCTTTAAACCCAGTTGTAGTC
+
CCCCCEGDFGGGGGFGGGGGGGFGGGGGGEGGGGDGGGGGGGGGCGGFGGGGGFGGGGGFFFDFEFGCFGGFGGGGGGGCGGGFEAECF9EFGGGDGE;BFGGGG8FCFGDFGG=?FAF@CFGG@7BFEFAFGGGDGBFEFGGFFFFFDF@=DFCFFBDFFFBDEFGFB8*8**5BFFDFGGG7*@756CEFFCGGFFGFEFEFF6>;=3>EE<D,*=FFE5(05?8<8CEC?4.(=32=4CFFC6?
@M00200:205:000000000-AKKM3:1:1101:6971:9832 2:N:0:1
TACTCGGGTATCTAATCCTGTTTGCTACCCACGCTTTCGCACCTCAGTGTCAGTGTCAGTCCAGAAGGCCGCCTTCGCCACTGGTATTCCTCCCGATCTCTACGCATTTCACCGCTACACCGGGAATTCTACCTTCCTCTCCTGCACTCTAGCTTGACAGTTCCGGATGCCGTTCCCAGGTTGAGCCCGGGGCTTTCACAACCGGCTTATCAAGCCACCTACGCGCGCTTTAACCCCCATTGTAGTC
+
CCCCCGGGGGGGGGGGGGGGGGGGGGGGGGGGGGGGGGGGGGGGGGGFFGGGGEGGGGGCF,EEFFFGG8FGGGGGGGGGGGGGGGGGG9FGFGGDCF?FFGGGGGG>FGGFAGEEGGGGGGGGEGFGFGFFFGGGGFGEFGGFGFFFGFGGGGDB6DGFFFFG>>8>BGFFD>FFFFGF>DGCFGGFE7*@DGF7AACE*>>99@F>F9CCE49C(2;@;;@>9=37991).).8C(4(.446:<<
@M00200:205:000000000-AKKM3:1:1101:8651:9834 2:N:0:1
TACGAGGGTATCTAATCCTGTTTGCTCCCCACGCTTTCGCGCCTCAGCGTCAGAACCGGACCAGACAGCCGCCTTCGCCACTGGTGTTCTTGCGAATATCTACGAATTTCACCTCTACACTCGCAGTTCCGCTGTCCTCTTCCGGTCTCAAGTCTCCCAGTATCGAAGGCAATTCTGTGGTTGAGCCACAGGCTTTCACCCCCGACTTAAAAGACCGCCTACGCGCCCTTTAAGCCCAATTGTAGTC
+
CCCCCGGGGGGGGGGGGGGGGGGGGGGGGGGGGGGGGGGGGGGGGGGCGGGGGGFGGGGGGGGGGGGGGGGGGGGGGGGGGGGGGGGGGGGGGGGGGGGGGFGGGCGDGGGGGGGFGGGGGGGGGGGGGGGGCEDFGFFEFGGFGFGFGFDFEGGFFGGFGGFGFFGGFGABACFFFFGFGGGGFCFAFFGFFFGGFEGEFF9@BFFFCCEE37EE93BDF3?D(:@<DG?2))-,;<?<A7:<>BF
@M00200:205:000000000-AKKM3:1:1101:17478:9838 2:N:0:1
TACAGGGGTATCTAATCCTGTTTGCTCCCCACGCTTTCGAGCCTCAGCGTCAGTAATGGACCAGTATGTCGCCTTCGCCACTGGTGTTCTTCCGAATATCTACGAATTTCACCTCTACACTCGGAGTTCCACATACCTCTTCCATACTCAAGATAGCCAGTATCAAAGGCAATTCCAAGGTTGAGCCCTGGGCTTTCACCTCTGACTAAACTATCCGCCTACGCTCCCTTTAAGCCCAATTTTAGTCACAT
+
CCCCCGGGGGGGGFGGGGGGGGFGGGGGGGGGGGGGGGGGGGGGGGGGGGGGGGFGGGGGGFGGGGGGGGGGGGGGFGGGGGGGGGGGGGGGGGGGGGGGGFGGGGGFAFFGGGGFGGGGGGGDGGEFGGGGGGGGGFGEDGGFGFGFGFDCCD9+=DDDGGFF7;F96FFFFFFFFFGFGGDGFGC?F86DFCC=97EEEC5@EEFF5)8>EEGF)33==B4@AGEFC2>C6E4(=(->=*/728<7*>*
@M00200:205:000000000-AKKM3:1:1101:23659:9848 2:N:0:1
TACTGGGGTATCTAATCCTGTTTGCTCCCCACGCTTTCGAGCCTCAGCGTCAGTAATGGACCAGTATGTCGCCTTCGCCACTGGTGTTCTTCCGAATATCTACGAATTTCACCTCTACACTCGGAGTTCCACATACCTCTTCCATACTCAAGATAGCCAGTATCAAAGGCAATTCCAAGGTTGAGCCCTGGGCTTTCACCTCTGACTAAACTATCCGCCTACGCTCCCTTTAAACCCCGTTGTAGTC
+
CCCCCGFDGGGGGGGGGGGGGGGGGGGGE;FGGGGEGGGGGGGGGGGGGGGGGGGGCGFGGGGGGGGGGGFGGGGGGGGGGGGDFFEFGEGGGGGGGGGGGGGGGFGCGFGGGGGFGGFGGGGD4BE?FE=ECGGGGFFEFFFFGFDBFF,=DDD5DBDDA9DFFFDFFGFBDBDFFFGFFGGCBF80;DF:*=CFAEC@*8@)8A<7@)=A**7@=DD))0-@=8?C*;:AEF=@7(:((58*898
@M00200:205:000000000-AKKM3:1:1101:27706:9853 2:N:0:1
TACAAGGGTATCTAATCCTGTTTGCTACCCACGCTTTCGAGCCTCAGTGTCAGTTACAGTCCAGAGAGCCGCTTTCGCCACCGGTGTTCCTCCATATATCTACGCATTTCACCGCTACACATGGAATTCCACTCTCCTCTCCTGCACTCAAGTCTACCAGTTTCCAATGCATACAATGGTTGAGCCACTGCCTTTTACACCAGACTTAATAAACCACCTGCGCTCGCTTTATGCCCCATTGTAGTC
+
CCCCCGGGGGGGGGGGGGGGGGGGGGGGGGGGGGGGGGGG?FGGGGGGGGGGGGGGGGGGGGGGGGGGGGDGDEFFGGGGGGGGGGGGGGGGGGGGGGGGGGGGGGGGGGGGGGGEGGGGGGGGGFGGGGGGGGGG?FGFFGGFGFGFGFFFFFGFFGGFFGFGFBDFFGFFFFFFFF?FGGGFFFGFFGGFFDFCFFFFFF@)1:7=EEEFE@E>CD65@:9*<:D*;C=CE93>*-75=EECEF
@M00200:205:000000000-AKKM3:1:1101:18119:9861 2:N:0:1
TACTCGTGTATCTAATCCTGTTCGCTCCCCACACTTTCGCTCCTCAGCGTCAGGTCATTCCCAGAGAACCGCCTTCGCCACCGGTGTTCCTCCTGATATCTGCGCATTTCACCGCTACACCAGGAATTCCGTTCTCCCCTGAATACCTCTAGTCTGCCCGTATCGGAAGCAAGCGCCGTGTTAAGCACGGCGTTTTCACTCCCGACGCGACAAACCGCCTACGAGCCCTTTATACCCAGTTGCAGTCAGA
+
CCCCCGGGGGGGGGGGGGGGGGGGGGGGGGGGGGGGGGGGGGGGGGGGGGGGGGGGGGGGGFFGGGGGGGGFGDGGDGGGGGGGGGGGGGGDGGGGGGGGGGFGEEGGGGGFGGGFGGGGFCECFGGGGGGGGGFGGFGDFGFFGFGEGFGGGGFFFGFFGGFGFECEBGFEFFDFFFGFG8<FFGCAEGDDECECBCCCEBBBFF6>91(.7@GDBGF?BBFF:EFG45:FBA><C?((6:).))5444
@M00200:205:000000000-AKKM3:1:1101:28017:9897 2:N:0:1
TACTAGGGTATCTAATCCTGTTTGCTCCCCACGCTTTCGAGCCTCAGCGTCAGTAATGGACCAGTATGTCGCCTTCGCCACTGGTGTTCTTCCGAATATCTACGAATTTCACCTCTACACTCGGAGTTCCACATACCTCTTCCATACTCAAGATAGCCAGTATCAAAGGCAATTCCAAGGTTGAGCCCTGGGCTTTCACCTCTGACTAAACTATCCGCCTACGCTCCCTTTATGCCCAGTTGTAGTC
+
CCCCCGGGGGGGGGGGGGGGGGGGGGGGGGGGGGGGGGGGGGGGGGGGGGGGGGGGGGDGGGGGGGGGGGGGGGGGGGGGGGGGFGGGGGGGGGGGGGGGGGGGGGGGGGGGGGGFGGGGGGGGEEGGGGFGGGGGGFFFFGGFGFGFCFGGGG?DBGGFGF9FDFFCBC?DFFFFFFGFGGGGFGG?FGG?FDGGF7F5@CEE7CEFBEEFFFGGDFEDA=ABAGDG9@36<*46>:>54@5<4*9
@M00200:205:000000000-AKKM3:1:1101:5855:9903 2:N:0:1
TACTGGGGTATCTAATCCTGTTTGCTCCCCACGCTTTCGCACCTCAGCGTCAGTAATGGTCCAGTGAGCCGCCTTCGCCACTGGTGTTCCTCCGAATATCTACGAATTTCACCTCTACACTCGGAATTCCACTCACCTCTACCATACTCAAGACTTCCAGTATCAAAGGCAGTTCCGGGGTTGAGCCCCGGGATTTCACCCCTGACTTAAAAGTCCGCCTACGTGCGCTTTAAGCCCAGTTGTAGTC
+
CCCCCGGGGGGGGFGGGGGGGGGGGGGGGGGGGGGGGGGGEGGGGGGGGGGGGGDGGGGGGGGGGGGGGFGGGGGG?FGGGGGGFGGGGGFGGGGCGGGGGGGDGGGG8FDFGGGFFGDCAF77CECFGGFGGGF>=0@>FGGFF689A9FG9DC;BFCB=FEGEDFCD@95D=FDB9>>FEC?5<E?>DEFDGGGFAF*->BBBEA68*8=C@GG@GF@25@)0::D)9(.1)).42;=3)1<C./
@M00200:205:000000000-AKKM3:1:1101:5055:9912 2:N:0:1
TACTAGGGTATCTAATCCTGTTTGCTCCCCACGCTTTCGTGCCTCAGCGTCAGTTACAGTCCAGAAAGTCGCCTTCGCCACTGGTGTTCCTCCTAATATCTACGCATTTCACCGCTACACTAGGAATTCCACTTTCCTCTCCTGCACTCAAGCCAAATAGTTTCAAAGGCTTACTACGGTTAAGCCGTAGCCTTTCACCTCTGACTTTTCTGGCCGCCTACGCACCCTTTCTACCCATTTGTAGTC
+
CCCCCGGD@<FF9<,<EF@FECEFFFG,CFFE>FCBCE7FGGGGGGGCEGGCCGGGFF<AEFFFFGGFFFGGGGGGFGGFGFGFGGGGFDFF:=AEG,9A@FGFC6C:AFB,A>8>DF,EEDE,=,>DEGGGCCGE=FGDF?EBGF?8=?C=DFGFFGFFE35+3D+@F@?);DFBFE+*8@=9+68@*0@?FE7CF7<:@E5*:C7*;;@E*88889?9=>=*:4@*CC4E*9*0,(*****1@?
@M00200:205:000000000-AKKM3:1:1101:11015:9915 2:N:0:1
TACTGGGGTATCTAATCCTGTTTGCTCCCCACGCTTTCGAGCCTCAGCGTCAGTAATGGACCAGTATGTCGCCTTCGCCACTGGTGTTCTTCCGAATATCTACGAATTTCACCTCTACACTCGGAGTTCCACATACCTCTTCCATACTCAAGATAGCCAGTATCAAAGGCAATTCCAAGGTTGAGCCCTGGGCTTTCACCTCTGACTAAACTATCCGCCTACGCTCCCTTTAAGCCCAATTGTAGTC
+
CCCCCGGGGGGGGGGGGGGGGGGGGGGGGGFGGGGGGGGGGGGGGGGGGGGGGGGGGGGGGGGGGGGGGGGGGGGGGGGGGGGGGGGGGGGGGGG>CEGGGGFGGFGGGGGGGGGFGFGFGGGGGGEGGGGGGGGFEBGFFGGFFFGFGFGGGGGFFCCD@FFGEDGFF8DDFBCCEC??FFFCFFF:FF+3:?FFBCG5CFC@E76CCEFFE=;EDDB)83>?AEEG>83CE;*58>B:EE5?C<*
@M00200:205:000000000-AKKM3:1:1101:26949:9926 2:N:0:1
TACTGGGGTATCTAATCCTGTTTGCTCCCCACGCTTTCGAGCCTCAGCGTCAGTAATGGACCAGTATGTCGCCTTCGCCACTGGTGTTCTTCCGAATATCTACGAATTTCACCTCTACACTCGGAGTTCCACATACCTCTTCCATACTCAAGATAGCCCGTATCAAAGGCAATTCCAAGGTTGAGCCCTGGGCTTTCCTCTCTGACTAAACTCTCCGCCTACGCTCCCTTTAAACCCAATTGTAGTC
+
CCCCCGGGCGGGGGGGCGGGFGFGGGGFGGGGEGGGGGEGFEGGGGGGGFG7FGDEGGGGGFDEGDFFGEFFGGE:FGGGGGGG<EF7EFGFFEFEEFFGFFCFEFGGFGGGGFDFFGGGGGGGGGEGGA=ADEFF=9@DFGGFGCFDGF8?FFGFB@+<@CDGFFCGFCFBFE7DFFG5F9?DFD,@FCFFFGFGF*,1:CBFEFF@5)0>**7,0<?2>=)3/;590+58C*0::=(5*.1//19
@M00200:205:000000000-AKKM3:1:1101:24779:9928 2:N:0:1
TACACGGGTATCTAATCCTGTTTGCTCCCCACGCTTTCGAGCCTCAGCGTCAGTAATGAGCCAGTGTGTCGCCTTCGCCACTGGTGTTCTTCCGAATATCTACGAATTTCACCTCTACACTCGGAGTTCCACACACCTCTCTCATACTCAAGACACCCAGTATCAAAGGCAATTCCGAGGTTGAGCCCCGGGATTTCACCCCTGACTTAAATGTCCGCCTACGCTCCCTTTAAACCCAATTGTAGTC
+
CCCCCGGGGGGGGGGGGGGGGGGGGGGGGGGGDGGGGGGGGGGGGGGGGGGGGGFGGGGFGFGFGGGGGGGGGGGGGGGGGGGGGGGGGGGGGGGEGGFGGGGGG8FFDFGGGGGFGGGGGFGC:ECFGGFGFEGGGFGEFGGFGFGEGFG6EGGFFGGDGGEGFFFG?EFFFDF9:*=9FFGGFGG5@DCBAECDAAFFFADFFFFF6;CEFFGF@GFFFFFF@EDGD7@<C>33;8=8)=5?C?<
@M00200:205:000000000-AKKM3:1:1101:11997:9935 2:N:0:1
TACCGGGGTATCTAATCCTGTTTGCTACCCACGCTTTCGAGCCTCAGTGTCAGTTACAGTCCAGAGAGCCGCTTTCGCCACCGGTGTTCCTCCATATATCTACGCATTTCACCGCTACACATGGAATTCCACTCTCCTCTACTGCACTCAAGTCTAACAGTTTCCAATGCACACAATGGTTGAGCCACTGCCTTTTACATCAGACTTATTAAACCACCTGCGCTCGCTTTATGCCCCGTTGTAGTCAGTTC
+
CCCCCGGGGGGGGGGGGGGGGGGGGGGGGGGGGGGGGGGGGGGGGGGGGGGGGGGGGGGGGGGGGGGGGGGGGGGGGGGGEGGGGGGGGGGGGGGGGGGGGGGGGGGGGGGGGGGFGGGGGGGGGGGGGGGGGGGGGFGFFGGFGFGFGFGGGGGFFGGFGGFGFFGGBEBB5DEFF58DF68?DFGFFCF5;BFGA@FEF6CECE;9A7;EFFF5C5*44>)3:4?*?D****0(*(/(,(9).93))))
@M00200:205:000000000-AKKM3:1:1101:9647:9939 2:N:0:1
TACCAGGGTATCTAATCCTGTTCGCTCCCCACACTTTCGCTCCTCAGCGTCAGGTCATTCCCAGAGAACCGCCTTCGCCACCGGTGTTCCTCCTGATATCTGCGCATTTCACCGCTACACCAGGAATTCCGTTCTCCCCTGAATACCTCTAGTCTGCCCGTATCGAAAGCAAGCGCCGTGTTAAGCACGGCGTTTTCACTCCCGACGCGACAAACCGCCTACGAGCCCTTTACGCCCAGTTGTAGTC
+
CCCCCGGGGGGGGGGGGGGGGGGGGGGGGGGGGGGGGGGGGFGGGGGGGGGGGGGGGGGGGGGGGGGGGGGGGGGGGGGGGGGGGGGGGGGGGGGGGGGGGGGGGGGGGGGGGGGFGGGGGGGGGGGGGGGGGGGGGFGDFGGFGFFFGFFFGGGFFDFFGGFGFFGGEGFEFFFEFFG>FGG@FF9FFCEEF?EGFCFCE=D@2>69>BBFF;EC>DFF:7()(:7CFC>BB603C12:2>9)44<
@M00200:205:000000000-AKKM3:1:1101:18207:9946 2:N:0:1
TACCAGGGTATCTAATCCTGTTTGCTCCCCACGCTTTCGAGCCTCAGCGTCAGTAATGGACCAGTATGTCGCCTTCGCCACTGGTGTTCTTCCGAATATCTACGAATTTCACCTCTACACTCGGAGTTCCACATACCTCTTCCATACTCAAGATAGCCAGTATCAAAGGCAATTCCAAGGTTGAGCCCTGGGCTTTCACCTCTGACTAAACTATCCGCCTACGCTCCCTTTACGCCCAGTTGTAGACAGAC
+
CCCCCGGGGGGGGGGGGGGGGGGGGGGGGGGGGGGGGGGGGGGGGGGGGGGGGGGGGGGGGGGFGFGGGGGGGGGGFGGGGGGGGGFFGGGGGGGEGFGGGCB@FGGGGGFGGGGFGGGGGGGGGGGGGGFGGGGGGFGEFGGFGFGEGFGGDA@F7E=DGGFGFFGGFGFBFFFFFFD?FEFFFF8DFFE5FGFFFFGFFFF5*:8C=5@CEFGGFGF5)38@DGFF4;4*8):@E@(08@/@**1105(
@M00200:205:000000000-AKKM3:1:1101:25739:9959 2:N:0:1
TACTGGGGTATCTAATCCTGTTTGCTCCCCACGCTTTCGAGCCTCAGCGTCAGTAATGGACCAGTATGTCGCCTTCGCCACTGGTGTTCTTCCGAATATCTACGAATTTCACCTCTACACTCGGAGTTCCACATACCTCTTCCATACTCAAGATAGCCAGTATCAAAGGCAATTCCAAGGTTGAGCCCTGGGCTTTCACCTCTGACTACACTATCCGCCTACGCTCCCTTTACGCCCAATTGTAGTC
+
CCCCCGGGGGGGGGGGGGGGGGGGGGGGGGGGGGGGGGGGGGGGGGGGGGGGGGFGGGGGGGGGGGGGGGGGGGGGGCEEGFGGFGFCGGGGGGGDFFFGGGFFGGGGGGGGGGGFGGGGGFFGEGGGGGGGGGGFGFF5DFGFGFGFGF==DDB8DGGFDFEGEDGGFGFFFFFFF?FFEGGGFDCFF?EAFGFGA7E=CDE)8A6ACFFFFFGC=>5558455CEGGG366A@FC92(9>/549C
@M00200:205:000000000-AKKM3:1:1101:7226:9984 2:N:0:1
TACTGGGGTATCTAATCCTGTTTGCTACCCACGCTTTCGAGCCTCAGTGTCAGTTACAGTCCAGAGATCCGCTTTCGCCACCGGTGTTCCTCCATATATCTACGCATTTCACCGCTACACATGGAATTCCACTCTCCTCTACTGCACTCAAGTCTAACAGTTTCCAATGCACACAAAGGTTGAGCCACTGCCTTTTACATCAGACTTATTAAACCACCTGCGCTCGCCTTTAACCCCATTGTAATC
+
CCCC8FGGGGGGGEFGGGGGGGGGGGAFGGEEGGGGGGGGGGGGGGG<FGGGGGGGF9FCGGGGC8F,EFGGCFGGGGGGGAFGGEGGGEGFGCFGAEAFGGGGGGGGGGCAFEGFGFGGG,=EFBFFGF8D?,8BFFEEFGGFFFGFGDFDDF+?DGGFFFEFDDFCFGF588****05>,=0*610*2@FFGGF+:@70*508)2*7*;*78,,)3*3))1*-*3*9?*16/*/*(-8><**1*
@M00200:205:000000000-AKKM3:1:1101:28619:10023 2:N:0:1
TACAAGGGTATCTAATCCTGTTCGCTCCCCACGCTTTCGCTCCTCAGCGTCAGTTACAGACCAGAGAGTCGCCTTCGCCACTGGTGTTCCTCCACATCTCTACGCATTTCACCGCTACACGTGGAATTCCACTCTCCTCTTCTGCACTCAAGTTTCCCAGTTTCCAATGACCCTCCCCGGTTGAGCCGGGGGCTTTCACATCAGACTTAAGAAACCGCCTGCGCGCCCTTTACGCCCAGTTGTAGTC
+
CCCCCGGGGGGGGGGGGGGGGGGGGGGGGGGGGGGGGGGGGGGGGGGGGGGGGGGGGGGGGGGGGGGGGGGGGGGGGGGGGGGGGGFGGADFGGGFFGGGFGGGGGGGGGGGGDED6=FGGGGGGGGGGGFFFG8@=DGFFGGFGFGEDFGDEFDFD9?F@FFGCFGGFGFEFBFDFFG>F6?CFEFFFGGFEGG4+0=@*0;BFE=*88;:)6E63C>;DD0)(/279>:4)(47>(((5<<44:)
@M00200:205:000000000-AKKM3:1:1101:26809:10047 2:N:0:1
TACTGGGGTATCTAATCCTGTTTGCTACCCACGCTTTCGAGCCTCAGTGTCAGTTACAGTCCAGAGAGCCGCTTTCGCCACCGGTGTTCCTCCATATATCTACGCATTTCACCGCTACACATGGAATTCCACTCTCCTCTACTGCACTCAAGTCTAACAGTTTCCAATGCACACAATGGTTGAGCCACTGCCTTTTACATCAGACTTATTAAACCACCTGCGCTCGCTTTAAACCCAATTGTAGGC
+
CCCCCGGGGGGGGGGGGGGGFAFGGGGGGGGGGGGGGGGGGGGGGGGGFGFGGFGFGGGFGGGGGGGGGGFGG,AFGGGGGGGGGGGGGGGGGGGGGGGGGGGFGGCEGGGGGG+*6CFGGGGGG,@8;DGGGGGBDDFEFCGFGFGFGFDDAFCDCGGFEFCGBF+=DFFDFDE9?DDFGGF8D=?F5DFBFFCDFECCEF@@@)*:;EF*;@?F>CF@5>ABD>@4*9A*/>=>C2585@E4**
@M00200:205:000000000-AKKM3:1:1101:5394:10052 2:N:0:1
TACAGGGGTATCTAATCCTGTTTGCTCCCCACGCTTTCGAGCCTCAGCGTCAGTAATGGACCAGTATGTCGCCTTCGCCACTGGTGTTCTTCCGAATATCTACGAATTTCACCTCTACACTCGGAGTTCCACATACCTCTTCCATACTCAAGATAGCCAGTATCAAAGGCAATTCCAAGGTTGAGCCCTGGGCTTTCACCTCTGACTAAACTATCCGCCTACGCTCCCTTTAACCCCAATTGTAGTC
+
CCCCCGGGGGGGFFGGGGGGGGGGGGGGGGGGGGGGGGGGGGGGGGGGGGGGGGGGGGGGGGGGGGGGGGGGGGGGGGGGGGGGGGGGGGGGGGGGGGGGCGFGGGGGGGGGGGGFGGGGGGFGFGGFG8EGGGGGGFGFFGGBFFGFGFGGGGFFFGGFGGFGFFGGDGFDFFFF?@DFGDG8?FGFFFCFFGGGFEGF@DFEFE6===5EFEF?=0<==C):5>AC;?=*:**(=252*37@<85
@M00200:205:000000000-AKKM3:1:1101:18682:10068 2:N:0:1
TACGCGGGTATCTAATCCTGTTTGCTCCCCACGCTTTCGAGCCTCAGCGTCAGTAATGGACCAGTATGTCGCCTTCGCCACTGGTGTTCTTCCGAATATCTACGAATTTCACCTCTACACTCGGAGTTCCACATACCTCTTCCATACTCAAGATAGCCAGTATCAAAGGCAATTCCAAGGTTGAGCCCTGGGCTTTCACCTCTGACTAAACTATCCGCCTACGCTCCCTTTATACCCAGTTGTAGTCCGAT
+
CCCCCGGGGGGGGGGGGGGGGGGGGGGGGGGGGGGGGGGGGGGGGFGGGGGEGGGGGGGGGGGGGGGGGGGGGGGGGGGGGGFGGGEEGGGGGGDGGFAEDGGGGCFGGGGDGGGFGGGGDGGGEGECF8EDGCGGGFGBFFGFGFGCGBFFGGFFFFFFFGEGBFGGFF*:5=FFF?G@FFG95DFFFFFFFGGF<=GFFFE5795A*4<EFEGG24@=ABFD==BF427*9CEFGFFF3)1<7C))((,
@M00200:205:000000000-AKKM3:1:1101:17192:10074 2:N:0:1
TACTCGGGTATCTAATCCTGTTTGCTCCCCACGCTTTCGCGCCTCAGCGTCAGAACCGGACCAGACAGCCGCCTTCGCCACTGGTGTTCTTGCGAATATCTACGAATTTCACCTCTACACTCGCAGTTCCGCTGTCCTCTTCCGGTCTCAAGCCAACCAGTATCGAAGGCAATTCTGTGGTTGAGCCACAGGCTTTCACCCCCTACTTAATCGGCCGCCTACGCTCCCTTTATCCCCCATTGTAGTCAGAC
+
CCCCCGGGGGGGGGGGGGGGGGGGGGGGGGGGGGGGGGGGGEGGGGGGGGGGGGGGGGGGGGGGGGGGGGGGGGGGGGGDGGGGGGGGGGGGGGGGGGGGGGGGG8ACGGGGGGGFGG8FFGFGGEEFGF6EGGG9DFGEFFGFGFG=?F:DGFF9F6DFGGFG>FGGFGFB58BFCFGFGGGGFCAFFGDFFFFFFEFED@>((5;C<E?<(8CE>DED<;()(38C<C:-))))2(-8<).6444))))
@M00200:205:000000000-AKKM3:1:1101:4654:10082 2:N:0:1
TACAGGGGTATCTAATCCTGTTTGCTCCCCACGCTTTCGAGCCTCAGCGTCAGTAATGGACCAGTATGTCGCCTTCGCCACTGGTGTTCTTCCGAATATCTACGAATTTCACCTCTACACTCGGAGTTCCACATACCTCTTCCATACTCAAGATAGCCAGTATCAAAGGCAATTCCAAGGTTGAGCCCTGGGCTTTCACCTCTGACTAAACTATCCGCCTACGCTCCCTTTAAACCCAATTGTAGTC
+
CCCCCGGGGGGGGGGGGGGGGGGGGGGGGEGGGGGGGGG?FGGGGGGGGGGGGGGGGGGGGGFGGGGGGGGGGGGGGGGGGGGGGGGGGGGGGGGGGGGGGGFGGFFGGGGAEGGFGGGGGGGGGGGFGGGGGFGGGFGFFGGFGFGFGFFFGGGF?FADDFBFFFGFFF?=FFFF9DF*C=DDFFG5DF6DFGGGAEF@@@FFFFF@@)=EB=C685A=DFFBDGFGGG:CFFE@E@F(9>E4C74
@M00200:205:000000000-AKKM3:1:1101:18891:10087 2:N:0:1
TACAGGGGTATCTAATCCTGTTCGCTCCCCACGCTTTCGTCCATCAGCGTCAATGTATTGTTAGTAACCTGCCTTCGCAATTGGTATTCCATGTAATATCTAAGCATTTCACCGCTACACTACATATTCTAGTTACTTCACAATAATTCAAGTTCTACAGTATCAATGGCAGTTCGACAGTTAAGCTGCCGGATTTCACCACTGACTTATAAAACCGCCTACGGACCCTTTAAACCCAGTTGTAGTC
+
CCCCCGGGGGGGGGGGGGGGGGGGGGGGGGGGGGGGGGGGGGGGGGGGGGGGGGGGGGGGGGGGGGGGGGGGGGGGGGGGGGGGGGGGGGGGGGFGGGGGGGGGGGGGGGGGGGGFGGGGGGGGGGGGGGGGGGGGGFGCBGFFGFGFGFGGGGGFFGGFGGFGFFGGFGFFFFFDFEGDGGGGFFDFBGG>?>GDDFFEFFFF<@EECFEE=79@>C5051:?9>BGFD@8A66<@DBE4@?ECEE
@M00200:205:000000000-AKKM3:1:1101:13521:10095 2:N:0:1
TACGCGGGTATCTAATCCTGTTTGCTACCCACGCTTTCGAGCCTCAGTGTCAGTTACAGTCCAGAGAGCCGCTTTCGCCACCGGTGTTCCTCCATATATCTACGCATTTCACCGCTACACATGGAATTCCACTCTCCTCTACTGCACTCAAGTCTAACAGTTTCCAATGCACACAATGGTTGAGCCACTGCCTTTTACATCAGACTTATTAAACCACCTGCGCTCGCTTTAAACCCAGTTGTAGTC
+
CCCCCGGGGGGGGGGGGGGGGGGGGGGGGGGGGGGGGGGGGGGGGGGGGGGGGGGGGGGGGGGGGGGGGGGGGFGGGGGGGGGGGGGGGGGGGGGGGGGGGGGGGGGGGGFGGGGDGGGGFFEFGGGGGGGGGGGFFFGFFFFFGFG<6D8DFGGFFGGFFGFFEFGGFFFDFFD*@ACCFEGFF6?FFFCFFFFCFCFEEEF5@C7CEEEFFF6DBC>4::2/68)*5FEF).3;B(6?E?C?EF
@M00200:205:000000000-AKKM3:1:1101:23328:10099 2:N:0:1
TACGAGGGTATCTAATCCTGTTTGCTCCCCACGCTTTCGAGCCTCAGTGTCAGTTACAGGCCAGAGAGCCGCTTTCGCCACCGGTGTTCCTCCATATATCTACGCATTTCACCGCTACACATGGAATTCCACTCTCCTCTCCTGCACTCAAGTCTACCAGTTTCCAATGCATACAATGGTTGAGCCACTGCCTTTTACACCAGACTTAATAAACCACCTGCGCTCGCTTTACACCCAGTTGTAGTC
+
CCCCCGGGGGGGGGGGGGGGGGGGGGGGGGGGGGGGGGGGGGGGGGGGGGGGGGGGGGGGGGGGGGGGGGGGGGGGGGGGGGGGGFGGGGGGGGGGGGGGGGGGGDGEGGGGGGGFGCCGGDFGF,9DFGGGGGGFGFGEFGGBGFGFGFGGGGGFFGGFFGEGFFGGFGFEFEF?FFDFFGFGFGGFFGCCFFGGA=C@DBBDC@=5:EACFECFCGA;):43)=?CGGFF5*55:2;;C?C3?E
@M00200:205:000000000-AKKM3:1:1101:12984:10101 2:N:0:1
TACCCGGGTATCTAATCCTGTTTGCTCCCCACGCTTTCGAGCCTCAGCGTCAGTAATGGACCAGTATGTCGCCTTCGCCACTGGTGTTCTTCCGAATATCTACGAATTTCACCTCTACACTCGGAGTTCCACATACCTCTTCCATACTCAAGATAGCCAGTATCAAAGGCAATTCCAAGGTTGAGCCCTGGGCTTTCACCTCTGACTAAACTATCCGCCTACGCTCCCTTTAAGCCCAATTGTAGTC
+
CCCCCGGGGGGGGGGGGGGGGGGGGGGGGGGGGGGGGGGGGGGGGGGGGGGGGGGGGGGGGGGGGGGGGGGGGGGGGGGGGGGGGGGGGGGGGGGGGGGGGGGGGGGGGGGGGGGFGGGGGGGGGGGGGGGGGGGGGFGFFGGFGFF<DFGGGGGFFGGFDGFGFFGGFFFFFFFFFFGFGGFFFGGFFFFFFGFGFFGFFBEFEF@AEE9ABEGG55@ADBFAAGFC*:5=8;:2B9(:E3/*/00
@M00200:205:000000000-AKKM3:1:1101:3136:10112 2:N:0:1
TACACGGGTATCTAATCCTGTTTGCTCCCCACGCTTTCGCGCCTCAGCGTCAGTTATAGGCCAGAAAGTCGCCTTCGCCACTGGTGTTCCTCCACATCTCTACGCATTTCACCGCTACACGTGGAATTCCACTTTCCTCTCCTACACTCAAGTCAACCAGTTTTGGATGCGAACCGGGGTTGAGCCCCGGGCTTAAACACCCAACTTAATTAACCGCCTGCGCGCGCTTTAACCCCAATTGTAGTC
+
CCCCCGGGGGGGGGGGGGGGGGGGGGGGGGGGGGGGGGGGGGGGGGGGGGGGGFGGGGGGGGGGGGGGFGGGGGGGGGGGGGGGG8FGGGGGFGGGGFGGGGGGGGGGGGGGGGGFDGGGGGGGGGGGGGGGGGGGFFGFFGGFGFGFGFGGGFGFFGGFGGEDDADGFGFFFFBDBEC5FCFGFGG4@DD>B=6@+7<(6@FFFB<E)5<<?EC?9C32712>(*0/97<D)4(45(4-245><4
@M00200:205:000000000-AKKM3:1:1101:7301:10145 2:N:0:1
TACCGGGGTATCTAATCCTGTTTGCTACCCACGCTTTCGAGCCTCAGTGTCAGTTACAGTCCAGAGAGCCGCTTTCGCCACCGGTGTTCCTCCATATATCTACGCATTTCACCGCTACACATGGAATTCCACTCTCCTCTACTGCACTCAAGTCTAACAGTTTCCAATGCACACAATGGTTTAGCCACTGCCTTTTACATCAGACTTATTAAACCACCTGCGCTCGCTTTAAGCCCAATTGTAGTA
+
CCCCCEGGGGGGGGGGGGGGGGGGGGDGGGGGGGGGGGFF@FGGGGGGGGGGGGGGGGGGGGGFGGGGGGGG7EGGGGGGGFGEGGGGGGGGGGFGG9FGGGGGGGGGGGGGGGGDGGDFGFFGFFGGGGGGGC8EFFGFBFFDFFGFGFFF,?=EDGGFDDFGFFCFFFFDF=B5+3+5C,=BFGFAA7CAFFFFFCGF7A5CE8A*7*;7ECFC9?5)4--*::?55?454BEF75>*7*1@7)
@M00200:205:000000000-AKKM3:1:1101:19479:10156 2:N:0:1
TACTGGGGTATCTAATCCTGTTTGCTCCCCACGCTTTCGTGCCTCAGTGTCAGTGCTGGTCCAGGGTGTCGCCTTCGCCACAGATGTTCCTCCCGATATCTACGCATTTCACTGCTACACCGGGAATTCCACACCCCTCTACCGCACTCTAGTAAGCCAGTATCCAATGCAGTTCCCAGGTTGAGCCCAGGGCTTTCACATCAGACTTAACAAACCACCTACGCACGCTTTATACCCAATTGTAGTCAGAC
+
CCCCCGGGGGGGGGGGGGGGGGGGGGGGGGGGGGGGGGGGGGGGGGGGGGGGGGGGGGGGGGGGGGGGGGGGGGGGGGGGGGGFFGGGGGGGGGGGGGGGGGGGGGGGGGGGGGGFGGGGGGGGGGGGGGGGGGDEGFGFFGGFGFGFGFCDFGFBFEGFGGFGFFGGFGFFFFFFFFGFGGGGFGFFFGG>DGGGFFGEFFFEE5>EFFFFFDGGBDB5==D;@EEG*107)9<7BE;;E@CE)9577<)
@M00200:205:000000000-AKKM3:1:1101:5103:10170 2:N:0:1
TACGGGGGTATCTAATCCTGTTCGCTCCCCACACTTTCGCTCCTCAGCGTCAGGATATTCCCAGAGAACCGCCTTCGCCACCGGTGTTCCTCCTGATATCTGCGCATTTCACCGCTACACCAGGAATTCCGTTCTCCCCTGAATACCTCTAGTCTGCCCGTATCGGAAGCAAGCCAGGTGTTAAGCACCTGGTTTTCACTCCTGACGCGACAAACCGCCTACGAACCCTTTAAACCCAGTTGTAATCAGAC
+
CCCB8CEGGGGGGFGGGGGGGGGGGGFGGGGGGGGGGGGCEGGGGGGGGGGGGFGGGFFGBEGGGGGDG<FGD7FGGGDC7FGGGGGGGA8FFGF9<FFDGGCFGGGEGGGFFCGFGGGGGG8C8BFGGGG,AFGGFBC<DG?;F+ADDFGGFFGFFGFFGCCG5>D5@FA:FD>465;;FCCDFFGFF4EAAFCFBCE*>B*>@@523:9263BF(5=?(3?.(8:C*22446A?C(4?).))).6A<<)
@M00200:205:000000000-AKKM3:1:1101:22931:10171 2:N:0:1
TACGCGGGTATCTAATCCTGTTTGCTACCCACGCTTTCGAGCCTCAGTGTCAGTTACAGTCCAGAGAGCCGCTTTCGCCACCGGTGTTCCTCCATATATCTACGCATTTCACCGCTACACATGGAATTCCACTCTCCTCTACTGCACTCAAGTCTAACAGTTTCCAATGCACACAATGGTTGAGCCACTGCCTTTTACATCAGCCTTATTAAACCACCTGCGCTCGCTTTATACTCAATTGTAGTCATATC
+
C@CCCG@FFGGGGGGGFFFGF<EEFGDCC,C@FGGFGGGGGDGGGGGGCCFGFEGDFGGG@FAD9FGGFGDGG7FAFCEFFGGGG7BCCA;FD=EEFFFGGGDF>=4C;FFGGEE5=:EFDG?EGBFGGGDGGGFF?FEEFGFFGFCDGFEFFDDFFFFF=DDGFFGFF?FEFFF5ACCFC8+5A6@?A+9AF797EBCE7*0):8*766AECF?8>CFEB@2)/:4*794<)))72.1)//5793))6))
@M00200:205:000000000-AKKM3:1:1101:24574:10174 2:N:0:1
TACAGGGGTATCTAATCCTGTTTGCTACCCACGCTTTCGAGCCTCAGTGTCAGTTACAGTCCAGAGAGCCGCTTTCGCCACCGGTGTTCCTCCATATATCTACGCATTTCACCGCTACACATGGAATTCCACTCTCCTCTACTGCACTCAAGTCTAACAGTTTCCAATGCACACAATGGTTGAGCCACTGCCTTTTACATCAGACTTATTAAACCACCTGCGCTCGCTTTAAACCCAGTTGTAGTC
+
CCCCCGGGGGGGGGGGGGGGGGGGGGGGGGGGGGGGGGGGGGGGGGGGGGGGGGGGGGGGGGGGGGGGGGGGGGGGGGGGGGGGGEGGGGGGGGGGGGGFGGGGDGGGGGGGGGGFGGGGGGGGG@FGGAFGGGFGGFGEFGGFGFGFGFGGGGGFFGGFFFFGFFGGFFFEFFFFFFCFFEFFFGGFFCDFFGGGFEGFEFF<CE7C7=ECEFCFF>AC50):>:99DF=4>7@2:5>*8?EFEE
@M00200:205:000000000-AKKM3:1:1101:28538:10177 2:N:0:1
TACTAGGGTATCTAATCCTGTTCGCTCCCCACACTTTCGCTCCTCAGCGTCAGGTCATTCCCAGAGAACCGCCTTCGCCACCGGTGTTCCTCCTGATATCTGCGCATTTCACCGCTACACCAGGAATTCCGTTCTCCCCTGAATACCTCTAGTCTGCCCGTATCGGAAGCAAGCGCCGTGTTAAGCACGGCGTTTTCACTCCCGACGCGACAAACCGCCTACGAGCCCTTTAAAACCAGTTGTAGTC
+
CCCCCGGGGGGGDGGGGGGGGGGGGGGGGGGGGGGGGGGGGGGGGGGGGGGGCEFGGGGGGGGGGGGGGGGGGGGGGGGGGGDGGE:FFGFGGGGGFGGGGGGGGGGGGGGGGGGFGGGFFFCCFGGFFGGGFGFFFFGFFGFFGFGCDFFGGGGFBCGAEG5?=AGG5=C8F>EEEFGACFFDFFGAADEFFGGGFEGCEFFF?9@@FBFF;DGC>GFFB?FF?GFG5C04><)<E((925:<99<
@M00200:205:000000000-AKKM3:1:1101:4412:10318 2:N:0:1
TACTCGGGTATCTAATCCTGTTCGCTCCCCACGCTTTCGCTCCTCAGCGTCAGTTACAGACCAGAGAGTCGCCTTCGCCACTGGTGTTCCTCCACATCTCTACGCATTTCACCGCTACACGTGGAATTCCACTCTCCTCTTCTGCACTCAAGTTTCCCAGTTTCCAATGACCCTCCCCGGTTGAGCCGGGGGCTTTCACATCAGACTTAAGAAACCGCCTGCGAGCCCTTTAAACCCACTTGTAGTC
+
CCCCCGGGGGGGGGGGGGGGGGGGGGGGGGGGGGGGGGGGGGGGGGGGGGGGGGGGGGGGGGGGFGGGFGGGGGGGGGGGGGGGGGGGGGGGGGEGGGFFGGGGGEGGGGGGGCEBGGGGGGGGEGFFGGFGGGGGGFGFFFDFCFGEG?DDFDDFBDDDD@DFEFGGB9DEF5F5BECDCEDCFGGF5CEFEGEF85CCE@=*53>E*9?C43?C9<=<086)7EBFCC:D9BA0C?0<A459<))
@M00200:205:000000000-AKKM3:1:1101:10689:10347 2:N:0:1
TACTGGGGTATCTAATCCTGTTTGCTACCCACGCTTTCGAGCCTCAGTGTCAGTGACAGTCCAGAGAGCCGCTTTCGCCACCGGTGTTCCTCCATATATCTACGCATTTCACCGCTACACATGGAATTCCACTCTCCTCTACTGCACTCACGTCTAACAGTTTCCAATGCACACAATGGTTGAGCCACTGCCTTTTACATCAGACTTATTAAACCACCTGCGCTCGCCTTATGCCCCGTTGTCGTC
+
CCCCCGGGGGGGGGGGGGGGGGGGGGGGGGGGGGGGGGGGGGGGGGGGGGGGGGGGGGGGGGGGGGGFGGGGGEGGGGGGGGGDFGGDFFGGGGGGGGGGGGGGGGGGGGGGGGGFGGGGGGGGGGGGGGGGGGGGGBFB8E8DFFGFGF,=DFFFFGGB:DEGBFFGFF+9DDA5+D=FFGGDFGGF?@?FFFFGFFG@F5CEC5;CECAEEFGGFD>CC92*:*9*89E68=E2;9@((,)(3=
@M00200:205:000000000-AKKM3:1:1101:18479:10360 2:N:0:1
TACTGGGGTATCTAATCCTGTTTGCTCCCCACGCTTTCGAGCCTCAGCGTCAGTAATGGACCAGTATGTCGCCTTCGCCACTGGTGTTCTTCCGAATATCTACGAATTTCACCTCTACACTCGGAGTTCCACATACCTCTTCCATACTCAAGATAGCCAGTATCAAAGGCAATTCCAAGGTTGAGCCCTGGGCTTTCACCTCTGACTAAACTATCCGCCTACGCTCCCTTTAAGCCCAGTTGTAGTC
+
CCCCCGGGGGGGGGGGGGGGGGGGGGGGGGGGGGGGGGGGGGGGGGGGGGGGGGGGGGGGGGGGGGGGGGGGGGGGGGGGGGGGGGGGGGGGGGGEGFGGGGGGG8FGGGGGGGGFGFFFGFGGGGGGGGGGGFGGGFGFDFFFGFGFGF8DFDFFF8DDDGBFEFGGFGFFBEFFFFG5FFGGBCGDFFGFFFFF?EFEF)*8AE@E5@EEEFGFAG>5@@245CEGFF:CEBE2;(-0*9<548?
@M00200:205:000000000-AKKM3:1:1101:20920:10375 2:N:0:1
TACTGGGGTATCTAATCCTGTTTGCTCCCCACGCTTTCGCGCCTCAGCGTCAGAACCGGACCAGACAGCCGCCTTCGCCACTGGTGTTCTTGCGAATATCTACGAATTTCACCTCTACACTCGCAGTTCCGCTGTCCTCTTCCGGTCTCAAGCCAACCAGTATCGAAGGCAATTCTGTGGTTGAGCCACAGGCTTTCACCCCCGACTTAATCGGCCGCCTACGCGCCCTTTACGCCCAATTGTAGTC
+
CCCCCGGGGGGGGGGGGGGGGGGGGGGGGGGGGGGGGGGGGGGGGGGGGGGGGGGGGGGGGGGGGGGGGGGGGGGGGGGGGGGGFGGGGFGGGGGECFGGGGGGGGFFGGGGGGGFGFGGGGGGGGGGGGGGGGDFGFGFFGGFGFGAGFGGGFGFFE+05:CGD5CEEFF5>:FF6@9>FGDC4@FFFGGFFCDGFFFE(25>22:DE<EFFFGG23>7?5<D9EBGCC?2<:?1>?:?B<4<ABA
@M00200:205:000000000-AKKM3:1:1101:11337:10377 2:N:0:1
TACTGGGGTATCTAATCCTGTTTGCTCCCCACGCTTTCGAGCCTCAGCGTCAGTAATGGACCAGTATGTCGCCTTCGCCACTGGTGTTCTTCCGAATATCTACGAATTTCACCTCTACACTCGGAGTTCCACATACCTCTTCCATACTCAAGATAGCCAGTATCAAAGGCAATTCCAAGGTTGAGCCCTGGGCTTTCACCTCTGACTAACCTATCCGCCTACGCTCCCTTTACACCCAGTTGTAGTC
+
CCCCCGGGGGGGGGGGGGGGGGGGGGGGGGGGGGGGGGGGGGGGGGGGGGGGGGGGGGGGGGGGGGGGGGGGGGGGGGGGGGGGGGGGGGGGGGGGGGGGD;DGGCDGGGGGGGGFGGGGGGGGGGGGGGGGGGGGGFGFFGGFGFGFGFFGGGGFFGD?DFDGFFGGFGFFFFFFFEGFGFFGFGF9?FGFFGGGAEGEFF@CEF=78)0:CCFG5CDFADDDAGFGGGFCEFE>C=BEFF?FFFF
@M00200:205:000000000-AKKM3:1:1101:25327:10379 2:N:0:1
TACTGGGGTATCTAATCCTGTTTGCTCCCCACGCTTTCGAGCCTCAGCGTCAGTAATGAGCCAGTGTGTCGCCTTCGCCACTGGTGTTCTTCCGAATATCTACGAATTTCACCTCTACACTCGGAGTTCCACACACCTCTCTCATACTCAAGACACCCAGTATCAAAGGCAATTCCGAGGTTGAGCCCCGGGATTTCACCCCTGACTTAAATGTCCGCCTACGCTCCCTTTACACCCAATTGTAGTC
+
9CCCCGGGGEFGFGFFGGGGGEGFGGGGGGFGGGGGGGGGGGGGGGGGGGGGGGGGGGGGGFFGGGGGGGGGGGCDGGGDFGGGGG<FGGGGGEGFGGGGDGGGGGGCCFGEGGGFGFDGGGGECC>EADGG?CD8CF?=DGGFGFGFGFCDFGGFFGGFGGBGFFFDB8DBF<9DFFC@CEGG56FFFG55BEFGFFG@9959)484AEFAEEGD2CA>@:@;@GBFGGF)9?AFG<;1.)/7<E3
@M00200:205:000000000-AKKM3:1:1101:6413:10397 2:N:0:1
TACCGGGGTATCTAATCCTGTTTGCTCCCCACGCTTTCGAGCCTCAGCGTCAGTAATGGACCAGTATGTCGCCTTCGCCACTGGTGTTCTTCCGAATATCTACGAATTTCACCTCTACACTCGGAGTTCCACATACCTCTTCCATACTCAAGATAGCCAGTATCAAAGGCAATTCCAAGGTTGAGCCCTGGGCTTTCACCTCTGACTAAACTATCCGCCTACGCTCCCTTTAAGCCCAGTTGTAGTC
+
CCCCCGGGGGGGGGGGGGGGGGGGGGGGGGGGGGGGGGGGGGGGGGGGGGGGGGGGGGGGGGGGGGGGGGGGGGGGGGGGGGGGGGFEGGGGGGGGGGGGCEGGGGGGDGGEFGFFGGGGGGGGD8CGGFGGGGGGCFGFFGGBFFGFFFCFGDFFFGGFGGFGFFG85=D<DEF;DFFDFFFGFEC@F?FFFGGF+*@@E56@EA@C*8@EFFFGAGFFFDDED5?D*:6CEB@BG2(0949>**/
@M00200:205:000000000-AKKM3:1:1101:22959:10406 2:N:0:1
TACGAGGGTATCTAATCCTGTTCGATACCCACGCTTTCGTGCCTCAGCGTCAGTGTGGAGCCGGCATGCTGCCTTCGCAATCGGAGTTCTGCGCGATATCTATGCATTTCACCGCTACACCGCGCATTCCGCATACTTCTCTCCAACTCGAGACTGCCAGTTTCAACGGCGGGCCGGGGTTGAGCCCCGGGCCTTGACCGCTCACTTAACAGACCGCCCGAGCACCCTTTACACCCCAATGTAGCCAAAAC
+
CCCCCGGGGGGGGGGGGGGGGGGGGGGGFGGGGGGGGGGGGGFFGGGGGGGGGGEGFGFFGGCGEFEFFGGGGGGGGGDFGGGGC@CFGFCGGDFGGGGFFGGGGGGGGGGGGGGFGGGGGGGGGGGGGGGGGD?D8DFFFDAD=?FFFFCGDDGFFGGFGG@+0CCGBEEF4(2))0C.=**209=..95).2<**,9;>B(,).-)494-((2/7D36((().;>*77)64.0(2-(.5))))))(...
@M00200:205:000000000-AKKM3:1:1101:12776:10414 2:N:0:1
TACTGGGGTATCTAATCCTGTTTGCTCCCCACGCTTTCGAGCCTCAGCGTCAGTAATGGACCAGTATGTCGCCTTCGCCACTGGTGTTCTTCCGAATATCTACGAATTTCACCTCTACACTCGGAGTTCCACATACCTCTTCCATACTCAAGATAGCCAGTATCAAAGGCAATTCCAAGGTTGAGCCCTGGGCTTTCACCTCTGACTAAACTATCCGCCTACGCTCCCTTTACACCCAGTTGTAGTC
+
CCCCCGGGGGGGGGGGGGGGGGGGGGGGGGGGGGGGGGGGGGGGGGGGGGGGGGGGGGGGGGGGGGGGGGGGGGGGGGGGGGGGGGGGGGGGGGGGGGGGGGGFGGGGGGGGGGGFGFGGGGGGGGGGGGGGGGGGGFFEBFGFGFGFGFFGGGGFFGGFGGBGEFGGFGFFFEBDFFGFF,@FFGGFFGGFFFFGFFG@@@EFFECE*@:EEEGG8??DA@4@5C?D9>BEFFE(=59E*88?4**
@M00200:205:000000000-AKKM3:1:1101:22585:10416 2:N:0:1
TACTGGGGTATCTAATCCTGTTTGCTACCCACGCTTTCGAGCCTCAGTGTCAGTTACAGTCCAGAGAGCCGCTTTCGCCACCGGTGTTCCTCCATATATCTACGCATTTCACCGCTACACATGGAATTCCACTCTCCTCTACTGCACTCAAGTCTAACAGTTTCCAATGCACACAATGGTTGAGCCACTGCCTTTTACATCAGACTTATTAAACCACCTGCGCTCGCTTTACGCCCAGTTGTAGTC
+
CCCCCGGGGGGGGFGGGGGGGGGFGGGGFGFGGGGGGGGGGGGGGGGGGGGGGGGGGGGGGGGGGGGGGGGGG@FGGFGGCFEGGEGGFFGGGFFFFGFGFGGGEGGFFGGGGGGADGGGGGGGGGGGGGGGGGGEGFGFFGGFGFGEGFCFFFFDFFGFEF>=DFGGFGFFFFFFBF?D=E6DFGGFF?GFFEECFFFFFEF5=8*:*;EFFFCE>C5CD==?4CDD>?EE?D2>C2;*>8<CEC
@M00200:205:000000000-AKKM3:1:1101:17118:10436 2:N:0:1
TACTCGGGTATCTAATCCTGTTTGCTCCCCACGCTTTCGAGCCTCAGCGTCAGTAATGGACCAGTATGTCGCCTTCGCCACTGGTGTTCTTCCGAATATCTACGAATTTCACCTCTACACTCGGAGTTCCACATACCTCTTCCATACTCAAGATAGCCAGTATCAAAGGCAATTCCAAGGTTGAGCCCTGGGCTTTCACCTCTGACTAAACTATCCGCCTACGCTCCCTTTAAACCCAATTGTAGCC
+
CCCCCGGGGGGGGGGGGGFGGGGGGGGGGGGGGGGGGGGGGGGGGGGGGGGGGGGGGGGGGGGGGGGGGGCFGGGGGGFGGGGGGGGGGGGGGGGGGGC9@FCFGFGGGGGCFGFFGFGCGGFGGGCGEFEGGGGGF7FBDDGFGFFFGFGGGFFFFG??DGFGEFGGFGFBFDFFFFGFFF=D9@FFF?=??C?FFFG5*@EFFC5>=CFCC@C8AF?)535:AGFF>?==<C=BC=5(109?4**
@M00200:205:000000000-AKKM3:1:1101:14297:10485 2:N:0:1
TACGCGGGTATCTAATCCTGTTTGCTCCCCACGCTTTCGCGTCTTAGCGTCAGTCACCGTCCAGAGGGCCGCCTTCGCCACCGGTGTTCCTCCTGATATCTACGCATTTCACCGCTACACCAGGAATTCCACCCTCCTCTCCGGGACTCGAGTCCGCCAGTTTCCAATGCCCTTCCGGGGGTGAGCCCCGGGCTTTCACATCAGACTTAGCGGACCGCCTACACGCCCTTTATGCCCAGTTGTAGTC
+
CCCCCGGGGGGGGGGGGGGGGGGGGGGGGGGGGGGGGGGGGGGGGGGGGGGGGGGGGGGGGGGGGGGGGGGGGGGGGGGGGGGGGGFGGGGGGGGGGGGGGGGGGGGGDGGGGGGFGGGGGGGGGGGGGGGGGGGGGFGEDGE>E>DCG>GGGGGFFGGB<D9EEFGGFGFBFBFFEFCDD8DDFGGF:DEFFGFF?<C>AF)))82AAAFFF>EEFDB,34?F?EFD7F:9))));)((--.:4<4
@M00200:205:000000000-AKKM3:1:1101:5435:10508 2:N:0:1
TACAGGGTATCTAATCCTGTTTGCTACCCACGCCTTCGAGCCTCAGTGTCAGTTACAGTCCAGAGAGCCGCTTTCGCCACCGGTGTTCCTCCATATATCTACGCATTTCACCGCTACCCATGGAATTCCACTCTCCTCTACTGCACTCCAGTCTAACAGTTTCCAATGCACACAACGGTTTTGCCCCCGCCTTTTTCACCAGACTTATTAAACCACCTGAGCTCCCTCTTCACCCCCTTGTATTCTGATCC
+
CCCCCFGGCA<6CFE@F<CFFGGGGEGGGGG:F,CF@BCF7FEFAFG@E<EEFFGGGGGFFGGGFGDGGGG@:F,8,B:FGD7F7FG9F,=FFGEFAEDCCFB@?EEGAEFG@B+9C,=,4@EEGGGCGGG=?9FG8D==9=8DEFF5+:==@+6??4=DD+3DDDFCD,:**0:*558*++6D+,+*3+4:<EE**;,*31)18**;>6E*>),=)0*))0:@(4/*;+*07*/(*(((.9))))1.)))
@M00200:205:000000000-AKKM3:1:1101:2337:10513 2:N:0:1
TACTGGGGTATCTAATCCTGTTTGCTCCCCACGCTTTCGAGCCTCAGCGTCAGTAATGGACCAGTATGTCGCCTTCGCCACTGGTGTTCTTCCGAATATCTACGAATTTCACCTCTACACTCGGAGTTCCACATACCTCTTCCATACTCAAGATAGCCAGTATCAAAGGCAATTCCAAGGTTGAGCCCTGGGCTTTCACCTCTGACTAAACTATCCGCCTACGCTCCCTTTCAGCCCAATTGTAGTC
+
CCCCCGGGGGGGGGGGGGGGGGGGGGGGGGGGGGGGGGG@CGFGGGGGDGGGGFGGGFGFG@FGEFG@EGFFGFEEFGGGGGDFF8C=FGGGGGGDGGGGGGGGGF@CDGFGG?8?DGFFCFDGFGG8FGGGGGGGGDFDFCFFGFGFGFG69=9??8DFDGCGFF+=DFF)D6FFFF?*8@+=*@,<6++36DCC+;@*0)*5*:8;0>5=CABF5>>5:CA4)*:7*=)*:>6<E22(**>*954
@M00200:205:000000000-AKKM3:1:1101:26959:10529 2:N:0:1
TACTGGGGTATCTAATCCTGTTTGCTCCCCACGCTTTCGAGCCTCAGCGTCAGTAATGGACCAGTATGTCGCCTTCGCCACTGGTGTTCTTCCGAATATCTACGAATTTCACCTCTACACTCGGAGTTCCACATACCTCTTCCATACTCAAGATAGCCAGTATCAAAGGCAATTCCAAGGTTGAGCCCTGGGCTTTCACCTCTGACTAAACTATCCGCCTACGCTCCCTTTACACCCAGATGTAGTC
+
CCCCCGGGGGGGGGGGGGGGGGGGGGGGGGGGGGGEGGGGGGGGGGGGGGGGGGGGGGGFGGGGGGCGGGGGGGGGGGGGGGGGGGGGGGGGGGGGGGGGGGGGGGGGGGFGGGGFGGGGGGGGGGEFGEEDGGGGGFGFFGGFGFFFFFGGGFGFFGG5DCEFBFGF?FFBFEFB?+=DFFGGFCFFFFFDDDCFFFCEFFBEFF@=8=CEEFGEFFEFDFAD4A9C98BC6E3@7(-(.08?48<
@M00200:205:000000000-AKKM3:1:1101:21581:10531 2:N:0:1
TACACGGGTATCTAATCCTGTTTGCTCCCCACGCTTTCGAGCCTCAGCGTCAGTAATGGACCAGTATGTCGCCTTCGCCACTGGTGTTCTTCCGAATATCTACGAATTTCACCTCTACACTCGGAGTTCCACATACCTCTTCCATACTCAAGATAGCCAGTATCAAAGGCAATTCCAAGGTTGAGCCCTGGGCTTTCACCTCTGACTAAACTATCCGCCTACGCTCCCTTTAAACCCACTTGTAGTC
+
CCCCCGGGGGGGGGGGGGGGGGGGGGGGGGGGGGGGGGGGGGGGGGGGGGGGGGGGGGGGGGGGGGGGGGGGGGGGGGGGGFGGGGGGGGGGGGGGGGGGGGFGGGGGGGGGGGGFGGGGGGGGGGGGFGGGGGGFDFGFFGGFGFGFGF,AFGFFFGGF8FDGFFGFBFFFFFFBFFFDFDFFDFCDBFFFAC?CFFFFFFFF719;C)8EEFGCDGF=DB>*:CEFDF3C<C@BE=2BBB08/9C
@M00200:205:000000000-AKKM3:1:1101:26424:10533 2:N:0:1
TACGGGGGTATCTAATCCTGTTTGCTCCCCACGCTTTCGAGCCTCAGCGTCAGTAATGAACCAGTATGTCGCCTTCGCCACTGGTGTTCTTCCGAATATCTACGAATTTCACCTCTACACTCGGAGTTCCACATACCTCTTCCATACTCAAGATAGCCAGTATCAAAGGCAATTCCAAGGTTGAGCCCTGGGCTTTCACCTCTGACTAAACTATCCGCCTACGCTCCCTTTACACCCAGTTGTAGTC
+
CCCCCGGGGGGGGFGGGGGGGGGGGGGGGGGGGGGGGGGFGEGGGGGGGGGGGGGGGGGGGGFGGFGGGGEFFFG=EGGGGGGFGGGCGFGGGGGGGGGGGGGGGGGGGGGAFGGFGGGGGGFCFC=EGGGGFEGGGFGFFGGFGFDEFCGFGDDFC?+;@D9DFFGC6,;DFECFF+9?F9CCFCGFF5F*9CCFFEFEBD@E=EEFEEFFFFG6=>)(67>>2:5C4754>C33=124)1?<C<5
@M00200:205:000000000-AKKM3:1:1101:13772:10542 2:N:0:1
TACAAGGGTATCTAATCCTGTTTGCTACCCACGCTTTCGAGCCTCAGTGTCAGTTACAGTCCAGAGAGCCGCTTTCGCCACCGGTGTTCCTCCATATATCTACGCATTTCACCGCTACACATGGAATTCCACTCTCCTCTACTGCACTCAAGTCTAACAGTTTCCAATGCACACAATGGTTGAGCCACTGCCTTTTACATCAGACTTATTAAACCACCTGCGCTCGCTTTATGCCCAATTGTAGTCAGATT
+
CCCCCGGGGGGGGGGGGGGGGGGGGGGGGGGGGGGGGGGGGGGGGGGGGGGGGGGGGGGGFGGGGGGGGGGGGD@GGGGGGGGGGGGGGGGGGGGGGGGGFGGGGGGGGGGGGGGFGGGGGGGGGGFGGGFGGGGGGFGFFGGFGFGFGFDGGGGFFGGFFG>DEFFGFGFFDDFFFFDFG=0=?DDFBFGFFDFCFEFE75@68=*=EEE7@@,;=>?E@A5<<=:999A6E;>5:(84>?*89<59=7*
@M00200:205:000000000-AKKM3:1:1101:10246:10547 2:N:0:1
TACGGGGGTATCTAATCCTGTTTGCTACCCACGCTTTCGAGCCTCAGTGTCAGTGACAGTCCAGAGAGCCGCTTTCGCCACCGGTGTTCCTCCATATATCTACGCATTTCACCGCTACACATGGAATTCCACTCTCCTCTACTGCACTCAAGTCTAACAGTTTCCAATGCACACAATGGTTGAGCCACTGCCTTTTACATCAGACTTATTAAACCACCTGCGCTCGCTTTATGCCCAATTGTAGTC
+
CCCCCGGGGGGGGGGGGGGGGGGGGGGGGGGGGGGGGGGGGGGGGGGGGGGGGFGGGGGGGGGGGGGGGGGGGGGGGGGGFGGGGGGGGGFGGGGGGGGGFGGGGGGGGGGGGGGFGGGFGFGGGGGFDGFGGGGGGFGEFGGFGFGBGF?DF@FFFGGFFG9DDFGGFGFFFFFFFFCFGGG?AGGFFGGFACFFFEGEFFFFF)296EFFFFCE)*86>/685:B<FGF3<4=;+6=E<EEEFC
@M00200:205:000000000-AKKM3:1:1101:21747:10556 2:N:0:1
TACGGGGGTATCTAATCCTGTTTGCTCCCCACGCTGTCGTGCCTCAGCGTCAGTTCCGGACCAGTGAGCCGCCTTCGCCACCGGTGTTCTTGCGAATATCTACGAATTTCACCTCTACACTCGCAGTTCCACTCACCTCTTCCGGACTCAAGATCACCAGTATCAAAGGCCGTTCCGAGGTTGAGCCTCGGGATTTCACCCCTGACTTAATGATCCGCCTGCGCACCCTTTAAGCCCAGTTGTAGTC
+
CCCCCGGGGGGGGGGGGGGGGGGGGGGGGGGGGGGGGGGGGGGGGFGGGGGGGGGGGGGGGGGGGFGGGGGGGGGGGGGCFGGGGGFEGGGGGFFGEGGGGGGGGGGFGGGGGGGFGGGGGGGGGGGGGFFGGGDEGFGBFDFFGFGAFADFFGGFFBDFGG@GFFGG55A@DAAA>EDFGGGFFGFFAGGDB7EC+.<@FFDDFFFFFFC?9CG;;FB(269>2:>D7>D24<A7>6,54:AFF<<
@M00200:205:000000000-AKKM3:1:1101:29033:10561 2:N:0:1
TACTGGGGTATCTAATCCTGTTCGCTCCCCACACTTTCGCTCCTCAGCGTCAGGTAATGCCCAGAGAACCGCCTTCGCCACCGGTGTTCCTCCTGATATCTGCGCATTTCACCGCTACACCAGGAATTCCGTTCTCCCCTGCATACCTCTAGTCTGCCCGTATCGAAAGCAAGCGCCGTGTTAAGCACGGCGTTTTCACTCCCGACGCGACAAACCGCCTCCGAGCCCTTTATACCCAATTGTAGTCCGAT
+
CCCCCGGGGEGGGGGGGGGGGCFGGGGGGGGGGGGGGGGGGFGGFGGGGGGGGGGGGGGGGGGGGGGGGGGGGGGFGGGEGGGGGGGDGFFGGGGGGFGGFFFGGGGGGGFFFEGDDFFFGGGGFFFGGGGFFGGG8DEDDGFFGFF*=DDDGGGFFDDBGGBGF?F8>GFFF5*<DEGDGGGGFFC5>;C9A7CG>CFCE32==;601;@;>;FF>DEB(4,>(:)92*4)<4)-22(16>4)-:>)(3,
@M00200:205:000000000-AKKM3:1:1101:7099:10572 2:N:0:1
TACTCGGGTATCTAATCCTGTTTGCTCCCCACGCTTTCGAGCCTCAGCGTCAGTAATGAGCCAGTGTGTCGCCTTCGCCACTGGTGTTCTTCCGAATATCTACGAATTTCACCTCTACACTCGGAGTTCCACACACCTCTCTCATACTCAAGACACCCAGTATCAAATGCAATTCCGAGGTTGAGCCCCGGGATTTCACCCCTGACTTAAATGTCCGCCTACGCTCCCTTTAAACCCAATTGTAGTC
+
CCCCCGGGGGGGGGGGGGGGGGGGGGGGGGGGGGGGGGGGGGGGGGGGGEGEGGGGGGGGGGGGGGGGGGGGGGGGGGGGGGGGGGGGGGGGGGGGGGGGGGGGGGGFGGGGGGGFGGGGGGGGGGGGGGGGGGDCEFGFFGGFGFGFGFGGGGGFFEGFFGFGFFGGFGFFFFFFFFGFGGGGFGGFEDGFFGGGFEGF5@DFFFFCFFFFFFFFACBF=BD??EEGCDEFFFFDEDF@>@7CECF
@M00200:205:000000000-AKKM3:1:1101:13232:10580 2:N:0:1
TACTCGGGTATCTAATCCTGTTCGCTCCCCACACTTTCGCTCCTCAGCGTCAGGTAATGCCCAGAGAACCGCCTTCGCCACCGGTGTTCCTCCTGATATCTGCGCATTTCACCGCTACACCAGGAATTCCGTTCTCCCCTGCATACCTCTAGTCTGCCCGTATCGAAAGCAAGCGCCGTGTTAAGCACGGCGTTTTCACTCCCGACGCGACAAACCGCCTACGAGCCCTTTAAACCCAATTGTAGTC
+
CCCCCGGGGGGGGGGGGGGGGGGGGGGGGGGGGGGGGGGGGGGGGGGGGGDGGGGGGGGGGGGGGGGFFGGGGGGGGGGGGGGGGGEGGGFGGGGGGGGGGGGGGGGGGGGCGDGFGGGGGGGGGGGGGGGGGGGGGFGFFGGFGFGEGFGGGGGFFGGFGGDCAFDEBFFFFFFFBDGFFGGEFGGFE*5AF=CD+>FEFDFF=06@@((61;FGFGF:?(-)4?>F**3).))(;B??2)6)-.)
@M00200:205:000000000-AKKM3:1:1101:20248:10635 2:N:0:1
TACTGGGGTATCTAATCCTGTTTGCTCCCCACGCTTTCGCACCTCAGTGTCAGTATCAGTCCAGGTAGTCGCCTTCGCCACTGGTGTTCCTTCCTATATCTACGCATTTCACCGCTACACAGGAAATTCCACTACCCTCTACCATACTCTAGCTTGCCAGTTTTGGATGCAGTTCCCAGGTTGAGCCCGGGGATTTCACATTCAACTTAACAAACCACCTACGCGCGCTTTAAGCCCAATTGTAGTC
+
CCCCCGGGGGGGGGGGGGGGGGGGGGGGGGGGGGGGGGGGEGGGGGGGGGGGGGGGGGGGGGGGGGGGGGGGGGGGGGGGGGGGGGGGGGGGGGGGGGGGGGGGGEFGGGGGGGGDGGGGGGGGGGGGGGGGGGGEFFGFFGAFFFGDFFGGGGGFFGDFFDFGDAGGFDFEFEFFFFGFGFGGFGGFFGGFFDCGFFGFECFEEEFFBECCFFG5BGFFFF29(:8C<<DFFFFF7D@17@.7<?E
@M00200:205:000000000-AKKM3:1:1101:20478:10640 2:N:0:1
TACTAGGGTATCTAATCCTGTTTGCTCCCCACGCTTTCGCGCCTCAGCGTCAGTTACAGTCCAGAGAGCCGCCTTCGCCACTGGTGTTCCTCCACATCTCTACGCATTTCACCGCTACACGTGGAATTCCGCTCTCCTCTTCTGCACTCAAGTCTCCCAGTTTCCAGTGCGTCACGGGGTTGAGCCCCGCACTTAGACACCAGACTTAAGAAACCGCCTGCGCGCGCTTTACACCCAGTTGTAGTC
+
CCCCCGGGGGGGGGGGGGGGGGGGGGGGGGGGGGGGGGGGGGGGGGGGGGGGGGGGGGGGGGGGGGGGGGGGGGGGGGGGGGGGGGGGGGGGGGGGGGGGGGGGGGGGFGGGGGGFGGGGGGGGGCGGEFFGGGGGDFGFFGGFGFGFGFFGGGF9DDFF@FFGFFGFDGDAFDEFFFCEGGGGFFFEEDGBD?FFFFGFFFF9BB9@CEEFFF6C>GFDFFBFB8>C3>49:A4;F:B<:<AFB<
@M00200:205:000000000-AKKM3:1:1101:26932:10643 2:N:0:1
TACTGGGGTATCTAATCCTGTTCGCTCCCCACGCTTTCGCTCCTCAGCGTCAGTACAGGCCCAGAGAACCGCCTTCGCCACCGGTGTTCCTCCCGATATCTGCGCATTTCACCGCTACACCGGGAATTCCATTCTCCCCTACCTGCCTCTAGCCTGCCCGTATCCACCGCAGACCCACGGTTAAGCCGTGGGCTTTCACGACAGACGCGACAAACCGCCTACTAGCTCTTCAAACCCAATTGTAGTC
+
CCCCCFGGGGGGGGGGGGGGGGGGGGGGGGGGGGGGGGGGGGGGGGGGGGGGGGGGGGGGGGGGGGGGGGGGGGGGGGGGGGGGFGGGGGGGGGGEGGCGGGGGGGGDGGGGGGGFGGGGGGCGGGGGGGGGGFFGDFEDFGGFGFGBFF8B9C?AAFGFEGFGFFGGFGFADF9FADG5>EGFFFG>5)*8?GCGF?GFDF@6@?;BF>>>(3CF0DEFF?7@AGFFCD).)-.8E3(4-35A<9-
@M00200:205:000000000-AKKM3:1:1101:20710:10646 2:N:0:1
TACTCGGGTATCTAATCCTGTTTGCTCCCCACGCTTTCGCGCCTCAGCGTCAGAACCGGACCAGACAGCCGCCTTCGCCACTGGTGTTCTTGCGAATATCTACGAATTTCACCTCTACACTCGCAGTTCCGCTGTCCTCTTCCGGTCTCAAGCCAACCAGTATCGAAGGCAATTCTGTGGTTGAGCCACAGGCTTTCACCCCCGACTTAATCGGCCGCCTACGCGCCCTTTACACCCAATTGTAGTC
+
CCCCCGGGGGGGGGGGGGGGGGGGGGGGGGGGGGGGGGGGGGGGGGGGGGGGGGGGGGGGGGGGGGGGGGGGGGGGGGGGGGGGGGGGGGGGGGGGGGGGGGGGGGGGGGGGGGGFGGGGGGGGEGGGGGGGGGGGGFGFFGGFGFGFGF:FFGGFFGDFGGFGFFGGDGF@FBFFFFG>F>DGFGGFFGFFFFFFFFE@D59@@>FFEEFEFDGG6CEFF@FDBGFGD9?24<A?G6:228>BFA2
@M00200:205:000000000-AKKM3:1:1101:6732:10650 2:N:0:1
TACCGGGGTATCTAATCCTGTTTGCTACCCACGCTTTCGAGCCTCAGTGTCAGTTACAGTCCAGAGAGCCGCTTTCGCCACCGGTGTTCCTCCATATATCTACGCATTTCACCGCTACACATGGAATTCCACTCTCCTCTACTGCACTCAAGTCTAACAGTTTCCAATGCACACAATGGTTGAGCCACTGCCTTTTACATCAGACTTATTAAACCACCTGCGCTCGCCTTACACCCAGTTGTAGTC
+
CCCCCGGGGGGGGGGGGGFGGGGGGGGGGGGGGGGGGGGGGGGGGGGAFGGGGGFEGGGFGGGGGGCGG?GGGDGGCFFCFGGD=FGCFGGGGGGGFGGGAFGGGGEFGGGGGGDDGFGFGGGGFEFFGGFC8FDGGFGFFGGFGFGFGF887BE9FFFFFGFDEDFDBDBD?85DFFG9F>CFFFCFACE6*<9?C@FEFF*>@>>1**;AC:6,:9*7)05*7*8)983(8372*006/6<???
@M00200:205:000000000-AKKM3:1:1101:21847:10657 2:N:0:1
TACAAGGGTATCTAATCCTGTTTGCTCCCCACGCTTTCGCGCCTCAGCGTCAGAACCGGACCAGACAGCCGCCTTCGCCACTGGTGTTCTTGCGAATATCTACGAATTTCACCTCTACACTCGCAGTTCCGCTGTCCTCTTCCGGTCTCAAGCCAACCAGTATCGAAGGCAATTCTGTGGTTGAGCCACAGGCTTTCACCCCCGACTTAATCGGCCGCCTACGCGCCCTTTATGCCCAGTTGTAGTCAGA
+
CCCCCGGGGGGGGGGGGGGGGGGGGGGGGGGGGGGGGGGGGGGGGGGGGGGGGGGGGGGGGGGGGGGGGGGGGGGGGGGGGGGGGGGGGGGGGFGFDGGGGGGGGGGGGGGGGGGFGGGGGGGDFGEFFGGGGGGGGFGFFGGFGFGFGFFFGGGFF6+;9=7CAFGGFGFFF@+;BFGFGGGGFF9AFGGFFGG>9>@B:@=BBF=2CECC07C=;DDFDFFF6=)97*4).:6<F::24<<9>>D<A<
@M00200:205:000000000-AKKM3:1:1101:15891:10708 2:N:0:1
TACGGGGGTATCTAATCCTGTTTGCTCCCCACGCTTTCGAGCCTCAGCGTCAGTAATGGACCAGTATGTCGCCTTCGCCACTGGTGTTCTTCCGAATATCTACGAATTTCACCTCTACACTCGGAGTTCCACATACCTCTTCCATACTCAAGATAGCCAGTATCAAAGGCAATTCCAAGGTTGAGCCCTGGTCTTTCACCTCTGACTAAACTATCCGCCTACGCTCCCTTTAAACCCAATTGTAGTC
+
CCCCCGGGGGGGGGGGGGGGGGFGGGGGGGGGGGGGGGGGGGGGGGGGGGGGGGGGGGGGGFDFFFGAFGGGGGGGGGGGGFGGGGFCG9FGGGGGGGGGGGGGGFGGGGGGGGGFGGGGFGGGF@EGGGFF6DDFFDFEFG89@DG9DFEDC2=DFF89DCDGF?GFFGFD?@8@=725@FFCAFEFFGF*1BFCA@EFFF@EEEEC34=?=4DE>GED@92?>EEGGFE47)4=C;?F33.9<?3
@M00200:205:000000000-AKKM3:1:1101:25706:10713 2:N:0:1
TACTAGGGTATCTAATCCTGTTTGCTCCCCACGCTTTCGAGCCTCAGCGTCAGTAATGGACCAGTATGTCGCCTTCGCCACTGGTGTTCTTCCGAATATCTACGAATTTCACCTCTACACTCGGAGTTCCACATACCTCTTCCATACTCAAGATAGCCAGTATCAAAGGCAATTCCAAGGTTGAGCCCTGGGCTTTCACCTCTGACTAAACTATCCGCCTACGCTCCCTTTAAGCCCAATTGTAGTC
+
CCCCCGGGGGGGGGGGGGGGGGGGGGGGGGGGGGGGGGGGGGGGGGGGGGGGGGGGGGGGGGGGGGGGGGGGGGGGGGGGGGGGGFFGGGGGGGGGGGGGFGGGGGGGGGGFGFGFFFGGGGGGGGEGGGGGGGGGGFCDFGGFGF69DDDFGGGFFGGFGGFGFFGGFGFDFFFFFFG?CEFGFGGFFGFAFFGGFEGEBFFFEE5A8@EFFEG?DGF5=CA>445C>?BEA6A:DB>28BCCECE
@M00200:205:000000000-AKKM3:1:1101:25978:10740 2:N:0:1
TACAGGGGTATCTAATCCTGTTTGCTCCCCACGCTTTCGAGCCTCAGCGTCAGTAATGGACCAGTATGTCGCCTTCGCCACTGGTGTTCTTCCGAATATCTACGAATTTCACCTCTACACTCGGAGTTCCACATACCTCTTCCATACTCAAGATAGCCAGTATCAAAGGCAATTCCAAGGTTGAGCCCTGGGCTTTCACCTCTGACTAAACTATCCGCCTACGCTCCCTTTAAGCCCAGTTGTAGTC
+
CCCCCGGGGGGGGGGGGGGGGGGGGGGGGGGGGGGGGGGGGGGGGGGGGGGGGGGGGGGGGGGGGGGGGGGGGGGGGGGGGGGGGGGGGGGGGGGGGGGGGGGGGGGGGGGGGGGFGGGCGGGGGGGGFGGGGGGGGFGFFGGFFDCBDF8DGGGFFFFFEGFGFFGG5FFDBDF7DDF5EEGFFFFDFDD?FGGGA7;CEFEE776A*58EFFGFDGFA8)-:9E9C9;EEE*.0=(7>CC@@784
@M00200:205:000000000-AKKM3:1:1101:20648:10741 2:N:0:1
TACTGGGGTATCTAATCCTGTTTGCTCCCCACGCTTTCGAGCCTCAGCGTCAGTAATGGACCAGTATGTCGCCTTCGCCACTGGTGTTCTTCCGAATATCTACGAATTTCACCTCTACACTCGGAGTTCCACATACCTCTTCCATACTCAAGATAGCCAGTATCAAAGGCAATTCCAAGGTTGAGCCCTGGGCTTTCACCTCTGACTAAACTATCCGCCTACGCTCCCTTTAAACCCAATTGTAGTC
+
CCCCCGGGGGGGGGGGGGGGGGGGGGGGGGGGGGGGGGGGGEGGGGGFGFGGGGGGGGGGGGFGGGGGGGGGGDGGGGGCFFGGFGCEGGGGGGGGGGGGGGGGGGGFGGGGGGGFGGGGGGGGDGGGGGGGGGGGEFFDFGGFGF6EGFGGGG9<D@DFDFEDEFGGF=DDF6DFFCDFFCF?FD=DFFCDDCGG5CFE65=@*5*;08CCFF9E5CF=A5>?=CEGGF3AAE3>C(-->3@<C8@
@M00200:205:000000000-AKKM3:1:1101:10527:10756 2:N:0:1
TACTGGGGTATCTAATCCTGTTTGCTCCCCACGCTTTCGAGCCTCAGCGTCAGTAATGGACCAGTATGTCGCCTTCGCCACTGGTGTTCTTCCGAATATCTACGAATTTCACCTCTACACTCGGAGTTCCACATACCTCTTCCATACTCAAGATAGCCAGTATCAAAGGCAATTCCAAGGTTGAGCCCTGGGCTTTCACCTCTGACTAAACTATCCGCCTACGCTCCCTTTACACCCAATTGTAGTCAGA
+
CCCCCGGGGGGGGGGGGGGGGGGGGGGGGGGGGGGGGGGGGGGGGGGGGGGGGGGGGGGGGGGGGGGGGGGGGGGGGGGGGGGGGGGGGGGGGGGGGGGGGGGFGGGGGGGGGGGBFGGGDGGCGGGFGGGGGGGGGFGBFGGFGFGFGFGGGGGFFFGFEDEGFFGFDFFBFEDFD;=<FGGGFGGFFGFFFFFFFCAECCFEEE50*)3;CEFF=CD=>D=*)1:C7;EECEB2C@=:4>5*0/9*94
@M00200:205:000000000-AKKM3:1:1101:3711:10782 2:N:0:1
TACCTGGGGTATCTAATCCTGTTCGCTCCCCACACTTTCGCTCCTCAGCGTCAGGATATTCCCAGAGAACCGCCTTCGCCACCGGTGTTCCTCCTGATATCTGCGCATTTCACCGCTACACCAGGAATTCCGTTCTCCCCTGAATACCTCTAGTCTGCCCGTATCGGAAGCAAGCCAGGTGTTAAGCACCTGGTTTTCACTCCCGACGCGACAAACCGCCTACGAGCCCTTTAAGCCCAATTGTAGTCAGC
+
CCCCCGGGEGCGGGE<FCFGGFGGEDGGEGGGGGGCEFGGEGGGGGGGGGGGGGGGGGGGGGGGGGGGGGGGGD:FFGGGGGGGGEG4@FGGGGGGGGGGGGGGGGGGGGGGGGEEGGGFGGGGGGGFFGGGGGGGFD8>FFG5:C=DDFGGGGGFFGGFGDFFF>D>?GFEC@F?AA@*@@DGAFCFC>FFFGFF><=EE*795>==@>@BF;FFDD;>:6@A7:)1C7(36--6<43((),.65-)6>)
@M00200:205:000000000-AKKM3:1:1101:17764:10787 2:N:0:1
TACTGGGGTATCTAATCCTGTTTGCTCCCCACGCTTTCGCGCCTCAGCGTCAGAACCGGACCAGACAGCCGCCTTCGCCACTGGTGTTCTTGCGAATATCTACGAATTTCACCTCTACACTCGCAGTTCCGCTGTCCTCTTCCGGTCTCAAGCCAACCAGTATCGAAGGCAATTCTGTGGTTGAGCCACAGGCTTTCACCCCCGACTTAATCGGCCGCCTACGCGCACTTTAAGCCCAATTGTAGTCAGA
+
CCCCCGGGGGGGGGGGGGGGGGGGGGGGGGGGGGGGGGGGGGGGGGGGGGGGGGGGGGGGGGGGGGGGGGGGGGGGGGGGGGGGGGGGGGGGGGGGGGGGGGGGGGGFGGGGGGGFGGGGGGGGGGGGGFEGGGGGGFGCFFGEGFGFGFGGGGGFFGGFGGFGFFGGFGFFAFFFFFGFGGGFFGGFFFFFFGFFFFGFFF>@@@>DFFFF;;E=@DFFF@?BBEFGC<<A9A<BGB??D?BABFFBB2
@M00200:205:000000000-AKKM3:1:1101:12788:10808 2:N:0:1
TACTCGGGTATCTAATCCTGTTTGCTCCCCACGCTTTCGAGCCTCAGCGTCAGTAATGGACCAGTATGTCGCCTTCGCCACTGGTGTTCTTCCGAATATCTACGAATTTCACCTCTACACTCGGAGTTCCACATACCTCTTCCATACTCAAGATAGCCAGTATCAAAGGCAATTCCAAGGTTGAGCCCTGGGCTTTCACCTCTGACTAAACTATCCGCCTACGCTCCCTTTATACCCAATTGTAGTC
+
CCCC8FGGGGGGGGGGGGGGGGGGGGGGGGGGGGGGGGGGGGGGGGFGGGGGGGGGGGGDACFGEFCFAFGGGGGGGGGGG@FGGGGGGGGGGEECGGGGGGGCFFGGGGGGGGGFGGDF=D=CF8BFGGFCFCCFFFGFFGGFFFFFGFGGADD8DGFFGGFGFFGFDGFDF5DFF7DDGGGCFFGFF8+*0@@FFFFEEB8@CE87>CFEF<FFFGF>58>BDGED*;@**/*8B.9B=*****/
@M00200:205:000000000-AKKM3:1:1101:21746:10816 2:N:0:1
TACAGGGGTATCTAATCCTGTTTGCTCCCCACGCTTTCGCACCTCAGCGTCAGTAATGGTCCAGTGAGCCGCCTTCGCAACTGGTGTTCCTCCGAATATCTACGAATTTCACCTCTACACTCGGAATTCCACTCACCTCTACCATACTCAAGACTTCCAGTATCAAAGGCAGTTCCGGGGTTGAGCCCCGGGATTTCACCCCTGACTTAAAAGTCCGCCTACGTGCGCTTTACGCCCCGTTGTAGTC
+
CCCCCGGGGGGGGGGGGGGGGGGGGGGGGGGGGGGGGGGGGGGGGGGGGGGGGGGGGGGGGGGGGGGGGGGGGGGGGGGGGGGGGGGGGGGGGEEGGGGGGGGGGGGGDGGGGGGFGGGGGGFGF@EGFGGGGGGFGFGFFGGFGFGEGFGGGGGFFDFFGGFGFFFG5DFDFFFFDDD>FCGGFGFFFGCE?GGFFEGFFB=BDFFE4CEE=EGGDGFD>@@A;C>DDD7CE?<B>(./.8<AA6A
@M00200:205:000000000-AKKM3:1:1101:13286:10840 2:N:0:1
TACTCGGGTATCTAATCCTGTTTGCTCCCCACGCTTTCGAGCCTCAGCGTCAGTTACAGACCAGAGAGCCGCTTTCGCCACCGGTGTTCCTCCATATATCTACGCATTTCACCGCTACACATGGAATTCCACTCTCCCCTTCTGCACTCAAGTTTAACAGTTTCCAAAGCGAACAATGGTTAAGCCACTGCCTTTAACTTCAGACTTATTAAACCGCCTGCGCTCGCTTTAAACCCAATTGTAGTC
+
CCCCCGGGGGGGGGGGGGGGGGGGGGGGGGFGGGGDGGGGGGGGGGGGGGGGGGGGGGGGGGGGGGGGGGGGGEGGGGGGGGGGGCGGGFCGGGGGGGGGGGFGGGE7DGFGGGGFGGGGFGGGGGGGGDFFFGGGF?+8DEGFGFGB=5DFBDGFFGGFFF0?DBFFDFFABFFFCF6BAD7DFGGFAC6CFCACAEG@EE*7@@5>5;AEFF>*5*3:22>)6=B55:)9))(2*3=>=5<C97
@M00200:205:000000000-AKKM3:1:1101:12347:10840 2:N:0:1
TACGCGGGTATCTAATCCTGTTTGCTACCCACGCTTTCGAGCCTCAGTGTCAGTTACAGTCCAGAGAGCCGCTTTCGCCACCGGTGTTCCTCCATATATCTACGCATTTCACCGCTACACATGGAATTCCACTCTCCTCTACTGCACTCAAGTCTAACAGTTTCCAATGCACACAATGGTTGAGCCACTGCCTTTTACATCAGACTTATTAAACCACCTGCGCTCGCTTTATACCCAATTGTAGTC
+
CCCCCGGGGGGGGGGGGGGGGGGGGGGGGGGGGGGGGGGGGGGGGGGGGGGGGGGGGGGGGGGGGGGGGGGGGGGGGGGGGGGGGGGGGGGGGGGGGGGGGGCGGGGGGGGGGGGFGGGGGGGGGGGGGGGGGGGFGFGFFGGFGFGFGFGGGGGFFGGFFGFGEFGGFGFFFFFFFF+1@:DCFCGFFGFFFBFG6EGFCA@*>C*AEFFFFFFFD>AEDAF?@=ACCFC?*66;@(6).<?37?
@M00200:205:000000000-AKKM3:1:1101:21892:10844 2:N:0:1
TACTGGGGTATCTAATCCTGTTTGCTCCCCACGCTTTCGCGCCTCAGCGTCAGAACCGGACCAGACAGCCGCCTTCGCCACTGGTGTTCTTGCGAATATCTACGAATTTCACCTCTACACTCGCAGTTCCGCTGTCCTCTTCCGGTCTCAAGCCAACCAGTATCGAAGGCAATTCTGTGGTTGAGCCACAGGCTTTCACCCCCGACTTAATCGGCCGCCTACGCGCCCTTTAAACCCAATTGTAGTA
+
CCCCCGGGGGGGGGGGGGGGGGGGGGGGGGFGGGGGGGGGGGGGGGGGGGGGGFGGGGECGGGGGGGGGGGGGGGGGGGGGGGEGGGGGADDGEFGGGGGGGGGC8FFGGGGGGGFGGGGDFGGC>@EGG>EGGCEFFGFFGGBD5DFGF,=E8F5:CGFFF@CDFG6?GF@FEFFFFDFGGDGF8=6*;?F49CDFCG89BBFFFBFF39E7<EC4>B?FFFF9=DG)7)4>4>?G22?<?)64))
@M00200:205:000000000-AKKM3:1:1101:16130:10844 2:N:0:1
TACAGGGGTATCTAATCCTGTTCGCTCCCCATGCTTTCGCTCCTCAGCGTCAGTTAATGCCCAGAGACCTGCCTTCGCCATCGGTGTTCCTCCTGATATCTGCGCATTTCACTGCTACACCAGGAATTCCAGTCTCCCCTACATCACTCTAGTCTGCCCGTACCCACCGCAGATCCGGAGTTGAGCCCCGGACTTTCACGGCAGACGCGACAAACCGCCTACGAGCTCTTTAAACCCAATTGTAGTC
+
CCCCCGGGGGGGGGGGGGGGGGGGGGGGGGGGGGGGGGGGGGGFGGGGGGGGGGGGGGGGGGGGGGGGGGGGGGGGGGGGGGGGGGGGGGGGGGGGGGGGGGGGGEGGGGGGGGGFGGGFGGGGFGGGGGGGGGFGDFGBFGGFGFGFGFGFGFFFDEGAGDAGDF>=BGB=EFFFFA+9@GFGFEFFED>>FGDDFEGFFAFFFF=@=(31:3FFBGE@;;;)1?58::<A4>B?G(4(6><<A>F
@M00200:205:000000000-AKKM3:1:1101:8958:10861 2:N:0:1
TACGAGGGTATCTAATCCTGTTTGCTCCCCACGCTTTCGAGCCTCAGCGTCAGTAATGGACCAGTATGTCGCCTTCGCCACTGGTGTTCTTCCGAATATCTACGAATTTCACCTCTACACTCGGAGTTCCACATACCTCTTCCATACTCAAGATAGCCAGTATCAAAGGCAATTCCAAGGTTGAGCCCTGGGCTTTCACCTCTGACTAAACTATCCGCCTACGCTCCCTTTAAACCCAATTGTAGTC
+
CCCCCGGGGGGGGGGGGGGGGGGGGGGGGGGGGGGGGGGGGGGGGGGGGGGGGGGGGGGGGGGGGGGGGGGGGGGGGGGGGGGGGGGGGGGFFFGGGGGGGGGGGGGGGGGGGGGFGGGGFGGGFEE8FFGFCGGGGFGFFGGFA9?EGFGGDGF8+@DFCDEDCED8DF6D?BBBF?D5FFGGFGCFF?G5FGGGFEG@@D@EEFFCEEEEEEGGFGFFABA5@EDG?F=;4@=3E9BB*3C*99*
@M00200:205:000000000-AKKM3:1:1101:20956:10895 2:N:0:1
TACAAGGGTATCTAATCCTGTTCGATCCCCACGCTTTCGTGCATCAGCGTCAATAACGGCTTAGACAGCTGCCTTCGCAATCGGTGTTCTGAGACATATCTATGCATTTCACCGCTACTTGTCTCATTCCGCCGTCTTCAACCGCATTCAAGCACTTCAGTATCAAGGGCACTGCGACAGTTGAGCTGCCGTCTTTCACCCCTGACTTAAAGTGCCGCCTACGCACCCTTTAAGCCCCATTGTAGTC
+
CCCCCGGGGGGGGGGGGGGGGGGGGGGGGGGGGGGGGGGGGGGGGGGGGGGGGGGGGGGGGGGGGGGGGGGGGGGGGGGEGGGGGGGGGGGGGGGGGFGGGGGGGGGGGGGGGGGFGGGGGGGGGGGGGG8ECCGDEFGFFGGFGFGFGFGFGGGFFGGBGGFFDFD8?EFFFFFFFF6AFG7FFGGFFGGEACGCFEFEDFFFFFFFFE;EFFGGBC?D?B2)(4>D*;.76@)=C(,67375<CE
@M00200:205:000000000-AKKM3:1:1101:5274:10919 2:N:0:1
TACGAGGGTATCTAATCCTGTTTGCTCCCCACGCTTTCGAGCCTCAGCGTCAGTAATGGACCAGTATGTCGCCTTCGCCACTGGTGTTCTTCCGAATATCTACGAATTTCACCTCTACACTCGGAGTTCCACATACCTCTTCCATACTCAAGATAGCCAGTATCAAAGGCAATTCCAAGGTTGAGCCCTGGGCTTTCACCTCTGACTAAACTATCCGCCTCCGCTCCCTTTAAGCCCAATTGTAGTC
+
CCCCCGGGGGGGGGGGGGGGGGGGGGGGGGGGGGGGGGGGGGGGGGGGGGGGGGGGGGGGGGGGFGGGGGGGGGGGGGGGGGGGFGGGGGGGGGGGGGGGGGGGGFGGGGGGGGGFGGGGGGGGCCGGGGGGGGGGGFGFFGFFGBGEGFF?EGDFFGFBFGFGFFFGFGFDFDF+?;85EE88?DC59=EFAFEGBEC@*1>5A85;>ECEFEFF@FE))/:?5=?F7:;=4>EEFB22@@>EC@<
@M00200:205:000000000-AKKM3:1:1101:4339:10980 2:N:0:1
TACGGGGGTATCTAATCCTGTTTGCTCCCCACGCTTTCGAGCCTCAGCGTCAGTAATGAGCCAGTGTGTCGCCTTCGCCACTGGTGTTCTTCCGAATATCTACGAATTTCACCTCTACACTCGGAGTTCCACACACCTCTCTCATACTCAAGACACCCAGTATCAAAGGCAATTCCGATGTTGAGCCCCGGGATTTCACCCCTGACTTAACTGTCCGCCTACGCTCCCTTTACACCCAATTGTACTC
+
CCCCCGGGGGGGGGGGGGGGGGGFGGGGGGGGGGGGGGDGGGGGGCFGCFEEGGGG<ECFCEFGGDGFGGGGGGGGGGGGEFGGGFGGFFGGGECFEGGGGFDF>8FGGGGGGCEDDGGG98B8+BEGFDFGGGGG=;ADF@=DGFCE=98?9DFF*@+:@9;E71<,0@?508CFA5*3>D+?*DG5@D>>BGFCF7:8(9=F(08?>C44*9>@<D>((/(23:):;+6C)543:((/:249)).
@M00200:205:000000000-AKKM3:1:1101:14924:10997 2:N:0:1
TACCCGGGTATCTAATCCTGTTTGCTCCCCACGCTTTCGAGCCTCAGCGTCAGTAATGAGCCAGTGTGTCGCCTTCGCCACTGGTGTTCTTCCGAATATCTACGAATTTCACCTCTACACTCGGAGTTCCACACACCTCTCTCATACTCAAGACACCCAGTATCAAAGGCAATTCCGAGGTTGAGCCCCGGGATTTCACCCCTGACTTAAATGTCCGCCTACGCTCCCTTTACACCCAATTGTAGTC
+
CCCCCGGGGGGGGGGGGGGGGGGGGGGGGGGGGGGGGGGGGGGGGGGGGGGGGGGGGGGGGGGGGGGGGGGGGGGGGGGGDGGGGGGGGGGGGGEGGGFGGGGGGGGGGGGGGGGFGDGGGGGGGGEGGGGGGGGGGFCEFGGFGFGFGFGGFGGFFEGFG@DGEFGGFGFB5DFF??><@8FFFGF?>GE>B>CCF?EEFFFD2>6:A;A??EFCDGFFF=@F2=5<<:;CC?E@EF23))16575
@M00200:205:000000000-AKKM3:1:1101:2758:11028 2:N:0:1
TACCAGGGTATCTAATCCTGTTTGCTCCCCACGCTTTCGAGCCTCAGCGTCAGTAATGGACCAGTATGTCGCCTTCGCCACTGGTGTTCTTCCGAATATCTACGAATTTCACCTCTACACTCGGAGTTCCACATACCTCTTCCATACTCAAGATAGCCAGTATCAAAGGCAATTCCAAGGTTGAGCCCTGGGCTTTCACCTCTGACTAACCTATCCGCCTACGCTCCCTTTACACCCACTTGTAGTA
+
CCCCCGGGGGFGGGGGGGFGGGGGGGGGGGGGGGGGGGGGGGCFGGGGGGGGDGGFGGGDGGGGGGGGGGGGGGGGGGGGGGGGGGGGGGGGGGGEGGGGGGGGEFG?EFGGGFG5FGGGD=8ECEGGFGGG6DFEGFGFFEFCFF89DFGGG6D+1@DFD+;CEDFD5CBDFBBDFB=DFFDFBCFFFC=5?8DFFEF@@@5C7CEEE)088*@,8>B)):>?A;BF78>**:@):>@B4@6C@/*
@M00200:205:000000000-AKKM3:1:1101:23363:11032 2:N:0:1
TACAGGGGTATCTAATCCTGTTTGCTCCCCACGCTTTCGAGCCTCAGCGTCAGTAATGAGCCAGTGTGTCGCCTTCGCCACTGGTGTTCTTCCGAATATCTACGAATTTCACCTCTACACTCGGAGTTCCACACACCTCTCTCATACTCAAGACACCCAGTATCAAAGGCAATTCCGAGGTTGAGCCCCGGGATTTCACCCCTGACTTAAATGTCCGCCTACGCTCCCTTTAAGCCCAATTGTAGTC
+
CCCCCGGGGGGGGGGGGGGGGGGGGGGGGGGGGGGGGGGGGGGGGGGGGGGGGGGGGGGGGGFGGGGGGGGGGGGGGGGGGGGGGGGGGGGGGGGGGGGGGGGGGCGGGGGGGGGFGGGGGGGGGGGFGGGGGGGGEFGFFGGFGFGFGFFFGGGF?EFB@?EGFFGGFGFDFFFFFDCACFG+?CEFFGGFFGGGFFG=BAB)<EAA=EEFEEGFFGF=25@FDGDG5C497@E(==,3)7<).1<
@M00200:205:000000000-AKKM3:1:1101:2202:11065 2:N:0:1
TACACGGGTATCTAATCCTGTTTGCTCCCCACGCTTTCGAGCCTCAGCGTCAGTACTGGACCAGTATGCCGCCTTCGCCACTGGTGTTCTTCCGAATATCTACGAATTTCACCTCTACACCCGGAGTTCCACATACCACTCCCATACTCAAGATAGCCAGTCTCCAAGGCAATTCCACGGTTGCGCCATGGGCTTTCACCTCCGACTTAACTCTCCGCCTACGCTCCCTTTATACCCAATTGAACTC
+
C8C@<CGGGGFGGC@EGGGCFFGGGGG<FFGGDG:FCFE8@FEBFGGGGCGGGGD,CFFEFGCF<,C@,C+@FCBAFGF7C<FFECEGG,@EF:=,,AEF;EGG@,:AAEF,ABFF+B4E,68+@>>,?DAF6D?F@+@5*4@D;6A9D+8?>8+5=DG9=?*+*+=,3@58;8+?+56*+33+3@95:C?*9@CCFFGC7)))/5))1*****64:DAD=:94;C)98:)9C?)<B=(3;)))))9
@M00200:205:000000000-AKKM3:1:1101:24511:11071 2:N:0:1
TACGGGGGTATCTAATCCTGTTTGCTCCCCACGCTTTCGCACCTCAGTGTCAGTATGAGCCCAGGTGGTCGCCTTCGCCACTGGTGTTCCTTCCTATATCTACGCATTTCACCGCTACACAGGAAATTCCACCACCCTCTGCCCTACTCTAGCTTGCCAGTTTTGGATGCAGTTCCCAGGTTGAGCCCGGGGATTTCACATTCAACTTAACAAACCACCTACGCGCGCTTTAAACCCAGTAGTAGTCAGCT
+
CCCCCGGGGGGGGGGGGGGGGGGGGGGGGGGGGGGGGGGGEEFFGGGGGGGGGGGGGGFGGGGFGGGGGGGGGGGGGGGGGGGGGGFCGFGGGDFGGGGGGGGGGDGGGFGFFGEFCFFGGF?8FDFGGGGGCGFEGFGFFGGBCFG<DDDDA?FFF82;@F;D8BGGA@FCF@FFF?;CFGG564CA?>CE*=:DFEGEFEC496<**9@E=9:;53=1((()(3)2:3::<2<:>((()).).<FAF))
@M00200:205:000000000-AKKM3:1:1101:18317:11077 2:N:0:1
TACGCGGGTATCTAATCCTGTTTGCTCCCCACGCTTTCGAGCCTCAGCGTCAGTAATGAGCCAGTGTGTCGCCTTCGCCACTGGTGTTCTTCCGAATATCTACGAATTTCACCTCTACACTCGGAGTTCCACACACCTCTCTCATACTCAAGACACCCAGTATCAAAGGCAATTCCGAGGTTGAGCCCCGGGATTTCACCCCTGACTTAAATGTCCGCCTACGCTCCCTTTACACCCAATTGTAGTC
+
CCCCCGGGGGGGGGGGGGEFGGFEGGGGGGA7CG>FGGGGGGGGGGGGGGGGGFAFFFGFGGGGEDF9BFGGGGGGGGGDGDDGGCGEFGGGGGGGGGGGGGGGGGGGGGCFEFGFGGGG9DBEF>@?GFFCD>DE6*6>DFCFGFGEGFDGC6DFDEFFFGEGFFGGFGF);88=;59@F@DG5:EFFCE>47?AA6@3>266@BFFFEF*09B9>DB@FD?3;EDFF>@F9EE;@==8))44<69
@M00200:205:000000000-AKKM3:1:1101:8075:11085 2:N:0:1
TACTAGGGTATCTAATCCTGTTTGCTCCCCACGCTTTCGTGCCTCAGTGTCAGTGCTGGTCCAGGTGGCCGCCTTCGCCACAGATGTTCCTCCCGATCTCTACGCATTTCACTGCTACACCGGGAATTCCACCACCCTCTACCGCACTCTAGTCCGCCAGTATCCACCGCCATTCCCAGGTTGAGCCCGGGGCTTTCACGGCAGACTTAACGAACCACCTACGCACGCTTTATACCCGGTCGTAGTC
+
CCCCCGGGGGGGGGGGGGGGGGGGGGGGGGGGGGGGGGGGGGGGGGGGGGGGEGGGGGGGGGG@GGGFGGGGGGGGGGGGGGGCFGGGGGGGGGGGGGGGGDGGGGGGGGGGGFGFDG@FGEGGGGGGGGGGDGGGGFDD8@@9EFGAGF8DGDFADGDFFGCFEFGGBGFFEEFFFFF:FD**;DFFF57?>EGGFFGF9B@==D=C*89;0<EG@GEF@@33;C5D1*,449<A?(-7(,((-4<
@M00200:205:000000000-AKKM3:1:1101:27930:11092 2:N:0:1
TACAGGGGTATCTAATCCTGTTCGCTCCCCACGCTTTCGCTCCTCAGCGTCAGGTAATGCCCAGAGAACCGCCTTCGCCACCGGTGTTCCTCCTGATATCTGCGCATTTCACCGCTACACCAGGAATTCCGTTCTCCCCTGCATACCTCCAGTCTGCCCGTATCGAAAGCAAGCCAGGTGTTAAGCACCTGGTTTTCACTCCCGACGCGACAAACCGCCTACGAGCCCTTTAAACCCAATTGAAGTCAGA
+
@CCCCGGGGGFFECCGGF9F9CFED,CEFGFGEGGG@FGGFFFEFGGFEFFDEGGGGGDGGGGFEFGGGDBFC7?EFFC7:FBC@FCFGFGGEFFFFFFGGGGGGE+FEFFFFCEACFFF8EGGFG,,ED,,+6=@E*@DDDFBFF?EGFGGCFGFB?FBGCDG85CEEGA<F=FFFFFA@8EB6CFFFG7AFFGGFF:>.0-5559@BF>;6(*3.:>(4535:E)97*))568(/18()))--6)64-
@M00200:205:000000000-AKKM3:1:1101:16546:11110 2:N:0:1
TACAAGGGTATCTAATCCTGTTTGCTCCCCACGCTTTCGAGCCTCAGCGTCAGTAATGGACCAGTATGTCGCCTTCGCCACTGGTGTTCTTCCGAATATCTACGAATTTCACCTCTACACTCGGAGTTCCACATACCTCTTCCATACTCAAGATAGCCAGTATCAAAGGCAATTCCAAGGTTGAGCCCTGGGCTTTCACCTCTGACTAAACTATCCGCCTACGCTCCCTTTACGCCCAATTGTAGTC
+
CCCCCGGGGGGGGGGGGGGGGGGGGGGGGGGGGGGGGGGGGGGGGGGFGGGGGGGGGGGGF8FFFGGGGGGGGGGGGGGGGGGGGGGDGGEBGGDFGGGGGGGGGFGGFCGGGGGFGGF?FFEE:@B?GGGGFFGED7EBFFFFGF?EGF?FGFFF7@CFFGFGEFFGFGFD?D9FFE8DEEDFFF?DBFEFBCCFFFFE<CE50:AE@@@=AEGFDGF==3)95CEFCFEFE2>9@-5B4775**9
@M00200:205:000000000-AKKM3:1:1101:18711:11133 2:N:0:1
TACAAGGGTATCTAATCCTGTTCGCTCCCCACACTTTCGCTCCTCAGCGTCAGGTCATTCCCAGAGAACCGCCTTCGCCACCGGTGTTCCTCCTGATATCTGCGCATTTCACCGCTACACCAGGAATTCCGTTCTCCCCTGAATACCTCTAGTCTGCCCGTATCGGAAGCAAGCGCCGTGTTAAGCACGGCGTTTTCACTCCCGACGCGACAAACCGCCTACGAGCCCTTTACACCCAATTGTAGTCAGCT
+
CCCCCGGGGGGGGGGGGGGGGGGGGGGGGGGGGGGGGGGGGGGGGGGGGGGGGGGGGGGGGGGGGGGGGGGGGGGGGGGGGGGGGGGGGGGGGGGGGGGGGGGGGGGGGGGGGGGFGGGGGGGGGGGGGFGGGGGGFFEDFGEFGFGFGFGGGGGFFGGEGGFGFFGDAGFFFFFFFFC?CEFGFGGA5;CBECECF?F?E7@>@=;9@>@B1;FFBGF?BB:5<EFGFC?FFDA7E<:?><>B99AAA0-
@M00200:205:000000000-AKKM3:1:1101:12593:11135 2:N:0:1
TACTGGGGTATCTAATCCTGTTTGCTCCCCACGCTTTCGAGCCTCAGCGTCAGTAATGGACCAGTATGTCGCCTTCGCCACTGGTGTTCTTCCGAATATCTACGAATTTCACCTCTACACTCGGAGTTCCACATACCTCTTCCATACTCAAGATAGCCAGTATCAAAGGCAATTCCAAGGTTGAGCCCTGGGCTTTCACCTCTGACTAAACTATCCGCCTACGCTCCCTTTAAACCCAGTTGTAGTC
+
CCCCCGGGGGGGGGGGGGGGGGGGGGGGGGGGGGGGGGGGGGGGGGGGGGGGGGGGGGGGGGGGGGGGGGGGGGGGGGGGGGGGGGGGGGGGGGGGGGGGGGGGGGGGGGGGGGGFGGGGGGGG:EGGGGGGGGGGGCGEFGGFGFGFGFGDGGFFFGGFGGFGFFGGFGF):DFFFFGFGGGGFGGFFFCFFGFGFFGFFFFFFFEFFEFFFFGGFGF55:ADDGDGGF=CEFE(=-55;E7@ECE
@M00200:205:000000000-AKKM3:1:1101:4680:11155 2:N:0:1
TACTGGGGTATCTAATCCTGTTCGCTCCCCACACTTTCGCTCCTCAGCGTCAGGTAATGCCCAGAGAACCGCCTTCGCCACCGGTGTTCCTCCTGATATCTGCGCATTCCACCGCTACACCAGGAATTCCGTTCTCCCCTGCATACCTCCAGTCTGCCCGTATCGACAGCAAGCCAGGTGTTAAGCACCTGGTTTTCACTCCCGACGCGACCAACCGCCTACGAGCCCGTTACACCCACTTGTAGTCAGAC
+
-BCCCGGDF@CFCF9CEFGEGFGGCGGGGGFCFGFGGC:CG8FFGFFFC@6:FCFGGCFFGGG<EFCFFF:BFG:=AFEFG8EEFDFEFFGDFGF,AEEGGFGGGCFG,E;FEEEBGGGGFFDC+>8FGFGFGGG9=:@DFGGFF5FBFFG6>DDFFGGFGCDG)D+@AF*858?FF523>8CFAFGFACCFF9,;BACEFFFBF@@>B22(21=C9CB((6@5(289)1411<FB58(()-<9<---:4)
@M00200:205:000000000-AKKM3:1:1101:7009:11171 2:N:0:1
TACTAGGGTATCTAATCCTGTTTGCTCCCCACGCTTTCGAGCCTCAGCGTCAGTAATGGACCAGTATGTCGCCTTCGCCACTGGTGTTCTTCCGAATATCTACGAATTTCACCTCTACACTCGGAGTTCCACATACCTCTTCCATACTCAAGATAGCCAGTATCAAAGGCAATTCAAAGGTTGAGCCCTGGGCTTTCACCTCTGACTAAACTATCCGCCTACGCTCCCTTTACACCCAATTGTAGTC
+
CCCCCGGGGGGGGGGGGGGGGGGGGGGGGGGGGGGGGGGGGGGGGGGGGGGGGGFGGGGGGGGGGGGGGGGGGGGGGGGGGGGGGGFGGGGGGGEGGGGGGGGGEGGGCEFGGGGFFGGGGGGC@EGGGGGGGGFGG7D<FFGFGFGFGF@+9DGFFGFFFDDFEFGG5?6DFFF7ED9DFE0+*@=9??D*;EDGBEGE@C<):AAEE)@CFFGGAGB>>DFDDGBF7?BAA::BG293C=E4@CC
@M00200:205:000000000-AKKM3:1:1101:7321:11252 2:N:0:1
TACACGGGTATCTAATCCTGTTTGATACCCACGCTTTCGTGCCTCAGCGTCAGTTGTATGCTGGTAAGCTGCCTTCGCAATCGGGGTTCTGTGACATATCTAAGCATTTCACCGCTACACGTCACATTCCGCCTACCTCGTTTACACTCAAGATCGCCAGTTTCAATGGCTTGGTATGGTTGAGCCACACGCTTTTACCACTGACTTAGCCACCCGCCTACGCCCCCCTTACACCCCATTGTCGTC
+
CCCCCGGGGGGGGGGGGGGGGGGGCGFGGGGGGGGEGGG@FGGGGGGGGGGDGCFF@CDFGFGGFGFGGEGFFFGGGG,C:FDFCCFGGGGE4<ECGEGGFD<EA9FFEFFGFGDFGGGGD,+8FGGGGGGGDGDGGFD=9==?FCGED5DD=+=59>+@F=DFCF8@6D959>F?F6=CF=+0;D,?57+*019;=CC*88)8@8AA*:):>5C5)3*(0-2)5??5C*)(7=317((.))),/6
@M00200:205:000000000-AKKM3:1:1101:11571:11255 2:N:0:1
TACGAGGGTATCTAATCCTGTTTGCTCCCCACGCTTTCGAGCCTCAGCGTCAGTAATGGACCAGTATGTCGCCTTCGCCACTGGTGTTCTTCCGAATATCTACGAATTTCACCTCTACACTCGGAGTTCCACATACCTCTTCCATACTCAAGATAGCCAGTATCAAAGGCAATTCCAAGGTTGAGCCCTGGGCTTTCACCTCTGACTAAACTATCCGCCTACGCTCCCTTTATACCCAATTGTAGTCCGAT
+
CCCCCGGGGGGGGGGGGGGGGGGGGGGGGGGGGGGGGGGGGGGGGGGGGGGGGGGGGGGGGGGGGGGGGGGGGGGGGGGGGGGGGFGGGGGGGGGGGGGGGEGGGGGGFGGGGGGFGGGGGGGGFEGGGGDFGG8>FFGFFGGFGFDEGFF8FF88DFGFFFFGBFGGFGFFFEFFFFDFGGG66DDFFC?5F?EGFFGFFB58=E5*1:CF@EGG=GE8A<AB9?BGF:>6C?CEG*:B==*9@CC*(((
@M00200:205:000000000-AKKM3:1:1101:20304:11274 2:N:0:1
TACGGGGGTATCTAATCCTGTTCGCTCCCCACACTTTCGCTCCTCAGCGTCAGGATATTCCCAGAGAACCGCCTTCGCCACCGGTGTTCCTCCTGATATCTGCGCATTTCACCGCTACACCAGGAATTCCGTTCTCCCCTGAATACCTCTAGTCTGCCCGTATCGGAAGCAAGCCAGGTGTTAAGCACCTGGTTTTCACTCCCGACGCGACAAACCGCCTACGAGCCCTTTAAACCCAATTGTAGTCAGAC
+
CCCCCGGGGGGGGGGGGGGGGGGGGGGGGGGGEGGGGGGGGGGGGGGGGGGGGGGFGGGGGGGGGGGGGGGGGGGGFGGGGCGG@FGGGGGGGGGGGGGGGGGGGGGGGFGGGGGEGGGGGGGGGGGGGGGFGGGGGFGFFG,DFFGFGFGGECFFFGGFGGFGFFGGFGFFFF4F9*3@F>9FFGGFAGGFAGGGFEGFF==B?B>B>901;@F82<D00:?F:EEGG0).5AA?G?(8),6<2<<>49)
@M00200:205:000000000-AKKM3:1:1101:24497:11289 2:N:0:1
TACACGGGTATCTAATCCTGTTTGCTCCCCACGCTTTCGCGCCTCAGCGTCAGTTGTCGTCCAGCAGGCCGCCTTCGCCACTGGTGTTCCTCCTAATATCTACGCATTTCACCGCTACACTAGGAATTCCGCCTGCCTCTCCGATACTCAAGGGATACAGTTTCAAATGCAGTTTGGGGGTTGAGCCCCCAGATTTCACATCTGACTTGCATCTCCGCCTACACGCCCTTTACACCCAGTTGTAGTCAGGT
+
CCCCCGGGGGGGGGGGGGGGGGGGGGGGGGGGGGGGGGGGGGGGGGGGGGGGGGGGGGGGGGGGGGGGGGGGGGGG7FGGGGGGGGGGGGGGGGGGGGGGGGGGGGGGGGGGGGGFGGGGGGGGFGGGGGGGGGGGGFGFFGG*@BGFGFFDDGGFFGGCFFFFCFGGFGFFFFFFFEC5@8CC>FGFFGGFFGGGFCFC4;EEFFFF==>EEEGD6CEDD=EF1?>C/8)7>C7;7((.-:66<<2.)()
@M00200:205:000000000-AKKM3:1:1101:27911:11324 2:N:0:1
TACAGGGGTATCTAATCCTGTTTGCTCCCCTAGCTTTCGTGCCTCAGCGTCAGTTATGGTCCAGTGAGCCGCTTTCGCCACAGGTGTTCCTTCCGATATCTACGCATTTCACCGCTACACCAGGCATTCCACCAGCCCCTACCGCCCTCAAGCGGTGCGGTCCCCGACGACCCTCCCCGGTTGAGCCGGGGGCTTTCACGCCGGGCCAACACCGCCGCCTGCGCGCCCTTTAAACCCCGTTGTAGTCCGAT
+
CCCCCGGGGGGGGGGGGGGGGGGGGGGGGGGGGGGGGGGGGGGGGGGGGGGGGGGFGGGGGGGGGGGGGGGGGGGGGGGGGGGGGGGGGGGGGGGGGGDGGGEFGGGGGGGGGGGFGGGGGGGGGGGGGGFGGGGGFBEDFFF>EFGFGFGF9D?A>68>GGFD@BDGFEFFFFFFFBDAE5<G6CFFDD:>BDGFA<F;6?B091;16:66?;CG63;1307D>E7C)*,.44<:C(4(428B4:>)44(
@M00200:205:000000000-AKKM3:1:1101:14978:11327 2:N:0:1
TACGAGGGTATCTAATCCTGTTTGCTCCCCACGCTTTCGCGCCTCAGTGTCAGTTACAGACCAGAAAGTCGCCTTCGCCACTGGTGTTCCTCCATATCTCTACGCATTTCACCGCTACACATGGAATTCCACTTTCCTCTTCTGCACTCAAGTCTCCCAGTTTCCAATGACCCTCCACGGTTGAGCCGTGGGCTTTCACATCAGACTTAAGAAACCACCTGCGCGCGCTTTAAACCCAATTGTAGTCAGA
+
CCCCCGGGGGGGGGGGGGGGGGGGGGGGGGGGGGGGGGGGGGGGGGGGGGGGGGGGGFGGGGGGGGGGGGGGGGGGGGGGGGGGGGGGGGGGGGGCEGGGGGGGGDFGGGCGGGGFGGGGGGGGFGGGGF,EFGGGGFGFFGGFGFGF?6?DGGGFFGFFGGFGFF8FFFFBFFFFFFG?FGGGFGG>FDGFFGGGF@GECF@C=@BCE***/-?D)@BB:@>E@DFD:C?)<9<DEF(=436?)177))
@M00200:205:000000000-AKKM3:1:1101:29301:11333 2:N:0:1
TACCGGGTATCTAATCCTGTTTGCTCCCCACGCTTTCGCGCCTCAGCGTCAGTTGCTGTCCAGCATCCCGCCTTCGCCACTGGTGTTCCTCCTAATATCTACGCATTTCACCGCTACACTAGGAATTCCGTCTGCCTCTCCAGTACTCAATCCCTACAGTTTCAAATGCAGGCCACAGTTTTAGCCCGTGGTTTTCACATCTGACTTGCAATCCCGCCTACCCGCCCTTTACCCACCCATGTAGTCCTATC
+
CCCCCGGGGGGG,CFFGGGGGGGGFGFGGGGGGGEGGGGGGGGGGGGGGGGGGGGGGGGGGAEFGDGGGGE@CFGGGCFFGFFE<FGGGGGGGGGFFFGGGGGGCGFFFGGGGGGEG9FEGFFGGGGGGGFCGGCGGFGDFG?FDFDDFF,?>A6DFGGFG9D@>@FFDFBDBAFFFFD;;,+5=DEFEGD:<,@23;7A@53;:A5@A*ACF5D>2;?A)--25?B76;C8./)/43((/1)/))1))//
@M00200:205:000000000-AKKM3:1:1101:10796:11343 2:N:0:1
TACTGGGGTATCTAATCCTGTTTGCTCCCCACGCTTTCGCGCCTCAGCGTCAGAACCGGACCAGACAGCCGCCTTCGCCACTGGTGTTCTTGCGAATATCTACGAATTTCACCTCTACACTCGGAGTTCCACATACCTCTTCCATACTCAAGATAGCCAGTATCAAAGGCAATTCCAAGGTTGAGCCCTGGGCTTTCACCTCTGACTAACCTATCCGCCTACGCTCCCTTTACACCCACTCTTAGCC
+
CCCCCGGGGGGGGGGGGGGGGGGGGGGGGGGGGGGGGGGDGGGGGGGGGGGGGGFGGGDEGGGGFFGGGGGGGGGGFGGGCFGGGGGGGGGGFGGEEFGGGGGG7DFGGGGCFDGFGGGGDFF@4=CFGGGGGGFGGFFDDGDFF?FEGFEFFFG+=F?FF+*=*C?DFF58:>FFFA?FFDFF>FFCF>FFACEFFFGBF5*.1A*6*))8=BGGFGE9(-/)/=AFGFFF>CE@E@(5,))))).
@M00200:205:000000000-AKKM3:1:1101:24879:11379 2:N:0:1
TACCGGGGTATCTAATCCTGTTTGCTACCCACGCTTTCGAGCCTCAGTGTCAGTTACAGTCCAGAGAGCCGCTTTCGCCACCGGTGTTCCTCCATATATCTACGCATTTCACCGCTACACATGGAATTCCACTCTCCTCTACTGCACTCAAGTCTAACAGTTTCCAATGCACACAATGGTTGAGCCACTGCCTTTTACATCAGACTTATTAAACCACCTGCGCTCGCTTTATACACAATTGTAGTC
+
CBCCCCFGGGGGGGGGGGGGGGGGGGGGGGGGGGGGGGGGGGGGGGGGGGGGGGGGGGGGGGGGGGGGGG>FGGGGDGGGGGGGGGGGGGGGGGGGGGGGGGGFGGGGGGGGGGGFDGGGGFF@FEFGGGGGGDGBFFGFFGGFGFGFGFGGGGGFFGGFFGEGFF8EFGFFFDEFFF=DF>?DFFFFFGCFFGFG@CFEF<CFEB*>EFCEEECD8>AB2)):>*6/8C=?<C*86(0*.785*)
@M00200:205:000000000-AKKM3:1:1101:14494:11385 2:N:0:1
TACTGGGGTATCTAATCCTGTTTGCTCCCCACGCTTTCGAGCCTCAGCGTCAGTAATGAGCCAGTGTGTCGCCTTCGCCACTGGTGTTCTTCCGAATATCTACGAATTTCACCTCTACACTCGGAGTTCCACACACCTCTCTCATACTCAAGACACCCAGTATCAAAGGCAATTCCTAGGTTGAGCCCCGGGATTTCACCCCTGACTTAAATGTCCGCCTACGCTCCCTTTATGCCCAATTGTACTC
+
CCCCCGGGGGGGGGGGGGGGGGGGGGGGGGGGGGGGGGGFGGGGGGGGGGGGGGGGGGGGGGGGGGGGGGGGGGGGGGGGGGGDFGFGGGFGGGGGGGGGGGGGFGGGGGGGGGGFGGGFAEFCFGGGGGGGGGGG8DFBFGGFCFGF8+@FFGGFDE+0@D;FD?FCFGFFFFFFFFGFGGGG*@DFAGGF>EFDFF7CBF==CFE4**9AE4DA9>BDFF?B@EECD83**9;<CE0(>E?3)17
@M00200:205:000000000-AKKM3:1:1101:8939:11388 2:N:0:1
TACACGGGTATCTAATCCTGTTTGCTCCCCACGCTTTCGAGCCTCAGCGTCAGTAATGAGCCAGTGTGTCGCCTTCGCCACTGGTGTTCTTCCGAATATCTACGAATTTCACCTCTACACTCGGAGTTCCACACACCTCTCTCATACTCAAGACACCCAGTATCAAAGGCAATTCCGAGGTTGAGCCCCGGGATTTCACCCCTGACTTAAATGTCCGCCTACGCTCCCTTTATAACCAGTTGTAGTC
+
CCCCCGGGGGGGGGFGGGGGGGGGGGGGGGGGGGGGGGGGGGGGGGGGGGGGGGGGGGGGGGGGGGGGGGGGGGGGGGGGGGGGGGGGGGGFGFE:FFGGGGGGGGGGGGGGGGGFGGFGGGGGFEE?FGGGC6+CGFGBFFF5D<?EGFCFGFFFF8@DG9EGEFGGFD5DF=D?FE+3@?7?CCG?E6:@>EC?CFFED2BB2@EF;469?<FG2CBDFBF>=EFGCC@E6))9:/:4);<??7C
@M00200:205:000000000-AKKM3:1:1101:23982:11407 2:N:0:1
TACGAGGGTATCTAATCCTGTTTGATCCCCACACTTTCGTGCCTCAGCGTCAGTTACAGCTTGGTAAGCTGCCTTCGCTATCGGTGTTCTTGACGATATCTATGCATTTCACCGCTACACCGTCAATTCCGCCTACCTCATCTGTACTCAAGCCCTGCAGTATCAATGGCACCCTCTCAGTTAAGCTGAGATATTTCACCACTGACTTACAGGGCCGCCTACGCACCCTTTAAGCCCAGTTGTAGTC
+
CCCCCGGGGGGGGGGGGGGGGGGGGGGGGGGGGGGGGGGGGGGGGGGGGGGGGGGGGGGGGGGGGGGGGGGGGGGGGGGGGGGGGGGGGFEGGGGGGGGGGGGGGGGGGGGGGGGFGGGGGGGGFEDGGGGGGGGGGFFBDFGFGFGFGFFGGGGFFFFBAFEG7DGGBDFEFDFFFFGFGGDGCGGFFC7CAECEFEGFEFFE@CFE@AA@5=EGADE<AB9BAEDGDF@CEE4.=77:C3?C<55
@M00200:205:000000000-AKKM3:1:1101:13080:11413 2:N:0:1
TACGCGGGTATCTAATCCTGTTTGCTCCCCACGCTGTCGCGCCTCAGCGTCAGCCACAGCCCAGCAGGCCGCCTTCGCCACCGGTGTTCTTCCGGATCTCTACGCATTCCACCGCTACACCCGGAATTCCACCTGCCTCTACTGTGCTCGAGTGCACCAGTTCGCACGGCCGACCCGAAGTTGAGCCTCGGGCTTTCACCGCACGCTTGTCAAGCCGCCTACGCGCCCTTTACACCCAGTTGTAGTC
+
CCCCCGGGGGGGGGGGGGGGGGGGGGGGGGGGGGGGGGGGGGGGGGGGGGGGGGGGGGGGGGGGGGGGGGGGGGGGGGGGGGGGGGGGGGGGGGGGGGGGGGGGGEGGGGGGGCGFGGGGGGEGDGGGGGGGFGGGGFGFFGGFEFGFGB*9>;>FFGGFGGF4>BGDDGFB>@?BB.>BF97FFGGFFGDDBG=FFFGFB9>BFFBBF2A4)<CC6CE?8?0<;EFG)03)64>FG12(6).-).:
@M00200:205:000000000-AKKM3:1:1101:19324:11432 2:N:0:1
TACGCGGGTATCTAATCCTGTTTGCTCCCCACGCTTTCGCGCCTCAGCGTCAGTTACAGTCCAGAGAGCCGCCTTCGCCACTGGTGTTCCTCCACATCTCTACGCATTTCACCGCTACACGTGGAATTCCGCTCTCCTCTTCTGCACTCAAGTCTCCCAGTTTCCAGTGCGTCACGGGGTTGAGCCCCGCACTTAGACACCAGACTTAAGAAACCGCCTGCGCGCGCTTTAAACCCAATTGTAGTC
+
CCCCCGGGGGGGGGGGGGGGGGGGGGGGGGGGGGGGGGGGGGGGGGGGGGGGGGGGGGGGGGGGGGGGGGGGGGGGGGGDGGGGGGGGGGGGGGGGGGGGGGGGGGGGGGGGGGGFGGFGEFFCFDGGGGGGGGGGGFGFFGGFGFGE?DEGGFGFBDF5@C@GFCDC6D9>EADB>59@:E*;FDCB5<7B>AFCAEGF=?@;D;3>3C3>8@FEFD=7<BB@BCBGG*:223,4;-,.4<A::<
@M00200:205:000000000-AKKM3:1:1101:12380:11438 2:N:0:1
TACAGGGGTATCTAATCCTGTTTGCTCCCCACGCTTTCGAGCCTCAGCGTCAGTAATGGACCAGTATGTCGCCTTCGCCACTGGTGTTCTTCCGAATATCTACGAATTTCACCTCTACACTCGGAGTTCCACATACCTCTTCCATACTCAAGATAGCCAGTATCAAAGGCAATTCCAAGGTTGAGCCCTGGGCTTTCACCTCTGACTAAACTATCCGCCTACGCTCCCTTTAAACCCCATTGTAGTC
+
CCCCCGGGGGGGGGGGGGGGGGGGGGGGGGGGGGGGGGGGFGGFGGGGGGGGGGGGGGGFFGGGGGFEGGGGGGGGGGGGGFGGF@FFGGGGGC7FGGGGGDEFE?E@=FFGGGGFGGFDCD@E=EEGGGGGGDFGGFGFFGGFGFCEGB,=,?=DFFF?D9DGEBFFFGFDFBBF7D?5FFG+;8F5DD=5DFFGFFGFFBB=AEFAE5@EAAFCFFFFFFFF=E5CC:;4AC=::(/>B>//@?*
@M00200:205:000000000-AKKM3:1:1101:22049:11443 2:N:0:1
TACTGGGGTATCTAATCCTGTTCGCTCCCCACACTTTCGCTCCTCAGCGTCAGGTAATGCCCAGAGAACCGCCTTCGCCACCGGTGTTCCTCCTGATATCTGCGCATTTCACCGCTACACCAGGAATTCCGTTCTCCCCTGCATACCTCTAGTCTGCCCGTATCGAAAGCAAGCGCCGTGTTAAGCACGGCGTTTTCACTCCCGACGCGACACACCGCCTACGAGCCCTTTACACACAGTTGTAGTC
+
CCCCCGGGGGGGGGGGGGGGGGGGGGGGGGGGGGGGGGGGGGGGGGGGGGGGGGGGGGGGGGGGGGFGGGGGGGGGGGGGGGGGGGFGGGFEGGGGGGGGGGGGGGGGGGGGGGGFGG8FGFGGGGGFGGGGGGGC,@EDFGGFGFFFGFGDGGGFFFGFEDBFFFGGBGFFFBEFFFGFGGGFFGGFF>G>A*=DF?C8BFD>(1:>9(,:(=EE6D@<:8?:2?>F*2)-)68);(.3)-.44):
@M00200:205:000000000-AKKM3:1:1101:13958:11455 2:N:0:1
TACGGGGGTATCTAATCCTGTTTGCTCCCCACGCTTTCGAGCCTCAGCGTCAGTAATGGACCAGTATGTCGCCTTCGCCACTGGTGTTCTTCCGAATATCTACGAATTTCACCTCTACACTCGGAGTTCCACATACCTCTTCCATACTCAAGATAGCCAGTATCAAAGGCAATTCCAAGGTTGAGCCCTGGGCTTTCCCCTCTGACTAAACTATCCTCCTACGCTCCCTTTAAGCCCAATTGTAGTC
+
CCCCCGGGGGGGGFGGGGGGGGGGGGGGGGGGGGGGGGGGGGGGGGGGGGGGGGGGGGGGGGGGGGGGGGGGGGGGGGGGGGGGGGGGGGGGGGGGGGGGGGGGGGGGGGGGGGGFGGGGGFGEFGGGGGGGGGGGGFGFFGGFFFGFGF8?FFGFFGGFGFFGFFFF5D9DFEF??FG5FGG?FCFFFDF5AFGG9*4=CDD@FEEF*>EEEFGG*;8B3=(698>FDCE*834(=:(533?3CEF
@M00200:205:000000000-AKKM3:1:1101:16334:11456 2:N:0:1
TACGGGGGTATCTAATCCTGTTTGCTCCCCACGCTTTCGAGCCTCAGCGTCAGTAACGGACCAGTATGTCGCCTTCGCCACTGGTGTTCTTCCGAATATCTACGAATTTCACCTCTACACTCGGAGTTCCACATACCTCTTCCGTACTCAAGACTGCCAGTATCAAAGGCAATTCCAAGGTTGAGCCCTGGGCTTTCACCTCTAACTTAACAGTCCGCCTACGCTCCCTTTAAGCCCAATTGTAGTCAGCT
+
CCCCCGGGGGGGGGGGGGGGGGGGGGGGGGGGGGGGGGGGGGGGGGGGGGGGGGGGGGGGGGGGGGGGGGGGGGGGGGGGGGGGGGGGGGGGGGGGGGGGFGFGGGGGGGGGGGGFGGGGGGGG@BEGGGGGGGGFGFGFFGGFGFGFGBFGGGGFFGGFGGFGFFGGFGF@FBAFFFGFGGGGFF:FCG;CFFFFFCGFEFFECBFFF=4C@<CC?DF?@B?51CEG<>EF);<@F@?1C<C?ECE3)).
@M00200:205:000000000-AKKM3:1:1101:14349:11466 2:N:0:1
TACTGGGGTATCTAATCCTGTTCGCTCCCCACACTTTCGCTCCTCAGCGTCAGGTAATGCCCAGAGAACCGCCTTCGCCACCGGTGTTCCTCCTGATATCTGCGCATTTCACCGCTACACCAGGAATTCCGTTCTCCCCTGCATACCTCTAGTCTGCCCGTATCGAAAGCAAGCGCCGTGTTAAGCACGGCGTTTTCACTCCCGACGCGACAAACCGCCTACGAGCCCTTTCAGCCCAATTGTAGTC
+
CCCCCGGGGGGGGGGGGGGGGGGGGGGGGGGGGGGGGGGGGGGGGGGGGGGGGGGGFGGGGGGGGGGGGGGGGGGGGGGGGGGGGGGGGGGFGGGGGGFGGGGGGGGGGGGGGGGFGGGGGGGGGGGGGGFFGGGGGFGFFGGFGFFECDFFGGGFFGG>EDFGDFFGDGFFFFFFFFDBFFGFFFGFFDGEFGEGFF?CEFB9@>0:99>913CF>DB?:?3;?GFG45,)6A)4EF11:).)4:A
@M00200:205:000000000-AKKM3:1:1101:19598:11472 2:N:0:1
TACACGGGTATCTAATCCTGTTTGCTCCCCACGCTTTCGAGCCTCAGCGTCAGTAATGGACCAGTATGTCGCCTTCGCCACTGGTGTTCTTCCGAATATCTACGAATTTCACCTCTACACTCGGAGTTCCACATACCTCTTCCATACTCAAGATAGCCAGTATCAAAGGCAATTCCAAGGTTGAGCCCTGGGCTTTCACCTCTGACTAAACTATCCGCCTACGCTCCCTTTAAACCCAATTGTAGTC
+
CCCCCGGGGGGGGGGGGGGGGGGGGGGGGGGGGGGGGGGGGGGGGGGGGGDCGGGFGGGGGFFGGGGGGGGGGGGGGGGCGGGGGGFGGGGGGGGGEDFGGGGGGGGGGGGGGGGFGFGGFGGDGDEGGGGGFFGGGFGFFGGFGFGFGFGGG8FFD?DFFGFGBFDDFFFFFECFFFGFFE?C?FCDFG?F?EE9+*78@)8>719C5@BEEEFG=FDD):)3-4@F9C)*1/758(8:@.*19@?
@M00200:205:000000000-AKKM3:1:1101:9583:11496 2:N:0:1
TACGGGGGTATCTAATCCTGTTTGCTCCCCACGCTTTCGAGCCTCAGCGTCAGTAATGGACCAGTATGTCGCCTTCGCCACTGGTGTTCTTCCGAATATCTACGAATTTCACCTCTACACTCGGAGTTCCACATACCTCTTCCATACTCAAGATAGCCAGTATCAAAGGCAATTCCAAGGTTGAGCCCTGGGCTTTCACCTCTGACTAAACTATCCGCCTACGCTCCCTTTACACCCCATTGTAGTC
+
CCCCCGGGGGGGGGGGGGGGGGGGGGGGGGGGGGGGGGGFGGGGGGGGGGGGGGGGGGGGGGFGGGGGGGFGGGGGGGGGGGGGGGGGGGGGGGGEGGGGGGGGGGGGGGGGGGGFGGGGGGFDGGGGGGGGCF8CEFGEFEGFGFGFGFGGGGFFFGGFFFFG>F8A?GFFFFFFF7CFCECCAFGFFGF>CGFFFE;CEFBB46*86>B?AFGGFFEF@B9;>E6?CF;7CC33B(/,>C<)7..
@M00200:205:000000000-AKKM3:1:1101:29114:11532 2:N:0:1
TACGCGGGTATCTAATCCTGTTTGATCCCCACGCTTTCGTGCCTCAGCGTCAATAATACCATAGTAAGCTGCCTTCGCAATCGGTGTTCTGTGACATATCTATGCATTTCACCGCTACTTGTCACATTCCGCCTACCTCTAGTATATTCAAGCTCATCAGTATCAAAGGCACTGCGATGGTTGAGCCACCGTCTTTCACCCCTGACTTAATAAGCCGCCTACGCACCCTTTACGCCCAATTGTAGTC
+
C@CCCGDEGG@E<FGGGGGGGGGGGGGCDGFGGGGGGGGGCGGFFF8FEFECGEFGGGFFGF<F<FEGGAFDGGGGGEGGGGGDGECFGGGFFCCFG<8FFEGGF,EEGGGGFDGFGC?FGGGFFFGGG8,6@>8ECFFFFGGF8DFEC78=BFDFFFG+6D7=C;FA586DFEFF>?C5FG>?0DAAFGCABFGGF5=CC):5:EFF5:<E*8DF4CB457@4(4?C99;CC?(:E2054)17)1<
@M00200:205:000000000-AKKM3:1:1101:15186:11538 2:N:0:1
TACAAGGGTATCTAATCCTGTTTGCTCCCCACGCTTTCGCGCCTCAGCGTCAGTTACAGTCCAGAGAGCCGCCTTCGCCACTGGTGTTCCTCCACATCTCTACGCATTTCACCGCTACACGTGGAATTCCGCTCTCCTCTTCTGCACTCAAGTCTCCCAGTTTCCAGTGCGTCACGGGGTTGAGCCCCGCACTTAGACACCAGACTTAAGAAACCGCCTGCGCGCACTTTAAGCCCAATTGTAGTC
+
CCCCCGGGGGGGGGGGGGGGGGGGGGGGGGGGDGGGGGGGGGGGGGGGGGGGGGGGGGGGGGGGGGGGGGGGGGGGGGGGGGGGGGGGGGGGGGGGGGGGGGGGGGGGGGGGGGGFGGGGGGGGGFGGGGGGGGGFGFGFFGGFGFGFGFGFFFGF;BFFFFFGFFGGFGBFFFFFE>CBEECCFGGDDD9AFFFGC=FFFFBBB:4:*>EE:DC=>DB?@;9>9:8<4DA)64:?F?<)8<>>AB
@M00200:205:000000000-AKKM3:1:1101:25711:11559 2:N:0:1
TACGGGGGTATCTAATCCTGTTTGCTACCCACGCTTTCGAGCCTCAGTGTCAGTTACAGTCCAGAGAGCCGCTTTCGCCACCGGTGTTCCTCCATATATCTACGCATTTCACCGCTACACATGGAATTCCACTCTCCTCTACTGCACTCAAGTCTAACAGTTTCCAATGCACACAATGGTTGAGCCACTGCCTTTTACATCAGACTTATTAAACCACCTGCGCTCGCTTTACGCCCAATTGTAGTC
+
CCCCCGGGGGGGGGGGGGGGFGGGGGGFGFFFGGGGGGGGGEEGGGGGGGGGGGGGGGGGGGGGGGGGGFGGGGFGGGGGGGGGGGGGGGGGFGFFGGGFFGFGGGGGGGGGCEGFGGGGGGGGGGGFFGGFGG?8DF8:DFGFGFGF8DFFGGGFFDF?,?>D99CFFGFFCBE*@C+BCG7FFGGFAFFFFCFFFFGFEE@3;B*9A6AAEEFGBCFB(822(:?CGG9EF093*,6C@E?6?C
@M00200:205:000000000-AKKM3:1:1101:15765:11623 2:N:0:1
TACTAGGGTATCTAATCCTGTTTGCTACCCACGCTTTCGAGCCTCAGTGTCAGTTACAGTCCAGAGAGCCGCTTTCGCCACCGGTGTTCCTCCATATATCTACGCATTTCACCGCTACACATGGAATTCCACTCTCCTCTACTGCACTCAAGTCTAACAGTTTCCAATGCACACAATGGTTGAGCCACTGCCTTTTACATCAGACTTATTAAACCACCTGCGCTCGCTTTATACCCAATTGTAGTC
+
CCCCCGGGGGGGGGGGGGGGGGGGGGGGGGGGGGGGGGGGGGGGGGGGGGGGGGGGGGGGGGGGGGGGGGGGGGGGGGGGGGGGGGGGGGGGGGGFFFGGGGGGGGGGGGGGGGGFGGGGGFGGGGGGGGGGGGGDFFGFFGGFGFGFGFDDGGGFFGFFFFFGEFGGBGFFFFF5DF?FGGGG?FGFFGFFFGGGFFGFFEFFECE*CEFCEFFFFGFFB>=?AC>4CFEFCEAE925CEFECE<
@M00200:205:000000000-AKKM3:1:1101:28383:11668 2:N:0:1
TACTGGGGTATCTAATCCTGTTTGCTCCCCACGCTTTCGCGCCTCAGTGTCAGTTACAGACCAGACAGTCGCCTTCGCCACTGGTGTTCCTCCAAATCTCTACGCATTTCACCGCTACACTTGGAATTCCACTATCCTCTTCTGCACTCAAGTTCCCCAGTTTCCAATGACCCTCCCCGGTTGAGCCGGGGGCTTTCACATCAGACTTAAGGAACCACCTGCGCGCGCTTTACACCCAGTTGTAGTC
+
CCCCCGGGGGGGGGGGGGGGGGGGGGGGGGGGGGGGGGGGGGGGGGGGGGGGGGGGGGGGGFG,CF@FGGGGGGGGFGGGGGGGGGGGFFGGGGGGGGGGGFGGG6:FFGGGGGGFGGGGGGGCFFGGGFGGGGFGGFGFFFFFGFFB668DEGGF5DFDGGBGFFFFFFFFFFF5AECEGG>FAFG5@DD>AGFGFEFE?>@=3>EFF**.>:FGFGBFE@BF;=DDG*()6)):C(43<AAFFAB
@M00200:205:000000000-AKKM3:1:1101:17079:11696 2:N:0:1
TACTGGGGTATCTAATCCTGTTCGCTCCCCACACTTTCGCTCCTCAGCGTCAGGATATTCCCAGAGAACCGCCTTCGCCACCGGTGTTCCTCCTGATATCTGCGCATTTCACCGCTACACCAGGAATTCCGTTCTCCCCTGAATACCTCTAGTCTGCCCGTATCGGAAGCAAGCCAGGTGTTAAGCACCTGGTTTTCACTCCCGACGCGACAAACCGCCTACGAGCCCTTTAAACCCAGTTGTAGTC
+
CCCCCGGGGGGGGGGGGGGGGGGGGGGGGGGGGGGGGGGGGGGGGGGGGGGGGGGGGGGGGGGGGGGGGGDGGGGGGGGGGGGGEGGGGGGGGGGGGGGGGGGGGGGGGGGGGGGFGGGGGGGGGGGGGGGGGGGGGFEBFFFFGFGEFFGGGGGFFFFEGDFGFFDGFGF5ACFFFAFFGG7EFGGFFGGFFFGGFC?*8B>A>A>>>>FFB;FCBGF@D@DE?EDG4C:>997(;1:(4A9ABFA
@M00200:205:000000000-AKKM3:1:1101:21469:11809 2:N:0:1
TACTAGGGTATCTAATCCTGTTTGCTCCCCACGCTTTCGAGCCTCAGCGTCAGTAATGGACCAGTATGTCGCCTTCGCCACTGGTGTTCTTCCGAATATCTACGAATTTCACCTCTACACTCGGAGTTCCACATACCTCTTCCATACTCAAGATAGCCAGTATCAAAGGCAATTCCAAGGTTGAGCCCTGGGCTTTCACCTCTGACTAAACTATCCGCCTACGCTCCCTTTATACCCAATTGTAGTCAGAC
+
CCCCCGGGGGGGGFGGGGGGGGGGGGGGGGGGGGGGGGGGGGGGGGGGGGGGGGGGGGFGGGFGGGGGGGGGGGGGGGGGGGGGGGGGGGGGGGGGGGGGGGGGGFGGGGGGGGCFGGGGGF7+@BCGGGGGGGGGGFGFFGGFGFGE6D,+4?DBFFDFGGEGFB=D*=FDFDFFFFF?FGGGFDDFFD8DFEDFFCGFFFB5ACA;=)@EFFGG5CDA5:)<ADDG*:56<4E4D.)7*7@4@?C86*)
@M00200:205:000000000-AKKM3:1:1101:16065:11810 2:N:0:1
TACAAGGGTATCTAATCCTGTTTGCTCCCCACGCTTTCGAGCCTCAGCGTCAGTAATGGACCAGTATGTCGCCTTCGCCACTGGTGTTCTTCCGAATATCTACGAATTTCACCTCTACACTCGGAGTTCCACATACCTCTTCCATACTCAAGATAGCCAGTATCAAAGGCAATTCCAAGGTTGAGCCCTGGGCTTTCACCTCTGACTACACTATCCGCCTACGCTCCCTTTAAACCCAGTTGTAGTC
+
CCCCCGGGGGGGGCGGGGGGGGGGGGGGGGGGGGGGGGGGFEGGGCFGGGGDGGGDFGGFGGGGGGGGGGGGGGGGGGGGGGGGGGGGGGGGGGGCGGGGGGGGCGGGGGGGGGGFCFGFGGCGCGCFFFEAFGFFGFCEFGGFGCGFGFD6DFCFCGGFF+;FEF8DBGFFFEB?DCCDFCD8?FGFFGEAFGGFFEDCCCC@@E@A)0=*:AGF55<)=@ADDGFGFC:=<**5=99(98*19CC
@M00200:205:000000000-AKKM3:1:1101:20524:11814 2:N:0:1
TACCAGGGTATCTAATCCTGTTTGCTCCCCACGCTTTCGAGCCTCAGCGTCAGTAATGGACCAGTATGTCGCCTTCGCCACTGGTGTTCTTCCGAATATCTACGAATTTCACCTCTACACTCGGAGTTCCACATACCTCTTCCATACTCAAGATAGCCAGTATCAAAGGCAATTACAAGGTTGAGCCCTGGGCTTTCACCTCTGACTAAACTATCCGCCTACGCTCCCTTTATGCCCAATTGTAGTC
+
CCCCCGGGGGGGGGGGGGGGGGGGGGGGGGGGGGGGGGGGGGGGGGGGGGGGGGGGGGGGGGGGGGGGGGGGGGGGGEGGGGGGGGGGGGGGGGGGGGGGGGGGGCFFGGGGGGFFGGGGGGGGGGGGGGGGGFGFEFGFFDGFGFGFGFC?FFGFFGGFGGFGFFGGBF5DFB+=DFGBGGGGFFFFFFFFFGC?<EF@55@)78AC=EFFFFGC=CD88@5?@E>GF>@EFFE=C)>BC:/>??E
@M00200:205:000000000-AKKM3:1:1101:19777:11820 2:N:0:1
TACCAGGGTATCTAATCCTGTTTGCTCCCCACGCTTTCGAGCCTCAGCGTCAGTTACAGACCAGAGAGTCGCCTTCGCCACTGGTGTTCCTCCACATATCTACGCATTTCACCGCTACACGTGGAATTCCACTCTCCTCTTCTGCACTCAAGTTCTCCAGTTTCCAATGACCCTCCCCGGTTGAGCCGGGGGCTTTCACATCAGACTTAAAGAACCGCCTGCGCTCGCTTTAAACCCAGTTGTAGTCCGAT
+
CCCCCGGGGGGGGGGGGGGGGGGGGGGGGGGGGGGGGGGGGGGGGGGGGGGGGGGGGGGGGGGGGGGGGGGGGGGGGGGGGGGGGGGGGGGGGGGGGGGGGGGGGGGGGGGGGGGFGGGGGGGGGGGGGGGGGGGGGFGFFGGFGFGFGFFFGGGFCGGFEFEGFFGGFGFEFDFFFFGFFGGGF?CEEDGAEGGFA4@CEFF=BFF548C4@=FGBDE?@@9>6C37/:1CAAFFG?2.444)4.-)(4(
@M00200:205:000000000-AKKM3:1:1101:17197:11834 2:N:0:1
TACTGGGGTATCTAATCCTGTTTGCTACCCACGCATTCGAGCCTCAGTGTCAGTTACAGTCCAGAGAGCCGCTTTCGCCACCGGTGTTCCTCCATATATCTACGCATTTCACCGCTACACATGGAATTCCACTCTCCTCTACTGCACTCAAGTCTACCAGTTTCCAATGCACACAATGGTTGAGCCACTGCCTTTTACATCAGCCTTATTAAACCACCTGTGCTCGCTTTCAGCACACTCGTAATC
+
CCCCCFGGGGGGGGGGGGGFGGGGGGGGGGGEGG:FEFFFGGGGGGGFEGGGGGGGGGGGGGGDGFGGGGGDGGGGEGGGGGGGGGGC@EGGGGGAFFGGFGGGG8CC=EAEGGGD8FDGG?C8FFFCFGCGGGGFDDE:FGG+3@D5A912@BDE+7+96=*+0CCF5@9=9D55?8+4C>DC58DDD69FFC<:+:CCEE@))5*0;CC*A@6D>*;)*)*4:*:4@F*/21*06))(075(5@
@M00200:205:000000000-AKKM3:1:1101:24181:11870 2:N:0:1
TACTCGGGTATCTAATCCTGTTCGCTCCCCACACTTTCGCTCCTCAGCGTCAGGTAATGCCCAGAGAACCGCCTTCGCCACCGGTGTTCCTCCTGATATCTGCGCATTTCACCGCTACACCAGGAATTCCGTTCTCCCCTGCATACCTCCAGTCTGCCCGTATCGAAAGCAAGCCAGGTGTTAAGCACCTGGTTTTCACTCCCGACGCGACAAACCGCCTACGAGCCCCTTAAACCCAATTGTAGTC
+
CCCCCGGGGGGGGGGGGGGGGGGGGGGGGGGGGGGGGGGGGGGGGGGGGGGGGGGGGGGGGGGGGGGGGGGGGGGGGGGGGGGGGEGGGGGGGGGGGGGGGGGGGGGGGGGGGGGFGGGGGGGGFGGFGGGDFGGFGDGFFGGFGFGFGFGFCFGFFFGFGDBF)@8?AGFFFFAFF??CFGGGACCFFGFA*9:D+/<6;==BAB@2@=@BF@G56C>/1(132CBF*7:0>2).A0:1<)6A45:
@M00200:205:000000000-AKKM3:1:1101:8605:11888 2:N:0:1
TACAGGGTATCTAATCCTGTTTGCTCCCCACGCTTTCGAGCCTCAGCGTCAGTAATGGACCAGTATGTCGCCTTCGCCACTGGTGTTCTTCCGAATATCTACGAATTTCACCTCTACACTCGGAGTTCCACATACCTCTTCCATACTCAAGATAGCAAGTATCAAAGGCAATTCCAAGGTTGAGCCCTGGGCTTTCACCTCTGACTAAACTATCCGCCTACGCTCCCTTTATACCCAATTGCAGTC
+
CCCCCGGGF8CFFG9<FFGFFGFFFFFGGGGCCCFGEEGGGEFG@FFFB@F@CAFGGGCFEGFFGGEEFG@FFG9DFGG:FFGGFAFGGFFGGGGGFADCFGGFG8FG=FFGFG,9DFGBFGGEFBFCAEEGGGFEEFGEFGGFG*=>FFG7=+=D+@DFFFD+;D9DFFFEFD7DFF6DFEDDFFGBF?+*;FF777E*101>7*;:@B767=D5);?AFDF5<E?7FG*:6A:>,7)/7*/00(
@M00200:205:000000000-AKKM3:1:1101:11689:11899 2:N:0:1
TACTCGGGTATCTAATCCTGTTTGCTCCCCACGCTTTCGAGCCTCGGCGTCAGTAATGGACCAGTATGTCGCCTTCGCCACTGGTGTTCTTCCGAATATCTACGAATTTCACCTCTACACTCGGAGTTCCACATACCTCTTCCATACTCAAGATAGCCAGTATCAAAGGCAATTCCAAGGTTGAGCCCTGGGCTTTCACCTCTGACTAAACTATCCGCCTACGCTCCCTTTAAACCCAGTTGTAGTC
+
CCCCCGGGGGGGGGGGGGGGGGGGGGGGGGGGGGGGGGGGGGGGGGGGGGGGGGGGGGGGGGGGGGGGGGGGGGGGGGGGGGGGGGGGGGGGGGGGGGGGGGFFGGGGGGGGGGGFGGGFDFFGFGGGGGGGGGGGGFFFFGGFGFGFGFGGGGGFFGGFGGEGDFGGFGFDFFFFFFGFGG6DFDGFFGFFFFGGF@EEFFFFEEEE:=EAEEGGFGBA@@AEFGFGGGFFFE*5;5>B?C?CCC<
@M00200:205:000000000-AKKM3:1:1101:2629:11927 2:N:0:1
TACTGGGGTATCTAATCCTGTTTGCTCCCCACGCTTTCGAGCCTCAGCGTCAGTAATGGACCAGTATGTCGCCTTCGCCACTGGTGTTCTTCCGAATATCTACGAATTTCACCTCTACACTCGGAGTTCCACATACCTCTTCCATACTCAAGATAGCCAGTATCAAAGGCAATTCCAAGGTTGAGCCCTGGGCTTTCACCTCTGACTAAACTATCCGCCTACGCTCCCTTTACACACACTTGTAGTC
+
CCCCCGGGGGGGGGGGGGGGGGGGGGGGGFGGGGGGGGGGGGGFGGGGGGGGGGGGGGGGGGGGGGFGGGGGGGGGGGGGG8AEGGGGGGGGGGGGGGGG8DEDFFGG8FGGGGGFGGGGCFGCFEG8FFGGGFGGGFGBDE;DGFGCDF,=D8D8FGGFF+39DDFGFGFBB*+=DD?DFFFGFFG?FD1?FGGGFCFE<5CECAC7@EC@FC9@);@58@A?AGEF*;B**1>*=>(5>=CE**1
@M00200:205:000000000-AKKM3:1:1101:25404:11928 2:N:0:1
TACAAGGGTATCTAATCCTGTTCGCTCCCCACACTTTCGCTCCTCAGCGTCAGGTAATGCCCAGAGAACCGCCTTCGCCACCGGTGTTCCTCCTGATATCTGCGCATTTCACCGCTACACCAGGAATTCCGTTCTCCCCTGCATACCTCCAGTCTGCCCGTATCGAAAGCAAGCCAGGTGTTAAGCACCTGGTTTTCACTCCCGACGCGACAAACCGCCTACGAGCCCTTTATACCCAGTTGTAGTC
+
CCCCCGGGGGGGGGFGGGGGGGGGGGGGGGGGGGGGGGGGGGGGGGGGGGGGGGGGGGGGGGGGGGGGGGDGGGGGGGGGGGGGGGGFGGGGGGGGGGGGGGGGGGDGGGGGGGGFGDGGGFGG@C?FFEGGGGGG8FGFFGGFGFGE7@DDGGGFFEFEGGFGF9DG>FFEFFFFF??5@CF7CFGFFFGFFGGF><FFF=BFFAF=@=9B1=EG@GED(/15<57<5*)).5)-<34.64<2).4
@M00200:205:000000000-AKKM3:1:1101:9001:11962 2:N:0:1
TACCGGGGTATCTAATCCTGTTTGCCCCCCACGCTTTCGAGCCTCAGCGTCAGTAATGGACCAGTATGTCGCCTTCGCCACTGGTGTTCTTCCGAATATCTACGAATTTCACCTCTACACTCGGAGTTCCACATACCTCTTCCATACTCAAGATAGCCAGTATCAAAGGCAATTCCAAGGTTGAGCCCTGGGCTTTCACCTCTGACTAAACTATCCGCCTACGCTCCCTTTAAACCCAATTGTAGTC
+
CCCCCGGGGGGGGGGGGGGGGGGGG,FFGGGGGGGGGGGGGGGGGGGGGGGGGGGGGGGGGGGGGGGGGGGGGGGGGGGGGGGGGGGGGGGGGGGGGFGGGGGGGFGGGGGGGGGFGGGGGGGGFEGGGGGGGGGGGFGFFGGFGFGEFFG6FGGFFGGFGGEFFDFGFGFFFBDFF9F5FFGFFGGFFGGFFFGGFFECFFF)8E;EBFFCFFGGFFFFA@=69CEG8;5C/8@=CF?(;@6?35)
@M00200:205:000000000-AKKM3:1:1101:26458:11975 2:N:0:1
TACTAGGGTATCTAATCCTGTTTGCTCCCCACGCTTTCGAGCCTCAGTGTCAGTTACAGGCCAGAGAGCCGCTTTCGCCACCGGTGTTCCTCCATATATCTACGCATTTCACCGCTACACATGGACTTCCACTCTCCTCTCCTGCACTCAAGTCTACCAGTTTCCAATGCATACAATGGTTGAGCCACTGCCTTTTACACCAGACTTAATAAACCACCTGCGCTCGCTTTAAGCCCCATTGTAGTC
+
CCCCCGGGGGGGGGGGGGGGGGGGGGGGGGGGGGGGGGGGDCGGGGGGGGGGGGGGGGGGGFGGGGGGGGGGGGGGGGGGGGGGGEGGGGGGGGGFGGGGGGGGGGGGGGGGGGGDGGGGGGGGF,@DGGGGGGGGGFG76FGFGFGFGFFDFFFFFDDFDGEG79FGFGFDFDF5DFDDFGCCFFGFFFGFFGGCFECEC=5)=@07*@7ACEGF1<?58)5*54@7FF*/8@35*::EF7C??F
@M00200:205:000000000-AKKM3:1:1101:20639:11989 2:N:0:1
TACAGGGGTATCTAATCCTGTTTGCTACCCACGCTTTCGAGCCTCAGTGTCAGTTACAGTCCAGAGAGCCGCTTTCGCCACCGGTGTTCCTCCATATATCTACGCATTTCACCGCTACACATGGAATTCCACTCTCCTCTACTGCACTCAAGTCTAACAGTTTCCAATGCACACAATGGTTGAGCCACTGCCTTTTACATCAGACTTATTAAACCACCTGCGCTCGCTTTACGCCCAATTGTAGTC
+
CCCCCFGGGGGGGGGGGGGGGGGGGGGG<FGGGGGGGGGGGGGGGGGGGGGGGGGGGGGGG8FGGGGGGGGGGGGGGGGGEFGGFFGGGGGGGGGGGGGFGGGGGGGGGGFGGGGFGFGFGGGGGGAFGGDGGGGGGFGFFGGFGFFEGFFFGD@<DEGF:=*=9EGGFGDDBDEFFFAFFEGGFFEFFFGBACFCFCEEF@EFC5*7CEC5;C,58C*=8@2:>@D>GG4@>=-(:50*.8??>?
@M00200:205:000000000-AKKM3:1:1101:10787:12011 2:N:0:1
TACTGGGGTATCTAATCCTGTTCGCTCCCCACACTTTCGCTCCTCAGCGTCAGGTAATGCCCAGAGAACCGCCTTCGCCACCGGTGTTCCTCCTGATATCTGCGCATTTCACCGCTACACCAGGAATTCCGTTCTCCCCTGCATACCTCCAGTCTGCCCGTATCGAAAGCAAGCCAGGTGTTAAGCACCTGGTTTTCACTCCCGACGCGACAAACCGCCTACGAGCCCTTTACGCCCAATTGTAGTC
+
CCCCCGGGGGGGGGGGGGGGGGGGGGGGGGGGGGGGGGGGGGGGGGGGGGGGGGGGGGGGGGGGGGGGGGGGGGGGGGGGGGGGFGGGGGGGGGGGGGGGGGGGGGGGGGGGGGGFGGGGGGGGFGGFGGGGGGGGCFEDFGGFGFGFGFGFFG8FFDGFGGFGFFFGEGFFF=FFF:CFGEFGFFGFAGGFFCFFFFGEBBDA9=BB=9>B0=F@19><?@DFFGFGDF?BF2:(:8,4:74<>:A
@M00200:205:000000000-AKKM3:1:1101:14593:12012 2:N:0:1
TACGGGGGTATCTAATCCTGTTTGCTCCCCACGCTTTCGAGCCTCAGTGTCAGTTACAGGCCAGAGAGCCGCTTTCGCCACCGGTGTTCCTCCATATATCTACGCATTTCACCGCTACACATGGAATTCCACTCTCCTCTCCTGCACTCAAGTCTACCAGTTTCCAATGCATACAATGGTTGAGCCACTGCCTTTTACACCAGACTTAATAAACCACCTGCGCTCGCTTTAAACCCAATTGTAGTC
+
CCCCCGGGGGGGGGGGGGGGGGGGGGGGGGGGGGGGGGGGGGGGGGGGGGGGGGGGGGGGGFFGGGGGGGGGGDGGGGGGGGGGGGGGGGGGGGGGGGGGGGGGGGGGFGGGGGGFGGGGGGGGFEAFFFGGGGGGGFGFFGFFGFGEFFD?DFGFFEFFEGFGEFG75DFEFFFFFFFFFCDGFFGFA7?FFGGFFEGFFBF4@F466ACE;BCG=7?B=@=8=8:5<FC<CE@;8(39=C<??)
@M00200:205:000000000-AKKM3:1:1101:23723:12029 2:N:0:1
TACTCGGGTATCTAATCCTGTTTGCTCCCCACGCTTTCGAGCCTCAGCGTCAGTAATGGACCAGTATGTCGCCTTCGCCACTGGTGTTCTTCCGAATATCTACGAATTTCACCTCTACACTCGGAGTTCCACATACCTCTTCCATACTCAAGATAGCCAGTATCAAAGGCAATTCCAAGGTTGAGCCCTGGGCTTTCACCTCTGACTAAACTATCCGCCTACGCTCCCTTTACACCCACTTGTAGTC
+
CCCCCGGGGGGGGGGGGGGGGGGGGGGGGGGGGGGGGGGGFGGGGGGGGGGGGGGGGGGGGGGGGGGGGGFGGGGGGGGGGGGCGGDGGGGGGGGGGGGGGGGGGGGGFGGGGGGFGGGGGGFEFEGGGGGGGGGEG7EEFCFFGFFFGFFGGFGFFGGFGGFGFD?DFCFBDEFFFFF5FDD?DEDFFDFDFGGGFEFEFFBB*:5=C@C50;@@A>AAF@D>AEAFF8)*:6>3CB(8@=;C575
@M00200:205:000000000-AKKM3:1:1101:12724:12029 2:N:0:1
TACTAGGGTATCTAATCCTGTTTGCTCCCCACGCTTTCGAGCCTCAGCGTCAGTAATGGACCAGTATGTCGCCTTCGCCACTGGTGTTCTTCCGAATATCTACGAATTTCACCTCTACCCTCGGAGTTCCACATACCTCTTCCATACTCAAGATAGCCAGTATCAAAGTCAATTCCAAGGTTCATCCCTGGGCTTTCACCTCTGACTAAACTCTCCTCCTACGCTCCCTTTAAACCCACTTGTCGTC
+
A,AC<;,CFGGGG9FGGGGCFGGGGGGGGG8FEGGGGGGGGGGGGF@FEDGGGGGGGGDFGG8FGGGGGG,BFGGGGGGGGGGGGGGGGGGDGGGGGGGGF=F7,DCFGGGGGGGFDF9ADDEEFGGGGG,=+=DEFFGFFGG7D+DEFFGGGF+5=F+*@=DFFFGG7FFCFEFFFFG5ED+++7A?9DDFFCC=F*@@68@@EF5=<C8C*;@:*;A)*3:B8AAFF8):EC@9CFD=;A:3(65
@M00200:205:000000000-AKKM3:1:1101:20327:12037 2:N:0:1
TACGCGGGTATCTAATCCTGTTCGCTCCCCACACTTTCGCTCCTCAGCGTCAGGTCATTCCCAGAGAACCGCCTTCGCCACCGGTGTTCCTCCTGATATCTGCGCATTTCACCGCTACACCAGGAATTCCGTTCTCCCCTGAATACCTCTAGTCTGCCCGTATCGGAAGCAAGCGCCGTGTTAAGCACGGTGTTTTCACTCCCGACGCGACAAACCGCCTACGAGCCCTTTAAACCCAATTGTAGTCAGAC
+
CCCCCGGGGGGGGGGGGGGGGGGGGGGGGGGGGGGGGGGGGFFFGFGGGGGGGGGGGGGGGGGGGGG?GGEDFGEGGEFFGGGGGGGGGGGGGGGFGGGGGFFGGGGGGGGAFGGFGDGFGGFGGFGGGGGFFFFCFFEF?G??FDGFFDC7EGFFFGGDEGFGAFGG>DFEFFFEFFGFCEG@>7EFD4CFEGFGFF?485;9FF9B90:>>?FE(17-2(3)-:>3*2,6A).18-414<)56)66)))
@M00200:205:000000000-AKKM3:1:1101:17096:12050 2:N:0:1
TACGCGGGTATCTAATCCTGTTTGATCCCCACGCTTTCGTGCCTCAGCGTCAATAATACCATAGTAAGCTGCCTTCGCAATCGGTGTTCTGTGACATATCTATGCATTTCACCGCTACTTGTCACATTCCGCCTACCTCTAGTATATTCAAGCTCATCAGTATCAAAGGCACTGCGATGGTTGAGCCACCGTCTTTCACCCCTGACTTACTAAGCCGCCTACGCACCCTTTCAACCCAATTGTAGTC
+
CCCCCGGGGGGGGGGGGGGGGGGGGGGGGGGGGGGGGGGGGGGGGGGGGGGGGGGGGGGGGGFGGGGGGGGCGGGGGGGGGGGGGGGGGGFFGGGGGGGGGGGGGFGGGGGGGGGFGGGGGGGGGGGGGGGGGGGGGFGEFGGFG?FEGFF?FGGFFGGFGGFGEFCGFGFFFEFFFFD?FDDGFGFFFGGFFGGGFF7@DFFF8@FFC8;AA@FGBGFFFFD4=CDG*90*9<93C@0,))15?)9
@M00200:205:000000000-AKKM3:1:1101:10383:12081 2:N:0:1
TACTGGGGTATCTAATCCTGTTTGCTACCCACGCTTTCGAGCCTCAGTGTCAGTTACAGTCCAGAGAGCCGCTTTCGCCACCGGTGTTCCTCCATATATCTACGCATTTCACCGCTACACATGGAATTCCACTCTCCTCTACTGCTCTCAAGTCTAACAGTTTCCAATGCACACAATGCTTGAGCCACTGCCTTTTACATCAGACTTATTAACCCCCCTGCGCTCGCTCTCTACCCACTTGTCATCATATC
+
CCCCCGGGGGFGFGGGGGGGGGGGGGGG?FFGGGGGGGG@FGGGGGGCFGG9F@EEFGG<FFGG9,,FGGGG7?FEFEGGG8@FF7?FFA;FGGGGG9EEDFGFFEDF,9DFGGGDGFGGFFG8FEEGG8FFDDDF8DGEBGCDA+=*?5,6@B8;9EDDED*=DFGAFGFDFF5*;+++8,06;DF?;8,;+=<C+1EAE5*3302*;*;;3*,3)3*54:5371)*****18.8,((**0))))))19)
@M00200:205:000000000-AKKM3:1:1101:16736:12101 2:N:0:1
TACCAGGGTATCTAATCCTGTTCGCTACCCACGCTTTCGCTCCTCAGCGTCAGGTAAGGCCCAGAGAGCCGCCTTCGCCACCGGTGTTCCTCCTGATATCTGCGCATTTCACCGCTACACCAGGAATTCCGTTCTCCCCTGCATACCTCCAGTCTGACCGTATCGAAAGCAAGCCAGGTGTTAAGCACCTGGTTTTCACTCCCGACGCGACAAACCGCCTACGAGCCCTTTACGCCCAGTTGCAGTC
+
CCCCCGGGCGGGGGGGGGGGGGGGGGGGGGGGGGGGGGGGGGGGGGGGGGGGGGGGGGGGFGGGGGGGGGGGGGGGGDGGGGGGGGFCFGFGGGGGGGGGGGGEFGGGGGGGGGGFGDGGGGGEGGC=BFGFCFDFDDEDFEFFGF?<FF8?EFFFFGGDEGDG=FGG>,ACFFFAF5*334=FFCGCFDGFF?7CFE=*.-<-5:=>FFFBFFGG@GF(;@DFDG>F*234A??;E0:7<A)549?
@M00200:205:000000000-AKKM3:1:1101:12864:12137 2:N:0:1
TACTAGGGTATCTAATCCTGTTTGCTCCCCACGCTTTCGAGCCTCAGCGTCAGTAATGAGCCAGTGTGTCGCCTTCGCCACTGGTGTTCTTCCGAATATCTACGAATTTCACCTCTACACTCGGAGTTCCACACACCTCTCTCATACTCAAGACACCCAGTATCAAAGGCAATTCCGAGGTTGAGCCCCGGGATTTCACCCCTGACTTAAATGTCCGCCTACGCTCCCTTTACACCCAATTGTAGTC
+
CCCCCGGGGGGGGGGGGGGGGGGGGGGGGGGGGGGGGGGGGGGGGGGGGEGGGGGGGGGGGGGGGGGGGGGGGGGGGGGGGGGGFGFGGGGGGGDGGGGGGGGGGGGGGGGFGGGFGGGGGGGGDDEGGGGGGGGGGFGEFGGFGFGFGFGGGGGF?EFFGGF8DFGFDFFFF<?FFEG5C=DGFFGF5DE5*9CFFEG@BAFFFE=ECE;EEEFDAGFFFB2425?F8:;39C8;E8?3;<ECFC3
@M00200:205:000000000-AKKM3:1:1101:22918:12180 2:N:0:1
TACCGGGGTATCTAATCCTGTTTGCTCCCCACGCTTTCGAGCCTCAGCGTCAGTAATGGACCAGTATGTCGCCTTCGCCACTGGTGTTCTTCCGAATATCTACGAATTTCACCTCTACACTCGGAGTTCCACATACCTCTTCCATACTCAAGATAGCCAGTATCAAAGGCAATTCCAAGGTTGAGCCCTGGGCTTTCACCTCTGACTAAACTATCCGCCTACGCTCCCTTTATCCCCAGTTGTAGTC
+
CCCCCGGGGGGGGGGGGGGGGGGGGGGGGGGGGGGGGGGGGGGGGGGGGEGGGGGGGGEGGGGGGGGGGGGGGGGGGGGGGGGGGGFGGGGGGGG@EDFGGGGCGFGGGFGGGGGFFFFGGGG7@BECGGFGFFFGG7FFFGGFGFGF6=DCFFGFFFFFGFFGD+?FDGFDF6?DFFG5F8DFFF8FFDFFADFGFEGFEFEF=ECEF5CE@EGG5C?=>@A4@EFGGC>4E5CBC((7**@478C
@M00200:205:000000000-AKKM3:1:1101:17278:12195 2:N:0:1
TACCGGGGTATCTAATCCTGTTCGCTCCCCATGCTTTCGCTCCTCAGCGTCAGTTAATGCCCAGAGACCTGCCTTCGCCATCGGTGTTCCTCCTGATATCTGCGCATTTCACCGCTACACCAGGAATTCCAGTCTCCCCTACATCCCTCTAGTCTGCCCGTACCCACCGCAGATCCGGAGTTGAGCCCCGGCCTTTCACGGCTGCCTCAGCAAACCCCCTACGAGCACTTTAAGCCCAATTGTACTCTGAC
+
CCCCCGGGGGGGGGGGGGFGGGGGGGGGGGGGGGFGGGGDEGGGGGGEGGGGGDFGGFG9FGGGGGGGGFGGGGGGGGGGCDGGGEFGGGGGGGGGGGGGGGGGGCG7DFGGACEFGGGGGGCGGBEGGGGGGGGGF5CD5DFF,*6DDFGFFDFFFFGFGDACDF>C5C58?EFFFEGBGG+BFF:0*;9**42=BAC>2=(((0*0(()*(/=*(25(,3()(*)222))7)).;?(0))).).)).-)
@M00200:205:000000000-AKKM3:1:1101:16859:12216 2:N:0:1
TACCCGGGTATCTAATCCTGTTTGCTCCCCACGCTTTCGCGCCTCAGCGTCAGAACCGGACCAGACAGCCGCCTTCGCCACTGGTGTTCTTGCGAATATCTACGAATTTCACCTCTACACTCGCAGTTCCGCTGTCCTCTTCCGGTCTCAAGCCAACCAGTATCGAAGGCAATTCTGTGGTTGAGCCACAGGCTTTCACCCCCGACTTAATCGGCCGCCTACGCGCCCTTTACGCCCAGTTGCAGTCCTGT
+
CCCCCGGGGGGGGGGGGGGGGGGGGGGGGGGGGGGGGGGGGGGGGGGGGGGGGC<FGGDDGGGGGFGGGCGGGGGGGGGGGGGGGGGGGGGFGGGGGFGGGGGGCFGGGGBGGGGFGGGFGDFDF@EFGGGGGGDGGFGFFGFFE9=>FFDGGG7**BDFGG@F53**:E6@AEFF>A;AFGGGFGGFFG>958EGFEGED@2>;;0;C49E;;CG9DE6(:(0-?>G59:9)(39E:(,..)5).().).
@M00200:205:000000000-AKKM3:1:1101:23664:12281 2:N:0:1
TACGCGGGTATCTAATCCTGTTTGCTCCCCACGCTTTCGCGCCTCAGTGTCAGTTACAGACCAGATAGTCGCCTTCGCCACTGGTGTTCCTCCAAATCTCTACGCATTTCACCGCTACACTTGGAATTCCACTATCCTCTTCTGCACTCAAGTCTCCCAGTTTCCAATGACCCTCCACGGTTGAGCCGTGGGCTTTCCCATCAGACTTAAGAAACCACCTGCGCGCGCTTTAAACCCAATTGTAGTC
+
CCCCCGGGGGGGGGGGGGGGGGGGGGGGGGGGGGGGGGGGGGGGGGGGGGGGGGGGGGGGGGGGGGGGGGDGGGGGGGGGGGGFGGGFFGGGGGGGGGGGGGGDGGGGGGGGGGGFGGGGGGGGGAAFGGGG?FFCFFGFFGGFGFGBCFFGGGGFFGGFF?FGDFGGFFFEFD?>5CDEFEGGAFGF?DC5?EGC;*<@EFE*.>5?*A;C*5B=BCEB@D(89E37)91474<(=;,(-344642
@M00200:205:000000000-AKKM3:1:1101:9641:12311 2:N:0:1
TACGGGGGTATCTAATCCTGTTTGCTCCCCACGCTTTCGAGCCTCAGCGTCAGTAATGGACCAGTATGTCGCCTTCGCCACTGGTGTTCTTCCGAATATCTACGAATTTCACCTCTACACTCGGAGTTCCACATACCTCTTCCATACTCAAGATAGCCAGTATCAAAGGCAATTCCAAGGTTGAGCCCTGGGCTTTCACCTCTGACTAAGCTATCCGCCTACGCTCCCTTTAAGCCCAATTGTAGTC
+
CCCCCGGGGGGGGGGGGGGGGGGGGGGGGGGGGGGGGGGGGGGGGGGGGGGGGGGGGGFFGGGGGGGGGGGGGGGGGGGGGGGGGGGGGGGGGGEEGGGGGFGGGGGGGGGGFFGFGGGGGGGGEGGFGGGGGFGDFFGFFGGFGFGFGFGGGDGBFFGFGGFGFFFG?F?B5CFFFAFAFGG6CF?5CFF?FFFGFCG@@93):ABCF4@E;EGG=FDF=@(:98?FC>@E33>@C(63<)9?)/6
@M00200:205:000000000-AKKM3:1:1101:13550:12315 2:N:0:1
TACACGGGTATCTAATCCTGTTTGCTCCCCACGCTTTCGAGCCTCAGCGTCAGTAATGGACCAGTATGTCGCCTTCGCCACTGGTGTTCTTCCGAATATCTACGAATTTCACCTCTACACTCGGAGTTCCACATACCTCTTCCATACTCAAGATAGCCAGTATCAAAGGCAATTCCAAGGTTGAGCCCTGGGCTTTCACCTCTGACTAAACTATCCGCCTACGCTCCCTTTAAACCCAATTGTAGTC
+
CCCCCGGGGGGGGGGGGGGGGGGGGGGGGGGGGGGGGGGGGGGGGGGGGGGGGGGGGGGGGGGGGGGGGGGGGGGGGGGGGGGGGGGGGGGGGGGGGFGGGGGGGGGGGGFGGFGFGGGGF?FGGGGGGGGGFGCFGFGEFGGFGFDEFFD6>DGFF,?DGFFGFDFFFGF<FEFFFFGFGGGGFFG?DDEFFGFGFCG@*):5AC8E5@E@6=E6=FD=ADF4>EDG*=BCE4.3*6(54>CC?*7
@M00200:205:000000000-AKKM3:1:1101:18087:12328 2:N:0:1
TACTGGGGTATCTAATCCTGTTCGCTCCCCACGCTTTCGCTCCTCAGCGTCAGTTACAGACCAGAGAGTCGCCTTCGCCACTGGTGTTCCTCCACATCTCTACGCATTTCACCGCTACACGTGGAATTCCACTCTCCTCTTCTGCACTCAAGTTTCCCAGTTTCCAATGACCCTCCCCGGTTGAGCCGGGGGCTTTCACATCAGACTTAAGAAACCGCCTGCGAGCCCTTTATGCCCAATTGTAGTC
+
CCCCCGGGGGGGGGGGGGGGGGGGGGGGGGGGGGGGGGGGGGGGGGGGGGGGGGGGGGGGGFGGGGGGGGGGGGGGGGGGGGGGGGGGGGFGGGGGGGGGGGFGGGGGGGGGGGGFGGGGGGGGEGGGFGGGGGGGGFGFFGGFGFGFFFGGGGDFFGGFFFEGEFCGFGD85=FFEFGEFEGDFGFD5D>DEDFCF<FF<EF:@EBECCE4C1EFBGF@=@6>@GFG<C>2<))-;?:(.))--:>
@M00200:205:000000000-AKKM3:1:1101:23296:12335 2:N:0:1
TACACGGGTATCTAATCCTGTTTGCTCCCCACGCTTTCGAGCCTCAGCGTCAGTAATGGACCAGTATGTCGCCTTCGCCACTGGTGTTCTTCCGAATATCTACGAATTTCACCTCTACACTCGGAGTTCCACATACCTCTTCCATACTCAAGATAGCCAGTATCAAAGGCAATTCCAAGGTTGAGCCCTGGGCTTTCACCTCTGACAAAACTATCCGCCTACGCTCCCTTTAAACCCAATTGTAGTC
+
CCCCCGGGGGGGGGGGGGGGGGGGGGGGGGGGGGGGGGGGGGGGGGGGGGGGGGGGGGGGGGGGGGGGGGGGGGGGGGGGGGGGGGGGGGGGGGGGGGGGGGGCCGGGGGGGGGGFGGGGGGFGGGGDGGGGFGGGGFGFFGGFG7FEDFGFGGGFFDFFFGFGEF?GB=?5D5DFFFDFGEDDFGF?FCE5AFGGFFGEF@E5*:**3:CEAEFEFFFFA45A2;@F4+69*07(=(63**8?4?4
@M00200:205:000000000-AKKM3:1:1101:19629:12349 2:N:0:1
TACGCGGGTATCTAATCCTGTTTGCTCCCCACGCTTTCGAGCCTCAGCGTCAGTAATGGACCAGTATGTCGCCTTCGCCACTGGTGTTCTTCCGAATATCTACGAATTTCACCTCTACACTCGGAGTTCCACATACCTCTTCCATACTCAAGATAGCCAGTATCAAAGGCAATTCCAAGGTTGAGCCCTGGGCTTTCACCTCTGACTAAACTATCCGCCTACGCTCCCTTTATGCCCAGTTGTAGTC
+
CCCCCGEGEGGGGGGGGGGGFFGGGGGGGGGGGGGGGGGGF:FDGGGFGGEG:FGGGEGGGFGGGFGGGGGGEGGGGGGGGGGGDGFCFGGGGGGGGGGGGCFGGGGFGGFFGGGFG9=<9=FG>EEGGGGGGGGGGFGFFAFFFFGEFFFFGFGFFGG5@DFGEFCGBEFDF<+DFF+*@C6CA6C5AFC?979CFEEEFF@CFFEA64;EEF?FDGFF226;@EFGD77*5*1044(/)755965
@M00200:205:000000000-AKKM3:1:1101:17212:12359 2:N:0:1
TACGGGGGTATCTAATCCTGTTTGCTCCCCACGCTTTCGAGCCTCAGCGTCAGTAATGGACCAGTATGTCGCCTTCGCCACTGGTGTTCTTCCGAATATCTACGAATTTCACCTCTACACTCGGAGTTCCACATACCTCTTCCATACTCAAGATAGCCAGTATCAAAGGCAATTCCAAGGTTGAGCCCTGGGCTTTCAACTCTGACTAAACTATCCGCCTACGCTCCCTTTATGCCCAGTTGTAGTC
+
CCCCCGGGGGGGGGGGGGGGGGGGGGGGGGGGGGGGGGGCFGGGGGGGGGDEEGGGGGGGGGGGGGGGGGGGGGGGGGGGGGGGFFGGGGDFGGGEGFGFGGGGGGGGGGGGGGGFGGCFGFGCFE8DFFEGGFGGGFGFFGGFGFGFGF,?FFG?F88*@D;9DC+@6=DBCCAFFC?:FFF6*51?F57CFGCC5=,;A@?4A=4AB9:<6AF@)3:92:@F2:8:0:3653;39434C4<C)1/
@M00200:205:000000000-AKKM3:1:1101:23176:12387 2:N:0:1
TACGGGGGTATCTAATCCTGTTCGCTCCCCACGCTTTCGCTCCTCAGCGTCAGTTACAGACCAGAGAGTCGCCTTCGCCACTGGTGTTCCTCCACATCTCTACGCATTTCACCGCTACACGTGGAATTCCACTCTCCTCTTCTGCACTCAAGTTTCCCAGTTTCCAATGACCCTCCCCGGTTGAGCCGGGGGCTTTCACATCAGACTTAAGAAACCGCCTGCGAGCCCTTTAAACCCAATTGTCGTC
+
CCCCCGGGGGGGGGGGGGGGGGGGGGGGGGGGGGGGGGGGGGGGGGGGGGGGGGGGGGGGGGGGGGGGGGGGGGGGGGGGGGGGGGGGGGGGGDFGGGGGGFGGGGGGGGDGGGGFGGFGGGGGG@EGGFFGGGGGGFGFFFAFGBFEGFFGBDFFFGGF,BEFEFGGFGFFF@FEE5D5FE7D4DGEE4EEFGGF9C@<)447<4@EFCE<C@GGFCB6(3()(:@5228)6681C?:B22))-4:
@M00200:205:000000000-AKKM3:1:1101:25736:12400 2:N:0:1
TACGGGGGTATCTAATCCTGTTTGCTCCCCACGCTTTCGAGCCTCAGCGTCAGTAATGGACCAGTATGTCGCCTTCGCCACTGGTGTTCTTCCGAATATCTACGAATTTCACCTCTACACTCGGAGTTCCACATACCTCTTCCATACTCAAGATAGCCAGTATCAAAGGCAATTCCAAGGTTGAGCCCTGGGCTTTCACCTCTGACTAAACTATCCGCCTACGCTCCCTTTAAACCCAATTGTAGTC
+
CCCCCGGGGGGGGGGGGGGGGGGGGGGGGGGGGGGGGGGGGGGGGGGGGGGGGGGGGGGGGGGGGGGGGGGGGGGGGGGEGGGGGGGGGGGGGGGGGGGGGFFGGGGGFGGGGGGFGGGGGGGGCEC8FGFGGGGEFBGFFGGDFFGFFFGGGGGBFFCDEGFFFF?9BFFFFFAA=3:@CFGGFGGFFC7C5@EGAEGFEBEBCE46=3>EECD8=4;25>2:9CBGCC3CEEF;E07@337?C5?
@M00200:205:000000000-AKKM3:1:1101:9523:12400 2:N:0:1
TACTGGGGTATCTAATCCTGTTTGCTCCCCACGCTTTCGCGCCTCAGCGTCAGTTACAGTCCAGAGAGCCGCCTTCGCCACTGGTGTTCCTCCACATCTCTACGCATTTCACCGCTACACGTGGAATTCCGCTCTCCTCTTCTGCACTCAAGTCTCCCAGTTTCCAGTGCGTCACGGGGTTGAGCCCCGCACTTAGACACCAGACTTACGAAACCCCCTGCGCGCGCTTTAAACCCCATTGTAGTC
+
CCCCCGGGGGGGGF@FGGGGGGGGGGGGGGGCGGGGGGGGGGGGGGGGGGGGGGFFFFGGGGGFGGGGCGGGGGGGGGGGGGFGGFGGGGGGG84<EFGGGGGGGGGGGGGGFGGFGGCFEGGEFGGGGGGGGGGGDDGFFGFFGFGFC*,6@BDFBGGF?F9DEFF=+8@DE=*3:99@FEGGFFGFFD>*?,=+:;C@=99=:75>*699@>C*(:),12706*5)*1)56>(258().64:<<
@M00200:205:000000000-AKKM3:1:1101:28737:12407 2:N:0:1
TACGGGGGTATCTAATCCTGTTTGCTACCCACGCTTTCGCACCTCAGTGTCAGTGTCAGTCCAGAAGGCCGCCTTCGCCACTGGTATTCCTCCCGATCTCTACGCATTTCACCGCTACACCGGGAATTCTACCTTCCTCTCCTGCACTCTAGCTTGACAGTTCCGGATGCCGTTCCCAGGTTGAGCCCGGGGCTTTCACAACCGGCTTATCAAGCCACCTACGCGCGCTTTAAACACAATTGTAGTC
+
CCCCCFGGGGGGGFGGGGGGGGGGGGGGGGGGDGGGGGGGEGGGDGCFGGGGGGGGGGGFFFGG9ECFG@FGGGGGGGGGDFGFFCGGGFGGFEGEEGGGGGGCFGGGGG;FGDGEGGGGGGDGCEGGGGGGGFGGGFF=FGGFFFG<?FDDFG+?FGGFGGEGAD7E5D5=?DF5@FDFFGFC6:EFFG*85CEGFFGC);;069@94)7<E@GGFGFD2(15(8)9)92).6>>C?(-6?94>AA
@M00200:205:000000000-AKKM3:1:1101:23451:12415 2:N:0:1
TACTGGGGTATCTAATCCCGTTTGCTCCCCTGGCCTTCGTGCCTCAGTGTCAGGAACTGCCCAGAGATCCGCCTTCGCAACTGGTCTTCCTCACGATATCTACGCATTTCACTGCTACACCGTGAATTCCGATCTCCTCTACAGTCCTCGAGTCACGCAGTATCCGGTGCAATTTCGGAGTTGAGCTCCGAGATTTCACACCAGACTGGCGTCACCACCTACGCACCCTTTACACCCAATTGTAGTC
+
CCCCCGGGGGGGGGGGGGGGGGGGGGGGGGGGGGGGGGGGGGGGGGGGGGGGGGGGGGGGGGGGGGGGGGGGGGGGGGGGGGGGGGGGGGGFGGFGGGGGGGGFGGGGGGGGGGGFGFFAFGGGGGGGGGGGGGGAFFFEFGGFDFDEGE8DFGGFF8>BGCEFFFGGFGFFFEFFFD6>FFCG5CFFFGGFDG7=B@:ACDDFFF@E9BADF=ED6??BEE2?@CEGC8@E61)6=,68C<65C)3
@M00200:205:000000000-AKKM3:1:1101:22837:12421 2:N:0:1
TACGGGGGTATCTAATCCTGTTTGCTCCCCACGCTTTCGAGCCTCAGCGTCAGTTACAGACCAGAGAGCCGCTTTCGCCACCGGTGTTCCTCCATATATCTACGCATTTCACCGCTACACATGGAATTCCACTCTCCCCTTCTGCACTCAAGTTTAACAGTTTCCAAAGCGAACAATGGTTAAGCCACTGCCTTTAACTTCAGACTTATTAAACCGCCTGCGCTCGCTTTACACCCAATTGTAGTC
+
CCCCCGGGGGGGGGGGGGGGGGGGGGGGGGGGGGGGGGGGGGGGFGGGGGGGGGGGGGGFGGGGGGGGGGGGGEGGGGGGFGGGGGGGGGGFGGGGGFFGFGGGGGGEGGGGGGGFGGGGGFGFGGGGFGGFDGF@8:@DFGGFGFGFDFFGEFFFBFGFGFEFEFGGFGFAD=59ACFFGGCGFFGFFFGFFCFCAEG<E4CFBB/>5C?EFFFEFGB70:0=?:>DFFEE?A66*(393<FA44
@M00200:205:000000000-AKKM3:1:1101:8343:12471 2:N:0:1
TACAGGGGTATCTAATCCTGTTTGATCCCCACGCTTTCGCACATCAGCGTCAGTTACAGACCAGAAAGTCGCCTTCGCCACTGGTGTTCCTCCATATCTCTGCGCATTTCACCGCTACACATGGAATTCCACTTTCCTCTTCTGCACTCAAGTTTCCCAGTTTCCAATGACCCTCCACGGTTGAGCCGTGGGCTTTCACATCAGACTTAAGAAACCGCCTACGCGCGCTTTAAACCCAGTCGTAGTCAGC
+
CCCCCGGGGGGFGFFCFDGGGGGGFGGGGGGGDGGGGGGEDGGGGGGGGGGGGFGGGGGGGDGGGGGGGGGGGGGGGGGGGGGGFGFEFGGGGGGGDGEFGGGGGGGGGGGFGE69DFGGGGGGGGGGGGFGGGGEGFGFFGGFGFGEFDAFEGFFFGDFFGEGFFGGFDF<BDF>FF>@FEDGFFCDECEFFFF?AEGFFBEF@BEFEFFFCCGGFGFF=BF:=CDG3>0;34;5C;1E)((/4277E)
@M00200:205:000000000-AKKM3:1:1101:25653:12481 2:N:0:1
TACGGGGGTATCTAATCCTGTTTGCTCCCCACGCTTTCGAGCCTCAGCGTCAGTAATGGACCAGTATGTCGCCTTCGCCACTGGTGTTCTTCCGAATATCTACGAATTTCACCTCTACACTCGGAGTTCCACATACCTCTTCCATACTCAAGATAGCCAGTATCAAAGGCAATTCCAAGGTTGAGCCCTGGGCTTTCACCTCTGACTAAACTATCCGCCTACGCTCCCTTTACGCCCAATTGTAGTC
+
CCCCCGGGGGGGGGGGGGGGGGGGGGGGGGGGGGGGGGGGGGGGGGGGGGGGGGGGGGGGGGGGGGGGGGGGGGGGGGGGDGGGGGGGGGGGGGEGGGGGGGGGG?FGGGGGGGDFGGGGGGGGGGGGGGGGGGGGGFGFFGGFGFGFGF@FGGGFFFGFGGEGFFGGBGFFFFFFFAFFGGGGFGGFFCGFFGGGFEGCEFFFEFFF@FFFFFG?DGF=@FF;=EBGFFFEE?;9E;08EFE3<CF
@M00200:205:000000000-AKKM3:1:1101:3720:12487 2:N:0:1
TACGGGGGTATCTAATCCTGTTCGCTCCCCACACTTTCGCTCCTCAGCGTCAGGATATTCCCAGAGAACCGCCTTCGCCACCGGTGTTCCTCCTGATATCTGCGCATTTCACCGCTACACCAGGCATTCCGTTCTCCCCTGACTACCTCTAGTCTGCCCGTATCGGAAGCAAGCCAGGTGTTAAGCACCTGGTTTTCACTCCCGACGCGACAAACCGCCTACGAGCCCTTTACCACCACTTGTACTCAGAC
+
CC@@C7FEFGAFFG<EEFGGGFGGGEGGGE@FGFECEDFGGGGGG,EGD@FFGGGCGDFGGEGFDF,BEFDEEGCFFC7FFGGG=FFFGGFFGGGFFFCFDFEEFCE:=EFGFEGFGG9DFDDB+=DAFFGCFGFFGFGF?D,<9?DEFFG?EFFC7E?>@98C9558?FF);=>FF>DF>?+2:DCFFFFFFE6CBCGCB3>2=>>6>0>B;1B8;GF?613)4E@D*9)6:)-7E:(2<4)6)-.))5.
@M00200:205:000000000-AKKM3:1:1101:4215:12507 2:N:0:1
TACTAGGGTATCTAATCCTGTTTGCTCCCCACGCTTTCGAGCCTCAGCGTCAGTAATGAGCCAGTGTGTCGCCTTCGCCACTGGTGTTCTTCCGAATATCTACGAATTTCACCTCTACACTCGGAGTTCCACACACCTCTCTCATACTCAAGACACCCAGTATCAAAGGCAATTCCGAGGTTGAGCCCCGGGATTTCACCCCTGACTTAAATGTCCGCCTACGCTCCCTTTATACCCACTCGTAGTCAGCT
+
CCCCCGGGGGGGGGGGGGCGGGGGGGGGGGCBFFGGGGGGGGGGGGGGGGGGGGGFGGFFGGGGFGFGGGEGEGGFFGGEGCFF<FGGGGDFGGEGGGGGGAFFG,ADFGGGGGGF7FEF;ECGCEGGFGFGGDDEG6?<@@F?DFGFGDGDGGDFDG6DFGEGFD?FFG5);DFF6*=*@@?F??F00@CDDCCFFCG@@>FFBEFECEC*/;DD=DD(5:2A@DEG4:;4<))?CE(,3((6(/?7)))
@M00200:205:000000000-AKKM3:1:1101:10267:12518 2:N:0:1
TACGAGGGTTTCTAATCCTGTTTGCTCCCCACGCTTTCGAGCCTCAGCGTCAGTAATGGACCAGTATGTCGCCTTCGCCACTGGTGTTCTTCCGAATATCTACGAATTTCACCTCTACACTCGGAGTTCCACATACCTCTTCCATACTCAAGATAGCCAGTATCAAAGGCAATTCCAAGGTTGAGCCCTGGGCTTTCACCTCTGACTAACCTATCCGCCTACGCTCCCTTTATCCCAATTGTAGTC
+
CCCCCGGGGGGGGGGGGGGGGGGGGGGGGGGGGGGGGGGGGGGGGGGGGGGGGGGGGGGGGGGGGGGGGGGGGGGGGGGGGGGGGGGGGGGFGGEFGGGCDGGGGGGGGGGGFGGFGGGGGGFG7CBGFGGGFGGEFFGFFGGFGFGEGFGGGGGFBFGF?FFGFFGG5DFFF5BFFFGFFF=D*=EDFGFFFGGGFFFE6=@EE76>6)09CFGDFGFFFFF45C:FCFB**/83<30/78<ECC
@M00200:205:000000000-AKKM3:1:1101:7223:12537 2:N:0:1
TACCCGGGTATCTAATCCTGTTTGCTCCCCACGCTTTCGCGCCTCAGCGTCAGAACCGGACCAGACAGCCGCCTTCGCCACTGGTGTTCTTGCGAATATCTACGAATTTCACCTCTACACTCGCAGTTCCGCTGTCCTCTTCCGGTCTCAAGCCAACCAGTATCGAAGGCAATTCTGTGGTTGAGCCTCAGGCTTTCACCCCCGACTTAACCGGCCGCCTACGCGCCCTTTACACCCAATTGTAGCC
+
CCCCCGGGGGGGGGGGGGGGGGGGGGGGGGGGGGGGGGGEGGGGGGGGGGGGD<DAE@G@F:FGCCGGGGGGGGEGGGGG7EFGFGGGGG8AFCCGEFGGGGGGGFFGFGGGGGGF?FA<E?>7==CEGFDGGCDGGFG7DFGEG?+8DFFFC++:@8DFFGFGA5?EBGFBFFFFF99AGFDGFG,*3*96>EFGFFFFFF@=03:;E<))6(=E9DF???BE(:7D/934:)4(236(5)5<:))
@M00200:205:000000000-AKKM3:1:1101:4918:12544 2:N:0:1
TACTGGGGTATCTAATCCTGTTTGCTCCCCACGCTTTCGAGCCTCAGCGTCAGTAATGAGCCAGTGTGTCGCCTTCGCCACTGGTGTTCTTCCGAATATCTACGAATTTCACCTCTACACTCGGAGTTCCACACACCTCTCTCATACTCAAGACACCCAGTATCAAAGGCAATTCCGAGGTTGAGCCCCGGGATTTCACCCCTGACTTAAATGTCCGCCTACGCTCCCTTTAAACCCAATTGTAGTC
+
CCCCCGGGGGGGGGGGGGGGGGGGGGGGGGGGGGGGGFGGGGGGGGGGGGGGGGGGGFGFGGGGGGGGGGGGGGGGGGGGGGGGGGGGGGGGGGGGGGGGGGGGGCGGGGGGGGGFGGGGGGGDFGG?FGGGDEGGGFGFFGG?FFGFGFGGGGFFFGGFGG>8;EGG*8DDFFCFD5DFFF6?CGC?D6>9?EFGFFGFBAD4BBEFCFF4AAEA9CD@F9():EEG<;34)6@;C?6DF<??EE5
@M00200:205:000000000-AKKM3:1:1101:28757:12545 2:N:0:1
TACTCGGGTATCTAATCCTGTTTGCTCCCCACGCTTTCGAGCCTCAGCGTCAGTAATGGACCAGTATGTCGCCTTCGCCACTGGTGTTCTTCCGAATATCTACGAATTTCACCTCTACACTCGGAGTTCCACATACCTCTTCCATACTCAAGATAGCCAGTATCAAAGGCAATTCCAAGGTTGAGCCCTGGGCTTTCACCTCTGACTAAACTATCCGCCTACGCTCCCTTTATACCCAGTTGTAGTC
+
CCCCCGGGGGGGGGGGGGGGGGGGGGGGGGGGGGGGGGGGGGGGGGGGGGGGGGGGGGGGGGGGGGGGGGGGGGGGGGGGGGFGGGGGFGGGGGGGGGGGGGGGGCFGGGGGGGGFGGGGCFGGGGCEFFGGGGG>FFFEFGGFGFGEGFD6DGGF?E89FGFGFFGGFFF5DEDFF?F?FF6FBDGFDDE5DGGGFEGFF@C5>E@E@@BEFEGG9DA5>==4>:?F>DEFCAECF5-6>=E?EEF
@M00200:205:000000000-AKKM3:1:1101:8996:12546 2:N:0:1
TACGCGGGTATCTAATCCTGTTTGATCCCCACGCTTTCGTGCATCAGCGTCAATAGCGGATTCGTGAGATGCCTTCGCAATCGGTGTTCTGTGTGATATCTATGCATTTCACCGCTACACCACACATTCCTCCCACGGCATCCGCATTCCAGCTTGCCAGTATCAACGGCACGGCAGAGGTTGAGCCCCTGAATTTCACCGCTGACTTAACAGGCCGCCTACGCACCCTTTATACCCAATTGTAGTC
+
CCCCCGGGGGGGGGGGGGGGGGGGGGGGGGGGGGGGGGGGGGGGGGGGGGGGEGGGGGGCFGGGFFFE<EGGGGGGGGGGGGGGFGGGGGGEFGGGGGGGGGGGGGFGGGGGGGGFGGGGGGGGGGGGGGGGG+=EGBG=D8EEGFCAGFGGGF+@FGG6C7CFFAFG5CB=5=E>557?FGGFFFGAD<EA)<CFA<CEFFF@039CC947.(;C9DD;2((:(:>D/>?4))6<F<(,)4<5)6:
@M00200:205:000000000-AKKM3:1:1101:15638:12549 2:N:0:1
TACTGGGGTATCTAATCCTGTTTGCTCCCCACGCTTTCGAGCCTCAGCGTCAGTAATGGACCAGTATGTCGCCTTCGCCACTGGTGTTCTTCCGAATATCTACGAATTTCACCTCTACACTCGGAGTTCCACATACCTCTTCCATACTCAAGATAGCCAGTATCAAAGGCAATTCCAAGGTTGAGCCCTGGGCTTTCACCTCTGACTAAACTATCCGCCTACGCTCCCTTTACACCCACTCGTAGTC
+
CCCCCGGGGGGGGGGGGGGGGGGGFGGGGGGGGGGGGGGFGGGGGGGGGGGDGDGFGCCFFECGEFGGEFGGGGGGGGGGG8EGFGFGGGGGGGGGGFFGGGFG@EGGGGGGGGFFGFGG,DDECEGGGGGFGGFGGFFFFGGFGFF7FFGG9=DD7DFFGF9=EDDC?F5DFDFFFFDFFF6D9DGFBG6DFFCFFEFEEB@EA85*:)0;8AD@)*9=ACD>=EDC>>=CCEE:C95((((0(0@
@M00200:205:000000000-AKKM3:1:1101:5988:12563 2:N:0:1
TACTAGGGTATCTAATCCTGTTTGCTCCCCACGCTTTCGAGCCTCAGCGTCAGTAATGGACCAGTATGTCGCCTTCGCCACTGGTGTTCTTCCGAATATCTACGAATTTCACCTCTACACTCGGAGTTCCACATACCTCTTCCATACTCAAGATAGCCAGTATCAAAGGCAATTCCAAGGTTGAGCCCTGGGCTTTCACCTCTGACTAAACTATCAGCCTACGCTCCCTTTAAACCCAATTGTAGTC
+
CCCCCGGGFGGGFFGGGGGGGGGGGGGGGGGGGGGGFGGFGCGGGGGGGGGGGGGGGGGGGGFGGGGGGGGGGGGGGGGGGGGGGGFGGGGGGGGGGGGGGGGGGGGCEGGGGGGFFFGFGGGGGGE,EFGGGGGFGFGFFFFFGFDDGFCDGCCFFCFFFGFFEFGCDFFFF<FDFBCFFGGF?C8DF=??D8?DFECCE5CFCE*;1:)CCEE,;9A8)3):5@>C327A<C>5C>F=A:8>488
@M00200:205:000000000-AKKM3:1:1101:27868:12571 2:N:0:1
TACCGGGGTATCTAATCCTGTTTGCTCCCCACGCTTTCGCGCCTCAGCGTCAGAACCGGACCAGACAGCCGCCTTCGCCACTGGTGTTCTTGCGAATATCTACGAATTTCACCTCTACACTCGCAGTTCCGCTGTCCTCTTCCGGTCTCAAGCCAACCAGTATCGAAGGCAATTCTGTGGTTGAGCCACAGGCTTTCACCCCCGACTTAATCGGCCGCCTACGCGCCCTTTACGCCCAGTTGTAGTC
+
CCCCCGGGGGGGGGGGGGGGGGGGGGGGGGFFGEGGGGGGGGGGGGGGGGGEGGGGGGGGGGGGGGGGGGGGGGGGGGGGGGGGGGGGGGGGGGGGGGGGGGFGGGGGGGGFGGFFGBFEGGGGFC>FFGEEGGGF8F9EFFGFGFGFFCEGFGGFFGG?7=EGFF>C?FFFF@FFFFGFGFGGFFFAFFGFFGGG88B75@=>BF><EFFFFFGE;D>:?2207:>D)9:AB?6;>64(.54<954
@M00200:205:000000000-AKKM3:1:1101:21711:12592 2:N:0:1
TACAGGGGTATCTAATCCTGTTTGCTCCCCACGCTTTCGTGCATGAGCGTCAGTGTTGGCCCAGAGAACCGCCTTCGCCACCGGTGTTCCTCCTGATATCTGCGCATTTCACCGCTACACCAGGAATTCCGTTCTCCCCTGAATACCTCTAGTCTGCCCGTATCGGAAGCAAGCCAGGTGTTAAGCACCTGGTTTTCACTCCCGACGCGACAAACCGCCTACGAGCCCTTTATGCCCAATTGTAGTC
+
CCCCCGGGGGGGGGGGGGGGGGGGGGGGGGGGGGGGGGGGGGGGGGGGGGGGGGGGGGGGGGGGGGGFGGDGGGGGGGGGGGGGGGGGGGGGGGGGGGGGGGGGGDGGGGGGGGGFGGGGGGGGFFGGGGGGGGGGCFGFFGFFGFGFGBGGGGGFFGGFGGFGFEGGFGF@FCFFFF9AFGGFCFGFFGC9CCCDFEGF4BBFFA(5>@BFBFGFFGF?FF()3C<D*>4AAA<2C08:)46)5><
@M00200:205:000000000-AKKM3:1:1101:27601:12601 2:N:0:1
TACCGGGGTATCTAATCCTGTTTGCTCCCCACGCTTTCGAGCCTCAGCGTCAGTAATGGACCAGTATGTCGCCTTCGCCACTGGTGTTCTTCCGAATATCTACGAATTTCACCTCTACACTCGGAGTTCCACATACCTCTTCCATACTCAAGATAGCCAGTATCAAAGGCAATTACAAGGTTGAGCCCTGGGCTTTCACCTCTGACTAAACTATCCGCCTACGCTCCCTTCACACCCAGTTGTAGTC
+
CCCCCGGG@F8F<6ECCFGDCFCGGGGGGDFGGG@,DFDGFGCGGFFGGFGDFCFGGGFGGGCGCFECEAA,?=CE=7B=C<BE6AC7,@EFGGEGGCAF8=<EGD84=FFGGCDF=FAG,@FGGG6,,==EGGGD,=EED,EFFDD*+=,=E=DF+,?D,6*C9;DEDDDDBD++<DD9B,==:@,:*=795@:;+*,3*0@EC7*;8):*3;F8AF54)):45CAG*;(0*/.:C2/019?C?6?
@M00200:205:000000000-AKKM3:1:1101:6071:12605 2:N:0:1
TACGGGGGTATCTAATCCTGTTTGCTCCCCACGCTTTCGAGCCTCAGCGTCAGTAATGGACCAGTATGTCGCCTTCGCCACTGGTGTTCTTCCGAATATCTACGAATTTCACCTCTACACTCGGAGTTCCACATACCTCTTCCATACTCAAGATAGCCAGTATCAAAGGCAATTCCAAGGTTGAGCCCTGGGCTTTCACCTCTGACTAAACTATCCGCCTACGCTCCCTTTAAACCCAGTTGTAGTCAGA
+
CCCCCGGGGGGGGGGGGGGGGGGGGGGGGGGGGGDGGGGGGGGGGGGGGGGGGGGGGGGGGGGFFGGFGGFGGGGGGGGGGGGGGGGGGGGGGGEFGGGGGGFGGG?CFGGGGGGFGGGGFGGGGGEGGFAFGGGDGFGFBGGDCFGFGFGFGFGFF???EGF7;D=D5EFFFEFFACGFGGCGFGG5AFEFFFGGAEGF@D3)>=BFEEBFEFFC>4?@=:@?>EEGGF;36)7/=1(.)76?3937C<
@M00200:205:000000000-AKKM3:1:1101:3353:12608 2:N:0:1
TACACGGGTATCTAATCCTGTTTGCTCCCCACGCTTTCGAGCCTCAGCGTCAGTAATGGACCAGTATGTCGCCTTCGCCACTGGTGTTCTTCCGAATATCTACGAATTTCACCTCTACACTCGGAGTTCCACATACCTCTTCCATACTCAAGATAGCCAGTATCAAAGGCAATTCCAAGGTTGAGCCCTGGGCTTTAACCTCTGACTAAACTATCCGCCTACGCTCCCTTTAAACCCAATTGTAGTA
+
CCCCCGGGGGGGGGGGGGGGGGGGGGGGGGGGGGGGGGGGGGGGGGGFEFGGGGGGGGGGGGGGGGGGGGGGGGGGGGGEFAFFFGFGGGGGGGDFGGGGGFGGCFGFGGGGGGGFFGGGFGGGGGGGGGGGF8DEGBGFFGGFEFGFGFFGGGGFFFGF899=FFGDDFBDFE7DFFGFGA6DFGGFFGC*5CF6+*7**:@=7==7658*:AEC8D>AD<A>2??C9+:C?*0382BF439****
@M00200:205:000000000-AKKM3:1:1101:23856:12620 2:N:0:1
TACTCGGGTATCTAATCCTGTTTGCTCCCCACGCTTTCGCGTCTCAGCGTCAGTGACTGTCCAGGCGGCCGCCTTCGCCACCGGTGTTCCTCCTGATATCTACGAATTTCACCTCTACACCAGGAATTCCGCCGCCCTCTCCAGTACTCAAGGTCCGCAGTTTCAGATGCAGTTCCTGGGTTGAGCCCGGGGATTTCACATCTGACTTGCGGTCCCGCCTACACGCGCTTTAAAACCAGTTGTAGTC
+
CCCCCGGGGGGGGGGGGGGGGGGGGGGGGGGGGGGGGGGGGGGGGGGGGGGGGGGGGGGGGGGGGGGGGGGGGGGGGGGGGGGGGGGGGGGGGGGGGGGGGGGGGFGGGGGGGGGFGGGGGGGGGGGGGGGGGGGGGFGFFGGFGFGE?FG6DFGFFGGDEGFGFFGGFGFFFFFFFFG>FC7?ACEFECGFAGGGFFGFFEEEEFFFFFFFFFGF0CDFFBFF:D;D)18ABD),:(,6:4A):>A
@M00200:205:000000000-AKKM3:1:1101:6779:12624 2:N:0:1
TACGAGGGTATCTAATCCTGTTTGCTCCCCACGCTTTCGAGCCTCAGCGTCAGTAATGGACCAGTATGTCGCCTTCGCCACTGGTGTTCTTCCGAATATCTACGAATTTCACCTCTACACTCGGAGTTCCACATACCTCTTCCATACTCAAGATAGCCAGTATCAAAGGCAATTCCAAGGTTGAGCCCTGGGCTTTCACCTCTGACTAAACTATCCGCCTACGCTCCCTTTACACCCAGTTGTCGTCAGAC
+
CCCCCGGGGGGGGGGGGGGGGGGGGGGGGGGGGGGGGGGGGGGFGGGGGGGGGGGGGGGGGGGGGGGGGGGGGGGGGGGGGFEGEFFEGGGGGFGEGGGGGGGGGGGGGGGGGGGFGGGGCEGG@EEFGGGGGGGGGFGFFGGFGFGB=9=DG?FFF8D9@99D*?+=*,:DFEFFFFF*87DDFFGFFGG?*1@FFCFFBB@EFCCF5C:AC@EEDDDF9<DD9CAG98>6*9@BC>B.6C<*/9>=@<)
@M00200:205:000000000-AKKM3:1:1101:7899:12634 2:N:0:1
TACAAGGGTATCTAATCCTGTTCGCTCCCCACACTTTCGCTCCTCAGCGTCAGGTAATGCCCAGAGAACCGCCTTCGCCACCGGTGTTCCTCCTGATATCTGCGCATTTCACCGCTACACCAGGAATTCCGTTCTCCCCTGCATACCTCTAGTCTGCCCGTATCGAAAGCAAGCGCCGTGTTAAGCACGGCGTTTTCACTCCCGACGCGACAAACCGCCTACGAGCCCTTTAACCCCAATTGTAGTCAGCC
+
CCCCCGGGGGGGGGGGGGFFGGGGGGFGGGGGEGGGEGGDGEGGGGGCFGGGGGGGGGGGGGGGGGGGGGGGGGGGFGGGGGGGGGF7FFGGGGGGGFAFGGFGGDFGGGGFGGGDGGFGGFFEFGGGGGGGGGGGG9CDFGGFGFF<DDGFGGGFFGFFGGBFAAFG*@CEFDEFADG?FFGFFGGFF39DFGGDFFG**8@=2>2;>0;9(:FC(9<012(0(*0CC7)6:4465((:A2<A)-))))(
@M00200:205:000000000-AKKM3:1:1101:15110:12636 2:N:0:1
TACAGGGGTATCTAATCCTGTTTGCTCCCCACGCTTTCGAGCCTCAGCGTCAGTAATGGACCAGTATGTCGCCTTCGCCACTGGTGTTCTTCCGAATATCTACGAATTTCACCTCTACACTCGGAGTTCCACATACCTCTTCCATACTCAAGATAGCCAGTATCAAAGGCAATTCCAAGGTTGATCCCTGGGCTTTCACCTCTGACTAAACTATCCGCCTACGCTCCCTTTAAACCCAATTGTAGTC
+
CCCCCGGGGGGGGGGGGGGGGGGGGGGGGGGGGGGGGGGGGGGGGGGGGGGGGGGGGGDGGGGGGGGGGGGGGGGGGGGGGGGGGGGGGGGGGGGGGGGGGGGGGGGGGGGGGGGFGGGGEGGGEGGGGGGGGGGGGFGEFGGFGF?EGFDFGFGFFGDFFFDFEFFGFGFBFEDFDFFAFGGG+@9DFGGFFGGFFEFFFFE<7AAEEEFCEFGGADFFAB99@GAF>FE6*>EBE5BB@B5?EE<
@M00200:205:000000000-AKKM3:1:1101:16948:12640 2:N:0:1
TACCGGGGTATCTAATCCTGTTTGCTCCCCACGCTTTCGAGCCTCAGCGTCAGTAATGAGCCAGTGTGTCGCCTTCGCCACTGGTGTTCTTCCGAATATCTACGAATTTCACCTCTACACTCGGAGTTCCACACACCTCTCTCATACTCAAGACACCCAGTATCAAAGGCAATTCCGAGGTTGAGCCCCGGGATTTCACCCCTGACTTAAATGTCCGCCTACGCTCCCTTTACACCCAGTTGTAGTC
+
CCCCCGGGGGGGGGGGGGGGGGGGGGGGGGGGGGGGGGGGGGGGGGGGGGGGGGGGGGGGGFFGGGGGGGGGGGGGGGGGGGGGGGGGGGGGGGGGGGGGGGGGGGGGGGGGGGGFGGGGGGGGGGGGGGGGGGGEG5FFFGGFGFGFGFGGGGGFFGGFGGEGFFDCFGFFFEFFFFGFGGGGFGGFBGGFFGGFFEGFDBFFFFFFEEFFFEFF@GEF@BD34=BGDF;>CE@1=6664>5?57?
@M00200:205:000000000-AKKM3:1:1101:5587:12642 2:N:0:1
TACAGGGGTATCTAATCCTGTTTGCTCCCCACGCTTTCGAGCCTCAGCGTCAGTAATGGACCAGTATGTCGCCTTCGCCACTGGTGTTCTTCCGAATATCTACGAATTTCACCTCTACACTCGGAGTTCCACATACCTCTTCCATACTCAAGATAGCCAGTATCAAAGGCAATTCCAAGGTTGAGCCCTGGGCTTTCACCTCTGACTAAACTATCCGCCTACGCTCCCTTTAAACCCAGTTGTAGTC
+
CCCCCGGGGGGGGGGGGGGGGGGGGGGGGGGGGGGGGGGGDFFGGGFGGGGGGGGGGGGGGGGGGGFFGGGGGGGGGGGGGGGGGGGGGGGGGDEEGGGGGGGGGGGGGGFGGGGFGGGGDGGGGGEGGGGGGGGGGFGFFGGFGFGCGFDGFGGFBGGFFFEGCFDDFGFFFF7FD?D9DDGG5@EDFF?FBEGGF@E=685:*=*06):ACEGFDGFFFF2@=EBF;+6EFE@@72568C/8?**
@M00200:205:000000000-AKKM3:1:1101:6064:12650 2:N:0:1
TACCGGGGTATCTAATCCTGTTTGCTCCCCACGCTTTCGAGCCTCAGCGTCAGTAATGGACCAGTATGTCGCCTTCGCCACTGGTGTTCTTCCGAATATCTACGAATTTCACCTCTACACTCGGAGTTCCACATACCTCTTCCATACTCAAGATAGCCAGTATCAAAGGCAATTCCAAGGTTGAGCCCTGGGCTTTCACCTCTGACTAAACTATCCGCCTACGCTCCCTTTAAACCCAATTGTAGTC
+
CCCCCGGGGGGGFDGGGGGGGGGGGGGGGGGGGGGGGGGGGGGGGGGGGGGGGGGGGGGGGGGGGGGGGGGGGGGGGGG@FGGGGGFGGGGGGGGGGGGGGGGGEFGFFGGFGGGFGGGFGGGGGGEGGGGGGGG9DFGEFFFDEFFEGFDFGGGFBFGFGFEGEFGGB8DDFEFFFBF58=DDDFG5:F+@5CFG?CE6@@@5=:9E=));C5@,:>B)5:=DDCEGG>==EF==C=>:C@?4@8*
@M00200:205:000000000-AKKM3:1:1101:7755:12651 2:N:0:1
TACACGGGTATCTAATCCTGTTTGCTCCCCACGCTTTCGTGCATGAGCGTCAGTGTTATCCCAGGAGGCTGCCTTCGCCATCGGTATTCCTCCACATCTCTACGCATTTCACTGCTACACGTGGAATTCTACCTCCCTCTGACACACTCTAGCCGTGCAGTCACCAATGCAATTCCCAGGTTAAGCCCGGGGATTTCACATCGGTCTTGCACAACCGCCTGCGCACACTTTACACCCAATTGTAGTC
+
CCCCCGGGGGGGGGGGGGGGGGGGGGGGGGGGGGGGGGGGGGGGGFFGGGGGGGGGGGGGGGGGGGGGGGGGGGGGGGGGGGGGGGGGGGGGGGGGGGGGGGGGGGGGGGGGGGGFDFGGGGGGGGGGGGGGGGGGGFGFFFGFGFGFGFFFFFDEFGG7DGBG6FFGFGFFFEFFFFGFGFFFCFF55;>BEDGGA;FEC5A5<=A4;EEF;BEGFGF2592B=C>F>C7CFFF;E01@33?367)
@M00200:205:000000000-AKKM3:1:1101:16579:12664 2:N:0:1
TACTGGGGTATCTAATCCTGTTTGCTCCCCACGCTCTCGAGCCTCAGCGTCAGTAATGGACCAGTATGTCGCCTTCGCCACTGGTGTTCTTCCGAATATCTACGAATTTCACCTCTACACTCGGAGTTCCACATACCTCTTCCATACTCAAGATAGCCAGTATCAAAGGCAATTCCAAGGTTGAGCCCTGGCCTTTCACCCCTGACTAAACTATCCGCCTACGCTCCCTTTAAACCCACTTGCAGTC
+
CCC?CGDGFGGFEGGFGGGGGD<EFFGFFEGGGGG,6FGFGGGFGGFFGEGGDF<<<FGDF,,F9@@@CAADEGGFGG,@CCFFDGFGCFF?EBFFFGFGGG<D=FGGGGGGGGG5DEFGGGGDGEGGGGDGDGDDAFG5?FFFGF+9DFDDA+3D9EGFFGEG*<AFFGDDB*=DFD+*8=+05,FDDG8**<@CC7=C)=CC156>=8@A@ECCAFBA=:<@-;?>*20>A:@=E22:5>*0**0
@M00200:205:000000000-AKKM3:1:1101:23109:12665 2:N:0:1
TACCGGGGTATCTAATCCTGTTTGCTCCCCACGCTTTCGCGCCTCAGCGTCAGTACTGTTCCAGAAGATCGCCTTCGCTTTTGGTATTCCTAGTTATCTCTACGGATTTTACCCCTACACAACTAATTCCATCTTCCCCTCCCAGACTCTAGCCTAATAGTTTTGGATGCAGTTCTACGGTTGAGCCGTAGGCTTTCACATCCAACTTAATAGGCCGCCTGCGCGCGCTTTATACCCAATTGTAGTC
+
CCCCCGGGGGGGGGGGGGGGGGGGGGGGGGGGDGGGGGGGGGGGGGGGGGGGGGGGGGGGGGGGFGGGGGGGGGGGGGGGGGGGGGGGGGGGGGGGGGGGGGGDGDGGGGGGGGGDGGFGG6EFGDFGGGGGGGGGFFGFF>GFGFGFGFGDGGGBFGGFGGEGFFCGFGFEFEFFFF?5FEGF5DGBFG>BFFFGFFG@7C=CE@CFFFECEEG?BDE)(06;>*)2CCDFECECFE8(9;?<3C<
@M00200:205:000000000-AKKM3:1:1101:25514:12673 2:N:0:1
TACTGGGGTATCTAATCCTGTTTGCTCCCCACGCTTTCGAGCCTCAGCGTCAGTAATGGACCAGTATGCCGCCTTCGCCACTGGTGTTCTTCCGAATATCTACGAATTTCACCTCTACACTCGGAGTTCCACATACCTCTTCCATACTCAAGATAGCCCGTATCAAAGGCCATTCCACGGTTGAGCCCTGGGCTTTCACCTCTGACTAAACTATCCGCCTACGCTCCCTTTAAGCCCAATTGTAGTC
+
CCCCCGGGGGGGGGGGGG9FGG9FGGGGGG8@CFGGGGGFGGGGGGGGGGGGG<FDGGGGGGGGCFEG9FFG@FEGGGGGGDFGEFEGGAFEFEGGGGGGGGGG:8:FEGGGGGGF?FGG9,=++CEFGGCGGGFGGBG=+=F?D7FBGCGGD2BDFE+9CCDGC7FGB8*1@D?DD+@5FED+9@F?67EA*49CFEGE5@6C5ACE58=*6>DE>GFFD@A>2=AF;?BC55*7C99:7@??)9?
@M00200:205:000000000-AKKM3:1:1101:22021:12681 2:N:0:1
TACCGGGGTATCTAATCCTGTTCGCTCCCCACGCTTTCGCTCCTCAGCGTCAGTTCCGGCCCAGAGTGCCGCCTTCGCCACCGGTGTTCCTCCTGATATCTGCGCATTTCACCGCTACACCAGGAATTCCGCACTCCCCTACCGGACTCGAGTCATGGCAGTATCGAGTGGCGTCTCCGAGTTGAGCCCGGAGTTTTCACACCAGATTTGCCAACCCGCCTACGACCCCTTTGTCCCCAATTGCAGTC
+
CCCCCCEGFECGDEEFGFCFGGGGGGGGGEGDEGEGGGG7:FFGFGGGGEGDEEGFFGECGGGG8AEGGGGDGGGGGEGGGGGGFFEGGG=<,<EF<?;FDFGFGG7@=FGGGDEB8@@FGGG+A,=DGFF>DE8>@?E5FFD>EFG=FCF9DFC<@97?CCCGEFGFAC?A4)/:>>)/4=CC6<C6?5C3>=C:17AC7;1(/())1.);A)*=()77(-40(*85CC()..).3.(,()5).,-5
@M00200:205:000000000-AKKM3:1:1101:26056:12682 2:N:0:1
TACAGGGGTATCTAATCCTGTTTGCTACCCACGCTTTCGAGCCTCAGTGTCAGTTACAGTCCAGAGAGCCGCTTTCGCCACCGGTGTTCCTCCATATATCTACGCATTTCACCGCTACACATGGAATTCCACTCTCCTCTACTGCACTCAAGTCTAACAGTTTCCAATGCACACAATGGTTGAGCCACTGCCTTTTACATCAGACTTATTAAACCACCTGCGCTCGCTTTATGCCCAATTGTAGTC
+
CCCCCGGGGGGGGGGGGGGGGGGGGGGFGGGGGGGGGGGGGGGGGGGGGGGGGGGGGGGGGGGGGGGGGGGGGGGGGGGGGGGGGGGGFGGGGGFGGGGGFG<FGGGEFGGGGGGFGEGGGGGGGGGG9FGGGGFEFFGFFGGFGFGFFFGGGGGFFFGF:DEGFFGGFGFFFFDFFFGFGGGGBFGFFFFFFGG?FF77CCBEC57AEFFFFF6D9CAE5:9@)8?>C>45CC=B7679>C*/91
@M00200:205:000000000-AKKM3:1:1101:28997:12704 2:N:0:1
TACAGGGGTATCTAATCCTGTTTGCTCCCCACGCTTTCGAGCCTCAGCGTCAGTAATGGACCAGTATGTCGCCTTCGCCACTGGTGTTCTTCCGAATATCTACGAATTTCACCTCTACACTCGGAGTTCCACATACCTCTTCCATACTCAAGATAGCCAGTATTAAAGGCAATTCCAAGGTTGAGCCCTGGGCTTTCACCTCTGACTAAACTATCCGCATACGCTCCCCTTACACCCAATTGTAGTCAGA
+
CCCCC?GGGGGGGFFGGGGFGGDGGGGGGGFGGGGGGGEFGGGGGGGGGGGGGGCGGGGCGGGGGGGF<FFGGGCFFGGGGGGGGGGGGCFGGGGFGGGFGFGGGEFFGGGGGGGFGFFGGGG77BEGGGGGGGGFGFGFBGGFGC8DF7EGFGD9DGGBFC9+3++@FCDDFECD9+25EF+=DFGFBF=FFFFGFFFC@:6:EEFFB5@@8*@D)<*)83)*)1@7*97:<A35B==@*77**9<***
@M00200:205:000000000-AKKM3:1:1101:27011:12719 2:N:0:1
TACGCGGGTATCTAATCCTGTTTGCTCCCCACGCTTTCGAGCCTCAGCGTCAGTAATGGACCAGTATGTCGCCTTCGCCACTGGTGTTCTTCCGAATATCTACGAATTTCACCTCTACACTCGGAGTTCCACATACCTCTTCCATACTCAAGATAGCCAGTATCAAAGGCAATTCCAAGGTTGAACCCTGGGCTTTCACCTCTGACTAAACTATCCGCCTACGCTCCCTTTAAGCCCACTTGTAGTC
+
CCCCCFGGGGGGGDGGGGGGGGGGGGGGGGGGGGGCFGGGGGGGGGGFGGGGGFAFGCDF@EF8FFFCFDBF7,4EFGGGGGGFFEEFFAEGC=FCCGFGGD<7:4F:E99F<EGFGE,,,@FCFGECFCGGGFFCFBGDF8;DF9DDDD,+3=88DDFF8@*2;?7D5=*8:8D+<DG?CE+6+54<?7E>>CFF8EE6CCE8**1>BB2AAC;>ACFA275)-4?FG7=8544;8=D(7@<??.9
@M00200:205:000000000-AKKM3:1:1101:7182:12747 2:N:0:1
TACAAGGGTATCTAATCCTGTTTGCTCCCCACGCTTTCGAGCCTCAGCGTCAGTAATGGACCAGTATGTCGCCTTCGCCACTGGTGTTCTTCCGAATATCTACGAATTTCACCTCTACACTCGGAGTTCCACATACCTCTTCCATACTCAAGATAGCCAGTATCAAAGGCAATTCCAAGGTTGAGCCCTGGGCTTTCACCTCTGACTAAACTATCCGCCTACGCTCCCTTTATACCCAATTGTAGTC
+
CCCCCGGGGGGGGGGGGGGGGGGGGGGGGGGGGGGGGGGGGGGGGGGGGGGGGGGGGGGGGGGGGGGGGGGGGGGGGGGGGGGGGGFGGGGGGGGGGGGGGGGGGGGFGGGGGGGFGGGGFGGGGGGGGGGGGGGGGFGFFGGFGFGFG?FFGGDFFGGFGGFGFDGG??F<D<9<;=?FFGGGFGGAFGDFFGGC+*<**:*)*56A:@CE<ADFA5B=D5)3:CDGC:BC?<*6D;229B8CE?E
@M00200:205:000000000-AKKM3:1:1101:14208:12764 2:N:0:1
TACCGGGGTATCTAATCCTGTTTGCTCCCCACACTTTCGCTCCTCAGCGTCAGGTAATGCCCAGAGAACCGCCTTCGCCACCGGTGTTCCTCCTGATATCTGCGCATTTCACCGCTACACCAGGAATTCCGTTCTCCCCTGCATACCTCCAGTCTGCCCGTATCGAAAGCAAGCCAGGTGTTAAGCACCTGGTTTTCACTCCCGACGCGACAAACCGCCTACGAGCCCTTTACACCCAATTGTAGTC
+
CCCCCGGGGGGGGGGGGGGGGGGGGGGGGGGGGGGGGGGGGGGGGGGGGGGFGGGGGGGGGGGFGFGGGGGGDGGGGGEGGGGGGGGGGGGGGGGGGGGGGGGGGGDGGGGGGGGFGGGGGGGGGGGFGGGDFFGFGFEDFGGFGFGFGFGGGFGFFFF5ECBGDFG>DGFFFFFFFFFFF8EFFDGA69FFFFGGAEFFFFBA92>@@FBF9;EC@D33?;0=:CFF<5><AFF:E<?BFB:A<69
@M00200:205:000000000-AKKM3:1:1101:13418:12768 2:N:0:1
TACTCGGGTATCTAATCCTGTTCGCTCCCCACACTTTCGCTCCTCAGCGTCAGGATACTCCCAGAGAACCGCCTTCGCCACCGGTGTTCCTCCTGATATCTGCGCATTTCACCGCTACACCAGGAATTCCGTTCTCCCCTGAATACCTCTAGTCTGCCCGTATCGGAAGCAAGCGCCGTGTTAAGCACGGCGTTTTCACTCCCGACGCGACAAACCGCCTACGAGCCCTTTCCGCCCAATTGTAGTC
+
CCCCCGGGGGGGGGGGGGGGGGGGGGGGGGEGGGGGGGGGGGGGGGGGGGGGGGGGGGGGGGGGGGGGGGGGGGGGGEGGGGGGGGGGGGGGGGFGGGGGFFGGGGGGGFGGGGGFGGGGGGGG@DCGGGFG?CGGGFGDFFDDFFGFGFGGGGGFFGG5@DBDDFGG>CF)6>AF>5DDGDGGFGGFFCGADGGGFFGFE>B=@@BB>BFFB(;CBGFF(4::0CEF>FF)6:6:E?::>DAA<6<
@M00200:205:000000000-AKKM3:1:1101:2502:12782 2:N:0:1
TACTAGGGTATCTAATCCTGTTCGCTCCCCACACTTTCGCTCCTCAGCGTCAGGTCATTCCCAGAGAACCGCCTTCGCCACCGGTGTTCCTCCTGATATCTGCGCATTTCACCGCTACACCAGGAATTCCGTTCTCCCCTGAATACCTCTAGTCTGCCCGTATCGGAAGCAAGCGCCGTGTTAAGCACGGCGTTTTCACTCCCGACGCGACAAACCGCCTACGAGCCCTTCATACCCAATTGCAGTCAGA
+
@CCCCGGGGGGGGFGGGGGGGGGGGGGGGGGGGGGGGGGGGGGGGGFGGGGGGGGGGGGGGGGGGGGGFFGGGGGGGGGGGGGGGGFFGGFGGGFFGGGGGFFGGGGEGGGGGGGFDGGGGGGGGGGGGGFGGFGGCFGDFFGFFFDDGFCDEGGFFEG*=C5?AEGGD?F8:CE5DFD>DFGGFGGFFDGBEGE7C?=**072@>06;61:BFG89DFF?B07:EFG>C()).6<E22(45)64.....
@M00200:205:000000000-AKKM3:1:1101:25307:12809 2:N:0:1
TACGGGGGTATCTAATCCTGTTTGCTCCCCACGCTTTCGAGCCTCAGCGTCAGTAATGGACCAGTATGTCGCCTTCGCCACTGGTGTTCTTCCGAATATCTACGAATTTCACCTCTACACTCGGAGTTCCACATACCTCTTCCATACTCAAGATAGCCAGTATCAAAGGCAATTCCAAGGTTGAGCCCTGGGCTTTCACCTCTGACTAAACTATCCGCCTACGCTCCCTTTAAACCCAATTGTAGTC
+
CCCCCGGGGGGGGGGGGGGGGGGGGGGGGGGGGGGGGGGGGGGGGGGGGGGGGGGGGGGGGGGGGGGGGGFGDGEGGGGEGGGGEGFGGGGGGGGGDGGGGGGGGGGFGFGGGGGFDGGGGGGGGGGGDFGGGGGGGFGFFGGFGFGFGFG?FFFFFDD5,=*2;DGDFGFB6@+;@CCFFGGC6?GFFF>FAFGCFEGEFFF@EFFF>EE?EFGG2*8(6:@B@GDD0;3>E3/6CDDF)/9C5C3
@M00200:205:000000000-AKKM3:1:1101:17757:12821 2:N:0:1
TACCGGGGTATCTAATCCTGTTTGCTACCCACGCTTTCGAGCCTCAGTGTCAGTTACAGTCCCGAGAGCCGCTTTCGCCACCGGTGTTCCTCCATATATCTACGCATTTCACCGCTACACATGGAATTCCACTCTCCTCTACTGCACTCAAGTCTAACAGTTTCCAATGCACACAACGGTTGAGCCACTGCCTTTTACATCAGACTTATTAAACCACCTGCGCTCGCTTTAAACACAATTGTAGTC
+
-C,BC+F+@CF<CDFGGF9,C6EFFDAFC6,@@F@@<<@@@CFFE<E@FEF@@CFAEG@<FE,6F@CGGFCCFCFF7,BC,ACD+@B=FCGFGGFBFA8,,9FDCCCCDGB9FC>50+=FEGGGG=BFEGGG+@DFG?EDFFF5=FFD=B,+7BF?EF?BFFEGCFG,*@9DBD??*0+38:6?;:EFFCFAFF,219<;;0>E88*11><66>65>79B25()(4)/29*1;7)(*(//=C?57?
@M00200:205:000000000-AKKM3:1:1101:15500:12845 2:N:0:1
TACTCGGGTATCTAATCCTGTTTGCTCCCCACGCTTTCGAGCCTCAGCGTCAGTAATGAGCCAGTGTGTCGCCTTCGCCACTGGTGTTCTTCCGAATATCTACGAATTTCACCTCTACACTCGGAGTTCCACACACCTCTCTCATACTCAAGACACCCAGTATCAAAGGCAATTCCGAGGTTGAGCCCCGGGATTTCACCCCTGACTTAAATGTCCGCCTACGCTCCCTTTATACCCACTTGTAGTC
+
CCCCCGGGGGGGGGGGGGGGGGGGGGGGGGGGGGGGGFGGGGGGGGGFGEGGGGGGGGGGGGGGFGGGGGGGGGGGGGGEEGGGGFGGGGGGGGGGGGGGGGGGGGFGGGGGGGGFGGGGFGGGFEEFGGGGGGGGGFDFFGGFGFGFGFFDFGF??CGFGCEGEDDDDFFFDEFFFBGFGFG?5D,<ADCDFGFDFEGFBAB@))>AE6>E4EGG=<A2>5(/-=?D7:;6)))1?8(67);<C.7
@M00200:205:000000000-AKKM3:1:1101:24042:12862 2:N:0:1
TACTGGGGTATCTAATCCTGTTTGCTCCCCACGCTTTCGAGCCTCAGCGTCAGTAATGGACCAGTATGTCGCCTTCGCCACTGGTGTTCTTCCGAATATCTACGAATTTCACCTCTACACTCGGAGTTCCACATACCTCTTCCATACTCAAGATAGCCAGTATCAAAGGCAATTCCAAGGTTGAGCCCTGGGCTTTCACCTCTGACTAAACTATCCGCCTACGCTCCCTTTACACCCAATTGTAGTC
+
CCCCCGGGGGGGGGGGGGGGGGGGGGGGGGGGGGGGGGGGGGGGGGGGGGGGGGGGGGGGGGGGGGGGGGGGGGGGGGGGGGGGGGGGGGGGGGEGGGGGGGGGGGGGGGGGGGGFGFGGGGGGGGGGGGGGFGGGDFFFFGGFGFDEGFGGGGGB?DF?EGE@EF?G?DFDFFFFFFGFFGGGFFCFBFGAFFGFBFGFFFF=EC5A*:EEEEF@AFE=A@>?AGAF??E***1-=2(7C=?5C77
@M00200:205:000000000-AKKM3:1:1101:13502:12881 2:N:0:1
TACTGGGGTATCTAATCCTGTTTGCTCCCCACGCTTTCGTGCCTCAACGTCAGATATAGTTTGGTAAGCTGCCTTCGCAATCGGTGTTCTGTATGATCTCTAAGCATTTCACCGCTACACCATACATTCCGCCTACCGCATCTACTCTCTAGATTAGCAGTATCAGAGGCAGTTCCGGAGTTGAGCCCCGAGCTTTCACCTCTAACTTACTATTCCGCCTACGCACCCTTTAAACCCAGTTGTAGTC
+
CCCCCGGGGGGGGGGGGGGGGGGGGGGGGGFFGGGGGGGGGGGGGGGGGGGGGGGGGGGGGGGGGGGGGGGGGGGGGGGGGGGGGGGGGGGGGGGGGGFGGGGGFGGGGGGGGGGFGGGG?FGGGGGGGGFGGGGF8@EBBEGFGFGFGFGGGG9F6EFFGC7DEFCDDGFADEFDAD6?FGGGFGGFFGDFFCFGFFGF@CFFFFFFFFFFE@F;BDDA9>9AA=?DCD3><=E@E@5.;<C?E?C
@M00200:205:000000000-AKKM3:1:1101:10714:12908 2:N:0:1
TACCAGGGTATCTAATCCTGTTCGCTCCCCACGCTTTCGTTCCTCAGCGTCAGTATTTGTCCAGAAAGCCGCCTTCGCCACTGGTGTTCCTCCTAATATCTACGCATTTCACCGCTACACTAGGAATTCCGCTTTCCTCTCCAACACTCAAGTCCCCCAGTTTCAAAAGCTTACAATGGTTGAGCCACTGCCTTTCACTTCTGACTTAAAGGACCGCCTACGAACTCTTTAAACCCAATTGTAGTC
+
CCCCCGGGGGGGGGGGGGGGGGGGGGGGGGGGGGGGGGGGGGGGGGGGGGGGGGGGGGGGGGGGGGGGGGGGGGGGGGGGGGGGGGGGGGGGGGGFGGGGGGGGGGGGFGGGGGGFGGGGGGGGGGGGGGFGDGGGEFGFFDFFFFGFGFGGGGGFFDGBFGFGDFGGFCFFFEF7?F@@DEGGF8FFFGGFFE,BFEGFFFFFFF*A*>78=@>:27@9BDAABC::CCE<=EDF>>5*7??E7.
@M00200:205:000000000-AKKM3:1:1101:21525:12992 2:N:0:1
TACTAGGGTATCTAATCCTGTTTGCTCCCCACGCTTTCGTGTCTCAGCGTCAGTTGTCGTCCAGTAAACCGCCTTCGCCACCGGTGTTCCTCCGAATATCTACGCATTTCACCGCTACACTCGGAATTCCGTTTACCTCTCCGACTCTCAAGACCTACAGTTTCAAGTGCAGGCTATGGGTTGAGCCCATAGTTTTCACACCTGACTTGCAAGCCCGCCTACACACCCTTTACACCCAGTTGTAGTC
+
CCCCCGGGGGGGGGGGGGGGGGGGGGGGGGGGGGGGGGGGGGGGGGGGGGGGGGGGGGGGGGGGGGGGGGGGGGGGGGGGGGGGGGGGGGFGGGGGGGFGGGGGGGGGGGGGGGGFGGFGGFGGGGGGGGGDFGFGGFC=DGGEGBDDFF,DFGGFFGGFDEEGEFGGFGFF5AFFFFCFGGGFFGGFFCEFFFCCFFFFFFFFB=A<BFEEEFGG2<?>@B@;*;?D:8;CFFFFG02/4)9.9CE
@M00200:205:000000000-AKKM3:1:1101:22774:12997 2:N:0:1
TACTAGGGTATCTAATCCTGTTCGCTCCCCATGCTTTCGCTCCTCAGCGTCAGTTAATGCCCAGAGACCTGCCTTCGCCATCGGTGTTCCTCCTGATATCTGCGCATTTCACCGCTACACCAGGAATTCCAGTCTCCCCTACATCACTCTAGTCTGCCCGTACCCACCGCAGATCCGGAGTTGAGCCCCGGACTTTCACGGCAGCCGCGACAAACCGCCTACGAGCCCTTTAAACCCAATTGTAGTCGTAC
+
CCCCCGGGGGGGGGGGGGGGGGGGGGGGGGGGFGGGGGGGGGGGGGGGGGGGGGGGGGGGGGGGGGGGGGGGGGGGGGGGGGGGGGGGGGGGGGGCFGGGFGGDGGGGGGGGGGGFGGGGGGGDFGGGGGGGGGGGDFGFFGGFA8=D?FEFGGGFFGFEED>=DFGEBD>A5*;DF5+<@:@FFFGFFGGFFGGGF?F@DFF99==@B9@(6=FF6DE0(=;E(8)12*84)6<:C((,55<2))-(,((
@M00200:205:000000000-AKKM3:1:1101:15664:12999 2:N:0:1
TACAGGGGTATCTAATCCTGTTTGCTCCCCACGCTTTCGAGCCTCAGCGTCAGTAATGGACCAGTATGTCGCCTTCGCCACTGGTGTTCTTCCGAATATCTACGAATTTCACCTCTACACTCGGAGTTCCACATACCTCTTCCATACTCAAGATAGCCAGTATCAAAGGCAATTCCAAGGTTGAGCCCTGGGCTTTCACCTCTGACTAAACTATCCGCCTACGCTCCCTTTATGCCCAATTGTAGTC
+
CCCCCGGGGGGGGGGGGGGGGGGGGGGGGGGGGGGGGGGGGGGGGGGGGGGGGGGGGGGGGGGFGGGGGGGGGGGGGGGGGGGGGGGEGGGGGGGGGGGFFGGGGGGGGGGGGGGFGCGGGFGGGGGGGGGGFGGGGBFFFGGFGFGFFFFGGGFFFGGFGGBFFFGGFGFBFFBFFFFFGGGG?FGFFDEFFGGGFEGEFDBFECFF@@);A>E6A5DFF:9@AEFGGFBAEFF3?5@DC=?<*/*
@M00200:205:000000000-AKKM3:1:1101:19940:13014 2:N:0:1
TACAAGGGTATCTAATCCTGTTTGCTCCCCACGCTTTCGAGCCTCAGTGTCAGTTACAGGCCAGAGAGCCGCTTTCGCCACCGGTGTTCCTCCATATATCTACGCATTTCACCGCTACACATGGAATTCCACTCTCCTCTCCTGCACTCAAGTCTACCAGTTTCCAATGCATACAATGGTTGAGCCACTGCCTTTTACACCAGACTTAATAAACCACCTGCGCTCGCTTTATGCCCAATTGTAGTC
+
CCCCCGGGGGGGGGGGGGGGGGGGGGGGGGGGGGGGGGGGGGGGGGGGGGGGGGGGGGGGGGGGGGGGGGGGGGGGGGGGGGGGGGGGGGGGGGGGGGGGGGFGGGGGGGGGGGGFGGGGGGGCFDGGGGGGGGGGGFGEFDFFGFFBFFFFGGGFF@DFEFFGFFCCFGFEFEFBDF6?=C6?DEGFF?FFFFFFFFGFFB5@CE*>*;AAACB5C5;8@==9@E>C?CF7>E=B827@=?E?EC
@M00200:205:000000000-AKKM3:1:1101:12385:13015 2:N:0:1
TACTGGGGTATCTAATCCTGTTTGCTCCCCACGCTTTCGAGCCTCAGCGTCAGTAATGGACCAGTATGTCGCCTTCGCCACTGGTGTTCTTCCGAATATCTACGAATTTCACCTCTACACTCGGAGTTCCACATACCTCTTCCATACTCAAGATAGCCAGTATCAAAGGCAATTCCAAGGTTGAGCCCTGGGCTTTCACCTCTGACTAAACTATCCGCCTACGCTCCCTTTATACCCACTTGTAGTC
+
CCCCCGGGGGGGGGGGGGGFGGGGGGGGGDGGGGGGGGGGEGGGGGGGGGGGGGFGGGGGGGGGGGFEFGGGGGGGGGGGGGGGFFFCFG8EFGFGGGFGGGGGGGGGGGGGGGGFGGGGGGG8>CCFGGGGGGGGGFFDFGDFGFG9?+A=EF9?FCCDGD9CEFGGBD:DFD7DFF6DDC8DDDG?5?C5D87CFFG@CC*3**1;6)8=EAFFAGF58:@B2?5?0CE4/8A>B3((**1>?8*
@M00200:205:000000000-AKKM3:1:1101:23624:13017 2:N:0:1
TACGCGGGTATCTAATCCTGTTCGCTCCCCACACTTTCGCTCCTCAGCGTCAGGTAATGCCCAGAGAACCGCCTTCGCCACCGGTGTTCCTCCTGATATCTGCGCATTTCACCGCTACACCAGGAATTCCGTTCTCCCCTGCATACCTCCAGTCTGCCCGTATCGAAAGCAAGCCAGGTGTTAAGCACCTGGTTTTCACTCCCGACGCGACAAACCGCCTACGAGCCCTTTAAACCCAATTGTAGTC
+
CCCCCGGGGGGGGGGGGGGGGGGGGGGGGGGGGGGGGGGGGGGGGGGGGGGGEGGGGGGGGGGGGGGGGGGGGGGGGGGGGGGGGGGGGFGGGGGGGGGGGGGGGGGGGGGGGGGFGGGGGGGGGGGGGGGGFGGGGFGDFGGFGFGFGFGGG6CFCGGFGGFGDFGGEGFFAFFFFFGFGGF@BFEFFFFFACFFFFGF@:D@F>0(31:>@1CG9GFFFF0),:5C952).<<<C66:)5<426)
@M00200:205:000000000-AKKM3:1:1101:3710:13019 2:N:0:1
TACTGGGGTATCTAATCCTGTTTGCTCCCCACGCTTTCGAGCCTCAGCGTCAGTAATGGACCAGTATGTCGCCTTCGCCACTGGTGTTCTTCCGAATATCTACGAATTTCACCTCTACACTCGGAGTTCCACATACCTCTTCCATACTCAAGATAGCCAGTATCAAAGGCAATTCCAAGGTTGAGCCCTGGGCTTTCACCTCTGACTAAACTATCCGCCTACGCTCCCTTTAAACCCAATTGTAGTC
+
CCCCCGGGGGGGGGGGGGGGGGGGGGGGGGGGEFFGFGGGGEGGGGGGGGGGGGGGGGGGGGGGGGGGGGFGGDGGGGGGGGGGGFGGGGGGGGGEGGGGGGGGCGGGGGGGGGGFGGGGGGGDGGGGGFFGGGGGGFGFDFGFFFGFGF8FFDCFFFG?@3DGF9=F5FF<DDBFF+6*CDDF*==DDFGFFG?F5;CEFFFE7>CE6));=@DE5FBF5:)/-;@C9?)A*9>2=>2>4>?<485
@M00200:205:000000000-AKKM3:1:1101:28172:13040 2:N:0:1
TACTGGGGTATCTAATCCTGTTCGCTCCCCACACTTTCGCTCCTCAGCGTCAGGTAATGCCCAGAGAACCGCCTTCGCCACCGGTGTTCCTCCTGATATCTGCGCATTTCACCGCTACACCAGGAATTCCGTTCTCCCCTGCATACCTCCAGTCTGCCCGTATCGAAAGCAAGCCAGGTGTTAAGCACCTGGTTTTCACTCCCGACGCGACAAACCGCCTACGAGCCCTTTACACCCAATTGTAGTCAGA
+
CCCCCGGGEGGGGGGGGGGGGGGGGGGGGGGGEGGGGGGGGGGGGGGGGGGGGGGGGGGGDGGGGGGGGGGGGGGGGDFGGGGGGGCEFGFGGFGGGGGGGGGGGGGGGGGGGGGFGGDGFGGGGFGFGGF@?EGGFFCDFGGFGFCDDFFCFGGFFFGEGGBDDFGG>EA@FDAFAFFFCCFGFGGFFGGFFECDFCEEF=BB4@F>B>@>;@G56DD@@D0>@C5C*989AF<?50-(639AD>AFF4
@M00200:205:000000000-AKKM3:1:1101:16004:13040 2:N:0:1
TACTGGGGTATCTAATCCTGTTTGCTCCCCACGCTTTCGAGCCTCAGCGTCAGTAATGGACCAGTATGTCGCCTTCGCCACTGGTGTTCTTCCGAATATCTACGAATTTCACCTCTACACTCGGAGTTCCACATACCTCTTCCATACTCAAGATAGCCAGTATCAAAGGCAATTCCAAGGTTGAGCCCTGGGCTTTCACCTCTGACTAAACTATCCGCCTACGCTCCCTTTAAACCCAATTGTAGTA
+
CCCCCGGGGGGGGGGGGGGGGGGGGGGGGGGGGGGGGGGGGGGGGGGGGGGGGGGGGGGGGGGGGGGGGGGGGGGGGGGGGGGGGGGGGGGGGGGGGGGGGGGCFGGGGGGGGGGFGGGGGGGGGGGGGGGGGGGGEFGBFFGFGFGEGFFGGGGFBFFFFGEGEFGFFGFB5=D7FFGFGF?FBDDFFF?DBGGFFFFECFF@78CA858EC7DFFFD==@A45EFC4>3AECFBDD=(**/9***
@M00200:205:000000000-AKKM3:1:1101:25398:13045 2:N:0:1
TACTGGGGTATCTAATCCTGTTTGCTCCCCACGCTTTCGAGCCTCAGCGTCAGTAATGGACCAGTATGTCGCCTTCGCCACTGGTGTTCTTCCGAATATCTACGAATTTCACCTCTACACTCGGAGTTCCACATACCTCTTCCATACTCAAGATAGCCAGTATCAAAGGCAATTCCAAGGTTGAGCCCTGGGCTTTCACCTCTGACTAAACTATCCGCCTACGCTCCCTTTCAGCCCAGTTGTAGTCAGCT
+
CCCCCGGGGGGGGGGGGGGGGGGGGGGGGGGGGGGGGGGGGGGGGGGGGGGGGGGGGGGFGGGGGGGGGGGGEGGGGGGGGFGGFGFGGGGFGFEFGGGGGGGFCGGGGFGGGGGFFGGGGGGGGGEGGGGGGFGFFFGFFGGFGFGFGFGDGGFFFFG?=FFDD9FF5FFFFFFFFDFFF=DD98DDFC8DFE:FFAE@6@C):AAEEFFF@EGGDGFF>CA>=E*;0;E*/760:5-6*1@C58/1*)/
@M00200:205:000000000-AKKM3:1:1101:9575:13066 2:N:0:1
TACCGGGGTATCTAATCCTGTTTGCTCCCCACGCTTTCGAGCCTCAGCGTCAGTAATGGACCAGTATGTCGCCTTCGCCACTGGTGTTCTTCCGAATATCTACGAATTTCACCTCTACACTCGGAGTTCCACATACCTCTTCCATACTCAAGATAGCCAGTATCAAAGGCAATTCCAAGGTTGAGCCCTGGGCTTTCACCTCTGACTAAACTATCCGCCTACGCTCCCTTTCCACCCACTTGTAGTC
+
CCCCCGGGGGGGGGGGGGGGGGGGGGGGGGGGGGGGGGGGGGGGGGGGGGGGGGGGGGGGGGGGGGGGGGGGGGGGGGGGGGGGGGGGGGGGGGGGGGGGGGGGGGGGGGDGGGGFGGGGGGGGGGGGGGGFGGGFGFGDFFGFGFGFD9D=FDCFFFGFGGFGFFGGFGBD?EFFFFFFGFGGBFC99C7FFGGGBCF@EBE@0*:E68@EEEFG=FFFA)/99CBGGGE*85*>E((7>ECEF?C
@M00200:205:000000000-AKKM3:1:1101:9079:13090 2:N:0:1
TACCGGGGTATCTAATCCTGTTTGCTCCCCACGCTTTCGAGCCTCAGTGTCAGTTACAGGCCAGAGAGCCGCTTTCGCCACCGGTGTTCCTCCATATATCTACGCATTTCACCGCTACACATGGAATTCCACTCTCCTCTCCTGCACTCAAGTCTACCAGTTTCCAATGCATACAATGGTTGAGCCACTGCCTTTTACACCAGACTTAATAAACAACCTGCGCTCGCTTTACACCCAATTGTAGTC
+
CCCCCGGGGGGGGGGGGGGGGGGGGGGGGGGGGGGGGGGGGGGGGGGGGGGGGGGGGGGGGGGGGGGGGGGGGGGGGGGGGGGGGGGGGGGGGGGGGGGGGGGGGGGGGGGGGGG>DFGGFGGGFEGGGGGGGGGGGFGEFGGFGFGFGFFGFGGFFFGFGGFGFFGGFGFEFFF?FF6DDCFGFGGFFGFFFGDGFEFE@D@B>@5=E7E;CE,,>CFF2)-92568*CE4<B:@@66C.1<??9
@M00200:205:000000000-AKKM3:1:1101:11322:13095 2:N:0:1
TACTGGGGTATCTAATCCTGTTTGCTCCCCACGCTTTCGCGCCTCAGCGTCAGTTACAGTCCAGAGAGCCGCCTTCGCCACTGGTGTTCCTCCACATCTCTACGCATTTCACCGCTACACGTGGAATTCCGCTCTCCTCTTCTGCACTCAAGTCTCCCAGTTTCCAGTGCGTCACGGGGTTGAGCCCCGCACTTAGACACCAGACTTAAGAAACCGCCTGCGCGCGCTTTATGCCCAGTTGTAGTC
+
CCCCCGGGGGGGGGGGGGGGGGGGGGGGGGGGGGGGGGGGGGGGGGGGGGGGGGGGGGGGGGGGGGGGGGGGGGGGGGGGGGGGGGGGGGGGGGGGGGGGGGGGGGGGGGGGGGGFGGGGGGGGGGGGGGGGGGGGGFGFFGGFGFGFGF8DGFGFFGGBFFEGFFGGFGDDFFDFEECBCCGGF?FEEDEFFGGGF=GBDFF2>E7@=CFC2:EE@DD;;6632:>3D3<)652:+44<A><):A
@M00200:205:000000000-AKKM3:1:1101:29037:13135 2:N:0:1
TACTGGGGTATCTAATCCTGTTTGCTACCCACGCTTTCGAGCCTCAGTGTCAGTTACAGTCCAGAGAGCCGCTTTCGCCACCGGTGTTCCTCCATATATCTACGCATTTCACCGCTACACATGGAATTCCACTCTCCTCTACTGCACTCAAGTCTAACAGTTTCCAATGCACACAATCGTTGATCCACTGCCTTTTACATCAGACTTATTACACCACCTGCGCTTCCTTTACCGCCAGCTGTAGTCATCTC
+
CCCCCGGGGGGGGGGGGGGGFGFGGGGGGGFGEGGGFCFF<BFGGFGGGGGGGGGGGGGGGFFFGGGCGGGGGCFGGGGD@FGEGGGEFGGGGGFFFGDDFCF@EEGGFFFFFEDBDFGGCGGGGGGGGGGGGGG8EBGFFGGBEFDFGF82@DFFFF6DDDBFFBFGBE9DDD>DB*6;=@6+?,2:@6@?FFC:FECCC<0*3037CEC75@68>?5)3:4*)*/5CEEF*)--*((0(9C*9CE*/8*
@M00200:205:000000000-AKKM3:1:1101:10986:13135 2:N:0:1
TACGGGGGTATCTAATCCTGTTTGCTCCCCACGCTTTCGAGCCTCAGCGTCAGTAATGAGCCAGTGTGTCGCCTTCGCCACTGGTGTTCTTCCGAATATCTACGAATTTCACCTCTACACTCGGAGTTCCACACACCTCTCTCATACTCAAGACACCCAGTATCAAAGGCAATTCCGAGGTTGAGCCCCGGGATTTCACCCCTGACTTACATGTCCGCCTACGCTCCCTTTATGCCCAGTTGTAGTC
+
CCCCCGGGGGGGGGGGGGGGGGGGGGGGGGGGGGGGGGGGGGGFGGGGGGGGGGGGGGGGGFGGGGGGGGGGGGGGGGGGGGGFFGGGGGGGDFFGGGGGGGGGGGGGGGGGGGGFGFGGGDGG:CEGGGCFFGDEEFCDDGGFGFGFGFGGGGGFFGGBFGDFEFGGFGFB68AAFEGDFGGG5D?F>CEEBCFFBCGED@>>B@E<E48)17BC@CDD@;@ADGEGDDFC5C3/<4279A<ABAA
@M00200:205:000000000-AKKM3:1:1101:9744:13139 2:N:0:1
TACGAGGGTATCTAATCCTGTTTGCTCCCCACGCTTTCGAGCCTCAGCGTCAGTAATGGACCAGTATGTCGCCTTCGCCACTGGTGTTCTTCCGAATATCTACGAATTTCACCTCTACACTCGGAGTTCCACATACCTCTTCCATACTCAAGATAGCCAGTATCAAAGGCAATTCCAAGGTTGAGCCCTGGGCTTTCACCTCTGACTAAACTATCCGCCTACGCTCCCTTTAAACCCAATTGTAGTC
+
CCCCCGGGGGGGGGGGGGGGGGGGGGGGGGGGGGGGGGGGGGGGGGGGGGGGGGGGGGGGGGGGGGGGGGGGGGGGGGGGGGGGGGGGGGGGGGGGGGGGGGGGGGGGGGGGGGGFGGGGGGGGFGGGGGGGGGGGGFGFFGG7DFGFGFF?GFC8FBFFGGDFEFGFB?F)9DBFD?=DFGCFFGGFFGDAFGCFFCEFFFE<788>>)8AEFGG5CD=)75><=>C*D>6C**8E@=3*01>C<?
@M00200:205:000000000-AKKM3:1:1101:11202:13149 2:N:0:1
TACGGGGGTATCTAATCCTGTTTGCTACCCACGCTTTCGAGCCTCAGTGTCAGTTACAGTCCAGAGAGCCGCTTTCGCCACCGGTGTTCCTCCATATATCTACGCATTTCACCGCTACACATGGAATTCCACTCTCCTCTACTGCACTCAAGTCTAACAGTTTCCAATGCACACAATGGTTGAGCCACTGCCTTTTACATCAGACTTATTAAACCACCTGCGCTCGCTTTAAACCCAATTGTAGTC
+
CCCCCGGGGGGGGGGGGGGGGGGGGGGGGGFFEGGGGGGGGDGGGGGGGGGGGGGGGGGGGGFGGGGGGGGGGGGGGGGEFFGGGGGGGGGGGGGGGGGGGGFGGEGGGGGGGGGFGFGGGGGGGGGGGGGGGGGFGFGFFFCFGFGEGFGGGGGFFFFF=F97EFGGD@FFFFFFFF6BFGDDF?FFFGGFFGCDFFGFFE@EFE7CAEEFF=FGB4?(::2:@??CFCEECA;?EF(9@?<<<<
@M00200:205:000000000-AKKM3:1:1101:17265:13154 2:N:0:1
TACGGGGGTATCTAATCCTGTTTGCTACCCACGCTTTCGAGCCTCAGTGTCAGTGACAGTCCAGAGAGCCGCTTTCGCCACCGGTGTTCTTCCGAATATCTACGAATTTCACCTCTACACTCGGAGTTCCACACACCTCTCTCATACTCAAGACACCCAGTATCAAAGGCAATTCCGAGGTTGAGCCCCGGGATTTCACCCCTGACTTAAATGTCCGCCTACGCTCCCTTTAAACCCAATTGTAGTC
+
CCCCCGGGGGGGGGGGGGGGGGGGGGGGGGGGGGGGGGGGGGGGGGGGGGGGGGGGGGGGGGGGGGGGGGGGGGFGEGGGGGGGGDEGGGGFGGGGGGGGGGGGGGGGFGGFGGGFGGGGGGGGDGGGGGGGDGGGGFGBFGGBGFGFGFGGGGGFFEGFGG@CCFGFFGF@CEFFFAGFGGCFFFGFFGCEEGGG=EGFF=BBFFFFF<EFFEFF1>:1(6;B@DFG4;44CE@0A6:2<<))6<<
@M00200:205:000000000-AKKM3:1:1101:12082:13167 2:N:0:1
TACACGGGTATCTAATCCTGTTTGATACCCACGCTTTCGTGCCTCAGCGTCAGTTGCATGCTGGTAAGCTGCCTTCGCAATCGGGGTTCTGTGACATATCTAAGCATTTCACCGCTACACGTCACATTCCGCCTACCTCGTTTGCACTCAAGATCGCCAGTTTCAATGGCTTGGTATGGTTGAGCCACACGCTTTTACCACTGACTTAGCAACCCGCCTACGCACCCTTTAAACCCCGTTGTAGTC
+
CCCCCGGGGGGGGGGGGGGGGGGGGGGGGGGGGGGGGGGGGGGGGGGGGGGGGGGGGGGGGGGGGGGGGGGGGGGGGGGGGGGGGGGGGGGGGGGGGGGGGGGGGGGGGGGGGGGFGGGGEGFGGGGGGGGGDGGGGFGDFGGEGFGBFFCGGGGFFGGFFFFGFFGG5DFFFFFFFFGFGGGGFGGFFGGFFGGGFFGEFFFFEEEFCEFFFFD>4?A@DF@B@CECFCE?>E8;*631<F)7?E
@M00200:205:000000000-AKKM3:1:1101:28000:13200 2:N:0:1
TACCGGGGTATCTAATCCTGTTTGCTCCCCACGCTTTCGCACCTCAGCGTCAGTAATGGTCCAGTGAGCCGCCTTCGCCACTGGTGTTCCTCCGAATATCTACGAATTTCACCTCTACACTCGGAATTCCACTCACCTCTACCATACTCAAGACTTCCAGTATCAAAGGCAGTTCCGGGGTTGAGCCCCGGGATTTCACCCCTGACTTAAAAGTCCGCCTACGTGCGCTTTAAACCCAATTGTAGTC
+
CCCCCGGGGGGGGGGGGGGGGGGGGGGGGGGGGGGGGGGGDFGGGGGGGGGGGGGGGGGGGGGGGGGGGGGGGGGGGGGGGGGGGGGGGGGGGGGGGGGGGGGGGGCGGGGGGGGFGGGGGFGGG+8DGGGGFGGGGFGEFGGFGFGFGFGGGGG7DEGFGGFGE?8DB?BAFFFFF>DBGEGCAG@FF57>>ECFFFG9):9@DFF?EFF:CEGFDGFF?@(26=><DCDC<9<;ED@().9746<
@M00200:205:000000000-AKKM3:1:1101:27130:13246 2:N:0:1
TACTCGGGTATCTAATCCTGTTCGCTCCCCACACTTTCGCTCCTCAGCGTCAGGTCATTCCCAGAGAACCGCCTTCGCCACCGGTGTTCCTCCTGATATCTGCGCATTTCACCGCTACACCAGGAATTCCGTTCTCCCCTGAATACCTCTAGTCTGCCCGTATCGGAAGCAAGCGCCGTGTTAAGCACGGCGTTTTCACTCCCGACGCGACAAACCGCCTACGAGCCCCTTATACCCAATTGTAGTCAGA
+
CCCCCGGGGGGGGGGGGGGGGGGGGGGGGGGGGGGGGGGGGGGGGGGGGGGGGGGGGGGGGGGGGGGGGGGGGGEGGGGGGGGGGGGGGGGGGGGGGGGGGGGGGGDGDGGGGGGFGGGGGGGGGGGGGGGGGGGGFFGFFG8CEFGDDFGGGGGFFGFEEGDGFFGGFGF@FFADEFGBGGGGFGGFDGGABGGCFEGFFF99961:@@F;1@GFBGF?07?>:CDG*/,,<<)6C?:(67-:A<9<B<
@M00200:205:000000000-AKKM3:1:1101:16459:13252 2:N:0:1
TACAGGGGTATCTAATCCTGTTTGCTCCCCACGCTTTCGAGCCTCAGCGTCAGTAATGGACCAGTATGTCGCCTTCGCCACTGGTGTTCTTCCGAATATCTACGAATTTCACCTCTACACTCGGAGTTCCACATACCTCTTCCATACTCAAGATAGCCAGTATCAAAGGCAATTCCAAGGTTGAGCCCTGGGCTTTCACCTCTGACTAAACTATCCGCCTACGCTCCCTTTAAACCCAATTGTAGTC
+
CCCCCGGGGGGGGGGGGGGGGGGGGGGGGGGGGGGGGGGGFGGGGGGGGGGGGGGGGGGGGGGGGGGGGGGGGGGGGGGGGFGGGGGGGGGGGEC@EGGGGGGGGGGGGGGGGGGFGGGGGGGGGGGGGGFGGGGGGFGEFFGFGFGFGFFFGGGFFGGFFGFGBDFFBFFFFD9DDCFFGGGGFFF?FDFFFFGGBEGEFB@=<EAE@5CEEEGG5DDAAC>BAEDG7?56AC9:E@B=4>>*@?E
@M00200:205:000000000-AKKM3:1:1101:18379:13257 2:N:0:1
TACTGGGGTATCTAATCCTGTTTGCTACCCACGCTTTCGAATCTCAGTGTCAATATTATGCCAGGAAGCTGCCTTCGCCATCGGTATTCCTCCAGATCTCTACGCATTTCACCGCTACACCTGGAATTCTACTTCCCTCTCACATATTCTAGCACCACCAGTATCACATGCAGTTCCCAGGTTAAGCCCGGGGATTTCACATGTGACTTAATGAGCCACCTACACTCGCTTTACGCCCAATTGTAGTC
+
CCCCCGGGGGGGGGGGGGGGGGGGGGGGGGGGGGGGGGGGGGGGGGGGGGGGGGGGGGGGGGGGGGGFGGGGGGGGGGGGGGGGGFEGGGGGGGGGGGGGGGGGGGGGGGGGGGGFGGGFGGGDE@FGGGGGGGGGGFGFFGGFG+CDFDC=FGGFFGGFFGFGF7FGF8DDFEFFFFGFCF=DF8FFFCE5@7ADFECEFEEF@EE7C>EE@CCF5?>C@=EFFC*3742>;AD5:@FFFFF?5755
@M00200:205:000000000-AKKM3:1:1101:20704:13264 2:N:0:1
TACTGGGGTATCTAATCCTGTTTGCTCCCCACGCTTTCGAGCCTCAGCGTCAGTAATGGACCAGTATGTCGCCTTCGCCACTGGTGTTCTTCCGAATATCTACGAATTTCACCTCTACACTCGGAGTTCCACATACCTCTTCCATACTCAAGATAGCCAGTATCAAAGGCAATTCCAAGGTTGAGCCCTGGGCTTTCACCTCTGACTAAACTATCCGCCTACGCTCCCTTTATGCCCACTTGTAGTC
+
CCCCCGGGGGGGGGGGGGGGGGGGGGGGGGGGGGGGGGGGGGGGGGGGGGGGGGGGFGGGGGGGGGGGGGGGGGGGGGGGGCF8EEGGGGGGGGGGGGGGGGGGGFGGGFCGGGGFGGGGGGGGGGGGGGDGFG8E?FGFFGGFFFGFGFFFGDDFFDFFFF9D9FGGFGFFFBFFF+A?A9=D68FAFG6DFFGGFEGEFFFFFFFFF@EFBEGF=D>=ACF*5C5>F8=CEE4;@=(7;>;?ECE
@M00200:205:000000000-AKKM3:1:1101:22640:13283 2:N:0:1
TACGCGGGTATCTAATCCCGTTTGCTCCCCTAGCTTTCGCACACTCAGCGTCAGTTTCGGACCAGAGAGTCGCTTTCGCCGCCGGCGTTCCTTCTGATATCTACGCATTTCACCGCTCCACCAGAAGTTCCACTCTCCCCTCCCGTACTCAAGCCCTGTAGTATCAGATGCCGTTCTTCCGTTAAGCGGAAGGCTTTCACAACTGACTTTCAAGCCCCCCTACGTTCTCTTTAAGCCCACTTTTAGTA
+
CCCCCGGGGGGGGGGGGGGGGGGGGEGGGGGGGGGGGGGGGGGGGGGGGGGGGGGGGGGGGGC@DFFGFBFGEGGGGCF=FGGGGGGEGEFFBFGGGFGDDGAFGECFGA>@FA=?8FEEGG8,F@FFDFFGF=DDFFF5:EGFGF6A799CCGGFA8CCGGCCE@D6BEFFFDBFFFGFC@<CA7?BBD:>:5FDA>+7?@<FE<;F5).9).+;=*)-448),*)*2*5:64))3-,((.)).(-)
@M00200:205:000000000-AKKM3:1:1101:4469:13332 2:N:0:1
TACCAGGGTATCTAATCCTGTTTGCTCCCCACGCTTTCGAGCCTCAGCGTCAGTAATGGACCAGTATGTCGCCTTCGCCACTGGTGTTCTTCCGAATATCTACGAATTTCACCTCTACACTCGGAGTTCCACATACCTCTTCCATACTCAAGATAGCCAGTATCAAAGGCAATTCCAAGGTTGAGCCCTGGGCTTTCACCTCTGACTAAACTATCCGCCTACGCTCCCTTTATACCCAATTGTAGTC
+
CCCCCGGGGGGGGGGGGGGGGGGGGGGGGGGGGGGGGGGGGGGGGGFGGGGGGGCFGFGCFGGGGGGGGGCFGGGGGGGGDEGGGGGGGGGGFBFGGGGGGGFGDFGG;FFGGGFFGGGGGGGG@GGGGGGGGGGGGFGFFGGFGFGFGFGF9AF?+@A5DDFGF7FCFGFBFEBFBBD5DFFG?E8DFFDDDFGGF=C**=EFFEF=*)37AEG8)*9@)))35?BFCD:*:7C<8*8=E9@C?E?
@M00200:205:000000000-AKKM3:1:1101:27777:13335 2:N:0:1
TACGAGGGTATCTAATCCTGTTTGCTACCCACGCTTTCGAGCCTCAGTGTCAGTGACAGTCCAGAGAGCCGCTTTCGCCACCGGTGTTCCTCCATATATCTACGCATTTCACCGCTACACATGGAATTCCACTCTCCTCTACTGCACTCAAGTCTAACAGTTTCCAATGCACACAATGGTTGAGCCACTGCCTTTTACATCAGACTTATTAAACCACCTGCGCTCTCTTTAAACCCACTTGTAGTC
+
CCCCCGGGGGGGGGGGGGGGGGGGGGGGGGGGGGGGGGEGGGGGGGGGGGGGGGGGGGGGGGGFGGGGGGGGDFFGGGGGGGGGGGGGGGGGGGGGGGGGGGGGGGGGGGGGGGGFGGGGG8EFFEDGGGFGGGGGGFGEFFGFGFGFGFGGGGGFFGGFEGFGFFGGB8@EFFFFFF?DD>FDFGGFFFGFFGEGF@F<;=@EE87;EECAEE6DCDAEDA=97*;9==A4*.5>E(7@=8**1@
@M00200:205:000000000-AKKM3:1:1101:7251:13338 2:N:0:1
TACCAGGGTATCTAATCCTGTTTGCTCCCCACGCTTTCGCGCATCAGCGTCAGAACCGGTCCAGGTAGCCGCCTTCGCCACCGGTGTTCCTCCCAATATCTACGCATTTCACCGCTACACTGGGAATTCCGCTACCCTCTCCCGGCCTCGAGCCATGCAGTTTCCGAGGCAGTTCCTCGGTTGAGCCGAGGGATTTCACCCAGGACTTGCTTGGCCGCCTACGCGCCCTTTAAACCCAATTGTAGTC
+
CCCCCGGGGGGGGGGGGGGGGGGGGGGGGGGGGGGGGGGGGGGGGGGGGGGGGGGGGGGGGGGGGGGGGGGGGGGGGGGGGGGGGGGGGGGGFGGGGGFGGGGGGEFGGGGFFGGFGGGGGFCFGGGGGGGGGGG,@FGFFGGFGFCAGAGGGGGFFGGFDD@GFE5EBC?=6A6BFFD>FEDFFFEDECE:DFGGFCGE@FF@(6@@=37>@;CC>GF??7(53*59)0,4-:28C6(462)6464
@M00200:205:000000000-AKKM3:1:1101:12096:13341 2:N:0:1
TACACGGGTATCTAATCCTGTTTGCTCCCCACGCTTTCGAGCCTCAGCGTCAGTAATGGACCAGTATGTCGCCTTCGCCACTGGTGTTCTTCCGAATATCTACGAATTTCACCTCTACACTCGGAGTTCCACATACCTCTTCCATACTCAAGATAGCCAGTATCAAAGGCAATTCCAAGGTTGAGCCCTGGGCTTTCACCTCTGACTAAACTATCCGCCTACGCTCCCTTTAAACCCAATTGTAGTC
+
CCCCCGGGGGGGGGGGGGGGGGGGGGGGGGGGGGGGGGGGGGGGGGGGGGGGGGGGGGGGGGGGGGGGGGGGGGGGGGGGGGGGGGGGGGGGGGGGGGGGGGGFGGGGGGGGGGGFGGGGGGFGGGGGGGGGGGGGFFGFFGGFGFGDFFFGFDFFC8?FFGFGFFCFFGFDFEFFF7DDDAFDF?F?FG8CAEFFFFA@5):5AE@E@E@EAEFE0CAA>4>BDDFGGG=4<**7B(-5C=?<*88
@M00200:205:000000000-AKKM3:1:1101:16592:13343 2:N:0:1
TACACGGGTATCTAATCCTGTTTGATACCCACACTTTCGAGCCTCAACGTCAGTGACGGCTTAGTATGCTGCCTTCGCAATCGGAGTTCTTCGTGATATCTAAGCATTTCACCGCTACACCACGAATTCCGCCTGCCTTCCGTGAACTCAAGCCCTCCAGTCCGCGCTGCACTTCACCGGTTGAGCCGGTACATTTCACAGCACGCCTAACAGGCCGCCTACGCACCCCTTACACCCAATTGTAGTCAGAC
+
CCCCCGDEGGGGGGGFGGAFGGGFGGGGGGGGGGGFFGGDFGGGGFGGEDFEFGGFGGEEGGF9C@FGGGGGGGGG@FFGGGGG,FBFGGEGFGGGGG;FG8FFGCFFGGFEGGGF>CFEF?BE+BC=FEGEDEGFF?FEFGGF69FEF+@F9DDFFGGFFD5==BDGFGF)<8?CA;9938C*9D7B*;*9=2:2=*CCE2)::5(08:3>=2BEBDB06((.(389/*/.(73(:((())..)69))))
@M00200:205:000000000-AKKM3:1:1101:6952:13348 2:N:0:1
TACAAGGGTATCTAATCCTGTTTGCTCCCCACGCTTTCGAGCCTCAGCGTCAGTAATGGACCAGTATGTCGCCTTCGCCACTGGTGTTCTTCCGAATATCTACGAATTTCACCTCTACACTCGGAGTTCCACATACCTCTTCCATACTCAAGATAGCCAGTATCAAAGGCAATTCCAAGGTTGAGCCCTGGGCTTTCACCTCTGACTAAACTATCCGCCTACGCTCCCTTTATACCCAATTGCAGTC
+
CCCCCGGGGGGGGGGGGGGGGGGGGGGGGGGGEGGGGGGGFGGGGGFGGGGGGGGGGGGGGGGGGFGGGGGFGGGGGGGGGGGGGGGGGGGGGGGGGGGGGGGGCF8FCFGFGGGFGGGGGGCGGGGGGGGGGGFGGFGFFGGFGCFDGFEF9?DFDDDFGGEG7DFGBGFFFFFFFF6?FFFFDFFFFG6:DFFGFCG*1:CE7A6;8>@CA*@61<AF)3=EFGFG*;:46*:AC3>B4.*18..
@M00200:205:000000000-AKKM3:1:1101:23576:13381 2:N:0:1
TACACGGGTATCTAATCCTGTTCGCTCCCCACACTTTCGCTCCTCAGCGTCAGGATATTCCCAGAGAACCGCCTTCGCCACCGGTGTTCCTCCTGATATCTGCGCATTTCACCGCTACACCAGGAATTCCGTTCTCCCCTGAATACCTCTAGTCTGCCCGTATCGGAAGCAAGCCAGGTGTTAAGCACCTGGTTTTCACTCCCGACGCGACAAACCGCCTACGAGCCCTTTAAACCCAATTGTAGTC
+
CCCCCGGGGGGGGGGGGGGGGGGGGGGGGGGGGGGGGGGGGGGGGGGGGGGGGGGGGGGGGGGGGGGGGGGGGGGGGGGGGGGGGGGGGGGGGGGGGGGGGGGGGGGGGGGGGGGFGGGGGGGGGGGGGGGGGGGGFFGFFGFFGFFFGFGGGFGFFGG5CCFGFAGEFGFFFFFFFFGFFDFFFGGFFGGFFFFGA<CEFFFADBFFBFBFFFGGFDB?(6<D;=5C*285<BF?GF<05<>A46<
@M00200:205:000000000-AKKM3:1:1101:14638:13394 2:N:0:1
TACGCGGGTATCTAATCCTGTTTGCTCCCCACGCTTTCGAGCCTCAGCGTCAGTAATGGACCAGTATGTCGCCTTCGCCACTGGTGTTCTTCCGAATATCTACGAATTTCACCTCTACACTCGGAGTTCCACATACCTCTTCCATACTCAAGATAGCCAGTATCAAAGGCAATTCCAAGGTTGAGCCCTGGGCTTTCACCTCTGACTAAACTATCCGCCTACGCTCCCTTTAAGCCCAATTGTAGTC
+
CCCCCGGGGGGGGGGGGGGGGGGGGGGGGGGGGGGGGGGGGGGGGGGGGGGGGGGGGGGGGGGGGGGGGGGGGGGGGGGGGGGGGGFGGGGGGGGGGGGGGGGGGGGGGGGGGGGDDGGGGGGDFGGGGGGFGGGGGFGFFGGFGFGFGF?FGGGFFGDFGGEGEFGF5EFFFEFFF7FFGFFDFGGFF?CFFDFGFFGFFCEFFF6C=@9CFFGGFGF9>>2B@E>FF>=><=:=C;<DF@E??9)
@M00200:205:000000000-AKKM3:1:1101:14435:13397 2:N:0:1
TACGGGGGTATCTAATCCTGTTTGCTCCCCACGCTTTCGCACCTCAGCGTCAGTAATGGTCCAGTGAGCCGCCTTCGCCACTGGTGTTCCTCCGAATATCTACGAATTTCACCTCTACACTCGGAATTCCACTCACCTCTACCATACTCAAGACTTCCAGTATCAAAGGCAGTTCCGGGGTTGAGCCCCGGGATTTCACCCCTGACTTAAAAGTCCGCCTACGTGCGCTTTAAACCCAGTTGTAGTC
+
CCCCCGGGGGGGGGGGGGGGGGGGGGGGGGGGGGGGGGGGGGGGGGGGGDGGGGGGGGGGGGGGGGGGGGGGGGGGGGGGGGGGGGGGGGGFFGGGGGGGGGGGGCFGFGGGGGGFGGGGGGGGGGGGGGGGGGGGGBFFFGGFGFGFGFFGGGGFFFGFGGFGFFGGAGFFA@CFDECAGGGCAFGFFGEFEGGCFCGF=BDFFFF?EEE3>EGF77:<DD(0(387)9?)6:A?E?6:>A-66:>
@M00200:205:000000000-AKKM3:1:1101:16297:13408 2:N:0:1
TACTGGGGTATCTAATCCTGTTTGCTCCCCACGCTTTCGAGCCTCAGCGTCAGTAATGGACCAGTATGTCGCCTTCGCCACTGGTGTTCTTCCGAATATCTACGAATTTCACCTCTACACTCGGAGTTCCACATACCTCTTCCATACTCAAGATAGCCAGTATCAAAGGCAATTCCAAGGTTGAGCCCTGGGCTTTCACCTCTGACTAAACTATCCGCCTACGCTCCCTTTATACCCAATTGTAGTC
+
CCCCCGGGGGGGGGGGGGGGGGGGGGGGGGGGGGGGGGGGGGGGGGGGGGGGGGGGGGGGGFGGGGGGGGGGGGGGGGGEGGGGGGGGGFGGGGGGCFGGGGGFGFGGGGGGGGGFGGGFGGFGGGGGFGGGGGGEFDFEFFGFGFGFGFF8FGDF98DFGGFGFFGFFG5=FEF?FFFFGDCFFGGDFFAFFGGGFEGFF5=5=E@EEF@ACEGGDGFFD5>BFGFG>8:**6A*?>2>>*9<ECE
@M00200:205:000000000-AKKM3:1:1101:15664:13438 2:N:0:1
TACTGGGGTATCTAATCCTGTTTGCTCCCCACGCTTTCGCGCCTCAGTGTCAGTTACAGACCAGACAGTCGCCTTCGCCACTGGTGTTCCTCCAAATCTCTACGCATTTCACCGCTACACTTGGAATTCCACTATCCTCTTCTGCACTCAAGTTCCCCAGTTTCCAATGACCCTCCCCGGTTGAGCCGGGGGCTTTCACATCAGACTTAAGGAACCACCTGCGCGCGCTTTAAACCCACTTGTAGTC
+
CCCCCGGGGGGGGGGGGGGGGGGGGGGGGGGGGGGGGGGGGGGGGGGGGGGGGGGGGGGGGGGGGGGGGGGGGGGGGGGGGGGGGGGGGGGGGGFGGGGGGGGGGGGGGGGGGGGFGGGGGGGGGGGGGGGGGGGFGFGFFGGFGFGFGFGGDEGFFEFDFGFGFFGGFADEFFFFFFG5FGGCA@GFF>EED5ADFFF?EFFF33>CEEEFE=CGFGFF1=@D;EEG)9()642(2:(4>B<2::<
@M00200:205:000000000-AKKM3:1:1101:13807:13457 2:N:0:1
TACTGGGGTATCTAATCCTGTTTGCTCCCCACGCTTTCGAGCCTCAGCGTCAGTAATGGACCAGTATGTCGCCTTCGCCACTGGTGTTCTTCCGAATATCTACGAATTTCACCTCTACACTCGGAGTTCCACATACCTCTTCCATACTCAAGATAGCCAGTATCAAAGGCAATTCCAAGGTTGAGCCCTGGGCTTTCACCTCTGACTAAACTATCCGCCTACGCTCCCTTTAAACCCACTTGTATTC
+
CCCCCGGGGGGGGGGGGGGGGGGGGGGGGGGGGGGGGGGGGGGGGGGGGGGGGGGGGGGGGGGGGGGGGGGGGGGGGGGGGGGGGGGGGGGGGGGGGGGGGGGGGGGGGGGGGGGFGGEFGGGGFGCGGGFGGGGFGFGFFGGFGFGEDFGFFA9DFGGFG8CDD?DDFGFDFFFFFCD5FC?C9DE5D=D5DFFGF@C80=CB7:6>*08>8*3@=F>=58):-AB9*=>;*:@=@>=-**18***
@M00200:205:000000000-AKKM3:1:1101:18603:13474 2:N:0:1
TACTCGGGTATCTAATCCTGTTTGCTCCCCACGCTTTCGAGCCTCAGCGTCAGTAATGGACCAGTATGTCGCCTTCGCCACTGGTGTTCTTCCGAATATCTACGAATTTCACCTCTACACTCGGAGTTCCACATACCTCTTCCATACTCAAGATAGCCAGTATCAAATGCAATTCCACGGTTGAGCCCTGGGCTTTCACCTCTGACTAACCTATCCGCCTACGCTCCCTTTAAACCCAATTGTTGTCAGAC
+
CCCCCGGGGGGGGGGGGGGGGGGGCGGGGGGGGGGGGGGGGGGGGFFGGGGGGGFGGFFEGEFGGFGGGGGGGGGGFGGGEFGGFGGGGGGGGGFGEFGGGGGCF=CGGGGGGGGFGGGGGD4>CBCGGGDEDFGGGFGFFGFBFFGBAFDF9+?5DFC5D9;DFFC,DFFDFFFFF+@*@EDGFDD?DF89:FGGF;EE8:5=@EA@E)5755B8)9@DFFFBFEFG*=6/<4@2C295*.7*77=8;4)
@M00200:205:000000000-AKKM3:1:1101:5456:13515 2:N:0:1
TACTGGGGTATCTAATCCTGTTTGCTCCCCACGCTTTCGAGCCTCAGCGTCAGTAATGGACCAGTATGTCGCCTTCGCCACTGGTGTTCTTCCGAATATCTACGACTTTCACCTCTACACTCGGAGTTCCACATACCTCTTCCATACTCAAGATAGCCAGTATCAAAGGCAATTCCAAGGTTGAGCCCTGGGCTTTCACCTCTGACTAAAATATCCGCCTACGCTCCCTTTACCCCCAGTTGTAGTC
+
C@CCCFFGFEFGGGGGGGGGGGGGGGGGGGDGGGGDGFGGFGGGGFE<@B:6CFCFGAEGGGGFGGGFFGFFEEGGGGGGGGGGGGGDFGGGGG@=FD;FGAEFD8?@E=DGGGGFGGGC=FF>+@EGGGGGCGG9A<FEFGFFFFD9FBDDGDDDFFC?FG*?EFGFBF?5D5D7CF?*CA+?;8CFFD8?CFEGFECF@@557>8EF)*0:A9A@FB5>@DADE>GC:)***(0B2(0/>8*/*/
@M00200:205:000000000-AKKM3:1:1101:19825:13516 2:N:0:1
TACAAGGGTATCTAATCCTGTTTGCTCCCCACGCTTTCGCGCCTCAGTGTCAGTTACAGACCAGAAAGTCGCCTTCGCCACTGGTGTTCCTCCATATCTCTACGCATTTCACCGCTACACATGGAATTCCACTTTCCTCTTCTGCACTCAAGTCTCCCAGTTTCCAATGACCCTCCACGGTTGAGCCGTGGGCTTTCACATCAGACTTAAGAAACCACCTGCGCGCGCTTTACACCCAATTGTAGTC
+
CCCCCGGGGGGGGGGGGGGGGGGGGGGGGGGGGGGGGGGGGGGGGGGGGGGGGFGGGGGGGGGGGGFGGGGGGGDGGGGGGGGGGGGGGGGGGGGGGGGGGGGGGEGEGGGGGGGFGGGGGGGGGGGGGGGGGGGFGFGFFGGFGFGEGB@DD8FFFGGFFCFGFFFFFDFEF:DDFBD>FGDF58DEBGCAF?FGFCGFFF566@:=7A@E8:F6CCB):>AB2??D?D?3CC<@C12(939)7<<
@M00200:205:000000000-AKKM3:1:1101:12564:13517 2:N:0:1
TACTGGGGTATCTAATCCTGTTTGCTACCCACGCTTTCGAGCCTCAGTGTCAGTTACAGTCCAGAGAGCCGCTTTCGCCACCGGTGTTCCTCCATATATCTACGCATTTCACCGCTACACATGGAATTCCACTCTCCTCTACTGCACTCAAGTCTAACAGTTTCCAATGCACACAATGGTTGAGCCACTGCCTTTTACATCAGACTTATTAAACCACCTGCGCTCGCTTTAAGCCCCGTTGTAGCC
+
CCCCCGGGGGGGGGGGGGGGGGGGGGGGGGGGGGGGGGGGGGGGGGGGGGGGFGGGGGGGGGGGGGGGGGGGGEGGGGGGGGGGGGGGGGGGGGGFG<=FFFGFGDGGGFGGGGGFGGGGGDFGGGGGGGDGGFDDFFFFFGFFGFGFGFDGGGGFFGGFGGDGFFGFFGFEFFF5DF6BFGG=5D=03=EFFFFG+*7C@5*18@**C7=;=@6:876=55)3:15*9C**58((1(-7(55<**
@M00200:205:000000000-AKKM3:1:1101:7698:13534 2:N:0:1
TACAGGGGTATCTAATCCTGTTTGCTCCCCACGCTTTCGCGCCTCAGCGTCAGAACCGGACCAGACAGCCGCCTTCGCCACTGGTGTTCTTGCGAATATCTACGAATTTCACCTCTACACTCGCAGTTCCGCTGTCCTCTTCCGGTCTCAAGCCAACCAGTATCGAAGGCAATTCTGTGGTTGAGCCACAGGCTTTCACCCCCGACTTAATCGGCCGCCTACGCGCCCTTTACGCCCAATTGTAGTC
+
CCCCCGGGGGGGGGGGGGGGGGGGGGGGGGGGGGGGGGGGGGGGGGGGGGGGGGGGGGGGGGGGGGGGGGGGGGGGGGGGGGGGGGGGGGGGGGGGGGGGGGGFGGGGDGGGFGGFGGGGGG7EFGEGGGGGGGGFGFGFFGGFGFGFGFFGGG?AAEGFGGFGA?CE5EA@ACFFFFGFFGGGAFFFFGGFFGGGFFGF=@F>BFB6<>C<@;EE9GEFD@FF9CDG3CF2<B(3C::?4?4)45:
@M00200:205:000000000-AKKM3:1:1101:18912:13555 2:N:0:1
TACCGGGGTATCTAATCCTGTTTGCTCCCCACGCTTTCGAGCCTCAGCGTCAGTAATGGACCAGTATGTCGCCTTCGCCACTGGTGTTCTTCCGAATATCTACGAATTTCACCTCTACACTCGGAGTTCCACATACCTCTTCCATACTCAAGATAGCCAGTATCAAAGGCAATTCCAAGGTTGAGCCCTGGGCTTTCACCTCTGACTAAACTATCCTCCTACGCTCCCTTTAAACCCAATTGCTGCCAGAC
+
CCCCCEGGGGGGGGGGGGGGGGFGGGGGGGGGGGGGGGG<@EFGGGGGGFGGGGDCFEFDGFDGGGGGGGFGGGGGGGGGGGGGGGGFFEAFGGD7FGGGGFGGGGGGGGCGGGGDFGDGFGF@4B4=FFFGGGGGGFG5D=E?FFF*+1,+@=DFF8+*D8;D7D3,6FFDFEF?7;DFFDF+98CFA?C0:C6=ACF**:*0:7*0*)0;:074*4;)7:5*-4?4*+)1/*.(6(-0>;****()0((
@M00200:205:000000000-AKKM3:1:1101:25909:13560 2:N:0:1
TACTAGGGTATCTAATCCTGTTTGCTACCCACGCTTTCGAGCCTCAGTGTCAGTTACAGTCCAGAGAGCCGCTTTCGCCACCGGTGTTCCTCCATATATCTACGCATTTCACCGCTACACATGGAATTCCACTCTCCTCTACTGCACTCAAGTCTAACAGTTTCCAATGCACACAATGGTTGAGCCACTGCCTTTTACATCAGACTTATTAAACAACCTGCGCTCGCTTTAAACCCAATTGTAGTC
+
CCCCCGGGGGGGGGGGGGGGGGGGGGGGFFFGGGGGGGGGGGGGGGGGGGGGGGGGGGGGGGGGGGGGGGCFGGGGGGGGDGGGBFEGFFFGGGGGGGGGGGGGGGGGFGGGGGEEGGGGGGGGGG9@;EDFFGGGGFGFFGGFGFGEFBDDF?FFFA?FCD>DFBDFFCFEFFFFFFDDEG?FFGG5*=DB6DAFFFGFF@EEEC3>7;CFFB9D=>9@D5=A489@4@6*1:72:(7/>C4<7/
@M00200:205:000000000-AKKM3:1:1101:21663:13589 2:N:0:1
TACTGGGGTATCTAATCCTGTTTGCTCCCCACGCTTTCGAGCCTCAGCGTCAGTAATGGACCAGTATGTCGCCTTCGCCACTGGTGTTCTTCCGAATATCTACGAATTTCACCTCTACACTCGGAGTTCCACATACCTCTTCCATACTCAAGATAGCCAGTATCAAAGGCAATTCCAAGGTTGAGCCCTGGGCTTTCACCTCTGACTAAACTATCCGCCTACGCTCCCTTTACGCCCAATTGTAGTC
+
CCCCCGGGGGGGGGGGGGGGGGGGGGFGGGGGGGGGGGGG?FGGGGGFGGGGGGGGGGGDGGGGFGGGGGGGGGGGGGGGGGGGGGGGGGGGGGGGGGGGGGGGEGGGGFGGGGGFGGGFFGGGGGGGGFGGFGGGGFGFDD;FEFGFGFGGCFGF+DFFG?EGFD8=6FF=D6DFBFG5DFGC6=@DDFGFFGGFFFGF5@C@:=6A@@5AAEFGDGE8ACDD2:9CC7BFEFF@G=-(*.18??C
@M00200:205:000000000-AKKM3:1:1101:4114:13590 2:N:0:1
TACTCGGGTATCTAATCCTGTTTGCTCCCCACGCTTTCGAGCCTCAGCGTCAGTAATGGACCAGTATGTCGCCTTCGCCACTGGTGTTCTTCCGAATATCTACGAATTTCACCTCTACACTCGGAGTTCCACATACCTCTTCCATACTCAAGATAGCCAGTATCAAAGGCCATTCCAAGGTTGAGCCCTGGGCTTTCACCTCTGACTAAACTATCCGCCTACGCTCCCTTTAAACCCAGTTGTAGTC
+
CCCCCGGGGGGGGFFGGGGGGGGGGGGGGGGGGGGGGGFFGGGGGGGGGGGGGGGFGGGFGGFFGFFFGGGGGGGGFGGGGGGGGGGGGGGGGGFFFDGGGGGFCFGGGGGGFC8DDFAFGGFECEGGGGFG6DFGGFGF?FGFGFDEGFD?,A8DDDDFF8D+32=F5F*8DEFFF;6DFFDGFDGDF68*0ACGFFGF<DFFEE<*::CEECFDDFF9AD)@DG5C7CBF66:(;:@>FE58<89
@M00200:205:000000000-AKKM3:1:1101:13439:13591 2:N:0:1
TACAAGGGTATCTAATCCTGTTTGCTCCCCACGCTTTCGAGCCTCAGCGTCAGTAATGAGCCAGTGTGTCGCCTTCGCCACTGGTGTTCTTCCGAATATCTACGAATTTCACCTCTACACTCGGAGTTCCACACACCTCTCTCATACTCAAGACACCCAGTATCAAAGGCAATTCCGAGGTTGAGCCCCGGGATTTCACCCCTGACTTAAATGTCCGCCTACGCTCCCTTTAAACCCAATTGTAGTC
+
CCCCCGGGGGGGGGGGGGGGGGGGGGGGGGGGGGGGGGGGGGGGGGGGGGGGGGGGGGGGGGGGGGGGGGGGGGGGDGGGGGGGGGGGGGGGGGGGGGGGGGGFGGGGGGGFFFFFGCGGGGGGGCEGGGGGGGGGGFGFFGGFGFGFGFGFFGFFFEGFFGFGFFGGFGFFFDFFDBDDCFGCAFGFFGGE5EGGF@DEFFD25<AEEF46*AFEDDED?D9DDGFGDCEEE<8383316;?C<5C
@M00200:205:000000000-AKKM3:1:1101:14059:13609 2:N:0:1
TACTGGGGTATCTAATCCTGTTTGCTACCCACGCTTTCGAGCCTCAGTGTCAGTTACAGTCCAGAGAGCCGCTTTCGCCACCGGTGTTCCTCCATATATCTACGCATTTCACCGCTACACATGGAATTCCACTCTCCTCTACTGCACTCAAGTCTAACAGTTTCCAATGCACACAATGGTTGAGCCACTGCCTTTTACATCAGACTTATTAAACCACCTGCGCTCGCTTTAAACCCAATTGTAGTC
+
CCCCCGGGGGGGGGGGGGGGGGGGGGGGGGGGGGGGGGGGGGGGGGGGGGGGGGGGGGGGGGGGGGGGGGGGGCFFGGGGGGGGGGGGGGGGGGGFGGGGGGFGGGGGGFGGGGGFGGGGGFFGGGGGGGGGGGGGGFGFFGGFGFGFGF8AFFGFFGGF=90DEFGGFGFEFFFFFFCFFD6?DDGFF?FFFGGGFEGFFFFFFFCCEFFC@C?5>DFEBA535CA>CGFFFB:2*6>65@75@C
@M00200:205:000000000-AKKM3:1:1101:9835:13716 2:N:0:1
TACTGGGGTATCTAATCCTGTTTGCTCCCCACGCTTTCGAGCCTCAGCGTCAGTAATGAGCCAGTGTGTCGCCTTCGCCACTGGTGTTCTTCCGAATATCTACGAATTTCACCTCTACACTCGGAGTTCCACACACCTCTCTCATACTCAAGACACCCAGTCTCAAAGGCAATTCCGAGGTTGAGCCCCGGGATTTCACCCCTGACTTAAATGTCCGCCTACGCTCCCTTTAAACCCAGTTGTAGTC
+
CCCCCGGGGGGGGGGGGGGGGGGGGGGGGGGGGGGGGGGGGGGGGGGGGGGGGGGGGGGGGGGGGGGGGGDGGGGGGGGGGGGGGGGGGGGGGGGEGCGGFGGGFGGGGFCGGGGFGGGFGGFEFEEGGGGGCEDEGFGFFGGFGFGFGB,AFFFFDGGFG6DFBFGF5F5);<DFF>C>FC+=5DFFAG5>B5CF>*@CDFF>2.*9*:*;AECC>GF=9B?>=EFG*24)1>A3B(/=3;E?CE5
@M00200:205:000000000-AKKM3:1:1101:16625:13727 2:N:0:1
TACGAGGGTATCTAATCCTGTTTGCTCCCCACGCTTTCGAGCCTCAGCGTCAGTAATGAGCCAGTGTGTCGCCTTCGCCACTGGTGTTCTTCCGAATATCTACGAATTTCACCTCTACACTCGGAGTTCCACACACCTCTCTCATACTCAAGACACCCAGTATCAAAGGCAATTCCGAGGTTGAGCCCCGGGATTTCACCCCTGACTTACATGTCCGCCTACGCTCCCTTTAAGCCCAATTGTAGTCAGAC
+
CCCCCGGGGGGGGGGGGGGGGGGGGGGGGGGGGGGGGGGFFGGGGGGGGGGGGGGFGGGGGCFGFGDGGEEGGGGGGGGGGGGGGGGGGGGGFFDGGGGGGGGGC=FGGGGGGGGFGGGCGEFG7CCFGGEFCEDGGBF8DEGFGFDEGF8FGGDBF6DFGGCGFF+E:EFDF6DD6>=>EG?FFF?F>C5@BGGGF?BBB@F===EEF*.:/*2454?@FFF:2?DG<F4)<9E;C0(3)).)9?5)9;)
@M00200:205:000000000-AKKM3:1:1101:23744:13750 2:N:0:1
TACAAGGGTATCTAATCCTGTTTGCTCCCCACGCTTTCGAGCCTCAGTGTCAGTTACAGGCCAGAGAGCCGCTTTCGCCACCGGTGTTCCTCCATATATCTACGCATTTCACCGCTACACATGGAATTCCACTCTCCTCTCCTGCACTCAAGTCTACCAGTTTCCAATGCATACAATGGTTGAGCCACTGCCTTTTACACCAGACTTAATAAACCACCTGCGCTCGCTTTACGCCCAATTGTAGTCCTATC
+
CCCCCGGGGGGGGFGGGGGGGGGGGGGGGGGGGGGGGGGGGGGGGGGGGGGGGGGGGGGGGGGGGF@FGGGGGGGGCGGGGGEGGGGGGGGGGGGGGGGGGGGGG6FFGGGCFGGFGGGGGGGGGFGDGGGGGFGGFFGEFDF6FFGDDF,=@FGFFG6FEGFGFDDGFFFEFE?:FD6DFCDFFGFFFCFFFGGD<@::C5@)5@*>A**;*>:,);6C@:2*-*@*9:=*(5=(*05;3CC?E6))16)
@M00200:205:000000000-AKKM3:1:1101:19286:13759 2:N:0:1
TACAGGGGTATCTAATCCTGTTTGCTCCCCACGCTTTCGCGCCTCAGCGTCAGAACCGGACCAGTCAGCCGCCTTCGCCACTGGTGTTCTTGCGAATATCTACGAATTTCACCTCTACACTCGCAGTTCCACTAACCTCTTCCGGTCTCAAGCCATACAGTATCGAAGGCAATTCTGTGGTTGAGCCACAGGCTTTCACCCCCGACTTATAAAGCCGCCTACGCGCCCTTTATACCCAATTGTAGTCATAT
+
CCCCCGGGGGGGGGGGGGGGGGGGGGGGGGGGGGGGGGGGGGGGGGGGGGGGGGGGGGGGGGGGGGGGGGGGGGGGGGGGGGGGFGGGGGGGGGGGGGGGGCFGD?GGGGGGGGGFGGGGGGGGFEEGGGGGGGGGGFGFFGGFGFGFGFFGGGGFFGC?E90C>CGGBDADFFFFFCC>F>>CFF?9CFGFFC6?FEGEDAFFFFF@*8**84CF@GFFFFF>0:DG3772<)-5C208BFFBDF9)).)
@M00200:205:000000000-AKKM3:1:1101:21725:13770 2:N:0:1
TACCAGGGTATCTAATCCTGTTTGCTCCCCACGCTTTCGCACCTCAGCGTCAATATCTGTCCAGATGGCCGCCTTCGCCACTGGTATTCCTCCCGATCTCTACGCATTTCACCGCTACACCGGGAATTCTACCTTCCTCTCCTGCACTCTAGCTTGACAGTTCCGGATGCCGTTCCCAGGTTGAGCCCGGGGCTTTCACAACCGGCTTATCAAGCCACCTGCGCGCGCTTTAAGCCCAATTGTAGTC
+
CCCCCGGGGGGGGGGGGGGGGGGGGGGGGGGGGGGGGGGGCGBF<FGGGGGGGGDFD,EBFGEFGGGFF<FGGGGGGGGG7,FGGGGGGGGGG7FGGEGGGGGGGGGGGGGGFGGEGGGGG>EGGDFGGGGDGFGGGFGEFGFFFFGFG?DDGFGBFGGFG7DF)*=CDGF5BAFFFF6@FG7>CGGFFGGEBGGGFFGE3@2@BFFFF<35C)?@(2=@6@(:3?BG352>>4A?EB6?48).)6:
@M00200:205:000000000-AKKM3:1:1101:15959:13778 2:N:0:1
TACAGGGGTATCTAATCCTGTTTGCTACCCACGCTTTCGAGCCTCAGTGTCAGTTACAGTCCAGAGAGCCGCTTTCGCCACCGGTGTTCCTCCATATATCTACGCATTTCACCGCTACACATGGAATTCCACTCTCCTCTACTGCACTCAAGTCTAACAGTTTCCAATGCACACAATGGTTGAGCCACTGCCTTTTACATCAGACTTATTAAACCACCTGCGCTCGCTTTACACCCAATTGTAGTC
+
CCCCCGGGGGGGGGGGGGGGGGGGGGGGGGGGGGGGGGGGGGGGGGGGGGGGGGGGGGGGGGGGGGGGGGGGGGGGGGGGGGGGGGFGFGGGGGGDGGGGGGGGGGGGGGGGGGGFGGEFFFEDGGFGGGGGGGFGGFGFFGGFGFGFGFC?FFGFFGGBFDDCFFFFFGFFFFF?9D=DF>8FFF=BF6DFFCCF?CF;EEEEFE78CEF=EE8@5C6@5:)3:**/99/4**097((6>C4**1
@M00200:205:000000000-AKKM3:1:1101:14417:13798 2:N:0:1
TACGAGGGTATCTAATCCTGTTTGCTCCCCACGCTTTCGCACCTCAGCGTCAGTAATGGTCCAGTGAGCCGCCTTCGCCACTGGTGTTCCTCCGAATATCTACGAATTTCACCTCTACACTCGGAATTCCACTCACCTCTACCATACTCAAGACTTCCAGTATCAAAGGCAGTTCCGGGGTTGAGCCCCGGGATTTCACCCCTGACTTAAAAGTCCGCCTACGTGCGCTTTAAACCCAGTTGTAGTC
+
CCCCCGGGGGGGGGGGGGGGGGGGGGGGGGGGGGGGGGGGGGGGGGGGGGGGGGGGGGGGGGGGGGGGGGGGGGGGGGGGGGGGGCGGGGGGGGGGGGGGGGGGGGGGGGGGGGGFGGGGGGGGGGGGGGGGGGGFGBGFFGGFEFGFFFGFGAD?DGDDFDDGEFDF?DFFFFFFFEGDFCDGFDGFDGE5?ECC9*=>@=@D444?=EE945??@DB=D3;FFFB<8C@FE)4=E13=);CEE<<
@M00200:205:000000000-AKKM3:1:1101:23357:13813 2:N:0:1
TACAAGGGTATCTAATCCTGTTTGCTCCCCACGCTTTCGAGCCTCAGCGTCAGTAATGGACCAGTATGTCGCCTTCGCCACTGGTGTTCTTCCGAATATCTACGAATTTCACCTCTACACTCGGAGTTCCACATACCTCTTCCATACTCAAGATAGCCAGTATCAAAGGCAATTCCAAGGTTGAGCCCTGGGCTTTCACCTCTGACTAAACTATCCGCCTACGCTCCCTTTATACCCAATTGTAGTC
+
CCCCCGGGGGGGGGGGGGGGGGGGGGGGGGGGGGGGGGGGGGGGGGGGGGGGGGGGGGGGGGGGGGGGGGGGGGGGGGGGGGGGGGGGGGGGGGGGGGGGGGGGGGGGGGGGFFGFGFGGGGGGGGGFGGGCCFF=F?FFFGGFGFGFGFGFDFGFFCD9FGEGEFG8DGFBFFFBD@6?DDDCFFG?FG6FFGFCFFFEEFEFEEFE5>ECAEGG5?@DACABAEECC:@=AA6E?*6(9>7CEFC
@M00200:205:000000000-AKKM3:1:1101:17920:13826 2:N:0:1
TACAGGGGTATCTAATCCCGTTCGCTCCCCCAGCTTTCGCGTCTCAGCGTCAGTGGACGTCCAGGACCTCGCTTTCGCCGCCGGCGTTCCTTCCGATCTCAACGCATTTCACCGCTCCACCGGAAGTTCCAGGTCCCCCTCCATCCCTCGAGACCGGTCGTTTCGGCTCCGCTTCCCCGGTTGAGCCGGGGGCTTTCAGAGACCGACGTGCCGATCCGCCTACACGCGCCTTAAAACCAATTGTAGTC
+
CCCCCGGGGGGGGGGGGGGGGGGGGGGGGGGGGGGGGGGGGGGGGGGGGGGGGGGGGGGEGGGGGGGGGGGGGGGGFGGGGGGGGGGGGGGGGGGEGGGGDFGGEGGEGGGGGGGFGGFGGGGGDEGGGGGFGGGEGFGBFGGFGFGFFFCGGGGFFCCE8C9CDEDEBEDDA@FFFFGF@C58;EG>BCEEFECC=<F4??B:(499>0?<>;*:8*5<:4:)(23/7)(-4<2)361(467)695A
@M00200:205:000000000-AKKM3:1:1101:7635:13852 2:N:0:1
TACTCGGGTATCTAATCCTGTTCGCTCCCCACACTTTCGCTCCTCAGCGTCAGGATATTCCCAGAGAACCGCCTTCGCCACCGGTGTTCCTCCTGATATCTGCGCATTTCACCGCTACACCAGGAATTCCGTTCTCCCCTGAATACCTCTAGTCTGCCCGTATCGGAAGCAAGCCAGGTGTTAAGCACCTGGTTTTCACTCCCGACGCGACAAACCGCCTACGAGCCCTTTACACCCAGTTGTAGTCAGA
+
CCCCCGGGGGGGGGGGGGGGGGGGGGGGGGGGGGGGGGGGGGGGGFFGGGGGGGGGGGGGGGGGGGGGGGGGGGGGCDGFGGGGFGGGGGGGGGGGGGGGGGGGGEEFGGAFFGGFDGGGGGGDFGGGGGGGGGGGGFGFFGFFFDGDGFGGGGGFDDF*@CDGF5DG5FA@AF5AF*5*7@G7FFGAFGFFFGGGFCFC4:>4A=2@99;B6;F82<D@FF<:;GFC7>)6<<)3:,.5:-.5<BF2))
@M00200:205:000000000-AKKM3:1:1101:7696:13864 2:N:0:1
TACAGGGGTATCTAATCCTGTTTGCTCCCCACGCTTTCGAGCCTCAGCGTCAGTAATGGACCAGTATGTCGCCTTCGCCACTGGTGTTCTTCCGAATATCTACGAATTTCACCTCTACACTCGGAGTTCCACATACCTCTTCCATACTCAAGATAGCCAGTATCAAAGGCAATTCCAAGGTTGAGCCCTGGGCTTTCACCTCTGACTAAACTATCCGCCTACGCTCCCTTTAAACCCAATTGTAGTC
+
CCCCCGGGGGGGGGGGGGGGGGGGGGGGGGGGGGGGGGGGGGGGGGGGGGGGGGGGGGGGGGGGGGGGGGGGGGGGGGGGGGGGGGGGGGGGG>FEGGGGGGGGGGGGGGGGGGGFFGGGGGGGGGGGGGGGGGGGGFGDFGGFFFGFGFFG9DFFFGGFGGEGFBCFFGFFFFFFFFG?E=DG?E8FFDCFFCFC5;EEFFFFFFEE@CB70;ED9DF5@CF>AEDGCCBE6AEDDF2(8BE?<EC
@M00200:205:000000000-AKKM3:1:1101:13498:13865 2:N:0:1
TACTAGGGTATCTAATCCTGTTCGCTCCCCACGCTTTCGTGCCTCAGCGTCAGTTACAGCCTAGTTAGCTGCCTACGCAATCGGTGTTCTTGATTGTATCTATGCATTTCACCGCTACACAATCAATTCCGCCAACCTCGTCTGTACTCAAGCCCGTCAGTATCAATGGCAGTTCTCCAGTTGAGCTGGAGGCTTTCACCACTGACTTAACGGGCCGCCTACGCACCCTTTAAACCCAATTGTAGTCATAT
+
CCCCCGGGGGGGGGGGGGGGGGGGGGGGGGGGGGGGGGGGGGGGGGGGGGGGGGGGGGGGGGGGGGGGGGGGGGGGGGGEGGFGGDFGGGGGGGGGGGGGGGGGGGGGGGGGGGGFGGGGGGGGGFGFFGGGGGGGGBGFFGGFGFGEGFGFFGGFFGGAGGFGFFFG5F*0;DFFFB?5CD776,AA?09:@7EF5*<E@BE56CE@*3=A55CE4;;5(85;(=?D*>)1).;;EFD3CE5)79)))/)
@M00200:205:000000000-AKKM3:1:1101:10972:13917 2:N:0:1
TACTGGGGTATCTAATCCTGTTTGCTCCCCACGCTTTCGAGCCTCAGCGTCAGTAATGGACCAGTATGTCGCCTTCGCCACTGGTGTTCTTCCGAATATCTACGAATTTCACCTCTACACTCGGAGTTCCACATACCTCTTCCATACTCAAGATAGCCAGTATCAAAGGCAATTCCAAGGTTGAGCCCTGGGCTTTCACCTCTGACTAAACTATCCGCCTACGCTCCCTTTACACCCAATTGTAGTC
+
CCCCCGGGGGGGGGGGGGGGGGGGGGGGGGGGGGGGGGGGFGGGGGGGGGGGGGGF<FGGGGGGGGG<FFGGGGGGGGGGGGGGGGGGGGGGGDFGGGGGGFGGGGGGGGGGGCFFFGGGDE@GGGEGGGGFGFFGGFGFFGGBEFGFGFGGG=DFFFDDFGDGEFCF?FFFFEFFFB?FGG6?6ED0;DE?FGGFFFGEEDEFFFEFCEFFFCFE=CB0>=49>;9DCC;AEF=3CB9::@*7**9
@M00200:205:000000000-AKKM3:1:1101:27052:13926 2:N:0:1
TACGCGGGGTATCTAATCCTGTTTGCTACCCACGCTTTCGCACCTCAGTGTCAGTGTCAGTCCAGAAGGCCGCCTTCGCCACTGGTATTCCTCCCGATCTCTACGCATTTCACCGCTACACCGGGAATTCTACCTTCCTCTCCTGCACTCTAGCTTGACAGTTCCGGATGCCGTTCCCAGGTTGAGCCCGGGGCTTTCACAACCGGCTTATCAAGCCACCTACGCGCGCTTTACGCCCAGTTGGAGTC
+
CCCCCGGGGGGGGGGGGFGGGFGGGGGGGFGGGGGGFGGGGGGGGGGGGGGGGGGGGGGGGGGGGGGGGGGGGGGGGGGGGGGGGGGGGFGGGGGGGGGGGGGGGGGF8EEFFGGFGGGGGGDCGGGGGGGGGGFD?FFEFDFFGFFFGFGGFGG7C?FFGGFGE5C?AEFEFDFFA>FA@FGGFCGFF4:;BC5<)7E76<<?F>>06;CECEFF39461.4:7:BDG<(3:<?6C60..64(.4(4
@M00200:205:000000000-AKKM3:1:1101:15921:13936 2:N:0:1
TACACGGGTATCTAATCCTGTTTGCTCCCCACGCTTTCGAGCCTCAGCGTCAGTAATGGACCAGTATGTCGCCTTCGCCACTGGTGTTCTTCCGAATATCTACGAATTTCACCTCTACACTCGGAGTTCCACATACCTCTTCCATACTCAAGATAGCCAGTATCAAAGGCAATTCCAAGGTTGAGCCCTGGGCTTTCACCTCTGACTAAACTATCCGCCTACGCTCCCTTTAAACCCAATTGTAGTC
+
CCCCCGGGGGGGGGGGGGGGGGGGGGGGGGGGGGGGGGGGGGGGGGGGGGGGGGGGGGGGGGGGGGGGGGGGGGGGGGGGGGGGGGGGGGGGGGGGGGGGGGGGGGGGGGGGGGGFGGGGGGGGGGEGFFGGGGGFGCGFFGGFGFGFGFFGFFGFFFGFGGFGFFGGFGFFFBFFFFGFGGGGFFDF?FD5FGFD?EGF@DFFEEEEFFF@EFGGACA>FBFFFGFGF+6CCE@=E?F==B??C??
@M00200:205:000000000-AKKM3:1:1101:20681:13953 2:N:0:1
TACAGGGGTATCTAATCCTGTTTGCTCCCCACGCTTTCGCGCCTCAGCGTCAGAACCGGACCAGACAGCCGCCTTCGCCACTGGTGTTCTTGCGAATATCTACGAATTTCACCTCTACACTCGCAGTTCCGCTGTCCTCTTCCGGTCTCAAGCCAACCAGTATCGAAGGCAATTCTGTGGTTGAGCCACAGGCTTTCACCCCCGACTTAATCGGCCGCCTACGCGCCCTTTAAACCCACTTGCAGTCATCT
+
CCCCCGGGGGGGGGGGGGGGGGGGGGGGGGGGGGGGGGGGGGGGGGGGGGGGGGGGGGGGGGGGGGGGGGGGGGGGCGGGGGGGGGGGGGFGGGGGGFGGGGGGGFGGGGGGGGGFGGGGGGDGFEEGGGGGGGGGGFGFFGGFDEGFGFGFGGGFF8CFFGFGFFFC5FFFABFFFFF>FGGGFGFFFC>>>FGGFFGF(9==@FF7;EEE07C=;DB?2=:>>G3C90>)5>FFG?(().)58686)))
@M00200:205:000000000-AKKM3:1:1101:8734:13962 2:N:0:1
TACAGGGGTATCTAATCCTGTTTGCTCCCCACGCTTTCGAGCCTCAGCGTCAGTAATGAGCCAGTGTGTCGCCTTCGCCACAGGTGTTCTTCCGAATATCTACGAATTTCACCTCTACACTCGGCGTTCCACACACCTCTCTCATACTCAAGACACCCAGTATCAAAGGCAATTCCGAGGTTGAGCCCCGGGATTTCACCCCTGACTTACATGTCCGCCTACGCTCCCTTTATACCCCATTGTAGTC
+
CCCCCFGGGGGGGGGGGGGGGGGGGGGGGGGGGGGGGGGGGGGGGGGGGGGGGGGGGGAFGGFFFGGGGGDFGGGGGGGGGGFGGGGGGGGGGGCEGGGGFFGGGGGGGGGGGGGFGGGGGGGE+@CGGGGGGGDEGFGB5D8;EFGFGF?+,D?9D800@9;FEFGGFF6=F5B9;5?@FGGD?FG*<CEFBEFCFFGF=AFBDFFEF4@**9CC@DFF9B;:<GEGCF@)<7?EF(6@)4)9)15
@M00200:205:000000000-AKKM3:1:1101:16037:13979 2:N:0:1
TACTGGGGTATCTAATCCTGTTTGCTCCCCACGCTTTCGCGCCTCAGCGTCAGTTACAGTCCAGAGAGCCGCCTTCGCCACTGGTGTTCCTCCACATCTCTACGCATTTCACCGCTACACGTGGAATTCCGCTCTCCTCTTCTGCACTCAAGTCTCCCAGTTTCCAGTGCGTCACGGGGTTGAGCCCCGCACTTAGACACCAGACTTAAGAAACCGCCTGCGCGCGCTTTAAACCCCATTGTAGTC
+
CCCCCGGGGGGGGGGGGGGGGGGGGGGGGGGGGGGGGGGGGGGGGGGGGGGGGGGGGGGGGGGGG8FGGGGGGGGGGGGGGGGGGGGGGGGGGGGGGGGGGGGGGGGGGGGGGGGFGGGGGDFGGGGGGGGGGGGGGFGFFGGFGFGEFDGGGGGF8FFFDFFGFFGFFGFFFAEF>B6BEGFGFGFBAC>ABGGGF@GFFF9B=E?4*@CEFFGGFG5=(:>BBEB<**:4<73<8??9>>4445
@M00200:205:000000000-AKKM3:1:1101:18180:13983 2:N:0:1
TACTGGGGTATCTAATCCTGTTTGCTCCCCACGCTTTCGAGCCTCAGCGTCAGTAATGGACCAGTATGTCGCCTTCGCCACTGGTGTTCTTCCGAATATCTACGAATTTCACCTCTACACTCGGAGTTCCACATACCTCTTCCATACTCAAGATAGCCAGTATCAAAGGCAATTCCAAGGTTGAGCCCTGGGCTTTCACCTCTGACTAAACTATCCGCCTACGCTCCCTTTACACCCAATTGTAGTC
+
CCCCCGGGGGGGGGGGGGGGGGGGGGGGGGGGGGGGGGGGGGGGGGGGGGGGGGGGGGGGGGGGGGGGGGGGGGGGGGGGGGGGGGGGGGGGGGGGGGGGGGGGGGGGGGGGGGGFFFCFGGGGGGGGGGGGGGGGGFGEFGGFGF?DFD@FGGG?FDCBDGEGFDGGFGFFFFFCFFGFGGGGFGGFDF65?FFFFFG@EFEB<:6A8CFEEF9D=FEFFDD>AG>FGF@6CEBDC2>2838549?
@M00200:205:000000000-AKKM3:1:1101:26005:13995 2:N:0:1
TACAGGGGTATCTAATCCCGTTTGCTCCCCACGCTTTCGCGCCTCAGCGTCAGGAGATGCCCAGAGACCCGCCTTCGCCACCGGTGTTCCTCCCGATCTCTACACATTTCACCGCTACACCGGGAATTCCAGTCTCCTCTGCATCCCTCAAGAATGGCAGTATCGGCCGACGTTCTTCGGTTGAGCCGACGGATTTCACGACCGACACGCCATCCCGCCTACGCGCCCTTTAAAACCAATGGTAGTCAGCG
+
CCCCCGGGGGGGGFGGGGGGGGGGGGGGGGGGGGGGGFGGGGDFEGGGGGGGDFGGGGGGCGGGGGGGGFGGGGGGGGGGFGGDBFGGGFFFGGGGEGDGGGGG=FCFGGGGGGGBGGGGGGGGEGGGGGGGGGGGGFCFFGGFGFGBDFGFGGGFFGGFCGED>*9;A>D8ABFFFFG>FEDF6,CBD)45BEEG:<9=D>;@FF(4:912::EFBGF0???57=DC5*)..4))*(,5((6<9))..)(
@M00200:205:000000000-AKKM3:1:1101:17798:13997 2:N:0:1
TACACGGGTATCTAATCCTGTTCGCTCCCCACACTTTCGCTCCTCAGCGTCAGGTCATTCCCAGAGAACCGCCTTCGCCACCGGTGTTCCTCCTGATATCTGCGCATTTCACCGCTACACCAGGAATTCCGTTCTCCCCTGAATACCTCTAGTCTGCCCGTATCGGAAGCAAGCGCCGTGTTAAGCACGGCGTTTTCACTCCCGACGCGACAAACCGCCTACGAGCCCTTTATACCCAGTTGTAGTC
+
CCCCCGGGGGGGGGGGGGGGFGGGGGGGGGGGGGGGGGGGGFGGGGGGGGGGGGGGGGGGGGGGGGGGGGGGGGGGGGGGGGGGGGGGGGGGGGGGGGGGGGFGGGCFGFFEFEEEGGGGGFGGGGGGGGGGGGGGFFDDFGGFGFFEGFGGGGGFFGG5=DDF@EGGFGFFFFFEFEGFGGC?8DGFFGDF>CECBEFFFB==3:;6>;9@B:CA>GF0681BFEEG*9.:<BFFG<.(.64<>AF
@M00200:205:000000000-AKKM3:1:1101:10004:14018 2:N:0:1
TACGGGGGTATCTAATCCTGTTTGCTCCCCACGCTTTCGAGCCTCAGCGTCAGTAATGGACCAGTATGTCGCCTTCGCCACTGGTGTTCTTCCGAATATCTACGAATTTCACCTCTACACTCGGAGTTCCACATACCTCTTCCATACTCAAGATAGCCAGTATCAAAGGCAATTCCAAGGTTGAGCCCTGGGCTTTCACCTCTGACTAAACTATCCGCCTACGCTCCCTTTATACCCAGTTGTAGTC
+
CCCCCGGGGGGGGGGGGGGGGGGGGGGGGGGGGGGGGGGGGGGGGGGGGGGGGGGGGGGGGGGGGGGGGGFGGGGGGGGGGGGGGGGGGGGGGGGGGGGGGGGFGGGGGGGGGGGFGGGGGGGGGGGGGGGGFGGFGFGFFGGFGFGFFFFDEDD8FFGFGG>DEFGGFGFDFEFFF9CFFFFGFFGFFGGFFFFFFEEEFDFE*66A>.4EEFGE2DBFFDFA=E?F<>EFFE3.?31=EFEFCCF
@M00200:205:000000000-AKKM3:1:1101:10476:14024 2:N:0:1
TACACGGGTATCTAATCCTGTTCGCTCCCCACACTTTCGCTCCTCAGCGTCAGGATATTCCCAGAGAACCGCCTTCGCCACCGGTGTTCCTCCTGATATCTGCGCATTTCACCGCTACACCAGGAATTCCGTTCTCCCCTGAATACCTCTAGTCTGCCCGTATCGGAAGCAAGCCAGGTGTTAAGCACCTGGTTTTCACTCCCGACGCGACAAACCGCCTACGAGCCCTTTAAACCCAGTTGTAGTCAGA
+
CCCCCGGGGGGGGGGGGGGGGGGGGGGGGGGGGGGGGGGGGGGGGGGGGGGGGGGGGGGGGGGGGGGGGGGGGGGGGGGGGGGGGGGGGGGGGGGGGGGGGGGGGGGGGGGGGGGFGGGGGGGGGGGGFGGGGGGGGF8=FGGFGFGEGFGGGGGFFFFFGGBDFFGGFGFEFBFFFF39FEFGAFGFFGGFFGGGFEGFFFFAABFFF@9BFFGG@GFF0(2>48BG9CB>D43<G3(..:>AAFA:<9
@M00200:205:000000000-AKKM3:1:1101:3429:14050 2:N:0:1
TACTCGGGTATCTAATCCTGTTTGCTACCCACGCTTTCGAGCCTCAGTGTCAGTTACAGTCCAGAGAGCCGCTTTCGCCACCGGTGTTCCTCCATATATCTACGCATTTCACCGCTACACATGGAATTCCACTCTCCTCTACTGCACTCTAGTCTAACAGTTTCCAATGCACACAATGGTTGAGCCACTGCATTTTACATCAGACTTATTAAACCAACTGCGCTCGCTTTACACCCACTTGTAGTA
+
CCCCCGGGGGGGGGGGGGFGGGGGGFGGGFGGGGGEGGGGFGGGGFGFGGDEECEAFEGEGGFGGGG@FGGGGGGGGGGGGGGGGGGCFFGGGGCFGFGGGGGFGGG7FGGGGGGBGGFGE8ECGD98FF;F+@F>DFFDFC,+7DD*=+@@EFDD9EGFFGDF*9+=D8DDBDDFFD6=FE6=0=DFFCF8;<EF76@E@BC@E57AE*C7=@:,59*:61=:A*9**@****85:-(*09**0*
@M00200:205:000000000-AKKM3:1:1101:26342:14079 2:N:0:1
[truncated: 23,221,607 more chars]
